# Supplementary material for: PyRMD Studio: A Unified Suite for Next-Generation, AI-Powered Virtual Screening
Source: J Chem Inf Model. 2026 May 19;66(11):6197–203. doi: 10.1021/acs.jcim.6c00648 (PMC13250901; doi:10.1021/acs.jcim.6c00648)
Supplement: Supplementary file 2 [file ci6c00648_si_002.zip › decoys/braf_decoys.ism]

c1cc(ccc1F)S(=O)(=O)NC(=O)OC[C@@H]2CCC[NH+]3[C@@H]2CCCC3 C04654094
c1ccc(cc1)N2C(=O)NCC23CC[NH+](CC3)C[C@H]4COc5ccccc5O4 C01640521
[H]/N=C/1\C(C2=CC[NH+](C[C@@H]2[C@H](C1(C#N)C#N)c3ccc(cc3)OCC)CC)C#N C04457889
COc1cccc(c1O)[C@H]2CC(=NN2C(=O)C[NH+]3CCCC3)c4cccs4 C07986624
Cc1c(sc2c1c(nc(n2)C[NH+]3CCC(CC3)C)N(C)CC(=O)NC)C C08936627
Cc1c(sc2c1c(=O)n(c(n2)C(C)C)C3CC[NH+](CC3)CC(=O)NC4CC4)C C12145445
CC[C@H](C)[NH2+]C1CCN(CC1)c2nc(c3ccc(cc3n2)S(=O)(=O)C)C C12195661
CC(C)Cn1c2c(c(n1)C(=O)N3CCOCC3)C[C@H](CC2)[NH2+]C4CCCC4 C14742703
Cn1c2c(c(n1)C(=O)N(C)Cc3ccco3)C[C@@H](CC2)[NH2+]C4Cc5ccccc5C4 C14751072
c1ccc2c(c1)c(c[nH]2)C3CC[NH+](CC3)Cc4nc5ccccc5c(=O)n4CC#N C23185521
c1cc2c(cc1[C@@H]3CCC[NH+]3CCC(=O)Nc4c(ccs4)C#N)OCCCO2 C23330070
Cc1ccc2c(c1)S(=O)(=O)N=C(N2)CN3CC[NH+](CC3)CCc4cccs4 C24899455
C[C@@H]1C[C@H](CN(C1)C(=O)[C@@H](C)[NH+]2CCC(CC2)NS(=O)(=O)c3ccccc3)C C25045495
C[C@H]1CCC[NH+](C1)CC(=O)Nc2c(c3c(n2C[C@@H]4CCCO4)CCCC3)C#N C29692523
Cc1ccc(c(c1)C)n2cnn(c2=S)C[NH+]3CCN(CC3)c4ccc(cc4)O C32751085
CC1CCC2(CC1)N([C@H](CO2)C(=O)NCC[C@@H]3CCC[NH+]3C)C(=O)C4CCCC4 C34920221
CCN(C)c1c2c(nc(n1)N3CCN(CC3)c4ccc(cc4)F)CC[NH2+]C2 C35836162
Cc1ccc2c(c1)[nH+]c([nH]2)N3CCN(CC3)S(=O)(=O)c4cccc(c4)F C38554575
Cn1cccc1[C@H](CNC(=O)[C@H]2COc3ccccc3O2)[NH+]4CCCCCC4 C38677350
CN1[C@@H](NN=N1)S[C@H]2C(=c3ccc(cc3=[NH+]C2=O)Cl)c4ccccc4 C39354145
CC(C)(CN1CC[NH+](CC1)C)[C@H]2N[C@H]3C(=N2)C=NN3Cc4ccccc4Cl C39436821
COc1ccc(cc1)C2=NN=C[C@@H]2CN3CC[C@H]([C@@H](C3)O)[NH+]4CCCCCC4 C39530872
c1ccc2=[NH+]C(=O)CC(=c2c1)C(=O)N(C[C@@H]3CCCO3)[C@H]4Nc5ccccc5S4 C39725194
C[C@@H]1C(=c2ccccc2=[NH+]1)C(=O)[C@H](C)OC(=O)c3cc(=O)[nH]c4c3cccc4 C39982502
c1cc(c(cc1[C@H](c2c(n3c(s2)ncn3)O)[NH+]4CCC(=O)CC4)Cl)Cl C41636092
Cc1cc(c2c(c1)C(=O)CC3(O2)CC[NH+](CC3)CC(=O)NCc4ccco4)C C49597416
CC[C@@H](C)[C@H]1C(=O)N(C2([NH2+]1)CCN(CC2)S(=O)(=O)c3ccccc3)CC C36029106
COc1ccc2c(c1)[nH]c(n2)[S@@](=O)Cc3c(c(cc[nH+]3)N4CCCC4)Cl C29570816
C[NH+](C)[C@@H](CNC(=O)N1CCN(CC1)C(=O)c2cccs2)c3cccs3 C53530396
c1ccc2c(c1)[nH]c(=O)n2C3CC[NH+](CC3)Cc4coc(n4)c5cccs5 C14022950
c1ccc(cc1)/C=C/c2[nH]c(=S)n(n2)CN3CCN(CC3)c4cccc[nH+]4 C55349631
Cc1ccc(c(c1)C)S(=O)(=O)NCc2ccc([nH+]c2)N3C[C@H](O[C@@H](C3)C)C C56062480
Cc1ccc(c(c1)S(=O)(=O)NCc2ccc([nH+]c2)N3CCO[C@@H](C3)C)C C56064900
CC(C)[C@@H](c1ccc2c(c1)OCCO2)NCc3cc(=O)n4ccsc4[nH+]3 C32759525
Cc1cccc(c1)[C@H](c2c(n3c(s2)ncn3)O)N(C)C4CC[NH+](CC4)C C41636186
CC1CC[NH+](CC1)c2ccc(cc2)N[C@@H](C)C(=O)N(C)[C@@H]3CCS(=O)(=O)C3 C52774612
CC1CC[NH+](CC1)c2ccc(cc2)N[C@H](C)C(=O)N(C)[C@@H]3CCS(=O)(=O)C3 C52774614
CC1CC[NH+](CC1)c2ccc(cc2)N[C@H](C)C(=O)N(C)[C@H]3CCS(=O)(=O)C3 C52774619
C[C@@H]1CCC[C@](C1)(CNC(=O)c2ccc(cc2)N3CCCS3(=O)=O)[NH+](C)C C59890899
C1CCC(C1)C[NH+]2CCC(CC2)NC(=O)CN3C(=O)[C@H]4[C@@H]5C[C@H]([C@H]4C3=O)C=C5 C63273085
C[C@H](C(=O)Nc1ccccc1F)[NH+]2CCCN(CC2)C(=O)c3ccccc3OC C64485431
Cc1cccc(c1)C(=O)N(C)CCC2=NO[C@H](N2)[C@@H]3C=c4cc(ccc4=[NH+]3)C C64678630
c1ccc2=[NH+]CC(=c2c1)CCNC(=O)[C@@H]3[C@@H]4C=C[C@]5([C@H]3C(=O)N(C5)C6CCCC6)O4 C64717591
c1c(cc(c2c1OCCO2)Cl)CCNC(=O)N3CC[C@H](C3)[NH+]4CCCC4 C66176462
C1CCC2(CC1)CC(=O)N(C2=O)C[NH+]3CCC(CC3)NC(=O)CC4CCCC4 C66858963
c1ccc(c(c1)CC(=O)N2CCN(CC2)C(=O)N[C@@H]3CC[NH+]4[C@@H]3CCCC4)F C66985354
Cc1c(c(n(n1)c2ccccc2Cl)Cl)C[NH2+]Cc3nnc4n3CCCC4 C67215843
CC(C)[NH+]1CCC(CC1)NC(=O)N2CCC[C@@H]2c3cccc4c3OCCO4 C67381927
Cc1ccn2cc([nH+]c2c1)CNC(=O)C(=O)N3CCCc4c3cc(cc4C)C C67533790
Cc1cc(c(n1c2ccc3c(c2)OCCO3)C)C(=O)NC[C@H]4CC[NH+](C4)C(C)C C67633689
C[NH2+][C@H]1CCc2cc(c(c(c2-c3c1cc(=O)c(cc3)N)OC)OC)OC C02944456
CCCCN1C(=O)[C@H]2[C@@H](C1=O)[C@]3(c4ccccc4NC3=O)[NH2+][C@H]2[C@@H](C)O C05347848
C[C@@H](C(=O)Nc1c(ccs1)C(=O)N)[NH+]2CCC(CC2)C(=O)N3CCCCCC3 C08187835
C[C@H](C(=O)Nc1ccc(cc1)S(=O)(=O)N)[NH+]2CCc3c(ccs3)C2 C10341413
C1CCC(CC1)CN2CCC[C@](C2=O)(C[NH2+]C3CCC(CC3)O)O C12372797
C[C@H]1CCc2c(sc3c2c(ncn3)NC4CC[NH+](CC4)CC(=O)N)C1 C14729192
Cc1cc(cc(c1)n2c3c(cn2)[C@@H](CCC3)[NH2+]Cc4cnc(nc4)N)C C15074009
Cc1cc(cc(c1)C(=O)N[C@H](C)C(=O)N2CCC3(CC2)c4c(nc[nH]4)CC[NH2+]3)C C08743753
CC/C(=N\[C@@H]1CCCC[C@H]1[NH3+])/C2C(=NC(=O)N(C2=O)C3CCCCC3)O C09414012
c1ccc2c(c1)nc(s2)N3CCC[C@@H](C3)[NH2+]Cc4cnc(nc4)N C19228088
CC1CCC(CC1)(CNC(=O)Cc2nnc(s2)N)[NH+]3CCCCC3 C19655278
COc1c(cc(cc1Br)Cl)S(=O)(=O)N[C@@H]2C[C@@H]2[NH3+] C36264593
COc1c(cc(cc1Br)Cl)S(=O)(=O)N[C@H]2C[C@@H]2[NH3+] C36264594
C[C@H](C(=O)N1CCC2(CC1)c3c([nH+]c[nH]3)CCN2)NC(=O)c4cccs4 C24987115
CC[NH+]1CCC[C@H]1CNS(=O)(=O)c2ccc(cc2N)Br C37063225
C[NH+]1CCC(CC1)NS(=O)(=O)c2ccc(cc2Br)N C37267202
c1cc(c(cc1C=[NH+][C@@H]2[C@H](C3=C(S2)CCCC3)C(=O)N)[N+](=O)[O-])O C19851599
CC(C)(C#Cc1ccc(cc1)C(=O)N2CCC(CC2)(C(=O)N)[NH+]3CCCCC3)O C00716700
c1cc(c2c3c1C[C@@H]4[C@]5([C@]3(CC[NH+]4CC6CCC6)[C@H](O2)[C@H](CC5)O)O)O C03977862
CC[C@H](C)[NH2+][C@H](c1cc2c(c(c1)Br)OCCO2)C(=O)N C38065079
CS[P@@]1(=O)N[NH+]2C[C@@H]3C=C(C(=C[C@@H]3C[C@@H]2CO1)O)c4ccccc4O C39468473
CC[NH+]1CCN(CC1)C(=O)c2c(c\3c(o2)CC(C/C3=N\NC(=S)N)(C)C)C C39856152
CN(C[C@@H](COC)O)c1c2cc(ccc2[nH+]cc1N)Br C42500626
C[C@@]1(CCS(=O)(=O)C1)NNC(=O)NCC2(CCCCC2)[NH+]3CCCCC3 C43111740
C[NH+]1CCC(CC1)CNS(=O)(=O)c2ccc(cc2N)Br C44516072
CC[NH+]1CCC(CC1)CNS(=O)(=O)c2ccc(cc2N)Br C44516247
C[C@]12C[C@H](CC(C1)(C)C)N(C2)c3cncc(n3)/C(=[NH+]\NC(=S)N4CCCC4)/N C44552075
c1c(cc(c(c1Cl)S(=O)(=O)N[C@@H]2CC[NH+](C2)C3CC3)Cl)N C44686643
CC[C@@H](C)C(=O)N1C[C@@H](C2(C1)CC[NH2+]CC2)C(=O)N[C@@H](C)c3c([nH]nc3C)C C44713757
C[C@]1(CCS(=O)(=O)C1)Nc2c3cc(ccc3[nH+]cc2N)Br C44924364
C[C@@H](c1nc(nc(n1)N(C)C)N)[NH+]2CCC(CC2)[C@H](c3ccccc3)O C48039887
c1c(cnc(c1C(=O)N[C@H]2CC[NH+]3[C@@H]2CCCC3)N)Br C50710051
CC[C@H](C)N1C(=O)[C@H]2[C@@H](C1=O)[C@]3(c4ccc(c(c4NC3=O)C)C)[NH2+][C@@H]2[C@@H](C)O C05350659
C[NH+](Cc1cc(sc1)Br)Cc2nc(c3ccsc3n2)NN C51145844
C[C@H](C(=O)Nc1c(ccs1)C(=O)N)[NH+]2CCC[C@@H]2c3ccsc3 C52803689
C[NH+]1CCC2(CC1)N[C@@H](CC(=N2)c3ccccc3O)c4cccc(c4O)OC C15830188
CCn1c(=O)[nH]nc1S[C@@H](c2cccc(c2)Br)[C@H](C)[NH3+] C61594334
CC(C)n1c(=O)[nH]nc1S[C@@H](C[NH3+])c2cccc(c2)Br C61595177
c1c(cc(c(c1N)Br)S(=O)(=O)N[C@@H]2CC[NH+](C2)C3CC3)Cl C61882451
C[C@@H](C(=O)N1CCC2(CC1)c3c([nH]c[nH+]3)CCN2)NC(=O)c4cccs4 C20573757
C[C@@H](CCNc1c2cc(ccc2ncc1[N+](=O)[O-])Br)[NH3+] C63171468
c1ccc2=[NH+]C(=O)CC(=c2c1)C(=O)N[C@@H]3[C@@H](C4=C(S3)CCCC4)C(=O)N C39936867
COc1ccc2=[NH+][C@@H]3[C@@H](NCCC3=c2c1)[C@@H]4[C@@H](N(C(=S)NC4=O)C5CC5)O C63375616
CCCCn1c(=O)c(c([nH]c1=O)[O-])[C@H]2[C@H]3C(=c4cc(ccc4=[NH+]3)C)CC[NH2+]2 C64062029
Cc1cc(nc([nH+]1)N)NCc2ccc(cc2)S(=O)(=O)N3CCCC3 C52358554
Cc1ccc(cc1)C(=O)N[C@H](C)C(=O)N2CCC3(CC2)c4c([nH]c[nH+]4)CCN3 C24985905
Cc1c(sc2c1c(nc(n2)CC[NH3+])NC[C@H]3c4ccccc4CCO3)C C65374786
CC(C)(C(=O)NC1CC[NH+](CC1)CC2CCCCC2)NC(=O)NC C65917167
CC1CCC(CC1)[NH+]2CCC(CC2)NC(=O)C3CCC4(CC3)C(=O)NC(=O)N4 C67301194
CC(=O)NC[C@H]1CCC[NH+](C1)CC(=O)NC(=O)NC23CC4CC(C2)CC(C4)C3 C67419134
c1ccc2c(c1)[C@]3(CCO2)C(=O)N(C(=O)N3)CC(=O)NCc4cccs4 C05342648
Cn1c(c(c(=O)n(c1=O)C)C(=O)/C(=C/c2ccc(cc2)C(F)(F)F)/C#N)N C08199511
c1ccc2c(c1)CCN(C2)C(=O)CN3C(=O)[C@@H](NC3=O)Cc4c[nH]c5c4cccc5 C03427147
c1ccc2c(c1)nc(o2)C3CCN(CC3)C(=O)c4ccc(cc4)S(=O)(=O)N C09691341
C[C@@H]1Cc2ccccc2N1C(=O)Cc3csc(n3)NC(=O)[C@H]4CCC(=O)N4 C12879087
Cc1ccc(cc1)S(=O)(=O)N2CCC(CC2)C(=O)N3CCC[C@@H](C3)C(=O)N C13070843
c1csc(n1)NC(=O)CSC2=C(C3(CCCCC3)[C@@H](C(=O)N2)C#N)C#N C14671703
C[C@@H]1Cc2cc(ccc2N1C(=O)COC(=O)c3cccs3)S(=O)(=O)N C16746032
CC(C)c1csc(n1)NC(=O)CCC(=O)N2CC(=O)Nc3c2cccc3 C19718219
Cc1c(c(n2cnc(c2n1)C(=O)N)C)CCC(=O)N3CCc4c(ccs4)[C@@H]3C C25966867
c1cc(c(cc1[N+](=O)[O-])C(=O)N2CCC[C@H](C2)C(=O)N)I C37285922
c1cc(c(cc1[N+](=O)[O-])C(=O)N2CCC[C@H]2C(=O)N)I C37286138
CC\1=NN(C(=O)/C1=C/NNC(=O)c2cc(cnc2)Br)c3ccccc3 C01801981
COC1=C[C@@H]2C[C@@H]3CO[P@@](=O)(NN3C[C@@H]2C=C1c4ccccc4O)OC C39467751
c1c(cc(cc1Cl)Cl)S(=O)(=O)N2CCN(CC2)S(=O)(=O)N C40384562
C[C@@](CNS(=O)(=O)c1ccc2c(c1)oc(=O)n2C)(c3ccc(cc3)F)O C40628933
Cc1cc(cc(c1S(=O)(=O)N[C@@H](C)CO)C)N2CCCCS2(=O)=O C40664050
c1cc2c(cc1C(=O)CSc3[nH]c(=O)c4c(n3)CSC4)NC(=O)CO2 C41607260
C1C[C@H](N(C1)C(=O)C23CC4CC(C2)CC(C4)C3)C(=O)NNC(=O)[C@H]5CCCO5 C42968588
Cc1cc(no1)c2nc(cs2)c3cc(c(n3C[C@H]4CCCO4)C)C(=O)N C43212838
C[C@@H](C(=O)NC(=O)NC(C)C)N1CCN(CC1)C(=O)c2ccc(cc2)Cl C44089524
c1cnc(nc1)NNC(=O)C2CCN(CC2)C(=O)c3ccc(cc3)Br C45520751
c1ccc2c(c1)CCC[C@@H]2N3CCN(CC3)S(=O)(=O)c4ccc(o4)C(=O)N C48279009
c1ccc(c(c1)NC(=O)C(=O)NC[C@@H]2COc3ccccc3O2)N4CCCC4 C48704390
c1ccc(c(c1)NC(=O)[C@H]2CC(=O)N(C2)c3ccc(cc3)F)N4CCNC(=O)C4 C49412565
C[C@H](c1ccc(cc1)c2cs/c(=N\C(=O)c3cccc[n+]3[O-])/[nH]2)NC(=O)C C45019560
CC(C)[C@H]1[C@H]2[C@H](C(=O)N(C2=O)C[C@H]3CCCO3)[C@]4(N1)c5ccccc5NC4=O C20758630
CC(C)[C@@H]1[C@@H]2[C@@H](C(=O)N(C2=O)CCOC)[C@@]3(N1)c4cc(ccc4NC3=O)Cl C20566478
Cc1cc(c2cnn(c2n1)Cc3cccs3)C(=O)N4C[C@@H](CC[C@H]4C)C(=O)N C57174725
c1cc(ccc1N2CCN(CC2)S(=O)(=O)c3ccc(cc3)S(=O)(=O)N)F C15323942
c1cc2cccc3c2c(c1)N(S3(=O)=O)CC(=O)N4CCC(CC4)CC(=O)N C58394602
Cc1nnc(o1)[C@@H](C)Sc2nnc(n2N)c3ccccc3Br C59845293
c1ccc(c(c1)N2CCN(CC2)C(=O)CSc3c(cc(c(n3)N)C#N)C#N)F C19182164
c1cc(sc1)c2nc(on2)CNC(=O)c3cc4ccc(cc4[nH]c3=O)F C62511889
COc1ccc2c(c1)N(CC[C@H]2O)S(=O)(=O)c3ccc4c(c3)CC(=O)N4 C62553396
CC[C@@H]1NN=C(S1)/N=C(/[C@@H]2CSCN2C(=O)C3=c4ccccc4=[NH+]C3)\[O-] C63970736
CC(C)[C@@H]1[C@H]2[C@@H](C(=O)N(C2=O)CCOC)[C@@]3(N1)c4cc(ccc4NC3=O)Cl C20566478
c1cc(c(cc1N2CCCC2=O)NC(=O)N3CCC[C@H](C3)C(=O)NC4CC4)F C65369151
Cc1c(c(n(n1)C)C)[C@H](C)NC(=O)C(=O)Nc2c(c3c(s2)CCCC3)C#N C65615518
c1cc2c(cc1S(=O)(=O)N3CCC(CC3)NC(=O)C4CCC4)CCC(=O)N2 C66104520
c1cc(c(cc1C(=O)N2CCN(CC2)C(=O)C3CCCCC3)S(=O)(=O)N)F C66340431
CCn1c(n[nH]c1=S)CNC(=O)c2ccc(cc2)n3cnc4c3cccc4 C66636789
Cc1ccc2cccc(c2n1)NC(=O)[C@H](C)NC3=NS(=O)(=O)c4c3cccc4 C66715799
c1ccc(cc1)[C@@H]2CCCN(CC2)C(=O)CCn3cc(cn3)S(=O)(=O)N C66762823
C[C@H](C(=O)Nc1nc2c(s1)C(=O)CC(C2)(C)C)NC(=O)C3CCOCC3 C66824716
C[C@@H](C(=O)NC(=O)NC[C@@H]1CCCO1)N2CCO[C@@H](C2)c3cccc(c3)F C66847944
Cc1csc(n1)N2CCN(CC2)C(=O)Nc3cc(c(cc3F)F)NC(=O)C C66980875
Cn1c(n[nH]c1=S)CNC(=O)[C@@H]2CCCC[C@H]2C(=O)N3CCc4c3cccc4 C67050153
Cc1ccc(cc1)N2CC[C@H](C2=O)C(=O)NCc3n[nH]c(=S)n3C(C)C C67072303
Cc1c2c([nH]c1C(=O)NCCCc3nnc4n3CCCCC4)CCCC2=O C67176915
Cc1cc2c(c(=O)n1CCO)[C@@H](C(=C(O2)N)C#N)c3cc(c(c(c3)OC)OC)OC C04851052
CNC(=O)C1=c2n(c(=O)/c(=C/C(=O)OC)/s2)C(=C([C@@H]1c3ccc(cc3)F)C#N)N C03769872
CC(C)NC(=O)N1CCN(C[C@H]1C(=O)N[C@H]2CCCNC2=O)C(=O)c3cccs3 C05414621
CSCC[C@@H](C(=O)N1CCN(CC1)S(=O)(=O)c2cccc(c2)F)NC(=O)N C08241263
c1ccc(cc1)[C@H](CNC(=O)C(=O)NNC(=O)c2cccs2)S(=O)(=O)c3cccs3 C08967873
Cc1ccc(cc1)S(=O)(=O)CC(=O)Nc2c(c3c(s2)CN(CC3)C(=O)OC)C(=O)N C09325345
CC(=O)N1CCc2c(sc(c2C(=O)N)NC(=O)c3ccc(cc3)S(=O)(=O)N(C)C4CC4)C1 C10099565
CCCCn1c(c(c(=O)[nH]c1=O)N(C)CCS(=O)(=O)c2ccc(cc2)Br)N C11037591
CCS(=O)(=O)N1Cc2ccccc2C[C@@H]1C(=O)NCCc3ccc(cc3)S(=O)(=O)N C12941761
C[C@@H]1C(=O)N(c2ccccc2O1)CCC(=O)N[C@H](C)c3ccc(cc3)S(=O)(=O)N C12971509
CC(C)Cn1c(c(c(=O)[nH]c1=O)N(CC(C)C)C(=O)[C@H]2CS[C@]3(N2C(=O)CC3)C)N C13011819
c1cc(oc1)/C=C\2/C(=O)N(C(=S)S2)CCC(=O)Nc3ccc(cc3)S(=O)(=O)N C15038209
CCOc1cccc(c1O)[C@H]2[C@@H]3[C@H](C(=O)N(C3=O)Cc4ccccc4)[C@]([NH2+]2)(CC(C)C)C(=O)[O-] C15240798
c1cc(cc(c1)S(=O)(=O)Nc2cc3c(cc2Cl)OCCCO3)S(=O)(=O)N C15514331
CCCCn1c(c(c(=O)[nH]c1=O)N(C)C(=O)C[C@@H]2c3ccccc3C=CN2C(=O)C)N C15605262
Cc1cc(c(o1)C)C(=O)NNC(=O)[C@H](C(C)C)NC2=NS(=O)(=O)c3c2cccc3 C16230540
Cn1cc(cc1C(=O)N)S(=O)(=O)N2CCC(CC2)C(=O)NCCC3=CCCCC3 C22023899
CC(C)Cn1c(c(c(=O)[nH]c1=O)C(=O)Cn2cc(cc(c2=O)Cl)C(F)(F)F)N C22060277
c1ccc(cc1)[C@@H](C(=O)NC(=O)N)N2CCN(CC2)S(=O)(=O)c3ccc(cc3)Cl C15410634
Cc1c(sc2c1c(=O)n(c(n2)SCC(=O)c3c(n(c(=O)[nH]c3=O)C4CC4)N)C)C C24416511
Cc1c(sc2c1c(=O)n(cn2)NC(=O)CSc3nc(c(s3)CC(=O)N)C)C C24902296
c1ccc2c(c1)c(c[nH]2)C[C@H]3C(=O)N(C(=O)N3)NC(=O)c4cc(cnc4)Br C28849375
CC1(O[C@@H]2[C@H]([C@H](O[C@@H]2O1)[C@@H](CNC(=O)c3ccccc3)O)NC(=O)c4ccccc4)C C32107220
C[C@@]12CC[C@@H]3[C@@H]([C@@]1(CC[C@@H]2C4=CC(=O)OC4)O)CC[C@@]5([C@@]3(CC[C@@H](C5)O)CO[N+](=O)[O-])O C35877861
c1cc(ccc1NC(=O)Cn2c(=O)c3c4c(sc3n(c2=O)CC(=O)N)CCC4)Br C37640610
CC(=O)N1[C@H](CC(=N1)c2ccc(cc2)N(C)C)[NH2+][C@@H](Cc3c[nH]c4c3cccc4)C(=O)[O-] C08863621
c1cc(ccc1CNC(=O)Cc2ccc(s2)S(=O)(=O)N3CCOCC3)S(=O)(=O)N C12972071
COc1cc(ccc1OCC(=O)N)[C@H]2CC(=O)NC3=NC(=NC(=O)[C@@H]23)c4ccccc4 C38776808
CC(=O)N1CCc2c(sc(c2C(=O)N)NC(=O)/C=C/c3ccc(c(c3)OC)OC)C1 C38804971
CC(C)S(=O)(=O)C1=C2Nc3ccccc3C[NH+]2[C@H](C1)C(=O)N(c4ccccc4O)[O-] C39545517
Cc1cc(nn1C)C(=O)N2C[C@@H](C3(C2)CC[NH2+]CC3)C(=O)NCC4CCC(CC4)C(=O)[O-] C39662876
Cc1cc(nn1C)C(=O)N2C[C@H](C3(C2)CC[NH2+]CC3)C(=O)NCC4CCC(CC4)C(=O)[O-] C39662877
CCOc1ccccc1C(=O)N2C[C@@H](C3(C2)CC[NH2+]CC3)C(=O)NCCCC(=O)[O-] C39663483
CC(C)(C)N1C(=O)[C@H]2[C@H]([NH2+][C@@]([C@@H]2C1=O)(CC3CCCCC3)C(=O)[O-])c4ccc(c(c4)OC)O C33912805
CC[C@@H](C)[C@]1([C@@H]2[C@@H]([C@@H]([NH2+]1)c3ccc(c(c3)OC)O)C(=O)N(C2=O)C(C)(C)C)C(=O)[O-] C43221750
C[C@H]1C(=O)[C@]23[C@@H](C[C@H]4[C@@]([C@@H]2[C@@H](C[C@]1([C@@H]3O)O)OC(=O)C)([C@@H](CCC4(C)C)OC(=O)C)C)O C43726303
Cc1cccc2c1NC(=O)[C@]23[C@H]4[C@@H]([C@H](N3)[C@@H](C)O)C(=O)N(C4=O)Cc5ccccc5OC C35363833
C[C@@H]([C@H]1[C@@H]2[C@@H](C(=O)N(C2=O)Cc3ccc(cc3)OC)[C@@]4(N1)c5cccc(c5NC4=O)Cl)O C20610765
C[C@H](C(=O)Nc1c(ccs1)C(=O)N)OC(=O)Cn2c3ccccc3c(=O)c4c2cccc4 C10723368
CC[C@](C1=CC2=c3c(cc4=C(C(=O)C=Cc4n3)CN(C)C)C[NH+]2C(=C1CO)[O-])(C(=O)[O-])O C35653234
CCN(CC)c1ccc(c(c1)O)[C@H]2[C@@H]3[C@H](C(=O)N(C3=O)c4ccccc4)[C@@]([NH2+]2)(C)C(=O)[O-] C15306773
C[C@H]1Cc2cc(ccc2N1C(=O)C)S(=O)(=O)Nc3cc(ccc3NC)S(=O)(=O)NC C60341701
Cc1ccc(o1)[C@@]2(C(=O)N(C(=O)N2)CC(=O)N(CCC(=O)N)Cc3ccccc3)C C60346229
C[C@@]1(C(=O)N(C(=O)N1)CC(=O)N(CCC(=O)N)Cc2ccccc2)c3ccsc3 C60346647
CCc1ccc(cc1)n2c3c(cn2)[C@]4(CC(=O)N3)c5ccccc5N(C4=O)CC(=O)N C20744384
CNC(=S)N(CCc1ccc(cc1)S(=O)(=O)N)[C@@H]2CC(=O)N(C2=O)c3ccccc3 C02965327
C1CC[C@@H]2[C@@H](C1)C(=O)N(C2=O)CC(=O)OCC(=O)Nc3c(c4c(s3)CCC4)C(=O)N C09561986
CS(=O)(=O)c1ccc2c(c1)S[C@@H](N2)NC(=O)Cn3c(=O)c4ccccc4[nH]c3=O C64422224
CSCC[C@@H](C(=O)NCc1cccnc1)NC(=O)N2CC(=Nc3c2cccc3)O C08792553
c1ccc2=[NH+]CC(=c2c1)C[C@H](C(=O)[O-])NC(=O)CS[C@@H]3NN=CN3c4ccccc4F C64684644
COc1cc(cc(c1OC)OC)[C@@H]2c3c(c4ccccc4[nH]3)[C@@H](C[NH2+]2)c5ccc(cc5Cl)Cl C02647880
c1ccc(cc1)C[NH+]2CCc3c(sc4c3C(=O)N[C@@H](N4)c5ccc(cc5)OCc6ccccc6)C2 C08874903
COc1ccc2c(c1)c3c([nH]2)[C@H]([NH2+]CC3)c4ccc(c(c4)COc5ccc(cc5)Br)OC C01322125
CCc1ccc(cc1)C2=N[C@@H]([NH2+][C@@H](C2)c3cccc(c3O)OCC)c4ccc(c(c4)Br)OC C09542450
Cc1c(c2ccccc2[nH]1)CC[NH2+][C@H](c3ccc(cc3Cl)Cl)c4nnnn4c5ccc(cc5)OC C09971863
Cc1c(c(=O)n(n1C)c2ccccc2)NC(=O)[C@H](C)[NH2+][C@@H](c3ccc(cc3)C(C)(C)C)C(C)C C11096307
C[C@H](C[NH+]1CCC(CC1)(c2ccc3c(c2)cc(o3)C(=O)NCc4cccs4)O)c5ccccc5 C12450931
CCOC(=O)c1c2c(sc1NC(=O)[C@@H](C)[NH2+][C@@H](C)C34CC5CC(C3)CC(C5)C4)C[C@H](CC2)C C12566329
CCOC(=O)c1c2c(sc1NC(=O)[C@H](C)[NH2+][C@@H](C)C34CC5CC(C3)CC(C5)C4)C[C@H](CC2)C C12566331
Cc1cc(c(c(c1)C)C2(CC(C2)/C(=N\OC[C@H](C[NH2+]C(C)C)O)/c3cc4ccccc4o3)C)C C15230101
C[NH+](Cc1nc2ccccc2s1)CC(=O)NC[C@H](c3ccc(cc3)OC)c4c[nH]c5c4cccc5 C15515527
Cc1ccc(c(c1)NC(=O)C[NH+]2CC[C@@]3(CCCC[C@H]3[C@H]2c4cc(c(c(c4)OC)OC)OC)O)C C15958441
COC(=O)[C@@H]1Cc2c3ccccc3[nH]c2[C@@H]4N1[C@@H](C[C@H](C4)[NH2+]Cc5cccs5)c6ccc(cc6)F C20504063
COC(=O)[C@@H]1Cc2c3ccccc3[nH]c2[C@@H]4N1[C@@H](C[C@H](C4)[NH2+]Cc5cccs5)c6ccccc6F C12602950
COC(=O)[C@@H]1Cc2c3ccccc3[nH]c2[C@H]4N1[C@@H](C[C@H](C4)[NH2+]Cc5cccs5)C6CCCCC6 C12602973
CCc1ccc(cc1)NC(=O)N[C@H](CCC(C)C)c2c3c(sc2n4cccc4)C[NH+](CC3)C C20532144
CC(C)CC[C@H](c1c2c(sc1n3cccc3)C[NH+](CC2)C)NC(=O)NC45CC6CC(C4)CC(C6)C5 C20532179
CCOc1ccc(cc1)C2=N[C@H]([NH2+][C@H](C2)c3cccc(c3O)OCC)c4ccc(cc4)C(F)(F)F C20764385
CCOc1ccccc1[C@@H]2[NH2+][C@@H](CC(=N2)c3ccc(cc3)Br)c4cccc(c4O)OCC C20765126
CN(C)c1ccc(cc1)[C@@H](CNC(=O)NCc2cccc3c2cccc3)[NH+]4CCc5ccccc5C4 C22419235
CC1=C[C@H]([C@@H](C[C@H]1Cc2nnc(o2)Cc3c[nH]c4c3cccc4)C(C)C)C[NH2+]Cc5cccnc5 C30883027
CCN(CC)c1cc([nH+]c(n1)C)Nc2ccc(cc2)NS(=O)(=O)c3ccc4ccccc4c3 C33324508
CCOC(=O)c1c2c(sc1NC(=O)[C@@H](C)[NH2+][C@@H](C)C34CC5CC(C3)CC(C5)C4)C[C@@H](CC2)C C34805237
CCOC(=O)c1c2c(sc1NC(=O)[C@H](C)[NH2+][C@@H](C)C34CC5CC(C3)CC(C5)C4)C[C@@H](CC2)C C34805238
COC(=O)[C@@H]1Cc2c3ccccc3[nH]c2[C@@H]4N1[C@@H](C[C@@H](C4)[NH2+]CC#C)c5ccc(cc5)C(F)(F)F C35424255
COC(=O)[C@@H]1Cc2c3ccccc3[nH]c2[C@@H]4N1[C@@H](C[C@@H](C4)[NH2+]CC(F)(F)F)c5ccccc5F C12602962
CCC[NH+](Cc1[nH]c(=O)c2c3c(sc2n1)CCCCC3)C[C@H](COc4ccc(cc4)Cl)O C35781287
CC(C)c1ccc(cc1)NC(=O)[C@@H](C2CCCC2)[NH+]3CCN(CC3)C(=S)Nc4ccc(cc4)F C36311135
Cc1cc(c(cc1Cl)C(C)C)OCC(=O)Nc2c(c3c(s2)C([NH2+]C(C3)(C)C)(C)C)C#N C09354857
Cc1cccc([nH+]1)N[C@H](c2cccc(c2)F)c3c4c(sc3NC(=O)c5ccco5)CCCC4 C38547380
CCc1cc(c(s1)NC(=O)c2ccco2)[C@H](c3ccc(cc3)Br)Nc4cccc[nH+]4 C38547878
CCc1cc(c(s1)NC(=O)c2ccco2)[C@H](c3cccc(c3)Br)Nc4cccc([nH+]4)C C38547905
CCN(CC)c1ccc(cc1)/C=C(\C(=O)N/N=C/C2=c3ccccc3=[NH+]C2)/NC(=O)c4ccccc4 C39205038
c1ccc(cc1)C(c2ccccc2)[NH2+][C@@H](c3cccs3)C(=O)N4CCN(CC4)c5cccc(c5)O C39303613
c1ccc(cc1)CC2=C[C@H]3C[C@@H]4CO[P@@](=O)(N[NH+]4C[C@@H]3C=C2Cc5ccccc5)c6ccccc6O C39467034
c1cc(ccc1CS[C@H]2[C@H](C3CC[NH+]2CC3)C(=O)NNC(=O)c4ccc(cc4Cl)Cl)Cl C42784396
Cc1cc[nH+]c(c1)N[C@H](c2ccccc2Cl)c3c4c(sc3NC(=O)c5ccco5)CCCC4 C38551064
Cc1cc[nH+]c(c1)N[C@@H](c2ccc(cc2)SC)c3c4c(sc3NC(=O)c5ccco5)CCCC4 C38551105
Cc1cccc([nH+]1)N[C@@H](c2ccc(cc2)SC)c3c4c(sc3NC(=O)c5ccco5)CCCC4 C38551109
Cc1ccc(c(c1)c2csc3c2c(=O)[nH]c(n3)C[NH+](C[C@H](Cc4ccccc4)O)CC(C)C)C C36206494
CC(C)(C)c1cc(cc(c1O)C(C)(C)C)[C@@H]2CSC[C@H]([NH2+]2)C(=O)N3CCN(CC3)Cc4ccccc4 C44164457
CC[NH+](Cc1ccccc1)CC(=O)N2c3ccccc3NC(=O)[C@@H]2CC(=O)Nc4ccc(cc4)C C45865942
C/C(=N\NC(=O)C[NH+]1CCCCC1)/c2ccc3c(c2)[C@@H]4C=CC[C@@H]4[C@@H](N3)c5ccccc5Cl C58917269
CC(C)(C)c1cc(cc(c1O)C(C)(C)C)SCC(=O)NCCC2=c3cc(ccc3=[NH+]C2)OC C63136742
c1ccc(cc1)C(c2ccccc2)C(=O)N[C@H](CC3=c4ccccc4=[NH+]C3)C(=O)NC5CCCCC5 C63166539
CCc1ccc(cc1)/C=N/NC(=O)[C@H](CC2=c3ccccc3=[NH+]C2)NC(=O)c4ccc(cc4)Cl C63266698
Cc1ccc(cc1)NC(=O)[C@H](CC2=c3ccccc3=[NH+]C2)NC(=O)C(c4ccccc4)c5ccccc5 C63503195
Cc1cccc(c1C)NC(=O)[C@@H](CC2=c3ccccc3=[NH+]C2)NC(=O)C(c4ccccc4)c5ccccc5 C63503235
Cc1ccc(cc1)C(=O)/N=C(/NCCC2=c3ccccc3=[NH+]C2)\Nc4cc(ccc4OC)Cl C63589103
c1ccc2=[NH+]CC(=c2c1)CCN/C(=N/C(=O)c3ccc(cc3)Br)/Nc4ccccc4F C63589331
Cc1ccc(cc1)c2csc3c2c(=O)n(cn3)N C00390125
c1cc(cc(c1)F)[C@@H]2C(=C(OC3=C2C(=O)CCC3)N)C#N C00071085
c1ccc2c(c1)ccc3c2CCc4c(c(co4)C(=O)N)C3=O C01616161
c1ccc(c(c1)CN2C(=O)c3ccccc3C2=O)N C01640589
c1ccc(cc1)C2=NN[C@]3(C2)c4cc(ccc4NC3=O)F C00047756
c1ccc2c(c1)C=C(CO2)[C@H]3Nc4ccccc4C(=O)N3 C09337613
COC(=O)c1ccc(c(c1)N)N2CCSCC2 C08855476
Cc1cc(cc(c1C)N)S(=O)(=O)N2CCCC[C@H]2C C20566570
Cc1c(cccc1S(=O)(=O)N2CCC[C@H](C2)C)N C21813722
c1ccc2c(c1)CCN2S(=O)(=O)c3cccc(c3)N C22175368
c1cc(ccc1Cn2cc(cc(c2=O)C#N)N)Cl C33464442
CC(C)CN1c2cc(ccc2OCC(C1=O)(C)C)N C34936226
C[C@@H](c1ccccc1N)N2C(=O)CC3(C2=O)CCCCC3 C35280268
Cc1c(cccc1N)CN2c3ccccc3OCC2=O C35649239
CC(C)c1nnc2n1cc(cc2Br)N C36252088
CC(C)(C)c1nnc2n1cc(cc2Br)N C36252091
c1cc(c(c(c1)F)C#N)Oc2ccc(cc2N)C#N C36306547
Cc1ccc(s1)[C@@H](C)N2C(=O)c3cccc(c3C2=O)N C36955841
Cc1c(n(c2c1c(ncn2)N)c3ccc(cc3)F)C C37353124
c1ccc2c(c1)n(c(=O)o2)Cc3cc(ccc3Cl)N C37403159
c1cc2c(c(c1)N)CN(C2)c3ccc4c(c3)OCCO4 C36683534
CC(C)C1=NN(C(=O)C1)c2ccc(cc2N)Cl C37543678
c1cc(cc(c1)N2CCN(CC2)c3ccc(cc3)C#N)N C37673549
Cc1ccsc1[C@H]2Nc3ccccc3C(=O)N2O C00374649
Cc1c(cc(cn1)N)C(=O)N2CC[C@@H]3CCCC[C@@H]3C2 C38095252
CON1CCC[C@H]([C@@]12CC[C@@H](C2)c3ccccc3O)O C39510372
C[C@@]1\2CC[C@@H]([C@@]1(C)CBr)/C(=N\O)/C2=N\O C39850486
CCCNC(=O)[C@@]12CC[C@@](C1(C)C)(/C(=N/O)/C2)C C39850493
Cc1ccc(s1)[C@@H](c2ccc3c(c2)NC(=O)CO3)O C40260507
Cc1cc(nc(c1C(=S)N)n2c(cc(n2)C)C)C C40514911
c1ccc(c(c1)N)N2CCN(CC2)c3ccc(cn3)F C41075109
[H]/N=C\1/C(=C2CCC[C@@H]2S1)c3nc([nH]n3)C4CCCCC4 C41161743
Cc1nnc(n1c2ccccc2)c3c(cccc3F)N C42039664
Cc1cc(nc(n1)C)Sc2nc3ccc(cc3s2)N C42143770
CC(C)c1nc(cs1)[C@@H]2Nc3ccccc3C(=O)N2 C48707764
Cc1ccc(c(c1)N)S(=O)(=O)N2CCC[C@H]([C@@H]2C)C C50563799
c1cc(cc(c1)C#N)Cn2c3cccc(c3nc2N)F C51667899
C[C@@H]1CCN([C@H](C1)C)C(=O)c2cc(cn2C(C)C)N C51728639
Cc1cc(cnc1n2c(c(c(n2)C)Br)C)N C52813600
c1ccc(cc1)OCc2nc3c(c(n2)N)CCCC3 C54438216
c1c(nc(s1)N)C(=O)N2CC[C@@H]3CCCC[C@H]3C2 C55185702
c1ccc(c(c1)Nc2[nH]c(=O)ccn2)Br C57342209
CC1(CCN(CC1)S(=O)(=O)c2ccc(c(c2)N)F)C C61818970
c1c(c[nH]c1C(=O)N[C@H]2CCC[C@H]2C#N)Br C61890801
Cc1ccc(cc1)C[C@H]2C(=O)N(c3ccc(cc3O2)N)C C62497021
CC(C)c1cc(cc2c1O[C@@H](C(=O)N2C)C(C)C)N C62539864
c1c2c(cc(c1[C@H](c3c[nH]nc3)Cl)Cl)NC(=O)C2 C62779129
CCC1(CCN(CC1)C(=O)c2c(nc(s2)N)C)C C62957782
c1ccc2c(c1)CN(CCO2)c3ccc(cc3N)C#N C63012598
c1ccc2c(c1)cccc2C3=CCN(CC3)S(=O)(=O)N C63773239
c1ccc2c(c1)c(ccc2F)CSc3nc4ccccc4c(=O)n3N C01084506
CCOc1ccc(cc1)[C@H]2CC(=NN2)c3ccc4ccccc4c3O C04143144
c1cc(cc(c1)F)/N=c\2/c(cc3cc(cc(c3o2)Cl)Cl)C(=O)N C03108418
c1ccc(c(c1)N/C=N/O)Sc2nc3cc(ccc3s2)Cl C02147637
c1ccc(cc1)c2nnc(n2N)SCc3cccc4c3cccc4 C00532372
CC1=C([C@@H](NC(=S)N1)c2cccc3c2cccc3)C(=O)OC(C)(C)C C01171739
CN(C)c1ccc2c(c1)OC(=C([C@H]2c3ccc(cc3Cl)Cl)C#N)N C04620491
c1ccc2c(c1)[C@](C(=O)N2)(CC(=O)c3ccc(cc3)C4CCCCC4)O C02474660
c1ccc2cc(ccc2c1)C(=O)NNC(=O)C34CC5CC(C3)CC(C5)C4 C05905728
c1cc(cc(c1)Br)CSc2nnc(n2N)C3CCCCC3 C02394431
c1ccc(c(c1)CC(=O)NNC(=O)c2cc3c(s2)CCCCCC3)F C08316176
CSc1ccc(cc1)[C@@H]2Nc3ccccc3C(=O)N2c4ccc(cc4)O C09421876
CC(C)n1c2ccccc2nc1NCc3cc(ccc3O)Br C13687214
C[C@@H]1CCCC[C@H]1NC(=O)C2CCC(CC2)C(=O)N[C@@H]3CCCC[C@@H]3C C15662272
CC(C)c1ccc(cc1)C(=O)NNC(=O)C23CC4CC(C2)CC(C4)C3 C15900675
c1cc(c(cc1F)[C@@H](c2cc(cc(c2)Cl)[N+](=O)[O-])N)Br C20003614
c1cc(c(cc1Cl)[C@@H](c2cc(cc(c2)Cl)[N+](=O)[O-])N)Cl C21805460
c1ccc(cc1)C(=O)N[C@@H](c2ccco2)c3c4ccccc4ccc3O C22130747
Cc1ccc(cc1)[C@@H](c2cccs2)NC(=O)c3cccc4c3[nH]nc4 C25610352
CC(C)[C@H](c1ccc(cc1)Cl)NC(=O)c2cc3ccccc3c(=O)[nH]2 C25611428
CCc1c(cc(s1)C(=O)NNC(=O)C23CC4CC(C2)CC(C4)C3)C C17157047
Cc1cc2cc(ccc2[nH]1)NS(=O)(=O)c3cc(cc(c3)Cl)Cl C31721919
C[C@H](C(=O)c1ccc(c(c1)F)F)Sc2nc(c3ccsc3n2)N C31787613
c1ccc(cc1)C(=O)c2c3ccccc3c(n2C(=O)c4ccccc4)N C32642724
COc1ccc(cc1n2c3ccc(cc3nc2N)Br)Cl C36899378
Cc1c(sc(n1)N)SCc2coc(n2)c3ccc(cc3)Cl C37036648
c1cc(cc(c1)Cl)c2nc(on2)c3ccc(cc3N)Br C37742682
CC(C)c1cc2c(cc1O)[C@]3(C[C@H](C[C@@]([C@H]3CC2)(C)COC(=O)C)O)C C36378877
Cc1c2c(cc([nH+]1)/C(=N/c3ccccc3Cl)/[O-])c4ccccc4[nH]2 C05730239
CC(C)c1ccc(cc1)[C@@H]2[C@@H]3CSCC=C3C(=C(C2(C#N)C#N)N)C#N C01438268
CC/C(=C/1\C=C(C=C(C1=O)Cl)Cl)/NNC(=O)c2ccc(cc2)F C05446652
c1cc2c(cc1)C=C/C(=N/NC(=S)N/N=C\3/C=Cc4c(cccc4)C3)/C2 C16954534
CON1CCC[C@H]([C@@]12CC[C@@H](C2)c3ccccc3O)c4ccccc4O C39510359
c1ccc(c(c1)n2c(c(c(n2)c3ccc(cc3Cl)Cl)C#N)N)Cl C39955315
c1ccc(c(c1)c2nc(on2)c3cc(ccc3Cl)Br)N C44732118
C[C@@H]1c2ccsc2CCN1C(=O)N[C@@H](C)CCc3ccc(cc3)O C45380089
c1cc(c(cc1S(=O)(=O)N)Cl)Oc2ccc(cc2Cl)Cl C48758905
c1cc(c(cc1S(=O)(=O)N)Cl)Oc2cc(cc(c2)Cl)Cl C48758972
c1ccc(c(c1)c2nc(on2)c3ccc(cc3N)Br)Cl C50438578
c1ccc(c(c1)c2nc(on2)c3cc(ccc3N)Br)Cl C50438580
CC(=NNc1nc2c(cc(cc2s1)Cl)[C@H](c3ccccc3)O)C C57327702
COc1cccc(c1O)/C=N/Nc2c(c(c(c(c2F)F)F)F)F C05514866
c1cc(sc1c2cc(cc(c2)Cl)Cl)C(=O)NNC(=O)C3CC3 C58356892
CC(C)[C@H](c1cccs1)NC(=O)Nc2nc3ccccc3s2 C10201845
C[C@H]1CCCC[C@H]1NC(=O)[C@@H]2CCC[C@@H](C2)C(=O)N[C@@H]3CCCC[C@@H]3C C60135552
c1cc(c(c(c1)Br)N)c2nc(no2)c3cc(cc(c3)F)F C62826758
c1cc(cc(c1)Cl)C(=O)O/N=C(/c2c(cccc2Cl)Cl)\N C04322589
c1cc2c(cc1C(F)(F)F)nc(s2)c3c(nc(nc3Cl)N)Cl C66054611
c1ccc(c(c1)c2[nH]c3ccccc3n2)NC(=O)/C=C/c4cccs4 C07725482
c1cc(ccc1C=O)C(=O)NNc2c(cc(cc2Cl)Cl)Cl C66590403
c1ccc(cc1)C(=O)[C@H]2[C@@H](NC(=S)N[C@@]2(C(F)(F)F)O)c3cccc(c3)O C00946539
CC1(c2ccccc2[C@@](O1)(c3ccccc3OC)NNC(=S)N)C C03130039
CC1(Cc2c(sc3c2c(nc(n3)NCc4ccccc4)NN)CO1)C C02444207
c1ccc(cc1)Oc2cccc(c2)[C@@H]3c4ccc(cc4OC(=C3C#N)N)N C00823020
c1ccc(cc1)Oc2cccc(c2)[C@H]3c4ccc(cc4OC(=C3C#N)N)N C00823019
Cc1c(sc(n1)N)C(=O)N/N=C/c2cc(ccc2O)Br C01966442
Cc1ccc(cc1)C(=O)Nc2c(nc([nH]c2=O)SC3CCCC3)N C05081711
c1cc(c(cc1[C@H]2CCCN2c3ccc4c(c3)c(nc(n4)N)N)Cl)Cl C13283499
c1cc(cc(c1)OCc2c(c(nc(n2)N)N)c3ccc(c(c3)Cl)Cl)C#N C13285076
CC[C@@H](C)NC(=O)c1cccc2c1N[C@@H]([C@@H]3[C@@H]2C=CC3)c4ccc(cc4O)O C13640364
c1cc(c(cc1Cl)Cl)NC(=O)CSc2[nH]c(=O)cc(n2)N C10059434
COC(=O)c1c(c2c(c(c(nc2s1)N)C#N)c3ccc(cc3)Cl)N C20083690
C[C@H](C(=O)NC(=O)N)Nc1c(cc(cc1Cl)Br)Cl C20505837
CC(C)c1ccc(cc1)c2c3c(nc(nc3nc4c2C(=O)CCC4)N)N C20673511
C[C@@H](c1ccc(cc1Cl)Cl)N[C@@H](c2ccccc2)C(=O)NC(=O)N C24808107
c1ccc(cc1)[C@H](C(=O)N)NNC(=O)c2cc3c(s2)CCCCCC3 C26221867
CC1(Cc2c(sc3c2c(nc(n3)SC)NNC(=S)N)CO1)C C26803001
c1ccc(cc1)[C@H]2CC(=O)c3c(cc(c(c3O)Cc4cccc(c4O)O)O)O2 C31167269
Cc1ccc(cc1)CNC(=O)c2c(c(sn2)C(=O)N[C@H]3CCCC[C@@H]3C)N C33171913
c1ccc(c(c1)NN)S(=O)(=O)Nc2ccc(cc2Br)F C35354703
C[C@@]1\2CC[C@H]3[C@@H]([C@@H]1CC/C2=N/NC(=O)N)CC=C4[C@@]3(CC[C@@H](C4)O)C C33939210
c1cc(c(cc1S(=O)(=O)N)NCc2cc(ccc2O)Cl)Cl C37138260
C[C@H](c1ccc(cc1)NC(=O)N)NC(=O)c2cc(sc2)Br C37503318
c1cc(sc1)C(=O)NC(=S)Nc2c(c3c(s2)CCCCC3)C(=O)N C32125238
Cc1ccc(cc1)N2[C@H]([C@H](C(=O)NC2=O)[C@@H]3c4c(c5ccccc5[nH]4)CCN3)O C38555967
Cc1ccc(cc1)C2=C[C@@H](N=N2)[C@H]3NN[C@@H](N3N)SCC(=C)C C39007057
Cc1cccc(c1)[C@@H]2NN=C(N2N)SCc3[nH]c4ccccc4n3 C39926799
Cc1ccc(cc1)C(=O)c2c(c3c(c(c(nc3s2)N)C#N)c4ccco4)N C39931571
CCC(CC)(/C(=N/O)/N)NC(=O)c1ccc(cc1C)Br C40370997
Cc1ccc(cc1)[C@H]2c3c([nH]c(nc3=O)N)NC4=C2C(=O)c5c4cccc5 C40382594
COc1ccc(cc1Nc2c(c(ncn2)Nc3nccs3)N)Cl C40702417
c1cc(ccc1CNc2c(c(ncn2)NC3CCCCC3)N)Cl C40708625
Cc1ccc(nc1)Nc2c(c(ncn2)NC34CC5CC(C3)CC(C5)C4)N C40755823
c1ccc(cc1)Nc2c(c(ncn2)Nc3ccc(cn3)Br)N C40779698
Cc1ccc2c(c1)c(c([nH]2)C)CC(=O)NNC3=CC(CC(=C3)O)(C)C C04990009
C[C@@](CC=C)([C@H](c1cc(c2c(c1O)C(=O)c3ccccc3C2=O)O)O)O C44547647
C[C@H](c1ccc(cc1Cl)Cl)NC(=O)[C@H](C(C)C)/C(=N/O)/N C44861120
Cc1cc(c(c(c1)Br)NC(=O)[C@@H](C)/C(=N/O)/N)Br C44861231
CCC[C@H](/C(=N/O)/N)C(=O)Nc1ccc(cc1Cl)Br C44866105
CCC[C@H](/C(=N/O)/N)C(=O)Nc1c(cc(cc1Br)F)F C44866136
C[C@H](c1ccc(cc1)NC(=O)N)NC(=O)c2csc3c2CCCC3 C45781809
C[C@H](c1ccc(cc1)NC(=O)N)NC(=O)/C=C/c2ccccc2Br C45782448
CC(C)[C@H](C(=O)NC[C@@H]1CC2c3ccccc3C1c4c2cccc4)NC(=O)N C46645433
C[C@H](c1ccc2c(c1)[nH]c(=O)[nH]2)NC(=O)Nc3nc4ccccc4s3 C47274750
C[C@H](c1ccc(cc1)Br)NS(=O)(=O)c2ccccc2NN C49527055
C[C@H](c1ccccc1Br)NC(=O)c2c(c([nH]n2)C(C)C)N C50310072
C[C@H](C(=O)NC(=O)NC(C)C)OC(=O)c1cc(cc(c1N)Cl)Cl C15642946
c1ccnc(c1)/C(=N/N/C(=[NH+]/N)/[S-])/C23CC4CC(C2)CC(C4)C3 C27843916
Cc1ccc(cc1)c2c(sc3c2c(=O)[nH]c(n3)CSc4nc([nH]n4)N)C C05355508
c1cc(cc(c1)N)c2[nH]nc(n2)CCNc3ccc(cc3)Br C64873685
CCOC(=O)C1=C(OC(=C([C@@H]1c2ccc(cc2Cl)Cl)C#N)N)C C00752452
COc1ccc(cc1)c2csc(n2)n3c(c(cn3)c4ccsc4)N C01386173
Cc1ccc(cc1)c2ccc(o2)[C@H]3C(=C(OC4=C3C(=O)CC(C4)(C)C)N)C#N C00644877
CC[C@@]1([C@](N(C(=O)O1)CCc2c([nH]c3c2cccc3Cl)C)(C)O)C C01444458
Cc1c(c2c(s1)[C@@H](C(=C(O2)N)C#N)c3cccc4c3cccc4)C(=O)OC C01428027
CN(c1cccc2c1C(=O)c3cccc(c3C2=O)N)C(=O)c4ccccc4 C04522784
c1ccc2c(c1)CC[C@H]2NC(=O)c3ccc4c(c3)[nH]c(=O)n4C5CCCCC5 C05001820
Cc1ccccc1n2c(=O)c3c(c4ccccc4[nH]3)nc2SCCO C05106232
C[C@H]1C[C@H](CC(C1)(C)C)NC(=O)N[C@@H]2CC(=O)N(C2)c3ccc(cc3)Cl C05195778
Cc1c2c(c3c(c(oc3n1)C(=O)c4ccc(cc4)Cl)N)CC(OC2)(C)C C03077642
c1ccc(cc1)CN2C(=O)N[C@@H]([C@@H]3[C@@]2(CCCC3=O)O)c4ccccc4Cl C05445746
c1ccc2c(c1)c(c[nH]2)/C=C\3/C(=O)NN(C3=O)c4ccc(c(c4)Cl)Cl C00686936
C[C@@H]1CCc2c(c3c4n[nH]c(=S)n4c(nc3s2)NCc5ccccc5)C1 C05998365
Cc1cc(ccc1C2(c3ccccc3S(=O)(=O)O2)c4ccc(cc4C)O)O C03861803
c1ccc(cc1)[C@@H]2/C(=N/c3ccc(cc3)S(=O)(=O)N)/c4ccccc4C2=O C04989849
c1ccc2c(c1)ccc(c2O)/C=N/NC(=O)c3ccc(o3)Br C02794930
Cc1ccc(c(c1)C)NS(=O)(=O)c2ccc(s2)c3cc(n[nH]3)C C09686486
Cc1c(c2ccccc2[nH]1)C(=O)CSc3[nH]c(=O)c4ccsc4n3 C13008031
COc1cc(cc(c1OC)OC)[C@@H]2[C@@H]3CC=C[C@@H]3c4cccc(c4N2)O C13640859
COc1ccc(c2c1[C@H]3C=CC[C@H]3[C@@H](N2)c4ccc(c(c4)OC)O)OC C14459003
Cn1cc(c2c1cccc2)C(=O)NNC(=O)c3c(c4ccccc4s3)Cl C14801349
Cc1ccc(cc1C)NS(=O)(=O)c2ccc3c(c2)NC(=O)C[C@H](S3)C C15730431
c1ccc2c(c1)c(cn2Cc3ccc(cc3Cl)Cl)/C=C\4/C(=O)NC(=O)N4 C16525438
c1ccc(c(c1)CSc2nnc3n2c(nc4c3c5c(s4)CCC5)N)F C16846087
Cc1c2c([nH]n1)NC3=C([C@@H]2c4ccc(cc4)Cl)C(=O)C[C@@H](C3)c5ccco5 C18197872
c1ccc2c(c1)[nH]c(=O)n2C3CCN(CC3)C(=S)NC4CCCCC4 C19014955
Cc1c2c(c(c(nc2n(n1)c3ccccc3)N)C#N)c4c(cccc4Cl)F C20533234
C[C@@H]1Cc2c3ccccc3[nH]c2[C@@H](N1)c4cc(c(c(c4)OC)OC)OC C20572554
COc1ccc(cc1O)[C@H]2[C@@H]3CC=C[C@H]3c4c(ccc(c4N2)OC)OC C20690224
COc1ccc(c2c1[C@H]3C=CC[C@H]3[C@H](N2)c4ccc(c(c4)OC)O)OC C20692934
Cc1c2c(on1)NC3=C([C@H]2c4cccs4)C(=O)C[C@H](C3)c5ccccc5O C20734224
CC(C)Sc1[nH]c(=O)c2c(n1)NC3=C([C@@H]2c4cccc(c4)F)C(=O)CCC3 C05861004
c1cc(ccc1[C@H]2C=C(C(=C(C2(C#N)C#N)N)C#N)C3CC3)OC(F)F C03178225
Cc1ccc(cc1)[C@@]2(C(=C3Nc4ccccc4N3C(=O)N2)C#N)C(F)(F)F C03227166
Cc1cc(ccc1Cl)c2c(n3cc(ccc3n2)N)CN4C[C@H](O[C@H](C4)C)C C36277512
CCCC1=C2[C@H](C(=C(O[C@H]2N=N1)N)C#N)c3ccc(cc3F)Br C39324257
Cc1ccc(c(c1)C)C2=NN=C3[C@H]2[C@@H](C(=C(O3)N)C#N)c4ccc(cc4)F C05490480
c1ccc2c(c1)CCN2c3c(c(ncn3)Sc4cccc5c4nccc5)N C40687479
C[C@]12C[C@H](CC(C1)(C)C)N(C2)c3c(c(ncn3)N4CCc5ccccc5C4)N C40734916
Cc1cc(ccc1Br)n2c(nnn2)c3cc(ccc3N)Cl C42015223
Cc1cc(ccc1n2c(nnn2)c3cc(ccc3N)Cl)Br C42015370
c1cc(c(cc1CNc2ccc(cc2[N+](=O)[O-])Br)Cl)O C43479884
CC[C@H](C)n1c2c(c(n1)O)[C@H](SCC(=O)N2)c3ccc(cc3Cl)Cl C05908149
Cc1c(sc2c1c(ncn2)N/N=C/c3cc(ccc3O)Br)C C05361220
Cc1cc(nc(c1C#N)S[C@@H](C)c2nc(c3c(c(sc3n2)C)C)N)C C10657829
COC1=CC=C/C(=C/2\C=CC(=O)C(=C2)CN3CCc4c5ccccc5[nH]c4C3)/N1 C14886642
Cc1ccc2c(c1)[nH]c(n2)S[C@@H](C)c3[nH]c(=O)c4c(c(sc4n3)C)C C06292215
c1ccc2c(c1)c3c([nH]2)[C@@H](N(CC3)C(=O)c4ccc(=O)[nH]c4)C5CCCCC5 C62265579
c1cc(sc1)[C@@H]2[C@H]3C(=NN=C3OC(=C2C#N)N)C45CC6CC(C4)CC(C6)C5 C04126670
Cc1c(sc2c1c(nc(n2)SCc3nnc(s3)SC)N)C C67653824
CCSc1nc(c2c3c(sc2n1)C[NH+](CC3)Cc4ccccc4)N C04498660
CC(C)[NH+]1CCc2c(sc3c2C(=N[C@H](N3)/C=C\c4ccccc4)O)C1 C04554021
Cc1ccccc1[C@@H]2Nc3c(c4c(s3)C[NH+](CC4)C(C)C)C(=N2)O C04554025
C[NH+]1CCc2c(sc3c2c(nc(n3)SCc4ccc(cc4)F)N)C1 C02422947
Cc1c(ccc2c1oc(=O)cc2C[NH2+][C@@H](C)c3cccc(c3)Cl)O C08173765
C/C(=C\c1ccccc1)/[C@@H]2Nc3c(c4c(s3)C[NH+](CC4)C)C(=N2)O C05274694
C[NH+]1CCc2c(sc3c2C(=N[C@H](N3)c4cccc5c4cccc5)O)C1 C01299798
C[C@H](c1ccc2ccccc2c1)[NH2+][C@H](C)C(=O)Nc3c(ccs3)C#N C08777904
C[C@H](c1ccc(c(c1)F)F)[NH2+]Cc2[nH]c(=O)c3c4c(sc3n2)CCC4 C09517083
c1ccc2c(c1)nc(s2)N3CCC[C@@H](C3)[NH2+]Cc4cc(cs4)C#CCO C12432689
Cc1cc(c(=O)[nH]c1C)C(=O)N[C@H]2CCC[NH+](C2)C3CCCCCC3 C12594058
Cc1ccccc1[C@H](C)[NH2+][C@@H](C)c2[nH]c(=O)c3c(c(sc3n2)C)C C14138893
c1ccc2c(c1)c(cc3c2O[C@]4([C@@H]3CCCNC4=O)[NH+]5CCCCC5)O C01244455
c1cc(cc(c1)Br)[C@@H](c2cc(cc(c2)Cl)[N+](=O)[O-])[NH3+] C19970351
CC(C)c1ccc(cc1)[C@H]2Nc3c(c4c(s3)C[NH+](CC4)C)C(=O)N2 C20130709
COc1cc(c(cc1OC)OC)[C@H](c2ccc(cc2)Br)[NH3+] C20440109
CC(C)c1cc(n(n1)[C@@H]2c3ccccc3C4([C@H]2O)CC[NH2+]CC4)C(C)C C23369543
CC(C)[NH+]1CCc2c(sc3c2C(=N[C@@H](N3)c4ccccc4Cl)O)C1 C23402517
c1cc(sc1)[C@@H](CNC(=O)c2cc(ccc2O)Br)[NH+]3CCCC3 C27604718
CC(C)(C)[C@@H]1CCc2c(sc3c2c(=O)[nH]c(n3)C[NH2+]C4CC4)C1 C31934860
C[C@H]1C[C@H](CC(C1)(C)C)OC[C@@H](C[NH+]2C(CC(CC2(C)C)O)(C)C)O C35031474
Cc1cc2cc3c(c(sc3[nH+]c2cc1C)C(=O)N4CCC[C@@H](C4)C)N C35288734
CC[NH2+][C@H](c1ccc(cc1)I)c2ccc3c(c2)oc(=O)[nH]3 C35556571
C[C@@H]1CCc2c(sc3c2c(=O)[nH]c(n3)C[NH2+]Cc4ccccc4)C1 C31935651
C[C@@H]1CCCC[NH+]1CCCn2c3ccc(cc3nc2N)Br C36899071
C[C@@H](c1cc2cc(ccc2o1)Br)[NH2+][C@H]3CCCCNC3=O C36977161
COc1cccc(c1Oc2cc(ccc2C[NH3+])Br)OC C36670707
c1ccc2c(c1)c(cc3c2O[C@@]4([C@H]3CCCNC4=O)[NH+]5CCCCC5)O C01244454
c1ccc2c(c1)c(cc3c2O[C@@]4([C@@H]3CCCNC4=O)[NH+]5CCCCC5)O C01244453
C[C@@H]1C[C@H](C[NH+](C1)Cc2c(nc3n2cc(cc3)N)c4cccs4)C C36274405
C[C@H]1CCC[C@@](C1)(c2nc(on2)c3ccc(s3)Br)[NH3+] C41154253
CCC1CCC(CC1)(c2nc(on2)c3ccccc3I)[NH3+] C41155763
C[C@H](Cc1cc2c(cc1OCc3ccc(s3)Br)OCO2)[NH3+] C42877991
CC1(CC(CC([NH2+]1)(C)C)NC(=O)N2CCC[C@H]2c3ccsc3)C C42909904
c1cc(c(cc1[N+](=O)[O-])Br)N[C@H]2CC[NH2+]C3(C2)CCC3 C49844152
Cc1c(c(n([nH+]1)C)N)COc2c(cccc2Br)Br C50832109
Cc1c([nH+]c(nc1NC)c2cc(c(c(c2)Br)O)OC)C C50865900
CCCn1c2ccc(cc2oc1=O)[C@@H](c3ccc(s3)Br)[NH3+] C51363978
c1c(cc(c2c1OCCO2)Br)[C@@H](C[NH2+]C3CCCCC3)O C55031567
CC(C)(C)N/C(=[NH+]\N=C\c1cc(cc(c1O)Cl)Cl)/SC C04382575
Cc1c[nH+]c(c(c1OC)C)CNC(=O)NC23CC4CC(C2)CC(C4)C3 C51755058
Cc1ccsc1CNC(=O)NCC2(CCCC2)[NH+]3CCSCC3 C41408879
C[C@H]([C@H](c1c2cc(ccc2ncc1[N+](=O)[O-])Br)C(C)C)[NH3+] C63027592
c1ccc2=[NH+][C@H](C=c2c1)[C@H]3NN[C@@H]4N3N=C(S4)c5cccc(c5)F C63279952
c1ccc2=[NH+]CC(=c2c1)/C=C\3/C(=O)N/C(=N\c4cccc(c4)O)/S3 C38675982
c1cc2=[NH+][C@@H]3CCCCCC3=c2cc1CNC(=O)C[C@@H]4CCC(=O)N4 C63856283
Cc1ccccc1[C@@H]2NNC(=S)N2/N=C/C3=c4ccccc4=[NH+]C3 C63974424
c1ccc2=[NH+][C@H](C(=c2c1)Cl)CN3CCC[C@@H]3c4ccc(s4)C(=O)N C64166365
C[NH+]1C[C@@H]2[C@H](C1)[C@@](N[C@@H]2c3cc(ccc3OC)F)(CO)c4ccccc4 C65372835
c1cc(ccc1c2ccc(o2)C[NH2+][C@@H]3CCCCNC3=O)C(F)(F)F C67187306
C[C@H]1CCCC[C@H]1NC(=O)CSc2[nH]c(=O)c3c4c(sc3n2)CCCC4 C04285797
CNC(=O)/C(=C\c1ccc2c(c1)c3ccccc3n2C)/NC(=O)c4ccccc4 C04601169
Cc1ccc(cc1Cl)N2C(=O)C(=C(C2=O)Cl)Nc3ccccc3O C00944825
COc1ccc(cc1O)[C@H]2Nc3ccccc3C(=O)N2c4ccc(cc4)Cl C03249661
COc1ccc(cc1O)[C@@H]2Nc3ccccc3C(=O)N2c4ccc(cc4)Cl C03249664
c1cc(ccc1c2cc(c3c4c(noc4oc3n2)N)C(F)(F)F)Br C04839709
CC(C)COc1ccc(cc1)c2nc3c(c4c(s3)CCCC4)c(=O)n2N C04892913
COc1ccccc1NS(=O)(=O)c2ccc3c(c2)c4c([nH]3)CCCCC4 C06887642
c1ccc(c(c1)c2[nH]c(nn2)NC(=O)/C=C/c3ccc(cc3)F)Br C08115326
CCC(C)(C)NS(=O)(=O)c1cc2c(cc1C)c3c([nH]2)CC(CC3=O)(C)C C09685525
CC1(CN(c2cc(ccc2O1)N)S(=O)(=O)c3ccc(cc3)C(C)(C)C)C C02585807
[H]/N=C(/C#C[C@@H](/C(=N/[H])/c1ccccc1)n2c3ccccc3nn2)\c4ccccc4 C13230144
Cc1c(c2ccccc2[nH]1)C(=O)[C@@H](C)Sc3[nH]c(=O)c4ccsc4n3 C14094187
c1ccc(cc1)[C@@H]2[C@@H]3[C@H](N(N=C3C(F)(F)F)c4ccccc4)OC(=C2C#N)N C16478268
CC1=NN([C@H]2[C@@H]1[C@H](C(=C(O2)N)C#N)c3cccc(c3Cl)Cl)c4ccccc4 C16607938
c1cc(ccc1[C@@H]2[C@H]3CCCC=C3C(=C(C2(C#N)C#N)N)C#N)OC(F)(F)F C19852428
CCSc1[nH]c(=O)c2c(n1)NC3=C([C@@H]2c4ccc(cc4)Cl)C(=O)CCC3 C06002154
Cc1ccc(c2c1N[C@@H]([C@@H]3[C@H]2C=CC3)c4cc(cc(c4O)Cl)Cl)[N+](=O)[O-] C20701197
Cc1ccc(c(c1)NS(=O)(=O)c2cc3c(cc2C)c4c([nH]3)CCCC4=O)C C20990232
CCc1ccc(cc1)[C@H]2CC3=C([C@H](CC(=O)N3)c4ccc(c(c4)O)OC)C(=O)C2 C21219874
CC(C)Oc1ccc(cc1)[C@H]2CC3=C([C@H](CC(=O)N3)c4ccc(cc4)O)C(=O)C2 C21256683
c1ccc2c(c1)[C@@H](CC(=O)N2)C(=O)Nc3ccc(cc3)c4nc5ccccc5s4 C22310737
Cc1ccc(c(c1)C)/N=C/2\NN=C(CS2)c3ccc4c(c3)CCC(=O)N4 C24988275
Cc1ccc2c(coc2c1C)CC(=O)NNC(=O)C34CC5CC(C3)CC(C5)C4 C17157040
Cc1cccc(c1)[C@H]2c3c(noc3NC4=C2C(=O)C[C@@H](C4)c5ccc(cc5)O)C C28052996
CCCSc1[nH]c(=O)c2c(n1)NC3=C([C@H]2c4ccc(s4)C)C(=O)CCC3 C33810157
Cc1c(sc2c1c(nc(n2)S[C@H](C)C(=O)N3c4ccccc4C[C@H]3C)N)C C36813871
CCCc1c2c(c3c(c(oc3n1)C(=O)c4ccccc4)N)CC(OC2)(C)C C17440308
Cc1ccc(cc1)C2=NN=C3[C@H]2[C@H](C(=C(O3)N)C#N)c4c(cccc4Cl)Cl C00985643
CCCCC1=C2[C@H](C(=C(O[C@@H]2N=N1)N)C#N)c3ccc(cc3)Br C39324665
Cc1csc(n1)/N=C/2\N(C(=O)/C(=C(\C)/c3ccc(cc3)N)/S2)CC=C C39865454
Cc1cc(c2c(c1)occ2CC(=O)NNC(=O)c3ccc(cc3Cl)Cl)C C39892703
CC[C@H]1CCCCN1c2c(c(ncn2)Oc3ccc(cc3)Br)N C40734141
C[C@@H](C(=O)Nc1cccc2c1cccc2)Sc3[nH]c(=O)c4c(n3)CCC4 C41607687
c1cc(cc(c1)Br)n2c(nnn2)c3cc(c(c(c3)Cl)Cl)N C42014670
Cc1ccc(cc1n2c(nnn2)c3ccc(cc3N)Cl)Br C42029020
c1cc2c(cc1S(=O)(=O)NC3CCCCCC3)C(=C4CCCC4)C(=O)N2 C46053947
Cc1ccc(cc1)c2n[nH]c(=S)n2/N=C\c3cc(ccc3O)Br C51331127
c1ccc(cc1)c2ccccc2CN3CCN(CC3)c4ccc5c(c4)[nH]c(=O)[nH]5 C44938138
Cc1ccc(cc1)/N=C/2\NC(=O)[C@H](S2)CC(=O)Nc3ccc4ccccc4c3 C07127124
Cc1csc(n1)Sc2ccc(cc2)NC(=O)c3cc4ccccc4c(=O)[nH]3 C58514464
c1ccc2c(c1)cc(o2)C(=O)N/N=C/c3c[nH]c4c3cc(cc4)Br C59417742
CC[C@@H](C)NC(=O)c1ccc(cc1)NC(=O)N2CC3C[C@H]4C[C@@H](C3)CC2C4 C62406923
CC(C)(C)C1=NN=C2[C@H]1[C@H](C(=C(O2)N)C#N)c3ccc(c(c3)Cl)Cl C00806519
Cc1ccc(cc1)C2=NN=C3[C@H]2[C@@H](C(=C(O3)N)C#N)c4cccc(c4Cl)Cl C06720788
c1ccc(cc1)c2cc(c3ccccc3n2)C(=O)N4c5ccccc5C[C@H]4C(=O)N C64316524
C[C@H]1CC(=O)Nc2ccccc2N1C(=O)CNc3cc(ccc3SC)Cl C64399055
CC(C)c1cccc(c1)NC(=O)CN2c3ccccc3NC4=C(C2=O)CCC4 C64661001
Cc1ccc(c(c1)C)NC(=O)c2cc3c([nH]c2=O)C[C@H](CC3=O)c4ccccc4 C64959091
CC1CCC(CC1)Nc2c([nH]c3n2ncc3C#N)c4cccc(c4)Br C06768559
COC(=O)[C@H]1Cc2c3ccccc3[nH]c2[C@H]([NH2+]1)c4ccccc4Br C04027865
CC(C)[NH+]1CCc2c(sc3c2C(=N[C@@H](N3)c4cccc(c4Cl)Cl)O)C1 C04555239
CC(=C)CSc1nc(c2c3c(sc2n1)C[NH+](CC3)Cc4ccccc4)N C04662867
COc1ccc2c(c1)c3c([nH]2)[C@H]([NH2+]CC3)c4ccc(c(c4)OC)OC5CCCC5 C04717973
CCOc1ccc2c(c1)c(c3ccc(cc3[nH+]2)/N=C/c4ccc(cc4)OC)N C04811431
c1ccc2c(c1)c3c([nH]2)[C@H]4c5ccccc5N[C@H]([NH+]4CC3)c6cccnc6 C06674696
CC[NH+]1C/C(=C\c2ccccc2F)/C3=C(C1)[C@@H](C(=C(O3)N)C#N)c4ccccc4F C04546842
c1ccc(cc1)NC(=O)C[NH+]2CC[C@@]3(CCCC[C@@H]3[C@@H]2c4ccc(cc4)F)O C05341839
c1cc[nH+]c(c1)N[C@@H](c2ccc(cc2)Br)c3c4cccnc4ccc3O C09775244
CC(C)CN1c2ccccc2[C@]3(C1=O)c4c(c5cc(ccc5[nH]4)Cl)CC[NH2+]3 C09935726
c1ccc2c(c1)c3c([nH]2)[C@H]([NH+](CC3)Cc4ccc(o4)CO)c5cccc(c5)Cl C12701682
C[C@@H]1C[C@H](C[NH+](C1)[C@@H](C)C(=O)NC(=O)NC23CC4CC(C2)CC(C4)C3)C C20680947
CCOc1cc(ccc1O)C[NH+]2CCC(CC2)(c3ccc(cc3)Br)O C23283079
CC(C)[NH+]1CCc2c(sc3c2C(=N[C@@H](N3)c4ccc(cc4)Br)O)C1 C23402527
c1cc(sc1)[C@H](CNC(=O)c2ccc3c(c2)c4c([nH]3)CCCC4)[NH+]5CCCC5 C27602993
Cc1c2c(n(n1)c3cccc(c3)Cl)CC(=C([C@@H]2c4ccc(cc4)Cl)C#N)[NH3+] C27828953
CC1(CC(CC([NH2+]1)(C)C)NC(=O)c2c3c(n(n2)c4ccccc4F)CCC3)C C33229499
c1cc(ccc1[C@H]2[C@@H]([C@@H]3C=CC=C[NH+]3[C@@H]2C(=O)N)C(=O)c4ccc(cc4)Cl)Cl C34262170
Cc1ccc(cc1)NC(=O)[C@@H]2C[C@H]3CCC[NH+]3[C@@]24c5ccccc5NC4=O C06894697
C[C@H](c1cccc(c1)O)[NH2+]Cc2ccc(c(c2)[N+](=O)[O-])Br C37319181
Cc1cc(c2cc3c(c(sc3[nH+]c2c1)C(=O)N4CCc5ccccc5C4)N)C C01343015
Cc1cc(c(cc1Br)C)OCC(=O)NC2CC([NH2+]C(C2)(C)C)(C)C C02881237
c1cc(ccc1c2c(n3cc(ccc3n2)N)C[NH+]4CCCC4)Br C36272298
CC(=C)COc1ccc(cc1)c2c(n3cccc(c3n2)Br)C[NH3+] C36318276
CC1(Cc2c(c(sc2C([NH2+]1)(C)C)NC(=O)C3CCCC3)C(=O)OC)C C38806192
C[C@@H](C(=O)N/N=C/C1=c2ccccc2=[NH+]C1)Nc3ccc(cc3)Br C39252994
Cc1cccc2=C[C@@H](C(=O)[NH+]=c12)[C@@H]3c4ccc5ccccc5c4OC(=C3C#N)N C39697624
c1ccc(cc1)NC(=S)N/N=C\2/CCCC3=c4cc(ccc4=[NH+][C@H]32)Br C39774259
c1ccc2=[NH+]CC(=c2c1)/C=N/N3[C@H](NNC3=S)c4cccc(c4)Cl C39926576
CCN(c1cccc2c1cccc2)c3c(c(nc[nH+]3)N4CCC[C@@H](C4)C)N C40701944
C[C@]12C[C@H](CC(C1)(C)C)N(C2)c3c(c([nH+]cn3)N(C)c4ccccc4)N C40734800
C[C@H]1CCC[C@](C1)(c2nc(no2)Cc3cccc(c3)Br)[NH3+] C41035699
CC1(CC(CC([NH2+]1)(C)C)NS(=O)(=O)c2cc(c(cc2Cl)Cl)Cl)C C41095438
Cc1ccc(cc1S(=O)(=O)NC2CC([NH2+]C(C2)(C)C)(C)C)Br C41095444
Cc1cc(ccc1c2nc(no2)C3(CCCCCC3)[NH3+])Br C41155337
c1ccc2c(c1)CC(C2)[NH+]3CCC[C@H](C3)NCc4ccc(s4)c5ccn[nH]5 C23373080
c1ccc(cc1)[C@H](c2nnc(o2)c3ccc(cc3Cl)Br)[NH3+] C50284035
CCc1c([nH+]c(nc1NC)c2cc(c(c(c2)Br)O)OC)C C50864791
Cc1cc[nH+]c(c1)N[C@H](c2ccc(cc2)F)c3ccc4ccc(nc4c3O)C C54621943
CC1(CC(CC([NH2+]1)(C)C)NC(=O)N2CCO[C@H](C2)c3ccc(cc3)Cl)C C56780897
CCOc1cccc2c1o/c(=[NH+]/c3ccc(cc3)Br)/c(c2)C(=O)N C17130857
Cc1c[nH+]c([nH]1)CN2CCc3c4ccccc4[nH]c3[C@@H]2C5CCCCC5 C15961651
C/C(=N\NC(=O)C1=c2ccccc2=[NH+]C1)/c3ccc4c(c3)Nc5ccccc5S4 C63258992
C[C@H](C(=O)N/N=C/C1=c2ccccc2=[NH+]C1)Nc3cccc4c3cccc4 C63411407
CC(C)(C)C(=O)N1CCC[C@]2(C1)/C(=[NH+]/Cc3ccccc3)/Nc4ccccc4N2 C65259927
c1ccc2c(c1)N/C(=[NH+]\C3CCCC3)/[C@@]4(N2)CCCN(C4)C(=O)c5cccs5 C65259958
CC1CCC(CC1)[NH+]2CCC(CC2)N(C)C(=O)N[C@@H](C)Cc3ccc(cc3)O C66188058
c1cc(ccc1[C@@H](c2ccsc2)NC(=O)NC3CC[NH+](CC3)C4CC4)Cl C66348560
C[NH+](C)[C@H](CNC(=O)NC12CC3CC(C1)CC(C3)C2)c4cccs4 C43466797
CC[C@H](C[NH+]1CCOc2c(cc(cc2O)c3nc4ccccc4s3)C1)O C67643463
CC(C)CCC1=NN([C@@](C1)(C(F)(F)F)O)C(=O)c2ccccc2O C03905108
CC1=C([C@@H](NC(=O)N1)c2ccc(cc2Cl)Cl)C(=O)OCC(C)C C00753546
COc1ccc(cc1F)COC(=O)c2cc(c3ccccc3c2O)O C02660264
Cc1ccnc(n1)N/N=C/c2cc(c(c(c2)C(C)(C)C)O)C(C)(C)C C04671203
CCOC(=O)C1=C(OC2=C([C@H]1c3ccc(cc3)C(C)C)C(=O)CCC2)N C03191394
c1ccc2=NC(=O)C(=c2c1)c3c(nc(s3)Nc4ccc(cc4)F)O C05731574
C[C@@H](C(=O)Nc1ccccc1F)OC(=O)c2ccc3ccccc3c2O C03438913
c1cc(cc(c1)Cl)c2c(n3c([nH]2)c(cn3)C#N)NC4CCCCCC4 C06768430
c1cc(sc1)c2c(n3c([nH]2)c(cn3)C#N)NC4CCCCCCC4 C06768504
Cc1c([nH]c2c1cc(cc2)C(=O)OCC(=O)c3c[nH]c4c3cccc4)C C09551823
CCOc1ccc2ccccc2c1/C=N\Nc3[nH]c4ccccc4n3 C12412342
Cc1c(c2nc(c3ccccc3n2n1)N[C@@H](C)c4ccccc4O)Cl C12907371
Cn1c2ccccc2c3c1cc(cc3)CC(=O)N/N=C/c4ccccc4O C05615939
CC(C)OC(=O)c1c(c2ccc(nc2s1)c3ccc(cc3)OC)N C06858945
Cc1ccccc1OC(=O)c2c(c3ccc(nc3s2)c4ccco4)N C13206939
CCOc1ccc2ccccc2c1/C=N/Nc3[nH]c4ccccc4n3 C04149605
CCc1ccccc1Nc2nnc(s2)S[C@H]3CCCCNC3=O C14093834
CC(C)c1c(sc(n1)N)c2nc(no2)c3ccccc3Cl C22121537
Cc1c(c(c(c(c1C)C)S(=O)(=O)Nc2cccc3c2[nH]nc3)C)C C24425373
c1cc2c(ccc3c2c(c1)C(=O)N3)NS(=O)(=O)c4ccc(cc4)Cl C06146884
C1CCC(CC1)CNC(=O)[C@H]2CCCN(C2)C(=O)NC3CCCCC3 C06550138
Cc1ccc(c(c1)[C@@H](C)Nc2ccc(cc2[N+](=O)[O-])Br)O C37140097
C[C@@H](c1cc(ccc1Cl)Cl)Nc2ccc(cc2[N+](=O)[O-])O C37162585
c1ccc(cc1)Nc2nc3ccccc3c(n2)NC[C@@H]4CCCO4 C00250336
C1CCC(CC1)CNC(=O)C2CCN(CC2)C(=O)NC3CCCCC3 C38140286
c1ccc(cc1)c2cnc(nc2)N/[NH+]=C/c3c4ccccc4ccc3[O-] C04713095
Cc1ccc(cc1)c2nc([nH]n2)S[C@@H](C)C(=O)Nc3ccc(cc3)F C05211036
CCCC1=C2[C@@H](C(=C(O[C@@H]2N=N1)N)C#N)c3ccc(c(c3)Cl)Cl C39024549
CCCCC1=C2[C@H](C(=C(O[C@H]2N=N1)N)C#N)c3cccc4c3cccc4 C39325949
COc1cc(cc2n1c(cn2)c3ccccc3O)c4ccccc4O C39459717
CC[C@@H]1CCCCN1c2c(c(ncn2)Oc3cccc4c3cccc4)N C40683068
Cc1ccc(c(c1C)OCC(=O)N/N=C/c2c[nH]c3c2cccc3)C C40888983
CCc1cc(=O)[nH]c(n1)S[C@@H](C)C(=O)Nc2cccc(c2C)Cl C41626083
Cc1ccc(c(c1)C)NC(=O)[C@@H](C)Sc2[nH]c(=O)cc(n2)C(C)C C41626946
CC[C@@H]1CCCCN1C(=O)N[C@H](C)c2ccc(cc2)NC(=O)CC C46695192
CC[C@H]1CCCCN1C(=O)N[C@H](C)c2ccc(cc2)NC(=O)CC C46695193
C[C@@H](C(=O)N/N=C(\C)/c1ccccc1O)Oc2ccc3ccccc3c2 C14031564
CCCn\1c2ccccc2[nH]/c1=N\C(=O)CCc3c[nH]c4c3cccc4 C12546361
Cc1cc(ccc1Cl)O[C@@H](C)C(=O)N/N=C(\C)/c2ccccc2O C06796658
Cc1ccccc1CSc2[nH]c(nn2)NN=C3CCCCCC3 C59311159
Cc1cc(ccc1Cl)O[C@H](C)C(=O)N=c2[nH]c3ccccc3[nH]2 C59358957
CC(C)CC(=O)N1CCC(CC1)NC(=O)c2cc3c(cc2O)CCCC3 C51384372
CC(C)c1ccc(cc1)[C@H]2C(=O)NCCN2C(=O)NC3CCCCC3 C62124040
C1CCCC(CC1)NC(=O)N2CCC(CC2)NC(=O)C3CCCCC3 C62473934
CCOc1ccc(cc1)c2cs/c(=N\N=C/c3ccc(cc3)O)/[nH]2 C33154763
Cc1ccc2c(c1)[nH]cc2C(=O)/C(=C/c3c[nH]nc3C(C)(C)C)/C#N C63413109
COc1ccc(cc1c2nc([nH]n2)SCC3(CCCCC3)O)Cl C66481508
CC[C@@H](c1[nH]c2ccccc2n1)NC(=O)c3c(c4ccccc4o3)C C66524831
CC1(CCCC1)CNC(=O)N2CCC(CC2)NC(=O)CC3CCCC3 C66926818
CCCC(=O)Nc1cccc(c1C)NC(=O)N2CCC[C@H](C2)CC C67584981
Cc1c(c2cc(ccc2[nH]1)Cl)CCN3C(=O)OC([C@]3(C)O)(C)C C01238615
CC1=C([C@@H](C(=C(O1)N)C#N)c2c(cccc2Cl)Cl)C(=O)OC C00061418
C[C@@H]1CCC2=NN([C@]([C@@H]2C1)(C(F)(F)F)O)C(=O)c3ccccc3O C04559052
c1cc(oc1)[C@@H]2CC3=C([C@H](C(=C(O3)N)C#N)c4ccc(cc4)Cl)C(=O)C2 C02283754
c1ccc2cc(ccc2c1)Cn3cc(c4c3cccc4)/C=C/5\C(=O)NC(=O)N5 C04608417
CC[C@@]1([C@@](N(C(=O)O1)CCc2c([nH]c3c2cccc3F)C)(C)O)C C01421349
CC[C@]1([C@](N(C(=O)O1)CCc2c([nH]c3c2cccc3F)C)(C)O)C C01421346
c1ccc(c(c1)Cn2c(c(c3c2nc4ccccc4n3)C#N)N)C(F)(F)F C02337123
c1cc(c(c(c1)Cl)CSc2nc3c(s2)c(=O)[nH]c(=O)[nH]3)Cl C04993699
c1ccc2c(c1)ccc(c2/C=C/3\C(=O)NN(C3=O)c4ccc(cc4)Cl)O C00859644
c1ccc2c(c1)cccc2CSc3nnc(n3N)c4ccccn4 C00530369
C[C@@H]1CCC[C@H]([C@@H]1C)Nc2c([nH]c3n2ncc3C#N)c4cccs4 C06768770
COc1ccc(cc1O)[C@@H]2Nc3ccccc3C(=O)N2c4ccc(cc4)F C07884706
Cc1ccc(cc1)C(=O)NNC(=O)c2c3ccccc3nc4c2CCCC4 C08117983
CCn1c2ccccc2nc1SCc3nc4ccccc4c(n3)N C08719959
c1ccc(c(c1)c2[nH]c3ccccc3n2)NC(=O)/C=C/c4ccco4 C13282106
CCCSc1nnc2n1c(nc3c2c4c(s3)CC[C@@H](C4)C)N C16845672
Cc1ccc2c(c1)c(c(o2)C(=O)N[C@H](C)c3[nH]c4ccccc4n3)C C19852281
CCSc1[nH]c(=O)c2c(n1)NC3=C([C@@H]2c4ccccc4)C(=O)CCC3 C06002241
CCOc1cc(ccc1O)[C@@H]2C(=C(NC3=C2C(=O)CC(C3)(C)C)C)C#N C01402174
CCOc1ccc(cc1)[C@H]2[C@@H]3CCCC=C3C(=C(C2(C#N)C#N)C#N)N C04730247
COc1cc2c(cc1O)ncnc2Nc3ccc(cc3F)Br C22007065
CCOc1ccc(cc1)[C@@H]2[C@@H]3CCCC=C3C(=C(C2(C#N)C#N)C#N)N C05817647
COc1ccc2ccccc2c1[C@H]3C4=C(c5ccccc5C4=O)NC(=O)N3 C28465818
Cc1cc(c2nnc(n2c1)[C@H](C)Oc3ccc(cc3Cl)Cl)N C31862953
Cc1ccc2c(c1)nc([nH]2)S[C@H](C)C(=O)Nc3ccc(cc3)C#N C23444425
c1cc(ccc1/C=N\NC(=O)c2c3c([nH]n2)CCCC3)Br C33293264
CC(C)c1cccc2c1N[C@H]([C@@H]3[C@@H]2C=CC3)c4cc(ccc4O)[N+](=O)[O-] C14476087
Cc1ccc(c(c1)C)c2c(n3cc(ccc3n2)N)CN4C[C@@H](O[C@H](C4)C)C C36272641
C[C@@H](c1ccc(cc1)C(C)C)NC(=O)c2c3ccccc3c(=O)[nH]n2 C29426697
CCC1=C2[C@H](C(=C(O[C@H]2N=N1)N)C#N)c3ccc(c(c3)Cl)Cl C39352316
c1ccc2c(c1)c(c[nH]2)CC3=NN[C@H](N3c4cccc5c4cccn5)S C39606086
C[C@@]1\2CC[C@@](C1(C)C)(C/C2=N\O)C(=O)Nc3nc4ccccc4s3 C39850560
Cc1ccc(c(c1)Cl)c2c(c(n(n2)c3ccccc3OC)N)C#N C39955148
Cc1cccc(c1c2nnnn2c3cccc(c3)Br)N C42014660
Cc1ccc(cc1N)c2nnnn2c3ccc(cc3C)Br C42015373
Cc1cccc(c1c2nnnn2c3ccc(cc3)Br)N C42027112
CC(C)(C)NC(=O)N1CCC(CC1)CNC(=O)c2ccc(cc2)F C43978139
Cc1ccc(c(c1)C)n2c(nnn2)c3cc(ccc3Br)N C45626332
c1ccc(cc1)/C=C/C(=O)Nc2ccccc2NC(=O)N3CCCC3 C47515741
Cc1cccc(c1c2nnnn2Cc3ccccc3Br)N C48867352
c1ccc2c(c1)c(nc(n2)c3cccs3)N[C@@H]4CCCCNC4=O C49980401
Cc1c(c(=O)c2c([nH]1)[nH]n(c2=O)c3ccc(cc3)F)CCC(C)C C08020809
Cc1c2c([nH]c1C(=O)N[C@H](C)c3cc4ccccc4o3)CCCC2=O C23951917
Cc1ccc(c(c1)OS(=O)(=O)c2c(cc(cc2C)C)C)C(=O)N C54368396
Cc1ccc(cc1)S(=O)(=O)n2c(c(c(n2)C)c3ccc(cc3)Cl)N C59227444
Cc1c(cco1)c2nnc(n2N)S[C@@H](C)c3ccc(cc3)Cl C60424030
CC1CCC(CC1)NC(=O)N2CCC(CC2)C(=O)NC3CCCCC3 C62474188
CC(C)(C)C1=NN=C2[C@H]1[C@@H](C(=C(O2)N)C#N)c3cccc(c3)Cl C04613336
c1ccc(c(c1)C2=NN=C3[C@@H]2[C@@H](C(=C(O3)N)C#N)c4ccc(cc4)Cl)F C00664667
CC1(CC2=C([C@@H](C(=C(O2)N)C#N)c3ccc(o3)c4ccccc4)C(=O)C1)C C00755518
COc1cc(cc(c1O)OC)[C@@H]2CC(=O)Nc3c2c4ccccc4cc3 C00035020
CCc1ccc(cc1)[C@H]2C(=C(N(C3=C2C(=O)CC(C3)(C)C)N(C)C)N)C#N C01080055
CC1(CC2=C([C@@H](C(=C(O2)N)C#N)c3ccc(cc3)OCC#C)C(=O)C1)C C04454767
CC1=C([C@H](C(=C(O1)N)C#N)c2c(cccc2Cl)Cl)C(=O)OC C00061417
c1ccc(c(c1)C(=O)N2[C@@](CC(=N2)C(F)(F)F)(C(F)(F)F)O)O C00052025
CSc1[nH]c(=O)c2c(n1)NC3=C([C@H]2c4ccc(cc4)F)C(=O)CCC3 C04194085
C[C@@H]1CCCC[C@@H]1NC(=O)[C@@H]2CCCN(C2)C(=O)Nc3ccc(cc3)F C04965596
C[C@H]1CCCC[C@H]1NC(=O)[C@@H]2CCCN(C2)C(=O)Nc3ccc(cc3)F C04965600
CC1=C([C@H](C(=C(O1)N)C#N)c2cccc(c2Cl)Cl)C(=O)OC C02584190
c1ccc2c(c1)C(=O)C(=C3C=C(c4ccccc4N3)NC(=O)CCl)C2=O C09482555
CCNC(=O)NC(=O)CSc1cc(c2cc(cc(c2n1)C)C)C C06318792
C[C@@H]1CCC[C@H](N1C(=O)CSc2nc(c3ccsc3n2)N)C C09835921
c1cc2c(cc1/C=C\[C@H]3Nc4c(c5c(s4)CCCC5)C(=O)N3)OCO2 C13940408
c1cc2c(cc1S(=O)(=O)NC3CCCCCCC3)NC(=O)CS2 C15677234
Cc1ccccc1NS(=O)(=O)c2ccc3c(c2)NC(=O)[C@@H](CS3)C C15730709
CC1=C([C@@H](C2=C(N1)CC(CC2=O)(C)C)c3ccc(cc3)O)C(=O)OC C19229021
c1cc(ccc1c2cc3c(s2)c(=O)n(c(n3)SCC#N)N)Cl C19797116
CC(C)N1CC=C2[C@H](C1)[C@H](C(C(=C2C#N)N)(C#N)C#N)c3ccc(cc3)F C19855880
CCCN1CC=C2[C@@H](C1)[C@@H](C(C(=C2C#N)N)(C#N)C#N)c3ccccc3 C04123651
Cc1ccc(cc1F)NS(=O)(=O)c2ccc3c(c2)CCCC(=O)N3 C21880990
CCc1c(=O)n(c(nn1)SCc2ccc(cc2Cl)Cl)N C28561760
CC(C)(C)[C@@H]1CCCC[C@@H]1NC(=O)c2ccc3c(c2)OCC(=O)N3 C32419717
c1cc(c(cc1O)[N+](=O)[O-])NCc2ccc(s2)Br C37162669
c1cc(c(cc1O)[N+](=O)[O-])NCc2cc(cs2)Br C37163054
CCC1=C2[C@@H](C(=C(O[C@H]2N=N1)N)C#N)c3c(cccc3Cl)Cl C38600141
CCCC1=C2[C@@H](C(=C(O[C@H]2N=N1)N)C#N)c3ccccc3Br C39029521
C[C@@H]1CC=C2[C@@H](C1)[C@@H](C(C(=C2C#N)N)(C#N)C#N)c3ccc(cc3)OC C39324957
CCCC1=C2[C@@H](C(=C(O[C@@H]2N=N1)N)C#N)c3c(cccc3Cl)F C39352305
Cc1ccc(cc1)[C@H]2[C@H]3C(=NN=C3OC(=C2C#N)N)c4cccs4 C05409121
CC(C)S(=O)(=O)[C@H]1CCC[C@]2(N1O)CCC[C@@H](C2)c3ccccc3O C39523451
CCN\1C(=O)/C(=C(\C)/c2cccc(c2)N)/S/C1=N\c3ccccn3 C39862492
Cc1c2c([nH]c1C(=O)Nc3nc4c(s3)CCCC4)CC(CC2=O)(C)C C30767170
c1cc(cc(c1)Br)n2c(nnn2)c3cc(ccc3N)F C42014664
c1cc(cc(c1)Br)n2c(nnn2)c3cc(c(cc3F)F)N C42014671
Cc1ccc(cc1N)c2nnnn2c3ccc(cc3F)Br C42015243
CN(Cc1cc(cs1)Br)c2ccc(c3c2non3)N C42399249
Cc1cc(ccc1c2nnnn2c3ccc(cc3Cl)Br)N C44749479
Cc1c2cccc(c2oc1C(=O)N[C@@H](C)c3ccc4c(c3)CC(=O)N4)F C46224845
c1cc(ccc1Cn2c(nnn2)c3cc(ccc3N)Cl)Br C48735798
Cc1ccc(cc1c2nnnn2Cc3cccc(c3)Br)N C48866652
c1ccc(c(c1)Cn2c(nnn2)c3cc(ccc3N)Cl)Br C48867344
c1cc(cc(c1)Br)n2c(nnn2)c3ccc(c(c3)F)N C54413942
C1CC1NC(=O)C2CCN(CC2)C(=O)NC34CC5CC(C3)CC(C5)C4 C56779229
CC1=C([C@@H](C2=C(N1)CC(CC2=O)(C)C)c3ccc(c(c3)OC)O)C#N C19833564
CSc1nc2n(n1)[C@@H](C[C@H](N2)c3cc(ccc3O)F)c4ccccc4 C00638094
Cc1cc2c(cc1C)N(C(=O)C3=C(N2)CCC3)CC(=O)NC(C)(C)C C35480606
Cc1ccccc1CNC(=O)[C@]2(CCCN(C2)C(=O)NC(C)C)C C35526820
C[C@]1(C(=O)N(C(=O)N1)CC2(CCCCC2)O)c3cccc(c3)Cl C66483330
Cc1ccsc1C(=O)NNC(=O)N2CCC[C@H]2c3ccc(cc3)F C67102006
C=CCn1c(nnc1SCC(=O)Nc2c(c3c(s2)CCCC3)C(=O)N)c4ccncc4 C03343190
COc1ccccc1NS(=O)(=O)c2cccc(c2)C(=O)NNC(=O)C[C@H]3C[C@H]4CC[C@@H]3C4 C06141976
CCn1c(=O)c(c(n(c1=O)Cc2ccccc2)N)c3csc(n3)NCc4ccccc4OC C09173186
CCn1c(=O)c2c(c(sc2nc1S[C@@H](C)C(=O)Nc3ccc(cc3)S(=O)(=O)N)C)C C09357885
CC(=O)N[C@H](Cc1c[nH]c2c1cccc2)C(=O)OCC(=O)Nc3c(c4c(s3)CCCC4)C#N C09466738
CCC(=O)Nc1ccc(cc1)C(=O)CSc2nc3cc(ccc3n2CC)S(=O)(=O)N C09797943
c1ccc2c(c1)c(=O)n(c(n2)S[C@H]3CCCCNC3=O)CCc4ccc(cc4)S(=O)(=O)N C09953575
CCc1c(c(c2ccccc2n1)C(=O)OCC(=O)NCc3ccc(cc3)S(=O)(=O)N)C C10361195
CC(C)[C@@H](C(=O)NCCCN1C(=O)C2(CCCC2)NC1=O)NC(=O)c3ccc(cc3)Cl C10426630
c1ccc(cc1)S(=O)(=O)N[C@@H](CC(=O)NNC(=O)c2ccco2)c3ccc(cc3)Cl C12768553
c1ccc2c(c1)cccc2/C=C/C(=O)NC(=S)NNC(=O)[C@H]3CC(=O)N(C3)Cc4ccco4 C13630323
COCCn1c(c(c(=O)[nH]c1=O)N(Cc2ccccc2)C(=O)/C=C/c3ccc(c(c3)Cl)F)N C14506661
CC(C)Cn1c(c(c(=O)[nH]c1=O)N(CCOC)C(=O)/C=C/c2cccc(c2)Br)N C14721816
c1ccc(cc1)CCN2C(=O)c3ccc(cc3C2=O)C(=O)NCCc4ccc(cc4)S(=O)(=O)N C15590103
CCOc1ccc(cc1)O[C@H](C)C(=O)NNC(=O)c2c[nH]c(=S)n2c3ccc(cc3)F C18071692
c1cc2c(cc1Br)sc(n2)NC(=O)CCSc3nnc(n3N)c4ccncc4 C20830607
CN(C)c1ccc(cc1)/C=N/Nc2[nH]nc(n2)SCC(=O)N[C@@H]3CCCc4c3cccc4 C20832726
CN(C)c1ccc(cc1)/C=N/Nc2[nH]nc(n2)SCC(=O)N[C@H]3CCCc4c3cccc4 C20832729
C[C@H](C12CC3CC(C1)CC(C3)C2)NC(=O)COC(=O)c4cc(cc(c4)NC(=O)C)NC(=O)C C20853135
CCn1c(nnc1S[C@H](C(C)C)C(=O)NC(=O)N)CSc2nc3ccccc3s2 C21230617
CC(C)[C@@H](C(=O)NCc1ccc(cc1)OC)NS(=O)(=O)c2ccc3c(c2)CCCC(=O)N3 C21535722
CC(C)[C@H](C(=O)NCc1ccc(cc1)OC)NS(=O)(=O)c2ccc3c(c2)CCCC(=O)N3 C21535725
CCOC(=O)c1c(c(c(s1)N)C#N)COC(=O)c2c3c(sc2NC(=O)C)CCCC3 C22863257
CNC(=O)NC(=O)[C@@H](c1ccccc1)OC(=O)CNC(=O)c2ccc(cc2)c3ccccc3 C23550753
Cc1ccc(c(c1)OCC(=O)NNC(=O)c2cc(c(c(c2)S(=O)(=O)NC)C)C)C(C)C C24068704
CC(C)NC(=S)NNC(=O)c1cc(ccc1N2CCCC2)S(=O)(=O)N3CCCCC3 C24177522
Cc1ccc(cc1C(=O)NNC(=O)c2cc3c(s2)CCCCC3)S(=O)(=O)NCCOC C24474481
CCN(c1c(n(c(=O)[nH]c1=O)Cc2ccccc2)N)C(=O)Cc3ccc(cc3)n4cccc4 C24574916
c1cc(oc1)c2cc(nn2c3ccc(cc3)Cl)C(=O)NCCc4ccc(cc4)S(=O)(=O)N C25432749
C[C@H](c1ccc(cc1)S(=O)(=O)N)NC(=O)N(C)Cc2ccc(c(c2)OC)OC(F)F C32862989
CCCCNC(=O)N[C@H](Cc1c[nH]c2c1cccc2)C(=O)N3CCN([C@@H](C3)C)C(=O)C4CC4 C34947641
Cc1ccc(cc1)S(=O)(=O)CNC(=O)[C@H](C2CCCCC2)N(C)C(=O)c3c(cccc3O)O C36530929
Cc1c(c(sc1C(=O)N(C)C)NC(=S)NNC(=O)c2ccc(s2)Cl)C(=O)OC C15919315
Cc1ccc(c(c1)C2=NN=C(C2)C(=O)N[C@H]3[C@H](C4=C(S3)CCC4)C(=O)NC[C@@H]5CCCO5)O C39007393
Cc1ccc(c(c1)O)C2=NN=C(C2)C(=O)N[C@@H]3[C@@H]([C@@H]4CCC[C@@H]4S3)C(=O)NCc5ccco5 C39012514
C[C@@H](c1ccc(cc1)CC(C)C)NC(=O)C2CCN(CC2)S(=O)(=O)c3cc(n(c3)C)C(=O)N C24720111
c1ccc(cc1)OS(=O)(=O)c2ccc(c(c2O)c3ccccc3O)[C@@H](CC=O)NC=O C39495630
CC(C)[C@H](C(=O)O[C@@H](c1ccccc1)C(=O)NC(=O)NC)NC(=O)c2ccc(cc2)Cl C39564783
Cc1cccc(c1NC(=O)CNC(=O)[C@@H](C)OC(=O)c2ccc3c(c2)NC(=O)[C@H](S3)C)C C39607173
Cc1cccc(c1NC(=O)CNC(=O)[C@H](C)OC(=O)c2ccc3c(c2)NC(=O)[C@H](S3)C)C C39607175
Cc1cc(nc(n1)SCc2ccc(cc2)C(=O)NNC(=O)[C@@H](C)NC(=O)c3cccs3)C C40024716
COc1ccc(cc1OC)CCNc2c(c(ncn2)N3CCN(CC3)c4ccccc4F)N C40684000
CCCn1c2ccc(cc2nc1SCc3[nH]c(=O)c4c5c(sc4n3)CCC5)S(=O)(=O)N C32883476
CN(C)S(=O)(=O)c1ccc(cc1)C(=O)[C@@H]2[C@@H](NC(=O)N[C@@]2(C(F)(F)F)O)c3ccccc3 C06878692
CCCCn1c2c(c(=O)[nH]c1=O)[C@@](C(=O)N2)(C(F)(F)F)NC(=O)CCC3CCCCC3 C09420116
Cc1ccc2c(c1)[nH]c(n2)[C@H](C)NC(=O)c3cn(cc(c3=O)C(=O)NC)CCCc4ccccc4 C15007982
CCCn1c(c(c(=O)[nH]c1=O)N(CCOC)C(=O)/C=C/c2c(cccc2Cl)Cl)N C24017866
CC[C@]1(CCC(=O)NC1=O)c2ccc(cc2)NC(=O)[C@H](Cc3ccccc3)NC(=O)c4ccco4 C60017203
Cc1ccc(c(c1)O)C(=O)NCCC(=O)NCCN2C(=O)/C(=C/c3ccccc3F)/SC2=O C60364091
c1cc(ccc1CSC2=NC(=O)[C@@H]3[C@@H](CC(=O)NC3=N2)c4ccc(cc4)OCC(=O)N)Cl C64774069
COC(=O)c1ccc(c(c1)NC(=S)N2CCC(CC2)(C(=O)N)[NH+]3CCCCC3)C(=O)OC C04574430
c1ccnc(c1)C[NH2+]C[C@@H]2[C@H]([C@H]([C@@H](O2)CC(=O)N3CCN(CC3)c4ccc(cc4)F)O)O C08627144
CCc1ccc2c(c1)[C@]3([C@H]4[C@@H]([C@H]([NH2+]3)[C@@H](C)O)C(=O)N(C4=O)CCc5ccccc5)C(=O)N2 C08789929
c1ccc(cc1)CCN2C(=O)[C@@H]3[C@@H]([NH2+][C@@]4([C@@H]3C2=O)c5ccccc5NC4=O)Cc6ccc(cc6)O C08790022
COCCN1C(=O)[C@@H]2[C@@H]([NH2+][C@]3([C@@H]2C1=O)c4cccc(c4NC3=O)Cl)Cc5c[nH]c6c5cccc6 C08791624
COCCCN1C(=O)[C@@H]2[C@H]([NH2+][C@]3([C@@H]2C1=O)c4cc(ccc4NC3=O)Cl)Cc5c[nH]c6c5cccc6 C08791634
Cc1c(sc2c1c(nc(n2)C[NH+]3CCC(CC3)C)N[C@H](CO)[C@H](c4ccc(cc4)[N+](=O)[O-])O)C C09647499
C[C@H](C(=O)Nc1c(c2c(s1)CCC2)C(=O)N)[NH+]3CCN(CC3)c4ccc(cc4F)C(=O)C C09833514
CC[NH+]1CCC[C@H]1CNC(=O)[C@@]2(c3cc(ccc3NC(=O)N2c4ccccc4)Br)O C02457824
CCC[NH+]1CCc2c(sc(c2C(=O)N)NC(=O)CCCS(=O)(=O)c3ccc(cc3)Cl)C1 C09914555
c1cc(ccc1CCNC(=O)C[NH+]2CCC[C@@H]2c3ccc4c(c3)OCCCO4)S(=O)(=O)N C13108118
CC(C)CCN1C(=O)N(C(=O)C12CC[NH+](CC2)Cc3cc4ccccc4[nH]3)CC(=O)N C14731368
C[C@H](C(=O)Nc1c(c2c(s1)CCC2)C(=O)N)[NH+]3CCN(CC3)c4ccccc4OC C14914364
CC(C)Cc1cc(nc(n1)N)C(=O)N2CCC(CC2)[NH+]3CCC(CC3)C(=O)NC(C)C C15069341
CCCCn1c(c(c(=O)[nH]c1=O)N(CC)C(=O)C[NH+](C)Cc2ccccc2Br)N C15412204
CCCCn1c(c(c(=O)[nH]c1=O)N(CC)C(=O)C[NH+]2CCC[C@H]2c3ccc(cc3)OC)N C15452723
Cc1cc(c2c(c1)[C@@]3([C@@H]4[C@@H]([C@@H]([NH2+]3)Cc5c[nH]c6c5cccc6)C(=O)N(C4=O)CCOC)C(=O)N2)C C08971322
CC1CC[NH+](CC1)[C@H](CNC(=O)c2cc(ccc2OC)S(=O)(=O)N)c3cccs3 C23721823
CC1CC[NH+](CC1)[C@@H](CNC(=O)c2ccc(c(c2)OC)OCC(=O)N)c3cccs3 C25382077
C[C@@H]1C[C@@H](C[NH+](C1)S(=O)(=O)[N-]c2ccc(cc2)CC(C)(C)[NH2+]C[C@@H](c3cccnc3)O)C C26959222
c1ccc(cc1)C[C@H](C(=O)N2CCC3(CC2)c4c([nH+]c[nH]4)CCN3)NC(=O)Cc5ccccc5 C24986464
Cc1ccc(cc1)CNC(=O)CSc2nc3c(c([nH]n3)C)c(=[NH2+])n2c4ccccc4Cl C08583598
CC(C)CCN1c2ccccc2[C@@H]([C@@H](C1=O)C(=O)N/N=C(/C)\[C@@H]3C(=c4ccccc4=[NH+]C3=O)O)O C38574043
c1ccc(cc1)[C@H](C(=O)Nc2ccc(cc2)S(=O)(=O)N)SC3=N[C@H]4C(=c5ccccc5=[NH+]4)N=N3 C39252928
CCONC[C@H](c1ccc(cc1)S(=O)(=O)C(C)C)N2CC[NH2+][C@@H](C2)c3ccccc3O C39534452
C[C@H](c1nnc(n1c2ccc(cc2)Cl)S[C@H](C(C)C)C(=O)NC(=O)N)[NH+](C)C C39567364
c1ccc2c(c1)c(c[nH]2)CCNC(=O)[C@H]3CN(CC34CC[NH2+]CC4)C(=O)[C@@H]5COc6ccccc6O5 C39597840
CCOc1ccc(cc1)C(=O)N2C[C@@H](C3(C2)CC[NH2+]CC3)C(=O)N[C@H](C)CCCC(C)(C)O C39631375
Cc1cc(c(o1)C(F)(F)F)C(=O)N2C[C@@H](C3(C2)CC[NH2+]CC3)C(=O)N[C@H](C)CCCC(C)(C)O C39631921
c1ccc2c(c1)cc([nH]2)CNC(=O)[C@@H]3CN(CC34CC[NH2+]CC4)C(=O)COc5cccc(c5)Cl C39671492
CCc1ccc(cc1)C(=O)N2C[C@@H](C3(C2)CC[NH2+]CC3)C(=O)N[C@@H](C(C)C)C(=O)NC(C)(C)C C39685740
CC(C)(C)OC(=O)NCCNC(=O)[C@@H]1CN(CC12CC[NH2+]CC2)C(=O)CCC3CCCC3 C39693406
CC1(CCCCC1)C(=O)N2C[C@H](C3(C2)CC[NH2+]CC3)C(=O)NCCNC(=O)OC(C)(C)C C39693457
CCc1cccc2=C(C[NH+]=c12)C(=O)CS[C@@H]3NN[C@@H]([NH+]3CC(=O)[O-])c4ccc(cc4)C C39709363
CCN1[C@H](NN=C1S[C@H](c2ccccc2)C(=O)C3=c4ccccc4=[NH+]C3)CCC(=O)N C39726892
C[C@H](C(=O)NC1CC1)[NH+]2CCN(CC2)[C@H](C)C(=O)NC(=O)NC34CC5CC(C3)CC(C5)C4 C40024828
C[C@H](C(=O)Nc1c(c2c(s1)CCC2)C(=O)N)[NH+]3CCN(CC3)c4ccc(cc4)[N+](=O)[O-] C14921709
Cc1ccc2c(c1)[nH]c(n2)[C@H](C)NC(=O)[C@@H]3CN(CC34CC[NH2+]CC4)C(=O)[C@@H](C)Oc5ccccc5 C39695761
Cc1ccc2c(c1)[nH]c(n2)[C@@H](C)NC(=O)[C@H]3CN(CC34CC[NH2+]CC4)C(=O)Cc5ccccc5C C44737598
CCCOc1ccc(cc1OC)[C@@H]2NC(=[NH+]c3n2c4cc5c(cc4n3)OCCCO5)N C19354087
c1cc(oc1)[C@@H](CNC(=O)c2ccc(cc2)N3CCC[C@@H](C3)C(=O)N)[NH+]4CCCCC4 C58299598
CNS(=O)(=O)Cc1ccc(cc1)CNC(=O)NC[C@H](c2cccs2)[NH+]3CCCC3 C58467379
c1ccc2=[NH+]CC(=c2c1)CCNC(=O)[C@@H]3CNN4[C@@H]3N[C@@H](C[C@@H]4C(F)(F)F)c5ccco5 C63070827
c1ccc2=[NH+][C@H](C=c2c1)CCNC(=O)/C=C\3/CS[C@@H](N3)NS(=O)(=O)c4ccc(cc4)Cl C63282155
CCOCC[C@H]1NN[C@@H](S1)NC(=O)[C@@H]2CC(=O)N(C2)CCC3=c4cc(ccc4=[NH+]C3)Cl C63557631
CN1CNN=C1SCC(=O)Nc2ccc(cc2)C(=O)NCCC3=c4ccccc4=[NH+]C3 C63830614
c1ccc2=[NH+]CC(=c2c1)CCC(=O)OCC(=O)N[C@@H]3[C@H](C4=C(S3)CCCC4)C(=O)N C63874030
CN[C@@H]1NN=C(S1)SCC(=O)NC[C@H](c2ccc(cc2)OC)C3=c4ccccc4=[NH+]C3 C63893109
c1ccc2=[NH+]CC(=c2c1)C[C@H](C(=O)NCC(=O)NCc3ccco3)NC(=O)c4cccs4 C64151148
CN(C)c1ccc(cc1)[C@H](CNc2ccc(cn2)S(=O)(=O)N)C3=c4ccccc4=[NH+]C3 C64723147
CC[C@H]1Cc2c3ccccc3[nH]c2[C@H]([NH2+]1)c4c([nH]c(=O)n(c4=O)CCc5ccc(c(c5)OC)OC)O C08764325
CC[NH+](CC)Cc1c(nnn1c2c(non2)N)C(=O)N/N=C/c3ccc(s3)Br C03663693
CCC[NH+]1CCc2c(sc(c2C(=O)N)NC(=O)[C@@H]3CCCN3S(=O)(=O)c4ccc(cc4)Cl)C1 C08869030
COc1cc2c(cc1OC)[C@@H]([NH+](CC2)CC(=O)Nc3c(ccs3)C(=O)N)c4cccs4 C08899191
COc1ccccc1CNC(=O)[C@H](Cc2c[nH]c3c2cccc3)NC(=O)[C@@H]4Cc5ccccc5C[NH2+]4 C09138144
C/C(=C\c1ccccc1)/C=N/NC(=O)c2c(n(nn2)c3c(non3)N)C[NH+](C)C4CCCCC4 C09307223
CCN(c1c(n(c(=O)[nH]c1=O)Cc2ccccc2)N)C(=O)C[NH2+][C@@H](C)c3cccc4c3cccc4 C09428995
CCc1ccc(cc1)[C@@H](C(C)C)[NH2+]CC(=O)Nc2c(c(c(s2)C(=O)NC)C)C(=O)OCC C10031580
CCOc1ccc(cc1)C(=O)c2c3c(sc2NC(=O)C[NH+]4CCC(CC4)C(=O)N)C[C@H](CC3)C C13041103
c1ccc(cc1)CC2CC[NH+](CC2)Cc3c(nnn3c4c(non4)N)C(=O)N/N=C/[C@H]5CCC=CC5 C13804157
CCC[NH+]1CCc2c(sc(c2C(=O)N)NC(=O)[C@H]3CCCN(C3)S(=O)(=O)c4ccc(cc4)F)C1 C14023388
c1ccc(cc1)CCN2C(=O)N(C(=O)C23CC[NH+](CC3)Cc4cc5ccccc5[nH]4)CC(=O)N C14742137
CCCCn1c(c(c(=O)[nH]c1=O)N(CC)C(=O)C[NH+](C)Cc2ccccc2N3CCCCC3)N C15103858
c1cc(sc1)COc2ccc(cc2C[NH2+]CCNC(=O)c3c(non3)N)Br C15356871
CCCCn1c(c(c(=O)[nH]c1=O)N(C2CCCC2)C(=O)C[NH+](Cc3ccco3)Cc4ccco4)N C15448593
CCN(c1c(n(c(=O)[nH]c1=O)Cc2ccccc2)N)C(=O)C[NH2+][C@H](c3ccc(cc3)F)C(C)C C15550492
Cc1c2c(=[NH2+])n(c(nc2[nH]n1)SCC(=O)NCCC3=CCCCC3)c4ccc(cc4)OC C02927423
Cc1cc(ccc1NC(=O)CNC(=O)C[NH+](C)[C@@H](C)c2ccc(cc2)S(=O)(=O)N)Br C23259832
c1ccc(cc1)[C@H](CNC(=O)CNC(=O)CNC(=O)c2ccc(cc2Cl)Cl)[NH+]3CCCC3 C23741996
CCCCCCc1cc2cc(c(=O)oc2cc1O)C(=[NH2+])NNC(=O)c3ccc(cc3)[N+](=O)[O-] C01881662
C[C@@H](c1ccc(cc1)F)[NH+](C)CC(=O)N(CCCOC)c2c(n(c(=O)[nH]c2=O)Cc3ccccc3)N C27557882
CCCCn1c2ccc(cc2nc1SCC(=O)NC3CC([NH2+]C(C3)(C)C)(C)C)S(=O)(=O)N C06017599
c1ccc2c(c1)c(c[nH]2)C[C@@H](C(=O)N)NC(=O)[C@H]3CCCC[C@H]3C(=O)N4CCN(CC4)c5cccc[nH+]5 C38732384
c1ccc(cc1)N2[C@H](NN[C@@H]2SCC(=O)N/N=C/C3=c4ccccc4=[NH+]C3)c5cccc(c5)[N+](=O)[O-] C38959984
CC(C)OC(=O)c1cc(ccc1c2ccc(o2)/C=N\[NH+]=C(\c3c(non3)N)/N)Br C39369675
C=CCSc1nnc(s1)NC(=O)CS[C@@H]2[NH+]=C(N=N2)N/N=C/c3ccc(cc3)O C39404354
CCSc1c(cccn1)C(=O)N2C[C@H](C3(C2)CC[NH2+]CC3)C(=O)NCCc4c[nH]c5c4cc(cc5)C C39656036
Cc1c(c2ccccc2[nH]1)CCNC(=O)[C@H]3CN(CC34CC[NH2+]CC4)C(=O)c5ccc(cc5OC)OC C39673979
CC(C)[C@@H](C(=O)NC(C)(C)C)NC(=O)[C@@H]1CN(CC12CC[NH2+]CC2)C(=O)c3ccc(cc3)OC(F)(F)F C39685752
CC(C)[C@@H](C(=O)NC(C)(C)C)NC(=O)[C@@H]1CN(CC12CC[NH2+]CC2)C(=O)c3ccc(c(c3)C(F)(F)F)F C39685756
CCOc1ccccc1C(=O)N2C[C@@H](C3(C2)CC[NH2+]CC3)C(=O)N[C@@H](C(C)C)C(=O)NC(C)(C)C C39685794
CCOc1ccccc1C(=O)N2C[C@H](C3(C2)CC[NH2+]CC3)C(=O)N[C@@H](C(C)C)C(=O)NC(C)(C)C C39685795
CCC(CC)C(=O)N1C[C@H](C2(C1)CC[NH2+]CC2)C(=O)NCCNC(=O)Cc3cccc4c3cccc4 C39691343
C[C@H]1CCCC[NH+]1Cc2c(nnn2c3c(non3)N)C(=O)N/N=C\c4ccc(cc4)SC C33923920
CCN(CC)S(=O)(=O)c1ccc(cc1)Nc2c(c(ncn2)NC3CC([NH2+]C(C3)(C)C)(C)C)[N+](=O)[O-] C40627903
CC(C)n1cnc2c1nc(nc2NCc3ccc(nc3)c4ccsc4)NC5CCC(CC5)[NH3+] C45258452
CC(C)C[C@@H](COc1cc(cnc1)c2cc3c4cc(c(cc4ncc3c(n2)N)OC)OC)[NH3+] C49069022
c1cc(ccc1COc2ccc(cc2/C=N/[NH+]=C(/c3c(non3)N)\N)[N+](=O)[O-])Br C09075625
CCCCCCC(=O)N1C[C@H](C2(C1)CC[NH2+]CC2)C(=O)N[C@@H](C)c3[nH]c4cc(ccc4n3)C C44737375
C[NH+](CCC(=O)Nc1c(c2c(s1)CCCC2)C(=O)N)CC(=O)Nc3ccccc3SC C31039990
CCOc1cc(cc(c1OCc2ccc(cc2)Cl)Br)/C=N/[NH+]=C(/c3c(non3)N)\N C13647989
CCCNC(=O)NC(=O)COC(=O)[C@H](CC1=c2ccccc2=[NH+]C1)NC(=O)c3cccs3 C63135157
c1ccc2=[NH+]CC(=c2c1)C[C@@H](C(=O)Nc3ccc(cc3)S(=O)(=O)N)NC(=O)c4cccs4 C63182659
COc1ccc2=[NH+]CC(=c2c1)CCNC(=O)CNC(=O)c3ccc4c(c3)[C@@H](ON4)c5ccccc5 C63272427
Cc1cc(nc(n1)N/C(=N/C(=O)Nc2ccc(cc2)[N+](=O)[O-])/NCCC3=c4ccccc4=[NH+]C3)C C63308277
Cc1ccccc1COc2c(cc(cc2Br)/C=N/[NH+]=C(\c3c(non3)N)/N)OC C13477566
c1ccc2c(c1)N[C@H](S2)N3C(=O)/C(=C/NCCc4c[nH]c[nH+]4)/C(=N3)CSc5ccc(cc5)Cl C53631464
CCCN1[C@@H]2NN[C@@H](N2c3ccsc3C1=O)CCC(=O)NCCC4=c5ccccc5=[NH+]C4 C64461286
c1ccc(cc1)[C@@H]2c3cc(ccc3NO2)C(=O)NCC(=O)NCCC4=c5cc(ccc5=[NH+]C4)F C64480139
CSCC[C@@H](C(=O)NCCC1=c2ccccc2=[NH+]C1)NC(=O)N3CC(=Nc4c3cccc4)O C63270175
CC[C@H](C)NC(=O)NC(=O)CSc1nnc(n1c2ccc(cc2)F)[C@H](C)[NH+]3CCCCC3 C09469267
CC(C)C[C@H](C(=O)OC)NC(=O)C1CC[NH+](CC1)Cc2cc(c(c(c2)Br)O)OC C12318565
CCCCn1c2ccc(cc2nc1C[NH+](Cc3cccs3)C[C@@H]4CCCO4)S(=O)(=O)N C15521303
COc1cc(cc(c1OC)OC)[C@H]2[C@H]3CCCC[C@]3(CC[NH+]2CC(=O)NCc4ccco4)O C15953424
CC[NH+](CC)Cc1ccc(cc1)CNC(=O)c2ccc(cc2)S(=O)(=O)NC[C@@H]3CCCO3 C21960461
CCC(C)(C)C1CCC2(CC1)C(=O)N(C(=O)N2)CC(=O)NC[C@H](c3cccc(c3)F)[NH+](C)C C22682304
c1cc(sc1)[C@@H](CNC(=O)c2ccc(cc2)S(=O)(=O)NC[C@H]3CCCO3)[NH+]4CCCC4 C25383487
CC[NH+](CC)[C@@H](CNC(=O)CN1C(=O)[C@](NC1=O)(C)c2ccc(cc2)C)c3ccccc3Cl C27578610
CCc1ccc(cc1)[C@@H](CNC(=O)CCn2c(n[nH]c2=S)c3ccc(cc3)OCC)[NH+](C)C C27597022
C[C@H](C(=O)NC[C@@H](c1ccc(cc1)OC)[NH+]2CCCCC2)NC(=O)/C=C/c3ccc(cc3)OC C27669627
C[C@H]1CCc2c(sc(c2C(=O)OC)NC(=O)C[NH+]3CCC[C@H]3C(=O)NCc4ccco4)C1 C31557766
C[C@H](c1nc2cc(ccc2c(=O)n1C)Cl)N(CCCCCC[NH3+])C(=O)COc3ccccc3 C34707143
CC[NH+](CC)[C@@H](Cc1ccccc1)CNC(=O)CN2C(=O)[C@]3(C[C@@H](CC(C3)(C)C)C)NC2=O C36076616
CC(C)COC[C@@H](C[NH+](CC=C)Cc1[nH]c(=O)c2c(csc2n1)c3ccccc3OC)O C36206608
COc1ccccc1c2csc3c2c(=O)[nH]c(n3)C[NH+](Cc4ccco4)C[C@@H](CCC=C)O C36207120
COc1ccccc1c2csc3c2c(=O)[nH]c(n3)C[NH+](Cc4ccco4)C[C@H](CCC=C)O C36207121
CC(C)CC[NH+](Cc1[nH]c(=O)c2c(csc2n1)c3ccccc3OC)C[C@@H](COCC#C)O C36207160
Cc1c2c(=O)[nH]c(nc2sc1C(=O)OC(C)C)C[NH+](Cc3ccccc3)C[C@@H](CCC=C)O C36207394
CC(C)C[NH+](Cc1[nH]c(=O)c2c(csc2n1)c3ccc(cc3)OC)C[C@H](COCC=C)O C36207828
CN(C)c1c(ccc[nH+]1)CNC(=O)[C@H](Cc2ccccc2)NS(=O)(=O)c3ccccc3F C32689974
CC[NH+](CC)CC(=O)OCC(=O)[C@]1(CC[C@@H]2[C@@]1(C[C@@H]([C@@H]3[C@@H]2CCC4=CC(=O)CC[C@@]34C)O)C)O C38664624
Cc1c(sc2c1c(=O)[nH]c(n2)CS[C@H](C)C(=O)NC[C@H](c3ccco3)[NH+]4CCCCC4)C C36697468
CONC[C@@H](c1ccc(cc1)c2ccccc2)N3CC[NH2+][C@@H](C3)S(=O)(=O)Oc4ccccc4 C39533895
Cc1ccccc1CC(=O)N2C[C@H](C3(C2)CC[NH2+]CC3)C(=O)NCc4c(cc(cc4OC)OC)OC C39639192
CCOc1ccccc1CCNC(=O)[C@H]2CN(CC23CC[NH2+]CC3)C(=O)c4ccccc4OC C39652629
CCOc1cc(ccc1OC)CCNC(=O)[C@@H]2CN(CC23CC[NH2+]CC3)C(=O)[C@@H]4CCC=CC4 C39653509
CCCCCCC(=O)N1C[C@@H](C2(C1)CC[NH2+]CC2)C(=O)NC[C@H](C)Oc3ccc(cc3)OC C39665750
CCCC[C@H](C)C(=O)N1C[C@@H](C2(C1)CC[NH2+]CC2)C(=O)NC[C@@H](C)Oc3ccc(cc3)OC C39665789
C[C@@H](CNC(=O)[C@H]1CN(CC12CC[NH2+]CC2)C(=O)CCCc3ccccc3)Oc4cccnc4 C39668682
CCCC[C@@H](C)C(=O)N1C[C@@H](C2(C1)CC[NH2+]CC2)C(=O)NC[C@@H]3CCCN(C3)c4ncccn4 C39669500
CCC(CC)C(=O)N1C[C@H](C2(C1)CC[NH2+]CC2)C(=O)NC[C@H]3CN(CCO3)Cc4ccccc4 C39677867
CC(C)COCCCNC(=O)[C@H]1CN(CC12CC[NH2+]CC2)C(=O)[C@@H](C(C)C)Oc3ccccc3 C39683356
C[C@@H](C(=O)N1C[C@@H](C2(C1)CC[NH2+]CC2)C(=O)NCCOc3ccccc3F)Oc4ccccc4 C39685095
CCCC[C@H](C)C(=O)N1C[C@H](C2(C1)CC[NH2+]CC2)C(=O)NCc3ccccc3N4CCOCC4 C39694375
CC(C)(C)SCCNC(=O)[C@H]1CN(CC12CC[NH2+]CC2)C(=O)c3ccc(cc3OC)OC C39696399
CCCCCc1c(c(c(n1CCC[NH+](C)C)C)C(=O)N)c2c(n(n(c2=O)c3ccccc3)C)C C43225230
c1ccc(cc1)Oc2ccc(cc2)OC[C@H](C[NH+]3CCC(CC3)n4c5ccccc5[nH]c4=O)O C45521313
Cc1ccc(cc1)S(=O)(=O)N[C@H](CC(C)C)C(=O)NCc2ccc(cc2)OCC[NH+](C)C C59419960
Cc1cc(cc(c1OCC(F)(F)F)C)C[NH+](C)CC(=O)NN2C(=O)C3(CCCCC3)NC2=O C59577940
Cc1ccc(cc1C(=O)NC[C@@H](c2ccc(cc2)F)[NH+](C)C)S(=O)(=O)NCc3ccco3 C59886206
C[C@@H]1C[C@@H](C[NH+](C1)C(C)(C)CNC(=O)/C=C/c2ccc(cc2)S(=O)(=O)NCc3ccco3)C C60017330
CC1CC[NH+](CC1)[C@@H](C)CNC(=O)c2ccc(cc2)CNS(=O)(=O)c3ccc(cc3)C(=O)C C60156570
CC1CC[NH+](CC1)[C@@H](C)CNC(=O)c2cc(ccc2Br)S(=O)(=O)NCCOC C60156586
C[C@@H](CC1=c2ccccc2=[NH+]C1)NC(=O)/C=C\3/CS[C@@H](N3)c4cc(c(c(c4)OC)OC)OC C63280133
C[C@@H](C(=O)NCCC1=c2ccc(cc2=[NH+]C1)OC)S[C@@H]3N=NNN3c4ccc(cc4)Cl C63478308
Cc1ccc(cc1)N/C(=N\C(=O)c2ccc(c(c2)OC)OC)/NCCC3=c4ccccc4=[NH+]C3 C63589183
Cc1ccc(c(c1)S(=O)(=O)N2CCC[C@H]2CNC(=O)C(=O)NCCC3=c4ccccc4=[NH+]C3)C C63698415
COc1ccccc1NS(=O)(=O)c2ccc(c(c2)NC(=O)CC3=c4ccccc4=[NH+]C3)OC C64338110
Cc1ccc2=[NH+]CC(=c2c1)CCNC(=O)CCC[C@@H]3N=N[C@H](S3)C(=O)Nc4ccccc4C C64538910
CCN1[C@@H](C(=C(N1)C)CCNC(=O)CC2CCN(CC2)C(=O)[C@@H]3C=c4ccc(cc4=[NH+]3)OC)C C64540847
COc1ccc(cc1)N(C[C@@H](C[NH+](Cc2ccccc2)Cc3ccccc3)O)S(=O)(=O)c4ccccc4 C01750708
COc1ccc(cc1)N(C[C@H](C[NH+](Cc2ccccc2)Cc3ccccc3)O)S(=O)(=O)c4ccccc4 C01750711
COc1ccccc1N(C[C@H](C[NH+](Cc2ccccc2)Cc3ccccc3)O)S(=O)(=O)c4ccccc4 C01836732
CCOC(=O)c1c2c(sc1NC(=O)c3ccc(cc3)S(=O)(=O)N4CCCC[C@@H]4C)C[NH+](CC2)C C03006914
CC[NH+]1CCc2c(sc(c2C(=O)OC)NC(=O)c3ccc(cc3)S(=O)(=O)N4CCC(CC4)C)C1 C03007015
CC[C@H]1CCCCN1S(=O)(=O)c2ccc(cc2)C(=O)Nc3c(c4c(s3)C[NH+](CC4)C)C(=O)OC C09383462
CC(C)[NH+]1CCc2c(sc(c2C(=O)OC)NC(=O)C3CCN(CC3)S(=O)(=O)c4cccs4)C1 C09504702
c1ccc(cc1)CCOC(=O)CCC(=O)NC(=S)N2CC[NH+](CC2)C(c3ccccc3)c4ccccc4 C12137529
CC(=O)c1cccc(c1)N2C(=O)[C@@H]3[C@@H]([NH2+][C@@]([C@H]3C2=O)(c4ccccc4)C(=O)OC)c5ccc(cc5)N(C)C C12498280
CCCCn1c(nnc1SCC(=O)Nc2ccccc2Sc3ccc(cc3)Cl)[C@@H](CC)[NH+](C)C C12532673
CC[NH+](CC)CCCN1[C@H](/C(=C(/c2ccc(cc2)Cl)\O)/C(=O)C1=O)c3ccc(c(c3)OCC)OCC C09186725
CC[NH+](CC)CCCN1[C@H](/C(=C(/c2ccc(cc2)OCC=C)\O)/C(=O)C1=O)c3ccc(cc3)OC(C)C C09007947
CCCCCOc1cccc(c1)[C@@H]2C(=C(C(=O)N2CC[NH+](CC)CC)O)C(=O)c3ccc4c(c3)C[C@H](O4)C C09424480
CCOc1cc(cc(c1OCc2ccccc2F)Cl)C[NH2+]CCSc3nnnn3c4ccccc4 C22107928
COc1cc(ccc1OCc2c(cccc2Cl)F)C[NH2+]CCCSc3nnnn3c4ccccc4 C22109091
CC[C@H]1CCCC[NH+]1CCCNC(=O)CN(c2ccc(cc2)F)S(=O)(=O)c3ccc(cc3)OCC C22370301
COc1cc(cc(c1OC)OC)COC[C@H](CN2CC[NH+](CC2)C(c3ccccc3)c4ccccc4)O C26781436
CCCCSc1nc(c2c3c(sc2n1)COC(C3)(C)C)N4CC[NH+](CC4)CC(=O)NC5CCCCC5 C34750052
CC[NH+](CC)CCC[C@@H](C)NC(=O)[C@H](C)Sc1nc2c(c3cc(ccc3n2Cc4ccc(cc4)C)C)nn1 C33941635
CC[C@@H](C)[NH+](Cc1ccccc1OC)Cc2ccc(o2)C(c3ccc(cc3)OC)(c4ccc(cc4)OC)O C35745096
CC1CCN(CC1)c2c(c(no2)c3ccccc3)C[NH+](Cc4ccco4)C[C@@H](COCc5ccccc5)O C35758143
CC1CCN(CC1)c2c(c(no2)c3ccccc3)C[NH+](Cc4ccccc4)C[C@H](COCc5ccco5)O C35758156
CC(C)C[NH+](Cc1c(nn(c1Oc2ccccc2F)C)c3ccccc3)C[C@@H](COCc4ccco4)O C35778277
Cc1cccc(c1)OC[C@H]2c3ccsc3CCN2C(=O)C[NH+](C[C@@H](COCc4ccco4)O)C5CC5 C35778936
CC(C)C[NH+](C[C@H](COC(C)(C)C)O)CC(=O)N1CCc2c(ccs2)[C@@H]1COc3ccc(cc3)F C35779104
C[C@@H]1CCCCN1c2c(c(no2)c3ccccc3)C[NH+](C[C@@H]4CCCO4)C[C@@H](COCc5ccccc5)O C35780866
CCOC(=O)C[NH+](CC(C)C)CC(=O)N(CCc1c[nH]c2c1cccc2)Cc3ccc(c(c3)Cl)Cl C35843668
CCCC[NH+](CC(=O)N(CCc1c[nH]c2c1cccc2)Cc3ccc(c(c3)Cl)Cl)[C@@H](C)C(=O)OC C35843690
CC[C@@H]1CCCC[NH+]1CCCNC(=O)CN(c2ccccc2OCC)S(=O)(=O)c3ccc(cc3)Cl C36116283
COCCC[NH+](Cc1ccsc1)Cc2ccc(o2)C(c3ccc(cc3)OC)(c4ccc(cc4)OC)O C36202896
COCC[NH+](Cc1cccc(c1)F)Cc2ccc(o2)C(c3ccc(cc3)OC)(c4ccc(cc4)OC)O C36202945
COCCC[NH+](Cc1cccc(c1)F)Cc2ccc(o2)C(c3ccc(cc3)OC)(c4ccc(cc4)OC)O C36203093
CC(C)COC[C@@H](C[NH+](Cc1ccco1)Cc2c(nn(c2Oc3cccc(c3)F)C)c4ccccc4)O C36307000
Cc1ccccc1OC[C@H](C[NH+](Cc2ccco2)Cc3c(nn(c3Oc4ccccc4)C)c5ccccc5)O C36308146
CC[NH+](C[C@@H](COCC(C)C)O)CC(=O)N1CCc2c(ccs2)[C@@H]1COc3ccc(cc3)C(C)C C36308872
CC[NH+](C[C@H](COCC(C)C)O)CC(=O)N1CCc2c(ccs2)[C@@H]1COc3ccc(cc3)C(C)C C36308874
CC[NH+]1CCC[C@@H]1CNC(=O)[C@H](CC(C)C)N2CC[C@]3(C2=O)CCCN3C(=O)c4c(ccs4)Cl C39225660
CCC[NH2+]Cc1cn(c2c1cc(cc2)C(=O)OC)C[C@@H](Cc3ccccc3)S(=O)(=O)c4ccccc4 C39491164
CC[C@H](Cn1cc(c2c1ccc(c2)C(=O)OC)C[NH2+]Cc3ccccc3)S(=O)(=O)Oc4ccccc4 C39491445
CC[C@]1(C(=[NH+]C(=S)N1c2ccc(cc2)C)N[C@@H]([C@@H](n3cncn3)Oc4ccc(cc4)Cl)C(C)(C)C)C C34896885
CCCC[NH+](CCCC)CCCN1[C@H](c2c(=O)c3cc(ccc3oc2C1=O)C)c4ccc(c(c4)OC)O C40008194
COc1cc(cc(c1OC)OC)C[NH+](Cc2ccco2)C[C@H](COc3ccc(cc3)Br)O C40316829
COc1ccc(cc1OC)C[NH+](C[C@H](COc2ccccc2Br)O)[C@@H]3CCS(=O)(=O)C3 C40316938
c1ccc(cc1)[C@H](CNC(=O)c2ccc(o2)S(=O)(=O)c3ccc(cc3)Br)[NH+]4CCCCC4 C40323031
CCOc1cc(cc(c1OC(C)C)Br)C[NH2+]CCCSc2nnnn2c3ccccc3 C40729107
COc1cc(cc(c1OCCOc2ccccc2)Cl)/C=C\3/C(=[NH2+])N4C(=NC3=O)SN=C4SC C20154694
Cc1ccc(c(c1)CSc2nc3cc(c(cc3c([n+]2Cc4ccc(c(c4)Cl)OC)N)OC)OC)C C08873909
C[C@@H]1C(=c2ccccc2=[NH+]1)CCN(Cc3cc(c(c(c3)OC)OC)OC)C(=S)NCCc4ccccc4 C63655002
COc1ccc(cc1)c2csc3c2c(ncn3)NC[C@H](c4ccc(cc4)OC)C5=c6ccccc6=[NH+]C5 C63896811
CCC[n+]1cn(c2c1cccc2)/C(=C(\c3ccc(c(c3)OC)OC)/O)/C(=S)Nc4cccc(c4C)Cl C15978439
c1cc(ccc1S(=O)(=O)N2CC[NH+](CC2)CC(=O)N/N=C/c3cc(ccc3Cl)[N+](=O)[O-])Br C01830253
CCC(C)(C)n1c(nnn1)[C@@H](c2cc3cc(ccc3[nH]c2=O)OC)[NH+](Cc4cccs4)C[C@@H]5CCCO5 C06149188
CCOc1ccc2c(c1)cc(c(=O)[nH]2)[C@@H](c3nnnn3C[C@@H]4CCCO4)[NH+]5CCC(CC5)Cc6ccccc6 C06196826
CCOc1ccc2c(c1)cc(c(=O)[nH]2)[C@@H](c3nnnn3C[C@H]4CCCO4)[NH+]5CCC(CC5)Cc6ccccc6 C06196843
CCOc1ccc2c(c1)cc(c(=O)[nH]2)[C@H](c3nnnn3C4CCCCC4)[NH+](Cc5ccco5)C[C@@H]6CCCO6 C06196935
C[NH+](C)CCOC(=O)c1ccc(cc1)NC(=O)CCCCCN2C(=O)/C(=C/c3ccccc3)/SC2=S C08819689
CCCCN(CCCC)S(=O)(=O)c1ccc(cc1)C(=O)Nc2c(c3c(s2)C[NH+](CC3)C(C)C)C(=O)N C04177836
CC(C)[NH+](CCNC(=O)CCc1nnc2n1c3ccccc3c(=O)n2CCc4ccccc4)Cc5ccco5 C09831566
CCC[NH+](CCC)CCCNC(=O)[C@H]1c2cc(c(cc2C(=O)N([C@@H]1c3ccc(cc3)SC)C)OC)OC C09936925
COc1ccc2cc(c(=O)[nH]c2c1)[C@@H](c3nnnn3Cc4ccccc4)[NH+]5CCN(CC5)c6ccccc6F C06176848
Cc1cc(c2cc(c(=O)[nH]c2c1)[C@@H](c3nnnn3Cc4ccco4)[NH+]5CCN(CC5)c6ccccc6OC)C C13023323
CC[C@H](c1nnnn1CCc2ccccc2)[NH+](CCc3ccccc3)Cc4cc5ccc(cc5[nH]c4=O)OC C13064355
CC[C@H](c1nnnn1Cc2ccc(cc2)OC)[NH+](Cc3cc4cc(c(cc4[nH]c3=O)OC)OC)C5CCCC5 C13064506
CC[C@H](c1nnnn1CCc2ccccc2)[NH+](CCc3ccccc3)Cc4cc5c(ccc(c5[nH]c4=O)C)C C13065286
CCOc1ccc2c(c1)cc(c(=O)[nH]2)C[NH+](Cc3ccc(cc3)C)Cc4nnnn4Cc5ccc(cc5)OC C13065483
Cc1ccc(c2c1cc(c(=O)[nH]2)[C@H](c3nnnn3C4CCCCC4)[NH+](Cc5cccnc5)C[C@@H]6CCCO6)C C06244888
CC[C@H](c1nnnn1C(C)(C)CC)[NH+](CCc2ccc(c(c2)OC)OC)Cc3cc4cc(ccc4[nH]c3=O)C C13495970
CCCC[NH+](CCCC)CCCN1[C@@H](C(=C(C1=O)O)C(=O)c2ccc(cc2)Br)c3cccnc3 C08695334
CC[NH+](CC)CCN1[C@H](/C(=C(/c2ccc3c(c2)C[C@@H](O3)C)\O)/C(=O)C1=O)c4cccc(c4)OCCC(C)C C09312478
c1ccc2c(c1)c(cs2)c3ccc(c(n3)N4CCC(CC4)[NH+]5CCC[C@H](C5)CO)C(=O)NCc6ccon6 C20598676
C[C@H](Cc1ccc(cc1)OC)[NH+](Cc2ccccc2)C[C@H](c3ccc(c(c3)NC=O)OCc4ccccc4)O C21992257
CC(C)[NH+]1CCc2c(sc(c2C(=O)NC)NC(=O)c3ccc(cc3)S(=O)(=O)N(C)C4CCCCC4)C1 C08920898
COc1ccc(cc1)[C@H](CNC(=O)CCNS(=O)(=O)c2ccc(cc2)Br)[NH+]3CCCCC3 C32969131
CC[NH+](CC)CCC[C@H](C)NC(=O)CSc1nc(cc(n1)Cl)N2CCN([C@@H](C2)C)C(=O)CC(C)(C)C C33704844
c1ccc(cc1)CCSc2nc(c3c4c(sc3n2)CCC4)N5CC[NH+](CC5)CC(=O)NC6CCCCC6 C34757655
CCCCCc1ccc(cc1)C(=O)N2CC[NH+](CC2)CCN(CC3=CC[C@@H]4C[C@H]3C4(C)C)C(=O)NC(C)C C34999685
CCc1ccc(cc1)n2c(=O)c3ccccc3nc2[C@@H](C)N(CC[NH+](C)C)C(=O)NC45CC6CC(C4)CC(C6)C5 C35091491
C[C@@H](c1nc2ccccc2c(=O)n1CCOC)N(CCCCCC[NH3+])C(=O)c3ccc(cc3)c4ccccc4 C35743773
Cc1ccccc1OC[C@H](C[NH+](Cc2[nH]c(=O)c3c(c(sc3n2)C(=O)OCC=C)C)C4CCCCC4)O C35747088
C[C@@]\1(C[NH+]([C@@H](C/C1=N\CCc2ccc(c(c2)OC)OC)c3ccc(cc3)OC)CCc4ccc(c(c4)OC)OC)O C08694226
COCC[NH+](Cc1ccc(c(c1)OC)OC)Cc2ccc(o2)C(c3cccc(c3)F)(c4cccc(c4)F)O C36156199
CCC[NH+](Cc1ccc(o1)C(c2ccc(cc2)OC)(c3ccc(cc3)OC)O)Cc4cc(cc(c4)OC)OC C36167626
CCC[NH+](C[C@H](COCc1ccccc1)O)CC(=O)N2CCc3c(ccs3)[C@@H]2COc4ccc(cc4)F C36309791
CC[C@H](c1nnnn1C[C@H]2CCCO2)[NH+](Cc3ccc4c(c3)OCO4)Cc5cc6c(ccc(c6[nH]c5=O)C)C C33937070
CC1(O[C@@H]2C[C@](C[C@@H]([C@@H]2O1)OCc3ccc(cc3)C#N)(C(=O)NCC[NH+](C)C)OCc4ccccc4F)C C37402177
CCC[NH+]1CCc2c(sc(c2C(=O)OCC)NC(=O)[C@@H]3CCCN(C3)S(=O)(=O)c4cccs4)C1 C36647919
CCC[NH+]1CCc2c(sc(c2C(=O)OC)NC(=O)[C@H]3CCCN3S(=O)(=O)c4ccc(cc4)Cl)C1 C36660443
CCC[NH2+]Cc1cn(c2c1cc(cc2)C(=O)OC)C[C@@H](Cc3ccccc3)S(=O)(=O)Oc4ccccc4 C39491172
CCN(CC)c1ccc(cc1)C[NH+]2C[C@H](C[C@H]2C(=O)NCc3cccnc3)NC/C(=C/c4ccccc4)/Cl C23362131
CCOc1ccccc1CCNC(=O)[C@@H]2CN(CC23CC[NH2+]CC3)C(=O)c4ccc(c(c4)C)Br C39652696
CCOc1cc(ccc1OC)CCNC(=O)[C@@H]2CN(CC23CC[NH2+]CC3)C(=O)[C@@H](C(C)C)Oc4ccccc4 C39653539
CCc1ccc(cc1)CCNC(=O)[C@H]2CN(CC23CC[NH2+]CC3)C(=O)c4cc(ccc4Br)OC C39654462
C[C@@H](Cc1ccccc1F)NC(=O)[C@H]2CN(CC23CC[NH2+]CC3)C(=O)c4cccnc4Sc5ccccc5 C39687092
CCOC(=O)c1c2c(sc1NC(=O)[C@@H]3CCCCN3S(=O)(=O)c4cccs4)C[NH+](CC2)C(C)C C36648021
CCCC[NH+](CCCC)CCCN1[C@@H](c2c(=O)c3cc(ccc3oc2C1=O)Cl)c4ccc(c(c4)OC)O C40014634
CCCC[NH+](CCCC)CCCN1[C@H](c2c(=O)c3cc(ccc3oc2C1=O)Cl)c4ccc(c(c4)OC)O C40014635
CCCc1nc(no1)c2ccc(c(c2)F)N3CCC[C@@H](C3)C(=O)N4CCC(CC4)(C(=O)N)[NH+]5CCCCC5 C40876413
c1ccc2c(c1)c(=O)n(c(n2)SCCCCC(=O)NCCCCCC[NH3+])c3ccc(cc3Cl)Cl C35730334
C[C@H]1C(=c2cc(ccc2=[NH+]1)OC)CCN(Cc3cc(c(c(c3)OC)OC)OC)C(=S)NCc4ccccc4 C63655353
CCOc1ccccc1CNC(=O)C2CCN(CC2)c3c(c[nH+]c4c3c(ns4)C)C(=O)N5CCC(CC5)C C65301217
CC(=O)N(CCC(=O)OC)c1ccc(cc1)Nc2/c(=N/S(=O)(=O)c3ccc(cc3)Cl)/[nH]c4ccccc4n2 C01876743
CCc1ccc2c(c1)cc(c(=O)[nH]2)CN(Cc3ccc(cc3)OC)S(=O)(=O)c4c(ccc5c4nsn5)C C00925014
Cc1ccccc1CCN(Cc2cc3cc(ccc3[nH]c2=O)OC)S(=O)(=O)c4c(ccc5c4nsn5)C C00925039
Cc1cccc(c1)CCN(Cc2cc3cc(ccc3[nH]c2=O)OC)S(=O)(=O)c4c(ccc5c4nsn5)C C00925495
Cc1ccc2cc(c(=O)[nH]c2c1C)CN(Cc3ccc(cc3)OC)S(=O)(=O)c4c(ccc5c4nsn5)C C00925500
c1ccc(cc1)n2cc(c(n2)c3ccc(cc3)F)/C=C(/C(=O)NCc4ccco4)\NC(=O)c5ccc(cc5Cl)Cl C01869739
CCOC(=O)C1=C(n2c(=O)/c(=C/c3c(cccc3Cl)F)/sc2=C([C@H]1c4c(cccc4Cl)F)C(=O)OC(C)C)N C01799736
Cc1ccc(cc1)CN([C@H](c2ccc(c(c2)OC)OC)C(=O)Nc3ccc(cc3)N(C)C)C(=O)CSc4nc(cc(n4)C)C C08694473
CC[C@@H](C)Oc1ccccc1[C@@H]2C3=C(C[C@@H](CC3=O)c4ccc(c(c4)OC)OC)Nc5ccccc5N2C(=O)C C08695581
CCCCc1ccc2c(c1)c(c[nH]2)CC/N=C(\c3ccccc3)/C4C(=O)NC(=O)N(C4=O)c5ccc(cc5)OC C08769377
C[C@]12CC[C@@H]3[C@H]([C@@H]1CC[C@]2(C)O)CCC4=C/C(=N/OCC(=O)N[C@H](Cc5ccccc5)C(=O)OC)/C=C[C@]34C C12661330
CCCCCC(=O)N1c2ccccc2NC3=C[C@H](CC(=O)[C@H]3[C@H]1c4ccc(c(c4)OC)OC)c5cccc(c5)[N+](=O)[O-] C02088602
CCOCCOC(=O)C1=C(NC2=C([C@H]1c3ccccc3OCC)C(=O)C[C@@H](C2)c4ccc(c(c4)OC)OC)C C19892664
CCOc1cc(ccc1O)[C@H]2C3=C(C[C@H](CC3=O)c4ccc(c(c4)OC)OC)NC(=C2C(=O)OCC(C)C)C C06196056
CC[C@@H](c1nnnn1C2CCCCC2)N(Cc3ccccc3Cl)Cc4cc5cc(ccc5[nH]c4=O)OCC C13494938
CC(C)C[C@H]1C(=O)N([C@@H](C(=O)N([C@@H](C(=O)N[C@@H](C(=O)N1)C(C)C)Cc2ccccc2)C)Cc3ccccc3)C C31166975
CCc1ccccc1NC(=O)N(CC(=O)N(CCc2ccc(c(c2)OC)OC)Cc3ccc(s3)C)C(C)C C34763036
Cc1ccsc1CN(CCc2ccc(c(c2)OC)OC)C(=O)CN(CC(C)C)C(=O)NCc3ccccc3 C34890882
CCCCCCN(CC(=O)N1CCc2cc(c(cc2C1)OC)OC)C(=O)Nc3c(cccc3C(C)C)C(C)C C35001196
CCOC(=O)[C@@H](c1ccccc1)N2C[C@@H](c3c2cccc3)CCNC(=O)[C@@H]4CC(=O)O[C@@]45CCOC(C5)(C)C C35093121
C[C@]12CC[C@H]3[C@@H]([C@@H]1CC[C@]2(C)O)CCC4=C/C(=N/OCC(=O)N[C@@H](Cc5ccccc5)C(=O)OC)/C=C[C@]34C C35361523
CCCCN(Cc1ccco1)c2ccc(cc2C(=O)N3CCCCC3)NS(=O)(=O)c4c(cc(cc4C)C)C C35417675
CC[C@H](C)C(=O)O[C@@H]1C[C@@H]2[C@@]([C@@H]([C@@H]([C@@H]([C@@]23[C@@H](O[C@@H](C3=C1)OC(=O)C)OC(=O)C)O)O)C)(C)CCC(=C)C=C C35464966
CCOC(=O)C1=C(N(C(=O)N[C@@H]1c2cccc(c2)C)CC=C)CN3CCN([C@@H](C3)C)C(=O)c4ccccc4F C35664895
CCc1ccccc1NC(=O)N(CC(=O)N(CCc2ccc(c(c2)OC)OC)Cc3ccc(s3)C)C4CC4 C35804814
CCCN(CC(=O)N(CCc1ccc(c(c1)OC)OC)Cc2ccc(s2)C)C(=O)Nc3cccc(c3C)C C35804832
Cc1ccc(cc1)S(=O)(=O)N(CC(=O)N[C@H](C)c2ccc(cc2)N3CCC[C@@H](C3)C)c4ccc(cc4)OC C36109019
C/C=C/[C@H](C(=O)NC(C)(C)CC(C)(C)C)N(Cc1ccco1)C(=O)[C@@H]2CCCN2C(=O)OCc3ccccc3 C36494072
Cc1ccc(o1)CN([C@H](c2ccc(cc2)[N+](=O)[O-])C(=O)NC(C)(C)CC(C)(C)C)C(=O)c3ccccc3OC C36555669
CCCN([C@@H](c1ccc(cc1)N(C)C)C(=O)NCS(=O)(=O)c2ccc(cc2)C)C(=O)Cc3ccccc3C C36561797
CCCC[C@H](CC)C(=O)N([C@H](c1ccc(cc1)N(C)C)C(=O)NCS(=O)(=O)c2ccc(cc2)C)C(C)(C)C C36582848
CCN1C(=C([C@@H](NC1=O)c2ccc(cc2)C(C)(C)C)C(=O)OCC)CN3CCN([C@@H](C3)C)C(=O)c4ccco4 C40391390
CCCCCOc1ccc(cc1OC)[C@@H]2c3c(n[nH]c3C(=O)N2CCCOC(C)C)c4c(cc(cc4O)C)C C38704846
CC(C)NC(=O)CN1CCN(CC1)C(=O)[C@H]2CCCN(C2)c3ccc(cc3F)c4nc(on4)c5ccccc5 C40878540
CC1=C([C@H](C2=C(N1)C[C@H](CC2=O)c3ccc(c(c3)OC)OC)c4ccc(cc4OC)OC)C(=O)OC5CCCC5 C00647887
CC1=C([C@@H](C2=C(N1)C[C@H](CC2=O)c3ccc(c(c3)OC)OC)c4ccc(cc4OC)OC)C(=O)OC5CCCC5 C00647890
CC1=C([C@H](C2=C(N1)C[C@@H](CC2=O)c3ccc(c(c3)OC)OC)c4ccc(cc4OC)OC)C(=O)OC5CCCC5 C00647892
CC1=C([C@H](C2=C(N1)C[C@@H](CC2=O)c3ccc(c(c3)OC)OC)c4ccc(cc4)O)C(=O)OCCc5ccccc5 C00650216
CC1=C([C@@H](C2=C(N1)C[C@H](CC2=O)c3ccc(c(c3)OC)OC)c4cc(ccc4Cl)[N+](=O)[O-])C(=O)OCc5ccccc5 C00838507
CC1=C([C@H](C2=C(N1)C[C@@H](CC2=O)c3ccc(c(c3)OC)OC)c4cc(ccc4Cl)[N+](=O)[O-])C(=O)OCc5ccccc5 C00838509
CC[C@H](c1nnnn1C2CCCC2)N(Cc3ccc4c(c3)OCO4)Cc5cc6cc7c(cc6[nH]c5=O)OCCO7 C01325198
CC(C)(C)n1c(nnn1)[C@@H](c2cc3ccc(cc3[nH]c2=O)OC)N(CCc4ccc(c(c4)OC)OC)Cc5ccccc5 C01362164
COc1ccccc1CN([C@H](c2ccccc2F)C(=O)NCc3ccccc3)C(=O)Cn4c5ccccc5nn4 C01372486
Cc1cc2cc(c(=O)[nH]c2cc1C)[C@H](c3nnnn3Cc4ccco4)N5CCN(CC5)Cc6ccc7c(c6)OCO7 C01381887
Cc1ccc(cc1)n2c(nnc2SCC(=O)NNC(=C)c3ccc(cc3)Br)c4ccc(cc4)OC C01764435
Cc1ccc(cc1)n2c(=O)c3c4c(sc3nc2SCC(=O)N/N=C/c5cc(ccc5Cl)[N+](=O)[O-])CCCC4 C01886472
c1cc-2c(cc1[N+](=O)[O-])/C(=N/O)/c3c2c(cc(c3)[N+](=O)[O-])C(=O)OCC(C(C(C(F)F)(F)F)(F)F)(F)F C03219814
CCc1ccc(cc1)OCc2nnc(n2[C@H](C)c3ccccc3)SCC(=O)c4c(n(c(=O)n(c4=O)C)C)N C03360917
Cn1c(c(c(=O)n(c1=O)C)C(=O)CSc2nnc(n2c3ccc(c(c3)Cl)OC)c4cc(ccc4OC)Cl)N C03390166
CCOc1cc(cc(c1O)Br)[C@H]2C3=C(C[C@@H](CC3=O)c4ccc(cc4)OC)NC(=C2C(=O)OC)C C04067812
CSC1=C(C[NH+](CN1c2ccccc2)CC[NH+]3CC(=C(N(C3)c4ccccc4)SC)[N+](=O)[O-])[N+](=O)[O-] C04235720
CC(C)c1ccc(cc1)[C@@H]2C[C@@H](C[C@H]3[NH+]2[C@@H](Cc4c3[nH]c5c4cccc5)C(=O)OC)[NH2+]CCNC(=O)C C08636055
c1ccc(cc1)CCC[C@@]2(C(=O)NC(=O)N2)C3CC[NH+](CC3)Cc4ccc(s4)C[NH+]5CCCCC5 C11882317
c1ccc2c(c1)nnn2[C@@H](c3ccc(cc3)[C@H](n4c5ccccc5nn4)[NH+]6CCCCC6)[NH+]7CCCCC7 C15770393
CCCCc1ccc(cc1)S(=O)(=O)N2CC[NH+](CC2)[C@@H](C)c3[nH+]c4ccccc4c(n3)NC5CCCCC5 C22053065
C[C@H](c1[nH+]c2ccccc2c(n1)N3CCCCC3)[NH+]4CCN(CC4)S(=O)(=O)c5ccc(cc5)n6cccn6 C22053345
Cc1c2ccccc2sc1C[NH+]3CCc4c(c(=O)n(c(=O)n4C)CC[NH+](C)CCc5ccccn5)C3 C28864155
CC#CCN1C(=O)[C@@](NC1=O)(CCc2ccccc2)C3CC[NH+](CC3)C[C@H]4C=c5ccccc5=[NH+]C4=O C39355570
CC(C)S(=O)(=O)c1ccc(cc1)[C@H](CNc2ccccc2O)[NH+]3CC[NH2+][C@@H](C3)Cc4ccccc4 C39534416
CC[C@H](c1ccccc1)C(=O)N2C[C@@H](C3(C2)CC[NH2+]CC3)C(=O)NC4CC[NH+](CC4)Cc5ccccc5 C39598202
C[NH+](C)[C@@H](CNC(=O)[C@@H]1CN(CC12CC[NH2+]CC2)C(=O)CCc3ccc(cc3)OC)c4ccc(cc4)OC C39663923
C[NH+](C)[C@@H](CNC(=O)[C@H]1CN(CC12CC[NH2+]CC2)C(=O)CCc3ccc(cc3)OC)c4ccc(cc4)OC C39663925
Cc1ccccc1CC(=O)N2C[C@@H](C3(C2)CC[NH2+]CC3)C(=O)NC[C@H](c4ccc(cc4)OC)[NH+](C)C C39663953
Cc1ccc(cc1)C(=O)N2C[C@H](C3(C2)CC[NH2+]CC3)C(=O)NC[C@H](c4ccc(cc4)OC)[NH+]5CCCC5 C39663982
COc1ccc(cc1)[C@H](CNC(=O)[C@@H]2CN(CC23CC[NH2+]CC3)C(=O)CCC4CCCC4)[NH+]5CCCC5 C39664033
CCOc1ccc(cc1)C(=O)N2C[C@H](C3(C2)CC[NH2+]CC3)C(=O)NC[C@H](c4ccc(cc4)OC)[NH+]5CCCC5 C39664044
CCCC[C@@H](C)C(=O)N1C[C@@H](C2(C1)CC[NH2+]CC2)C(=O)NC[C@@H](c3ccc(cc3)OC)[NH+]4CCCC4 C39664159
CCCC[NH+]1CCC(CC1)CNC(=O)[C@@H]2CN(CC23CC[NH2+]CC3)C(=O)c4ccc5ccccc5n4 C39683601
Cc1ccc2=[NH+]C(=O)[C@H](C=c2c1)[C@H](c3nnnn3CCOC)[NH+](Cc4ccccc4Cl)Cc5ccco5 C39710299
Cc1ccc2=[NH+]C(=O)[C@@H](C=c2c1)[C@@H]([C@@H]3N=NNN3C(C)(C)C)[NH+](Cc4ccc(cc4)Cl)Cc5ccco5 C39710316
CCc1ccc2=[NH+]C(=O)[C@H](C=c2c1)[C@H]([C@@H]3N=NNN3C(C)(C)C)[NH+]4CCN(CC4)c5cc(ccc5C)C C39710419
CCc1ccc2=[NH+]C(=O)[C@H](C=c2c1)[C@@H]([C@@H]3N=NNN3C(C)(C)C)[NH+]4CCN(CC4)c5ccccc5OC C39710465
Cc1ccc2=C[C@H](C(=O)[NH+]=c2c1)[C@@H](c3nnnn3CCOC)[NH+](Cc4ccccc4)Cc5ccccc5Cl C39710611
Cc1ccc2=C[C@H](C(=O)[NH+]=c2c1)[C@H](c3nnnn3CCOC)[NH+](Cc4ccccc4)Cc5cccs5 C39710703
Cc1ccc(c2=[NH+]C(=O)[C@@H](C=c12)[C@@H]([C@@H]3NN=NN3C4CCCCC4)[NH+](Cc5ccco5)Cc6cccs6)C C39711115
Cc1cc(c2=C[C@@H](C(=O)[NH+]=c2c1)[C@@H]([C@@H]3NN=NN3C4CCCC4)[NH+](Cc5ccccc5)Cc6cccnc6)C C39711141
CCC(C)(C)N1[C@H](NN=N1)[C@H]([C@@H]2C=c3c(cc(cc3=[NH+]C2=O)C)C)[NH+](Cc4ccccc4)Cc5cccs5 C39711162
CCC(C)(C)N1[C@H](NN=N1)[C@@H]([C@@H]2C=c3c(cc(cc3=[NH+]C2=O)C)C)[NH+](Cc4ccc(cc4)F)Cc5ccco5 C39711168
CCC(C)(C)N1[C@@H](N=NN1)[C@@H]([C@@H]2C=c3cc(c(cc3=[NH+]C2=O)C)C)[NH+](Cc4ccccc4)Cc5ccco5 C39711242
COCCn1c(nnn1)[C@H]([C@@H]2C=c3cc(ccc3=[NH+]C2=O)OC)[NH+](Cc4ccccc4)Cc5cccs5 C39711368
COCCn1c(nnn1)[C@@H]([C@H]2C=c3cc(ccc3=[NH+]C2=O)OC)[NH+](Cc4ccccc4)Cc5cccs5 C39711369
CCOc1ccc2=[NH+]C(=O)[C@H](C=c2c1)[C@@H]([C@@H]3N=NNN3C(C)(C)C)[NH+]4CCN(CC4)C(=O)c5ccco5 C39711402
CCOc1ccc2=[NH+]C(=O)[C@@H](C=c2c1)[C@@H]([C@@H]3N=NNN3C(C)(C)C)[NH+]4CCN(CC4)c5cccc(c5C)C C39711421
COc1ccc2=[NH+][C@@H]([NH+]=c2c1)/C(=C\c3cc(c(c(c3)Cl)OCc4ccc(cc4)[N+](=O)[O-])Cl)/C#N C39969084
c1ccc(cc1)C[NH2+]CCN(Cc2ccc(cc2)C[NH2+]Cc3ccccn3)[C@@H]4CCCc5c4nccc5 C49071413
c1ccc2c(c1)CCC23CCN(CC3)C(=O)N[C@H](CC4=c5ccccc5=[NH+]C4)C(=O)NCCCCC[NH3+] C52607950
C[C@@H](C[NH2+]CC[NH2+]Cc1cc(c(c(c1)Br)OCc2ccc(c(c2)Cl)Cl)OC)O C20876376
CC[NH+](CC)CCCN1CC(=O)N2[C@H](C1=O)CC3=c4ccccc4=[NH+][C@@H]3[C@@H]2c5ccc(cc5)C(=O)OC C63139658
CCCC[NH+](CCCC)CCCN1CC(=O)N2[C@H](C1=O)CC3=c4ccccc4=[NH+][C@H]3[C@@H]2c5ccccc5 C63140081
COc1ccc(cc1)[C@@H](C[NH2+]C[C@H](COc2ccc(cc2)Br)O)C3=c4ccccc4=[NH+]C3 C63234630
C[C@H]1c2cc(c(cc2CC[NH+]1Cc3cc(ccc3OC)[C@@H]4[C@@H]5C(=c6ccccc6=[NH+]5)CCN4)OC)OC C63349817
COc1ccc2=[NH+][C@@H]3[C@H](NCCC3=c2c1)c4ccc(c(c4)C[NH+]5CCN(CC5)c6ccccc6F)OC C63350055
C[C@H]1C(=C(N=N1)C)CCC2=[NH+]C3=c4ccccc4=[NH+][C@@H](N3N2)SCc5cc(=O)n6cc(ccc6n5)Cl C63708137
C[C@@H](CCC1=c2ccccc2=[NH+]C1)Nc3cc4c([nH+]c3)N([C@H]([C@H]4NC(=O)C)C(=O)OC)CCC(C)C C63985669
c1ccc(cc1)CCN2C(=O)N(C(=O)C23CC[NH+](CC3)C[C@H]4C=c5ccccc5=[NH+]4)Cc6ccccc6 C63985974
c1ccc2=[NH+]CC(=c2c1)CCN3C=N[C@@H]4[C@@H](C3=O)C5=C(S4)C[C@@H](CC5)[NH2+]Cc6cccc(c6F)F C64045351
c1ccc2=[NH+]CC(=c2c1)CCN3C=N[C@@H]4[C@H](C3=O)C5=C(S4)C[C@@H](CC5)[NH2+]Cc6cccc(c6F)F C64045354
Cc1ccc(cc1)[C@H]2Nc3ccccc3-c4n2c(nn4)SCC(=O)NCCC5[NH+]=c6ccccc6=[NH+]5 C64568232
Cc1ccc(cc1)C2=N[C@@H](SC2)NC(=O)CCc3nc(no3)CS[C@H]4[NH+]=c5ccc(cc5=[NH+]4)C C64604233
c1cc2=[NH+][C@@H]([NH+]=c2cc1Cl)SCc3nc(on3)CCC(=O)N[C@@H]4[C@@H]([C@@H]5CCCC[C@@H]5S4)C#N C64604323
COc1ccc(cc1)/C=C/2\C(=O)N(C(=O)S2)CCNC(=O)[C@@H](Cc3ccccc3)N4C(=O)c5ccccc5C4=O C03279688
COc1ccc(cc1OC)c2cc(c3ccccc3n2)c4nnc(o4)CSc5nnc(s5)NCc6ccccc6 C03304766
CC[C@H]1CCCCN1S(=O)(=O)c2ccc(cc2)NC(=O)CSc3nnc4n3c5cc6c(cc5cc4C)OCO6 C00887088
c1ccc2c(c1)nnn2CC(=O)N(c3ccc(cc3)S(=O)(=O)N4CCCCC4)[C@H](c5ccco5)C(=O)NC6CCCC6 C00901756
c1ccc2c(c1)nnn2CC(=O)N(c3ccc(cc3)S(=O)(=O)N4CCCC4)[C@@H](c5ccco5)C(=O)NC6CCCCC6 C00901821
CCOC(=O)c1ccc(cc1)S(=O)(=O)N(Cc2ccc3c(c2)OCO3)Cc4cc5ccc(c(c5[nH]c4=O)C)C C00914321
c1cc(sc1)CN(Cc2ccc(cc2)Cl)S(=O)(=O)c3ccc(cc3)S(=O)(=O)NC[C@H]4CCCO4 C00933762
c1cc(sc1)CN(Cc2ccc(cc2)Cl)S(=O)(=O)c3ccc(cc3)S(=O)(=O)NC[C@@H]4CCCO4 C00933764
c1ccc(cc1)SCCC(=O)NC(=O)COC(=O)c2ccc(cc2)S(=O)(=O)N3CCc4ccccc4C3 C02648752
c1cc(c(c(c1)Cl)Cl)CON/C=N\C(=O)c2ccc(c(c2)CS(=O)(=O)c3ccc(cc3)Cl)[N+](=O)[O-] C06322029
C[C@H](C(=O)Nc1c(cc(cn1)Cl)Cl)OC(=O)c2ccc(c(c2)S(=O)(=O)N3CCc4c3cccc4)Cl C02619249
c1ccc(c(c1)CN([C@H]([C@@H]2CCC=CC2)C(=O)Nc3ccc(cc3)N4CCOCC4)C(=O)CN5c6ccccc6C(=O)C5=O)F C08694370
CC(=O)N1c2ccccc2NC3=C([C@H]1c4cc(c(c(c4)OC)OC)OC)C(=O)C[C@H](C3)c5ccc(c(c5)OC)OC C08695580
CN(C)c1ccc(cc1)NC(=O)[C@@H](c2cccs2)N(Cc3ccccc3)C(=O)CN4c5ccccc5C(=O)C4=O C03773514
CN(C)c1ccc(cc1)NC(=O)[C@H]([C@@H]2CCC=CC2)N(Cc3ccc(cc3)F)C(=O)CN4c5ccccc5C(=O)C4=O C08695758
c1ccc(cc1)CN([C@@H](c2csnn2)C(=O)Nc3ccc(cc3)N4CCOCC4)C(=O)CN5C(=O)c6ccccc6C5=O C08695968
C[C@]12CCC(=O)C=C1CC[C@H]3[C@@H]2CC[C@]4([C@@H]3CC[C@@]4(C(=O)COC(=O)CCC(=O)NCC5CCCCC5)O)C C08791762
C[C@H]1CCC[C@@H]([C@@H]1C)NC(=O)[C@@H]2[C@@]34C=C[C@@H](O3)[C@@H]([C@@H]4C(=O)N2CCC(C)C)C(=O)Nc5cccc(c5)SC C09777247
CC(=O)[C@H]1CC[C@@H]2[C@]1(CC[C@@H]3[C@@H]2CCC4=C/C(=N\OCC(=O)N[C@@H](Cc5c[nH]cn5)C(=O)OC)/CC[C@@]34C)C C43736752
CC(=O)[C@H]1CC[C@H]2[C@]1(CC[C@@H]3[C@@H]2CCC4=C/C(=N\OCC(=O)N[C@@H](Cc5c[nH]cn5)C(=O)OC)/CC[C@@]34C)C C43736754
CC1=C([C@@H](C2=C(N1)C[C@@H](CC2=O)c3ccc(c(c3)OC)OC)c4cc(c(c(c4)Br)OC)OC)C(=O)OC C00649206
CC1=C([C@@H](C2=C(N1)C[C@H](CC2=O)c3ccc(c(c3)OC)OC)c4cc(c(cc4Br)OC)OC)C(=O)OC C00650063
CCOC(=O)C1=C(OC(=C([C@H]1c2ccccc2Br)C#N)N)CSc3c(c(c(c(n3)C)C)C)C#N C00705889
Cc1ccc(cc1)N([C@H](c2ccc(cc2)Cl)C(=O)NCc3ccccc3)C(=O)Cn4nc(nn4)c5cccs5 C00887556
Cc1ccccc1N([C@@H](c2ccc(cc2)O)C(=O)NCc3ccc(cc3)F)C(=O)Cn4nc(nn4)c5cccs5 C00888041
c1cc(sc1)[C@@H](C(=O)NCc2ccc(cc2)F)N(Cc3ccc(cc3)F)C(=O)Cn4nc(nn4)c5ccc(cc5)F C00888085
Cc1cccc(c1C)N([C@H](c2cccs2)C(=O)NC[C@H]3CCCO3)C(=O)Cn4nc(nn4)c5ccc(cc5)F C00903942
Cc1cccc(c1C)N([C@H](c2cccs2)C(=O)NC[C@@H]3CCCO3)C(=O)Cn4nc(nn4)c5ccc(cc5)F C00903947
c1ccc2c(c1)nnn2CC(=O)N(C[C@H]3CCCO3)[C@@H](c4ccc(cc4)N5CCOCC5)C(=O)NC6CCCCC6 C00905909
c1ccc2c(c1)nnn2CC(=O)N(c3ccc(cc3)F)[C@H](c4ccc(cc4)N5CCOCC5)C(=O)NC[C@H]6CCCO6 C00922685
c1ccc2c(c1)nnn2CC(=O)N(c3ccc(cc3)F)[C@@H](c4ccc(cc4)N5CCOCC5)C(=O)NC[C@@H]6CCCO6 C00922687
CC(C)[C@@H](c1nnnn1CCc2ccccc2)N(Cc3ccc4c(c3)OCO4)Cc5cc6cc(ccc6[nH]c5=O)OC C01334243
CCC[C@@H](c1nnnn1Cc2ccc(cc2)F)N(Cc3cccs3)Cc4cc5cc6c(cc5[nH]c4=O)OCO6 C01338030
Cc1cc(c2c(c1)cc(c(=O)[nH]2)[C@@H](c3nnnn3CCc4ccccc4)N5CCN(CC5)c6ccccc6F)C C01362004
CC[C@@H](c1nnnn1Cc2ccc(cc2)F)N(Cc3ccc4c(c3)OCO4)Cc5cc6cc(c(cc6[nH]c5=O)C)C C01375135
CC[C@H](c1nnnn1Cc2ccc(cc2)F)N(Cc3ccc4c(c3)OCO4)Cc5cc6cc(c(cc6[nH]c5=O)C)C C01375136
CC[C@@H](c1nnnn1Cc2ccc(cc2)OC)N(Cc3ccc4c(c3)OCO4)Cc5cc6c(cc(cc6[nH]c5=O)C)C C01375285
Cc1ccc(c2c1cc(c(=O)[nH]2)[C@H](c3nnnn3CCc4ccccc4)N5CCN(CC5)c6ccccc6F)C C01381734
Cc1ccc(c2c1cc(c(=O)[nH]2)[C@@H](c3nnnn3CCc4ccccc4)N5CCN(CC5)c6ccccc6OC)C C01381741
Cc1cc2cc(c(=O)[nH]c2cc1C)[C@@H](c3nnnn3Cc4ccco4)N(Cc5ccc(cc5)OC)Cc6ccccc6Cl C01382007
Cc1cc(c2cc(c(=O)[nH]c2c1)[C@H](c3nnnn3Cc4ccco4)N5CCN(CC5)Cc6ccc7c(c6)OCO7)C C01382526
COc1cc(cc(c1OC)OC)c2nnc(n2c3ccccc3)SCC(=O)N/N=C/c4ccc(cc4)Br C01802878
COc1cc(cc(c1OC)OC)c2nnc(n2c3ccccc3)SCC(=O)NNC(=C)c4cccc(c4)Br C01861708
CC(=O)Oc1ccc(cc1OC)/C=N/NC(=O)CSc2nnc(n2c3ccccc3)c4ccc(cc4)Br C01872120
[H]/N=C\1/C(=C/c2ccc(cc2)OCCOc3ccc(cc3)Br)/C(=O)N=C4N1N=C(S4)c5cccs5 C01893996
CC(C)Cn1c(c(c(=O)n(c1=O)C)C(=O)CSc2nc3ccccc3c(=O)n2c4ccc(c(c4)Cl)OC)N C02639694
COc1cc(cc(c1OC)OC)[C@H]2C(=C(NC3=C2C(=O)CCC3)SCC(=O)Nc4cc(cc(c4)Cl)Cl)C#N C03277133
CCOC(=O)c1c(c(sc1NC(=O)CSc2nc3ccccc3c(=O)n2Cc4ccc(cc4)F)C(=O)C)C C03343517
CCc1cc2c(cc(=O)oc2cc1O)CSC3=N/C(=C/c4ccco4)/C(=O)N3c5ccc(cc5)OC(F)F C03347080
COc1ccc(cc1OC)CNC(=O)CSc2nnc(n2c3ccccc3Cl)Cn4cnc5c4cccc5 C03454765
c1cc2cccc3c2c(c1)C(=O)N(C3=O)CC4CC[NH+](CC4)C[C@H](COCc5ccc(cc5)Cl)O C08431506
CCOc1ccccc1Oc2c(=O)c3ccc(c(c3oc2C(F)(F)F)C[NH+](CC(C)C)CC(C)C)O C01936458
c1cc(ccc1C2CC(=O)C(C(=O)C2)/C=N/CC[NH+]3CCN(CC3)C(=S)Nc4ccc(cc4)F)F C09087609
CCS(=O)(=O)c1cccc(c1)C(=O)Nc2c(c3c(s2)C[NH+](CC3)C)c4nc5ccccc5s4 C09347422
C[C@H](c1nnc(n1c2ccc(cc2)F)SCC(=O)NC(c3ccccc3)c4ccccc4)[NH+](C)C C09548844
c1ccc2cc(ccc2c1)S(=O)(=O)N3CCC(CC3)C(=O)NCc4ccccc4C[NH+]5CCCC5 C09739073
c1ccc2c(c1)CCN3[C@@H]2[C@@H](c4ccccc4C3=O)C(=O)NCCC[NH+]5CCN(CC5)c6ccc(cc6)F C09776894
c1ccc2c(c1)CCN3[C@H]2[C@H](c4ccccc4C3=O)C(=O)NCCC[NH+]5CCN(CC5)c6ccc(cc6)F C09776898
c1ccc(c(c1)[C@@H](CNC(=O)CCc2ccc(cc2)S(=O)(=O)N3CCCC3)[NH+]4CCCC4)Cl C12895897
CCN(CC)C(=O)[C@H]1CCC[NH+](C1)C2CCN(CC2)c3ccc(cc3)C(=O)NCc4ccccc4F C14980397
COc1cc2c(cc1OC)-c3cc(c(c([n+]3CC2)N)S(=O)(=O)c4cccc(c4)Cl)c5ccccc5 C15905288
CCC[NH+]1CCC(CC1)N(c2ccc3c(c2)cc([nH]3)C(C)(C)CC)S(=O)(=O)c4ccc(cc4)OC C16080498
C[C@H](C(=O)Nc1cc(c(cc1Cl)Cl)Cl)[NH+]2CCN(CC2)S(=O)(=O)c3ccccc3F C16525729
CN1[C@H]([C@H](c2ccccc2C1=O)C(=O)NCCC[NH+]3CCN(CC3)Cc4ccccc4)c5cccs5 C20507854
Cc1c(cn(n1)C)CN(C)[C@H](Cc2ccc(cc2)F)C3CC[NH+](CC3)Cc4cccc(c4)OCCO C20917663
C[NH+](C)CCCn1c(=O)c2c3c(sc2nc1SCC(=O)Nc4ccc(c(c4)F)F)CCCC3 C21966761
CC[C@@H]1CCCC[NH+]1CCCNC(=O)CN(c2ccc(cc2)C(C)C)S(=O)(=O)c3ccc(cc3)C C22319393
Cc1ccnc(c1)[n+]2c(=O)c3ccccc3[nH]c2SCC(=O)N[C@@H](C)c4ccc(c(c4)Cl)Cl C24884585
CC(=O)N(c1ccccc1F)c2nc(cs2)/C=C/C(=O)NCc3ccccc3C[NH+]4CCCCC4 C30552200
C/C(=C\c1[n+](c2c3ccccc3oc2s1)CCO)/C=C/4\N(c5c6ccccc6oc5S4)CCO C33154969
C[C@]1(Cn2c3ccsc3cc2C(=O)N1C4CC[NH+](CC4)Cc5ccccc5)C(=O)NC6CCCC6 C33331708
Cc1c(c(=O)n(c(n1)S[C@H](C)C(=O)NCC[NH+]2CCCC2)C)Cc3ccc(cc3)Br C35158872
Cc1ccn2c(c1)[nH+]c(c2NC3CCCCC3)c4cccc(c4)OS(=O)(=O)c5c(cc(cc5C)C)C C35175128
COCCC[NH+](C[C@H](c1ccccc1)O)CC(=O)N2CCc3c(ccs3)[C@@H]2COc4ccccc4 C35778619
Cc1ccc(cc1)OC[C@@H]2c3ccsc3CCN2C(=O)C[NH+](C[C@@H](COCC(C)C)O)C(C)C C35779015
CCC[NH+](C[C@H](c1ccccc1)O)CC(=O)N2CCc3c(ccs3)[C@@H]2COc4ccc(cc4)OC C35779121
COc1ccc(cc1)C2=NO[C@@H](C2)C[NH+](Cc3ccc(cc3F)F)C[C@@H](COCc4ccccc4)O C36145840
COc1ccc(cc1)C2=NO[C@H](C2)C[NH+](Cc3ccc(cc3F)F)C[C@@H](COCc4ccccc4)O C36145841
CN(C)c1ccc(cc1)C2=NO[C@@H](C2)C[NH+](Cc3cccc(c3)Cl)C[C@@H](COc4ccccc4)O C36146722
CCC[NH+](Cc1ccc(cc1)OC)Cc2ccc(o2)C(c3ccc(cc3)OC)(c4ccc(cc4)OC)O C36167682
CC[C@H](C)[NH+](Cc1c(nn(c1Oc2ccccc2OC)C)c3ccccc3)C[C@@H](Cc4ccccc4)O C36305786
CC(C)[NH+](Cc1c(nn(c1Oc2ccc(cc2)F)C)c3ccccc3)C[C@@H](COc4ccccc4)O C36307538
C=CCOC[C@H](C[NH+](CC(=O)N1CCc2c(ccs2)[C@@H]1COc3ccc(cc3)Cl)C4CC4)O C36308914
CC(C)[NH+](C[C@H](COCC=C)O)CC(=O)N1CCc2c(ccs2)[C@@H]1COc3ccc(cc3)Cl C36309274
C=CC[NH+](C[C@H](COCC#C)O)CC(=O)N1CCc2c(ccs2)[C@@H]1COc3ccc(cc3)Cl C36309292
CC(C)OC[C@H](C[NH+](CC1CC1)CC(=O)N2CCc3c(ccs3)[C@@H]2COc4cccc(c4)F)O C36309651
Cc1ccc(cc1)Oc2c(c(nn2C)c3ccccc3)C[NH+](Cc4ccccc4)C[C@H](COCC#C)O C36346804
CO[C@H]1[C@@H](c2ccccc2C13CC[NH+](CC3)C[C@@H]4C=NN=C4c5cccc(c5)F)NC(=O)CSC C39380383
CCC[NH2+]Cc1cn(c2c1cc(cc2)C(=O)OC)C[C@H](c3ccccc3)S(=O)(=O)c4ccccc4 C39491702
COC(=O)[C@@H]1CC2=C3CC=CC=C3N=C2[C@@H]4N1[C@@H](C[C@H](C4)[NH+]5CC[C@H](C5)O)c6ccc(cc6)SC C39560806
CCCC[NH+](CCCC)CCCN1[C@@H](c2c(=O)c3cc(ccc3oc2C1=O)Cl)c4cccc(c4)O C40014694
Cc1ccccc1COc2ccc3ccccc3c2C[NH2+]CCCSc4nnnn4c5ccccc5 C40735124
CC1CC[NH+](CC1)Cc2ccc(cc2)CNS(=O)(=O)c3ccc(c(c3)C(=O)N4CCCC4)SC C44876741
Cc1ccc(cc1)NC(=O)[C@H](c2ccccc2)SC3=Nc4ccccc4C(=O)[N+]3=c5cc(cc[nH]5)C C36636472
Cc1ccc(cc1)NC(=O)[C@H](c2ccccc2)SC3=Nc4ccccc4C(=O)[N+]3=c5ccc(c[nH]5)C C36659986
c1ccc2cc(ccc2c1)S(=O)(=O)CC(=O)Nc3ccccc3N4CC[NH+](CC4)C5CCCCC5 C33657858
COc1cccc(c1OC)[C@@H](CNS(=O)(=O)c2ccc(c(c2F)F)F)C3=c4ccccc4=[NH+]C3 C63228859
Cc1cc(cc(c1Cl)C)OCc2cc(ccc2OC)/C=N/NC(=O)CCC3=c4ccccc4=[NH+]C3 C63761248
CC[NH+](CC)CCNC(=O)[C@@H]1CCCN(C1)c2ccc(nn2)Sc3ccc(cc3)Br C64860273
CC(=O)N1CCCSc2c1cc(cc2)S(=O)(=O)NCC3CC[NH+](CC3)CCc4cccs4 C64952328
CCC(C)(C)n1c(nnn1)[C@@H](c2cc3c(cc(cc3[nH]c2=O)C)C)[NH+](Cc4ccc(cc4)F)Cc5ccco5 C06149030
CCC(C)(C)n1c(nnn1)[C@@H](c2cc3cc(cc(c3[nH]c2=O)C)C)[NH+]4CCN(CC4)c5cccc(c5C)C C06077543
CCC(C)(C)n1c(nnn1)[C@@H](c2cc3ccc(c(c3[nH]c2=O)C)C)[NH+]4CCN(CC4)c5ccc(cc5)F C06077608
CCOc1ccc2c(c1)cc(c(=O)[nH]2)[C@@H](c3nnnn3C4CCCCC4)[NH+]5CCC(CC5)Cc6ccccc6 C06196793
CCc1ccc2c(c1)cc(c(=O)[nH]2)[C@@H](c3nnnn3C4CCCC4)[NH+](Cc5ccc(cc5)F)Cc6ccco6 C06197940
CCc1ccc2c(c1)cc(c(=O)[nH]2)[C@@H](c3nnnn3Cc4ccc(cc4)OC)[NH+]5CCc6ccccc6C5 C06198092
CCc1ccc2c(c1)cc(c(=O)[nH]2)[C@@H](c3nnnn3Cc4ccccc4)[NH+]5CCN(CC5)c6ccccc6 C06135261
CCc1ccc2c(c1)cc(c(=O)[nH]2)[C@H](c3nnnn3Cc4ccc(cc4)OC)[NH+]5CCc6ccccc6C5 C06198349
C[NH+]1CCc2c(c(c(c(n2)SCC(=O)Nc3c(c4c(s3)CCCC4)C#N)C#N)c5cccs5)C1 C08451116
COc1cc(cc(c1OCc2ccccc2)Br)C(=O)NC[C@H](c3ccco3)[NH+]4CCCC4 C08772507
COC(=O)c1c2c(sc1NC(=O)c3cc4cc(ccc4s3)[N+](=O)[O-])C[NH+](CC2)Cc5ccccc5 C08793133
CCc1cc2c(=O)c(c(oc2c(c1O)C[NH+]3CCC[C@@H](C3)C)C(=O)OCC)c4ccc5c(c4)OCCO5 C09065745
COc1ccc(cc1)[C@H](CNC(=O)Cc2ccc(cc2)S(=O)(=O)N3CCCCC3)[NH+]4CCCCC4 C09501148
CCOc1ccc2c(c1)sc(n2)NC(=O)CSc3nnc(n3c4ccc(cc4)F)[C@H](C)[NH+](C)C C02663304
CC[C@H](c1nnc(n1C2CCCCC2)SCC(=O)Nc3nc(cs3)c4ccc(cc4)F)[NH+](C)C C12542718
Cc1cc(c2cc(c(=O)[nH]c2c1)C[NH+](Cc3ccc(cc3)F)Cc4nnnn4Cc5ccc(cc5)F)C C13032754
CC[C@@H](c1nnnn1Cc2ccco2)[NH+](Cc3ccc(cc3)F)Cc4cc5cc(c(cc5[nH]c4=O)C)C C13064709
CC[C@@H](c1nnnn1C[C@@H]2CCCO2)[NH+](Cc3ccc(cc3)F)Cc4cc5c(cc(cc5[nH]c4=O)C)C C13064855
CC[C@H](c1nnnn1Cc2ccccc2)[NH+](Cc3cccs3)Cc4cc5c(cc(cc5[nH]c4=O)C)C C13064878
Cc1ccc2cc(c(=O)[nH]c2c1)[C@@H](c3nnnn3C4CCCC4)[NH+](Cc5ccccc5)Cc6cccs6 C06409821
Cc1cc(c2c(c1)cc(c(=O)[nH]2)[C@H](c3nnnn3Cc4ccc(cc4)OC)[NH+]5CCCC6(C5)CCCCC6)C C06301179
Cc1cccc2c1[nH]c(=O)c(c2)[C@@H](c3nnnn3C(C)(C)C)[NH+](CCc4ccccc4)Cc5ccccc5 C06443567
Cc1cccc2c1[nH]c(=O)c(c2)[C@@H](c3nnnn3C(C)(C)C)[NH+](Cc4ccccc4)Cc5cccs5 C06443580
Cc1cccc2c1[nH]c(=O)c(c2)[C@H](c3nnnn3C4CCCC4)[NH+](Cc5ccccc5)Cc6cccs6 C06443936
Cc1cccc2c1[nH]c(=O)c(c2)[C@H](c3nnnn3Cc4ccccc4)[NH+]5CCC(CC5)Cc6ccccc6 C06444132
Cc1nc(cs1)[C@H](C)[NH2+]Cc2cc3cc4c(cc3n(c2=O)Cc5cc6c(cc5Cl)OCO6)CCC4 C14978360
CCOc1ccccc1N2CC[NH+](CC2)[C@H](C)C(=O)Nc3c(c4c(s3)C[C@H](CC4)C)C(=O)OCC C03350648
CC(C)c1ccccc1OC[C@@H](CN2CC[NH+](CC2)CCN3C(=O)c4cccc5c4c(ccc5)C3=O)O C20347398
COc1ccc(cc1OC)CCNc2c3c(c(c([nH+]2)N4CCCCC4)C#N)CCN(C3)Cc5ccccc5 C13510640
CC[C@H]1CCCC[NH+]1CCCNC(=O)CN(c2ccc(cc2)I)S(=O)(=O)C C22347757
C[NH+](C)[C@@H](CN/C=C/1\c2ccccc2C(=O)N(C1=O)c3ccc(c(c3)OC)OC)c4ccc(cc4)OC C03419085
CCc1cc2c(ncnc2s1)N3CCC[C@@H](C3)C(=O)NCCCN4CCC(CC4)[NH+]5CCCCC5 C33078426
CCN(CC)C(=O)C[NH+]1CCN(CC1)c2c3c(c(sc3nc(n2)SCC(=O)NC4CCCCC4)C)C C34760083
C[C@@H]1C[C@@H](CC(C1)(C)C)OC[C@@H](CN2CC[NH+](CC2)CCN3C(=O)c4cccc5c4c(ccc5)C3=O)O C35338775
Cc1ccc(cc1)n\2cc([nH]/c2=N\C(=O)CN(CC[NH+](C)C)C(=O)c3ccccc3C)c4ccc(cc4)OC C35694682
CCN1C(=C([C@H](NC1=O)c2ccc(cc2)Cl)C(=O)OCC)C[NH+]3CCCN(CC3)C(=O)C4CCC4 C36013867
CC[C@H](c1nnnn1C[C@H]2CCCO2)[NH+](Cc3ccc(cc3)C)Cc4cc5c(cc(cc5[nH]c4=O)C)C C33937058
CC[C@@H](c1nnnn1C[C@H]2CCCO2)[NH+](Cc3ccc(cc3)F)Cc4cc5c(ccc(c5[nH]c4=O)C)C C33937065
C[C@@H]([C@@H](c1cccs1)N2CC[NH+](CC2)Cc3ccccc3)NS(=O)(=O)c4cccc(c4)[N+](=O)[O-] C38596181
COc1ccc(cc1)[C@H](CNC(=O)CCN2C(=O)/C(=C/c3cccs3)/SC2=S)[NH+]4CCCCC4 C38615170
CN1CCCc2c1ccc(c2)[C@@H](CNC(=O)c3ccc(cc3)S(=O)(=O)N4CCCC4)[NH+]5CCCCC5 C38671077
CCN(CC)S(=O)(=O)c1ccc(cc1)C(=O)NC[C@@H](c2ccc3c(c2)CCN3C)[NH+]4CCCCC4 C38671600
CCc1ccccc1n2c(cc(n2)C(=O)N(CC[NH+](C)C)Cc3ccccc3)c4ccc5c(c4)NC(=O)CO5 C39197235
C[C@@H]1CCC[C@H](N1S(=O)(=O)c2ccc(cc2)NC(=S)N3CC[NH+](CC3)CCc4ccccc4)C C39970762
Cc1ccc(c(c1)C)OC[C@H](C[NH+](Cc2ccc(o2)c3cccc(c3)Cl)[C@@H]4CCS(=O)(=O)C4)O C40315688
C[C@H]1CCC[NH+](C1)Cc2ccc(cc2)CNC(=O)[C@@H](C)N(c3cc(ccc3OC)Cl)S(=O)(=O)C C44878533
C[C@@H]1CCC[NH+](C1)Cc2ccc(cc2)CNS(=O)(=O)c3ccc(c(c3)C(=O)N4CCC(CC4)C)SC C44879408
COc1ccc(cc1)C2(CCOCC2)C(=O)NC[C@@H](c3ccco3)[NH+]4CCN(CC4)c5ccc(cc5)F C49486232
C[C@@]12[C@@H]3C(=c4ccccc4=[NH+]3)[C@@H](CN1C(=O)CN(C2=O)CCCCCO)c5ccc(cc5)Br C63372754
CCOC(=O)[C@@H]1C(=C(N=C1C)C(=O)N2CCC[C@H](C2)C(=O)NCCC3=c4cc(ccc4=[NH+]C3)Cl)C C64491989
CCOC(=O)[C@](C(F)(F)F)(Nc1c(c2c(s1)CCCC2)C(=O)N)NC(=O)COc3ccccc3 C03670099
C[C@@]12CC[C@H]([C@@]([C@H]1Cc3c(nc(s3)NC(=O)C4CCC4)[C@H]2CC(=O)NC5CCCCC5)(C)CO)O C04222459
CC(C)(C)OC(=O)N[C@@H](Cc1c[nH]c2c1cccc2)C(=O)N[C@H](Cc3c[nH]c4c3cccc4)C(=O)OC C05022921
CC(C)CCNC(=O)[C@@H](c1ccc(cc1)F)N(Cc2cccs2)C(=O)c3c(c(ns3)C(=O)N)N C06134165
CC(C)CCNC(=O)[C@H](c1ccco1)N(c2cccc3c2cccc3)C(=O)c4c(c(ns4)C(=O)N)N C06134608
Cc1cc(cc(c1OCC(=O)NC(=S)NNC(=O)c2cc(n[nH]2)C)Br)Br C12547128
CCc1ccc(cc1)N2C(=O)[C@H]3[C@@H]([NH2+][C@@]([C@@H]3C2=O)(Cc4c[nH]c5c4cccc5)C(=O)[O-])c6ccccc6O C13557025
C[C@@]1(C[C@@]2([C@@H]([C@@H]([C@@H]1C(=O)OCC=C)c3ccc(cc3)C(C)(C)C)C(=O)OCC=C)NC(=S)NN2)O C15023424
c1ccc(c(c1)/C=C\2/C(=O)N(C(=S)S2)CCCCCC(=O)Nc3ccc(cc3)S(=O)(=O)N)O C15044521
CCN(CC)c1ccc(cc1)/C=N/Nc2nnc(n2N)SCC(=O)Nc3ccc(cc3Cl)Cl C20527723
c1cc(ccc1/C=N/Nc2nnc(n2N)SCC(=O)Nc3ccc(cc3)I)F C20528042
c1ccc2c(c1)ccc(c2/C=N/Nc3nnc(n3N)SCC(=O)Nc4cccc(c4Cl)Cl)O C20806784
CC(C)Sc1nnc(s1)NC(=O)CSc2nc([nH]n2)N/N=C/c3c4ccccc4ccc3O C20907832
COCCSc1nnc(s1)NC(=O)CSc2nnc(n2N)N/N=C/c3cccc4c3cccc4 C20912544
c1ccc2c(c1)C(=O)c3cccc(c3C2=O)NC(=O)CSc4nnc(n4N)N/N=C/c5cccc(c5)O C20914986
C=CCSc1ccccc1NC(=O)CSc2nnc(n2N)N/N=C/c3c4ccccc4ccc3O C20916351
COc1cccc(c1O)/C=N/Nc2[nH]nc(n2)SCCC(=O)NC(c3ccccc3)c4ccccc4 C21079972
CC[C@H](C)c1ccc(cc1)NC(=O)CSc2nnc(n2N)N/N=C/c3ccc(cc3)Br C21315993
c1ccc2c(c1)nc(s2)NC(=O)CSc3nnc(n3N)N/N=C/c4ccc(cc4)Br C21316038
CC(C)CCN(CC(=O)Nc1ccsc1C(=O)OC)c2c(n(c(=O)[nH]c2=O)Cc3ccccc3)N C25454710
Cc1c(s/c(=N/C(=S)NC(=O)c2ccc(cc2)Cl)/[nH]1)/C(=N/NC(=S)N)/C=C/c3ccco3 C25585349
CC(C)(C(=O)N[C@H](CCCc1ccccc1)C(=O)N2CCC3(CC2)C[C@H](c4c3cccc4)CCC(=O)[O-])[NH3+] C26384771
CCCN(C1=C(C[C@H](N(C1=O)[C@@H](C)c2ccc(cc2)OC)c3ccc(cc3)C(=[NH2+])N)C)C(=O)CC(=O)[O-] C28869549
c1cc(ccc1[C@@H](C#N)/C(=N/NC(=S)N)/C(=N/NC(=S)N)/[C@@H](C#N)c2ccc(cc2)Cl)Cl C16957361
C[C@@]12CC[C@H]([C@@]([C@H]1CC[C@H]([C@H]2CC(=O)NCc3cccs3)O)(C)CO)OC(=O)Nc4ccccc4 C06137717
CC(C)(C)CC(C)(C)NC(=O)[C@@H](c1c(cc(cc1O)O)O)N(Cc2ccco2)C(=O)CCC3CCCCC3 C36495577
CC(C)(C)CC(C)(C)NC(=O)[C@H](c1c(cc(cc1O)O)O)N(Cc2ccco2)C(=O)c3cccc(c3O)O C36500741
C[C@@H](CC(=O)N(Cc1ccco1)[C@@H](c2c(cc(cc2O)O)O)C(=O)NC(C)(C)CC(C)(C)C)c3ccccc3 C36501674
c1cc(cc(c1)[N+](=O)[O-])C(=O)N(Cc2ccco2)[C@H](c3c(cc(cc3O)O)O)C(=O)NC4CCCCC4 C36504786
Cc1ccc(cc1)S(=O)(=O)CNC(=O)[C@@H](c2c(cc(cc2O)O)O)N(C)C(=O)CCC3CCCCC3 C36525839
CCCC[C@H](CC)C(=O)N(C)[C@H](c1c(cc(cc1O)O)O)C(=O)NCS(=O)(=O)c2ccc(cc2)C C36526772
CCCCNC(=O)[C@H](c1c(cc(cc1O)O)O)N(CCC)C(=O)C(c2ccccc2)(c3ccccc3)O C36573065
CCCCC(=O)N([C@H](c1c(cc(cc1O)O)O)C(=O)NCS(=O)(=O)c2ccc(cc2)C)C(C)(C)C C36594527
Cc1ccc2c(c1)sc(n2)c3ccc(cc3)NC(=O)CSC4=NN[C@H](N4N)[C@@H]5C6=C(CCC6)N=N5 C38752269
COc1ccccc1NC(=O)CSC2=NN[C@@H](N2c3ccc(cc3)Cl)Cc4cc(=O)[nH]c(=O)[nH]4 C39363081
CC(C)[C@H](C(=O)OCC(=O)Nc1c(c2c(s1)CCC2)C(=O)N)NC(=O)c3ccc(cc3)C(C)(C)C C33868901
CC[C@H](C(=O)Nc1c(c(cs1)c2ccc(cc2)C)C(=O)N)n3c(nnc3SCC(=O)OCC)N C40174604
C[C@]12CC[C@H]([C@@]([C@@H]1CC[C@H]([C@H]2CC(=O)NCc3cccs3)O)(C)CO)OC(=O)Nc4ccccc4 C44681501
c1ccc2c(c1)c(c[nH]2)C[C@@H](C(=O)N)NC(=O)[C@H]3CC=CC[C@@H]3C(=O)N4CCc5c6ccccc6[nH]c5C4 C44940340
c1cc(ncc1F)c2nc(on2)C[C@@H](C(=O)NC3=C(C[C@@H](CC3)c4cc(cc(c4F)F)F)C(=O)[O-])[NH3+] C49034847
c1cc(ncc1F)c2nc(on2)C[C@H](C(=O)NC3=C(C[C@H](CC3)c4cc(cc(c4F)F)F)C(=O)[O-])[NH3+] C49034853
Cc1c(c(n[nH]1)O)[C@@H](c2ccc(c(c2)OC)OC(=O)c3ccc(cc3Cl)Cl)c4c(n[nH]c4O)C C19799832
c1c(cc(cc1Cl)Cl)NC(=O)C[C@H]2C(=O)N[C@@H]3CCCC[C@@H]3N2CC(=O)N4CCC(CC4)C(=O)N C54672192
CC(C)(C)NC(=O)CSc1nc([nH]n1)N/N=C/c2cc(cc(c2O)Br)Br C59017020
CCOC(=O)c1c2c(sc1NC(=O)CSc3nc([nH]n3)N/N=C(/C)\c4ccc(cc4)N)CCC2 C59309564
c1ccc(cc1)C(=O)NNC(=O)CSc2nc([nH]n2)N/N=C/c3ccc(o3)COc4ccc(cc4)F C59818091
C[C@H](C(=O)NNC(=O)C1CCC1)Sc2nc([nH]n2)N/N=C/c3ccc(o3)COc4ccc(cc4)F C59880239
CC/C(=N/Nc1[nH]nc(n1)SCC(=O)Nc2ccc(cc2)S(=O)(=O)Nc3ccc(cc3C)C)/C C59889345
CCOc1cc(ccc1OCC(=O)N)[C@H]2[C@@H]3C(=NN=C3OC(=C2C#N)N)c4ccc(cc4Cl)Cl C01119451
Cc1cc(nc(n1)N/C(=N/C(=O)CS[C@@H]2NN[C@H](S2)C)/[N-]CCC3=c4cc(ccc4=[NH+]C3)OC)C C63493864
C[C@@]12CC[C@H]([C@@]([C@H]1Cc3c(nc(s3)NC(=O)OCC=C)[C@H]2CC(=O)NCc4cccs4)(C)CO)O C04237017
CC(C)CCNC(=O)[C@H](c1ccco1)N(c2ccc(c(c2)OC)OC)C(=O)c3c(c(ns3)C(=O)N)N C06134595
CC[C@H](C)NC(=O)CCC(=O)OCC(=O)[C@]1(CC[C@H]2[C@@]1(C[C@@H]([C@@H]3[C@@H]2CCC4=CC(=O)CC[C@]34C)O)C)O C08791832
CC[C@@H](C)NS(=O)(=O)c1ccc(cc1)NC(=O)CCNS(=O)(=O)c2ccc(cc2)Br C09342892
Cc1ccc(cc1)NS(=O)(=O)c2ccc(cc2)NC(=O)CCNS(=O)(=O)c3ccc(cc3)[N+](=O)[O-] C09262987
COc1ccc(cc1NC(=O)[C@@H](Cc2ccccc2)NS(=O)(=O)c3ccc4c(c3)CCC(=O)N4)Cl C09611438
Cc1ccc(cc1)N([C@H](c2ccc(cc2)F)C(=O)NC[C@H]3CCCO3)C(=O)c4c(c(ns4)C(=O)N)N C12473189
c1ccc(c(c1)N([C@H](c2ccc(cc2)F)C(=O)NC[C@@H]3CCCO3)C(=O)c4c(c(ns4)C(=O)N)N)F C12473299
Cc1ccc(cc1)[C@H](C(=O)NCCC(C)C)N(c2ccccc2OC)C(=O)c3c(c(ns3)C(=O)N)N C12479639
CCOC(=O)CCC(=O)NC(=S)NNC(=O)COc1ccc(cc1Br)Br C12570668
Cc1cccc(c1)N([C@H](c2ccc(cc2)F)C(=O)NC[C@@H]3CCCO3)C(=O)c4c(c(ns4)C(=O)N)N C12716047
Cc1cccc(c1)N([C@@H](c2ccc(cc2)F)C(=O)NC[C@H]3CCCO3)C(=O)c4c(c(ns4)C(=O)N)N C12716060
CCOC(=O)C1=C(NC(=O)N[C@@H]1c2ccc(o2)C)CSc3nnc(n3N)COc4ccc(cc4)Cl C12741566
CCOC(=O)C1=C(NC(=O)N[C@H]1c2ccc(o2)C)CSc3nnc(n3N)COc4ccc(cc4)Cl C12741568
CCn1c(c(c(=O)[nH]c1=O)C(=O)COC(=O)C2CCN(CC2)c3ccc(cc3[N+](=O)[O-])C(F)(F)F)N C13027536
CCCOc1ccc(cc1Br)C(=O)NC(=S)NNC(=O)COc2ccc(cc2)[N+](=O)[O-] C14647813
CC1=C([C@@H](C(=C(N1)SCC(=O)Nc2ccc(cc2)[N+](=O)[O-])C#N)c3ccco3)C(=O)Nc4ccccc4 C09075560
CCc1nnc(s1)NC(=O)CSc2nc([nH]n2)N/N=C/c3ccc(o3)OCc4ccc(cc4)OC C20424716
CCSc1nnc(s1)NC(=O)CSc2nc([nH]n2)N/N=C/c3cc(c(c(c3)OC)OC)OC C20909582
Cc1c(c(n(n1)C(C)C)C)/C=N/Nc2nnc(n2N)SCC(=O)Nc3nnc(s3)SC(C)C C20912183
CC[C@H](C)Sc1nnc(s1)NC(=O)CSc2nnc(n2N)N/N=C/c3cccc4c3cccc4 C20912618
Cc1ccc(cc1)/C=N/Nc2nnc(n2N)SCCC(=O)Nc3c(c4c(s3)CCCC4)C(=O)OC C20918152
CC[C@H](C)NS(=O)(=O)c1ccc(cc1)NC(=O)CSc2nc([nH]n2)N/N=C/C=C/c3ccccc3 C21078983
CCN(CC)S(=O)(=O)c1ccc(cc1)NC(=O)CSc2nc([nH]n2)N/N=C/c3ccccc3OC C21080138
CCOc1ccccc1N2C[C@H](CC2=O)C(=O)N(CC(C)C)c3c(n(c(=O)[nH]c3=O)Cc4ccccc4)N C24773054
CCOC(=O)C1=C(NC(=O)N[C@@H]1c2ccc(o2)C)COC(=O)Cc3csc(n3)NC(=O)c4ccco4 C24970027
CCOc1cc(ccc1OCc2ccc(cc2)Br)/C=C(\C#N)/c3c(c(n(n3)CCO)N)C#N C27531935
CC[C@@H](C(=O)Nc1nc(c(s1)C(=O)OC(C)C)C)n2c(nnc2SCc3ccccc3Cl)N C32535660
C=CCOC(=O)[C@@H]1[C@@H]([C@H]([C@H]([C@H](O1)OC(=O)Cc2ccccc2Nc3c(cccc3Cl)Cl)O)O)O C35643974
CCCN([C@H](c1c(cc(cc1O)O)O)C(=O)NCS(=O)(=O)c2ccc(cc2)C)C(=O)C3CCCCC3 C36560522
CCCN([C@@H](c1ccc(cc1)C)C(=O)NCS(=O)(=O)c2ccc(cc2)C)C(=O)c3c(cccc3O)O C36571168
Cc1ccc(cc1C)N([C@@H](c2ccc(o2)C)C(=O)NC[C@@H]3CCCO3)C(=O)c4c(c(ns4)C(=O)N)N C12714965
Cc1ccc(o1)[C@@H](C(=O)NC[C@@H]2CCCO2)N(c3cc(cc(c3)C)C)C(=O)c4c(c(ns4)C(=O)N)N C12714938
COc1ccc(cc1)Cn2c(=O)c3ccc(cc3[nH]c2=O)C(=O)NCCc4ccc(cc4)S(=O)(=O)N C04791471
CCc1ccccc1N([C@@H](c2ccc(o2)C)C(=O)NC[C@@H]3CCCO3)C(=O)c4c(c(ns4)C(=O)N)N C06860636
CCOC(=O)c1c([nH]c(c1c2ccc(cc2)OC)C(=O)C(=O)NCCc3ccc(cc3)S(=O)(=O)N)C C38790428
c1ccc(cc1)Sc2c(cccn2)C(=O)N3C[C@@H](C4(C3)CC[NH2+]CC4)C(=O)NCCCCCC(=O)[O-] C39660131
c1ccc2c(c1)c(c[nH]2)CCNC(=O)C[C@H]3CS[C@H](N3)NC(=O)[C@@H]4CC(=O)N(C4)c5ccc(cc5)F C39707788
C=CCn1c(nnc1SCC(=O)Nc2c(ccs2)C(=O)N)COc3ccc(cc3)Br C39972707
C[C@@H]1CCc2c(sc(c2C(=O)N[C@@H]3CCS(=O)(=O)C3)NC[C@@H](COc4ccccc4OC)O)C1 C40314607
CCCOc1ccc(cc1)[C@@H]2[C@H]3[C@@H](C(=O)N(C3=O)c4ccccc4C)[C@@]([NH2+]2)(Cc5ccc(cc5)O)C(=O)[O-] C33869130
CCCOc1ccc(cc1)[C@H]2[C@H]3[C@@H](C(=O)N(C3=O)c4ccccc4C)[C@@]([NH2+]2)(Cc5ccc(cc5)O)C(=O)[O-] C33869131
CC1=C[C@](N(N1)C(=O)CSc2nnc(s2)SCC(=O)N3[C@@](CC(=C)N3)(c4ccccc4)O)(c5ccccc5)O C01655010
CCOC(=O)[C@H]([C@H](c1ccccc1)O)NC(=O)CONC2=CC[C@]3([C@H]4CC[C@]5([C@H]([C@@H]4CCC3=C2)CC[C@]5(C(=O)C)O)C)C C01885364
Cc1ccc(cc1)S(=O)(=O)N(CC(=O)N/N=C/c2ccc(cc2)OCC(=O)N)c3ccc(cc3C)C C28212952
c1ccc(cc1)N(c2ccccc2)C(=O)CSc3nnc(s3)NC(=O)CSc4nnc(s4)N C59435162
c1ccc(cc1)NC(=S)N(CCc2ccc(cc2)S(=O)(=O)N)[C@@H]3CC(=O)N(C3=O)c4ccccc4 C33432135
Cc1ccc(cc1)N2[C@@H](N(C(=N2)C(=O)C)c3ccc4c(c3)[nH]c(=O)[nH]4)c5ccc(c(c5)OC)OCC(=O)N C59719885
Cc1c(c(n(n1)CCO)C)/C=N/Nc2[nH]nc(n2)SCCC(=O)Nc3ccccc3Br C59888102
CCCC/C(=N/Nc1[nH]nc(n1)SCC(=O)Nc2ccc(cc2)S(=O)(=O)N3CCC(CC3)C)/C C59891392
Cc1cc(nc(n1)NS(=O)(=O)c2ccc(cc2)N3C4=C(CCC4)C(C(=C3N)C#N)(C(F)(F)F)C(F)(F)F)C C01271167
CCCCCCNC(=O)[C@H](CCSC)NC(=O)[C@@H]1Cc2c3ccccc3[nH]c2[C@@H]4N1C(=O)c5c4cccc5 C08876259
Cc1ccc(c(c1)C)NC(=O)C[C@H]2C(=O)Nc3ccccc3N2S(=O)(=O)c4ccc(cc4)CNC(=O)C C13011935
Cc1cc(cc(c1Cl)C)OCC(=O)NNC(=S)NC(=O)CCCOc2ccc(cc2Cl)Cl C13979858
CCCCOc1ccc(cc1Br)C(=O)NC(=S)NNC(=O)COc2ccc(cc2)Cl C14041440
CCCCOc1ccc(cc1Br)C(=O)NC(=S)NNC(=O)Cc2cccc3c2cccc3 C14041454
Cc1ccc(c(c1)C)OCC(=O)NNC(=S)NC(=O)c2cc(ccc2OCCC(C)C)Br C14651198
CCc1ccc(cc1)OCC(=O)NNC(=S)NC(=O)c2cc(ccc2OCCC(C)C)Br C14651273
c1ccc(cc1)CCOc2ccc(cc2C(=O)NC(=S)NNC(=O)Cc3ccccc3)Br C14666182
CCOc1c(cc(cc1C)S(=O)(=O)Nc2ccc(cc2)Nc3nc(cc(n3)Nc4ccc(cc4)C)C)C C17307002
Cc1ccc(c(c1)NC(=O)CSC2=C([C@H](C(=C(N2)C)C(=O)OCC=C)c3ccc(c(c3)OC)O)C#N)C C20080876
CCc1cccc(c1NC(=O)C2=C(NC(=C([C@H]2c3ccco3)C#N)SCC(=O)Nc4nccs4)C)C C12250081
Cc1ccc(cc1)/C=N/Nc2[nH]nc(n2)SCC(=O)Nc3ccc(cc3)S(=O)(=O)N4CCC(CC4)C C20908304
CCN(CC)c1ccc(cc1)/C=N/Nc2[nH]nc(n2)SCCC(=O)Nc3ccc(cc3)Br C21076306
CCN(CC)S(=O)(=O)c1ccc(cc1)NC(=O)CSc2nc([nH]n2)N/N=C/c3ccccc3Cl C21077596
CCN(CC)S(=O)(=O)c1ccc(cc1)NC(=O)CSc2nc([nH]n2)N/N=C/C=C/c3ccccc3 C21078977
c1ccc(cc1)CCCSc2nnc(s2)NC(=O)CSc3nc([nH]n3)N/N=C/c4cccs4 C21079238
CCC(=O)Nc1nc2ccc(cc2s1)NC(=S)NC(=O)c3cc(ccc3N4CCOCC4)[N+](=O)[O-] C21595459
CC1CCN(CC1)C(=O)[C@H](Cc2cc3c(o2)ccnc3N)NS(=O)(=O)c4ccc5ccc(cc5c4)OC C26718633
CCN(c1c(n(c(=O)[nH]c1=O)Cc2ccccc2)N)C(=O)COC(=O)c3ccccc3Oc4ccccc4 C32666484
CC(=O)Nc1cc(c(cc1/N=N/c2ccc(cc2Cl)[N+](=O)[O-])Cl)NC[C@@H](COc3ccccc3)O C33606860
CCCCNC(=O)N1CCN(C[C@H]1C)C(=O)[C@@H]([C@@H](C)CC)NC(=O)Nc2c(cccc2C(C)C)C(C)C C35688318
CC(C)CN(c1c(n(c(=O)[nH]c1=O)Cc2ccccc2)N)C(=O)COC(=O)COc3ccc4c(c3)CCC4 C23079718
CC(=O)c1ccc(cc1)OCC(=O)N(CCC2=CCCCC2)c3c(n(c(=O)[nH]c3=O)Cc4ccccc4)N C24756113
C[C@@H](C(=O)NCc1ccccc1OC)NC(=O)C2CCN(CC2)C(=O)[C@H](C(C)C)NC(=O)OC(C)(C)C C38557574
CO[C@H]1CN(CCN1)c2cc(ccc2NS(=O)(=O)c3ccccc3O)S(=O)(=O)Oc4ccccc4 C39482710
CCc1ccc2=[NH+]C(=O)[C@H](C=c2c1)[C@@H]([C@@H]3N=NNN3C(C)(C)C)[NH+](Cc4ccc(cc4)OC)C[C@@H]5CCCO5 C39710552
CCc1ccccc1NC(=O)CSc2nnc(n2CC(C)C)[C@@H](CO)NC(=O)c3ccc(cc3)Cl C39761665
CCn1c(nnc1S[C@H](C)C(=O)Nc2ccccc2O)[C@H](CCSC)NC(=O)c3ccc(cc3)OC C39767710
C[C@H]1C(=C(NN1c2ccccc2)C)C3=NN=C(C3)C(=O)N/N=C/c4cc(c(c(c4)C(C)(C)C)O)C(C)(C)C C39978065
CC[C@H](C(=O)Nc1c(c(c(o1)C)C(=O)C)C(=O)OCC)n2c(nnc2SCc3ccccc3Cl)N C40173253
COc1cc(cc(c1OCc2c(cccc2Cl)F)Cl)C[NH2+][C@@H](Cc3c[nH]c4c3cccc4)C(=O)[O-] C40742668
CCCc1nc(no1)c2ccc(c(c2)F)N3CCC(CC3)C(=O)NCCc4ccc(cc4)S(=O)(=O)N C40903705
CCCSc1nc2n(n1)[C@H](C(=C(N2)C)C(=O)N)c3ccc(c(c3)OCC)OCc4ccc(cc4)Cl C40981121
Cc1c(cc(n1CCCC[C@@H](C(=O)OC)NC(=O)C)c2csc(n2)c3ccc(c(c3)Cl)F)C(=O)N C43212497
CCc1cccc(c1N2C(=O)[C@H]3[C@@H]([NH2+][C@@]([C@@H]3C2=O)(Cc4ccc(cc4)O)C(=O)[O-])c5ccccc5C)CC C33869204
Cc1ccc(cn1)[C@@H](CNC(=O)CO/N=C\2/CC[C@]3([C@H]4CC[C@@]5([C@@H]([C@@H]4CCC3=C2)CC[C@]5(C#C)O)C)C)O C43737430
CCc1cccc(c1N2C(=O)[C@H]3[C@H]([NH2+][C@@]([C@@H]3C2=O)(Cc4ccc(cc4)O)C(=O)[O-])/C=C/c5ccccc5)CC C44174377
CCOc1cc(cc(c1OC(=O)N2CCOCC2)Br)[C@@H]3c4c(n[nH]c4OC(=C3C#N)N)c5ccc(cc5)OC C00718429
C[C@@]12CCC(=O)C=C1CC[C@@H]3[C@H]2[C@H](C[C@]4([C@@H]3CC[C@]4(C(=O)COC(=O)CCC(=O)NCc5cccs5)O)C)O C01739860
CC(=O)[C@H]1CC[C@H]2[C@@]1(CC[C@@H]3[C@H]2CCC4=CC(=CC[C@]34C)NOCC(=O)N[C@H](Cc5c[nH]c6c5cccc6)C(=O)OC)C C01901054
Cc1ccc(cc1)S(=O)(=O)CNC(=O)[C@@H](c2ccco2)N(c3ccccc3)C(=O)c4c(cccc4O)O C36610142
Cc1c2c([nH]n1)OC(=C([C@@H]2c3cc(c(c(c3)Br)OCc4cccc(c4)[N+](=O)[O-])OC)C#N)N C01126961
c1ccc(cc1)/C=C/C=N/Nc2[nH]nc(n2)SCC(=O)Nc3ccccc3SCc4ccc(cc4)F C59016296
CC(C)CSc1nnc(s1)NC(=O)CSc2nc([nH]n2)N/N=C(/C)\c3ccc4ccccc4c3 C59022355
CCCCSc1nnc(s1)NC(=O)CSc2nc([nH]n2)N/N=C(/C)\c3ccc4ccccc4c3 C59022362
c1ccc(cc1)CCc2nnc(n2N)SCC(=O)Nc3nnc(s3)SCc4ccccc4Cl C59047048
CCCSc1nc2ccc(cc2s1)NC(=O)CSc3nc([nH]n3)N/N=C/c4c(nn(c4C)C)C C59309977
CC/C(=N/Nc1[nH]nc(n1)SCC(=O)Nc2ccc(cc2)S(=O)(=O)N3CCc4ccccc4C3)/C C59889353
CC[C@H](C)[C@@H](C(=O)N1CCC(CC1)C(=O)N[C@@H](CC2=c3ccccc3=[NH+]C2)C(=O)[O-])NC(=O)OC(C)(C)C C63362438
C[C@@]12CC[C@H]([C@@]([C@H]1Cc3c(nc(s3)NC(=O)C4CCCCC4)[C@H]2CC(=O)NCc5cccnc5)(C)CO)O C04147221
CC(=O)N[C@H]1CCN(C1)C(=O)C[C@@H]2[C@@H](CC[C@@H]3[C@]2(CC[C@H]([C@@]3(C)CO)OC(=O)NC4CCCCC4)C)O C04236605
CCCCCC(=O)Nc1nc2c(s1)C[C@H]3[C@]([C@@H]2CC(=O)Nc4nccs4)(CC[C@H]([C@@]3(C)CO)O)C C04237051
CCC(C)(C)NC(=O)[C@H](c1ccc(cc1)N(C)C)N(Cc2cccs2)C(=O)c3c(c(ns3)C(=O)N)N C06077452
CCOC(=O)c1c2c(sc1NC(=S)NNC(=O)[C@H](C)Oc3ccc(cc3[N+](=O)[O-])C)CCCCC2 C02851770
c1ccc(cc1)S(=O)(=O)N2CCN([C@@H](C2)C(=O)N[C@@H](CC3CCCCC3)C(=O)N)C(=O)N4CCOCC4 C04277866
c1ccc(cc1)S(=O)(=O)N2CCN(C[C@@H]2C(=O)N[C@@H](CC3CCCCC3)C(=O)N)C(=O)c4cccc(c4)F C04277910
CC(C)NC(=O)N1CCN(C[C@H]1C(=O)N[C@H](Cc2c[nH]c3c2cccc3)C(=O)N)S(=O)(=O)c4ccccc4 C04277956
CCc1ccc(cc1)N([C@H](c2ccc(cc2)C)C(=O)NC[C@@H]3CCCO3)C(=O)c4c(c(ns4)C(=O)N)N C06822140
Cc1c(c([nH]c1/C=C/2\C(=C(C(=O)N2)C)C=C)C=C3C(=C(C(=N3)/C=C/4\C(=C(C(=O)N4)C=C)C)C)CCC(=O)OC)CCC(=O)OC C04208938
CCN(CCNC(=O)[C@@H](Cc1ccccc1)NS(=O)(=O)c2ccc3c(c2)CCC(=O)N3)c4ccccc4 C09611492
Cc1ccc(cc1)[C@@H](C(=O)NCCC(C)C)N(Cc2ccccc2Cl)C(=O)c3c(c(ns3)C(=O)N)N C12479444
Cc1ccc(cc1)c2nnn(n2)CC(=O)N(CCCO)[C@H](c3ccc(c(c3)OC)O)C(=O)NCCC(C)C C12479794
c1ccc(cc1)C(c2ccccc2)C(=O)Nc3ccc(cc3)S(=O)(=O)Nc4ccc(cc4)S(=O)(=O)N C09554132
Cc1ccc(cc1)[C@H](C(=O)NC[C@H]2CCCO2)N(c3cccc(c3C)C)C(=O)c4c(c(ns4)C(=O)N)N C12706160
Cc1ccc(cc1)S(=O)(=O)N(C)CC(=O)NNC(=O)[C@H](C(C)C)NC(=O)c2cc(cc(c2)OC)OC C13139915
Cc1ccccc1OCCOc2c(cc(cc2Br)/C=N/NC(=O)Cc3nnc(s3)N)OC C02307369
Cc1c(c(n(n1)c2ccccc2)N)C(c3cc(c(c(c3)OC)OC)OC)c4c(nn(c4N)c5ccccc5)C C15906212
Cc1ccc(cc1)S(=O)(=O)N2CCC[C@H](C2)C(=O)NN[C@@H](C)C(=O)Nc3ccc(cc3Cl)[N+](=O)[O-] C15978456
C[C@@H](c1ccccc1)NC(=O)[C@H](Cc2c[nH]c3c2cccc3)NC(=O)[C@H]4C(S(=O)(=O)[C@H]5N4C(=O)C5)(C)C C16026101
CCN(CC)c1ccc(cc1)/C=N/Nc2nnc(n2N)SCC(=O)Nc3c(c4c(s3)CCCC4)C#N C20527717
CC[C@@H](C(=O)NC[C@@H]1CCCO1)Sc2nc3c(c(c(s3)C(=O)Nc4ccc(cc4C)C)C)c(=O)n2N C20644856
Cc1ccc(cc1)/C(=N/Nc2[nH]nc(n2)SCCC(=O)Nc3ccc(cc3)S(=O)(=O)N4CCCC4)/C C20837882
COC(=O)c1c2c(sc1NC(=O)CCSc3nc([nH]n3)N/N=C/c4cccc5c4cccc5)CCC2 C20905494
Cc1ccc(cc1)/C=N/Nc2[nH]nc(n2)SCC(=O)Nc3ccc(cc3)S(=O)(=O)N4CCCCCC4 C20908279
Cc1c(c(n(n1)C(C)C)C)/C=N/Nc2nnc(n2N)SCCC(=O)Nc3ccccc3Br C20911844
CC[C@@H](C)Sc1nnc(s1)NC(=O)CSc2nnc(n2N)N/N=C/c3ccc(cc3)C(=O)OC C20913852
COc1cc(cc(c1OC)OC)NC(=O)CSc2nnc(n2N)N/N=C/c3c4ccccc4ccc3O C20916042
COc1ccc(cc1)C(=O)CSc2nnc(n2N)N/N=C/c3ccccc3OCc4ccc(cc4)Cl C21327934
Cc1cc(nc(n1)N/C(=N/C(=S)Nc2ccc(cc2Cl)Cl)/NCCSCc3c([nH]cn3)C)C C14159203
CCCCn1c(c(c(=O)[nH]c1=O)N(CC(C)C)C(=O)c2ccc3c(c2)S(=O)(=O)N=C4N3CCCCC4)N C23078234
CCCCn1c(c(c(=O)[nH]c1=O)N(CC(C)C)C(=O)CN2C(=O)C3(CCC(CC3)C(C)(C)CC)NC2=O)N C32957704
c1ccc2c(c1)OC[C@@H](O2)CNC(=O)NC[C@@H]3CCC[C@@H](C3)CNC(=O)NC[C@@H]4COc5ccccc5O4 C35188699
c1ccc(cc1)c2c(nnn2c3c(non3)N)C(=O)N/N=C/c4cc(ccc4OC(=O)c5ccccc5)Br C01880536
CCCOc1ccc(cc1)/C=N\Nc2nc3c(n2C[C@H](COc4ccc(cc4)CC)O)c(=O)[nH]c(=O)n3C C33921353
Cc1ccc(cc1)S(=O)(=O)CNC(=O)[C@H](c2c(cc(cc2O)O)O)N(Cc3ccco3)C(=O)CCl C36503305
Cc1ccc(cc1)S(=O)(=O)CNC(=O)[C@H](c2ccccc2O)N(C(=O)c3c(cccc3O)O)C(C)(C)C C36586672
CCCCNC(=O)[C@H](c1c(cc(cc1O)O)O)N(C(=O)C(c2ccccc2)(c3ccccc3)O)C(C)(C)C C36588638
CN(C)c1ccc(cc1)[C@H](C(=O)NC[C@H]2CCCO2)N(c3ccccc3)C(=O)c4c(c(ns4)C(=O)N)N C06135971
CCOc1ccc(cc1)N([C@H](c2ccc(o2)C)C(=O)NC[C@H]3CCCO3)C(=O)c4c(c(ns4)C(=O)N)N C06601063
CCCCn1c(c(c(=O)[nH]c1=O)N(CCCC)C(=O)[C@H]2CC(=O)N(C2)CCc3ccc(c(c3)OC)OC)N C24752253
CCCN(c1c(n(c(=O)[nH]c1=O)Cc2ccccc2)N)C(=O)CSc3[nH]nc(n3)c4ccc(cc4)OC C23074340
c1ccc(cc1)C2(CCN(CC2)C(=O)[C@H]3CC=CC[C@H]3C(=O)NCCc4ccc(cc4)S(=O)(=O)N)C#N C38729585
COc1cc(cc(c1OC)OC)/C=C/2\CNCC3=C2OC(=C([C@H]3c4cc(c(c(c4)OC)OC)OC)C#N)N C39326847
CC(C)S(=O)(=O)[C@@H](Cn1cc(c2c1ccc(c2)C(=O)OC)CNc3ccccc3O)c4ccccc4O C39491765
Cc1ccc(cc1)Oc2c(cccn2)C(=O)N3C[C@@H](C4(C3)CC[NH2+]CC4)C(=O)NCC5CCC(CC5)C(=O)[O-] C39662804
CCCCSc1nc2n(n1)[C@@H](C(=C(N2)C)C(=O)N)c3ccc(c(c3)OCC)OCc4ccc(cc4)Cl C40986798
C[C@H](c1ccccc1)NC(=O)[C@H](Cc2c[nH]c3c2cccc3)NC(=O)[C@H]4C(S(=O)(=O)[C@@H]5N4C(=O)C5)(C)C C43746676
CC1CCN(CC1)c2ccc(cc2[N+](=O)[O-])C(=O)NC(=S)Nc3ccc(c(c3)OC)c4ccc(o4)CO C20153127
CCCC/C(=N/Nc1[nH]nc(n1)SCCC(=O)Nc2ccc(cc2)S(=O)(=O)N3CCC(CC3)C)/C C59891400
CC(C)[NH+]1CCc2c(sc(c2C(=O)OC)NC(=O)c3ccc(cc3)S(=O)(=O)N(CC=C)CC=C)C1 C03007126
CC[NH+](Cc1ccccc1)[C@@H](c2cc3cc4c(cc3[nH]c2=O)OCO4)c5nnnn5Cc6ccc(cc6)F C06193647
CCc1ccc2c(c1)cc(c(=O)[nH]2)[C@@H](c3nnnn3C[C@@H]4CCCO4)[NH+]5CCN(CC5)c6ccccc6F C06135234
CCc1ccc2c(c1)cc(c(=O)[nH]2)[C@@H](c3nnnn3C[C@H]4CCCO4)[NH+]5CCN(CC5)c6ccc(cc6)F C06135240
COc1ccccc1N2CCN(CC2)C(=O)[C@H]3C[NH+]4CC[C@H]3C[C@@H]4Cn5cc(nn5)C6(CCCCC6)O C08254114
COCCN1[C@H]([C@@H](c2ccccc2C1=O)C(=O)N3CCN(CC3)c4cccc[nH+]4)c5c[nH]c6c5cccc6 C08766787
CCOC(=O)c1c2c(sc1NC(=O)[C@@H]3CCCN3S(=O)(=O)c4cccs4)C[NH+](CC2)C(C)C C09505376
CCC[NH+]1CCc2c(sc(c2C(=O)OC)NC(=O)[C@H]3CCCN(C3)S(=O)(=O)c4cccs4)C1 C10751207
Cc1cc(c(=O)[nH]c1C)C(=O)N(Cc2cc3cc4c(cc3[nH+]c2N5CCOCC5)CCC4)C[C@H]6CCCO6 C12031927
c1ccc2c(c1)OC[C@@H](O2)COC[C@H](C[NH+]3CCC(CC3)CN4C(=O)c5cccc6c5c(ccc6)C4=O)O C12170631
COc1ccc2cc(c(=O)[nH]c2c1)[C@H](c3nnnn3C[C@@H]4CCCO4)[NH+]5CCC(CC5)Cc6ccccc6 C06282907
Cc1cc(c2cc(c(=O)[nH]c2c1)[C@H](c3nnnn3C[C@H]4CCCO4)[NH+]5CCN(CC5)c6ccccc6F)C C06193823
Cc1cc(c2cc(c(=O)[nH]c2c1)[C@@H](c3nnnn3C[C@@H]4CCCO4)[NH+]5CCN(CC5)c6ccc(cc6)F)C C06193596
c1ccc(cc1)CN2C(=O)[C@](C(=O)NC2=O)(Cc3cccs3)C[NH+]4C[C@H]5C[C@@H](C4)c6cccc(=O)n6C5 C12658051
CCc1ccc2c(c1)cc(c(=O)[nH]2)[C@@H](c3nnnn3Cc4ccco4)[NH+]5CCN(CC5)c6ccc(cc6)F C13023265
Cc1ccc(c2c1cc(c(=O)[nH]2)[C@@H](c3nnnn3C[C@H]4CCCO4)[NH+]5CCN(CC5)c6ccc(cc6)F)C C06244827
Cc1ccc(c2c1cc(c(=O)[nH]2)[C@@H](c3nnnn3C[C@H]4CCCO4)[NH+]5CCN(CC5)c6ccccc6F)C C06244830
Cc1ccc2cc(c(=O)[nH]c2c1)[C@H](c3nnnn3C4CCCCC4)[NH+](Cc5cccnc5)Cc6ccco6 C06282255
CC[C@H](c1nnnn1C2CCCCC2)[NH+](Cc3ccccc3)Cc4cc5cc6c(cc5[nH]c4=O)OCCO6 C13064405
CCOc1ccc2c(c1)cc(c(=O)[nH]2)C[NH+](Cc3ccc(cc3)C)Cc4nnnn4CCc5ccccc5 C13065466
Cc1ccc2cc(c(=O)[nH]c2c1C)[C@H](c3nnnn3C[C@H]4CCCO4)[NH+]5CCN(CC5)c6ccc(cc6)F C06442010
Cc1ccc(c(c1)N2CC[NH+](CC2)[C@H](c3cc4cc(c(cc4[nH]c3=O)C)C)c5nnnn5C[C@@H]6CCCO6)C C06195822
C1CCC(CC1)NC(=O)Cn2c(=O)c3c4c(sc3nc2N5CC[NH+](CC5)CC(=O)N6CC6)CCCC4 C34747496
C1CCC(CC1)NC(=O)C[NH+]2CCN(CC2)c3nc4c(c5c(s4)CCCC5)c(=O)n3CC(=O)N6CC6 C34747621
c1ccc(c(c1)N2CC[NH+](CC2)Cc3cc(=O)[nH]c(n3)N4CCN(CC4)C(=O)c5ccc(cc5)Cl)F C35564243
c1ccc(cc1)S(=O)(=O)N2CCN(CC2)c3[nH]c(=O)cc(n3)C[NH+]4CCN(CC4)c5ccccc5F C35564766
C[C@@H]1CN(CC[NH2+]1)C(=O)c2csc(n2)COc3ccc4c(c3)[C@H](N(CC4)C(=O)C)c5cccc(c5)F C35859806
CCC[C@@H](c1nnnn1C[C@H]2CCCO2)[NH+](CCc3cccc(c3)C)Cc4cc5cc(ccc5[nH]c4=O)C C33937370
Cc1ccc(cc1)S(=O)(=O)N2CCN(CC2)C(=O)C3=CC4=[NH+][C@@H](C[C@H](N4N3)C(F)(F)F)C5(CC5)C C01332965
C[NH+]1CCN(CC1)[C@@H](CNC(=O)[C@@H]2CC(=O)N(C2)c3ccc(cc3)Cl)c4ccc5c(c4)CCCN5C C38673033
C[NH+]1CCN(CC1)[C@H](CNC(=O)[C@@H]2CC(=O)N(C2)c3ccc(cc3)Cl)c4ccc5c(c4)CCCN5C C38673035
CC[NH+]1CCc2c(sc(c2C(=O)OCC)NC(=O)[C@H]3CCCN3S(=O)(=O)c4ccc(cc4)Cl)C1 C36660441
Cc1ccc(cc1)c2c3c(n[nH]2)C(=O)N([C@H]3c4ccc(c(c4)OC)OCCC(C)C)CCCn5cc[nH+]c5 C40341734
CC[NH+]1CCC[C@H]1CNC(=O)Cn2cnc3c(c2=O)c(c(s3)C)S(=O)(=O)N4C[C@@H](C[C@@H](C4)C)C C20116903
Cc1ccccc1OCCOc2c(cc(cc2Cl)/C=C\3/C(=[NH2+])N4C(=NC3=O)SN=C4SC)OC C20114542
CC(C)CSC1=NSC2=NC(=O)/C(=C\c3cc(c(c(c3)Cl)OC(=O)c4ccco4)OC)/C(=[NH2+])N21 C20154868
CS(=O)(=O)C1=NSC2=NC(=O)/C(=C\c3ccc(cc3)OCCCOc4ccc(cc4)Cl)/C(=[NH2+])N21 C20206022
Cc1cccc(c1OCCCOc2ccc(cc2)/C=C\3/C(=[NH2+])N4C(=NC3=O)SN=C4S(=O)(=O)C)C C20206115
Cc1cccc(c1OCCn2cc(c3c2cccc3)/C=C/4\C(=[NH2+])N5C(=NC4=O)SC(=N5)S(=O)(=O)C)C C20207700
Cc1cc(cc(c1)OCCCOc2ccc(cc2)/C=C/3\C(=[NH2+])N4C(=NC3=O)SC(=N4)S(=O)(=O)C)C C20207869
Cc1ccc(c(c1)C)OCCCOc2ccc(cc2)/C=C/3\C(=[NH2+])N4C(=NC3=O)SC(=N4)S(=O)(=O)C C20207873
Cc1ccccc1OCCOc2ccc(cc2Cl)/C=C/3\C(=[NH2+])N4C(=NC3=O)SC(=N4)S(=O)(=O)C C20207999
CCS(=O)(=O)C1=NN2C(=[NH2+])/C(=C\c3ccc(cc3)OCCOc4c(cccc4C)C)/C(=O)N=C2S1 C20208330
CC(C)C[C@@H]1C(=O)N(C2([NH2+]1)CCN(CC2)S(=O)(=O)c3ccc(cc3)OC)Cc4ccc5c(c4)OCO5 C36029906
COc1cc(ccc1OCc2ccccc2F)/C=C\3/C(=[NH2+])N4C(=NC3=O)SC(=N4)COc5ccccc5 C19853967
COC(=O)c1ccc(cc1)[C@@H]2[C@@H]3C(=c4ccccc4=[NH+]3)C[C@@H]5N2C(=O)CN(C5=O)C[C@@H](c6ccccc6)O C63139520
COC(=O)c1ccc(cc1)[C@@H]2[C@H]3C(=c4ccccc4=[NH+]3)C[C@@H]5N2C(=O)CN(C5=O)C[C@@H](c6ccccc6)O C63139524
CC(C)[C@@H](C(=O)NCCc1ccc(c(c1)OC)OC)N2C(=O)[C@@]3([C@@H]4C(=c5ccccc5=[NH+]4)CCN3C2=O)C C63375102
c1ccc2=[NH+]CC(=c2c1)CCNC(=O)CN3c4cc(ccc4SCC3=O)S(=O)(=O)N5CCOCC5 C63667435
Cc1c2c(c(c[nH+]c2sn1)C(=O)N3CCC(CC3)C)N4CCC(CC4)C(=O)NCc5ccc(cc5)F C65301197
CCc1ccc2c(c1)cc(c(=O)[nH]2)[C@@H](c3nnnn3C4CCCC4)[NH+]5CCN(CC5)c6ccc(cc6)O C06135186
c1ccc(cc1)c2cc(no2)C[C@H]3C[NH2+]CC[C@H]3CC(=O)N4CCC(CC4)n5c6ccccc6[nH]c5=O C08623655
C[C@@H]1C[C@H](CN(C1)S(=O)(=O)c2ccc(cc2)C(=O)Nc3c(c4c(s3)C[NH+](CC4)C(C)C)C(=O)N)C C04177763
CC[C@H]1CCCCN1S(=O)(=O)c2ccc(cc2)C(=O)Nc3c(c4c(s3)C([NH2+]C(C4)(C)C)(C)C)C(=O)N C09383545
CC1(Cc2c(c(sc2C([NH2+]1)(C)C)NC(=O)[C@H]3CCCN3S(=O)(=O)c4cccs4)C(=O)OC)C C09505397
CCc1ccc(cc1)N2C(=O)Nc3ccc(cc3[C@@]2(C(=O)NCCC[NH+]4CCCC4)O)Br C03619954
c1c(cc(cc1Cl)Cl)NC(=O)C[C@H]2C(=O)N[C@@H]3CCCC[C@@H]3[NH+]2CC(=O)N4CCC(CC4)C(=O)N C10384398
COC(=O)[C@]1([C@@H]2[C@@H]([C@H]([NH2+]1)c3cccs3)C(=O)N(C2=O)c4ccc5c(c4)OCCO5)Cc6ccc(cc6)O C12498035
CC[NH+]1CCC[C@@H]1CN(Cc2cc3ccc(c(c3[nH]c2=O)C)C)C(=S)Nc4ccc(cc4OC)OC C12635716
CC[NH+]1CCC[C@H]1CN(Cc2cc3ccc(c(c3[nH]c2=O)C)C)C(=S)Nc4ccc(cc4OC)OC C12635720
CCOc1cc(cc(c1OCc2ccc(cc2)F)Cl)C[NH2+]CCNc3ccc(cc3Cl)[N+](=O)[O-] C16688515
CNC(=O)c1c2c(sc1NC(=O)c3ccc(cc3)S(=O)(=O)N(C)C4CCCCC4)C[NH+](CC2)C C23714478
C[C@@]1(C(=O)N(C(=O)N1)CC(=O)NC[C@H](c2ccc(cc2)OC)[NH+]3CCCC3)c4ccc5ccccc5c4 C32960830
CCCCN(C)S(=O)(=O)c1ccc(cc1)C(=O)Nc2c(c3c(s2)C([NH2+]C(C3)(C)C)(C)C)C(=O)N C04177759
CC1(Cc2c(c(sc2C([NH2+]1)(C)C)NC(=O)c3ccc(cc3)S(=O)(=O)N(C)C4CCCCC4)C(=O)N)C C04177780
C[C@@H]1CCCC[C@H]1NS(=O)(=O)c2cc(ccc2OC)C(=O)NC[C@@H](c3ccccc3)[NH+]4CCCC4 C36659911
c1cc(cc(c1)Br)/C=N/NC2=[NH+][C@@H](N=N2)SCC(=O)N[C@@H]3[C@@H](C4=C(S3)CCC4)C#N C39403939
CCOC1=C[C@@H]2C[C@H]3CO[P@@](=O)(N[NH+]3C[C@@H]2C=C1c4ccccc4O)S(=O)(=O)Oc5ccccc5 C39469762
CC(C)S(=O)(=O)c1ccc(cc1)[C@H](CNS(=O)(=O)C(C)C)N2CC[NH2+][C@@H](C2)Cc3ccccc3 C39534434
Cc1ccc(cc1)N2[C@@H](NN=C2SCC(=O)N/N=C/C3=c4ccccc4=[NH+]C3)c5ccc(cc5)Cl C39575889
C[C@@H](CNC(=O)[C@@H]1CN(CC12CC[NH2+]CC2)C(=O)c3ccc(cc3OC)OC)Oc4ccc(cc4)F C39595749
C[C@@H](CNC(=O)[C@@H]1CN(CC12CC[NH2+]CC2)C(=O)COc3cccc(c3)Cl)Oc4ccc(cc4)F C39596117
C[C@@H](CNC(=O)[C@H]1CN(CC12CC[NH2+]CC2)C(=O)COc3cccc(c3)Cl)Oc4ccc(cc4)F C39596121
C[C@@H](CNC(=O)[C@@H]1CN(CC12CC[NH2+]CC2)C(=O)c3cc(ccc3OC)OC)Oc4ccc(cc4)F C39596367
CC[C@@H](c1ccccc1)C(=O)N2C[C@H](C3(C2)CC[NH2+]CC3)C(=O)NCCc4c[nH]c5c4cc(cc5)OC C39599246
CCOc1ccc(cc1)C(=O)N2C[C@@H](C3(C2)CC[NH2+]CC3)C(=O)NCc4ccc(cc4)OC(F)(F)F C39599628
Cc1c(c(no1)c2c(cccc2Cl)Cl)C(=O)N3C[C@H](C4(C3)CC[NH2+]CC4)C(=O)NCCC(C)C C39601201
c1ccc2=[NH+]CC(=c2c1)C3=NN[C@@H](O3)SCC(=O)Nc4ccc(cc4)S(=O)(=O)N5CCCCC5 C39612393
C[C@H](CCCC(C)(C)O)NC(=O)[C@@H]1CN(CC12CC[NH2+]CC2)C(=O)c3cc(c(c(c3)Cl)OC)Cl C39631981
C[C@@H](CCCC(C)(C)O)NC(=O)[C@H]1CN(CC12CC[NH2+]CC2)C(=O)c3cc(c(c(c3)Cl)OC)Cl C39631983
Cc1ccc2c(c1)c(c[nH]2)CCNC(=O)[C@@H]3CN(CC34CC[NH2+]CC4)C(=O)c5ccc(cc5OC)OC C39655884
Cc1ccc(c(c1F)C(=O)N2C[C@@H](C3(C2)CC[NH2+]CC3)C(=O)NC[C@@H](C)Oc4ccc(cc4)OC)F C39665696
CCOc1ccccc1C(=O)N2C[C@@H](C3(C2)CC[NH2+]CC3)C(=O)NC[C@H](C)Oc4ccccc4Cl C39666487
CSc1ccc(cc1)CNC(=O)[C@@H]2CN(CC23CC[NH2+]CC3)C(=O)c4ccc(nc4)Oc5ccccc5 C39667384
c1ccc(cc1)c2ccc(o2)C(=O)N3C[C@@H](C4(C3)CC[NH2+]CC4)C(=O)NC[C@@H]5CCCN(C5)c6ncccn6 C39669518
c1ccc(cc1)c2ccc(o2)C(=O)N3C[C@@H](C4(C3)CC[NH2+]CC4)C(=O)NC[C@H]5CCCN(C5)c6ncccn6 C39669520
CC(C)[C@H](C(=O)N1C[C@@H](C2(C1)CC[NH2+]CC2)C(=O)NC[C@@H]3CCCN(C3)c4ncccn4)Oc5ccccc5 C39669531
CCC[C@H](C)NC(=O)[C@@H]1CN(CC12CC[NH2+]CC2)C(=O)c3c(onc3c4c(cccc4Cl)Cl)C C39673663
CC[C@@H](C)CC(=O)N1C[C@@H](C2(C1)CC[NH2+]CC2)C(=O)NC(c3ccc(cc3)OC)c4ccc(cc4)OC C39676592
C[C@H](C(=O)N1C[C@@H](C2(C1)CC[NH2+]CC2)C(=O)NCc3ccccc3N4CCCCC4)Oc5ccccc5 C39678283
c1cc(cc(c1)OC(F)F)CNC(=O)[C@H]2CN(CC23CC[NH2+]CC3)C(=O)COc4cccc(c4)Cl C39678511
Cc1cccc2c1[nH]cc2CCNC(=O)[C@@H]3CN(CC34CC[NH2+]CC4)C(=O)c5csc(c5OC)Cl C39684185
COc1ccc(cc1)CCC(=O)N2C[C@H](C3(C2)CC[NH2+]CC3)C(=O)NCc4ccc(cc4)n5cccc5 C39690358
CC[C@H](c1ccccc1)C(=O)N2C[C@@H](C3(C2)CC[NH2+]CC3)C(=O)NCc4ccccc4N5CCOCC5 C39694347
Cc1ccc2c(c1)c(c[nH]2)CCNC(=O)[C@H]3CN(CC34CC[NH2+]CC4)C(=O)c5c(onc5c6ccccc6)C C44707861
CCCOc1ccc(cc1)N2C(=O)C[C@H](C2=O)SC(=[NH2+])N/N=C(\C)/c3ccc(cc3)C4CCCCC4 C59489400
C/C(=N\NC(=[NH2+])S[C@H]1CC(=O)N(C1=O)c2ccc(cc2)C(=O)OC)/c3ccc(cc3)Br C59489483
C/C(=C\1/C(=NN(C1=O)[C@H]2Nc3ccccc3S2)CC(=O)OC)/NCCC4=c5cc(ccc5=[NH+]C4)OC C63110566
CC[C@H](C)[C@@H](C(=O)NC[C@H]1CCCO1)NC(=O)[C@@H]2CC3=c4ccccc4=[NH+][C@@H]3[C@@H]5N2C(=O)c6c5cccc6 C63383464
c1ccc2=[NH+]CC(=c2c1)CCNC(=O)C(=O)NC[C@@H](c3ccco3)N4CCN(CC4)c5ccccc5F C63694474
c1c(cc(nc1Cl)Cl)C(=[NH2+])NS(=O)(=O)c2cc(cc(c2)C(F)(F)F)C(F)(F)F C04288501
Cc1ccccc1C[NH+]2CCC(CC2)C[NH2+]Cc3c(n(c(c3C(=O)[O-])C)Cc4ccc(cc4)F)C C09746699
c1ccc(c(c1)[C@@H](CNC(=O)C[C@@H]2C(=O)Nc3cc(ccc3S2)Cl)[NH+]4CCCC4)Cl C11563461
CO[C@H]1[C@@H](c2ccccc2C13CC[NH+](CC3)Cc4ccccc4O)NC(=O)Cc5cccs5 C12165453
COc1ccccc1C2(C[C@H]3CC[C@@H](C2)[NH+]3Cc4cc(c(c(c4)OC)O)CC=C)O C12345140
CCc1ccccc1NC(=S)N(CC[NH+](C)C)Cc2cc3cc(c(cc3[nH]c2=O)C)C C12471185
CCc1ccc(cc1)[C@H](CNC(=O)CNC(=O)Cc2cccc3c2cccc3)[NH+](C)C C12753416
CCc1ccc(cc1)[C@@H](CNC(=O)[C@H](C(C)C)NC(=O)c2ccc(cc2)F)[NH+](C)C C12797620
Cc1ccc(cc1)C(=O)N[C@@H](C(C)C)C(=O)NC[C@H](c2ccccc2Cl)[NH+](C)C C12798750
C[C@H](c1ccc(cc1)Cl)NC(=O)C[NH+](C)CC(=O)Nc2ccccc2Br C13061062
Cc1cc(c2c(c1)cc(c(=O)[nH]2)CN(CC[NH+](C)C)C(=S)N[C@@H](C)c3ccccc3)C C06300346
CCCCCCc1ccc(cc1)C(=O)N2CCC3(CC2)[NH2+][C@@H](CS3)C(=O)N[C@H](C)CC C16495873
CCc1ccccc1NC(=O)CN(C)C(=O)[C@@H](C)[NH2+]C(c2ccccc2)c3ccccc3 C25378386
CCc1ccc2c(c1)cc(c(=O)[nH]2)CN(CC[NH+](C)C)C(=S)NC3CCCCC3 C12709695
CCCCCc1ccc(cc1)C(=O)N2CCC3(CC2)[NH2+][C@@H](CS3)C(=O)NC[C@@H](C)CC C35374742
CCC[NH+](Cc1[nH]c(=O)c2c(csc2n1)c3ccccc3)C[C@H](Cc4ccccc4)O C35745694
Cc1ccccc1c2csc3c2c(=O)[nH]c(n3)C[NH+](CCC(C)C)C[C@@H](C(C)C)O C35745852
CCC[C@@H](C[NH+](Cc1[nH]c(=O)c2c(csc2n1)c3ccc(cc3)Cl)CC(C)C)O C35745968
CC(C)C[NH+](Cc1[nH]c(=O)c2cc(sc2n1)C(C)C)C[C@@H](Cc3ccccc3)O C35780983
CCC[NH+](Cc1[nH]c(=O)c2c3c(sc2n1)CCCC3)C[C@@H](Cc4ccccc4)O C36158648
Cc1ccccc1c2csc3c2c(=O)[nH]c(n3)C[NH+](C[C@H](CCC=C)O)C(C)C C36207668
Cc1c2cc(ccc2[nH]c1C[NH+]3CCN([C@@H](C3)CCO)Cc4ccc(c(c4)F)F)OC C39447691
c1ccc(c(c1)CN2C=N[C@@H]3[C@@H](C2=O)C4=C(S3)C[C@@H](CC4)[NH2+]CCc5c[nH]c6c5cccc6)F C39467712
c1ccc(c(c1)CN2C=N[C@@H]3[C@H](C2=O)C4=C(S3)C[C@@H](CC4)[NH2+]CCc5c[nH]c6c5cccc6)F C39467717
CC[C@@H](c1ccccc1)C(=O)N2C[C@H](C3(C2)CC[NH2+]CC3)C(=O)NCCc4ccc(c(c4)C)C C39609286
CCCC[C@@H](C)C(=O)N1C[C@H](C2(C1)CC[NH2+]CC2)C(=O)NCc3cc(ccc3C)C C39636635
Cc1ccc(cc1)[C@H](C)NC(=O)[C@H]2CN(CC23CC[NH2+]CC3)C(=O)CCCc4ccccc4 C39639366
CCCC[C@@H](C)C(=O)N1C[C@H](C2(C1)CC[NH2+]CC2)C(=O)N[C@@H](C)c3ccc(cc3)C C39639387
CCCC[C@@H](C)C(=O)N1C[C@@H](C2(C1)CC[NH2+]CC2)C(=O)NCCc3ccc(cc3)CC C39654525
C1CCCC(CCC1)NC(=O)[C@H]2CN(CC23CC[NH2+]CC3)C(=O)CCC4CCCC4 C39659764
CCCCCCNC(=O)[C@@H]1CN(CC12CC[NH2+]CC2)C(=O)[C@@H](CC)c3ccccc3 C39660363
CCCC[C@H](C)C(=O)N1C[C@@H](C2(C1)CC[NH2+]CC2)C(=O)NCc3cccc(c3C)C C39667627
Cc1ccc(c(c1)CCNC(=O)[C@@H]2CN(CC23CC[NH2+]CC3)C(=O)C4(CCCCC4)C)C C39676962
CCCCCCC(=O)N1C[C@H](C2(C1)CC[NH2+]CC2)C(=O)N[C@H](C)Cc3ccccc3F C39687057
CCCC[C@@H](C)C(=O)N1C[C@H](C2(C1)CC[NH2+]CC2)C(=O)NCc3cccc(c3C)Cl C39695104
CCc1ccc(cc1)[C@H](C)NC(=O)[C@@H]2CN(CC23CC[NH2+]CC3)C(=O)c4cc(ccc4F)Cl C39696167
CCc1ccc(cc1)[C@H](C)NC(=O)[C@H]2CN(CC23CC[NH2+]CC3)C(=O)c4csc5c4cccc5 C39696237
C[C@@H]1c2c(sc([nH+]2)NCC=C)C[C@@]3([C@H]1[C@H]([C@H](CC3)[C@H](C)C(=O)N(C)CC=C)O)C C43548213
CCN(CC)C(=O)[C@@H](C)[C@H]1CC[C@@]2(Cc3c([nH+]c(s3)NCC=C)[C@H]([C@@H]2[C@H]1O)C)C C43548231
Cn1c(nnc1SCc2ccc(cc2)c3c(c(ns3)Cl)C[NH3+])C(F)(F)F C44249939
c1ccc(cc1)N2CC[C@@H](C2)CNC(=O)NC[C@@H]3CCC[NH+](C3)Cc4cccs4 C58406735
c1ccc(cc1)/C=C/C(=O)NCC(=O)NC[C@@H](c2cccc(c2)Cl)[NH+]3CCCC3 C58775403
CCCNC(=O)C[NH+]1CCC(CC1)NC(=O)c2cc3c(s2)CC[C@@H](C3)C(C)(C)C C29219662
CC1(CC(CC([NH2+]1)(C)C)NC(=S)N(Cc2ccccc2)Cc3ccc(c(c3)OC)OC)C C20285893
CC(C)[NH+]1CCc2c(sc3c2C(=N[C@@H](N3)c4ccc(cc4)OCc5ccccc5)O)C1 C15946361
Cc1ccc(cc1)SCCNC(=O)[C@@H](CC2=c3ccccc3=[NH+]C2)NC(=O)c4cccs4 C63150165
Cc1ccc(cc1)SCCNC(=O)[C@H](CC2=c3ccccc3=[NH+]C2)NC(=O)c4cccs4 C63150167
CN1c2ccccc2N[C@H]1[C@@H](c3ccccc3)NC(=O)CCC4=c5ccccc5=[NH+]C4 C63974829
c1ccc(cc1)[C@H](CNC(=O)[C@@H]2CC[C@@H](NC2=O)C(F)(F)F)C3=c4ccccc4=[NH+]C3 C64031276
c1ccc2=[NH+]CC(=c2c1)C[C@@H](C(=O)NCCc3cccs3)NC(=O)c4ccc(cc4)F C64735031
c1ccc(c(c1)NC2=C(C(=O)N(C2=O)c3ccccc3F)Cl)O C00149402
c1ccc2c(c1)c(c[nH]2)/C=C/3\C(=O)N(C(=O)N3)c4cccc(c4)Cl C00463558
c1ccc(cc1)CN2c3ccccc3/C(=C/4\C(=O)N=C(S4)N)/C2=O C05649977
Cc1cc(c(c(c1)C)N2CCN(CC2)S(=O)(=O)c3ccc(cc3)N)C C02457886
c1ccc(c(c1)C(=O)NS(=O)(=O)c2ccc(cc2)Br)O C03211858
Cc1c(c(n(n1)Cc2ccccc2)Cl)[C@@H]3Nc4ccccc4C(=O)N3 C08706810
c1cc(cc(c1)Cl)S(=O)(=O)Nc2ccc3c(c2)CCC(=O)N3 C08962470
CSc1nc(c2c3c(sc2n1)CCCC3)N4CCC(CC4)C(=O)N C12211392
Cc1c2ccccc2[nH]c1C(=O)N3CCC[C@](C3)(c4ccccc4OC)O C12325475
C[C@@H]1CSc2ccc(cc2NC1=O)S(=O)(=O)NC3CCCCC3 C15730645
Cc1ccc(cc1C)n2c3c(cn2)[C@@H](CCC3)NC(=O)c4c(cc([nH]4)C)C C19146030
CC1=C([C@H](C2=C(N1)CC(CC2=O)(C)C)c3c[nH]c4c3cccc4)C(=O)OC C00628875
CC1=C([C@@H](C2=C(N1)CC(CC2=O)(C)C)c3c[nH]c4c3cccc4)C(=O)OC C00628877
C[C@H]1CSc2ccc(cc2NC1=O)S(=O)(=O)Nc3ccc(cc3)F C20977316
COc1cc(ccc1O)[C@H]2CC(=O)NC3=C2C(=O)C[C@@H](C3)c4ccccc4 C21249863
CC(C)(C)[C@@H]1CCCC[C@H]1NC(=O)c2cc3c([nH]c2=O)CCCC3=O C25093028
CCN1C(=O)N[C@@H]([C@H]2[C@@]1(CC(CC2=O)(C)C)O)c3ccc(cc3)F C28466370
Cc1cc(c2c3c(sc2n1)C(=O)N[C@H](N3)C4CCCCC4)COC C00108006
CC(C)CCN1c2ccccc2[C@]3(C1=O)Nc4ccccc4C(=O)N3 C18157712
c1cc(ccc1[C@@H](CN2C(=O)C3(CCCCCC3)NC2=O)O)Cl C32906724
CC[C@H]1CO[C@@H](CN1S(=O)(=O)c2c(cc(cc2Cl)Cl)N)C C36128908
CSc1ccc(cc1)[C@@H]2c3cc4c(cc3OC(=C2C#N)N)OCO4 C00470248
CC(C)C1=C[C@@H](N=N1)[C@@H]2NN[C@@H](O2)c3ccc(cc3)Br C38777210
CCCC1=C2[C@H](C(=C(O[C@@H]2N=N1)N)C#N)c3c(cccc3Cl)F C39352306
C[C@H](c1ccc2c(c1)CCC(=O)N2)NC(=O)C3=Cc4ccccc4OC3 C40553572
C[C@H]1CCCN(C1)c2c(c(ncn2)Sc3cccc4c3nccc4)N C40731707
CC(C)c1ccc2c(c1)[C@]3(C(=O)N2)Nc4ccccc4C(=O)N3C5CC5 C41863812
Cc1cc(ccc1n2c(nnn2)c3cccc(c3)N)Br C42014080
c1cc(cc(c1)Br)n2c(nnn2)c3cc(ccc3N)Cl C42014655
c1ccc(c(c1)n2c(nnn2)c3ccc(c(c3)N)Br)F C42015695
Cc1c(c(c(c(c1C)C)S(=O)(=O)N2C[C@@H](CC[C@@H]2C)C(=O)N)C)C C42747371
C1C[C@@H](CN(C1)C(=O)NC2CC2)C(=O)NC34CC5CC(C3)CC(C5)C4 C44458632
Cc1cc(ccc1c2nnnn2c3cc(ccc3F)Br)N C44749551
C[C@H]1CCC[C@H](C1)n2c(nnn2)c3cc(ccc3Br)N C45626221
Cc1c(cccc1Cl)NC(=O)[C@@H]2CC(=O)NC3=C2C(=O)CC(C3)(C)C C02363115
C[C@@H]1CCC[C@H]([C@@H]1C)NC(=O)NC(=O)CN2CCc3c(ccs3)C2 C57407586
c1cc2c(cc1[C@H]3CC(=NN3)c4ccc(cc4O)Cl)OCCO2 C00557871
CCSc1[nH]c(=O)c2c(n1)NC(=O)C[C@@H]2c3ccccc3Cl C04944216
C/C=C\1/CN2CC[C@@]34[C@@H]2C[C@@H]1C(=C3Nc5c4cccc5O)C(=O)OC C58169438
c1cc(ccc1CN2C(=O)/C(=C/c3cc(ccc3O)Cl)/NC2=O)F C00565922
Cc1cc(c(c(c1Cl)S(=O)(=O)N[C@H]2CCCCNC2=O)C)Cl C45741586
COc1ccc(cc1OC)[C@H]2Nc3c(c4c(s3)CCCC4)C(=N2)O C02474547
Cc1c2c([nH]n1)NC(=O)CS[C@H]2c3cccc(c3)OC4CCCC4 C44893183
c1ccc(cc1)C2=NN=C3[C@@H]2[C@@H](C(=C(O3)N)C#N)c4cc(ccc4F)F C01132556
CC(C)[C@H]1Nc2cc(ccc2O1)n3c(=O)c4ccccc4[nH]c3=S C64079217
Cc1ccc(c(c1)S(=O)(=O)N2c3ccccc3C[C@H]2C(=O)N)C C64317425
c1ccc(c(c1)N2CCN(CC2)C(=O)c3c[nH]c4c3ccc(c4)Cl)O C64354090
CC(C)C1=NN=C2[C@H]1[C@H](C(=C(O2)N)C#N)c3cccc4c3cccc4 C08382599
CC(C)C1=NN=C2[C@H]1[C@@H](C(=C(O2)N)C#N)c3ccc(s3)Br C08382671
Cc1ccc2c(c1)cc(c(n2)C)C(=O)N3c4ccccc4C[C@H]3C(=O)N C65626253
CCCOc1ccc(cc1)[C@H]2C(=C(OC3=C2C(=O)CCC3)N)C#N C02484166
CCOc1ccc2cc3c(c(sc3nc2c1)C(=O)N4CCCCC4)N C00891621
Cc1ccccc1[C@@H]2C(=C(OC(=C2C(=O)OC(C)(C)C)C)N)C#N C04304173
Cc1cccc(c1)c2nnc(n2N)SCc3ccc(cc3)C#N C00531967
Cc1ccc2nc(c(n2c1)NCc3ccco3)c4ccccc4O C00413714
c1ccc2c(c1)c(c[nH]2)C[C@@H]3C(=O)N(C(=O)N3)CC4CCCCC4 C12911698
c1cc(ccc1[C@@H]2[C@H]3CC=C[C@@H]3c4c(ccc(c4N2)F)[N+](=O)[O-])O C13636986
Cc1ccc(cc1)c2ccsc2C(=O)NNC(=O)c3ccco3 C14093544
Cc1ccc(c2c1N[C@@H]([C@@H]3[C@@H]2C=CC3)c4ccccc4O)[N+](=O)[O-] C14473858
CCSc1nnc2n1c(nc3c2c4c(s3)CC[C@@H](C4)C)N C16845666
c1cc(c(c(c1)Cl)/C=N/NC(=O)c2c3c([nH]n2)CCC3)Cl C04312303
C[C@H](c1nnc2n1cc(cc2)N)Oc3ccc(cc3Cl)Cl C19753953
Cc1c(cco1)c2nnc(n2N)SCc3ccccc3Cl C20970152
C[C@H]1CCc2c(sc3c2C(=O)N[C@H](N3)c4ccc(cc4)C(=O)OC)C1 C03647447
c1ccc(c(c1)C(=O)c2cc(ccc2N)Br)[N+](=O)[O-] C28166880
CC(C)(C)N1C(=O)N[C@@H]([C@H]2[C@@]1(CCCC2=O)O)c3ccc(cc3)Cl C28466086
c1cc(c(c(c1)Cl)/C=N/NC(=O)c2c3c([nH]n2)CCCC3)F C18148598
c1cc(c(cc1Br)F)Oc2ccc(c3c2non3)N C35675956
Cc1ccc(s1)[C@@H]2[C@H]3CC=C[C@@H]3c4c(ccc(c4N2)O)[N+](=O)[O-] C14456422
Cc1c(sc(n1)N)SCc2nc(no2)c3ccc(cc3)F C37036720
c1ccc(cc1)Nc2c3cnn(c3[nH]c(=S)n2)c4ccccc4 C00159016
C[C@@]1(C(OC(=O)N1CCc2c[nH]c3c2cc(cc3)Cl)(C)C)O C01431814
c1cc(ccc1C(=O)NN=C2C=CC(=NO)C=C2)Br C06472040
c1cc(ccc1Cn2c(nnn2)c3cc(ccc3N)Cl)Cl C42014393
Cc1ccc(cc1c2nnnn2c3ccc(c(c3)C)Br)N C42015234
Cc1c(cccc1N)c2nnnn2c3ccc(cc3F)Br C42015241
Cc1ccc(c(c1)Cl)n2c(nnn2)c3cc(ccc3Cl)N C42028130
Cc1ccc(cc1n2c(nnn2)c3ccc(c(c3)N)F)Br C42029049
c1cc(c(cc1N)F)c2nnnn2c3cc(cc(c3)Cl)Cl C43575594
CC(C)(C)n1c(=O)cc([nH]c1=O)Nc2cccc(c2Cl)Cl C44020370
CC1=C([C@H](NC(=O)N1CC=C)c2ccc(cc2)Cl)C(=O)NC C45030007
c1c(cc(c(c1N)Cl)Cl)c2nnnn2C(C3CC3)C4CC4 C49236959
Cc1ccc(cc1)N2C(=O)/C(=C\NNc3ccccc3C)/C(=N2)C C05339799
CCCNC(=O)[C@@H]1CCCN(C1)C(=O)N[C@@H]2CCC[C@@H]([C@@H]2C)C C51675705
COc1ccc(cc1)C[C@H]2CCCN2c3cc(nc(n3)N)Cl C52469547
C[C@H]1CCC[C@@H]([C@@H]1C)NC(=O)N(C)Cc2ccc(c(c2)O)OC C52497965
c1cc(cc(c1)Cl)Cn2c(nnn2)c3ccc(cc3N)Cl C53160999
Cc1nc(c2c3c(sc2n1)CCC3)N/N=C/c4ccccc4O C04738416
c1cc(ccc1NCc2ccc(c(c2)Br)O)[N+](=O)[O-] C58615285
CSc1nc2n(n1)[C@H](C[C@@H](N2)c3cc(ccc3O)F)c4ccccc4 C00638093
C[C@@]1\2CC[C@@H]3c4ccc(cc4CC[C@@H]3[C@@H]1CC/C2=N\NC(=O)OC)O C59382653
Cc1c2ccccc2oc1C(=O)NNC(=O)c3ccccc3Cl C17448451
Cc1c(sc2c1c(nc(n2)SCc3nc(c(o3)C)C)N)C C60539562
Cc1ccc(cc1)[C@@H]2CCCN2C(=O)NNC(=O)c3ccc(cc3)F C60603402
CC(C)c1c(n2c(n1)sc(n2)Cc3c[nH]c4c3cccc4)CO C62397314
C[C@@H](C(=O)/N=c/1\[nH]c(n[nH]1)c2ccccc2)Sc3ccccc3 C25155672
CCc1ccc(cc1)[C@@H]2N[C@@H](ON2)[C@@H]3C=NN=C3c4ccccc4 C64391966
c1ccc2c(c1)[nH]c(=NC(=O)c3cnc(s3)c4cccs4)[nH]2 C66265379
c1ccc(c(c1)c2c(n3c([nH]2)c(cn3)C#N)NC4CCCCC4)F C06768475
C[C@@H]1Cc2c(cc(c(=O)[nH]2)C(=O)Nc3cccc4c3cccc4)C(=O)C1 C67630577
CC(C)(C)[C@@](C)([C@H]1C[C@@]23CC[C@@]1([C@H]4[C@@]25CC[NH+]([C@@H]3Cc6c5c(c(cc6)O)O4)CC7CC7)OC)O C04097450
Cc1c2c(nc(nc2sc1C(=O)OC)C[NH2+]C3CCCCC3)NC4CCCCC4 C02661625
C[NH+]1CCc2c(c(c3c(c(sc3n2)C(=O)/N=c/4\[nH]c5ccccc5s4)N)c6cccs6)C1 C08743234
Cc1cc(c(cc1Cl)C(C)C)OCc2cc(ccc2OC)[C@@H]3c4c(c5cc(ccc5[nH]4)OC)CC[NH2+]3 C01322173
CC(C)[NH+]1CCc2c(sc3c2C(=N[C@@H](N3)c4ccc(o4)c5cccc(c5Cl)Cl)O)C1 C08922879
CC[NH+]1CCc2c(sc3c2C(=N[C@H](N3)c4ccc(cc4)OCc5ccccc5Cl)O)C1 C08928050
CCc1cc2c(=O)c(coc2c(c1O)C[NH+]3CCCC(C3)(C)C)c4[nH]c5ccccc5n4 C09073647
Cc1ccccc1NC(=[NH2+])Nc2[nH]c(=O)cc(n2)CSc3nc4ccccc4s3 C09264454
c1cc(cc(c1)Cl)Cn2cnc3c(c2=O)c4c(s3)C[C@@H](CC4)[NH2+]CC5(CCCCC5)O C12279951
CC1(C[C@@H]2C[C@](C1)(C[NH+]2Cc3c(ccc4c3oc(=O)c(c4)c5[nH]c6ccccc6n5)O)C)C C05317889
c1ccc2c(c1)cccc2C[NH+]3CCNC(=O)[C@@H]3CC(=O)NC4C5CC6CC(C5)CC4C6 C15062532
Cc1ccc(c(c1)C)[C@H]2[NH2+][C@H](CC(=N2)c3ccc4c(c3)OCO4)c5cc(ccc5O)Br C20763962
CCc1ccc(cc1)C2=N[C@@H]([NH2+][C@@H](C2)c3cccc(c3O)OCC)c4ccccc4OC C21146756
c1ccc2c(c1)c(=[NH+]C3CCCCC3)c(c(o2)O)NC(=O)c4c(c5ccccc5s4)Cl C21147880
c1cc(ccc1NC(=O)c2c(c3c4c(c([nH+]c3s2)N5CCCC5)CCCC4)N)Br C21150588
c1ccc(cc1)c2c(nn(c2N)c3ccc(cc3)Cl)C[NH+]4CCN(CC4)c5ccccc5 C27579003
CC1CC[NH+](CC1)[C@H](CNC(=O)CNC(=O)C23CC4CC(C2)CC(C4)C3)c5cccs5 C31487277
C[C@H]1CC(=O)Nc2ccccc2N1C(=O)C[NH+](C)[C@H](C)C(=O)Nc3ccc(cc3)C(C)C C32860139
Cc1ccc(cc1C)N2C(=O)c3ccccc3/C(=C/Nc4c(c5c(s4)C([NH2+]C(C5)(C)C)(C)C)C#N)/C2=O C33014922
CC(C)[C@@H](C[NH+](Cc1[nH]c(=O)c2c(csc2n1)c3ccccc3F)C4CCCCC4)O C35746057
CCOC(=O)/[NH+]=c\1/ccc-2c(cc(oc2c1)O)CSc3[nH]c4cc(ccc4n3)OC C36801769
CCc1ccc2c(c1)[C@@]3(C(=O)N2)[C@@]4(c5ccccc5NC4=O)[C@@H]([C@@H]6[NH+]3CCC6)C(=O)c7ccc8ccccc8c7 C08773100
c1cc(ccc1[C@H]2C[C@@H](N3C(=[NH+]2)C=C(N3)C(=O)NC4CCCCC4)C(F)(F)F)Br C00647518
c1cc2=[NH+]C(=O)C(=c2cc1Br)NNc3ccc4c(cc(c(c4n3)O)Cl)Cl C21117144
Cc1ccc(cc1)[C@H](c2cc(sc2NC(=O)c3ccco3)C)Nc4cc(cc[nH+]4)C C38547005
CCc1cc(c(s1)NC(=O)c2ccco2)[C@H](c3ccc(cc3)F)Nc4cccc([nH+]4)C C38547776
CCc1cc(c(s1)NC(=O)c2ccco2)[C@H](c3cccc(c3)F)Nc4cccc([nH+]4)C C38547788
c1ccc(cc1)C(c2ccccc2)NC(=O)N3CCN(CC3)c4[nH]c5ccccc5[nH+]4 C38554791
Cc1ccc(o1)[C@@H]2[C@H](CN(N2)c3cccc(c3)F)C[NH2+]Cc4cc5cc(ccc5[nH]4)OC C39404936
CCc1ccc(c(c1)N2CC[NH2+][C@H](C2)Cc3ccccc3)NS(=O)(=O)c4ccccc4O C39481055
CC1=C([C@@H](N(N1)C)Cl)C[NH+]2CCc3c4ccccc4[nH]c3[C@@H]2c5ccc(c(c5)OC)F C39510108
CCCc1cc(ccc1N2CC[NH2+][C@@H](C2)c3ccccc3O)S(=O)(=O)Oc4ccccc4 C39529217
CC(C)S(=O)(=O)c1cc(ccc1N2CC[NH2+][C@@H](C2)Cc3ccccc3)c4ccccc4O C39530667
Cc1c(ccc(c1O)[C@H]2C(=C(N=[NH+]2)C)Oc3ccc(cc3)I)O C39580434
Cc1ccc(cc1)[C@@H]2[C@@H]3C(=c4ccccc4=[NH+]C3=O)NC(=N2)Nc5nc6ccccc6s5 C39916350
C[C@@]([C@H]1C[C@]23CC[C@]1([C@H]4[C@@]25CC[NH+]([C@@H]3Cc6c5c(c(cc6)O)O4)CC7CC7)OC)(C(C)(C)C)O C22053402
C[C@]([C@H]1C[C@@]23CC[C@@]1([C@@H]4[C@@]25CC[NH+]([C@@H]3Cc6c5c(c(cc6)O)O4)CC7CC7)OC)(C(C)(C)C)O C39946886
CC(C)c1ccc(cc1)Nc2c(c(ncn2)NC3CC([NH2+]C(C3)(C)C)(C)C)[N+](=O)[O-] C40594509
Cc1ccc2c([nH+]1)cccc2Nc3c(c(ncn3)Nc4cccc5c4cccc5)[N+](=O)[O-] C40627435
Cc1ccc(c(c1)Nc2c(c(nc[nH+]2)NN(c3ccccc3)c4ccccc4)N)OC C40684308
CCN(c1cccc2c1cccc2)c3c(c(nc[nH+]3)NC45CC6CC(C4)CC(C6)C5)N C40701969
Cc1ccc(cc1)[C@H](c2c3c(sc2NC(=O)c4ccco4)CCCC3)Nc5cc(cc[nH+]5)C C38551095
C[C@@]12CCC3(CC1=CC[C@@H]4[C@H]2CC[C@@]5([C@@H]4CC[C@]5(C/[NH+]=C/c6cc(cc(c6O)Cl)Cl)O)C)OCCO3 C43741010
CCc1ccc2c(c1)/c(=[NH+]/Nc3[nH]c4ccccc4n3)/cc(o2)c5ccc(cc5)C(C)(C)C C08847634
Cc1cc(c2c(c1)/c(=[NH+]/Nc3[nH]c4ccccc4n3)/cc(o2)c5ccc(c(c5)OC)O)C C08847643
C[C@@H](c1ccc2c(c1)CCCC2)NC(=O)C[NH+]3CCC(CC3)NC(=O)OC(C)(C)C C47540306
CCOc1cccc(c1)/[NH+]=c\2/c(cc3cc(cc(c3o2)OCC)Br)C(=S)N C59171157
C/C(=C\N=C/1\N=C(S1)N(Cc2cccs2)C3CC3)/NC4CC([NH2+]C(C4)(C)C)(C)C C20285903
Cc1nc(c2c(csc2n1)c3ccc(cc3)OC)NC4CC([NH2+]C(C4)(C)C)(C)C C62048968
Cc1ccc(cc1)C(=O)NC2=c3cc(ccc3=[NH+][C@H]2C(=O)NCCC4=CCCCC4)C C63752305
Cc1c(n(c2c1cccc2)C[C@H](C[NH+](C3CCCCC3)C4CCCCC4)O)C C00707011
CC(C)(C)c1cc(cc(c1O)C(C)(C)C)[C@H](c2ccc(cc2)N(C)C)[NH+]3CCCC3 C01802391
Cc1ccccc1C(=O)c2c3c(sc2NC(=O)C[NH+](C)C4CCCCC4)CCCC3 C04889916
CC(C)(C)[C@H]1CCc2c(sc3c2c(=O)[nH]c(n3)C[NH2+]C4CCCCCCC4)C1 C04901959
c1ccc(cc1)C[NH+]2CCn3c4ccc(cc4c5c3[C@H]2CCC5)C6(CCCCCC6)O C05002531
CC(C)c1ccc2c(c1)CC[C@@H]3[C@@]2(CCC[C@@]3(C)C[NH2+]Cc4ccc5c(c4)OCO5)C C05242782
C1CCC(CC1)[NH+]=C2N(C(=[NH+]C3CCCCC3)N2C4CCCCC4)C5CCCCC5 C05566735
CC(C)(C)c1cc(cc(c1O)C(C)(C)C)Sc2c(c(nc(c2F)F)N3CC[NH+](CC3)C)F C03771004
CC(C)[NH+]1C/C(=C\c2cccc(c2)Cl)/C3=C(C1)[C@@H](C(=C(O3)N)C#N)c4cccc(c4)Cl C08448603
Cc1c(c2ccccc2n1Cc3ccc(cc3Cl)Cl)C[NH2+]Cc4ccc5c(c4)OCO5 C10315584
c1ccc(cc1)C2=C[C@H](n3c4ccccc4nc3S2)[NH2+]C56CC7CC(C5)CC(C7)C6 C08435989
C[NH+](Cc1cc(cc(c1O)Br)Br)Cn2c3ccccc3c4c2cccc4 C04823582
CC(C)c1ccc2c(c1)CC[C@H]3[C@@]2(CCC[C@]3(C)C[NH2+]Cc4ccc(c(c4)O)O)C C15225440
COc1ccc(cc1)C2=N[NH+]=C(Nc3c2cccc3)c4ccc(cc4)Br C05959399
C[C@H]1CCC[C@@H]([C@@H]1C)N2[C@H](c3ccccc3C2=O)[NH2+]C4CCCCCCCCCCC4 C20058133
c1cc(cc(c1)OCc2ccc(cc2Cl)Cl)C[NH2+]C34C[C@H]5C[C@@H](C3)CC(C5)(C4)O C13728513
c1ccc2c(c1)c(cn2Cc3ccc(cc3Cl)Cl)C[NH2+]C45C[C@H]6C[C@@H](C4)CC(C6)(C5)O C13729322
CCOc1cc(ccc1OC(F)F)[C@H]2C[C@H](Nc3n2c4ccccc4[nH+]3)c5cccc(c5)C C02918543
CC(C)c1ccc(cc1)[C@H]2CC3=C([C@H](n4c5ccccc5[nH+]c4N3)/C=C/c6ccccc6)C(=O)C2 C22567248
CC(C)c1ccc(cc1)[C@@H]2CC3=C([C@H](n4c5ccccc5[nH+]c4N3)/C=C/c6ccccc6)C(=O)C2 C22567253
CC(C)c1ccccc1Sc2ccc(cc2C(F)(F)F)c3cc[nH+]c(c3)N4CC[C@H](C4)O C28358062
CCC[C@H]\1[C@@H]([NH2+][C@@H]([C@@H](/C1=N\O)C)c2ccc(cc2)Cl)c3ccc(cc3)Cl C04478263
c1cc(ccc1/C=C/2\CCCC3=C2[NH+]=C4N=CNN4[C@@H]3c5ccc(cc5)Cl)Cl C02587029
CCCCO[C@]12[C@H](C[C@H]3[C@@]1(CC[C@@H]4[C@@H]3CC[C@@H]5[C@@]4(CCCC5)C)C)SC(=[NH+]2)N C35074947
c1ccc2c(c1)cccc2CC(=O)/[NH+]=C/3\C=C/C(=C\4/Nc5ccccc5S4)/C(=C3)O C04247075
Cc1ccc(cc1)[C@@H]2C[C@H]([NH+]=C3N2c4ccccc4N3)c5ccc(cc5)Br C13211186
C[C@@H]1C(=C([NH2+]N1)C)Sc2ccccc2/N=C/c3ccc(o3)c4ccccc4Cl C39935520
CC(C)c1ccc2c(c1)CC[C@@H]3[C@]2(CCC[C@@]3(C)CNC(=O)c4csc(n4)[C@@H]5CCC[NH2+]5)C C43227055
C[C@H](c1cccc2c1cccc2)NC(=O)[C@@H]3CSC[C@@H]([NH2+]3)c4ccc(cc4)c5ccccc5 C44166775
CC(C)(C)c1cc(cc(c1O)C(C)(C)C)[C@@H]2CSC[C@H]([NH2+]2)C(=O)NCC3CCCCC3 C44169133
CCc1ccc(cc1)[C@@H](C)[NH2+]CC(=O)/N=c\2/[nH]c(cs2)c3ccc(cc3)Br C19640050
CC(C)c1ccc(cc1)[C@H]2C[C@@H](Nc3n2c4ccccc4[nH+]3)c5ccc(cc5)Cl C05460476
CCOc1ccc(cc1Cl)[C@@H]2C[C@H](n3c4ccccc4[nH+]c3N2)c5ccccc5F C09496684
c1cc(c(c(c1)Cl)Cl)/[NH+]=c\2/c(cc3cc(cc(c3o2)Cl)Cl)C(=S)N C59170926
CCc1ccccc1/[NH+]=c\2/c(cc3cc(cc(c3o2)Br)Br)C(=S)N C59171022
Cc1ccc(cc1)C2=NN3[C@@H](C=C([NH+]=C3N2)c4ccc(cc4)Cl)c5ccccc5Cl C08592227
CCOc1ccccc1[C@@H]2C[C@@H](Nc3n2c4ccccc4[nH+]3)c5ccc(cc5)Br C09308852
c1ccc2c(c1)[nH+]c3n2[C@@H](C[C@H](N3)c4ccc(cc4)Br)c5cccc(c5)Cl C09290912
c1ccc(c(c1)[C@@H]2C[C@H](n3c4ccccc4[nH+]c3N2)c5ccc(cc5)Cl)Cl C13810760
c1ccc(cc1)[C@H]2C[C@@H](n3c4ccccc4[nH+]c3N2)c5c(cccc5Cl)Cl C13810848
CC(C)c1ccc(cc1)[C@H]2C[C@H](Nc3n2c4ccccc4[nH+]3)c5ccc(c(c5)Cl)Cl C09292690
CCc1ccc2=[NH+]C(=NNC(=c2c1)c3ccc(cc3)[N+](=O)[O-])c4ccc(cc4)C C06844139
Cc1cc(c(c2c1C(=O)/C(=C\c3ccc(cc3)C(C)(C)C)/O2)C[NH+]4C[C@@H](C[C@H](C4)C)C)O C41583656
Cc1ccc(cc1)[C@@H]2[C@H]3C(=c4ccccc4=[NH+]3)CCN2C(=O)Nc5cc(cc(c5)C)C C63506378
c1ccc(c(c1)[C@H]2[C@@H]3C(=c4ccccc4=[NH+]3)CCN2C(=O)NC56CC7CC(C5)CC(C7)C6)F C63571287
c1ccc(c(c1)NC(=O)N2CCC3=c4cc(ccc4=[NH+][C@@H]3[C@H]2c5ccc(cc5)F)Cl)Cl C63572371
Cc1ccccc1NC(=O)N2CCC3=c4cc(ccc4=[NH+][C@@H]3[C@@H]2c5ccc(cc5)F)Cl C63572451
c1cc(ccc1[C@H]2[C@@H]3C(=c4cc(ccc4=[NH+]3)Cl)CCN2C(=O)NC5CCCC5)F C63572624
c1cc(ccc1[C@@H]2[C@@H]3C(=c4cc(ccc4=[NH+]3)Cl)CCN2C(=O)Nc5ccc(cc5F)F)F C63572660
Cc1ccc(cc1)[C@H]2[C@H]3C(=c4cc(ccc4=[NH+]3)Cl)CCN2C(=O)Nc5ccc(cc5)C C63572798
Cc1ccc(cc1)C(=O)Oc2ccc3ccccc3c2/C=N/NC(=O)C(=O)Nc4ccccc4Cl C02531352
Cc1ccc(cc1[N+](=O)[O-])[C@@H]2C3=C(C[C@H](CC3=O)c4ccc(cc4)Cl)Nc5ccccc5N2 C00861527
Cc1ccc(cc1[N+](=O)[O-])[C@@H]2C3=C(C[C@@H](CC3=O)c4ccc(cc4)Cl)Nc5ccccc5N2 C00861529
Cc1cc(nc(n1)SCC(=O)N/N=C/c2cc(c(c(c2)C(C)(C)C)O)C(C)(C)C)C C05541490
CCOc1ccc(cc1)/N=N/c2c(nn3c2nc(cc3c4ccccc4)c5ccccc5)N C08453286
Cc1ccc(cc1[N+](=O)[O-])[C@H]2C3=C(C[C@@H](CC3=O)c4ccc(cc4)Cl)Nc5ccccc5N2 C00861528
CC[C@@H](C)c1ccc(cc1)n2c(c(c3c2nc4ccccc4n3)C(=O)OCc5ccccc5)N C02399277
c1cc(c(cc1Nc2c(nc3c(n2)non3)Nc4ccc(c(c4)Cl)Cl)Cl)Cl C03212604
COc1cc(ccc1O)c2c/c(=N\Nc3nc4ccccc4s3)/c5cc(cc(c5o2)Cl)Cl C08903060
CC1([C@@H](N(C(=O)N1CC=C)c2cccc3c2cccc3)N(C(=O)Nc4cccc5c4cccc5)O)C C08926067
c1ccc(c(c1)/N=N/c2ccc(c(c2)/C=N/NC(=O)Cc3ccc(cc3)Br)O)Cl C09289440
c1cc(c(cc1/C=N/Nc2ccc(cc2[N+](=O)[O-])C(F)(F)F)I)O C09323663
Cc1cc(cc(c1O)c2nc3ccccc3s2)NC(=O)C4(CCCC4)c5ccc(cc5)[N+](=O)[O-] C10372884
CC(C)CCOC(=O)c1c2c(nc3ccccc3n2)n(c1N)c4cc(ccc4Cl)Cl C02256112
Cc1ccc(cc1C)S(=O)(=O)c2c3c(nc4ccccc4n3)n(c2N)c5ccc(cc5)C(C)C C02427566
Cc1c(c(n(n1)C)Nc2ccccc2)C(c3cccc(c3)F)c4c(nn(c4Nc5ccccc5)C)C C12623940
CCCCCN1c2ccccc2[C@]3(C1=O)c4c(c5ccccc5[nH]4)CCN3C(=O)NCCC C13635459
Cc1ccc(cc1)N[C@H]([C@@H](Nc2ccc(cc2)C)n3c4ccccc4nn3)n5c6ccccc6nn5 C15771274
c1cc(ccc1[C@H]2[C@@H]3CC=C[C@@H]3c4cc(ccc4N2)NC(=O)c5ccc(cc5Cl)Cl)[N+](=O)[O-] C16213976
Cc1cc(c2c(c1)nc(o2)c3cc(ccc3O)/N=C/c4c5ccc(cc5ccc4O)[N+](=O)[O-])C C03032266
c1cc(cc(c1)[N+](=O)[O-])c2ccc(o2)C(=O)NC(=S)/N=c\3/[nH]c(cs3)c4ccc(cc4)Cl C02879562
c1cc(c(cc1[N+](=O)[O-])[C@@H]2[C@@H]3CC=C[C@H]3c4cc(ccc4N2)OCCC5CCCCC5)O C20710003
Cc1ccc(c(c1)C)NS(=O)(=O)c2ccc(c(c2)[N+](=O)[O-])N/N=C/c3c(cccc3F)F C20755767
c1ccc2c(c1)N[C@@H](C3=C(N2)C[C@@H](CC3=O)c4ccc(cc4)Cl)c5ccc(c(c5)[N+](=O)[O-])Cl C20883730
CC(C)COc1ccc(cc1)[C@H]2CC3=C([C@@H](Nc4ccccc4N3)c5ccc(cc5)[N+](=O)[O-])C(=O)C2 C20884082
CCc1ccc(cc1)[C@H]2CC3=C([C@@H](Nc4ccccc4N3)c5ccc(c(c5)[N+](=O)[O-])C)C(=O)C2 C20884428
c1cc(cc(c1)/C=C\2/C(=O)N/C(=N/C3CCCC3)/S2)/C=C\4/C(=O)N/C(=N\C5CCCC5)/S4 C20987325
CC(C)COc1ccc(cc1)[C@H]2CC3=C([C@@H](Nc4ccccc4N3)c5ccccc5[N+](=O)[O-])C(=O)C2 C21257500
CC1(Cc2c(c(nn2c3[nH]c4ccccc4n3)Nc5ccc(c(c5)Cl)Cl)C(=O)C1)C C22457000
C[C@]12CCCC[C@@H]1CC[C@H]3[C@@H]2CC[C@]4([C@@H]3CC[C@]4(C/[NH+]=C/c5cc(ccc5[O-])[N+](=O)[O-])O)C C17028606
CC(C)(C)c1ccc(cc1)C(=O)N/C(=C\c2ccc(cc2)[N+](=O)[O-])/C(=O)Nc3ccc(cc3F)F C27522760
COc1cc2c(cc1Cl)[nH]/c(=N\C(=S)NC(=O)c3ccc(o3)c4ccc(cc4)Cl)/s2 C32128003
Cc1cc(n(n1)c2nc(c3c(c(sc3n2)C)C)N(NC4CCCCC4)NC5CCCCC5)C C34787104
Cc1ccc(cc1)NN(c2c3c(c(sc3nc(n2)n4c(cc(n4)C)C)C)C)NC5CCCCC5 C34787114
CC1CCN(CC1)c2nc(c3c(n(nc3n2)c4ccc(cc4)F)N)c5ccc(cc5)C(C)C C35578417
Cc1ccc2c(c1)c(c(o2)C(=O)Oc3ccc4c(c3)OC(=C([C@H]4c5ccc(cc5)Cl)C#N)N)C C38687837
c1cc2c(c(ccc2)/C=N/Nc3nnc(c4c3cccc4)N/N=C/c5c6c(ccc5)cccc6)cc1 C17418744
C[C@@]1\2CC[C@@](C1(C)C)(C(=O)/C2=N\Nc3ccc(cc3)[N+](=O)[O-])C(=O)Nc4cccc5c4cccc5 C33960745
Cc1ccc(cc1Cl)NC(=O)c2c(c\3c(o2)CCC/C3=N\Nc4ccc(cc4)[N+](=O)[O-])C C40814715
Cc1c\2c(oc1C(=O)Nc3cccc(c3Cl)Cl)CCC/C2=N\Nc4ccc(cc4)[N+](=O)[O-] C40814749
Cc1c\2c(oc1C(=O)Oc3ccc(cc3Cl)Cl)CCC/C2=N\NC(=O)c4ccccc4O C40826515
CCCCSc1nc2n(n1)[C@@H](C(=C(N2)C)C(=O)Nc3cccc(c3C)C)c4ccccc4Cl C41019641
CCC(C)(C)[C@@H]1CCc2c(sc3c2C(=N[C@@H](N3)c4ccc(c(c4)[N+](=O)[O-])Br)O)C1 C08919983
CC(C)(C)c1cc(cc(c1O)C(C)(C)C)n2c3cc(c(cc3nc2c4ccccc4O)OC)OC C06040018
c1ccc(cc1)N([C@@H](C2CCCCC2)C(=O)NC3CCCCC3)C(=O)c4cc(ccc4O)[N+](=O)[O-] C36609302
c1ccc2c(c1)nc(s2)c3cc(ccc3O)/N=C/c4c5ccc(cc5ccc4O)[N+](=O)[O-] C02071707
c1ccc2c(c1)nc(s2)c3ccc(cc3O)/N=C/c4c5ccc(cc5ccc4O)[N+](=O)[O-] C03139415
c1ccc2cc(c(cc2c1)C(=O)N/N=C/3\c4ccccc4N(C3=O)Cc5ccc(cc5)Cl)O C13069162
c1ccc(cc1)c2c3c(n(n2)c4ccccc4)Nc5ccccc5N[C@@H]3c6cccc(c6)[N+](=O)[O-] C13097499
Cc1cc(cc(c1)OCC(=O)N/N=C\c2cc(ccc2O)/N=N/c3cccc4c3cccc4)C C12859609
c1ccc2c(c1)C[C@H]3[C@H]2c4cc(ccc4N[C@@H]3c5cccc(c5)Cl)C(=O)[O-] C04151468
c1ccc2c(c1)C3c4ccccc4C2[C@H]5[C@H]3C(=O)N(C5=O)c6ccccc6[S-] C04832605
Cc1c2c(nc\3n(c2=O)CCCC/C3=C\c4c(c(c(c(c4F)F)F)F)F)sc1C(=O)[O-] C13215230
CCCCn1c2ccccc2c3c(c1=O)c(c(c(=O)o3)I)[O-] C06757184
Cc1cc(ccc1[N-]S(=O)(=O)c2cc(cc(c2)Cl)Cl)Br C20301983
c1cc(ccc1NCc2cc(cc(c2[O-])Cl)Cl)I C20477464
c1cc(ccc1c2nc3c(c(n2)[S-])Cc4cc(ccc4O3)F)Br C20861755
c1cc(=O)oc2c1cc(cc2)S(=O)(=O)[N-]c3ccc(cc3Cl)Cl C23873767
c1ccc(cc1)n2c(c(c3n2cc(n3)c4ccc(cc4Cl)Cl)C5=NCCCCC5)[O-] C27526325
c1ccc2c(c1)-c3c(c(c(c(n3)[S-])C#N)c4ccc(cc4)Br)CCS2 C28648199
c1cc(ccc1[C@@H]2[C@H]3CC=C[C@H]3c4cc(cc(c4N2)C(=O)[O-])Br)Br C32109287
c1cc(ccc1[C@@H]2[C@@H]3CC=C[C@@H]3c4cc(cc(c4N2)C(=O)[O-])Br)Br C32109289
c1csc2c1nc(=S)n(c2[O-])c3cc(c(cc3Cl)Cl)Cl C35697942
Cc1c-2c(=O)n(nc2cc(n1Cc3cccs3)[O-])c4ccc(cc4)Cl C36576024
c1cc(c(cc1Cl)[N-]S(=O)(=O)c2c(cc(cc2Cl)Br)Cl)Cl C37385730
Cc1ccc(cc1Cl)[N-]S(=O)(=O)c2c(cc(cc2Cl)Br)Cl C37385741
c1cc(c(cc1F)Cl)[N-]S(=O)(=O)c2c(cc(cc2Cl)Br)Cl C37385905
Cc1cc(ccc1[N-]S(=O)(=O)c2ccc(cc2Br)F)F C37408672
c1cc(c(cc1F)Cl)[N-]S(=O)(=O)c2ccc(cc2Br)F C37575624
c1cc(c(cc1Cl)[N-]S(=O)(=O)c2ccc(cc2Br)Br)F C37575695
c1ccc(cc1)[C@H]2[C@@H](Oc3ccccc3O2)c4nnc(n4c5ccccc5)[S-] C08436332
CCc1ccccc1N2C(=O)[C@H]3[C@H](C2=O)C4(c5ccccc5C3c6c4cccc6)C(=O)[O-] C39328520
CC(C)c1ccc(cc1)N2C(=O)[C@H]3[C@H](C2=O)C4(c5ccccc5C3c6c4cccc6)C(=O)[O-] C33371690
c1cc(ccc1[C@H]2NC(=O)C(=C(N2c3ccc(cc3)F)[S-])C#N)Cl C39843088
c1cc(cc(c1)I)[C@@H](c2ccc3c(c2)oc(n3)[O-])Cl C40273623
c1cc2c(cc1[C@@H](c3cc(ccc3F)Br)Br)oc(n2)[O-] C40285765
c1ccc2c(c1)[C@](CCS2)(C(=O)[O-])Oc3ccc(cc3)I C41957075
c1cc(c(cc1F)Cl)[N-]S(=O)(=O)c2c(ccs2)Br C42350484
c1cc(cc(c1)F)[N-]S(=O)(=O)c2ccc(cc2)I C48430057
c1cc(c(cc1F)I)/C(=C(/C#N)\C(=O)c2ccsc2)/[O-] C48530042
CC(=O)O[C@H]1CC[C@]2([C@H]3CC[C@]4([C@@H]([C@@H]3CC=C2C1)CC[C@@H]4C(=O)[O-])C)C C48547305
Cc1ccc(cc1S(=O)(=O)[N-]c2ccc(cc2Cl)I)F C48654002
c1cc(ccc1Sc2c(cc(cn2)Br)C(=O)[O-])Br C50044482
c1cc(sc1)/C(=C(\C#N)/S(=O)(=O)c2cc(ccc2Cl)Cl)/[O-] C52394626
CC(=O)N1CCCc2c1ccc(c2)S(=O)(=O)[N-]c3ccc(cc3Cl)Cl C52781212
c1ccc(cc1)N2C(=O)[C@@H]3[C@H](c4c(nc(s4)[S-])S[C@@H]3C2=O)c5ccco5 C40475402
CCCCn1c2ccccc2c3c(c1=O)c(c(c(=O)o3)Br)[O-] C19419144
c1ccc(cc1)[C@H]2C3=C(C(=C4SCCCS4)CCC3)NC(=N2)[S-] C13878972
Cc1c(sc2c1c(nc(n2)/C(=C\c3ccc(s3)Br)/C#N)[O-])C C33502281
c1cc(c(cc1F)F)S(=O)(=O)[N-]c2nc3c(s2)cc(c(c3F)F)F C57733837
c1cc(ccc1F)S(=O)(=O)[N-]c2nc3c(s2)cc(c(c3F)F)F C57733841
c1ccc2c(c1)c(c[nH]2)/C=C\3/C(=O)N=C(S3)[N-]c4cc(cc(c4)Cl)Cl C16946582
c1cc(c(cc1/C=C(/c2nc(c3c4c(sc3n2)CCC4)[O-])\Cl)F)F C07488892
Cc1ccc(cc1)S(=O)(=O)/N=C(/N2c3cc(c(cc3C(=CC2(C)C)C)C)C)\[O-] C58871056
C/C(=C\c1ccccc1)/C=C/2\C(=NC(=S)N(C2=O)c3ccccc3F)[O-] C59136249
c1ccc(cc1)[C@H]2C[C@H]3C[C@@H]2[C@@H]4[C@@H]3C(=O)N(C4=O)c5ccc(cc5)C(=O)[O-] C59227191
c1cc(c(cc1Br)Cl)S(=O)(=O)[N-]c2cc(c(c(c2)F)F)F C61122717
c1ccc2c(c1)c(c(s2)/C=C\3/C(=O)N=C(S3)/C=C(/c4ccco4)\[O-])Cl C61175367
Cc1ccc(cc1)c2c3c(sc2C(=O)[O-])[C@H](CC(=O)N3)c4ccccc4F C64796169
c1cc(cc(c1)F)/C=C/2\C(=O)N=C(S2)[N-]c3cccc(c3Cl)Cl C02247337
c1ccc2c(c1)nc(c(n2)NS(=O)(=O)c3ccc(cc3)Br)Nc4cccc(c4)O C01786861
c1ccc(cc1)c2c(c3ccccc3[nH]2)/C=N/NC(=O)c4ccc(cc4)NS(=O)(=O)c5cccs5 C02652235
CCc1c2c(c(sc2nc3c1C(=O)CC(C3)(C)C)C(=O)Nc4nc(sn4)c5ccc(cc5)Cl)N C02890843
CCn1c(nnc1SCc2nc(nc(n2)Nc3ccccc3C)N)c4ccc(cc4)Cl C09071618
CCn1c2ccccc2c3c1ccc(c3)NC(=O)CSc4nnc(n4N)c5ccccc5C C09463785
c1ccc(cc1)n2c(=O)c3c(nc2NNC(=S)NCc4ccco4)-c5ccccc5CC36CCCCC6 C12436937
c1ccc(cc1)n2cc(c(n2)c3cc4ccccc4o3)/C=N/Nc5ccc(cc5)S(=O)(=O)N C12619670
c1ccc(cc1)[C@H](C(=O)Nc2cc(cc(c2)Cl)Cl)OC(=O)c3ccc(c(c3)[N+](=O)[O-])N C12657465
C[C@H]1CCc2c(cc(s2)c3nnc(o3)SCc4nc(nc(n4)Nc5ccc(cc5)F)N)C1 C12864147
CC(C)[C@@H](C(=O)NC(=O)N)Sc1nnc(n1c2cc(ccc2OC)Cl)c3cccc(c3)Cl C09023489
CC(C)(C)c1ccc(cc1Br)C(=O)NC(=S)NNC(=O)c2ccc(c(c2)[N+](=O)[O-])Cl C13977100
CC(C)CC(=O)Nc1ccc(cc1)C(=O)NNC(=O)N2c3ccccc3Sc4c2cccc4 C13988915
C[C@@H](C(=O)Nc1ccccc1C(F)(F)F)OC(=O)c2ccc3c(c2N)C(=O)c4ccccc4C3=O C15643107
CC[C@H](C)[C@H](C(=O)Nc1nnc(s1)c2ccc(cc2)Br)NC(=O)Nc3ccc(cc3)C#N C16572385
CC[C@@H](C)[C@@H](C(=O)Nc1nnc(s1)c2ccc(cc2)Br)NC(=O)Nc3ccc(cc3)C#N C16572386
Cc1ccc(c(c1)C)NC(=O)CSC2=C([C@@H](C(=C(N2)C)C(=O)Nc3ccccc3C)c4ccco4)C#N C01305060
Cc1cccc(c1NS(=O)(=O)c2ccc3c(c2)[C@H]4C=CC[C@@H]4[C@@H](N3)c5cc(ccc5O)[N+](=O)[O-])C C14475967
Cc1cc(cc(c1)NC(=O)CSc2nc([nH]n2)N/N=C(\C)/C34CC5CC(C3)CC(C5)C4)C C20837401
CCOc1cc(cc(c1O)[N+](=O)[O-])[C@@H]2C3=C(C[C@H](CC3=O)c4cccc(c4)OC)Nc5ccccc5N2 C20882143
Cc1c(cccc1Cl)NC(=O)CSc2nc([nH]n2)N/N=C(\C)/c3ccc(cc3)Br C21081772
CCOc1cc(cc(c1O)[N+](=O)[O-])[C@H]2C3=C(C[C@H](CC3=O)c4ccc(cc4)Cl)Nc5ccccc5N2 C21221646
c1ccc(c(c1)[C@H]2CC3=C([C@@H](Nc4ccccc4N3)c5ccc(c(c5)[N+](=O)[O-])O)C(=O)C2)Cl C21224072
c1ccc(c(c1)[C@@H]2CC3=C([C@H](Nc4ccccc4N3)c5ccc(c(c5)[N+](=O)[O-])O)C(=O)C2)Cl C21224084
CC(C)Oc1ccc(cc1OC)[C@@H]2CC3=C([C@H](Nc4ccccc4N3)c5cccc(c5O)OC)C(=O)C2 C21225124
C[C@@H](C(=O)Nc1ccc2c(c1)C(=O)c3ccccc3C2=O)Sc4nc(c5ccsc5n4)N C21762292
C[C@@H](C(=O)Nc1cc(ccc1Cl)[N+](=O)[O-])Sc2nc(c3c4c(sc3n2)CCCC4)N C23590663
C[C@H]1CCc2c(sc3c2c(nc(n3)S[C@H](C)C(=O)Nc4cc(ccc4OC)[N+](=O)[O-])N)C1 C23590760
C[C@@H]1[C@H]2[C@@H](C[C@@]3(C1=CC(=O)O3)O)[C@@]4(CCCC([C@@]4([C@@H]([C@@H]2O)OC(=O)/C=C/c5ccccc5)O)(C)C)C C31163954
CC1=C([C@@H](c2c(=O)[nH]c(nc2N1)SCc3ccccc3Cl)c4ccc(cc4)O)C(=O)OC C32655297
CC[C@H](C)[C@H](C(=O)Nc1nnc(s1)c2ccc(cc2)F)NC(=O)NC34CC5CC(C3)CC(C5)C4 C35147876
CC[C@@H](C)[C@H](C(=O)Nc1nnc(s1)c2ccc(cc2)C)NC(=O)Nc3cccc(c3C)C C35724966
COc1ccc(c(c1)F)c2c3c(n(nc3nc(n2)NCCc4ccccc4)c5ccc(cc5)F)N C35929097
COc1ccc(cc1)CCNc2nc(c3c(n(nc3n2)c4ccc(cc4)F)N)c5ccc(cc5)F C35930114
Cc1ccc(c(c1)C)[C@H](C(=O)NC2CCCCC2)N(Cc3ccc(o3)C)C(=O)c4c(cccc4O)O C36597455
Cc1ccc(cc1)S(=O)(=O)/N=c\2/[nH]c(c(s2)NC(=O)Nc3ccc(cc3Cl)Cl)C C01156877
c1cc(ccc1Nc2nc(nc(n2)N3CCOCC3)N/[NH+]=C/c4cc(ccc4[O-])Br)Cl C22017181
Cc1ccc(c(c1)OC[C@H]2NN[C@@H](N2c3ccccc3)SCc4[nH]c(=O)c5ccccc5n4)C C39747542
c1cc(ccc1C(=O)NNc2c(c(ncn2)Nc3ccc(cc3Cl)Cl)[N+](=O)[O-])Br C40650203
Cc1c\2c(oc1C(=O)Nc3cccc4c3cccc4)CCC/C2=N\NC(=O)c5ccccc5O C40826434
C[C@H](c1ccc(cc1)F)NC(=O)[C@@H](C)OC(=O)c2ccc3c(c2N)C(=O)c4ccccc4C3=O C45247619
c1c(c(cc(c1Br)O)O)/C=N/Nc2nc(nc(n2)N3CCCCC3)N4CCCCC4 C04017936
Cc1ccc(c(c1)Nc2nc(nc(n2)N3CCOCC3)N/N=C/c4cc(ccc4O)Br)C C08935090
Cc1ccc2c(c1)nc(o2)c3ccc(cc3O)NC(=S)NC(=O)COc4ccc(cc4C)Cl C02843223
C[C@@H](C(=O)Nc1ccccc1Cl)OC(=O)c2ccc3c(c2N)C(=O)c4ccccc4C3=O C15643067
CC(C)(C)c1c2c([nH]n1)OC(=C([C@H]2c3ccc(cc3)OC(=O)c4ccccc4Cl)C#N)N C09861006
C/C(=N\Nc1[nH]nc(n1)SCC(=O)Nc2ccccc2Br)/C34CC5CC(C3)CC(C5)C4 C59310644
Cc1ccc(cc1C)NC(=O)CSc2nc([nH]n2)N/N=C(\C)/C34CC5CC(C3)CC(C5)C4 C59310695
CC1=C([C@H](NC(=S)N1)c2ccc(cc2Cl)Cl)C(=O)N/N=C/c3ccc(cc3OC)OC C59384929
Cc1cc(ccc1OC)c2csc3c2c(=O)nc([nH]3)S[C@@H](C)C(=O)Nc4cc(ccc4O)C=O C62038781
C[C@H]1C(=C(NN1c2ccccc2)C)NC(=O)COC(=O)c3ccc4c(c3)c5c([nH]4)CCCC5 C40083820
c1ccc(cc1)N(c2ccccc2)C(=O)c3c(c4c5c(c([nH+]c4s3)N6CCOCC6)CCCC5)N C02236821
Cc1ccc(cc1)S(=O)(=O)Oc2ccc3c(c2)c(=O)c4c(ccc(c4s3)CO)NCC[NH+](C)C C05487777
C[NH+](CCCNc1cc2c(c3c1c(=O)c4ccccc4c3=O)[nH]c5ccccc5o2)Cc6ccccc6 C09009914
Cc1c(c(n(n1)Cc2ccccc2)Cl)/C=N/NC(=O)c3c(c(c(c([nH+]3)Cl)Cl)N)Cl C09789183
Cc1c(cccc1Cl)NC(=[NH2+])Nc2[nH]c(=O)cc(n2)CSc3nc4ccccc4s3 C09938579
C[C@@H](C(=O)Nc1ccc(cc1)S(=O)(=O)N2CCCCC2)[NH2+][C@H](c3ccccc3)c4cccs4 C11044359
COc1ccc(c(c1)O)C[NH+]2CCC(CC2)[C@@]3(C(=O)N(C(=O)N3)CC4CC4)Cc5ccccc5Cl C12210824
c1ccc2c(c1)cc([nH]2)C[NH2+]C3CCN(CC3)c4ccc(cc4)C(=O)NCc5ccc6c(c5)OCO6 C14880403
COc1ccc(c(c1)C[NH+]2CCC(CC2)[C@]3(C(=O)N(C(=O)N3)CC4CC4)Cc5ccccc5Cl)O C14988297
CC(C)CC[C@H](c1c2c(sc1n3cccc3)C[NH+](CC2)C)NC(=O)Nc4ccccc4OC C20532140
CC(C)Cn1cc(c2ccccc2c1=O)NC(=O)NCCCN3CC[NH+](CC3)C4CCCCC4 C21348306
Cc1cc([nH+]c2c1c(c(s2)C(=O)OCC(=O)Nc3ccc4c(c3)C(=O)c5ccccc5C4=O)N)C C29033386
c1cc(c(cc1Br)/C=N/Nc2cc(nc([nH+]2)N3CCCCCC3)N4CCCCCC4)O C23634203
CCOC(=O)c1c2c(sc1NC(=O)/C=C/c3cccc(c3)[N+](=O)[O-])C([NH2+]C(C2)(C)C)(C)C C33582521
c1cc(ccc1/C=N\NC(=O)C[NH+]2CCn3c4ccc(cc4c5c3[C@@H]2CCC5)C6CCCCC6)O C36038140
CC[C@@H]([C@H]1c2cc(c(cc2CC[NH+]1Cc3ccc(cc3)F)OC)OC)NC(=O)NC(C)(C)C C36048484
Cc1ccc(c(c1)c2csc3c2c(=O)[nH]c(n3)C[NH+](C[C@H](COC)O)C4CCCCC4)C C36207111
COc1cc(ccc1OCc2ccccc2)[C@@H](c3ccc4cccnc4c3O)Nc5cccc[nH+]5 C36245366
CCc1cccc(c1NC(=S)N/N=C/2\c3ccccc3N(C2=O)C[NH+]4C[C@H](C[C@@H](C4)C)C)CC C20685319
c1ccc(cc1)C[C@@H]2CN(CC[NH2+]2)c3cc(ccc3NS(=O)(=O)c4ccccc4O)c5ccccc5 C39481899
Cc1ccc(cc1)O[C@@H](C)CNC(=O)[C@H]2CN(CC23CC[NH2+]CC3)C(=O)c4ccc(o4)c5ccc(cc5)F C39666242
Cc1ccc(cc1)O[C@H](C)CNC(=O)[C@H]2CN(CC23CC[NH2+]CC3)C(=O)c4ccc(o4)c5ccc(cc5)F C39666244
CCc1ccc(cc1)[C@@H](C)NC(=O)[C@H]2CN(CC23CC[NH2+]CC3)C(=O)[C@@H](C(C)C)Oc4ccccc4 C39696276
Cc1ccc(cc1)N2[C@@H](NN=C2SCC(=O)N/N=C/C3=c4ccccc4=[NH+]C3)c5ccc(cc5)OC C39923315
Cc1cc(c(cc1Nc2c(c(nc[nH+]2)N3CCc4c3cccc4)N)Cl)[C@H](C#N)c5ccc(cc5)Cl C40687258
Cc1c2cc[nH]c2ccc1Nc3c4cc(sc4ncc3C#N)c5cc(ccc5OC)C[NH+](C)C C40936222
CCOc1ccc(cc1)[C@H](c2c3c(sc2NC(=O)c4ccco4)CCCC3)Nc5cccc[nH+]5 C38550644
Cc1ccc(c(c1)C)NC(=O)c2c(c3c(=O)[nH]c(nc3s2)C[NH+](C)CCOc4ccc(cc4)F)C C15101529
C[C@@H](C(=O)Nc1ccccc1C[NH+](C)C2CCCCC2)NS(=O)(=O)c3ccc(cc3)Cl C46539450
c1c[nH+]cc(c1NC2CCCCCCC2)S(=O)(=O)/N=C(\C[N+](=O)[O-])/NC3CCCCCCC3 C49720590
Cc1ccc(c(c1)C)NS(=O)(=O)c2ccc(c(c2)[N+](=O)[O-])NCCc3cn4ccccc4[nH+]3 C08724679
Cc1ccc2c(c1)cc(/c(=[NH+]/c3ccc(cc3)S(=O)(=O)N)/o2)C(=O)Nc4ccccc4Cl C59170561
CCc1ccc(cc1)NC(=O)c\2cc3cccc(c3o/c2=[NH+]\NS(=O)(=O)c4ccc(cc4)C)OCC C59170635
CCc1ccccc1NC(=O)c\2cc3c4ccccc4ccc3o/c2=[NH+]\c5ccc(cc5)S(=O)(=O)N C59170646
C[C@H](C(=O)NC12CC3CC(C1)CC(C3)C2)[NH+]4CCC(CC4)C(=O)Nc5cc(ccc5O)Cl C59258594
C[C@H](c1ccc2c(c1)CCCC2)NC(=O)C[NH+]3CCC(CC3)C(=O)Nc4cc(ccc4O)Cl C59258817
C/C(=N\NC(=[NH2+])S[C@H]1CC(=O)N(C1=O)c2ccccc2OC)/c3ccc(cc3)C4CCCCC4 C59489463
COc1c(c(c(c(c1F)F)C(=O)NC(=S)/[NH+]=C/2\C=C/C(=C\3/Nc4ccccc4S3)/C(=C2)O)F)F C08833254
C[C@]1(CC[C@H](C1(C)C)C2[NH+]=c3ccccc3=[NH+]2)C(=O)N/N=C/c4ccc(c(c4C(=O)[O-])OC)OC C63089116
C[C@@]1(CC[C@H](C1(C)C)C2[NH+]=c3ccccc3=[NH+]2)C(=O)N/N=C/c4ccc(c(c4C(=O)[O-])OC)OC C63089121
C[C@@]1(CC[C@@H](C1(C)C)C2[NH+]=c3ccccc3=[NH+]2)C(=O)N/N=C/c4ccc(c(c4C(=O)[O-])OC)OC C63089124
C[C@H]1C(=c2ccccc2=[NH+]1)CCN/C=C\3/C(=NN(C3=O)[C@@H]4Nc5ccccc5S4)C(F)(F)F C63110753
C[C@]12CC[C@@H]3[C@@H]([C@@H]1CC[C@@H]2O)CCC4=C/C(=N\OCC(=O)NCC[C@@H]5C=c6ccccc6=[NH+]5)/CC[C@]34C C63269900
C[C@@H]1C(=Cc2ccccc2O1)/C=N/NC(=O)[C@H](CC3=c4ccccc4=[NH+]C3)NC(=O)OC(C)(C)C C63350897
C[C@H]1C(=Cc2ccccc2O1)/C=N/NC(=O)[C@H](CC3=c4ccccc4=[NH+]C3)NC(=O)OC(C)(C)C C63350898
Cc1ccc(cc1)C(=O)N/C(=C\c2cccc(c2)[N+](=O)[O-])/C(=O)NCCC3=c4ccccc4=[NH+][C@H]3C C63514817
Cc1cccc(c1)S(=O)(=O)N[C@H](CC2=c3ccccc3=[NH+]C2)C(=O)N[C@H](C)c4ccc(c(c4)F)F C63853239
Cc1ccc(c(c1)C)NS(=O)(=O)c2ccc(c(c2)[N+](=O)[O-])N/N=C/C3=c4ccccc4=[NH+]C3 C64220764
c1cc2c(cc1NC(=O)[C@@H]3C=c4cc(ccc4=[NH+]3)Cl)N[C@@H](S2)NC(=O)C5CCCCC5 C64637610
c1cc2c(cc1NC(=O)[C@H]3C=c4cc(ccc4=[NH+]3)Cl)N[C@H](S2)NC(=O)C5CCCCC5 C64637613
c1ccc(cc1)c2csc3c2c(ncn3)N4CCC(CC4)[NH2+][C@H]5CCCC[C@@H]5O C04299577
c1ccc(cc1)Sc2ccccc2NC(=O)C[NH+]3CCN(CC3)c4ccc(cc4)O C07590433
c1ccc(c(c1)NC(=O)NC(=O)C[NH+]2CCc3c(ccs3)[C@@H]2c4cccs4)F C08001090
C[C@@H]1CC(=O)Nc2ccccc2N1C(=O)C[NH2+][C@@H](C)c3ccc(cc3)c4ccccc4 C08734750
CCc1ccc(cc1)[C@H](c2cccs2)[NH2+]CC(=O)Nc3ccc(cc3)N4CCCC4=O C09643602
c1ccc(cc1)NC(=O)C2CC[NH+](CC2)CC(=O)N[C@@H](c3ccc(cc3)F)c4cccs4 C09870322
COc1ccc(c(c1)C[NH+]2CCOc3c(cc(cc3O)c4nc5ccccc5s4)C2)O C12210251
CC1CC[NH+](CC1)[C@H](CNC(=O)CNC(=O)Cc2cccc3c2cccc3)c4cccs4 C12816819
C[C@H](Cc1ccsc1)[NH2+]C2CCN(CC2)c3ccc(cc3)NS(=O)(=O)c4ccccc4 C12246643
c1ccc2c(c1)c3c([nH]2)[C@@H]([NH+](CC3)Cc4c[nH]nc4C5CCCCC5)c6ccccn6 C12445770
Cc1ccc(cc1)Cn2cnc3c(c2=O)c4c(s3)C[C@@H](CC4)[NH2+]CC(C)(C)CO C20203547
CCc1ccccc1NC(=O)N[C@H](CC)c2c3c(sc2n4cccc4)C[NH+](CC3)CC C20532219
Cc1cc(ccc1Cl)n2c(=[NH2+])c3c(n[nH]c3nc2SCc4ccccc4Cl)C C20664526
C[C@@H]1CCC[C@H]([NH+]1CCCNC(=O)c2ccc3c(c2)NC(=O)/C(=C/c4ccccc4)/S3)C C20737367
CCOc1cccc(c1O)[C@@H]2CC(=N[C@H]([NH2+]2)c3ccc(cc3)Br)c4ccc(cc4)OC C20762993
CC1(CC(CC([NH2+]1)(C)C)NC(=S)N(Cc2ccc(cc2)OC)C[C@@H]3CCCO3)C C21263041
CN(C)c1ccc(cc1)[C@H](CNC(=O)NCc2ccc(cc2)F)[NH+]3CCc4ccccc4C3 C22419264
COc1ccc(c(c1)F)c2c(c[nH]n2)C[NH+]3CCC(CC3)[C@@H](CCc4ccccc4)O C23339826
c1ccc2cc(c(cc2c1)C(=O)NC[C@@H](c3cccs3)[NH+]4CCCC4)NC(=O)C5CC5 C25384102
CC[NH+](CC)CCSc1c(c(c(c(n1)N)C#N)c2cccc(c2Cl)Cl)C#N C35087259
COc1ccc2cc(c(nc2c1)N3CCC[C@@H](C3)CO)C[NH2+]CCC4=CCCCC4 C35999741
Cc1ccc(cc1C)n\2cc([nH]/c2=N\C(=O)C[NH2+]CC3CC3)c4ccc(cc4)Cl C36039499
CC(C)C[NH+](Cc1[nH]c(=O)c2c3c(sc2n1)CCCC3)C[C@@H](Cc4ccccc4)O C36156540
CC[C@H](C[NH+](Cc1[nH]c(=O)c2c(csc2n1)c3ccccc3)C4CCCCC4)O C36205505
CN1CCCc2c1ccc(c2)[C@@H](CNC(=O)NCc3cccc4c3cccc4)[NH+](C)C C38517514
CN1CCCc2c1ccc(c2)[C@H](CNC(=O)NCc3cccc4c3cccc4)[NH+](C)C C38517516
CN1CCCc2c1ccc(c2)[C@H](CNC(=O)NCCCc3ccccc3)[NH+]4CCCC4 C38517586
CN1CCCc2c1ccc(c2)[C@@H](CNC(=O)NCc3ccc(cc3)F)[NH+]4CCCCC4 C38517698
CN1CCc2c1ccc(c2)[C@@H](CNC(=O)NCc3ccc(cc3)Cl)[NH+]4CCCCC4 C38517834
Cc1ccc2=[NH+]C(=O)[C@H](C=c2c1)CNc3ccc(cc3)N(CCO)Cc4ccccc4 C38789990
C[C@@H](C(=O)Nc1ccccc1C(C)C)[NH+](C)CC(=O)Nc2ccccc2Br C23038649
CC1=N[C@@H](N=C1)CC[NH2+]C[C@@H]2CN(N[C@@H]2c3ccccc3Cl)c4ccc(cc4)F C39364802
c1ccc(c(c1)[C@@H]2[C@@H](CN(N2)c3ccc(cc3)F)C[NH2+]C[C@@H]4C5=C(CCC5)N=N4)Cl C39380788
Cc1ccccc1[C@H]2C(=CN(N2)c3ccc(cc3F)F)C[NH2+]CCC4=C(N=N[C@H]4C)C C39399206
CC(C)(C#Cc1ccc(s1)C[NH+]2CCC[C@@H](C2)Nc3ccc4c(c3)OCCO4)O C39421121
CSC1=C[C@@H]2C[C@@H]3CO[P@@](=O)(N[NH+]3C[C@@H]2C=C1c4ccccc4O)Cc5ccccc5 C39466619
CSC1=C[C@H]2C[C@@H]3CO[P@@](=O)(N[NH+]3C[C@@H]2C=C1c4ccccc4O)Cc5ccccc5 C39466621
CC1(CCCCC1)C(=O)N2C[C@H](C3(C2)CC[NH2+]CC3)C(=O)NCCc4ccc(cc4)Br C39652889
CCc1ccc(cc1)CCNC(=O)[C@H]2CN(CC23CC[NH2+]CC3)C(=O)c4ccc(cc4Cl)Cl C39654156
CCCCCCC(=O)N1C[C@@H](C2(C1)CC[NH2+]CC2)C(=O)N[C@H](C)c3ccc(cc3)Br C39657048
CCc1ccc(cc1)[C@H](C)NC(=O)[C@H]2CN(CC23CC[NH2+]CC3)C(=O)c4ccc(cc4Cl)Cl C39695881
C[C@H](C(=O)Nc1ccc(cc1F)Br)[NH2+][C@H](c2ccc3c(c2)OCCO3)C(C)C C40002619
CCN(c1ccccc1)c2c(c(nc[nH+]2)N(Cc3ccccc3)Cc4ccccc4)N C40679464
C[C@H](C[NH+](CCC(C)C)Cc1[nH]c(=O)c2c(csc2n1)c3ccc(cc3)Cl)O C36207789
C[C@H]1C[C@@H](C[NH+](C1)Cc2ccc(cc2)CNC(=O)CNC(=O)/C=C/c3ccccc3)C C59057461
c1ccc(c(c1)NC(=O)CNC(=O)C[NH+](CC2CCCCC2)C3CC3)Br C59409303
CC(C)C[C@H](C(=O)NC[C@H]1CCC[NH+](C1)C(C)C)NC(=O)c2ccc(cc2Cl)Cl C60210863
COc1ccc2=[NH+]CC(=c2c1)CCNC(=O)/C=C\3/CS[C@H](N3)c4ccc(cc4)Cl C63281539
c1ccc(cc1)[C@H](CNC(=O)c2ccc3c(c2)CCC(=O)N3)C4=c5ccccc5=[NH+]C4 C64156446
C[C@@H](C(=O)N[C@H](Cc1ccccc1)C[NH+]2CCCCC2)NC(=O)c3ccc(s3)Br C65626736
CC[NH+](CC)CCCNc1c2c(c3c4c(c(nc3s2)C(C)C)COC(C4)(C)C)nc(n1)SC C09210443
CCC[NH+](CCC)CN1c2ccccc2/C(=N\NC(=O)CSc3nc4ccccc4s3)/C1=O C09302075
CC[C@H](c1nnnn1C2CCCCC2)[NH+](Cc3ccccc3)Cc4cc5c(cc(cc5[nH]c4=O)C)C C13064830
CC[C@H](c1nnnn1Cc2ccccc2)[NH+](Cc3cc4c(cc(cc4[nH]c3=O)C)C)C5CCCCC5 C13064880
CC(C)(C)c1ccc(cc1)c2nn(c(=S)n2c3ccc(cc3)Cl)C[NH+]4CCCC[C@H]4C(=O)N C13071565
CCC(C)(C)n1c(nnn1)[C@H](C(C)C)[NH+](Cc2cc3cc(c(cc3[nH]c2=O)C)C)C4CCCCC4 C13498865
CCC[C@H](c1nnnn1C2CCCCC2)[NH+](Cc3cc4ccc(cc4[nH]c3=O)OC)C5CCCCC5 C13499373
CCC[C@@H](c1nnnn1Cc2ccco2)[NH+](Cc3cc4c(cc(cc4[nH]c3=O)C)C)C5CCCCC5 C13499612
CCC[C@@H](c1nnnn1Cc2ccccc2)[NH+](Cc3cc4cccc(c4[nH]c3=O)C)C5CCCCC5 C13500122
c1ccc2c(c1)ccc(c2C[NH2+]CCNc3ccc(cc3)[N+](=O)[O-])OCc4ccc(cc4Cl)Cl C16525910
c1ccc2c(c1)ccc(c2C[NH2+]CCNc3ccc(cc3Cl)[N+](=O)[O-])OCc4ccc(cc4)Cl C16525916
COc1ccc2c(c1)c3c([nH]2)[C@H](NCC3)c4ccc(c(c4)C[NH+]5CCN(CC5)c6ccccc6F)OC C20112352
CCC[NH+](CCC)CCN1C(=O)c2cc3c(n2C[C@@]1(C)C(=O)NC4CCCCC4)cc(s3)CC C21526062
CC(=O)[NH+]=c1ccc-2c(cc(oc2c1)O)CSc3nnc(n3c4ccccc4)c5cccc(c5)OC C21610293
CCOC(=O)[NH+]=c1ccc-2c(cc(oc2c1)O)CSc3nnc(n3CC=C)c4ccc(cc4)Cl C21673330
c1ccc(cc1)n2c(nnn2)SCC[NH2+]Cc3cccc(c3)OCc4ccc(cc4Cl)Cl C22107886
CCOC(=O)c1c2c(sc1NC(=O)[C@@H](C)[NH2+]C3CCCCCCC3)CN(CC2)Cc4ccccc4 C13131537
CCOC(=O)c1c2c(sc1NC(=O)[C@H](C)[NH2+]C3CCCCCCC3)CN(CC2)Cc4ccccc4 C13131539
COc1cc(c(cc1Cl)Cl)Nc2c(cnc3c2sc(c3)c4ccc(o4)CN5CC[NH2+]CC5)C#N C28525510
CC(=C)CSc1nc(c2c(csc2n1)c3ccccc3)N4CC[NH+](CC4)CC(=O)NCc5ccccc5 C34774323
CCCn1c(=O)c2ccccc2nc1[C@@H](C)N(CC[NH+](C)C)C(=O)NC34CC5CC(C3)CC(C5)C4 C35032449
CCN1C(=C([C@@H](NC1=O)c2ccc(cc2C)C)C(=O)OCC)C[NH+]3CCCN(CC3)C(=O)C4CCCC4 C35646638
Cc1ccc(c(c1)C)NC(=O)c2c3c(sc2NC(=O)CN4CC[NH+](CC4)C)C[C@H](CC3)C(C)(C)C C01017527
C[C@H](c1ccccc1)NC(=O)c2coc(n2)C[NH+](CCc3c[nH]c4c3cccc4)Cc5ccccc5Cl C36063986
CCc1cc(c(s1)NC(=O)c2ccco2)[C@@H](c3ccc(cc3)OC(F)F)Nc4cccc([nH+]4)C C38547898
CCc1cc(c(cc1OCc2ccc(cc2)[N+](=O)[O-])O)[C@@H]3C(=C(N=[NH+]3)C)c4ccc5c(c4)OCCO5 C38776902
Cc1ccccc1[C@H](c2ccccc2)NC(=O)[C@@H]3CCC[NH+](C3)Cc4nc(no4)c5ccc(cc5)F C38901504
Cc1ccccc1[C@H](c2ccccc2)NC(=O)[C@H]3CCC[NH+](C3)Cc4nc(no4)c5ccc(cc5)F C38901508
Cc1ccc(cc1)SCCNC(=O)[C@@H]2CCC[NH+](C2)Cc3nc(no3)c4ccc(cc4)C(C)(C)C C38902300
COc1ccc2=[NH+][C@@H]([NH+]=c2c1)/C(=C/c3cc(c(c(c3)Cl)OCc4ccc(cc4)C(=O)[O-])Cl)/C#N C39436160
CCOC(=O)Nc1ccc2c(c1)N(c3ccccc3S2)C(=O)CC[NH+](C)C45CC6CC(C4)CC(C6)C5 C39546120
Cc1cccc(c1)OCC2=NN[C@@H](N2c3ccc(cc3)OC)SCC4=c5ccccc5=[NH+]C(=O)C4 C39698855
Cc1c(c([nH]c1C[C@H]2C(=C(C(=[NH+]2)C(=O)OC(C)(C)C)C)C)CC3=N[C@H](C(=C3C)C)C(=O)OC(C)(C)C)C C39947783
CCN(c1ccccc1)c2c(c([nH+]cn2)Nc3cc(c(cc3C)[C@H](C#N)c4ccc(cc4)Cl)Cl)N C40679413
CCN(CC)S(=O)(=O)c1ccc(cc1)Nc2c(c(nc[nH+]2)N(CC)c3cccc4c3cccc4)N C40701982
c1ccc(cc1)n2c(nnn2)SCC[NH2+]Cc3cccc(c3)OCc4ccc(c(c4)Cl)Cl C40738883
Cc1ccn2c(c1)[nH+]c(c2NC3CCCCC3)c4ccccc4OS(=O)(=O)c5ccc(cc5)OC C04157373
CCCCOc1cccc(c1)N[C@@H]2/C(=N/S(=O)(=O)c3ccc(cc3)Cl)/N=c4ccccc4=[NH+]2 C39979477
CC(C)(C)OC(=O)N[C@@H](CC1=c2ccccc2=[NH+]C1)[C@H]3NN[C@H](O3)SCc4c(cccc4Cl)Cl C63339763
CCCC[C@@H](CC)CNC(=O)c1ccccc1N2C(=O)[C@@]3([C@@H]4C(=c5ccccc5=[NH+]4)CCN3C2=O)C C63362460
CC(C)(C)OC(=O)N[C@@H](CC1=c2ccccc2=[NH+]C1)[C@@H]3N=N[C@@H](O3)SC/C=C/c4ccccc4 C63425467
CC(C)(C)OC(=O)N[C@@H](CC1=c2ccccc2=[NH+]C1)[C@@H]3N=N[C@H](O3)SC/C=C/c4ccccc4 C63425475
CC(C)c1ccc(cc1)C2=N[C@H]3C(=CNN3C(=C2)C(F)(F)F)C(=O)NCCC4=c5ccccc5=[NH+]C4 C63541088
CC(C)(C)c1ccc(cc1)C(=O)N[C@@H](CC2=c3ccccc3=[NH+]C2)C(=O)OCC(=O)c4ccccc4 C63732068
CC[C@@H](C)c1ccc(cc1)N[C@H]2/C(=N/S(=O)(=O)c3cccc4c3nsn4)/N=c5ccccc5=[NH+]2 C38974932
CCOc1ccc(cc1S(=O)(=O)NCCC2=c3cc(ccc3=[NH+][C@H]2C)OC(F)(F)F)C(C)C C63804519
CCOc1ccc(cc1C(C)C)S(=O)(=O)NCCC2=c3cc(ccc3=[NH+][C@@H]2C)OC(F)(F)F C63804561
CCc1ccc(cc1)NC(=O)[C@H](C)OC(=O)[C@H](CC2=c3ccccc3=[NH+]C2)NC(=O)c4ccccc4Cl C63885812
COc1ccc(cc1)CN(CCC2=c3cc(ccc3=[NH+]C2)OC)C(=O)NC45CC6CC(C4)CC(C6)C5 C64031834
CC(C)CC(=O)N1CCN(CC1)C(=O)[C@H](CC2=c3ccccc3=[NH+]C2)NC(=O)OCc4ccccc4 C64208287
CC1=NC2=C([C@H](C1C(=O)OC(C)C)c3ccc(cc3)[N+](=O)[O-])C(=O)C[C@@H](C2)c4ccc(cc4)Cl C01202275
c1ccc2c(c1)CCCN2C(=O)CN3c4ccccc4S(=O)(=O)N(C3=O)c5ccc(cc5)Cl C02699071
c1ccc2c(c1)N(c3ccccc3S2)C(=O)COC(=O)c4ccc(cc4)S(=O)(=O)N5CCCC5 C03467779
CCOc1ccccc1N2C(=O)c3ccc(cc3C2=O)c4nc5ccc(cc5c(=O)o4)Br C00692394
CC(C)(C)[C@@H]1CCc2c(sc3c2c(=O)n(c4n3c(nn4)SCc5ccc6c(c5)OCO6)C)C1 C01177228
Cc1cc(c2c(c1)s/c(=N\C(=O)c3ccc(cc3)S(=O)(=O)N4C[C@@H](O[C@H](C4)C)C)/n2CC#C)C C08957761
Cc1cc(c(c(c1)C)S(=O)(=O)n2c3ccccc3n(c2=O)S(=O)(=O)c4c(cc(cc4C)C)C)C C09030594
c1ccc(cc1)c2c3c(ncn(c3=O)/N=C/c4cccs4)sc2Sc5ccccc5[N+](=O)[O-] C03218801
COc1ccc(cc1)[C@H]2c3ccc4ccccc4c3Oc5c2c6nc(nn6cn5)c7ccccc7OC C09185294
CC1(Cc2c(c(nc3c2c4c(s3)c(ncn4)SCc5ccc6c(c5)OCO6)c7ccco7)CO1)C C01246269
CC(=O)[C@H]1[C@@H](C2([C@H]3N1c4ccc(cc4C=C3)Cl)C(=O)c5ccccc5C2=O)c6ccc(cc6)[N+](=O)[O-] C09307277
CC1=C([C@@H](n2c(=O)/c(=C\c3ccc(cc3)OC(=O)C)/sc2=N1)c4ccc(cc4)Cl)C(=O)OC C09310497
Cc1ccc(c2c1sc(n2)N(Cc3ccccn3)C(=O)c4cc5c6ccccc6ccc5oc4=O)OC C09402671
CCc1ccc(cc1)n2c(cn3c2nc4c3c(=O)n(c(=O)n4C)Cc5ccc(cc5)Br)C C10103189
CCc1ccc(cc1)n2c(c(n3c2nc4c3c(=O)n(c(=O)n4C)Cc5ccc(cc5)Br)C)C C10103419
CCn\1c2c(cc(cc2s/c1=N\C(=O)c3ccc(cc3)S(=O)(=O)N4C[C@H](O[C@@H](C4)C)C)Cl)C C08797719
C[C@@H]1CN(C[C@H](O1)C)S(=O)(=O)c2ccc(cc2)C(=O)/N=c\3/n(c4c(ccc(c4s3)Cl)Cl)C C08797828
Cn\1c2ccc3ccccc3c2s/c1=N\C(=O)[C@@H]4CCCN4S(=O)(=O)c5ccc(cc5)OC C12346054
Cc1cn2c3c(nc2n1[C@@H](C)c4ccccc4)n(c(=O)n(c3=O)Cc5ccc(cc5)Br)C C10103864
c1ccc(cc1)c2nnc(n2Cc3ccco3)SCc4cc(=O)n5cc(ccc5n4)Br C12541576
COc1ccccc1N(c2nc(cs2)c3ccc(cc3)[N+](=O)[O-])C(=O)c4ccc5ccccc5c4 C13149207
CCOc1cccc2c1n(/c(=N\C(=O)[C@@H]3CCCN(C3)S(=O)(=O)c4ccc(cc4)Cl)/s2)C C12664465
CCn\1c2c(ccc(c2s/c1=N\C(=O)[C@@H]3CCCN(C3)S(=O)(=O)c4ccc(cc4)F)C)OC C12664957
CC1(Cc2c(sc3c2c4nc(nn4c(=O)n3Cc5ccc(cc5)Br)c6ccco6)CO1)C C13682090
c1ccc2c(c1)nc3c4c(ncn(c4=O)CCC5=CCCCC5)n(c3n2)/N=C/c6ccc(cc6)Cl C02434200
Cn\1c2ccc3ccccc3c2s/c1=N\C(=O)c4ccc(cc4)S(=O)(=O)N(C)C[C@H]5CCCO5 C12063361
CC1=C([C@@H](n2c(=O)/c(=C/c3ccc(o3)N(C)C)/sc2=N1)c4ccc(cc4)Cl)C(=O)OC(C)C C02797325
C[C@@H]1CN(C[C@@H](O1)C)S(=O)(=O)c2ccc(cc2)C(=O)/N=c\3/n(c4c(s3)cc(cc4Cl)Cl)C C13374904
C[C@@H](c1nnc(o1)c2ccccc2)Sc3nc4c(c5c(s4)CCCC5)c(=O)n3Cc6ccco6 C20072320
Cc1cccc(c1)c2nc(c(o2)C)CSc3nnc(n3c4ccccc4C)c5cc6c(n5C)cco6 C20532123
CC[C@@H](c1ccccc1)C(=O)N2CCN(CC2)c3nc4ccccc4c5n3c(nn5)c6cccs6 C34706543
CC1=C(c2c(sc3c2c(=O)n(c(=O)n3Cc4ccc(cc4)[N+](=O)[O-])Cc5ccccc5Cl)C1)C C34724712
CC(C)(C)C(=O)[C@H]1[C@H](C2([C@@H]3N1c4ccccc4C=C3)C(=O)c5ccccc5C2=O)c6ccc(cc6)[N+](=O)[O-] C08997132
Cc1cc(c2c(c1)s/c(=N\C(=O)c3ccc(cc3)S(=O)(=O)N4C[C@H](O[C@H](C4)C)C)/n2CC#C)C C17992996
Cc1cccc(c1)C(=O)N(c2nc3ccc(cc3s2)Br)/N=C/c4ccc(s4)[N+](=O)[O-] C39713849
c1ccc2c(c1)c(c(s2)C(=O)N(c3nc4ccc(cc4s3)F)/N=C/c5ccc(cc5)[N+](=O)[O-])Cl C39714063
Cc1cc2c(cc1C)oc3c(c2=O)[C@@H](N(C3=O)c4ccc(cc4)Br)c5cccc(c5)[N+](=O)[O-] C39877317
Cc1cccc(c1)N2CCN(C[C@H]2C)C(=O)[C@@H]3CCCN(C3)c4ccc(cc4F)c5nc(on5)C(C)C C40877060
Cc1ccc(cc1)[C@H]2[C@@H]3[C@@H](Oc4ccc(cc4C3=Nc5n2ncn5)Cl)c6ccc(c(c6)OC)OC C49937708
Cc1ccccc1[C@H]2[C@H]3[C@H](Oc4ccc(cc4C3=Nc5n2ncn5)Cl)c6ccc(cc6)C(=O)OC C50609149
COc1cccc(c1OC)[C@H]2[C@@H]3[C@@H](n4c(ncn4)N=C3c5cc(ccc5O2)Cl)c6ccc(cc6)F C50630409
CC1(Cc2c(sc3c2c(=O)n(c4n3c(nn4)SCc5ccc(cc5Cl)Cl)c6ccc(cc6)OC)CO1)C C01899338
C[C@H]1C(=O)N([C@]2(S1)c3ccccc3N(C2=O)Cc4ccc(cc4)[N+](=O)[O-])c5ccc(c(c5)Cl)F C55104614
CC1=NN([C@]2(S1)c3ccccc3C(=NN2c4ccccc4)c5ccccc5)c6ccc(cc6)[N+](=O)[O-] C59122467
Cc1ccccc1/N=C/C23c4ccccc4C(c5c2cccc5)[C@@H]6[C@H]3C(=O)N(C6=O)c7ccccc7[N+](=O)[O-] C59382214
c1cc(ccc1CN2C(=O)/C(=C\c3ccc(o3)c4ccc(cc4)[N+](=O)[O-])/SC2=O)Br C33293716
CC\1(c2ccccc2N(/C1=C/3\C=NN([P@]3(=Nc4ccc(cc4)OC)N5CCOCC5)c6ccccc6)C)C C12490665
COc1cccc2c1oc(=O)c(c2)c3cc(=O)oc4c3ccc5c4CN(CO5)CCc6ccc(cc6)Cl C41663994
c1ccc(c(c1)[C@H]2C3=C(N=N[C@H]3C(=O)N2c4ccc(cc4)Cl)c5ccc(cc5)Br)[N+](=O)[O-] C20212817
Cc1ccc(cc1)N2[C@H](C3=C(N=N[C@H]3C2=O)c4ccc(cc4)Br)c5cccc(c5)[N+](=O)[O-] C02746459
CC[NH+]1CCc2c(sc3c2C(=N[C@@H](N3)c4cccc(c4)OC(=O)/C=C/c5ccco5)O)C1 C08928035
c1ccc(cc1)C2=[NH+]C(c3c(=O)[nH]c(=O)n(c3N2)Cc4ccccn4)(C(F)(F)F)C(F)(F)F C09009726
CC[C@]1(C(=O)N(C(=O)N1)CC(=C)C)C2CC[NH+](CC2)Cc3c[nH]nc3c4ccc(cc4)F C11787830
CC(=[NH2+])[C@H](C#N)C(=O)CSc1nnc(n1c2ccc(cc2)Cl)c3c[nH]c4c3cccc4 C13308929
c1ccc2c(c1)c(c[nH]2)C[NH+]3C[C@@H](C[C@H]3c4nc(no4)c5ccc(cc5)OC(F)(F)F)O C15674254
CCOC(=O)c1c2c(sc1NC(=O)COc3ccc(cc3)C#N)C([NH2+]C(C2)(C)C)(C)C C15962398
CCOC(=O)c1c2c(sc1NC(=O)[C@@H](C)[NH+]3CCN(CC3)c4ccccc4O)CCCC2 C16481610
CC[C@H](C(=O)N1CCCC1)Sc2nc3c(c([nH]n3)C)c(=[NH2+])n2c4ccc(cc4)Br C20758678
C[C@]1(CCS(=O)(=O)C1)NC(=O)C[NH+]2CCC[C@@H]2C(=O)Nc3ccc(cc3Cl)Cl C26457799
CCOC(=O)c1c2c(sc1NC(=O)CSc3cc(nc(n3)C)C)C([NH2+]C(C2)(C)C)(C)C C32782100
c1cc(ccc1S(=O)(=O)Nc2cc(ccc2N3CC[NH2+]CC3)C(=O)N4CCCC4)Cl C33033083
CCc1ccc(cc1)n2c(=[NH2+])c3c([nH]nc3nc2SCC(=O)N4C[C@H](C[C@@H](C4)C)C)C C36221456
COC(=O)[C@@H](CCSC)NC(=O)N1CCc2c([nH+]c[nH]2)[C@@H]1c3ccc(cc3)Br C36601955
c1ccc(cc1)C[C@@H](C(=O)N2CCC3(CC2)[C@H]4C(=NC=N4)CC[NH2+]3)NC(=O)c5cccc(c5)Br C38768635
Cc1ccc(cc1C)C(=O)N[C@H](Cc2ccccc2)C(=O)N3CCC4(CC3)[C@H]5C(=NC=N5)CC[NH2+]4 C39037535
CC(C)S(=O)(=O)c1ccc(c(c1)S(=O)(=O)C(C)C)N2CC[NH2+][C@@H](C2)c3ccccc3O C39530933
C[C@H](CNC(=O)[C@@H]1CN(CC12CC[NH2+]CC2)C(=O)c3ccccc3OC)Oc4ccc(cc4)F C39595620
Cc1ccccc1C(=O)N2C[C@@H](C3(C2)CC[NH2+]CC3)C(=O)NCCc4ccc(c(c4)OC)OC C39634471
COc1ccc(cc1OC)CCNC(=O)[C@@H]2CN(CC23CC[NH2+]CC3)C(=O)[C@@H]4CCC=CC4 C39634619
C[C@H]1CCCC[C@@H]1NC(=O)[C@@H]2CN(CC23CC[NH2+]CC3)C(=O)c4cc(cc(c4)OC)OC C39635728
COc1ccccc1CCNC(=O)[C@H]2CN(CC23CC[NH2+]CC3)C(=O)c4ccccc4OC C39636248
C[C@@H]1CCC[C@H]([C@@H]1C)NC(=O)[C@@H]2CN(CC23CC[NH2+]CC3)C(=O)c4ccccc4OC(=O)C C39637135
C[C@H]1CCC[C@H]([C@@H]1C)NC(=O)[C@@H]2CN(CC23CC[NH2+]CC3)C(=O)c4ccccc4OC(=O)C C39637136
C[C@H]1CCC[C@@H]([C@@H]1C)NC(=O)[C@@H]2CN(CC23CC[NH2+]CC3)C(=O)c4ccc(cc4OC)OC C39637210
c1ccc2c(c1)OC[C@H](O2)C(=O)N3C[C@H](C4(C3)CC[NH2+]CC4)C(=O)NCCc5cccc(c5)F C39637742
Cc1cccc(c1)CC(=O)N2C[C@@H](C3(C2)CC[NH2+]CC3)C(=O)NCc4cccc(c4OC)OC C39638509
Cc1ccc(cc1)C(=O)N2C[C@@H](C3(C2)CC[NH2+]CC3)C(=O)NC[C@@H](C)Oc4ccc(cc4)OC C39665492
Cc1ccc(cc1)C(=O)N2C[C@H](C3(C2)CC[NH2+]CC3)C(=O)NC[C@H](C)Oc4ccc(cc4)OC C39665496
Cc1ccsc1C(=O)N2C[C@@H](C3(C2)CC[NH2+]CC3)C(=O)NC[C@H](C)Oc4ccc(cc4)OC C39665850
Cc1cc(c(o1)C(F)(F)F)C(=O)N2C[C@@H](C3(C2)CC[NH2+]CC3)C(=O)NC[C@H]4c5ccccc5CCO4 C39669158
c1cc(oc1)CCNC(=O)[C@H]2CN(CC23CC[NH2+]CC3)C(=O)c4ccc(cc4)OC(F)(F)F C39670921
C1CCC(CC1)(CNC(=O)[C@H]2CN(CC23CC[NH2+]CC3)C(=O)[C@H]4CCC=CC4)N5CCOCC5 C39672941
CC[C@@H](C)CC(=O)N1C[C@@H](C2(C1)CC[NH2+]CC2)C(=O)NCC3(CCCCC3)N4CCOCC4 C39672946
C[C@@H]1C(=C(N=N1)C)[C@@H](C)NC(=O)[C@@H]2CN(CC23CC[NH2+]CC3)C(=O)c4ccc(cc4)C(F)(F)F C39674198
C[C@H]1C(=C(N=N1)C)[C@@H](C)NC(=O)[C@@H]2CN(CC23CC[NH2+]CC3)C(=O)c4ccc(c(c4)F)C(F)(F)F C39674271
c1ccc2c(c1)c(cs2)C(=O)N3C[C@@H](C4(C3)CC[NH2+]CC4)C(=O)NCc5ccc(cc5)N6CCOCC6 C39678162
COc1c(cc(cc1Cl)C(=O)N2C[C@@H](C3(C2)CC[NH2+]CC3)C(=O)NCc4ccc(cc4)C#N)Cl C39684951
Cc1cc(cc(c1)CNC(=O)[C@H]2CN(CC23CC[NH2+]CC3)C(=O)c4cc(cc(c4)OC)OC)C C39694701
C[C@H]1CCCC[C@]12C(=O)N(C(=O)N2)CC(=O)Nc3ccccc3C[NH+](C)C4CCCCC4 C45772302
Cc1ccc(cc1)[C@@]2(C(=O)N(C(=O)N2)CC(=O)NCc3ccc(cc3)C[NH+]4CCC[C@@H](C4)C)C C46809216
c1cc(ccc1C[NH+](CCC(=O)NN2C(=O)C3(CCCCC3)NC2=O)C4CCCCC4)F C58481706
C[C@@H]1C[C@H](C[NH+](C1)Cc2ccccc2CNC(=O)CCC(=O)N3CC(=O)Nc4c3cccc4)C C59286779
COc1ccccc1[C@H](CNS(=O)(=O)c2ccc3c(c2)CCC(=O)N3)[NH+]4CCCCC4 C59746493
c1ccc(cc1)C[NH+]2CCC(CC2)N/C=C/3\C(=O)NC(=O)N(C3=O)c4cccc5c4cccc5 C19950342
c1ccc(cc1)C[NH+]2CCC(CC2)N/C=C\3/C(=O)NC(=O)N(C3=O)c4cccc5c4cccc5 C19950342
c1ccc(cc1)S(=O)(=O)[C@H]2C(=c3ccc(cc3=[NH+]C2=O)C(=O)NCc4ccccc4Cl)O C08589469
Cc1ccc(cc1)S(=O)(=O)[C@H]2C(=c3ccc(cc3=[NH+]C2=O)C(=O)NCc4ccccc4Cl)O C09429632
c1ccc2=[NH+]CC(=c2c1)CCNC(=O)c3ccc(cc3)/N=C/4\N[C@H]5CS(=O)(=O)C[C@@H]5S4 C63705040
COc1ccc(cc1)C2=CCC(=O)N(N2)CC(=O)NCCC3=c4cc(ccc4=[NH+]C3)Cl C64436050
COC(=O)C1=C(NC(=O)N[C@@H]1c2cccc(c2)Cl)CN3CC[NH+](CC3)C4CCCCC4 C67285583
COc1cc(cc(c1OC)OC)c2c3c(n[nH]2)OC(=C([C@H]3c4ccccc4Br)C#N)N C04008409
c1cc(ccc1/N=C/2\NC(=O)/C(=C/c3cc(ccc3OCC#N)Br)/S2)S(=O)(=O)N C02772714
Cc1c(c(nn1C)C(=O)NNC(=S)Nc2c(c3c(s2)C[C@@H](CC3)C)C(=O)OC)Br C02857383
Cc1ccc(c(c1)C)NC(=O)C2=c3n(c(=O)/c(=C/C(=O)OC)/s3)C(=C([C@H]2c4cccs4)C#N)N C03764671
COc1ccc(cc1)CNC(=O)c2c3c(nc4ccccc4n3)n(c2N)/N=C/c5cccs5 C02250155
Cc1cc2c(c(c1)Cl)NC(=O)[C@]23[C@H]4[C@@H]([C@H]([NH2+]3)CCC(=O)[O-])C(=O)N(C4=O)[C@H](C)c5ccccc5 C02129797
CCOC(=O)C1=C(Oc2cc([nH]c(=O)c2[C@@]13c4ccccc4N(C3=O)Cc5ccc(cc5)Cl)C)N C09189912
Cc1ccc(cc1C)N2C(=O)c3ccccc3C(=CNNC(=O)CNc4ccccc4OC)C2=O C03416615
CC1=C([C@@H](NC(=S)N1)c2ccc(cc2)C(=O)OC)C(=O)Nc3c(c4c(s3)CCC4)C(=O)OC C09539752
CN(C[C@@H]1CCCO1)S(=O)(=O)c2ccc(cc2)C(=O)Nc3c(c4c(s3)CCCCC4)C(=O)N C09599572
c1cc2cc(c(=O)n(c2nc1)Cc3ccc(cc3)F)C(=O)NCCc4ccc(cc4)S(=O)(=O)N C10188126
c1ccc2c(c1)c(c(o2)C(=O)N)NC(=O)[C@@H]3CCCN(C3)S(=O)(=O)c4ccc(s4)Cl C10769437
Cc1ccc2c(c1C)NC(=O)[C@]23[C@H]4[C@@H]([C@H]([NH2+]3)CCC(=O)[O-])C(=O)N(C4=O)Cc5ccccc5Cl C02127334
C[C@H](c1ccccc1)n2c(=O)c3ccccc3nc2SCC(=O)Nc4ccc(cc4)S(=O)(=O)N C13129238
Cc1cc(ccc1N(C(=O)c2ccccc2)S(=O)(=O)c3ccc(s3)c4ccc(=O)[nH]n4)N C09504853
C/C(=C\c1ccccc1)/C=C\2/C(=O)N(C(=O)S2)CC(=O)Nc3ccc(cc3)S(=O)(=O)N C15050039
COc1ccc(cc1OCC(=O)N)[C@H]2CC(=O)Nc3c2scc3S(=O)(=O)c4ccc(cc4)Cl C15082692
COCCN(c1c(n(c(=O)[nH]c1=O)Cc2ccccc2)N)C(=O)c3ccc(cc3F)Br C15606119
Cc1ccc(c(c1)c2nnc(n2N)SCC(=O)Nc3c(cc(c(n3)C)Cl)Cl)OC C03390145
CC(=O)[C@]1(CC[C@@H]2[C@@]1(CC[C@@H]3[C@@H]2CCC4=C/C(=N\OCC(=O)N[C@H]5CCCCNC5=O)/CC[C@@]34C)C)O C17180891
c1ccc(c(c1)NS(=O)(=O)c2cccc(c2)C(=O)NNC(=O)c3ccc(o3)Br)Cl C17397106
CCOc1ccc(cc1)c2csc3c2c(=O)n(cn3)CC(=O)Nc4c(c5c(s4)CCCC5)C(=O)N C08920014
CCNS(=O)(=O)c1cccc(c1)C(=O)OCc2nc(c3c4c(sc3n2)CCCCC4)N C22241455
c1ccc(c(c1)[C@@H](c2c(n3c(s2)nc(n3)c4ccco4)[O-])[NH+]5CCC(CC5)C(=O)N)Cl C22851850
c1cc(cc(c1)Br)[C@H](c2c(n3c(s2)nc(n3)c4ccco4)[O-])[NH+]5CCC(CC5)C(=O)N C22852033
c1ccc2c(c1)c(c[nH]2)CC(=O)NNC(=O)C3CCN(CC3)S(=O)(=O)c4ccc5c(c4)CCC5 C24454860
CCN(CC)S(=O)(=O)c1ccc(c(c1)NC(=O)C[C@@H]2C(=O)Nc3cc(ccc3S2)Cl)O C24780790
C[C@H](C(=O)Nc1ccc2c(c1)[nH]c(=O)[nH]2)Sc3nnc(n3c4ccccc4)Cc5cccs5 C18459711
COc1cc(ccc1O)[C@@H](C(=O)NC2CCCCC2)N(c3ccccc3Cl)C(=O)[C@@H]4CCC(=O)N4 C36548568
COc1ccc(cc1)/C=N/NC(=O)c2c3csc(c3c(=O)n(n2)c4ccc(cc4)Cl)N C00988367
c1ccc2c(c1)C3=N[C@@H](C(=O)N3C(=N2)SCC(=O)N)CCC(=O)NCc4ccc(cc4)F C02967275
Cc1cc2c(cc1C)occ2CC(=O)N(CC(C)C)c3c(n(c(=O)[nH]c3=O)Cc4ccccc4)N C13013907
C[C@@H]1CCCC[C@H]1NC(=O)NC(=O)COC(=O)C[C@@H]2C(=O)Nc3cc(ccc3S2)C(F)(F)F C39547109
CCOC(=O)C1=C(Oc2cc([nH]c(=O)c2[C@]13c4ccccc4N(C3=O)Cc5ccccc5C)C)N C40512739
CCOc1cc(ccc1O)[C@H]2c3c(n[nH]c3C(=O)N2Cc4ccco4)c5c(cc(cc5O)C)C C38705047
C[C@@H](c1ccc(cc1)S(=O)(=O)N)NC(=O)[C@H]2CCCN(C2)C(=O)c3ccccc3OC(F)F C46643032
COCCN1C(=O)[C@@H]2[C@H](N[C@@]3([C@@H]2C1=O)c4cc(ccc4NC3=O)Cl)Cc5c[nH]c6c5cccc6 C20756978
Cc1ccc2c(c1C)NC(=O)[C@@]23[C@H]4[C@@H]([C@H](N3)Cc5c[nH]c6c5cccc6)C(=O)N(C4=O)CCOC C20757451
CCCc1c2c([nH]n1)OC(=C([C@@]23c4ccccc4N(C3=O)Cc5ccccc5Cl)C(=O)OC)N C08568286
Cc1c(c(=O)n([nH]1)c2nc(cs2)c3ccc(cc3)OC)[C@H](c4ccc(cc4)Cl)[C@H](C#N)C(=O)N C06765822
CC(C)(C)c1cnc(o1)CN(Cc2ccccc2)c3c(n(c(=O)[nH]c3=O)Cc4ccccc4)N C58754098
c1cc(ccc1/C=N/Nc2[nH]nc(n2)SCC(=O)Nc3c(c4c(s3)CCC4)C#N)Br C59015595
c1c(cc(c(c1[N+](=O)[O-])NC(=O)CSc2nnc(s2)N)Br)Br C59434794
CCCC[C@@H](C(=O)N1CCN(CC1)S(=O)(=O)c2c(cc(cc2C)C(C)(C)C)C)NC(=O)N C60106567
CCCC[C@H](C(=O)N1CCN(CC1)S(=O)(=O)c2c(cc(cc2C)C(C)(C)C)C)NC(=O)N C60106569
COc1ccccc1CN2C(=O)[C@@H]3[C@H](N[C@]4([C@@H]3C2=O)c5ccccc5NC4=O)Cc6ccc(cc6)O C15958195
CC(C)Cn1c2c(c(=O)[nH]c1=O)[C@@](C(=O)N2)(C(F)(F)F)NC(=O)c3ccc(cc3Cl)Cl C01863510
Cc1ccc(cc1)c2n[nH]c(=S)n2CCC(=O)NNC(=O)C3=C(N([C@H](C3)C)c4ccc(cc4)F)C C38642953
CC[C@@H](C)NC(=O)c1cc(cnc1N2CC[NH2+]CC2)[N-]S(=O)(=O)c3ccc(cc3)Br C35513902
c1cc(sc1S(=O)(=O)c2cnc(nc2N)SCC(=O)NC[C@@H]3CCCO3)Br C45925227
c1ccc2c(c1)nnn2[C@@H](c3ccc(cc3)[C@H](n4c5ccccc5nn4)N6CC[NH2+]CC6)N7CC[NH2+]CC7 C22937522
CC[C@]1(Cc2c(c([nH+]c3c2c4c(s3)[C@H]([NH+]=CN4)NCc5ccccc5)N6CCOCC6)CO1)C C27345057
c1ccc(cc1)C(=O)N[C@@H]([C@H]2c3ccccc3C(=O)N=[NH+]2)C(=O)N/N=C/C4=c5ccccc5=[NH+]C4 C38936035
C[C@H]1C(=C([NH2+]N1C)C)CNC(=O)c2ccc([nH]c2=O)C[NH+]3CC[C@]([C@@H]4[C@@H]3CCCC4)(c5ccccc5)O C39364791
CCCC[C@H](C)C(=O)N1C[C@H](C2(C1)CC[NH2+]CC2)C(=O)NC[C@@H](c3cccnc3)[NH+]4CCCC4 C39595024
C[C@H]1CCCC[NH+]1CCCNC(=O)[C@@H]2CN(CC23CC[NH2+]CC3)C(=O)c4ccc(cc4OC)OC C39628377
C[C@H]1CCCC[NH+]1CCCNC(=O)[C@@H]2CN(CC23CC[NH2+]CC3)C(=O)c4cc(ccc4Br)OC C39628522
C[NH+](C)[C@H](CNC(=O)[C@@H]1CN(CC12CC[NH2+]CC2)C(=O)c3csc(c3OC)Cl)c4ccc(cc4)OC C39663884
CC(C)C(=O)N1C[C@H](C2(C1)CC[NH2+]CC2)C(=O)NC[C@@H](c3ccc(cc3)OC)[NH+]4CCCC4 C39664000
CCCCC(=O)N1C[C@H](C2(C1)CC[NH2+]CC2)C(=O)NC[C@@H](c3ccc(cc3)OC)[NH+]4CCCC4 C39664004
CCCCC(=O)N1C[C@H](C2(C1)CC[NH2+]CC2)C(=O)NC[C@H](c3ccc(cc3)OC)[NH+]4CCCC4 C39664006
COc1ccc(cc1)[C@H](CNC(=O)[C@H]2CN(CC23CC[NH2+]CC3)C(=O)c4ccc(cc4F)F)[NH+]5CCCC5 C39664031
CC1(CCCCC1)C(=O)N2C[C@H](C3(C2)CC[NH2+]CC3)C(=O)NC[C@H](c4ccc(cc4)OC)[NH+]5CCCC5 C39664096
CCc1ccc(cc1)C(=O)N2C[C@@H](C3(C2)CC[NH2+]CC3)C(=O)NCc4cn5ccc(cc5[nH+]4)C C39670048
Cc1ccn2cc([nH+]c2c1)CNC(=O)[C@H]3CN(CC34CC[NH2+]CC4)C(=O)Cc5ccccc5C C39670304
Cc1ccc2[nH+]c(cn2c1)CNC(=O)[C@H]3CN(CC34CC[NH2+]CC4)C(=O)c5ccc(cc5)C(F)(F)F C39670413
CC[C@H](c1ccccc1)C(=O)N2C[C@@H](C3(C2)CC[NH2+]CC3)C(=O)NCc4cn5c(cccc5[nH+]4)C C39670759
CCCCCCC(=O)N1C[C@@H](C2(C1)CC[NH2+]CC2)C(=O)NCc3cn4c(cccc4[nH+]3)C C39670762
Cc1cccc(c1)C(=O)N2C[C@@H](C3(C2)CC[NH2+]CC3)C(=O)NCCC4=c5cc(ccc5=[NH+][C@H]4C)C#N C39674610
Cc1cccc(c1)C(=O)N2C[C@H](C3(C2)CC[NH2+]CC3)C(=O)NCCC4=c5cc(ccc5=[NH+][C@H]4C)C#N C39674611
C[C@H]1C(=c2cc(ccc2=[NH+]1)C#N)CCNC(=O)[C@@H]3CN(CC34CC[NH2+]CC4)C(=O)c5cc(cc(c5)OC)OC C39674625
C[C@H]1C(=c2cc(ccc2=[NH+]1)C#N)CCNC(=O)[C@H]3CN(CC34CC[NH2+]CC4)C(=O)c5cc(cc(c5)OC)OC C39674627
C[C@@H]1C(=c2cc(ccc2=[NH+]1)C#N)CCNC(=O)[C@H]3CN(CC34CC[NH2+]CC4)C(=O)C5(CCCCC5)C C39674722
Cc1cc(ccc1F)C(=O)N2C[C@H](C3(C2)CC[NH2+]CC3)C(=O)NCCC4=c5cc(ccc5=[NH+][C@H]4C)C#N C39674743
Cc1cc(n(n1)C(C)(C)C)C(=O)N2C[C@H](C3(C2)CC[NH2+]CC3)C(=O)NCCC4=c5cc(ccc5=[NH+][C@@H]4C)C#N C39674805
C[C@@H]1C(=c2cc(ccc2=[NH+]1)C#N)CCNC(=O)[C@@H]3CN(CC34CC[NH2+]CC4)C(=O)[C@@H]5CCC=CC5 C39674824
C[C@H]1C(=c2cc(ccc2=[NH+]1)C#N)CCNC(=O)[C@H]3CN(CC34CC[NH2+]CC4)C(=O)[C@@H]5CCC=CC5 C39674827
C[NH+](C)[C@H](CNC(=O)[C@H]1CN(CC12CC[NH2+]CC2)C(=O)c3ccccc3OC)c4ccccc4 C39675613
C[C@@H](C(=O)N1C[C@H](C2(C1)CC[NH2+]CC2)C(=O)NC3CCN(CC3)c4cccc[nH+]4)Oc5ccccc5 C39687412
CCC[C@H](C)C(=O)N1C[C@@H](C2(C1)CC[NH2+]CC2)C(=O)NC3CCN(CC3)c4c(ccc[nH+]4)C C39687559
CCCC[C@H](C)C(=O)N1C[C@@H](C2(C1)CC[NH2+]CC2)C(=O)NC3CCN(CC3)c4c(ccc[nH+]4)C C39687683
CCCC[C@H](C)C(=O)N1C[C@H](C2(C1)CC[NH2+]CC2)C(=O)NC3CCN(CC3)c4c(ccc[nH+]4)C C39687685
CC[C@H](C)CC(=O)N1C[C@H](C2(C1)CC[NH2+]CC2)C(=O)NC3CCN(CC3)c4c(ccc[nH+]4)C C39687703
Cc1ccc(cc1)CC(=O)N2C[C@@H](C3(C2)CC[NH2+]CC3)C(=O)NC4CCN(CC4)c5c(ccc[nH+]5)C C39687718
CC(C)(C(=O)N[C@@H](CC1=c2ccccc2=[NH+]C1)C(=O)N3CCC4(CC3)CS(=O)(=O)c5c4cccc5)[NH3+] C52426234
CC(C)(C(=O)N[C@H](CC1=c2ccccc2=[NH+]C1)C(=O)N3CCC4(CC3)c5ccccc5C[C@H]4O)[NH3+] C52541520
CC(C)(C(=O)N[C@H](CC1=c2ccccc2=[NH+]C1)C(=O)N3CCC4(CC3)CC(=O)c5ccccc5O4)[NH3+] C52541745
CC(C)(C(=O)N[C@H](CC1=c2ccccc2=[NH+]C1)C(=O)N3CCC[C@@]4(C3)Cc5ccccc5[C@H]4O)[NH3+] C52541778
C[C@H]1CCCC[C@H]1[NH2+][C@@H]2CC(=O)N(C2=O)c3ccc(cc3)N4C(=O)C[C@H](C4=O)[NH2+][C@H]5CCCC[C@@H]5C C13388262
COc1ccc2=C(C[NH+]=c2c1)CCNC(=O)CS[C@@H]3N[NH2+]NN3c4ccc(cc4)Br C63478458
CCOC(=O)C1=C(NC(=O)N[C@@H]1c2ccc(cc2)OC)CSC3[NH+]=c4ccccc4=[NH+]3 C63520781
c1cc(oc1)C2=[NH+]C3=C[C@@H](NN3C(=C2)C(F)(F)F)C(=O)NCCC4=c5cc(ccc5=[NH+]C4)Cl C63547033
C[C@H]1C(=C(N=N1)C)CCC2=[NH+]C3=c4ccccc4=[NH+][C@H](N3N2)SCC(=O)N[C@@H]5C=C(N=N5)C C63708196
COC(=O)[C@@H]1[C@@H](c2cc(c[nH+]c2N1CCC3=c4ccccc4=[NH+]C3)NC5CCOCC5)NC(=O)[C@@H]6CCOC6 C63993678
c1ccc2c(c1)-c3nnc(n3[C@H](N2)c4ccco4)SCC(=O)NCC5[NH+]=c6ccccc6=[NH+]5 C64032250
CCc1ccccc1N2[C@H](N[NH2+]N2)SCC(=O)NCCC3=c4ccc(cc4=[NH+]C3)OC C64164923
c1ccc(cc1)[C@H]2Nc3ccccc3-c4n2c(nn4)SCC(=O)NCC5[NH+]=c6ccccc6=[NH+]5 C64427107
c1ccc2=[NH+]CC(=c2c1)CC(=O)N3CCN(CC3)C(=O)[C@@H]4N[C@@H](NO4)c5ccc(cc5)[NH+]6CCCCC6 C64519980
Cc1ccc2=[NH+][C@@H]([NH+]=c2c1)CNC(=O)CN(C)S(=O)(=O)c3cc4c(cc3C)NC(=O)CO4 C64648345
C[C@@H]1Cc2ccccc2N1C(=O)[C@H]3C=CC(=O)N(N3)CC(=O)NCC4[NH+]=c5ccccc5=[NH+]4 C65076363
Cc1c(n2ccccc2n1)c3csc(n3)Nc4ccccn4 C04133860
Cc1ccc(o1)/C=C(\C#N)/C(=O)Nc2nc3ccccc3s2 C04315471
CC1(Cc2c(sc3c2c(=O)n(cn3)Nc4ccccc4)CO1)C C00521350
c1ccc(cc1)c2c3cc(ccc3no2)/C=C\4/C(=O)NC(=O)S4 C05013233
Cc1ccc(cc1)N2C[C@H](CC2=O)NC(=O)N3[C@H](CCC[C@@H]3C)C C05123347
Cc1ccc(cc1)N[P@]2(=O)C=C(N(C(=O)N2C)C)Cl C05545042
Cc1cc(no1)NS(=O)(=O)c2cc(cc(c2)Cl)Cl C00090938
c1ccc(cc1)[C@]2(c3ccccc3O[C@@H]2n4c5ccccc5nn4)O C06598160
COc1cc2c(c(c1)OC)c(=O)c(co2)c3ccc(cc3)O C11865257
c1cc(sc1)c2cc([nH]n2)c3nc(no3)c4cccs4 C09002125
COc1cc2c(c(c1OC)O)C(=O)C[C@@H](O2)c3ccccc3 C14807049
CC/N=c\1/n(c(cs1)c2ccc3c(c2)NC(=O)CO3)CC C21264622
CC(=O)c1ccc(s1)C(=O)/N=c\2/[nH]c3c(s2)CN(CC3)C C23609184
c1cc(c(nc1)N[C@@H]2CCSc3c2cc(cc3)F)[N+](=O)[O-] C12682549
Cc1ccc2c(c1)sc(n2)NC(=O)/C=C/c3ccnn3C C31874294
CCC1=C/C(=C/2\C(=CNO2)c3ccccn3)/C(=O)C=C1OC C00557501
CCCNC(=O)N1CCN(C(=O)[C@H]1C)c2cc(ccc2F)C C35799532
Cc1cccc(c1C)N2CCN([C@H](C2=O)C)C(=O)NC(C)C C35799608
c1cc(c(cc1Cl)NC(=O)[C@H]2CCC=CC2)n3cncn3 C36062816
CC(C)c1nc2cc(ccc2o1)NC3CCS(=O)(=O)CC3 C37136892
CCCNC(=O)N1CCN(C(=O)[C@H]1C)c2ccc(c(c2)F)C C37523418
c1ccc2c(c1)c(=O)n3c(n2)ccc(n3)NCc4cccs4 C05152289
COc1ccccc1[C@H]2C=C(N=C3N2NC=N3)c4ccccc4 C01241084
C/C(=N/NC(=O)[C@@H]1C2=C(CCCC2)N=N1)/c3ccc(cc3)F C38612734
CC1=C2C=C(S[C@@H]2N(N1)c3ccccc3)[C@@H]4N=NC(=S)O4 C39217211
CNc1cc(=O)n(c(=O)n1C2CCCCC2)C3CCCCC3 C00339602
C[C@]1(NC(=O)c2ccccc2O1)c3ccc(c(c3)OC)OC C39372360
c1cc(cc(c1)[C@H]2N[C@@H]3C(=N2)C=NN3C[C@@H]4CCC=CC4)C#N C39518725
Cc1csc(n1)NC(=O)c2c(c3c(o2)CC(CC3=O)(C)C)C C39851852
Cc1csc(n1)/N=C/2\N(C(=O)/C(=C\c3ccc[nH]3)/S2)C C40467147
C[C@H]1c2ccsc2CCN1c3ccc(cc3[N+](=O)[O-])CO C42772644
C[C@@H]1CCCC[C@H]1NC(=O)c2csc(n2)c3cnccn3 C44123075
c1ccc2c(c1)CCCN2C(=O)[C@@H]3CCCN(C3)C(=O)NC4CC4 C44458356
C[C@@H](c1cc(ccc1F)F)N(C)C(=O)Nc2nncs2 C44972359
Cc1cc(c([nH]1)C)C2=Nn3c(nnc3SC2)C4CCCCC4 C44978367
CC1CCC(CC1)NC(=O)N2CCN(CC2)c3nccs3 C54919657
c1cc2c(cc1[C@@H](C3CC3)NC(=O)N4CCCC4)OCCO2 C56358323
C[C@@H]1CCC[C@@H](N1C(=O)N[C@@H]2CC(=O)N(C2)c3ccc(cc3)F)C C05194438
C[C@@]1(C(=O)N(C(=O)N1)Cc2ccc(cc2)Cl)c3ccco3 C30342863
C[C@@H]1CN(C[C@H](O1)C)[C@H](C)CNC(=O)N2CCC(CC2)C C47012382
c1ccc(c(c1)C2=[NH+]c3ncnn3[C@H](C2)c4ccc(cc4)F)[O-] C13127199
CCN1c2ccccc2NC1=C3C=C(C(=O)C(=C3)OC)OC C48879637
CN1CCOc2c1ccc(c2)NS(=O)(=O)c3ccccc3 C62571974
Cc1cc2c(cc1C)occ2CC(=O)Nc3c(noc3C)C C63447692
CC1=C2[C@@H](SCC(=O)N[C@H]2N=N1)c3ccc(o3)c4ccccc4 C63807266
c1csc(n1)N2CCCN(CC2)C(=O)NCC3CCCC3 C64412419
Cc1ccccc1C2=C[C@@H](N=N2)[C@@H]3NC(=NO3)c4ccccc4 C64613572
c1ccnc(c1)N2[C@@H](NC(=N2)C3CC3)C4=C[C@@H]5C(=CC=N5)C=C4 C65388234
c1cc(c(cc1N2CCOC2=O)NC(=O)C3CCCCC3)F C56209378
CN(Cc1cc(=O)n2c([nH]1)ccn2)c3ccc4ccccc4c3 C66472751
C[C@H]1CCC[NH+](C1)Cc2c(ccc3c2oc(=O)c(c3)c4[nH]c5ccccc5n4)O C00635406
CCOC(=O)c1ccc(cc1)N(C[NH3+])S(=O)(=O)c2ccc(cc2)C C01750681
CCCCNC(=O)C[NH+]1CC[C@@]2(CCCC[C@@H]2[C@@H]1c3ccc4c(c3)OCO4)O C06264308
C[C@H]1CCCC[NH+]1CC(=O)Nc2ccc(cc2)S(=O)(=O)NC3CCCCC3 C00920680
COc1ccc(cc1)[C@H]2[C@@H]3CCCC[C@@]3(CC[NH+]2CC(=O)NCc4ccco4)O C04062055
COc1cc(cc(c1OC)OC)[C@@H](c2nc3ccccc3n2c4ccccc4)[NH3+] C11735590
c1ccc(c(c1)N2CCC(CC2)[NH2+]Cc3c[nH]nc3c4ccc5c(c4)OCO5)F C19840492
c1ccc(c(c1)/C=[NH+]/CCNc2ccc(cc2[N+](=O)[O-])C(F)(F)F)O C04455880
[H]/N=c/1\cc(sn1/C(=[NH+]/c2ccc(cc2)OCC)/Nc3cc(ccc3OC)C)C C20176244
COc1ccccc1[C@H]2[C@H]3CCCC[C@]3(CC[NH+]2CC(=O)NCc4ccco4)O C20387078
c1ccc(cc1)[C@@H]2CCN(C2)CC[NH2+]Cc3c[nH]nc3c4ccc5c(c4)OCO5 C20600932
c1cc(ccc1NCC/[NH+]=C/c2cc(cc(c2O)Cl)Br)[N+](=O)[O-] C06257570
Cc1ccc(cc1)n\2cc([nH]/c2=N\C(=O)C[NH2+]CC3CC3)c4ccc(cc4)OC C35667422
Cc1ccc(cc1C)n\2cc([nH]/c2=N\C(=O)C[NH2+]C(C)C)c3ccc(cc3)OC C36039487
CC[C@@H]1CCCC[NH+]1Cc2c(nc3n2cc(cc3)N)c4cc(ccc4OC)OC C36271065
CC1(Cc2c(c([nH+]c3c2c(c(s3)C(=O)OC)N)N4CCCCC4)CN1C)C C13116083
CCOC(=O)C1=C(NC(=O)N[C@@H]1c2ccc(cc2)Cl)C[NH+]3CCC(CC3)C C01058611
Cc1c\2c(oc1C(=O)NN3CC[NH+](CC3)C)CCC/C2=N\Nc4ccc(cc4)F C40823791
CC[NH+](CC)[C@@H](CNC(=O)N1CCN(CC1)c2ccccc2O)c3ccccc3 C43230661
CCc1cccc(c1)OC[C@H](C[NH+]2CCC(CC2)n3c4ccccc4[nH]c3=O)O C45521323
CCCCn1c(c([nH+]c1SCC(=O)NC(=O)Nc2cccc(c2C)C)C)C C45898092
C[C@@H]1C[C@@H](C[NH+](C1)Cc2csc(n2)NC(=O)CNC(=O)C(C)(C)C)C C45898320
C[C@H]1C[C@@H](C[NH+](C1)Cc2csc(n2)NC(=O)CNC(=O)C(C)(C)C)C C45898322
CC(C)[C@H](CNC(=O)C(=O)Nc1nc2ccccc2s1)[NH+]3CCCCCC3 C47970578
c1ccc2c(c1)c(n[nH]c2=O)CC(=O)/N=c\3/[nH]c(cs3)C[NH+]4CCCCC4 C14524409
CC1(CC(CC([NH2+]1)(C)C)NC(=O)c2csc(n2)c3cccc(c3)[N+](=O)[O-])C C51341701
Cc1c(cnn1c2ccc(cc2)OC)[C@H](C)[NH2+]Cc3cn[nH]c3C4CCCCC4 C32581837
CN(Cc1ccccc1O)C(=O)NC[C@H](c2ccccc2OC)[NH+]3CCCCC3 C56932329
Cc1cc([nH+]c2c1c(c(s2)C(=O)OCC(=O)N(C)c3ccccc3)N)C C10644830
CCN(CC)c1ccc2cc(/c(=[NH+]/c3cccc(c3)C#N)/oc2c1)C(=O)N C01509161
C[C@@H](C(=O)Nc1c(c2c(s1)CCCCC2)C#N)[NH+](C)CC(=O)NC(C)(C)C C27540742
c1cc(oc1)[C@@H](CNC(=O)N2CCC(=CC2)c3ccc(cc3)O)[NH+]4CCCC4 C53533937
C/C(=[NH+]/C1=NC2=[NH+]C(=C[C@H](N2[N-]1)c3ccc(cc3)F)c4ccccc4)/O C13127677
Cc1nc(no1)C2(CCCC2)[NH2+]CC(=O)N[C@H](C)c3ccc(cc3Cl)Cl C63511488
Cc1ccc2nc(cc(=O)n2c1)C[NH2+][C@@H](c3ccccc3)C(=O)Nc4ccccc4 C63512214
C[C@H]1C(=c2cc(ccc2=[NH+]1)Cl)CCNC(=S)Nc3ccc(cc3)[N+](=O)[O-] C63664053
c1cc(sc1)CCNC(=O)NC(=O)CN2CC[NH+](CC2)CC3CCCCC3 C64129712
Cc1cc(cc(c1O[C@H](C)C(=O)NNC(=O)CC2=c3ccccc3=[NH+]C2)C)Cl C64219002
C1CCC(CC1)NC(=O)N2CCC(CC2)CC(=O)NCCC[NH+]3CCCCC3 C35399189
CC(C)[C@@H]1[C@H]2C(=c3ccccc3=[NH+]2)CCN1C(=O)C4=CN(NN4)C5CCCCC5 C64636475
CC(C)[C@H]1[C@H]2C(=c3ccccc3=[NH+]2)CCN1C(=O)C4=CN(NN4)C5CCCCC5 C64636476
CC(C)C1=CC(=O)N2[C@@H](CS[C@@H]2N1)CC(=O)NCCC3=c4ccccc4=[NH+]C3 C64652824
CC(C)[NH+]1CC[C@H](C1)CNC(=O)NCc2ccc(o2)c3nc4ccccc4s3 C65441300
C[C@H](CCc1ccc(cc1)O)NC(=O)N(C)C2CC[NH+](CC2)C3CCOCC3 C66176570
Cc1ccc(c(c1)C)C[C@H](C)NC(=O)NCc2ccc([nH+]c2)N3CCO[C@@H](C3)C C66597287
Cc1c(ccc2c1oc(=O)cc2C[NH+]3CCC(CC3)NC(=O)CC4CCCC4)O C66876394
C[C@H](C(=O)N[C@](C)(C#N)C(C)C)[NH+]1CCC(CC1)NC(=O)CC2CCCCC2 C66886224
C[C@@H]1CCCC[NH+]1CCNC(=O)N2CCC(CC2)NC(=O)CC3CCCC3 C66906719
C[C@@H]1C[C@H](C[NH+](C1)CCNC(=O)N2CCC(CC2)NC(=O)CC3CCCC3)C C66924963
c1cc(oc1)CNC(=O)c\2cc3ccc(cc3o/c2=[NH+]\c4cc(cc(c4)F)F)O C67299250
CCCC[NH2+][C@H](c1ccc2c(c1)OCO2)[C@@H](c3ccc4c(c3)OCO4)O C01667305
CC1(CC(CC([NH2+]1)(C)C)NC(=O)c2ccc(cc2[N+](=O)[O-])Cl)C C04953137
c1ccc(cc1)C(c2ccccc2)[NH2+]CC(=O)Nc3ccc(cc3)[N+](=O)[O-] C06084123
c1ccc2c(c1)c(n[nH]c2=O)CC(=O)NCC3(CCCCC3)[NH+]4CCCCC4 C03353061
Cc1cc(=O)n2c(n1)NC(=[NH+][C@@H]2c3ccccc3)Nc4ccc(cc4)C(C)C C07495783
Cc1cc(=O)n2c(n1)NC(=[NH+][C@@H]2c3ccc(cc3)Cl)NC4CCCCC4 C09196230
COc1ccc(cc1)c2cc(=O)oc3c2ccc(c3C[NH2+]C[C@@H]4CCCO4)O C06670099
C[C@@H]1CC(=O)Nc2ccccc2N1C(=O)C[NH+](C)CC(=O)Nc3ccccc3 C11068308
c1ccc2c(c1)ccn2CCCNC(=O)C[C@@H]3C(=O)NCC[NH+]3C4CCCC4 C12318189
C[C@@H](C(=O)Nc1ccc(cc1)[N+](=O)[O-])[NH2+][C@H](c2ccccc2)C3CC3 C12674522
C[C@@H](C[NH+]1CCCCCC1)NC(=O)c2cc3c([nH]2)cc(cc3OC)OC C19456147
CCOC(=O)C1=C(NC(=O)N[C@@H]1c2cccs2)C[NH+]3C[C@@H](C[C@@H](C3)C)C C20559111
CCOC(=O)C1=C(NC(=O)N[C@H]1c2ccc(cc2)C)C[NH+]3CCC(CC3)C C20560226
c1ccc(c(c1)N2CC[NH+](CC2)CC(=O)NC3(CCCCCC3)C#N)O C22841927
Cc1c2c(cc(nc2n(n1)C)C(C)C)C(=O)NC3CC([NH2+]C(C3)(C)C)(C)C C25324629
Cc1ccc(c(c1C)NC(=O)[C@@H](C)[NH2+][C@@H](C)c2ccccc2Cl)[N+](=O)[O-] C26363436
Cc1ccc(c(c1C)NC(=O)[C@@H](C)[NH2+][C@H](C)c2ccccc2Cl)[N+](=O)[O-] C26363443
COc1cccc2c1o/c(=[NH+]\c3c(c4c(s3)CCCC4)C#N)/c(c2)C(=O)N C01507263
CC[NH+]=c1c2ccccc2oc(c1NS(=O)(=O)c3cc(cc(c3C)C)C)O C28049013
Cc1cc(oc-2c/c(=[NH+]/CC(=O)Nc3cccc4c3nsn4)/ccc12)O C29932996
c1cc(cc(c1)[N+](=O)[O-])[C@@H]2C3=C(/C(=C/c4ccco4)/CCC3)[NH2+]N2 C01848076
Cc1ccc(cc1)n\2cc([nH]/c2=N\C(=O)C[NH2+]C(C)C)c3ccc(cc3)OC C36039445
CCOc1cc(ccc1O)c2c(n3cccc(c3[nH+]2)C)NC[C@H]4CCCO4 C00883888
CC(C)CCNC(=O)/C(=C/c1ccc(cc1)C(=O)[O-])/C2[NH+]=c3ccccc3=[NH+]2 C39716625
c1ccc2=[NH+]C([NH+]=c2c1)N/N=C/c3cc(cc(c3[O-])[N+](=O)[O-])Br C39936375
CC1(CC(CC([NH2+]1)(C)C)Nc2c(nc(o2)c3ccccc3[N+](=O)[O-])C#N)C C40373823
CC[C@H](C)Nc1c(c(ncn1)Nc2cccc3c2ccc([nH+]3)C)[N+](=O)[O-] C40661393
CN(c1ccccc1)c2c(c(nc[nH+]2)N3CCN(CC3)c4ccccc4)N C40726969
CC1CC[NH+](CC1)Cc2ccc(cc2)Nc3[nH]nc(c(=O)n3)Cc4ccco4 C41604931
C[C@@H]1CCCC[NH+]1[C@@H](C)CNC(=O)[C@@H](C)NC(=O)OC(C)(C)C C43085759
C[C@H]1CCCC[NH+]1[C@@H](C)CNC(=O)N2CCN(CC2)c3ccccc3O C46338548
C[C@H]1C[C@@H](C[NH+](C1)CCCNC(=O)C(=O)/N=c\2/[nH]c3ccccc3s2)C C47999262
C[C@H]1CCCC[NH+]1CCCCNC(=O)C(=O)/N=c\2/[nH]c3ccccc3s2 C47999913
CC(C)CN1C(=O)[C@@H]([NH2+]C12CCN(CC2)C(=O)NC(C)(C)C)C(C)C C36014193
C[C@@H](C(C)C)[NH2+][C@H](C)C(=O)Nc1ccc(cc1C(F)(F)F)[N+](=O)[O-] C12669479
C[C@@H](CCC(C)C)NC(=O)C[NH+]1CCC(CC1)n2c3ccccc3[nH]c2=O C52723886
Cc1ccccc1CNC(=O)[C@@H](C)[NH+]2CCC(CC2)NC(=O)OC(C)(C)C C52909847
C[C@H](C(=O)Nc1ccccc1C#N)[NH+]2CCC[C@@H](C2)NC(=O)OC(C)(C)C C56315880
CC1(CC(CC([NH2+]1)(C)C)NC(=O)N(Cc2ccco2)C[C@@H]3CCCO3)C C56541095
CC(C)(C)OC(=O)N[C@H]1CCCN(C1)C(=O)NC2CC[NH+](CC2)C C56794352
CCN(C[C@@H]1COc2ccccc2O1)C(=O)NC3CC([NH2+]C(C3)(C)C)(C)C C53954861
Cc1c(ccc2c1oc(=O)cc2C[NH2+]CC3(CCCCC3)N4CCOCC4)O C58609672
CC1CC[NH+](CC1)[C@H](C)CNC(=O)[C@@H](C)NC(=O)OC(C)(C)C C60156185
C[C@@H]1C[C@H](C[NH+](C1)CCNC(=O)[C@H](C)NC(=O)OC(C)(C)C)C C60670319
c1ccc2=[NH+][C@H]3CN(CCC3=c2c1)C(=O)NCC(=O)Nc4ccccc4F C63270865
c1ccc2=[NH+]CC(=c2c1)C[C@@H]3NN[C@@H]4N3N=C(S4)COc5ccc(cc5)F C63281273
CC1(CC(CC([NH2+]1)(C)C)NC(=O)N(CCOC)Cc2ccc(cc2)C#N)C C63786705
CC(C)(C)NC(=O)CN(C)C(=O)NC[C@H]1CCC[NH+](C1)Cc2cccs2 C64644584
CCC[NH+]1Cc2cccc(c2C1)N[C@H](C)C(=O)Nc3cccc(c3C)[N+](=O)[O-] C66968092
c1ccc(cc1)N[C@H]2CCN(C2)C(=O)NC[C@H](c3ccco3)[NH+]4CCCCC4 C67581967
COCc1cc(ccc1OC)[C@@H]2c3c(c4ccccc4[nH]3)C[C@@H]([NH2+]2)C(=O)OC C04029269
Cc1cc(=O)n2c(n1)NC(=[NH+][C@H]2c3ccccc3)Nc4ccccc4Cl C09184261
C[C@H](C(=O)Nc1cc(ccc1Cl)[N+](=O)[O-])[NH2+][C@@H](c2ccccc2)C3CC3 C12673272
Cc1cc(ccc1OC)C[NH+]2CCNC(=O)[C@H]2CC(=O)NC3CCCCC3 C12718303
CCOC(=O)c1c(c2c(nc(nc2s1)SCC[NH+]3CCCCC3)N)C C06719045
Cn1c2ccccc2nc1c3c4c(nc5ccccc5n4)n(c3N)CC[NH+](C)C C05337984
C[C@H](C[NH+]1CCCCCC1)NC(=O)c2cc3c([nH]2)cc(cc3OC)OC C19456149
c1ccc(c(c1)/C=[NH+]/CCCNc2ccc(cc2Cl)[N+](=O)[O-])O C16449025
c1cc(ccc1/[NH+]=c\2/c(cc3cc(ccc3o2)[N+](=O)[O-])C(=O)N)Cl C04676717
CCOC(=O)C1=C(NC(=O)N[C@@H]1c2ccc(cc2C)C)C[NH+]3CCC(CC3)C C28632086
Cc1ccc(c(c1)[C@@H](C)[NH2+][C@H](C)C(=O)Nc2cc(ccc2C)[N+](=O)[O-])OC C29678507
CC(C)[C@@H](c1cccs1)[NH2+]CC(=O)Nc2ccc(cc2[N+](=O)[O-])Cl C29200707
c1cc(cc(c1)[N+](=O)[O-])[C@H]2c3cccn3CCC[NH+]2Cc4cccc(c4O)O C35790066
CC(C)[NH2+]CCNc1nc2ccccc2c3n1c(nn3)c4ccccc4 C35889538
c1cc2c(cc1Br)c(c(cn2)[N+](=O)[O-])NC3[C@H]4[C@@H]3C[NH2+]C4 C36813391
c1ccc2c(c1)cccc2C[NH2+]CC(=O)Nc3ccccc3[N+](=O)[O-] C04118649
Cc1cc(ccc1OC)c2c(n3cc(ccc3[nH+]2)N)CN4C[C@H](O[C@H](C4)C)C C36272656
CCCC[NH+](C)Cc1c(nc2n1cc(cc2)N)c3ccc(cc3)[N+](=O)[O-] C36273445
C[C@@H]1C[C@H](C[NH+](C1)Cc2c(nc3n2cc(cc3)N)c4ccc(cc4)[N+](=O)[O-])C C36274304
CC(C)c1ccc2=[NH+]C(=O)C(=c2c1)NNC(=O)CN3CCCc4c3cccc4 C08125008
CCc1cccc2=C(C[NH+]=c12)C(=O)CN3NNC(=N3)c4ccc(cc4)C C39431514
c1ccc2=[NH+]C([NH+]=c2c1)/C(=C/c3ccc(o3)c4ccc(c(c4)O)C(=O)[O-])/C#N C39702044
C[C@@H]1C(=C([NH2+]N1)C)Sc2ccccc2/N=C/c3ccc(o3)[N+](=O)[O-] C39774324
c1ccc(c(c1)C(F)(F)F)Nc2c(c(ncn2)Nc3cc[nH+]cc3)[N+](=O)[O-] C40586282
C[C@@H](C(=O)NCC1(CCCC1)[NH+]2CCSCC2)NC(=O)OC(C)(C)C C41423412
CCc1ccc(cc1)[C@@H](C)[NH2+][C@H](C)C(=O)Nc2ccc(cc2)[N+](=O)[O-] C45313883
C[C@H]1CCC[NH+](C1)CCCCNC(=O)N2CCN(CC2)c3ccccc3O C46752621
CC(C)(C)C1CCC(CC1)C(=O)N2CCC(CC2)n3cc(nn3)C(C)(C)[NH3+] C48376272
CC[C@H](C)CN1C(=O)[C@H]([NH2+]C12CCN(CC2)C(=O)Nc3ccc(cc3)C)C C35665356
CC[C@H](C)[C@@H]1C(=O)N(C2([NH2+]1)CCN(CC2)C(=O)NC(C)(C)C)[C@@H](C)CC C36028871
CCC[C@H](C)NC(=O)[C@@H]1CCC[NH+](C1)[C@@H](C)C(=O)/N=c\2/[nH]c(c(s2)C)C C51051229
CC[NH+]1CCC[C@@H](C1)NC(=O)N2CCC(CC2)NC(=O)OC(C)(C)C C52594441
C[NH+](C)[C@H](CNC(=O)N1CCN(CC1)c2ccccc2O)c3cccc(c3)F C53538385
CC(C)(C)[C@@H](c1cccs1)[NH2+]CC(=O)Nc2ccccc2[N+](=O)[O-] C54417115
C[C@H]1C[C@@H](C[NH+](C1)C[C@@H](C)NC(=O)N2CCN(CC2)c3ccccc3O)C C56945507
CN(C)c1ccc(cc1)Nc2[nH]c(=O)c3c(n2)CC[NH+](C3)Cc4ccccc4 C57778943
CCN(C[C@H]1COc2ccccc2O1)C(=O)NC3CC([NH2+]C(C3)(C)C)(C)C C53954862
CC(C)[C@@H](c1nc(no1)c2ccccc2)[NH2+]Cc3ccc(c(c3)O)OC C62258029
CCc1cc2c(cc(=O)oc2cc1O)C[NH2+]C3(CCCC3)c4nc(on4)C C63511592
Cc1ccc2c(c1)c(no2)CNC(=O)NCCC3=c4ccccc4=[NH+]C3 C63552095
C[C@@H]1CCC[NH+](C1)[C@@H](C)CNC(=O)[C@H](C)NC(=O)OC(C)(C)C C63749573
CCCCc1[nH]c(c(n1)[C@H]2[NH+]=c3ccc(cc3=[NH+]2)C(=O)[O-])Cl C63855856
CCCC1=[NH+][C@H](ON1)[C@@H](C)Sc2[nH]nc(n2)c3ccc(cc3)OC C64025566
COc1ccc(cc1)[C@H]2C/C(=C/C(=O)NCCC3=c4ccccc4=[NH+]C3)/NO2 C64403583
C[C@H]1CCCC[NH+]1[C@@H](C)CNC(=O)[C@H](C)NC(=O)OC(C)(C)C C67163960
COc1cccc2c1o/c(=[NH+]\c3cc(ccc3OC)Cl)/c(c2)C(=O)N C67292709
CC(C)[C@H](c1nc(no1)c2ccccc2)[NH2+]Cc3ccc(c(c3)O)OC C67502387
Cc1ccc(cc1)OC[C@@H](C)NC(=O)NCc2cn3cc(ccc3[nH+]2)C C67558158
C[C@H](c1cccc(c1)O)N(C)C(=O)NC[C@@H](c2ccco2)[NH+]3CCCCC3 C67581941
c1ccc(cc1)N[C@@H]2CCN(C2)C(=O)NC[C@H](c3ccco3)[NH+]4CCCCC4 C67581964
C[C@@H]1CCc2c(sc(n2)NC(=S)NC(=O)c3ccccc3)C1 C00136949
C[C@@H](C(=O)NC1CCCCC1)NC(=O)C23CC4CC(C2)CC(C4)C3 C04075815
c1ccc(c(c1)CSc2nnc(n2N)c3ccc(cc3)Cl)F C00530764
c1cc(ccc1C(=O)NNC(=O)C23CC4CC(C2)CC(C4)C3)Cl C04738061
c1ccc2c(c1)ccc(c2/C=C/c3[nH]c(=O)c4ccccc4n3)O C04954519
Cc1c(c(ccc1NS(=O)(=O)c2ccc(cc2)Cl)O)C C00092465
c1ccc2cc(ccc2c1)S(=O)(=O)Nc3ccc(c(c3)Cl)O C02071667
Cc1ccc(cc1)c2nnc(n2N)S[C@@H](C)c3ccccc3 C06510115
c1ccc2c(c1)c(c[nH]2)/C=C/C=N/NC(=O)c3ccc(cc3)Cl C01881785
c1c(cc(cc1Cl)Cl)Nc2[nH]c(=O)c3c(n2)CCCC3 C11991475
Cc1ccccc1/C=C/2\C(=O)N=C(S2)Nc3ccccc3O C01774213
Cc1c(sc2c1c(nc(n2)SCc3ccc(cc3)C#N)N)C C12539048
c1ccc(c(c1)/N=C/2\C(=C\c3ccc(cc3)Cl)\SC(=O)N2)O C16754486
CC(C)(C)c1ccc(cc1)CSc2nnc3n2cc(cc3)N C19733875
Cc1c(nc(s1)N)c2ccc3c(c2)N(C[C@H](O3)C)CCC(C)C C19760308
c1ccc2c(c1)c3c([nH]2)[C@@H](N(CC3)Cc4cc[nH]n4)c5ccc(cc5)F C20601490
CN(Cc1nc(c2c3c(sc2n1)CCCCC3)N)c4ccccc4 C22010048
CC[C@H]1CCc2c(sc3c2C(=N[C@H](N3)c4ccc(cc4)OC)O)C1 C08198738
CC[C@@H](C)c1ccc(cc1)NC(=O)c2c(c3c([nH]2)CCCC3=O)C C24577880
CC(=C[C@@H]1[C@@H](C1(C)C)C(=O)NNC(=O)c2cc3c(s2)CCC3)C C24714111
CC(=C)CSc1nnc(n1N)c2ccccc2Br C31643915
c1ccc(cc1)/C(=C(/c2ccccc2)\n3c4ccccc4nn3)/N C05286280
CC(C)c1ccc(cc1)CN2CCCN(C2=O)c3ccc(cc3)N C34730334
Cc1cc(ccc1N)c2nc(no2)c3ccc(cc3)Br C35659376
c1cc(c(cc1Cl)Sc2ccc(c3c2non3)N)Cl C35676003
CCOc1ccc(cc1)c2c(sc3c2c(nc(n3)Cl)N)C C36277121
COc1ccc(cc1n2c3ccc(cc3nc2N)Cl)Cl C36889793
Cc1cccc(c1N)c2nc(no2)Cc3ccc(cc3)Br C36925380
Cc1cc(ccc1NS(=O)(=O)C)NC2[C@@H](CCC[C@H]2C)C C37129612
C[C@H]1CCC[C@@H](C1)Nc2ccc(c(c2)Cl)NS(=O)(=O)C C37136173
Cc1cc(c(c(c1OCC2CCCCC2)C)C)S(=O)(=O)N C37370456
Cc1ccc(c(c1)NS(=O)(=O)c2cc(cc(c2)Cl)Cl)O C37746325
CC(C)C(=O)N[C@H](c1ccco1)c2c3ccccc3ccc2O C00245304
C/C(=N\NC(=O)c1cc2ccccc2cc1O)/c3cccs3 C04587116
Cc1ccccc1/N=C\2/C(=C/c3ccccc3O)/SC(=O)N2 C39886252
Cc1cc(cc(c1)Cl)n2c(c(c(n2)c3ccc(cc3F)F)C#N)N C39955422
COC(=O)c1c(c2c3c(c(nc2s1)c4cccs4)CCCC3)N C40568271
CCc1c(c(sc1c2ccc(o2)Br)C(=O)OC)N C41076170
Cc1cc(c(c(c1)Oc2ccc(cc2Cl)S(=O)(=O)N)C)C C48758952
Cc1c[nH]/c(=N/C(=O)N[C@H](C)c2ccc(cc2)Br)/s1 C49396014
CCc1ccc(cc1)N(C)S(=O)(=O)c2cc(ccc2N)Cl C49978488
Cc1ccsc1[C@@H]2CC(=O)Nc3c2c(n[nH]3)c4ccc(cc4)Cl C05885796
c1ccc(c(c1)Cc2nc(no2)c3ccccc3Br)N C53200677
COc1ccccc1c2c(c(on2)N)c3ccccc3Br C55334360
[H]/N=C\1/N=C(/C(=N/Nc2ccc(cc2)Cl)/S1)c3ccccc3 C18256351
C[C@@H](Cc1ccc(cc1)O)NC(=O)N2CCC[C@H]2c3cccs3 C56763013
Cc1c(cccc1N)c2nc(no2)Cc3ccccc3Br C61857396
Cc1cc(cc(c1C)c2nc(no2)c3ccccc3Br)N C62349388
Cc1ccc2c(c1)n(c(c2C[NH2+][C@H]3CCC[C@@H]([C@@H]3C)C)C(=O)[O-])C C09532811
CC[C@]1(Nc2ccccc2C(=O)N1)c3ccc(cc3)OC(C)C C66131246
Cc1cccc(c1)C2(CC[NH+](CC2)C[C@H](c3ccc(c(c3)C)C)O)O C12292227
c1ccc(cc1)Cn2cc[nH+]c2[C@@H](c3cccc(c3)Br)N C19930918
C[C@]12CC[C@H](CC1=CC[C@H]3[C@@H]2CC[C@]4([C@@H]3CC[C@]4(C[NH+]5CC5)O)C)O C20275728
C[C@@H]1CN(C[C@H](O1)C)[C@H]2CCCCCCCCCC[C@@H]2[NH3+] C20556022
c1cc2c(cc1[C@@H](c3cc(ccc3Cl)Cl)[NH3+])OCCCO2 C21515433
c1cc(c(cc1Cl)O[C@@H]2CCCC[C@H]2[NH+]3CCCC3)N C33425142
Cc1ccc(s1)[C@H](c2cc3c(cc2Cl)OCCCO3)[NH3+] C35382048
CC[NH2+][C@@H](c1ccc(s1)C)c2cc3c(cc2Cl)NC(=O)C3 C35571887
CCC[NH2+][C@@H](c1cc2c(cc1Cl)NC(=O)C2)C(C)(C)C C35587059
Cc1cc(c(cc1[C@@H](c2ccc(s2)Br)[NH3+])OC)OC C36824189
C[C@@H](c1ccc(s1)Cl)[NH2+][C@H]2c3ccc(cc3NC2=O)F C36992359
c1ccc(c(c1)[C@@H](c2cc3c(cc2Cl)OCCO3)[NH3+])Br C37332211
c1ccc(c(c1)[C@H](c2cc3c(cc2Cl)OCCO3)[NH3+])Br C37332213
c1ccc2c(c1)C[C@@H](NC2)c3[nH]c(c[nH+]3)c4ccc(s4)Br C38002391
C[C@](CO)(c1cc2cc(ccc2o1)Br)[NH2+]C3CCCC3 C38122716
Cc1c(sc(n1)C)[C@H](C)[NH2+]Cc2cc(cc(c2O)Cl)Cl C40517805
Cc1cccc(c1C)N2[C@@H](CC(=N2)CC[NH3+])c3ccccc3 C41140787
CC(C)c1ccc(cc1)[C@H]2CC(=NN2c3ccc(cc3)Cl)C[NH3+] C41143115
Cc1ccccc1N2[C@@H](CC(=N2)C[NH3+])c3ccc(cc3)C(C)C C41143133
CC[C@](C)(c1nc(cs1)c2cc3cc(ccc3o2)Br)[NH3+] C41163727
CC[C@@H]1CCCC[C@H]1[NH2+][C@@H]2c3cccc(c3NC2=O)Br C42081127
CC[C@H]1CCCC[C@H]1[NH2+][C@@H]2c3cccc(c3NC2=O)Br C42081130
CC[C@@H]1CCCC[C@@H]1[NH2+][C@@H]2c3c(cc(cc3F)F)NC2=O C42134659
Cn1cc/c(=[NH+]\c2cccc(c2)CCc3ccccc3)/c(c1)N C43073564
CC[C@@H]([C@H](c1ccccc1Cl)Oc2ccccc2C#N)[NH3+] C43087381
CC[C@@H]([C@H](c1ccccc1Cl)Oc2cccc(c2)C#N)[NH3+] C43087863
CC[C@H]([C@@H](c1ccc(s1)Br)n2cnc3c2cccc3)[NH3+] C43263293
C[C@H]([C@H](c1ccco1)Oc2ccc(cc2Br)Cl)[NH3+] C43337042
CC[C@@H]([C@@H](c1ccco1)Oc2cc(cc(c2)Cl)Cl)[NH3+] C43337827
C[C@@H]([C@H](c1ccc(cc1)Br)n2ccnc2c3cccs3)[NH3+] C45047867
COc1ccc(cc1F)[C@@H](c2cc3cccc(c3o2)Br)[NH3+] C48796768
COc1ccc(cc1F)[C@H](c2cc3cccc(c3o2)Br)[NH3+] C48796770
CC[C@H]([C@H](c1cccc(c1)Br)n2c(c(c(n2)C)Cl)C)[NH3+] C50586372
CC(C)(C)[C@@H]1CCCC[C@H]1NC(=O)CCC2CC[NH2+]CC2 C50943558
Cc1cc(nc(n1)S[C@@H](c2cc(cs2)Br)[C@H](C)[NH3+])C C51606864
CCC(C)(C)[C@H](c1cc2c(cc1Cl)NC(=O)C2)[NH2+]CC C54402852
CC(C)(C)c1c(sc(n1)N2CCC[C@@H]2C3CCCC3)C[NH3+] C54999464
C[C@H](C[NH3+])n1ccc(cc1=O)/C=C/c2ccc(cc2)C(C)C C57794784
CC[C@H](C1CCCCC1)[NH2+][C@@H]2c3ccc(cc3NC2=O)Br C52335534
Cc1ccc2c(c1)nc([nH]2)Sc3ccc(cc3)[C@@H](C)[NH2+]C C61440418
c1cc(nc(c1Cl)C[NH+]2CCC3(CCCCC3)CC2)N C61822104
C[C@H]([C@@H](c1ccc(cc1)Br)N(C)c2ccc(cc2)C#N)[NH3+] C61949886
C[C@H]([C@H](c1ccc(s1)Br)N(C)c2cccc(c2)C#N)[NH3+] C61950270
C[C@H]1CCC[C@@](C1)(CO)[NH2+]Cc2cnc(s2)C(C)(C)C C62839068
CCC1(CC[NH2+]CC1)C(=O)N[C@H]2CCCC[C@@H]2C(C)(C)C C62848497
CC[C@]1(CCC[NH2+]C1)C(=O)N[C@@H]2CCCC[C@@H]2C(C)(C)C C62854725
CCC[C@@]1(CC[NH2+]C1)C(=O)N[C@H]2CCCC[C@@H]2C(C)(C)C C62891790
Cc1ccc(cc1Cl)[C@H](c2ccc3c(c2)OCCCO3)[NH3+] C63021286
CC1(CCCN1c2c3cc(ccc3[nH+]cc2N)Br)C C63066424
c1ccc(c(c1)c2ccc(s2)C[NH2+][C@@H]3CCCc4c3ccc(=O)[nH]4)F C67504092
CCc1c(c2cc(cc(c2[nH]1)C[NH2+]Cc3ccc(c(c3)O)OC)F)C C12438202
Cc1c(cccc1Cl)NS(=O)(=O)c2ccc(cc2)[C@H](C)[NH3+] C20188049
C[C@H](c1ccc(cc1)S(=O)(=O)N)[NH2+]Cc2ccc(cc2)Br C35230371
c1c(c(sc1Br)Br)S(=O)(=O)N[C@H]2C[C@@H]2[NH3+] C36264148
CNC(=O)CN(C)c1c2cc(ccc2[nH+]cc1N)Br C36813131
c1cc(cc(c1)Br)C2CC(C2)[NH2+]CCS(=O)(=O)N C36846832
Cc1ccc(c(c1)C#CC[NH3+])S(=O)(=O)/N=c/2\[nH]cc(s2)C C37581184
c1cc(cc(c1)S(=O)(=O)NCCc2cccs2)C#CC[NH3+] C37581208
CCOc1cc(cc(c1O[C@H]2CCC[C@H]2O)Br)C[NH3+] C37712032
CC(C)(C)NC(=O)c1c(c2cc3c(nc2s1)CC[NH+](C3)C)N C00803887
c1c(c(sc1Cl)Cl)S(=O)(=O)N[C@@H]2CCCC[C@H]2[NH3+] C38049941
C[C@H](CC(C)C)NS(=O)(=O)c1ccc(cc1C#CC[NH3+])F C37581506
CCc1ccc(cc1)[C@@H](CNI)N2CC[NH2+][C@@H](C2)O C39532247
c1ccc(cc1)[C@H](C[NH3+])NS(=O)(=O)c2ccc(c(c2)F)F C40366776
C[C@@H]1CCc2c(sc(c2C#N)NC(=O)[C@H](CCSC)[NH3+])C1 C40853087
C[C@H](c1ccc(cc1Br)Br)[NH2+]CCS(=O)(=O)N C41641935
Cc1cc(cc2c1NC(=O)[C@H]2[NH2+][C@@H]3CCC[C@@H](C3)O)Br C42117729
C[C@@H](c1cccc(c1)S(=O)(=O)N)[NH2+]Cc2cccc(c2)Br C42314567
CNC(=O)[C@H]1CCC[NH+]1Cc2c(cccc2Br)N C42391120
C[C@H](C[NH+](C)Cc1ccc(cc1F)Br)/C(=N/O)/N C42458317
Cc1nc([nH]n1)S[C@H](c2ccc(cc2)Br)[C@H](C)[NH3+] C42959898
c1ccc(c(c1)[C@H](C[NH3+])Sc2[nH]c(=O)ccn2)Br C43096146
C[C@H]([C@H](c1cc(cs1)Br)N(C)CC(=O)NC(C)C)[NH3+] C43287585
c1cc2c(cc1O[C@H](C[NH3+])c3cc(cs3)Br)CCC(=O)N2 C43288326
Cc1ccc(c(n1)N(C)Cc2ccccc2Br)C(=[NH2+])N C43401199
C[C@@H](C[NH+]1CCCC1)NC(=O)C2(CCCCCC2)C(=S)N C44779619
C[C@H](C[NH+]1CCCC1)NC(=O)C2(CCCCCC2)C(=S)N C44779622
C[C@H](CNc1c(cc(cn1)Br)N)[NH+]2CCCCC2 C44989345
c1c(csc1C[NH2+]CCCS(=O)(=O)N)Br C45067896
c1cc2c(cc1Br)c(c(c[nH+]2)N)N3CCC[C@@H]3CO C48862775
CCc1ccc(s1)S(=O)(=O)Nc2ccc(cc2)C#CC[NH3+] C49044964
c1cc(c(cc1CNS(=O)(=O)c2ccc(s2)CC[NH3+])F)F C49575690
c1ccc(c(c1)CNS(=O)(=O)c2ccc(s2)Cl)C#CC[NH3+] C49587675
Cc1ccc(s1)CNS(=O)(=O)c2ccc(cc2)C#CC[NH3+] C50227103
c1cc2c(c(c1)Br)NC(=O)[C@H]2[NH2+][C@H]3CCCC[C@@H]3O C52002198
C[C@@H]([C@@H]1CCC[NH+](C1)C)NCc2ccc(cc2)S(=O)(=O)N C37209476
c1c(csc1Br)C[NH2+]C2CCN(CC2)CC(=O)N C37140571
c1ccc(cc1)[C@@H](CNS(=O)(=O)c2c(ccs2)Br)[NH3+] C49060964
C[C@@H](c1ccc(cc1)S(=O)(=O)N)N[C@@H]2CC[NH+](C2)C(C)C C45652105
c1cc(sc1C[NH3+])S(=O)(=O)N[C@H]2CCCc3c2ccs3 C61368648
c1cc2c(cc1[C@@H](c3ccc(cn3)Br)[NH3+])CCC(=O)N2 C61861526
C[C@H]([C@H](c1ccc(cc1)Br)N2CCC(=O)NCC2)[NH3+] C62099603
Cc1cc(ccc1C#CC[NH3+])S(=O)(=O)NCc2ccsc2 C63151494
C[C@H](CCNS(=O)(=O)c1ccc(s1)Br)[NH3+] C63171213
C[C@@H](CCNS(=O)(=O)c1c(ccs1)Br)[NH3+] C63171348
c1c(cc(c(c1F)S(=O)(=O)N[C@H]2CCC[C@H]2[NH3+])Br)F C63175849
c1c(c(sc1Cl)Cl)S(=O)(=O)N[C@@H]2CCC[C@H]2[NH3+] C63175999
C[C@@H]([C@H]1CCCCN1[C@@H]2c3cccc(c3NC2=O)Br)[NH3+] C63192151
c1cc(ccc1S(=O)(=O)N[C@H]2CCCCC[C@@H]2[NH3+])I C63213428
C/[NH+]=C(/N)\NCC1(CCOCC1)c2ccc(cc2)Br C66246677
c1cc(c(cc1Cl)Cl)c2ccc(o2)/C=C/C(=O)Nc3c(c4c(s3)CCCC4)C(=O)N C08832469
c1cc(oc1/C=C/C(=O)Nc2c(c3c(s2)CCCC3)C(=O)N)c4cc(cc(c4)Cl)Cl C08832471
c1cc(ccc1c2ccc(o2)CO)NC(=S)NC(=O)c3c(c4ccc(cc4s3)Cl)Cl C08835236
C[C@H]1CCc2c(sc(c2C(=O)N)NC(=O)/C=C/c3ccc(o3)c4ccc(cc4Cl)Cl)C1 C08901432
CCOC(=O)C1=C(Nc2c(c(c(s2)C(=O)C34CC5CC(C3)CC(C5)C4)N)[C@@H]1c6cccs6)C C08965138
c1ccc2c(c1)c(c[nH]2)C[C@H](C(=O)[O-])[NH2+]Cc3cn(c4c3cccc4)Cc5ccc(cc5Cl)Cl C10315674
c1ccc(cc1)c2ccc(cc2)C(=O)NNC(=S)NC(=O)c3ccccc3Br C12500871
c1ccc(cc1)C(c2ccccc2)C(=O)NNC(=S)NC(=O)c3c(c4ccccc4s3)Cl C12502497
Cc1ccc(c(c1)C)NS(=O)(=O)c2ccc3c(c2)[C@@H]4C=CC[C@H]4[C@@H](N3)c5ccc(cc5)O C13637111
Cc1cccc(c1NS(=O)(=O)c2ccc3c(c2)[C@H]4C=CC[C@H]4[C@@H](N3)c5ccc(cc5)O)C C13637417
c1cc(ccc1NC(=S)Nc2ccc(cc2)Br)S(=O)(=O)Nc3ccc(cc3)Cl C13936086
c1ccc(cc1)C(c2ccccc2)C(=O)NNC(=S)NC(=O)Cc3cccc4c3cccc4 C13976952
CC(C)(C)c1ccc(cc1Br)C(=O)NC(=S)NNC(=O)c2ccc(cc2Cl)Cl C13977048
COc1c(cc2ccccc2c1Br)C(=O)NC(=S)Nc3c4ccccc4ccc3O C14274816
c1cc(oc1/C=C/C(=O)NC(=S)Nc2cc(cc(c2O)Cl)Cl)c3cc(cc(c3)Cl)Cl C14275218
CC(C)NS(=O)(=O)c1ccc2c(c1)[C@@H]3C=CC[C@@H]3[C@@H](N2)c4cc(ccc4O)Br C14460990
CCCNS(=O)(=O)c1ccc2c(c1)[C@H]3C=CC[C@@H]3[C@@H](N2)c4cc(ccc4O)Br C14461031
CCCNS(=O)(=O)c1ccc2c(c1)[C@H]3C=CC[C@H]3[C@@H](N2)c4cc(ccc4O)Br C14461033
C=CCNS(=O)(=O)c1ccc2c(c1)[C@@H]3C=CC[C@@H]3[C@@H](N2)c4cc(cc(c4O)Cl)Cl C14467442
c1cc2c(cc1C(=O)NC[C@H]3CCCO3)[C@H]4C=CC[C@@H]4[C@@H](N2)c5cc(cc(c5O)Cl)Cl C14468030
Cc1cc(cc(c1)NS(=O)(=O)c2ccc3c(c2)[C@@H]4C=CC[C@@H]4[C@@H](N3)c5ccccc5O)C C14474065
CC(C)C(=O)N[C@@H](C(Cl)(Cl)Cl)NC(=S)Nc1c(c2c(s1)CCCC2)C#N C03142245
CCOc1cc(cc(c1O)I)[C@@H]2Nc3c(c4c(s3)C[C@H](CC4)C(C)(C)C)C(=O)N2 C15945220
COc1cc(cc(c1O)Br)[C@@H]2C(=C(NC(=S)N2)c3ccccc3)C(=O)c4ccccc4 C01126611
c1ccc(cc1)CCNS(=O)(=O)c2ccc3c(c2)[C@H]4C=CC[C@H]4[C@H](N3)c5ccc(cc5)O C20679312
c1ccc(cc1)NS(=O)(=O)c2ccc3c(c2)[C@H]4C=CC[C@H]4[C@H](N3)c5cc(ccc5O)Br C20695708
CC(C)NS(=O)(=O)c1ccc2c(c1)[C@H]3C=CC[C@@H]3[C@H](N2)c4cc(cc(c4O)Cl)Cl C20701478
c1cc2c(cc1C(=O)NC[C@@H]3CCCO3)[C@@H]4C=CC[C@H]4[C@@H](N2)c5cc(cc(c5O)Cl)Cl C20701997
Cc1ccc(cc1C)NS(=O)(=O)c2ccc3c(c2)[C@H]4C=CC[C@H]4[C@H](N3)c5c[nH]c6c5cccc6 C20719734
Cc1cccc(c1NS(=O)(=O)c2ccc3c(c2)[C@H]4C=CC[C@H]4[C@H](N3)c5c[nH]c6c5cccc6)C C20720289
CC(C)(C)c1ccc(cc1)[C@@H]2CC3=C([C@H](Nc4ccccc4N3)c5cccc(c5O)OC)C(=O)C2 C21257096
CC(C)[C@H](C(=O)NC[C@H](c1cccs1)c2c[nH]c3c2cccc3)NC(=O)c4cccs4 C22690679
c1cc(c(cc1Br)F)NC(=O)CSc2nc(c3c4c(sc3n2)CCCC4)N C23590736
c1ccnc(c1)NC(=S)N[C@H](C(Cl)(Cl)Cl)NC(=O)/C=C/c2ccc(cc2)Br C28137848
Cc1ccc(c(c1)Br)NC(=O)[C@@H](C)Sc2nc(c3c(c(sc3n2)C)C)N C31822978
CC[C@@H](C(=O)Nc1c(c2c(s1)CCCC2)C(=O)N)Sc3cc(c4cc(cc(c4n3)C)C)C C32529579
Cc1ccc(cc1)S(=O)(=O)c2c(c(sc2Nc3ccc(cc3)F)C(=O)c4ccccc4)N C33058379
C[C@@H]1CCc2c(sc(c2C(=O)N)NC(=O)COc3ccc(cc3C(C)(C)C)Br)C1 C01934902
C[C@H]1CCc2c(sc(c2C(=O)N)NC(=O)/C=C/c3ccc(c(c3)Br)OC)C1 C01934919
c1cc(oc1)C(=O)N[C@H](C(Cl)(Cl)Cl)NC(=S)Nc2cc(ccc2Cl)Cl C00836672
C[C@@]1(CC[C@]2([C@@H](C1)C(C[C@@H]2NC(=O)c3ccc(cc3)C(C)(C)C)(C)C)CCC(=O)NC4CC4)O C20464648
c1ccc(cc1)CC2CCN(CC2)c3c(c(ncn3)NC(c4ccccc4)c5ccccc5)N C40729350
C[C@]12C[C@H](C[C@]1(CC(=O)[C@@]3([C@@H]2CC=C4[C@@H]3C[C@@H](C(=O)C4(C)C)O)C)C(C)(C)[C@@H](/C=C/C(C)(C)C)O)O C43766935
CC[NH+](CC)c1ccc(cc1)[C@H]2C3=C(CC(CC3=O)(C)C)Nc4ccc(cc4N2)C(=O)c5ccccc5 C08445083
C=CCc1cccc(c1O)/C=N/NC(=O)CNc2c(cc(cc2Br)Br)Br C03077458
Cc1ccc(cc1Cl)c2ccc(o2)/C=C/C(=O)NC(=S)Nc3c4ccccc4ccc3O C22571581
CC1=C([C@H](NC(=S)N1)c2ccc(cc2Cl)Cl)C(=O)N/N=C/c3ccc(cc3)Cl C59384945
CC1=C([C@H](NC(=S)N1)c2ccc(cc2Cl)Cl)C(=O)N/N=C/c3ccccc3Cl C59384954
c1ccc(c(c1)COc2ccccc2C(=O)NCCc3cccc(c3)C(=O)N)Br C60366343
CC[NH+](CC)c1ccc(cc1)/C=C/2\C(=O)c3c(cc(c(c3O2)C[NH+]4C[C@@H](C[C@H](C4)C)C)O)C C62977199
CC(C)(C)c1ccc(cc1)c2nnc(n2C3CCCC3)SCc4nc(nc(n4)N)N C07088535
CCN(CC)C(=O)c1cccc(c1)COc2ccc(cc2Cl)c3c(nc(nc3N)N)C C01873216
c1cc(ccc1/C=N/NC(=O)c2cc(cc(c2O)Br)Br)OCC(=O)N C09262014
Cc1cc(c(n1C(c2ccccc2)c3ccccc3)C)C(=O)CSc4nc(nc(n4)N)N C09593662
Cc1ccc(cc1)Nc2nnc(s2)SCC(=O)Nc3c(c4c(s3)CCC4)C(=O)N C02618052
c1ccc2c(c1)c(c[nH]2)C[C@H](C(=O)NNC(=O)c3cccs3)NC(=O)c4ccc(cc4)F C09883311
CC(C)[C@@H](C(=O)N/N=C/c1ccc(cc1)OCC(=O)N)NC(=O)c2ccc(cc2)Cl C10042003
CCN(CC(=O)Nc1ccccc1Br)c2c(n(c(=O)[nH]c2=O)Cc3ccccc3)N C10043839
c1ccc(cc1)[C@H](c2cccs2)NC(=O)CNc3cc(ccc3NCCO)[N+](=O)[O-] C10170368
CCCN(CC(=O)N[C@H](c1ccccc1)C(C)C)c2c(n(c(=O)[nH]c2=O)Cc3ccccc3)N C11349215
C[C@H](C(=O)Nc1cc(c(cc1Cl)Cl)Cl)OC(=O)C[C@@H](c2ccccc2)NC(=O)N C11739762
c1ccc(cc1)C(c2ccccc2)C(=O)NC(=S)NNC(=O)c3ccc(cc3)NC(=O)C4CC4 C12502754
COc1ccc(cc1)c2csc3c2c(ncn3)NCCCCCc4c(c([nH]n4)N)C#N C08826029
Cc1ccc(c(c1)c2cc([nH]n2)C(=O)Nc3c(c4c(s3)CCC4)C(=O)NC[C@H]5CCCO5)O C08845440
c1ccc2c(c1)c(cn2CCC(=O)N)/C=N/NC(=O)CNc3ccc(cc3)Br C09510344
Cc1ccccc1NC(=S)/N=C(\NCCc2c[nH]c3c2cc(cc3)F)/Nc4nc(cc(n4)C)C C14158808
CCN(CC(=O)NCCc1ccc(cc1)C(C)C)c2c(n(c(=O)[nH]c2=O)Cc3ccccc3)N C14777162
C[C@H](C(=O)Nc1ccc(c(c1)F)F)SCc2nc(nc(n2)Nc3ccc(cc3)F)N C15496381
CCCCn1c(c(c(=O)[nH]c1=O)N(CCC(C)C)C(=S)N[C@@H]2C[C@H]3CC[C@@H]2C3)N C18139104
c1ccc(cc1)CNC(=O)CSc2nnc(n2N)N/N=C/c3cccc4c3cccc4 C20805694
CC(C)(C)NC(=O)COc1ccc(cc1CNCCc2ccc(cc2)S(=O)(=O)N)Cl C20873502
c1ccc(cc1)CC(=NNc2nnc(n2N)SCC(=O)NC3CC3)Cc4ccccc4 C20918744
CCOC(=O)C1=C(NC(=O)N[C@@H]1c2ccc(cc2)Cl)CSc3nc(c(s3)CC(=O)N)C C24902441
C[C@H](CC(=O)NCCCc1c(c(n(n1)c2ccc(cc2)F)N)C#N)NC(=O)c3ccccc3 C31118492
CC[C@]1(C(=O)N(C(=O)N1)CC(=O)Nc2c(c3c(s2)CCC3)C(=O)N)c4ccc(cc4)Cl C31635070
CCCCNC(=O)[C@H](c1c(cc(cc1O)O)O)N(CCC)C(=O)C#Cc2ccccc2 C36570401
CCCCNC(=O)[C@H](c1c(cc(cc1O)O)O)N(C(=O)[C@H](c2ccccc2)OC)C(C)(C)C C36580896
CC(C)(C)NC(=O)[C@@H](c1ccc(c(c1)OC)O)N(C(=O)c2c(cccc2O)O)C(C)(C)C C36586847
CC(C)(C)NC(=O)[C@H](c1ccc(c(c1)OC)O)N(C(=O)c2c(cccc2O)O)C(C)(C)C C36586848
Cc1cc(c(cc1C)O)c2cc([nH]n2)C(=O)Nc3c(c4c(s3)CCC4)C(=O)NCc5ccco5 C15962002
Cc1ccc(c(c1)C)Nc2nc(cs2)C(=O)NCCc3ccc(cc3)S(=O)(=O)N C38890040
Cc1cccc(c1)C(=O)NC[C@H]2NN[C@H](N2C)SCC(=O)Nc3nc(cs3)c4ccccc4 C38959511
COc1ccc(cc1)C2=C[C@@H](N=N2)[C@H]3NN[C@@H](N3N)SCc4cccc5c4cccc5 C39021364
Cc1ccc2c(c1)c(c[nH]2)CCN3C[C@@H](CC3=O)C(=O)N[C@@H]4NN[C@@H](S4)C(C)(C)C C39147091
CC(C)(C)[C@@H]1NN[C@@H](S1)NC(=O)[C@@H]2CC(=O)N(C2)CCc3c[nH]c4c3cc(cc4)OC C39252431
c1ccc2c(c1)c(c[nH]2)CCNC(=O)/C=C\3/CS[C@H](N3)NS(=O)(=O)c4ccc(cc4)F C39710087
CCN1[C@@H](NN[C@@H]1SCc2[nH]c(=O)c3ccccc3n2)[C@@H](C)NC(=O)c4ccc(cc4)Cl C39969639
CCN(c1cccc(c1)C)c2c(c(ncn2)NNC(=O)c3ccccc3Br)N C40661875
C[C@@]1(CC[C@@]2([C@@H](C1)C(C[C@@H]2NC(=O)COC)(C)C)CCC(=O)NCCc3c[nH]c4c3cccc4)O C43547831
C[C@]12CC[C@H]([C@@]([C@H]1Cc3c(nc(s3)NC(=O)CC(C)(C)C)[C@H]2CC(=O)NC4CC4)(C)CO)O C43553331
CCNC(=O)O[C@@H]1CC[C@]2([C@H]([C@]1(C)CO)CC[C@H]([C@H]2CC(=O)NCc3cc(cc(c3)F)F)O)C C43553754
C[C@]12CC[C@H]([C@@]([C@@H]1CC[C@H]([C@H]2CC(=O)NCc3ccc(cc3)F)O)(C)CO)OC(=O)NCC=C C43553771
Cc1c(sc(n1)NC(=O)[C@@H](CC(C)C)NC(=O)c2ccc(cc2)Cl)SCC(=O)N C31120195
C[C@@H]1CN(CCO1)[C@@H](CNC(=O)C[C@@H](c2cccs2)NC(=O)N)c3c(cccc3Cl)F C58951470
C/C(=N/NC(=O)CCCSc1nnc(n1N)c2ccccc2O)/c3ccc4ccccc4c3 C58991230
c1ccc(c(c1)/C=N/Nc2[nH]nc(n2)SCC(=O)Nc3ccccc3Br)O C58996772
Cc1ccc(cc1)CNC(=O)CSc2nc([nH]n2)N/N=C/c3cccc(c3O)CC=C C58998229
C=CCc1cccc(c1O)/C=N/Nc2[nH]nc(n2)SCC(=O)Nc3ccc(c(c3)F)F C59004740
C/C(=N\Nc1[nH]nc(n1)SCCC(=O)Nc2ccc(cc2)Br)/c3ccccc3O C59830580
CCCC/C(=N/Nc1nnc(n1N)SCC(=O)Nc2ccc(cc2Cl)Cl)/C C59915563
CCOC(=O)C1=C(NC(=O)N[C@H]1c2ccc(cc2)OC)C[NH2+]Cc3ccc(cc3)C C04195692
CCOc1cc(ccc1O)[C@H](c2ccc3ccc(nc3c2O)C)Nc4cccc([nH+]4)C C02834870
C[C@H]1c2cc(c(cc2CC[NH+]1Cc3nc(nc(n3)Nc4ccccc4)N)OC)OC C05450998
CCCCCNC(=O)C[NH+]1CC[C@]2(CCCC[C@@H]2[C@@H]1c3ccc(c(c3)OC)O)O C06264167
CCc1ccccc1Nc2nc(nc(n2)N)C[NH+]3CCC[C@H]3c4ccc(cc4)OCC C07780846
COc1cccc(c1O)C[NH+]2CCC(CC2)[C@@]3(C(=O)NC(=O)N3)Cc4ccccc4 C11839414
CNC(=O)c1c2c(n(n1)CCc3ccccc3)CC[C@@H](C2)[NH2+]CC4(CCCCC4)O C14534693
CC(C)(C)NS(=O)(=O)c1cc(cc(c1)NC[C@@H]2CCC=CC2)C(=O)NC[C@@H]3CCC[NH+](C3)C C14539574
Cn1c2c(c(n1)C(=O)NCc3ccccc3F)C[C@@H](CC2)[NH2+]CC4(CCCCC4)O C14743239
c1ccc(cc1)C(C[NH+]2CCNC(=O)[C@H]2CC(=O)NCc3[nH]ccn3)c4ccccc4 C19790939
CCCCNC(=O)[C@@H](CC)Sc1nc2c(c([nH]n2)C)c(=[NH2+])n1c3ccccc3C C06349755
C[C@H](c1ccc(cc1)S(=O)(=O)N)[NH+](C)Cc2[nH]c(=O)c3c(n2)cc(s3)c4ccc(cc4)OC C22011303
CCOC(=O)c1c(c2c(nc(nc2s1)C[NH2+][C@H](C)c3ccccc3Cl)N)C C25059308
CC(C)[C@H](c1ccc(cc1)F)[NH2+]CC(=O)N2CCc3c2ccc(c3)S(=O)(=O)N C27369601
CCCNC(=O)C[NH+]1CCC(CC1)NC(=O)[C@@H](C(C)C)NC(=O)c2ccc(cc2)F C29224804
C[C@@H](c1ccc(cc1)S(=O)(=O)N)[NH+](C)CC(=O)Nc2ccc(cc2F)Br C32542046
c1ccc(cc1)[C@H](CNC(=O)C2=NN([C@@H](C2)C(=O)N)c3ccccc3)[NH+]4CCCC4 C32772375
C[NH+](C)CCNc1nc(c2c(n(nc2n1)c3ccc(cc3)F)N)c4ccccc4F C35577714
CCc1ccc(cc1)C(=O)N2C[C@@H](C3(C2)CC[NH2+]CC3)C(=O)NCCc4c[nH]c5c4cccc5 C39597625
CCOc1ccc(cc1)C(=O)N2C[C@H](C3(C2)CC[NH2+]CC3)C(=O)NCCc4c[nH]c5c4cccc5 C39597631
CC[C@H](C)C(=O)N1C[C@@H](C2(C1)CC[NH2+]CC2)C(=O)NCCc3c[nH]c4c3cccc4 C39597672
CC[C@@H](C)C(=O)N1C[C@H](C2(C1)CC[NH2+]CC2)C(=O)NCCc3c[nH]c4c3cccc4 C39597674
COc1c(csc1Cl)C(=O)N2C[C@H](C3(C2)CC[NH2+]CC3)C(=O)NCCc4c[nH]c5c4cccc5 C39597825
Cc1ccc(cc1C(=O)N2C[C@@H](C3(C2)CC[NH2+]CC3)C(=O)NCCc4c[nH]c5c4cc(cc5)OC)F C39599275
Cc1ccc(cc1C)C(=O)N2C[C@H](C3(C2)CC[NH2+]CC3)C(=O)NCCc4c[nH]c5c4cc(cc5)OC C39599293
C[C@H](CCCC(C)(C)O)NC(=O)[C@H]1CN(CC12CC[NH2+]CC2)C(=O)CCc3ccccc3 C39631279
C[C@H](CCCC(C)(C)O)NC(=O)[C@H]1CN(CC12CC[NH2+]CC2)C(=O)c3ccc(cc3)Cl C39631416
CCC(CC)C(=O)N1C[C@@H](C2(C1)CC[NH2+]CC2)C(=O)N[C@@H](C)CCCC(C)(C)O C39631575
C[C@@H](CCCC(C)(C)O)NC(=O)[C@@H]1CN(CC12CC[NH2+]CC2)C(=O)c3cccc(c3Cl)Cl C39631620
C[C@H](CCCC(C)(C)O)NC(=O)[C@@H]1CN(CC12CC[NH2+]CC2)C(=O)c3cccc(c3Cl)Cl C39631622
Cc1ccc(c(c1F)C(=O)N2C[C@@H](C3(C2)CC[NH2+]CC3)C(=O)N[C@H](C)CCCC(C)(C)O)Cl C39631654
c1ccc(cc1)NCCNC(=O)[C@H]2CN(CC23CC[NH2+]CC3)C(=O)c4ccc5ccccc5c4 C39655254
Cc1ccc2c(c1)c(c[nH]2)CCNC(=O)[C@H]3CN(CC34CC[NH2+]CC4)C(=O)c5ccccc5OC(=O)C C39655802
CCC[C@H](C)C(=O)N1C[C@H](C2(C1)CC[NH2+]CC2)C(=O)NCc3cc4ccccc4[nH]3 C39671387
CCOc1cccc(c1)C(=O)N2C[C@H](C3(C2)CC[NH2+]CC3)C(=O)NCc4cc5ccccc5[nH]4 C39671585
Cc1ccc(cc1C)[C@H]2NN[C@H]([NH+]2CC=C)SCc3[nH]c(=O)c4ccccc4n3 C39744825
c1cc(sc1)[C@H]2c3ccsc3CC[NH+]2CCC(=O)Nc4ccc(cc4)S(=O)(=O)N C39992535
C[C@@H]1c2c(sc([nH+]2)NCC=C)C[C@@]3([C@H]1[C@@H]([C@@H](CC3)[C@H](C)C(=O)NCCOC)O)C C43548234
C[C@@H]1CCC=C2[C@]1([C@H]([C@H]3[C@@H](C2)OC(=O)[C@@H]3C[NH2+]CCc4c[nH]c5c4cc(cc5)OC)O)C C43604384
COc1cc(cc(c1)OC)Cc2nc([nH]n2)SC[C@@H](C[NH2+]C3CCCCC3)O C44549922
CC[C@@]1(C(=O)N(C(=O)N1)NC(=O)C[NH2+][C@@H](c2ccc(cc2)F)c3cccs3)C C46568350
CC[C@@]1(C(=O)N(C(=O)N1)NC(=O)C[NH2+][C@H](c2ccc(cc2)F)c3cccs3)C C46568353
C[C@@](COc1c(cc(cc1Br)[N+](=O)[O-])Br)(C(=O)N)[NH2+]C C50441535
CC(C)(CNC(=O)CCCC[C@H]1[C@@H]2[C@H](CS1)NC(=O)N2)[NH+]3CCc4ccccc4C3 C59876326
c1ccc(cc1)C[NH+]2CCC(CC2)CNc3ccc(cc3S(=O)(=O)N)[N+](=O)[O-] C60082122
CC(=O)N[C@@H](CC1=c2ccccc2=[NH+]C1)C(=O)Nc3ccc4c(c3)S[C@@H](N4)SC C63801463
CC(=O)N[C@H](CC1=c2ccccc2=[NH+]C1)C(=O)Nc3ccc4c(c3)S[C@H](N4)SC C63801466
COc1ccc(cc1)[C@@H]2[C@@H](SNN2)C(=O)NCCC3=c4cc(ccc4=[NH+]C3)Cl C63818156
Cc1ccc2=[NH+]CC(=c2c1)CCN3C[C@H](CC3=O)C(=O)N[C@H]4NN[C@@H](S4)C(C)C C63941193
c1ccc2=[NH+]CC(=c2c1)C[C@H](C(=O)NCC3=CN4CC=CC=C4N3)NC(=O)c5cccs5 C64220445
CC1CCC2(CC1)C(=O)N(C(=O)N2)NC(=O)C[NH+]3CCC[C@H]3c4cc(ccc4OC)OC C08705499
CN(C)c1nc(nc(n1)N)C[NH+]2CCN(CC2)S(=O)(=O)c3ccc(c(c3)Cl)Cl C08940361
C[C@@H](CN(C[C@@H](C)O)c1c2c(c3c4c(c([nH+]c3s2)N5CCCC5)COC(C4)(C)C)ncn1)O C02417608
C[C@]1(C(=O)N(C(=O)N1)CC(=O)NC[C@@H](c2ccco2)[NH+]3CCCC3)c4ccc5ccccc5c4 C09823604
Cc1c2c(ncnc2sc1C(=O)NCC(C)(C)C[NH+](C)C)NC[C@H]3CCS(=O)(=O)C3 C11880546
CC[NH+]1CCC[C@H]1CN(Cc2cc3cc4c(cc3[nH]c2=O)OCCO4)C(=O)Nc5ccccc5 C12710583
CC1CCC2(CC1)C(=O)N(C(=O)N2)NC(=O)C[NH+](C)Cc3ccc(cc3)N4CCCCC4 C12595617
CC[C@@]1(c2cc-3n(c(=O)c2COC1=O)Cc4c3nc5cccc(c5c4)N)OC(=O)C[NH+](C)C C13000558
COc1ccc(c(c1)OC)[C@@H]2CCC[NH+]2CC(=O)N3CCc4c3ccc(c4)S(=O)(=O)N C14199712
c1ccc2c(c1)nnn2CCC[NH2+]C3CCN(CC3)c4ccc(cc4)C(=O)N5CCC[C@H](C5)O C19739890
CCOC(=O)C1=C(NC(=O)N[C@H]1c2ccc(cc2)F)CN3CCN(CC3)c4cccc[nH+]4 C20557910
CC1CCC2(CC1)C(=O)N(C(=O)N2)NC(=O)C[NH+]3CCN(CC3)Cc4ccc(s4)Br C23248601
CC[C@@]1(C(=O)N(C(=O)N1)NC(=O)C[NH+](Cc2cccs2)C[C@@H]3CCCO3)c4ccccc4 C28731043
CCN(CC)S(=O)(=O)c1ccc2c(c1)c(cc(=O)[nH]2)C(=O)NC[C@@H](c3ccccc3)[NH+](C)C C16599439
c1cc(ccc1c2nc(on2)C[NH+]3CCC(CC3)C(=O)N4CCC(CC4)C(=O)N)Br C30979310
c1ccc(cc1)N2CC[NH+](CC2)CCCNC(=O)CCCN3C(=O)C4(CCCC4)NC3=O C31240267
C[NH+]1CCC[C@@H]1CCNC(=O)CN2CCN(CC2)C(=O)c3csc(n3)NCc4ccccc4 C35939284
C[C@H]1CCCC[C@@]12C(=O)N(C(=O)N2)CC(=O)NC[C@@H](c3ccccc3OC)[NH+]4CCCC4 C36062524
C[C@H](c1nnc(n1c2ccc(cc2)Cl)SCC(=O)NC(=O)NCC(C)C)[NH+](C)C C39567358
Cc1c(cccc1OC(=O)C)C(=O)N2C[C@@H](C3(C2)CC[NH2+]CC3)C(=O)NCCc4ccc(cc4)OC C39635047
CCOc1ccccc1CNC(=O)[C@@H]2CN(CC23CC[NH2+]CC3)C(=O)c4cccc(c4C)OC(=O)C C39638655
CCCCC(=O)N1C[C@H](C2(C1)CC[NH2+]CC2)C(=O)NCc3c(cc(cc3OC)OC)OC C39639046
CCC(CC)C(=O)N1C[C@H](C2(C1)CC[NH2+]CC2)C(=O)NCc3c(cc(cc3OC)OC)OC C39639102
COc1cc(c(c(c1)OC)CNC(=O)[C@@H]2CN(CC23CC[NH2+]CC3)C(=O)[C@@H]4CCC=CC4)OC C39639163
CC1(OC[C@@H](O1)CNC(=O)[C@H]2CN(CC23CC[NH2+]CC3)C(=O)c4cc(c(c(c4)Cl)OC)Cl)C C39659627
COc1ccc(c(c1)OC)C(=O)N2C[C@H](C3(C2)CC[NH2+]CC3)C(=O)NC[C@@H]4c5ccccc5CCO4 C39668949
CCC[C@@H](C)C(=O)N1C[C@H](C2(C1)CC[NH2+]CC2)C(=O)NC[C@@H]3CCCN(C3)c4ncccn4 C39669294
Cc1ccc(c(c1)C)C(=O)N2C[C@H](C3(C2)CC[NH2+]CC3)C(=O)NC[C@@H]4CCCN(C4)c5ncccn5 C39669515
CC[C@H](C)CC(=O)N1C[C@H](C2(C1)CC[NH2+]CC2)C(=O)NC[C@@H]3CCCN(C3)c4ncccn4 C39669525
C[C@H]1C(=C(N=N1)C)[C@@H](C)NC(=O)[C@@H]2CN(CC23CC[NH2+]CC3)C(=O)c4cc(ccc4OC)OC C39674473
COc1ccccc1C(=O)N2C[C@H](C3(C2)CC[NH2+]CC3)C(=O)NCc4ccc(cc4)N5CCOCC5 C39678055
C[C@H](Cc1ccccc1OC)NC(=O)[C@H]2CN(CC23CC[NH2+]CC3)C(=O)[C@@H]4COc5ccccc5O4 C39686673
Cc1cccc(c1)CCNC(=O)[C@@H]2CN(CC23CC[NH2+]CC3)C(=O)c4cc(c(c(c4)OC)OC)OC C39689374
Cc1ccccc1CCNC(=O)[C@H]2CN(CC23CC[NH2+]CC3)C(=O)c4cc(c(c(c4)OC)OC)OC C39691141
C[C@@H](c1ccc2c(c1)OCCO2)NC(=O)CS[C@@H]3NN=C(O3)C4=c5ccccc5=[NH+]C4 C39698867
CC(C)[C@H](c1ccc2c(c1)OCCO2)NC(=O)CS[C@H]3NN=C(O3)C4=c5ccccc5=[NH+]C4 C39747378
Cc1nc(no1)c2ccc(c(c2)F)N3CCC[C@@H](C3)C(=O)N4CCC(CC4)(C(=O)N)[NH+]5CCCCC5 C40875388
Cc1ccc(c(c1)c2ccc(=O)n(n2)CCC(=O)N3CCC(CC3)(C(=O)N)[NH+]4CCCCC4)C C41253446
Cc1ccc(cc1)[C@@H](CNC(=O)C(=O)Nc2ccc3c(c2)N(CCC3)S(=O)(=O)C)[NH+](C)C C49488681
CCOC(=O)c1c2c(sc1NC(=O)C[NH+]3CCC[C@@H]3C(=O)NCc4ccco4)C[C@@H](CC2)C C58680218
CCN(CC)S(=O)(=O)c1ccc2c(c1)c(cc(=O)[nH]2)C(=O)NC[C@H]3CCC[NH+](C3)C(C)C C60207294
c1cc2c(cc1S(=O)(=O)N3CCN(CC3)C(=O)C[NH+]4CCCC[C@@H]4CC(=O)N)CCCC2 C60372432
CC(C)(C)NC(=O)CN(C)C(=O)CS[C@H]1NN=C(N1C2CC2)C3=c4ccccc4=[NH+]C3 C39764091
Cc1ccc(o1)/C=C/c2[nH]c(=S)n(n2)C[NH+](C[C@@H]3NN=C(O3)c4ccccc4)C(C)C C39932373
C[C@H]([C@H](C(=O)OCC(=O)C1=c2ccccc2=[NH+]C1)NS(=O)(=O)c3ccc4ccccc4c3)O C39938706
COc1ccc2=[NH+][C@@H]3[C@H](NCCC3=c2c1)c4ccc(c(c4)CN5CC(=CN5)[N+](=O)[O-])OC C63328836
C[C@H](c1ccc2c(c1)OCCO2)NC(=O)CN3C(=O)[C@H](NC3=O)CC4=c5ccccc5=[NH+]C4 C63812451
CCC1=C[C@H](NO1)C(=O)NCc2c(ncc3c2CCN(C3)C(=O)CCC4=c5ccccc5=[NH+]C4)C C64152469
c1ccc(c(c1)C(=O)Nc2nc3ccccc3s2)[N-]S(=O)(=O)c4ccc5=[NH+]C(=O)[NH+]=c5c4 C64202214
C[C@H]1C(=C(NO1)C)S(=O)(=O)N2CCC(CC2)CC(=O)NCCC3=c4ccccc4=[NH+]C3 C64520851
C[NH+]1CCN(CC1)S(=O)(=O)c2ccc(c(c2)[N+](=O)[O-])NC[C@H](c3ccco3)[NH+]4CCCCC4 C09461976
C[NH+]1CCC[C@@H](C1)COc2cc(=O)n3c(c2C(=O)OC)CC[NH+](CC3)Cc4ccc(c(c4)O)OC C12030886
CC(C)Cn1c2c(c(n1)C(=O)N3CCOCC3)C[C@@H](CC2)[NH2+]CC(C)(C)C[NH+](C)C C14744061
c1cc2c(cc1C[NH+]3CCN(CC3)CCO)C[NH+](CCO2)Cc4cc5c(cc4Cl)OCO5 C19224625
C[C@H](c1ccccn1)Nc2c3c([nH+]c(n2)N4CCOCC4)C[NH+](CC3)Cc5ccccc5 C19459572
CC(C)c1nc(cs1)C[NH2+]Cc2c(nc3n2ccs3)C(=O)N4CCC[NH+](CC4)C C19741202
Cc1c(sc2c1c(nc(n2)C[NH+]3CCC(CC3)C)NC4CC[NH+](CC4)CC(=O)N)C C24906302
C[NH+](CC(OC)OC)CC(=O)NC1=c2cc(ccc2=[NH+][C@@H]1C(=O)OC)Br C38596754
C[C@H](C(=O)NC1=c2cc(ccc2=[NH+][C@@H]1C(=O)OC)Cl)[NH+]3CCC4(CC3)OCCO4 C38610104
CCOC(=O)[C@@H]1C(=c2cc3c(cc2=[NH+]1)OCO3)NC(=O)C[NH+]4CCC5(CC4)OCCO5 C38617837
C[C@H](C(=O)NC1=c2ccc(cc2=[NH+][C@@H]1C(=O)OC)OC)[NH+]3CCN(CC3)c4ccccc4OC C38627212
C[C@H](C(=O)NC1=c2ccc(cc2=[NH+][C@H]1C(=O)OC)OC)[NH+]3CCN(CC3)c4ccccc4OC C38627220
C[C@@H](C(=O)NC1=c2c(=[NH+][C@@H]1C(=O)OC)cccc2OC)[NH+]3CCN(CC3)c4ccccc4OC C38696187
CC(C)OCCCN[C@@H]1/C(=N/S(=O)(=O)c2cccc3c2nsn3)/[NH+]=c4ccccc4=[NH+]1 C38965213
c1ccc2=[NH+]C(=O)[C@H]([NH+]=c2c1)N/N=C\3/CCCC[C@@H]3c4ccc(cc4[N+](=O)[O-])[N+](=O)[O-] C39319106
C=CCn1c2c(c(n1)C(=O)N3CCOCC3)C[C@@H](CC2)[NH2+]CC4(CCCC4)[NH+]5CCCCC5 C39352666
c1ccc2c(c1)ccc(n2)C(=O)N3C[C@@H](C4(C3)CC[NH2+]CC4)C(=O)NC[C@@H](c5cccnc5)[NH+]6CCCC6 C39595190
Cn1cccc1C(=O)N2C[C@@H](C3(C2)CC[NH2+]CC3)C(=O)N[C@H](C[NH+](C)C)c4ccccc4 C39664757
CCC[C@@H](C)C(=O)N1C[C@@H](C2(C1)CC[NH2+]CC2)C(=O)NCc3cn4cc(ccc4[nH+]3)C C39670375
CC[C@H](C)CC(=O)N1C[C@@H](C2(C1)CC[NH2+]CC2)C(=O)NCc3cn4cc(ccc4[nH+]3)C C39670585
CCC(=O)N1C[C@@H](C2(C1)CC[NH2+]CC2)C(=O)NCCC3=c4cc(ccc4=[NH+][C@H]3C)C#N C39674706
C[C@H]1C(=c2cc(ccc2=[NH+]1)C#N)CCNC(=O)[C@H]3CN(CC34CC[NH2+]CC4)C(=O)c5cccn5C C39674759
C[NH+](C)[C@H](CNC(=O)[C@@H]1CN(CC12CC[NH2+]CC2)C(=O)[C@@H]3COc4ccccc4O3)c5ccccc5 C39675843
CCCC[C@@H](C)C(=O)N1C[C@H](C2(C1)CC[NH2+]CC2)C(=O)NCCN3CCC[NH+](CC3)C C39685636
CCn1c(c(c(n1)C)Br)C(=O)N2C[C@@H](C3(C2)CC[NH2+]CC3)C(=O)NC[C@H]4CCC[NH+]4CC C39695608
CCOc1ccc2=[NH+]C(=O)[C@@H](C=c2c1)[C@H]([C@@H]3N=NNN3C(C)(C)C)N4CC[NH+](CC4)C C39699345
CC[NH+]1CCN(CC1)[C@@H]([C@H]2C=c3cc(c(cc3=[NH+]C2=O)OC)OC)[C@@H]4N=NNN4C(C)(C)C C39699353
CC[NH+]1CCN(CC1)[C@H]([C@H]2C=c3cc(c(cc3=[NH+]C2=O)OC)OC)[C@@H]4N=NNN4C(C)(C)C C39699354
Cn1c2ccc(cc2n(c1=O)C)[C@H](COc3ccc(cc3)C[NH2+]CC4CC[NH2+]CC4)O C40719426
C[NH+]1CCN(CC1)C[C@H]2C[NH+]3CC[C@@H]2C[C@@H]3CNS(=O)(=O)c4ccc(cc4)OC C43527217
c1ccc(cc1)C[NH+]2CCC(CC2)[C@@H]3CCC[NH+]3CC(=O)NC(=O)NCc4ccco4 C57991177
c1cc2=[NH+]C(=O)C(=O)[NH+]=c2cc1S(=O)(=O)NCC3(CCCCC3)N4CCOCC4 C23990089
CN1[C@H]2[C@@H](C(=NC1=O)[O-])N(C(=[NH+]2)N3CCCCC3)CCSC4[NH+]=c5ccccc5=[NH+]4 C63205826
CC1CCN(CC1)C2=[NH+][C@@H]3[C@@H](N2CCSC4[NH+]=c5ccccc5=[NH+]4)C(=NC(=O)N3C)[O-] C63205831
COc1ccc2=[NH+][C@@H](C=c2c1OC)C(=O)NCC(=O)NCCC3=c4ccccc4=[NH+]C3 C63271182
C[C@@H](C(=O)NCCC1=c2ccccc2=[NH+]C1)NC(=O)[C@@H]3C=c4c(=[NH+]3)ccc(c4OC)OC C63271361
c1ccc2=[NH+][C@@H]3CN(CCC3=c2c1)C(=O)NCCC(=O)NCCC4=c5ccccc5=[NH+]C4 C63271566
CCCSc1ccc2=[NH+][C@@H]([NH+]=c2c1)NC(=O)CN3C=N[C@@H]4[C@@H]3C(=O)N(C(=O)N4C)C C63348809
Cc1ccc2=[NH+][C@@H]([NH+]=c2c1)CCNC(=O)CCS(=O)(=O)c3ccc4c(c3)CC(=O)N4C C63634631
Cc1ccc2=[NH+][C@H]([NH+]=c2c1)CCNC(=O)[C@H]3CCCN3[C@@H]4N=N[C@@H](S4)N5CCCC5=O C63666819
C[C@@H](C1CCN(CC1)C(=O)[C@H]2C=c3ccc(cc3=[NH+]2)OC)C(=O)NCCCN4CC[NH+](CC4)C C63738910
C[C@H](C1CCN(CC1)C(=O)[C@H]2C=c3ccc(cc3=[NH+]2)OC)C(=O)NCCN4CC[NH+](CC4)C C63739065
C[NH+]1CCN(CC1)CCNC(=O)CC2CCN(CC2)C(=O)[C@H]3C=c4cc(ccc4=[NH+]3)Cl C63739423
CN1[C@@H]2[C@H](C(=O)N=C1[O-])N(C(=[NH+]2)N3CCN(CC3)Cc4ccccc4)CCSC5[NH+]=c6ccccc6=[NH+]5 C63405915
CC(=O)N[C@@H](CC1=c2ccccc2=[NH+]C1)C(=O)N3CCC(=CC3)C4=c5cccnc5=[NH+]C4 C64057442
CN(C[C@@H]1[NH+]=c2ccc(cc2=[NH+]1)F)C(=O)C[C@H]3C(=O)NCCN3Cc4cccc(c4F)F C64131762
CCNC(=O)c1cn(cc(c1=O)C(=O)N[C@@H](C)[C@@H]2[NH+]=c3ccc(cc3=[NH+]2)C)CC(C)C C64131778
CC(=O)N[C@H](CC1=c2ccccc2=[NH+]C1)C(=O)NC[C@H](c3ccco3)[NH+]4CCCCC4 C64219070
COCCN1[C@@H](Nc2cc(ccc2C1=O)C(=O)OC)SCC3[NH+]=c4ccccc4=[NH+]3 C64653793
Cc1ccc2=[NH+][C@H]([NH+]=c2c1)CNC(=O)[C@H]3CCCN(C3)S(=O)(=O)c4cn(cn4)C(C)C C64958362
CC[NH+](CC)CCN1[C@@H](C(=C(C1=O)O)C(=O)c2c(c([nH]c2C)C(=O)OCC)C)c3ccccc3F C08833974
CC(C)C(=O)Nc1ccc(cc1)S(=O)(=O)NC[C@H](c2ccc3c(c2)CCCN3C)[NH+]4CCCCC4 C08800268
CCOC(=O)c1c(c(c(s1)N)C#N)CSc2nnc(n2c3ccc(cc3)Cl)[C@@H](C)[NH+](C)C C09102168
CCOC(=O)c1c(c(c(s1)N)C#N)CSc2nnc(n2c3ccc(cc3)Cl)[C@H](C)[NH+](C)C C09102173
COc1ccc(cc1)N2CC[NH+](CC2)[C@@H](CNC(=O)C(=O)NCc3ccc(cc3)Cl)c4ccco4 C09828952
COc1ccc(cc1)N2CC[NH+](CC2)[C@H](CNC(=O)C(=O)NCc3ccc(cc3)Cl)c4ccco4 C09828953
CC[C@@]1(C(=O)N(C(=O)N1)CCc2c(ncs2)C)C3CC[NH+](CC3)Cc4cccc(c4O)OCC C12041592
COc1ccccc1[C@@H]2C[NH+](Cc3ccccc3O2)CCNC(=O)CCn4c5ccccc5[nH]c4=O C12135374
Cc1ccc(cc1)N2C(=O)[C@@H]3[C@@H]([NH2+][C@@]([C@H]3C2=O)(CCSC)C(=O)OC)c4ccc(c(c4)OC)O C12497411
CCC[C@]1([C@@H]2[C@@H]([C@@H]([NH2+]1)c3ccc(cc3)O)C(=O)N(C2=O)c4ccc5c(c4)OCCO5)C(=O)OCC C12497914
CC1CC[NH+](CC1)[C@H](CNC(=O)[C@H](C(C)C)NC(=O)c2cc(cc(c2)OC)OC)c3cccs3 C12790891
CC1CC[NH+](CC1)[C@H](CNC(=O)c2ccc(cc2)S(=O)(=O)NCc3ccco3)c4cccs4 C13164931
COc1cccc(c1OC)C[NH+]2CCC(CC2)(c3ccc4c(c3)cc(o4)C(=O)NC[C@@H]5CCCO5)O C14965159
CC[NH+](CC)CCCN1[C@H](/C(=C(/c2c(c([nH]c2C)C(=O)OC)C)\O)/C(=O)C1=O)c3ccccc3F C08837298
CCOC(=O)[NH+]=c1ccc-2c(cc(oc2c1)O)COC(=O)[C@H](C(C)C)NC(=O)c3ccc(cc3)C C19351484
C[NH2+][C@@H]1CCc2cc(c(c(c2-c3c1cc(/c(=N/CCC[NH+]4CCN(CC4)C)/cc3)[O-])OC)OC)OC C19370277
CCOC(=O)C1=C(NC(=O)N[C@@H]1c2cccc(c2OC)OC)C[NH+]3CCC(CC3)Cc4ccccc4 C20283675
CCCCc1c[nH+]c2c(c1NOCC(=O)Nc3ccc(cc3)Br)c(=O)n(c(=O)n2C)C C12309858
CCOC(=O)c1c(csc1NC(=O)CN2CC[NH+](CC2)CC(=O)NCC=C)c3ccc(cc3)C C27559152
CC(C)[C@@H](C(=O)NC[C@H](c1ccccc1OC)[NH+]2CCCC2)NC(=O)c3cc(cc(c3)OC)OC C27570581
CCN(CC)C(=O)C[NH+]1CCN(CC1)c2c3c(csc3nc(n2)SCC(=O)N)c4ccccc4 C34774712
CC[NH+](Cc1[nH]c(=O)c2c(csc2n1)c3ccccc3OC)C[C@H](COc4ccc(cc4)Cl)O C35746995
Cc1c2c(=O)[nH]c(nc2sc1C(=O)OC(C)C)C[NH+](C)C[C@@H](COc3ccc(cc3)Cl)O C35747115
Cc1c2c(=O)[nH]c(nc2sc1C(=O)OC)C[NH+](C[C@H](COc3ccc(cc3)Cl)O)C(C)C C36207536
COC(=O)CC[C@H](C(=O)OC)NC(=O)N1CCc2c([nH+]c[nH]2)[C@@H]1c3ccc(cc3F)Br C36579970
COC(=O)CC[C@H](C(=O)OC)NC(=O)N1CCc2c([nH+]c[nH]2)[C@H]1c3ccc(cc3F)Br C36579971
CC(=O)/[NH+]=c\1/ccc-2c(cc(oc2c1)O)COC(=O)C[C@@H](c3ccccc3)NC(=O)c4ccccc4 C39482148
CC(=O)/[NH+]=c\1/ccc-2c(cc(oc2c1)O)COC(=O)C[C@H](c3ccccc3)NC(=O)c4ccccc4 C39482150
COC(=O)[C@@H]1CC2=C3CC=CC=C3N=C2[C@@H]4N1[C@@H](C[C@H](C4)[NH2+]CCc5c[nH]cn5)c6ccccc6F C39560931
CC[C@H](c1ccccc1)C(=O)N2C[C@@H](C3(C2)CC[NH2+]CC3)C(=O)NCc4cccc(c4OC)OC C39638430
CCOc1ccccc1C(=O)N2C[C@@H](C3(C2)CC[NH2+]CC3)C(=O)NC[C@@H](C)Oc4ccc(cc4)OC C39665688
CCOc1ccc(cc1)C(=O)N2C[C@H](C3(C2)CC[NH2+]CC3)C(=O)NC[C@@H](C)Oc4ccc(cc4)C C39665993
CCOc1ccc(cc1)C(=O)N2C[C@H](C3(C2)CC[NH2+]CC3)C(=O)NC[C@H](C)Oc4ccc(cc4)C C39665995
c1ccc(cc1)CCC(=O)N2C[C@H](C3(C2)CC[NH2+]CC3)C(=O)NCC4(CCCCC4)N5CCOCC5 C39672782
c1ccc(c(c1)c2ccc(o2)C(=O)N3C[C@H](C4(C3)CC[NH2+]CC4)C(=O)NCCOc5ccccc5F)F C39685194
C[C@@H](Cc1ccccc1OC)NC(=O)[C@H]2CN(CC23CC[NH2+]CC3)C(=O)CCc4ccc(cc4)OC C39686724
Cc1ccccc1CCNC(=O)[C@H]2CN(CC23CC[NH2+]CC3)C(=O)c4ccc(nc4)Oc5ccccc5 C39691239
c1ccc(cc1)N2C(=O)[C@@H]([C@@H](C=N2)N3CC[NH+](CC3)CC(=O)NCCc4c[nH]c5c4cccc5)Cl C39726992
CC(C)C[C@H]1[C@H]2[C@H](C(=O)N(C2=O)CCc3ccc(c(c3)OC)OC)[C@@]4([NH2+]1)c5cc(ccc5NC4=O)F C16022249
c1ccc2c(c1)cc(o2)C3=NN([C@H](C3)c4ccco4)C(=O)C[NH+](Cc5ccc(cc5)C(=O)N)C6CC6 C46569554
CCCN(CC(=O)N1c2ccc(cc2C[C@H]1C)S(=O)(=O)N)[C@@H]3CCC[NH+](C3)Cc4ccccc4 C60343259
CCCCCCOc1ccc(cc1)N2C(=O)C[C@H](C2=O)N3CCC(CC3)(C(=O)N)[NH+]4CCCCC4 C18123075
c1ccc2=[NH+]CC(=c2c1)C3=NN[C@H](N3C4CC4)SCC(=O)NCC5(CCCCC5)N6CCOCC6 C39777507
CCCCNC(=O)[C@H]([C@@H](C)CC)NC(=O)[C@@H]1CC2=c3ccccc3=[NH+][C@H]2[C@@H]4N1C(=O)c5c4cccc5 C63383873
Cc1ccc2=[NH+]CC(=c2c1)CCN3C[C@@H](CC3=O)C(=O)Nc4ccc(cc4)S(=O)(=O)NC(C)(C)C C63393534
COC(=O)[C@@H](CC1=c2ccccc2=[NH+]C1)N/C=C/3\C(=O)NC(=S)N(C3=O)c4cccc5c4cccc5 C63426830
COc1ccc(cc1OC)C2=[NH+][C@H](ON2)c3ccc4c(c3)[nH]c(=O)n(c4=O)CCCc5ccccc5 C64392125
Cc1ccc(cc1)c2c(n3c(n2)sc(n3)N(C)CC(=O)NCC[C@H](C)[NH+]4CCCC4)NC(C)(C)C C64704164
C[C@@]1(C(=O)N(C(=O)N1)CC(=O)NC[C@H](c2ccc(cc2)OC)C3=c4ccccc4=[NH+]C3)c5ccco5 C64715724
CC(C)[C@@H](c1ccc2c(c1)OCCCO2)NC(=O)CN3C(=O)[C@@H](NC3=O)CC4=c5ccccc5=[NH+]C4 C64733836
CCN(CC)S(=O)(=O)c1ccc(cc1)S(=O)(=O)N2CC[NH+](CC2)C(c3ccccc3)c4ccccc4 C06132432
CCC(C)(C)n1c(nnn1)[C@@H](c2cc3cc4c(cc3[nH]c2=O)OCO4)[NH+](Cc5ccccc5)Cc6ccco6 C06149230
CCOc1ccc(cc1OCC)[C@@H]2C(=C(N=c3n2c(=O)/c(=C/c4ccc(o4)N5CC[NH+](CC5)C)/s3)C)C(=O)OC C08767211
C[C@@H]1C[C@H](CN(C1)S(=O)(=O)c2ccc(cc2)C(=O)Oc3ccc4c(c3)sc(n4)N5CC[NH+](CC5)C)C C12489531
Cc1ccc2c(c1)cc(c([nH+]2)N3CCN(CC3)C(=O)C)CN(CCC4=CCCCC4)C(=O)c5ccc(s5)C C12570792
CC[C@H](c1nnnn1Cc2ccco2)[NH+](Cc3ccc4c(c3)OCO4)Cc5cc6ccc(c(c6[nH]c5=O)C)C C13065124
CC[C@@H](c1nnnn1Cc2ccco2)[NH+](Cc3ccc4c(c3)OCO4)Cc5cc6ccc(c(c6[nH]c5=O)C)C C13065125
CC(C)(C)c1ccc(cc1)COc2coc(cc2=O)C[NH+]3CCCN(CC3)C(=O)[C@@H]4COc5ccccc5O4 C23304274
CC(C)(C)c1ccc(cc1)COc2coc(cc2=O)C[NH+]3CCCN(CC3)C(=O)[C@H]4COc5ccccc5O4 C23304276
COc1cccc(c1)[C@H](C[NH+]2CCN(CC2)S(=O)(=O)c3ccc(cc3)Cl)OCc4ccc(cc4)C#N C23453461
COc1cccc(c1)[C@@H](C[NH+]2CCN(CC2)S(=O)(=O)c3cccc(c3)C#N)OCc4cccc(c4)Cl C23454623
c1ccc(cc1)CCCn2c(=O)c3c4c(sc3nc2N5CC[NH+](CC5)CC(=O)N6CCCCC6)CCCC4 C34747507
CCc1c(sc2c1c(nc(n2)SCC(=O)N3CCCCC3)N4CC[NH+](CC4)CC(=O)N5CCCC5)C C34762589
CC[C@@H](c1ccccc1)C(=O)N2CCN(C[C@@H]2C)C(=O)C[NH+]3CCc4c(ccs4)[C@@H]3c5ccc(cc5)OC C34829668
C[C@H]1CN(CCN1C(=O)[C@@H]2C[C@H]2c3ccccc3)C(=O)C[NH+]4CCc5c(ccs5)[C@@H]4c6ccc(cc6)OC C34829695
C[C@H]1CN(CCN1C(=O)[C@H]2C[C@H]2c3ccccc3)C(=O)C[NH+]4CCc5c(ccs5)[C@@H]4c6ccc(cc6)OC C34829697
Cc1ccc(cc1)[C@@H]2c3ccsc3CC[NH+]2CCC(=O)N4CCN([C@@H](C4)C)C(=O)COCc5ccccc5 C34830180
Cc1ccccc1[C@@H]2c3ccsc3CC[NH+]2[C@@H](C)C(=O)N4CCN(CC4)C(=O)c5cc(cc(c5)OC)OC C34830342
Cc1ccccc1[C@H]2c3ccsc3CC[NH+]2[C@@H](C)C(=O)N4CCN(CC4)C(=O)c5cc(cc(c5)OC)OC C34830343
CCCN(Cc1c(nn(c1N2CC[NH+](CC2)C(C)C)c3ccc(cc3)F)CC)C(=O)c4ccc5c(c4)OCO5 C34835437
C[C@H]1CCCC[NH+]1CCCN(Cc2ccc(c(c2)OC)OC)S(=O)(=O)c3ccc(cc3)Br C34947333
CCc1ccc(cc1)n2c(=O)c3ccccc3nc2[C@H](C)N(CC[NH+](C)C)C(=O)COc4ccc(cc4)Cl C35091481
CC(C)(C)C(=O)N1CCc2ccc(cc2[C@@H]1c3cccc(c3)F)OCc4nc(co4)C(=O)N5CC[NH+](CC5)C C35863332
Cc1ccccc1[C@H]2c3ccsc3CC[NH+]2CCC(=O)N4CCN(CC4)C(=O)c5cc(cc(c5)OC)OC C35938709
CC[C@H]1CCCCN1S(=O)(=O)c2ccc(cc2)C(=O)N(CC[NH+](C)C)c3nc4c(cccc4s3)OC C36637439
CCOc1cccc2c1nc(s2)N(CC[NH+](C)C)C(=O)c3ccc(cc3)S(=O)(=O)N4CCC(CC4)C C36637450
C[NH+](C)CCN(c1nc2c(cccc2s1)F)C(=O)c3ccc(cc3)S(=O)(=O)N(C)Cc4ccccc4 C36637470
CC[C@@H]1CCCCN1S(=O)(=O)c2ccc(cc2)C(=O)N(CC[NH+](C)C)c3nc4c(c(ccc4s3)C)C C36637600
CC[C@H]1CCCCN1S(=O)(=O)c2ccc(cc2)C(=O)N(CC[NH+](C)C)c3nc4c(c(ccc4s3)C)C C36637601
CC[NH+](CC)CCN(c1nc2ccc(cc2s1)C)C(=O)c3ccc(cc3)S(=O)(=O)N4CCCCCC4 C36637710
CC[NH+](CC)CCN(c1nc2ccc(cc2s1)C)C(=O)c3ccc(cc3)S(=O)(=O)N4CCC[C@H](C4)C C36637726
CC[NH+](CC)CCN(c1nc2c(cccc2s1)F)C(=O)c3ccc(cc3)S(=O)(=O)N4CCCCCC4 C36638032
CCCC[C@H](CC)CN1C(=O)/C(=C/c2c(c(c(=O)n(c2N3CC[NH+](CC3)CC)CC)C#N)C)/SC1=S C33812502
CC(C)(C)OC(=O)N1CC[C@@H]2[C@@H]1CC[NH+](C2)CC[C@H](CN(C)S(=O)(=O)c3ccccc3)c4ccccc4 C38152415
CC(C)(C)OC(=O)N1CC[C@H]2[C@@H]1CC[NH+](C2)CC[C@H](CN(C)S(=O)(=O)c3ccccc3)c4ccccc4 C38152416
CC1CCN(CC1)S(=O)(=O)c2ccc(cc2)C(=O)N(CCC[NH+](C)C)c3nc4c(cccc4s3)OC C36643438
C[C@@H]1CCCCN1S(=O)(=O)c2ccc(cc2)C(=O)N(CCC[NH+](C)C)c3nc4c(cccc4s3)OC C36643441
C[NH+](C)CCCN(c1nc2cc(ccc2s1)OC)C(=O)c3ccc(cc3)S(=O)(=O)N4CCCCCC4 C36643614
C[C@H]1CCCN(C1)S(=O)(=O)c2ccc(cc2)C(=O)N(CCC[NH+](C)C)c3nc4cc(ccc4s3)OC C36643627
CC[NH+](CC)CCN(c1nc2ccc(cc2s1)OC)C(=O)[C@@H]3CCCN3S(=O)(=O)c4ccc(cc4)C C36660270
CC[NH+](CC)CCN(c1nc2ccccc2s1)C(=O)c3ccc(cc3)S(=O)(=O)N4C[C@@H](C[C@H](C4)C)C C36690283
Cc1cc(cc2c1nc(s2)N(CCC[NH+](C)C)C(=O)[C@@H]3CCCN3S(=O)(=O)c4cccs4)Cl C38837789
C[NH+](C)CCN(c1nc2c(s1)cccc2SC)C(=O)C3CCN(CC3)S(=O)(=O)c4cccs4 C38845216
Cc1c(ccc2c1nc(s2)N(CCCn3cc[nH+]c3)C(=O)/C=C/c4cc(c(c(c4)OC)OC)OC)Cl C38848089
CCc1ccc(cc1)[C@H](C)NC(=O)[C@@H]2CN(CC23CC[NH2+]CC3)C(=O)c4cc(ccc4Br)OC C39696159
C[NH+](C)CCCN(c1nc2ccc(cc2s1)Cl)C(=O)[C@@H]3CCCCN3S(=O)(=O)c4cccs4 C36648047
CC[NH+](CC)CCN(c1nc2ccc(cc2s1)F)C(=O)[C@@H]3CCCCN3S(=O)(=O)c4cccs4 C36648051
COc1ccc(cc1)CCN2CC(=O)N3[C@H](C2=O)CC4=c5ccccc5=[NH+][C@H]4[C@H]3c6cc(ccc6OC)OC C63136942
CCCOc1ccc(cc1OC)[C@@H]2CN3C(=O)CN(C(=O)[C@@]3([C@@H]4C2=c5ccccc5=[NH+]4)C)CCCOC(C)C C63374892
C[C@@]12[C@H]3C(=c4ccccc4=[NH+]3)[C@@H](CN1C(=O)CN(C2=O)CCc5cccc(c5)F)c6cccc(c6OC)OC C63375126
CCCCOc1ccccc1[C@@H]2C3=C(C[C@H](CC3=O)c4ccc(c(c4)OC)OC)Nc5ccccc5N2 C04082812
c1ccc2c(c1)nc(c(n2)NS(=O)(=O)c3cc(ccc3Cl)Cl)Nc4cccc5c4CCCC5 C03267736
CC1(CC2=C([C@@H](c3c(=O)[nH]c(nc3N2)SCc4ccccc4Cl)c5ccccc5OC)C(=O)C1)C C00958605
CCOC(=O)[C@](C(F)(F)F)(Nc1c(c2c(s1)C[C@@H](CC2)C(C)(C)C)C#N)NC(=O)c3ccccc3 C02191806
COc1c(cc(cc1Cl)C(=O)NC(=S)NCc2ccc(cc2)c3nc4ccccc4o3)Cl C08893424
c1ccc2c(c1)c(c([nH]2)c3ccc(cc3)Br)SCCNC(=O)c4cccc(c4)[N+](=O)[O-] C08924259
CC1(CC2=C([C@@H](c3c(=O)[nH]c(nc3N2)SCC=C)c4cccc(c4)OCc5ccccc5)C(=O)C1)C C06143652
CC(C)[C@@H](C(=O)N/N=C/c1cc(ccc1OCc2ccccc2Cl)Cl)NC(=O)c3ccccc3 C10002826
CC(C)[C@H](C(=O)N/N=C/c1ccc(c(c1)Br)OCc2ccccc2)NC(=O)c3ccccc3 C10002838
CC(C)[C@@H](C(=O)N/N=C/c1ccccc1OCc2ccccc2)NC(=O)c3ccc(cc3Cl)Cl C10041932
CCC(C)(C)NC(=O)[C@H](c1ccc(cc1)C)N(c2cccc(c2C)C)C(=O)CNC(=O)c3cccs3 C12489083
c1ccc2c(c1)c(c[nH]2)[C@H](CNC(=O)c3ccc(c(c3)[N+](=O)[O-])Sc4ccc(cc4)F)c5cccs5 C13098887
Cc1cc(cc(c1OCC(=O)N[C@@H]2CCCC[C@H]2NC(=O)COc3c(cc(cc3C)Cl)C)C)Cl C13129385
c1ccc2c(c1)ccc(c2/C=N/NC(=O)CSc3nnc(s3)SCc4ccccc4Cl)O C02350053
CC[C@@H](C(=O)NNC(=O)COc1ccc(cc1C)Br)Oc2ccc(cc2)c3ccccc3 C14768804
CC1=C([C@H](C2=C(N1)CC(CC2=O)(C)C)c3cc(c(c(c3)Br)O)OC)C(=O)OC4CCCC4 C00626669
Cc1ccc(cc1C)NC(=O)CSC2=C([C@H](C(=C(N2)C)C(=O)OCC=C)c3ccc(cc3)Cl)C#N C20082328
CC[C@H](C)OC(=O)C1=C(NC2=C([C@@H]1c3ccc(c(c3)OCC)O)C(=O)C[C@H](C2)c4ccc(cc4)Cl)C C20149729
Cc1c(c(n(n1)Cc2cccc3c2cccc3)C)NC(=S)Nc4c(c5c(s4)C[C@@H](CC5)C)C(=O)OC C20294451
CCCCOc1ccccc1[C@H]2C3=C(C[C@H](CC3=O)c4cc(ccc4OC)OC)Nc5ccccc5N2 C21228482
CCCOc1ccc(cc1OC)[C@H]2C3=C(C[C@@H](CC3=O)c4ccc(cc4)OC(C)C)Nc5ccccc5N2 C21232867
CCOc1cccc(c1)[C@H]2C3=C(C[C@@H](CC3=O)c4ccc(c(c4)OC)OCC)Nc5ccccc5N2 C21236945
CCOc1ccc(cc1)[C@H]2CC3=C([C@H](Nc4ccccc4N3)c5ccc(c(c5)OCC)OC(C)C)C(=O)C2 C21248481
CCOc1ccc(cc1)[C@H]2CC3=C([C@@H](Nc4ccccc4N3)c5ccc(c(c5)OCC)OC(C)C)C(=O)C2 C21248490
CCOc1ccc(cc1)[C@@H]2CC3=C([C@H](Nc4ccccc4N3)c5ccc(c(c5)OC)OCC)C(=O)C2 C21251197
CCCOc1ccc(cc1)[C@H]2CC3=C([C@@H](Nc4ccccc4N3)c5ccc(c(c5)OC)OCC)C(=O)C2 C21255125
COc1cc(cc(c1OC)OC)[C@H]2CC3=C([C@@H](Nc4ccccc4N3)c5cccc(c5Cl)Cl)C(=O)C2 C21256885
CCOc1ccc(cc1)[C@@H]2C3=C(C[C@@H](CC3=O)c4ccc(c(c4)OC)OCC)Nc5ccccc5N2 C21257039
CCCOc1ccc(cc1OC)[C@H]2C3=C(C[C@H](CC3=O)c4ccc(cc4)OCC)Nc5ccccc5N2 C21258615
CCN(CC)c1ccc(cc1)[C@H]2C3=C(C[C@@H](CC3=O)c4ccc(c(c4)OC)OCC)Nc5ccccc5N2 C21258858
CCOc1cc(ccc1O)[C@H]2C3=C(C[C@@H](CC3=O)c4ccc(cc4)C(C)C)Nc5n2c6ccccc6n5 C22752207
CCCC[C@@]1(C(=O)N(C(=O)N1)CC(=O)N[C@H](c2ccccc2)c3ccc(cc3)Cl)c4ccccc4 C24090455
c1ccc2c(c1)cccc2/N=C\3/N(C(=O)CS3)NCC(=O)c4cccc5c4Nc6ccccc6S5 C17105869
Cc1ccc(cc1)CSc2[nH]c(=O)c3c(n2)NC4=C([C@H]3c5ccc(cc5)N(C)C)C(=O)CC(C4)(C)C C33810630
CC1=C([C@@H](NC(=S)N1C)c2ccc(cc2)NC(=O)C34CC5CC(C3)CC(C5)C4)C(=O)OCC(C)C C35352454
c1ccc(cc1)CC2CCN(CC2)c3nc(c4c(n(nc4n3)c5cccc(c5)F)N)c6cccc(c6F)F C35578386
CC(C)(C)NC(=O)[C@@H](c1ccccc1O)N(Cc2ccco2)C(=O)/C(=C/c3ccccc3)/c4ccccc4 C36493837
C[C@H]1[C@@H](C[C@@H]2C[C@H]1C2(C)C)C(=O)N(Cc3ccco3)[C@@H](c4cccc(c4)O)C(=O)NC5CCCCC5 C36495391
CC[C@H](c1ccccc1)C(=O)N(Cc2ccc(o2)C)[C@H](c3ccccc3O)C(=O)NC4CCCCC4 C36558465
Cc1ccc(cc1)[C@H](C(=O)NC(C)(C)CC(C)(C)C)N(Cc2ccc(o2)C)C(=O)c3ccccc3O C36595462
CCc1ccccc1n2c(cc(n2)C(=O)N[C@H](C)C(=O)N[C@@H](C)CC(C)C)c3ccc4c(c3)CCCC4 C39197475
c1ccc(cc1)C[C@@H]([C@H](c2ccccc2)NC(=O)c3ccccc3O)C(=O)S(=O)(=O)c4ccccc4 C39494040
Cc1cc(c(c(c1)O)c2c3c([nH]n2)C(=O)N([C@H]3c4ccc(cc4)C(C)C)CCc5ccc(cc5)OC)C C38706015
Cc1cccc(c1C)NC(=O)C2=C(Nc3nc(nn3[C@H]2c4ccccc4)SCc5ccccc5F)C C54642138
CC(C)(C)[C@@H]1CCc2c(sc(c2C#N)NC(=O)c3cc4n(n3)[C@H](C[C@@H](N4)c5ccccc5)C(F)(F)F)C1 C08443638
Cc1ccc(cc1NS(=O)(=O)c2ccc3c(c2)[C@H]4C=CC[C@H]4[C@H](N3)c5ccc(cc5)C(=O)OC)Cl C58848166
CCOc1ccc(cc1)NS(=O)(=O)c2ccc3c(c2)[C@H]4C=CC[C@H]4[C@H](N3)c5ccc(cc5)OC(C)C C58848661
CC[NH+](CC)c1ccc(cc1)[C@@H]2CC3=C([C@@H](N(c4ccccc4N3)C(=O)C)c5ccc(cc5)OC)C(=O)C2 C18107271
c1ccc(cc1)CN2[C@H]3CCCCC3=C([C@H](C2=O)C(=O)Nc4nc(cs4)C56CC7CC(C5)CC(C7)C6)O C63354588
c1ccc(cc1)COc2ccc(cc2)C3=NN=C4[C@H]3[C@H](C(=C(O4)N)C#N)c5ccc(cc5)Br C09292566
c1cc(c(cc1[N+](=O)[O-])Br)NC(=O)CCl C03885264
c1ccc(c(c1)NC(=O)N2C[C@H]3C[C@@H](C2)c4cccc(=O)n4C3)F C02113592
Cc1c(c2ccccc2n1C)/C=N/NC(=O)c3ccoc3C C04045393
[H]/N=c\1/n(cc(o1)c2ccc(cc2)CC)c3nc(cc(n3)C)C C04294721
Cc1c(nc2ncnn2c1N[C@H]3CCCc4c3cccc4)C C04898073
c1cc(ccc1C(=O)Nc2cnc3n(c2=O)ccs3)Cl C04936940
Cc1ccc(cc1)c2nc3n(n2)[C@]4(CC(CC(=O)[C@H]4S3)(C)C)O C00047161
c1ccc(cc1)C2=CS(=O)(=O)N=C(O2)Nc3ccccc3 C00041760
c1ccc(c(c1)N2CCN(CC2)C(=O)/C=C/c3ccco3)O C03335281
c1c2c(cc3c1c(cc(=O)o3)CSc4[nH]ncn4)CCC2 C08512418
c1c(cn2c(c1Cl)nnc2S[C@@H]3CCCCNC3=O)Cl C10202573
Cc1c(n2ccccc2n1)C(=O)N/N=C(\C)/c3cccs3 C04864367
c1ccc2c(c1)c(c[nH]2)/C=N/N3C(=O)[C@@H]4[C@@H]5C=C[C@H]([C@@H]4C3=O)[C@H]6[C@@H]5C6 C13523397
C[C@H]1CC2=C([C@H](n3c(nc(n3)SC)N2)c4ccccc4)C(=O)C1 C14164823
C1Cn2c(nnc2SC1)NC(=O)C34CC5CC(C3)CC(C5)C4 C15865770
C[C@@H]1c2c(c3ccccc3[nH]2)C[C@H]4N1C(=O)CN(C4=O)CC(C)C C16043123
COCc1ccc(cc1)C(=O)N2CC(=O)Nc3c2cccc3 C22064423
CC[C@@H]1COCCN1c2n[nH]c(=S)n2C3CCCCC3 C36865321
C[C@@H](C(=O)c1c[nH]c2c1cc(cc2)[N+](=O)[O-])Br C36925240
C[C@H](C(=O)c1c[nH]c2c1ccc(c2)[N+](=O)[O-])Br C37222321
c1ccc2c(c1)cc/c(=N/S(=O)(=O)c3ccc(cc3)C#N)/[nH]2 C00153429
c1ccc2c(c1)cccc2/C=N/NC(=O)C(=O)N3CCCC3 C02892226
COc1cc(c(c2c1C(=O)C[C@H](O2)c3ccccc3)OC)O C14807134
c1ccc(cc1)n2cc([nH]c2=S)c3cccc(c3)[N+](=O)[O-] C06896812
COc1ccc(cc1)N2C(=O)CS[C@@]23c4ccccc4NC3=O C03910997
Cc1cc(n(c(=O)c1C#N)CC(=O)N[C@H]2CCCC[C@@H]2C)C C04384532
c1cc(c(cc1Cl)Cl)/C=C/C(=O)Nc2nnns2 C38610734
c1ccc(c(c1)[C@H]2C3=C(CCCC3=O)Nc4n2ncc4C#N)Cl C40288067
C[C@H]1CCN([C@@H]2[C@@H]1CCCC2)C(=O)c3ccc4c(c3)NC(=O)CO4 C41906259
C[C@@H]1Cc2ccccc2N1c3cc(=O)n(c(=O)[nH]3)CC(C)C C44021729
Cc1cc2c(cc1C)O[C@@H]([C@H](C2=O)O)c3ccc4c(c3)OCCO4 C44602677
Cc1cn(c(=O)c(c1c2ccc(c(c2)OC)O)C#N)C(C)C C49903849
Cc1ccsc1[C@@H]2C3=C(CCCC3=O)Nc4n2nc(n4)SC C04776997
CSc1nc2n(n1)[C@@H](C3=C(N2)CCCC3=O)c4ccc(cc4)F C04436050
CSc1nc2n(n1)[C@H](C3=C(N2)CCCC3=O)c4ccc(cc4)F C04436051
c1ccc2c(c1)CC[C@@H](C(=O)N2)Sc3nnc4n3cccc4 C20718737
c1ccc2c(c1)c(=O)n(nn2)C[C@@H](c3ccccc3Cl)O C51265725
c1ccc2c(c1)NC(=O)CN2S(=O)(=O)c3cccc(c3)Cl C07378335
CN1c2ccccc2C(=O)N[C@@H]1c3cccc(c3OC)OC C08744619
CN1c2cc(c(cc2N[C@@H](C1=O)c3ccccc3)OC)OC C57932642
C[C@@H]1CCCN(C1)C(=O)NC[C@H](C)N2C[C@H](O[C@H](C2)C)C C47011472
c1cc(ccc1N2CCN(CC2)C(=O)c3c4c([nH]n3)CCCC4)F C08743805
c1csc(n1)n2c(c(nn2)CO)C(Cl)(Cl)Cl C62425412
Cc1ccccc1c2c(nnn2c3nc(c(s3)C)C)CO C62427781
CN1c2cc(ccc2O[C@H](C1=O)Cc3ccccc3OC)O C62497127
CCc1c(sc(n1)N2CCC[NH+]3CCC[C@@H]3C2)C(=O)[O-] C62942712
Cc1cc(no1)CNc2c3c4c(sc3nc(n2)C)CCC4 C63248394
CN(C)C(=O)[C@@H]1CCCN(C1)C(=O)c2cc3c(cc2O)CCCC3 C64055368
C[C@@H](C(C)C)NC(=O)N1CCCN(CC1)c2nccs2 C64753295
Cc1cc(on1)CNc2c3c4c(sc3ncn2)CCCC4 C65750137
c1ccc2c(c1)CC[NH+](C2)CCC/[NH+]=c/3\cc-4oc5ccccc5nc4c6c3c(c7ccccc7c6O)O C20264025
c1ccc2c(c1)c(c3/c(=[NH+]/CCC[NH+]4CCC5(CC4)OCCO5)/cc-6oc7ccccc7nc6c3c2O)O C20264242
c1cc(c2c(c1)sc(n2)SSc3nc4c(cccc4s3)[C@H]5C[NH2+]CCO5)[C@H]6C[NH2+]CCO6 C22013645
c1ccc(cc1)C[C@@]23/C(=N/N=C\4/[C@]5(CN6C[C@@H]4C[NH+](C5)CC6)Cc7ccccc7)/[C@H]8CN(C2)CC[NH+](C3)C8 C22938940
C[C@H](C(=O)NC1=c2cc(ccc2=[NH+][C@@H]1C(=O)OC)Br)[NH+]3CCN(CC3)c4ccc(cc4)F C38604846
C[C@H](C(=O)NC1=c2cc(ccc2=[NH+][C@@H]1C(=O)OC)Br)[NH+]3CCN(CC3)c4ccccc4OC C38609930
c1ccc(c(c1)COC(=O)c2cc(ccc2Cl)c3ccc(o3)/C=C(\C#N)/C4[NH+]=c5ccccc5=[NH+]4)C#N C39357211
Cc1ccc(cc1)CC(=O)N2C[C@@H](C3(C2)CC[NH2+]CC3)C(=O)NC[C@@H](c4ccc(cc4)OC)[NH+]5CCCC5 C39664187
c1cc(ccc1C(=O)N2C[C@H](C3(C2)CC[NH2+]CC3)C(=O)NCC4CC[NH+](CC4)C5CCCC5)Br C39689141
Cc1ccc(c(c1F)C(=O)N2C[C@H](C3(C2)CC[NH2+]CC3)C(=O)NCC4CC[NH+](CC4)C5CCCC5)Cl C39689171
c1cc(c(c(c1F)C(=O)N2C[C@H](C3(C2)CC[NH2+]CC3)C(=O)NCC4CC[NH+](CC4)C5CCCC5)F)Cl C39689279
CCC(C)(C)N1[C@H](NN=N1)[C@H]([C@@H]2C=c3c(cc(cc3=[NH+]C2=O)C)C)[NH+](Cc4ccccc4)Cc5ccco5 C39699322
Cc1cc(c2=C[C@H](C(=O)[NH+]=c2c1)[C@@H]([C@@H]3NN=NN3C4CCCCC4)[NH+](Cc5cccs5)C[C@@H]6CCCO6)C C39699324
Cc1ccc2=[NH+]C(=O)[C@@H](C=c2c1)[C@H]([C@@H]3N=NNN3C(C)(C)C)[NH+](Cc4ccc(cc4)Cl)Cc5ccco5 C39710318
Cc1ccc2=[NH+]C(=O)[C@H](C=c2c1)[C@@H]([C@@H]3N=NNN3C(C)(C)C)[NH+](CCc4ccccc4)Cc5ccc(cc5)F C39710339
CCc1ccc2=[NH+]C(=O)[C@@H](C=c2c1)[C@@H]([C@@H]3N=NNN3C(C)(C)C)[NH+](Cc4ccc(cc4)F)Cc5ccco5 C39710572
Cc1cccc(c1C)N2CC[NH+](CC2)[C@@H]([C@H]3C=c4ccc(c(c4=[NH+]C3=O)C)C)[C@@H]5N=NNN5C(C)(C)C C39710745
Cc1cccc2=C[C@H](C(=O)[NH+]=c12)[C@H]([C@@H]3N=NNN3C(C)(C)C)[NH+]4CCN(CC4)c5ccc(cc5)[N+](=O)[O-] C39710807
Cc1cccc2=C[C@@H](C(=O)[NH+]=c12)[C@@H]([C@@H]3N=NNN3C4CCCCC4)[NH+](Cc5ccco5)C[C@@H]6CCCO6 C39710924
Cc1cccc2=C[C@@H](C(=O)[NH+]=c12)[C@@H]([C@@H]3N=NNN3C4CCCCC4)[NH+](Cc5cccs5)C[C@@H]6CCCO6 C39710963
Cc1cccc2=C[C@H](C(=O)[NH+]=c12)[C@H]([C@@H]3N=NNN3C4CCCCC4)[NH+](Cc5cccs5)C[C@@H]6CCCO6 C39710966
Cc1cccc2=C[C@@H](C(=O)[NH+]=c12)[C@@H](c3nnnn3Cc4ccccc4)[NH+](Cc5cccs5)C[C@@H]6CCCO6 C39710967
Cc1ccc(c2=[NH+]C(=O)[C@H](C=c12)[C@@H]([C@@H]3NN=NN3C(C)(C)C)[NH+](Cc4ccccc4Cl)Cc5ccco5)C C39711108
CCC(C)(C)N1[C@H](NN=N1)[C@H]([C@@H]2C=c3c(cc(cc3=[NH+]C2=O)C)C)[NH+](Cc4ccc(cc4)F)Cc5ccco5 C39711170
Cc1ccc(cc1N2CC[NH+](CC2)[C@@H]([C@@H]3C=c4cc(c(cc4=[NH+]C3=O)C)C)[C@@H]5N=NNN5C(C)(C)C)Cl C39711179
Cc1ccc(cc1N2CC[NH+](CC2)[C@H]([C@H]3C=c4cc(c(cc4=[NH+]C3=O)C)C)[C@@H]5N=NNN5C(C)(C)C)Cl C39711182
Cc1ccc(c(c1)N2CC[NH+](CC2)[C@@H]([C@H]3C=c4cc(c(cc4=[NH+]C3=O)C)C)[C@@H]5N=NNN5C(C)(C)C)C C39711185
CCOc1ccc2=[NH+]C(=O)[C@H](C=c2c1)[C@@H]([C@@H]3N=NNN3C(C)(C)C)[NH+]4CCN(CC4)c5cc(ccc5C)C C39711430
CCOc1ccc2=[NH+]C(=O)[C@@H](C=c2c1)[C@@H]([C@@H]3N=NNN3C(C)(C)C)[NH+]4CCN(CC4)c5ccccc5F C39711484
CCOc1ccc2=[NH+]C(=O)[C@H](C=c2c1)[C@H]([C@@H]3N=NNN3C(C)(C)C)[NH+]4CCN(CC4)c5ccccc5F C39711487
CCOc1ccc2=[NH+]C(=O)[C@H](C=c2c1)[C@@H]([C@@H]3N=NNN3C(C)(C)C)[NH+]4CCN(CC4)Cc5ccccc5 C39711509
CC(C)(C)N1[C@@H](N=NN1)[C@@H]([C@@H]2C=c3cc4c(cc3=[NH+]C2=O)OCO4)[NH+](Cc5cccnc5)Cc6ccco6 C39711646
c1ccc(cc1)C(c2ccccc2)N3CCN(CC3)c4cnn(c(=O)c4Cl)C5[NH+]=c6ccccc6=[NH+]5 C39927463
COc1ccc2=[NH+][C@@H]([NH+]=c2c1)/C(=C\c3cc(c(c(c3)Br)OCc4ccccc4C#N)OC)/C#N C39969149
c1ccc2=[NH+][C@H]3[C@H](N4[C@@H](CC3=c2c1)C(=O)N(CC4=O)CCC5=c6ccccc6=[NH+]C5)c7cccc(c7)[N+](=O)[O-] C63139770
CC(C)c1ccc(cc1)[C@@H]2[C@@H]3C(=c4ccccc4=[NH+]3)C[C@@H]5N2C(=O)CN(C5=O)CCC6=c7ccccc7=[NH+]C6 C63140141
Cc1ccccc1[C@H]2[C@H]3C(=c4ccccc4=[NH+]3)C[C@@H]5N2C(=O)CN(C5=O)C6CC[NH+](CC6)Cc7ccccc7 C63140881
CCc1ccc(cc1)[C@@H]2CN3C(=O)CN(C(=O)[C@@]3([C@@H]4C2=c5ccccc5=[NH+]4)C)CCC6=c7ccccc7=[NH+]C6 C63373726
Cc1ccc(cc1)[C@@H]2N(CCN2S(=O)(=O)c3ccc(cc3)C)C(=O)CS[C@@H]4[NH+]=c5ccc(cc5=[NH+]4)C C63393496
Cc1ccc(cc1)N[C@@H]2[C@@H](C3=C(COC(C3)(C)C)C4=NN[C@@H](N24)SCC5[NH+]=c6ccccc6=[NH+]5)C#N C63472975
Cc1cccc(c1n2c(nnn2)C3(CCCCC3)[NH2+]CCC4=c5c(ccc(c5=[NH+][C@H]4C)Cl)Cl)C C63514094
c1ccc2=[NH+]C([NH+]=c2c1)Sc3ccc(o3)/C=N/NC(=O)COc4cc(cc(c4Cl)Cl)Cl C63624909
CC(=O)N1CCCc2c1ccc(c2)S(=O)(=O)N3CCC[C@H](C3)C(=O)NCCC4[NH+]=c5ccccc5=[NH+]4 C63698359
CC[C@@H](C(=O)Nc1ccccc1F)S[C@H]2[NH+]=c3ccccc3=C4N2NC(=[NH+]4)CCC5=C(N=N[C@@H]5C)C C63708336
CC(C)(C)c1ccc(cc1)C[C@@H]2C(=O)N=C([NH+]=N2)NC[C@H](c3ccc(cc3)OC)C4=c5ccccc5=[NH+]C4 C63886914
CC1=CC(=O)[C@H]([C@@H]2N1c3ccccc3S[C@@H](C2)c4ccsc4)C(=O)NCC5[NH+]=c6ccccc6=[NH+]5 C64084201
c1cc2=[NH+][C@H]([NH+]=c2cc1Cl)SCc3nc(on3)CCC(=O)N[C@H]4[C@@H]([C@@H]5CCCC[C@@H]5S4)C#N C64604329
Cc1cc2=[NH+]C([NH+]=c2cc1C)SCc3nc(on3)CCC(=O)N[C@@H]4[C@H]([C@@H]5CCCC[C@@H]5S4)C#N C64604389
Cc1ccc2=[NH+][C@H]([NH+]=c2c1)CNC(=O)[C@@H]3CCCN(C3)S(=O)(=O)c4cc(sc4C)c5nc(on5)C C64771978
Cc1ccc2=[NH+][C@H]([NH+]=c2c1)CNC(=O)[C@H]3CCCN(C3)S(=O)(=O)c4cc(sc4C)c5nc(on5)C C64771985
C[NH+](CCN1C(=O)/C(=C/c2ccc(cc2)Cl)/SC1=O)CCN3C(=O)/C(=C/c4ccc5c(c4)OCO5)/SC3=O C01413663
C[NH+](C)CCN(c1nc2ccc(cc2s1)SC)C(=O)[C@@H]3CCCN3S(=O)(=O)c4cccs4 C10816616
C[NH+](C)CCN(c1nc2ccc(cc2s1)SC)C(=O)[C@H]3CCCN3S(=O)(=O)c4cccs4 C10816628
CN(C)c1c(cc2c(ccc(c2[nH+]1)OC)OC)CN(Cc3ccco3)C(=O)C4(CC4)c5ccc(cc5)Cl C11975002
CN(Cc1cscn1)C(=O)c2ccc([nH+]c2N3CCN(CC3)c4ccccc4F)c5ccccc5OC C12124826
CC(=O)N1CCN(CC1)c2c(cc3c(ccc(c3[nH+]2)OC)OC)CN(C[C@H]4CCCO4)C(=O)C5CCCCC5 C12455801
Cc1ccc(cc1N2C(=O)[C@H]3[C@H]4c5ccccc5C=C[NH+]4[C@@H]([C@@H]3C2=O)C(=O)c6ccc(cc6)Cl)[N+](=O)[O-] C09329461
c1ccc(cc1)COC(=O)[C@@]23CCCN2[C@H]([C@@H]4[C@@H]3C(=O)N(C4=O)c5ccccc5)c6ccc7ccccc7[nH+]6 C14944315
Cc1c2c(n(n1)c3ccc(cc3)Cl)[NH+]=C4C=Cc5ccccc5N4[C@H]2c6coc7ccc(cc7c6=O)OC C21548906
Cc1cccc(c1)CO[C@@H](C[NH+]2CCN(CC2)S(=O)(=O)c3cccc(c3)OC)c4ccc(cc4)Cl C23447738
Cc1c(snn1)C(=O)N2CC[NH+](CC2)C[C@H](c3ccc(cc3)Cl)OCc4ccc(cc4)C(=O)OC C23448423
CCCC[C@@H](CC)CN1C(=O)/C(=C\c2c(c(c(=O)n(c2N3CC[NH+](CC3)CC)C)C#N)C)/SC1=S C33811952
CCCC[NH+]1CCN(CC1)c2c3c4c(sc3nc(n2)SCc5ccc(cc5)[N+](=O)[O-])COC(C4)(C)C C34750120
CCc1c(sc2c1c(nc(n2)SCC(=O)N(CC)CC)N3CC[NH+](CC3)CC(=O)N4CCCC4)C C34762420
CCCC[C@H](CC)C(=O)N1CCN(C[C@H]1C)C(=O)C[NH+]2CCc3c(ccs3)[C@@H]2c4ccc(cc4)OC C34829667
Cc1ccc(cc1)[C@@H]2c3ccsc3CC[NH+]2CC(=O)N4CCN([C@@H](C4)C)C(=O)COCc5ccccc5 C34829776
c1ccc(cc1)[C@H]2c3ccsc3CC[NH+]2CCC(=O)N4CCCN(CC4)C(=O)c5cccc(c5)[N+](=O)[O-] C34830045
c1ccc(cc1)[C@H]2c3ccsc3CC[NH+]2CCC(=O)N4CCCN(CC4)C(=O)c5ccc6c(c5)OCO6 C34830067
COC(=O)c1ccc(cc1)CO[C@@H](C[NH+]2CCN(CC2)C(=O)c3ccc(cc3)C#N)c4ccc(cc4)Cl C34915512
COC(=O)c1ccc(cc1)CO[C@H](C[NH+]2CCN(CC2)C(=O)c3ccc(cc3)C#N)c4ccc(cc4)Cl C34915513
C[C@@H]1C[C@H](CN(C1)S(=O)(=O)c2ccc(cc2)C(=O)N(CC[NH+](C)C)c3nc4c(cccc4s3)F)C C36637466
CCc1cccc(c1)OCC(=O)c2ccc3c(c2)N(C(=O)CO3)Cc4ccc(o4)C(=O)N5CC[NH+](CC5)C C37511277
COc1ccccc1C[NH+]2CCC(CC2)N(c3ccc(c(c3)OC)OC)S(=O)(=O)c4ccc(cc4)F C37560547
CCCn1c(c(c(c(c1=O)C#N)C)/C=C/2\C(=O)N(C(=S)S2)Cc3ccccc3)N4CC[NH+](CC4)CC C33812560
CCCn1c(c(c(c(c1=O)C#N)C)/C=C\2/C(=O)N(C(=S)S2)Cc3ccc(cc3)C)N4CC[NH+](CC4)C C33812639
CCCn1c(c(c(c(c1=O)C#N)C)/C=C/2\C(=O)N(C(=S)S2)Cc3ccc(cc3)C)N4CC[NH+](CC4)C C33812640
CC[NH+](CC)CCN(c1nc2ccc(cc2s1)C)C(=O)[C@@H]3CCCN3S(=O)(=O)c4ccc(cc4)C C36660264
CC[NH+](CC)CCN(c1nc2ccc(cc2s1)F)C(=O)[C@@H]3CCCN3S(=O)(=O)c4ccc(cc4)C C36660280
CCOC(=O)C1=C(N=c2n(c(=O)/c(=C/C3=c4ccccc4=[NH+]C3)/s2)[C@H]1c5cccs5)c6ccccc6 C38932934
COc1ccc(cc1)CN(C[C@@H]2C=c3cc4c(cc3=[NH+]C2=O)OCCO4)S(=O)(=O)c5ccc(cc5)OC C39325310
CSC1=C[C@@H]2C[C@@H]3CO[P@@](=O)(N[NH+]3C[C@@H]2C=C1S(=O)(=O)Oc4ccccc4)Cc5ccccc5 C39466689
CSC1=C[C@@H]2C[C@H]3CO[P@@](=O)(N[NH+]3C[C@@H]2C=C1S(=O)(=O)Oc4ccccc4)Cc5ccccc5 C39466691
CSC1=C[C@H]2C[NH+]3[C@@H](C[C@@H]2C=C1S(=O)(=O)Oc4ccccc4)CO[P@@](=O)(N3)Cc5ccccc5 C39466950
CCOc1cccc2c1nc(s2)N(CC[NH+](C)C)C(=O)[C@H]3CCCCN3S(=O)(=O)c4cccs4 C36648069
c1ccc(cc1)C2=c3cc(ccc3=[NH+]C(=O)[C@H]2C4=NN([C@H](C4)c5ccccc5F)C(=O)c6ccco6)Cl C39988956
COc1cc(cc2c1OCO2)C[NH+]3CC[C@@H]4[C@H](C3)CCC(=O)N4CCC(c5ccccc5)c6ccccc6 C43609343
C[NH+]1CCN(CC1)c2ccc(cc2/C=N/c3ccc(c(c3)S(=O)(=O)N(C)C)N4CCCCC4)[N+](=O)[O-] C59490063
COc1ccc(cc1)CN2CC(=O)N3[C@H](C2=O)CC4=c5ccccc5=[NH+][C@@H]4[C@@H]3c6ccc(cc6OC)OC C63137790
COc1ccc(cc1)CN2CC(=O)N3[C@H](C2=O)CC4=c5ccccc5=[NH+][C@@H]4[C@H]3c6ccc(cc6OC)OC C63137793
COc1ccc(c(c1)[C@H]2[C@@H]3C(=c4ccccc4=[NH+]3)C[C@@H]5N2C(=O)CN(C5=O)CCc6ccc(cc6)F)OC C63138168
COc1ccc(cc1OC)[C@H]2[C@H]3C(=c4ccccc4=[NH+]3)C[C@@H]5N2C(=O)CN(C5=O)CCc6ccc(cc6)F C63138451
COC(=O)c1ccc(cc1)[C@@H]2[C@H]3C(=c4ccccc4=[NH+]3)C[C@@H]5N2C(=O)CN(C5=O)Cc6ccc7c(c6)OCO7 C63141149
CCOc1ccc(cc1OC)[C@@H]2[C@H]3C(=c4ccccc4=[NH+]3)C[C@@H]5N2C(=O)CN(C5=O)CCC6=CCCCC6 C63141980
COC(=O)c1ccc(cc1)[C@H]2[C@@H]3C(=c4ccccc4=[NH+]3)C[C@@H]5N2C(=O)CN(C5=O)CCc6ccc(cc6)F C63142256
c1ccc(cc1)CC2CCN(CC2)S(=O)(=O)c3cccc(c3)C(=O)OCC(=O)C4=c5ccccc5=[NH+]C4 C39944721
CC(C)Oc1ccc(cc1OC)[C@@H]2CN3C(=O)CN(C(=O)[C@@]3([C@@H]4C2=c5ccccc5=[NH+]4)C)C[C@@H]6CCCO6 C63374772
c1ccc2=[NH+][C@H]3[C@@H](N(CCC3=c2c1)C(=O)c4cc5cc(ccc5o4)Br)c6ccc(cc6)[N+](=O)[O-] C63503296
COC(=O)COc1ccccc1/C=C/2\C(=O)N(/C(=N/c3ccccc3)/S2)CCC4=c5ccccc5=[NH+]C4 C63538006
CC1=c2cc(ccc2=[NH+][C@@H]1C(=O)N(Cc3ccc(c(c3)OCC4(COC4)C)OC)C[C@@H]5CCCO5)Cl C64609612
CCCn1c2ccc(cc2sc1=O)S(=O)(=O)N3CCN(CC3)C(=O)CCC4=c5ccccc5=[NH+]C4 C65032920
CCC[NH+]1CCc2c(sc3c2c(=O)n(c(n3)SCC(=O)c4ccc(cc4)Cl)c5ccc(cc5)C)C1 C02299272
CCOc1cc(cc(c1OCC(=O)NC(C)(C)C)Br)C[NH2+]C23CC4C[C@@](C2)(C[C@](C4)(C3)C)C C02177950
CC1(Cc2c(c([nH+]c3c2c4c(s3)c(ncn4)SCC(=O)N(C)c5ccccc5)N6CCOCC6)CO1)C C08767935
C[C@H]1C[C@@H](CN(C1)S(=O)(=O)c2ccc(cc2)C(=O)N(CCC[NH+](C)C)c3nc4c(cccc4s3)F)C C08768470
CCn1c(=O)c2c3c(sc2n4c1nnc4SCc5ccc(cc5)Cl)C[NH+](CC3)Cc6ccccc6 C02432197
CCOc1cc(cc(c1OCc2ccccc2)Cl)[C@@H](c3ccc4cccnc4c3O)Nc5cc(cc[nH+]5)C C09601830
CCn1c(=O)c2c3c(sc2n4c1nnc4SCc5ccccc5Cl)C[NH+](CC3)Cc6ccccc6 C02406859
CN(C)c1c(cc2cc3c(cc2[nH+]1)OCO3)CN(C[C@@H]4CCCO4)C(=O)C(c5ccccc5)c6ccccc6 C12202677
CN(C)c1c(cc2cc3c(cc2[nH+]1)OCO3)CN(C[C@H]4CCCO4)C(=O)C(c5ccccc5)c6ccccc6 C12202684
CN(C[C@H](CC[NH+]1CCC2(CC1)C[S@@](=O)c3c2cccc3)c4ccccc4)S(=O)(=O)c5ccccc5 C13479347
COC(=O)c1ccc(cc1)CO[C@@H](C[NH+]2CCN(CC2)C(=O)c3ccc(cc3)Cl)c4ccc(cc4)Cl C23442344
c1ccc(cc1)C[NH+]2CCN(CC2)CN3c4ccccc4[C@]5(C3=O)N(C(=O)CS5)c6ccc(cc6)Br C00708866
c1ccc(cc1)CSc2nc(c3c4c(sc3n2)CCCC4)N5CC[NH+](CC5)CC(=O)N6CCCCC6 C34756250
Cc1ccccc1[C@@H]2c3ccsc3CC[NH+]2CC(=O)N4CCN(CC4)C(=O)c5ccc(cc5)C(F)(F)F C34787874
CCCCc1ccc(cc1)C(=O)N2CCN(C[C@H]2C)C(=O)CC[NH+]3CCc4c(ccs4)[C@@H]3c5ccccc5 C34830121
Cc1ccccc1[C@@H]2c3ccsc3CC[NH+]2CCC(=O)N4CCN(CC4)C(=O)c5ccc(cc5)C(C)(C)C C34830210
Cc1ccccc1[C@H]2c3ccsc3CC[NH+]2CCC(=O)N4CCN([C@@H](C4)C)S(=O)(=O)c5ccccc5 C34830614
Cc1ccccc1[C@@H]2c3ccsc3CC[NH+]2[C@@H](C)C(=O)N4CCN(CC4)S(=O)(=O)Cc5ccccc5 C34830617
c1ccc(cc1)C(c2ccccc2)N3CCN(CC3)C(=O)C[NH+]4CCn5cccc5[C@@H]4c6ccc(cc6)Cl C35845804
CC(C)(C)c1ccc(cc1)C(=O)N2CCCN(CC2)C(=O)CC[NH+]3CCc4c(ccs4)[C@H]3c5ccccc5 C35938567
CCCCc1ccc(cc1)C(=O)N2CCCN(CC2)C(=O)CC[NH+]3CCc4c(ccs4)[C@H]3c5ccccc5 C35938571
C[C@@H]1CN(CCN1C(=O)c2ccc3ccccc3c2)C(=O)CC[NH+]4CCc5c(ccs5)[C@@H]4c6ccccc6 C35938602
Cc1ccc(cc1)[C@@H]2c3ccsc3CC[NH+]2CCC(=O)N4CCN([C@@H](C4)C)C(=O)c5ccccc5Cl C35938671
CCN(c1ccccc1)S(=O)(=O)c2ccc(cc2)C(=O)N(CC[NH+](C)C)c3nc4ccc(cc4s3)C C36637284
CC[C@H]1CCCCN1S(=O)(=O)c2ccc(cc2)C(=O)N(CC[NH+](C)C)c3nc4ccc(cc4s3)OC C36637301
CC[NH+](CC)CCN(c1nc2ccc(cc2s1)F)C(=O)c3ccc(cc3)S(=O)(=O)N4CCC(CC4)C C36637802
CC[NH+](CC)CCN(c1nc2c(cccc2s1)F)C(=O)c3ccc(cc3)S(=O)(=O)N4CCC[C@H](C4)C C36638046
c1ccc(cc1)C[NH+]2CCC(CC2)N3CC(=O)N4[C@H](C3=O)Cc5c6ccccc6[nH]c5[C@@H]4c7cccc(c7)[N+](=O)[O-] C01877111
CC[C@@H]1CCCCN1S(=O)(=O)c2ccc(cc2)C(=O)N(CCC[NH+](C)C)c3nc4c(cccc4s3)C C36643422
Cc1ccc2c(c1C)nc(s2)N(CCC[NH+](C)C)C(=O)c3ccc(cc3)S(=O)(=O)N4CCC(CC4)C C36643653
C[NH+](C)CCCN(c1nc2c(s1)cccc2Cl)C(=O)[C@H]3CCCN(C3)S(=O)(=O)c4cccs4 C36647967
Cc1ccc(c2c1nc(s2)N(CCC[NH+](C)C)C(=O)[C@H]3CCCN(C3)S(=O)(=O)c4cccs4)C C36647987
C[NH+](C)CCCN(c1nc2ccccc2s1)C(=O)[C@H]3CCCN(C3)S(=O)(=O)c4ccc(s4)Cl C36648011
Cc1ccc(cc1)S(=O)(=O)N2CCC[C@@H]2C(=O)N(CC[NH+](C)C)c3nc4c(c(ccc4s3)Cl)C C36660324
CC[NH+](CC)CCN(c1nc2ccc(cc2s1)F)C(=O)[C@H]3CCCN3S(=O)(=O)c4ccc(cc4)F C36660349
CC[NH+](CC)CCN(c1nc2c(cccc2s1)F)C(=O)[C@H]3CCCN3S(=O)(=O)c4ccc(cc4)F C36660363
CC[NH+](CC)CCN(c1nc2c(c(ccc2s1)C)C)C(=O)[C@H]3CCCN3S(=O)(=O)c4ccc(cc4)F C36660381
Cc1ccc2c(c1C)nc(s2)N(CCC[NH+](C)C)C(=O)C3CCN(CC3)S(=O)(=O)c4cccs4 C36704299
Cc1ccc(cc1)S(=O)(=O)N2CCC(CC2)C(=O)N(CC[NH+](C)C)c3nc4ccc(cc4s3)Cl C38847400
Cc1cccc2=C[C@@H](C(=O)[NH+]=c12)CN(Cc3ccc(cc3)OC)S(=O)(=O)c4c(ccc5c4nsn5)C C39325382
Cc1cc(c2c(c1)nc(s2)N(CCC[NH+](C)C)C(=O)[C@@H]3CCCCN3S(=O)(=O)c4cccs4)C C36648084
Cc1cc(c2c(c1)sc(n2)N(CCC[NH+](C)C)C(=O)[C@@H]3CCCCN3S(=O)(=O)c4cccs4)C C36648087
c1cc(sc1)c2nc(no2)c3ccc(c(c3)F)N4CCC[C@H](C4)C(=O)N5CCC(CC5)[NH+]6CCCCC6 C40880322
CC1(CC2=C(C(C3=C(O2)CC(CC3=O)(C)C)c4ccc(c(c4)C[NH+]5CCN(CC5)c6ccccc6OC)OC)C(=O)C1)C C01276549
C[C@H]1C(=O)N([C@@]2(S1)c3ccccc3N(C2=O)C[NH+]4CCC(CC4)Cc5ccccc5)c6ccc(cc6)OC C16608082
Cc1ccc(cc1)[C@H]2CN3C(=O)CN(C(=O)[C@@]3([C@H]4C2=c5ccccc5=[NH+]4)C)CCc6ccc(c(c6)OC)OC C63363083
CCc1ccc(cc1)[C@@H]2CN3C(=O)CN(C(=O)[C@@]3([C@@H]4C2=c5ccccc5=[NH+]4)C)Cc6ccc(c(c6)OC)OC C63372382
CC(C)Oc1ccc(cc1OC)[C@@H]2CN3C(=O)CN(C(=O)[C@@]3([C@@H]4C2=c5ccccc5=[NH+]4)C)Cc6ccccc6 C63372699
CCOc1c(cccc1OC)[C@H]2CN3C(=O)CN(C(=O)[C@@]3([C@@H]4C2=c5ccccc5=[NH+]4)C)Cc6ccc(cc6)C C63374819
C[C@@H]1[C@H](C(=O)N(N1C)c2ccccc2)N[C@@H]3/C(=N/S(=O)(=O)c4cccc(c4)Cl)/N=c5ccccc5=[NH+]3 C38994941
Cc1c(sc2c1c(=O)[nH]c(n2)CSc3c4c(csc4nc(n3)C[NH+]5CCOCC5)c6cccs6)C C03344494
CCC(C)(C)n1c(nnn1)[C@@H](c2cc3c(cc(cc3[nH]c2=O)C)C)[NH+](Cc4ccco4)Cc5cccs5 C06149035
CCC(C)(C)n1c(nnn1)[C@@H](c2cc3c(cc(cc3[nH]c2=O)C)C)[NH+]4CCN(CC4)c5cccc(c5C)C C06077486
CCC(C)(C)n1c(nnn1)[C@@H](c2cc3ccc(cc3[nH]c2=O)C)[NH+](Cc4ccccc4Cl)Cc5ccco5 C06149276
CCOc1ccc2c(c1)cc(c(=O)[nH]2)[C@@H](c3nnnn3C4CCCC4)[NH+]5CCC(CC5)Cc6ccccc6 C06196774
CCOc1ccc2c(c1)cc(c(=O)[nH]2)[C@@H](c3nnnn3Cc4ccccc4)[NH+]5CCCC6(C5)CCCCC6 C06196885
CCOc1ccc2c(c1)cc(c(=O)[nH]2)[C@H](c3nnnn3Cc4ccccc4)[NH+]5CCCC6(C5)CCCCC6 C06197036
CCc1ccc2c(c1)cc(c(=O)[nH]2)[C@@H](c3nnnn3C(C)(C)CC)[NH+]4CCN(CC4)c5cccc(c5C)C C06135172
CCc1ccc2c(c1)cc(c(=O)[nH]2)[C@H](c3nnnn3C(C)(C)C)[NH+](Cc4ccc(cc4)F)Cc5ccco5 C06198125
CCc1ccc2c(c1)cc(c(=O)[nH]2)[C@H](c3nnnn3C(C)(C)C)[NH+](Cc4ccccc4)Cc5cccs5 C06198141
CCc1ccc2c(c1)cc(c(=O)[nH]2)[C@H](c3nnnn3C(C)(C)C)[NH+](Cc4ccccc4Cl)Cc5ccco5 C06198142
CCc1ccc2c(c1)cc(c(=O)[nH]2)[C@H](c3nnnn3C4CCCC4)[NH+](Cc5ccco5)Cc6cccs6 C06198203
CCc1ccc2c(c1)cc(c(=O)[nH]2)[C@H](c3nnnn3C[C@H]4CCCO4)[NH+]5CCC(CC5)Cc6ccccc6 C06198308
CC1(Cc2c(c([nH+]c3c2c4c(s3)c(ncn4)SCC(=O)NCc5ccccc5)N6CCOCC6)CO1)C C08767948
CCC[NH+]1CCc2c(sc(c2C(=O)OC)NC(=O)c3ccc(cc3)S(=O)(=O)N4CCCCCC4)C1 C08881085
COc1ccc2c(c1)cc(c(=O)[nH]2)[C@@H](c3nnnn3C4CCCCC4)[NH+]5CCC(CC5)Cc6ccccc6 C06282604
Cc1cc(c2cc(c(=O)[nH]c2c1)[C@@H](c3nnnn3C4CCCCC4)[NH+]5CCN(CC5)c6ccccc6F)C C06193566
Cc1cc(c2cc(c(=O)[nH]c2c1)[C@H](c3nnnn3Cc4ccccc4)[NH+]5CCN(CC5)c6ccccc6F)C C06193855
Cc1ccc(c2c1cc(c(=O)[nH]2)C[NH+](Cc3ccc(cc3)OC)Cc4nnnn4Cc5ccc(cc5)F)C C13032770
Cc1cc(c2cc(c(=O)[nH]c2c1)[C@@H](c3nnnn3C4CCCC4)[NH+](Cc5ccccc5)Cc6cccnc6)C C06193537
Cc1cc2cc(c(=O)[nH]c2cc1C)[C@@H](c3nnnn3C4CCCCC4)[NH+]5CCN(CC5)c6ccccc6F C06194813
Cc1ccc(cc1N2CC[NH+](CC2)[C@@H](c3cc4cc(cc(c4[nH]c3=O)C)C)c5nnnn5C(C)(C)C)Cl C06280597
Cc1ccc(cc1N2CC[NH+](CC2)[C@H](c3cc4cc(c(cc4[nH]c3=O)C)C)c5nnnn5C(C)(C)C)Cl C06280642
Cc1ccc(c2c1cc(c(=O)[nH]2)[C@@H](c3nnnn3Cc4ccccc4)[NH+]5CCN(CC5)c6ccccc6F)C C06244852
CC[C@H](c1nnnn1C2CCCCC2)[NH+](Cc3ccc(cc3)OC)Cc4cc5ccc(c(c5[nH]c4=O)C)C C13065040
CC[C@H](c1nnnn1C2CCCCC2)[NH+](Cc3ccc(cc3)OC)Cc4cc5c(ccc(c5[nH]c4=O)C)C C13065202
Cc1ccc2c(c1)cc(c(=O)[nH]2)[C@@H](c3nnnn3Cc4ccc(cc4)F)[NH+]5CCC(CC5)Cc6ccccc6 C06408845
Cc1ccc2cc(c(=O)[nH]c2c1)[C@H](c3nnnn3C4CCCCC4)[NH+](Cc5ccco5)Cc6cccs6 C06410004
Cc1cc(c2c(c1)cc(c(=O)[nH]2)[C@@H](c3nnnn3Cc4ccc(cc4)OC)[NH+]5CCCC6(C5)CCCCC6)C C06300849
Cc1ccc2cc(c(=O)[nH]c2c1C)[C@@H](c3nnnn3C[C@H]4CCCO4)[NH+]5CCC(CC5)Cc6ccccc6 C06442325
C[C@H]1C[C@H](CN(C1)S(=O)(=O)c2ccc(cc2)C(=O)Nc3c(c4c(s3)C[NH+](CC4)C(C)C)C(=O)OC)C C13374453
C[C@]12CCC[C@@]3([C@@H]1C[C@H]4[C@@H](C2)OC(=O)[C@@H]4C[NH+]5CCN(CC5)C(c6ccccc6)(c7ccccc7)O)CO3 C20410924
Cc1ccc2c(c1)[C@H](CC(O2)(C)C)NC(=O)[C@@H]3CCC[NH+](C3)Cc4nc(no4)c5ccc(cc5Cl)Cl C31055928
CCCCOc1ccc(cc1)C(=O)N2CCC(CC2)[NH+]3CCC(CC3)C(=O)N[C@@H]4CCCc5c4cccc5 C34912358
CCOC(=O)C1=C(N(C(=O)N[C@@H]1c2cccc(c2)C)CC=C)C[NH+]3CCCN(CC3)C(=O)c4ccc(cc4)C C35664909
Cc1ccccc1C(=O)N(CC[NH+](C)C)CC(=O)/N=c/2\[nH]c(cn2c3ccc(cc3)F)c4ccc(cc4)OC C35695321
COc1ccc(cc1)CCNC(=O)[C@H]2Cc3cc(ccc3N4[C@@H]2C[NH+](CC4)Cc5ccc(cc5)F)[N+](=O)[O-] C35871015
CC(C)(C)c1ccc(cc1)[C@H]2C3=C(CN(C3=O)CC(=O)N(CC[NH+](C)C)Cc4ccccc4)N(C(=O)N2)C C35934485
Cc1ccc2cc(c(=O)[nH]c2c1C)C[NH+](C[C@H]3CCCO3)[C@@H](c4nnnn4Cc5ccc(cc5)F)C(C)C C33937257
c1ccc(cc1)CSCCNC(=O)[C@@H]2CCC[NH+](C2)Cc3nc(no3)c4ccc(cc4)Br C38905169
COc1ccccc1CCCNC(=O)[C@H]2CCC[NH+](C2)Cc3nc(no3)c4ccc(cc4)Br C38905491
CC1(C[C@@H](c2ccccc2O1)NC(=O)[C@@H]3CCC[NH+](C3)Cc4nc(no4)c5ccc(cc5)Br)C C38905597
CCOC1=C[C@H]2C[C@@H]3CO[P@@](=O)(N[NH+]3C[C@@H]2C=C1S(=O)(=O)Oc4ccccc4)Cc5ccccc5 C39466932
CSC1=C[C@@H]2C[C@H]3CO[P@@](=O)(N[NH+]3C[C@@H]2C=C1Cc4ccccc4)S(=O)(=O)Oc5ccccc5 C39469658
CSC1=C[C@H]2C[C@H]3CO[P@@](=O)(N[NH+]3C[C@@H]2C=C1Cc4ccccc4)S(=O)(=O)Oc5ccccc5 C39469659
CCOc1cc(cc(c1OCCOc2ccccc2C)Cl)/C=C\3/C(=[NH2+])N4C(=NC3=O)SC(=N4)C(C)C C27533946
CCOc1cc(ccc1OCc2ccc(cc2)F)/C=C\3/C(=[NH2+])N4C(=NC3=O)SC(=N4)Cc5ccccc5 C27549371
CC[NH+](CC)CCN1C(=O)[C@H](NC12CCN(CC2)S(=O)(=O)c3cccc(c3)Cl)Cc4ccccc4 C36027341
CC[C@@H](C)[C@H]1C(=O)N(C2([NH2+]1)CCN(CC2)S(=O)(=O)c3ccc(cc3)F)CCc4ccc(c(c4)OC)OC C36028120
Cc1ccc(cc1)C2=NN3C(=[NH2+])/C(=C/c4ccc(c(c4)OC)OCc5ccccc5Cl)/C(=O)N=C3S2 C19799781
CCc1ccc2c(c1)cc(c(=O)[nH]2)[C@@H](c3nnnn3Cc4ccc(cc4)F)[NH+]5CCCCC5 C06198073
CCc1ccc2c(c1)cc(c(=O)[nH]2)[C@H](c3nnnn3Cc4ccc(cc4)F)[NH+]5CCCCC5 C06198330
C[NH+]1CCc2c(sc(c2C(=O)OC)NC(=O)c3cc4c5ccccc5ccc4oc3=O)C1 C08793149
C[C@H]1Cc2cc(ccc2N1C(=O)C3CC3)S(=O)(=O)Nc4ccccc4N5CC[NH+](CC5)C C09117062
CC[C@@]1(C(=O)N(C(=O)N1)CC(=O)N2CC[NH+](CC2)C(c3ccc(cc3)F)c4ccc(cc4)F)C C09882545
Cc1cc(c2c(c1)cc(c(=O)[nH]2)[C@H](c3nnnn3Cc4ccccc4)[NH+]5CCCCCC5)C C06301208
Cc1cc(c2c(c1)cc(c(=O)[nH]2)[C@@H](c3nnnn3Cc4ccccc4)[NH+]5CCc6ccccc6C5)C C06300888
CCc1ccc2c(c1)cc(c(=O)[nH]2)[C@H](c3nnnn3Cc4ccccc4)[NH+]5CCC[C@H](C5)C C12469794
Cc1cccc2c1[nH]c(=O)c(c2)[C@@H](c3nnnn3CCc4ccccc4)[NH+]5CCC[C@@H](C5)C C12637558
Cc1ccc2cc(c(=O)[nH]c2c1C)[C@@H](c3nnnn3Cc4ccccc4)[NH+]5CCC[C@H](C5)C C12717173
CN(C)S(=O)(=O)c1ccc2c(c1)nc([nH]2)C[NH+]3CCCCC[C@H]3c4ccc(cc4)OC C12628161
C[C@@H]1C[C@H](CN(C1)S(=O)(=O)c2ccc(cc2)NC(=O)C[NH+]3CCn4cccc4[C@@H]3C)C C13010816
Cc1cc(c2c(c1)cc(c(=O)[nH]2)[C@@H](c3nnnn3C(C)(C)C)[NH+]4CCc5ccccc5C4)C C06300628
Cc1cc2cc(c(=O)[nH]c2cc1C)[C@@H](c3nnnn3Cc4ccccc4)[NH+]5CCC(CC5)C C06321165
Cc1cc2cc(c(=O)[nH]c2cc1C)[C@@H](c3nnnn3Cc4ccccc4)[NH+]5CCc6ccccc6C5 C06321183
Cc1cc2cc(c(=O)[nH]c2cc1C)[C@H](c3nnnn3Cc4ccccc4)[NH+]5CCCCCC5 C06321406
Cc1cc2cc(c(=O)[nH]c2cc1C)[C@H](c3nnnn3Cc4ccccc4)[NH+]5CCc6ccccc6C5 C06321422
Cc1ccc2cc(c(=O)[nH]c2c1C)[C@H](c3nnnn3Cc4ccccc4)[NH+]5CCCCCC5 C06442595
Cc1cccc2c1[nH]c(=O)c(c2)[C@@H](c3nnnn3Cc4ccc(cc4)F)[NH+]5CCC(CC5)C C06443797
CC(=O)c1ccc(c(c1)F)N2CC[NH+](CC2)CN3C(=O)[C@@](NC3=O)(C)c4cccc5c4cccc5 C09209331
Cn1cnnc1Sc2ccc(o2)C[NH+]3CCc4c5ccccc5[nH]c4[C@H]3c6ccccn6 C12308334
CCn1c(c(c(n1)C)C[NH+]2CCn3c(c(nc3c4cc(n[nH]4)C(C)C)c5ccccc5)C2)C C14542173
CC1CC[NH+](CC1)[C@H](CNC(=O)CN2C(=O)C3(CCCCC3)N(C2=O)C)c4cccs4 C27573912
Cc1ccc(cc1)Cn\2cccc/c2=[NH+]\C(=O)Cn3c(n[nH]c3=S)c4ccc(cc4)OC C29386694
CC1CC[NH+](CC1)[C@H](CNC(=O)Cn2cnc3c4ccccc4oc3c2=O)c5cccs5 C32819253
C[C@H]1CCc2c(sc(c2C#N)NC(=O)C[NH+]3CCC[C@@H](C3)c4nnc5n4CCCCC5)C1 C34890400
CCOc1cc(ccc1O)[C@@H]2c3c(=O)c4cc(ccc4oc3C(=O)N2CC[NH+](C)C)Cl C35486830
CC1CC[NH+](CC1)Cc2cc(=O)[nH]c(n2)N3CCN(CC3)C(=O)c4ccc5ccccc5c4 C35926365
CC[NH+](Cc1cc(=O)n2cc(c(c(c2n1)Cl)C)Cl)Cc3[nH]c(=O)c4ccccc4n3 C03371639
Cn1c2c(c(n1)C(=O)N3CCCCC3)C[C@@H](CC2)[NH2+]CC4(CCCCC4)N5CCOCC5 C23353528
CC(C)C1=C[C@H](N=N1)C[NH+]2CCC3(CC2)c4ccccc4[C@H]([C@@H]3OC)NC(=O)c5ccco5 C39405172
Cc1ccccc1N2[C@@H](NN=C2c3cc[nH+]cc3)S[C@H](C)C4=NC(=O)C5=C([C@@H](SC5=N4)C)C C39712359
Cc1ccccc1N2[C@H](NN=C2c3cc[nH+]cc3)S[C@H](C)C4=NC(=O)C5=C([C@@H](SC5=N4)C)C C39712360
C[C@@H](C(=O)N(C)C1(CCCCC1)C#N)S[C@H]2NN=C(N2C3CC3)C4=c5ccccc5=[NH+]C4 C39776858
c1ccc2=[NH+]CC(=c2c1)C3=NN[C@H](N3C4CC4)SCC(=O)c5ccc6c(c5)OCCCO6 C39785626
c1ccc(cc1)N2CCN(CC2)C(=O)CS[C@@H]3NN=C(N3C4CC4)C5=c6ccccc6=[NH+]C5 C39942311
c1ccc(cc1)N2CCN(CC2)C(=O)CS[C@H]3NN=C(N3C4CC4)C5=c6ccccc6=[NH+]C5 C39942312
C1CCCN(CC1)C(=O)C[NH+]2CCN(CC2)CCC(=O)Nc3c(c4c(s3)CCCCC4)C#N C45510926
CC(C)C[C@H](C(=O)/N=c\1/[nH]c(cs1)C[NH+]2CCCCC2)N3C(=O)[C@H]4CC=CC[C@@H]4C3=O C22289580
Cc1ccc2cc(c(=O)[nH]c2c1C)[C@H](c3nnnn3Cc4ccccc4)[NH+]5CCC[C@H](C5)C C00889678
C[C@@H]1C[C@@H](CN(C1)S(=O)(=O)c2ccc(cc2)NC(=O)C[NH+]3CCn4cccc4[C@@H]3C)C C13010818
C[C@@H]1CC(=C(N1c2ccccc2)C)C(=O)CN3C(=O)[C@@H](NC3=O)CC4=c5ccccc5=[NH+]C4 C63187656
c1ccc(cc1)[C@@H]2C(=c3ccccc3=[NH+]2)C(=O)CN4C(=O)[C@]5(CCOc6c5cccc6)NC4=O C39938853
Cc1c2c(cc(=O)n1CCC3=c4cc(ccc4=[NH+]C3)OC)[nH]n(c2=O)c5ccc(cc5)Cl C63339561
CCCOc1ccc(cc1OCC)[C@H]2CN3C(=O)CNC(=O)[C@@]3([C@@H]4C2=c5ccccc5=[NH+]4)C C63372207
C[C@H]1[C@H]2C(=c3ccccc3=[NH+]2)C[C@@H]4N1C(=O)N(C4=O)c5ccccc5C(=O)NCCC(C)C C63375753
Cc1coc2c1cc3c(c2)OC(=O)[C@@H]([C@H]3C)CC(=O)NCCC4=c5cc(ccc5=[NH+]C4)OC C63384827
C[C@@H]1c2c([nH]n(c2=O)c3nc4ccccc4s3)CC(=O)N1CCC5=c6ccccc6=[NH+]C5 C63625821
CC[C@@H](COC)Nc1c2c(c(sc2ncn1)C(=O)N3CCC4=c5ccccc5=[NH+][C@@H]4C3)C C64084408
Cc1ccc2=[NH+][C@@H](C(=c2c1)C)[C@@H]3NC(=NO3)CCN(C)C(=O)c4ccc(o4)Br C65182670
COc1ccccc1CNC(=O)c2c(c3ccc(nc3s2)c4ccc(c(c4)OC)OC)N C00661385
CCCc1c2c([nH]n1)OC(=C([C@H]2c3ccc(c(c3)OCC)OCc4ccccc4F)C#N)N C00622959
CCCCn1c2ccc(cc2nc1SCC(=O)Nc3cc(ccc3C)C)S(=O)(=O)N C09545857
CCCCn1c2ccc(cc2nc1SCC(=O)N[C@H]3CCC[C@@H]([C@@H]3C)C)S(=O)(=O)N C09579860
CCCCn1c(c(c(=O)[nH]c1=O)N(C)C(=O)c2ccccc2SCc3ccccc3F)N C09595346
CCCNC(=O)[C@@]1(c2cc(ccc2NC(=O)N1c3ccc(cc3)OCC)Br)O C09836178
C[C@H](C(=O)Nc1ccc(cc1)S(=O)(=O)N)OC(=O)c2c(c3ccc(cc3s2)F)Cl C11443888
CCOc1cc(ccc1OCc2c(cccc2Cl)F)[C@@H]3c4c(n[nH]c4OC(=C3C#N)N)C C01086203
c1ccc2c(c1)[nH]c(n2)SCc3ccc(cc3)C(=O)NNC(=O)COc4ccccc4F C09716366
CC(C)CCN(c1c(n(c(=O)[nH]c1=O)Cc2ccccc2)N)C(=O)/C=C/c3ccc(cc3)F C14579268
CCCCn1c(c(c(=O)[nH]c1=O)N(CCC(C)C)C(=O)c2cccc(c2)Br)N C14623540
CCCCn1c(c(c(=O)[nH]c1=O)N(CCCC)C(=O)c2ccc(s2)Br)N C14624011
CCCCn1c(c(c(=O)[nH]c1=O)N(Cc2ccccc2)C(=O)c3cc(c(s3)CC)C)N C14625200
C[C@@H]1CCc2c(c3cc(ccc3[nH]2)C(=O)OCC(=O)N(CCC(=O)N)c4ccc(cc4)F)C1 C16807954
Cc1ccc(c(c1)OCc2nnc(n2N)SCC(=O)Nc3ccc(c(c3)F)C)C(C)C C17150295
c1ccc(c(c1)NS(=O)(=O)c2ccc(c(c2)C(=O)NNC(=O)c3ccc(cc3)F)Cl)F C17359832
Cc1ccc(cc1)c2ccsc2C(=O)O[C@H](C)C(=O)Nc3ccc(cc3)S(=O)(=O)N C17897954
Cc1cccc(c1OCc2nnc(n2N)S[C@@H](C)C(=O)NCc3ccc(cc3)Cl)C C18764617
Cc1ccc(cc1C)SCC(=O)N(CC(C)C)c2c(n(c(=O)[nH]c2=O)Cc3ccccc3)N C18951478
CCN(Cc1ccccc1)c2ccc(cc2)/C=C(\C#N)/C(=O)Nc3ccc(cc3)S(=O)(=O)N C20916194
Cc1ccc(cc1Cl)NC(=O)[C@@H](CC(C)C)NS(=O)(=O)c2ccc3c(c2)ccc(=O)[nH]3 C21090102
CC/C(=N/Nc1nnc(n1N)SCC(=O)c2ccc(cc2)Br)/c3ccccc3 C21322558
C[C@@H](C(=O)NC(=O)N)Sc1nc2ccccc2c(=O)n1CCc3ccc(cc3Cl)Cl C21461617
Cc1c(cco1)c2nnc(n2N)S[C@@H](C)C(=O)N[C@@H](C)c3ccc(cc3Cl)Cl C22518059
C[C@@H](c1ccc(cc1)F)NC(=O)[C@H](C)Sc2nnc(n2N)c3ccc(cc3)OC(F)F C22714692
C[C@H](c1ccc(cc1)Br)NC(=O)CSc2nnc(n2N)c3ccc(cc3)OC C23422536
Cc1cc(cc(c1)OCc2nnc(n2N)S[C@H](C)C(=O)NCc3ccccc3Cl)C C24272406
CCc1c(sc2c1c(=O)n(c(n2)SCCC(=O)NC(=O)N)c3ccc(c(c3)C)C)C C24891234
c1cc(c(cc1F)F)C(=O)NCCC(=O)OCc2nc(c3c4c(sc3n2)CCCCC4)N C25044386
Cc1cc(cc(c1)NC(=O)[C@H](c2ccccc2)OC(=O)c3cc(ccc3F)S(=O)(=O)N)C C25128211
C[C@H]1CCc2c(sc(c2C(=O)N)NC(=O)CCCCCN3C(=O)c4ccccc4C3=O)C1 C01771572
CC(C)C[C@H](c1c(cc(c(c1O)C(=O)C(C)C)O)O)C2C(=O)C(C(=O)C(C2=O)(C)C)(C)C C31159290
C[C@@H](c1ccc(cc1)n2cc(nn2)C(=O)N)NC(=O)/C=C/c3c(c4ccccc4s3)Cl C32926644
C[C@@H](C(=O)Nc1ccc(cc1Cl)Cl)OC(=O)c2cc(ccc2Cl)S(=O)(=O)N C36240559
Cc1ccccc1[C@H](C(=O)NC(C)(C)C)N(Cc2ccc(o2)C)C(=O)c3cccc(c3O)O C36597699
Cc1ccc2c(c1)c(c[nH]2)CCNC(=O)[C@H]3C=C4N=C(C=C(N4N3)C(F)(F)F)c5ccco5 C39243119
C[C@@H](C(=O)NNC(=O)[C@@H](C(C)C)NC(=O)c1cccs1)Oc2ccc3ccccc3c2 C18052570
CCCn1c2ccc(cc2nc1S[C@@H](C)C(=O)N[C@H]3CCC[C@@H]([C@@H]3C)C)S(=O)(=O)N C45342461
C[C@H]1CCCC[C@H]1NC(=S)NNC(=O)c2ccc(c(c2)S(=O)(=O)N3CCCCC3)F C57390627
CCc1ccc(cc1)[C@H](c2cccs2)NCC(=O)NN3C(=O)C4(CCC(CC4)C)NC3=O C12995195
Cc1ccccc1CC(=O)N(Cc2ccccc2)c3c(n(c(=O)[nH]c3=O)Cc4ccccc4)N C23119204
CCc1ccc(cc1)[C@@H](c2cccs2)NS(=O)(=O)c3ccc4c(c3)c(=O)[nH]c(=O)[nH]4 C58647254
c1ccc(cc1)CCC[C@@H](c2ccccc2)NS(=O)(=O)c3ccc4c(c3)c(=O)[nH]c(=O)[nH]4 C58647351
Cc1ccc(c(c1)CN(Cc2ccccc2)c3c(n(c(=O)[nH]c3=O)Cc4ccccc4)N)OC C58723461
C[C@@H](c1ccc(cc1)NC(=O)C2CC2)NC(=O)[C@H]3CCCN(C3)C(=O)Nc4ccccc4F C58999900
Cc1ccc(cc1)CNC(=O)CSc2nc([nH]n2)N/N=C/c3ccc(cc3)Br C59015546
Cc1c(c(=O)n([nH]1)c2nc(cs2)c3ccc(cc3)Cl)[C@H](c4ccccc4)[C@@H](C#N)C(=O)N C59461822
C[C@@H](C(=O)Nc1cc(ccc1Cl)Cl)OC(=O)c2cc(ccc2Cl)S(=O)(=O)N C24781957
Cc1ccn2c(c1)nc(c2CC(=O)NCc3ccc(cc3)S(=O)(=O)N)c4ccc(c(c4)C)C C62049262
CC[C@@H](C)NC(=O)c1ccc(cc1)NC(=O)CNc2ccc(cc2)C(=O)N3CCCCCC3 C66085354
CCc1c(sc(c1C(=O)OC)NC(=S)NNC(=O)c2csc(c2c3ccc(cc3)C)C)C C02851386
Cc1ccc(c(c1)Br)NC(=O)CSc2nnc(n2N)c3ccc(cc3Cl)Cl C02381255
c1cc(ccc1c2ccc(o2)[C@@H]3[C@H]([C@@](NC(=O)N3)(C(F)(F)F)O)C(=O)c4ccc(cc4)F)Cl C08915377
c1ccc(cc1)[C@H](C(=O)Nc2ccc(c(c2)Cl)F)NS(=O)(=O)c3ccc4c(c3)CCC(=O)N4 C09610621
c1ccc(cc1)Cn2c(c(c(=O)[nH]c2=O)N(Cc3ccccc3)C(=O)Cc4c(cccc4Cl)F)N C09981075
C[C@@H]1CCc2c(sc(c2C(=O)N)NC(=O)[C@@H]3CCCN(C3)S(=O)(=O)c4ccc(s4)Cl)C1 C10768627
CC1=C([C@](C(=O)N1c2ccc(cc2)C(C)C)(C(F)(F)F)NS(=O)(=O)c3ccc(cc3)N)C(=O)C C12402727
c1ccc(cc1)C(c2ccccc2)C(=O)NC(=S)NNC(=O)COc3ccc(cc3)Br C12502746
COc1ccc(cc1Br)CC(=O)NNC(=S)NCc2ccc(c(c2)Br)OC C12651226
C[C@@H](C(=O)c1c(n(c(=O)n(c1=O)C)C)N)Nc2ccc(cc2)Sc3ccc(cc3)Br C12597257
C[C@H]1CCc2c(sc(c2C(=O)N)NC(=O)c3ccc(cc3)S(=O)(=O)N4CCc5c4cccc5)C1 C13361621
CCc1ccc(c(c1)Br)OCC(=O)NNC(=S)NC(=O)/C=C/c2ccccc2Cl C13981435
CC(C)CCOc1ccccc1C(=O)NC(=S)NNC(=O)c2ccccc2I C14034351
c1ccc(cc1)Cn2c(c(c(=O)[nH]c2=O)N(Cc3ccccc3)C(=O)c4ccccc4C(F)(F)F)N C14383129
CCOc1ccc(cc1)NS(=O)(=O)c2ccc3c(c2)[C@H]4C=CC[C@@H]4[C@@H](N3)c5c[nH]c6c5cccc6 C14544798
CCCOc1ccc(cc1Br)C(=O)NC(=S)NNC(=O)c2ccc(cc2)c3ccccc3 C14647761
CCCCOc1ccc(cc1C(=O)NC(=S)NNC(=O)c2ccc(cc2)Cl)Br C14650283
Cc1cccc(c1)C(=O)NNC(=S)NC(=O)c2cc(ccc2OCCC(C)C)Br C14651208
c1ccc2c(c1)c(c3c(n2)/C(=C/c4cccs4)/CC3)C(=O)OCC(=O)Nc5c(ccs5)C(=O)N C15225694
CCCCn1c(c(c(=O)[nH]c1=O)N(Cc2ccccc2)C(=O)c3ccc(cc3F)Br)N C15605169
c1cc(c(cc1Br)/C=N/c2nnc(s2)N/N=C/c3cc(ccc3O)Br)O C15777491
Cc1ccccc1COc2c(cc(cc2Br)[C@@H]3c4c(n[nH]c4OC(=C3C#N)N)C)OC C01130779
CCCN(c1c(n(c(=O)[nH]c1=O)Cc2ccccc2)N)C(=O)c3ccc(cc3)C#Cc4ccccc4 C16469028
CCCCn1c(c(c(=O)[nH]c1=O)N(Cc2ccccc2)C(=O)c3ccc(cc3Br)F)N C17344236
Cc1c(sc2c1c(=O)[nH]c(n2)CS[C@@H](C)C(=O)NNC(=O)c3cc4c(s3)CCCCC4)C C17640788
C[C@H](C(=O)Nc1ccc(cc1)NC(=S)NC(=O)/C=C/c2cccs2)Oc3ccccc3Cl C20119673
COc1cc(cc(c1OC)OC)[C@@H]2CC3=C([C@H](Nc4ccccc4N3)c5c[nH]c6c5cccc6)C(=O)C2 C20886107
C[C@H](C(=O)Nc1ccc(cc1)S(=O)(=O)N)Sc2c3c(csc3ncn2)c4ccc(cc4)F C21123004
C[C@@H](C(=O)Nc1ccc(cc1)S(=O)(=O)N)Sc2c3c(csc3ncn2)c4ccc(cc4)F C21123008
CCCOc1ccc(cc1)[C@@H]2CC3=C([C@H](Nc4ccccc4N3)c5ccc(c(c5)OCC)O)C(=O)C2 C21241487
C[C@H](C(=O)Nc1ccc(cc1F)Br)OC(=O)c2c(c(c(c(n2)Cl)Cl)N)Cl C16766087
CCn1c2ccc(cc2nc1SCC(=O)N[C@@H](C)c3ccc(cc3Cl)Cl)S(=O)(=O)N C23223624
CN(C)[C@H](CNC(=O)[C@@H](Cc1c[nH]c2c1cccc2)NC(=O)c3ccc(cc3)F)c4cccs4 C25607860
c1cc(ccc1c2ccc(o2)/C=C(/C#N)\C(=O)Nc3c(c4c(s3)CCCC4)C(=O)N)Br C01103847
c1ccc2c(c1)c(c[nH]2)[C@H](CNC(=O)CCNS(=O)(=O)c3cccs3)c4ccccc4Cl C29459967
CCOC1=C/C(=C/NNC(=O)CNc2ccccc2C)/C(=C(C1=O)Br)Br C16667986
Cc1cc(ccc1NC(=O)C2CCC(CC2)CNS(=O)(=O)c3ccc4c(c3)CCCC(=O)N4)F C08600357
CN1[C@@H](Nc2cc(ccc2C1=O)C(=O)NC[C@H](c3ccccc3Cl)c4c[nH]c5c4cccc5)S C38785100
CCCCc1nc2c(o1)NC(=C([C@@]23c4ccccc4N(C3=O)Cc5cccc(c5)Br)C#N)N C39323854
C[C@@H]1Nc2ccccc2N1CCC(=O)N3CCC4(CC3)C[C@@H]4C(=O)NCCc5c[nH]c6c5cccc6 C39485390
CC(C)S(=O)(=O)[C@@H]1CN(CCN1)[C@@H](CNc2ccccc2O)c3ccc(cc3)Cc4ccccc4 C39531457
CC(C)S(=O)(=O)[C@H]1CN(CCN1)[C@@H](CNc2ccccc2O)c3ccc(cc3)Cc4ccccc4 C39531459
C[C@@H](C(=O)NN1[C@@H](Nc2ccc(cc2C1=O)Br)c3ccc(cc3)O)Oc4ccccc4 C39920602
CC[C@H](c1ccc(cc1)Cl)NC(=O)CSc2nnc(n2N)c3ccccc3Br C45830097
C[C@H](c1cccc(c1)OC(F)F)NC(=O)[C@@H](Cc2c[nH]c3c2cccc3)NC(=O)c4cccs4 C46841209
Cc1cc(cc2c1NC(=O)[C@@]23[C@H]4[C@@H]([C@H](N3)Cc5ccc(cc5)O)C(=O)N(C4=O)CCc6ccccc6)Cl C15969150
COc1cc(ccc1OCC(=O)N/N=C/c2cc(c(c(c2O)Br)O)Br)Br C01445174
C[C@@H]1CCc2c(sc(c2C(=O)N)NC(=O)CCc3cc(c(cc3Br)OC)OC)C1 C01283970
CCOc1cc(ccc1OCc2ccccc2F)[C@H]3C(=C(NC(=S)N3)C)C(=O)NCc4ccccc4 C59227738
c1ccc(c(c1)c2ccc(o2)[C@@H]3[C@@H]([C@@]([NH+]=C(N3)O)(C(F)(F)F)[O-])C(=O)c4ccc(cc4)Cl)Cl C08915328
CCC(CC)(C(=O)NN(c1ccc(cc1)Br)C(=O)CCNS(=O)(=O)c2ccc(cc2)C)O C01765213
C[C@H](C(=O)Nc1ccc(cc1)S(=O)(=O)N)Sc2nnc(n2Cc3ccccc3)c4cccs4 C03522038
c1ccc2c(c1)c(c3c(n2)/C(=C/c4ccc(cc4)O)/CC3)C(=O)OCC(=O)NNC(=O)c5cccs5 C08629118
C[C@H]1CCc2c(sc(c2C(=O)OC)NC(=O)Cn3c(nnc3SCc4ccccc4Cl)N)C1 C01923324
Cc1cccc(c1C)NC(=O)CSc2nnc(n2c3ccc(cc3)Cl)Cc4cc(=O)[nH]c(=O)[nH]4 C09382076
Cc1ccc(c(c1)N(CC(=O)N/N=C/c2ccc(cc2)OCC(=O)N)S(=O)(=O)c3ccccc3)C C09845992
Cc1ccc(c(c1)C)Nc2nnc(s2)SCC(=O)N[C@@H](Cc3c[nH]c4c3cccc4)C(=O)OC C12558054
CCCCOc1ccc(cc1Br)C(=O)NC(=S)NNC(=O)c2ccc(cc2)[N+](=O)[O-] C14041447
CCCCn1c(c(c(=O)[nH]c1=O)N(CCC(C)C)C(=O)[C@@H](C)Oc2ccc(cc2)Br)N C14623379
C[C@@H]1CCc2c(sc3c2c(=O)n(c(n3)S[C@H](C)C(=O)Nc4ccc5c(c4)[nH]c(=O)[nH]5)CC=C)C1 C15848669
COc1ccc(cc1OC)CCNC(=S)NNC(=O)c2c(c3ccc(cc3s2)[N+](=O)[O-])Cl C02854018
Cc1ccc(cc1)S(=O)(=O)N[C@@H](C(C)C)C(=O)NCC(=O)Nc2ccc(cc2C)Br C17958620
CCCCn1c(c(c(=O)[nH]c1=O)N(Cc2ccccc2)C(=O)Cc3csc(n3)c4ccsc4)N C19202149
Cc1ccc(cc1)NC(=O)CSC2=C([C@H](C(=C(N2)C)C(=O)OCC=C)c3ccc(c(c3)OC)O)C#N C20101738
CC[C@H](C(=O)N(CC)CC)Sc1nc2c(c(c(s2)C(=O)Nc3ccc(cc3C)C)C)c(=O)n1N C03018569
CCOc1ccc2c(c1)sc(n2)NC(=O)CSc3nnc(n3N)c4ccc(cc4)Br C20830495
CC(C)CSc1nnc(s1)NC(=O)CSc2nc([nH]n2)N/N=C/c3cccc4c3cccc4 C20905368
COC(=O)c1ccc(cc1)/C=N/Nc2[nH]nc(n2)SCCC(=O)Nc3ccc(cc3)Br C20906002
Cc1ccc(cc1)/C=N/Nc2[nH]nc(n2)SCCC(=O)Nc3c(c4c(s3)CCCC4)C(=O)OC C20908168
Cc1cc(ccc1Br)C(=O)CSc2nnc(n2N)N/N=C/c3ccc(cc3)C(=O)OC C20913582
CCN(c1c(n(c(=O)[nH]c1=O)Cc2ccccc2)N)C(=O)COC(=O)c3ccc(cc3)c4ccccc4 C21947139
CC(C)CCN(Cc1cc(=O)n2cc(ccc2n1)Cl)c3c(n(c(=O)[nH]c3=O)Cc4ccccc4)N C22406645
Cc1ccc(c(c1)c2csc(n2)NC(=O)COC(=O)C3=NN([C@@H](C3)C(=O)N)c4ccc(cc4)F)C C25054398
Cc1c(sc(n1)NC(=O)[C@H](C)n2c(nnc2SCc3ccccc3Cl)N)C(=O)OC(C)C C32535643
Cc1c(sc(n1)NC(=O)[C@@H](C)n2c(nnc2SCc3ccccc3)N)C(=O)OCc4ccccc4 C32535605
Cc1ccccc1OCCC(=O)N(CCC2=CCCCC2)c3c(n(c(=O)[nH]c3=O)Cc4ccccc4)N C32992673
Cc1ccc(cc1)c2nc(on2)c3ccccc3S(=O)(=O)NCCc4ccc(cc4)S(=O)(=O)N C33307096
c1ccc(cc1)c2cn(nc2[C@@H]([C@@H](C#N)c3nc4ccccc4s3)n5c(cc(=O)[nH]5)N)c6ccccc6 C34700951
CCOC(=O)[C@H]1C([C@@H]([C@@](N[C@@]1(C(F)(F)F)O)(C(F)(F)F)O)C(=O)OCC)c2ccc(cc2)C#N C13467588
CN(C)c1ccc(cc1)/C=C/C(=O)N(Cc2ccccc2)c3c(n(c(=O)[nH]c3=O)Cc4ccccc4)N C36318302
CCCN([C@@H]([C@@H](C)c1ccccc1)C(=O)NCS(=O)(=O)c2ccc(cc2)C)C(=O)c3c(cccc3O)O C36571014
CCCN([C@H]([C@H](C)c1ccccc1)C(=O)NCS(=O)(=O)c2ccc(cc2)C)C(=O)c3c(cccc3O)O C36571017
CCCN([C@@H](C1CCCCC1)C(=O)NCS(=O)(=O)c2ccc(cc2)C)C(=O)c3cccc(c3O)O C36571194
COc1ccc(cc1)/C=C/2\CCC[C@H]3C2=NN([C@H]3c4ccc(cc4)OC)C(=O)CSc5nc([nH]n5)N C13865323
CCCCn1c(c(c(=O)[nH]c1=O)N(Cc2ccccc2OC)C(=O)[C@H](C)Oc3ccc(cc3)Cl)N C12888908
CC(C)CN(c1ccccc1O)C(=O)[C@H]2CC(=C3[NH+]2Cc4ccccc4N3)S(=O)(=O)Oc5ccccc5 C39544803
CC[C@@H](C(=O)Nc1ccc(cc1)S(=O)(=O)N2CCCCC2)n3c(nnc3SCCc4ccccc4)N C40172667
Cc1cc(c(c(c1)O)c2c3c([nH]n2)C(=O)N([C@@H]3c4cccc(c4)O)CCc5ccc(c(c5)OC)OC)C C38705491
Cc1cc(c(c(c1)O)c2c3c([nH]n2)C(=O)N([C@H]3c4cccc(c4)O)CCc5ccc(c(c5)OC)OC)C C38705490
CC1=C([C@H](n2c(ncn2)N1)c3cc(c(c(c3)Br)OCc4ccc(cc4)Cl)OC)C(=O)N C40914059
CCCCSc1nc2n(n1)[C@@H](C(=C(N2)C)C(=O)N)c3ccc(c(c3)OC)OCc4ccccc4F C40986754
c1cc(cc(c1)Cl)S(=O)(=O)NCCC(=O)OCc2nc(c3c4c(sc3n2)CCCCC4)N C45599160
c1ccc(cc1)C\2=NN(C(=O)/C2=C\NCCc3ccc(cc3)S(=O)(=O)N)c4nc5ccccc5s4 C08430228
CC(C)Cc1ccc(cc1)c2c3c([nH]n2)OC(=C([C@H]3c4ccc(cc4)OC(=O)N5CCOCC5)C#N)N C00985861
C/C(=N/Nc1[nH]nc(n1)SCC(=O)Nc2nnc(s2)SCC=C)/c3ccc4ccccc4c3 C59022353
CC[C@H](C)Sc1nnc(s1)NC(=O)CSc2nnc(n2N)c3cccc(c3)Br C59264920
C/C(=N\Nc1[nH]nc(n1)SCC(=O)NCc2cc(cc(c2)OC)OC)/C34CC5CC(C3)CC(C5)C4 C59310683
CC(C)COc1ccc(cc1C(=O)NC(=S)NNC(=O)c2ccc(cc2)[N+](=O)[O-])Br C14667371
COc1cc(cc(c1OCc2ccc(cc2)Cl)I)/C=C/N/C(=N\[N+](=O)[O-])/N C15685049
COc1cccc(c1)Cn2c(=O)c3ccc(cc3[nH]c2=O)[C@@H]4N[C@H](NO4)c5cccc(c5)C(F)(F)F C64870385
CCOc1cc(ccc1O)[C@H]2C3=C(C[C@@H](CC3=O)c4ccc(c(c4)OC)OC)Nc5ccccc5N2 C00781107
c1cc(ccc1NNC(=S)NC(=O)c2cc(ccc2Cl)I)[N+](=O)[O-] C08892878
CC(C)[C@H](C(=O)NC(=O)N)Sc1nc2c(c(cs2)c3ccccc3)c(=O)n1Cc4ccccc4 C09176878
c1ccc(cc1)c2csc3c2c(nc(n3)c4ccccn4)NCc5ccc(s5)S(=O)(=O)N C12580586
CCc1ccc(cc1)c2csc(n2)NC(=O)CSc3nnc(n3N)Cc4ccccc4F C12791490
CCc1c(sc2c1c(=O)n(c(n2)S[C@H](C(C)C)C(=O)NC(=O)N)c3cc(ccc3C)C)C C12807370
c1ccc(cc1)Cn2c(c(c(=O)[nH]c2=O)N(CCC3=CCCCC3)C(=O)c4cc(cc(c4)F)F)N C12821263
C[C@@H]1CCc2c(sc(c2C(=O)N)NC(=O)CSc3nc4ccccc4c(=O)n3C5CCCC5)C1 C13148883
CC(C)CCN(c1c(n(c(=O)[nH]c1=O)Cc2ccccc2)N)C(=O)c3ccc(s3)Br C14579096
CCCCn1c(c(c(=O)[nH]c1=O)N(CCC(C)C)C(=O)c2cccc(c2)I)N C14623551
COc1cc(cc(c1O)Br)/C=N/NC(=O)/C(=C/c2cccs2)/NC(=O)c3ccccc3 C03091816
c1ccc(cc1)Cn2c(c(c(=O)[nH]c2=O)N(CCC3=CCCCC3)C(=O)c4cc(ccc4F)Cl)N C15605711
CCCCCCNC(=O)[C@H](C)NC(=O)[C@H]1Cc2c3ccccc3[nH]c2[C@@H]4N1C(=O)c5c4cccc5 C15970409
CCc1ccccc1NC(=O)CSC2=C([C@H](C(=C(N2)C)C(=O)Nc3ccccc3)c4ccco4)C#N C19831327
c1cc2c(cc1S(=O)(=O)NCC3CCC(CC3)C(=O)NCCC4=CCCCC4)CCCC(=O)N2 C20581904
CCOc1ccc(cc1OC)[C@@H]2CC3=C([C@H](Nc4ccccc4N3)c5cccc(c5O)OC)C(=O)C2 C20885824
Cc1ccc(c(c1)C)NC(=O)CCSc2nc([nH]n2)N/N=C/c3ccc(cc3)Br C21078357
C[C@H](c1ccc2ccccc2c1)NC(=O)CSc3nnc(n3N)c4ccc(cc4)OC(F)F C21368425
CCn1c2ccc(cc2nc1SCC(=O)Nc3ccccc3Sc4ccccc4)S(=O)(=O)N C22310984
CC(C)c1ccc(cc1)NC(=S)NNC(=O)CCN2C(=O)c3ccc(cc3C2=O)Br C31575886
CC[C@@H](C(=O)Nc1c(c(cs1)c2ccc(cc2)C)C(=O)N)n3c(=O)cc(c4c3c(ccc4)OC)C C32527880
C[C@@H]1CCc2c(sc(c2C(=O)N)NC(=O)CSc3nnc(n3C)c4csc5c4cccc5)C1 C14057728
CC(=O)c1ccc(cc1)c2ccc(o2)[C@@H]3[C@@H]([C@@](NC(=O)N3)(C(F)(F)F)O)C(=O)c4ccc(cc4)F C35099442
CC(C)(C)NC(=O)[C@H](c1ccc(cc1)C(F)(F)F)N(Cc2ccco2)C(=O)c3c(cccc3O)O C36500507
CC(C)(C)NC(=O)[C@@H](c1ccc(cc1)C(F)(F)F)N(Cc2ccco2)C(=O)c3cccc(c3O)O C36500744
C[C@@H](C(=O)NCC(=O)Nc1ccc(c(c1F)F)F)Sc2nnc(s2)Nc3ccccc3 C23426224
Cc1cccc(c1)CS(=O)(=O)C[C@H]2C(=O)Nc3cc(ccc3N2)C(=O)NCc4ccccc4Cl C08583341
CC(C)c1ccc(cc1)S(=O)(=O)c2cnc(nc2N)SCC(=O)Nc3ccc(cc3F)F C08590433
Cc1ccccc1CS(=O)(=O)C[C@H]2C(=O)Nc3cc(ccc3N2)C(=O)NCc4ccc(cc4)Cl C08596211
COC(=O)[C@@H]1C(=c2ccccc2=[NH+]1)/N=N/[NH+]3CCC(CC3)C(c4ccccc4)(c5ccccc5)O C38653175
COc1ccc2c(c1)c(c[nH]2)CCNC(=O)[C@@H]3C=C4N=C(C=C(N4N3)C(F)(F)F)c5ccc(cc5)F C39243136
Cc1cccc(c1)N2[C@@H](NN=C2SCc3ccc(cc3)Br)Cc4cc(=O)[nH]c(=O)[nH]4 C39361777
CC(C)S(=O)(=O)C(=O)[C@@H](c1ccccc1O)[C@@H](c2ccccc2)NC(=O)c3ccccc3O C39494266
c1ccc(cc1)OS(=O)(=O)c2ccc(cc2)[C@H](CNc3ccccc3O)N4CCN[C@@H](C4)Cl C39534340
CCn1c(nnc1SCC(=O)Nc2c(c(c(s2)C)C)C(=O)N)c3csc4c3CCCCC4 C39966550
C[C@@H](C(=O)Nc1c(c2c(s1)CCCC2)C#N)n3c(nnc3SCc4ccccc4Cl)N C40173234
COc1cc(cc(c1OC)OC)C(=O)c2c3c(sc2N)CN(CC3)C(=S)NC4CCCCC4 C40973913
CCCSc1nc2n(n1)[C@H](C(=C(N2)C)C(=O)N)c3ccccc3OCc4ccccc4Cl C40982302
CCCCCC(=O)Nc1nc2c(s1)C[C@H]3[C@@]([C@@H]2CC(=O)N4CCCCC4)(CC[C@H]([C@@]3(C)CO)O)C C43554331
c1ccc2c(c1)-c3ccccc3C2COC(=O)N[C@H](Cc4cccc(c4N5CC[NH2+]CC5)F)C(=O)[O-] C44325354
COc1ccc(cc1)[C@@H](CNC(=O)c2ccc(s2)NC(=O)c3ccco3)c4c[nH]c5c4cccc5 C45863702
COc1cc(ccc1OCc2ccccc2)[C@@H]3c4c(n[nH]c4OC(=C3C#N)N)c5ccc(cc5)Cl C00623044
c1cc(ccc1/C=N/NC(=O)CCCSc2nnc(n2N)c3ccc(cc3)Br)F C58989200
Cc1ccc(cc1)/C=N/NC(=O)CCCSc2nnc(n2N)c3ccc(cc3)Br C58990468
Cc1ccc(cc1)/C=N/NC(=O)CCCSc2nnc(n2N)c3ccccc3Br C58990470
c1cc(ccc1C(=O)NC(=S)NCCNc2ccc(cc2Cl)[N+](=O)[O-])I C59437595
c1ccc(cc1)c2csc(n2)n3c(=O)c(c([nH]3)c4ccccc4)[C@H](c5ccccc5)[C@@H](C#N)C(=O)N C59461868
CCCCN1[C@H](c2c(n[nH]c2C1=O)c3ccccc3O)c4cc(c(c(c4)Br)O)OC C08606576
CSc1ccc(cc1)[C@H]2N[C@@H](ON2)c3ccc4c(c3)[nH]c(=O)n(c4=O)CCCc5ccccc5 C64870826
CC1CCN(CC1)C(=O)c2ccc(cc2)NC(=O)CNc3ccc(cc3)C(=O)N[C@H](C)c4ccccc4 C66109168
CSc1ccc(cc1)c2ccc3c(c2)C(=O)N4CC[C@@H](C[C@H]4C(=O)N3)NC(=O)C5CC[NH2+]CC5 C03840474
Cc1c(n(c(c1C#N)NC(=O)C[NH+]2Cc3ccccc3C[C@H]2C(=O)N)C[C@H]4CCCO4)C C09501257
C[C@@H](c1nnc(n1c2ccc(cc2)F)SCC(=O)Nc3c(c4c(s3)CCC4)C(=O)N)[NH+](C)C C09512639
CCC[NH+]1CCc2c(sc(c2C(=O)N)NC(=O)[C@@H]3CCCCN3S(=O)(=O)c4cccs4)C1 C10774934
C[NH2+]CC(=O)N[C@H]1CCN2[C@@H](C1)C(=O)Nc3ccc(cc3C2=O)c4ccc(cc4)SC C12604817
C[C@H]([C@H]1[C@@H]2[C@@H](C(=O)N(C2=O)CCc3ccccc3)[C@@]4([NH2+]1)c5cccc(c5NC4=O)Cl)O C12882687
C[C@H]([C@@H]1[C@@H]2[C@@H](C(=O)N(C2=O)CCc3ccccc3)[C@@]4([NH2+]1)c5cccc(c5NC4=O)Cl)O C12882702
CN(c1c(n(c(=O)[nH]c1=O)Cc2ccccc2)N)C(=O)C[NH+]3CCC[C@@H]3c4cccs4 C13031630
Cc1ccc(cc1)S(=O)(=O)N2CCC[C@H](C2)C(=O)Nc3c(c4c(s3)C[NH+](CC4)C)C(=O)N C14023343
C[C@@H]1CCc2c(sc(c2C(=O)N)NC(=O)C[NH+]3CCN(CC3)S(=O)(=O)c4ccccc4)C1 C20572215
CC[C@H](C(=O)NCc1ccco1)Sc2nc3c(c([nH]n3)C)c(=[NH2+])n2c4cc(ccc4C)Cl C02926952
C[C@H](C(=O)Nc1c(c2c(s1)CCC2)C(=O)N)[NH+]3CCN(CC3)C(=O)c4ccccc4OC(F)F C30265833
c1cc(ccc1S(=O)(=O)N2CC[NH+](CC2)CC(=O)N/N=C\c3ccc(c(c3)O)O)Br C32577006
CC[C@H](C)NC(=O)c1cc(ccc1N2CC[NH2+]CC2)NS(=O)(=O)c3ccc(cc3)Br C33120991
CCN(c1c(n(c(=O)[nH]c1=O)Cc2ccccc2)N)C(=O)C[NH+](C)Cc3c(cccc3Cl)F C03586857
C[C@@H]1C(=C([NH2+]N1Cc2ccccc2)C)CNC(=O)CCn3c(=O)c4ccccc4[nH]c3=S C39448255
c1ccc2c(c1)CCc3ccccc3N2C(=O)CSC4=NC(=[NH+][C@@H](N4)c5cccnc5)N C39448820
c1ccc(cc1)OS(=O)(=O)C2=C[C@@H]3C[C@H]4CO[P@@](=O)(N[NH+]4C[C@@H]3C=C2O)c5ccccc5O C39467578
CC(C)S(=O)(=O)c1ccc(cc1)[C@@H](CNOC)N2CC[NH2+][C@@H](C2)c3ccccc3O C39534439
CCCCCN1c2ccccc2[C@@H]([C@H](C1=O)C(=O)N[C@@H]3C(=c4ccccc4=[NH+]C3=O)O)O C39550198
CCOc1ccc(cc1)C(=O)N2C[C@H](C3(C2)CC[NH2+]CC3)C(=O)NCCc4c[nH]c5c4cc(cc5)C C39655871
CC(C)[C@@H](C(=O)NC(C)(C)C)NC(=O)[C@H]1CN(CC12CC[NH2+]CC2)C(=O)[C@H]3CCC=CC3 C39685871
c1ccc(cc1)C(=O)N2C[C@H](C3(C2)CC[NH2+]CC3)C(=O)NCCNC(=O)Cc4cccc5c4cccc5 C39691335
CC(C)(C)OC(=O)NCCNC(=O)[C@@H]1CN(CC12CC[NH2+]CC2)C(=O)c3cc(cc(c3)Cl)Cl C39693414
CCCCCCN1c2ccccc2[C@@H]([C@@H](C1=O)C(=O)N/N=C(\C)/[C@@H]3C(=c4ccccc4=[NH+]C3=O)O)O C39142930
Cc1c(c(n[nH]1)C)[C@H](C)NC(=O)[C@@H]2CN(CC23CC[NH2+]CC3)C(=O)c4cc(cc(c4)Cl)Cl C44713722
CC[C@@H](C)C(=O)N1C[C@@H](C2(C1)CC[NH2+]CC2)C(=O)NCCc3c([nH]c4c3cc(cc4)C#N)C C44714469
Cc1ccc(c(c1)C)C(=O)N2C[C@@H](C3(C2)CC[NH2+]CC3)C(=O)NCCc4c([nH]c5c4cc(cc5)C#N)C C44714633
c1cc[nH+]c(c1)N2CCN(CC2)C(=O)[C@H]3CCCC[C@@H]3C(=O)NCCc4ccc(cc4)S(=O)(=O)N C38739638
c1cc[nH+]c(c1)N2CCN(CC2)C(=O)[C@@H]3CCCC[C@H]3C(=O)NCCc4ccc(cc4)S(=O)(=O)N C38739640
Cc1ccc2c(c1)[nH]c(n2)[C@H](C)NC(=O)[C@H]3CN(CC34CC[NH2+]CC4)C(=O)c5cc(ccc5C)F C44737401
Cc1ccc2c(c1)[nH]c(n2)[C@@H](C)NC(=O)[C@@H]3CN(CC34CC[NH2+]CC4)C(=O)c5c(ccc(c5F)C)F C39695778
Cc1ccc2c(c1)[nH]c(n2)[C@H](C)NC(=O)[C@@H]3CN(CC34CC[NH2+]CC4)C(=O)c5ccc(c(c5)C)F C39695783
Cc1ccc2c(c1)[nH]c(n2)[C@H](C)NC(=O)[C@H]3CN(CC34CC[NH2+]CC4)C(=O)c5ccc6ccccc6n5 C44737573
c1ccc(c(c1)[C@H](c2c(n3c(s2)nc(n3)c4ccco4)O)[NH+]5CCC(CC5)C(=O)N)F C16689787
CCN(CCC#N)c1ccc(c(c1)C)[C@H]2NC(=[NH+]c3n2c4cc5c(cc4n3)OCCCO5)N C12741253
CC(=O)N[C@H](Cc1c[nH]c2c1cccc2)C(=O)N3CCCN(CC3)c4[nH]c5ccccc5[nH+]4 C60348148
CCOc1cc(cc(c1OC)Cl)[C@H]2NC(=[NH2+])Nc3n2c4cc5c(cc4n3)OCCCO5 C12507715
CCOc1c(cc(cc1Br)[C@H]2NC(=[NH2+])Nc3n2c4cc5c(cc4n3)OCCCO5)OC C12551860
c1ccc(c(c1)/C=N/NC(=[NH2+])S[C@@H]2CC(=O)N(C2=O)c3ccc(cc3)Br)O C04017524
CC[C@H]1CC2=c3ccccc3=[NH+][C@H]2[C@@H]([NH2+]1)c4c(=O)[nH]c(=O)n(c4[O-])Cc5ccc(cc5)OC C63386184
Cc1cccc(c1)N2C(=O)[C@H]3[C@@H]([NH2+][C@@]([C@@H]3C2=O)(CC4=c5ccccc5=[NH+]C4)C(=O)[O-])c6ccccc6O C63478219
CC(C)(C)[C@@H]1NN[C@@H](S1)NC(=O)[C@@H]2CC(=O)N(C2)CCC3=c4cc(ccc4=[NH+]C3)OC C63557745
c1cc(ccc1NC(=O)[C@@H]2CC(=O)N(C2)CCC3=c4cc(ccc4=[NH+]C3)Cl)S(=O)(=O)N C63557961
CN1[C@H]2NN[C@H](N2c3ccsc3C1=O)CCCC(=O)NCCC4=c5ccccc5=[NH+]C4 C63674160
CC(=O)N[C@H](CC1=c2ccccc2=[NH+]C1)C(=O)NNC(=O)c3ccccc3Br C63843856
c1ccc2=[NH+]CC(=c2c1)C[C@@H](C(=O)NC[C@@H]3NN=C4N3CCC4)NC(=O)c5cccs5 C64185687
CCCN1[C@H]2NN[C@H](N2c3ccsc3C1=O)CCC(=O)NCCC4=c5ccccc5=[NH+]C4 C64461292
c1ccc(cc1)C[C@H](C(=O)N2CCC3(CC2)c4c([nH]c[nH+]4)CCN3)NC(=O)c5ccccc5 C25106769
CC[C@H]1CC2=c3ccccc3=[NH+][C@@H]2[C@@H](N1)[C@@H]4C(=N[C@@H](N(C4=O)Cc5ccc(cc5)OC)O)O C64600382
CC[NH+](CC)Cc1nc2c(c(c(s2)C)C)c(n1)Sc3nc(c(s3)CC(=O)N)C C09255117
c1ccc(cc1)[C@H](C(=O)Nc2ccc(cc2)F)[NH+]3CCC(CC3)n4c5ccccc5[nH]c4=O C09376696
C[NH+](Cc1[nH]c(=O)c2ccccc2n1)CC(=O)Nc3ccccc3Sc4ccccc4 C03583990
COc1cc2c(cc1OC)nc([nH]c2=O)C[NH2+][C@H](c3ccccc3)c4ccc(cc4)Cl C09742087
CC[C@H](C)c1ccc(cc1)S(=O)(=O)N2CC[NH+](CC2)[C@@H](c3ccc(cc3)Cl)C(=O)N C10023193
Cc1ccc(c(c1)C)NC(=O)[C@@H](C)[NH+]2CCC(CC2)NS(=O)(=O)c3cccs3 C11719556
CCc1ccccc1NC(=O)C(=O)NC[C@H](c2cccn2C)[NH+]3CCc4ccccc4C3 C11898445
Cc1c(cccc1Cl)NC(=O)C(=O)NC[C@H](c2cccn2C)[NH+]3CCc4ccccc4C3 C11898479
COc1ccccc1CCNC(=O)[C@H]2CC23CC[NH+](CC3)Cc4cccc(c4O)OC C11964471
Cn1cc(c2c1cccc2)C[NH+]3CCC(CC3)[C@]4(C(=O)NC(=O)N4)CCCc5ccccc5 C11790574
c1ccc(cc1)S(=O)(=O)Nc2ccc(cc2)N3CCC(CC3)[NH2+]CCc4ccco4 C12218753
c1cc2c(cc1C3(CC[NH+](CC3)Cc4cc(ccc4F)F)O)cc(o2)C(=O)NC[C@H]5CCCO5 C14996258
CCOC(=O)c1c2c(sc1NC(=O)Cc3ccccc3OC)C([NH2+]C(C2)(C)C)(C)C C15962372
c1ccc(cc1)C[NH+]2CCc3c(sc(n3)NC(=O)CNC(=O)/C=C/c4ccccc4)C2 C16237576
C=CCNS(=O)(=O)c1ccc(cc1)C(=O)NCC2(CCCCC2)[NH+]3CCCCC3 C17913156
Cc1ccc(cc1C(=O)NC[C@H](C)[NH+]2CCc3c(ccs3)C2)S(=O)(=O)Nc4ccc(cc4)F C29879322
C[C@H](C(=O)NC12CC3CC(C1)CC(C3)C2)[NH+]4CCCN(CC4)CC(=O)NC(C)(C)C C32764784
Cc1ccc(cc1)n\2cc([nH]/c2=N\C(=O)C[NH2+]C[C@@H]3CCCO3)c4ccc(cc4)Cl C36039467
CCOc1cccc(c1)n\2cc([nH]/c2=N\C(=O)C[NH2+]Cc3ccccc3)c4ccccc4 C36039542
C[C@@H](C(=O)NC(=O)NC12CC3CC(C1)CC(C3)C2)N4CC[NH+](CC4)Cc5cccs5 C22784487
C[NH+]1CCN(CC1)[C@@H](CNC(=O)NCCc2ccccc2)c3ccc4c(c3)CCCN4C C38517762
C[NH+]1CCN(CC1)[C@@H](CNC(=O)NCCCc2ccccc2)c3ccc4c(c3)CCN4C C38517979
c1cc[nH+]c(c1)N[C@@H](c2ccccn2)c3c4c(sc3NC(=O)c5ccco5)CCCC4 C38547394
c1ccc(c(c1)NC(=O)NC[C@@H](c2ccco2)[NH+]3CCN(CC3)c4ccc(cc4)F)F C38598009
CC(C)[C@@H](C(=O)N1C[C@H](C2(C1)CC[NH2+]CC2)C(=O)N[C@H]3C[C@@H]3c4ccccc4)Oc5ccccc5 C39602537
C[C@@H]1CCCC[C@H]1NC(=O)[C@@H]2CN(CC23CC[NH2+]CC3)C(=O)CCc4ccc(cc4)OC C39636124
C[C@@H]1CCC[C@H]([C@@H]1C)NC(=O)[C@@H]2CN(CC23CC[NH2+]CC3)C(=O)CCc4ccc(cc4)OC C39637499
Cc1ccc(cc1F)C(=O)N2C[C@H](C3(C2)CC[NH2+]CC3)C(=O)NC[C@H](C)Oc4ccccc4Cl C39666480
CCC(CC)CNC(=O)[C@@H]1CN(CC12CC[NH2+]CC2)C(=O)COc3cccc(c3)Cl C39666807
Cc1ccc(c(c1)CCNC(=O)[C@@H]2CN(CC23CC[NH2+]CC3)C(=O)[C@@H](C)Oc4ccccc4)C C39676956
Cc1ccc(c(c1)CCNC(=O)[C@@H]2CN(CC23CC[NH2+]CC3)C(=O)COc4cccc(c4)Cl)C C39676986
CCC[C@@H](C)C(=O)N1C[C@@H](C2(C1)CC[NH2+]CC2)C(=O)NCc3ccccc3N4CCCCC4 C39678224
CCOc1ccccc1C(=O)N2C[C@@H](C3(C2)CC[NH2+]CC3)C(=O)N[C@H](C)Cc4ccc(cc4)F C39688572
C[C@H](c1ccccc1)NC(=O)CS[C@H]2NN=C(N2C3CC3)C4=c5ccccc5=[NH+]C4 C39947163
C[C@@H]1CCCC[NH+]1Cc2ccccc2CNC(=O)CNC(=O)c3ccc(o3)Br C46794783
c1ccc(c(c1)CCNC(=O)C2CC[NH+](CC2)CC(=O)NC3(CCCCCC3)C#N)F C48341886
Cc1ccc(cc1)c2n[nH]c(=S)n2CCC(=O)NC[C@@H](C(C)C)[NH+]3CCC(CC3)C C58775644
Cc1c(c([nH]c(=O)c1C#N)C)CCC(=O)NCc2ccc(cc2)C[NH+]3C[C@@H](C[C@@H](C3)C)C C59410708
C/C(=N/NC(=[NH2+])S[C@H]1CC(=O)N(C1=O)c2ccc(c(c2)Cl)Cl)/c3ccc(cc3)F C12378873
C[C@@H](C(=O)NNC(=O)C1=c2ccccc2=[NH+]C1)Oc3ccc(cc3Br)Cl C63150573
CC1=C(CCO1)C(=O)NNC(=O)CCC2=c3cc(ccc3=[NH+][C@H]2c4ccc(cc4)F)F C63165360
c1ccc2=[NH+]CC(=c2c1)C(=O)N/N=C/C3=C(N[C@@H](S3)N4CCCCC4)c5cccs5 C63237396
c1ccc2=[NH+]CC(=c2c1)C[C@H](C(=O)N/N=C/c3ccc(cc3)Cl)NC(=O)c4cccs4 C63266689
COc1ccc(cc1)[C@@H]2N/C(=C\C(=O)NCCC3=c4cc(ccc4=[NH+]C3)OC)/CS2 C63280117
CCC(=O)Nc1ccc(cc1)S(=O)(=O)Nc2ccc(cc2)[C@@H]3C=c4ccccc4=[NH+]3 C63627230
c1cc(ccc1C(=O)NCCC2=c3cc(ccc3=[NH+]C2)Cl)NC(=O)C4=CSCCO4 C63666677
c1ccc2=[NH+]CC(=c2c1)[C@H](CNC(=O)CNC(=O)c3ccco3)c4ccccc4Cl C63794458
C[C@H]1C(=c2ccccc2=[NH+]1)C(=O)[C@H](C)OC(=O)c3c(c(c(c(n3)Cl)Cl)N)Cl C63908738
CC(C)[C@H](c1ccc2c(c1)OCCCO2)NCC(=O)NCCC3=c4ccccc4=[NH+]C3 C64000086
Cc1ccccc1N2[C@H](NN=C2C3=c4ccccc4=[NH+]C3)S[C@H](C)C(=O)NCC=C C39756650
C[NH+]1CCN(CC1)C(=O)c2cc3cc(ccc3o2)C4(CC[NH+](CC4)C/C=C/c5ccccc5OC)O C12041715
C[NH+](C)CCn1cnc2c(c1=O)c3c(s2)C[C@H](CC3)[NH2+]CC4(CCCCC4)c5ccccc5 C12130903
CC(C)(C[NH2+][C@@H]1CCc2c(sc3c2c(=O)n(cn3)CCc4ccccc4OC)C1)C[NH+](C)C C12282941
C[NH+](C)CCCn1cnc2c(c1=[NH2+])[C@H](c3ccc4ccccc4c3O2)c5ccccc5OC C09429729
CC(C)(C[NH2+][C@@H]1CCc2c(c(nn2C)C(=O)N(C)Cc3ccccc3)C1)C[NH+](C)C C14539683
CC(C)(C[NH2+][C@@H]1CCc2c(c(nn2C)C(=O)N3CCc4ccccc4C3)C1)C[NH+](C)C C14744381
CCc1[nH+]ccn1Cc2cc(ccc2OC)C[NH2+]C3(CCCC3)c4ccccc4OC C19523667
C[NH+]1CCN(CC1)CCC[NH2+]Cc2ccc(cc2)Oc3ccc(cc3[N+](=O)[O-])Cl C23762963
c1c[nH+]c(c2c1scc2)N3CCC(CC3)C(=O)NCCCN4CCC(CC4)[NH+]5CCCCC5 C33172065
c1c[nH+]c(c2c1scc2)N3CCC[C@@H](C3)C(=O)NCCCN4CCC(CC4)[NH+]5CCCCC5 C33174398
CCOc1ccc(cc1)c2csc([n+]2N3CC([NH2+]C(C3)(C)C)(C)C)Nc4ccccc4 C34898241
Cc1ccc(cc1)C[NH+]2CCN(CC2)c3[nH]c(=O)cc(n3)CN4CC[NH+](CC4)C5CCCC5 C35926849
C[NH+](C)CCn1cnc2c(c1=[NH2+])[C@@H](c3ccc4ccccc4c3O2)c5ccc(cc5)OC C09353130
COC(=O)[C@@H]1C(=c2cc(ccc2=[NH+]1)Br)NC(=O)C[NH+]3CCN(CC3)c4ccc(cc4)F C38582606
COC(=O)[C@@H]1C(=c2ccccc2=[NH+]1)NC(=O)CN3CC[NH+](CC3)C/C=C/c4ccccc4 C38596573
C[C@@H]1C[C@H](C[NH+](C1)CC(=O)NC2=c3cc(ccc3=[NH+][C@@H]2C(=O)OC)Br)C C38603932
Cc1ccc2c(c1)/C(=N/NC3[NH+]=c4ccccc4=[NH+]3)/C[C@H](O2)c5ccc(c(c5)OC)OC C38779373
c1ccc2=[NH+]/C(=N\S(=O)(=O)c3cccc4c3nsn4)/[C@@H]([NH+]=c2c1)NCc5ccc(cc5)F C38965656
CCCCCCN[C@@H]1/C(=N/S(=O)(=O)c2cccc3c2nsn3)/[NH+]=c4ccccc4=[NH+]1 C38984562
C[C@]12C[C@H](CC(C1)(C)C)[NH+](C2)CC(=O)NC3=c4cc(ccc4=[NH+][C@@H]3C(=O)OC)Cl C38989822
COc1cccc2=[NH+][C@H](C(=c21)NC(=O)CN3CC[NH+](CC3)C4CCCCC4)C(=O)OC C39012026
COc1cccc2=[NH+][C@@H](C(=c21)NC(=O)CN3CC[NH+](CC3)C/C=C/c4ccccc4)C(=O)OC C39016068
c1ccc(cc1)C2(CCCC2)CNC(=O)[C@H]3CC34CC[NH+](CC4)C[C@H]5C=c6ccccc6=[NH+]C5=O C39379824
Cc1ccc2=[NH+][C@@H](C(=c2c1)NC(=O)[C@H](C)[NH+]3CCN(CC3)c4ccccc4)C(=O)OC C39582276
C[C@H](c1ccc2c(c1)OCCO2)[NH2+][C@H](c3ccccc3)C(=O)C4=c5ccccc5=[NH+]C4 C39746811
CCNC(=O)N(CCC[NH+](C)C)C(=O)[C@@H]1C[C@H]2[C@@H](CC3=CN=C4[C@H]3C2=CC=C4)[NH+](C1)CC=C C39936949
CC1=CN2[C@H]([C@@H](N=C2C=C1)[C@@H]3C=c4ccc(cc4=[NH+]C3=O)OC)[NH2+]Cc5ccccc5 C40011174
c1c(c(cc2c1OCO2)Cl)C[NH2+]CC[C@H]3CCC(=O)N3C[C@@H]4CCC[NH+]5[C@H]4CCCC5 C43641481
COc1ccc2c(c1)c(cc[nH+]2)N3CCC(CC3)CC[NH2+]Cc4cc5c(cn4)OCCO5 C45189801
CCc1[nH]c(c(n1)C[NH+](C[C@@H]2CCCO2)CC3CC[NH+](CC3)C4Cc5ccccc5C4)C C46012408
CC[C@@H]([C@H]1N=NNN1C2CCCC2)[NH+](C[C@@H]3C=c4cc(ccc4=[NH+]C3=O)C)C5CCCC5 C38952155
c1ccc2=[NH+]C([NH+]=c2c1)CS[C@@H]3NN=C(N3Cc4ccco4)COc5ccc(cc5)Cl C63165343
c1ccc(cc1)CC[NH+]2CCC(CC2)N[C@@H]3CCCC4=c5cc(ccc5=[NH+][C@H]34)[N+](=O)[O-] C63251803
c1ccc(cc1)CN2c3ccccc3N[C@@H]2SC[C@@H]4[NH+]=c5ccc(cc5=[NH+]4)[N+](=O)[O-] C63270318
CC1=NN2[C@H](S1)NC(=CC2=O)COc3ccc(cc3Cl)/C=C(\C#N)/C4[NH+]=c5ccccc5=[NH+]4 C63491002
c1ccc2=[NH+]C([NH+]=c2c1)c3ccc(cc3)NS(=O)(=O)c4ccc(cc4)n5cccn5 C63567247
CCOC(=O)C1=C[C@H](S[C@@H]1NC(=O)CSC2[NH+]=c3ccccc3=[NH+]2)c4ccccc4 C63567679
Cc1ccc2=[NH+][C@@H]([NH+]=c2c1)N3CCC(CC3)C(=O)NCCc4ccc(cc4)SC C63694833
Cc1ccc(cc1)CCNC(=O)C2CCN(CC2)[C@H]3[NH+]=c4ccc(cc4=[NH+]3)Br C63695645
CSc1ccc(cc1)CCNC(=O)[C@H]2CCCN(C2)[C@@H]3[NH+]=c4ccc(cc4=[NH+]3)Br C63695826
c1ccc(c(c1)CCC2[NH+]=c3ccccc3=[NH+]2)NS(=O)(=O)c4cc(cc(c4)F)F C63743466
Cc1ccc(cc1)C(=O)Nc2nnc(s2)SC[C@H]3C(=O)[NH+]=c4ccccc4=[NH+]3 C63751893
c1ccc2=[NH+]CC(=c2c1)c3csc(n3)NC(=O)C[NH+](C[C@@H]4CCCO4)C[C@@H]5CC=CS5 C63917274
C[C@@H](C1[NH+]=c2ccccc2=[NH+]1)NC(=O)c3ccc(nc3N4CCCC4)c5cccs5 C64002299
CCOc1ccccc1C[NH+]2CCNC(=O)[C@@H]2CC(=O)N(C)C[C@@H]3C(=c4ccccc4=[NH+]3)C C64006587
Cc1cccc2=C([C@H]([NH+]=c12)C[NH+]3CCC[C@@H](C3)CCC(=O)NCc4ccc(o4)C)C C64044251
CC1=c2cc(ccc2=[NH+][C@H]1C(=O)NC[C@@H](C)Oc3cccc(c3)C[NH+](C)Cc4cscn4)Cl C64158296
C[C@@H]1CCCC[NH+]1CCNC(=O)[C@@H](C)C2CCN(CC2)C(=O)[C@@H]3C=c4ccccc4=[NH+]3 C64540649
c1cc2=[NH+][C@@H](C=c2cc1Cl)C(=O)N3CCC(CC3)CC(=O)NCCC[NH+]4CCCC4 C64541010
C[C@H]1[NH+]=C(NO1)COc2ccc(cc2)C(=O)O[C@@H](C)C(=O)C3=c4ccccc4=[NH+]C3 C64733579
C[NH+](CC(=O)Nc1ccccc1Br)CC(=O)NC2(CCCC2)C#N C08120849
CC(C)c1ccc(cc1)C[NH+](C)CC(=O)N2C[C@H](Oc3c2cccc3)C(=O)N C12760820
CC1CC[NH+](CC1)CN2c3ccccc3[C@](C2=O)(CC(=O)c4ccccc4O)O C21573205
c1ccc(cc1)CN2CC[NH+](CC2)CC(=O)N/N=C\c3c[nH]c4c3cccc4 C22591611
C[C@H]1CCCC[C@@H]1NC(=O)NC(=O)C[NH+]2CCN(CC2)Cc3cccs3 C23263020
CC1CC[NH+](CC1)[C@H](CNC(=O)c2ccc3c(c2)nn[nH]3)c4cccs4 C27573768
Cc1cc(n(n1)C2=Nc3c(c4c(s3)CCCC4)[C@H](N2)NCCC[NH+](C)C)C C28286565
CN(C(=O)CS/C(=[NH+]/Cc1ccccc1OC)/N)C2(CCCCC2)C#N C29470195
Cc1ccc(cc1)c2cc(on2)C[NH+](C)[C@@H](C)c3ccc(cc3)S(=O)(=O)N C29703483
CC1(CC(CC([NH2+]1)(C)C)NC(=O)CCc2nc(no2)c3ccsc3)C C29787947
CCOC(=O)C1=C(NC(=O)N[C@@H]1c2ccccc2)C[NH+]3CCC(CC3)C C28927028
CCC[NH+]1CCN(CC1)c2c3c4c(sc3nc(n2)SCC(=O)N)CCC4 C34757661
CC[C@H](C)NC(=O)[C@H]1Cc2ccccc2N3[C@@H]1C[NH+](CC3)CC(=O)NC(C)C C35543561
COc1ccc(cc1)n\2cc([nH]/c2=N\C(=O)C[NH2+]C3CC3)c4ccccc4 C35667383
c1ccc2c(c1)[nH]c(=O)n2C3CC[NH+](CC3)C[C@@H](COc4ccc(cc4)F)O C39304624
C[C@H](C(=O)NC1CCCCC1)S[C@@H]2NN=C(O2)C3=c4ccccc4=[NH+]C3 C39734038
c1ccc(cc1)[C@@H](CNC(=O)CNc2c3ccccc3ncn2)[NH+]4CCCC4 C41496302
CC(C)NC(=O)NC[C@H]1C[C@H]2CC[NH+]1C[C@@H]2c3cc(nn3C)c4cccs4 C43525779
CCCCN1C(=O)[C@H]2[C@@H]([NH2+][C@@]3([C@H]2C1=O)c4cc(ccc4NC3=O)F)CC(C)C C20566116
CC[C@H](C)NC(=O)CN1CC[NH+](CC1)[C@@H](C)C(=O)Nc2cc(ccc2C)C C44743292
CC[C@H](C)NC(=O)CN1CC[NH+](CC1)[C@@H](C)C(=O)Nc2cccc(c2C)C C44743777
CCCNC(=O)C[NH+]1CCC(CC1)NC(=O)N(C)[C@@H]2CCc3c2cccc3 C46868975
C[NH+](C)[C@H](CNC(=O)CNC(=O)C12CC3CC(C1)CC(C3)C2)c4ccco4 C47648861
Cc1ccc(o1)C(=O)NC2CC[NH+](CC2)[C@H](C)C(=O)c3c([nH]c4c3cccc4)C C51097856
C[C@@H]1CCC[C@](C1)(CNC(=O)N2CCC[C@@H](C2)C(=O)NC3CC3)[NH+](C)C C51711543
C[NH+](C)[C@H](CNC(=O)Nc1nnc(s1)c2ccsc2)c3ccsc3 C52496180
CC(C)Oc1ccc(cc1NC(=O)NC[C@H](c2ccsc2)[NH+](C)C)C#N C54537269
C[C@@H]1CCC[NH+](C1)C(C)(C)CNC(=O)N2CCC(CC2)C(=O)NC3CC3 C54804812
C[NH+](C)[C@@H](CNC(=O)N1CCC(CC1)C(=O)NC2CC2)c3ccccc3Cl C56797273
CCOC(=O)c1c(c([nH]c1C)C(=O)NC[C@]2(CCC[C@H](C2)C)[NH+](C)C)C C59890615
CCN(CC)c1ccc(c[nH+]1)CNC(=O)C(=O)Nc2ccc(cc2Cl)C C62062157
C[C@H]1CCCC[NH+]1[C@H](C)CNC(=O)C(=O)Nc2ccccc2N3CCCCC3 C62120360
C[C@@H]1C(=C(NO1)c2ccccc2)C(=O)NCCC3=c4cc(ccc4=[NH+]C3)OC C63136775
CC1CC[NH+](CC1)[C@H](C)CNC(=O)c2ccc(cc2)CSc3[nH]ncn3 C63699139
c1ccc2=[NH+]CC(=c2c1)/C=N/NC(=O)CN3c4ccccc4N[C@@H]3C(F)(F)F C40013957
c1ccc2c(c1)ncn2NC(=O)NCC3CC[NH+](CC3)Cc4cccs4 C64251325
c1ccc2=[NH+]CC(=c2c1)CCNC(=O)CN3C(=O)C[C@H]4CCCCC[C@H]4N3 C64435401
CNC(=O)c1ccc(cc1)CN(C)C(=O)NCCC2=c3ccccc3=[NH+]C2 C64719745
c1ccc2c(c1)ncn2NC(=O)NC[C@H]3CCC[NH+](C3)Cc4cccs4 C64754769
CCC1=NN2[C@H]([C@@H](N[C@@H]2S1)C)CNC(=O)CCC3=c4ccccc4=[NH+]C3 C65217084
c1ccc(cc1)[C@@H]2[C@@H](N(CN2)C[C@@H]3C=NN=C3c4ccccc4)c5c[nH]c[nH+]5 C65372696
C[NH+](C)[C@H](CNC(=O)N1CCC[C@@H](C1)C(=O)NC2CC2)C3CCCCC3 C51674233
CCCC[NH+]1CCCC[C@H]1CNC(=O)NC2CCN(CC2)C(=O)C(C)C C66596520
c1ccc2c(c1)cc(o2)c3c(c[nH]n3)C[NH2+]Cc4ccc(cc4)n5ccnc5 C66876421
C1CCC(CC1)CC(=O)NC2CC[NH+](CC2)CC(=O)NC[C@H]3CCOC3 C66886096
CC[NH+]1CCC[C@H](C1)NC(=O)N2CCC(CC2)NC(=O)CC3CCCC3 C66977437
CC(C)(CNC(=O)c1ccc(s1)NC(=O)c2ccco2)[NH+]3CCCCC3 C41798053
Cc1cc(n(n1)C[C@@H](C)C[NH2+]Cc2c[nH]nc2c3cc4ccccc4o3)C C67189174
CC(C)[NH+]1CC[C@@H](C1)CNC(=O)N(Cc2ccc(c(c2)OC)O)C3CC3 C67412201
C[C@@H]1C[C@@H](C[NH+](C1)C[C@@H](C)NC(=O)C(=O)Nc2nc3ccccc3s2)C C67438248
C[C@@H](C(=O)NC(=O)NC12CC3CC(C1)CC(C3)C2)[NH+](C)Cc4ccco4 C08214007
CC(C)[C@H](CNC(=O)c1c2ccccc2c(=O)[nH]n1)[NH+]3CCc4ccccc4C3 C25535809
CC1(CC(CC([NH2+]1)(C)C)NC(=O)CCCn2c3ccccc3oc2=O)C C29787311
c1c(nc(s1)NC(=O)CNC(=O)C2CCCC2)C[NH+]3CCCCCC3 C30567287
Cc1ccc2c(c1)[nH]c([nH+]2)N3CCC[C@H](C3)C(=O)NCCCOC(C)C C33072080
CC[C@@H](C)NS(=O)(=O)c1ccc(cc1)NC(=O)C[NH+]2CCCC[C@@H]2C C35311574
CC[C@@H](C)NC(=O)[C@H]1Cc2ccccc2N3[C@@H]1C[NH+](CC3)CC(=O)NC(C)C C35543559
C[C@@H](c1ccccc1)Nc2[nH]c(=O)cc(n2)C3CC[NH+](CC3)Cc4cccnc4 C19717552
C[C@@H](C(=O)Nc1c(c2c(s1)CCCCC2)C#N)[NH+](C)CC(=O)NC(C)C C15028719
CCC(CC)NC(=O)[C@H](C)[NH+]1CCC(CC1)n2c3ccccc3[nH]c2=O C42535664
COc1ccc(cc1)[C@@H](CNC(=O)N2CCC[C@@H](C2)O)[NH+]3CCCCC3 C43139394
Cc1ccc(c(c1)C)NC(=O)NC(=O)[C@H](C)[NH+](C)Cc2ccc(cc2)C#N C46530385
C[NH+](C)C1(CCCCC1)CNC(=O)C(=O)Nc2nc3ccccc3s2 C47963606
Cc1ccc(o1)C(=O)NC2CC[NH+](CC2)[C@@H](C)C(=O)c3c[nH]c4c3cccc4 C51097341
Cc1cnc(c(c1OC)C)CNC(=O)NCC2(CCCC2)[NH+]3CCSCC3 C51755710
CC(C)[C@@H](C(=O)NC(C)(C)C)[NH+]1CCC[C@@H](C1)C(=O)Nc2ccc(cn2)Cl C52829654
Cc1cc(ccc1N2CCNC2=O)C(=O)NC[C@@H](C3CCCCC3)[NH+](C)C C53503809
Cc1csc(n1)NC(=O)C2CC[NH+](CC2)[C@H](C)C(=O)NCC3CCCCC3 C54233086
CC[C@@H](C)C[NH+]1CCC2(CC1)C(=O)N(c3ccccc3N2)[C@@H](C)C(=O)NCC C55119619
C[C@@H](c1ccccc1Cl)[NH2+]Cc2[nH]c(=O)c3cc(c(cc3n2)OC)OC C07487877
Cc1cc(c(c(c1)C)NC(=O)C[NH+](C)CC(=O)N[C@@](C)(C#N)C(C)C)C C07018475
CC(C)(C)NC(=O)C[NH+](C)CC(=O)Nc1c(c2c(s1)CCCC2)C#N C07659233
C[C@@H](C(=O)NC1(CCCCC1)C#N)[NH+]2CCC(CC2)C(=O)Nc3ccccc3 C58076060
C[C@@H]1CCCC[NH+]1[C@H](C)CNC(=O)c2ccc(s2)NC(=O)c3ccco3 C58230902
C[C@@H]1CCCC[NH+]1Cc2ccccc2CNC(=O)c3c4ccccc4c(=O)[nH]n3 C58952545
CCc1c(c(c([nH]1)C(=O)NC[C@@]2(CCC[C@H](C2)C)[NH+](C)C)C)C(=O)OC C59890678
Cc1cc(cc(c1C)S(=O)(=O)NC)C(=O)NCC2(CCCCC2)[NH+](C)C C47530570
C[C@@H](C(=O)NC(C)(C)C)S[C@H]1NN=C(N1C2CC2)C3=c4ccccc4=[NH+]C3 C39763917
CCCNC(=O)[C@@H](C)S[C@H]1NN=C(N1C2CC2)C3=c4ccccc4=[NH+]C3 C39771720
c1ccc(cc1)CNC(=O)CCNC(=O)N2CCC3=c4ccccc4=[NH+][C@@H]3C2 C63271582
C[NH+](CCCn1cnc2c1ncnc2N)Cc3cccc(c3Cl)Cl C63517330
CCCN1[C@@H](C(=CN1)c2cc[nH+]c(n2)N[C@@H](C)C3=CC4=CC=N[C@@H]4C=C3)C C63845754
CCNC(=O)[C@H]1CCCN(C1)C(=O)NCCCC[NH+]2C[C@@H](C[C@@H](C2)C)C C64219855
CCC[C@@H](C)NC(=O)[C@H]1CCC[NH+](C1)CC(=O)Nc2nc(c(s2)C)C C51052682
C[C@H]1CCC[C@](C1)(CNC(=O)N2CCC[C@H](C2)C(=O)NC3CC3)[NH+](C)C C65381620
Cc1c(c(n(n1)C)C)[C@H](C)NC(=O)NC[C@H](C(C)C)[NH+]2CCCCCC2 C65486291
CC1CCN(CC1)c2ccc(cc2)NC(=O)C(=O)NC[C@@H]3CC[NH+](C3)C(C)C C65639396
CSc1ccc(cn1)NC(=O)C(=O)NCC2(CCCCC2)[NH+]3CCCCC3 C66206592
CCS(=O)(=O)N(C)C1CC[NH+](CC1)Cc2cc(cc(c2O)O)C(C)(C)C C66859053
CC(C)[C@@](C)(C#N)NC(=O)C[NH+]1CCC(CC1)NC(=O)CC2CCCC2 C66875179
c1ccc2c(c1)CCC[C@@]2(C[NH2+]Cc3ccc(cc3)OCc4ncon4)O C66906361
C[C@H]1CN(C[C@@H](O1)C)CCC[NH2+]Cc2c[nH]nc2c3cc4ccccc4o3 C67185293
C[C@H](c1ccc(cc1)S(=O)(=O)N(C)C)[NH2+]Cc2c[nH]nc2C(C)(C)C C67220427
CC[NH+]1CCC(CC1)CNC(=O)[C@@H]2CCCN(C2)C(=O)Nc3ccccc3F C67233291
CC1CC[NH+](CC1)[C@@H](C)CNC(=O)c2ccc(s2)NC(=O)c3ccco3 C67271592
C[C@@H]1CCC[NH+](C1)C(C)(C)CNC(=O)C(=O)Nc2cccc(c2OC)Cl C67392548
C[C@@H]1CCC[NH+](C1)C(C)(C)CNC(=O)C(=O)Nc2ccccc2N3CCCC3 C67392738
Cc1c(c(n(n1)C)C)[C@H](C)NC(=O)NC[C@@H]2CCC[NH+]2CC3CCCCC3 C67462509
CC(=O)N[C@H]1CCCN(C1)C(=O)NC[C@@H]2CCC[NH+]2CC3CCCCC3 C67481887
CC(=O)N[C@H]1CCCN(C1)C(=O)NC[C@H]2CCC[NH+]2CC3CCCCC3 C67481893
CC[C@H](C)NC(=O)[C@H]1CSC2([NH2+]1)CCN(CC2)C(=O)c3cccc(c3)[N+](=O)[O-] C04608249
Cc1cc2c(c(=O)n1CC[NH+](C)C)[C@@H](C(=C(O2)N)C#N)c3ccc(cc3OC)OC C05064832
C[NH+](Cc1ccco1)CC(=O)NN2C(=O)C(NC2=O)(c3ccccc3)c4ccccc4 C07523696
c1csc(n1)NC(=O)[C@H]2C[NH+]3CC[C@@H]2C[C@@H]3Cn4cc(nn4)C5(CCCC5)O C08299736
c1c(nnn1C[C@H]2C[C@@H]3CC[NH+]2C[C@@H]3C(=O)N4CCC(CC4)C(=O)N)C5=CCCC5 C08635772
CN1CCCc2c1ccc(c2)[C@@H](CNC(=O)C(=O)Nc3ccon3)[NH+]4CCCCC4 C09138151
c1cc(cc(c1)Cl)N2[C@H]3CS(=O)(=O)C[C@@H]3[NH+](CC2=O)CCc4ccc(cc4)S(=O)(=O)N C12002231
CC1CC[NH+](CC1)CCCNC(=O)c2cc(=O)[nH]c3c2cc(cc3)S(=O)(=O)N4CCCC4 C20686417
CC[C@@H](C(=O)N1CCOCC1)Sc2nc3c(c([nH]n3)C)c(=[NH2+])n2c4ccc(cc4)Br C20758658
C[NH+]1CCN(CC1)[C@H](CNC(=O)C(=O)NC[C@H]2CCCO2)c3ccc4c(c3)CCCN4C C22735185
C[C@@H]1CC(=O)Nc2ccccc2N1C(=O)CN3CC[NH+](CC3)CC(=O)NC4CC4 C23248693
C[C@H](c1nnc(n1c2ccc(cc2)F)SCC(=O)N3CCC[C@H](C3)C(=O)N)[NH+](C)C C24143628
C[NH+]1CCN(CC1)S(=O)(=O)c2ccc(cc2)C(=O)NNC(=O)C3CCCCC3 C12990105
C[C@H](C(=O)NC(=O)NC12CC3CC(C1)CC(C3)C2)N4CC[NH+](CC4)CC(=O)N(C)C C32543250
c1cc-2c(cc1S(=O)(=O)N3CC[NH2+]CC3)Cc4c2ccc(c4)S(=O)(=O)N5CCNCC5 C36207457
c1ccc(c(c1)[C@H](c2nnnn2C[C@H]3CCCO3)[NH+]4CCC(CC4)C(=O)N)Cl C04872800
C[NH+](CC(=O)Nc1ccc(c(c1F)F)F)CC(=O)/[NH+]=C/2\C=CC3=NC(=NC3=C2)[O-] C39446379
CC[C@H](COC)NC(=O)[C@H]1CN(CC12CC[NH2+]CC2)C(=O)[C@@H]3COc4ccccc4O3 C39638166
c1ccc2c(c1)OC[C@@H](O2)C(=O)N3C[C@H](C4(C3)CC[NH2+]CC4)C(=O)NC[C@H]5CCCO5 C39658812
CC(=O)N1CCC(CC1)C(=O)N2C[C@H](C3(C2)CC[NH2+]CC3)C(=O)N[C@H](C#N)c4ccccc4 C39662425
Cc1c(cccc1OC(=O)C)C(=O)N2C[C@H](C3(C2)CC[NH2+]CC3)C(=O)NCCc4ccco4 C39670991
Cc1cc(n(n1)CCCNC(=O)[C@H]2CN(CC23CC[NH2+]CC3)C(=O)c4ccc5ccccc5n4)C C39671845
CCC[C@@H](C)NC(=O)[C@H]1CN(CC12CC[NH2+]CC2)C(=O)c3cnc4c(c3Cl)c(nn4C)C C39673876
CC(C)OC(=O)CNC(=O)[C@@H]1CN(CC12CC[NH2+]CC2)C(=O)C3CCOCC3 C39678856
Cc1cc(=O)oc2c1cccc2OCC(=O)N3C[C@@H](C4(C3)CC[NH2+]CC4)C(=O)NCCF C39681883
Cc1c2c(c(cnc2n(n1)C)C(=O)N3C[C@@H](C4(C3)CC[NH2+]CC4)C(=O)N[C@@H](C)C(C)(C)C)Cl C39684703
c1ccc2c(c1)OC[C@H](O2)C(=O)N3C[C@@H](C4(C3)CC[NH2+]CC4)C(=O)NCc5ccc(cc5)C#N C39684926
CC(=O)N1CCC(CC1)NC(=O)[C@@H]2CN(CC23CC[NH2+]CC3)C(=O)c4csc(c4OC)Cl C39688042
Cc1c2c(c(cnc2n(n1)C)C(=O)N3C[C@@H](C4(C3)CC[NH2+]CC4)C(=O)NCC(=C)C)Cl C39691024
Cc1c(c(no1)c2c(cccc2Cl)F)C(=O)N3C[C@@H](C4(C3)CC[NH2+]CC4)C(=O)NCC#N C39693700
C[C@H](C(=O)N1CCNC1=O)S[C@H]2NN=C(N2C3CC3)C4=c5ccccc5=[NH+]C4 C39776870
c1ccc2=[NH+]C(=O)[C@H](C=c2c1)/C=N/NC(=O)C(=O)Nc3c(c4c(s3)CCCC4)C#N C39941689
C[C@@H]1CCC[NH+](C1)[C@@H](C)CNC(=O)c2ccc(cc2)S(=O)(=O)N3CCNC(=O)C3 C40108869
c1cc(ccc1c2nnc3n2CCCCC3)NC(=O)/C=C/C(=O)N4CC[NH2+]CC4 C41105207
CC(C)(C)NC(=O)CN(C)C(=O)C[NH+]1CCC(CC1)n2c3ccccc3[nH]c2=O C45513102
Cc1c(c2ccccc2[nH]1)/C=C\3/C(=[NH2+])N4C(=NC3=O)SN=C4S(=O)(=O)CC(C)C C13574295
Cc1c(cccc1[N+](=O)[O-])NC(=O)[C@@H](C)[NH+]2CCc3c(cccc3NC(=O)C)C2 C54392270
Cc1c(cccc1Cl)[n+]2c(c3c(n[nH]c3nc2SCc4cc(=O)n5ccccc5n4)C)N C33366193
Cc1c(c(=O)[nH]c(n1)N2CCOCC2)CCC(=O)NC[C@]3(CCC[C@@H](C3)C)[NH+](C)C C59891149
Cc1c(c(=O)[nH]c(n1)N2CCOCC2)CCC(=O)NC[C@@]3(CCC[C@H](C3)C)[NH+](C)C C59891150
CS(=O)(=O)c1ccc(cc1)n2c(nnn2)CS/C(=[NH+]/C3CCCCC3)/N C60511552
CN(C)c1c(ccc[nH+]1)CNC(=O)NCc2ccc(s2)S(=O)(=O)N(C)C C48319962
COCCN1C(=O)[C@@H]2[C@H](N[C@]3([C@@H]2C1=O)c4cc(ccc4NC3=O)F)CC5=c6ccccc6=[NH+]C5 C63478477
C[C@H]1C(=C(NN1C)C)NC(=O)CSc2nnc(n2C3CC3)C4=c5ccccc5=[NH+]C4 C63835339
Cc1[nH]c(=O)cc(n1)c2ccc(cc2)NC(=O)C(=O)N3CCC[NH+](CC3)C4CC4 C64305058
CC1=C(O[C@H]2[C@H]1C(=O)N(CN2)CCC(=O)NCCC3=c4cc(ccc4=[NH+]C3)OC)C C64538558
CC1=C[C@H](NN1CC(=O)NCCC2=c3ccccc3=[NH+]C2)C(=O)N4CCOCC4 C64665963
c1cc(ccc1CNC(=O)N2CC[C@@H](C2)[NH+]3CCCC3)C(=O)N4CCNC(=O)C4 C66177965
CNC(=O)c1cc2c(cc1F)n(c(=O)[nH]2)C3CC[NH+](CC3)CC(=O)N4CCC5(CC5)CC4 C66354633
c1cc(ncc1CNC(=O)NC[C@@H]2CCC[NH+]2CC3CCCCC3)n4cncn4 C67459780
CCc1cccc2c1NC(=O)[C@@]23[C@H]4[C@@H]([C@H]([NH2+]3)CCC(=O)N)C(=O)N(C4=O)Cc5ccccc5OC C02136682
c1ccc(cc1)S(=O)(=O)N2CCN([C@@H](C2)C(=O)N[C@@H](CC3CCCCC3)C(=O)N)C(=O)C4CC[NH2+]CC4 C04277869
CC(C)Cn1c(c(c(=O)[nH]c1=O)N(CC(C)C)C(=O)C[NH+]2CCN(CC2)c3ccc(cc3)O)N C08687883
COc1ccccc1CN2C(=O)[C@@H]3[C@@H]([NH2+][C@]4([C@@H]3C2=O)c5cc(ccc5NC4=O)Cl)CCC(=O)N C08788919
CC(=O)Oc1ccc(cc1)N2C(=O)[C@@H]3[C@@H]([NH2+][C@]4([C@@H]3C2=O)c5ccccc5NC4=O)CCC(=O)N C08789211
c1ccc2c(c1)[C@]3([C@H]4[C@@H]([C@@H]([NH2+]3)CCC(=O)N)C(=O)N(C4=O)c5ccc6c(c5)OCCO6)C(=O)N2 C08789670
C[C@@H]([C@H]1[C@@H]2[C@@H](C(=O)N(C2=O)Cc3ccc4c(c3)OCO4)[C@@]5([NH2+]1)c6cc(ccc6NC5=O)Cl)O C08790041
C[C@H]([C@H]1[C@@H]2[C@@H](C(=O)N(C2=O)Cc3ccc4c(c3)OCO4)[C@@]5([NH2+]1)c6cc(ccc6NC5=O)Cl)O C08790042
Cc1cccc2c1NC(=O)[C@@]23[C@H]4[C@@H]([C@@H]([NH2+]3)CCC(=O)N)C(=O)N(C4=O)CCc5ccc(c(c5)OC)OC C08790133
Cc1ccc2c(c1)[C@]3([C@H]4[C@@H]([C@H]([NH2+]3)CCC(=O)N)C(=O)N(C4=O)Cc5ccc6c(c5)OCO6)C(=O)N2 C08790751
Cc1cccc2c1NC(=O)[C@]23[C@H]4[C@@H]([C@H]([NH2+]3)CC(=O)N)C(=O)N(C4=O)CCc5ccc(c(c5)OC)OC C08791035
CS(=O)(=O)N1CCN(C[C@H]1C(=O)N[C@@H](CC2CCCCC2)C(=O)N)C(=O)C3CC[NH2+]CC3 C04260771
COc1ccc(cc1)CN2C(=O)[C@@H]3[C@H]([NH2+][C@]4([C@@H]3C2=O)c5cc(ccc5NC4=O)Cl)CCC(=O)N C12877994
Cc1cc2c(c(c1)Cl)NC(=O)[C@@]23[C@H]4[C@@H]([C@@H]([NH2+]3)CCC(=O)N)C(=O)N(C4=O)Cc5ccc6c(c5)OCO6 C12881981
Cc1ccc2c(c1)[C@]3([C@H]4[C@@H]([C@@H]([NH2+]3)[C@@H](C)O)C(=O)N(C4=O)Cc5ccc6c(c5)OCO6)C(=O)N2 C12883152
c1ccc(cc1)n2cc(c(n2)c3cc4ccccc4oc3=O)[C@@H]5[NH+]=C(Nc6n5c7ccccc7n6)N C09613423
Cc1cc(oc-2cc(=[NH+]C(=S)NNC(=O)[C@@H](C)n3cc(c(n3)OC)[N+](=O)[O-])ccc12)O C19644434
CCCCn1c(c(c(=O)[nH]c1=O)N(CC)C(=O)C[NH+](C)Cc2ccc3c(c2)OCCO3)N C21581676
C[C@H](C(=O)Nc1c(ccs1)C(=O)N)[NH+]2CCN(CC2)S(=O)(=O)c3ccc(c(c3)[N+](=O)[O-])OC C21673270
c1cc(ccc1CCNC(=O)C[NH+]2CCN(CC2)S(=O)(=O)c3ccc4c(c3)OCCO4)S(=O)(=O)N C25391441
C[C@@H]1CN(C[C@H](O1)C)S(=O)(=O)c2ccc(cc2)C(=O)Nc3c(c4c(s3)C[NH+](CC4)C)C(=O)N C04177723
C[NH+](C)CCN1c2c(nc(c(n2)C#N)C#N)[C@@H]([C@@H]1[NH3+])c3nc4ccc(cc4c(n3)[O-])Br C38827321
c1ccc(cc1)NC[C@H]2[C@@H](N=NN2c3c(non3)N)C(=O)N/N=C/C4=c5ccccc5=[NH+]C4 C39252885
c1ccc(cc1)NC[C@H]2[C@H](N=NN2c3c(non3)N)C(=O)N/N=C/C4=c5ccccc5=[NH+]C4 C39252887
Cc1cc(no1)c2c(c(no2)C)C(=O)N3C[C@H](C4(C3)CC[NH2+]CC4)C(=O)N[C@H](C)CCCC(C)(C)O C39631880
Cc1c(c2ccccc2[nH]1)CCNC(=O)[C@H]3CN(CC34CC[NH2+]CC4)C(=O)c5cc(c(c(c5)OC)OC)OC C39674001
Cc1cc(no1)c2c(c(no2)C)C(=O)N3C[C@H](C4(C3)CC[NH2+]CC4)C(=O)N[C@@H](C(C)C)C(=O)NC(C)(C)C C39685849
Cc1ccc2c(c1)[nH]c(n2)[C@@H](C)NC(=O)[C@@H]3CN(CC34CC[NH2+]CC4)C(=O)[C@@H]5C=C(N(N5)C)C C39695866
C[C@@H]1CCCC[NH+]1Cc2c(nnn2c3c(non3)N)C(=O)N/N=C\c4ccc(cc4)C(=O)OC C39948780
C[C@@H]1[C@H]([C@@H](N(N1)c2ccccc2)Cl)[C@@H]3[C@@H]4[C@@H]([C@@H]([NH2+]3)C(=O)[O-])C(=O)N(C4=O)CC[NH2+]Cc5ccccc5 C33933379
c1ccc(cc1)N2CCN(CC2)C(=S)N/[NH+]=C(/c3cncc(n3)N4CCC5(CC4)OCCO5)\N C35802361
Cc1c(c(n[nH]1)C)[C@@H](C)NC(=O)[C@H]2CN(CC23CC[NH2+]CC3)C(=O)[C@@H]4COc5ccccc5O4 C44714118
Cc1c(c(n[nH]1)C)[C@H](C)NC(=O)[C@@H]2CN(CC23CC[NH2+]CC3)C(=O)c4cnc5c(c4Cl)c(nn5C)C C44714282
CCOC(=O)C1=C(NC(=O)N[C@@H]1c2ccco2)CN3CC[NH+](CC3)[C@H](C)C(=O)NC4CC4 C45681399
CCOC(=O)C1=C(NC(=O)N[C@H]1c2ccco2)CN3CC[NH+](CC3)[C@H](C)C(=O)NC4CC4 C45681401
CCn1c2cc(nc(c2nc1c3c(non3)N)C#CC(C)(C)O)O[C@@H](C[NH3+])c4ccccc4 C49089465
Cc1ccc2c(c1)[nH]c(n2)[C@@H](C)NC(=O)[C@H]3CN(CC34CC[NH2+]CC4)C(=O)C5CCN(CC5)C(=O)C C44737313
Cc1ccc(cc1)S(=O)(=O)c2cc(n(c(=O)c2N)CC(=O)NCc3ccc([nH+]c3C)N)C C13489219
Cc1cc(c(c(=O)n1CC(=O)NCc2ccc([nH+]c2C)N)N)S(=O)(=O)c3cccs3 C13489220
Cc1c(ccc([nH+]1)N)CNC(=O)[C@H]2C=CCn3n2c(=O)n(c3=O)[C@H](CSc4ccccc4)C(=O)OC C13489265
Cc1cc([nH+]c2c1c(c(s2)C(=O)OCC(=O)NNC(=O)c3ccc(c(c3)OC)OC)N)C C57481629
CN(Cc1cc(=O)n2ccsc2[nH+]1)CC(=O)N(C)c3c(n(c(=O)[nH]c3=O)Cc4ccccc4)N C62734741
c1ccc2=[NH+]CC(=c2c1)C[C@@H]3C(=O)N(C(=O)N3)CC(=O)N[C@@H]4[C@@H](C5=C(S4)CCCC5)C(=O)N C63161117
c1ccc2=N/C(=N\S(=O)(=O)c3cccc4c3nsn4)/[C@H]([NH+]=c2c1)Nc5ccc(cc5)S(=O)(=O)N C39977153
COc1ccc2=[NH+][C@H]3[C@@H](NCCC3=c2c1)[C@@H]4[C@@H](N(C(=O)NC4=O)Cc5cc(cc(c5)OC)OC)O C63376031
COc1ccc2=[NH+][C@@H]3[C@H](NCCC3=c2c1)[C@@H]4[C@@H](N(C(=O)NC4=O)Cc5cc(cc(c5)OC)OC)O C63376032
COc1cc(cc(c1OC)OC)N2[C@@H](N[C@@H]([C@@H](C2=O)[C@@H]3[C@@H]4C(=c5ccccc5=[NH+]4)CCN3)O)O C64044449
COc1cc(cc(c1OC)OC)N2[C@H](N[C@H]([C@@H](C2=O)[C@@H]3[C@@H]4C(=c5ccccc5=[NH+]4)CCN3)O)O C64044452
C[C@H](C(=O)N1CCC2(CC1)c3c([nH]c[nH+]3)CCN2)NC(=O)c4cc(c(c(c4)OC)OC)OC C24986272
c1ccc2=[NH+]CC(=c2c1)CC(=O)N3CCN(CC3)[C@H]4NN[C@H](S4)SCC(=O)NCc5ccco5 C64409702
C[C@H](c1nc(nc(n1)Nc2ccccc2)N)[NH+]3CCN(CC3)S(=O)(=O)c4ccc(c(c4)Cl)F C08745705
CCOc1ccc(cc1)N2C(=O)Nc3ccccc3[C@@]2(C(=O)NCCC[NH+](C)Cc4ccccc4)O C03670318
C[NH+](CCCNC(=O)[C@]1(c2ccccc2NC(=O)N1c3ccc(cc3OC)OC)O)C4CCCCC4 C03670401
CCCCn1c(c(c(=O)[nH]c1=O)N(C2CCCC2)C(=O)C[NH+]3CCC[C@@H]4[C@@H]3CCCC4)N C09949537
CC[C@H](c1[nH]c2ccc(cc2n1)C)[NH2+]C3CCN(CC3)c4ccc(cc4)NS(=O)(=O)N(C)C C11912024
C[C@H](c1cc2ccccc2o1)NC(=O)C[NH+]3CCC(CC3)C(=O)Nc4ccccc4O C15044832
c1ccc2c(c1)cccc2NC(=[NH2+])Nc3[nH]c(cc(=O)n3)CSc4nc5ccccc5s4 C20477889
CCc1ccccc1n2c(=[NH2+])c3c(n[nH]c3nc2SCC(=O)NCCC4=CCCCC4)C C02927472
CCCCCCc1cc2cc(c(=[NH2+])oc2cc1O)/C(=N/Nc3ccc(cc3)[N+](=O)[O-])/C C21487071
C[C@H]1CCCC[NH+]1Cc2c(nnn2c3c(non3)N)C(=O)N/N=C(/C)\c4ccc5ccccc5c4 C25783465
CCN(CC)c1ccc2cc(/c(=[NH+]/NC(=S)Nc3ccc(cc3)C)/oc2c1)C(=O)N C04574775
CC1=C([C@H](C(=C(N1)C)C(=O)NCCC[NH+]2CCC(CC2)(c3ccccc3)O)c4ccc(cc4)[N+](=O)[O-])C(=O)N C13782497
C[NH+](Cc1c(nnn1c2c(non2)N)C(=O)N/N=C/c3ccc(cc3)Cl)C4CCCCC4 C13804277
COc1cc(ccc1OC(=O)c2cccs2)[C@H]3[NH+]=C(Nc4n3c5ccccc5n4)N C32869775
Cc1[nH+]c(cc(n1)NC2CCCCC2)Nc3ccc(cc3)NS(=O)(=O)c4cccs4 C33326929
CCCCCCc1cc2cc(/c(=[NH+]/NC(=O)c3ccccc3OC)/oc2cc1O)C(=O)N C01881663
Cc1ccc(cc1)/C=N/NC(=O)c2c(n(nn2)c3c(non3)N)C[NH+](C)C4CCCCC4 C09307163
C[C@]1(C[C@@H](CC(C1)(C)C)[NH3+])CNc2ccc(cc2[N+](=O)[O-])S(=O)(=O)C(F)(F)F C38556666
c1cc(oc1)[C@@H]2C[C@@H](N3[C@@H]([NH2+]2)[C@@H](CN3)C(=O)NCc4cc5cc(ccc5[nH]4)Cl)C(F)(F)F C39237425
C[C@@H](CNc1cc2c([nH+]c1)N([C@@H]([C@@H]2NC(=O)C)C(=O)OC)CCc3c[nH]c4c3cccc4)c5ccccc5 C39337773
c1ccc(c(c1)COC(=O)c2ccc(cc2)c3ccc(o3)/C=N/N[C@H]4N[NH2+]N=N4)Cl C39350661
C[C@H](CCc1ccccc1)NC(=O)CCC(=O)NNC(=O)[C@H]2C=c3cc(ccc3=[NH+]2)Oc4ccccc4 C39350807
CC1(CCCCC1)C(=O)N2C[C@H](C3(C2)CC[NH2+]CC3)C(=O)NCCc4c[nH]c5c4cc(cc5)OC C39599117
C[NH+](Cc1ccccc1NC(=O)/C=C/c2ccc(c(c2)OC)OCC(=O)N)C3CCCCC3 C40040628
CC(C)COC(=O)c1ccc(cc1)Nc2c(c(ncn2)NC3CC([NH2+]C(C3)(C)C)(C)C)[N+](=O)[O-] C40645200
c1ccc(cc1)N2CCN(CC2)c3c(c([nH+]cn3)NN(c4ccccc4)c5ccccc5)N C40727003
c1cc(c(c(c1)Cl)COc2ccc(cc2C[NH2+]CCNC(=O)c3c(non3)N)Cl)Cl C40744544
c1cc2c(cc1C[NH+]3CCN(CC3)c4c(c(ncn4)NCCC5=CCCCC5)N)OCO2 C40756136
c1ccc(cc1)CN(c2ccccn2)c3c(c([nH+]cn3)Nc4cccc5c4nccc5)N C40758450
c1ccc(cc1)N(c2ccccc2)Nc3c(c(nc[nH+]3)Nc4nc5ccccc5s4)N C40760987
Cc1ccc(cc1Cl)n2c(=[NH2+])c3c(n[nH]c3nc2SCC(=O)NCCC4=CCCCC4)C C15890472
Cc1cc(nc(n1)N/C(=N\C(=S)Nc2cccc(c2C)Cl)/NC3CC([NH2+]C(C3)(C)C)(C)C)C C30802279
CC[C@@H](C)[NH2+]Cc1ccc(cn1)Nc2cc([nH]n2)c3ccc(cc3)c4ccc(cc4O)O C28868358
CCCCCCC(=O)N1C[C@@H](C2(C1)CC[NH2+]CC2)C(=O)N[C@H](C)c3[nH]c4cc(ccc4n3)C C44737378
Cc1ccc2c(c1)[nH]c(n2)[C@@H](C)NC(=O)[C@@H]3CN(CC34CC[NH2+]CC4)C(=O)c5ccc(o5)c6ccccc6F C39695840
c1cc(sc1)CCNC(=O)c2ccc(cc2)Nc3cc(nc([nH+]3)N)Nc4ccc5c(c4)scn5 C39267725
Cc1cc([nH+]c2c1c(c(s2)C(=O)OCC(=O)Nc3ccc(cc3[N+](=O)[O-])Cl)N)C C29033387
Cc1nnc(s1)SCc2cc(=O)[nH]c(n2)NC(=[NH2+])Nc3ccc(cc3)C(C)C C13634046
CCOc1ccc(cc1OC)[C@H](CNC(=O)C[C@H](c2cccc(c2)C)NC(=O)N)C3=c4ccccc4=[NH+]C3 C63112107
Cc1ccc(cc1)[C@H]2NC(=N[C@@H]3N2C(=O)C=C(N3)C)NCCC4=c5ccccc5=[NH+]C4 C63279467
Cc1ccc2=[NH+]CC(=c2c1)CCN3C[C@@H](CC3=O)C(=O)N[C@@H]4NN[C@@H](S4)CCc5ccccc5 C63557616
COc1ccc2=[NH+]CC(=c2c1)CCNC(=O)c3ccc(cc3)NC(=O)[C@@H]4c5ccccc5SN4 C63694218
COc1ccc2=[NH+]CC(=c2c1)CCNC(=O)c3ccc(cc3)NC(=O)[C@H]4c5ccccc5SN4 C63694222
CC1=CC(=O)N2[C@H](NC(=N[C@@H]2N1)NCCC3=c4ccccc4=[NH+]C3)c5ccc(cc5)Cl C63980142
CCN1c2ccc(cc2NN1)C(=O)NC[C@@H](c3cccc(c3OC)OC)C4=c5ccccc5=[NH+]C4 C64218772
C[C@H](c1nc(nc(n1)Nc2ccccc2)N)S[C@@H]3NN=C(O3)C4=c5ccccc5=[NH+]C4 C64352904
CN(C)c1ccc(cc1)[C@@H](CNc2ccc(cn2)S(=O)(=O)N)C3=c4ccccc4=[NH+]C3 C64723144
Cc1cc(nc([nH+]1)NC2CCCCC2)Nc3ccc(cc3)NS(=O)(=O)c4ccccc4 C64802007
Cc1ccc(cc1)S(=O)(=O)Nc2ccc(cc2)Nc3cc([nH+]c(n3)NC4CCCCC4)C C64802015
Cc1ccc(cc1)N/C(=N\C(=O)c2ccc(cc2)NC(=O)C)/NCCC3=c4ccccc4=[NH+]C3 C65329924
CCOc1ccc(cc1)[C@H]2Nc3c(c4c(s3)C[NH+](CC4)C)C(=O)N2 C04934725
CC(C)CCN1c2ccccc2[C@@]3(C1=O)c4c(c5cc(ccc5[nH]4)F)CC[NH2+]3 C06624446
CC[C@@H](c1ccc(cc1)Br)[NH2+]Cc2[nH]c3ccsc3c(=O)n2 C08734801
Cc1c2c(c(n1c3ccccc3)C)[C@@]4(c5ccccc5NC4=O)[NH2+]CC2 C09378956
C[C@@H]1CCC[C@H]([C@@H]1C)NC(=O)NC(=O)C[NH+]2CCc3c(ccs3)C2 C10341557
c1ccc(cc1)C[NH2+][C@@H]2[C@H]3CO[C@H](O3)[C@@H]([C@H]2O)Sc4ccccc4 C12483301
CC(C)N1CCC(CC1)[NH2+][C@@H]2c3c(cccc3Br)NC2=O C20019386
CC(C)[NH+]1CCc2c(sc3c2C(=N[C@@H](N3)c4ccccc4OC)O)C1 C22635198
Cc1cc2c(cc1C)n(cn2)[C@@H]3c4ccccc4C5([C@H]3O)CC[NH2+]CC5 C23158986
C=CC/[NH+]=C(\N)/SCc1cc2c(cc1Br)OCCO2 C29477822
Cc1cc(c(o1)C)[C@H](c2cc3c(cc2Br)OCCCO3)[NH3+] C35382099
CC[NH2+][C@H](c1ccc2c(c1)NC(=O)CO2)c3ccc(o3)Br C35558446
Cc1ccc(cc1)CN2CCc3cc(c(cc3[C@H]2[C@@H](C)[NH3+])OC)OC C35666509
c1c(cc(cc1Cl)Cl)c2cc(n([nH+]2)[C@H]3CCS(=O)(=O)C3)N C36938737
c1c(cc(c2c1OCCO2)Br)[C@H](CO)[NH2+]C3CCCC3 C38123004
c1c(cc(c2c1OCCCO2)Br)[C@@H](CO)[NH2+]CC3CC3 C38125146
c1ccc2=[NH+]CC(=c2c1)/C=N/N3[C@H](NNC3=S)c4ccc(cc4)F C39584771
c1ccc(c(c1)[C@H]2[C@@H]3C(=c4ccccc4=[NH+]C3=O)OC(=C2C#N)N)Cl C39921237
CCC1CCC(CC1)(c2nc(on2)c3ccc(o3)Br)[NH3+] C41155713
c1cc(ccc1[C@@H](C[NH3+])Sc2nnc3n2CCCCC3)Br C42958952
C[C@@H]([C@@H](c1cnn(c1)C)Oc2ccc(cc2Cl)Br)[NH3+] C43235494
CC[C@H]([C@@H](c1cnn(c1)C)Oc2ccc(cc2Cl)Br)[NH3+] C43235508
C[C@H]([C@@H](c1ccc(s1)Cl)N2CCN(CC2)c3nccs3)[NH3+] C43252107
C[C@H]([C@@H](c1ccc(s1)Br)Oc2cccc(c2)S(=O)(=O)C)[NH3+] C43265421
C[C@@H]([C@H](c1cc(cs1)Br)Oc2ccc(cc2OC)C#N)[NH3+] C43288367
CC(C)[NH2+]Cc1cccc(c1O[C@H]2CCCCNC2=O)Br C48795520
Cc1ccc(o1)c2c(c[nH]n2)C[NH2+]Cc3cccc(c3)Br C48818250
CN(Cc1ccc(cc1)Br)c2c(n3ccsc3n2)C[NH3+] C48882349
c1csc(c1Br)S(=O)(=O)N[C@H]2CC[NH2+]C3(C2)CCC3 C49060953
CC(C)[NH+]1CC[C@@H](C1)CNC(=O)NCc2cc(cs2)Br C49415244
Cc1ccc(o1)CN(C)[C@@H](C[NH3+])c2cc(c(o2)Br)Br C50361818
COc1c(cc(cc1Br)Br)C[NH2+][C@H]2CCCNC2=O C50395087
C[NH+](Cc1cc(cs1)Br)Cc2nc(c3ccsc3n2)N C50815707
c1cc(c(cc1Br)O)C(=O)N2CCC[C@H]2[C@H]3CCC[NH2+]3 C51358045
Cn1c2ccc(cc2oc1=O)[C@@H](c3ccc(s3)Br)[NH3+] C51361837
COc1cc(cc(c1OC)Br)C[NH2+][C@H]2CCCC[C@@H]2O C51996865
c1c(cc(c(c1Cl)S(=O)(=O)N[C@@H]2CC[NH2+]C2)Cl)Br C52093331
c1cc(c(cc1Br)S(=O)(=O)NC[C@@H]2CCC[NH2+]2)Br C53254454
c1ccc2c(c1)[nH]c(n2)C[NH2+]Cc3cc(c(o3)Br)Br C54375738
CC(C)C[NH2+]C[C@@H](c1cc2c(c(c1)Br)OCCCO2)O C55030186
C[C@H](c1nnc2n1cccc2)[NH2+]Cc3ccc(c(c3)Br)O C59208344
C[C@@H](Cc1cccc(c1OCc2cccnc2C#N)Br)[NH3+] C61663593
C[C@H](c1ccc(c(c1)Br)Sc2ccccc2[N+](=O)[O-])[NH3+] C61700184
c1cc(ncc1Br)[C@@H](c2cc3c(cc2Cl)OCCO3)[NH3+] C61861644
C[NH2+][C@H](c1ccc(cn1)Br)c2cc3c(cc2Cl)NC(=O)C3 C61862047
C[C@H]([C@@H](c1c2cc(ccc2ncc1[N+](=O)[O-])Br)C(C)C)[NH3+] C63027593
c1ccc2c(c1)[C@H](CN2S(=O)(=O)c3ccc(s3)Br)CC[NH3+] C63128363
C[NH2+]C[C@@H]1CCCCN1[C@@H]2c3cc(c(cc3NC2=O)F)Br C63167070
C[C@H]([C@@H]1CCCCN1S(=O)(=O)c2ccc(cc2)I)[NH3+] C63194039
c1ccc2=[NH+][C@@H](C=c2c1)[C@H]3NN[C@@H]4N3N=C(S4)c5cccc(c5)Cl C63281587
CN1C(=O)[C@@H]2Cc3c4ccccc4[nH]c3[C@@H](N2C1=S)c5ccc(c(c5)OC)OC C00758949
CC1(Cc2c(sc(n2)NC(=O)[C@@H]3CC(=O)N(C3)c4ccc(cc4)F)C(=O)C1)C C04511083
CN1C(=O)[C@H]2Cc3c4ccccc4[nH]c3[C@H](N2C1=S)c5cccc(c5OC)OC C03127844
CNC(=O)[C@@H]1CN(c2ccccc2O1)C(=O)c3csc(n3)c4ccsc4 C07827812
C[C@@H](C(=O)N1CC(=O)Nc2c1cccc2)Sc3ccc4c(c3)OCCCO4 C07868928
c1ccc2c(c1)C[C@H](N(C2)C(=O)c3ccco3)C(=O)Nc4nc5ccccc5s4 C03360714
C[C@H]1CCCC[C@]12C(=O)N(C(=O)N2)CC(=O)N(C)[C@@H]3CCCc4c3cccc4 C08536535
C[C@@]1(C(=O)N(C(=O)N1)Cc2nc3ccccc3s2)c4cc5ccccc5o4 C08547172
CSc1ccc(cc1)[C@H]2[C@H]3C(=Nc4n2ncn4)C[C@@H](CC3=O)c5ccccc5O C09087366
Cc1cc(cc(c1)NS(=O)(=O)c2ccc3c(c2)N(C[C@@H](O3)C)C(=O)C)C C09117629
c1ccc(c(c1)[C@H]2N(CCS2)C(=O)CN3C(=O)C4(CCCCCC4)NC3=O)F C09495549
Cc1ccc(cc1)[C@@H]2C3=C(CC(CC3=O)(C)C)N4CCNC(=O)C4=C2C(=O)OC C09926612
Cn1c2ccc(cc2n(c1=O)C)NS(=O)(=O)c3ccc(cc3)Br C09356409
C[C@@H](C(=O)N1c2ccccc2NC(=O)C1(C)C)Sc3ncc4n3cccc4 C12540712
C[C@@H]1CCCCN1C(=O)C[C@H]2Cn3c(c(cn3)c4ccc(cc4)Cl)NC2=O C16649026
CSc1nnc(s1)NC(=O)c2cc(=O)c3cc(ccc3o2)Br C17028230
Cc1cccc(c1)n2c3c(c(cc(n3)c4ccn(n4)C)C(F)F)c(=O)[nH]c2=S C20615548
CN(C)C(=O)c1cccc2c1N[C@@H]([C@H]3[C@H]2C=CC3)c4cc(ccc4Cl)[N+](=O)[O-] C20706098
Cc1ccoc1C(=O)N2CCc3c(c(n[nH]3)c4ccc(nc4C)C(F)(F)F)C2 C23215012
C[C@@]1(C(=O)N(C(=O)N1)Cc2ccc(s2)Cl)c3ccc4c(c3)OCCCO4 C23293719
Cc1c2cc(ccc2oc1C(=O)NCc3nnc4n3CCCCC4)Br C25409517
c1ccc(cc1)N2CCN(CC2)CN3C(=O)[C@]4(CCCc5c4cccc5)NC3=O C33029223
Cc1cc2c(cc1C)n(cn2)CC3CCN(CC3)C(=O)c4ccc5c(c4)nc[nH]5 C38534611
CO[C@H]1CC(=O)c2c(c3c(cc4c(n3)cccc4SC)c(=O)n2SC)N1 C39452851
c1cc(cc2c1cc([nH]2)C(=O)[C@H](C#N)c3nnc4n3CCCCC4)Br C41506458
CC(C)(C)N1[C@H]([C@@H]2[C@@H](O1)C(=O)N(C2=O)C3CCCCC3)c4ccc(cc4)O C43254313
c1cc(ccc1N2CCN(CC2)C(=O)[C@@H]3CCCN(C3)C(=O)NC4CC4)Cl C44458608
Cc1cc(c2cc(c(=O)[nH]c2c1)[C@H]3c4cc(c(cc4CCN3C(=O)C)OC)OC)C C44894984
Cc1cc(c(cc1Cl)OC)N2C(=O)[C@@H]3C(=C(NO3)c4ccc(cc4)F)C2=O C18152049
COc1ccc(cc1)[C@@H]2CC3=C([C@H](n4c(ncn4)N3)c5cccs5)C(=O)C2 C18219432
COc1ccc(cc1)[C@H]2C3=C(C[C@H](CC3=O)c4ccccc4)Nc5n2ncn5 C05245804
c1ccc2c(c1)ccc3c2nc(s3)NC(=O)Cn4c5ccccc5c(=O)cn4 C51207412
c1cc(sc1)/C=C\2/C(=O)N(C(=O)S2)CC(=O)/N=c\3/[nH]c4c(s3)CCC4 C52397285
Cc1csc(n1)N2CCCN(CC2)C(=O)Nc3cc(c(c(c3)F)OC)F C56725660
[H]/N=C/1\C(=C/c2ccc(o2)c3ccccc3Cl)\C(=O)N=C4N1N=C(S4)C(C)C C18127252
Cc1ccc(cc1)S(=O)(=O)N2CCCN(CC2)C(=O)c3ccc(cc3O)C C58310006
C[C@@H]1CCc2c(sc(c2C#N)NC(=O)Cn3cnc4ccccc4c3=O)C1 C17477981
Cn\1ccs/c1=N\C(=O)CCc2[nH]c(=O)c3c4c(sc3n2)CCCC4 C30990673
C[C@@H]1CCc2c(sc3c2c(=O)n(cn3)CC(=O)Nc4c(ccs4)C#N)C1 C14677236
Cc1c2c(n(n1)c3ncccn3)NC(=O)CS[C@H]2c4ccc(cc4)C(C)C C20718639
C1CCc2c(c(c(s2)NC(=O)CN3C(=O)[C@@H]4CC=C(C[C@@H]4C3=O)Cl)C#N)C1 C00849625
CC(C)CN1c2ccccc2[C@]3(C1=O)CC(=Nc4c3cnn4c5ccc(cc5)F)O C20738931
C[C@@H]1[C@H]2[C@@H](C(=O)N(C2=O)c3ccccc3)[C@@]4(N1)c5ccccc5N(C4=O)CC(=C)C C15319355
CC[C@]1(CCN(C1)C(=O)NC)N2CCN(CC2)C(=O)c3cc(ccc3Cl)F C65292052
Cc1ccc2cc([nH]c2c1)C(=O)N3CCCN(CC3)S(=O)(=O)c4ccccc4 C65715627
c1cc2cc(ccc2nc1)OS(=O)(=O)c3cc4c(cc3F)NC(=O)CC4 C65886443
CCc1c(s/c(=N\S(=O)(=O)[C@@H]2CS(=O)(=O)c3c2cccc3)/[nH]1)C C66254081
C[C@]1(C(=O)N(C(=O)N1)Cc2cn3ccccc3c2C#N)c4ccc5c(c4)CCC5 C22518557
CC1=C([C@@H](NC(=S)N1c2cccc(c2)Cl)c3csnn3)C(=O)N(C)C C67029570
CN([C@@H]1CCc2c1cccc2)C(=O)NC3CCN(CC3)c4ccc(cn4)C#N C67470219
C[C@]12CCC[C@@]([C@]1(C[C@H]3[C@@H](C2)OC(=O)[C@@H]3C[NH2+]Cc4ccco4)O)(C)OC C04046756
CCNC(=O)C(=O)NC[C@@H](c1ccc2c(c1)CCCN2C)[NH+]3CCCC3 C09135685
c1cn(cn1)CCC[NH2+]Cc2c(c(cc3c2oc(=O)c4c3CCC4)Cl)O C08996756
c1ccc(c(c1)C[NH+]2CCC3(CC[C@@H](O3)CNC(=O)[C@@H]4CCCO4)CC2)O C11872857
Cc1csc(n1)CNC(=O)C[C@H]2C(=O)NCC[NH+]2Cc3ccccc3F C12075560
CCc1ccc(cc1)C[NH+](C)CC(=O)N2C[C@H](Oc3c2cccc3)C(=O)N C13002575
CC(C)(C)NC(=O)C(=O)NC[C@H](c1ccc2c(c1)CCN2C)[NH+]3CCCC3 C08964156
C[NH+]1CCN(CC1)C(=O)c2cccc3c2N[C@@H]([C@H]4[C@@H]3C=CC4)c5cccc(c5O)OC C14459872
Cc1c(cn(n1)C)C[NH2+]C[C@]2(CCCN(C2=O)Cc3ccc(c(c3)F)F)O C14953083
CC[NH+]1CCC(=C2[C@H]3CN(CC=C3C(C(=C2C#N)N)(C#N)C#N)CC)CC1 C05488783
CC[C@H]1c2ccsc2CC[NH+]1CC(=O)NNC(=O)Cc3nc(cs3)C C24338221
C[C@H](C(=O)N1CCC[C@H](C1)C(=O)N)[NH+]2CCN(CC2)c3ccccc3F C25507318
C[C@H](C(=O)N(c1nccs1)C2CCCCC2)[NH+]3CCC(CC3)C(=O)N C26160598
CC(C)C/[NH+]=C(\N)/SCC(=O)N1CCC[C@@H]1c2ccc3c(c2)OCCO3 C29496284
COC(=O)c1cc(c(s1)Br)S(=O)(=O)N2CCC[C@@H](C2)[NH3+] C36296979
C[C@@]1(CCS(=O)(=O)C1)n2c(cc([nH+]2)c3ccc(o3)Br)N C37760985
CC[C@H](C)[C@@H](C(=O)N1CCN(CC1)c2ncc(cn2)Br)[NH3+] C37812982
Cc1c(c(n[nH]1)C)S(=O)(=O)NC[C@@H](c2ccccc2Cl)[NH+](C)C C36090973
Cc1cccc(c1)CN2CCC[C@](C2=O)(C[NH2+]C[C@H]3C4=C(CCC4)N=N3)O C39552625
CC1(CCCCC1)C(=O)N2C[C@@H](C3(C2)CC[NH2+]CC3)C(=O)NCCOC C39603421
Cc1ccccc1C(=O)N2C[C@H](C3(C2)CC[NH2+]CC3)C(=O)NC[C@@H]4CCCO4 C39604574
c1cc(c(cc1F)F)C(=O)N2C[C@H](C3(C2)CC[NH2+]CC3)C(=O)NC[C@H]4CCCO4 C39604652
Cc1ccc(cc1C(=O)N2C[C@@H](C3(C2)CC[NH2+]CC3)C(=O)NC[C@@H]4CCCO4)F C39604849
Cc1ccc(cc1C(=O)N2C[C@@H](C3(C2)CC[NH2+]CC3)C(=O)NC[C@H]4CCCO4)F C39604851
CC[C@@H](C)CNC(=O)[C@@H]1CN(CC12CC[NH2+]CC2)C(=O)C3CCOCC3 C39606771
C[C@H](C(C)C)NC(=O)[C@@H]1CN(CC12CC[NH2+]CC2)C(=O)c3ccccn3 C39608054
CC1(CCCCC1)C(=O)N2C[C@@H](C3(C2)CC[NH2+]CC3)C(=O)N[C@@H]4CCSC4=O C39661172
Cc1ccc(cc1C)C(=O)N2C[C@@H](C3(C2)CC[NH2+]CC3)C(=O)N[C@H]4CCSC4=O C39661282
c1cc(oc1)CCNC(=O)[C@H]2CN(CC23CC[NH2+]CC3)C(=O)c4cc(cc(c4)F)F C39670913
CC(=C)CNC(=O)[C@@H]1CN(CC12CC[NH2+]CC2)C(=O)c3ccccc3OC C39690834
CSCC[C@@H](C(=O)N1CCN(CC1)c2ncc(cn2)Br)[NH3+] C40467893
C1CCC(CC1)N2C(=O)/C(=C/NCC[NH+]3CCCCC3)/C(=O)NC2=S C19997630
CC(C)(C)[NH+]1CCN(CC1)S(=O)(=O)c2cc(cnc2N)Br C50675822
CS(=O)(=O)NC1CC[NH+](CC1)CC(=O)NC2(CCC2)c3ccccc3 C52360529
C#CCNC(=O)C[NH+]1CCC[C@H](C1)C(=O)Nc2ccc(cn2)Br C54211480
COc1cc(cc2c1OCCO2)[C@H]3[C@]4(CC[NH2+]3)c5cc(ccc5NC4=O)F C61719143
c1ccc(cc1)[C@H](CNC(=O)[C@H]2CCCN(C2)C(=O)[C@@H]3C=c4ccccc4=[NH+]3)O C63294263
c1ccc2=[NH+][C@H](C=c2c1)C(=O)Nc3ccc4c(c3)C(=O)N5CCCC[C@H]5N4 C63506623
Cc1c[nH]c(=O)n1c2ccc(cc2)C(=O)NC[C@H]3CCC[NH+](C3)C(C)C C63710966
C[NH+](C)[C@H](CNC(=O)c1cc2c([nH]c1=O)CCCC2=O)C3CCCCC3 C64880368
C[C@@H](c1cc2ccccc2o1)NC(=O)[C@@H](C)[NH+]3CCC(CC3)NC(=O)C C50990885
c1ccc2c(c1)CN[C@]3(CCN(C3)C(=O)c4ccncc4)/C(=[NH+]/C5CCCC5)/N2 C65265870
COCC(=O)N1CC[C@@]2(C1)/C(=[NH+]/C3CCCC3)/Nc4ccccc4CN2 C65265907
C1CCC2=C(C1)[C@@H](N=N2)CCN3CNc4c(c5c(s4)C[NH2+]CC5)C3=O C65408144
Cc1ccc(s1)c2ccc(=O)n(n2)C[NH+]3CCC[C@@H](C3)CCC(=O)N C66080005
c1cc(ccc1CNC(=O)NCC(=O)N2CCC[NH+]3CCC[C@@H]3C2)Cl C66643179
c1cc(ccc1CNC(=O)NCC(=O)N2CC[C@@H](C2)[NH+]3CCCC3)Cl C66660135
CCC[NH+]1CC[C@H](C1)CNC(=O)C(=O)Nc2c(c3c(s2)CCCC3)C#N C67393449
CC(=O)NC[C@@H]1CCC[NH+](C1)CC(=O)Nc2nc(cs2)c3cccs3 C67412953
CCN(CC)C(=O)[C@@H]1C[C@@H](CN1Cc2nc3ccccc3n2C(C)C)[NH3+] C67460229
C[C@]12CCCC(=C)[C@H]1C[C@H]3[C@@H](C2)OC(=O)[C@@H]3C[NH2+]CCc4c[nH]cn4 C03984920
Cc1cccc(n1)[C@@H](c2ccc3cccnc3c2O)Nc4cccc[nH+]4 C01418637
C=CC[NH2+]C1CCN(CC1)c2ccc(cc2)C(=O)N3CCC[C@H](C3)O C11787404
C[C@]12CCCC(=C)[C@H]1C[C@H]3[C@@H](C2)OC(=O)[C@H]3C[NH2+][C@H]4CCCCNC4=O C12660031
c1cc2c(cc1Cl)C=C(CO2)CN3CC[C@H]([C@@H](C3)O)[NH+]4CCC(CC4)O C20453752
CC[C@@H](C)NC(=O)NCc1c2c(sc1n3cccc3)C[NH+](CC2)C C20865036
CS(=O)(=O)N1CCC(CC1)[NH2+]Cc2cc(cc(c2O)Cl)Cl C36828463
C[NH+]1CCC(CC1)N(C)S(=O)(=O)c2ccc(cc2N)Br C37055561
CC(C)[NH2+]C[C@@H](CN1c2cc(ccc2OCC1=O)Br)O C37372386
C[C@H](c1cccc(c1)OCc2ccc(cc2Br)[N+](=O)[O-])[NH3+] C37698340
CC[NH2+]Cc1cc(cc(c1O[C@H]2CS(=O)(=O)C[C@H]2O)Cl)Cl C37711415
C[C@@H](CN1CCCC1=O)[NH2+][C@H]2c3ccc(cc3NC2=O)Br C37782923
C[C@@H](Cc1cc(c(c(c1)Br)O[C@@H]2CCS(=O)(=O)C2)OC)[NH3+] C38085581
c1ccc(cc1)C[P@]2(=O)N[NH+]3C[C@@H]4C=C(C(=C[C@@H]4C[C@@H]3CO2)O)F C39466706
C[C@@H](c1ccccc1)NC(=O)[C@H]2CN(CC23CC[NH2+]CC3)C(=O)C(C)C C39596652
CC(C)CCNC(=O)[C@H]1CN(CC12CC[NH2+]CC2)C(=O)c3cc(cc(c3)F)F C39601086
C[C@H](C(C)C)NC(=O)[C@H]1CN(CC12CC[NH2+]CC2)C(=O)c3cc(cc(c3)F)F C39607951
CCC[C@H](C)C(=O)N1C[C@H](C2(C1)CC[NH2+]CC2)C(=O)NC3CCCC3 C39632217
Cc1ccc(cc1)CNC(=O)[C@@H]2CN(CC23CC[NH2+]CC3)C(=O)C(C)C C39634219
Cc1ccc(c(c1F)F)C(=O)N2C[C@@H](C3(C2)CC[NH2+]CC3)C(=O)NC4CCC4 C39635305
CNC(=O)[C@H]1CN(CC12CC[NH2+]CC2)C(=O)c3cc(cc(c3)Cl)Cl C39681480
CC(=C)CNC(=O)[C@H]1CN(CC12CC[NH2+]CC2)C(=O)[C@@H]3CCC=CC3 C39690993
Cc1ccsc1C(=O)N2C[C@@H](C3(C2)CC[NH2+]CC3)C(=O)NCC(=C)C C39691028
Cc1cc(cc(c1NC(=O)C(=O)NC[C@H](C)[NH+]2CCCC2)C)Br C41597913
CC[C@@H]([C@@H](c1ccc(cc1)Br)Sc2nnnn2C)[NH3+] C42958683
C[C@@H]([C@@H](c1ccc(cc1)Br)Sc2nnnn2C3CC3)[NH3+] C42958998
C[C@H]([C@@H](c1ccc(cc1)Br)Sc2nnnn2C3CC3)[NH3+] C42959001
C[C@@H]([C@H](c1ccccc1Br)Sc2nnnn2C3CC3)[NH3+] C43095923
CC[C@H]([C@H](c1ccc(s1)Br)N2CCN(C(=O)C2=O)CC)[NH3+] C43263350
C[C@@H]([C@@H](c1ccc(s1)Br)Sc2nnnn2C3CC3)[NH3+] C43283571
CC(C)NC(=O)NC[C@H]1C[C@H]2CC[NH+]1C[C@@H]2CN3CCSCC3 C43527266
c1cc(ccc1[C@H]2CSC[C@H]([NH2+]2)C(=O)NC[C@@H]3CCCO3)N4CCCC4 C44168201
C[C@@H](C(=O)NC(=O)NC(C)C)[NH+](C)Cc1cc(cs1)Br C48575377
C[NH+](Cc1cc(sc1)Br)CC(=O)NC(=O)NC2CC2 C49001602
CC[NH+]1CCC[C@@H]1CNC(=O)c2c(c([nH]n2)C3CC3)Br C49175047
Cc1c(c(n[nH]1)C(=O)NC[C@H](C)[NH+]2CCC(CC2)C)Br C49378765
c1csc(n1)N2CCN(CC2)c3c(cc(cn3)Br)C[NH3+] C51396304
C[C@H](c1cc(ccc1O[C@@H]2CS(=O)(=O)C[C@@H]2O)Br)[NH2+]C C52067025
c1ccc(c(c1)Cn2c(=O)c3c(ccs3)nc2N4CCC[C@H](C4)[NH3+])F C57344511
COc1c(cccn1)[C@H](c2cc3c(cc2Br)OCCO3)[NH3+] C61443394
Cc1cccc(c1[N+](=O)[O-])Oc2ccc(cc2Br)[C@H](C)[NH3+] C61699536
C[C@H](c1ccc(c(c1)Br)Oc2ccc(cc2[N+](=O)[O-])F)[NH3+] C61699832
c1ccc2c(c1)c(=O)c(c[nH]2)[C@H]3[NH+]=C(NO3)c4ccc(cc4)C(F)(F)F C63818909
C[C@H]1CCC(=O)N1c2ccc(cc2)N3CCC(CC3)N4CCC(CC4)[NH3+] C63872213
c1cc(cc(c1)Br)[C@@H]2C[C@H]2C(=O)N3CCC[NH+](CC3)CC(=O)N C64656587
CC(=O)N1CCC[C@]2(C1)/C(=[NH+]/Cc3ccccc3)/Nc4ccccc4N2 C65259925
CC1CC[NH+](CC1)[C@@H](C)CNC(=O)c2c[nH]c(=S)n2c3ccccc3 C67271359
CC1CC[NH+](CC1)[C@H](C)CNC(=O)c2ccc3c(c2)NC(=O)CCS3 C67272408
CC1CC[NH+](CC1)[C@H](C)CNC(=O)C[C@H]2C(=O)Nc3ccccc3S2 C67273052
C[C@H](C(=O)NC12CC3CC(C1)CC(C3)C2)[NH+]4CCC[C@@H](C4)CNC(=O)C C67418746
CC1(CC2=C([C@H](CC(=O)N2N(C)C)c3ccc(c(c3)OC)O)C(=O)C1)C C04721303
c1cc2c(cc[nH]2)c(c1)N3CCN(CC3)S(=O)(=O)c4ccc(cc4)C#N C01042163
c1ccc2c(c1)c3c([nH]2)CN4[C@@H](C3)C(=O)N(CC4=O)/N=C/c5cccc(c5)Cl C06345165
Cc1cc(c(c(c1)C)NS(=O)(=O)c2c(nc3n(c2=O)ccs3)C)C C06859815
c1ccc2c(c1)CC[C@@]23C(=O)N(C(=O)N3)CC(=O)N4CC[C@H]5CCCC[C@@H]5C4 C07278618
c1ccc(cc1)C2=CCN(CC2)C(=O)CN3C(=O)C4(CCCCC4)NC3=O C07287469
CC1(Cc2c(sc(n2)NC(=O)[C@@H]3CC(=O)N(C3)C4CCCC4)C(=O)C1)C C08234664
CC1CCC2(CC1)C(=O)N(C(=O)N2)CC(=O)N3CCC[C@@H]4[C@H]3CCCC4 C08273034
C[C@@H]1CCN(c2ccccc2S1)C(=O)CN3C(=O)C4(CCCCC4)NC3=O C08327349
c1ccc2c(c1)nc(s2)NC3=N[C@@H]([C@H]4C(=N3)CCCC4=O)c5cccnc5 C09009598
CCc1ccccc1N2C[C@H](CC2=O)C(=O)N3CC(=O)Nc4c3cccc4 C09583939
C[C@@H]1CC2=C([C@H](C(=C3N2CCNC3=O)C(=O)OC)c4ccccc4)C(=O)C1 C10339296
COc1ccc(cc1)[C@H]2CC(=O)N3C(=C2C#N)SC[C@@]3(c4ccco4)O C12275727
c1ccc2c(c1)nc3n2[C@@H](C4=C(N3)C[C@@H](CC4=O)c5ccco5)c6ccncc6 C07496037
CC(C)(C)C1=NN2[C@@H](C[C@@](N=C2S1)(C(F)(F)F)O)S(=O)(=O)C C15202387
CC(C)C(=O)N1CCc2c(sc3c2c(=O)n(c(=O)[nH]3)C4CCCCC4)C1 C22335416
c1ccc2c(c1)c(=O)cc(o2)C(=O)N3CCc4c(c(n[nH]4)c5cccs5)C3 C23541144
C[C@@]1(C(=O)N(C(=O)N1)Cc2cccc(c2F)F)c3ccc4c(c3)OCCO4 C24416614
c1cc2c(cc1C(=O)C3CCN(CC3)C(=O)c4cc(c[nH]4)Cl)OCCO2 C25920516
c1cc(oc1)C(=O)N2CCN(CC2)C(=O)c3ccc4c(c3)c5c([nH]4)CCCC5 C31687839
CN(c1ccccc1)C(=O)CN2C(=O)[C@@]3(CCCc4c3cccc4)NC2=O C03600581
Cc1c(ccc2c1oc(=O)cc2CN3C[C@H]4C[C@@H](C3)c5cccc(=O)n5C4)O C36585069
c1cc(cc(c1)Cl)[C@H]2C3=C(C[C@H](CC3=O)c4ccco4)NC5=C2C(=O)N=N5 C39359531
C[C@H]1C[C@@]2(CC(C1)(C)C)C(=O)N(C(=O)N2)CC(=O)N3CCc4ccccc4C3 C36617693
C[C@H]1C(=C2C(=NC(=NC2=O)[C@@H](C)S[C@@H]3NN=C4N3CCCCC4)S1)C C39760770
C[C@@H]1CCC[C@@H]([C@@H]1C)NC(=O)N2CCN(CC2)CC(=O)N3CCCCC3 C43042386
Cc1c(c(n(n1)C)C)/C=C/C(=O)Nc2nc3c(s2)C(=O)CC(C3)(C)C C44742775
CCOc1cc2c(cc1[C@@H]3c4cnn(c4NC(=O)CS3)C)O[C@H](C2)C C49547704
c1cc(cc(c1)Cl)[C@@H]2CC3=C([C@@H](n4c(ncn4)N3)c5cccnc5)C(=O)C2 C18219453
c1ccc2c(c1)c(=O)n(c(=S)[nH]2)c3cc(ccc3F)N4CCCS4(=O)=O C55180464
Cc1c(c2[nH]c(cc(=O)n2n1)[C@H]3CC(=O)N(C3)C)c4ccc(cc4)Cl C19581971
c1ccc2c(c1)c(=O)[nH]c(n2)CN3CCC[C@H](C3)c4nc5ccccc5o4 C24663432
Cn\1c2ccc(cc2[nH]/c1=N\C(=O)C3CCN(CC3)C(=O)C4CC4)Cl C58195041
Cc1c(oc(n1)CN2C(=O)[C@](NC2=O)(C)c3ccc(c(c3)Cl)Cl)C C58203494
c1cc(ccc1C(=O)Nc2nc3c(s2)CCC3)N4CCCS4(=O)=O C52771054
Cc1ccc(cc1)S(=O)(=O)N2CCCN(CC2)C(=O)c3ccccc3O C25779216
Cc1c2c([nH]c1C(=O)N3CCC(CC3)C(=O)N4CCCCCC4)CCCC2=O C24142297
Cc1cccc(c1)[C@@H]2C3=C(C[C@H](CC3=O)c4ccco4)Nc5n2nc(n5)C C22608775
CC(C)CN1c2ccccc2[C@]3(C1=O)CC(=O)Nc4c3cnn4C(C)(C)C C32102138
C[C@@H]\1[C@@H]2c3cc(c(cc3CCN2C4=C(/C1=N\O)C(=O)CCC4)OC)OC C04026239
CCCN1c2ccccc2[C@]3(C1=O)c4c(=O)c5ccccc5oc4C(=O)N3 C62720677
Cc1ccc(cc1)CN2c3ccccc3[C@@]4(C2=O)CC(=O)NC5=NN=C[C@@H]45 C20744491
c1cc(c(cc1Br)c2nnc3n2N[C@H](S3)[C@H]4C=CN=N4)F C63818009
c1cc(sc1)C2=C[C@H](N=N2)[C@H]3Nn4c(nnc4S3)C(F)(F)Cl C64435101
Cc1ccc(cc1F)S(=O)(=O)Nc2cc3c(cc2C)n(c(=O)n3C)C C64591875
Cc1ccc(cc1)S(=O)(=O)N2C[C@H](Oc3c2ccc(c3)C)C(=O)NC C64985937
Cc1cc(cc2c1N(CCC2)C(=O)CN3C(=O)[C@](NC3=O)(C)C4CC4)F C66786002
Cc1ccc(c2c1N(CCC2)C(=O)[C@H](C)N3C(=O)C4(CCCC4)NC3=O)F C66787013
c1cc(c2c(c1)OCCO2)[C@@H]3CCC[NH+]3Cc4nc5ccsc5c(n4)[O-] C66900012
c1cc(c(cc1OS(=O)(=O)c2cc3c(cc2F)NC(=O)CC3)F)C#N C66903253
CC[NH+]1CCc2c(sc3c2C(=N[C@H](N3)c4ccc(c(c4)OCC)OC)O)C1 C04556421
CC[C@@H](C)N1C(=O)[C@H]2[C@@H](C1=O)[C@@]3(c4cccc(c4NC3=O)C)[NH2+][C@@H]2C(C)C C05345614
CC[C@@H](C)N1C(=O)[C@H]2[C@@H](C1=O)[C@@]3(c4cc(ccc4NC3=O)C)[NH2+][C@@H]2C(C)C C05346019
c1ccc(cc1)Cn2c3c(c(=O)[nH]c2=O)C[NH+](CN3)Cc4ccccc4Cl C05485544
CC[C@@H](C)NC(=O)[C@H]1CSC2([NH2+]1)CCN(CC2)S(=O)(=O)c3ccccc3 C04763705
CCCCN1C(=O)[C@H]2[C@@H](C1=O)[C@@]3(c4cc(ccc4NC3=O)C)[NH2+][C@@H]2C(C)C C06660755
CCCCN1C(=O)[C@H]2[C@@H](C1=O)[C@@]3(c4cc(ccc4NC3=O)C)[NH2+][C@H]2C(C)C C06660757
c1ccc(cc1)C[NH+]2CCC(CC2)NS(=O)(=O)c3ccc4c(c3)CCC(=O)N4 C02465081
c1ccc2c(c1)cc(o2)C[NH2+][C@@H]3CCCc4c3cnc(n4)N5CCC(CC5)CO C12054819
Cc1ccc(o1)CNC(=O)c2c3c(n(n2)C)CC[C@@H](C3)[NH2+]C4Cc5ccccc5C4 C14743719
Cn1c2c(c(n1)C(=O)N3CCCCC3)C[C@@H](CC2)[NH2+]CC4(CCCCC4)O C14753467
c1ccc(cc1)C[C@H]2C(=O)NCC[NH+]2Cc3c[nH]nc3c4cc5ccccc5o4 C19939673
C[C@H]1CCc2c(sc(c2C(=O)OC)NC(=O)c3cc4ccccc4oc3=[NH2+])C1 C17081024
C[C@@H]1CCc2c(sc(c2C(=O)OC)NC(=O)c3cc4ccccc4oc3=[NH2+])C1 C17081025
c1ccc2c(c1)c(n[nH]c2=O)C(=O)NC[C@@H](c3cccs3)[NH+]4CCCC4 C21317098
c1ccc(cc1)/C=C\2/C(=O)c3ccc(c(c3O2)C[NH+]4CCN(CC4)CCO)O C22468280
Cc1cc(c2c(c1)c(cc3n2c(=S)n(n3)C[NH+]4CCC(CC4)C(=O)N)C)C C23381942
c1ccc(cc1)c2ccccc2C[NH+]3CCCN(CC3)c4cc(=O)[nH]c(=O)[nH]4 C24902993
CC[C@@H](C)N1C(=O)[C@@H]2[C@@H]([NH2+][C@@]3([C@@H]2C1=O)c4ccccc4NC3=O)CC(C)C C35375465
CC[C@@H]1c2ccsc2CC[NH+]1CC(=O)N3C[C@@H](Oc4c3cccc4)C(=O)N C36398647
CC1=C2[C@H](C(=C(O[C@@H]2N=N1)N)C#N)c3cc(cs3)C[NH+]4CCCCCC4 C39217542
CC1=C2[C@H](C(=C(O[C@H]2N=N1)N)C#N)c3cc(cs3)C[NH+]4CCCCCC4 C39217544
CCOC(=O)C1=C(OC2=c3ccccc3=[NH+]C(=O)[C@@H]2[C@@H]1c4cccs4)N C39916302
CC1CCC(CC1)NC(=O)[C@H](C)[NH+]2CCC(CC2)n3c4ccccc4[nH]c3=O C42535730
CC(C)C[C@H]1[C@H]2[C@H](C(=O)N(C2=O)C(C)(C)C)[C@@]3([NH2+]1)c4ccccc4NC3=O C16025159
Cc1ccc(c(c1)C)NC(=O)[C@@H](C)[NH+]2CCC[C@@H](C2)C(=O)Nc3nccs3 C47263757
CC1(C[C@@H](CCO1)[NH2+]C2CCN(CC2)c3cccc(c3)N4CCNC4=O)C C48063531
Cc1c([nH+]c(o1)C)CN(C)C(=O)[C@@H]2Cc3c[nH]c4c3c(ccc4)[C@@H](N2)CC(C)C C49597445
C[C@@H](c1ccccc1F)[NH+](C)CC(=O)N2CCc3c2ccc(c3)S(=O)(=O)N C53125065
CN1CC(=O)Nc2c1ccc(c2)C(=O)NCC3(CCCC3)[NH+]4CCSCC4 C53501398
C[C@@H](C(=O)Nc1cc(ccc1Cl)Cl)[NH+]2CCC(CC2)NS(=O)(=O)C C54209096
CC[C@H](C)[NH+]1CCC2(CC1)C(=O)N(c3ccccc3N2)[C@@H](C)C(=O)NCC C55165869
c1ccc(cc1)/C=C/C[NH+]2CCN(CC2)CN3C(=O)c4cccc(c4C3=O)N C55349628
Cc1cc(cc(c1C)S(=O)(=O)N)C(=O)N2CC[NH+](CC2)C3CCCCC3 C55569037
c1cc2c(cc1S(=O)(=O)N)CCN2C(=O)C[NH+]3CCC[C@H]3C4CCCC4 C55927644
CN1CC(=O)Nc2c1ccc(c2)C(=O)NC[C@H](c3ccc(cc3)F)[NH+](C)C C56098238
c1cscc1C(=O)NC2CCN(CC2)C(=O)NC3CC[NH+](CC3)C4CC4 C56595168
c1ccc2c(c1)CC[NH+](C2)C[C@@H](CN3C(=O)C4(CCCCCC4)NC3=O)O C58172323
c1cc(sc1)[C@@H]2CC(=NN2C(=O)C[NH+]3CCC[C@H]3C(=O)N)c4cccs4 C60466348
CC1CC[NH+](CC1)[C@@H](CNC(=O)c2cc3ccc(cc3[nH]c2=O)F)c4ccco4 C62356970
c1ccc2=[NH+]CC(=c2c1)CCNC(=O)c3ccc4c(c3)NC(=O)[C@H]5N4CCCC5 C63671457
C[C@H]1CN[C@H]2N(C1=O)[C@@H](CS2)CC(=O)NCCC3=c4ccccc4=[NH+]C3 C63694430
CN1C(=O)C=C[C@H](N1)C(=O)NC[C@@H](c2ccccc2)C3=c4ccccc4=[NH+]C3 C63908589
Cc1c(sc2c1c(=O)[nH]c(n2)C[NH+]3CCN(CC3)CC4(CCCCC4)O)C C65171793
c1ccc(cc1)C2=[NH+][C@@H](ON2)c3c(ccs3)NC(=O)C4=C[C@H]5C(=CC=N5)C=C4 C65218840
COCC/[NH+]=C\1/[C@]2(CCCN(C2)C(=O)Cc3cccs3)Nc4ccccc4N1 C65259876
COCC/[NH+]=C\1/[C@]2(CCN(C2)C(=O)CC3CCCC3)NCc4ccccc4N1 C65265793
CC1CC[NH+](CC1)C[C@@H](CN2C(=O)C3(CCC(CC3)c4ccccc4)NC2=O)O C65510541
c1ccc(cc1)[C@@H]2[C@@H](N(CN2)C[C@@H]3C=C(N=N3)c4ccccc4)c5[nH]cc[nH+]5 C65528251
Cc1c(cco1)C(=O)NC2CC[NH+](CC2)CC(=O)N[C@H]3CCC[C@@H]([C@@H]3C)C C66891331
CC(C)[NH+]1CCc2c(sc3c2C(=N[C@@H](N3)c4cc(ccc4OC)OC)O)C1 C04555307
c1ccc2c(c1)c3cc(ccc3o2)C(=O)N4CCC(CC4)(C(=O)N)[NH+]5CCCCC5 C04698370
Cc1ccc(cc1)C2(CC[NH+](CC2)CC(=O)Nc3nccs3)NC(=O)C C04981527
CC[C@H](C)N1C(=O)[C@H]2[C@@H](C1=O)[C@@]3(c4cc(ccc4NC3=O)C)[NH2+][C@@H]2C(C)C C05346020
CC[C@H](C)N1C(=O)[C@@H]2[C@@H]([NH2+][C@@]3([C@@H]2C1=O)c4cc(ccc4NC3=O)F)CC(C)C C05347824
CC[C@H](C)N1C(=O)[C@@H]2[C@H]([NH2+][C@@]3([C@@H]2C1=O)c4cc(ccc4NC3=O)F)CC(C)C C05347828
CC[C@H](C)N1C(=O)[C@@H]2[C@H]([NH2+][C@@]3([C@@H]2C1=O)c4ccccc4NC3=O)CC(C)C C05350059
CC[C@H](C)NC(=O)[C@@H]1CSC2([NH2+]1)CCN(CC2)S(=O)(=O)c3ccccc3 C04763703
COc1cc(ccc1O)[C@@H]2[C@@H]3CCCC[C@@]3(CC[NH+]2CC(=O)N4CCCCC4)O C06641631
Cc1cc(=O)oc2c1cc(c(c2C[NH2+][C@@]3(CCS(=O)(=O)C3)C)O)Cl C09576049
CC(C)[NH+]1CCNC(=O)[C@H]1CC(=O)N2CCC(CC2)(c3ccc(cc3)Cl)O C12573809
CCC[NH+]1CCC2(CC1)[C@H]3CN(CC=C3C(=C(C2(C#N)C#N)N)C#N)CCC C00850207
Cc1nnc(n1c2ccccc2)SCC(=O)NC3CC([NH2+]C(C3)(C)C)(C)C C20828876
C[C@@H](C(=O)Nc1c(c2c(s1)CCC2)C#N)[NH+]3CCN(CC3)c4ccc(cc4)O C25505424
CSc1nc(c2c3c(sc2n1)CCCC3)N4CC[NH+](CC4)CC(=O)N C31814892
Cc1c(ccc2c1oc(=O)cc2C[NH2+][C@H](C)c3ccc(cc3)S(=O)(=O)C)O C32797382
COc1ccccc1[C@@]2(CCC[NH+](C2)C[C@@H](c3ccc4c(c3)OCCCO4)O)O C36741285
CC1CCN(CC1)C(=O)CCOc2cccn3c2[nH+]c(c3)c4ccc(cc4)N C36276408
C[C@H](C(C)(C)C)NC(=O)[C@@H]1CN(CC12CC[NH2+]CC2)C(=O)c3ccccc3OC C39684356
C[C@@]12C[C@@H](CC(C1)(C)C)N(C2)c3c(c(ncn3)N(C)C4CC[NH+](CC4)C)N C40735381
Cc1cc(c(c(c1)Cl)NC(=O)[C@@H](C)[NH+]2CCC(CC2)NS(=O)(=O)C)C C42569200
C[C@H](C(=O)NC(=O)NCc1cccs1)[NH+]2CCN(CC2)c3ccc(cc3)F C43563184
CC(C)C[C@@H]1[C@H]2[C@H](C(=O)N(C2=O)C(C)(C)C)[C@]3([NH2+]1)c4cc(ccc4NC3=O)F C16022281
CC[C@@H](C)N1C(=O)[C@H]2[C@H]([NH2+][C@]3([C@H]2C1=O)c4ccccc4NC3=O)CC(C)C C16025029
Cc1ccccc1NC(=O)[C@H](C)[NH+]2CCC(CC2)C(=O)Nc3nc(cs3)C C47264219
C[C@@H]1CCCC[NH+]1CCNC(=O)C(=O)Nc2c(c3c(s2)CCCC3)C#N C47999093
Cc1cc(c(c(c1)C)C(=O)N2CCC(CC2)Cn3cc(nn3)C(C)(C)[NH3+])C C48435660
c1cc(ccc1CC2=NN3C(=[NH2+])/C(=C/c4ccc(cc4)O)/C(=O)N=C3S2)Cl C20357608
Cc1ccc(o1)C(=O)NC2CC[NH+](CC2)[C@@H](C)C(=O)Nc3c(cc(cc3C)C)C C51097815
C[C@H]1CCC[C@@H]([C@@H]1C)NC(=O)[C@@H](C)[NH+]2CCC(CC2)C(=O)Nc3ccccn3 C52828698
C[C@H]1CCC[C@H]([C@@H]1C)NC(=O)[C@@H](C)[NH+]2CCC(CC2)C(=O)Nc3ccccn3 C52828700
c1c(csc1c2nc(on2)C[NH+]3CCC(CC3)CC(=O)N)Br C56494251
C[C@@H]1CCC[C@@](C1)(CNS(=O)(=O)c2ccc3c(c2)CCC(=O)N3)[NH+](C)C C58249816
C[C@H](C(=O)NC(=O)NC(C)C)[NH+]1CCC(CC1)C(=O)c2ccc(cc2)Cl C60482999
CC1CC[NH+](CC1)[C@H](CNC(=O)c2cc3ccc(cc3[nH]c2=O)F)c4ccco4 C62356973
c1ccc2=[NH+][C@H](C=c2c1)C(=O)N3CCC[C@H](C3)C(=O)NCCc4ccc(cc4)O C63302895
Cc1ccccc1N2C(=O)/C(=C/NCCC3=c4ccccc4=[NH+]C3)/C(=O)NC2=S C63229180
CC(C)C[C@@H]1CN([NH2+]N1)CC2CCN(CC2)C(=O)C3=CC4=CC=N[C@@H]4C=C3 C63872254
Cc1ccc2c(c1C)[nH]c3c(c2=O)C[NH+](CC3)CC(=O)NCc4ccccc4OC C65034860
c1ccnc(c1)c2c(c(sn2)C(=O)N3CC[NH+](CC3)C4CCCCC4)N C65149911
COCCC(=O)N1CCC[C@@]2(C1)/C(=[NH+]/Cc3ccccc3)/Nc4ccccc4N2 C65259916
Cc1ccc(o1)C(=O)NC2CC[NH+](CC2)[C@@H](C)C(=O)N[C@@H]3CCCC[C@H]3C C65261678
c1ccc(cc1)[C@H]2[C@@H](N(CN2)C[C@@H]3C=C(N=N3)c4ccccc4)c5[nH]cc[nH+]5 C65528252
C[C@H]1CCC[C@@H](C12C(=O)N(C(=O)N2)C[C@@H](C[NH+]3CCc4ccccc4C3)O)C C66482803
c1ccc2c(c1)cccc2CN3CCN(CC3)C(=O)C[NH+]4CCCC[C@H]4C(=O)N C66563564
Cc1c(cco1)C(=O)NC2CC[NH+](CC2)[C@H](C)C(=O)N[C@@H]3CCCC[C@@H]3C C66891500
Cc1c(cco1)C(=O)NC2CC[NH+](CC2)[C@H](C)C(=O)N[C@H]3CCCC[C@@H]3C C66891504
C1CCC(C1)CC(=O)NC2CCN(CC2)C(=O)NC3CC[NH+](CC3)C4CC4 C66908373
c1cc2c(cc1C(=O)NC[C@H]3CCC[NH+]3CC4CCCCC4)OCC(=O)N2 C67332876
Cn1c2c(cn1)[C@H](CCC2)NC(=O)NC[C@H]3CCC[NH+]3CC4CCCCC4 C67460718
Cc1cc(c(c(=O)o1)C2=NCCS[C@@H](C2)c3ccc(c(c3)OC)O)O C00754243
C1CCc2c(nc(s2)NC(=O)C(=O)Nc3nc4c(s3)CCCC4)C1 C05413195
C[C@@H]1Cc2cc(ccc2N1S(=O)(=O)c3cc(cc(c3)F)F)S(=O)(=O)N C10519090
c1ccc2c(c1)ccn2CC(=O)NNC(=O)c3ccc(o3)Br C14775971
c1cc(cc(c1)Br)NS(=O)(=O)c2ccc3c(c2)NC(=O)CO3 C14849720
Cc1ccc(nc1)NS(=O)(=O)c2ccc3c(c2)NC(=O)[C@H](CS3)C C15730620
Cc1ccoc1C(=O)NNC(=O)c2cc(n(c2C)c3ccc(cc3)F)C C17444934
CCOc1ccccc1[C@H]2[C@@H]3CN(CC=C3C(=C(C2(C#N)C#N)N)C#N)C C19800664
c1ccc(c(c1)n2c3c(c(=O)[nH]c2=O)CN(CN3)C4CCCCC4)Cl C12375713
C[C@@H]1CC(NC(=S)N1CC(=O)NC[C@@H]2COc3ccccc3O2)(C)C C20107463
c1ccc(cc1)C[C@@H](C#N)c2c(c(nc(c2C#N)N3CCCCC3)N)C#N C20268301
Cc1cc2c(cc1S(=O)(=O)Nc3ccc(c(c3)Cl)F)OCC(=O)N2 C21108396
Cc1ccc(cc1)S(=O)(=O)N2C[C@@H](Oc3c2cc(cc3)Cl)C(=O)N C21721060
c1cc(ccc1c2c(=O)nc3n(n2)[C@](CS3)(c4ccc(cc4)Cl)O)O C27526381
c1ccc2c(c1)N(C[C@@H](O2)C(=O)N)C(=O)c3cc4cc(ccc4o3)Cl C32747541
c1ccc2c(c1)[C@H](CCO2)NS(=O)(=O)c3ccc4c(c3)CCCC(=O)N4 C32916621
Cc1cc2c(c(=O)n1Cc3ccco3)[C@H](C(=C(O2)N)C#N)c4ccccc4 C02236072
c1ccc2c(c1)C=C[C@H]3N2[C@@H]([C@H]4[C@@H]3C(=O)N(C4=O)c5ccc(cc5)F)C(=O)N C04869567
CC1=C[C@H](N=N1)[C@@H]2NN[C@@H](N2/N=C/c3ccc(cc3)Br)S C38975806
C[C@@H]1C(=CN=N1)C(=O)N[C@@H]2CC(C[C@@H]3C2=CNN3c4ccc(cc4)F)(C)C C39359798
CN(C)c1c(c(ncn1)Oc2ccc(c3c2nccc3)Br)N C40723584
Cc1ccc(s1)c2cc(c(=O)n(n2)[C@@H](C)C(=O)N3C[C@@H](C[C@@H](C3)C)C)N C36740083
Cc1cc(c(o1)C)C(=O)NNC(=O)c2cc3cc(ccc3o2)Br C46670826
c1cc(ccc1N/C=C/2\C(=O)NC(=O)N(C2=O)c3ccc(cc3)F)Cl C06471929
Cc\1ccc[nH]/c1=N\S(=O)(=O)c2cc(cnc2NC)Br C50634602
Cc1cc[nH]/c(=N\S(=O)(=O)c2cc(cnc2NC)Br)/c1 C50650056
CC(C)[C@H]1[C@@H]2[C@@H](C(=O)N(C2=O)c3ccccc3F)[C@@]4(N1)c5ccccc5NC4=O C16012776
CCCCN1C(=O)[C@@H]2[C@H](N[C@@]3([C@@H]2C1=O)c4cc(cc(c4NC3=O)C)C)C C35375361
CC\1=C(C(=O)N(C(=O)/C1=C\Nc2ccccc2O)Cc3ccccc3)C#N C16693973
Cc1ccccc1CNC(=O)CN2C(=O)[C@@]3(CCc4c3cccc4)NC2=O C18281219
C[C@@H]1C(=O)Nc2cc(ccc2S1)C(=O)N[C@@H](C)c3ccc4c(c3)OCCO4 C18108875
CC(C)N1C[C@@H](CC1=O)C(=O)NNC(=O)c2cc3c(s2)CCCCC3 C46318677
CC1CCC(CC1)NC(=O)CN2C(=O)[C@@](NC2=O)(C)c3ccc(cc3)F C30969564
Cc1ccc(c(=O)[nH]1)C(=O)Nc2c(c3c(s2)CCCCC3)C(=O)OC C58427321
c1ccc2c(c1)CC[C@H]2NC(=O)CN3C(=O)[C@@]4(CCc5c4cccc5)NC3=O C53475673
c1c(cc(c2c1COCO2)CSc3c(cc(c(n3)N)C#N)C#N)Cl C60582925
Cc1c2c(on1)NC3=C([C@@H]2c4cccnc4)C(=O)C[C@@H](C3)c5ccc(cc5)O C13550803
Cc1ccc(cc1C)[C@H](CN2C(=O)[C@@](NC2=O)(C)c3ccc(cc3)C#N)O C63651605
CC(C)[C@@H]1Nc2ccccc2C(=O)N1CC(=O)NC3=CC4=CC=N[C@@H]4C=C3 C64435055
c1cc(ccc1NC(=O)C[C@@H]2C(=O)N/C(=N\N=C3CCCCC3)/S2)F C05447866
c1cc(cc(c1)Br)S(=O)(=O)N2CCC(CC2)c3cc(on3)N C65167890
COc1c(cc(cc1Cl)[C@@H]2CC(=O)Nc3c2cc4c(c3)oc(=O)[nH]4)F C65399119
Cc1cc(c(o1)C)[C@@H](C)NC(=O)Nc2cc(ccc2F)N3CCCC3=O C65414358
CC1(Cc2cccc(c2O1)[C@@H]3CC(=O)Nc4c3ccc(c4)N5CCNC5=O)C C65531029
C[C@H](Cc1nc(cs1)c2ccc3c(c2)[nH]c(=O)[nH]3)n4cc(cn4)Cl C66938759
Cc1c(cco1)C(=O)NC2CCN(CC2)C(=O)NC[C@@H]3C[C@H]4CC[C@@H]3C4 C67081568
Cc1c(cco1)C(=O)NC2CCN(CC2)C(=O)N[C@@H]3CCCc4c3cccc4 C67380759
C[C@@H]1CCCC[C@@]12C(=O)N(C(=O)N2)CC(=O)N[C@@H]3C[C@@H]3c4ccccc4 C67512301
c1cc(ccc1[C@H](C2CCN(CC2)C(=O)N[C@@H]3CCS(=O)(=O)C3)O)Cl C67580906
C[C@@H](c1ccc(cc1)Cl)NC(=O)N[C@H]2CCCN(C2)S(=O)(=O)C C67624560
C[C@@H]1c2c(sc(n2)NC(=O)NC(C)C)C[C@]3([C@H]1[C@@H]4[C@@H](CC3)[C@@H](C(=O)O4)C)C C03839958
Cc1c(c2ccccc2[nH]1)C(=O)CN3C(=O)[C@]4(CCc5c4cccc5)NC3=O C03245352
CC[C@@]1(C(=O)N(C(=O)N1)NC(=O)c2ccc3ccccc3c2)c4ccccc4 C05279532
Cc1cc(c2c(c1)c(=O)c3c(o2)C(=O)N([C@H]3c4cccc(c4)O)CCCO)C C02341557
C[C@H](c1ccc(cc1)S(=O)(=O)C)NC(=O)Nc2nc3ccccc3s2 C10205408
C[C@H]1Cc2cc(ccc2N1S(=O)(=O)c3ccc4c(c3)CCCC4)S(=O)(=O)N C10519071
c1ccc2c(c1)c(n[nH]c2=O)C(=O)N3CCC(=CC3)c4c[nH]c5c4cccc5 C11071457
c1ccc(c(c1)NC(=O)CCn2cnc3c(c2=O)c4c(s3)CCCC4)O C12779243
C=CCOc1ccc(cc1)C(=O)N2CCC3(CC2)Nc4ccccc4C(=O)N3 C13566353
c1ccc(c(c1)C(=O)NN2C(=O)/C(=C/c3cccc4c3nccc4)/SC2=S)O C13691621
COc1cccc(c1O)[C@@H]2[C@@H]3CC=C[C@@H]3c4cc(ccc4N2)C(=O)N5CCOCC5 C14460050
COc1cccc(c1O)[C@@H]2[C@H]3CC=C[C@@H]3c4cc(ccc4N2)C(=O)N5CCOCC5 C14460052
c1ccc(c(c1)NS(=O)(=O)c2ccc3c(c2)NC(=O)CO3)Br C14849719
CCN1CC=C2[C@H](C1)[C@@H](C(C(=C2C#N)N)(C#N)C#N)c3ccc(cc3)OCC C00850204
c1c(csc1[C@@H]2[C@H]3CCCC=C3C(=C(C2(C#N)C#N)N)C#N)CN4CCOCC4 C01431898
CN1CC=C2[C@@H](C1)[C@H](C(C(=C2C#N)N)(C#N)C#N)c3c4ccccc4ccc3OC C00803659
c1ccc2c(c1)nc(s2)N3CCN(CC3)C(=O)c4ccc5c(c4)nc(s5)N C20351236
Cc1ccc(cc1C)n2c3c(c(=O)[nH]c2=O)CN(CN3)[C@@H](C)c4ccccc4 C20567434
Cc1c(sc2c1c(=O)nc([nH]2)/C(=C\c3ccc(cc3)O)/C(=O)N4CCCC4)C C23845106
Cc1c(sc2c1c(=O)n(c(n2)SCC(=O)c3ccc(cc3O)O)C)C C03569159
c1cc(ccc1c2c(=O)nc3n(n2)[C@@](CS3)(c4ccc(cc4)Cl)O)O C27526379
c1ccc2c(c1)[C@@H](CCO2)NS(=O)(=O)c3ccc4c(c3)CCCC(=O)N4 C32916620
C1CCC(C1)c2nc([nH]n2)SCc3[nH]c(=O)c4c5c(sc4n3)CCC5 C25244534
C[C@@H]1CCc2c(c3cccc(c3[nH]2)C(=O)N(C)Cc4[nH]c(=O)c5c(n4)ccs5)C1 C30563214
C=CCN1c2ccccc2[C@]3(C1=O)[C@@H]4CCCC=C4C(=C(C3(C#N)C#N)N)C#N C20161019
COc1cc2c(cc1SC)[C@H]3CO[P@@](=O)(NN3CC2)c4ccccc4O C39464315
CN1CCc2c(s/c(=N\C(=O)c3ccc(cc3)CNC(=O)C4CC4)/[nH]2)C1 C41303948
CC(C)[C@@H](C(=O)N1CCc2c(ccs2)C1)Sc3ncc(c(n3)N)C#N C42996802
CNC(=O)CN1c2ccccc2C(=O)N([C@H]1c3cc(ccc3O)Br)C C45822092
c1ccc2c(c1)C[C@H](N(C2)C(=O)c3ccco3)C(=O)NNc4ccc(cc4)F C45970202
CCNc1c(cc(cn1)Br)S(=O)(=O)/N=c\2/ccc(c[nH]2)C C50634897
CC(C)(C)[C@H]1CCc2c(c(c3ccccc3n2)C(=O)N4CCO[C@@H](C4)C(=O)N)C1 C50853532
c1ccc2c(c1)CC[NH2+][C@@H]2C3=C([C@@H]([C@@H](CC3=O)c4ccc(cc4)F)n5cncn5)[O-] C33684535
c1cc(ccc1c2nc(cs2)Cn3c(=O)c(c(cn3)Cl)Cl)C(=O)N C52888496
c1ccc(cc1)[C@H]2c3ccsc3CCN2C(=O)c4ccc(o4)S(=O)(=O)N C56393348
Cc1csc(n1)NC(=O)C2CCN(CC2)C(=O)N[C@@H]3CCc4c3cccc4 C56826391
CC[C@H](C)N1C(=O)[C@H]2[C@@H](C1=O)[C@]3(c4cccc(c4NC3=O)C)N[C@@H]2C(C)C C16022002
C[C@@H]1CCCC[C@H]1NC(=O)CN2C(=O)[C@@]3(CCCc4c3ccs4)NC2=O C05679901
c1ccc2c(c1)OC[C@@H](O2)C(=O)NNC(=O)C34C[C@H]5C[C@@H](C3)CC(C5)(C4)Cl C05975380
c1cc2c(cc1S(=O)(=O)N3CCc4c3ccc(c4)S(=O)(=O)N)CCCC2 C24709038
c1cc(ccc1[C@H]2CN(CCO2)C(=O)Nc3cc(c[nH]c3=O)C(F)(F)F)F C63161921
c1ccc2c(c1)[C@]3(CC(=Nc4c3cnn4c5ccc(cc5)C(F)(F)F)O)C(=O)N2 C32072929
c1ccc2c(c1)[nH]c(=NC(=O)c3ccc(cc3)S(=O)(=O)C4CCCC4)[nH]2 C50255833
CC[C@H]1CCCN(C1)C(=O)Nc2ccc(cc2)[C@]3(CCC(=O)NC3=O)CC C65575244
c1ccc(c(c1)[C@@H]2CCCN2C(=O)c3ccc(cc3)n4c(c(cn4)C#N)N)Cl C66241186
c1ccc(cc1)[C@H]2C[C@H]2C(=O)Nc3cc(ccc3O)N4CCCS4(=O)=O C66318901
Cc1c(cco1)C(=O)NC2CCN(CC2)C(=O)N[C@@H]3CCCCc4c3cccc4 C67081489
C[C@@H]1Cc2cc(ccc2N1Cc3ncc(o3)c4cccs4)S(=O)(=O)N C67376046
CC(C)(C)CNC(=O)C(=O)N1c2ccccc2NC(=O)C[C@H]1c3ccccc3 C67423270
C[C@@H](C(=O)N1CCCCC1)NC(=O)Nc2cc(ccc2N3CCCCC3)F C67572974
c1ccc(cc1)CCCn2c(c(c3c2nc4ccccc4n3)S(=O)(=O)c5cccc(c5)Cl)N C02416698
Cc1ccccc1NS(=O)(=O)c2ccc3c(c2)[C@@H]4C=CC[C@H]4[C@H](N3)c5ccc(cc5)C(=O)OC C01461946
Cc1cccc(c1)NS(=O)(=O)c2ccc3c(c2)[C@@H]4C=CC[C@@H]4[C@@H](N3)c5ccc(cc5)C(=O)OC C08590000
CCc1nnc(n1NC(=S)NC(=O)c2cccc3c2cccc3Cl)SCc4ccccc4 C08833147
C[C@@H](C(=O)Nc1ccccc1c2ccccc2)N3C(=O)C(NC3=O)(c4ccccc4)c5ccccc5 C09669695
Cc1ccc(cc1C)[C@@]2(C(=O)N(C(=O)N2)CC(=O)N[C@@H](C)c3ccc(cc3)Cl)c4ccccc4 C09728948
CC(C)O/N=C/C(C(=O)Nc1ccc(cc1Cl)Cl)C(=O)Nc2ccc(cc2Cl)Cl C12856396
c1ccc2c(c1)cccc2CC(=O)N/N=C/c3cn(c4c3cccc4)CC(=O)Nc5ccc(cc5)F C04065296
CCN(CC)c1ccc(cc1)[C@@H]2c3c(=O)[nH]c(nc3NC4=C2C(=O)CCC4)SCc5ccccc5 C09780976
CCc1ccc(cc1)n2nc3cc(c(cc3n2)NC(=S)NC(=O)/C=C/c4ccc(cc4)Cl)C C14275785
Cc1ccc(cc1C)NS(=O)(=O)c2ccc3c(c2)[C@@H]4C=CC[C@H]4[C@@H](N3)c5ccc(c(c5)OC)OC C14479134
CCOc1ccc(cc1)[C@H]2[C@@H]3CC=C[C@@H]3c4cc(ccc4N2)S(=O)(=O)Nc5ccc(cc5)OCC C14480643
c1cc2c(cc1CNC(=O)CSc3nc4cc(ccc4o3)C56CC7CC(C5)CC(C7)C6)CCC(=O)N2 C15108541
c1cc(ccc1Sc2ccc(cc2)S(=O)(=O)NC3CCCCC3)S(=O)(=O)NC4CCCCC4 C02485178
CCOc1cc(ccc1O)[C@H]2C3=C(C[C@@H](CC3=O)c4cccs4)NC(=C2C(=O)OC5CCCC5)C C06196048
CC1=C([C@@H](C2=C(N1)C[C@H](CC2=O)c3cccs3)c4cccc(c4)O)C(=O)OCc5ccc(cc5)OC C01434735
Cc1ccc(cc1)c2c(c(nc(c2C#N)SCC(=O)N(c3ccccc3)c4ccccc4)N)C#N C20348529
CCOc1ccc(cc1)NS(=O)(=O)c2ccc3c(c2)[C@H]4C=CC[C@H]4[C@H](N3)c5ccccc5OCC C20748538
CCCOc1ccc(cc1OC)[C@H]2C3=C(C[C@@H](CC3=O)c4ccccc4OC)Nc5ccccc5N2 C20881808
CCOc1ccc(cc1OCC)[C@H]2C3=C(C[C@H](CC3=O)c4ccc(cc4)OC)Nc5ccccc5N2 C21224743
CC(C)Oc1ccc(cc1)[C@@H]2C3=C(C[C@H](CC3=O)c4ccc(c(c4)OC)OC)Nc5ccccc5N2 C21226500
CCOc1cc(ccc1OC(C)C)[C@@H]2C3=C(C[C@H](CC3=O)c4ccc(cc4)OC)Nc5ccccc5N2 C21245263
CC(C)Oc1ccc(cc1OC)[C@@H]2CC3=C([C@@H](Nc4ccccc4N3)c5ccccc5OC)C(=O)C2 C21251799
CC(C)COc1ccc(cc1)[C@H]2C3=C(C[C@H](CC3=O)c4cc(ccc4OC)OC)Nc5ccccc5N2 C21252055
CCOc1ccc(cc1)[C@H]2C3=C(C[C@H](CC3=O)c4ccc(c(c4)OC)OCC)Nc5ccccc5N2 C21257044
CCOc1ccc(cc1OC)[C@@H]2CC3=C([C@H](Nc4ccccc4N3)c5ccc(cc5)OC(C)C)C(=O)C2 C21258192
CC[C@@]1(C(=O)N(C(=O)N1)CC(=O)N[C@@H](Cc2ccccc2)c3ccccc3)c4ccc(cc4)Cl C23273430
CCCc1ccc(cc1)[C@@H](c2cccs2)NC(=O)CN3C(=O)[C@@]4(CCCc5c4cccc5)NC3=O C24647950
Cc1cc(c2c(c1)c(cc(n2)S[C@@H](C)C(=O)Nc3ccc(cc3)S(=O)(=O)NCC(C)C)C)C C32529283
CCCn1c2ccccc2nc1c3ccc(s3)C(=O)NNC(=O)c4ccc(cc4)Br C35554220
Cc1ccc(o1)CN([C@@H](c2ccccc2O)C(=O)NC(C)(C)C)C(=O)[C@@H]3C[C@@H]4C[C@H]([C@H]3C)C4(C)C C36556869
Cc1ccc(o1)CN([C@H](c2c(cccc2Cl)Cl)C(=O)NC(C)(C)C)C(=O)c3ccccc3O C36595382
Cc1ccc(o1)CN([C@H](c2cccc(c2)O)C(=O)NC(C)(C)CC(C)(C)C)C(=O)C#Cc3ccccc3 C36596793
Cc1[nH]c2c(c1C(=O)/C(=C/c3cc(ccc3)/C=C(/C(=O)c4c5c([nH]c4C)cccc5)\C#N)/C#N)cccc2 C12538136
c1ccc(cc1)[C@@H]([C@@H](c2ccccc2)NC(=O)c3ccccc3O)C(=O)S(=O)(=O)c4ccccc4 C39494226
c1cc(ccc1/C=C(/C(=O)NCCC2=N[C@@H]3C=CC=CC3=N2)\NC(=O)c4ccc(cc4Cl)Cl)Cl C39949638
C=CCNC(=O)c1c2c(sc1NC(=O)/C(=C/c3ccc(o3)c4ccc(cc4)Cl)/C#N)CCCC2 C39992771
C[C@@H](C(=O)C(=C1Nc2ccccc2N1)C#N)Sc3nnc(s3)SCc4ccc(cc4)C(C)C C24269820
CCc1cc(c(s1)NC(=O)c2ccco2)[C@@H](c3ccc(cc3)SC)Nc4nc(cc(n4)C)C C43220781
C[C@@H](c1ccc(cc1)CC(C)C)NC(=O)CN2C(=O)[C@@](NC2=O)(C)c3ccc(c(c3)Cl)Cl C16256048
CCCc1ccc(cc1)[C@H](c2cccs2)NC(=O)CN3C(=O)[C@@](NC3=O)(C)c4ccc(cc4)F C45865686
CCCCN1c2ccc(cc2/C(=N/NC(=O)CNc3ccc4ccccc4c3)/C1=O)Br C02324460
Cc1ccc(c(c1)NS(=O)(=O)c2ccc3c(c2)[C@H]4C=CC[C@H]4[C@H](N3)c5ccc(c(c5)OC)OC)C C58846358
COc1ccc(c(c1)[C@@H]2[C@@H]3CC=C[C@@H]3c4cc(ccc4N2)S(=O)(=O)Nc5ccc(cc5)Cl)OC C58847559
CCOc1ccccc1NS(=O)(=O)c2ccc3c(c2)[C@H]4C=CC[C@H]4[C@H](N3)c5ccc(cc5)OC C58849115
C/C(=N\NC(=O)c1ccc(c(c1)OC)OC)/c2ccc3c(c2)[C@@H]4C=CC[C@@H]4[C@@H](N3)c5ccccc5Cl C58917516
C[C@H](C(=O)Nc1cc(ccc1O)C=O)Sc2c3c(csc3ncn2)c4ccc5c(c4)CCCC5 C62038862
CCc1ccc(cc1)c2csc3c2c(nc(n3)C)S[C@@H](C)C(=O)Nc4cc(ccc4O)C=O C62038899
CC[NH+](CC)c1ccc(cc1)/C=C/2\C(=O)c3ccc(c(c3O2)CN4CCN(CC4)c5ccc(cc5)F)O C62977223
Cc1cc(nc(n1)N[C@H](c2cccc(c2)Br)c3cc(sc3NC(=O)c4ccco4)C)C C46020767
C/C=C/C=C/C1=NN([C@@]2(C1)[C@@H](C(=O)N2c3nc4ccccc4s3)Cl)c5cccc(c5)S(=O)(=O)[O-] C06009723
CC(C)[C@H](C(=O)[O-])NC(=O)CO/N=C/1\CC[C@@]2([C@H]3CC[C@]4([C@H]([C@@H]3CCC2=C1)CC[C@@]4(C(=O)C)O)C)C C08789050
Cc1nnc(s1)SCC2=C(N3[C@H]([C@H](C3=O)NC(=O)[C@@H](C)n4cc(cn4)Cl)SC2)C(=O)[O-] C09355860
c1cc(cc(c1)S(=O)(=O)N2CCN(CC2)S(=O)(=O)c3ccc(c(c3)C(=O)[O-])Cl)[N+](=O)[O-] C13067581
CCc1ccc(cc1)S(=O)(=O)N2CCN(CC2)c3cc4c(cc3F)c(=O)c(cn4CC)C(=O)[O-] C13087987
CCN(CC)C(=O)c1ccc2c(c1)[C@@H]3[C@@H](C[C@H]([C@H]3Cl)Sc4ccccc4[N+](=O)[O-])[C@@H](N2)C(=O)[O-] C13144748
CCn1cc(c(=O)c2c1cc(c(c2)F)N3CCN(CC3)C(=O)c4cccc5c4O[C@@H]([C@H]5C)C)C(=O)[O-] C13258532
Cn1c(nnc1Sc2cnn(c(=O)c2Cl)c3ccc(cc3)C(=O)[O-])C[C@@H]4CCS(=O)(=O)C4 C13273455
CS(=O)(=O)c1ccc(c(c1)[N+](=O)[O-])N2CCN(CC2)S(=O)(=O)c3ccc(c(c3)C(=O)[O-])F C13310847
c1cc(c(cc1S(=O)(=O)N2CCCC2)[N+](=O)[O-])OS(=O)(=O)c3ccc(c(c3)C(=O)[O-])Cl C13342717
CCn1cc(c(=O)c2c1cc(c(c2)F)N3CCN(CC3)S(=O)(=O)c4ccc(cc4F)F)C(=O)[O-] C13360403
c1ccc2c(c1)ccc3c2c(co3)CC(=O)Nc4ccc(cc4)S(=O)(=O)N5CCC[C@H](C5)C(=O)[O-] C13396073
Cc1c(cc(o1)/C=C/C(=O)N2CCN(CC2)S(=O)(=O)c3ccccc3Br)C(=O)[O-] C13413575
Cc1cccn2c1nc(c(c2=O)/C=C\3/C(=O)N(C(=S)S3)CCC(=O)[O-])N4C[C@@H](O[C@H](C4)C)C C13427236
CC(C)OC(=O)[C@@H]1CC2=C/C(=N/OCC(=O)[O-])/CC[C@]2([C@H]3[C@@H]1[C@@H]4CC[C@]5([C@]4(CC3)C)CCC(=O)O5)C C13467262
CCc1ccccc1N2C[C@H](CC2=O)c3nnc(s3)/N=C(/c4cc(cc(c4C)[N+](=O)[O-])[N+](=O)[O-])\[O-] C20580075
CCOc1ccc(cc1S(=O)(=O)[N-]c2ccc(cc2Cl)Cl)N3C(=O)[C@H](CS3(=O)=O)C C32525598
CCOc1ccc(cc1S(=O)(=O)[N-]c2cc(cc(c2)Cl)Cl)N3C(=O)[C@H](CS3(=O)=O)C C32525606
CN(CC(=O)N1CCCC1)C(=O)c2ccc(c(c2)[N-]S(=O)(=O)c3cccs3)N4CCNCC4 C33033310
c1ccn2c(c1)nc(c(c2=O)/C=C/3\C(=O)N(C(=S)S3)CCC(=O)[O-])N4CCC5(CC4)OCCO5 C34988082
Cc1cc(nc(n1)[N-]S(=O)(=O)c2ccc(cc2)N3CC4=C(C3=O)[C@@H](NC(=O)N4C)c5ccccc5)C C35326611
CCC1=C([C@H](N2C(=CSC2=N1)/C=C(/N3CCN(CC3)C(=O)C)\[O-])c4ccccc4OC)C(=O)OC C36063238
c1ccc(cc1)C[C@]2([C@H]3[C@@H]([C@@H](N2)c4ccc(cc4)[N+](=O)[O-])C(=O)N(C3=O)c5ccc(cc5)F)C(=O)[O-] C20138127
c1ccc(c(c1)F)S(=O)(=O)N2CCC[C@@H](C2)c3nc4c(c(n3)[O-])nnn4Cc5ccc(cc5)F C06161895
c1cc(ccc1Cn2c3c(c(nc(n3)[C@H]4CCCN(C4)S(=O)(=O)c5ccc(cc5)F)[O-])nn2)F C15907261
c1cc(ccc1COc2ccc(cc2/C=C/3\C(=O)N(C(=S)S3)CC(=O)[O-])Br)[N+](=O)[O-] C03765866
C=CCN1c2ccccc2[C@@]3(C1=O)[C@@H]4C(=NC(=NC4=O)SCc5ccccc5F)[N-]C(=C3C#N)N C39217716
C[C@H](C(=O)N1CC(=O)Nc2c1cccc2)Sc3nnc(n3[C@H](C(C)C)C(=O)[O-])c4cccs4 C13272117
Cc1c2c(=O)[nH]c(nc2sc1C(=O)[O-])CSC3=N[C@@H]4[C@@H](C(=CS4)c5ccccc5)C(=O)N3C C39691843
C[C@@H]1C(=C2C(=NC(=NC2=O)CSc3nc4cc(ccc4c(=O)n3CCC(C)C)Cl)O1)C(=O)[O-] C39691982
CCn1c(=O)c2ccc(cc2nc1SCC(=O)N([C@H]3CCS(=O)(=O)C3)C4CCCC4)C(=O)[O-] C13202550
CCN1[C@H](N=C2C(=C(CS2)c3cccs3)C1=O)SCc4[nH]c(=O)c5ccc(cc5n4)C(=O)[O-] C39722788
CCOC(=O)[C@@H]1[C@@H](SC2=C1CCCC2)NC(=O)[C@@H](C)Sc3nnc4n3c5c(c(n4)[O-])CCC5 C39733486
CCOC(=O)[C@@H]1[C@@H](SC2=C1CCC2)NC(=O)[C@@H](C)Sc3nnc4n3c5c(c(n4)[O-])CCCC5 C39733510
CCn1c(c(c(c(c1=O)C#N)C)/C=C/2\C(=O)N(C(=S)S2)CCCC(=O)[O-])N3C[C@H](C[C@@H](C3)C)C C39769389
CCCn1c(c(c(c(c1=O)C#N)C)/C=C/2\C(=O)N(C(=S)S2)CC(=O)[O-])N3C[C@H](O[C@H](C3)C)C C39770404
Cc1c(c(n(c(=O)c1C#N)C)N2C[C@@H](C[C@H](C2)C)C)/C=C\3/C(=O)N(C(=S)S3)CCCC(=O)[O-] C39989581
CCCn1c(c(c(c(c1=O)C#N)C)/C=C\2/C(=O)N(C(=S)S2)CCC(=O)[O-])N3CCCCCC3 C39990216
CCN(CC)c1ccc(cc1)C(=O)N2CCCc3c2ccc(c3)S(=O)(=O)[N-]c4nnc(s4)C C40176073
C[C@H](C(=O)[O-])N1C(=O)[C@@H]2[C@H]3C[C@@H]([C@@H]2C1=O)[C@@H]4[C@@H]3[C@H](c5c([nH]c(=O)s5)S4)c6ccc(cc6)N(C)C C40205439
Cc1ccc(c(c1)[C@H]2[C@H]3[C@@H](C(=O)N(C3=O)C4CCCCC4)[C@@](N2)(Cc5ccc(cc5)[N+](=O)[O-])C(=O)[O-])C C33860910
Cn1c(=O)c2c3c(sc2nc1SCC(=O)N[C@H](Cc4c[nH]c5c4cccc5)C(=O)[O-])CCCC3 C13254002
c1cnc(nc1)N2CCN3c4ccc(cc4C[C@@]5([C@@H]3C2)C(=NC(=O)N(C5=O)c6ccc(cc6)F)[O-])[N+](=O)[O-] C09344308
Cc1cc(c(n1c2ccc(c(c2)Cl)[N+](=O)[O-])C)/C=C/3\C(=NC(=O)N(C3=O)c4ccc(cc4)F)[O-] C59135366
c1ccc(cc1)n2c3c(cn2)c(nc(n3)SCC(=O)N(c4ccccc4)[C@H]5CCS(=O)(=O)C5)[O-] C14159158
CC1(CC(=C2[C@H]([C@H]3C(=NC(=NC3=O)SCc4ccc(cc4)[N+](=O)[O-])N=C2C1)c5cccnc5)[O-])C C39749487
Cc1c(c(=O)n([nH]1)c2ccccc2)[C@@]3([C@@H]4[C@@H](NC3=O)N(C(=NC4=O)[O-])Cc5ccccc5)C(F)(F)F C39272595
Cc1c(c(=O)n([nH]1)c2ccccc2)[C@]3([C@@H]4[C@@H](NC3=O)N(C(=NC4=O)[O-])Cc5ccccc5)C(F)(F)F C39272596
c1cc(ccc1F)S(=O)(=O)Nc2cc(ccc2N3CCN(CC3)CC(=O)N4CCCC4)C(=O)[O-] C64580625
C[C@@H]1CCc2c(c(c3cc(ccc3n2)S(=O)(=O)N4CCC(CC4)C(=O)NC[C@@H]5CCCO5)C(=O)[O-])C1 C20355702
COc1cc(cc(c1OCC=C)Br)[C@H]2c3cc4c(cc3OC(=C2C#N)N)OCO4 C02128689
Cc1ccc(cc1)C(=O)Nc2nnc(s2)CC(=O)N/N=C/c3ccc(cc3)Br C00825474
Cc1ccc(cc1)S(=O)(=O)N[C@]2(C(=O)N(C(=O)N2)c3ccc(c(c3)Cl)F)C(F)(F)F C02863482
Cc1ccc2c(c1)c(=O)cc(o2)C(=O)Nc3c(c4c(s3)CCCC4)C(=O)NC[C@H]5CCCO5 C08869324
CC1CCN(CC1)S(=O)(=O)c2ccc(cc2)C(=O)NNc3nc4c(cc(cc4s3)F)F C09381937
COCCn\1c2ccc(cc2s/c1=N\C(=O)c3cccc(c3)Br)S(=O)(=O)N C09723286
CC(C)c1ccc(cc1)NC(=O)C2CCN(CC2)S(=O)(=O)c3ccc4c(c3)CCC(=O)N4 C09831191
c1ccc(c(c1)c2[nH]c3ccccc3n2)NC(=O)[C@H]4CCCN4S(=O)(=O)c5cccs5 C10186973
c1ccc2c(c1)c(=O)n(c(n2)SCC(=O)C(=C3Nc4ccccc4N3)C#N)c5ccccc5F C10316968
CCOC(=O)C1=C(OC2=C([C@@]13c4ccccc4N(C3=O)C)C(=O)C[C@H](C2)c5cccc(c5)Cl)N C10339256
CCOC(=O)[C@@]1([C@@]2(O1)CC[C@H]3[C@@]2(CC[C@@H]4[C@@H]3CC[C@H]5[C@@]4(CC[C@@H](C5)OC(=O)C)C)C)C(=O)N C12657694
c1ccc(cc1)C2=NN(CC2)C(=O)CSc3nnc(n3N)c4ccc(cc4Cl)Cl C13120197
C[C@H]1Cc2ccccc2N1S(=O)(=O)c3cccc(c3)C(=O)NNC(=O)c4cccc(c4)Cl C13145619
c1ccc(cc1)/C=C/c2nc(c3c4c(sc3n2)CCCC4)N5CCN(CC5)S(=O)(=O)N C14248972
C[C@H]1CC2=C([C@H](Nc3ccccc3N2)c4cccc(c4OC(C)C)OC)C(=O)[C@H]1C(=O)OC C14943486
Cc1ccc(cc1C(=O)NNC(=O)C23CC4CC(C2)CC(C4)C3)S(=O)(=O)N5CCCC[C@H]5C C15900564
CC(C)(C)[C@H]1CCc2c(cc(s2)C(=O)NNS(=O)(=O)c3ccc4c(c3)OCCO4)C1 C16120631
Cc1cccc(c1C)n2c(c(c(n2)C(C)C)/C=C\3/C(=O)N(C(=O)N3)Cc4ccc(cc4)F)O C16534115
Cc1ccc(c(c1)C)S(=O)(=O)N2CCC(CC2)C(=O)NNC(=O)C34CC5CC(C3)CC(C5)C4 C17157520
COC(=O)c1ccc(cc1)[C@@H]2[C@H]3CN(CC=C3C(=C(C2(C#N)C#N)N)C#N)Cc4ccccc4 C19852139
Cc1ccc(cc1C)S(=O)(=O)c2cnc([nH]c2=O)SCC(=O)Nc3ccc(cc3F)F C20355875
c1cc(c(cc1[C@@H]2[C@@H]3CC=C[C@H]3c4cc(ccc4N2)C(=O)NC[C@@H]5CCCO5)[N+](=O)[O-])Cl C20704876
C[C@@H]1CCc2c(sc3c2c(=O)n(c(n3)S[C@H](C)C(=O)NC(=O)NC)CCC(C)C)C1 C20984608
CCNC(=O)NC(=O)[C@H](C)Sc1nc2c(c3c(s2)C[C@@H](CC3)C)c(=O)n1CC(C)C C21135183
CCNC(=O)NC(=O)[C@@H](C)Sc1nnc(n1C)c2cc3c(s2)CC[C@H](C3)C(C)(C)C C09944407
C[C@@H](C(=O)N[C@H]1CCCc2c1cccc2)Sc3[nH]c(=O)c4cnn(c4n3)c5cccc(c5)Cl C25256010
Cc1c(nc2ccccc2n1)N3CC[NH+](CC3)[C@H](c4c[nH]c5c4cc(cc5)Br)C(=O)[O-] C32072210
Cc1c(nc2ccccc2n1)N3CC[NH+](CC3)[C@@H](c4c[nH]c5c4ccc(c5)Br)C(=O)[O-] C32091480
COc1ccc(cc1)c2nc3c(s2)C[NH+](CC3)[C@@H](c4c[nH]c5c4cccc5OC)C(=O)[O-] C31815037
Cc1c(c(nc2c1/C(=C/c3cc(ccc3OCC(=O)OC)Br)/C(=C2C#N)C)N)C#N C16249528
Cc1cc(ccc1NS(=O)(=O)c2ccc(s2)/C=C/c3c(c(no3)C)NC(=O)C)Cl C33303168
CCN1C2=C([C@H](NC1=O)c3ccc(cc3C)C)C(=O)N(C2)CCC(=O)Nc4ccc(cc4)F C35967465
C[C@H]1CCc2c(sc3c2c(=O)[nH]c(n3)[C@H](C)Sc4nnc(s4)NC[C@@H]5CCCO5)C1 C21737880
CCCCN1C(=O)/C(=C\2/C[C@@H](Sc3ccccc3N2)c4ccc(cc4)OC)/C(=O)NC1=O C26599786
COc1ccc(cc1OCc2ccccc2)[C@H]3[C@H]4C(=NN=C4OC(=C3C#N)N)c5ccccc5 C08567966
COc1ccc(cc1OC)[C@H]2CC3=C([C@@H](C4=C(N=N[C@H]4N3)O)c5ccc(cc5)Cl)C(=O)C2 C39359228
C[C@H]1C(=O)Nc2cc(ccc2S1)C(=O)O[C@@H](C)C(=O)Nc3ccc(cc3)N4CCCCC4 C39606943
C[C@@H]1C(=O)Nc2cc(ccc2S1)C(=O)O[C@H](C)C(=O)Nc3ccc(cc3)N4CCCCC4 C39606945
Cc1ccc(c(c1)c2c3c([nH]n2)C(=O)N([C@@H]3c4ccc(cc4)C(C)C)[C@@H]5CCS(=O)(=O)C5)O C38701981
Cc1c\2c(oc1C(=O)Nc3ccccc3Br)CCC/C2=N\NC(=O)c4ccoc4C C40823526
CCC(=O)Nc1cc(nn(c1=O)[C@H](C)C(=O)Nc2ccc(cc2C)C)c3ccc(cc3)Cl C46079353
c1ccc(c(c1)c2csc3c2nc([nH]c3=O)N4CCC(CC4)C(=O)NC[C@@H]5CCCO5)F C49421098
CC\1=NN(C(=O)/C1=N\Nc2cccc(c2)O)c3nc(cs3)c4ccc(cc4)Br C09144595
C[C@@H]1C[C@@H](CN(C1)S(=O)(=O)c2cccc(c2)C(=O)NNC(=O)C34CC5CC(C3)CC(C5)C4)C C15900708
COc1ccc(cc1OCc2ccccc2)[C@H]3[C@@H]4C(=NN=C4OC(=C3C#N)N)c5ccccc5 C08567966
C[C@@H]1c2c([nH]n(c2=O)c3nc4ccccc4s3)C=C(N1CCC5=c6cc(ccc6=[NH+]C5)F)[O-] C63294864
c1c2c(sc1C(=O)NNC(=O)CCC3=NC(=O)C4=C5CCCC[C@H]5SC4=N3)CCCCCC2 C38649391
CC1=C([C@H](C2=C(N1)C[C@@H](CC2=O)c3ccc(c(c3)OC)OC)c4cccc(c4)O)C(=O)OC C00838645
Cc1cc(c(c(c1)C)NC(=O)CS[C@@H]2N=NC(=O)[C@@H]3N2NC(=C3)c4ccc(cc4)C(C)C)C C64701215
c1ccc(cc1)Cn2c3c(nc(nc3n(c2=O)c4ccc(cc4)F)c5cc(ccc5F)F)C(=O)N C64965879
c1ccc(cc1)CN(Cc2ccccc2)C(=O)[C@@H]3CC=CC[C@H]3C(=O)Nc4ccc(cc4)S(=O)(=O)N C05492515
C[C@H](C12CC3CC(C1)CC(C3)C2)NS(=O)(=O)c4ccc(cc4)NC(=S)NC(=O)c5ccco5 C03878502
CCCCCCn1c(=O)c2c3c(sc2nc1SCC(=O)Nc4c(ccs4)C(=O)N)CCC3 C08759173
Cc1cc(cc(c1)NS(=O)(=O)c2ccc3c(c2)c(=O)c(c[nH]3)C(=O)NCc4ccc(cc4)Cl)C C06181524
C=CCn1c(cnc1SCC(=O)NCCc2ccc(cc2)S(=O)(=O)N)c3ccc(cc3)Cl C09129867
c1ccc(cc1)C[C@@H](C(=O)NCc2ccccc2Cl)NS(=O)(=O)c3ccc4c(c3)CCC(=O)N4 C09611334
Cc1ccc(cc1)CCNC(=O)[C@H](Cc2ccccc2)NS(=O)(=O)c3ccc4c(c3)CCC(=O)N4 C09611391
c1ccc(c(c1)COc2ccccc2C(=O)OCC(=O)Nc3c(ccs3)C(=O)N)Br C09746604
CCc1ccc(c(c1)Br)OCC(=O)NNC(=S)NC(=O)/C=C/c2ccccc2OC C10042201
Cc1ccc(c(c1)Br)OCC(=O)NNC(=S)NC(=O)COc2ccc(cc2C)Cl C12503429
c1ccc2c(c1)nc(s2)SCc3ccc(cc3)C(=O)OCC(=O)Nc4c(ccs4)C(=O)N C13100534
c1cc(ccc1NS(=O)(=O)c2ccc(c(c2)NC(=S)NC[C@H]3CCCO3)N4CCCC4)Cl C09631615
Cc1cc(ccc1OCC(=O)NC(=S)NNC(=O)COc2ccc(cc2)Cl)Br C13976276
Cc1cccc(c1)OCC(=O)NNC(=S)NC(=O)COc2ccc(cc2Cl)Br C13978758
Cc1cccc(c1)OCC(=O)NC(=S)NNC(=O)COc2ccc(cc2Cl)Br C13979222
CCc1ccc(cc1)OCC(=O)NC(=S)NNC(=O)COc2ccc(cc2Cl)Br C13979237
CCCCn1c(c(c(=O)[nH]c1=O)N(CC(C)C)C(=O)CSc2ccc(cc2)Br)N C14669825
CCOc1ccc(cc1Br)C(=O)NC(=S)NNC(=O)COc2ccccc2Cl C14771015
CC(C)c1ccc(cc1)NC(=S)NNC(=O)C2CCN(CC2)S(=O)(=O)c3ccc(c(c3)F)F C15885793
CSCC[C@@H](c1[nH]c2ccccc2n1)NC(=O)c3ccc(cc3)S(=O)(=O)Nc4ccc(cc4)F C16645913
C1Cc2c(sc3c2c(=O)[nH]c(n3)CSCC(=O)NNC(=O)CC45CC6CC(C4)CC(C6)C5)C1 C17185802
Cc1c(sc2c1c(=O)[nH]c(n2)CS[C@@H](C)C(=O)NNC(=O)c3cc4c(s3)CC[C@@H](C4)C)C C17640036
CCCn1c2ccc(cc2nc1CCC(=O)N[C@@H](C)c3ccc(cc3)Br)S(=O)(=O)N C17961446
COc1ccc(cc1)[C@H](CNC(=O)Cn2c(n[nH]c2=S)c3cccs3)c4c[nH]c5c4cccc5 C18074723
CCCCN(c1c(n(c(=O)[nH]c1=O)CC(C)C)N)C(=O)CSc2ccc(cc2C)Br C18229110
c1ccc(c(c1)OCc2nnc(n2N)SCC(=O)N[C@@H](c3ccc(cc3)F)c4cccs4)F C18524933
c1ccc(cc1)[C@@H]2OCc3cc(cc(c3O2)COC(=O)C[C@H](c4ccc(cc4)Cl)NC(=O)N)F C23642151
CCOC(=O)c1c2c(sc1NC(=O)[C@@H](C)Sc3nc(c(s3)CC(=O)N)C)C[C@@H](CC2)C C24901496
CC(C)[C@H](CCNC(=O)[C@@H](C(C)C)NC(=O)Cc1c2ccccc2c(=O)[nH]n1)c3ccc(cc3)Cl C25108007
CCc1ccc(cc1)N2C(=O)[C@H]3[C@@H]([NH2+][C@@]([C@@H]3C2=O)(Cc4c[nH]c5c4cccc5)C(=O)[O-])c6cc(ccc6C)C C34782033
c1ccc(c(c1)CO[C@]2(C[C@H]([C@H]([C@H](C2)OCc3ccc(cc3)C(F)(F)F)O)O)C(=O)NCC4CC4)C#N C35591942
C[C@H](C(=O)NCCNC(=O)c1ccccc1)SCc2[nH]c(=O)c3c(csc3n2)c4ccccc4 C25517084
CCCCNC(=O)[C@H](c1ccc(cc1)C(F)(F)F)N(Cc2ccc(o2)C)C(=O)c3cccc(c3O)O C36597697
Cc1c(c(=O)n(n1C)c2ccccc2)NC(=S)N[C@H](C(Cl)(Cl)Cl)NC(=O)CC(C)C C08684559
Cc1ccc(c(c1)CSC[C@H]2C(=O)Nc3cc(ccc3N2)C(=O)NCCc4ccc(c(c4)OC)OC)C C09505468
CC(C)[C@H](C(=O)NN/C=C/1\C=C(C=C(C1=O)OC)Br)NC(=O)c2ccc(cc2)Cl C10040237
c1ccc(cc1)C(c2ccccc2)C(=O)N[C@H](C(Cl)(Cl)Cl)NC(=S)N[C@H]3N=CN=N3 C39462718
C[C@H]1CCC[C@H]([C@@H]1C)NC(=O)COC(=O)[C@@H](Cc2c[nH]c3c2cccc3)NC(=O)c4cccs4 C39615886
CN(C)c1ccc(cc1)[C@H](CNC(=O)/C=C\2/CS[C@H](N2)N3CCCC3=O)c4c[nH]c5c4cccc5 C39957762
C[C@H]1C[C@@H](CN(C1)S(=O)(=O)c2ccc(cc2)NC(=S)Nc3ccc(cc3)NC(=O)C4CC4)C C39970917
CCc1c(sc(c1C(=O)N)NC(=O)CSc2nnc(n2CC=C)c3cc(sc3)C(C)C)C C39973662
C[C@@H]1CCc2c(sc(c2C(=O)N[C@@H]3CCS(=O)(=O)C3)NC[C@@H](COc4ccccc4Cl)O)C1 C40314088
C[C@H]1CCc2c(sc(c2C(=O)N[C@@H]3CCS(=O)(=O)C3)NC[C@@H](COc4ccccc4Cl)O)C1 C40314090
Cc1ccc(cc1C)OC[C@H](CNc2c(c3c(s2)C[C@@H](CC3)C)C(=O)N[C@@H]4CCS(=O)(=O)C4)O C40314885
Cc1cc(ccc1Cl)OC[C@H](CNc2c(c3c(s2)C[C@H](CC3)C)C(=O)N[C@@H]4CCS(=O)(=O)C4)O C40317232
c1ccc(cc1)CNS(=O)(=O)c2cccc(c2)C(=O)NNC(=O)C3(CCC3)c4cccc(c4)Cl C45547207
CNS(=O)(=O)c1cc(ccc1OC)/C=C/C(=O)NC[C@@H](c2ccccc2)c3c[nH]c4c3cccc4 C45864240
Cc1c(c(=O)n(n1C)c2ccccc2)NC(=S)N[C@@H](C(Cl)(Cl)Cl)NC(=O)Cc3ccccc3 C00872962
CSCC[C@@H](C(=O)N=c1[nH]c2ccccc2[nH]1)NS(=O)(=O)c3ccc(cc3)Br C17304460
C/C(=N/Nc1[nH]nc(n1)SCC(=O)NCCc2ccc(cc2)F)/c3ccc(cc3)Br C59020880
Cc1cc2c(c(=O)n1Cc3ccccc3OC)[C@@H](C(=C(O2)N)C#N)c4cccc(c4)F C02441280
CCOc1ccc(cc1)n2c(=O)c3c4c(sc3nc2SCC(=O)N)CCCC4 C00641495
CCOC(=O)C1=C(NC(=S)N[C@@H]1c2cc(c(c(c2)Br)OC)OC)C C00997824
Cc1cc(c(n1c2ccccc2)C)C(=O)NNS(=O)(=O)c3ccc4ccccc4c3 C03335626
CCCCC(=O)N1c2ccccc2NC3=C([C@@H]1c4ccc(c(c4)OC)O)C(=O)CCC3 C06720425
CN(CC(=O)Nc1ccccc1F)S(=O)(=O)c2ccc3c(c2)c4c([nH]3)CCCC4 C06931272
C[C@@H]1C(=O)Nc2cc(ccc2S1)C(=O)O[C@@H](C)C(=O)Nc3ccc(cc3Cl)F C08716067
C[C@@]1(C(=O)N(C(=O)N1)CC(=O)Nc2cc(ccc2F)F)c3ccc(cc3Cl)Cl C09508374
CC[C@H](c1ccc(cc1)Br)NC(=O)CN2C(=O)[C@]3(CCCC[C@@H]3C)NC2=O C09647577
Cc1ccc(o1)CNC(=O)[C@H](C)N2[C@@H](c3ccccc3C2=O)c4c[nH]c5c4cccc5 C09667303
c1cc(ccc1F)S(=O)(=O)CC(=O)NNc2nc3c(ccc(c3s2)Cl)Cl C10045962
C[C@H]1C[C@H](CC(C1)(C)C)NC(=O)C(=O)Nc2c3c(nn2c4ccc(cc4)Cl)CSC3 C12313110
c1cc(ccc1OCC(=O)NNS(=O)(=O)c2ccc(cc2)Cl)Br C12582903
C[C@@H]1CCc2c(c3cc(ccc3[nH]2)C(=O)NCc4ccccc4S(=O)(=O)N(C)C)C1 C12845502
c1ccc2c(c1)cc([nH]2)C(=O)N3CCN(CC3)C(=O)CCCc4c[nH]c5c4cccc5 C13683035
C[C@@H](c1ccc(cc1)Br)NC(=O)CN2C(=O)[C@](NC2=O)(C)c3ccccc3 C14266227
C[C@@H]1CCCC[C@]12C(=O)N(C(=O)N2)CC(=O)N[C@@H](C)c3ccc(cc3)Br C14268221
c1ccc2c(c1)CCC[C@@]23C(=O)N(C(=O)N3)CC(=O)Nc4ccc(cc4)SC(F)F C14634377
COc1cc(cc(c1OCc2ccccc2)I)/C=C\3/C(=O)NC(=O)N3 C15012803
c1cc(sc1)C(=O)C[C@@H]2C(=O)N(/C(=N/c3ccc(cc3)O)/S2)c4ccc(cc4)O C15055010
Cc1cc(c(n1c2ccccc2)C)C(=O)NNS(=O)(=O)c3cc(cc(c3)Cl)Cl C16149841
c1cc(ccc1CC(=O)Nc2cc(ccc2O)S(=O)(=O)N3CCCC3)Br C17360493
CCC[C@@H]1O[C@@H]2C[C@@H]3[C@@H]4CCC5=CC(=O)C=C[C@]5([C@@H]4[C@H](C[C@]3([C@@]2(O1)C(=O)CO)C)O)C C12402852
COc1cccc(c1)[C@@H]2[C@H]3CN(CC=C3C(=C(C2(C#N)C#N)N)C#N)Cc4ccccc4 C20274146
c1cc(sc1)C(=O)N2CCC[C@H]2C(=O)NNC(=O)c3cc4c(s3)CCCCC4 C21970933
Cc1ccc(cc1C)[C@H]2OC[C@H]3[C@@H](O2)[C@@H](O[C@@H](O3)c4ccc(c(c4)C)C)[C@H](CO)O C21985865
c1ccc(c(c1)NC(=O)[C@H]2CCCCN2S(=O)(=O)c3ccc(cc3)Br)O C22357109
CCc1ccc(cc1)S(=O)(=O)c2cnc3ccccc3c2N4CCC(CC4)C(=O)N C23704140
c1cc(sc1)S(=O)(=O)NC2CCN(CC2)C(=O)c3cc4cc(ccc4[nH]3)Cl C26115361
CC(C)c1ccc(cc1)[C@H]2c3c(c4ccccc4[nH]3)C[C@@H]5N2C(=O)CN(C5=O)CCCO C26772032
C/C(=N\N=C\1/NC(=O)[C@H](S1)CC(=O)Nc2ccccc2Br)/C(C)(C)C C28049502
CC(C)(C)c1ccc(cc1)C(=O)NNC(=O)[C@H]2CCCN(C2)C(=O)c3cccs3 C32755037
c1ccc(cc1)S(=O)(=O)NC2CCN(CC2)C(=O)Nc3ccccc3Br C33122426
Cc1cc(c2c(c1)cc(c(=O)[nH]2)[C@H]3c4cc(c(cc4CCN3C(=S)NC)OC)OC)C C35313557
Cc1cc(c(c(c1C)S(=O)(=O)N2CCN(CC2)[C@@H](c3ccc(cc3)Cl)C(=O)N)C)C C12883468
Cc1ccc(cc1)S(=O)(=O)N[C@@H](c2ccccc2)C(=O)N3CC[C@@]4(CCCC[C@H]4C3)O C02451431
c1ccc2c(c1)N[C@@H](S2)SCC(=O)N/N=C/[C@@H]3C=NN=C3c4ccc(cc4)F C38610407
C/C(=N\c1c(c2c(s1)CCCC2)C(=O)N)/CC3=NC(=O)C4=C5CCCC[C@H]5SC4=N3 C39291645
C[C@@]12CC[C@@H](C1(C)C)C[C@H]2NC(=O)CN3C(=O)[C@@](NC3=O)(C)c4ccc(c(c4)F)F C36007767
C[C@H](C(=O)Nc1ccc(cc1)Br)OC(=O)c2ccc3c(c2)CCC(=O)N3 C45556389
C[C@@H](C(=O)Nc1ccc(cc1C(C)C)C(C)C)NC2=NS(=O)(=O)c3c2cccc3 C27136727
COc1ccccc1NC(=O)N2CCC(CC2)CNC(=O)C3(CC3)c4cccs4 C49523767
CCOc1cccc(c1O)/C=N/n2c(n[nH]c2=S)c3ccccc3Br C09320497
CCCCN1C(=O)[C@H]2[C@@H](C1=O)[C@@]3(c4cc(ccc4NC3=O)Br)N[C@H]2C(C)C C20565961
CCCCN1C(=O)[C@@H]2[C@H](N[C@@]3([C@@H]2C1=O)c4cccc(c4NC3=O)Cl)Cc5ccccc5 C20566645
[H]/N=c\1/c(=C/c2ccc(cc2)OCc3ccccc3Cl)/c(=O)nc-4s/c(=C\CC)/[nH]n14 C01791637
c1cc(sc1)C(=O)N2CCC(CC2)C(=O)NNC(=O)CC34CC5CC(C3)CC(C5)C4 C07283327
Cc1c2c([nH]n1)NC(=O)CS[C@@H]2c3ccc(c(c3)OC)OCc4ccc(cc4)Cl C20898885
C[C@@H]1CCc2c(sc(c2C(=O)OC(C)C)NC(=O)[C@@H]3CC(=O)Nc4c3cccc4)C1 C58999250
CNc1c(cnc(n1)N/N=C/c2cc(cc(c2OC)Br)Br)F C59640397
Cc1ccc(cc1C)n2c(=O)c(c([nH]c2=O)O)[C@@H]3c4cc(c(cc4CC[NH2+]3)OC)OC C03984863
CCCCN1C(=O)[C@@H]2[C@H]([NH2+][C@]3([C@@H]2C1=O)c4ccccc4NC3=O)Cc5ccc(cc5)O C05348125
CCOC(=O)c1c2c(sc1NC(=O)[C@H](C)[NH+]3CCC(CC3)C(=O)N)C[C@@H](CC2)C C03252577
CCOC(=O)c1c2c(sc1NC(=O)[C@@H](C)[NH+]3CCC(CC3)C(=O)N)C[C@H](CC2)C C03252572
CC(C)[NH+]1CCC(=CC1)N/N=C(/c2ccccc2NS(=O)(=O)c3cccs3)\O C06459471
c1ccc(cc1)/C=C/S(=O)(=O)N2CC[NH+](CC2)CC(=O)Nc3c(c4c(s3)CCC4)C(=O)N C08937786
c1cc(oc1)C[NH+](Cc2cccs2)CC(=O)Nc3cc4c(cc3Br)[nH]c(=O)[nH]4 C09795190
CCC[NH+]1CCc2c(sc(c2C(=O)N)NC(=O)Cc3ccc(cc3)S(=O)(=O)C(C)C)C1 C12070741
Cc1c(ccc2c1NC(=O)[C@@]23[C@H]4[C@@H]([C@H]([NH2+]3)[C@H](C)O)C(=O)N(C4=O)CCc5ccccc5)Cl C12885011
CC[C@H](C)N1C(=O)[C@@H]2[C@H]([NH2+][C@]3([C@@H]2C1=O)c4ccccc4NC3=O)Cc5c[nH]c6c5cccc6 C12887356
c1ccc(cc1)C[C@@H](C(=O)N2CCC3(CC2)c4c([nH]cn4)CC[NH2+]3)NC(=O)c5ccco5 C08791968
C[C@H](c1ccc(cc1)S(=O)(=O)N)NC(=O)C[NH+]2CCC[C@@H]2c3nc4ccccc4s3 C14161170
Cc1ccc(c(c1)C)n2c(=O)c(c(nc2O)O)[C@@H]3c4cc(c(cc4CC[NH2+]3)OC)OC C09109462
COc1ccc(cc1OC(F)F)[C@@H]2[NH+]=C(Nc3n2c4cc5c(cc4n3)OCCCO5)N C19357707
Cc1ccc(cc1)NC(=O)CSc2nc3c(c([nH]n3)C)c(=[NH2+])n2c4ccccc4C C04686193
CC(=O)N[C@@H](Cc1c[nH]c2c1cccc2)C(=O)NC[C@H](c3ccco3)[NH+]4CCCCC4 C27498441
CC(=O)N[C@H](Cc1c[nH]c2c1cccc2)C(=O)NC[C@@H](c3ccco3)[NH+]4CCCCC4 C27498455
c1cc(ccc1CCNC(=O)C[NH+]2CCN(CC2)c3ccc(cc3)F)S(=O)(=O)N C02646254
c1ccc(c(c1)N2CC[NH+](CC2)CC(=O)NCCc3ccc(cc3)S(=O)(=O)N)F C03582941
C[C@@H]1[C@@H](N[C@@H](O1)c2ccccc2NS(=O)(=O)C)C[NH+](C)Cc3c[nH]c4c3cccc4 C39532688
CCCCCN1c2ccccc2[C@H]([C@@H](C1=O)C(=O)N[C@@H]3C(=c4ccccc4=[NH+]C3=O)O)O C39550197
CCC[C@H](C)C(=O)N1C[C@@H](C2(C1)CC[NH2+]CC2)C(=O)N[C@@H](C(C)C)C(=O)NC(C)(C)C C39685707
CC(C)[C@@H](C(=O)NC(C)(C)C)NC(=O)[C@H]1CN(CC12CC[NH2+]CC2)C(=O)c3cccc(c3)Cl C39685773
CCC(CC)C(=O)N1C[C@H](C2(C1)CC[NH2+]CC2)C(=O)N[C@@H](C)c3[nH]c4cc(ccc4n3)C C39695763
Cc1c(c(n[nH]1)C)[C@@H](C)NC(=O)[C@H]2CN(CC23CC[NH2+]CC3)C(=O)c4ccc5ccccc5c4 C44713687
Cc1c(c(n[nH]1)C)[C@H](C)NC(=O)[C@@H]2CN(CC23CC[NH2+]CC3)C(=O)CCC4CCCC4 C44713706
Cc1c(c(n[nH]1)C)[C@H](C)NC(=O)[C@@H]2CN(CC23CC[NH2+]CC3)C(=O)C4(CCCCC4)C C44713843
Cc1c(c(n[nH]1)C)[C@H](C)NC(=O)[C@H]2CN(CC23CC[NH2+]CC3)C(=O)C4(CCCCC4)C C44713847
Cc1ccc(c(c1F)C(=O)N2C[C@@H](C3(C2)CC[NH2+]CC3)C(=O)N[C@@H](C)c4c([nH]nc4C)C)Cl C44713893
CCCC[C@@H](C)C(=O)N1C[C@@H](C2(C1)CC[NH2+]CC2)C(=O)N[C@@H](C)c3c([nH]nc3C)C C44714122
Cc1ccccc1CC(=O)N2C[C@@H](C3(C2)CC[NH2+]CC3)C(=O)N[C@@H](C)c4c([nH]nc4C)C C44714312
Cc1c(c(c2ccnn2c1NCc3nc4ccccc4s3)C#N)N[C@@H]5CCC[NH2+]C5 C45245157
c1cc([nH+]cc1CNC(=O)CCCC[C@H]2[C@@H]3[C@H](CS2)NC(=O)N3)N4CCCCCC4 C48374860
CC(C)[NH2+][C@H](COc1c(cc(cc1Br)[N+](=O)[O-])Br)C(=O)N C50441524
Cc1ccc2c(c1)[nH]c(n2)[C@@H](C)NC(=O)[C@@H]3CN(CC34CC[NH2+]CC4)C(=O)c5ccccc5F C39695688
Cc1ccc2c(c1)[nH]c(n2)[C@H](C)NC(=O)[C@@H]3CN(CC34CC[NH2+]CC4)C(=O)c5ccc(cc5F)F C39695725
Cc1ccc2c(c1)[nH]c(n2)[C@@H](C)NC(=O)[C@H]3CN(CC34CC[NH2+]CC4)C(=O)c5ccccc5 C44737186
Cc1ccc2c(c1)[nH]c(n2)[C@@H](C)NC(=O)[C@@H]3CN(CC34CC[NH2+]CC4)C(=O)c5cc(ccc5C)F C39695808
CCOc1c(cc(cc1Cl)[C@@H]2NC(=[NH+]c3n2c4cc5c(cc4n3)OCCCO5)N)OC C12549650
C[C@@H](C(=O)N1CCC2(CC1)c3c([nH]c[nH+]3)CCN2)NC(=O)c4ccc(cc4)C(C)(C)C C20573415
Cc1c(c(on1)C)COc2ccc(cc2OC)[C@H]3NC(=[NH2+])Nc4n3c5ccccc5n4 C12525587
c1cc2=[NH+][C@@H]3CN(CCC3=c2cc1Cl)C(=O)NCCC(=O)N4CCC(CC4)C(=O)N C63303047
Cc1c(c(=O)[nH]c(=O)[nH]1)CCC(=O)NC[C@@H](c2ccc(cc2)N(C)C)C3=c4ccccc4=[NH+]C3 C63399772
CCCC[C@H]1NN[C@@H](S1)NC(=O)[C@@H]2CC(=O)N(C2)CCC3=c4cc(ccc4=[NH+]C3)F C63557203
CC(C)[C@H]1NN[C@@H](S1)NC(=O)[C@@H]2CC(=O)N(C2)CCC3=c4cc(ccc4=[NH+]C3)F C63557255
c1cc2=[NH+]CC(=c2cc1Cl)CCN3C[C@H](CC3=O)C(=O)N[C@H]4NN[C@@H](S4)C(F)(F)F C63557471
COc1ccc2=[NH+]CC(=c2c1)CCN3C[C@@H](CC3=O)C(=O)N[C@@H]4NN[C@@H](S4)Cc5ccccc5 C63557989
Cc1cc(ccc1OC)S(=O)(=O)/N=C(\N)/NCCC2=c3cc(ccc3=[NH+][C@H]2C)F C63676506
C[C@H]1C(=C(NN1c2ccccc2F)C)CC(=O)NNC(=O)CC3=c4ccccc4=[NH+]C3 C64109111
C[C@@H]1c2c(cc(cc2OC(=O)[C@H]1CC(=O)NCCC3=c4cc(ccc4=[NH+]C3)OC)O)O C64600259
C[C@@H]1CCc2c(c(c3ccccc3n2)C(=O)O[C@@H](C)C(=O)Nc4ccc(cc4)S(=O)(=O)N)C1 C03165454
C[C@H]1CCc2c(c(c3ccccc3n2)C(=O)O[C@H](C)C(=O)Nc4ccc(cc4)S(=O)(=O)N)C1 C03165455
c1ccc2c(c1)c(c3c(n2)/C(=C/c4ccco4)/CC3)C(=O)OCC(=O)Nc5c(ccs5)C(=O)N C08620724
C[C@@]1(C(=O)N(C(=O)N1)CC(=O)NCC(=O)Nc2ccc(c(c2F)F)F)c3cccc4c3cccc4 C08645482
C[C@H](C(=O)Nc1ccc(cc1)S(=O)(=O)N)Sc2nc3cc(ccc3c(=O)n2CC=C)Cl C08706989
CC(C)[C@@H](c1ccc2c(c1)OCCCO2)NC(=O)CSc3nnc(n3N)Cc4ccccc4F C08728196
Cc1cc(ccc1Cl)OCCCC(=O)NNC(=O)Cc2[nH]c(=O)c3c(c(sc3n2)C)C C08921131
CC1=C([C@]2(c3cc(ccc3NC2=O)Br)C(=C(O1)N)C(=O)OC(C)C)C(=O)OCC=C C09034165
CCC(=O)NCCc1c2ccccc2[nH]c1/C=C\3/C(=NC(=O)N(C3=O)c4ccc(cc4C)C)O C01323540
c1ccc(cc1)Cn2c(c(c(=O)[nH]c2=O)N(Cc3ccco3)C(=O)Cc4c(cccc4Cl)F)N C09385477
CCCCOC(=O)C1=C(OC(=C([C@@]12c3cc(ccc3NC2=O)Br)C(=O)OC)C)N C09428143
c1ccc(cc1)Cc2nnc(n2c3ccccc3)SCC(=O)Nc4ccc(cc4)S(=O)(=O)N C09526167
C[C@H](c1ccc(cc1Cl)Cl)NC(=O)[C@@H](C)OC(=O)c2cc(ccc2OC)S(=O)(=O)N C10455428
CC(C)(C)c1ccc(cc1)S(=O)(=O)NCCC(=O)NNC(=O)c2cn(c3c2cccc3)C C10737005
C[C@@H](C(=O)Nc1ccc(cc1)S(=O)(=O)N2CCCC2)Nc3ccc(cc3)NC(=O)C4CC4 C10769326
c1cc(sc1)C(=O)NNC(=O)COC(=O)c2c3c(sc2NC(=O)C4CCCCC4)CCC3 C10932408
CCOC(=O)c1c2c(sc1NC(=O)CSc3nnc(n3N)c4cccs4)CCC2 C11591780
c1ccc(c(c1)C(=O)NCCc2ccc(cc2)S(=O)(=O)N)OCc3cn4ccccc4n3 C12791881
CCCCn1c(c(c(=O)[nH]c1=O)N(Cc2ccco2)C(=O)c3ccc(cc3F)Br)N C12924072
C[C@]1(C(=O)N(C(=O)N1)NC(=O)CNC(=O)c2c(c3ccccc3s2)Cl)CCc4ccccc4 C13164724
COc1ccccc1CC(=O)N(Cc2ccccc2)c3c(n(c(=O)[nH]c3=O)Cc4ccccc4)N C14382950
COc1ccccc1C(=O)N(Cc2ccccc2)c3c(n(c(=O)[nH]c3=O)Cc4ccccc4)N C14383109
CCCCn1c(c(c(=O)[nH]c1=O)N(C)C(=O)c2cc(nc3c2cccc3)c4cccs4)N C14656570
Cc1ccc2c(cc(c(c2n1)OCC(=O)O[C@@H](C)C(=O)Nc3c(ccs3)C(=O)N)Cl)Cl C16832823
Cc1ccc(cc1)c2csc3c2c(=O)n(cn3)CCC(=O)NNC(=O)c4ccccc4O C17576150
CC(C)[C@H](c1ccc2c(c1)OCCCO2)NC(=O)CSc3nnc(n3N)c4cccs4 C18526953
CCc1ccccc1NC(=O)CSc2nc3c(c(c(s3)C(=O)OCC)C)c(=O)n2N C20237724
CC(C)[C@@H](C(=O)NC(=O)N)Sc1nc2cc(ccc2c(=O)n1c3ccccc3OC)Cl C21135837
C[C@@H]1CCc2c(sc3c2c(=O)n(c(n3)S[C@@H](C(C)C)C(=O)NC(=O)N)C[C@@H]4CCCO4)C1 C22582913
CCOc1ccc(cc1)n2c(nnc2SCC(=O)NC(=O)N)c3ccc(cc3)Br C03430288
CC(C)Cn1c(c(c(=O)[nH]c1=O)[C@@H](c2ccc(cc2)OC)N3CCN(CC3)c4ccccc4)N C25778070
Cc1ccc2c(c1)c(c3c(n2)CCCC3)C(=O)OCC(=O)NCCc4ccc(cc4)S(=O)(=O)N C28806194
CCCCn1c(c(c(=O)[nH]c1=O)N(CC)C(=O)CN2CCc3c(ccs3)[C@@H]2c4ccccc4)N C15033934
Cc1cc(nc(n1)SCc2ccc(cc2)C(=O)NNC(=O)c3ccc4c(c3)NC(=O)CS4)C C36628494
CC[C@@]1(C(=O)N(C(=O)N1)CC(=O)NCC(=O)Nc2ccc(c(c2F)F)F)c3ccc(cc3)Cl C36812497
COCCCN(c1c(n(c(=O)[nH]c1=O)Cc2ccccc2)N)C(=O)c3cc4c(s3)CCCCC4 C13010475
Cc1ccc(c(c1)C2=NN=C(C2)C(=O)N[C@@H]3[C@H]([C@@H]4CCC[C@@H]4S3)C(=O)NCc5ccco5)O C38573407
Cc1ccc(c(c1)C2=NN=C(C2)C(=O)N[C@H]3C(=C4CCCC[C@H]4S3)C(=O)NCc5ccco5)O C38573432
Cc1cc(c(c(c1)O)C2=NN=C(C2)C(=O)N[C@@H]3[C@@H](C4=C(S3)CCC4)C(=O)NCc5ccco5)C C38704038
Cc1cc(c(c(c1)O)C2=NN=C(C2)C(=O)N[C@H]3[C@H](C4=C(S3)CCC4)C(=O)NCc5ccco5)C C38704041
C[C@H](C(=O)N(CC(C)C)c1c(n(c(=O)[nH]c1=O)CC(C)C)N)Oc2ccc(cc2)Br C24023126
c1ccc2c(c1)cc(o2)C3=NN([C@@H](C3)c4ccco4)C(=O)CNc5ccccc5SCC(=O)N C39519609
c1ccc2c(c1)c(c3c(n2)/C(=C/c4ccc(cc4)O)/CC3)C(=O)OCC(=O)N5CCC(CC5)C(=O)N C39542605
CCCSc1nc2n(n1)[C@@H](C(=C(N2)C)C(=O)N)c3cc(c(c(c3)Br)OC)OC C40980570
Cc1ccc(c(c1)c2c3c([nH]n2)C(=O)N([C@H]3c4ccc(c(c4)OC)O)CCCOC(C)C)O C08845779
c1cc(oc1)/C=N/Nc2[nH]nc(n2)SCC(=O)Nc3ccc(cc3)I C59005948
COc1ccccc1/C=N/Nc2[nH]nc(n2)SCC(=O)Nc3ccccc3Br C59018736
C[C@H]1CC=C(O1)/C=C/c2[nH]nc(n2)SCC(=O)NCC(=O)Nc3ccccc3Br C39770016
c1cc2c(c(sc2nc1)c3nnc(n3C[C@@H]4CCCO4)SCC(=O)Nc5ccc(cc5)F)N C64794543
CC1CCN(CC1)C(=O)c2ccc(cc2)NCC(=O)Nc3ccc(cc3)C(=O)NCc4ccco4 C66071544
CC[NH+](CC)CCn1c2ccccc2n(c1=[NH2+])C[C@H](c3ccc(c(c3)OC)OC)O C04599217
COc1ccccc1N2CC[NH+](CC2)C[C@H]3C[NH+]4CC[C@H]3C[C@@H]4CNC(=S)Nc5ccccc5 C08635967
Cc1ccccc1CC[NH+]2CCC[C@@H](C2)CN(C)C(=O)C[NH+]3CCC(CC3)C(=O)N C12314029
c1ccc(c(c1)C[NH2+]Cc2cn3c(n2)SCC3)OC[C@H](C[NH+]4CCSCC4)O C12438630
Cc1cn2cc(nc2s1)C[NH2+]Cc3ccc(c(c3)OC)OC[C@H](C[NH+](C)C(C)C)O C12438864
c1ccc(cc1)CC2CC[NH+](CC2)[C@@H]3[C@H]([C@@H]([C@H]4CO[C@@H]3O4)[NH2+]Cc5ccccc5O)O C12483452
C[NH+](Cc1ccccc1)C[C@H](COc2cc(ccc2OC)C[NH2+]C3CCC(CC3)O)O C12594414
Cc1nc(cs1)C[NH2+]Cc2ccc(c(c2)OC)OC[C@H](C[NH+](C)C3CCCCC3)O C12707475
c1ccc2c(c1)CC[NH+](C2)C[C@@H](COc3ccc(cc3)C[NH2+]CCCN4CCCC4=O)O C14948525
C[NH+]1CCN(CC1)C[C@@H](COc2cc(ccc2C[NH2+]CCCC3CCCC3)OC)O C20208105
C[NH+]1CCN(CC1)C[C@@H](COc2cc(ccc2C[NH2+]CCCc3cccnc3)OC)O C22914620
Cc1[nH+]ccn1CCCNC(=O)C[C@H]2C(=O)NCC[NH+]2Cc3cc(cc(c3)OC)OC C23337876
c1ccnc(c1)C[NH2+]Cc2ccc(cc2)CN(Cc3[nH]ccn3)[C@H]4CCCc5c4[nH+]ccc5 C34039359
C[NH+]1CCN(CC1)C[C@@H](COc2cc(ccc2OC)C[NH+]3CCC(CC3)CCO)O C23375370
CCCC[C@@H](C)C(=O)N1C[C@@H](C2(C1)CC[NH2+]CC2)C(=O)NC3CC[NH+](CC3)Cc4ccccc4 C39598254
CCC[C@H](C)C(=O)N1C[C@@H](C2(C1)CC[NH2+]CC2)C(=O)NCCC[NH+]3CCCC[C@@H]3C C39628304
CCC(CC)C(=O)N1C[C@@H](C2(C1)CC[NH2+]CC2)C(=O)NCCC[NH+]3CCCC[C@@H]3C C39628434
CCCC[C@@H](C)C(=O)N1C[C@H](C2(C1)CC[NH2+]CC2)C(=O)NCCC[NH+]3CCCC[C@@H]3C C39628571
C[C@@H]1CCCC[NH+]1CCCNC(=O)[C@@H]2CN(CC23CC[NH2+]CC3)C(=O)[C@@H]4CCC=CC4 C39628590
CC[C@H](C)CC(=O)N1C[C@@H](C2(C1)CC[NH2+]CC2)C(=O)NCCC[NH+]3CCCC[C@@H]3C C39628616
C[C@@H]1CCCC[NH+]1CCCNC(=O)[C@@H]2CN(CC23CC[NH2+]CC3)C(=O)C4CCOCC4 C39628662
CC[C@@H](c1ccccc1)C(=O)N2C[C@@H](C3(C2)CC[NH2+]CC3)C(=O)NCC(C)(C)C[NH+](C)C C39630847
CC(C)[NH+](CCNC(=O)[C@H]1CN(CC12CC[NH2+]CC2)C(=O)C3(CCCCC3)C)C(C)C C39634770
CC(C)[NH+](CCNC(=O)[C@H]1CN(CC12CC[NH2+]CC2)C(=O)c3csc4c3cccc4)C(C)C C39634858
C[NH+](C)[C@@H](CNC(=O)[C@@H]1CN(CC12CC[NH2+]CC2)C(=O)CCSC)c3ccc(cc3)OC C39663843
Cc1cc(nn1C)C(=O)N2C[C@H](C3(C2)CC[NH2+]CC3)C(=O)NC[C@@H](c4ccc(cc4)OC)[NH+](C)C C39663968
CC1(CCCCC1)C(=O)N2C[C@@H](C3(C2)CC[NH2+]CC3)C(=O)N[C@H](C[NH+](C)C)c4ccccc4 C39664705
C[NH+](C)C[C@H](c1ccccc1)NC(=O)[C@@H]2CN(CC23CC[NH2+]CC3)C(=O)CCCc4ccccc4 C39664808
Cc1ccsc1C(=O)N2C[C@@H](C3(C2)CC[NH2+]CC3)C(=O)N[C@@H](C[NH+](C)C)c4ccccc4 C39664914
CCc1ccc(cc1)C(=O)N2C[C@@H](C3(C2)CC[NH2+]CC3)C(=O)NC[C@H](c4ccccc4)[NH+](C)C C39675632
C[NH+](C)[C@@H](CNC(=O)[C@@H]1CN(CC12CC[NH2+]CC2)C(=O)c3cc(cc(c3)F)F)c4ccccc4 C39675638
C[NH+](C)[C@@H](CNC(=O)[C@@H]1CN(CC12CC[NH2+]CC2)C(=O)CCSC)c3ccccc3 C39675782
CC[C@H](c1ccccc1)C(=O)N2C[C@@H](C3(C2)CC[NH2+]CC3)C(=O)NC[C@@H](c4ccccc4)[NH+](C)C C39675791
C[NH+](C)[C@@H](CNC(=O)[C@H]1CN(CC12CC[NH2+]CC2)C(=O)c3csc4c3cccc4)c5ccccc5 C39675868
Cc1ccsc1C(=O)N2C[C@@H](C3(C2)CC[NH2+]CC3)C(=O)NC[C@H](c4ccccc4)[NH+](C)C C39675924
CCCC[NH+]1CCC(CC1)CNC(=O)[C@@H]2CN(CC23CC[NH2+]CC3)C(=O)[C@@H](C)CC C39683465
C1CCC(C1)CCC(=O)N2C[C@H](C3(C2)CC[NH2+]CC3)C(=O)NCC4CC[NH+](CC4)C5CCCC5 C39689117
CSCCC(=O)N1C[C@@H](C2(C1)CC[NH2+]CC2)C(=O)NCC3CC[NH+](CC3)C4CCCC4 C39689188
CCCC[C@@H](C)C(=O)N1C[C@@H](C2(C1)CC[NH2+]CC2)C(=O)NCC3CC[NH+](CC3)C4CCCC4 C39689220
CC[C@@H](c1ccccc1)C(=O)N2C[C@H](C3(C2)CC[NH2+]CC3)C(=O)NC[C@@H]4CCC[NH+]4CC C39695570
CC[NH+]1CCC[C@@H]1CNC(=O)[C@@H]2CN(CC23CC[NH2+]CC3)C(=O)c4csc(c4OC)Cl C39695600
CCc1ccc(cc1)[C@H](CNC(=O)[C@H](CC2=c3ccccc3=[NH+]C2)NC(=O)C)[NH+](C)C C63097978
Cc1ccc(cc1)C2=C[C@H](N(N2)c3ccccc3)NC(=O)CSC4[NH+]=c5ccccc5=[NH+]4 C63134591
C[C@@H]1[C@@H]([C@@H](N(N1)Cc2ccccc2)C)NC(=O)CS[C@@H]3[NH+]=c4ccc(cc4=[NH+]3)F C63340092
CC(C)C1=C[C@@H](NN1[C@@H]2CCS(=O)(=O)C2)C(=O)NCCC3[NH+]=c4ccccc4=[NH+]3 C63527306
COc1ccc(cc1)[C@@H]2NN[C@@H](N2c3ccc(cc3)Cl)SCC4[NH+]=c5ccccc5=[NH+]4 C63619725
c1ccc2=[NH+]C([NH+]=c2c1)CCNC(=O)[C@H]3C[C@@H](N(N3)[C@@H]4CCS(=O)(=O)C4)C5CC5 C63694307
C[NH+](C)[C@H](CNC(=O)[C@@H](CC1=c2ccccc2=[NH+]C1)NC(=O)OCc3ccccc3)c4ccccc4 C64220486
c1ccc2=[NH+]CC(=c2c1)C[C@@H]([C@H]3N=N[C@@H](O3)SCC(=O)c4ccc(cc4)Cl)[NH3+] C64428710
C[C@@H](C(=O)N1CC(=O)Nc2c1cccc2)[NH2+]C[C@@H]([C@@H]3CC=CS3)C4=c5ccccc5=[NH+]C4 C64697347
COc1ccc(cc1)OC[C@@H](C[NH2+]C2CC[NH+](CC2)C[C@H](Cn3ccc4c3cccc4)O)O C15022302
c1ccc(cc1)C2=[NH+]CCN2C[C@H](COc3ccc(cc3)OC[C@@H](CN4CC[NH+]=C4c5ccccc5)O)O C27529511
c1ccc(cc1)C[NH+]2CCC(CC2)NC(=O)CS[C@H]3NN=C(O3)C4=c5ccccc5=[NH+]C4 C38791115
C[NH+](C)CCCNc1[nH+]ccc(n1)N2CC[C@]34C=C[C@@H](C[C@@H]3Oc5c4c(ccc5OC)C2)O C39293298
C[C@@H](C(=O)N1C[C@@H](C2(C1)CC[NH2+]CC2)C(=O)NC[C@@H](c3cccnc3)[NH+]4CCCC4)Oc5ccccc5 C39594584
C[C@H](C(=O)N1C[C@@H](C2(C1)CC[NH2+]CC2)C(=O)NC[C@@H](c3cccnc3)[NH+]4CCCC4)Oc5ccccc5 C39594588
C[C@@H]1CCCC[NH+]1CCCNC(=O)[C@@H]2CN(CC23CC[NH2+]CC3)C(=O)c4cc(ccc4OC)OC C39628574
CCn1c(c(c(n1)C)Br)C(=O)N2C[C@@H](C3(C2)CC[NH2+]CC3)C(=O)NCC(C)(C)C[NH+](C)C C39630934
CCCCC(=O)N1C[C@@H](C2(C1)CC[NH2+]CC2)C(=O)NC[C@@H](c3ccc(cc3)OC)[NH+](C)C C39663663
CCc1ccc(cc1)C(=O)N2C[C@@H](C3(C2)CC[NH2+]CC3)C(=O)NC[C@@H](c4ccc(cc4)OC)[NH+](C)C C39663723
C[NH+](C)[C@H](CNC(=O)[C@@H]1CN(CC12CC[NH2+]CC2)C(=O)c3ccc(cc3)Cl)c4ccc(cc4)OC C39663744
C[NH+](C)[C@@H](CNC(=O)[C@H]1CN(CC12CC[NH2+]CC2)C(=O)C3CCC3)c4ccc(cc4)OC C39663765
Cc1ccc(c(c1F)F)C(=O)N2C[C@@H](C3(C2)CC[NH2+]CC3)C(=O)NC[C@H](c4ccc(cc4)OC)[NH+](C)C C39663821
CCCCCCC(=O)N1C[C@H](C2(C1)CC[NH2+]CC2)C(=O)NC[C@@H](c3ccc(cc3)OC)[NH+](C)C C39663856
C[NH+](C)[C@@H](CNC(=O)[C@@H]1CN(CC12CC[NH2+]CC2)C(=O)[C@@H]3CCC=CC3)c4ccc(cc4)OC C39663907
COc1ccc(cc1)[C@@H](CNC(=O)[C@@H]2CN(CC23CC[NH2+]CC3)C(=O)c4ccccc4F)[NH+]5CCCC5 C39663987
COc1ccc(cc1)[C@H](CNC(=O)[C@H]2CN(CC23CC[NH2+]CC3)C(=O)c4ccccc4F)[NH+]5CCCC5 C39663990
CC(C)C(=O)N1C[C@@H](C2(C1)CC[NH2+]CC2)C(=O)NC[C@@H](c3ccc(cc3)OC)[NH+]4CCCC4 C39663999
CC[C@@H](C)C(=O)N1C[C@@H](C2(C1)CC[NH2+]CC2)C(=O)NC[C@@H](c3ccc(cc3)OC)[NH+]4CCCC4 C39664058
CC[C@@H](C)C(=O)N1C[C@H](C2(C1)CC[NH2+]CC2)C(=O)NC[C@@H](c3ccc(cc3)OC)[NH+]4CCCC4 C39664061
Cn1cccc1C(=O)N2C[C@H](C3(C2)CC[NH2+]CC3)C(=O)NC[C@H](c4ccc(cc4)OC)[NH+]5CCCC5 C39664122
CCOc1ccc(cc1)C(=O)N2C[C@@H](C3(C2)CC[NH2+]CC3)C(=O)NCCC4=c5cc(ccc5=[NH+][C@H]4C)C#N C39674670
CC[C@H](c1ccccc1)C(=O)N2C[C@@H](C3(C2)CC[NH2+]CC3)C(=O)NCCC4=c5cc(ccc5=[NH+][C@@H]4C)C#N C39674773
CCCCCCC(=O)N1C[C@H](C2(C1)CC[NH2+]CC2)C(=O)NCCC3=c4cc(ccc4=[NH+][C@@H]3C)C#N C39674777
CC(=O)Oc1ccccc1C(=O)N2C[C@H](C3(C2)CC[NH2+]CC3)C(=O)NC[C@H](c4ccccc4)[NH+](C)C C39675577
Cc1c(cccc1OC(=O)C)C(=O)N2C[C@@H](C3(C2)CC[NH2+]CC3)C(=O)NC[C@H](c4ccccc4)[NH+](C)C C39675780
CCCC[NH+]1CCC(CC1)CNC(=O)[C@H]2CN(CC23CC[NH2+]CC3)C(=O)C4CCOCC4 C39683614
CC(=O)Oc1ccccc1C(=O)N2C[C@H](C3(C2)CC[NH2+]CC3)C(=O)NCC4CC[NH+](CC4)C5CCCC5 C39689093
COc1ccc2c(c1)c(c(cn2)F)[C@@H](C[NH+]3CCC(CC3)[NH2+]Cc4cc5c(cn4)OCCO5)O C45188626
c1ccc(cc1)C[NH2+]CCn2c3cccc(c3nc2c4cc(cnc4)C#N)N5CCC[C@H](C5)[NH3+] C45192680
Cc1ccc(c([nH+]1)Cn2c3cc(ccc3[nH+]c2NC4CC[NH+](CC4)C)CN(C)c5ccccc5)[O-] C29133893
c1ccc2=[NH+]CC(=c2c1)C[C@@H](COc3cc(cnc3)c4ccc5c(c4)[C@H](C(=O)N5)c6ccccn6)[NH3+] C52566228
Cc1c2cc(ccc2[nH]n1)c3cc(cnc3c4ccoc4)OC[C@H](CC5=c6ccccc6=[NH+]C5)[NH3+] C52569904
c1ccc2c(c1)C=CC23CCN(CC3)C(=O)N[C@@H](CC4=c5ccccc5=[NH+]C4)C(=O)NCCCCCC[NH3+] C52594475
c1ccc2c(c1)C=CC23CCN(CC3)C(=O)N[C@@H](CC4=c5ccccc5=[NH+]C4)C(=O)NCCCC[NH3+] C52594520
CCOc1ccc2=[NH+][C@@H]([NH+]=c2c1)SCC3=C([C@H](NC(=O)N3)c4cc(ccc4C)C)C(=O)OC C63314347
CCOC(=O)[C@H]1C(=c2cc(ccc2=[NH+]1)OC)NC(=O)CN3CCC(CC3)(C(=O)N)[NH+]4CCCCC4 C38669746
CC[NH+]1CCN(CC1)[C@@H](c2cccs2)[C@H](C)NC(=O)C(=O)NCCC3=c4ccccc4=[NH+]C3 C63663806
C[C@@H]1C(=C(N=N1)C)CCC2=[NH+]C3=c4ccccc4=[NH+][C@H](N3N2)SCC(=O)N[C@@H]5C=C(N=N5)C C63708194
Cc1cc(c(c(c1)C)NC(=O)CS[C@H]2[NH+]=c3ccccc3=C4N2NC(=[NH+]4)CCC5=C(N=N[C@@H]5C)C)C C63708285
C[C@@H](CCC1=c2ccccc2=[NH+]C1)Nc3cc4c([nH+]c3)N([C@@H]([C@@H]4NC(=O)COC)C(=O)OC)C C63980664
C[C@H](CC(C)C)Nc1cc2c([nH+]c1)N([C@@H]([C@@H]2NC(=O)C)C(=O)OC)CCC3=c4ccccc4=[NH+]C3 C63994238
CC(C)CCNC(=O)c1cn(cc(c1=O)C(=O)NCCC2[NH+]=c3ccccc3=[NH+]2)CC(C)C C64040375
COc1cccc(c1OC)[C@H](C[NH2+]C[C@@H](COC[C@@H]2CCCO2)O)C3=c4ccccc4=[NH+]C3 C64218930
CC1=C[C@H]2NC(=C(C(=O)N2C=C1)Cc3nnc(n3C)SCC(=O)NCC4[NH+]=c5ccccc5=[NH+]4)C C64482306
CC1=CC=CN2[C@H]1NC(=C(C2=O)Cc3nnc(n3C)SCC(=O)NCC4[NH+]=c5ccccc5=[NH+]4)C C64482310
c1ccc2c(c1)-c3nnc(n3[C@@H](N2)c4ccco4)SCC(=O)NCCC5[NH+]=c6ccccc6=[NH+]5 C64688307
CCOc1ccc(cc1OCC)CC(=O)N[C@H](CC(C)C)C(=O)NC2[NH+]=c3ccccc3=[NH+]2 C65305862
COc1ccc(cc1OC)[C@@H]2NN[C@@H](N2c3ccccc3)SCC4[NH+]=c5ccccc5=[NH+]4 C65548851
COc1ccc(cc1OC)[C@@H]2NN[C@H](N2c3ccccc3)SCC4[NH+]=c5ccccc5=[NH+]4 C65548856
C[C@@]12CC[C@H]([C@@]([C@H]1Cc3c(nc(s3)NC(=O)c4ccc(cc4)F)[C@H]2CC(=O)NC5CCCC5)(C)CO)O C03841091
C[C@@]12CC[C@H]([C@@]([C@H]1Cc3c(nc(s3)NC(=O)C4CCCCC4)[C@H]2CC(=O)NCc5cccs5)(C)CO)O C04222307
CC(C)NC(=O)C[C@@H]1c2c(sc(n2)NC(=O)c3ccc(cc3)C(C)(C)C)C[C@H]4[C@]1(CC[C@H]([C@@]4(C)CO)O)C C04222337
C[C@@]12CC[C@H]([C@@]([C@H]1Cc3c(nc(s3)NC(=O)c4ccc(cc4)C(C)(C)C)[C@H]2CC(=O)NCc5cccs5)(C)CO)O C04222345
CC(C)C[C@H](CO)NC(=O)C[C@@H]1c2c(sc(n2)Nc3ccccc3)C[C@H]4[C@]1(CC[C@H]([C@@]4(C)CO)O)C C03841629
CC(C)CCNC(=O)[C@@H](c1ccc(cc1)Cl)N(c2ccccc2F)C(=O)c3c(c(ns3)C(=O)N)N C06134154
CC(C)CCNC(=O)[C@H](c1ccc(cc1)Cl)N(c2ccccc2F)C(=O)c3c(c(ns3)C(=O)N)N C06134464
C=CCn1c(=O)c2c(csc2nc1SCC(=O)Nc3c(c4c(s3)CCC4)C(=O)N)c5ccccc5 C01895880
Cc1cccc(c1NS(=O)(=O)c2ccc(cc2)NC(=S)NC(=O)/C=C/c3ccc(cc3)[N+](=O)[O-])C C09229674
Cc1cc(cc(c1)NS(=O)(=O)c2ccc(cc2)NC(=S)NC(=O)/C=C/c3cccc(c3)[N+](=O)[O-])C C10010869
COC(=O)c1ccc(cc1)C(=O)NC(=S)NNC(=O)COc2ccc3ccccc3c2Br C10455725
Cc1ccc(cc1)[C@@H](C(=O)NCCC(C)C)N(c2ccc(cc2C)C)C(=O)c3c(c(ns3)C(=O)N)N C12479568
Cc1ccc(cc1)[C@H](C(=O)NCCC(C)C)N(c2ccc(cc2C)C)C(=O)c3c(c(ns3)C(=O)N)N C12479574
Cc1ccc(cc1)[C@H](C(=O)NCCC(C)C)N(c2ccc(cc2)Cl)C(=O)c3c(c(ns3)C(=O)N)N C12479624
Cc1ccccc1N([C@@H](c2ccc(cc2)Cl)C(=O)NCCC(C)C)C(=O)c3c(c(ns3)C(=O)N)N C12479710
Cc1ccc(cc1)N([C@@H](c2ccc(cc2)Cl)C(=O)NCCC(C)C)C(=O)c3c(c(ns3)C(=O)N)N C12479734
COC(=O)c1c2c(sc1NC(=O)c3c(c(c(s3)Nc4ccccc4)C(=O)N5CCCCC5)N)CCC2 C03287706
CCCCOC(=O)C1=C(Oc2c3ccccc3oc(=O)c2[C@]14c5cc(ccc5NC4=O)Br)N C16007253
CCCCNC(=O)N1CCN(C[C@@H]1C)C(=O)[C@@H](Cc2ccccc2)NC(=O)Nc3ccc(cc3)[N+](=O)[O-] C16429380
c1ccc2c(c1)[nH]c(=O)n2C3CC[NH+](CC3)CC[C@H]4CN(CC[C@H]4CC(=O)[O-])C(=O)NC5CCCCC5 C20463360
CC(C)(C)c1nnc(n1N)SCC(=O)Nc2nnc(s2)SCc3cccc(c3)Br C20841805
c1ccc2c(c1)ccc(c2/C=N/Nc3[nH]nc(n3)SCCC(=O)Nc4ccc(cc4)Br)O C20907535
Cc1cc(ccc1Br)C(=O)CSc2nnc(n2N)N/N=C/c3c4ccccc4ccc3O C20916245
COc1ccc(c(c1)[C@H]2CC3=C([C@@H](Nc4ccccc4N3)c5cc(c(c(c5)OC)O)[N+](=O)[O-])C(=O)C2)OC C21220972
C/C(=N/NC(=O)c1c(n(nn1)c2c(non2)N)CN3CCCc4c3cccc4)/c5ccc6ccccc6c5 C25784127
CC(=CCc1c(cc(c2c1C[C@@H](C(O2)(C)C)O)O)c3c(c(=O)c4c(cc(c(c4o3)C(C)(C)C=C)O)O)O)C C31167951
CCOCCCNS(=O)(=O)c1ccc(cc1)Sc2cc(c3c(c2N)C(=O)c4ccccc4C3=O)O C31475838
c1cc(ccc1[C@@H]2Nc3cc(ccc3S(=O)(=O)N2)C(F)(F)F)C(=O)OCC(=O)NC4CCCCC4 C32986909
Cc1c(s/c(=N\C(=S)NC(=O)c2ccc(cc2)[N+](=O)[O-])/[nH]1)C(=O)/C=C/c3ccc(cc3)NC(=O)C C33759525
CC(C)(C)NC(=O)[C@H](c1c(cc(cc1O)O)O)N(Cc2ccco2)C(=O)Cc3cccc(c3Cl)Cl C36500959
CC(C)(C)CC(C)(C)NC(=O)[C@H](c1c(cc(cc1O)O)O)N(c2ccccc2Cl)C(=O)[C@@H]3CCC(=O)N3 C36548370
Cc1ccc(cc1)S(=O)(=O)CNC(=O)[C@H](c2ccccc2O)N(C(=O)c3ccccc3O)C(C)(C)C C36584116
Cc1ccc(cc1)S(=O)(=O)CNC(=O)[C@@H](C2CCCCC2)N(C(=O)c3cccc(c3O)O)C(C)(C)C C36586857
Cc1ccc(o1)CN([C@H](c2cccc(c2)O)C(=O)NC(C)(C)CC(C)(C)C)C(=O)c3c(cccc3O)O C36597435
Cc1c(c(n(n1)c2ccc(cc2)Cl)O)[C@@H](c3ccccc3O)C4=C(NN([C@@H]4O)c5ccc(cc5)Cl)C C39273092
CCOC(=O)C1=C(Nc2c(c(c(s2)C(=O)NC34CC5CC(C3)CC(C5)C4)N)[C@@H]1c6ccc(cc6)OC)C C39327064
Cc1c(c2ccccc2[nH]1)CCN3[C@@H](C=C4[C@@H](C3=O)[C@@H](C(=C(O4)N)C#N)c5cc(c(c(c5)OC)OC)OC)C C39359546
c1cc(c(cc1Br)/C=N/NC(=O)CCC(=O)N/N=C\c2cc(ccc2O)Br)O C32565766
CCc1ccc(cc1)N2C(=O)[C@H]3[C@@H]([NH2+][C@@]([C@@H]3C2=O)(c4ccccc4)C(=O)[O-])/C=C/c5ccc(c(c5)OC)O C44173588
c1ccc(cc1)[C@H](C(=O)NC(c2ccccc2)c3ccccc3)NS(=O)(=O)c4ccc5c(c4)CCC(=O)N5 C09610632
CCCCSc1nc2n(n1)[C@@H](C(=C(N2)C)C(=O)Nc3cccc(c3)C)c4cc(c(c(c4)OC)O)[N+](=O)[O-] C54617601
Cc1c(c(n(n1)c2ccccc2)O)/C=N/NC(=O)/C(=C/c3ccc(cc3)[N+](=O)[O-])/NC(=O)c4ccccc4 C02910210
c1cc(ccc1c2nnc(n2N)SCCCC(=O)N/N=C/c3cc(ccc3O)Cl)Br C58990212
c1ccc(c(c1)CSc2ccccc2NC(=O)CSc3nc([nH]n3)NN=C4CCCCCC4)Cl C59311217
c1cc(ccc1/C=C/C(=O)NC(=S)NNC(=O)COc2ccc(cc2Cl)Br)[N+](=O)[O-] C09229866
c1cc(ccc1c2nnc(n2N)SCCC(=O)Nc3ccc(cc3)S(=O)(=O)NC4CCCCC4)F C59804469
C[C@@H](C(=O)NNC(=O)C1CCC1)Sc2nc([nH]n2)N/N=C/c3ccc4ccc5cccc6c5c4c3cc6 C59879725
CCOC(=O)c1c2c(sc1NC(=O)CSc3nc(=O)cc(n3c4ccccc4)N)CCCCCC2 C59941812
CCOC(=O)c1c2c(sc1NC(=O)CSc3nc(=O)cc(n3c4cccc(c4)C)N)CCCCC2 C59942071
c1ccc(c(c1)c2ccc(o2)[C@@H]3[C@H]([C@@]([NH+]=C(N3)O)(C(F)(F)F)[O-])C(=O)c4ccc(cc4)Cl)[N+](=O)[O-] C09312514
COc1cc2c3ccccc3oc2cc1NS(=O)(=O)c4ccc(cc4)I C08674481
CCc1ccc(cc1)NC(=O)[C@H](C)n2cnc3c(c2=O)c(cs3)c4ccc(cc4)Br C01980840
C[C@H](C(=O)Nc1cc(cc(c1)Cl)Cl)n2cnc3c(c2=O)c(cs3)c4ccc(cc4)F C08894456
Cc1cc(c(n1c2c(c3c(s2)CCCC3)C#N)C)/C=C(\C#N)/C(=O)Nc4cccc(c4C)Cl C01821983
Cc1ccc(c(c1)NC(=O)CSC2=C([C@@H]([C@@H]3C(=N2)CCCC3=O)c4ccc(cc4)Cl)C#N)C C09087885
CCCOc1c(cc(cc1I)/C=C(\C#N)/c2[nH]c3ccccc3n2)OC C09187131
c1ccc2c(c1)C[C@H]3C(=O)N/C(=C/c4ccc(cc4)OCc5ccc(cc5Cl)Cl)/C(=O)N3C2 C09446534
c1cc(cc(c1)Br)[C@@H]2C3=C(CCCC3=O)Nc4n2nc(n4)SCc5ccc(cc5)F C09597407
COC(=O)[C@H]1[C@H](C(=C(NC1=O)SCc2cccc3c2cccc3)C#N)c4ccccc4Cl C00859119
Cc1ccc(cc1)n2c(=O)c3ccccc3nc2S[C@@H](C)C(=O)N[C@@H](C)c4ccc(cc4)F C10442404
CCc1ccc2c(c1)-c3ccccc3S(=O)(=O)N2CC(=O)Nc4ccccc4Br C11118995
c1ccc(cc1)[C@@H]2c3cc(ccc3NC(=O)CN2C(=O)c4ccc(cc4)C(=O)c5ccccc5)Cl C11617093
Cc1c(sc2c1c(=O)n(c(n2)SCC(=O)Nc3ccc4ccccc4c3)c5ccccc5)C C03267441
c1cc(ccc1/C=N/Nc2nc(cs2)c3cc4cc(ccc4oc3=O)Br)Cl C13633657
C[C@H]1CCc2c(sc(c2c3nc4ccccc4s3)NC(=O)c5ccc(cc5)S(=O)(=O)C)C1 C14060268
Cc1c(sc2c1c(=O)[nH]c(n2)CS[C@@H](C)C(=O)Oc3ccc(c4c3cccc4)Cl)C C14739849
C[C@H]1CCc2c(sc3c2c(=O)n(c(n3)SCC(=O)NC(C)(C)C)c4ccccc4F)C1 C10812146
CC(C)[C@H](C(=O)N1CCC(CC1)c2nc3ccccc3s2)NC(=O)C45CC6CC(C4)CC(C6)C5 C14936555
C[C@@H](C(=O)Nc1ccc(c(c1F)F)F)Sc2nc3ccccc3c(=O)n2c4ccccc4Cl C15274881
CCc1ccc(cc1)[C@@H]2CN3C(=O)CN(C(=O)[C@]3(c4c2c5ccccc5[nH]4)C)Cc6ccc(cc6)C C02131208
CCCCN1CC(=O)N2C[C@H](c3c4ccccc4[nH]c3[C@@]2(C1=O)C)c5ccc(cc5)Br C02136039
C[C@@H]1CCc2c(sc3c2c(=O)n(c(n3)S[C@@H](C)C(=O)NCC=C)c4ccccc4F)C1 C16735793
C[C@@H]1CCc2c(sc3c2c(=O)n(c(n3)S[C@H](C)C(=O)NCC=C)c4ccccc4F)C1 C16735799
C[C@@H]1c2ccsc2CCN1C(=O)/C=C/c3ccc(cc3)S(=O)(=O)Nc4ccccc4Cl C16780858
Cc1ccc(c(c1)Br)NC(=O)[C@H](C)Sc2nnc3n2cc(cc3Cl)Cl C18521368
C[C@@H](C(=O)NC)Sc1nnc(n1c2ccc(c(c2)Cl)F)c3ccc(cc3Cl)Cl C19296836
CC[C@@H](C)NC(=O)c1ccc2c(c1)N(C(=O)c3ccccc3[S@@]2=O)Cc4ccc(cc4)Cl C20242243
CC(C)Oc1ccc(cc1)[C@@H]2CC3=C([C@H](CC(=O)N3)c4ccc(c(c4)Br)OC)C(=O)C2 C20885453
Cc1cc(c(cc1C)[C@H](C)NC(=O)[C@H]2CCCN(C2)S(=O)(=O)c3ccc(cc3)Br)C C22539941
Cc1c(sc2c1c(=O)n(c(n2)S[C@H](C)C(=O)N[C@@H](C)c3ccc(cc3Cl)Cl)C)C C24839917
C[C@@H]1CCc2c(sc(c2C#N)NC(=O)COC(=O)/C=C/c3cccc(c3)Br)C1 C25390404
CCOc1ccc(cc1)n2c3c(c(=O)[nH]c(n3)SCc4ccc(cc4)Cl)sc2=S C32948213
CCOc1ccccc1[C@@H]2[C@H]3CC=C[C@@H]3c4cc(ccc4N2)S(=O)(=O)N(C)c5ccccc5 C36558026
CC[C@H](C12CC3CC(C1)CC(C3)C2)NC(=O)C4CCN(CC4)S(=O)(=O)c5ccccc5F C36752498
C[C@@H](c1ccccc1)NC(=O)C2CCN(CC2)C(=O)c3ccc(s3)n4ccc5c4cccc5 C08602821
c1ccc(cc1)C2(CCN(CC2)C(=O)[C@@H]3CC=CC[C@H]3C(=O)NCC45CC6CC(C4)CC(C6)C5)C#N C38729747
COc1cc(cc(c1)SC)/C=C/2\CCCn3c2nc4c(c3=O)cccc4c5ccccc5O C39483492
CCC[C@]1(CN(C(=O)N1CC2(CCN(CC2)O)C3CCCCC3)I)C C39487438
c1ccc(cc1)OS(=O)(=O)[C@H]2CCC[C@@]3(C2)CCC[C@@H](N3c4ccccc4O)Br C39521463
CC[C@@]1(Cc2ccccc2-c3c1c(=O)n(c(n3)N/N=C/c4ccccc4Br)CC)C C40035601
Cc1ccc(cc1)CN2[C@@H](c3c(n[nH]c3C2=O)c4ccc(cc4)OC)c5ccc(cc5)Br C40345029
c1ccc(cc1)n\2c(=O)/c(=C\c3ccc(cc3)Cl)/s/c2=C(\C#N)/C(=O)Nc4ccc(cc4)Cl C13662124
C[C@@H]1CCc2c(sc(c2C#N)NC(=O)CCc3cc(c(cc3Br)OC)OC)C1 C01283981
c1ccc(c(c1)NC(=O)[C@@H]2CC(=O)N(/C(=N/c3cccc(c3)Cl)/S2)Cc4ccc(cc4)F)F C58945358
CCN\1C(=O)C[C@@H](S/C1=N\c2ccc(cc2)Cl)C(=O)Nc3cc(cc(c3)Cl)Cl C58946005
CCN\1C(=O)C[C@@H](S/C1=N\c2cc(cc(c2)Cl)Cl)C(=O)Nc3cc(cc(c3)Cl)Cl C58946348
C#CCOc1ccc(cc1Br)/C=N/NC(=O)c2cc3cc(ccc3o2)Br C59305367
CC[NH+](CC)c1ccc(cc1)/C=C\2/C(=O)c3ccc4c(c3O2)CN(CO4)Cc5ccc(cc5)F C62993114
c1ccc(cc1)C(=O)O[C@H]2C(=Nc3ccc(cc3C(=N2)c4ccccc4Cl)Br)O C01783986
Cc1ccc(cc1)CN2C(=O)c3cc4ccsc4n3C[C@]2(C)C(=O)NCc5ccc(cc5)Cl C64892822
Cc1ccc(cc1)S(=O)(=O)N2CC[C@@]3([C@@H]2Cc4ccc(c(c4)C)C)c5ccccc5NC3=O C05742828
COc1ccccc1N/C(=N\N=C\c2ccc(cc2)Br)/c3ccc4ccccc4n3 C08858862
Cc1ccc(c(c1)NC(=O)[C@H](C)n2cnc3c(c2=O)c(cs3)c4ccc(cc4)Br)C C08920304
COc1ccc(c2c1cccc2)/C=C/3\C(=O)N(C(=S)S3)NC(=O)C45CC6CC(C4)CC(C6)C5 C09234395
CC1=C[C@@H]2[C@@]3(c4ccccc4NC3=O)[C@@H]([C@@H](N2c5c1cccc5)C(=O)C(C)(C)C)C(=O)c6ccccc6 C09111301
Cc1ccccc1NC(=O)CSC2=C([C@H]([C@H]3C(=N2)CC(CC3=O)(C)C)c4ccc(cc4)Cl)C#N C09110596
c1ccc2c(c1)[nH]c(n2)CSc3nc4ccsc4c(=O)n3c5ccc(cc5)Br C09474384
c1ccc2c(c1)c(c([nH]2)c3cccs3)[C@@H]4c5ccccc5C(=O)N4Cc6ccc7c(c6)OCO7 C09905971
c1ccc(cc1)CSc2nc3n(n2)[C@@H](C4=C(N3)CCCC4=O)c5ccc(cc5)Br C09942313
c1ccc(cc1)C2=NN3[C@H](C2)c4cc(ccc4O[C@H]3c5ccc(cc5)OCCO)Br C13785651
C[C@@H](c1ccc(cc1Cl)Cl)NC(=O)/C=C/c2csc(n2)N(c3ccccc3)C(=O)C C14897322
C[C@H](C(=O)Nc1ccc(c(c1F)F)F)Sc2nc3ccccc3c(=O)n2c4ccccc4Cl C15274880
Cc1ccc2c(cc(c(c2n1)OCC(=O)Nc3c(c4c(s3)C[C@@H](CC4)C)C#N)Cl)Cl C15913126
c1ccc2cc(ccc2c1)OCC(=O)N3CC(=O)Nc4ccc(cc4[C@@H]3c5ccc(cc5)F)F C02724658
c1ccc2c(c1)ccc(n2)N/N=C/c3ccc(c(c3)Br)OCc4ccccc4C#N C18193262
CC1=C([C@H](C2=C(N1)CC(CC2=O)(C)C)c3ccc(cc3)Br)C(=O)OC[C@@H]4CCCO4 C19770151
CC1=C([C@H](C2=C(N1)C[C@@H](CC2=O)c3ccc(cc3)Cl)c4ccccn4)C(=O)OC5CCCC5 C19770289
CC1(Cc2c(sc(c2C#N)N(Cc3ccccc3)C(=S)NC(=O)c4ccccc4)CO1)C C20100219
CCOC(=O)CS[C@H]1NC2=C(C(=O)N1c3ccccc3)C4(CCCCC4)Cc5c2cccc5 C08743713
C[C@H]1CCC[C@@H]([C@@H]1C)NC(=O)CN2c3ccccc3O/C(=C/c4ccccc4Br)/C2=O C20733013
CC1(CC2=C([C@@H](n3c(nc(n3)SCc4cccc(c4)F)N2)c5ccccc5Cl)C(=O)C1)C C20850515
CCOc1ccc(cc1OC)[C@H]2CC3=C([C@@H](CC(=O)N3)c4ccc(c(c4)Br)C)C(=O)C2 C20881924
CC(C)Oc1ccc(cc1)[C@@H]2CC3=C([C@@H](CC(=O)N3)c4ccc(c(c4)Br)OC)C(=O)C2 C20885450
c1cc(ccc1S(=O)(=O)N2CCCc3c2ccc(c3)C(=O)NC4CCCCC4)Br C20889407
CCc1c(sc2c1CCN([C@H]2c3ccc(cc3)F)C(=O)Nc4ccsc4C(=O)OC)C C21049083
c1ccc(cc1)CC2CCN(CC2)C(=O)c3ccc(cc3)NC(=O)N4CCCCc5c4cccc5 C21538063
CC[C@@H](C)NC(=O)Cn1c2c(sc(=S)n2c3ccccc3c1=O)c4ccc(c(c4)Cl)Cl C21658210
CC(C)Oc1ccc(cc1)C(=O)Nc2c(c3c(s2)CN(CC3)C)c4nc5ccccc5s4 C17113562
Cc1ccc(cc1)[C@H](C2CC2)NC(=O)C3CCN(CC3)S(=O)(=O)c4ccc5ccccc5c4 C24869372
c1ccc(cc1)CN2CCc3c([nH]/c(=N/C(=O)/C(=C/c4ccccc4C(F)(F)F)/C#N)/s3)C2 C25329415
C[C@H]1CCc2c(sc(c2C#N)NC(=O)COC(=O)/C=C/c3cccc(c3)Br)C1 C25390412
c1ccc2c(c1)CCC[C@H]2NC(=O)c3ccc(cc3)n4c(=O)ccc(n4)Sc5ccc(cc5)Cl C32998928
c1c(cn2c(c1Cl)nnc2SCC(=O)Nc3cc(c(cc3Cl)Cl)Cl)Cl C33386048
C[C@H]1CCC[C@@H]([C@@H]1C)NC(=O)[C@@]2(Cn3c4ccsc4cc3C(=O)N2Cc5cccc(c5)Cl)C C35312451
C[C@H]1CCC[C@@H]([C@@H]1C)NC(=O)[C@@]2(Cn3c4ccsc4cc3C(=O)N2Cc5ccccc5Cl)C C35312470
C[C@H]1CCC[C@H]([C@@H]1C)NC(=O)[C@@]2(Cn3c4ccsc4cc3C(=O)N2Cc5ccc(cc5)Cl)C C35312480
Cc1ccc(cc1)N2[C@@H](SCC2=O)c3cccc(c3)NS(=O)(=O)c4ccc(cc4)Cl C35910963
CN(C)c1ccc(cc1)[C@H]2[C@H]3CC=C[C@@H]3c4cc(ccc4N2)S(=O)(=O)N5CCc6c5cccc6 C36551039
CC[C@@H](C)NC(=O)c1ccc2c(c1)N(C(=O)c3ccccc3[S@]2=O)Cc4cccc(c4)Cl C08584817
CC(C)(C)C1CCC(CC1)NC(=O)[C@H]2CC=CC[C@@H]2C(=O)N3CCC(CC3)(C#N)c4ccccc4 C38729684
C[C@@H]1c2c(sc(n2)c3cccnc3)C[C@@]4([C@H]1[C@@H]([C@H](CC4)[C@H](C)C(=O)N(C)Cc5ccccc5)O)C C43548977
Cc1ccccc1NC(=O)Cn2c3c(sc2=O)[C@H]([C@H]4[C@@H]5CC[C@@H](C5)[C@@H]4S3)c6ccc(cc6)OC C47139632
CCc1ccc(cc1)N/C=C(/C#N)\c2nc(cs2)c3cc4cc(ccc4oc3=O)Br C02281126
CN(C)c1ccc(cc1)[C@H]2[C@@H]3CC=C[C@H]3c4cc(ccc4N2)S(=O)(=O)N(C)C5CCCCC5 C20686449
c1ccc(c(c1)CSc2nc3n(n2)[C@H](C4=C(N3)CCCC4=O)c5ccccc5Cl)Cl C01282843
C[C@H]1CCc2c(sc(c2C#N)NC(=O)CCc3cc(c(cc3Br)OC)OC)C1 C01283980
CC(C)(C)[C@H]1CCc2c(cc(s2)C(=O)N3CCC(CC3)NS(=O)(=O)c4ccccc4)C1 C10374872
c1ccc(cc1)Cn2cc(c3c2cccc3)/C=C(\C#N)/C(=O)Nc4c(c5c(s4)CCCC5)C#N C14152191
CCc1ccc(cc1)/C=C/2\C(=O)c3ccc(c(c3O2)CN4CCN(CC4)c5ccc(cc5)F)O C41585605
C[C@H]1CCCC[C@H]1NC(=O)[C@@]2(Cn3c4ccsc4cc3C(=O)N2Cc5ccc(cc5)Cl)C C37443084
C[NH+](C)CCCN(c1nc(ns1)C(Cl)(Cl)Cl)c2nc(ns2)C(Cl)(Cl)Cl C01567988
C[NH+]1CCc2ccccc2[C@H]1Cc3ccccc3NS(=O)(=O)c4cc(c(cc4Cl)Cl)Cl C06102552
CCOC(=O)C1(CC[NH+](CC1)CC[C@@]2(Cc3ccccc3Sc4c2cccc4)C#N)c5ccccc5 C08386177
CCOC(=O)C1(CC[NH+](CC1)CC[C@]2(Cc3ccccc3Sc4c2cccc4)C#N)c5ccccc5 C08386180
C[C@H]1CCC(=[NH+]C1)[C@@H](C)[C@@H]2[C@@H](C[C@@H]3[C@@]2(CC[C@@H]4[C@@H]3CC=C5[C@@]4(CC[C@@H](C5)OC(=O)C)C)C)OC(=O)C C08763173
CC[NH+](CC)CCCN1[C@@H](c2c(=O)c3cc(ccc3oc2C1=O)Br)c4ccc(cc4)Cl C08834867
c1cc(ccc1[C@@H]2CC(=NN2C(=O)CC[NH+]3CCCCC3)c4ccc(cc4)Br)Br C08835992
CCCc1c2c(c3c4c(c(ncn4)N5CC[NH+](CC5)C(c6ccccc6)c7ccccc7)sc3n1)CCC2 C02413866
CC[C@H]1CCCCN1S(=O)(=O)c2ccc(cc2)C(=O)N(CC[NH+](C)C)c3nc4ccccc4s3 C09344636
C[C@@H](c1nnc(n1c2ccccc2)SCc3cc(=O)oc4c3c5ccccc5cc4)[NH+]6CCCCC6 C09338643
c1ccc(cc1)C(c2ccccc2)[NH+]3CCN(CC3)C(=O)c4ccccc4OCCOc5ccccc5 C12138084
CN([C@H](Cc1ccccc1)C2CC[NH+](CC2)Cc3cnc(s3)c4ccccc4)C(=O)c5ccccn5 C12219300
COc1ccc(cc1C[NH+]2C[C@H]3C[C@@H](C2)c4cccc(=O)n4C3)/C=C/C(=O)C56CC7CC(C5)CC(C7)C6 C12659403
c1ccc-2c(c1)Cc3c2ccc(c3)C[NH+]4CCN(CC4)c5cccc6c5C(=O)N(C6=O)C[C@@H]7CCCO7 C14996254
CC(C)[NH+](CCN\1C(=O)/C(=C/c2ccc(cc2)C(F)(F)F)/S/C1=N\c3ccc(cc3)OC)C(C)C C15981496
Cc1ccc(cc1)c2nnc(o2)[C@@H](C)Sc3nc4ccccc4c(=O)n3CC[NH+](C(C)C)C(C)C C17707404
c1ccc(cc1)/C=C/C[NH+]2CCN(CC2)C[C@H](Cn3c4ccc(cc4c5c3ccc(c5)Cl)Cl)O C19313137
c1ccc(cc1)[C@H](c2ccc(cc2)Cl)[NH+]3CCN(CC3)C[C@@H](Cn4c5ccccc5c6c4cccc6)O C19891748
CC1=C2C[C@H]3[C@@H](C[C@]2(CCC1)C)OC(=O)[C@@H]3C[NH+]4CCN(CC4)[C@@H](c5ccccc5)c6ccc(cc6)Cl C20412765
CC1=C2C[C@H]3[C@@H](C[C@]2(CCC1)C)OC(=O)[C@H]3C[NH+]4CCN(CC4)C(c5ccc(cc5)F)c6ccc(cc6)F C20412835
C[C@]12CCCC(=C)[C@@H]1C[C@H]3[C@@H](C2)OC(=O)[C@H]3C[NH+]4CCN(CC4)[C@H](c5ccccc5)c6ccc(cc6)Cl C20609746
c1ccc(c(c1)CN2CCN(CC2)/N=C/C3=C(/C(=C/c4ccc(cc4)Cl)/CC3)[NH+]5CCOCC5)Cl C23846186
CC(C)[NH+](CCn1c(=O)c2ccccc2nc1SCc3cc(=O)n4cc(ccc4n3)Cl)C(C)C C28082017
c1ccc(cc1)[C@H]2CN(C[C@H]2C[NH+]3CCC4(CC3)CSc5c4cccc5)S(=O)(=O)c6ccccc6 C29222842
CC[C@@H](c1ccccc1)C(=O)N2C[C@@H]([C@@H](C2)c3cccc(c3)F)C[NH+]4CCN(CC4)c5ccc(cc5)F C34698369
CCCC[NH+]1CCN(CC1)c2nc3c(c4c(s3)COC(C4)(C)C)c(=O)n2CCCc5ccccc5 C34734750
CC1(Cc2c(sc3c2c(nc(n3)Cc4ccccc4)N5CC[NH+](CC5)CCCc6ccccc6)CO1)C C34749882
CC(=C)C[NH+]1CCN(CC1)c2c3c4c(sc3nc(n2)SCCc5ccccc5)COC(C4)(C)C C34750141
CCN(C)C(=O)c1ccc(cc1)CSc2nc(cc(n2)N3CC[NH+](CC3)C/C=C/c4ccccc4)C C35698817
CCCC[C@@H](CC)C(=O)N1CCCN(CC1)C(=O)CC[NH+]2CCc3c(ccs3)[C@@H]2c4ccccc4 C35938562
CCCCCCC(=O)N1CCN(C[C@H]1C)C(=O)CC[NH+]2CCc3c(ccs3)[C@@H]2c4ccc(cc4)C C35938686
Cc1cccc(c1)C[NH+](Cc2ccco2)Cc3ccc(o3)C(c4cccc(c4)F)(c5cccc(c5)F)O C36203440
c1ccc(cc1)c2nn(c(=S)n2c3ccc(cc3)Br)C[NH+]4CCN(CC4)c5ccccc5 C36436266
C[NH+](C)CCN(c1nc2ccc(cc2s1)Br)C(=O)C(c3ccccc3)c4ccccc4 C36637362
CC[NH+](CC)CCN(c1nc2ccc(cc2s1)Br)C(=O)c3cc(sc3Cl)Cl C36637871
CC[NH+]1CCN(CC1)C(=O)c2ccc(cc2)CSc3nnc(n3c4cccc(c4)C)c5cccs5 C37397917
c1cc(c(c(c1)F)F)C[NH+]2CCC(CC2)N(c3ccc(cc3)F)S(=O)(=O)c4ccc(cc4)Cl C37588144
C[C@@H]1CCC[NH+]1CCc2ccc3c(c2)ccc(n3)c4csc(n4)c5ccc(nc5)OCC(F)(F)F C38211846
CC[NH+](CC)CCCN1[C@@H](c2c(=O)c3ccc4ccccc4c3oc2C1=O)c5ccc(cc5)C(C)(C)C C38713560
Cc1ccc(c(c1)N(C[C@H]2C=c3cc(ccc3=[NH+]C2=O)OC)C(=O)c4cc(c(c(c4)OC)OC)OC)C C38959910
c1ccc(cc1)C(c2ccccc2)[NH2+][C@@H](c3cccs3)C(=O)N4CCN(CC4)Cc5ccc6ccccc6c5 C39267328
c1ccc(cc1)[C@H]2[C@@H](c3ccccc3S2(=O)=O)N4CC[NH+](CC4)C(c5ccccc5)c6ccccc6 C39297145
CC1=C([C@H](n2c(=O)/c(=C/C3=c4ccccc4=[NH+]C3)/sc2=N1)c5ccc(cc5)Cl)C(=O)OC(C)C C39345392
C[C@H]1CCCN(C1)c2ccc(cc2)[C@@H](C)NC(=O)[C@@H]3CCC[NH+](C3)Cc4ccc(cc4)Br C44854931
Cc1cc(cc(c1)Sc2c(c([nH]c(=O)c2I)C)C[NH+]3CCC(CC3)COC)C C45286543
CCCOc1ccc(cc1OC)[C@@H]2CN3C(=O)CN(C(=O)[C@@]3([C@H]4C2=c5ccccc5=[NH+]4)C)CCC(C)C C63372129
CCCCCN1CC(=O)N2C[C@@H](C3=c4ccccc4=[NH+][C@@H]3[C@]2(C1=O)C)c5ccc(c(c5)OC)OCCC C63373538
CCc1ccc(cc1)[C@H]2CN3C(=O)CN(C(=O)[C@@]3([C@H]4C2=c5ccccc5=[NH+]4)C)CCCc6ccccc6 C63374739
Cc1ccc(cc1N2CCN(CC2)C(=O)[C@H]3C(=c4ccc(cc4=[NH+]3)OC)Sc5ccccc5)Cl C63530840
Cc1ccc(cc1)Cc2nc3nc4c(c(n3n2)N5CC[NH+](CC5)Cc6ccc7c(c6)OCO7)CCCC4 C64592854
c1ccc(cc1)N2C(=O)C(=CNc3c(cccc3Cl)Cl)C(=O)N(C2=O)c4ccccc4 C02550888
Cc1cc(c(n1c2ccccc2Br)C)/C=N/NC(=O)[C@H]3COc4ccccc4O3 C01093433
[H]/N=C\1/C(=C/c2cc(n(c2C)c3ccc(cc3)CC)C)/C(=O)N=C4N1N=C(S4)c5ccc(cc5)C C08451385
c1ccc(cc1)Sc2ccc(o2)/C=C\3/C(=O)NC(=O)N(C3=O)c4cccc(c4Cl)Cl C09263162
C[C@H]1CCC[C@H]([C@@H]1C)N2C3=C(C(=O)CC(C3)(C)C)[C@@](C2=O)(C(F)(F)F)NC(=O)c4ccco4 C09331172
CCOc1cc(ccc1O)[C@H]2CC(=O)N3CN(CSC3=C2C#N)c4cccc(c4C)Cl C09693243
C[C@@H](c1cc2ccccc2o1)NC(=O)c3cccc(c3)S(=O)(=O)N4CCc5c4cccc5 C09789377
Cc1c(sc2c1c(=O)[nH]c(n2)/C(=C\c3ccc(o3)c4ccccc4F)/C(=O)N5CCCC5)C C09864594
CC1CCN(CC1)C(=O)CSc2nc3c4ccccc4[nH]c3c(=O)n2c5ccccc5F C10243900
c1cc(sc1)S(=O)(=O)N2CCCC[C@H]2C(=O)Nc3nc4c(ccc(c4s3)Cl)Cl C10785279
c1ccc2c(c1)N(c3ccccc3S2)C(=O)COC(=O)[C@H]4CC(=O)Nc5c4ccc(c5)F C12931933
Cc1cc(c(c(c1C)S(=O)(=O)Nc2c(c3c(s2)CCCC3)C(=O)N4CCOCC4)C)C C12544764
Cc1ccc(cc1)N2C3=C(C(=O)CC(C3)(C)C)[C@](C2=O)(C(F)(F)F)NC(=O)c4ccco4 C02386103
CS(=O)(=O)N1CCC[C@H](C1)C(=O)Nc2c(c3c(s2)CCCC3)c4nc5ccccc5s4 C13790121
c1ccc(cc1)S(=O)(=O)N2CCC[C@@H](C2)C(=O)Nc3nc4c5ccccc5ccc4s3 C14015735
C[C@H](c1ccccc1)n2c(=O)c3ccccc3nc2SCc4[nH]c(=O)c5ccccc5n4 C14567575
c1ccn(c1)c2nnc(s2)N3CCC[C@H](C3)C(=O)Nc4ccc(cc4F)Br C15728011
c1cc(sc1)S(=O)(=O)Nc2ccc3c(c2)CCCN3S(=O)(=O)c4cccs4 C17170178
c1cc(sc1S(=O)(=O)N2CCCC[C@@H]2C(=O)Nc3nc4c(s3)CCCC4)Cl C17170251
C[C@H](C(=O)N1c2ccccc2NC(=O)C1(C)C)Sc3c4ccccc4nc(n3)C(F)(F)F C18587327
Cc1ccccc1[C@H]2[C@@H]3[C@H](C(=O)N(C3=O)c4ccccc4)[C@](N2)(c5ccccc5)C(=O)OC C19237022
CCOC(=O)C1=C(NC2=C([C@H]1c3cc4c(cc3Br)OCO4)C(=O)CC(C2)(C)C)C C00636860
CCOc1cc(c(cc1O)Br)/C=C\2/C(=Nn3c(nnc3S2)C(F)(F)Cl)C C20608343
Cc1ccc(cc1)C(=O)N/C(=C\c2cccc(c2)F)/C(=O)N3C[C@H]4C[C@@H](C3)c5cccc(=O)n5C4 C20663090
Cc1ncc(o1)c2ccc(c(c2)S(=O)(=O)Nc3ccc(cc3F)Br)OC C21033143
c1cc(cc(c1)Cl)n2cnnc2SCC(=O)Nc3c(c4c(s3)CCCCC4)C#N C21465571
CCOc1ccc2c(c1)sc(n2)n3c4c(c(n3)C)[C@H](CC(=O)N4)c5c(cccc5F)F C21661279
Cc1ccc(cc1Cl)n2c3c(c(n2)C)[C@@H](SCC(=O)N3)c4cc(ccc4OC)OC C21788130
C[C@H]1CCCC[C@@H]1NS(=O)(=O)c2cc(ccc2OC)C(=O)N3c4ccccc4C[C@@H]3C C22917846
C[C@]1(C(=O)N(C(=O)N1)CN2CCC[C@H](C2)c3nc4ccccc4s3)c5ccc6ccccc6c5 C12799171
Cc1cc(ccc1NS(=O)(=O)c2ccc(cc2)n3c(=O)c(c(cn3)Cl)Cl)Cl C25523729
C[C@H]1CCc2c(sc3c2c(=O)n(cn3)[C@@H](C)C(=O)N/N=C\c4ccc(cc4)Br)C1 C31783280
[H]\N=C\1/C(=C/c2ccc(o2)c3ccc(c(c3)Cl)OC)/C(=O)N=C4N1C(=CS4)c5ccccc5 C33153886
CCCN1C(=O)/C(=C\c2c(nc3ccc(cn3c2=O)C)NC4CCCCC4)/SC1=S C33459292
CCCNc1c(c(=O)n2cc(ccc2n1)C)/C=C/3\C(=O)N(C(=S)S3)C4CCCCC4 C33526206
CC(C)(C)NC(=O)N1CCN(CC1)C(=O)CN2CCc3c(ccs3)[C@H]2c4cccc(c4)F C34788833
Cc1cccc2c1[nH]c(=O)c(c2)[C@@H]3c4cc(c(cc4CCN3C(=O)C5CCCCC5)OC)OC C35313531
c1cc(ccc1C(=O)N2CCN(CC2)CC(=O)/N=c\3/[nH]c(cs3)c4cc(ccc4F)F)Cl C23005482
c1ccc(cc1)[C@@H]2CC(=NN2C(=O)C[NH+]3CCC[C@@H](C3)C(=O)[O-])c4ccc5ccccc5c4 C37190280
c1ccc2c(c1)[C@@]3(C(=O)N2CC(=O)NC4CCCCC4)N(C(=O)CS3)c5ccc(cc5)F C08595737
Cc1ccc2c(coc2c1C)CC(=O)Nc3ccc(cc3)S(=O)(=O)N4CCCC[C@@H]4C C08611913
CC(=O)[C@H]1[C@]2(c3ccccc3NC2=O)[C@H]([C@@H]4N1c5ccccc5C=C4)C(=O)c6ccc(cc6)OC C39327455
CCCN1[C@H](c2c(=O)c3cc(ccc3oc2C1=O)Cl)c4cc(c(c(c4)Br)O)OC C40020773
CC[C@H]1CCCCN1S(=O)(=O)c2ccc(cc2)NC(=O)c3c(c4cc(ccc4o3)F)C C40038308
CCOC(=O)C1=C(NC2=C([C@@H]1c3c(ccc4c3OCO4)Br)C(=O)CC(C2)(C)C)C C48545652
Cc1cccc(c1)N2C3=NC(=O)[C@H](S[C@@H](C3=C(N2)C)c4ccc(c(c4)OC)OCC#C)C C13995348
[H]/N=C\1/C(=C\c2cc(n(c2C)c3ccc(cc3)CC)C)/C(=O)N=C4N1N=C(S4)c5cccc(c5)C C09209749
COc1ccccc1[C@H]2C[C@@H](n3c(c(cn3)C(=O)N4CCCc5c4cccc5)N2)C(F)(F)F C12847635
Cc1ccc(cc1)NC(=O)Cn2c(cc(c(c2=O)S(=O)(=O)c3ccc(cc3)Cl)C)C C64838635
Cc1cc/c(=N/S(=O)(=O)c2cc(n(c2C)C)c3nc(cs3)c4cccc(c4)Cl)/[nH]c1 C65008905
C=CCNC(=S)N1CC[NH+](CC1)[C@H]2c3cccc4c3c(ccc4)[C@@H]2NS(=O)(=O)c5ccccc5 C09090677
c1ccc(c(c1)CNC(=O)c2cc(ccc2Br)S(=O)(=O)NC3CC3)C[NH+]4CCCC4 C09535398
Cc1c(c(ccc1C[NH+]2CCC(CC2)(c3ccc4c(c3)cc(o4)C(=O)NC[C@@H]5CCCO5)O)OC)C C14881248
C[C@@H]1CC(=O)Nc2cc(ccc2S1)S(=O)(=O)NCC3CC[NH+](CC3)Cc4ccccc4OC C15730987
c1ccc(cc1)C[NH+]2CCC(CC2)NC(=O)CCNS(=O)(=O)c3ccc(s3)Br C20137226
Cc1c(ccc(c1OC)C[NH2+][C@H]2C[C@H](N(C2)Cc3ccccc3)C(=O)NCCc4ccccc4F)OC C20211220
C[C@H](CCCC(C)(C)O)[NH2+]Cc1cc2ccc(cc2n(c1=O)CCS(=O)(=O)c3ccccc3)Cl C20362936
CC1CCN(CC1)C(=O)c2cc(ccc2N3CC[NH2+]CC3)NS(=O)(=O)c4ccc(cc4)CC(C)C C21664310
C[NH+](C)[C@@H](Cc1ccccc1)CNC(=O)[C@@H](Cc2ccccc2)NS(=O)(=O)c3ccccc3F C25382632
C[NH+](C)[C@@H](CNC(=O)c1cc(ccc1Br)S(=O)(=O)NC2CC2)c3cccc(c3)F C32729038
Cc1ccc(cc1C)c2csc3c2c(=O)[nH]c(n3)C[NH+](CCCOC)C[C@@H](Cc4ccccc4)O C35745585
CCCc1ccc(cc1)[C@H](C[N-]S(=O)(=O)Oc2ccccc2)[NH+]3CC[NH2+][C@@H](C3)Cc4ccccc4 C39532624
C[C@H](CNC(=O)[C@@H]1CN(CC12CC[NH2+]CC2)C(=O)c3ccc4ccccc4n3)Oc5ccc(cc5)F C39596525
CCCCNC(=O)[C@H]1CN(CC12CC[NH2+]CC2)C(=O)c3c(onc3c4c(cccc4Cl)Cl)C C39623923
COc1ccc(cc1)CCNC(=O)[C@@H]2CN(CC23CC[NH2+]CC3)C(=O)c4ccc(cc4)Br C39634999
COc1ccccc1CCNC(=O)[C@@H]2CN(CC23CC[NH2+]CC3)C(=O)COc4cccc(c4)Cl C39636329
CCOc1ccccc1CNC(=O)[C@H]2CN(CC23CC[NH2+]CC3)C(=O)c4cccc(c4)Br C39638572
CCOc1ccccc1CNC(=O)[C@H]2CN(CC23CC[NH2+]CC3)C(=O)c4csc(c4OC)Cl C39638701
Cc1ccc(c(c1F)F)C(=O)N2C[C@H](C3(C2)CC[NH2+]CC3)C(=O)NCCc4cc(cc(c4)OC)OC C39653085
CCOc1cc(ccc1OC)CCNC(=O)[C@@H]2CN(CC23CC[NH2+]CC3)C(=O)C4(CCCCC4)C C39653339
CCOc1ccc(cc1)CCNC(=O)[C@@H]2CN(CC23CC[NH2+]CC3)C(=O)c4c(ccc(c4F)C)F C39653863
CCOc1ccc(cc1)CCNC(=O)[C@H]2CN(CC23CC[NH2+]CC3)C(=O)c4ccc(c(c4F)F)C C39653888
COc1c(csc1Cl)C(=O)N2C[C@H](C3(C2)CC[NH2+]CC3)C(=O)NCCSCc4ccccc4 C39658610
C[C@H](CNC(=O)[C@H]1CN(CC12CC[NH2+]CC2)C(=O)COc3cccc(c3)Cl)Oc4ccccc4 C39665232
C[C@@H](CNC(=O)[C@H]1CN(CC12CC[NH2+]CC2)C(=O)c3csc(c3OC)Cl)Oc4ccccc4 C39665326
C[C@@H](CNC(=O)[C@@H]1CN(CC12CC[NH2+]CC2)C(=O)c3ccc(cc3F)F)Oc4ccc(cc4)OC C39665584
C[C@H](CNC(=O)[C@H]1CN(CC12CC[NH2+]CC2)C(=O)c3c(cccc3F)F)Oc4ccccc4Cl C39666380
c1ccc2c(c1)CCO[C@@H]2CNC(=O)[C@H]3CN(CC34CC[NH2+]CC4)C(=O)c5ccc(cc5)OC(F)(F)F C39668958
CCOc1ccc(cc1)C(=O)N2C[C@H](C3(C2)CC[NH2+]CC3)C(=O)NCc4ccc5c(c4)CCCN5C C39672167
C1CCC(CC1)(CNC(=O)[C@@H]2CN(CC23CC[NH2+]CC3)C(=O)CCC4CCCC4)N5CCOCC5 C39672811
c1cc(ccc1CNC(=O)[C@@H]2CN(CC23CC[NH2+]CC3)C(=O)c4ccc(cc4)C(F)(F)F)OC(F)F C39673266
c1cc(c(c(c1)Cl)F)C(=O)N2C[C@@H](C3(C2)CC[NH2+]CC3)C(=O)NCc4ccc(cc4)OC(F)F C39673334
Cc1cc(c(o1)C(F)(F)F)C(=O)N2C[C@H](C3(C2)CC[NH2+]CC3)C(=O)NCc4ccc(cc4)OC(F)F C39673385
CCC[C@@H](C)NC(=O)[C@H]1CN(CC12CC[NH2+]CC2)C(=O)c3c(onc3c4c(cccc4Cl)F)C C39673644
C[C@H](Cc1ccccc1OC)NC(=O)[C@H]2CN(CC23CC[NH2+]CC3)C(=O)c4csc(c4OC)Cl C39686661
CCSc1c(cccn1)C(=O)N2C[C@@H](C3(C2)CC[NH2+]CC3)C(=O)N[C@@H](C)Cc4ccccc4F C39687046
CCSc1c(cccn1)C(=O)N2C[C@H](C3(C2)CC[NH2+]CC3)C(=O)N[C@H](C)Cc4ccccc4F C39687049
Cc1ccc(cc1)C(=O)N2C[C@@H](C3(C2)CC[NH2+]CC3)C(=O)N[C@@H](Cc4ccccc4)C(=O)N5CCCCC5 C39687230
c1ccc(cc1)C[C@@H](C(=O)N2CCCCC2)NC(=O)[C@@H]3CN(CC34CC[NH2+]CC4)C(=O)[C@@H]5CCC=CC5 C39687296
CCOc1ccc(cc1)C(=O)N2C[C@H](C3(C2)CC[NH2+]CC3)C(=O)NCc4ccc(cc4)n5cccc5 C39690061
CCOc1cccc(c1)C(=O)N2C[C@H](C3(C2)CC[NH2+]CC3)C(=O)NCc4cccc(c4)n5cccc5 C39694203
CC[C@@H](c1ccccc1)NC(=O)[C@@H]2CN(CC23CC[NH2+]CC3)C(=O)c4cccnc4Sc5ccccc5 C39695334
CC[C@@H](c1ccccc1)NC(=O)[C@H]2CN(CC23CC[NH2+]CC3)C(=O)c4ccc(nc4)Oc5ccccc5 C39695359
CCc1ccc(cc1)[C@@H](C)NC(=O)[C@H]2CN(CC23CC[NH2+]CC3)C(=O)[C@@H]4CCCN4C(=O)C(F)(F)F C39695932
CCc1ccc(cc1)[C@@H](C)NC(=O)[C@@H]2CN(CC23CC[NH2+]CC3)C(=O)c4cccc(c4C)OC(=O)C C39696130
CC(C)COC[C@@H](C[NH+](Cc1ccccc1)Cc2[nH]c(=O)c3c(csc3n2)c4ccccc4F)O C40404651
C[C@@H]1CC(=O)Nc2cc(ccc2S1)S(=O)(=O)NCCC[NH+]3CCN(CC3)Cc4ccccc4 C22937281
c1cc(sc1)c2csc3c2c(=O)[nH]c(n3)C[NH+]4CCN(CC4)CC(=O)NCCC5=CCCCC5 C22783762
CCCCCCN1[C@@H](NN=C1C2=c3ccccc3=[NH+]C2)SCC(=O)NC45CC6CC(C4)CC(C6)C5 C39948866
COc1ccc(cc1C[NH+]2CCN(CC2)c3ccccc3F)[C@H]4[C@@H]5C(=c6ccccc6=[NH+]5)C[C@@H](N4)C(=O)[O-] C63349725
Cc1cccc(c1)N(C[C@@H](C[NH+](Cc2ccccc2)Cc3ccccc3)O)S(=O)(=O)c4ccccc4 C01808740
c1ccc(cc1)CS(=O)(=O)N2CCN(CC2)C(=O)C[NH2+][C@@H](c3ccc(cc3)F)c4cccs4 C08921516
CC(C)CN1[C@@H]([C@H](c2ccccc2C1=O)C(=O)NCCC[NH+]3CCc4ccccc4C3)c5cccs5 C09433225
CC(C)CN1[C@@H]([C@H](c2ccccc2C1=O)C(=O)NCCC[NH+](Cc3ccccc3)C(C)C)c4cccs4 C09433325
CC(C)CN1[C@H]([C@H](c2ccccc2C1=O)C(=O)NCCC[NH+](Cc3ccccc3)C(C)C)c4cccs4 C09433326
c1ccc2c(c1)CC[NH+](C2)CCCNC(=O)[C@@H]3c4ccccc4C(=O)N([C@@H]3c5cccs5)C6CCCC6 C09433596
c1ccc(cc1)C[NH2+]C2(CCCCC2)c3nnnn3[C@@H](c4ccc(cc4)Cl)c5ccccc5Cl C09969701
CCC[NH+](CCS(=O)(=O)c1ccc(cc1)Br)CC(=O)Nc2ccc(c(c2F)F)F C11463754
CCc1cc2c(=O)c(coc2c(c1O)[C@H](c3ccc(cc3)C(C)C)[NH+]4CCCCC4)c5nc(cs5)C C11867321
Cn1c(nnn1)SCCC[NH2+]Cc2ccc(o2)c3ccc(cc3Br)Br C13730757
Cc1cc(c(c(c1)C)C2(CC(C2)/C(=N\OC[C@@H](C[NH+]3CCCCC3)O)/c4cc5ccccc5o4)C)C C15230113
CCOc1cc(cc(c1OCc2ccc(cc2)F)Br)C[NH2+]CCc3ccc(c(c3)OC)OC C16688496
CCCC[NH+](CCCC)CCCN1[C@H](C(=C(C1=O)O)C(=O)c2ccccc2)c3ccc(cc3Cl)Cl C08695201
CCCC[NH+](CCCC)CCCN1[C@@H](C(=C(C1=O)O)C(=O)c2ccc(cc2)F)c3ccc(cc3)Cl C08695374
C[C@H](C12CC3CC(C1)CC(C3)C2)[NH2+]Cc4cc(c(c(c4)Br)OCc5ccc6c(c5)OCO6)OC C20876670
CC[C@H](C)[NH+](C[C@H](Cn1c2ccccc2nc1[C@@H](C)c3ccc4cc(ccc4c3)OC)O)[C@@H](C)CC C27695868
CC[C@H](C)[NH+](C[C@@H](Cn1c2ccccc2nc1[C@@H](C)c3ccc4cc(ccc4c3)OC)O)[C@@H](C)CC C27695872
C[C@H](c1ccc2cc(ccc2c1)OC)c3nc4ccccc4n3C[C@H](C[NH+](C5CCCCC5)C6CCCCC6)O C27695987
CCc1cc2c(=O)c(c(oc2c(c1O)C[NH+]3CCCC[C@H]3CC)C(C)C)c4nc5ccccc5s4 C28120861
CC[NH+](CC)CCSCC(=O)O[C@@H]1C[C@@]([C@H]([C@@H]([C@]23CC[C@H]([C@@]1([C@H]2C(=O)CC3)C)C)C)O)(C)C=C C31983175
CC(C)CC[NH+](Cc1cccn1Cc2ccc(cc2)C(C)(C)C)C[C@@H](COc3ccc(cc3)OC)O C35499003
CC(C)C[NH+](Cc1cccc(c1)F)Cc2ccc(o2)C(c3ccc(cc3)OC)(c4ccc(cc4)OC)O C35745325
COCCC[NH+](Cc1ccc(cc1)OC)Cc2ccc(o2)C(c3cccc(c3)F)(c4cccc(c4)F)O C36167677
Cc1c(c(n(n1)c2cccc(c2)Cl)Oc3ccccc3)C[NH+](C[C@@H](Cc4ccccc4)O)C5CC5 C36301783
Cn1c(c(c(n1)c2ccccc2)C[NH+](CC3CC3)C[C@@H](Cc4ccccc4)O)Oc5ccc(cc5)Cl C36305210
Cc1cccc(c1)OC[C@H]2c3ccsc3CCN2C(=O)C[NH+](CC=C)C[C@@H](Cc4ccccc4)O C36309008
CC[C@@H](C)C[NH+](C[C@@H](CCC=C)O)CC(=O)N1CCc2c(ccs2)[C@@H]1COc3cccc(c3)F C36309641
CC1=CC(=C2C=CC=C(C(=C2C(=C1)C)C(=O)OC)C(=O)O/C(=[NH+]/C3CCCCC3)/NC4CCCCC4)C C08431203
C[C@@H](c1ccc2cc(ccc2c1)OC)c3nc4ccccc4n3C[C@H](C[NH+](CC(C)C)CC(C)C)O C27695898
c1ccc(c(c1)OC[C@@H](C[NH+](Cc2c(cccc2Cl)F)[C@@H]3CCS(=O)(=O)C3)O)Br C40317126
Cc1cc(ccc1Cl)OC[C@H](C[NH+](Cc2ccc(cc2Cl)Cl)[C@@H]3CCS(=O)(=O)C3)O C40317426
CN(C)c1ccc(cc1)C[NH+](C[C@H](COc2ccc(cc2Cl)Cl)O)[C@@H]3CCS(=O)(=O)C3 C40317841
CC(C)c1ccc(cc1)OCCOC[C@@H](CN2CC[NH+](CC2)C(c3ccccc3)c4ccccc4)O C40373385
CC(C)c1ccc(cc1)OCCOC[C@H](CN2CC[NH+](CC2)C(c3ccccc3)c4ccccc4)O C40373389
Cc1ccccc1COc2c(cc(cc2Br)C[NH2+]CCc3ccc(c(c3)OC)OC)OC C40733464
COc1ccc(cc1OC)CC[NH2+]Cc2cc(c(c(c2)Cl)OCc3c(cccc3Cl)F)OC C40742640
Cc1ccc(cc1)CSc2ncc(c(n2)Cl)C(=O)NC[C@H](c3ccc(cc3)C(C)C)[NH+]4CCCCC4 C40985838
CC[NH+](CC)CCSCC(=O)O[C@@H]1C[C@]([C@@H]([C@@H]([C@@]23CC[C@@H]([C@@]1([C@H]2C(=O)CC3)C)C)C)O)(C)C=C C44028946
CC[NH+](CC)CCSCC(=O)O[C@@H]1C[C@]([C@H]([C@@H]([C@]23CC[C@@H]([C@@]1([C@H]2C(=O)CC3)C)C)C)O)(C)C=C C44028952
c1ccc(cc1)C[NH+]2CC[C@H](C2)NC(=O)[C@@H]3CC=CC[C@@H]3C(=O)N4CCN(CC4)Cc5ccccc5 C44941349
CC[NH+](CC)CCSCC(=O)O[C@@H]1C[C@@]([C@H]([C@@H]([C@]23CC[C@@H]([C@]1([C@@H]2C(=O)CC3)C)C)C)O)(C)C=C C44964193
Cc1cc(cc(c1)Sc2c(c([nH]c(=O)c2I)C)CN3CCO[C@@H](C3)C[NH+](C)C)C C45319997
c1cc(sc1)c2nn(c(=S)n2C3CC3)C[NH2+]C4(CCOCC4)c5ccc(cc5)Br C48290239
C#CCOc1ccc(cc1Br)/C=N/NC(=O)C[NH+](Cc2ccccc2)Cc3ccccc3 C59165508
c1ccc2c(c1)n(c([n+]2CCCOc3ccc(cc3)Cl)N)CCOc4ccc(cc4)Br C59292906
CCN/C(=[NH+]\CCc1ccccc1)/S[C@H]2CC(=O)N(C2=O)c3ccc(cc3)I C59490433
CC[C@H](C(=O)N1c2ccccc2Sc3c1cccc3)SC4=[NH+][C@@](NN4c5ccccc5)(C)CC C59564804
COc1ccc2=[NH+][C@H]3[C@H](NCCC3=c2c1)c4ccc(c(c4)COc5ccccc5C6CCCCC6)OC C63349874
COc1ccc(cc1COc2ccc(cc2)F)[C@H]3[C@@H]4C(=c5cc(ccc5=[NH+]4)OCc6ccccc6)CCN3 C63350050
CCOc1cc(ccc1OCC(C)C)/C=C/C(=O)NC[C@@H](c2cccs2)C3=c4ccccc4=[NH+]C3 C63896826
CCCCC[n+]1cn(c2c1cccc2)c3c(nc4ccccc4n3)NS(=O)(=O)c5ccc(cc5)Br C01818530
CCOC(=O)c1c2c(sc1NC(=O)c3ccc(cc3)S(=O)(=O)N4CCCCC4)C[NH+](CC2)C(C)C C03007160
COc1ccccc1/C=C/C=N/NC(=O)C[NH+]2CCN(CC2)S(=O)(=O)c3ccc(cc3)Br C09046409
Cc1c(c2c(s1)ncn(c2=O)CC(=O)NCCC[NH+]3C[C@@H](C[C@H](C3)C)C)S(=O)(=O)N4CCCCC4 C09835101
c1ccc(cc1)/C=C/C[NH+]2CCN(CC2)C(=O)[C@@H](C(=O)c3ccc(cc3)Br)n4ccccc4=O C09850822
c1ccc(cc1)/C=C/C[NH+]2CCN(CC2)C(=O)[C@H](C(=O)c3ccc(cc3)Br)n4ccccc4=O C09850824
CC(C)(C)c1ccc(cc1)C[NH+](Cc2ccco2)[C@@H](c3cccs3)c4nnnn4Cc5ccc(cc5)OC C12642405
CS(=O)(=O)c1cccc(c1)S(=O)(=O)N(CC2CC2)C3CC[NH+](CC3)Cc4ccccc4OC(F)F C24873155
CCc1c(sc2c1c(nc(n2)SCC(=O)N3CCCC3)N4CC[NH+](CC4)CC(=O)N5CCOCC5)C C34762519
CN(C)C(=O)C[NH+]1CCN(CC1)c2c3c(csc3nc(n2)SCC(=O)N4CCCC4)c5ccccc5 C34774822
CCCC[C@@H](CC)C(=O)N(Cc1c(nn(c1N2CC[NH+](CC2)C(C)C)c3ccc(cc3)F)CC)CC(C)C C34835332
CCCN(Cc1c(nn(c1N2CC[NH+](CC2)C(C)C)c3ccc(cc3)F)CC)C(=O)Cc4ccc(cc4)F C34835445
CCCN(Cc1c(nn(c1N2CC[NH+](CC2)C(C)C)c3ccc(cc3)F)CC)C(=O)c4ccc(cc4)CC C34835455
CCOC(=O)[C@H]1CCCN(C1)C(=O)c2coc(n2)C[NH+](Cc3ccc(cc3)C(C)(C)C)Cc4ccc(cc4)F C35705948
Cc1ccsc1CN(Cc2ccccc2)C(=O)CN(CC[NH+]3CCCC3)C(=O)c4ccc(cc4)[N+](=O)[O-] C35774510
Cc1ccsc1CN(Cc2ccccc2)C(=O)CN(CC[NH+]3CCCC3)C(=O)c4cccc(c4)[N+](=O)[O-] C35774513
c1ccc(cc1)COCC(=O)N2CCN(CC2)c3[nH]c(=O)cc(n3)C[NH+]4CCN(CC4)c5ccccc5F C35926293
CC[NH+](CC)CCN(CC(=O)N1CCCN(CC1)c2ccc(nn2)c3ccc(cc3)F)C(=O)c4ccco4 C36083235
CCCCN(CCCC)S(=O)(=O)c1ccc(cc1)C(=O)N(CC[NH+](C)C)c2nc3c(cccc3s2)F C36637468
CCCCN(C)S(=O)(=O)c1ccc(cc1)C(=O)N(CC[NH+](CC)CC)c2nc3ccc(cc3s2)F C36637814
CCCCN(CC)S(=O)(=O)c1ccc(cc1)C(=O)N(CC[NH+](CC)CC)c2nc3ccc(cc3s2)F C36637815
CCCCN(C)S(=O)(=O)c1ccc(cc1)C(=O)N(CC[NH+](CC)CC)c2nc3c(cccc3s2)OC C36637995
CC[NH+](CC)CCN(c1nc2c(cccc2s1)OCC)C(=O)c3ccc(cc3)S(=O)(=O)N(CC)CC C36637999
CC[NH+](CC)CCN(c1nc2c(ccc(c2s1)C)OC)C(=O)c3ccc(cc3)S(=O)(=O)N(CC)CC C36640434
CCCCN(CC)S(=O)(=O)c1ccc(cc1)C(=O)N(CCC[NH+](C)C)c2nc3ccc(cc3s2)CC C36643392
CCCN(CCC)S(=O)(=O)c1ccc(cc1)C(=O)N(CCC[NH+](C)C)c2nc3cc(cc(c3s2)C)C C36643719
C[NH+](C)CCN(Cc1ccccc1)C(=O)[C@H]2CN(C[C@@H]2c3cc(c(c(c3)OC)OC)OC)Cc4ccccc4 C38737768
Cc1ccc2c(c1C)nc(s2)N(CC[NH+](C)C)C(=O)[C@@H]3CCCN3S(=O)(=O)c4ccc(cc4)Cl C36660470
C[NH+](C)CCCN(c1nc2ccccc2s1)C(=O)c3ccc(cc3)S(=O)(=O)N(C)Cc4ccccc4 C36690329
CCCCN(CC)S(=O)(=O)c1ccc(cc1)C(=O)N(CCC[NH+](C)C)c2nc3cc(c(cc3s2)C)C C36698976
C[NH+](C)CCCN(c1nc2c(ccc(c2s1)OC)OC)C(=O)CCCS(=O)(=O)c3ccc(cc3)F C38827755
CC[NH+](CC)CCN(c1nc2ccc(cc2s1)SC)C(=O)CCCS(=O)(=O)c3ccc(cc3)C C38845411
CC[NH+](CC)CCN(c1nc2ccc(cc2s1)SC)C(=O)CCS(=O)(=O)c3ccc(cc3)OC C38845413
CC[NH+](CC)CCN(c1nc2ccc(cc2s1)S(=O)(=O)C)C(=O)c3cc(cc(c3)[N+](=O)[O-])[N+](=O)[O-] C38845442
CC[NH+](CC)CCN(c1nc2ccccc2s1)C(=O)C3CCN(CC3)S(=O)(=O)c4ccc(cc4)OC C38847427
CC[NH+](CC)CCN(c1nc2ccc(cc2s1)Cl)C(=O)c3ccc(cc3)S(=O)(=O)N(C)C4CC4 C38850148
COc1cc2=C[C@H](C(=O)[NH+]=c2cc1OC)CN(Cc3cccnc3)S(=O)(=O)c4ccc(cc4)C(=O)OC C39324911
CC[NH+](CC)CCN(c1nc2ccc(cc2s1)Cl)C(=O)c3ccc(cc3)S(=O)(=O)N(C)C(C)C C39736417
CCCCCC[n+]1c(csc1Nc2ccc(cc2)OC)c3ccc(cc3)S(=O)(=O)N4CCCCCC4 C39834663
CCOc1ccc(cc1)Nc2[n+](c(cs2)c3ccc(cc3)S(=O)(=O)N4CCCCC4)C[C@@H]5CCCO5 C39834784
CCOc1ccc(cc1)Nc2[n+](c(cs2)c3ccc(cc3)S(=O)(=O)N4CCCC4)Cc5ccccc5 C39834847
CCOc1cc(cc(c1OCC)OCC)C(=O)N(C[C@H]2C=c3ccc(cc3=[NH+]C2=O)OC)c4ccc(cc4)C C39928491
CCOc1cc(cc(c1OCC)OCC)C(=O)N(C[C@@H]2C=c3cc(ccc3=[NH+]C2=O)OC)c4ccccc4C C39928665
CCCC[NH+](CCCC)CCCN1[C@@H](c2c(=O)c3cc(c(cc3oc2C1=O)C)C)c4ccc(c(c4)OC)OC C40008933
CCCC[NH+](CCCC)CCCN1[C@H](c2c(=O)c3cc(c(cc3oc2C1=O)C)C)c4ccc(c(c4)OC)OC C40008934
CCCCCOc1ccc(cc1OC)[C@@H]2c3c(=O)c4cc(ccc4oc3C(=O)N2CCC[NH+](CC)CC)F C40013905
CCCC[NH+](CCCC)CCCN1[C@@H](c2c(=O)c3cc(ccc3oc2C1=O)F)c4ccc(c(c4)OC)OC C40013989
CC[NH+](CC)CCCN1[C@@H](c2c(=O)c3cc(ccc3oc2C1=O)F)c4ccc(c(c4)OC)OCCC(C)C C40014224
COc1ccc(cc1)CCN2CC(=O)N3[C@H](C2=O)CC4=c5ccccc5=[NH+][C@@H]4[C@@H]3c6ccc(cc6)C(=O)OC C63139717
COc1ccc(cc1)/N=C\2/N(C(=O)/C(=C\c3ccc(o3)N4CCCCC4)/S2)CCC5=c6ccccc6=[NH+]C5 C63537989
C[N+](C)(C)c1cccc(c1)/N=N/c2ccc(c3c2cccc3)/N=N/c4cc(c(cc4N)N)/N=N/c5ccccc5 C03846902
CCCCN(CC)S(=O)(=O)c1ccc(cc1)C(=O)Nc2c(c3c(s2)C[NH+](CC3)C(C)C)C(=O)OC C03007116
CCC(C)(C)n1c(nnn1)[C@@H](c2cc3cc(ccc3[nH]c2=O)OCC)[NH+](Cc4ccccc4)Cc5ccco5 C06149201
CCOc1ccc2c(c1)cc(c(=O)[nH]2)[C@H](c3nnnn3C(C)(C)C)[NH+](Cc4ccc(cc4)F)Cc5ccco5 C06196903
CCc1ccc2c(c1)cc(c(=O)[nH]2)[C@@H](c3nnnn3C(C)(C)C)[NH+](Cc4cccc(c4)OC)C[C@@H]5CCCO5 C06197888
CCc1ccc2c(c1)cc(c(=O)[nH]2)[C@H](c3nnnn3C(C)(C)C)[NH+](Cc4cccc(c4)OC)C[C@@H]5CCCO5 C06198132
CCc1ccc2c(c1)cc(c(=O)[nH]2)[C@H](c3nnnn3C[C@@H]4CCCO4)[NH+]5CCN(CC5)c6cc(ccc6C)C C06135339
Cc1ccc(c(c1)Br)NC(=S)NC[C@H]2C[C@@H]3CC[NH+]2C[C@@H]3c4cc(nc(n4)C)c5ccc(cc5)N(C)C C08622848
CCOc1ccc(cc1)C[NH+](C[C@H]2CCCO2)[C@H](c3cc4cc(ccc4[nH]c3=O)C)c5nnnn5C(C)(C)C C12833827
CCc1ccc2c(c1)cc(c(=O)[nH]2)C[NH+](Cc3ccc(cc3)OC)[C@H](CC)c4nnnn4Cc5ccccc5 C13063681
CC[C@@H](c1nnnn1CCc2ccccc2)[NH+](Cc3ccc(cc3)OC)Cc4cc5ccc(cc5[nH]c4=O)C C13063967
CC[C@@H](c1nnnn1CCc2ccccc2)[NH+](Cc3cc4cc5c(cc4[nH]c3=O)OCCO5)C6CCCCC6 C13064471
CC[C@H](c1nnnn1Cc2ccco2)[NH+](Cc3ccc4c(c3)OCO4)Cc5cc6c(cc(cc6[nH]c5=O)C)C C13064960
CC[C@H](c1nnnn1Cc2ccco2)[NH+](Cc3ccc4c(c3)OCO4)Cc5cc6c(ccc(c6[nH]c5=O)C)C C13065276
Cc1ccc2cc(c(=O)[nH]c2c1)[C@@H](c3nnnn3CCOC)[NH+](CCc4ccccc4)Cc5ccc(cc5)F C06409861
Cc1cc2cc(c(=O)[nH]c2cc1C)[C@@H](c3nnnn3C(C)(C)C)[NH+](Cc4ccc(cc4)OC)Cc5ccco5 C06320942
Cc1ccc2cc(c(=O)[nH]c2c1C)[C@@H](c3nnnn3C(C)(C)C)[NH+](Cc4ccc(cc4)OC)Cc5ccco5 C06442228
Cc1cccc2c1[nH]c(=O)c(c2)[C@H](c3nnnn3CCOC)[NH+](CCc4ccccc4)Cc5ccc(cc5)F C06443993
CC[C@@H](c1nnnn1C(C)(C)C)[NH+](CCc2ccc(c(c2)OC)OC)Cc3cc4cc(cc(c4[nH]c3=O)C)C C13494578
CC[C@@H](c1nnnn1CCc2ccccc2)[NH+](CCc3ccccc3C)Cc4cc5cc(cc(c5[nH]c4=O)C)C C13495915
CC[C@@H](c1nnnn1CCc2ccccc2)[NH+](CCc3cccc(c3)C)Cc4cc5cc(cc(c5[nH]c4=O)C)C C13495951
Cc1ccc2cc(c(=O)[nH]c2c1)[C@H](c3nnnn3C4CCCC4)[NH+](Cc5ccc(cc5)OC)C[C@@H]6CCCO6 C06409971
Cc1ccc(c2c1cc(c(=O)[nH]2)[C@@H](c3nnnn3C4CCCCC4)[NH+](Cc5ccccc5)Cc6cccnc6)C C06244786
Cc1ccc2cc(c(=O)[nH]c2c1C)[C@H](c3nnnn3CCc4ccccc4)N5CC[NH+](CC5)C6CCCCC6 C20098183
CCC(C)(C)n1c(nnn1)[C@@H](C(C)C)[NH+](Cc2ccc(cc2)C)Cc3cc4cc(c(cc4[nH]c3=O)OC)OC C13498828
COc1ccc2c(c1)c3c([nH]2)[C@H](NCC3)c4ccc(c(c4)C[NH+]5CCN(CC5)c6ccc(cc6)[N+](=O)[O-])OC C20259498
CC(C)CN1CC[C@H]([C@H](C1)CCC(=O)NCc2ccccc2OC)[NH+]3CCN(CC3)c4ccccc4OC C20452780
COc1ccc(c(c1OC)OC)N2CC[NH+](CC2)CCc3ccc(cc3)NC[C@H]4CC(=O)OC45CCCCC5 C27529044
COC(=O)C[C@@H](c1ccc(cc1)OCc2ccccc2)[NH2+][C@H]3C4=C(CCCC4)C(=O)N3Cc5ccc(cc5)F C27842189
c1ccc(cc1)c2c(cn(n2)c3ccccc3)C[NH2+]CCNCc4cn(nc4c5ccccc5)c6ccccc6 C27987143
C[NH+](C)CCN(Cc1ccccc1)C(=O)CN2CC3=C(C2=O)[C@@H](NC(=O)N3CC=C)c4ccccc4Cl C34791882
C[NH+](C)CCN(Cc1ccccc1)C(=O)CN2CC3=C(C2=O)[C@H](NC(=O)N3CC=C)c4ccccc4Cl C34791883
Cc1ccc(s1)C[NH+](Cc2ccc(o2)C(c3ccc(cc3)OC)(c4ccc(cc4)OC)O)C[C@@H]5CCCO5 C35745398
Cc1ccccc1c2csc3c2c(=O)[nH]c(n3)C[NH+](CCC(C)C)C[C@H](COc4ccc(cc4)Cl)O C35747262
CC[C@@H]1CCCC[NH+]1CCCNC(=O)[C@@H]2c3ccccc3C(=O)N4[C@@H]2c5cc(c(cc5CC4)OCC)OCC C36075094
CC[NH+]1CCN(CC1)c2ccc(cc2NC(=O)/C=C/c3ccc(cc3)[N+](=O)[O-])S(=O)(=O)N4CCCCC4 C12526626
C[C@@H]([C@H](c1cccs1)N2CC[NH+](CC2)Cc3ccccc3)NS(=O)(=O)c4ccc(cc4)OCC(C)C C38596440
COc1ccc(cc1)[C@H](CNC(=O)CCCN2C(=O)/C(=C/c3cccs3)/SC2=S)[NH+]4CCCCC4 C38615174
CCCOc1ccc(cc1C)S(=O)(=O)N[C@@H](C)[C@H](c2cccs2)N3CC[NH+](CC3)Cc4ccccc4 C38602380
CCC[C@]1([C@@H]2[C@@H]([C@@H]([NH2+]1)c3ccc(cc3OC)OC)C(=O)N(C2=O)c4ccc5c(c4)OCCO5)C(=O)OCC C20150739
c1ccc(cc1)CSCCNC(=O)[C@H]2CN(CC23CC[NH2+]CC3)C(=O)c4ccc(o4)c5ccc(cc5)F C39658682
C[C@@H](CCc1ccc(cc1)OC)NC(=O)[C@H]2CN(CC23CC[NH2+]CC3)C(=O)c4ccc(cc4)OC(F)(F)F C39675260
c1cc(cc(c1)Cl)OCC(=O)N2C[C@@H](C3(C2)CC[NH2+]CC3)C(=O)NCCc4c[nH]c5c4cc(cc5)Cl C39676452
COc1ccc(cc1)C(c2ccc(cc2)OC)NC(=O)[C@H]3CN(CC34CC[NH2+]CC4)C(=O)CCC5CCCC5 C39676557
Cc1ccc(c(c1)CCNC(=O)[C@H]2CN(CC23CC[NH2+]CC3)C(=O)c4cccnc4Sc5ccccc5)C C39677023
CC[C@@H](C)[C@H]1C(=O)N(C2([NH2+]1)CCN(CC2)S(=O)(=O)c3ccc(cc3)C)CCc4ccc(c(c4)OC)OC C36028116
CN1C[C@H](c2c1cccc2)/C=C(/C(=O)NCCC3=c4ccccc4=[NH+]C3)\NC(=O)c5ccc(c(c5)OC)OC C63250204
CCCCCCNC(=O)[C@H](CCSC)NC(=O)[C@@H]1CC2=c3ccccc3=[NH+][C@@H]2[C@@H]4N1C(=O)c5c4cccc5 C63384202
CCCCCCNC(=O)[C@H](CCSC)NC(=O)[C@@H]1CC2=c3ccccc3=[NH+][C@H]2[C@H]4N1C(=O)c5c4cccc5 C63384207
CC(C)(C)N1[C@@H](C(=CN1)C(=O)NCCC2=c3cc(ccc3=[NH+]C2)OC)C4CCN(CC4)C(=O)OC(C)(C)C C63584604
CCC(C)(C)n1c(nnn1)[C@@H](c2cc3c(cc(cc3[nH]c2=O)C)C)[NH+]4CCN(CC4)c5ccc(cc5)[N+](=O)[O-] C06077485
CCOc1ccc2c(c1)cc(c(=O)[nH]2)[C@@H](c3nnnn3C4CCCCC4)[NH+]5CCN(CC5)C(=O)c6ccco6 C06196799
CCc1ccc2c(c1)cc(c(=O)[nH]2)[C@@H](c3nnnn3C[C@H]4CCCO4)[NH+]5CCN(CC5)c6ccc(cc6)OC C06135241
CCc1ccc2c(c1)cc(c(=O)[nH]2)[C@H](c3nnnn3C(C)(C)CC)[NH+]4CCN(CC4)c5ccc(cc5)[N+](=O)[O-] C06135286
Cc1cc(c2c(c1)cc(c(=O)[nH]2)[C@@H](c3nnnn3C[C@@H]4CCCO4)[NH+]5CCN(CC5)c6ccccc6OC)C C06177964
Cc1cc(c2c(c1)cc(c(=O)[nH]2)[C@H](c3nnnn3C[C@@H]4CCCO4)[NH+]5CCN(CC5)c6ccc(cc6)OC)C C06178079
Cc1cc(c2c(c1)cc(c(=O)[nH]2)[C@H](c3nnnn3C[C@H]4CCCO4)[NH+]5CCN(CC5)c6ccc(cc6)OC)C C06178098
Cc1cc(c2cc(c(=O)[nH]c2c1)[C@@H](c3nnnn3Cc4ccccc4)[NH+]5CCN(CC5)C(=O)c6ccco6)C C06301750
Cc1ccc2c(c1)cc(c(=O)[nH]2)C[NH+](Cc3ccc4c(c3)OCO4)Cc5nnnn5Cc6ccc(cc6)OC C12717304
Cc1ccc(cc1)C[NH+](Cc2cc3cc(c(cc3[nH]c2=O)OC)OC)Cc4nnnn4CCc5ccccc5 C13033619
Cc1ccc(cc1)C[NH+](Cc2cc3cc4c(cc3[nH]c2=O)OCCO4)Cc5nnnn5Cc6ccc(cc6)F C13033861
CC[C@H](c1nnnn1Cc2ccccc2)[NH+](Cc3ccccc3)Cc4cc5cc6c(cc5[nH]c4=O)OCCO6 C13064427
CC[C@@H](c1nnnn1Cc2ccccc2)[NH+](Cc3ccccc3)Cc4cc5cc6c(cc5[nH]c4=O)OCCO6 C13064428
CC[C@H](c1nnnn1C[C@@H]2CCCO2)[NH+](Cc3ccc4c(c3)OCO4)Cc5cc6cc(c(cc6[nH]c5=O)C)C C13064623
Cc1ccc(cc1)C[NH+](Cc2cc3cc4c(cc3[nH]c2=O)OCO4)Cc5nnnn5Cc6ccc(cc6)OC C13065434
Cc1cc(c2cc(c(=O)[nH]c2c1)C[NH+](CCc3ccc(c(c3)OC)OC)Cc4nnnn4C[C@@H]5CCCO5)C C06301349
Cc1cc2cc(c(=O)[nH]c2cc1C)[C@H](c3nnnn3CCOC)[NH+](Cc4ccc(cc4)OC)Cc5ccco5 C06321292
Cc1ccc(c2c1cc(c(=O)[nH]2)[C@@H](c3nnnn3C[C@H]4CCCO4)[NH+]5CCN(CC5)c6ccccc6OC)C C06244832
c1ccc(cc1)Cn2c(nnn2)[C@H](c3cc4cc5c(cc4[nH]c3=O)OCO5)N6CC[NH+](CC6)C7CCCCC7 C20080864
Cc1c(c2c(s1)ncn(c2=O)CC(=O)NCCC[NH+]3CCCCCC3)S(=O)(=O)N4C[C@H](C[C@@H](C4)C)C C20116952
CC(C)(Cc1ccc(cc1)NS(=O)(=O)N2CCN(CC2)Cc3ccccc3)[NH2+]C[C@@H](c4cccnc4)O C26944941
CCOC(=O)C1CC[NH+](CC1)CCCNC(=O)C2=C(NC(=C([C@H]2c3ccc(cc3)[N+](=O)[O-])C(=O)NC)C)C C27562857
CCc1c(sc2c1c(=O)n(c(n2)N3CC[NH+](CC3)CC(=O)N4CCCC4)CC(=O)NC5CCCCC5)C C34749414
CCc1c(sc2c1c(=O)n(c(n2)N3CC[NH+](CC3)CC(=O)NC4CCCCC4)CC(=O)N5CCCC5)C C34749508
c1cc(ccc1CN2CC[NH+](CC2)Cc3cc(=O)[nH]c(n3)N4CCN(CC4)C(=O)c5ccc(cc5)F)Cl C35574484
Cc1ccc(cc1)S(=O)(=O)N2CCN(CC2)c3[nH]c(=O)cc(n3)C[NH+]4CCN(CC4)c5ccccc5F C35926804
Cc1ccc2cc(c(=O)[nH]c2c1)[C@H](c3nnnn3C[C@H]4CCCO4)[NH+](Cc5ccc(cc5)F)Cc6ccco6 C06410063
Cc1cc2cc(c(=O)[nH]c2cc1C)[C@H](c3nnnn3C[C@H]4CCCO4)[NH+](Cc5ccccc5)Cc6ccco6 C06321344
CC(C)N(Cc1ccccc1)S(=O)(=O)c2ccc(cc2)C(=O)Nc3c(c4c(s3)C[NH+](CC4)C)C(=O)N C36633056
CC1CC[NH+](CC1)CCCNC(=O)CN2c3cc(ccc3SCC2=O)S(=O)(=O)N4CCC(CC4)C C08583404
COc1ccc2c(c1)c(c[nH]2)CCNC(=O)[C@H]3CN(CC34CC[NH2+]CC4)C(=O)c5ccc(cc5Cl)Cl C39598913
C[C@H](CCCC(C)(C)O)NC(=O)[C@H]1CN(CC12CC[NH2+]CC2)C(=O)c3cccnc3Sc4ccccc4 C39631846
CCc1ccc(cc1)CCNC(=O)[C@@H]2CN(CC23CC[NH2+]CC3)C(=O)c4c(c(nn4CC)C)Br C39654512
C[C@H](c1ccc(cc1)Br)NC(=O)[C@H]2CN(CC23CC[NH2+]CC3)C(=O)c4ccccc4OC(=O)C C39656804
C[C@@H](c1ccc(cc1)Br)NC(=O)[C@H]2CN(CC23CC[NH2+]CC3)C(=O)c4ccc(cc4OC)OC C39656886
C[C@@H](CNC(=O)[C@H]1CN(CC12CC[NH2+]CC2)C(=O)c3cccnc3Sc4ccccc4)Oc5ccccc5 C39665318
CN1CCCc2c1ccc(c2)CNC(=O)[C@@H]3CN(CC34CC[NH2+]CC4)C(=O)c5ccc(cc5)OC(F)(F)F C39672176
c1ccnc(c1)c2ccc(s2)CNC(=O)[C@@H]3CN(CC34CC[NH2+]CC4)C(=O)COc5cccc(c5)Cl C39677680
COc1c(csc1Cl)C(=O)N2C[C@@H](C3(C2)CC[NH2+]CC3)C(=O)NCc4ccccc4N5CCCCC5 C39678340
c1ccc(cc1)C[C@@H](C(=O)N2CCCCC2)NC(=O)[C@@H]3CN(CC34CC[NH2+]CC4)C(=O)CCC5CCCC5 C39687254
CC1(CCCCC1)C(=O)N2C[C@@H](C3(C2)CC[NH2+]CC3)C(=O)N[C@@H](Cc4ccccc4)C(=O)N5CCCCC5 C39687270
Cc1ccccc1CC(=O)N2C[C@H](C3(C2)CC[NH2+]CC3)C(=O)N[C@@H](Cc4ccccc4)C(=O)N5CCCCC5 C39687313
c1ccn(c1)c2ccc(cc2)CNC(=O)[C@H]3CN(CC34CC[NH2+]CC4)C(=O)c5ccc(cc5)OC(F)(F)F C39690083
Cc1ccc(cc1F)C(=O)N2C[C@H](C3(C2)CC[NH2+]CC3)C(=O)NCCNC(=O)Cc4cccc5c4cccc5 C39691347
Cc1ccccc1CC(=O)N2C[C@H](C3(C2)CC[NH2+]CC3)C(=O)NCCNC(=O)Cc4cccc5c4cccc5 C39693341
CCOc1cc(ccc1OC[C@H](C[NH+](Cc2cccc(c2)Br)[C@@H]3CCS(=O)(=O)C3)O)C=O C40320262
Cc1ccc2c(c1)[nH]c(n2)[C@H](C)NC(=O)[C@H]3CN(CC34CC[NH2+]CC4)C(=O)c5ccc(cc5)OC(F)(F)F C44737174
CCOc1ccc(cc1OC)[C@@H]2[C@@H]3C(=c4ccccc4=[NH+]3)C[C@@H]5N2C(=O)CN(C5=O)C[C@@H](c6ccccc6)O C63142009
CCOc1ccc(cc1OC)[C@H]2[C@@H]3C(=c4ccccc4=[NH+]3)C[C@@H]5N2C(=O)CN(C5=O)C[C@@H](c6ccccc6)O C63142011
CCOc1ccc(cc1OC)[C@H]2[C@H]3C(=c4ccccc4=[NH+]3)C[C@@H]5N2C(=O)CN(C5=O)C[C@@H](c6ccccc6)O C63142020
c1ccc2cc(ccc2c1)S(=O)(=O)Nc3ncn(n3)Cc4ccc(cc4Cl)Cl C02776626
COc1ccc(cc1)N2[C@@H](NC(=O)C(=C2S)C#N)c3ccc(o3)c4ccccc4Cl C00703892
c1ccc(cc1)c2csc3c2c(=O)n4c(n3)c5ccccc5c(n4)NC[C@@H]6CCCO6 C00632173
c1ccc2c(c1)CCC[C@@]23C(=O)N(C(=O)N3)CC(=O)N(C4CCCCC4)C5CCCCC5 C03597586
CCc1cccc2c1[nH]cc2C3=Nn4c(nnc4S[C@H]3c5ccccc5)[C@H]6CCCO6 C08745060
c1ccc(cc1)CSc2c(c([nH]n2)N3C(=O)c4ccc(cc4C3=O)Br)C#N C08847610
Cc1cc(ccc1OCC(=O)Nc2c(c(c(s2)C(=O)N3CCCCC3)C)C#N)Cl C00871393
C[C@@H]1CCc2c(sc3c2c(=O)n(nn3)[C@@H](C)C(=O)Nc4ccccc4C(F)(F)F)C1 C09041886
C[C@@H]1CCc2c(sc3c2c(=O)n(nn3)[C@H](C)C(=O)Nc4ccccc4C(F)(F)F)C1 C09041888
c1ccc2cc(ccc2c1)S(=O)(=O)Nc3ccc4c(c3)N(CCC4)C(=O)c5ccco5 C09569385
Cc1ccc2c(c1C)nc(s2)NC(=O)[C@H]3CCCCN3S(=O)(=O)c4cccs4 C09664162
COc1cc(cc(c1OC)Br)[C@H]2[C@H]3CC=C[C@@H]3c4cccc(c4N2)[N+](=O)[O-] C09763825
C[C@@H](C(=O)Nc1c(c2c(s1)CCCCC2)C#N)Sc3nnc(o3)C4CCCCC4 C10022523
COc1cc(cc(c1OC)Br)[C@H]2[C@@H]3CC=C[C@H]3c4cccc(c4N2)[N+](=O)[O-] C12628441
c1ccc(c(c1)c2ccc(o2)/C=N/NC(=O)Cc3cn4ccsc4n3)Br C08826026
CCn1c2ccccc2c(c1c3ccccc3)C(=O)CN4C(=O)C5(CCCCC5)NC4=O C03457720
Cc1c(sc2c1c(=O)[nH]c(n2)COC(=O)c3c4ccccc4nc5c3CCCCC5)C C02641276
CCSc1nc2c(nn1)-c3cc(ccc3N[C@H](O2)/C=C/c4ccco4)Br C01160129
CCOc1ccccc1[C@@H]2c3c(c4ccccc4[nH]3)C[C@H]5N2C(=O)CN(C5=O)C6CCCCC6 C15954426
CCNC(=O)N(CC(=O)N1c2ccccc2-n3cccc3[C@@H]1c4ccc(cc4)F)C5CC5 C16570181
COc1ccc(cc1[C@@H]2[C@@H]3CC=C[C@@H]3c4cc(cc(c4N2)OC)[N+](=O)[O-])Br C20058213
Cc1cc(=O)oc2c1ccc3c2ccc(c3O)[C@@H](c4ccc(cc4)OC)N5CCOCC5 C20650278
CC(C)COc1ccc(cc1)[C@H]2CC3=C([C@@H](CC(=O)N3)c4ccc5c(c4)OCO5)C(=O)C2 C21241790
Cc1cccc(c1C)N2C(=O)c3ccc(n3C[C@]2(C)C(=O)NC4CCCC4)c5ccco5 C21863690
C[C@H]1CCc2c(sc3c2c(=O)n(cn3)CC(=O)Nc4ccc(cc4)N5CCCCC5)C1 C22984947
C[C@@H](c1nc2ccccc2s1)N(C)CN3C(=O)C4(CCC(CC4)C(C)(C)C)NC3=O C24279756
Cc1c(sc2c1c(nc(n2)c3cccs3)NC4CCN(CC4)C(=O)c5ccco5)C C25151312
Cc1ccc(cc1)[C@@H]2CC3=C([C@@H](c4c(noc4N3)C)c5ccc(c(c5)OC)OC)C(=O)C2 C28051877
Cc1ccc(cc1)[C@H]2CC3=C([C@@H](c4c(noc4N3)C)c5cccc(c5OC)OC)C(=O)C2 C28051889
C[C@@H](C(=O)NC12CC3CC(C1)CC(C3)C2)n4nc(nn4)c5ccc(cc5)Br C32887397
Cc1ccc2c(c1)sc(n2)n3c4c(c(n3)C)[C@H](CC(=O)N4)c5ccccc5OCC=C C33271470
c1ccc(cc1)/C=C/2\CCC[C@H]3C2=NN([C@@H]3c4ccccc4)C(=O)CSc5[nH]ncn5 C15973747
C[C@@H]1C[C@]2(CC(C1)(C)C)C(=O)N(C(=O)N2)CC(=O)N(Cc3ccccc3)c4ccccc4 C12852749
C[C@H](c1nnc(o1)c2cccs2)Sc3[nH]nc(n3)c4ccccc4Br C12697605
CC1CCC(CC1)NC(=O)C2CCN(CC2)c3ccc(cc3F)c4nc(on4)C(C)C C40903861
CC1=C([C@@H](n2c(ncn2)N1)c3ccccc3OCc4ccc(cc4Cl)Cl)C(=O)C C40916534
C[C@H]1CCCN(C1)S(=O)(=O)c2ccc(cc2)NC(=O)c3cc4cc(ccc4o3)Cl C41311038
CC1=C([C@@H](n2c(ncn2)N1)c3cc(ccc3F)Br)C(=O)OC4CCCCC4 C09941952
c1ccc(cc1)n2c(nnc2SCC(=O)N3CCc4c3cccc4)c5ccccc5O C01051608
c1ccc2c(c1)NC(=O)C3(N2C(=O)COC(=O)c4c(cccc4Cl)Cl)CCCC3 C10390296
Cc1c(cccc1[N+](=O)[O-])C(=O)NCC2(CCOCC2)c3cccc(c3)Br C59785531
CCOc1c(cc(cc1Br)C(=O)/N=c/2\[nH]c3cc(ccc3n2C)Cl)OC C60211233
COC(=O)c1ccc2c(c1)nc(nc2[O-])C[NH+]3CCc4c(ccs4)[C@H]3c5ccccc5 C13012432
C[C@H](C(=O)N1CCc2c1cccc2)Sc3nnc(n3C4CC4)c5c[nH]c6c5cccc6 C13113178
CN(CC(=O)NC1CCCCCCC1)S(=O)(=O)C2=CC3=C4CCCCC4=N[C@H]3C=C2 C63558360
CCN(CC)c1ccc(cc1)[C@H]2[C@@H]3C(=NN(C3=O)c4ccccc4)NC5=C2C(=O)CCC5 C12348299
CC(C)(C)c1ccc(cc1)[C@@H]2C3=C(N=N[C@@H]3C(=O)N2C[C@@H]4CCCO4)c5ccccc5O C09408909
C[C@H](C(=O)N[C@@H](C)C12CC3CC(C1)CC(C3)C2)n4c5ccccc5c6c4c(=O)n(nc6)C C64776027
Cc1c(c(c(s1)C)S(=O)(=O)[N-]c2ccc(cc2)[NH+]3CCC(CC3)C)c4ccno4 C64845294
Cc\1ccc[nH]/c1=N\S(=O)(=O)c2cc(n(c2C)C)c3nc(cs3)c4ccc(cc4)Cl C65008736
CC(C)(C)n1c(nnn1)[C@H](c2cc3cc(ccc3[nH]c2=O)OC)[NH+](Cc4ccccc4)Cc5ccc(cc5)F C06015020
CCC(C)(C)n1c(nnn1)[C@@H](c2cc3c(ccc(c3[nH]c2=O)C)C)[NH+](Cc4ccccc4)Cc5cccnc5 C06077488
CCC(C)(C)n1c(nnn1)[C@H](c2cc3cccc(c3[nH]c2=O)C)[NH+](Cc4ccccc4)Cc5ccco5 C06149600
CCc1ccc2c(c1)cc(c(=O)[nH]2)[C@H](c3nnnn3C4CCCCC4)[NH+](Cc5cccs5)C[C@@H]6CCCO6 C06198230
CC1(C[C@@H]2C[C@](C1)(C[NH+]2CN3c4ccc(cc4/C(=N/NC(=O)Cc5ccccc5)/C3=O)Br)C)C C02284378
Cc1ccccc1[C@H]2[C@@H]3[C@H](C(=O)N(C3=O)c4cccc(c4)C(=O)C)[C@@]([NH2+]2)(Cc5ccccc5)C(=O)OC C12498073
[truncated: 319,697 more chars]
