# Supplementary material for: PyRMD Studio: A Unified Suite for Next-Generation, AI-Powered Virtual Screening
Source: J Chem Inf Model. 2026 May 19;66(11):6197–203. doi: 10.1021/acs.jcim.6c00648 (PMC13250901; doi:10.1021/acs.jcim.6c00648)
Supplement: Supplementary file 2 [file ci6c00648_si_002.zip › decoys/cah2_decoys.ism]

CC1=C(C[C@@H]([C@@H](C1)C(=O)NNC(=O)c2cccs2)C(=O)[O-])C C02793057
CC1=C(C[C@H]([C@H](C1)C(=O)NNC(=O)c2cccs2)C(=O)[O-])C C02793054
C1CCC(CC1)CCC(=O)NNC(=O)[C@H]2CC=CC[C@@H]2C(=O)[O-] C05830065
c1cc(ccc1C(=O)[O-])n2c(n[nH]c2=S)c3cc([nH]n3)C4CC4 C08994119
CC1(Cc2c(c3c(nc(nc3s2)SCC(=O)[O-])N)CO1)C C12384893
CC(C)CCNC(=O)C(=O)Nc1c(c2c(s1)CCC2)C(=O)[O-] C06760828
C[C@@H](C(=O)NC(=O)NC)Oc1ccc(cc1C(=O)[O-])Br C20304047
COc1ccc(cc1OC)NC(=O)C(=O)c2c3ccccc3[nH]c2[O-] C03911303
Cc1ccc(cc1)c2nnc(n2CC(=O)NNC(=O)C(C)C)[S-] C21903832
c1cc2c(cc1NC(=O)CC3(CCCCC3)CC(=O)[O-])NC(=O)CO2 C29010049
C[C@]1(NNC(=S)N1c2ccccc2)c3c(=O)c4ccccc4n(c3[O-])C C05336326
CC(C)(C)OC(=O)N1CCC[C@](C1)(Cc2cccc(c2)N)C(=O)[O-] C35571505
CCOC(=O)C1=C(N2C(=N[C@@H]1c3ccc(cc3)Cl)N=C([N-]2)C(F)(F)F)N C03848964
C[C@H](c1ccccc1Cl)NC(=O)CCc2c([nH]c(=S)nn2)[O-] C12737654
C[C@@H](c1ccc(s1)Cl)NS(=O)(=O)c2cc([nH]c2)C(=O)[O-] C37030336
c1ccc(cc1)Sc2ccccc2/N=C/c3c([nH]c(=O)[nH]c3=O)[O-] C09010075
CCCOc1ccc(cc1Cc2c([nH]c(=S)[nH]c2=O)[O-])C(=O)C C05690460
COC(=O)[C@]1(C(=C(C(=O)O1)[O-])c2ccc(cc2)O)Cc3ccc(cc3)O C31158121
COC(=O)[C@@]1(C(=C(C(=O)O1)[O-])c2ccc(cc2)O)Cc3ccc(cc3)O C01484020
Cc1c(c([nH]n1)[O-])[C@@H](c2cccc(c2)Br)C3=C(N=N[C@@H]3O)C C38612381
Cc1c(cccc1NC(=O)c2[n-]ncn2)[C@@H]3Nc4cc(ccc4O3)Cl C39345493
CCOc1ccc(cc1)[C@H](c2c(n[nH]c2[O-])C)C3=C(N=N[C@@H]3O)C C39709594
c1ccc2c(c1)cccc2[C@H]3Nc4cc(ccc4O3)NC(=O)c5[n-]ncn5 C39715405
CN1c2ccccc2/C(=C/3\C(=O)N=C(S3)[N-]c4ccccc4C(=O)N)/C1=O C39869881
Cn1cc(ccc1=O)[N-]S(=O)(=O)c2c(cc(cc2Cl)Cl)N C40348968
CC(C)CC(=O)C1=C(C(=O)N([C@@H]1c2ccc(cc2O)O)CC(C)C)[O-] C40358147
CC(C)CC(=O)C1=C(C(=O)N([C@H]1c2ccc(cc2O)O)CC=C)[O-] C40358206
c1cc(c(cc1Br)NC(=O)NC[C@H]2CCCO2)C(=O)[O-] C40557561
Cn1c2c(c(cc(n2)C3CC3)C(=O)NNc4cccc(c4)Cl)c(n1)[O-] C42956539
c1cc(c(cc1Br)O)C(=O)Nc2nc(cs2)CC(=O)[O-] C44483555
Cc1nc(cs1)c2cc([nH]c2)C(=O)Nc3ccc4c(c3)nc(o4)[O-] C44755163
C=CCn1c(=O)c2ccc(cc2[nH]c1=S)C(=O)Nc3c(cccn3)[O-] C22263737
CC1(C(=O)Nc2cc(ccc2O1)NC(=O)[C@H]3CCCC[C@@H]3C(=O)[O-])C C46088389
CC1(C(=O)Nc2ccc(cc2O1)NC(=O)[C@@H]3CCCC[C@@H]3C(=O)[O-])C C46089269
c1cc(c(cc1Br)NC(=O)N2CCC[C@@H](C2)O)C(=O)[O-] C48967763
c1cnn(c1)CCNC(=O)Nc2cc(ccc2C(=O)[O-])Br C49080522
c1c(c[nH]c1C(=O)[O-])S(=O)(=O)/N=c/2\[nH]c3c(s2)CCCC3 C49556841
CCOc1ccc(cc1)/N=C\2/N[C@@H](CC(=N2)[O-])C(=O)Nc3ccc(cc3)C C00987723
Cc1cc(ccc1[N-]S(=O)(=O)c2c(nc3n2ccs3)N)F C50649174
c1c(c(cc2c1[nH]c(=O)[nH]2)Br)C(=O)CCCCC(=O)[O-] C52094205
COc1ccc(cc1F)NC(=O)c2ccc3c(c2)nc(=S)[nH]c3[O-] C53819720
CNC(=S)N/N=C/c1cc(cc(c1[O-])Br)[N+](=O)[O-] C59383264
CCCS(=O)(=O)NCc1c2c(cc(cc2[nH]c1C(=O)[O-])C)C C62339609
C[C@@H](c1cccc(c1)[N-]S(=O)(=O)C)NC(=O)N[C@H]2C[C@H]2c3cccc(c3)F C63351980
CC1=C2[C@@H](CC(=O)N[C@H]2N(N1)c3ccc(nn3)[O-])c4ccccc4Cl C63822017
Cc1ccccc1[C@H]2CC(=O)N[C@H]3C2=C(NN3c4ccc(nn4)[O-])C C63822639
CC1=C2[C@H](CC(=O)N[C@H]2N(N1)c3ccc(nn3)[O-])c4ccccc4 C63823011
Cc1ccc(cc1[N-]S(=O)(=O)c2cccc3c2nsn3)C(=O)N C63878202
C[C@@H](/C(=C(\C#N)/C(=O)Nc1cccc(c1Cl)Cl)/[O-])NC(=O)C2CCC2 C66230822
CCCNC(=O)NC(=O)CSc1[n-]c2cc(cnc2n1)Cl C05310018
CC(C)c1cc(cs1)C(=O)NNC(=O)[C@H]2CC=CC[C@H]2C(=O)[O-] C02755022
C[C@@]1(Nc2ccccc2C(=O)N1)c3cccc(c3)OCC(=O)[O-] C13263694
c1cc(cc(c1)Br)/C=N/NC(=O)c2cn[nH]c2[O-] C05728860
c1ccc(cc1)c2ccc(cc2)N/N=C\3/C(=O)NC(=O)N=C3[O-] C06454377
c1cc2c(c(c1)NCc3ccc(o3)Br)c(=O)[nH]nc2[O-] C19915382
c1c2c(sc1c3nnc(n3N)SCC(=O)[O-])CCCC2 C20588256
Cc1[nH]c(=O)c(c(n1)/C=C/c2cnc([nH]c2=O)[O-])CCC(C)C C16853037
CC1(CC(=C(C(=O)C1)c2c(c(c(o2)N)C#N)c3ccco3)[O-])C C05231353
Cc1c(c(c(s1)N)C(=O)[O-])c2ccc3c(c2)N(C(=O)[C@H](O3)C)C C31861953
c1ccc(cc1)c2cc([nH]n2)NC(=O)[C@@H]3CC=CC[C@@H]3C(=O)[O-] C32610336
CCOc1cc(cc(c1O)[N+](=O)[O-])/C=C/2\C(=O)NC(=N2)[S-] C16688278
C=C1C=C(N2[C@H](N=C(N=C2N1)NC3CCCCC3)c4cccnc4)[O-] C20064387
c1c[nH]cc1S(=O)(=O)Nc2c(c3c(s2)CCCC3)C(=O)[O-] C37164220
c\1cc-2[nH+]c(c([nH]c2c/c1=N/S(=O)(=O)CCCCl)[O-])[O-] C37843341
c1ccc(cc1)[C@H](C[N+](=O)[O-])c2c([nH][nH]c2=O)c3ccccc3[O-] C00075265
c1cc(ccc1NC(=O)c2c3c(c(ncn3)[O-])ns2)N4CCC[C@@H](C4)O C08581704
CC1=C(N=C2C1=C(CC(C2)(C)C)NN3CC(=O)NC3=O)C(=O)[O-] C07785061
CCOc1ccccc1[C@@H](c2c(n[nH]c2[O-])C)C3=C(N=N[C@@H]3O)C C39355973
c1ccc(cc1)/C(=N\O)/C(=N\O)/[N-]c2c(cnc(n2)Cl)C#N C39448679
c1cc(cc(c1)O)/C=N/N2[C@@H](NN=C2[S-])[C@@H]3C4=C(CCC4)N=N3 C39593164
c1cc(cc(c1)O)/C=N/N2[C@@H](NN=C2[S-])[C@H]3C4=C(CCC4)N=N3 C39593169
Cc1ccc(o1)/C=C/2\C(=O)N=C(S2)[N-]c3ccccc3C(=O)N C39869854
Cc1c(c([nH]n1)[O-])[C@@H](c2ccccc2OC)C3=C(N=N[C@@H]3O)C C39960835
c1nc(c(c(n1)OC2CCCCC2)N)N3CCC(CC3)C(=O)[O-] C40802040
c1cc(c(cc1Br)N)SCCn2cc(nn2)C(=O)[O-] C41116141
Cc1ccc(c(c1)NC(=O)[C@@H](C)Sc2c(=O)[nH]c(nn2)[O-])C C41605860
CC(C)c1ccc(cc1)c2ccc(c(=O)n2CC(=O)N)C(=O)[O-] C41606403
c1cc(ccc1[C@](C2CC2)(C(=O)[O-])Sc3nncn3N)Cl C41992163
Cc1csc(n1)NC(=O)NCC2(CCCCC2)CC(=O)[O-] C43414178
c1c(cc(c(c1/C=C\C(=O)N)[O-])[N+](=O)[O-])I C44265005
Cc1c(c(c(c(c1[N+](=O)[O-])C)Br)[O-])/C=C/C(=O)N C44278219
c1c(c[nH]c1C(=O)[O-])S(=O)(=O)/N=c\2/[nH]c(cs2)C3CC3 C49235738
c1ccc2c(c1)c(=O)c(c([nH]2)[O-])C(=O)N/N=C/c3cccc(c3)F C08691664
c1ccc(cc1)NC(=O)[C@H]2CC(=N/C(=N\c3ccc(cc3)F)/N2)[O-] C04814153
Cc1cc(nc(n1)SCC(=O)Nc2c(c(c([nH]2)C)C)C#N)[O-] C15082922
Cc1c2c([nH]c1/C(=C(\C#N)/C(=O)Nc3ccccn3)/[O-])CCCC2=O C54728911
c1ccc2c(c1)c(nc(n2)C(=O)N/N=C/3\c4ccccc4NC3=O)[O-] C06147391
Cc1c\2c([nH]c1C(=O)[O-])CC(C/C2=N\N3CC(=O)NC3=O)(C)C C58158061
COc1ccccc1NC(=O)c2ccc3c(c2)nc(=S)[nH]c3[O-] C58431849
c1cc(c(nc1)NC(=O)CNC(=O)c2cc3c(s2)CCCC3)[O-] C60368200
Cc1ccc2c(c1)nc(o2)c3cc(ccc3O)NC(=O)c4[n-]ncn4 C13126479
Cc1cc(c2c(c1)[nH]c(c2CNC(=O)[C@@H]3CCCO3)C(=O)[O-])C C62339875
Cc1c(sc(c1C(=O)[O-])NC(=O)NC(C)(C)C(=O)OC)C C62828474
Cc1cc(c(o1)C)[C@@H](C)NC(=O)Nc2c(ccs2)C(=O)[O-] C62828748
Cc1c(sc(c1C(=O)[O-])NC(=O)N[C@H]2CCC[C@@H]2OC)C C62828819
CC1=C2[C@H](CC(=O)N[C@@H]2N(N1)c3ccc(nn3)[O-])c4cccs4 C63822928
Cc1ccc(c(c1)NC(=O)c2c(=O)c3cccnc3[nH]c2[O-])OC C65249534
c1c(cc(c(c1F)SCc2cc(n3c(n2)nc(n3)N)[O-])F)F C65692295
c1cc(ccc1c2cc(nc(n2)N)C(=O)[O-])OC[C@H]3CCCO3 C66134106
Cc1c(nc(nn1)NNC(=O)/C=C(/C)\c2ccccc2Cl)[O-] C67106460
Cc1cc2c(cc1C)n(c(n2)[C@@H](C)[NH3+])Cc3ccccc3Cl C19751015
c1ccc2c(c1)nc(o2)C[C@H](c3cccc(c3Cl)Cl)[NH3+] C20427795
CN1c2ccc(cc2CC1=O)[C@H](Cc3ccc(cc3)Br)[NH3+] C20431210
C[C@H]1CN(C[C@H](O1)C)[C@H](C[NH3+])c2cc(cs2)Br C20475209
c1ccc(cc1)C2=C3C=C(C=C[C@H]3NC(=O)C[NH2+]2)Br C33573060
CN(C1CCOCC1)[C@H](C[NH3+])c2c(cccc2Cl)Cl C36320697
c1cc2c(ccn(c2=O)CCCC[NH3+])cc1I C36326445
c1cc(oc1C[NH2+][C@@H]2CCC[C@H](C2)O)I C37321158
c1c(cc(c2c1[C@@H](CCO2)[NH2+][C@H]3CCC[C@@H](C3)O)Cl)Cl C37321394
Cc1cccc(c1)[C@@H](C[NH3+])N2CCN(CC2)CC(F)(F)F C37466377
c1cc(ccc1[C@@H](C[NH3+])N2CCN(CC2)CC(F)(F)F)F C37466401
c1cc(c(cc1Br)CC[NH3+])OC[C@H]2CCCCO2 C37720741
Cc1c(c[nH]n1)C[NH2+]C2CC(C2)c3ccccc3Br C38011379
C[C@@](CO)(c1cc(c(cc1Cl)Cl)F)[NH+]2CCCNCC2 C38117525
c1cc(c2c(c1)OCCO2)[C@H](Cc3c(cccc3Cl)F)[NH3+] C38128012
c1cc2c(cc1Br)cc(o2)c3csc(n3)[C@H](C4CC4)[NH3+] C41163213
CC(C)(C)[C@H](c1nc(cs1)c2ccc(cc2)OC(F)F)[NH3+] C41181804
CN(Cc1ccc(cc1Br)F)c2cc[nH+]cc2N C42141287
CCc1c(nn(c1C)[C@@H](C[NH3+])c2ccc(cc2)Br)C C42956136
Cn1cc(cn1)[C@@H](C[NH3+])Sc2ccc(cc2)Br C43238061
C[C@H]([C@@H](c1cnn(c1)C)Sc2ccc(cc2)Br)[NH3+] C43238068
C[C@@H]([C@@H](c1cc(cs1)Br)N2CCOC(C2)(C)C)[NH3+] C43286070
C[C@H]([C@@H](c1cc(cs1)Br)N2CCOC(C2)(C)C)[NH3+] C43286072
C[C@@H]([C@@H](c1ccccn1)Oc2ccc(cc2Br)F)[NH3+] C43341776
C[C@H]([C@@H](C(F)(F)F)N1CCN(CC1)c2cccc(c2)Cl)[NH3+] C43376627
C[C@@H]([C@@H](C(F)(F)F)N1CCN(CC1)c2ccccc2F)[NH3+] C43377898
c1cc(sc1[C@H](C[NH3+])N2CCO[C@@H]3[C@@H]2CCC3)Br C43423750
CC1(Cc2c(cnc(n2)Cc3ccc(cc3)Br)[C@H](C1)[NH3+])C C50094285
c1cc(c(cc1F)C[NH2+][C@H]2CCCNC2=O)Br C50396373
Cc1c(c(n(n1)[C@H](c2cccs2)[C@@H](C)[NH3+])C)Br C50589065
c1c(c(cc2c1OCCCO2)Cl)[C@H](C3CCCCCC3)[NH3+] C53714157
C[C@@H](c1cnc(s1)c2cc(c(o2)Br)Br)[NH3+] C54160628
c1ccc(cc1)[C@H](Cc2cc3c(c(c2)Br)OCO3)[NH3+] C54681330
Cc1c(c(n(n1)Cc2cc(ccc2Br)F)C)C[C@@H](C)[NH3+] C54741045
CN(Cc1ccc(s1)Cl)c2nc3c(s2)[C@H](CCC3)[NH3+] C54896816
c1ccc2c(c1)CCCN2C(=O)C[C@H](C[NH3+])c3ccc(cc3)F C57656607
C[C@@H]1C[C@@H]1c2ccc(o2)[C@@H](C[NH3+])N3CCc4c(ccs4)C3 C20558928
Cc1ccc(s1)[C@@H]([C@H](C)[NH3+])N2CCC[C@@H]2c3cccnc3 C43240598
C[C@H]([C@@H](c1ccc(s1)Br)N2CCC(CC2)OC)[NH3+] C43259797
C[C@@H]([C@H](c1cc(cs1)Br)N2CCC[C@@H]2c3cccnc3)[NH3+] C43285836
CN(Cc1ccccc1Br)C[C@@]2(CCOC2)C[NH3+] C51255376
c1ccc(c(c1)N2CCN(CC2)[C@@]3(CCCSC3)C[NH3+])Cl C61589981
c1ccc(c(c1)N2CCN(CC2)[C@]3(CCCSC3)C[NH3+])Cl C61589982
CC1(Cc2c(cnc(n2)c3ccc(cc3Cl)F)[C@H](C1)[NH3+])C C61847453
C[C@@H](c1ccccc1Cl)N(C)[C@@H](c2cccnc2)[C@@H](C)[NH3+] C62012485
C[C@H](c1cccc(c1)Cl)N(C)[C@@H](c2ccncc2)[C@@H](C)[NH3+] C62012685
c1cc(sc1CN2CC[C@H](C2)[NH+]3CCCCC3)C#CCN C62982325
Cc1ccsc1[C@H]([C@H](C)[NH3+])N2CCOc3ccccc3C2 C63012286
c1ccc2c(c1)[C@@H](CN2c3ccc(cn3)Br)CC[NH3+] C63129642
c1cc(cc(c1)O)C[NH2+][C@H]2CCOc3c2cc(cc3)Br C67223670
C[C@H]([C@H]1[C@@H]2[C@@H](C(=O)N(C2=O)c3ccc(cc3)OC)[C@@]4([NH2+]1)c5ccccc5NC4=O)O C04083625
C[C@@H]([C@@H]1[C@@H]2[C@@H](C(=O)N(C2=O)CCc3ccccc3)[C@@]4([NH2+]1)c5ccccc5NC4=O)O C04084622
CC[NH+]1CCc2c(sc(c2C(=O)N)NC(=O)c3ccc(s3)[N+](=O)[O-])C1 C04087196
CCCn1c(c(c(=O)[nH]c1=O)C(=O)C[NH+](C)Cc2cccc(c2)F)N C06787870
Cc1ccc(cc1C)N2C(=O)[C@@H](C(=NC2=O)O)/C=N/[C@@H]3CCCC[C@@H]3[NH3+] C06428119
c1ccc2c(c1)CCC[C@@]23C(=O)N(C(=O)N3)CC(=O)Nc4c(ccc[nH+]4)O C22263984
Cc1cc(c(c(c1)C)NC(=O)C[NH+](C)[C@@H](C)C(=O)NC(=O)NCC=C)C C24378639
CC[C@H](C)NC(=O)[C@H](C)[NH+]1CCN(CC1)Cc2nc3ccccc3c(n2)N C25027857
CCCC/[NH+]=C(\N)/SCC(=O)N1C[C@@H](Oc2c1cccc2)C(=O)NC C29493709
Cc1c(cco1)C(=O)NNC(=O)NCc2cc[nH+]c(c2)N3CCCC3 C29730105
CC(C)(C)/[NH+]=C(\N)/SCc1[nH]c(=O)c2cc(c(cc2n1)OC)OC C07286538
CC[C@@H](c1ccccc1)C(=O)N2C[C@@H](C3(C2)CC[NH2+]CC3)C(=O)NCCCO C39605432
CC[C@@H](c1ccccc1)C(=O)N2C[C@H](C3(C2)CC[NH2+]CC3)C(=O)NCCCO C39605434
CC(C)[C@@H](C(=O)NC(C)(C)C)NC(=O)[C@@H]1CN(CC12CC[NH2+]CC2)C(=O)C(C)C C39685702
C[C@@H]1C(=c2ccccc2=[NH+]1)C(=O)[C@H](C)S[C@@H]3NN=C(S3)SCC(=O)N C39733845
CCNc1c(c(ncn1)N2CC[NH+](CC2)Cc3ccc4c(c3)OCO4)N C40707512
c1ccc(c(c1)CNC(=O)[C@H]2C[NH2+]C[C@@H]2C(=O)NC[C@H]3CCCO3)C(F)(F)F C43223297
C[C@]1(CCS(=O)(=O)C1)NNC(=O)NC[C@@H](c2ccccc2Cl)[NH+](C)C C43307515
c1ccc(cc1)n2ccc(n2)NC(=O)NC[C@H](C[NH+]3CCCCC3)O C43621008
CC(C)[C@@H](c1nc(co1)c2nnc(o2)Nc3cccc(c3)SC)[NH3+] C44163248
CCC(CC)C(=O)N1C[C@H](C2(C1)CC[NH2+]CC2)C(=O)N[C@H](C)c3c([nH]nc3C)C C44713839
CC[C@H](C)CC(=O)N1C[C@H](C2(C1)CC[NH2+]CC2)C(=O)N[C@@H](C)c3c([nH]nc3C)C C44714238
c1cc([nH+]cc1CNC(=O)N[C@@H]2CCCCNC2=O)N3CCOCC3 C45375934
c1cc([nH+]cc1CNC(=O)N[C@H]2CCCCNC2=O)N3CCOCC3 C45375936
Cc1cccc(c1)OCC(=O)NNC(=O)NC2CC[NH+](CC2)C3CC3 C45410416
Cc1c(n(c(c1C#N)NC(=O)C[NH+](CC(=O)N)C(C)C)C2CCCC2)C C14074751
Cc1c(c(n2c(n1)nc(n2)N)C)CC(=O)N[C@H](C)C[NH+]3C[C@H](C[C@@H](C3)C)C C55758114
C[C@@H]1C(=O)Nc2cc(ccc2O1)NC(=O)NC[C@@H]([C@@H]3CCOC3)[NH+]4CCCC4 C58162059
Cc1ccc(cc1)[C@@H](CNC(=O)CCc2c([nH]c(=O)[nH]c2=O)C)[NH+](C)C C58180947
Cc1cc(c(c(c1)C)NC(=O)CNC(=O)NCCCn2cc[nH+]c2)C C54029016
c1cc(ccc1[C@H](CNC(=O)NCc2cc[nH+]c(c2)N3CCCC3)O)F C59119291
CC(C)C[C@@H](CNC(=O)C(=O)Nc1ccc2c(c1)CCC(=O)N2)[NH+](C)C C62018619
Cc1nc2n(n1)c(c(s2)[C@H](c3ccccc3)[NH+](CCO)CCO)O C41634251
C[C@H](CNS(=O)(=O)c1cc(cnc1N)Br)C[NH+]2CCCC2 C62084382
CCC(CC)(CNC(=O)C(=O)Nc1ccc2c(c1)CCC(=O)N2)[NH+](C)C C62207833
COc1ccc2=[NH+][C@@H]3[C@@H](NCCC3=c2c1)c4ccc(c(c4)OC)OCC(=O)N C63521498
COc1ccc2=[NH+][C@H]3[C@@H](NCCC3=c2c1)c4ccc(c(c4)OC)OCC(=O)N C63521500
COc1ccc2=[NH+][C@H]3[C@H](NCCC3=c2c1)c4ccc(c(c4)OC)OCC(=O)N C63521504
COc1ccc2=[NH+]CC(=c2c1)CCNC(=O)C(=O)Nc3ccc(cc3)O C63818704
Cc1cccc(c1)C2(CC2)C(=O)NNC(=O)NCCCn3cc[nH+]c3 C64885779
c1cn(c[nH+]1)CCCNC(=O)NNC(=O)c2cc(sc2Cl)Cl C64886547
c1cc2=C[C@@H](C(=O)[NH+]=c2cc1F)CNc3cc(nc(n3)N)N4CCOCC4 C65370642
c1c(nc(nc1N2C[C@@H]([C@H](C2)O)[NH+]3CCCCC3)N)N4CCOCC4 C65407310
Cc1c(sc2c1c(nc(n2)CC[NH3+])NCCc3cn4c(n3)sc(n4)C)C C65506259
C[C@@H](c1ccc(c(c1)F)N2CC[NH+](CC2)C)N[C@@H](C)C(=O)NC(=O)NC3CC3 C66390648
C[NH+](C)[C@@H](CNC(=O)Nc1cc(c[nH]c1=O)C(F)(F)F)c2ccco2 C66402994
C/C(=C/C(=O)NNC(=O)NCCCn1cc[nH+]c1)/c2ccccc2Cl C66632360
Cc1cccc(c1)C(=O)NNC(=O)NCCc2cn3c([nH+]2)CCCC3 C67044320
c1cc(cc(c1)F)[C@H]2C[C@H]2C(=O)NNC(=O)NCCCn3cc[nH+]c3 C67236017
Cc1cc2c(cc1C)nc([nH]2)CNC(=O)c3cc(on3)C[NH+]4CCC[C@H](C4)O C67458914
c1cc(ccc1/C=C(\C#N)/c2c(c(n(n2)CCO)N)C#N)Br C04611000
c1ccc(cc1)C(=O)NN2[C@@H](Nc3ccccc3C2=O)c4cccc(c4)O C01434644
c1ccc(c(c1)c2nnc(n2N)SCC(=O)NC3CC3)Br C04786974
c1ccc(cc1)NC(=O)N2C[C@H](C[C@H]2C(=O)Nc3cccc(c3F)F)O C05000164
c1cc(cnc1)C(=O)[C@@H]2[C@@H](NC(=O)N[C@@]2(C(F)(F)F)O)c3ccc(cc3)F C05523774
C[C@@H](C(=O)NC(=O)N)OC(=O)/C=C/c1cc(ccc1F)Br C06431618
c1ccc(cc1)c2csc(n2)C3=C(N(CC3=O)/N=C/c4cccc(c4)O)N C13689147
C[C@@]1(CC(=O)[C@H]([C@H]([C@H]1C(=O)NC)c2ccc(cc2)Br)C(=O)NC)O C15105942
c1cc(sc1C(=O)NNC(=S)NC[C@H]2CCCO2)Br C15899888
Cc1cc(c(c(c1)C)SCC(=O)c2c(n(c(=O)[nH]c2=O)C3CC3)N)C C16670586
C[C@@H](C(=O)N(C)Cc1ccc(cc1)Br)Sc2nc([nH]n2)N C22645914
CCc1ccc(cc1)N2C[C@H](CC2=O)C(=O)Nc3cccc(c3C)C(=O)N C27244157
CCc1ccc(cc1)N2C[C@@H](CC2=O)C(=O)Nc3cccc(c3C)C(=O)N C27244164
c1cc2c(cc1c3ccnc(c3)F)n(cc(c2=O)C(=O)N)c4ccc(cc4Cl)O C27305831
c1cc(cc(c1)OC[C@@H](/C=C/[C@@H]2[C@@H]3C[C@H](O[C@@H]3C[C@H]2O)O)O)C(F)(F)F C27643925
C[C@]1(CC(=O)[C@@H]([C@@H]([C@@H]1C(=O)NC)c2ccc(cc2)Br)C(=O)NC)O C36556745
c1ccc2c(c1)C(=O)N[C@@H](C(=N2)O)CCC(=O)Nc3cc(c(c(c3)F)F)F C36601330
c1c(c[nH]c1C(=O)N2CCC(CC2)C(=O)NCCCO)Br C37846369
CON(c1ccccc1O)C(=O)[C@@H]2CC(=C3[NH+]2Cc4ccccc4N3)Cl C39545437
c1ccc(cc1)[C@@H](CNC(=O)c2c(nccn2)N)N3CCc4c(ccs4)C3 C40112620
Cc1csc(n1)CNS(=O)(=O)c2ccc(cc2N)Br C40348244
C[C@H]1CCC[C@@H](N1S(=O)(=O)c2cc(cnc2NN)Br)C C41069896
Cc1c(c2cc(cc(c2[nH]1)F)F)CCNC(=O)[C@@]3(C(=O)Nc4ccccc4O3)C C41546199
Cc1c(c2cc(cc(c2[nH]1)F)F)CCNC(=O)[C@]3(C(=O)Nc4ccccc4O3)C C41546202
c1ccc(cc1)n2c(c(c(n2)c3ccccc3Cl)[C@H](CC(=O)[O-])[NH3+])Cl C44218023
c1cc(ccc1C(=O)c2cc3cc(ccc3o2)[C@H](CC(=O)[O-])[NH3+])Br C44218213
Cc1c(cnn1C)[C@@H](C)NC(=O)NNc2c(c(c(c(c2F)F)F)F)F C47007441
c1ccc(c(c1)C(=O)N2CCC(CC2)C(=O)N)NC(=O)/C=C/c3cccs3 C47886765
c1ccc(cc1)[C@H](C(=O)NC(=O)N)N2CCO[C@@H](C2)c3ccc(cc3)F C48260499
c1ccc(cc1)N2CCN(CC2)C(=O)C[C@@H](c3cccs3)NC(=O)N C14052033
CC1(CC[C@@H](c2c1cccc2)NC(=O)C(=O)Nc3ccc(c(c3)C(=O)NC)F)C C50176943
Cc1cc(cc(c1[N-]S(=O)(=O)c2cn(c([nH+]2)C)C)N)Br C50252797
Cc1ccc(o1)[C@@H](C)NS(=O)(=O)c2cc(cnc2N)Br C50672095
c1cc(ccc1CNc2c3ccsc3ncn2)N4CCC[C@@H](C4)C(=O)N C54124365
c1cc(ccc1CNc2c3ccsc3ncn2)N4CCC[C@H](C4)C(=O)N C54124366
C[C@H](C(=O)N(CC=C)Cc1cc(ccc1F)Br)NC(=O)N C58197506
C[C@@H]1CCC[NH+](C1)CCCNC(=O)c2ccc3c(c2)nc(=S)[nH]c3[O-] C47110816
C[C@H](CNC(=O)NC1CCC(CC1)O)N2CCN(CC2)c3ccccc3 C47633170
c1ccc(cc1)CCCN2c3ccccc3[C@@](C2=O)([C@H]4C(=O)N=C(S4)N)O C17878453
CCc1cccc(c1NC(=O)C(=O)NC[C@@H](c2ccc(cc2)Cl)O)C C62206512
CNC(=O)C1CCC(CC1)NC(=O)C(=O)Nc2cc(cc(c2)Cl)Cl C63432845
Cc1cccc2c1[C@@H](C(=O)N2)NC(=O)C(C)(C)NC(=O)c3cccs3 C55196670
c1cc(c(cc1NC(=O)[C@@]23CCC(=O)N2c4cc(ccc4S3)Cl)C(=O)N)F C65474512
c1cc2c(c(c1)F)SCC[C@H]2NC(=O)COc3ccc(cc3)CC(=O)N C65581407
c1cc(cc(c1)F)[C@@H]2C[C@H]2NC(=O)c3ccc(cc3)n4c(c(cn4)C#N)N C66241129
c1ccc2c(c1)CCC[C@]2(CNC(=O)NCCC(=O)N3CCCCC3)O C66909127
CN(C)C(=O)Cc1ccccc1NC(=O)NC[C@]2(CCCc3c2cccc3)O C66952604
Cc1ccc(cc1NC(=O)C(=O)NC[C@@]2(CCCc3c2cccc3)O)C#N C67000318
CC(=O)N[C@H](CC(=O)NC[C@H](c1cccc(c1)F)O)c2c(cccc2F)F C67157152
c1ccc(c(c1)[C@H]2C[C@@H]2NC(=O)C3CCC4(CC3)C(=O)NC(=O)N4)C(F)(F)F C67273382
C[C@@H]1[C@@H]2[C@@H](C(=O)N(C2=O)CCCOC)[C@@]3([NH2+]1)c4cccc(c4NC3=O)Cl C05345261
Cc1cc(c2c(c1)[C@@]3([C@@H]4[C@@H]([C@@H]([NH2+]3)C)C(=O)N(C4=O)CCOC)C(=O)N2)C C09046236
Cc1cc(c2c(c1)[C@]3([C@@H]4[C@@H]([C@@H]([NH2+]3)C)C(=O)N(C4=O)CCOC)C(=O)N2)C C09046237
Cc1cccc(c1)CN2CCC[C@@](C2=O)(C[NH2+]Cc3cnn(c3C)C)O C12703087
Cc1cn2cc(nc2s1)C[NH2+]C[C@]3(CCCN(C3=O)CC4CC4)O C12317592
CC1=N[C@]2(c3ccccc3C(=O)[C@]2(C1C(=O)O[C@H]4CCC[NH+](C4)C)O)O C13467983
CN1CCC[C@](C1=O)(C[NH2+]Cc2cnn(c2)c3ccccc3OC)O C15070035
C[NH+](C)[C@@H]1c2ccccc2C3([C@H]1O)CCN(CC3)C(=O)C4=NNC(=O)CC4 C19300404
c1cc(cc(c1)N2CCC(CC2)N3CCO[C@@H](C3)C[NH3+])n4cccn4 C23130755
C[C@@H](C(=O)NC(=O)NC)[NH+]1CCN(CC1)c2cccc(c2C#N)F C29856798
C[C@H](C(=O)c1c(n(c(=O)n(c1=O)C)C)N)[NH+]2CCC[C@H]2c3cccs3 C36386875
COC1=C[C@H]2C[NH+]3[C@@H](C[C@@H]2CC1=O)CO[P@@](=O)(N3)c4ccccc4O C39467309
Cc1nc(cc(n1)NCc2cccc(c2)n3cncn3)[C@H]4CCC[NH2+]C4 C39551757
C1C[C@@H](OC1)CNC(=O)[C@@H]2CN(CC23CC[NH2+]CC3)C(=O)[C@@H]4CCC=CC4 C39604934
Cc1cc(nn1C)C(=O)N2C[C@@H](C3(C2)CC[NH2+]CC3)C(=O)N[C@H](C)C(C)C C39608345
CCCCNC(=O)[C@H]1CN(CC12CC[NH2+]CC2)C(=O)C3CCOCC3 C39624190
c1ccc2c(c1)ccc(n2)C(=O)N3C[C@@H](C4(C3)CC[NH2+]CC4)C(=O)NC5CC5 C39634183
C1C[C@@H](OC1)CNC(=O)[C@H]2CN(CC23CC[NH2+]CC3)C(=O)[C@H]4CCC=CC4 C39658826
c1ccc2c(c1)ccc(n2)C(=O)N3C[C@@H](C4(C3)CC[NH2+]CC4)C(=O)NCCS C39662158
CC(=O)N1C[C@@H](C2(C1)CC[NH2+]CC2)C(=O)NC[C@H]3c4ccccc4CCO3 C39668846
CCC(=O)N1C[C@H](C2(C1)CC[NH2+]CC2)C(=O)NCC(=O)OC(C)C C39678701
c1ccc2c(c1)ccc(n2)C(=O)N3C[C@@H](C4(C3)CC[NH2+]CC4)C(=O)NCCF C39681913
C1COCCC1C(=O)N2C[C@@H](C3(C2)CC[NH2+]CC3)C(=O)NCCF C39681925
c1ccc(c(c1)C(=O)N2C[C@@H](C3(C2)CC[NH2+]CC3)C(=O)NCC#N)F C39693602
CCOC(=O)N1CCC2=C3[C@@H](N[C@@H]([NH+]=C3O)[C@@H]4C=CC=N4)S[C@@H]2C1 C39978610
C[C@H](C(=O)NC(C)(C)C)[NH+]1CCC(CC1)C(=O)Nc2cnccn2 C40554938
c1cc2c(cc1[C@H]3CSC[C@H]([NH2+]3)C(=O)NC[C@H]4CCCO4)OCCO2 C44165545
CCC[C@@]12C[NH+]3C[C@@](C1=O)(CN(C2)[C@H]3c4c(c(=O)[nH]c(=O)[nH]4)C)C C19323678
c1cc(sc1c2nnc(o2)Cn3cc(nn3)C[NH3+])Br C50224864
C[NH+](C)CCCN/C=C/1\C(=O)NC(=S)N(C1=O)c2ccccc2F C02300140
Cc1ccccc1N2C(=O)/C(=C/NCCC[NH+](C)C)/C(=O)NC2=S C20025837
CCNC(=O)NC(=O)[C@@H](C)[NH+]1CCCN(CC1)c2nc(cs2)C C58157772
Cc1ccc(o1)CN(CC[NH+](C)C)C(=O)C2CCN(CC2)C(=O)N C60407333
Cc1ccc(cc1C)N2C(=O)/C(=C/NCCC[NH+](C)C)/C(=O)NC2=O C20323969
Cc1cc2n(n1)C[C@@H](CN2)C[NH2+]CCS(=O)(=O)c3ccccc3 C58296359
CC1(C[C@H](c2cc(ccc2O1)OC)NC(=O)c3cc4n(n3)CC[NH2+]C4)C C65370360
Cc1ccc(c2=[NH+][C@@H](C(=c12)CC(=O)N[C@@H]3C[C@H]4C(=O)NCC(=O)N4C3)C)C C65372530
CN(C)c1[nH]c(=O)c2c(n1)CCN(CC2)C(=O)[C@H]3CC34CC[NH2+]CC4 C65373061
C[C@H](CNC(=O)N[C@@H](C)c1nncn1C)[NH+]2CCc3c(ccs3)C2 C48353954
C[C@@H](CNC(=O)N[C@H](C)c1nncn1C)[NH+]2CCc3c(ccs3)C2 C48353955
Cc1cc[nH+]c(c1)NCCNC(=O)[C@H]2CCCN(C2)C(=O)N(C)C C65419302
c1ccc2=[NH+][C@H]3[C@H](CCCC3=c2c1)C(=O)N4CCn5c(cnc5C4)C(=O)N C65508179
c1ccc2c(c1)c(=O)[nH]c(n2)CCC(=O)N[C@H]3CCc4[nH+]ccn4C3 C65537545
Cc1c(nc2nc(=S)n(n2c1C)C[NH+]3CCC[C@H](C3)CCC(=O)N)C C66080059
CSc1ccc(cn1)NC(=O)C(=O)NCc2cn3c([nH+]2)CCCC3 C66220146
Cn1cc[nH+]c1CCNC(=O)NCc2cc(cc3c2OCOC3)F C66234044
C[C@@H]1CN(C[C@H](O1)C)C[C@@H](C[NH2+][C@@H](C)c2nnc3n2cccc3)O C66482149
c1c(cnc(n1)NCC[NH2+][C@@H]2CCS(=O)(=O)C2)Br C67349739
CCc1ncc(s1)C[NH+](C)[C@H](C)C(=O)N2CCC(CC2)C(=O)N C67402115
CC1=NC(=O)C2(N1)CC[NH+](CC2)C[C@@]3(CCCN(C3=O)CCc4ccccc4)O C67588199
C[C@@H](C(=O)Nc1cc(ccc1F)F)Sc2nc3cc(ccc3c(=O)n2C)C(=O)[O-] C13019120
C[C@@H](Cn1c(=O)c2ccc(cc2nc1SCc3ccc(cc3F)C#N)C(=O)[O-])O C13052620
C[C@@H](C(=O)[O-])n1c(=O)c2ccccc2nc1SCC(=O)Nc3c(cccc3F)F C13333434
c1cc2c(cc1C(=O)[O-])nc([nH]c2=O)CSc3c4c5c(sc4ncn3)CCC5 C13345871
Cc1c2c(ncn(c2=O)CC(=O)N[C@H](C)c3cccc4c3cccc4)sc1C(=O)[O-] C13418397
c1ccc2c(c1)C(=O)N([C@@H](N2)c3ccc(o3)c4ccc(cc4)C(=O)[O-])C[C@H]5CCCO5 C13462198
CCOC(=O)c1c2c(sc1NC(=O)[C@@H]3CC=CC[C@@H]3C(=O)[O-])[S@@](=O)CCC2 C13469380
CC[C@@H](C(=O)[O-])Oc1ccccc1/C=C/2\C(=O)N(C(=O)S2)c3ccc(cc3C)O C16911119
C1CCc2c(c(c(s2)NC(=O)[C@@H]3CCCC[C@@H]3C(=O)[O-])C(=O)N4CCOCC4)C1 C17092278
C1CCN(CC1)C(=O)c2c3c(sc2NC(=O)[C@H]4[C@H]5CC[C@@H]([C@@H]4C(=O)[O-])O5)CCCC3 C17098013
CC(=O)c1ccc2c(c1)[C@@H]3[C@H](C[C@H]([C@H]3Cl)Sc4ccccc4[N+](=O)[O-])[C@@H](N2)C(=O)[O-] C13151895
c1cc(ncc1C(F)(F)F)N2CCC(CC2)C(=O)Nc3nc(cs3)CC(=O)[O-] C12941110
COc1cc(c(c(c1[O-])Br)Br)/C=N\NC(=O)[C@@H]2COc3ccccc3O2 C31875846
c1cc(ccc1Sc2ccc(cc2[N+](=O)[O-])/C=C/3\C(=O)NC(=S)N=C3[O-])Cl C32116836
CCn1c(c2ccc(cc2nc1=S)C(=O)N[C@@H](C)c3ccc4c(c3)OCCCO4)[O-] C32283221
Cc1ccc(c(c1)C(=O)C2=C(C(=O)N([C@@H]2c3ccc(cc3)O)c4nnc(s4)C)[O-])C C01142253
c1ccc(cc1)[C@@H]2[C@@H]([C@@H](n3c(ncn3)N2)c4ccccc4)/N=C/C5=C(CCCC5=O)[O-] C35337509
COc1cccc2c1OC(=O)[C@@H]3[C@H]4C[C@@H]([C@@H]3C(=O)[O-])[C@@H]5[C@@H]4[C@@H]2c6c([nH]c(=O)s6)S5 C36007000
Cc1ccc(c(c1)C)N2CC[NH+](CC2)[C@H](c3cn(c4c3cc(cc4)C(=O)[O-])C)C(=O)[O-] C36360901
COc1ccc2c(c1)c3c([nH]2)c(n(c(=S)n3)Cc4ccc(cc4)C(=O)N5CCCC5)[O-] C15961237
COc1cccc2c1cc3c(n2)c4c(n(c3=O)c5ccccc5[O-])C(=O)C[C@H](N4)SC C39453061
Cc1c(c2c(n1[O-])-c3c(c(ccn3)c4ccccc4O)C(=O)CC2)S(=O)(=O)C(C)C C39458027
CC(C)S(=O)(=O)c1cc2c(cc1Cc3ccccc3)[C@@H]4CO[P@](=O)(NN4CC2)[O-] C39465523
CC1=C(S[C@H]2[C@H]1C(=O)N([C@@H](N2)SCC3=CC(=O)N=C4C3=C([C@@H](S4)C(=O)[O-])C)C)C C39680423
COc1ccccc1N2[C@H](NC(=O)C(=C2[S-])C#N)c3cccc(c3)Br C39887556
c1ccc(c(c1)[C@@H]2C(=C(C(=O)N2CCCO)[O-])C(=O)c3ccc4c(c3)OCCO4)F C40052968
Cc1cc(ccc1OC)C(=O)C2=C(C(=O)N([C@H]2c3cccc(c3)Br)CCO)[O-] C40085222
C[C@H]1Cc2cc(ccc2O1)C(=O)C3=C(C(=O)N([C@@H]3c4cccc(c4)Br)CCO)[O-] C40095297
C[C@H]1Cc2cc(ccc2O1)C(=O)C3=C(C(=O)N([C@@H]3c4ccccc4OC)CCO)[O-] C40095593
c1cc(cc(c1)Cl)[C@@H]2C(=C(C(=O)N2CCO)[O-])C(=O)c3ccc4c(c3)OCCO4 C40096581
CCCCN1[C@@H](C(=C(C1=O)[O-])C(=O)c2ccc3c(c2)OCCO3)c4cccc(c4)O C40096818
Cc1c(c(n2c(n1)c(cn2)C#N)[O-])CC(=O)N[C@@H](c3ccc(cc3)F)c4cccs4 C40115133
COc1ccc(cc1)[C@H]2c3c([nH]nc3C(=O)N2Cc4cccnc4)c5cc(ccc5[O-])Cl C39899236
c1ccc(cc1)[C@H]2c3c([nH]nc3C(=O)N2[C@@H]4CCS(=O)(=O)C4)c5cc(ccc5[O-])Cl C38701992
c1cc(ccc1[C@@H]2c3c([nH]nc3C(=O)N2[C@H]4CCS(=O)(=O)C4)c5cc(ccc5[O-])Cl)F C40548144
c1ccc(c(c1)[C@@H]2c3c([nH]nc3C(=O)N2[C@@H]4CCS(=O)(=O)C4)c5cc(ccc5[O-])Cl)F C38702041
C[C@@H]1CCC[C@@](C1)(C(=O)[O-])NS(=O)(=O)c2cc(sc2Br)Br C41034862
Cc1c(sc2c1c(ncn2)SCc3[nH]c(=O)c4c(c(sc4n3)C(=O)[O-])C)C C13416288
c1cc(c(c(c1)F)C#N)N2CCN(CC2)C(=O)c3ccc4c(c3)nc(=S)[nH]c4[O-] C46814957
c1cc2c(cc1c3cc(c4c5c(c(=O)[nH]c(n5)[O-])sc4n3)C(F)(F)F)OCCO2 C00971479
Cc1c(c(n(n1)C[C@H](C)C(=O)Nn2c(c3ccccc3nc2=S)[O-])C)Br C02791503
Cc1cc(c(n1c2cccc(c2)I)C)/C=C\3/C(=O)NC(=S)N=C3[O-] C09089994
CCn1c(c2ccc(cc2nc1=S)C(=O)N[C@H](C)c3ccccc3Br)[O-] C17965002
COc1cc(cc(c1O)/C=C\2/C(=NC(=O)N(C2=O)c3cccc(c3)Br)[O-])Cl C59198423
Cc1c(c2ccccc2[nH]1)/C=C/3\C(=NC(=S)N(C3=O)c4ccc(cc4OC)OC)[O-] C59595249
CC1(CC(=C(C(=O)C1)SC2=NNC(=C3C=CC(=O)C=C3)N2C[C@@H]4CCCO4)[O-])C C13123816
Cc1c2c(n(n1)c3ccc(nn3)[O-])NC(=O)C[C@H]2c4ccc(c(c4)Br)F C31818108
CC1(CC2=C([C@H]([C@H]3C(=NN(C3=O)c4ccccc4)N2)c5ccccc5C(=O)[O-])C(=O)C1)C C18195334
Cc1cc(=O)[nH]c(n1)SC/C(=N/c2c(sc(=S)n2c3ccccc3)C#N)/[O-] C64981111
CCn1c(c2ccc(cc2nc1=S)C(=O)NCc3cc(cs3)Br)[O-] C65489377
c1ccc(cc1)C(=O)[C@@H]2[C@H](NC(=O)N[C@@]2(C(F)(F)F)O)c3ccc(cc3)O C04183833
CCOc1ccc(cc1)[C@H]2c3c(=O)[nH]c(nc3NC4=C2C(=O)CC(C4)(C)C)N C02339711
c1ccc2c(c1)C(c3ccccc3O2)C(=O)NCCCc4c(c([nH]n4)N)C#N C07725352
c1ccc(cc1)N2[C@@H]3[C@@H](C[C@H]([C@@H]([C@@H]3N(C2=S)Cc4cccs4)O)O)C(=O)N C08253665
CCOc1cc(ccc1OCC=C)[C@@H]2c3ccc(cc3OC(=C2C#N)N)N C08846175
C[C@@]1([C@]([C@@]([C@@]([C@](O1)(C)Oc2cn(c3c2cccc3)C)(C)O)(C)O)(C)O)CO C09915808
c1ccc(cc1)C(=O)[C@@H]2[C@H](NC(=O)N[C@]2(C(F)(F)F)O)c3ccc(cc3)O C12139893
Cc1c2ccc(c(c2oc(=O)c1CC(=O)N[C@H](CO)c3ccccc3)O)O C12901265
Cn1c(cc(c1Br)Br)C(=O)NC/C=C/c2cnc([nH]2)N C13393255
COCCNC(=O)c1ccc2c(c1)[C@@H]3C=CC[C@@H]3[C@@H](N2)c4ccc(cc4O)O C13640520
CNc1nc2c(s1)c3c(c(=O)[nH]2)[C@@H](C(=C(O3)N)C#N)c4ccc(cc4)Cl C15084561
CC(C)c1cccc(c1NC(=O)CSc2[nH]c(=O)cc(n2)N)C(C)C C06516291
CC1=C([C@@H](NC(=S)N1)c2c(ccc3c2cc(cc3)OC)OC)C(=O)N C02480157
COCCNC(=O)c1ccc2c(c1)[C@H]3C=CC[C@H]3[C@H](N2)c4ccc(cc4O)O C20682496
C[C@H]1CCc2c(sc3c2c(ncn3)NCCCc4c(c([nH]n4)N)C#N)C1 C22802236
CC(C)([C@@H](C#N)C(=O)N)[C@@H](c1nc(cs1)c2ccc(cc2)Cl)C(=O)N C28465560
COc1ccc(cc1)[C@@H]2c3c(nc(=S)[nH]c3NC4=C2C(=O)CCC4)N C08492620
c1ccc(c(c1)c2ccc(c(c2O)c3ccccc3O)[C@H](CC=O)NC=O)O C39495613
CC[C@@](C)(/C(=N/O)/N)NS(=O)(=O)c1ccc(s1)Br C40377405
C[C@]12C[C@H](CC(C1)(C)C)N(C2)c3c(c(ncn3)NNC(=O)c4ccccc4)N C40735066
CC(C)C[C@H](c1[nH]c(=O)c2ccccc2n1)NC(=O)c3cccnc3N C40819448
C[C@H]1CCC[C@@H]([C@@H]1C)NS(=O)(=O)c2cc(cnc2NN)Br C41069947
Cc1c(cccc1NC(=O)C(=O)N[C@@H]2CCCC[C@H]2C(C)(C)C)C(=O)N C41553135
C[C@H](C(=O)Nc1c(cccc1C(C)C)C(C)C)Sc2[nH]c(=O)cc(n2)N C41630098
CC[C@](C)(/C(=N/O)/N)NS(=O)(=O)c1c(ccs1)Br C42524631
c1cc(cc(c1)Cl)C(=O)Nc2c(c3c(s2)CCC3)C(=O)NC(=O)N C44452571
c1ccc2cc(ccc2c1)CC(=O)NNC(=O)N[C@@H]3CCCCNC3=O C45666617
c1cc2c(c[nH]c2nc1)C3=CCN(CC3)C(=O)Nc4ccc(c(c4)C(=O)N)F C45692702
C[C@@H](c1ccc2c(c1)CCCC2)NC(=O)C(=O)Nc3c(ccs3)C(=O)N C47965760
CC[C@@H](C(C)C)NS(=O)(=O)c1cc(cnc1NN)Br C49147416
c1ccc2c(c1)C(=O)N[C@H](C(=O)N2)CCC(=O)Nc3ccc4cc[nH]c4c3 C49543509
CC[C@@H](C)n1c(c(c(=O)[nH]c1=O)[C@H]2c3c(c4ccccc4[nH]3)CC[NH2+]2)[O-] C16611283
CC(C)[C@H](C(=O)NC(C)(C)C)NNC(=O)c1cc(c[nH]1)Br C52806460
c1cc(ccc1c2nc(cs2)CSc3ncc(c(n3)N)C#N)C(=O)N C52889957
CC[C@H](C/C(=N/O)/N)NS(=O)(=O)c1ccc(s1)Br C54176713
C[C@@H](C(=O)Nc1c(ccs1)C(=O)N)Nc2cc(ccc2OC)Br C55156946
Cc1c(c(n[nH]1)C)NC(=O)CCNC(=O)NC23CC4CC(C2)CC(C4)C3 C58366989
C[C@H](c1ccc2c(c1)[nH]c(=O)[nH]2)NC(=O)/C(=C/c3ccccc3)/NC(=O)C C58385468
Cc1c(c(nc2c1sc3c2[C@@H](CC(=O)N3)c4ccc(c(c4)OC)O)N)C#N C20328995
CC(C)c1nc(cs1)CO/N=C(\C2=C(C3(CCCC3)N(C2=O)C)N)/N C63456234
CCC(C)(C)C1CCC(CC1)NC(=O)C(=O)Nc2cc(ccc2C)C(=O)N C63823004
Cc1c(c([nH]n1)[C@@H](C)Oc2ccc(cc2Br)Cl)C(=O)NN C66134886
c1cc(ccc1OC[C@@H](CNc2cncc(n2)N)O)I C66812791
Cc1ccsc1C(=O)NNC(=O)NC[C@]2(CCCc3c2cccc3)O C66926216
c1ccc2c(c1)CCC[C@]2(CNC(=O)COc3cccc(c3)C(=O)N)O C66930695
Cc1ccc(cc1NC(=O)C)NC(=O)NC[C@@]2(CCCc3c2cccc3)O C66952287
c1ccc2c(c1)CCC[C@]2(CNC(=O)Nc3cc(c[nH]c3=O)Br)O C66952665
C[C@@H](c1ccc2c(c1)CC(=O)N2)NC(=O)NNC(=O)CC3CCCCC3 C67065747
Cc1ccc(cc1C(=O)N)NC(=O)N2CCC(=CC2)c3ccc(cc3)O C67314503
Cc1ccc(c(c1NC(=O)C)C)NC(=O)NC[C@@H](c2ccc3ccccc3c2)O C67547089
c1ccc2c(c1)-c3ccccc3C2COC(=O)N[C@H](CC(=O)[O-])c4ccccc4Br C02389067
CCOc1cc(cc(c1OCc2ccc(cc2)Cl)Br)/C=C(\C(=O)[O-])/NC(=O)C C09428205
CC(C)[C@H](C(=O)[O-])n1c(=O)c2ccccc2nc1SCC(=O)Nc3c(cccc3Cl)Cl C13024842
CCc1ccc(cc1)[C@H](C)NC(=O)CSc2nc3ccccc3c(=O)n2[C@H](C(C)C)C(=O)[O-] C13025602
Cc1cccc(c1)c2nnc(n2CC(=O)[O-])SCC(=O)N[C@H](C)c3ccc4c(c3)CCCC4 C13206378
C[C@@H](C(=O)Nc1ccccc1F)Sc2nc3cc(ccc3c(=O)n2c4ccc(cc4)F)C(=O)[O-] C13256143
COc1ccc(cc1OC)[C@H](CC(=O)[O-])NC(=O)c2ccc(o2)c3cccc(c3)C(F)(F)F C13257063
c1ccc2c(c1)cccc2C(=O)N3CCC(CC3)C(=O)N[C@H](CC(=O)[O-])c4ccccc4Cl C13259179
Cc1cc(c(c(c1)C)NC(=O)[C@@H](C)Sc2nnc(n2[C@H](C(C)C)C(=O)[O-])c3cccs3)C C13271855
CC(C)[C@H](c1cccs1)NC(=O)CSc2nc3ccccc3c(=O)n2[C@@H](C(C)C)C(=O)[O-] C13446618
Cc1ccc(o1)C(=O)C2=C(C(=O)N([C@@H]2c3cc(c(c(c3)Br)O)OC)CCc4ccccc4)[O-] C33533935
Cc1ccccc1COc2ccc(cc2)C(=O)C3=C(C(=O)N([C@H]3c4cccc(c4)O)Cc5ccco5)[O-] C09424629
CCOc1cc(cc(c1OCc2ccccc2C)I)/C=C(\C(=O)[O-])/NC(=O)C C35667078
CCN1C2=C([C@H](NC1=O)c3ccccc3C(F)(F)F)C(=O)N(C2)[C@@H](Cc4ccccc4)C(=O)[O-] C35964152
CCOC(=O)[C@@H]1[C@H](C(=C(N=C1[O-])SCC(=O)Nc2ccc(cc2)F)C#N)c3ccccc3F C09089293
CCOC(=O)[C@H]1[C@@H](C(=C(N=C1[O-])SCC(=O)Nc2c(cccc2C)C)C#N)c3ccccc3F C09110682
Cc1ccc2c(c1)c(c(c(=O)[nH]2)C3=NN([C@H](C3)c4cccs4)C(=O)CCC(=O)[O-])c5ccccc5 C09427748
c1ccc(cc1)c2c3cc(ccc3[nH]c(=O)c2C4=NN([C@@H](C4)c5ccccc5)C(=O)CCC(=O)[O-])Cl C11617280
CCCc1nnc(n1CC(=O)N(C)CC2=CN(N[C@@H]2c3ccc(cc3)Cl)c4ccccc4)[S-] C39448113
C[C@H](C(=O)Nc1cc(ccc1F)F)Sc2nnc(n2[C@H](C(C)C)C(=O)[O-])c3cccs3 C13272195
CC1=C2C(=CC(=O)N=C2S[C@H]1C(=O)[O-])CSc3nnc(s3)Nc4ccccc4Cl C39692709
C[C@H](C(=O)Nc1cc(ccc1F)F)Sc2nc3cc(ccc3c(=O)n2CC(C)C)C(=O)[O-] C13049550
COc1cc(cc(c1O)Br)[C@@H]2C(=C(C(=O)N2CC=C)[O-])C(=O)c3cc4ccccc4o3 C40028276
CCCOc1ccc(cc1C)C(=O)C2=C(C(=O)N([C@H]2c3c(cccc3Cl)Cl)CCCO)[O-] C40049070
CC(C)(C)c1ccc(cc1)[C@H]2C(=C(C(=O)N2CCCO)[O-])C(=O)c3cc4cccc(c4o3)OC C40053253
Cc1c(sc(n1)C)C(=O)C2=C(C(=O)N([C@H]2c3cccc(c3)Oc4ccccc4)CCCO)[O-] C40053405
Cc1ccc(cc1)[C@H]2C(=C(C(=O)N2CCCO)[O-])C(=O)c3cccc(c3)OCc4ccc(cc4)F C40054987
c1cc(cc(c1)OCc2ccc(cc2)F)C(=O)C3=C(C(=O)N([C@H]3c4ccncc4)CCCO)[O-] C40055067
COc1ccc(cc1)C(=O)C2=C(C(=O)N([C@H]2c3ccc(cc3Cl)Cl)CCOCCO)[O-] C40077275
Cc1cc(ccc1OC)C(=O)C2=C(C(=O)N([C@H]2c3cccc4c3cccc4)CCOCCO)[O-] C40085178
CCOc1ccc(cc1C)C(=O)C2=C(C(=O)N([C@H]2c3cccc(c3)Oc4ccccc4)CCO)[O-] C40085702
COc1cccc(c1)C(=O)C2=C(C(=O)N([C@H]2c3ccc(c(c3)Cl)Cl)CCOCCO)[O-] C40100221
c1cc(cc(c1)OCc2ccc(cc2)F)C(=O)C3=C(C(=O)N([C@@H]3c4ccc(cc4)Cl)CCO)[O-] C40109332
c1ccc(c(c1)COc2ccc(cc2)C(=O)C3=C(C(=O)N([C@H]3c4cccnc4)CCO)[O-])Cl C40109575
COc1cccc(c1OC)[C@@H]2C(=C(C(=O)N2)[O-])C(=O)c3cccc(c3)OCc4ccccc4Cl C40126476
CCOc1cc(ccc1O)[C@H]2c3c(nc(s3)[S-])S[C@H]([C@@H]2C(=O)OCC)C(=O)OCC C40475769
CCCOc1cccc(c1)[C@H]2c3c([nH]nc3C(=O)N2Cc4cccnc4)c5cc(ccc5[O-])Cl C39899244
CCCCN1C(=O)[C@H]2[C@@H](N[C@@]([C@@H]2C1=O)(Cc3ccccc3)C(=O)[O-])c4cc(cc(c4Cl)Cl)Cl C43221098
C[C@H](C(=O)[O-])n1c(=O)c2ccccc2nc1SCC(=O)c3c4ccccc4[nH]c3c5ccccc5 C13334714
C[C@@H](c1ccc(c(c1)OC)OCC(C)C)NC(=O)c2ccc3c(c2)nc(n(c3=O)CC=C)[S-] C46618854
CCOCCCn1c(nnc1[S-])c2cc3n(n2)[C@H](C[C@@H](N3)c4ccc(cc4)Cl)C(F)(F)F C02792642
CCCn1cc(c(n1)C)C[N-]/C(=N/C(=O)c2cccc(c2)N(C)C)/Nc3cc(ccc3C)Cl C32972785
CCCn1cc(c(n1)C)C[N-]/C(=N/C(=O)c2cccc(c2)N(C)C)/Nc3ccc(cc3C)Cl C32973114
CCOc1ccc(cc1)NC(=O)/C(=C\c2cc(n(c2C)c3ccc(c(c3)Cl)C(=O)[O-])C)/C#N C59248894
Cc1ccccc1COc2ccc(cc2OC)[C@@H]3CC(=O)Nc4c3c(nc(n4)SCC#C)[O-] C13567343
Cc1ccc(cc1)n2c3c(c(n2)C)[C@H](C4=C(N3)CC(CC4=O)(C)C)c5ccccc5OCC(=O)[O-] C13123337
Cc1cccc(c1NC(=O)CSC2=NC(=C([C@H]([C@H]2C#N)c3ccc(cc3)C(C)C)C(=O)OC)[O-])C C57328081
COc1ccc(cc1)c2c3c(sc2C(=O)[O-])[C@@H](CC(=O)N3)c4ccc(c(c4)OCC#C)OC C64797194
Cc1c(c(on1)C)CCN(C)c2ccc(cc2NC(=O)c3ccc(cc3)Br)C(=O)[O-] C64820722
c1cc(ccc1[N-]S(=O)(=O)c2ccc(s2)Br)Oc3ccc(cn3)C(=O)NC4CC4 C65063467
C/C(=N/NC(=O)c1ccccc1)/[C@@]2(Cc3c(c(c4c(c3O)C(=O)c5cccc(c5C4=O)OC)O)[C@@H](C2)O)O C05208363
c1ccc(c(c1)c2nc3ccc(cc3c(=O)n2NC[C@]4([C@H]([C@@H]([C@@H](CO4)O)O)O)O)Br)Cl C05885477
CC(C)(C)NC(=O)[C@@H](c1ccc(cc1)F)N(c2ccc3c(c2)OCO3)C(=O)c4c(c(ns4)C(=O)N)N C06074543
CC(C)(C)NC(=O)[C@@H](c1ccc2c(c1)cccn2)N(Cc3cccs3)C(=O)c4c(c(ns4)C(=O)N)N C06074614
CC(C)(C)NC(=O)[C@H](c1ccc2c(c1)cccn2)N(Cc3cccs3)C(=O)c4c(c(ns4)C(=O)N)N C06075024
CCc1ccccc1N([C@@H](c2ccc(cc2)F)C(=O)NC3CCCCC3)C(=O)c4c(c(ns4)C(=O)N)N C06860590
CC(C)(C)[C@@H]1CCc2c(sc3c2c4nnc(n4c5n3c(nn5)SCC(=O)N)SCC(=O)N)C1 C02263084
c1ccc(cc1)N([C@H](c2c[nH]c3c2cccc3)C(=O)NC[C@H]4CCCO4)C(=O)c5c(c(ns5)C(=O)N)N C12467760
Cc1ccc(c(c1)C)N([C@H](c2ccc(cc2)F)C(=O)NC[C@H]3CCCO3)C(=O)c4c(c(ns4)C(=O)N)N C12473237
c1cc(ccc1[C@H](C(=O)NC[C@@H]2CCCO2)N(c3ccc(cc3)F)C(=O)c4c(c(ns4)C(=O)N)N)F C12473322
c1cc(ccc1[C@@H](C(=O)NC[C@@H]2CCCO2)N(c3ccc(cc3)F)C(=O)c4c(c(ns4)C(=O)N)N)F C12473329
Cc1cccc(c1)N([C@H](c2ccc(cc2)O)C(=O)NC[C@@H]3CCCO3)C(=O)c4c(c(ns4)C(=O)N)N C12473908
Cc1ccc(c(c1)C)N([C@@H](c2ccc(cc2)O)C(=O)NC[C@H]3CCCO3)C(=O)c4c(c(ns4)C(=O)N)N C12473989
Cc1cc(cc(c1)N([C@@H](c2ccc(cc2)O)C(=O)NC[C@H]3CCCO3)C(=O)c4c(c(ns4)C(=O)N)N)C C12474048
Cc1ccc(cc1)[C@H](C(=O)NC[C@H]2CCCO2)N(c3cccc(c3C)C)C(=O)c4c(c(ns4)C(=O)N)N C12706160
Cc1ccc(cc1)N([C@@H](c2cccs2)C(=O)NC[C@@H]3CCCO3)C(=O)c4c(c(ns4)C(=O)N)N C12711232
Cc1ccc(cc1)N([C@H](c2cccs2)C(=O)NC[C@H]3CCCO3)C(=O)c4c(c(ns4)C(=O)N)N C12711234
c1cc(sc1)[C@H](C(=O)NC[C@@H]2CCCO2)N(c3ccc(cc3)F)C(=O)c4c(c(ns4)C(=O)N)N C12711348
CC(C)(C)NC(=O)[C@H](c1cccs1)N(c2ccc3c(c2)OCO3)C(=O)c4c(c(ns4)C(=O)N)N C13023393
CCC(C)(C)NC(=O)[C@@H](c1ccc2c(c1)cccn2)N(C3CCCC3)C(=O)c4c(c(ns4)C(=O)N)N C06077434
CCOC(=O)[C@]1([C@@H]2C=CC(=CN2[C@H]([C@@H]1c3cccc(c3)I)C(=O)N)C(=O)N)C#N C15133482
Cc1cc(ccc1N[C@H]([C@@H](Nc2ccc(cc2C)O)n3c4ccccc4nn3)n5c6ccccc6nn5)O C16282732
Cc1cc(ccc1N[C@@H]([C@H](Nc2ccc(cc2C)O)n3c4ccccc4nn3)n5c6ccccc6nn5)O C16282735
Cc1cc(ccc1N[C@@H]([C@@H](Nc2ccc(cc2C)O)n3c4ccccc4nn3)n5c6ccccc6nn5)O C16282739
CC1(CC2=C([C@@H](C(=C(O2)N)C#N)c3cccc(c3)[C@@H]4C(=C(OC5=C4C(=O)CC(C5)(C)C)N)C#N)C(=O)C1)C C19898984
c1cc(ccc1[C@@H]2[C@@H]3CCCC=C3C(=C(C2(C#N)C#N)N)C#N)[C@@H]4[C@@H]5CCCC=C5C(=C(C4(C#N)C#N)N)C#N C19902348
c1ccc2c(c1)ccc(c2/C=N\NC(=O)c3c(n(nn3)c4c(non4)N)CN5CCCc6c5cccc6)O C25784140
C[C@@]1(NC(=O)N(N1)c2ccc(cc2Cl)Cl)C3=C4[C@@H](C(=O)N(C4=O)CCNc5c(cc(cn5)C(F)(F)F)Cl)ON3 C12856973
CC(C)(C)N([C@@H](c1c(cc(cc1O)O)O)C(=O)NC2CCCCC2)C(=O)Cc3cccc(c3Cl)Cl C36587167
Cc1ccc(o1)CN([C@@H](c2c(cc(cc2O)O)O)C(=O)NC3CCCCC3)C(=O)c4cccc(c4O)O C36597690
C[C@@H]\1C/C=C/[C@@H]2[C@@H](C(=C)[C@@H]([C@@H]3[C@@]2(C(=O)CCC(=O)[C@@H](/C(=C1)/C)O)C(=O)N[C@@H]3Cc4c[nH]c5c4cccc5)C)O C37538602
Cc1ccc(o1)[C@@H](C(=O)NC[C@H]2CCCO2)N(c3cc(cc(c3)C)C)C(=O)c4c(c(ns4)C(=O)N)N C12714948
Cc1cccc(c1)N([C@@H](c2cccs2)C(=O)NC[C@@H]3CCCO3)C(=O)c4c(c(ns4)C(=O)N)N C12711216
c1cc(ccc1[C@@H]2[C@H]3CCCC=C3C(=C(C2(C#N)C#N)N)C#N)[C@@H]4[C@@H]5CCCC=C5C(=C(C4(C#N)C#N)N)C#N C19902346
c1cc(ccc1[C@H]2[C@H]3CCCC=C3C(=C(C2(C#N)C#N)N)C#N)[C@@H]4[C@@H]5CCCC=C5C(=C(C4(C#N)C#N)N)C#N C19902349
c1cc(ccc1Sc2nc3c(=O)[nH]c(nc3n2[C@H]4[C@@H]([C@H]5[C@H](O4)CO[P@](=S)(O5)O)O)N)Cl C34002497
C[C@H]1C2=C([C@@H](O[C@@H]2C)NC(=O)COC(=O)CC3(CCCC3)C[C@@H]4Nc5ccccc5S4)C(=O)NN1 C39746384
C[C@@H]\1C/C=C/[C@H]2[C@@H](C(=C)[C@@H]([C@@H]3[C@@]2(C(=O)CCC(=O)[C@@H](/C(=C1)/C)O)C(=O)N[C@@H]3Cc4c[nH]c5c4cccc5)C)O C39960723
Cc1cc(c(c(c1)c2c3c([nH]n2)C(=O)N([C@@H]3c4ccc(cc4)OCC(=O)N)[C@@H]5CCS(=O)(=O)C5)O)C C38702170
c1ccc(cc1)n2c3c(cn2)c(nc(n3)N4CCN(CC4)CCO)Nc5c(c6c(s5)CCC6)C(=O)N C41026300
Cc1c(c(n[nH]1)O)[C@@H](c2ccc(c(c2)OC)OC(=O)c3cccc(c3)Br)c4c(n[nH]c4O)C C09012191
Cc1ccc2c(c1C)NC(=O)[C@]23[C@H]4[C@@H]([C@H](N3)CC(=O)N)C(=O)N(C4=O)CCc5ccc(c(c5)OC)OC C20611200
c1ccc2c(c1)[C@@]3([C@H]4[C@@H]([C@@H](N3)Cc5ccc(c(c5)O)O)C(=O)N(C4=O)Cc6ccc7c(c6)OCO7)C(=O)N2 C15958932
CC(=O)Oc1ccc(cc1)N2C(=O)[C@@H]3[C@@H](N[C@@]4([C@@H]3C2=O)c5ccccc5NC4=O)Cc6ccc(c(c6)O)O C35363867
CN1C2=C([C@H](NC1=O)c3ccc(cc3)O)C(=O)N(C2)c4ccc(cc4)N5CC6=C(C5=O)[C@H](NC(=O)N6C)c7ccc(cc7)O C01425496
CN1C2=C([C@@H](NC1=O)c3ccc(cc3)O)C(=O)N(C2)c4ccc(cc4)N5CC6=C(C5=O)[C@@H](NC(=O)N6C)c7ccc(cc7)O C01425499
CC1(CC2=C([C@@H](c3c([nH]c(=O)[nH]c3=O)N2)c4cc(c(c(c4)I)O)OC)C(=O)C1)C C24543918
CC1(CC2=C([C@H](c3c([nH]c(=O)[nH]c3=O)N2)c4cc(c(c(c4)I)O)OC)C(=O)C1)C C24543914
CC(=O)C1=NN([C@H](N1c2ccc3c(c2)[nH]c(=O)[nH]3)c4ccc(c(c4)OC)OCC(=O)N)c5ccccc5 C59719269
Cc1cc(c2c(c1)[C@]3([C@H]4[C@@H]([C@@H](N3)CC(=O)N)C(=O)N(C4=O)CCc5ccc(c(c5)OC)OC)C(=O)N2)C C15959687
c1cc(ccc1NC(=O)C(=O)N/N=C/c2cc(ccc2[O-])[N+](=O)[O-])F C03101251
Cc1cc([nH]n1)C(=O)N/N=C/c2cc(cc(c2[O-])[N+](=O)[O-])Br C04663941
c1c(cc(c(c1Br)O)Br)C=NNc2[n-]nnn2 C05816089
CCn1cc(c(n1)C(=O)NC2CCCC2)NC(=O)[C@@H]3C4CCC([C@@H]3C(=O)[O-])CC4 C06490163
c1cc(c(cc1Br)/C=C/2\C(=O)NC(=O)N2)OCC(=O)[O-] C00072843
Cc1cc(cc(c1)OCC(=O)NNC(=O)[C@H]2CC=CC[C@@H]2C(=O)[O-])C C13252779
Cc1ccc(c(c1)OCC(=O)NNC(=O)[C@H]2CC=CC[C@H]2C(=O)[O-])C C13252851
CC1([C@H](N2[C@H](S1)[C@H](C2=O)NC(=O)NC3CCCCC3)C(=O)[O-])C C16577284
Cc1cc(n[nH]1)C(=O)N/N=C/c2cc(cc(c2[O-])Br)[N+](=O)[O-] C06320618
CCn1c2ccccc2c(=O)c(c1[O-])C(=O)Nc3ccc(cc3O)[N+](=O)[O-] C06830290
CCCCc1nc2ccccc2c(=O)n1NC(=O)c3c(=O)c4ccccc4[nH]c3[O-] C09045835
Cc1cc(c(o1)C)C(=O)NNC(=O)Cn2c(nnc2[S-])c3ccc(cc3)Cl C27617977
c1ccc(cc1)[C@@H]2CNC(=O)[C@H]2C(=O)N/N=C\c3cc(ccc3[N+](=O)[O-])[O-] C32614381
C/C(=N\c1cc(n[nH]1)c2cccc(c2)F)/c3c([nH]c(=O)sc3=O)[O-] C35622399
COc1ccc(cc1)[C@@H]2c3c(nc(s3)[O-])S[C@H]4[C@@H]2C(=O)N(C4=O)C(=O)N C16739640
c1cc(cc(c1)O)/C=N/NC(=O)c2c(=O)c3cccc4c3n(c2[O-])CCC4 C06058013
Cc1nc2c(c(n1)[O-])nsc2C(=O)Nc3ccc(cc3)N4CCC[C@H](C4)O C13564105
Cc1c(c([nH]n1)[O-])[C@@H](c2ccc(c(c2)OC)OC(C)C)C3=C(N=N[C@@H]3O)C C38532160
CC[C@H](C)N1[C@@H]([C@@H](C(=NC1=O)[O-])[C@@H]2c3c(c4ccccc4[nH]3)CCN2C)O C38570961
CCn1cc(c(n1)C(=O)NC2CCCC2)NC(=O)[C@@H]3[C@@H](C4CCC3CC4)C(=O)[O-] C39345269
c1cc(ccc1CSC2=NS[C@H](N2)NC(=O)c3[n-]ncn3)F C39396295
c1cc(c(cc1N[C@@H]2CCCN(C2)C(=O)c3cc(=O)[nH]c(n3)[O-])F)F C39468579
c1cc2c(cc1Cl)[nH]cc2[C@H]3CCCN3C(=O)c4cc(=O)[nH]c(n4)[O-] C40820358
c1ccc(cc1)[C@@H](/C(=N\O)/c2c(nc3cc(ccc3n2)[N+](=O)[O-])[O-])O C05316121
CCc1ccc(cc1)N/C(=C(\C#N)/C(=O)CN2C(=O)C3(CCCCC3)NC2=O)/[O-] C50836156
Cn1c(c(c(=O)n(c1=O)C)/C(=C(\C#N)/C(=O)CCc2cccc(c2)Cl)/[O-])N C51068454
c1ccc2c(c1)C[C@@H](O2)C(=O)Nc3cccc(c3)C(=O)Nc4[n-]c(c(n4)C#N)C#N C52557329
c1ccc(cc1)n2cc(c(n2)C(=O)NNC(=O)[C@H]3Cc4cc(ccc4O3)Cl)[O-] C10159706
Cn1c2ccccc2cc1C(=O)NNC(=O)c3c(cn(n3)c4ccccc4)[O-] C55476972
Cc1ccc(c(c1)N[C@@H]2CC(=O)N(C2=O)c3ccc(cc3)CC(=O)[O-])O C16901242
c1cc2c(cc1C(=O)NCCc3nnc4n3CCCCC4)nc([nH]c2=O)[S-] C47073212
c1cc(cc(c1)N2CCOC2=O)NC(=O)c3ccc4c(c3)nc(=S)[nH]c4[O-] C60626442
c1cc(cc(c1)n2c(=O)ccc(n2)[O-])C(=O)Nc3ccc4c(c3)CCC(=O)N4 C61381104
Cc1ccc2c(c1)[nH]c(n2)[C@@H]3CCCN3C(=O)c4cc5c(=O)[nH]c(nc5nc4)[O-] C61461221
Cc1ccc(s1)c2nc([n-]n2)NC(=O)c3ccc(nc3)NC4CC4 C61622259
COc1cc2c(cc1OC)N[C@@H](NC2=O)c3cc(cc(c3[O-])[N+](=O)[O-])Cl C63775414
c1cc(cc(c1)n2cccn2)NC(=O)c3ccc4c(c3)nc(=S)[nH]c4[O-] C63810477
CC1=C2[C@H](CC(=O)N[C@@H]2N(N1)c3ccc(nn3)[O-])c4cccc(c4F)F C63822788
CC1=C2[C@H](CC(=O)N[C@@H]2N(N1)c3ccc(nn3)[O-])c4c(cccc4F)F C63823888
CC1=C2[C@@H](CC(=O)N[C@H]2N(N1)c3ccc(nn3)[O-])c4c(cccc4F)F C63823893
CC1=C2[C@H](CC(=O)N[C@@H]2N(N1)c3ccc(nn3)[O-])c4ccc5c(c4)OCCO5 C63831541
Cc1ccc(cc1)c2nnc(n2CC(=O)NNC(=O)C3=C(OCC3)C)[S-] C39995978
CC1=C2C=C(S[C@@H]2N(N1)C)C(=O)Nc3cccc(c3)c4[n-]nnn4 C64008961
CC1=C2C=C(S[C@H]2N(N1)C)C(=O)Nc3cccc(c3)c4[n-]nnn4 C64008962
Cc1c(nc(nn1)NNC(=O)c2ccc(cc2)N3CCc4ccccc4C3)[O-] C64024435
CCc1[n-]c(nn1)SCC(=O)N2Cc3ccccc3C[C@@H]2C(=O)N C55243565
CCn1c(=O)c2ccc(cc2[nH]c1=O)/C(=C(\C#N)/C(=O)NC3CCCC3)/[O-] C66510661
Cc1ccsc1C(=O)NNC(=O)c2cccc(c2)n3c(=O)ccc(n3)[O-] C66783234
CCn1c(c2ccc(cc2nc1=S)C(=O)NNC(=O)CCC(C)C)[O-] C66790916
c1ccc(cc1)c2c[nH]nc2[C@@H]3CCCN(C3)Cc4cn[nH]c4C(=O)[O-] C67588578
c1c(cc(nc1OCC(F)(F)F)OCC(F)(F)F)C(=O)NNC2=[NH+]CCCN2 C08647710
C[C@@]1(C(=O)N(C(=O)N1)NC(=O)C[NH+](C)Cc2[nH]c(=O)c3ccccc3n2)CCc4ccccc4 C08993831
Cn1c2c(c(=O)[nH]c1=O)n(c(n2)N3CC[NH2+]CC3)C[C@H](COc4ccc5ccccc5c4)O C09110631
Cc1c(n(c(c1C#N)NC(=O)C[NH+]2Cc3ccccc3C[C@H]2C(=O)N)C[C@@H]4CCCO4)C C09501249
Cc1ccc(cc1)CNc2c3ccccc3nc(n2)C[NH+](CCO)[C@H]4CS(=O)(=O)C[C@@H]4O C11869123
CC1(CC(CC([NH2+]1)(C)C)NC(=O)CSCc2[nH]c(=O)c3cc(c(cc3n2)OC)OC)C C12390120
c1cc(cc(c1)C(F)(F)F)C[NH+]2CCNC(=O)[C@@H]2CC(=O)NCCN3CCNC3=O C12749044
COCCCN1C(=O)[C@@H]2[C@@H]([NH2+][C@@]3([C@@H]2C1=O)c4ccccc4NC3=O)Cc5c[nH]c6c5cccc6 C12900585
CCN(c1c(n(c(=O)[nH]c1=O)Cc2ccccc2)N)C(=O)C[NH+](C)Cc3ccc(cc3)F C03542050
CCN(CC)C(=O)[C@H]1CCC[NH+](C1)Cc2ccc(c(=O)[nH]2)C(=O)NCC3(CCCCC3)O C14960513
Cc1c(c(sc1C(=O)N)NC(=O)C[NH+](C)Cc2cnn(c2C)C)C(=O)OC(C)C C17092753
CCN(c1c(n(c(=O)[nH]c1=O)Cc2ccccc2)N)C(=O)C[NH+](C)Cc3ccsc3 C17307672
CC(C)Cn1c(c(c(=O)[nH]c1=O)N(CC(C)C)C(=O)C[NH+](C)Cc2ccco2)N C23828369
Cc1cc(c(s1)C)/C(=N/NC(=O)c2c(nnn2c3c(non3)N)C[NH+]4CCCCC4)/C C25782523
CCOC(=O)c1c2c(sc1NC(=O)[C@@H](C)[NH2+]CC(=O)N[C@H]3CCS(=O)(=O)C3)C[C@H](CC2)C C32927303
CCOC(=O)c1c2c(sc1NC(=O)[C@H](C)[NH2+]CC(=O)N[C@H]3CCS(=O)(=O)C3)C[C@H](CC2)C C32927305
CCOc1ccccc1/C=N/NC(=O)c2c(n(nn2)c3c(non3)N)C[NH+]4CCCC4 C02343584
C[C@@H](C(=O)N1C[C@@H](C2(C1)CC[NH2+]CC2)C(=O)NCc3[nH]c(=O)c4ccccc4n3)Oc5ccccc5 C39676236
C[C@@H](C(=O)N1C[C@H](C2(C1)CC[NH2+]CC2)C(=O)NCc3[nH]c(=O)c4ccccc4n3)Oc5ccccc5 C39676238
CC[C@@H](C)C(=O)N1C[C@@H](C2(C1)CC[NH2+]CC2)C(=O)NCCNC(=O)OC(C)(C)C C39693432
C[C@H](C(=O)N1C[C@H](C2(C1)CC[NH2+]CC2)C(=O)NCCNC(=O)OC(C)(C)C)Oc3ccccc3 C39693453
Cc1ccc(cc1)CC(=O)N2C[C@@H](C3(C2)CC[NH2+]CC3)C(=O)NCCNC(=O)OC(C)(C)C C39693576
Cc1cc(nn1C)C(=O)N2C[C@H](C3(C2)CC[NH2+]CC3)C(=O)NCCc4[nH]c5cc(ccc5n4)OC C44713564
CC(C)[NH+](C)Cc1ccccc1CNC(=O)NNc2ccc(nn2)n3cccn3 C45789511
C[C@]1(CCS(=O)(=O)C1)NNC(=O)NCc2ccc([nH+]c2)N3CCCCCC3 C45875575
CCCNC(=O)C[NH+](CCC)CC(=O)NN1C(=O)C2(CCC(CC2)C)NC1=O C53366727
COC(=O)c1cc(ccc1c2ccc(o2)/C=N\[NH+]=C(\c3c(non3)N)/N)Br C16156646
Cc1c(c(n(n1)c2ccc(cc2[N+](=O)[O-])[N+](=O)[O-])C)/C=N/NC(=O)[C@@H](CC(C)C)[NH3+] C59146832
C[C@H](C(=O)NC(=O)NC1CCCCC1)[NH+]2CCC(CC2)C(=O)NCCCOC C60494468
CCCNC(=O)NC(=O)CS[C@H]1NN=C(N1C2CC2)C3=c4ccccc4=[NH+]C3 C39763575
CC[C@@]1(CCC(=O)NC1=O)c2ccc(cc2)NC(=O)C(=O)NCCC3=c4ccccc4=[NH+]C3 C63279882
C[C@@H](C(=O)N[C@@H]1Nc2ccccc2S1)NC(=O)[C@H]3C=c4cc(c(cc4=[NH+]3)OC)OC C63281448
CCOCC[C@@H]1NN[C@H](S1)NC(=O)[C@@H]2CC(=O)N(C2)CCC3=c4cc(ccc4=[NH+]C3)F C63557273
CCOC[C@H]1NN[C@H](S1)NC(=O)[C@@H]2CC(=O)N(C2)CCC3=c4cc(ccc4=[NH+]C3)C C63557818
COc1ccc2=[NH+][C@H](C=c2c1)C(=O)NNC(=O)COCC(=O)NC34CC5CC(C3)CC(C5)C4 C63625887
CN1CNN=C1SCc2ccc(cc2)C(=O)NNC(=O)CC3=c4ccccc4=[NH+]C3 C63789192
C=CCNC(=O)NC(=O)CS[C@H]1NN=C(N1C2CC2)C3=c4ccccc4=[NH+]C3 C39996660
Cc1ccc2=[NH+]CC(=c2c1)CCN3C[C@@H](CC3=O)C(=O)N[C@@H]4NN[C@@H](S4)COC C63941209
CC(C)[C@@H]1NN[C@@H](S1)NC(=O)[C@@H]2CC(=O)N(C2)CCC3=c4cc(ccc4=[NH+]C3)OC C63941319
CC[C@@H](C)C(=O)NC[C@@H]1NN[C@@H]2N1CCN(CC2)C(=O)CCC3=c4ccccc4=[NH+]C3 C64152362
c1ccc2=[NH+]CC(=c2c1)C[C@@H](C(=O)NC[C@@H]3NN=C4N3CCC4)NC(=O)c5cccs5 C64185687
c1ccc2=[NH+]CC(=c2c1)C[C@@H](C(=O)NC[C@H]3NN=C4N3CCC4)NC(=O)c5cccs5 C64185691
c1ccc2=[NH+]CC(=c2c1)C[C@H](C(=O)NC[C@H]3NN=C4N3CCC4)NC(=O)c5cccs5 C64185694
Cc1ccc(cc1)c2cnc(o2)CCC(=O)NNC(=O)NCCCn3cc[nH+]c3 C64886428
CC(C)[C@H]([C@H]1[NH+]=C(NO1)c2ccc3c(c2)[nH]c(=O)c(=O)n3C(C)C)NS(=O)(=O)c4ccccc4 C64890715
CCCn1c2ccc(cc2[nH]c(=O)c1=O)C3=[NH+][C@H](ON3)[C@@H](C(C)C)NS(=O)(=O)c4ccccc4 C64890804
Cn1cc(cc1C(=O)N)S(=O)(=O)/N=c\2/[nH]c(cs2)C[NH+]3CCCCCC3 C66250841
Cc1ccc(cc1)[C@H](CNC(=O)CCc2c(nc3nc(nn3c2C)N)C)[NH+](C)C C67267965
C[NH+](C)C1(CCCCC1)CNC(=O)C(=O)Nc2ccc(c(c2)NC(=O)OC)F C67491199
Cc1ccn2cc([nH+]c2c1)CNC(=O)NC[C@@H](COc3ccc4c(c3)OCO4)O C67605382
CC1=C([C@H](NC(=O)N1)c2cc(c(c(c2)OC)[O-])[N+](=O)[O-])C(=O)OCCSC C04163015
C/C(=N\NC(=O)c1cccs1)/c2cc3c(cc2NC(=O)CCC(=O)[O-])OCO3 C05517016
COc1cc(cc(c1O)OC)[C@H]2c3cc4c(cc3OC(=C2C(=O)[O-])CO)OCO4 C05809264
COc1ccc(c(c1)OC)[C@H]2c3cc4c(cc3O[C@@]([C@@H]2C(=O)[O-])(CO)O)OCO4 C03594174
COc1cc(cc(c1O)OC)[C@@H]2c3cc4c(cc3OC(=C2C(=O)[O-])CO)OCO4 C06403499
Cc1cc(c(c(c1)C)NCC(=O)N/N=C(\C)/c2ccc(c(c2)OC)OCC(=O)[O-])C C06955176
c1cc(sc1)c2ccc3c(c2)C(=O)N4CC[C@@H]([C@H]4C(=O)N3)NC(=O)CCC(=O)[O-] C08296731
CCCNC(=O)NC(=O)CSc1nc2ccccc2c(=O)n1[C@@H](C(C)C)C(=O)[O-] C13025319
c1cc(sc1)c2nnc(n2CCC(=O)[O-])SCC(=O)NC(=O)NC3CCCC3 C13192345
Cc1ccc(cc1)c2nnc(n2CCC(=O)[O-])SCC(=O)NC(=O)NCC=C C13196675
CCNC(=O)NC(=O)[C@H](C)Sc1nnc(n1CCC(=O)[O-])c2ccc(cc2)C C13196780
CCCNC(=O)NC(=O)CSc1nnc(n1CCC(=O)[O-])c2ccc(cc2)C C13196931
CCNC(=O)NC(=O)[C@@H](C)Sc1nnc(n1CCC(=O)[O-])c2cccc(c2)C C13198272
Cn1c(=O)c2ccc(cc2nc1SCC(=O)NC(=O)NC3CCCC3)C(=O)[O-] C13199754
c1cc(sc1)c2nnc(n2CC(=O)[O-])SCC(=O)NC(=O)NC3CCCC3 C13203328
CCNC(=O)NC(=O)[C@H](C)Sc1nnc(n1CC(=O)[O-])c2ccc(cc2)Cl C13204063
CCNC(=O)NC(=O)CSc1nc2cc(ccc2c(=O)n1CC(C)C)C(=O)[O-] C13231774
Cc1cccc(c1)c2nnc(n2CC(=O)[O-])S[C@@H](C)C(=O)NC(=O)NC3CC3 C13270561
Cc1cccc(c1)c2nnc(n2CCC(=O)[O-])S[C@@H](C)C(=O)NC(=O)NC3CC3 C13270706
CC(C)[C@H](C(=O)[O-])n1c(nnc1SCC(=O)NC(=O)NCC=C)c2cccs2 C13271687
c1cc(c(cc1S(=O)(=O)N2CCC(CC2)C(=O)[O-])[N+](=O)[O-])N3CCc4c(sc(c4C#N)N)C3 C13272514
c1cc2c(cc1c3csc(n3)NS(=O)(=O)c4cc(cs4)C(=O)[O-])NC(=O)CO2 C13302017
Cc1c(c(=O)[nH]c(n1)S[C@@H](C)C(=O)Nc2ccc(c(c2)OC)OC)CCC(=O)[O-] C13450878
C[C@H](C(=O)[O-])Oc1ccc(cc1)C2=C[C@@H](n3c(nnn3)N2)c4ccc(cc4OC)O C13462231
C[C@@H](C(=O)[O-])Oc1ccc(cc1)C2=C[C@@H](n3c(nnn3)N2)c4cccc(c4OC)O C13462239
COc1cc(cc(c1OC)OC)c2c(c(=O)[nH]c(=S)[nH]2)CCCCC(=O)[O-] C19862340
CC1=C([C@H](NC(=O)N1)c2ccc(c(c2)OC)OCCn3ccc4c3nccc4)C(=O)[O-] C28706707
COCCN1[C@H](C(=C(C1=O)[O-])C(=O)c2ccc(cc2)Cl)c3ccc(cc3)OCC(=O)N C16212879
CCCc1nnc(n1CC(=O)NNC(=O)c2cc(n(c2C)c3ccc(cc3)F)C)[S-] C17444921
CCc1c(c(=O)[nH]c(n1)SCC(=O)N[C@@H]2[N-]C(=C(S2)C)C(=O)OCC=C)C#N C38789740
C[C@@H](C(=O)NCCc1c[nH]c2c1ccc(c2)OC)S[C@H]3[C@@H]4C(=NC=N4)N=C([N-]3)Cl C39232679
COc1ccc(cc1)C(=O)C2=C(C(=O)N([C@@H]2c3ccc(cc3)OCC(=O)N)CC=C)[O-] C40026252
COc1cccc2c1oc(c2)C(=O)C3=C(C(=O)N([C@H]3c4cccc(c4)O)CCCO)[O-] C40053293
Cc1cc(ccc1C(=O)C2=C(C(=O)N([C@H]2c3cccc(c3)O)CCOCCO)[O-])OC C40079682
c1ccc2c(c1)cc(o2)C(=O)C3=C(C(=O)N([C@@H]3c4ccc(cc4)O)CCOCCO)[O-] C40096977
CCOc1cc(ccc1O)[C@H]2C(=C(C(=O)N2CCO)[O-])C(=O)c3cc4ccccc4o3 C40097223
Cc1c(c(n2c(n1)c(cn2)C#N)[O-])CC(=O)Nc3ccccc3C(=O)NC4CCCC4 C40141092
CC(C)(C)N1C(=O)[C@H]2[C@@H](N[C@@]([C@@H]2C1=O)(Cc3c[nH]c4c3cccc4)C(=O)[O-])c5cc6ccccc6o5 C43218735
c1ccc(cc1)n2cc(c(n2)C(=O)NNC(=O)c3cccc(c3)OC[C@@H]4CCCO4)[O-] C45799929
Cc1c(c2c(=O)[nH]c(nc2o1)CSc3nnc(s3)NCC(C)C)C(=O)[O-] C13405935
CCCCN1C(=O)[C@@H]2[C@@H](N[C@]3([C@@H]2C1=O)c4cccc(c4NC3=O)CC)CCC(=O)[O-] C16021948
Cc1c(sc(n1)[N-]S(=O)(=O)C)C(=O)N[C@@H]2CCC(=O)N[C@H]2c3ccsc3 C57742680
Cc1cccc(n1)c2nc([nH]n2)/N=C(/CNC(=O)c3ccccc3I)\[O-] C59403420
COCCN1C2=NC(=O)C[C@@H](C2=C(NC1=O)[O-])C(=O)Nc3cc(c(c(c3)F)F)F C61717936
COCCCN1C(=O)/C(=C\2/C[C@@H](NN2)c3c(cccc3Cl)Cl)/C(=NC1=O)[O-] C09041487
COCCCN1C(=O)/C(=C\2/C[C@@H](NN2)c3ccc(cc3Cl)Cl)/C(=NC1=O)[O-] C09058784
Cc1cccc2c1NC(=O)[C@]23[C@H]4[C@@H]([C@@H](N3)CCC(=O)[O-])C(=O)N(C4=O)Cc5ccc6c(c5)OCO6 C15958851
c1ccc(c(c1)NC/C(=C(/C#N)\C(=O)Nc2ccc3c(c2)OCCO3)/[O-])[N+](=O)[O-] C62676186
CCCCN1C(=O)[C@H]2[C@@H](N[C@@]3([C@@H]2C1=O)c4cccc(c4NC3=O)CC)CCC(=O)[O-] C20548403
COCCCN1C(=O)/C(=C\2/C[C@@H](NN2)c3ccc(cc3Cl)Cl)/C(=O)N=C1[O-] C09058784
CCOc1cc(ccc1OCC(=O)N)[C@H]2c3c(nn(c3OC(=C2C#N)N)c4ccccc4)C C00814141
Cc1ccc(cc1)n2c3c(c(n2)C)[C@H](C(=C(O3)N)C#N)c4ccc(c(c4)OC)OCC(=O)N C00803597
CC1=C([C@@]2(c3ccccc3N(C2=O)CC(=O)N)C(=C(O1)N)C#N)C(=O)OC(C)(C)C C05032539
C[C@]1(C(=O)N(C(=O)N1)CC(=O)Nc2c(ccs2)C(=O)N)c3cc4ccccc4o3 C08328762
C[C@@H](C(=O)N/N=C/c1ccccc1I)Nc2c(=O)[nH]c(=O)[nH]n2 C00943112
CC1CCC2(CC1)C(=O)N(C(=O)N2)NC(=O)CSc3nc(cn3N)c4ccccc4 C09464324
c1ccc(cc1)c2c(cn(n2)c3ccccc3)C(=O)NNC(=O)C[C@H]4C(=O)NC(=O)N4 C11658229
CC(=O)Nc1c(=O)[nH]c(nc1O)SCC(=O)Nc2ccc(cn2)Br C12379556
C[C@H]1C(=O)Nc2cc(ccc2O1)NC(=O)c3ccccc3SC[C@]4(C(=O)NC(=O)N4)C C12783824
COc1cn(nc1C(=O)OCc2nc(nc(n2)N)N)c3cccc(c3)C(F)(F)F C12854530
COc1cc(ccc1OCC(=O)N)[C@H]2CC(=O)Nc3c2c(=O)[nH]c(n3)c4ccccc4 C09410142
COc1ccc(cc1[N+](=O)[O-])[C@H]2[C@H]([C@](NC(=O)[C@@H]2C(=O)N)(c3ccccc3)O)C#N C15017291
CCOC(=O)C1=C(n2c(=O)/c(=C/c3ccco3)/sc2=C([C@@H]1c4ccco4)C(=O)N)N C16682580
COc1cc(ccc1OCC(=O)N)[C@@H]2CC(=O)Nc3c2c(=O)[nH]c(n3)c4ccccc4 C17044889
Cc1ccccc1NC(=O)CSc2nnc(n2N)N/N=C/c3cnn(c3)C(C)C C20827519
C/C(=N\Nc1nnc(n1N)SCC(=O)Nc2c(cccc2F)F)/c3ccncc3 C21324569
C[C@H](c1ccccc1)NC(=O)CSc2nnc(n2N)N/N=C(\C)/c3ccccn3 C21324986
C[C@@H](c1ccccc1)NC(=O)CSc2nnc(n2N)N/N=C(\C)/c3ccccn3 C21324992
C1CCC(CC1)Nc2nnc(s2)SCC(=O)c3c(n(c(=O)[nH]c3=O)C4CC4)N C16618315
CCCCn1c(c(c(=O)[nH]c1=O)N(CC)C(=O)Cc2c3ccccc3c(=O)[nH]n2)N C32996184
CC(=O)OC[C@]1([C@H]2CC[C@@H]3[C@@]45CCCC([C@@H]4[C@@H]([C@@]([C@@]3([C@@H]2O)[C@@H]1O)(OC5)O)OC(=O)C)(C)C)O C33833474
Cc1c2c(=O)n(c(=O)n(c2sc1C(=O)NN)CC(C)C)CC(=O)NC3CCCCC3 C34783375
COCCOC(=O)C1=C(Nc2c(c(=O)[nH]c(=O)[nH]2)[C@H]1c3ccc(cc3)O)c4ccccc4 C35575997
CCCCN(c1c(n(c(=O)[nH]c1=O)CCC)N)C(=O)[C@@H]2CC(=O)Nc3c2cccc3 C36644578
COc1ccc(cc1[N+](=O)[O-])[C@H]2[C@@H]([C@@](NC(=O)[C@@H]2C(=O)N)(c3ccccc3)O)C#N C37448211
COc1ccc(cc1[N+](=O)[O-])[C@@H]2[C@H]([C@@](NC(=O)[C@@H]2C(=O)N)(c3ccccc3)O)C#N C37448213
c1cc(ccc1C2=C[C@@H](N=N2)[C@@H]3NN[C@@H](N3N)SCC(=O)N4CCOCC4)Cl C38999554
c1cc(ccc1C2=C[C@@H](N=N2)[C@H]3NN[C@@H](N3N)SCC(=O)N4CCOCC4)Cl C38999559
CCc1ccc(cc1)N2C(=O)[C@H]3[C@@H](N(O[C@@H]3C2=O)CC(=O)N)c4ccc(c(c4)O)O C33893497
c1ccc2c(c1)[C@@]3(C(=C(NO3)c4ccc(cc4)OCC(=O)N)C(=O)c5ccco5)C(=O)N2 C43732368
CC[C@@](C1=CC2=c3c(cc4=C(C(=O)C=Cc4n3)C[NH+](C)C)CN2C(=C1CO)O)(C(=O)[O-])O C44028970
CC(C)CN1[C@@H](C(=C(N(C1=O)C)[O-])C(=O)CSc2[nH]nc(n2)c3cccs3)[NH3+] C44658189
c1cc(ccc1c2nc([nH]n2)SCC(=O)c3c(n(c(=O)[nH]c3=O)C4CC4)N)Cl C45540964
CC(C)Cn1c(c(c(=O)[nH]c1=O)N(CC(C)C)C(=O)[C@H]2CC(=O)Nc3c2cccc3)N C45740144
c1cc(c(cc1[N+](=O)[O-])NS(=O)(=O)c2cc3c(cc2F)NC(=O)CC3)NCCO C48235688
COc1ccccc1CN2C(=O)[C@@H]3[C@@H](N[C@]4([C@@H]3C2=O)c5ccccc5NC4=O)CC(=O)N C15957797
Cc1cccc2c1NC(=O)[C@]23[C@H]4[C@@H]([C@@H](N3)CCC(=O)N)C(=O)N(C4=O)Cc5ccccc5OC C20611483
Cc1cccc2c1NC(=O)[C@@]23[C@H]4[C@@H]([C@@H](N3)CCC(=O)N)C(=O)N(C4=O)Cc5ccc(cc5)OC C16033039
Cc1cccc2c1NC(=O)[C@]23[C@H]4[C@@H]([C@H](N3)CCC(=O)N)C(=O)N(C4=O)Cc5ccc(cc5)OC C20756365
COCCCN1C(=O)[C@@H]2[C@H](N[C@@]3([C@@H]2C1=O)c4ccccc4NC3=O)Cc5ccc(c(c5)O)O C13572491
COCCN1C(=O)[C@@H]2[C@H](N[C@]3([C@@H]2C1=O)c4cc(ccc4NC3=O)F)Cc5ccc(c(c5)O)O C16022092
COCCCN1C(=O)[C@@H]2[C@@H](N[C@@]3([C@@H]2C1=O)c4cc(ccc4NC3=O)F)Cc5ccc(c(c5)O)O C20567045
COc1ccc(cc1N2C(=O)[C@H]3[C@@H](N[C@@]4([C@@H]3C2=O)c5ccccc5NC4=O)CCC(=O)N)Cl C35851539
Cc1ccc(c(c1)C)NCC(=O)NNC(=O)CCCN2C(=O)C3(CCCC3)NC2=O C07220106
C[C@@H](c1ccc(cc1)NC(=O)N)NC(=O)[C@H]2CC(=O)N(C2)c3ccc4c(c3)OCCO4 C58915575
C[C@H](c1ccc(cc1)NC(=O)N)NC(=O)[C@H]2CC(=O)N(C2)c3ccc4c(c3)OCCO4 C58915581
Cc1ccccc1NC(=O)C2=C(Nc3ncnn3[C@H]2c4ccc(c(c4)OC)OCC(=O)N)C C08860312
COc1ccccc1CN2C(=O)[C@@H]3[C@@H](N[C@@]4([C@@H]3C2=O)c5ccccc5NC4=O)CC(=O)N C20611110
C[C@@H]1C2=C([C@H](O[C@@H]2C)NC(=O)CS[C@@H]3NN=C(N3c4ccccc4)C5CC5)C(=O)NN1 C39940171
CCn1c(nnc1SCC(=O)N2CCC(CC2)C(=O)N)c3c(c4cccnc4s3)N C64370103
C[C@H](CO)c1c(c2c(c(c1O)O)[C@]3(CCCC([C@@H]3C(=O)C2=O)(C)C)C)O C03847021
CCCc1c2c(n(n1)c3ccccc3)OC(=C([C@H]2c4ccc(c(c4)O)O)C#N)N C01472215
COc1ccc(cc1)[C@H]2[C@H]([C@@](NC(=O)[C@@H]2C(=O)N)(c3ccccc3)O)C#N C04832459
CC[C@@]1(Cc2c(c(c3c(c2O)C(=O)c4cccc(c4C3=O)OC)O)[C@H](C1)O)O C05372313
CC(C)C/N=C\1/N([C@H]2[C@H]([C@@H](C[C@@H]([C@H]2S1)C(=O)N)O)O)CC3CCCCC3 C08295942
Cc1c2ccc(c(c2oc(=O)c1CC(=O)NC[C@H](c3ccccc3)O)O)O C08791503
c1cc(sc1)C(=O)[C@@H]2[C@H](NC(=O)N[C@]2(C(F)(F)F)O)c3ccc(cc3)O C12377926
C[C@H]1CCc2c(sc(c2C(=O)N)NC(=O)C[C@H](c3ccccc3)NC(=O)C)C1 C14141828
C/C(=N\NC(=O)c1cc(c(c(c1)O)O)O)/c2cccc(c2)Br C16102314
CCCCOc1ccc(cc1OC)C2C(=C(SC(=C2C#N)N)N)C#N C19597268
COCCNC(=O)c1ccc2c(c1)[C@H]3C=CC[C@@H]3[C@H](N2)c4ccc(cc4O)O C20682501
COc1cccc(c1)NC(=O)[C@H]2[C@@H](C(=C(N=C2[S-])[NH3+])C#N)c3ccc(cc3)F C22130310
Cc1ccc(cc1)SCC(=O)Nc2nc(cs2)c3cc([nH]c3)C(=O)N C30981370
Cc1c(sc2c1c(nc(n2)S[C@@H](C)C(=O)NC(=O)NCC=C)N)C C31823605
COc1ccc(cc1)c2c3ccc(cc3c(=O)n(c2N)C[C@H]4CCCO4)N C35955485
CC[C@@H](c1cc(ccc1O)Br)Nc2cnn(c2)CC(=O)N C36998628
c1ccc(c(c1)c2nc([nH]n2)SCC(=O)NC(=O)N)Br C07251982
CC1=C[C@H](N=N1)[C@H]2NN[C@@H](N2N)SCC(=O)c3ccccc3Cl C38556246
Cc1ccccc1N2[C@H](N=C([C@H](C2=O)[C@@H]3c4c(c5ccccc5[nH]4)CCN3)O)O C38994706
CC1=C[C@@H](N=N1)[C@H]2NN[C@@H](N2N)SCc3ccc(cc3)Br C38995126
Cc1ccc(cc1C)N2[C@@H](N=C([C@H](C2=O)[C@@H]3c4c(c5ccccc5[nH]4)CCN3)O)O C39006610
c1cc(sc1C(=O)Nc2nc(cs2)c3cc([nH]c3)C(=O)N)Cl C39554914
c1cc(nc(c1)/C=C\2/C(=O)Nc3c2cc(cc3)O)/C=C\4/C(=O)Nc5c4cc(cc5)O C40408296
CC1CCN(CC1)c2c(c(ncn2)NNC(=O)c3cccc4c3cccc4)N C40732989
C[C@H](COC)Nc1c(c(ncn1)Nc2ccccc2Br)N C40781477
Cc1cccnc1NC(=O)c2c(c\3c(o2)CCC/C3=N\NC(=S)N)C C40824451
Cc1cccc(c1NS(=O)(=O)c2cc(cnc2NN)Br)C C41069992
C[C@@H]1CCc2c(sc(c2C(=O)N)NC(=O)[C@]3(C(=O)Nc4ccccc4S3)C)C1 C41644349
Cc1ccc(cc1C)C(=O)Nc2c(c3c(s2)CCC3)C(=O)NC(=O)N C44452611
CC(C)(C)OC(=O)N1CC[C@@H](C1)Oc2c(cc(cc2N)C(F)(F)F)N C44713527
c1cc(cc(c1)Br)CNC(=O)C2(CCOCC2)/C(=N\O)/N C44785706
C[C@]1(C(=O)N(C(=O)N1)CC(=O)Nc2cc(c(c(c2)Cl)N)Cl)C3CC3 C45621003
C[C@H](c1ccc2c(c1)CCCC2)NC(=O)C(=O)Nc3c(ccs3)C(=O)N C47965762
CC(C)[C@H](c1ccc(cc1)Cl)NC(=O)C(=O)Nc2c(ccs2)C(=O)N C47969262
CC[C@H](C)[C@@H](C)NS(=O)(=O)c1cc(cnc1NN)Br C49095442
C[C@H](c1ccc2c(c1)CCCC2)NC(=O)C(=O)Nc3ccc(c(c3)C(=O)N)F C49132349
CC[C@@H](C/C(=N/O)/N)NS(=O)(=O)c1c(ccs1)Br C54176766
C[C@H](C(=O)Nc1c(ccs1)C(=O)N)Nc2cc(ccc2OC)Br C55156947
CC/C(=C\1/C(=O)NC(=O)N(C1=O)Cc2ccccc2)/Nc3ccccc3N C03894089
c1ccc(cc1)n2c(c[nH]c2=S)C(=O)NNC(=O)c3ccccc3O C17575813
c1cc(c(cc1Br)C(=O)Nc2nc(cs2)CC(=O)N)O C14331468
Cc1c2c(n(n1)c3ccccc3)OC(=C([C@@H]2c4cccc(c4)OC)C(=O)N)N C58903681
c1cc(cc(c1)O)[C@H]2[C@H]([C@@]([NH+]=C(N2)O)(C(F)(F)F)[O-])C(=O)c3ccc(cc3)Cl C09130177
Cc1ccc(c(=O)[nH]1)C(=O)NNC(=S)N[C@@H](C)c2ccc(cc2Cl)Cl C66122289
Cc1c(c([nH]n1)[C@H](C)Oc2ccc(cc2Br)Cl)C(=O)NN C66134887
Cc1c(c(nc(n1)N)CCCOc2ccc(cc2Cl)Cl)C(=O)N C66135692
c1cc(ccc1OC[C@H](CNc2cncc(n2)N)O)I C66812793
c1ccc2c(c1)CCC[C@]2(CNC(=O)NCCC(=O)NC3CCCC3)O C66925388
c1ccc2c(c1)CCC[C@@]2(CNC(=O)c3cccc(c3)NC(=O)NC4CC4)O C66931390
Cc1ccccc1[C@@H](CC(=O)Nc2c(cccc2F)N3CCCC3)NC(=O)N C67167734
c1c(cn2c(n1)nc(n2)C(=O)[O-])n3cc(cn3)[N+](=O)[O-] C03097414
Cc1c(c(on1)C)S(=O)(=O)OC(C)(C)C(=O)[O-] C11888518
CC(C)c1nnc(s1)/N=C(/C2=NN(C(=O)CC2)C)\[O-] C26573431
Cn1c(=O)c(nn(c1=O)c2ccccc2)c3nc(on3)[O-] C32918666
C[C@@H](C(=O)[O-])N1C(=O)CSC=C1c2cccc(c2)[N+](=O)[O-] C36239754
Cn1c(nnc1SCC(=O)[O-])N2CCS(=O)(=O)CC2 C36865857
Cc1c(c(n(c(=O)n1)[C@@H]2CCS(=O)(=O)C2)C)CCC(=O)[O-] C37325956
Cn1cc(c(=O)n(c1=O)C)CN(C)C(=O)[C@H]2C[C@@H]2C(=O)[O-] C37834521
C[C@H]1C(=C2C(=NC(=NC2=O)CSc3nncn3C)O1)C(=O)[O-] C39690357
C[C@H]1CN(C[C@@H](O1)C)CC2=N[C@@H]3C(=N2)C(=NC(=O)N3C)[O-] C39958156
COC(=O)[C@H]1C(=C2C(=NC=NC2=O)S1)CC(=O)[O-] C40148351
C[C@H]1CN(C[C@@H](O1)C)C(=O)N2C[C@@H](C[C@@H]2C(=O)[O-])OC C40530751
C[C@@H]1CN(CCO1)C(=O)N(CC(=O)[O-])[C@H]2CCS(=O)(=O)C2 C40531567
C[C@H]1COCCN1C(=O)N2C[C@H](C[C@@H]2C(=O)[O-])OC C40577813
C[C@@H]1COCCN1C(=O)N(CC(=O)[O-])[C@H]2CCS(=O)(=O)C2 C40577874
CC[C@@H]1COCCN1C(=O)N2C[C@@H](C[C@@H]2C(=O)[O-])OC C40590007
Cc1c(c(n(n1)C)C)C(=O)C2=C(C(=O)N([C@@H]2c3ccncc3)C)[O-] C41539105
c1ccc2c(c1)[C@](CCO2)(C(=O)[O-])N3C(=O)COCC3=O C41919221
CCN(CC(=O)[O-])C(=O)N1CCCN(CC1)C(=O)C C42690308
c1c(nnn1CCN2CCO[C@H]3[C@@H]2CCC3)C(=O)[O-] C43425967
C1CO[C@H](CN1C(=O)CCN2CCSC2=O)C(=O)[O-] C43701077
Cc1c(c(n(n1)C)C)CC(=O)N2CCO[C@H](C2)C(=O)[O-] C43701705
C[C@@]12CCC(=O)N1[C@@H](CS2)C(=O)N3CCO[C@@H](C3)C(=O)[O-] C43702114
C1CS(=O)(=O)C[C@@H]1CC(=O)N2CCO[C@@H](C2)C(=O)[O-] C43702646
c1c2nnnn2c(cn1)N3CCC[C@H](C3)CCC(=O)[O-] C44610090
Cc1nnc(n1[C@@]2(CCS(=O)(=O)C2)C)SCC(=O)[O-] C44931730
c1c(nsn1)C(=O)Nc2nc([n-]n2)C(F)(F)F C48733572
CC(C)S(=O)(=O)/N=C(/c1cnc2n(c1=O)CCS2)\[O-] C49417820
Cc1csc2n1c(=O)c(cn2)/C(=N/c3nnc(s3)COC)/[O-] C49544857
CO[C@H]1CCC[C@@H]1NC(=O)N2CCO[C@@H](C2)C(=O)[O-] C50376502
C[C@@H](C(=O)[O-])N(C)c1c(n2ccsc2n1)[N+](=O)[O-] C54054697
CN([C@@H]1CCS(=O)(=O)C1)C(=O)N2CCC[C@H](C2)CC(=O)[O-] C54304143
c1ccc(cc1)n2cncc2/C(=N/C3=NC(=O)CN3)/[O-] C56214098
C[C@H](C(=O)[O-])N1c2cc3c(cc2NC(C1=O)(C)C)OCO3 C57934824
Cc1c(c(n(n1)c2c(=O)n(ccn2)C(C)C)C)CC(=O)[O-] C61770464
C1C[C@@H](CN(C1)C(=O)N2CCC(=O)NCC2)CC(=O)[O-] C62100900
CN([C@H]1CCS(=O)(=O)C1)C(=O)N2CC[C@@H](C2)C(=O)[O-] C62135414
C[C@@H]1CN(C[C@@H](O1)C)S(=O)(=O)N2CCC(CC2)(C)C(=O)[O-] C62843068
CC1(CCN(CC1)C(=O)NCC(=O)N(C)C)C(=O)[O-] C62843100
Cc1cc(no1)CS(=O)(=O)N2CCC[C@](C2)(C)C(=O)[O-] C62872963
CC[C@@]1(CCCN(C1)c2cncc3n2nnn3)C(=O)[O-] C62874812
CC[C@@]1(CCN(C1)C(=O)Nc2ccn(n2)C)C(=O)[O-] C62925708
C[C@@]1(CCN(C1)C(=O)NC[C@H]2COCCO2)C(=O)[O-] C62925916
C[C@]1(CCN(C1)C(=O)N2CCC(=O)NCC2)C(=O)[O-] C62935903
CCc1c(c2c(n(c1=O)C)n(c(=O)n(c2=O)C)C)[O-] C00086260
CN(C)S(=O)(=O)/N=C(/[C@H]1CC(=O)N(C1)c2ccccc2)\[O-] C52768384
CC(=O)N1C[C@H]2CN(C[C@]2(C1)C(=O)[O-])C(=O)CC3CCC(=O)CC3 C65376303
COc1ccc(o1)C(=O)N2C[C@@H]3CN(C[C@@]3(C2)C(=O)[O-])C(=O)C4CC4 C65419870
Cc1c(c(n(n1)C)C)C(=O)N2C[C@@H]3CN(C[C@@]3(C2)C(=O)[O-])C(=O)C4CC4 C65427031
CCN([C@H]1CC(=NC1=O)[O-])C(=O)[C@H]2CC(=O)N(C2)C3CCC(CC3)C C66833439
c1cn2cnc3c(c2n1)ncn3[C@H]4[C@H]5[C@@H]([C@@H](O4)CO)O[P@@](=O)(O5)[O-] C04533488
CCCC(=O)Nc1c2c(ncn1)n(cn2)[C@@H]3C[C@H]4[C@@H](O3)CO[P@@](=O)(O4)[O-] C04557120
Cc1c(nc(=O)[nH]n1)N/N=C/c2cc(c(c(c2)OC)[O-])[N+](=O)[O-] C03946853
CC(=O)OCC1=C(N2[C@H]([C@H](C2=O)NC(=O)c3cccc(c3)C#N)SC1)C(=O)[O-] C06810409
Cc1c(c(n(n1)CC(=O)N[C@@H]2[C@H]3N(C2=O)C(=C(CS3)COC(=O)C)C(=O)[O-])C)Cl C09431466
Cc1c(cn(n1)[C@H](C)C(=O)N[C@@H]2[C@@H]3N(C2=O)C(=C(CS3)COC(=O)C)C(=O)[O-])Cl C09431503
Cc1c(c(n2c(n1)nc(n2)SCC(=O)N[C@@H](C)COC)C)CC(=O)[O-] C13034931
Cn1c2c(c(=O)[nH]c1=O)n(c(n2)N3CCCCC3)CCC(=O)[O-] C00192117
c1cc(ccc1n2c(nnn2)SCC(=O)N3CCC[C@@H](C3)C(=O)[O-])O C13394483
C1=C[C@H]2[C@@H](C=C1)OC=C(C2=O)/C=C/c3[nH]c(=O)c(c(n3)[O-])[N+](=O)[O-] C17067422
C1=C[C@H]2[C@H](C=C1)OC=C(C2=O)/C=C/c3[nH]c(=O)c(c(n3)[O-])[N+](=O)[O-] C17067424
C1=C[C@@H]2[C@H](C=C1)OC=C(C2=O)/C=C/c3[nH]c(=O)c(c(n3)[O-])[N+](=O)[O-] C17067428
CCOC(=O)c1c(c2c(=O)n(c(=O)n(c2s1)CC(=O)[O-])CCO)C C27531386
CCOC(=O)Cn1c2c(c(c(s2)C(=O)[O-])C)c(=O)n(c1=O)CCO C27531874
Cc1cc(no1)NC(=O)C2CCN(CC2)C(=O)c3ccc(nn3)[O-] C31895693
Cc1c(c(=O)n(n1C)c2ccccc2)NC(=O)CSc3nc(cnn3)[O-] C32521236
Cc1c(cnn1c2ccc(nn2)[O-])C(=O)N(CCOC)Cc3[nH]c(=O)c4ccccc4n3 C34863228
c1ccc(cc1)N2CCN(CC2)C(=O)c3cccn4c3ncc(c4=O)NCC(=O)[O-] C35023547
Cc1c(cnn1[C@@H](C)C(=O)N[C@@H]2[C@@H]3N(C2=O)C(=C(CS3)COC(=O)C)C(=O)[O-])Cl C35678695
Cn1c(c(c(=O)[nH]c1=O)/C=C/2\C=C(C=C(C2=O)OC)[N+](=O)[O-])[O-] C06557145
c1cc2c(cc1F)n(cc2[C@H](C(=O)[O-])N3CC[NH+](CC3)CC(=O)N4CCCC4)CC(=O)[O-] C36356879
CCN([C@@H]1CCS(=O)(=O)C1)S(=O)(=O)c2c(cn[nH]2)C(=O)[O-] C37731878
C[C@@H](Cn1cc(cn1)Cl)C(=O)N[C@@H]2[C@@H]3N(C2=O)C(=C(CS3)COC(=O)C)C(=O)[O-] C10127189
C[C@H](Cn1cc(cn1)Cl)C(=O)N[C@H]2[C@@H]3N(C2=O)C(=C(CS3)COC(=O)C)C(=O)[O-] C10127193
CC1=N[C@H]2C(=C3C(=C(C2=N1)[N+](=O)[O-])[N-]c4c(non4)N3)[N+](=O)[O-] C39022546
CS(=O)(=O)N1CCN(CC1)[C@@H](c2c[nH]c3c2cc(cc3)OCC#N)C(=O)[O-] C40268165
COC(=O)c1cc(c(s1)Br)S(=O)(=O)NCc2[n-]nnn2 C44930858
Cc1c(c(n2c(n1)nc(n2)SC)C)CC(=O)Nc3[n-]ncn3 C26258525
CCOC(=O)C[C@H]1C(=O)NCCN1S(=O)(=O)c2ccc3c(c2)oc(n3)[O-] C47164109
COCCn1c(=O)c2c(ccs2)nc1SC/C(=N/c3[nH]ncn3)/[O-] C33175270
COc1ccc(c(c1)OC)N2C[C@H](CC2=O)/C(=N/c3[nH]ncn3)/[O-] C20721099
c1cc2c(cc1N3C[C@@H](CC3=O)/C(=N/c4[nH]ncn4)/[O-])OCCO2 C23143208
c1cc2c(cc1N3C[C@H](CC3=O)/C(=N/c4[nH]ncn4)/[O-])OCCO2 C23143211
COc1ccccc1N2C(=O)/C(=C/NN3CCOCC3)/C(=O)N=C2[O-] C09331256
c1c(c(cc2c1OCCO2)[N+](=O)[O-])N/C(=C(\C#N)/C(=O)C3CC3)/[O-] C51262551
COc1ccccc1N/C(=C(\C#N)/C(=O)Cn2ccc(n2)[N+](=O)[O-])/[O-] C54453778
Cn1cc(c(n1)OC)C(=O)N2CCC[C@@H](C2)C(=O)Nc3cccc(c3)[N-]S(=O)(=O)C C56908817
c1ccnc(c1)c2nc([nH]n2)/N=C(/c3ccc(cc3)n4cncn4)\[O-] C47343057
COc1cc(cc(c1[O-])/C=N/NC(=O)Cn2cnnn2)[N+](=O)[O-] C20228158
CN1C(=O)/C(=C/c2cc(cc(c2[O-])OC)[N+](=O)[O-])/C(=O)NC1=O C34138251
Cc1cc(no1)[N-]S(=O)(=O)CCNS(=O)(=O)c2c(noc2C)C C41237985
Cn1cc(cn1)S(=O)(=O)/N=C(/c2ccc([nH]c2=O)c3ccco3)\[O-] C62675251
Cc1nc([nH]n1)/N=C(/N2CCC[C@@H](C2)C(=O)N3CCOCC3)\[O-] C23338448
CN(C)S(=O)(=O)/N=C(/CCN1C(=O)C2(CCCC2)NC1=O)\[O-] C64617988
c1cc(cnc1)C2=C3[C@@H](CC(=O)N[C@H]3N=N2)[C@@H]4C=NN=C4C(=O)[O-] C65371302
c1cc(cnc1)C2=C3[C@H](CC(=O)N[C@H]3N=N2)[C@@H]4C=NN=C4C(=O)[O-] C65371303
c1ccc(cc1)N(CCC#N)C(=O)CCC(=O)Nc2[n-]c(c(n2)C#N)C#N C66620481
Cc1c(nnn1c2cccc3c2ccnc3)C(=O)Nc4[n-]nnn4 C66621391
CCCC(=O)N1CSC[C@@H]1C(=O)Nc2[n-]nc(n2)S(=O)(=O)C C67157716
CN(C)C(=O)Cn1cc(nn1)/C(=N/c2[nH]nc(n2)c3ccccc3Cl)/[O-] C67574707
Cn1c2c(=O)[nH]c(=O)n(c2nc1SCCC(=O)[O-])C C04721800
Cc1c(cnn1C)/C=C/C(=O)Nc2cn(nc2C(=O)[O-])C C02806563
Cc1c(cnn1C)[C@H](C)NC(=O)c2c(cn(n2)C)C(=O)[O-] C20319186
c1c(nnn1CCN2C(=O)C3(CCCC3)NC2=O)C(=O)[O-] C20596650
c1c(c(cc(c1[N+](=O)[O-])[O-])[N+](=O)[O-])C[C@H]2C(=O)NC(=O)N2 C25490225
c1cocc1C(=O)N2CCC[C@H](C2)C(=O)Nc3[n-]ncn3 C23140693
CCC[C@](C)(C(=O)[O-])NC(=O)c1cnc2ncnn2c1C C36339450
Cc1c(c(nc(=O)[nH]1)SCc2nnc(o2)C)C(=O)[O-] C37404646
Cc1ccnc2n1nc(n2)C(=O)NC3(CCCC3)C(=O)[O-] C37419823
Cn1c2c(c(=O)n(c1=O)C)[nH]c(n2)N(CC(=O)[O-])C3CC3 C37593143
Cc1c(c2c(=O)[nH]cnc2o1)C(=O)N(C)CCC(=O)[O-] C37931598
CC(C)N(CC(=O)[O-])c1cc2c(cc1[N+](=O)[O-])CC(=O)N2 C37994608
Cn1cnc(c1NC2(CCCCCC2)C(=O)[O-])[N+](=O)[O-] C41033318
C1CN(CCC1N2CCNC2=O)C(=O)COCC(=O)[O-] C41073491
C[C@H]1CN(CC(O1)(C)C)C(=O)NC(=O)COCC(=O)[O-] C41681672
CCO[C@H]1CCCN(C1)S(=O)(=O)c2c(cn[nH]2)C(=O)[O-] C42422737
C[C@H](CN(C)C(=O)CN1C(=O)C(NC1=O)(C)C)C(=O)[O-] C42696421
C[C@H](CN(C)C(=O)N1C[C@@H](C[C@H]1C(=O)[O-])O)C(=O)OC C42711086
c1cc(oc1C(=O)N[C@@]2(CCSC2)C(=O)[O-])[N+](=O)[O-] C43503541
Cc1c(c(n[nH]1)C)S(=O)(=O)N2CCO[C@@H](C2)C(=O)[O-] C43703101
C[C@@H](c1[n-]nnn1)NC(=O)c2cnc3n(c2=O)ccs3 C44345274
C[C@H](c1[n-]nnn1)NC(=O)[C@H]2CC(=O)N(C2)CC(C)C C44345938
CC[C@@H](C(=O)[O-])N(C)C(=O)CN1C(=O)C(NC1=O)(C)C C44616484
C[C@@H](c1[n-]nnn1)NC(=O)c2ccc(o2)Cn3cccn3 C44887028
C[C@@H](c1[n-]nnn1)NC(=O)c2cncn2c3ccccc3 C44887174
Cc1cn2c(csc2n1)CC(=O)N[C@H](C)c3[n-]nnn3 C44888489
Cc1c(nn(c(=O)c1C(=O)N[C@@H](C)c2[n-]nnn2)C)C C44923455
C1CS(=O)(=O)C[C@@H]1SCC(=O)NCc2[n-]nnn2 C44928654
C[C@@H]1CN(C[C@H](O1)C)S(=O)(=O)N[C@@H](C)c2[n-]nnn2 C44930540
Cn1cnc(c1Cl)S(=O)(=O)NCc2[n-]nnn2 C44931949
CC(C)N1C[C@@H](CC1=O)C(=O)Nc2[n-]c(c(n2)C#N)C#N C47475599
C[C@@H](Cn1cccn1)NC(=O)/C(=N/c2nncs2)/[O-] C48721252
c1csc(n1)N2CCN(CC2)C(=O)c3nc([nH]n3)[O-] C48732625
CC[C@@H]1CO[C@@H](CN1C(=O)NC(=O)COCC(=O)[O-])C C48916580
C[C@H](Cn1cccn1)NC(=O)N2CCO[C@@H](C2)C(=O)[O-] C49871821
C1CC1c2c(nnn2CCN3C(=O)CNC3=O)C(=O)[O-] C50223669
C[C@@H](c1nncn1C)NC(=O)N2CCC(CC2)C(=O)[O-] C50421552
C[C@H](c1nncn1C)NC(=O)N2CSC[C@@H]2C(=O)[O-] C50421638
c1c(nnn1CCSc2c3c(nc[nH]3)ncn2)C(=O)[O-] C51021810
C[C@H](C(=O)[O-])N(C)c1[nH]c2c(n1)n(c(=O)n(c2=O)C)C C54054898
c1cn(c(=O)[nH]c1=O)CC(=O)N2CCC[C@@H](C2)CC(=O)[O-] C54295843
Cc1cc(n2c(n1)nc(n2)C(=O)N[C@@H](C3CC3)C(=O)[O-])C C54501818
Cc1cn(c(=O)[nH]c1=O)[C@H]2C[C@H]([C@@H](O2)C(=O)[O-])N=[N+]=[N-] C05853788
c1cc(nnc1C(=O)[O-])Sc2n[nH]c(=O)n2C3CC3 C61593834
CC1(C(=O)N(C(=O)N1)CC(=O)N2CC[C@@H](C2)C(=O)[O-])C C62118415
c1cnc(c(n1)C(=O)[O-])NC(=O)CN2CSCC2=O C63215707
CN1C(=O)CCC(=N1)C(=O)Nc2[n-]nc(n2)C(F)(F)F C43751419
Cc1c(c(n(n1)C)C)S(=O)(=O)/N=C(/[C@@H](C)NC(=O)C2CCC2)\[O-] C66229911
Cc1c(c(n(n1)C)C)S(=O)(=O)/N=C(/[C@H](C)NC(=O)C2CCC2)\[O-] C66229912
C[C@@H]1CN(C[C@@H](O1)C)/C(=C(\C#N)/C(=O)[C@@H](C)NC(=O)C2CCOCC2)/[O-] C67001521
C1C[C@@H](C[C@@H](C1)NC(=O)NCCCl)C(=O)[O-] C01640357
C1C[C@H](C[C@@H](C1)NC(=O)NCCCl)C(=O)[O-] C05023605
CC(C)[C@@H]1C([C@@H](NC(=O)N1)CC(=O)[O-])(C)C C05847033
CC(C)(CO)Nc1ccsc1C(=O)[O-] C00108671
CC1(CCC(C1C(=O)N[C@H](C(=O)[O-])O)(C)C)C C05734475
c1ccc(c(c1)c2nnc(o2)[S-])N C06534140
C1CCc2c(c(c(c(=O)[nH]2)C(=O)NC3CC3)[O-])C1 C09334391
CCc1c(c(nc(n1)SCC(=O)N)[O-])C C04861208
CCCCc1c(nc(cn1)C(=O)[O-])N C22000495
CC/C=C(/c1csc(n1)N)\C(=O)[O-] C22116712
CC(C)Cc1cc(nc(n1)N)C(=O)[O-] C19088505
c1cc(ccc1c2nnc(n2N)[S-])Cl C00159703
Cc1c2cc(ccc2oc1C(=O)[O-])N C32501315
Cc1ccc(c(c1)c2nnc(n2N)[S-])C C34972163
C[C@@H](c1nnc(n1N)[S-])Oc2ccccc2 C35653334
c1cc(c(cc1N)C(=O)[O-])OC[C@@H]2CCCCO2 C36231435
CC(C)(C)NC(=O)N[C@@H](C1CCCCC1)C(=O)[O-] C38036662
c1ccc2c(c1)cc([nH]2)/C=C\3/C(=O)NC(=N3)[S-] C38187042
c1cc(cnc1)c2c(c(nc(c2C#N)[S-])N)C#N C16429960
CN1[C@@H](NN=C1[S-])Cc2c[nH]c3c2cccc3 C39582308
C[C@@H]1CCCC[C@H]1NC(=O)N[C@@H](C)CC(=O)[O-] C40551044
C[C@@H]1CCC[C@H]([C@@H]1C)NC(=O)N[C@@H](C)CC(=O)[O-] C40557135
Cc1c(sc(n1)N)S[C@@H](C(C)C)C(=O)[O-] C41049113
C[C@H](CSc1ccc(cn1)N)C(=O)[O-] C41049309
C[C@H](CC(=O)[O-])Sc1c(cccn1)N C41049355
CC[C@H](C(=O)[O-])Sc1c(cccn1)N C41049361
Cc1nc([n-]n1)Sc2ccc(cc2N)C#N C41062484
c1cc(ncc1SCc2c(cco2)C(=O)[O-])N C41670938
c1cc(ncc1N)S[C@@]2(CCSC2)C(=O)[O-] C42009545
CNC(=O)NCC1(CCCCC1)CC(=O)[O-] C43414105
Cc1c(cccc1O[C@@H](C)C(=O)[O-])N C43623542
CC1(C[C@@H]1NC(=O)NC2CCC(CC2)C(=O)[O-])C C45138961
C[C@@](CCSc1nccc(n1)[O-])(C#N)N C45216077
Cc1ccc(c(c1)n2c(cc(n2)C(=O)[O-])N)C C49821947
CCN(c1cc(c(cc1F)N)C(=O)[O-])C2CC2 C50019827
C[C@@H]1COCCN1c2cc(c(cc2F)N)C(=O)[O-] C50030070
C/C(=C\1/C(=N\N)/c2ccccc2C1=O)/[O-] C18068440
Cc1ccc(c(c1OCC(=O)[O-])C)N C50123311
CC(C)c1ccn(n1)c2ccc(cc2C(=O)[O-])N C52884990
Cc1cc(nc2c1c(nc(n2)N)[S-])C C08615652
C[C@H]1CCC[C@H](C1)NC(=O)NC[C@@H](C)C(=O)[O-] C54336003
[H]/N=C\1/[C@@](C(=O)N=C(N1)[O-])(CC)CCCC C06359840
C[C@@H](C(=O)[O-])OC(=O)c1cc(ccc1N)F C49850976
c1csc(c1C(=O)[O-])NC(=O)NC2CCC2 C62828877
CC[C@H](C#N)N(C)c1ccc(cc1C(=O)[O-])N C62832103
CC1(CCCN1c2ccc(cc2C(=O)[O-])N)C C63074746
c1c(cc(cc1O)F)c2c[nH]c(=O)cc2C(=O)[O-] C65347480
c1c(cc(cc1O)F)c2cc(c[nH]c2=O)C(=O)[O-] C65347481
[H]/N=C\1/C(=C([C@@H](O1)c2ccccc2)[O-])O C18211452
C[C@@H](C(=O)N)Sc1[n-]c2cc(cnc2n1)Cl C09882922
CC1=C([C@@H](NC(=O)N1c2cccc(c2)C(=O)[O-])c3ccc(cc3)C#N)C(=O)Nc4ccccc4OC C09218955
CC(C)C[C@@H](C(=O)N1CCC(CC1)C(=O)NCC2CCC(CC2)C(=O)[O-])NC(=O)OC(C)(C)C C12867121
CCCCn1c(=O)c2ccc(cc2nc1SCC(=O)NC(=O)N[C@@H]3CCC[C@H]([C@@H]3C)C)C(=O)[O-] C13044385
CCCCn1c(=O)c2ccc(cc2nc1SCC(=O)NC(=O)N[C@@H]3CCC[C@@H]([C@@H]3C)C)C(=O)[O-] C13044387
CCCCn1c(=O)c2ccc(cc2nc1SCC(=O)NC(=O)N[C@H]3CCC[C@@H]([C@@H]3C)C)C(=O)[O-] C13044389
C[C@@H](C(=O)NCc1ccc(c(c1)OC)OC)Sc2nc3cc(ccc3c(=O)n2CCO)C(=O)[O-] C13046872
C[C@@H]1CCCC[C@@H]1NC(=O)NC(=O)CSc2nc3cc(ccc3c(=O)n2Cc4ccco4)C(=O)[O-] C13050893
CCOc1ccc(cc1)c2nnc(n2CCC(=O)[O-])SCC(=O)NC(=O)N[C@@H]3CCCC[C@H]3C C13194344
C[C@H](C(=O)NC(=O)NC1CCCCC1)Sc2nc3ccccc3c(=O)n2CCCCCC(=O)[O-] C13223720
C[C@@H](C(=O)NC(=O)NC1CCCCC1)Sc2nc3ccccc3c(=O)n2CCCCCC(=O)[O-] C13223721
C[C@@H](C(=O)[O-])n1c(nnc1SCC(=O)N(CCC(=O)N)c2ccccc2Cl)c3cccs3 C13244937
CC(C)[C@H](C(=O)[O-])n1c(=O)c2ccccc2nc1SCC(=O)N(CCC(=O)N)c3ccccc3 C13245490
CCNC(=O)NC(=O)[C@H](C)Sc1nc2cc(ccc2c(=O)n1Cc3ccccc3Cl)C(=O)[O-] C13272312
COc1cc(cc(c1OCC(=O)N)Cl)/C=N/Nc2c(c(nc(c2Cl)Cl)C(=O)[O-])Cl C13299596
COc1cc(cc(c1[O-])/C=N/NC(=O)/C(=C\c2ccc3c(c2)OCO3)/NC(=O)c4ccccc4)[N+](=O)[O-] C15938516
Cn1c2c(nc1NN/C=C/3\C(=NC(=O)N(C3=O)c4cccc5c4cccc5)[O-])n(c(=O)n(c2=O)C)C C09329295
CC([C@H](NC(=O)c1cc(cc(c1)OC)OC)N/C(=N/C#N)/[N-]c2ccc(nc2)Cl)(Cl)Cl C28866467
COc1ccc(cc1)N2C3=NC(=O)[C@](C3=C(NC2=O)[O-])(C(F)(F)F)NC(=O)c4cccc(c4)Cl C02264694
Cc1ccc(o1)CN([C@H](c2ccccc2O)C(=O)NC3CCCCC3)C(=O)c4cc(ccc4[O-])[N+](=O)[O-] C36596633
CO[C@@H]1[C@H]2[C@@H](CO[P@](=O)(O2)[O-])O[C@H]1n3c4c(c(ncn4)N)nc3Sc5ccc(cc5)Cl C13816333
CCOc1ccc(cc1)NC(=O)Nc2cc(ccc2N3C[C@H]4C[C@@H](C3)c5cccc(=O)n5C4)C(=O)[O-] C03039109
CCOc1cc(ccc1OC(=O)c2cccc(c2)Cl)[C@@H](c3c(n[nH]c3[O-])C)C4=C(N=N[C@@H]4O)C C39037576
CCOc1cc(ccc1OC(=O)c2ccc(cc2Cl)Cl)[C@H](c3c(n[nH]c3[O-])C)C4=C(N=N[C@@H]4O)C C39422183
C[C@H]1CCC[C@H]([C@@H]1C)NC(=O)NC(=O)CSc2nc3cc(ccc3c(=O)n2CC(C)C)C(=O)[O-] C39697919
CCOc1cc(ccc1OC(=O)c2ccc(cc2)[N+](=O)[O-])[C@@H](c3c(n[nH]c3[O-])C)C4=C(N=N[C@@H]4O)C C39699201
CCOc1cc(ccc1OC(=O)c2ccc(cc2)[N+](=O)[O-])[C@H](c3c(n[nH]c3[O-])C)C4=C(N=N[C@@H]4O)C C39699202
c1ccc(cc1)N2[C@@H](N=N[C@@H]2SCc3[nH]c(=O)c4ccc(cc4n3)C(=O)[O-])c5cc6ccccc6[nH]5 C39704813
COc1ccc(cc1)[C@@H]2NN=C(N2c3ccccc3)SCc4[nH]c(=O)c5ccc(cc5n4)C(=O)[O-] C39722240
Cc1cccc(c1)[C@@H]2NN[C@@H](N2c3ccc(cc3)OC)SCc4[nH]c(=O)c5ccc(cc5n4)C(=O)[O-] C39722542
COc1ccccc1[C@@H]2NN[C@@H](N2c3ccccc3)SCc4[nH]c(=O)c5ccc(cc5n4)C(=O)[O-] C39722592
CCOc1cc(ccc1OC(=O)c2ccc(cc2)Cl)[C@@H](c3c(n[nH]c3[O-])C)C4=C(N=N[C@@H]4O)C C39960867
COc1cc(cc(c1O)Br)[C@@H]2C(=C(C(=O)N2CCCO)[O-])C(=O)c3ccc4c(c3)OCCO4 C40052964
CCOc1cc(ccc1O)[C@@H]2C(=C(C(=O)N2CCOCCO)[O-])C(=O)c3ccc4c(c3)C[C@@H](O4)C C40094947
Cc1c(c2c(=O)[nH]c(nc2o1)CSc3nnc(s3)Nc4ccc(cc4)OC(F)(F)F)C(=O)[O-] C13401359
c1ccc(cc1)n2c(nnc2SCc3[nH]c(=O)c4ccc(cc4n3)C(=O)[O-])c5cc6ccccc6[nH]5 C13094335
Cc1c(c(=O)n([nH]1)c2ccccc2)[C@]3(C4=C(NC(=O)N(C4=NC3=O)c5ccc(cc5)F)[O-])C(F)(F)F C20069610
c1cc(ccc1NC(=O)NC(=O)N(c2ccc(cc2)Cl)/C(=N/C3=N[C@H]4CCCC[C@@H]4N3)/[O-])Cl C49733299
c1ccc(cc1)n2c3c(c(=O)[nH]c2=O)[C@](C(=O)N3)(C(F)(F)F)[N-]S(=O)(=O)c4ccc(cc4)Cl C01859537
CN1C[C@@H](C=C(C1=O)NC(=O)N2CCC(CC2)n3c4cccnc4[nH]c3=O)c5ccc(cc5)C(=O)[O-] C52637582
Cc1cc(nc(n1)N/C(=N/C(=O)c2cc(cc(c2)OC)OC)/[N-]CCc3c[nH]c4c3cc(cc4)Cl)C C14671531
Cc1cc(nc(n1)N/C(=N/C(=O)CSc2nc(cc(n2)C)C)/[N-]CCc3c[nH]c4c3cc(cc4)OC)C C18063615
Cc1c(c(=O)[nH]c(n1)SCC(=O)Nc2cc(cc(c2)[N+](=O)[O-])C(=O)[O-])Cc3ccccc3Cl C18191127
c1cc(cnc1)C(=O)N[C@]2(C3=C(NC(=O)N(C3=NC2=O)c4ccc(c(c4)Cl)F)[O-])C(F)(F)F C59186761
COc1cc(cc(c1)OC)[N-]/C(=N/C(=O)c2ccc(cc2)Cl)/Nc3[nH]c4c(c(=O)n3)CCCC4 C09432075
Cc1ccc(cc1S(=O)(=O)Nc2ccc(c(c2)/C(=C(\C(F)(F)F)/[O-])/C(=O)OC(C)C)O)[N+](=O)[O-] C20281428
Cc1nnc(s1)SCc2cc(=O)[nH]c(n2)N/C(=N\C(=O)c3ccccc3)/[N-]c4cccc(c4)Cl C18177529
c1cc(ccc1NC(=O)NC(=O)N(c2ccc(cc2)Cl)/C(=N/C3=N[C@H]4CCCC[C@H]4N3)/[O-])Cl C13814012
Cn1c2c(nc1NN/C=C/3\C(=O)N=C(N(C3=O)c4cccc5c4cccc5)[O-])n(c(=O)n(c2=O)C)C C09329295
COc1cc(cc(c1)OC)N/C(=N/C(=O)c2ccc(cc2)Cl)/N=c/3\[nH]c(c4c(n3)CCCC4)[O-] C09432075
CC(C)C(=O)Nc1ccccc1c2c(nc(nn2)SCC(=O)Nc3cc(ccc3OC)Cl)[O-] C64774571
CC[C@H]1C[C@@H](n2c(c(cn2)C(=O)[O-])N1)C(F)(F)F C04992672
c1c(cc(c(c1CO)[O-])I)[N+](=O)[O-] C08727973
C[C@H]1CCCC[C@@H]1NC(=O)[C@@H]2[C@@H]3CC[C@H]([C@@H]2C(=O)[O-])O3 C17008588
CC(C)C(=O)Nc1c(c2c(s1)CCC[C@H]2C(=O)[O-])C#N C19754204
C1CCc2c(c(c(s2)NC(=O)[C@@H]3CCCO3)C(=O)[O-])C1 C20333387
c1ccc2c(c1)NC(=CC(=N2)c3ccncc3)C(=O)[O-] C22015075
COc1ccc2cc3c(cc2c1OC)c(=O)cc([nH]3)[O-] C17105139
CCCSc1c(c2c(s1)c([nH]c(=O)n2)[O-])C#N C04987648
C1C[C@H](CC=C1)C(=O)Nc2nc([n-]n2)C(F)(F)F C36396954
CC1CCC(CC1)NC(=O)N2CCC[C@H](C2)C(=O)[O-] C36724461
Cc1ccc(c2c1nccc2)NC(=O)[C@@H]3C[C@@H]3C(=O)[O-] C37795381
Cc1ccc(c(c1)C)NC(=O)[C@H]2[C@H]3C=C[C@@H]([C@@H]2C(=O)[O-])O3 C04143150
Cc1c(sc(n1)NC(=O)[C@@H]2CCCC[C@H]2C(=O)[O-])C C06255039
c1cc(ccc1N2[C@@H](NN=C2[S-])[C@@H]3C=CN=N3)Cl C39214748
CN([C@@H]1CCSC1)C(=O)NC2CCC(CC2)C(=O)[O-] C40566231
Cc1ccccc1c2[nH]c(=O)c(c(n2)C)CC(=O)[O-] C41084609
C1CC[C@H]([C@@H](C1)c2[nH]nc(n2)C3CCCC3)C(=O)[O-] C41634431
c1ccc(cc1)c2nc([nH]n2)[C@@H]3CC=CC[C@@H]3C(=O)[O-] C42013638
CNC(=O)N1CCC(CC1)(c2ccccc2)C(=O)[O-] C42326723
C[C@@H](C(=O)[O-])Oc1ccc2c(c1)OC(C[C@@H]2O)(C)C C43630231
CC(C)(C)NC(=O)N1CCc2c(ccs2)[C@@H]1C(=O)[O-] C44591913
c1nc([n-]n1)NC(=O)[C@@H]2CCC[C@H](C2)C(F)(F)F C48572087
C[C@H]1[C@@H](/C=C/CCC[C@@H](OC1=O)CCC(=O)[O-])O C49181532
C1Cc2c(sc(n2)NC(=O)[C@H]3CC=CC[C@H]3C(=O)[O-])C1 C49543576
Cc1c(sc(c1C(=O)[O-])NC(=O)[C@H]2CCCCO2)C C50959066
Cc1ccc(cc1)[C@H]2CC(=CC(=O)C2)Nc3[n-]cnn3 C04511200
c1cc(cc(c1)Br)Nc2nc(cnn2)[O-] C05009128
Cc1c(c(n(n1)[C@H]2CCCCC[C@@H]2O)C)[C@@H](C)C(=O)[O-] C54600384
Cc1c(sc(c1C(=O)[O-])NC(=O)[C@H]2CCCOC2)C C54768353
C=CCn1cc(c2c1cccc2)/C=C/3\C(=NC(=O)N3)[O-] C09111139
Cc1cc2c(cc1C)N(C(=O)[C@@H](N2)C)CCC(=O)[O-] C57931192
Cc1cc2c(cc1C)N(C(=O)C(N2)(C)C)CCC(=O)[O-] C57931421
C[C@@H]1C(=O)N(c2cc(c(cc2N1)F)F)CCC(=O)[O-] C57933001
c1ccc2c(c1)CC[C@@]2(C(=O)[O-])Sc3[nH]ccc(=O)n3 C41982357
C[C@H](c1ccsc1)NC(=O)N2CCC(CC2)C(=O)[O-] C61370167
c1csc2c1[C@H](CCC2)Nc3c(nccn3)C(=O)[O-] C61374473
c1c(c(n(n1)[C@H]2CCCCC[C@@H]2O)C(F)F)C(=O)[O-] C61630083
Cc1ccc(s1)[C@H](C)NC(=O)N2CC[C@H](C2)C(=O)[O-] C62135972
C[C@@H](c1ccccc1F)NC(=O)N2CC[C@H](C2)C(=O)[O-] C62136103
C[C@H](c1ccsc1)NC(=O)N2CC[C@H](C2)C(=O)[O-] C62136778
Cc1cc(cc(c1C)C(=O)[O-])NC(=O)N(C)C2CC2 C62349863
Cc1cc(=O)[nH]c(n1)S[C@@H]2C[C@@H](CC[C@@H]2C(=O)[O-])C C62765352
CC[C@]1(CCCN(C1)C(=O)c2cc(c[nH]2)Cl)C(=O)[O-] C62869734
CCc1cccc(c1NC(=O)N2CC[C@@](C2)(C)C(=O)[O-])C C62922870
Cc1ccc(cc1NC(=O)N2CC[C@@](C2)(C)C(=O)[O-])F C62924315
Cc1cc(ccc1NC(=O)N2CC[C@@](C2)(C)C(=O)[O-])F C62924407
C[C@@H]1CCC[C@H](C1)NC(=O)N2CC[C@@](C2)(C)C(=O)[O-] C62925017
C[C@@H](CNC(=O)N1CCC2(CCCC2)CC1)C(=O)[O-] C62960411
c1cc(c(c(c1)Cl)CSc2c([nH]c(=O)nn2)[O-])F C00095448
c1cc2c(cc1C(=O)[O-])[nH]c(n2)C3=C[C@H]4C(=CC=N4)C=C3 C63855591
CCOC(=O)CN([C@@H](c1ccc(cc1)F)C(=O)NC[C@@H]2CCCO2)C(=O)c3c(c(ns3)C(=O)N)N C06546222
CCOC(=O)CN([C@H](c1ccc(cc1)F)C(=O)NC[C@@H]2CCCO2)C(=O)c3c(c(ns3)C(=O)N)N C06546302
CCOc1ccccc1N([C@@H](C)C(=O)NCC(=O)OCC)C(=O)c2c(c(ns2)C(=O)N)N C06631381
CCOc1ccccc1N([C@H](C)C(=O)NCC(=O)OCC)C(=O)c2c(c(ns2)C(=O)N)N C06631445
C[NH+](C)CCN([C@H](c1ccc(cc1)OC)C(=O)NC[C@@H]2CCCO2)C(=O)c3c(c(ns3)C(=O)N)N C06878670
COCCNC(=O)[C@H](c1ccc(cc1)O)N(Cc2ccccc2OC)C(=O)c3c(c(ns3)C(=O)N)N C06905083
Cc1c2ccc(c(c2oc(=O)c1CC(=O)N(C)C[C@H]([C@@H]([C@@H]([C@@H](CO)O)O)O)O)C)OCC(=C)C C08764220
Cc1c2ccc(c(c2oc(=O)c1CC(=O)N(C)C[C@H]([C@H]([C@@H]([C@@H](CO)O)O)O)O)C)OCC(=C)C C08764222
CCCCn1c(c(c(=O)[nH]c1=O)N(CCOC)C(=O)COC(=O)c2c(nsc2N)C)N C09244417
CCCCn1c(c(c(=O)[nH]c1=O)N(CCOC)C(=O)C[NH+](CC)CC(=O)NC(C)(C)C)N C09394341
COc1ccc(c(c1)C[NH2+]CCCN2CCCC2=O)OC[C@H](C[NH+]3CCC(CC3)O)O C12055184
Cc1[nH]c(nn1)C[NH2+]Cc2ccc(c(c2)OC[C@H](C[NH+](C)Cc3ccccc3)O)OC C12112184
COc1cc(ccc1OC[C@H](C[NH+]2CCSCC2)O)C[NH2+]CCN3CCNC3=O C12193847
COc1cc(ccc1OC[C@@H](C[NH+]2CCSCC2)O)C[NH2+]CCN3CCNC3=O C12193855
COc1cc(ccc1OC[C@H](C[NH+]2CCSCC2)O)C[NH2+]CCSc3[nH]ncn3 C12457536
COc1cc(ccc1OC[C@@H](C[NH+]2CCSCC2)O)C[NH2+]CCSc3[nH]ncn3 C12457537
Cc1ccc(o1)[C@H](C(=O)NCCOC)N(c2ccc(c(c2)OC)OC)C(=O)c3c(c(ns3)C(=O)N)N C12467539
Cc1cc(n(n1)CCC[NH2+]Cc2ccc(c(c2)OC)OC[C@@H](C[NH+]3CCC(CC3)O)O)C C12592854
CCCc1cc(=O)oc2c1ccc(c2C)OCC(=O)N(C)C[C@@H]([C@H]([C@H]([C@H](CO)O)O)O)O C12892498
Cc1c2ccc(c(c2oc(=O)c1CC(=O)N(C)C[C@@H]([C@@H]([C@H]([C@H](CO)O)O)O)O)C)OCC(=C)C C12896810
COc1ccc(c(c1)C[NH2+]CCCn2ccnc2)OC[C@@H](C[NH+]3CCC(CC3)O)O C12317495
COc1ccc(c(c1)C[NH2+]CCCn2cccn2)OC[C@@H](C[NH+]3CCC(CC3)O)O C14951802
c1ccc(cc1)N(CCC(=O)N)C(=O)COC(=O)C[C@H](c2ccc(cc2)Cl)NC(=O)N C16810655
COC(=O)[C@H](/C(=N\NC(=S)NN)/C(=O)OC)C(=O)C(=O)Nc1cccc(c1)C(F)(F)F C17216047
CCCCn1c(c(c(=O)[nH]c1=O)N(CCOC)C(=O)COC(=O)c2ccccc2NCCO)N C18399035
CC(C)(C)C(=O)NNC(=O)CSc1nnc(n1N)N/N=C/c2cc(c(c(c2)OC)OC)OC C20920357
CCOc1cc(ccc1OCC(=O)N)/C=N/NC(=O)c2c(nnn2c3c(non3)N)C[NH+]4CCCC4 C25782992
CC/C=C/C/C=C/C/C=C/C=C/C=C/[C@@H]([C@H](CCCC(=O)[O-])O)SC[C@@H](C(=O)NCC(=O)[O-])[NH3+] C04556799
c1cc[nH+]c(c1)NCCCCC(=O)NNC(=O)N[C@H](CC(=O)[O-])c2ccc(cc2)F C29565651
CCCc1cc(=O)oc2c1ccc(c2C)OCC(=O)N(C)C[C@H]([C@@H]([C@H]([C@H](CO)O)O)O)O C12892505
CCCCN1C(=O)[C@H]2[C@H]([NH2+][C@@]([C@@H]2C1=O)(CCCNC(=O)N)C(=O)[O-])c3ccc(c(c3OC)C)OC C33703748
CC/C=C/C/C=C/C/C=C/C=C/C=C/[C@H]([C@@H](CCCC(=O)[O-])O)SC[C@@H](C(=O)NCC(=O)[O-])[NH3+] C04556798
c1cc(ccc1OC[C@@H](C[NH2+]C[C@@H]2CCCO2)O)OC[C@@H]([NH2+]C[C@@H]3CCCO3)[O-] C33927853
c1cc(ccc1OC[C@@H](C[NH2+]C[C@H]2CCCO2)O)OC[C@@H]([NH2+]C[C@@H]3CCCO3)[O-] C33927855
CC(=CCC[C@@](C)([C@@H](C[C@@H](/C(=C/COC[C@@H]([C@@H]([C@@H]([C@@H](CO)O)O)O)O)/C)O)O)O)C C35457502
CCCc1cc(=O)oc2c1ccc(c2C)OCC(=O)N(C)C[C@H]([C@@H]([C@@H]([C@@H](CO)O)O)O)O C36369703
CCCc1cc(=O)oc2c1ccc(c2C)OCC(=O)N(C)C[C@H]([C@H]([C@@H]([C@@H](CO)O)O)O)O C36369705
CC(C)[NH+]([C@H](C(=O)OC[C@@H]([C@H]([C@@H]([C@@H](C(=O)[O-])O)O)O)O)N(C(C)C)C(C)C)C(C)C C19327766
CO[C@H]1[C@@H]([C@H](O[C@H]([C@@H]1O)O[C@@H](CO)[C@H]([C@@H](C(=O)OC)O)O)COC(=O)/C=C/c2ccccc2)O C39560112
Cn1c2ccc(cc2n(c1=O)C)[C@H](COc3ccc(cc3)C[NH2+]CCNCCO)O C40719428
CCCOc1ccc(cc1)[C@H]2[C@H]3[C@@H](C(=O)N(C3=O)Cc4ccccc4)[C@@]([NH2+]2)(CCCNC(=O)N)C(=O)[O-] C33874526
CCCCN1C(=O)[C@H]2[C@@H]([NH2+][C@@]([C@@H]2C1=O)(CCCNC(=O)N)C(=O)[O-])c3cccc(c3)OC(F)(F)F C33877266
C[C@H](CNC(=O)C[C@@H]1[C@H]2[C@@H]([C@@H](O1)C[NH2+]CCNc3cccc[nH+]3)OC(O2)(C)C)OC(=O)C C49113556
c1ccc(cc1)/C(=N/O)/C(=O)NCCC[NH2+]CCCNC(=O)/C(=N\O)/c2ccccc2 C20508475
Cc1c(c(n(n1)CCO)C)/C=N/Nc2[nH]nc(n2)SCCC(=O)Nc3ccccc3NC(=O)C C59888219
Cc1c(c(n(n1)CCO)C)/C=N/Nc2nnc(n2N)SCC(=O)Nc3cc(cc(c3)OC)OC C59914540
C1=C/C(=C/N=O)/NC=C1C(=O)NCCC[NH2+]CCCNC(=O)C2=CN/C(=C\N=O)/C=C2 C15952507
CCCCCC(=O)OC[C@@H](CO[P@@](=O)([O-])OC1[C@@H]([C@H](C([C@H]([C@H]1O)O)O)O)O)OC(=O)CCCCC C64858541
CCCCCC(=O)OC[C@H](CO[P@@](=O)([O-])OC1[C@@H]([C@H](C([C@H]([C@H]1O)O)O)O)O)OC(=O)CCCCC C34111012
CO[S@@](=O)(=S)CCNC(=O)[C@H](CCCCNC(=O)CCCC[C@@H]1[C@@H]2[C@@H](CS1)NC(=O)N2)[NH3+] C33696508
Cc1ccc(cc1)NC(=O)N[C@@H]2C=C(C[C@H]([C@@H]2O)O)C(=O)N[C@H](C(C)C)C(=O)OC C03838486
CC(C)NC(=O)N[C@H]1CCN([C@@H]1C(=O)N[C@H](Cc2ccccc2)C(=O)N)C(=O)CSC C03839147
CCOc1cccc(c1)c2nnc(n2N)SCC(=O)Nc3ccc(cc3)C(=O)N C02373588
COc1ccccc1NCC[NH2+][C@H](CC(=O)Nc2ccc(cc2)O)C(=O)[O-] C05257872
Cc1ccccc1NC(=O)c2c(c3ccccc3o2)NC(=O)C(=O)NC(C)(CO)CO C09705832
c1cc(ccc1C(=O)N)NC(=O)CSc2ncc(n2CC(=O)NC3CCCC3)CO C09827601
Cc1ccc(cc1)[C@@H](CC(=O)NNC(=O)COc2ccc(c(c2)C)C)NC(=O)N C12793159
c1cc(ccc1NC(=O)CBr)OCCCc2c(nc(nc2N)N)N C04771752
COC(=O)CSc1c(c(c([nH]1)/N=C(/Nc2ccccc2)\SC)C(=O)N)C(=O)N C16189847
c1cc(c(=O)[nH]c1)C(=O)Nc2nc(cs2)CCC(=O)Nc3ccc(cc3)C(=O)N C16851255
c1ccc(cc1)CSC([C@@H]([C@@H]([C@H]([C@@H](CO)O)O)O)O)SCc2ccccc2 C16891564
C/C(=C\C(=O)Nc1cc(ccc1OC)Cl)/NNC(=O)C(=O)NCCO C20157728
c1cc(ccc1/C=N/Nc2nnc(n2N)SCC(=O)Nc3ccc(cc3)F)O C21315731
CC(C)CNC(=O)NC(=O)CNc1ccc(cc1C(=O)N)N2CCCCC2 C22357969
c1cc(cc(c1)Br)[C@@H](CC(=O)NNC(=O)COc2ccc(cc2)F)NC(=O)N C25257386
CC[C@H](C)NC(=O)c1ccccc1NC(=O)C[C@@H](c2ccccc2C)NC(=O)N C29790715
C[C@H](CC[C@H]1[C@H](C[C@H](CC1(C)C)O)CO[C@H]2[C@@H]([C@H]([C@@H]([C@H](O2)CO)O)O)O)O C31156466
C[C@H](CC[C@@H]1[C@@H](C[C@@H](CC1(C)C)O)CO[C@H]2[C@@H]([C@H]([C@@H]([C@H](O2)CO)O)O)O)O C35455113
C[C@H](C(=O)NC1CCCCC1)N(Cc2ccccc2)C(=O)c3c(c(ns3)C(=O)N)N C12715542
c1cc2c(cc1NC(=O)CNC(=O)CCNC(=O)c3ccc(cc3F)F)[nH]c(=O)[nH]2 C39559023
CC(C)CCNC(=S)NNC(=O)C[C@@H](c1cccs1)NC(=O)N C41945910
CC(C)CCNC(=S)NNC(=O)C[C@H](c1cccs1)NC(=O)N C41945913
C[C@H](C(=O)NNC(=O)[C@H](C(C)C)NC(=O)N)Oc1cccc(c1)Br C26633333
c1cc(ccc1[C@H](CC(=O)Nc2ccc(cc2)C(=O)Nc3nccs3)NC(=O)N)Cl C46706517
COc1ccc(cc1NC(=O)NCc2ccc(c(c2)OC)OCCO)C(=O)N C47565993
CC[C@@H](C)[C@@H](C(=O)NCCNc1ccc(cn1)C(F)(F)F)NC(=O)N C47685015
c1ccc(cc1)OC[C@@H](CNC(=O)Nc2ccccc2OCCC(=O)N)O C47878380
CC(C)CCOc1ccc(cc1OC)CNC(=O)NC(C(=O)N)C(=O)N C48447433
Cc1cc(ccc1NC(=O)NCCC(=O)NC2CCCC2)OCC(=O)N C54447132
[H]/N=C(\Nc1ccc(cc1)OC)/N/C(=N/c2c(n(n(c2=O)c3ccccc3)C)C)/N C05986526
Cc1cccc(c1)C(=O)NCCNC(=O)Nc2ccc(cc2C)OCC(=O)N C56708696
Cc1cc(ccc1NC(=O)NC[C@@H](COc2ccccc2)O)OCC(=O)N C56709796
Cc1c(sc(n1)NC(=O)CNC(=O)NC2CCCCC2)SCC(=O)N C56719112
c1cc(ccc1[C@@H](CNC(=O)CCCCNC(=O)N)O)OC(F)(F)F C61636773
CC[C@H](C)[C@@H](C(=O)NNC(=O)NCc1cccc(c1)C(F)(F)F)NC(=O)N C63840068
C=CCOC(=O)[C@@](C[C@H](C(=O)[O-])[NH3+])(C(=O)OCC1c2ccccc2-c3c1cccc3)N C64219200
Cc1ccccc1[C@H](CC(=O)NNC(=O)c2cccc(c2O)OC)NC(=O)N C65111966
CC[C@H](C)NC(=O)CCNC(=O)Nc1cc(ccc1N2CCCCC2)C(=O)N C65803997
CC(C)c1ccccc1NC(=S)NNC(=O)c2cccc(c2)OCC(=O)N C66122700
Cc1cccc(c1)OC[C@H](CNC(=O)Nc2ccc(cc2)OCC(=O)N)O C66327828
C[C@H](C(=O)NC(=O)NC[C@H]1CCCO1)Nc2cccc(c2)NC(=O)CO C66583045
Cc1cc(n(n1)Cc2cccc(c2)NC(=O)NCCCc3c(c([nH]n3)N)C#N)C C66681607
C#Cc1cccc(c1)NC(=S)NNC(=O)C[C@@H](c2cccs2)NC(=O)N C67196788
CCOCCCNC(=O)NNC(=O)C[C@H](c1ccccc1C)NC(=O)N C67311309
Cc1ccc(cc1C(=O)N)NC(=O)NC[C@@H](c2cc(ccc2OC)OC)O C67313795
Cc1ccc(cc1C(=O)N)NC(=O)NC[C@H](c2cc(ccc2OC)OC)O C67313799
Cc1c(cccc1NC(=O)C(=O)NCCC(=O)NC2CCCC2)C(=O)N C67378663
CC(C)CCC(=O)NNC(=O)NCc1ccc(cc1)[C@]2(C(=O)NC(=O)N2)C C67419857
CC[C@@H](C)[C@H](C(=O)NNC(=O)NCc1cccc(c1)C(F)(F)F)NC(=O)N C67648310
CC(C)[C@@H](C(=O)NNC(=O)NCc1cccc(c1)C(F)(F)F)NC(=O)N C67648314
CC(C)[C@H](C(=O)OC)NC(=O)C1=C[C@H]([C@H]([C@@H](C1)O)O)NC(=O)c2ccc(cc2OC)SC C03838483
CCCNC(=O)O[C@@H]1CC[C@@]2([C@@H]([C@]1(C)CO)CC[C@H]([C@H]2CC(=O)N3CCC[C@H]3CO)O)C C04236707
CC1CCC2(CC1)C(=O)N(C(=O)N2)NC(=O)COC(=O)c3ccccc3NCCO C05278847
C[C@]12CCC(=O)C=C1CC[C@@H]3[C@@H]2[C@@H](C[C@]4([C@@H]3CC[C@@]4(C(=O)COC(=O)CCC(=O)NC(C)(C)CO)O)C)O C08876369
CC(C)Cn1c(c(c(=O)[nH]c1=O)N(CCCOC)C(=O)CCc2c[nH]c3c2cccc3)N C08946010
COCCn1c(c(c(=O)[nH]c1=O)N(Cc2ccccc2)C(=O)Cc3c[nH]c4c3cccc4)N C03428449
c1ccc(cc1)c2nnc(o2)NC(=O)COC(=O)C[C@@H](c3ccc(cc3)Cl)NC(=O)N C09593468
C[C@]12CCC(=O)C=C1CC[C@H]3[C@H]2[C@H](C[C@]4([C@H]3CC[C@@]4(C(=O)COC(=O)CCC(=O)NC(C)(C)CO)O)C)O C12889299
CC(C)OC[C@H](Cn1c2c(=O)[nH]c(=O)n(c2nc1N/N=C\c3cc(ccc3O)Br)C)O C05313420
Cc1ncc(c(n1)N)CN(C=O)C(=C(CCO)SCC/C(=N/O)/c2ccccc2)C C04773675
Cc1c(c([nH]c1C(=O)[C@@H](C)OC(=O)C[C@H](c2ccc(cc2)Cl)NC(=O)N)C)C(=O)C C15342565
Cc1c(c([nH]c1C(=O)[C@H](C)OC(=O)C[C@H](c2ccc(cc2)Cl)NC(=O)N)C)C(=O)C C15342567
CN(C)c1ccc(cc1)/C=N/N2C(=O)c3cccc4c3c(ccc4NC(CO)(CO)CO)C2=O C16186483
CCCCn1c(c(c(=O)[nH]c1=O)N(CCOC)C(=O)COC(=O)c2ccc(c(c2)[N+](=O)[O-])NC)N C19049954
COc1cccc(c1)NC(=O)NC[C@@H]2[C@@H]([C@@H]([C@@H](O2)CO)O)N3CCN(CC3)c4ccccc4OC C20465566
c1cc(cc(c1)Cl)/C=N/Nc2[nH]nc(n2)SCC(=O)NNC(=O)C(F)(F)F C20835128
Cc1c(c(n(n1)C(C)C)C)/C=N/Nc2nnc(n2N)SCC(=O)NCc3cc(cc(c3)OC)OC C20911398
Cc1c(c(n(n1)C(C)C)C)/C=N/Nc2nnc(n2N)SCC(=O)NC3CCCC3 C20911533
CC(C)n1cc(cn1)/C=N/Nc2nnc(n2N)SCC(=O)Nc3ccc(c(c3)F)F C20920697
CC(C)n1cc(cn1)/C=N/Nc2[nH]nc(n2)SCC(=O)NNC(=O)c3ccc(cc3)F C20924092
Cc1csc(n1)NC(=O)CSc2nnc(n2N)N/N=C/c3ccccc3OC C21319801
C/C(=N\Nc1nnc(n1N)SCC(=O)Nc2nccs2)/c3cccc(c3)OC C21326233
c1ccc(cc1)CN(CCC(=O)N)C(=O)CSc2nnc(n2N)C3CCCCC3 C22059976
CCc1n[nH]c(=S)n1NCc2cc(c(c(c2)Br)OCC(=O)N)OCC C22110458
c1cc(sc1)c2nnc(n2CCC(=O)N)SCC(=O)NC(=O)Nc3ccc4c(c3)OCCO4 C23370552
c1ccc(cc1)n2c3c(cn2)c(nc(n3)NCCOCCO)N4CCC(CC4)C(=O)N C09648421
CC[C@H](C)NC(=O)c1ccccc1NC(=O)C2CCN(CC2)S(=O)(=O)c3cc(n(c3)C)C(=O)N C24720147
COc1ccc(cc1)[C@@H](CC(=O)NNC(=O)CCCCNc2cccc[nH+]2)CC(=O)[O-] C29568452
Cc1cc(no1)NC(=O)CSC2=NN[C@H](N2c3cccc(c3)OC)Cc4cc(=O)[nH]c(=O)[nH]4 C39362103
c1csc2c1c(ncn2)NCCNC(=O)CCCC[C@@H]3[C@@H]4[C@@H](CS3)NC(=O)N4 C40146923
CCc1c(cc(s1)C(=O)NNC(=O)CSc2nnc(n2CC)CCC(=O)N)C C40157364
CCOC(=O)C1=C(NC(=O)N[C@H]1c2ccc(cc2)OC)CNC(=O)C(=O)NC(C)C C40158674
C1CS(=O)(=O)C[C@H]1CNC(=S)NCCCCCCNC(=S)NC[C@H]2CCS(=O)(=O)C2 C40167899
C[C@@]12CCC(=O)C=C1CC[C@@H]3[C@H]2[C@@H](C[C@@]4([C@@H]3CC[C@]4(C(=O)COC(=O)CCC(=O)NC(C)(C)CO)O)C)O C43746669
CCOc1ccccc1[C@H]2C(=C(NC(=O)N2)CN3CCC(CC3)C(=O)N)C(=O)OC C57415696
CC(C)(C)NC(=O)CSc1nc([nH]n1)N/N=C/c2cc(c(cc2[N+](=O)[O-])O)OC C59039958
COc1ccccc1CNC(=O)CSc2nc([nH]n2)N/N=C/c3cc(c(cc3[N+](=O)[O-])O)OC C59040039
Cc1csc(n1)NC(=O)CSc2nnc(n2N)N/N=C/c3cccc(c3)OC C20293152
Cc1cc(no1)NC(=O)CSc2nc([nH]n2)N/N=C/c3cc(ccc3O)[N+](=O)[O-] C59813278
CCCCNC(=O)CSc1nc([nH]n1)N/N=C/c2cc(c(cc2[N+](=O)[O-])O)OC C59820561
CC(C)(C)C(=O)NNC(=O)CSc1nc([nH]n1)N/N=C/c2ccccc2[N+](=O)[O-] C59844433
Cc1ccccc1N2CNN[C@H]2SCC(=O)N[C@@H](CC3=c4ccccc4=[NH+]C3)C(=O)[O-] C64683990
COc1ccccc1N2CNN[C@@H]2SCC(=O)N[C@@H](CC3=c4ccccc4=[NH+]C3)C(=O)[O-] C64684535
CCc1ccc(cc1)[C@@H]2NC(=NN2)SCC(=O)N[C@@H](CC3=c4ccccc4=[NH+]C3)C(=O)[O-] C64684559
c1ccc2=[NH+]CC(=c2c1)C[C@@H](C(=O)[O-])NC(=O)CS[C@@H]3NN[C@@H](O3)C4CCCCC4 C64684629
c1ccc2=[NH+]CC(=c2c1)C[C@H](C(=O)[O-])NC(=O)CS[C@@H]3NN[C@@H](O3)C4CCCCC4 C64684632
c1ccc2=[NH+]CC(=c2c1)C[C@@H](C(=O)[O-])NC(=O)CS[C@H]3NN[C@@H](O3)C4CCCCC4 C64684635
c1ccc2=[NH+]CC(=c2c1)C[C@H](C(=O)[O-])NC(=O)CS[C@H]3NN[C@@H](O3)C4CCCCC4 C64684639
c1ccc2=[NH+]CC(=c2c1)C[C@@H](C(=O)[O-])NC(=O)CS[C@@H]3NN[C@@H](O3)c4cccc(c4)Cl C64684674
c1ccc2=[NH+]CC(=c2c1)C[C@H](C(=O)[O-])NC(=O)CS[C@@H]3NN[C@@H](O3)c4cccc(c4)Cl C64684678
CC(C)[C@H](C(=O)OC)NC(=O)[C@@H]1C[C@H](CCN1C(=O)[C@H](C)[NH2+]C)NC(=O)Nc2cccc(c2)F C03838503
CC(C)C[C@@H](C(=O)N[C@@H]1C=C(C[C@H]([C@@H]1O)O)C(=O)N2Cc3ccccc3C[C@H]2C(=O)OC)[NH2+]C C03838695
COc1cc(ccc1OCC(=O)N2CCc3c2cccc3)C[NH2+]CCNC(=O)c4c(non4)N C02886471
CC[C@@H](C(=O)NC1CCCC1)N(Cc2ccco2)C(=O)c3c(c(ns3)C(=O)N)N C04161213
CC[C@H](C(=O)NC1CCCC1)N(Cc2ccco2)C(=O)c3c(c(ns3)C(=O)N)N C04161214
c1cc(ccc1[C@@H]([C@@H](CO)[NH2+]C[C@@H](COCc2ccc3c(c2)OCO3)O)O)[N+](=O)[O-] C07238870
c1cc(ccc1[C@@H]([C@H](CO)[NH2+]C[C@@H](COCc2ccc3c(c2)OCO3)O)O)[N+](=O)[O-] C07238872
c1cc(ccc1[C@H]([C@H](CO)[NH2+]C[C@@H](COCc2ccc3c(c2)OCO3)O)O)[N+](=O)[O-] C07238873
Cc1cccc2c1NC(=O)[C@@]23[C@H]4[C@@H]([C@@H]([NH2+]3)CCC(=O)N)C(=O)N(C4=O)CCc5ccc(c(c5)OC)OC C08790133
Cc1cccc2c1NC(=O)[C@]23[C@H]4[C@@H]([C@@H]([NH2+]3)CCC(=O)N)C(=O)N(C4=O)CCc5ccc(c(c5)OC)OC C08790134
Cc1cccc2c1NC(=O)[C@]23[C@H]4[C@@H]([C@H]([NH2+]3)CCC(=O)N)C(=O)N(C4=O)CCc5ccc(c(c5)OC)OC C08790136
Cc1ccc2c(c1)[C@@]3([C@H]4[C@@H]([C@@H]([NH2+]3)CCC(=O)N)C(=O)N(C4=O)CCc5ccc(c(c5)OC)OC)C(=O)N2 C08791052
Cc1ccc2c(c1)[C@]3([C@H]4[C@@H]([C@@H]([NH2+]3)CCC(=O)N)C(=O)N(C4=O)CCc5ccc(c(c5)OC)OC)C(=O)N2 C08791054
Cc1cc(c2c(c1)[C@]3([C@H]4[C@@H]([C@@H]([NH2+]3)CCC(=O)N)C(=O)N(C4=O)CCc5ccc(c(c5)OC)OC)C(=O)N2)C C08791074
CCOc1cc(c(c(c1)O[C@@H]2CCOC2)F)[C@H](C(=O)[O-])Nc3ccc(cc3)C(=[NH2+])N C12504433
Cc1cc(c2c(c1)[C@]3([C@H]4[C@@H]([C@H]([NH2+]3)CCC(=O)N)C(=O)N(C4=O)CCc5ccc(c(c5)OC)OC)C(=O)N2)C C12885428
CC(C)Cn1c(c(c(=O)[nH]c1=O)N(CC(C)C)C(=O)C[NH+](C)CC(=O)Nc2ccccc2C#N)N C13130519
Cc1cc(c(c(=O)n1CC(=O)NCc2cc(ccc2OCC(=O)NCC[NH+](C)C)Cl)N)C(F)(F)F C13486978
c1cc(ccc1/C=C/C(=O)NCC[NH+](CCO)CCO)Oc2cncc3c2cc(s3)C(=O)N C13864433
CNC(=O)c1cc2c(cncc2s1)Oc3ccc(cc3)/C=C/C(=O)NCC[NH+](CCO)CCO C13864434
CCCCn1c(c(c(=O)[nH]c1=O)N(Cc2ccccc2)C(=O)C[NH+](C)CC(=O)NCCC)N C15419073
CCCCn1c(c(c(=O)[nH]c1=O)N(C2CCCC2)C(=O)C[NH+](C)CC(=O)NCCC)N C15419091
CCn1cc(cn1)/C=N/Nc2[nH]nc(n2)SCC(=O)NC3CC([NH2+]C(C3)(C)C)(C)C C20838034
COc1cccc(c1O)/C=N/Nc2nnc(n2N)SCC(=O)Nc3ccccc3[N+](=O)[O-] C21318894
CC[NH+](CC)Cc1c(nnn1c2c(non2)N)C(=O)N/N=C/c3cccc(c3O)OC C01959593
c1cc(cc(c1)OC[C@@H](/C=C/[C@H]2[C@@H](C[C@@H]([C@H]2C/C=C\CCCC(=O)NC(CO)CO)O)O)O)C(F)(F)F C27644644
c1cc(cc(c1)OC[C@@H](/C=C/[C@H]2[C@@H](C[C@@H]([C@@H]2C/C=C\CCCC(=O)NC(CO)CO)O)O)O)C(F)(F)F C27644653
c1cc(cc(c1)OC[C@@H](/C=C/[C@H]2[C@@H](C[C@H]([C@H]2C/C=C\CCCC(=O)NC(CO)CO)O)O)O)C(F)(F)F C27644660
c1cc(cc(c1)OC[C@@H](/C=C/[C@H]2[C@@H](C[C@H]([C@@H]2C/C=C\CCCC(=O)NC(CO)CO)O)O)O)C(F)(F)F C27644666
C[C@]12CC[C@H](C(=O)N1[C@@H](CS2)C(=O)N[C@@H](CCC[NH+]=C(N)N)C(=O)c3nccs3)Cc4ccccc4 C28016469
C[C@]12CC[C@H](C(=O)N1[C@@H](CS2)C(=O)N[C@H](CCC[NH+]=C(N)N)C(=O)c3nccs3)Cc4ccccc4 C28016474
c1ccnc(c1)C(CNc2ccc(c([n+]2[O-])CC(=O)NCc3cc(ccc3C[NH3+])Cl)C#N)(F)F C28525487
c1ccc(cc1)C[NH2+]CCN2C(=O)[C@H]3[C@@H]([NH2+][C@@]([C@@H]3C2=O)(CO)C(=O)[O-])c4ccc(cc4)Oc5ccccc5 C33657466
c1ccc(cc1)C[NH2+]CCN2C(=O)[C@H]3[C@H]([NH2+][C@@]([C@@H]3C2=O)(CO)C(=O)[O-])c4ccc(cc4)Oc5ccccc5 C33657467
C[NH+](C)CCN([C@H](c1ccc(cc1)OC)C(=O)NC2CCCC2)C(=O)c3c(c(ns3)C(=O)N)N C04375128
Cc1ccc(cc1)NC(=O)COc2ccc(cc2OC)C[NH2+]CCNC(=O)c3c(non3)N C40744416
c1cc(cc(c1)OC[C@@H](/C=C/[C@@H]2[C@@H](C[C@@H]([C@@H]2C/C=C\CCCC(=O)NC(CO)CO)O)O)O)C(F)(F)F C43772543
Cc1c(cc(n1[C@@H](Cc2ccc(cc2)O)C(=O)NCC[NH+](C)C)c3cccc(c3)C#N)C(=O)N C44144117
c1ccc(cc1)C[NH2+]CCN2C(=O)[C@H]3[C@H]([NH2+][C@@]([C@@H]3C2=O)(CO)C(=O)[O-])c4ccc(cc4)/C=C/c5ccccc5 C44173141
COc1cc(cc(c1)OC)NC2=[NH+][C@H]3[C@H]([C@@H](C[C@@H]([C@H]3S2)C(=O)NCCN4CCCCC4)O)O C20504141
Cc1cc(nc(n1)/N=C(/NC(=S)NC[C@H]2CCCO2)\N3CCC(CC3)(C(=O)N)[NH+]4CCCCC4)C C14161219
CCCN1[C@@H](C(=C(NC1=O)[O-])C(=O)CSc2nnc(n2C3CC3)C4=c5ccccc5=[NH+]C4)[NH3+] C63209055
CC(=O)Nc1ccccc1OC[C@H]2N[C@@H](ON2)C(=O)NCCC3=c4cc(ccc4=[NH+]C3)F C63786512
CC(=O)Nc1ccccc1OC[C@@H]2N[C@H](ON2)C(=O)NCCC3=c4cc(ccc4=[NH+]C3)F C63786515
COc1ccc2=[NH+]CC(=c2c1)CCNC(=O)[C@@H]3N[C@@H](NO3)CC(=O)Nc4ccccc4 C63818636
COc1ccc2=[NH+]CC(=c2c1)CCNC(=O)[C@H]3N[C@@H](NO3)CC(=O)Nc4ccccc4 C63818637
CC(=O)Nc1ccccc1OC[C@@H]2N[C@@H](ON2)C(=O)NCCC3=c4cc(ccc4=[NH+]C3)OC C63818738
COc1ccccc1NC(=O)C[C@H]2N[C@@H](ON2)C(=O)NCCC3=c4ccccc4=[NH+]C3 C63818746
COc1ccccc1NC(=O)C[C@H]2N[C@H](ON2)C(=O)NCCC3=c4ccccc4=[NH+]C3 C63818748
Cc1ccc(c(c1)C)N2[C@@H](N[NH2+]N2)SCC(=O)N[C@@H](CC3=c4ccccc4=[NH+]C3)C(=O)[O-] C64683775
Cc1c(c(n[nH]1)C)S(=O)(=O)NC2(CCCCC2)C[NH3+] C20431573
Cc1c(c(=O)[nH]c(=O)[nH]1)CCC(=O)Nc2c(ccc[nH+]2)O C28838315
Cc1cc2c(ncnc2s1)N[C@@H](C)C(=O)NCC[NH3+] C31946501
C[C@H]1C(=O)N(c2cc(ccc2O1)[C@@H](C3CC3)[NH3+])CC(=O)N C33501597
CCCc1[nH]c(=O)c2c(c(sc2n1)C(=O)NCC[NH3+])C C31946867
c1cc2c(cc1S(=O)(=O)N[C@H]3C[C@@H]3[NH3+])NC(=O)CO2 C36264526
c1cc2c(cc1S(=O)(=O)N[C@H]3C[C@H]3[NH3+])NC(=O)CO2 C36264530
Cc1c(sc(=O)[nH]1)S(=O)(=O)NC[C@@H](CC(C)C)[NH3+] C36298933
c1c(c(cc2c1OCCO2)N)C[NH+]3CCC[C@H](C3)C(=O)N C37065142
c1cc(=O)n(cc1N)CCC[NH+]2CCC[C@H](C2)C(=O)N C37065144
c1cc(nc(c1)NC(=O)c2ccc([nH]2)[N+](=O)[O-])C#CC[NH3+] C37552200
c1c2c(n(n1)CCO)CCC[C@H]2NC(=O)C3(CCCC3)[NH3+] C37616237
Cc1ccc(c(c1)C#CC[NH3+])NS(=O)(=O)c2c[nH]nc2 C37745278
CC(C)CC(=O)N1CCN(CC1)C(=O)[C@H](CC(=O)N)[NH3+] C37815166
C[C@@H](C(=O)NC(=O)NC)[NH+](Cc1cccc(c1)N)C(C)C C35365646
C[NH+]1CCC[C@@H](C1)NS(=O)(=O)c2ccc(nc2)NN C40716254
CN(C)Nc1c(c(ncn1)NCC[NH+]2CCCCC2)N C40756247
C[C@@H]1CC[C@H](C[NH+]1CCn2cc(ccc2=O)N)C(=O)N C42427147
C[C@H]1CC[C@H](C[NH+]1CCn2cc(ccc2=O)N)C(=O)N C42427148
c1c(cn(n1)C[C@H](C[NH+](CCO)C2CCCCC2)O)N C42483501
C[C@H](Cc1cc2c(cc1OC[C@@H](C)C(=O)N)OCO2)[NH3+] C42878352
CC[C@H]([C@@H](c1cnn(c1)C)N2CCC[C@@H](C2)C(=O)N)[NH3+] C43126578
C[C@H]1CC[C@@H](CN1[C@@H](c2cnn(c2)C)[C@@H](C)[NH3+])C(=O)N C43129873
C[C@H]1CCCC[C@@H]1NC(=O)c2coc(n2)[C@H]([C@@H](C)O)[NH3+] C43217672
CC(C)N(CCCO)c1c(cc2c([nH+]1)CCC2)/C(=N/O)/N C43407832
c1cc(c(cc1[N+](=O)[O-])C(=O)N)N2CCC[C@@H](C2)C[NH3+] C44531984
Cc1cc(on1)C(=O)NC2(CC[NH+](CC2)C)/C(=N/O)/N C44587681
Cc1c(cnn1CCC[NH3+])C(=O)NC2CCC(CC2)O C44588230
CC(C)C[NH+](Cc1cc2c(cc1N)OCCO2)CC(=O)N C49770523
CC(C)C[NH+](Cc1nc(c2ccsc2n1)N)CC(=O)N C50815806
c1cc(cc(c1)C(=[NH2+])N)CSc2c3c(nc[nH]3)ncn2 C51036586
Cc1c(cnn1CCC[NH3+])C(=O)N[C@H]2CCCC[C@H]2O C51990009
Cc1[nH+]c(c(n1N)N)c2cc(c(c(c2)OC)OC)OC C52838434
CC(C)(C(=O)N)NC(=O)c1cccn1C2CC[NH2+]CC2 C54443653
c1cc(oc1)c2nc(on2)[C@@H](Cc3ccc(c(c3)O)O)[NH3+] C54445310
c1cc[nH+]c(c1)N2CCC(CC2)NC(=O)c3nc([nH]n3)N C55165383
C[C@H]1CC[C@@H](CN1c2c(n3ccsc3n2)C[NH3+])C(=O)N C42438276
C[C@@H]1CC[C@H](CN1c2c(n3ccsc3n2)C[NH3+])C(=O)N C42438277
CCC[C@@H]1CC[C@@H]([C@@H](C1)[NH+](CC(=O)N)CC(=O)N)C#N C61806879
C[C@H](C[C@@H](c1ccc2c(c1)n(c(=O)n2C)C)[NH3+])CC(=O)N C61830704
C[C@@](CCN1CCN(CC1)S(=O)(=O)C)(C(=O)N)[NH3+] C62086156
Cc1ccc(cc1NC(=O)[C@@H](C)[NH+]2CCC(=O)NCC2)N C62099610
c1cc(ccc1N)OC[C@H](C[NH+]2CCC(=O)NCC2)O C62099630
C(c1c(n(nn1)C[C@@H](CO)O)C(Cl)(Cl)Cl)[NH3+] C62314403
c1c(cnc(c1C(=O)N)N2CC[C@H](C2)[NH+]3CCCCC3)N C62976050
CCNC(=O)NC(=O)CN1C[C@@H](c2c1cccc2)CC[NH3+] C63128638
c1cc2c(c[nH]c2nc1)S(=O)(=O)N[C@@H]3CCC[C@H]3[NH3+] C63175013
C[C@H]([C@H]1CCCCN1CC(=O)NC(=O)c2ccc[nH]2)[NH3+] C63195057
Cc1c(c(n[nH]1)C)S(=O)(=O)N[C@@H]2CCCCC[C@@H]2[NH3+] C63213553
c1ccc2c(c1)[nH]c(=O)n2CCC(=O)N[C@@H]3CC[C@H](C3)[NH3+] C67472964
c1cc2c(ccc3c2c(c1)C(=O)N(C3=O)C[C@@H](CO)O)N C04105466
CN(CCO)C(=O)Nc1c(c2c(s1)CCC2)C(=O)N C06757708
c1cc(ccc1[C@H]2CC(=O)NC(=C2C#N)SCC(=O)N)O C08994532
c1cc(ccc1[C@@H]2CC(=O)NC(=C2C#N)SCC(=O)N)O C08996101
c1cc(c(cc1F)N)S(=O)(=O)N2CCC(CC2)C(=O)N C21506488
C[C@@H]1CCCN(C1)S(=O)(=O)c2cc([nH]c2)C(=O)NN C22159413
CC(C)NC(=O)C(=O)N/N=C(\C)/c1ccc(cc1O)O C18029726
C[C@H](C(=O)NC(=O)NCC=C)Sc1nnc(s1)N C25385824
CCCn1cc(cc1C(=O)N2CCC[C@@H](C2)C(=O)N)N C36861102
CN(c1ccc(cc1N)C(=O)N)[C@@H]2CCS(=O)(=O)C2 C36869584
c1ccc(c(c1)CN(CC(=O)N)c2c(cccn2)C#N)N C37672444
c1cc(c(cc1F)C#CC[NH3+])[N-]S(=O)(=O)c2c[nH]nc2 C37745281
Cc1c(c(n[nH]1)C)C(=O)N2CCC[C@H](C2)CNC(=O)N C37841936
c1cc(c(cc1F)S(=O)(=O)N2CCC[C@@H](C2)C(=O)N)N C37928778
Cc1c(nnc(c1C(=S)N)N2CCC[C@H](C2)C(=O)N)C C40290791
CCOC(=O)C1CCN(CC1)C(=O)c2ccc(cc2N)N C40309202
c1ccc2c(c1)[C@@H](CCO2)NS(=O)(=O)c3c[nH]nc3N C40329269
c1ccc2c(c1)C[C@H]2CNS(=O)(=O)c3c[nH]nc3N C40332559
CCc1cc(ncn1)N(Cc2cccc(c2)N)CC(=O)N C40765326
Cc1ccc(cc1C(=O)O[C@@H](C)C(=O)NC(=O)NC)N C41099528
CC(C)(C(=O)N)[NH2+][C@]1(CCOc2c1cccc2)C(=O)[O-] C41834194
CCNC(=O)NC(=O)[C@H](C)[S@](=O)c1ccc(cc1)N C42197275
c1ccc(cc1)C2(CCN(CC2)C(=O)NCC[NH3+])C(=O)[O-] C42326732
CN(C[C@@H](COC)O)c1cc2c(cc1N)NC(=O)CC2 C42500514
CN(C[C@H](COC)O)c1cc2c(cc1N)NC(=O)CC2 C42500516
c1csc2c1[C@H]([NH+](CC2)CC(=O)NC(=O)N)C(=O)[O-] C44592210
Cc1ccc(o1)[C@@H](C)NC(=O)C2(CCOCC2)/C(=N/O)/N C44786219
c1ccc2c(c1)c3c([nH]2)CN[C@H](C3)C(=O)NCCOCCO C44974295
c1cc(sc1)C(=O)NNC(=O)N[C@H]2CCCCNC2=O C45669523
c1c(cnc(c1Cl)N2CCC(CC2)C(=O)N)C(=O)N C47255024
CC(C)N(C)C(=O)CSc1c(c(cc(n1)N)N)C#N C48380241
c1csc(c1S(=O)(=O)N[C@H]2CCCC[C@H]2[NH3+])C(=O)[O-] C48839817
C1CC[C@@H]([C@H](C1)[NH3+])NC(=O)N(CC(=O)[O-])C2CCCC2 C48843426
C1CCN([C@H](C1)CCO)C(=O)c2c(c(n[nH]2)C3CC3)N C50323460
c1cc(c(cc1N)Cl)S(=O)(=O)N[C@H]2CCCNC2=O C50397198
CCc1ccc(cc1S(=O)(=O)N[C@H]2CCCNC2=O)N C50397244
CC(C)[C@H](/C(=N/O)/N)C(=O)NC[C@H]1CCS(=O)(=O)C1 C50604430
c1c(cc(nc1NN)Cl)C(=O)N2CCC(CC2)CO C51088273
CC(C)c1ncc(c(n1)C(=O)NC[C@@H]2CCCO2)NN C51093226
c1cc(cc(c1)N)[C@H](CSc2c3c(nc[nH]3)ncn2)O C51328602
C[C@H](c1ccc2c(c1)[nH]c(=O)[nH]2)NC(=O)[C@H]3CSCN3 C37000888
c1cnc(c(n1)C(=S)N)N(CC(=O)N)C2CCCC2 C54397968
Cc1c(sc2c1c(=O)nc([nH]2)CNC(C)(C)C(=O)N)C C40675148
CCN(CC)C(=O)CN(C)c1ccc(c(c1)C(=O)N)N C44384637
COC(=O)C1=C(Oc2cc(ccc2[C@H]1c3cccnc3)N)N C58951002
CCn1c(=O)[nH]nc1SCc2[nH]c3cc(ccc3n2)N C61594150
CCn1c(=O)[nH]nc1Sc2ccc3c(c2)NC(=O)[C@H]3N C61595873
c1cc(ccc1CN(CC(=O)N)c2ccnc(c2)C#N)N C61812638
CN(C[C@H](COC)O)c1ccc(c(c1)Cl)/C(=N/O)/N C61856015
C[C@H](Cn1ccnc1)NC(=O)c2cc(c(c(c2)F)NN)F C63007901
c1cc2c(cc1[C@@H](CCC(=O)[O-])O)NC(=O)CC(=O)N2 C20217920
c1cc(c(cc1F)C(=O)[O-])NC(=O)c2c[nH]c(=O)[nH]c2=O C20244668
COc1cc(cc(c1OCC(=O)NC(=O)N)Cl)C(=O)[O-] C20377061
CC(=O)Nc1c(c([nH]n1)[O-])NC(=O)c2ccc(cc2)F C28629562
c1cc(c(cc1N)C(=O)[O-])NS(=O)(=O)N2CCCC2 C36288450
COc1cc(c(cc1OCC(=O)NC2CC2)C(=O)[O-])N C37289787
CC(C)C[C@H](C(=O)N1CCC[C@@H](C1)C(=O)[O-])NC(=O)N C37435911
CC[C@@H](C)[C@@H](C(=O)N1CCC[C@@H](C1)C(=O)[O-])NC(=O)N C37436396
CC[C@@H](C)[C@H](C(=O)N1CCC[C@@H](C1)C(=O)[O-])NC(=O)N C37436399
Cc1ccccc1N(CCC(=O)[O-])C(=O)[C@@H](C)NC(=O)N C37583735
Cc1ccccc1N(CCC(=O)[O-])C(=O)[C@H](C)NC(=O)N C37583736
c1ccc(c(c1)NC(=O)[C@@H]2C[C@H]2C(=O)[O-])OCCC(=O)N C37795280
CCOCCCNC(=O)C1=CO/C(=C/2\C(=NC=N2)N)/[N-]1 C38169752
C/C(=N\NC(=O)c1ccc(cc1)OC)/c2c([nH]c(=O)[nH]c2=O)[O-] C36685796
C[C@@H](C(=O)N)NC(=O)N1C[C@@H](Oc2c1cccc2)C(=O)[O-] C40578484
C[C@H](C(=O)N)NC(=O)N1C[C@@H](Oc2c1cccc2)C(=O)[O-] C40578485
C[C@H](C(=O)N)NC(=O)N1C[C@H](Oc2c1cccc2)C(=O)[O-] C40578487
c1cc(c(cc1F)NC(=O)N(CCO)CCO)C(=O)[O-] C40751015
c1c(nc([nH]c1=O)SCCn2cc(nn2)C(=O)[O-])N C41023989
C[C@@H]1CCCC[C@]1(C(=O)[O-])NC(=O)c2ccc(cc2O)O C41037166
C[C@H]1CCCC[C@]1(C(=O)[O-])NC(=O)c2ccc(cc2O)O C41037167
c1c(c(cc2c1OCO2)OCC(=O)NC(=O)N)C(=O)[O-] C42265982
C[C@@H](c1[n-]nnn1)Nc2c(cc(cn2)Br)N C44925149
C[C@H](c1[n-]nnn1)Nc2c(cc(cn2)Br)N C44925151
CC(C)(C(=O)N)NC(=O)N1CCC[C@H](C1)CCC(=O)[O-] C45112619
CC(C)(C(=O)N)NC(=O)c1ccc(c(c1)F)/C=C/C(=O)[O-] C45114899
CNC(=O)NNS(=O)(=O)c1ccc2c(c1)oc(n2)[O-] C48961983
c1c(c(n[nH]1)N)S(=O)(=O)[N-]c2nc(cs2)C3CC3 C49234458
C[C@H](COC)NC(=O)COc1ccc(cc1C(=O)[O-])N C49291644
CC(C)(CCC(=O)[O-])NC(=O)N1CCC(CC1)C(=O)N C50196525
CC(C)(CCC(=O)[O-])NC(=O)N1CCC[C@@H](C1)C(=O)N C50196634
c1cc(c(cc1[N+](=O)[O-])/C(=N\O)/N)Sc2[n-]ncn2 C50440289
C=CCN/C(=C(\C#N)/C(=O)c1ccc(c(c1)[N+](=O)[O-])N)/[O-] C50852313
c1cnc(c(n1)C(=O)N)N[C@@H](C2CCCCC2)C(=O)[O-] C54398883
C[C@@H]1CCC[C@](C1)(C(=O)[O-])Nc2c(nccn2)C(=O)N C54398901
c1cc(sc1)[C@@H](CC(=O)[O-])NC(=O)c2c(non2)N C54421427
Cc1c(sc(n1)N)C(=O)NC2CCC(CC2)C(=O)[O-] C55174808
C/C(=C\1/C(=O)NC(=O)N=C1[O-])/NNC(=O)c2ccccc2 C09087185
c1ccc(c(c1)/C=N/NC(=O)Cc2c(=O)[nH]c(nn2)[O-])O C08686103
Cc1cc(c(c(c1)C(=O)[O-])NC(=O)N(C)CC(=O)N)C C62826088
CCNC(=O)[C@@H](C)NC(=O)Nc1c(ccs1)C(=O)[O-] C62827920
CCNC(=O)[C@H](C)NC(=O)Nc1c(ccs1)C(=O)[O-] C62827921
c1cc(c(cc1N)NS(=O)(=O)N2CCCC2)C(=O)[O-] C62831864
CCC1(CCN(CC1)C(=O)NCCCC(=O)N)C(=O)[O-] C62846850
CC[C@]1(CCCN(C1)C(=O)NC(C)(C)C(=O)N)C(=O)[O-] C62876199
C[C@]1(CCN(C1)C(=O)NCCS(=O)(=O)N)C(=O)[O-] C62925334
CCCNC(=O)CNC(=O)Nc1cc(cnc1)C(=O)[O-] C62947776
c1c(cncc1NC(=O)NCC(=O)NC2CC2)C(=O)[O-] C62947778
c1ccc2c(c1)/C(=N\NC(=S)N)/C(=O)N2CC(=O)[O-] C20530742
c1ccc(c(c1)/C=N/NC(=O)Cc2c([nH]c(=O)nn2)[O-])O C08686103
CCCC(=O)N[C@@H](c1ccc(c(c1)OCC)O)c2cc(c3cccnc3c2[O-])[N+](=O)[O-] C01156413
COc1ccc(cc1)[C@@H]2C[C@@H](n3c(nc(n3)NC(=O)CCCC(=O)[O-])N2)c4ccc(cc4)F C02402200
CC[C@H](C)c1ccccc1NC(=O)CSc2nc3cc(ccc3c(=O)n2CCO)C(=O)[O-] C13045410
CC[C@H](C)c1ccc(cc1)NC(=O)[C@@H](C)Sc2nc3cc(ccc3c(=O)n2CCO)C(=O)[O-] C13045845
Cc1ccccc1[C@H](C)NC(=O)CSc2nc3cc(ccc3c(=O)n2CCO)C(=O)[O-] C13046288
CCc1ccc(cc1)[C@H](C)NC(=O)CSc2nc3cc(ccc3c(=O)n2CCO)C(=O)[O-] C13046294
CCOc1ccc(cc1)NC(=O)[C@@H](C)Sc2nc3cc(ccc3c(=O)n2CCO)C(=O)[O-] C13046758
CC(C)[C@@H](c1cccs1)NC(=O)CSc2nc3cc(ccc3c(=O)n2CCO)C(=O)[O-] C13047093
CC(C)Cn1c(=O)c2ccc(cc2nc1SCC(=O)NC(=O)NC(C)(C)C)C(=O)[O-] C13048921
CC(C)Cn1c(=O)c2ccc(cc2nc1SCC(=O)NC(=O)NC3CCCCC3)C(=O)[O-] C13048984
CC[C@@H](C)c1ccccc1NC(=O)CSc2nc3cc(ccc3c(=O)n2C[C@@H](C)O)C(=O)[O-] C13051298
CCn1c(=O)c2ccc(cc2nc1SCC(=O)NC(=O)NCCC(C)C)C(=O)[O-] C13201781
Cc1ccc(cc1)c2nnc(n2CC(=O)[O-])SCC(=O)NC(=O)Nc3ccc(cc3C)C C13205941
Cc1cccc(c1)c2nnc(n2CC(=O)[O-])SCC(=O)NC(=O)Nc3ccc(cc3C)C C13206227
COc1ccccc1Nc2nnc(s2)SCC(=O)Nc3cc(ccc3C(=O)[O-])F C13241373
CCCCOc1ccc(cc1OC)C(=O)NNC(=O)CC2(CCCCCC2)C(=O)[O-] C13255609
CC(C)CNC(=O)NC(=O)CSc1nc2cc(ccc2c(=O)n1c3ccc(cc3)F)C(=O)[O-] C13266953
CCCCNC(=O)NC(=O)CSc1nnc(n1[C@@H](C(C)C)C(=O)[O-])c2cccs2 C13272124
Cc1cccc(c1)Nc2nnc(s2)SCC(=O)NCc3ccc(c(c3)C(=O)[O-])OC C13341775
CCc1ccc(cc1)Nc2nnc(s2)SCC(=O)NCc3ccc(c(c3)C(=O)[O-])OC C13342747
CCOc1ccc(cc1)Nc2nnc(s2)SCc3[nH]c(=O)c4ccc(cc4n3)C(=O)[O-] C13345796
COC(=O)c1ccsc1NC(=O)c2ccsc2NC(=O)[C@@H]3CCCC[C@H]3C(=O)[O-] C17100257
Cc1cccc(c1C)NC(=O)CCc2c(nc3nc(nn3c2[O-])NCc4ccccc4)C C21803980
Cc1cccc(c1)c2nnc(n2CC(=O)NN3C(=O)[C@@](NC3=O)(C)CCc4ccccc4)[S-] C23948892
CC(C)(C)CC(C)(C)NC(=O)[C@H](c1ccccc1O)N(C)C(=O)c2cc(ccc2[O-])[N+](=O)[O-] C36530143
CCCCNC(=O)[C@@H](c1cccc(c1)O)N(CCC)C(=O)c2cc(ccc2[O-])[N+](=O)[O-] C36570094
Cc1c2c(=O)[nH]c(nc2sc1C(=O)[O-])SCC(=O)NCCc3ccc(c(c3)OC)OC C02586453
C[C@H](CCCC(C)C)NC(=O)CSc1nc2cc(ccc2c(=O)n1CCO)C(=O)[O-] C13046531
Cc1cccc(c1)c2nnc(n2CC(=O)[O-])SCC(=O)NC(=O)NC3CCCCC3 C13205319
c1ccc(cc1)CSc2nnc(s2)/N=C(/C(=C/c3ccc(cc3)OCC(=O)N)/C#N)\[O-] C39997200
Cc1ccc(cc1)CSc2nnc(s2)/N=C(/C(=C/c3ccc(cc3)OCC(=O)N)/C#N)\[O-] C39997573
COc1cc(ccc1O)[C@H]2C(=C(C(=O)N2CCO)[O-])C(=O)c3cccc(c3)OCc4ccccc4Cl C40102867
CCOC(=O)c1c(c([nH]c1C)C[C@H](C(=O)[O-])NC(=O)OCC2c3ccccc3-c4c2cccc4)C C44320469
Cc1c2c(=O)[nH]c(nc2sc1C(=O)[O-])CSc3nnc(s3)NCc4ccc(cc4)F C13406680
C[C@@H](Cc1ccn(n1)c2ccc(cn2)O)C(=O)NC3=C(CC[C@H](C3)c4cccc(c4)F)C(=O)[O-] C49089482
CCOc1ccc(cc1)NC2=N[C@H](N3C(=CC(=C)NC3=N2)[O-])c4cc(ccc4OC)OC C51249060
COc1ccc(c(c1)OC)NCc2cc(n3c(n2)nc(n3)NCc4cccs4)[O-] C46020371
CCOc1cc(cc(c1OCC(=O)[O-])Cl)/C=N\NC(=O)CC[C@@H](c2ccccc2)O C58891464
CCOc1ccc(cc1)[C@@H](CCC(=O)N/N=C/c2ccc(o2)c3ccc(c(c3)Cl)C(=O)[O-])O C58894655
COc1cc(cc(c1OCC(=O)[O-])CC=C)/C=N/NC(=O)Nc2ccccc2Cl C59302351
CCc1c(c([nH]c1C(=O)Nc2nc(cs2)c3ccc(cc3)[N-]S(=O)(=O)C)C)C(=O)C C59367958
c1ccc(cc1)c2csc(n2)NC(=O)CS[C@@H]3NN=NN3c4ccc(cc4)C(=O)[O-] C63795410
c1ccc(cc1)c2csc(n2)NC(=O)CS[C@H]3NN=NN3c4ccc(cc4)C(=O)[O-] C63795411
CCc1cccc(c1NC(=O)CSc2nc(c(nn2)c3ccccc3NC(=O)CC)[O-])CC C35378057
CCCCNC(=O)CN1CCN(CC1)c2ccc(c(c2)C(=O)[O-])NC(=O)C3CCCC3 C64590459
C[C@@H](C(=O)Nc1ccccc1F)Sc2nc(c(nn2)c3ccccc3NC(=O)C(C)C)[O-] C64774609
Cc1cccc(c1C)NC(=O)[C@@H](C)Sc2nc(c(nn2)c3ccccc3NC(=O)C(C)C)[O-] C64774625
CCC(=O)Nc1ccc(cc1c2c(nc(nn2)S[C@@H](C)C(=O)Nc3ccc(c(c3)C)C)[O-])C C64774928
CC(C)(C)NC(=O)CN1CCN(CC1)/C(=N\c2cccc(c2)C(=O)[O-])/NC[C@@H]3CCCO3 C46022190
COc1ccc(cc1NCc2cc(n3c(n2)nc(n3)NCc4cccs4)[O-])Cl C65323215
c1cc(oc1)C[NH2+]C[C@@H](COc2ccc(cc2)OC[C@H](C[NH2+]Cc3ccco3)O)O C04200643
CCc1cc2c(cc1OC(=O)[C@@H](CCSC)[NH3+])oc(c(c2=O)c3nc(cs3)C)[C@@H](CCSC)[NH3+] C01783931
c1cc[nH+]c(c1)NC[C@@H](COc2ccc(cc2)OC[C@H](CNc3cccc[nH+]3)O)O C00848888
COc1cccc(c1OC)[C@H](C[NH2+]C[C@H](C[NH+]2CCOCC2)O)c3c[nH]c4c3cccc4 C09729829
COc1ccccc1C[NH2+]Cc2ccc(c(c2)OC)OC[C@H](C[NH+]3CCC(CC3)O)O C11813315
Cc1c(c(n[nH]1)C)C[NH+](C)Cc2ccc(c(c2)OC)OC[C@H](C[NH+]3CCC(CC3)O)O C11879967
c1cc(cc(c1)OC[C@@H](C[NH+]2CCC(CC2)O)O)C[NH2+]CCCn3cccn3 C11999845
Cc1nc([nH]n1)SCC[NH2+]Cc2ccccc2OC[C@H](C[NH+]3CCCCC3)O C12093194
Cc1nc([nH]n1)SCC[NH2+]Cc2ccc(c(c2)OC)OC[C@H](C[NH+](C)C(C)C)O C12200618
COc1cc(cc(c1)OC)C[NH+]2CCNC(=O)[C@H]2CC(=O)NCC3CC[NH+](CC3)CCO C12479804
Cc1c(scn1)CCC[NH2+]Cc2ccc(c(c2)OC)OC[C@H](C[NH+]3CCC(CC3)O)O C12570391
Cc1c(scn1)CCC[NH2+]Cc2ccc(c(c2)OC)OC[C@@H](C[NH+]3CCC(CC3)O)O C12570396
COC(=O)C1CC[NH+](CC1)C[C@@H](COc2ccc(cc2)C[NH2+]CCc3c[nH]nc3)O C12585434
Cc1c(c(n[nH]1)C)CC[NH2+]Cc2ccc(c(c2)OC[C@H](C[NH+]3CCCCC3)O)OC C12589579
COc1cc(ccc1OC[C@H](C[NH+]2CCSCC2)O)C[NH+](CCO)CCO C12592856
C[NH+](Cc1ccccc1)C[C@@H](COc2cc(ccc2OC)C[NH2+]CCc3c[nH]nc3)O C12701784
CC(C)c1cc(on1)C[NH2+]Cc2cc(ccc2OC[C@@H](C[NH+]3CCC(CC3)O)O)OC C12702090
C[NH+](C[C@@H](COc1ccc(cc1OC)C[NH2+]CCN2CCNC2=O)O)C3CCCCC3 C12718048
Cc1c[nH]c(n1)C[NH+](C)Cc2cc(ccc2OC[C@@H](C[NH+]3CCC(CC3)O)O)OC C12307291
CCCCCCC(=O)CCCCCC/C=C/C[C@@H]([C@H]([C@@](CO)(C(=O)[O-])[NH3+])O)O C13515428
Cc1c(c(n[nH]1)C)CC[NH2+]Cc2cccc(c2)OC[C@H](C[NH+]3CCOCC3)O C11661214
Cc1c(c(n[nH]1)C)CC[NH2+]Cc2cccc(c2)OC[C@@H](C[NH+]3CCOCC3)O C11661213
COc1cc(ccc1OC[C@@H](C[NH+]2CCC(CC2)O)O)C[NH2+]CC(CC=C)(CC=C)O C14948180
CC[NH+](CC)C[C@H](COc1ccc(cc1OC)C[NH2+]CCc2c([nH]nc2C)C)O C14962925
CC(C)OCC[NH2+]Cc1ccc(c(c1)OC)OC[C@@H](C[NH+]2CCC(CC2)O)O C15062830
COc1ccc(c(c1)C[NH2+]CC2CCOCC2)OC[C@@H](C[NH+]3CCC(CC3)O)O C15066209
COc1cc(ccc1OC[C@@H](C[NH+]2CCSCC2)O)C[NH2+]CCc3c[nH]nc3 C15071877
CC(C)OCC[NH2+]Cc1cc(ccc1OC[C@@H](C[NH+]2CCC(CC2)O)O)OC C15074900
COCCNC(=S)N[C@H]1C[C@H]2C(=O)NC[C@H]([NH+]2C1)CCC(=O)N3CCN(CC3)c4cccc[nH+]4 C15708167
CC[NH+]1CCN(CC1)C[C@@H](COc2cccc(c2)C[NH2+]CCc3c([nH]nc3C)C)O C19759109
C[NH+]1CCN(CC1)C[C@H](COc2cc(ccc2OC)C[NH2+]CC(CC=C)(CC=C)O)O C20166933
CN1CCC[NH+](CC1)C[C@H](COc2cc(ccc2OC)C[NH2+]CC(CC=C)(CC=C)O)O C20206080
CC[NH+](CC)C[C@@H](COc1cc(ccc1OC)C[NH2+]CCN2CCC(CC2)O)O C20452701
CC[NH+]1CCN(CC1)C[C@@H](COc2ccc(cc2OC)C[NH2+]CCc3c([nH]nc3C)C)O C20515092
c1cc(cnc1)[C@H](C[NH2+]CCc2ccc(cc2)NS(=O)(=O)NC3CCCCC3)O C26955025
CCCCCC[C@H](/C=C/CCCC/C=C/[C@H]([C@@H]([C@@H]([C@@H](C(=O)[O-])[NH3+])O)O)OC(=O)C)O C35271010
C[C@H](c1ccccc1)NC(=O)[C@H](C(C)C)NC(=O)C2CCN(CC2)C(=O)[C@H](CCSC)[NH3+] C38564418
C[C@H](CCNc1cc2c([nH+]c1)N([C@@H]([C@@H]2NC(=O)CCOC)C(=O)OC)CCc3c[nH]c4c3cccc4)O C39352475
CCOc1cc(cc(c1OC(C)C)Br)C[NH2+]CCNC(=O)c2c(non2)N C40744462
CC[NH+]1CCN(CC1)c2cc(cc[nH+]2)CNC(=O)NC[C@@H](COCC(C)C)O C50119851
CC(C)(CNCc1ccc(c(c1)OC)OC[C@@H](C[NH+]2CCC(CC2)O)O)C[NH+](C)C C55327487
Cc1ccc(cc1)n2c(nnn2)COc3ccc(cc3OC)C[NH2+]CC[NH2+]C[C@@H](C)O C22108295
C[C@@H](C[NH2+]CC[NH2+]Cc1cc(c(c(c1)Br)OCc2ccc3c(c2)OCCO3)OC)O C20876922
COc1cc(cc(c1OCc2ccc3c(c2)OCCO3)Br)C[NH2+]CC[NH2+]CCO C20876924
CCOc1cc(ccc1Oc2nnnn2c3ccccc3)C[NH2+]CC[NH2+]CCO C22937065
C[C@@H](CCNc1cc2c([nH+]c1)N([C@@H]([C@@H]2NC(=O)CCOC)C(=O)OC)CCC3=c4ccccc4=[NH+]C3)O C63993859
CC[C@@H](C)[NH+](C)CCNC(=O)NCCCc1c(c(n(n1)c2ccccc2)N)C#N C66196137
CC[NH+]1CCN(CC1)[C@@H](C)C[NH2+]Cc2cc(c(c(c2)Cl)OCC(=O)N)OC C67120523
CC[NH+]1CCN(CC1)[C@H](C)C[NH2+]Cc2cc(c(c(c2)Cl)OCC(=O)N)OC C67120524
C[C@@H]1C[C@H](C[NH+](C1)C[C@@H](C)[NH2+]Cc2cc(c(c(c2)OC)OCC(=O)N)OC)C C67251533
CO/N=C(/c1ccco1)\C(=O)N[C@@H]2[C@@H]3N(C2=O)C(=C(CS3)COC(=O)N)C(=O)[O-] C03871977
CC(=O)[C@@]1(CC[C@H]2[C@@]1(CC[C@@H]3[C@@H]2CCC4=C/C(=N/OCC(=O)N[C@@H](CC(=O)N)C(=O)[O-])/CC[C@@]34C)C)O C08739586
CO/N=C(\c1csc(n1)N)/C(=O)N[C@@H]2[C@H]3N(C2=O)C(=C(CS3)CSc4cnns4)C(=O)[O-] C11616471
C[C@@H]1[C@H]2[C@@H](C(=O)N2C(=C1S[C@H]3C[C@@H]([NH2+]C3)C(=O)Nc4cccc(c4)C(=O)[O-])C(=O)[O-])[C@@H](C)O C11679911
c1ccc(cc1)CN2C(=O)[C@H]3[C@@H]([NH2+][C@@]([C@@H]3C2=O)(CCC(=O)[O-])C(=O)[O-])c4ccc(cc4O)O C08867365
C[C@H](C(=O)[O-])NC(=O)[C@H](CCSC)NC(=O)[C@@H]1Cc2c3ccccc3[nH]c2[C@H]4N1C(=O)c5c4cccc5 C12880939
Cn1c(c(c(=O)n(c1=O)C)C(=O)CSc2nc3cc(ccc3c(=O)n2CCO)C(=O)[O-])N C13045443
CCNC(=O)NC(=O)[C@@H](C)Sc1nc2cc(ccc2c(=O)n1CCO)C(=O)[O-] C13045738
C[C@H](Cn1c(=O)c2ccc(cc2nc1SCC(=O)Nc3c(ccs3)C(=O)N)C(=O)[O-])O C13051501
c1cc(sc1)c2nnc(n2CC(=O)[O-])SCC(=O)Nc3c(ccs3)C(=O)N C13203418
Cc1cc(c(c(c1)Cl)NC(=O)CNC(=O)N[C@@H](CC(=O)N2CCOCC2)C(=O)[O-])C C13242901
c1cc(c(c(c1)Cl)NC(=O)CNC(=O)N[C@@H](CC(=O)N2CCOCC2)C(=O)[O-])C(F)(F)F C13243144
c1ccc2c(c1)[C@@H](CCO2)NC(=O)CNC(=O)N[C@H](CC(=O)N3CCOCC3)C(=O)[O-] C13244053
C[C@H]1[C@@H](C(=O)N1S(=O)(=O)O)NC(=O)/C(=N\OC(C)(C)C(=O)[O-])/c2csc(n2)N C03830264
c1ccc(cc1)CNC(=O)Nc2ccc(o2)C(=O)NCCC(=O)N[C@@H](CC(=O)[O-])c3cccnc3 C13441586
CC(C)[C@@H](C(=O)NC1(CCCC1)C(=O)N[C@H](Cc2ccc(nc2)c3cccc(c3)NC(=O)C)C(=O)[O-])S C13859932
CC(=O)[C@@]1(CC[C@H]2[C@@]1(CC[C@@H]3[C@H]2CCC4=C/C(=N/OCC(=O)N[C@@H](CC(=O)N)C(=O)[O-])/CC[C@@]34C)C)O C15958766
c1ccc(c(c1)NC(=O)C[C@H]2C(=O)N=C(S2)N[C@@H](c3ccc(c(c3)O)O)c4c([nH]c(=O)[nH]c4=O)[O-])F C20559696
C1[C@H]2[C@@H]([C@@H](S1)CCCCC(=O)NCCCCCCO[P@H](=O)[O-])NC(=O)N2 C06691913
Cc1c2c(c(c(c1OC)C/C=C(\C)/CCC(=O)OC)O[C@@H]3[C@H]([C@@H]([C@@H]([C@H](O3)C(=O)[O-])O)O)O)C(=O)OC2 C22063372
c1cc(ccc1C(=O)[O-])O[C@H]2[C@H]([C@H]([C@@H]([C@@H](O2)CO[C@H]3[C@@H]([C@@](CO3)(CO)O)O)O)O)O C31169458
CC1([C@@H](N2[C@H](S1)[C@@H](C2=O)NC(=O)CCCC[C@@H](C(=O)[O-])NC(=O)C[NH3+])C(=O)[O-])C C31976926
c1cc2c(cc1NC(=O)CCC(=O)[O-])[nH]cc2[C@H](C(=O)[O-])[NH+]3CCN(CC3)[C@@H]4CCS(=O)(=O)C4 C31820537
C[C@H]([C@@]1([C@@H]2[C@@H]([C@@H]([NH2+]1)c3cccc(c3OCc4ccccc4)OC)C(=NC2=O)[O-])C(=O)[O-])O C34259534
CCc1cccc(c1N2C(=O)[C@H]3[C@H]([NH2+][C@@]([C@@H]3C2=O)(CC(=O)[O-])C(=O)[O-])c4ccc(c(c4)OC)O)CC C34377975
Cc1c2c(=O)n(c(=O)n(c2sc1C(=O)[O-])CC(=O)Nc3ccccc3OC)CC(=O)N C34779073
c1cc(ccc1C(=O)[O-])O[C@@H]2[C@H]([C@@H]([C@@H]([C@@H](O2)CO[C@@H]3[C@@H]([C@@](CO3)(CO)O)O)O)O)O C35465289
C[C@@]12CCC(=O)C=C1CC[C@@H]3[C@@H]2[C@@H](C[C@@]4([C@@H]3CC[C@@]4(C(=O)COC(=O)CCC(=O)NCC(=O)[O-])O)C)O C33897037
c1cc2c(cc1NC(=O)/C=C/C(=O)[O-])[nH]cc2[C@@H](C(=O)[O-])[NH+]3CCN(CC3)Cc4ccncc4 C36352714
c1cnc(nc1)N2CC[NH+](CC2)[C@H](c3c[nH]c4c3ccc(c4)NC(=O)CCC(=O)[O-])C(=O)[O-] C36359073
C[C@]12CC/C(=N\OCC(=O)N[C@H](CCC(=O)N)C(=O)[O-])/C=C1CC[C@@H]3[C@@H]2CC[C@]4([C@@H]3CC[C@@]4(C#C)O)C C09033429
CC(=O)OCC1=C(N2[C@H]([C@H](C2=O)NC(=O)/C(=N/OC)/c3csc(n3)N)SC1)C(=O)[O-] C03830440
Cc1nnn(n1)CC2=C(N3[C@@H]([C@@H](C3=O)NC(=O)/C(=N\OC)/c4csc(n4)N)SC2)C(=O)[O-] C04215263
CO/N=C(\c1ccco1)/C(=O)N[C@@H]2[C@H]3N(C2=O)C(=C(CS3)COC(=O)N)C(=O)[O-] C03830486
C[C@H]([C@H](C(=O)[O-])NC(=O)[C@H](CC(C)C)N1C(=O)[C@@]2(c3c(c4ccccc4[nH]3)CCN2C1=O)C)O C38564698
C[C@@]12C[C@@H]([C@@]3([C@@H]([C@@H]1C[C@@H]([C@@]2(C(=O)COC(=O)CCC(=O)[O-])O)O)CCC4=CC(=O)C=C[C@@]43C)F)O C38653425
C=CCn1c(=O)c(c([nH]c1=S)[O-])[C@H](c2ccncc2)[C@@H]3[C@@H](N(C(=S)NC3=O)CC=C)O C39159863
C/C(=C\CC[C@](C)(C=C)O)/C(=O)OC[C@@H]1[C@H]([C@@H]([C@H]([C@@H](O1)OC(C)(C)C(=O)[O-])O)O)O C39560144
Cc1c2c(c(c(c1OC)C/C=C(\C)/CCC(=O)O[C@H]3[C@H]([C@@H]([C@@H]([C@@H](O3)C(=O)[O-])O)O)O)O)C(=O)OC2 C39937322
C[C@H](C(=O)N[C@@H](CC(=O)[O-])C=O)NC(=O)[C@H](C(C)C)NC(=O)[C@@H](Cc1ccc(cc1)O)N(C)C(=O)C C39946841
CC1=C2C(=NC(=NC2=O)SCC(=O)Nc3ccc(cc3)S(=O)(=O)NCCO)S[C@@H]1C(=O)[O-] C39986031
COc1cccc(c1O)[C@H]2[C@H]3[C@@H](C(=O)N(C3=O)Cc4ccccc4)[C@@]([NH2+]2)(CC(=O)[O-])C(=O)[O-] C33931427
C[C@]12CC[C@H]([C@@]([C@H]1Cc3c(nc(s3)NC(=O)COc4ccccc4)[C@H]2CC(=O)[O-])(C)CO)O C43553411
CC(=O)[C@]1(CC[C@H]2[C@]1(CC[C@@H]3[C@@H]2CCC4=C/C(=N/OCC(=O)N[C@@H](CC(=O)N)C(=O)[O-])/CC[C@@]34C)C)O C43743705
Cc1c2c(c(c(c1OC)C/C=C(\C)/CCC(=O)[O-])O[C@H]3[C@@H]([C@H]([C@@H]([C@H](O3)CO)O)O)O)C(=O)OC2 C44963898
CCn1c(nnc1SCc2[nH]c(=O)c3c(c(sc3n2)C(=O)[O-])C)CCC(=O)N C13035951
C[C@H](C(=O)[O-])NC(=O)CCCCCN1C(=O)/C(=C/c2ccc(cc2O)O)/SC1=S C15045088
CCOC(=O)C1=C(Oc2c(c(=O)[nH]c(n2)[O-])[C@@H]1c3cc(c(c(c3)OC)OC)OC)N C58950258
CCN(CC)S(=O)(=O)c1cc(ccc1NN/C=C\2/C(=O)NC(=O)N=C2[O-])[N+](=O)[O-] C59490005
COc1cc(cc(c1OC)OC)/C=N/Nc2[nH]nc(n2)SC/C(=N/c3[nH]ncn3)/[O-] C20909680
CC/C=C/[C@@H]([C@@H](C1=C(C(=O)[C@@]2(O1)[C@@H]([C@@](NC2=O)(C(=O)c3ccccc3)OC)O)C)O)O C05464459
CC/C=C/[C@H]([C@@H](C1=C(C(=O)[C@@]2(O1)[C@@H]([C@@](NC2=O)(C(=O)c3ccccc3)OC)O)C)O)O C05464460
CC/C=C/[C@H]([C@H](C1=C(C(=O)[C@@]2(O1)[C@@H]([C@@](NC2=O)(C(=O)c3ccccc3)OC)O)C)O)O C05464465
Cc1cn(c(=O)[nH]c1=O)[C@@H](CO)O[C@H](CN(C2C3CC4CC(C3)CC2C4)O)CO C05850589
Cc1cn(c(=O)[nH]c1=O)[C@H](CO)O[C@H](CN(C2C3CC4CC(C3)CC2C4)O)CO C05850592
CCOc1cc(cc(c1OCC(=O)N)Br)CNn2c(n[nH]c2=S)C C08253739
Cc1cc(c(c(=O)n1CCO)C(c2cccc(c2)O)c3c(cc(n(c3=O)CCO)C)O)O C10217770
C1CS(=O)(=O)C[C@@H]1NC(=S)NCCCCCCNC(=S)N[C@@H]2CCS(=O)(=O)C2 C12174741
C[C@@H](C(=O)NC[C@@H]1CCCO1)N(c2ccc(cc2)F)C(=O)c3c(c(ns3)C(=O)N)N C12715228
CC/C=C\[C@H]([C@@H](C1=C(C(=O)[C@@]2(O1)[C@H]([C@](NC2=O)(C(=O)c3ccccc3)OC)O)C)O)O C14682249
CN(C)c1ccc(cc1)NC2=N[C@H]3[C@H]([C@@H](C[C@@H]([C@H]3S2)C(=O)NCCOC)O)O C08636313
CCn1c(c(cn1)NC(=S)NNC(=O)c2cnn3c2N[C@@H](C[C@@H]3C(F)(F)F)C)C C02802242
CC/C=C/[C@@H]([C@H](C1=C(C(=O)[C@@]2(O1)[C@H]([C@](NC2=O)(C(=O)c3ccccc3)OC)O)C)O)O C17130824
Cc1c(cn(n1)C)/C=N/Nc2[nH]nc(n2)SCC(=O)Nc3ccc4c(c3)C(=O)NC4=O C20424257
CCc1nnc(o1)CN(C)C(=O)CSc2nnc(n2N)N/N=C/c3c4ccccc4ccc3O C20916889
C[C@H](C(=O)Nc1c(ccs1)C(=O)N)OC(=O)CN2C(=O)C3(CCCCC3)NC2=O C21605176
C[C@@H](C(=O)Nc1c(ccs1)C(=O)N)OC(=O)CN2C(=O)C3(CCCCC3)NC2=O C21605177
c1cc(ccc1OCc2nnc(n2N)SCC(=O)N3CCC[C@@H](C3)C(=O)N)F C24504219
c1ccc(cc1)[C@H](CC(=O)NCCN2C(=O)/C(=C/c3ccc(cc3)F)/SC2=O)NC(=O)N C30771572
c1ccc(cc1)[C@@H](CC(=O)NCCN2C(=O)/C(=C/c3ccc(cc3)F)/SC2=O)NC(=O)N C30771579
CCc1cccc(c1N2C(=O)[C@H]3[C@@H]([NH2+][C@@]([C@@H]3C2=O)(CO)C(=O)[O-])c4cccc(c4O)OC)CC C33630624
c1ccc(cc1)c2ccc(cc2)[C@H]3[C@H]4[C@@H](C(=O)N(C4=O)CCNc5ccccc5)[C@@]([NH2+]3)(CO)C(=O)[O-] C33704977
CC/C=C\[C@@H]([C@@H](C1=C(C(=O)[C@@]2(O1)[C@H]([C@@](NC2=O)(C(=O)c3ccccc3)OC)O)C)O)O C13660217
C[C@@H](C(=O)NC[C@@H]1CCCO1)N(c2ccccc2)C(=O)c3c(c(ns3)C(=O)N)N C04191513
C[C@H](C(=O)NC[C@@H]1CCCO1)N(c2ccccc2)C(=O)c3c(c(ns3)C(=O)N)N C04191522
C[C@H](C(=O)NC[C@H]1CCCO1)N(c2ccccc2)C(=O)c3c(c(ns3)C(=O)N)N C04191569
C[C@@H](C(=O)NC[C@@H]1CCCO1)N(c2cccc(c2)F)C(=O)c3c(c(ns3)C(=O)N)N C04400424
c1ccc(cc1)C2=NN=C(C2)C(=O)NNC(=O)C[C@@H](c3cccc(c3)Br)NC(=O)N C38762176
c1ccc(cc1)C2=NN=C(C2)C(=O)NNC(=O)C[C@H](c3cccc(c3)Br)NC(=O)N C38762178
CCOCC[C@H]1NN[C@@H](S1)NC(=O)[C@@H]2CC(=O)N(C2)CCc3c[nH]c4c3cc(cc4)F C39252333
Cc1c(c(=O)[nH]c(n1)C)CCC(=O)N[C@@H]2N[C@@H](CS2)c3ccc(s3)CNC(=O)C C39446471
Cc1c(c(=O)[nH]c(n1)C)CCC(=O)N[C@H]2N[C@@H](CS2)c3ccc(s3)CNC(=O)C C39446472
Cc1c(c(=O)[nH]c(n1)C)CCC(=O)N[C@H]2N[C@H](CS2)c3ccc(s3)CNC(=O)C C39446474
C1[C@H](C=CS1(=O)=O)NC(=S)NCCCCCCNC(=S)N[C@H]2CS(=O)(=O)C=C2 C40167889
C1[C@H](C=CS1(=O)=O)NC(=S)NCCCCCCNC(=S)N[C@@H]2CS(=O)(=O)C=C2 C40167891
COc1cccc(c1O)[C@@H]2[C@H]3[C@@H](C(=O)N(C3=O)Cc4ccccc4)[C@@]([NH2+]2)(Cc5ccc(cc5)O)C(=O)[O-] C33871659
Cc1ccccc1[C@H]2[C@H]3[C@@H](C(=O)N(C3=O)c4ccc(c(c4)Cl)C)[C@@]([NH2+]2)(CCCNC(=O)N)C(=O)[O-] C43221549
CCc1cccc(c1N2C(=O)[C@H]3[C@H]([NH2+][C@@]([C@@H]3C2=O)([C@@H](C)O)C(=O)[O-])c4cccc(c4O)OC)CC C43221869
Cc1ccc(c(c1)C)SC[C@H](C(=O)[O-])n2c(=O)n3n(c2=O)[C@H](C=CC3)C(=O)NCc4ccc([nH+]c4C)N C13489282
C[C@H]([C@@H]1[C@@H]2[C@H](C(=C(N2C1=O)C(=O)[O-])SCC[NH3+])Cc3ccc(cc3)[N+](=O)[O-])O C55161949
c1cc(c(cc1[N+](=O)[O-])NS(=O)(=O)c2ccc3c(c2)NC(=O)CO3)NCCO C26540630
CCC(C)(C)C1CCC2(CC1)C(=O)N(C(=O)N2)CC(=O)Nc3cnn(c3)CC(=O)N C47235011
c1ccc2c(c1)OC[C@H](O2)C(=O)NNC(=O)CCCC[C@H]3[C@@H]4[C@H](CS3)NC(=O)N4 C27068297
CCSc1nnc(s1)NC(=O)CSc2nc([nH]n2)N/N=C/c3c(nn(c3C)CCO)C C59887917
C[C@@H]1C2=C([C@@H](O[C@@H]2C)NC(=O)CS[C@@H]3NN=C(S3)NCc4ccccc4)C(=O)NN1 C39936811
C[C@H]1CC=C(O1)/C=C/c2[nH]nc(n2)SCC(=O)c3c(n(c(=O)[nH]c3=O)C4CC4)N C38729661
CC(C)(C)OC(=O)[C@]([C@@H](C(=O)[O-])[NH3+])(C(=O)OCC1c2ccccc2-c3c1cccc3)N C64219646
CC(C)(C)OC(=O)[C@@]([C@H](C(=O)[O-])[NH3+])(C(=O)OCC1c2ccccc2-c3c1cccc3)N C64219647
CCN1[C@@H](NN[C@@H]1SCC(=O)N[C@@H](CC2=c3ccccc3=[NH+]C2)C(=O)[O-])c4cccs4 C64683804
CCN1[C@H](NN[C@@H]1SCC(=O)N[C@@H](CC2=c3ccccc3=[NH+]C2)C(=O)[O-])c4cccs4 C64683810
Cc1cc(=O)oc2c1ccc(c2C[NH2+][C@@H]([C@H](C)O)C(=O)[O-])O C01856863
Cc1cc(=O)oc2c1ccc(c2C[NH2+][C@H]([C@H](C)O)C(=O)[O-])O C01856864
c1ccc2c(c1)c(ncn2)N/N=C(/c3cccs3)\C(=O)NN C06053647
Cc1c(c(n[nH]1)C)S(=O)(=O)NCCOc2ccccc2N C32214680
Cc1cc(no1)CS(=O)(=O)NC[C@@H](c2ccc(cc2)N)O C35367191
COc1cc(cc(c1OCC(=O)N)Cl)CNc2c[nH]nc2 C35764003
c1c(cnc(c1Cl)NC(=O)CSCC[C@@H](C(=O)[O-])[NH3+])Cl C37736107
CCN(CC)S(=O)(=O)NC1(CCC(CC1)C)/C(=N/O)/N C40377259
CCCCn1c(c(c(=O)[nH]c1=O)NCc2cnc(s2)C)N C40998280
Cc1cc2c(o1)CC(C[C@H]2NC(=O)NCCCC(=O)N)(C)C C41334010
Cc1nc([nH]n1)S[C@H](C)C(=O)Nc2ccc(cc2OC)N C41632560
CC(C)NC(=O)CCNC(=O)/C(=C/c1ccc(c(c1)O)O)/C#N C41736475
Cc1cccc(c1C)NC(=S)NNC(=O)CCNC(=O)C C41957748
CC(C)N(CC(=O)N)C(=O)COc1ccccc1C(=S)N C42438915
c1cc(ncc1S(=O)(=O)N(CCO)C2CCCCC2)NN C42526610
Cc1cc(c(o1)C)[C@@H](C)NS(=O)(=O)c2cccnc2NN C44731546
Cc1cc(c(o1)C)[C@H](C)NS(=O)(=O)c2cccnc2NN C44731547
C[C@H](C(=O)N1CCNC1=O)Nc2ccc(c(c2)C(=O)N)Cl C44806576
c1cc(ccc1Cn2ccc3c2c[nH+]c(c3)C(=O)N[O-])C(=O)N C45319194
c1ccc(c(c1)CSCCNC(=O)C(=O)Nc2c(ccs2)C(=O)N)F C47965655
CC(C)[C@@H](C(=O)N1CCC[C@@H](C1)C(=O)NC2CC2)NC(=O)N C51444013
CC(C)[C@@H](C(=O)N1CCC[C@H](C1)C(=O)NC2CC2)NC(=O)N C51444016
C#CCNC(=O)CNC(=O)Nc1cc(c[nH]c1=O)C(F)(F)F C51641833
CCCN(CCO)c1c(n(c(=O)[nH]c1=O)Cc2ccccc2)N C52486194
CCOCc1ccccc1CNC(=O)CSc2nc([nH]n2)N C53334488
C[C@@H](C(=O)N(C)c1ccccc1)SCc2nc(nc(n2)N)N C56229227
COc1ccccc1OCCSCc2nc(nc(n2)N)N C56261948
C[C@H](C(=O)NCC1(CCCCC1)N2CCOCC2)NC(=O)N C58056233
CCCn1c(=O)[nH]nc1SCc2ccc(cc2)/C(=N/O)/N C59932022
c1ccc(cc1)n2c3c(c(n2)CNC(=O)CNC(=O)N)CCC3 C60397623
Cc1nc2ccccc2n1CCNC(=O)CCCCNC(=O)N C24477768
CCn1c(=O)[nH]nc1SCC(=O)Nc2c(cccc2N)C C61594151
CCn1c(=O)[nH]nc1Sc2cccc(c2/C(=N/O)/N)Cl C61595521
c1cc(ccc1[C@H](CNC(=O)C(=O)Nc2ccc(cc2)C(=O)NC3CC3)O)F C62131847
C[C@@H](C(=O)Nc1ccc(cc1OC)N)[NH+]2CCC(CC2)C(=O)[O-] C62462316
CC(C)[C@H](C(=O)Nc1ccc(cc1OC)N)[NH+](C)CCC(=O)[O-] C62462876
CCOCCS(=O)(=O)NC1(CCC(CC1)C)/C(=N/O)/N C63154495
CCC[C@@H](C(=O)NC[C@H](C(C)C)N1CCOCC1)NC(=O)N C64289626
C#CCNC(=O)CCNC(=O)NCC(=O)NC1CCCCC1 C64643505
CCNC(=O)NNC(=O)C[C@@H](c1ccc(cc1)Cl)NC(=O)C C65190839
c1ccc(c(c1)[C@@H](CC(=O)NC[C@@H]2CCOC2)NC(=O)N)F C48374689
c1ccc(c(c1)[C@H](CC(=O)NC[C@@H]2CCOC2)NC(=O)N)F C48374690
CC[C@@H](C)NC(=O)[C@H](C)NC(=O)N[C@@H](C)C(=O)N[C@H](C)CC C65985299
CC(=O)N[C@@H](CC(=O)NCC(C)(C)C(=O)N)c1c(cccc1F)F C66617124
Cc1ccccc1[C@H](CC(=O)NC(C)(C)COC)NC(=O)N C66743805
c1cc(ccc1CN[C@H](c2ccc(cc2)F)C(=O)N)C(=O)N3CCNC(=O)C3 C66939734
Cc1ccc(o1)C(=O)Nc2nc(cs2)c3cc([nH]c3)C(=O)N C66961246
CC(C)(C)CC(=O)NCC(=O)NNC(=O)NCC(F)(F)F C67465391
Cc1ccccc1[C@@H](CC(=O)NCc2ccc(c(c2)F)n3ccnc3)NC(=O)N C67523624
CC(C)(CNC(=O)NCc1ccnc(c1)OCC2CC2)C(=O)N C67627927
[H]/N=C\1/N(C(=O)/C(=C\c2cc(c(cc2Cl)OC(=O)C)OC)/S1)c3c(non3)NC(=O)C C08867182
Cc1ccc(c(c1)n2c(nnn2)SCC(=O)NC(=O)Nc3ccc4c(c3)OCCO4)OC C03491570
COc1cc(cc(c1O)Cl)/C=N/Nc2nc(nc(n2)N3CCOCC3)N4CCOCC4 C09296489
C[C@@H]1CCCC[C@@H]1NC(=O)NC(=O)COC(=O)/C(=C/c2ccco2)/n3c(nnn3)c4ccccc4 C09793011
Cn1c2c(c(=O)n(c1=O)C)n(c(n2)N/N=C\3/c4ccccc4NC3=O)CCc5ccc(cc5)OC C09914358
c1cc(ccc1OC(F)(F)F)S(=O)(=O)N2CCN(CC2)C(=O)NNC(=O)c3cnccn3 C10363468
C[C@H]1CCCC[C@@]12C(=O)N(C(=O)N2)CC(=O)O[C@@H](C)C(=O)Nc3cc(ccc3Cl)[N+](=O)[O-] C10744787
C[C@@]1(C(=O)N(C(=O)N1)CC(=O)NC2(CCCC2)c3ccc4c(c3)OCCO4)c5ccc(cc5)[N+](=O)[O-] C11267838
CCc1cc(=O)[nH]c(n1)n2c(cc(n2)c3ccco3)NC(=O)C[C@H]4CSc5n4c(=O)cc(n5)C C12007026
c1ccc(cc1)c2cc(=O)[nH]c(n2)n3c(cc(n3)c4ccco4)NC(=O)c5cc(on5)c6ccco6 C12009491
CCOCCn1c2c(=O)[nH]c(=O)n(c2n3c1nnc3c4cc(c(c(c4)Br)O)OC)C C10967696
COc1ccc(c(c1)n2c(c(c(=O)[nH]c2=O)[C@@H]3c4ccc(c(c4C(=O)O3)OC)OC)O)OC C12658125
C[C@@]1(C(=O)N(C(=O)N1)CC(=O)Nc2ccc(cc2)N3CCCC3)c4cccc(c4)n5cnnn5 C09118191
CC[C@@]1(C(=O)N(C(=O)N1)NC(=O)CSc2nnc(o2)c3ccc4c(c3)OCO4)c5ccccc5 C14231178
Cc1cc(=O)c(nn1c2ccccc2[N+](=O)[O-])C(=O)NNC(=O)CN3CCCc4c3cccc4 C15430819
CCOC(=O)C1=C(NC(=O)N[C@H]1c2ccco2)CSc3nnc4n3c5ccccc5c(=O)n4C C16323389
c1ccc(cc1)n2cc(c(n2)c3ccc(cc3)[N+](=O)[O-])CC(=O)NN4C(=O)C5(CCCCC5)NC4=O C17115170
CC(C)[C@@H](c1ccc2c(c1)OCCO2)NC(=O)CN3C(=O)[C@@](NC3=O)(C)c4ccc(cc4)[N+](=O)[O-] C18416342
CCOC(=O)C1=C(NC(=O)N[C@H]1c2ccc3c(c2)OCO3)CN4CCN(CC4)c5nc6ccccc6o5 C12412576
C/C(=N\Nc1nc2c(n1Cc3cccc(c3)Br)c(=O)[nH]c(=O)n2C)/c4ccc(cc4)[N+](=O)[O-] C18163673
COc1ccc(cc1[N+](=O)[O-])S(=O)(=O)/N=C\2/C=C3[C@](c4c2cccc4)(OCCN3CCO)O C08834657
Cc1cccc(c1NC(=O)COC(=O)CN2C(=O)[C@]3(C[C@H](CC(C3)(C)C)C)NC2=O)[N+](=O)[O-] C22000665
Cc1cccc(c1NC(=O)COC(=O)CN2C(=O)[C@@]3(C[C@@H](CC(C3)(C)C)C)NC2=O)[N+](=O)[O-] C22000670
CC(=O)NCc1ccc(cc1)c2csc(n2)NC(=O)C3CCN(CC3)c4ccc5nnnn5n4 C25531817
c1cc(c(cc1/C=N\Nc2nc(nc(n2)N3CCCC3)N4CCCC4)[N+](=O)[O-])SCCO C32124863
Cc1c(ccc(c1OC)[C@H]2[C@H]3[C@@H](C(=O)N(C3=O)c4cccc(c4)[N+](=O)[O-])[C@@]([NH2+]2)(C)C(=O)[O-])OC C34772449
C[C@@H](C(=O)NC(=O)NC1CCCCC1)N2CCN(CC2)S(=O)(=O)c3ccccc3[N+](=O)[O-] C16043663
COc1ccc(c(c1)OC)c2cc(n(n2)c3ccc(cc3)[N+](=O)[O-])C(=O)N[C@@H]4CCCCNC4=O C35293457
Cc1ccc(c(c1)N2C(=O)c3ccc(cc3C2=O)C(=O)OCC(=O)c4c(n(c(=O)n(c4=O)C)C)N)C C03332196
CCn1c2c(nc(nc2n(c1=O)c3ccc4c(c3)OCO4)c5cccc(c5OC)OC)C(=O)N C08598924
COc1ccc2c(c1)[C@H]([C@@H]3C(=NC(=O)N(C3=O)CC=C)O2)[C@@H]4[C@@H](N(C(=O)NC4=O)CC=C)O C38701674
COc1ccc(cc1)C2=C[C@H](N=N2)[C@@H]3NN[C@@H]4N3N=C(S4)COc5ccc(cc5)[N+](=O)[O-] C38743412
COc1cccc2c1OC3=NC(=O)N(C(=O)[C@H]3[C@@H]2[C@@H]4[C@@H](N(C(=O)NC4=O)CC=C)O)CC=C C38759428
COc1ccccc1N2[C@@H](CC(=NC2=O)[O-])NC(=O)CSC3=N[C@@H]4C(=c5ccccc5=[NH+]4)N=N3 C38784586
C[C@@H]1C[C@@]2(CC(C1)(C)C)C(=O)N(C(=O)N2)CC(=O)O[C@@H](C)C(=O)Nc3cc(ccc3Cl)[N+](=O)[O-] C36213453
C[C@H]1C[C@]2(CC(C1)(C)C)C(=O)N(C(=O)N2)CC(=O)O[C@@H](C)C(=O)Nc3ccc(c(c3)[N+](=O)[O-])F C22105748
C[C@H]1C[C@@]2(CC(C1)(C)C)C(=O)N(C(=O)N2)CC(=O)OCC(=O)Nc3ccc(c(c3)[N+](=O)[O-])Cl C22039837
C[C@@H](C(=O)Nc1c2c(nc[nH]2)ncn1)OC(=O)c3cc(nc4c3cnn4C(C)C)c5cccs5 C14246812
COc1ccc(cc1)N2CCN(CC2)c3c(c(ncn3)NNC(=O)c4ccccc4Cl)[N+](=O)[O-] C40611228
Cc1cc(n(n1)c2c(c(ncn2)NNC(=O)COc3ccc(cc3Cl)Cl)[N+](=O)[O-])C C40659581
Cc1cccc(c1C)NC(=O)C2=C(Nc3nnnn3[C@H]2c4ccc(c(c4)OC)OCC(=O)N5CCCCC5)C C41023662
CCC[C@@]12CN(C[C@@H]1C(=O)NC(=O)N2)C(=O)c3cc(ccc3Oc4ccc(cc4)OC)[N+](=O)[O-] C44960591
CCOc1ccccc1NC(=O)C2=C(Nc3nnnn3[C@@H]2c4ccc(cc4)OCC(=O)N5CCCCC5)C C54615825
CCOc1ccccc1NC(=O)C2=C(Nc3ncnn3[C@H]2c4ccc(c(c4)[N+](=O)[O-])OC)C C54617474
COc1ccccc1N2[C@H]3C(=C(N2)C(=O)Nc4ccccc4)C(=O)N(C3=O)c5cccc(c5)[N+](=O)[O-] C59128401
COc1ccc(cc1)c2nc(on2)CN3CCN(CC3)C(=O)c4cc(cc(c4N)[N+](=O)[O-])F C59363021
CC1=NN(C(=O)[C@H]1/N=N/c2ccc(cc2)C(=O)N)c3nc(cs3)c4cccc(c4)[N+](=O)[O-] C04177564
COc1cc(c(c(c1)OC)[C@@H]2[C@H]3C(=NN=C3OC(=C2C#N)N)c4cccc(c4)[N+](=O)[O-])OC C27528385
COc1ccc(cc1)C2=NN=C3[C@@H]2[C@H](C(=C(O3)N)C#N)c4ccc(c(c4)OC)OC(=O)N5CCOCC5 C09434051
Cc1c(c(=O)n([nH]1)c2[nH]c3ccccc3n2)[C@H]4CC(=O)N(C4=O)c5cc(c(c(c5)OC)OC)OC C13611243
CC(C)c1cccc(c1OC[C@@H](C[NH2+]C(C)C)O)OC[C@@H](C[NH2+]C(C)C)O C04655664
CC(C)c1cccc(c1OC[C@H](C[NH2+]C(C)C)O)OC[C@@H](C[NH2+]C(C)C)O C04655665
CC(C)c1cccc(c1OC[C@@H](C[NH2+]C(C)C)O)OC[C@H](C[NH2+]C(C)C)O C04655666
CC(C)[NH2+]C[C@@H](COc1cc2ccccc2cc1OC[C@H](C[NH2+]C(C)C)O)O C04655707
CC(C)NC(=[NH2+])NC(=[NH2+])NCCC[C@@H](C)Nc1cc(cc2c1NCCC2)OC C04707129
CC(C)(C)OC(=O)[C@@H](CSSC[C@@H](C(=O)OC(C)(C)C)[NH3+])[NH3+] C01626949
Cc1cc(c2ccc(cc2[nH+]1)N)NCCCC[NH2+]CCCNc3cc([nH+]c4c3ccc(c4)N)C C01563933
c1ccc(cc1)CSC([C@@H]([C@@H]([C@@H]([C@@H](C[NH3+])O)O)O)[NH3+])SCc2ccccc2 C05742739
C/C(=N\NC(=[NH2+])N)/[C@H](C[NH+](C)C)[C@H](c1ccccc1)c2c(c3ccccc3oc2=O)O C05824369
CC(C)(C)[NH2+]C[C@H](COc1cc2ccccc2cc1OC[C@@H](C[NH2+]C(C)(C)C)O)O C06832299
CC(C)(C[NH2+]C[C@H](COc1ccccc1)O)C[NH2+]C[C@H](COc2ccccc2)O C06052998
CC(C)(C[NH2+]Cc1ccc(c(c1)OC)OC[C@H](C[NH+]2CCC(CC2)O)O)C[NH+](C)C C11816626
CC(C)(C[NH2+]C[C@@H](COc1ccccc1)O)C[NH2+]C[C@@H](COc2ccccc2)O C06052993
CCCCNC(=O)C[NH+](C)Cc1ccc(cc1)c2[nH]c(=O)cc(n2)CC[NH3+] C23380224
CC(C)(COC[C@@H](C[NH2+]Cc1ccccc1)O)COC[C@@H](C[NH2+]Cc2ccccc2)O C26897818
c1ccc(cc1)C[NH2+]C[C@H](COCC2CCC(CC2)COC[C@@H](C[NH2+]Cc3ccccc3)O)O C26897830
COc1cc(c(cc1OC)Cc2cc(c(cc2CC[NH3+])OC)OC)CC[NH3+] C30769045
c1ccc(c(c1)F)S(=O)(=O)NCCCC[C@@H](C[NH2+][C@H]2CCc3cc(ccc3[C@@H]2Cc4cccnc4)O)[NH3+] C38320261
c1ccc(c(c1)F)S(=O)(=O)NCCCC[C@@H](C[NH2+][C@@H]2CCc3cc(ccc3[C@H]2Cc4cccnc4)O)[NH3+] C38320263
c1ccc(c(c1)F)S(=O)(=O)NCCCC[C@@H](C[NH2+][C@H]2CCc3cc(ccc3[C@H]2Cc4cccnc4)O)[NH3+] C38320265
C[C@H](CC(C[C@@H](C)O)[NH2+]CCCCCC[NH2+]C(C[C@H](C)O)C[C@H](C)O)O C38637387
c1ccc(cc1)OC[C@@H](C[NH2+]Cc2cccc(c2)C[NH2+]C[C@@H](COc3ccccc3)O)O C38637616
CC(C)(C)CCCCCC(=O)OC[C@@H](C[NH2+]Cc1ccc(cc1)C[NH3+])O C38656292
COc1ccc2c(c1)[nH]cc2CCNC(=O)CS[C@@H]3N[NH2+]NN3c4cccc(c4)Cl C39021651
CC(C)(C)NC(=O)[C@@H]1C[C@@H]2CCCC[C@@H]2C[NH+]1C[C@@H]([C@@H](CSc3ccccc3)[NH3+])O C39144504
C[C@@]12CC[C@@H](C1(C)C)[C@H]([C@H]2[NH+](CCO)CCO)[NH+](CCO)CCO C22029206
c1nc(c(c(n1)NCC[NH+]2CCCCC2)N)NCC[NH+]3CCCCC3 C40756223
c1ccc(cc1)N(c2ccccc2)Nc3c(c(nc[nH+]3)NCCCn4cc[nH+]c4)N C40778039
CC(C)(C)NC(=O)[C@@H]1C[C@H]2CCCC[C@@H]2C[NH+]1C[C@@H]([C@@H](CSc3ccccc3)[NH3+])O C44135661
CC[C@H](Cc1cc(c(c(c1)OC)O)c2cc(cc(c2O)OC)C[C@H](CC)[NH3+])[NH3+] C44404003
CC[C@H](Cc1cc(c(c(c1)OC)O)c2cc(cc(c2O)OC)C[C@@H](CC)[NH3+])[NH3+] C44404007
CCCC[C@H](CC)COc1cc(c(cc1C[C@@H](CO)[NH3+])OC)C[C@@H](CO)[NH3+] C44467493
CCCC[C@H](CC)COc1cc(c(cc1C[C@H](CO)[NH3+])OC)C[C@@H](CO)[NH3+] C44467500
c1ccc2c(c1)C=CC23CCN(CC3)C(=O)N[C@@H](CC4=c5ccccc5=[NH+]C4)C(=O)NCCCC[NH3+] C52594520
Cc1cc([nH+]c(c1)N)C[C@H]2C[NH2+]C[C@@H]2NCC[NH2+]Cc3cccc(c3)Cl C39036704
Cc1cc([nH+]c(c1)N)C[C@@H]2C[NH2+]C[C@@H]2NCC[NH2+]Cc3cccc(c3)Cl C40845868
Cc1cc([nH+]c(c1)N)C[C@@H]2C[NH2+]C[C@H]2NCC[NH2+]Cc3cccc(c3)Cl C40845870
Cc1cc([nH+]c(c1)N)C[C@H]2C[NH2+]C[C@@H]2NCC[NH2+]CCc3cccc(c3)F C40943287
Cc1cc([nH+]c(c1)N)C[C@@H]2C[NH2+]C[C@H]2NCC[NH2+]CCc3cccc(c3)F C40943289
Cc1cc([nH+]c(c1)N)C[C@@H]2C[NH2+]C[C@@H]2OCC[NH2+]CCc3cccc(c3)F C40977387
Cc1cc([nH+]c(c1)N)C[C@H]2C[NH2+]C[C@@H]2OCC[NH2+]CCc3cccc(c3)F C40977389
Cc1cc([nH+]c(c1)N)C[C@@H]2C[NH2+]C[C@@H]2OCC[NH2+]C[C@@H](c3cccc(c3)F)F C49054895
COc1ccc(c(c1)C[NH2+]CC[NH+]2CCCC2)OC[C@@H](C[NH+]3CCC(CC3)O)O C20877505
Cc1cc([nH+]c(c1)N)C[C@H]2C[NH2+]C[C@H]2N(C)CC[NH2+]CCc3cccc(c3)F C40934616
c1ccc2=[NH+]C([NH+]=c2c1)NC(=O)CCSCCC(=O)NC3[NH+]=c4ccccc4=[NH+]3 C63280597
CCN(CC)C(=O)CS[C@@H]1NN[C@@H](O1)[C@H](CC2=c3ccccc3=[NH+]C2)[NH3+] C63684367
COc1ccc2=[NH+][C@H]([NH+]=c2c1)C[NH2+]C[C@@H]3CN(c4c3cccc4)CCC(=O)N C63833068
Cc1cccc(c1)N2[C@H](N[NH2+]N2)SCC(=O)NCCC3=c4ccc(cc4=[NH+]C3)OC C64165520
CCOC(=O)CS[C@@H]1NN[C@H](O1)[C@H](CC2=c3ccccc3=[NH+]C2)[NH3+] C64428706
CC(C)[NH2+]C[C@H](Cn1ccc2c1cccc2OC[C@H](C[NH2+]C(C)C)O)O C32219250
CC(C)[C@@H](C(=O)N1CCC(CC1)C(=O)N[C@@H](C)C(=O)N[C@@H](C)c2ccccc2)[NH3+] C04084010
CC(C)(CO)[NH2+]Cc1cc(c(c(c1)Br)OCC(=O)N)OC C04223000
CC(CO)(CO)[NH2+]C[C@H](COc1ccc(cc1)OC(F)(F)F)O C03045605
C[NH+](C)CCCNC(=O)C(=O)Nc1c(c2c(s1)CCCC2)C(=O)N C06662056
CCOc1cc(cc(c1OCC(=O)N)Br)C[NH2+]C[C@H](C)O C08253731
COc1cc(cc(c1OC)Br)C[NH2+]CCNC(=O)c2c(non2)N C08469815
C[C@H](C[NH2+]Cc1cc(c(c(c1)Br)OCC(=O)N)OC)O C08535045
c1ccc(cc1)CCC[C@@]2(C(=O)NC(=O)N2)C3CC[NH+](CC3)C[C@@H](CO)O C12098598
C[NH+](CCc1ccccn1)[C@H]2[C@H](O[C@H]([C@H]2O)CO)CNC(=O)Nc3cccc(c3)Cl C20465899
C=CCNc1c2c(c(c(n1)NCC[NH3+])C#N)CCN(C2)Cc3ccccc3 C13511316
C[C@@H](CNCC[NH2+]Cc1cc(ccc1OCC(=O)NC(C)(C)C)Cl)O C20873533
c1ccc(cc1)N(CCC(=O)N)C(=O)C[NH+]2Cc3ccccc3C[C@H]2C(=O)N C22011379
CC1([NH+]=C(N=C(N1c2cccc(c2)CCCCC(=O)CCl)N)N)C C17040133
C[C@@H](c1ccccc1)NC(=O)[C@H](C)NC(=O)C2CCN(CC2)C(=O)[C@H](C(C)C)[NH3+] C38565026
CCOc1cc(ccc1OC(C)C)C[NH2+]CCNC(=O)c2c(non2)N C40744460
C[C@H]1CCCC[NH+]1CCCCNC(=O)C(=O)Nc2ccccc2CC(=O)N C41786750
Cn1c(c(c(n1)C(F)(F)F)[C@@H](CC(=O)N)[NH3+])Oc2cccc(c2)C(F)(F)F C44254158
CC(C)NS(=O)(=O)c1ccc(nc1)NNC(=O)NC2CC[NH+](CC2)C3CC3 C45410066
CC[NH+](CC)[C@H](Cc1ccccc1)CNC(=O)NNC(=O)C(=O)NC2CC2 C46266077
Cc1cccc(c1)N2CC[NH+](CC2)CC[C@@H](C)NC(=O)CNC(=O)N C46582379
CC(C)[C@H](C(=O)NCC[NH+]1CCN(CC1)c2ccccc2)NC(=O)N C46582646
Cc1cccc(c1)[C@@H](CC(=O)NC[C@@H](c2cccc(c2)OC)[NH+](C)C)NC(=O)N C46670750
Cc1cccc(c1)[C@H](CC(=O)NC[C@@H](c2cccc(c2)OC)[NH+](C)C)NC(=O)N C46670752
Cc1cccc(c1)[C@H](CC(=O)NC[C@H](c2cccc(c2)OC)[NH+](C)C)NC(=O)N C46670756
Cc1cccc(c1)[C@H](CC(=O)NC[C@@H](c2cccc(c2)F)[NH+](C)C)NC(=O)N C46671984
CCc1ccc(cc1)[C@@H](CNC(=O)C(=O)Nc2c(ccs2)C(=O)N)[NH+](C)C C47964336
CC[NH+](CC)[C@@H](CC(C)C)CNC(=O)C(=O)Nc1c(ccs1)C(=O)N C47970751
C[C@@H](CC[NH+](C)C)NS(=O)(=O)c1cc(cnc1NN)Br C49560657
CC[NH+](C)CCNS(=O)(=O)c1cc(cnc1NN)Br C54108894
C[C@H](c1ccccc1)[NH+]2CC[C@@H](C2)NC(=O)C(=O)Nc3ccccc3CC(=O)N C54939374
Cc1cccc(c1)N2CC[NH+](CC2)CC[C@@H](C)NC(=O)[C@@H](C)NC(=O)N C55994270
Cc1cccc(c1)N2CC[NH+](CC2)CC[C@H](C)NC(=O)[C@H](C)NC(=O)N C55994273
C[C@@H](C(=O)NC[C@@H](c1ccccc1OC)[NH+]2CCCCC2)NC(=O)N C56098206
C[NH+](CCCNC(=O)C(=O)Nc1ccccc1CC(=O)N)C2CCCCC2 C62127923
CCOc1cc(cc(c1OCC)Br)/C=N/[NH+]=C(/c2c(non2)N)\N C04689330
C[C@@H]1CCC[NH+](C1)CCCCNC(=O)[C@H](CCSC)NC(=O)N C63758374
Cc1cc(n[nH]1)C[C@H](C)[NH2+]C[C@@H]2CN(c3c2cccc3)CCC(=O)N C63883836
Cc1cc(n[nH]1)C[C@@H](C)[NH2+]C[C@H]2CN(c3c2cccc3)CCC(=O)N C63883838
c1ccc2=[NH+]CC(=c2c1)CCNC(=O)CSC3=NN[C@@H](S3)SCC(=O)N C64137914
C[NH+]1CCC(CC1)N(C)C[C@H](c2ccccc2)NC(=O)CCCCNC(=O)N C64511741
C1[C@@H]2[C@@H]([C@@H](S1)CCCCC(=O)NCCCCCC[NH3+])NC(=O)N2 C65734845
C[NH+](CCCNC(=O)Nc1cc(ccc1N2CCCCC2)C(=O)N)CCOC C65790242
C[C@H](c1ccc(c(c1)OC)OCCO)[NH2+]Cc2ccc(cc2)OCC(=O)N C65933117
CC(C)CCOc1cccc(c1)C[NH+]2CCNC(=O)[C@@H]2CC(=O)NN C66115359
CC(C)CCOc1ccc(cc1)C[NH+]2CCNC(=O)[C@@H]2CC(=O)NN C66115381
CC[C@H](C)[NH+](C)CCNC(=O)NCc1ccc(c(c1)OC)OCC(=O)N C66186486
Cc1ccccc1[C@H](CC(=O)NC2CC[NH+](CC2)CC(C)C)NC(=O)N C67265138
CC[NH+](CC)[C@@H](CNC(=O)C[C@H](c1ccccc1C)NC(=O)N)c2ccco2 C67275148
C[C@@H]1CCC[NH+](C1)C(C)(C)CNC(=O)C(=O)Nc2ccccc2CC(=O)N C67392820
Cc1ccc(cc1C(=O)N)NC(=O)C(=O)NC[C@H](c2ccc(o2)C)[NH+]3CCCC3 C67565704
C1CCCC(CC1)(CC(=O)NNC(=O)C2CC2)C(=O)[O-] C16479339
c1cc(c(cc1F)NC(=O)[C@@H]2CCC(=O)N2)C(=O)[O-] C19519699
Cc1ccc(cc1S(=O)(=O)[N-]c2cc(on2)C)N C20547242
Cc1cc(cc(c1C)S(=O)(=O)[N-]c2cc(on2)C)N C20565381
CC(C)N(CC(=O)N)C(=O)[C@@H]1CC=CC[C@@H]1C(=O)[O-] C35135208
Cc1c(c(n[nH]1)C)CC(=O)Nc2ccc(s2)C(=O)[O-] C35425427
Cc1c(c(nc(n1)C)SC[C@@H](C)C(=O)N)C(=O)[O-] C35659575
CCNC(=O)[C@H](C)NC(=O)CC1(CCCC1)C(=O)[O-] C36132612
C[C@H](C(=O)[O-])n1c2cccc(c2nc1c3ccncc3)N C36285376
CCC[C@@](C)(C(=O)[O-])NC(=O)c1c2ccccc2[nH]n1 C36337530
Cc1c(sc(c1C(=O)[O-])NC(=O)c2c[nH]nc2)C C36778246
C[C@](C1CC1)(C(=O)[O-])NC(=O)Nc2ccccc2OC C37367248
c1cc(c(cc1C(=O)[O-])NC(=O)[C@@H]2CSC(=O)N2)F C37587457
COc1ccc(cc1)Cc2c(n(c(=S)nn2)N)[O-] C04171361
C[C@@H]1CCCC[C@@H]1NC(=O)N2C[C@@H](C[C@@H]2C(=O)[O-])O C40550922
C1CCC(CC1)(C(=O)[O-])NC(=O)NC[C@@H]2CCCCO2 C42318014
C[C@@H]1CCCC[C@H]1CNC(=O)NC(=O)CCC(=O)[O-] C42869599
C1C[C@@H](COC1)CNC(=O)NC2CCC(CC2)C(=O)[O-] C44975689
CCCCC[C@H](C)NC(=O)N1C[C@@H](C[C@H]1C(=O)[O-])O C49104269
CC(C)(CCC(=O)[O-])NC(=O)NC[C@H]1CCCOC1 C50197282
Cc1ccc(c(c1[N-]S(=O)(=O)c2cnn(c2)C)C)N C50252614
C[C@@](c1ccccc1)(C(=O)[O-])NC(=O)NC[C@H]2CCCO2 C50279795
CC(C)(CCC(=O)[O-])NC(=O)N[C@H]1CCC[C@@H]1OC C50376550
CCC(CC)(CC(=O)N[C@@H]1CCCNC1=O)C(=O)[O-] C50397443
c1ccc2c(c1)cc(c(n2)N)Cn3c(=O)ccc(n3)[O-] C50818662
c1cnc(cc1C(=O)N)N2CCC(CC2)CCC(=O)[O-] C50924166
C[C@@H](CN(C)C(=O)N[C@H](C1CCCCC1)C(=O)[O-])O C51841201
C[C@@](c1ccccc1)(C(=O)[O-])NC(=O)[C@H]2CCC(=O)N2 C52878649
C[C@@](COC)(C(=O)[O-])Oc1cccc(c1C(=O)N)F C53199304
c1cc2c(cc1[N-]S(=O)(=O)c3c[nH]nc3)CCCN2 C54107718
C1CCC(C1)N(CCO)C(=O)N[C@H](C2CC2)C(=O)[O-] C54525424
c1ccc2c(c1)c(cn2Cc3ccoc3C(=O)[O-])C(=O)N C55331974
CCC1(C(=O)N(c2cc(ccc2O1)N)CC(=O)[O-])CC C58005099
[H]/N=C\1/NC(=O)/C(=C/c2ccc(cc2)OCC(=O)[O-])/S1 C05197478
COc1ccccc1NC(=O)N[C@@H](C2CC2)C(=O)[O-] C54504409
Cc1cc(cc(c1C)S(=O)(=O)[N-]c2ccon2)N C61685148
Cc1cc(c(cc1C)S(=O)(=O)[N-]c2cnoc2)N C61685193
CC(C)(C[C@@H](c1ccc2c(c1)oc(=O)[nH]2)O)CC(=O)[O-] C61825768
CC(C)(C[C@H](c1ccc2c(c1)oc(=O)[nH]2)O)CC(=O)[O-] C61825769
CC1CCC(CC1)NC(=O)NC(=O)C[C@H](C)CC(=O)[O-] C61832668
C[C@@H](CC(=O)NC(=O)NCC(F)(F)F)CC(=O)[O-] C61832680
C[C@@H]1CC[C@H](CN1C(=O)C[C@@H](C)CC(=O)[O-])C(=O)N C61836692
c1c2c(nc(c1C(=O)N)N3CC[C@H](C3)C(=O)[O-])CCC2 C62132880
CCc1cc(cc2c1n(c(=O)cc2)CC(=O)N)C(=O)[O-] C62321851
Cc1c(sc(c1C(=O)[O-])NC(=O)N[C@H](C)CC#N)C C62828825
CC1(CCN(CC1)C(=O)c2csc(n2)N)C(=O)[O-] C62842756
CC1(CCN(CC1)C(=O)NC2CCC(CC2)O)C(=O)[O-] C62842806
C[C@@]1(CCCN(C1)C(=O)c2csc(n2)N)C(=O)[O-] C62870205
CCC[C@]1(CCCN(C1)c2c(cccn2)C(=O)N)C(=O)[O-] C62875361
Cc1c(sc(n1)N)C(=O)N2CC[C@](C2)(C)C(=O)[O-] C62916099
CCOc1cc(cc(c1OCC(=O)N)Br)C[NH2+]Cc2ccco2 C04841931
CN(C)c1ccc(cc1)[C@H]2/C(=C(/c3ccccc3)\O)/C(=O)C(=O)N2CC[NH2+]CCO C05986015
CCn1c(c(cn1)C[NH+](C)CC(=O)Nc2c(c3c(s2)C[C@@H](CC3)C)C(=O)N)C C17082738
C[C@@H](C(=O)NC(=O)NCC(F)(F)F)[NH2+]CC1(CCCCC1)N2CCOCC2 C25229367
Cc1cc(nn1c2ccccc2)NC(=O)C[NH+](C)C[C@@H](c3ccc(cc3)O)O C39199889
c1ccc(cc1)C(=O)N2C[C@@H](C3(C2)CC[NH2+]CC3)C(=O)NCCc4c[nH]c5c4cccc5 C39597678
Cn1cccc1C(=O)N2C[C@H](C3(C2)CC[NH2+]CC3)C(=O)NCCc4c[nH]c5c4cccc5 C39597768
CNC(=O)Cc1ccccc1NC(=O)C(=O)NC[C@H](C2CCCCC2)[NH+](C)C C41642303
c1ccc(c(c1)NC(=O)C(=O)NC[C@H](C[NH+]2CCCCC2)O)SCC(F)(F)F C41642731
Cc1cc(ccc1NC(=O)C(=O)NC[C@@H](c2ccsc2)[NH+](C)C)C(=O)NC C41649241
c1cc(ccc1CNC(=O)[C@@H]2C[NH2+]C[C@H]2C(=O)NC[C@@H]3CCCO3)OC(F)(F)F C43222173
CCC(CC)[C@@H](CNC(=O)NN[C@@]1(CCS(=O)(=O)C1)C)[NH+]2CCCC2 C45533316
Cc1c(c(=O)[nH]c(=O)[nH]1)CCC(=O)NC[C@H](c2ccccc2Cl)[NH+]3CCCC3 C45819211
C[NH+](C)[C@H](CNC(=O)NNC(=O)COc1ccc(cc1)F)c2ccsc2 C46346826
c1cc(cc(c1)c2nc(cc(n2)[O-])c3ccncc3)C[NH+]4CCC(CC4)C[NH3+] C48071960
CC(=O)NCCNC(=O)C(=O)Nc1ccccc1C[NH+](C)C2CCCCC2 C48736407
CC(=O)NCC(=O)NCC(=O)NC[C@H](c1c(cccc1Cl)F)[NH+]2CCCC2 C49978467
C[C@H]1CCC[NH+](C1)C(C)(C)CNC(=O)C(=O)Nc2ccc(c(c2)C(=O)NC)F C50173931
CC(C)[NH+](C)CCCCNS(=O)(=O)c1cc(cnc1N)Br C50672672
CCC[C@@H](C)NC(=O)[C@H]1CCC[NH+](C1)CC(=O)NC(=O)NCC(F)(F)F C51053368
C[C@H](C(=O)NNC(=O)NCc1ccccc1C[NH+](C)C)Oc2ccc(cc2)F C54398701
C[C@@H]1CCc2c(cc(s2)C(=O)NNC(=O)NCCCCn3cc[nH+]c3)C1 C57378807
Cc1cccc(c1)OC[C@@H](CNC(=O)NCc2cc[nH+]c(c2)N3CCCC3)O C57481570
Cc1cccc(c1)OC[C@@H](CNC(=O)NC2CC[NH+](CC2)Cc3ccccn3)O C57482445
CNC(=O)c1ccc(c(c1)NC(=O)NC[C@H](c2ccsc2)[NH+](C)C)OC C57701764
CC1CC[NH+](CC1)[C@H](CNC(=O)NNC(=O)[C@@H]2CCCO2)c3ccccc3 C57854901
C[C@H](C(=O)Nc1c(ccs1)C(=O)N)[NH+](C)Cc2ccc(cc2)OC(F)F C26483213
c1cc(ccc1/C=C/C(=O)NCc2cc[nH+]c(c2)N3CCCCC3)OCC(=O)N C58414576
CC(=O)Nc1ccc(cc1)N2C(=O)C[C@H](C2=O)[NH2+]CCc3c[nH]c4c3cc(cc4)Cl C17094152
CS(=O)(=O)NCCNC(=O)NC[C@@H](c1cccc(c1)Cl)[NH+]2CCCC2 C48559357
C[C@H](C(=O)NCc1ccco1)NC(=O)NC[C@H](c2cccs2)[NH+]3CCCC3 C62521838
C[NH+](C)[C@H](CNC(=O)CCCC[C@H]1[C@H]2[C@@H](CS1)NC(=O)N2)c3ccco3 C63704152
c1ccc2=[NH+]CC(=c2c1)CCNC(=O)CC[C@H]3C(=O)Nc4ccccc4C(=O)N3 C63386828
COc1ccc(cc1)[C@H](CC[NH2+][C@H](CC2=c3ccccc3=[NH+]C2)C(=O)[O-])O C63952535
c1cc(c(nc1)NCCNC(=O)NC[C@@H]2CCC[NH+](C2)Cc3cccs3)C#N C64643870
Cc1ccc(cc1C)SCCC(=O)NNC(=O)NCCCn2cc[nH+]c2 C64886800
COc1ccc(c(c1)O)C[NH2+][C@@H]2CCN(C2)c3ccc(cn3)C(=O)NC4CC4 C65256991
c1cc(c([nH+]c1)N2CCCCC2)CNC(=O)N3CCC[C@H](C3)CCC(=O)N C66121552
Cc1c(c(n(n1)c2ccccc2)Cl)C(=O)N[C@H]3CCC[NH+](C3)CC(=O)N C66450745
Cc1ccc(cc1C(=O)NC(C)C)NC(=O)C(=O)N[C@H]2CC[NH+]3[C@@H]2CCCC3 C66719462
C[C@@H](C[NH+](C)CC(=O)c1c(n(c(=O)[nH]c1=O)CC(C)C)N)c2ccccc2 C66853910
c1ccc(c(c1)COc2cccc(c2)CN[C@@H]3CCC[NH+](C3)CC(=O)N)C#N C66905481
COc1cc(ccc1OC[C@H]2CCCO2)C[NH2+][C@@H](c3ccc(cc3)F)C(=O)N C66939517
C[NH+](C)C1(CCCC1)CNC(=O)CCCC[C@@H]2[C@@H]3[C@@H](CS2)NC(=O)N3 C67200100
C[NH+](CCNC(=O)C(=O)Nc1ccc2c(c1)NC(=O)CS2)Cc3ccccc3 C67379876
COc1cc(ccc1OCC(=O)N)C[NH2+]Cc2csc(n2)c3ccco3 C67452183
CC1(CC(CC([NH2+]1)(C)C)NC(=O)C(=O)Nc2cc(ccc2OCCOC)F)C C67489250
CCCC[NH+]1Cc2cccc(c2C1)NC(=O)C(=O)N3CCC(CC3)CC(=O)N C67530602
C[NH+](C)[C@@H](CNC(=O)CCCC[C@@H]1[C@@H]2[C@@H](CS1)NC(=O)N2)c3ccco3 C67595160
CC1CC[NH+](CC1)C[C@@H](CNC(=O)NC[C@H](CC(C)C)N2CCOCC2)O C67614307
c1ccc(cc1)CN2C(=O)[C@H]3[C@@H]([NH2+][C@@]4([C@@H]3C2=O)c5ccccc5NC4=O)CC(=O)[O-] C04593936
Cc1cc2c(c(=O)n1Cc3cccnc3)[C@@H](C(=C(O2)N)C#N)c4ccc(c(c4)OC)O C02253729
C/C(=N/NC(=O)CNC(=O)[C@@H]1COc2ccccc2O1)/c3cccc(c3)O C05175536
CCn1c(c(cn1)NC(=O)c2c(c(nn2C)C(F)(F)F)Br)C(=O)N C02782580
Cc1c(sc(c1C(=O)O[C@H](C)C(=O)NC(=O)NC)NC(=O)C2CC2)C C07283281
Cc1c2c(ncnc2sc1C(=O)N3CCC[C@H]3CO)N[C@H]4CCCCNC4=O C12127002
CC[C@]1(C(=O)N(C(=O)N1)NC(=O)c2c(c(c([nH]2)C)C(=O)C)C)c3ccccc3 C12756315
c1cc(c(cc1O)O)/C=C\2/C(=O)N(C(=O)S2)CC(=O)Nc3nccs3 C15050721
C[C@]1([C@@H]2[C@@H]([C@H]([NH2+]1)c3cccc(c3O)OC)C(=O)N(C2=O)c4cccc(c4)Cl)C(=O)[O-] C15276098
CCOC(=O)c1c(c(c(s1)NC=C2C(=O)NC(=S)NC2=O)C#N)C C06294455
CCN1C(=O)C(=CNNC(=O)c2ccccc2O)C(=O)N(C1=S)CC C05576605
CC(C)Oc1ccc(cc1[C@H]2c3c(c(=O)cc(o3)CO)OC(=C2C#N)N)OC C20071475
Cc1c(c(sn1)NC)C(=O)NCCCN2C(=O)C3(CCCC3)NC2=O C21122659
CC[C@@]1(C(=O)N(C(=O)N1)NC(=O)c2ccc3c(c2)nc[nH]3)c4ccccc4 C23954059
Cn1c[nH+]c(c1Cl)S(=O)(=O)[N-]NC(=O)c2cc(c[nH]2)Br C26535351
C[C@@]1(C(=O)N(C(=O)N1)CC(=O)N2CCC(CC2)C(=O)N)c3cccc4c3cccc4 C32178294
CS(=O)(=O)N1Cc2ccccc2C[C@H]1C(=O)NNC(=O)c3c[nH]c4c3cccc4 C32779937
c1cc(ccc1[C@H]2[C@@H]3[C@@H](C(=O)N(C3=O)C4CCCCC4)ON2CCC(=O)N)O C33580494
COc1cccc(c1OC)[C@H]2c3c(nc[nH]3)C[C@@H](N2)C(=O)NC[C@@H]4CCCO4 C35918701
CCNC(=O)C1(CCCCC1)NC(=O)CNC2=NS(=O)(=O)c3c2cccc3 C40135067
Cc1cc2c(c(=O)n1CCO)[C@@H](C(=C(O2)N)C#N)c3cc(ccc3OC)OC C40569096
c1ccc2c(c1)CCN(C2)c3cncc(n3)/C(=[NH+]\N=C(/N4CCOCC4)\[S-])/N C44552083
C[C@H]1CCc2ccccc2N1CC(=O)c3c(n(c(=O)[nH]c3=O)CCOC)N C45343963
Cc1ccc(cc1NC(=O)C(=O)NCCCO)c2nnc3n2CCCCC3 C48602127
c1cc(sc1)C(=O)/N=c\2/[nH]c(cs2)CC(=O)N3CCO[C@H](C3)C(=O)N C50856875
Cc1c(cnn1c2ccc(cc2)F)[C@@H](C)NC(=O)N3CCO[C@@H](C3)C(=O)N C51687556
Cc1c(c(n2c(n1)c(cn2)C(=O)N)C)CCC(=O)N(C)Cc3ccc(cc3)O C52963897
CC(C)Oc1ccc(cc1NC(=O)C(=O)N2CCC(CC2)CC(=O)N)C#N C54877759
Cc1ccc(cc1)/C=C\S(=O)(=O)NNC(=O)N[C@H]2CCS(=O)(=O)C2 C57125060
Cc1ccc(cc1)[C@@]2(C(=O)N(C(=O)N2)CC(=O)N(CC(=O)N)C3CCCC3)C C58396126
c1ccc(cc1)c2c(cn(n2)c3ccccc3)C(=O)NNC(=O)C(=O)NC4CC4 C08392396
COc1cc(ccc1OCC(=O)N)[C@@H]2CC(=O)Nc3c2ncn3c4ccccc4 C31820049
COc1cc(ccc1OCC(=O)N)[C@H]2CC(=O)Nc3c2ncn3c4ccccc4 C31820054
CC(=O)N[C@]1(c2c(=O)[nH]c(=O)n(c2NC1=O)Cc3ccccc3)C(F)(F)F C01840310
Cc1cccc(c1NC(=O)CO/N=C(/c2ccc(nc2)n3c(cc(n3)C)C)\N)C C63864151
C[C@@H](c1ccc2c(c1)CCCC2)NC(=O)CC[C@@H]3NC(=NO3)c4[nH]ncn4 C64121202
CNC(=O)c1cc(ccc1F)NC(=O)CN2C(=O)C3(CCCC3)NC2=O C64451593
CC[NH+](CC)c1ccc(cc1)[C@H]2CC(=C3C(=O)N(C(=O)N(C3=O)C)C)NN2 C64788302
CCS(=O)(=O)N1CCc2c(cccc2NC(=O)N[C@@H]3CCCCNC3=O)C1 C66173543
Cc1ccc(c(c1NC(=O)C)C)NC(=O)NC2CCN(CC2)C(=O)OC C66364645
Cc1ccsc1C(=O)NNC(=O)CCN2C(=O)C3(CCCC3)NC2=O C66557809
C[C@H]1CCC[C@H](C1)NC(=O)CN2CCN(CC2)[C@@H](C)C(=O)NC(=O)NC C66566754
Cc1ccsc1C(=O)NNS(=O)(=O)c2cc([nH]c2)C(=O)N3CCCC3 C66588883
C[C@H]1CCC[C@H](C1)NC(=O)CN2CCN(CC2)C(=O)NCCNC(=O)C C66688519
C[C@@H](C(=O)N1CCN(CC1)CC(=O)N2CCCc3c2cccc3)NC(=O)N C66856511
Cc1c(cco1)C(=O)NC2CCN(CC2)[C@@H](C)C(=O)NC(=O)NC(C)(C)C C66891010
Cc1c(c(n2c(n1)cc(=O)[nH]2)C)CC(=O)Nc3c(ccs3)C(=O)NC4CC4 C67020459
Cc1c(cco1)C(=O)NC2CCN(CC2)C(=O)NCCNC(=O)C(C)C C67042285
C[C@@H](c1ccc(c(c1)OC)OC)NC(=O)C2CCC3(CC2)C(=O)NC(=O)N3 C67267213
C[C@@H](Cc1cnccn1)NS(=O)(=O)c2c(c3c(s2)C[NH2+]CC3)C(=O)[O-] C67654938
CCCc1nnc(n1CC(=O)[O-])S[C@@H](C)C(=O)NC(=O)NC(C)(C)C C13018383
Cc1ccc(cc1)c2nnc(n2CCC(=O)[O-])SCC(=O)NC(=O)NC C13033468
C[C@H](C(=O)NC(=O)NC)Sc1nc2cc(ccc2c(=O)n1CCCOC)C(=O)[O-] C13033907
CNC(=O)NC(=O)CSc1nc2cc(ccc2c(=O)n1C[C@H]3CCCO3)C(=O)[O-] C13053121
CCNC(=O)NC(=O)[C@@H](C)Sc1nnc(n1CCC(=O)[O-])c2cccs2 C13192471
CC[C@H](C)NC(=O)NC(=O)CSc1nc2nc(c(c(n2n1)C)CCC(=O)[O-])C C13210426
CCNC(=O)NC(=O)CSc1nnc(n1[C@@H](C)C(=O)[O-])c2cccs2 C13232887
c1cc(ccc1c2nnc(n2CCC(=O)[O-])SCC(=O)NC(=O)NC3CC3)F C13233176
c1ccc(cc1)c2nc(cs2)CNC(=O)N[C@@H](CC(=O)N3CCCC3)C(=O)[O-] C13244504
c1cc(sc1)c2nc(cs2)CNC(=O)N[C@H](CC(=O)N3CCCC3)C(=O)[O-] C13245446
Cc1c2c(ncn(c2=O)Cc3ccc(cc3[N+](=O)[O-])C(=O)N)sc1C(=O)[O-] C13418533
c1ccc2c(c1)OC[C@H](O2)C(=O)NNC(=O)CC3(CCCCC3)C(=O)[O-] C16479395
c1ccc(c(c1)N2C(=O)/C(=C/NNC(=O)c3ccncc3)/C(=NC2=S)[O-])Cl C09044822
Cc1cc(n(n1)c2[nH]c3c(c(=O)n2)CCC3)NC(=O)[C@H]4CC=CC[C@H]4C(=O)[O-] C20830725
CCOc1ccccc1OCC(=O)NNC(=O)[C@@H]2CC=CC[C@H]2C(=O)[O-] C24150698
c1cc(ccc1n2c(cc(nc2=O)[O-])NC(=O)CSc3[nH]cnn3)Cl C06132746
Cc1cc(nc(n1)SCC(=O)Nc2cc(=O)[nH]c(=O)n2Cc3ccco3)[O-] C01913377
CCOC(=O)c1c(c(sc1NC(=O)CSc2c(=O)[nH]c(nn2)[O-])C)C C02475919
c1ccc2c(c1)N/C(=C(\C#N)/C(=O)COC(=O)c3cc(=O)[nH]c(n3)[O-])/S2 C03332149
c1cc(cc(c1)Cl)N2[C@@H](CC(=NC2=O)[O-])NC(=O)CSc3[nH]ncn3 C38784528
CC(C)S(=O)(=O)c1ccc(c(c1)N2CC[NH2+][C@@H](C2)[O-])[N-]S(=O)(=O)OC C39482918
Cc1c(sc(n1)C)C(=O)C2=C(C(=O)N([C@@H]2c3ccc(cc3)OCC(=O)N)CC=C)[O-] C40028690
CCOc1cc(ccc1O)[C@@H]2C(=C(C(=O)N2CCCO)[O-])C(=O)c3ccc(o3)C C40046755
Cc1c(c(c2ccccc2n1)NNC(=O)C[C@H]3CCS(=O)(=O)C3)CC(=O)[O-] C41496009
c1ccc(cc1)Oc2cccc(c2)[C@H]3[C@H]4[C@@H](C(=NC4=O)[O-])ON3CC(=O)N C33593927
Cc1ccc(cc1)[C@]2(C(=O)N(C(=O)N2)CC(=O)Nc3[n-]c(c(n3)C#N)C#N)C C45580669
CCNc1nnc(s1)SCc2[nH]c(=O)c3c(c(oc3n2)C)C(=O)[O-] C13405865
c1ccc(c(c1)OCC(=O)[O-])OS(=O)(=O)c2ccc3c(c2)[nH]c(=O)[nH]3 C13197074
COc1ccccc1N/C(=C(\C#N)/C(=O)CN2C(=O)C3(CCCCC3)NC2=O)/[O-] C50922643
CCCCN/C(=C(\C#N)/C(=O)CN1C(=O)[C@@]2(CCCC[C@@H]2C)NC1=O)/[O-] C51009832
COc1ccc(cc1)N/C(=C(\C#N)/C(=O)CN2C(=O)C3(CCCCC3)NC2=O)/[O-] C51031637
Cn1c(c(c(=O)n(c1=O)C)/C(=C(\C#N)/C(=O)COc2cccc(c2)Cl)/[O-])N C51067544
C[C@H](/C(=C(/C#N)\C(=O)c1c(n(c(=O)n(c1=O)C)C)N)/[O-])Sc2ccccc2 C51068263
Cc1cc(cc(c1)OCC/C(=C(/C#N)\C(=O)c2c(n(c(=O)n(c2=O)C)C)N)/[O-])C C51068708
c1ccnc(c1)c2nc([nH]n2)/N=C(/c3cccc(c3)NC(=O)[C@@H]4CCCO4)\[O-] C48288715
CCOc1cccc(c1)/C(=C(/C#N)\C(=O)c2c(n(c(=O)n(c2=O)C)C)N)/[O-] C54811435
CCOC(=O)C1=C(N2C(=O)[C@H](SC2=C([C@@H]1c3ccc(cc3)C)C#N)CC(=O)[O-])N C59293951
c1ccc(c(c1)CNC(=O)c2ccc3c(c2)nc(=S)[nH]c3[O-])Cn4cncn4 C60626845
Cc1cc([nH]c(=O)c1CNC(=O)c2cccc(c2)n3c(=O)ccc(n3)[O-])C C61367767
Cc1c(nnc(c1C(=O)NC[C@H](COc2ccc(cc2)[N+](=O)[O-])O)[O-])C C63314614
c1cc(ccc1[C@@H]2[C@@H]3C(=NC(=O)NC3=O)NC4=C2C(=O)CCC4)OCC(=O)[O-] C63637560
CC(C)Cc1nc(cs1)/C(=C(\C#N)/C(=O)c2c(n(c(=O)n(c2=O)C)C)N)/[O-] C64101484
C[C@@H]1C(=O)N(N=C(N1)/C(=N/c2[nH]nc(n2)c3ccccn3)/[O-])c4ccccc4 C64372299
C#CCNC(=O)CNC(=O)c1ccc2c(c1)nc(=S)n(c2[O-])Cc3ccco3 C50666284
C[C@@H](c1cccc(c1)[N-]S(=O)(=O)C)NC(=O)NC2CCN(CC2)C(=O)OC C66364552
C[C@@H](C(=O)NNC(=O)c1c(cn(n1)c2ccccc2)[O-])OC[C@H]3CCCCO3 C66897834
C[C@H](C(=O)NNC(=O)c1c(cn(n1)c2ccccc2)[O-])OC[C@H]3CCCCO3 C66897835
CC(=O)C1=C(NC(=S)N[C@@H]1c2cccc(c2)OCCC(=O)[O-])C(=O)OC C67028990
c1cnc(nc1N2CCC[C@@H](C2)O)N3CCC(CC3)c4cc([nH]n4)CC(=O)[O-] C67447230
c1cnc(nc1N2CCC[C@H](C2)O)N3CCC(CC3)c4cc([nH]n4)CC(=O)[O-] C67447231
CC(C)C[C@@H](C(=O)N[C@H]1C[C@](C[C@H]([C@@H]1O)O)(C(=O)N[C@H]2CCCNC2=O)O)[NH2+]C C03840198
CCOC(=O)C[NH2+][C@H](C1CCCCC1)C(=O)N2CC[C@H]2C(=O)NCc3ccc(cc3)C(=[NH2+])NO C03831825
c1cc(cc(c1)F)NC(=O)N[C@H]2CCN([C@@H](C2)C(=O)N[C@@H](CC3CCCCC3)C(=O)N)C(=O)[C@H]4CCC[NH2+]4 C04221919
CCc1ccc2c(c1C(=O)OC)cc3c(c2O)C(=O)c4c(ccc(c4C3=O)NCC[NH3+])NCC[NH3+] C05386487
C[C@H](C[NH2+]CCNc1ccc(c2c1C(=O)c3c(ccc(c3C2=O)O)O)NCC[NH2+]C[C@@H](C)O)O C05386711
C[C@@H](C[NH2+]CCNc1ccc(c2c1C(=O)c3c(ccc(c3C2=O)O)O)NCC[NH2+]C[C@H](C)O)O C05386712
CC1(NC(=[NH2+])NC(=[NH2+])N1c2cccc(c2)OCCCOc3ccc(cc3)NC(=O)CBr)C C08627516
c1cc(cnc1)c2ccc(s2)S(=O)(=O)N[C@H]3CCN(C3=O)Cc4cc(ccc4N)C(=[NH2+])N C13800344
COc1cc(cc(c1OCC(=O)N)Br)C[NH2+]CCNC(=O)c2c(non2)N C16195357
C1[C@H](C(=O)NC(=O)N1CCCCCCCCCCN2C[C@@H](C(=O)NC2=O)C(=[NH2+])N)C(=[NH2+])N C16958507
C[C@H](C[NH2+]CCNc1ccc(c2c1C(=O)c3c(ccc(c3C2=O)O)O)NCC[NH2+]C[C@H](C)O)O C17124445
CC1(CC(CC([NH2+]1)(C)C)NC(=O)CSc2nnc(n2N)N/N=C/c3cccc(c3)O)C C20915705
CC1(CC(CC([NH2+]1)(C)C)NC(=O)CSc2nnc(n2N)N/N=C/c3c4ccccc4ccc3O)C C20916971
c1cc2c(cc1N)[nH+]c3cc(ccc3c2NCCNC(=O)CCCC[C@H]4[C@@H]5[C@@H](CS4)NC(=O)N5)N C22047734
c1cc2c(cc1N)[nH+]c3cc(ccc3c2NCCNC(=O)CCCC[C@@H]4[C@@H]5[C@@H](CS4)NC(=O)N5)N C22047739
c1ccc(c(c1)C(=O)Nc2ccc(cn2)Cl)NC(=O)c3ccc(cc3OCCC[NH3+])N4CC[C@H](C4)[NH3+] C28825289
Cc1ccc(nc1)C(CNc2ccc(c(c2F)CC(=O)NCCONC(=[NH2+])N)C#N)(F)F C29042446
c1cc2c(cc1N)[nH+]c3cc(ccc3c2NCCNC(=O)CCCC[C@@H]4[C@H]5[C@@H](CS4)NC(=O)N5)N C34704431
c1cc2c(cc1N)[nH+]c3cc(ccc3c2NCCNC(=O)CCCC[C@H]4[C@H]5[C@@H](CS4)NC(=O)N5)N C34704432
c1ccc2=[NH+]C(=O)C(=c2c1)NN[C@@H](COCC(=O)NNC3=c4ccccc4=[NH+]C3=O)O C16662281
c1nc2c(nc(nc2n1[C@H]3[C@@H]([C@H]4[C@H](O3)CO[P@](=S)(O4)O)O)NCCCCCC[NH3+])N C38580948
CCOc1ccc(cc1)[C@H]2[C@@H](N[NH2+]N2c3c(non3)N)C(=O)N/N=C/C4=c5ccccc5=[NH+]C4 C38661854
CCOc1ccc(cc1)[C@@H]2[C@H](N[NH2+]N2c3c(non3)N)C(=O)N/N=C/C4=c5ccccc5=[NH+]C4 C38661856
COc1ccc2c3c1O[C@H]4[C@@]3(CCN(C2)c5nc(nc(n5)OCC[NH3+])OCC[NH3+])C=C[C@@H](C4)O C39293318
COc1ccc2c3c1O[C@@H]4[C@]3(CCN(C2)c5nc(nc(n5)OCC[NH3+])OCC[NH3+])C=C[C@@H](C4)O C39293320
Cc1cc(nc(n1)N/C(=N/C(=O)CS[C@@H]2NC(=[NH+]N2)N)/NCCc3c[nH]c4c3cc(cc4)Cl)C C39355716
Cc1c\2c(oc1C(=O)NNC(=O)COc3ccc(cc3Cl)Cl)CC(C/C2=N\NC(=[NH2+])N)(C)C C39856045
c1ccc(cc1)n2c3c(cn2)c(nc(n3)NCC[NH2+]CCO)Nc4ccc(cc4)C(=O)N C41026080
c1ccc(cc1)n2c3c(cn2)c(nc(n3)NCC[NH2+]CCO)Nc4c(c5c(s4)CCC5)C(=O)N C41026323
C[NH+](C)CCNc1nc(c(c(n1)Nc2c(c3c(s2)CCCC3)C(=O)N)[N+](=O)[O-])N C41026384
c1cn(c[nH+]1)CCCNc2nc(c(c(n2)Nc3c(c4c(s3)CCCC4)C(=O)N)[N+](=O)[O-])N C41026391
C[NH+](C)CCNc1nc(c(c(n1)Nc2c(c3c(s2)CCC3)C(=O)N)[N+](=O)[O-])N C41301852
c1cn(c[nH+]1)CCCNc2nc(c(c(n2)Nc3c(c4c(s3)CCC4)C(=O)N)[N+](=O)[O-])N C41301880
c1nc2c(nc(nc2n1[C@H]3[C@@H]([C@H]4[C@H](O3)CO[P@@](=S)(O4)O)O)NCCCCCC[NH3+])N C42854050
c1cc(c(cc1)O)/C=N/NC(=[NH2+])c2nonc2NCNc3nonc3C(=[NH2+])N/N=C/c4c(cccc4)O C16449029
Cc1cc(c(c(c1C(=O)Oc2cc(c(c(c2C)O)C(=O)OC)C)O)C[C@@H](CO)[NH3+])O C44463971
C/C=C/C=C/C=C\C(=O)N[C@@H]([C@@H](C)[NH3+])C(=O)O[C@@H](c1c[nH]c2c1ccc(c2)Cl)[C@@H]3C(=O)NCC(=O)N3 C44606392
C/C=C/C=C/C=C\C(=O)N[C@H]([C@@H](C)[NH3+])C(=O)O[C@@H](c1c[nH]c2c1ccc(c2)Cl)[C@@H]3C(=O)NCC(=O)N3 C44606396
C/C=C/C=C/C=C\C(=O)N[C@@H]([C@H](C)[NH3+])C(=O)O[C@@H](c1c[nH]c2c1ccc(c2)Cl)[C@@H]3C(=O)NCC(=O)N3 C44606400
Cc1c2cc(cnc2[nH]n1)c3cc(c(nc3c4ccoc4C)N)OC[C@H](CC5=c6ccccc6=[NH+]C5)[NH3+] C52569915
Cc1c2c([nH]n1)ncc(n2)c3cc(c(nc3c4ccoc4C)N)OC[C@H](CC5=c6ccccc6=[NH+]C5)[NH3+] C52569916
Cc1c2cc(ncc2[nH]n1)c3cc(c(nc3c4ccoc4C)N)OC[C@H](CC5=c6ccccc6=[NH+]C5)[NH3+] C52569918
Cc1c2c([nH]n1)ncc(n2)c3cc(c(nc3c4ccoc4C)N)OC[C@H](CC5=c6ccccc6=[NH+][C@H]5C#N)[NH3+] C52569921
CCc1c(c(nc([nH+]1)N)N)c2ccc(cc2)OCCCCNC(=O)CCCC[C@@H]3[C@@H]4[C@H](CS3)NC(=O)N4 C22066218
CCc1c(c(nc([nH+]1)N)N)c2ccc(cc2)OCCCCNC(=O)CCCC[C@H]3[C@@H]4[C@@H](CS3)NC(=O)N4 C22066222
CCc1c(c(nc([nH+]1)N)N)c2ccc(cc2)OCCCCNC(=O)CCCC[C@@H]3[C@@H]4[C@@H](CS3)NC(=O)N4 C22066225
CCc1c(c(nc([nH+]1)N)N)c2ccc(cc2)OCCCCNC(=O)CCCC[C@@H]3[C@H]4[C@@H](CS3)NC(=O)N4 C35653066
CCC[NH+](CCC)C[C@@H]1[C@@H](NNN1c2c(non2)N)C(=O)N/N=C/C3=c4ccccc4=[NH+]C3 C63426947
CCC[NH+](CCC)C[C@@H]1[C@H](NNN1c2c(non2)N)C(=O)N/N=C/C3=c4ccccc4=[NH+]C3 C63426949
CCC[NH+](CCC)C[C@H]1[C@H](NNN1c2c(non2)N)C(=O)N/N=C/C3=c4ccccc4=[NH+]C3 C63426950
Cc1ccc(cc1)[C@@H](CC(=O)[O-])NC(=O)[C@@H]2CCC=CC2 C13181608
Cc1ccc(cc1)[C@H](CC(=O)[O-])NC(=O)[C@H]2CCC=CC2 C13181617
Cc1ccccc1[C@H](C)NC(=O)CSCC(=O)[O-] C36965308
C[C@H]1CCC[C@H]([C@@H]1C)NC(=O)CSCCC(=O)[O-] C37405242
C[C@@H]1CCCC[C@@H]1NC(=O)CS[C@@H](C)C(=O)[O-] C37405427
C[C@H](CC(=O)[O-])NC(=O)c1cc2c(s1)CCCC2 C37412384
C[C@@H](CC(=O)[O-])NC(=O)C1(CCC1)c2ccccc2 C37457814
Cc1cccc(c1NC(=O)[C@H]2C[C@H]2C(=O)[O-])C(C)C C37517496
c1ccc2c(c1)C[C@H]2CNC(=O)CC3(CCCC3)C(=O)[O-] C37565144
CC[C@@H](CSc1nc(c(s1)CC(=O)[O-])C)O C37688285
c1cc(ccc1N(CC(=O)[O-])[C@@H]2CCCC[C@@H]2O)Cl C37692120
C[C@H](c1ccc(cc1F)F)NC(=O)[C@@H]2C[C@@H]2C(=O)[O-] C37793468
C1CC[C@@H]([C@H](C1)C(F)(F)F)NC(=O)CCC(=O)[O-] C37795316
C1C[C@@H](C[C@H](C1)NC(=O)CCC(=O)[O-])C(F)(F)F C37796302
C[C@](c1cccnc1)(C(=O)[O-])Nc2ccc(cc2)F C37955859
CC[C@H](CO)/N=C/C1=C(C[C@@H](CC1=O)c2ccccc2)[O-] C05062034
c1c2c(sc1CNC(=O)[C@H]3C[C@H]3C(=O)[O-])CCC2 C40626465
C[C@@H]1CCC[C@](C1)(C(=O)[O-])NC(=O)CCC2CCCCC2 C41033886
c1cc(c(c(c1)Cl)Cl)OC[C@@H](CC(=O)[O-])O C41379833
CN(C)c1ccccc1c2ccc(cc2)[C@H](C(=O)[O-])O C41663464
C[C@@](c1ccccn1)(C(=O)[O-])Nc2cccc(c2)C#C C41732443
C[C@@](c1ccncc1)(C(=O)[O-])Nc2ccc(c(c2)F)F C41756148
Cc1c(sc(n1)[S-])CC(=O)N[C@H](C)c2cccnc2 C41821919
c1ccc(cc1)[C@H]2C[C@H]2NC(=O)[C@@H]3CC=CC[C@@H]3C(=O)[O-] C44676628
Cc1cccc(c1)N/C(=C(\C#N)/C(=O)c2ccsc2)/[O-] C48541199
C[C@H](Cc1ccsc1)NC(=O)[C@@H]2CC=CC[C@@H]2C(=O)[O-] C49153969
c1cc2c(cc1Br)[nH]cc2C(=O)CCC(=O)[O-] C50165916
CC(C)(CCC(=O)[O-])NC(=O)[C@@H]1Cc2ccccc2S1 C50195651
C[C@@H](c1ccccc1F)NC(=O)C2(CCC2)C(=O)[O-] C50292136
C[C@@H](c1cccc(c1)F)NC(=O)C2(CCC2)C(=O)[O-] C50292144
C=CCN/C(=C(\C#N)/C(=O)c1csc2c1CCCC2)/[O-] C50849244
Cc1cccc(c1)CSC/C(=C(\C#N)/C(=O)NC)/[O-] C51350161
C[C@@H]([C@@H](c1ccc(cc1)OC(F)(F)F)O)C(=O)[O-] C52258986
CC[C@H]([C@@H](c1ccccc1OC(F)F)O)C(=O)[O-] C52261270
c1cc(c(cc1N[C@H](C2CC2)C(=O)[O-])C(F)(F)F)C#N C54522051
c1c(c(cc(c1NCc2cncs2)F)F)C(=O)[O-] C54771064
Cc1ccc(cc1C)[N-]S(=O)(=O)C[C@@H](C)CO C57545129
Cc1cccc(c1C)[N-]S(=O)(=O)C[C@H](C)CO C57545141
c1cc2c(cc1c3csc(n3)NCC(=O)[O-])CCCC2 C57600195
C[C@@H](c1ccc2ccccc2c1O[C@@H](C)C(=O)[O-])O C43630046
C[C@H](C(=O)[O-])Oc1c(cccc1Br)CO C43630197
CCOc1ccccc1NC(=O)CC[C@H]2CCC[N-]C2 C36757039
C[C@@](c1ccncc1)(C(=O)[O-])Nc2cc(c(c(c2)F)F)F C61122893
C[C@H](c1ccsc1)NC(=O)[C@@H]2CC=CC[C@@H]2C(=O)[O-] C61361977
c1cc(cc(c1)O[C@]2(CCCSC2)C(=O)[O-])CO C61589521
CC(C)(CC(=O)NC[C@@H]1Cc2c1cccc2)CC(=O)[O-] C61826466
C[C@@H](C[C@@H](c1ccc2c(c1)CCCO2)O)CC(=O)[O-] C61831233
C[C@@H](CC(=O)N[C@@H](C)c1ccccc1F)CC(=O)[O-] C61834713
C1CC[C@@H]([C@H](C1)C(=O)NCCC(F)(F)F)C(=O)[O-] C63099796
CC(C)N/C(=C(\C#N)/C(=O)[C@@H]1C[C@H]1c2cccc(c2)F)/[O-] C65651188
CC[NH+]1CCc2c(sc(c2C(=O)N)NC(=O)c3cc(ccc3C)C)C1 C04301442
CC[NH+]1CCc2c(sc3c2C(=N[C@H](N3)c4cc(cc(c4O)OC)Cl)O)C1 C04556399
c1cc2c(c(c1)N)C(=O)N(C2=O)CCNc3c(cc(c[nH+]3)C(F)(F)F)Cl C01401062
CC(C)Cc1c2c(c3c4c(c(ncn4)NCCC[NH3+])sc3n1)CCC2 C05429030
CC1(CC(CC([NH2+]1)(C)C)NS(=O)(=O)c2ccc3c(c2)sc(=O)[nH]3)C C04593817
c1cc(ccc1[C@H](C[NH+]2CCC3(CC2)C[C@H](c4cc(ccc4O3)O)O)O)Cl C12329819
COc1ccc2c(c1)[nH]cc2[C@H](C[NH+]3CCC4(CC3)C[C@@H](c5ccccc5O4)O)O C19563119
C[C@@H](c1ccccc1Cl)[NH2+]CC(=O)N2C[C@@H](Oc3c2cccc3)C(=O)N C24985846
CC(C)[C@H](c1cccs1)[NH2+]CC(=O)N2C[C@@H](Oc3c2cccc3)C(=O)N C29112890
c1cc(ccc1OCc2nc(cs2)C(=O)N[C@@H]3CCCC[C@H]3[NH3+])Cl C35957018
CCCNC(=O)NC(=O)C[NH+](C)[C@@H]1c2cc(cc(c2C[C@H]1O)Cl)Cl C36434841
CCC[NH+]1CCc2c(sc(c2C(=O)N)NC(=O)c3ccc(o3)Br)C1 C36629046
C[NH+]1CCc2c(sc(c2C(=O)N)NC(=O)c3cc(sc3Cl)Cl)C1 C04087189
CC1=C([C@@H](N2C(=[NH+]1)N=C(N2)c3cccs3)c4ccc(cc4)F)C(=O)N C00940742
c1ccc(cc1)CN2[C@H](N=NC2=S)C3=CNN([C@@H]3[NH3+])c4ccccc4 C39290025
Cc1cccc(c1)[C@H]2NN[C@@H]([NH+]2C)SCc3[nH]c(=O)c4ccccc4n3 C39352930
CC[C@@H](C)C(=O)N1C[C@H](C2(C1)CC[NH2+]CC2)C(=O)NCc3cc4ccccc4[nH]3 C39671446
C[NH+]1CCN(CC1)c2c(c(ncn2)Nc3ccccc3Br)N C40726274
C[NH+]1CCN(CC1)c2c(c(ncn2)Nc3cccc(c3)Br)N C40726394
c1cc(c(c(c1)Cl)[C@H](CNC(=O)N2CCC(CC2)C(=O)N)[NH+]3CCCC3)F C42951643
CC1(CC(CC([NH2+]1)(C)C)NC(=O)C(=O)Nc2ccccc2N3CCCCC3)C C48605076
CC(C)Oc1ccccc1NC(=O)C(=O)NC2CC([NH2+]C(C2)(C)C)(C)C C48605189
CC(C)[C@@H](C[NH+](C)C)NS(=O)(=O)c1ccc(cc1N)Br C49192984
CCC[C@H](C)NC(=O)[C@H]1CCC[NH+](C1)Cc2nc3ccccc3c(n2)N C51053331
CC[NH2+][C@H](c1cc2c(cc1Br)[nH]c(=O)[nH]2)[C@@H]3CCCCO3 C52094604
Cc1c(cccc1NC(=O)NC[C@@H](c2cccs2)[NH+](C)C)C(=O)NC C44177486
CC[C@@H]([C@@H](c1ccc(s1)Cl)Sc2n[nH]c(=O)n2C3CC3)[NH3+] C61594562
CCCn1c(=O)[nH]nc1S[C@@H](c2cccc(c2)Br)[C@H](C)[NH3+] C61594905
CCCn1c(=O)[nH]nc1S[C@@H](c2ccc(cc2)Br)[C@H](C)[NH3+] C61594909
CC[NH2+][C@H](c1ccc2c(c1)[nH]c(=O)[nH]2)c3ccc(cn3)Br C61862179
CC(C)(CNS(=O)(=O)c1cc(cc(c1Br)N)Cl)C[NH+](C)C C61881584
C[C@@H](C[NH+]1CCCC1)NS(=O)(=O)c2cc(cc(c2Br)N)Cl C61882331
CC(C)[C@@H](C[NH+](C)C)NS(=O)(=O)c1cc(cc(c1Br)N)Cl C61882349
CC[NH2+][C@H](c1cc2c(cc1Br)[nH]c(=O)[nH]2)[C@H]3CCCOC3 C62235152
c1ccc2=[NH+]CC(=c2c1)C[C@H]3N[C@@H](ON3)C(=O)NCc4ccc(cc4)F C63294893
CC1=c2cc(ccc2=[NH+][C@@H]1c3ccccc3F)CNC(=O)[C@@H]4CCCN(C4)C(=O)N C64636455
CC1(CC(CC([NH2+]1)(C)C)NC(=O)C(=O)Nc2ccc(c(c2)C(F)(F)F)F)C C65524528
C[C@@H](c1cccc(c1)N2CCCC2=O)NC(=O)NC3CC([NH2+]C(C3)(C)C)(C)C C65989522
C1CCC(C1)C[NH+]2CCC(CC2)NC(=O)N3CCC[C@H](C3)CCC(=O)N C66121711
C[C@@H]1CN(CCO1)[C@@H](CN/C(=[NH+]/CC=C)/N)c2c(cccc2Cl)F C66243210
c1cc(ccc1N2CC[C@@H](C2)CN/C(=[NH+]/C[C@@H]3CCCO3)/N)Br C66244531
C[NH+](C)[C@@H](CNC(=O)Nc1cc(c[nH]c1=O)C(F)(F)F)c2cccc(c2)F C66402959
c1ccc(c(c1)N2CC[NH+](CC2)CCCNC(=O)N[C@@H]3CCCC[C@H]3O)F C66717193
C[NH+](C)C1(CCCCC1)CNC(=O)NNC(=O)Cc2ccccc2F C66908465
Cc1ccc2[nH+]c(cn2c1)CNC(=O)NC[C@]3(CCCc4c3cccc4)O C66977378
Cc1[nH+]ccn1C[C@H](C)CNC(=O)NC[C@]2(CCCc3c2cccc3)O C66977931
C[C@@H](C(=O)NC(=O)NC(C)(C)C)[NH+]1CCC(CC1)[C@@H](c2ccc(cc2)Cl)O C67400708
C[C@H](C(=O)NC(=O)NC(C)C)[NH+]1CCC(CC1)[C@@H](c2ccc(cc2)Cl)O C67400926
c1ccc2cc(ccc2c1)[C@@H](CNC(=O)NCCc3cn4c([nH+]3)CCCC4)O C67457333
CN(C)c1c(ccc[nH+]1)CNC(=O)NC[C@H](c2ccc3ccccc3c2)O C67458233
C[C@@]12CC[C@H]([C@@]([C@H]1Cc3c(nc(s3)NC(=O)COC)[C@H]2CC(=O)NCCOC)(C)CO)O C04222469
CCOC(=O)CC(=O)CSc1[nH]c(=O)c(c(n1)N)NC(=O)c2ccc(cc2)C C05081851
CNC(=O)NC(=O)[C@@H](c1ccccc1)OC(=O)c2ccccc2NCCO C05279376
Cc1ccc(c(c1)NC(=O)COC(=O)C[C@H](c2ccccc2Cl)NC(=O)N)OC C05630379
c1ccc(c(c1)[C@H](CC(=O)OCC(=O)Nc2ccc(c(c2)F)F)NC(=O)N)Cl C05630391
c1ccc2c(c1)nc(c(n2)SCC(=O)NCCO)SCC(=O)NCCO C05949148
CN(C)c1cccc2c1cccc2S(=O)(=O)NCCCC[C@@H](C(=O)[O-])[NH3+] C02545087
c1cc(ccc1[C@H](CC(=O)OCC(=O)Nc2cc(ccc2F)F)NC(=O)N)Cl C07508518
c1cc(ccc1CNC(=O)COC(=O)CCC(=O)Nc2c(c3c(s2)CCC3)C(=O)N)Cl C02652983
c1ccc2c(c1)c(c(o2)C(=O)Nc3cccc(c3)F)NC(=O)C(=O)NCCOCCO C09705659
CSCC[C@@H](c1[nH]c2ccccc2n1)NC(=O)Cn3c(=O)c4ccccc4c(n3)C(=O)N C09715141
c1ccc(cc1)[C@H](CC(=O)OCC(=O)c2ccc3c(c2)NC(=O)CO3)NC(=O)N C11739270
c1ccc(cc1)[C@@H](CO)NC(=O)CCNC(=O)Cc2c3ccccc3c(=O)[nH]n2 C13690619
CCOc1cccc(c1)C(=O)NC(=S)Nc2ccccc2C(=O)NCCCO C14783888
Cc1ccc(cc1)[C@@H](CC(=O)OCc2nc(nc(n2)Nc3ccccc3)N)NC(=O)C C17148389
CSc1ccccc1NC(=O)COC(=O)C[C@H](c2ccccc2Cl)NC(=O)N C21139089
c1ccc(cc1)Oc2cccc(c2)[C@H](CC(=O)NCc3nnc4n3cccc4)NC(=O)N C25608606
c1ccc(cc1)C(=O)NCCNC(=O)CCCC[C@H]2[C@@H]3[C@H](CS2)NC(=O)N3 C31031665
Cc1cc(no1)NC(=O)[C@@H](C)SCC(=O)Nc2ccccc2CC(=O)N C32922903
c1ccc(c(c1)C(=O)NCC(=O)OCC(=O)Nc2c(c3c(s2)CCCC3)C(=O)N)F C36184345
Cc1ccc(cc1NC(=O)C(=O)NCCCNS(=O)(=O)C)NC(=O)C2CC2 C41854474
CCCn1c(=O)[nH]nc1S[C@@H](C(C)C)C(=O)Nc2c(ccs2)C(=O)N C42984572
Cc1c(cc(n1[C@@H](Cc2ccc(cc2)O)C(=O)NCCOC)c3cccc(c3)C#N)C(=O)N C43225964
Cc1cccc(c1C)O[C@H](C)C(=O)NNC(=O)NCCNC(=O)c2ccco2 C45562442
COCC(=O)Nc1cccc(c1)CNC(=O)NCCNc2c(cccn2)C#N C45732133
COCC(=O)Nc1ccc(cc1)NC(=O)NC[C@@H](COc2cccc(c2)F)O C46497187
C[C@H](CNC(=O)C(=O)Nc1ccc(c(c1)OCC(=O)N)OC)c2ccccc2 C48903135
Cc1cc(cc(c1)OS(=O)(=O)c2cccnc2)OCC/C=N/N=C(N)N C27320208
COC(=O)C[C@@H](c1ccc(cc1)F)NC(=O)C[C@@H](c2cccs2)NC(=O)N C52874377
c1cc(ccc1C(F)(F)F)OC[C@H](CNC(=O)NCCNC(=O)C2CC2)O C57478118
CC(C)Cn1c(c(c(=O)[nH]c1=O)N(CCOC)C(=O)CNc2ccccc2Br)N C11621346
c1ccc2c(c1)c(c[nH]2)C(=O)NCCC(=O)NNC(=O)COc3ccc(cc3)F C48066310
CC(C)NC(=O)C(=O)NNC(=O)CCNS(=O)(=O)/C=C/c1ccccc1 C61544451
CC(C)(C)OC(=O)NNC(=O)NCc1cccc(c1)C(=O)NC[C@@H]2CCCO2 C63315123
c1cc(ccc1[C@H]([C@@H](CO)NC(=O)NCCCOC2CCCC2)O)[N+](=O)[O-] C64242189
Cc1cccc(c1)OCC(=O)NNC(=O)NCc2cc(c(c(c2)OC)O)OC C65466046
CC(C)(C)OC(=O)N(CCNC(=O)C[C@@H](c1cccs1)NC(=O)N)C2CC2 C66674428
CCS(=O)(=O)NCCCNC(=O)Nc1cccc(c1)c2ccc(=O)[nH]n2 C66679820
CCCNC(=O)NC(C)(C)C(=O)N[C@H](C)c1cccc(c1)S(=O)(=O)NC C66748951
CC(C)n1c(n[nH]c1=S)CNC(=O)/C=C/c2ccc(cc2)OCC(=O)N C67071665
CCNC(=O)c1ccccc1NC(=O)CCCC[C@H]2[C@@H]3[C@@H](CS2)NC(=O)N3 C67163300
Cc1cc(nc(c1CNC(=O)Nc2ccccc2OCCC(=O)N)OC)C C67279648
CCOCCCNC(=O)NNC(=O)c1ccc(cc1NC(=O)c2ccoc2)F C67310211
CCOCCCNC(=O)NNC(=O)c1cccc(c1)NC(=O)[C@@H]2CCCO2 C67311515
c1cc(cc(c1)C(F)(F)F)CNC(=O)NNC(=O)CCCNC(=O)C2CC2 C67337449
Cc1ccc(cc1C(=O)N)NC(=O)C(=O)N[C@@H](CC(=O)OC)c2cccs2 C67494931
CC(C)(C)NC(=O)CNC(=O)NC[C@H](COc1c(cccc1OC)OC)O C67590516
CC(C)C(=O)NCCNC(=O)NCc1cccc(c1)NC(=O)[C@@H]2CCCO2 C67606242
C[C@H](c1cccc(c1)O)N(C)C(=O)NCc2ccc(c(c2)OC)OCC(=O)N C67627505
CC(=O)NCc1ccc(s1)C(=O)NNC(=S)Nc2ccccc2OC C67638073
C[C@H](C(=O)NNC(=O)CC1(CCCCC1)C(=O)[O-])Oc2ccccc2F C13254656
C[C@H](C(=O)NNC(=O)CC1(CCCCC1)C(=O)[O-])Oc2ccc(cc2)F C13255473
CCNC(=O)NC(=O)[C@H](c1ccccc1)Sc2nc(cs2)CC(=O)[O-] C13416132
CC(=O)C1=C(C(=O)N([C@@H]1c2cccc(c2)O)CCc3c[nH]c4c3cccc4)[O-] C17782822
CC[NH+](CC)[C@@H](c1cccc(c1OC)OC)c2c([nH]c(=S)nc2[O-])[O-] C20156092
c1cc(ccc1CCN2C(=O)/C(=C\c3ccc(c(c3)O)O)/C(=NC2=O)[O-])F C22242112
c1cc(sc1)S(=O)(=O)[N-]c2ccc(cc2)C(=O)N3CCC(CC3)C(=O)N C26114209
c1ccc(cc1)C(=O)/C(=C/2\C(=C[C@@](O2)(c3ccccc3)O)O)/C(=O)C(=O)[O-] C31909118
c1ccc(cc1)C(=O)/C(=C/2\C(=C[C@](O2)(c3ccccc3)O)O)/C(=O)C(=O)[O-] C31909125
C=C(c1ccncc1)NNC(=O)c2ccc(cc2)[N-]S(=O)(=O)c3cccs3 C06016084
CCOc1cc(ccc1O)[C@@H]2C(=C(C(=O)N2CCO)[O-])C(=O)c3ccccc3 C02481498
c1cc(c(cc1F)NC(=O)CSc2nc3c(s2)c(=O)[nH]c(n3)[O-])F C04987588
c1cc(ccc1[C@@H]2c3c(nc[nH]3)CCN2C(=O)NCC(=O)[O-])Br C36369857
c1c(csc1Br)C(=O)NC2(CCC2)c3[nH]cc(n3)C(=O)[O-] C37590833
C[C@@H](c1ccc(cc1)Br)NS(=O)(=O)c2c(cn[nH]2)C(=O)[O-] C37731865
CC(=O)C1=C(C(=O)N([C@H]1c2cccc(c2)O)CCc3c[nH]c4c3cccc4)[O-] C18057326
Cc1cccc(c1)N/C=C/2\C(=NNC2=O)c3c(=O)c4ccccc4n(c3[O-])C C03850392
c1ccc(cc1)C(CCNC(=O)/C=C\2/CC(=O)N=C(N2)[O-])c3ccccc3 C39371315
CC(C)S(=O)(=O)c1c(ccc(c1[O-])[C@@H](CC=O)NC=O)c2ccccc2O C39496819
CCCc1nnc(n1CC(=O)NNC(=O)c2cc(c(s2)CC)C)[S-] C12676638
CC(C)C[C@@H](C(=O)[O-])N1C(=O)/C(=C(\C)/c2cccc(c2)N)/SC1=S C39861837
Cc1cc(ccc1OC)C(=O)C2=C(C(=O)N([C@H]2c3ccc(cc3)O)CCCO)[O-] C40048630
CC(C)Oc1ccc(cc1)C(=O)C2=C(C(=O)N([C@H]2c3ccc(cc3)O)CCO)[O-] C40079232
CCOc1cccc(c1)C(=O)C2=C(C(=O)N([C@@H]2c3ccc(cc3)O)CCO)[O-] C40100846
C[C@@](C1CC1)(C(=O)[O-])NC(=O)Nc2c(cc(cc2Cl)Br)Cl C40545733
CCCC[C@@]1([C@H]2[C@@H]([C@@H]([NH2+]1)c3ccc(cc3)Oc4ccccc4)C(=NC2=O)[O-])C(=O)[O-] C43211270
c1cc(ccc1C(=O)[C@H](C#N)c2nc3cc(ccc3c(n2)[O-])Cl)C(=O)N C47372714
c1ccc(cc1)CN/C(=C(\C#N)/C(=O)c2cccc(c2)NC(=O)[C@@H]3CCCO3)/[O-] C49488835
COc1ccc(cc1)n2cc(c3c2[C@@H](CC(=O)N3)c4ccc(cc4)O)C(=O)[O-] C40310168
COc1ccc(cc1)n2cc(c3c2[C@H](CC(=O)N3)c4ccc(cc4)O)C(=O)[O-] C40310171
Cc1cc(nc(n1)/N=C(/NCCc2c[nH]c3c2cc(cc3)F)\N=C(\C(C)C)/[O-])C C18043297
C[C@H](/C(=C(\C#N)/C(=O)Nc1ccc(cc1)OC)/[O-])NC(=O)c2cccs2 C51031996
c1cc(ccc1NC(=O)c2cc3c(=O)[nH]c(nc3nc2)[O-])SC(F)F C53057534
c1c(c(oc1C(=O)[O-])Br)S(=O)(=O)NC2(CCCC2)CO C55329905
c1ccc(c(c1)CNC(=O)c2ccc3c(c2)nc(=S)[nH]c3[O-])n4ccnc4 C55696606
COCCOc1ccc(cc1)NC(=O)c2ccc3c(c2)nc(=S)[nH]c3[O-] C60630240
c1ccc(cc1)OCCC(=O)NNC(=O)c2ccc(nc2[O-])C(F)(F)F C61477909
c1ccc(c(c1)CNC(=O)c2c(c3c(ccs3)[nH]c2=O)[O-])C(F)(F)F C49409572
c1cc(cc(c1)C(F)(F)F)CNC(=O)c2c(c3c(ccs3)[nH]c2=O)[O-] C49409576
CCOc1ccc(cc1)c2c(sc3c2c(nc(n3)C)N[C@@H]([C@H](C)O)C(=O)[O-])C C62049097
CCOc1ccc(cc1)c2c(sc3c2c(nc(n3)C)N[C@H]([C@H](C)O)C(=O)[O-])C C62049098
[H]/N=C\1/CC(=NC(=C1C#N)SCC(=O)N(CCC)Cc2ccc(cc2)C)[NH-] C12600785
CCn1c(c2ccc(cc2nc1=S)C(=O)Nc3c(c(n[nH]3)C4CC4)C)[O-] C64347268
Cc1ccc(cc1[N-]S(=O)(=O)C)N/C=C/2\c3ccccc3C(=O)NC2=O C64372492
C#CCNC(=O)CNC(=O)c1c(cn(n1)c2ccccc2C(F)(F)F)[O-] C65319614
C[C@@H](/C(=C(\C#N)/C(=O)Nc1ccccc1Br)/[O-])NC(=O)C2CCC2 C66231139
Cc1cccc(c1)OC[C@@H](CNC(=O)c2cc(c(nc2[O-])SC)C#N)O C66322226
Cc1ccsc1C(=O)NNC(=O)c2ccc(c(c2)[N-]S(=O)(=O)C)F C66783196
C[C@@H](c1cccc(c1)[N-]S(=O)(=O)C)NC(=O)c2ccc(s2)CNC(=O)C C67163679
c1cc(ccc1c2nnc(n2CCC(=O)NCC(=O)NC3CC3)[S-])F C67509786
c1cc2c(cc1C(=O)[O-])c(c3c(n2)CCC3)NCCCO C04226651
Cc1cc(nc2c1c(c(s2)C(=O)[O-])N)C(F)F C06400177
CN(C)c1ccc(cc1)c2c(c(nc(c2C#N)[S-])N)C#N C16958555
Cc1cc(nc(n1)Sc2ccc(cc2Cl)N)[O-] C19845654
C[C@@H](C1CC1)Nc2cccc3c2c(=O)[nH]nc3[O-] C19915415
Cc1c(c(c(n1C)c2c(cccc2Cl)F)N)C(=O)[O-] C20268995
Cc1cc(nc(n1)Sc2ccc(c3c2nccc3)N)[O-] C35342322
CCCCc1nc2c(cccc2n1[C@H](C)C(=O)[O-])N C36282958
CC[C@H](C(=O)[O-])n1c2cccc(c2nc1CC(C)C)N C36283915
c1cc(c(cc1C#N)F)COc2ccc(cc2C(=O)[O-])N C37289661
c1ccc2c(c1)nc(o2)Sc3ccc(cc3C(=O)[O-])N C37933772
C[C@@](c1cccc(c1)O)(C(=O)[O-])Nc2ccccc2F C37962770
CC(=C1C(=CC(=O)C=C1[O-])[O-])[NH2+]Cc2ccccc2 C00098518
C[C@H](C12CC3CC(C1)CC(C3)C2)NC(=O)NCCC(=O)[O-] C40533458
Cc1cc(c(c(c1)C)c2c(noc2N)C(=O)[O-])C C41297036
CCC1CCC(CC1)(C(=O)[O-])Oc2cccc(c2)C(=O)N C41951092
c1cc(c(c(c1)F)C(=O)N)OC2(CCCC2)C(=O)[O-] C41963020
C[C@@H]1CCCC[C@@]1(C(=O)[O-])Sc2nnc(s2)N C41990729
Cc1cc(ccc1S[C@](C)(CC(C)(C)OC)C(=O)[O-])N C42009224
C[C@@](CC(C)(C)OC)(C(=O)[O-])Sc1ccc(cc1)N C42009489
C[C@](c1ccccc1F)(C(=O)[O-])Sc2ccc(cn2)N C42009720
C[C@@](c1ccc(cc1F)F)(C(=O)[O-])Sc2c(cccn2)N C42010289
C[C@@](c1c(cccc1F)F)(C(=O)[O-])Sc2c(cccn2)N C42010320
c1ccc2c(c1)CCC[C@]2(C(=O)[O-])Sc3c(cccn3)N C42010456
Cc1cccc(c1)[C@](C)(C(=O)[O-])Sc2c(cccn2)N C42010482
c1cc(ccc1c2cc([nH]n2)[O-])NC3CCS(=O)CC3 C42336897
CCN(C[C@H](C)C#N)c1ccc(c(c1)C(=O)[O-])N C44413287
C[C@@H](c1ccccc1NC(=O)[C@@H]2CC=CC[C@@H]2C(=O)[O-])O C49543453
Cc1ccccc1[C@H](CN)Sc2nc(cc(n2)[O-])C C43041094
Cc1cc(nc(n1)S[C@@H](c2cccs2)[C@@H](C)N)[O-] C43113355
C1CCC(CC1)(CC(=O)N[C@@H]2CCCC[C@H]2O)C(=O)[O-] C52005156
C[C@@H]1C[C@@H]1NC(=O)Nc2cc(ccc2C(=O)[O-])F C52296868
C[C@@H]1C[C@H]1NC(=O)Nc2cc(ccc2C(=O)[O-])F C52296872
C[C@H](CC(=O)[O-])NC(=O)N[C@@H](C)C1CCCCC1 C52344156
CCC(C)(C)NC(=O)N[C@](C)(c1ccccc1)C(=O)[O-] C52880067
CC1CCC(CC1)(CO)NC(=O)[C@@H]2CCCC[C@H]2C(=O)[O-] C53116794
c1cc(c(c(c1)F)N[C@H]2CCCNC2=O)C(=O)[O-] C54205466
C[C@H](CNC(=O)NC12CC3CC(C1)CC(C3)C2)C(=O)[O-] C54333649
Cc1ccc(c(c1)C)c2c(sc(n2)N)C(=O)[O-] C57536975
c1cc(sc1c2c(sc(n2)N)C(=O)[O-])Br C57634027
Cc1c(sc(n1)N)SCc2c(cco2)C(=O)[O-] C42373540
c1cc(c(cc1/C=C/c2cc(cc(=O)o2)[O-])O)O C18068118
Cc1cc(ccc1N[C@H]2c3ccccc3NC2=O)C(=O)[O-] C37120656
C[C@@](Cc1ccccc1)(C(=O)[O-])Sc2ccc(cn2)N C62181836
CCc1ccc2c(c1)c(c([nH]2)C(=O)[O-])CNC(=O)C3CC3 C62339826
Cc1cc(c(c(c1)C(=O)[O-])NC(=O)NC2CCCC2)C C62826020
CC[C@@H](C)NC(=O)Nc1c(c(c(s1)C)C)C(=O)[O-] C62827461
CN(c1ccc(cc1N)C(=O)[O-])C(=O)[C@@H]2C[C@H]3CC[C@@H]2C3 C62833379
Cc1cccc(c1)N/C(=C/2\C(=O)Nc3ccccc3O2)/[O-] C35512790
Cc1c(c(nc(n1)N)c2cc(cc(c2)Cl)Cl)C(=O)[O-] C66135084
C1C[C@@H]2C[C@H]1C[C@H]2C(=O)NNC(=O)/C=C/C(=O)[O-] C02027517
c1(c([nH]c(=O)[nH]c1=O)C(=O)[O-])I C01642475
Cn1c(nnc1SCC(=O)[O-])c2ccc(cc2)N C00112354
Cc1c(c[nH]n1)NC(=O)[C@H]2[C@H]3CC[C@@H]([C@@H]2C(=O)[O-])O3 C06412589
Cc1c2c(nc(n(c2=O)CCO)O)sc1C(=O)[O-] C17058818
Cn\1cc([nH]/c1=N\C(=O)[C@@H]2CNc3ccccc3O2)[O-] C19814191
c1ccc(c(c1)c2nnc(n2N)SCC(=O)[O-])F C19861476
c1ccc(cc1)n2c3c(cn2)c(n(c(=S)n3)N)[O-] C17751411
COc1cccc(c1OC)[C@@H]2C(=NS(=O)(=O)[N-]2)N C06556119
CC(C)[C@@](C)(CC(=O)N1CCC[C@H](C1)C(=O)N)C(=O)[O-] C35281430
CCc1nc(c(c(n1)S[C@H](C)C(=O)N)C(=O)[O-])C C35659833
CN(CC(=O)N)C(=O)CC1(CCCCC1)C(=O)[O-] C35720811
CCNC(=O)[C@@H](C)NC(=O)[C@H]1CC=CC[C@@H]1C(=O)[O-] C36132634
c1ccc2c(c1)c(c[nH]2)/C=C/3\C(=O)NC(=O)N=C3[O-] C03157652
C1CCC(C1)NC(=O)NC(=O)CSCC(=O)[O-] C36965327
c1cc(=O)n(cc1N)CCSc2nccc(n2)[O-] C37066083
c1cc2c(cc1[C@@H](CCCC(=O)[O-])O)oc(=O)[nH]2 C37308752
C/C=C/C=C/C(=O)NC1(CCC1)c2[nH]cc(n2)C(=O)[O-] C37590785
c1ccc(c(c1)N)OCc2cc(n3c(n2)ncn3)[O-] C38055978
C1CC[NH+](CC1)Cc2c(nc([nH]c2=O)[O-])C(=O)[O-] C36385349
C[C@H]1CCC[C@@](C1)(C(=O)[O-])Nc2c3c([nH]cn3)ncn2 C41035283
c1cnc(nc1)[N-]S(=O)(=O)c2cc(cs2)N C41043927
CC(C)c1ccc(c(=O)n1C[C@H](CO)O)C(=O)[O-] C41607634
Cc1c(c[nH]n1)CNC(=O)N2CCC[C@H](C2)C(=O)[O-] C42357392
Cc1c(sc(=O)[nH]1)S(=O)(=O)[N-]c2cc[nH]n2 C42414679
C[C@H](C(=O)NC)NC(=O)N1CCC[C@H](C1)C(=O)[O-] C42575470
C[C@H]1CCCC[C@@H]1CNC(=O)N2C[C@@H](C[C@@H]2C(=O)[O-])O C42870252
C1CCC(CC1)(CC(=O)[O-])CNC(=O)[C@@H]2CCC(=O)N2 C43413163
c1cn[nH]c1C(=O)NCC2(CCCCC2)CC(=O)[O-] C43413305
C[C@@H](c1[n-]nnn1)NC(=O)c2cc(c([nH]2)Cl)Cl C44924413
C[C@@H](c1[n-]nnn1)NC(=O)c2cccc3c2cc[nH]3 C44924560
c1c(c[nH]c1C(=O)NCc2[n-]nnn2)Br C44929397
C[C@@H](c1[n-]nnn1)NC(=O)[C@@H]2Cc3ccccc3N2 C44932460
CC1(CCCCC1)NC(=O)N2C[C@H](C[C@@H]2C(=O)[O-])O C45047501
c1cc(=O)[nH]cc1C(=O)Nc2nc([n-]n2)C(F)(F)F C45521406
C1C[C@@H](C(=O)NC1)NC(=O)[C@H]2CC=CC[C@@H]2C(=O)[O-] C50397425
C1C[C@H](C(=O)NC1)NC(=O)N2CCC(CC2)C(=O)[O-] C50398196
Cc1cc(nc(n1)SCCn2cc(cn2)N)[O-] C50615243
C[C@@H]1CC(=O)N([C@H]([C@@H]1C(=O)[O-])C)C(C)(C)C(=O)N C51605310
C1CC[C@H]([C@@H](C1)NS(=O)(=O)CCC(=O)[O-])O C52007759
c1cc2c(c(c1)NCc3ccncn3)c(=O)[nH]nc2[O-] C54788630
C/C(=N/C[C@@H]1CCCO1)/c2c([nH]c(=O)[nH]c2=O)[O-] C17746337
CN(CCC(=O)[O-])c1c(cc2c(n1)CCC2)C(=O)N C44419775
Cc1cc(n(c(=O)c1C(=O)[O-])C[C@H](C)C(=O)N)C C61450298
C[C@@H](CC(=O)N[C@@H]1CCCCNC1=O)CC(=O)[O-] C61835584
c1cc(c(cc1O)O)/C=N/n2c(cnnc2=S)[O-] C41213000
C1C[C@@H](C(=O)NC1)NC(=O)N2CC[C@@H](C2)C(=O)[O-] C62136615
CC[C@@]1(CCCN(C1)C(=O)c2c[nH]c(=O)[nH]2)C(=O)[O-] C62869799
C[C@@]1(CCCN(C1)c2c(nccn2)C(=O)N)C(=O)[O-] C62874354
C[C@@]1(CCN(C1)C(=O)c2csc(n2)N)C(=O)[O-] C62916102
CN1C(=O)[C@H]2[C@@H]([NH2+][C@@]([C@@H]2C1=O)(Cc3ccccc3)C(=O)[O-])c4cccc(c4O)OC C04687098
CC(C)C[C@@]1([C@H]2[C@@H]([C@@H]([NH2+]1)c3cccc(c3O)OC)C(=O)N(C2=O)C)C(=O)[O-] C04690231
CCn1c(nnc1SCC(=O)NN)c2c(cnn2C)Cl C02521358
CC(C)[C@]1([C@H]2[C@@H]([C@@H]([NH2+]1)c3ccc(c(c3)O)OC)C(=O)N(C2=O)C(C)(C)C)C(=O)[O-] C06256925
CC(CO)(CO)/N=C/C1C(=O)N=C(N(C1=O)c2ccc(cc2)Cl)O C08973088
CC(C)C[C@@]1([C@@H]2[C@@H]([C@@H]([NH2+]1)c3cccc(c3O)OC)C(=O)N(C2=O)C)C(=O)[O-] C19858346
CC(C)C[C@]1([C@@H]2[C@@H]([C@@H]([NH2+]1)c3cccc(c3O)OC)C(=O)N(C2=O)C)C(=O)[O-] C19858348
Cc1cc(on1)NC(=O)Cn2c(ccc(c2=O)C(=O)N)C(F)(F)F C31799621
COc1ccccc1OCC(=O)NNC(=O)c2ccc(=O)[nH]c2 C16043584
CC(C)(C)N1C(=O)[C@H]2[C@H]([NH2+][C@@]([C@@H]2C1=O)(Cc3ccc(cc3)O)C(=O)[O-])c4ccccn4 C33771836
C[N+]1=C[C@@H](C[C@H]1C(=O)NNC(=O)CCn2c(=O)c3ccccc3[nH]c2=S)Br C39450178
c1cc(oc1)CNC(=O)/C=C\2/CS[C@@H](N2)NC(=O)C3=CCC(=O)N=C3 C39590346
c1cnccc1C(=O)N2C[C@@H](C3(C2)CC[NH2+]CC3)C(=O)NCC4CCC(CC4)C(=O)[O-] C39662790
CCS(=O)(=O)NC1CCN(CC1)C(=O)Cn2cc(cn2)N C40329771
CCCn1cc(c(n1)N)S(=O)(=O)NCc2ccnc(n2)C C40347717
c1ccc2c(c1)C(=NS2(=O)=O)NCCC(=O)Nc3c[nH]ccc3=O C40513478
c1ccc(cc1)C2=NO[C@H](C2)C(=O)NNC(=O)C(=O)NC3CC3 C41777933
Cc1ccc(o1)[C@@H](CNC(=O)NNC(=O)C)N2CCOCC2 C45308719
C[C@@H](CNC(=O)C(=O)Nc1ccc(c(c1)N2CCCC2=O)OC)O C48668388
C[C@H](C(=O)Nc1cnn(c1)CC(=O)N)Sc2nncs2 C48781563
CC(C)N(C)S(=O)(=O)N1CCC[C@@H](C1)CNS(=O)(=O)N C49042871
C[C@@H]([C@@H]1[C@@H]2[C@@H](C(=O)N(C2=O)CCCOC)[C@@]3(N1)c4cc(ccc4NC3=O)F)O C20548655
C[C@H]([C@@H]1[C@@H]2[C@@H](C(=O)N(C2=O)CCCOC)[C@@]3(N1)c4ccccc4NC3=O)O C16022196
C[C@H](C(=O)NC[C@@H]1COc2ccccc2O1)N3CCO[C@@H](C3)C(=O)N C51105134
c1cc(c(cc1Cl)N2CCCC2=O)C(=O)NNC(=O)C(=O)NC3CC3 C07436896
CCOC(=O)[C@]1([C@@H]2[C@@H]([C@@H](N1)c3ccc(cc3)O)C(=O)N(C2=O)C)CO C19529615
CCN1C(=O)[C@@H]2[C@@H](N[C@@]([C@@H]2C1=O)(CO)C(=O)OC)c3ccc(cc3)O C19526811
Cc1c(c(n(n1)C(C)C)C)NC(=O)CNC(=O)CNC(=O)C C58994465
c1cc2c(cc1S(=O)(=O)N[C@H]3CCN(C3)CC(F)(F)F)[nH]c(=O)c(=O)[nH]2 C57929643
c1cc2c(cc1N3C[C@@H](CC3=O)C(=O)Nc4cnn(c4)CC(=O)N)CCC2 C47295096
C1CCC(C1)N2C[C@H](CC2=O)C(=O)NNC(=O)C(=O)NC3CC3 C10213549
C[C@@H](C(=O)Nc1cnn(c1)CC(=O)NC2CCCC2)NC(=O)C C61566236
C[C@@H]([C@@H](C(=O)[O-])n1cc(c(=O)cc1CN2CC[NH+](CC2)C)O)O C62393607
COC(=O)CNC(=O)CC[C@H]1C(=Nc2ccccc2C(=O)N1)O C32124202
CN(Cc1ccc(cc1)C(=O)N)C(=O)Cn2ccc(=O)[nH]c2=O C29261895
C[C@@H]1CC[C@@H](CN1C(=O)CNC(=O)[C@@H]2c3ccccc3C(=O)N2C4CC4)C(=O)N C66047040
COc1cc(cc(c1OC)OC)[C@@H]2c3c(nc[nH]3)C[C@H]([NH2+]2)C(=O)[O-] C44589193
CCCC(=O)N1CSC[C@H]1C(=O)Nc2ccn(n2)CC(=O)N C66332572
c1ccc2c(c1)ncc(=O)n2CC(=O)N[C@@H]3CCCN(C3)CC(=O)N C66450513
c1ccc2c(c1)ncc(=O)n2CC(=O)N[C@H]3CCCN(C3)CC(=O)N C66450516
CCCC(=O)N1CSC[C@H]1C(=O)NNC(=O)C(=O)NC2CC2 C66601981
Cc1cc(nc(c1CNC(=O)CC[C@@H]2C(=O)NC(=O)N2)OC)C C66782020
c1ccc(c(c1)CC(=O)NNC(=O)Cn2ccc(=O)[nH]c2=O)F C66839756
C[C@H](C(=O)NC(C)(C)C)NC(=O)Cn1cc(c(=O)[nH]c1=O)Br C66923608
Cc1c2cc(cnc2[nH]n1)C(=O)NCCc3n[nH]c(=S)n3C4CC4 C67078477
C[C@@H](C(=O)N1CCSCC1)NC(=O)NCCNc2ncccn2 C67549971
CC(C)Oc1ccc(cc1NC(=O)C(=O)N2CCO[C@@H](C2)C(=O)N)F C67562591
CC(C)NC(=O)CCNC(=O)N[C@@H]1CCCN(C1)S(=O)(=O)C C67622485
CC(C)C(=O)NCCNC(=O)N[C@@H]1CCCN(C1)S(=O)(=O)C C67625216
CC(C)C(=O)NCCNC(=O)N[C@H]1CCCN(C1)S(=O)(=O)C C67625219
c1cc(c[n+](c1)[C@@H]2[C@H]([C@@H]([C@@H](O2)COP(=O)([O-])[O-])O)O)C(=O)N C03870108
C1[C@@H]([C@H]([C@@H](O[C@@]1(C(=O)[O-])O)[C@@H]([C@@H](CO)O)O)NC(=O)CO)O C04096097
C1[C@@H]([C@H]([C@@H](O[C@]1(C(=O)[O-])O)[C@@H]([C@@H](CO)O)O)NC(=O)CO)O C04096098
C1[C@@H]([C@H]([C@@H](O[C@@]1(C(=O)[O-])O)[C@H]([C@@H](CO)O)O)NC(=O)CO)O C04096099
CCCC(=O)O[C@@H]1[C@H]2[C@@H](CO[P@@](=O)(O2)[O-])O[C@@H]1n3cnc4c3nc([nH]c4=O)N C04556926
CC(=O)N[C@@H]1[C@@H](C[C@@](O[C@@H]1[C@@H]([C@@H](CO)O)O)(C(=O)[O-])OC)O C04557071
CC(=O)N[C@H]1[C@@H](C[C@@](O[C@@H]1[C@@H]([C@@H](CO)O)O)(C(=O)[O-])OC)O C02575147
CC(=O)N[C@@H]1[C@H](C[C@@](O[C@H]1[C@@H]([C@@H](CO)O)O)(C(=O)[O-])OC)O C05884114
C[C@@]1(CCS(=O)(=O)C1)NC(=S)Nc2nc([nH]n2)C(=O)[O-] C12173813
CC(=O)N[C@@H]1[C@@H](C[C@@](O[C@@H]1[C@H]([C@H](CN=[N+]=[N-])O)O)(C(=O)[O-])O)O C15206132
CC(=O)N[C@@H]1[C@@H](C[C@@](O[C@H]1[C@@H]([C@@H](CO)O)O)(C(=O)[O-])OC)O C16123778
C1[C@H]([C@@H]([C@H](O[C@]1(C(=O)[O-])O)[C@@H]([C@@H](CO)O)O)NC(=O)CO)O C22060053
C1[C@H]([C@@H]([C@@H](O[C@@]1(C(=O)[O-])O)[C@@H]([C@@H](CO)O)O)NC(=O)CO)O C22060057
CC(=O)N[C@@H]1[C@@H](C[C@](O[C@@H]1[C@@H]([C@@H](CO)O)O)(C(=O)[O-])OC)O C22062485
Cc1[nH]c(c(c(=O)n1)CCC(=O)[O-])/C=C/c2c[nH]c(=O)[nH]c2=O C16852373
CCCC(=O)O[C@@H]1[C@H]2[C@@H](CO[P@](=O)(O2)[O-])O[C@H]1n3cnc4c3nc([nH]c4=O)N C28711394
c1ccc(cc1)c2c(=O)[nH]c(nc2[O-])NCCC[C@@H](C(=O)[O-])[NH3+] C16951299
CC[NH2+][C@@H](CCC[C@@H]([NH2+]CC)P(=O)([O-])[O-])[P@](=O)(O)[O-] C17194474
CS(=O)(=O)NNC(=O)[C@@H]([C@H](C(=O)N[N-]S(=O)(=O)C)O)O C33721832
C1[C@@H]([C@@H]([C@@H](O[C@@]1(C(=O)[O-])O)[C@@H]([C@@H](CO)O)O)NC(=O)CO)O C35227106
C/C(=N/CCNC(=O)c1nc([nH]n1)N)/c2c([nH]c(=O)sc2=O)[O-] C36621505
c1nc(c2c(n1)n(cn2)[C@H]3[C@@H]([C@@H]([C@@H](O3)CO[P@@](=O)([O-])OP(O)O)O)O)N C38655490
C1CCC(CC1)C[C@@H](C(=O)[O-])NC(=O)[C@@H]([C@@H]([C@@H]([C@@H](CO)O)O)O)O C38656868
CC1=C([C@H](N(C(=O)[C@@H]1C#N)CCO)O)/N=N/c2nc([nH]n2)C(=O)[O-] C39351890
c1cc(ccc1/C=N/N[C@H]2N=C3C(=NC(=NC3=O)[NH-])N2[C@@H]4[C@@H]([C@@H]([C@@H](O4)CO)O)O)O C39774364
c1cc(ccc1/C=N/N[C@@H]2N=C3C(=NC(=NC3=O)[NH-])N2[C@H]4[C@@H]([C@@H]([C@@H](O4)CO)O)O)O C39774365
c1cn(c(=O)nc1NC(=O)/C=C\C(=O)[O-])[C@@H]2[C@H]([C@@H]([C@@H](O2)CO)O)O C39899649
C1CS(=O)(=O)C[C@@H]1N(CC(=O)[O-])C(=O)NCCCC(=O)N C40598395
CC(=O)N[C@H]1[C@@H](C[C@@H](O[C@@H]1[C@@H]([C@@H](CO)O)O)[P@](=O)(O)[O-])O C38665762
CC(=O)N[C@@H]1[C@H](C[C@@H](O[C@@H]1[C@@H]([C@@H](CO)O)O)[P@](=O)(O)[O-])O C38665763
Cn1cc(cc1C(=O)N)S(=O)(=O)N[C@@]2(CCSC2)C(=O)[O-] C43511494
Cn1cc(cc1C(=O)N)S(=O)(=O)N[C@]2(CCSC2)C(=O)[O-] C43511496
C1[C@@H]([C@H]([C@H](O[C@@]1(C(=O)[O-])O)[C@@H]([C@@H](CO)O)O)NC(=O)CO)O C43794175
C1[C@H]([C@H]2[C@@H](O1)[C@@H](CO2)O[N+](=O)[O-])O[C@H]3[C@@H]([C@H]([C@@H]([C@@H](O3)C(=O)[O-])O)O)O C44136444
C1[C@@H]([C@H]([C@H](O[C@]1(C(=O)[O-])O)[C@@H]([C@@H](CO)O)O)NC(=O)CO)O C44608414
C[C@@H](c1[n-]nnn1)NS(=O)(=O)c2c(nc3n2ccs3)NN C44934445
C[C@H](c1[n-]nnn1)NS(=O)(=O)c2c(nc3n2ccs3)NN C44934448
C1[C@@H]([C@@H]2[C@H](O1)[C@@H](CO2)O[N+](=O)[O-])O[C@H]3[C@H]([C@H]([C@@H]([C@@H](O3)C(=O)[O-])O)O)O C44963725
C1[C@@H]([C@@H]2[C@H](O1)[C@@H](CO2)O[N+](=O)[O-])O[C@H]3[C@H]([C@H]([C@@H]([C@H](O3)C(=O)[O-])O)O)O C44963727
c1c(c(n[nH]1)S(=O)(=O)NCC(=O)N2CCNCC2)C(=O)[O-] C48839453
CC(C)OCCCN/C(=C(\C#N)/C(=O)CNC(=O)NC1CC1)/[O-] C49222650
CS(=O)(=O)CC[C@H](C(=O)[O-])NC(=O)N[C@H]1CCCC[C@@H]1O C52011723
C([C@@H]([C@H]([C@@H](CO)O)O)O)n1c2c(c([nH]c(=O)n2)[O-])[nH]c(=O)c1=O C12501729
CC(C)(C)OC(=O)/N=C(/N)\NCCCC[C@@H](C(=O)[O-])N[N+](=O)[O-] C54965135
c1cc(cnc1)c2nnc(n2N)SC/C(=N/c3[nH]ncn3)/[O-] C59264393
c1ccc2c(c1)c(nn(c2=O)CC(=O)NNC(=O)C(=O)NC3CC3)[O-] C17806153
c1csc(c1S(=O)(=O)N(CC(=O)N)CC(=O)N)C(=O)[O-] C61808455
CN1[C@@H](NN[C@@H]1SC/C(=N/c2[nH]ncn2)/[O-])c3ccncc3 C38581529
C1[C@@H]([C@@H]2[C@H](O1)[C@@H](CO2)O[N+](=O)[O-])O[C@@H]3[C@@H]([C@@H]([C@@H]([C@@H](O3)C(=O)[O-])O)O)O C65743100
C1[C@@H]([C@@H]2[C@H](O1)[C@@H](CO2)O[N+](=O)[O-])O[C@@H]3[C@H]([C@@H]([C@@H]([C@@H](O3)C(=O)[O-])O)O)O C65743102
CNc1nnc(s1)SCC2=C(N3[C@H]([C@@H](C3=O)[NH3+])SC2)C(=O)[O-] C03151495
C(CSSCC[C@H]1C(=O)NC(=O)N1)[C@H]2C(=O)NC(=O)N2 C01596721
C(C/N=C/C1C(=O)NC(=O)NC1=O)/N=C/C2C(=O)NC(=O)NC2=O C04654546
Cc1cc(c(c(n1)N/N=C/c2c([nH]c(=O)[nH]c2=O)O)C#N)COC C05361645
CCOC(=O)c1c2c(sc1NC(=O)C(=O)NN)COC(C2)(C)C C06719637
c1ccc(cc1)[C@H](CC(=O)OCC(=O)N2C[C@@H](Oc3c2cccc3)C(=O)N)NC(=O)N C11940923
c1ccnc(c1)CN\2[C@H]3[C@H]([C@@H](C[C@@H]([C@H]3S/C2=N\Cc4ccco4)C(=O)N)O)O C08253800
CCOP(=O)(C/C=C/Cn1cnc(c1N)C(=O)N)OCC C05502195
Cc1ccc(o1)[C@@](CC(=O)NNC(=O)C(=O)NC2CC2)(C(F)(F)F)O C14241802
Cc1ccc(o1)[C@](CC(=O)NNC(=O)C(=O)NC2CC2)(C(F)(F)F)O C14241803
COCc1c(n(nn1)c2c(non2)N)C(=O)NNC(=O)C3CC3 C15188376
CC(C)NC(=O)NC[C@@H]1[C@@H]([C@@H]([C@@H](O1)CO)O)N2CCOCC2 C20464762
C1Cc2c(sc(c2C(=O)N)NC(=O)C(=O)N3CCN(CC3)CCO)C1 C20573601
C1NC(=S)N(CN1CCO)N2CN(CNC2=S)CCO C14165231
CC(C)OCCCNS(=O)(=O)c1cc(n(c1)C)C(=O)NN C22157634
CCOC(=O)c1c(n(c(=S)s1)CCN2C(=S)CC(=C2N)C(=O)OCC)N C25436235
CC(C)NC(=S)NNC(=O)c1cc2c(=O)[nH]c(=O)n(c2nc1)C C25597574
Cn1cc(cc1C(=O)N)S(=O)(=O)N2CCN(CC2)Cc3nc(nc(n3)N)N C12933747
Cc1n[nH]c(=S)n1NCc2ccc(c(c2)OC)OCC(=O)N C07602696
CCOC(=O)N1CCC(CC1)NC(=O)C(=O)NCC(=S)N C37244541
CCCn1cc(c(n1)N)S(=O)(=O)N2CCC[C@@H](C2)C(=O)N C37557309
CCCn1cc(c(n1)N)S(=O)(=O)N2CCC[C@H](C2)C(=O)N C37557311
CCCn1cc(c(n1)N)S(=O)(=O)N2CCC(CC2)C(=O)N C37557868
C(COCCOc1c(non1)N)OCCOc2c(non2)N C03151924
CCCn1c(c(c(=O)[nH]c1=O)NC[C@H]2CCS(=O)(=O)C2)N C37987075
C[C@@H]([C@@H](C1=N/C(=C\C2=C3C(=[NH2+])C=CC=C3[N-]C2)/C(=O)N1CCO)N)O C12500955
C[C@H]([C@@H](C1=N/C(=C\C2=C3C(=[NH2+])C=CC=C3[N-]C2)/C(=O)N1CCO)N)O C12500953
C[C@H]([C@H](C1=N/C(=C\C2=C3C(=[NH2+])C=CC=C3[N-]C2)/C(=O)N1CCO)N)O C12500949
C[C@@H](CNC(=O)c1c[nH]ccc1=O)NC(=O)c2cc(cnc2)O C39315337
CCn1cc(c(n1)N)S(=O)(=O)N2CCC(CC2)CC(=O)N C40334251
c1nc(c(c(n1)N2CCN(CC2)CCO)N)NC[C@@H]3CCCO3 C40686915
Cc1ccccc1[C@H]2[C@H]3[C@@H](C(=O)N(C3=O)CCO)[C@@]([NH2+]2)(CO)C(=O)[O-] C33880051
COC(=O)Cc1c(c([nH]c1Cl)[C@H](CC(=O)[O-])[NH3+])C(=O)OC C44217528
COC(=O)C[C@H]1C(=O)NCCN1C(=O)C[C@@H](c2ccc(cc2)Cl)NC(=O)N C46706770
CC[C@](C)(/C(=N/O)/N)NS(=O)(=O)C1CCS(=O)(=O)CC1 C50351767
CCNC(=O)NC(=O)[C@@H](c1ccccc1)N2CCO[C@@H](C2)C(=O)N C51130096
CC(CO)(CO)N/C=C\1/C(=O)NC(=O)N(C1=O)c2ccc(cc2)Cl C02286483
CN1C(=O)[C@H]2[C@H]([NH2+][C@@]([C@@H]2C1=O)(Cc3c[nH]c4c3cccc4)C(=O)[O-])c5cccc(c5O)OC C59086929
Cc1c(c(n(n1)CCO)C)/C=N/Nc2[nH]nc(n2)SCC(=O)NNC(=O)C(C)C C59888264
CC(C)[C@@H](C(=O)[O-])n1cc(c(=O)cc1C[NH+](CCO)CCO)O C62391287
CCC[C@@H](C(=O)[O-])n1cc(c(=O)cc1C[NH+](CCO)CCO)O C62392940
C[C@@H]1C2=C([C@H](O[C@@H]2C)NC(=O)CS[C@@H]3Nc4ccccc4C(=O)N3CCCO)C(=O)NN1 C39782137
C[C@H]1C2=C([C@@H](O[C@@H]2C)NC(=O)CS[C@@H]3NN=NN3C4CC4)C(=O)NN1 C39940074
CC(CO)(CO)N/C=C/1\C(=O)NC(=O)N(C1=O)c2ccc(cc2)Cl C02286483
CCCn1c(=O)[nH]nc1SCC(=O)NC2=C(CCS2)C(=O)N C38719986
c1cc(=O)[nH]cc1C(=O)NC[C@@H](C2CC2)NC(=O)c3ccc(=O)[nH]c3 C58248134
c1c(nc(s1)N2CCNC2=O)CC(=O)NNC(=O)NC3CC3 C64427611
CCNC(=O)NC(=O)[C@H](c1ccccc1)N2CCO[C@H](C2)C(=O)N C65263387
Cn1cc([nH+]c1)S(=O)(=O)[N-]c2nc(cs2)c3cc([nH]c3)C(=O)N C66250905
CCCNC(=O)CCNC(=O)C1CCC2(CC1)C(=O)NC(=O)N2 C67269122
c1cc2c(cc1C(SCC(=O)[O-])SCC(=O)[O-])OCO2 C02009464
Cc1ccccc1/C=C\2/C(=O)N(C(=S)S2)[C@@H](CCC(=O)[O-])C(=O)[O-] C04356751
COc1cccc(c1)/C=C\2/C(=O)N(C(=S)S2)[C@@H](CC(=O)[O-])C(=O)[O-] C04356818
c1cc(cc(c1)F)/C=C\2/C(=O)N(C(=S)S2)[C@@H](CCC(=O)[O-])C(=O)[O-] C02429157
c1cc(sc1)/C=C\2/C(=O)N(C(=S)S2)[C@H](CCC(=O)[O-])C(=O)[O-] C02430320
c1ccc(cc1)Cc2cn(c(=O)[nH]c2=O)[C@H]3CC[C@@H](O3)COP(=O)([O-])[O-] C01623712
c1cc2c(c(c1)OCC(=O)[O-])C(=O)[C@H](CC2)CCC(=O)[O-] C06513276
c1cc(ccc1/C=C\2/C(=O)N(C(=S)S2)[C@H](CC(=O)[O-])C(=O)[O-])Cl C01909867
c1cnccc1/C=C\2/C(=O)N(C(=S)S2)[C@H](CC(=O)[O-])C(=O)[O-] C13284496
c1ccc(cc1)/C=C/C=C/2\C(=O)N(C(=S)S2)[C@@H](CC(=O)[O-])C(=O)[O-] C16043844
C[C@@H](C(=O)[O-])N1C(=O)/C(=C/c2cccc(c2)OCCC(=O)[O-])/SC1=S C16937775
CC[C@H](C(=O)[O-])N1c2ccccc2O[C@H](C1=O)CC(=O)[O-] C19768267
c1cc(oc1)/C=C\2/C(=O)N(C(=S)S2)[C@@H](CCC(=O)[O-])C(=O)[O-] C19891112
c1cc(oc1)/C=C\2/C(=O)N(C(=S)S2)[C@H](CCC(=O)[O-])C(=O)[O-] C19891115
COc1ccc(cc1OC)n2c(=O)cc(c(n2)C(=O)[O-])[O-] C19946686
Cc1c2c(nc(n(c2=O)[C@H](C)C(=O)[O-])C)sc1C(=O)[O-] C19961351
Cc1c2c(ncn(c2=O)CCCC(=O)[O-])sc1C(=O)[O-] C20376401
Cc1ccccc1/C=C/2\C(=O)N(C(=S)S2)[C@@H](CCC(=O)[O-])C(=O)[O-] C27530430
c1cc2c(cc1[N+](=O)[O-])C[C@@H](C(=O)N2CCCCC(=O)[O-])C(=O)[O-] C27645735
Cc1cc([nH]n1)c2nnc(n2/N=C/c3ccccc3OCC(=O)[O-])[S-] C18207870
Cc1cc(no1)[N-]S(=O)(=O)c2cnn(c2)CCC(=O)[O-] C35658848
C1C[C@@H](OC1)Cn2c(c(nnc2=S)CCC(=O)[O-])[O-] C36154194
Cc1c(c(c(o1)C)S(=O)(=O)[N-]c2cnccn2)C(=O)[O-] C36333837
C1Cc2c(sc(c2C#N)[N-]S(=O)(=O)CC(=O)[O-])C1 C37464961
c1cc(ncc1Br)[N-]S(=O)(=O)N2CCC(CC2)C(=O)[O-] C37656232
CCN(CC)S(=O)(=O)[N-]c1c(c(ns1)C)C(=O)[O-] C37675827
c1cc(c(c(c1)Cl)n2cccn2)[N-]S(=O)(=O)CCC(=O)[O-] C37789645
CCCN(CC(=O)[O-])C(=O)c1ccc(nc1[O-])C(F)(F)F C38019862
CCCN(CC(=O)[O-])C(=O)c1cccc(c1)c2[n-]nnn2 C38020165
c1cc(c(cc1c2nn3c(nnc3s2)CC(=O)[O-])Cl)CC(=O)[O-] C41126935
c1cc(cc(c1)c2nn3c(nnc3s2)CC(=O)[O-])CC(=O)[O-] C41126998
c1cc(sc1)c2ccc(c(=O)n2CCC(=O)[O-])C(=O)[O-] C41607003
C[C@](c1ccc(c(c1)F)F)(C(=O)[O-])n2c(=O)ccc(n2)[O-] C41894541
C[C@@H](CN(C)C(=O)c1ccc(nc1[O-])C(F)(F)F)C(=O)[O-] C42695688
C[C@](CCOC)(C(=O)[O-])n1c(=O)c2ccccc2c(n1)[O-] C45038713
Cc1nnc(o1)/N=C(/Cn2c(c(nn2)C(=O)[O-])C(C)C)\[O-] C50214525
Cc1cc(no1)[N-]S(=O)(=O)c2cc(oc2C)C(=O)[O-] C55311021
CC(CC(=O)[O-])(CC(=O)[O-])c1ccc2c(c1)OCCCO2 C57609288
Cc1cc(n2c(n1)nc(n2)/N=C(/CSCC(=O)[O-])\[O-])C C19687407
CCc1nc(c(c(n1)S[C@H]2CC(=NC2=O)[O-])C(=O)[O-])C C36854422
Cc1c(c(n(c(=O)n1)[C@H](C)c2[n-]nnn2)C)[C@H](C)C(=O)[O-] C50288980
c1c(c(sc1C(=O)[O-])Br)S(=O)(=O)[N-]c2cnoc2 C60393566
CC(C)(C(=O)[O-])n1c(c(nn1)C(=O)[O-])c2ccc(c(c2)F)F C62317863
c1ccc(c(c1)c2c(nnn2CCCC(=O)[O-])C(=O)[O-])F C62317962
c1cc2c(cc1F)S(=O)(=O)N=C([N-]2)SCCC(=O)[O-] C62327060
CC(C)(C(=O)[O-])SC1=NS(=O)(=O)c2ccccc2[N-]1 C62338969
Cc1c(c(=O)c2cc(ccc2n1C3CC3)CC(=O)[O-])CC(=O)[O-] C62564907
CCn1c2ccc(cc2c(=O)cc1CC(=O)[O-])CC(=O)[O-] C62705379
CC1CCN(CC1)S(=O)(=O)[N-]c2cc(cnc2)C(=O)[O-] C62946969
CCOCCS(=O)(=O)[N-]c1c(c(ns1)C)C(=O)[O-] C63153729
CC(C)c1cc(cs1)C(=O)NNC(=O)[C@@H]2[C@@H]3CC[C@@H](C3)[C@@H]2C(=O)[O-] C04652061
C[C@H]1CCc2c(cc(s2)C(=O)NNC(=O)[C@@H]3CC=CC[C@@H]3C(=O)[O-])C1 C16478834
C[C@@H]1CCc2c(cc(s2)C(=O)NNC(=O)[C@H]3CC=CC[C@@H]3C(=O)[O-])C1 C16478837
Cc1c2ccccc2oc1C(=O)NNC(=O)[C@H]3CC=CC[C@@H]3C(=O)[O-] C16481686
Cn1c2c(c(c(c(n2)N)C(=O)OC)c3ccc(cc3)Cl)c(nc1=O)[O-] C16363815
CCc1ccc(cc1)N[C@@H](c2ccc3c(c2)OCCO3)[P@](=O)(O)[O-] C12527130
CCc1ccc(cc1)N[C@H](c2ccc3c(c2)OCCO3)[P@](=O)(O)[O-] C12527131
C[C@@H]1C[C@H]([C@]2([C@H]([C@@]1(C)CCC3=CC(=O)O[C@@H]3O)CCC=C2C(=O)[O-])C)O C31167359
C[C@@H]1C[C@@H]([C@]2([C@H]([C@@]1(C)CCC3=CC(=O)O[C@@H]3O)CCC=C2C(=O)[O-])C)O C31167367
C[C@@]1(Cc2ccc3c(c2O1)C(=O)c4cccc(c4C3=O)O)[C@H](C(=O)[O-])O C35458042
c1ccc2c(c1)nc3n2c4c(c(n3)[O-])[C@H](CC(=O)N4)c5cccc(c5)O C12323933
c1ccc2c(c1)nc3n2c4c(c(n3)[O-])[C@@H](CC(=O)N4)c5ccc(cc5)O C13691849
COc1ccccc1[C@@H]2N=C(N=C3N2C(=CC(=C)N3)[O-])NC[C@H]4CCCO4 C20392572
c1cc(c(cc1Br)N)SCc2cc(n3c(n2)ncn3)[O-] C37205328
CC(C)(C)[C@H]1CCc2c(csc2C1)C(=O)NNC(=O)/C=C/C(=O)[O-] C02114416
C[C@]1(C(=O)N(C(=O)N1)CC(=O)Nc2c(cccn2)[O-])c3ccc4ccccc4c3 C22262564
c1ccc2c(c1)c(=O)c(c([nH]2)[O-])C3=N/C(=C\4/C(=O)c5ccccc5NC4=O)/c6c3cccc6 C38642452
c1ccc(cc1)Cc2cc3c(cc2O)CCN4[C@@H]3CO[P@@](=O)(N4)[O-] C39465307
CCOc1cccc(c1O)/C=N/N2[C@H](NN=C2[S-])[C@H]3C4=C(CCC4)N=N3 C39593122
CCOc1ccc(cc1)C(=O)C2=C(C(=O)N[C@@H]2c3cccc(c3)O)[O-] C05921658
CCOc1cc(ccc1O)[C@@H]2C(=C(C(=O)N2)[O-])C(=O)c3ccc(cc3)F C40124358
Cc1ccc(c(c1)[C@@H]2[C@H]3[C@@H](C(=NC3=O)[O-])[C@@]([NH2+]2)(c4ccccc4)C(=O)[O-])C C43218859
CCOC(=O)Cc1cs/c(=N\C(=O)c2c(=O)c3ccccc3[nH]c2[O-])/[nH]1 C18038406
COc1cccc(c1O)/C=N/n2c(=O)c3c(c4ccccc4[nH]3)nc2[O-] C02286082
CC\1=C(C(=O)NC(=O)/C1=N\Nc2ccc(cc2C(=O)[O-])Br)C#N C17016324
c1c2c([nH]c(=O)c1/C(=C(\C#N)/C(=O)NC3CCCCC3)/[O-])CCCC2=O C50682619
COc1ccc(cc1)NC2=N[C@H](N3C(=CC(=C)NC3=N2)[O-])c4cccnc4 C51244991
Cc1c(sc(n1)[S-])CC(=O)NNC(=O)c2cn(c3c2cccc3)C C10736965
c1ccc(cc1)[C@H]2c3c(nc(s3)[S-])S[C@@H]4[C@@H]2C(=O)N(C4=O)C(=O)N C39886737
Cc1cccc(c1)C(C)(C)CNC(=O)c2cc3c(=O)[nH]c(nc3nc2)[O-] C58218935
C[C@H](CCc1ccco1)NC(=O)c2ccc3c(c2)nc(=S)[nH]c3[O-] C47058067
Cn1c(c2ccc(cc2nc1=S)C(=O)NCc3cc4ccccc4[nH]3)[O-] C58413759
c1cc2cc([n-]c2c(c1)[N+](=O)[O-])C(=O)Nc3cc(c[nH]c3=O)C(F)(F)F C58508067
C[C@]1(CC[C@@H](C1(C)C)C(=O)NNC(=O)[C@H]2C[C@@H]2c3ccccc3)C(=O)[O-] C15219234
Cc1ccc(s1)c2nc([n-]n2)NC(=O)c3c(c(c([nH]3)C)C(=O)OC)C C50006503
Cc1ccc(cc1NC(=O)C)/C(=N/c2[nH]nc(n2)c3cccs3)/[O-] C60631317
CC1=C[C@@H](N2C(=[NH+]1)N=C(N2)/N=C(/CCC(=O)[O-])\[O-])c3ccc(cc3)Cl C13124931
COc1ccc(cc1)[C@H]2C/C(=C\3/C(=NC(=O)N(C3=O)c4ccc(cc4)Cl)[O-])/NN2 C09318333
c1c(cc(c(c1c2nnc3n2cnc4c3[n-]cn4)N)Br)Br C62825214
c1ccc(cc1)[N-]C2=NC(=O)[C@@H]3[C@@H](CC(=O)NC3=N2)C(=O)Nc4cccc(c4)Cl C63348605
c1ccc(cc1)[N-]C2=NC(=O)[C@H]3[C@@H](CC(=O)NC3=N2)C(=O)Nc4cccc(c4)Cl C63348606
c1cc2cnccc2c(c1)NC(=O)c3ccc4c(c3)nc(=S)[nH]c4[O-] C63809276
CC1=C2[C@@H](CC(=O)N[C@@H]2N(N1)c3ccc(nn3)[O-])c4ccc(cc4)C#N C63822846
CC1=C2[C@@H](CC(=O)N[C@H]2N(N1)c3ccc(nn3)[O-])c4cc(ccc4F)F C63823442
CC1=C2[C@H](CC(=O)N[C@H]2N(N1)c3ccc(nn3)[O-])c4cc(ccc4F)F C63823443
CCCN1c2ccccc2[C@@H](C(=C1[O-])C(=O)/N=c/3\[nH]c(cs3)C)O C64165406
Cc1cc(nc(n1)N2C(=O)/C(=C\C3=C(C[C@H](CC3=O)c4ccc(cc4)Cl)[O-])/C(=N2)N)C C20673465
Cc1c([nH]c2c1cc(cc2)CNC(=O)c3cnn(c3C)c4ccc(nn4)[O-])C C65118834
COc1cc(ccc1NC(=O)c2ccc3c(c2)nc(=S)[nH]c3[O-])F C65609624
C[C@]1(C(=O)NC(=O)N1)c2cccc(c2)[N-]S(=O)(=O)C3CCCCC3 C66580793
C[C@@H]1C[C@@H]2[C@@H]3CCC4=CC(=O)C=C[C@@]4([C@@]3([C@@H](C[C@@]2([C@@]1(C(=O)COP(=O)([O-])[O-])O)C)O)F)C C03871715
C[C@H]1C[C@@H]2[C@@H]3CCC4=CC(=O)C=C[C@]4([C@]3([C@@H](C[C@]2([C@@]1(C(=O)COP(=O)([O-])[O-])O)C)Cl)Cl)C C03954193
CCOC(=O)NC12c3ccccc3C(c4c1cccc4)[C@@H]([C@H]2C(=O)[O-])C(=O)[O-] C01570070
CCOC(=O)NC12c3ccccc3C(c4c1cccc4)[C@H]([C@H]2C(=O)[O-])C(=O)[O-] C01570071
C[C@@H]1C[C@H]2[C@@H]3CCC4=CC(=O)C=C[C@]4([C@]3([C@H](C[C@]2([C@]1(C(=O)COP(=O)([O-])[O-])O)C)O)F)C C11592857
C[C@@H](C(=O)NC1(CCCCC1)C#N)Oc2ccc(cc2C(=O)[O-])C(=O)[O-] C13422307
C[C@@H](C(=O)N1c2ccccc2NC(=O)C1(C)C)Oc3ccc(cc3C(=O)[O-])C(=O)[O-] C13422770
Cc1ccc(cc1)/C=C\2/C(=O)N(C(=S)S2)CC(=O)Nc3cc(ccc3C(=O)[O-])C(=O)[O-] C16921768
COc1ccccc1N2C(=O)[C@@H](SC2=O)CC(=O)Nc3cc(ccc3C(=O)[O-])C(=O)[O-] C16924556
c1cc(c(cc1c2ccc(o2)/C=C\3/C(=O)NC(=S)N=C3[O-])C(=O)[O-])Cl C19312401
Cc1c(c([nH]n1)[O-])[C@@H](c2cccc(c2)Br)c3c(noc3[O-])C C04625870
Cc1c(c([nH]n1)[O-])[C@H](c2cccc(c2)Br)c3c(noc3[O-])C C04625871
C(CN1[C@H](C(C(=NC1=O)[O-])(Br)Br)O)C(=O)[O-] C20169350
Cn1c2c(c(c([nH]2)c3ccc(cc3)Cl)c4c(nc(=O)n(c4n5cccc5)C)[O-])c(nc1=O)[O-] C20896803
c1ccc(c(c1)C(c2c(=O)c3cccnc3[nH]c2[O-])c4c(=O)c5cccnc5[nH]c4[O-])[N+](=O)[O-] C16449452
c1ccc(cc1)c2cc([nH]n2)c3nnc(n3N/C=C/4\C=CC(=O)C=C4[O-])[S-] C01828332
Cc1cc(c(c(=O)[nH]1)C(c2cccc(c2)OC)c3c(cc([nH]c3=O)C)[O-])[O-] C08026469
c1cc(c(cc1/C=C\2/C(=O)N(C(=S)S2)[C@@H](CCC(=O)[O-])C(=O)[O-])Br)O C36613110
Cc1ccc(cc1CSc2[nH]c(=O)c(c(n2)[O-])C[C@H](C)C(=O)[O-])[N+](=O)[O-] C37637413
c1cc(ccc1C(c2c(nc3n(c2=O)CCCS3)[O-])c4c(nc5n(c4=O)CCCS5)[O-])O C18120469
CC(C)[C@H]1[C@@H]2C[C@@H]3Cc4c(ccc(c4C(=C3C(=O)[C@@]2(C(=C(C1=O)C(=O)N)[O-])O)[O-])O)N(C)C C04475285
[H]/N=C/1\N=C2[C@@H]([C@@H](C3=C(CC(CC3=N2)(C)C)[O-])c4ccc(cc4)OC)C(=N1)[O-] C38994811
[H]/N=C\1/N=C2[C@H]([C@@H](C3=C(CC(CC3=N2)(C)C)[O-])c4ccc5c(c4)OCO5)C(=N1)[O-] C39024949
c1c(csc1c2c(c(=O)nc-3nc([nH]c(c23)[O-])[O-])C#N)Br C05323037
c1cc(sc1)[C@H]2NN[C@@H](N2CC(=O)[O-])SCc3[nH]c(=O)c4ccc(cc4n3)C(=O)[O-] C39653197
Cc1c(c(nc(n1)SCC(=O)N[C@@H]2CCCC[C@H]2C)[O-])CCC(=O)[O-] C13448155
Cc1cc(c(c(=O)[nH]1)[C@@H](c2cccc(c2)OC)c3c([nH]c(=O)cc3[O-])C)[O-] C40568437
c1ccc(cc1)C[C@@]2([C@H]3[C@@H]([C@@H](N2)c4cc(cc(c4Cl)Cl)Cl)C(=NC3=O)[O-])C(=O)[O-] C43221096
c1ccc(cc1)C[C@]2([C@H]3[C@@H]([C@@H](N2)c4cc(cc(c4Cl)Cl)Cl)C(=NC3=O)[O-])C(=O)[O-] C43221097
C[C@H]1C[C@@H]2[C@H]3CCC4=CC(=O)C=C[C@]4([C@@]3([C@@H](C[C@]2([C@]1(C(=O)COP(=O)([O-])[O-])O)C)O)F)C C43735473
C[C@H]1C[C@@H]2[C@H]3CCC4=CC(=O)C=C[C@]4([C@@]3([C@H](C[C@]2([C@@]1(C(=O)COP(=O)([O-])[O-])O)C)O)F)C C44607959
c1cc(c(cc1[N+](=O)[O-])C(=O)[O-])/N=N/c2c(ccc3c2cc(cc3O)S(=O)(=O)[O-])N C38810770
Cc1ccc(c(c1)OCc2[nH]c(=O)c3c(c(sc3n2)C(=O)[O-])C)C(=O)[O-] C13318823
Cc1ccc(c(c1)C(=O)[O-])OCc2[nH]c(=O)c3ccc(cc3n2)C(=O)[O-] C13319277
CCn1c(=O)c2ccc(cc2nc1SCc3[nH]c(=O)c4c(c(sc4n3)C(=O)[O-])C)C(=O)[O-] C13232473
c1cc2c(cc1Br)c(c([nH]2)[O-])C3=NC(=S)N(C3=O)CCCCCC(=O)[O-] C19809422
CC(C)CCn1c(=O)c(c(c2c1scc2)[O-])C3=NS(=O)(=O)c4cc(ccc4[N-]3)OCC(=O)N C38461743
C=C1C=C(N2[C@H](N=C(N=C2N1)[N-]c3ccc(cc3)Cl)c4cccnc4)[O-] C51249018
C=C1C=C(N2[C@@H](N=C(N=C2N1)[N-]c3ccc(cc3)Cl)c4cccnc4)[O-] C51249017
c1cc(ccc1N/C(=C(\C#N)/C(=O)c2cc(c(nc2)[O-])Cl)/[O-])SC(F)F C54452771
C=C1C=C(N2[C@H](N=C(N=C2N1)[N-]c3ccccc3Cl)c4cccnc4)[O-] C36558938
c1cc(c(cc1C(=O)[O-])c2ccc(o2)/C=C\3/C(=O)NC(=O)N=C3[O-])Cl C19799212
CC1=CC[C@@](C[C@@H]1c2ccccc2)(C(=O)N/N=C/C3=C(CC(CC3=O)(C)C)[O-])C(=O)[O-] C20035928
c1cc(cc(c1)Br)N2C(=O)/C(=C/c3cc(c(cc3O)[O-])[N+](=O)[O-])/C(=NC2=O)[O-] C59198325
c1cc(ccc1N[C@@H]2CC(=O)N(C2=O)c3cc(cc(c3)C(=O)[O-])C(=O)[O-])Br C16902158
c1cc(cc(c1)F)n2cc(c3c2[C@H](CC(=O)N3)c4ccc(cc4)C(=O)[O-])C(=O)[O-] C44920302
Cc1cc(c(c(=O)[nH]1)[C@@H](c2cccc(c2)Cl)[C@H]3C(=CC(=NC3=O)C)[O-])[O-] C07424341
Cc1cc(c(c(=O)[nH]1)[C@@H](c2ccccc2Cl)[C@@H]3C(=CC(=NC3=O)C)[O-])[O-] C04317649
c1cc(c(cc1C(=O)[O-])c2ccc(o2)/C=C\3/C(=O)NC(=NC3=O)[O-])Cl C19799212
c1cc(c(cc1N[C@H]2CC(=O)N(C2=O)c3cc(cc(c3)C(=O)[O-])C(=O)[O-])Cl)F C16902168
C/C(=N\NC(=[NH2+])N)/Cc1ccccc1OC C04760424
C[C@H](c1ccc2c(c1)[nH]c(=O)[nH]2)[NH2+]C3CCC(CC3)O C20089587
C[C@@H](c1ccc2c(c1)[nH]c(=O)[nH]2)[NH2+]C3CCC(CC3)O C20089589
CC1([NH+]=C(N=C(N1c2cccc(c2Cl)Cl)N)N)C C16981301
c1ccc(cc1)N2CCN(CC2)[C@@H](C[NH3+])c3ccc(cc3O)O C32077801
C[NH+]1CCC(CC1)Nc2cc3c(cc2N)CC(=O)N3 C35345569
C[C@@H](C(=O)N)NC(=O)[C@H]1C[C@@H]2CCCC[C@@H]2[NH2+]1 C35795270
C[C@H](C(=O)N)NC(=O)[C@H]1C[C@@H]2CCCC[C@@H]2[NH2+]1 C35795273
c1cc2c(cc1O)OC[C@H]2[NH2+]C3CCC(CC3)C(=O)N C37152683
C[NH+]1CC[C@@H](C1)CNc2cc3c(cc2N)CCC(=O)N3 C37645802
Cc1c(c[nH]n1)C[NH2+]Cc2ccc(cc2O)O C38011192
c1ccc2c(c1)C(=N/C(=C/3\C=CC=CC3=O)/N2)NCC[NH3+] C34240527
c1cc(c(c(c1)Cl)Cl)/C(=N\NC(=[NH2+])N)/C#N C34098298
C/C(=N\N)/c1ccc2=[NH+][C@H]\3C(=c2c1)CCC/C3=N\N C39396584
CC(C)(C(=O)N)NC(=O)[C@H]1C[C@@H]2CCCC[C@@H]2[NH2+]1 C40675467
C[NH+]1CCC[C@H](C1)Nc2cc3c(cc2N)CC(=O)N3 C40715791
Cc1ccc2c(c1C)NC(=O)[C@H]2[NH2+]C(C)(C)C(=O)N C42076269
CCC1CCC(CC1)[NH2+]CC(=O)NC(=O)N C42339542
c1ccc2c(c1)[C@](CCO2)(C(=O)[O-])[NH2+]CC[NH3+] C42429455
CC[C@@H]1CCCC[C@H]1[NH2+]CC(=O)NC(=O)N C42579548
C[C@H]1CCCC[C@H]1C[NH2+][C@@H](C)C(=O)NC(=O)N C42862110
C[C@H]1CCCC[C@H]1C[NH2+]CC(=O)NC(=O)N C42862790
Cc1[nH]c(c([nH+]1)N)N[C@@H](C)c2cccnc2 C42872162
Cc1[nH]c(c([nH+]1)N)Nc2cccc(c2C#N)F C42872330
c1cc2c(cc1N[C@H]3CCC[NH2+]C3)[nH]c(=O)[nH]2 C43324461
c1c(nc([nH]c1=O)SCC[C@@H]2CCCC[NH2+]2)N C43499792
Cc1ccc(c(n1)N2CCCC[C@@H]2C[NH3+])C(=O)N C44559867
Cc1ccc(c(n1)N2CCCC[C@H]2C[NH3+])C(=O)N C44559869
C[NH+]1CCCC[C@H]1CNc2cc3c(cc2N)CC(=O)N3 C44563635
CC(C)(C(=O)N)NC(=O)C[C@@H]1CCCC[NH2+]1 C45109898
CC1(Cc2cccc(c2O1)OC[C@@](C)(C(=O)N)[NH3+])C C45511879
CC1(NC(=[NH2+])N/C(=N\c2cccc(c2)Br)/N1)C C19331645
c1ccc2c(c1)cc(c(n2)NN)C[NH+]3CCC[C@@H]3CO C51145587
c1c(nc([nH]c1=O)SCC[C@H]2CCC[NH2+]C2)N C51920608
C[C@@H]1CC[C@@H](CN1C(=[NH2+])NC2CCCC2)C(=O)N C52046074
Cc1[nH+]c(c(n1N)N)c2ccc(cc2)OC(F)F C52838458
CCc1[nH+]c(c(n1N)N)c2ccc3c(c2)CCN3C C52838930
c1cc(cnc1)c2c(n(c([nH+]2)C3CCCCC3)N)N C52839811
c1c2c(nc(c1C(=O)N)NC[C@H]3CCC[NH2+]3)CCCC2 C53254977
c1cc([nH+]cc1N2CCC(CC2)C(=O)N)N C19868543
C1CC[C@H]([C@H](C1)C(=O)N2CCC(CC2)C(=O)N)[NH3+] C55085765
C[C@H](C(=O)NC)NC(=O)[C@@H]1CCC[C@@H](C1)C[NH3+] C55162950
CCC1(C(=O)N(c2cc(ccc2O1)N)[C@@H](C)C[NH3+])CC C58006349
CC[C@@H](C)[NH+]1CCN(CC1)c2ccc(cc2C(=O)N)N C55084917
c1cc(nc(c1Cl)C[NH+]2CCC[C@@H](C2)CO)NN C61638848
c1cc(nc(c1Cl)C[NH+]2CCC(CC2)CO)NN C61638853
CC[C@@H](C(=O)N)n1c2ccccc2cc(c1=O)C[NH3+] C62336494
c1cc2c(cc1N)cc([nH]2)C(=O)N[C@H]3CC[NH+](C3)C4CC4 C62834470
c1c2c(cc(c1F)F)[nH]c(c2/N=[NH+]/C(=S)N)O C13126767
Cc1cc2c(c(c1)c3ccc(o3)C(=O)N)O[C@@H](C2)C[NH3+] C67649985
CCOc1ccc(cc1C(=O)[O-])/C=C/2\C(=NC(=O)N(C2=O)c3ccc(c(c3)Cl)Cl)[O-] C19720227
c1ccc(c(c1)N2C(=O)/C(=C/c3ccc(o3)c4ccc(c(c4)Cl)C(=O)[O-])/C(=NC2=O)[O-])F C15769299
CCOc1ccc(cc1)N2C(=O)/C(=C/c3ccc(o3)c4ccccc4C(=O)[O-])/C(=NC2=S)[O-] C19804731
Cc1cc(c(n1c2ccc(c(c2)C(=O)[O-])Cl)C)/C=C\3/C(=NC(=O)N(C3=O)C4CCCCC4)[O-] C12628808
CCOc1cc(ccc1O[C@H](C)C(=O)[O-])/C=C\2/C(=NC(=S)N(C2=O)c3cc(cc(c3)C)C)[O-] C15012999
Cc1cccc(c1)N2C(=O)/C(=C\c3ccc(o3)c4ccc(c(c4)C(=O)[O-])Cl)/C(=NC2=O)[O-] C19824295
Cc1c(cccc1C(=O)[O-])c2ccc(o2)/C=C\3/C(=NC(=S)N(C3=O)c4ccc(cc4)OC)[O-] C02811587
CCOc1ccc(cc1)N2C(=O)/C(=C\c3ccc(o3)c4ccc(c(c4)C(=O)[O-])C)/C(=NC2=O)[O-] C19825226
Cc1ccc(cc1)C(=O)C2=C(C(=O)N([C@@H]2c3ccc4c(c3)OCO4)CCCCCC(=O)[O-])[O-] C19831029
Cc1ccc(cc1)C(=O)C2=C(C(=O)N([C@H]2c3cccc(c3)[N+](=O)[O-])CCCCCC(=O)[O-])[O-] C19867943
Cc1c(cccc1C(=O)[O-])c2ccc(o2)/C=C/3\C(=NC(=S)N(C3=O)c4ccc(cc4)OC)[O-] C20030235
CC[C@@H](C(=O)[O-])Oc1ccc(cc1OC)/C=C/2\C(=O)N=C(S2)[N-]c3cccc(c3)C(=O)C C16913242
CCOc1cc(ccc1O[C@@H](C)C(=O)[O-])/C=C/2\C(=O)N=C(S2)[N-]c3cccc(c3)C(=O)C C16917816
CC[C@@H](C(=O)[O-])Oc1ccc(cc1OCC)/C=C/2\C(=O)N=C(S2)[N-]c3cccc(c3)OC C16919175
CCOc1cccc(c1)N2C(=O)/C(=C/c3ccc(o3)c4ccccc4C(=O)[O-])/C(=NC2=S)[O-] C22135444
Cc1c(cccc1C(=O)[O-])c2ccc(o2)/C=C\3/C(=NC(=O)N(C3=O)c4ccc(cc4)Br)[O-] C16249937
CCOC(=O)C1=C(N=C2N([C@@H]1c3ccc(c(c3)OC)OC)C(=CS2)C=C([O-])[O-])C(F)(F)F C36048645
CCCCOc1cc(ccc1OC)[C@H]2C(=C(C(=O)N2c3cc(ccc3Cl)C(=O)[O-])[O-])C(=O)C4CC4 C13276848
Cc1ccc(cc1N2[C@@H](C(=C(C2=O)[O-])C(=O)C3CC3)c4ccc(c(c4)[N+](=O)[O-])Cl)C(=O)[O-] C13277418
Cc1ccc(cc1N2[C@H](C(=C(C2=O)[O-])C(=O)C3CC3)c4ccc(c(c4)[N+](=O)[O-])Cl)C(=O)[O-] C13277417
Cc1c(c(nc(n1)SCC(=O)C2=C[C@@H](N([C@@H]2C)c3ccc4c(c3)OCO4)C)[O-])CCC(=O)[O-] C39667962
Cc1c(c(nc(n1)SCC(=O)N(CC(F)(F)F)c2ccccc2OC)[O-])CCC(=O)[O-] C13451264
COc1cccc(c1OC)[C@@H]2C(=C(C(=O)N2c3cccc(c3)C(=O)[O-])[O-])C(=O)c4cccs4 C13193669
CCc1ccc(cc1[N+](=O)[O-])[C@@H]2C(=C(C(=O)N2c3cccc(c3)C(=O)[O-])[O-])C(=O)c4cccs4 C13193773
COc1cc(cc2c1OCO2)[C@H]3C(=C(C(=O)N3c4cccc(c4)C(=O)[O-])[O-])C(=O)c5cccs5 C13193811
Cc1ccc(cc1N2[C@H](C(=C(C2=O)[O-])C(=O)c3cccs3)c4cccc(c4)[N+](=O)[O-])C(=O)[O-] C13194112
CCOc1cccc(c1OC)[C@@H]2C(=C(C(=O)N2c3ccc(cc3)CC(=O)[O-])[O-])C(=O)c4ccccc4 C13194528
c1cc(sc1)C(=O)C2=C(C(=O)N([C@@H]2c3cc4c(c(c3)Cl)OCO4)c5ccc(cc5)CC(=O)[O-])[O-] C13194893
Cc1ccc(c(c1)C)C(=O)C2=C(C(=O)N([C@@H]2c3cccc(c3OC)OC)c4cccc(c4)C(=O)[O-])[O-] C13213011
c1ccc(c(c1)[C@@H]2C(=C(C(=O)N2c3cccc(c3)C(=O)[O-])[O-])C(=O)c4ccc(s4)Cl)OCC#N C13213377
Cc1ccc(cc1)C(=O)C2=C(C(=O)N([C@@H]2c3ccc(c(c3)OC)OCC=C)c4cccc(c4)C(=O)[O-])[O-] C13213454
c1ccc(c(c1)[C@@H]2C(=C(C(=O)N2c3cccc(c3)C(=O)[O-])[O-])C(=O)c4ccc5c(c4)OCO5)Cl C13213698
Cc1ccc(cc1)[C@H]2C(=C(C(=O)N2c3cccc(c3)C(=O)[O-])[O-])C(=O)c4ccc5c(c4)OCO5 C13213723
Cc1cccc(c1)[C@@H]2C(=C(C(=O)N2c3cccc(c3)C(=O)[O-])[O-])C(=O)c4ccc5c(c4)OCO5 C13213749
Cc1cc(cc(c1OC(F)F)C)[C@@H]2C(=C(C(=O)N2c3cccc(c3)C(=O)[O-])[O-])C(=O)c4ccco4 C13214155
Cc1ccc(cc1N2[C@@H](C(=C(C2=O)[O-])C(=O)c3ccc(cc3)F)c4ccc5c(c4)OCCO5)C(=O)[O-] C13215450
Cc1ccc(cc1N2[C@@H](C(=C(C2=O)[O-])C(=O)c3ccc(cc3)F)c4ccccc4OCC#N)C(=O)[O-] C13215525
Cc1ccc(cc1N2[C@@H](C(=C(C2=O)[O-])C(=O)c3ccc4c(c3)OCO4)c5ccccc5F)C(=O)[O-] C13215862
Cc1ccc(cc1N2[C@H](C(=C(C2=O)[O-])C(=O)c3ccccc3F)c4ccc5c(c4)OCCO5)C(=O)[O-] C13215956
Cc1ccccc1[C@H]2C(=C(C(=O)N2c3ccc(cc3)CC(=O)[O-])[O-])C(=O)c4ccc5c(c4)OCO5 C13217530
CCc1ccc(cc1)[C@H]2C(=C(C(=O)N2c3ccc(cc3)CC(=O)[O-])[O-])C(=O)c4ccc5c(c4)OCO5 C13217548
COc1cccc(c1OC)[C@@H]2C(=C(C(=O)N2c3ccc(cc3)CC(=O)[O-])[O-])C(=O)c4ccccc4F C13217621
CCn1c(cc(c(c1=O)[C@H](c2ccc(cc2OC)OC)c3c(n(c(=O)cc3[O-])CC)C)[O-])C C40568682
C1CCC2(CC1)[C@H](C(=NC(=C2C#N)SCSC3=C(C4(CCCCC4)[C@H](C(=N3)[O-])C#N)C#N)[O-])C#N C02310937
c1ccc2c(c1)c(c(c(=O)o2)C(c3cccc(c3)[N+](=O)[O-])c4c(c5ccccc5oc4=O)[O-])[O-] C08768335
Cc1ccc(cc1C)N2C(=O)/C(=C/c3cc(c(c(c3)OC)OCC(=O)[O-])CC=C)/C(=NC2=S)[O-] C59678394
Cc1cc(cc(c1)NC(=O)/C(=C\c2cc(n(c2C)c3cc(cc(c3)C(=O)[O-])C(=O)[O-])C)/C#N)C C59678787
CCOc1ccc(cc1)N2C(=O)/C(=C/c3ccc(o3)c4ccc(c(c4)C(=O)[O-])Cl)/C(=NC2=O)[O-] C59862010
c1cc(c(cc1C(=O)[O-])c2ccc(o2)/C=C\3/C(=O)N=C(N(C3=O)c4ccc5c(c4)OCO5)[O-])Cl C13810052
CC(C)(C)[C@@H]1CCc2c(c(c3cc(ccc3n2)S(=O)(=O)N4CCC(CC4)C(=O)[O-])C(=O)[O-])C1 C20413875
Cc1cc(c(c2c1C(=O)Oc3c(c(c(c(c3O2)C)C(=O)[O-])O)COC(=O)/C=C\C(=O)[O-])C=O)O C09302293
CCOC(=O)c1c(oc2c1cc(cc2)OCC(=O)NNC(=O)[C@H]3CCCC[C@@H]3C(=O)[O-])C C09402778
CCOC(=O)c1c(oc2c1cc(cc2)OCC(=O)NNC(=O)[C@H]3CCCC[C@H]3C(=O)[O-])C C09402780
Cc1c(c(=O)n(n1C)c2ccccc2)NC(=S)N/N=C\c3cc(ccc3[O-])[N+](=O)[O-] C09446105
CCOc1ccc(cc1)c2nnc(n2CC(=O)[O-])S[C@@H](C)C(=O)NC(=O)NC(C)C C13018613
CCOc1ccc(cc1)c2nnc(n2CC(=O)[O-])S[C@H](C)C(=O)NC(=O)NC(C)C C13018615
COCCCn1c(=O)c2ccc(cc2nc1SCC(=O)N(CCC(=O)N)c3ccccc3)C(=O)[O-] C13048408
CCCNC(=O)NC(=O)CSc1nc2cc(ccc2c(=O)n1Cc3ccco3)C(=O)[O-] C13050838
C[C@H](Cn1c(=O)c2ccc(cc2nc1SCC(=O)N[C@H](C)c3ccc4c(c3)OCO4)C(=O)[O-])O C13052080
C[C@H](C(=O)NC(=O)NC1CC1)Sc2nc3cc(ccc3c(=O)n2C[C@H]4CCCO4)C(=O)[O-] C13053653
CCOc1cc(ccc1OS(=O)(=O)c2cc(ccc2F)C(=O)[O-])[C@H]3C(=O)NC(=O)N3 C13093762
CCOCCCNC(=O)NC(=O)CSc1nnc(n1CCC(=O)[O-])c2ccc(cc2)OCC C13194337
CCOc1ccc(cc1)c2nnc(n2CC(=O)[O-])SCC(=O)NC(=O)NCCC(C)C C13195391
CC[C@@H](C)NC(=O)NC(=O)CSc1nnc(n1CC(=O)[O-])c2ccc(cc2)OCC C13195742
C[C@@H]1CCCC[C@H]1NC(=O)NC(=O)CSc2nnc(n2CC(=O)[O-])c3ccc(cc3)OC C13201255
CCOC(=O)C1=C(NC(=O)N[C@@H]1C)CSc2nnc(n2CC(=O)[O-])c3cccc(c3)C C13205845
CC(C)[C@@H](C(=O)[O-])n1c(=O)c2ccccc2nc1SCc3ccc(cc3[N+](=O)[O-])C(=O)N C13245485
Cc1cccc(c1)c2nnc(n2CCC(=O)[O-])SCC(=O)N(CCC(=O)N)c3ccc(cc3)OC C13246107
CCOc1ccc(cc1)c2nnc(n2CC(=O)[O-])S[C@@H](C)C(=O)NC(=O)NC3CC3 C13270646
CCOCCCNC(=O)NC(=O)CSc1nnc(n1[C@H](C(C)C)C(=O)[O-])c2cccs2 C13271909
Cc1c(c(=O)[nH]c(n1)SCC(=O)Nc2ccc(cc2OC)[N+](=O)[O-])CCC(=O)[O-] C13447708
Cc1c(c(=O)[nH]c(n1)S[C@@H](C)C(=O)Nc2ccc(cc2OC)[N+](=O)[O-])CCC(=O)[O-] C13448860
Cc1c(c(=O)[nH]c(n1)SCC(=O)Nc2cc3c(cc2[N+](=O)[O-])OCCCO3)CCC(=O)[O-] C13451446
CCCCn1c(c(c(=O)[nH]c1=O)N(CCCC)C(=O)/C=C/c2cc(c(o2)C)C(=O)[O-])N C13451916
C[C@@H]1CCCC[C@H]1NC(=O)COc2ccc(cc2OC)/C=C/c3[nH]c(=O)c(c(n3)[O-])[N+](=O)[O-] C09295540
CCc1c(=O)[nH]c(nc1[O-])S[C@H](CC(=O)OC)C(=O)Nc2ccc(c(c2)[N+](=O)[O-])F C09329747
c1cc(ccc1c2nnc(o2)CSc3nc([nH]n3)N/N=C/c4cc(ccc4[O-])[N+](=O)[O-])F C20832525
c1ccnc(c1)NC(=O)CCSc2nc([nH]n2)N/N=C/c3cc(ccc3[O-])[N+](=O)[O-] C21075583
Cc1ccc(cc1)CSc2nnc(n2N)N/N=C/c3cc(c(c(c3)OC)[O-])[N+](=O)[O-] C21326864
c1ccc(c(c1)NCCNC(=O)c2cnn(c2C(F)(F)F)c3ccc(nn3)[O-])[N+](=O)[O-] C28442135
Cc1ncc(c(n1)N)CN(C=O)/C(=C(\CCOP(=O)([O-])[O-])/SC(=O)c2ccccc2)/C C02015558
CC(C)c1ccc(cc1)N2C(=O)/C(=C\[C@H]3C(=c4ccccc4=[NH+]3)CCNC(=O)CCC(=O)[O-])/C(=O)N=C2[O-] C38690835
c1cc2c(cc1C(=O)[O-])nc([nH]c2=O)CS[C@H]3Nc4cc(ccc4C(=O)N3CCC(=O)[O-])Cl C39647007
c1ccc2c(c1)OC[C@@H](O2)CNC(=O)NC(=O)CSc3nc(c(nn3)CCC(=O)[O-])[O-] C13235757
Cc1cccc(c1)[C@@H]2NN=C(N2CCC(=O)[O-])SCc3[nH]c(=O)c4ccc(cc4n3)C(=O)[O-] C39647079
c1ccc(cc1)CN2[C@@H](NN=C2SCc3[nH]c(=O)c4ccc(cc4n3)C(=O)[O-])CC(=O)[O-] C39667787
CCOc1ccc(cc1)c2nnc(n2CCC(=O)[O-])S[C@@H](C)C(=O)NC(=O)Nc3ccccc3 C13444054
C[C@H](C(=O)NC(=O)NC(C)C)Sc1nc2cc(ccc2c(=O)n1C[C@H]3CCCO3)C(=O)[O-] C13053628
C1CCC2=C(C1)[C@H]([C@@H](S2)NC(=O)CSc3nc(c(nn3)CCC(=O)[O-])[O-])C(=O)N C39703877
C1CCC2=C(C1)[C@@H]([C@H](S2)NC(=O)CSc3nc(c(nn3)CCC(=O)[O-])[O-])C(=O)N C39703878
c1cc(ccc1OCc2nc([nH]n2)SCC(=O)Nc3cc(cc(c3)C(=O)[O-])C(=O)[O-])Cl C13342766
c1cc2c(c(c1)OC[C@H](COc3cccc4c3[C@H](C=C(O4)C(=O)[O-])O)O)c(=O)cc(o2)C(=O)[O-] C33932965
COc1ccc(cc1)c2ccnc(n2)N[C@H]3CO[C@H]4[C@@H]3OC[C@@H]4NC(=O)CC5(CCCC5)CC(=O)[O-] C05438876
CC(C)(C)[C@H](NC(=O)Cc1ccc(c(c1)OC)OC)N/C(=N/C#N)/[N-]c2cccnc2OC C40949386
Cc1cccc(c1)N/C(=N\c2nc(cc(n2)[O-])CSc3nnnn3c4ccccc4)/N C20477880
c1ccc(cc1)c2nnc(o2)CCCC(=O)NNC(=O)c3c(cn(n3)c4ccccc4)[O-] C58818988
COc1ccc(cc1)NCc2nnc(n2c3ccccc3)SC/C(=N/c4[nH]ncn4)/[O-] C59261976
COc1cc(c(cc1OC)NC(=O)CSc2[nH]c3ccc(cc3n2)[N+](=O)[O-])C(=O)[O-] C59443608
c1cc(c(c(c1)[N+](=O)[O-])[O-])/C=N/NC(=O)CNc2ccc(cc2[N+](=O)[O-])C(F)(F)F C59462386
CC(C)CC(=O)N[C@]1(c2c(=O)[nH]c(nc2N(C1=O)CCc3ccc(c(c3)OC)OC)[O-])C(F)(F)F C01877177
COc1ccc(cc1OC)/C=c\2/c(=O)n3c(=C([C@@H](C(=C3N)C(=O)OC)c4ccc(c(c4)OC)OC)C(=O)OC)s2 C01879261
COc1ccc(cc1OC)/C=c\2/c(=O)n3c(=C([C@H](C(=C3N)C(=O)OC)c4ccc(c(c4)OC)OC)C(=O)OC)s2 C01879256
Cc1ccccc1OC[C@@H](Cn2c3c(nc2NCCCn4ccnc4)n(c(=O)n(c3=O)C)C)O C01833189
Cc1cc(nc(n1)SCC(=O)N(Cc2cccnc2)[C@@H](c3ccc(c(c3)OC)O)C(=O)Nc4ccc5c(c4)OCO5)C C03771800
CCOc1cc(cc(c1OCC)OCC)NC(=O)NC[C@@H]2CN(C(=O)O2)c3ccc4c(c3)OCO4 C08868235
COC(=O)Cn1c(=O)c(c(n(c1=O)Cc2ccccc2)N)C(=O)CSc3nnc4n3cccc4 C09120302
COC(=O)c1cc(cc(c1)NC(=O)CSc2[nH]c(=O)c3cnn(c3n2)c4ccccc4)C(=O)OC C09377801
CCCCOC(=O)C1=C(OC(=C([C@@]12c3ccccc3N(C2=O)CC(=O)OC)C(=O)OCCOC)C)N C09695172
CCCCOC(=O)C1=C(OC(=C([C@]12c3ccccc3N(C2=O)CC(=O)OC)C(=O)OCCOC)C)N C09695173
CCOC(=O)C1=C(NC(=O)NC1)CSc2nc3cc(ccc3c(=O)n2Cc4ccco4)C(=O)OC C09959979
CC(C)[C@H](c1nnc(n1C)SCC(=O)Nc2ccc(cc2)C(=O)OC)NC(=O)c3ccc4c(c3)OCO4 C10002350
Cn1c(c(c(=O)n(c1=O)C)C(=O)COC(=O)Cc2csc(n2)c3ccc(c(c3)OC)OC)N C10418768
CCOc1cc(cc(c1OCC)OCC)C(=O)Nc2cc(nn2c3[nH]c(=O)cc(n3)C)c4ccco4 C12006256
CCc1cc(=O)[nH]c(n1)n2c(cc(n2)c3ccco3)NC(=O)c4cc(c(c(c4)OCC)OCC)OCC C12006733
Cc1c(cco1)c2nnc(n2CC=C)SCC(=O)NN3C(=O)[C@@](NC3=O)(C)c4ccc(cc4)OC C12056248
Cc1c(cco1)c2nnc(n2CC=C)SCC(=O)NN3C(=O)[C@](NC3=O)(C)c4ccc(cc4)OC C12056252
c1ccc(cc1)n2cnn(c2=S)CC(=O)N/N=C/c3ccc(cc3)OC(=O)C[C@@H]4C(=O)NC(=O)S4 C13017227
CC(C)Cn1c(c(c(=O)n(c1=O)C)C(=O)COC(=O)[C@@H]2CC(=O)N(C2)c3ccccc3OC)N C13141758
CCCCn1c(c(c(=O)[nH]c1=O)N(Cc2ccccc2OC)C(=O)c3ccc(cc3)[N+](=O)[O-])N C14699488
CCOC(=O)C1=C(NC(=O)N[C@H]1c2ccco2)CSc3nnc(o3)c4cc(cc(c4)OC)OC C19120742
CC[C@@]1(C(=O)N(C(=O)N1)NC(=O)COC(=O)c2ccc(cc2)OCC(=O)N3[C@H](CCC[C@@H]3C)C)C C19124022
CCCCn1c(c(c(=O)[nH]c1=O)N(Cc2ccccc2)C(=O)COc3cccc(c3)[N+](=O)[O-])N C19189846
CCOC(=O)C1=C(NC(=O)N[C@@H]1c2ccc(cc2)OC)CSc3nnnn3c4ccccc4OC C19529838
CCOC(=O)C1=C(NC(=O)N[C@H]1c2ccc(cc2)OC)CSc3nnnn3c4ccccc4OC C19529840
CCc1nnc(o1)CN2CCN(CC2)C(=O)CSc3nc([nH]n3)N/N=C/c4ccc(cc4)C C20908199
CC(C)n1cc(cn1)/C=N/Nc2[nH]nc(n2)SCC(=O)N3CCc4cc(c(cc4C3)OC)OC C20910517
CCOC(=O)C1=C(NC(=O)N[C@@H]1c2ccccc2)COC(=O)Cn3c(=O)oc(n3)c4ccc(cc4)F C22025231
CCOC(=O)c1c(oc2c1c(nc(n2)COC(=O)c3c(nc(nc3SC)c4ccco4)C)N)C C22829879
CCOC(=O)C1=C(NC(=O)N[C@@H]1c2ccc(o2)C)COC(=O)Cn3cc(c4c3cccc4)C(=O)OC C23014948
Cc1ncc(n1CCOC(=O)N[C@@H](C(Cl)(Cl)Cl)N[C@@H]2COc3ccccc3O2)[N+](=O)[O-] C25558892
c1cc(c(cc1N2C[C@@H](OC2=O)COc3ccon3)F)C4=CCN(CC4)C(=O)OC[C@H](CO)O C27419243
CCOC(=O)C1=C(NC(=O)N[C@@H]1c2ccco2)COC(=O)CCN3C(=O)c4ccc(cc4C3=O)C C27797414
C[C@@H]1C(=O)N(N=C(N1)C(=O)N[C@H](CC(=O)OC(C)C)c2ccccc2[N+](=O)[O-])c3ccccc3 C32807746
Cc1cccc(c1NC(=O)CNC(=O)[C@@H](C)OC(=O)CCn2c3cc(ccc3cn2)[N+](=O)[O-])C C32933297
CCN1C2=C([C@H](NC1=O)c3cccc(c3)[N+](=O)[O-])C(=O)N(C2)[C@H](CC(C)C)C(=O)NCc4ccco4 C35635923
CCOC(=O)C1=C(NC(=O)N[C@H]1c2ccc(cc2)OC)COC(=O)CN3C(=O)[C@H]4CCCC[C@@H]4C3=O C36240816
Cc1ccc(o1)c2nnn(n2)CC(=O)N(CCO)[C@@H](c3ccncc3)C(=O)NC4CCCCC4 C06281168
COc1cccc(c1OC)[C@@H]2c3ccc(cc3OC(=C2C#N)N)OC(=O)COc4ccc(cc4)[N+](=O)[O-] C38658844
CC1=C[C@@H](N=N1)NC(=O)CSC2=Nc3ccccc3C4=N[C@@H](C(=O)N42)CCC(=O)NCc5ccco5 C39556103
CC1=C[C@@H](N=N1)NC(=O)CSC2=Nc3ccccc3C4=N[C@H](C(=O)N42)CCC(=O)NCc5ccco5 C39556105
CC1=C[C@H](N=N1)NC(=O)CSC2=Nc3ccccc3C4=N[C@H](C(=O)N42)CCC(=O)NCc5ccco5 C39556106
CCOC(=O)c1c(c([nH]c1C[C@@H](CC2=N[C@@H](C(=C2C(=O)OCC)C)C(=O)OCC)O)C(=O)OCC)C C39947915
CCN(CC)C(=O)COc1ccc(cc1OC)[C@H]2C(=C(Nc3n2nnn3)C)C(=O)Nc4ccccc4C C40924140
CCN(CC)C(=O)COc1ccc(cc1OC)[C@@H]2C(=C(Nc3n2nnn3)C)C(=O)Nc4ccc(cc4)C C40963109
CCN(CC)C(=O)COc1ccc(cc1OC)[C@@H]2C(=C(Nc3n2nnn3)C)C(=O)Nc4cccc(c4)C C41023677
Cc1ccc(cc1Cl)n2c(nnc2SCC(=O)c3c(n(c(=O)n(c3=O)C)C)N)COc4ccc(cc4)OC C03323810
CCN(CC)C(=O)COc1ccc(cc1OCC)[C@@H]2C(=C(Nc3n2nnn3)C)C(=O)Nc4cccc(c4)C C54614719
CCN(CC)C(=O)COc1ccc(cc1)[C@@H]2C(=C(Nc3n2nnn3)C)C(=O)Nc4ccccc4OCC C54615886
Cc1ccc(c(c1)[N+](=O)[O-])NC(=O)C(=O)NC[C@@H](c2ccco2)N3CCN(CC3)c4ccc(cc4)OC C38619795
CCOC(=O)C1=NN([C@H](N(N1C)C(=O)C)c2ccc(c(c2)OC)OCC(=O)N)c3ccccc3 C59717496
CCCCOc1ccc(cc1)[C@H](CCC(=O)N[C@H]2[C@@H]3N(C2=O)[C@@H](C(S3)(C)C)C(=O)[O-])C(=O)[O-] C12296181
CCCCOc1ccc(cc1)[C@H](CCC(=O)N[C@H]2[C@@H]3N(C2=O)[C@H](C(S3)(C)C)C(=O)[O-])C(=O)[O-] C12296183
Cc1ccc(cc1)c2nnc(n2CCC(=O)[O-])SCC(=O)NCc3ccc(c(c3)C(=O)[O-])OC C13232308
CC1=C(Nc2nnnn2[C@H]1c3ccc(cc3)OCC(=O)[O-])c4ccc(cc4)OCC(=O)[O-] C13268612
Cc1cccc(c1NC(=O)CSc2nc3cc(ccc3c(=O)n2CC(C)C)C(=O)[O-])C(=O)[O-] C13273977
COc1cc(c(cc1OC)NC(=O)CSc2nnc(n2CCC(=O)[O-])c3cccs3)C(=O)[O-] C13274288
c1ccc(cc1)n2c3c(cn2)c(ncn3)SCC(=O)Nc4cc(cc(c4)C(=O)[O-])C(=O)[O-] C13342357
CC(C)Cn1c(nnc1SCC(=O)Nc2cc(cc(c2)C(=O)[O-])C(=O)[O-])c3ccco3 C13354273
CC1CCN(CC1)c2nnc(n2C3CC3)SCC(=O)Nc4cc(ccc4C(=O)[O-])C(=O)[O-] C13408611
CCOCCCn1c(=O)c2ccccc2nc1SCC(=O)Nc3cc(ccc3C(=O)[O-])C(=O)[O-] C13415203
CCOc1cc(ccc1O[C@@H](C)C(=O)[O-])/C=C/2\C(=O)N=C(S2)[N-]c3cccc(c3)O C16917844
CCOc1cc(ccc1OCCC(=O)[O-])/C=C/2\C(=O)N=C(S2)[N-]c3cccc(c3)O C16920085
CCc1cccc(c1)OC[C@H](Cn2c3c(nc2NCCC(=O)[O-])n(c(=O)nc3[O-])C)O C23115151
Cc1c(c(c(nc1c2ccccc2)C)CO[P@](=O)(C[C@@H](CC(=O)[O-])O)[O-])c3ccc(cc3)F C26673803
c1ccc(cc1)c2cc(c(c(n2)C3CC3)CO[P@](=O)(C[C@@H](CC(=O)[O-])O)[O-])c4ccc(cc4)F C26716509
c1ccnc(c1)c2ccc(cc2)c3ccc(cc3)CCC[C@H]([P@](=O)(O)[O-])S(=O)(=O)[O-] C13746392
c1ccnc(c1)c2ccc(cc2)c3ccc(cc3)CCC[C@@H]([P@](=O)(O)[O-])S(=O)(=O)[O-] C13746394
C/C=C/C=C/C=C/C(=O)O[C@@H]1[C@@H](C2=C(C(=O)N(C2)[C@H](CCC(=O)[O-])C(=O)[O-])[C@@]3([C@@H]1C(CCC3)(C)C)C)O C31161399
CC(=CCC[C@@]1([C@H]2CC[C@@]([C@H]3[C@@H]2c4c(cc5c(c4O3)CN(C5=O)[C@H](CCC(=O)[O-])C(=O)[O-])O1)(C)O)C)C C31164447
CC(=CCC[C@]1([C@@H]2CC[C@@]([C@@H]3[C@@H]2c4c(cc5c(c4O3)CN(C5=O)[C@@H](CCC(=O)[O-])C(=O)[O-])O1)(C)O)C)C C35458816
COc1ccc(cc1[N+](=O)[O-])c2c(cn(n2)CCC(=O)[O-])/C=C/3\C(=O)NC(=O)N=C3[O-] C25159149
c1ccc(cc1)N2C3=NC(=O)[C@](C3=C(NC2=O)[O-])(C(F)(F)F)[N-]S(=O)(=O)c4ccc(cc4)Cl C01859538
c1ccc2c(c1)C(=O)N([C@@H](N2)SCc3[nH]c(=O)c4ccc(cc4n3)C(=O)[O-])CC(=O)[O-] C39647029
Cc1c(c(nc(n1)SCC(=O)N[C@@H]2C(=C([C@@H](S2)C(=O)OC)C)C(=O)OC)[O-])CCC(=O)[O-] C39667870
c1c(cc(cc1C(F)(F)F)NC(=O)CSc2nc(c(nn2)CCC(=O)[O-])[O-])C(F)(F)F C13092626
C[C@@H](C(=O)Nc1cc(ccc1OC)[N+](=O)[O-])Sc2nc(c(nn2)CCC(=O)[O-])[O-] C13092697
CCOC(=O)[C@H]1[C@@H](SC2=C1CCC2)NC(=O)CSc3nc(c(nn3)CCC(=O)[O-])[O-] C39703817
CCOC(=O)[C@H]1[C@H](SC2=C1CCC2)NC(=O)CSc3nc(c(nn3)CCC(=O)[O-])[O-] C39703819
CCOC(=O)[C@H]1[C@H](SC2=C1CCCC2)NC(=O)[C@@H](C)Sc3nc(c(nn3)CCC(=O)[O-])[O-] C39703835
CCOC(=O)C1=C2CC[C@@H](C[C@H]2S[C@@H]1NC(=O)[C@@H](C)Sc3nc(c(nn3)CCC(=O)[O-])[O-])C C39703838
CCOC(=O)[C@@H]1[C@H](SC(=C1C)C)NC(=O)CSc2nc(c(nn2)CCC(=O)[O-])[O-] C39703854
CCOC(=O)[C@H]1C=C(S[C@H]1NC(=O)CSc2nc(c(nn2)CCC(=O)[O-])[O-])c3ccccc3 C39703871
CCOC(=O)[C@@H]1[C@@H](SC=C1c2cccs2)NC(=O)CSc3nc(c(nn3)CCC(=O)[O-])[O-] C39703909
Cc1ccc(cc1)C2=NN([C@H](C2)NC(=O)CSc3nc(c(nn3)CCC(=O)[O-])[O-])c4ccccc4 C39703958
C[C@H](c1ccc(cc1)Br)NC(=O)CSc2nc(c(nn2)CCC(=O)[O-])[O-] C13093031
Cc1cc(ccc1NC(=O)CSc2nc(c(nn2)CCC(=O)[O-])[O-])N3CCCC3 C13218354
c1cc(sc1)[C@@H](c2ccc(cc2)F)NC(=O)CSc3nc(c(nn3)CCC(=O)[O-])[O-] C13218360
c1ccc(cc1)[C@@H](c2cccs2)NC(=O)CSc3nc(c(nn3)CCC(=O)[O-])[O-] C13218364
Cc1c(ccc(c1OC)[C@H]2[C@H]3[C@@H](C(=NC3=O)[O-])[C@@](N2)(Cc4ccc(cc4)[N+](=O)[O-])C(=O)[O-])OC C33860912
C/C=C/C=C/C=C/C(=O)O[C@@H]1[C@@H](C2=C(C(=O)N(C2)[C@H](CCC(=O)[O-])C(=O)[O-])[C@]3([C@H]1C(CCC3)(C)C)C)O C43509794
CCCCOc1ccc(cc1)[C@@H](CCC(=O)N[C@H]2[C@H]3N(C2=O)[C@H](C(S3)(C)C)C(=O)[O-])C(=O)[O-] C43735810
Cc1[nH]nc(n1)[N-]S(=O)(=O)c2ccc(cc2)Oc3ccc(cc3)S(=O)(=O)/N=c/4\[nH][n-]c(n4)C C44938134
CC(C)[C@H](C(=O)[O-])n1c(nnc1SCc2[nH]c(=O)c3ccc(cc3n2)C(=O)[O-])c4cccs4 C13234876
CCOC(=O)c1c(csc1NC(=O)CSc2nc(c(nn2)CCC(=O)[O-])[O-])c3ccc(o3)C C13092812
C[C@@H]1CC(=O)[C@@H]([C@H]1/C(=C(/C(=O)Nc2c(cccc2[N+](=O)[O-])C#N)\[O-])/[N+](=O)[O-])CC(=O)[O-] C48548022
C[C@H]1[C@@H]2[C@@H](NC(=O)[C@@]2([C@@H](C=C1C)/C=C(\C)/CCC(=O)[O-])C(=O)CCC(=O)[O-])CC(C)C C49600229
CCOc1cc(ccc1O[C@@H](C)C(=O)[O-])/C=C/2\C(=O)N=C(S2)[N-]c3ccc(cc3)O C16917854
CCOc1cc(ccc1OCC(=O)[O-])[C@@H]2/C(=C(\[O-])/OCC)/C(=NC(=S)N2)c3ccccc3 C55477710
CC(C)(C)[C@@](CC(=O)[O-])(C(=O)[O-])NC(=O)OCC1c2ccccc2-c3c1cccc3 C56956146
CCCNC(=O)CN1CCN(CC1)c2ccc(cc2C(=O)[O-])[N-]S(=O)(=O)CC C33253170
C[C@@H](C(=O)N)NC(=O)[C@@H]1C[C@@H](CCN1C(=O)C2CC[NH2+]CC2)OCC#C C03838387
C[C@@H]1CCC[C@@H]([C@@H]1C)NC(=O)NC(=O)COC(=O)CNC(=O)N C06085541
C[C@H]1CCC[C@@H]([C@@H]1C)NC(=O)NC(=O)COC(=O)CNC(=O)N C06085544
CS(=O)(=O)N1CC[NH2+]C[C@@H]1C(=O)N[C@@H](CC2CCCCC2)C(=O)N C05413436
C[NH+](C)CCNC(=O)[C@@H]1C[C@H]([C@@H]([C@H]2[C@@H]1N(C(=S)N2)c3ccc(cc3)OC)O)O C08636323
C[NH+](C)CCCNC(=O)C(=O)Nc1c2ccccc2oc1C(=O)N C09706345
C[C@H](C(=O)Nc1c(c2c(s1)CCC2)C(=O)N)[NH+]3CCC(CC3)NS(=O)(=O)C C11105175
c1ccc(cc1)[C@H](CC(=O)OCC(=O)NC(=O)NC2CCCC2)NC(=O)N C11938689
c1ccc(cc1)[C@@H](CC(=O)OCC(=O)NC(=O)NC2CCCC2)NC(=O)N C11938690
c1ccc2c(c1)c(c[nH]2)/C=N/NC(=O)CCNc3c(=O)[nH]c(=O)[nH]n3 C00055936
Cc1cc(ccc1OCC(=O)N/N=C/[C@@H]([C@@H]([C@H]([C@@H](C)O)O)O)O)Cl C13685837
Cc1cc(ccc1OCC(=O)N/N=C/[C@@H]([C@@H]([C@H]([C@H](C)O)O)O)O)Cl C13685842
CC(C)NC(=O)N[C@H]1C[C@H]2C(=O)NC[C@H]([NH+]2C1)CCC(=O)NC3CC3 C15708328
C[NH+]1CCC(CC1)N2CCC[C@H]([C@@H](C2)NC(=O)c3ccc(cc3)OCC(=O)N)O C15671940
CC1(Cc2c(sc3c2c(=O)n(c(=O)[nH]3)CC(=O)NCCCC[NH3+])CO1)C C20590008
CCC(=O)NNC(=O)CSc1nc([nH]n1)N/N=C/c2cccc(c2)O C20906764
c1ccc(c(c1)CNC(=O)CSc2nnc(n2N)NN)Cl C21035463
COc1ccc(cc1OC)c2nc(cs2)C(=O)NC(C(=O)N)C(=O)N C23388452
COc1ccc(cc1)C[NH2+][C@@H]2[C@H]3CO[C@H](O3)[C@@H]([C@H]2[O-])[NH+]4CCC(CC4)C(=O)N C20463880
Cc1cc(ccc1OCC(=O)N/N=C/[C@@H]([C@@H]([C@@H]([C@@H](C)O)O)O)O)Cl C13133018
Cc1cc(ccc1OCC(=O)N/N=C/[C@@H]([C@H]([C@@H]([C@@H](C)O)O)O)O)Cl C04763754
Cc1c(cccc1NC(=O)C(=O)NCc2ccc[nH+]c2N(C)C)C(=O)N C41639200
CCn1c(c(c(=O)[nH]c1=O)C(=O)C[NH+]2CCC(CC2)[C@@H](c3ccccc3)O)N C42634915
CC[C@@H](C)c1ccccc1N2C[C@@H](CC2=O)C(=O)NC(C(=O)N)C(=O)N C42788259
CC[C@H](C)c1ccccc1N2C[C@H](CC2=O)C(=O)NC(C(=O)N)C(=O)N C42788268
c1ccc(cc1)[C@H](CNC(=O)NNC(=O)C(=O)NC2CC2)[NH+]3CCCC3 C42815114
c1cc(cc(c1)[N+](=O)[O-])C(=O)c2cc3cc(ccc3o2)[C@H](CC(=O)N)[NH3+] C44254736
CS(=O)(=O)NCCNS(=O)(=O)c1cc(cnc1)C#CC[NH3+] C44258554
c1cc([nH+]cc1CNC(=O)C(=O)Nc2c(ccs2)C(=O)N)N3CCCCC3 C47998079
C[C@H](CC[NH+](C)C)NS(=O)(=O)c1c(nc2n1ccs2)NN C49560654
c1ccc(cc1)Cn2c[nH+]c3c2C[C@H](N(C3)C(=O)C(c4ccc(cc4)N)c5ccc(cc5)N)C(=O)[O-] C13446711
c1csc(c1C(=O)N)NC(=O)CCSc2ncc(c(n2)N)C#N C54441053
C[C@@H]1CCC[NH+](C1)C(C)(C)CNC(=O)NNC(=O)C(=O)NC2CC2 C54805214
c1cc(oc1)C[NH+]2CCC[C@@H](C2)C(=O)NCCc3[nH]c(=O)cc(n3)N C55403239
CCNC(=O)NC(=O)[C@H](C)Nc1ccc(c(c1)OCC(=O)N)OC C56160694
C[C@@H]1C[C@H](C[NH+](C1)C[C@@H](C)NC(=O)NNC(=O)C(=O)NC2CC2)C C56946348
c1cc(c(nc1)N2CCC[C@H](C2)C(=O)NC(C(=O)N)C(=O)N)C(F)(F)F C47074343
c1ccc2c(c1)OC[C@H](O2)C(=O)NNC(=O)CCCCNC(=O)N C61046221
C[NH+](CCNS(=O)(=O)c1c(nc2n1ccs2)NN)C3CC3 C62010798
c1ccc2=[NH+]CC(=c2c1)C[C@@H](C(=O)[O-])NC(=O)C3CCN(CC3)C(=O)C[NH3+] C63363020
c1ccc2=[NH+][C@@H](C=c2c1)C(=O)NCCNC(=O)C(=O)Nc3cccc(c3)O C63795575
c1ccc2=[NH+]CC(=c2c1)CC(=O)N3CCN(CC3)[C@H]4NN[C@@H](S4)SCC(=O)N C64409696
CCCNC(=O)NC(C)(C)C(=O)NNC(=O)NC[C@@H]1CCCO1 C65145774
Cc1ccc(cc1)[C@@H](CNC(=O)NNC(=O)C(=O)NC2CC2)[NH+](C)C C65470055
c1cc(cc(c1)OC[C@H]2CCCO2)C[NH+]3CCNC(=O)[C@@H]3CC(=O)NN C66115366
c1ccc(c(c1)C[NH+]2CCNC(=O)[C@@H]2CC(=O)NN)OC[C@@H]3CCCO3 C66115459
C1CCc2c(nc(s2)CCCNC(=O)NC(C(=O)N)C(=O)N)C1 C66141183
C1CCC(CC1)NC(=O)NCCCC(=O)N[C@@H]2CCCN(C2)CC(=O)N C66449184
CC[C@]1(C(=O)N(C(=O)N1)NC(=O)CNc2ccc(cc2)C(=O)N)C C66861993
Cc1ccc(cc1C(=O)N)NC(=O)C(=O)NC[C@H](c2ccco2)[NH+](C)C C67491421
C([C@H]1[C@@H]([C@@H]([C@@H]([C@@H](O1)O[C@@]2([C@@H]([C@@H]([C@@H](O2)COP(=O)([O-])[O-])O)O)CO)O)O)O)O C05273792
c1cc2c(cc1c3c(n[nH]c3C(=O)[O-])c4ccc(cc4O)O[C@@H]5[C@@H]([C@@H]([C@@H]([C@@H](O5)CO)O)O)O)OCCO2 C08740130
c1ccc2c(c1)c(c[nH]2)CC(=O)NNC(=O)CCNC3=NS(=O)(=O)c4c3cccc4 C08772271
c1ccc(cc1)[C@@H](CC(=O)OCC(=O)Nc2c(ccs2)C#N)NC(=O)N C11740780
C[C@H](C(=O)Nc1ccc(cc1)C(=O)N)Sc2n[nH]c(=O)n2C[C@@H]3CCCO3 C14095959
CN(C)S(=O)(=O)c1cc(cc(c1)NCc2ccc(cc2)O)C(=O)N3CCC[C@H](C3)C(=O)N C14540567
c1cc(cc(c1)NC(=O)C2CC2)CNC(=O)COC(=O)c3c(nccn3)N C22377185
CCNC(=O)NC(=O)[C@@H](C)Sc1nnc(n1CC(=O)N)c2cccs2 C22407860
Cc1nnc(n1N)SCC(=O)NCc2cccc(c2)NC(=O)C3CC3 C23280823
COc1ccc(cc1)CO[C@@H]2[C@H](O[C@@H]([C@@H]2O)n3ccc(nc3=O)N)CO C16983213
CCCNC(=O)N(CCOC)c1c(n(c(=O)[nH]c1=O)CCC)N C33040295
COc1cc(ccc1O)[C@@H]2C(=C(C(=O)N2CC[NH2+]CCO)[O-])S(=O)(=O)C C35323654
c1ccc(cc1)C(=O)NNc2c(c(ncn2)N(CCC#N)CCC#N)N C40737208
C1CCC(CC1)OCCCNC(=O)NNC(=O)C(=O)NC2CC2 C45148568
C[C@@H](C(=O)NCc1ccc(c(c1)OC)OC[C@@H]2CCCO2)NC(=O)N C46630862
C[C@H](C(=O)NCc1ccc(c(c1)OC)OC[C@H]2CCCO2)NC(=O)N C46630871
CC(C)C[C@H](CNC(=O)C(=O)Nc1c(ccs1)C(=O)N)N2CCOCC2 C47970054
COc1ccc(cc1OCC(=O)N)NC(=O)[C@H]2CC(=O)Nc3c2cccc3 C48379520
COCCCN1C(=O)[C@@H]2[C@H](N[C@@]3([C@@H]2C1=O)c4ccccc4NC3=O)CC(=O)N C20548443
COCCCN1C(=O)[C@@H]2[C@H](N[C@]3([C@@H]2C1=O)c4ccccc4NC3=O)CC(=O)N C16034083
c1cc(cc(c1)C(=O)NC[C@H]2CCCO2)CNC(=O)N3CCO[C@@H](C3)C(=O)N C51712988
c1ccc(c(c1)C(=O)NCCCNC(=O)N2CCO[C@@H](C2)C(=O)N)F C51713002
c1ccc(c(c1)C(=O)NCCCNC(=O)N2CCO[C@H](C2)C(=O)N)F C51713003
Cc1c(c(=O)[nH]c(=O)[nH]1)CCC(=O)NNC(=O)Cc2ccc(cc2)F C27244176
CC(C)NC(=O)c1ccc(cc1)NCC(=O)NC(=O)N[C@@H]2CCS(=O)(=O)C2 C55881071
CC[C@@H](C)[C@H](C(=O)NCCN1CCN(CC1)c2ncccn2)NC(=O)N C57061843
c1ccc(c(c1)NC(=O)NCCCN2CCCC2=O)OCCC(=O)N C59351907
C[C@@H](C(=O)NNC(=O)C1CCC1)Sc2nnc(n2N)C(C)C C59884438
C[C@H](C(=O)NNC(=O)C1CCC1)Sc2nnc(n2N)C(C)C C59884441
CCNC(=O)CNC(=O)C(=O)Nc1ccc(c(c1)Cl)N2CCNC(=O)C2 C61924787
c1ccc(c(c1)CC(=O)N)NC(=O)C(=O)NCc2ccc(c(c2)F)n3ccnc3 C63227327
Cn1c2ccccc2nc1CC(=O)NNC(=O)COc3ccc(cc3)C(=O)N C64001586
c1ccc(cc1)[C@@H]2NN[C@H](O2)SCC(=O)N[C@@H](CC3=c4ccccc4=[NH+]C3)C(=O)[O-] C64684130
Cc1cc(n(n1)c2ccc(cc2)NC(=O)NCCC(=O)NCC#C)NC(=O)C C50056283
CC(C)CCNC(=O)NNC(=O)c1cc(cn1C)S(=O)(=O)NC C65135793
COCCCNC(=O)NNC(=O)COc1ccc2c(c1)CCC(=O)N2 C65206267
Cc1ccc(c(n1)OC)CNC(=O)C(=O)Nc2ccc(c(c2)F)C(=O)N C66221087
c1cc(ccc1C(=O)Nc2cnn(c2)CCO)N3CCC[C@H](C3)C(=O)N C66380674
CCOCC(=O)NNC(=O)NCc1cccc(c1)NC(=O)[C@H]2CCCO2 C66701471
C[C@@H](C(=O)NNC(=O)c1cccc(c1O)OC)NC(=O)C2CCOCC2 C66927837
C[C@H](C(=O)NNC(=O)c1cccc(c1O)OC)NC(=O)C2CCOCC2 C66927838
CC(=O)Nc1cccc(c1)CNC(=O)C(=O)Nc2ccc(nc2)NC(=O)C3CC3 C66983976
c1cnn(c1)c2ccc(cc2NC(=O)C(=O)NCCCC(=O)N)Br C66996447
CC(C)(CNC(=O)C(=O)Nc1ccc(cc1)c2nnc3n2CCCC3)C(=O)N C66996513
C[C@H](C(=O)NCCc1n[nH]c(=S)n1C)NC(=O)c2c3ccccc3[nH]n2 C67119061
CCOCCCNC(=O)NNC(=O)C[C@H](c1ccc(cc1)Cl)NC(=O)C C67313361
Cc1ccc(cc1C(=O)N)NC(=O)C(=O)NCCN2CCCCCC2=O C67525431
Cc1ccc(cc1C(=O)N)NC(=O)C(=O)N2CCC[C@@H](C2)C(=O)NCC3CC3 C67525753
Cc1ccc(cc1C(=O)N)NC(=O)C(=O)N2CCC[C@H](C2)C(=O)NCC3CC3 C67525754
Cc1ccc(cc1C(=O)N)NC(=O)C(=O)NCCC(=O)N2CCCC[C@H]2C C67565455
CN(CC(=O)N)C(=O)[C@@H]1C[C@@H](CN1C(=O)c2cnccn2)NC(=O)Nc3cccc(c3)OC C04200893
CC1(Cc2c(sc(c2C(=O)N)NC(=O)C(=O)NCCCOC)CO1)C C06719961
Cc1c(cc(o1)[C@@H]([C@@H]([C@@H](CO)O)O)O)C(=O)OCc2ccc(cc2)C#N C07003045
Cc1c(cc(o1)[C@@H]([C@H]([C@@H](CO)O)O)O)C(=O)OCc2ccc(cc2)C#N C07003053
COc1cc(cc(c1OCC(=O)N)Cl)CNn2cn[nH]c2=S C08470055
Cc1c(cc(o1)[C@H]([C@@H]([C@@H](CO)O)O)O)C(=O)OCc2ccccc2C#N C09458041
c1ccc2c(c1)C(=NS2(=O)=O)NCCC(=O)OCC(=O)NC(=O)N C09551151
CC1=C([C@]2(c3ccccc3N(C2=O)CC(=O)N)C(=C(O1)N)C(=O)OC)C(=O)OCCOC C09695516
COCCCn1c(=O)[nH]nc1SCC(=O)Nc2c(ccs2)C(=O)N C09836267
C[C@@H](CNc1nc2c(n1C[C@H](COc3ccc(cc3)OC)O)c(=O)[nH]c(=O)n2C)O C10385330
Cc1c(cc(o1)[C@H]([C@H]([C@H](CO)O)O)O)C(=O)OCc2ccccc2C#N C12611904
Cc1c(sc(n1)N2CCOCC2)C(=O)NNC(=O)c3ccc(cc3)OCC(=O)N C12702748
Cc1c(cc(o1)[C@@H]([C@@H]([C@H](CO)O)O)O)C(=O)OCc2ccc(cc2)C#N C13148113
CC(C)(CCC(=O)N(CCO)CCO)CCC(=O)N(CCO)CCO C05008357
CCCn1c(c(c(=O)[nH]c1=O)N(CCOC)C(=O)CCC(=O)NCc2ccccc2OC)N C14249129
c1cc(ccc1CN2C(=O)CNC2=O)C(=O)OCC(=O)Nc3c(ccs3)C(=O)N C17597618
c1cc(ccc1[C@@H](CC(=O)OCC(=O)NC[C@H]2CCCO2)NC(=O)N)Cl C20970455
C[C@@H](C(=O)NC(=O)NCCOC)Sc1nnc(n1N)C(F)(F)F C23281328
c1ccc(cc1)[C@H](CC(=O)NNC(=O)CCCCNc2cccc[nH+]2)CC(=O)[O-] C29562848
c1ccc(cc1)[C@@H](CC(=O)NNC(=O)CCCCNc2cccc[nH+]2)CC(=O)[O-] C29562851
COc1ccc(cc1OC)[C@H](CC(=O)OC)NC(=O)C[C@@H](c2ccccc2F)NC(=O)N C32456393
COc1ccc(cc1NC(=O)C[C@H](C(=O)[O-])[NH2+]CCCO)[N+](=O)[O-] C39880815
C[C@H]1C[C@H]1C(=O)NCCC(=O)N(C)c2c(n(c(=O)[nH]c2=O)Cc3ccccc3)N C41759882
Cc1cc(no1)NC(=O)CSCC(=O)NNC(=S)NCC=C C41961244
CCCCn1c(c(c(=O)[nH]c1=O)N(C)CC(=O)NCC(=O)N2CCCC2)N C42570114
c1cc(ccc1[C@@H](CNC(=O)NNC(=O)C(=O)NC2CC2)N3CCOCC3)F C43145038
Cn1ccnc1[C@](CCNC(=O)NCc2cc[nH]n2)(C(F)(F)F)O C44968457
C[C@H](C(=O)NC(=O)NCC(C)C)Sc1nnc(n1CCC(=O)N)C2CC2 C28911166
CC(C)COc1ccccc1NC(=O)C(=O)Nc2cnn(c2)CC(=O)N C52734403
C[C@H](C(=O)NCCN1CCN(CC1)C(=O)OC(C)(C)C)NC(=O)N C56095025
Cc1ccc(cc1)[C@H](CNC(=O)NNC(=O)C(=O)NC2CC2)N3CCOCC3 C57013463
COc1cc(ccc1OCCO)CNC(=O)NNC(=O)c2ccoc2 C64224654
COc1cc(ccc1OCCO)CNC(=O)NCCC(=O)NCC#C C64643507
c1ccc2=[NH+]CC(=c2c1)C[C@@H](C(=O)[O-])NC(=O)CS[C@@H]3NN[C@@H]4N3C=C(C=C4Cl)Cl C64684370
c1ccc2=[NH+]CC(=c2c1)C[C@@H](C(=O)[O-])NC(=O)CS[C@H]3NN[C@@H]4N3C=C(C=C4Cl)Cl C64684376
CC(C)CNC(=O)NNC(=O)CCCNC1=NS(=O)(=O)c2c1cccc2 C65182136
c1ccc2c(c1)C(=NS2(=O)=O)NCCCC(=O)NNC(=O)NCC3CC3 C65193556
CC(=O)N[C@H](CC(=O)OCC(=O)Nc1c(ccs1)C(=O)N)c2ccc(cc2)OC C23058610
Cc1cc(c(o1)C)[C@@H](C)NC(=O)C(=O)Nc2ccc(c(c2)OCC(=O)N)OC C65616818
CCNC(=O)COc1ccc(cc1OC)CNC(=O)C(C)(C)NC(=O)NC C55998138
CC(C)COC(=O)C[C@@H]1C(=O)NCCN1C(=O)CNc2cccc(c2)C(=O)N C66095070
CCCCOC(=O)C[C@@H]1C(=O)NCCN1C(=O)CNc2ccccc2C(=O)N C66209370
CCCCOC(=O)C[C@H]1C(=O)NCCN1C(=O)CNc2ccccc2C(=O)N C66209372
CC(C)COC(=O)C[C@@H]1C(=O)NCCN1C(=O)CNc2ccccc2C(=O)N C66209380
c1ccc2c(c1)C(=NS2(=O)=O)NCCC(=O)N[C@H]3CCCN(C3)CC(=O)N C66451221
c1cc(cc(c1)F)[C@H](CNC(=O)NNC(=O)C(=O)NC2CC2)N3CCOCC3 C66986464
C[C@@H](C(=O)NCc1ccco1)NC(=O)C(=O)Nc2ccc(nc2)NC(=O)C3CC3 C66998675
CS(=O)(=O)NCCCNC(=O)CCCC[C@H]1[C@@H]2[C@@H](CS1)NC(=O)N2 C67159767
CCOCCCNC(=O)NNC(=O)c1cccc(c1)CN2C(=O)CNC2=O C67311992
Cc1cccc(c1)OC[C@@H](CNC(=O)C(=O)Nc2c(ccs2)C(=O)N)O C67443963
C[C@]12CC/C(=N\OCC(=O)N[C@@H](CC(=O)N)C(=O)[O-])/C=C1CC[C@@H]3[C@@H]2CC[C@]4([C@@H]3CC[C@@]4(C#C)O)C C12661401
CC[C@H](C)[C@@H](C(=O)N[C@H](C)C(=O)[O-])NC(=O)[C@@H]1Cc2c3ccccc3[nH]c2[C@@H]4N1C(=O)c5c4cccc5 C12884212
CCOc1ccc(cc1)c2nnc(n2CC(=O)[O-])SCC(=O)Nc3c(ccs3)C(=O)N C13195269
Cc1ccc(cc1)c2nnc(n2CC(=O)[O-])SCC(=O)Nc3c(ccs3)C(=O)N C13205305
c1cc2c(cc1Cl)nc(n(c2=O)CCC(=O)[O-])SCC(=O)Nc3c(ccs3)C(=O)N C13206964
COCCN(c1c(n(c(=O)[nH]c1=O)Cc2ccccc2)N)C(=O)c3cc(cc(c3)[N+](=O)[O-])C(=O)[O-] C13259661
CC(C)Cn1c(c(c(=O)[nH]c1=O)N(CCCOC)C(=O)/C=C/c2ccc(o2)CCC(=O)[O-])N C13417291
Cc1c(c(=O)[nH]c(n1)SCC(=O)Nc2cc(ccc2OC)NC(=O)C)CCC(=O)[O-] C13450360
Cn1c2c(c(=O)[nH]c1=O)n(c(n2)N/N=C/3\C(=O)NC(=O)N=C3[O-])C[C@@H](COc4ccccc4)O C09110964
Cc1cccc(c1)OC[C@H](Cn2c3c(nc2N/N=C\4/C(=O)NC(=O)N=C4[O-])n(c(=O)n(c3=O)C)C)O C09353765
Cc1cccc(c1C)NC(=O)C[C@H]2C(=O)N=C(S2)N[C@@H](c3ccc(cc3)O)c4c([nH]c(=O)[nH]c4=O)[O-] C20559612
COc1ccc(cc1)[C@H](c2c([nH]c(=O)[nH]c2=O)[O-])NC3=NC(=O)[C@@H](S3)CC(=O)Nc4ccccc4F C20559686
COc1cc(cc(c1[O-])[N+](=O)[O-])/C=N/Nc2nnc(n2N)SCC(=O)NCc3ccccc3 C21326883
CC(=O)c1ccc(cc1)NC(=O)CSc2nnc(n2N)N/N=C/c3cc(c(c(c3)OC)[O-])[N+](=O)[O-] C21326962
CCC[C@@H]1C[C@H]([NH+](C1)C)C(=O)N[C@@H]([C@H]2[C@H]([C@@H]([C@@H]([C@@H](O2)SC)OP(=O)([O-])[O-])O)O)[C@@H](C)Cl C22008190
Cc1c(scn1)/C=C\C2=C(N3[C@@H]([C@@H](C3=O)NC(=O)/C(=N/OC)/c4csc(n4)N)SC2)C(=O)[O-] C22054181
CCc1cccc2c1[nH]c3c2CCO[C@@]3(CC)CC(=O)O[C@@H]4[C@@H]([C@@H]([C@H]([C@H](O4)C(=O)[O-])O)O)O C22059258
COc1ccc(cc1OC)[C@@H](/C(=N\NC(=O)N)/c2c(nc3cc(ccc3n2)[N+](=O)[O-])[O-])O C05398865
CC1=C[C@@H]2[C@H](C[C@@H]1OC(=O)C)[C@](C[C@@H]([C@@H]2C(=C)C(=O)[O-])OC(=O)/C(=C/CO)/CO)(C)O C31154917
c1ccc2c(c1)/C(=N/NC(=O)CSc3[nH]cnn3)/C(=O)N2CC(=O)Nc4cccc(c4)C(=O)[O-] C32637882
Cc1cccc(c1)OC[C@H](Cn2c3c(=O)[nH]c(=O)n(c3nc2N/N=C/4\C(=O)NC(=O)N=C4[O-])C)O C09292557
CC1=C[C@H]2[C@H](C[C@@H]1OC(=O)C)[C@@](C[C@@H]([C@@H]2C(=C)C(=O)[O-])OC(=O)/C(=C/CO)/CO)(C)O C35454637
CC1=C[C@H]2[C@@H](C[C@@H]1OC(=O)C)[C@@](C[C@@H]([C@@H]2C(=C)C(=O)[O-])OC(=O)/C(=C/CO)/CO)(C)O C35454632
CC(C)(CO)[C@@H](C(=O)O[P@@](=O)([O-])OC[C@@H]1[C@@H]([C@@H]([C@@H](O1)n2cnc3c2ncnc3N)O)O)O C38664945
CC(C)(CO)[C@H](C(=O)O[P@@](=O)([O-])OC[C@@H]1[C@@H]([C@@H]([C@@H](O1)n2cnc3c2ncnc3N)O)O)O C38664947
CCCCn1c(=O)c(c([nH]c1=O)[O-])[C@H](c2ccncc2)[C@@H]3[C@H](N(C(=O)NC3=O)CCCC)O C39354501
CC(C)([C@@H]1Cc2cc(c(cc2O1)O[C@H]3[C@@H]([C@H]([C@@H]([C@H](O3)CO)O)O)O)CCC(=O)[O-])O C39560059
c1cc(ccc1[C@H]2NN[C@H]([NH+]2CC(=O)[O-])SCc3[nH]c(=O)c4ccc(cc4n3)C(=O)[O-])Cl C39646939
COc1cc(cc(c1OC)OC)/C=N/N[C@@H]2N=C3C(=NC(=NC3=O)[NH-])N2[C@H]4[C@@H]([C@@H]([C@@H](O4)CO)O)O C39709985
CCCCCC(=O)[C@@](C)(c1c(nc2nnc(n2n1)N)[O-])[C@H]3C(=O)Nc4nnc(n4N3)N C39944239
c1ccc2c(c1)cc(o2)C(=O)C3=C(C(=O)N([C@@H]3c4ccc(cc4)OCC(=O)N)CCCO)[O-] C40053206
CCc1cccc2c1[nH]c3c2CCO[C@@]3(CC)CC(=O)O[C@H]4[C@@H]([C@@H]([C@@H]([C@@H](O4)C(=O)[O-])O)O)O C40433795
c1cc(cc(c1)Oc2cccc(c2)C(F)(F)F)[C@H]3[C@H]4[C@@H](C(=NC4=O)[O-])[C@@]([NH2+]3)(CCCNC(=O)N)C(=O)[O-] C33614223
CCCCN1C(=O)[C@H]2[C@H]([NH2+][C@@]([C@@H]2C1=O)(CC(=O)[O-])C(=O)[O-])c3cc(ccc3O)Br C33934131
C[C@@]12CC/C(=N\OCC(=O)N[C@H](CC(=O)N)C(=O)[O-])/C=C1CC[C@@H]3[C@@H]2CC[C@@]4([C@@H]3CC[C@]4(C#C)O)C C43740464
C[C@@]12CC/C(=N\OCC(=O)N[C@H](CC(=O)N)C(=O)[O-])/C=C1CC[C@H]3[C@@H]2CC[C@@]4([C@@H]3CC[C@]4(C#C)O)C C43740467
C[C@@H](C(=O)[O-])NC(=O)[C@H](CC(C)C)NC(=O)[C@H]1Cc2c3ccccc3[nH]c2[C@H]4N1C(=O)c5c4cccc5 C43746304
COc1cc(ccc1OCC(=O)N)[C@H]2CC(=O)Nc3c2n(cc3C(=O)[O-])c4cccc(c4)F C49544148
c1cc(cnc1)c2cc(cc(c2[O-])c3[nH]c4ccc(cc4[nH+]3)C(=[NH2+])N)[C@@H](CC(=O)[O-])C(=O)[O-] C14957046
CC(C)OC[C@@H](Cn1c2c(=O)[nH]c(=O)n(c2nc1N/N=C/3\C(=O)NC(=O)N=C3[O-])C)O C02344808
Cn1c2c(c(=O)n(c1=O)C)n(c(n2)N/N=C/3\C(=O)NC(=O)N=C3[O-])C[C@H](COc4ccccc4)O C09014359
Cc1cccc(c1)OC[C@@H](Cn2c3c(=O)[nH]c(=O)n(c3nc2N/N=C\4/C(=O)NC(=O)N=C4[O-])C)O C09292556
COc1cccc(c1)c2c(nnn2c3c(non3)N)C(=O)N/N=C\4/c5ccccc5N(C4=O)CC(=O)[O-] C13555224
CCCCOc1ccc(cc1OC)C2=C([C@@H]3C(=N2)N(C(=O)N=C3[O-])C)c4c(n(c(=O)[nH]c4=O)C)N C13692123
COc1cc(c(c(c1OC)OC)CNC(=O)CSC2=[NH+]C(=N[C@H]3C2=NC=N3)[NH-])C(=O)[O-] C38870310
COc1ccc(cc1OCC(=O)N)[C@H]2CC(=Nc3c2n(cc3C(=O)[O-])c4ccccc4)O C40286222
CC(C)OC[C@H](Cn1c2c(=O)[nH]c(=O)n(c2nc1N/N=C\3/C(=O)NC(=O)N=C3[O-])C)O C02344813
Cc1cccc(c1)OC[C@@H](Cn2c3c(=O)[nH]c(=O)n(c3nc2N/N=C/4\C(=O)NC(=O)N=C4[O-])C)O C09292556
CC(=O)N[C@@H]1[C@@H](C[C@@](O[C@@H]1[C@@H]([C@@H](CO)O)O)(C(=O)[O-])Oc2c[nH]c3c2cc(cc3)Br)O C65733978
C[C@]1(CC=CC=C1C(=S)O/C(=C/C(=O)OC(=S)C2=CC=CC[C@]2(C)C(=O)NN)/[O-])C(=O)NN C66331738
CC/C=C(\c1ccc(cc1)O)/NNC(=O)c2c(n(nn2)c3c(non3)N)CSc4nncn4C C01872557
c1ccc(cc1)/C=N/NC(=O)c2c(n(nn2)c3c(non3)N)CNc4ccccc4C(=O)N C02454403
CCOC(=O)N1CCN(CC1)C(=O)CSc2[nH]c(=O)c(c(n2)N)NC(=O)c3cccs3 C09599473
CCC1CCC2(CC1)C(=O)N(C(=O)N2)CC(=O)OCC(=O)Nc3c(c4c(s3)CCC4)C(=O)N C10133206
c1cc(oc1C(=O)Nc2c(nc([nH]c2=O)SCC(=O)NC[C@@H]3CCCO3)N)Br C12033654
c1cc(oc1C(=O)Nc2c(nc([nH]c2=O)SCC(=O)NC[C@H]3CCCO3)N)Br C12033655
c1cc(cc(c1)F)N([C@H](c2ccco2)C(=O)NC[C@H]3CCCO3)C(=O)c4c(c(ns4)C(=O)N)N C12706298
C[C@@]1(C(=O)N(C(=O)N1)CC(=O)Nc2ccccc2SCC(=O)N)c3ccc4c(c3)OCCCO4 C12780788
CC(=O)c1cc2c(cc1NCC(=O)N(C)c3c(n(c(=O)[nH]c3=O)Cc4ccccc4)N)OCO2 C03344504
COC(=O)c1c(c2cc(cnc2n1CCc3ccccc3)NC[C@H](CO)O)NC(=O)[C@@H]4CCCO4 C14747300
Cc1ccccc1NC(=O)[C@H]2[C@H](Nc3ncnn3[C@@H]2c4ccc(c(c4)OC)OCC(=O)N)C C20803899
C/C(=N\Nc1[nH]nc(n1)SCC(=O)NNC(=O)C(F)(F)F)/c2ccc(cc2)[N+](=O)[O-] C20838002
Cc1c(c(n(n1)C(C)C)C)/C=N/Nc2[nH]nc(n2)SCC(=O)Nc3ccccc3NC(=O)C C20905182
CC(C)n1cc(cn1)/C=N/Nc2[nH]nc(n2)SCC(=O)Nc3ccc4c(c3)C(=O)NC4=O C20910806
Cc1c(c(n(n1)C(C)C)C)/C=N/Nc2nnc(n2N)SCC(=O)NCc3ccccc3OC C20911477
CC(C)n1cc(cn1)/C=N/Nc2nnc(n2N)SCCC(=O)Nc3ccccc3[N+](=O)[O-] C20921333
CCCn1c(=O)[nH]nc1SCC(=O)N(CCC)c2c(n(c(=O)[nH]c2=O)Cc3ccccc3)N C21122155
CCCCn1c(c(c(=O)[nH]c1=O)N(Cc2ccco2)C(=O)CC[C@@H]3Cc4ccccc4NC3=O)N C22407091
CCCCn1c(c(c(=O)[nH]c1=O)N(Cc2ccco2)C(=O)[C@H]3CC(=O)Nc4c3ccc(c4)F)N C22523032
CCCCn1c(c(c(=O)[nH]c1=O)N(Cc2ccco2)C(=O)[C@@H]3CC(=O)Nc4c3cccc4)N C29030873
CC(C)(C)NC(=O)[C@@H](c1c(cc(cc1O)O)O)N(Cc2ccco2)C(=O)[C@@H]3CCC(=O)N3 C36504529
Cc1ccc(o1)CN([C@@H](c2c(cc(cc2O)O)O)C(=O)NC(C)(C)C)C(=O)[C@@H]3CCC(=O)N3 C36601086
C[C@@H](C(=O)NC1CCCC1)N(Cc2ccc3c(c2)OCO3)C(=O)c4c(c(ns4)C(=O)N)N C04354832
Cc1ccc(o1)[C@H](C(=O)NC[C@@H]2CCCO2)N(c3ccccc3)C(=O)c4c(c(ns4)C(=O)N)N C12714853
c1ccc(cc1)[C@@H]2[C@@H](C(=O)NC2)C(=O)N/N=C/C=N/NC(=O)[C@@H]3C(=O)NC[C@H]3c4ccccc4 C39252972
c1ccc(cc1)[C@@H]2[C@H](C(=O)NC2)C(=O)N/N=C/C=N/NC(=O)[C@@H]3C(=O)NC[C@@H]3c4ccccc4 C39252973
c1ccc(cc1)[C@@H]2[C@@H](C(=O)NC2)C(=O)N/N=C/C=N/NC(=O)[C@H]3C(=O)NC[C@H]3c4ccccc4 C09056971
c1ccc(cc1)N2[C@H](NN=C2SCC(=O)Nc3nccs3)Cc4cc(=O)[nH]c(=O)[nH]4 C39361596
Cc1cccc(c1)N2[C@@H](NN=C2SCC(=O)NC[C@@H]3CCCO3)Cc4cc(=O)[nH]c(=O)[nH]4 C39361753
Cc1cc(no1)NC(=O)CSC2=NN[C@H](N2c3ccc(cc3)F)Cc4cc(=O)[nH]c(=O)[nH]4 C39362889
c1ccc(cc1)OS(=O)(=O)c2ccc(c(c2)N3CC[NH2+][C@@H](C3)c4ccccc4O)NS(=O)(=O)[O-] C39482699
C[C@@H]1CCCC[C@]12C(=O)N(C(=O)N2)CC(=O)OCC(=O)Nc3c(c4c(s3)CCC4)C(=O)N C39578085
C[C@H]1C[C@]2(CC(C1)(C)C)C(=O)N(C(=O)N2)CC(=O)OCC(=O)Nc3c(ccs3)C(=O)N C22001321
C[C@@H]1C[C@@]2(CC(C1)(C)C)C(=O)N(C(=O)N2)CC(=O)OCC(=O)Nc3c(ccs3)C(=O)N C22001315
C1Cc2c(sc(c2C(=O)N)Nc3c(c(nc(n3)N4CCN(CC4)CCO)N)[N+](=O)[O-])C1 C41301803
C[C@@H]1C[C@]2(CC(C1)(C)C)C(=O)N(C(=O)N2)CC(=O)O[C@@H](C)C(=O)Nc3c(ccs3)C(=O)N C25732032
C[C@H]1C[C@@]2(CC(C1)(C)C)C(=O)N(C(=O)N2)CC(=O)O[C@@H](C)C(=O)Nc3c(ccs3)C(=O)N C25732018
C[C@@H]1C[C@@]2(CC(C1)(C)C)C(=O)N(C(=O)N2)CC(=O)O[C@@H](C)C(=O)Nc3c(ccs3)C(=O)N C25732023
Cn1c2c(c(=O)[nH]c1=O)n(c(n2)N/N=C/3\c4ccccc4NC3=O)C[C@@H](COc5ccccc5)O C18203417
COc1cccc(c1)c2c3c([nH]n2)OC(=C([C@@H]3c4ccc(c(c4)OC)OCC(=O)N)C#N)N C09242952
CCCn1c(c(c(=O)[nH]c1=O)C(=O)CN2CCC(CC2)C(=O)Nc3cc(ccc3O)Cl)N C40135411
COc1cc(c(cc1O)[N+](=O)[O-])/C=N/Nc2[nH]nc(n2)SCC(=O)Nc3ccc4c(c3)OCCO4 C59040022
CC1=C([C@@]2(c3ccccc3N(C2=O)CC(=O)N)C(=C(O1)N)C(=O)OC)C(=O)OC(C)(C)C C59293235
c1cc2c(nc(cc2)/C=N/NC(=O)[C@H](O)[C@H](O)C(=O)N/N=C/c3nc4c(cc3)cccc4)cc1 C59497644
Cc1ccccc1NC(=O)[C@@H]2[C@@H](Nc3ncnn3[C@@H]2c4ccc(c(c4)OC)OCC(=O)N)C C59669724
Cc1c(cccc1F)NC(=O)CSc2nc([nH]n2)N/N=C/c3c(nn(c3C)CCO)C C59887756
Cc1ccc(cc1NC(=O)CSc2nc([nH]n2)N/N=C/c3c(nn(c3C)CCO)C)F C59887774
Cc1c(c(n(n1)CCO)C)/C=N/Nc2[nH]nc(n2)SCC(=O)NCCc3ccc(c(c3)OC)OC C59887897
Cc1cc(ccc1NC(=O)CSc2nc([nH]n2)N/N=C/c3c(nn(c3C)CCO)C)F C59887975
CCOC(=O)C1=C(NC(=O)N[C@@H]1c2ccc3c(c2)OCO3)CSC4=NC(=O)CC(=N4)N C63515611
CCn1cc(c(=O)c2c1nc(nc2)N3CCN(CC3)C(=S)N[C@H]4C[C@H]5CC[C@@H]4C5)C(=O)[O-] C09192509
CCn1cc(c(=O)c2c1nc(nc2)N3CCN(CC3)C(=S)Nc4ccccc4F)C(=O)[O-] C01271962
c1ccc2c(c1)[C@]3(CC(=NN3C(=O)CCC(=O)[O-])c4ccc5c(c4)OCO5)C(=O)N2 C09340968
CC1=C(Nc2nnnn2[C@@H]1c3ccccc3OC)c4ccc(cc4)OCC(=O)[O-] C13077276
c1ccc2c(c1)N(C(=O)CO2)CC(=O)N/N=C/c3ccc(cc3)OCC(=O)[O-] C13264488
Cc1cc(cc(c1C)S(=O)(=O)NCc2nnc3n2c(cc(n3)C)C)C(=O)[O-] C13279298
C[C@H](C(=O)N1CCNC1=O)Sc2nc3cc(ccc3c(=O)n2c4ccccc4)C(=O)[O-] C13279590
C[C@H](C(=O)N1CCNC1=O)Sc2nc3cc(ccc3c(=O)n2c4ccccc4F)C(=O)[O-] C13280102
CCOc1cc2c(cc1NC(=O)Cn3cnc4c(c3=O)c(c(s4)C(=O)[O-])C)O[C@H](C2)C C13418597
CS(=O)(=O)N1CCc2c1ccc(c2)C(=O)Nc3cc4c(cc3C(=O)[O-])OCCCO4 C13428148
c1cc(ccc1c2nc(on2)[C@@H]3Cc4c(nc[nH]4)CN3C(=O)CCC(=O)[O-])Cl C15675856
C[C@H](c1cc(=O)[nH]c(n1)N2CCCC2)[N-]S(=O)(=O)c3ccc4c(c3)OCCO4 C19458348
Cc1cc(no1)N2[C@H](C(=C(C2=O)[O-])C(=O)c3c(c(c([nH]3)C)C(=O)OC)C)c4ccccc4F C25108446
CCCCN1C(=O)/C(=C\2/C[C@H](N(N2)C(=O)C)c3ccc(c(c3)OC)OC)/C(=NC1=S)[O-] C26580677
c1cc(cc(c1)N2CCCC2=O)NC(=O)c3cnn(c3C(F)(F)F)c4ccc(nn4)[O-] C28478775
c1cc(ccc1c2nc(on2)CCCC(=O)Nc3[n-]c(c(n3)C#N)C#N)Cl C30861314
CCOc1cc(ccc1O)[C@H]2C(=C(C(=O)N2c3nnc(s3)C)[O-])C(=O)c4ccncc4 C33762643
Cc1c(n2ccccc2n1)C(=O)C3=C(C(=O)N([C@H]3c4ccc(cc4)O)c5nnc(s5)C)[O-] C33813967
c1cc(c(cc1[N-]S(=O)(=O)N2CCOCC2)C(=O)[O-])[NH+]3CCC(CC3)N4CCCCC4 C33253613
c1ccc2c(c1)c(cn2CC(=O)[O-])[C@H](C(=O)[O-])[NH+]3CCN(CC3)c4ncc(cn4)Br C36356843
Cn1cc(c2c1ccc(c2)C(=O)[O-])[C@@H](C(=O)[O-])[NH+]3CCN(CC3)c4ncccn4 C36360934
Cn1cc(c2c1cc(cc2)C(=O)[O-])[C@H](C(=O)[O-])[NH+]3CCN(CC3)Cc4ccc5c(c4)OCO5 C36364914
COc1cc(c(cc1OC)OC)/C=N/n2c(nnc2[S-])c3c4c(n[nH]3)CCC4 C09009239
COc1ccc2c(c1OC)C(=O)O[C@H]2c3c(=O)[nH]c(=O)n(c3[O-])C4CCCCC4 C02293281
C[C@H](C(=O)NC1(CCCCC1)C#N)OC(=O)Cn2c(=O)c3ccccc3c(n2)[O-] C04278308
Cc1cc(n(n1)c2nc(c(c(n2)[O-])C)C)NC(=O)[C@@H]3CC(=O)N(C3)c4ccccc4 C07421444
CCc1c(nc(nc1[O-])n2c(cc(n2)C)NC(=O)[C@H]3COc4ccccc4O3)C C38740696
COc1ccc(c(c1OC)OC)/C=N/N2[C@@H](NN=C2[S-])[C@H]3C4=C(CCC4)N=N3 C38965320
COc1cc(c(c(c1)OC)/C=N/N2[C@@H](NN=C2[S-])[C@@H]3C4=C(CCC4)N=N3)OC C38971376
CCOC(=O)[C@H]1CC2=C3N=CC(=CN3[N-]C2=NC1=O)C(=O)c4ccccc4O C39617407
C[C@@H]1[C@@H](c2c(=O)[nH]c(nc2O1)CSc3nnc(n3C)c4ccccc4)C(=O)[O-] C39691645
C[C@H]1[C@@H](c2c(=O)[nH]c(nc2O1)CSc3nnc(n3C)c4ccccc4)C(=O)[O-] C39691646
C[C@H]1[C@H](c2c(=O)[nH]c(nc2O1)CSc3nnc(n3C)c4ccccc4)C(=O)[O-] C39691648
c1ccc2c(c1)c(=O)n(c(n2)SCc3cc(n4c(n3)c(cn4)C#N)[O-])CCCO C46850159
CCc1nnc(s1)/N=C(/C(=O)N[C@@H](C)c2nc(no2)c3ccc(cc3)F)\[O-] C50201548
c1c(c(cc2c1OCCO2)[N+](=O)[O-])N/C(=C(\C#N)/C(=O)CCC3CCCC3)/[O-] C51262585
COc1cc2c(c(c1OC)OC)nc([nH]c2=O)c3ccc(cc3)OCC(=O)[O-] C53846811
COc1ccccc1c2nc([nH]n2)/N=C(/CN3c4ccccc4OCC3=O)\[O-] C58209566
Cc1ccc(s1)S(=O)(=O)N2CCC[C@@H](C2)/C(=N/c3[nH]nc(n3)c4ccco4)/[O-] C12923337
c1ccc2c(c1)c3c(o2)c(nc(n3)CSc4nnnn4c5ccc(cc5)O)[O-] C61132911
Cc1c2c(n(n1)c3ccc(nn3)[O-])NC(=O)C[C@H]2c4cc(ccc4OC)OC C31818177
c1cc2c(c(c1)Oc3ccc4c(c3)CCN(C4=O)[C@@H](CC(=O)[O-])c5cccnc5)nc6n2CCCN6 C40900169
Cc1c(c2c(=O)[nH]c(nc2o1)CS[C@@H]3N=N/C(=N\C(C)(C)C)/S3)C(=O)[O-] C39792936
CCc1[n-]c(nn1)N2C=C[C@H]3C(=CN=C4N3NC(=C4c5ccc(cc5)OC)C)C2=O C39964171
CCOc1ccc(cc1OCC)[C@H]2CC(=Nc3c2c(nn3c4ccc(nn4)[O-])C)O C31820193
Cc1c2c(n(n1)c3ccc(nn3)[O-])N=C(C[C@@H]2c4ccc(c(c4)OC)OC)O C31820323
Cc1c2c(n(n1)c3ccc(nn3)[O-])N=C(C[C@H]2c4ccc(c(c4)OC)OC)O C31820319
Cn1cc(c2c1cccc2)C(=O)N[N-]S(=O)(=O)c3ccc(s3)[N+](=O)[O-] C63911591
COc1ccccc1c2nc([nH]n2)/N=C(/Cn3cnc4c(c3=O)ccs4)\[O-] C64490195
Cc1cc(c(o1)C)c2csc(n2)NC(=O)c3cnn(c3C)c4ccc(nn4)[O-] C66396194
COc1ccc(cc1)c2ccnc(n2)N[C@H]3CO[C@H]4[C@@H]3OC[C@@H]4NC(=O)c5ccccc5C(=O)[O-] C05433658
CCNc1ccc(cc1C)/C(=C/2\C=C/C(=N\CC)/C(=C2)C)/c3cc(c(cc3S(=O)(=O)[O-])S(=O)(=O)[O-])O C04806304
Cc1cc(no1)NC(=O)C2=C(N(C(=S)N[C@H]2c3ccc(cc3)C(=O)[O-])c4ccccc4OC)C C10355120
CCOC(=O)C1=C(NC(=O)N[C@H]1c2ccc(cc2)Cl)Cn3c(=O)c4ccccc4c(n3)C(=O)[O-] C10485080
CCCCn1c(=O)c2ccc(cc2nc1SCC(=O)NC(=O)N[C@@H]3CCCC[C@@H]3C)C(=O)[O-] C13044390
CCCCn1c(=O)c2ccc(cc2nc1SCC(=O)NC(=O)N[C@H]3CCCC[C@H]3C)C(=O)[O-] C13044394
CCCCn1c(=O)c2ccc(cc2nc1SCC(=O)N(CCC(=O)N)c3ccccc3)C(=O)[O-] C13044634
C[C@H](C(=O)[O-])n1c(=O)c2ccccc2nc1SCC(=O)NC(=O)NC34CC5CC(C3)CC(C5)C4 C13334007
Cc1c(c(nc(n1)SC(F)F)[O-])CCC(=O)NNC(=O)COc2ccccc2c3ccccc3 C25530025
CC(C)[C@@H](C(=O)N[C@@H](CC(=O)[O-])C(=O)CSc1ccccn1)NC(=O)COc2cccc3c2cccc3 C28113211
CCOC(=O)c1c(csc1NC(=O)CSc2nc(c(c(n2)[O-])CCO)C)c3ccc(cc3)C C32522913
CCOC(=O)C1=C(N=C2N([C@H]1c3cccc(c3)OC)C(=CS2)/C=C(/N4CCC(CC4)C(=O)N)\[O-])C C34922791
Cc1cccc(c1)[C@H]2C(=C(N=C3N2C(=CS3)/C=C(/N4CCC[C@@H](C4)C(=O)N)\[O-])C)C(=O)OC(C)C C34923355
C=CCn1c(=O)c(c([nH]c1=S)[O-])C(c2ccc(cc2)Cl)c3c([nH]c(=S)n(c3=O)CC=C)[O-] C20268856
c1ccc(cc1)CCC(=O)N[C@@]2(C3=C(NC(=O)N(C3=NC2=O)CCc4ccccc4)[O-])C(F)(F)F C02410360
c1ccc(cc1)CCC(=O)N[C@]2(C3=C(NC(=O)N(C3=NC2=O)CCc4ccccc4)[O-])C(F)(F)F C02410359
CCCc1c(ccc(c1O)C(=O)C)OC[C@H](COc2ccc3c(=O)cc(oc3c2CCC)C(=O)[O-])O C13741955
C[C@H]1CC[C@H]2[C@@]([C@@]13Cc4c(cc5c(c4O3)CN(C5=O)[C@@H](CCC(=O)[O-])C(=O)[O-])O)(CC[C@@H](C2(C)C)O)C C35454877
Cc1c(c(nc(n1)SCc2cccc(c2)Cl)[O-])CC(=O)Nc3nc(cs3)CC(=O)NC C38898588
C[C@@H]1CC[C@@H]2[C@@]([C@@]13Cc4c(cc5c(c4O3)CN(C5=O)[C@@H](CCC(=O)[O-])C(=O)[O-])O)(CC[C@H](C2(C)C)O)C C31155007
C[C@H]1CC[C@@H]2[C@@]([C@@]13Cc4c(cc5c(c4O3)CN(C5=O)[C@@H](CCC(=O)[O-])C(=O)[O-])O)(CC[C@H](C2(C)C)O)C C31168576
C[C@H]1CCC[C@@H]([C@@H]1C)NC(=O)NC(=O)CSc2nc3ccccc3c(=O)n2[C@@H](C(C)C)C(=O)[O-] C39630512
CCOc1ccc(cc1)[C@@H]2NN=C(N2CCC(=O)[O-])SCc3[nH]c(=O)c4ccc(cc4n3)C(=O)[O-] C39646912
CCOc1ccc(cc1)[C@@H]2NN=C(N2CC(=O)[O-])SCc3[nH]c(=O)c4ccc(cc4n3)C(=O)[O-] C39646920
CCOc1ccc(cc1)[C@H]2NN=C(N2CC(=O)[O-])SCc3[nH]c(=O)c4ccc(cc4n3)C(=O)[O-] C39646921
C[C@@H](c1ccc(cc1)CC(C)C)NC(=O)CSc2nc3cc(ccc3c(=O)n2CCO)C(=O)[O-] C13046218
CCOc1ccc(cc1)C(c2c(=O)[nH]c(nc2[O-])SCC)c3c(=O)[nH]c(nc3[O-])SCC C16225310
Cc1cc(ccc1OCC(C)C)C(=O)C2=C(C(=O)N([C@@H]2c3ccc(cc3)OCC(=O)N)CC=C)[O-] C40027862
CCOc1cc(ccc1O)[C@@H]2C(=C(C(=O)N2CCCO)[O-])C(=O)c3ccc(c(c3)C)OCC(C)C C40052571
CCCOc1ccc(cc1)C(=O)C2=C(C(=O)N([C@@H]2c3ccc(c(c3)OCC)O)CCOCCO)[O-] C40077926
CCCOc1ccc(cc1)C(=O)C2=C(C(=O)N([C@H]2c3ccc(c(c3)OCC)O)CCOCCO)[O-] C40077927
CCOc1ccc(c(c1)C)C(=O)C2=C(C(=O)N([C@@H]2c3ccc(c(c3)OCC)O)CCOCCO)[O-] C40081294
CCOc1cc(ccc1O)[C@@H]2C(=C(C(=O)N2CCOCCO)[O-])C(=O)c3ccc(cc3C)OC(C)C C40084221
CCOc1cc(ccc1O)[C@@H]2C(=C(C(=O)N2CCOCCO)[O-])C(=O)c3ccc(cc3C)OCC(C)C C40084681
CCCOc1ccc(cc1C)C(=O)C2=C(C(=O)N([C@@H]2c3ccc(c(c3)OCC)O)CCOCCO)[O-] C40086021
CCCCOc1ccc(cc1OCC)[C@H]2c3c([nH]nc3C(=O)N2CCO)c4cc(ccc4[O-])Cl C39898006
CCCCOc1ccc(cc1OCC)[C@@H]2c3c([nH]nc3C(=O)N2CCCO)c4cc(ccc4[O-])Cl C39898105
C[C@@H]1CC[C@@H]2[C@]([C@@]13Cc4c(cc5c(c4O3)CN(C5=O)[C@@H](CCC(=O)[O-])C(=O)[O-])O)(CC[C@H](C2(C)C)O)C C43509933
CCCC/C=C/CCN1C(=O)[C@H]2[C@@H]([NH2+][C@@]([C@@H]2C1=O)(CC(=O)[O-])C(=O)[O-])c3ccc(cc3)/C=C/c4ccccc4 C44173236
C[C@@H]1CC[C@H]2[C@]([C@@]13Cc4c(cc5c(c4O3)CN(C5=O)[C@@H](CCC(=O)[O-])C(=O)[O-])O)(CC[C@@H](C2(C)C)O)C C44681210
Cc1cc(ccc1OCc2nc([nH]n2)SCc3cc(=O)[nH]c4c3c(c(s4)C(=O)[O-])C)Cl C13399221
c1cc(ccc1c2cnc([nH]2)SCC(=O)Nc3cc(cc(c3)C(=O)[O-])C(=O)[O-])Br C13093395
COc1ccc(c(c1)OC)NS(=O)(=O)c2ccc3c(c2)[C@H]4C=CC[C@H]4[C@H](N3)c5ccccc5C(=O)[O-] C58849338
CCOc1ccc(cc1)[C@@H](CCC(=O)N/N=C\c2cc(c(c(c2)Cl)OCC(=O)[O-])OCC)O C58894914
CCOc1ccc(cc1)[C@H](CCC(=O)N/N=C\c2cc(c(c(c2)Cl)OCC(=O)[O-])OCC)O C58894915
CCOc1ccc(cc1)[C@@H](CCC(=O)N/N=C\c2cc(c(c(c2)Br)OCC(=O)[O-])OCC)O C58894960
c1ccc(c(c1)CN2C3=NC(=O)[C@](C3=C(NC2=O)[O-])(C(F)(F)F)NC(=O)c4cccs4)Cl C09306505
COC(=O)Cc1cc(=O)[nH]c(n1)N/C(=N/C(=O)c2ccccc2)/[N-]c3ccc(cc3)Oc4ccccc4 C18077530
CCn1c(c(c(n1)C)C[N-]/C(=N/C(=O)c2ccc(cc2)NC(=O)C)/Nc3ccc(cc3C)Cl)C C32971966
c1ccc2c(c1)c(c([nH]2)/C=C\3/C(=O)N=C(N(C3=O)C4CCCCC4)[O-])CCNC(=O)CCC(=O)[O-] C13811077
c1ccc(cc1)CC2CC(C2)(CNc3c(c(nc(n3)N)Cl)N)CO C00021269
c1ccc2c(c1)C3=C[C@H](Nc4c3c(c(cc4)NCCO)C2=O)[NH2+]CCO C03082546
c1cc(ccc1C(=[NH2+])N)OCCCCOc2ccc(cc2Cl)N C01748690
c1ccc2c(c1)C(=O)c3c(cc(c(c3C2=O)O)NCCC[NH2+]CCO)O C05390383
c1ccc(cc1)CCC2CC(C2)(CNc3c(cnc(n3)N)N)CO C01645710
c1ccc(cc1)CO[C@@H]2CC[C@](C2)(CNc3c(c(nc(n3)N)Cl)N)CO C01645761
c1ccc(cc1)CO[C@H]2CC[C@](C2)(CNc3c(c(nc(n3)N)Cl)N)CO C01645760
CCc1ccc(cc1)N([C@@H](c2ccc(c(c2)OC)O)C(=O)NC(C)(C)C)C(=O)c3c(c(ns3)C(=O)N)N C06821963
CCc1ccc(cc1)N([C@H](c2ccc(c(c2)OC)O)C(=O)NC(C)(C)C)C(=O)c3c(c(ns3)C(=O)N)N C06822127
c1cc2c(cc1Cl)c3cc(ccc3n2C[C@H](C[NH2+]C(CO)(CO)CO)O)Cl C05616498
c1ccc(cc1)CSc2[nH]c3c(n2)N(C[NH+]=C3N)C[C@H](CO)O C05626379
Cc1c(c(nc(c1F)Oc2cccc(c2)C(=[NH2+])N)Oc3cccc(c3)CCC(=O)N)F C13474005
c1ccc2c(c1)nc(n2C[C@H](CO)O)[C@@H](Cc3ccc(cc3)O)[NH3+] C19734745
c1ccc2c(c1)nc(n2C[C@@H](CO)O)[C@H](Cc3ccc(cc3)O)[NH3+] C19734746
c1ccc(cc1)C[C@@H]([C@H](CN(Cc2ccc(cc2)c3ccccn3)N)O)[NH3+] C22056148
C[C@@H]1CCC[C@H]([C@@H]1C)NC(=S)NNC(=O)C[C@H](c2cccs2)NC(=O)N C27259399
C[C@H]1CCC[C@H]([C@@H]1C)NC(=S)NNC(=O)C[C@H](c2cccs2)NC(=O)N C27259407
C[C@@H]1CCC[C@@H]([C@@H]1C)NC(=S)NNC(=O)C[C@H](c2cccs2)NC(=O)N C27259417
C[C@H]1CCC[C@@H]([C@@H]1C)NC(=S)NNC(=O)C[C@H](c2cccs2)NC(=O)N C27259425
CCCCC[C@@H](/C=C/[C@H]1[C@@H](C[C@H]([C@@H]1C/C=C\CCCC(=O)NC(CO)CO)O)O)O C27639026
c1cc(sc1)[C@H](CC(=O)NNC(=S)NC2CCCCC2)NC(=O)N C28632303
c1cc(sc1)[C@@H](CC(=O)NNC(=S)NC2CCCCC2)NC(=O)N C28632306
Cc1cc2c(ncnc2s1)N[C@H]([C@@H](C)O)C(=O)NCC[NH3+] C31946508
Cc1cc2c(ncnc2s1)N[C@@H]([C@@H](C)O)C(=O)NCC[NH3+] C31946510
C[NH+](C)CCCNc1cc(c(c2c1C(=O)c3ccccc3C2=O)N)NCCO C06664701
CC(C)(C)OC(=O)N[C@@H](CSCNC(=O)c1ccccc1)C(=O)OC[C@@H]2[C@@H]([C@@H]([C@@H]([C@@H](O2)O)O)O)O C36233987
c1cc(c(c(c1)O)O)C(=O)N(Cc2ccco2)[C@@H](c3c(cc(cc3O)O)O)C(=O)NC4CCCCC4 C36500738
c1cc(c(c(c1)O)O)C(=O)N(Cc2ccco2)[C@H](c3c(cc(cc3O)O)O)C(=O)NC4CCCCC4 C36500739
Cc1ccc(cc1)S(=O)(=O)CNC(=O)[C@@H](c2c(cc(cc2O)O)O)N(C)C(=O)c3cccc(c3O)O C36531290
Cc1ccc(c(c1)C#CC[NH3+])S(=O)(=O)NCCCC(=O)N C37660891
CC(=O)OC[C@@H]1[C@H]([C@@H]([C@H]([C@@H](O1)Oc2c(=O)c3c(cc(cc3oc2c4ccc(cc4)O)O)O)O)O)O C31156160
CCc1c(c(c(c(c1)CC)/C=N/NC(=O)N)CC)/C=N/NC(=O)N C00042581
c1ccc2c(c1)c(c[nH]2)C[C@@H]([C@@H]3NN[C@H](O3)SCc4c(cccc4Cl)F)[NH3+] C38966458
CCCCNc1c(c(ncn1)NC2CC([NH2+]C(C2)(C)C)(C)C)N C40706527
C[C@H]1CCC[C@H]([C@@H]1C)NC(=S)NNC(=O)C[C@@H](c2cccs2)NC(=O)N C41946122
CCCCC[C@H](/C=C/[C@H]1[C@@H](C[C@@H]([C@@H]1C/C=C\CCCC(=O)NC(CO)CO)O)O)O C43771995
CCCCC[C@H](/C=C/[C@H]1[C@H](C[C@@H]([C@@H]1C/C=C\CCCC(=O)NC(CO)CO)O)O)O C43771999
C[C@H]1CCC[C@@H]([C@@H]1C)NC(=S)NNC(=O)[C@@H](C(C)C)NC(=O)N C47872192
c1ccc2c(c1)/C(=N\NC(=S)N)/C(=O)N2CCCCN3c4ccccc4/C(=N/NC(=S)N)/C3=O C13763542
c1cc(cc(c1)Cl)Nc2cncc(n2)c3cc(c[nH+]c3N)NCCCO C13648432
Cc1c(c2ccccc2n1CC(=O)N)C[NH2+]CCN3CCC[C@@H](C3)C(=O)N C55325758
c1ccc(cc1)CSc2[nH]c3c(n2)C(=[NH+]CN3C[C@@H](CO)O)N C24981806
CCCc1cc(=O)[nH]c(n1)SCCCC[C@@](C)(C(=O)N)[NH3+] C45581731
c1csc(c1C(=O)N)NC(=O)C[NH+](CC(=O)N)C2CCCC2 C47274339
Cc1ccc2c(c1)[nH]c(n2)SCCCC[C@](C)(C(=O)N)[NH3+] C61440961
CCCCC[C@@H](C)CNC(=S)NNC(=O)[C@H](C)NC(=O)N C61483697
C[C@H]1C(=C(NN1Cc2c(cccc2Cl)Cl)C)C[NH2+]CCCc3c(c([nH]n3)N)C#N C39940014
c1cc(cc(c1)F)C[NH+]2CCC[C@H](C2)C(=O)NC(C(=O)N)C(=O)N C58356980
[H]/N=C(/NCCCCCCNC(=[NH2+])N/C(=N\[H])/Nc1ccc(cc1)Cl)\NC#N C22054233
c1ccc2c(c1)cc(o2)c3c(c[nH]n3)C[NH2+]Cc4cccc(c4)NC(=O)N C67214158
CC(C)[C@@H](C(=O)N[C@@H](C(C)C)C(=O)N[C@@H](C(C)C)C(=O)OC)[NH3+] C01668495
CC(C)[C@@H](C(=O)N[C@H](C(C)C)C(=O)N[C@@H](C(C)C)C(=O)OC)[NH3+] C04778064
COc1cccc(c1OC)C[NH2+]CCNC(=O)c2c(non2)N C04998059
c1cc(ccc1NC(=O)C(=O)NNC(=[NH2+])Cn2cncn2)OC(F)(F)F C03128084
CC1(Cc2c(sc(c2C(=O)N)NC(=O)NCCC[NH+](C)C)CO1)C C06758046
Cn1c(c(c(=O)n1c2ccccc2)C(=O)CCCCCC[NH3+])N C08132297
c1ccc(cc1)NC(=O)N[C@H]2C[C@H]3C(=O)NC[C@H]([NH+]3C2)CCC(=O)NC4CC4 C12530542
COc1ccccc1N2CCN(CC2)[C@H]3[C@H](O[C@H]([C@H]3O)CO)C[NH3+] C20465492
c1ccc(c(c1)C[NH3+])CS(=O)(=O)N2CCC[C@H](C2)C(=O)N C21056399
c1ccc(cc1)[C@@H](C(=O)N)[NH+]2CCN(CC2)[C@@H](c3ccccc3)C(=O)N C23249137
CCCCCNc1c2c(c(c(n1)NCC[NH3+])C#N)CCN(C2)C C17245991
C1CC[C@@H]([C@H](C1)C(=O)NCCCO)C(=O)N2CCC(CC2)[NH3+] C33455005
CCC[NH+](CCO)CC(=O)Nc1cc(c(c(n1)OCC)C#N)N C14960111
CC(C)C[C@H](CNS(=O)(=O)c1cc(n(c1)C)C(=O)NC)[NH3+] C36299133
[H]/N=C(/NC(=O)OC(C)(C)C)\N(C(=O)OC(C)(C)C)OCC[NH3+] C36377890
c1c(ncnc1NCCCc2csc(n2)N)C3CC[NH2+]CC3 C39353879
C[NH+](CCCNS(=O)(=O)c1c[nH]nc1N)C2CCCCC2 C40346952
CCCOc1ccccc1C[NH2+]CCNC(=O)c2c(non2)N C40744418
CC(C)Oc1ccccc1C[NH2+]CCNC(=O)c2c(non2)N C40744477
CN(CCC(=S)N)C(=O)CC[NH+](CC(=O)N)C1CCCC1 C42428993
CC(C)C[C@@H](c1nc(cs1)C(=O)N[C@H](CC2CCCCC2)C(=O)N)[NH3+] C43209428
C[C@@H]([C@@H](c1nc(co1)C(=O)NC[C@H]2CC[C@H]3C[C@@H]2C3(C)C)[NH3+])O C43217523
C[C@](CCCCSc1nnc2n1CCCCC2)(C(=O)N)[NH3+] C45583014
Cc1cc(=O)[nH]c(n1)SCCC[C@@](C)(C(=O)N)[NH2+]C(C)C C45585772
Cc1cc(=O)[nH]c(n1)SCCC[C@@](C)(C(=O)N)[NH2+]C2CC2 C45585901
C[C@@H]1CCC[NH+](C1)CCCNC(=O)[C@@H](CCSC)NC(=O)N C47110180
C[C@H]1CCC[NH+](C1)CCCNC(=O)[C@@H](CCSC)NC(=O)N C47110181
CNC(=O)NC(=O)C[NH+](CC(=O)NC(=O)NC)C1CCCC1 C47550203
C[C@H](c1ccc(c(c1)OC)OCC(C)C)[NH2+][C@H](C)C(=O)NC(=O)N C47609246
c1ccc(c(c1)NC(=O)NCc2ccc[nH+]c2N3CCOCC3)OCCC(=O)N C47877968
c1cc(ccc1N/[NH+]=C/2\C(=O)OCC(N2)(CO)CO)[N+](=O)[O-] C16675739
CCNC(=O)NC(=O)[C@@H](C)Oc1ccc(cc1[C@H](C)[NH3+])Cl C50209184
CC(=O)NCC1CC[NH+](CC1)Cc2nc(nc(n2)Nc3ccccc3OC)N C52848930
CC[NH+](C)CCNS(=O)(=O)c1ccc(cc1NN)[N+](=O)[O-] C54108884
COc1cc2c(cc1OC)n(c(n2)c3cccc(c3)N)CC[NH3+] C57802783
Cc1ccccc1[C@@H](CC(=O)N[C@H]2CC[NH+]3[C@H]2CCCC3)NC(=O)N C58299329
CCCn1c(=O)[nH]nc1Sc2ccc(cc2C(=[NH2+])N)Cl C61595658
CCCn1c(=O)[nH]nc1SCC[C@@](C)(C(=O)N)[NH2+]C(C)C C61608041
CCCn1c(=O)[nH]nc1SCC[C@](C)(C(=O)N)[NH2+]C(C)C C61608042
CC[NH+](CC)CCCn1cc(c(=O)c2c1cccc2N)C(=O)N C62320296
C[C@@H](CC[NH+](C)C)NC(=O)C(=O)Nc1cc(ccc1OC)C(=O)N C62586808
CCCn1c(=O)[nH]nc1Sc2cc(ccc2C(=[NH2+])N)Cl C62789278
C[NH2+]C[C@H]1CCCCN1CC(=O)Nc2c(ccs2)C(=O)N C63168950
Cc1ccc(cc1NC(=O)C(=O)NC[C@@H](c2ccco2)[NH+]3CCCC3)C(=O)N C63815892
C[C@H](C(=O)N)NC(=O)C1(CC[NH2+]CC1)Oc2ccc(cc2)Cl C65403399
C[C@@H]1C[C@H](C[NH+](C1)C[C@H](C)NC(=O)CCCCNC(=O)N)C C65760677
C1CC[NH+]([C@H](C1)C(=O)N)CC(=O)NC(=O)NCC(F)(F)F C15479593
CC[NH+]1CCC(CC1)CNC(=O)C2CCC(CC2)NC(=O)N C67233183
CC(C)[C@H](C(=O)NCC[NH+]1CCc2c(ccs2)C1)NC(=O)N C67466472
CCNC(=O)[C@@H]1C[C@H](CN1C(=O)C(C)(C)Nc2ccc(cc2)OC)[NH3+] C67541121
C[C@@H]1c2c(sc(n2)NC(=O)c3cccs3)C[C@@]4([C@H]1[C@H]([C@@H](CC4)[C@H](C)C(=O)NCCOC)O)C C03840819
C[C@@]12CC[C@H]([C@@]([C@H]1Cc3c(nc(s3)c4ccsc4)[C@H]2CC(=O)NCc5ccco5)(C)CO)O C03841062
CCOc1ccc(cc1)c2c3c([nH]n2)OC(=C([C@H]3c4c(nn(c4Cl)c5ccccc5)C)C#N)N C00987197
Cc1ccc(cc1)NC(=O)C2=C3N(C(=O)[C@H](S3)CC(=O)OC)C(=C([C@H]2c4cccc(c4)F)C#N)N C03770070
c1cc2c(cc1C(=O)NC(=S)Nc3ccc(c(c3)O)c4nc5cc(ccc5o4)Cl)OCCO2 C08835155
c1ccc2c(c1)c(c[nH]2)CCNC(=O)[C@@H]3CCc4c3nc(s4)NC(=O)c5ccc6c(c5)OCO6 C09301032
Cc1ccc(cc1)Cn2c(c(c(n2)C)/C=C/C(=O)Nc3cc(ccc3N4CCCC4)C(=O)N)Cl C09905580
Cc1ccc(cc1)C(=O)N[C@]2(c3c(=O)[nH]c(=O)n(c3NC2=O)c4ccc(cc4)Cl)C(F)(F)F C02192820
c1cc(cc(c1)O)N([C@@H](c2ccc(cc2)O)C(=O)NC3CCCC3)C(=O)c4ccc5c(c4)OCCO5 C12637719
c1ccc(cc1)CCn2c3c(c(=O)[nH]c2=S)[C@](C(=O)N3)(C(F)(F)F)NC(=O)c4ccccc4 C02877100
c1ccc2c(c1)c3c([nH]2)[C@H]([NH2+][C@@H](C3)C(=O)[O-])c4cc(ccc4OCc5ccccn5)Br C08740407
c1ccc2c(c1)c(n[nH]c2=O)CC(=O)N3CCC(CC3)C(=O)NCCc4c[nH]c5c4cc(cc5)Cl C13692521
c1ccc2c(c1)CN(c3cc(ccc3O2)Cl)C(=O)NNC(=O)C([C@H](c4ccncc4)O)(F)F C13903059
Cc1cccc(c1)OCC(=O)NNC(=S)NC(=O)c2ccc(c(c2)I)C C13977146
CC(=O)NC(=S)NNC(=O)COc1ccc2cc(ccc2c1Br)Br C13982500
CCCCn1c(c(c(=O)[nH]c1=O)N(Cc2ccccc2)C(=O)c3ccc(s3)Br)N C14625278
Cc1c(c2ccccc2[nH]1)CC(=O)NCc3c(oc(n3)c4ccccc4NC(=O)[C@@H]5CCCO5)C C14879102
CCCCn1c(c(c(=O)[nH]c1=O)N(Cc2ccccc2)C(=O)[C@@H]3Cc4cc(ccc4OC3)Cl)N C15605164
c1ccc(c(c1)[C@@H]2[C@@H]([C@@](NC(=O)N2)(C(F)(F)F)O)C(=O)c3cccnc3)I C15906182
CC[C@@H]1CCc2c(cc(s2)c3nnc(n3C)S[C@@H](C)C(=O)Nc4c(ccs4)C(=O)N)C1 C16909387
CC[C@@H]1CCc2c(cc(s2)c3nnc(n3C)S[C@H](C)C(=O)Nc4c(ccs4)C(=O)N)C1 C16909392
CC(C)[C@H](c1ccc2c(c1)OCCCO2)NC(=O)CSc3nnc(n3N)c4ccc(cc4)F C18524623
CC(C)C[C@@]1([C@@H]2[C@@H]([C@@H]([NH2+]1)c3cccc(c3O)OC)C(=O)N(C2=O)c4ccc(cc4)Cl)C(=O)[O-] C19848604
CC1=C([C@@H](C2=C(N1)C[C@H](CC2=O)c3ccco3)c4ccc(c(c4)OC)O)C(=O)Nc5ccccn5 C06077255
c1ccc2c(c1)CCC[C@H]2NC(=O)CSc3nc([nH]n3)N/N=C/c4cccc(c4Cl)Cl C20833784
CC(C)[C@@H](C(=O)NC(=O)N)Sc1nc2c(c(cs2)c3cccs3)c(=O)n1c4ccccc4 C22613811
c1ccc(cc1)[C@@H](c2ccc3c(c2)[nH]c(n3)C(F)(F)F)NC(=O)CN4C(=O)C5(CCCC5)NC4=O C29957007
c1ccc(c(c1)CNC(=O)COC(=O)c2ccc(cc2)[C@H]3Nc4ccccc4S(=O)(=O)N3)Cl C32986900
c1ccc2c(c1)[nH]c(n2)CCNC(=O)/C(=C\c3ccco3)/NC(=O)c4cccc(c4)Br C33375220
CC(=O)C1=C(NC(=O)N[C@@H]1c2cc(c(c(c2Br)Br)O)OC)c3ccccc3 C00679480
CC1=C([C@@H](N2C(=[NH+]1)N=C([N-]2)SCc3ccccc3Cl)c4ccc(c(c4)OC)OC)C(=O)N C04176677
CCc1ccc(c(c1)C2=NN=C(C2)C(=O)N[C@@H]3[C@H]([C@@H]4CCC[C@@H]4S3)C(=O)NC[C@@H]5CCCO5)O C38703892
CN1[C@@H](Nc2cc(ccc2C1=O)C(=O)NC[C@H](c3ccccc3Cl)c4c[nH]c5c4cccc5)S C38785100
CCOc1cc(ccc1OCc2ccc(cc2Cl)Cl)[C@H]3C(=C(Nc4n3ncn4)C)C(=O)N C40914655
CCOc1cc(ccc1OCc2ccc(c(c2)Cl)Cl)[C@H]3C(=C(Nc4n3ncn4)C)C(=O)N C40914663
Cc1ccccc1N2C(=O)[C@H]3[C@H]([NH2+][C@@]([C@@H]3C2=O)(c4ccccc4)C(=O)[O-])c5cccc(c5O)OC C43221515
Cc1ccccc1N2C(=O)[C@H]3[C@@H]([NH2+][C@@]([C@@H]3C2=O)(CC4CCCCC4)C(=O)[O-])c5cccc(c5O)OC C33603413
Cc1c(cc(n1[C@@H](Cc2ccc(cc2)O)C(=O)N3CCCC3)c4ccc5c(c4)OCCCO5)C(=O)N C43225874
COc1cc(cc(c1OC)OC)c2c3c([nH]n2)OC(=C([C@H]3c4cccc(c4Cl)Cl)C#N)N C00985176
c1ccc(cc1)c2c(cn(n2)c3ccccc3)C(=O)NNC(=O)c4c[nH]c(=S)n4c5ccccc5 C45573804
Cc1ccc(c(c1)C)NC(=O)COc2ccc(cc2OC)[C@@H]3C(=C(OC4=C3C(=O)CCC4)N)C#N C00648213
CCOC(=O)N1CCc2c(sc3c2C(=O)N[C@H](N3)c4cc(c(c(c4)Br)O)OC)C1 C08722321
c1ccc2c(c1)c(c[nH]2)C[C@@H]3[C@H]4[C@H](C(=O)N(C4=O)C[C@H]5CCCO5)[C@]6(N3)c7cc(ccc7NC6=O)F C20572409
C[C@@H](c1ccc(cc1)NC(=O)c2cc3n(n2)[C@@H](C[C@@H](N3)c4ccc5c(c4)OCO5)C(F)(F)F)O C59452728
Cc1cc(c(cc1Cl)c2c3c([nH]n2)C(=O)N([C@H]3c4ccc(c(c4)OC)O)Cc5cccnc5)O C18085227
CCN[C@@H]1NN=C(S1)SCC2=NC(=O)C3=C([C@H](SC3=N2)C(=O)Nc4ccc(cc4C)C)C C39937708
c1cc(ccc1C(=O)N[C@@]2(c3c(=O)[nH]c(=O)n(c3NC2=O)c4ccc(cc4)Cl)C(F)(F)F)F C01876685
c1ccc(c(c1)C2=C3[C@H](N(C(=O)[C@@H]3N=N2)Cc4ccc(cc4)F)c5ccc(cc5)OCC(=O)N)O C27664563
c1ccc(c(c1)C2=C3[C@H](N(C(=O)[C@H]3N=N2)Cc4ccc(cc4)F)c5ccc(cc5)OCC(=O)N)O C27664563
c1cc2c(c(sc2nc1)c3nnc(n3C[C@H]4CCCO4)SCC(=O)NC5CCCCC5)N C64794593
c1cc(c(c(c1)Cl)c2ccc(o2)/C=C\3/C(=O)N(C(=S)S3)[C@@H](CC(=O)[O-])C(=O)[O-])Cl C08763601
c1cc(c(c(c1)Cl)Cl)c2ccc(o2)/C=C\3/C(=O)N(C(=S)S3)[C@@H](CC(=O)[O-])C(=O)[O-] C08834033
c1cc(oc1/C=C\2/C(=O)N(C(=S)S2)[C@H](CC(=O)[O-])C(=O)[O-])c3cc(cc(c3)Cl)Cl C09494927
CC1=C([C@@H](C(=C(N1CC(F)(F)F)C(=O)[O-])C(=O)[O-])c2ccccc2Cl)C(=O)OC(C)C C13553484
Cc1c(cccc1C(=O)[O-])c2ccc(o2)/C=C/3\C(=NC(=S)N(C3=O)c4ccccc4F)[O-] C19798693
c1cc(c(cc1/C=C/2\C(=NC(=O)N(C2=O)c3ccc(cc3Cl)Cl)[O-])Cl)OCC(=O)[O-] C19800103
c1cc(ccc1N2C(=O)/C(=C/c3cc(c(c(c3)Br)[O-])[N+](=O)[O-])/C(=NC2=O)[O-])Cl C13546430
Cc1ccc(cc1c2ccc(o2)/C=C\3/C(=NC(=S)N(C3=O)c4ccccc4F)[O-])C(=O)[O-] C19814303
CCOc1cc(ccc1O[C@@H](C)C(=O)[O-])/C=C/2\C(=NC(=S)N(C2=O)c3ccc(c(c3)C)C)[O-] C19824139
CCOc1cc(ccc1OCC(=O)[O-])/C=C/2\C(=O)N=C(S2)[N-]c3ccccc3Br C16916261
C[C@H](C(=O)[O-])Oc1ccc(cc1)/C=C/2\C(=NC(=S)N(C2=O)c3cccc(c3)Br)[O-] C22229287
CC(C)(C)[C@H]1CCc2c(sc3c2c4nnc(n4c5n3c(nn5)SCC(=O)[O-])SCC(=O)[O-])C1 C02342577
c1cc(c(c(c1)Cl)Cl)c2ccc(o2)/C=C/3\C(=O)N(C(=S)S3)[C@H](CC(=O)[O-])C(=O)[O-] C28296002
c1cc(ccc1c2csc3c2c4nnc(n4c5n3c(nn5)SCC(=O)[O-])SCC(=O)[O-])Cl C28444062
Cc1ccc2c(c1S(=O)(=O)[O-])sc(n2)c3ccc4c(c3)ccc(n4)C5=C(c6ccccc6C5=O)[O-] C31317794
C[C@@H](C(=O)[O-])Oc1ccc(cc1)/C=C/2\C(=NC(=O)N(C2=S)c3cccc(c3Cl)Cl)[O-] C16322461
c1cc(ccc1N2C(=O)/C(=C\c3ccc(o3)c4ccc(c(c4)C(=O)[O-])Cl)/C(=NC2=S)[O-])F C33330365
c1ccc2c(c1)[C@H](c3c(nc(n(c3=O)C4CCCCC4)[O-])O2)c5c(=O)[nH]c(=O)n(c5[O-])C6CCCCC6 C13554344
C[C@@H]1Cc2cc(c(cc2O1)[C@@H]3C(=C(C(=O)N3c4cccc(c4)C(=O)[O-])[O-])C(=O)C5CC5)OC C13276045
c1ccc(c(c1)[C@@H]2C(=C(C(=O)N2c3cc(ccc3Cl)C(=O)[O-])[O-])C(=O)C4CC4)OCC#N C13276835
C=CCOc1ccccc1[C@H]2C(=C(C(=O)N2c3cc(ccc3Cl)C(=O)[O-])[O-])C(=O)C4CC4 C13276838
Cc1c(c(nc(n1)SCC(=O)C2=C[C@H](N([C@@H]2C)c3ccc4c(c3)OCCO4)C)[O-])CCC(=O)[O-] C39667957
Cc1ccc(cc1F)N2[C@@H](C=C([C@@H]2C)C(=O)CSc3nc(c(c(n3)[O-])CCC(=O)[O-])C)C C39668024
C=CCOc1ccccc1[C@@H]2C(=C(C(=O)N2c3ccc(cc3)CC(=O)[O-])[O-])C(=O)c4ccccc4 C13194524
c1ccc(cc1)C(=O)C2=C(C(=O)N([C@@H]2c3ccccc3OCC#N)c4ccc(cc4)CC(=O)[O-])[O-] C13194532
Cc1ccc(cc1)C(=O)C2=C(C(=O)N([C@@H]2c3ccc(c(c3)OC)OCC#N)c4cccc(c4)C(=O)[O-])[O-] C13213458
Cc1ccc(cc1)C(=O)C2=C(C(=O)N([C@H]2c3ccc(c(c3)OC)OCC#N)c4cccc(c4)C(=O)[O-])[O-] C13213456
CCCOc1ccc(cc1OC)[C@@H]2C(=C(C(=O)N2c3cccc(c3)C(=O)[O-])[O-])C(=O)c4ccco4 C13214094
Cc1ccc(cc1N2[C@@H](C(=C(C2=O)[O-])C(=O)c3ccccc3OC)c4ccccc4OCC#N)C(=O)[O-] C13215816
CCOc1ccc(cc1)C(=O)C2=C(C(=O)N([C@@H]2c3c(ccs3)C)c4ccc(cc4)CC(=O)[O-])[O-] C13217413
CCOc1ccc(cc1)C(=O)C2=C(C(=O)N([C@H]2c3c(ccs3)C)c4ccc(cc4)CC(=O)[O-])[O-] C13217414
CCOc1ccc(cc1)C(=O)C2=C(C(=O)N([C@@H]2c3ccsc3)c4ccc(cc4)CC(=O)[O-])[O-] C13217418
CCOc1ccc(cc1)C(=O)C2=C(C(=O)N([C@H]2c3ccc(cc3F)F)c4ccc(cc4)CC(=O)[O-])[O-] C13217432
COc1ccccc1C(=O)C2=C(C(=O)N([C@H]2c3ccccc3F)c4ccc(cc4)CC(=O)[O-])[O-] C13217480
COc1ccccc1[C@@H]2C(=C(C(=O)N2c3ccc(cc3)CC(=O)[O-])[O-])C(=O)c4ccccc4OC C13217484
Cc1ccc(s1)[C@@H]2C(=C(C(=O)N2c3ccc(cc3)CC(=O)[O-])[O-])C(=O)c4ccccc4OC C13217493
c1ccc(c(c1)[C@H]2C(=C(C(=O)N2c3ccc(cc3)CC(=O)[O-])[O-])C(=O)c4ccc5c(c4)OCO5)F C13217536
Cc1ccsc1[C@@H]2C(=C(C(=O)N2c3ccc(cc3)CC(=O)[O-])[O-])C(=O)c4ccc5c(c4)OCO5 C13217543
c1cc(ccc1CC(=O)[O-])N2[C@@H](C(=C(C2=O)[O-])C(=O)c3ccc4c(c3)OCO4)c5ccc(cc5F)F C13217561
COc1ccc(cc1OC)C(=O)C2=C(C(=O)N([C@H]2c3cccc(c3)F)c4ccc(cc4)CC(=O)[O-])[O-] C13217577
Cc1cccc(c1)[C@H]2C(=C(C(=O)N2c3ccc(cc3)CC(=O)[O-])[O-])C(=O)c4ccc(c(c4)OC)OC C13217582
c1ccc(c(c1)[C@H]2C(=C(C(=O)N2c3ccc(cc3)CC(=O)[O-])[O-])C(=O)c4ccccc4F)OC(F)F C13217615
COc1ccccc1[C@H]2C(=C(C(=O)N2c3ccc(cc3)CC(=O)[O-])[O-])C(=O)c4ccccc4F C13217652
Cc1cc(c(c(=O)n1Cc2ccco2)[C@@H](c3c(n(c(=O)cc3[O-])Cc4ccco4)C)C(C)C)[O-] C40568705
CCOc1ccccc1N2C(=O)/C(=C/c3cc(n(c3C)c4ccc(cc4C)C(=O)[O-])C)/C(=NC2=O)[O-] C19890403
CC(C)c1ccc(cc1)N2C(=O)/C(=C/c3cc(c(c(c3)Br)OCC(=O)[O-])OC)/C(=NC2=O)[O-] C16977566
Cc1c(cccc1C(=O)[O-])c2ccc(o2)/C=C/3\C(=NC(=O)N(C3=O)c4cccc(c4)Br)[O-] C59198430
Cc1cc(ccc1N2C(=O)/C(=C/c3ccc(c(c3)Cl)OCC(=O)[O-])/C(=NC2=S)[O-])Br C59247814
Cc1cccc(c1C)N2C(=O)/C(=C\c3cc(n(c3C)c4ccc(c(c4)Cl)C(=O)[O-])C)/C(=NC2=O)[O-] C59302418
Cc1ccc(cc1)N2C(=O)/C(=C\c3cc(n(c3C)c4ccc(c(c4)Cl)C(=O)[O-])C)/C(=NC2=O)[O-] C59679389
c1cc(cc(c1)O)NC[C@H](C[NH+]2C[C@H]3C[C@@H](C2)c4cccc(=O)n4C3)O C02119184
CC(=O)C1=C(C(=O)N([C@H]1c2ccc(cc2)C(C)(C)C)CC[NH2+]CCO)O C04535664
CCNC(=O)NC(=O)[C@@H](C)[NH2+]C[C@H]1COc2ccccc2O1 C03281923
CCCn1c(c(c(=O)[nH]c1=O)C(=O)C[NH+]2CCC(=CC2)c3ccccc3)N C06933175
CC[NH+](CCO)Cc1ccc(c(=O)[nH]1)C(=O)NCc2ccsc2 C12041541
CCn1c(cc(n1)C(=O)Nc2c(c3c(s2)C[NH+](CC3)CC)C(=O)N)C C13702972
COC(=O)COc1ccc(cc1)C(=O)N[C@@H]2C[NH2+]CCC[C@H]2O C15671962
CCn1c(c(cn1)c2cc(nc(n2)NCC[NH3+])C(F)(F)F)C C02538484
CCn1cc(c(n1)C)c2cc(nc(n2)NCCC[NH3+])C(F)F C02538579
CCn1c(c(cn1)c2cc(nc(n2)NCCC[NH3+])C(F)F)C C02538580
c1ccc2c(c1)c(cn2CCC[NH3+])C3=C(C(=O)NC3=O)c4ccncc4 C29124836
C[NH+](C)[C@H](CNC=C1C(=O)NC(=S)NC1=O)c2cccc(c2)OC C29006288
Cc1cccc(c1OC[C@H](C[NH2+]CCNS(=O)(=O)C)O)C C37891248
CC(C)/[NH+]=C(\N)/SCc1[nH]c(=O)c2cc(c(cc2n1)OC)OC C07328521
CCC1CCC(CC1)(C[NH3+])NS(=O)(=O)C2=C(N=N[C@@H]2C)C C39576821
CCCC[C@H](C)C(=O)N1C[C@@H](C2(C1)CC[NH2+]CC2)C(=O)NCCCO C39605478
CC[NH2+]Cc1c(nc2n1ccs2)N(CC(C)C)CC(=O)N C42691823
CC(C)C[C@@H](c1nc(co1)c2nnc(o2)Nc3ccccc3)[NH3+] C44163183
C[C@@H]1CN(C[C@@H](O1)C)c2ccc(c[nH+]2)CNC(=O)N[C@@H](C)CO C44953886
CC[C@@H](C)NC(=O)CCNS(=O)(=O)CC[C@H]1CCCC[NH2+]1 C45010511
CCC[NH2+][C@@H](CSc1nnc(n1C2CC2)C3CC3)C(=O)N C45558178
CCN(C1(CCCCCC1)C[NH3+])S(=O)(=O)c2cn[nH]c2C C50093088
CC[NH+]1CC[C@@H](C1)CNS(=O)(=O)c2cc(cnc2N)Br C50660102
Cc1c(sc2c1c(nc(n2)C[NH+](C)[C@@H](C)COC)NN)C C51144919
Cc1c(sc2c1c(nc(n2)C[NH+](C)[C@H](C)COC)NN)C C51144921
CC(C)[NH+](C)CCNS(=O)(=O)c1cc(cnc1N)Br C54131997
C1CCC(C1)NC(=O)NC(=O)C[NH+]2CCC[C@H]2C(=O)NCC(F)(F)F C54991136
CC(=C)COc1ccc(cc1)[C@@]2(C(=O)N(C(=O)N2)CCC[NH3+])C C57841191
C[C@@H](C(=O)c1c(n(c(=O)n(c1=O)C)C)N)[NH2+][C@@H](c2ccccc2)C(C)C C15550119
C[NH+](C)[C@H](CNC(=O)C1CCN(CC1)C(=O)N)c2ccccc2OC C41298816
C[C@@H]1CCC[NH+](C1)[C@@H](C)CNC(=O)NCCNC(=O)C(C)C C48004202
CC(C)n1c(=O)[nH]nc1S[C@H](C[NH3+])c2ccccc2OC C61595070
CCC[NH+](CCC)Cc1c(c(=O)cc(n1C[C@H](C)O)CO)O C62384087
CCCC[NH+](CC)Cc1c(c(=O)cc(n1C[C@@H](C)O)CO)O C62384102
C[NH+](CCNC(=O)CCCC[C@H]1[C@@H]2[C@H](CS1)NC(=O)N2)C3CC3 C63117645
C[NH+]1CCC(CC1)CN(C)S(=O)(=O)c2cccnc2NN C63125206
CCOC(=O)C1CCN(CC1)S(=O)(=O)N[C@H]2CCC[C@@H]2[NH3+] C63175681
c1cc2=[NH+][C@@H]3CCCCC3=c2cc1C(=O)NCC(=O)NCCO C63354569
CC(C)NC(=O)CCNC(=O)NC1CC[NH+](CC1)CC(F)F C64255543
Cc1cc2n(n1)C[C@@H](CN2)C[NH2+]CCNC(=O)Cc3ccc(cc3)F C58433971
c1ccc(cc1)CN2C[C@H](CC2=O)Nc3c4ccccc4nc(n3)CC[NH3+] C65383591
COc1cccc(c1)n2cc(cn2)CNC(=O)[C@@]34C[NH2+]C[C@@H]3CNC4 C65398191
C[NH+]1C[C@@H]2[C@H](C1)[C@](N[C@@H]2c3cccc(c3)n4cccn4)(CCO)CO C65452966
Cc1ccc(cc1)[C@H](CNC(=O)NNC(=O)[C@@H]2CCCO2)[NH+](C)C C65469513
CN(C)c1c(ccc[nH+]1)CNC(=O)N2CCC[C@@H](C2)CCC(=O)N C66120504
CC[NH+](C)CCNC(=O)CCCC[C@H]1[C@@H]2[C@H](CS1)NC(=O)N2 C66958731
Cc1ccc(o1)c2c(c[nH]n2)C[NH2+]C[C@@H](COCC(C)C)O C67247124
CCOc1cc2c(cc1OCC)C[NH+](CC2)[C@H](C)C(=O)NC(=O)N C07873309
Cc1c(c(n(n1)CCO)C)C[NH2+]CCNC(=O)C2CCCCC2 C67500983
C[NH+](CCNC(=O)CCCC[C@@H]1[C@@H]2[C@@H](CS1)NC(=O)N2)C3CC3 C67613869
c1ccc(cc1)c2cc(=O)[nH]c(n2)N3CCN(CC3)CC[NH3+] C20394170
CCN(Cc1ccc2c(c1)OCO2)C(=O)CSC(=[NH2+])N C29335995
C[NH+](C)[C@@H](Cc1ccccc1)CNC=C2C(=O)NC(=S)NC2=O C29006124
C[C@@H]1CCC[NH+](C1)Cc2c(n(c(=O)[nH]c2=O)CC(C)C)N C31890970
C[C@H]1CCC[NH+](C1)Cc2c(n(c(=O)[nH]c2=O)CC(C)C)N C31890974
C[C@@H]1C(=O)N(c2cc(ccc2O1)[C@H](C3CC3)[NH3+])CC(=O)NC C33502015
C[C@H]1C(=O)N(c2cc(ccc2O1)[C@H](C3CC3)[NH3+])CC(=O)NC C33502016
C[C@H]1CN(C[C@@H](O1)C)S(=O)(=O)NC[C@@H](CC(C)C)[NH3+] C36299155
c1cc(sc1C[NH3+])S(=O)(=O)NCCCn2ccnc2 C37338167
CCCC[C@@H](C(=O)N[C@@H](C)c1nnc2n1CCCCC2)[NH3+] C37620462
CCCNC(=O)CN1CCN(CC1)C(=O)C2(CCCC2)[NH3+] C37800927
CCCC[C@@H](C(=O)N1CCN(CC1)CC(=O)NCC=C)[NH3+] C37803075
CCCCNC(=O)C1CCN(CC1)C(=O)[C@H]2C[C@H](C[NH2+]2)O C37819461
CSCC[C@@H](C(=O)Nc1cnn(c1)C[C@@H]2CCCO2)[NH3+] C40463683
c1cc2c(c[nH]c2nc1)S(=O)(=O)NCCC[NH2+]C3CC3 C40503990
CCCn1c(c(c(=O)n(c1=O)C)N[C@@H]2CCC[NH+](C2)C)N C40673335
C1C[C@H](OC1)CNC(=O)C[NH+]2CCc3c(sc(c3C#N)N)C2 C41583112
CC[NH2+]Cc1c(nn(c1N(CC(=O)N)C2CCCC2)C)C C42438399
CC(C)[NH2+][C@@](C)(CCCN1CCS(=O)(=O)CC1)C(=O)N C45394402
CC[NH2+][C@@](C)(CSc1nnc(n1C2CC2)C3CC3)C(=O)N C45558142
CC[NH2+][C@](C)(CSc1nnc(n1C2CC2)C3CC3)C(=O)N C45558143
C1CC1c2nnc(n2C3CC3)SC[C@H](C(=O)N)[NH2+]C4CC4 C45558183
CC[NH2+][C@@](C)(CSc1nnc2n1CCCCC2)C(=O)N C45582809
Cc1csc(n1)NC(=O)[C@H]2CCC[NH+](C2)[C@@H](C)C(=O)N C48619028
C[C@@](c1ccc2c(c1)OCCO2)(C(=O)[O-])[NH2+]CCC[NH2+]C C48844940
c1ccc(c(c1)OCC(=O)NNC(=O)[C@@H]2CCC[NH2+]2)Cl C49903394
Cc1nc(cn1C)S(=O)(=O)N[C@@H](C[NH3+])c2ccccc2 C50252271
Cc1c(scn1)CCOC[C@H](C[NH2+][C@@H]2CCCNC2=O)O C50395889
Cc1c(scn1)CCOC[C@H](C[NH2+][C@H]2CCCNC2=O)O C50395891
COc1ccccc1[C@@H](C[NH3+])Sc2c3c(nc[nH]3)ncn2 C51035985
CC1CCC(CC1)(CO)[NH2+]C[C@@H](COc2cnsn2)O C53118286
C[C@H](C[N-]S(=O)(=O)c1cc[nH+]c(c1)N)[NH+]2CCCCC2 C50674809
CN(CC(=O)NCCOC)C(=O)[C@@H]1CCC[C@@H](C1)CC[NH3+] C55161382
c1cc(ccc1[C@@H]2C(=O)N(C(=O)N2)CCOCC[NH3+])Cl C57845875
COc1ccc(cc1OC)Cc2[nH]c(=O)cc(n2)CCC[NH3+] C58056365
C[C@@H](C[NH3+])CN1CCCN(CC1)CC(=O)N[C@@H](C)COC C49290559
CC[C@@H]([C@@H](c1ccco1)Sc2n[nH]c(=O)n2C3CC3)[NH3+] C61594622
CC[C@@H]([C@H](c1ccco1)Sc2n[nH]c(=O)n2C3CC3)[NH3+] C61594624
CC[C@H]([C@H](c1ccco1)Sc2n[nH]c(=O)n2C3CC3)[NH3+] C61594625
CCCn1c(=O)[nH]nc1S[C@H](c2ccncc2)[C@H](CC)[NH3+] C61594814
c1cc(c2c(c1)OCCCO2)CN[C@H]3CCC[NH+](C3)CC(=O)N C62257674
CC[C@H](CO)n1c(cc(=O)c(c1C[NH+]2CCCCC2)O)CO C62387149
c1cc(ncc1Br)C(=O)N2CCC[C@H](C2)C(=O)NCC[NH3+] C63179410
C1CCN([C@@H](C1)[C@@H]2CCC[NH2+]2)CCS(=O)(=O)CCC(=O)N C63190016
CCNC(=O)NC(=O)[C@@H](C)N1CCCC[C@@H]1[C@@H]2CCC[NH2+]2 C63190376
CCNC(=O)NC(=O)[C@H](C)N1CCCC[C@@H]1[C@@H]2CCC[NH2+]2 C63190377
CCCc1[nH]c(=S)n(n1)C[NH+]2CCC[C@H](C2)CCC(=O)N C66080127
C[C@@H]1CCCCN1C(=O)CCN/C(=[NH+]/C[C@H]2CCCO2)/N C66246277
C[C@@H](CNC(=O)CCCC[C@H]1[C@@H]2[C@@H](CS1)NC(=O)N2)[NH+](C)C C67161994
c1c(cc(c2c1OCCO2)Cl)CN[C@@H]3CCC[NH+](C3)CC(=O)N C67502116
Cc1c(c(n[nH]1)C)S(=O)(=O)NCC[C@H]2CCCC[NH2+]2 C20255730
c1cc(cnc1)c2nc(on2)[C@@H](Cc3ccc(cc3)O)[NH3+] C20564908
CC[C@H](C)NC(=O)CN1c2cc(ccc2O[C@H](C1=O)C)[C@@H](CC)[NH3+] C34720160
C[C@@H](C(=O)NC1CC1)[NH+]2CCN(CC2)c3ccc(cn3)N C35367891
C[C@@H](C(=O)NC1CC1)[NH+]2CCN(CC2)c3c(cccn3)N C35368024
C[NH2+][C@H](c1ccc2c(c1)NC(=O)CC(=O)N2)[C@@H]3CCCO3 C35469357
C[NH2+][C@H](c1ccc2c(c1)NC(=O)CC(=O)N2)[C@H]3CCCO3 C35469359
CC(C)C(=O)N1CCC(CC1)NC(=O)[C@@H]2C[C@@H](C[NH2+]2)O C37042736
CC(C)C(=O)N1CCC(CC1)NC(=O)[C@H]2C[C@@H](C[NH2+]2)O C37042737
CC(C)(C[NH2+]C1CCN(CC1)C(=O)N)N2CCOCC2 C37217657
C[NH+](C[C@@H](COc1ccccc1N)O)CC(=O)N(C)C C37269797
C[NH+](C[C@H](COc1ccccc1N)O)CC(=O)N(C)C C37269799
CC(C)[NH2+]CC(=O)N[C@@H]1CCCc2c1cnn2CCO C37609867
CCCNC(=O)[C@@H](C)[NH2+][C@@H](C)c1c(nc([nH]c1=O)C)C C37643085
CCCC[C@@H](C(=O)N1CCN(CC1)CC(=O)NCC)[NH3+] C37806195
CC(C)C(=O)NC1CCN(CC1)C(=O)[C@H]2C[C@@H](C[NH2+]2)O C37813356
CC(=O)NCC[NH2+]C[C@@H](c1ccc2c(c1)OCCO2)O C37891476
CC(C)(C)[C@@H](C(=O)N1CCC(CC1)N2CCNC2=O)[NH3+] C40468187
C[C@H](C(=O)N1CCNCC1)[NH+]2CCC(CC2)CC(=O)N C42429039
C[C@@H]([C@H](c1cnn(c1)C)N2CCCC[C@@H]2C(=O)NC)[NH3+] C43129766
CC(C)C[NH+]1CCC(CC1)NC(=O)NCCNC(=O)C C43140699
CC[C@@H]([C@H](c1cnn(c1)C)Sc2[nH]c(=O)ccn2)[NH3+] C43237927
Cc1c(cnn1CCC[NH3+])C(=O)N[C@@H](C)[C@@H]2CCCO2 C44588674
Cc1nc(cs1)C[NH+](C)C[C@@H](Cn2cc(cn2)N)O C44595046
Cc1c(n2ccsc2n1)C[NH2+]CCCS(=O)(=O)N C45069221
c1c(cn(n1)C[C@H](CN2CC[NH+](CC2)CC3CC3)O)N C48990121
C[C@@H](CNC(=O)NC[C@@H]([C@@H]1CCOC1)[NH+]2CCCC2)O C49153746
C[C@@H]1CCCC[NH+]1CCCNC(=O)NCCC(=O)NC C49269073
CC(C)[NH+]1CC[C@@H](C1)CNC(=O)NCCCNC(=O)C C49415285
Cc1c(c(n[nH]1)C(=O)N(C)C2CC[NH+](CC2)C(C)C)N C50306028
C[C@H](c1cccc(c1)S(=O)(=O)N[C@@H]2CCCNC2=O)[NH2+]C C50398140
C[C@@H](c1nncn1C)NC(=O)c2ccc(s2)C#CC[NH3+] C50422372
Cc1c(c(=O)n(n1C)c2ccccc2)NC(=O)[C@@H]3C[C@@H]3[NH3+] C50460562
Cc1c(c(=O)n(n1C)c2ccccc2)NC(=O)[C@@H]3C[C@H]3[NH3+] C50460566
CC(C)c1ncc(c(n1)C(=O)N[C@@H]2CC[NH+](C2)C3CC3)N C50708674
C[C@H]1CCCC[NH+]1CCCNC=C2C(=O)NC(=S)NC2=O C52529089
C[C@@H](C[NH+]1CCCC1)[N-]S(=O)(=O)c2cc[nH+]c(c2)N C50674592
C[C@H](c1nc2cc(ccc2n1CCc3[nH+]ccn3C)N)O C53737305
c1c(c2c(ncnc2n1[C@@H]3CC[NH2+]C3)N)C[C@@H]4CCOC4 C33358862
CCCN(C1CC[NH2+]CC1)[C@H](C)C(=O)NC(=O)NCC C37539331
C=CC[NH+]1CCC2(CC1)C(=O)N(C(=O)N2)CC(=S)N C57848486
CCC[NH+]1CCC2(CC1)C(=O)N(C(=O)N2)CC(=S)N C57848487
C1C[C@H](NC1)[C@@H]2CCC[NH+]2CC(=O)NC(=O)NC3CC3 C51359791
CC[NH+](CC)C[C@H](C)NC(=O)Cn1cc(ccc1=O)N C61091959
CC(C)n1c(ccn1)NC(=O)c2ccc(cn2)C#CC[NH3+] C61871619
Cn1cc[nH+]c1CN(C)C[C@@](c2ccccc2)(C(=O)[O-])[NH3+] C62320467
Cc1c(c(n(n1)C)NN)CN(C)CC2CC[NH+](CC2)C C63121884
CC[C@@H](C)[NH+](C)CCNC(=O)[C@@H]1CCCN(C1)C(=O)N C66150352
c1cnn(c1)C[C@@H](C[NH+]2CCC[C@@H](C2)CCC(=O)N)O C66156242
Cc1cc(nc(n1)CNc2cc(nc(n2)C)CC[NH3+])C(F)(F)F C67459342
c1cc(c(cc1[N+](=O)[O-])/C=N/N2CCN(CC2)/N=C/c3cc(ccc3[O-])[N+](=O)[O-])[O-] C01700760
Cc1c(c(n2c(n1)nc(n2)SCC(=O)Nc3cc(cc(c3)C(=O)[O-])C(=O)[O-])C)CCC(=O)[O-] C13234570
c1cc(sc1)c2nnc(n2CC(=O)[O-])Sc3ccc(c(c3)C(=O)[O-])[N+](=O)[O-] C13274260
c1ccc(cc1)c2cnc(n2C[C@@H]3CCCO3)SCC(=O)Nc4cc(ccc4C(=O)[O-])C(=O)[O-] C13408861
c1ccc(cc1)c2cnc(n2C[C@H]3CCCO3)SCC(=O)Nc4cc(ccc4C(=O)[O-])C(=O)[O-] C13408866
Cc1cc(c(n1c2ccc3c(c2)OCO3)C)C(=O)COc4ccc(cc4C(=O)[O-])C(=O)[O-] C13422316
Cc1cc(c(n1Cc2ccc3c(c2)OCO3)C)C(=O)COc4ccc(cc4C(=O)[O-])C(=O)[O-] C13422320
c1cc(c(cc1C(=O)[O-])C(=O)[O-])OCC(=O)N2CCCc3c2ccc(c3)[N+](=O)[O-] C13422802
C[C@H](C(=O)[O-])Oc1ccc(cc1)/C=C\2/C(=O)N(C(=S)S2)[C@H](CCC(=O)[O-])C(=O)[O-] C16932358
C[C@H](C(=O)[O-])Oc1ccccc1/C=C\2/C(=O)N(C(=S)S2)[C@@H](CCC(=O)[O-])C(=O)[O-] C16932445
C[C@@H](C(=O)[O-])Oc1ccccc1/C=C\2/C(=O)N(C(=S)S2)[C@@H](CCC(=O)[O-])C(=O)[O-] C16932448
C[C@H](C(=O)[O-])Oc1ccccc1/C=C\2/C(=O)N(C(=S)S2)[C@H](CCC(=O)[O-])C(=O)[O-] C16932452
c1cc(ccc1/C=C\2/C(=O)N(C(=S)S2)[C@H](CC(=O)[O-])C(=O)[O-])OCC(=O)[O-] C16934532
CC[C@@H](C(=O)[O-])Oc1ccc(cc1)/C=C\2/C(=O)N(C(=S)S2)[C@@H](CC(=O)[O-])C(=O)[O-] C16934555
C[C@H](C(=O)[O-])Oc1cccc(c1)/C=C\2/C(=O)N(C(=S)S2)[C@@H](CC(=O)[O-])C(=O)[O-] C16934567
CC[C@@H](C(=O)[O-])Oc1cccc(c1)/C=C\2/C(=O)N(C(=S)S2)[C@H](CC(=O)[O-])C(=O)[O-] C16934588
CC[C@H](C(=O)[O-])Oc1ccccc1/C=C\2/C(=O)N(C(=S)S2)[C@@H](CC(=O)[O-])C(=O)[O-] C16934602
CC[C@@H](C(=O)[O-])Oc1ccccc1/C=C\2/C(=O)N(C(=S)S2)[C@H](CC(=O)[O-])C(=O)[O-] C16934611
c1cc(c(cc1c2ccc(o2)/C=C/3\C(=NC(=O)N(C3=O)c4ccc5c(c4)OCO5)[O-])C(=O)[O-])Cl C19824268
Cc1ccc(cc1Cl)N2C(=O)/C(=C/c3ccc(c(c3)[N+](=O)[O-])[O-])/C(=NC2=O)[O-] C16312839
CCN1C/C(=C\c2ccc(c(c2)[N+](=O)[O-])[O-])/C(=O)/C(=C\c3ccc(c(c3)[N+](=O)[O-])[O-])/C1 C16407944
c1ccc(cc1)/C=C/C(=O)C2=C(C(=O)N([C@H]2c3cccc(c3)[N+](=O)[O-])CCCCCC(=O)[O-])[O-] C13130388
c1ccc(cc1)/C=C/C(=O)C2=C(C(=O)N([C@@H]2c3cccc(c3)[N+](=O)[O-])CCCCCC(=O)[O-])[O-] C13130389
c1ccc2c(c1)ccc3c2c(cc(n3)C4=C(c5cc(ccc5C4=O)S(=O)(=O)[O-])[O-])S(=O)(=O)[O-] C38656052
c1cc(cc(c1)[N+](=O)[O-])[C@@H]2C(=C(C(=O)N2c3cc(ccc3Cl)C(=O)[O-])[O-])C(=O)C4CC4 C13276664
c1cc(ccc1[C@H]2C(=C(C(=O)N2c3cc(ccc3Cl)C(=O)[O-])[O-])C(=O)C4CC4)OCC(=O)[O-] C13276828
COc1cc(cc2c1OCO2)[C@H]3C(=C(C(=O)N3c4nc5ccc(cc5s4)C(=O)[O-])[O-])C(=O)C6CC6 C13278157
Cc1c(c(nc(n1)SCc2nc(no2)c3ccccc3OC)[O-])CCC(=O)[O-] C13449685
COc1cc(cc2c1OCO2)[C@@H]3C(=C(C(=O)N3c4cccc(c4)C(=O)[O-])[O-])C(=O)c5cccs5 C13193813
c1ccc(cc1)C(=O)C2=C(C(=O)N([C@@H]2c3ccccc3[N+](=O)[O-])c4ccc(cc4)CC(=O)[O-])[O-] C13194328
c1ccc(c(c1)[C@H]2C(=C(C(=O)N2c3cccc(c3)C(=O)[O-])[O-])C(=O)c4ccc5c(c4)OCO5)[N+](=O)[O-] C13213709
C[C@@H]1Cc2cc(c(cc2O1)[C@@H]3C(=C(C(=O)N3c4cccc(c4)C(=O)[O-])[O-])C(=O)c5ccco5)OC C13214169
c1ccc(c(c1)C(=O)C2=C(C(=O)N([C@H]2c3cccc(c3)[N+](=O)[O-])c4ccc(cc4)CC(=O)[O-])[O-])F C13217602
Cc1c(c(nc(n1)SCc2nc(no2)c3cccc(c3)OC)[O-])CCC(=O)[O-] C13449562
Cc1c(c(nc(n1)SCc2nc(no2)c3ccc(c(c3)OC)OC(F)F)[O-])CCC(=O)[O-] C13449851
C=CCN1C(=O)/C(=C\c2ccc(o2)c3cc(cc(c3)C(=O)[O-])C(=O)[O-])/C(=NC1=O)[O-] C19809728
c1cc(c(cc1[N+](=O)[O-])/C=C\2/C(=O)N=C(S2)[N-]c3ccc(cc3C(=O)[O-])O)[O-] C16933067
CC[C@H](C(=O)[O-])Oc1ccccc1/C=C\2/C(=O)N=C(S2)[N-]c3ccc(cc3C(=O)[O-])O C16933147
Cc1cc(cc(c1)N2C(=O)/C(=C/c3cc(c(c(c3)Br)[O-])[N+](=O)[O-])/C(=NC2=O)[O-])C C15723858
CC(C)CCn1cc(c(c(c1=O)C2=NS(=O)(=O)c3cc(ccc3[N-]2)[N-]S(=O)(=O)C)[O-])C(=O)C C29055456
c1cc(cc2c1cc([nH]2)c3ccc(c(c3)OCC(=O)[O-])N(CC(=O)[O-])CC(=O)[O-])C(=O)[O-] C04517673
Cc1cc(c(n1c2cccc(c2)C(=O)[O-])C)/C=C/3\C(=NC(=O)N(C3=O)c4ccc5c(c4)OCO5)[O-] C59104139
CCOc1ccc(c(c1)N2C(=O)/C(=C/c3cc(n(c3C)c4ccccc4C(=O)[O-])C)/C(=NC2=O)[O-])OCC C59104363
c1cc(ccc1N2C(=O)/C(=C\c3cc(cc(c3[O-])[N+](=O)[O-])Cl)/C(=NC2=O)[O-])Br C59198153
c1cc(cc(c1)Br)N2C(=O)/C(=C\c3ccc(c(c3)[N+](=O)[O-])[O-])/C(=NC2=O)[O-] C33926081
CCOc1cccc(c1)N2C(=O)/C(=C\c3cc(n(c3C)c4ccc(c(c4)Cl)C(=O)[O-])C)/C(=NC2=O)[O-] C59302614
Cc1c(c(cc([n+]1[O-])c2ccccc2)C(F)(F)F)C3=N/C(=C\4/C=C(C(=O)C(=C4)[O-])[N+](=O)[O-])/O[N-]3 C34892874
c1cc(oc1/C=C\c2c(c(=O)[nH]c(n2)[O-])[N+](=O)[O-])c3cc(cc(c3)C(=O)[O-])C(=O)[O-] C30843432
Cc1ccc(cc1)N2C(=O)/C(=C\c3cc(n(c3C)c4cc(cc(c4)C(=O)[O-])C(=O)[O-])C)/C(=O)N=C2[O-] C20025182
CC[C@@H](C)c1ccc(cc1)N2C(=O)/C(=C\c3ccc(c(c3)OC)OCC(=O)[O-])/C(=O)N=C2[O-] C20171930
Cc1cc(c(cc1C)Br)N2C(=O)[C@H](C(=O)NC2=O)/C=N/CC(=O)[O-] C06527723
c1cc2c(cc1CN3C(=O)[C@@H](NC3=O)CCC(=O)[O-])OCO2 C08765469
CN1C(=O)N([C@]2([C@@]1(NC(=O)N2CC(=O)[O-])c3ccccc3)c4ccccc4)C C12416591
Cc1ccc(cc1F)NC(=O)[C@H](C)n2cnc3c(c2=O)c(c(o3)C)C(=O)[O-] C13057659
CCn1c(c(cn1)[C@@H](C)NC(=O)[C@H](C)n2ccc(n2)C(=O)[O-])C C20321711
Cc1c(cn(n1)C)[C@H](C)NC(=O)[C@H](C)n2cc(cn2)C(=O)[O-] C20327519
Cc1ccc(o1)[C@H]2C(=C(C(=O)N2c3cc(on3)C)[O-])C(=O)c4c(c([nH]c4C)C)C C25107069
Cc1c(c(=O)n(n1C)c2ccccc2)NCn3c(=O)c4ccccc4c(n3)[O-] C05490297
c1ccc2c(c1)C(=NS2(=O)=O)N[N-]C3=NS(=O)(=O)c4c3cccc4 C32501627
CN1C2=C([C@@H](NC1=O)c3ccccc3OC)C(=O)N(C2)CC(=O)[O-] C34791975
CC1=C([C@](C(=N1)[O-])(C(F)(F)F)NC(=O)c2cccc(c2)[N+](=O)[O-])C(=O)C C05078198
c1csc(c1NC(=O)CSc2nnnn2C3CC3)C(=O)[O-] C37451884
c1c([nH]/c(=N/S(=O)(=O)[C@@H]2CCS(=O)(=O)C2)/s1)CC(=O)[O-] C37461822
CCN(C[C@H]1CCOC1)S(=O)(=O)c2c(cn[nH]2)C(=O)[O-] C37839024
c1ccc(cc1)N2C(=O)/C(=C/NN3CCCC[C@H]3c4cccnc4)/C(=NC2=O)[O-] C08995915
COc1ccc(cc1)C2=C[C@@H](N=N2)[C@H]3NN=C(O3)SCC(=O)[O-] C38743881
C=CCn1c(nnc1[S-])CC2=N[C@@H](SC2)NC(=O)C3=COCCO3 C38798731
Cn1cc(c(n1)C(=O)N[C@H]2C=C(N=N2)c3ccc(cc3)F)C(=O)[O-] C39248204
Cc1ccc2c(c1)[nH]c(n2)SCC3=NC(=O)C4=C([C@@H](OC4=N3)C)C(=O)[O-] C39690371
Cc1ccc2c(c(cnc2n1)C(=O)Nc3c(n(n(c3=O)c4ccccc4)C)C)[O-] C40122796
c1cc(c(cc1S(=O)(=O)NC2(CCCC2)C#N)[N+](=O)[O-])[O-] C40215436
c1cc(nnc1N2CCC(CC2)C(=O)Nc3[n-]ncn3)Cl C26258074
Cn1cc(c2c1cccc2OC)[C@@H]3CCCN3C(=O)c4cc(=O)[nH]c(n4)[O-] C40821367
c1cc(ccc1c2ccc(c(=O)n2CCCO)C(=O)[O-])[N+](=O)[O-] C41606645
CCC1CCC2(CC1)C(=O)N(C(=O)N2)C/C(=C(\C#N)/C(=O)N3CCCCC3)/[O-] C48983308
Cc1ccc(cc1)[C@@]2(C(=O)N(C(=O)N2)C/C(=C(\C#N)/C(=O)c3ccoc3C)/[O-])C C49167266
CCCSc1[n-]s/c(=N\C(=O)Cn2c(=O)ccc(n2)O)/n1 C09336453
COc1ccccc1N2C[C@@H](CC2=O)/C(=N/c3[nH]ncn3)/[O-] C26263554
c1cc2c(cc1N/C(=C(\C#N)/C(=O)[C@@H]3CC(=O)N(C3)C4CCCC4)/[O-])OCCO2 C51070573
C1CCC(C1)S(=O)(=O)CCC(=O)Nc2[n-]c(c(n2)C#N)C#N C52557201
c1cc(cc(c1)[N+](=O)[O-])N2[C@@H]3[C@H]4C[C@@H]([C@@H]3O)[C@@H]([C@H]4C2=O)C(=O)[O-] C53994481
Cc1csc(n1)NC(=O)c2c(c([n-]n2)[N+](=O)[O-])Br C05642128
Cc1c2c(c(nc(n2)SCc3cc(=O)[nH]c(n3)C)[O-])nn1C C57355752
CCO/C=C/1\C(=NC(=NC1=O)Nc2nc3ccccc3o2)[O-] C05967293
Cc1c2c(=O)[nH]c(nc2sc1C(=O)[O-])Cc3nnc4n3CCCCC4 C12821494
COCc1nc2nc(c3c(n2n1)NC(=O)C[C@@H]3c4ccccc4Cl)[O-] C61720569
Cc1c(=O)[nH]c(nc1[O-])S[C@@H]2CC(=O)N(C2=O)c3ccc(cc3)OC C18056948
Cc1cccc(c1OCc2nnnn2[C@@H]([C@H](C)O)C(=O)[O-])C C62468152
Cc1cc(n(n1)CCNC(=O)[C@@H]2[N-]C(=NO2)C3=CC=C[C@H]4C3=CC=N4)C C39956528
CC(C)CC(=O)Nc1cc(=O)nc2n1[n-]c(n2)c3ccco3 C09319945
c1cc(ccc1[C@@H]2CC(=O)N=C3N2N=C([N-]3)NC(=O)[C@@H]4CCCO4)Cl C02413130
c1ccc2c(c1)N[C@H](O2)/C=C/C(=O)N3CCC[C@@H]3c4[n-]nnn4 C63941633
CS[C@H]1N=CCN1c2cccc(c2)/C(=N/c3[nH]nc(n3)c4ccccn4)/[O-] C63958973
Cc1ccc(s1)c2nc([nH]n2)/N=C(/C3=NN(C(=O)CC3)C)\[O-] C58226630
Cc1c(c(=O)[nH]c(n1)SC)CC/C(=N/S(=O)(=O)N2CCCCC2)/[O-] C52794917
c1ccc(cc1)c2ccc(c(=O)[nH]2)C(=O)N3CCCn4c(cc(n4)C(=O)[O-])C3 C65371562
CC(C)C1=NN([C@@H](N1)Cc2[n-]nnn2)c3ccccc3OC C65387063
Cc1ccc(c(c1)N2[C@@H](NN=C2SCC(=O)[O-])C3=CN=NC3)OC C65498944
c1ccc2c(c1)cccc2c3nc([nH]n3)/N=C(/CCN4C(=O)CCC4=O)\[O-] C65514842
c1cc(ncc1C(=O)Nc2[n-]nc(n2)c3ccoc3)N4CCCC4 C66076559
Cc1cc(c(n1c2ccc3c(c2)OCCO3)C)C(=O)COc4ccc(cc4C(=O)[O-])C(=O)[O-] C13422315
Cc1ccc(cc1)N2C(=O)/C(=C/c3cc(c(c(c3)Cl)OCC(=O)[O-])Cl)/C(=NC2=O)[O-] C19648457
c1ccc(c(c1)[C@@H]2C(=C(C(=O)N2CCCCCC(=O)[O-])[O-])C(=O)c3ccc(cc3)[N+](=O)[O-])F C19789978
c1cc(ccc1C(=O)C2=C(C(=O)N([C@H]2c3ccc4c(c3)OCO4)CCCCCC(=O)[O-])[O-])F C19790268
CCOc1cc(cc(c1[O-])[N+](=O)[O-])/C=C/2\C(=NC(=O)N(C2=O)c3cccc(c3C)Cl)[O-] C15822754
CC(C)c1ccc(cc1)N2C(=O)/C(=C/c3cc(c(c(c3)OC)[O-])[N+](=O)[O-])/C(=NC2=O)[O-] C12382981
c1cc(ccc1N2C(=O)/C(=C\c3cc(c(c(c3)Cl)OCC(=O)[O-])Cl)/C(=NC2=O)[O-])Cl C13810345
CCc1ccccc1N2C(=O)/C(=C\c3cc(c(c(c3)OC)OCC(=O)[O-])CC=C)/C(=NC2=O)[O-] C19814335
CCc1ccccc1N2C(=O)/C(=C\c3ccc(c(c3)OCC)O[C@H](C)C(=O)[O-])/C(=NC2=S)[O-] C12363643
CCOc1cc(ccc1O[C@H](C)C(=O)[O-])/C=C/2\C(=NC(=S)N(C2=O)c3ccc(c(c3)C)C)[O-] C19824143
c1ccc2c(c1)c(cn2Cc3ccc(o3)C(=O)[O-])/C=C\4/C(=NC(=O)N(C4=O)c5ccc6c(c5)OCO6)[O-] C09265493
COc1ccc(cc1OC)C(=O)C2=C(C(=O)N([C@H]2c3ccccc3)CCCCCC(=O)[O-])[O-] C13425481
c1ccc(cc1)C(=O)C2=C(C(=O)N([C@@H]2c3cccc(c3)[N+](=O)[O-])c4ccc(cc4)OCC(=O)[O-])[O-] C19848385
c1cc(ccc1N2C(=O)/C(=C/c3cc(c(c(c3)Cl)OCC(=O)[O-])Cl)/C(=NC2=O)[O-])Cl C19859492
Cc1ccc(cc1)C(=O)C2=C(C(=O)N([C@H]2c3ccc(c(c3)OC)OC)CCCCCC(=O)[O-])[O-] C19867948
CCn1c(cc(c(c1=O)C(c2ccccc2[N+](=O)[O-])c3c(cc(n(c3=O)CC)C)[O-])[O-])C C10217752
CCOc1ccc(cc1)N2C(=O)/C(=C/c3cc(c(c(c3)Cl)OCC(=O)[O-])Cl)/C(=NC2=O)[O-] C22135389
CCn1c(cc(c(c1=O)C(c2ccc(cc2)[N+](=O)[O-])c3c(cc(n(c3=O)CC)C)[O-])[O-])C C10217751
CCc1ccc(cc1)N2C(=O)/C(=C\c3cc(c(c(c3)OCC)OCC(=O)[O-])CC=C)/C(=NC2=O)[O-] C32109284
C/C=C/C=C/C=C/C(=O)O[C@H]1[C@H](C2=C(C(=O)N(C2)[C@@H](CCC(=O)[O-])C(=O)[O-])[C@@]3([C@@H]1C(CCC3)(C)C)C)OC C35466058
CCOC(=O)C1=C(N=C2N([C@@H]1c3ccc(c(c3)OC)OC)C(=CS2)C=C([O-])[O-])C C36048909
c1ccc(cc1)/C=C/C(=O)C2=C(C(=O)N([C@@H]2c3ccc4c(c3)OCO4)CCCCCC(=O)[O-])[O-] C19790323
c1cc(ccc1N2C(=O)[C@H]3[C@@H]4C[C@H]([C@@H]3C2=O)C=C4)Oc5ccc(c(c5)C(=O)[O-])C(=O)[O-] C20458024
CCCOc1ccc(cc1OC)[C@@H]2C(=C(C(=O)N2c3cccc(c3)C(=O)[O-])[O-])C(=O)C4CC4 C13275968
COc1cc(ccc1OCC=C)[C@@H]2C(=C(C(=O)N2c3cccc(c3)C(=O)[O-])[O-])C(=O)C4CC4 C13275970
CCCOc1cc(ccc1OC)[C@@H]2C(=C(C(=O)N2c3cccc(c3)C(=O)[O-])[O-])C(=O)C4CC4 C13276022
c1ccc(c(c1)[C@H]2C(=C(C(=O)N2c3cc(ccc3Cl)C(=O)[O-])[O-])C(=O)C4CC4)OCC#N C13276834
Cc1ccc(cc1N2[C@@H](C(=C(C2=O)[O-])C(=O)C3CC3)c4cccc(c4)[N+](=O)[O-])C(=O)[O-] C13277356
Cc1ccc(cc1N2[C@@H](C(=C(C2=O)[O-])C(=O)C3CC3)c4ccccc4[N+](=O)[O-])C(=O)[O-] C13277374
Cc1ccc(cc1N2[C@H](C(=C(C2=O)[O-])C(=O)C3CC3)c4ccccc4[N+](=O)[O-])C(=O)[O-] C13277373
CCCOc1ccc(cc1OC)[C@H]2C(=C(C(=O)N2c3ccc(cc3)CC(=O)[O-])[O-])C(=O)C4CC4 C13277907
CCCOc1cc(ccc1OC)[C@H]2C(=C(C(=O)N2c3ccc(cc3)CC(=O)[O-])[O-])C(=O)C4CC4 C13277951
COc1cc(cc2c1OCO2)[C@H]3C(=C(C(=O)N3c4ccc(cc4)CC(=O)[O-])[O-])C(=O)c5ccccc5 C13194546
COc1cccc(c1OC)[C@H]2C(=C(C(=O)N2c3ccc(cc3)CC(=O)[O-])[O-])C(=O)c4cccs4 C13194727
COc1cc(cc(c1)OC)[C@H]2C(=C(C(=O)N2c3ccc(cc3)CC(=O)[O-])[O-])C(=O)c4cccs4 C13194864
COc1ccc(cc1OC(F)F)[C@@H]2C(=C(C(=O)N2c3cccc(c3)C(=O)[O-])[O-])C(=O)c4ccco4 C13214135
COc1ccccc1C(=O)C2=C(C(=O)N([C@H]2c3ccc(cc3)C#N)c4ccc(cc4)CC(=O)[O-])[O-] C13217472
c1ccc(cc1)[C@H]2C(=C(C(=O)N2c3ccc(cc3)CC(=O)[O-])[O-])C(=O)c4ccc5c(c4)OCO5 C13217515
COc1ccc(cc1OC)C(=O)C2=C(C(=O)N([C@H]2c3ccccc3)c4ccc(cc4)CC(=O)[O-])[O-] C13217565
C=CCOc1cccc(c1)[C@@H]2C(=C(C(=O)N2c3ccc(cc3)CC(=O)[O-])[O-])C(=O)c4ccco4 C13217853
c1ccc(cc1)CN(c2nc3c(s2)CCCC3)C(=O)CSc4nc(c(nn4)CCC(=O)[O-])[O-] C13218341
CCCC[C@H](C(=O)[O-])Sc1nnc(s1)/N=C(/[C@@H]2CC(=O)N(C2)c3ccc(cc3)OC)\[O-] C49563465
CCc1nn2c(=O)c(c(nc2s1)[O-])C(c3ccc(cc3)Cl)c4c(nc5n(c4=O)nc(s5)CC)[O-] C08816657
CCOc1ccc(cc1)N2C(=O)/C(=C/c3ccc(o3)c4ccccc4C(=O)[O-])/C(=NC2=O)[O-] C18272221
C[C@H](C(=O)[O-])Oc1ccc(cc1)/C=C/2\C(=NC(=O)N(C2=O)c3cccc(c3Cl)Cl)[O-] C59247833
Cc1cccc(c1C)N2C(=O)/C(=C/c3cc(c(c(c3)OC)OCC(=O)[O-])CC=C)/C(=NC2=S)[O-] C59303140
C[C@H](C(=O)[O-])Oc1ccc(cc1)/C=C/2\C(=NC(=O)N(C2=O)c3ccc(c(c3)Cl)Cl)[O-] C59303192
COc1ccc(cc1S(=O)(=O)[N-]c2cc(c(cc2C(=O)[O-])OC)OC(F)F)[N+](=O)[O-] C60031066
CCOC(=O)N1C/C(=C\c2ccc(cc2)OCC(=O)[O-])/C(=O)/C(=C\c3ccc(cc3)OCC(=O)[O-])/C1 C16407442
CC(C)c1ccc(cc1)N2C(=O)/C(=C/c3cc(c(c(c3)Br)OCC(=O)[O-])OC)/C(=O)N=C2[O-] C16977566
CCn1c2ccc(cc2nc1CSc3nc4ccccc4c(=O)n3CCCCCC(=O)[O-])C(=O)[O-] C13234674
CC[C@@H](C(=O)C)Oc1ccccc1/C=C\2/C(=O)N(C(=S)S2)c3cc(cc(c3)C(=O)[O-])C(=O)[O-] C16926907
c1ccc(c(c1)[C@@H]2C(=C(C(=O)N2CCCCCC(=O)[O-])[O-])C(=O)c3ccc(cc3)Br)[N+](=O)[O-] C19787919
Cc1cc(c(c2c1C(=O)Oc3c(c(c(c(c3O2)C)C(=O)[O-])O)COC(=O)/C=C/C(=O)[O-])C=O)[O-] C19795990
Cc1ccc(cc1C(=O)[O-])c2ccc(o2)/C=C/3\C(=NC(=O)N(C3=O)c4cccc(c4)Br)[O-] C19811771
CCc1ccc(cc1)N2C(=O)/C(=C\c3cc(ccc3OCC(=O)[O-])Br)/C(=NC2=O)[O-] C19824358
Cc1ccc(cc1C)N2C(=O)/C(=C/c3ccc(o3)c4ccc(c(c4)C(=O)[O-])Cl)/C(=NC2=O)[O-] C19871548
c1ccc(cc1)COc2ccc(cc2C(=O)[O-])/C=C\3/C(=NC(=O)N(C3=O)c4ccc(cc4)[N+](=O)[O-])[O-] C16246783
CCc1ccc(cc1)N2C(=O)/C(=C\c3cc(n(c3C)c4cccc(c4C)C(=O)[O-])C)/C(=NC2=O)[O-] C20169474
CCOc1cc(ccc1O[C@@H](C)C(=O)[O-])/C=C/2\C(=O)N=C(S2)[N-]c3ccccc3C(=O)OC C16918000
C=CCn1c(c(c(nc1=S)[O-])[C@H](c2cccc(c2)[N+](=O)[O-])c3c([nH]c(=S)n(c3=O)CC=C)[O-])[O-] C16887567
Cc1cc(c(n1c2cc(cc(c2)C(=O)[O-])C(=O)[O-])C)/C=C/3\C(=NC(=S)N(C3=O)c4ccccc4F)[O-] C33149412
c1cc(c(cc1C(=O)[O-])c2ccc(o2)/C=C/3\C(=NC(=O)N(C3=O)c4ccc5c(c4)OCO5)[O-])Cl C15224259
CCn1c(c(c(n1)C)CCN(C)c2ccc(cc2[N-]S(=O)(=O)c3cc(ccc3C)F)C(=O)[O-])C C33254142
CC(=CCC[C@]1([C@@H](c2coc3c2c(cc4c3CN(C4=O)[C@@H](CCC(=O)[O-])C(=O)[O-])O1)CCC(=O)C)C)C C35270970
COc1cccc(c1OC(F)F)[C@@H]2C(=C(C(=O)N2c3cc(ccc3Cl)C(=O)[O-])[O-])C(=O)C4CC4 C13276831
CCOc1cccc(c1OC)[C@H]2C(=C(C(=O)N2c3cc(ccc3Cl)C(=O)[O-])[O-])C(=O)C4CC4 C13276842
Cc1ccc(cc1N2[C@H](C(=C(C2=O)[O-])C(=O)C3CC3)c4cc5c(c(c4)Cl)OCCO5)C(=O)[O-] C13277521
CCCCOc1cc(ccc1OC)[C@H]2C(=C(C(=O)N2c3ccc(cc3)CC(=O)[O-])[O-])C(=O)C4CC4 C13277955
Cc1c(c(nc(n1)SCC(=O)N2CCN(CC2)c3cccc(c3)C(F)(F)F)[O-])CCC(=O)[O-] C13450495
C[C@@H]1C=C([C@H](N1c2cccc(c2)C(F)(F)F)C)C(=O)CSc3nc(c(nn3)CCC(=O)[O-])[O-] C39704298
C[C@H]1C=C([C@H](N1c2cccc(c2)C(F)(F)F)C)C(=O)CSc3nc(c(nn3)CCC(=O)[O-])[O-] C39704300
COc1ccc(cc1OC)[C@@H]2C(=C(C(=O)N2c3cccc(c3)C(=O)[O-])[O-])C(=O)c4cccs4 C13193677
C[C@H]1Cc2cc(c(cc2O1)[C@@H]3C(=C(C(=O)N3c4cccc(c4)C(=O)[O-])[O-])C(=O)c5cccs5)OC C13193838
C[C@@H]1Cc2cc(c(cc2O1)[C@H]3C(=C(C(=O)N3c4ccc(cc4)CC(=O)[O-])[O-])C(=O)c5ccccc5)OC C13194558
Cc1ccc(c(c1)C)C(=O)C2=C(C(=O)N([C@H]2c3ccc4c(c3)OCCO4)c5cccc(c5)C(=O)[O-])[O-] C13213003
c1cc(cc(c1)N2[C@@H](C(=C(C2=O)[O-])C(=O)c3ccc(s3)Cl)c4ccc5c(c4)OCCO5)C(=O)[O-] C13213299
Cc1ccc(cc1[N+](=O)[O-])[C@@H]2C(=C(C(=O)N2c3cccc(c3)C(=O)[O-])[O-])C(=O)c4ccccc4OC C13213673
Cc1ccc(cc1[N+](=O)[O-])[C@H]2C(=C(C(=O)N2c3cccc(c3)C(=O)[O-])[O-])C(=O)c4ccccc4OC C13213674
c1cc(cc(c1)N2[C@H](C(=C(C2=O)[O-])C(=O)c3ccc4c(c3)OCO4)c5ccc(cc5)Cl)C(=O)[O-] C13213705
Cc1ccc(c(c1)C)[C@@H]2C(=C(C(=O)N2c3cccc(c3)C(=O)[O-])[O-])C(=O)c4ccc5c(c4)OCO5 C13213761
Cc1ccc(c(c1)[C@H]2C(=C(C(=O)N2c3cccc(c3)C(=O)[O-])[O-])C(=O)c4ccc5c(c4)OCO5)C C13213762
COc1ccc(cc1OC)C(=O)C2=C(C(=O)N([C@@H]2c3cccs3)c4cccc(c4)C(=O)[O-])[O-] C13213782
COc1ccc(cc1OC)C(=O)C2=C(C(=O)N([C@H]2c3ccccc3F)c4cccc(c4)C(=O)[O-])[O-] C13213810
COc1cccc(c1OC)[C@H]2C(=C(C(=O)N2c3cccc(c3)C(=O)[O-])[O-])C(=O)c4ccccc4F C13213877
COc1ccc(cc1OC)[C@@H]2C(=C(C(=O)N2c3cccc(c3)C(=O)[O-])[O-])C(=O)c4ccccc4F C13213882
COc1cc(cc2c1OCO2)[C@H]3C(=C(C(=O)N3c4cccc(c4)C(=O)[O-])[O-])C(=O)c5ccccc5F C13213969
c1ccc(c(c1)C(=O)C2=C(C(=O)N([C@H]2c3cc4c(c(c3)Cl)OCO4)c5cccc(c5)C(=O)[O-])[O-])F C13213974
Cc1ccc(s1)[C@H]2C(=C(C(=O)N2c3cc(ccc3Cl)C(=O)[O-])[O-])C(=O)c4ccc5c(c4)OCO5 C13214665
c1ccc(c(c1)C(=O)C2=C(C(=O)N([C@@H]2c3ccc(cc3)[N+](=O)[O-])c4cc(ccc4Cl)C(=O)[O-])[O-])F C13214690
Cc1ccc(cc1N2[C@@H](C(=C(C2=O)[O-])C(=O)c3ccccc3OC)c4ccccc4[N+](=O)[O-])C(=O)[O-] C13215769
COc1ccccc1C(=O)C2=C(C(=O)N([C@@H]2c3ccccc3OCC#N)c4ccc(cc4)CC(=O)[O-])[O-] C13217505
Cc1ccc(s1)[C@@H]2C(=C(C(=O)N2c3ccc(cc3)CC(=O)[O-])[O-])C(=O)c4ccc5c(c4)OCO5 C13217552
COc1cc(ccc1OCC=C)[C@H]2C(=C(C(=O)N2c3ccc(cc3)CC(=O)[O-])[O-])C(=O)c4ccco4 C13217822
Cc1c(c(n(n1)c2ccc(cc2)C(=O)[O-])[O-])/C=C\C=C/C=C\3/C(=NN(C3=O)c4ccc(cc4)C(=O)[O-])C C44709855
Cc1ccc(cc1)[C@@H](c2c([nH]c(=S)n(c2=O)CC=C)[O-])c3c(nc(=S)n(c3[O-])CC=C)[O-] C18191851
CCOc1cc(cc(c1OCC(=O)[O-])CC=C)/C=C\2/C(=NC(=O)N(C2=O)c3cc(cc(c3)C)C)[O-] C33411593
CC[C@H](C(=O)[O-])Oc1ccccc1/C=C\2/C(=O)N=C(S2)[N-]c3cc(cc(c3)C(=O)[O-])C(=O)[O-] C16928501
CC[C@H](C(=O)C)Oc1ccccc1/C=C\2/C(=O)N=C(S2)[N-]c3cc(cc(c3)C(=O)[O-])C(=O)[O-] C16928516
c1cc(ccc1N2C(=O)/C(=C/c3ccc(o3)c4cc(ccc4Cl)C(=O)[O-])/C(=O)N=C2[O-])Cl C17250996
c1cc(cc(c1)[N+](=O)[O-])N2C(=O)/C(=C\c3ccc(o3)c4cc(cc(c4)C(=O)[O-])C(=O)[O-])/SC2=S C09233857
c1ccc(c(c1)c2nnc(n2C3CCCCC3)SCC(=O)Nc4cc(cc(c4)C(=O)[O-])C(=O)[O-])F C13341988
c1cc(ccc1C(=O)C2=C(C(=O)N([C@H]2c3ccc4c(c3)OCO4)CCCCCC(=O)[O-])[O-])Br C19787389
c1cc(ccc1N2C(=O)/C(=C/c3cc(c(c(c3)Cl)OCC(=O)[O-])Cl)/C(=NC2=S)[O-])Cl C19788657
CCOc1cccc(c1)N2C(=O)/C(=C\c3ccc(o3)c4ccc(c(c4)Cl)C(=O)[O-])/C(=NC2=S)[O-] C19789440
COc1cc(cc(c1OCc2cccc(c2)C(=O)[O-])Cl)/C=C/3\C(=NC(=S)N(C3=O)CC=C)[O-] C13940839
CCOc1cc(ccc1O[C@@H](C)C(=O)[O-])/C=C/2\C(=O)N=C(S2)[N-]c3ccccc3Br C16917952
CCOc1cc(ccc1O[C@@H](C)C(=O)[O-])/C=C/2\C(=O)N=C(S2)[N-]c3ccc(cc3)Br C16917962
CC[C@@H](C(=O)[O-])Oc1ccc(cc1OCC)/C=C/2\C(=O)N=C(S2)[N-]c3ccc(cc3)Br C16919340
CCOc1cccc(c1)N2C(=O)/C(=C/c3ccc(o3)c4cc(ccc4Cl)C(=O)[O-])/C(=NC2=S)[O-] C20477833
Cc1cc(ccc1N2C(=O)/C(=C/c3ccc(o3)c4ccccc4C(=O)[O-])/C(=NC2=S)[O-])Br C22135435
Cc1c(c(c(nc1c2ccccc2)C(C)C)/C=C/[P@](=O)(C[C@@H](CC(=O)[O-])O)[O-])c3ccc(cc3)F C26671254
Cc1c(c(c(nc1c2ccccc2)C(C)C)CC[P@](=O)(C[C@@H](CC(=O)[O-])O)[O-])c3ccc(cc3)F C26671829
Cc1cc(ccc1c2cc(nc(c2CC[P@](=O)(C[C@@H](CC(=O)[O-])O)[O-])C(C)C)c3ccccc3)F C26673504
Cc1c(c(c(nc1c2ccccc2)C3CC3)CO[P@](=O)(C[C@@H](CC(=O)[O-])O)[O-])c4ccc(cc4)F C26673669
CCCOc1ccc(cc1OCC)[C@H]2C(=C(C(=O)N2c3cc(ccc3Cl)C(=O)[O-])[O-])C(=O)C4CC4 C13276808
CCN1c2ccccc2[C@H]([C@@H]1c3ccccc3)C(=O)CSc4nc(c(c(n4)[O-])CCC(=O)[O-])C C39667914
Cc1c(c(nc(n1)SCC(=O)C2=C[C@@H](N([C@H]2C)c3ccc(cc3)C(F)(F)F)C)[O-])CCC(=O)[O-] C39668057
Cc1c(c(nc(n1)SCC(=O)C2=C[C@@H](N([C@@H]2C)c3ccc(cc3)C(F)(F)F)C)[O-])CCC(=O)[O-] C39668059
C[C@@H]1Cc2cc(c(cc2O1)[C@@H]3C(=C(C(=O)N3c4cccc(c4)C(=O)[O-])[O-])C(=O)c5ccccc5)OC C13193467
COc1cc(cc2c1OCCO2)[C@@H]3C(=C(C(=O)N3c4cccc(c4)C(=O)[O-])[O-])C(=O)c5cccs5 C13193822
C[C@H]1Cc2cc(c(cc2O1)[C@H]3C(=C(C(=O)N3c4cccc(c4)C(=O)[O-])[O-])C(=O)c5cccs5)OC C13193834
Cc1ccc(cc1N2[C@H](C(=C(C2=O)[O-])C(=O)c3cccs3)c4ccc(cc4)Br)C(=O)[O-] C13194116
Cc1ccc(cc1N2[C@H](C(=C(C2=O)[O-])C(=O)c3cccs3)c4ccccc4OC(F)F)C(=O)[O-] C13194128
COc1ccccc1[C@H]2C(=C(C(=O)N2c3ccc(cc3)CC(=O)[O-])[O-])C(=O)c4ccccc4Cl C13194647
Cc1ccc(cc1)C(=O)C2=C(C(=O)N([C@H]2c3cc4c(cc3OC)C[C@@H](O4)C)c5cccc(c5)C(=O)[O-])[O-] C13213493
Cc1ccsc1[C@H]2C(=C(C(=O)N2c3cc(ccc3Cl)C(=O)[O-])[O-])C(=O)c4ccccc4OC C13214622
c1cc(sc1)[C@H]2C(=C(C(=O)N2c3cc(ccc3Cl)C(=O)[O-])[O-])C(=O)c4ccc5c(c4)OCO5 C13214637
Cc1ccccc1[C@H]2C(=C(C(=O)N2c3cc(ccc3Cl)C(=O)[O-])[O-])C(=O)c4ccc5c(c4)OCO5 C13214644
Cc1cccc(c1)[C@H]2C(=C(C(=O)N2c3cc(ccc3Cl)C(=O)[O-])[O-])C(=O)c4ccc5c(c4)OCO5 C13214659
CCOc1ccccc1[C@@H]2C(=C(C(=O)N2c3cc(ccc3Cl)C(=O)[O-])[O-])C(=O)c4ccccc4F C13214718
CCOc1ccccc1[C@H]2C(=C(C(=O)N2c3cc(ccc3Cl)C(=O)[O-])[O-])C(=O)c4ccccc4F C13214716
Cc1ccc(cc1N2[C@H](C(=C(C2=O)[O-])C(=O)c3ccc(s3)Cl)c4ccc(cc4)C#N)C(=O)[O-] C13215564
Cc1ccc(cc1N2[C@H](C(=C(C2=O)[O-])C(=O)c3ccc(s3)Cl)c4ccccc4OC)C(=O)[O-] C13215580
Cc1ccc(cc1N2[C@H](C(=C(C2=O)[O-])C(=O)c3ccc4c(c3)OCO4)c5ccccc5Cl)C(=O)[O-] C13215836
Cc1ccc(c(c1)C)C(=O)C2=C(C(=O)N([C@@H]2c3ccc(cc3)[N+](=O)[O-])c4ccc(cc4)CC(=O)[O-])[O-] C13217033
CCOc1ccccc1[C@H]2C(=C(C(=O)N2c3ccc(cc3)CC(=O)[O-])[O-])C(=O)c4ccc(cc4C)C C13217057
CSc1ccc(cc1)[C@H]2C(=C(C(=O)N2c3ccc(cc3)CC(=O)[O-])[O-])C(=O)c4ccc(s4)Cl C13217249
Cc1ccc(cc1)C(=O)C2=C(C(=O)N([C@@H]2c3ccc(c(c3)[N+](=O)[O-])C)c4ccc(cc4)CC(=O)[O-])[O-] C13217368
CCOc1ccc(cc1)C(=O)C2=C(C(=O)N([C@H]2c3ccccc3Cl)c4ccc(cc4)CC(=O)[O-])[O-] C13217392
COc1ccccc1C(=O)C2=C(C(=O)N([C@H]2c3cccc4c3cccc4)c5ccc(cc5)CC(=O)[O-])[O-] C13217450
COc1ccccc1C(=O)C2=C(C(=O)N([C@@H]2c3cccc(c3)OCC=C)c4ccc(cc4)CC(=O)[O-])[O-] C13217507
c1cc(ccc1CC(=O)[O-])N2[C@H](C(=C(C2=O)[O-])C(=O)c3ccc4c(c3)OCO4)c5ccc(cc5)C#N C13217534
Cc1cc(c(cc1C)[C@@H]2C(=C(C(=O)N2c3ccc(cc3)CC(=O)[O-])[O-])C(=O)c4ccc5c(c4)OCO5)C C13217559
c1ccc(c(c1)C(=O)C2=C(C(=O)N([C@H]2c3ccc(cc3)C(F)(F)F)c4ccc(cc4)CC(=O)[O-])[O-])F C13217598
Cc1ccc(cc1[N+](=O)[O-])[C@H]2C(=C(C(=O)N2c3ccc(cc3)CC(=O)[O-])[O-])C(=O)c4ccccc4F C13217677
C=CCc1cc(ccc1OCc2ccc(cc2)C(=O)[O-])/C=C/3\C(=NC(=S)N(C3=O)c4ccccc4F)[O-] C59136346
CCO/C(=C/1\C(=O)/C(=C/c2cc(ccc2OCC(=O)[O-])Br)/S\C1=N/c3ccc(cc3)C)/[O-] C59366068
Cc1c([n+](on1)[O-])COc2ccccc2C(C3=C(CC(CC3=O)(C)C)[O-])C4=C(CC(CC4=O)(C)C)[O-] C59398944
Cc1cc(ccc1N2C(=O)/C(=C/c3ccc(cc3)O[C@H](C)C(=O)[O-])/C(=NC2=S)[O-])Br C59679280
COc1ccc(cc1OC)n2c(=O)c3c(c4ccccc4[nH]3)nc2SCC(=O)[O-] C04341951
COc1cc(cc(c1[O-])/C=C\2/C(=O)NN(C2=O)c3ccc(c(c3)Cl)F)[N+](=O)[O-] C05879698
C1CCc2c(c(c(s2)NC(=O)[C@H]3CC=CC[C@@H]3C(=O)[O-])C(=O)N4CCOCC4)C1 C06730719
c1ccc(c(c1)/C=C/2\C(=O)NC(=O)N(C2=O)c3cccc(c3)C(F)(F)F)OCC(=O)[O-] C02313633
CNC(=O)[C@@]1(Cc2cc(ccc2N3[C@@H]1CN(CC3)c4ccccc4)[N+](=O)[O-])C(=O)[O-] C12321733
Cc1c(c2c(o1)ncn(c2=O)CC(=O)N[C@H](C)c3ccc(cc3)Br)C(=O)[O-] C13057154
C[C@@H](C(=O)N1CCNC1=O)Sc2nc3cc(ccc3c(=O)n2c4ccccc4)C(=O)[O-] C13279591
C[C@@H](C(=O)[O-])n1c(=O)c2ccccc2nc1SCC(=O)Nc3c(ccs3)C#N C13333784
C[C@H](C(=O)[O-])n1c(=O)c2ccccc2nc1SCC(=O)Nc3c(ccs3)C#N C13333785
c1cc(sc1)[C@H](CC(=O)[O-])NC(=O)[C@@H]2CC(=O)N(C2)c3ccc4c(c3)OCCO4 C13389771
Cc1c2c(ncn(c2=O)CC(=O)N[C@H](C)c3ccc4c(c3)OCO4)sc1C(=O)[O-] C13418212
Cc1c2c(ncn(c2=O)CC(=O)N[C@@H](C)c3ccc4c(c3)OCO4)sc1C(=O)[O-] C13418213
Cc1cc(no1)NC(=O)[C@H](c2ccccc2)n3cnc4c(c3=O)c(c(s4)C(=O)[O-])C C13418536
Cc1cc(nc(n1)NN2C(=O)/C(=C/c3ccccc3OCC(=O)[O-])/SC2=S)C C16677392
Cc1c(c2ccccc2[nH]1)CCN3[C@@H](C(=C(C3=O)[O-])C(=O)C)c4cccc(c4)[N+](=O)[O-] C01440750
COCCN1[C@@H](C(=C(C1=O)[O-])C(=O)c2ccc3c(c2)OCCO3)c4cccc(c4)O C09359600
CC1(CC2=C([C@H](N(c3ccccc3N2)C(=O)CCC(=O)[O-])c4ccco4)C(=O)C1)C C21722502
CCCCN1C(=O)/C(=C\2/C[C@H](N(N2)C(=O)CC)c3ccc4c(c3)OCO4)/C(=NC1=S)[O-] C21788747
CCCCN1C(=O)/C(=C\2/C[C@H](N(N2)C(=O)CC)c3ccccc3OC)/C(=NC1=S)[O-] C21788757
Cc1c(sc2c1c(=O)nc([nH]2)/C(=C\c3ccc(cc3)OCC(=O)[O-])/C(=O)N4CCCC4)C C23873429
Cc1cc(no1)N2[C@@H](C(=C(C2=O)[O-])C(=O)c3c(c[nH]c3C)C)c4cccc(c4OC)OC C25108290
CC(=O)N1[C@@H](C/C(=C/2\C(=NC(=O)N(C2=O)Cc3ccccc3)[O-])/N1)c4ccccc4OC C26580748
c1cc2c(cc1S(=O)(=O)N[C@@H]3CCCC[C@H]3N4C(=O)CSC4=O)oc(n2)[O-] C28284182
Cc1cc(c(c(=O)n1CC(=O)N/N=C\c2cc(c(c(c2)Cl)[O-])Cl)C#N)COC C30791361
Cc1ccccc1n2c(c(c(=O)[nH]c2=O)[C@@H]3c4ccc(c(c4C(=O)O3)OC)OC)[O-] C32124203
Cc1c2c(=O)n(c(=O)n(c2sc1C(=O)[O-])CC(C)C)CC(=O)NC3CCCCC3 C34779438
COc1ccc2c(c1)c(c[nH]2)[C@H](C(=O)[O-])N3CCN(CC3)C(=O)[C@@H]4COc5ccccc5O4 C20745908
c1cc(ccc1c2nnc3n2CCCCC3)NC(=O)c4cc5c(s4)S(=O)(=O)N=C5[O-] C35683921
CCC(=O)N1[C@@H](C/C(=C/2\C(=O)N=C(N(C2=O)C)[O-])/N1)c3cn(c4c3cccc4)CC C26580717
Cn1cc(c2c1cc(cc2)C(=O)[O-])[C@H](C(=O)[O-])[NH+]3CCN(CC3)c4c(cccn4)C#N C36360892
CCOc1ccc2ccccc2c1NC(=O)[C@H]3[C@@H]4N(C3=O)[C@@H](C(S4)(C)C)C(=O)[O-] C03874468
Cc1ccc(cc1C)N2C[C@H](CC2=O)C(=O)Nc3cc(nn3c4nc(cc(n4)[O-])C)C C07419253
CCc1c(nc(nc1[O-])n2c(cc(n2)C)NC(=O)[C@H]3CC(=O)N(C3)c4ccccc4)C C07422233
CC(C)S(=O)(=O)c1ccc(c(c1)N2CCN[C@@H](C2)F)[N-]S(=O)(=O)SC C39482948
CCN1[C@H](N=N[C@@H]1SCc2[nH]c(=O)c3ccc(cc3n2)C(=O)[O-])c4ccoc4C C39665062
C[C@H](C(=O)N1CCNC1=O)Sc2nc3cc(ccc3c(=O)n2CC(C)C)C(=O)[O-] C13280373
Cc1ccc(cc1)c2nnc(n2C)SCc3[nH]c(=O)c4c(n3)O[C@H]([C@H]4C(=O)[O-])C C39690278
Cc1ccc(cc1)c2nnc(n2C)SCc3[nH]c(=O)c4c(n3)O[C@H]([C@@H]4C(=O)[O-])C C39690280
Cc1cccn2c1nc(c2C(=O)C3=C(C(=O)N([C@H]3c4ccc(cc4)O)CCOC)[O-])C C40003510
Cc1cccn2c1nc(c2C(=O)C3=C(C(=O)N([C@H]3c4cccc(c4)O)CCOC)[O-])C C40003558
C[C@@H]1Cc2cc(ccc2O1)C(=O)C3=C(C(=O)N([C@H]3c4ccccc4[N+](=O)[O-])CCO)[O-] C40095613
c1ccc2c(c1)cc(o2)C(=O)C3=C(C(=O)N([C@@H]3c4cccc(c4)[N+](=O)[O-])CCO)[O-] C40097182
CC[C@@H](C)n1c(=O)c2ccccc2nc1SCc3[nH]c(=O)c4c(c(oc4n3)C)C(=O)[O-] C13393619
c1ccc2c(c1)c(c[nH]2)c3nnc(n3C4CC4)SCC(=O)N5CCC[C@H](C5)C(=O)[O-] C13404306
CCOc1cc2c(cc1[C@@H]3CC(=O)Nc4c3c(nn4c5ccc(nn5)[O-])C)O[C@H](C2)C C36360387
COc1cc(cc(c1O)OC)C2=NC3=NN=C([C@@H]3C(=C2)C(=O)[O-])c4ccc(cc4)F C63448139
COc1cc(cc(c1O)OC)C2=NC3=NN=C([C@H]3C(=C2)C(=O)[O-])c4ccc(cc4)F C63448139
CCO/C(=C/1\[C@H](C2=C(C[C@@H]([C@@H](C2=O)C(=O)OC)C)N=C1C)c3ccc(c(c3)O)OC)/[O-] C13082602
COc1cc(cc2c1OCO2)[C@@H]3CC(=O)Nc4c3n(cc4C(=O)[O-])c5cccc(c5)F C66087866
COc1c(cc2c(c1OC)OCO2)[C@H]3CC(=O)Nc4c3n(cc4C(=O)[O-])c5ccc(cc5)F C66087875
C[C@@H](c1ccc2c(c1)NC(=O)CO2)[NH2+]CCNC(=O)C C20185167
CCCn1c(c(c(=O)[nH]c1=O)C[NH+]2CCC[C@@H](C2)C)N C31890858
C[C@H](C(=O)NCC[NH3+])n1cc(ccc1=O)N2CCCCCC2 C31936194
C[NH2+][C@@H](c1ccc2c(c1)NC(=O)CC(=O)N2)[C@H]3CCCO3 C35469358
CC[NH2+][C@@H](c1ccc2c(c1)[nH]c(=O)c(=O)[nH]2)c3ccco3 C35545127
c1cc2c(c(c1)S(=O)(=O)NC3CC(C3)[NH3+])nsn2 C36265923
Cn1cnnc1Sc2c3ccccc3ncc2C(=[NH2+])N C36914302
c1ccc(c(c1)NC(=O)[C@@H]2C[C@H](C[NH2+]2)O)n3cccn3 C37026686
C[C@](C1CC1)(C(=O)Nc2cnn(c2)C[C@H]3CCCO3)[NH3+] C37615506
Cc1c(cn[nH]1)S(=O)(=O)NC2CCC(CC2)[NH2+]C C37730530
Cc1c(cn[nH]1)S(=O)(=O)N[C@@H](C)[C@H]2CCCC[NH2+]2 C37730557
CC[NH2+]C1CCC(CC1)NS(=O)(=O)c2c[nH]nc2 C37744969
c1cc(ccc1NC(=O)C2CCC(CC2)[NH3+])n3cncn3 C37764860
C[C@@H](CC(=O)N(C)Cc1[nH]c(=O)c2c(n1)ccs2)[NH3+] C37803773
C1C[C@H](OC1)C[NH2+]C2(CCC3(CC2)OCCO3)C(=O)N C37942995
Cc1cc([nH+]c(c1/C(=N/O)/N)N(C)C2CCOCC2)C C40515574
Cc1cc2ncc(c(n2n1)C)[C@H](C)[NH2+]C(C)(C)C(=O)N C40674396
C[NH+](C)CC1CCN(CC1)c2ccc(cn2)/C(=N/O)/N C42394082
Cc1cc([nH+]c(c1/C(=N/O)/N)N(C)Cc2cscn2)C C42865982
C[NH+](C)CCOc1c(cc2c(n1)CCCC2)/C(=N/O)/N C43410699
CCCCNC(=O)NC(=O)[C@H](C)[NH+]1CCC[C@@H](C1)O C43563522
Cc1ccc(nc1)NC(=O)c2cnn(c2C)CCC[NH3+] C44588488
Cc1cc([nH+]c(c1/C(=N/O)/N)N(C)Cc2csc(n2)C)C C44609264
C[C@@H](/C(=N/O)/N)C(=O)N1CCC(CC1)[NH+]2CCCCC2 C44871435
C[C@H](/C(=N/O)/N)C(=O)N1CCC(CC1)[NH+]2CCCCC2 C44871439
C[C@@H](c1ccc2c(c1)NC(=O)CO2)[NH2+]CCC(=O)NC C44988712
C[C@H](c1ccc2c(c1)NC(=O)CO2)[NH2+]CCC(=O)NC C44988715
CN1CCCc2c1ccc(c2)[C@@H](CNC(=O)C(=O)N)[NH+](C)C C49508571
Cc1c(c(n[nH]1)C)NS(=O)(=O)C[C@@H]2CCC[NH2+]C2 C49643586
CN(C1(CCCCC1)C[NH3+])S(=O)(=O)c2c[nH]nc2 C50092683
CCN(C1(CCCC1)C[NH3+])S(=O)(=O)c2c[nH]nc2 C50093151
C[C@](c1ccc2c(c1)OCO2)(C(=O)[O-])[NH+]3CC[C@@H](C3)C[NH3+] C50251888
CC[NH+](CC)C1CCN(CC1)C(=O)c2c(c([nH]n2)C)N C50306311
C1CC1c2c(c(n[nH]2)C(=O)N3CC[NH+](CC3)C4CC4)N C50324277
CC(C)c1ncc(c(n1)C(=O)N[C@H]2CCC[NH+](C2)C)N C50705827
Cc1ccnc(n1)Sc2c(c(c(nn2)C)C)C(=[NH2+])N C51331672
c1cc(ncc1/C(=N\O)/N)N2CC[NH+](CC2)C3CCCC3 C52061874
CN(CC(=O)NC(=O)NC1CC1)C2C[C@H]3CC[C@@H](C2)[NH2+]3 C40747006
[H]/N=C(\c1c(c([nH+]nc1N(CC)C[C@@H]2CCCO2)C)C)/N C48964097
CC[C@@H]([C@H](c1ccc(o1)C)Sc2n[nH]c(=O)n2C)[NH3+] C61592715
CCn1cc[nH+]c1N(C)Cc2cccc(c2)/C(=N/O)/N C61942043
c1cc2c(cc1N[C@H]3CC[NH+](C3)C4CC4)[nH]c(=O)c(=O)[nH]2 C61981878
c1ccc(cc1)[C@](CN2CCn3cc[nH+]c3C2)(C(=O)[O-])[NH3+] C62319901
C[NH+](C)[C@@H]1CCN(C1)c2c(cc3c(n2)CCC3)/C(=N/O)/N C62965853
[H]/N=C(\c1c(c(nnc1N2CC[C@@H](C2)[NH+]3CCCC3)C)C)/N C62980581
C[NH+](C)[C@H]1CCN(C1)C(=O)C2(CCCCC2)/C(=N/O)/N C62983464
c1cnc(c(n1)C(=O)N)N2CCC(CC2)[C@@H]3CCC[NH2+]3 C63201533
c1cc(c(cc1F)F)CNC2=NC(=[NH+][C@H]3C2=CN=N3)N C63871907
c1cc(c(cc1F)CNC2=NC(=[NH+][C@H]3C2=CN=N3)N)F C63883469
Cc1cc(n(n1)C[C@H](C)Nc2cc(nc(n2)C)C[NH3+])C C67472834
C[NH+]1CCc2c(sc(c2C(=O)NC[C@@H]3CCCO3)N)C1 C09246215
CC(C)c1ccc(cc1)[C@@H](CN2C(=O)C(NC2=O)(C)C)[NH3+] C19268122
CC[C@@]1(C(=O)N(C(=O)N1)C[C@@H](c2cc(ccc2C)C)[NH3+])C C19274616
CCC[C@@H]1C(=O)N(C(=O)N1)C[C@@H](c2ccc(c(c2)C)C)[NH3+] C19395993
C[C@H](c1ccc2c(c1)NC(=O)CO2)[NH2+]C3CCC(CC3)O C20089637
C[C@@H]1CCCN(C1)S(=O)(=O)NC2(CCCCC2)C[NH3+] C20431565
CC(C)(C)C[C@H](c1ccc2c(c1)NC(=O)CC(=O)N2)[NH2+]C C35469351
CC[NH2+][C@H](c1ccc2c(c1)[nH]c(=O)c(=O)[nH]2)c3ccsc3 C35545125
c1cc(sc1C[NH3+])S(=O)(=O)N2CCC[C@@H](C2)CO C36228016
COc1cc(cc(c1O[C@@H]2CCCCNC2=O)Br)C[NH3+] C36814927
Cc1cc(ccc1NC(=O)[C@H]2C[C@@H](C[NH2+]2)O)N3CCCC3 C37015735
CC1CCC2(CC1)C(=O)N(C(=O)N2)[C@@H](C[NH3+])C(F)(F)F C37169776
CCc1ccc(cc1S(=O)(=O)NC2CC[NH+](CC2)C)N C37267210
Cc1ccc(c(c1)C(=O)N(CC(=O)N)[C@H]2CCC[NH2+]C2)C C37542162
c1cc(ccc1[C@H](C(=O)N)N2CC[NH2+]CC2)OC(F)(F)F C37945669
C[C@](c1cccc(c1)OC(F)F)(C(=O)N)N2CC[NH2+]CC2 C37951648
c1cc(c(cc1C(=[NH2+])N)Cl)O[C@H]2CCS(=O)(=O)C2 C42411026
c1c(cc(c2c1COCO2)C[NH+](CCO)C3CCCC3)N C42483829
CN(Cc1cscn1)c2c(cc3c(n2)CCCC3)C(=[NH2+])N C43410470
C1CCCC(CC1)(C[NH3+])C(=O)N[C@H]2CCS(=O)(=O)C2 C44761972
Cc1cc([nH+]c(c1C(=S)N)N[C@@]2(CCS(=O)(=O)C2)C)C C44933405
CC[NH+]1CCC[C@@H](C1)Nc2c(c(c(nn2)C)C)C(=S)N C49224622
c1c(csc1S(=O)(=O)N[C@H]2CC[NH+]3[C@@H]2CCCC3)N C49563270
CC[NH2+][C@@H](Cn1c(c(c(n1)C)Br)C)C(=O)N C50594933
Cc1c(c(n(n1)C[C@](C)(C(=O)N)[NH2+]C)C)Br C50594962
c1ccc(c(c1)[C@@H](C[NH3+])Sc2c3c(nc[nH]3)ncn2)F C51036279
Cc1nnc(o1)Sc2ccc(c(c2)C(F)(F)F)C(=[NH2+])N C51038173
C1CC[C@H]([C@@H](C1)NS(=O)(=O)CCC2CC[NH2+]CC2)O C52010756
C1CC[C@H]([C@H](C1)NS(=O)(=O)CCC2CC[NH2+]CC2)O C52010763
Cc1cc(ccc1N2CC[NH+](CC2)CC(C)C)/C(=N/O)/N C55079607
C[C@H](C[NH3+])N1C(=O)[C@](NC1=O)(C)c2ccc(cc2Cl)Cl C57845598
CC[C@H](CN1C(=O)[C@](NC1=O)(C)c2ccc(cc2C)C)[NH3+] C57846320
Cc1cc(cc2c1O[C@@H](C2)C[NH3+])S(=O)(=O)NC(C)(C)C C58020657
CC[C@@H]([C@H](c1ccccn1)Sc2[nH]c(cc(=O)n2)C)[NH3+] C43344606
CCn1c(=O)[nH]nc1S[C@@H](c2ccc(cc2)F)[C@@H](C)[NH3+] C61594384
Cc1cccc(c1)[C@@H]([C@H](C)[NH3+])Sc2n[nH]c(=O)n2C3CC3 C61594554
C[C@@H]([C@@H](c1ccccc1)Sc2n[nH]c(=O)n2C3CC3)[NH3+] C61594572
Cc1ccsc1[C@@H](C[NH3+])Sc2n[nH]c(=O)n2C3CC3 C61594698
C[C@@H]([C@@H](c1ccccc1F)Sc2n[nH]c(=O)n2C(C)C)[NH3+] C61595228
C[NH+]1CCC[C@H](C1)N(C)c2ccc(c(c2)Cl)/C(=N/O)/N C61856149
c1cc(c(cc1N2CCN(CC2)c3nccs3)Cl)C(=[NH2+])N C61856406
C[C@H]1CCC[C@@](C1)(C[NH3+])N(C)CC(=O)NC2CCOCC2 C62768195
c1cc(c(cc1Cl)N2CC[NH+](CC2)C3CC3)/C(=N\O)/N C62789447
CCCC1(CC[NH2+]CC1)C(=O)N2C[C@@H](CC[C@@H]2C)C(=O)N C62849216
CC[NH+](CC)[C@H]1CCN(C1)C(=O)c2cccc(c2NN)F C62985111
C[C@H]([C@H]1CCCCN1[C@@H]2c3cc(ccc3NC2=O)OC)[NH3+] C63192124
C[C@H]([C@@H]1CCCCN1[C@@H]2c3ccc(cc3NC2=O)OC)[NH3+] C63192127
C1CC[C@@H]([C@@H](CC1)NC(=O)C[C@@H]2CCS(=O)(=O)C2)[NH3+] C63210225
C1CC[C@H]([C@H](CC1)NC(=O)C[C@@H]2CCS(=O)(=O)C2)[NH3+] C63210230
CCCn1c(c2c(n1)NC(=O)C[C@@H]2C3CCC(CC3)[NH3+])C C65455276
c1cn(c(=O)[nH]c1=O)[C@H]2C[C@@H]([C@@H](O2)COP(=O)([O-])[O-])O C03869889
Cc1cn(c(=O)[nH]c1=O)[C@@H]2C[C@H]([C@H](O2)COP(=O)([O-])[O-])O C13523519
CO[C@H]1C[C@H](N(C1)C(=O)c2cc(=O)[nH]c(n2)[O-])C(=O)[O-] C19505113
CO[C@@H]1C[C@@H](N(C1)C(=O)c2cc(=O)[nH]c(n2)[O-])C(=O)[O-] C19505114
c1c(nc([nH]c1=O)[O-])C(=O)N2CCC(CC2)C(=O)[O-] C19517643
Cn1c2ccccc2c(=O)c(c1[O-])C(=O)Nc3c(=O)c4ccccc4[nH]c3[O-] C05818772
C1COCC[NH+]1C[C@H](C[P@](=O)(O)[O-])P(=O)([O-])[O-] C19817635
COc1cc(cc(c1[O-])/C=N/N/C(=C/[N+](=O)[O-])/[O-])[N+](=O)[O-] C20068878
COc1cc(cc(c1[O-])[N+](=O)[O-])/C=N/Nc2[n-]nnn2 C27501361
c1c(nc([nH]c1=O)[O-])C(=O)N(CCC(=O)[O-])C2CC2 C37582507
CC(C)(C)N(CCC(=O)[O-])C(=O)c1cc(=O)[nH]c(n1)[O-] C37586736
CC1([C@H](N2[C@H](S1)[C@@H](C2=O)NC(=O)[C@@H](c3ccsc3)C(=O)[O-])C(=O)[O-])C C03831541
c1ccc2c(c1)/C(=C\3/C(=O)N(C(=S)S3)[C@H](CC(=O)[O-])C(=O)[O-])/C(=O)N2 C02293259
C[C@@]1([C@H](CO[P@@](=O)(O[P@@](=O)(O1)[O-])[O-])O)CO C38665372
C[C@]1([C@H](CO[P@@](=O)(O[P@@](=O)(O1)[O-])[O-])O)CO C38665374
c1csc2c1NC=C(N2NC(=O)C(=O)[O-])C(=O)[O-] C39124065
C[C@@H](c1[n-]nnn1)NC(=O)[C@@H]2CC=CC[C@@H]2C(=O)[O-] C44928308
C[C@@H](c1[n-]nnn1)NC(=O)CC2(CCCC2)C(=O)[O-] C44928338
C[C@H](c1[n-]nnn1)NC(=O)CC2(CCCCC2)C(=O)[O-] C44928353
C1CCC(CC1)(CC(=O)NCc2[n-]nnn2)C(=O)[O-] C44928467
c1c(c(sc1C(=O)[O-])Br)S(=O)(=O)NCc2[n-]nnn2 C44929983
C[C@@H](c1[n-]nnn1)NC(=O)N(CCC(=O)[O-])C2CC2 C44935456
C[C@@H](c1[n-]nnn1)NC(=O)N2CCC(CC2)C(=O)[O-] C44935554
C[C@H]1CCC[C@@](C1)(C(=O)[O-])NC(=O)N[C@@H](C)c2[n-]nnn2 C44935630
C[C@@H](c1[n-]nnn1)NC(=O)N[C@@](C)(C2CC2)C(=O)[O-] C44935665
C[C@H](c1[n-]nnn1)NC(=O)N[C@@H](C2CCCCC2)C(=O)[O-] C44935864
C[C@@H](c1[n-]nnn1)NC(=O)N2CCO[C@@H](C2)C(=O)[O-] C44935957
C[C@H](c1[n-]nnn1)NC(=O)N2CCO[C@@H](C2)C(=O)[O-] C44935961
CCCN1C2=NC(=O)C[C@@H](C2=C(NC1=O)[O-])C(=O)[O-] C20153958
c1c(nc([nH]c1=O)[O-])C(=O)N2CCC[C@@H](C2)CC(=O)[O-] C54294325
C1C[C@H](CN(C1)C(=O)NCc2[n-]nnn2)CC(=O)[O-] C54305157
c1cc(=O)n(nc1[O-])CC(=O)N[C@H](C2CC2)C(=O)[O-] C54502269
Cc1c(c(nc(n1)[O-])SC)C(=O)N2C[C@@H](C[C@@H]2C(=O)[O-])O C37449861
CCN([C@H](C)CC(=O)[O-])C(=O)c1cc(=O)[nH]c(n1)[O-] C61178588
CCN([C@H](C)CC(=O)[O-])C(=O)N[C@@H](C)c1[n-]nnn1 C61214561
CCN([C@@H](C)CC(=O)[O-])C(=O)N[C@H](C)c1[n-]nnn1 C61214562
CCN(C[C@H](C)C(=O)[O-])C(=O)c1cc(=O)[nH]c(n1)[O-] C61215237
c1cc2c(cc1[C@H](c3c([nH]cnc3=O)[O-])c4c(=O)[nH]cnc4[O-])OCO2 C10013448
C[C@@H](C(=O)[O-])n1cc(c(=O)cc1CN(C)CC(=O)[O-])O C62388579
c1csc(c1C(=O)[O-])NC(=O)NCc2[n-]nnn2 C62828755
Cc1c(sc(c1C(=O)[O-])NC(=O)NCc2[n-]nnn2)C C62828756
CC1(CCN(CC1)C(=O)NCc2[n-]nnn2)C(=O)[O-] C62843850
C[C@]1(CCCN(C1)C(=O)c2cc(=O)[nH]c(n2)[O-])C(=O)[O-] C62868423
C[C@@H](c1[n-]nnn1)NC(=O)N2CCC[C@@](C2)(C)C(=O)[O-] C62876102
C[C@]1(CCCN(C1)C(=O)NCc2[n-]nnn2)C(=O)[O-] C62876111
CC[C@@]1(CCN(C1)C(=O)c2cc(=O)[nH]c(n2)[O-])C(=O)[O-] C62914532
CC[C@@]1(CCN(C1)C(=O)NCc2[n-]nnn2)C(=O)[O-] C62934741
CC[C@]1(CCN(C1)C(=O)NCc2[n-]nnn2)C(=O)[O-] C62934742
C(=C/1\C(=O)NC(=S)N=C1[O-])\c2c([nH]c(=S)[nH]c2=O)[O-] C04336896
c1[nH]c(=S)c2c(n1)n(cn2)[C@H]3[C@@H]([C@@H]([C@@H](O3)COP(=O)([O-])[O-])O)O C33769794
C[C@@H](C(=O)[O-])N1C(=O)/C(=C/2\c3cc(ccc3NC2=O)[N+](=O)[O-])/SC1=S C04137442
COc1ccc(c(c1OC)OC)/C=C/2\C(=O)N(C(=O)N2)CC(=O)[O-] C05018830
Cn1c(=O)ccc(n1)C(=O)Nc2cc3c(cc2C(=O)[O-])OCCCO3 C13226479
Cc1cccc(c1NC(=O)CSc2nnc(o2)[C@H]3CCS(=O)(=O)C3)C(=O)[O-] C13273494
c1cc(c(cc1F)NC(=O)CSc2nnc(o2)[C@H]3CCS(=O)(=O)C3)C(=O)[O-] C13273496
c1cc(n(c1)c2ccc(cc2)[N+](=O)[O-])/C=C\3/C(=O)NC(=O)N=C3[O-] C02981571
c1ccc(c(c1)C(=O)CSc2c(nc(=O)[nH]n2)[O-])[N+](=O)[O-] C19770839
c1cc(ccc1C(=O)CSc2c(nc(=O)[nH]n2)[O-])[N+](=O)[O-] C19771015
Cc1cc(no1)CS(=O)(=O)Nc2c(cnn2C)C(=O)[O-] C21517748
C[C@@H](C(=O)[O-])N1C(=O)[C@@](NC1=O)(C)c2ccc(cc2)[N+](=O)[O-] C22145210
c1cc(c(cc1[N+](=O)[O-])/C=C\2/C(=O)NC(=O)N=C2[O-])OC(F)F C05258468
Cc1c(sc2c1c(=O)n(cn2)CCC(=O)Nc3[n-]c(c(n3)C#N)C#N)C C26267603
Cc1c2c(=O)n(c(=O)n(c2sc1C(=O)[O-])CC(=O)N3CCC(CC3)C)CCCO C27532014
COc1cccc(c1OC)[C@@H]2CC(=O)Nc3c2c(nc4n3ncn4)[O-] C04625353
c1csc(c1n2cnnn2)C(=O)N3C[C@H](C[C@H]3C(=O)[O-])O C36976146
Cc1c(c(nc(=O)[nH]1)SCc2ccc(o2)[N+](=O)[O-])C(=O)[O-] C37404559
Cc1c(c(sn1)NC(=O)c2cc(cn2C)[N+](=O)[O-])C(=O)[O-] C37675464
CC(=O)N1CCN(CC1)S(=O)(=O)c2c(cn[nH]2)C(=O)[O-] C37731662
CCn1cc(cc1C(=O)[O-])S(=O)(=O)NCc2nncn2C C38007807
Cc1nc(on1)CNS(=O)(=O)N2CCC[C@H](C2)C(=O)[O-] C38034396
CCSc1nnc(s1)/N=C(/c2cn(cc-3c(=O)[nH]nc23)C[C@@H]4CCCO4)\[O-] C38670634
Cc1cc(nc(n1)n2c(cc(n2)C)NC(=O)Cc3c(noc3C)C)[O-] C38740341
Cc1cc(n(n1)c2nc(c(c(n2)[O-])C)C)NC(=O)c3cnccn3 C38740583
CCc1cc(nc(n1)n2c(cc(n2)C)NC(=O)c3ccc(=O)oc3)[O-] C38741162
c1ccc(cc1)OS(=O)(=O)[C@@H]2CC(=O)c3c(c4c(cc(cn4)F)c(=O)n3[O-])N2 C39452062
Cc1ccc(cc1O)C(=O)O[C@H](C)C(=O)/N=C\2/[C@H]3C(=NC=N3)N=C[N-]2 C39462620
c1cc2c(cc1C(=O)CS[C@@H]3NN=C(O3)CN4CCCC4=O)oc(n2)[O-] C39617687
C[C@@H](C(=O)NCCn1c(=O)c2c(ccc(c2OC)OC)cn1)C(=O)[O-] C40818972
CCOC(=O)CN(C1CC1)S(=O)(=O)c2cnc([nH]c2=O)[O-] C42716311
C[C@@H](c1[n-]nnn1)NC(=O)c2cc(ccc2[N+](=O)[O-])SC C44887875
C[C@@H](c1[n-]nnn1)NS(=O)(=O)c2cccc3c2nsn3 C44930559
Cc1nc2cc(c(cc2s1)[N+](=O)[O-])N[C@H](C)c3[n-]nnn3 C44931351
Cc1cc(on1)CNS(=O)(=O)c2cnn(c2)CC(=O)[O-] C44993725
c1cc2c(cc1C(=O)[O-])nc([nH]c2=O)CSc3nnnn3C4CC4 C13234546
CCSc1nnc(s1)/N=C(/[C@H]2CCCN(C2)S(=O)(=O)c3cnc[nH]3)\[O-] C13132335
CCn1cc(nc1C)S(=O)(=O)Nc2cnn(c2)CC(=O)[O-] C50265549
COc1ccccc1N/C(=C(\C#N)/C(=O)c2ccc(cc2)n3cnnn3)/[O-] C50922442
c1ccnc(c1)c2nc([nH]n2)/N=C(/CSCc3cc(=O)n4ccsc4n3)\[O-] C53526350
c1c(cnc2c1n(c(=O)n2C3CCCCC3)CC(=O)NC[C@H]4CCCO4)C(=O)[O-] C55120139
C[C@@H]1C(=O)N(N=C(N1)/C(=N/c2nnc3n2cccc3)/[O-])c4ccccc4 C58513819
C[C@@]1(C[C@]([P@@](=O)(O[P@@]1(=O)[O-])[O-])([NH2+]C)[P@](=O)(O)[O-])[P@](=O)(O)[O-] C36011801
c1cc(oc1)/C=C/2\C(=O)N=C(S2)[N-]OC(=O)C[C@@H]3C(=O)NC(=O)S3 C32597671
c1cc(cc(c1)[N+](=O)[O-])C(=O)CSc2c(=O)[nH]c(nn2)[O-] C13544010
Cc1c2c(c(nn1)[O-])/C(=N/C(=O)CSC3=NN[C@@H](N3C4CC4)C)/O[C@H]2C C39940188
c1ccc(c(c1)C(=O)CSc2c([nH]c(=O)nn2)[O-])[N+](=O)[O-] C13638554
CC(=O)N1[C@@H](C/C(=C/2\C(=O)N=C(N(C2=O)CCCOC)[O-])/N1)c3ccc(cc3)Cl C17028571
C1N=C2C(=NC(=NC2=O)[NH-])N1[C@@H]3[C@@H]([C@@H]([C@@H](O3)CO)O)P(=O)([O-])[O-] C39943619
c1cc(cc(c1)[N+](=O)[O-])C(=O)CSc2c([nH]c(=O)nn2)[O-] C13544010
c1ccc2c(c1)c(nc3n2ncc3C(=O)NCc4nc(no4)C5CC5)[O-] C54098929
CCn1c(=O)c2ccc(cc2[nH]c1=O)/C(=N/S(=O)(=O)N3CCCCC3)/[O-] C66520088
C1[C@@H]([C@H]1Br)C(=O)[O-] C01767648
C[C@@H]1[C@@H](N(C(S1)(C)C)C=O)C(=O)[O-] C01868658
C[C@H]1[C@H](N(C(S1)(C)C)C=O)C(=O)[O-] C01868653
c1cc(nc(c1C#N)[O-])c2cc[n+](cc2)[O-] C05530628
Cn1c(nnc1[S-])C(F)(F)F C06072296
C1CC(=O)N(C1)Cc2nnc(o2)[S-] C06502938
c1nnc(n1[C@@H]2CCOC2=O)[S-] C20583033
CCn1c(cc(=O)n(c1=O)CC)[O-] C25491484
[C@@H-]([C@H]1C(=C(C(=O)O1)Cl)Cl)[N+](=O)[O-] C01607071
C(C(=O)[O-])OC(F)(F)F C32629452
Cc1cc(nn1C)c2nnc(n2C)[S-] C00373201
CC(=O)c1cnnn1[O-] C34448122
CN([C@@H]1CCSC1)C(=O)C(=O)[O-] C35320538
C[C@H]1CN(C[C@@H](O1)C)C[C@@H](C)C(=O)[O-] C35759293
c1nnc(n1C[C@H]2COCCO2)[S-] C38062728
Cc1cc(nc2n1c(nn2)SC)[O-] C04249833
C[C@]12CC[C@](C1(C)C)(C(=O)C2=O)C(=O)[O-] C38140825
Cc1ccnn1Cc2nnc(o2)[S-] C02538909
C1N=C2C=CN(C=C2O1)C(=O)[O-] C39058405
C[C@H]1C(=O)O[C@H](O1)C(=O)[O-] C39065909
CC(=O)[C@H]1CC[C@@]1(C)C(=O)[O-] C39070317
Cc1c(c(=O)ccn1[O-])Cl C39125461
CC(C)c1nn2c(=O)cc(nc2s1)[O-] C08829987
c1csc(n1)C2(CCC2)[O-] C39366335
Cc1ccc(c(=O)n1CC#N)C(=O)[O-] C41607331
CC(C)(C(=O)[O-])OC1CCOCC1 C41974319
CSC1(CCOCC1)C(=O)[O-] C41989217
CCc1nn2c(cc(=O)nc2s1)[O-] C43163820
Cn1cc(cn1)Cn2cnnc2[S-] C45135872
CO[C@H]1CCC[C@@H]1n2c(nnn2)[S-] C50375903
CO[C@@H]1CCC[C@H]1n2c(nnn2)[S-] C50375904
CN(C1CCCCC1)C(=O)CC(=O)[O-] C50914062
C[C@H]1CN(C[C@@H](O1)C)C(=O)CC(=O)[O-] C20205142
C[C@@H]1CN(C[C@H](O1)C)C(=O)CC(=O)[O-] C20205134
C1COCCC1CC(=O)C(=O)[O-] C52175625
c1[n-]c2c(ncnc2n1)C3=NCCS3 C17301595
Cn1c(ncn1)[C@@H]2CC=CC[C@@H]2C(=O)[O-] C54498717
CCc1[n-]c(nn1)n2c(cc(n2)C)C C02491164
CCc1nnc2n1[C@@H](CC2)C(=O)[O-] C57354421
CCc1nc([n-]n1)C(F)(F)F C41043701
C1=C[C@H]2[C@@H]3[C@@H]([C@@H]1O2)C(=NC3=O)[O-] C04705874
C[C@@H]1CN(CC(O1)(C)C)CCC(=O)[O-] C45696740
C1C/C(=C/C(=O)[O-])/CSC1 C61571718
c1cnn(c1)[C@@]2(CCCSC2)C(=O)[O-] C61588199
CCC1(CCN(CC1)C(=O)C#C)C(=O)[O-] C62844652
CCC1(CCN(CC1)CC#N)C(=O)[O-] C62846685
C[C@H]1C[C@@H]1C(=O)N2CC[C@@](C2)(C)C(=O)[O-] C62912696
CCC[C@]1(CCN(C1)C(=O)C)C(=O)[O-] C62919550
C1=CC2=NC(=N[C@H]2N=C1)[S-] C38532389
c1cc2nnc(n2nc1)[S-] C38892177
c1cc(c(cc1[C@H]2[NH2+][C@H](CS2)C(=O)[O-])[N+](=O)[O-])[O-] C00085492
c1cc(c(=O)[nH]c1)C(=O)Nc2nc(cs2)CC(=O)[O-] C11920157
Cc1c2c(ncn(c2=O)C[C@H](CO)O)sc1C(=O)[O-] C19993553
C1CN(CC(=O)N1)C(=O)NC(=O)/C=C/C(=O)[O-] C20218376
[C@@H]1([C@@](C(=NC(=O)N1)[O-])([N+](=O)[O-])Br)O C16916237
CCc1nc2c(c(cs2)C(=O)[O-])c(=O)n1CC(=O)N C36241056
CN1/C(=C/c2ccc(cc2)OCC(=O)[O-])/C(=O)N=C1N C19929110
c1c(nc([nH]1)C2(CCC2)NC(=O)[C@@H]3CCCO3)C(=O)[O-] C37590764
CC1=C[C@H](N=N1)[C@@H]2N=N[C@@H](N2N)SCC(=O)[O-] C38748351
CC1=C[C@H](N=N1)[C@H]2N=N[C@@H](N2N)SCC(=O)[O-] C38748353
c1cc(nnc1C(=O)N[C@H]2Nn3cnnc3S2)[O-] C39617578
CCN(CCC(=O)[O-])C(=O)N1CCC[C@H](C1)C(=O)N C40547704
Cc1c(c(n[nH]1)C)NC(=O)N(CC(=O)[O-])C2CCCC2 C40578877
CC(C)(C(=O)[O-])NC(=O)N1CC(=O)Nc2c1cccc2 C40912042
C[C@@H]1CCC[C@@](C1)(C(=O)[O-])NC(=O)N2CCNC(=O)C2 C41035900
C[C@@](c1ccncc1)(C(=O)[O-])Sc2nncn2N C41992022
C[C@](c1ccncc1)(C(=O)[O-])Sc2nncn2N C41992025
C[C@@H]1CC[C@H](CN1C(=O)N(C)CCCC(=O)[O-])C(=O)N C42439445
C[C@H](C(=O)NC)NC(=O)N1CCC[C@@H](C1)CCC(=O)[O-] C43587552
CNC(=O)CNC(=O)N1CCO[C@H](C1)C(=O)[O-] C43706346
Cc1c(c[nH]n1)CNC(=O)N2CCO[C@H](C2)C(=O)[O-] C43707101
c1ccc2c(c1)NC[C@H](O2)C(=O)NCc3[n-]nnn3 C44932554
Cc1cc(c2c(n1)n(nc2[O-])C)C(=O)Nc3c[nH]nc3 C48703580
C[C@@H](CO)NC(=O)/C(=N/c1nnc(s1)C(C)C)/[O-] C48720837
C[C@@H]1CC[C@H](CN1C(=O)c2ccc(nn2)[O-])C(=O)N C49091528
Cn1c(nnc1SCc2cc(n3c(n2)ncn3)[O-])N C49125861
c1c(cn[nH]1)NC(=O)N2CCO[C@H](C2)C(=O)[O-] C49871763
CC(C)(C)c1c(nnn1CC(=O)NC(=O)NC)C(=O)[O-] C50213703
C[C@H](CC(=O)[O-])NC(=O)NC[C@H]1CCS(=O)(=O)C1 C50603936
c1cc(=O)n(nc1[O-])CC(=O)NC2(CCCC2)CO C53066765
C1C[C@@H](C(=O)NC1)NC(=O)N2CCC[C@@H](C2)CC(=O)[O-] C54305333
C[C@H](CNC(=O)N[C@]1(CCS(=O)(=O)C1)C)C(=O)[O-] C54337007
CC[C@@H](C)N(CC(=O)[O-])C(=O)c1c(non1)N C54431998
Cn1cc(nn1)CNc2cccc3c2c(=O)[nH]nc3[O-] C54858570
c1c(c(cc(c1[N+](=O)[O-])O)[O-])/C=N/NC(=O)CC#N C59140168
C[C@H](c1[n-]nnn1)N[C@@H]2c3c(cc(cc3F)F)NC2=O C44926786
CCN(C[C@H](C)C(=O)[O-])C(=O)N[C@@H]1CCCNC1=O C61226699
C1CC[C@@H]([C@@H](C1)n2c(=O)[nH]nc2SCC(=O)[O-])O C61591867
C1CC[C@H]([C@H](C1)n2c(=O)[nH]nc2SCC(=O)[O-])O C61591870
Cc1c(c(n[nH]1)C)S(=O)(=O)[N-]c2[nH]cnn2 C61844887
CC(C)CN(CC(=O)[O-])C(=O)c1c(non1)N C62743270
CC(C)CN(CC(=O)[O-])C(=O)N[C@@H]1CCCNC1=O C62744550
CCC1(CCN(CC1)C(=O)c2c(non2)N)C(=O)[O-] C62845397
CCC[C@@]1(CCCN(C1)C(=O)c2c[nH]c(=O)[nH]2)C(=O)[O-] C62870677
CCC[C@@]1(CCN(C1)C(=O)c2c(non2)N)C(=O)[O-] C62918828
CC[C@@]1(CCN(C1)C(=O)N[C@@H](C)C(=O)NC)C(=O)[O-] C62932963
CCNC(=O)[C@H](C)NC(=O)N1CC[C@@](C1)(C)C(=O)[O-] C62933242
CC[C@@]1(CCN(C1)C(=O)N[C@@H]2CCCNC2=O)C(=O)[O-] C62935143
c1c(cncc1N)c2nnc3n2cnc4c3[n-]cn4 C62947239
C1CC[NH+](CC1)CCN/C=C/2\C(=NC(=NC2=O)[O-])[O-] C20024903
C[C@]1(C[C@H]1C(=O)NNC(=O)C=CC(=O)[O-])c2ccccc2 C02565214
C1CN(CCC1C(=O)N)C(=O)[C@@H]2CC=CC[C@H]2C(=O)[O-] C00873923
C[C@@]1(C[C@H]1C(=O)NNC(=O)/C=C\C(=O)[O-])c2ccccc2 C17111215
CC/C(=N\NC(=O)c1c(=O)c2ccccc2[nH]c1[O-])/C C12436503
Cc1cc(c(o1)C)C(=O)NN/C=C/2\C=CC(=O)C=C2[O-] C04855015
Cc1c(c(nc(n1)C(C)C)SC[C@@H](C)C(=O)N)C(=O)[O-] C35659258
CCc1nc(c(c(n1)SC[C@@H](C)C(=O)N)C(=O)[O-])C C35659783
c1cc2c(cc1F)NC(=O)C[C@@H]2C(=O)Nc3[n-]ncn3 C23141080
c1cc2c(cc1F)NC(=O)C[C@H]2C(=O)Nc3[n-]ncn3 C23141082
CCNC(=O)[C@H](C)NC(=O)[C@@H]1CCCC[C@@H]1C(=O)[O-] C36132643
C[C@@H](C(=O)[O-])SCC(=O)NC(=O)NC1CCCCC1 C37405411
c1ccc(c(c1)O)OCC(=O)NC2CCC(CC2)C(=O)[O-] C37561491
CSCCC(=O)NC1(CCC1)c2[nH]cc(n2)C(=O)[O-] C37590808
CCCNC(=O)[C@H](C)NC(=O)[C@H]1CCCC[C@@H]1C(=O)[O-] C37793606
C1CCNC(=O)[C@@H](C1)NC(=O)CC2(CCCC2)C(=O)[O-] C37793805
CC(C)CN(CC(=O)N)C(=O)[C@H]1CCCC[C@H]1C(=O)[O-] C37834725
[H]/N=C/1\NC(=O)/C(=C/c2ccc(cc2)OCC(=O)[O-])/S1 C19770128
Cc1c(c(n[nH]1)C)C(=O)N[C@@H](C2CCCCC2)C(=O)[O-] C38036596
Cc1c(c[nH]n1)CNC(=O)CC2(CCCC2)CC(=O)[O-] C40224297
Cc1ccc(c(c1)C)NC(=O)N2C[C@H](C[C@H]2C(=O)[O-])O C40522307
C[C@H](COC)NC(=O)N[C@H](C1CCCCC1)C(=O)[O-] C40535458
C[C@@H]1CCC[C@@H]([C@@H]1C)NC(=O)N2C[C@@H](C[C@H]2C(=O)[O-])O C40557228
C[C@H](c1ccco1)NC(=O)NC2(CCCCC2)C(=O)[O-] C40577312
C[C@@H]1CC[C@H](CN1C(=O)N2CCC[C@@H](C2)C(=O)[O-])C(=O)N C42439420
C[C@@](C1CC1)(C(=O)[O-])NC(=O)N(CCO)C2CCCC2 C42527374
c1cc(c(cc1C(=O)N)F)CN2CCO[C@H](C2)C(=O)[O-] C43704412
CNC(=O)CCNC(=O)CC1(CCCCCC1)C(=O)[O-] C44991760
C[C@@H](CNC(=O)NC1CCC(CC1)C(=O)[O-])COC C45649080
C[C@H](CNC(=O)NC1CCC(CC1)C(=O)[O-])COC C45649081
C[C@@H](CNC(=O)NC1(CCCCCC1)C(=O)[O-])COC C45649229
Cc1c(c([nH]n1)C(=O)Nc2[n-]ncn2)Br C48913658
CCCN(CCO)C(=O)NC1(CCCCC1)C(=O)[O-] C48922473
C[C@H]1CCC[C@H](C1)N(C)C(=O)N[C@@H](CCO)C(=O)[O-] C49016535
C[C@H]([C@@H]1CCCO1)NC(=O)NC(C)(C)CCC(=O)[O-] C50196787
CC(C)(CCC(=O)[O-])NC(=O)NC[C@@H]1CCCOC1 C50197281
CO[C@@H]1CCC[C@@H]1NC(=O)NC2(CCCCC2)C(=O)[O-] C50376318
c1c(c(cc2c1[nH]c(=O)[nH]2)Br)C(=O)C(=O)[O-] C52094767
Cc1cc(c(o1)C)[C@@H](C)NC(=O)N[C@H](C2CC2)C(=O)[O-] C54525613
CC(C)N(CCC(=O)[O-])C(=O)Cc1csc(n1)N C55272884
CC(C)(C)N(CCC(=O)[O-])C(=O)Cc1csc(n1)N C55272885
CCc1nc(c(c(n1)S[C@H](CC)C(=O)N)C(=O)[O-])C C61675607
C[C@H](CC(=O)NC(=O)NCC(F)(F)F)CC(=O)[O-] C61832681
C[C@H]1CC[C@H](CN1C(=O)C[C@@H](C)CC(=O)[O-])C(=O)N C61836693
C[C@H]1CC[C@@H](CN1C(=O)N2CC[C@@H](C2)C(=O)[O-])C(=O)N C62136240
CC(C)CN(CC(=O)[O-])C(=O)N[C@@H]1CCCC[C@@H]1O C62744584
CC(C)CN(CC(=O)[O-])C(=O)N[C@H]1CCCC[C@H]1O C62744587
Cc1ccc(c(n1)N2CCC[C@@](C2)(C)C(=O)[O-])C(=O)N C62874270
C[C@]1(CCN(C1)C(=O)[C@H]2CCCN(C2)C(=O)N)C(=O)[O-] C62913550
C1CCC2(C1)CCN(CC2)C(=O)N[C@H](CCO)C(=O)[O-] C62960424
Cc1csc(n1)CCNC(=O)NC[C@H](C)C(=O)[O-] C63136246
c1cc(ccc1[N+](=O)[O-])OC[C@@H]2[C@@H]([C@@H]([C@@H](O2)n3ccc(=O)[nH]c3=O)O)O C04427519
c1cc(ccc1[N+](=O)[O-])OC[C@H]2[C@@H]([C@@H]([C@@H](O2)n3ccc(=O)[nH]c3=O)O)O C04427520
Cc1cc2c(c(=O)o1)[C@@]3(c4ccccc4N(C3=O)CO)C(=C(O2)N)C#N C02348696
CCO[P@@]1(=O)OC[C@@H]2[C@@H](O1)[C@@H]([C@@H](O2)n3cnc4c3ncnc4N)O C05158647
CCO[P@]1(=O)OC[C@H]2[C@@H](O1)[C@@H]([C@@H](O2)n3cnc4c3ncnc4N)O C05158650
C1CCC2(CC1)OC[C@H](O2)CNC(=O)C(=O)N3CCC(CC3)C(=O)N C05351826
Cc1cc(=O)[nH]c(n1)n2c(cc(n2)C)NC(=O)C(=O)NC3CCCC3 C09037305
CC(=O)N1c2ccccc2[C@@]3(C1=O)c4c(c(=O)cc(o4)CO)OC(=C3C#N)N C12351657
CC[C@]1(C(=O)N(C(=O)N1)NC(=O)CN2C(=O)[C@]3(CCc4c3cccc4)NC2=O)C C12748103
C[C@@H]1CCCC[C@]12C(=O)N(C(=O)N2)CC(=O)N3CCC(CC3)C(=O)N C12791399
C[C@@H](C(=O)c1c(n(c(=O)n(c1=O)C)C)N)Nc2ccc3c(c2)CCN3C(=O)C C12562284
Cn1c2c(c(=O)n(c1=O)C)[nH]c(n2)Sc3nnc(n3N)COC C20904799
c1ccc2c(c1)[nH]c(n2)CCC(=O)N3CCC4(CC3)C(=O)NC(=O)N4 C23246993
Cc1c(c(=O)[nH]c(n1)C)CC(=O)NN2C(=O)C3(CCCCC3)NC2=O C31214149
COCCN1C(=O)/C(=C\Nc2ccc3c(c2)cn[nH]3)/C(=O)NC1=S C06908267
CCCn1c2c(c(c(s2)C(=O)NN)C)c(=O)n(c1=O)CC(=O)N3CCCC3 C34783034
CCN1c2ccccc2[C@]3(C1=O)[C@@H]4C(=O)NC(=O)N=C4OC(=C3C#N)N C39210690
C[C@@H]1CCC2=C(C1)S[C@@H]([C@@H]2C(=O)N)NC(=O)[C@@H]3C(=CN=N3)[N+](=O)[O-] C39273099
C[C@@H]1Cc2ccccc2N1C(=O)CSC3=N[C@@H]4C(=N3)C(=O)NC(=N4)N C39697392
C[C@H]1C(=O)N(N=C(N1)C(=O)NNC(=O)c2cccn2C)c3ccccc3 C40091008
CN(Cc1[nH]c(=O)c2ccccc2n1)C(=O)[C@H]3CCCN(C3)C(=O)N C40467582
CCOC(=O)N1CCC(CC1)NC(=O)NN[C@]2(CCS(=O)(=O)C2)C C42818851
Cc1cccn2c1nc(c2C[C@H](C(=O)[O-])[NH3+])c3ccc(cc3)[N+](=O)[O-] C44289810
Cc1ccc2nc(c(n2c1)C[C@@H](C(=O)[O-])[NH3+])c3cccc(c3)[N+](=O)[O-] C44290214
CS(=O)(=O)N1CCC[C@@H](C1)C(=O)NNC(=O)c2cc(c[nH]2)Br C44401870
[H]/N=C\1/NC(=O)/C(=C/c2ccc(cc2)OC(=O)/C=C/3\C(=O)NC(=O)S3)/S1 C14904617
Cn1cc(cn1)S(=O)(=O)NNC(=O)c2cc(c[nH]2)Br C48653699
C[C@H]([C@H]1[C@H]2[C@H](C(=O)N(C2=O)C[C@@H]3CCCO3)[C@]4(N1)c5ccccc5NC4=O)O C20758721
C[C@H]1CCC[C@@H](C12C(=O)N(C(=O)N2)CN3CCO[C@@H](C3)C(=O)N)C C50926057
c1cn(nc1NC(=O)[C@H]2CCN(C2=O)c3cc(cc(c3)F)F)CC(=O)N C56135175
Cn1c2c(c(cc(n2)C3CC3)C(=O)N[C@H]4CCCCNC4=O)c(=O)[nH]1 C56977090
C[C@@]1(C(=O)N(C(=O)N1)CCC(=O)NC(=O)NC)c2ccc3c(c2)OCCO3 C58244479
c1c(cc(cc1[N+](=O)[O-])[N+](=O)[O-])NC=C2C(=O)NC(=S)NC2=O C60861228
Cn1c(c(c(=O)[nH]c1=O)C(=O)CSc2nnc(o2)C3CCCCC3)N C17740951
Cc1nnc(n1N)SCc2[nH]c(=O)c3cc(c(cc3n2)OC)OC C61304957
Cn1c2c(cc(cn2)NC(=O)NC[C@@H](c3ccccc3F)O)c(=O)n(c1=O)C C61378920
Cc1cc(no1)NC(=O)[C@H](C)NC(=O)c2cc3ccc(cc3[nH]c2=O)F C62371025
Cc1cc(nc(n1)N)c2cnn(c2)CC(=O)Nc3cc(nn3C)C4CC4 C63857033
Cc1cc(no1)NC(=O)C2CCN(CC2)C(=O)C(C)(C)NC(=O)NC C53185171
Cc1c(c(on1)C)CNC(C)(C)c2nc(c3c(n2)OCCO3)C(=O)N C65293239
C[C@H]1C(=CN(N1)C)[C@@H](C)NC(=O)C2CCN(CC2)c3cc(=O)[nH]nc3 C65311249
c1cnc2c(cnn2c1)[C@H]3CC(=O)Nc4c3c(nc(n4)N5CCOCC5)N C65507776
CN1C(=O)C(=C2C[C@H](NN2)c3c[nH]c4c3cccc4)C(=O)N(C1=O)C C66413582
CN1C(=O)N(C(=O)C12CCCCC2)CC(=O)N[C@@H]3CCCN(C3)CC(=O)N C66451569
C[C@H]1C[C@@]2(CC(C1)(C)C)C(=O)N(C(=O)N2)CC(=O)NCc3nc[nH]n3 C66456872
CC1(C(=O)NCCN1CCC(=O)NN2C(=O)C3(CCCCC3)NC2=O)C C66529711
Cc1c(cco1)C(=O)NC2CCN(CC2)Cc3nc(nc(n3)N(C)C)N C66890846
c1ccc2c(c1)CCC[C@]2(CNC(=O)Cn3c4c(cn3)c(=O)[nH]cn4)O C66928983
c1ccc(c(c1)NC(=O)C2CCC3(CC2)C(=O)NC(=O)N3)N4CCCC4=O C67246542
Cn1c(=O)n(c(n1)C2CCN(CC2)c3cc(=O)[nH]c(n3)N)c4ccccc4 C67559175
CC(C)[C@@H]1C(=O)N2CC[C@@H](C[C@H]2C(=O)N1)NC(=O)CSCC(=O)[O-] C03839821
C[C@H]1Cc2c(c(=O)c3c(o2)cc(c(c3C(=O)[O-])O)O)[C@@H](O1)OC C03973878
c1nc2c(=O)[nH]c(nc2n1[C@H]3C[C@H]4[C@H](O3)CO[P@@](=O)(O4)[O-])N C04095873
c1nc(c2c(n1)n(c(=O)[nH]2)[C@H]3[C@H]([C@@H]4[C@@H](O3)CO[P@@](=O)(O4)[O-])O)N C04517664
C[C@@H](C(=O)[O-])n1ccc2c1ccc(c2)C=C3C(=O)NC(=O)NC3=O C04703701
C[C@H](C(=O)[O-])n1ccc2c1ccc(c2)C=C3C(=O)NC(=O)NC3=O C04703702
c1nc(c2c(n1)n(cn2)[C@H]3C[C@@H]4CO[P@@](=O)(O[C@@H]4[C@@H]3O)[O-])N C05085594
Cc1c(c(sc1C(=O)[O-])S(=O)(=O)N2CC[NH2+]CC2)C(=O)[O-] C03394916
Cc1cc2c(c(=O)n1C)[C@]3(c4ccccc4N(C3=O)CC(=O)[O-])C(=C(O2)N)C#N C11691436
c1ccc(cc1)[C@H]2CC3=C([C@@H](C(=C(N3c4[n-]cnn4)N)C#N)c5cccnc5)C(=O)C2 C05428523
c1ccc(cc1)[C@H]2CC3=C([C@H](C(=C(N3c4[n-]cnn4)N)C#N)c5cccnc5)C(=O)C2 C05428529
c1ccc2c(c1)CCN2c3[nH]c(=O)c4c(n3)NC(=O)C[C@H]4C(=O)[O-] C19961280
C=C1C=C(N2[C@@H](N=C(N=C2N1)NC[C@@H]3CCCO3)c4cccnc4)[O-] C20374733
CC1(O[C@@H]2[C@H](O1)[C@@H](O[C@@H]2C(=O)[O-])n3cnc4c3nc(nc4N)Cl)C C22054278
CCCc1nnc(n1CC(=O)NN2C(=O)C3(CCC(CC3)C)NC2=O)[S-] C24631369
Cc1nnc(s1)/N=C(/C2=NN([C@H](C2)C(=O)N)c3ccc(cc3)F)\[O-] C29281085
c1cnc2nc(=O)c(c(n2c1)[O-])C(=O)Nc3c4c(nc[nH]4)ncn3 C22199188
CO[C@@H]1[C@H]2[C@@H](CO[P@](=O)(O2)[O-])O[C@H]1n3c4c(c(ncn4)N)nc3Br C34885665
CC(=O)Nc1c(c2c(nc1NC(=O)CC#N)n(c(=O)n(c2=O)C)C)[O-] C13555329
c1cc(ccc1C2=C[C@@H](N=N2)[C@H]3N=N[C@@H](N3N)SCC(=O)[O-])F C38556322
CCSC1=NC(=O)[C@H]2C(=N1)[N-]C(=C([C@@]23c4ccccc4N(C3=O)C)C#N)N C39217592
CCSC1=NC(=O)[C@@H]2C(=N1)[N-]C(=C([C@]23c4ccccc4N(C3=O)C)C#N)N C39217593
CC(C)S(=O)(=O)c1cc2c(c3c(n(c2=O)[O-])C(=O)C[C@@H](N3)O)nc1 C39450308
Cc1c(cco1)[C@@H]2NN[C@@H](N2/N=C/C3=CC(=N[C@@H]3C)C)SCC(=O)[O-] C39703793
c1ccc2c(c1)[C@]3([C@@H]4C(=NC(=S)N=C4OC(=C3C#N)N)[O-])C(=O)N2 C39707370
c1ccc2c(c1)[nH]c(n2)C3CCN(CC3)C(=O)c4cc(=O)[nH]c(n4)[O-] C40817558
c1c2c(nc(n1)N)n(cn2)[C@H]3[C@@H]([C@H]4[C@H](O3)CO[P@](=O)(O4)[O-])O C42854011
CO[C@@H]1[C@H]2[C@@H](CO[P@](=O)(O2)[O-])O[C@H]1n3cnc4c3ncnc4N C42854026
c1ccc2c(c1)cccc2[C@@H]3[C@H]4[C@@H](C(=O)N(C4=O)C5CCCCC5)[C@@]([NH2+]3)(CC(=O)[O-])C(=O)[O-] C33401133
c1ccc2c(c1)cccc2[C@H]3[C@H]4[C@@H](C(=O)N(C4=O)C5CCCCC5)[C@@]([NH2+]3)(CC(=O)[O-])C(=O)[O-] C33401131
Cc1cc(nc(n1)[N-]S(=O)(=O)c2c(nc3n2ccs3)N)C C50631811
COc1ccc(cn1)[N-]S(=O)(=O)c2c(nc3n2ccs3)N C50639584
Cc1ccc(cc1C)OC/C(=C(/C#N)\C(=O)c2c(n(c(=O)n(c2=O)C)C)N)/[O-] C51067299
Cc1cc(c(n1C(C)C)C)/C(=C(\C#N)/C(=O)c2c(n(c(=O)n(c2=O)C)C)N)/[O-] C51067588
Cn1c(c(c(=O)n(c1=O)C)N)/N=C(\C#N)/c2[n-]c3ccccc3n2 C00510150
CN/C(=C(\C#N)/C(=O)c1cc2c(cc(c(c2[nH]1)OC)OC)OC)/[O-] C51351391
CCC(CC)c1nnc(s1)/N=C(/N2CCO[C@@H](C2)C(=O)N)\[O-] C51586433
CN(Cc1cc(n[nH]1)C2CC2)/C(=N/c3[nH]nc(n3)c4ccco4)/[O-] C48501631
c1c(c(=O)[nH]c(=O)n1C/C(=N/C2=NC(=O)CN2)/[O-])Br C56214240
c1ccc2c(c1)[nH]c(=NC(=O)c3cc4c(=O)[nH]c(nc4nc3)[O-])[nH]2 C47476964
CCOC(=O)C1=C(N2C(=O)[C@@H](SC2=C([C@@H]1c3ccco3)C#N)CC(=O)[O-])N C59293986
CN1C(=O)/C(=C\2/C[C@H](NN2)c3ccc(cc3)N(C)C)/C(=NC1=O)[O-] C08739799
CN1C(=O)/C(=C\2/C[C@@H](NN2)c3cc(ccc3OC)OC)/C(=NC1=S)[O-] C15834720
Cc1c(c(=O)n([nH]1)C2=NC(=O)[C@@H](C(=N2)[O-])Cc3ccccc3)CCO C63587359
c1cc(oc1)[C@H]2N/C(=C\C(=O)Nc3[n-]c(c(n3)C#N)C#N)/CS2 C64029130
CN1C(=O)/C(=C\2/C[C@@H](NN2)c3ccc(cc3)N(C)C)/C(=O)N=C1[O-] C08739798
CN1[C@H](N[C@@H]2C=CS[C@@H]2C1=O)SC/C(=N/c3[nH]ncn3)/[O-] C64395938
c1c(c[nH]c(=O)c1Cl)C(=O)N2CCCN3[C@@H](C2)C=C(N3)C(=O)[O-] C65386341
CC1(O[C@H]2[C@H](O1)[C@@H](O[C@@H]2C(=O)[O-])n3cnc4c3nc(nc4N)Cl)C C34363684
CCS[C@H](C(C)C)/C(=C(/C#N)\C(=O)c1c(n(c(=O)n(c1=O)C)C)N)/[O-] C67619312
Cc1ccc(cc1)N2C(=O)/C(=C\Nc3[n-]nnn3)/C(=O)NC2=O C04516951
C1CCN(C1)c2[nH]c(=O)c3c(n2)NC(=O)C[C@@H]3C(=O)[O-] C12322285
Cn1c(c(cn1)C(=O)[O-])C(=O)Nc2c(c(n[nH]2)CC#N)C#N C20616614
Cc1cc(=O)nc([nH]1)n2c(cc(n2)C)NC(=O)/C=C/C(=O)[O-] C23808901
C1[C@@H]([C@H](O[C@H]1N2[C@H]([C@H](C(=NC2=O)[O-])Cl)N=[N+]=[N-])CO)O C05850938
Cc1c2c(=O)n(c(=O)n(c2sc1C(=O)[O-])CC(=O)N)C C27532229
CN(C)/N=C\c1ccc(o1)[C@]2(C(=O)NC(=O)N=C2[O-])O C33248680
c1cc(nnc1C(=O)NN2C(=O)C3(CCCCC3)NC2=O)[O-] C36321824
c1c([nH]c(=O)[nH]c1=O)CC(=O)N(CC2CC2)CC(=O)[O-] C36884481
Cn1cc(cn1)C(=O)NC2(CCC2)c3[nH]cc(n3)C(=O)[O-] C37590801
Cc1c(c(nc(=O)[nH]1)S[C@H]2CS(=O)(=O)C[C@@H]2O)C(=O)[O-] C37692611
CNC(=O)C1CCN(CC1)S(=O)(=O)c2c(cn[nH]2)C(=O)[O-] C37732077
C1CN(CCC12C(=O)NC(=O)N2)C(=O)[C@@H]3C[C@@H]3C(=O)[O-] C37834373
C1CN(CCC12C(=O)NC(=O)N2)C(=O)[C@H]3C[C@@H]3C(=O)[O-] C37834374
Cc1c(c[nH]n1)CNS(=O)(=O)N2CCC(CC2)C(=O)[O-] C38011296
c1cc(c(cc1[N+](=O)[O-])[C@H]2[C@@H]3C(=NC=N3)C[C@@H]([NH2+]2)C(=O)[O-])[O-] C38965051
C1=N[C@H]2C(=N1)/C(=N/CC(=O)NCCCO)/[N-]C(=N2)Cl C39041304
c1nnc(n1N)SC2(CCS(=O)(=O)CC2)C(=O)[O-] C42334841
c1ccc2c(c1)CCN([C@@H]2C(=O)[O-])c3c(=O)[nH]c(=O)[nH]n3 C43593899
C1CN(CCC1C(=O)N)C(=O)N2CCO[C@@H](C2)C(=O)[O-] C43705684
C[C@H]1CC[C@@H](CN1C(=O)N2CCO[C@@H](C2)C(=O)[O-])C(=O)N C43707131
C[C@@H]1CC[C@H](CN1C(=O)N2CCO[C@@H](C2)C(=O)[O-])C(=O)N C43707132
C[C@H]1CC[C@H](CN1C(=O)N2CCO[C@@H](C2)C(=O)[O-])C(=O)N C43707133
Cc1cn2c(c3c(nc2n1)n(cn3)[C@H]4C[C@@H]([C@H](O4)CO)O)[O-] C43771699
Cc1c(c2c(=O)[nH]cnc2o1)C(=O)N[C@@H](C)c3[n-]nnn3 C44886307
Cc1c2c(=O)[nH]cnc2sc1C(=O)NCc3[n-]nnn3 C44927432
Cc1nc(cs1)c2cc([nH]c2)C(=O)NCc3[n-]nnn3 C44928118
Cc1ccc(cc1S(=O)(=O)NCc2[n-]nnn2)C#CCO C44977346
Cc1nc(on1)CNC(=O)N[C@@]2(CCC[C@H](C2)C)C(=O)[O-] C45012551
Cc1c(cc(o1)CNC(=O)N[C@@H](C)C(=O)N(C)C)C(=O)[O-] C49104811
CCOC(=O)[C@@H](C)NC(=O)N1C[C@H](C[C@H]1C(=O)[O-])O C49375810
CCOC(=O)[C@H](C)NC(=O)N1C[C@H](C[C@H]1C(=O)[O-])O C49375812
CCOC(=O)[C@H](C)NC(=O)N1C[C@@H](C[C@@H]1C(=O)[O-])O C49375960
CCOC(=O)[C@@H](C)NC(=O)N1C[C@H](C[C@@H]1C(=O)[O-])O C49375962
COCCn1cc(cn1)NC(=O)NC2(CCCC2)C(=O)[O-] C49548971
CCNC(=O)NC(=O)[C@H](C)N1CCO[C@@H](C1)C(=O)[O-] C43710837
CCNC(=O)[C@@H](C)NC(=O)N1CCO[C@H](C1)C(=O)[O-] C49871830
c1[nH]c2c(n1)ncnc2SC/C(=N/c3[nH]ncn3)/[O-] C19850039
Cc1c(c(n[nH]1)C)NC(=O)Cn2c(c(nn2)C(=O)[O-])C C50214874
Cc1c(nnn1Cc2nc(nc(n2)N(C)C)N)C(=O)[O-] C50215013
C1C[C@@H](C(=O)NC1)NS(=O)(=O)N2CCC(CC2)C(=O)[O-] C50397523
Cc1c(cc(o1)CNC(=O)NCc2nncn2C)C(=O)[O-] C50421514
C[C@H](c1nncn1C)NC(=O)NC2(CCCCC2)C(=O)[O-] C50421728
Cc1c(c2c(=O)[nH]cnc2o1)C(=O)NC[C@H](C)C(=O)[O-] C54310057
c1c(c[nH]c1C(=O)NC2(CCCCC2)C(=O)[O-])[N+](=O)[O-] C20215424
Cc1c(sc(=O)[nH]1)S(=O)(=O)NCc2[n-]nnn2 C44930813
c1c(c[nH]c1C(=O)[O-])S(=O)(=O)N2CCC(=O)NCC2 C62100978
c1c(n(cc(c1=O)O)CC(=O)[O-])C[NH+]2CCC[C@@H](C2)C(=O)[O-] C62388368
C[C@]1(CCN(C1)C(=O)NCCNS(=O)(=O)C)C(=O)[O-] C62925322
c1c(cncc1NC(=O)N[C@H]2CCS(=O)(=O)C2)C(=O)[O-] C62947562
c1ccc2c(c1)c(cn2CC(=O)[O-])C=C3C(=O)NC(=S)NC3=O C04641504
C[C@@H](C(=O)NC(=O)NC)n1c(=O)c2ccccc2c(n1)C(=O)[O-] C07784970
CNC(=O)c1c([nH]cn1)/N=C\2/N(C(=O)/C(=C/C(=O)[O-])/S2)C C04818374
COc1ccc(cc1OC)CCn2c(c(c(nc2=O)[O-])N=O)N C20259057
c1ccc2c(c1)OC[C@H](O2)c3nnc(n3N)SCC(=O)[O-] C20303781
c1ccc2c(c1)OC[C@@H](O2)c3nnc(n3N)SCC(=O)[O-] C20303783
CC(C)Cc1[n-]c(nn1)NC(=O)NCCN2CCCOC2=O C23191383
Cc1cc(n(n1)c2[nH]c(c(c(=O)n2)C)C)NC(=O)/C=C/C(=O)[O-] C23808923
Cn1c2ccccc2c(=O)c(c1[O-])C(=O)NNC(=O)CCl C25558798
Cn1c2c(c(=O)[nH]c1=O)n(c(n2)Nc3ccccc3)CC(=O)[O-] C06909068
CC[C@@H](CO)NC(=O)Cc1csc(n1)[N-]S(=O)(=O)C C35201936
C[C@H](C(=O)N)n1c(=O)c2ccccc2nc1SCC(=O)[O-] C35796665
Cc1c(c(n[nH]1)C)S(=O)(=O)NC2(CCCCCC2)C(=O)[O-] C37367603
CC[C@H](C)NC(=O)[C@H](C)Sc1c(c([nH]c(=O)n1)C)C(=O)[O-] C37404610
c1csc(c1NC(=O)c2cc(c[nH]c2=O)[N+](=O)[O-])C(=O)[O-] C37452044
CCn1cc(ccc1=O)NS(=O)(=O)c2cc([nH]c2)C(=O)[O-] C37789632
C[C@@H]1c2ccc(cc2OC(=O)[C@H]1CCC(=O)Nc3[n-]ncn3)O C39272341
Cc1c(sc(c1C#N)[N-]S(=O)(=O)c2cn(nc2N)C)C C40327435
Cc1cc(n(n1)c2c(c(ncn2)N3CCC(CC3)C(=O)[O-])N)C C40802079
Cc1c(cn[nH]1)S(=O)(=O)[N-]c2cc3c(cc2Cl)NC(=O)C3 C40826548
c1cc(ccc1c2ccc(c(=O)n2CC(=O)N)C(=O)[O-])[N+](=O)[O-] C41606607
CC(C)(C)c1ccc(cc1)[C@@H]2[C@H]3[C@@H](C(=NC3=O)[O-])ON2CC(=O)N C43211018
C[C@@]1(CCS(=O)(=O)C1)NC(=O)NC2CCC(CC2)C(=O)[O-] C44882091
CC[C@@H](c1cccc(c1)S(=O)(=O)N[C@H](C)c2[n-]nnn2)O C44976863
Cc1cc(ccc1C#CCO)S(=O)(=O)NCc2[n-]nnn2 C44977340
CC(C)(C)c1csc(n1)NC(=O)N2C[C@H](C[C@@H]2C(=O)[O-])O C49500248
c1ccc2c(c1)C(=O)N[C@@H](C(=O)N2)C/C(=N/c3nncs3)/[O-] C44919712
Cn1cc(c(n1)N)S(=O)(=O)[N-]c2nc3c(s2)CCCC3 C49554700
COc1cc(ccc1[N-]S(=O)(=O)c2c(c[nH][nH+]2)C(=O)[O-])F C49566551
Cc1c(cn[nH]1)S(=O)(=O)/N=c\2/cccc([nH]2)/C=C/C(=O)[O-] C49593460
C[C@H]1CCCC[C@]12C(=O)N(C(=O)N2)C/C(=C(/C#N)\C(=O)NC)/[O-] C51350097
c1cc(cc(c1)N2CCNC2=O)C(=O)Nc3[n-]c(c(n3)C#N)C#N C52557124
Cc1c(cnn1C)[C@@H](C)NC(=O)c2cc3c(=O)[nH]c(nc3nc2)[O-] C52578226
Cc1c(cnn1C)[C@H](C)NC(=O)c2cc3c(=O)[nH]c(nc3nc2)[O-] C52578227
CCC(CC)(CO)NS(=O)(=O)N1CCC[C@H](C1)C(=O)[O-] C53066733
CCn1c(=O)c2ccc(cc2nc1[S-])C(=O)Nc3[nH]ncn3 C26260580
c1cc2cc([n-]c2c(c1)[N+](=O)[O-])C(=O)NNC(=O)[C@H]3CCCO3 C58248843
C[C@H]1CC[C@H](CN1c2c(n3ccsc3n2)C(=O)[O-])C(=O)N C42429532
c1cc2c(c(c1)Br)[C@@H](C(=O)N2)NCc3[n-]nnn3 C44927568
c1ccc2c(c1)OC[C@@H](O2)C(=O)NNC(=O)c3ccc(nn3)[O-] C26972704
Cc1c(c(n[nH]1)C)S(=O)(=O)[N-]c2ccc3c(c2)[C@@H](C(=O)N3)C C49741512
CS(=O)(=O)N1CCN(CC1)c2cc(c(cc2F)N)C(=O)[O-] C62096976
CC[C@H](C)[C@@H](C(=O)[O-])n1c(cc(=O)c(c1CN(C)C)O)CO C62387312
Cc1c(sc(c1C(=O)[O-])NC(=O)N[C@H](C)C(=O)N(C)C)C C62827937
C[C@H](CN1CCCC1=O)NC(=O)Nc2c(ccs2)C(=O)[O-] C62828080
c1c(cncc1NC(=O)NC[C@H]2CCS(=O)(=O)C2)C(=O)[O-] C62948156
Cc1[nH]/c(=N\C(=O)C/C(=N/c2[n-]c(nn2)C)/C(F)(F)F)/[nH]n1 C12322122
c1nc([nH]n1)/N=C(/CNC(=O)C2=CC[C@H](O2)Br)\[O-] C64070090
CCOC(=O)C(C)(C)NC(=O)c1cc2c(=O)[nH]c(nc2nc1)[O-] C66773370
Cc1cc(nc(n1)N)N2CCC[C@H](C2)Cn3cc(nn3)C(=O)[O-] C67642641
c1ccc(cc1)C[C@@H]2C(=O)N3CC[C@@H](C[C@H]3C(=O)N2)NC(=O)COCC(=O)[O-] C03839777
Cc1cc2c(c(c1)O[C@@H](C)C(=O)NCC(=O)NCC(=O)[O-])c3c(c(=O)o2)CCC3 C02140391
C[C@@H](C(=O)NCCC(=O)[O-])NC(=O)[C@@H]1CC(=O)N(C1)c2ccc(cc2)F C05322383
Cc1nc(cs1)CC(=O)NNS(=O)(=O)c2ccc(c(c2)[N+](=O)[O-])[O-] C09963744
c1ccc2c(c1)c(=O)n(c(n2)SCC(=O)NC(=O)NC3CC3)CC(=O)[O-] C13034973
COc1ccc(c(c1)C(=O)[O-])OCC(=O)NNC(=O)C[C@@H]2CCS(=O)(=O)C2 C13035752
Cc1c(c(n2c(n1)nc(n2)SCC(=O)Nc3cc(ccc3OC)NC(=O)C)C)CC(=O)[O-] C13222513
Cc1cc(cc(c1)CNC(=O)N[C@H](CC(=O)N2CCOCC2)C(=O)[O-])C C13243319
c1cc(cc(c1)Br)CNC(=O)N[C@H](CC(=O)N2CCOCC2)C(=O)[O-] C13243661
c1cc(cc(c1)Br)CNC(=O)N[C@@H](CC(=O)N2CCOCC2)C(=O)[O-] C13243664
Cc1cc(cc(c1)OCCNC(=O)N[C@@H](CC(=O)N2CCOCC2)C(=O)[O-])C C13243719
c1c(cc(c2c1OCCCO2)Cl)CNC(=O)N[C@H](CC(=O)N3CCOCC3)C(=O)[O-] C13243892
c1c(cc(c2c1OCCCO2)Cl)CNC(=O)N[C@@H](CC(=O)N3CCOCC3)C(=O)[O-] C13243894
Cc1c2c(ncn(c2=O)CC(=O)N(CCC(=O)N)Cc3ccccc3)sc1C(=O)[O-] C13418603
C/C(=N\NC(=S)Nc1ccc(cc1S(=O)(=O)[O-])[N+](=O)[O-])/c2ccccn2 C16940494
CCn1cc(c(n1)C(=O)NCC(C)C)NC(=O)[C@H]2[C@@H]3CC[C@H]([C@@H]2C(=O)[O-])O3 C17077357
CS(=O)(=O)[N-]OCC(=O)NCCNc1c(cc(cn1)C(F)(F)F)Cl C20218846
C=CCn1c(n[nH]c1=S)Cc2csc(n2)/N=C(/c3ccc[nH]c3=O)\[O-] C24750816
Cc1nc(cs1)CC(=O)NN/C=C\2/C(=NC(=S)N(C2=O)CC(C)C)[O-] C28979976
COc1ccc(cc1)n2c(cc(nc2=O)[O-])NC(=O)CSc3[nH]cnn3 C01921478
CC[C@H](C)[C@@]1([C@@H]2[C@@H]([C@@H]([NH2+]1)c3ccc(c(c3OC)C)OC)C(=NC2=O)[O-])C(=O)[O-] C33534852
CC[C@H](C)[C@]1([C@@H]2[C@@H]([C@@H]([NH2+]1)c3ccc(c(c3OC)C)OC)C(=NC2=O)[O-])C(=O)[O-] C33534854
COC(=O)c1ccc(cc1)[C@@H]2[C@H]3[C@@H](C(=O)N(C3=O)C4CCCCC4)[C@@]([NH2+]2)(CC(=O)[O-])C(=O)[O-] C33634426
COc1cc2c(cc1OC)C3(CCCC3)CN([C@@H]2C(=O)N)C(=O)CCC(=O)[O-] C34791212
COC(=O)[C@@H]1[C@@H](C(=C(N=C1[O-])SCC(=O)N)C#N)c2ccccc2[N+](=O)[O-] C02293783
COC(=O)[C@H]1[C@H](C(=C(N=C1[O-])SCC(=O)N)C#N)c2ccccc2[N+](=O)[O-] C02293780
c1ccc2c(c1)c(cn2CC(=O)[O-])[C@@H](C(=O)[O-])[NH+]3CCN(CC3)CC(=O)NC[C@@H]4CCCO4 C36353600
CCNC(=O)CN1CC[NH+](CC1)[C@@H](c2cn(c3c2ccc(c3)F)CC(=O)[O-])C(=O)[O-] C36367062
CCNC(=O)CN1CC[NH+](CC1)[C@H](c2cn(c3c2ccc(c3)F)CC(=O)[O-])C(=O)[O-] C36367064
CCc1ccc(c(c1)N2CCN[C@H](C2)S(=O)(=O)C(C)C)NS(=O)(=O)[O-] C39481261
COc1ccc(cc1OC)/C=C\2/C(=O)N(C(=S)S2)[C@H](CCC(=O)N)C(=O)[O-] C39862112
CC[C@@H](CO)Nc1c(c(=O)n2cccc(c2n1)C)/C=C\3/C(=O)N(C(=S)S3)CC(=O)[O-] C40007995
c1cc(ccc1[C@@H]2[C@H]3[C@@H](C(=NC3=O)[O-])ON2CCC(=O)N)OC(F)(F)F C43210765
c1cc(cc(c1)OC(F)(F)F)[C@H]2[C@H]3[C@@H](C(=NC3=O)[O-])ON2CCC(=O)N C43210780
C[C@@H](C(=O)[O-])NC(=O)[C@H](C)N1C(=O)/C(=C/c2cc(c(c(c2)OC)O)OC)/SC1=S C15048495
CS(=O)(=O)N(Cc1ccc(cc1)F)Cc2nc(cc(n2)SCC(=O)[O-])N C49470182
CN(Cc1nc(cc(n1)SCC(=O)[O-])N)S(=O)(=O)c2ccccc2 C49470198
COc1ccc(cc1)CN/C(=C(\C#N)/C(=O)CN2C(=O)C3(CCCC3)NC2=O)/[O-] C51620712
CS(=O)(=O)[N-]c1nc(cs1)CC(=O)N[C@@H]2CCC(=O)N[C@H]2c3cccs3 C57742664
CCOC(=O)C1=C(N2C(=O)[C@@H](SC2=C([C@@H]1c3ccccc3)C#N)CC(=O)[O-])N C59293922
CCOC(=O)C1=C(N2C(=O)[C@H](SC2=C([C@@H]1c3ccccc3)C#N)CC(=O)[O-])N C59293923
Cc1ccc(cc1)[N-]S(=O)(=O)C[C@H](C)C(=O)NCCS(=O)(=O)NC C62510974
COc1cc(cc(c1OC)OC)N2C(=O)/C(=C/NNC(=O)c3ccncc3)/C(=O)N=C2[O-] C09331953
CC(C)C(=O)N[C@H]1N=C(CS1)C/C(=N/c2[nH]nc(n2)c3ccccn3)/[O-] C64111431
CCCc1nnc(n1CC(=O)NNC(=O)C2=NC=C(C2)Br)[S-] C64169886
c1cc(ccc1[N-]S(=O)(=O)CC(=O)N2CC[C@@H](C2)C(=O)N)N3CCCCC3 C65869016
C[C@@H](/C(=C(/C#N)\C(=O)Nc1ccc(cc1)C(=O)N(C)C)/[O-])NC(=O)C2CCC2 C66230954
CCOCCCN/C(=C(\C#N)/C(=O)c1ccc(c(c1)C)N2CCNC2=O)/[O-] C66505664
CCCS(=O)(=O)[N-]c1ccccc1C(=O)NCc2n[nH]c(=S)n2C3CC3 C67070433
CC(C)n1c(n[nH]c1=S)CNC(=O)c2cc(ccc2[N-]S(=O)(=O)C)F C67071503
C[C@H](C(=O)N1c2ccccc2NC(=O)C1(C)C)Sc3nnc(n3CCC(=O)[O-])c4cccs4 C13017825
c1cc(ccc1N2CCN(CC2)C(=O)CSc3nc4cc(ccc4c(=O)n3CCO)C(=O)[O-])F C13046079
Cc1ccc(o1)C2=NN([C@H](C2)c3ccco3)C(=O)CSc4ncc(n4c5ccc(cc5)F)C(=O)[O-] C13061498
CCn1c(=O)c2ccc(cc2nc1SCC(=O)N3[C@H](CC(=N3)c4ccco4)c5ccco5)C(=O)[O-] C13202337
c1cc(cc(c1)Cl)N2CCN(CC2)C(=O)CSc3nnc(n3CCC(=O)[O-])c4cccs4 C13219326
Cc1c(n(c(c1C#N)NC(=O)CSc2ncc(n2c3ccc(cc3)F)C(=O)[O-])C[C@@H]4CCCO4)C C13236983
COc1ccc(cc1Cl)n2c(=O)c3ccccc3nc2SCC(=O)N4CCC[C@@H](C4)C(=O)[O-] C13255879
C[C@H](C(=O)[O-])n1c(=O)c2ccccc2nc1SCC(=O)N3[C@H](CC(=N3)c4ccco4)c5ccco5 C13335133
Cc1ccc(cc1)n2c(=O)c3ccccc3nc2SCC(=O)N4Cc5ccccc5C[C@@H]4C(=O)[O-] C13412069
COc1ccc(cc1OC)c2nnc(n2C3CCCCC3)SCC(=O)N4CCC(CC4)C(=O)[O-] C13416821
Cc1cccn2c1nc(c(c2=O)/C=C\3/C(=O)N(C(=S)S3)CCC(=O)[O-])N4C[C@H](O[C@@H](C4)C)C C02507298
Cc1cccn2c1nc(c(c2=O)/C=C\3/C(=O)N(C(=S)S3)CCC(=O)[O-])N4C[C@@H](O[C@H](C4)C)C C13427236
c1cc(cc(c1)[N+](=O)[O-])[C@H]2C(=C(C(=O)N2C[C@H]3CCCO3)[O-])C(=O)c4ccc(cc4)Br C01122633
c1ccc(cc1)n2c(=O)c-3cn(cc(c3n2)/C(=N/c4ncc(s4)[N+](=O)[O-])/[O-])Cc5ccc(cc5)F C10698009
Cc1c(sc(n1)N2[C@@H](C(=C(C2=O)[O-])C(=O)c3cccc(c3)OC)c4cccc(c4)OC)C(=O)OC C33761446
Cc1c(sc(n1)N2[C@H](C(=C(C2=O)[O-])C(=O)c3ccc4c(c3)C[C@@H](O4)C)c5ccncc5)C(=O)OC C35019171
Cc1cccn2c1nc(c2C)C(=O)C3=C(C(=O)N([C@H]3c4cccnc4)c5nc(c(s5)C(=O)C)C)[O-] C35483772
CCOc1ccccc1[C@H]2C(=C(C(=O)N2c3nc(c(s3)C(=O)OC)C)[O-])C(=O)c4c(nc(s4)C)C C35565784
Cc1c(sc(n1)C)C(=O)C2=C(C(=O)N([C@H]2/C=C/c3ccccc3)c4nc(c(s4)C(=O)OC)C)[O-] C33939675
CCOc1ccc(cc1OCC)[C@H]2C(=C(C(=O)N2c3nccs3)[O-])C(=O)c4c(nc(s4)C)C C35565954
CCCS(=O)(=O)N1CCC(CC1)c2nc3c(c(n2)[O-])nnn3Cc4ccc(cc4Cl)Cl C06161821
Cc1cc(no1)N2[C@@H](C(=C(C2=O)[O-])C(=O)c3cc4cccc(c4o3)OC)c5cccc(c5OC)OC C01052697
Cc1c(n2ccccc2n1)C(=O)C3=C(C(=O)N([C@@H]3c4ccc(cc4)O)c5nc(c(s5)C(=O)C)C)[O-] C33813432
Cc1c(cnn1c2ccccc2)C(=O)C3=C(C(=O)N([C@H]3c4cccc(c4)Cl)Cc5cccnc5)[O-] C33813529
C[C@H]1Cc2cc(ccc2O1)C(=O)C3=C(C(=O)N([C@]34c5ccccc5N(C4=O)CC=C)CCCOC)[O-] C02489289
CCn1c(c(c(c(c1=O)C#N)C)C(=O)CCCN2C(=O)/C(=C/c3ccc(cc3)F)/SC2=S)[O-] C38616311
CC[C@H](C)n1c(c(c(c(c1=O)C#N)C)C(=O)CCN2C(=O)/C(=C/c3cccs3)/SC2=S)[O-] C38617429
C[C@@H](C(=O)N1CC(=O)Nc2c1cccc2)Sc3nnc(n3[C@H](C(C)C)C(=O)[O-])c4cccs4 C13272115
C[C@H](C(=O)N1CC(=O)Nc2c1cccc2)Sc3nnc(n3[C@@H](C(C)C)C(=O)[O-])c4cccs4 C13272116
C[C@H](C(=O)N1CC(=O)Nc2c1cccc2)Sc3nnc(n3[C@H](C(C)C)C(=O)[O-])c4cccs4 C13272117
CCCCN1[C@H](N=C2C(=C([C@H](S2)C)C)C1=O)SCC3=CC(=O)N=C4C3=C([C@@H](S4)C(=O)[O-])C C39680103
C[C@@H]1[C@H](c2c(=O)[nH]c(nc2O1)CSc3nnc(n3C4CCCC4)c5ccccc5Cl)C(=O)[O-] C39680144
C[C@H]1[C@@H](c2c(=O)[nH]c(nc2O1)CSc3nnc(n3C4CCCCC4)c5ccccc5F)C(=O)[O-] C39691654
CC1=C2C(=CC(=O)N=C2S[C@@H]1C(=O)[O-])CS[C@H]3N=C4C(=C(CS4)C5CC5)C(=O)N3CC=C C39691738
CCCn1c(c(c(c(c1=O)C#N)C)/C=C/2\C(=O)N(C(=S)S2)CCC(=O)[O-])N3CCC[C@@H](C3)C C39770034
COc1ccccc1Oc2c(c(=O)n3ccccc3n2)/C=C/4\C(=O)N(C(=S)S4)CCCC(=O)[O-] C39835821
C[C@H]1C(=C2C(=NC(=NC2=O)[N-]/N=C\3/N(C(=O)/C(=C/C(=O)OC)/S3)c4ccc(cc4)OC)S1)C C39983704
CCSc1nnc(s1)N2[C@H](C(=C(C2=O)[O-])C(=O)c3ccc4c(c3)OCCO4)c5cccs5 C40000419
CCSc1nnc(s1)N2[C@@H](C(=C(C2=O)[O-])C(=O)c3c(nc(s3)C)C)c4ccc(cc4)OC C40000524
CCOC(=O)c1c(nc(s1)N2[C@H](C(=C(C2=O)[O-])C(=O)c3c(nc4n3cccc4C)C)c5cccnc5)C C40003262
CCCOc1ccc(cc1)C(=O)C2=C(C(=O)N([C@]23c4ccccc4N(C3=O)CC)C[C@@H]5CCCO5)[O-] C40015313
C[C@H]1Cc2cc(ccc2O1)C(=O)C3=C(C(=O)N([C@@H]3c4c(cccc4Cl)Cl)CCOCCO)[O-] C40095209
c1ccc2c(c1)cc(o2)C(=O)C3=C(C(=O)N([C@H]3c4ccc(cc4)Br)CCOCCO)[O-] C40096975
COc1ccc(cc1OC)c2ccc3c(n2)[C@H](C(=C(NC3=O)C(F)(F)F)C(=O)c4cccs4)[O-] C40568902
COCCCn1c(=O)c2ccc(cc2nc1SCc3[nH]c(=O)c4ccc(cc4n3)C(=O)[O-])Cl C13365157
COc1cc(ccc1OCc2ccc3c(c2)OCO3)/C=C\4/C(=NC(=O)N(C4=O)c5ccc(cc5)F)[O-] C59135197
COc1cc(cc(c1OCC#N)Cl)/C=C/2\C(=NC(=O)N(C2=O)c3cccc(c3)Br)[O-] C59198401
Cc1cc(c(n1c2ccc(c(c2)Br)N3CCOCC3)C)/C=C/4\C(=O)NC(=S)N=C4[O-] C01262461
C[C@@H]1CN2c3ccc(cc3C[C@@]4([C@@H]2[C@@H](O1)C)C(=O)N=C(N(C4=O)c5ccc(cc5)Cl)[O-])[N+](=O)[O-] C09450049
C[C@H]1CN2c3ccc(cc3C[C@@]4([C@@H]2[C@@H](O1)C)C(=O)N=C(N(C4=O)c5cccc(c5)Cl)[O-])[N+](=O)[O-] C09448625
CC(C)[C@@H]1C(=O)N2CC[C@@H](C[C@H]2C(=O)N1)NC(=O)Nc3cccc(c3)SC C03841169
CC(C)OC(=O)C1=C(Oc2c(=O)cc(oc2[C@@H]1c3ccccc3Cl)CO)N C01444277
CCOC(=O)[C@@H]1[C@H](NC(=S)N[C@@]1(C(F)(F)F)O)c2ccc3c(c2)OCO3 C04269904
CN(C)c1ccc(cc1)[C@H]2[C@H]([C@@](NC(=O)N2)(C(F)(F)F)O)C(=O)c3cccnc3 C04140118
c1ccc2c(c1)cc([nH]2)C(=O)NNC(=O)CCC(=O)N3CCc4ccccc4C3 C04691426
c1ccc(cc1)/C(=N\NC(=O)CC#N)/C[C@]2(c3cc(cc(c3NC2=O)Cl)Cl)O C05808865
c1cc2c(cc1Cl)NC(=O)[C@@H]3[C@H](CCN3C2=O)NC(=O)NC4CCCCC4 C08296795
CC1(CC2=C(C(=O)C1)[C@@]3(c4cc(ccc4NC3=O)F)C(=C(N2c5cccnc5)N)C#N)C C12402236
Cc1c2c(nc3n(c2=O)CCC3)sc1C(=O)NNC(=S)NC4CCCC4 C15761057
c1ccc(cc1)n2c(c[nH]c2=S)C(=O)NNC(=O)CN3CCCc4c3cccc4 C17402583
c1cc2c(cc1Cl)C(=O)N[C@]3(N2)CCC(=O)N(CC3)CC(=O)NC4CCCC4 C19345885
c1ccc(c(c1)C(=O)N)N/C=C(\C#N)/c2nc(cs2)c3ccc4c(c3)OCO4 C01805753
c1cc(cc(c1)Br)[C@H]2C(=C(N(C3=C2C(=O)CCC3)c4nc[nH]n4)N)C#N C05447816
COC(=O)C1=C(Nc2ccc(cc2[C@]13C4=C(CCCC4=O)OC3=O)Br)N C20220435
CCc1nc2n(n1)c(c(s2)[C@@H](c3ccccc3F)[NH+]4CCC(CC4)C(=O)N)[O-] C22853747
CC(C)Cn1c(c(c(=O)n(c1=O)C)c2csc(n2)N[C@@H]3C[C@H]4CC[C@@H]3C4)N C25073108
c1ccc(cc1)[C@@H](C2CCN(CC2)C(=O)C3=NN([C@@H](C3)C(=O)N)c4ccccc4)O C31270586
C[C@]1([C@H]2[C@@H]([C@@H]([NH2+]1)c3cc(ccc3O)Br)C(=O)N(C2=O)C(C)(C)C)C(=O)[O-] C33709682
c1cc(sc1)[C@H]2CC(=NN2C(=O)CSc3nc([nH]n3)N)c4cccs4 C06605916
c1ccc(c(c1)c2cc3c(c4c(n(c3=O)Br)C(=O)C[C@@H](N4)O)nc2)O C39450392
Cc1ccc(cc1)N2C[C@@H](CC2=O)C(=O)Nc3cc(ccc3N4CCCCC4)C(=O)N C39559348
C[C@H]1C[C@]2(CC(C1)(C)C)C(=O)N(C(=O)N2)CN3Cc4ccccc4C[C@@H]3C(=O)N C14248634
Cc1ccccc1CN2c3ccccc3[C@]4(C2=O)c5c(n[nH]c5OC(=C4C#N)N)C C40568878
C[C@H](C(=O)NNC(=O)Nc1nccs1)Oc2cccc(c2)Br C42755570
Cc1cc(ccc1NC(=O)N2CCC(=CC2)c3c[nH]c4c3cccn4)C(=O)NC C48184515
Cc1c2c([nH]n1)OC(=C([C@@]23c4ccccc4N(C3=O)Cc5cccc(c5)F)C#N)N C04741512
CCCCN1C(=O)[C@H]2[C@@H](C1=O)[C@]3(c4cc(ccc4NC3=O)Cl)N[C@@H]2[C@@H](C)O C16022046
Cc1cc(c(c(c1)C)c2cs/c(=N\C(=O)CN3CCO[C@@H](C3)C(=O)N)/[nH]2)C C51105749
C[C@H](c1ccc(c(c1)Cl)F)NC(=O)NNC(=O)C[C@@H]2CCS(=O)(=O)C2 C56942108
CNc1c(cnc(n1)N/N=C/c2cc(c(c(c2)I)O)OC)F C59640077
Cc1ccccc1n2c3c(c(n2)C)[C@@H](CC(=O)N3)c4ccc(cc4)OCC(=O)N C13655667
c1cc(ccc1[C@H]2CC(=O)Nc3c2ncn3c4ccc(c(c4)Cl)F)OCC(=O)N C40284686
c1cc(cc(c1)Br)[C@@H]2C(=C(N(C3=C2C(=O)CCC3)c4[nH]ncn4)N)C#N C05447815
Cc1cc(c(c(c1)C2=NN=C3[C@@H]2[C@H](N(C3=O)CCCO)c4cccc(c4)O)O)C C05342287
CNC(=O)C1CCC(CC1)NC(=O)N2CCC(CC2)NC(=O)c3cccs3 C63329462
Cc1ccc(cc1)n2c(=O)c(c([nH]c2=O)[O-])[C@@H]3[C@H]4C(=c5ccccc5=[NH+]4)CCN3 C63373096
c1ccc2c(c1)[C@@]3([C@@H]4C(=NN=C4OC(=C3C#N)N)c5ccc(s5)Cl)C(=O)N2 C00718718
Cc1cc(c(s1)C)C2=NN=C3[C@@H]2[C@@]4(c5ccccc5NC4=O)C(=C(O3)N)C#N C05130383
Cc1cc(c(s1)C)C2=NN=C3[C@@H]2[C@]4(c5ccccc5NC4=O)C(=C(O3)N)C#N C05130382
CC[C@@H](C)N1[C@H](C(=C(NC1=O)[O-])[C@@H]2[C@@H]3C(=c4ccccc4=[NH+]3)CCN2CC)O C64163822
CCCCN1C(=O)[C@@H]2[C@H](C1=O)[C@@]3(c4cccc(c4NC3=O)Cl)N[C@@H]2[C@@H](C)O C35375471
Cc1ccc(s1)[C@H]2C/C(=C/3\C(=O)NC(=O)N(C3=O)c4ccc(cc4)Cl)/NN2 C64788572
c1ccn(c1)c2c(c3c(s2)CCCC3)C(=O)NNC(=O)NC[C@@H]4CCCO4 C65146889
C[C@H]1C[C@H](c2ccccc2N1CC(=O)N[C@@H](C)c3ccc4c(c3)OCCO4)C(=O)N C65491771
Cc1ccc(cc1)C2=NN=C3[C@@H]2[C@@]4(c5cc(ccc5NC4=O)F)C(=C(O3)N)C#N C00664645
c1cc2ncc(c(=O)n2cc1Br)C(=O)NC3CCC(CC3)C(=O)N C66634948
Cc1c2c(n[nH]1)C(=O)N[C@H](N2)c3cc(c(c(c3)Br)OCC=C)OC C66740279
c1cc(ccc1CNC(=O)C2CCC3(CC2)C(=O)NC(=O)N3)OC4CCCC4 C67272382
c1ccc(c(c1)NC(=O)C(=O)NC2[C@@H]3CCC[C@H]2C[NH+](C3)C4CC4)n5cccn5 C67415122
Cc1ccc(c(c1)c2c(c[nH]n2)[C@H]3CC(=O)Nc4c3cc5c(c4)OCC(=O)N5)C C67446750
CC1(CC2=C([C@H](C(=C(O2)N)C#N)c3cc(c(c(c3)OC)[O-])[N+](=O)[O-])C(=O)C1)C C04752085
Cc1c2c(n(n1)c3ccccc3)OC(=C([C@H]2c4cc(c(c(c4)OC)[O-])[N+](=O)[O-])C#N)N C08448505
Cc1ccc(c(c1)C)NC(=O)NC(=O)Cn2cnc3c(c2=O)c(c(s3)C(=O)[O-])C C13418235
c1ccc(cc1)[C@@]23[C@@H]4[C@H](C(=O)NC4=O)[C@@](N2)([C@@H]5[C@@H]3C(=NC5=O)[O-])c6ccccc6 C19802588
c1cc(sc1)[C@H]2C/C(=C/3\C(=NC(=O)N(C3=O)c4ccc(cc4)Cl)[O-])/NN2 C08971056
COc1ccccc1N2C(=O)/C(=C\3/C[C@H](NN3)c4cccs4)/C(=NC2=O)[O-] C08995874
CCc1c([nH]c(nc1=O)n2c(cc(n2)C)NC(=O)[C@H]3CCCC[C@@H]3C(=O)[O-])C C22422060
CCc1c([nH]c(nc1=O)n2c(cc(n2)C)NC(=O)[C@H]3CCCC[C@H]3C(=O)[O-])C C22422065
Cc1cc(no1)N2[C@H](C(=C(C2=O)[O-])C(=O)c3c(c([nH]c3C)C(=O)NC)C)c4ccc(cc4)Cl C25107416
COc1ccccc1[C@H]2C/C(=C/3\C(=NC(=O)N(C3=O)Cc4ccccc4)[O-])/NN2 C26580693
COc1ccccc1Cn2c(=O)c3ccc(cc3nc2[S-])C(=O)N4CCC(CC4)C(=O)N C03051836
Cc1ccc(c(c1)c2c(c3c([nH]2)n(c(=O)nc3[O-])C)c4c(=O)[nH]c(=O)n(c4n5cccc5)C)C C08586602
CCc1cc(nc(n1)n2c(cc(n2)C)NC(=O)C(=O)c3c([nH]c4c3cccc4)C)[O-] C07419923
C[C@@H]1Cc2cc(ccc2O1)c3cc(no3)CC(=O)Nc4cc([nH]c(=S)n4)[O-] C38498909
Cc1c(c(n(n1)c2ccccc2)[O-])C3=C/C(=C\4/C(=NN(C4=O)c5ccccc5)C)/C[C@@H](C3)C(=O)N C39440165
CC1=C(S[C@@H]2[C@H]1C(=O)N([C@@H](N2)SCc3[nH]c(=O)c4ccc(cc4n3)C(=O)[O-])C)C C39724513
c1ccc(cc1)[C@@]23[C@@H]4[C@H](C(=O)NC4=O)[C@@](N2)([C@H]5[C@H]3C(=NC5=O)[O-])c6ccccc6 C19802584
C[C@@H]([C@@H]1CC[C@@]2(C=CC(=O)C=C2[C@@H]1O)C)C(=O)/N=c/3\[nH]c(cs3)CC(=O)[O-] C37514990
Cc1c2c(oc1C(=O)NNC(=O)c3c(cn(n3)c4ccccc4)[O-])CC(CC2=O)(C)C C40115927
c1cc(ccc1[C@H]2c3c([nH]nc3C(=O)N2[C@@H]4CCS(=O)(=O)C4)c5cc(ccc5[O-])Cl)O C38702016
c1cc(ccc1C(=O)[C@@H](C#N)c2nc(c3c4c(sc3n2)CCCC4)[O-])C(=O)N C47362056
c1cc(ccc1C(=O)[C@H](C#N)c2nc(c3c4c(sc3n2)CCCC4)[O-])C(=O)N C47362058
c1ccc(cc1)N2[C@H](CC(=O)N=C2[O-])NC(=O)CSc3[nH]c4ccccc4n3 C38784481
Cc1c(sc(c1C#N)NC(=O)CSc2c(c3c(s2)c(cc(=O)[nH]3)[O-])C#N)C C12372704
COc1ccc(cc1)[C@@H]2C/C(=C/3\C(=NC(=O)N(C3=O)Cc4ccccc4)[O-])/NN2 C16973590
COc1ccc(c(c1)OC)[C@H]2C/C(=C/3\C(=NC(=O)N(C3=O)c4ccc(cc4)Cl)[O-])/NN2 C17016640
COc1ccc(cc1NC(=O)[C@@H]2CC(=O)Nc3n2ncc3c4ccccc4)C(=O)[O-] C35684691
COc1ccc(cc1NC(=O)[C@@H]2CC(=O)Nc3n2ncc3c4ccc(cc4)F)C(=O)[O-] C35685077
Cc1ccc(c(c1)C)c2c(c3c([nH]2)n(c(=O)nc3[O-])C)c4c(=O)[nH]c(=O)n(c4n5cccc5)C C46009279
CCNC(=O)C1(CCCCC1)NC(=O)c2ccc3c(c2)nc(=S)n(c3[O-])C C58408992
CCc1cccc2c1n(cc2/C=C/3\C(=NC(=O)N(C3=O)C4CCCCC4)[O-])CC(=O)N C06568139
Cc1ccc(cc1C)N2C(=O)/C(=C\NNC(=O)c3cccs3)/C(=NC2=S)[O-] C59197670
C/C(=N\Nc1[nH]nc(n1)Sc2nc-3c(n(c(=O)n(c3n2)C)C)[O-])/c4cccs4 C21083013
CCc1ccc(cc1)N2C(=O)[C@@H]3[C@@H](N[C@]4([C@@H]3C2=O)c5ccccc5NC4=O)CCC(=O)[O-] C15956889
CCO/C(=C\1/[C@H](N=C(N=C1C)O)c2cc(c(c(c2)Br)O)OC)/[O-] C01116021
CCOC(=O)Cc1cs/c(=N/C(=C\2/[C@H](c3cccc4c3N(C2=O)CC4)O)/[O-])/[nH]1 C63426606
CC1=C2[C@@H](CC(=O)N[C@@H]2N(N1)c3ccc(nn3)[O-])[C@@H]4C=NN=C4c5ccc(cc5)OC C63824813
CC1=C2[C@@H](CC(=O)N[C@H]2N(N1)c3ccc(nn3)[O-])[C@@H]4C=NN=C4c5ccc(cc5)OC C63824818
CC1=C2[C@@H](CC(=O)N[C@H]2N(N1)c3ccc(nn3)[O-])c4cccc(c4)Oc5ncccn5 C63831456
COc1ccc(cc1)[C@@H]2C/C(=C/3\C(=O)N=C(N(C3=O)Cc4ccccc4)[O-])/NN2 C16973590
CC[C@H]1C(=CNN1c2ccc(nn2)[O-])C(=O)Nc3ccc(nc3)N4CCCCC4 C64064678
c1cc(sc1)[C@@H]2C/C(=C/3\C(=O)N=C(N(C3=O)c4ccc(cc4)Cl)[O-])/NN2 C08971054
CCOC(=O)Cc1cs/c(=N/C(=C\2/[C@@H](c3ccccc3N(C2=O)C)O)/[O-])/[nH]1 C64137064
C[C@@H]1CC[C@@H](CN1C(=O)CCn2c(nnc2[S-])c3ccc(cc3)F)C(=O)N C64337107
c1ccc(cc1)N2[C@@H](Nc3ccsc3C2=O)SC/C(=N/c4[nH]ncn4)/[O-] C64452637
C=CCN1C(=O)/C(=C\2/C[C@H](NN2)c3ccc(cc3)Br)/C(=O)N=C1[O-] C64788340
C=CCN1C(=O)/C(=C\2/C[C@@H](NN2)c3ccc(cc3)Br)/C(=O)N=C1[O-] C64788341
c1ccc2c(c1)c(nc3n2ncc3C(=O)Nc4cc(c[nH]c4=O)C(F)(F)F)[O-] C65072411
CCCCNC(=O)[C@H]1CCCN(C1)C(=O)c2ccc3c(c2)nc(=S)[nH]c3[O-] C51445132
Cc1c(c2ccccc2[nH]1)/C(=C(/C#N)\C(=O)CN3C(=O)[C@@](NC3=O)(C)C4CC4)/[O-] C66504576
CCOc1ccccc1Oc2c(=O)c3ccc(c(c3oc2C(F)(F)F)C[NH+](C)Cc4ccccc4)O C01917375
C[C@@H](c1nnc(n1c2ccc(cc2)F)S[C@H](c3ccccc3)C(=O)c4c[nH]c5c4cccc5)[NH+](C)C C09377659
CC(C)CN1[C@H]([C@H](c2ccccc2C1=O)C(=O)Nc3ccccc3N4CC[NH+](CC4)C)c5cccs5 C09407162
C[C@@H]1CC[C@@H]([C@H](C1)OC[C@H](C[NH+]2CCC(CC2)CN3C(=O)c4cccc5c4c(ccc5)C3=O)O)C(C)C C11847313
CC#CCN1C(=O)[C@@](NC1=O)(CCc2ccccc2)C3CC[NH+](CC3)Cc4ccc(c(c4C)C)OC C12154423
C[C@@H](c1nnc(n1c2ccc(cc2)F)SCC(=O)N[C@@H](c3ccccc3)c4cccs4)[NH+](C)C C12515014
C[NH+](C)CCCN1[C@H](C(=C(C1=O)O)C(=O)c2cc3ccccc3o2)c4cccc(c4)Br C08892809
C[NH+](C)CCCN1[C@@H](/C(=C(/c2ccc(cc2)OCC=C)\O)/C(=O)C1=O)c3ccc(c(c3)Cl)Cl C09008509
CCCn1c2c(c(n1)C(=O)N3CCSCC3)C[C@@H](CC2)[NH2+]CC4(CCOCC4)c5ccccc5 C14742630
Cc1c(cccc1F)NC(=O)COc2ccc(cc2C[NH+]3CCC[C@H](C3)C)c4ccc5c(c4)OCO5 C14994606
Cc1cccc(c1)c2c(cc3cccc(c3n2)C)CN(CC[NH+](C)C)C(=O)c4cc5c([nH]c4=O)CCCC5 C15005737
CC1CC[NH+](CC1)[C@@H](c2cccc(c2OC)OC)c3c(c4ccccc4o3)NC(=O)c5cccs5 C15859442
C[NH+](C)CCCN1[C@H](/C(=C(/c2ccc(cc2)OCC=C)\O)/C(=O)C1=O)c3cccc(c3)Br C08905064
CN(C1CCCCC1)C(=O)c2ccc(nc2N3CCC(CC3)[NH+]4CCC[C@@H](C4)CO)c5ccc(cc5)SC C19113739
Cc1c(cn(n1)C)CN(C)[C@H](Cc2ccccc2F)C3CC[NH+](CC3)Cc4c(cccc4OC)O C15003683
Cc1c(cn(n1)C)CN(C)[C@H](Cc2ccccc2F)C3CC[NH+](CC3)Cc4cccc(c4O)OC C14883092
C[C@]1(Cn2c3ccccc3cc2C(=O)N1CCC[NH+](C)Cc4ccccc4)C(=O)NC5CCCCC5 C20902841
CCc1cc2c(s1)cc3n2C[C@@](N(C3=O)CCC[NH+]4CCCCC4)(C)C(=O)NC5CCCCCC5 C21526028
Cc1cc[nH+]c(c1)N2CCN(CC2)CC[C@H]3Cn4c5c(cccc5O3)c(c4c6cc(c(c(c6)C)O)C)C C26401823
C[C@H](CC(C)(C)c1ccccc1)NC(=O)[C@@H]2CCC[NH+](C2)Cc3nc(no3)c4ccc(cc4)Br C31043944
CC[C@@H](c1ccc(cc1C)C)NC(=O)[C@H]2CCC[NH+](C2)Cc3nc(no3)c4ccc(cc4)Br C31044022
Cc1ccccc1[C@@H](C)NC(=O)[C@H]2CCC[NH+](C2)Cc3nc(no3)c4ccc(cc4)Br C31044126
CC[C@@H](c1ccccc1C)NC(=O)[C@H]2CCC[NH+](C2)Cc3nc(no3)c4ccc(cc4)Br C31044146
Cc1ccccc1[C@H](c2ccccc2)NC(=O)[C@H]3CCC[NH+](C3)Cc4nc(no4)c5ccc(cc5)Cl C31046724
C[C@@H](c1ccc(cc1)C(C)(C)C)NC(=O)[C@H]2CCC[NH+](C2)Cc3nc(no3)c4ccccc4Cl C31049601
CC(C)C[C@H](c1ccccc1)NC(=O)[C@H]2CCC[NH+](C2)Cc3nc(no3)c4ccc(cc4Cl)Cl C31055797
c1ccc(cc1)SCCCNC(=O)[C@@H]2CCC[NH+](C2)Cc3nc(no3)c4ccc(cc4Cl)Cl C31055844
c1cc(c(c(c1)Cl)CSCCNC(=O)[C@H]2CCC[NH+](C2)Cc3nc(no3)c4cccs4)F C31056638
Cc1ccc(cc1)C2=NN([C@@H](C2)c3ccc(cc3)Cl)C(=[NH2+])S[C@@H]4CC(=O)N(C4=O)c5cccc(c5)C C08989804
CC[NH+]1CCN(CC1)Cc2c(ccc3c2oc(c(c3=O)Oc4ccccc4C(C)C)C(F)(F)F)O C19691242
CN1CCCc2c1ccc(c2)[C@@H](CNC(=O)[C@@H]3CC(=O)N(C3)c4ccc(cc4)Cl)[NH+]5CCCCC5 C38671061
CCOc1c(cc(cc1C)S(=O)(=O)NC[C@@H](c2ccc3c(c2)CCCN3C)[NH+]4CCCCC4)C C38671196
Cc1ccc(cc1)[C@@H](c2ccccc2)NC(=O)[C@@H]3CCC[NH+](C3)Cc4nc(no4)c5ccccc5C C38887338
Cc1ccc(cc1)c2nc(on2)C[NH+]3CCC[C@H](C3)C(=O)NCCSCc4c(cccc4Cl)Cl C38890205
c1cc(cc(c1)Br)c2nc(on2)C[NH+]3CCC[C@@H](C3)C(=O)NC45CC6CC(C4)CC(C6)C5 C38904574
CC[C@@H](c1ccc(cc1C)C)NC(=O)[C@H]2CCC[NH+](C2)Cc3nc(no3)c4cccc(c4)Br C38904893
CC[C@H](c1ccc(cc1)C)NC(=O)[C@@H]2CCC[NH+](C2)Cc3nc(no3)c4ccc(cc4)Br C38905664
CC(C)C[C@@H](c1ccccc1)NC(=O)[C@@H]2CCC[NH+](C2)Cc3nc(no3)c4ccc(cc4)Br C38905671
Cc1ccc(c(c1)C2=NN=C[C@H]2C[NH+]3CCC4(CC3)c5ccccc5[C@H]([C@@H]4OC)NC(=O)C(C)C)C C39356819
C[C@@H](c1ccc(cc1F)F)NC(=O)CSc2nnc(n2c3ccc(cc3)Cl)[C@@H](C)[NH+](C)C C45236310
CCOc1c(cc(cc1Br)C(=O)/N=c\2/[nH]c(cs2)C[NH+]3C[C@@H](C[C@H](C3)C)C)OC C22292983
CC(C)C[C@@H]1C(=O)N(C2([NH2+]1)CCN(CC2)S(=O)(=O)c3cccc(c3)Cl)Cc4ccc(cc4)F C35665729
CCOC(=O)[C@@H]1CCC[NH+](C1)Cc2c(cc(c3c2O/C(=C\c4ccc(cc4Cl)Cl)/C3=O)C)O C41586335
CCOC(=O)[C@H]1CCC[NH+](C1)Cc2c(cc(c3c2O/C(=C\c4ccccc4Br)/C3=O)C)O C41586380
CCOc1c(s/c(=[NH+]\c2ccccc2)/c3n1ncn3)[C@H](c4ccccc4)C(=S)Nc5ccccc5 C15776449
c1ccc2=[NH+]CC(=c2c1)CCN/C=C/3\C(=O)c4c(ccs4)N(S3(=O)=O)Cc5ccc(cc5)Cl C63584610
C[C@@H]1[C@@H](c2ccccc2N1Cc3ccccc3C#N)/C=C(\C#N)/C(=O)NCCC4=c5ccccc5=[NH+]C4 C63623088
CN(C)c1ccc(cc1)[C@@H](CNC(=O)[C@@H]2CC(=O)N(C2)Cc3ccccc3)C4=c5ccccc5=[NH+]C4 C63780687
Cc1c(c(n(n1)Cc2cc(ccc2OC)[C@H]3[C@@H]4C(=c5cc(ccc5=[NH+]4)OC)CCN3)C)Br C64428199
C[NH+](CCCNC(=O)c1ccc(o1)c2c(ncn2C3CCCC3)c4ccc(cc4)F)C5CCCCC5 C65054990
c1ccc(cc1)c2cc(no2)C[C@H]3C[NH2+]CC[C@H]3CC(=O)N4CCC(CC4)n5c6ccccc6[nH]c5=O C08623655
COc1ccc(cc1Cn2c3ccccc3nn2)[C@H]4c5c(c6ccccc6[nH]5)C[C@@H]([NH2+]4)C(=O)OC C02119353
CC[NH+]1CCc2c(sc3c2C(=N[C@H](N3)c4ccc(c(c4)OCC)OC(=O)c5ccco5)O)C1 C08928021
CN1CCCc2c1ccc(c2)[C@H](CNC(=O)C(=O)Nc3ccc4c(c3)OCO4)[NH+]5CCCCC5 C09138143
Cc1cccc(c1)[C@@H](c2c(n(c(=O)n(c2=O)C)CC(C)C)N)[NH+]3CCN(CC3)c4ccccc4F C09315540
CC[C@]1(C(=O)N(C(=O)N1)Cc2ccc3c(c2)OCO3)C4CC[NH+](CC4)Cc5c([nH]c6c5cccc6)C C11978601
c1ccc2c(c1)[nH]c(n2)C[NH+]3CCC(CC3)[C@]4(C(=O)N(C(=O)N4)C5CCCC5)Cc6ccc(cc6)F C11912074
CCN(CC)C(=O)[C@@H]1CCC[NH+](C1)Cc2ccc(c(=O)[nH]2)C(=O)NCC3C4CC5CC(C4)CC3C5 C12333840
COc1ccc(cc1Cn2c3ccccc3nn2)[C@H]4c5c(c6ccccc6[nH]5)C[C@H]([NH2+]4)C(=O)OC C02119345
c1ccc(cc1)c2c[nH]nc2c3ccc(cc3O)OCC[NH+]4C[C@H]5C[C@@H](C4)c6cccc(=O)n6C5 C08791878
c1cc(cc(c1)n2cccn2)C[NH2+]C3CCN(CC3)c4ccc(cc4)NC(=O)c5ccc6c(c5)OCO6 C14887315
c1ccc2c(c1)c(=[NH+]C3CCCC3)c(c(o2)O)NS(=O)(=O)c4ccc(cc4)N5CCCC5=O C21152772
Cc1cc[nH+]c(c1)N2CCN(CC2)CC[C@H]3Cn4c5c(cccc5O3)c(c4c6ccc(c(c6)O)O)C C26469682
CC(=O)Nc1cccc(c1)NC(=O)[C@H]2CCC[NH+](C2)Cc3nc(no3)c4ccc(cc4Cl)Cl C31055195
COCC[NH+]1CCN(CC1)c2nc(c3c(n(nc3n2)Cc4ccccc4)N)c5ccccc5F C37360143
Cc1cccc(c1)n2c(c3c(nc(nc3n2)N4CC[NH+](CC4)CCOC)c5cccc(c5)F)N C37360592
CC1=C2[C@H](C(=C(O[C@H]2N=N1)N)C#N)c3ccc(c(c3)C[NH+]4CCN(CC4)c5ccc(cc5)F)OC C38984670
CS[P@]1(=O)N[NH+]2C[C@@H]3C=C(C(=C[C@@H]3C[C@@H]2CO1)c4ccccc4O)S(=O)(=O)Oc5ccccc5 C39468302
CC(C)S(=O)(=O)[P@]1(=O)N[NH+]2C[C@@H]3C=C(C(=C[C@@H]3C[C@@H]2CO1)Cc4ccccc4)c5ccccc5O C39469812
COc1ccccc1CNC(=O)[C@H]2CN(CC23CC[NH2+]CC3)C(=O)c4ccc(o4)c5ccccc5 C39597462
Cc1ccc(cc1)Oc2c(cccn2)C(=O)N3C[C@@H](C4(C3)CC[NH2+]CC4)C(=O)NCc5cccc(c5)Cl C39635601
c1ccc(cc1)c2ccc(o2)C(=O)N3C[C@@H](C4(C3)CC[NH2+]CC4)C(=O)N[C@H](C#N)c5ccccc5 C39662572
C[C@H](CNC(=O)[C@@H]1CN(CC12CC[NH2+]CC2)C(=O)COc3cccc(c3)Cl)Oc4ccccc4 C39665230
C[C@@H](CNC(=O)[C@H]1CN(CC12CC[NH2+]CC2)C(=O)COc3cccc(c3)Cl)Oc4ccccc4 C39665231
C[C@H](CNC(=O)[C@H]1CN(CC12CC[NH2+]CC2)C(=O)c3ccc(o3)c4ccc(cc4)F)Oc5ccccc5 C39665393
C[C@H](CNC(=O)[C@@H]1CN(CC12CC[NH2+]CC2)C(=O)[C@@H](C)Oc3ccccc3)Oc4ccccc4Cl C39666466
CCC(CC)CNC(=O)[C@H]1CN(CC12CC[NH2+]CC2)C(=O)c3cccnc3Oc4ccc(cc4)Cl C39666846
C[C@@H]1C(=C(N=N1)C)[C@H](C)NC(=O)[C@@H]2CN(CC23CC[NH2+]CC3)C(=O)c4ccc(o4)c5ccccc5F C39674510
c1ccc(c(c1)CNC(=O)[C@@H]2CN(CC23CC[NH2+]CC3)C(=O)COc4cccc(c4)Cl)N5CCCCC5 C39678310
c1ccc(cc1)N2[C@@H](N[C@@H]3[C@@H](C2=O)C4=C(S3)CCCC4)SCC(=O)N/N=C/C5=c6ccccc6=[NH+]C5 C39926557
Cn1c2cc(cc(c2c(=O)cc1c3ccc(c(c3)N)N4CCN(CC4)c5cccc[nH+]5)OC)OC C40423534
C[C@@]1(CC[C@@]2([C@@H](C1)C(C[C@@H]2[NH2+]C3CCOCC3)(C)C)CCC(=O)N4CCN(CC4)c5ccccc5OC)O C43547852
CCCNC(=S)N1CCC2(CC1)[NH2+][C@@H](C(=O)N2Cc3ccc4c(c3)OCO4)Cc5ccccc5 C35665071
CCC[NH+](CC(=O)NN1C(=O)C2(CCCCC2)NC1=O)[C@@H](C)c3ccccc3Br C59121753
CCOc1cccc(c1)N2C(=O)C[C@H](C2=O)SC(=[NH2+])N/N=C(\C)/c3ccc(cc3)Br C59489424
c1cc(cc(c1)NC(=O)CCn2cc[nH+]c2)C(=O)Nc3nc(cs3)c4ccc5c(c4)CCCC5 C59936075
COc1ccccc1NC(=O)C2=CC3=[NH+][C@H](C[C@H](N3N2)C(F)(F)F)c4ccc5c(c4)OCO5 C12467930
CC(C)[NH+]1CCc2c(sc3c2C(=N[C@H](N3)c4ccc(c(c4)OC)OC(=O)c5ccccc5)O)C1 C15946375
CC1CCC2(CC1)C(=O)N(C(=O)N2)CC(=O)NC[C@@H](c3ccc(cc3)OC)C4=c5ccccc5=[NH+]C4 C63083942
c1ccc2=[NH+]CC(=c2c1)C[C@H](C(=O)Nc3ccc4c(c3)OCCCO4)NC(=O)c5cccs5 C63194197
CCCc1cc(=O)n2c(n1)S[C@@H](N2)N3CCC(CC3)C(=O)NCCC4=c5ccccc5=[NH+]C4 C63513804
CCN1C[C@H](c2c1cccc2)/C=C(/C(=O)NCCC3=c4ccccc4=[NH+]C3)\NC(=O)c5ccc(cc5)OC C63514453
CCC(C)(C)[C@H]1NN=C(S1)NC(=O)[C@H]2CC(=O)N(C2)CCC3=c4cc(ccc4=[NH+]C3)Cl C63557162
Cc1ccc2=[NH+]CC(=c2c1)CCNC(=O)CN3[C@@H]4C=C(NN4CCC3=O)c5cn(c6c5cccc6)C C63671331
CN(C)c1ccc(cc1)[C@H](CNC(=O)CN2C(=O)C3(CCCC3)NC2=O)C4=c5ccccc5=[NH+]C4 C63819104
Cc1ccc2=[NH+]CC(=c2c1)CCN3C[C@@H](CC3=O)C(=O)Nc4ccccc4C(=O)NC5CCCCC5 C63941265
Cc1ccc2=[NH+]CC(=c2c1)CCNC(=O)CSC[C@@H]3N=N[C@H](S3)C(=O)Nc4ccccc4C C64491470
CCN1[C@@H](C(=C(N1)C)CCNC(=O)[C@@H](C)C2CCN(CC2)C(=O)[C@@H]3C=c4cc(ccc4=[NH+]3)Cl)C C64648639
c1cc2c(cc1CNC3=[NH+]CCNC34CCN(CC4)S(=O)(=O)c5ccc(s5)Cl)OCO2 C65074778
CCOc1cccc(c1O)[C@H]2CC(=NC3(N2)CC[NH+](CC3)C(C)C)c4ccc(c(c4)OC)OC C65298382
COc1c(c(c(c(c1OC)OC)[N+](=O)[O-])C(=O)[O-])C(=O)[O-] C03187630
CC(C)C[C@@H](C(=O)[O-])N1C(=O)/C(=C/c2ccccc2OCC(=O)[O-])/SC1=S C05284599
Cn1ccc(c1)/C=C/2\C(=O)N(C(=S)S2)[C@H](CC(=O)[O-])C(=O)[O-] C05374003
c1cc(c(c2c1N3CCCC[C@@H]3C(C2)(C(=O)[O-])C(=O)[O-])N4CCCCC4)[N+](=O)[O-] C06662770
c1cc2c(cc1c3cc(c4cc(oc4n3)C(=O)[O-])C(=O)[O-])OCO2 C14187787
c1ccc(cc1)[C@H](C(=O)[O-])N2C(=O)/C(=C/c3cccc(c3)OCCC(=O)[O-])/SC2=S C16930290
CC[C@H](C)[C@H](C(=O)[O-])N1C(=O)/C(=C/c2ccccc2OCC(=O)[O-])/SC1=S C16935654
CCC[C@H](C(=O)[O-])N1C(=O)/C(=C/c2cccc(c2)O[C@H](C)C(=O)[O-])/SC1=S C16936748
CCOc1cc(cc(c1[O-])[N+](=O)[O-])/C=C/2\C(=NC(=S)S2)[O-] C19312579
COc1ccc(cc1C(=O)[O-])/C=C\2/C(=NC(=O)N(C2=O)c3ccccc3)[O-] C13389043
c1cc(cc(c1)N2C(=O)/C(=C/c3ccc(cc3)OCC(=O)[O-])/C(=NC2=O)[O-])C(F)(F)F C19707605
CCOc1cc(ccc1O[C@@H](C)C(=O)[O-])/C=C\2/C(=NC(=O)N(C2=O)c3ccc(cc3)C)[O-] C14011053
COc1ccccc1[C@@H]2C(=C(C(=O)N2CCC(=O)[O-])[O-])C(=O)c3ccccc3 C19904159
C[C@H](C(=O)[O-])Oc1ccc(cc1)/C=C\2/C(=NC(=O)N(C2=O)c3ccc4c(c3)OCO4)[O-] C12381028
CCc1nc2c(c(c(s2)C(=O)[O-])C)c(=O)n1[C@@H](C)C(=O)[O-] C20371780
Cc1c2c(ncn(c2=O)CC(C)(C)C(=O)[O-])sc1C(=O)[O-] C20377143
CCCc1cc(nc(n1)SCCn2cc(nn2)C(=O)[O-])[O-] C20596579
Cc1c(cn(n1)C)c2cc(n3c(n2)cc(n3)C(=O)[O-])C(=O)[O-] C20605710
Cc1cc(nc(n1)Sc2ccc(cc2C(=O)[O-])[N+](=O)[O-])[O-] C21811759
Cn1cc(c2c1c(=O)n(c(n2)[O-])c3ccc(cc3)F)C(=O)[O-] C26422067
c1ccc2c(c1)n(c3n2c(nn3)SCC(=O)[O-])CC(=O)[O-] C33373587
C1[C@@]23C=C[C@@H](O2)[C@@H]([C@@H]3C(=O)N1CCCCCC(=O)[O-])C(=O)[O-] C34797891
c1cc2c(cc1F)n(cc2[C@H](C(=O)[O-])N3CCN(CC3)C=O)CC(=O)[O-] C36365977
CC(C)n1cc(cc1C(=O)[O-])S(=O)(=O)[N-]c2cnccn2 C36864444
c1c(cn(n1)CC(=O)[O-])S(=O)(=O)[N-]c2nnc(o2)C3CC3 C36900708
C[C@@H](C(=O)[O-])n1c(=O)c2c(csc2nc1c3cccnc3)C(=O)[O-] C36278870
CCN([C@@H]1CCS(=O)(=O)C1)C(=O)CSc2nc(c(nn2)CCC(=O)[O-])[O-] C13235885
c1ccc(cc1)C2(CCN(CC2)S(=O)(=O)c3ccc4c(c3)oc(n4)[O-])C(=O)[O-] C13460043
C[C@H](C(=O)[O-])Sc1nc(c(nn1)CCC(=O)OC(C)C)[O-] C20396045
C[C@H](C(=O)[O-])Oc1ccc(cc1)/C=C\2/C(=O)N(C(=S)S2)[C@H](CC(C)C)C(=O)[O-] C16935166
c1cc(nnc1C(=O)N2CCc3c(ccs3)[C@@H]2C(=O)[O-])[O-] C44591857
Cc1cc(c(c(=O)n1CC(=O)[O-])[C@H]2c3ccccc3C(=O)O2)[O-] C49543458
CCc1cc(nc(n1)S[C@H](C)/C(=N/c2nnc(s2)C)/[O-])[O-] C41626345
CS(=O)(=O)[N-]c1cccc(c1)C2=NN([C@@H](C2)c3ccccc3F)C(=O)CCCC(=O)[O-] C49649524
C1CCO[C@@H](C1)/C(=N/c2nnc(s2)SCC(=O)[O-])/[O-] C50959574
c1cc2c(cc1n3c(nnc3[S-])c4ccc(nn4)[O-])OCO2 C08741303
c1cc(cc(c1)N2C(=O)/C(=C\c3ccc(cc3)OCC(=O)[O-])/C(=NC2=O)[O-])C(F)(F)F C16183738
c1cc2c(cc1[C@H](Cc3ccc(o3)C(=O)[O-])C(=O)[O-])OCO2 C57751234
CC[C@@H](C(=O)[O-])Sc1nc(c(c(n1)[O-])C#N)c2ccco2 C57843387
CC[C@H](C(=O)[O-])Sc1nc(c(c(n1)[O-])C#N)c2ccco2 C57843390
c1cc(oc1)c2c(c(nc(n2)SCCCCC(=O)[O-])[O-])C#N C57848951
Cc1c(c(nc(n1)[O-])SC)C(=O)N(CCC(=O)[O-])C2CC2 C37582691
c1cc(ccc1n2c3c(cn2)c(nc(n3)SCC(=O)[O-])[O-])F C20112037
CN(C)c1ccc(cc1)c2c(c(nc(n2)SCC(=O)[O-])[O-])C#N C59456697
Cc1c(c(n(n1)CCC(=O)[O-])C)S(=O)(=O)[N-]c2ccon2 C61685339
Cc1ccc(cc1C)c2c(nnn2C(C)(C)C(=O)[O-])C(=O)[O-] C62317821
Cc1c(c(nc(n1)[O-])SC)C(=O)N2CC[C@@](C2)(C)C(=O)[O-] C62913607
Cc1cc(c(c(=O)[nH]1)[C@@H](c2cccc(c2OC)OC)[C@H]3C(=CC(=NC3=O)C)[O-])[O-] C07424326
Cc1ccccc1N2C(=O)/C(=C\c3ccccc3OCC(=O)[O-])/C(=O)N=C2[O-] C20841992
Cc1ccccc1c2[n-]n3c(=O)c(c(nc3n2)C)CC(=O)[O-] C49466143
C[C@@H](C(=O)N1CCN(CC1)c2cc3c(cc2F)c(=O)c(cn3C4CC4)C(=O)[O-])Oc5ccc(cc5)F C09751390
C[C@@H](C(=O)[O-])N1C(=O)[C@H]2[C@H]3C[C@@H]([C@@H]2C1=O)[C@@H]4[C@@H]3[C@H](c5c([nH]c(=O)s5)S4)c6cccs6 C12080397
C[C@H](C(=O)[O-])N1C(=O)[C@H]2[C@H]3C[C@@H]([C@@H]2C1=O)[C@@H]4[C@@H]3[C@H](c5c([nH]c(=O)s5)S4)c6ccccc6 C12080412
C[C@@H](C(=O)[O-])N1C(=O)[C@H]2[C@H]3C[C@@H]([C@@H]2C1=O)[C@@H]4[C@@H]3[C@H](c5c([nH]c(=O)s5)S4)c6ccccc6 C12080413
c1cc(ccc1[C@H]2c3c([nH]c(=O)s3)S[C@H]4[C@H]2[C@@H]5C[C@H]4[C@@H]6[C@H]5C(=O)N(C6=O)CC(=O)[O-])F C12080416
C[C@H](C(=O)N(C)[C@@H]1CCS(=O)(=O)C1)Sc2ncc(n2c3ccc(cc3)F)C(=O)[O-] C13016093
C[C@H](C(=O)N(C)[C@H]1CCS(=O)(=O)C1)Sc2ncc(n2c3ccc(cc3)F)C(=O)[O-] C13016097
CCn1cc(c(=O)c2c1cc(c(c2)F)N3CCN(CC3)C(=O)c4cc5c(s4)CCC5)C(=O)[O-] C13179088
c1c2c(cc(c1F)N3CCN(CC3)C(=O)C4CCCCC4)n(cc(c2=O)C(=O)[O-])C5CC5 C13179362
Cc1cc(cc(c1)C(=O)N2CCN(CC2)c3cc4c(cc3F)c(=O)c(cn4C5CC5)C(=O)[O-])C C13179450
C[C@@H](C(=O)[O-])n1c(nnc1SCC(=O)N(C)[C@@H]2CCS(=O)(=O)C2)c3cccs3 C13232903
Cc1cc(nc(c1C(=O)[O-])SCC(=O)N(C[C@@H]2CCCO2)[C@@H]3CCS(=O)(=O)C3)C C13233784
Cc1cc(nc(c1C(=O)[O-])SCC(=O)N(C[C@@H]2CCCO2)[C@H]3CCS(=O)(=O)C3)C C13233787
C[C@@H](C(=O)N(C)[C@@H]1CCS(=O)(=O)C1)Sc2nc3cc(ccc3c(=O)n2CCCOC)C(=O)[O-] C13233916
CC(C)c1ccc(cc1)n2c(nnn2)SCC(=O)N3Cc4ccccc4C[C@H]3C(=O)[O-] C13235240
Cc1ccc(c(c1)CC(=O)N2CCN(CC2)c3cc4c(cc3F)c(=O)c(cn4C5CC5)C(=O)[O-])OC C13256637
Cc1ccc(c(c1)C(=O)N2CCN(CC2)c3cc4c(cc3F)c(=O)c(cn4C5CC5)C(=O)[O-])OC C13256639
c1cc(c(cc1c2c(cn(n2)CCC#N)/C=C/3\C(=O)N(C(=S)S3)CCCC(=O)[O-])F)F C13264749
CCOc1ccc(cc1)c2nnc(o2)SCC(=O)N3Cc4ccccc4C[C@H]3C(=O)[O-] C13400050
COCCCn1c(=O)c2ccccc2n3c1nnc3SCC(=O)N4CCC[C@H](C4)C(=O)[O-] C13410390
C=CCn1c(nnc1SCC(=O)N2CCC[C@@H](C2)C(=O)[O-])[C@@H]3COc4ccccc4O3 C13417606
C=CCn1c(nnc1SCC(=O)N2CCC[C@H](C2)C(=O)[O-])[C@H]3COc4ccccc4O3 C13417609
CC(C)OCCCn1c(=O)c2ccccc2nc1SCC(=O)N3Cc4ccccc4C[C@H]3C(=O)[O-] C13426116
CCOc1cc(ccc1O[C@H](C)C(=O)[O-])/C=C/2\C(=O)N(C(=S)S2)N3CCOCC3 C16916860
CCn1cc(c(=O)c2c1cc(c(c2)F)N3[C@]4(CCCCC[C@@H]4N=N3)N5CCOCC5)C(=O)[O-] C01441331
COc1ccc(cc1OC)[C@@H]2C(=C(C(=O)N2CCCn3ccnc3)[O-])C(=O)c4ccc5c(c4)OCCO5 C09353062
[H]/[S+]=c/1\nc(c(c(n1C)[O-])C2=[NH+]c3ccccc3S[C@@H]([C@@H-]2)c4ccc(cc4OC)OC)[O-] C20899210
[H]/[S+]=c/1\nc(c(c(n1C)[O-])C2=[NH+]c3ccccc3S[C@H]([C@H-]2)c4ccc(cc4OC)OC)[O-] C20899212
Cc1c(n2ccccc2n1)C(=O)C3=C(C(=O)N([C@@H]3c4cccnc4)CCCn5ccnc5)[O-] C08826902
CC(=O)OCc1cc2c(s1)CCN(C2)c3c(cc4c(c3OC)n(cc(c4=O)C(=O)[O-])C5CC5)F C28821936
[H]/[S+]=c/1\nc(c(c(n1C)[O-])C2=[NH+]c3ccccc3S[C@H]([C@@H-]2)c4cc(ccc4OC)OC)[O-] C20624757
Cc1c(c(n(c(=O)c1C#N)C)N2CCOCC2)/C=C\3/C(=O)N(C(=S)S3)CCCCCC(=O)[O-] C33811847
CCN(CC)C(=O)Cn1c2c(c(c(s2)C(=O)[O-])C)c(=O)n(c1=O)CC(=O)N3CCCCC3 C34779181
Cn1c2c(c(n1)c3ccccc3)[C@H](SCC(=O)N2CC(=O)[O-])c4ccc(c(c4)OC)OC C35848330
c1cc(c(c(c1)Cl)N2C(=O)C[C@H](C2=O)N(C[C@@H]3CCCO3)C(=O)/C=C/C(=O)[O-])Cl C13121638
CCOC(=O)N1CCN(CC1)C(=O)c2ccc3c(c2)nc(n(c3=O)C[C@H]4CCCO4)[S-] C08659887
CN1[C@@H]2[C@H](C(=O)N(C1=O)C)N(C(=N2)SCc3[n-]nnn3)Cc4cccc(c4)C(F)(F)F C38782361
CCOS(=O)(=O)[N-]c1ccc(cc1N2CCN[C@H](C2)SC)S(=O)(=O)C(C)C C39482907
CC(C)S(=O)(=O)c1c(ccc(c1S(=O)(=O)c2ccccc2)[O-])[C@H](CC=O)NC=O C39498851
C[C@@H]1C(=C2C(=NC(=NC2=O)CSc3nc4ccccc4c(=O)n3CCOC)O1)C(=O)[O-] C39690740
C[C@H]1C(=C2C(=NC(=NC2=O)CSc3nnc(o3)c4ccc(c(c4)OC)OC)O1)C(=O)[O-] C39691390
C[C@@H]1[C@@H](C(=N[C@H]1C(=O)[O-])C)C(=O)/C=C/c2cn(nc2c3ccc4c(c3)OCCO4)c5ccccc5 C39701005
C[C@H](C(=O)[O-])n1c(=O)c2ccccc2nc1SCC(=O)N([C@@H]3CCS(=O)(=O)C3)C4CC4 C13335989
C[C@H](C(=O)[O-])n1c(=O)c2ccccc2nc1SCC(=O)N([C@H]3CCS(=O)(=O)C3)C4CC4 C13335997
C[C@@H]1CN(C[C@@H](O1)C)c2c(c(=O)n3ccccc3n2)/C=C/4\C(=O)N(C(=S)S4)CC(=O)[O-] C33450052
Cc1c(sc(n1)C)C(=O)C2=C(C(=O)N([C@@H]2c3ccc(c(c3)OC)OCC=C)CCO)[O-] C40099002
C[C@H]\1CSC2=C(/C1=N\O)CN(CC2)c3cc4c(cc3F)c(=O)c(cn4C5CC5)C(=O)[O-] C49112328
c1cc(ccc1/C=C\2/C(=O)N(C(=S)S2)CC(=O)Nc3nc(cs3)CC(=O)[O-])F C16922264
Cn1c(cc(n1)I)C(=O)Oc2cccc(c2)[C@H]3N[C@@H](CS3)C(=O)[O-] C55028014
c1ccc(cc1)N2C(=O)[C@H]([C@H](C=N2)N3CCN(CC3)C(=O)c4ccc(cc4)c5[n-]nnn5)Cl C39933362
CCc1cccc2c1NC(=O)[C@@]23[C@H]4[C@@H]([C@@H]([NH2+]3)CCC(=O)N)C(=O)N(C4=O)Cc5ccc6c(c5)OCO6 C08790655
Cc1ccc2c(c1C)NC(=O)[C@]23[C@H]4[C@@H]([C@@H]([NH2+]3)CCC(=O)N)C(=O)N(C4=O)Cc5ccc6c(c5)OCO6 C08791067
CCc1cccc2c1NC(=O)[C@]23[C@H]4[C@@H]([C@H]([NH2+]3)CCC(=O)N)C(=O)N(C4=O)Cc5ccc6c(c5)OCO6 C12883974
CCOc1ccccc1[N+]2=C3C(=C([NH2+][C@H]2c4ccc(c(c4)OC)OC)[S-])Cc5c(cnc(c5O3)C)CO C21658387
c1ccc2c(c1)CCN([C@H]2CC(=O)NCc3ccco3)C4CC[N+](=c5c(c(c5=O)O)NC6CC6)CC4 C35632575
CCOC(=O)CCNC(=O)[C@@H]1CN(CC12CC[NH2+]CC2)C(=O)c3cccc4c3-c5ccccc5C4=O C39603910
CCOC(=O)CCNC(=O)[C@@H]1CN(CC12CC[NH2+]CC2)C(=O)c3c(onc3c4ccccc4Cl)C C39604032
Cc1cc(no1)c2c(c(no2)C)C(=O)N3C[C@@H](C4(C3)CC[NH2+]CC4)C(=O)NCc5ccc(c(c5)Cl)F C39622976
C[C@H](CCCC(C)(C)O)NC(=O)[C@H]1CN(CC12CC[NH2+]CC2)C(=O)[C@@H]3CCCN3C(=O)C(F)(F)F C39631262
Cc1c2c(c(cnc2n(n1)C)C(=O)N3C[C@@H](C4(C3)CC[NH2+]CC4)C(=O)N[C@H](C)CCCC(C)(C)O)Cl C39632081
COc1ccccc1CCNC(=O)[C@H]2CN(CC23CC[NH2+]CC3)C(=O)c4ccc(nc4)N5CCOCC5 C39636392
COc1cc(cc(c1)OC)C(=O)N2C[C@@H](C3(C2)CC[NH2+]CC3)C(=O)NCc4c(cc(cc4OC)OC)OC C39639051
Cc1ccc2c(c1)c(c[nH]2)CCNC(=O)[C@H]3CN(CC34CC[NH2+]CC4)C(=O)C5CCN(CC5)C(=O)C C39656009
Cc1c(c(no1)c2ccccc2Cl)C(=O)N3C[C@@H](C4(C3)CC[NH2+]CC4)C(=O)NC[C@@H]5COC(O5)(C)C C39659261
Cc1cc(no1)c2c(c(no2)C)C(=O)N3C[C@@H](C4(C3)CC[NH2+]CC4)C(=O)N[C@H](C#N)c5ccccc5 C39662512
Cc1cc(no1)c2c(c(no2)C)C(=O)N3C[C@H](C4(C3)CC[NH2+]CC4)C(=O)NC[C@H](C)Oc5ccccc5 C39665337
Cc1ccc(cc1)O[C@@H](C)CNC(=O)[C@@H]2CN(CC23CC[NH2+]CC3)C(=O)c4ccc(nc4)N5CCOCC5 C39666220
c1cc2c(cc1CNC(=O)[C@@H]3CN(CC34CC[NH2+]CC4)C(=O)c5ccc(nc5)N6CCOCC6)CCO2 C39668322
Cc1cc(c(o1)C(F)(F)F)C(=O)N2C[C@H](C3(C2)CC[NH2+]CC3)C(=O)NC[C@@H](C)Oc4cccnc4 C39668721
COc1ccc(cc1OC)C(=O)N2C[C@@H](C3(C2)CC[NH2+]CC3)C(=O)NC[C@@H]4c5ccccc5CCO4 C39668916
Cc1cc(no1)c2c(c(no2)C)C(=O)N3C[C@@H](C4(C3)CC[NH2+]CC4)C(=O)NC[C@@H]5c6ccccc6CCO5 C39669140
Cc1cc(no1)c2c(c(no2)C)C(=O)N3C[C@@H](C4(C3)CC[NH2+]CC4)C(=O)NC[C@H]5c6ccccc6CCO5 C39669142
COc1cc(cc(c1)OC)C(=O)N2C[C@H](C3(C2)CC[NH2+]CC3)C(=O)NC[C@H]4CCCN(C4)c5ncccn5 C39669299
c1cnc(nc1)N2CCC[C@@H](C2)CNC(=O)[C@@H]3CN(CC34CC[NH2+]CC4)C(=O)c5ccc(cc5F)F C39669338
CCSc1c(cccn1)C(=O)N2C[C@@H](C3(C2)CC[NH2+]CC3)C(=O)NC[C@@H]4CCCN(C4)c5ncccn5 C39669456
c1ccc2c(c1)OC[C@@H](O2)C(=O)N3C[C@H](C4(C3)CC[NH2+]CC4)C(=O)NC[C@@H]5CCCN(C5)c6ncccn6 C39669498
Cc1nnc(o1)CNC(=O)[C@@H]2CN(CC23CC[NH2+]CC3)C(=O)c4cccnc4Oc5ccc(cc5)Cl C39671278
COc1c(csc1Cl)C(=O)N2C[C@@H](C3(C2)CC[NH2+]CC3)C(=O)NCc4cn5ccccc5n4 C39672032
Cc1csc(n1)CNC(=O)[C@H]2CN(CC23CC[NH2+]CC3)C(=O)c4ccc(c(c4)C(F)(F)F)OC C39672513
Cc1cc(n(n1)CCNC(=O)[C@@H]2CN(CC23CC[NH2+]CC3)C(=O)c4ccc(cc4)OC(F)(F)F)C C39674952
Cc1cc(n(n1)CCNC(=O)[C@@H]2CN(CC23CC[NH2+]CC3)C(=O)c4c(noc4c5cc(on5)C)C)C C39675058
c1ccc2c(c1)c(=O)[nH]c(n2)CNC(=O)[C@H]3CN(CC34CC[NH2+]CC4)C(=O)c5ccc(cc5)C(F)(F)F C39676191
Cc1cc(n(n1)C(C)(C)C)C(=O)N2C[C@H](C3(C2)CC[NH2+]CC3)C(=O)NCc4[nH]c(=O)c5ccccc5n4 C39676297
C[C@H](c1cccc(c1)OC)NC(=O)[C@H]2CN(CC23CC[NH2+]CC3)C(=O)[C@@H]4CCCN4C(=O)C(F)(F)F C39676641
Cc1cc(n(n1)C(C)(C)C)C(=O)N2C[C@@H](C3(C2)CC[NH2+]CC3)C(=O)NCc4ccc5c(c4)OCCO5 C39677518
Cc1cc(=O)oc2c1cccc2OCC(=O)N3C[C@@H](C4(C3)CC[NH2+]CC4)C(=O)N[C@@H](C)c5ccncc5 C39681111
Cc1c2c(c(cnc2n(n1)C)C(=O)N3C[C@@H](C4(C3)CC[NH2+]CC4)C(=O)NCCCOCC(C)C)Cl C39683365
Cc1cccc2c1[nH]cc2CCNC(=O)[C@@H]3CN(CC34CC[NH2+]CC4)C(=O)C5CCN(CC5)C(=O)C C39684153
CC(C)[C@@H](C(=O)NC(C)(C)C)NC(=O)[C@@H]1CN(CC12CC[NH2+]CC2)C(=O)c3ccccc3OC(=O)C C39685712
CC(C)[C@@H](C(=O)NC(C)(C)C)NC(=O)[C@H]1CN(CC12CC[NH2+]CC2)C(=O)[C@@H]3CCCN3C(=O)C(F)(F)F C39685719
Cc1c(cccc1OC(=O)C)C(=O)N2C[C@@H](C3(C2)CC[NH2+]CC3)C(=O)N[C@@H](C(C)C)C(=O)NC(C)(C)C C39685818
CC(C)CC(=O)N1CCC(CC1)NC(=O)[C@@H]2CN(CC23CC[NH2+]CC3)C(=O)[C@@H]4COc5ccccc5O4 C39686290
Cc1cc(no1)c2c(c(no2)C)C(=O)N3C[C@@H](C4(C3)CC[NH2+]CC4)C(=O)N[C@H](C)Cc5ccccc5F C39687108
Cc1cc(n(n1)C(C)(C)C)C(=O)N2C[C@@H](C3(C2)CC[NH2+]CC3)C(=O)NCCNC(=O)OC(C)(C)C C39693518
Cc1cc(no1)c2c(c(no2)C)C(=O)N3C[C@@H](C4(C3)CC[NH2+]CC4)C(=O)NCc5cccc(c5)n6cccc6 C39694162
Cc1ccc(cc1)Oc2c(cccn2)C(=O)N3C[C@H](C4(C3)CC[NH2+]CC4)C(=O)NCCn5cccn5 C39694593
Cc1cc(no1)c2c(c(no2)C)C(=O)N3C[C@H](C4(C3)CC[NH2+]CC4)C(=O)NCCc5c([nH]c6c5cccc6)C C44713588
Cc1c(c2cc(ccc2[nH]1)C#N)CCNC(=O)[C@H]3CN(CC34CC[NH2+]CC4)C(=O)c5ccc(c(c5)OC)OC C44714435
Cc1c(c2cc(ccc2[nH]1)C#N)CCNC(=O)[C@@H]3CN(CC34CC[NH2+]CC4)C(=O)C5CCN(CC5)C(=O)C C44714540
Cc1cc(c2c(n1)S[C@@H]([C@@H]2N)C(=O)NCCC3=c4cc(ccc4=[NH+][C@@H]3C)OC(F)(F)F)COC C63514835
c1ccc(c(c1)C(=O)N[C@H]2CO[C@H]3[C@@H]2OC[C@@H]3n4c(nnn4)Oc5ccc6c(c5)OCO6)C(=O)[O-] C04259923
CC(C)C[C@@H](C(=O)[O-])N1C(=O)[C@H]2[C@H]3C[C@@H]([C@H]2C1=O)[C@@H]4[C@@H]3[C@H](c5c([nH]c(=O)s5)S4)c6cccnc6 C13017335
CC(C)C[C@@H](C(=O)[O-])N1C(=O)[C@H]2[C@H]3C[C@@H]([C@@H]2C1=O)[C@@H]4[C@@H]3[C@H](c5c([nH]c(=O)s5)S4)c6cccnc6 C13017340
CC(C)CN([C@@H]1CCS(=O)(=O)C1)C(=O)CSc2nc3cc(ccc3c(=O)n2CCO)C(=O)[O-] C13045934
CC[C@H](C)N([C@@H]1CCS(=O)(=O)C1)C(=O)CSc2nc3cc(ccc3c(=O)n2CCO)C(=O)[O-] C13045962
C[C@H](Cn1c(=O)c2ccc(cc2nc1SCC(=O)N3CCN(CC3)c4ncccn4)C(=O)[O-])O C13052315
Cc1ccc(c(c1)C)S(=O)(=O)N2CCN(CC2)C(=O)Cn3cnc4c(c3=O)c(c(o4)C)C(=O)[O-] C13056583
CCOc1cc(ccc1OCC(=O)N(C)C)/C=N/n2c(nnc2SCC(=O)[O-])c3ccoc3C C13078042
CCn1cc(c(=O)c2c1cc(c(c2)F)N3CCN(CC3)C(=O)c4cccc(c4)OC(F)F)C(=O)[O-] C13178808
CCn1cc(c(=O)c2c1cc(c(c2)F)N3CCN(CC3)C(=O)/C=C/c4ccccc4[N+](=O)[O-])C(=O)[O-] C13178924
CCn1cc(c(=O)c2c1cc(c(c2)F)N3CCN(CC3)C(=O)COc4ccccc4OCC)C(=O)[O-] C13179033
CCn1cc(c(=O)c2c1cc(c(c2)F)N3CCN(CC3)C(=O)c4ccc(c(c4)[N+](=O)[O-])C)C(=O)[O-] C13179188
CCn1cc(c(=O)c2c1cc(c(c2)F)N3CCN(CC3)C(=O)COc4ccc(cc4OC)C)C(=O)[O-] C13179194
COc1cccc(c1OC)C(=O)N2CCN(CC2)c3cc4c(cc3F)c(=O)c(cn4C5CC5)C(=O)[O-] C13179435
c1cc(cc(c1)F)OCC(=O)N2CCN(CC2)c3cc4c(cc3F)c(=O)c(cn4C5CC5)C(=O)[O-] C13179553
Cc1ccc(cc1[N+](=O)[O-])C(=O)N2CCN(CC2)c3cc4c(cc3F)c(=O)c(cn4C5CC5)C(=O)[O-] C13179665
Cc1c(c(n2c(n1)nc(n2)SCC(=O)N(CC(C)C)[C@@H]3CCS(=O)(=O)C3)C)CCC(=O)[O-] C13210250
CCCc1nnc(n1CC(=O)[O-])SCC(=O)N2CCN(CC2)S(=O)(=O)c3ccc(cc3)F C13219474
Cn1c(=O)c2ccc(cc2nc1SCC(=O)N(C[C@@H]3CCCO3)[C@@H]4CCS(=O)(=O)C4)C(=O)[O-] C13232396
Cc1c(c(n2c(n1)nc(n2)SCC(=O)N(Cc3ccco3)[C@@H]4CCS(=O)(=O)C4)C)CC(=O)[O-] C13238358
c1cc2c(cc1CC(=O)N3CCN(CC3)c4cc5c(cc4F)c(=O)c(cn5C6CC6)C(=O)[O-])CCO2 C13256631
COCCCn1c(=O)c2ccc(cc2nc1SCC(=O)N3CCN(CC3)S(=O)(=O)C)C(=O)[O-] C13274528
Cc1ccc(cc1)n2c(nnc2SCC(=O)N3Cc4ccccc4C[C@H]3C(=O)[O-])N5CCOCC5 C13404714
Cc1c2c(ncn(c2=O)CC(=O)N3CCN(CC3)S(=O)(=O)c4ccc(cc4)F)sc1C(=O)[O-] C13418414
Cn1ccc(n1)c2nnc(n2C[C@@H]3CCCO3)S[C@@H]4CC(=O)N(C4=O)c5cccc(c5)C(=O)[O-] C02781916
c1ccc(c(c1)CN2CCOCC2)c3ccc4n(c3=O)C[C@H]5C[C@@H]4CN(C5)C(=O)COCC(=O)[O-] C20503622
Cn1ccc(n1)c2nnc(n2C[C@H]3CCCO3)S[C@H]4CC(=O)N(C4=O)c5cccc(c5)C(=O)[O-] C22739313
C[C@H](C(=O)N(C)[C@@H]1CCS(=O)(=O)C1)Sc2c3c(nc(n2)C4CC4)n(c(nc3=O)[O-])C5CC5 C25149917
C[C@@H](C(=O)N(C)[C@@H]1CCS(=O)(=O)C1)Sc2c3c(nc(n2)C4CC4)n(c(nc3=O)[O-])C5CC5 C25149921
c1ccc(cc1)[C@H]2CC(=NN2C3=NC(=O)[C@@H](S3)CC(=O)NCC(=O)[O-])c4ccc5c(c4)OCO5 C28159429
Cc1ccc(cc1)[C@H]2CC(=NN2C3=NC(=O)[C@@H](S3)CC(=O)NCC(=O)[O-])c4ccc5c(c4)OCO5 C28159494
c1cc(sc1)[C@H]2CC(=NN2C3=NC(=O)[C@@H](S3)CC(=O)NCC(=O)[O-])c4ccc5c(c4)OCO5 C28159682
c1cc(sc1)[C@H]2CC(=NN2C3=NC(=O)[C@H](S3)CC(=O)NCC(=O)[O-])c4ccc5c(c4)OCO5 C28159684
c1cc(sc1)[C@@H]2CC(=NN2C3=NC(=O)[C@H](S3)CC(=O)NCC(=O)[O-])c4ccc5c(c4)OCO5 C28159692
Cc1cc(c(cc1C2=NN(CC2)c3ccc(cc3)S(=O)(=O)CCOS(=O)(=O)[O-])Cl)Cl C33637165
C[C@H](C(=O)[O-])O[C@H]1[C@@H]([C@@H](O[C@@H]2[C@@H]1O[C@@H](OC2)c3ccco3)Oc4ccc(cc4)C(=O)C)NC(=O)C C35057351
Cc1c(cn(n1)[C@H](C)C(=O)N[C@@H]2[C@@H]3N(C2=O)C(=C(CS3)CSc4nnnn4C)C(=O)[O-])Cl C09431508
Cc1nnc(s1)SCC2=C(N3[C@H]([C@@H](C3=O)NC(=O)COc4ccc(cc4)F)SC2)C(=O)[O-] C02805486
C=CCn1c(nnc1[S-])CC2=N[C@@H](SC2)NC(=O)C3CCN(CC3)c4ccc5nnnn5n4 C38798903
CC(C)S(=O)(=O)c1ccc(c(c1)N2CCN[C@H](C2)OC)[N-]S(=O)(=O)S(=O)(=O)c3ccccc3 C39482889
CC(C)S(=O)(=O)c1ccc(c(c1)N2CCN[C@H](C2)S(=O)(=O)C(C)C)[N-]S(=O)(=O)OC C39483069
Cc1c(c2c(=O)[nH]c(nc2o1)CSc3nnnn3[C@@H]4[C@H](N(N(C4=O)c5ccccc5)C)C)C(=O)[O-] C39693181
Cc1c(c(n(c(=O)c1C#N)C)NCc2ccc3c(c2)OCO3)/C=C/4\C(=O)N(C(=S)S4)CC(=O)[O-] C39851537
CCCOCCN1C(=O)[C@H]2[C@@H](N[C@@]([C@@H]2C1=O)(Cc3ccc(cc3)[N+](=O)[O-])C(=O)[O-])c4ccccc4OC C43218316
CCCOCCN1C(=O)[C@H]2[C@H](N[C@@]([C@@H]2C1=O)(Cc3ccc(cc3)[N+](=O)[O-])C(=O)[O-])c4ccccc4OC C43218317
CCCOc1ccc(cc1)[C@@H]2[C@H]3[C@@H](C(=O)N(C3=O)CC#C)[C@@](N2)(Cc4ccc(cc4)[N+](=O)[O-])C(=O)[O-] C43218334
Cc1cc(oc1C)[C@@H]2[C@H]3[C@@H](C(=O)N(C3=O)CCc4ccccn4)[C@@](N2)(Cc5ccc(cc5)[N+](=O)[O-])C(=O)[O-] C43218344
CC(=O)Oc1ccc(cc1)[C@H]2[C@H]3[C@@H](C(=O)N(C3=O)Cc4ccccc4)[C@@](N2)(Cc5ccccc5)C(=O)[O-] C43221209
Cc1ccccc1N2C(=O)[C@H]3[C@@H](N[C@@]([C@@H]3C2=O)(Cc4ccc(cc4)[N+](=O)[O-])C(=O)[O-])c5ccccn5 C33864422
CCn1cc(c(=O)c2c1cc(c(c2)F)N3CCN(CC3)C(=S)NC(=O)c4ccc5c(c4)OCO5)C(=O)[O-] C00720467
Cc1nnc(n1N)N=[N+]=Cc2ccc(o2)c3ccc(c(c3)C(F)(F)F)Cl C04649291
Cc1ccc[n+](c1)[C@@H]2[C@H](C(=C(NC2=O)[S-])C#N)c3ccccc3[N+](=O)[O-] C06216670
c1cc(=O)n(cc1S(=O)(=O)N2CCCC2)CC(=O)N3CCNC3=O C06540009
CS(=O)(=O)N1CCN(CC1)C(=O)CN2C(=O)C3(CCCC3)NC2=O C09952959
Cn1c(c(c(=O)n(c1=O)C)C(=O)CSc2c3cnn(c3ncn2)C)N C11676732
C[C@@H](c1ccc(cc1)n2cncn2)N(C)C(=O)Cn3ccc(=O)[nH]c3=O C14120001
C[C@@H]1CN(C[C@@H](O1)C)Cc2nc3c(n2CC(=O)N)c(=O)n(c(=O)n3C)C C12541372
Cc1cnc2c(c1N3CCN(CC3)C(=O)C)c(=O)n(c(=O)n2C)CC(=O)N C23108340
Cc1c2c(c(=O)n(nn2)CCC(=O)N[C@@H]3CCS(=O)(=O)C3)n(n1)C C28559922
Cc1c2c(c(=O)n(nn2)CCC(=O)N[C@H]3CCS(=O)(=O)C3)n(n1)C C28559924
c1c2c(cc3c1OCCO3)nnn(c2=O)CC(=O)N[C@H]4CCS(=O)(=O)C4 C28560236
CCN1CCN(C(=O)C1=O)CC(=O)NN2C(=O)C3(CCCCC3)NC2=O C32928329
Cc1cc(c2n(nc[n+]2n1)CC(=O)N/N=C/c3ccc4c(c3)OCO4)[O-] C16133980
COC1=CC=C(C2=NC(=N[C@@H]12)SCC(=O)N[C@@H]3CCSC3=O)OC C39231643
C[C@]1(CCS(=O)(=O)C1)NC(=O)CSc2nnc(o2)CN3CCCC3=O C39567768
C[C@@]1([C@H]2[C@@H]([C@@H]([NH2+]1)c3ccccn3)C(=O)N(C2=O)C4CCCCC4)C(=O)[O-] C43218626
Cc1c(c(n(n1)C)C)/C=C/C(=O)N2CCN(CC2)C(=O)C(=O)NC3CC3 C46042432
Cc1cc(n2c(n1)nc(n2)C(=O)NNC(=O)C[C@@H]3CCS(=O)(=O)C3)C C46773968
c1cc(cnc1)c2nc(on2)C3CN(C3)C(=O)CCn4ccc(=O)[nH]c4=O C49483369
CN1C(=O)C(=C([C@H](C(=O)OC)F)NC[C@@H]2CCCO2)C(=O)N(C1=O)C C54502158
Cc1nnc(o1)CNC(=O)[C@H]2CCCN(C2)C(=O)c3cn(nc3OC)C C56908941
Cc1c(c(n(n1)[C@@H]2CCS(=O)(=O)C2)C)N3CC[NH+](CC3)CC(=O)[O-] C56938979
C[C@@H]([C@H]1CCCO1)NC(=O)C2=NN(C(=O)CC2)[C@@H]3CCS(=O)(=O)C3 C46218771
CC(C)C(=O)N1CCN(CC1)CC(=O)c2c(n(c(=O)[nH]c2=O)C3CC3)N C58452301
Cc1nc(cn1CCC(=O)N2CCC(CC2)NS(=O)(=O)C)[N+](=O)[O-] C61135699
C[NH+](C)[C@H](C/N=C\1/[C@@H](C(=O)C1=O)N2CCN(CC2)C=O)c3ccccc3 C61718423
Cc1c(c(n[nH]1)C)S(=O)(=O)N2CCN(CC2)C(=O)c3nnc(o3)C C62026682
C1CN(CC(=O)N1)C(=O)C2=NC=C(C2)S(=O)(=O)N3CCNC(=O)C3 C63160924
CN1C(=O)/C(=C/N[C@@H](CC2=c3ccccc3=[NH+]C2)C(=O)[O-])/C(=O)NC1=O C63485903
C[C@H]1CN(C[C@@H](O1)C)S(=O)(=O)CCNC(=O)[C@@H]2C=CC=NC2=S C64085628
c1csc(n1)CCNC(=O)C2=NN(C(=O)CC2)[C@@H]3CCS(=O)(=O)C3 C50468651
Cc1nc(cn1C)S(=O)(=O)N2CCC(CC2)C(=O)NCc3cnn(c3)C C50605619
Cc1c(c(nc(=O)[nH]1)C)CCC(=O)N2CCN3[C@@H](C2)C(=O)N(CC3=O)C C65370045
CC(C)NC(=O)C(=O)N1CCn2c(cc(n2)C(=O)N3CCN(CC3)C)C1 C65422615
c1ccc2c(c1)c(ncn2)OCC(=O)N3CCN4[C@@H](C3)C(=O)NCC4=O C65509016
Cc1c(c(n(n1)C)C)[C@H](C)NS(=O)(=O)c2cn(c(=O)n(c2=O)C)C C65794125
Cc1nc(cn1C)S(=O)(=O)N2CCN(CC2)C(=O)C(=O)NC(C)C C66096028
c1ccc(cc1)N(CCC#N)C(=O)CCC(=O)N2CCO[C@@H](C2)C(=O)N C66623189
Cc1nc(cn1C)S(=O)(=O)NCCC(=O)N2CSC[C@@H]2C(=O)N(C)C C66648743
CN(C)C(=O)[C@H]1CSCN1C(=O)CN2C(=O)C3(CCCC3)NC2=O C66658034
Cc1c(c(n2c(n1)cc(=O)[nH]2)C)CC(=O)N3CCNC(=O)[C@@H]3CC(=O)OC C67045521
C[C@@H](C(=O)N1CCS(=O)(=O)CC1)NC(=O)[C@H]2CC(=O)N(C2)C(C)C C67277551
C[C@H](C(=O)N1CCS(=O)(=O)CC1)NC(=O)[C@@H]2CC(=O)N(C2)C(C)C C67277553
C[C@H](C(=O)N1CCS(=O)(=O)CC1)NC(=O)[C@H]2CC(=O)N(C2)C(C)C C67277555
Cc1cc(n2c(n1)c(cn2)C(=O)N[C@@H](C)C(=O)N3CCS(=O)(=O)CC3)C C67278025
Cc1cc(n2c(n1)c(cn2)C(=O)N[C@H](C)C(=O)N3CCS(=O)(=O)CC3)C C67278027
C[C@@H](C(=O)N1CCS(=O)(=O)CC1)NC(=O)[C@H]2CCCN(C2)C(=O)OC C67278208
C[C@H](C(=O)N1CCS(=O)(=O)CC1)NC(=O)[C@H]2CC(=O)N(C2)CC(C)C C67278692
CC(=O)NC[C@H]1CCCN(C1)C(=O)[C@@H]2CC(=O)N(C2)[C@@H]3CCS(=O)(=O)C3 C67363554
Cc1ccc(nc1)C2(CCN(CC2)C(=O)c3c[nH]nc3n4cnnn4)O C67654514
C[N+]1(CCc2cc(c3c4c2[C@@H]1CC[C@@]45CC[C@H]([C@](C5)(O3)OC)O)OC)C C01280245
c1cc[n+](cc1)[C@@H]2[C@@H]([C@@H](C(=O)NC2=O)C#N)c3ccc(cc3)Br C04558333
c1cc[n+](cc1)[C@H]2[C@@H]([C@@H](C(=O)NC2=O)C#N)c3ccc(cc3)Br C04558334
CC1(C(=NNC(=O)C[N+](C)(C)C)C(C1=NNC(=O)C[N+](C)(C)C)(C)C)C C01627777
C[N+]1(CCO[C@](C1)(CCc2ccc(cc2)[C@@]3(C[N+](CCO3)(C)C)O)O)C C01559967
Cc1cn(c(=O)[nH]c1=O)[C@@H]2C[C@H]([C@@H](O2)COC(=O)c3ccc[n+](c3)C)N=[N+]=[N-] C05809564
c1cc[n+](cc1)[C@@H]2[C@H]([C@H](C(=O)NC2=O)C#N)c3ccccc3Cl C13425265
COCC[N+]\1=CCN/C1=c/2\[n-]c3=CN=[N+](c3n2)Cc4ccc(cc4)Cl C20109450
C[n+]1c-2[nH]ccc(c2c(=O)n(c1=O)Cc3cccc(c3)F)N4CCN(CC4)C(=O)c5ccco5 C23108530
CCc1cccc[n+]1/C(=C(\NC)/S)/C(=O)c2ccc(cc2)N3CCCC3=O C27300619
CC[C@@]1(c2cc-3n(c(=O)c2COC1=O)Cc4c3nc5cc6c(cc5c4C[n+]7cccc(c7)CO)OCO6)O C27763164
CC[C@@]1(CC(=O)OCc2c1cc-3n(c2=O)Cc4c3nc5cc(ccc5c4C[n+]6ccccc6)C)O C29127397
Cc1ccc(cc1)/C(=N\c2[n+](c(c(s2)C#N)NC=[N+](C)C)c3ccc(cc3)OC)/Nc4ccccc4 C01805518
c1cc[n+](cc1)[C@H]2[C@@H]([C@@H](C(=O)NC2=O)C#N)c3ccc(cc3)[N+](=O)[O-] C36612659
CCOC(=O)C1CC[N+](=c2/c(=N/CC[NH+](C)C)/c(c2O)O)CC1 C37407932
CCOC(=O)[C@@H]1CCCN(C1)c2c(=[N+]3CCOCC3)c(=O)c2O C37867635
c1cc[n+](c(c1)/C=N/O)CCCCCC[n+]2ccccc2/C=N/[O-] C05945706
CCOCCC[n+]1c2c(cc(c1NC(=O)C)C#N)c(=O)n3cccc(c3n2)C C20311516
C[N+](=CNc1[nH]c(=O)c2ccn(c2n1)[C@H]3C[C@@H]([C@H](O3)CO)O)C C43771740
C[N+]1(CCCCCC1)CCNC(=O)C(=O)NCC[N+]2(CCCCCC2)C C05022288
Cc1c(n(c2c1c([n+](cn2)CCCn3cc[nH+]c3)N)c4cccnc4)C C06664568
[H]/N=C/1\C(=C\c2c(nc3n2nc(s3)C4CC4)c5ccccc5)\C(=O)N=C6[N+]1=C(CS6)C C53651291
CCOC(=O)CC1=[N+]2C(=NC(N=C2SC1)(C(F)(F)F)C(F)(F)F)O C57165716
[H]\N=C\1/C(=C/c2cc(c(c(c2)Cl)OS(=O)(=O)C)OC)/C(=O)N=C3[N+]1=C(CS3)c4ccccc4 C57228203
[H]/N=C\1/C(=C/c2cc(n(c2C)c3ccc(c(c3)Cl)OC)C)/C(=O)N=C4[N+]1=CCS4 C57270590
[H]/N=C/1\C(=C\c2ccc(cc2)O)\C(=O)N=C3[N+]1=C(CS3)c4ccccc4 C57281674
[H]\N=C\1/C(=C/c2cc(n(c2C)c3ccccc3F)C)/C(=O)N=C4[N+]1=C(CS4)C C57351869
[H]\N=C\1/C(=C/c2cc(n(c2C)c3cccc(c3)F)C)/C(=O)N=C4[N+]1=C(CS4)C C57351883
[H]/N=C/1\C(=C\c2cccn2c3ccccc3F)\C(=O)N=C4[N+]1=C(CS4)C C57351893
[H]/N=C\1/C(=C/c2cc(n(c2C)c3ccc(cc3)Br)C)/C(=O)N=C4[N+]1=CCS4 C57351968
[H]\N=C\1/C(=C/c2cc(n(c2C)Cc3ccccc3)C)/C(=O)N=C4[N+]1=C[C@@H](S4)C C57360163
[H]\N=C\1/C(=C/c2cc(n(c2C)c3ccc(cc3)C)C)/C(=O)N=C4[N+]1=C[C@@H](S4)C C57360195
Cn1c(cc(=O)n(c1=O)C)NC(=O)C[n+]2cc(n3c2CCC3)c4ccc(cc4)Cl C16995959
[H]/N=C\1/C(=C/c2cccn2Cc3ccccc3Cl)/C(=O)N=C4[N+]1=CCS4 C58292779
[H]/N=C\1/C(=C/c2cc(n(c2C)c3ccccc3Cl)C)/C(=O)N=C4[N+]1=CCS4 C58476110
Cc1c(c(on1)C)CSCC(=O)[n+]2ccccc2NC(C)C C55150366
c1cc(ccc1N2CC[N+](=c3/c(=N/CC[NH2+]CCO)/c(c3O)O)CC2)F C61719392
CC[N+](CC)(CCCN1C(=O)[C@H]2CC=C(C[C@H]2C1=O)Cl)CCO C00107352
[H]\N=C\1/C(=C/c2ccc(cc2)OCc3cc(=O)n4c(n3)sc(n4)CC)/C(=O)N=C5[N+]1=C(CS5)C C62726680
[H]\N=C\1/C(=C/c2ccc(c(c2)OC)OCc3cc(=O)n4c(n3)sc(n4)CC)/C(=O)N=C5[N+]1=CCS5 C62726709
c1ccc(cc1)CN2C(=O)C[C@H](C2=O)Nc3cccc[n+]3[C@H]4CC(=O)N(C4=O)Cc5ccccc5 C34911220
C[N+]1=C(CCC1)C(=O)CN2C(=O)[C@H](NC2=O)CC3=c4ccccc4=[NH+]C3 C63842572
c1ccc2=[NH+]CC(=c2c1)C(=O)N/N=C/[C@@H]3CCC(=[N+]4CCOCC4)S3 C63861756
CC1=c2cc(ccc2=[NH+][C@@H]1CN3CC[N+](=C4CC(=O)N(NC4)C)CC3)OC C64061483
CC1=C2N=C(C[N+]2=CCC1)CC(=O)N3CCC(=CC3)C4=c5cccnc5=[NH+]C4 C64128190
C[C@@H]1CN(C[C@@H](O1)C)C(=O)[C@H]2[C@H]([n+]3ccsc3N2)CN(C)CC4=C(N=N[C@@H]4C)C C64609504
C1C=[N+]2[C@H]3[C@H](CC(=O)NC[C@H]3N[C@H]2S1)C4=CC=C[C@@H]5C4=CC=N5 C65405483
CCN(CC[C@@H]1[NH+]=c2ccc(cc2=[NH+]1)C)C(=O)[C@@H]3CC(=O)N=C4[N+]3=CCS4 C65407064
CCN(CC[C@H]1[NH+]=c2ccc(cc2=[NH+]1)C)C(=O)[C@@H]3CC(=O)N=C4[N+]3=CCS4 C65407065
C[C@H](C(=O)NCCc1csc2[n+]1CCCN2)n3cc[nH+]c3C(C)C C65509086
C[C@H]1CCCC[C@@]12C(=O)N(C(=O)N2)CC(=O)OCC(=O)N3CCN(CC3)C(=O)C C06368352
c1cc(c(c(c1)Cl)CS(=O)(=O)c2nnc(o2)CNS(=O)(=O)[C@@H]3CCS(=O)(=O)C3)F C09029986
CN([C@H]1CCS(=O)(=O)C1)C(=O)C(=O)NC[C@@H](c2ccco2)S(=O)(=O)c3ccc4c(c3)OCCO4 C09101314
c1ccc(cc1)n2c(nnn2)SCC(=O)NC(=O)N[C@@H]3CCS(=O)(=O)C3 C09633593
CN([C@@H]1CCS(=O)(=O)C1)C(=O)Cn2c(ccc(c2=O)C(=O)N)C(F)(F)F C10911397
C[C@H](C(=O)NC(=O)NC1CC1)OC(=O)CN2C(=O)c3ccccc3S2(=O)=O C11068952
Cn1c2c(cc(n2CCOC)C(=O)N[C@@H]3CCS(=O)(=O)C3)c(=O)n(c1=O)C C11835563
Cn1c2c(cc(n2CCOC)C(=O)N[C@H]3CCS(=O)(=O)C3)c(=O)n(c1=O)C C11835564
Cc1c(c(n(n1)CC(=O)N[C@@]2(CCS(=O)(=O)C2)C)C)S(=O)(=O)N(C)Cc3ccco3 C14118114
CC(C)CN1C[C@H](CN(CC1=O)C(=O)C2=NNC(=O)CC2)OCc3ccccn3 C14746233
Cn1c(c(c(=O)n(c1=O)C)C(=O)CSc2nnnn2c3ccccc3OC)N C15227207
c1ccc2c(c1)CCN(C2)Cc3nnnn3CCCC(=O)N4CCC(=O)NCC4 C19227210
Cn1c2c(c(=O)n(c1=O)C)n(cn2)C[C@@H](CN3CCN(CC3)c4ncccn4)O C19938680
CC(=O)N1CCN(CC1)Cc2cc(=O)c(cn2CC(=O)NC[C@@H]3CCCO3)OC C20830015
C[C@@H](C(=O)c1c(n(c(=O)n(c1=O)C)C)N)Sc2nnnn2C[C@@H]3CCCO3 C21739431
C[C@H](C(=O)c1c(n(c(=O)n(c1=O)C)C)N)Sc2nnnn2C[C@H]3CCCO3 C21739434
Cn1ccnc1[C@@H](c2cc(cc(c2)OC)OC)NC(=O)Cn3ccc(=O)[nH]c3=O C22470586
CN(C)c1ccc(cc1NC(=O)C2=NN(C(=O)CC2)[C@H]3CCS(=O)(=O)C3)S(=O)(=O)N(C)C C23268859
Cc1csc(n1)CC(=O)NNC(=O)CN2C[C@H](Oc3c2cccc3)C(=O)NC C24338187
C[C@@H]1CN(CCN1C(=O)C)c2c(cc3c(c2OC)n(cc(c3=O)C(=O)Nc4cccnc4)C5CC5)F C32072632
CC[C@@H](C)[C@@H](C(=O)N1CCN(CC1)C(=O)C)NC(=O)N[C@@H]2CCS(=O)(=O)C2 C36359043
CC[C@@H](C)[C@@H](C(=O)N1CCN(CC1)C(=O)C)NC(=O)N[C@H]2CCS(=O)(=O)C2 C36359044
C=CCN1[C@@H](CCC1=O)C(=O)N2CS(=O)(=O)C[C@H]2C(=O)Nc3nncs3 C36597185
Cc1ccc(cc1)N2C(=O)/C(=C/NCCN3CCN(CC3)C(=O)C)/C(=O)NC2=S C19361250
CCn1cc(c(=O)c2c1cc3c(c2)OCO3)C(=O)N[C@@H](C(C)C)C(=O)NCCO C06760530
Cn1c(c(c(=O)n(c1=O)C)C(=O)COC(=O)Cn2cc(ccc2=O)C(F)(F)F)N C03248051
Cn1cc(cc(c1=O)NC(=O)[C@@H]2CC(=O)N(C2)c3ccc(cc3)OC)C(=O)N(C)C C38492036
c1cc[n+](c(c1)SCC(=O)NCCN2C(=O)/C(=C\c3cccnc3)/SC2=O)[O-] C39588738
c1ccc(cc1)N2C[C@@H](CC2=O)C(=O)NCCN3CCN(CC3)C(=O)c4ccc(cc4)N5C(=O)CCC5=O C39725200
c1ccc(cc1)N2C[C@H](CC2=O)C(=O)NCCN3CCN(CC3)C(=O)c4ccc(cc4)N5C(=O)CCC5=O C39725203
c1c(n(nc1C(=O)NCC2(CCOCC2)CO)[C@@H]3CCS(=O)(=O)C3)C4CC4 C40677544
CN1C(=O)[C@H]2[C@@H]([NH2+][C@@]([C@@H]2C1=O)(COCc3ccccc3)C(=O)[O-])c4ccccn4 C43212315
CCN(CC)S(=O)(=O)c1ccc(=O)n(c1)CC(=O)NCCCN2CCCC2=O C45819874
c1cnn(c1)c2ccc(cc2)CNC(=O)[C@H]3CC(=O)N(C3)[C@@H]4CCS(=O)(=O)C4 C48362199
Cc1c(cc(o1)CN(C)C(=O)CN2C(=O)[C@@]3(CCSC3)NC2=O)C(=O)OC C53240161
c1cc(c(cc1Cl)NC(=O)Cn2c(=O)c(cn(c2=O)C3CC3)C#N)n4cncn4 C23103842
Cc1nc(cn1C)S(=O)(=O)N2CCC(CC2)C(=O)O[C@H](C)C(=O)NC(=O)NC C58441458
CC[C@@H](c1ccccc1OCC(=O)N2CCCC2)NC(=O)Cn3cccnc3=O C58555290
CC[C@H](c1ccc2c(c1)OCCO2)NC(=O)C3=NN(C(=O)CC3)[C@H]4CCS(=O)(=O)C4 C59824157
CC[N+]1=c2cc3c(=[NH+]c4cc5c(cc4O3)N(C(C[C@H]5CS(=O)(=O)[O-])(C)C)CCCC(=O)[O-])cc2CCC1 C25761484
C1CCN(C1)C(=O)C2=NCC(=C2)C(=O)CS[C@@H]3NN=C(O3)C[C@@H]4CCS(=O)(=O)C4 C39936706
CCOc1ccc(cc1OC)[C@H]2N(N=C(O2)CN[C@@H]3C(=O)NC(=O)N=N3)C(=O)C C63596674
Cn1c(=O)c(nn(c1=O)c2ccccc2)c3nc(on3)C(=O)NC[C@@H]4CCCO4 C35481692
Cn1c2c(c(n1)C(=O)N3CCC[C@@H](C3)C(=O)NC4CC4)CN(CC2)C(=O)COC C35527146
Cc1cc(nc2n1nc(n2)C(F)(F)F)NC(=O)c3cn(nn3)CC(=O)N(C)C C65721347
CC(C)NC(=O)C(=O)N1CCN(CC1)C(=O)CN(CCCO)CC(F)(F)F C66501616
CCn1c(n[nH]c1=S)CNC(=O)c2cc(cn2C)S(=O)(=O)N3CCCC3 C66637176
Cn1cc(c(=O)n(c1=O)C)S(=O)(=O)NCCCc2nnc3n2CCCCC3 C66933428
c1cc(nnc1)N2CCN(CC2)C(=O)C(=O)Nc3ccc(nc3)NC(=O)C4CC4 C66999192
CC(C)C[C@]1(C[C@@H]([C@@H]([NH+]1C)c2cccnc2)C(=O)N(C)Cc3ccoc3)C(=O)[O-] C67589090
c1cc(ccc1[C@@H](C(=O)N[C@H]2[C@@H]3N(C2=O)C(=C(CS3)CSc4cn[nH]n4)C(=O)[O-])[NH3+])O C03830403
CC(C)(C)CC(=O)NCCC[C@@H](C(=O)N)NC(=O)[C@@H]1C[C@@H](CN1C(=O)CC(C)(C)C)NC(=O)Nc2cccc(c2)OC C04200907
CC(=CC(=O)NCCC[C@@H](C(=O)N)NC(=O)[C@@H]1C[C@@H](CN1C(=O)C=C(C)C)NC(=O)Nc2cccc(c2)OC)C C04200908
C[C@H]1[C@@H]([C@H]([C@H]([C@@H](O1)OC[C@@H]2[C@H]([C@@H]([C@H]([C@@H](O2)Oc3cc(c4c(=O)cc(oc4c3)c5ccc(cc5)O)O)O)O)O)O)O)O C04349417
C[C@@H]1[C@@H]([C@@H]([C@H]([C@@H](O1)OC[C@@H]2[C@H]([C@@H]([C@H]([C@@H](O2)Oc3c(=O)c4c(cc(cc4oc3c5ccc(cc5)O)O)O)O)O)O)O)O)O C04349468
C[C@H]1[C@@H]([C@@H]([C@H]([C@@H](O1)OC[C@@H]2[C@H]([C@@H]([C@H]([C@@H](O2)Oc3c(=O)c4c(cc(cc4oc3c5ccc(cc5)O)O)O)O)O)O)O)O)O C04349473
C1CCN(CC1)c2nc3c(c(n2)NC[C@H](CO)O)nc(nc3NC[C@H](CO)O)N4CCCCC4 C05605997
CC(C)(C)NC(=O)[C@@H](c1ccc(cc1)O)N(c2ccc3c(c2)OCCO3)C(=O)c4c(c(ns4)C(=O)N)N C06074574
CCC(C)(C)NC(=O)[C@@H](c1ccc(cc1)O)N(c2ccc3c(c2)OCO3)C(=O)c4c(c(ns4)C(=O)N)N C06462059
CCOC(=O)CNC(=O)[C@@H](c1ccc(cc1)O)N(c2cc(cc(c2)C)C)C(=O)c3c(c(ns3)C(=O)N)N C06546735
CCOC(=O)CNC(=O)[C@@H](c1ccc(cc1)O)N(c2ccc(cc2)C)C(=O)c3c(c(ns3)C(=O)N)N C06546751
CCOC(=O)CNC(=O)[C@H](c1ccc(cc1)O)N(c2cccc(c2)F)C(=O)c3c(c(ns3)C(=O)N)N C06547091
CCOC(=O)CNC(=O)[C@H](c1ccc(cc1)O)N(c2ccccc2)C(=O)c3c(c(ns3)C(=O)N)N C06547101
CCc1ccccc1N([C@@H](c2ccc(cc2)O)C(=O)NCC(=O)OCC)C(=O)c3c(c(ns3)C(=O)N)N C06860607
COCCNC(=O)[C@H](c1ccc(cc1)O)N(c2cccc(c2)OC)C(=O)c3c(c(ns3)C(=O)N)N C06905100
C[C@H]1CC[C@H]2[C@@]([C@]3([C@H](C[C@]4([C@@H]5CC[C@H]6[C@]7([C@]5(C[C@]4([C@@H]3C[NH+]2C1)O)O[C@@]6([C@H](CC7)OC(=O)c8cc(c(c(c8)OC)OC)OC)O)C)O)O)O)(C)O C08214963
c1ccc(c(c1)C(=O)N)NCc2c(nnn2c3c(non3)N)C(=O)N/N=C/c4ccc(cc4)O C01866694
c1ccc(c(c1)C(=O)N)NCc2c(nnn2c3c(non3)N)C(=O)N/N=C/c4cc(ccc4F)F C02450689
C/C(=N/NC(=O)c1c(n(nn1)c2c(non2)N)CNc3ccccc3C(=O)N)/c4cccc(c4)O C09307303
c1ccc(c(c1)/C=N/NC(=O)c2c(n(nn2)c3c(non3)N)CNc4ccccc4C(=O)N)F C09307668
COc1ccc(cc1)/C=N/NC(=O)c2c(n(nn2)c3c(non3)N)CNc4ccccc4C(=O)N C09307872
COc1cccc(c1)N([C@H](c2ccc(cc2)O)C(=O)NC[C@@H]3CCCO3)C(=O)c4c(c(ns4)C(=O)N)N C12474071
CCc1cc(c(cc1O[C@H]2[C@H]([C@@H]([C@@H]([C@H](O2)CO)O)O)O)O)c3c(c[nH]n3)c4ccc5c(c4)OCO5 C12655219
CCc1cc(c(cc1O[C@H]2[C@H]([C@@H]([C@@H]([C@@H](O2)CO)O)O)O)O)c3c(c[nH]n3)c4ccc5c(c4)OCO5 C08740247
CCc1cc(c(cc1O[C@@H]2[C@H]([C@@H]([C@@H]([C@@H](O2)CO)O)O)O)O)c3c(c[nH]n3)c4ccc5c(c4)OCO5 C08740246
c1ccc(cc1)N/N=C/[C@H](CO)O[C@@H](/C=N/Nc2ccccc2)n3cnc4c3nc([nH]c4=O)N C17429424
Cc1cc(cc(c1)OCc2nnc(n2N)SCC(=O)Nc3cc(cc(c3)C(=O)N)C(=O)N)C C18744310
c1cc(c(cc1C(F)(F)F)[N+](=O)[O-])NCCCNC(=O)CSc2[nH]c3c(n2)c(=O)[nH]c(n3)N C20435728
Cc1c(c(n(n1)C(C)C)C)/C=N/Nc2nnc(n2N)SCC(=O)NC3CC([NH2+]C(C3)(C)C)(C)C C20912096
CC[C@@H](C)[C@H](C(=O)NNC(=O)CSc1nnc(s1)Nc2cccc(c2)OC)NC(=O)N C21021205
CC[C@H](C)[C@H](C(=O)NNC(=O)CSc1nnc(s1)Nc2cccc(c2)OC)NC(=O)N C21021211
CCCCN(c1c(n(c(=O)[nH]c1=O)Cc2ccccc2)N)C(=O)CSc3c(c(cc(n3)N)N)C#N C21866363
c1cc(cc(c1)Cl)n2c3c(cn2)c(=O)[nH]c(n3)SCC(=O)Nc4cc(cc(c4)C(=O)N)C(=O)N C25255885
c1cc(oc1)CN([C@@H](c2ccc(cc2)O)C(=O)NC[C@@H]3CCCO3)C(=O)c4c(c(ns4)C(=O)N)N C12474123
C[C@@H]1[C@@]([C@]([C@H](O[C@@]1(Oc2ccc(cc2)O)OC(=O)c3cc(c(c(c3)O)OC)O)CO)(C)O)(C)O C38337975
CCc1cc(c(cc1O[C@@H]2[C@@H]([C@@H]([C@@H]([C@@H](O2)CO)O)O)O)O)[C@@H]3C(=CN=[NH+]3)c4ccc5c(c4)OCO5 C38545728
CCc1cc(c(cc1O[C@@H]2[C@H]([C@@H]([C@@H]([C@@H](O2)CO)O)O)O)O)[C@@H]3C(=CN=[NH+]3)c4ccc5c(c4)OCO5 C38545730
CCOc1ccc(cc1)[C@H]2[C@H](N[NH2+]N2c3c(non3)N)C(=O)N/N=C/C4=c5ccccc5=[NH+]C4 C38661858
Cc1nc(c(cc1C(=O)N/N=C/c2c(cc(cc2)O)O)C(=O)N/N=C/c3c(cc(cc3)O)O)C C03188152
c1cc(ccc1C(=O)N/N=C(\[C@@H]2C(=O)[NH+]=c3ccc(cc3=[NH+]2)Cl)/[C@@H]([C@@H](CO)O)O)[N+](=O)[O-] C40151333
c1cc(ccc1C(=O)N/N=C(\[C@@H]2C(=O)[NH+]=c3ccc(cc3=[NH+]2)Cl)/[C@H]([C@@H](CO)O)O)[N+](=O)[O-] C40151337
c1cc(ccc1C(=O)N/N=C(\[C@H]2C(=O)[NH+]=c3ccc(cc3=[NH+]2)Cl)/[C@H]([C@@H](CO)O)O)[N+](=O)[O-] C40151339
CCOc1cc(ccc1OCC(=O)Nc2ccc(cc2)C)C[NH2+]CCNC(=O)c3c(non3)N C40744507
C1CCc2c(c(c(s2)Nc3c(c(nc(n3)N4CCN(CC4)CCO)N)[N+](=O)[O-])C(=O)N)C1 C41026372
c1cc2c(cc1CNc3nc(c(c(n3)Nc4c(c5c(s4)CCC5)C(=O)N)[N+](=O)[O-])N)OCO2 C41301837
Cc1nc(c(cc1C(=O)N/N=C\c2c(cc(cc2)O)O)C(=O)N/N=C\c3c(cc(cc3)O)O)C C48523337
CCc1cc(c(cc1O[C@@H]2[C@@H]([C@@H]([C@@H]([C@@H](O2)CO)O)O)O)O)c3c(c[nH]n3)c4ccc5c(c4)OCO5 C08740245
CC(C)(C)OC(=O)N[C@@H](CC1=c2ccccc2=[NH+]C1)C(=O)OC[C@@H]3[C@@H]([C@@H]([C@@H]([C@@H](O3)O)O)O)O C63712361
CC(C)(C)OC(=O)N[C@H](CC1=c2ccccc2=[NH+]C1)C(=O)OC[C@@H]3[C@@H]([C@@H]([C@@H]([C@@H](O3)O)O)O)O C63712364
CC(C)(C)OC(=O)N[C@@H](CC1=c2ccccc2=[NH+]C1)C(=O)OC[C@H]3[C@@H]([C@@H]([C@@H]([C@@H](O3)O)O)O)O C63712365
CC(C)(C)CC(=O)NCCC[C@@H](C(=O)N)NC(=O)[C@@H]1C[C@@H](CN1C(=O)CC(C)(C)C)NC(=O)Nc2cccc(c2)SC C04200904
CC(=CC(=O)NCCC[C@@H](C(=O)N)NC(=O)[C@@H]1[C@H](CCN1C(=O)C=C(C)C)NC(=O)NCC=C)C C04201014
c1cc(ccc1/C=C/C(=O)OC[C@@H]2[C@H]([C@@H]([C@H]([C@@H](O2)Oc3c(=O)c4c(cc(cc4oc3c5ccc(c(c5)O)O)O)O)O)O)O)O C04349722
c1cc(ccc1/C=C/C(=O)OC[C@H]2[C@H]([C@H]([C@H]([C@@H](O2)Oc3c(=O)c4c(cc(cc4oc3c5ccc(c(c5)O)O)O)O)O)O)O)O C04349727
CCNP1(=NP(=NP(=NP(=N1)(NCC)NCC)(NCC)NCC)(NCC)NCC)NCC C04742127
c1ccc(c(c1)NC(=O)/C(=N\NC(=[NH2+])N)/[C@H](C#N)c2nc(cs2)c3ccc(cc3)[N+](=O)[O-])[N+](=O)[O-] C05810127
CC(C)(C)NC(=O)[C@H](c1ccc(c(c1)OC)OC)N(c2cccc(c2)O)C(=O)c3c(c(ns3)C(=O)N)N C06074836
CCOC(=O)CNC(=O)[C@@H](c1c[nH]c2c1cccc2)N(c3ccccc3)C(=O)c4c(c(ns4)C(=O)N)N C06546600
CCOC(=O)CNC(=O)[C@@H](c1ccc(cc1)O)N(c2cc(ccc2C)C)C(=O)c3c(c(ns3)C(=O)N)N C06546737
CCOC(=O)CNC(=O)[C@H](c1ccc(cc1)O)N(c2cccc(c2)C)C(=O)c3c(c(ns3)C(=O)N)N C06547088
CCc1ccc(cc1)N([C@@H](c2ccc(cc2)O)C(=O)NCC(=O)OCC)C(=O)c3c(c(ns3)C(=O)N)N C06822019
CCc1ccc(cc1)N([C@H](c2ccc(cc2)O)C(=O)NCC(=O)OCC)C(=O)c3c(c(ns3)C(=O)N)N C06822172
CCc1ccccc1N([C@H](c2ccc(cc2)O)C(=O)NCC(=O)OCC)C(=O)c3c(c(ns3)C(=O)N)N C06860686
COCCNC(=O)[C@@H](c1ccc(cc1)O)N(Cc2ccco2)C(=O)c3c(c(ns3)C(=O)N)N C06904978
C[C@]12CC=C(C=C1CC[C@H]3[C@H]2[C@H](C[C@@]4([C@H]3CC[C@]4(C(=O)CO)O)C)O)NOCC(=O)N[C@@H](Cc5c[nH]cn5)C(=O)OC C01832542
c1ccc(c(c1)C(=O)N)NCc2c(nnn2c3c(non3)N)C(=O)N/N=C/c4c(cccc4Cl)F C02450858
CCOc1ccc(cc1)/C=N/NC(=O)c2c(n(nn2)c3c(non3)N)CNc4ccccc4C(=O)N C02447423
C/C(=N\NC(=O)c1c(n(nn1)c2c(non2)N)CNc3ccccc3C(=O)N)/CCc4ccccc4 C09234747
c1ccc2c(c1)c(c[nH]2)/C=N/NC(=O)c3c(n(nn3)c4c(non4)N)CNc5ccccc5C(=O)N C09308168
COc1ccccc1N([C@H](c2ccc(cc2)O)C(=O)NC[C@H]3CCCO3)C(=O)c4c(c(ns4)C(=O)N)N C12474063
COc1cccc(c1)N([C@@H](c2ccc(cc2)O)C(=O)NC[C@@H]3CCCO3)C(=O)c4c(c(ns4)C(=O)N)N C12474077
c1cc(ccc1[C@H](C(=O)NC2CCCC2)N(c3ccc4c(c3)OCO4)C(=O)c5c(c(ns5)C(=O)N)N)O C12474240
C1CCC(C1)NC(=O)NC(=O)CSc2nnc(n2N)SCC(=O)NC(=O)NC3CCCC3 C13129876
C/C(=C\c1ccco1)/C=N/NC(=O)c2c(n(nn2)c3c(non3)N)CNc4ccccc4C(=O)N C13788351
c1cc(ccc1C=NNc2nc(nc(n2)NN=Cc3ccc(cc3)Cl)NC(CO)(CO)CO)Cl C16400453
C=CCc1cccc(c1O)/C=N/Nc2[nH]nc(n2)SCC(=O)Nc3nnc(s3)SCC(=O)N C20832711
CC(=O)Nc1ccccc1NC(=O)CSc2nnc(n2N)N/N=C/c3c4ccccc4ccc3O C20916862
CC(=O)Nc1ccccc1NC(=O)CCSc2nnc(n2N)N/N=C/c3c4ccccc4ccc3O C20916867
CC1(CC(CC([NH2+]1)(C)C)NC(=O)CSc2nnc(n2N)N/N=C/c3cc(c(c(c3)OC)OC)OC)C C20920316
Cc1cc(oc-2cc(=[NH+]C(=O)[C@H](CCCC[NH3+])NC(=O)[C@H](C)NC(=O)[C@H](C)NC(=O)C)ccc12)O C25667458
CCOCCCN([C@H](c1ccc(c(c1)OC)O)C(=O)NC2CCCC2)C(=O)c3c(c(ns3)C(=O)N)N C06600099
C[C@@H]1[C@@]([C@]([C@@H](O[C@@]1(Oc2ccc(cc2)O)OC(=O)c3cc(c(c(c3)O)OC)O)CO)(C)O)(C)O C38337973
C[C@H]1[C@@]([C@]([C@@H](O[C@@]1(Oc2ccc(cc2)O)OC(=O)c3cc(c(c(c3)O)OC)O)CO)(C)O)(C)O C38337974
C[C@H]1[C@@]([C@]([C@H](O[C@@]1(Oc2ccc(cc2)O)OC(=O)c3cc(c(c(c3)O)OC)O)CO)(C)O)(C)O C38337976
c1c(ccc(c1)/C=C(/c2nn(c(c2C#N)N)CCO)\C#N)/C=C(/c3nn(c(c3C#N)N)CCO)\C#N C08442622
Cc1cc(nc(n1)N/C(=N/C(=O)CS[C@@H]2N[NH2+]NN2C)/NCCc3c[nH]c4c3cc(cc4)Cl)C C39313498
Cc1cc(nc(n1)N/C(=N/C(=O)CS[C@H]2N[NH2+]NN2C)/NCCc3c[nH]c4c3cc(cc4)Cl)C C39313499
Cc1cc(nc(n1)N/C(=N/C(=O)CS[C@H]2NC(=[NH+]N2)N)/NCCc3c[nH]c4c3cc(cc4)Cl)C C39355717
C[C@@H]1CCCC[NH+]1Cc2c(nnn2c3c(non3)N)C(=O)N/N=C\c4ccc(c(c4)OC)OCC(=O)N C33881690
C[C@H]1CCCC[NH+]1Cc2c(nnn2c3c(non3)N)C(=O)N/N=C\c4ccc(c(c4)OC)OCC(=O)N C33881691
c1cc(cc(c1)/C=N\NC(=O)c2cc(cc(c2)[N+](=O)[O-])N)/C=N/NC(=O)c3cc(cc(c3)[N+](=O)[O-])N C32600966
c1cc2c(cc1CNc3nc(c(c(n3)Nc4c(c5c(s4)CCCC5)C(=O)N)[N+](=O)[O-])N)OCO2 C41026380
c1ccc(c(c1)C(=O)N)NCc2c(nnn2c3c(non3)N)C(=O)N/N=C/c4cc(ccc4O)Cl C01868949
Cc1c2c([nH]n1)ncc(n2)c3cc(c(nc3c4ccoc4C)N)OC[C@H](CC5=c6ccccc6=[NH+][C@@H]5C#N)[NH3+] C52569920
C[C@H]1CC=C(C(=O)N1CC(=O)NCc2ccc3c(c2)c([nH][nH+]3)N)NS(=O)(=O)c4ccc5c(c4)CCO5 C52603629
Cc1c(ccc([nH+]1)N)CNC(=O)[C@@H]2C=CCn3n2c(=O)n(c3=O)[C@@H](C[NH2+]C4CCCCC4)C(=O)OC C13489372
Cc1c(ccc([nH+]1)N)CNC(=O)[C@H]2C=CCn3n2c(=O)n(c3=O)[C@H](C[NH2+]C4CCCCC4)C(=O)OC C13489373
Cc1c(ccc([nH+]1)N)CNC(=O)[C@H]2C=CCn3n2c(=O)n(c3=O)[C@@H](C[NH2+]C4CCCCC4)C(=O)OC C13489374
c1cc(ccc1NC(=O)CSc2nnc(n2N)N/N=C/c3ccc(cc3O)O)OC(F)(F)F C20292338
Cc1c(c(n(n1)CCO)C)/C=N/Nc2[nH]nc(n2)SCC(=O)NC3CC([NH2+]C(C3)(C)C)(C)C C59888292
Cc1c(c(=O)n(n1C)c2ccccc2)N3C(=O)/C(=C/c4ccc(c(c4C(=O)[O-])OC)OC)/SC3=S C01907897
CC(C)[C@H](C(=O)[O-])n1c(nnc1SCC(=O)N2c3ccccc3NC(=O)C2(C)C)c4cccs4 C13271813
C[C@H](C(=O)[O-])Oc1ccccc1/C=C/2\C(=O)N(C(=S)S2)NC(=O)c3ccccc3Br C16910280
Cc1cc(c(n1c2ccc(cc2)Oc3ccc(cn3)[N+](=O)[O-])C)/C=C/4\C(=NC(=S)N(C4=O)CC=C)[O-] C09264485
Cc1c(c(=O)n(n1C)c2ccccc2)N3[C@H](C(=C(C3=O)[O-])C(=O)c4ccccc4)c5ccc(cc5)[N+](=O)[O-] C08921526
Cc1c(sc(n1)N2[C@H](C(=C(C2=O)[O-])C(=O)c3cccc(c3)OC)c4cccc(c4)[N+](=O)[O-])C(=O)OC C08895378
CCOc1cc(ccc1OCC=C)[C@@H]2C(=C(C(=O)N2c3nc(c(s3)C(=O)C)C)[O-])C(=O)c4ccncc4 C33382321
c1cc(c(cc1[C@@H]2C(=C(C(=O)N2CCCn3ccnc3)[O-])C(=O)c4ccc5c(c4)OCO5)Cl)Cl C33515299
c1cc(cc(c1)Br)[C@H]2C(=C(C(=O)N2CCCn3ccnc3)[O-])C(=O)c4ccc5c(c4)OCO5 C33515302
Cc1c(c(n(c(=O)c1C#N)C)N2CCC[C@@H](C2)C)/C=C/3\C(=O)N(C(=S)S3)CCCCCC(=O)[O-] C33812080
CCOc1cc(ccc1OCCC(C)C)[C@@H]2C(=C(C(=O)N2c3nnc(s3)C)[O-])C(=O)c4ccc(o4)C C34918038
Cc1ccc(cc1)[C@H]2C(=C(C(=O)N2c3nc(c(s3)C(=O)OC)C)[O-])C(=O)c4ccc5c(c4)OCCO5 C16741450
CCOC(=O)c1c(nc(s1)N2[C@@H](C(=C(C2=O)[O-])C(=O)c3ccc4c(c3)OCCO4)c5cccs5)C C35019937
C=CCN1c2ccccc2[C@]3(C1=O)C(=C(C(=O)N3C[C@@H]4CCCO4)[O-])C(=O)c5ccc6c(c5)OCCO6 C35315996
CCOc1cc(ccc1OCC=C)[C@@H]2C(=C(C(=O)N2c3nnc(s3)C)[O-])C(=O)/C=C/c4ccccc4 C35421184
CCOc1ccc(cc1OC)[C@H]2C(=C(C(=O)N2c3nnc(s3)C)[O-])C(=O)c4c(n5cccc(c5n4)C)C C35483826
Cc1c(sc(n1)C)C(=O)C2=C(C(=O)N([C@H]2c3ccccc3OC)c4nc(c(s4)C(=O)OC)C)[O-] C35565782
Cc1c(sc(n1)C)C(=O)C2=C(C(=O)N([C@H]2c3ccc(c(c3)OC)OCC=C)CCc4ccccc4)[O-] C35568101
Cc1c(sc(n1)N2[C@H](C(=C(C2=O)[O-])C(=O)c3ccc(cc3)OCC(C)C)c4cccnc4)C(=O)OC C09192796
Cc1cc(no1)N2[C@@H](C(=C(C2=O)[O-])C(=O)c3ccc(cc3)Br)c4cccc(c4OC)OC C09462927
Cc1cccc(c1)n2c3c(c(n2)c4ccccc4)[C@H](SCC(=O)N3CC(=O)[O-])c5ccc6c(c5)OCO6 C37263909
CCn1c(c(c(c(c1=O)C#N)C)/C=C/2\C(=O)N(C(=S)S2)CCCCCC(=O)[O-])N3CCC(CC3)C C33813448
Cc1c(n2ccccc2n1)C(=O)C3=C(C(=O)N([C@@H]3c4ccc(cc4)F)c5nc(c(s5)C(=O)OC)C)[O-] C33813812
CCOc1cc(ccc1O)[C@H]2C(=C(C(=O)N2C[C@H]3CCCO3)[O-])C(=O)c4ccc(cc4)Br C38241579
CCCCOc1ccc(cc1OC)[C@H]2C(=C(C(=O)N2C[C@H]3CCCO3)[O-])C(=O)c4ccc5c(c4)OCCO5 C38256576
CN1[C@@H]2[C@H](N=C1Oc3ccc(cc3OC)/C=C/c4cc(nc(n4)[O-])C(F)(F)F)N(C(=O)N(C2=O)C)C C39780152
CCOc1ccc(cc1OC)[C@@H]2C(=C(C(=O)N2c3cc(on3)C)[O-])C(=O)c4cc5cccc(c5o4)OC C39848727
CCCCn1c(c(c(c(c1=O)C#N)C)/C=C/2\C(=O)N(C(=S)S2)CCC(=O)[O-])NCc3ccccc3 C39851753
CCn1c(c(c(c(c1=O)C#N)C)/C=C\2/C(=O)N(C(=S)S2)CCCC(=O)[O-])N3C[C@@H](C[C@H](C3)C)C C39989794
CCn1c(c(c(c(c1=O)C#N)C)/C=C\2/C(=O)N(C(=S)S2)CCCCCC(=O)[O-])N3C[C@@H](C[C@H](C3)C)C C39989795
CCOc1ccc(cc1OC)[C@H]2C(=C(C(=O)N2c3nnc(s3)SCC)[O-])C(=O)c4ccc(o4)C C39999593
CCSc1nnc(s1)N2[C@H](C(=C(C2=O)[O-])C(=O)c3ccc4c(c3)OCCO4)c5ccc(cc5)F C40000399
CCOc1ccc(cc1OC)[C@@H]2C(=C(C(=O)N2c3nccs3)[O-])C(=O)c4c(nc5n4cccc5C)C C40003285
CCCOc1ccc(cc1)[C@@H]2C(=C(C(=O)N2CCN3CCOCC3)[O-])C(=O)c4c(nc5n4cccc5C)C C40003785
COc1ccc(cc1[C@H]2C(=C(C(=O)N2CCCO)[O-])C(=O)c3cccc(c3)OCC=C)Br C40054619
CCCOc1ccc(cc1OCC)[C@H]2C(=C(C(=O)N2CCO)[O-])C(=O)c3ccc(cc3)Br C40077013
C[C@H]1Cc2cc(ccc2O1)C(=O)C3=C(C(=O)N([C@@H]3c4ccc(cc4)Br)CCOCCO)[O-] C40094902
CC[C@H](C)n1c(c(c(c(c1=O)C#N)C)C(=O)CCN2C(=O)/C(=C/c3ccc(cc3)F)/SC2=S)[O-] C40522662
CC[C@@H](C)n1c(c(c(c(c1=O)C#N)C)C(=O)CCN2C(=O)/C(=C/c3ccc(cc3)OC)/SC2=S)[O-] C40522677
CCOc1cc(ccc1O)[C@@H]2c3c(nc(s3)[O-])S[C@H]4[C@@H]2C(=O)N(C4=O)c5ccc(cc5)[N+](=O)[O-] C47145994
Cc1cc(c(n1c2ccc(cc2)N3CCOCC3)C)/C=C\4/C(=NC(=S)N(C4=O)c5ccccc5F)[O-] C59087299
CCOc1cc(c(cc1O)Br)/C=C\2/C(=NC(=O)N(C2=O)c3ccc(cc3)Br)[O-] C59198252
CCOc1cc(cc(c1OCC#N)CC=C)/C=C/2\C(=NC(=O)N(C2=O)c3ccc(cc3)Br)[O-] C59198269
Cc1ccc(cc1)C(=O)N[C@]2(C3=C(N=C4N(C3=NC2=O)C[C@@H](S4)CBr)[O-])C(F)(F)F C59255264
Cc1ccc(cc1)C(=O)N[C@]2(C3=C(N=C4N(C3=NC2=O)C[C@H](S4)CBr)[O-])C(F)(F)F C59255268
CCOc1cc(cc(c1O)Br)/C=C\2/C(=NC(=O)N(C2=O)c3ccc(cc3)Br)[O-] C38161103
Cc1cc(c(n1c2ccc(cc2)N(C)C)C)/C=C\3/C(=NC(=O)N(C3=O)c4ccc(cc4)Br)[O-] C33343660
COc1ccccc1OCCCn2cc(c3c2cccc3)/C=C/4\C(=NC(=O)N(C4=O)Cc5ccco5)[O-] C09011720
CC1=C2C(=NC(=NC2=O)CSc3nnc(n3Cc4ccco4)c5ccccc5OC)S[C@H]1C(=O)[O-] C39944514
CC(C)(C)OC(=O)N1CCC2(CC1)C[C@H](N(C2)C(=O)OCC3c4ccccc4-c5c3cccc5)C(=O)[O-] C51943382
c1ccc(cc1)/C=C\2/C(=O)N(C(=S)S2)[C@@H]3CC(=O)N(C3=O)CCC(=O)[O-] C01797065
CC(=O)N1CCN(CC1)c2cc3c(cc2[N+](=O)[O-])c(=O)c(cn3C4CC4)C(=O)[O-] C04732955
CCc1ccc2c(c1)/C(=C/3\C(=O)N(C(=S)S3)CCS(=O)(=O)[O-])/C(=O)N2 C05552917
CCN1C(=O)/C(=C/2\C=Cc3ccccc3N2CCCS(=O)(=O)[O-])/OC1=S C03667857
c1cc(sc1)S(=O)(=O)Nc2ccc3n(c2=O)C[C@H]4C[C@@H]3CN(C4)C(=O)COCC(=O)[O-] C04150071
c1ccc2c(c1)C[C@@H](N(C2)C(=O)CCn3cnc4ccccc4c3=O)C(=O)[O-] C02340330
CCn1c(c(cn1)Cl)C(=O)N[C@@H]2[C@@H]3N(C2=O)C(=C(CS3)COC(=O)C)C(=O)[O-] C08815632
C/C(=C\1/C(=O)N(C(=S)S1)CCS(=O)(=O)[O-])/c2ccc(cc2)[N+](=O)[O-] C08821615
c1cc(oc1)C(=O)N2CCN(CC2)c3cc4c(cc3F)c(=O)c(cn4C5CC5)C(=O)[O-] C01243340
Cc1c(c2c(o1)ncn(c2=O)CC(=O)N(C)[C@@H]3CCS(=O)(=O)C3)C(=O)[O-] C13056748
Cc1c(c2c(o1)ncn(c2=O)[C@H](C)C(=O)N(C)[C@@H]3CCS(=O)(=O)C3)C(=O)[O-] C13057696
Cc1c(c2c(o1)ncn(c2=O)[C@@H](C)C(=O)N(C)[C@H]3CCS(=O)(=O)C3)C(=O)[O-] C13057698
Cc1c(c(n(n1)[C@@H]2CCS(=O)(=O)C2)C)/C=C\3/C(=O)N(C(=S)S3)CC(=O)[O-] C13079738
Cc1c(c(n(n1)[C@H]2CCS(=O)(=O)C2)C)/C=C\3/C(=O)N(C(=S)S3)CC(=O)[O-] C13079739
COc1ccc(cc1OC)C(=O)N2CCN(CC2)c3cc4c(cc3F)c(=O)c(cn4C5CC5)C(=O)[O-] C13179415
C[C@@H](C(=O)[O-])n1c(=O)c2ccccc2nc1SCC(=O)N(C)CC(=O)N3CCOCC3 C13233621
COc1cc(c(cc1OC)NC(=O)CSc2nnc(o2)[C@@H]3CCS(=O)(=O)C3)C(=O)[O-] C13273487
COc1cc(c(cc1OC)NC(=O)CSc2nnc(o2)[C@H]3CCS(=O)(=O)C3)C(=O)[O-] C13273488
CC(C)CN([C@@H]1CCS(=O)(=O)C1)C(=O)Cn2cc(cc(c2=O)C(=O)[O-])[N+](=O)[O-] C13316849
Cn1c(nnc1SCC(=O)N2Cc3ccccc3C[C@@H]2C(=O)[O-])C(F)(F)F C13394617
c1ccc(cc1)n2cnnc2SCC(=O)N3Cc4ccccc4C[C@@H]3C(=O)[O-] C13411584
Cc1cc(n2c(n1)nnc2SCC(=O)N3Cc4ccccc4C[C@@H]3C(=O)[O-])C C13416845
Cc1c(c(on1)C)S(=O)(=O)N2CCC(CC2)C(=O)N3CCC(CC3)C(=O)[O-] C13425659
CC(=O)OCC1=C(N2[C@H]([C@H](C2=O)NC(=O)Cn3ccc(n3)C(F)(F)F)SC1)C(=O)[O-] C13847964
Cc1c(c(n(n1)C)C)C(=O)N[C@@H]2[C@H]3N(C2=O)C(=C(CS3)CSc4nnc(s4)C)C(=O)[O-] C02782829
Cc1c2c(c3cc(ccc3n1)S(=O)(=O)[O-])C(=O)N(C2=O)c4c(nn(c4C)C)C C14947209
C[C@@H](C(=O)[O-])N1C(=O)[C@@H]2[C@@H]3C[C@H]([C@@H]2C1=O)[C@@H]4[C@@H]3N=NN4c5ccc(cc5)[N+](=O)[O-] C15276368
CCn1cc(c(n1)C(=O)N[C@@H]2[C@@H]3N(C2=O)C(=C(CS3)COC(=O)C)C(=O)[O-])Cl C16193269
CC(=O)OCC1=C(N2[C@@H]([C@@H](C2=O)NC(=O)c3ccn(n3)C(F)F)SC1)C(=O)[O-] C17090534
CC(=O)OC[C@]1([C@@H](N2[C@@H](S1(=O)=O)/C(=C\c3ccccn3)/C2=O)C(=O)[O-])C C26161589
C[C@H]1CN(C[C@@H](O1)C)S(=O)(=O)N2CCN(CC2)C(=O)c3ccc(nn3)[O-] C29712222
CCOc1cc(ccc1OCC(=O)N(C)C)/C=N/n2c(c(nnc2=S)C)[O-] C06685067
C1CS(=O)(=O)C[C@@H]1N2C(=O)CCC(=N2)/C(=N/c3nnc(s3)C4CC4)/[O-] C09490990
CC(C)[C@H](C(=O)[O-])N1[C@H](Nc2ccccc2C1=O)SCC(=O)[C@@H]3C=CC=N3 C39647018
CN1[C@H]2[C@H](C(=O)N(C1=O)C)N(C(=N2)SCc3[n-]nnn3)Cc4ccccc4 C39964896
C[C@H]1C(=O)N(c2cc(ccc2O1)c3csc(n3)CCOC)[C@H](C)C(=O)[O-] C40608709
c1ccc2c(c1)C[C@@H](N(C2)C(=O)COc3ccc4c(c3)c(=O)n5c(n4)CCC5)C(=O)[O-] C43746867
CC(=O)OCC1=C(N2[C@H]([C@H](C2=O)NC(=O)Cn3cc(c(=O)c(c3)Cl)Cl)SC1)C(=O)[O-] C44709914
Cc1c(c(n(n1)[C@H]2CCS(=O)(=O)C2)C)N3CCN(CC3)C(=O)c4ccc(nn4)[O-] C56936135
COCCc1nc2c(c(cs2)C(=O)[O-])c(=O)n1CC(=O)NC[C@H]3CCCO3 C40692894
CS[C@@H]1C(=C(C(=O)N1C[C@H]2CCCO2)CC(=O)[O-])C(=O)c3cccnc3 C62716421
CS[C@@H]1C(=C(C(=O)N1C[C@@H]2CCCO2)CC(=O)[O-])C(=O)c3ccncc3 C62716423
CCOC(=O)CS[C@H]1NN=C(S1)/N=C(/C2=C3C(=NC=NC3=O)O[C@@H]2C)\[O-] C39781143
CN(C)C(=O)COc1ccccc1/C=C\2/C(=O)N(C(=S)S2)CC(=O)[O-] C63454126
COc1ccc(cc1)/C=C\2/C(=O)N(C(=S)S2)[C@@H]3CC(=O)N(C3=O)CC(=O)[O-] C15051206
CN(C)S(=O)(=O)/N=C(/c1cnc2ccc(cn2c1=O)Br)\[O-] C66519918
c1c(cn2c(n1)nc(n2)/C(=N/S(=O)(=O)N3CCCC3)/[O-])Br C66520040
CS(=O)(=O)c1c(cc(cc1F)/N=C(/CN2CCS(=O)(=O)CC2)\[O-])F C66552248
CC(=O)N[C@H](CC(=O)N([C@H]1CC(=NC1=O)[O-])C2CC2)c3c(cccc3F)F C66644078
Cc1c(nnn1c2ccc3c(c2)OCCO3)C(=O)N([C@@H]4CC(=NC4=O)[O-])C5CC5 C67271625
CC(C)(C)CC(=O)N[C@H]1C[C@@H]2C(=O)N[C@H]3CCN([C@@H]3C(=O)N2C1)C(=O)c4cccn4C C03839287
Cn1cccc1C(=O)N2CCN([C@H](C2)C(=O)N[C@H]3CCCNC3=O)C(=O)c4cccs4 C05413950
c1cc(sc1)C(=O)N2CCN([C@@H](C2)C(=O)N[C@H]3CCCNC3=O)C(=O)c4cnccn4 C05434144
Cc1c(c(n(n1)C(F)F)C)S(=O)(=O)Nc2cnn(c2C(=O)Nc3cnn(c3C)C)C C02804353
CCn1cc(c(n1)C)S(=O)(=O)N2CCC[C@@H](C2)C(=O)Nc3cn(nc3C(=O)NC)C C02806888
CN(C)C(=O)C1=C2N(C(=O)[C@H](S2)CC(=O)OC)C(=C([C@H]1c3cccc(c3)OC)C#N)N C03770098
CCCn1c2c(c(=O)[nH]c1=O)[C@@H](C3=C(N2)COC3=O)c4cc(c(c(c4)OC)OC)OC C09222798
c1cc(ccc1n2c(c3c(n2)CS(=O)(=O)C3)NC(=O)C(=O)N4CCC(CC4)C(=O)N)Cl C10033788
CCOc1cccc(c1O)[C@@H]2[C@@H]3[C@H](C(=O)N(C3=O)c4ccccc4OC)[C@]([NH2+]2)(C)C(=O)[O-] C15276150
Cn1c2c(c(=O)[nH]c1=O)n(c(n2)N3CCN(CC3)CCO)CCSc4ncccn4 C20441854
C[C@@H](C(=O)c1c(n(c(=O)n(c1=O)C)C)N)Sc2nnc(o2)[C@H]3COc4ccccc4O3 C26436162
CC[C@@]1(C(=O)N(C(=O)N1)NC(=O)Cn2cc(ccc2=O)S(=O)(=O)N(CC)CC)C C27439834
c1ccn(c(=O)c1)[C@@H](C(=O)c2ccc(cc2)F)C(=O)N3CCC(CC3)C(=O)NCCO C27902661
c1cc2n(c(=O)c1)C[C@H]3C[C@@H]2CN(C3)C(=O)Nc4c(nns4)C(=O)NCCCn5ccnc5 C33436082
CC(C)(C)N1C(=O)[C@H]2[C@@H]([NH2+][C@@]([C@@H]2C1=O)(COCc3ccccc3)C(=O)[O-])c4ccco4 C33493027
Cc1ccc2nc(c(c(=O)n2c1)/C=C/3\C(=O)N(C(=S)S3)[C@@H]4CCS(=O)(=O)C4)NCCO C33723929
CCCCN1C(=O)[C@H]2[C@H]([NH2+][C@@]([C@@H]2C1=O)([C@@H](C)O)C(=O)[O-])c3ccc(cc3)Br C34262060
C[C@H]([C@@]1([C@@H]2[C@@H]([C@@H]([NH2+]1)c3ccc4c(c3)OCCO4)C(=O)N(C2=O)Cc5ccccc5)C(=O)[O-])O C34388766
C[C@H]([C@]1([C@@H]2[C@@H]([C@@H]([NH2+]1)c3ccc4c(c3)OCCO4)C(=O)N(C2=O)Cc5ccccc5)C(=O)[O-])O C34388768
Cc1cccc[n+]1[C@@H]2[C@H](C(=C(N[C@@]2(c3ccccc3)O)C(C#N)C#N)C#N)c4ccc(cc4)[N+](=O)[O-] C35102906
CCOc1ccc(cc1)[C@@H]2[C@H]([C@@](NC(=C2C#N)C(C#N)C#N)(C3CC3)O)[n+]4ccc(cc4)C C36020204
CCOc1ccc(cc1)[C@@H]2[C@@H]([C@@](NC(=C2C#N)C(C#N)C#N)(C3CC3)O)[n+]4ccccc4C C39315533
CCOc1ccc(cc1)[C@@H]2[C@H]([C@@](NC(=C2C#N)C(C#N)C#N)(C3CC3)O)[n+]4ccccc4C C39315535
Cc1cc[n+](cc1)[C@@H]2[C@@H](C(=C(N[C@@]2(C3CC3)O)C(C#N)C#N)C#N)c4cc(cc(c4OC)Cl)Cl C39315537
c1ccc(cc1)OS(=O)(=O)N(C(=O)[C@H]2C[C@@H](C3=[N+]2Cc4ccccc4N3)c5ccccc5O)[O-] C39545736
CC(C)S(=O)(=O)N(C(=O)[C@H]1C[C@H](C2=[N+]1Cc3ccccc3N2)c4ccccc4O)[O-] C39545920
c1cc(c(=O)[nH]c1)C(=O)N[C@H]2N/C(=C\C(=O)N3CCN(CC3)c4ncccn4)/CS2 C39590295
COc1ccc(cc1OC)C(=O)N2C[C@H](C3(C2)CC[NH2+]CC3)C(=O)NC4CCC(CC4)C(=O)[O-] C39657895
Cn1cccc1C(=O)N2C[C@@H](C3(C2)CC[NH2+]CC3)C(=O)N[C@@H](CC(=O)[O-])c4ccccc4 C39682465
c1ccc(cc1)[C@H](CC(=O)[O-])NC(=O)[C@@H]2CN(CC23CC[NH2+]CC3)C(=O)c4cccnc4 C39682494
C[C@H](CNc1c(c(=O)n2ccccc2n1)/C=C\3/C(=O)N(C(=S)S3)[C@@H]4CCS(=O)(=O)C4)O C40007696
Cc1cc(oc1C)[C@H]2[C@H]3[C@@H](C(=O)N(C3=O)C/C=C\c4ccccc4)[C@@]([NH2+]2)(CO)C(=O)[O-] C33672494
C#CCCN1C(=O)[C@H]2[C@@H]([NH2+][C@@]([C@@H]2C1=O)(CO)C(=O)[O-])c3cc(cc(c3Cl)Cl)Cl C33918628
c1cc(oc1CN2C(=O)[C@H]3[C@@H]([NH2+][C@@H]([C@@H]3C2=O)C(=O)[O-])c4ccc(s4)Br)[N+](=O)[O-] C33924927
CS(=O)(=O)CCN1C(=O)[C@H]2[C@H]([NH2+][C@@H]([C@@H]2C1=O)C(=O)[O-])c3cc(cc(c3Cl)Cl)Cl C33928525
CCCCN1C(=O)[C@H]2[C@@H]([NH2+][C@@]([C@@H]2C1=O)(CO)C(=O)[O-])c3ccc(cc3)Br C43221001
CCc1ccc(cc1)N2C(=O)[C@H]3[C@@H]([NH2+][C@@]([C@@H]3C2=O)(CO)C(=O)[O-])c4ccc5c(c4)OCCO5 C33931124
C[C@H]([C@@]1([C@@H]2[C@@H]([C@@H]([NH2+]1)c3cc4ccccc4o3)C(=O)N(C2=O)Cc5ccccc5)C(=O)[O-])O C43221057
Cn1cccc(c1=O)C(=O)N2CCC(CC2)CNC(=O)C(=O)Nc3cc(ccc3C#N)Cl C43942680
CC(C)NC(=O)C(=O)NNC(=O)C1CCN(CC1)S(=O)(=O)c2cc(ccc2F)F C45457612
c1ccc2c(c1)ccc(n2)C(=O)NNC(=O)C3=NN(C(=O)CC3)[C@H]4CCS(=O)(=O)C4 C45574421
C[C@H](C(=O)NC(=O)NCC(F)(F)F)Sc1nnc(n1C)[C@H]2CCS(=O)(=O)C2 C45901756
CSc1c(cccn1)C(=O)N2CCC(CC2)CNC(=O)C(=O)N[C@@H]3CCSC3=O C49523561
C[C@@H](C(=O)N1CCNC1=O)OC(=O)c2cccnc2S[C@@H](C)C(=O)N3CCNC3=O C29995202
C[C@@]12CCC(=O)N1c3ccccc3C(=O)N2CCCC(=O)N4CCC5(CC4)C(=O)NC(=O)N5 C59290422
Cc1nnc(o1)CN2CCN(CC2)C(=O)CSc3nnc(n3N)c4ccc(cc4)Cl C59795173
C[C@@H](C(=O)N[C@H](C(C)C)C(=O)[O-])N1C(=O)[C@@]2([C@H]3C(=c4cc(ccc4=[NH+]3)OC)CCN2C1=O)C C63372230
C[C@@H](C(=O)[O-])NC(=O)[C@H](C(C)C)N1C(=O)[C@@]2([C@@H]3C(=c4ccccc4=[NH+]3)CCN2C1=O)C C63374900
CC(=O)N[C@@]1([C@H]2[C@@H](NC1=O)N(C(=NC2=O)[O-])CCC3=c4cc(ccc4=[NH+]C3)F)C(F)(F)F C63472971
Cc1c(c(=O)[nH]c(=O)[nH]1)S(=O)(=O)N2CCN(CC2)C(=O)[C@@H]3C=C(N=N3)c4cccs4 C63561418
Cc1c(c(nn1C)C(=O)N[C@@H]2[C@H]3N(C2=O)C(=C(CS3)CSc4nnc(s4)C)C(=O)[O-])[N+](=O)[O-] C09201556
CCn1cc(c(=O)c2c1cc(c(c2)F)N3CCN(CC3)C(=O)c4ccncc4)C(=O)[O-] C00794063
CC(C)c1ccc(cc1)N2C(=O)[C@@H](C(=O)N=C2S)/C=N/[C@@H](CC[S@](=O)C)C(=O)[O-] C09312198
Cc1c(cnn1CC(=O)N[C@H]2[C@H]3N(C2=O)C(=C(CS3)COC(=O)C)C(=O)[O-])Cl C09431526
Cc1c(cn(n1)CC(=O)N[C@@H]2[C@@H]3N(C2=O)C(=C(CS3)COC(=O)C)C(=O)[O-])Br C09431532
Cc1c(c(n2c(n1)nc(n2)SCC(=O)N(C)[C@@H]3CCS(=O)(=O)C3)C)CC(=O)[O-] C13034061
Cc1c(c(n2c(n1)nc(n2)SCC(=O)N[C@H]3CCS(=O)(=O)C3)C)CCC(=O)[O-] C13034727
c1ccc2c(c1)C[C@H](N(C2)C(=O)CSc3nnc(o3)[C@@H]4CCS(=O)(=O)C4)C(=O)[O-] C13036060
Cc1c(c(n(n1)[C@H]2CCS(=O)(=O)C2)C)/C=C\3/C(=O)N(C(=S)S3)CCC(=O)[O-] C13079725
C[C@@H](C(=O)N[C@@H]1[C@H]2N(C1=O)C(=C(CS2)CSc3nnnn3C)C(=O)[O-])n4cc(cn4)Cl C13145012
Cc1c(c(n2c(n1)nc(n2)S[C@H](C)C(=O)N[C@H]3CCS(=O)(=O)C3)C)CC(=O)[O-] C13234390
Cc1c(c(n(n1)C)C(=O)N[C@@H]2[C@@H]3N(C2=O)C(=C(CS3)COC(=O)C)C(=O)[O-])[N+](=O)[O-] C13640292
Cc1nnc(s1)SCC2=C(N3[C@H]([C@H](C3=O)NC(=O)c4cnn(c4)C)SC2)C(=O)[O-] C02784103
Cc1nnc(s1)SCC2=C(N3[C@@H]([C@H](C3=O)NC(=O)c4cnn(c4)C)SC2)C(=O)[O-] C02784104
Cc1c(cn(n1)C)C(=O)N[C@@H]2[C@@H]3N(C2=O)C(=C(CS3)CSc4nnc(s4)C)C(=O)[O-] C02782648
COc1cc(cc(c1OC)OC)[C@@H]2c3cc4c(c(c3C[C@H]5[C@H]2C(=O)OC5)OS(=O)(=O)[O-])OCO4 C16943447
CC(=O)OCC1=C(N2[C@H]([C@H](C2=O)NC(=O)c3c(cnn3C)[N+](=O)[O-])SC1)C(=O)[O-] C17094363
CC(=O)OCC1=C(N2[C@H]([C@@H](C2=O)NC(=O)c3c(cnn3C)[N+](=O)[O-])SC1)C(=O)[O-] C17094365
CC(=O)OCC1=C(N2[C@@H]([C@@H](C2=O)NC(=O)c3c(cnn3C)[N+](=O)[O-])SC1)C(=O)[O-] C17094366
Cc1c(c(n(n1)C(F)F)C)C(=O)N[C@@H]2[C@H]3N(C2=O)C(=C(CS3)COC(=O)C)C(=O)[O-] C19640115
Cc1cc(nn1CC(=O)N[C@@H]2[C@H]3N(C2=O)C(=C(CS3)COC(=O)C)C(=O)[O-])C(F)F C19640141
c1ccc2c(c1)ccc([n+]2CCCS(=O)(=O)[O-])/C=C/3\C=Cc4ccccc4N3CCCS(=O)(=O)[O-] C20806145
Cc1c(c(n(n1)CC(=O)N[C@@H]2[C@H]3N(C2=O)C(=C(CS3)CSc4nnnn4C)C(=O)[O-])C)Cl C02730962
c1ccn2c(c1)nc(c(c2=O)/C=C\3/C(=O)N(C(=S)S3)CCC(=O)[O-])N4CCN(CC4)CCO C16732635
COc1cc(cc(c1OC)OC)/C=C/2\C(=O)N(C(=S)S2)CCS(=O)(=O)[O-] C27533512
c1ccnc(c1)/C=C/2\[C@@H]3N(C2=O)C(=C(CS3(=O)=O)/C=C/c4cccc[n+]4[O-])C(=O)[O-] C27984630
c1ccn2c(c1)nc(c(c2=O)/C=C/3\C(=O)N(C(=S)S3)CC(=O)[O-])N4CCN(CC4)CCO C33446955
CCN(CC)C(=O)Cn1c(=O)c2c(c(sc2n(c1=O)CC(=O)N(C)C)C(=O)[O-])C C34779122
c1cc(ccc1c2ccnc3c2C=C[C@@H]4[C@H]3[NH+]=CC=C4c5ccc(cc5)S(=O)(=O)[O-])S(=O)(=O)[O-] C35193826
C[C@H](C(=O)N[C@@H]1[C@@H]2N(C1=O)C(=C(CS2)CSc3nnnn3C)C(=O)[O-])n4cc(cn4)Cl C09355862
CC(=O)OCC1=C(N2[C@@H]([C@@H](C2=O)NC(=O)CSc3ccncc3)SC1)C(=O)[O-] C03830511
Cc1c(c(=O)n(n1C)c2ccccc2)n3cc(c(=O)c4c3c(c(c(c4)F)N5CCC[C@@H](C5)O)F)C(=O)[O-] C10013959
Cc1cc(n(n1)CC(=O)N[C@@H]2[C@@H]3N(C2=O)C(=C(CS3)CSc4nnc(s4)C)C(=O)[O-])C C02731543
Cc1cc(n(n1)CC(=O)N[C@@H]2[C@H]3N(C2=O)C(=C(CS3)CSc4nnc(s4)C)C(=O)[O-])C C02731545
Cc1cc(n(n1)CC(=O)N[C@H]2[C@H]3N(C2=O)C(=C(CS3)CSc4nnc(s4)C)C(=O)[O-])C C02731544
CCn1cc(c(=O)c2c1cc(c(c2)F)N3CCN(CC3)C(=O)CSc4nnc(s4)C)C(=O)[O-] C39557459
CC1=C2C(=NC(=NC2=O)CSc3nnc(n3C)[C@@H]4CCS(=O)(=O)C4)S[C@@H]1C(=O)[O-] C39653389
COc1c(ccnc1C[S@@](=O)C2=N[C@H]3C=CC(=CC3=N2)OC(F)F)OS(=O)(=O)[O-] C39937003
CS(=O)(=O)CCN1C(=O)[C@H]2[C@@H](N[C@@]([C@@H]2C1=O)(Cc3ccccc3)C(=O)[O-])c4ccccc4C#N C33889871
c1ccc(cc1)C[C@]2([C@@H]3[C@@H]([C@@H](N2)c4nccs4)C(=O)N(C3=O)CCc5ccccn5)C(=O)[O-] C33905845
c1ccc2c(c1)[n+](c(o2)/C=C\C=C/3\N(c4ccccc4O3)CCC(=O)[O-])CCC(=O)[O-] C44710092
c1ccc2c(c1)[n+](c(o2)/C=C\C=C\3/N(c4ccccc4O3)CCC(=O)[O-])CCC(=O)[O-] C44710094
C[C@]1([C@@H](N2[C@H](S1(=O)=O)CC2=O)C(=O)[O-])Cn3ccc(c3n4cccc4)n5cccc5 C44830142
C[C@]1([C@@H](N2[C@@H](S1(=O)=O)CC2=O)C(=O)[O-])Cn3ccc(c3n4cccc4)n5cccc5 C48047558
C[C@@H](C(=O)[O-])N1C(=O)C[C@@H](C1=O)N2C(=O)/C(=C/c3ccc(c(c3)OC)OC)/SC2=S C15051302
C1CN(CCN1[C@@H]2C3=NC=NC3=NC=N2)[C@@H](C4=C5C=CC(=C[C@@H]5N=C4)Br)C(=O)[O-] C63823693
C1CN(CCN1[C@H]2C3=NC=NC3=NC=N2)[C@@H](C4=C5C=CC(=C[C@@H]5N=C4)Br)C(=O)[O-] C63823694
C1CN(CCN1[C@@H]2C3=NC=NC3=NC=N2)[C@H](C4=C5C=CC(=C[C@@H]5N=C4)Br)C(=O)[O-] C63823697
CN1C(=O)C2(Cc3cc(ccc3N4[C@H]2CCC4)/C=C/5\C(=O)N=C(N(C5=O)CCOC)[O-])C(=O)N(C1=O)C C09302980
CN\1CC(=N/C1=N\C(=O)CN2c3cc(ccc3N4CCCC[C@H]4C2=O)S(=O)(=O)N(C)C)[O-] C65304910
CC(=O)N1CCC(CC1)C(=O)N2CCN3[C@H](C2)C(=O)NCC3=O C04260124
COC1=C[C@]2(C[C@@](C1)(C[NH+](C2)CC(=O)[O-])[N+](=O)[O-])[N+](=O)[O-] C04548220
Cn1c(cc(=O)n(c1=O)C)NNc2cc(=O)n(c(=O)n2C)C C03177935
C[C@]1(C[C@H](C(=O)O1)C2(OCCO2)C)Cn3ccc(=O)[nH]c3=O C01590969
C1[C@@H](C=CS1(=O)=O)NC(=O)N[C@H]2CS(=O)(=O)C=C2 C05224746
C1CN(CCN1)S(=O)(=O)CCC(=O)N2CCN(CC2)C=O C19621760
C[N+](C)(CCCNC(=O)c1c(c2c([nH]c1=O)CCCC2)[O-])CC=C C05885721
C1CN(CCN1C(=O)/C=C/2\C(=O)NC(=O)S2)C(=O)/C=C\3/C(=O)NC(=O)S3 C16996172
CN1C(=O)C(=CN[C@H]2CCS(=O)(=O)C2)C(=O)N(C1=O)C C31433804
c1c(c(=O)n2c(n1)SCC2)C(=O)N3CCC(CC3)O C35117971
c1cc(=O)[nH]cc1C(=O)N(CCO)[C@@H]2CCS(=O)(=O)C2 C37499737
C1C[C@@H]([C@H](C1)O)[NH+](CC(=O)[O-])[C@@H]2CCS(=O)(=O)C2 C37690791
C1CC(=O)N[C@@H]1C(=O)N2CCC(CC2)c3nnc(o3)C4CC4 C38904549
c1ccc(cc1)c2c3c(cc/[n+](=c\4/[nH]c(n[nH]4)[S-])/c3=O)nc5n2ncn5 C40372825
CN([C@@H]1CCS(=O)(=O)C1)C(=O)N2CC[NH+](CC2)CC(=O)[O-] C40591445
C[C@@H]1CCC[C@@](C1)(C(=O)[O-])NC(=O)[C@@H]2C[C@@H](C[NH2+]2)OC C41036562
Cn1cnnc1CNC(=O)CS[C@@H]2CCS(=O)(=O)C2 C42497075
CN(C[C@@H](COC)O)C(=O)c1cnc2n(c1=O)CCS2 C42504115
CC[NH+]1CCC(CC1)N(C)C(=O)N2C[C@H](C[C@H]2C(=O)[O-])O C42690337
C[C@](CCOC)(C(=O)[O-])[NH2+]C[C@@H]1CCS(=O)(=O)C1 C45023591
c1cc2c(cc1C=O)[n+](=O)c(c(n2[O-])N)C3=N[C@@H]4C=CC=C[C@@H]4S3 C48547922
CN(C)C(=O)CN1CCN(CC1)C(=O)CNC(=O)OC C49084992
CCc1c(c(on1)C)C(=O)N2CC[NH+](CC2)[C@H](C)C(=O)[O-] C51639690
C[C@@H](C(=O)[O-])[NH+]1CCN(CC1)c2c3cnn(c3ncn2)C C51659174
C[C@@H]1CN(CCO1)C(=O)N2CC[NH+](CC2)[C@@H](C)C(=O)[O-] C51660694
C[C@@H](C(=O)[O-])[NH+]1CCN(CC1)C(=O)N2CCC[C@@H](C2)CO C51661516
C[C@@H](C(=O)[O-])[NH+]1CCN(CC1)C(=O)N(CCOC)C2CC2 C51661761
C[C@@H](C(=O)[O-])[NH+]1CCN(CC1)C(=O)N(CCC#N)C(C)C C51661937
CN([C@H]1CCS(=O)(=O)C1)[C@@H]2CS(=O)(=O)C[C@@H]2N C54493073
CC(C)(C(=O)[O-])N1C(=O)C2(CC[NH+](CC2)CC=C)NC1=O C57843633
C[C@H](C(=O)[O-])N1C(=O)C2(CC[NH+](CC2)C(C)C)NC1=O C57844304
CC(C)[C@@H](C(=O)[O-])[NH+]1CCC2(CC1)C(=O)N(C(=O)N2)C C57849299
CC(=O)C(=C(N)N1CCN(CC1)C(=O)[C@@H]2CCCO2)C(=O)C C00528159
CCN(CCC#N)C(=O)N1CCC[NH+](CC1)CC(=O)[O-] C61146089
C[C@H](C(=O)[O-])N(C)C(=O)N1CCN(CC1)CC[NH+](C)C C61654324
Cn1cc(c(=O)n(c1=O)C)S(=O)(=O)N2CC[C@H](C2)O C61707129
C[NH+](C)CCC/N=C\1/[C@@H](C(=O)C1=O)N2CCN(CC2)CCC#N C61719527
CCn1cc[nH+]c(c1=O)N(CC(=O)[O-])[C@@H]2CCS(=O)(=O)C2 C61755589
C[C@H](C(=O)[O-])[NH+]1CCN(CC1)C(=O)N(C)CCCOC C62051710
C[C@@](C1CC1)(C(=O)[O-])NC(=O)N2CCn3cc[nH+]c3C2 C62328465
C[C@@]1(CC[NH2+]C1)C(=O)N(CC(=O)[O-])[C@@H]2CCS(=O)(=O)C2 C62898444
CCc1c(c([nH]c1C(=O)/C(=C(\NC)/[S-])/[n+]2ccc(cc2)N(C)C)C)C(=O)C C63440476
CN1c2c(c(=O)n(cn2)CC(=O)OCC(=O)C3=NC=CC3)CN1 C64009104
C[C@@H]1CCC(=[N+]1c2ccc(c(c2)/C(=N/c3[nH]ncn3)/[O-])Cl)C C64070024
Cc1c2c(nc(n(c2=O)CC(=O)N[C@@H]3CCS(=O)(=O)C3)C)on1 C64960613
Cc1c(c2c(o1)CCCC2=O)C(=O)N3CCN4[C@H](C3)C(=O)NCC4=O C65375480
Cc1c(cnc(n1)C2CC2)C(=O)N3CCN4CCNC(=O)[C@@H]4C3 C65403475
Cn1c2c(cn1)c(=O)[nH]c(n2)CN(C)CC(=O)N(C)C C54417816
Cc1c(c(n(n1)C)C)C(=O)N2CCN3CCNC(=O)[C@@H]3C2 C65433267
CN(C)C(=O)[C@H]1CSCN1C(=O)c2ccc(=O)[nH]c2 C66657718
C[C@]1(CCC(=O)O1)C(=O)C[n+]2cccc(c2)C(=O)N C01820261
c1ccc(cc1)[C@H]2[C@H](C(=O)NC(=O)[C@@H]2[n+]3ccccc3)C#N C04126296
CC1=C([C@@H](C(=C(O1)N)C(=O)C)c2ccc[n+](c2)C)C#N C02765416
CCCn1c2c(c(=O)[nH]c1=O)n(cn2)CC[N+](C)(C)CCC C01696341
Cn1c2c(c(=O)n(c1=O)C)[nH]c(n2)[n+]3ccc(cc3)N C01498135
Cc1cccc(c1NC(=O)[C@H]2c3cccc[n+]3CC(=O)N2C)C C04961988
CC1(O[C@@H]2[C@H]3C[C@@H]([C@@H]2O1)n4cnc5c4[n+](cnc5N)C3)C C05080479
Cc1cn(c(=O)[nH]c1=O)CC[n+]2ccc(cc2)C=C C01762432
c1ccc2c(c1)n(c(=O)s2)C[N+](CCO)(CCO)CCO C00407622
Cc1n(n(c(=O)[n+]1C(=S)NC)c2ccccc2)C C05748696
C[N+]12CCC3=C[C@H]([C@@H]([C@@H]([C@H]31)c4cc5c(cc4C2)OCO5)O)O C00517126
CC[NH+](CC)C[C@H](Cn1cnc2c1ncnc2[N+](C)(C)C)O C06382465
C[C@@H](C(=O)NC1(CCCCC1)C#N)[N+]23CCN(CC2)CC3 C06651727
c1ccc2c(c1)c(=O)[nH]c(n2)C[n+]3cccc(c3)C(=O)N C07717013
CN(C)c1cc[n+](cc1)Cc2[nH]c(=O)c3ccccc3n2 C07749026
Cn1c2c(=O)[nH]c(=O)n(c2nc1[n+]3ccccc3)C C13207337
c1ccc(cc1)[C@H]2[C@@H](C(=O)NC(=O)[C@H]2[n+]3ccccc3)C#N C13425260
Cc1c(sc[n+]1Cc2cnc([nH]c2=O)C)CCO C13520371
CC(=O)N1CCN(CC1)[C@@H]2[C@H]([C@@H]([C@H]3CO[C@@H]2O3)[NH3+])O C20463689
CN1CC[N+](=CNc2nc(cc(n2)OC)OC)CC1 C24631788
C[N+](C)(C)c1ccc(cc1)[C@@H](O)P(=O)(OC)OC C26957853
Cc1ccc(c(n1)N)C[n+]2csc(c2C)[C@H](CO)O C29125925
CN([C@@H]1CCS(=O)(=O)C1)C(=O)C(=O)NCC[NH3+] C36869364
CN([C@H]1CCS(=O)(=O)C1)C(=O)C(=O)NCC[NH3+] C36869365
CN(C)C(=O)CN(C)C(=O)C(=O)N1CCC[NH2+]CC1 C37271916
C[N+](=CNc1nc2nccc(n2n1)c3ccccn3)C C20218906
C[C@H]1[C@@H](CC(=[N+]1CCOC)C)C(=O)CSc2nc[nH]n2 C38810609
C[C@H]1[C@H](CC(=[N+]1CCOC)C)C(=O)CSc2nc[nH]n2 C38810611
CN1C(=O)C2=NC3=c4ccccc4=[NH+][C@@H]3NC2=[N+](C1=O)C C39210324
CC[C@@H]1N[N+](=C(S1)N)CC(=O)C2=c3ccccc3=[NH+]C2 C40034092
CN1CC[N+](=c2/c(=N/CCC[NH+](C)C)/c(c2O)O)CC1 C44916817
CCCCn1c(c(c(c(c1=O)C#N)C)C=O)N=[N+]=N C45022123
C[C@@H](C(=O)NC(=O)NC(C)C)[N+](C)(C)C1CCCC1 C15457976
C[C@@H](C(=O)N(C)C)NC(=O)C(=O)N1CCC[NH2+]CC1 C49104889
Cc1c(n(c2c1c([n+](cn2)Cc3ccncc3)N)CCO)C C09422211
C[C@H](C(=O)[O-])[NH+]1CCN(CC1)C(=O)N2CCC[C@@H](C2)[NH3+] C51661651
C[C@@H](C(=O)[O-])[NH+]1CCN(CC1)C(=O)N2CCC[C@H](C2)[NH3+] C51661653
C[C@@H](C(=O)[O-])[NH+]1CCN(CC1)C(=O)N2CC[C@@H](C2)[NH3+] C51662125
C[C@@H](C(=O)[O-])[NH+]1CCN(CC1)C(=O)[C@H](CCOC)[NH3+] C52810454
c1cc[n+](cc1)c2c(sc(=O)[nH]2)/C=N/NC(=O)N C13757341
[H]/N=C/1\C(=C\c2c[nH]c3c2cccc3)\C(=O)N=C4[N+]1=C[C@@H](S4)C C57360140
[H]\N=C\1/C(=C/c2ccc(o2)C)/C(=O)N=C3[N+]1=C[C@@H](S3)C C57360252
CCn1cc[nH+]c1CN2CCN(CC2)Cc3[nH]cc[n+]3CC C60339997
Cn1c2ccccc2[n+](c1C3=C(N4CCCC[C@@H]4C3=O)N)C C12637898
C1CS(=O)(=O)C[C@@]1(C[NH3+])N2CCS(=O)CC2 C62962622
C[C@@](C[NH+]1CC[C@@H](C1)N2CCOCC2)(C(=O)[O-])[NH3+] C62982850
C[N+]1=C2C(=C3NC(=NN3CN2)[C@@H]4C(=CN=N4)[N+](=O)[O-])C=N1 C39443114
CCOC(=O)[C@@H]1C(=O)[NH+]=c2cc3c(=[N+](C(=O)N3C)C)cc2N1 C63457852
CSC1=N[NH+]=c2[n+]1c3c(=C4C=CC=C[C@H]4N3)nn2 C64670934
CC(C)Nc1cccc[n+]1C(=O)[C@@H]2CC(=O)N(C2)C(C)C C56351587
C1C[C@@H]2C(=O)N3CC[C@@H](C[C@H]3C(=O)N2C1)NC(=O)CSCC(=O)[O-] C03839755
c1cc(cc(c1)F)[C@H]2N(C(=O)CS2(=O)=O)NC(=O)c3ccncc3 C05812954
COC(=O)CC[C@@H](C(=O)[O-])N1[C@H](c2cccc3c2c(ccc3)C1=O)O C06734850
COC(=O)CC[C@H](C(=O)[O-])N1[C@H](c2cccc3c2c(ccc3)C1=O)O C06734853
C[C@@H](CS(=O)(=O)N1CCNCC1)C(=O)N2CCN(CC2)C C19621734
C[C@H](C(=O)[O-])N1C(=O)[C@](NC1=O)(C)c2ccc3c(c2)OCCO3 C21959339
C[C@H]1[C@@H](C(=O)N(N1C)c2ccccc2)[NH+](C)CS(=O)(=O)[O-] C21983532
c1cc(ccc1N/N=C/2\C(=O)N=C3C=CC=CN3C2=O)S(=O)(=O)[O-] C25503364
CC(C)(C(=O)[O-])NC(=O)CSc1c(n2ccsc2n1)C=O C31948624
CC[C@@H](C(=O)[O-])NC(=O)[C@H](C)n1cnc2c(c1=O)cc(s2)C C33520570
CS(=O)(=O)N1CCC[C@@H](C1)C(=O)N2CCN(CC2)CCO C35199719
CC[C@]1(C(=O)N(C(=O)N1)CC(=O)N2CSC[C@H]2C(=O)[O-])C C36979281
Cc1c(sc(=O)[nH]1)S(=O)(=O)N2C[C@H](C[C@@H]2C(=O)[O-])OC C36983531
CS(=O)(=O)N1CCC[C@@H](C1)C(=O)NC2(CCCC2)C(=O)[O-] C37419457
Cc1csc(=O)n1CCCC(=O)N2C[C@H](C[C@H]2C(=O)[O-])O C37449574
CC(C)n1cnnc1SCC(=O)N2C[C@@H](C[C@@H]2C(=O)[O-])O C37449869
CC1CCC(CC1)(C(=O)[O-])NS(=O)(=O)[C@@H]2CCS(=O)(=O)C2 C37463793
CNC(=O)c1cc(cn1C)S(=O)(=O)N2CSC[C@@H]2C(=O)[O-] C37465402
c1cc(c(=O)[nH]c1)C(=O)N(CC(=O)[O-])[C@@H]2CCS(=O)(=O)C2 C37582147
Cc1c(c(n[nH]1)C)C(=O)N(CC(=O)[O-])[C@H]2CCS(=O)(=O)C2 C37582364
C[C@H](C(=O)[O-])N1[C@H](Nc2ccccc2C1=O)SCC(=O)[C@@H]3C=CC=N3 C39639603
C1CS(=O)(=O)C[C@H]1SCC(=O)N2C[C@H](C[C@H]2C(=O)[O-])O C40393866
COC(=O)c1c(ccs1)S(=O)(=O)N2C[C@@H](C[C@H]2C(=O)[O-])O C40396345
c1csc(n1)NC(=O)N(CC(=O)[O-])[C@H]2CCS(=O)(=O)C2 C40524075
c1csc(n1)CNS(=O)(=O)c2cnn(c2)CCC(=O)[O-] C41013076
Cc1c(c(on1)C)S(=O)(=O)N[C@@]2(CCC[C@H](C2)C)C(=O)[O-] C41034936
CS(=O)(=O)N1CCC(CC1)C(=O)N[C@@]2(CCSC2)C(=O)[O-] C43509071
CS(=O)(=O)N1CCC(CC1)C(=O)N[C@]2(CCSC2)C(=O)[O-] C43509074
CC(C)n1cnnc1SCC(=O)N[C@]2(CCSC2)C(=O)[O-] C43509083
CS(=O)(=O)N1CCCC[C@@H]1C(=O)N[C@@]2(CCSC2)C(=O)[O-] C43509106
c1csc(c1n2cnnn2)C(=O)N[C@]3(CCSC3)C(=O)[O-] C43509869
c1cc(c(cc1F)C(=O)N[C@]2(CCSC2)C(=O)[O-])[N+](=O)[O-] C43511116
Cc1c(c(n(n1)C)C)S(=O)(=O)N[C@@]2(CCSC2)C(=O)[O-] C43511505
c1cc(oc1)/C=C\2/C(=O)N(C(=S)S2)CCCC(=O)NCC(=O)[O-] C15040280
CCc1nnc(s1)/N=C(/C(=O)N[C@H]2CCS(=O)(=O)C2)\[O-] C48717992
CCCn1cc(nc1C)S(=O)(=O)N2C[C@@H](C[C@H]2C(=O)[O-])O C50265550
C[C@](C1CC1)(C(=O)[O-])NS(=O)(=O)C2CCS(=O)(=O)CC2 C50351104
CC(C)c1ncc(c(n1)C(=O)N2C[C@H](C[C@H]2C(=O)[O-])O)Cl C50364002
CO[C@H]1C[C@@H](N(C1)C(=O)NC[C@@H]2CCS(=O)(=O)C2)C(=O)[O-] C50604083
C[C@]12CCC(=O)N1[C@H](CS2)C(=O)N[C@@H](CCOC)C(=O)[O-] C52784267
COC(=O)C1CCN(CC1)S(=O)(=O)N[C@@H](C2CC2)C(=O)[O-] C54505338
Cc1ccc(cc1C)N2C(=O)C[C@H](C2=O)SC[C@H](C(=O)[O-])NC(=O)C C16899615
CC(=O)N[C@@H](CS[C@@H]1CC(=O)N(C1=O)c2cccc(c2)F)C(=O)[O-] C16899874
C1COC[C@@H]1CNC(=O)N(CC(=O)[O-])[C@H]2CCS(=O)(=O)C2 C61147927
C[C@](C1CC1)(C(=O)[O-])NC(=O)N2CCN(CC2)S(=O)(=O)C C62084628
C[C@H]1CCCC[C@]1(C(=O)[O-])NS(=O)(=O)CCS(=O)(=O)C C63142637
Cc1ccc(cc1)N2C(=O)C[C@H](C2=O)SC[C@@H](C(=O)[O-])NC(=O)C C16899598
CC(=O)N[C@H](CS[C@H]1CC(=O)N(C1=O)c2ccc(cc2)Br)C(=O)[O-] C16899989
c1ccc(c(c1)CN2CC(=O)N3CC[C@H](C[C@H]3C2=O)O)n4ccnc4 C65398283
Cc1c(c(=O)n([nH]1)[C@@H]2CCS(=O)(=O)C2)C3=C(/C(=C\4/C(=NN(C4=O)[C@@H]5CCS(=O)(=O)C5)C)/C3=O)[O-] C66323664
CCCCN1C(=O)C(=O)C2=C(O[C@]3([C@]21C(c4c3cccc4)(O)O)O)C C02192799
CC[C@H](C)n1c(c(c(=O)[nH]c1=S)[C@@H]2c3c(cnc(c3O)C)CO2)O C00490785
Cc1c(cco1)c2nnc(n2N)S[C@H]3CCCCNC3=O C10469687
Cc1cc2c(c(=O)n1CCO)[C@H](C(=C(O2)N)C#N)c3ccncc3 C04305881
C[C@@]1(CCS(=O)(=O)C1)NC(=O)CSc2nnc(s2)N C15156204
c1cc(cc(c1)[N+](=O)[O-])c2c(cn[nH]2)/C=C(\C#N)/C(=S)N C35516590
C[NH+]1CC[C@@H](C1)C(=O)NC2(CCC2)c3[nH]cc(n3)C(=O)[O-] C37758647
Cc1c(c(=O)n(nc1C(=O)NN)c2ccc(cc2)F)C#N C01075791
C[C@@H](CN1CC2=C(C1=O)[C@@H](NC(=O)N2C)c3ccc(cc3)O)O C36678966
c1cc(ccc1C(=O)CSC2=N[C@@H]3C(=N2)C(=O)NC(=N3)N)Cl C39697681
C=CCOc1ccc(cc1)[C@@H]2CC(=O)NC3=NC(=NC(=O)[C@H]23)N C39969985
CCn1c(c(c(=O)[nH]c1=O)C(=O)CN2CCc3ccccc3C2)N C40463416
CCn1c(c(c(=O)[nH]c1=O)C(=O)CN2c3ccccc3C[C@@H]2C)N C40463428
Cc1ccc(c(c1)O)c2cc([nH]n2)C(=O)N[C@@H]3CCS(=O)(=O)C3 C38184188
Cn1c(nnc1SCC(=O)NC2(CCCCC2)C#N)N C42349860
Cc1cc(oc1C(=O)NNC(=O)C(=O)NC(C)C)Br C44350090
C[C@H](c1[n-]nnn1)[NH2+][C@H]2c3cc(c(cc3NC2=O)F)Br C44926731
Cc1cc(c(o1)C)C(=O)NNC(=O)c2c(c(n[nH]2)C)Br C48910709
Cc1c(c(n(n1)C)Cl)/C=C/C(=O)NNC(=O)NC(C)C C49468357
CO[C@@H]1CCC[C@@H]1NS(=O)(=O)c2c(nc3n2cccc3)N C50661694
Cc1ccc(cc1)c2[nH]c(=S)n(n2)CN3CCO[C@H](C3)C(=O)N C50927176
Cc1cc(nc(n1)N)N2CCC(CC2)NC(=O)c3c(ncs3)C C50955038
CC1(C(=O)N(C(=O)N1)CCC(=O)N[C@@H]2CCCC[C@H]2O)C C51993439
c1cc2c(cc1NC=C3C(=O)NC(=S)NC3=O)OC(O2)(F)F C52536780
c1ccc(c(c1)NC=C2C(=O)NC(=S)NC2=O)N3CCCC3=O C52536790
Cc1ccc(o1)c2nc(cs2)CC(=O)NNC(=O)NC C56377187
Cc1c2c([nH]n1)NC(=O)CS[C@@H]2c3cc(c(c(c3)OC)O)OC C20898793
c1cc(ccc1N2C[C@@H](CC2=O)C(=O)NCc3nnc(s3)N)F C20202366
c1ccc2c(c1)/C(=N\NC(=S)N[C@H]3CCS(=O)(=O)C3)/C(=O)N2 C06231293
c1ccc(cc1)N2C(=O)/C(=C/Nc3cccc(c3)O)/C(=O)NC2=O C06230975
CCN1CC(=C(N1)C)[C@@H]2C(=C(OC3=C2[C@@H](N=N3)C)N)C#N C39706131
Cc1csc(n1)SCc2nc(c3cnn(c3n2)C)NN C63084341
C1C[C@H]2C(=C3C(=NC(=NC3=O)CSc4nc([nH]n4)N)S2)C1 C39934400
Cc1c(c([nH]c1C(=O)N[C@H]2CCCNC2=O)C)C(=O)OC C58225263
CN1C2=C(CN1)[C@H](CCC2)NC(=O)c3cc4c([nH]c3=O)CCCC4=O C64246178
CC1=C2[C@@H](CC(=O)N[C@H]2N=N1)c3ccc(cc3)OCC(=O)N C64679492
CC(C)(C(=O)Nc1ccc(cn1)N2CCCC2)NC(=O)NC C64862984
C[C@H](c1ccc2c(c1)NC(=O)CO2)NC(=O)c3cc(c[nH]3)C(=O)C C46072797
c1ccc(c(c1)CNC(=O)N[C@@H]2CCCCNC2=O)n3cccn3 C65416400
Cc1c(c(n[nH]1)C)NC(=O)NC[C@H](C)N2C[C@H](O[C@H](C2)C)C C65458529
Cc1c(c(n[nH]1)C)NC(=O)NC[C@H](C)N2C[C@H](O[C@@H](C2)C)C C65458539
COc1cc2cc([nH]c2c(c1)OC)C(=O)N3CC[C@H](C3)C(=O)N C53893869
Cn1c2c(cn1)[C@@H](CCC2)NC(=O)N3CCC[C@@H](C3)CCC(=O)N C66120911
C[C@@H]1CN(CCO1)C2CCN(CC2)C(=O)C3CCC(CC3)NC(=O)N C66396249
CC(C)[C@H]1C(=O)NCCN1CC(=O)NC(=O)NC2CCCC2 C66500294
Cc1ccsc1C(=O)NNC(=O)NCc2c(noc2C)C C67065664
c1ccc(cc1)[C@@H](C(=O)NC(=O)N)N2CCN(CC2)C(=O)C3CC3 C15481537
c1cc(ncc1NC(=O)C2CCC3(CC2)C(=O)NC(=O)N3)Cl C67246434
c1conc1C(=O)NNC(=O)c2cc(c[nH]2)Br C67286407
COc1cc(cc(c1O)OC)[C@H]2c3c[nH]nc3N=C(CS2)O C20737982
C[C@@H]1[C@@H](C(=O)N(N1C)c2ccccc2)N3C(=O)/C(=C/c4ccc(c(c4C(=O)[O-])OC)OC)/SC3=S C06142541
C[C@H]1[C@H](C(=O)N(N1C)c2ccccc2)N3C(=O)/C(=C/c4ccc(c(c4C(=O)[O-])OC)OC)/SC3=S C06142544
COc1ccc(cc1OC)[C@H]2[C@H]3C(=Nc4ccccc4N2C(=O)CCC(=O)[O-])C[C@@H](CC3=O)c5ccccc5 C09057210
C[C@H]1Cc2cc(ccc2O1)C(=O)C3=C(C(=O)N([C@@H]3c4cccc(c4)Br)CCCn5ccnc5)[O-] C09312783
Cc1c(sc(n1)N2[C@H](C(=C(C2=O)[O-])C(=O)c3ccc4c(c3)C[C@H](O4)C)c5ccc(cc5)OC)C(=O)OC C09360666
Cc1c(sc(n1)N2[C@@H](C(=C(C2=O)[O-])C(=O)c3ccc4c(c3)C[C@H](O4)C)c5ccc(cc5)OC)C(=O)OC C09360663
CCOc1cc(ccc1OCC=C)[C@H]2C(=C(C(=O)N2Cc3cccnc3)[O-])C(=O)c4ccc5c(c4)C[C@H](O5)C C09412335
CCCN1c2ccccc2[C@@]3(C1=O)C(=C(C(=O)N3CCN4CCOCC4)[O-])C(=O)c5ccc(cc5)OCC=C C24147869
CCCOc1ccc(cc1)C(=O)C2=C(C(=O)N([C@]23c4ccccc4N(C3=O)CC=C)CCN5CCOCC5)[O-] C16742408
CCOc1ccc(cc1OCC)[C@H]2C(=C(C(=O)N2Cc3ccncc3)[O-])C(=O)c4ccc5c(c4)C[C@@H](O5)C C09292706
c1cc(c(cc1[C@@H]2C(=C(C(=O)N2CCCn3ccnc3)[O-])C(=O)c4ccc5c(c4)OCCO5)Cl)Cl C09453741
CCCOc1ccc(cc1OCC)[C@@H]2C(=C(C(=O)N2Cc3ccncc3)[O-])C(=O)c4ccc5c(c4)C[C@H](O5)C C09292779
C[C@@H]1C[C@H](CN(C1)c2c(c(=O)n3ccccc3n2)/C=C/4\C(=O)N(C(=S)S4)CCCCCC(=O)[O-])C C33452756
COc1cccc2c1oc(c2)C(=O)C3=C(C(=O)N([C@H]3c4ccc(c(c4)OC)OC)CCCn5ccnc5)[O-] C33522406
CCOc1ccc(cc1OC)[C@H]2C(=C(C(=O)N2c3nc(c(s3)C(=O)OCC)C)[O-])C(=O)c4ccncc4 C33752984
CCCCOc1ccc(cc1OC)[C@@H]2C(=C(C(=O)N2Cc3ccco3)[O-])C(=O)c4ccc5c(c4)OCCO5 C35024946
CCOc1ccc(cc1OC)[C@H]2C(=C(C(=O)N2C[C@@H]3CCCO3)[O-])C(=O)c4ccc(cc4)Br C35281420
CCOc1cc(ccc1OCC=C)[C@H]2C(=C(C(=O)N2Cc3ccco3)[O-])C(=O)c4c(nc5n4cccc5)C C35420242
Cc1cccn2c1nc(c2C)C(=O)C3=C(C(=O)N([C@@H]3c4ccc(cc4)F)c5nc(c(s5)C(=O)OC)C)[O-] C35483604
CCCCCOc1ccc(cc1OC)[C@@H]2C(=C(C(=O)N2Cc3cccnc3)[O-])C(=O)c4c(nc(s4)C)C C35567513
CCC1=C([C@H](N2C(=CSC2=N1)/C=C(/N3CCN(CC3)C(=O)C)\[O-])c4cc(cc(c4)OC)OC)C(=O)OC C36064501
Cc1cccc(c1)n2c3c(c(n2)c4ccccc4)[C@@H](SCC(=O)N3CC(=O)[O-])c5ccc6c(c5)OCO6 C37263908
CCCn1c(c(c(c(c1=O)C#N)C)/C=C/2\C(=O)N(C(=S)S2)CCCCCC(=O)[O-])N3CCC(CC3)C C33813464
Cc1c(cnn1c2ccccc2)C(=O)C3=C(C(=O)N([C@@H]3c4ccc(c(c4)Cl)Cl)Cc5cccnc5)[O-] C33813534
Cc1c(n2ccccc2n1)C(=O)C3=C(C(=O)N([C@@H]3c4ccc(cc4)OC)c5nc(c(s5)C(=O)OC)C)[O-] C33813820
c1cc(ccc1Cn2c3c(c(nc(n3)C4CCN(CC4)S(=O)(=O)c5ccc6c(c5)OCCO6)[O-])nn2)F C06161787
Cc1c(sc(n1)N2[C@@H](C(=C(C2=O)[O-])C(=O)c3ccc4c(c3)C[C@H](O4)C)c5cccc(c5)OC)C(=O)OC C38255784
CCOc1ccc(cc1OC)[C@@H]2C(=C(C(=O)N2C[C@H]3CCCO3)[O-])C(=O)c4ccc(cc4)Br C38277679
CCCn1c(c(c(c(c1=O)C#N)C)C(=O)CCCN2C(=O)/C(=C/c3ccc(cc3)Cl)/SC2=S)[O-] C38616588
Cc1c(c(=O)n(c(c1C(=O)CCN2C(=O)/C(=C/c3ccc(cc3)OC)/SC2=S)[O-])CCOC)C#N C38620616
Cc1c(c(=O)n(c(c1C(=O)CN2C(=O)/C(=C/c3ccccc3)/SC2=S)[O-])[C@@H](C)c4ccccc4)C#N C38623547
CCOC(=O)[C@@H]1[C@H]([C@@H](S[C@@H]1NC(=O)CSc2nnc3n2c(cc(n3)[O-])C(C)(C)C)C(=O)OCC)C C39732334
Cc1c(c(n(c(=O)c1C#N)C)N2C[C@@H](C[C@H](C2)C)C)/C=C/3\C(=O)N(C(=S)S3)CCCCCC(=O)[O-] C39769170
CN1c2ccccc2[C@@]3(C1=O)C(=C(C(=O)N3C[C@@H]4CCCO4)[O-])C(=O)c5cccc(c5)S(=O)(=O)N(C)C C39840871
CN1c2ccccc2[C@@]3(C1=O)C(=C(C(=O)N3C[C@H]4CCCO4)[O-])C(=O)c5cccc(c5)S(=O)(=O)N(C)C C39840873
Cc1c(sc(n1)N2[C@@H](C(=C(C2=O)[O-])C(=O)c3cc4cccc(c4o3)OC)c5ccc(c(c5)OC)OC)C C39848627
CCCCn1c(c(c(c(c1=O)C#N)C)/C=C/2\C(=O)N(C(=S)S2)CCCC(=O)[O-])NCc3ccccc3 C39851754
CCn1c(c(c(c(c1=O)C#N)C)/C=C\2/C(=O)N(C(=S)S2)CCCCCC(=O)[O-])N3CCC[C@H](C3)C C39989716
CCn1c(c(c(c(c1=O)C#N)C)/C=C\2/C(=O)N(C(=S)S2)CCCCCC(=O)[O-])N3C[C@@H](C[C@@H](C3)C)C C33813451
CCCCn1c(c(c(c(c1=O)C#N)C)/C=C\2/C(=O)N(C(=S)S2)CCCC(=O)[O-])N3CCC[C@@H](C3)C C39990438
CCCCn1c(c(c(c(c1=O)C#N)C)/C=C\2/C(=O)N(C(=S)S2)CCC(=O)[O-])N3C[C@H](C[C@@H](C3)C)C C39990493
CCCCn1c(c(c(c(c1=O)C#N)C)/C=C\2/C(=O)N(C(=S)S2)CCCC(=O)[O-])N3C[C@@H](C[C@H](C3)C)C C39990497
Cc1cccn2c1nc(c2C(=O)C3=C(C(=O)N([C@@H]3c4ccc(cc4)F)c5nc(c(s5)C(=O)OC)C)[O-])C C40003249
Cc1cccn2c1nc(c2C(=O)C3=C(C(=O)N([C@@H]3c4ccc(cc4)OCC=C)CCN5CCOCC5)[O-])C C40003789
Cc1cc(ccc1C(=O)C2=C(C(=O)N([C@@H]2c3ccc(cc3)Br)CCOCCO)[O-])OCC=C C40082895
Cc1cc(ccc1C(=O)C2=C(C(=O)N([C@H]2c3ccc(cc3)Br)CCOCCO)[O-])OC(C)C C40084206
CCCOc1ccc(cc1C)C(=O)C2=C(C(=O)N([C@@H]2c3ccccc3Br)CCOCCO)[O-] C40091536
Cc1cc(ccc1OCC=C)C(=O)C2=C(C(=O)N([C@@H]2c3ccccc3Br)CCOCCO)[O-] C40092057
Cc1cc(c(n1c2ccc(c(c2)[N+](=O)[O-])N3CCCC3)C)/C=C\4/C(=NC(=O)N(C4=O)Cc5ccccc5)[O-] C33650574
CCOc1cc(cc(c1OCC(=O)[O-])Br)/C=C(/C#N)\C(=O)N2CCN(CC2)c3ccccc3 C59333235
c1cc(ccc1C(=O)N2[C@@](CC(=N2)c3ccncc3)(C(F)(F)F)O)N C00780554
Cc1c(c(n[nH]1)C)C(=O)C[C@@]2(c3cc(ccc3NC2=O)Br)O C02857798
Cc1c(sc(c1C(=O)N)NC(=O)[C@H]2COc3ccccc3O2)C C04570373
c1cc(ccc1/C=N/Nc2nncn2N)I C04580506
Cc1cc2c(c(=O)n1CCO)[C@@H](C(=C(O2)N)C#N)c3ccccc3F C04851031
Cn1cc(cc1C(=O)NNC(=O)c2cc(c[nH]2)Cl)Br C08939426
C1CCC(CC1)N2C(=O)[C@H](C(=O)N=C2[S-])/C=N/[C@@H]3CCCC[C@@H]3[NH3+] C09329183
C[C@@H](CN1CC2=C(C1=O)[C@H](NC(=O)N2)c3ccc(cc3)Cl)O C12345625
C[C@@H](CN1CC2=C(C1=O)[C@@H](NC(=O)N2)c3ccc(cc3)SC)O C12347151
c1ccc(cc1)[C@H](CC(=O)N2CCc3ccccc3C2)NC(=O)N C14203492
C[C@H](CN1CC2=C(C1=O)[C@@H](NC(=O)N2)c3ccc(cc3)Br)O C17113768
c1ccc(cc1)[C@@H]2C(=C(C(=O)N2CCC[NH3+])[O-])C(=O)c3ccccc3 C20314853
CC(C)(C)OC(=O)[C@@H](c1c(c(c(c(c1F)F)F)F)F)[C@H](CC(=O)[O-])[NH3+] C21302206
CS(=O)(=O)C1=C(C(=O)N([C@H]1c2ccccc2)c3ccc(cc3)O)N C22027629
c1cc2c(cc1c3ccncc3)n(cc(c2=O)C(=O)N)c4ccc(c(c4)F)O C27309359
Cn1c2ccccc2c(=O)c(c1[O-])C(=O)/C=C\C[C@H](c3ccccc3)[NH3+] C24717299
C[C@H](c1ccncc1)NC(=O)Nc2c[nH]c3c(c2=O)cccc3Cl C13565997
c1ccc(c(c1)N)SCC(=O)N[C@@H]2CS(=O)(=O)C[C@H]2Cl C37035173
c1c(cc(c(c1Cl)S(=O)(=O)N[C@@H]2CCS(=O)(=O)C2)Cl)N C37063559
c1cc(cc(c1)Cl)c2nc(co2)CSCC[C@H](C(=O)[O-])[NH3+] C37736772
CCN(CCO)S(=O)(=O)c1ccc(cc1Br)N C37899884
C[C@@H]1NN[C@@H](S1)SCCn2c(=O)c3ccccc3[nH]c2=O C39315038
c1cc(c(c(c1[C@@H](CC=O)NC=O)O)I)O C39496737
CCc1ccc(cc1S(=O)(=O)N(CCO)CC(F)(F)F)N C40338788
Cc1ccc(s1)c2cc(n[nH]2)C(=O)N[C@@H]3CCCCNC3=O C40522086
Cc1cnc(s1)[C@H](C)NC(=O)/C(=C/c2ccc(c(c2)O)O)/C#N C41672329
CC(C)[C@H](C(=O)[O-])[NH2+][C@H]1c2c(cccc2Br)NC1=O C43430023
CC(C)[C@H](C(=O)[O-])[NH2+][C@H]1c2cc(cc(c2NC1=O)Br)F C43431495
c1cc(cc(c1)Br)OCc2ccc(o2)C[C@@H](C(=O)[O-])[NH3+] C44288696
c1ccn2c(c1)nc(c2C[C@@H](C(=O)[O-])[NH3+])c3ccc(cc3)Br C44289673
c1ccc(cc1)c2c(n3cc(ccc3n2)Br)C[C@@H](C(=O)[O-])[NH3+] C44290049
C[C@]1(CCS(=O)(=O)C1)NS(=O)(=O)c2ccc(cc2N)Br C44886865
CCCC(CCC)(C(=S)N)C(=O)N[C@]1(CCS(=O)(=O)C1)C C44933152
C[C@H]1C[C@H]1C(=O)NCCC(=O)NC[C@@H](c2ccc(c(c2)F)F)O C48175064
c1c(cnc(c1S(=O)(=O)N2CCCSCC2)NN)Br C48896370
c1cc(oc1/C=C/C(=O)N2CCC[C@@H](C2)NC(=O)N)Br C49519827
CC[C@H]1CO[C@H](CN1C(=O)c2cc(cnc2NN)Br)C C51123543
c1cnc(nc1C2=NC3=C(C2)C(=O)NC[C@@H]3CCC(F)(F)F)N C52426214
c1c(cnc(c1C(=O)N2CCC[C@@H]2CCCO)N)Br C52783231
CC[C@H](C)NC(=O)CN1c2c(cccc2Br)[C@@H](C1=O)N C42100583
CC(=O)NCCN[C@@H]1c2cc(c(cc2NC1=O)F)Br C42135159
CCOc1cc(cc(c1O[C@@H](C)C(=O)[O-])Br)CC[NH3+] C43630679
Cc1ccc(cc1NC(=O)N[C@@H]2CCCC[C@H]2O)C(=O)N(C)C C60382042
Cc1cc(c(cc1Cl)OC)NC=C2C(=O)NC(=S)NC2=O C60862595
CC(=O)N[C@H]1Nc2ccc(cc2S1)C(=O)NC3=CC4=CC=N[C@@H]4C=C3 C39954846
Cc1nc(cs1)CCNC(=O)NC[C@H](c2ccc(c(c2)F)F)O C49243834
c1cc(cc(c1)F)[C@H]2CN(CCO2)C(=O)C3CCC(CC3)NC(=O)N C66692307
C[C@@H](C(=O)NC(=O)N)N1CCO[C@@H](C1)c2ccc(c(c2)Cl)F C66845336
C1C[C@@H]2C[C@H]1C[C@@H]2CCNC(=O)C3CCC4(CC3)C(=O)NC(=O)N4 C67268279
COCc1c2c(n[nH]1)OC(=C([C@H]2c3c(cccc3F)F)C#N)N C67629446
C[C@@]12CC[C@H]([C@@]([C@H]1CC[C@H]([C@H]2CC(=O)N3CCCC3)O)(C)CO)OC(=O)Nc4cc(cc(c4)OC)OC C04236798
CCOc1ccc(cc1)NC2=Nc3ccccc3N4C2=Nc5c(c(nn5c6ccccn6)C)[C@H]4c7ccc(c(c7)O)O C01778640
Cc1c(c(n(n1)c2ccccc2)Cl)[C@H]3c4c(n[nH]c4OC(=C3C#N)N)c5ccc(cc5)Br C00987207
Cc1ccc(c(c1)C)NC(=O)C2=c3n(c(=O)/c(=C/C(=O)OC)/s3)C(=C([C@H]2c4ccccc4F)C#N)N C03764635
c1ccc2c(c1)nnn2CC(=O)N(C3CCCCC3)[C@H](c4ccc(c(c4)O)O)C(=O)NC5CCCCC5 C00902698
Cc1ccccc1Nc2nc(nc(n2)N)CSc3nnc4n3c5ccccc5c(=O)n4c6ccccc6 C12539207
Cc1c(c([nH]n1)N2C3=C([C@@H](C(=C2N)C#N)c4ccc(cc4)OC)C(=O)CC(C3)(C)C)c5ccc(cc5)Cl C09290271
COC(=O)c1cc(cc(c1)NC(=O)C[C@@H]2C(=O)N[C@H]3CCCC[C@H]3N2C(=O)NC4CCCCC4)C(=O)OC C14730291
COc1ccc(cc1)C(c2ccccc2)(c3ccccc3)OC[C@@H]4[C@H]([C@@H]([C@@H](O4)n5ccc(=O)[nH]c5=O)O)O C15636657
CC1=C([C@H](NC(=S)N1C)c2ccc(cc2)NC(=O)Nc3ccccc3C(F)(F)F)C(=O)OC(C)C C16610237
COc1cc(cc(c1O)OC)[C@H]2c3c(c4ccccc4[nH]3)[C@@H]([C@@H]5N2C(=O)OC5)Nc6ccc(cc6)[N+](=O)[O-] C17253187
Cc1ccc(c(c1)C)NC(=O)C2=C(Nc3c(cnn3[C@H]2c4ccc(cc4)[N+](=O)[O-])C(=O)Nc5ccccc5)C C20134859
CC1=C([C@@H](C(=C(N1)SCC(=O)Nc2cccc3c2cccc3)C#N)c4ccco4)C(=O)Nc5ccccc5 C12250808
COc1ccc(cc1OC)[C@H]2CC3=C([C@@H](Nc4ccccc4N3)c5cc(c(c(c5)OC)O)[N+](=O)[O-])C(=O)C2 C20884150
c1ccc2c(c1)ccc(c2/C=N/Nc3[nH]nc(n3)SCC(=O)N(C4CCCCC4)C5CCCCC5)O C20907770
CCOc1cc(cc(c1O)[N+](=O)[O-])[C@@H]2C3=C(C[C@H](CC3=O)c4ccc(cc4)Cl)Nc5ccccc5N2 C21221650
COc1cc(cc(c1OC)OC)[C@@H]2CC3=C([C@@H](Nc4ccccc4N3)c5cc(ccc5O)Cl)C(=O)C2 C21260474
C[C@H]1CCc2c(c(c3ccccc3n2)C(=O)OCC(=O)N(C)c4c(n(c(=O)[nH]c4=O)Cc5ccccc5)N)C1 C24748276
CCc1ccc(cc1)NC(=O)C2=C(NC(=C([C@H]2c3ccco3)C#N)SCC(=O)NC4CCCCC4)C C12250156
COc1ccc(cc1OC)N2C(=O)c3ccccc3/C(=C/NNC(=O)c4cc(n[nH]4)c5ccccc5)/C2=O C02656362
CCCCNC(=O)N1CCN(C[C@H]1C)c2cc(nc(n2)SCC(=O)N3CCC(CC3)C(=O)N)Cl C35293013
CCCOc1ccc(cc1)C(=O)[C@@H]2[C@@H](NC(=O)N[C@@]2(C(F)(F)F)O)c3ccc(o3)c4cccc(c4)F C35633362
c1ccc2c(c1)CCCN2Cc3c(nnn3c4c(non4)N)C(=O)N/N=C\c5cccc(c5Cl)Cl C33887646
CN(c1c(n(c(=O)[nH]c1=O)Cc2ccccc2)N)C(=O)COC(=O)c3c4ccccc4nc5c3CCCC5 C23078886
CCCCn1c(c(c(=O)[nH]c1=O)N(CC(C)C)C(=O)[C@H]2CCCN(C2)C(=O)c3ccc(cc3)Cl)N C23080170
c1cc(ccc1/C=N/NC(=O)c2c(n(nn2)c3c(non3)N)CSC4=NCCS4)Br C02412548
C/C(=C/1\C=C(C=CC1=O)Cl)/NNC(=O)/C(=C/c2ccc(c(c2)[N+](=O)[O-])OC)/NC(=O)c3ccccc3 C16951864
C[C@@H]1C(=C(NN1c2ccccc2)C)C3=NN=C(C3)C(=O)N/N=C/4\c5cc(ccc5NC4=O)Br C38917589
CCc1ccccc1N2C(=C[C@@H](N2)C(=O)NCCn3c4ccccc4[nH]c3=O)c5ccc6c(c5)OCCO6 C39302148
CC1=C([C@H](c2c(c(sc2N1)C(=O)C34CC5CC(C3)CC(C5)C4)N)c6ccc(c(c6)OC)OC)C(=O)OC C39327027
Cc1cc2=C[C@H](C(=O)[NH+]=c2cc1C)[C@H]([C@@H]3N=NNN3C(C)(C)C)[NH+]4CCN(CC4)c5ccccc5OC C39711214
CC(C)(C)N1[C@H](N=NN1)[C@@H]([C@@H]2C=c3cc4c(cc3=[NH+]C2=O)OCO4)[NH+](Cc5cccnc5)Cc6ccco6 C39711647
Cc1ccc(cc1)c2c(c(nc3c2sc(c3C(=O)N4C[C@H](O[C@H](C4)C)C)Nc5ccccc5C)N)C#N C39895373
CCCCN1[C@@H](c2c(n[nH]c2C1=O)c3cc(c(cc3O)C)Cl)c4cc(c(c(c4)Br)O)OC C39914348
Cc1cc(c(cc1Cl)c2c3c([nH]n2)C(=O)N([C@H]3c4ccc(c(c4)OC)O)Cc5ccc(cc5)OC)O C02205408
C[C@@H]1C[C@@H]2[C@@H]3CCC4=Cc5c(cnn5c6ccc(nc6)Cl)C[C@@]4([C@@H]3[C@@H](C[C@@]2([C@]1(C(=O)CO)O)C)O)C C40719022
CCc1ccc(cc1)N2C(=O)[C@H]3[C@@H]([NH2+][C@@]([C@@H]3C2=O)(CC4CCCCC4)C(=O)[O-])c5cccc(c5O)OC C33887956
C[C@]12CC[C@H]([C@@]([C@H]1Cc3c(nc(s3)NC(=O)c4cccc(c4)F)[C@H]2CC(=O)N(C)CC=C)(C)CO)O C43553568
Cc1ccc(cc1)[C@@H]2c3c(=O)[nH]c(nc3NC4=C2C(=O)CC(C4)(C)C)SCC(=O)NCc5ccco5 C04793427
COc1ccc(cc1OC)[C@@H]2CC3=C([C@H](c4c([nH]nc4O)N3)c5cc(c(c(c5)OC)OC)OC)C(=O)C2 C20085984
CCOC(=O)N1CCc2c(sc3c2C(=N[C@@H](N3)c4cc(cc(c4O)C)I)O)C1 C08921701
COc1ccccc1CN2C(=O)[C@@H]3[C@@H](N[C@@]4([C@@H]3C2=O)c5ccccc5NC4=O)Cc6c[nH]c7c6cccc7 C20611505
c1ccc2cc(ccc2c1)N3C(=O)[C@@H]4[C@@H](N[C@]5([C@@H]4C3=O)c6cc(ccc6NC5=O)F)Cc7ccc(cc7)O C16010084
CCSc1nc2n(n1)[C@H](C(=C(N2)C)C(=O)Nc3cccc(c3C)C)c4cc(c(c(c4)OC)O)[N+](=O)[O-] C54617628
c1cc2c(cc1[C@@H]3C[C@@H](n4c(cc(n4)C(=O)NCc5cc6cc(ccc6[nH]5)Cl)N3)C(F)(F)F)OCO2 C00650677
COc1cccc(c1)N2C(=O)[C@@H]3[C@@H](N[C@]4([C@@H]3C2=O)c5cc(ccc5NC4=O)F)Cc6c[nH]c7c6cccc7 C15971979
CCOc1ccc(cc1)n2c(nnc2SCC(=O)c3ccc4c(c3)[nH]c(=O)[nH]4)c5c[nH]c6c5cccc6 C12542447
CCCCOc1ccc(cc1)C2=NN=C3[C@@H]2[C@]4(c5c(ccc(c5Br)C)NC4=O)C(=C(O3)N)C#N C08854880
c1ccc(c(c1)c2ccc(o2)[C@@H]3[C@H]([C@@]([NH+]=C(N3)O)(C(F)(F)F)[O-])C(=O)c4ccc(cc4)Cl)[N+](=O)[O-] C09312514
CCOc1cc(ccc1OC(=O)c2ccco2)[C@H]3c4c(n[nH]c4OC(=C3C#N)N)c5ccc6c(c5)OCO6 C08410558
COc1ccccc1CC(=O)N[C@H]2C[C@@H]3C(=O)N[C@H]4CCN([C@@H]4C(=O)N3C2)C(=O)c5cccc(c5)F C03839389
c1cc(cnc1)[C@H]2CCCCN2N/C=C\3/C(=O)NC(=O)N(C3=O)c4ccc(cc4)I C08740432
Cc1c(nnn1c2ccc(cc2)F)C(=O)/N=c\3/c(nn(s3)c4ccc(cc4)C(=O)N)C(=O)N5CCOCC5 C08770585
c1cc(cnc1)C(=O)NNC(=O)CCCCCN2C(=O)/C(=C/c3ccc4c(c3)OCO4)/SC2=S C08820041
CCS(=O)(=O)c1ncc(c(n1)C(=O)Nc2c(c3c(s2)CCC3)C(=O)NC[C@@H]4CCCO4)Cl C08867349
Cc1cccn2c1nc(c(c2=O)/C=C\3/C(=O)N(C(=S)S3)CCCOC)N4CCC(CC4)C(=O)N C02367149
CCOC(=O)C1=C(Oc2cc(n(c(=O)c2[C@@H]1c3cc(c(c(c3)OC)OC)OC)Cc4cccnc4)C)N C08964872
c1cc(sc1)[C@@H](CNS(=O)(=O)c2ccc3c(c2)oc(=O)[nH]3)S(=O)(=O)c4ccc5c(c4)OCO5 C09102614
COCCCN1C(=O)/C(=C/c2c(nc3ccccn3c2=O)NC[C@H](c4ccccc4)O)/SC1=S C09347658
c1cc2c(cc1c3csc(n3)NC(=O)[C@H]4CC(=O)N(C4)c5ccc6c(c5)OCCO6)CCC(=O)N2 C09533036
COc1ccccc1CCNC(=O)C(=O)Nc2c3c(nn2c4ccc(cc4)Cl)CS(=O)(=O)C3 C10033767
c1cc(ccc1C[C@@]2(C(=O)N(C(=O)N2)C[C@@H]3CCCO3)C4CCN(CC4)C(=O)c5ccc(nc5)O)F C11814051
Cc1cc([nH]c1C(=O)N2CCc3c(c(cc(=O)n3CC2)OC)C(=O)NCc4ccc5c(c4)OCO5)C C12004617
COc1ccc(cc1OC(=O)N2CCOCC2)[C@H]3C(=C(OC4=C3C(=O)C[C@@H](C4)c5ccco5)N)C#N C00717448
CCn1c(nc2c1ccc(c2)C(=O)NNC(=O)[C@H](C)SCc3[nH]c(=O)c4c(c(sc4n3)C)C)C C10741970
C[C@H](C(=O)NC(C)(C)C)N(c1ccc(cc1)F)C(=O)C[S@](=O)CC(=O)Nc2ccc3c(c2)OCO3 C12708967
CC[C@]1(C(=O)N(C(=O)N1)NC(=O)CSc2nnc(o2)C[C@H]3CCS(=O)(=O)C3)c4ccccc4 C12819745
Cc1cc(cc2c1NC(=O)[C@]23[C@H]4[C@@H]([C@@H]([NH2+]3)CCC(=O)[O-])C(=O)N(C4=O)Cc5ccc(cc5)OC)Cl C02132251
Cc1cccn2c1nc(c(c2=O)/C=C/3\C(=O)N(C(=S)S3)CCOC)NC[C@@H](c4ccccc4)O C02261094
COc1ccccc1Cn2cc(c(=O)c(c2)C(=O)N3CCC[C@@H](C3)O)C(=O)NCCC4=CCCCC4 C14954105
CS(=O)(=O)c1ncc(c(n1)C(=O)Nc2c(c3c(s2)CCCC3)C(=O)NC[C@@H]4CCCO4)Cl C16751400
C[C@H](C(=O)c1c(n(c(=O)n(c1=O)C)C)N)Sc2nnc(n2c3ccccc3Cl)N4CCCC4 C17880280
COc1ccc(cc1OC)/C=c/2\c(=O)oc3=C([C@H](c4c(oc(n4)N)-n23)c5ccc(c(c5)OC)OC)C#N C20258863
COc1cc(=O)n2c(c1C(=O)N3CCC[C@H](C3)O)CCN(CC2)Cc4c[nH]nc4c5ccc(cc5)F C20539770
Cc1cc(c(s1)C)c2cc(c3cnn(c3n2)C(C)C)C(=O)NN4C(=O)C5(CCC(CC5)C)NC4=O C22316512
Cc1ccccc1OCc2nnc(n2c3ccccc3)SCC(=O)c4c(n(c(=O)n(c4=O)C)C)N C22679983
Cc1nc2c(n1[C@H]3CCS(=O)(=O)C3)cc(nc2C(=O)N4CCC(CC4)C(=O)N)c5ccc(cc5)F C32642647
CCOc1ccccc1NC(=O)Cn2cnc3c(c2=O)sc(n3)N4CCC[C@H](C4)C(=O)NC5CC5 C33141545
CCc1cccc(c1NC(=O)Cn2cnc3c(c2=O)sc(n3)N4CCC[C@@H](C4)C(=O)NC5CC5)C C33141550
CC[C@@H](C)[C@@]1([C@@H]2[C@@H]([C@@H]([NH2+]1)c3ccc(c(c3OC)C)OC)C(=O)N(C2=O)c4ccc(cc4)C(=O)C)C(=O)[O-] C33534855
Cc1ccccc1N2C(=O)[C@H]3[C@@H]([NH2+][C@@]([C@@H]3C2=O)(Cc4ccc(cc4)[N+](=O)[O-])C(=O)[O-])c5ccc(cc5)C#N C33657436
C[C@]1([C@H]2[C@@H]([C@@H]([NH2+]1)c3cc(c(c(c3)Br)OC)OC)C(=O)N(C2=O)C4CCCCC4)C(=O)[O-] C33712186
C[NH+](C)CCN1[C@@H](C(=C(C1=O)[O-])C(=O)c2ccc(cc2)Br)c3ccc(cc3)OCC(=O)N C35022674
[truncated: 1,668,265 more chars]
