# Supplementary material for: PyRMD Studio: A Unified Suite for Next-Generation, AI-Powered Virtual Screening
Source: J Chem Inf Model. 2026 May 19;66(11):6197–203. doi: 10.1021/acs.jcim.6c00648 (PMC13250901; doi:10.1021/acs.jcim.6c00648)
Supplement: Supplementary file 2 [file ci6c00648_si_002.zip › decoys/cp2c9_decoys.ism]

CC1CCC2(CC1)C(=O)N(C(=O)N2)NC(=O)C[NH+]3CCC[C@@H]3c4ccc5c(c4)OCCCO5 C09253442
C[C@H](c1nnc(n1c2ccc(cc2)F)S[C@@H](C)C(=O)NC(=O)NC)[NH+]3CCCCC3 C09396283
Cc1ccc(cc1)NC(=S)N(CC[NH+]2CCOCC2)Cc3cc4cc5c(cc4[nH]c3=O)OCO5 C06245263
CC[NH+](CC(=O)Nc1c(c2c(s1)C[C@H](CC2)C)C#N)CC(=O)N[C@H]3CCS(=O)(=O)C3 C12632006
CC1CCC2(CC1)C(=O)N(C(=O)N2)NC(=O)C[NH+](C)Cc3ccc(cc3)N4CCOCC4 C12516595
CN1CCc2c1ccc(c2)[C@H](CNC(=O)C(=O)Nc3cc(ccc3OC)OC)[NH+]4CCCCC4 C13007863
CN1CCCc2c1ccc(c2)[C@@H](CNC(=O)C(=O)Nc3ccc(c(c3)OC)OC)[NH+](C)C C13008687
Cc1ccc2c(c1)cc(c(=O)[nH]2)C[NH+](CCO)[C@@H](c3nnnn3C4CCCCC4)C(C)C C13500522
CC(=O)Nc1ccc(s1)C[NH+]2CCc3c(c(nn3CC4CC4)C(=O)NCc5nccs5)C2 C14537615
CC(C)CCN1C(=O)N(C(=O)C12CC[NH+](CC2)Cc3cc4c(cc3Cl)OCO4)CC(=O)N C14749335
CC(C)[C@H](c1ccc2c(c1)OCCCO2)NC(=O)C[NH+]3CCC(CC3)NS(=O)(=O)C C15524957
CCOc1ccc(cc1[N+](=O)[O-])C(=O)NC(=S)Nc2ccc(cc2)N3CC[NH+](CC3)C C19638479
CC[NH+]1CCN(CC1)c2ccc(cc2NC(=S)NC(=O)c3ccc4c(c3)OCCO4)C(=O)OC C20973229
CC(=O)Nc1c2cc(ccc2n3c1C(=O)N([C@@](C3)(C)C(=O)NC4CCCCC4)CC[NH+](C)C)OC C21866016
Cc1cc(oc-2cc(=[NH+]C(=O)c3cccc(c3)S(=O)(=O)N[C@H]4CCS(=O)(=O)C4)ccc12)O C22241230
CCCC[C@@H](C(=O)Nc1ccc(nc1)N2CC[NH+](CC2)C)NC3=NS(=O)(=O)c4c3cccc4 C14521747
CCCc1c[nH+]c2c(c1NOCC(=O)Nc3ccc(cc3)Br)c(=O)n(c(=O)n2C)C C12309716
c1cc(sc1)[C@@H](CNC(=O)c2ccc(cc2)S(=O)(=O)N[C@H]3CCS(=O)(=O)C3)[NH+]4CCCC4 C25383505
CC[NH+]1CCN(CC1)c2ccc(c(c2)C)NC(=O)c3ccc(cc3)CN4C(=O)CNC4=O C26909371
C[C@]1(C(=O)N(C(=O)N1)CC(=O)NC[C@H](c2ccco2)[NH+]3CCCCC3)c4ccc(cc4)OC C27497514
CC(=O)Nc1cc(ccc1OC)S(=O)(=O)N[C@H]2CC3(CC[NH+](CC3)C)Oc4c2cccc4 C31583507
CNS(=O)(=O)c1ccc(c(c1)[N+](=O)[O-])NC[C@@H](c2cccs2)N3CC[NH+](CC3)C C13040031
Cc1cc(ccc1NC(=O)C(=O)NC[C@@H](c2ccc(cc2)N(C)C)[NH+]3CCCC3)[N+](=O)[O-] C38636208
COc1ccc(cc1)CC(=O)N[C@H](CCSC)C(=O)N2CCC3(CC2)[C@@H]4C(=NC=N4)CC[NH2+]3 C39030276
Cc1c2c(c(=O)[nH]n1)[C@@H](O[C@H]2C)NC(=O)C[NH+](Cc3ccc4c(c3)OCO4)C5CCCC5 C39462208
CC[C@H](C)CNC(=O)[C@@H]1CN(CC12CC[NH2+]CC2)C(=O)c3cnc4c(c3Cl)c(nn4C)C C39606717
CCOc1ccc(cc1)CCNC(=O)[C@H]2CN(CC23CC[NH2+]CC3)C(=O)c4cc(n(n4)C)C C39654133
Cc1ccc(cc1)O[C@H](C)CNC(=O)[C@H]2CN(CC23CC[NH2+]CC3)C(=O)c4c(noc4C)C C39666276
C[C@@H]1C(=C(N=N1)C)[C@H](C)NC(=O)[C@@H]2CN(CC23CC[NH2+]CC3)C(=O)c4cc(cc(c4)OC)OC C39674172
C[C@@H]1C(=C(N=N1)C)[C@@H](C)NC(=O)[C@@H]2CN(CC23CC[NH2+]CC3)C(=O)c4ccc(cc4OC)OC C39674250
Cc1c(cccc1OC(=O)C)C(=O)N2C[C@H](C3(C2)CC[NH2+]CC3)C(=O)N[C@@H](C)C4=C(N=N[C@@H]4C)C C39674387
Cc1c2c(c(cnc2n(n1)C)C(=O)N3C[C@@H](C4(C3)CC[NH2+]CC4)C(=O)N[C@H](C)C(C)(C)C)Cl C39684705
COc1ccc(cc1)C(=O)N[C@H]2N=N[C@@H](S2)CC(=O)N/N=C/C3=c4ccccc4=[NH+]C3 C39701945
Cc1c(c(n(n1)C)C)NC(=O)[C@H](C)S[C@H]2NN=C(N2C3CC3)C4=c5ccccc5=[NH+]C4 C39777083
Cc1cccc(c1)N2CC[NH+](CC2)CCNC(=O)CNC(=O)c3ccc(cc3)N4CCCC4=O C46772011
CN1CCCc2c1ccc(c2)[C@@H](CNC(=O)C(=O)Nc3cc4c5c(c3)CCN5C(=O)CC4)[NH+]6CCCC6 C49508652
Cn1cccc1[C@H](CNC(=O)C(=O)Nc2cccc(c2)N3CCCCC3=O)[NH+]4CCCCCC4 C49513044
Cc1cc2c(cc1S(=O)(=O)N(C)CC(=O)NCC[NH+]3CCC(CC3)C)O[C@@H](C(=O)N2)C C35452962
C/C(=N\NC(=[NH2+])S[C@@H]1CC(=O)N(C1=O)c2ccccc2OC)/c3ccc(c(c3)F)OC C16677576
C[C@@H](C(=O)Nc1ccc2c(c1)OCO2)OC(=O)[C@@H](CC3=c4ccccc4=[NH+]C3)NC(=O)C C63150592
CC(C)CN1[C@H]([C@@H](C(=O)N(C1=O)CC(C)C)[C@@H]2[C@@H]3C(=c4cc(ccc4=[NH+]3)OC)CCN2)O C63375676
c1ccc2=[NH+]CC(=c2c1)C[C@H]3[C@H]4[C@H](C(=O)N(C4=O)C[C@@H]5CCCO5)[C@]6(N3)c7ccccc7NC6=O C63384452
c1ccc2=[NH+]CC(=c2c1)C[C@H]3[C@H]4[C@H](C(=O)N(C4=O)C[C@H]5CCCO5)[C@]6(N3)c7cc(ccc7NC6=O)F C63480043
COc1ccc(cc1)CNC(=O)c2ccc3=C([C@@H](C(=O)[NH+]=c3c2)S(=O)(=O)c4ccccc4)O C08589473
CC(C)(C)C(=O)NC[C@@H]1CC=C(S1)C(=O)CN2C(=O)[C@@H](NC2=O)CC3=c4ccccc4=[NH+]C3 C63809764
C[C@H](C(=O)Nc1ccc2c(c1)OCCO2)N3C(=O)[C@@H](NC3=O)CC4=c5ccccc5=[NH+]C4 C63814621
CN1CC=N[C@H]1C(=O)c2ccc(cc2)NC(=O)C(=O)NCCC3=c4cc(ccc4=[NH+]C3)Cl C63818234
C[C@]1(C(=O)N(C(=O)N1)CC(=O)NCCC2=c3ccccc3=[NH+]C2)c4ccc5c(c4)OCO5 C63831511
Cc1cc(c2c(c1)[C@]3([C@@H]4[C@@H]([C@@H](N3)CC5=c6ccccc6=[NH+]C5)C(=O)N(C4=O)CCOC)C(=O)N2)C C63376195
COc1cccc(c1OC)[C@H](CNC(=O)CN2CCC(=O)NC2=O)C3=c4ccccc4=[NH+]C3 C64155812
CC(C)[C@@H](C(=O)Nc1ccc2c(c1)OCCCO2)NS(=O)(=O)c3ccc4c(c3)OCCCO4 C08723617
Cc1ccc(cc1)n2c(=O)c3ccccc3nc2SCC(=O)c4c(n(c(=O)n(c4=O)C)C)N C03234874
CCN1c2ccccc2[C@]3(C1=O)c4c(cc(n(c4=O)C[C@@H]5CCCO5)C)OC(=C3C(=O)OC)N C09189953
CC(=O)Nc1cccc(c1)NC(=O)CSc2nnc(n2C)Cn3c4ccccc4sc3=O C09413180
CC(=O)Nc1ccc(cc1)NC(=O)CSc2nnc(n2C)Cn3c4ccccc4sc3=O C09413184
CCN(CC)S(=O)(=O)c1ccc(=O)n(c1)CC(=O)NC(=O)NC23CC4CC(C2)CC(C4)C3 C09691913
c1ccc(cc1)CNC(=O)Cn2cc(c3c2cccc3)/C=C/4\C(=O)NC(=O)N(C4=O)Cc5ccco5 C09763309
Cc1c(sc(c1C(=O)NC(=O)OC)NC(=O)c2ccc(cc2)S(=O)(=O)N(C)C(C)C)C C10098847
Cc1cc(cc(c1C)NC(=O)CN2C(=O)[C@]3(CCc4c3cccc4)NC2=O)S(=O)(=O)N(C)C C11289111
Cc1ccc(cc1)/C=C/2\C(=O)N(C(=S)S2)CCC(=O)NNC(=O)c3ccccc3[N+](=O)[O-] C01836225
Cc1ccc(cc1)C(=O)NNC(=O)C2CCN(CC2)S(=O)(=O)c3ccc4c(c3)OCCCO4 C12735448
c1ccc(cc1)/C=C\2/C(=O)N(C(=O)S2)CCNC(=O)CN3C(=O)C4(CCCCC4)NC3=O C12972812
CCC1CCC2(CC1)C(=O)N(C(=O)N2)CC(=O)Nc3cc(ccc3C)S(=O)(=O)N(C)C C12994673
Cc1ccc(cc1)S(=O)(=O)N2CCC(CC2)C(=O)NNC(=O)c3ccc4c(c3)OCCO4 C13023407
CS(=O)(=O)N1CCCC[C@@H]1C(=O)/N=c\2/n(c3ccc(cc3s2)S(=O)(=O)N)CC=C C13794861
Cc1ccc(cc1)/C=C\2/C(=O)N(C(=S)S2)CCC(=O)NNC(=O)c3ccc(cc3)[N+](=O)[O-] C13799613
CC1CCC2(CC1)C(=O)N(C(=O)N2)NC(=O)CSc3nc4ccccc4c(=O)n3CC=C C15231144
CN(CC(=O)Nc1c(cc(cc1Cl)OC)OC)S(=O)(=O)c2ccc3c(c2)ccc(=O)[nH]3 C15678651
c1ccc(c(c1)NC(=O)N(CCN2CCOCC2)Cc3cc4cc5c(cc4[nH]c3=O)OCCO5)F C20109252
CCNC(=O)NC(=O)[C@H](C)Sc1nnc(n1c2ccccc2)[C@H]3COc4ccccc4O3 C11348785
c1cc2c(cc1C=CC(=O)Nc3c4c(nn3CC(=O)NC[C@@H]5CCCO5)CSC4)OCO2 C23139093
CN1CCCc2c1ccc(c2)[C@@H](CNC(=O)C(=O)Nc3ccc4c(c3)OCO4)N5CCOCC5 C23859331
Cc1c(sc2c1c(=O)n(cn2)NC(=O)CSc3nnc(s3)NC[C@H]4CCCO4)C C24506992
CCc1cc2c(s1)ncn(c2=O)NC(=O)c3cccc(c3)S(=O)(=O)NC[C@@H]4CCCO4 C24582666
C[C@@]1(C(=O)N(C(=O)N1)NC(=O)[C@H]2CCCN(C2)S(=O)(=O)c3cccs3)c4ccccc4 C24768173
CSCC[C@@H]1[C@@H]2[C@H](C(=O)N(C2=O)c3ccc(cc3)[N+](=O)[O-])[C@]4(N1)c5ccccc5NC4=O C16009666
CC(=O)Nc1c(c2c(s1)CCCC2)C(=O)OCC(=O)N3C[C@H](Oc4c3cccc4)C(=O)NC C29355084
CCOC(=O)c1c[nH]c2ccc(cc2c1=O)NC(=O)c3ccc(cc3)S(=O)(=O)N4CCCCC4 C32606475
CCOc1ccc(cc1)NC(=O)[C@H]2CCCN(C2)S(=O)(=O)c3ccc4c(c3)NC(=O)CO4 C33021129
CCc1ccccc1NC(=O)Cn2cnc3c(c2=O)sc(n3)N4CCC[C@H](C4)C(=O)NC C33141095
CC(C)NC(=O)[C@H]1CCCN(C1)c2nc3c(s2)c(=O)n(cn3)CC(=O)Nc4ccccc4 C33141396
Cc1ccc(cc1)CNC(=O)Cn2cnc3c(c2=O)sc(n3)N4CCC[C@@H](C4)C(=O)NC(C)C C33141438
Cc1c(c2n(n1)C(=O)CCC(=O)N2)c3ccc(c(c3)S(=O)(=O)NCc4ccco4)Cl C33276561
c1cc2c(cc1NC(=O)CSc3ccc(nn3)N4CCC(CC4)C(=O)NC5CC5)OCCO2 C33277139
C[C@H]1CCCN(C1)S(=O)(=O)c2ccc(cc2)c3nc(c(o3)N4CCC(CC4)C(=O)N)C#N C35373543
Cc1ccc(c(c1)NC(=O)[C@@H]2CCCN(C2)S(=O)(=O)c3c(noc3/C=C/[NH+](C)C)C)OC C06577360
COc1ccc(c(c1)NC(=O)[C@H]2CCCN(C2)S(=O)(=O)c3ccc4c(c3)ccc(=O)[nH]4)OC C08589721
CCn1c(=O)c2c(c(sc2nc1SCC(=O)Nc3c4c(c(n[nH]c4=O)C)c(o3)C)C)C C12921415
C[C@H](C(=O)c1c(n(c(=O)n(c1=O)C)C)N)SC2=NC(=O)C3=C(CSC3=N2)c4cccs4 C39760527
Cc1cc2c(c(=O)n1C[C@H]3CCCO3)[C@]4(c5ccccc5N(C4=O)C(C)C)C(=C(O2)N)C(=O)OC C39918645
COC(=O)c1ccc(cc1)[C@@H]2c3c(n[nH]c3C(=O)N2[C@H]4CCS(=O)(=O)C4)c5ccccc5O C40547683
Cn1c2ccc(cc2nc1CCC(=O)NNC(=O)C3CCCC3)S(=O)(=O)N4CCCCC4 C46656391
c1cc(ccc1NC(=O)CCN2C(=O)[C@@H]3CCCC[C@H]3C2=O)S(=O)(=O)/N=C/4\CCCCCN4 C18084261
c1cc(cc(c1)S(=O)(=O)/N=C/2\CCCCCN2)NC(=O)CCN3C(=O)[C@@H]4CCCC[C@@H]4C3=O C13041839
c1ccc(cc1)[C@@H](C(=O)[O-])NC(=O)[C@@H](CC2=c3ccccc3=[NH+]C2)N4C(=O)[C@@H]5C=CC=CC5=NC4=O C63479722
c1cc(cc(c1)C(F)(F)F)C2=NO[C@@H](N2)CCCn3c(=O)c4cc5c(cc4[nH]c3=O)OCO5 C63570102
CC1=C2[C@@H](SCC(=O)N[C@@H]2N(N1)C3=NC=NC4=NC=N[C@@H]43)c5ccc(cc5)OCC(C)C C38586865
C[C@@H]1C(=C2C(=NC(=NC2=O)CS[C@@H](C)C(=O)NN3C(=O)C4(CCCCC4)NC3=O)S1)C C38639962
Cc1cc(cc(c1)NC(=O)Cn2cnc3c(c2=O)sc(n3)N4CCC(CC4)C(=O)NC)C C65101000
Cc1ccc(c(c1)NC(=O)Cn2cnc3c(c2=O)sc(n3)N4CCC(CC4)C(=O)NC)C C65101070
C[C@]1([C@@H]2CCCCC2=C3CCCC[C@@H]3[C@@H]1C(=O)[O-])C(=O)[O-] C04005764
C[C@]12CC[C@@H]3c4ccc(cc4CC[C@@H]3[C@@H]1CC[C@@H]2OP(=O)([O-])[O-])O C04027588
CC1=CCC([C@H](C1)c2ccc(cc2)Cl)(C(=O)[O-])C(=O)[O-] C04482503
c1c(c(cc(c1Br)Br)SCC(=O)[O-])C(=O)[O-] C01671619
c1cc(oc1)/C=C/2\C(=O)N(C(=S)S2)c3cc(cc(c3)C(=O)[O-])C(=O)[O-] C05371013
C1C2CC3CC1CC(C2)(C3)n4nc(c(n4)C(=O)[O-])C(=O)[O-] C05638935
Cc1ccc(cc1)C(=O)Oc2ccccc2P(=O)([O-])[O-] C02783836
C[C@]12CC[C@H]3c4ccc(cc4CC[C@H]3[C@@H]1CCC2=O)OP(=O)([O-])[O-] C12671205
c1cc(sc1)[C@@H](Nc2ccc(cc2)F)P(=O)([O-])[O-] C12882309
C[C@]12CC[C@@H]3[C@H]([C@H]1CCC2=O)CC[C@H]([C@]3(C)CC(=O)[O-])CC(=O)[O-] C13408398
c1cc(c(c(c1[N-]S(=O)(=O)c2cc(cs2)C(=O)[O-])F)F)F C15243597
Cc1cc(on1)[N-]S(=O)(=O)c2ccc(c(c2Cl)C(=O)[O-])Cl C21060194
c1cc(cc(c1)S(=O)(=O)[N-]c2cc(ccc2F)C(=O)[O-])F C24432846
Cc1ccc(s1)S(=O)(=O)[N-]c2cc(ccc2F)C(=O)[O-] C24433356
c1cc(c(cc1F)C(=O)[O-])[N-]S(=O)(=O)c2cc(ccc2F)F C32718982
CCO[C@@H]1C(=C(c2cc(ccc2O1)C)[O-])/C=N/c3nnc(s3)[S-] C05953352
C[C@@]12CC[C@@H]3[C@@H]([C@@H]1CC[C@@H]2OP(=O)([O-])[O-])CCC4=CC(=O)CC[C@@]34C C33739681
c1cc(ccc1/C=C/2\C(=O)N(C(=N2)[S-])c3ccc(cc3)F)C(=O)[O-] C12504647
c1cc(ccc1/C=C\2/C(=O)N(C(=N2)[S-])c3ccc(cc3)F)C(=O)[O-] C36395134
c1cc(c(cc1Br)[N-]S(=O)(=O)c2cc(cs2)C(=O)[O-])F C36751800
c1cc(c(c(c1[N-]S(=O)(=O)c2ccsc2C(=O)[O-])F)F)F C37370777
Cc1c(sc(n1)[O-])S(=O)(=O)[N-]c2ccc(cc2Cl)Br C37856305
Cc1c(sc(n1)[O-])S(=O)(=O)[N-]c2ccc(cn2)Br C37926397
c1cc(c(cc1Br)F)[N-]S(=O)(=O)c2ccc(s2)C(=O)[O-] C38058487
c1cc(c(cc1C(=O)[O-])[N-]S(=O)(=O)c2cnc(s2)Cl)F C38108416
[H]/N=C/1\N=C2[C@H]([C@H](C3=C(CC(CC3=N2)(C)C)[O-])c4ccc(cc4)OC)C(=N1)[O-] C38994812
[H]/N=C/1\N=C2[C@@H]([C@@H](C3=C(CC(CC3=N2)(C)C)[O-])c4ccc5c(c4)OCO5)C(=N1)[O-] C39024947
c1cc(c(cc1C(=O)[O-])[N-]S(=O)(=O)c2ccc3c(c2)OCCCO3)Cl C13262851
Cc1cc(c(c(=O)n1C)[C@@H](c2c(n(c(=O)cc2[O-])C)C)C(C)C)[O-] C40568543
c1cc(c(cc1[N+](=O)[O-])C(=O)c2c(n[n-]n2)C(F)(F)F)[O-] C43464912
c1cc(c(c(c1F)F)F)S(=O)(=O)[N-]c2cc(c(cc2F)F)C(=O)[O-] C47317911
c1cc2cc([n-]c2c(c1)[N+](=O)[O-])/C(=C(/C#N)\C(=O)N3CCCC3)/[O-] C48994535
c1cc(c(cc1F)[N-]S(=O)(=O)c2cc(oc2Br)C(=O)[O-])F C49735253
CCOc1cc2c(c(n3c2c(c1)[C@@H](CC3(C)C)C)[O-])C4=NC(=S)N=C4[O-] C49890230
Cn1ccc(c1)S(=O)(=O)[N-]c2ccc(cc2C(=O)[O-])Br C50200992
c1cc(ccc1/C=C/2\C(=O)N=C(S2)[N-]c3ccc(cc3)O)C(=O)[O-] C38802646
C=C1C=C(N2[C@H](N=C(N=C2N1)[N-]c3ccc(cc3)Cl)c4cccnc4)[O-] C51249018
c1ccc(cc1)/C=C\2/C(=NC(=O)S2)[N-]c3ccc(cc3)C(=O)[O-] C39886255
c1cc(ccc1[C@@H]2c3c(nc(s3)[S-])S[C@@H]4[C@@H]2C(=NC4=O)[O-])F C40475618
Cn1cc(c2c1cccc2)/C=C\3/C(=O)N=C(S3)[N-]c4ccc(cc4)C(=O)[O-] C16936531
Cc1c(c(nc(c1C#N)[O-])[O-])/C=N/c2ccc(c(c2)Cl)Br C16694083
c1cc(c(cc1Br)/C=N/c2cc(cc(c2)C(=O)[O-])C(=O)[O-])O C08376943
CN1C(=O)/C(=C/c2cc(c(c(c2)Br)[O-])Cl)/C(=NC1=S)[O-] C38172734
c1ccc(c(c1)/N=C(/[C@H]2[C@H]3CC[C@H](C3)[C@@H]2C(=O)[O-])\O)[S-] C12563232
CC(C)C1=C(SC(=C(C(=O)[O-])C(=O)[O-])S1)C(C)C C59899210
c1ccc2c(c1)nc3n2[C@@H]4[C@H]([C@@H](CC(=O)N4)c5ccc(cc5)C(=O)[O-])C(=N3)[O-] C39955113
c1ccc2c(c1)nc3n2[C@H]4[C@H]([C@@H](CC(=O)N4)c5ccc(cc5)C(=O)[O-])C(=N3)[O-] C39955115
Cc1cc(c(c(=O)[nH]1)[C@H](c2ccccc2OC)[C@@H]3C(=CC(=NC3=O)C)[O-])[O-] C07424338
c1ccc(cc1)C2=C[C@H](N=N2)c3nnc(n3c4ccc(cc4)C(=O)[O-])[S-] C20591489
COC(=O)C\1=NC(=N[C@H](/C1=C(\c2ccncc2)/[O-])c3cscn3)[S-] C67028816
Cc1c(sc2c1C(=O)N[C@@H](N2)/C=C/c3cccc(c3)[N+](=O)[O-])C C04501997
C[C@H]1CCCC[C@@H]1NC(=O)CN2C(=O)[C@@]3(CCCC[C@@H]3C)NC2=O C04515148
C[C@@H]1CCCC[C@H]1NC(=O)CN2C(=O)[C@@]3(CCCC[C@@H]3C)NC2=O C04515151
C[C@H]1CCc2c(sc3c2C(=O)N[C@H](N3)c4ccccc4[N+](=O)[O-])C1 C04525575
CN1C2=C([C@H](NC1=O)c3ccccc3)C(=O)N(C2)c4cccc(c4)O C00082964
Cc1c(c2c(ncnc2s1)n3c(c(cn3)C#N)N)c4ccc(cc4)F C04748080
c1ccc(c(c1)c2c3c(c(c(c2C#N)N)C#N)CCCC3)[N+](=O)[O-] C05799744
c1ccc2c(c1)CCC=C2NNc3c4ccccc4c5nncn5n3 C06133501
Cc1ccc(cc1)NC2=NN/C(=c\3/ccc4=NC(=O)Oc4c3)/CS2 C08706779
COc1cccc2c1nc(s2)NC(=O)c3ccc4c(c3)CCC(=O)N4 C08984712
Cc1ccc(cc1)N2CC3=C(C2=O)[C@@H](NC(=O)N3C)c4ccc(cc4)O C09183744
C[C@@H]1CCc2c(sc(n2)NC(=O)Cc3c4ccccc4c(=O)[nH]n3)C1 C11428317
COc1ccc(c2c1N[C@@H]([C@H]3[C@@H]2C=CC3)c4ccc(cc4)O)[N+](=O)[O-] C13636863
Cc1ccc(c2c1N[C@H]([C@H]3[C@@H]2C=CC3)c4cccc(c4O)OC)[N+](=O)[O-] C14459613
CC1(OC(=O)C(C(=O)O1)[C@H]2c3c(c4cc(ccc4[nH]3)Cl)CCN2)C C20622229
COc1ccc(c2c1N[C@@H]([C@@H]3[C@H]2C=CC3)c4ccc(cc4)O)[N+](=O)[O-] C20679491
c1cc2c(cc1c3c(c(=O)c3=O)NC4CCCCC4)OCC(=O)N2 C20935566
Cc1ccsc1[C@H]2C3=C(CC(CC3=O)(C)C)Nc4c(non4)N2 C21147007
c1cc2c(cc1n3cnnc3)nc(o2)c4cc(c(cc4Cl)Cl)N C30714874
c1c(c(cc2c1OCCO2)Br)N/N=C\3/CCCNC3=O C04948841
CC1=C[C@H](N=N1)[C@@H]2NN[C@@H]3N2N=C(S3)/C=C/c4ccccc4Cl C38742197
Cc1ccc(cc1)C2=NN3[C@H](NN[C@@H]3S2)[C@@H]4C=C(N=N4)C(C)C C38742350
CC(C)C1=C[C@H](N=N1)[C@H]2NN[C@@H]3N2N=C(S3)c4ccc(cc4)F C38742394
COc1ccc2cc([nH]c2c1)C(=O)N3CCN4[C@@H]3Nc5c4cccc5 C38752948
CC1=C[C@@H](N=N1)[C@@H]2NN[C@@H]3N2N=C(CS3)c4ccc(cc4)Cl C38965910
CC1=C[C@H](N=N1)[C@H]2NN[C@@H]3N2N=C(CS3)c4ccc(cc4)Cl C38965913
CC1=C[C@@H](N=N1)[C@H]2NN[C@@H]3N2N=C(CS3)c4ccccc4Cl C38984377
Cc1ccc(cc1)c2ccc(o2)[C@H]3C(=C(O[C@H]4C3=C(N=N4)C)N)C#N C39016726
c1ccc2c(c1)C(=O)N([C@@H](N2)[C@@H]3C=NN=C3c4ccc(cc4)Cl)O C39237527
c1ccc2c(c1)C(=O)N([C@H](N2)[C@@H]3C=NN=C3c4ccc(cc4)Cl)O C39237528
Cc1cc(c2c(c1)OC(=O)[C@@H]([C@H]2C)CC(=O)/N=c\3/[nH]c(cs3)C)O C39276461
Cc1cc(cc(c1)N2[C@@H]3CCC[C@@H](C3=CN2)NC(=O)[C@@H]4C=C(N=N4)C)C C39468549
C1CCC2(CC1)OC[C@@H](O2)[C@H]([C@H]([C@H]3COC4(O3)CCCCC4)O)O C01318716
Cc1cc(cc(c1Cl)C)Oc2c(c(ncn2)n3c(cc(n3)C)C)N C40798072
c1ccc(c(c1)n2c3c(cn2)c(ncn3)Nc4cccc(c4)O)F C41481231
c1cc2c3c(c(ncn3)Nc4ccc5c(c4)[nH]cn5)sc2nc1 C41494825
Cc1ccc2c(c1)NC(=O)[C@@](O2)(C)C(=O)Nc3cc(ccc3OC)C C41548177
Cc1ccc2c(c1)NC(=O)[C@](O2)(C)C(=O)Nc3ccc(cc3C)OC C41548270
Cc1cc(=O)[nH]c2c1ccc(c2)NC(=O)/C=C\c3ccc4c(c3)OCO4 C49471147
C[C@H]1CCCC[C@@H]1NC(=O)NC(=O)CN2CCO[C@@H]3[C@@H]2CCCC3 C51994125
c1ccc2c(c1)c(c[nH]2)/C=N\n3cnc4c5ccccc5[nH]c4c3=O C00499311
c1cc(ccc1[C@@H]2Nc3c(c4c(s3)CCCC4)C(=O)N2)[N+](=O)[O-] C03186511
C[C@H](Cn1c2cc3c(cc2nc1c4ccc(cc4)N)OCO3)C#N C57804031
CC(C)NC(=O)Nc1ccc(cc1)C(=O)/N=c/2\n(ccs2)C C51061881
c1cc(ccc1N[C@H]2c3ccc(cc3NC2=O)Br)[N+](=O)[O-] C37061530
Cc1ccc(cc1)N2[C@H](NN(C(=N2)C(=O)C)C)c3c[nH]c4c3cccc4 C59681110
CC1=C(C(=O)OC1(C)C)[C@](C)([C@](C)(C2=C(C(OC2=O)(C)C)C)O)O C17198195
COc1ccc(cc1)[C@H]2[C@@H]3C(=NN=C3OC(=C2C#N)N)c4ccccc4 C04891236
c1ccc(c(c1)c2cc(no2)c3[nH]c4c(n3)C(=O)NCCC4)Cl C65380331
CC(C)(C)c1c2c(n(n1)C)NC(=O)C[C@@H]2c3ccc4cccc(c4n3)O C65383850
Cc1ccc(cc1)[C@H]2[C@@H]3CC=C[C@@H]3c4cc(ccc4N2)C(=O)C C04140501
C[C@H]1Nc2ccccc2C(O1)(C(F)(F)F)C(F)(F)F C00091203
COc1cccc(c1)[C@H]2[C@H]3CC=C[C@@H]3c4cccc(c4N2)F C08168477
c1ccc2c(c1)[C@H](CCO2)Nc3cccc(c3)Br C19941932
Cc1ccc(c(c1)Cl)N[C@@H](C)c2c(sc(n2)C)C C20471010
c1cc2c(cc1F)[nH]cc2C(=O)c3cc4c(s3)CCC4 C35369755
C[C@@H]1CCc2ccccc2N1c3cccc(c3[C@H](C)O)F C35631177
Cc1ccc2c(c1)CCCN2c3cccc(c3[C@@H](C)O)F C35631458
Cc1ccc(c(c1C)Oc2ccc(cc2[C@H](C)O)F)C C35632539
CC[C@H]1CS/C(=N\c2ccc(c(c2)Cl)Cl)/N1 C03885648
c1cc(cc(c1)F)Cn2c3c(cccc3Cl)[nH]c2=S C36897606
Cc1cc(c(o1)C)[C@H](C)Nc2ccc3c(c2)ccs3 C36976415
Cc1c(scn1)[C@H](C)Nc2cccc3c2CCCC3 C37197388
Cc1ccc(c(c1)F)N[C@@H](C)c2ccc3c(c2)CCO3 C37244109
c1ccc(cc1)CN[C@@]2(CCCCc3c2cccc3)C#N C37939438
Cc1ccc(c(c1)[C@@H](c2ccc(o2)Br)O)C C40248422
C[C@@H]1Cc2cc(ccc2O1)[C@@H](c3ccc(cc3)Cl)O C40261625
C[C@@H]1Cc2cc(ccc2O1)[C@H](c3c(cccc3Cl)F)O C40261855
Cc1ccc(cc1F)[C@H](c2ccc3c(c2)CCC(=O)N3)Cl C40270664
c1ccc(c(c1)[C@@H](c2ccc3c(c2)CCC(=O)N3)Cl)F C40270674
c1cc(sc1)[C@H](c2ccc3c(c2)CCCC(=O)N3)Cl C40274976
c1c2c(cc(c1[C@@H](C3CCCC3)Cl)F)NC(=O)CC2 C40276214
CC(C)C[C@H](c1cc2c(cc1Cl)NC(=O)C2)Cl C40276388
CC[C@H](C)[C@H](c1cc2c(cc1Cl)NC(=O)C2)Cl C40276426
CC(C)C[C@@H]1CS/C(=N\c2cc(ccc2F)F)/N1 C40795564
CC(C)C[C@@H]1CS/C(=N\c2ccc(c(c2)F)F)/N1 C40795806
COc1ccc(cc1Br)[C@H]2Cc3ccccc3N2 C41528631
Cc1ccccc1[C@H](C)n2ccc3c2CC(C[C@@H]3O)(C)C C41709302
c1cc(c(nc1)Nc2ccc(c(c2F)F)F)Br C42376143
CC(C)c1cccc(c1)O[C@@H]2Cc3ccccc3[C@H]2O C44195452
Cc1cccc(c1C)O[C@@H]2CCc3ccccc3[C@H]2O C44196018
C[C@H](c1c(cccc1F)N2CCC[C@@H]2C3CCCC3)O C45084233
Cc1ccc(cc1/N=C/c2ccccc2O)Br C48501912
C[C@H](c1ccc(s1)Cl)Nc2csc(n2)Cl C48836049
Cc1ccccc1[C@@H](C)n2c3ccc(cc3[nH]c2=S)F C49526458
Cc1cc(cc(c1)NCc2nc3c(s2)CCCC3)C C49866481
Cc1ccc(c(c1)C)N(C)c2ccc(cc2F)[C@@H](C)O C49987590
CCNc1cc(nc2c1c(ccc2F)F)C(F)(F)F C50869827
Cc1ccc(cc1C)[C@H](C)Nc2ccc(c(c2)C#N)F C51635569
CC1(Cc2cc(ccc2O1)[C@@H](c3ccc(s3)Cl)O)C C51755877
c1ccc2c(c1)CCC[C@@H]([C@H]2O)OCC3CCCCC3 C52156257
Cc1ccc(c(c1)C[C@@H](c2ccc3c(c2)CCCO3)O)C C53145491
C[C@@H]1CNc2cc(c(cc2N1CC3CCCCC3)F)F C57924582
c1ccc(cc1)Sc2ccc(cc2F)c3cc[nH]n3 C58824499
Cc1c(cc(cc1F)C#N)N[C@@H]2CCCc3c2ccs3 C61327436
Cc1ccc(c2c1nccc2)N[C@H]3CCCc4c3ccs4 C61327494
C[C@H](c1ccc(c(c1)Cl)N2CCc3c2cccc3)O C61694913
Cc1ccc(c(c1)/N=C\2/N[C@@H](CS2)c3ccccc3)C C63001357
Cc1ccc(cc1Cl)[C@H](c2ccc3c(c2)CCO3)O C63021826
c1ccc(cc1)C[C@@H]2CS/C(=N\c3ccccc3)/N2 C63220092
c1ccc(cc1)C[NH+]2CC[C@@](C2)(c3cccc4c3cccc4)O C04122152
CC(C)c1ccc(cc1)c2csc(n2)[C@@H]3CCC[NH2+]3 C11631985
C[C@H]1CCC[C@H]([C@@H]1C)[NH2+]Cc2ccc(o2)Br C19963198
C[NH2+][C@@H](c1ccc(cc1)C2CCCCC2)[C@@H]3CCCO3 C35496515
C[NH2+][C@@H](c1ccc(o1)Br)c2ccc(s2)Cl C35497958
C[C@H]1Cc2cc(ccc2O1)[C@@H](c3cc(cc(c3)F)F)[NH2+]C C35504892
Cc1ccc(cc1F)[C@@H](c2ccc3c(c2)C[C@@H](O3)C)[NH2+]C C35505077
CC[NH2+][C@H](c1ccc(cc1)C)c2ccc3c(c2)C[C@H](O3)C C35571089
Cc1cc2c(c(c1)C(C)(C)C)O[C@H](C[C@@H]2[NH2+]C(C)C)C C35749678
CCc1cc2c(c(c1)C(C)(C)C)O[C@H](C[C@H]2[NH2+]CC)C C35750837
Cc1cc(cc2c1O[C@@H](C[C@@H]2[NH2+]C(C)C)C)C(C)(C)C C35751549
C[C@@H](C12CC3CC(C1)CC(C3)C2)[NH2+][C@H]4CCN5[C@@H]4CCC5 C37168959
c1cc2c(cc1C[NH2+]C34CC5CC(C3)CC(C5)C4)CCO2 C37362365
C[C@@H]1CCC[C@H](C1)[NH2+]C2CC(C2)c3ccccc3OC C37506760
C[NH2+][C@@H](c1ccc2c(c1)CCCO2)c3cc4c(s3)CCC4 C38057882
C[C@@H](c1c(ccc(c1Cl)F)Cl)N[C@@H]2CCC[NH+](C2)C C40672261
CC(C)C[C@@H]1CO[C@@H](C[NH2+]1)c2cc(c(cc2Cl)Cl)F C40797841
Cc1c(sc(n1)[C@@]2(CCC(c3c2cccc3)(C)C)[NH2+]C)C C41185367
CC(C)[NH2+][C@]1(CCC(c2c1cccc2)(C)C)c3nccs3 C41195864
Cc1c(sc(n1)[C@]2(CCCc3c2cccc3)[NH2+]C(C)C)C C41196857
C[C@H]1CCCC[C@@]1(c2nc3c(s2)CCC3)[NH2+]C(C)C C41197673
CC1(CC[C@](c2c1cccc2)(c3nccs3)[NH2+]C4CC4)C C41198150
Cc1ccc(c(c1)c2ccc(cc2)[C@@H]3C[NH2+]C[C@@H](O3)C)C C41438163
c1cc(ccc1c2ccc(cc2)C(F)(F)F)[C@H]3C[NH2+]CCO3 C41538833
Cc1ccc(s1)[C@@H](C)Nc2c3ccsc3cc[nH+]2 C42375257
C[C@@H](c1ccc(c(c1Cl)Cl)Cl)N[C@@H]2CC[NH+](C2)C C42545788
C[C@@H]1CCCC[C@@H]1[NH+](C)Cc2ccc3c(c2)CCCN3 C42611096
Cc1ccc2c(c1)cc(o2)[C@H](Cc3ccsc3)[NH2+]C C42893924
CC[C@H]1CC[NH+](CC[C@@H](N1)C)C(C)(C)CC(C)(C)C C43437137
Cc1ccc(c(c1)Br)OC[C@H]2CCCC[NH2+]2 C43494941
c1ccc(cc1)[C@H]2CC[C@@H]([C@@H](C2)[NH+]3CCCCCCC3)O C44125170
CN[C@H]1c2ccccc2C[C@H]1[NH+]3CCC[C@@H]3C4CCCC4 C45073154
CC1(C[C@H]1[NH2+][C@H](c2ccco2)c3ccc(s3)Cl)C C45117497
CC[NH2+][C@H]1CCCC[C@H]1O[C@@H]2CCCc3c2cccc3 C49894797
Cc1ccc(cc1)C[NH2+]Cc2ccc3c(c2)CCCN3C C50266806
Cc1c(c(c(c(c1C)C)[C@@H]([C@H]2CCCCO2)[NH2+]C)C)C C50961409
C[C@@H]1CC[NH+]([C@@H](C1)C)[C@@H]2C[C@@H](CC[C@@H]2O)c3ccccc3 C51747332
C[C@](C[NH+]1CCC[C@@H]1C2CCCC2)(c3ccccc3)O C52097442
C[C@H]1CCCC[C@@H]1NC2=[NH+]C3(CCC(CC3)C)CS2 C53099288
C[C@@H]1CCC[C@@]2(C1)CSC(=[NH+]2)N[C@@H](C)c3cccs3 C53099957
C[C@@H]1CCC[C@@]2(C1)CSC(=[NH+]2)NCCC3CCCC3 C53100215
c1cc(ccc1NCC[NH+]2CC[C@H]3CCCC[C@@H]3C2)F C53385490
C[C@H](c1ccc(s1)Cl)N2[C@@H]3CCC[C@H]2CC(C3)[NH2+]C C54602438
C[NH2+][C@@H]1c2ccccc2CC[C@@H]1Oc3cc(cc(c3)F)F C54932674
CC[NH2+][C@H]1CCCCC[C@H]1Oc2cc(cc(c2)F)F C54932707
C[C@@H](c1ccsc1)NC2=[NH+]C3(CCCCC3)CS2 C61365263
C[C@@]12CC[C@@H](C1(C)C)C[C@H]2[NH2+]C3CCN(CC3)C(C)(C)C C62351039
c1ccc(cc1)[C@@H]2C[NH+](c3ccccc3CN2)C4CCCC4 C62707734
C[C@@H]1CCC[C@H](C1)N2CC([NH2+]C[C@@H]2Cc3ccccc3)(C)C C62713449
CC[C@H]1CC[C@H]([C@@H](C1)C[NH+]2CCC3(CCCC3)CC2)O C62957471
c1cc(ccc1/C=C\2/C(=O)NC(=O)N2)OC(=O)c3ccc(c(c3)Cl)F C01024939
CCC1CCC2(CC1)C(=O)N(C(=O)N2)CC(=O)NC3CCCCCC3 C04513525
C=C([C@H]1C(=O)NC(=O)N(C1=O)c2ccccc2)Nc3ccc4c(c3)CCC4 C02399409
Cc1ccc(cc1C)[C@]2(C(=O)N(C(=O)N2)CC(=O)NC)c3ccccc3 C07575869
Cc1c(sc2c1c(=O)[nH]c(n2)CC(=O)NN=C3C4CC5CC(C4)CC3C5)C C08045596
C[C@@H]1CCc2c(cc(s2)C(=O)NNC(=O)c3cc4ccccc4oc3=O)C1 C08423126
Cc1c(n2cc(ccc2n1)Br)C(=O)N/N=C/c3ccccc3O C01090755
C[C@H]1CCCC[C@@]12C(=O)N(C(=O)N2)CC(=O)N[C@@H](C)c3cccs3 C08939373
C[C@H]1CCCC[C@]12C(=O)N(C(=O)N2)CC(=O)N[C@@H](C)c3cccs3 C08939381
CC1CCC2(CC1)C(=O)N(C(=O)N2)CC(=O)Nc3ccc4c(c3)ccs4 C09154719
COc1ccc(cc1OC)c2nc(cs2)c3ccc4c(c3)[nH]c(=O)[nH]4 C12844848
COc1cc(ccc1O)/C=C\2/C(=O)NN(C2=O)c3ccc(c(c3)Cl)Cl C13576061
Cc1ccc(cc1C)N2C(=O)/C(=C\c3cc(cc(c3O)OC)Cl)/C(=O)N2 C13942504
Cc1c(ccc2c1N[C@@H]([C@H]3[C@@H]2C=CC3)c4ccc(c(c4)O)OC)[N+](=O)[O-] C14457062
c1ccnc(c1)/C=N/n\2c(cs/c2=N\C3CC3)c4ccc(c(c4)O)O C14484223
CN\1C(=O)/C(=C/c2ccc(c(c2)OC)O)/S/C1=N\c3ccc(cc3)O C16936965
Cc1c(nc(s1)NC(=O)c2cccs2)c3ccc4c(c3)NC(=O)[C@@H](O4)C C19796629
COc1ccc(cc1OC)[C@H]2[C@@H]3CCCC=C3C(=C(C2(C#N)C#N)N)C#N C01022145
COC(=O)c1ccc2c(c1)c3c([nH]2)CCN(C3)C(=O)c4cc(c[nH]4)Cl C25453705
CCOC(=O)C1=C(Oc2c(c(c3c(n2)CCC3)N)[C@@H]1c4ccncc4)C C28968764
C1CCC(CC1)C(=O)N[C@@]2(C(=O)N(C(=O)N2)C3CCCC3)C(F)(F)F C12363119
Cc1ccc(cc1)NC(=O)CN2C(=O)[C@]3(CCCc4c3cccc4)NC2=O C03600662
Cc1c2c(oc1C(=O)Nc3cc(ccc3OC)OC)CC(C[C@@H]2O)(C)C C04866507
c1ccc(cc1)C2=C[C@@H](N=N2)[C@H]3NN[C@@H]4N3N=C(S4)c5cccc(c5)F C38742906
c1ccc(cc1)C2=C[C@@H](N=N2)[C@@H]3NN[C@@H](N3/N=C/c4cccs4)S C38984025
CC(C)[C@H]1[C@H]2C(=NC(=NC2=O)SCc3ccccc3)OC(=C1C#N)N C39960924
Cc1ccc(cc1)C2=NN=C3[C@H]2[C@@H](C(=C(O3)N)C#N)c4ccccc4OC C20033309
C[C@@H]1CCCCN1c2c(c(ncn2)N3CCN(CC3)c4ccccc4F)N C40732470
CCn1c(nc2c1ccc(c2)C(=O)N/N=C(/C)\c3cc(ccc3O)C)C C07894594
Cc1ccc(c(c1)S(=O)(=O)Nc2ccc3c(c2)C(C(=O)N3)(C)C)OC C49741294
CCOC(=O)N1CCc2c(sc3c2C(=N[C@H](N3)c4c(ccs4)C)O)C1 C04554951
C[C@@H](C(=O)N1c2ccccc2NC(=O)C1(C)C)Sc3[nH]c4ccccc4n3 C07059654
Cc1ccc(o1)/C=C\C(=O)N2CCC(CC2)NC(=O)NC3CCCCC3 C56247548
C[C@H]1CCCC[C@]12C(=O)N(C(=O)N2)CC(=O)N[C@@H]3CCc4c3cccc4 C53475939
C[C@@H](c1ccc2c(c1)NC(=O)CO2)NC(=O)N(C)Cc3ccc(cc3)F C46975531
Cc1cccc(c1)NC(=O)N2CCC[C@H](C2)C(=O)Nc3nc(cs3)C C47410359
CC[C@@H]1c2ccsc2CCN1C(=O)Nc3cccc(c3)N4CCNC4=O C47893475
COc1ccccc1[C@H]2c3c(nn(c3NC(=O)CS2)C4CCCCC4)O C05704394
Cc1c(ccc2c1OC(=O)[C@@H]([C@H]2C)CC(=O)NC3=CC4=CC=N[C@@H]4C=C3)O C63386281
CCCn1c2ccc(cc2[nH]c1=O)C3=NO[C@@H](N3)c4ccccc4Cl C64891277
COc1cc2c(cc1O)NC(=O)C[C@@H]2c3c(nc4n3cccc4)c5ccccc5 C65460281
Cc1ccc(c(c1)C2=NN=C[C@H]2[C@H]3CC(=O)Nc4c3cc(c(c4)O)OC)C C65530127
Cc1ccsc1CN(C(C)C)C(=O)Nc2ccc3c(c2)C(=O)NC3=O C65826897
C[C@H]([C@H]1CCCO1)NC(=O)N2CCC[C@@H](C2)C(=O)NC3CCCCC3 C65988836
C[C@H](c1cccc(c1)N2CCOC2=O)NC(=O)Nc3cc(cc(c3)F)F C65993331
CC(C)(C)n1cc(c(n1)c2ccccc2Cl)[C@@H]3Nc4c(cccn4)C(=O)N3 C66586619
Cc1ccsc1C(=O)NNC(=O)N2C[C@@H](O[C@H](C2)c3ccccc3)C C67101898
C[C@H]1CCC[C@H]([C@@H]1C)NC(=O)NC2CCN(CC2)c3ccc(cn3)C#N C67381249
COc1ccc(c(c1)O)C(=O)N2CCc3c(c(n[nH]3)c4ccc(c(c4)F)F)C2 C67446650
C[C@@H](c1ccc2c(c1)OCCO2)NC(=O)N(C)[C@@H](C)c3cccc(c3)O C67608640
C[C@@H]1c2c(c3ccccc3[nH]2)C[C@@H]4N1C(=O)CN(C4=O)CCC5=CCCCC5 C02096837
c1ccc2c(c1)OC[C@H](O2)C(=O)Nc3nc(cs3)c4ccc(s4)Cl C03441536
CN1C2=C([C@@H](NC1=O)c3ccccc3F)C(=O)N(C2)Cc4ccc(cc4)F C04353972
CCn1cc(c2c1cccc2)/C=C/3\C(=O)N(C(=O)N3)c4cccc(c4)Cl C00661865
C1CCC(CC1)N2C[C@H](CC2=O)C(=O)Nc3c(c4c(s3)CCCC4)C#N C00780308
c1ccc-2c(c1)Cc3c2cc(cc3)C(=O)CN4C(=O)C5(CCCC5)NC4=O C04547996
Cc1c(sc2c1c(=O)[nH]c(n2)[C@H](C)Sc3ccc4c(c3)OCCO4)C C04938590
Cc1c(sc2c1c(=O)n(cn2)CC(=O)NC34CC5CC(C3)CC(C5)C4)C C06838157
c1cc(c(cc1F)Cl)NC(=O)Cn2cnc3c(c2=O)c4c(s3)CCC4 C07384180
CN([C@@H]1CCCc2c1cccc2)S(=O)(=O)c3ccc4c(c3)CCC(=O)N4 C07668128
c1ccc2c(c1)C(=O)N([C@@H](N2)c3ccsc3)Cc4ccc5c(c4)OCO5 C07885115
c1ccc2c(c1)CCC(=C2)S(=O)(=O)N3CCN(CC3)c4ccc(cc4)O C07989978
c1cc(ccc1c2csc3c2c(ncn3)N[C@H]4CCS(=O)(=O)C4)Cl C08313945
Cc1c(nc2n(c1=O)[C@@H](CS2)CC(=O)N[C@H]3C[C@@H](CC(C3)(C)C)C)C C14034879
c1cc2c(cc1NS(=O)(=O)c3cc(sc3Cl)Cl)OCCO2 C14093804
c1cc2c(cc1NC(=O)/C=C/c3ccc(o3)Br)OCCCO2 C15618822
Cc1cccc2c1ncn(c2=O)CC(=O)Nc3ccc(cc3)Br C16202840
Cc1cc(c(c2c1C(=O)/C(=C/c3ccncc3)/O2)C[NH+]4CCCCCC4)[O-] C20589349
Cc1ccccc1/C=c\2/c(=O)n(/c(=C(\C#N)/C(=O)NC)/s2)c3ccccc3 C21652121
CN1c2ccccc2C(=O)N[C@H]1c3cc(c(cc3Br)OC)OC C24098643
c1cc2c(cc1NC(=O)CN3CCCc4c3c(cc(c4)F)F)OCCO2 C26725631
c1cc(ccc1/C=C/C(=O)Nn2cnc3c(c2=O)c4c(s3)CCCC4)F C27387588
COc1cccc2c1nc(cc2)/C=C/3\C(=O)N(C(=[NH+]3)[S-])c4ccccc4 C06660341
C[C@@H]1CCc2c(sc3c2c(nc(n3)Cl)N4CCN(CC4)CCO)C1 C36317169
C[C@@H]1[C@H](Oc2ccccc2O1)C(=O)Nc3nc4ccc(cc4s3)SC C36704850
Cc1ccc(cc1)N2C(=O)/C(=C/c3c[nH]nc3c4ccccc4)/SC2=O C40457651
Cc1cc(nc2c1c(c(s2)C(=O)NC3CCN(CC3)C(=O)C4CC4)C)C C45893733
c1c(c(sc1Cl)Cl)c2csc(n2)NC(=O)c3cnsn3 C48771556
c1c(csc1c2nc(cs2)C(=O)Nc3nncs3)Br C48797431
CC(C)[C@@H]1c2cn[nH]c2C(CN1S(=O)(=O)c3ccc(cc3)Cl)(F)F C49036349
CC(C)[C@H]1c2cn[nH]c2C(CN1S(=O)(=O)c3ccc(cc3)Cl)(F)F C49036351
c1ccc(cc1)/C=C/[C@@H]2C3=C(C[C@H](CC3=O)c4cccs4)Nc5n2ncn5 C04435955
Cc1cc(c(cc1C)C(=O)CN2C(=O)[C@]3(CCCc4c3ccs4)NC2=O)C C05679301
c1ccc2c(c1)CC[C@H]2NC(=O)[C@H]3Cc4ccccc4CN3C(=O)c5ccco5 C53475337
C[C@H]1CCc2c(sc(c2C#N)NC(=O)[C@@H]3CC(=O)N(C3)C4CCCC4)C1 C58988139
c1cc(cc(c1)Cl)N2C(=O)/C(=C/c3ccc(cc3F)N4CCCC4)/NC2=O C03652736
c1cc(ccc1NC(=O)C(=O)N2CC3C[C@H]4C[C@@H](C3)CC2C4)N5CCCC5 C62642207
CNS(=O)(=O)c1ccc2c(c1)CCN2C(=O)c3ccc(cc3Cl)F C63498257
c1cc(ccc1[C@H]2CC(=Nc3c2sc(n3)N4CCOCC4)O)C(F)(F)F C36366483
C[C@@H](c1ccccc1)NC(=O)c2cnc3n(c2=O)c4c(s3)CCCCC4 C35430426
Cc1ccc(cc1)NC(=O)[C@@H]2CCc3c(cc(s3)C(=O)N4CCOCC4)C2 C65272744
Cc1ccc(s1)[C@@H](C)NC(=O)N2CCN(CC2)C(=O)c3cccs3 C54729693
CS(=O)(=O)c1c(cc(cc1F)NC(=O)[C@H]2Cc3cc(ccc3O2)Cl)F C66552652
c1ccc(cc1)n2cc(cn2)Cc3[nH]c(=O)c4c5c(sc4n3)CCCC5 C66605705
Cc1ccc(c2c1N(CCC2)C(=O)CCc3[nH]c(=O)c4ccccc4n3)F C66786886
C[C@H]1CN(C[C@@H](O1)C)CCNC(=O)N2CCc3c2ccc(c3)Br C66984402
c1ccc(cc1)C2=CCN(CC2)CN3C(=O)[C@]4(CCc5ccccc5C4)NC3=O C66995804
CC1=C([C@@H](NC(=S)N1C2CC2)c3cscn3)C(=O)N4CCCCCC4 C67029484
Cn1cc(ccc1=O)C(=O)Nc2nc3c(s2)C[C@@H](CC3)c4ccccc4 C67067932
C[C@H]1c2ccsc2CCN1C(=O)C(=O)Nc3cccc(c3)N4CCCCC4 C67367142
CCC(C)(C)[C@@H]1CCc2c(sc(c2C#N)NC(=O)C[NH+]3CCOCC3)C1 C04502606
Cc1cccc(c1C)N2CC[NH+](CC2)CC(=O)Nc3ccc(cc3)C(=O)C C04926415
C[NH+](C)CCN1[C@H](/C(=C(/c2ccccc2)\O)/C(=O)C1=O)c3ccc(cc3)Cl C05445216
COc1ccc(cc1)N2CC[NH+](CC2)CC(=O)Nc3ccc(c(c3F)F)F C03538949
Cc1ccc(cc1)NC(=O)C[NH+]2CCC[C@H]2c3cc(ccc3OC)OC C07717061
CN1CCCc2c1ccc(c2)[C@@H](CNC(=O)c3ccco3)[NH+]4CCCCC4 C09137676
CC(=O)c1ccc(cc1)NC(=O)C[NH+]2CCC[C@@H]2c3ccc(cc3)OC C09577651
c1csc2n1cc(n2)CC(=O)N[C@H]3CCC[NH+](C3)C4CCCCCC4 C12199774
Cc1cc(oc1C)C[NH+]2CCC(CC2)(Cc3cc(no3)c4ccccc4)O C12315324
CC[NH+]1CCC[C@@H]1CNC(=O)c2c(c3c(cc(nc3s2)C)C)n4cccc4 C06780491
Cc1cc2c(cc1C)occ2CC(=O)Nc3ccc(cc3)N4CC[NH+](CC4)C C23133889
CO[C@@H]1CCC[NH+](C1)Cc2cccc(c2)c3[nH]c(=O)cc(n3)C4CCCC4 C23431448
c1cc(ccc1C(=O)NC2C[C@@H]3CC[C@H](C2)[NH+]3Cc4ccc5c(c4)OCO5)F C27698448
c1cc(c2c(c1)OCO2)C[NH+]3CCC[C@@H](C3)c4c(c[nH]n4)c5ccc(cc5)F C34633338
C[NH2+][C@@H](c1ccc(o1)Br)c2c(cc(cc2OC)OC)OC C35468864
C[NH2+][C@H]1C2C[C@H]3C[C@@H](C2)CC1(C3)c4nnnn4c5cccc(c5)C(F)(F)F C35622338
C[C@H]1CCCCN1c2c(c(no2)c3ccccc3)C[NH2+]C[C@@H]4CCCO4 C35743400
COc1ccc(c(c1)OC)C[NH+]2CCCn3cccc3[C@@H]2c4cccc(c4)O C35792253
C[NH+](C)CCCSc1nc2c(c3cc(ccc3[nH]2)Br)nn1 C33941676
C[C@@H]1CCCC[NH+]1Cc2[nH]c(=O)c3c(csc3n2)c4ccc(cc4)OC C36203986
CCn1c2ccccc2[nH+]c1N3CCN(CC3)C(=S)NCC(C)C C13477700
CC(C)(C)[C@@H]1CCc2c(sc(c2C#N)NC(=O)CN3CC[NH+](CC3)C)C1 C20481947
COC(=O)[C@@H]1C(=c2cc(ccc2=[NH+]1)Cl)NC(=O)c3ccc(cc3)Cl C38610129
CCOC(=O)[C@H]1C(=c2cc(ccc2=[NH+]1)F)NC(=O)c3ccc(cc3)Cl C38610164
CC(C)c1ccc2=[NH+]C(=O)[C@@H](C=c2c1)CNc3ccc(c(c3)OC)OC C38789491
CCOC(=O)[C@H]1C(=c2ccccc2=[NH+]1)NC(=O)C3(CC3)c4ccc(cc4)C C39006909
CC1=NN[C@H](N1C2CCCCC2)S[C@@H](C)C(=O)C3=c4ccccc4=[NH+]C3 C39957812
c1ccc2c(c1)CC[C@@H]2[NH+](CN3C(=O)C4(CCCCCC4)NC3=O)C5CC5 C40155482
COc1cccc(c1)[C@@H]2c3cccn3CCC[NH+]2Cc4ccc(c(c4)OC)O C40410244
C[C@@H](C(=O)Nc1ccc(cc1OC)OC)[NH+]2CCC[C@@H]2c3cccs3 C42356017
C[NH2+]Cc1cc(ccc1OCc2cc(cs2)Br)[N+](=O)[O-] C43686823
C[NH+](Cc1ccc(cc1)c2[nH]c(=O)cc(n2)c3ccncc3)C4CCCCC4 C48219834
Cc1ccc(cc1)/C=C\2/C(=[NH2+])N3C(=NC2=O)SC(=N3)CCC4CCCCC4 C20358771
C[NH2+]Cc1ccc(c(c1)OCc2cccc(c2)Br)[N+](=O)[O-] C50516779
CC[NH+]1CCN(CC1)c2ccccc2NC(=O)C3=Cc4ccccc4OC3 C26769372
c1ccc(c(c1)NCc2cc(=O)n3ccsc3[nH+]2)Oc4cccc(c4)F C58368639
CC(C)(C)OC(=O)NC[C@H]1CCCC[NH+]1Cc2nc3ccccc3s2 C60198132
c1cc2c(cc1/C=C/C(=O)NC3CC[NH+](CC3)CC4CCCC4)OCCO2 C63273223
C[C@H](C1CCN(CC1)C(=O)[C@H]2C=c3ccccc3=[NH+]2)C(=O)NC4CCCCC4 C63738155
C[C@H](C(=O)Nc1ccccc1C(C)C)[NH+]2CCCN(CC2)c3nccs3 C64401960
Cc1ccc(cc1)c2nnc(o2)SC[C@H](C[NH+]3CCC(CC3)C)O C65169372
Cc1cc2nnc(n2c3c1cccc3)SC[C@H](C[NH+]4CCC(CC4)C)O C65169744
COc1cccc(c1c2c([nH+]cn2[C@H]3CCCC[C@@H]3O)c4ccccc4)OC C65387248
CC(C)[NH+]1CC[C@@H](C1)CNC(=O)N2CCC[C@H]2Cc3ccc(cc3)OC C65441080
Cc1cccc(c1)N2CC[NH+](CC2)CCc3nc([nH]n3)Cc4ccccc4 C65530892
c1c(cc(c2c1OCO2)Cl)C[NH+]3CCC(CC3)NC(=O)C4CCCCC4 C65963446
CCC[NH+]1Cc2cccc(c2C1)NC(=O)c3cc4cccc(c4o3)OC C66514417
C[C@H](c1ccc(cc1)F)NC(=O)C[NH+]2CCC[C@@H]2c3cccc4c3OCCO4 C66900025
COc1cc(cc2c1OCO2)C[NH2+]C[C@@H]3CCN(C3)c4ccc(cc4)F C67253478
c1cc2c(cc1NC(=O)C3CC[NH+](CC3)Cc4ccc(s4)Cl)OCO2 C67445999
Cc1c(sc(n1)NC(=O)CSc2nnc(n2C)c3ccc(cc3)F)C C04736191
Cc1c(c(c(nc1C)SCC(=O)NC[C@H]2COc3ccccc3O2)C#N)C C05089479
Cc1nc2c(c(=O)n1CC(=O)Nc3ccc(cc3)Oc4ccccc4)CCC2 C05608901
COc1ccc(cc1)NC(=O)C2CCN(CC2)S(=O)(=O)c3cccs3 C05560009
c1cc(c(cc1F)F)/C=N/Nc2ccc(cn2)S(=O)(=O)N3CCCCC3 C06786500
Cc1c(nn(c(=O)c1C#N)CC(=O)N[C@@H](c2ccccc2)c3cccs3)C C07385531
COc1ccc(cc1)Oc2ccc(cc2)NC(=O)[C@@H]3[C@H]4C[C@H]5[C@H]3C(=O)O[C@H]5C4 C13516960
Cc1ccccc1N2C(=O)/C(=C/c3cc(c(cc3OC)OC)OC)/NC2=S C13547573
c1cc(ccc1C#N)OC[C@H](Cn2cnc3c(c2=O)c4c(s3)CCCC4)O C14184111
c1ccc2c(c1)c(=O)n(nn2)C[C@@H](COc3ccc(cc3)Br)O C14199185
c1ccc(cc1)S(=O)(=O)N2CCC[C@@H](C2)C(=O)N/N=C/c3cccs3 C17077254
CCOc1ccc(cc1)CNC(=O)c2cnc3n(c2=O)c4c(s3)CCCC4 C21647574
CCCn1c(=O)ccc(n1)C(=O)Nc2nc(cs2)c3ccc(s3)Cl C22921649
Cc1c(c(n(n1)C)C)NC(=O)[C@H](C)OC(=O)c2ccc3c4c2cccc4CC3 C26274407
C/C=C/Cn1c2c(=O)[nH]c(=O)n(c2nc1SCc3ccc(cc3)Cl)C C12532017
C1CCC2=C3C(=NC(=NC3=O)SCC(=O)NC[C@H]4CCCO4)S[C@H]2C1 C39621135
C[C@H](c1ccc2c(c1)OCCCO2)NC(=O)Cn3cc(c4c3cccc4)C=O C39759597
c1ccc(cc1)/C=C(/C=N/NC(=O)[C@@H]2C=C(N=N2)c3ccco3)\Br C39834414
Cc1cc(ccc1S(=O)(=O)Nc2cc(ccc2OC)N3CCOCC3)F C41365234
C[C@H]1C[C@@H]1c2ccc(o2)CCC(=O)Nc3ccc4c(c3)c(=O)n5c(n4)CCC5 C41879436
CC(C)[C@H](c1cccs1)NS(=O)(=O)c2ccc3c(c2)C(=O)N(C3=O)C C42627312
c1ccc(cc1)C[C@H]2C(=O)N(C(=O)N2)CN3CCN(CC3)c4ccc(cc4)F C16078698
c1cc(ccc1CNC(=O)/C=C\c2ccc(cc2)N3CCCS3(=O)=O)C#N C45408071
C[C@H]1COCCN1CN2C(=O)[C@@](NC2=O)(Cc3ccccc3)c4ccccc4 C46477963
c1ccc(cc1)OCC(=O)[C@@H](C#N)c2[nH]c(=O)c3c4c(sc3n2)CCCC4 C46707005
COc1ccc(cc1)C(=O)Nc2cc(ccc2N3CCCC3)N4CCOCC4 C49721011
CC(C)CCN1CCN(CC1)S(=O)(=O)c2cc3c(cc2F)NC(=O)CC3 C55244264
Cc1ccc(cc1NS(=O)(=O)c2c(cc(cc2C)OC)C)C(=O)N(C)C C55596949
Cc1ccc(s1)[C@@H](C)N(C)C(=O)Nc2cc(ccc2OC)C(=O)N(C)C C56643136
C[C@H](C(=O)NCc1ccc2c(c1)OCO2)N3CCN(CC3)c4ccccc4F C57024342
C[C@@H](C(=O)Nc1nc2ccc(cc2s1)S(=O)(=O)C)Oc3ccccc3 C09109023
CCN(Cc1cccs1)C(=O)Nc2cccc(c2)N3CCCS3(=O)=O C57522936
c1ccc2c(c1)N(C(=O)CO2)CCC(=O)Nc3ccc(cc3)N4CCCCC4 C17337718
Cc1c(c([nH]c1C(=O)[C@@H](C)Sc2nc3ccccc3c(=O)n2C)C)C(=O)C C28069706
Cc1c(cco1)c2nnc(n2C)S[C@@H](C)C(=O)Nc3ccc(cc3F)F C07619731
Cc1ccc(cc1C)S(=O)(=O)N2CCN(CC2)[C@H](C)C(=O)NC(C)(C)C C38740923
Cc1nnc(o1)CSc2nnc(s2)Nc3cccc(c3)Br C08485076
Cc1ccc(cc1)[C@]2(C(=O)N(C(=O)N2)CC(=O)N(C)[C@@H](C)c3cccs3)C C27165090
Cc1ccc(cc1)CS(=O)(=O)c2nnc(s2)/N=C(/c3cccs3)\O C13551910
CC(C)c1nnc(o1)CSc2[nH]nc(n2)c3ccc(cc3)Br C59787734
Cc1ccc2c(coc2c1C)CC(=O)Nc3cc(ccc3OC)C(=O)N(C)C C55840538
CCN1C(=C([C@@H](N1)C)[C@@H]2C=NC(=N2)[C@@H]3CC(=O)N(C3)Cc4ccc(cc4)C)C C64015573
c1nc2c(c(n1)SCC(=O)NC3CCCC3)sc(n2)N4CCCCC4 C35483694
Cc1ccc(cc1S(=O)(=O)NC(C)C)CN2C(=O)[C@@H]3CCCC[C@@H]3C2=O C33255741
Cc1ccc(cc1)CN(CC#C)C(=O)C(=O)Nc2ccc3c(c2)OC(O3)(C)C C64662032
Cc1ccc(cc1C)CNS(=O)(=O)c2c(nc3n2nc(s3)C)C(C)C C65183968
c1ccc(cc1)[C@H](c2nnc(o2)N3CCCC3)NC(=O)c4c(cccc4F)F C65209488
CCCC(=O)N1CSC[C@H]1C(=O)Nc2nc(ns2)c3ccc(s3)C C66412742
C[C@@H]1C[C@@H](CN(C1)S(=O)(=O)N(C)CC(=O)Nc2cc(cc(c2)F)F)C C66919864
C[C@H](C(=O)O[C@@H]1CCCc2c1cccc2)NC3=NS(=O)(=O)c4c3cccc4 C41791249
Cc1ccc(cc1)c2[nH]c(nn2)SCC(=O)Nc3ccc(cc3)C(=O)[O-] C04739051
Cc1ccc(cc1)C(=O)N/C(=C/c2ccco2)/C(=O)Nc3ccc(cc3)C(=O)[O-] C01125051
Cc1cc(cc(c1Cl)C)OCC(=O)NC(=S)Nc2ccc(cc2)C(=O)[O-] C06571493
c1cc(cc(c1)F)CSC[C@@H]2C(=O)Nc3cc(ccc3N2)C(=O)[O-] C06920232
C[C@@H](C(=O)NCc1ccc(cc1)C(=O)[O-])NC(=O)c2ccc(cc2)C(C)(C)C C08392060
Cc1cc(ccc1OC)c2csc(n2)Nc3ccc(c(c3)C(=O)[O-])O C00955929
C[C@@H]([C@H](CC(=O)[O-])O)NC(=O)OCC1c2ccccc2-c3c1cccc3 C02562454
Cc1cc(cc(c1C)S(=O)(=O)Oc2ccc(cc2C(=O)N)Cl)C(=O)[O-] C13088548
C/C(=N\Nc1cccc(c1)C(=O)[O-])/c2ccc3c(c2)NC(=O)CO3 C13186698
Cc1cc(c(cc1Cl)[S-])S(=O)(=O)Nc2[nH]c3ccccc3n2 C05497401
CCCC[C@@H](c1c(nc([nH]c1=O)Nc2ccc(cc2)C)C)C(=O)[O-] C16886397
CN\1C(=O)/C(=C/c2ccc[nH]2)/S/C1=N\c3ccc(c(c3)O)C(=O)[O-] C16904056
Cc1ccc(c(c1)O)/N=C\2/NC(=O)/C(=C/c3ccc(cc3)C(=O)[O-])/S2 C16937250
CN(C)c1ccc(cc1)Nc2c3cc(ccc3[nH+]cc2C(=O)[O-])C(=O)[O-] C19795533
c1cc(ccc1c2nnc(n2/N=C/c3ccc(cc3O)O)[S-])Cl C01306850
c1ccc(c(c1)c2nnc(n2/N=C/c3ccc(cc3O)O)[S-])Cl C06059925
CC(=O)Nc1ccc(cc1)[N-]C2=NC(=O)/C(=C\c3c[nH]c4c3cccc4)/S2 C20226927
Cc1ccc(cc1C)S(=O)(=O)[N-]c2c(c3c(s2)C[C@H](CC3)C)C(=O)N C06507428
CCc1ccc(cc1)Cc2c(=O)[nH]c(nc2[O-])Nc3cccc4c3nccc4 C25498193
Cc1cccc(c1C)NC(=O)/C(=C/C(=O)C2=C(Nc3ccccc3S2)C)/[O-] C01624020
c1cc(cc(c1)O)C(=O)CSc2[nH]c(=O)c(c(n2)[O-])Cc3ccc(cc3)F C33429053
Cc1cccc(c1Nc2c(nc3n2[n-]cn3)c4ccc(c(c4)OC)O)C C03910010
Cc1ccc(cc1)C(=O)N/C(=C/c2ccco2)/C(=O)Nc3cccc(c3)C(=O)[O-] C01130119
c1ccc(c(c1)c2c(c(=O)[nH][nH]2)[C@@H](C[N+](=O)[O-])c3ccc(cc3Cl)Cl)[O-] C04649876
CC(=C)COc1ccc(c(c1)[O-])c2c(cnc(n2)N)c3ccc(cc3)OC C13127203
C[C@H](c1ccc(s1)Br)Nc2cccc3c2c(=O)[nH]nc3[O-] C38001720
Cc1cc(c(cc1C)S(=O)(=O)Nc2ccc(c(c2)O)C(=O)[O-])C C03855816
CC(=O)Nc1ccc(cc1)[N-]C2=NC(=O)/C(=C/c3c[nH]c4c3cccc4)/S2 C38180521
CCCc1cc(nc(n1)SCC(=O)NC(=O)N[C@@H]2CCCC[C@@H]2C)[O-] C11443703
CC(C)CCc1c(=O)[nH]c(nc1[O-])SCC(=O)Nc2cccc(c2)F C39425446
c1ccc2c(c1)ccc(c2/C=N/N3[C@@H](NN=C3[S-])[C@@H]4C5=C(CCC5)N=N4)O C39593313
Cc1c(c([nH]n1)[O-])[C@@H](c2ccc(o2)c3ccc(cc3)Cl)C4=C(N=N[C@@H]4O)C C39699430
C/C(=C/1\C(=O)N(/C(=N\c2cccc(c2)C(=O)[O-])/S1)C)/c3cccc(c3)N C39866620
c1ccc2c(c1)[nH]c(n2)CCNc3nc(c(nn3)Cc4ccc(cc4)F)[O-] C41604264
CCc1ccc(cc1S(=O)(=O)Nc2cc(ccc2C)NC(=O)CC)C(=O)[O-] C42792406
COc1ccc(cc1[N-]S(=O)(=O)c2ccc(c(c2)N)Cl)Br C49563346
Cc1ccc(cc1)NC2=N[C@@H](N3C(=CC(=C)NC3=N2)[O-])c4ccc(cc4)Cl C51244761
CCc1ccc(cc1)/N=C\2/N[C@H](CC(=N2)[O-])C(=O)Nc3ccc(c(c3)F)Cl C01076801
CCC[C@@H]1CC(=CC(=O)N1Cc2ccc(cc2)c3ccccc3c4[n-]nnn4)N C52541937
CCC[C@H]1CC(=CC(=O)N1Cc2ccc(cc2)c3ccccc3c4[n-]nnn4)N C52541939
CC(C)c1ccc(c(c1)O)C(=O)Nc2ccc(c(c2)OC)[N-]S(=O)(=O)C C52609840
c1ccc2c(c1)nc(c(n2)[O-])N/N=C/c3cc(ccc3O)Br C39916623
CCCc1ccc(cc1)/C(=C(\C#N)/C(=O)CNC(=O)NC2CCCCC2)/[O-] C54807092
CC(C)CCc1ccc(cc1)S(=O)(=O)[N-]c2cc(ccc2Cl)C(=O)N C26541648
c1cc(c(cc1[C@H]2[C@H]3CC=C[C@@H]3c4cc(ccc4N2)C(=O)[O-])[N+](=O)[O-])O C27571979
CC(C)c1ccc(cc1)C(=O)NC(=S)NCc2ccc(cc2)C(=O)[O-] C20151631
CC[C@H]1C(=CNN1c2cccc(c2)C)/C(=N/c3[nH]nc(n3)c4ccc(cc4)F)/[O-] C39780942
CC1=C2[C@@H](CC(=O)N[C@H]2N(N1)c3ccc(nn3)[O-])c4ccc(cc4)C(C)C C63822101
CCc1ccc(cc1)[C@@H]2CC(=O)N[C@H]3C2=C(NN3c4ccc(nn4)[O-])C C63823719
Cc1ccc(cc1[N-]S(=O)(=O)c2c(c(cc(c2Cl)C)Cl)C)C(=O)N C63878212
Cc1cc(no1)C(=O)Nc2c(c3c(s2)CCCC3)C(=O)N C00426285
Cc1cc(nc(n1)N)O[C@@H](C(Cl)(Cl)Cl)NC(=O)C C00494741
C[C@H](C(=O)NC(=O)N)OC(=O)c1cccc(c1)Br C06377513
CC(C)NC(=O)CSc1nnc(n1N)c2ccc(cc2)F C06532551
c1cc(ccc1NC(=O)OCC(F)(F)F)S(=O)(=O)N C07715403
C[C@H]1C(=O)N(c2cc(ccc2O1)N)CC(=O)NC3CCCC3 C11568968
c1cc(sc1CNc2c3c(ccs3)ncn2)S(=O)(=O)N C14108408
C[C@@H](C(=O)NC(=O)N)OC(=O)c1cc(ccc1F)Br C14598854
COc1ccc(cc1OCC#C)[C@H]2CC(=O)Nc3c2sc(n3)N C15107529
Cc1nnc(n1N)N/N=C/c2cccc(c2)Br C15228286
Cc1ccc2c(c1)c(=O)c(c[nH]2)NC(=O)NCc3ccco3 C08995376
CCSc1nc2n(n1)[C@@H](C(=C(N2)C)C(=O)N)c3cccs3 C20804485
Cc1cc(n(c(=O)c1)Nc2c(cc3c(n2)CCC3)C(=O)N)C C32573418
c1cc(ccc1/C=N/NC(=O)/C=C\2/CC(=O)NN2)Br C33684461
CCCN(C)S(=O)(=O)c1ccc2c(c1)ccc(n2)NN C35358719
C[C@H]1CCC[C@@H](C1)NS(=O)(=O)c2ccc(cc2)S(=O)(=O)N C37251838
c1cc2c(c(c1)Oc3ccc(cn3)S(=O)(=O)N)NCCC2 C38068055
c1ccc(cc1)[C@@H](C(=O)N2CCCC2)Sc3nc([nH]n3)N C08292544
C[C@H]1NN[C@@H](S1)SCCn2c(=O)c3ccccc3[nH]c2=O C39315039
CCSc1nnc(n1[C@@H](C)C(=O)NC2CCCCC2)N C40172290
c1cc(sc1)CCNc2c(c(ncn2)N3CCOCC3)N C40725346
C[C@H](c1ccc(cc1)S(=O)(=O)N)N(C)C(=O)NC2CC2 C42308918
Cc1ccc(cc1S(=O)(=O)N(C)C[C@H](C)/C(=N/O)/N)F C42459634
C[C@@H]1CCCC[C@H]1N(C)S(=O)(=O)c2ccc(nc2)NN C42611336
c1ccc(c(c1)NN)S(=O)(=O)N2CCO[C@H]3[C@@H]2CCCC3 C43428245
Cc1ccc(c(c1C)S(=O)(=O)NCc2cc(on2)C)N C44687804
Cc1ccc(c(c1S(=O)(=O)NCc2cc(on2)C)C)N C44687848
CN(C[C@@H]1CCCCO1)C(=O)C2(CCCCC2)/C(=N/O)/N C44785826
C[C@@]1(CCS(=O)(=O)C1)Nc2ccc(cc2N)C(=O)OC C44883144
CCCOc1c(ccc(n1)N[C@]2(CCS(=O)(=O)C2)C)N C44924102
CC1(CCCCC1)NS(=O)(=O)c2ccccc2S(=O)(=O)N C45047599
C[C@@H](/C(=N/O)/N)N(C)S(=O)(=O)c1ccc(s1)Cl C45145908
C[C@H](/C(=N/O)/N)N(C)S(=O)(=O)c1ccc(s1)Cl C45145910
C[C@H](c1ccc(cc1)NC(=O)NC2CC2)NS(=O)(=O)C C48667753
C[C@@H]1CCC[C@@H](C1)N(C)S(=O)(=O)c2ccnc(c2)NN C49015465
CCCC1CCC(CC1)NS(=O)(=O)c2cn(nc2N)C C49541621
C[C@@H](c1ccc2c(c1)[nH]c(=O)[nH]2)NC(=O)/C=C/c3cscn3 C50583707
c1ccc(c(c1)[C@@H](CSc2nnnn2C3CCCC3)O)N C51328331
Cc1ccc(o1)CNS(=O)(=O)c2ccc(c(c2)N)OC C53035616
Cc1c(sc(=O)[nH]1)S(=O)(=O)N[C@@]2(CCC[C@H](C2)C)CO C53109060
c1cnc(c(n1)/C(=N\O)/N)Oc2cc(cc(c2)Cl)Cl C54382007
C[C@@H](C(=O)N1CCC[C@H]1Cc2ccc(cc2)OC)NC(=O)N C56092599
c1cc2c(cc1N)sc(n2)SCC(=O)Nc3nncs3 C59040775
c1cc(sc1CN2CCN(CC2)C(=O)c3c(c[nH]n3)N)Cl C62811739
C[C@H]1CCCN(C1)S(=O)(=O)Nc2cc(ccc2N)OC C63212899
c1ccc(c(c1)/N=C/2\NN=C(CS2)c3cc(co3)C(=O)N)F C66106416
C[C@H]1C[C@@H](CC(C1)(C)C)CC(=O)Nc2ccn(n2)CC(=O)N C66332561
C[C@@H]1C[C@@H](CC(C1)(C)C)CC(=O)NNC(=O)C(=O)NC2CC2 C66601966
Cc1c(c([nH]c1C(=O)N[C@@H](C)C(=O)NC(C)(C)C)C)C(=O)C C67282546
c1ccn(c1)c2cccc(c2)NC(=O)N[C@@H]3CCCNC3=O C67575362
Cc1c2c([nH]n1)OC(=C([C@H]2c3cc4cc5c(cc4nc3Cl)OCCO5)C#N)N C00891986
CC(=O)Nc1cccc(c1)NC(=O)CN2C(=O)C3(CCCCCC3)NC2=O C04287858
Cc1ccc(cc1)C2=NN([C@](C2)(C(F)(F)F)O)c3nc(cc4n3ncn4)N C04478239
c1ccc(cc1)CSc2ncc3c(n2)n(cn3)[C@@H]4[C@H]([C@@H]([C@@H](O4)CO)O)O C04783118
C[C@H](c1[nH]c(=O)c2ccccc2n1)Sc3nnc(n3N)c4ccco4 C04278496
C[C@H]1CCCC[C@]12C(=O)N(C(=O)N2)CC(=O)NC(=O)NCCC(C)C C07778209
C[C@@]1(C(=O)N(C(=O)N1)CC(=O)NC(=O)NC)c2ccc(cc2)C(C)(C)C C08947590
Cc1c(c(n2c(n1)nc(n2)N)C)CCC(=O)Nc3nc(cs3)C(C)C C10639053
CC(C)c1ccc(cc1)[C@]2(C(=O)N(C(=O)N2)CC(=O)NC(=O)NC(C)C)C C08328023
CC[C@@]1(C(=O)N(C(=O)N1)NC(=O)CSc2[nH]c3ccc(cc3n2)C)C C18198580
c1ccc2c(c1)[C@H](CCO2)Nc3ccc(cc3[N+](=O)[O-])S(=O)(=O)N C26136653
CC1=C2[C@H](NC(=O)NC2=Nc3ccccc3N1)c4ccc(cc4)[N+](=O)[O-] C26770565
CN(Cc1[nH]c(=O)c2ccccc2n1)CC(=O)NC(=O)NC3CCCCC3 C21763314
C=CCNC(=O)c1c2c(nc3ccccc3n2)n(c1N)c4ccc5c(c4)OCO5 C02291888
c1cc(oc1)C2=NN([C@@H](C2)c3cccs3)C(=O)CSc4nc([nH]n4)N C07779407
C[C@H](C(=O)Nc1nc2ccc(cc2s1)OC)n3c(nnc3SC)N C40172010
c1ccc2c(c1)nnn2c3c(c(ncn3)Nc4cccnc4Cl)N C40802128
C[C@@H](C(=O)NC(=O)NC1CCCC1)Nc2ccc(cc2)N3CCCS3(=O)=O C42854677
Cc1c(sc2c1c(=O)[nH]c(n2)CC(=O)N/N=C/c3cc(ccc3O)OC)C C08045642
c1cnn(c1)c2ccc(nn2)NNC(=O)N[C@H]3CCC[C@@H](C3)C(F)(F)F C45439059
C[C@H](c1ccc2c(c1)[nH]c(=O)[nH]2)NC(=O)/C=C\c3ccccc3[N+](=O)[O-] C47535017
C[C@@H](c1cc2ccccc2o1)NC(=O)C(=O)Nc3cccc(c3)N4CCNC4=O C49204555
Cc1ccc(c(c1)OC(=O)CN2C(=O)[C@@]3(CCc4c3cccc4)NC2=O)C(=O)N C49397946
CC1(CC2=C([C@H](C(=C(N2c3nc[nH]n3)N)C#N)c4ccc(cc4)OC)C(=O)C1)C C08559527
COc1cc(cc(c1OC)OC)[C@@H]2c3c(n[nH]c3OC(=C2C#N)N)C(F)(F)F C01062038
c1cc(ccc1N/N=C(/C#N)\C(=O)N)S(=O)(=O)N2CCCCC2 C12374500
c1cc(cc(c1)F)NC(=O)CNC(=O)Nc2cc(ccc2F)N3CCOC3=O C51642702
Cc1cc(c(s1)C)c2c3c([nH]n2)OC(=C([C@H]3c4cccc(c4)[N+](=O)[O-])C#N)N C04978874
Cc1cc(n([nH+]1)c2nc(c(c(n2)[O-])C)C)NC(=O)Nc3cccs3 C44389475
Cc1cc2c([nH]1)c(=O)[nH]c(n2)SCC(=O)Nc3ccc4c(c3)OCO4 C57521046
CC(C)c1c2c([nH]n1)OC(=C([C@@H]2c3c(cc(cc3OC)OC)OC)C#N)N C05123855
Cc1ccc2c(c1)[nH]c(n2)SCC(=O)NC(=O)Nc3ccc4c(c3)OCO4 C08458524
C[C@@H](c1ccc2c(c1)[nH]c(=O)[nH]2)NC(=O)c3cc(ccc3[N+](=O)[O-])SC C58385528
c1cc2c(cc1[N+](=O)[O-])/C(=N\c3c(c4c(s3)CCCC4)C(=O)N)/C(=O)N2 C59466315
C[C@H](C(=O)NNC(=O)c1ccc2c(c1)OCO2)NC(=O)c3ccc(cc3)Cl C26689448
C[C@H](c1cc2cccc(c2o1)OC)NC(=O)Nc3cccc(c3)N4CCNC4=O C61161859
c1cc(cc(c1)O)[C@@H]2[C@H]3C(=NN=C3OC(=C2C#N)N)c4ccc5c(c4)OCO5 C09704016
c1cc(ccc1[C@@H]2[C@H]3C(=NN=C3OC(=C2C#N)N)c4ccc5c(c4)OCO5)O C06188195
Cc1c2c([nH]c1C(=O)NNc3c(nc(o3)C(C)C)C#N)CCCC2=O C63851902
C[C@@H](c1nc(no1)c2ccc(cc2)F)NC(=O)N[C@@H]3CCCCNC3=O C64645039
Cc1cccc(c1C)Oc2c(cccn2)NC(=O)c3ccc(o3)S(=O)(=O)N C65802549
c1ccc(c(c1)NCC(=O)Nc2ccc3c(c2)CCC(=O)N3)[N+](=O)[O-] C65866285
C[C@H](c1cccc(c1)N2CCOC2=O)NC(=O)Nc3ccc(cc3)NC(=O)C C65993254
c1cc(ccc1NC(=O)N[C@@H]2CC[NH+](C2)Cc3cc(n4c(n3)ccn4)[O-])F C66497841
CC(C)NC(=O)NNC(=O)c1csc(n1)c2ccc3c(c2)OCCO3 C66832427
C[C@@H](c1cccc(c1)S(=O)(=O)NC)NC(=O)Nc2ccc3c(c2)OCCO3 C67017652
Cc1c2cc(ccc2oc1[C@H](C)NC(=O)C3CCC4(CC3)C(=O)NC(=O)N4)OC C67305452
COc1cccc(c1O)C(=O)NNC(=O)/C=C/c2ccc3c(c2)OCCO3 C67466079
COc1cccc(c1O)C(=O)NNC(=O)/C=C/c2c(nc3n2cccc3)Cl C67466127
c1cc(ccc1O[C@H]2CCCCNC2=O)OC(=O)c3ccc4c(c3)[nH]c(=O)[nH]4 C67637562
C[C@@H]1c2c(sc(n2)NC(=O)c3cccn3C)C[C@]4([C@H]1[C@H]([C@H](CC4)[C@H](C)C(=O)N(C)CC#C)O)C C03840982
CCOC(=O)C1=C(OC2=C([C@H]1c3c(nn(c3Cl)c4ccccc4)C)C(=O)CC(C2)(C)C)N C00627429
C[C@H]1C(=O)Nc2cc(ccc2S1)C(=O)OCC(=O)Nc3c(c4c(s3)CCCCC4)C#N C08713778
c1cc(oc1)CNC(=O)c2c3c(sc2NC(=O)c4cc(=O)c5cc(ccc5o4)Cl)CCC3 C08869641
CCOc1cc(ccc1O)[C@H]2CC(=O)Nc3c2c(=O)nc(n3C)SCc4cccc(c4)C C09249747
C[C@H]1Cc2cc(ccc2N1C(=O)C)S(=O)(=O)N[C@H](C(C)C)C(=O)NC3CCCCCC3 C09429106
Cc1cc(cc(c1)NC(=O)[C@H](C(C)C)NS(=O)(=O)c2ccc3c(c2)C[C@@H](N3C(=O)C)C)C C09429217
c1ccc2c(c1)[C@@]3(CCO2)C(=O)N(C(=O)N3)CC(=O)N[C@@H](c4ccc(cc4)F)c5cccs5 C09647799
c1ccc2c(c1)c(c[nH]2)c3csc(n3)NC(=O)CCn4cnc5c(c4=O)c6c(s5)CCCC6 C09727175
Cc1c(cccc1[N+](=O)[O-])NC(=S)NC(=O)c2ccc(c(c2)I)OC C01127819
c1ccc(cc1)C(=O)NNC(=O)CSc2nc3ccccc3c(=O)n2c4ccccc4F C10316641
Cc1ccc(cc1)n2c(=O)c3c(nc2SCC(=O)Nc4cccc(c4)NC(=O)C)C[C@@H](S3)C C10617341
Cc1c(sc2c1c(=O)n(c(n2)SCC(=O)NC(=O)N[C@@H]3CCCC[C@H]3C)C(C)C)C C10876428
C1CCc2c(c3c(s2)nc(n(c3=O)C4CCCC4)SCC(=O)NC(=O)NC5CC5)C1 C11069857
CCOc1ccc(cc1)[C@@]2(CSC3=C([C@@H](CC(=O)N32)c4ccc(c(c4)OCC)O)C#N)O C12275247
Cc1c2c(=O)[nH]c(nc2sc1C(=O)OCC(=O)Nc3cc(c(cc3Cl)Cl)Cl)C C13040825
c1ccc2c(c1)OC[C@@H](O2)C(=O)Nc3ccc(cc3)NS(=O)(=O)c4ccc(c(c4)F)F C12548513
CCNC(=O)NC(=O)[C@@H](C)Sc1nc2c(c3c(s2)CCCC3)c(=O)n1c4ccccc4F C09332304
c1ccc(c(c1)COc2ccc(cc2/C=C/3\C(=O)NC(=O)N(C3=O)c4ccc(cc4)O)Cl)F C01175718
c1ccc(cc1)N2C(=O)/C(=C\c3cn(c4c3cccc4)CC(=O)Nc5ccc(cc5)Cl)/NC2=O C16488422
Cc1ccccc1OCC(=O)Nc2c(c3c(s2)C[C@H](CC3)C)C(=O)N[C@@H]4CCS(=O)(=O)C4 C16741889
CC(=O)c1cccc(c1)NC(=O)CSc2[nH]c(=O)c3c(n2)n(c(=S)s3)c4ccccc4 C16890813
c1cc2c(cc1NC(=O)CSCc3[nH]c(=O)c4c5c(sc4n3)CCCC5)OC(O2)(F)F C19212901
CCCNC(=O)Cn1cnc2c(c1=O)c(c(s2)C(=O)Nc3ccc(cc3Br)C)C C02937387
CC(C)Oc1ccc(cc1OC)[C@@H]2CC3=C([C@H](CC(=O)N3)c4ccc(c(c4)O)OC)C(=O)C2 C21249243
CN(CC(=O)Nc1ccc(cc1F)Br)S(=O)(=O)c2ccc3c(c2)CCCC(=O)N3 C21532134
C[C@H](c1ccccc1)N2C(=O)c3c(c4ccccc4n3C[C@]2(C)C(=O)NC5CCCC5)NC(=O)C C21866921
CS(=O)(=O)c1ccc2c(c1)sc(n2)NC(=O)Cc3csc(n3)Nc4ccc(cc4)F C23236068
CCn1c(=O)c2cc(ccc2nc1SCC(=O)NC(=O)NC3CCCC3)Br C23565030
c1ccc(cc1)C2(C(=O)N(C(=O)N2)CN3CCC(CC3)C(=O)Nc4ccccc4)c5ccccc5 C23936906
CC(C)(C)[C@@H]1CCc2c(cc(s2)c3nnc(n3C)SCC(=O)N4CCC[C@@H](C4)C(=O)N)C1 C24143868
Cn1c(=O)c2c(csc2nc1SCC(=O)NC(=O)NCc3ccccc3)c4cccs4 C28629006
C[C@]1(C(=O)N(C(=O)N1)CC(=O)Nc2cccc(c2)C3SCCCS3)c4ccc(cc4)OC C29700704
c1cc(c([nH+]c1)N2CCC(CC2)C(=O)NC3CCCC3)[N-]S(=O)(=O)c4ccc(cc4)F C33302963
Cc1cccc(c1)NC(=O)[C@@H]2[C@H]3C=C[C@@]4([C@@H]2C(=O)N([C@@H]4C(=O)N[C@@H]5CCC[C@@H]([C@@H]5C)C)C6CC6)O3 C34847071
Cc1cccc(c1)NC(=O)[C@@H]2[C@H]3C=C[C@@]4([C@@H]2C(=O)N([C@@H]4C(=O)N[C@@H]5CCCC[C@@H]5C)C6CC6)O3 C34849339
COCc1c2c(cccc2sc1C(=O)Nc3cccc(c3)S(=O)(=O)/N=C\4/CCCN4)F C35421587
Cc1ccc2c(c1)c(=O)cc(o2)C(=O)Nc3c(c4c(s3)CCC4)C(=O)NC[C@H]5CCCO5 C08612328
c1cc(ccc1C2=C[C@H](N=N2)[C@@H]3N=N[C@@H](N3N)SCC(=O)c4ccc(cc4)Br)F C38556316
c1cc(ccc1C2=C[C@H](N=N2)[C@H]3N=N[C@@H](N3N)SCC(=O)c4ccc(cc4)Br)F C38556318
c1cc(ccc1C2=C[C@@H](N=N2)[C@@H]3N=N[C@@H](N3N)SCC(=O)c4ccc(cc4)Cl)Cl C38556367
Cc1ccccc1OCC(=O)NN2[C@@H](Nc3ccc(cc3C2=O)Br)c4ccco4 C39920658
CN(C)c1ccc(cc1)[C@H]2[C@H]3[C@@H](C(=O)N(C3=O)C4CCCCC4)[C@@]([NH2+]2)(c5ccccc5)C(=O)[O-] C43218948
c1ccc(cc1)C(=O)NN2[C@@H](C(=O)N(C2=S)c3ccccc3)CC(=O)Nc4ccccc4F C58940640
C[C@@]1(C(=O)N(C(=O)N1)CC(=O)Nc2ccccc2CN3CCc4c3cccc4)c5ccc(cc5)F C59338189
CNS(=O)(=O)c1ccc(cc1)C(=O)N2CCCc3c2cccc3NC(=O)c4ccc(cc4)F C59921560
[H]/N=C/1\C2=C(N=NC2=N[C@@H](N1c3ccc(cc3)Br)SCC(=O)Nc4ccc(cc4)C)C C63731413
Cc1cccc(c1NC(=O)CS[C@@H]2N=NC(=O)[C@@H]3N2NC(=C3)c4ccc(cc4)C(C)C)C C64701207
CCc1ccc(cc1)NC(=O)[C@H]2CC(=O)NC3=NC(=NC(=O)[C@H]23)SCc4cccc(c4)C C64741349
CC(C)c1ccc(cc1)NS(=O)(=O)c2ccc3c(c2)NC(=O)[C@@H](S3)C(=O)N4CCCC4 C65021462
Cc1ccc2cc(c(=O)[nH]c2c1)[C@H]3CC(=NN3C(=O)CCC(=O)[O-])c4ccc(cc4)Br C06410138
Cc1c2c(=O)[nH]c(nc2sc1C(=O)[O-])/C(=C\c3ccc4c(c3)OCCO4)/c5ccccc5 C09607777
CCn1c(=O)c2ccc(cc2nc1S[C@H](C)C(=O)Nc3cccc(c3)Br)C(=O)[O-] C13019287
C[C@H](C(=O)Nc1cccc(c1)Br)Sc2nc3ccccc3c(=O)n2CC(=O)[O-] C13055451
c1cc(ccc1C(=O)[O-])NC(=O)C2CCN(CC2)S(=O)(=O)c3ccc(s3)Br C13166839
c1cc(ccc1C(=O)[O-])NC(=O)C2CCN(CC2)S(=O)(=O)c3ccc(c(c3)Cl)F C13166960
CSc1ccc(cc1)c2csc(n2)NS(=O)(=O)c3ccc(cc3)/C=C/C(=O)[O-] C13195402
c1ccc2c(c1)[nH]c(n2)[C@H]3CCCN(C3)S(=O)(=O)c4ccc(c(c4)C(=O)[O-])Br C13251924
COc1ccc(cc1S(=O)(=O)N[C@@H](CC(=O)[O-])c2ccc(cc2)F)Br C13265293
CC(C)[C@H](c1ccc(cc1)OC)NS(=O)(=O)c2cc(ccc2Br)C(=O)[O-] C13310788
c1ccc2c(c1)c(=O)n(c(n2)SCC(=O)Nc3ccc(cc3)C(=O)[O-])c4ccccc4F C13354986
c1cc(ccc1CC(=O)Nc2ccc(cc2)S(=O)(=O)N3CCC[C@@H](C3)C(=O)[O-])Br C13397592
C[C@@H]1C[C@@H](CN(C1)S(=O)(=O)c2ccc(cc2)C(=O)Nc3ccc(cc3)/C=C/C(=O)[O-])C C13403072
CN\1C(=O)C[C@@H](S/C1=N\c2ccc(cc2)Br)C(=O)Nc3ccc(cc3)C(=O)[O-] C13423888
COc1cc(c(cc1OC)OC)[C@@H]2CC(=O)Nc3c2sc(c3c4ccccc4)C(=O)[O-] C15081524
c1cc(ccc1CN2C(=O)/C(=C/c3cc(ccc3OCC(=O)[O-])Br)/NC2=O)Cl C16115495
CC1=C(C[C@@H]([C@H](C1)C(=O)Nc2c(c3c(s2)CCCC3)C(=O)N4CCCCC4)C(=O)[O-])C C19641869
c1ccc2c(c1)CCN([C@H]2C/N=C/C3=C(C[C@H](CC3=O)c4ccco4)[O-])C(=S)NC5CCCC5 C04440667
c1c(cc(c(c1Cl)OCC(=O)[O-])Cl)C2C3=C(CCCC3=O)NC4=C2C(=O)CCC4 C00794906
c1cc2c(cc1C(=O)NCCCn3ccnc3)nc(n(c2=O)c4ccc(c(c4)Cl)F)[S-] C20102679
COc1ccc(cc1OC)n2c(=O)c3ccc(cc3nc2[S-])C(=O)Nc4ccccc4F C03632099
COc1ccc(cc1)[C@H]2Cc3c(cc(c(=O)[nH]3)/C(=N/c4nc5ccccc5s4)/[O-])C(=O)C2 C21042653
c1cc(sc1)S(=O)(=O)[N-]c2ccc(cc2)C(=O)N/N=C/c3c(c(c(c(c3F)F)F)F)F C06146864
Cc1cccc(c1C)n2c(c3ccc(cc3nc2=S)C(=O)NCc4ccc5c(c4)OCCO5)[O-] C25649302
c1cc(c(cc1C(=O)[O-])[N-]S(=O)(=O)c2ccc(c(c2)F)F)[NH+]3CCC(CC3)N4CCCCC4 C33254035
Cc1c(sc(n1)N2[C@@H](C(=C(C2=O)[O-])C(=O)/C=C/c3ccccc3)c4ccc(cc4)O)C(=O)C C35420917
Cc1c(sc(n1)N2[C@H](C(=C(C2=O)[O-])C(=O)/C=C/c3ccccc3)c4cccc(c4)O)C(=O)C C35420985
c1ccc(cc1)c2c(c(n(n2)c3ccccc3)[O-])/C=C\4/C(=O)N(C(=O)N4)Cc5ccc(cc5)F C35455678
CC1=C([C@@H](N2C(=CSC2=N1)/C=C(/NCc3ccco3)\[O-])c4ccc(cc4)Cl)C(=O)N(C)C C36072039
C/C(=N\[N-]C1=NC(=O)[C@H](S1)CC(=O)Nc2ccc(cc2)Br)/C3CCCCC3 C28049573
Cc1c(noc1[N-]S(=O)(=O)c2ccc(cc2)NC(=O)/C=C/c3ccc(cc3)Br)C C00673010
COC(=O)c1ccc2c(c1)nc(n(c2=O)Cc3ccc(cc3)C(=O)NC4CCCC4)[S-] C02973513
Cc1c(cc(o1)CNS(=O)(=O)c2cc(sc2Br)Br)C(=O)[O-] C38059918
C[C@H]1c2c(nn(c2[O-])c3nc4ccccc4s3)CC(=O)N1CCc5c[nH]c6c5cccc6 C39353289
c1ccc(c(c1)CN2C(=O)/C(=C\c3cn(c4c3cccc4)Cc5cccc(c5)C(=O)[O-])/NC2=O)F C39556207
COc1cccc2c1oc(c2)C(=O)C3=C(C(=O)N[C@H]3c4cc(ccc4OC)Br)[O-] C40124943
c1cc(cnc1)CN2[C@@H](c3c([nH]nc3C2=O)c4cc(ccc4[O-])Cl)c5ccc(cc5)F C39899199
Cc1c\2c(oc1C(=O)NC(C)C)CCC/C2=N\N=C(\C(C(C(F)(F)F)(F)F)(F)F)/[O-] C40823229
C[C@@H](CCC(=O)[O-])[C@@H]1CC[C@H]2[C@]1(C(=O)C[C@@H]3[C@@H]2[C@@H](C[C@@H]4[C@]3(CCC5(C4)OCCO5)C)O)C C43726862
Cc1c(sc2c1c(=O)n(c(n2)SCc3cc(=O)[nH]c4c3c(c(s4)C(=O)[O-])C)CC=C)C C13416087
Cc1c2c(=O)[nH]c(nc2sc1C(=O)[O-])CSc3c4c5c(sc4nc(n3)C)CCCC5 C13416335
COc1ccc(cc1S(=O)(=O)[N-]c2ccc3c(c2)[nH]c(n3)[C@@H]4CCCO4)Br C48312120
Cc1ccc(cc1C)[C@H]2C[C@@H](n3c(cc(n3)c4nnc(n4C[C@@H]5CCCO5)[S-])N2)C(F)(F)F C22714670
CCOc1ccc(cc1)N2C(=O)/C(=C/c3c[nH]c4c3cc(cc4)Br)/C(=NC2=O)[O-] C02369161
Cc1ccc(cc1)N/C(=N\C(=O)c2cccc(c2)Br)/[N-]Cc3c(nn(c3C)C)C C32972619
COc1cc(cc(c1O)CC=C)/C=C\2/C(=NC(=O)N(C2=O)c3ccc(cc3)Br)[O-] C59198262
C1CCCCCC(=N[N-]C2=NC(=O)[C@H](S2)CC(=O)NC[C@@H]3CCCO3)CCCCC1 C22505820
Cc1cccc(c1C)NC(=O)CSC2=C([C@@H](C3=C(CCCC3=N2)[O-])c4ccc(o4)C)C#N C13174396
c1cc(c(cc1F)[N-]S(=O)(=O)c2ccc3c(c2)NC(=O)[C@@H](S3)C(=O)N4CCCCCC4)F C65021716
CCOc1ccc(cc1)N2C(=O)/C(=C/c3c[nH]c4c3cc(cc4)Br)/C(=O)N=C2[O-] C02369161
CC(C)[NH+](CCn1c(=O)c2ccccc2nc1SCC(=O)NC(=O)N)C(C)C C06150193
C[NH+](CC(=O)Nc1cccc(c1)F)CC(=O)NC(=O)Nc2ccc3c(c2)OCO3 C08531980
CC(=O)c1ccc(cc1)N2CC[NH+](CC2)CC(=O)Nc3ccc(cc3)S(=O)(=O)N C08727554
COc1ccc(cc1)[C@H](CNC(=O)c2cc(ccc2OC)S(=O)(=O)N)[NH+]3CCCCC3 C09739557
Cc1cc(nc(n1)C(C)C)N2CC[NH+](CC2)[C@@H](C)C(=O)Nc3c(c4c(s3)CCC4)C(=O)N C09869545
CC(C)[C@H](C(=O)NC(=O)N)Sc1nnc(n1c2ccccc2)C[NH+]3CCCCC3 C09877517
CCCCn1c(c(c(=O)[nH]c1=O)N(CC)C(=O)C[NH+](CC)Cc2ccc3c(c2)OCO3)N C11364299
CC(C)[NH+]1CCc2c(sc(c2C(=O)N)NC(=O)c3cc(c(c(c3)OC)OC)OC)C1 C11667744
COc1ccc(cc1)[C@H](CNS(=O)(=O)c2ccc3c(c2)[nH]c(=O)[nH]3)[NH+]4CCCC4 C12328401
CCCCN(c1c(n(c(=O)[nH]c1=O)CC(C)C)N)C(=O)C[NH+]2C[C@H](C[C@@H](C2)C)C C13063285
c1cc(ccc1c2ccc(o2)/C=C(/C#N)\C(=O)NCC[NH+]3CCCCC3)S(=O)(=O)N C13785708
CCCCn1c(c(c(=O)[nH]c1=O)N(CC)C(=O)C[NH+](C)C2CCCCCC2)N C14705248
c1ccc(cc1)CCN2C(=O)N(C(=O)C23CC[NH+](CC3)Cc4c[nH]c5c4cccc5)CC(=O)N C14745269
CC(C)(CNC(=O)C[C@@H]1C(=O)NCC[NH+]1Cc2ccc(cc2OC)OC)CO C15073764
CCCCN(c1c(n(c(=O)[nH]c1=O)CC(C)C)N)C(=O)C[NH+]2CCC[C@H](C2)C(F)(F)F C16591203
Cc1nc([nH]n1)SCCNC(=O)C[C@@H]2C(=O)NCC[NH+]2C/C=C/c3ccccc3 C19840135
CCCCN(c1c(n(c(=O)[nH]c1=O)CC(C)C)N)C(=O)C[NH+]2CCC[C@@H]2c3cccs3 C21473158
Cc1c(cco1)c2nnc(n2N)SCC(=O)N[C@@H]3CC[NH+](C3)Cc4ccccc4 C23006350
COc1ccc(cc1)/C=C(/C(=O)NCCN2CC[NH2+]CC2)\NC(=O)c3ccc(cc3)OC C26805801
Cc1ccccc1C(=O)N/C(=C\c2ccc3c(c2)OCO3)/C(=O)NCCN4CC[NH2+]CC4 C26805819
Cc1c(sc2c1c(=O)n(c(n2)N3CC[NH+](CC3)CC(=O)NC4CCCCC4)CC(=O)N)C C34748888
CCOC(=O)c1c(csc1NC(=O)C[NH+]2CCC(CC2)C(=O)N)c3ccc(o3)C C03348610
Cc1cc(nc([nH+]1)NCCNC(=O)Nc2cc(c(c(c2)OC)OC)OC)N(C)C C36708132
COc1ccccc1Nc2nc(nc(n2)N)C[NH+]3CCN(CC3)Cc4ccccc4 C23093054
c1ccc(cc1)/C=C/C[NH+]2CCN(CC2)c3c4c(ncn3)n(cn4)[C@H]5[C@@H]([C@@H]([C@H](O5)CO)O)O C39264951
CCCCCN1c2ccccc2[C@@H]([C@H](C1=O)C(=O)N[C@@H]3C(=c4ccccc4=[NH+]C3=O)O)O C39550198
CCCC[C@@H](C)C(=O)N1C[C@H](C2(C1)CC[NH2+]CC2)C(=O)NCCNC(=O)OC(C)(C)C C39693528
C[NH2+]CC1(CC1)c2ccc(cc2)N3CCc4c(n(nc4C(=O)N)c5ccc(cc5)OC)C3=O C40394971
c1ccc(cc1)N(c2ccccc2)Nc3c(c(nc[nH+]3)N(CCC#N)CCC#N)N C40737083
Cc1c\2c(oc1C(=O)NCCCn3cc[nH+]c3)CCC/C2=N\NC(=O)c4ccccc4O C40826311
C[NH+](C)[C@H](CNC(=O)NNC(=O)COc1ccc(cc1)OC)c2ccsc2 C46347490
CCCCN(c1c(n(c(=O)[nH]c1=O)CCC)N)C(=O)C[NH+](CC)C2CCCC2 C47966618
CCC[C@@H](C)NC(=O)[C@H]1CCC[NH+](C1)CC2=C([C@@H](NC(=O)N2)C)C(=O)OCC C51056663
CC[NH+](CC)Cc1cccc(c1)CNc2ccc(cc2S(=O)(=O)N)[N+](=O)[O-] C52427845
CCCCNC(=O)NC(=O)[C@H](C)[NH+]1CCC(CC1)C(=O)Nc2nc(cs2)C C54235717
CC[NH+](CC(=O)Nc1ccc(cc1)NC(=O)C)[C@@H](C)C(=O)Nc2ccc(cc2)OC(F)F C19530929
CCCCn1c(c(c(=O)[nH]c1=O)N(CC)C(=O)C[NH+](CC2CCCCC2)C3CC3)N C53360511
CNC(=O)C[NH+]1CCC(CC1)NC(=O)NCC2(CCCCC2)N3CCOCC3 C61074500
CCCNC(=O)NC(=O)COC(=O)[C@H](CC1=c2ccccc2=[NH+]C1)NC(=O)c3cccs3 C63135157
C[C@@H](CC1=c2ccccc2=[NH+]C1)NC(=O)CCNc3c4c([nH]cn4)nc(n3)Cl C63271875
COc1ccc2=[NH+]CC(=c2c1)CCNC(=O)CNc3c4c([nH]cn4)nc(n3)Cl C63272552
CC(C)(C)[C@@H]1NN[C@@H](S1)NC(=O)[C@@H]2CC(=O)N(C2)CCC3=c4cc(ccc4=[NH+]C3)OC C63557745
CCC[C@H]1NN[C@H](S1)NC(=O)[C@@H]2CC(=O)N(C2)CCC3=c4cc(ccc4=[NH+]C3)OC C63557901
C[C@@H]1C(=c2cc(ccc2=[NH+]1)F)CCN/C(=N/S(=O)(=O)c3ccc4c(c3)OCCO4)/N C63676507
CC(C)[NH+]1CCC[C@@H](C1)CNC(=O)CSc2ccc(cc2[N+](=O)[O-])C(=O)N C63710629
CCCCN1[C@@H]([C@@H](C(=NC1=O)[O-])N(Cc2ccccc2)C(=O)CC3=c4ccccc4=[NH+]C3)[NH3+] C63820793
C[C@@H](C(=O)NCCC1=c2cc(ccc2=[NH+]C1)OC)NC(=O)Cc3c4ccccc4c(=O)[nH]n3 C64480051
Cc1cc2c(cc1C(C)C)c(co2)CC(=O)NNC(=O)NCCCn3cc[nH+]c3 C64885639
C[NH+]1CCC(CC1)N(C)c2ccc(cc2)NC(=O)CNC(=O)NCc3ccco3 C65580831
c1cc(c(cc1[N+](=O)[O-])S(=O)(=O)N)NC[C@@H]2CCC[NH+]2CC3CCCCC3 C67373400
CNC(=O)c1cc2c(cncc2s1)Oc3ccc(cc3)Br C00589101
c1cc(cc(c1)[N+](=O)[O-])[C@@H]2[C@H]3CC=C[C@@H]3c4cccc(c4N2)C(F)(F)F C04131709
C[C@]1(C(=O)N(C(=O)N1)Cc2c(cccc2Cl)F)c3ccc(cc3)Cl C04468472
CC(C)C(=O)Nc1ccc(cc1)c2cn3c4c(sc3n2)CCCC4 C04025544
c1ccc(cc1)/C=C/C=C(\C#N)/c2[nH]c3cc(cnc3n2)Br C04676115
Cc1ccc2c(c1)[C@@H](CC3(O2)CCCCC3)NC(=O)/C=C/c4ccco4 C03065224
CCN1C(=O)/C(=C/c2ccc(o2)c3ccc(cc3Cl)Cl)/NC1=S C04845698
c1cc2c(cc1/C=C/C(=O)c3cc(ccc3O)Br)OCCO2 C04862986
C[C@@H]1C[C@]1([C@@H](c2ccc(cc2)Br)O)n3c4ccccc4nn3 C05369996
Cc1c2c(ccc3c2C=CC(O3)(C)C)oc1C(=O)NCc4ccccc4 C06768091
Cc1cccc(c1)c2n[nH]c(=S)n2/N=C/c3cccc4c3cccc4 C06860640
Cc1cc2c(cc(=O)oc2cc1C)CC(=O)N[C@H]3C[C@@H](CC(C3)(C)C)C C07598136
COc1cccc(c1OC)[C@@H]2C3=C(CCCC3=O)Nc4ccccc4S2 C07449757
c1ccc(cc1)C2=N/C(=C/c3ccc(cc3)F)/C(=O)N2c4ccc(cc4)O C01092291
Cc1ccc(c(c1)/C=C/C(=O)N2CCc3c(c4ccccc4[nH]3)C2)OC C09902191
Cc1ccc(c(c1)CC(=O)Nc2nc3c(s2)C(=O)CC(C3)(C)C)C C10700094
Cc1ccc(c(c1)N[C@H]2C(=O)N(C(=O)S2)c3ccc(c(c3)C)C)C C06627089
Cc1ccc(c(c1)C)NC(=O)/C=C/c2cc3c(c(c2)Cl)OCCO3 C19165814
Cn1c2c(cc(s2)C(=O)Nc3cc(ccc3F)F)c(n1)C(F)(F)F C20616013
c1ccc(cc1)N2[C@@H](c3c(cccn3)C2=O)Nc4ccc(cc4Cl)F C21108257
Cc1ccc(c(c1)C)/N=C/2\NN=C(CS2)c3ccc(c(c3)F)OC C21702454
c1cc(c(cc1NC(=O)/C=C/c2cc3c(c(c2)Cl)OCO3)F)F C22595580
CSc1ncc(c(n1)C(=O)NC23CC4CC(C2)CC(C4)C3)Cl C23027373
C[C@@H](c1ccc2c(c1)OCCCO2)NC(=O)c3cc4c(s3)CCCC4 C32282064
Cc1ccc(cc1)C23C[C@H]4C[C@@H](C2)CC(C4)(C3)C(=O)Nc5cc(on5)C C18033619
Cc1ccc(cc1)C2=C(C(=NS2(=O)=O)N[C@H]3CCC[C@@H]([C@@H]3C)C)C C34145605
c1ccn2c(c1)nc(c2CO)Oc3cc(c(cc3Cl)Cl)Cl C35434284
Cc1ccc(cc1)c2c3c([nH]n2)C(=O)N([C@H]3c4cccs4)C(C)(C)C C36293660
c1cc(ccc1/N=C/c2cc(cc(c2O)Cl)Cl)N3CCOCC3 C13125944
Cc1ccc(cc1)N[C@H](C#N)c2cc3c(c(c2)Br)OCO3 C37935660
c1ccc2c(c1)CCN2C(=O)[C@@H]3CCCC[C@H]3C(=O)NC4CCCC4 C39484859
Cc1cccnc1/N=C\2/NC(=O)[C@H](S2)Cc3cccc(c3Cl)Cl C39847155
CC(C)N1[C@H](c2c(n[nH]c2C1=O)c3ccc(cc3)Cl)c4ccc(cc4)F C40343146
c1cc(ccc1C2(CCCC2)C(=O)Nc3c4c(no3)CSC4)Cl C44449772
Cc1cc(sc1)C(=O)Nc2ccc3c(c2)N(CCC3)C(=O)C(C)C C49491221
COc1cc(ccc1[C@@H](c2ccc3c(c2)oc(=O)[nH]3)Br)Cl C43566123
Cc1cccc(c1)N/N=C/2\C=NN=C2c3ccc(cc3)Br C06420873
CC\1=NN(C(=O)/C1=C\Nc2ccccc2Cl)c3ccc(cc3)Cl C16160842
Cc1ccc(cc1)N2C(=O)/C(=C\Nc3cccc(c3)Br)/C(=N2)C C15134051
Cc1ccc(c(c1)N/C=C/2\C(=NN(C2=O)c3ccc(cc3)Cl)C)C C04358371
c1ccc(cc1)[C@H]2CCc3c(sc4c3c(=O)[nH]c(n4)C[C@@H]5CCCO5)C2 C55491382
CC1=CC(Nc2c1cc(cc2)OS(=O)(=O)c3ccc(cc3)F)(C)C C05261095
Cc1cc(c(c(c1)C)CN2C(=O)[C@@](NC2=O)(C)c3ccc(cc3)F)C C60102904
Cc1ccc(c(c1)C)c2ncc(s2)C(=O)N3CCC[C@H]3c4ccc[nH]4 C61382089
C[C@H](c1ccc(cc1F)F)NC(=O)N2CCc3ccc(cc3C2)OC C62230107
Cc1ccc(c(c1)C)N[C@H]2CC(=O)N(C2=O)c3cccc(c3Cl)Cl C36635849
COc1ccc(cc1)c2c3c(sn2)[C@@H](CC(=O)N3)c4cccc(c4)F C66089826
CC(=O)[C@H]1[C@H](C([C@@H](C[C@@]1(C)O)c2ccccc2)(C#N)C#N)c3ccccc3 C66091575
c1ccc2c(c1)C[C@H](CO2)C(=O)N[C@@H](C#N)c3cccc(c3Cl)Cl C66392543
c1cc2nc(cc(=O)n2cc1Cl)CNc3cc(cc(c3)Cl)Cl C25598927
c1ccc2c(c1)cc(c(=O)o2)c3csc(n3)NC(=O)C4CCCCC4 C03200434
CCOc1cc(ccc1O)[C@H]2C(C(=NC3=C2C(=O)CC(C3)(C)C)C)C#N C04002392
C[C@H]1CCCC[C@@]12C(=O)N(C(=O)N2)Cc3csc(n3)c4ccccc4 C04308746
Cc1ccc2c(c1)c3c4n2CCN([C@@H]4CCC3)C(=S)NC(=O)OC C04455886
COc1ccc(c2c1nc3n2[C@H](C=C(S3)c4ccccc4)O)OC C04488461
C[C@@H]1CCCC[C@@]12C(=O)N(C(=O)N2)CC(=O)c3ccc4c(c3)CCCC4 C04514940
CCSc1nc2c(nn1)-c3ccccc3N[C@@H](O2)c4cccc(c4)F C00684187
COc1ccc(cc1)[C@H]2c3cccn3CCN2C(=O)Nc4cccs4 C05256178
Cc1cc(nc2c1c3nc(cc(n3n2)N[C@H](C)c4ccccc4)C)C C02326791
Cc1cc(c(c(c1)C)S(=O)(=O)Nc2ccc3c(c2)sc(=O)o3)C C04147760
CC1=NC2=C([C@@H](C1C(=O)OC)c3ccc(cc3)O)C(=O)CC(C2)(C)C C00195029
Cc1c2c(c(cn1)CO)Cc3c(nc(nc3SC)c4ccccc4)O2 C04193509
c1cnoc1C(=O)Nc2nc(cs2)c3cc(sc3Cl)Cl C10253876
Cc1ccc(c(c1)Br)NC(=O)c2ccc(cc2[N+](=O)[O-])F C11613760
Cn1c2ccccc2c3c1c(=O)n(cc3C(=O)NC4CC4)C5CCCC5 C00428806
COc1cc(cc2c1OCCO2)/C=C/c3ccc4cccc(c4n3)O C07586358
Cc1ccc(cc1)[C@@H](C)C(=O)Nc2nc-3c(s2)CCc4c3cnn4C C19136390
Cc1ccc(c2c1N[C@H]([C@H]3[C@H]2C=CC3)c4ccc(cc4)OC)[N+](=O)[O-] C20678332
CC[C@H]1c2ccc(n2CCN1C(=O)Nc3cc(ccc3OC)C)C C20900269
Cc1ccc(cc1)c2cc3ncc(cn3n2)C(=O)c4cc(ccc4O)F C21729223
C[C@H]1CN(C[C@@H](O1)C)Cc2cs/c(=N\C(=O)c3ccccc3F)/[nH]2 C12791344
Cc1c2c(nc(nc2sc1C(=O)Nc3nccs3)C(C)(C)C)C C25176648
C[C@H]1CCC[C@H](C1)NC(=O)c2ccc(c(c2)[N+](=O)[O-])Br C32030719
Cc1c2c(c(nc(n2)C(C)C)N[C@H]3CCCc4c3cccc4)n(n1)C C32651114
Cc1cc2c(cc1C)n(c(=O)c(n2)C)CC(=O)NC3CCCCCC3 C33254753
Cc1c(sc2c1c(nc(n2)Cl)NCc3ccc4c(c3)OCO4)C C36327773
Cc1cccc(c1NC(=O)Cn2c3ccccc3n4cccc4c2=O)C C06782215
Cc1cc(ccc1NC(=O)c2ccc(s2)Br)[N+](=O)[O-] C40214867
CC(=O)c1ccc(cc1)Nc2nc3c(c4c(s3)CCCC4)c(=O)n2C C41393771
COc1ccc2c(cc(=O)oc2c1)C(=O)Nc3ccc(cc3F)Cl C41551309
Cc1ccc(c(c1)Br)NC(=O)c2cc(sc2)[N+](=O)[O-] C42568169
Cc1cc(ccc1C(=O)Nc2ccc(cc2Br)F)[N+](=O)[O-] C44747766
c1ccc(cc1)c2nnc(o2)S[C@H]3CCc4ccccc4NC3=O C20730127
c1ccc(cc1)c2nnc3n2nc(cc3)N[C@@H]4CCc5c4cccc5 C53554373
Cc1cc(ccc1OC)[C@H]2Nc3ccccc3C(=O)N2c4ccncc4 C54702616
c1cc(cc(c1)Cl)N2CCN(CC2)Cc3cc4c(cc3O)OCO4 C57355267
CC(C)c1nnc(s1)NC(=O)N(C)[C@@H]2CCCc3c2cccc3 C43696249
Cc1ccc(cc1S(=O)(=O)Oc2ccc3c(c2)CCC(=O)N3)Cl C46799337
CC[C@H]1CCc2c(sc(n2)NC(=O)c3cn4c(cccc4n3)C)C1 C59318204
COc1ccc(cc1OC)c2[nH]c(=O)c3c4c(sc3n2)CCCC4 C18097198
c1cc(c(cc1[N+](=O)[O-])NC(=O)c2cc(sc2Cl)Cl)F C60742199
CCc1c(sc(n1)NC(=O)c2cc3c(s2)nc4n3ccs4)C C47424862
c1cc2c(cc1Cl)oc(=O)n2CC(=O)Nc3cc(ccc3F)Cl C07866900
c1ccc(c(c1)C2=NN([C@@H](C2)c3cccs3)C(=O)c4ccco4)O C04942495
C[C@H]1CCC[C@@H]([C@@H]1C)N[C@@H]2C(=Nc3n2ncc3C#N)c4ccc(cc4)F C63528977
C[C@H]1CCC[C@H]([C@@H]1C)N[C@@H]2C(=Nc3n2ncc3C#N)c4cccs4 C06768771
Cc1cccc(c1)C2=NO[C@@H](N2)[C@@H]3C=C(N=N3)c4cc(ccc4C)C C64613501
Cc1ccc(c(c1)C2=C[C@@H](N=N2)[C@H]3NC(=NO3)c4ccc(cc4)Cl)C C64613524
Cc1ccc2c(c1)nc(o2)N3CCN(CC3)Cc4ccc(c(c4)C)O C65376395
CCc1ccccc1N2C(=O)N[C@H]3C[C@@]2(Oc4c3cccc4OC)C C67245921
Cc1cc(=O)[nH]c(n1)SCc2cn3cc(ccc3n2)Cl C02659308
CC(=O)N1CCCc2c1cc(cc2)NC(=O)Oc3ccccc3 C04375164
c1ccc(cc1)/C=N/N=C/2\N(C(=O)CS2)c3ccc(cc3)O C02689042
Cc1ccccc1/C=N/NC(=O)[C@H]2COc3ccccc3O2 C00291029
c1cc(ccc1c2nnc3n2CCCCC3)NC(=O)C4CCC4 C03550719
CCCCN1C(=O)/C(=C/2\c3ccccc3NC2=O)/SC1=O C05552463
Cc1ccc(o1)C(=O)N2[C@](CC(=N2)C(F)(F)F)(C(C)(C)C)O C00355637
c1cc(sc1)S(=O)(=O)Nc2ccc3c(c2)OC(O3)(F)F C07726516
c1cc2c(cc1S(=O)(=O)NC3CCCCC3)OCCCO2 C08395380
CCc1nc2n(n1)[C@H](C=C(N2)c3ccc(cc3)F)c4ccco4 C08570212
CCn1c(cc(n1)C)C(=O)Nc2nc3c(s2)C[C@@H](CC3)C C11696032
CC(C)c1nc2cc(ccc2o1)C(=O)N[C@@H]3CCOC(C3)(C)C C11842269
Cc1ccc(cc1)/C=C/C(=O)Nc2ccc3c(c2)N(C(=O)CO3)C C12082939
c1ccn2c(c1)nc(c2/N=C/c3ccc(cc3)O)c4ccco4 C00274183
Cc1ccnc(c1)NC(=O)c2ccc(s2)c3c(noc3C)C C08416574
Cn1c(=O)c2ccccc2nc1SCc3[nH]c4ccccc4n3 C16623454
c1ccc2c(c1)cccc2/C=N\n3c(n[nH]c3=S)c4ccco4 C01304970
Cc1ccc(cc1)c2[nH]c(=S)n(n2)CN3C[C@H](O[C@@H](C3)C)C C16075936
CN1C(=O)c2ccc(cc2C1=O)NC(=O)C[C@H]3C[C@H]4CC[C@@H]3C4 C23386119
CC[C@H](c1c(nc2n1cccc2)c3ccc4c(c3)OCO4)O C31913852
C1CCC(CC1)NC(=O)CN2C(=O)CC3(C2=O)CCCCC3 C07046736
c1ccc2c(c1)[nH+]c(n2C3CCCC3)N4CCC[C@H](C4)C(=O)[O-] C34906464
c1cc(c(cc1n2cnnn2)NC3CCSCC3)Cl C37005210
Cc1ccc(cc1)C(=O)/N=c\2/n(cc(s2)C)[C@@H](C)C(=O)NC C37428501
CCn1cc(ccc1=O)NC(=O)c2c(ccc(n2)Cl)Cl C37993163
CCc1cccc2c1nc(s2)NC(=O)c3c(cnn3C)C C38506487
COc1cccc(c1[C@H]2N[C@@H]3C(=N2)C=NN3C4CCCCC4)F C39387869
Cc1cc[nH]/c(=N\S(=O)(=O)c2cc(c(cc2OC)C)C)/c1 C36638863
CCN\1C(=O)/C(=C\c2ccc[nH]2)/S/C1=N\c3nccs3 C40467139
CC(C)c1nnc(s1)NC(=O)c2cc3c(n2C)ccs3 C40805796
Cc1c2c(ncnc2n(n1)c3cccc(c3)F)NC4CCCC4 C41471842
Cc1ccc(nc1)NC(=O)/C=C/c2c(nc3n2ccs3)Cl C41818784
Cc1ccc(nc1)NC(=O)/C=C/c2c(nc3n2cccc3)Cl C41818819
CC(C)c1cc(on1)NC(=O)c2ccc(o2)Br C44289614
Cc1cc(cc2c1C(=O)/C(=C\c3cc(ccc3OC)OC)/O2)O C45008236
C[C@@H]1C[C@H](CN(C1)C(=O)NCCN2C[C@H](O[C@H](C2)C)C)C C45524723
c1c(nns1)/C=C\2/C(=O)N=C(S2)NC3CCCCC3 C45745733
Cc1cc2c(o1)CC(C[C@H]2NC(=O)N(C)C[C@@H](C)C#N)(C)C C46961207
Cc1c(cnn1C)[C@@H](C)NC(=O)N2CCC[C@H]2c3cccs3 C47007471
CC[C@H]1CO[C@@H](CN1c2n[nH]c(=S)n2C3CCCCC3)C C48916239
c1cc2c(cc1OC(=O)c3cc(cnc3)Br)[nH]cn2 C49756959
C/C(=N/NC(=O)c1ccc2c(c1)OCO2)/c3ccc(cc3F)F C57411720
C[C@H](CN1C(=O)[C@@](NC1=O)(C)c2ccc3c(c2)CCCC3)C#N C57844689
c1cc(c(cc1Br)[N+](=O)[O-])N2CC[C@H](C2)CO C51886508
c1ccc(c(c1)N[C@@H]2CCCc3c2ccs3)n4cnnn4 C61326816
CC(C)(C)[C@H]1CC[C@@H]([C@@H](C1)Sc2n[nH]c(=O)n2C)C#N C61592810
c1ccn2c(c1)nc(c2/N=C/c3cccc(c3)O)c4ccco4 C13137078
c1ccc(cc1)Oc2cccc(c2)[C@@H]3CC(=O)NC4=NN=C[C@H]34 C20734543
Cc1nc(on1)C2(CCCCC2)NC(=O)C3CCC(CC3)C C65257748
CCOc1cccc(c1)[C@@H]2CC(=O)NCc3c2n4ccccc4n3 C65453890
Cc1ccc(c(c1)S(=O)(=O)Oc2ccccc2C(=O)OCC(=O)c3c(c(c([nH]3)C)C(=O)C)C)C C03416003
CC(=O)c1ccc(cc1)NC(=O)CSc2nnc(n2c3ccc(cc3)OC)c4ccccc4OC C00650480
CC[C@H]1CCCCN1C(=O)CSc2cn(c3c2cccc3)CCNC(=O)c4ccc(cc4)[N+](=O)[O-] C08796048
Cc1c2c(ncn(c2=O)[C@@H](C)C(=O)Nc3ccccc3OC)sc1C(=O)OCCc4ccccc4 C08896003
Cc1cccc(c1)NC(=S)N2CCc3cc(c(cc3[C@@H]2COc4ccc(cc4)[N+](=O)[O-])OC)OC C08796547
COC(=O)c1ccc(cc1)/C=N/NC(=O)CSc2nnc(n2c3ccccc3)c4ccccc4 C01207504
CCCCN(CC)S(=O)(=O)c1ccc(cc1)C(=O)Nc2nnc(o2)c3ccc(cc3C)C C09275063
CN1C(=O)[C@@H](N(C1=S)CCc2ccc(cc2)OC)CC(=O)Nc3ccc(cc3)C(=O)OC C09316144
c1cc(ccc1NC(=O)COC(=O)c2cc(ccc2N3CCCC3)[N+](=O)[O-])SC(F)F C09512200
COc1cc(cc(c1OC)OC)/C=C/C(=O)NCCc2csc3n2nc(n3)c4ccc(cc4)F C09568963
C[C@H](c1[nH]c(=O)c2ccccc2n1)OC(=O)CCc3c(=O)n(c4ccccc4n3)CCc5ccccc5 C09603717
c1ccc(cc1)c2nnc(n2c3ccccc3)SCC(=O)OCC(=O)NC4(CCCCC4)C#N C09094481
CCOc1ccc(cc1)CC(=O)Nc2c3c(cs2)c(nn(c3=O)c4ccccc4F)C(=O)OCC C10247155
Cc1cccc(c1)NC(=O)[C@@H](C)OC(=O)c2ccc(cc2)S(=O)(=O)N(C)c3ccccc3OC C10586432
c1ccc(cc1)Oc2ccc(cc2)NC(=O)CSc3nnc(n3Cc4ccco4)N5CCCC5 C11428613
CCCCOC(=O)c1c2c(sc1NC(=O)/C(=C/c3ccc(cc3)[N+](=O)[O-])/C#N)CCCC2 C02670722
Cc1cc(nc(n1)SCc2nnc(n2Cc3ccco3)SCC(=O)N[C@H]4CCCC[C@@H]4C)C C00906982
C/C(=N\NC(=O)CSc1nnc(s1)SCc2ccccc2)/c3ccc(cc3)[N+](=O)[O-] C12560971
CC(=C)C/N=c\1/n(c(cs1)c2cc(ccc2OC)OC)/N=C/c3cc(c(c(c3)OC)O)OC C12654169
C[C@@H](C(=O)N(CC(=O)NC(C)(C)C)c1ccc(cc1)OC)Sc2nnc(n2C)c3ccccc3 C12708378
CCc1cc(=O)oc2c1c(cc3c2CCC(O3)(C)C)OCC(=O)NCCc4ccc(c(c4)OC)OC C12887102
CCc1ccc(cc1)[C@@H](C(=O)NC2CCCC2)N(Cc3ccco3)C(=O)Cn4c5ccccc5nn4 C13028897
Cc1ccccc1N([C@H](c2ccc(o2)C)C(=O)NCCC(C)C)C(=O)Cn3c4ccccc4nn3 C13031604
CCn\1c2ccc(cc2s/c1=N\C(=O)c3ccc(cc3)S(=O)(=O)N(CC=C)CC=C)NC(=O)C C11634536
CCc1ccc2c(c1)sc(n2)NC(=O)CCc3nc4cc(ccc4n3C)S(=O)(=O)N(CC)CC C14794321
CCN(CC)S(=O)(=O)c1ccc(c(c1)NC(=O)c2c(noc2C)C)Oc3cc(ccc3C(C)C)C C15990890
CCCN(CC(=O)N(Cc1ccc2c(c1)OCO2)Cc3ccc(o3)C)C(=O)Nc4ccccc4F C16651891
CCOc1ccc(cc1)NC(=O)C[C@H]2C(=O)N(C(=S)N2CCN3CCOCC3)c4ccccc4 C19810016
Cc1cccc(c1C)OCC(=O)N/N=C/c2cc(ccc2OCc3cccc(c3)F)[N+](=O)[O-] C20417936
COc1ccc(cc1)N2CCN(CC2)[C@H](CNC(=O)COc3ccccc3)c4ccc5c(c4)OCO5 C16953857
Cc1ccc(cc1)n2c(nnc2S[C@@H](C)C(=O)NCc3ccc(cc3)C(=O)OC)N4CCCCC4 C21496350
C[C@@H]1CCCN(C1)c2ccc(cc2)[C@@H](C)NC(=O)CN(c3ccc(cc3OC)OC)S(=O)(=O)C C22333674
CC(C)NS(=O)(=O)c1cc(ccc1OC)C(=O)OCC(=O)/C=C/2\C(c3ccccc3N2C)(C)C C22494302
CCOC(=O)c1c(c(sc1NC(=O)Cn2c(=O)cc(c3c2c(ccc3)C)C)C(=O)OCC)C C32530527
Cc1ccc(cc1)c2nnc(n2C3CCCCC3)SCC(=O)N/N=C/c4ccc(c(c4)OC)OC C16311252
CCc1ccccc1n2c(=O)c3ccccc3nc2[C@@H](C)N(CCOC)C(=O)Nc4ccccc4OC C35073193
CC(=O)N[C@@H](Cc1ccccc1)c2nnc(n2c3ccc(cc3)[N+](=O)[O-])SCc4ccccc4 C35200762
CCOC(=O)CNC(=O)N(CC(=O)N1CCn2cccc2[C@@H]1c3ccc(cc3)C(C)C)C(C)C C35458700
CCCCNC(=O)[C@H](c1ccc(cc1)[N+](=O)[O-])N(Cc2ccc(o2)C)C(=O)C#Cc3ccccc3 C36596968
CCOc1ccc(c(c1)S(=O)(=O)Nc2cccc(c2)c3ccc(nn3)N4CCCCCC4)OCC C38736881
CC(C)c1ccc(cc1)OCC(=O)Oc2ccc3cc(c(=O)oc3c2)C(=O)NCc4ccco4 C40881179
CCOC(=O)c1ccc(cc1)NC(=O)c2c(c3c(s2)ncn(c3=O)CCc4ccc(cc4)OC)C C41024145
C[C@@H](C(=O)Nc1ccc(cc1)OC)OC(=O)C2CCN(CC2)S(=O)(=O)c3ccc(cc3)C(C)C C16790206
CCC(C)(C)n1c(nnn1)[C@@H](C(C)C)N(Cc2cc3c(cc(cc3[nH]c2=O)C)C)C[C@H]4CCCO4 C01334832
CCCCCCn1ccc2c(c1=O)cc3c(n2)ccn(c3=O)c4[nH]nc(n4)SCc5ccccc5 C40398948
Cc1cc(cc(c1OC)C)S(=O)(=O)NC[C@H](c2ccco2)N3CCN(CC3)c4ccc(cc4)OC C38619384
CC(=O)Nc1ccc(cc1Cl)SCCOC(=O)c2ccc(c(c2)[N+](=O)[O-])N3CCCCC3 C57317930
CCCOc1cc(c(cc1OCCC)[N+](=O)[O-])NC(=O)c2c(oc(c2Br)C)C C58736900
CC[C@H](C)NC(=O)c1ccc2c(c1)n3c(nn(c3=O)Cc4ccc(cc4)C=C)n(c2=O)CCC(C)C C35481578
CCCCn1c(=O)c2c(c3cccnc3s2)nc1SCC(=O)Nc4ccc(cc4)C(=O)OC C64699770
Cn1cc(c2c1cccc2)C3=C(C(=O)NC3=O)c4c5ccccc5n6c4C[C@@H](CC6)C[NH3+] C03801072
Cn1cc(c2c1cccc2)C3=C(C(=O)NC3=O)c4c5ccccc5n6c4C[C@H](CC6)C[NH3+] C03871742
Cc1ccccc1Nc2nc(nc(n2)N)C[NH+]3CCC(CC3)c4nc5ccccc5s4 C03438293
C[NH+](Cc1ccc(cc1)Cl)CC(=O)Nc2c(c3c(s2)CCCC3)C(=O)N C07929603
c1cc(ccc1C(=O)NC2CCCC2)N3CCC(CC3)[NH2+]Cc4cc5cc(ccc5[nH]4)F C12245364
Cc1ccc2c(c1)[nH]c(c2[C@H](C[NH+]3CCC4(CC3)C[C@H](c5ccccc5O4)O)O)C C12293246
c1cc(ccc1NC(=O)C[NH+]2CCCC[C@@H]2C(=O)N)Sc3ccc(cc3)Br C12699224
c1ccc2c(c1)cccc2Nc3nc(nc(n3)N)C[NH+]4CCN(CC4)c5cccc(c5)Cl C09969138
c1ccc2c(c1)cccc2Nc3nc(nc(n3)N)C[NH+]4CCN(CC4)c5ccc(cc5)F C09969139
Cc1cc(cc(c1)n2c(c(c(=O)nc2S)[C@H]3c4c(c5ccccc5[nH]4)CC[NH2+]3)O)C C09109236
Cc1cc2c(cc1Cl)[C@@H](CC3(O2)CC[NH+](CC3)C[C@@H](c4c([nH]c5c4cccc5)C)O)O C19125614
Cc1ccc2c(c1)[nH]c(c2[C@@H](C[NH+]3CCC4(CC3)C[C@@H](c5cc(ccc5O4)Cl)O)O)C C19219612
COc1ccc2c(c1)[nH]cc2[C@H](C[NH+]3CCC4(CC3)C[C@H](c5cc(ccc5O4)Cl)O)O C19563101
COc1ccc(cc1CSc2[nH]c3ccccc3n2)[C@H]4[C@@H]5[C@H](CCN4)[NH+]=CN5 C20375431
c1ccc2c(c1)C[C@H]([NH+](C2)CC(=O)N3c4ccccc4NC(=O)C[C@@H]3C(F)(F)F)C(=O)N C22241638
c1cc(ccc1C[C@@H]2CCC[NH+](C2)C[C@@H]3CCCC[C@H]3NC(=O)N[C@@H]4C=CC=CN4)F C28520383
CC1(CC(CC([NH2+]1)(C)C)NC(=O)c2ccc(cc2)S(=O)(=O)NC(C)(C)C)C C29788127
c1ccc(cc1)NC(=O)NC[C@@H]2CCCC[NH+]2Cc3[nH]c(=O)c4c5c(sc4n3)CCC5 C30590106
Cc1cccc(c1)c2c3c(n(nc3nc(n2)NCC[NH+]4CCCC4)c5cccc(c5)F)N C37361379
CC1(Cc2c(c([nH+]c3c2c(c(s3)C(=O)Nc4ccc(cc4)OC)N)N5CCCC5)CO1)C C09446854
Cc1ccc(cc1)NC(=O)C[NH+]2CC[C@]3(CCCC[C@H]3[C@@H]2c4ccc(c(c4)OC)O)O C04282777
c1ccc2=[NH+]CC(=c2c1)/C=N/NC(=O)[C@H]3C=C(NN3)c4ccc(c(c4)Cl)Cl C38994431
c1ccc2c(c1)c3c([nH]2)[C@@H]4C[C@H]5[C@@H](CC[C@@H]([C@@H]5C(=O)Nc6ccc7c(c6)CCC7)O)C[NH+]4CC3 C39227850
Cc1ccc(cc1)[C@@H]2NC(=NC(=[NH+]2)N)SCC(=O)N3c4ccccc4CCc5c3cccc5 C39448830
c1ccc(cc1)CC2=C[C@H]3C[C@@H]4CO[P@@](=O)(N[NH+]4C[C@@H]3C=C2O)c5ccccc5O C39467061
c1ccc(c(c1)C2=C[C@@H]3C[NH+]4[C@@H](C[C@@H]3C=C2Cl)CO[P@@](=O)(N4)c5ccccc5O)O C39467377
Cc1ccc(cc1C)[C@@H]2NN[C@@H]([NH+]2CC=C)SCc3[nH]c(=O)c4ccccc4n3 C39744818
c1ccc2c(c1)c(c[nH]2)CCNC(=O)C[NH+]3CCC[C@@H]3[C@@H]4Nc5ccccc5S4 C39982699
CC1(CC(CC([NH2+]1)(C)C)NC(=O)Nc2cc3c(cc2Br)OCCO3)C C40023753
Cc1ccc2c([nH+]1)cccc2Nc3c(c(ncn3)N4C[C@]5(C[C@@H]4CC(C5)(C)C)C)N C40735471
c1ccc(c(c1)N2CCN(CC2)c3c(c([nH+]cn3)Nc4cccnc4Cl)N)F C40799602
Cc1c\2c(oc1C(=O)NC3CC([NH2+]C(C3)(C)C)(C)C)CCC/C2=N\NC(=O)c4cccs4 C40823760
CC(C)c1ccc2c(c1)CC[C@@H]3[C@@]2(CCC[C@]3(C)CNC(=O)c4coc(n4)[C@H](C(C)C)[NH3+])C C43213748
c1ccc2c(c1)nc3n2C4(CC[NH+](CC4)Cc5cccc(c5)Br)N=C(N3)N C44154314
Cc1cc(oc-2c/c(=[NH+]\C(=O)CCCC[C@H]3[C@H]4[C@H](CS3)NC(=O)N4)/ccc12)O C44699188
CCOc1ccc(cc1)Nc2c(c(c(c3n2ncc3)C#N)NC4CC[NH2+]CC4)C C45245718
c1c2c(sc1C(=O)NNC(=O)NC3CC[NH+](CC3)C4CC4)CCCCCC2 C45410353
C[C@H](C(=O)NCC1CCCCC1)[NH+]2CCC(CC2)NC(=O)NC3CCCCC3 C55027387
CC(C)[NH+]1CCC2(CC1)N[C@@H](CC(=N2)c3cc(ccc3O)OC)c4ccccc4O C15830404
CC(C)[NH+]1CCC2(CC1)N[C@H](CC(=N2)c3cc(ccc3O)OC)c4ccccc4O C15830402
c1ccc2c(c1)-c3ccccc3C2[NH+]4CCC(CC4)C(=O)Nc5ccc(cc5)S(=O)(=O)N C58068479
C[NH+](Cc1nc(c2c3c(sc2n1)CCCC3)N)CC(=O)Nc4ccccc4SC C31039202
c1cc(sc1)[C@H](CNC(=O)Nc2ccc(c(c2)Cl)N3CCNC(=O)C3)[NH+]4CCCC4 C57885885
CC[C@@H]1CC2=c3ccccc3=[NH+][C@@H]2[C@@H]([NH2+]1)c4c([nH]c(=S)n(c4=O)c5ccc(cc5)OC)[O-] C63386033
c1ccc2c(c1)CC3(CCCC3)[C@H]4C2=[NH+]C(=NC4=O)NNC(=S)NC5CCCCC5 C63463103
C[C@@H]1CC(=O)N2[C@H](N=C(N[C@@H]2N1)NCCC3=c4ccccc4=[NH+]C3)[C@@H]5CCC=CC5 C63633427
CCCCCCn1c(=O)c(c([nH]c1=S)[O-])[C@@H]2[C@H]3C(=c4ccccc4=[NH+]3)CC[NH2+]2 C63683998
c1ccc2=[NH+]CC(=c2c1)CCNC(=O)C3=C4[C@@H](CC3)S[C@H](N4)NC(=O)c5ccc(cc5)F C63690784
Cc1ccc(cc1)[C@@H]2[NH+]=C(N=C3N2C(=CC(=C)N3)[O-])NCCC4=c5ccccc5=[NH+]C4 C64480174
Cc1ccc2=[NH+]CC(=c2c1)CCNC(=O)c3ccc(cc3)NC(=O)[C@@H]4c5ccccc5SN4 C64540079
C[C@]12CC[C@@H](C[C@@H]1CC[C@@H]3[C@@H]2CC[C@]4([C@@H]3CC[C@@H]4OC(=O)c5ccccc5)C)O C04024155
CCC(=O)N1c2ccc(cc2C(=CC1(C)C)C)[C@@]3(CC(Nc4c3cccc4)(C)C)C C02066724
COc1ccccc1[C@@H]2Nc3ccc(cc3[C@H](O2)c4ccccc4)Br C02087681
CC1(CC2=C([C@H](c3c4ccccc4ccc3N2)c5ccc(cc5)SC)C(=O)C1)C C04599816
c1ccc(cc1)[C@H]2CC3=C([C@@H](Nc4c3c5ccccc5cc4)c6ccccc6F)C(=O)C2 C05128860
c1ccc(cc1)[C@H]2CC3=C([C@H](Nc4c3c5ccccc5cc4)c6ccccc6F)C(=O)C2 C05128865
C[C@@]12CC[C@@H]3[C@@H]([C@@H]1CC[C@@H]2OC(=O)c4ccccc4)CC=C5[C@@]3(CC[C@@H](C5)O)C C05275840
c1cc(ccc1c2nc3cc(ccc3o2)/N=C/c4cc(c(cc4O)O)Br)F C01028448
Cc1ccc(cc1)[C@@H]2[C@H]3C(=Nc4ccccc4N2)C[C@@H](CC3=O)c5ccccc5Cl C06898046
Cc1ccc(cc1)[C@H]2[C@H]3C(=Nc4ccccc4N2)C[C@@H](CC3=O)c5ccccc5Cl C06898059
c1cc(c(c2c1sc(n2)NC(=O)c3ccc(s3)Br)Cl)Cl C11634592
C[C@@]12CC[C@@H]3[C@@H]4CC[C@]([C@@]4(CC[C@@H]3[C@@]1(C/C(=C\c5ccccc5)/C(=O)C2)C)C)(C)O C04369565
C[C@@]12CC[C@H]3[C@H]4CC[C@]([C@@]4(CC[C@@H]3[C@@]1(C/C(=C\c5ccccc5)/C(=O)C2)C)C)(C)O C04697460
c1cc(ccc1/C=C/2\CC[C@]3(C2=O)C[C@@H]4CCCC[C@]4(O[C@@H]3c5ccc(cc5)F)O)F C12652775
CC(=C)COc1cccc2c1N[C@H]([C@H]3[C@@H]2C=CC3)c4ccc(cc4)Br C13639205
CC(C)c1ccc(cc1)[C@H]2[C@H]3CC=C[C@@H]3c4cccc(c4N2)C(=O)N5CCCCCC5 C14463077
CSc1ccc(cc1)[C@@H]2[C@H]3CC=C[C@@H]3c4cccc(c4N2)OCc5ccccc5 C14552195
c1cc(ccc1/C=C\2/c3cc(cc(c3NC2=O)Br)Br)Cl C15016369
c1ccc(cc1)[C@H]2[C@@H](N[C@H]([C@@H](C2=O)c3ccccc3)c4cccs4)c5cccs5 C13799784
Cc1cc(ccc1N[C@@H](C)c2cc3cc(ccc3o2)Br)Br C19997890
Cc1ccc(cc1)[C@@H]2CC3=C([C@H](CC(=O)N3)c4ccc(cc4)Br)C(=O)C2 C20883700
CCOc1c(cc(cc1Br)Cl)NCc2ccc(cc2F)Br C35054063
C[C@@]12CC[C@H](CC1=CC[C@@H]3[C@@H]2CC[C@@]4([C@@H]3C/C(=C\c5ccc(cc5)Br)/C4=O)C)O C36054492
C[C@@]1\2CC[C@@H]3c4ccc(cc4CC[C@@H]3[C@@H]1CC/C2=N\N=C\C=C\c5ccccc5)O C36624056
CCOc1c(cc(cc1Br)Cl)N[C@H](C)c2ccc(s2)Cl C36989264
c1c(cc(c(c1NCc2cc(cs2)Br)OC(F)F)Br)Cl C36989775
C[C@H](c1ccc2c(c1)OCO2)Nc3ccc(cc3Cl)I C37105456
Cc1cc(ccc1Br)N[C@@H]2CCOc3c2cc(cc3)Br C37198866
CCOc1c(cc(cc1Br)Br)CNc2ccc(c(c2)F)C C37213170
CCOc1c(cc(cc1Br)CNc2cc(cc(c2)F)F)Br C37214178
C[C@H](c1ccc(cc1)I)NCCc2nc3ccccc3s2 C37229117
C[C@H](c1ccc(c(c1)Br)OC)Nc2c(cc(cc2Br)F)F C37253061
C[C@H](c1ccc(c(c1)Br)F)Nc2cc(cc(c2OC)Br)Cl C37283431
Cc1ccc(cc1I)N[C@@H]2CCOc3c2cc(cc3)OC C37296961
Cc1ccc(cc1N[C@@H]2CCCOc3c2ccc(c3)Br)Br C37305695
Cc1ccc(cc1n2c3ccc(cc3[nH]c2=S)Br)Br C37368769
COc1ccc(cc1CNc2c(cc(cc2Br)F)F)Br C37392593
C[C@H]1[C@H](N[C@@H]([C@@H](C1=O)C)c2ccc(cc2)Br)c3ccc(cc3)Br C34145398
c1ccc(cc1)C[C@@H]2CC[C@@]3(C2)C[C@@H](CN3I)c4ccccc4O C39507106
CO[C@@H]1CCC[C@@]2(C1)CCC[C@@H](N2I)c3ccccc3O C39525837
CS[C@@H]1CCC[C@]2(C1)CCC[C@@H](N2I)c3ccccc3O C39525843
C[C@@]12CC[C@H](CC1=CC[C@H]3[C@@H]2CC[C@@]4([C@@H]3C/C(=C\c5cccc(c5)F)/C4=O)C)O C43751975
C[C@H](CCCC(C)C)[C@H]1CC(=O)C2=C3CC[C@@H]4C[C@H](CC[C@]4([C@@H]3CC[C@@]12C)C)O C11678608
c1c(cc(c(c1/C=N/c2c(c3c(s2)CCCC3)C#N)O)Br)Br C01955825
c1cc(ccc1/C=C\2/C(=O)N/C(=N/c3ccc(cc3)Br)/S2)Br C08821168
COc1ccccc1[C@H]2[C@H]3CC=C[C@H]3c4cc(ccc4N2)I C36229968
c1cc(ccc1/N=N/c2cc(cc(c2O)Cl)Br)I C13980751
CC(C)Oc1cccc(c1)[C@@H](c2cc(sc2Br)Br)O C61666980
c1ccc(cc1)[C@H]2CS/C(=N\c3cc(ccc3Br)Br)/N2 C63002209
c1cc(ccc1c2csc3c2NC(=O)C[C@@H]3c4ccc(cc4)Br)F C35511616
c1ccc2c(c1)C3c4ccccc4C2([C@H]5[C@H]3C(=O)N(C5=O)c6cc(ccc6Cl)Cl)Br C02060719
COc1ccc(cc1)C(=O)[C@H]2[C@H](C([C@@H]3N2c4ccccc4C=C3)(C#N)C#N)c5cccc(c5)Br C08809713
CC1(CC2=NC3=C([C@H](C2C(=O)C1)c4ccc(cc4)OCc5c(cccc5Cl)F)C(=O)CC(C3)(C)C)C C08969626
c1ccc(cc1)[C@H]2C=C[C@@H]([C@@H]3[C@@H]2C(=O)N(C3=O)c4ccc(cc4)I)c5ccccc5 C08989858
c1ccc2c(c1)C3c4ccccc4C2[C@H]5[C@H]3C(=O)N(C5=O)c6ccc(cc6)N7C(=O)[C@@H]8[C@@H]9CC[C@@H](C9)[C@@H]8C7=O C08450092
CCOc1c(cc(cc1Br)/C=C/2\C(=O)N(C(=S)S2)c3ccccc3)Br C02119622
Cn1c2ccccc2c(c1c3ccc(cc3)Br)[C@@H]4c5ccccc5C(=O)N4Cc6ccccc6 C09355508
Cc1cccc(c1)N2[C@@]3(C=CC(=NN3c4ccccc4)c5ccc(cc5)Br)SC(=N2)C(=O)C C09435919
Cc1ccc(cc1)n2c(nc3ccc(cc3c2=O)Br)/C=C/c4ccc(cc4)Br C09489843
CCOC(=O)Cn\1c2c(cccc2Cl)s/c1=N\C(=O)c3ccccc3I C09767748
CC1(CC2=C([C@H](C(=C(N2c3ccc(cn3)Br)n4cccc4)C#N)c5ccsc5)C(=O)C1)C C01432883
Cc1c2c(n(n1)c3cccc(c3)Cl)Oc4c(c(nn4c5cccc(c5)Cl)C)C2c6ccccc6F C12659367
c1cc(ccc1c2csc(n2)c3cc4cc(cc(c4oc3=O)Br)Br)Cl C13027793
CCCCn\1c(=O)/c(=C/2\N(c3ccccc3S2)C)/s/c1=C/4\C(=O)N(C(=S)S4)c5ccccc5 C13475655
CC\1(c2cc(ccc2N(/C1=C\C=c/3\c(=O)n(/c(=C/4\C(=O)N(C(=S)S4)C)/s3)C)C)c5ccccc5)C C13590452
Cc1ccc(cc1)N2C(=O)C3(Cc4c(cccc4Cl)N5[C@@H]3CCC5)C(=O)N(C2=O)c6ccc(cc6)C C13593491
COc1ccccc1n2c(nc3ccc(cc3c2=O)I)/C=C/c4ccc(cc4)Cl C13712571
Cc1ccc(cc1)/N=C/C23c4ccccc4C(c5c2cccc5)[C@@H]6[C@@H]3C(=O)N(C6=O)c7ccccc7Cl C15223671
c1ccc(cc1)/N=C\2/N(CCCS2)C(=O)c3ccc4c(c3)C(=O)N(C4=O)c5ccc(c(c5)Cl)Cl C16044254
C1CCC(CC1)N2C(=O)[C@@H]3C[C@@H]4[C@H](C[C@H]3C2=O)[C@@]5(C(=C([C@]4(C5(Cl)Cl)Cl)Cl)Cl)Cl C16137804
Cc1ccc(cc1)Sc2ccc(cc2[N+](=O)[O-])/C=C/3\C(=O)N(C(=S)S3)c4cccc5c4cccc5 C32124996
CN(C)c1ccc(cc1)C(=O)N(/C=N/c2ccc(cc2)Br)c3ccc(cc3)Br C33514832
COc1ccc(cc1)n2c(nc3ccc(cc3c2=O)I)/C=C/c4ccc(cc4)Cl C35326203
C[C@]12CCCC[C@@H]1CC[C@@H]3[C@H]2CC[C@]4([C@@H]3CC[C@@]45CN(C(O5)(C)C)C(=O)CI)C C38549620
CN1c2c(cc(cc2I)Cc3ccccc3)C/C(=N/c4c1ncnc4Cl)/Cl C39470138
C=CCOc1cccc(c1)[C@@H]2c3c(=O)c4cc(ccc4oc3C(=O)N2c5cccc(c5)Br)F C39876757
C[C@]12CC[C@](C=C1C3=CC(=O)[C@H]4[C@]([C@]3(CC2)C)(CC[C@@H]5[C@@]4(Cc6cnoc6C5(C)C)C)C)(C)C(=O)OC C35391941
c1ccc2c(c1)C=C[C@H]3N2[C@@H]([C@H](C3(C#N)C#N)c4ccc(cc4)F)C(=O)c5cccc(c5)Br C39940526
Cc1cc(cc2c1O[C@@H](C2)C)c3c(cn(n3)c4ccccc4)/C=C\5/C(=O)N=C(S5)N6CCC(CC6)C C40022374
CC(=O)O[C@H]1CC[C@]2([C@H]3CC[C@@H]4[C@@H]5[C@@H]6C(CC[C@@]5(CC[C@@]4([C@]3(CC[C@@H]2C1(C)C)C)C)C(=O)O6)(C)C)C C43740154
Cc1ccc(cc1)[C@@H]2[C@@H]3[C@@H](Oc4ccc(cc4C3=Nc5n2ncn5)Cl)c6cccc(c6)Br C50479668
c1ccc(cc1)N2[C@H]([C@@H]3[C@@H](O2)C(=O)N(C3=O)c4ccc(cc4)Cl)c5ccc(c(c5)Br)F C13787728
CSc1nc2n(n1)[C@H]([C@@H]3[C@@H](Oc4ccc(cc4C3=N2)Cl)c5ccc(cc5)Cl)c6cccs6 C50708342
c1cc(ccc1c2nc3cc(ccc3o2)/N=C/c4cc5c(cc4Br)OCO5)Br C03192750
C=CCN\1C(=O)/C(=C/c2ccc(cc2)Br)/S/C1=N\S(=O)(=O)c3ccc(cc3)Cl C16755030
COc1ccc(cc1)C2=NN([C@H](C2)c3ccc(cc3)Cl)C4=NC(=O)/C(=C/c5ccc(cc5)Cl)/S4 C54201591
CC(=O)C1=NN([C@]2(S1)CCC(=NN2c3ccccc3)c4ccc(cc4)Br)c5ccccc5 C59120657
CCN1C(=O)/C(=C/c2cc(ccc2OCc3ccc(cc3)Br)Br)/SC1=S C59192382
Cc1ccc(c(c1)C)N2C(=O)[C@@H]3[C@@H](C2=O)C4(c5ccccc5C3c6c4cccc6)/C=N/c7ccccc7C C59382198
CC(=O)C12c3ccccc3C(c4c1cccc4)[C@@H]5[C@H]2C(=O)N(C5=O)c6ccc(cc6)/N=N/c7ccccc7 C59418665
CCOc1ccc(cc1)/N=C/C23c4ccccc4C(c5c2cccc5)[C@H]6[C@@H]3C(=O)N(C6=O)c7ccccc7 C15133556
c1ccc(cc1)C(=O)c2ccccc2C(=O)/N=C/3\c4ccccc4CN5C=C(C=CC5=N3)Br C03164341
c1ccc(cc1)c2ccc(cc2)N3C(=O)[C@H]4[C@@H](OC5([C@@H]4C3=O)C(=O)c6ccccc6C5=O)c7ccccc7 C17748726
Cc1c(ccc2c1O/C(=C\c3cc(cc4c3OCOC4)Br)/C2=O)OC(=O)c5cccs5 C41251536
Cc1ccc(cc1)[C@@H]2[C@H]3[C@@H](C(=O)N(C3=O)c4cccc(c4Cl)Cl)C5(O2)C(=O)c6ccccc6C5=O C18142972
c1ccc2c(c1)C(=O)C3(C2=O)[C@H]4[C@@H]([C@@H](O3)c5cccc(c5)F)C(=O)N(C4=O)c6ccc(c(c6)Cl)Cl C08435194
Cc1c(ccc2c1O/C(=C\c3ccccc3Cl)/C2=O)OCc4cc(cc5c4OCOC5)Br C41508180
CCn1cc(c2c1cccc2)/C=C\3/C(=O)c4ccc5c(c4O3)CN(CO5)Cc6ccc(c(c6)Cl)Cl C41662045
Cc1ccccc1/N=C\C23c4ccccc4C(c5c2cccc5)[C@@H]6[C@H]3C(=O)N(C6=O)c7ccc(cc7)OC C12463024
Cc1ccc(cc1)[C@@H]2[C@@H]3[C@@H](C(=O)N(C3=O)c4cc(ccc4Cl)Cl)C5(O2)C(=O)c6ccccc6C5=O C18115655
CC1=NC2=C([C@H](C1C(=O)OC3CCCCC3)c4cccc(c4)I)C(=O)CC(C2)(C)C C04061436
Cc1cc2c(o1)-c3c4cc(cc(c4oc3CC[C@@]2(C)c5ccc(cc5)OC)Br)Br C02145256
CC1=NC2=C([C@@H](C1C(=O)OC)c3ccc(c(c3)Br)OC)C(=O)C[C@H](C2)c4ccccc4OC C08439875
c1ccc(cc1)C(=O)Oc2ccc(cc2)[C@@H]3N4[C@@H](CC(=N4)c5ccco5)c6cc(ccc6O3)Br C08717629
Cc1ccc(c(c1)C)N2C(=O)/C(=C\c3ccc(c(c3)OC)OCc4c(cccc4Cl)F)/SC2=S C08860794
Cn\1c2ccc(cc2s/c1=N\C(=O)c3ccc(cc3)S(=O)(=O)N(C)c4ccccc4)Br C08796294
COc1ccc(cc1)[C@H]2[C@@H](N3c4ccccc4C=C[C@H]3C25C(=O)c6ccccc6C5=O)C(=O)c7cccs7 C09235462
c1ccc(c(c1)/C=C\2/C(=O)N(C(=O)S2)Cc3ccc(cc3)Cl)OCc4ccc(cc4)Br C09295689
CC(C)Cc1c2c(c3c4c(c5nnc(n5cn4)SCC(=O)c6ccc(cc6)Cl)sc3n1)CCCC2 C09271727
COc1cc(cc(c1OC)OC)/C=c\2/c(=O)n3c(=NC4=C([C@H]3c5cccs5)CCc6c4cccc6)s2 C00977313
COc1ccc(cc1)C2=NN3[C@H](C2)c4cc(ccc4O[C@@]35c6ccccc6N(C5=O)CC=C)Br C09600924
c1ccc2c(c1)NC3=C([C@H](N2Cc4ccc(cc4)Cl)c5ccc(cc5)Cl)C(=O)C[C@@H](C3)c6ccco6 C09264237
COc1ccc(cc1[C@@H]2C3=C(C[C@@H](CC3=O)c4ccccc4)c5c6ccccc6ccc5N2)Br C09601041
C#CCn\1c2ccc(cc2s/c1=N\C(=O)[C@@H]3CCCN(C3)S(=O)(=O)c4ccc(s4)Cl)Cl C13963402
C=CCn\1c2c(ccc(c2s/c1=N\C(=O)[C@H]3CCCCN3S(=O)(=O)c4cccs4)Cl)Cl C13963471
C#CCn\1c2ccc(cc2s/c1=N\C(=O)[C@@H]3CCCCN3S(=O)(=O)c4ccc(s4)Cl)Cl C13963634
Cc1cc(=O)oc2c1ccc(c2)OCC(=O)N3[C@@H]([C@@H]4CCC/C(=C\c5cccs5)/C4=N3)c6cccs6 C15980265
CC(C)N1CCc2c(sc3c2c(=O)n(c(n3)SCc4ccc(c(c4)Cl)Cl)c5ccccc5)C1 C19680889
c1ccc(cc1)[C@@H]2c3cccn3-c4c(c5c(s4)CCCC5)CN2C(=O)Nc6ccc(cc6)Br C21917863
COc1ccc(cc1OC)[C@@H]2CC(=NN2c3nc(cs3)c4ccc(cc4)Cl)c5ccc(cc5)Cl C28061655
CCCCN\1C(=O)/C(=C/2\N(c3cc(ccc3S2)OC)CC)/S/C1=N\c4ccc5c(c4)nc(s5)C C28615441
CC1=C([C@@H](n2c(=O)/c(=C\c3cccc(c3)Br)/sc2=N1)c4cccs4)C(=O)OCC(C)C C33583431
c1cc(ccc1C(=O)N2CCc3c(c(nc(n3)N4CCCCC4)Oc5ccc(cc5F)F)C2)C(F)(F)F C34757622
c1ccc2c(c1)cccc2C(=O)N(CC(=O)N3c4ccccc4-n5cccc5[C@H]3c6ccc(cc6)F)C7CC7 C35230633
Cc1ccc(c(c1)OC(=O)[C@@H]2[C@@H]3[C@@H]([C@@H]4N2c5ccccc5C=C4)C(=O)N(C3=O)c6ccc(cc6)F)C(C)C C08997513
C[C@H]1C(=C2C(=NC(=NC2=O)SCC(=O)c3cc4cc(ccc4o3)Br)S1)c5ccccc5 C38784715
C[C@H]1CC[C@@H]([C@@H](C1)OC(=O)[C@@H](C(C)C)N2C(=O)[C@@H]3[C@H](C2=O)C4c5ccccc5C3c6c4cccc6)C(C)C C04174497
CCn\1c2ccc3ccccc3c2s/c1=N\C(=O)[C@H]4CCCCN4S(=O)(=O)c5ccc(s5)Cl C36648123
Cc1ccc(cc1)CN2C(=O)/C(=C\c3c(nc4c(cccn4c3=O)C)Oc5cccc(c5)C)/SC2=S C39835919
Cc1cc2c(cc1Cl)c(=O)c3c(o2)C(=O)N([C@H]3c4ccc(cc4)Br)Cc5ccc(cc5)F C39913751
Cc1cc(c2c(c1)sc(n2)N3[C@@H](c4c(=O)c5cc(c(cc5oc4C3=O)C)C)c6ccc(cc6)OCC=C)C C40009045
Cc1ccc2c(=O)c3c(oc2c1C)C(=O)N([C@H]3c4ccc(cc4)Br)c5nnc(s5)C(C)C C40063601
CC1=C([C@]2([C@@]3(C(=C([C@@](C3=O)([C@@]2(C1=O)C)C)c4ccccc4)c5ccccc5)C)c6ccccc6)c7ccccc7 C45069399
CCN\1c2ccccc2S/C1=C/3\C(=O)N(/C(=N/c4ccc5c(c4)sc(n5)C)/S3)c6ccc(cc6)F C13286300
CSc1nc2n(n1)[C@H]([C@H]3[C@@H](Oc4ccc(cc4C3=N2)Cl)c5ccc(cc5)Cl)c6ccccc6F C50479808
CN(C)c1ccc(cc1)/C=C\2/C(=NC(=O)S2)N3[C@H](CC(=N3)c4ccc(cc4)OC)c5ccc(cc5)Cl C54201359
Cc1ccc(cc1)[C@H]2[C@@H]3[C@@H](Oc4ccccc4C3=Nc5n2nc(n5)SC)c6ccc(cc6)Br C49937690
COc1ccc(cc1)N2C(=O)[C@@H]3[C@H](C2=O)C4(c5ccccc5C3c6c4cccc6)/C=N/c7cccc(c7)Cl C08406723
Cc1ccc(c(c1)C)/N=C/C23c4ccccc4C(c5c2cccc5)[C@@H]6[C@H]3C(=O)N(C6=O)c7ccc(cc7)OC C13144084
COc1ccc(cc1)[C@H]2C3=C(c4ccccc4CC3)N=c5n2c(=O)/c(=C\c6ccc(cc6OC)OC)/s5 C58864834
CC1(c2c(/c(=N/c3cc(ccc3OC)OC)/ss2)-c4cc(ccc4N1C(=O)c5ccccc5)OC)C C59038430
Cc1ccc(cc1)C2=NN([C@@]3(CC2)N(N=C(S3)C(=O)C)c4ccc(cc4)Br)c5ccccc5 C59120580
CC(C)N1c2ccccc2/C(=c\3/c(=O)n4c(=NC5=C([C@@H]4c6ccccc6F)CCc7c5cccc7)s3)/C1=O C59146273
C[C@@]12[C@H](C=C[C@@H]([C@@H]1C(=O)N(C2=O)c3ccc(cc3)I)c4ccccc4)c5ccccc5 C59384166
Cc1ccccc1N2C(=O)/C(=C/c3ccc(c(c3)OC)OCc4ccc(c(c4)Cl)Cl)/SC2=S C59397019
Cc1c(ccc2c1O/C(=C\c3cc(cc4c3OCOC4)Br)/C2=O)OC(=O)c5ccccc5F C41292435
CCn1cc(c2c1ccc(c2)OC)/C=C\3/C(=O)c4cc5c(c(c4O3)C)OCN(C5)Cc6ccccc6Cl C41589186
CCc1ccccc1/N=C\C23c4ccccc4C(c5c2cccc5)[C@@H]6[C@H]3C(=O)N(C6=O)c7ccc(cc7)OC C01436534
Cc1ccc(c(c1)OC(=O)[C@H]2[C@@H]3[C@@H]([C@@H]4N2c5ccccc5C=C4)C(=O)N(C3=O)c6ccc(cc6)F)C(C)C C08997512
c1cc(cc(c1)Br)CSc2nc3c4cccnc4sc3c(=O)n2Cc5ccc(cc5)F C45923681
CCc1nc2c(c3c(s2)CCC3)c(n1)SCC(=O)Nc4nc(sn4)c5ccc(cc5)C(C)(C)C C02890956
C/C(=N/OCC(=O)Nc1c(c(c(o1)c2ccccc2)c3ccccc3)C#N)/c4ccc(cc4)Br C08387386
c1ccc(cc1)CC(=O)N(Cc2ccc(cc2)Cl)[C@H]([C@@H]3CCC=CC3)C(=O)Nc4ccc5c(c4)OCO5 C01409871
Cc1cc(n(n1)Cc2cccc(c2)C(=O)N/N=C/c3ccccc3OCc4cccc(c4)Br)C C08781361
CCOc1ccc(cc1)n2c(=O)c3c4c(sc3nc2SCC(=O)Nc5ccc(c(c5)C)C)CCCC4 C01822519
Cc1ccc(cc1)c2nnc(n2c3ccc(cc3)C)SCC(=O)N/N=C/c4ccccc4Br C02348298
CCc1c(sc2c1c(=O)n(c(n2)SCC(=O)Nc3ccccc3C(C)C)c4ccc(cc4C)OC)C C03387435
CCOc1ccc(cc1)n2c(=O)c3c4c(sc3nc2SCC(=O)c5c[nH]c6c5cccc6)CCCC4 C13108342
C/C(=N\OCC(=O)Nc1c(c(c(o1)c2ccccc2)c3ccccc3)C#N)/c4ccc(cc4)Br C13306982
Cc1cccc(c1)NC(=O)CSc2nnc3n2c(nc4c3c5c(s4)CCC5)SCc6ccccc6 C13513423
CC1(Cc2c(c(nc(n2)c3ccc(cc3)OC)SCC(=O)NC(c4ccccc4)c5ccccc5)CO1)C C13557343
Cc1ccc(c(c1)NC(=O)c2cc3cc(ccc3s2)N(Cc4ccc(cc4)Cl)S(=O)(=O)C)OC C13584431
CCCC[C@H](CC)CN1C(=O)/C(=C/2\c3ccccc3N(C2=O)CC(=O)Nc4cccc(c4)C)/SC1=S C13799181
Cc1cccc(c1)n2c(nnc2SCc3nc(cs3)C(=O)N[C@@H](C)c4ccccc4)c5cccs5 C16461571
Cc1ccc(cc1)n2c(nnc2SCC(=O)N/N=C(/C)\c3ccc(cc3)Br)c4ccccc4 C19849265
c1ccc(cc1)COc2ccc(cc2)[C@@H]3C4=C(CCCC4=O)Nc5n3nc(n5)SCc6ccccc6F C20090358
CC(C)COc1ccc(cc1)[C@H]2CC3=C([C@H](CC(=O)N3)c4ccc(c(c4)OC)OCc5ccccc5)C(=O)C2 C21242408
Cc1ccc(cc1)S(=O)(=O)N(CC(=O)N[C@H](C)c2ccc(cc2)N3CCCC3)c4cccc(c4C)Cl C22325690
Cc1ccc(cc1)NC(=O)C[C@@H]2C(=O)N=C(S2)N3[C@@H](CC(=N3)c4cccs4)c5ccc(cc5)C(C)C C28161642
Cc1ccc(cc1)NC(=O)C[C@H]2C(=O)N=C(S2)N3[C@@H](CC(=N3)c4cccs4)c5ccc(cc5)C(C)C C28161650
CC(C)CC(=O)N1CCN(CC1)c2ccc(cc2)NC(=O)/C=C/c3ccc(o3)c4ccc(c(c4)Cl)F C30827300
CC(=O)c1cccc(c1)NC(=O)CSc2nnc(n2C3CCCCC3)c4ccccc4Br C32685409
CCOC(=O)c1c(c(sc1NC(=O)COC(=O)C23C[C@H]4C[C@@H](C2)CC(C4)(C3)Cl)C)c5ccccc5 C16044295
CCOC(=O)c1c(csc1N/C=C/2\c3ccccc3C(=O)N(C2=O)c4ccccc4Cl)CC(C)C C18114330
Cc1ccsc1CN(Cc2ccccc2)C(=O)CN(C[C@H]3CCCO3)C(=O)NC45CC6CC(C4)CC(C6)C5 C33786902
CC[C@H](c1nc2ccccc2c(=O)n1CC)N(Cc3ccccc3)C(=O)Nc4ccccc4Br C35026698
CC[C@@H](c1nc2ccccc2c(=O)n1C)N(CCc3ccccc3)C(=O)Nc4c(cccc4C(C)C)C(C)C C35027841
CCCCCC(=O)N1[C@H]([C@@H]([C@@H]([C@@]12c3ccccc3NC2=O)C(=O)c4ccccc4)c5ccccc5OC)CC C35113231
CCOC(=O)c1c2c(sc1NC(=O)c3ccc(cc3)C(=O)C(=O)c4ccccc4)C[C@H](CC2)C(C)(C)C C01948531
Cc1ccc(c(c1)Cc2c(nc(nc2N3CCN(CC3)C[C@@H](COc4ccccc4)O)c5ccccc5)C)C C35782992
CC[C@H](C(=O)Nc1ccc(cc1)OC)Oc2ccc3c(c2)[C@H](N(CC3)C(=O)CC(C)C)c4ccc(cc4)F C35857763
CC[C@@H](C(=O)Nc1ccc(cc1)OC)Oc2ccc3c(c2)[C@@H](N(CC3)C(=O)C4CCCC4)c5ccc(cc5)F C35858337
CCC(=O)N1CCc2ccc(cc2[C@H]1c3cccc(c3)F)OCc4ccc(o4)C(=O)Nc5cccc(c5)C C35862691
CCc1cccc2c1[nH]cc2[C@@H](CC(=O)N3CCN(CC3)c4ccccc4F)c5ccc(cc5OC)OC C35910613
Cc1ccc(cc1)NC(=O)N(CC2CC2)CC(=O)N3CCc4c(ccs4)[C@@H]3COc5ccc(cc5)Cl C36116490
COc1ccc(cc1OC)[C@@H](C(=O)NC2CCCCC2)N(c3ccccc3Cl)C(=O)C4CCCCC4 C36540935
CC(C)(C)NC(=O)[C@H](C(c1ccccc1)c2ccccc2)N(C(=O)Cc3ccc4c(c3)OCO4)C(C)(C)C C36588400
CC(C)(C)N([C@H](c1ccc2c(c1)OCO2)C(=O)NC3CCCCC3)C(=O)C(c4ccccc4)c5ccccc5 C36590455
COc1ccc(cc1OC)n2c(=O)c3c(c4ccccc4[nH]3)nc2SCc5cccc(c5)C(F)(F)F C36634715
C[C@@H]1CCc2c(sc(c2C#N)NC(=O)CSc3nnc(n3CC=C)c4csc5c4CCCCC5)C1 C39966595
CC[C@]1(Cc2ccccc2-c3c1c(=O)n(c(n3)SCC(=O)Nc4ccccc4)c5ccc(cc5)OCC)C C40032549
CC[C@@]1(Cc2ccccc2-c3c1c(=O)n(c(n3)N/N=C/c4cccc(c4)OCc5ccccc5F)CC)C C40035907
CCC[C@]1(Cc2ccccc2-c3c1c(=O)n(c(n3)N/N=C/c4cc(ccc4OC)Br)CC=C)C C40036300
Cc1ccc(cc1)c2c3c([nH]n2)C(=O)N([C@@H]3c4ccc(cc4)OCc5ccc(cc5)Cl)C[C@@H]6CCCO6 C40341875
Cc1ccc(cc1)c2c3c([nH]n2)C(=O)N([C@H]3c4ccc(cc4)OCc5ccc(cc5)Cl)C[C@H]6CCCO6 C40341878
COc1cc(ccc1OCc2ccccc2)[C@H]3c4c(n[nH]c4C(=O)N3C5CCCC5)c6ccc(cc6)Cl C40343832
Cc1ccccc1COc2ccc(cc2OC)/C=N/NC(=O)COc3c(cc(cc3C)Br)C C40888727
CCCSc1nc2n(n1)[C@H](C3=C(N2)CC(CC3=O)(C)C)c4ccc(cc4)OCc5ccccc5Cl C40981660
Cc1cc(c(n1c2cccc(c2)Cl)C)/C=N/NC(=O)c3ccc(cc3)CN4CCN(CC4)c5ccccc5 C55301004
COc1cc(cc(c1OCc2ccccc2)Cl)/C=N/NC(=O)c3cc4cc(ccc4o3)Br C59680013
CCN1C(=C([C@@H](NC1=S)c2ccc(cc2)NC(=O)CC(C)(C)C)C(=O)OC(C)C)C C04507609
CCN1C(=C([C@@H](NC1=S)c2ccc(cc2)NC(=O)C3CCC3)C(=O)OCC(C)C)C C04874160
CCCc1nnc(n1/N=C/c2ccc(cc2O)O)SCc3ccc(cc3)Br C02611133
c1ccc(cc1)C(c2ccccc2)C(=O)NC(=S)Nc3cc(ccc3Cl)[N+](=O)[O-] C01183103
CCOC(=O)NC(=O)c1c2c(sc1NC(=O)c3ccccc3SCC)C[C@@H](CC2)C C09346931
COC(=O)c1ccc(cc1)C=C(C(=O)Nc2ccccc2F)C(=O)Nc3ccccc3F C03313608
CCCn\1c2ccc(cc2s/c1=N\C(=O)CCSc3ccccc3)S(=O)(=O)N C09581913
Cc1ccc(c(c1)NC(=O)[C@H](c2ccccc2)Sc3nnc(s3)NC4CC4)OC C09671717
COc1ccc(cc1)c2c(c3ccccc3[nH]2)SCCNC(=O)c4ccc5c(c4)OCO5 C02721183
COc1cc(c(cc1NC(=O)/C=C/c2ccccc2Cl)OC)NC(=O)c3ccccc3 C01140258
CCN(CC)c1ccc(c(c1)O)/C=N/NC(=O)COc2ccc(cc2Br)C C12581768
CCOc1cc2c(cc1NC(=O)CNC(=O)CC34CC5CC(C3)CC(C5)C4)O[C@@H](C2)C C12748051
CCCCNC(=O)N([C@H]1C(SC(=S)N1/N=C/c2ccc(cc2)SC)(C)C)O C08951454
Cc1c(sc(n1)NCc2c[nH]nc2c3ccccc3)c4ccn(n4)Cc5cccc(c5)F C12151191
Cc1cc(ccc1NC(=O)CNC(=O)c2ccc(o2)COc3ccccc3)Br C14111361
Cc1cc(cc(c1)OCC(=O)NNC(=O)[C@H](C)Oc2c(cc(cc2C)Br)C)C C14642999
Cc1ccccc1/C=C/C(=O)Nc2cccc(c2)S(=O)(=O)Nc3ccccc3OC C15432787
c1ccc(cc1)C(=O)N/C(=C\c2ccc(o2)c3ccccc3Cl)/C(=O)NC[C@H]4CCCO4 C15684592
CCOc1ccc(cc1)Oc2ccc(cc2)NC(=O)C[C@@H]3C(=O)Nc4ccccc4S3 C15981769
Cc1ccc(cc1)n2c(nnc2SCc3ccc(cc3)F)[C@H](C)NC(=O)NC(C)(C)C C16568920
CC1=C([C@@H](NC(=S)N1C)c2ccc(cc2)NC(=O)/C=C/c3ccccc3)C(=O)OC(C)C C16609040
CCOC(=O)C1(CCN(CC1)C(=O)C[C@@H]2C[C@H](NC(=S)N2)C)CCc3ccccc3 C20637098
Cc1ccccc1NC(=O)C(=Cc2ccc(cc2OC)OC)C(=O)Nc3ccccc3C C20794231
CCn1cc(c2c1cccc2)/C=C(/C(=O)NCc3ccco3)\NC(=O)c4ccccc4Cl C20867577
CCOc1cc(ccc1O)[C@@H]2CC(=O)NC3=C2C(=O)C[C@@H](C3)c4ccc(cc4)OCC(C)C C21256050
CC(C)CCn1c(=O)c2ccc(cc2nc1SCC(=O)c3ccc(c(c3)O)O)Cl C23597373
c1ccc(cc1)Oc2ccc(cc2)OC[C@@H](CN3CCN(CC3)c4ccccc4O)O C12990645
CCCCc1nc2cc(c(nc2n1Cc3ccc(cc3)C(F)(F)F)C)NC(=O)NCC C26377909
Cc1cccc(c1C)OCC(=O)NC(=S)Nc2ccc3c(c2)nc(o3)c4ccccc4F C32124545
CC[C@H](C)[C@@H](C(=O)Nc1nnc(s1)c2ccccc2)NC(=O)/C=C/c3ccccc3 C35266655
Cc1ccc(cc1)OCc2nc(cs2)C(=O)NC3CCC(CC3)NC(=O)C4CCCCC4 C35957075
CC(C)(C)CC(C)(C)NC(=O)[C@@H](c1cccc(c1)OC)N(C)C(=O)c2ccccc2O C36528576
CCCN([C@@H](c1ccccc1O)C(=O)NC2CCCCC2)C(=O)c3ccccc3OC C36560263
COc1ccccc1NC(=O)c2c3c(sc2NC(=O)COc4ccccc4)CCCCC3 C01209633
Cc1ccsc1/C=N/NC(=O)/C(=C/c2ccc(cc2)OC)/NC(=O)c3ccccc3 C01879557
C[C@@H](C(=O)Nc1c(c2c(s1)CCCCC2)C#N)Sc3[nH]nc(n3)CCC4CCCC4 C12104999
C[C@@]1(C[C@@H](CC(C1)(C)C)NC(=O)c2ccc(cc2)OC)CNC(=O)c3ccc(cc3)OC C00671339
CCc1ccccc1NC(=O)CN2C(=O)[C@@](NC2=O)(Cc3ccccc3)c4ccccc4 C36650374
CCOc1cc(ccc1O)[C@@H]2c3c(n[nH]c3C(=O)N2CCc4ccccc4)c5ccc(cc5)C C40340647
CC1CCN(CC1)c2ccc(cc2C(=O)NCCOC)NC(=O)C34CC5CC(C3)CC(C5)C4 C40364180
Cc1cc(c(c(c1)O)c2c3c([nH]n2)C(=O)N([C@H]3c4ccccc4)CCCOC(C)C)C C38704648
C[C@H](C(=O)Nc1cc(cc(c1)Cl)Cl)NS(=O)(=O)c2cc(ccc2OC)C(C)C C22266380
CC(C)c1ccc(cc1)[C@@H](C(C)C)NC(=O)CN2C(=O)[C@](NC2=O)(C)c3ccccc3 C08502552
Cc1cccc(c1C)O[C@@H](C)C(=O)NNC(=O)c2cccc(c2)OCc3cccs3 C46698839
Cc1ccc(cc1)[C@]2(C(=O)N(C(=O)N2)CC(=O)NCCc3ccc(cc3)C(C)(C)C)C C46710545
CC(C)OCCCN1[C@@H](c2c(n[nH]c2C1=O)c3cc(ccc3O)Cl)c4ccccc4F C27991753
CC(C)c1ccc(cc1)[C@@]2(C(=O)N(C(=O)N2)C[C@@H](COc3ccccc3C(C)C)O)C C07206812
CC(C)c1ccc(cc1)[C@@]2(C(=O)N(C(=O)N2)C[C@@H](COc3ccc(cc3Cl)Cl)O)C C15247484
Cc1c(c(=O)[nH]c(n1)c2ccncc2)CC(=O)N[C@@H](c3ccc(cc3)C(C)C)c4cccs4 C59121049
c1cc(cc(c1)C#N)COc2cccc(c2)NCC(=O)Nc3ccc(cc3)N4CCCC4 C59801040
CC1(CC(CC([NH2+]1)(C)C)NC(=O)c2ccc(cc2)C(=O)c3cc(ccc3OC)OC)C C00720802
CCOc1cccc(c1O)[C@H]2CC(=N[C@H]([NH2+]2)c3ccc(cc3)C)c4ccc(cc4)OC C04729288
CC[NH+](CC)CCN(Cc1cc2c(ccc(c2[nH]c1=O)C)C)C(=S)Nc3ccc(cc3)C C06078277
CCc1ccc(cc1)NC(=O)N[C@H](C)c2c3c(sc2n4cccc4)C[NH+](CC3)CC C06877445
CN1CCCc2c1ccc(c2)[C@H](CNC(=O)C(=O)NC3CCCCCC3)[NH+]4CCCCC4 C09138371
Cc1ccc(c(c1)NC(=O)[C@H](c2ccccc2)[NH+]3CCN(CC3)c4ccc(cc4)O)OC C09376048
CC(C)[C@H](c1ccc2c(c1)OCCO2)[NH2+][C@@H](C)C(=O)Nc3ccc(cc3F)Br C11093898
COc1ccccc1NC(=O)c2cc3cc(ccc3o2)C4(CC[NH+](CC4)Cc5ccsc5)O C11910218
c1ccc(cc1)c2ccc(cc2)C[NH+]3CCNC(=O)[C@@H]3CC(=O)NC4CCCCC4 C12027869
CC[NH+]1CCC[C@H]1CN(Cc2cc3ccc(cc3[nH]c2=O)C)C(=S)Nc4cccc(c4C)C C12635426
CCc1ccc(cc1)[C@@H](CNC(=O)[C@@H](C(C)C)NC(=O)c2ccc(cc2)F)[NH+](C)C C12797627
Cc1cc(c2cc(c(=O)[nH]c2c1)CN(Cc3ccc(cc3)F)C(=S)NCCC[NH+](C)C)C C06301398
CC(C)(C)C[NH+]1CCC(CC1)(c2ccc3c(c2)cc(o3)C(=O)NCCc4ccc(cc4)F)O C14976330
Cc1ccc(cc1)C[NH+]2CC[C@@H](C2)CNS(=O)(=O)c3cc4c(cc3C)c5c([nH]4)CCCC5=O C15733819
C[NH+](C)[C@H](CNC(=S)Nc1ccc(cc1)Oc2ccccc2)c3ccccc3OC C16241265
C[NH+](C)[C@@H](CNC(=S)Nc1ccc(cc1)Oc2ccccc2)c3ccccc3OC C16241266
C[NH+](C)CC/C(=N\NC(=S)Nc1ccc(cc1)Br)/C=C/c2ccc(cc2)OC C17174760
COc1ccc(cc1OC)CC[NH2+]C[C@H](COc2cc3ccsc3c4c2cccc4)O C18193685
Cc1ccc2c(c1)cc(c(n2)N3CCN(CC3)c4cccc(c4)Cl)C[NH2+]C[C@@H](C)O C19850377
CC(C)(C)c1cc(cc(c1O)C(C)(C)C)[C@H](c2ccncc2)[NH+]3CCN(CC3)CCO C20192126
CCOc1cccc(c1O)[C@@H]2CC(=N[C@@H]([NH2+]2)c3ccc(cc3)C(F)(F)F)c4ccc(cc4)OC C20764015
CCc1ccc(cc1)C2=N[C@@H]([NH2+][C@H](C2)c3cccc(c3O)OCC)c4ccccc4OC C21146759
CC[NH+](Cc1ccc(s1)Br)CC(=O)NCC(=O)Nc2ccc(c(c2)F)F C21584412
CC[NH+](CC)CCSc1c(c(c(c(n1)N)C#N)c2cc(cc(c2)Cl)Cl)C#N C35087236
CCC[C@H](C[NH+](CCC(C)C)Cc1[nH]c(=O)c2c(csc2n1)c3ccc(cc3)Cl)O C35745997
CC(C)C[NH+](Cc1[nH]c(=O)c2c(csc2n1)c3ccccc3)C[C@H](CCC=C)O C35747170
CCC[NH+](Cc1[nH]c(=O)c2c(csc2n1)c3ccccc3C)C[C@@H](CCC=C)O C35747255
C[C@H]1CCc2c(sc3c2c(=O)[nH]c(n3)C[NH+](CCC(C)C)C[C@@H](Cc4ccccc4)O)C1 C36161466
CCN(CC)c1ccc(cc1)[C@@H]2[C@H]3CCCC[C@@]3(CC[NH+]2CC(=O)Nc4ccccc4)O C05157033
C[C@H](c1ccc(cc1)CC(C)C)[NH2+][C@@H](C)C(=O)Nc2ccc(cc2)N3CCOCC3 C38397195
Cc1cccc([nH+]1)N[C@@H](c2cccc(c2)F)c3cc(sc3NC(=O)c4ccco4)C C38546979
CCc1cc(c(s1)NC(=O)c2ccco2)[C@@H](c3ccc(cc3)SC)Nc4cccc[nH+]4 C38547864
c1ccc(c(c1)NC(=O)NC[C@@H](c2ccco2)[NH+]3CCN(CC3)c4ccc(cc4)F)F C38598009
C[NH+]1CCN(CC1)[C@H](CNC(=O)NC(c2ccccc2)c3ccccc3)c4ccc(cc4)F C38631352
CC(C)(C)c1ccc(cc1)NC(=O)NC[C@H](c2ccc3c(c2)CCN3C)N4CC[NH+](CC4)C C38672699
c1ccc(cc1)c2ccc(cc2)C3=NN=C[C@@H]3C[NH2+]CC4=C[C@H](ON4)c5ccccc5 C39454726
c1ccc(cc1)CNC(=S)NN2[C@@H]([NH+]=NC2=S)c3ccc(cc3)Br C39948924
Cc1ccc(cc1)c2csc3c2c(=O)[nH]c(n3)C[NH+](C[C@H](Cc4ccccc4)O)CC(C)C C35745762
CC(C)CNC(=S)NC[C@H]1C[C@H]2CC[NH+]1C[C@@H]2c3cc(nn3C)C4CCCC4 C43526012
CC[C@@H](C)CN1C(=O)[C@H]([NH2+]C12CCN(CC2)C(=S)Nc3ccc(cc3)F)CC(C)C C36032768
Cc1ccc(cc1)n2c(cc(c2C)C3=CSC(=NN3)NC4CC[NH+](CC4)Cc5ccccc5)C C03342602
CCOc1ccccc1[C@H]2N[C@@H]([C@@H](O2)C)C[NH+]3CCCC[C@@H]3c4[nH]c5ccccc5n4 C39532499
Cc1c(nc([nH]1)S[C@H](C)C(=O)N[C@@H]2CC[NH+](C2)Cc3ccccc3)Cc4ccccc4 C58593543
CC1(CC(CC([NH2+]1)(C)C)N(Cc2ccc(cc2)N(C)C)C(=S)Nc3ccccc3OC)C C05945286
Cc1ccc(c(c1)C)NC(=O)[C@@H](C)[NH2+]CC2(CCOCC2)c3ccc4c(c3)OCO4 C60091003
CN(C)c1ccc(cc1)[C@@H](CNC(=O)c2ccc3c(c2)NC(=O)CS3)C4=c5ccccc5=[NH+]C4 C63187710
CCc1cccc(c1)N/C(=N\C(=O)c2ccccc2)/NCCC3=c4ccccc4=[NH+]C3 C63588847
C[C@@H]1C[C@@H]([C@@H](N1c2ccc(cc2)O)C)/C=C(\C#N)/C(=O)NCCC3=c4ccccc4=[NH+]C3 C63623142
C[C@H]1C(=c2cc(ccc2=[NH+]1)OC)CCNC(=S)Nc3ccc(cc3)OC(F)(F)F C63664208
c1ccc2=[NH+]CC(=c2c1)C[C@@H](C(=O)NC3CCCCC3)NC(=O)c4ccc(cc4)F C64735019
CC[C@H](/C=C/C(C)C)[NH+]1CCOCC1 C05337272
CC1([C@H]2C[C@@H]1C=C(C2)CC[NH+]3CCOCC3)C C01647296
C[C@H]1CC[C@@H]([C@H](O1)C[NH+]2CCCCC2)C(=C)C C13509910
CC(=C)[C@H]1CCC(=CC1)CN(C)C2CC[NH+](CC2)C C19633329
C[C@@H]1CCCC[NH+]1CCCN=C=S C19840596
C[C@H]1C[C@@H](C[NH+](C1)CCC(=O)Cl)C C32024017
C[C@@H]1C[C@@H](C[NH+](C1)CCC(=O)Cl)C C32024011
C[C@H]1CCCC[NH+]1CCc2nc(cs2)CCl C36805340
CCC[NH+](CCC)[C@H]1C[C@H](CC[C@@H]1C#N)C C37145904
CCCC[NH+](CC)[C@H]1C[C@@H](CC[C@@H]1C#N)C C37146094
CCC[C@@H]1CC[C@@H]([C@@H](C1)[NH+]2CCSCC2)C#N C37146676
CCC[NH+](C)[C@H]1C[C@@H](CC[C@@H]1C#N)CC C37147155
CC[C@@H]1CC[C@@H]([C@@H](C1)[NH+](C)[C@@H]2CCSC2)C#N C37174801
C[C@H]1C[C@@H](C[NH+](C1)CCCCC(=O)C)C C37322469
C[C@@H]1CCC[C@H]([NH+]1CCCCC(=O)C)C C37322815
C[C@H]1CC[C@@H]([C@@H](C1)[NH+](C)CC2CC2)C#N C37925539
CCC1=C(C[C@H](C1=O)C[NH+]2CCCC2)C C39101190
CC[C@@H](CC#N)[NH+](C)CC1CCCCC1 C42492951
CCC1CCC(CC1)[NH+](C)C[C@H](C)C#N C42515826
C[C@H]1CC[C@H]([C@@H](C1)[NH+](CC(C)C)C(C)C)C#N C42582808
CCc1nc(cs1)C[NH+]2CCC[C@H](C2)C C42625757
CC[C@@H](c1nc(cs1)CCl)[NH+]2CCC[C@@H]2C C43555476
CC(=O)CC[NH+]1CCC[C@@H]1C2CCCC2 C45085140
C[C@H]1CCCC[C@H]1OCC[NH+]2CCSCC2 C47986467
CC(C)[C@H](c1cccs1)[NH+]2CCC(=O)C2 C49557832
C[C@H]1CCC[C@H](C1)[NH+](C)CCCCC#N C49579454
C[C@H]1c2ccsc2CC[NH+]1CCCCC#N C49900874
CC(C)(C)C1CC[NH+](CC1)C[C@@H]2CO2 C50346905
CC(C)(C)C1CC[NH+](CC1)CC(=O)C(C)(C)C C50347594
CC[C@@](C)(C[NH+]1C[C@H](C[C@@H](C1)C)C)C=O C51175149
CC[C@@](C)(C[NH+]1CCCC[C@@H]1C)C=O C51175324
C[NH+](CC1(CCCCC1)C=O)[C@@H]2CCSC2 C51176699
CC(C)(C[NH+](C)CC1CCCCC1)C=O C51204628
C[C@H]1CC[NH+]([C@@H](C1)C)CC(C)(C)C=O C51748387
CCC[NH+](C[C@@H]1C[C@@H](CCC1=O)C)C(C)C C53926575
CCC1CC[NH+](CC1)C[C@@H]2C[C@@H](CCC2=O)C C53930775
CC(C)(C)C(=O)CC[NH+]1CCC[C@H]2[C@@H]1CCCC2 C54026492
C[C@@H]1CC[NH+](C1)CCC(=O)C(C)(C)C C54026519
C[C@H]1CCC[C@H](C1)[NH+](C)CCC(=O)C(C)(C)C C54026583
CC(C)(C)CC[NH+]1CCC[C@H](C1)C=O C54236989
CCC[C@@H](C)C[NH+]1CCC(CC1)C=O C54238962
CCC1CCC(CC1)C[NH+]2[C@@H]3CC[C@H]2CC(=O)C3 C54627141
CCOC1CC[NH+](CC1)C/C=C/c2ccccc2 C57755227
CCCO[C@H]1CCC[NH+](C1)CCCl C42424558
C/C(=[NH+]/C(=S)c1ccc(cc1)Cl)/N(C)C C04709747
CCC[NH+](CC)C[C@H]1CCCCC1=O C60720045
C[NH+](C[C@H]1CCCCC1=O)C2CCCC2 C60720081
CC[C@H](C)C[NH+](C)C[C@@H]1CCCCC1=O C60720103
C[NH+](CC1CCC1)CC2(CCCC2)C=O C61483933
CCCC[NH+]1[C@@H]2CC[C@H]1CC(C2)[C@@H](C)C#N C62610334
CC(C)(C)[C@H]1CCc2c(sc(c2C#N)NC(=O)c3cc4nc(cc(n4n3)C(F)(F)F)c5ccc(cc5)[N+](=O)[O-])C1 C01749303
Cc1c(c(=O)n([nH]1)c2ccccc2)[C@]3(C4=C(CC(CC4=O)(C)C)N(C3=O)CCc5ccc(c(c5)OC)OC)C(F)(F)F C01877037
Cc1cc(c(c(c1)C)S(=O)(=O)N(Cc2ccc3c(c2)OCO3)Cc4cc5cc(c(cc5[nH]c4=O)OC)OC)C C00923376
CCOC(=O)c1c(c(sc1NC(=O)c2ccc(cc2)S(=O)(=O)N(C)C)Cc3ccc4c(c3)OCO4)C C03213083
COC(=O)c1ccc(cc1)[C@@H](C(=O)NC2CCCCC2)N(C[C@H]3CCCO3)C(=O)[C@@H]4COc5ccccc5O4 C00931121
CC(=O)O[C@@H]1C[C@@H]2C([C@@H](C[C@@H]([C@@]2([C@@H]3[C@@]1([C@@]45[C@@H](O4)C(=O)O[C@H]([C@@]5(CC3)C)c6ccoc6)C)C)OC(=O)C)O)(C)C C08214816
Cc1cc(nc(n1)SCC(=O)N(Cc2cccnc2)[C@H](c3ccc(cc3)C(C)C)C(=O)Nc4ccc5c(c4)OCO5)C C01407831
COc1ccc(cc1)NC(=O)[C@H]([C@@H]2CCC=CC2)N(Cc3ccccc3)C(=O)CN4c5ccccc5C(=O)C4=O C03771367
Cc1ccc(cc1)CN([C@@H](c2ccc(cc2)Cl)C(=O)Nc3ccc(cc3)OC)C(=O)CN4c5ccccc5C(=O)C4=O C08713367
Cc1ccc(cc1S(=O)(=O)N2CCCCC2)c3c4ccccc4c(nn3)Nc5cccc(c5)Br C08589830
Cc1cc(n(n1)c2nc(cs2)C(=O)N(Cc3ccc(cc3)OC)C4(CCCCC4)C(=O)Nc5ccc(cc5)OC)C C08768185
Cc1cccc(c1)CCN([C@@H](c2ccc(cc2)F)C(=O)NC[C@H]3CCCO3)C(=O)Cn4c5ccccc5nn4 C09193807
CCn1c2ccccc2c3c1ccc(c3)SC[C@H](C(=O)N4CCN(CC4)c5cccc(c5C)C)NC(=O)C C10003630
Cc1ccc(c(c1)C)N([C@@H](c2cc(cc(c2)OC)OC)C(=O)NC(C)(C)C)C(=O)Cn3c4ccccc4nn3 C13029211
CCOCCSc1nnc(n1C2=C(C3(CCCCC3)Cc4c2cccc4)C(=O)Nc5ccccc5)OCC C13775261
CC(C)C[C@H](c1nnc(n1CC=C)SCC(=O)N2CCN(CC2)c3ccccc3)NC(=O)c4ccccc4 C14133977
COc1cccc(c1)[C@@H]2c3cccn3-c4c(c5c(s4)CCCC5)CN2C(=O)Nc6ccc(c(c6)OC)OC C15735493
CC1(CC2=C(C(C3=C(N2)CC(CC3=O)(C)C)c4ccc(c(c4)OC)OCc5ccc(cc5)[N+](=O)[O-])C(=O)C1)C C00786523
CCC(C)(C)n1c(nnn1)[C@H](c2cc3cc(ccc3[nH]c2=O)C)N(Cc4ccc(cc4)Cl)Cc5ccco5 C19972877
Cc1ccc(c2c1cc(c(=O)[nH]2)[C@@H](c3nnnn3C4CCCCC4)N(Cc5ccco5)Cc6cccs6)C C19973187
CCC(C)(C)n1c(nnn1)[C@@H](c2cc3c(ccc(c3[nH]c2=O)C)C)N4CCN(CC4)c5cc(ccc5C)Cl C20079553
CCC(C)(C)n1c(nnn1)[C@H](c2cc3cc(cc(c3[nH]c2=O)C)C)N4CCN(CC4)Cc5ccc(cc5)Cl C20083223
Cc1cccc(c1NC(=O)N2CCN(CC2)CCN(CC3=CC[C@H]4C[C@@H]3C4(C)C)C(=O)C[C@@H](C)CC(C)(C)C)C C34997698
Cc1cccc(c1NC(=O)N2CCN(CC2)CCN(CC3=CC[C@@H]4C[C@H]3C4(C)C)C(=O)C[C@@H](C)CC(C)(C)C)C C34997700
CCc1cccc(c1)NC(=O)N(CCN2CCOCC2)CC(=O)N(Cc3ccc(cc3)F)Cc4ccc(o4)C C35154079
CCOC(=O)C1=C(N(C(=O)N[C@H]1c2ccc(cc2)C(C)C)C)CN3CCN([C@@H](C3)C)C(=O)c4cccc(c4)F C35646255
Cc1ccc(cc1)S(=O)(=O)N(CC(=O)N[C@@H](C)c2ccc(cc2)N3CCC[C@@H](C3)C)c4ccccc4OC C36116260
CC[C@@H](C)CN(CC(=O)N1CCc2c(ccs2)[C@@H]1COc3ccc(cc3C)C)C(=O)Nc4ccc(cc4)C C36122590
CCC(CC)[C@H](C(=O)NCS(=O)(=O)c1ccc(cc1)C)N(Cc2ccco2)C(=O)c3ccc(cc3)Cl C36497440
CC(C)(C)CC(C)(C)NC(=O)[C@H](c1ccc(c(c1)OC)OC)N(C)C(=O)Cc2ccc(cc2)Br C36528439
CC(C)C(=O)OCC(=O)[C@@]12[C@H](C[C@@H]3[C@@]1(C[C@@H]([C@@H]4[C@@H]3CCC5=CC(=O)C=C[C@@]45C)O)C)O[C@@H](O2)C6CCCCC6 C36580063
CC(C)(C)N([C@@H](c1cc(ccc1Cl)[N+](=O)[O-])C(=O)NC2CCCCC2)C(=O)Cc3ccc4c(c3)OCO4 C36588479
Cc1ccc(c(c1)C)[C@@H](C(=O)NC(C)(C)CC(C)(C)C)N(Cc2ccc(o2)C)C(=O)c3cccc(c3)[N+](=O)[O-] C36601319
Cc1ccc(c(c1)C)n2c3c(c(n2)C(C)(C)C)[C@H](SCC(=O)N3CC(=O)NC4CC4)c5ccccc5OC C37264171
Cc1ccc(o1)[C@H](C(=O)NC2CCCCC2)N(Cc3ccc4c(c3)OCO4)C(=O)[C@H]5COc6ccccc6O5 C00931105
CCOC(=O)C1=C(N=c2n(c(=O)/c(=C/c3ccc(cc3)O)/s2)[C@@H]1c4cc(c(cc4Br)OC)OC)C C01062308
CCOC(=O)c1ccc(cc1)N2C(=O)[C@H](N(C2=S)Cc3ccc4c(c3)OCO4)CC(=O)Nc5ccc(cc5)Cl C01279013
Cc1cc(c2c(c1)cc(c(=O)[nH]2)[C@H](c3nnnn3CCc4ccccc4)N5CCN(CC5)c6ccccc6OC)C C01362015
Cc1ccc(c(c1)N([C@H](c2ccccc2F)C(=O)NCc3ccccc3)C(=O)Cn4c5ccccc5nn4)OC C01372510
CCOc1ccc(cc1)NC2=Nc3ccccc3N4C2=Nc5c(c(nn5c6ccccc6)C)[C@@H]4c7ccc(c(c7)OC)OC C01825997
CC1(CC2=C(C(=O)C1)[C@@](C(=O)N2CCc3ccc(cc3)F)(C(F)(F)F)NC(=O)c4cc(c(c(c4)OC)OC)OC)C C01871972
CCCSc1nc2c(c3c(s2)CO[C@](C3)(C)CC)c4n1c(nn4)SCC(=O)N[C@@H](C)Cc5ccccc5 C01873967
Cc1c(c(=O)n(n1C)c2ccccc2)NC(=O)/C(=C/c3ccccc3OC(F)F)/c4ccc(cc4)c5ccccc5 C03211359
C[C@H]1CCc2c(sc3c2c(=O)[nH]c(n3)CSc4nnc(n4[C@@H](C)COC)COc5ccccc5F)C1 C03297387
C[C@@H]1CCc2c(sc3c2c(=O)[nH]c(n3)CSc4nnc(n4[C@@H](C)COC)COc5ccccc5F)C1 C03297389
CC(C)(C)CC(C)(C)NC(=O)[C@H](c1ccc(cc1)N(C)C)N(c2ccccc2)C(=O)[C@H](c3ccccc3)OC C36605383
CC(C)(C)CC(C)(C)NC(=O)[C@@H](c1ccc2c(c1)OCO2)N(c3ccccc3)C(=O)[C@H](c4ccccc4)OC C36605398
c1ccc(cc1)CSc2nc3n(n2)[C@@H](C4=C(N3)CCCC4=O)c5ccc(cc5)OCC(=O)N6CCCCC6 C54642303
Cc1ccc2cc(c(=O)[nH]c2c1C)[C@H](c3nnnn3C(C)(C)C)N(Cc4ccc(cc4)Cl)Cc5ccco5 C57530842
CCc1ccc(cc1)n2c(=O)c3c(n2CC(=O)Nc4ccc(c(c4)OC)OC)Oc5c(cccc5OCC)C3 C45994678
CC(C)(C)c1ccc(cc1)c2nnc(n2c3ccccc3)SCC(=O)Nc4c(ccs4)C(=O)N C08658381
CCn1cc(c2c1cccc2)/C=C(/C(=O)NCCc3c[nH]c4c3ccc(c4)F)\NC(=O)c5ccco5 C08757787
c1cc(ccc1/C=C\2/C(=O)N(C(=S)S2)CCCCCC(=O)NNC(=O)c3ccc(cc3)O)Cl C08820197
COc1ccccc1Oc2cnc(nc2c3ccc(cc3O)OCc4ccc(cc4)Br)N C09129633
CC(C)CCOc1ccc(cc1Br)C(=O)NC(=S)Nc2ccc(cc2)NC(=O)C(C)C C09230612
CCC(=O)Nc1cccc(c1)NC(=S)NC(=O)c2ccc(c(c2)Br)OCCC(C)C C09231251
CCN(Cc1ccccc1)c2ccc(cc2)[C@@H]3[C@@H]([C@@](NC(=O)N3)(C(F)(F)F)O)C(=O)c4cccnc4 C06144507
COc1ccccc1/C=C/C(=O)NC(=S)NNC(=O)COc2ccc(cc2Cl)Br C10039801
COc1ccccc1/C=C/C(=O)NC(=S)NNC(=O)COc2ccc3ccccc3c2Br C10041116
Cc1cc(ccc1NC(=O)COC(=O)CCNC(=O)NC23CC4CC(C2)CC(C4)C3)Br C11440871
Cc1cc(c(c(c1)C)S(=O)(=O)N2CCC(CC2)C(=O)NNC(=S)NCCc3cccs3)C C11515823
c1cc(ccc1CSc2ccc(cc2)Cl)C(=O)OCC(=O)Nc3ccc(cc3)S(=O)(=O)N C11713800
COc1ccc(cc1)n2c(=O)c3c(nc2NNC(=S)NCC=C)-c4ccccc4CC35CCCCC5 C01889156
Cc1cc(ccc1NC(=O)c2ccco2)NC(=S)NC(=O)c3cc(cc(c3OC)C)Br C01124226
Cc1c(c2ccccc2[nH]1)C(=O)C(=O)Nc3c(nc(s3)SCC(=O)NC4CC4)c5ccccc5 C13575693
CC[C@H](C)c1ccc(c(c1)Br)OCC(=O)NNC(=O)c2ccc(cc2)NC(=O)C3CC3 C14832293
CCCCOc1ccc(cc1C(=O)NC(=S)Nc2cccc(c2)C(=O)N[C@@H](C)CC)Br C14836469
CCCOc1ccc(cc1C(=O)NC(=S)Nc2cccc(c2)C(=O)N[C@H](C)CC)Br C14836474
c1ccc(c(c1)NC(=O)CNC(=O)c2ccc(cc2)NS(=O)(=O)c3cccs3)Br C15478794
CC[C@H](C)[C@@H](C(=O)Nc1nnc(s1)c2ccc(cc2)C)NC(=O)Nc3cccc(c3)Br C16572451
C[C@H](C(=O)Nc1c(ccs1)C(=O)N)Sc2nnc(n2C3CCCC3)c4ccc(cc4)C(C)(C)C C16734961
CCc1cccc(c1NC(=O)C2=C(NC(=C([C@@H]2c3ccco3)C#N)SCC(=O)Nc4ccc(cc4)C)C)C C12250137
CCOc1cc(ccc1O)CN(CCc2c[nH]c3c2cc(cc3)OC)C(=S)Nc4cc(ccc4C)C C21022072
C[C@@H]1CCc2c(sc3c2c(=O)n(c(n3)SCC(=O)Nc4ccc(cc4)C(=O)N)CCC(C)C)C1 C23647874
Cc1cccc(c1)[C@@H](CC(=O)N2CCN(CC2)C(c3ccc(cc3)F)c4ccc(cc4)F)NC(=O)N C32423024
c1ccc(cc1)OCc2nc(cs2)C(=O)N[C@@H]3CCCC[C@@H]3NC(=O)NC45CC6CC(C4)CC(C6)C5 C34906074
Cc1cc(cc(c1)OCc2nc(cs2)C(=O)NC3CCC(CC3)NC(=O)NC45CC6CC(C4)CC(C6)C5)C C34906212
CCOC(=O)[C@H]1C([C@@H]([C@@](N[C@@]1(C(F)(F)F)O)(C(F)(F)F)O)C(=O)OCC)c2ccc(cc2)F C13408058
CC(C)(C)CC(C)(C)NC(=O)[C@@H](c1ccc(cc1)O)N(c2cccc(c2)Cl)C(=O)[C@@H]3CCC(=O)N3 C36552823
CC(C)(C)CC(C)(C)NC(=O)[C@H](c1ccc(cc1)OC)N(C(=O)c2cccc(c2O)O)C(C)(C)C C36587080
CN1C[C@H](c2c1cccc2)/C=C(\C(=O)NCCc3c[nH]c4c3cccc4)/NC(=O)c5ccc(cc5)OC C38903822
CN1C[C@@H](c2c1cccc2)/C=C(\C(=O)NCCc3c[nH]c4c3cccc4)/NC(=O)c5ccccc5OC C38931557
CN1C[C@H](c2c1cccc2)/C=C(\C(=O)NCCc3c[nH]c4c3cccc4)/NC(=O)c5ccccc5OC C38931560
c1ccc(cc1)N2C=C([C@@H](N2)c3ccc(cc3)F)CNC(=O)CCn4c(=O)c5ccccc5[nH]c4=S C39448257
CCCSc1nc2n(n1)[C@H](C(=C(N2)C)C(=O)N)c3ccc(cc3)OCc4c(cccc4Cl)F C40981694
CC(C)CCOc1ccc(cc1)[C@H]2[C@H](C(=O)C[C@@]([C@@H]2C(=O)Nc3ccccc3)(C)O)C(=O)Nc4ccccc4 C41007048
Cc1c(sc(n1)S[C@@H](C)C(=O)Nc2c(c3c(s2)C[C@H](CC3)C)C(=O)OC(C)C)CC(=O)N C28519577
CC(C)CC(=O)Nc1ccc(cc1)NC(=O)CCSCc2[nH]c(=O)c3c4c(sc3n2)CCC4 C27268155
c1cc(ccc1c2nnc(n2N)SCCC(=O)Nc3ccc(cc3)Br)OC(F)F C46875820
Cc1ccc(cc1)c2n[nH]c(=S)n2CCC(=O)NCC3=CN(N[C@@H]3c4ccccc4)c5ccccc5 C39448161
CC(C)Oc1ccc(cc1)c2c3c([nH]n2)OC(=C([C@@H]3c4cccc(c4)OCc5ccccc5F)C#N)N C00622936
c1ccc(cc1)C(c2ccccc2)N[C@H](c3cccs3)C(=O)NCCCn4c5ccccc5[nH]c4=O C39303594
Cc1ccc(cc1)NC(=O)C[C@@H]2C(=O)N/C(=N\N=C\c3cc(c(c(c3)C(C)(C)C)O)C(C)(C)C)/S2 C06812420
c1ccc(c(c1)c2nnc(n2N)SCCCC(=O)N/N=C/c3cccc(c3)Cl)Br C58990539
CC[C@@H](C)c1ccc(cc1)NC(=O)CSc2nc([nH]n2)N/N=C/c3ccc(cc3)Br C59015557
Cc1cc(c(cc1Br)C(C)C)OCC(=O)NNC(=O)c2ccc(cc2)NC(=O)CC(C)C C12494018
C/C(=N\Nc1[nH]nc(n1)SCC(=O)Nc2cc(cc(c2)Cl)Cl)/C34CC5CC(C3)CC(C5)C4 C59310753
CC[NH+](CC)c1ccc(cc1)/C=C/2\C(=O)c3c(cc(c(c3O2)C[NH+]4CCN(CC4)c5ccc(cc5)OC)O)C C62977224
c1ccc(cc1)CCCn2c(=O)c3ccc(cc3[nH]c2=O)[C@H]4N[C@H](NO4)c5ccc(cc5)C(F)(F)F C64870863
C[C@H](c1ccc(cc1)CC(C)C)C(=O)NC(=S)Nc2ccc(cc2)S(=O)(=O)NCc3ccccc3 C66199673
CCOC(=O)c1c2c(sc1NC(=O)C)[C@H](CCC2)O C00195169
C[C@H]1CCc2c(sc3c2c(=O)n(cn3)C[C@H](CO)O)C1 C02889570
c1ccc2c(c1)[C@@](C(=O)N2)(CC(=O)/C=C/c3ccco3)O C00316466
CC(C)Oc1ccc(cc1)C=C2C(=O)NC(=S)NC2=O C00454540
CC(C)C(=O)NNS(=O)(=O)c1cc(cc(c1)F)F C10109422
c1cc(n[nH]c1=S)N2CCC(CC2)C(=O)NC3CC3 C13363309
Cc1cc(n(c(=O)c1C(=O)N)/N=C/c2ccsc2)C C22588901
Cc1cc(c(s1)C)S(=O)(=O)NNC(=O)C(C)C C32532324
Cc1cc(c(c(=O)n1CCOC)N)N2CCC(CC2)C C33464404
c1cc2c(cc1S(=O)(=O)NC3CCC(CC3)O)CCO2 C35102024
Cc1c(c(n(n1)C)Cl)/C=C/C(=O)NC2CCC(CC2)O C35119387
C[C@H]1CN([C@@H](CO1)C)S(=O)(=O)Cc2cccc(c2)N C35783090
CC[C@@H]1COCCN1Cc2cc3c(cc2N)OCCO3 C36322812
CCNC(=O)Cn1c(=O)c2c(c(sc2[nH]c1=S)C)C C36779949
CCN1CCN(CC1)S(=O)(=O)c2ccc(cc2N)C C37055507
CCOC(=O)c1c2c(sc1N)CS(=O)(=O)CC2 C04166528
Cc1ccc(c2c1NCCC2)S(=O)(=O)NC3CCOCC3 C38005480
c1cnc(cc1S(=O)(=O)NC2CCC(CC2)O)Cl C38008378
CC[C@@H]1CO[C@@H](CN1C(=O)c2cc(ccc2N(C)C)N)C C40304532
Cc1cccc(c1S(=O)(=O)N2CCN(CC2)CC#C)N C40334922
Cc1c(sc(n1)C(C)C)C(=O)N2CCC(CC2)C(=O)N C40523293
CC(C)N(C)C(=O)CSc1nc2ccc(cc2o1)N C42142558
Cn1c(ccn1)/C=C/C(=O)N[C@@H]2c3ccccc3C[C@@H]2O C42190011
CN(Cc1cscn1)c2cc3c(cc2N)OCCO3 C42860230
CC1(C(=O)N(C(=O)N1)Cc2cc(cs2)C#CCCO)C C43698826
C[C@H]1CN(CC(O1)(C)C)CCCn2cc(ccc2=O)N C45662192
CCOc1ccc(cc1CO)N2C(=O)[C@H](NC2=S)C C48642552
c1cc(ccc1C#CCO)S(=O)(=O)N2CCCC[C@H]2CO C48859372
COc1ccc(cc1S(=O)(=O)N2CCCSCC2)N C48895990
CCc1cc2c(ncnc2s1)N[C@@H]3CCCNC3=O C49491201
Cc1c(sc(n1)C)[C@@H](C)NC(=O)NC(=O)[C@H](C)Cl C49540225
CC[C@@]1(C(=O)N(C(=O)N1)Cc2ccc(cc2)C#CCO)C C49618835
c1cc(c(cc1F)S(=O)(=O)N)OC[C@@H]2CCCO2 C50428529
CNc1c(cc(cn1)Br)S(=O)(=O)NC C50638008
C[C@H]1CCN([C@H](C1)C)C(=O)c2cc(c(cc2N)OC)OC C51728519
C[C@H](CN(C)S(=O)(=O)c1ccc2c(c1)CCCN2)O C51840205
c1csc2n1cc(n2)CC(=O)N[C@@H]3CCCC[C@@H]3O C51997642
c1csc2n1cc(n2)CC(=O)N[C@@H]3CCCC[C@H]3O C51997648
Cc1c(c(n(n1)C)C)/C=C/C(=O)NC2(CCCC2)CO C53066147
CC(C)N1C[C@@H](CC1=O)C(=O)NC2(CCCCC2)CO C53074095
Cc1c(sc2c1c(=O)nc([nH]2)CNC3CCOCC3)C C36319648
Cc1cc2c(c(c1)[C@@H](C)O)OCC[C@@H]2NS(=O)(=O)C C58132933
C[C@H]1CN(C[C@@H](O1)C)Cc2cc(c(cc2N)OC)OC C58267416
c1ccc(cc1)N2C(=O)C[C@H](C2=O)Sc3c(cccn3)N C36854756
Cc1cc2c(c(c1)F)NC(=O)[C@H]2NCc3cnc(cn3)C C61320850
Cc1cc(c(cc1C)S(=O)(=O)N(C)[C@H](C)CC#N)N C63086083
Cc1ccc(c(c1S(=O)(=O)N(C)[C@H](C)CC#N)C)N C63086255
C1CCC(CC1)C(=O)NNC(=O)C2=NCC(=C2)Br C39754725
C[C@H](c1ccc(cc1)F)N[C@H](C)C(=O)N2CCNC2=O C66865347
Cc1cc(cc2c1N(CCC2)C(=O)C(=O)NC[C@@H](C)O)F C66981699
CC1(C[C@@]2(CCO1)[C@H](CC(=O)O2)C(=O)NC(C)(C)C)C C00202749
Cn1c(c(cn1)Br)C(=O)N[C@@H]2CCSC2=O C00204766
COc1ccc(cc1O)[C@@H]2[C@]34C[C@]3(CC(=O)C=C4)CN2C=O C01727019
Cc1cc(=O)n(cn1)[C@H](C(Cl)(Cl)Cl)NC=O C00245631
c1nc2c(c3c(s2)CCC3)c(=O)n1CC(=O)NC4CC4 C06111315
COc1ccc(c(c1)OC)[C@H](C#N)N2CCC(CC2)O C20178765
Cc1nc(cs1)CC(=O)Nc2nnc(s2)C3CC3 C21175516
Cc1c(sc(n1)NC(=O)[C@@H]2CC(=O)N(C2)C3CC3)C C29599839
c1cc2c(cc1/C=C/C(=O)N3CCC(CC3)O)OCO2 C35187480
C[C@@H]1COCCN1S(=O)(=O)c2cccc3c2CCNC3 C36201635
CC(=O)c1cc(cc(c1O)CN2CCN(CC2)C(=O)C)F C37322449
CN1CCN(CC1)S(=O)(=O)c2cccc(c2)C#CCO C37576758
c1c(cn(c1C(=O)N2CCNC2=O)C3CC3)Br C37844075
Cc1c(c(no1)NC=C(C(=O)C)C(=O)C)Br C00090971
C[C@@H](c1ccc(c(c1)OC)O[C@H]2CCS(=O)(=O)C2)O C38085031
C[C@@]12CC[C@@](C1(C)C)(C(=O)C2=O)C(=O)NC[C@@H]3CCCO3 C08236780
COc1ccsc1C(=O)N[C@H]2CCS(=O)(=O)C2 C41572145
CC(=O)N1CCN(CC1)CC(=O)c2ccc3c(c2)CCN3 C41619730
C#CCNC(=O)CN1c2cc(cc(c2C(=O)C1=O)F)F C42134896
C[C@H]1COCCN1C[C@@H](c2ccc3c(c2)OCCO3)O C42289339
CC(C)CN(C)S(=O)(=O)c1cc(cnc1)C#CCO C44245655
C[C@H](C(=O)N(C)C)NC(=O)c1ccc(o1)Br C44317837
Cc1ccc(o1)/C=C/C(=O)NC[C@H]2CCS(=O)(=O)C2 C44718628
C1CS(=O)(=O)C[C@H]1Nc2c(c(ns2)Cl)C#N C48545485
Cn1cnnc1CNC(=O)/C=C\c2c(cccc2F)F C48698229
C1CCC(C1)N2C[C@H](CC2=O)C(=O)N3CCC[C@@H]3CO C48864317
Cc1c(cco1)CN(C)C(=O)c2cc(c(=O)[nH]c2)Cl C49225106
C[NH+]1CCCN(CC1)C(=O)c2ccc(cc2)/C=C/C(=O)[O-] C49593940
CN1CC(=O)N(C1=O)Cc2ccc(cc2F)C#CCO C49619289
COc1ccc(cc1F)[C@H](CN2CCN(CC2)C=O)O C49879295
COc1ccc(cc1[C@@H](CN2CCN(CC2)C=O)O)F C49879296
CN([C@@H]1CCS(=O)(=O)C1)C(=O)[C@@H]2CCCC[C@@H]2CO C49887454
CNc1c(cccn1)S(=O)(=O)N(C)[C@@H]2CCSC2 C50653058
CNc1cc(ccn1)S(=O)(=O)N(C)[C@@H]2CCSC2 C50653080
C1CS(=O)(=O)C[C@H]1[NH+]2CCC(CC2)CCC(=O)[O-] C50926680
C[C@@H]1CC(=O)N([C@H]([C@@H]1C(=O)[O-])C)[C@@H]2CC[NH+]3[C@@H]2CCC3 C51605256
Cc1c(c(n(n1)C)C)CC(=O)N2CCC[C@H](C2)CCO C51893978
c1c(sc(n1)NC(=O)[C@@H]2COCCO2)Br C55301903
Cc1c(c(=O)[nH]c(n1)C)CCC(=O)N2CCC[C@H](C2)C C15613612
c1cc2c(cc1[C@H](C(=O)N3CCN(CC3)C=O)O)CCCC2 C57630682
c1cc2c(cc1S(=O)(=O)N3CCCC3)NC(=O)CS2 C04670211
CCc1c(sc(n1)N[C@@H]2CC(=O)N(C2=O)C3CC3)C C49162598
C1C[C@@H](CN(C1)C(=O)C2CC2)C(=O)NC3CCOCC3 C58994447
CC[C@@H](C)NC(=O)C1CCN(CC1)C(=O)[C@H]2CCCO2 C59760324
Cc1ccc(cc1)[C@@H](Cn2c(=O)n3c(n2)CCCC3)O C61817785
CCS(=O)(=O)c1ccc(cc1)[NH+]2CC[C@H](C2)C(=O)[O-] C62133060
CCC[C@@]1(CC[NH+](C1)[C@@H]2CCS(=O)(=O)C2)C(=O)[O-] C62937697
C1CC2=C(C1)N=N[C@H]2CN3CN[C@H]4[C@@H](C3=O)C=CS4 C63857144
Cc1c(scn1)CN(C)C(=O)c2cc(c[nH]2)C(=O)C C66407357
CC1CCC(CC1)N2C[C@H](CC2=O)C(=O)N3CCC[C@H](C3)O C66821905
COc1cccc(c1OC)[C@H]2CC(=O)NC3=C2C(=O)CCC3 C01430821
C=CCN1C(=O)/C(=C/c2ccc(cc2)F)/C(=O)NC1=O C01225833
CN(C)S(=O)(=O)Nc1ccc(cn1)Br C01405801
C[C@H]([C@@H]1CCCO1)NC(=O)c2c(cn(n2)C)Br C02778457
CC(C)(C)C(=O)/C=c\1/[nH]c(=O)/c(=C/c2cnn(c2)C)/s1 C14178958
C[C@@H](C(=O)N1CCNCC1)Sc2ccc3c(c2)OCO3 C19686654
Cc1cc(ccc1NCc2cn(c(=O)n(c2=O)C)C)F C20092066
Cc1nc(cs1)c2ccc3c(c2)N(C(=O)[C@@H](O3)C)CCO C20163602
CSCC(=O)Nn1cnc2c(c1=O)c3c(s2)CCCC3 C27600927
CN1[C@@H](Nc2cc(c(cc2C1=O)OC)OC)c3ccsc3 C30540888
c1cnc(=O)n(c1)CC(=O)NC23CC4CC(C2)CC(C4)C3 C32633077
Cc1cc(c(cc1S(=O)(=O)N2CCNCC2)C)OC C34682018
COC(=O)c1c(ccs1)N[C@@H]2CCS(=O)(=O)C2 C34958619
C1CCC(C1)N2C[C@H](CC2=O)C(=O)N3CCC[C@@H](C3)CO C35218554
COC(=O)Cn1c(=O)c2c3c(sc2[nH]c1=S)CCC3 C35698253
COC1CCN(CC1)c2n[nH]c(=S)n2C3CCCCC3 C36865176
C[NH+]1CCC(CC1)N(C)C(=O)[C@H]2[C@H]3C[C@@H]([C@@H]2C(=O)[O-])C=C3 C37387239
COC(=O)[C@H]1CCCCN1C(=O)c2ccc3c(c2)CCN3 C37804399
Cc1c(cn[nH]1)S(=O)(=O)N2CCC[C@H]2c3ccsc3 C37840455
c1cc2c(cc1NC(=S)N3CCOCC3)nccn2 C00303162
C[C@@H]1CCCN1S(=O)(=O)c2cc(ccc2OC)C#CCO C37912621
c1cc(ccc1CSC2=NC3=NC(=O)NC(=O)[C@H]3S2)F C39325737
c1ccnc(c1)[C@H]2N[C@H]3C(=N2)C=NN3Cc4cccs4 C39356633
CNC(=O)c1ccc(cc1)/C=C/C(=O)N2CCOCC2 C44288292
CN(C)S(=O)(=O)c1ccc(cc1)c2csc(=O)[nH]2 C44493855
c1cc2c(cc1/C=C/C(=O)N[C@@H]3CCS(=O)(=O)C3)CCO2 C44893221
CC(C)[C@H](C(=O)N1CCO[C@@H]2[C@@H]1CCCC2)NC(=O)C C46484092
C[C@H]1CCCC[C@H]1NC(=O)CN2CCCS2(=O)=O C47911236
CN(C[C@H]1CCCCO1)C(=O)c2ccc3c(c2)nc[nH]3 C48482325
C[C@@]1(CC1(Cl)Cl)C(=O)N2CCN(CC2)CC(=O)NC C48574719
CS(=O)(=O)Nc1ccsc1C(=O)N2CCCCC2 C48754102
C[C@@H](c1ccc2c(c1)OCCO2)NC(=O)[C@@H]3CCOC3 C49340842
Cc1ccc(n1C)C(=O)N[C@H](C)c2c(nn(c2C)C)C C49379118
COc1ccc(cc1N2CCCS2(=O)=O)C#CCCO C49591104
Cn1c(nnn1)SCc2cccc(c2)C#CCCO C49622592
C[C@@H]1CC[NH+]([C@@H](C1)C)CC(=O)N2CCC(CC2)C(=O)[O-] C54262993
C[C@@H](c1cnc(s1)N2CCN(CC2)c3nccs3)O C54910538
CC1=NN(C(=O)[C@H]1[C@@H](C(Cl)(Cl)Cl)NC(=O)C)C C16607645
[H]/N=C/1\C=C[C@@H](S1)c2nc(no2)Cc3nc(cs3)C C55266314
c1cc(ccc1OCC(=O)N2CCNC(=O)C2)Br C08747748
CN1c2ccc(cc2CC1=O)[C@H](c3cccnc3OC)O C61445732
CC(=O)N1CCN(CC1)c2ccc(cc2)NC(=O)C3CCC3 C62161385
C[C@H]1COCCN1C(=O)c2ccc(cc2)NC(=O)C3CCC3 C62193655
C[C@@H]1CN(C[C@H](O1)C)C[C@@H](c2ccc3c(c2)OCCCO3)O C62359596
c1c(n(cc(c1=O)O)C2CCCCC2)CN3CCOCC3 C62390408
c1csc(n1)N2CC[NH+](CC2)[C@@H]3CCC[C@H]3C(=O)[O-] C62750567
C[C@]1(CC[NH+](C1)CC(=O)N2CCc3c(ccs3)C2)C(=O)[O-] C62935953
c1cc2c(cc1NC(=O)[C@@H]3C=CC=NC3=S)nc(o2)C4CC4 C64079997
Cc1c(sc(n1)NC(=O)c2cnn(c2C(F)F)C)C C66273113
Cc1ccc(cc1NC(=O)C=C(C)C)N2C(=O)CCC2=O C66419191
Cc1ccc(c(c1)C(=O)C[C@]2(c3cc(ccc3NC2=O)C)O)C C00316508
c1ccc2c(c1)N=C(CS2)NNC3=Nc4ccccc4SC3 C00160539
Cc1c(c(=O)[nH]c(n1)NC[C@H]2C[C@H]3CC[C@@H]2C3)Br C04625789
CCc1c(cc2c(c(sc2n1)C(=O)N(CC)CC)N)C C06870862
Cc1ccc(cc1)NC(=O)C2(C3CC4CC(C3)CC2C4)NC=O C15414408
c1cc(cc(c1)S(=O)(=O)N2CCCCCCC2)C(=S)N C21788270
Cc1c(c([nH]c1C(=O)N[C@@H]2CCC[C@H]([C@H]2C)C)C)C(=O)C C23157438
Cc1ccc2nc(c(n2c1)[C@@H](c3ccncc3)N)C(C)(C)C C31912999
Cc1cc(ccc1N)O[C@H]2CCCC[C@H]2N3CCOCC3 C31977753
COc1cc(cc(c1OC)C=O)c2ccc(c(c2)N)Cl C33427794
Cc1cc(ccc1S(=O)(=O)N)Oc2ccc3c(c2)CCC3 C35278774
Cc1ccc(c(c1)OC)Oc2cc3c(cc2N)sc(n3)C C35342851
CC[C@@H]1C(=O)N(Cc2cc(ccc2O1)N)CC3CCCCC3 C35872784
C[C@H](CNc1c2c3c(sc2nc(n1)Cl)CCCC3)O C36277510
CN(C1CCCCCC1)S(=O)(=O)c2cc(ccc2F)N C36327908
c1cc(ccc1CNc2cc3c(cc2Cl)NC(=O)CO3)F C36993231
c1cc2c(cc1NCc3cc(cs3)Br)[nH]c(=O)o2 C37130207
c1cc(ncc1N)SCc2cc3c(c(c2)Cl)OCCO3 C37191226
c1ccc(c(c1)n2c3cccc(c3nc2N)F)OC(F)F C37421450
c1cc2c(c(c1)Cl)n(c(n2)Cc3csc(n3)N)C4CC4 C37444409
Cc1ccc(s1)S(=O)(=O)Nc2ccc(cc2C)C#CCO C37552518
Cc1cc(=O)[nH]c2c1cc(cc2)Cc3ccc(cc3)NC(=O)C C08830775
c1cc(cc(c1)OCc2cc(cc3c2OCOC3)Cl)N C38055260
CNC(=O)c1ccsc1NC(=O)C23CC4CC(C2)CC(C4)C3 C38828391
Cc1ccsc1C(=O)NNC(=O)C23CC4CC(C2)CC(C4)C3 C17157765
Cc1cc(cc(c1C)S(=O)(=O)N(C)[C@H]2CCCC[C@@H]2C)N C40317361
c1cc(nc(c1)Sc2nc3cc(ccc3o2)N)C(F)(F)F C44272070
Cc1cccc(c1S(=O)(=O)N(C)[C@H]2CCCC[C@@H]2C)N C44353557
CN(Cc1ccc(cc1)Br)c2cc(nc(n2)N)Cl C45009375
CC(=O)NNC(=O)c1cc2c(s1)CC[C@H](C2)C(C)(C)C C45826642
C[C@H](c1cc(ccc1F)F)Sc2ncc(c(n2)N)C#N C48705642
C[C@H](Cc1ccco1)n2c3ccc(cc3nc2N)Br C49146666
Cc1ccc(s1)[C@@H](C)NC(=O)[C@H]2CNc3ccccc3O2 C49185442
Cc1c(sc2c1c(nc(n2)COc3ccccc3F)N)C C49957358
Cc1cccc(c1S(=O)(=O)N(C)c2ccc(cc2)F)N C49964845
CCc1ccc(cc1)N(C)S(=O)(=O)c2ccccc2N C49978415
CN(c1ccccc1N)S(=O)(=O)c2ccc(s2)Cl C50014769
CC(C)C[C@H]1C(=O)N/C(=C/c2ccccc2Cl)/C(=O)N1 C04029540
CC(C)Oc1ccc(cc1)[C@H]2Nc3c(c4c(s3)CCC4)C(=O)N2 C00532092
CC[C@H]1CCCC[C@H]1OCc2nc(c3ccsc3n2)N C50831430
c1c(cc(cc1Cl)Cl)S(=O)(=O)N[C@H]2CCCC[C@H]2O C52003756
CC(C)c1ccn(n1)c2c(cc3c(n2)CCCC3)C(=S)N C52884278
c1cc(c(cc1F)F)CNc2[nH]c(=O)c3c(n2)CCCC3 C57343165
Cc1ccc(o1)[C@@H](C)N[C@@H]2c3c(ccc(c3NC2=O)F)Cl C42118814
CC[C@@](C)(CNc1c2c3c(sc2ncn1)CCCC3)O C60349530
c1ccn2c(c1)nnc2SCc3ccc(c(c3)N)Cl C61405615
Cc1cccc(c1C)C[C@H]2C(=O)N(c3ccc(cc3O2)N)C(C)C C62496595
Cc1ccc(c(c1)C[C@H]2C(=O)N(c3ccc(cc3O2)N)C(C)C)C C62496597
CCN1c2ccc(cc2O[C@H](C1=O)Cc3cccc(c3C)C)N C62496757
C[C@@H](c1cccc(c1)O)N(C)C(=O)N[C@@H]2CCCc3c2cccc3 C67581407
CCCCOC(=O)CCCN1C(=O)/C(=C/c2ccccc2)/SC1=S C02208431
CCCCOP(=O)([C@]1(CC(=O)CC(C1)(C)C)C)OCCCC C02042583
CCCC[C@H](CC)C(=O)N1CCS[C@@H]1c2cccc(c2OC)OC C04709559
CCCOC(=O)CCCN1C(=O)/C(=C/c2ccc(cc2)CC)/SC1=S C04746546
CCC/C(=N\OCC)/C1=C(C[C@H](CC1=O)C[C@H](C)SCC)N2CCCC2 C05243676
CC(C)OC(=O)CSc1nnc(n1CC=C)c2ccc(cc2)F C02439266
CCCN(CCC)C(=O)[C@@H]1CS[C@@H](N1C(=O)C2CC2)CC(C)C C00253957
CCCCOC(=O)CCCN1C(=O)/C(=C\c2ccc(cc2)C)/SC1=S C05825166
CCCCN1C(=O)/C(=C\c2ccc(c(c2)OCC)OCCC)/SC1=S C05867868
CC(C)CCN(Cc1ccc(cc1)OS(=O)(=O)C)C(=O)C(C)C C04378752
CCCCOC(=O)CCN1C(=O)/C(=C/c2ccccc2Cl)/SC1=S C02308805
C[C@H](C(=O)c1ccc(cc1)OC)OC(=O)/C=C/c2ccccc2OC C05978374
CCOC(=O)[C@@]1(CCCN(C1)C(=O)CCC=C)Cc2ccc(cc2)F C11838570
Cc1ccc(c(c1)CC=C)OCCOCCN2C[C@H](O[C@H](C2)C)C C16247502
C/C=C/C=C/C(=O)OCC(=O)c1cc(n(c1C)CCc2cccs2)C C21976656
CC(C)(C)C1CCC(CC1)OC(=O)/C=C/C(=O)OCC(C(F)F)(F)F C22590658
COC(=O)c1ccc(cc1)/C=C/C(=O)N(Cc2cccs2)Cc3cccs3 C24464438
c1ccc(cc1)Cc2ccccc2OCCOCCN3CCOCC3 C20653244
CCCCOC(=O)[C@H](C)N1C[C@@H](Oc2c1cc(cc2)C(=O)C)CC C34719387
c1ccc(cc1)/C=C/CN(CCN2CCOCC2)C(=O)CCC3CCCC3 C34935305
CCCCC[C@@H]1N([C@H](CS1)C(=O)OCCC)C(=O)c2ccccc2F C35119574
CCCCC[C@@H]1N([C@H](CS1)C(=O)OC)C(=O)Cc2cccs2 C35119766
Cc1ccc(cc1)Cn2cccc2CN(CCOC)C(=O)Cc3cccs3 C35728886
CC(=O)c1ccc(c(c1)CSCc2cc(ccc2OC)C(=O)C)OC C01048652
CCCn1cc(cc1C(=O)N(CCOC)[C@H](C)CC)Br C42592379
CCCCN(C)C(=O)c1cc(n(c1C)CCC(C)C)c2csc(n2)C C44162510
CCN(CC)C(=O)C[C@H]([C@@H](CC(F)(F)F)C(=O)N(CC)CC)C(F)(F)F C45028184
CCOC(=O)CCN(CC1CC1)C(=O)/C=C/c2cccc3c2cccc3 C48332752
CCN(Cc1ccccc1)C(=O)[C@H](C)S(=O)(=O)C/C=C/c2ccccc2 C48691759
C[C@@H](Cc1ccc(c(c1)OC)OC)Oc2ccc(cc2OC)CC=C C49181109
CCOC(=O)CSCC(=O)c1cc(n(c1C)c2cccc(c2)SC)C C57476357
CC(C)c1ccccc1n2ccnc2SCC(=O)N(CC=C)CC=C C57598031
COc1ccc(cc1OC)CN(Cc2ccccc2F)C[C@H]3CCCO3 C13993573
CC(C)CCN(CCC(C)C)C(=O)C(=O)N(C)c1ccc(cc1)F C57968966
CCCN([C@H](C)c1ccccc1Br)S(=O)(=O)N(CC)CC C59122404
CC(C)CN(CCC(=O)OC)C(=O)c1ccc(s1)c2ccc(cc2)F C59350560
CCn1c(=O)c2c(c(sc2nc1SCCCOCC(F)(F)F)C)C C59961321
c1ccc(cc1)[C@@H](C(=O)OCC(=O)[C@H]2C=CC=N2)Sc3ccccc3 C07986031
CCOC(=O)CN(Cc1ccc(cc1)F)C(=O)CCc2cccs2 C64973309
CCOC(=O)c1ccc(cc1)S(=O)(=O)N(C)C(C2CC2)C3CC3 C65266767
COCCCN(CCOC)C(=O)c1c(ccs1)c2ccc(cc2)F C65874854
CCC(CC)CN(CC)C(=O)Cc1csc(n1)c2cnccn2 C66307891
C=CCn1c(nnc1SCCOCC(F)(F)F)c2ccccc2 C66408500
CCCc1ccc(cc1)C(=O)CCC(=O)N(C)Cc2c(ncs2)C C66419867
CCCCc1nc(no1)CN(C)[C@@H](c2ccccc2)c3ccccn3 C66540302
CN(CC(=O)N(CC=C)Cc1cccs1)[C@H](c2ccccc2)c3ccccn3 C66540368
CCC[C@@H](Cc1ccccc1)N(CCC)C(=O)[C@H]2CCS(=O)(=O)C2 C66546144
C=CCN(CC=C)C(=O)c1ccc(cc1)SCc2cn3ccccc3n2 C66608331
C[C@@H](C1CC1)N(C)S(=O)(=O)N(CC=C)Cc2ccc(s2)Cl C66901378
CCCCN(CC)C(=O)CS(=O)(=O)Cc1c(cc(cc1C)C)C C67225854
C[C@H]1C[C@H](c2ccccc2N1C(=O)c3ccccc3)Nc4ccc(cc4)OC C00855416
CC1=NN([C@H](C1)c2ccccc2)[C@@H](C#N)c3ccc(cc3O)Br C04783678
Cn1cccc1/C=C/2\C(=O)N=C(S2)Nc3ccc(cc3)I C05374469
C[C@@H]1CCc2c(sc(c2C(=O)N3CCCCCC3)NC(=O)c4ccccc4)C1 C01933758
Cc1ccc(cc1)N2C(=O)C[C@]2(c3ccsc3)C(=O)Nc4ccccc4C C05452222
c1ccc(c(c1)/C=N/Nc2c3c4c(sc3ncn2)CCCC4)C(F)(F)F C05524804
CC(C)(C)c1csc(n1)NS(=O)(=O)c2ccccc2Br C06352188
Cc1ccc(cc1)N2[C@@H](SCC2=O)c3ccc(cc3)NC(=O)C4CCCC4 C06837146
C[C@@]1(C(=O)N(C(=O)N1)Cc2cccc(c2)Br)c3cccc4c3cccc4 C08156975
C[C@@H](c1ccccc1)Nc2nc(cs2)c3cc4c5c(c3)CC(=O)N5CCC4 C08296505
c1ccn2c(c1)nc(c2/N=C/c3cc(ccc3O)Br)c4cccs4 C05595262
CN(C)S(=O)(=O)c1ccc2c(c1)[C@H]3C=CC[C@H]3[C@@H](N2)c4ccc5ccccc5c4 C14475234
CC1=NN([C@H](C1)c2ccccc2)[C@H](C#N)c3cc(ccc3O)Br C15022845
CC[C@]12CC[C@H]3[C@H]([C@@H]1CC[C@]2(C#C)OC(=O)C)CCC4=C/C(=N/O)/CC[C@@H]34 C15449302
Cc1csc(n1)NC(=O)C23C[C@@H]4C[C@H](C2)CC(C4)(C3)c5ccc(cc5)OC C15581814
COC(=O)c1ccc(cc1)[C@@H]2c3c([nH]c(=O)s3)S[C@H]4[C@@H]2c5ccccc5C4 C06606391
c1ccc(c(c1)/C=N/N2CCN(CC2)C3c4ccccc4-c5c3cccc5)O C12466054
c1ccc(cc1)CNC2=C(C(=O)N(C2=O)c3ccc(c(c3)Cl)Cl)Cl C00939247
CC(C)(C)[C@H]1CCc2c(sc3c2c(=O)n(c(=S)[nH]3)c4ccc(cc4)OC)C1 C02287077
Cc1ccc(cc1)[C@@H]2c3c(c4ccccc4[nH]3)C(=O)[C@@H]2Sc5nnc(s5)C C21005837
Cc1c(cccc1Cl)N[C@H]2c3c(cccn3)C(=O)N2Cc4ccc(cc4)F C21104332
Cc1ccccc1CN2c3ccccc3[C@@](C2=O)([C@H]4CCc5ccccc5C4=O)O C21343222
c1ccc(cc1)c2c3c(n(n2)c4ccccc4)NC(=O)C[C@H]3c5ccccc5Cl C21728701
Cc1ccc2cc(c(=O)[nH]c2c1)CN(C3CCCCC3)C(=O)C4CCCCC4 C09462154
c1ccc(c(c1)[C@H]2Nc3ccccc3S(=O)(=O)N2Cc4ccc(cc4)F)Cl C32986821
Cc1ccccc1C(=O)N(Cc2cc3ccccc3[nH]c2=O)c4ccccc4C C13552812
c1ccc(c(c1)/C=N/n2c(n[nH]c2=S)c3ccccc3Br)Cl C06258475
c1ccc(cc1)[C@@H]2[C@H]3CCCN3[C@@]4([C@@H]2C(=O)c5ccccc5)c6ccccc6NC4=O C34701703
C[C@@H](C(=O)Nc1cc(cc(c1)C(F)(F)F)c2c3c(no2)CCCC3)Cl C34899339
Cc1cc(nc2c1cccc2)S[C@@H](C)c3[nH]c(=O)c4c(c(sc4n3)C)C C21233111
C[C@@H](C12CC3CC(C1)CC(C3)C2)n4c(n[nH]c4=S)c5ccc6ccccc6n5 C04718047
CC1(c2c(c(=S)n(s2)c3cccc(c3)OC)-c4cc(ccc4N1)OC)C C00655300
CC1(c2ccccc2N(C1=O)CC(=O)Nc3ccc(cc3F)Br)C C08600819
c1ccc(cc1)c2c3c([nH]n2)C(=O)N([C@@H]3c4cccc(c4)Cl)C5CCCC5 C40338049
Cc1c(c2ccccc2[nH]1)/C=C\3/C(=NN(C3=O)c4ccccc4)c5ccccc5 C40570655
COc1cccc(c1)[C@H]2CCCN2C(=O)c3cc4ccc(cc4[nH]3)Br C46567808
c1ccc(cc1)Cn2c3cc(c(cc3nc2c4ccc(=O)[nH]c4)Cl)Cl C01382111
c1ccc(cc1)c2nc(cs2)Cc3[nH]c(=O)c4cc(ccc4n3)Br C53850685
Cc1c(c2c(=O)[nH]c(nc2s1)c3ccc(cc3)C(=O)C)c4ccc(cc4)F C55501876
Cn1c(nnc1SCc2c(cccc2Cl)F)c3c[nH]c4c3cccc4 C02877557
Cc1cccc(c1N/C=C\2/c3ccccc3C(=O)N(C2=O)c4ccc(c(c4)C)C)C C03272275
Cc1c(c(n(n1)Cc2ccccc2Cl)C)/C=C/3\Cc4c(cccc4O)C3=O C11336156
CN(CC(=O)Nc1cccc(c1)C#C)C(=O)c2cc3c(s2)CCCCCC3 C59327543
C/C(=N/O)/[C@H]1CC[C@@H]2[C@@]1(CC[C@@H]3[C@H]2CC=C4[C@@]3(CC[C@H](C4)OC(=O)C)C)C C15221750
c1ccc2=[NH+][C@H](C=c2c1)c3ccc(cc3)[N-]S(=O)(=O)c4ccccc4Cl C63627247
c1ccc2=[NH+][C@@H](C=c2c1)c3cccc(c3)[N-]S(=O)(=O)c4ccccc4Cl C63737532
Cc1ccc-2c(c1)NC3(CCN(CC3)C(=O)CCC4CCCC4)c5n2ccc5 C35399440
c1c(ncs1)/C=C/C(=O)NC2=NC3=C(CCCC3)C4(S2)CCCCC4 C64898312
c1ccc2c(c1)cccc2[C@H]3CCCN3CCc4[nH]c(=O)c5ccccc5n4 C66468904
c1ccc-2c(c1)Cc3c2ccc(c3)NCc4cc(=O)n5cc(ccc5n4)Cl C67126603
C=CCN1C(=O)[C@@H]2Cc3c4ccccc4[nH]c3[C@H](N2C1=S)c5ccccc5 C01129412
Cc1c(n2ccsc2n1)c3csc(n3)Nc4ccc(cc4)Br C00948685
c1cc(sc1)[C@@]2(CC(=O)N2c3ccc(cc3)F)C(=O)NC4CCCCC4 C03034963
CSc1ccc(cc1)/C=C(\C#N)/c2[nH]c(=O)c3c4c(sc3n2)CCCC4 C05071154
CC(=O)O[C@@H]1CC[C@@]2([C@@H]3CC[C@]4([C@@H]([C@@H]3C[C@@H]5[C@@]2(C1)O5)CC[C@]4(C=C)O)C)C C05383259
Cc1ccc(c(c1)S(=O)(=O)Nc2ccc(cc2Br)C)OC C04660773
CC1(C/C(=N/NC(=O)[C@H]2CC2(c3ccccc3)c4ccccc4)/CC(=O)C1)C C00788138
C[C@H]1CCCC[C@@H]1NC2=NS(=O)(=O)C(=C2C)c3cccc(c3)Br C09286624
CC(C)Sc1ccc(cc1)C(=O)Nc2nc3c(s2)C(=O)CC(C3)(C)C C09620182
COc1ccc(cc1OC)[C@@H]2c3ccc4ccccc4c3NC5=C2C(=O)CCC5 C12371282
COc1cc(cc(c1OC)OC)[C@H]2[C@@H]3CC=C[C@H]3c4cccc(c4N2)Cl C13389269
CN(C)S(=O)(=O)c1ccc2c(c1)[C@H]3C=CC[C@H]3[C@@H](N2)c4ccc(cc4)Cl C14465064
Cc1ccccc1[C@H]2[C@H]3CC=C[C@@H]3c4cc(ccc4N2)S(=O)(=O)N5CCCC5 C14478665
CN(C)C(=O)c1ccc2c(c1)[C@@H]3C=CC[C@@H]3[C@@H](N2)c4c5ccccc5ccc4OC C14544546
Cc1ccccc1/C=C\2/C(=O)N(C(=S)S2)Nc3nc4ccccc4s3 C14904675
COc1cc(c(cc1OC)Cl)/C=C\2/c3cc(ccc3NC2=O)Br C15016149
Cc1ccc(cc1)N2[C@@H]([C@H](CC2=O)C(=O)Nc3ccccc3)c4cccs4 C16027183
COc1cc2c(cc1OC)[C@H]3c4ccccc4N[C@@H](N3CC2)c5ccc(c(c5)F)F C19550723
Cc1cccc(c1)n2c3c(c(cc(n3)c4cccs4)C(F)F)c(=O)[nH]c2=S C20604498
CCOc1ccc(cc1)N2C(=S)N[C@@H]3C[C@]2(Oc4c3cccc4Cl)C C20642208
Cc1ccc(cc1)[C@@H]2[C@@H]3CC=C[C@H]3c4cc(ccc4N2)S(=O)(=O)N5CCCC5 C20692107
CN(C)S(=O)(=O)c1ccc2c(c1)[C@H]3C=CC[C@H]3[C@H](N2)c4ccc(cc4)Cl C20699517
COc1cccc(c1)[C@H]2CC3=C([C@@H](CC(=O)N3)c4cccc(c4)Cl)C(=O)C2 C20881846
c1ccc(c(c1)NC(=O)c2ccc(s2)N3CCSc4c3cccn4)F C20995877
Cc1ccc(cc1)N2[C@@H](c3c(cccn3)C2=O)Nc4c(c(c(c(c4F)F)F)F)F C21108012
CCOc1ccc(cc1)[C@@H]2CC(=O)NC3=C2C(=O)C[C@H](C3)c4ccc(cc4)C C21219607
C[C@H](C(=O)Nc1cc(c(cc1Cl)Cl)Cl)n2cc(cn2)Br C32609630
c1ccc(cc1)C[C@@H]2C(=O)N(C(=O)N2)Cc3c(c4ccccc4s3)Cl C32758099
c1ccc2c(c1)[C@@H](C3(CCCCC3)N(C2=O)c4ccccc4F)C(=O)NC5CC5 C36365270
CC(C)[C@H](C(=O)Nc1c(cc(c2c1nsn2)Cl)Cl)Br C37008509
COc1ccc(cc1)[C@H]2[C@H]3CCCC[C@@]3(CCN2C(=O)c4cccs4)O C05296469
c1ccc(cc1)C2=C([C@H](C(=O)N=N2)Sc3cc(c(cc3Cl)Cl)Cl)O C05409294
Cc1ccc2c(c1)CN(C[C@H](O2)c3ccsc3)CC(=O)NC4CCCC4 C39358288
Cc1c2c(oc1C(=O)Nc3ccc(cc3)OC)CCCC24SCCS4 C39851977
c1ccc2=[NH+]CC(=c2c1)/C=C/3\C(=O)N=C(S3)[N-]c4cccc(c4)Br C39986012
C[C@@H]([C@]12[C@H](O1)C[C@@H]3[C@]2(CC[C@@H]4[C@@H]3CC=C5[C@]4(CC[C@@H](C5)OC(=O)C)C)C)O C43764196
Cc1ccc(c(c1)S(=O)(=O)C2(CCCC2)C(=O)NC3CCC(CC3)C)C C45343974
C[C@H](c1ccc(c(c1)Br)OC)Nc2c(c(ns2)Cl)C#N C48552596
Cn1c(cc(c1Cl)Cl)C(=O)Nc2cc(ccc2OC)Br C48816316
CC1(Cc2cc(c(cc2/C(=N/c3ccc(cc3Cl)Cl)/N1)OC)OC)C C49611763
CC1(Oc2ccc(cc2O1)NCc3cc(c(o3)Br)Br)C C50359553
Cc1c(c(n(n1)Cc2ccc(cc2)F)Cl)/C=C/3\Cc4c(cccc4O)C3=O C11336132
c1ccc(cc1)Cc2nnc3n2N[C@@H](S3)c4cccc(c4)Br C59168521
c1cc(ccc1N[C@H]2CC(=O)N(C2=O)C3CCCCC3)I C36853208
c1cc(cc(c1)I)N[C@H]2CC(=O)N(C2=O)C3CCCCC3 C36853210
C[C@H]1CN(C[C@@H](O1)C)c2ccc(cc2)NC(=O)c3ccc(s3)Br C64415974
Cc1cccc(c1)S(=O)(=O)c2csc3c2NC(=O)C[C@H]3c4ccccc4C C64656971
c1cc(ccc1N2C(=O)C[C@H](C2=O)Nc3ccc(c(c3)Cl)Cl)Cl C36635811
C[C@H]1C[C@H](CC(C1)(C)C)CC(=O)N2CCC(CC2)C(=O)NC3CCCCC3 C66353027
C1CCC(C1)CC(=O)NC2CCN(CC2)C(=O)C3C4CC5CC(C4)CC3C5 C66787779
CCOC(=O)c1c2c(sc1NC(=S)NNC(=O)[C@H](C)Oc3ccc(cc3[N+](=O)[O-])C)CCCCC2 C02851770
COc1ccc(cc1)CCNC(=O)c2c3c(nc4ccccc4n3)n(c2N)/N=C/c5cccc(c5OC)OC C02256610
CCc1ccc2c(c1)nc(o2)c3cc(ccc3O)NC(=S)NC(=O)c4cc(c(c(c4)OC)OC)OC C08835202
CCc1ccc2c(c1)nc(o2)c3cc(ccc3O)NC(=S)NC(=O)c4ccc(c(c4)[N+](=O)[O-])OCC C08835204
COc1ccc(cc1)/C=C/C(=O)N/C(=C\c2ccc3c(c2)OCO3)/C(=O)NCCc4[nH]c5ccccc5n4 C09282092
CN(C)c1ccc(cc1)/C=C(/C(=O)N/N=C/c2cc(c(c(c2)OC)O)OC)\NC(=O)c3cccc(c3)F C09908338
CCOc1cc(ccc1O)[C@@H]2C3=C(C[C@H](CC3=O)c4cc(c(c(c4)OC)OC)OC)Nc5ccccc5N2 C00719932
CCc1ccc(cc1)n2c(c(n3c2nc4c3c(=O)n(c(=O)n4C)C[C@H](C)CNc5ccccc5N)C)C C10048504
CC1([C@H](N(C(=O)N1CC(=O)N/N=C/c2ccccc2)c3ccccc3)N(C(=O)Nc4ccccc4)O)C C12384107
CCOC(=O)c1c(sc(c1O)C(c2ccc(c(c2)OC)O)c3c(c(c(s3)C)C(=O)OCC)O)C C12413786
COc1cc(cc(c1OC)OC)n2c(c(c3c2nc4ccccc4n3)C(=O)NCCc5ccccc5)N C02291627
CCOC(=O)c1c2c(sc1NC(=O)COC(=O)Cc3c(nc(s3)N)c4ccc(cc4)C)C[C@@H](CC2)C C13134493
Cc1ccc(cc1)N2[C@H]([C@@H](CC2=O)C(=O)OCc3nc(nc(n3)Nc4ccccc4C)N)c5cccs5 C12533080
Cc1ccc(cc1)[C@H](C(=O)Nc2ccc(cc2)C(C)C)N(Cc3ccco3)C(=O)C[C@@H]4C(=O)NC(=O)N4 C13880185
CC[C@@H](C)[C@@H](C(=O)Nc1nnc(s1)c2ccc(cc2)N(C)C)NC(=O)Nc3ccc(cc3)C(=O)OCC C16607356
CC[C@@H](C)[C@@H](C(=O)Nc1nnc(s1)c2ccc(cc2)N(C)C)NC(=O)Nc3c(cccc3C(C)C)C(C)C C16607414
CC[C@H](C)[C@@H](C(=O)Nc1nnc(s1)c2ccc(cc2)N(C)C)NC(=O)Nc3ccc(c(c3)Cl)F C16607607
CCN1C(=C([C@@H](NC1=S)c2ccc(cc2)NC(=O)Nc3ccc(cc3)OCC)C(=O)OC(C)C)C C16610586
CC(C)CCn1c(nnc1SCc2nc(nc(n2)Nc3ccc(cc3)F)N)COc4ccccc4 C16661911
c1ccc(cc1)/C=C\2/C(=O)N(C(=N2)SCc3nc(nc(n3)Nc4ccccc4)N)c5ccc(cc5)F C20066317
CCCC1=C([C@@]2(c3cc(ccc3NC(=C2C(=O)OC(C)C)N)Br)C(=O)O1)C(=O)OCC C20581895
Cc1ccc(cc1)/C=N/Nc2[nH]nc(n2)SCC(=O)Nc3nc4ccc(cc4s3)Br C20907934
c1ccc(cc1)CC(=NNc2[nH]nc(n2)SCCC(=O)Nc3ccc4c(c3)OCO4)Cc5ccccc5 C20909032
c1ccc(cc1)CC(=NNc2nnc(n2N)SCC(=O)c3ccc4c(c3)OCO4)Cc5ccccc5 C20918558
c1cc(ccc1/C=N/Nc2[nH]nc(n2)SCC(=O)Nc3nc4ccc(cc4s3)Br)F C21077228
Cc1nc(cs1)CSc2ccc(cc2)C(=O)OCc3nc(nc(n3)Nc4ccccc4OC)N C22418470
CCCCCN(c1c(n(c(=O)[nH]c1=O)CCCC)N)C(=O)c2cc(nc3c2cnn3C(C)C)C(C)C C22573620
CCOC(=O)C1=C(NC(=O)N[C@H]1c2ccco2)CSc3nnc(s3)Nc4cccc(c4C)Cl C24032703
CC[C@@H](C)[C@H](C(=O)Nc1nnc(s1)c2ccc(cc2)C)NC(=O)Nc3ccc(cc3)C(=O)OCC C35268301
COc1cc(ccc1O)[C@H](C(=O)NC2CCCCC2)N(C3CCCCC3)C(=O)CNC(=O)c4ccccc4 C36490604
CC(C)(C)CC(C)(C)NC(=O)[C@@H](c1ccc2c(c1)OCO2)N(Cc3ccco3)C(=O)c4cccc(c4O)O C36500914
Cc1ccc(o1)CN([C@@H](c2ccc(cc2)OC)C(=O)NC(C)(C)CC(C)(C)C)C(=O)c3c(cccc3O)O C36597604
Cc1ccc(o1)CN([C@@H](c2ccc(cc2)O)C(=O)NC(C)(C)CC(C)(C)C)C(=O)CNC(=O)c3ccccc3 C36600880
COc1ccc(cc1)/C=C/2\CCC[C@@H]3C2=NN([C@H]3c4ccc(cc4)OC)C(=O)CSc5nc([nH]n5)N C13865325
CC[C@H](C(=O)Nc1c(c(c(s1)C)C)C(=O)OC)n2c(nnc2SCc3ccccc3Cl)N C40173241
CCCCOC(=O)c1ccc(cc1)NC(=O)[C@@H]2CC(=O)Nc3c2c(=O)[nH]c(n3)N4CCCC[C@@H]4CC C40390465
CCCCOc1ccc(cc1OCC)[C@H]2c3c(n[nH]c3C(=O)N2CCCO)c4cc(cc(c4O)C)C C39911565
CCOc1cc(ccc1O)[C@@H]2c3c(n[nH]c3C(=O)N2Cc4ccc(cc4)OC)c5cc(cc(c5O)C)C C02202982
CCOc1cc(cc(c1OCCC(C)C)Br)/C=N/NC(=O)CSc2nnc(s2)N C40947176
c1ccc(cc1)N2C(=O)/C(=N\Nc3ccc(cc3)S(=O)(=O)N)/C(=N2)CSc4ccc(cc4)Cl C13766032
Cc1ccc(cc1)NC(=O)COc2ccc(cc2)/C=N/NC(=O)C(=O)Nc3ccc(cc3)Br C58881261
c1ccc(cc1)CCc2nnc(n2N)SCC(=O)N/N=C/c3ccccc3OCc4ccccc4Cl C58991757
CCN(CC)c1ccc(cc1)/C=N/Nc2[nH]nc(n2)SCC(=O)Nc3ccc(cc3C)Br C59005675
C/C(=N/Nc1[nH]nc(n1)SCC(=O)Nc2ccc3c(c2)sc(n3)SCC=C)/c4ccc(cc4)F C59021906
c1ccc(c(c1)CSc2nnc(s2)NC(=O)CSc3nc([nH]n3)NN=C4CCCC4)Cl C59040492
CC[C@H](C(=O)Nc1nc(cs1)c2ccccc2)Sc3nc(cc(=O)n3c4ccccc4OC)N C59513533
CC[NH+](CC)c1ccc(cc1)n2nc3cc(c(cc3n2)NC(=S)NC(=O)c4cccc(c4)[N+](=O)[O-])C C08835483
Cc1ccc(cc1NC(=S)NC(=O)c2ccc(c(c2)[N+](=O)[O-])N3CCC(CC3)C)c4ccc(o4)CO C20153117
CCCSc1nc2ccc(cc2s1)NC(=O)CSc3nnc(n3N)c4ccc(cc4)[N+](=O)[O-] C59790678
CCN1CC(=C(c2c1cc3c(c2)OCO3)[O-])C(=O)N[C@@H](C(C)C)C(=O)NCCC4=c5ccccc5=[NH+]C4 C64480279
c1ccc2c(c1)nc(s2)NC(=O)[C@H]3CC(=CC[C@@H]3C(=O)[O-])Cl C04181302
c1cc2c(cc1O)oc-3cc(=O)ccc3c2[C@@H]4CC=CC[C@H]4C(=O)[O-] C04582275
CC(=C1[C@@H]2CC[C@H]1[C@@H]([C@@H]2C(=O)Nc3ccc(cc3)OC)C(=O)[O-])C C05094791
C[C@H](C(=O)[O-])Sc1[nH]c(=O)c2c(csc2n1)c3ccccc3 C05237611
Cc1c2c(ccc3c2[C@@H](CC4(O3)CCCC4)O)oc1C(=O)[O-] C06751296
CC[C@@H](C(=O)[O-])SC1=Nc2cccnc2Nc3c1cccc3 C09854204
CC(C)(C)[C@H]1CCc2c(sc3c2c(=O)[nH]c(n3)CCC(=O)[O-])C1 C12381412
c1cc(ccc1[C@@H]2NC(=O)c3cc(ccc3O2)Cl)C(=O)[O-] C14242467
C[C@@]12CCC[C@@]([C@@H]1CCC(=C)[C@@H]2CCC3=CC(=O)O[C@@H]3O)(C)C(=O)[O-] C14486618
CC(=C1[C@H]2CC[C@@H]1[C@H]([C@@H]2C(=O)Nc3ccc(cc3)C(=O)C)C(=O)[O-])C C17071393
c1cc(ccc1/C=N/N=c\2/[nH]c(cs2)C(=O)[O-])Br C19227772
Cc1ccc(cc1)C(=O)C2=C(C(=O)N[C@@H]2c3ccc(cc3)OC)[O-] C09110245
c1ccc(cc1)c2cc([nH]c-3nn(c(=O)c23)c4ccccc4)[O-] C05286424
Cc1cc(ccc1Br)n2c3ccc(cc3[nH]c2=O)C(=O)[O-] C20593176
c1ccc2c(c1)C3C[C@@H](C2c4c3cccc4)CNC(=O)c5ccc(nn5)[O-] C22878278
Cc1ccccc1N2C(=O)/C(=C\c3c[nH]c4c3cccc4)/C(=NC2=S)[O-] C33907591
Cc1c(c([nH]n1)[O-])[C@@H](c2ccccc2Br)C(C#N)C#N C06379734
c1ccc(c(c1)Cc2[nH]c(=O)c3c(n2)c4c(s3)CCCC4)C(=O)[O-] C26572026
c1cc(c2c(c1)sc(c2CSc3[nH]ncn3)C(=O)[O-])F C36928252
c1c(c(c(c(n1)C(=O)NC2CCC(CC2)C(=O)[O-])Cl)Cl)Cl C37561503
c1ccc2c(c1)CCN2c3ncc4c([nH]c(=S)nc4n3)[S-] C00160104
Cc1cccc(c1)N2[C@H](NC(=O)C(=C2[S-])C#N)c3ccco3 C04116939
C[C@H]1CCC(=C)/C(=C\C=C/C[C@@]1(C)CCC2=CC(=O)O[C@@H]2O)/C(=O)[O-] C36375362
Cc1ccc(c(c1O)C)[N-]S(=O)(=O)c2cnc(s2)Cl C38107894
C[C@@]1(CC[C@H](C1(C)C)C(=O)Nc2ccc(cc2)OC)C(=O)[O-] C38140753
Cc1cc(c(c(=O)o1)C2=Nc3ccccc3N[C@@H](C2)c4cccs4)[O-] C07039902
Cc1c(c2c(n1[O-])-c3c(c(ccn3)F)C(=O)CC2)c4ccccc4O C39458629
CCC1CCC2(CC1)NC(=O)C(=C(N2c3ccc(cc3)OC)[S-])C#N C39887088
Cc1ccc(cc1F)C(=O)C2=C(C(=O)N[C@H]2c3ccc(cc3)OC)[O-] C40125357
c1cc(ccc1NC(=O)N2CCCC[C@@H]2CC(=O)[O-])Br C40550589
c1cc(ncc1C(=O)[O-])NC(=O)c2cc3c(s2)CCCC3 C41114493
CCOC(=O)[C@@H]1[C@H]2CC=C[C@H]2c3c(ccc(c3N1)Cl)C(=O)[O-] C43769633
COc1ccc(cc1Nc2cc(ccn2)C(=O)[O-])Br C49570640
C[C@H](c1cccs1)N(C)C(=O)Nc2ccc(cc2)C(=O)[O-] C49724809
CC1(c2cc(ccc2NC1=O)[N-]S(=O)(=O)c3cccc(c3)Cl)C C49741333
Cc1ccc(s1)c2nc([nH]n2)/N=C(/Cc3ccccc3F)\[O-] C50006864
Cc1cnc(s1)Nc2c(cc(cn2)Br)C(=O)[O-] C50043075
c1cc(oc1/C=C/C(=C(/C#N)\C(=O)NC2CCCC2)/[O-])Br C51652234
CC(C)[C@@H]([C@H](c1cc2c(c(c1)Cl)OCCCO2)O)C(=O)[O-] C52264652
Cc1ccc(cc1)N2C(=O)C(=NC2=S)c3c4ccccc4[nH]c3[O-] C17822614
c1ccc(c(c1)/C=C\2/C(=O)N=C(S2)/C=C(/c3ccncc3)\[O-])O C29890934
CC[C@@H]1C(=O)N(c2ccccc2N1)Cc3ccc(cc3)C(=O)[O-] C57928773
C[C@H]1CCC[C@H](C1)NC(=O)[C@@H](C)n2c(nnc2[S-])c3cccs3 C58421322
C[C@H]1c2cc(ccc2NC1=O)[N-]S(=O)(=O)c3ccc(c(c3)Cl)Cl C49741467
C[C@@H](Cc1ccsc1)NC(=O)N2CCC[C@](C2)(C)C(=O)[O-] C62875200
CC[C@]1(CCN(C1)C(=O)N[C@H](C)c2ccc(s2)Cl)C(=O)[O-] C62933098
C1Cc2c(nc3c(c2C(F)(F)F)c4c(s3)c([nH]c(=O)n4)[O-])C1 C04973633
Cc1ccccc1[C@H]2CCCN2C(=O)c3ccc4c(c3)nc(=S)[nH]c4[O-] C63810959
Cc1ccc(cc1S(=O)(=O)[N-]c2ccc(c(c2)C(=O)NC)F)F C64478749
Cc1ccc(c(c1)[C@@H](C)NC(=O)c2ccc3c(c2)nc(=S)n(c3[O-])C)C C18014304
c1ccc(cc1)/C=C/C=C\2/C(=O)N(C(=S)S2)[C@@H](CCC(=O)[O-])C(=O)[O-] C01889511
Cn1ccc(c1)/C=C/2\C(=O)N(C(=S)S2)c3cc(cc(c3)C(=O)[O-])C(=O)[O-] C05374037
c1ccc(cc1)Cc2cn(c(=O)[nH]c2=O)[C@H]3CC[C@@H](O3)COP(=O)([O-])[O-] C01623712
CC(C)c1cc2c(cc1S(=O)(=O)[O-])[C@@]3(CCC[C@@]([C@@H]3CC2)(C)C(=O)[O-])C C08665262
c1cc(cc(c1)Br)/C=C\2/C(=O)N(C(=S)S2)[C@@H](CC(=O)[O-])C(=O)[O-] C08753605
c1ccc2c(c1)nc(s2)c3ccc(o3)/C=C/4\C(=O)N(C(=S)S4)[C@H](CC(=O)[O-])C(=O)[O-] C02441177
c1cc(c(cc1C(=O)[O-])S(=O)(=O)N2[C@H]3CCCC[C@H]3C[C@H]2C(=O)[O-])Br C13031956
c1cc(ccc1[C@H](CC(=O)[O-])NS(=O)(=O)c2cc(cs2)C(=O)[O-])F C13300563
COc1cc2c(cc1OC)[C@@H](N(CC2)S(=O)(=O)c3cc(cs3)C(=O)[O-])CC(=O)[O-] C13300948
c1cc(ccc1/C=C/2\C(=O)N(C(=S)S2)CCCCC(=O)[O-])C(=O)[O-] C13343234
c1ccc(c(c1)/C=C\2/C(=O)N(C(=S)S2)[C@@H](CC(=O)[O-])C(=O)[O-])[N+](=O)[O-] C16934510
c1ccc(c(c1)[N+](=O)[O-])S[C@H]2C[C@@H]3[C@H]([C@H]2Cl)c4cccc(c4N[C@H]3C(=O)[O-])C(=O)[O-] C13151930
c1ccc2c(c1)N(C(=C3C(=NC(=S)S3)[O-])S2)CCCS(=O)(=O)[O-] C04093073
Cc1cc(c(n1c2c(c3c(s2)CCCC3)C(=O)[O-])C)/C=C/4\C(=NC(=S)N(C4=O)C)[O-] C12363455
c1cc(c(cc1Br)/C=C\2/C(=O)NC(=O)N=C2[O-])OCC(=O)[O-] C20166246
C#CCOc1ccc(cc1)/C=C/2\C(=NC(=O)N(C2=O)c3ccc(cc3)C(=O)[O-])[O-] C22288960
c1cc(ccc1CN2C(=O)/C(=C/c3ccc(cc3)OCC(=O)[O-])/SC2=O)C(=O)[O-] C26920285
c1ccc(c(c1)[N-]S(=O)(=O)c2cc(ccc2Cl)C(=O)[O-])N3CCCC3=O C28809920
CC1(C(=O)N2c3ccccc3[C@@]([C@H]2[N-]1)(C[C@@H](C(=O)[O-])n4cnc5ccccc5c4=O)O)C C31160058
C[C@@H]1C(=O)N2c3ccccc3[C@]([C@@H]2[N-]1)(C[C@@H](C(=O)[O-])n4cnc5ccccc5c4=O)O C31163529
COc1cc(cc(c1[O-])/C=C\2/C(=NC(=S)N(C2=O)c3ccccc3F)[O-])[N+](=O)[O-] C16194941
CC(=O)[C@H]1[C@@H](C[C@@]2([C@@]1(CC(=O)[C@@]3([C@@H]2CC=C([C@@H]3CC(=O)[O-])C(C)(C)C(=O)[O-])C)C)C)O C35458397
c1cc(ccc1c2ccc(o2)/C=C\3/C(=O)N(C(=S)S3)CCC(=O)[O-])C(=O)[O-] C35517157
COC(=O)c1ccc2c(c1)[C@H]3c4c(nc(s4)[O-])S[C@H]([C@@H]3C(=O)O2)C(=O)[O-] C35982089
C[C@H]([C@@H]1CC[C@@H]2[C@@]1(CC[C@@H]3[C@@H]2CC[C@@H]4[C@@]3(CC[C@H](C4)OS(=O)(=O)[O-])C)C)OS(=O)(=O)[O-] C36370931
Cc1c(c(n(n1)CC(=O)[O-])C)S(=O)(=O)[N-]c2ncc(s2)Br C37436450
Cc1cc(on1)[N-]S(=O)(=O)c2cc(sc2Br)C(=O)[O-] C37465967
c1cc(c(cc1Br)F)[N-]S(=O)(=O)N2CCC[C@H](C2)C(=O)[O-] C37656066
c1cc(c(cc1Br)[N-]S(=O)(=O)[C@H]2CCS(=O)(=O)C2)C(=O)[O-] C37742594
CN1c2ccccc2/C(=C/3\C(=O)N(C(=S)S3)[C@H](CCC(=O)[O-])C(=O)[O-])/C1=O C13305937
CC1([C@H](N2[C@@H](S1)[C@@H](C2=O)NC(=O)[C@@H](c3ccsc3)C(=O)[O-])C(=O)[O-])C C03831539
C[C@H](C(=O)N[C@H]1[C@@H](C2=C(S1)CCCCC2)C#N)Sc3nc(c(nn3)CCC(=O)[O-])[O-] C39621221
CC1=C2C(=NC(=NC2=O)COc3ccc(cc3OC)/C=C/C(=O)[O-])S[C@@H]1C(=O)[O-] C39646720
c1cc(ccc1N2C(=O)/C(=C\N=C\3/C=CC4=NC(=NC4=C3)[O-])/C(=NC2=O)[O-])Cl C39698524
c1ccn2c(c1)nc(c(c2=O)/C=C\3/C(=O)N(C(=S)S3)CCCC(=O)[O-])[O-] C40021938
Cc1cc(c(c(=O)n1C)[C@@H](c2ccc(c(c2)OC)O)c3c(n(c(=O)cc3[O-])C)C)[O-] C40568513
COc1cc(ccc1OCc2[nH]c(=O)c3ccc(cc3n2)C(=O)[O-])/C=C/C(=O)[O-] C13318135
C1Cc2c(sc(c2C#N)NC(=O)CSc3nc(c(nn3)CCC(=O)[O-])[O-])C1 C13092759
c1cc(c(cc1Br)/C=C\2/C(=O)N(C(=S)S2)[C@@H](CC(=O)[O-])C(=O)[O-])O C15034654
C1CSc2n1c(=O)c(c(n2)[O-])C(c3c(nc4n(c3=O)CCS4)[O-])C(Cl)(Cl)Cl C09330953
c1ccc(c(c1)C(c2c(nc3n(c2=O)CCCS3)[O-])c4c(nc5n(c4=O)CCCS5)[O-])F C09335017
c1cc(ncc1C#N)[N-]S(=O)(=O)c2cc(sc2Br)C(=O)[O-] C51953619
Cc1c(nc(nc1[O-])C(Br)(Br)Br)C(=O)[O-] C17108022
COc1ccc(cn1)[N-]S(=O)(=O)c2ccc(cc2F)[N-]S(=O)(=O)C C57115907
c1ccc(cc1)n2c(=O)c(c([nH]c2=S)[O-])/C=C/3\C(=NC(=O)N(C3=O)c4ccc(cc4)Cl)[O-] C59426705
c1cc(c(c(c1)Br)[N-]S(=O)(=O)[C@@H]2CCS(=O)(=O)C2)C(=O)[O-] C62826650
Cc1cc(c(c(=O)[nH]1)[C@@H](c2ccc(c(c2)OC)OC)[C@H]3C(=CC(=NC3=O)C)[O-])[O-] C07424304
CCOC(=O)[C@@H]1CCCN(C1)c2ccc(cc2C(=O)[O-])[N-]S(=O)(=O)C C35209357
COc1ccc(cc1[N-]S(=O)(=O)C)NC(=O)C[C@]2(CCSC2)C(=O)[O-] C64610715
COc1ccc(cc1)N/C(=C(\C#N)/C(=C\2/CCN(C2=O)c3ccc(cc3)F)/[O-])/[O-] C66509126
C[C@H]1CCCN(C1)C(=O)c2c3c(sc2NC(=O)c4ccccc4F)C[C@H](CC3)C(C)(C)C C02983925
CC1(CC2=C([C@H](N(c3ccccc3N2)C(=O)c4ccccc4)c5ccccc5F)C(=O)C1)C C00649723
c1ccc(cc1)c2csc(n2)N3[C@](CC(=N3)c4ccc(cc4)Br)(C(F)(F)F)O C08711469
c1ccc(cc1)n2cc(c(n2)c3ccc(cc3)C4CCCCC4)/C=C\5/C(=O)NC(=S)S5 C08782188
COc1ccc(c2c1-c3c(sc(n3)NC(=O)C45CC6CC(C4)CC(C6)C5)C2)Br C09434949
COc1c(cc(cc1Br)Br)/C=N\NC(=O)c2ccc(cc2)Cl C10059623
C[C@@]12CC[C@H]3c4ccc(cc4CC[C@@H]3[C@@H]1C/C(=C\c5ccc(c(c5)OC)OC(F)F)/C2=O)O C10272268
Cc1ccc(c(c1)C)c2csc(n2)/C(=C/c3cc(c(c(c3)Br)O)OC)/C#N C12140019
CN(C)c1ccc(cc1)[C@H]2c3c4ccccc4ccc3NC5=C2C(=O)C[C@@H](C5)c6ccco6 C01421739
CCOc1ccc(cc1)[C@@H]2C3=C(c4c5ccccc5ccc4N2)O[C@H](CC3=O)c6ccccc6 C03627586
COc1ccc(cc1OC)[C@H]2C3=C(C[C@@H](CC3=O)c4ccccc4)c5c6ccccc6ccc5N2 C09601026
Cc1cc(c(c(c1)C)[C@H]2[C@@H]3CC=C[C@@H]3c4cc(ccc4N2)S(=O)(=O)N5CCC(CC5)C)C C14457781
c1cc(cc(c1)Cl)[C@@H]2[C@H]3CC=C[C@@H]3c4cc(ccc4N2)S(=O)(=O)N5CCCCCC5 C14460298
c1ccc(cc1)c2csc(n2)N3[C@@]([C@@H]4C[C@H](CCC4=N3)c5ccccc5)(C(F)(F)F)O C16957510
c1cc(ccc1c2csc(n2)N3[C@]([C@@H]4CCCCCC4=N3)(C(F)(F)F)O)Br C16957669
c1cc(ccc1c2csc(n2)N3[C@@]([C@H]4CCCCCC4=N3)(C(F)(F)F)O)Br C16957671
c1cc(ccc1c2csc(n2)N3[C@]([C@H]4CCCCCC4=N3)(C(F)(F)F)O)Br C16957673
Cc1ccc(cc1)N2[C@H](Cc3cc(c(cc3[C@@H]2c4cccc(c4Cl)Cl)OC)OC)O C19798668
C[C@@H]1CCC[C@H]([C@@H]1C)NC(=O)CN2c3ccccc3S/C(=C\c4ccccc4F)/C2=O C20181168
Cc1ccc(cc1)[C@@H]2CC3=C([C@H](N(c4ccccc4N3)C(=O)C)c5ccc(cc5)C)C(=O)C2 C08742782
c1ccc2c(c1)CCN2S(=O)(=O)c3ccc4c(c3)[C@@H]5C=CC[C@H]5[C@H](N4)c6ccc(cc6)Cl C20699474
Cc1ccc(cc1Br)[C@H]2CC(=O)NC3=C2C(=O)C[C@@H](C3)c4ccc(cc4)OC(C)C C20886359
COc1c(cc(cc1Br)Br)/C=C\2/C(=O)N/C(=N/C3CCCC3)/S2 C21362206
c1ccc-2c(c1)CN([C@H](c3n2ccc3)c4cc(cc(c4)F)F)C(=O)Nc5cc(ccc5F)F C21892353
c1ccc-2c(c1)CN([C@@H](c3n2ccc3)c4cc(cc(c4)F)F)C(=O)Nc5cc(ccc5F)F C21892355
CCc1ccc(cc1)N2C(=O)C3=C(C2=O)Sc4ccccc4N[C@H]3c5ccc(cc5)SC C22565649
Cc1c2c(on1)NC3=C([C@H]2c4cccc(c4)Br)C(=O)C[C@H](C3)c5ccc(cc5)Cl C28052103
Cc1c2c(on1)NC3=C([C@H]2c4ccc(cc4)SC)C(=O)C[C@H](C3)c5ccc(cc5)Cl C28052294
CC(=CCC[C@@H]1[C@@H]2[C@H](C[C@]3([C@]2([C@@H](C[C@H]4C3=CC[C@@H]5[C@@]4(CCC(=O)C5(C)C)C)O)C)C)OC1=O)C C32036940
COc1c(cc(cc1Br)Br)/C=C/2\C(=O)N=C(N2)c3ccccc3Cl C01441116
Cc1cccc(c1)N2[C@H](SCC2=O)c3cccc(c3)NC(=O)C45CC6CC(C4)CC(C6)C5 C35559761
c1ccc(cc1)C(=O)[C@H]2[C@@H]([C@@H]3CSCN3[C@@]24c5ccccc5NC4=O)c6ccc(cc6)Cl C35895135
C[C@]12CC[C@@H](CC1=CC[C@@H]3[C@@H]2CC[C@@]4([C@@H]3C/C(=C\c5ccc(c(c5)OC)OC(F)F)/C4=O)C)O C35982239
c1ccc(cc1)c2csc(n2)N3[C@@]([C@@H]4C[C@@H](CCC4=N3)c5ccccc5)(C(F)(F)F)O C35999482
Cc1ccccc1/C=C\2/C(=O)N(c3ccccc3S2)CC(=O)N[C@H]4CCC[C@H]([C@@H]4C)C C36076940
Cc1ccc(cc1)[C@H]2[C@H]3CC=C[C@@H]3c4cc(ccc4N2)S(=O)(=O)N(C)C5CCCCC5 C36551191
Cc1ccccc1[C@H]2[C@@H]3CC=C[C@@H]3c4cc(ccc4N2)S(=O)(=O)N(C)C5CCCCC5 C14478741
Cc1c(nc(s1)c2cc3c([nH]c2=O)C[C@H](CC3=O)c4ccccc4)c5ccc(cc5)Cl C08592669
c1ccc2c(c1)cccc2[C@@H]3C=C(N=C4N3NC=N4)c5ccc(cc5)I C03356144
c1ccc(cc1)[C@H]2[C@@H](C(=C3N2c4ccccc4NC3=O)c5ccccc5)C(=O)c6ccccc6 C38688958
c1ccc(c(c1)CN2CCc3c4ccccc4[nH]c3[C@@H]2c5cc(cc6c5OCO6)Cl)F C39228077
C[C@]12CC[C@@H]3c4ccc(cc4CC[C@@H]3[C@@H]1C/C(=C/c5ccc(c(c5)OC)OC(F)F)/C2=O)O C39413687
c1ccc(cc1)Cc2cccc3c2nc\4n(c3=O)CCC/C4=C\c5cc(cc(c5)Br)O C39483136
C[C@H]1CCO[P@@](=O)(O1)[C@@H](c2ccc(cc2)Br)Nc3cc(cc(c3)Cl)Cl C39834308
c1cc(cc(c1)F)[C@H]2c3c(n[nH]c3C(=O)N2Cc4ccc(cc4)Cl)c5ccc(cc5)Cl C40343134
C[C@H](c1ccc(cc1Br)Br)Nc2ccc(cc2[N+](=O)[O-])Cl C41648781
C[C@@H]1c2c(sc(n2)c3ccc(cc3)F)C[C@@]4([C@H]1[C@@H]([C@@H](CC4)[C@H](C)C(=O)N(C)CC#C)O)C C43549142
COc1ccc(cc1)/N=C/c2c3c(cc(c2O)I)oc4c3CCCC4 C09335117
COc1cc(cc(c1Br)OC)C(=O)Nc2cc(c(cc2Cl)Cl)Cl C29472938
CC1(CC2=C([C@@H](N(c3ccccc3N2)C(=O)C(F)(F)F)/C=C/c4ccccc4)C(=O)C1)C C01409523
C1C2CC3CC1CC(C2)(C3)CC[NH3+] C03866443
C1C[C@@H]2[C@@H]3CC[C@@H](C3)[C@]2(C1)C[NH3+] C02297533
C[C@@H]1C[C@@H]([C@H]2CCCC[C@H]2[NH2+]1)O C04028679
CC(C)(C)[C@@H]1CCCC[C@@]1(C#N)[NH3+] C19259979
Cc1cc(ccc1F)SCC[NH3+] C19686307
CC(C)(C)O[C@@H]1CCCCC[C@H]1[NH3+] C20510829
Cc1ccsc1[C@H]2C[C@@H]2[C@H](C)[NH3+] C20594513
C1[C@@H]2CC3(C[C@H]1CC(C2)(C3)S)C[NH3+] C00301197
CO[C@H]1CCCCCC[C@H]1[NH3+] C23069009
CN(C)c1ccc(cc1)[C@H]2C[C@H]2[NH3+] C32006947
CC1([C@H]2CC[C@H]([C@@H]2[NH3+])C1=C)C C34469148
CC1([C@@H]2CC=C([C@H]1C2)CC[NH3+])C C02599317
Cc1c(cco1)[C@@H](c2cccs2)[NH3+] C35379713
Cc1ccsc1[C@@H]2C[C@H]2[C@@H](C)[NH3+] C36922608
CC(C)(C)[NH2+][C@H]1CCCC[C@H]1O C37871045
C#CC[NH2+][C@@H]1CCCCC[C@@H]1O C37872155
C[C@@]12CC3C[C@@](C1)(CC(C3)(C2)C[NH3+])C C03624721
CCN1C[C@@H]2CCCC[C@@H]2[C@@H]1C[NH3+] C38655244
C1CCC(C1)[C@H]2CCC[C@H]2[NH3+] C39111585
CC1=C[C@@](CCC1)([C@H](C)C#C)[NH3+] C39136091
c1cc2=[NH+][C@@H]3CCCCCC3=c2cc1N C39606543
C[C@@H](CC[NH3+])SC1CCCCC1 C41042985
c1cscc1C[C@H]2CCCC[C@@H]2[NH3+] C42401615
C[C@H]([C@H](C(C)(C)C)SC)[NH3+] C43297891
C[C@]12CC=CC[C@]1(C(=C(C2)[NH3+])C#N)C C43761733
c1cc(c(c(c1F)CC[NH3+])F)Cl C44248940
c1c(c(c(c(c1F)F)CCC[NH3+])F)F C44279727
C[C@@H]1C[C@@H](CC(=C1)C)CC[NH3+] C44397614
C[C@@H](CC(C)(C)CC=C)[NH3+] C44461372
C[C@@H](CC(Cl)(Cl)Cl)[NH3+] C44461971
C[C@@H]1CCC[C@@H](C1)[C@@H](C(C)C)[NH3+] C44980718
C1CCC(C1)CC[C@@H](C2=CCCC2)[NH3+] C50327159
CC#CC[C@H]([C@H]1CCC[C@@H](C1)C)[NH3+] C51665887
CCC(CC)[C@H]1C[C@@H]1[C@@H](C)[NH3+] C51690303
CC[C@H](C)C[C@]1(C[C@@H]1[NH3+])CC C52126113
C[C@H]1C[C@@H]1[NH2+][C@@H]2CCCCC[C@@H]2O C52277373
Cc1cc([nH+]c2c1CCCC2)N C14982113
CC[C@@H](C)C[C@H](C(C)(C)C)[NH3+] C53819279
CC1CCC(CC1)O[C@H]2CCC[C@@H]2[NH3+] C54036197
C[C@H]1CCC[C@@]2(C1)C[C@@H]2C[NH3+] C54588170
CC(C)CCC1(CCCCC1)C[NH3+] C54635360
C[C@@H]1CCC[C@H](C1)SC[C@@H](C)C[NH3+] C54692579
CC(C)[C@@H]1CCC[C@@H](C1)[NH3+] C57218647
CC(C)C[C@H]1CCCC[C@H]1[NH3+] C06780113
CC[C@H]1CCCCC[C@@H]1[NH3+] C23694890
C[C@@H]1CC[C@@H]([C@@H](C1)CC(C)C)[NH3+] C43652566
CC(=[NH2+])NC1CCCCCC1 C59926113
C1CCC(=CC1)[C@@H]([C@H]2CCCOC2)[NH3+] C62234746
Cc1ccc2c(c1)C[NH2+][C@@H](CN2)C C62566799
C1CCC(C1)SC2CCC(CC2)[NH3+] C62829092
C1CCC(CC1)[C@@H]2CCCC[C@@H]2[NH3+] C01566646
Cc1ccc2c(c1)c(cc([nH+]2)C)N C05747569
C[C@@H](CC[NH3+])c1ccc2c(c1)CCCC2 C11629502
Cc1cc(ccc1F)C(C)(C)C[C@@H](C)C[NH3+] C11631509
CC[C@@H](Cc1ccc(cc1)C)C[NH3+] C11975248
CC1(CC(CC(C1)(C)C)[NH3+])C C17418093
Cc1ccc(s1)[C@@H](c2ccc(cc2)F)[NH3+] C19969798
C[C@H]1CCCC=C1/C(=C(/C)\[NH3+])/C#N C32601496
C/C(=C(/C#N)\C(=C)c1ccccc1)/[NH3+] C05380699
CC(C)(C)c1ccc(cc1)C2(CC2)[NH3+] C33487137
c1c(cc(cc1Cl)Cl)CCC[NH3+] C34325817
c1c(cc(cc1Cl)Cl)CC[NH3+] C34625837
c1cc(oc1)[C@H](c2ccc(cc2)F)[NH3+] C35379524
Cc1ccc(cc1C)[C@@H](c2ccsc2)[NH3+] C35381745
Cc1cc(c2c(ccc(c2[nH+]1)F)F)N C36075403
Cc1ccc(c2c1c(c(s2)[C@H](C)[NH3+])C)C C36928916
Cc1c(c(c(c(c1C)C)[C@@H](C2CC2)[NH3+])C)C C36960470
C[C@@H]1CC[C@H]([C@@H](C1)C[NH3+])C(C)C C37245853
C[C@@H]1CCCC[C@@]1(CC(C)C)[NH3+] C37376931
Cc1ccc(cc1)[C@](C)(C(C)C)[NH3+] C37379296
CC(C)[C@@H](CCC1CCCCC1)[NH3+] C36684032
C[C@H]1C[C@](CC(C1)(C)C)(C(C)C)[NH3+] C37376520
CCC[C@@H](C[NH3+])c1cc(cc(c1)F)F C41209814
c1cscc1C[C@@H]2CCCC[C@H]2[NH3+] C42401619
CC[C@@H]([C@H](c1c(ccs1)C)SC)[NH3+] C43251549
CC(C)C[C@H](Cc1cc(ccc1F)F)[NH3+] C43459619
C[C@H]1CC[C@@H]([C@@H](C1)CCC(C)(C)C)[NH3+] C43652457
CCCC[C@H]1C[C@@H](CC[C@@H]1[NH3+])C C43652715
CCCC[C@@H]1C[C@H](CC[C@@H]1[NH3+])C C43652716
CCC[C@H]1CC[C@@H]([C@@H](C1)C)[NH3+] C43655016
CCC[C@H]1CC[C@H]([C@@H](C1)C)[NH3+] C43655019
CC[C@H](C[C@H]1CCC(=C[C@@H]1C)C)[NH3+] C44404072
C[C@@H](CCc1c(ccc(c1F)F)Cl)[NH3+] C44463521
C1CCC(CC1)CC[C@@H](C2=CCCC2)[NH3+] C50327173
CC[C@@H](C)C[C@]1(CCC[C@@H](C1)C)[NH3+] C53752189
Cc1cc(cc(c1)CC2(CC2)[NH3+])C C54404891
CC(C)C1CCC2(CC1)C[C@@H]2C[NH3+] C54587221
CC[C@@](c1cc(cc(c1)F)F)(C(C)C)[NH3+] C55198224
Cc1cc(ccc1[NH+]2CCCC[C@@H]2C)N C57363452
Cc1cc(ccc1[NH+]2CCC[C@@H](C2)C)N C57381055
C[C@@H]1C[C@@H](CCN1C2CCCCCC2)[NH3+] C49710525
CC(C)CC[C@H]1CCCCC[C@@H]1[NH3+] C43650285
CC[C@H]1CC[C@@H]([C@@H](C1)CC)[NH3+] C44469044
Cc1cc(ccc1N)[NH+]2CCC(CC2)C C59233849
Cc1ccc(cc1C)[C@@]2(C[C@H]2[NH3+])C C52126086
C[C@]1(C[C@@H]1[NH3+])c2ccc(cc2)C(C)(C)C C52126107
C[C@@]1(C[C@@H]1[NH3+])c2ccc(c(c2)Cl)F C52126426
CC(C)(C)[C@@H]1CCCCC[C@H]1[NH3+] C60714717
CC[C@@H]1C[C@@H](CC[C@@H]1[NH3+])C(C)C C54630415
C#CC[C@@H](Cc1c(cccc1Cl)F)[NH3+] C62352176
COC(=O)c1c2c(sc1NC(=O)[C@@H]3CCCC[C@H]3C(=O)[O-])CCCC2 C05021075
CC1([C@@H](N2[C@H](S1)[C@@H](C2=O)/N=C/c3c4ccccc4ccc3O)C(=O)[O-])C C05304252
c1cc(oc1)/C=C/C=C\2/C(=O)N(C(=S)S2)c3ccc(c(c3)O)C(=O)[O-] C05373915
Cc1cc(cc2c1N[C@H]([C@H]3[C@@H]2C=CC3)c4ccc(cc4)C(=O)[O-])[N+](=O)[O-] C05394226
Cc1c(c(n(n1)C[C@H](C)C(=O)Nc2ccc(cc2)C(=O)[O-])C)Br C02795378
c1ccc(cc1)c2c(n3ccsc3n2)NC(=O)[C@H]4CC=CC[C@@H]4C(=O)[O-] C12535818
Cc1nc(c2c3c(sc2n1)CCCC3)N/N=C/c4ccccc4C(=O)[O-] C13013355
c1cc(ccc1CNc2cnn(c(=O)c2Cl)c3ccc(cc3)C(=O)[O-])F C13036532
c1cc2c(cc1NC(=O)CC3(CCCCC3)C(=O)[O-])nc4n2CCCCC4 C13467346
c1cc(ccc1C23CC4CC(C2)CC(C4)C3)n5c(c(c(=O)[nH]c5=O)C=O)[O-] C06863217
CC[C@H](C)c1ccc(cc1)N2C(=O)/C(=C\c3ccc(cc3)O)/C(=NC2=O)[O-] C20189251
Cc1cs/c(=N\S(=O)(=O)c2ccc(cc2Br)C(=O)[O-])/[nH]1 C21013715
c1cc(ccc1/C=C(/c2[nH]c3cc(ccc3c(=O)n2)C(=O)[O-])\Cl)C#N C23425356
CCCCN\1c2ccccc2S/C1=C\C=C\C=C/3\C(=O)NC(=O)N=C3[O-] C32703947
Cc1c(sc(n1)Cl)S(=O)(=O)[N-]c2ccc(cc2)C(=O)NC(C)(C)C C32809636
c1cc(ccc1n2c(=O)cc(nc2SCC(=O)NC3CCCCC3)[O-])F C13425543
Cc1c(c([nH]c1C(=O)CSc2[n-]c3cc(cnc3n2)Cl)C)C(=O)C C05309618
c1ccc(cc1)Cn2c3c(c(c(c2=O)/C(=N/c4nccs4)/O)[O-])CCCC3 C05522851
CCO/C(=C/C1=CSC2=NC(N=C(N12)O)(C(F)(F)F)C(F)(F)F)/[O-] C36569317
Cc1c[nH]/c(=N\S(=O)(=O)c2cc(sc2Br)C(=O)[O-])/s1 C36983928
c1cc(c(c(c1)Cl)S(=O)(=O)/N=c\2/[nH]c(cs2)CC(=O)[O-])Cl C37461846
c1cc(ccc1C#N)Oc2ccc(cc2)NC(=O)[C@H]3CC=CC[C@@H]3C(=O)[O-] C00849547
c1ccc(cc1)c2cc([nH]n2)c3nnc(n3/N=C/c4cccs4)[S-] C05626433
CN1[C@@H](NN=C1SCc2nnc(n2c3ccccc3)[S-])c4ccccc4 C39290030
c1cc(cc(c1)NC(=O)C2CC2)[C@H]3N=C(CS3)c4ccc5c(c4)oc(n5)[O-] C39443340
CSc1ccc(cc1)/C=N/N2[C@@H](NN=C2[S-])[C@@H]3C4=C(CCC4)N=N3 C39593211
Cc1cccc(c1)c2nnc(n2CC(=O)N[C@@H]3N=C(CS3)C(C)C)[S-] C39733198
c1cc(ccc1C(=O)[O-])NC(=O)[C@@H]2CC=CC[C@H]2C(=O)N3CCCCC3 C39894774
c1ccc2c(c1)nc(s2)NC(=O)CSc3nc4c(c(n3)[O-])CCC4 C39981536
CCCc1nnc(n1/N=C/c2ccc(c(c2Br)O)OC)[S-] C41224260
COc1ccc(cc1O)/C=C(\C#N)/c2nc3cc(ccc3c(n2)[O-])Cl C45705209
COc1cccc(c1OC)/C=C\2/C(=O)N=C(S2)[N-]c3cccc(c3)O C13810721
c1ccc(cc1)c2ccc(c(c2)Br)OC/C(=N/c3[nH]ncn3)/[O-] C05528256
Cc1ccc(cc1C)N2C(=O)C[C@@H](C2=O)Nc3cccc(c3)/C=C/C(=O)[O-] C40827252
C[C@@H]1CCCC[C@H]1CNS(=O)(=O)c2cc(oc2Br)C(=O)[O-] C55329811
CC(=O)Nc1ccc(c(c1)[N-]S(=O)(=O)c2ccc(c(c2)Cl)OC)Cl C55676565
Cc1ccc(c(c1)NS(=O)(=O)c2cc(cc3c2CCC3)C(=O)[O-])OC C58355557
c1cc2c(cc1NS(=O)(=O)c3cc(cc4c3CCC4)C(=O)[O-])CCO2 C58381818
CS(=O)(=O)[N-]c1cccc2c1CCCN2CC(=O)Nc3ccccc3 C42742379
CNc1ncc(cn1)S(=O)(=O)[N-]c2cc(ccc2Cl)Br C61693459
CC(=O)N=C1C=CC(=C2CSC(=NN2)[N-]c3cccc(c3)OC)C=C1 C09322131
c1ccc(cc1)NCc2cc(=O)n3c(n2)nc([n-]3)c4ccc(c(c4)F)F C64790921
COc1ccc2c(c1)OC[C@@H](C2)/C(=C(\C#N)/C(=O)NC3CCCCC3)/[O-] C64791508
Cc1ccc(cc1Cl)[N-]S(=O)(=O)c2cc(cs2)c3ccc(=O)[nH]n3 C65119332
Cc1cc(ccc1F)[N-]S(=O)(=O)c2cc(cs2)c3ccc(=O)[nH]n3 C65129074
c1ccnc(c1)c2nc([nH]n2)/N=C(/C=C/c3ccc(s3)Br)\[O-] C65880078
CCOC(=O)C\1=NC(=S)N[C@H](/C1=C(\C)/[O-])c2cnc(s2)C(C)(C)C C67028900
Cc1ccc(s1)c2nc([n-]n2)NC(=O)c3cnc(s3)c4cccs4 C67156383
c1ccc(c(c1)C#N)Oc2ccc(cc2)NC(=O)[C@@H]3CC=CC[C@@H]3C(=O)[O-] C67456288
Cc1ccc(cc1)c2cn[nH]c2[C@H]3CCCN(C3)C(=O)c4ccc(cn4)[O-] C67540518
c1cc(ccc1NC(=S)N[C@@H](C(Cl)(Cl)Cl)NC(=O)CCl)I C03130835
CC[C@H]1CCc2c(sc(c2C(=O)N)NC(=O)Cc3ccc(cc3)Br)C1 C00679897
c1ccc(cc1)C(=O)[C@H]2[C@@H](NC(=O)N[C@@]2(C(F)(F)F)O)c3ccc(cc3)C(F)(F)F C08741777
c1ccc(cc1)[C@H]2c3cc(c(cc3OC(=C2C#N)N)O)/C=N/c4ccc(cc4)Br C02311360
c1c(cc(c(c1/C=N/NC(=S)N[C@H]2C[C@H]3C[C@@H]2C=C3)O)Br)Br C12339764
c1ccc2c(c1)c(c(s2)C(=O)NNC(=S)NC(=O)c3ccccc3Br)Cl C12500888
Cc1cccc(c1NS(=O)(=O)c2ccc3c(c2)[C@@H]4C=CC[C@H]4[C@@H](N3)c5ccc(cc5)O)C C13637414
COc1c(c(c(c(c1F)F)C(=O)NC(=S)Nc2cc(cc(c2O)Cl)Cl)F)F C14270361
C[C@@H](c1ccccc1)NC(=O)c2cccc3c2N[C@@H]([C@@H]4[C@@H]3C=CC4)c5ccc(c(c5)O)OC C14457256
CC(C)(C)NS(=O)(=O)c1ccc2c(c1)[C@H]3C=CC[C@H]3[C@@H](N2)c4cc(ccc4O)Br C14460947
CC[C@@H](C)NC(=O)c1ccc2c(c1)[C@@H]3C=CC[C@@H]3[C@@H](N2)c4cc(cc(c4O)Cl)Cl C14467991
c1ccc(cc1)COc2ccccc2[C@H]3[C@H]4CC=C[C@@H]4c5cc(ccc5N3)S(=O)(=O)N C14476369
c1ccc2c(c1)c(c[nH]2)[C@H]3[C@@H]4CC=C[C@@H]4c5cc(ccc5N3)S(=O)(=O)NC6CCCCC6 C14544576
C=CCNS(=O)(=O)c1ccc2c(c1)[C@H]3C=CC[C@@H]3[C@@H](N2)c4c5ccccc5ccc4O C14548033
c1cc(ccc1/C=C(\C(=O)NCCO)/NC(=O)c2ccc(cc2)Br)Cl C16115756
CC1(C2=CC[C@H]3[C@@]4(C[C@H](C[C@]4(CC(=O)[C@@]3([C@@H]2C[C@H](C1=O)O)C)C(C)(C)[C@@H](/C=C/C(C)(C)C)O)O)C)C C19798563
c1cc(ccc1C2(CCCC2)C(=O)Nc3c(c4c(s3)CCCC4)C(=O)N)Br C20120521
Cc1cc(ccc1N[C@@H](C)C(=O)N/N=C/c2ccc(cc2)O)I C20352590
c1cc2c(c(c1)C(=O)NC[C@H]3CCCO3)N[C@H]([C@H]4[C@H]2C=CC4)c5cc(ccc5O)Br C20696133
C=CCNS(=O)(=O)c1ccc2c(c1)[C@H]3C=CC[C@H]3[C@H](N2)c4cc(cc(c4O)Cl)Cl C20701514
C=CCNS(=O)(=O)c1ccc2c(c1)[C@@H]3C=CC[C@H]3[C@H](N2)c4c5ccccc5ccc4O C20751868
C=CCNS(=O)(=O)c1ccc2c(c1)[C@H]3C=CC[C@H]3[C@H](N2)c4c5ccccc5ccc4O C20751871
COc1ccccc1[C@@H]2CC3=C([C@@H](Nc4ccccc4N3)c5cc(ccc5O)Cl)C(=O)C2 C21227729
CCc1ccc(cc1)[C@H]2CC3=C([C@H](Nc4ccccc4N3)c5cccc(c5O)OC)C(=O)C2 C21247198
CCc1ccc(cc1)[C@H]2CC3=C([C@H](Nc4ccccc4N3)c5ccc(c(c5)O)OC)C(=O)C2 C21260145
CCc1ccc(cc1)[C@@H]2CC3=C([C@@H](Nc4ccccc4N3)c5ccc(c(c5)O)OC)C(=O)C2 C21260156
c1ccc(cc1)CN2CCc3c(sc(c3C(=O)N)NC(=O)Cc4ccc(s4)Cl)C2 C22673830
c1ccc(cc1)[C@@H]2[C@@H]([C@@](NC(=O)N2)(c3ccc(cc3)Br)O)C(=O)C(F)(F)F C28629487
c1c(c[nH]c1C(=O)NNC(=O)c2cc(c(s2)Br)Br)Br C28717739
Cc1ccc(cc1)[C@@H]2[C@@H]([C@@](NC(=O)N2)(C(F)(F)F)O)C(=O)c3ccc(cc3)Br C36056515
Cc1ccc(cc1)C(=O)[C@H]2[C@@H](NC(=S)N[C@@]2(C(F)(F)F)O)c3ccc(cc3)Cl C36387047
Cc1cc(c(c(c1)Br)NS(=O)(=O)Cc2cccc(c2)N)Br C37054114
C[C@@H](c1cccc(c1)Br)Nc2ccc(cc2Br)S(=O)(=O)N C37138031
C[C@@H](c1ccc(s1)Br)Nc2ccc(cc2Br)S(=O)(=O)N C38003195
CCOc1cc(cc(c1O)Br)[C@H]2Nc3c(c4c(s3)CCCC4)C(=N2)O C35668795
c1ccc(cc1)c2ccc(cc2)[C@H](CNc3ccccc3O)N4CCN[C@@H](C4)I C39533827
CC(C)CN(c1ccccc1O)C(=O)[C@@H]2CC(=C3[NH+]2Cc4ccccc4N3)I C39544796
C[C@H](CCC(=O)NC(C)C)[C@H]1CC[C@@H]2[C@@]1(CC[C@H]3[C@H]2[C@H](C[C@H]4[C@@]3(CC[C@H](C4)O)C)O)C C40312482
C[C@@H](CCCC(C)C)NS(=O)(=O)c1c(cc(cc1Br)N)Br C40328117
Cc1ccc(o1)[C@H](C)NS(=O)(=O)c2c(cc(cc2Br)Br)N C40348334
CC(C)c1cc(ccc1OCC(=O)Nc2c(c3c(s2)CCC3)C(=O)N)Br C40943060
C[C@H](c1ccc(cc1Br)Br)Nc2ccc(cc2)S(=O)(=O)N C41640931
CC[C@H](c1cccs1)NS(=O)(=O)c2c(cc(cc2Br)Br)N C49528735
c1cc(ccc1[C@H]2[C@@H]([C@@](NC(=O)N2)(C(F)(F)F)O)C(=O)c3ccc(cc3)Cl)Cl C08915319
Cc1ccc(cc1)C(=O)Nc2c(c(sc2Sc3ccc(cc3)Cl)C(=O)OC)N C53994284
C[C@H]1CCc2c(sc(c2C(=O)N)NC(=O)C(C)(C)Oc3ccc(cc3)C(C)(C)C)C1 C59294521
CC[C@@H]1CCc2c(sc3c2C(=N[C@@H](N3)c4cc(c(c(c4)I)O)OC)O)C1 C15945394
CC(C)(C)c1cc(cc(c1O)C(C)(C)C)[C@@H]2[C@H]3C(=c4ccccc4=[NH+]3)C[C@@H](N2)C(=O)[O-] C63349958
C[C@H]1/C(=C/C(=O)NC[C@H](c2cccs2)C3=c4ccccc4=[NH+]C3)/N[C@H](O1)c5cccs5 C64188152
CCOc1cc(cc(c1OCc2ccccc2C)Br)/C=N/[NH+]=C(\N)/[S-] C13470917
Cc1ccc(cc1)c2csc3n2c(=O)cc(n3)C(F)(F)F C03849192
c1ccn2c(c1)nc(c2C=O)c3cccc(c3)Br C02533956
Cc1c(sc2c1c(=O)n(c(n2)SC)c3ccccc3)C C00052151
Cc1ccc(cc1)/C=C\2/C(=O)N=C(S2)N3CCC(CC3)C C00063950
c1ccc2c(c1)C(=O)C(=CN(C=O)c3ccc(cc3)Cl)S2 C01107102
CN(C)C(=O)Oc1c(cc(c(c1Cl)Cl)Cl)Cl C01842799
c1cc(ccc1/C=C/2\C(=O)OC(=N2)c3ccc(cc3)F)F C00354006
c1cc(ccc1C(=O)/C=C/c2ccc3c(c2)OCCO3)F C05128596
Cc1ccc(cc1)[S@@](=O)C2=C(O[C@]3(CCCCO3)CC2)C C05541613
Cc1nc(c2c(csc2n1)c3ccccc3)N4CCCC4 C08078838
c1cc(c(cc1n2c(nnc2S)C3CC3)Cl)Cl C06713402
CN\1c2ccccc2S/C1=C/3\C(=O)N(C(=S)S3)CC=C C13303614
C[C@@]12CCC(=O)C[C@H]1CC[C@@H]3[C@@H]2CC[C@]4([C@@H]3CC[C@H]4OC=O)C C13406885
COc1cc(c(c2c1nc(s2)Br)OC)Cl C14985090
c1cc(ccc1C(=O)[C@@H]2C[C@H]2c3ccc4c(c3)OCO4)F C16755542
Cc1c(c(n(n1)C)O[C@H]2CCCc3c2cccc3)CCl C20469366
C[C@@H]1c2ccsc2CCN1C(=O)/C=C/c3ccc(cc3)C#N C21638914
COc1ccc(cc1OC)c2nc3c(cccc3s2)F C21993290
c1ccc(cc1)c2ccoc2C(=O)N3CCc4ccccc4C3 C22618946
CC[C@H]1c2ccsc2CCN1c3c4c(ccs4)ncn3 C29625615
COc1ccc(cc1)[C@H]2CCCN2C(=O)[C@H]3CCC=CC3 C32819431
Cc1ccc(cc1)[C@@H]2c3cccn3CCN2C(=O)C4CCC4 C35418576
Cc1cc2nc(c(n2cc1Br)CC#N)C(C)C C36244723
CC(=O)O[C@H]1CC[C@H]2[C@@]1(C=CC3=C4CCC(=O)C=C4CC[C@@H]23)C C04083874
C[C@]12CC[C@H](C1(C)C)C(=O)[C@H]2S[C@@H]3C4=C(CCCC4)N=N3 C38560657
c1ccc(cc1)c2ccc(cc2)C3=C4C(=NC=NC4=O)SC3 C38815264
Cc1c(sc(n1)c2cccs2)[C@@H]3C=C(N=N3)SC C39339255
Cc1ccc(c(c1)C)C2=C3C(=NC(=NC3=O)[C@H](C)Cl)SC2 C39571931
Cc1ccc(cc1)N2C(=O)/C(=C/c3ccccc3C)/SC2=O C39857095
Cc1c(cco1)[C@H](c2cc3c(cc2Cl)OCCCO3)Cl C40273948
Cc1ccoc1[C@@H](c2ccc3c(c2)OCCO3)Br C40281803
c1cc(c(cc1Br)F)Oc2cc(ncn2)Cl C40422462
CC(C)CC(=O)N1CCCc2c1cc(cc2)N3CCCC3 C41364667
C[C@@H]1CCC[C@@H](C1)N(C)S(=O)(=O)c2ccc(cc2)F C42373928
c1cc(sc1/C=C\2/C(=O)OC(=N2)c3ccsc3)Cl C49065161
CC(C)c1nnc(o1)c2cc(ccc2F)Br C50308863
c1cc(ccc1c2nnc(o2)C3CCCC3)Br C50309411
c1cc(c(c(c1)Cl)Cl)n2cc(nn2)CBr C52225193
CC1=NN(C(=O)[C@H]1C(=S)c2ccccc2)c3ccccc3 C05416495
c1cc(ccc1N2CCN(CC2)[C@H]3CCCC[C@H]3C#N)F C37146050
c1cc(ccc1N2CCN(CC2)c3ccc(cc3F)C#N)F C59259996
c1ccc2c(c1)CCCC(=O)N2Cc3c(ccc(n3)Cl)Cl C61638765
c1c(c(cc2c1OCCO2)Cl)[C@H](C3CCOCC3)Cl C61673489
CCc1cc2c(c(c1)Br)O[C@@H](C(=O)N2C)CC C62561821
Cc1cc(ccc1Oc2c(nccn2)Cl)Br C63061920
CC1=N[C@@H](S[C@@H]1[C@@H]2C=CN=N2)c3cccc(c3Cl)Cl C64032624
C[C@H]1c2ccsc2CCN1Cn3c4c(sc3=O)CCCC4 C66075577
Cc1cc2c(c(c1)F)N(CCC2)S(=O)(=O)C3CCCC3 C66580292
c1cc(oc1C(=O)O[C@@H]2C[C@H]3CC[C@@H]2C3)Br C66781240
c1ccc2c(c1)CN(C(=O)CO2)c3ccc(cc3)C(F)(F)F C67323741
Cc1cc(c(c(c1)C)OC[C@H](C[NH+]2C[C@@H]3C[C@H](C2)c4cccc(=O)n4C3)O)C C01323443
C[NH+]1CCOC(=O)[C@@H]1CC(=O)Nc2ccc(cc2)I C04581104
CN(C)c1ccc(cc1)N2C(=O)C[C@H](C2=O)[NH2+]C34CC5CC(C3)CC(C5)C4 C04335125
C[C@]12CC[C@H]3c4ccc(cc4CC[C@H]3[C@@H]1CC(=O)N(C2=O)CC[NH+]5CCCC5)O C06482852
Cn1cccc1[C@H]2CCC[NH+]2Cc3[nH]c(=O)c4c(csc4n3)c5ccccc5 C06971339
c1ccc2c(c1)NC(=O)CN2C(=O)C[NH+]3CCc4c(ccs4)[C@H]3C5CC5 C07880074
CC1CC[NH+](CC1)CN2c3ccccc3[C@@](C2=O)(CC(=O)c4ccccc4)O C00896584
C[NH+](Cc1ccc(c(c1)Cl)Cl)CC(=O)c2ccc3c(c2)NC(=O)CO3 C10030370
C[C@H]1CCC[NH+](C1)CC(=O)Nc2cc3c(cc2Br)OCCO3 C10051553
CC(C)C[C@@H](c1ccc2c(c1)C[NH+](CCO2)Cc3ccc4c(c3)OCCO4)O C12200466
CN(C)c1ncc(cn1)C[NH+]2CCC(CC2)(c3ccc(cc3)C(F)(F)F)O C12328647
Cc1cc(cc(c1)n2c3c(cn2)[C@@H](CCC3)[NH2+]Cc4cnc(nc4)SC)C C12575273
Cc1c[nH]c(n1)C(=O)N2CC[C@]3(C2)CCC[NH+](C3)Cc4ccc(cc4)C(C)C C12302367
C1CCc2c(c([nH]n2)CCC(=O)N3CC[C@]4(C3)CCC[NH+](C4)CC5CC5)C1 C12433857
CC(C)(C)CN1CCC[C@@](C1=O)(CN2CC[NH+](CC2)C3CCCCC3)O C19536058
Cc1cccc(c1N2CN(CNC2=S)CCCN3CC[NH+](CC3)C)C C20381519
Cc1ccc(o1)/C=C/c2[nH]c(=S)n(n2)C[NH+](C)[C@@H]3CCc4c3cccc4 C22758684
c1cc(cc(c1)c2[nH]c(=O)c3c(n2)CCCC3)C[NH+]4CCN5CCC4CC5 C23399175
c1ccc(c(c1)C[NH2+][C@H]2CCCc3c2cnn3c4ccccn4)c5ccco5 C23478468
C[C@@H](c1cccc2c1cccc2)NC(=O)[C@H](C)[NH+]3CCC4(CC3)OCCO4 C26937699
Cc1ccc(cc1)/C=C\2/C(=O)c3ccc(c(c3O2)CN4CC[NH+](CC4)C)O C22468131
c1ccc2=[NH+]CC(=c2c1)/C=N/NC(=O)[C@@H]3Cc4cc(ccc4O3)Br C39353253
Cc1cccc(c1)C[NH+]2CCC[C@]3(C2)CCN(C3)C(=O)[C@@H]4C(=CC(=C)NC4=O)C C39399640
C[C@H](C(=O)C1=c2ccccc2=[NH+]C1)S[C@H]3NN=C(O3)c4ccc(cc4)F C39747841
C[C@H]1CCc2c(sc(c2C#N)NC(=O)CN3CC[NH+](CC3)C(C)C)C1 C27419469
C[NH+](C)CCCNc1c2c(c3cc(cnc3s2)Br)ncn1 C41472749
Cc1c(sc2c1c(nc(n2)C[NH+]3CCCC3)N[C@H](C)[C@H]4CCCO4)C C46015537
Cc1c(c(nn1C2CC[NH+](CC2)C(C)C)C(F)(F)F)C(=O)NC3CCCC3 C49362798
Cc1csc2n1c(=O)cc([nH+]2)CN3CCC(CC3)c4c([nH]c5c4cccc5)C C48311200
c1cc2c(cc1[C@H]3CCC[NH+]3CC(=O)Nc4ccc(c(c4)F)F)OCCO2 C08319089
Cc1cc(c(cc1C)O)C[NH+]2CCC(CC2)C(=O)N3C[C@H](O[C@H](C3)C)C C54470728
C#CC[NH+](CC(=O)Nc1ccc2c(c1)OCCCO2)[C@@H]3CCc4c3cccc4 C59017946
Cc1c(cccc1NC(=O)[C@@H]2[C@@H](Oc3ccccc3O2)C)C[NH+]4CCSCC4 C61308010
Cc1c(c(n(n1)C(C)(C)C)C)C(=O)NC2CC[NH+](CC2)CC3CCCC3 C63272206
c1ccc2=[NH+]CC(=c2c1)CC(=O)N3CCC[C@H](C3)C(=O)NC4CCCCC4 C63294014
c1ccc2=[NH+]CC(=c2c1)CCC(=O)/C=C\3/c4cc5c(cc4CCN3)OCO5 C64137071
c1ccc2=[NH+]CC(=c2c1)C3=CCN(CC3)C(=O)/C=C\4/CS[C@@H](N4)c5ccco5 C64208531
Cc1cc(ccc1OC)[C@H]2[C@H]3C(=c4ccccc4=[NH+]3)CCN2C(=O)C(C)(C)O C64609918
CC#CC(=O)N1CCC(CC1)C(=O)Nc2cccc(c2)[C@@H]3C=c4ccccc4=[NH+]3 C64640010
Cn1cc(c2c1cccc2)C[NH+]3CC[C@H]([C@@H](C3)O)c4ccc5c(c4)OCO5 C65373410
CC1CC[NH+](CC1)C[C@@H](CN2CCN(CC2)c3c(cc(cn3)Cl)Cl)O C65511287
c1ccc(c(c1)C[NH2+]Cc2cc3c(c(c2)Cl)OCCCO3)N4CCOCC4 C65934758
Cc1ccc(s1)[C@@H](C)NC(=O)N(C)C2CC[NH+](CC2)Cc3ccncc3 C66187791
Cc1cc(c(c(c1C[NH+]2CCC(CC2)NC(=O)c3ccoc3C)C)C(=O)C)C C66891723
Cn1cc(c(n1)c2ccccc2Cl)C[NH2+]C[C@H]3COc4ccccc4O3 C66905117
C[C@@H]1CCC[C@@H](N1C(=O)[C@@H](C)[NH+]2CCC(CC2)NC(=O)CC3CCCC3)C C66951243
CC(C)[C@@H](C(=O)N1C[C@@H](Cc2c1cccc2)[NH+](C)C)NC(=O)c3ccccc3 C67204191
C[C@@H](C(=O)N1C[C@@H](Cc2c1cccc2)[NH+](C)C)NC(=O)/C=C/c3ccccc3 C67340878
C[C@@H]([C@H]1CCCC[NH+]1Cc2nc(no2)Cc3cccc(c3)Br)O C67399629
CC(C)[NH+]1CC[C@H](C1)CNC(=O)C2(CCCC2)c3ccc4c(c3)OCCO4 C67632017
c1ccc(cc1)CSc2nnc(n2Cc3cc(cc4c3OCOC4)Cl)N C01922748
c1ccc2c(c1)cc(c(=O)[nH]2)/C=N/NC(=O)COc3ccc(cc3)Br C04229193
C[C@H]1CCc2c(sc3c2c(=O)[nH]c(n3)SCC(=O)NCc4ccco4)C1 C01368141
COc1ccc(cc1)/C=C/2\C(=O)Nc3cc(ccc3S2)C(=O)NCc4ccco4 C03060669
CCOC(=O)NC(=O)c1c2c(sc1NC(=O)c3cccs3)CCCCC2 C05146093
Cc1ccccc1n2c(c3c(n2)CSC3)NC(=O)C(=O)N[C@H](C)c4ccccc4 C05437767
c1cc(ccc1[C@H](CC(=O)c2ccc(cc2)Cl)C3C(=O)NC(=O)NC3=O)Cl C01091048
C[C@H](C(=O)NNC(=O)C1c2ccccc2Oc3c1cccc3)Oc4ccccc4F C07841843
c1ccc(cc1)c2csc3c2c(ncn3)SCC(=O)N4CCCC[C@H]4C(=O)N C08132628
C[C@@H](C(=O)Nc1ccc(cc1)NC(=O)C)SC2=Nc3ccccc3C(=C)N2C C08328851
Cc1cc(c(c(c1)C)S(=O)(=O)N(C)[C@H](C)c2ccc(cc2)S(=O)(=O)N)C C08515170
Cc1c2c(ncnc2sc1C(=O)NC3Cc4ccccc4C3)NC[C@H]5CCCO5 C11816172
CS(=O)(=O)Nc1cc(ccc1F)NS(=O)(=O)c2cc(ccc2Cl)Cl C12775099
CC(C)c1cccc(c1)N2C[C@@H](CC2=O)C(=O)Nc3cc(ccc3F)NC(=O)C C12907218
C=CCNC(=O)c1cccc2c1N[C@@H]([C@@H]3[C@@H]2C=CC3)c4ccc(c(c4)[N+](=O)[O-])Cl C14470894
c1cc(ccc1/C=C\2/C(=O)NC(=O)S2)OCC(=O)Nc3ccc(cc3)Cl C15056244
c1ccc2cc(ccc2c1)S(=O)(=O)N/N=C/c3c[nH]nc3c4ccc(cc4)F C20534220
COCCN1C(=O)c2ccccc2[C@@H](C13CCCCC3)C(=O)Nc4ccccc4O C20737050
c1ccc(cc1)Oc2ccc(cc2)C(=O)NC3=N[C@H](CC(=O)N3)c4ccccc4F C20924636
Cc1ccc(cc1)[C@H](CN2CCOCC2)NC(=O)c3cc4ccccc4c(=O)[nH]3 C23005741
Cn1cccc1C(=O)CSc2nnc(n2N)c3ccccc3Br C23869676
c1ccc2c(c1)[C@@H](CCO2)NC(=O)COC(=O)c3ccc4c(c3)c5c([nH]4)CCCC5 C27240294
Cc1ccc2c(c1)sc(n2)NC(=O)[C@H](C)NS(=O)(=O)c3ccccc3F C28818344
CC[C@H]1C(=O)N(Cc2cc(ccc2O1)NC(=O)NCC)Cc3cc(cc(c3)F)F C35909935
c1cc(cc(c1)S(=O)(=O)/N=C\2/CCCN2)NC(=O)/C=C/c3ccc(cc3)Cl C16006053
Cc1c(sc2c1c(=O)[nH]c(n2)CS[C@H](C)C(=O)Nc3ccc(cn3)Cl)C C04491717
Cc1c(sc2c1c(=O)[nH]c(n2)CS[C@@H](C)C(=O)NC3(CCCCC3)C#N)C C05255025
CCCNC(=O)c1c2c(sc1NC(=O)[C@@H]3COc4ccccc4O3)CCCC2 C02501881
COc1ccc2c(c1)[nH]c(n2)SCC(=O)N[C@@H]3C(=C4CCCC[C@@H]4S3)C#N C39444466
CC(=O)Nc1cc(ccc1F)NC(=O)N(C)Cc2ccc(cc2)N3CCCCC3 C44015863
C[C@@H](c1ccc(cc1F)F)NC(=O)Nc2ccc(c(c2)N3CCCC3=O)OC C44307582
Cc1cccc(c1C)NC(=O)NC(=O)CSc2nccn2c3cccc(c3)F C08483650
c1cc(ccc1C(=O)NNc2ccc(cc2)F)S(=O)(=O)N3CCCCCC3 C45971690
c1cc(c(c(c1)F)CCNC(=O)Nc2ccc(cc2)N3CCCS3(=O)=O)F C47397879
CCCNc1c(cc(cn1)Br)S(=O)(=O)/N=c/2\[nH]cc(s2)C C50640307
c1ccc(c(c1)CC(=O)Nc2ccc(cc2)S(=O)(=O)/N=C/3\CCCCCN3)F C03430519
CC(C)[C@H](c1cccs1)NC(=O)Nc2cccc(c2)N3CCCS3(=O)=O C57523968
Cc1cc(n(n1)CC(=O)NNC(=O)c2cc3c(s2)CC[C@@H](C3)C(C)(C)C)C C08300625
Cc1ccc(cc1)[C@H]2[C@@H](C(=Nc3n2nc(n3)SCc4ccccc4F)C)C(=O)N C02458752
CNC(=O)NC(=O)CN1CCN(CC1)C(c2ccc(cc2)F)c3ccc(cc3)F C23291980
C[C@H](c1ccc2c(c1)OCCCO2)NC(=O)NCc3ccc(cc3)N4CCCC4 C48989542
Cc1cc(c(c(c1)O)C2=C3[C@@H](N(C(=O)[C@@H]3N=N2)CCCO)c4ccccc4F)C C06743286
Cc1cc(c(c(c1)C2=NN=C3[C@H]2[C@H](N(C3=O)CCCO)c4ccc(cc4)Cl)O)C C05343436
Cc1cc2c(cc1C)N(C(=O)C=C(N2)c3cccs3)CC(=O)NC[C@H]4CCCO4 C64868920
Cc1cc(ccc1NC(=O)[C@@H]2CCCN2c3nccs3)C(=O)NC4CCCC4 C65563014
C[C@]1(C(=O)N(C(=O)N1)CCC(=O)Nc2ccc(cc2)F)c3ccc(s3)Cl C66263002
Cc1ccc(cc1)[C@H](c2ccc(cc2)OC)NC(=O)N3CCC[C@H](C3)NC(=O)C C66361552
c1cc(c(cc1Br)O)C(=O)NCCCc2nnc3n2CCCCC3 C67175235
c1ccc(c(c1)NC(=O)NCCCc2nnc3n2CCCCC3)Br C67232093
c1cc(ccc1c2csnn2)NC(=O)C(=O)N[C@@H]3CCCC[C@@H]3C(F)(F)F C67328089
C[C@H]1CCCC[C@H]1NC(=O)COc2ccc3c(c2)C(=O)CC(O3)(C)C C00423315
c1ccc2c(c1)c(cc(=O)[nH]2)CSc3nnc(o3)c4cccc(c4)F C00928209
Cc1ccc(cc1)[C@@]2(C(=O)N(C(=O)N2)CC(=O)c3cc(ccc3C)C)C C03461104
CC(C)c1ccc(cc1)/C=N/NC(=O)c2c(cnn2C)Br C00482898
Cc1ccc(cc1)NC(=O)C[C@@H]2C(=O)N(/C(=N/C)/S2)C3CCCCC3 C04723231
C[C@H](C(=O)Nc1ccc2c(c1)OCCO2)Oc3ccc(cc3Cl)F C05292326
C[C@@H](c1nnc2n1cccc2)NC(=O)C3(CCCC3)c4ccc(cc4)F C05483191
Cc1cc2c(c(cc(=O)o2)C)c(c1)OCC(=O)Nc3ccc(cc3F)F C06660724
c1ccc(c(c1)S(=O)(=O)NC[C@H]2COC3(O2)CCCCC3)Cl C07595590
C[C@@H]1C[C@H](CC(C1)(C)C)NC(=O)Cc2cc(=O)oc3c2ccc(c3)OC C09705086
Cc1ccc(cc1NC(=O)c2c(ocn2)c3cccs3)n4cccc4 C12115124
Cc1c(c2ccccc2n1C)/C=C(\C#N)/C(=O)Nc3ccc(cc3)OC C00566269
Cc1ccc(nc1)N2[C@@H](c3ccccc3C2=O)Nc4ccc(cc4)OC C04917157
Cc1cc(c(c(c1)C)S(=O)(=O)N[C@@H](C)c2ccc3c(c2)OCO3)C C14210746
CCOc1ccc(cc1)[C@H]2[C@@H]3CC=C[C@@H]3c4c(ccc(c4N2)C)[N+](=O)[O-] C14480533
CCOc1ccccc1[C@H]2[C@H]3CC=C[C@@H]3c4ccc(c(c4N2)C)[N+](=O)[O-] C14545357
COc1ccc(cc1)C2=C[C@@H](n3c(nc(n3)SC)N2)c4ccccc4 C17072732
c1ccn2c(c1)nc(cc2=O)CSc3[nH]c(cn3)c4ccc(cc4)F C18372520
c1cc(sc1C(=O)N2CCCC2)S(=O)(=O)NC3CCCCCC3 C21028446
Cc1ccc(c(c1)C(=O)O[C@H](C)C(=O)N2CCc3c(ccs3)C2)O C22096464
C[C@@H]1CCc2ccccc2N1CC(=O)NC[C@@H]3COc4ccccc4O3 C22745873
c1cc(oc1)c2nc(cs2)CC(=O)Nc3nc4c(s3)CCCCC4 C22968440
Cc1ccc(c(c1)[C@H](C)Nc2cc(nc3n2nc(n3)C(F)(F)F)C)C C26703495
Cc1ccc(cc1)c2nnc(o2)CSc3[nH]c4cc(c(cc4n3)F)F C31620771
CC(C)[C@@H](Nc1ccc(cn1)Br)n2c3ccccc3nn2 C32599473
CC(C)[C@H](Nc1ccc(cn1)Br)n2c3ccccc3nn2 C32599475
CC(C)n1cc(cc1C(=O)Nc2cc(no2)C(C)(C)C)Br C37844079
COc1ccc(c2c1nc(s2)NC(=O)c3ccc(c(c3)F)F)OC C36695183
c1ccc(cc1)[C@H]2C3=C(CCN(C3)C[C@@H]4C=NN=C4c5ccccc5)ON2 C39388387
Cc1ccc(c(c1)NC(=O)COc2c3c4c(sc3ncn2)CCC4)C C39562921
CN(C)S(=O)(=O)c1ccc(nc1)Nc2cc(cc(c2)Cl)Cl C39771017
c1ccc2c(c1)cccc2C3=C[C@@H](N=N3)C(=O)N/N=C/c4cccs4 C39922845
c1ccc(cc1)c2ccccc2OC(=O)c3cc4c([nH]c3=O)CCCC4=O C49345270
C[C@@H](C1CCCCC1)NS(=O)(=O)c2c(nc3n2ccs3)Cl C52341907
c1ccc2c(c1)c(=O)[nH]c(n2)CN3CCCc4c3ccc(c4)OC(F)F C55026004
CCOc1ccc(cc1)[C@@H]2C[C@@H](n3c(ncn3)N2)c4ccc(cc4)Cl C02915123
Cc1ccc(cc1C)N/C(=C/2\C(=NN(C2=O)c3ccc(cc3)OC)C)/C C17072587
C[C@@H]1CCc2c(csc2C1)C(=O)Nc3ccc(cc3)N(C)C(=O)OC C60020487
Cc1c(cccc1Cl)N2C(=O)C[C@H](C2=O)Nc3ccc(cc3)N(C)C C04317755
Cc1ccccc1S(=O)(=O)Nc2ccc(cc2)N3CCO[C@H](C3)C C62553682
c1cc(oc1)c2nc(cs2)/C=C(/C#N)\C(=O)Nc3ccc(cc3F)F C63428049
Cc1c(sc2c1c(ncn2)Nc3ccc(cc3)CS(=O)(=O)C)C C63992934
COc1ccc(cc1)N2C(=O)C[C@@H](C2=O)Nc3cccc4c3cccc4 C01440383
c1ccc(c(c1)N2CCN(CC2)Cc3ccn(n3)c4cccc(c4)F)O C64554778
Cc1ccc(c(c1)S(=O)(=O)N[C@@H]2Cc3cc(ccc3OC2)OC)C C65330313
COc1cccc2c1OC[C@H](C2)Nc3c4ccccc4nc(n3)C(F)F C66466838
C1CCC(CC1)C(=O)N2CCC(CC2)NS(=O)(=O)C3CCCCC3 C66575630
C1CCCC(CC1)NC(=O)CN2CCN(CC2)C(=O)C3CCCCC3 C66867340
COc1cccc(c1)C2=NN/C(=N\c3ccc(c(c3)F)OC)/SC2 C66938681
Cc1ccc(s1)[C@H](C)N(C)C(=O)Nc2cccc(c2)c3ncc(o3)C C66975060
c1ccc2c(c1)c(=O)n(c(=O)[nH]2)CCC[NH+]3CCN(CC3)c4cccc(c4)Cl C04215426
CN(C)c1ccc(cc1)[C@H](CNC(=O)c2ccc3c(c2)OCO3)[NH+]4CCCC4 C05098078
Cc1c2c(nc3n(c2=O)CCCC3)sc1C(=O)NCCC[NH+]4CCCC[C@@H]4C C06841215
Cc1c2c(nc3n(c2=O)CCCC3)sc1C(=O)NCCC[NH+]4CCCC[C@H]4C C06841219
Cn1c(cc(n1)c2ccco2)[C@H]3C[NH+]4CC[C@H]3C[C@@H]4CNC(=O)c5cccs5 C08635397
c1ccc2c(c1)[C@@](C(=O)N2C[NH+]3CCOCC3)(CC(=O)c4ccc(cc4)Cl)O C01305650
CC[NH+]1CCC[C@@H]1CNC(=O)Cc2c(c3cc4c(coc4cc3oc2=O)C)C C08764869
c1csc2c1c(=O)n(cn2)CC(=O)NCC3(CCCCC3)[NH+]4CCCCC4 C09048111
CN1CCc2c1ccc(c2)[C@@H](CNC(=O)c3ccc4c(c3)OCO4)[NH+]5CCCC5 C08963371
CN(CC1CCOCC1)C(=O)C[C@H]2C(=O)NCC[NH+]2C3Cc4ccccc4C3 C11874624
CC(C)C(=O)NCCc1nnc2n1CC[NH+](CC2)CC3=CC[C@H]4C[C@@H]3C4(C)C C12055579
C[C@@]12C[NH2+]C[C@@](C1=O)(CN(C2)P(=O)(Oc3ccccc3)Oc4ccccc4)C C12402614
CC1(Cc2c(cnc(n2)N3CCOCC3)[C@H](C1)[NH2+]Cc4ccc(cc4OC)F)C C12433194
Cc1c2c(ncn(c2=O)C)sc1C(=O)NCCC[NH+]3C[C@@H](C[C@@H](C3)C)C C19565210
COc1c(cnc(n1)OC)[C@@]2(CCC[C@H]3[C@@H]2C[NH+](C3)Cc4cc(cc(c4)F)F)O C19594817
c1ccc(cc1)c2ccc(cc2)C[NH+]3CCNC(=O)[C@@H]3CC(=O)N4CCOCC4 C23369256
c1ccc2c(c1)NC(=NS2(=O)=O)CN3CCC[NH+](CC3)CCc4cccs4 C24899420
Cc1ccc(s1)S(=O)(=O)N2CC[NH+](CC2)[C@@H](C)C(=O)Nc3ccccc3F C24947759
Cc1ccccc1NC(=O)[C@@H](C)[NH+]2CCN(CC2)S(=O)(=O)c3ccc(s3)C C24948035
COc1ccc(cc1)[C@@H](CN/C=C\2/C=c3ccccc3=[NH+]C2=O)N4CCOCC4 C27061867
C[C@@]1(C(=O)N(C(=O)N1)CN2CC[NH+](CC2)Cc3ccc(cc3)Cl)c4ccccc4 C22918686
C[C@H]1CCc2c(sc3c2c(=O)n(c(n3)C[NH+](C)C)CC(=O)NCC(C)C)C1 C36069152
Cc1cc(cc(c1)NC(=O)Cn2c(nc3c(c2=O)c(c(s3)C)C)C[NH+](C)C)C C36069961
CC[NH+](CC)CCNC(=O)c1c(c2c(s1)nc3n(c2=O)CCCCC3)C C06840417
Cc1ccc(c2=[NH+]C(=O)[C@@H](C=c12)CCNS(=O)(=O)c3ccc(cc3)OC)C C39361221
C[C@@H](C(=O)NCCc1ccccc1)SC2=N[C@H]3C(=c4ccccc4=[NH+]3)N=N2 C39982127
C[C@H](C(=O)Nc1ccnn1C(C)C)[NH+]2CCC(CC2)c3nc4ccccc4s3 C23828788
Cc1ccc(cc1)c2cc(nn2C)C(=O)NC[C@H](c3ccco3)[NH+]4CCCC4 C40654072
Cc1cccc(c1C)N2CC[NH+](CC2)CC(=O)Nc3cccc(c3)N4CCCC4=O C46552157
C[C@H](Cc1c(cccc1F)F)NC(=O)C[NH+]2CCN(CC2)c3ncccn3 C51206219
CC[C@H]1CCCCN1C(=O)[C@H](C)[NH+]2CCC(CC2)C(=O)Nc3cccc(n3)C C53162539
Cc1ccc(cc1)/C=C(\C#N)/C(=O)NCc2ccc([nH+]c2)N3C[C@H](O[C@H](C3)C)C C58278183
C[NH+](C)[C@@H](CNS(=O)(=O)c1cccc2c1nsn2)c3ccc(cc3)F C59747149
C[C@@H]1C[C@@H](C[NH+](C1)C[C@@H](C)NC(=O)[C@@H]2CC(=O)N(C2)c3ccc(cc3)OC)C C60016140
Cc1ccc(o1)[C@@H](CNC(=O)c2ccc(cc2)N3CCOCC3)[NH+]4CCCC4 C60354823
Cc1ccc(o1)[C@H](CNC(=O)c2ccc(cc2)N3CCOCC3)[NH+]4CCCC4 C60354824
c1ccc2=[NH+]CC(=c2c1)C3=NN[C@H](N3Cc4ccco4)SC[C@@H]5CCCO5 C39777369
Cc1ccc(cc1)N2C[C@@H](CC2=O)C(=O)NCCC3=c4cc(ccc4=[NH+]C3)OC C63136792
Cc1cc(c(c(c1)C)CNc2ccc(cn2)S(=O)(=O)N3CC[NH+](CC3)C)C C63736379
C[C@@H](C(=O)Nc1ccc(cc1Cl)F)OC(=O)C2=c3ccccc3=[NH+]C(=O)C2 C64055231
Cc1ccc(cc1)CC(=O)N(C)CCC2=NO[C@@H](N2)[C@@H]3C=c4ccccc4=[NH+]3 C64678137
CN(CCC1=NO[C@@H](N1)[C@@H]2C=c3ccccc3=[NH+]2)C(=O)Cc4ccc(cc4)F C64678273
Cc1ccc2=[NH+][C@H](C=c2c1)[C@@H]3NC(=NO3)CCN(C)C(=O)c4cccc(c4)Cl C64678461
C[C@@H]1[C@H](c2ccccc2N1CC(C)C)C[NH+]3CCN(CC3)c4cc(=O)[nH]nc4 C65371573
Cc1ccccc1c2nn(c(=S)o2)C[NH+]3CCC(CC3)NC(=O)C4CCC4 C66079875
Cc1ccc(cc1)C[NH+]2CCCN(CC2)C(=O)C(=O)Nc3ccc(cc3C)OC C66211534
CCc1ccc(cc1)[C@H](C)NC(=O)C[NH+]2CCC(CC2)C(=O)N3CCOCC3 C15297834
c1cc(c2c(c1)OCCO2)[C@H]3CCC[NH+]3C[C@@H](COc4ccc(cc4)C#N)O C66899446
Cc1ccc(cc1)[C@@H](CNC(=O)Cn2c(=O)c3ccccc3c(n2)C)[NH+](C)C C67268146
C[C@H]1C[C@@H](C[NH+](C1)C[C@@H](C)NC(=O)C(=O)N(C)c2nc3ccccc3s2)C C67437975
CCOC(=O)C(=O)N1[C@@](CC(=N1)C(F)(F)F)(C(C)(C)C)O C04009308
COc1cccc(c1C(=O)Nc2nnc(s2)SC)OC C04079478
c1cc(ccc1CO)C(=O)OCc2cc(=O)n3ccsc3n2 C03523317
c1cc(ccc1CNS(=O)(=O)c2ccc(cc2)[N+](=O)[O-])F C03093756
CCOc1ccc(cc1)NC(=O)Cn2c3ccccc3ncc2=O C03607898
Cc1csc(n1)NC(=O)CSc2ccc(cc2)[N+](=O)[O-] C06888523
Cc1cc(on1)c2ccc(s2)S(=O)(=O)NC[C@@H]3CCCO3 C07005547
Cc1cc(c(o1)C)C(=O)O[C@H](C)C(=O)NC2(CCCCC2)C#N C07746578
Cc1c(c(on1)C)C(=O)O[C@@H](C)C(=O)Nc2c(cccc2F)F C07835815
Cc1cc(ccc1NC(=O)CSC2=NCCS2)[N+](=O)[O-] C08329245
CN(C)c1ccc(o1)C=C(C#N)C(=O)Nc2ccc(cc2)OC C08576240
Cc1ccc(cc1)C(=O)NCCn2c(=O)ccc(n2)c3ccco3 C08954562
CCOC(=O)c1ccsc1NC(=O)c2ccc3c(c2)OCO3 C09176108
COc1ccc(cc1)S(=O)(=O)NC[C@@H]2COC3(O2)CCCC3 C10220559
Cc1ccc(c(c1)OC[C@H](Cn2c(=O)c(c(c(n2)C)C)C#N)O)C C12766214
CC[C@H](C)Sc1nc2c(n1C/C=C/C)c(=O)[nH]c(=O)n2C C13512441
c1cc(oc1)CN2C[C@H](CC2=O)C(=O)N/N=C/c3ccc(cc3)F C13630433
CCOC(=O)c1c(c(sc1NC(=O)c2c(noc2C)C)C)C C16006740
CC(C)c1nnc(s1)NC(=O)c2cc(cc(c2)OC)OC C09331449
CN1C(=O)/C(=C\Nc2ccc(cc2OC)OC)/C(=N1)C(F)(F)F C08631735
CC(C)CCNC(=O)Cn1cnc2c(c1=O)cc3c(n2)CCCC3 C33059594
CN(C)C(=O)NCC1(CCOCC1)c2ccc(c(c2)OC)OC C36079148
CC(=O)c1cc(cc(c1O)CSc2nnnn2C3CC3)Cl C36324973
CC(=O)c1ccc(cc1)NC(=O)COc2ccc3c(c2)OCO3 C03340641
C1CCC(CC1)C(=O)Nc2nnc(s2)CCN3CCOCC3 C17248374
Cc1ccc(cc1)COC(=O)CN2C(=O)C3(CCCC3)NC2=O C05874044
c1ccc2c(c1)OC[C@@H](O2)CNC(=O)COc3ccc(cc3)C#N C06839863
CCN(CC)C(=O)CSc1[nH]c(=O)c2c(cc(nc2n1)C)C C08580192
C/C(=N\NC(=O)CCn1c2ccccc2nn1)/c3cccs3 C04567642
c1cc(oc1)CNC2=NC(=O)[C@H](N=N2)Cc3ccc(cc3)Cl C39143391
C[C@@H]1C[C@H]1c2ccc(o2)CN(C3CC3)C(=O)Nc4nncs4 C43129338
CCN(CC(=C)C)C(=O)C1=NN(C(=O)[C@@H](N1)C)c2ccccc2 C46017102
CC(C)c1nnc2n1nc(s2)CCC(=O)NC3CCCC3 C49663314
c1ccc(cc1)OCC(=O)N[C@@H](C#N)c2ccc3c(c2)OCO3 C49921985
CCOC(=O)[C@H](C)NC(=O)c1c(c2c(nc(nc2s1)C)C)C C56165209
C[C@@H](CN1C(=O)[C@](NC1=O)(C)c2ccc(cc2)OC(C)C)C#N C57844834
CCC(C)(C)C1CCC2(CC1)C(=O)N(C(=O)N2)CN(C)CC#N C60355711
c1cc(ccc1NC(=O)Cc2cn3ccsc3n2)OCC#N C15766066
CCC[C@@]1(C(=O)N(C(=O)N1)CC(=O)N(C)C2CCC(CC2)C)C C60812223
CNc1c(cc(cc1Cl)C(=O)N(C)CC2CCC2)[N+](=O)[O-] C61487266
CCNc1c2cnn(c2nc(n1)CSc3nc(cs3)C)C C63079945
CCC(CC)N(C)C(=O)C1=NN(C(=O)CN1)c2ccc(cc2)C C63744862
Cc1ncc(o1)c2ccc(cc2)NC(=O)c3csc(n3)COC C65052850
Cc1ccc(cc1)c2nc(c(nn2)C)NCCN3CCOCC3 C65195829
COc1cc(=O)c(nn1c2ccc(c(c2)F)F)C(=O)NCC=C C65197973
CCCCNC(=O)[C@H]1CCCN(C1)c2cc(=O)n3ccccc3n2 C65230220
Cc1c(c(n(n1)C)C)[C@H](C)NC(=O)N(C[C@@H]2CCOC2)C3CC3 C65486894
CCCCCNC(=O)c1nc2ncc(cn2n1)Br C65616605
Cc1c(c(n2c(n1)cc(=O)[nH]2)C)CC(=O)OC[C@@H]3CCC=CC3 C67019216
Cc1cc(ccc1N2CCNC2=O)C(=O)OC[C@H]3CCCCO3 C67634125
Cc1c(cccc1Cl)N2C3=C([C@H](C(=C2N)C#N)c4cc(cs4)C[NH+]5CCOCC5)C(=O)CCC3 C08590811
CSCC[C@H]1[C@@H]2[C@@H](C(=O)N(C2=O)c3ccc(cc3)Cl)[C@]4([NH2+]1)c5ccccc5NC4=O C09034116
Cc1cc(cc(c1)NC(=O)C(=O)NC[C@H](c2ccc3c(c2)CCCN3C)[NH+]4CCCC4)C C09135518
CN1CCCc2c1ccc(c2)[C@@H](CNC(=O)C(=O)Nc3ccc(c(c3)F)F)[NH+]4CCCCC4 C09138320
Cc1ccc(c(c1)NC(=O)[C@@H](c2ccccc2)[NH+]3CCN(CC3)c4ccc(cc4)O)OC C09376047
c1cc(sc1)/C=C/2\CCC[C@H]3C2=NN([C@H]3c4cccs4)C(=O)C[NH+]5CCC(CC5)C(=O)N C09846788
Cc1nc(cc(n1)Oc2c(cc(cc2Br)C[C@@H](C)[NH3+])OC)c3ccccc3 C11849561
c1ccc(cc1)C2(CCCC2)C[NH2+][C@@H]3CCc4c(sc5c4c(=O)n(cn5)CCCO)C3 C14996578
c1cc2c(cc1[C@H](C[NH+]3CCC4(CC3)C[C@@H](c5cc(ccc5O4)Cl)O)O)OCCCO2 C19345574
CCn1cc(c2c1cccc2)[C@@H](C[NH+]3CCC4(CC3)C[C@@H](c5cc(ccc5O4)Cl)O)O C19524764
Cc1c(c2ccccc2n1C)[C@H](C[NH+]3CCC4(CC3)C[C@H](c5ccc(cc5O4)OC)O)O C19581807
C[C@H]1C[C@@H](C[NH+](C1)CCCNC(=O)c2ccc(cc2)/C=C/3\C(=O)Nc4ccccc4S3)C C20728608
CN(C)c1ccc(cc1)[C@@H](CNC(=O)NCc2cccs2)[NH+]3CCc4ccccc4C3 C22419223
C[C@H](c1ccc(cc1)S(=O)(=O)N)[NH+](C)CC(=O)/C=C/2\C(c3ccccc3N2C)(C)C C26298012
C[C@H](C(=O)Nc1cc(ccc1F)F)[NH+]2CCN(CC2)[C@@H](C)C(=O)Nc3cc(ccc3F)F C23356054
CC1(c2c(n(c(n2)C(F)(F)F)C)CCN1C(=O)C[C@@H](Cc3cc(c(cc3F)F)F)[NH3+])C C28956769
C[NH+](C)Cc1ccn2c(c1)nc(c2c3c(cnc(n3)N)Br)c4ccc(cc4)F C28963807
Cc1ccc(c(c1)Br)NC(=O)[C@H](C)[NH2+]CC2(CCCCC2)N3CCOCC3 C28893360
C[C@@H]1C[C@H](C[NH+](C1)CCCCNC(=O)C(=O)Nc2ccc(cc2Br)F)C C32937395
C[C@H]1C[C@H](C[NH+](C1)Cc2csc(n2)NC(=O)C[C@@H]3C(=O)Nc4cc(ccc4S3)Cl)C C36037754
c1cc[nH+]c(c1)N[C@H](c2cccnc2)c3c4c(sc3NC(=O)c5ccco5)CCCC4 C38547406
c1ccc2=[NH+]CC(=c2c1)/C=C/[C@@H]3Nc4ccc(cc4C(=O)N3CCCO)I C39395791
c1ccc2c(c1)c(c[nH]2)CCN3C=N[C@H]4[C@H](C3=O)C5=C(S4)C[C@@H](CC5)[NH2+]Cc6cccc(c6)F C39478807
CCc1ccc(cc1)C(=O)N2C[C@@H](C3(C2)CC[NH2+]CC3)C(=O)NCCc4ccc(c(c4)C)C C39609198
Cc1ccc(cc1C)CCNC(=O)[C@@H]2CN(CC23CC[NH2+]CC3)C(=O)c4cc(ccc4C)F C39609296
Cc1ccc(cc1C)CCNC(=O)[C@H]2CN(CC23CC[NH2+]CC3)C(=O)c4c(ccs4)C C39609375
Cc1ccc(c(c1F)F)C(=O)N2C[C@H](C3(C2)CC[NH2+]CC3)C(=O)N[C@@H]4CCCC[C@@H]4C C39635932
Cc1ccc(cc1)[C@H](C)NC(=O)[C@H]2CN(CC23CC[NH2+]CC3)C(=O)c4ccc(c(c4)C)C C39639364
CCc1ccc(cc1)CCNC(=O)[C@H]2CN(CC23CC[NH2+]CC3)C(=O)c4ccc(cc4)C C39654151
CCc1ccc(cc1)CCNC(=O)[C@H]2CN(CC23CC[NH2+]CC3)C(=O)c4ccc(cc4F)F C39654263
C[C@H](c1ccc(cc1)Br)NC(=O)[C@H]2CN(CC23CC[NH2+]CC3)C(=O)CCC4CCCC4 C39656859
CC[C@@H](c1ccccc1)C(=O)N2C[C@@H](C3(C2)CC[NH2+]CC3)C(=O)NCCc4cccs4 C39657493
c1c(cc(cc1F)F)C(=O)N2C[C@H](C3(C2)CC[NH2+]CC3)C(=O)NC4CCCCCCC4 C39659770
c1cc(ccc1C(=O)N2C[C@@H](C3(C2)CC[NH2+]CC3)C(=O)NC4CCCCCCC4)Br C39659795
CSc1ccc(cc1)CNC(=O)[C@@H]2CN(CC23CC[NH2+]CC3)C(=O)CCc4ccccc4 C39667238
CCC[C@@H](C)NC(=O)[C@H]1CN(CC12CC[NH2+]CC2)C(=O)c3cccc4c3-c5ccccc5C4=O C39673520
CCC[C@H](C)NC(=O)[C@H]1CN(CC12CC[NH2+]CC2)C(=O)c3ccc(o3)c4ccc(cc4)F C39673845
Cc1ccsc1CNC(=O)[C@H]2CN(CC23CC[NH2+]CC3)C(=O)c4ccc(o4)c5ccc(cc5)F C39677317
Cc1cccc(c1)CCNC(=O)[C@H]2CN(CC23CC[NH2+]CC3)C(=O)c4c(ccc(c4F)C)F C39689399
Cc1cccc(c1)CCNC(=O)[C@H]2CN(CC23CC[NH2+]CC3)C(=O)c4ccc(cc4C)C C39689485
C[C@@H](C(=O)N[C@@H]1CCCc2c1cccc2)S[C@@H]3NN=C(N3C4CC4)C5=c6ccccc6=[NH+]C5 C39942258
C[C@H](C(=O)Nc1ccc2c(c1)CCC2)S[C@@H]3NN=C(N3C4CC4)C5=c6ccccc6=[NH+]C5 C39990703
Cc1nc(cc(n1)[C@H]2C[NH+]3CC[C@@H]2C[C@@H]3CNC(=O)NC4CCCCC4)c5cccs5 C43527976
C[C@@H]1CCC=C2[C@]1([C@H]([C@H]3[C@@H](C2)OC(=O)[C@@H]3C[NH+]4CCC(CC4)(c5ccc(cc5)Cl)O)O)C C43741717
C[C@@H](C(=O)Nc1cc(ccc1F)F)S[C@@H]2NN=C(N2C3CC3)C4=c5ccccc5=[NH+]C4 C39937772
Cc1cccc2c1N[C@H](S2)NC(=O)[C@H]3CC(=O)N(C3)CCC4=c5cc(ccc5=[NH+]C4)Cl C63557055
Cc1ccc2=[NH+]CC(=c2c1)CCN3C[C@H](CC3=O)C(=O)N[C@H]4Nc5c(cccc5S4)C C63941262
c1cc(cc(c1)F)C2=NC3(CC[NH+](CC3)CC(=O)Nc4ccc(cc4F)Br)NC2=O C35430731
Cc1ccc(cc1C)S(=O)(=O)N2CCC3(CC2)C(=[NH+]CCN3)NCc4cc(cc(c4)F)F C65074821
CCOc1cccc(c1O)[C@H]2CC(=NC3(N2)CC[NH+](CC3)C)c4ccc(cc4)Br C65298367
CCc1cc(c(cc1OCC(=O)[O-])O)c2c(c[nH]n2)c3ccc4c(c3)OCO4 C03984092
CCOC(=O)c1c2c(nc3ccccc3n2)n(c1N)c4cccc(c4)C(=O)[O-] C02255705
CC1(CC2=C([C@H](Nc3ccccc3N2)c4cc(c(c(c4)OC)[O-])[N+](=O)[O-])C(=O)C1)C C05051177
c1cc(ccc1NCC(=O)N/N=C/c2cc(cc(c2[O-])[N+](=O)[O-])Cl)F C05944946
Cc1cc(ccc1[N+](=O)[O-])C(=O)NC(=S)Nc2cc(ccc2Cl)C(=O)[O-] C06826113
CC(C)(C)c1ccc(cc1)C(=O)NNS(=O)(=O)c2ccc(c(c2)C(=O)[O-])F C13261897
c1cc(oc1)C(=O)N/C(=C\c2ccc(cc2)Cl)/C(=O)Nc3ccc(cc3)C(=O)[O-] C16886625
CN\1C(=O)/C(=C/c2ccc(c(c2)OC)O)/S/C1=N\c3ccc(c(c3)O)C(=O)[O-] C16931041
C[C@H](CC(=O)Nc1c(c2c(s1)CCCC2)C(=O)NC3CCCC3)CC(=O)[O-] C17080207
CC(C)(C)[C@H]1CCc2c(sc(c2C(=O)NC3CC3)NC(=O)CCC(=O)[O-])C1 C17080229
C[C@@H]1CCc2c(sc(c2C(=O)NC3CCCC3)NC(=O)C[C@@H](C)CC(=O)[O-])C1 C17087441
Cc1ccc(cc1)C(=O)N/C(=C/c2cccc(c2)[N+](=O)[O-])/c3nc([nH]n3)[S-] C04892042
COc1cc(c(cc1OC)OC)[C@H]2c3c([nH]nc3NC4=C2C(=O)c5c4cccc5)[O-] C18196165
C[C@@H](C(=O)Nc1ccc(c(c1F)F)F)Nc2ccc(cc2)[N-]S(=O)(=O)C C23628373
C[C@H](c1ccc(cc1)F)NC(=O)[C@@H](C)Nc2ccc(cc2)[N-]S(=O)(=O)C C23628681
Cc1ccc(c(c1)F)NC(=O)[C@H](C)Nc2ccc(c(c2)OC)[N-]S(=O)(=O)C C27023197
CCc1cccc(c1NC(=O)[C@@H](C)Nc2ccc(cc2)[N-]S(=O)(=O)C)C C29715563
COc1cccc(c1O)/C=N/n2c(nnc2[S-])c3cc(n[nH]3)c4ccccc4 C09359214
C[C@H](C(=O)Nc1ccccc1SC)Nc2ccc(cc2)[N-]S(=O)(=O)C C32899551
c1ccc(cc1)CNC(=O)Cn2c(=O)c3c(c(c[nH]3)c4ccccc4F)nc2[O-] C33038059
CCN(CC)c1ccc(c(c1)O)/C=N/N2[C@H](NN=C2[S-])[C@@H]3C4=C(CCC4)N=N3 C38556396
C/C(=N\Nc1cccc(c1)C(=O)[O-])/c2cccc(c2)S(=O)(=O)N3CCNCC3 C13458471
CCN1c2ccc(cc2N[C@@H]1CSc3[nH]c4cc(ccc4n3)OCC)C(=O)[O-] C39715580
COc1ccc(cc1)/N=N/c2c(nn3c2nc(cc3C(F)(F)F)[O-])N C05285627
c1ccc2c(c1)-c3ccccc3C2COC(=O)N[C@@H](Cc4c(cccn4)O)C(=O)[O-] C44321218
c1cnc(cn1)c2nnc(n2NC(=S)NC34CC5CC(C3)CC(C5)C4)[S-] C44550225
CC(C)COc1ccc(cc1Cl)NC(=O)c2ccc3c(c2)nc(=S)[nH]c3[O-] C46813649
CCCCc1nc(c(s1)/C(=C(/C#N)\C(=O)Nc2ccc(cc2)NC(=O)C)/[O-])C C51450855
COc1cc(c(c2c1cc([nH]2)/C(=C(\C#N)/C(=O)NC3CCCC3)/[O-])OC)OC C51654480
CCN(CC)c1ccc(c(c1)O)C(=O)Nc2ccc(cc2)[N-]S(=O)(=O)C C53793877
Cc1ccc(cc1C)NC2=N[C@@H](N3C(=CC(=C)NC3=N2)[O-])c4cccnc4 C53624293
CC(C)c1ccc(cc1S(=O)(=O)NNC(=O)c2ccc(cc2)Cl)C(=O)[O-] C55549512
CC(C)c1ccc(cc1S(=O)(=O)Nc2ccc(cc2)NC(=O)OC)C(=O)[O-] C55631984
Cc1c([nH]c(nc1=O)N/C(=N\C(=O)c2ccccc2)/[N-]c3ccccc3)C C18179894
Cc1ccc(cc1[N-]S(=O)(=O)C)N[C@@H](C)C(=O)Nc2ccccc2OC C60099871
Cc1ccc(cc1C)N2C(=O)/C(=C/NNc3cccc4c3cccc4)/C(=NC2=O)[O-] C09109498
CC[C@H]1C(=CNN1c2ccccc2)/C(=N/c3[nH]nc(n3)c4ccc(cc4)OC)/[O-] C39781002
Cc1cccc(c1OC[C@H](C)NC(=O)c2ccc3c(c2)nc(=S)[nH]c3[O-])C C63811677
CC1=C2[C@H](CC(=O)N[C@H]2N(N1)c3ccc(nn3)[O-])c4ccccc4OCC(C)C C63823206
CCc1ccc(cc1)[C@H]2CC(=O)N[C@H]3C2=C(NN3c4ccc(nn4)[O-])C C63823722
Cc1ccc(cc1[N-]S(=O)(=O)C)N[C@H](C)C(=O)Nc2ccc(c(c2)F)F C64409877
c1ccc(cc1)CNc2nc3nc(cc(n3n2)[O-])CNc4ccc(cc4)F C35476620
Cc1ccc2c(c1)c3c([nH]2)nc(nn3)N/N=C/c4ccc(cc4)C(=O)[O-] C64981458
Cc1cccc(c1)n2c3c(cn2)c(c(c(=O)[nH]3)C(=O)Nc4cc(ccc4OC)C)[O-] C65250043
COc1ccccc1NCc2cc(n3c(n2)nc(n3)NCc4ccc(cc4)F)[O-] C65323050
CCc1ccc(cc1)CNc2nc3nc(cc(n3n2)[O-])CNc4cccc(c4)C C65323181
Cc1c(c2ccccc2[nH]1)/C(=C(/C#N)\C(=O)c3cccc(c3)N4CCNC4=O)/[O-] C66004377
c1cc(cc(c1)NC(=O)c2cccs2)NC(=O)CC3(CCCC3)CC(=O)[O-] C66345597
CC(C)c1ccc(cc1S(=O)(=O)NNC(=O)c2ccccc2OC)C(=O)[O-] C67437654
c1cc(ccc1C(=O)NC2CCCCC2)NC(=O)CC3(CCCC3)CC(=O)[O-] C67456277
C[C@H](CCC(=O)[O-])[C@H]1CC[C@@H]2[C@@]1(CC[C@H]3[C@@H]2CC[C@H]4[C@@]3(CC[C@H](C4)O)C)C C03978715
c1ccc2c(c1)-c3ccccc3C2COC(=O)N[C@H]4C[C@@H](C=C4)C(=O)[O-] C04284293
c1cc(sc1)c2c(nc([nH]2)c3ccc(cc3)C(=O)[O-])c4cccs4 C02999270
c1cc(cc(c1)OC2CSC2)[C@@H]3[C@H]4CC=C[C@@H]4c5cc(ccc5N3)C(=O)[O-] C01439297
CC(C)(C)c1cc(cc(c1O)C(C)(C)C)/C=C(\C(=O)[O-])/N=C/c2ccccc2 C05379814
Cc1ccc(c(c1)/C=N/Nc2c(c(nc(c2Cl)Cl)C(=O)[O-])Cl)C C06686435
CCc1cccc2c1[nH]cc2[C@H](CC(=O)[O-])c3ccc(cc3)C(F)(F)F C06766371
Cc1ccc(c(c1)Br)NS(=O)(=O)c2cc(cc(c2C)C)C(=O)[O-] C08106131
Cc1ccc(cc1NS(=O)(=O)c2cc(cc(c2C)C)C(=O)[O-])Cl C08508584
C[C@@H](C12CC3CC(C1)CC(C3)C2)NC(=O)CSCc4ccc(cc4)C(=O)[O-] C13062526
Cc1ccc(cc1NC(=O)/C=C/c2ccc(cc2)Br)C(=O)[O-] C13170053
c1cc(ccc1/C=C/C(=O)Nc2ccc(cc2)I)C(=O)[O-] C13253509
c1cc(ccc1/C=C/C(=O)Nc2ccc(cc2F)Br)C(=O)[O-] C13254172
Cc1ccc(cc1S(=O)(=O)N[C@H](C)c2ccc(c(c2)Cl)Cl)C(=O)[O-] C13309847
Cc1ccc(c(c1)C(=O)[O-])O[C@@H](C)C(=O)Nc2ccc(c(c2)Cl)F C13316023
c1cc(sc1)[C@@H](CC(=O)[O-])NC(=O)c2ccc(s2)c3ccc(cc3)Cl C13388593
Cc1ccc(c(c1)Br)/C=C/C(=O)Nc2ccc(cc2)/C=C/C(=O)[O-] C13402556
c1ccc(cc1)[C@H]2CCc3c(sc(c3C#N)NC(=O)[C@H]4CC=CC[C@@H]4C(=O)[O-])C2 C17087395
CCOc1ccc(cc1CNc2cc(ccc2C)C(=O)[O-])Br C20881159
C=CCSCCSc1[nH]c(=O)c(c(n1)[O-])Cc2ccc(cc2)F C25502491
CCCCC[C@H]1c2ccccc2C(=O)C(=C(N/N=C/c3ccccc3F)[O-])[C@H]1C C05792648
c1ccc2c(c1)[C@@H](CN2)/C=C\3/C(=O)N=C(S3)[N-]c4ccccc4C(F)(F)F C26771405
C[C@H]1C[C@@H](c2ccccc2N1C(=O)c3cccc(c3)C(=O)[O-])Nc4ccccc4 C27904146
CS(=O)(=O)[N-]c1ccc(c(c1)Cl)C(=O)Nc2cc(c(cc2Cl)Cl)Cl C30757787
Cc1ccc(cc1)C[C@H](CC(=O)[O-])C(=O)NCC23CC4CC(C2)CC(C4)C3 C04698260
CC(=CCC[C@](C)([C@@H]1Cc2cc(cc(c2O1)CC=C(C)C)C(=O)[O-])O)C C14611867
c1ccc(c(c1)N[C@@H](c2cc(ccc2F)Br)C(=O)[O-])Br C37959844
C[C@](c1ccc(cc1)SC)(C(=O)[O-])Nc2ccc(cc2)Br C37960244
COc1ccc(cc1[C@@H](C(=O)[O-])Nc2ccc(cc2)Br)Br C37960346
C[C@@](c1ccc(cc1)SC)(C(=O)[O-])Nc2cccc(c2)Br C37960686
c1cc(c(c(c1)Cl)Cl)[N-]C2=NC(=O)/C(=C\c3cccn3c4ccc(cc4)O)/S2 C09264959
CC(C)c1ccc(cc1)[C@@H]2C(=C(C(=O)N2)[O-])C(=O)c3cc4ccccc4o3 C40124748
c1ccc(cc1)CN2[C@H](c3c([nH]nc3C2=O)c4cc(ccc4[O-])Cl)c5ccc(cc5)F C39898818
C[C@@](c1ccc(cc1)Br)(C(=O)[O-])Nc2cccc(c2)SC C41738364
C[C@@](c1cccc(c1)Br)(C(=O)[O-])Nc2ccc(cc2)SC C41752754
Cc1cccc(c1C)N[C@@](C)(c2ccc(cc2)Br)C(=O)[O-] C41758098
Cc1ccc(c(c1)N[C@@](C)(c2ccc(cc2)Br)C(=O)[O-])F C41768675
CCC[C@@](c1ccccc1)(C(=O)[O-])Nc2cccc(c2)I C41769208
C[C@@](c1ccccc1F)(C(=O)[O-])Nc2ccc(cc2)I C41769521
C[C@](c1cccc(c1)F)(C(=O)[O-])Nc2ccc(cc2Br)Br C49189803
CC(C)(C)c1ccc(cc1)/C=C\C(=C(/C#N)\C(=O)Nc2ccccc2Cl)\[O-] C50810792
c1ccc2c(c1)nc(s2)N[N-]C3=NC(=O)/C(=C/c4ccc(cc4)Cl)/S3 C12583182
CCc1cccc2c1[nH]cc2/C=N/n3c(nnc3[S-])c4ccccc4 C24037904
Cc1ccc(c(c1)Nc2c3ccccc3nc(n2)c4ccccc4[O-])OC C18245974
Cc1ccc(cc1)c2c3c(sc2C(=O)[O-])[C@@H](CC(=O)N3)c4ccc(cc4)SC C64795963
COc1ccc(cc1)c2c3c(sc2C(=O)[O-])[C@H](CC(=O)N3)c4cc(ccc4F)Cl C64797248
c1cc(c(cc1/C(=C(/C#N)\C(=O)Nc2ccc(cc2F)F)/[O-])C(F)(F)F)F C65651265
C[C@H](CCC[C@H](C)C(=O)[O-])[C@H]1CC[C@@H]2[C@@]1(CC[C@H]3[C@H]2C(=O)C=C4[C@@]3(CC[C@@H](C4)O)C)C C65735168
Cc1c(c2ccccc2[nH]1)/C(=C(/C#N)\C(=O)c3cnc(s3)c4ccccc4)/[O-] C66504524
c1cc(sc1)c2ncc(s2)/C(=C(/C#N)\C(=O)NC3CCCCC3)/[O-] C67601555
Cc1c2c([nH]n1)NC(=O)[C@H](S[C@H]2c3ccc(cc3)C(=O)[O-])C C06678627
c1ccc(cc1)/C(=C\c2cc3c(cc2N)OCO3)/C(=O)[O-] C17375708
CC(C)Oc1ccc(cc1)Cc2c([nH]c(=S)[nH]c2=O)[O-] C05563419
c1cc2c(c(c1)NC(=O)NC(=O)/C=C/C(=O)[O-])CCCC2 C20218085
c1cc2c(cc1S(=O)(=O)N)sc(c2Cl)C(=O)[O-] C20284945
c1cc(c(c(c1)Cl)/C=C/C(=O)[O-])N2CCC[C@@H](C2)C(=O)N C20526902
c1ccc(c(c1)/C=C/C(=O)[O-])Oc2ccc(cc2)C(=O)N C20577139
C=CCNC(=S)Nc1ccc(cc1)c2nnc(o2)[S-] C05830759
Cc1ccc(s1)[C@H](NCCc2nc(cs2)C)[P@@](=O)(O)[O-] C13004733
c1cc(sc1)S(=O)(=O)[N-]c2c(c3c(s2)CCC3)C(=O)N C27924584
Cc1c2c(nc(nc2sc1C(=O)N)SCC#N)[O-] C31944395
c1c([nH]c(=O)nc1N/C=C/2\C=C(C=CC2=O)Br)[O-] C00341517
Cc1cc(c(cc1C)S(=O)(=O)[N-]c2cc(on2)C)N C21039491
Cc1c(sc2c1c(nc(n2)CSCC(=O)[O-])N)C C36970317
Cc1cc(no1)[N-]S(=O)(=O)c2cc(cc(c2F)Cl)N C37055188
c1cc(c(cc1Br)N2CCC(CC2)C(=O)N)C(=O)[O-] C36670481
c1cc(c(cc1F)S(=O)(=O)[N-]c2ccc(cn2)Cl)N C37929268
CNC(=O)c1ccc(cc1)CNc2ccc(cc2)C(=O)[O-] C38000589
C[C@H](c1ccc(cc1)O)N(C)C(=O)c2cc([nH]c(=O)c2)[O-] C38090097
c1ccc(c(c1)[C@@H]2N/C(=C\C(=O)Nc3[n-]ncn3)/CS2)Cl C38575779
c1cc(ccc1C(=O)[C@H]2C(=C3C=C(C(=O)N=C3S2)C(=O)[O-])N)F C38614170
c1c(c(=O)c2c(c(c(c(c2n1C3CC3)F)N4CCCC4)F)N)C(=O)[O-] C39557465
Cc1ccc(cc1)S(=O)(=O)c2csc(c2N)C(=O)[O-] C40541948
C[C@@H]1CCC[C@@H](C1)NC(=O)NC2CCC(CC2)C(=O)[O-] C40572207
C[C@@H]1CCC[C@@](C1)(C(=O)[O-])NC(=O)N[C@@H](C)CC(C)C C41036184
c1ccc2c(c1)[C@@](CCS2)(C(=O)[O-])Sc3nncn3N C41991998
c1ccc2c(c1)CCCC[C@]2(C(=O)[O-])Sc3nncn3N C41992019
c1cc(ccc1c2cc([nH]n2)[O-])NC3CCS(=O)CC3 C42336897
CC[C@@H]1CCCC[C@H]1NC(=O)NC2(CCCC2)C(=O)[O-] C49123609
CCO[C@H]1CCCN(C1)c2cc(c(cc2F)N)C(=O)[O-] C50032517
C[C@@H]1CC[C@H](CN1c2c(cc(cn2)Br)C(=O)[O-])C(=O)N C50044189
CC[C@@H](C)CNC(=O)NC1([C@@H](CCC[C@@H]1C)C)C(=O)[O-] C50424409
c1cc(c(c(c1)F)F)[N-]S(=O)(=O)c2c(nc3n2ccs3)N C50662738
CS(=O)(=O)[N-]c1cc(ccc1F)NCc2ccc[nH]2 C51788874
c1cc2c(cc1NC(=O)[C@@H]3CC=CC[C@H]3C(=O)[O-])nc[nH]2 C31977436
c1cc(cc(c1)N)c2nc3cc(c(cc3n2CCC(=O)[O-])F)F C57830842
Cc1ccc(cc1N)c2nnc(s2)[N-]S(=O)(=O)C C58232896
Cc1nc(cs1)CNC(=O)c2ccc3c(c2)nc(=S)[nH]c3[O-] C53932994
c1conc1[N-]S(=O)(=O)c2cc(cc(c2F)Cl)N C61685167
c1conc1[N-]S(=O)(=O)c2cc(c(cc2Cl)F)N C61685181
C[C@@H](C[C@H](c1cc2c(cc1Cl)NC(=O)C2)O)CC(=O)[O-] C61831195
c1ccc(c(c1)C(=O)N(CC(=O)[O-])c2ccccc2N)F C62834595
CC1(CCN(CC1)c2ccc(c(c2)Cl)C(=O)N)C(=O)[O-] C62843591
C[C@]1(CCCN(C1)c2ccccc2S(=O)(=O)N)C(=O)[O-] C62874521
CC[C@@]1(CCCN(C1)c2ccc(cc2F)C(=O)N)C(=O)[O-] C62874834
C[C@]1(CCCN(C1)C(=O)N[C@H]2CCCC[C@@H]2O)C(=O)[O-] C62876563
CCC[C@@]1(CCN(C1)C(=O)c2ccc(c(c2)F)N)C(=O)[O-] C63011137
c1cscc1CNC(=O)NC2CCC(CC2)C(=O)[O-] C63148043
CCOCCS(=O)(=O)[N-]c1cc(c(cc1F)F)N C63153496
c1ccc(c(c1)C(F)(F)F)/N=C/c2c([nH]c(=O)[nH]c2=O)[O-] C08995755
C=CCn1c(nnc1S)COc2ccccc2F C03887253
CCN(CC)C(=S)SCc1cn2cccnc2n1 C00079715
C[C@H](C[C@@H]1Cc2cc(cc(c2C(=O)C1)OC)OC)OC C04658988
CCOc1cc(cc(c1OCC#N)Br)C=O C02767902
COc1ccc(cc1OC(=O)c2cccs2)C=O C08493272
Cc1cc(c(cc1C)S(=O)(=O)C(C)(C)CC(=O)C)OC C11896371
CCCCN(CC)C(=O)c1cn(nc1C)C2CCCC2 C12016009
C#CCN(Cc1nc(no1)C2CC2)C3CCCCC3 C23580674
Cc1cccc(c1)N2CCN(CC2)C[C@@H](CCC#N)C#N C28689935
Cc1cc(c(cc1C)OCc2nnc(o2)CCCl)C C32127170
CCCCS(=O)(=O)c1ccccc1C(=O)N2CCCC2 C32497066
CC1CCN(CC1)c2ccc(=O)n(c2)CCCCC=O C31936006
CCc1ccc(s1)C(=O)CSc2nncn2C C34993829
CCCCC(=O)N1CCC(CC1)CN2CCOCC2 C36103356
Cn1c(nnc1SCC(=O)c2ccccc2)C3CC3 C00416685
CC(=O)C(C(=O)C)Sc1nccc(n1)c2cccs2 C04024125
CCOC(=O)[C@H](C(C)(C)C(=O)OC)Br C39119377
CSCc1nnc(o1)SCc2cc(ccc2F)C#N C40023672
CCN(CC(=C)C)S(=O)(=O)c1ccc(cc1)C(=O)C C40413959
CCOC(=O)[C@@H]1CCCN1C(=O)CSC(C)(C)C C42715232
CCn1c(nnc1SCc2ccc(nc2)Cl)C3CC3 C43868557
CCOC(=O)/C(=C\N(C)C)/C(=O)c1ccc(cc1)C C44841976
C1COC[C@H]1CN(C2CC2)C(=O)OCC(F)(F)F C44979631
Cc1ccc(s1)/C=C/C(=O)N(CC(=O)OC)C(C)C C48091853
CC(C)CN(CCC#N)c1c2ccsc2ncn1 C48371988
CCN(C[C@H]1CCOC1)C(=O)Cc2ccc3c(c2)CCO3 C48432659
C[C@H](c1nc(no1)C2CC2)SCc3ccc(cc3)C#N C48681894
Cc1ccc(cc1)/C=C\S(=O)(=O)N(C)Cc2ccoc2 C48841060
CCc1ccc(cc1)S(=O)(=O)N(C)Cc2ccoc2C C49240467
Cc1cc(c(n1[C@H](C)C(=O)OC)C)C(=O)[C@H](C)Cl C49361370
CCN(CC#N)C(=O)Cc1csc(n1)c2ccsc2 C49426774
c1cnoc1C(=O)N(Cc2ccsc2)CC(F)(F)F C49523893
CC[C@@H]1COCCN1Cc2cc(ccc2OC)C=O C50123611
C[C@@H](CCl)C(=O)N(Cc1ccco1)Cc2ccco2 C54714190
COC(=O)CC12C[C@H]3C[C@@H](C1)CC(C3)(C2)C(=O)OC C15774580
CC(C)(C)OC(=O)CCN1CCO[C@H]2[C@@H]1CCCC2 C55059082
Cc1ccnc(c1)C[C@H](C)N(C)Cc2cc(nn2C)C C55360181
COc1ccc(cc1OC)N2CCN(CC2)CCCl C58508358
CC(C)COc1ccc(cc1)/C=C(/C#N)\C(=O)N(C)C C59333732
C=CCOC(=O)/C(=C/c1csc(n1)C2CC2)/C#N C63276915
CCOC(=O)[C@@H](C)Sc1nnc(s1)SC C63436765
CCOc1ccc(cn1)C(=O)N(C)C(C2CC2)C3CC3 C50399634
Cc1cccc(c1)[C@@H](C(=O)N(C)Cc2ccco2)N(C)C C65535091
CCC(=O)[C@@H](C)Sc1nnc(o1)Cc2cccs2 C66261332
CC(C)CCN(C)Cn1c(=S)sc(n1)N(C)C C66448521
C[C@@H](C1CC1)OC(=O)c2ccc(cc2)CS(=O)(=O)C C66546713
C[C@H](CSC)C(=O)Oc1ccc2ccc(=O)oc2c1 C66753533
COC(=O)CCSc1ncc(cn1)Br C67119989
C/C=C/CC(=O)N(C)C[C@H]1CC(=O)N(C1)C2CCCC2 C67650554
CCCSCC(=O)N1Cc2cnc(nc2C1)C(C)(C)C C67654434
c1cc2c(cc1/C=C\3/C(=O)N(C(=S)S3)c4ccc(c(c4)C(=O)[O-])O)OCO2 C04357105
Cc1ccc(c(c1)Cl)C(=O)N/N=C/c2cc(ccc2[N+](=O)[O-])[O-] C04827428
c1cc(c(cc1c2[nH]c(=O)c3c4c(sc3n2)CCCC4)[N+](=O)[O-])[O-] C05061261
Cc1ccc(cc1)N2C(=O)[C@H](C(=O)NC2=S)/C=N/c3ccc(cc3C)C(=O)[O-] C01095340
CC(C)c1ccc(cc1)N2C(=O)/C(=C/c3ccc(cc3)C(=O)[O-])/C(=O)NC2=O C02257529
c1cc(ccc1C(=O)[O-])NC(=O)[C@H]2CC=CC[C@H]2C(=O)N3CCOCC3 C10150320
c1ccc(cc1)C2(CCN(CC2)S(=O)(=O)c3ccc4c(c3)CC(=O)N4)C(=O)[O-] C13183280
Cc1c2c(nc\3n(c2=O)CCCC/C3=C\c4ccc(c(c4)O)OC)sc1C(=O)[O-] C13215248
COc1c(cc(cc1Br)Br)/C=N/Nc2[n-]nnn2 C16194459
CC1=NC2=N/C(=N/c3ccccc3)/N[C@@H](N2C(=C1)[O-])c4cccnc4 C14607147
c1ccc(cc1)N2C(=O)/C(=C\c3[nH]c4ccccc4n3)/C(=NC2=O)[O-] C20841833
Cc1ccc2c(c1)c3c([nH]2)c(=O)n(c(n3)[O-])/N=C/c4ccc(cc4)OC C08914803
c1cc(sc1)c2nnc(n2CC(=O)Nc3nncs3)[S-] C21215020
CC1(CC2=C([C@H](N(c3ccccc3N2)C(=O)CCC(=O)[O-])c4ccco4)C(=O)C1)C C21722502
c1cc(c(cc1[N+](=O)[O-])c2ccc(o2)/C=C/3\C(=O)NC(=N3)[S-])Cl C00071245
COc1cc(cc(c1O)Br)/C=N/n2c(nnc2[S-])c3ccccn3 C01474265
Cc1cc(nc(n1)SCC(=O)Nc2nnc(s2)SC)[O-] C09143559
c1ccc(cc1)[C@@H]2CC(=O)N=C3N2N=C([N-]3)NC(=O)c4cccs4 C18211128
CC1(CC2=C3C(=NC(=NC3=O)[N-]NC(=O)c4ccccc4)S[C@H]2CO1)C C38577699
CC(C)c1nnc(s1)/N=C(/C2=NN=C(C2)c3cc(ccc3O)Cl)\[O-] C05343458
c1ccc2c(c1)nc(s2)/N=C(/C(=C/[C@@H]3COc4ccc(cc4C3=O)O)/C#N)\[O-] C39001053
Cc1c(c(n2c(n1)c(cn2)c3ccc(c(c3)OC)OC)[O-])CCO C04025150
c1cc(ccc1C(=O)N2CCOCC2)NC(=O)[C@H]3[C@H](C4CCC3CC4)C(=O)[O-] C39379186
Cc1c(c2c(n1[O-])-c3c(c(c4ccccc4n3)S(=O)(=O)C(C)C)C(=O)CC2)O C39457694
Cc1ccc(cc1)N2[C@H](NC(=O)C(=C2[S-])C#N)c3cccc(c3)[N+](=O)[O-] C39843058
CCn1cc(c2c1ccc(c2)OC)[C@@H]3CCCN3C(=O)c4cc([nH]c(=O)c4)[O-] C40820915
C[C@H](c1[n-]nnn1)NS(=O)(=O)c2c(cc(cc2Cl)Cl)Cl C44930318
c1cc(c(cc1[N+](=O)[O-])C(=O)Nc2ccsc2C(=O)[O-])Br C45622403
c1cc(ccc1/C=C/c2c(c(=O)[nH]c(n2)[O-])[N+](=O)[O-])C(F)(F)F C04501633
c1cc(ccc1n2c(=O)ccc(n2)/C(=C(/C#N)\C(=O)NC3CCCCC3)/[O-])F C50684143
Cc1ccc(s1)/C(=C(\C#N)/C(=O)Nc2c(n(n(c2=O)c3ccccc3)C)C)/[O-] C51062114
c1ccc(cc1)[C@@H]2CC(=Nc3c2c(=O)[nH]c(n3)N4CCCCC4)C(=O)[O-] C19961649
Cc1cc(c(c(c1)C)N2C(=O)/C(=C\c3ccc(c(c3)OC)O)/C(=NC2=O)[O-])C C17086513
C/C=C/c1cc(cc(c1O)OC)/C=C/2\C(=NC(=O)N(C2=O)c3ccc(cc3)C)[O-] C59565410
Cc1c2c(n(n1)c3ccc(nn3)[O-])NC(=O)C[C@H]2c4cc(ccc4F)C(F)(F)F C36353362
c1cc(oc1)c2ccc(c(=O)[nH]2)/C(=N/S(=O)(=O)c3ccc4c(c3)CCC4)/[O-] C62675028
c1cc(ccc1/C=C/c2c(c([nH]c(=O)n2)[O-])[N+](=O)[O-])Br C04257614
COc1ccccc1[C@H]2CC(=O)N[C@@H]3[C@@H]2C(=Nc4n3c5ccccc5n4)[O-] C39955081
Cc1c2c(n(n1)c3ccc(nn3)[O-])N=C(C[C@H]2c4c(cccc4Cl)F)O C31821000
Cc1c2c(n(n1)c3ccc(nn3)[O-])N=C(C[C@@H]2c4ccc(cc4)C(F)(F)F)O C31817499
CC1=C[C@@H](N2C(=N1)NC(=N2)/N=C(/c3ccco3)\[O-])c4ccc(cc4)Cl C06782724
c1cc2c(cc1C(=O)[O-])n3c(nc2=O)[C@@H](SC3=S)C(=O)NC4CCCC4 C63704631
C[C@@H]1C(=CNN1c2ccc(nn2)[O-])C(=O)N3CCC[C@@H]3c4ccsc4 C63921806
COc1cc(ccc1O)/C=C/2\C(=O)N=C(N(C2=O)c3ccc(cc3)F)[O-] C09013349
c1cc(c(cc1[N+](=O)[O-])NC(=O)C[C@]2(CCSC2)C(=O)[O-])F C64610344
CC(C)c1nccc(n1)[C@@H]2CC(=O)Nc3c2ccc(c3)[N-]S(=O)(=O)C C65380972
CC1CCC(CC1)(C(=O)OC)NC(=O)c2ccc3c(c2)nc(=S)n(c3[O-])C C65797633
c1cc2c(cc1c3csc(n3)[N-]S(=O)(=O)c4cc(cnc4)F)CC(=O)N2 C66249555
Cc1ccsc1C(=O)N[N-]S(=O)(=O)c2cccc3c2nsn3 C66588771
Cc1cccc(c1)c2nnc(n2CC(=O)Nc3nnc(s3)C)[S-] C23625866
Cc1ccsc1/C=C\2/C(=O)N=C(S2)Nc3nccs3 C00317422
c1ccc2c(c1)c3c([nH]2)c(=O)n(cn3)CCCBr C02270680
Cc1c(oc(c1C#N)/N=C/c2cc(ccc2O)Br)C C01093486
CNC(=O)c1c(cn(n1)C23CC4CC(C2)CC(C4)C3)Br C05914053
Cc1ccccc1c2n[nH]c(=S)n2/N=C/c3ccc(cc3)F C06056290
c1cc(c(cc1CNc2nnc3n2CCCCC3)Cl)Cl C01468071
Cc1nnc(s1)S[C@@H]\2CC/C=C/CC/C=C/CC/C2=N\O C06223805
Cc1cc(cc2c1N[C@H]([C@@H]3[C@@H]2C=CC3)c4ccccc4)[N+](=O)[O-] C06963562
c1cc(c(c2c1sc(n2)NC(=O)[C@@H]3CCCO3)Cl)Cl C10251131
c1cc(c(c2c1sc(n2)NC(=O)[C@H]3CCCO3)Cl)Cl C10251135
c1cc2c(cc1NC(=O)[C@@H]3CCC=CC3)nc4n2CCCCC4 C12548971
Cc1ccc(cc1)n2c(=O)c3c(ccnc3[nH]2)c4ccc(cc4)F C10157159
Cc1c2c(oc1C(=O)NC3CCCC3)CC[C@H]4[C@@H]2N=C(S4)C C15730057
Cc1cccc(c1)[C@H]2[C@@H]3CC=C[C@H]3c4cc(cc(c4N2)C)[N+](=O)[O-] C20716256
CC[C@H](C)Nc1c2c3c(sc2nc(n1)C)COC(C3)(C)C C34788919
C[C@H](C(=O)Nc1c(cc(c2c1nsn2)Cl)Cl)Cl C37008502
CS(=O)(=O)c1ccc(cn1)N[C@H]2CC[C@@H]3CCCC[C@@H]3C2 C37273091
[H]/N=C/1\C(=C2CCC[C@@H]2S1)c3nc(no3)c4ccc(cc4)Cl C37326525
Cc1cc(nc(n1)c2cc(c(c(c2)Br)O)OC)Cl C37504401
Cc\1ccc[nH]/c1=N\S(=O)(=O)c2ccc(cc2Br)F C37575566
C[C@@]12C[C@@H](c3cc(ccc3O1)Cl)NC(=O)N2Cc4ccccc4 C00427442
CC(C)c1ccc(cc1)[C@@H]2CC(=O)Nc3c2cc4c(c3)OCCO4 C01461066
c1ccc(cc1)[C@@H]2C[C@H](n3c(ncn3)N2)c4ccc(cc4)Cl C13131993
Cc1c(nnc(c1C#N)Nc2c(cc(cc2Br)F)F)C C40290816
Cc1c(c2ccccc2[nH]1)/C=C\3/C(=O)N=C(S3)N4CCC(CC4)C C40570650
C[C@]12C[C@H](c3cc(ccc3O1)OC)NC(=S)N2c4ccccc4F C41107436
Cc1nnc(s1)S[C@@H]\2CC/C=C/CC/C=C\CC/C2=N\O C44593529
c1ccc(c(c1)[C@H]2C[C@@H](n3c(ncn3)N2)c4ccc(cc4)F)Cl C00526260
c1c(c2n(n1)[C@H](C[C@@H](N2)C34CC5CC(C3)CC(C5)C4)C(F)F)C#N C06828426
Cc1ccc(cc1)N2CNC(=NC2=S)c3ccc(cc3)OC C06275972
c1cnc(c(n1)C#N)Nc2c(cc(cc2Br)F)F C54379177
Cc1ccc(o1)c2cc(c(c(=O)[nH]2)C#N)c3ccc(cc3)Cl C55175273
c1ccc2c(c1)[nH]c(n2)/C=N/c3c(c4c(s3)CCCC4)C#N C13774005
Cc1c2c(n(n1)C(C)(C)C)NC3=C([C@@H]2c4cccs4)C(=O)CCC3 C04979913
C1CC[C@@H]2[C@H](C1)CCCN2c3n[nH]c(=S)n3C4CCCC4 C36865628
Cc1cc2c(cc1C)N(C(=O)[C@@H](N2)C)Cc3ccc(cc3)C#N C57931256
c1cc(c(cc1N[C@@H]2CC(=O)N(C2=O)C3CCCC3)F)Cl C49118513
c1cc(ccc1N2CCN(CC2)C(=O)Nc3cc(cc(c3)F)F)F C43881036
COCn1c2ccccc2c\3c1C4(CC/C3=N\O)SCCS4 C17155300
Cc1c2c(n(n1)c3cccc(c3)Cl)NC(=O)C[C@@H]2c4cccs4 C13550851
Cc1ccc(c(c1)S(=O)(=O)N2CC[C@H](c3c2c(ccc3)C)O)C C62553010
c1ccc2c(c1)CC[C@@H](C(=N2)O)Sc3nc4ccccc4o3 C20728479
c1ccc(c(c1)[C@@H]2CC(=O)NC3=NN=C([C@@H]23)c4ccc(cc4)Cl)F C08973057
c1ccc(c(c1)[C@H]2CC(=Nc3c2sc(n3)N4CCCCC4)O)F C36358841
Cc1cc(cc(c1)N[C@@H]2CC(=O)N(C2=O)c3ccccc3F)C C06548950
c1ccc2c(c1)CCCN2C(=O)c3ccc([nH]c3=O)c4cccs4 C63887614
C/C(=C\c1ccccc1)/[C@H]2CC(=O)NC3=NN=C([C@@H]23)C4CCC4 C65384153
Cc1csc(n1)Cc2[nH]c(=O)c3c4c(sc3n2)CCCCC4 C55502386
Cc1ccc(cc1F)/C=C/C(=O)c2ccc3c(c2)NC(=O)CO3 C67427979
c1ccc2cc(ccc2c1)[C@@H]3CCN(C[C@H]3O)c4ncc(cn4)F C67654685
CC(C)c1ccc2c(c1)C(=O)Cc3cc(ccc3S2)N C00347452
c1cc(ccc1[C@@H]2C3=C(CCCC3)NC(=S)N2)Cl C05570060
Cc1cccc2c1[nH]c(c2[C@@H]3Cc4ccccc4N3)C C01618477
Cc1ccc(cc1)[C@H]2[C@@H]3CC=C[C@@H]3c4cccc(c4N2)O C14458375
c1ccc2c(c1)[C@H]3C=CC[C@@H]3[C@@H](N2)c4ccccc4O C14473698
c1ccc(c(c1)[C@@H]2[C@H]3CC=C[C@@H]3c4cc(ccc4N2)F)O C14473769
Cc1ccc(c2c1[C@@H]3C=CC[C@H]3[C@@H](N2)c4cccs4)O C14548540
Cc1cc(ccc1Oc2cc(c(c(c2)C)Cl)C)N C14630549
c1ccc(cc1)/C=C/[C@H]2Nc3ccccc3C(=S)N2 C16979095
Cc1ccc(c(c1)O)[C@H](C)Nc2ccc(c(c2F)F)F C20088195
Cc1ccc(c(c1)O)[C@@H](C)Nc2ccc(cc2F)F C20091346
Cc1cc(ccc1C(C)C)Oc2ccc(cc2F)N C20474906
COc1cc(ccc1c2ccc(c(c2)Cl)Cl)N C32003726
Cc1ccc(cc1C)Sc2ccc3cc(ccc3n2)N C35344038
Cc1ccc2c(c1)CCCN2Cc3cccc(c3C)N C35649061
Cc1ccc(cc1Br)Cc2cnc(s2)N C36219870
Cc1cc(ccc1Oc2cc(cc(c2)Cl)Cl)N C36813969
Cc1ccc(c(c1)F)N[C@@H]2CCc3c2cccc3O C36852596
Cc1ccc(c(c1)F)N[C@H]2CCc3c2cccc3O C36852598
Cc1ccc(c(c1O)C)N[C@H](C)c2cc(sc2C)C C37130237
Cc1ccc(c(c1O)C)N[C@@H](C)c2c(cccc2F)F C37130396
c1ccc2c(c1)CCC[C@@H]2OCc3ccc(c(c3)N)Cl C37402794
c1cc2c(cc1F)nc(s2)c3cc(c(cc3F)F)N C37605009
c1cc(ccc1N[C@@H]2CCCCC[C@H]2O)Br C37879502
C[C@H]1C[C@@](CC(C1)(C)C)(CO)Nc2cccc(c2)F C38119163
C[C@@H]1C[C@H](CC(C1)(C)C)O[C@@H](C)c2ccc(cc2)N C40909158
Cc1cc(cc(c1Cl)C)O[C@@H](C)c2ccc(cc2)N C40909200
c1c(cc(c(c1N)OCC2CCCC2)Br)F C42374944
CCc1c(c(sc1c2cccc(c2C)C)C#N)N C44273726
CCc1c(c(sc1c2ccc(cc2C)C)C#N)N C44273926
c1ccc(c(c1)C(=S)N)N2CCC[C@H]2C3CCCC3 C45089258
c1ccc(c(c1)c2nc3c(s2)cccc3Cl)N C45920756
c1cc(c(cc1N)F)Oc2ccc3c(c2)CCCC3 C48807692
C[C@@H]1C[C@@H](CC(C1)(C)C)Nc2ccccc2[C@@H](C)O C49542506
C[C@H]1C[C@@H](CC(C1)(C)C)Nc2ccccc2[C@@H](C)O C49542507
Cc1c(c(cs1)N)c2ccc(c(c2)C(C)C)OC C49849567
CN(c1ccc(cc1)F)c2ccc(cc2N)Cl C49964904
CCc1c(sc(n1)N)Cc2ccc(cc2F)C C50266551
Cc1cc(ccc1[C@H](c2nc(cs2)C(C)(C)C)N)F C50580372
CC(C)(C)c1c(c(c(s1)C#N)N)c2cccs2 C52902315
CCN(c1ccccc1C)c2c(ccc(c2F)F)N C53163119
Cc1ccc(c(c1)C)Oc2c(ccc(c2F)F)N C53168000
Cc1cc(c(c(c1)C)Cn2ccc3c2ccc(c3)N)C C53300007
c1cc(c(cc1Br)/C=[NH+]/C2CCCC2)O C57411873
Cc1ccc(cc1N)Sc2nc3ccccc3s2 C61702045
C[C@H](c1ccc(cc1O)F)Nc2cccc(c2)F C62744867
C[C@@H](c1ccc(cc1O)F)Nc2cc(c(cc2F)F)F C62748495
C[C@H](c1ccc(cc1O)F)Nc2cc(c(c(c2)F)F)F C62748500
Cc1cc(ccc1F)N[C@H](C)c2ccc(cc2O)F C62748502
c1c(cc(cc1Cl)Cl)/N=C(/C2CCCC2)\N C62988804
CC(C)O[P@](=O)(CCCCCCCCCC[P@](=O)(c1ccccc1)OC(C)C)c2ccccc2 C05064165
CCN(CC)C(=S)SCCN(CCSC(=S)N(CC)CC)c1ccc(cc1)OC C04774302
CC[C@H](C)[C@@H](C(=O)[O-])NC(=O)C1CCC(CC1)CNC(=O)[C@@H](CC(C)C)NC(=O)OC(C)(C)C C12887526
c1ccc2c(c1)c(cn2CCCCCCCCCCCCn3cc(c4c3cccc4)C=O)C=O C05741831
Cc1cc(c(n1[C@@H](C)COC)C)C(=O)CSc2nc3ccccc3c(=O)n2CCCCCC(=O)[O-] C13223679
CCCCCc1ccc(cc1)C(=O)N(CC)CC(=O)N(Cc2cccn2Cc3ccccc3Cl)CC(C)C C16458783
CCCN(CC(=O)N(Cc1ccccc1)Cc2cccn2Cc3ccc(cc3)F)C(=O)COc4ccccc4 C16462208
CCCCN(Cc1cccn1Cc2ccc(cc2)Br)C(=O)CN([C@@H](C)CC)C(=O)CC(C)(C)C C16462733
Cc1cc(cc(c1)COc2coc(cc2=O)CN3CCN(CC3)C(=O)CCCCCCCCC=C)C C22326513
CCCC[C@@H](C)COCCCN(Cn1c2ccccc2sc1=O)Cn3c4ccccc4sc3=O C25559442
CCc1ccc(cc1)C(=O)N(CC(=O)N(CCc2ccc(c(c2)OC)OC)Cc3cccs3)[C@H](C)CC C33510664
CC[C@H](C)N(CC(=O)N(CCc1ccc(c(c1)OC)OC)Cc2cccs2)C(=O)CC(C)(C)C C33659294
CCCC(=NOC(=O)O[C@H]1CC[C@]2([C@@H](C1)CC[C@@H]3[C@@H]2CC[C@@]4([C@@H]3CC[C@@H]4[C@@H](C)CCCC(C)C)C)C)CCC C33661880
CCCCN(CC(=O)N(CCc1ccc(c(c1)OC)OC)Cc2cccs2)C(=O)CCC3CCCC3 C33728249
C[C@@H]([C@H]1[C@@H](O1)C[C@@H]2CO[C@@H]([C@@H]([C@@H]2O)O)C/C(=C/C(=O)OCCCCCCCCC(=O)[O-])/C)[C@@H](C)O C33838879
CCCC[C@H](CC)C(=O)N1CCN(CC1)CCN(C/C=C/c2ccccc2OC)C(=O)C(C)C C34851663
CC[C@@H](C)N(CCC(=O)N(CCc1ccccc1)Cc2ccccc2)C(=O)C(c3ccccc3)c4ccccc4 C34943855
CCCC[C@H](CC)C(=O)N(CCc1ccc(c(c1)OC)OC)Cc2ccc3c(c2)c4ccccc4n3CC C34970229
CCCC[C@H](CC)C(=O)N(CC(C)C)[C@@H](CC)c1nc2ccccc2c(=O)n1c3ccc(cc3)OCC C35041740
C1CC[C@@H]([C@H](C1)C(=O)NCCCCCCCCCCCC[NH2+][C@@H]2CCCC[C@@H]2C(=O)[O-])C(=O)[O-] C08660395
CCCCCC(=O)N(CCN1CCN(CC1)C(=O)CC(C)C)C/C=C/c2ccccc2OC C35097565
CCCCCCC(=O)N(C[C@H]1CCCO1)CC(=O)N(Cc2ccc(cc2)F)Cc3ccco3 C35357088
CCCCC(=O)N(CC(=O)N(CCc1ccc(c(c1)OC)OC)Cc2cccs2)[C@@H](C)CC C35394161
CCCCN(CC(=O)N(CCc1ccc(c(c1)OC)OC)Cc2ccc(s2)C)C(=O)C(C)(C)C C35394565
CCOc1cc(ccc1OCCC(C)C)[C@@H]2C(=C(C(=O)N2CCOC)[O-])C(=O)/C=C/c3ccccc3 C35443247
CCCCCOc1ccc(cc1OCC)[C@H]2C(=C(C(=O)N2CCCOC)[O-])C(=O)c3c(nc(s3)C)C C35566923
CCCCCN(Cc1cccn1Cc2cccc(c2)C(F)(F)F)C(=O)CN(CC)C(=O)CC(C)(C)C C35745310
CCOCCCN(CC(=O)N(Cc1cccn1Cc2ccccc2)C3CCCCC3)C(=O)C4CCCCC4 C35759613
CCCC[C@H](CC)C(=O)N(Cc1ccc(c(c1)OS(=O)(=O)c2ccc(cc2)F)OC)[C@@H](C)CC C35770277
CCc1ccc(cc1)C(=O)N(CC(C)C)CC(=O)N(CCc2ccc(c(c2)OC)OC)Cc3cccs3 C35795627
CCCCCCC(=O)N(CC(=O)N(CCc1ccc(c(c1)OC)OC)Cc2cccs2)C(C)C C35795727
CCCCCCN([C@@H](c1ccc(cc1C)C)C(=O)NCCCC)C(=O)c2cc(ccc2[O-])[N+](=O)[O-] C36513790
CCCCC[C@@H](C(=O)NC(C)(C)CC(C)(C)C)N(CCC)C(=O)c1cc(ccc1[O-])[N+](=O)[O-] C36570276
CCOc1cc(ccc1OCC=C)[C@@H]2C(=C(C(=O)N2CC=C)[O-])C(=O)c3ccc(cc3)OCC(C)C C40026848
CCCCOc1ccc(cc1C)C(=O)C2=C(C(=O)N([C@H]2c3ccc(c(c3)OCC)OCC)CC=C)[O-] C40027647
CCCOc1ccc(cc1OCC)[C@@H]2C(=C(C(=O)N2CC=C)[O-])C(=O)c3cccc(c3)OCC=C C40029876
CCCCCCOc1ccc(cc1OC)[C@@H]2C(=C(C(=O)N2CCCO)[O-])C(=O)c3ccc(c(c3)C)OCCC C40051935
CC(C)CCOc1ccc(cc1OC)[C@H]2C(=C(C(=O)N2CCCO)[O-])C(=O)c3cccc(c3)OCC=C C40054539
CCOc1cc(ccc1OCCC(C)C)[C@H]2C(=C(C(=O)N2CCOCCO)[O-])C(=O)c3cccs3 C40067170
CCCCCOc1ccc(cc1OC)[C@@H]2C(=C(C(=O)N2CCOCCO)[O-])C(=O)c3ccc(o3)C C40075443
CCOc1ccc(cc1)[C@@H]2C(=C(C(=O)N2CCOCCO)[O-])C(=O)c3ccc(cc3C)OCC=C C40082903
CCCCOc1ccc(cc1OC)[C@@H]2C(=C(C(=O)N2CCOCCO)[O-])C(=O)c3ccc(c(c3)C)OCC C40085583
CCCOc1ccccc1[C@@H]2C(=C(C(=O)N2CCOCCO)[O-])C(=O)c3ccc(c(c3)C)OCC=C C40092071
CCCCCOc1ccc(cc1OCC)[C@H]2C(=C(C(=O)N2CCCC)[O-])C(=O)c3ccc(c(c3)C)OC(C)C C40093651
CCCOc1cccc(c1)C(=O)C2=C(C(=O)N([C@H]2c3ccc(c(c3)OCC)OCC=C)CCOCCO)[O-] C40101231
CC(C)CCOc1cccc(c1)[C@@H]2C(=C(C(=O)N2CCOCCO)[O-])C(=O)c3cccc(c3)OCC=C C40102118
C=CCOc1cccc(c1)C(=O)C2=C(C(=O)N([C@H]2c3ccccc3OCC=C)CCOCCO)[O-] C40102167
CCCCN1[C@H](C(=C(C1=O)[O-])C(=O)c2cccc(c2)OCC=C)c3ccc(c(c3)OCC)OCC=C C40102431
Cc1ccc(c(c1)OCc2nc3ccccc3n2CCCCOc4ccc(cc4OC)CC=C)C(C)C C40233591
C[C@@H](CC(=O)N(CCN1CCN(CC1)C(=O)CC(C)C)C/C=C/c2ccccc2OC)CC(C)(C)C C35099585
Cc1cc(nc(n1)SC)SC C01674952
CO[C@H]1CCC[C@@H]2[C@@H]1C(=O)CCCC2 C05248489
c1ccn(c1)C2=N[C@H]3CCCC[C@@H]3S2 C05778529
CC[C@@]12CC=C([C@]1(CC=C2C#N)C)C#N C06119735
CCC/C=C\1/CCC[C@@](C1=O)(C)C(=O)C C01615575
CSCc1ccc2c(c1)OCO2 C01681877
CC(=O)/C=C/c1ccc(cc1)N(C)C C00159652
C1C(=O)OC1(C(F)(F)F)C(F)(F)F C01736524
CC1(Cc2cccc(c2O1)C=O)C C04277310
C[C@@H]1CC=CC[C@H]1C2OCCCO2 C04536127
CN(C=O)C12CC3CC(C1)CC(C3)C2 C05009718
CC(=O)/C=C\c1ccc(cc1)N(C)C C05807892
CC(=C[C@@H]1[C@@H](C1(C)C)C(=O)N(C)C)C C00478229
Cc1cc(nn1CCl)C(F)(F)F C02536483
CC(=O)c1c(cc(cc1F)OC)F C02527844
c1cc(sc1C=C(C#N)C#N)Cl C00109566
Cc1c(ccc(n1)OC)Br C12496071
Cc1ccc2c(c1)c(ccn2)OC C06420866
CSc1ccc(cc1)c2ccon2 C15442917
C1C=CC[C@@H]2[C@@H]1[C@H]3CC=CC[C@@]3(O2)C=O C16991287
Cc1ccc2c(c1)C=C(CO2)C=O C20390058
Cc1cccc(c1C)OC[C@H]2CO2 C22178111
CCn1ccc2c1ccc(c2)C=O C15424294
CC1CCN(CC1)C(=O)[C@@H]2CCC=CC2 C32819397
C[C@H]1C[C@@H]1C(=O)N(C)C2CCCC2 C32901609
C[C@H]1CCCN(C1)C(=O)[C@H]2C[C@@H]2C C33023572
c1cc2c(cc1F)CC[C@H](O2)[C@@H]3CO3 C35635769
c1cscc1CC(=O)N=C=S C35660210
CN(C1CCCC1)C(=O)CCCl C37084279
CC1CCC(CC1)OC[C@H](C)C#N C36677191
CN1CCCc2c1ccc(c2)C=O C03882898
Cc1ccc(cc1)[C@H](/C=C/C#N)OC C38632767
C[C@@]12CCC[C@@]1([C@@H](CC2)OC=O)C C38637461
CC[C@@]12CCCn3c1c(cc3)C(=O)CC2 C39100881
C=COC(=O)C(Cl)(Cl)Cl C02572056
c1c(cn(n1)C2CCCC2)CCl C40538513
CC(C)(C)[C@@H](CN1CCOCC1)Cl C40538789
Cc1ccc(c2c1C(=O)C[C@H]2C)OC C41205013
CN(C)c1nc(cs1)Br C44117715
CN(C)c1ncc(s1)Br C44117887
Cc1cc(c(o1)C)[C@@H](C)n2cccc2 C44731174
Cc1cc(nc(c1)OC(F)F)C C47203319
CC1CCC(CC1)N(C)[C@@H](C)C#N C48583436
COC(=O)[C@H](c1ccsc1)Cl C50977719
CC(C)(C)C(=O)CC1CCOCC1 C53766243
c1cc(nnc1C2CCCC2)Cl C54078771
C=C(CN1CCCC[C@H]1C=O)Cl C54238009
C[C@H]1CN([C@@H](CO1)C)CC=C(C)C C58245042
Cn1cc(cn1)[C@@H]2CCCC[C@@H]2Cl C60711681
C[C@H]([C@H](c1ncccn1)C(C)C)Cl C63040902
c1ccc(c(c1)SC[C@@H](C[NH+]2CCN(CC2)c3ccc(cc3)F)O)Cl C01388344
C[NH+](Cc1ccc(s1)Br)CC(=O)Nc2ccc(cc2F)F C08165008
CC1(C[C@H]2C[C@@](C1)(C[NH+]2C[C@@H](CO[C@@H]3CCCc4c3cccc4)O)C)C C08236435
c1ccc(cc1)/C=C/C(=O)N[C@H](C(Cl)(Cl)Cl)[NH+]2CCCC2 C00338867
c1ccc(cc1)[C@@H](c2cccs2)NC(=O)C[NH+]3CCc4c(ccs4)C3 C08763062
c1ccc2c(c1)ccc(c2C[NH2+]C[C@H]3CCCO3)OCc4ccccc4F C16525890
CC(C)(C#Cc1ccc(s1)CN2CCC[C@H](C2)[NH+](C)Cc3ccccc3)O C19839355
c1cc(c(cc1[C@@]2(CCC[NH2+]C2)CCO[C@H]3CCCCO3)Cl)Cl C22006438
C[NH+](C)C[C@@H](c1ccccc1)NC(=O)/C=C/c2ccc(s2)Br C24276712
COc1cc2c(cc1OC)C3(CCCCC3)C[NH2+][C@@H]2CCCc4ccccc4 C26580446
CCOc1cccc(c1O)C[NH+]2CCCCC[C@H]2c3ccc(s3)C C33087247
CC(C)CN(C[C@H]1C[NH2+]C[C@H]1c2ccccc2)C(=O)c3ccccc3F C34697150
CC(C)[NH2+]Cc1ccc(cc1Oc2ccccc2OC)Br C34664711
C[C@H](c1ccc(cc1OC)OC)[NH2+]Cc2ccc(s2)Br C35275706
CCC[NH2+][C@H](c1cccs1)c2cc(c(cc2Br)OC)OC C35582951
CCC[NH2+][C@@H](c1ccc2c(c1)C[C@@H](O2)C)c3ccc(o3)Br C35586699
Cc1cc(c(cc1[C@@H](c2ccc(cc2)Br)[NH2+]C)OC)OC C36824450
Cc1cc(ccc1[C@H](c2ccc(cc2OC)OC)[NH2+]C)Br C36829907
CC[C@H](C)[C@H](C(=O)OC)[NH2+][C@@H](C)c1ccc(cc1)I C37313089
C[C@@H](c1ccc(c(c1)OC)OCc2ccc(s2)Br)[NH2+]C C37706067
c1ccc(cc1)CC2(CC[NH+](CC2)Cc3ccc(cc3)c4ccco4)CO C13593830
C[C@@H](CCCC(C)C)[NH2+]C[C@H]1[C@H]2C[C@@H]3C(=C)CCC[C@@]3(C[C@H]2OC1=O)C C38141315
C[C@@]12CCCC(=C)[C@@H]1C[C@H]3[C@@H](C2)OC(=O)[C@@H]3C[NH2+]CCC4=CCCCC4 C43737112
CC1CC[NH+](CC1)CCCNC(=O)C23C[C@H]4C[C@@H](C2)CC(C4)(C3)Cl C45824409
CC[NH2+][C@H](c1ccc(c(c1)OC)OC)c2ccc(s2)Br C35539444
CC[NH2+]Cc1ccc(cc1N(C)c2ccc(cc2)OC)Br C49970928
C[NH2+][C@@H](Cc1cccc(c1)Br)c2cccc(c2OC)OC C50041518
CCC[NH2+][C@H](c1cc(ccc1OCC)Br)[C@H]2CCCCO2 C50962691
CC(C)C[NH2+]Cc1cc(cnc1N2CCCCCCC2)Br C51437739
CC(C)C[NH2+]Cc1cc(cnc1N(C)Cc2cccs2)Br C51443483
CCN(CC(F)(F)F)c1c(cc(cn1)Br)C[NH2+]C(C)(C)C C51479577
CC[NH2+]Cc1c(cc(nc1Oc2ccc(cc2Br)F)C)C C51545795
C[C@H]1CCN([C@@H](C1)C)c2c(cc(cn2)Br)C[NH2+]CC(C)C C51749130
C[C@H](c1cc(ccc1OCc2ccc(cc2)C#N)Br)[NH2+]C C52067071
CCC[NH2+][C@H](C)c1cc(ccc1OCc2cscn2)Br C52067763
CCC[NH2+][C@@H](C)c1cc(ccc1OCC2CCOCC2)Br C52171434
Cc1ccc(c(c1)Br)OCc2csc(n2)C[NH2+]CC(C)C C52692589
Cc1ccc(c(c1)Br)OC[C@H]2CC[C@@H](O2)C[NH2+]C(C)(C)C C52693025
CC(C)[NH2+]Cc1c(cco1)COc2ccc(cc2Cl)Br C52694291
Cc1ccc(cc1)OC[C@H]2CCC[NH+](C2)Cc3cc(cs3)C#CCO C55371106
C[NH+](C)C1(CCCC1)CNCc2cc(ccc2OC(F)F)Br C58006673
C[C@H]1C[C@@H](C[NH+](C1)Cc2ccc(cc2)CNC(=O)CCc3ccsc3)C C59057291
CC(C)[NH2+]Cc1ccoc1COc2cccc(c2)I C52696309
CC[NH2+][C@H](c1cc(cc(c1OC)Br)Cl)C2CCOCC2 C61671784
CCc1c(nn(c1C)c2ccc(cc2Br)[C@@H](C)[NH2+]CC)C C61698447
CC[NH2+][C@@H](c1cc(cc(c1OC)Br)Cl)c2cscn2 C62355725
CCC[NH2+][C@@H](c1cc(ccc1OCC)Br)c2cscn2 C62356498
CC(C)(C)[NH2+]Cc1cc(c(c(c1)Br)OCC(=C)Cl)OC C62729734
CC(C)(C)c1nc(cs1)CNC[C@@H](c2cccs2)[NH+]3CCCC3 C67182788
c1cc(cc(c1)Br)[C@@H](CN2CC[NH+](CC2)CC3CCCCC3)O C67649151
CC(=O)OC(C)(C)C(=O)/C=C/c1ccc(cc1)OC C00370214
CCS(=O)(=O)C(C1CCCCC1)S(=O)(=O)CC C01679072
CCC(=O)N(Cc1ccco1)C[C@H]2CCOC(C2)(C)C C00466460
CC(C)OCCCN1[C@@H](C2=C(C1=O)CCCC2)OC C20169371
CCN(CC)C(=O)CSc1nnc(s1)SC C27532480
Cc1nnc(n1CC=C)SCc2cc(ccc2F)C#N C29872204
c1ccc(cc1)OC(=O)/C=C/C(=O)Oc2ccccc2 C17301210
CCN(CCC#N)S(=O)(=O)c1c(cc(cc1C)C)C C32126947
C[C@H]1CC[C@H]([C@@H](C1)C)COC(=O)CN2CCOCC2 C36001059
COc1cc(cc(c1OCc2ccsc2)OC)C=O C36866890
CCOC(=O)c1ccc2c(c1)N(C(=O)CS2)CC=C C00216464
CC(=O)c1ccc2c(c1)C[C@H](O2)C(=C)COC(=O)C C13378423
CC[C@H](C)N([C@H]1CCS(=O)(=O)C1)C(=O)CC(C)C C33919761
CCOC(=O)[C@@H]1C(=C(C(=N1)C=O)/C=C/Br)C C39567775
Cc1cc(c(c(c1)OCCN2CCOCC2)C=O)C C40541791
Cc1c(scn1)CCOc2ccc(nn2)CCl C40886276
CCn1c(nnc1SCC(=O)C(C)(C)C)C2CC2 C41360424
CCc1nc(cs1)COc2ccc(cc2OC)C#N C42336497
CCOC(=O)CN(C)C(=O)/C=C/c1ccc(cc1)C C42694191
C[C@H](CN(C)C(=O)Cc1ccc(cc1)F)C(=O)OC C42696684
CCCC(CCC)(C#N)C(=O)N1CCN(CC1)CC C44812010
c1cc(sc1)S(=O)(=O)N(C[C@@H]2CCOC2)C3CC3 C44935189
C[C@@H](C(=O)N(C(C)C)C(C)C)Sc1ncccn1 C48397428
CCN(C[C@H](C)C#N)C(=O)/C=C/c1ccc(cc1)C#N C48791992
Cc1ccc(s1)S(=O)(=O)N(CC#C)Cc2ccco2 C49470490
CC(C)c1nc(cs1)Cn2cc(nn2)CCCl C52226555
C[C@@H]1CCC[C@H](C1)S(=O)(=O)C[C@@H](C)C(=O)OC C54688319
CCCO[C@H]1CCCN(C1)c2nc(c(s2)C=O)C C54966966
COC(=O)[C@@H]1C[C@@H](C(=O)C1)c2ccccc2OC(F)F C57328283
CCn1c(nnc1SCCC#N)c2cccs2 C57500640
COC(=O)/C(=C\c1ccc(o1)CSC(F)F)/C#N C57536656
Cc1cccc(c1C)OC[C@@H](CC#N)N2CCOCC2 C57570823
Cc1cc(c(c(c1)C)OCCCN2C(=O)CCC2=O)C C57571789
CC(C)COc1cccn(c1=O)Cc2ccc(cc2)C#N C57869983
CCN(C[C@H]1CCOC1)C(=O)/C=C/c2ccc(cc2)C#N C58171545
CCS(=O)(=O)CC(=O)N(C1CCCCC1)C(C)C C58611036
CCCCN(C)S(=O)(=O)N1C[C@@H](C[C@@H](C1)C)C C58645914
c1ccc2c(c1)nc(s2)SCC(=O)OCC#N C06150967
Cc1ccc(cc1)OCC(=O)N2CCN(CC2)CC(F)F C61601735
CCN(C[C@H]1CCOC1)S(=O)(=O)c2ccc(cc2)C C63309452
CC1=Nc2ccccc2[C@H]1Cc3nnc(o3)SCC=C C03646718
Cc1ccc(o1)CN(C)C(=O)c2csc(n2)CC(C)C C63636343
C[C@@H](CN(C)C(=O)Cc1ccc(cc1)n2cccc2)C#N C63747148
CCN(c1ccc(cc1C)C)C(=O)CS(=O)(=O)CC C65810066
Cc1c(c(on1)Cl)CCC(=O)N(C)CC(F)(F)F C66045841
C[C@@H](CC(C)C)N(C)C(=O)c1cnn(c1C(F)F)C C66287639
Cc1ccc(cc1)N(CCC#N)C(=O)c2ccc(cc2)C=O C66641248
Cc1cc(ccc1S(=O)(=O)N(C)CCCOC)F C66871281
CCN([C@@H](C)C(C)C)C(=O)c1csc(n1)COC C67114362
CCC(=O)N1CCC[C@@H](C1)C(=O)N(CC)[C@H](C)C(C)C C67114562
c1ccc(cc1)S(=O)(=O)n2ccc(c2)C(=O)CCCl C12336852
CCCCSc1ccc(cn1)S(=O)(=O)N(C)C C12545807
CC(C)c1c2c(c(c(n1)OCCOC)C#N)CCC2 C13691041
C1CCCN(CC1)S(=O)(=O)CCCC(=O)Cl C20180290
Cc1c(cnn1C)CN2CCO[C@H](C2)CCCC(C)C C20351880
Cc1ccc(o1)C(=O)OCC(=O)c2ccc(cc2)F C27529693
Cc1cccc(c1)N2CCN(CC2)C[C@H](CCC#N)C#N C28689937
CCN(CCC#N)S(=O)(=O)c1ccc(c(c1)C)C C32114628
c1ccnc(c1)C(=O)N(Cc2ccco2)Cc3cccs3 C32667744
C[C@@H](C(=O)N(Cc1cccn1C)Cc2ccco2)Cl C35278894
Cc1c(c(ccc1C(=O)CCN2CCOCC2)OC)C C36200541
c1cc(oc1)CN(Cc2ccco2)C(=O)CCCl C37828556
CCN(CC)c1ccc(cc1)/C=N/N2CCOCC2 C00282514
CC(C)(C)SCC(=O)N1CCCC[C@@H]1CC(=O)OC C38026415
COCCCN1c2cc(ccc2OCC1=O)CCl C40435189
CCOC(=O)CCC(=O)N1CCC[C@@H]2[C@@H]1CCCC2 C40463297
CCN(CCC#N)c1c(n2ccsc2n1)CCl C42451004
CCOC(=O)CN(C)C(=O)c1ccc2c(c1)CCCC2 C42694019
C[C@H](CN(C)C(=O)c1ccc2c(c1)CCC2)C(=O)OC C42696305
Cc1c(n(c(n1)SC[C@@H]2CCCO2)C[C@@H]3CCCO3)C C48410985
CCn1ccnc1SCC(=O)N(C)C2CCC(CC2)C C48411232
C#CCN(Cc1ccco1)S(=O)(=O)Cc2ccccc2 C49470493
CN(CCCC(=O)OC)c1ccc(cn1)Br C50086341
C[C@H](CN(C)c1c(cccn1)Br)C(=O)OC C50087748
CCc1c(sc(n1)N(C)Cc2cscn2)C=O C54967493
COc1ccc(cc1)OC[C@H](CC#N)N2CCCC2 C57547256
Cc1cc(c(c(c1)C)OC[C@@H](CC#N)N2CCOCC2)C C57600359
C=CCOc1cccn(c1=O)Cc2cccc(c2)C#N C57869726
CCOc1ccc(cc1)SCC(=O)N2CCCC2=O C57899515
CCN(CC(=C)C)C(=O)[C@H]1CCCN(C1)C(=O)C2CC2 C42399188
CCN(CC)C(=O)[C@@H]1CC(=O)N(C1)Cc2ccc(cc2)C C60390439
CN1CCCc2c1ccc(c2)/C=C/C(=O)N(C)CCOC C61187895
Cn1c2ccccc2nc1SCCCN3CCCC3=O C63413931
CCCN(C)Cn1c(=S)sc(n1)N2CCCC2 C63730504
C[C@H]1c2cccn2CCN1CC(=O)N(CC=C)CC=C C48345337
CN(CC1CCCC1)C(=O)CSc2nncs2 C64089572
CCN(C[C@H](C)C#N)CC(=O)N(C)C1CCC(CC1)C C64248804
CCN(Cc1nc(on1)C2CC2)c3ccc(cc3)F C64932208
CN(CCCN1Cc2c(cccn2)C1=O)c3ccccc3 C65435528
CC(C)(C)OC(=O)CCN1CCO[C@H]2[C@H]1CCCC2 C65611558
CCCCc1nc(c(s1)C(=O)N(CC#N)C2CC2)C C65894817
CCCN(CC#N)Cn1c2c(sc1=O)CCCC2 C66077323
C[C@@H](C(C)C)N(C1CC1)C(=O)c2cnn(c2C(F)F)C C66304123
CN(Cc1ccco1)C(=O)c2cn(c3c2cccc3)CC=C C57427471
CO[C@H]1CCCC[C@H]1OC(=O)c2ccc(cc2)[S@@](=O)C C66533608
CCc1nc(cs1)CN2CCC[C@H](C2)C(=O)OC C66833182
CCN(CC)C(=O)[C@H](C(C)C)N1C[C@H](O[C@@H](C1)C)C C66894672
CCN([C@@H](C)C(C)C)C(=O)Cn1c(c(c(n1)C)Cl)C C67114580
CCN(CC(=O)N(C)C)C(=O)C[C@@H]1C[C@H](CC(C1)(C)C)C C67152442
CCn1ccnc1SCc2nnc(s2)SC C67653669
Cn1nc(nn1)[C@@H](CC(Cl)(Cl)Cl)Cl C02323026
C=CCn1ccn(c(=O)c1=O)c2ccc(cc2)Cl C04570050
CCN(CC)C(=O)Cn1ccc2c1cc(cc2)C#N C00382793
COc1ccc(cc1OC)[C@@H]2OC[C@H](O2)CCl C01677016
Cn1c(nnn1)SC[C@@H]2CC2(Cl)Cl C02230810
CC(C)n1cc(c(n1)c2cccs2)C(=O)N(C)C C11922649
CCOC(=C)c1c(c(=O)c1=O)N2CCCCC2 C02154136
c1ccc(c(c1)n2cnnc2SCC#N)F C06129358
COc1c(cc(cn1)Br)C(=O)OC C12336792
C[C@H](c1nc(no1)C2CC2)Sc3ccccn3 C20668130
C[C@@H]1C[C@H](CN(C1)C(=O)CSc2nccn2C)C C31851166
CC[C@@H]1CN(CCO1)c2c(c(nn2C)C)CCl C36770361
CC[C@@H]1COCCN1CC(=O)c2ccc(cc2)C#N C37340123
CCC[C@H](C#N)N1C(=O)C[C@](C1=O)(C)C(C)C C40222372
c1nnc(n1C2CC2)SC[C@H]3CCCCO3 C40485834
CN(C=O)c1ccc(cc1)C(=O)[C@@H]2CCOC2 C40941825
COc1cc(cc(c1OC)OC)[C@@H]2C[C@@H]2C#N C41260404
CCOCCN1c2c(cc(cc2C(=O)C1=O)C)C C42074596
CCN1CCc2c(sc(n2)C(=O)OCC)C1 C42407113
Cn1cc(cn1)CN(C)c2ccc(cn2)CCl C42489229
CN(CC1CCOCC1)c2cc(ncn2)Cl C42783522
Cn1ccc(cc1=O)C(=O)N(C)CC2CCCCC2 C44710857
CCC(CC)(C#N)C(=O)N1CCO[C@H]2[C@@H]1CCC2 C44767323
Cc1csc(=O)n1CCC(=O)N2CCCCCC2 C44870514
CC[C@H](C)n1c(cnc1S(=O)(=O)C)CCl C47219300
Cc1csc(=O)n1CCSc2nncs2 C47834696
c1cc2c(cc1[C@H](C#N)C(=O)CC3CC3)OCCO2 C49730737
CN([C@@H](C#N)c1cccs1)C(=O)c2ccco2 C49834282
C[C@@H](C(=O)OC)S(=O)(=O)c1cccs1 C49851593
c1ccc(cc1)C(=O)Cn2cnc3ccsc3c2=O C49933591
CCOC(=O)[C@H]1CCCN1c2nc(cs2)C C50086135
COCc1cc(nc(n1)C[C@H]2CCCO2)Cl C51700235
COCc1cc(nc(n1)C2CCOCC2)Cl C52175989
CCN(C[C@H]1CCCO1)c2cc(nc(n2)C)Cl C52836559
c1c(nnn1CC(F)(F)F)C(=O)C(F)(F)F C53648264
c1cc(cc(c1)F)CCn2c(nnn2)CCl C54744016
CN(C[C@@H]1CCCCO1)c2ncc(s2)C=O C54862769
Cc1ccc(c(c1)CN2C(=O)CCCC2=O)OC C57536231
CCc1ccc2c(c1)N(C(=O)[C@H](O2)C)CCC#N C57788010
CC(C)c1nc2cc3c(cc2n1C)CN(C3)CCC#N C58012400
CC(C)OCCn1c(=O)c(c(cn1)Cl)Cl C58826104
CCN(CC)c1ccc(cc1)N2CCC(=O)C2=O C62996446
CC(C)CC1=C2C(=NC(=NC2=O)CC#N)SC1 C40017534
CC[C@H](C)C(=O)N1CCN(CC1)C[C@@H]2CCCO2 C58280859
CC(=O)CSc1nnc(s1)N2CCCC2 C64656468
Cc1c(c(on1)C)C(=O)N(C)C(C2CC2)C3CC3 C64974888
C[C@@H]1CN(CC(O1)(C)C)C(=O)CCOC(C)C C65611294
c1cnn(c1)[C@H]2CCCN(C2)C(=O)C[C@@H]3CCC=C3 C65615033
CCN(C)C(=O)[C@@H]1CCC[C@H](C1)C(=O)N(C)CC C67037988
Cc1cc(nc(n1)C)N2CCN(CC2)C/C=C/Cl C67486390
Cc1ccc(c(c1)Nc2nc(nc(n2)N)C[NH+]3CCN(CC3)c4ccc(cc4)F)OC C03765394
COc1ccc(cc1)CS[C@H]2[C@H](C3CC[NH+]2CC3)C(=O)NNC(=S)Nc4ccccc4 C01039158
Cc1ccc2c(c1)[C@]3([C@H](C[C@@H]([NH2+]3)CCSC)C(=O)Nc4cc(ccc4OC)OC)C(=O)N2 C08876820
Cc1c(c([nH]c1C(=O)[C@H](C)[NH2+]C[C@@H](c2cccs2)c3c[nH]c4c3cccc4)C)C(=O)C C09256528
Cc1ccc(cc1)Nc2nc(nc(n2)N)C[NH+]3CCC[C@H]3c4ccc5c(c4)OCCCO5 C09716690
CC(C)NS(=O)(=O)c1ccc(cc1)NC(=O)[C@@H](C)[NH+]2CCC(CC2)c3c[nH]c4c3cccc4 C10140894
Cc1ccccc1Nc2nc(nc(n2)N)C[NH+]3CCC[C@@H]3c4ccc5c(c4)OCCCO5 C09127260
CC[NH+](CC)CCNC(=O)c1ccc2c(c1)[C@H]3C=CC[C@H]3[C@@H](N2)c4ccc(c(c4)OC)O C14459463
CC(C)CNc1cc(cc(c1)S(=O)(=O)NC(C)(C)C)C(=O)NC[C@H]2CCC[NH+](C2)C C14732274
COc1ccccc1/C=C/C[NH+]2CCNC(=O)[C@@H]2CC(=O)NCc3cc4cc(ccc4[nH]3)F C11661699
C[NH+](Cc1ccccc1N2CCCCC2)Cc3nc(nc(n3)Nc4ccccc4OC)N C15103877
CCCCn1c(c(c(=O)[nH]c1=O)N(C2CCCC2)C(=O)C[NH+](C)Cc3ccc(s3)Cl)N C15414662
CCOc1ccccc1NC(=O)c2c3c(sc2NC(=O)C[NH2+]Cc4ccccc4)CCC3 C16192984
Cc1c(sc(n1)c2c(cnc(n2)N[C@@H](C)c3ccccc3)c4ccccc4F)CC[NH3+] C19560949
c1ccc2c(c1)-c3ccccc3C2N4CC[NH+](CC4)CC(=O)Nc5ccc(cc5)C(=O)N C20766674
CCc1ccc(cc1)[C@@H](C)[NH2+][C@H](C)C(=O)Nc2ccc(cc2)C(=O)Nc3ccccc3OC C32664944
CC[NH+](CC)CCCNS(=O)(=O)c1c(cc(cc1Br)Br)N C37062933
c1cc(cc(c1)F)c2c3c(n(nc3nc(n2)NCC[NH+]4CCCCC4)c5cccc(c5)F)N C37361160
c1cc(ccc1/C=N/NC(=[NH2+])N/N=C/c2ccc(cc2)Br)Br C02870027
CCOC(=O)C1=C(NC(=O)N[C@@H]1c2ccc3c(c2)OCO3)C[NH2+]CCc4ccc(cc4)Cl C04195616
CCc1ccc(c(c1)N2CC[NH2+][C@H](C2)Cc3ccccc3)NS(=O)(=O)c4ccccc4O C39481055
Cc1ccc(cc1)CC(=O)N2C[C@H](C3(C2)CC[NH2+]CC3)C(=O)NCCc4c[nH]c5c4cccc5 C39597953
Cc1ccc2c(c1)c(c[nH]2)CCNC(=O)[C@H]3CN(CC34CC[NH2+]CC4)C(=O)c5ccc(c(c5F)F)C C39656004
Cc1ccc2c(c1)c(c[nH]2)CCNC(=O)[C@H]3CN(CC34CC[NH2+]CC4)C(=O)[C@@H]5CSc6c5cccc6 C39656133
CCCCCCC(=O)N1C[C@@H](C2(C1)CC[NH2+]CC2)C(=O)NCCc3c[nH]c4c3cccc4C C39684171
CCC[C@@H](C)C(=O)N1C[C@@H](C2(C1)CC[NH2+]CC2)C(=O)N[C@@H](C)c3[nH]c4cc(ccc4n3)C C39695698
c1ccc(cc1)[C@@H]2NN[C@@H](N2c3ccccc3)SCC(=O)N/N=C/C4=c5ccccc5=[NH+]C4 C39769742
Cc1ccc(cc1)CS[C@@H]2NN[C@@H](S2)SCC(=O)N/N=C/C3=c4ccccc4=[NH+]C3 C39923303
c1cc(sc1)[C@H]2c3ccsc3CC[NH+]2CCC(=O)Nc4ccc(cc4)S(=O)(=O)N C39992535
Cc1ccc2cccc(c2n1)Nc3c(c(ncn3)NC4CC([NH2+]C(C4)(C)C)(C)C)[N+](=O)[O-] C40626605
Cc1c(cccc1Cl)Nc2c(c(ncn2)N3CC[NH+](CC3)Cc4ccc5c(c4)OCO5)N C40701646
Cc1cc(ccc1Nc2c(c(ncn2)N3CC[NH+](CC3)Cc4ccc5c(c4)OCO5)N)Cl C40703435
Cc1ccc(cc1Nc2c(c(ncn2)N3CC[NH+](CC3)Cc4ccc5c(c4)OCO5)N)Cl C40705061
Cc1ccccc1Nc2c(c(ncn2)N3CC[NH+](CC3)Cc4ccc5c(c4)OCO5)N C40781230
c1cc2c(cc1C[NH+]3CCN(CC3)c4c(c(ncn4)Nc5cc(ccc5F)F)N)OCO2 C40799388
c1cc2c(cc1C[NH+]3CCN(CC3)c4c(c(ncn4)Nc5ccc(cc5F)F)N)OCO2 C40799391
C[C@@H]1c2c(sc([nH+]2)NCC=C)C[C@@]3([C@H]1[C@H]([C@@H](CC3)[C@H](C)C(=O)NCCOC)O)C C43548236
CC(C)(C[NH2+]Cc1ccccc1)c2[nH]c(c(n2)c3ccc(c(c3)O)Cl)c4ccncc4 C45337309
CCCCn1c(c([nH+]c1SCc2nc(nc(n2)Nc3ccccc3OC)N)C)C C58604009
CC1(CC(CC([NH2+]1)(C)C)NC(=O)CSc2[nH]nc(n2)c3ccc(cc3)[N+](=O)[O-])C C59793156
c1cc(ccc1C[NH+]2CCC(CC2)NC(=O)CCCC[C@H]3[C@@H]4[C@H](CS3)NC(=O)N4)Cl C59875418
c1ccc(c(c1)/C=N/NC(=[NH2+])S[C@@H]2CC(=O)N(C2=O)c3ccc(cc3)Br)O C04017524
c1cc(ccc1NC(=O)NNC(=O)[C@H]2C=c3cc(ccc3=[NH+]2)OC(F)(F)F)OC(F)(F)F C63598853
c1ccc2=[NH+][C@@H](C=c2c1)CNC(=O)CC[C@H]3NN[C@@H](O3)C4(CCC4)c5ccc(cc5)Cl C64066640
c1ccc2=[NH+][C@H](C=c2c1)CNC(=O)CC[C@H]3NN[C@@H](O3)C4(CCC4)c5ccc(cc5)Cl C64066641
COc1ccc(cc1)NC(=O)[C@H](CC2=c3ccccc3=[NH+]C2)NC(=O)[C@@H]4Cc5ccccc5CN4 C64348803
c1ccc2=[NH+]CC(=c2c1)CCNC(=O)CCC3=N[C@H](SC3)NC(=O)NC4CCCCC4 C64409163
c1c(ccc(c1)Br)/C=N/NC(=[NH2+])N/N=C/c2ccc(cc2)Br C43755023
c1ccc2=[NH+]CC(=c2c1)CCNC(=O)CS[C@@H]3NN=C(S3)NC4CCCCC4 C64713436
c1ccc2=[NH+]CC(=c2c1)CCNC(=O)CS[C@H]3NN=C(S3)NC4CCCCC4 C64713441
CC(C)[NH+]1CCc2c(sc(c2C(=O)N)NC(=O)c3ccc(cc3)C(=O)OC)C1 C04087159
CC1(CC(CC([NH2+]1)(C)C)NC(=O)C(=O)N/N=C/c2ccc(cc2)OC)C C01805641
CCc1nnc(s1)NC(=O)c2c(c3cc4c(nc3s2)CC[NH+](C4)C(C)C)N C04708266
C[NH+](CCO)[C@H]1CCc2cc(c(c(c2-c3c1cc(=O)c(cc3)N)OC)OC)OC C06419911
C[C@@H]1CCc2c(sc(c2C(=O)OC)NC(=O)C[NH+]3CCC(CC3)C(=O)N)C1 C07435311
C[C@@H](C(=O)Nc1ccc(cc1)C(=O)N)[NH+]2CCC[C@@H]2c3ccc4c(c3)OCCCO4 C08310496
c1ccc2c(c1)C[C@H]([NH+](C2)Cc3[nH]c(=O)c4c(csc4n3)c5ccco5)C(=O)N C08135778
CCOc1ccc(cc1)n2c(=O)c(c(nc2S)O)[C@@H]3c4c(c5ccccc5[nH]4)CC[NH2+]3 C08573523
COc1ccc(c(c1)NC(=O)C[NH+]2Cc3ccccc3C[C@@H]2C(=O)N)OC C08719067
C[NH+]1CCc2c(sc(c2C(=O)N)NC(=O)c3cc4cccc(c4o3)OC)C1 C08960009
C1CCCN(CC1)C(=O)C2CC[NH+](CC2)CC(=O)Nc3c(c4c(s3)CCC4)C(=O)N C09257109
c1ccc(cc1)/N=c\2/[nH]c(nc(n2)N)C[NH+]3CCN(CC3)c4ccccc4F C09111510
c1cc(ccc1N2CC[NH+](CC2)CC(=O)NCC(=O)Nc3ccc(c(c3F)F)F)O C09963923
c1cc(ccc1C(=O)NCC(=O)N2CCC3(CC2)c4c([nH]cn4)CC[NH2+]3)Br C09130722
Cc1c(sc2c1c(=O)[nH]c(n2)[C@H](C)[NH+]3CCC(CC3)C(=O)Nc4ccccc4O)C C15507439
Cc1c(c(sc1C(=O)N)NC(=O)C[NH+]2CCC[C@@H](C2)C)C(=O)OC(C)C C17078001
Cc1c(c(sc1C(=O)N)NC(=O)C[NH+]2C[C@@H](C[C@H](C2)C)C)C(=O)OC(C)C C17080898
Cc1cc2nc(cc(n2n1)N)[C@@H]3CCC[NH+](C3)Cc4ccc(c(c4)OC)O C19129236
c1cc2c(cc1[C@H](C[NH+]3CCC4(CC3)C[C@H](c5cc(ccc5O4)O)O)O)OCCCO2 C19345593
Cc1c(n(c(c1C#N)NC(=O)C[NH+]2CCC(CC2)C(=O)N)C3CCCC3)C C29121324
C[C@H]1CCc2c(sc(c2C(=O)N)NC(=O)CN3CC[NH+](CC3)Cc4ccco4)C1 C20572210
c1ccc(cc1)C[C@H](C(=O)N2CCC3(CC2)c4c([nH+]c[nH]4)CCN3)NC(=O)c5ccccc5 C25106769
Cc1ccccc1NC(=O)C(=O)NNC2=c3cc(ccc3=[NH+]C2=O)Br C03211333
Cc1ccc(cc1)CNc2c(c(ncn2)N3CCN(CC3)c4cccc[nH+]4)N C40783794
c1cc[nH+]c(c1)N2CCN(CC2)c3c(c(ncn3)NCCc4cccs4)N C40799350
CCC(=O)Nc1ccc(cc1)NC(=O)C(=O)NC[C@@H](C)[NH+]2CCC[C@@H](C2)C C41651202
CC(C)NC(=O)CN1CCN(CC1)C(=O)NC2CC([NH2+]C(C2)(C)C)(C)C C42911096
CC(C)[C@@H](CNC(=O)NN[C@@]1(CCS(=O)(=O)C1)C)[NH+]2CCCCCC2 C45534277
Cc1ccc2c(c1C)NC(=O)[C@]23[C@H]4[C@@H]([C@H]([NH2+]3)[C@@H](C)O)C(=O)N(C4=O)CCc5ccccc5 C08790059
CCCCC(=O)N1C[C@@H](C2(C1)CC[NH2+]CC2)C(=O)N[C@H](C)c3[nH]c4cc(ccc4n3)C C44737018
CC[C@H](C)CC(=O)N1C[C@@H](C2(C1)CC[NH2+]CC2)C(=O)N[C@@H](C)c3[nH]c4cc(ccc4n3)C C44737526
C[C@@H]1CCC[NH+](C1)C(C)(C)CNC(=O)Nc2ccc(cc2)NC(=O)OC C54434726
CC[NH+]1CCN(CC1)c2ccc(c(c2)C)NC(=C3C(=O)NC(=S)NC3=O)C C54503813
C#Cc1cccc(c1)NC(=O)CNC(=O)NC[C@@H](c2ccco2)[NH+]3CCCC3 C59855074
Cc1cc(cc(c1)C(=O)NCC(=O)N2CCC3(CC2)c4c([nH]c[nH+]4)CCN3)C C20572986
C[C@H](CC1=c2ccccc2=[NH+]C1)NC(=O)C[C@H]3CS[C@@H](N3)NS(=O)(=O)C C63280052
CS(=O)(=O)N[C@H]1Nc2ccc(cc2S1)C(=O)NCCC3=c4ccccc4=[NH+]C3 C63280863
Cc1cc(cc(c1C)NC(=O)C[NH+](CC#C)Cc2ccco2)S(=O)(=O)N C63299286
COc1ccc2=[NH+][C@@H]3[C@@H](NCCC3=c2c1)[C@@H]4[C@@H](N(C(=S)NC4=O)CCc5ccccc5)O C63375918
c1ccc2=[NH+]CC(=c2c1)CCNC(=O)[C@H]3C(=NN(N3)c4ccc(cc4)F)CO C63515140
C[C@@H](C(=O)NCCC1=c2ccccc2=[NH+]C1)N3C(=O)c4ccccc4NN3 C64435307
c1cc(c2cc(sc2c1)C(=O)NNC(=O)NCCCn3cc[nH+]c3)F C64886581
CC1CC[NH+](CC1)[C@@H](C)CNC(=O)NCc2ccc(s2)S(=O)(=O)NC C65477296
CCc1[nH]c(c([nH+]1)[C@@H]2[C@@H](NCN2CCSc3cn[nH]n3)c4ccccc4)C C65505723
C1CCC(CC1)C(=O)NC2CC[NH+](CC2)CC(=O)N[C@H]3CCCCNC3=O C65963093
C[C@H](C(=O)NC(=O)NCC(C)C)[NH+]1CCC(CC1)NC(=O)C2CCCCC2 C65963295
C[C@@H](CC(=O)NC1CC[NH+](CC1)CC(=O)NC)NC(=O)C2CCCCC2 C66304150
C[NH+](C)[C@@H](CNC(=O)NCc1nc([nH]n1)c2cccs2)c3ccsc3 C66699512
c1cc(ccc1CNC(=O)NNC(=O)[C@@H]2CCCO2)C[NH+]3CCCCCCC3 C66979141
CC(C)[C@@H](CNC(=O)C1CCC2(CC1)C(=O)NC(=O)N2)[NH+]3CCCCCC3 C67304518
CCCCN(CCCC)C(=O)c1c(c2c3c(c([nH+]c2s1)N4CCOCC4)COC(C3)(C)C)N C02334744
CC1(Cc2c(c(sc2C([NH2+]1)(C)C)NC(=O)CCCS(=O)(=O)c3ccccc3)C(=O)OC)C C09911333
CC1(CC2=C([C@@H](N(c3ccccc3N2)CC(=O)NCCC[NH+](C)C)c4ccccc4OC)C(=O)C1)C C10343862
c1ccc(c(c1)C[NH+]2CCC(CC2)(c3ccc4c(c3)cc(o4)C(=O)Nc5ccc6c(c5)OCO6)O)F C12163842
CC[C@@]1(C(=O)N(C(=O)N1)CCc2c(ncs2)C)C3CC[NH+](CC3)Cc4c5ccccc5ccc4O C12166097
c1cc(ccc1C[C@@]2(C(=O)N(C(=O)N2)C3CCCC3)C4CC[NH+](CC4)Cc5ccc(o5)CO)F C14881629
COc1ccc(c(c1)C[NH+]2CCC(CC2)[C@@]3(C(=O)N(C(=O)N3)C4CCCC4)Cc5ccc(cc5)F)O C14990977
Cc1c2c(ncnc2sc1C(=O)NCC3(CCCCC3)[NH+]4CCCCC4)N[C@@H]5CCOC5 C15070972
CCc1ccc(cc1)NC(=O)NCC[NH+]2CCN(CC2)c3nc(ns3)Cc4ccc(cc4)C C16514449
COc1ccc(cc1)c2coc3c(c(c(c(c3c2=O)[O-])C[NH+]4CCCCC4)O)C[NH+]5CCCCC5 C19682128
CC[NH+](CC)CCNC(=O)c1ccc2c(c1)[C@H]3C=CC[C@@H]3[C@H](N2)c4cc(ccc4Cl)[N+](=O)[O-] C20706545
COc1cc(cc(c1OC[C@H](c2ccc3c(c2)OCO3)O)Br)C[NH2+]Cc4ccco4 C20877081
CN(C)c1ccc(cc1)[C@H](CNC(=O)Nc2cccc(c2OC)OC)[NH+]3CCc4ccccc4C3 C22419220
CN(C)c1ccc(cc1)[C@H](CNC(=O)Nc2ccc(c(c2)OC)OC)[NH+]3CCc4ccccc4C3 C22419246
CCCCN(C)C(=O)c1ccc(c(c1)NS(=O)(=O)c2cc(c(cc2C)C)C)N3CC[NH2+]CC3 C33033590
CC1(Cc2c(sc3c2c(nc(n3)SCc4ccccc4)N5CC[NH+](CC5)CC(=O)N)CO1)C C34750085
CC1([C@H]2CC=C([C@@H]1C2)CN(CC[NH+]3CCN(CC3)C(=O)NC(C)(C)C)C(=O)NC(C)(C)C)C C35000863
CCCCNC(=O)Nc1cccc(c1)[C@@H]2C(=C([NH+]=C3N2CCCS3)C)C(=O)N(CC)CC C35337766
CCc1ccccc1NC(=O)NCC[NH+]2CCN(CC2)c3nc(ns3)Cc4ccc(cc4)F C35370575
C[C@H](C(=O)NC(=O)NC12CC3CC(C1)CC(C3)C2)N4CC[NH+](CC4)Cc5ccc6c(c5)OCO6 C20681393
C[C@](C[NH+](CCN1CCOCC1)Cc2[nH]c(=O)c3c(csc3n2)c4ccc(cc4)Cl)(C=C)O C35745961
CCOc1cc(ccc1OC(=O)c2ccc(cc2)F)[C@H]3Nc4c(c5c(s4)C[NH+](CC5)C)C(=N3)O C36093619
Cc1ccccc1OC[C@@H](C[NH+](Cc2ccco2)Cc3[nH]c(=O)c4c5c(sc4n3)CCCC5)O C36156859
Cc1ccccc1OC[C@H](C[NH+](Cc2ccco2)Cc3[nH]c(=O)c4c(c(sc4n3)C)C)O C36206993
CCOc1ccc(cc1)[C@@H]2CC(=NN2C(=O)C[NH+]3CCC(CC3)C(=O)N)c4cc(ccc4C)C C36342582
CC[NH+]1CCC[C@H]1CN(Cc2cc3ccc(c(c3[nH]c2=O)C)C)C(=O)Nc4ccccc4OC C20109179
C[NH+]1CCN(CC1)[C@@H](CNC(=O)Nc2ccc3c(c2)OCO3)c4ccc5c(c4)CCCN5C C38517730
Cc1cc[nH+]c(c1)N[C@@H](c2ccc3c(c2)OCO3)c4c5c(sc4NC(=O)c6ccco6)CCCC5 C38547449
CCOc1ccc(cc1)NC(=O)NC[C@@H](c2ccc3c(c2)CCCN3C)N4CC[NH+](CC4)C C38673231
CC(C)(C)OC(=O)CNC(=O)c1ccc(cc1)c2ccc3c(c2)[C@H](CC4(O3)CC[NH+](CC4)C)O C39226268
Cc1ccc(cc1)Oc2c(cccn2)C(=O)N3C[C@H](C4(C3)CC[NH2+]CC4)C(=O)N[C@H]5CCC[C@@H]([C@@H]5C)C C39637416
CC1(CCCCC1)C(=O)N2C[C@@H](C3(C2)CC[NH2+]CC3)C(=O)NCCc4cc(cc(c4)OC)OC C39653066
C[C@@H](C(=O)NC[C@H]1CCCO1)S[C@@H]2NN=C(N2c3ccc(cc3)Cl)C4=c5ccccc5=[NH+]C4 C39947235
c1ccc(cc1)CN(c2ccccn2)c3c(c(nc[nH+]3)N4CCN(CC4)c5ccc(cc5)F)N C40798974
Cc1ccc(c(c1)S(=O)(=O)NCCC(=O)/N=c/2\[nH]c3c(s2)C[NH+](CC3)Cc4ccccc4)C C49765401
c1cc(cc(c1)S(=O)(=O)/N=C\2/CCCCCN2)NC(=O)C[NH+](CC3CCCCC3)C4CC4 C59391085
Cc1ccc(cc1)NS(=O)(=O)c2cc(ccc2OC)C(=O)NC[C@@]3(CCC[C@H](C3)C)[NH+](C)C C59890770
C[C@H](c1ccc(cc1)N2CC[NH+](CC2)C)NC(=O)c3cc(ccc3Cl)S(=O)(=O)NC(C)C C60014500
Cc1cc(ccc1NC(=O)CC[NH+](CCO)Cc2cc(ccc2F)Br)[N+](=O)[O-] C60377183
C[C@H]1CCCC[C@@]12C(=O)N(C(=O)N2)CC(=O)Nc3nc4c(s3)C[NH+](CC4)Cc5ccccc5 C11762812
CC[NH+]1CCc2c(sc3c2C(=N[C@H](N3)c4ccc(c(c4)OC)OC(=O)c5cccc6c5cccc6)O)C1 C15947153
CC[NH+]1CCc2c(sc3c2C(=N[C@@H](N3)c4ccc(c(c4)OC)OC(=O)c5ccc(cc5)C)O)C1 C15947414
c1ccc(cc1)[C@H](c2ccc(cc2)Cl)NC(=O)CN3C(=O)[C@@H](NC3=O)CC4=c5ccccc5=[NH+]C4 C63204483
C[C@@H](CC1=c2ccccc2=[NH+]C1)NC(=O)/C=C\3/CS[C@@H](N3)c4cc(c(c(c4)OC)OC)OC C63280133
CN1C[C@@H](c2c1cccc2)/C=C(/C(=O)NCCC3=c4ccccc4=[NH+]C3)\NC(=O)c5ccc(cc5)OC C63098801
CCCNC(=O)[C@H]([C@@H](C)CC)NC(=O)[C@@H]1CC2=c3ccccc3=[NH+][C@@H]2[C@@H]4N1C(=O)c5c4cccc5 C63383496
CCCCN1C(=O)[C@@H]2[C@H](N[C@]3([C@@H]2C1=O)c4cccc(c4NC3=O)Cl)CC5=c6ccccc6=[NH+]C5 C63383527
c1ccc(c(c1)C(=O)NC2CCCCC2)NC(=O)[C@H]3CC(=O)N(C3)CCC4=c5cc(ccc5=[NH+]C4)F C63557914
Cc1ccc(cc1)C(=O)NC2=c3cc(ccc3=[NH+][C@@H]2C(=O)NCCc4ccc(c(c4)OC)OC)C C63752311
C[C@@H]1C(=c2ccccc2=[NH+]1)c3csc(n3)NC(=O)[C@H](C(C)C)NC(=O)c4ccc(cc4)OC C64338126
CCC(=O)Nc1cc(ccc1Sc2ccc(cc2)Br)C(=O)[O-] C03018332
CCC[C@H]1CCc2c(sc(c2C#N)NC(=O)[C@H]3CCCC[C@@H]3C(=O)[O-])C1 C05952210
c1ccc(c(c1)Nc2nnc(s2)SCc3ccc(cc3)C(=O)[O-])F C08848150
CC(C)Oc1ccc(cc1)/C=C(/C(=O)[O-])\NC(=O)c2cccc(c2)Br C12659030
c1ccc(cc1)[C@H](C(=O)Nc2ccc(cc2)F)SCc3ccc(cc3)C(=O)[O-] C13062460
c1cc(c(cc1C(=O)[O-])S(=O)(=O)NCC23CC4CC(C2)CC(C4)C3)Cl C13067527
C[C@H](C(=O)Nc1ccc(cc1)Br)Oc2ccc(cc2C(=O)[O-])Cl C13083666
CCc1ccc(cc1)[C@H](C(C)C)NS(=O)(=O)c2ccc(c(c2)C(=O)[O-])F C13185863
Cc1ccc(cc1S(=O)(=O)N[C@@H](c2ccc3c(c2)CCC3)c4cccs4)C(=O)[O-] C13269390
Cc1cc(c(c(c1Cl)S(=O)(=O)Nc2ccc(cc2SC)C(=O)[O-])C)Cl C13278938
CC(C)[C@@H](c1ccccc1)NS(=O)(=O)c2cc(ccc2Cl)C(=O)[O-] C13314531
Cc1cc(cc(c1C)S(=O)(=O)N[C@H](c2ccc(cc2)F)C(C)C)C(=O)[O-] C13314623
CC(C)[C@@H](c1cccs1)NS(=O)(=O)c2cc(ccc2Cl)C(=O)[O-] C13314757
Cc1ccc(c(c1)O[C@H](C)C(=O)Nc2cccc(c2)Br)C(=O)[O-] C13315793
c1cc(ccc1[C@@H](CC(=O)[O-])NS(=O)(=O)c2ccc(c(c2)Cl)Cl)Cl C13343161
C[C@H](C12CC3CC(C1)CC(C3)C2)NC(=O)COc4c(cc(cc4Cl)C(=O)[O-])Cl C13423180
c1ccc(c(c1)NC(=O)[C@H]2CC=CC[C@H]2C(=O)[O-])Sc3ccc(cc3)Cl C13469227
Cc1ccc(cc1)Oc2ccc(cc2)NC(=O)[C@@H]3[C@@H]4C=C[C@H]([C@@H]3C(=O)[O-])[C@H]5[C@@H]4C5 C13857395
c1ccc(cc1)CN(Cc2ccccc2)c3ncc4c([nH]c(=S)nc4n3)[S-] C05450600
Cc1ccc(cc1)C(=O)C2=C(C(=O)N([C@H]2c3ccc(cc3)C(C)C)C[C@H](C)O)[O-] C05408986
c1cc(ccc1C(=O)/C=C(/C(=O)[O-])\Nc2ccc(cc2)Cl)Br C20149597
Cc1cc(ccc1c2ccc(o2)CNc3cc(ccc3OC)C(=O)[O-])Br C20879663
c1cc(ccc1CSc2nc(cc(n2)[O-])CC(=O)NC3CCCC3)F C23242376
c1ccc2cc(ccc2c1)CSc3nc(cc(n3)[O-])CC(=O)NC4CC4 C23243798
C[C@@H](c1cccc2c1cccc2)NC(=O)CCn3c(nnc3[S-])c4cccs4 C23433970
Cc1ccc(c(c1)C)Cc2c(=O)[nH]c(nc2[O-])SCc3ccc(cc3)F C25502191
Cc1c(c(nc(n1)SC(F)F)[O-])CCC(=O)NC23CC4CC(C2)CC(C4)C3 C25523944
CCOc1ccc(cc1)Cc2c(=O)[nH]c(nc2[O-])Cc3cc(ccc3C)C C35288249
c1ccc(cc1)[C@@H]2C([C@H](C2C(=O)Oc3ccc(cc3)O)c4ccccc4)C(=O)[O-] C00897640
CC1([C@H](CC[C@]1(C)C(=O)[O-])C(=O)Nc2ccc(cc2)OC(F)(F)Cl)C C04558248
CCc1c(nc(s1)NC(=O)[C@@H]2[C@@H](C3CCC2CC3)C(=O)[O-])c4ccccc4 C17078530
Cc1c(c([nH]c1C(=O)[O-])C)C(=O)/C=C/c2ccc(o2)c3ccc(cc3)Br C13078146
CCc1cc(sc1C)/C(=C(\C#N)/C(=O)Nc2ccc(cc2)SC(F)F)/[O-] C49484993
CC(C)Cc1ccc(cc1)C/C(=C(/C#N)\C(=O)NCCc2ccccc2)/[O-] C50805352
COc1ccccc1/C=C\C(=C(/C#N)\C(=O)Nc2c(cccc2Cl)Cl)\[O-] C50938325
CN(C)c1ccc(cc1)/C=C\C(=C(/C#N)\C(=O)Nc2ccc(c(c2)Cl)F)\[O-] C50948844
CCCCc1nc(c(s1)/C(=C(/C#N)\C(=O)Nc2ccc(c(c2)Cl)F)/[O-])C C50951319
c1cc2cccc(c2c(c1)SC/C(=C(\C#N)/C(=O)NC3CCCC3)/[O-])Cl C51652241
Cc1cccc(c1)c2nnc(n2CC(=O)N[C@@H](c3ccccc3)C(C)C)[S-] C32613292
Cc1c(cccc1Cl)N/C(=N\C(=O)c2ccc(c(c2)F)F)/[N-]C[C@H]3CCCO3 C46129935
C[C@@]1(CC[C@@H](C1(C)C)C(=O)Nc2ccccc2/N=C/c3ccccc3Cl)C(=O)[O-] C20414166
CCCS(=O)(=O)[N-]c1ccc(cc1)NC(=O)c2ccc(cc2)C(C)(C)C C60091826
c1ccc2c(c1)CC[C@@H](C2)NC(=O)CCn3c(nnc3[S-])c4ccc(cc4)F C60953827
Cc1ccc(cc1)[N-]S(=O)(=O)C[C@@H](C)C(=O)Nc2ccc(cc2C)Cl C62125076
COc1cc(ccc1O)[C@H]2C(=C(N=C3C2=C(CCC3)[O-])SCc4ccccc4)C#N C01143045
c1ccc(cc1)CSc2[n-]c(nn2)NC3=CC(=O)C[C@H](C3)c4ccccc4 C04737038
CC(C)(C)NS(=O)(=O)c1ccc(cc1)c2cc(cc(c2)C(F)(F)F)C(=O)[O-] C65355517
Cc1ccc(c(c1)N/C(=C(\C#N)/C(=O)c2ccc(c(c2)C(F)(F)F)F)/[O-])C C65650757
c1ccc2c(c1)[nH]c(n2)CCc3cccc(c3)[N-]S(=O)(=O)c4cc(ccc4F)F C33116572
CCOC(=O)C\1=NC(=S)N[C@H](/C1=C(\C(C)C)/[O-])c2cc(cc(c2)C)C C67116537
Cc1c(c(n(n1)CCCC(=O)Nc2c(c3c(s2)C[C@@H](CC3)C)C(=O)N)C)[N+](=O)[O-] C02601683
Cc1ccc(c(c1)S(=O)(=O)Oc2ccc(cc2)C(=O)O[C@H](C)C(=O)NC(=O)N)C C08776055
CCCCN(c1c(n(c(=O)[nH]c1=O)CCC)N)C(=O)CSc2nc3ccccc3n2C C08808116
CC(C)CNC(=O)NC(=O)CN1C(=O)[C@@](NC1=O)(C)c2ccc(cc2)OC(F)F C03595523
CCOC(=O)Cc1csc(n1)NC(=O)CSc2nnc(n2N)C3CCCCC3 C08978356
c1ccc(cc1)Cn2c(c(c(=O)[nH]c2=O)N(Cc3ccco3)C(=O)/C=C/c4ccco4)N C09125007
CC[C@H](C)NS(=O)(=O)c1ccc(cc1)NC(=S)NC(=O)c2ccc(cc2)[N+](=O)[O-] C09206825
c1cc(c(cc1C(=O)OCC(=O)Nc2c(ccs2)C(=O)N)[N+](=O)[O-])Br C09849035
Cc1cc(on1)NC(=O)[C@@H](C)Sc2nnc(n2N)c3ccc(cc3)OC(F)F C11008768
COc1cc2cc([nH]c2cc1OC)C(=O)NCCCC(=O)Nc3ccc4c(c3)OCCO4 C12389076
COc1ccc(c2c1cc([nH]2)C(=O)NCCC(=O)Nc3ccc4c(c3)OCO4)OC C12408487
C/C(=C/1\C(=NN(C1=O)c2ccc(cc2)F)CC(=O)OC)/Nc3ccc(cc3)S(=O)(=O)N C09290921
CCOc1ccc(cc1)[C@]2(C(=O)N(C(=O)N2)CC(=O)Nc3ccc(cc3)C(=O)NC)C C14162281
COc1ccc(c(c1OC)OC)C(=O)NNC(=O)CNc2nc3ccccc3s2 C14253054
C[C@@H](C(=O)Nc1ccc(cc1)C(=O)N)OC(=O)c2ccc3c(c2)C(=O)N(C3=O)CC=C C14253094
Cc1c(c(sc1C(=O)N(C)C)NC(=S)NNC(=O)OC(C)(C)C)C(=O)OC C17090716
C[C@@]1(C(=O)N(C(=O)N1)CC(=O)NCC(=O)Nc2ccc(c(c2)F)F)c3ccc(cc3)OC C17914001
CCOC(=O)c1c(c(c(s1)NC(=O)CSc2nnc(n2N)C(C)(C)C)C#N)C C20841822
Cc1c(c(n(n1)C(C)C)C)/C=N/Nc2nnc(n2N)SCCOc3ccccc3 C20911776
c1ccc2c(c1)cccc2/C=N/Nc3nnc(n3N)SCc4nnc(o4)C(F)(F)F C20913188
CCCCn1c(c(c(=O)[nH]c1=O)N(Cc2ccco2)C(=O)c3ccc(s3)C(=O)C)N C21588750
CC[C@]1(C(=O)N(C(=O)N1)NC(=O)CSc2nnc(s2)NCC)c3ccccc3 C21628052
Cc1ccc(c(c1)NC(=O)c2cc([nH]n2)c3ccc(c(c3)S(=O)(=O)NC)OC)OC C21806196
C[C@H](C(=O)Nc1ccc2c(c1)[nH]c(=O)[nH]2)Sc3nnc(n3CC=C)c4ccco4 C23202190
CC(C)(C)NC(=O)NC(=O)COC(=O)c1ccc(cc1)S(=O)(=O)NC(C)(C)C C24724016
CC(C)CNc1nnc(s1)SCC(=O)NC(=O)Nc2ccc3c(c2)OCO3 C25806653
C=CCNC(=O)NC(=O)CSc1nnc(n1C[C@@H]2CCCO2)c3c[nH]c4c3cccc4 C28679749
c1ccc(c(c1)/C=N\NC(=O)Cn2nc(nn2)N)OCc3cccc(c3)Br C31870167
CCSc1nnc(n1[C@@H](C)C(=O)Nc2nc(c(s2)C(=O)OCC(C)C)C)N C32535524
Cc1cc(c(c(c1C)S(=O)(=O)N[C@@H](C)C(=O)OCC(=O)NC(=O)NCC=C)C)C C06201490
CC(C)[C@H](C(=O)NNC(=O)c1ccc(cc1)OC)NC(=O)c2cc(cc(c2)OC)OC C02628723
Cc1ccccc1Nc2nc(nc(n2)N)CSc3nnc(o3)Cc4csc(n4)C C03435388
CCC(CC)[C@@H]1NN=C(S1)NC(=O)CCc2c(nc([nH]c2=O)N3CCOCC3)C C38785216
C[C@@H](C(=O)Nc1ccc(cc1)S(=O)(=O)NC(C)C)OC(=O)c2cccc(c2O)OC C39489313
Cc1ccc(cc1)c2csc(n2)NC(=O)[C@H](C)n3c(nnc3SCC(=O)OC)N C40173623
CC[C@H](C(=O)Nc1c(c2c(s1)CCCC2)C#N)n3c(nnc3SCC(=O)OC)N C40174052
CC(C)NC(=O)c1ccc(c(c1)[N+](=O)[O-])NCc2ccc(cc2)CS(=O)(=O)NC C45683322
c1ccc2c(c1)n(c(=O)o2)CCCC(=O)Nc3ccc(cc3)NC(=O)NC[C@@H]4CCCO4 C45829173
COc1ccc(cc1OC(F)F)NC(=O)CSc2ccc(cc2[N+](=O)[O-])C(=O)N C45850224
CCOc1ccc(cc1)N2CCN(C2=O)CC(=O)Nc3ccc(cc3)S(=O)(=O)N C49386313
C[C@@H](C(=O)NC(=O)NC12CC3CC(C1)CC(C3)C2)Sc4n[nH]c(=O)n4CCCOC C32575034
Cc1ccc(cc1)C(=O)Nc2nnc(s2)CC(=O)N/N=C/c3cccc(c3O)OC C01885918
Cc1c(c(on1)N)C(=O)OCC(=O)Nc2c(c3c(s2)C[C@@H](CC3)C)C(=O)OC(C)C C58669368
Cc1ccc(cc1)NC(=O)COc2ccc(cc2)/C=N/NC(=O)C(=O)NC[C@@H]3CCCO3 C58873799
Cn1cc(cn1)/C=N/Nc2[nH]nc(n2)SCC(=O)Nc3ccc(cc3)C(F)(F)F C59310863
C=CCn1cc(cn1)/C=N/Nc2[nH]nc(n2)SCC(=O)Nc3ccc(cc3)Cl C59831669
Cc1ccc(cc1NC(=O)CSc2nc([nH]n2)N/N=C/c3cnn(c3)CC=C)F C59831849
CC(C)C/C(=N/Nc1[nH]nc(n1)SCC(=O)Nc2cccc(c2)N3CCCC3=O)/C C59892260
Cc1cccc(c1OC[C@H](CNc2ccc(cc2[N+](=O)[O-])S(=O)(=O)NC)O)C C60081864
Cc1cc(=O)nc([nH]1)N/N=C/C2=C(NN(C2)c3ccccc3)c4ccc(c(c4)OC)OC C39948881
c1ccc(cc1)n2c(=O)c3c(c4ccccc4[nH]3)nc2SCc5ccccc5F C04106590
CC1(CC2=C([C@H](c3c4ccccc4ccc3N2)c5cc(ccc5OC)OC)C(=O)C1)C C00820246
c1ccc(cc1)OC(=O)c2cc3c4c(c2O)[C@@H]5C=CC[C@H]5CN4C[C@@H]6[C@@H]3C=CC6 C04045279
c1ccc(cc1)OC(=O)c2cc3c4c(c2O)[C@H]5C=CC[C@H]5CN4C[C@@H]6[C@@H]3C=CC6 C04045281
CC(C)c1ccc(cc1)[C@H]2C[C@@H](n3c(ncn3)N2)c4ccc(cc4)Br C02500124
Cc1ccc(o1)C2=NNC(=Nc3c2cc(cc3)Br)c4ccc(cc4)F C04168623
c1ccc2c(c1)nc(s2)N3[C@](CC(=N3)C(F)(F)F)(c4ccc(cc4)Cl)O C04322765
Cc1ccc2c(c1)sc(n2)c3ccc(cc3)NC4=CC(=O)C[C@@H](C4)c5ccco5 C01165538
CC1(c2c(/c(=N/c3ccc(c(c3)OC)OC)/ss2)-c4ccccc4N1)C C02095550
Cc1c2c([nH]c1C(=O)O[C@H]3CCC[C@H]3C)C[C@@H](CC2=O)c4ccc(cc4)Cl C04911445
Cc1ccc(cc1)Nc2c(nc3n2cc(cc3)Cl)c4cc(oc4)Br C04793977
CC[C@@H]1CCC2=NN([C@@]([C@@H]2C1)(C(F)(F)F)O)c3nc(cs3)c4ccccc4 C05274987
Cn1cc(c2c1cccc2)/C=C\3/C(=O)N/C(=N\c4cccc(c4)Br)/S3 C05478680
c1ccc(c(c1)/C=N/N2[C@@H](Nc3ccccc3C2=O)c4ccccc4Cl)Cl C02747198
CC(C)(C)[C@@H]1CCc2c(c3cc(ccc3o2)NS(=O)(=O)c4cccs4)C1 C00944469
COc1ccc(c(c1Cl)Cl)S(=O)(=O)Nc2ccc(c(c2)Cl)Cl C02857288
Cc1cccc(c1)n2c3c(c(n2)C)[C@H]([C@@H]4C(=O)CCC=C4N3)c5ccccc5Cl C03225626
COc1ccccc1[C@H]2c3c(c4c(s3)CCCC4)CCN2C(=O)Nc5ccccc5 C09115957
c1cc(cc(c1)[N+](=O)[O-])[C@H]2[C@@H]3CC=C[C@@H]3c4c(c(cc(c4Cl)Cl)Cl)N2 C14471758
c1cc(c(cc1[N+](=O)[O-])[C@@H]2[C@@H]3CC=C[C@@H]3c4cc(cc(c4N2)Cl)Cl)Cl C14472534
c1cc(c(cc1[N+](=O)[O-])[C@H]2[C@@H]3CC=C[C@@H]3c4ccc(c(c4N2)Cl)Cl)Cl C14472872
CCN\1C(=O)/C(=C/c2cccc(c2)Br)/S/C1=N\c3ccc(cc3O)C C16933615
Cc1ccc(c(c1)O)/N=C\2/N(C(=O)/C(=C/c3ccc(cc3)Br)/S2)C C16936130
c1ccc(cc1)n2c3c4ccccc4[nH]c3cc(c2=O)/N=C/c5ccc(cc5Cl)F C20035815
Cc1cccc(c1)[C@H]2[C@@H]3CC=C[C@H]3c4cc(ccc4N2)S(=O)(=O)N5CCCCCC5 C20716334
c1ccc2c(c1)c3ccccc3nc2COC(=O)C45C[C@H]6C[C@@H](C4)CC(C6)(C5)O C13068388
CC[C@@H]1c2cccn2-c3ccccc3CN1C(=O)Nc4cccc5c4CCCC5 C21890108
c1ccc-2c(c1)CN([C@H](c3n2ccc3)c4cccs4)C(=O)Nc5ccccc5Cl C21891136
CCc1ccc(cc1)NC(=O)N2Cc3ccccc3-n4cccc4[C@@H]2c5cccs5 C21891153
CN1CCc2c(s/c(=N\C(=O)c3ccc(s3)c4ccc(cc4)Cl)/[nH]2)C1 C23607587
Cc1ccc(cc1)[C@H]2CC3=C([C@H](c4c(noc4N3)C)c5ccc(c(c5)F)Cl)C(=O)C2 C28051811
Cc1ccc(cc1C)N/C=C/2\c3ccccc3C(=O)N(C2=O)c4ccc(c(c4)C)C C03283442
c1ccc2c(c1)/C(=C\Nc3ccc(cc3)Cl)/C(=O)N(C2=O)c4cccc(c4)Cl C06455144
CCc1ccccc1NC(=O)N2Cc3c4c(sc3-n5cccc5[C@H]2C)CCCC4 C33265580
CC(C)[C@@H](c1ccc2c(c1)OCCCO2)NC(=O)C34C[C@H]5C[C@@H](C3)CC(C5)(C4)Cl C18285764
C[C@H](c1ccc(cc1Cl)Cl)Nc2ccc(cc2Br)[N+](=O)[O-] C37131337
Cc1cc(c(c(c1)Br)N[C@H](C)c2ccc(cc2)[N+](=O)[O-])Br C37177206
COc1cc(ccc1O)C=C(c2nc3ccccc3s2)c4nc5ccccc5s4 C08685595
CC1(CC2=C([C@@H](Nc3c2c4ccccc4cc3)[C@@H]5C=NN=C5c6ccccc6)C(=O)C1)C C39702816
CC(C)N1[C@@H](c2c(n[nH]c2C1=O)c3ccc(cc3)Cl)c4ccc(c(c4)Cl)Cl C40342949
CC1=C[C@@]2(C(=C(O1)C)C(=O)C)Nc3cc(cc(c3O2)Br)C(C)(C)C C40546145
Cc1ccc(c(c1)[N+](=O)[O-])N[C@@H](C)c2ccc(cc2Br)Br C41649370
C[C@H]1C[C@@H]2C[C@@]3(C[C@@H](C([C@@H]3C[C@@H]([C@@](C[C@@H]2[C@@H]1OC)(C)O)Cl)(C)C)OC(=O)C)C C43763120
CCc1ccc(cc1)[C@@H]2C3=C(CCCC3=O)Nc4n2nc(c4c5ccccc5)C C04736636
Cc1c(c(c(c(c1Cl)C)Br)O)/C=N/c2ccc3c(c2)OCCO3 C01435244
c1cc(c(cc1Cl)Cl)[C@@H]2[C@H]3CC=C[C@H]3c4cc(cc(c4N2)Cl)[N+](=O)[O-] C59267191
Cc1ccc(c(c1)Nc2c3c(c(sc3nc(n2)C)C)c4ccc(cc4)F)OC C62040000
Cc1cc(c(n1c2ccccc2)C)[C@H]3Nc4ccccc4-c5n3c6ccccc6n5 C12604492
COc1ccc(cc1Br)c2cs/c(=N/C(=O)/C=C/c3ccccc3)/[nH]2 C09292057
CN(C)c1ccc(cc1)/C=C\2/C(=O)N/C(=N/c3cccc(c3Cl)Cl)/S2 C11640047
CC(=O)Nc1cccc(c1)NC(=O)CN2C(=O)[C@@]3(CCCc4c3cccc4)NC2=O C04284859
CC1CCC2(CC1)C(=O)N(C(=O)N2)CC(=O)NCC(=O)Nc3ccc(cc3)F C03458082
Cc1c(c([nH]c1C(=O)OCC(=O)C(=C2Nc3ccccc3N2)C#N)C)C(=O)C C02662048
Cc1ccc2cc(c(nc2c1C)SCC(=O)Nc3c([nH]c(=O)[nH]c3=O)C)C#N C04849128
C[C@@H](C(=O)Nc1ccc(cc1)S(=O)(=O)N)OC(=O)c2ccc3c(c2)scn3 C02644717
CNC(=O)c1cccc(c1)NC(=O)CN2C(=O)[C@@]3(CCCc4c3cccc4)NC2=O C07185649
CCN(c1c(n(c(=O)[nH]c1=O)Cc2ccccc2)N)C(=O)/C=C/c3ccco3 C07688468
c1cc(ccc1Nc2nc(nc(n2)N)CN3C(=O)CC4(C3=O)CCCCC4)F C08325697
CCn1c(=O)c2ccccc2nc1NNC(=O)C[C@H]3C(=O)Nc4ccccc4S3 C11164438
Cc1ccc(c(c1)C)n2ccnc2SCC(=O)c3c(n(c(=O)[nH]c3=O)C4CC4)N C11424803
CCOc1ccc(cc1)NC(=O)Cn2c(=O)c(cc(n2)c3cc(oc3C)C)N C12146808
Cc1c2c(nc(n1)NC(=O)CSc3nnc(s3)N)CC(CC2=O)(C)C C12653479
C[C@H]1Cc2cc(ccc2N1S(=O)(=O)C)C(=O)CSc3[nH]c(=O)cc(n3)N C12680070
C[C@H]1[C@H]([C@H](n2c(ncn2)N1)c3ccc(cc3)O)C(=O)Nc4ccccc4OC C20804157
CC(=O)c1cccc(c1)NC(=O)CN2C(=O)[C@@H](NC2=O)Cc3c[nH]c4c3cccc4 C20824020
C[C@@]1(C(=O)N(C(=O)N1)CC(=O)NNC(=O)CC23CC4CC(C2)CC(C4)C3)C5CC5 C23121525
Cc1ccc(cc1S(=O)(=O)N)NS(=O)(=O)c2cc(c(cc2C)OC)OC C23144284
CC(=O)Nc1ccc(c(c1)NC(=O)c2ccc(s2)NC(=O)c3ccco3)OC C23689137
C[C@@H](C(=O)NNC(=O)[C@H]1COc2ccccc2O1)Nc3nc4ccccc4s3 C25683454
CC[C@]1(C(=O)N(C(=O)N1)CC(=O)NC(=O)NCC=C)c2ccc(cc2)Cl C03595316
c1c2cc3c(cc2[nH]c(=O)c1CN(CCO)C(=O)NC4CCCCC4)OCCO3 C08680572
c1cc(=O)[nH]cc1C(=O)Nc2nc(cs2)CC(=O)Nc3nc4c(s3)CCCC4 C36709232
Cc1c(sc2c1c(ncn2)Sc3ccccc3C(=O)OCC(=O)NC(=O)N)C C03511803
Cc1ccc(cc1)COc2ccc(cc2OC)[C@@H]3CC(=O)NC4=NC(=NC(=O)[C@@H]34)N C39970015
C[C@]1(C(=O)Nc2cc(ccc2O1)Cl)C(=O)Nc3ccc(cc3)S(=O)(=O)NC C41549497
CC(C)Oc1ccc2c(cc(=O)oc2c1)C(=O)Nc3ccc(cc3)S(=O)(=O)N C41552326
c1ccc2c(c1)nc(s2)CNC(=O)NNC(=O)COc3ccc(cc3)C#N C42817659
Cc1c(cc(cc1F)C(=O)N)NC(=O)CO/N=C(/C)\c2ccc3c(c2)OCO3 C44752412
CNC(=O)c1ccc(cc1)NC(=O)COC(=O)c2ccc3c(c2)CCC(=O)N3 C45556466
Cc1c2c(cc(nc2on1)C3CC3)C(=O)NNC(=O)c4cc(c[nH]4)Br C45704699
Cc1ccc(nc1)NC(=O)[C@@H]2CCCN(C2)C(=O)Nc3ccc(cc3)NC(=O)C C47388661
C[C@H](c1cc2ccccc2o1)NC(=O)C(=O)Nc3cccc(c3)N4CCNC4=O C49204558
Cc1cc(n(n1)c2nnc(n2N)SCC(=O)Nc3cccc(c3)SC)C C18805075
CC(=O)Nc1ccc(cc1)S(=O)(=O)N=C2NCN(CN2)C3CCCCC3 C19324110
C[C@H](C(=O)NC(=O)NC)Sc1nnc(n1C2CC2)c3c[nH]c4c3cccc4 C07790325
CCCNC(=O)[C@@H](C)NC(=O)CN1C(=O)[C@]2(C[C@@H](CC(C2)(C)C)C)NC1=O C57724949
c1cc(ccc1CSc2nnc(s2)NC(=O)N[C@H]3CCCCNC3=O)C#N C58172522
C[C@@]1(C(=O)N(C(=O)N1)CC(=O)Nc2ccc(cc2)C(=O)NC)c3ccc(cc3)F C16455932
c1cc(cc2c1cc[nH]2)C(=O)NNC(=O)c3ccc(cc3)S(=O)(=O)N4CCCC4 C33225726
C[C@@H]1[C@H]([C@@H](n2c(ncn2)N1)c3ccc(cc3)O)C(=O)Nc4ccccc4OC C59669873
Cc1ccc(cc1NC(=O)C)NC(=O)CN2C(=O)[C@@]3(CCCC[C@H]3C)NC2=O C48904917
CCCCn1c(=O)c(c([nH]c1=O)[O-])[C@H]2[C@H]3C(=c4cc(ccc4=[NH+]3)OC)CCN2 C64136885
CCOc1ccc(cc1)NC(=O)CNC(=O)c2ccc3c(c2)NC(=O)CN3C C64320552
CC(=O)N(c1ccccc1)c2nc(cs2)/C=C/C(=O)NNC(=O)NC3CC3 C64428401
CN1CCCc2c1ccc(c2)NC(=O)C(=O)NCc3ccc(cc3)NC(=O)OC C64590699
C[C@@H](C(=O)NNC(=O)c1ccc([nH]c1=O)c2ccco2)Oc3ccc(cc3)F C65835171
Cc1cccc(c1)C(=O)NNC(=O)CN2C(=O)[C@](NC2=O)(C)c3ccc(cc3)F C66569511
c1cc(ccc1c2nnc3n2CCCC3)NC(=O)NCC(=O)NCC(F)(F)F C66956547
Cc1nc2ccc(cc2o1)NC(=O)N[C@@H](C)c3cccc(c3)S(=O)(=O)NC C67257649
c1cc(oc1)C(=O)Nc2ccc(cc2)CNC(=O)Nc3nnc(s3)C(F)F C67586287
CC(C)OCC(=O)[C@@]1(Cc2c(c(c3c(c2O)C(=O)c4cccc(c4C3=O)OC)O)[C@@H](C1)O)O C05371510
COC(=O)[C@](C(F)(F)F)(Nc1c(c2c(s1)CCCC2)C(=O)N)NC(=O)c3ccc(cc3)Cl C02050154
c1cc(ccc1C(=O)C/C(=N/Nc2nc(cs2)C(=O)NN)/C(F)(F)F)Br C01414998
c1ccc2c(c1)/C(=C\3/NN=C(O3)SCC(=O)Nc4c(c5c(s4)CCC5)C(=O)N)/C=N2 C09155623
Cc1ccccc1Nc2nc(nc(n2)N)CN3C(=O)[C@](NC3=O)(C)CCc4ccccc4 C09216786
c1ccc(cc1)C(=O)Nc2c(nc([nH]c2=O)SCC(=O)N3CCN(CC3)c4ccccc4)N C09518020
COc1ccc(cc1)C(=O)Nc2c(nc([nH]c2=O)SCC(=O)N3CCc4c3cccc4)N C09518110
c1cc(ccc1c2nnc(n2N)SCC(=O)NC(=O)NC3CCCC3)OC(F)F C03365684
c1ccc2c(c1)c(nc(n2)c3ccc(cc3)Br)SCc4nc(nc(n4)N)N C09646592
c1ccc(c(c1)N2C(=O)/C(=C/c3ccc(c(c3)Cl)Cl)/N=C2SCc4nc(nc(n4)N)N)F C12895170
C[C@]12CC[C@H]3[C@H]([C@]1(CC[C@H]2C4=CC(=O)OC4)O)CC[C@@]5([C@@]3(CC[C@@H](C5)O)/C=N/Nc6ccccc6)O C12895740
CCN(CC)c1c(c2c(c(=S)n(c(c2c(n1)N)N)c3ccc(cc3)OCC)C#N)C#N C02641158
CC(=CCOc1cc(cc2c1OC([C@@H]([C@H]2O)O)(C)C)[C@H]3CC(=O)c4c(cc(cc4O3)O)O)C C14708785
COc1ccc(cc1)[C@@H]2c3c(c4c([nH]c3=O)nc(s4)Nc5ccccc5)OC(=C2C#N)N C15082946
c1ccc(cc1)Nc2nc(nc(n2)N)CSCC(=O)Nc3ccc4c(c3)OC(O4)(F)F C19223869
Cc1ccc(cc1)CNC(=O)CSc2nnc(n2N)N/N=C/c3ccc(cc3)Br C21315956
Cc1ccc(cc1)C(=O)CSc2nnc(n2N)N/N=C/c3cc(ccc3O)Br C21319441
c1cc(ccc1NC(=O)CSc2nnc(n2N)NN=C3CCCCC3)I C21327124
c1ccc(cc1)C(=O)NNC(=O)CSc2nnc(n2N)c3ccccc3Br C22209178
C[C@H](c1ccc(cc1)S(=O)(=O)N)NC(=O)c2ccc(cc2)CNC(=O)C34CC5CC(C3)CC(C5)C4 C23481501
C[C@@H](c1ccc(cc1)Br)NC(=O)COC(=O)c2ccc(cc2)CNC(=O)N C25680332
CC[C@]1(C(=O)N(C(=O)N1)CC(=O)Nc2c(c3c(s2)CCCC3)C(=O)N)c4ccc(cc4)F C31635303
C[C@]1(C(=O)N(C(=O)N1)CC(=O)Nc2c(c3c(s2)CCCC3)C(=O)N)c4ccc5c(c4)CCC5 C31712032
CC(C)(C)NC(=O)[C@H](c1cccc(c1)O)N(Cc2ccco2)C(=O)c3c(cccc3O)O C36500459
CN([C@H](c1c(cc(cc1O)O)O)C(=O)NC2CCCCC2)C(=O)Cc3ccc4c(c3)OCO4 C36534316
Cc1ccc(o1)CN([C@H](c2c(cc(cc2O)O)O)C(=O)NC(C)(C)C)C(=O)CC(C)C C36556071
Cc1ccc(c(c1)O)c2cc([nH]n2)C(=O)Nc3c(c4c(s3)CCC4)C(=O)NCc5ccco5 C13125520
c1cc(ccc1CS[C@@H]2NN[C@H](N2N)[C@@H]3C=C(N=N3)c4ccc(cc4)Cl)[N+](=O)[O-] C39016440
CO[C@H]1CN(CCN1)c2cc(ccc2NS(=O)(=O)c3ccccc3O)c4ccccc4O C39482318
C[C@H]1CCc2c(sc3c2c(nc(n3)SCC(=O)NN4C(=O)C5(CCC(CC5)C)NC4=O)N)C1 C36220168
c1ccc(cc1)N2[C@H](NN[C@@H]2SCc3[nH]c(=O)c4ccccc4n3)CNC(=O)c5ccccc5F C39969423
Cc1ccc(c(c1)Cl)NC(=O)[C@H]2CC(=O)Nc3c2c(=O)[nH]c(n3)Nc4ccc(cc4)OC C40399967
COc1ccccc1Nc2[nH]c(=O)c3c(n2)NC(=O)C[C@H]3C(=O)Nc4ccc(cc4)Br C40400102
COc1ccc(cc1OC)CCNc2c(c(ncn2)Nc3ccc(cn3)Br)N C40683836
C[C@@]12CC[C@@H]3[C@H]([C@@]1(CC[C@H]2C4=CC(=O)OC4)O)CC[C@@]5([C@]3(CC[C@@H](C5)O)/C=N/Nc6ccccc6)O C43746772
COc1cc(cc(c1O)Cl)/C=N/NC(=O)N/N=C\c2cc(c(c(c2)Cl)O)OC C35188693
CC(C)(C)[C@@H]1CC=C2[C@@H](C1)[C@H](C(=C(C2(C#N)C#N)N)C#N)c3ccc(cc3)OCC(=O)N C43919741
C[C@]12CC[C@H]([C@@]([C@H]1Cc3c(nc(s3)NCC=C)[C@H]2CC(=O)NCc4ccco4)(C)CO)O C44681443
C[C@@H](C(=O)NCC(=O)Nc1ccc(c(c1F)F)F)OC(=O)c2cc(ccc2N)Br C08758542
CCc1ccc2c(c1)[C@]3([C@H]4[C@@H]([C@@H](N3)CC(=O)N)C(=O)N(C4=O)CCc5ccccc5)C(=O)N2 C15968077
COc1cc2cc(c(=O)[nH]c2cc1OC)CNc3ccc4c(c3)[nH]c(n4)c5ccc6c(c5)nc[nH]6 C38269798
[H]/N=C\1/N(C(=O)C[C@H](S1)C(=O)Nc2cc(ccc2Cl)Cl)/N=C/c3ccc(c(c3)O)O C58837240
CC1=C([C@H](NC(=S)N1)c2ccc(c(c2)OC)O)C(=O)N/N=C/c3ccc4c(c3)OCO4 C59384545
c1ccc(cc1)C[C@@H](C(=O)Nc2ccc(cc2)N3CCC(CC3)C(=O)N)NC(=O)c4cccs4 C60319452
C[C@@H](C(=O)Nc1cc(ccc1OC)NC(=O)C)Nc2ccc(cc2)NC(=O)c3cccs3 C60330152
Cc1ccc(c(c1C)O)c2cc([nH]n2)C(=O)Nc3c(c4c(s3)CCC4)C(=O)NCc5ccco5 C09124149
C[C@@H](C(=O)Nc1c(ccs1)C(=O)N)Sc2nnc(n2C3CC3)c4c[nH]c5c4cccc5 C12567552
c1ccc2c(c1)CCN2C(=O)CS[C@H]3NN[C@H](N3c4ccc(cc4)F)Cc5cc(=O)[nH]c(=O)[nH]5 C63489318
CCn1c2ccc(cc2[nH]c1=O)[C@H]3N[C@@H](ON3)[C@@H](C(C)C)NS(=O)(=O)c4ccccc4 C64891037
COc1cc(cc(c1O)[N+](=O)[O-])[C@H]2[C@@H]([C@@](NC(=S)N2)(C(F)(F)F)O)C(=O)c3ccccc3 C67207055
C[C@H](c1ccccc1)NC(=O)C[C@@H]2c3c(sc(n3)NCC=C)C[C@H]4[C@]2(CC[C@H]([C@@]4(C)CO)O)C C04222560
CC(C)NC(=O)O[C@@H]1CC[C@@]2([C@H]([C@]1(C)CO)CC[C@H]([C@H]2CC(=O)NCc3ccccc3)O)C C04236620
CC(C)NC(=O)O[C@@H]1CC[C@@]2([C@H]([C@]1(C)CO)CC[C@H]([C@H]2CC(=O)NCc3ccc(cc3)F)O)C C04236626
c1cc(cc(c1)NC(=O)C2C3CC4CC(C3)CC2C4)NC(=O)CSc5nnc(s5)N C10059979
CCc1c(sc(c1C(=O)N)NC(=S)NC(=O)c2cc(ccc2OCC)Br)C C10150031
Cc1c(sc(c1C(=O)N)NC(=S)NC(=O)c2ccc(c(c2)Br)C(C)(C)C)C C12500486
c1ccc(cc1)/C=C/2\CCC[C@@H]3C2=NN([C@@H]3c4ccccc4)C(=O)CSc5nc(cc(n5)N)N C13076075
Cc1ccc(cc1)/C=C/C(=O)NC(=S)Nc2c(c3c(s2)CCCCCC3)C(=O)N C02316662
Cc1ccc(c(c1)C)NS(=O)(=O)c2ccc3c(c2)[C@H]4C=CC[C@H]4[C@@H](N3)c5ccc(cc5O)O C13639889
CC(C)(C)[C@H]1CCc2c(sc(c2C(=O)N)NC(=S)NC(=O)/C=C/c3ccccc3)C1 C14271579
CCCNC(=O)CCC[C@@H]1CC[C@]2([C@@]1([C@H](C[C@@H]3[C@@H]2[C@@H](C[C@]4([C@@]3(CC[C@H](C4)O)C)C)O)O)C)C C14984548
c1ccc(c(c1)/C=C/C2=NN([C@H](C2)c3ccccc3O)c4ccc(cc4)S(=O)(=O)N)O C20414247
Cc1cc(cc(c1)NS(=O)(=O)c2ccc3c(c2)[C@H]4C=CC[C@H]4[C@H](N3)c5ccc(cc5O)O)C C20681756
CC(C)(C)[C@@H]1CCc2c(sc(c2C(=O)N)NC(=S)NC(=O)c3ccc(cc3OC)OC)C1 C21595798
C[C@H]1CCc2c(sc3c2c(nc(n3)SCC(=O)NC(=O)NCCc4cccs4)N)C1 C23327055
C[C@@H]1CCc2c(sc(c2C(=O)N)NC(=O)CSc3nnc(s3)Nc4ccc(cc4)F)C1 C24506852
CCCSC1=Nc2c(c3c(s2)CC[C@@H](C3)C)[C@@H](N1)NNC(=S)NC(=O)c4ccccc4 C26803025
CC(C)(C)c1ccc(cc1)C(=O)NC(=S)Nc2c(c3c(s2)CCCCC3)C(=O)N C32125359
CC(C)(C)[C@H]1CCc2c(sc(c2C(=O)N)NC(=S)NC(=O)c3ccc4c(c3)OCO4)C1 C32126541
CC1(CC2=C([C@@H](c3c(nc(=S)[nH]c3N2)N)c4ccc(cc4)OCc5ccccc5)C(=O)C1)C C33513680
c1cc(ccc1NC(=O)NC[C@@H]2CCC[C@H](C2)CNC(=O)Nc3ccc(cc3)S)S C19075395
Cc1c(sc(c1C(=O)N)NC(=O)CN(C2CCCC2)C(=O)NC3CCCCC3)C C35292418
Cc1ccc2c(c1C)NC(=O)[C@@]23[C@H](C[C@@H](N3)Cc4ccc(cc4)O)C(=O)Nc5ccc(cc5)OC C35365939
C[C@@]12CC[C@H]([C@@]([C@H]1Cc3c(nc(s3)NCC=C)[C@H]2CC(=O)NC4CCCCC4)(C)CO)O C06137695
CCCCC(=O)N(C1CCCCC1)[C@H](c2c(cc(cc2O)O)O)C(=O)NC3CCCCC3 C36493444
CCCCNC(=O)[C@@H](c1c(cc(cc1O)O)O)N(C(=O)C#Cc2ccccc2)C(C)(C)C C36586086
C[C@@H](CC(=O)N([C@@H](c1c(cc(cc1O)O)O)C(=O)NC(C)(C)C)C(C)(C)C)c2ccccc2 C36587979
c1ccc(cc1)C2=C[C@H](N=N2)[C@H]3NN[C@@H](N3N)SCc4c(cccc4Cl)Cl C38999599
c1cc(ccc1CS[C@H]2NN[C@H](N2N)[C@@H]3C=C(N=N3)c4ccc(cc4)Cl)Br C39016188
Cc1c(c(n(n1)c2ccccc2)O)[C@@H](c3ccccc3O)C4=C(NN([C@@H]4O)c5ccccc5)C C39444715
CCOC1=C2Nc3ccccc3C[NH+]2[C@H](C1)C(=O)N(c4ccccc4O)c5ccccc5O C39545417
c1cc(ccc1Nc2c(c(ncn2)Nc3ccc4c(c3)OCO4)N)I C40684898
COc1ccc(cc1Nc2c(c(ncn2)Nc3ccccc3Br)N)Cl C40702425
CC(C)c1ccc(cc1)Oc2c(c(ncn2)NNC(=O)c3ccc(cc3)Br)N C40727457
c1ccc2c(c1)nc(s2)Nc3c(c(ncn3)Nc4ccc(cc4F)Br)N C40761127
Cc1ccc(cc1)Sc2c(c(ncn2)NNC(=O)c3ccc(cc3)Br)N C40783376
c1cc(ccc1C(=O)NNc2c(c(ncn2)Oc3ccc(cc3)Br)N)Br C40784575
CC(C)NC(=O)O[C@@H]1CC[C@]2([C@H]([C@]1(C)CO)CC[C@H]([C@H]2CC(=O)NCc3cccs3)O)C C43553834
CCCNC(=O)CCC[C@H]1CC[C@@]2([C@@]1([C@@H](C[C@@H]3[C@@H]2[C@@H](C[C@@]4([C@@]3(CC[C@@H](C4)O)C)C)O)O)C)C C44134973
C[C@@H](C(=O)NC(=O)NC12CC3CC(C1)CC(C3)C2)Nc4ccc(cc4)NC(=O)C(C)C C28910109
Cc1c(c(n[nH]1)O)[C@H](c2ccccc2OCc3ccc(cc3)Br)c4c(n[nH]c4O)C C20119960
c1cc2c(cc1NC(=O)NC[C@@H]3CCC[C@@H](C3)CNC(=O)Nc4ccc5c(c4)CCC5)CCC2 C18159084
CC(C)c1ccc(cc1)[C@H](c2cccs2)NCC(=O)Nc3ccc4c(c3)[nH]c(=O)[nH]4 C53517391
c1ccc(cc1)C(=O)[C@H]2[C@H](NC(=O)N[C@@]2(C(F)(F)F)O)c3c4ccccc4ccc3O C57531278
c1cc(ccc1/C=N\N/C(=[NH+]/N=C\c2ccc(cc2)Br)/N)Br C32620577
c1cc(ccc1C2(CCCCC2)NCC(=O)Nc3ccc(cc3)S(=O)(=O)N)Cl C60343284
COc1ccc(cc1)[C@@]2(C[C@@H](NC(=S)N2)c3ccccc3Cl)c4ccc(cc4O)O C13523690
c1c(ccc(c1)/N=C/c2cc(c(cc2)O)O)Cc3ccc(cc3)/N=C/c4cc(c(cc4)O)O C01045505
Cc1ccc(cc1)COc2c(cc(cc2Br)/C=C/C(=O)NNC(=S)N)OC C62715546
Cc1c(c(=O)n([nH]1)c2ccccc2)[C@@H](c3ccccc3O)C4=C(NN([C@@H]4O)c5ccccc5)C C39444715
CC(=O)Nc1ccc(cc1)NC(=O)CSc2nnc(n2N)c3ccc(cc3)C(C)(C)C C02369047
c1ccc(cc1)C(=O)C(=O)c2ccc(cc2)C34C(NC(=O)N3)(NC(=O)N4)c5ccccc5 C01833713
CC(C)(C)c1ccc(cc1)C(=O)N/C(=C/c2ccco2)/C(=O)Nc3ccc(cc3)S(=O)(=O)N C00838964
c1ccc(cc1)C(=O)N/C(=C/c2ccccc2F)/C(=O)Nc3ccc(cc3)S(=O)(=O)N C00841714
C1CCc2c(c3c(=O)[nH]c(nc3s2)SCC(=O)Nc4c(c5c(s4)CCC5)C(=O)N)C1 C08640209
CCc1ccccc1Nc2nc(nc(n2)N)CSCC(=O)Nc3cccc(c3)SC C09244814
c1ccc(cc1)CNc2nnc(s2)SCc3nc(nc(n3)Nc4ccccc4)N C09793244
Cc1ccc(cc1)c2nnc(n2N)SCC(=O)NCC(=O)Nc3ccc(c(c3F)F)F C10785104
COc1ccccc1Oc2ccc(cc2)NC(=O)C[C@H](c3cccs3)NC(=O)N C11170943
C1CCc2c(c(=O)[nH]c(n2)SCC(=O)Nc3c(c4c(s3)CCCC4)C(=O)N)C1 C11905516
COc1ccc(cc1)c2nnc(n2N)SCc3nc(c4c5c(sc4n3)CCCCC5)N C12723167
CC(C)c1ccc(cc1)n2c(cnc2SCc3nc(nc(n3)N)N)c4ccccc4 C06928597
Cc1ccc(cc1)/C=C/C(=O)NC(=S)NNC(=O)c2ccc(cc2)NC(=O)C(C)C C13985386
COc1cc(c(c(c1O)O)OC)[C@H]2CC(=O)Nc3c2sc(n3)Nc4ccccc4 C15110032
C[C@H](c1ccc(cc1)S(=O)(=O)N)NC(=O)CCNC(=O)c2ccc(cc2)C(C)(C)C C15556031
CCc1c(c2c(s1)nc(n(c2=O)Cc3ccc(cc3)C)SCc4nc(nc(n4)N)N)C C17670532
CC[C@@H](C(=O)Nc1c(c2c(s1)CCCC2)C(=O)OCC)Sc3[nH]c(=O)cc(n3)N C18094085
Cc1ccccc1n2c(=O)c3cc(sc3nc2SCc4nc(nc(n4)N)N)c5ccccc5 C19296798
Cc1ccc(cc1)NC(=O)CSc2nnc(n2N)N/N=C/c3ccccc3Cl C20528182
c1ccc2c(c1)cccc2/C=N/Nc3nnc(n3N)SCC(=O)Nc4ccc(cc4)F C20805790
Cc1ccc(cc1)/C=N/Nc2nnc(n2N)SCC(=O)Nc3c(cccc3F)F C20807129
C/C(=N\Nc1nnc(n1N)SCC(=O)Nc2ccc(cc2)F)/C=C/c3ccccc3 C21324242
C[C@@H](c1ccc(cc1)S(=O)(=O)N)NC(=O)c2ccc(c(c2)NC(=O)c3cccs3)Cl C27323518
Cc1ccccc1n2c(nnc2S[C@@H](C)C(=O)NC(=O)N)c3c[nH]c4c3cccc4 C28849271
COC(=O)c1cccc(c1)C#Cc2cccc(c2)NC(=O)CCCCCNC(=O)N C32908513
CC(=CC(=O)N(Cc1ccco1)[C@@H](c2c(cc(cc2O)O)O)C(=O)NC(C)(C)C)C C36502712
CC(C)(C)NC(=O)[C@H](c1c(cc(cc1O)O)O)N(C(=O)c2ccc(cc2)OC)C(C)(C)C C36584406
Cc1ccc(o1)CN([C@@H](c2c(cc(cc2O)O)O)C(=O)NC3CCCCC3)C(=O)CCl C36599964
Cc1cc(c2cc([nH]c2c1)C(=O)OCC(=O)Nc3c(c4c(s3)CCCC4)C(=O)N)C C36626447
COC(=O)C(=C1Nc2ccccc2N1)C(=O)CSc3nc(c4c5c(sc4n3)CCCC5)N C36812030
CC(C)(C)c1ccc(cc1)S(=O)(=O)NCC(=O)Nc2c(c3c(s2)CCCC3)C(=O)N C01805640
C/C/1=C/C[C@H]([C@@H](CC(=C)CC[C@@H]1O)O[C@@H]2[C@@H]([C@@H]([C@@H]([C@@H](O2)COC(=O)C)O)O)O)C(C)C C35455542
CCNC(=O)c1c2c(sc1NC(=O)c3cc(n[nH]3)c4cc(ccc4O)C)CCCC2 C13121733
CCOC(=O)c1c(sc\2c1CCC/C2=N\N=C/3\c4sc(c(c4CCC3)C(=O)OCC)N)N C36621771
C[C@@]12C[C@@H](CC(C1)(C)C)N(C2)c3c(c(ncn3)NNC(=O)c4ccccc4OC)N C40735123
c1ccc(cc1)C(c2ccccc2)C(=O)NNc3c(c(ncn3)Oc4cccc5c4nccc5)N C40752183
Cc1ccc(cc1)C(=O)NNc2c(c(ncn2)Oc3ccc(cc3)Br)N C40784248
COc1ccccc1Nc2nc(nc(n2)N)CSCCC(=O)Nc3ccccc3 C46587233
CC1=CC(=O)N2[C@H](N=C(N[C@@H]2N1)NCCc3c[nH]c4c3cccc4)c5ccc(cc5)Cl C39326457
C[C@@H]1CCc2c(sc(c2C#N)NC(=O)CN[C@@H](C)c3ccc(cc3)S(=O)(=O)N)C1 C14129660
Cc1cc(nc2c1c(c(s2)C(=O)NCCCc3c(c(n[nH]3)N)C#N)n4cccc4)C C09378489
Cc1ccc(cc1)Nc2nc(nc(n2)N)CSCCCC(=O)Nc3c(cccc3C)C C19224833
C[C@H]1CCC[C@@H]([C@@H]1C)NC(=O)CSCc2nc(nc(n2)Nc3ccc(cc3)F)N C15495888
c1ccc(c(c1)C(=O)OCc2nc(c3c4c(sc3n2)CCCCC4)N)NCCO C11329522
c1ccc(c(c1)c2nnc(n2N)SCCCC(=O)N/N=C/c3ccc(cc3)Br)O C58989610
c1cc(ccc1C(=O)CSc2nc([nH]n2)N/N=C/c3ccc(cc3O)O)Br C58994093
CC1=C([C@H](NC(=S)N1)c2ccc(cc2)OC)C(=O)N/N=C/c3ccc(c(c3)OC)O C59384678
CCCCn1c(c(c(=O)[nH]c1=O)N(CCC(C)C)C(=O)c2cc3ccccc3[nH]2)N C60391808
C[C@H]1C(=C(NN1c2ccccc2)C)C3=NN=C(C3)C(=O)N/N=C(\C)/c4ccc(cc4)N C63972497
CC(C)CC(=O)Nc1ccc(cc1)NC(=O)CNc2ccc(cc2)C(=O)NC(C)C C66094326
CCOC(=O)c1c(csc1NC(=O)[C@H]2CCCC[C@@H]2C(=O)[O-])c3ccc(cc3)C4CCCCC4 C08454438
c1cc(n(c1)c2ccc(cc2)Br)/C=C/3\C(=O)NC(=S)N(C3=O)c4ccc(cc4)C(=O)[O-] C01101145
C[C@]12CCC(=O)C=C1CC[C@@H]3[C@H]2CC[C@]4([C@@H]3CC[C@@]4(C(=O)CSC(=S)SCC(=O)[O-])O)C C12873367
C[C@@H](C(=O)Nc1cccc(c1)Br)Sc2nc3cc(ccc3c(=O)n2CC=C)C(=O)[O-] C13016294
C[C@@H](C(=O)Nc1ccc(cc1F)Br)Sc2nnc(n2CC(=O)[O-])c3cccs3 C13019776
CC1=C([C@@H](NC(=O)N1c2ccc(cc2)C(=O)[O-])c3ccc(c(c3)Br)F)C(=O)OC(C)C C13060389
c1cc(ccc1/C=C/C(=O)N[C@H](CC(=O)[O-])c2ccc(cc2)Cl)S(=O)(=O)N3CCCCCC3 C13174062
c1cc(cc(c1)F)[C@@H]2C(=C(C(=O)N2CCCCCC(=O)[O-])O)C(=O)c3ccc(cc3)Br C09019998
Cn1c(=O)c2ccc(cc2nc1SCC(=O)N[C@H](c3ccc(cc3)F)c4cccs4)C(=O)[O-] C13219969
Cc1c(sc2c1c(=O)n(c(n2)SCC(=O)Nc3ccc(cc3)CC(=O)[O-])c4ccc(cc4)F)C C13243328
Cc1cccc(c1)n2c(=O)c3c(c(sc3nc2SCC(=O)Nc4ccc(cc4)CC(=O)[O-])C)C C13243762
COc1ccc(cc1S(=O)(=O)N[C@H](c2ccc3c(c2)CCCC3)c4cccs4)/C=C/C(=O)[O-] C13269407
c1cc2c(cc1C3(CCCC3)CNS(=O)(=O)c4ccc(c(c4)C(=O)[O-])Br)OCCO2 C13269444
CC[C@H](C)c1ccc(cc1)n2c(=O)c3ccccc3nc2SCC(=O)Nc4ccc(cc4)C(=O)[O-] C13355790
C=CCN\1C(=O)[C@H](S/C1=N\c2ccc(cc2)C(=O)[O-])CC(=O)Nc3ccc(cc3)Br C11990723
c1cc(ccc1/C=C/2\C(=O)N(C(=S)S2)NC(=O)c3ccc(cc3)Br)OCC(=O)[O-] C16906493
Cc1c2c(n(n1)c3ccccc3)NC4=C([C@H]2c5ccccc5OCC(=O)[O-])C(=O)C[C@@H](C4)c6cccs6 C18197725
c1ccc(cc1)NC(=O)Cn2cc(c3c2cccc3)/C=C/4\C(=NC(=S)N(C4=O)c5ccccc5F)[O-] C08997457
C[C@@H]1Cc2cc(ccc2O1)C(=O)C3=C(C(=O)N([C@H]3c4ccc(c(c4)OC)O)CCc5ccccc5)[O-] C09312180
CCOc1cc(cc(c1O)I)/C=C/2\C(=NC(=S)N(C2=O)c3ccc(cc3)C)[O-] C22130575
CCc1ccc(cc1)N2C(=O)/C(=C/c3cc(c(c(c3)I)O)OC)/C(=NC2=O)[O-] C22135405
Cc1ccc(c(c1)C(=O)C2=C(C(=O)N([C@H]2c3cc(c(c(c3)Br)O)OC)c4nccs4)[O-])C C27662440
Cc1ccccc1[C@H]2c3c([nH]c(=O)s3)S[C@@H]4[C@H]2[C@H]5C[C@@H]4[C@@H]6[C@@H]5C(=O)N(C6=O)CCCC(=O)[O-] C28295033
c1cc(cc(c1)Cl)N2CCN(CC2)c3ccc(cc3NS(=O)(=O)c4ccc(cc4)F)C(=O)[O-] C32961709
CCOC(=O)C1=C(N=C2N([C@@H]1c3ccccc3F)C(=CS2)/C=C(/NCCc4cccs4)\[O-])C C34924019
CC1=C([C@H](N2C(=CSC2=N1)/C=C(/NC[C@@H]3CCCO3)\[O-])c4ccc(cc4)F)C(=O)N(C)C(C)C C35698099
Cc1ccc(cc1)CN2C(=O)/C(=C/c3c(nn(c3[O-])c4cccc(c4C)C)Cc5ccccc5C)/NC2=O C35829456
CC1=C([C@@H](N2C(=CSC2=N1)/C=C(/NC[C@@H]3CCCO3)\[O-])c4ccccc4Cl)C(=O)OC(C)C C36050490
CC1=C([C@H](N2C(=CSC2=N1)/C=C(/NC[C@H]3CCCO3)\[O-])c4ccccc4Cl)C(=O)OC(C)C C36050493
Cc1ccc(c(c1)[C@H]2C(=C(N=C3N2C(=CS3)/C=C(/NC[C@@H]4CCCO4)\[O-])C)C(=O)OC(C)C)C C36071822
Cc1ccc(c(c1)[C@@H]2C(=C(N=C3N2C(=CS3)/C=C(/NC[C@H]4CCCO4)\[O-])C)C(=O)OC(C)C)C C36071823
CC(C)[C@@H](c1ccc2c(c1)OCCO2)NC(=O)c3cccc(c3)S(=O)(=O)[N-]c4ccccc4F C12933357
CCCc1nnc(n1CC(=O)N(C)CC2=CN(N[C@H]2c3ccc(cc3)Cl)c4ccccc4)[S-] C39448114
C[C@H]1Cc2cc(ccc2O1)C(=O)C3=C(C(=O)N([C@H]3c4c(cccc4Cl)Cl)CCOCCO)[O-] C40095214
COc1ccc(cc1OC)[C@@H]2c3c([nH]nc3C(=O)N2Cc4ccc(cc4)F)c5cc(ccc5[O-])Cl C39899033
COc1ccc(cc1OC)CCN2[C@@H](c3c([nH]nc3C2=O)c4cc(ccc4[O-])Cl)c5ccccc5F C39899187
CSc1ccc(cc1)[C@H]2c3c([nH]nc3C(=O)N2[C@H]4CCS(=O)(=O)C4)c5cc(ccc5[O-])Cl C40548326
C[C@@](CC(C)(C)OC)(C(=O)[O-])Nc1c(cc(cc1Br)Br)Br C41769894
c1ccc2c(c1)-c3ccccc3C2COC(=O)N[C@H](Cc4cccc(c4N5CCOCC5)F)C(=O)[O-] C44325370
Cc1c2c(cc(=O)[nH]c2sc1C(=O)[O-])CSc3nc4c(c5c(s4)CCCC5)c(=O)n3CC=C C13416044
CCOc1cc(c(cc1OCC(=O)[O-])Br)/C=C/2\C(=O)N/C(=N/c3ccc(cc3)C)/S2 C13881018
COc1cc(cc(c1O)I)/C=C\2/C(=NC(=O)N(C2=O)c3ccc(cc3)Cl)[O-] C59533546
c1cc(ccc1[C@@H]2c3c(n(c(=O)s3)CC(=O)Nc4ccc(cc4)Cl)S[C@H]5[C@H]2C(=NC5=O)[O-])F C39884114
COc1ccc(cc1)/C=C/C(=N/C2=NN3[C@H](C=C(N=C3N2)c4ccccc4)c5ccc(cc5)Cl)/[O-] C02247908
CCc1ccccc1N/C(=N/C(=O)c2ccccc2Br)/[N-]CCc3c(nn(c3C)CC)C C32973339
Cc1c(c(n(n1)C)C)CC[N-]/C(=N/C(=O)c2ccc(c(c2)F)F)/Nc3ccc(cc3)Br C32973531
c1ccc(cc1)CNC(=O)CSC2=C([C@@H](C3=C(CCCC3=N2)[O-])c4cccc(c4Cl)Cl)C#N C13176788
c1ccc(cc1)CC2CC[NH+](CC2)c3ccc(cc3[N-]S(=O)(=O)c4cc(ccc4F)F)C(=O)[O-] C33253838
c1cc(ccc1[C@@H]2c3c(n(c(=O)s3)CC(=O)Nc4ccc(cc4)Cl)S[C@@H]5[C@@H]2C(=NC5=O)[O-])F C39884114
c1cc(sc1)[C@@H]2c3c(n(c(=O)s3)CC(=O)Nc4ccc(cc4)Cl)S[C@@H]5[C@@H]2C(=NC5=O)[O-] C39884115
COc1cc2c(cc1OC)[C@@H]([NH2+]CC2)Cc3ccc(cc3)OCc4ccccc4 C03847481
Cc1cc2c(n1c3ccc(cc3)C(=O)NCCC[NH+]4C[C@H](C[C@@H](C4)C)C)CC[C@@H](C2)C C06877983
Cc1cc2c(n1c3ccc(cc3)C(=O)NCCC[NH+]4[C@@H](CCC[C@H]4C)C)CC[C@@H](C2)C C06877989
Cc1ccc(cc1)c2c(sc3c2c(=O)[nH]c(n3)C[NH+](C)Cc4ccccc4C)C C07004364
CC(C)[C@H](c1ccc(cc1)C2CCCCC2)[NH2+]Cc3cc(=O)n4ccsc4n3 C07874953
Cc1ccc(s1)c2csc3c2c(=O)[nH]c(n3)C[NH+](C)[C@@H]4CCCc5c4cccc5 C07674339
Cc1c(sc(c1[C@@H](c2ccc(cc2)OC)[NH+]3CCCC3)NC(=O)c4ccccc4)C C00936748
CC(C)Oc1ccc(cc1)C(=O)NC[C@@H](c2ccsc2)[NH+]3CCCCCC3 C08862999
C[NH+](C)Cc1c(ccc2c1oc(c(c2=O)c3ccc(cc3)Br)C(F)(F)F)O C09359756
c1ccc(cc1)N2CC[NH+](CC2)C[C@@H](COc3ccc4cc(ccc4c3)Br)O C09489485
COc1ccc(cc1)[C@@H](CNC(=O)c2ccc(cc2)Br)[NH+]3CCCCCC3 C11916612
c1cc(ccc1c2ccc(cc2)F)[C@@H]3CC[NH2+]C[C@H]3COc4ccc5c(c4)OCO5 C12648295
c1cc(sc1)[C@@H]2c3ccsc3CC[NH+]2CC(=O)Nc4ccc(cc4)N5CCCCC5 C12686931
Cc1cccc(c1C)N2CC[NH+](CC2)CC(=O)Nc3ccc(cc3F)Br C07486331
COc1ccc(c(c1)OC)[C@H]2[C@H]3CCCC[C@]3(CC[NH+]2Cc4ccccc4F)O C13759144
Cc1ccc2c(c1)sc(c2Cl)C(=O)NC[C@H](c3ccc(o3)C)[NH+]4CCCC4 C15860457
CCc1ccc(cc1)[C@H]2c3c(c4ccccc4[nH]3)CCN2Cc5[nH+]ccn5CC C19866851
Cc1cc2c(n1c3ccc(cc3)C(=O)NCCC[NH+]4[C@H](CCC[C@@H]4C)C)CCCCC2 C20532508
CC[NH+]1CCC(CC1)CNc2c3ccc(nc3c(cn2)c4ccsc4)C(F)(F)F C24908173
Cc1ccc(cc1)[C@@H](CNC(=O)COc2cccc(c2C)C)[NH+]3CCCCC3 C27581810
Cc1ccc(cc1)[C@@H](CNC(=O)COc2c(cccc2C)C)[NH+]3CCCCC3 C27664536
c1ccc(cc1)OCc2c3c(cccc3sc2C(=O)NC4CC[NH+](CC4)C5CC5)F C32752802
Cc1ccc(cc1)C(=O)N(C[C@@H]2C[NH2+]C[C@@H]2c3ccc(cc3)OC)CC(C)C C34697191
C[C@@H](c1ccccc1Br)[NH2+]Cc2ccc(c(c2)[N+](=O)[O-])Br C34996216
CCN(CC)c1ccc(c(c1)O)C[NH+]2CCCn3cccc3[C@@H]2c4ccccc4 C35790884
Cc1cc(c(c(c1)C)[C@@H]2c3cccn3CCC[NH+]2Cc4ccc(c(c4)O)OC)C C35791724
c1ccc(cc1)CC2(CC[NH+](CC2)Cc3cnc(nc3)c4cccc5c4cccc5)CO C11842594
Cc1c(c(c(c(c1C)C)S(=O)(=O)NC[C@@H](c2cccc3c2cccc3)[NH+](C)C)C)C C38621526
CC(C)c1ccc(c(c1)C[NH+]2CCCC[C@@H]2C(=O)N[C@@H]3CCCc4c3cccc4)OC C38737926
c1cc(oc1)[C@H](CNC(=O)C23C[C@H]4C[C@@H](C2)CC(C4)(C3)Cl)[NH+]5CCCCC5 C36697469
CC[NH+]1CCN(CC1)[C@H](c2cccs2)c3c(c(sc3NC(=O)c4ccccc4)C)C C22917861
c1ccc2c(c1)CC(C2)[NH+]3CCC[C@H](C3)NC[C@@H]4C=NN=C4c5ccc(cc5)Cl C39515473
CC(C)S(=O)(=O)[C@H]1CC[C@@]2(C1)[C@@H](CCC[NH+]2Cc3ccccc3)c4ccccc4O C39519781
COc1cc2=C[C@H]([NH+]=c2cc1OC)c3c(c4ccccc4[nH]3)Sc5ccccc5 C39568785
CC(=O)Nc1c(c2c(s1)CCCC2)[C@@H](c3cccc(c3)OC)[NH+]4CCCCC4 C39853497
CC[C@@]12CCN3C[C@@]([C@@H]1O)(C[NH+](C2)[C@@H]3c4ccc(cc4)OCc5ccccc5)CC C39951155
CC(C)c1ccc2c(c1)cc(o2)C(=O)NC[C@@H](c3cccs3)[NH+]4CCCCC4 C41310659
C[C@@H](c1ccc(cc1)N2CCCCC2)NC(=O)c3ccc(cc3)C[NH+]4CCCCC4 C44854818
C[C@@H]1CCCC[NH+]1CCCCNC(=O)N(C)Cc2ccc(cc2)Br C46751326
c1cc(ccc1c2nc(on2)C[NH2+]C3(CC3)c4ccc(c(c4)Cl)Cl)Cl C48375225
Cc1ccc2cc(c(nc2c1)Cl)CNC3CC[NH+](CC3)Cc4ccccc4OC C58007836
Cc1ccc(c(c1)C)c2csc3c2c(ncn3)NC[C@@H](c4ccccc4)[NH+]5CCCC5 C62048841
CCCC[NH+](C)Cc1c(cc(c2c1O/C(=C\c3cccc(c3)Cl)/C2=O)C)O C41584034
Cc1ccc2=[NH+]C(=O)C3=C[C@H](SC3=c2c1)C(=O)NCC4(CCCC4)c5ccccc5 C63494377
Cc1ccc(cc1)SC2=c3ccc(cc3=[NH+][C@H]2C(=O)NC4CCC(CC4)C)OC C63531243
C[C@@H]1C(=c2ccccc2=[NH+]1)SCC3=NN[C@H](N3C)SCc4ccc(cc4)Cl C63598799
Cc1cc(c(c(c1)C)S(=O)(=O)Nc2ccc(cc2)[C@H]3C=c4ccccc4=[NH+]3)C C63627146
c1cc(ccc1[C@@H]2C=c3cc(ccc3=[NH+]2)Cl)NS(=O)(=O)c4ccc(c(c4)F)F C63627383
Cc1cc(c(cc1C)S(=O)(=O)Nc2ccc(cc2)[C@@H]3C=c4cc(ccc4=[NH+]3)F)C C63627505
Cc1ccccc1NC(=O)c\2cc3ccccc3o/c2=[NH+]\c4cccc(c4)SC C67296928
C[C@H]1CCc2c(sc3c2c(ncn3)NC[C@H](c4ccccc4)[NH+](C)C)C1 C03285403
C[C@H]1CCC[NH+](C1)Cc2c(ccc3c2O/C(=C\c4cccs4)/C3=O)O C04471932
CN(C)c1ccc(cc1)[C@@H]2[NH2+]C[C@H](O2)COc3cc(ccc3Cl)Cl C05191836
CC1CC[NH+](CC1)Cc2c(=O)ccc-3c(c(coc23)c4ccccc4)O C05686211
C[C@@H]1CCC[NH+](C1)Cc2c(ccc3c2O/C(=C\c4ccc(cc4)F)/C3=O)O C07389533
c1ccc2c(c1)ccc(c2C[NH+]3CCC[C@@H]3c4ccc5c(c4)OCCCO5)O C07778590
c1cc(sc1)[C@H]2CCC[NH+]2CC(=O)Nc3c(c4c(s3)CCCC4)C#N C08320738
c1ccc(cc1)[C@H](C(=O)N/N=C/c2ccc(cc2)F)[NH+]3CCCCC3 C00326083
Cc1ccc(cc1)C[NH+]2CCN(CC2)/N=C/c3c4ccccc4ccc3O C01477446
Cc1c2c(cccc2sc1C(=O)NC[C@H](c3ccco3)[NH+]4CCCC4)F C09217463
Cc1c(cnc(n1)c2ccncc2)[C@@H](C)[NH2+]C34CC5CC(C3)CC(C5)C4 C12093818
C/C(=N/NC1=[NH+]CCN1Cc2ccccc2)/c3ccc(cc3)Br C12339053
COc1ccc(cc1OC)N[C@@H]2CCC[NH+](C2)C3Cc4ccccc4C3 C12304538
c1cc2c(cc1C3CCCCC3)c4c5n2CC[NH+]([C@H]5CCC4)CC(=O)CO C03999540
Cc1c(cnn1C)C[NH+]2CCc3c4ccccc4[nH]c3[C@@H]2C5CCCCC5 C13594342
COc1ccc(cc1)C2([C@H]3CCC[C@@H]2C[NH+](C3)Cc4ccccc4OC)O C19553605
CC(C)(C)c1ccc(cc1)c2c3c([nH]n2)CC[NH+](C3)C[C@H]4CCOC4 C20535854
C[C@H]1CCCC[NH+]1CCNc2c3c(csc3ncn2)c4ccc(cc4)F C21643082
c1cc(ccc1C[NH+]2CCCCC2)c3[nH]c(=O)cc(n3)c4ccc(cc4)F C23540820
c1ccc(cc1)c2csc3c2c(ncn3)N[C@@H]4CC[NH+]5[C@H]4CCCC5 C32932663
Cc1cccc(c1)[C@@H]2CCCCC[NH+]2Cc3cc(c(c(c3)OC)O)OC C33087137
Cc1ccc(cc1)Cc2c(nc(nc2N3CC[NH2+]CC3)c4ccccc4)C C35768945
Cc1ccc(c(c1)C)c2csc3c2c(=O)[nH]c(n3)C[NH+]4CCCCC4 C36204076
C[C@@H](c1ccc(s1)Br)[NH2+]Cc2ccc(cc2)[N+](=O)[O-] C38003343
C[NH2+][C@@H](Cc1ccccc1[N+](=O)[O-])c2cc(ccc2F)Br C38132063
c1ccc(cc1)CN(C[C@H]2C=c3ccccc3=[NH+]C2=O)c4ccc(cc4)O C38790107
c1ccc(c(c1)C[NH+]2CCC[C@H](C2)[C@@H]3C(=CN=N3)c4ccc(cc4)Cl)O C39543273
C[C@@H]1CCCC[C@H]1[NH2+]Cc2cc(=O)n3c(csc3n2)c4ccccc4 C40460182
CNc1c2c([nH+]c(n1)c3ccc(c(c3)Br)OC)CCCC2 C50865395
CC(C)[NH2+]Cc1ccc(nn1)Oc2cc(c(cc2Cl)Cl)Cl C51545220
Cc1csc2n1c(=O)cc([nH+]2)CN[C@@H](c3cccs3)C(C)(C)C C54417289
C=CCn1c2ccccc2[nH+]c1/N=C/c3cc(ccc3O)Br C59946964
C1CCCCCC(CCCCC1)NC(=O)[C@@H]2CCC[NH+](C2)CCC#N C62047787
CCC[C@@]1(CCC[NH2+]C1)c2nc(no2)c3ccc(cc3)Br C62871977
C[C@H]1CCC[NH+](C1)Cc2c(ccc3c2O/C(=C/c4cccc(c4)F)/C3=O)O C41512433
Cc1cc(ccc1Oc2ccc(nn2)C[NH2+]C(C)(C)C)Br C63062437
Cc1ccc(c(c1C)C)S(=O)(=O)NCCC2=c3ccccc3=[NH+][C@@H]2C C63514025
Cc1ccc(c(c1)S(=O)(=O)NCCC2=c3cc(ccc3=[NH+]C2)Cl)C C63547621
c1ccc(c(c1)N/C=C\C2=NN=[NH+][C@@H]2c3ccc(cc3)Br)Cl C13466797
c1ccc2=[NH+]CC(=c2c1)CC(=O)N/N=C/c3cc(ccc3F)Br C63761073
CC(C)(C)C1CCC2(CC1)[C@@H]3C(=c4ccccc4=[NH+]3)C[C@H](N2)C(=O)OC C63786999
CC(C)(C)c1ccc(cc1)[C@H]2C[C@H]2C(=O)N/N=C/C3=c4ccccc4=[NH+]C3 C63972464
CCc1ccc(cc1)[C@H]2C3=Nc4ccccc4[C@H]3CCN2Cc5[nH]c(c[nH+]5)C C20992479
c1cc(ccc1N[C@H]2CCCN(C2)C(=O)[C@H]3C=c4cc(ccc4=[NH+]3)F)F C64152348
CC(C)[C@@H](c1cccs1)[NH2+]Cc2cc(=O)n3cc(ccc3n2)Cl C29200802
Cc1ccc(cc1)C2=NC3(CC[NH+](CC3)Cc4ccc(cc4C)C)NC2=O C35430880
CCc1ccsc1C(=O)Nc2ccc(cc2)N(C)C3CC[NH+](CC3)C C65089272
CC(C)(C)c1ccc(=O)n(n1)C[NH2+]C2(CCCC2)c3ccc(cc3)F C66793096
Cn1cc(c(n1)c2ccccc2Cl)C[NH2+]C[C@H]3Cc4ccccc4OC3 C66905143
c1c(cnc(n1)NC2CC[NH+](CC2)CC3CCCCC3)Br C67370016
C[NH+]1CCc2cc3c(c(c2[C@H]1Nc4ccccc4Cl)OC)OCO3 C04090249
C[NH+](C)CCCNc1c2c(c(c3n1c4ccccc4n3)C#N)CCCC2 C04115346
Cc1ccc2c(c1C)nc(s2)N3CC[NH+](CC3)CCNC(=O)C(C)C C05239923
CCOc1ccccc1[C@@H](c2cc3c(cc2O)OCO3)[NH+]4CCCC4 C06357327
C[C@H]1C[C@@H](C[NH+](C1)CC(=O)Nc2c(c3c(s2)CCCC3)C(=O)OC)C C06509215
CC1CC[NH+](CC1)CC(=O)Nc2c(c3c(s2)CCCCC3)C(=O)OC C00952469
Cc1ccc2c(nc(nc2c1)N3CCC[C@H](CC3)[NH2+]CCOC)C C12160280
C[C@H]1CCc2c(sc3c2c(ncn3)NC[C@H](c4ccco4)[NH+](C)C)C1 C12856387
CC(C)Cn1c2c(c(n1)C(=O)N(C)C)C[C@H](CC2)[NH2+]C3CCCCCC3 C14743759
Cc1ccc(cc1)C[NH+]2CCNC(=O)[C@H]2CC(=O)N3CCCCCCC3 C14954202
COc1cc(cc2c1OCO2)C[NH+]3CCC[C@H](C3)Nc4ccccc4 C15066076
c1ccc(cc1)c2nc(on2)[C@@H]3C[C@H](C[NH+]3CC4CCCCC4)O C15674081
Cc1c(c(=O)[nH]c(n1)N2CC[NH+](CC2)C)Cc3ccc(cc3)C(C)C C18240698
Cc1ccc(c(c1)C)n2c(nnn2)C3(CCC(CC3)C)[NH2+]C(C)C C22439100
Cc1c2ccccc2c([nH+]n1)N[C@H](c3ccc4c(c3)OCCO4)C(C)C C24134233
Cc1ccc(cc1)NC(=O)C[NH+]2CCN(CC2)c3ccc(cc3)C(=O)C C03539350
C[NH2+]Cc1ccc(cc1n2nc(nn2)c3ccccc3)Br C34825168
Cc1cccc(c1C)N2CC[NH+](CC2)Cc3cc(=O)[nH]c(n3)SC C35573929
c1cc2c(cc1[C@@H](CNC(=O)C3CCCCC3)[NH+]4CCCC4)OCO2 C36110707
Cc1ccc(cc1)C(=O)NC[C@@H](c2ccc3c(c2)OCO3)[NH+]4CCCC4 C36110721
Cc1cccc(c1)c2nc3cc(c(cc3n2C4CC[NH2+]CC4)OC)OC C36301323
c1cc2c(cc1CNC(=O)C[NH+]3CC[C@@H]4CCCC[C@H]4C3)OCO2 C36446748
CC(C)(C)OC(=O)N1C[C@@H]([NH2+][C@H]2[C@@H]1CCCC2)c3ccc(cc3)OC C06744834
c1ccc2c(c1)cccc2C3=NN=C4[C@@H]3C[NH+](CC4)Cc5ccc(o5)CO C39461116
CC[C@H]1C2=C(CC[NH+](C2)CC3=CNN(C3)c4ccccc4Cl)N=N1 C39531063
COc1ccc(cc1OC)C2=C[C@H]([NH+]=N2)c3cc(ccc3O)Cl C39926621
COc1ccc(cc1)Oc2ccc3=[NH+][C@H]\4C(=c3c2)CCC/C4=N\CCO C39976891
Cc1ccc(cc1)/C(=N\NC(=S)N2CCN(CC2)c3cccc[nH+]3)/C C40763456
c1cc(c(cc1Br)[N+](=O)[O-])OCC[C@H]2CCCC[NH2+]2 C42771386
c1cc2c(cc1c3c4c([nH]n3)CC[NH+](C4)C[C@@H]5C[C@H]6C[C@@H]5C=C6)OCO2 C43632174
C[C@H](C(=O)C1=c2ccccc2=[NH+]C1)S[C@H]3NN=C(O3)C4CCCCC4 C44662775
c1cc2c(cc1/C=C/C(=O)NCC3CC[NH+](CC3)C4CCCC4)OCO2 C49509300
Cc1c(cco1)C(=O)/N=c\2/[nH]c(cs2)C[NH+]3C[C@@H](C[C@H](C3)C)C C22294960
CC(C)C[C@H]1C(=O)N(C2([NH2+]1)CCN(CC2)C(=O)C3CCCC3)CC(C)C C36028824
CC/C(=N\Nc1nc2ccc(cc2s1)N3CC[NH+](CC3)CC)/C C57332253
CC1CC[NH+](CC1)CN2C(=O)[C@](NC2=O)(C)c3ccc(cc3)C(C)(C)C C16080873
Cc1cc(ccc1[NH+]2CCCC2)N[C@@H](C)c3nnc(o3)c4ccccc4 C57964459
C[C@H]1CCC[NH+](C1)C(C)(C)CNC(=O)/C=C/c2ccc3c(c2)OCO3 C59983561
COc1ccccc1[C@@H]2C[C@H](N=C3N2NC=[NH+]3)c4ccc(cc4)Cl C13124762
CC[C@@]1([C@@](N(C(=O)O1)CCC2=c3cc(ccc3=[NH+][C@@H]2C)Cl)(C)O)C C63515286
CC[C@]1([C@](N(C(=O)O1)CCC2=c3cc(ccc3=[NH+][C@@H]2C)Cl)(C)O)C C63515289
CCC/[NH+]=C/c1c([nH]n(c1=O)c2nc3ccccc3s2)C(F)(F)F C05398018
c1ccc(c(c1)/C=N/N2[C@@H](N=[NH+]C2=S)c3cccc(c3)Cl)O C38980626
c1cc(ccc1C[NH+]2CCC(CC2)Nc3ccc(s3)[N+](=O)[O-])F C64029697
CCOC(=O)[C@H]1C(=c2ccc(cc2=[NH+]C1=O)Cl)NC3CCCCC3 C64887760
C[C@@H]1c2c(c3ccccc3[nH]2)CC[NH+]1Cn4c(=O)ccc(n4)C(C)(C)C C66792871
c1cc(ncc1C#N)N2CCC(CC2)Nc3cc[nH+]c4c3c(ccc4F)F C66818614
c1cc(c2c(c1)OCCO2)[C@@H]3CCC[NH+]3CC(=O)NC4CCCCC4 C66899727
Cc1cc(nc([nH+]1)N2CCC(CC2)[C@@H](c3ccc(cc3)Cl)O)N(C)C C67373666
C[C@H](c1nc(no1)C(C)C)[NH+]2CCC(CC2)[C@H](c3ccc(cc3)Cl)O C67400698
c1ccc2c(c1)ccc(c2[C@H]3N(C(=O)CS3)NS(=O)(=O)c4cccc(c4)C(=O)[O-])O C05955484
Cc1c2c(=O)[nH]c(nc2sc1C(=O)[O-])CSc3[nH]c(=O)c4c5c(sc4n3)CCCC5 C09955510
Cc1ccc(cc1S(=O)(=O)NNC(=O)[C@H](C)Oc2c(cc(cc2C)Cl)C)C(=O)[O-] C13029533
Cc1ccc(c(c1)C)NS(=O)(=O)c2cc(ccc2C)NS(=O)(=O)c3cc(ccc3C)C(=O)[O-] C13029771
CC(C)c1cccc(c1)NC(=O)CSc2nc3cc(ccc3c(=O)n2CCO)C(=O)[O-] C13047057
COc1ccc(cc1S(=O)(=O)NNC(=O)c2cc3c(s2)CCCCCC3)C(=O)[O-] C13059444
c1ccc2c(c1)CCCN2CC(=O)NNS(=O)(=O)c3cc(ccc3Br)C(=O)[O-] C13059983
CCn1c(=O)c2ccc(cc2nc1SCC(=O)NC(=O)N[C@@H]3CCC[C@@H]([C@@H]3C)C)C(=O)[O-] C13202372
CC(=O)Nc1ccc(cc1)c2ccc(cc2)S(=O)(=O)N[C@H](CC(=O)[O-])c3ccc(cc3)Cl C13239616
c1cc(ccc1C(=O)N)S(=O)(=O)Oc2ccc(cc2C(=O)[O-])I C13240332
c1ccc(cc1)n2c(=O)c3ccc(cc3nc2SCC(=O)N4CCCC[C@H]4C(=O)N)C(=O)[O-] C13279579
CC[C@H]1CCc2c(cc(s2)C(=O)NNS(=O)(=O)c3cc(ccc3OC)C(=O)[O-])C1 C13361263
c1cc(ccc1C(=O)N/C(=C\c2ccc3c(c2)OCO3)/C(=O)NCCC(=O)[O-])Br C13382097
C[C@@H](C(=O)Nc1ccc(c(c1)C(=O)[O-])O)N2C(=O)/C(=C/c3cccc(c3)F)/SC2=S C13573089
c1ccc(c(c1)NS(=O)(=O)c2ccc3c(c2)[C@@H]4C=CC[C@@H]4[C@@H](N3)c5ccc(cc5)C(=O)[O-])F C14165996
CC(C)(C)[C@@H]1CCc2c(sc(c2C(=O)NC3CC3)NC(=O)[C@@H]4CC=CC[C@@H]4C(=O)[O-])C1 C19641885
C[C@@H](CC(=O)Nc1c(c2c(s1)C[C@H](CC2)C(C)(C)C)C(=O)NC3CCCC3)CC(=O)[O-] C19648073
c1ccc(cc1)c2c(=O)[nH]c(nc2[O-])SCC(=O)Nc3c(c4c(s3)CCCC4)C#N C20076288
C/C(=N\NC(=O)c1c(c2ccccc2s1)Cl)/c3ccc(cc3)NC(=O)[C@@H]4CC=CC[C@H]4C(=O)[O-] C20158531
COc1ccc(cc1)[C@H]2CC(C[C@H](C23C(=O)NC(=S)N=C3[O-])c4ccc(cc4)OC)O C15222210
Cc1ccc(cc1)NC(=O)N([C@@H]2C(N(C(=O)N2c3ccc(cc3)C)CCC(=O)[O-])(C)C)O C01512721
C[C@]12CC[C@H]3[C@H]([C@@H]1CC[C@]2(C)O)CCC4=C/C(=N/OCC(=O)NCc5ccc(cc5)C(=O)[O-])/C=C[C@]34C C35361933
CC1(O[C@H]2[C@@H]([C@@H](O[C@@]2(O1)C(=O)[O-])CNC(=O)OCC3c4ccccc4-c5c3cccc5)O)C C35529593
CC1=C([C@H](N2C(=CSC2=N1)/C=C(/NC[C@H]3CCCO3)\[O-])c4ccc(cc4)Cl)C(=O)NC C35709722
Cc1cccc(c1)NC(=O)CN2C(=O)/C(=C\c3ccc(o3)c4cccc(c4C)C(=O)[O-])/NC2=O C08451835
Cc1c(sc(n1)NC(=O)c2ccc3c(c2)[C@@H](ON3)c4ccccc4)c5nnc(n5CC=C)[S-] C38779185
Cc1ccc(cc1)S(=O)(=O)Oc2ccc(cc2)[C@H](c3c(n[nH]c3[O-])C)C4=C(N=N[C@@H]4O)C C39037453
Cc1ccc(cc1Br)c2ccc(o2)[C@@H](c3c(n[nH]c3[O-])C)C4=C(N=N[C@@H]4O)C C39351035
COc1ccc(cc1OC)[C@H]2CC3=C([C@@H](C4=C(N=N[C@@H]4N3)O)c5ccc(cc5)C(=O)[O-])C(=O)C2 C39359221
Cc1ccc(c(c1)[N+](=O)[O-])c2ccc(o2)/C=C/3\C(=O)N=C(S3)[N-]c4ccccc4C(=O)N C39869849
c1cc(ccc1C(=O)[O-])NC(=O)[C@H]2CC=CC[C@@H]2C(=O)Nc3ccc(cc3)Br C39894809
c1cc(ccc1C(=O)[O-])NC(=O)[C@H]2CC=CC[C@H]2C(=O)Nc3ccc(cc3)Br C39894811
Cc1c(sc(n1)C)C(=O)C2=C(C(=O)N([C@@H]2c3cc(c(c(c3)C(C)(C)C)O)C(C)(C)C)CCO)[O-] C40098985
c1cc(c(cc1[C@H]2c3c([nH]nc3C(=O)N2CCO)c4cc(ccc4[O-])Cl)Cl)Cl C39897932
c1ccc(c(c1)CN2[C@H](c3c([nH]nc3C2=O)c4cc(ccc4[O-])Cl)c5cccc(c5)O)Cl C39899000
C[C@@H](c1ccccc1)NC(=O)c2ccc3c(c2)n4c(c(sc4=S)C(=O)NC(C)C)nc3[O-] C02957533
COc1ccc(cc1)[C@@H](CNS(=O)(=O)c2cc(cs2)C(=O)[O-])c3c[nH]c4c3cccc4 C13307585
c1cc(ccc1NC(=O)c2ccc3c(c2)c4c([nH]3)CCCC4)S(=O)(=O)N5CCC[C@@H](C5)C(=O)[O-] C13398041
c1cc(ccc1NC(=O)c2ccc3c(c2)c4c([nH]3)CCCC4)S(=O)(=O)N5CCC[C@H](C5)C(=O)[O-] C13398038
Cc1c2c(=O)[nH]c(nc2sc1C(=O)[O-])CSc3nnc(s3)NCCc4ccccc4 C13406156
CC(C)CSc1[nH]c2c(c(=O)n1)[C@@H](C3=C(N2)CC(CC3=O)(C)C)c4ccc(cc4)C(=O)[O-] C40476562
c1cc(ccc1C(=O)NC(=O)N(c2ccc(cc2)Cl)/C(=N/C3=N[C@H]4CCCC[C@@H]4N3)/[O-])Cl C54421948
COc1ccc(c(c1)[C@H]2C/C(=C/3\C(=NC(=O)N(C3=O)c4cccc(c4)Cl)[O-])/NN2)OC C09420394
Cc1ccc(cc1)N2C3=NC(=O)[C@@](C3=C(NC2=S)[O-])(C(F)(F)F)NC(=O)CC(C)C C59255205
Cc1ccc(cc1)[C@@H]2C=C([NH+]=C3N2NC(=N3)/N=C(/CCC(=O)[O-])\[O-])c4ccc(cc4)Cl C20058163
c1cc(cc(c1)S(=O)(=O)Nc2ccc(cc2)S(=O)(=O)/N=C\3/CCCCCN3)C(=O)[O-] C13360576
Cc1cc(cc(c1)n2c(=O)c3ccccc3nc2SCc4cc(n5c(n4)nc(n5)N)[O-])C C60059174
CC(C)c1ccccc1n2c(=O)c3ccccc3nc2SCc4cc(n5c(n4)nc(n5)N)[O-] C60059175
c1cc(c(cc1NC(=O)C2=CNN([C@H]2C(F)(F)F)c3ccc(nn3)[O-])C(F)(F)F)Br C39782178
Cc1ccc(cc1)C(=O)N[C@@H]2Nc3cc(ccc3S2)[N-]S(=O)(=O)C4=C(N=N[C@@H]4C)C C63743444
c1cc(ccc1c2ccc(o2)/C=C/3\C(=O)N(C(=S)S3)CCCCCC(=O)[O-])S(=O)(=O)N C02288677
c1ccc(c(c1)C(=O)N/C(=C/c2ccco2)/C(=O)Nc3ccc(cc3)C(=O)[O-])Br C02957235
Cc1ccc(cc1)C(=O)N[C@H](C(C)C)C(=O)N/N=C/c2ccc(o2)c3ccc(cc3)C(=O)[O-] C10042621
COc1ccc(cc1NC(=S)NC(=O)c2cccc(c2)I)C(=O)[O-] C01159774
COc1ccccc1N(CCC(=O)N)C(=O)COc2c(cc(cc2Cl)C(=O)[O-])Cl C13043814
Cc1cc(cc(c1)NC(=O)CSc2nc3cc(ccc3c(=O)n2C[C@H](C)O)C(=O)[O-])C C13051219
C[C@@H](Cn1c(=O)c2ccc(cc2nc1S[C@@H](C)C(=O)NCCC3=CCCCC3)C(=O)[O-])O C13051810
C[C@H](Cn1c(=O)c2ccc(cc2nc1SCC(=O)N[C@@H](C)c3ccc(cc3)F)C(=O)[O-])O C13051978
CCc1ccc(cc1)[C@H](C)NC(=O)CSc2nc3cc(ccc3c(=O)n2C[C@@H](C)O)C(=O)[O-] C13052114
C/C(=N\NC(=O)c1ccc(cc1)C(C)(C)C)/c2ccc(cc2)S(=O)(=O)NCCCC(=O)[O-] C13061041
C/C(=N\NC(=O)c1ccccc1)/c2ccc(cc2)S(=O)(=O)NCc3ccc(cc3)C(=O)[O-] C13066389
COCCCNC(=O)c1c2c(sc1NS(=O)(=O)c3ccc(c(c3)C(=O)[O-])F)CCCC2 C13247762
CCCCNC(=S)N/N=C(\C)/c1ccc(cc1)S(=O)(=O)N2CCC(CC2)C(=O)[O-] C13264182
CC[C@H]1CCc2c(sc(c2C(=O)Nc3ccc(cc3)Cl)NC(=O)CCCC(=O)[O-])C1 C19648385
C/C(=N\NC(=O)c1c(c2ccccc2s1)Cl)/c3ccc(cc3)NC(=O)[C@H]4CC=CC[C@@H]4C(=O)[O-] C20158528
CCCC(=O)c1c(c(c(c(c1OC)C)O)C[C@]2(C(=O)C(C(=O)C(=C2[O-])C)C(=O)[C@H](C)CC)C)O C08465495
CC[C@@]1(C(=O)N(C(=O)N1)NC(=O)Cn2c(nnc2[S-])c3cccs3)c4ccccc4 C24641837
Cc1c(c(nc(n1)SC(F)F)[O-])CCC(=O)Nc2ccc(c(c2)NS(=O)(=O)C)F C25670834
CCCN(C1=C(C[C@H](N(C1=O)[C@@H](C)c2ccc(cc2)OC)c3ccc(cc3)N)C)C(=O)CC(=O)[O-] C28869449
c1cc(ccc1OCC(=O)NC(=S)Nc2cc(c(c(c2)Cl)[O-])Cl)Br C32118952
C/C=C(/c1ccc(cc1)OC(F)F)\NNC(=O)c2ccc(cc2)[N-]S(=O)(=O)c3cccs3 C06015854
Cc1ccc(cc1)NC(=O)N([C@H]2C(N(C(=O)N2c3ccc(cc3)C)CCC(=O)[O-])(C)C)O C01512714
c1ccc(cc1)/N=C/2\N(C(=O)[C@H](S2)CC(=O)Nc3ccc(cc3)C(=O)[O-])CCCCO C17085372
c1ccc(cc1)Cc2c(=O)[nH]c(nc2[O-])SCC(=O)Nc3nnc(s3)SCc4ccccc4 C13544920
c1ccc(cc1)/C=C/C=C(/C(=O)N/N=C/c2ccc(cc2)OCC(=O)[O-])\NC(=O)c3ccccc3 C12725686
Cc1c(c([nH]n1)[O-])[C@H](c2cccc(c2)OCc3ccc(c(c3)Cl)Cl)C4=C(N=N[C@@H]4O)C C39276975
Cc1c(c([nH]n1)[O-])[C@H](c2ccc(cc2)OS(=O)(=O)c3ccc(cc3)F)C4=C(N=N[C@@H]4O)C C39422269
CCCc1nnc(n1CC(=O)NCC2=CN(N[C@@H]2c3ccc(cc3)F)c4ccccc4)[S-] C39448261
CCOc1ccc(cc1OCC)CCN2C(=O)/C(=C/c3cn(c4c3cccc4)CC(=O)N)/N=C2[S-] C39556976
C[C@H](c1ccc(cc1)c2cs/c(=N\S(=O)(=O)c3ccc(cc3)CCC(=O)[O-])/[nH]2)NC(=O)C C13302575
CC[C@H]1CCCCN1S(=O)(=O)c2ccc(cc2)NC(=S)NCc3ccc(cc3)C(=O)[O-] C39971096
CCOc1cc(ccc1O)[C@@H]2C(=C(C(=O)N2CCO)[O-])C(=O)c3ccc(cc3C)OC(C)C C40084377
CC(C)CC(=O)C1=C(C(=O)N([C@H]1c2ccc(cc2O)O)CCc3ccc(c(c3)OC)OC)[O-] C40358757
CCOc1cc(ccc1OCc2ccccc2)[C@@H]3c4c([nH]nc4C(=O)N3CCO)c5cc(ccc5[O-])Cl C39898003
CCCCCN1[C@H](c2c([nH]nc2C1=O)c3cc(ccc3[O-])Cl)c4ccc(c(c4)OC)O C39898546
COc1ccc(cc1)CCN2[C@@H](c3c([nH]nc3C2=O)c4cc(ccc4[O-])Cl)c5ccc(c(c5)OC)O C39899145
CCCC/C=C/CCN1C(=O)[C@H]2[C@H](N[C@@]([C@@H]2C1=O)(Cc3c[nH]c4c3cccc4)C(=O)[O-])c5ccccc5C#N C43218228
C[C@H](CCc1ccccc1)NC(=O)c2ccc3c(c2)n4c(c(sc4=S)C(=O)NC(C)C)nc3[O-] C20617810
CC(C)CC(=O)Nc1ccc(cc1)NC(=O)c2ccc3c(c2)nc(n(c3=O)CCCOC)[S-] C45914858
CN(C)c1ccc(cc1)[C@@H](CNS(=O)(=O)c2ccc(s2)CC(=O)[O-])c3c[nH]c4c3cccc4 C13307843
CC(C)[C@@H](C(=O)[O-])n1c(nnc1SCC(=O)NCCc2c[nH]c3c2cccc3)c4cccs4 C13272072
c1ccc2c(c1)c(c[nH]2)CCNC(=O)c3ccc(cc3)Cn4c(=O)c5cc6c(cc5nc4[S-])OCO6 C02975437
COc1cc(cc(c1O)OC)[C@H]2CC(=O)Nc3c2c(nc(n3)SCc4ccccc4F)[O-] C13567420
Cc1cc(no1)[N-]S(=O)(=O)c2ccc(cc2)NC(=S)NC(=O)/C=C\c3ccc(cc3)F C33790451
c1ccc(cc1)Cn2c(nnc2SCc3cc(n4c(n3)nc(n4)N)[O-])c5ccccc5Cl C60059135
Cc1cc(c(c(c1[N-]S(=O)(=O)C)C)S(=O)(=O)Nc2ccc(cc2Cl)NC(=O)C)C C60376791
COc1ccc2c(c1)/C(=N/NC(=O)c3ccc(cc3)[N-]S(=O)(=O)c4cccs4)/C(=N2)O C09583434
Cc1cccc(n1)c2[nH]nc(n2)/N=C(/C(=O)C3=C(NN([C@H]3C)c4cccc(c4)C(F)(F)F)C)\[O-] C64080173
C[C@H]1CCC2=C(C1)C[C@@H](S2)C(=O)NNC(=O)CCn3c(nnc3[S-])c4cccs4 C64169937
Cc1ccc(cc1S(=O)(=O)Nc2ccc(cc2)SC(F)F)NC(=O)c3ccc(nn3)[O-] C09444332
Cc1ccc(c(c1)C)Nc2nnc(s2)SCC(=O)NCc3ccc(cc3)C(=O)[O-] C09508290
c1cc(ccc1[C@H]2[C@@H]3CC=C[C@@H]3c4cc(ccc4N2)C(=O)NCCC(=O)[O-])C(F)(F)F C12429107
CC(C)Oc1ccc(cc1)/C=C(/C(=O)Nc2cccc(c2)C(=O)[O-])\NC(=O)c3ccco3 C12656689
Cc1ccc(cc1)c2ccsc2C(=O)NNS(=O)(=O)c3ccc(c(c3)C(=O)[O-])F C13018836
CC[C@H](c1ccc(cc1)Br)Nc2ccc(cc2[N+](=O)[O-])C(=O)N[C@@H](C)C(=O)[O-] C13037288
Cc1ccc(c(c1)OCC(=O)NNS(=O)(=O)c2cc(ccc2Cl)C(=O)[O-])C(C)C C13042159
Cc1ccc(cc1)NC(=O)CSc2nc3cc(ccc3c(=O)n2C[C@H](C)O)C(=O)[O-] C13051159
CC[C@@H]1CCc2c(cc(s2)C(=O)NNS(=O)(=O)c3cc(cc(c3C)C)C(=O)[O-])C1 C13079143
Cc1cc(cc(c1C)S(=O)(=O)NNC(=O)[C@H](C)Oc2c(cc(cc2C)Cl)C)C(=O)[O-] C13079148
CC(=O)NCc1ccc(s1)S(=O)(=O)Nc2ccc(cc2C(=O)[O-])Br C13087845
CC[C@@H](c1ccc(cc1)Br)Nc2ccc(cc2[N+](=O)[O-])C(=O)NCC(=O)[O-] C13211906
c1cc(ccc1CC(=O)[O-])NC(=O)CSc2nnc(s2)NCc3ccc(cc3)F C13245469
COc1ccccc1NS(=O)(=O)c2ccc(cc2)NC(=O)CC3(CCCC3)C(=O)[O-] C13250706
CC[C@H]1CCc2c(cc(s2)C(=O)NNS(=O)(=O)c3ccc(c(c3)C(=O)[O-])F)C1 C13262186
CC(C)Oc1ccc(cc1)C(=O)NNS(=O)(=O)c2cc(c(cc2Cl)Cl)C(=O)[O-] C13265098
c1ccc(c(c1)/C=C/C(=O)Nc2ccc(cc2)S(=O)(=O)NCCC(=O)[O-])Br C13394850
C[C@@H](C(=O)NCC(=O)Nc1ccc(c(c1F)F)F)Sc2nc(cs2)CC(=O)[O-] C13416194
COc1cc(c(cc1OC)Br)S(=O)(=O)Nc2ccc(c(c2)C(=O)[O-])O C13464162
COc1cc(ccc1OCC(=O)[O-])C(c2c[nH]c3c2cccc3)c4c[nH]c5c4cccc5 C13683414
Cc1cc(cc(c1OCC(=O)NNC(=O)CCCC(=O)[O-])Br)Br C14013150
CC[C@@H](C(=O)[O-])Oc1ccc(cc1)/C=C\2/C(=O)N(C(=S)S2)NC(=O)c3ccccc3O C16929977
CCc1c(sc(c1C(=O)NC2CCCC2)NC(=O)[C@H]3CC(=C(C[C@H]3C(=O)[O-])C)C)C C17098101
CC[C@@H]1CCc2c(sc(c2C(=O)NC3CCCCC3)NC(=O)C[C@@H](C)CC(=O)[O-])C1 C17099164
CCC(C)(C)[C@@H]1CCc2c(sc(c2C(=O)NC3CC3)NC(=O)C[C@H](C)CC(=O)[O-])C1 C17099174
CC(C)NC(=O)c1c2c(sc1NC(=O)[C@H]3CC=CC[C@H]3C(=O)[O-])C[C@H](CC2)C(C)(C)C C19645142
CC(=O)Nc1cccc(c1)NC(=O)Cc2cc(nc(n2)SCc3ccccc3F)[O-] C23138452
c1ccc(cc1)[C@H](CC(=O)Nc2ccc(cc2)S(=O)(=O)/N=c/3\[nH]ccs3)C(=O)[O-] C13252189
CCCN(C1=C(C[C@@H](N(C1=O)Cc2ccc(cc2)N)c3ccccc3)C)C(=O)CC(=O)[O-] C28869590
Cc1c(sc(n1)NC(=O)CCNC(=O)c2ccccc2)c3nnc(n3CC=C)[S-] C30672428
c1ccc(cc1)/C=C(/C(=O)NCCCC(=O)[O-])\NC(=O)c2ccc(cc2)Br C02271280
COc1cc(cc(c1OCc2cccc(c2)C(=O)[O-])Br)/C=C/3\C(=O)NC(=O)N3 C13544866
Cc1cccc(c1C)C(=O)NNC(=O)c2ccc(cc2)[N-]S(=O)(=O)c3cccs3 C15841267
COc1cc(ccc1O)/C=N/NC(=O)c2ccccc2[N-]S(=O)(=O)c3cccs3 C06144354
COc1ccccc1C(=O)N/C(=C\c2ccc(cc2)Br)/C(=O)NCC(=O)[O-] C08686520
Cc1c(c([nH]n1)[O-])[C@H](c2ccc(c(c2)OC)OCc3ccc(cc3)Cl)C4=C(N=N[C@@H]4O)C C39030021
Cc1cc(cc(c1C)S(=O)(=O)/N=c\2/[nH]c(cs2)c3ccc(cc3)CCNC(=O)C)C(=O)[O-] C13031651
C[C@H]1CCC[C@@H]([C@@H]1C)NC(=O)CSc2nc3cc(ccc3c(=O)n2C[C@@H](C)O)C(=O)[O-] C39697933
CCOc1c(cc(cc1Br)[C@@H](c2c(n[nH]c2[O-])C)C3=C(N=N[C@@H]3O)C)OC C39709496
CCOc1cc(ccc1OCc2cccc(c2)C)[C@@H](c3c(n[nH]c3[O-])C)C4=C(N=N[C@@H]4O)C C39961420
CCOc1ccc(cc1OC)[C@@H]2c3c([nH]nc3C(=O)N2CCCO)c4cc(ccc4[O-])Cl C39898041
CCOc1cc(ccc1O)[C@@H]2c3c([nH]nc3C(=O)N2CC=C)c4cc(ccc4[O-])Cl C39898645
C[C@@H](CCC(=O)NCC(=O)[O-])[C@@H]1CC[C@H]2[C@@]1(CC[C@@H]3[C@@H]2CC[C@@H]4[C@@]3(CC[C@@H](C4)O)C)C C43757751
c1ccc2c(c1)c(c[nH]2)[C@@H](CNS(=O)(=O)c3cccc(c3)C(=O)[O-])c4cccs4 C13246591
C[C@@H](C(=O)NCCCCCC(=O)[O-])N1C(=O)/C(=C/c2c[nH]c3c2cccc3)/SC1=S C15048176
COc1cc(cc(c1O)OC)[C@H]2CC(=O)Nc3c2c(nc(n3)SCc4ccccc4)[O-] C13567310
c1ccc(cc1)Oc2ccccc2NC(=O)CSc3c(c4c(s3)c(cc(=O)[nH]4)[O-])C#N C13568730
c1ccc2c(c1)c(c[nH]2)CCNC(=O)/C(=C\c3ccc(c(c3)I)OCC(=O)[O-])/C#N C59104868
Cc1ccc(cc1[N-]S(=O)(=O)C)N[C@@H](C)C(=O)Nc2ccc(cc2)Br C60099881
CNc1ccc(cc1[N-]S(=O)(=O)c2cc(sc2Cl)Cl)S(=O)(=O)NC C60341691
Cc1ccc2c(c1C)NC(=O)[C@@]23[C@H]4[C@@H]([C@H](N3)CCC(=O)[O-])C(=O)N(C4=O)CCc5ccccc5 C15968777
CCOc1ccc(cc1)NC(=O)CN2C(=O)/C(=C\c3ccc(o3)c4cccc(c4C)C(=O)[O-])/SC2=O C08451792
CCCOc1ccc(cc1OC)[C@H]2C3=C(CC(CC3=O)(C)C)Nc4ccccc4N2C(=O)CCC(=O)[O-] C08695576
CC[C@@H](C)[C@@H](C(=O)[O-])NC(=O)CNC(=O)CCc1c(c2cc3c(coc3c(c2oc1=O)C)C(C)(C)C)C C02125058
CCCOc1ccc(cc1)C(=O)NC(=S)N2CCN(CC2)c3ncc4c(=O)c(cn(c4n3)CC)C(=O)[O-] C13576797
COC(=O)c1cc(cc(c1)Nc2cnn(c(=O)c2Cl)C34C[C@@H]5C[C@H](C3)CC(C5)[C@@H]4C(=O)[O-])C(=O)OC C16194045
COc1ccc(cc1OC)n2c(=O)c3ccc(cc3nc2[S-])C(=O)NCCSCc4ccccc4 C03632151
CCOC(=O)c1c(c(c([nH]1)C)C(=O)C2=C(C(=O)N([C@@H]2c3ccccc3OC)CCCN4CCOCC4)[O-])C C08837381
Cc1c2c([nH]c(nc2=O)CSc3nnc(n3Cc4ccco4)c5ccccc5OC)sc1C(=O)[O-] C25748747
c1ccc(cc1)C(c2ccccc2)N3CCN(CC3)S(=O)(=O)c4ccc(cc4)NC(=O)/C=C/C(=O)[O-] C14010415
COc1ccc(cc1)NC(=O)CN2c3ccccc3/C(=C\4/C(=O)N(C(=S)S4)CCCC(=O)[O-])/C2=O C02533113
C[C@]12CC[C@@H]3[C@@H]([C@@H]1CC[C@@H]2OC(=O)CCC(=O)N[C@@H](Cc4ccccc4)C(=O)[O-])CCC5=CC(=O)CC[C@@]35C C34688458
C[C@@H](C(=O)[O-])O[C@H]1[C@@H]([C@@H](O[C@@H]2[C@@H]1O[C@@H](OC2)c3ccco3)Oc4ccc(cc4)C(C)(C)C)NC(=O)C C35057283
c1ccc(cc1)[C@@H]2CC(=NN2C3=NC(=O)[C@@H](S3)CC(=O)N[C@@H](c4ccccc4)C(=O)[O-])c5ccccc5 C35070574
C[C@]12CCC(=O)C[C@@H]1CC[C@@H]3[C@@H]2CC[C@]4([C@@H]3CC[C@@H]4OC(=O)CCC(=O)N[C@@H](Cc5ccccc5)C(=O)[O-])C C35361895
CC1=C([C@H](N2C(=CSC2=N1)/C=C(/NC[C@@H]3CCCO3)\[O-])c4cc(ccc4OC)OC)C(=O)OCCOC C35703647
CC1=C([C@@H](N2C(=CSC2=N1)/C=C(/NCc3ccncc3)\[O-])c4ccc(c(c4)OC)OC)C(=O)OCC=C C36058613
CC1=C([C@@H](N2C(=CSC2=N1)/C=C(/NC[C@@H]3CCCO3)\[O-])c4ccc(c(c4)OC)OC)C(=O)OCC=C C36058627
CC1=C([C@H](N2C(=CSC2=N1)/C=C(/NCc3cccnc3)\[O-])c4ccc(cc4)[N+](=O)[O-])C(=O)OC(C)C C36064979
COc1ccc(cc1)[C@@H](C(=O)NC2CCCCC2)N(Cc3ccco3)C(=O)c4cc(ccc4[O-])[N+](=O)[O-] C36499828
CCCN([C@H](c1ccc2c(c1)OCO2)C(=O)NC(C)(C)CC(C)(C)C)C(=O)c3cc(ccc3[O-])[N+](=O)[O-] C36570317
C/C=C/[C@H](C(=O)NCS(=O)(=O)c1ccc(cc1)C)N(C(=O)c2cc(ccc2[O-])[N+](=O)[O-])C(C)(C)C C36585944
CCc1c(n2c(nc1[O-])nnc2SCC(=O)N[C@@H]3[C@H](C(=C(S3)C(=O)OCC)C)C(=O)OCC)C C39732244
C=CCOc1ccc(cc1)C(=O)C2=C(C(=O)N([C@@H]2c3ccc(cc3)O)c4nnc(s4)SCC=C)[O-] C40003229
C=CCOc1ccc(cc1)C(=O)C2=C(C(=O)N([C@H]2c3ccc(cc3)O)c4nnc(s4)SCC=C)[O-] C40003230
COc1cc(ccc1OCC=C)[C@@H]2C(=C(C(=O)N2CCCO)[O-])C(=O)c3ccc(cc3)Br C40047845
CCOc1cc(ccc1OCCC(C)C)[C@H]2C(=C(C(=O)N2CCCO)[O-])C(=O)c3ccc(c(c3)C)OC C40048710
CCOc1ccc(cc1OCC)[C@H]2C(=C(C(=O)N2CCCO)[O-])C(=O)c3ccc(c(c3)C)OCC(C)C C40052663
CCCCOc1ccc(cc1OCC)[C@@H]2C(=C(C(=O)N2CCCO)[O-])C(=O)c3cc4cccc(c4o3)OC C40053314
CCn1c(c(c(c(c1=O)C#N)C)/C=C\2/C(=O)N(C(=S)S2)CCC(=O)[O-])NCc3ccccc3Cl C40066531
COc1cc(ccc1OCc2ccccc2)[C@H]3C(=C(C(=O)N3CCOCCO)[O-])C(=O)c4cccs4 C40067105
c1ccc(cc1)COc2ccc(cc2)C(=O)C3=C(C(=O)N([C@H]3c4ccccc4[N+](=O)[O-])CCOCCO)[O-] C40075008
CCOc1cc(ccc1OCCC(C)C)[C@H]2C(=C(C(=O)N2CCOCCO)[O-])C(=O)c3ccc(cc3)C C40076303
Cc1cc(ccc1C(=O)C2=C(C(=O)N([C@H]2c3ccc(c(c3)OC)OCC(C)C)CCOCCO)[O-])OC C40079824
CC(C)COc1ccc(cc1)C(=O)C2=C(C(=O)N([C@@H]2c3ccc(cc3)Br)CCOCCO)[O-] C40080460
CCOc1cc(ccc1OCCC(C)C)[C@@H]2C(=C(C(=O)N2CCO)[O-])C(=O)c3ccc(cc3C)OCC=C C40083257
CCOc1ccc(cc1OC)[C@H]2C(=C(C(=O)N2CCOCCO)[O-])C(=O)c3ccc(cc3C)OC(C)C C40084212
Cc1cc(ccc1OCC(C)C)C(=O)C2=C(C(=O)N([C@@H]2c3cc(ccc3OC)Br)CCO)[O-] C40094080
CCCOc1ccc(cc1OCC)[C@@H]2C(=C(C(=O)N2CCOCCO)[O-])C(=O)c3ccc4c(c3)C[C@H](O4)C C40095093
COc1cccc2c1oc(c2)C(=O)C3=C(C(=O)N([C@H]3c4ccc(c(c4)Cl)Cl)CCOCCO)[O-] C40097744
CC1=C([C@H](N2C(=CSC2=N1)/C=C(/NC[C@H]3CCCO3)\[O-])c4ccccc4Cl)C(=O)OCCOC C40400428
c1ccc2c(c1)-c3ccccc3C2COC(=O)N[C@H](Cc4cc(ccc4N5CCOCC5)[N+](=O)[O-])C(=O)[O-] C44320724
c1ccc2c(c1)-c3ccccc3C2COC(=O)N[C@H](Cc4ccc(o4)Cn5ccc(n5)[N+](=O)[O-])C(=O)[O-] C44322407
CCOC(=O)c1ccc(cc1)/N=C\2/N(C(=O)C[C@@H](S2)C(=O)Nc3cccc(c3)C(=O)[O-])CC(=O)OC C58945520
COc1cc(c(cc1OCc2ccc(cc2)C(=O)[O-])Br)/C=N/NC(=O)CN3CCOCC3 C59246857
CCCN1C(=O)/C(=C/c2cc(c(c(c2)Br)OCc3ccc(cc3)C(=O)[O-])OCC)/NC1=O C59325935
COc1ccc(cc1OC)CCNC(=O)c2ccc3c(c2)nc(n(c3=O)c4ccc(c(c4)OC)OC)[S-] C03632153
CCOc1ccc(cc1)N/C(=N\S(=O)(=O)c2ccc(cc2)Br)/[N-]c3nc(cc(n3)C)C C18091107
CCOCCCNC(=O)C1CCN(CC1)S(=O)(=O)c2ccc3c(c2)c(c4c(n3)CC[C@@H](C4)C)C(=O)[O-] C20355707
CCOCCCNC(=O)C1CCN(CC1)S(=O)(=O)c2ccc3c(c2)c(c4c(n3)CC[C@H](C4)C)C(=O)[O-] C20355706
COc1cc(ncn1)[N-]S(=O)(=O)c2ccc(cc2)NC(=S)NC(=O)/C=C/c3cccc4c3cccc4 C66200696
Cc1ccc(cc1)[C@]2(C(=O)N(C(=O)N2)CC(=O)N[C@@H](C)C34CC5CC(C3)CC(C5)C4)C C04476919
C[C@@H]1CCc2c(sc3c2c(=O)[nH]c(n3)SCC(=O)Nc4ccccc4OC)C1 C01368153
CC(=O)Nc1ccc(cc1)Nc2cnn(c(=O)c2Cl)C34CC5CC(C3)CC(C5)C4 C04909637
COc1ccc2c(c1OC)c(c3ccccc3c2c4c5cc(c(cc5ccn4)OC)OC)N C01624059
c1cc(c(cc1[N+](=O)[O-])Br)NC(=S)NC(=O)C23CC4CC(C2)CC(C4)C3 C08431931
Cc1ccccc1OCc2cc(ccc2OC)[C@H]3C(=C(OC4=C3C(=O)CC(C4)(C)C)N)C#N C01107280
Cc1cccc(c1)c2n[nH]c(=S)n2CC(=O)Nc3nc(cs3)c4cc(c(cc4C)C)C C09728331
CCOc1ccc(cc1)[C@H]2C(=C(N(C3=C2C(=O)CC(C3)(C)C)c4ccc(cc4)OC)N)C#N C01058651
Cc1ccc(cc1)[C@@]2(C(=O)N(C(=O)N2)CC(=O)c3c4ccccc4[nH]c3c5ccccc5)C C12567931
Cc1cc(cc(c1)C(=O)NCC(=O)Nc2nnc(s2)C34CC5CC(C3)CC(C5)C4)C C12740638
Cc1cc2c(cc1C)nc([nH]2)c3ccc(nc3)SCC(=O)Nc4nc(c(s4)C)C C01329743
CC1(CC2=C([C@H](c3c(=O)[nH]c(nc3N2)SCC=C)c4ccc(cc4)N(C)C)C(=O)C1)C C09524332
C[C@@H]1CC2=C([C@H](Nc3ccccc3N2)c4ccc(c(c4)Cl)OC)C(=O)[C@@H]1C(=O)OC C12385041
CC(C)(C)NC(=O)c1ccc2c(c1)[C@@H]3C=CC[C@@H]3[C@@H](N2)c4ccc(c(c4)[N+](=O)[O-])Cl C14471355
Cc1c(sc2c1c(=O)[nH]c(n2)[C@H](C)OC(=O)c3cc(ccc3O)Br)C C15181142
COc1ccccc1c2cc(c3c(ncnc3n2)N)c4ccc(c(c4)Br)OC C09694540
c1ccc(cc1)Nc2nnc(s2)CSc3[nH]c(=O)c4c5c(sc4n3)CCC5 C09193828
COC(=O)c1c(ccs1)NC(=O)N2CCc3c4ccccc4[nH]c3[C@@H]2c5ccccc5F C20860341
CC1(CC2=C([C@H](N=C(N2)Nc3nc4ccccc4s3)c5ccccc5OC)C(=O)C1)C C17098058
CC(C)CCN1c2ccc(cc2OCC(C1=O)(C)C)NC(=O)NCc3cccs3 C22509137
CC[C@@H](C)Sc1[nH]c(=O)c2c(n1)NC3=C([C@H]2c4ccc(o4)C)C(=O)CC(C3)(C)C C06003260
c1ccc2c(c1)N[C@H](NS2(=O)=O)c3ccc(cc3)C(=O)OCc4c(cccc4Cl)F C32986869
c1ccc2c(c1)N[C@@H](NS2(=O)=O)c3ccc(cc3)C(=O)OCc4c(cccc4Cl)F C32986870
CC(C)Sc1[nH]c(=O)c2c(n1)NC3=C([C@@H]2c4cccc(c4)OC)C(=O)CC(C3)(C)C C33810421
Cc1cc(ccc1F)[C@@H]2CC[C@H](CN2C(=O)NC(C)C)C(=O)Nc3ccc(cc3)OC C34716460
CCc1ccc(c(c1NC(=O)CN2C(=O)[C@@]3(C[C@H](CC(C3)(C)C)C)NC2=O)CC)Cl C36835200
c1ccc(cc1)Cn2c(c3c(nc(nc3n2)N4CCCCC4)c5cccc(c5F)F)N C37376087
CC(C)c1cccc(c1NC(=O)CN2C(=O)C3(CCCCCCC3)NC2=O)C(C)C C06540938
C[C@@H](C(=O)NC12CC3CC(C1)CC(C3)C2)SC4=NN/C(=C/5\C=Nc6c5cccc6)/O4 C08187566
CC(=O)Nc1ccc(cc1)NC(=O)/C(=C/c2ccc(o2)c3ccc(c(c3)Cl)Cl)/C#N C39486761
C[C@@]1(CN(C(=O)N1CC2(CCN(CC2)SC)C3CCCCC3)O)c4ccccc4O C39488157
C[C@@H]1C[C@]2(CC(C1)(C)C)C(=O)N(C(=O)N2)CC(=O)N[C@@H](C)c3ccc4ccccc4c3 C36739669
Cc1cc(c(c(c1)O)c2c3c([nH]n2)C(=O)N([C@@H]3c4ccc(cc4)C(C)C)CCOC)C C38705994
CC1=CC[C@@]2([C@H](C[C@]([C@H]2[C@H](C1)OC(=O)c3ccc(cc3)O)(C(C)C)O)OC(=O)C)C C43769420
c1ccc(cc1)/C=C/[C@H]2[C@H]3[C@@H](C(=O)N(C3=O)C4CCCCC4)[C@@]([NH2+]2)(c5ccccc5)C(=O)[O-] C44173548
c1ccc(c(c1)CSc2nc3n(n2)[C@H](C4=C(N3)CCCC4=O)c5cccc(c5)O)Cl C01282833
c1ccc(cc1)C2=NN([C@@H](C2)c3ccccc3O)C4=NC(=O)/C(=C/c5ccc(cc5)O)/S4 C54201422
c1ccc(cc1)C2=NN([C@H](C2)c3ccccc3O)C4=NC(=O)/C(=C/c5ccc(cc5)O)/S4 C54201423
CC1(CC2=C([C@H](n3c(nc(n3)SCc4ccccc4)N2)c5ccccc5O)C(=O)C1)C C17098061
c1ccc(cc1)[C@H]2CC3=C([C@@H](C(=C(O3)N)C(F)(F)F)c4cccc(c4)[N+](=O)[O-])C(=O)C2 C01073612
Cc1cc(c(c(c1)C)N(c2nc(cs2)CSc3nc(cc(n3)N)C)C(=O)C)C C22090396
Cc1ccc(cc1F)N2C(=C([C@H](NC2=S)c3ccsc3)C(=O)Nc4cc(on4)C)C C11560070
Cc1cc(c(n1c2ccc(c(c2)Cl)Cl)C)/C=N/NC(=O)C(=O)NC3CCCCC3 C58911563
Cc1ccc(c(c1)NC(=O)C(=O)N/N=C/c2cc(n(c2C)c3c(cccc3C)C)C)C C58912731
c1cc(c(cc1C23CC4CC(C2)CC(C4)C3)Cl)NC(=O)NCc5nnc6n5CCC6 C59038644
Cc1c(sc(c1C(=O)N)/N=C/c2cc(ccc2Cl)[N+](=O)[O-])Cc3ccccc3 C59472721
COc1ccc(c(c1)[C@@H]2C(=C(NC(=O)N2)c3ccccc3)c4nc5ccccc5s4)OC C13306260
COc1ccc(c(c1)[C@H]2C(=C(NC(=O)N2)c3ccccc3)c4nc5ccccc5s4)OC C13306256
CCCOc1ccccc1[C@@H]2[C@@H]3C(=NN=C3OC(=C2C#N)N)c4ccc(cc4)Br C08854869
c1cc(oc1)[C@H]2C[C@H](n3c(cc(n3)C(=O)NCC45CC6CC(C4)CC(C6)C5)N2)C(F)(F)F C12469505
CCOC(=O)c1ccc(cc1)c2ccc(o2)/C=C\3/C(=O)N(C(=S)S3)[C@@H](c4ccccc4)C(=O)[O-] C12414309
CCN(c1ccccc1C)C(=O)CSc2nc3cc(ccc3c(=O)n2Cc4ccccc4)C(=O)[O-] C13045091
CCc1ccc(cc1)CN(C)C(=O)CSc2nc3cc(ccc3c(=O)n2C[C@H]4CCCO4)C(=O)[O-] C13053461
CN(CCOc1ccc(cc1)Br)c2ccc(cc2[N+](=O)[O-])C(=O)c3ccccc3C(=O)[O-] C13180526
Cc1cc(c(n1[C@@H](C)c2ccccc2)C)C(=O)CSc3nnc(n3CCC(=O)[O-])c4cccs4 C13192959
CCOc1ccc(cc1)c2nnc(n2CCC(=O)[O-])SCc3cc(=O)oc4c3cc5c(c4)CCC5 C13194160
COc1cc(cc(c1OC(F)F)Cl)/C=C(\C(=O)[O-])/Sc2nnc(o2)c3ccc4c(c3)OCO4 C13216598
CCc1cc2c(s1)nc(n(c2=O)CCCOC)SCc3nc4cc(ccc4n3CC)C(=O)[O-] C13218926
CC(C)[C@@H](C(=O)[O-])n1c(=O)c2ccccc2nc1SCC(=O)N(Cc3ccco3)c4ccccc4 C13238224
CC(C)[C@@H](C(=O)[O-])n1c(nnc1SCC(=O)N(Cc2ccco2)c3ccccc3)c4cccs4 C13238842
Cc1cccc(c1)c2nnc(n2CC(=O)[O-])SCC(=O)N(CC(F)(F)F)c3ccccc3OC C13270541
COc1ccc(cc1OC)C(=O)CSc2nc3cc(ccc3c(=O)n2c4ccc(cc4)F)C(=O)[O-] C13280135
Cc1cc(cc(c1)N(CCC#N)C(=O)CSc2nc3cc(ccc3c(=O)n2CC(C)C)C(=O)[O-])C C13280309
c1cc(oc1)Cn2c(=O)c3ccc(cc3nc2SCC(=O)c4ccc(cc4)OC(F)F)C(=O)[O-] C13280394
COc1ccc(cc1)c2nnc(n2C[C@@H]3CCCO3)SCc4c5c(cccc5sc4C(=O)[O-])F C13414672
COc1cc(ccc1OCc2ccc(cc2)C(=O)[O-])/C=C\3/C(=O)N(C(=O)S3)Cc4ccc(cc4)F C15010106
CCCN\1C(=O)/C(=C\c2ccc(c(c2)OCC)O[C@H](CC)C(=O)[O-])/S/C1=N\c3nc(cs3)C C16919409
CCOC(=O)c1c(nc(s1)N2[C@@H](C(=C(C2=O)[O-])C(=O)c3ccc(o3)C)c4ccc(cc4)C(C)C)C C08740025
CCOc1ccc(cc1OC)[C@H]2C(=C(C(=O)N2Cc3cccnc3)[O-])C(=O)c4ccc(c(c4)C)OCC(C)C C09185032
Cc1cc(ccc1OCC(C)C)C(=O)C2=C(C(=O)N([C@H]2c3cccc(c3)[N+](=O)[O-])Cc4cccnc4)[O-] C09272958
CC(C)c1ccc(cc1)[C@@H]2C(=C(C(=O)N2CCN3CCOCC3)[O-])C(=O)c4cc5cccc(c5o4)OC C20219831
CC(C)CCOc1cccc(c1)[C@@H]2C(=C(C(=O)N2Cc3ccco3)[O-])C(=O)c4ccc5c(c4)OCCO5 C09329163
C[C@H]1Cc2cc(ccc2O1)C(=O)C3=C(C(=O)N([C@@H]3c4ccc(cc4)C(C)(C)C)CCCn5ccnc5)[O-] C09359899
COc1ccc(cc1F)C(=O)C2=C(C(=O)N([C@@H]2c3ccc(c(c3)Cl)Cl)CCCN4CCOCC4)[O-] C16729064
COc1ccc(cc1OC)CCN2[C@@H](C(=C(C2=O)[O-])C(=O)c3ccc(cc3)F)c4ccc(cc4)[N+](=O)[O-] C01104765
CCc1ccccc1N2C(=O)/C(=C\c3cc(c(c(c3)OC)OCC(=O)OC)CC=C)/C(=NC2=S)[O-] C32106975
CCCCOc1ccc(cc1OC)[C@@H]2C(=C(C(=O)N2Cc3ccco3)[O-])C(=O)c4cc5ccccc5o4 C33379774
CCOc1cc(ccc1OCCC(C)C)[C@@H]2C(=C(C(=O)N2Cc3ccncc3)[O-])C(=O)c4cccs4 C33509894
CCOc1cc(ccc1OCC=C)[C@@H]2C(=C(C(=O)N2Cc3ccco3)[O-])C(=O)c4ccc(cc4)Cl C35275349
CC(C)CCOc1ccc(cc1OC)[C@H]2C(=C(C(=O)N2C[C@@H]3CCCO3)[O-])C(=O)c4ccc(cc4)F C35296516
Cc1c(sc(n1)N2[C@@H](C(=C(C2=O)[O-])C(=O)/C=C/c3ccccc3)c4ccccc4F)C(=O)OCC=C C35420684
Cc1c(sc(n1)N2[C@@H](C(=C(C2=O)[O-])C(=O)/C=C/c3ccccc3)c4ccc(cc4)OCC=C)C(=O)C C35420963
Cc1c(sc(n1)N2[C@H](C(=C(C2=O)[O-])C(=O)/C=C/c3ccccc3)c4ccc(cc4)C(=O)OC)C(=O)C C35420977
CCCCOc1ccc(cc1OC)[C@H]2C(=C(C(=O)N2Cc3ccco3)[O-])C(=O)/C=C/c4ccccc4 C35444305
CCCCOc1ccc(cc1OCC)[C@@H]2C(=C(C(=O)N2CCOC)[O-])C(=O)c3c(n4cccc(c4n3)C)C C35484190
CC1=C([C@H](N2C(=CSC2=N1)/C=C(/N3CCN(CC3)C(=O)C)\[O-])c4ccc(cc4)OC)C(=O)OCC=C C35697068
CCOC(=O)[C@H]1CCCN(C1)/C(=C/C2=CSC3=NC(=C([C@@H](N23)c4ccsc4)C(=O)OC)C)/[O-] C36053593
CCOC(=O)[C@@H]1CCCN(C1)/C(=C/C2=CSC3=NC(=C([C@H](N23)c4ccsc4)C(=O)OC)C)/[O-] C36053594
CC1=C([C@H](N2C(=CSC2=N1)/C=C(/N3CCOCC3)\[O-])c4cccc(c4OC)OC)C(=O)OC(C)C C36071723
COc1ccc2cc(ccc2c1)C(=O)C3=C(C(=O)N([C@H]3c4ccc(cc4)OCC=C)CCN5CCOCC5)[O-] C39847440
CCOc1ccc(cc1OC)[C@H]2C(=C(C(=O)N2c3nc(cs3)C)[O-])C(=O)c4cc5cccc(c5o4)OC C39848674
CCCSc1nnc(s1)/N=C(/C(=C/c2cn(nc2c3ccc(cc3)OC)c4ccccc4)/C#N)\[O-] C39998025
COc1ccc(cc1)c2c(cn(n2)c3ccccc3)/C=C(\C#N)/C(=N/c4nnc(s4)SCC=C)/[O-] C39998040
CCCOc1ccc(cc1OCC)[C@@H]2C(=C(C(=O)N2CC=C)[O-])C(=O)c3cc4cccc(c4o3)OC C40028470
CCCOc1ccc(cc1OCC)[C@H]2C(=C(C(=O)N2CC=C)[O-])C(=O)c3cc4cccc(c4o3)OC C40028471
COCC1=NN(C(=O)[C@H]1C/C(=C/c2ccc(cc2)C(=O)OC)/C(=O)[O-])c3ccc(cc3)Br C33875054
CCCc1ccc(cc1)c2c(sc(n2)/N=C(/c3ccc(c(c3)[N+](=O)[O-])Sc4nncn4C)\[O-])C C14913975
CCCCOC(=O)c1ccc(cc1)n2c(cc(c2C)/C=C/3\C(=NC(=O)N(C3=O)C4CCCCC4)[O-])C C05946219
COc1cc(cc(c1OCC=C)CC=C)/C=C\2/C(=NC(=O)N(C2=O)c3cccc(c3)Br)[O-] C59198462
CCOc1cc(cc(c1OCC)CC=C)/C=C/2\C(=NC(=O)N(C2=O)c3cccc(c3)Br)[O-] C59198464
c1ccc(cc1)[C@@H]2CC(=NN2C(=O)CCC(=O)[O-])c3ccccc3 C00378685
C[C@H](c1cccs1)N2C(=O)c3ccc(cc3C2=O)C(=O)[O-] C11567843
C[C@@H](C(=O)[O-])n1c(=O)ccc(n1)c2ccc3c(c2)CCCC3 C11567947
COc1cc(ccc1OCc2nc3c(s2)CCC3)C(=O)[O-] C11568291
C[C@@H]1C[C@]1(c2ccc(c(c2)OC)OC)c3nc(cs3)C(=O)[O-] C11883551
Cc1cc(cc(c1C)S(=O)(=O)N2CCC[C@H](C2)C)C(=O)[O-] C13087158
Cc1cc(cc(c1C)S(=O)(=O)N2CCC[C@@H](C2)C)C(=O)[O-] C13087159
c1cc(ccc1C(=O)[O-])OS(=O)(=O)c2ccc(c(c2)F)F C13341817
c1ccc(cc1)/C=C/C(=O)N2C[C@@H](Oc3c2cccc3)C(=O)[O-] C13434731
C/C/1=C/CC/C(=C/[C@@H](C(/C=C/C1=O)(C)C)OC(=O)C)/C(=O)[O-] C14499249
c1c(nc(nc1C(F)(F)F)N2CCC[C@H](C2)C(=O)[O-])C3CC3 C02554435
C[C@@H]1CCc2c(sc3c2c(ncn3)N(C)CCC(=O)[O-])C1 C20317862
C[C@H]1CCc2c(sc3c2c(=O)n(c(n3)C(C)C)CC(=O)[O-])C1 C20377509
C1CCCC(CCC1)n2c(nnc2SCC(=O)[O-])C3CC3 C20591599
CCc1nnc(n1[C@@H]2CCC[C@H]([C@@H]2C)C)SCC(=O)[O-] C20592168
C[C@@H](C(=O)[O-])Sc1nnc(o1)c2cc3c(s2)CCCC3 C26549031
c1ccc(c(c1)Oc2c(n3ccsc3n2)/C=C/C(=O)[O-])F C35428887
Cc1ccc(cc1)[C@H]2CN(C[C@@H]2C(=O)[O-])C(=O)OC(C)(C)C C35571350
CCCCN1C(=O)/C(=C\c2cnc3ccccc3n2)/N=C1[S-] C02748001
CCc1c2cc(sc2n(n1)c3ccc(cc3)C#N)C(=O)[O-] C37065037
Cc1cc(sc1C(=O)[O-])S(=O)(=O)N(C)Cc2cccs2 C37239035
Cc1ccc(cc1S(=O)(=O)[N-]c2cc(no2)C)Br C37574540
Cc1ccc(s1)S(=O)(=O)N(C)Cc2ccc(cc2)C(=O)[O-] C37862717
CN(Cc1ccc(cc1)C(=O)[O-])c2c3c(ccs3)ncn2 C37918793
c1cc(sc1C(=O)[O-])S(=O)(=O)N2CCCCCCC2 C38058531
Cc1c(c(=O)n(c(c1C(=O)c2cccs2)[O-])C(C)C)C#N C38617014
Cc1c(sc2c1c(ncn2)Sc3cc(ccn3)C(=O)[O-])C C41064639
C[C@@H]1CCN([C@@H](C1)C)S(=O)(=O)c2ccc(cc2)C(=O)[O-] C51730836
CC(C)c1ccc(cc1)n2ccc(=O)nc2SCC(=O)[O-] C52329663
c1cc(ccc1N2CCN(CC2)c3ncc(s3)C(=O)[O-])F C54909830
CC(C)(C)c1c(sc(n1)N(C)C[C@H]2CCCO2)C(=O)[O-] C54968532
CN(CC1CCCCC1)S(=O)(=O)c2ccsc2C(=O)[O-] C37498583
c1cc(ccc1/C=C(/C#N)\C(=O)N2CCCCCC2)C(=O)[O-] C59220645
CC(C)(C)c1nc(nn1c2cc(c(c(c2)F)F)F)C(=O)[O-] C61121797
C[C@H](C(=O)C)n1c(=O)ccc2c1cc(c(c2Cl)C(=O)[O-])Cl C62322162
Cc1c(cco1)/C(=C(\C#N)/C(=O)Cc2cn(c3c2cccc3)C)/[O-] C62675591
CC(C)CCOC(=O)c1ccc2c(c1)nc(=S)n(c2[O-])C C52744431
C[C@H]1CC[C@@H]([C@@H](C1)Sc2ccc(cc2)[N+](=O)[O-])C(=O)[O-] C62765959
CC[C@@H]1CC[C@@H]([C@@H](C1)Sc2nnc3n2cccc3)C(=O)[O-] C62767349
CC[C@]1(CCCN(C1)C(=O)N(C)[C@H](C)C(C)(C)C)C(=O)[O-] C62875804
CCC[C@]1(CCN(C1)C(=O)c2cc(c(n2C)Cl)Cl)C(=O)[O-] C62923243
CCC[C@@]1(CCN(C1)C(=O)N2CC[C@@H](C[C@@H]2C)C)C(=O)[O-] C62935430
c1ccc(cc1)n2c(nnc2[S-])[C@@H]3C=C(N=N3)c4ccsc4 C09110138
CC(C)Cc1nc(cs1)/C(=C(\C#N)/C(=O)c2ccco2)/[O-] C64100807
Cc1ccc(cc1)/C=C/S(=O)(=O)[N-]c2cc(ccc2OC)C#N C64478962
CC/C=C/COC(=O)c1ccc2c(c1)nc(=S)n(c2[O-])C C52749131
Cc1cc(c(c(c1C)S(=O)(=O)/N=C(/COC(C)C)\[O-])C)C C64667188
CN(C)S(=O)(=O)c1ccc(cc1)c2cc(ccc2F)C(=O)[O-] C65355304
COc1ccc(cn1)[N-]S(=O)(=O)/C=C/c2ccccc2Cl C66577198
Cc1cc(n(n1)c2ccc(cc2F)[N-]S(=O)(=O)CC(C)C)C C66582126
Cc1ccc(cc1)n2c(nnc2SCC(=O)NN=Cc3ccc(cc3)C(=O)[O-])c4ccc(cc4)C(C)(C)C C09836761
CC1(CC2=C(C(C3=C(N2CCCCCCCCCCC(=O)[O-])CC(CC3=O)(C)C)c4ccccc4)C(=O)C1)C C02128090
CCOc1cc(c(cc1OCc2ccc(cc2)C(=O)[O-])Br)C=NNc3ccc(cc3)[N+](=O)[O-] C15224764
CC(C)c1ccc(cc1)[C@@H]2/C(=C(/c3ccc(cc3)Br)\O)/C(=O)C(=O)N2CCCCCC(=O)[O-] C08838300
CN(C)c1ccc(cc1)/C=C(\C(=O)N/N=C/c2ccc(o2)c3cccc(c3)C(=O)[O-])/NC(=O)c4ccccc4 C18192909
CCc1cc(c(s1)Nc2c(nc3ccccc3n2)[N-]S(=O)(=O)c4ccc(cc4)Cl)C(=O)OCC C06146065
CCOC(=O)C1=C(N=C2N([C@H]1c3cccc(c3)OC)C(=CS2)/C=C(/N[C@H]4CCCc5c4cccc5)\[O-])C C34922781
CCOC(=O)C1=C(N=C2N([C@H]1c3ccc(cc3)[N+](=O)[O-])C(=CS2)/C=C(/N4CCCC4)\[O-])c5ccccc5 C35705061
CCOC(=O)C1=C(N=C2N([C@H]1c3ccc(cc3)C(C)C)C(=CS2)/C=C(/N4CCOCC4)\[O-])c5ccccc5 C35705081
CC1=C([C@@H](N2C(=CSC2=N1)/C=C(/NCc3ccco3)\[O-])c4ccccc4OC)C(=O)Nc5ccccc5 C35709759
CC1=C([C@H](N2C(=CSC2=N1)/C=C(/NCc3ccco3)\[O-])c4ccccc4OC)C(=O)Nc5ccccc5 C35709760
CC[C@@H](C)N/C(=C/C1=CSC2=NC(=C([C@@H](N12)c3ccc(cc3)Cl)C(=O)Nc4ccccc4OC)C)/[O-] C35709939
CC[C@H](C)N/C(=C/C1=CSC2=NC(=C([C@@H](N12)c3ccc(cc3)Cl)C(=O)Nc4ccccc4OC)C)/[O-] C35709941
CC1=C([C@@H](N2C(=CSC2=N1)/C=C(/NCCc3c[nH]c4c3cccc4)\[O-])c5ccc(cc5)C(C)C)C(=O)OC C35970404
Cc1ccccc1[C@@H]2C(=C(N=C3N2C(=CS3)/C=C(/NCc4ccc5c(c4)OCO5)\[O-])C)C(=O)OC(C)C C36058843
CCOC(=O)C1=C(N=C2N([C@H]1c3ccc(cc3)C)C(=CS2)/C=C(/NC[C@@H]4CCCO4)\[O-])c5ccccc5 C36063076
CC[C@@H](C)N/C(=C/C1=CSC2=NC(=C([C@@H](N12)c3ccc(cc3)C(C)C)C(=O)OC(C)C)C(F)(F)F)/[O-] C36065062
CC[C@@H](C)N/C(=C/C1=CSC2=NC(=C([C@@H](N12)c3ccc(cc3)C(C)C)C(=O)Nc4ccc(cc4)OC)C)/[O-] C36072083
CC[C@H](C)N/C(=C/C1=CSC2=NC(=C([C@H](N12)c3ccc(cc3)C(C)C)C(=O)Nc4ccc(cc4)OC)C)/[O-] C36072086
CCC/C=C/[C@@H](C(=O)NC(C)(C)CC(C)(C)C)N(c1cccc(c1)Cl)C(=O)c2cc(ccc2[O-])[N+](=O)[O-] C36484326
CCCCC[C@@H](C(=O)NC(C)(C)CC(C)(C)C)N(c1cccc(c1)Cl)C(=O)c2cc(ccc2[O-])[N+](=O)[O-] C36484372
CCCCCCN([C@H](c1cccc(c1)O)C(=O)NC(C)(C)CC(C)(C)C)C(=O)c2cc(ccc2[O-])[N+](=O)[O-] C36513773
CCCCCCN([C@H](c1ccc(cc1)O)C(=O)NC(C)(C)CC(C)(C)C)C(=O)c2cc(ccc2[O-])[N+](=O)[O-] C36513781
CCCCCCN([C@H](c1ccccc1O)C(=O)NC(C)(C)CC(C)(C)C)C(=O)c2cc(ccc2[O-])[N+](=O)[O-] C36513823
CCCCCCN([C@H]([C@@H](C)c1ccccc1)C(=O)NC(C)(C)CC(C)(C)C)C(=O)c2cc(ccc2[O-])[N+](=O)[O-] C36513835
CC(C)(C)NC(=O)[C@H](c1ccc(cc1)N(C)C)N(c2ccccc2Cl)C(=O)c3cc(ccc3[O-])[N+](=O)[O-] C36544713
CCCCNC(=O)[C@H](c1cc2ccccc2c3c1cccc3)N(C(=O)c4cc(ccc4[O-])[N+](=O)[O-])C(C)(C)C C36585823
CCC(CC)[C@@H](C(=O)NC(C)(C)CC(C)(C)C)N(Cc1ccc(o1)C)C(=O)c2cc(ccc2[O-])[N+](=O)[O-] C36596676
CCCCC[C@H](C(=O)NC(C)(C)CC(C)(C)C)N(Cc1ccc(o1)C)C(=O)c2cc(ccc2[O-])[N+](=O)[O-] C36596729
CC(C)C(=O)[C@]12C(=C(C(=O)[C@](C1=O)(C[C@@H]([C@@]2(C)CCC=C(C)C)CC=C(C)C)CC=C(C)C)CC=C(C)C)[O-] C04097413
CCCCN1[C@H](C(=C(C1=O)[O-])C(=O)c2ccc(cc2C)OCC=C)c3ccc(c(c3)OC)OCCC(C)C C40083392
CCCCN1[C@@H](C(=C(C1=O)[O-])C(=O)c2ccc(c(c2)C)OCC)c3ccc(c(c3)OCC)OCCC(C)C C40085927
CCCCN1[C@H](C(=C(C1=O)[O-])C(=O)c2ccc(c(c2)C)OCC)c3ccc(c(c3)OCC)OCCC(C)C C40085928
CCCCN1[C@@H](C(=C(C1=O)[O-])C(=O)c2ccc(c(c2)C)OCCC)c3ccc(c(c3)OC)OCCC(C)C C40091766
CCCCN1[C@H](C(=C(C1=O)[O-])C(=O)c2ccc(c(c2)C)OCC(C)C)c3ccc(c(c3)OCC)OCCC C40094238
CC1=C([C@H](N2C(=CSC2=N1)/C=C(/NCC3CC3)\[O-])c4cccc(c4)Oc5ccccc5)C(=O)OC(C)C C40401125
CCOc1cc(ccc1OCc2ccccc2)[C@@H]3c4c([nH]nc4C(=O)N3CC=C)c5cc(ccc5[O-])Cl C39898699
CC(C)COc1ccc(cc1OC)[C@H]2c3c([nH]nc3C(=O)N2Cc4ccccc4)c5cc(ccc5[O-])Cl C39898892
C[C@H](CCCC(C)C)[C@H]1CC[C@@H]2[C@]1(CC[C@@H]3[C@@H]2CC=C4[C@]3(CC[C@@H](C4)OC(=O)c5ccccc5C(=O)[O-])C)C C43919284
Cc1cc(c(n1c2ccc3c(c2)OCO3)C)C[C@@H](C(=O)[O-])NC(=O)OCC4c5ccccc5-c6c4cccc6 C44322227
CC(C)C(=O)[C@@]12C(=C(C(=O)[C@@](C1=O)(C[C@@H]([C@]2(C)CCC=C(C)C)CC=C(C)C)CC=C(C)C)CC=C(C)C)[O-] C44675967
Cc1ccc(cc1)C(c2ccc(cc2)C)(C(=O)NN(c3ccccc3)C(=O)C(=O)/C=C(/c4ccccc4)\[O-])O C17145443
CCCC[C@H]1Nc2ccc(cc2C(=O)N1Cc3ccc(cc3)c4ccccc4c5[n-]nnn5)c6ccccn6 C52542032
CCCC[C@@H]1Nc2ccn(c(=O)c2N1Cc3ccc(cc3)c4ccccc4c5[n-]nnn5)Cc6ccccc6 C52584076
CCCC[C@@H]1CC=C(C(=O)N1Cc2ccc(cc2)c3ccccc3c4[n-]nnn4)CNC(=O)OC(C)(C)C C52617997
CC1=C([C@H](n2c(nc(n2)SCc3ccccc3F)N1)c4ccccc4C(=O)[O-])C(=O)OC5CCCCC5 C02615301
CCOc1ccc(cc1)/N=C\2/C(=C(/C(=C/c3ccc(o3)c4cc(ccc4C)[N+](=O)[O-])/S2)[O-])C(=O)OCC C59105314
CCOc1ccc(cc1)/N=C\2/C(=C(/C(=C/c3ccc(o3)c4ccc(cc4C)[N+](=O)[O-])/S2)[O-])C(=O)OCC C59364894
Cc1cc(c(c(c1)C)CNC(=O)CSc2nc3ccc(cc3s2)/N=C/c4cc(ccc4[O-])[N+](=O)[O-])C C59488146
CCOc1cc(ccc1OCc2ccccc2Cl)/C=C/3\C(=O)N(/C(=N\c4cccc(c4)C(=O)[O-])/S3)C C35656288
CCOc1ccc2c(c1)sc(n2)N(CC[NH+]3CCOCC3)C(=O)c4ccc(cc4)C(=O)OC C10046761
CC[NH+](CC)CCN(c1nc2c(cccc2s1)OCC)C(=O)/C=C/c3ccc(s3)[N+](=O)[O-] C10066754
CC[NH+](CC)CCN(c1nc2cc(c(cc2s1)OC)OC)C(=O)c3ccc(s3)[N+](=O)[O-] C10066983
C[NH+](C)CCCN(c1nc2ccc(cc2s1)Cl)C(=O)c3ccc(cc3)S(=O)(=O)N(C)C4CC4 C10100441
CCCCN(C)S(=O)(=O)c1ccc(cc1)C(=O)N(CC[NH+](C)C)c2nc3ccc(cc3s2)F C10461236
C[C@@H](CCC=C(C)C)C[NH+]1CCc2c(sc(c2C(=O)OC)S(=O)(=O)N3CCOCC3)C1 C12035433
CCc1ccc(cc1)c2nc(on2)CSc3nnc(n3Cc4ccccc4)C[NH+]5CCCCC5 C12136127
CCC[C@]1([C@@H]2[C@@H]([C@H]([NH2+]1)c3cccs3)C(=O)N(C2=O)c4ccc(cc4)OCC)C(=O)OCC C12497649
Cc1ccc(cc1)c2csc3c2c(=O)n(cn3)CCC(=O)NC[C@H](c4ccc(cc4)OC)[NH+](C)C C12925261
Cc1ccc(cc1)c2csc3c2c(=O)n(cn3)CCC(=O)NC[C@@H](c4ccc(cc4)OC)[NH+](C)C C12925263
CCc1ccc2c(c1)cc(c(=O)[nH]2)C[NH+](Cc3ccccc3)[C@H](CC)c4nnnn4C5CCCCC5 C13034042
CC[C@H](c1nnnn1C(C)(C)CC)[NH+](Cc2ccccc2)Cc3cc4ccc(cc4[nH]c3=O)C C13063784
CC[C@H](c1nnnn1C2CCCC2)[NH+](CCc3ccccc3)Cc4cc5cc(ccc5[nH]c4=O)C C13495820
CCC[C@@H](c1nnnn1C(C)(C)CC)[NH+](Cc2cc3c(cc(cc3[nH]c2=O)C)C)C4CCCC4 C13499562
C[NH+](C)[C@@H](CNC(=O)CSc1nnc(n1C2CCCCC2)c3ccco3)c4ccccc4 C14124321
c1ccc(cc1)SCCC[NH+](Cn2c3ccccc3nn2)Cn4c5ccccc5nn4 C15778337
CCCOc1ccc(cc1OC)[C@@H]2/C(=C(/c3ccc(cc3)C)\O)/C(=O)C(=O)N2CC[NH+](C)C C09073814
c1ccc(cc1)C(c2ccccc2)OCC[NH+]3CCN(CC3)S(=O)(=O)c4cccc(c4)[N+](=O)[O-] C23435474
Cc1ccccc1c2nc(on2)C[NH+]3CCC(CC3)C(=O)NCCCOC4CCCCC4 C30973634
CN(c1ccccc1C(=O)NCCC[NH+]2CCN(CC2)c3ccc(cc3)OC)C(=O)c4cccs4 C32765371
CCCn1c(=O)c2ccccc2nc1[C@H](C)N(CC[NH+](C)C)C(=O)Nc3ccc(cc3)C(C)C C35032455
CC[NH+](CC)CCN1[C@H](c2c(=O)c3cc(ccc3oc2C1=O)C)c4ccc(c(c4)OCC)OCC=C C35486195
CCCOc1ccc(cc1OCC)[C@H]2c3c(=O)c4cc(ccc4oc3C(=O)N2CCC[NH+](C)C)Cl C35487067
CCOC(=O)[C@@H]1CCCC[NH+]1CC(=O)N2[C@@H](CC(=N2)c3ccc(cc3)OC)c4ccccc4OC C35785111
CCOC(=O)C1=C(N(C(=O)N[C@H]1c2ccc(cc2)C(C)(C)C)CC=C)CN3CC[NH+](CC3)C C35991101
CCOC(=O)[C@@H]1CCCN(C1)C(=O)c2coc(n2)C[NH+](Cc3ccc(cc3)OC)[C@@H](C)C(C)C C36063934
CCOC(=O)[C@@H]1CCC[NH+](C1)CC(=O)N2[C@@H](CC(=N2)c3ccc(cc3OC)OC)c4ccc(cc4)F C36341339
CCOC(=O)[C@H]1CCCC[NH+]1CC(=O)N2[C@@H](CC(=N2)c3ccc(cc3OC)OC)c4ccccc4 C36342375
CCCCN(CC)S(=O)(=O)c1ccc(cc1)C(=O)N(CC[NH+](C)C)c2nc3ccc(cc3s2)OC C36637298
CCCCN(CC)S(=O)(=O)c1ccc(cc1)C(=O)N(CC[NH+](C)C)c2nc3ccc(cc3s2)CC C36637400
COc1ccc(c(c1OC)OC)[C@@H]2c3cccn3CCC[NH+]2Cc4c(cc(cc4OC)OC)OC C37523471
CCC[C@H](c1nnnn1Cc2ccc(cc2)OC)[NH+]3CCN(CC3)c4ccccc4OC C06547804
C/C=C/c1ccc(c(c1)OC)OCCN2CC[NH+](CC2)Cc3ccc(c(c3OC)OC)OC C22574710
CC[NH+](CC)CCN(c1nc2c(ccc(c2s1)C)OC)C(=O)c3ccn(n3)C(C)C C38508805
CC[NH+](CC)CCN(c1nc2c(c(ccc2s1)C)C)C(=O)/C=C/c3cc(c(c(c3)OC)OC)OC C36640889
CC[NH+](CC)CCN(c1nc2c(c(ccc2s1)C)C)C(=O)c3cc(c(cc3[N+](=O)[O-])OC)OC C36642031
Cc1ccc2c(c1C)nc(s2)N(CCC[NH+](C)C)C(=O)c3ccc(cc3)S(=O)(=O)N(CC=C)CC=C C36643646
Cc1ccc(c2c1nc(s2)N(CCC[NH+](C)C)C(=O)c3cc(c(cc3[N+](=O)[O-])OC)OC)C C36645127
Cc1ccccc1c2nc(on2)C[NH+]3CCC[C@@H](C3)C(=O)NCCCOC4CCCCC4 C38887410
CCOc1ccc(cc1)S(=O)(=O)NC[C@H](c2ccco2)[NH+]3CCN(CC3)c4ccc(cc4)F C38604627
CN(C)c1ccc(cc1)[C@H](c2nnnn2CCc3ccccc3)N4CC[NH+](CC4)Cc5ccccc5 C22929916
CC[NH+](CC)CCN(c1cccc(c1)Br)S(=O)(=O)c2ccc(cc2OC)[N+](=O)[O-] C40158385
Cc1ccc(cc1)c2nc(on2)C[NH+]3CCC[C@@H](C3)C(=O)NCCCOC4CCCCC4 C44812578
C[C@H](C(=O)Nc1ccc(cc1)N2CCCCC2)N3CC[NH+](CC3)CCOc4ccc(cc4)OC C22089248
CCCCN1CC(=O)N2C[C@H](C3=c4ccccc4=[NH+][C@@H]3[C@]2(C1=O)C)c5ccc(c(c5)OCC)OCCC C63374877
Cc1cc2c(c(c1)OCC(=C)C)[C@@H]([C@H](C(=O)O2)CC(=O)NCCC3=c4ccc(cc4=[NH+]C3)OC)C C63385769
COc1cc(cc(c1OC)OC)[C@H]2N=[NH+]C(=S)N2/N=C/c3cccc(c3)OCc4ccccc4 C39011941
Cc1c(ccc2c1OC(=O)[C@@H]([C@@H]2C)CC(=O)NCCC3=c4ccc(cc4=[NH+]C3)OC)OCC(=C)C C64417130
Cc1c(ccc2c1OC(=O)[C@@H]([C@H]2C)CC(=O)NCCC3=c4ccc(cc4=[NH+]C3)OC)OCC(=C)C C64417135
CCOC(=O)[C@H]1[C@@H]([C@@H](C(=N1)C)CN(Cc2ccc(cc2)C)C(=O)[C@@H]3C=c4ccc(cc4=[NH+]3)OC)C C64508010
CCCCN1C(=O)[C@H]2Cc3c4ccccc4[nH]c3[C@@H](N2C1=O)c5cccnc5 C02496394
c1ccc(cc1)C2CC(=O)C(=CNc3ccc(cc3[N+](=O)[O-])Cl)C(=O)C2 C04477807
C/C(=N\NC(=O)c1ccc(cc1)OC)/c2cc3cc(ccc3oc2=O)Cl C04551610
CC(C)(C)C(=O)N[C@@H](C(Cl)(Cl)Cl)n1cnc2c1ncnc2Cl C00879761
C[C@H](C(=O)Nc1ccccc1OC)N2c3cccc4c3c(ccc4)S2(=O)=O C01111081
c1cc(cc(c1)S(=O)(=O)N2CCCC2)C(=O)NN=C3CCCCCCC3 C06674137
Cc1cccc2c1nc(s2)NC(=O)/C=C/c3cc4c(c(c3)OC)OCCO4 C07214354
Cc1ccc(c(c1)NC(=O)c2c(cc(=O)n(n2)c3ccc(cc3)F)OC)C C07459125
CC[C@]1(C(=O)N(C(=O)N1)/N=C/c2cc(n(c2C)c3ccc(cc3)Cl)C)C C03305640
Cc1cccc(c1)n2c(nnc2S[C@@H](C)c3[nH]c(=O)c4ccccc4n3)C C05310817
CC(C)c1ccc2c(c1)sc(n2)NC(=O)[C@H]3CCCCN3S(=O)(=O)C C13792979
c1ccc(c(c1)[N+](=O)[O-])S(=O)(=O)N[C@H]2CCSc3c2cc(cc3)Cl C16735912
CCc1cc2c(ncnc2s1)N3CCN(CC3)Cc4[nH]c5ccccc5n4 C19202710
Cc1cccn2c1nc(c2C(=O)N[C@@H](C)c3ccc(cc3)N4CCOCC4)C C19716774
CSc1nc2n(n1)[C@@H](C3=C(N2)CCCC3=O)c4ccccc4OC(F)F C20413330
c1ccc2c(c1)cc(o2)CN3C[C@@H](C[C@H]3c4nc(no4)c5ccc(cc5)F)O C15674943
Cc1ccc(cc1)NC(=O)Cn2c3ccccc3nc(c2=O)N4CCCCC4 C21657621
Cc1ccc(c2c1nc(s2)NC(=O)CCn3cnc4ccccc4c3=O)C C32493136
Cc1cccc2c1n(c(=O)cc2C)[C@H](C)C(=O)Nc3nnc(s3)C(C)C C32526964
c1ccn2c(c1)nnc2CNc3c4c(cc(s4)c5ccc(cc5)F)ncn3 C32717253
Cc1[nH+]c(cn1C)S(=O)(=O)[N-]c2ccc(cc2)c3nc4ccccc4s3 C33169141
Cc1ccc(cc1)NC(=O)Cn2c(=O)c3c(ccs3)nc2N4CCCCC4 C33308691
C[C@@H]1C[C@@H](C[NH+](C1)[C@@H](c2cccc(c2)OC)c3c(n4c(s3)ncn4)[O-])C C22609833
CN(C1CCCCC1)C(=O)CSC2=NN/C(=C/3\C=Nc4c3cccc4)/O2 C03520005
CC[C@]1(C(=O)N(C(=O)N1)Cc2c(nc3ccccc3n2)C)c4ccc(cc4)F C36879697
Cc1ccc(cc1)C(=O)N2[C@@](CC(=N2)C(=O)OC)(c3ccc(cc3)Cl)O C01214313
c1cc(c(cc1F)CNc2c(n3ccsc3n2)[N+](=O)[O-])Br C37999199
COc1ccc2c(c1)sc(n2)N/C=C\3/C(=O)OC(=N3)c4ccccc4F C06258938
Cc1c(nc2nc(nn2c1C)S[C@H](C)C(=O)Nc3ccc(cc3F)F)C C40119204
Cc1ccc(cc1)C(=O)O[C@H]2CO[C@H]3CO[C@@H](O[C@@H]3[C@@H]2O)c4ccccc4 C44135806
CSc1ccc(cc1)C(=O)Nc2nnc(o2)c3ccc(o3)Br C38934576
Cc1nnc(o1)c2ccccc2NC(=O)N(C)[C@@H](C)c3ccccc3Cl C47882800
Cc1ccc(cc1)c2ccc(=O)n(n2)[C@@H](C)C(=O)Nc3cccc4c3cccn4 C49060213
CC[C@H](C)Cn1c(c2c(cc1=O)[nH]n(c2=O)c3nc4ccccc4s3)C C18265779
COc1ccccc1/C=C/C(=O)Nn2cnc3c(c2=O)c4c(s3)CCCC4 C49946498
CC[C@H]1CCCCN1C(=O)CN2C(=O)C3(CCC(CC3)C(C)(C)C)NC2=O C41098417
CC(C)(C)c1cc(n(n1)[C@@H]2CCS(=O)(=O)C2)NC(=O)C3CCCCC3 C28621436
Cc1nc(no1)C2(CCCC2)NS(=O)(=O)c3ccc(c(c3)Cl)Cl C58776795
Cc1c(sc2c1c(=O)[nH]c(n2)[C@@H](C)OC(=O)c3cc4ccccc4o3)C C04249605
CC1CCC(CC1)(C(=O)OC)NC(=O)c2cc3c(c(c2)Cl)OCCCO3 C59319484
Cc1cc(nc2c1ccc(=O)n2CC(=O)N/N=C\c3ccccc3Cl)C C33384857
CCOC(=O)C1=C(N=C2N=CNN2[C@H]1c3cc(ccc3F)Br)C C13123645
Cc1c(cco1)C(=O)N/N=C/2\c3ccccc3N(C2=O)Cc4ccccc4F C20295918
COc1ccc(c(c1)OC)[C@@H]2CC(=Nc3c2ncn3c4cc(cc(c4)F)F)O C40267448
c1ccc(cc1)c2cc(nc(n2)S[C@H]3C/C(=N/O)/[C@@H]4OC[C@H]3O4)C(F)F C06659521
c1cc2c(c(c1)F)SCC[C@@H]2NS(=O)(=O)c3ccc(s3)[N+](=O)[O-] C66327587
CN(Cc1cc(sc1)Br)C(=O)Nc2ccccc2[N+](=O)[O-] C66348172
Cc1cc(nc(n1)n2c(cc(n2)C)NC(=O)[C@@H]3CCC[C@@H](C3)C(F)(F)F)C C66379463
CC(C)n1cc(cn1)NC(=O)[C@@H]2CCCN(C2)c3nc4ccccc4s3 C66387558
CC(C)n1c(ccn1)NC(=O)C2CCN(CC2)c3nc4ccccc4s3 C67149244
CCc1nn(c(=O)c2n1c3ccoc3c2)CC(=O)N[C@@H]4CCC[C@H]([C@@H]4C)C C05149403
Cc1ccc(cc1)N(CC(=O)N2CC(=O)Nc3c2cccc3)S(=O)(=O)C C04938023
C[C@]1(C(=O)N(C(=O)N1)Cc2ccc(c(c2)F)OC)c3ccc4c(c3)OCCO4 C03444626
CC1CCC2(CC1)C(=O)N(C(=O)N2)/N=C/c3cc(c(c(c3)Cl)OC)OC C06687294
C[C@@]1(C(=O)N(C(=O)N1)CC(=O)N2CCc3c2cccc3)c4ccc(cc4)OC C08844921
C[C@@H]1CCCCN1S(=O)(=O)c2ccc(cc2)C(=O)Nc3c4c(no3)CCC4 C08976422
C[C@]1(C(=O)N(C(=O)N1)Cc2cc(ccc2OC)F)c3ccc4c(c3)OCO4 C09092669
CCSc1nc2n(n1)[C@@H]([C@H]3C(=N2)CCCC3=O)c4ccc(c(c4)OC)O C09331332
CCOc1cccc(c1)[C@H]2C3=C(C[C@H](CC3=O)c4ccco4)Nc5n2ncn5 C09484282
Cc1c(=O)nc2n(n1)c(cs2)NC(=O)CSc3nc4ccccc4s3 C12389204
CC(C)c1cc(=O)n2c(n1)SC[C@@H]2CC(=O)Nc3ccc4c(c3)OCCO4 C14033999
Cc1nn2c(=O)cc(nc2s1)CSc3[nH]c(nn3)c4ccccc4F C15731820
Cc1cc(ccc1S(=O)(=O)NC(C)(C)C)N2C(=O)C(CS2(=O)=O)(C)C C16700750
C[C@@]1(CC(=NO1)c2ccccc2Cl)C(=O)NCc3nnc4n3CCCCC4 C19661015
C[C@@H]1C[C@@]2(C[C@](OC2=O)(C)c3csc(n3)Nc4cccc(c4)OC)C(=O)O1 C16955942
C[C@H]1CCc2c(c3c4ncnn4c(nc3s2)NCCN5CCOCC5)C1 C20502455
Cn1c2ccccc2nc1CN3C[C@@H](C[C@H]3c4nc(no4)c5ccccc5)O C15674130
CC[C@@H](C)NC(=O)C1CCN(CC1)c2nn3c(=O)c4c(nc3s2)CCCC4 C21664099
Cc1ccccc1n2c(nnc2S[C@H]3CCCCNC3=O)N4CCOCC4 C22202466
Cc1nc2n(n1)c(c(s2)[C@H](c3ccc(cc3)OC)[NH+]4CCN(CC4)C)[O-] C22458904
C[C@@H]1CN(C[C@H](O1)C)C(=O)c2c3c([nH]n2)CCN(C3)C(=O)CCC4CCCC4 C35939496
CC(C)NC(=O)[C@@H]1CCCN(C1)c2c3c(noc3ncn2)c4ccc(cc4)F C08596165
CN1c2cccc(c2OCC1=O)NS(=O)(=O)c3cc(ccc3OC)Cl C36125951
C[C@@H]1CCc2c(cc3c(n2)ncn(c3=O)CC(=O)Nc4ccc(cc4)C(=O)C)C1 C08610631
CCc1ccccc1NC(=O)c2cnc3n(c2=O)nc(s3)N4CCCC4 C08603295
C[C@@H]1C(=C2C(=NC(=NC2=O)[C@H](C)S[C@@H]3NN=C(O3)c4ccco4)S1)C C39586117
COc1ccnc(n1)N2CCC(CC2)C(=O)Nc3ccc(cn3)Br C42391935
CC(C)c1cc([nH]n1)c2nc(no2)[C@@H]3CC(=O)N(C3)c4ccc(cc4)Cl C44421864
c1cc2c(cc1/C=C/C(=O)N[C@@H]3CCCC[C@H]3N4C(=O)CSC4=O)OCO2 C44450958
COc1cc2c(cc1OC)sc(n2)NC(=O)[C@@H]3Cc4ccccc4C(=O)O3 C45827623
c1cc(cc(c1)F)NC(=O)CN2CCN(C2=O)c3ccc4c(c3)OCCO4 C49390273
CC1CCN(CC1)c2ccc(cc2)NC(=O)c3nn4c(nnc4s3)C5CC5 C49661807
Cc1cc(cc(c1)N2C(=O)[C@@H]3C(=C(NO3)c4ccc(c(c4)OC)OC)C2=O)C C18129893
c1cc(ccc1c2nnco2)NC(=O)[C@H]3CC(=O)N(C3)c4cc(cc(c4)F)F C55996103
c1cc(ncc1N2CCOCC2)NC(=O)[C@@H]3CC(=NO3)c4ccc(s4)Cl C56406380
c1cc2c(cc1c3cc(no3)C4(CC4)C(=O)N[C@H]5CCSC5=O)OCO2 C56921353
[H]/N=C/1\C(=C/c2ccc(cc2)OC(=O)c3ccc(cc3)F)\C(=O)N=C4N1OC(=C4)C C41078396
c1ccc(cc1)N2[C@@H](Nc3ccccc3C2=O)CSC4=NC=NC5=NC=N[C@H]54 C63180797
c1cc2c(cc1NC(=O)CCN3C(=O)[C@H]4CCCC[C@@H]4C3=O)OC(O2)(F)F C19207824
C[C@@H]1C(=C(N=N1)C)S(=O)(=O)N2CCC[C@@H](C2)C(=O)NC3CCCCC3 C63478783
Cc1c(sc2c1c(ncn2)NC[C@@H]3CCN(C3)c4cc(=O)n(nc4)C)C C65434407
C[C@H]1Cc2cc(ccc2N1C(=O)C(=O)N[C@H]3C[C@H]3c4cccc(c4)F)[N+](=O)[O-] C65626254
COc1ccc(cc1)NC(=O)[C@H]2CC(=O)O[C@@H]2c3ccc4c(c3)OCCO4 C66088344
C[C@@H]([C@H]1CCCO1)N2C(=O)/C(=C/c3ccc(c(c3)O)[N+](=O)[O-])/SC2=S C66145296
Cc1ccccc1n2cnnc2SCC(=O)N3CC(=O)Nc4c3cccc4 C04501011
C[C@@H](c1ccc2c(c1)OCCCO2)Nc3ccc4nnc(n4n3)C(F)(F)F C66410889
Cc1cc(cc(c1)n2c3c(cn2)c(=O)n(cn3)Cc4ccc(cc4)C(=O)NC)C C66747532
Cc1c(c(n(n1)C)C)/C=C/C(=O)Nc2ccc(cc2)c3nnc4n3CCCC4 C66803782
Cc1ccc(s1)S(=O)(=O)N(c2ccc(cc2)O)C(=O)c3c(noc3C)C C66870294
c1cc2c(c(c1)S(=O)(=O)NCc3ccc4c(c3)OCCCO4)nsn2 C66938211
C[C@]12CC[C@H](C[C@@H]1CC[C@H]3[C@@H]2CC[C@]([C@@H]3/C=C/4\C(=O)c5ccccc5N4)(C)C(=O)[O-])O C04323789
CC(C)c1ccc(cc1)[C@@H]2[C@@H]3CC=C[C@@H]3c4cc(ccc4N2)C(=O)NCCC(=O)[O-] C04623599
c1cc(ccc1COc2ccc(cc2/C=C\3/C(=O)NC(=O)N3)Br)C(=O)[O-] C08722210
c1cc2c(cc1C(=O)[O-])sc(n2)n3c(=O)c4cc(ccc4nc3C(F)(F)F)N C11848910
c1cc(ccc1NC(=O)CNC(=O)[C@H]2CC=CC[C@@H]2C(=O)[O-])N3CCCCCC3 C09157916
c1ccc(c(c1)n2c(=O)c3ccc(cc3nc2SCc4ccc(cc4)C(=O)N)C(=O)[O-])F C13244503
C[C@H](CCC(=O)[O-])[C@@H]1CC[C@H]2[C@]1(C(=O)C[C@@H]3[C@H]2[C@H](C[C@H]4[C@]3(CC[C@@H](C4)O)C)O)C C13400887
C[C@H](CCC(=O)[O-])[C@H]1CC[C@H]2[C@]1(C(=O)C[C@@H]3[C@H]2[C@H](C[C@H]4[C@]3(CC[C@@H](C4)O)C)O)C C13400897
C[C@@H](CCC(=O)[O-])[C@H]1CC[C@@H]2[C@@]1(C(=O)C[C@@H]3[C@H]2[C@@H](C[C@H]4[C@@]3(CC[C@H](C4)O)C)O)C C13409156
C=CCN\1C(=O)/C(=C/c2ccc(c(c2)O)O)/S/C1=N\c3cccc(c3)C(=O)[O-] C16928824
C[C@]12CC[C@@H](CC1=CC[C@@H]3[C@@H]2CC[C@@]([C@H]3C[C@H]4C(=O)c5ccccc5N4)(C)C(=O)[O-])O C17002146
C[C@H]1CCc2c(sc(c2C(=O)NC3CC3)NC(=O)[C@@H]4CCCC[C@@H]4C(=O)[O-])C1 C17082905
C1CCC(CC1)NC(=O)c2c3c(sc2NC(=O)[C@H]4CC=CC[C@H]4C(=O)[O-])CCCC3 C17097106
C1CCC(CC1)NC(=O)c2c3c(sc2NC(=O)[C@H]4CCCC[C@@H]4C(=O)[O-])CCCC3 C17098114
c1cc(oc1)CNC(=O)c2c3c(sc2NC(=O)[C@H]4[C@H]5C[C@@H]([C@@H]4C(=O)[O-])C=C5)CCCC3 C19631836
c1cc(oc1)CNC(=O)c2c3c(sc2NC(=O)[C@H]4CC=CC[C@@H]4C(=O)[O-])CCCCC3 C19636198
C[C@@H](CCC(=O)[O-])[C@H]1CC[C@H]2[C@@]1([C@H](C[C@@H]3[C@@H]2[C@@H](C[C@@H]4[C@@]3(CCC(=O)C4)C)O)O)C C22061708
C[C@H](C(=O)Nc1cccc(c1Cl)Cl)Nc2ccc(cc2)[N-]S(=O)(=O)C C23628129
c1ccc(c(c1)/C=C(\C(=O)Nc2ccc(cc2)C(=O)[O-])/NC(=O)c3ccco3)Cl C26580488
C1CCC(CC1)NC(=O)c2c3c(sc2NC(=O)[C@@H]4CC=CC[C@@H]4C(=O)[O-])CCC3 C17090768
CCOc1ccc(cc1)NC(=O)/C(=C/C(=O)C2=C(Nc3ccccc3S2)C)/[O-] C01624437
C1CCc2c(c(c(s2)NC(=O)[C@@H]3[C@H]4C[C@@H]([C@@H]3C(=O)[O-])C=C4)C(=O)NC5CCCC5)C1 C35897637
c1ccc2c(c1)NC(=C[C@@H](S2)c3cccnc3)c4c(=O)[nH]c(=O)n(c4[O-])C5CCCCC5 C21788769
C1CCC(C1)NC(=O)c2c3c(sc2NC(=O)[C@@H]4[C@@H](C5CCC4CC5)C(=O)[O-])CCC3 C17097114
CC[C@H]1CCc2c(sc(c2C(=O)NC3CC3)NC(=O)[C@@H]4[C@H](C5CCC4CC5)C(=O)[O-])C1 C19641733
Cc1c(sc(c1C(=O)NC2CCCC2)NC(=O)[C@H]3[C@H](C4CCC3CC4)C(=O)[O-])C C17091522
c1ccc(cc1)C[C@H]2CC(=O)c3c(c4c(cc(cn4)c5ccccc5O)c(=O)n3[O-])N2 C39449092
Cc1c(c([nH]n1)[O-])[C@H](c2ccc(cc2)I)C3=C(N=N[C@@H]3O)C C39960407
CCc1ccc(cc1)[C@H]2c3c([nH]nc3C(=O)N2CCCO)c4cc(ccc4[O-])Cl C39898054
C[C@@H](CCC(=O)[O-])[C@@H]1CC[C@H]2[C@]1(C(=O)C[C@H]3[C@@H]2[C@@H](C[C@@H]4[C@]3(CC[C@H](C4)O)C)O)C C43726830
COc1ccc(cc1)[C@@H]2CC(=Nc3ccccc3N2)c4c([nH]c(=O)sc4=O)[O-] C35622689
Cc1c(sc(n1)[S-])CC(=O)NNC(=O)c2cc3c(s2)CCCCCC3 C12698699
Cc1c(cccc1S(=O)(=O)N)[N-]S(=O)(=O)c2cccc(c2Cl)Cl C55650747
c1cc(c(cc1C(=O)N)[N-]S(=O)(=O)c2ccc(cc2Cl)Br)Cl C26541617
c1csc(c1C#N)[N-]S(=O)(=O)c2cc(cc(c2Br)N)Cl C61882051
c1ccc(cc1)c2c3c(sc2C(=O)[O-])[C@@]4(CC(=O)N3)c5cccc(c5NC4=O)Cl C32072486
c1ccc2c(c1)[C@@]3(CC(=O)Nc4c3sc(c4c5ccc(cc5)F)C(=O)[O-])C(=O)N2 C32088734
COc1ccc(cc1)c2c3c(sc2C(=O)[O-])[C@@]4(CC(=O)N3)c5ccc(cc5NC4=O)F C36365133
CN(c1ccc(cc1N)C(=O)[O-])C(=O)c2ccc(cc2)I C62833356
Cc1cc(=O)[nH]c(n1)N/C(=N\C(=O)c2ccccc2)/[N-]c3cccc(c3C)Cl C12466167
CC1=C2[C@@H](CC(=O)N[C@H]2N(N1)c3ccc(nn3)[O-])c4cc(ccc4F)Br C63823278
CC(C)c1ccc(cc1)[C@@H]2C/C(=C/3\C(=O)N=C(N(C3=O)c4ccc(cc4)Cl)[O-])/NN2 C17015610
CC(C)c1ccc(cc1)[C@H]2C/C(=C/3\C(=O)N=C(N(C3=O)c4ccc(cc4)Cl)[O-])/NN2 C13574235
Cc1cc(ccc1[N-]S(=O)(=O)C2=CN=C(C2)[C@H]3NN[C@H](O3)c4ccccc4)Cl C64612647
c1ccc2c(c1)c(c(c(=O)[nH]2)Sc3[n-]nc(n3)c4cccs4)NCc5ccco5 C14200485
c1cc(c(cc1Br)F)NC(=O)c2c(c3c4c(sc3[nH]c2=O)CCCC4)[O-] C65150359
CCOC(=O)c1ccc(cc1)NC(=O)c2c(c3c4c(sc3[nH]c2=O)C[C@@H](CC4)C)[O-] C65150413
c1ccc(cc1)n2c(c3c(n2)NC4=C([C@H]3c5ccccc5C(=O)[O-])C(=O)CCC4)O C18195647
Cc1ccc(cc1Cl)NCc2cc(n3c(n2)nc(n3)NCc4ccc(cc4)F)[O-] C65323079
C[C@@H](C(=O)NNC(=O)CC1CCCCC1)n2c(nnc2[S-])c3cccs3 C66790164
C=CCN1c2ccccc2[C@](C1=O)(c3c[nH]c4c3cccc4)O C02463869
Cc1ccc(cc1)Cn2c(=O)c3cc(ccc3nc2C4CC4)N C01363127
c1ccc(cc1)C(=O)C[C@]2(c3cccc(c3NC2=O)Cl)O C01624378
c1cc(ccc1N/C=C/2\C(=O)N(C(=S)S2)C3CCCC3)O C09422570
CC(C)C(=O)NNC(=O)c1ccc(cc1)I C15983714
c1cc(sc1)C(=O)NNC(=O)c2cc3c(s2)CCC3 C17445505
C[C@H]1CCCCN1S(=O)(=O)c2ccc(cc2)C(=S)N C19502308
c1ccc(c(c1)Cn2c3ccccc3ncc2=O)C(=S)N C19518283
c1cc(cc(c1)F)[C@H](C#N)N2CCN(CC2)c3ccc(cc3)N C19669789
c1cc(ccc1c2cnc([nH]2)S[C@@H]3CCCCNC3=O)F C22988571
c1ccc(cc1)[C@H](C(=O)N/N=C/c2ccc3c(c2)CCC3)O C25666510
Cc1cc(nc(n1)SCC(=O)c2ccc(c(c2)F)F)N C31745626
CCC1(CC(=O)N(C1=O)c2ccc(cc2N)Br)CC C35280948
C[C@@H]1CCCC[C@H]1NS(=O)(=O)c2ccc(cc2)[C@@H](C)O C35634542
CC(=O)NCCNC(=O)c1cc2c(s1)CCCCCC2 C35982314
c1cc(cc(c1)N)CS(=O)(=O)N2CCC[C@@H]3[C@@H]2CCCC3 C36826283
Cc1c(nc(s1)C)[C@@H](C)Nc2cc3c(cc2Cl)NC(=O)C3 C36990624
c1cc(ncc1SCC(=O)N2CCC[C@H]3[C@H]2CCCC3)N C37192027
Cc1ccc(cc1S(=O)(=O)N(C)c2ccc(cc2)N)F C37376938
Cc1cc(c(c(c1OCC(F)(F)F)C)C)S(=O)(=O)N C37510688
Cc1ccc(s1)S(=O)(=O)Nc2ccccc2C#CCO C37552396
C[C@H]1CCCC[C@H]1NS(=O)(=O)c2ccc(cc2)C#CCO C37577947
CNC(=O)c1ccsc1NC(=O)c2ccc(s2)Cl C04275826
c1cc2c(cc1NC[C@H](c3ccc(cc3F)F)O)OCO2 C37882766
CC(C)(C#Cc1ccc(cc1)CN2CCC[C@H](C2)c3cc[nH]n3)O C39363315
CC(C)CC[C@H](c1ccc2c(c1)NC(=O)CC(=O)N2)Cl C40269648
CC[C@H]1c2ccsc2CCN1C(=O)c3cc(cn3CC)N C40326000
Cc1ccc(cc1S(=O)(=O)N2CCC[C@@H]2c3ccsc3)N C40329425
Cc1ccc(cc1S(=O)(=O)N2CCC[C@H]2c3cccs3)N C40346586
CN(c1cccc(c1)N)S(=O)(=O)c2ccc(cc2F)F C41022561
c1ccc2c(c1)C[C@@H]([C@@H]2NS(=O)(=O)C3CCCCC3)O C42191330
Cn1c(nnc1SCc2ccc(cc2F)Br)N C42240061
c1c[nH]nc1C(=O)NCC23C[C@H]4C[C@@H](C2)CC(C4)(C3)Cl C42378515
CN(Cc1cc(cs1)Br)c2c(cc(cn2)N)C#N C42399271
CCN(Cc1ccco1)c2c(cc(cn2)Br)N C42445633
c1cc2c(cc1S(=O)(=O)NC[C@@H]3CCC=CC3)CCN2 C45648062
C[C@H](c1cccs1)NC(=O)C2(CCCCC2)NC(=O)C C48755796
C[C@H]1CCC[C@H](C1)N(C)S(=O)(=O)c2ccc(cc2N)F C49009403
C[C@@H]1CCC[C@H](C1)N(C)S(=O)(=O)c2cc(ccc2N)F C49009669
c1cc2c(cc1N)CCN2S(=O)(=O)CC3CCCCC3 C49043092
CC[C@@H](C(C)C)NC(=O)c1ccc2c(c1)NC(=O)CS2 C49225592
CO[C@H]1CCC[C@@H]1N[C@@H]2c3c(cccc3Br)NC2=O C50369454
CNc1ccccc1S(=O)(=O)Nc2ccc(c(c2)F)F C50639599
c1c(cc(c2c1COCO2)COc3cc(cc(c3)F)F)N C54932098
C1CC[C@H]([C@H](C1)C(=O)N[C@@H]2CCCCNC2=O)C(F)(F)F C56978762
c1cc(c(cc1C#CCCO)NC(=O)[C@H]2CCCOC2)Cl C61691785
C#CCN1c2cc(ccc2O[C@@H](C1=O)Cc3ccc(cc3)F)N C62497546
C#CCN1c2ccc(cc2O[C@H](C1=O)Cc3ccc(cc3)F)N C62497587
c1cc2c(cc1NCc3cc(c(c(c3)F)F)F)[nH]c(=O)o2 C62707442
c1ccc(cc1)N(CCC#N)c2nc3ccc(cc3s2)N C63103166
c1ccc(c(c1)[C@@H]2[C@@H]3C[C@@H]([C@@H]([C@@H]3c4cc(ccc4N2)C(=O)[O-])Cl)Sc5ccccc5[N+](=O)[O-])Cl C04045288
c1ccc2c(c1)C3c4ccccc4C2([C@H]5[C@@H]3C(=O)N(C5=O)c6ccc(cc6)Br)/C=N/c7cccc(c7)C(=O)[O-] C01434056
CC(=O)O[C@H]1CC[C@]2([C@@H](C1(C)C)CC[C@@]3([C@@H]2C(=O)C=C4[C@@]3(CC[C@@]5([C@@H]4C[C@@](CC5)(C)C(=O)[O-])C)C)C)C C04777870
CC(C)C1=C[C@]23CC[C@@H]4[C@@]([C@@H]2C[C@H]1[C@@H]5[C@H]3C(=O)N(C5=O)c6ccc(cc6)S(=O)(=O)N)(CCC[C@]4(C)C(=O)[O-])C C01896168
CC(C)C1=C[C@@]23CC[C@H]4[C@@]([C@@H]2C[C@@H]1[C@@H]5[C@H]3C(=O)N(C5=O)c6cccc(c6)[N+](=O)[O-])(CCC[C@@]4(C)C(=O)[O-])C C09033649
COc1ccc(cc1)CCN\2C(=O)C[C@@H](S/C2=N\c3ccc(cc3)F)C(=O)Nc4ccc(cc4)C(=O)[O-] C09432086
COc1ccc(c(c1OC)C(=O)[O-])[C@H]2N3[C@@H](CC(=N3)c4ccc(s4)Br)c5ccccc5O2 C13552109
CCOc1ccc(cc1)[C@H]2c3c(nn(c3NC4=C2C(=O)C[C@@H](C4)c5cccs5)c6ccccc6C(=O)[O-])C C18198592
CCOc1ccc(cc1)[C@H]2c3c(nn(c3NC4=C2C(=O)C[C@H](C4)c5cccs5)c6ccccc6C(=O)[O-])C C18198595
Cc1c2c(n(n1)c3ccccc3C(=O)[O-])NC4=C([C@H]2c5ccc(cc5)Cl)C(=O)C[C@@H](C4)c6cccs6 C18198760
c1ccc(c(c1)/C=N/NC(=O)CN(C2CCCCC2)S(=O)(=O)c3ccc(cc3)Br)C(=O)[O-] C23410691
c1ccc(cc1)N2CCN3c4ccc(cc4C[C@]5([C@H]3C2)C(=NC(=O)N(C5=O)c6ccccc6)[O-])C(F)(F)F C33429096
Cc1c(n2ccccc2n1)C(=O)C3=C(C(=O)N([C@@H]3c4cccc(c4)O)c5nc6ccc(cc6s5)Cl)[O-] C33814048
CCCc1nc(c2c3c(sc2n1)C[C@@H](CC3)C)N4CCN(CC4)/C(=N/S(=O)(=O)c5ccc(cc5)C)/[O-] C34919943
Cc1c(sc(n1)C)C(=O)C2=C(C(=O)N([C@H]2c3cc(c(c(c3)C(C)(C)C)O)C(C)(C)C)c4nccs4)[O-] C35565994
CC1=C([C@@H](N2C(=CSC2=N1)/C=C(/NCCN3CCOCC3)\[O-])c4ccccc4F)C(=O)OC(C)(C)C C35703986
CC1CCN(CC1)C2=C(C(=O)N(C2=O)c3ccccc3F)c4c(nn(c4[O-])c5ccc(cc5)Cl)C(C)C C35960875
CC1=C([C@H](N2C(=CSC2=N1)/C=C(/NCc3ccco3)\[O-])c4ccccc4Cl)C(=O)Nc5ccccc5 C36050160
c1ccc(cc1)N2CCN3c4ccc(cc4C[C@@]5([C@@H]3C2)C(=NC(=O)N(C5=O)c6ccccc6)[O-])C(F)(F)F C08695463
c1ccc(cc1)CN2CCCc3c2ccc(c3)/C=C/4\C(=NC(=S)N(C4=O)c5cccc(c5)C(F)(F)F)[O-] C09466070
Cc1ccc(cc1)C2=C([C@H]3[C@H](C2=O)[C@@H]4c5ccccc5C=NN4[C@@H]3C(=O)c6ccc(cc6)Br)[O-] C37246249
C[C@@H]1CC[C@@]2(CC[C@@]3(C(=CC(=O)[C@H]4[C@]3(CC[C@@H]5[C@@]4(CC[C@@H](C5(C)C)OC(=O)C)C)C)[C@@H]2[C@H]1C)C)C(=O)[O-] C03978605
C[C@@H]1CC[C@@]2(CC[C@@]3(C(=CC(=O)[C@@H]4[C@]3(CC[C@H]5[C@@]4(CC[C@@H](C5(C)C)OC(=O)C)C)C)[C@@H]2[C@H]1C)C)C(=O)[O-] C03978606
Cc1csc(n1)N2[C@@H](C(=C(C2=O)[O-])C(=O)c3cc4cccc(c4o3)OC)c5ccc(c(c5)Cl)Cl C39848651
C[C@H]1CCc2cc(ccc2N1S(=O)(=O)c3ccc(cc3)NC(=S)NCc4ccc(cc4)C(=O)[O-])F C39971076
c1ccc(cc1)/C=C/CSc2nnc(s2)N3[C@H](C(=C(C3=O)[O-])C(=O)c4ccco4)c5ccc(cc5)O C40000555
Cc1ccc(c(c1)Br)[N-]S(=O)(=O)c2cc3c(cc2Br)CCN3C(=O)C4CC4 C40450453
Cc1c\2c(oc1C(=O)N3CCCc4c3cccc4)CCC/C2=N\N=C(\C(C(C(F)(F)F)(F)F)(F)F)/[O-] C40823265
Cc1c\2c(oc1C(=O)N3CCc4ccccc4C3)CCC/C2=N\N=C(\C(C(C(F)(F)F)(F)F)(F)F)/[O-] C40823267
c1ccc(cc1)c2ccc(cc2)[C@@H]3c4c(nc(s4)[O-])S[C@H]5[C@@H]3C(=O)N(C5=O)c6ccc(cc6)[N+](=O)[O-] C47146116
Cc1c2c(n(n1)c3ccccc3)N=C4C(=Nc5ccccc5N4[C@H]2c6ccc(cc6)Cl)[N-]c7cc(cc(c7)Cl)Cl C01882064
COc1cc(cc(c1OC)OC)[C@]2(CS/C(=C(\C#N)/C(=N/c3ccc(cc3)Cl)/[O-])/N2c4ccccc4)O C03243430
c1cc(c(c(c1)Cl)Cl)NS(=O)(=O)c2ccc3c(c2)[C@H]4C=CC[C@H]4[C@H](N3)c5ccc(cc5)C(=O)[O-] C58847679
COc1ccc(cc1)/N=C\2/N(C(=O)C[C@@H](S2)C(=O)Nc3ccc(cc3)C(=O)[O-])CCc4ccccc4F C59108919
Cc1cccc(c1)N2C[C@H](CC2=O)C(=O)Nc3ccc(cc3)S(=O)(=O)[N-]c4ccc(c(c4)Cl)Cl C59346410
CCO/C(=C/1\C(=O)/C(=C/c2cc(n(c2C)c3ccc4c(c3)OCO4)C)/S\C1=N/c5ccc(cc5)OC)/[O-] C59437100
C[C@H](c1ccc(cc1)/N=C(/C2=C(C3=N[C@@H](C[C@H](N3N2)C(F)(F)F)c4cccs4)Br)\[O-])O C13387848
CC(=O)O[C@H]1CC[C@@]2([C@H](C1(C)C)CC[C@]3([C@@H]2C(=O)C=C4[C@@]3(CC[C@]5([C@H]4C[C@@](CC5)(C)C(=O)[O-])C)C)C)C C14500422
C[C@H]\1CCCCCCCCCC/C1=N\[N-]C2=NC(=O)[C@H](S2)CC(=O)Nc3nc(cs3)c4ccccc4 C22506386
CCOC(=O)c1ccc(cc1)N2C(=O)[C@@H]3[C@@H](c4c(nc(s4)[S-])S[C@@H]3C2=O)c5ccc(cc5)OC C13149280
c1ccc2c(c1)C(=C/C(=C/3\C(=NN(C3=O)c4nc5ccccc5s4)CSc6ccc(cc6)Cl)/N2)[O-] C12406697
Cc1ccc(cc1)[C@@H]2[C@H]3C(=NC(=NC3=O)SCC(=O)NCc4ccccc4)N=C5C2=C(CC(C5)(C)C)[O-] C63447974
Cc1cccc(c1)CSC2=NC(=O)[C@H]3[C@@H](C4=C(CC(CC4=NC3=N2)(C)C)[O-])c5cccc(c5OC)OC C63467791
Cc1cccc(c1)CSC2=NC(=O)[C@@H]3[C@H](C4=C(CC(CC4=NC3=N2)(C)C)[O-])c5cccc(c5OC)OC C63467792
Cc1cccc(c1)CSC2=NC(=O)[C@H]3[C@H](C4=C(CC(CC4=NC3=N2)(C)C)[O-])c5cccc(c5OC)OC C63467793
Cc1ccc(c(c1)C)CSC2=NC(=O)[C@H]3[C@@H](C4=C(CC(CC4=NC3=N2)(C)C)[O-])c5ccc(c(c5)OC)OC C63467823
c1ccc(cc1)CN2CCCc3c2ccc(c3)/C=C/4\C(=O)N=C(N(C4=O)c5ccc(cc5)Br)[O-] C09087151
CSc1ccc(cc1)[C@@H]2C(=C(C(=O)N2c3ccc(cc3)Br)[O-])S(=O)(=O)c4ccccc4 C64557924
CCOC(=O)c1ccc(cc1)N2C(=O)[C@H]3[C@@H](c4c(nc(s4)[S-])S[C@@H]3C2=O)c5ccc(cc5)OC C13149280
C[C@@H]1CCC[C@H]([C@@H]1C)NC(=O)C2CCN(CC2)S(=O)(=O)c3ccc4c(c3)c(c5c(n4)CCCC5)C(=O)[O-] C20355718
Cc1ccc(cc1)C(=O)COc2ccc3c4c(c(=O)oc3c2C)CCC4 C00077473
Cc1cccc(c1n2c(nnn2)SCc3cc(cc(c3)F)F)C C00066211
CCN(C)c1ccc(cc1)/C=C/2\C(=NN(C2=O)c3ccc(c(c3)C)C)C C00095619
c1cc(cc(c1)F)CSc2nnc3n2nc(cc3)c4ccc(cc4)F C04376651
COc1ccc2ccccc2c1/C=N/c3ccc(cc3)N4CCOCC4 C02744660
c1ccc(c(c1)CSc2nnc(o2)c3ccco3)Br C05814037
CC(C)c1ccc(c(c1)S(=O)(=O)N(C)C2CCCCC2)OC C00619758
Cc1cccc(c1C)N2CCN(CC2)C(=O)/C=C/c3ccc(cc3)OC C05935961
c1ccc2c(c1)c(=O)n(c(n2)SC[C@@H]3CCCCO3)C4CCCC4 C06531224
CN(Cc1ccc(cc1)OC)c2c3c4c(sc3ncn2)CCCCC4 C06837047
CC(C)CCn1c(=O)c2ccc(cc2nc1SCC#N)Cl C06852866
Cc1c(cco1)c2nnc(o2)S[C@@H](C)c3ccccc3Cl C07196304
Cc1c(cco1)c2nnc(o2)S[C@H](C)c3ccccc3Cl C07196309
c1cc(oc1)c2cc(no2)COc3ccc(cc3Br)F C08222248
c1cc(ccc1/C=C/C(=O)Oc2ccc3c(c2)oc(=O)c4c3CCC4)F C00955050
Cc1c(sc(n1)c2ccc(cc2)OC)c3ccc(nn3)SC C08875814
Cc1csc(n1)N2[C@@H](CC(=N2)c3cccs3)c4ccc(cc4)OC C09305318
Cn1c(nnc1SCc2cc(ccc2F)C#N)c3ccc(cc3)F C10495873
c1ccc(cc1)/C=C/C=C(/C#N)\c2nc(cs2)c3ccc4c(c3)OCO4 C13775147
CCS(=O)(=O)c1ccc2c(c1)nc(o2)/C=C/c3ccc(s3)Cl C14178144
CC(C)c1nnc(o1)c2cc3ccccc3n2Cc4cccc(c4)F C17113722
Cc1ccc(cc1)C(=O)O[C@@H](C)C(=O)N2CCCc3c2cccc3 C21235885
Cc1cccc(c1)n2c(nnn2)SCc3ccc(s3)Cl C21373752
Cc1ccc(cc1)c2nc(no2)CSC3=Nc4ccccc4CS3 C22831423
Cc1cccnc1n2c(=O)c3ccccc3nc2SCC(=C)C C23584110
Cc1c(c(on1)C)CSc2c3ccccc3nc(n2)c4ccsc4 C24094175
c1ccc(c(c1)CN2CCc3c(ccs3)[C@@H]2c4cccs4)[N+](=O)[O-] C27402045
Cc1cc(c(cc1C)C(=O)CSc2nc3c(ccs3)c(=O)n2C)C C28625266
Cc1ccc2nc(cn2c1)COC(=O)c3cc4c(s3)CC[C@H](C4)C C32829925
CC(C)Sc1nnc2n1c3ccccc3n2Cc4ccccc4 C33373692
Cc1c(c(nc(n1)c2ccc(cc2)OC)SC3CCCC3)C#N C34765075
Cc1cc(n(n1)c2nc3c(c(c(s3)C)C)c(n2)SCC(C)C)C C34787818
COC(=O)[C@H]1CS[C@@H](N1C(=O)C2CCCCC2)C3CCCCC3 C35123707
Cc1ccc(cc1)C2=NC(=O)/C(=C/c3ccc(c(c3)OC)OC)/S2 C00257235
CCc1ccc(cc1)[C@@H]2CC3=C([C@H](C(=N3)C(=O)OCC)C)C(=O)C2 C39313626
c1c(ccc(c1)/C=N/c2ccc(cc2)C#N)/C=N/c3ccc(cc3)C#N C17995719
Cc1ccc(cc1)C2=NN=C[C@H]2CN3CCN(CC3)c4ccccc4F C39352800
CC[C@]1(CN(C(=O)N1CC2(CCN(CC2)F)C3CCCCC3)F)C C39487178
CCN\1C(=O)/C(=C/C=C/c2ccccc2)/S/C1=N\c3cccnc3 C39862876
Cc1cccc(c1[N+](=O)[O-])OCc2c(ccs2)Br C43679925
c1cc(c(cc1CSc2nnnn2C3CCCC3)Cl)Cl C48397962
c1cc(c(nc1)SCc2cc(ccc2F)Br)[N+](=O)[O-] C49418394
c1cc(ccc1/C=C\C(=O)c2ccc(s2)Br)[N+](=O)[O-] C49537149
c1cc(cc(c1)Br)CC(=O)c2ccc(cc2F)[N+](=O)[O-] C50041125
CCn1c(nnc1SCc2ccc(cc2)C#N)c3ccccc3 C50608718
c1cc(cc(c1)Br)c2nnc(o2)SC[C@@H]3CCCCO3 C60578026
C1CCCN(CC1)C(=O)C2CCN(CC2)C(=O)CCC3CCCCC3 C61546831
C[C@@H]([C@H](c1ccc2c(c1[N+](=O)[O-])ncs2)C(C)C)Br C63041488
CCc1nc(cs1)c2ccc(cc2)c3nc(on3)c4ccc(s4)C C64669160
c1ccc(cc1)C(=O)c2ccc(cc2)Oc3ncc(cn3)Br C67346264
CCCCCCN1c2ccc(cc2/C(=C/3\C(=O)N(C(=S)S3)CCCC(=O)[O-])/C1=O)Br C16731992
CCOC(=O)c1c(nc(s1)N2[C@@H](C(=C(C2=O)[O-])C(=O)c3ccc(cc3)C)c4ccc(cc4)C(C)C)C C09302179
CCOc1ccc(c(c1)C)C(=O)C2=C(C(=O)N([C@@H]2c3ccc(cc3)C(C)C)CCCN4CCOCC4)[O-] C24080582
COc1ccc(cc1)C2=NN([C@H](C2)c3cccc(c3OC)OC)/C(=C/Sc4nc5ccccc5s4)/[O-] C33248886
Cc1ccc(cc1)[C@H]2C(=C(C(=O)N2c3nc(c(s3)C(=O)OCC=C)C)[O-])C(=O)c4cc5ccccc5o4 C33364504
CC(C)CCOc1ccc(cc1OC)[C@@H]2C(=C(C(=O)N2c3nccs3)[O-])C(=O)c4cc5ccccc5o4 C33386545
Cc1ccc(cc1)[C@@H]2C(=C(C(=O)N2c3nc(c(s3)C(=O)OCC=C)C)[O-])C(=O)c4ccc(c(c4)F)C C16805514
Cc1ccccc1COc2ccc(cc2)C(=O)C3=C(C(=O)N([C@@H]3c4ccc(cc4)N(C)C)Cc5ccco5)[O-] C09292441
Cc1ccc(cc1)[C@H]2C(=C(N=C3N2C(=CS3)/C=C(/N4CCN(CC4)CCOC)\[O-])C)C(=O)OC(C)C C34923401
Cc1ccc(c(c1)C(=O)C2=C(C(=O)N([C@@H]2c3ccc(cc3)OCC=C)c4nc(c(s4)C(=O)OC)C)[O-])C C34953346
CCc1ccc(cc1)[C@H]2C(=C(C(=O)N2c3nc(c(s3)C(=O)OCC)C)[O-])C(=O)c4cc(ccc4C)C C34953522
Cc1ccc(c(c1)C(=O)C2=C(C(=O)N([C@@H]2c3ccc(cc3)F)c4nc(c(s4)C(=O)OCC=C)C)[O-])C C34953685
CCCCCOc1ccc(cc1OC)[C@H]2C(=C(C(=O)N2c3ccccn3)[O-])C(=O)c4ccc5c(c4)C[C@@H](O5)C C34989983
Cc1c(sc(n1)N2[C@H](C(=C(C2=O)[O-])C(=O)/C=C/c3ccccc3)c4ccc(cc4)F)C(=O)OCC=C C35420662
CCCCCOc1ccc(cc1OCC)[C@@H]2C(=C(C(=O)N2c3nccs3)[O-])C(=O)/C=C/c4ccccc4 C35420877
CCOc1cc(ccc1OCCC(C)C)[C@@H]2C(=C(C(=O)N2c3nccs3)[O-])C(=O)/C=C/c4ccccc4 C35420881
CCCOc1ccc(cc1OCC)[C@H]2C(=C(C(=O)N2CCc3ccccc3)[O-])C(=O)/C=C/c4ccccc4 C35445025
CCC1=C([C@H](N2C(=CSC2=N1)/C=C(/N3CCC[C@H](C3)C(=O)OCC)\[O-])c4ccc(cc4)F)C(=O)OC C35696617
CCOC(=O)[C@H]1CCCN(C1)/C(=C/C2=CSC3=NC(=C([C@H](N23)c4cccs4)C(=O)OCC)C)/[O-] C36050270
CCC1=C([C@H](N2C(=CSC2=N1)/C=C(/N3CCC[C@H](C3)C(=O)OCC)\[O-])c4cccc(c4)C)C(=O)OC C36052842
CCOC(=O)[C@H]1CCCN(C1)/C(=C/C2=CSC3=NC(=C([C@@H](N23)c4ccccc4C)C(=O)OCC=C)C)/[O-] C36053138
CC(C)OC(=O)C1=C(N=C2N([C@@H]1c3ccc(cc3)OC)C(=CS2)/C=C(/N4CCCC4)\[O-])C(F)(F)F C36063611
CCOC(=O)[C@H]1CCCN(C1)/C(=C/C2=CSC3=NC(=C([C@@H](N23)c4ccccc4F)C(=O)OC(C)C)C)/[O-] C36065027
Cc1cc(ccc1OCC(C)C)C(=O)C2=C(C(=O)N([C@@H]2c3cccc(c3)Br)CCCOC)[O-] C09272200
CCc1ccc(cc1)[C@H]2C(=C(C(=O)N2c3nc(c(s3)C(=O)OC)C)[O-])C(=O)c4ccc(c(c4)C)OC C09357605
CCCCCn1c(c(c(c(c1=O)C#N)C)C(=O)CCCN2C(=O)/C(=C/c3ccc(cc3)C)/SC2=S)[O-] C38616853
Cc1c(c(=O)n(c(c1C(=O)[C@H]2[C@@H](C2(C)C)C=C(Cl)Cl)[O-])CCc3ccc(c(c3)OC)OC)C#N C38625053
CCCCCCn1c(c(c(c(c1=O)C#N)C)C(=O)/C=C/c2cn(nc2c3ccccc3)c4ccccc4)[O-] C38627063
Cc1c(sc(n1)N2[C@H](C(=C(C2=O)[O-])C(=O)c3ccc(cc3)OCC(C)C)c4ccc(cc4)F)C(=O)OC C39828075
Cc1c(sc(n1)N2[C@@H](C(=C(C2=O)[O-])C(=O)c3ccc(cc3)OC(C)C)[C@H](C)c4ccccc4)C(=O)OC C39828102
Cc1ccc(cc1)Sc2nc(c(s2)C(=O)C3=C(C(=O)N([C@H]3c4ccccc4F)CCCOC)[O-])C C39991713
CCOc1ccc(cc1)[C@@H]2C(=C(C(=O)N2c3nnc(s3)SCC)[O-])C(=O)c4ccc(cc4)OCC C39999984
CCOc1ccc(cc1)C(=O)C2=C(C(=O)N([C@@H]2c3ccc(cc3)SC)c4nnc(s4)SCC)[O-] C40000020
CCc1ccc(cc1)[C@H]2C(=C(C(=O)N2c3nnc(s3)SCC)[O-])C(=O)c4ccc(c(c4)C)OCC C40000165
c1ccc(cc1)/C=C/CSc2nnc(s2)N3[C@H](C(=C(C3=O)[O-])C(=O)c4ccccc4)c5cccs5 C40000571
CCCSc1nnc(s1)N2[C@H](C(=C(C2=O)[O-])C(=O)c3ccc(cc3)OCC=C)c4ccccc4F C40003206
CCCCSc1nnc(s1)N2[C@H](C(=C(C2=O)[O-])C(=O)c3ccc(cc3)OCC=C)c4cccs4 C40003222
CCOc1ccc(cc1OCC)[C@H]2C(=C(C(=O)N2CC=C)[O-])C(=O)c3ccc(cc3)OCc4ccccc4 C40023115
CCCCCOc1ccc(cc1OC)[C@@H]2C(=C(C(=O)N2CCCC)[O-])C(=O)c3ccc4c(c3)C[C@@H](O4)C C40095833
CCCCN1[C@@H](C(=C(C1=O)[O-])C(=O)c2cc3cccc(c3o2)OC)c4ccc(c(c4)OCC)OCC=C C40098385
CC[C@H](C)c1ccccc1OCCn2cc(c3c2cccc3)/C=C\4/C(=NC(=O)N(C4=O)Cc5ccco5)[O-] C13660106
CC[C@@H](C)c1ccccc1OCCn2cc(c3c2cccc3)/C=C\4/C(=NC(=O)N(C4=O)c5ccc(cc5)F)[O-] C13685774
CCc1ccc(cc1)/N=C\2/C(=C(/C(=C/c3ccc(c(c3)OCC)OCC(=O)OC)/S2)[O-])C(=O)OCC C59105348
COc1cc(cc(c1OCc2ccc(cc2)F)CC=C)/C=C/3\C(=NC(=S)N(C3=O)c4ccccc4F)[O-] C59136383
CCO/C(=C/1\C(=O)/C(=C/c2ccc(c(c2)Br)OCC=C)/S\C1=N/c3ccc(cc3)OC)/[O-] C59366057
CCOc1cc(ccc1OCC(=O)OC)/C=C\2/C(=C(/C(=N/c3ccc(cc3)Cl)/S2)C(=O)OCC)[O-] C59437162
CCOC(=O)COc1c(cc(cc1Cl)/C=C/2\C(=O)N(/C(=N\c3cccc(c3)C(=O)[O-])/S2)C)Cl C59599615
CC[C@@H](C)c1ccc(cc1)OCCCn2cc(c3c2cccc3)/C=C/4\C(=O)N=C(N(C4=O)Cc5ccco5)[O-] C08997517
CC[C@H](C)c1ccc(cc1)OCCn2cccc2/C=C/3\C(=O)N=C(N(C3=O)c4ccc(c(c4)Cl)OC)[O-] C08766915
C=CCc1ccccc1OCCn2cc(c3c2cccc3)/C=C\4/C(=O)N=C(N(C4=O)c5ccc(cc5)F)[O-] C02232436
CC1=C([C@H](n2c(=O)/c(=C\c3ccc(cc3)C(=O)[O-])/sc2=N1)c4ccc(cc4)SC)C(=O)OC(C)C C06172362
CC(=O)[C@@H]1CC[C@@H]2[C@@]1(CC[C@@H]3[C@H]2CCC4=C/C(=N/OCC(=O)NCc5ccc(cc5)C(=O)[O-])/CC[C@]34C)C C12662703
c1cc(ccc1OC[C@@H](/C=C/[C@H]2[C@H]3CC[C@@H]([C@@H]2C/C=C\CCCC(=O)[O-])O3)O)I C13649924
Cc1ccc(c(c1)/N=C\2/N(C(=O)/C(=C/c3cccc(c3OCC(=O)[O-])OC)/S2)c4cc(ccc4C)C)C C15015720
CC1(CC(=C(C(=O)C1)/C(=N/CCc2ccc(c(c2)OC)OC)/CCCN3C(=O)c4ccccc4C3=O)[O-])C C12402125
CCCOc1ccc(cc1OCC)[C@H]2C(=C(C(=O)N2Cc3ccco3)[O-])C(=O)c4ccc5c(c4)C[C@H](O5)C C09312968
COc1ccc(cc1)/C=C/2\CCC[C@H]3C2=NN([C@@H]3c4ccc(cc4)OC)C(=O)CSc5nccc(n5)[O-] C12588244
Cc1ccc(cc1)[C@@H]2C(=C(C(=O)N2C[C@@H](c3ccccc3)N4CCOCC4)[O-])C(=O)c5ccc(cc5)Cl C27994402
Cc1ccc(cc1)[C@@H]2CC(=NN2C3=NC(=O)[C@@H](S3)CC(=O)Nc4ccc(cc4)C(=O)[O-])c5cccs5 C28160247
CCOC(=O)c1c(nc(s1)N2[C@@H](C(=C(C2=O)[O-])C(=O)c3cccs3)c4cccc(c4)OCC=C)C C33371122
CCOC(=O)c1c(nc(s1)N2[C@H](C(=C(C2=O)[O-])C(=O)c3ccc(cc3)OCC=C)c4cccs4)C C09462349
CCOc1cc(ccc1OCCC(C)C)[C@H]2C(=C(C(=O)N2CCc3ccccc3)[O-])C(=O)c4ccc(cc4)C C33547194
c1ccc(cc1)[C@@H]2CC(=NN2c3ccc(cc3)/C=C\4/C(=O)N(C(=S)S4)CCC(=O)[O-])c5ccccc5 C33568667
CCOc1ccc(cc1)C(=O)C2=C(C(=O)N([C@H]2c3ccc(cc3)[N+](=O)[O-])c4nc5ccc(cc5s4)C)[O-] C33595075
CCOC(=O)c1c(nc(s1)N2[C@H](C(=C(C2=O)[O-])C(=O)c3ccc4c(c3)C[C@@H](O4)C)c5ccc(cc5)F)C C35019704
CCOc1ccc(cc1OC)[C@@H]2C(=C(C(=O)N2c3nc4c(cc(cc4s3)C)C)[O-])C(=O)c5ccc(o5)C C35263617
COc1cc(ccc1OCc2ccccc2)[C@@H]3C(=C(C(=O)N3Cc4ccco4)[O-])C(=O)c5ccc(cc5)F C35282865
CC(C)CCOc1cccc(c1)[C@H]2C(=C(C(=O)N2CCCN3CCOCC3)[O-])C(=O)c4ccc(cc4)F C35296807
CCCCCOc1ccc(cc1OC)[C@@H]2C(=C(C(=O)N2c3nnc(s3)C)[O-])C(=O)/C=C/c4ccccc4 C35421047
COc1ccc2c(c1)sc(n2)N3[C@@H](C(=C(C3=O)[O-])C(=O)/C=C/c4ccccc4)c5ccc(cc5)[N+](=O)[O-] C35421229
CC(C)c1ccc(cc1)N2[C@@H](SCC2=O)c3cccc(c3)[N-]S(=O)(=O)c4cccc(c4)C(F)(F)F C35559904
Cc1c(sc(n1)C)C(=O)C2=C(C(=O)N([C@@H]2c3cc(c(c(c3)C(C)(C)C)O)C(C)(C)C)CCCOC)[O-] C35566975
Cc1ccc(cc1)[C@H]2C(=C(C(=O)N2c3nnc(s3)SCc4ccccc4F)[O-])C(=O)c5ccncc5 C35569124
CCN\1C(=O)/C(=C/c2ccc(c(c2)Cl)OCc3ccccc3F)/S/C1=N\c4cccc(c4)C(=O)[O-] C35656552
CCOc1cc(cc(c1OCc2ccc(cc2)Br)Br)/C=C(\C(=O)[O-])/NC(=O)C C35667336
CC(C)c1c(c(n(n1)c2ccc(cc2)OC)[O-])C3=C(C(=O)N(C3=O)c4ccc(cc4)F)N(C)C5CCCCC5 C35960911
CCOC(=O)[C@@H]1CCCN(C1)/C(=C/C2=CSC3=NC(=C([C@H](N23)c4ccc(cc4)OC)C(=O)OC)C)/[O-] C36050648
CCOC(=O)C1=C(N=C2N([C@H]1c3cc(ccc3C)C)C(=CS2)/C=C(/N4CCOCC4)\[O-])C(F)(F)F C36064421
CCc1ccc(cc1)N2C(=O)/C(=C\c3cn(c4c3cccc4)CCOc5ccccc5Cl)/C(=O)N=C2[O-] C36558972
c1ccc(cc1)n2c(=O)c3c4c(sc3nc2SCC(=O)N/N=C/c5ccc(cc5)C(=O)[O-])CCCC4 C02234979
CCOC(=O)C1=C(N=c2n(c(=O)/c(=C/c3ccc(cc3)OCC(=O)[O-])/s2)[C@H]1c4ccccc4OC)C C13133352
CCOC(=O)c1c(nc(s1)N2[C@@H](C(=C(C2=O)[O-])C(=O)c3ccc4c(c3)C[C@H](O4)C)c5ccc(cc5)F)C C38255819
C[C@@H]1Cc2cc(ccc2O1)C(=O)C3=C(C(=O)N([C@@H]3c4cccc(c4)Oc5ccccc5)C[C@@H]6CCCO6)[O-] C38256462
CCCCCn1c(c(c(c(c1=O)C#N)C)C(=O)CCN2C(=O)/C(=C/c3ccc(cc3)C)/SC2=S)[O-] C38616852
Cc1c(sc(n1)N2[C@@H](C(=C(C2=O)[O-])C(=O)c3ccc(cc3)OC(C)C)c4ccc(cc4)F)C(=O)OC C39828072
Cc1ccc(cc1)[C@@H]2C(=C(C(=O)N2c3nnc(s3)SCc4ccccc4F)[O-])C(=O)c5ccccc5 C39835273
Cc1ccc(o1)C(=O)C2=C(C(=O)N([C@@H]2c3cccs3)c4nnc(s4)SCc5ccccc5F)[O-] C39835307
CCOc1ccc(cc1)C(=O)C2=C(C(=O)N([C@H]2c3ccc(cc3)N(C)C)c4nnc(s4)SCC)[O-] C40000019
CCSc1nnc(s1)N2[C@H](C(=C(C2=O)[O-])C(=O)c3ccc(c(c3)C)OC)c4ccc(cc4)N(C)C C40000149
CCSc1nnc(s1)N2[C@H](C(=C(C2=O)[O-])C(=O)c3ccc4c(c3)C[C@@H](O4)C)c5ccc(cc5)N(C)C C40000389
CCN(CC)c1ccc(cc1)[C@@H]2C(=C(C(=O)N2CCO)[O-])C(=O)c3ccc(cc3)OCc4ccc(cc4)F C40110250
Cc1c\2c(oc1C(=O)Nc3ccc(cc3)C(C)C)CCC/C2=N\N=C(\C(C(C(F)(F)F)(F)F)(F)F)/[O-] C40823225
CCN(c1cccc(c1)C)C(=O)c2c(c\3c(o2)CCC/C3=N\N=C(\C(C(C(F)(F)F)(F)F)(F)F)/[O-])C C40823293
CC(=O)[C@@H]1CC[C@H]2[C@]1(CC[C@@H]3[C@@H]2CCC4=C/C(=N/OCC(=O)NCc5ccc(cc5)C(=O)[O-])/CC[C@@]34C)C C43741402
Cn1c2ccccc2c(c1c3ccccc3)C[C@H](C(=O)[O-])NC(=O)OCC4c5ccccc5-c6c4cccc6 C44326553
c1ccc(cc1)c2c(cn(n2)c3ccccc3)[C@@H]4CC(=NN4C(=O)CCC(=O)[O-])c5ccc(cc5)Br C00861693
COc1ccccc1/N=C\2/N(C(=O)/C(=C/c3cn(c4c3cccc4)CC(=O)[O-])/S2)c5ccccc5OC C59220300
CCO/C(=C/1\C(=O)/C(=C\c2cc(n(c2C)c3ccc(cc3)N(C)C)C)/S\C1=N/c4ccc(cc4)OC)/[O-] C59364592
CCOc1ccc(cc1Cl)/C=C\2/C(=C(/C(=N/c3ccc(cc3)Br)/S2)C(=O)OCC)[O-] C59364648
CCOc1ccc(cc1)/N=C(/C(=c2n(c(=O)/c(=C\c3cccc(c3)[N+](=O)[O-])/s2)c4ccccc4)C#N)\[O-] C61947383
Cc1ccc(cc1C)N2C3=C(C(=O)CC(C3)(C)C)[C@@](C2=O)(C(F)(F)F)NC(=O)CC(C)C C02869335
Cc1ccc(cc1)CN2CC(=O)N3C[C@H](c4c5ccccc5[nH]c4[C@]3(C2=O)C)c6ccc(cc6)C C08789225
C[C@@H]1CCc2c(sc3c2c(ncn3)SCC(=O)Nc4c(c5c(s4)CCCC5)C#N)C1 C08919878
Cc1c2c(c(cn1)CO)Cc3c(nc(nc3SCc4cccc(c4)F)c5ccccc5)O2 C09116431
COc1cc(cc(c1OC)OC)[C@@H]2Nc3ccc(cc3[C@@H](O2)c4ccccc4)Br C01794051
Cc1ccc2c(c1)C=C[C@H]3N2[C@@H]([C@H]([C@@]34c5ccccc5NC4=O)C(=O)c6ccccc6Cl)C(=O)C C09309124
Cc1ccc(cc1)n2c(=O)c3c4c(sc3nc2SCC(=O)NC5CCCC5)CCCC4 C03478118
c1ccc2c(c1)C3=C(C2=O)[C@H](N=C(N3)SCc4cccc(c4)F)c5ccc6c(c5)OCO6 C12961045
CCOc1ccc(cc1)[C@H]2[C@@H]3CC=C[C@@H]3c4cc(ccc4N2)S(=O)(=O)N5CCC(CC5)C C14480619
COc1cccc(c1)[C@@H]2[C@@H]3CC=C[C@@H]3c4cc(ccc4N2)S(=O)(=O)N5CCc6c5cccc6 C14550226
CCc1ccc(cc1)[C@@H]2CN3C(=O)CN(C(=O)[C@]3(c4c2c5ccccc5[nH]4)C)Cc6ccc(cc6)C C02131208
Cc1ccc2c(c1)C=C[C@@H]3N2[C@H]([C@H]([C@@]34c5ccccc5NC4=O)C(=O)c6ccccc6Cl)C(=O)C C16001328
c1ccc(cc1)N2[C@H](NC(=O)C(=C2S)C#N)/C=C/c3ccc(o3)c4ccc(cc4)Br C02670598
c1cc(cc(c1)Cl)[C@H]2C3=C(CCCC3=O)Nc4n2nc(n4)SCc5ccc(cc5)Cl C20090829
Cc1cccc(c1)CSc2nc3n(n2)[C@@H](C4=C(N3)CCCC4=O)c5ccc(cc5)Br C20134231
CC[C@]1(CC(=O)c2c(ccc3c2c(c(o3)C(=O)Nc4c(c(c(c(c4F)F)F)F)F)C)O1)C C20418243
Cc1cc(cc(c1)N/C=C/2\C(=O)c3ccccc3N(S2(=O)=O)Cc4ccc(cc4)Cl)C C20558967
Cc1ccc(cc1)CN2c3ccsc3C(=O)/C(=C/Nc4cccc(c4C)Cl)/S2(=O)=O C20575687
CN(C)c1ccc(cc1)[C@@H]2[C@@H]3CC=C[C@H]3c4cc(ccc4N2)S(=O)(=O)N5CCCCCC5 C20686216
C[C@H]1CCc2c(sc3c2c(=O)n(c(n3)S[C@@H](C)C(=O)NC(C)C)c4ccccc4F)C1 C21261076
C[C@@H]1CCc2c(sc3c2c(=O)n(c(n3)S[C@@H](C)C(=O)NC(C)C)c4ccccc4F)C1 C21261082
C[C@]1(Cn2c3ccccc3cc2C(=O)N1Cc4cccc(c4)F)C(=O)NC5CCCCCC5 C21527624
COc1ccc(cc1)/C=N\NC(=O)c2ccc3c(c2)CN(C3)c4ccc(cc4)Br C32511896
C[C@@H](C(=O)/N=c/1\[nH]c2c(s1)CCCCC2)S(=O)(=O)Cc3cccc(c3)Br C32744075
CC(C)(C)c1ccc(cc1)c2n[nH]c(=S)n2/N=C\c3cc(ccc3OC)Br C12464320
c1cc(ccc1C(=O)Nc2nnc(s2)/N=C/c3ccc(s3)Br)Br C01509854
COc1ccc(cc1)C23C[C@H]4C[C@@H](C2)CC(C4)(C3)C(=O)Nc5ccc(cc5)N6CCOCC6 C18117003
C[C@H]1CCC[C@@H]([C@@H]1C)NC(=O)c2ccc3c(c2)N(C(=O)/C(=C/c4ccc(cc4)OC)/S3)C C36076853
Cc1ccc(cc1)NC(=O)N2CCS[C@]23c4ccccc4N(C3=O)Cc5ccc(cc5F)F C36163548
CN(C1CCCCC1)S(=O)(=O)c2ccc3c(c2)[C@H]4C=CC[C@@H]4[C@@H](N3)c5cccc(c5)OC C36559308
c1cc(cc(c1)Cl)[C@H](c2c3c(sc2NC(=O)c4ccco4)CCCC3)N5CCOCC5 C38546186
c1ccc(cc1)N2C(=O)[C@H]3[C@H](C2=O)C4(c5ccccc5C3c6c4cccc6)/C=N/c7cccc(c7)O C15133765
c1ccc(cc1)N2[C@@H](N=C3C(=C4CCCC[C@@H]4S3)C2=O)SCc5[nH]c6ccccc6n5 C39290007
CC1(CC2=C([C@@H]([C@H]3C(=NC(=NC3=O)SCc4ccccc4F)N2)c5ccccc5)C(=O)C1)C C39360664
c1ccc(cc1)C[C@H]2CC(=O)c3c(c4c(cc(cn4)Br)c(=O)n3Cc5ccccc5)N2 C39449014
c1ccc(c(c1)Cn2cc(c3c2cccc3)/C=C/4\C(=O)N(C(=O)N4)Cc5ccccc5F)Cl C39556205
c1cc(ccc1c2c3c([nH]n2)C(=O)N([C@H]3c4ccc(c(c4)Cl)Cl)C[C@H]5CCCO5)Cl C40342956
C=CCn1c(nnc1S[C@H]2CCc3ccccc3NC2=O)c4ccc(cc4)Br C20731050
Cc1ccc2c(c1)C3=C([C@@H](N4C(=N3)NC=N4)c5ccc(cc5)F)[C@H](O2)c6ccc(cc6)SC C02336728
Cc1ccc2c(c1)C3=C([C@H](N4C(=N3)NC=N4)c5ccc(cc5)F)[C@H](O2)c6ccc(cc6)SC C02336723
c1ccc(cc1)CSc2nc3n(n2)[C@H](C4=C(N3)CCCC4=O)c5ccc(cc5Cl)Cl C22564019
CC1(CC2=C([C@@H](n3c(nc(n3)SCc4ccccc4)N2)c5ccccc5Cl)C(=O)C1)C C22531341
CN1CCCc2c1ccc(c2)CN3CCOc4c(cc(cc4O)c5nc6ccccc6s5)C3 C15066909
Cc1ccc(cc1C)n2c(=O)c3c(ccs3)nc2SCC(=O)Nc4ccc(cc4C)F C57428583
CCOc1ccc(cc1Cl)[C@H]2C[C@@H](n3c(ncn3)N2)c4cc(ccc4F)Br C02918240
Cc1ccccc1/C=C\2/C(=O)c3ccc(c(c3O2)CN4CCN(CC4)c5ccccc5F)O C41585449
COc1ccc(cc1OC)/C=C/C(=O)/N=c\2/[nH]c(cs2)c3ccc(cc3)Br C09357185
C[C@@H]1CCC[C@H]([C@@H]1C)NC(=O)[C@@]2(Cn3c4ccsc4cc3C(=O)N2Cc5ccc(cc5)F)C C37442929
C[C@@]1(Cn2c(cc3c2scc3)C(=O)N1c4ccc(cc4)F)C(=O)NCc5ccc(cc5)Cl C64892816
Cc1ccccc1n2c(=O)c3c(ccs3)nc2SCC(=O)Nc4ccc5c(c4)CCC5 C67209371
COc1ccc(cc1)N2CCN(CC2)C(=O)[C@H]3c4ccccc4C(=O)N5[C@H]3c6cc(c(cc6CC5)OC)OC C04790579
C[C@@H]1CCc2c(sc3c2c(nc(n3)C(C)C)N4CCN(CC4)C(=O)c5ccc(cc5)S(=O)(=O)N6CCCC6)C1 C01372087
C[C@@H]1CCCCN1S(=O)(=O)c2ccc(cc2)C(=O)N3CCN(CC3)c4c5c6c(sc5ncn4)CCCC6 C01332388
CCSCCOC(=O)C1[C@H](C2=C(C[C@@H](CC2=O)c3ccc(c(c3)OC)OC)N=C1C)c4ccccc4F C06197236
CCSCCOC(=O)C1[C@@H](C2=C(C[C@H](CC2=O)c3ccc(c(c3)OC)OC)N=C1C)c4ccccc4F C06197315
Cc1cc(c(n1c2ccc3ccccc3c2)C)/C=C/4\C(=O)N(C(=S)N(C4=O)c5ccc(cc5)C(=O)OC)C C02185354
CC1=NC2=C([C@H](C1C(=O)OC3CCCC3)c4ccc(c(c4OC)OC)OC)C(=O)C[C@@H](C2)c5cccs5 C08856913
CCOc1ccc2c(c1)s/c(=N/C(=O)[C@H]3CCCN3S(=O)(=O)c4ccc(cc4)F)/n2CCSC C08841716
Cc1c(c(=O)n(n1C)c2ccccc2)N3C(=O)/C(=C/c4ccc(c(c4)OC)OCCC(C)C)/SC3=S C01304962
CC[C@H]1CCCCN1S(=O)(=O)c2ccc(cc2)C(=O)/N=c\3/n(c4c(cc(cc4s3)F)F)CCOC C09078564
Cc1ccc(c2c1sc(n2)N3CCN(CC3)C(=O)c4ccc(cc4)S(=O)(=O)N5CCC[C@H](C5)C)OC C09544027
C/C(=N/OCc1nc2c3c(ncn2n1)OC4=C([C@@H]3c5ccc(cc5)OC)C(=O)CC(C4)(C)C)/c6ccccc6 C09583910
Cc1cc(c(c(c1)C)Cn2c3ccccc3c(=O)n(c2=O)CCCCC(=O)N4CCC(=CC4)c5ccccc5)C C09616965
COc1ccc(cc1)N2CCN(CC2)C(=O)[C@@H]3c4cc(c(cc4C(=O)N5[C@@H]3c6ccccc6CC5)OC)OC C09676459
Cc1cccc2c1nc(s2)N(Cc3ccco3)C(=O)c4ccc(cc4)S(=O)(=O)N5C[C@H](O[C@H](C5)C)C C10527855
CSc1cccc2c1nc(s2)N(C[C@@H]3CCCO3)C(=O)[C@@H]4CCCN4S(=O)(=O)c5cccs5 C10823969
CS(=O)(=O)c1ccc2c(c1)sc(n2)N(C[C@@H]3CCCO3)C(=O)CCCSc4ccc(cc4)Cl C11114810
Cc1ccc(c2c1nc(s2)N(C[C@H]3CCCO3)C(=O)c4ccc(cc4)S(=O)(=O)N(CC=C)CC=C)C C11143117
COc1ccc(cc1OC)C[C@H]2c3cc(c(cc3CCN2C(=O)c4ccc(cc4OC)SC)OC)OC C12371289
CCOC(=O)Cn\1c2cc(c(cc2s/c1=N\C(=O)c3ccc(cc3)S(=O)(=O)N4CCC[C@@H](C4)C)C)C C09511062
Cc1ccc(cc1)n2c(cc(c2C)C(=O)COC(=O)c3cccc(c3)S(=O)(=O)N4C[C@H](O[C@@H](C4)C)C)C C03348276
COc1ccc2c(c1)n(/c(=N\C(=O)[C@@H]3CCCN(C3)S(=O)(=O)c4ccc(cc4)F)/s2)CCSC C12665181
CCc1ccc2c(c1)s/c(=N/C(=O)[C@H]3CCCN(C3)S(=O)(=O)c4ccc(cc4)C)/n2CC(=O)OCC C12665676
Cc1ccccc1n2c(nnc2SCc3nc(cs3)C(=O)N(C)CCc4ccc(c(c4)OC)OC)C C16460859
C=CCN(c1ccccc1)C(=O)Cn2c3ccccc3c(=O)n(c2=O)CCCS(=O)(=O)C4CCCCC4 C20153291
Cc1c(c(n(n1)C)C)S(=O)(=O)N(CC(=O)N2CCN(CC2)c3ccc(cc3)F)c4ccc(cc4)C(C)C C20760410
C[C@@H]1CCCN(C1)S(=O)(=O)c2ccc(cc2)C(=O)N(C[C@H]3CCCO3)c4nc5cc(ccc5s4)OC C22858667
Cc1cc2c(cc1C)sc(n2)N(Cc3ccco3)C(=O)c4ccc(cc4)S(=O)(=O)N5CCCC[C@H]5C C22903012
CC[C@H](C)N1C(=O)/C(=C/c2c(nc3ccccn3c2=O)N4CCN(CC4)c5ccc(cc5)F)/SC1=S C26842019
CCCC[C@H](CC)C(=O)N1CCN(C[C@H]1C)C(=O)CSc2nnc(n2c3ccccc3C)c4ccco4 C33558125
c1ccc2c(c1)[C@]3(C(=O)N2CN4CCN(CC4)c5ccccc5F)OC[C@@H](O3)COc6ccc(cc6)Cl C16524593
Cc1ccc(c(c1)C)n2c(cc(n2)c3c(nc4n(c3=O)c(cs4)CC(=O)N5CCc6ccccc6C5)C)C C35911748
Cc1cc(nn1c2cccc(c2)F)c3c(nc4n(c3=O)c(cs4)CC(=O)N5CCC6(CC5)OCCO6)C C35911844
Cc1ccc(cc1)c2ccc(nn2)N3CCCN(CC3)C(=O)CN(C[C@@H]4CCCO4)C(=O)c5ccc(cc5)F C36071224
COc1ccccc1OC[C@@H]2c3ccsc3CCN2C(=O)CN(C[C@H]4CCCO4)C(=O)c5cccs5 C36118167
CCN(C1CCCCC1)S(=O)(=O)c2ccc(cc2)C(=O)N(Cc3ccco3)c4nc5ccccc5s4 C10527093
CCSc1ccc(cc1)c2c(cn(n2)c3ccccc3)/C=C/4\C(=C(C(=O)N(C4=O)C[C@@H]5CCCO5)C#N)C C38607047
Cc1ccc(cc1)/C=C\2/C(=O)N(C(=S)S2)CCC(=O)N(Cc3ccc(cc3)N(C)C)C[C@H]4CCCO4 C38643393
Cc1ccc2c(c1C)nc(s2)N(CCCN3CCOCC3)C(=O)CCS(=O)(=O)c4ccc(cc4)OC C38827803
Cc1ccc(cc1)S(=O)(=O)N2CCC[C@H]2C(=O)N(CCn3c(cc(n3)C)C)c4nc5ccccc5s4 C38901855
CCn1c(c(c(c(c1=O)C#N)C)/C=C/2\C(=O)N(C(=S)S2)C3CCCC3)N4CCC(CC4)C(=O)OCC C39769496
CCCn1c(c(c(c(c1=O)C#N)C)/C=C/2\C(=O)N(C(=S)S2)CC)N3CCN(CC3)c4ccccc4F C39770253
Cc1c(c(n(c(=O)c1C#N)C)N2C[C@@H](O[C@H](C2)C)C)/C=C\3/C(=O)N(C(=S)S3)Cc4ccc(cc4)OC C39989619
CCCn1c(c(c(c(c1=O)C#N)C)/C=C\2/C(=O)N(C(=S)S2)CC)N3CCN(CC3)c4ccccc4F C39990191
Cc1cc2c(cc1Cl)c(=O)c3c(o2)C(=O)N([C@H]3c4ccc(c(c4)OC)OCC=C)c5nc(c(s5)C)C C40056701
C=CCc1ccccc1OCCCCn2c3ccccc3nc2[C@@H]4CC(=O)N(C4)c5ccc6c(c5)OCCO6 C40182390
Cc1ccc(cc1)c2nn3c(=O)cc(nc3s2)CN4CCN(CC4)S(=O)(=O)c5cc(c(cc5C)C)C C41077514
CCOC(=O)Cn1c2c(sc1=O)[C@@H]([C@H]3[C@@H](S2)C(=O)N(C3=O)c4ccccc4)c5ccc(cc5)N(C)C C15087357
CCn1cc(c2c1ccc(c2)OC)/C=C\3/C(=O)c4c(cc5c(c4O3)CN(CO5)Cc6ccc7c(c6)OCO7)C C41651304
COc1ccc(cc1)C2=C(C(=O)/C(=C\c3ccc(cc3)N4CCOCC4)/C2)c5cc(c(c(c5)OC)OC)OC C66089386
Cc1ccc(cc1)C2=CCC(c3c2cc(cc3)C#Cc4ccc(cc4)C(=O)[O-])(C)C C01543482
C[C@@H](CCC(=O)[O-])[C@H]1CC[C@H]2[C@@]1(CC[C@H]3[C@@H]2CC[C@H]4[C@@]3(CCC(=O)C4)C)C C03847908
C[C@@H](CCC(=O)[O-])[C@H]1CC[C@@H]2[C@@]1(CC[C@H]3[C@@H]2C(=O)C[C@H]4[C@@]3(CCCC4)C)C C03850263
C[C@]12CCCC[C@@H]1CC[C@H]3[C@@H]2CC[C@]4([C@@H]3CC[C@@H]4OC(=O)CCC(=O)[O-])C C04553302
c1cc(c(cc1/N=C/c2cc(cc(c2[O-])Br)[N+](=O)[O-])Cl)Cl C03153250
c1ccc(cc1)[C@]2(C([C@]2(c3ccccc3)Br)C(=O)[O-])Br C01721633
c1cc-2c(cc1Br)C(c3c2ccc(c3)Br)(C(=O)[O-])Br C01704161
CC(=O)c1c2c(cc3c1C[C@@]4(C3)Cc5cc6c(c(c5C4)C(=O)[O-])CCCC6)CCCC2 C01855345
Cc1ccc(s1)/C=C\2/C(=O)N(/C(=N\c3ccc(c(c3)C(=O)[O-])Cl)/S2)C C05795619
c1ccc(cc1)c2c(cc(n(c2=O)c3ccc(cc3)Cl)c4cccs4)[O-] C05450646
COc1ccc2ccccc2c1/C=N/n3c(nnc3[S-])c4ccccc4Cl C05932558
C[C@H]1CCc2c(sc3c2c(=O)n(c4n3c(nn4)[S-])c5ccc(cc5)Cl)C1 C06008077
c1ccc(cc1)[C@H](c2ccc3cccnc3c2[O-])N4CCN(CC4)c5ccccc5 C19898709
Cc1ccc(cc1)Sc2ccc(cc2[N+](=O)[O-])/C=C/3\C(=NC(=S)S3)[O-] C03120869
Cc1ccc(cc1Cl)C(=O)n2c(c3cc(cc(c3nc2=S)Cl)Cl)[O-] C08550811
c1ccc(cc1)c2nnc(n2c3ccccc3I)[S-] C20589825
CCOc1cccc2c1Oc3c(c(nc(n3)c4ccc(cc4)N(C)C)[S-])C2 C20861655
c1cc2c(cc1C(=O)[O-])[C@@H](O[C@H](O2)C(Cl)(Cl)Cl)C(Cl)(Cl)Cl C03648046
C[C@@H]1CCc2c(sc3c2c4nc(nn4c(n3)[O-])c5ccccc5Br)C1 C27516925
c1cc(c(c2c1cc(cc2)[N+](=O)[O-])/C=N\c3ccc(c(c3)C(F)(F)F)Br)[O-] C04480733
CC(C)(C)c1ccc(cc1)c2nnc(n2/N=C/C(=C/c3ccccc3)/Br)[S-] C02320905
Cc1cc(ccc1/C=C/2\C(=O)N=C(S2)[N-]c3ccc(cc3)F)N4CCCC4 C04106792
Cc1c(sc(n1)Cl)S(=O)(=O)[N-]c2cc(c(cc2Cl)Cl)Cl C35357059
CC(C)c1ccc(cc1)[C@@H]2C3=C(CC(CC3=O)(C)C)N=C4C2=C(CC(C4)(C)C)[O-] C04149557
c1c(c(sc1Br)Br)CCC2(CCCCC2)CC(=O)[O-] C37364921
c1cc(cc(c1)Cl)[N-]S(=O)(=O)c2c(cc(cc2Cl)Br)Cl C37385733
Cc1ccc(cc1C)/C(=C\2/C(=O)N(C(=S)S2)c3cc(ccc3C)C(=O)[O-])/C C39861746
C/C(=C\c1ccccc1)/C=C\2/C(=O)N(/C(=N\c3cccc(c3)C(=O)[O-])/S2)C C16934298
c1cc(cc(c1)Br)[C@@H](c2ccc3c(c2)oc(n3)[O-])Br C40285769
c1cc(c(c(c1)Cl)[N-]S(=O)(=O)c2ccc(cc2Cl)Br)Cl C40414007
c1c(c(c(c(c1Br)[O-])Br)C(F)(F)F)Br C40456684
c1ccc2c(c1)[C@@](CCS2)(C(=O)[O-])Sc3ccc(cc3)Br C41983249
CC(=C)[C@H]1CC[C@@]2([C@@H]1[C@@H]3CC[C@@H]4[C@@]5(CCC(=O)C([C@@H]5CC[C@@]4([C@]3(CC2)C)C)(C)C)C)C(=O)[O-] C43510546
CC(=C)[C@@H]1CC[C@@]2([C@@H]1[C@@H]3CC[C@H]4[C@@]5(CCC(=O)C([C@@H]5CC[C@@]4([C@]3(CC2)C)C)(C)C)C)C(=O)[O-] C43736851
C[C@@]12CCC(=O)C([C@H]1CC[C@]3([C@@H]2CC=C4[C@@]3(CC[C@]5([C@@H]4CC(CC5)(C)C)C(=O)[O-])C)C)(C)C C43781646
CC(=O)O[C@H]1CC[C@@]2([C@@H](C1)CC[C@H]3[C@H]2CC[C@@]4([C@@H]3CC[C@@H]4CC(=O)[O-])C)C C43919183
CC(C)(C)c1ccc(cc1)[N-]S(=O)(=O)c2c(ccs2)Br C48440713
Cc1cc(ccc1Br)[N-]S(=O)(=O)c2c(ccs2)Br C48440736
c1cc(c(cc1Cl)I)/C(=C(\C#N)/C(=O)c2ccsc2)/[O-] C48530034
Cc1cc(ccc1/N=C/c2cc(ccc2[O-])[N+](=O)[O-])I C49212598
c1ccc(cc1)CN2c3ccccc3S/C(=C/c4ccc(cc4)C(=O)[O-])/C2=O C49453049
CC(C)Cc1c2c(c3c4c(c(nc(n4)SC)[O-])sc3n1)CC(OC2)(C)C C17112774
CC1(Cc2c(c(nc3c2c4c(s3)c(nc(n4)SC)[O-])c5ccccc5)CO1)C C17195764
Cc1ccccc1/N=C\2/[C@@]3(CCOC(C3)(C)C)N(C(=N2)[S-])c4ccc(cc4)Br C17197376
C/C(=C\c1ccccc1)/C=C/2\C(=O)N=C(S2)[N-]c3cccc(c3)Br C32701803
CSc1ccc(cc1)/C=C\2/C(=O)N=C(S2)/C=C(/c3ccc(cc3)Cl)\[O-] C58732659
CCOc1ccccc1/C=C\2/C(=O)N=C(S2)[N-]c3ccc(cc3)Br C15015607
CC(C)c1ccc(cc1)[C@H]2C(=C(N=C3C2=C(CCC3)[O-])SCc4ccccc4)C#N C01142231
Cc1c(sc2c1c(nc(n2)/C(=C\c3cnc(s3)c4ccccc4)/C#N)[O-])C C66255821
c1ccc2c(c1)c(nc(n2)/C(=C\c3ccc(c(c3)Cl)OC(F)F)/Cl)[O-] C67427920
CSc1[nH]c(=O)c2c(csc2n1)c3ccc(cc3)Cl C00387991
Cc1ccc2cc(c(nc2c1)Nc3ccccc3OC)C C00435027
Cc1ccc(c(c1)Nc2c3c4c(sc3ncn2)CCC4)C C00554442
CC(C)c1ccc(cc1)/C=N/Nc2nc3ccccc3s2 C05413544
CCC(=O)Nc1c(c2c(s1)C[C@H](CC2)C(C)(C)CC)C#N C00576107
c1ccc(cc1)Nc2c(c(c(c(n2)Cl)C#N)Cl)Cl C04455913
Cc1ccc(c(c1)O)/N=C/c2ccc(c3c2cccc3)OC C00095388
Cc1ccc(cc1)Nc2cc(cs2)[C@]3(CCC(=O)O3)C C00234068
Cc1ccc(cc1C)Nc2c3c4c(sc3ncn2)CCC4 C06912582
c1ccc(c(c1)/C=N/Nc2ccc(cc2)Br)C#N C11612638
Cc1ccc(cc1)Nc2c(c3c(s2)CCCC3)C(=O)OC C16293530
Cc1cccc(c1OCc2[nH]c3cc(c(cc3n2)C)C)C C16904013
CC(C)(C)c1ccc(cc1)NC2CCC3(CC2)OCCO3 C19905445
C[C@@H]1C[C@H](CC(C1)(C)C)Nc2cc(cc(c2)OC)OC C20557749
Cc1cccc(c1)/C=C\2/C(=O)N/C(=N\C3CCCCC3)/S2 C20988002
c1ccc(cc1)N/N=C/c2cccnc2Br C21988212
CCCC(=O)Nc1nc2c(s1)CC[C@@H](C2)C(C)(C)C C27583365
Cc1ccc(cc1)Nc2c3c4c(sc3nc(n2)C)CCC4 C28165962
CCCc1[nH]c(=O)c2c(c(sc2n1)C)c3ccc(c(c3)C)C C20346351
Cc1cccn2c1nc(c2NC3CCCCC3)c4cccs4 C35157120
Cc1ccc(cc1C)Nc2c3ccsc3nc(n2)Cl C36277405
CCNc1c2c(csc2nc(n1)Cl)c3ccc(cc3)C C36277676
CC(C)(C)c1ccc2c(c1)nc(o2)c3ccccc3NC C36749695
CC[C@@H](c1cccs1)Nc2ccc3c(c2)OC(O3)(C)C C36933742
CC[C@H](c1ccc(cc1)F)Nc2cc3c(cc2Cl)OCO3 C36970159
CCC1CCC(CC1)Nc2ccc(cc2)c3coc(n3)C C37020334
CCC[C@@H]1CC[C@@H]([C@@H](C1)Sc2[nH]c3ccccc3n2)C#N C37154990
COc1ccc(cc1Cl)Nc2nc3cc(ccc3s2)F C37206312
Cc1cc(ccc1N[C@@H]2CCCC[C@@H]2OC)N3CCCC3 C37278288
c1cc(cc(c1)OCC#N)N[C@H]2CC[C@@H]3CCCC[C@@H]3C2 C37300673
Cc1ccc2c(c1)nc(n2C3CC3)c4ccc(c(c4)O)C C37438914
c1ccc(cc1)CSc2[nH]nc(n2)c3ccccc3Cl C09197907
C[C@]12CC[C@H](C1)C([C@H]2OC(=O)c3ccccc3O)(C)C C05732750
c1cc(ccc1N/N=C\2/CCCCC2=O)Br C34120435
CC1(Oc2ccc(cc2O1)NCc3ccc(c(c3)F)Cl)C C43389018
CC(C)[C@@H](c1cccs1)NC(=O)C2(CCCCCC2)C#N C44766760
CSc1[nH]c(=O)c2c(n1)cc(s2)c3cccc(c3)Cl C49068658
CC(C)(C)c1csc(n1)Nc2ccc(cn2)Br C49500404
C[C@H](c1ccccc1F)Nc2c3ccccc3c(nn2)Cl C50529990
Cc1cccc(c1O)/C=N/c2ccc(cc2)N3CCCCC3 C06268230
C[C@H]1CC[C@H]([C@@](C1)(c2ccc(c(c2)OC)OC)O)C(C)C C55189756
Cc1cc(ccc1OC)/N=C/c2cc(cc(c2O)Cl)Cl C48627978
c1cc(c(cc1F)Nc2nc3c(c(n2)Cl)CCCC3)F C57343442
Cc1ccc(cc1)/C=C/c2nc3cc(c(cc3n2CCO)C)C C57850670
C[C@@H]1C(=O)N(c2cc(c(cc2N1)Cl)Cl)CCC(C)C C57933696
c1ccc(cc1)/N=N/c2cc(cc(c2O)Cl)Br C06594845
c1ccc(cc1)/C=C/2\C(=O)N/C(=N/c3ccc(cc3)F)/S2 C00442299
c1cc(ccc1N[C@@H]2CCCCC[C@H]2C#N)N3CCCC3 C62996067
Cc1ccc(cc1)C2=NN=C[C@H]2CNc3cc(cc(c3)C)C C63529034
Cc1ccc(c(c1)C)N(C)C(=O)c2cc3ccc(cc3[nH]2)C C65657876
Cc1ccc(cc1)N2C(=O)[C@@H]3[C@H]4C[C@H]5[C@]6(CCC[C@@]([C@@H]6CC[C@]5([C@@H]3C2=O)C=C4C(C)C)(C)C(=O)[O-])C C12661551
Cc1ccc(cc1)N2C(=O)[C@@H]3[C@H]4C[C@H]5[C@]6(CCC[C@@]([C@H]6CC[C@]5([C@@H]3C2=O)C=C4C(C)C)(C)C(=O)[O-])C C12661552
CCOc1c(cc(cc1Br)/C=C\2/C(=O)N(C(=S)S2)c3ccc(cc3)C(=O)[O-])OC C13058337
Cc1c2c(n(n1)c3ccccc3C(=O)[O-])NC4=C([C@@H]2c5cccs5)C(=O)C[C@@H](C4)c6cccs6 C18198553
CCOc1cc(c(cc1OC)/C=C\2/C(=NC(=S)N(C2=O)c3cc(cc(c3)C)C)[O-])Br C19877658
c1cc(ccc1Oc2ccc(cc2/N=C/c3cc(ccc3[O-])[N+](=O)[O-])C(F)(F)F)Br C20478725
c1cc(ccc1Cn2c(=O)c3cc(ccc3nc2[S-])Br)C(=O)NC4CCCCCC4 C02973651
COc1cc(ccc1OCc2ccc(cc2)I)/C=C/3\C(=NC(=S)S3)[O-] C22215373
Cc1cc(c(c(=O)n1Cc2ccccc2)[C@@H](c3ccccn3)N4CCN(CC4)c5ccccc5F)[O-] C16993622
CC(C)(C)NC(=O)c1ccc(cc1)[N-]S(=O)(=O)c2cc(ccc2Br)Br C22960003
c1cc(oc1/C=C\2/C(=NC(=S)S2)[O-])c3c(cc(cc3Br)[N+](=O)[O-])Br C27499790
COc1ccc(cc1OC(F)F)[N-]S(=O)(=O)c2cc(ccc2Br)Br C29326319
C[C@H]1CN(c2cc(ccc2S1)S(=O)(=O)[N-]c3ccc(cc3F)Br)C(=O)C4CC4 C32944038
CCOc1cc(c(cc1OC)Br)/C=C\2/C(=O)N=C(S2)[N-]c3cccc(c3C)Cl C15016098
Cc1ccc(cc1I)NS(=O)(=O)c2cc(sc2Br)C(=O)[O-] C35255637
C[C@@H](c1nc2ccccc2s1)N(C)C(=O)c3cccc(c3)S(=O)(=O)[N-]c4ccc(cc4)Cl C12764649
CC[C@@H](C)c1ccc(cc1)N2C(=O)/C(=C\c3ccc(o3)c4ccc(cc4)Br)/C(=O)N=C2[O-] C36542240
c1ccc(c(c1)COc2ccc(cc2/C=C/3\C(=O)N(C(=S)S3)CC(=O)[O-])Br)Cl C03000250
Cc1cc(ccc1Cl)n2c3c(c(=O)n(c(n3)SCC(=O)[O-])c4ccc(cc4)F)sc2=S C03026660
CCOc1cc(cc(c1OCc2ccccc2Cl)Br)/C=C\3/C(=NC(=S)S3)[O-] C38203948
Cc1cc(ccc1N2C(=O)/C(=C\c3cc(c(o3)N(C)C)Br)/C(=NC2=S)[O-])Br C39127285
COc1ccc(cc1)[C@H]2[C@@H]([C@@H](SC3=NC(=O)S[C@@H]23)C(=O)[O-])C(=O)c4ccc5c(c4)CCCC5 C39361281
CCc1cccc2c1n(cc2/C=C\3/C(=O)N(C(=N3)[S-])c4ccccc4)CC(=O)N5CCCCCC5 C39556305
CCOC(=O)Cn1cc(c2c1ccc(c2)Br)/C=C\3/C(=O)N(C(=N3)[S-])c4ccccc4 C39556504
C[C@H](c1ccccc1)N2C(=O)/C(=C/c3cn(c4c3cccc4)Cc5c(cccc5Cl)F)/N=C2[S-] C39557094
c1cc(ccc1C(c2ccc(cc2)F)N3CCN(CC3)S(=O)(=O)c4cc(ccc4F)C(=O)[O-])F C13312914
C[C@]12CC[C@H]3c4ccc(cc4CC[C@@H]3[C@@H]1CCC2=O)OS(=O)(=O)c5ccc(c(c5)C(=O)[O-])Cl C39700821
COc1ccc(cc1)c2c(cn(n2)c3ccccc3)/C=C\4/C(=N\c5ccc(cc5)Cl)/N=C(S4)[O-] C35516294
c1cc(cc(c1)/N=C/2\N(C(=O)/C(=C/c3ccc(cc3)Br)/S2)C4CCCCC4)C(=O)[O-] C39866847
CC(C)c1ccc(cc1)N2[C@@H](NC(=O)C(=C2[S-])C#N)c3ccc(o3)c4ccc(cc4Cl)Cl C39887309
Cc1cccc(c1)N2[C@@H](NC(=O)C(=C2[S-])C#N)c3ccc4c(c3)c(on4)c5cccc6c5cccc6 C39895799
Cc1ccc(cc1)N2C(=O)[C@H]3[C@H]4C[C@@H]([C@@H]3C2=O)[C@@H]5[C@@H]4[C@@H](c6c(nc(s6)[S-])S5)c7cccnc7 C40475296
CC(C)C1=C[C@@]23CC[C@@H]4[C@]([C@@H]2C[C@@H]1[C@H]5[C@@H]3C(=O)N(C5=O)c6ccc(cc6)O)(CCC[C@@]4(C)C(=O)[O-])C C43737051
c1c(cc(c2c1[C@@H]3C=CC[C@@H]3[C@@H](N2)c4cc5c(cc4Br)OCO5)C(=O)[O-])Br C58928860
CCO/C(=C/1\C(=O)/C(=C/c2cc3c(cc2Br)OCO3)/S\C1=N/c4ccc(cc4)C)/[O-] C59105424
Cc1cc(ccc1Br)n2c(cc(c2C)/C=C/3\C(=NC(=O)N(C3=O)C4CCCCC4)[O-])C C59109551
Cc1cc(c(n1c2ccccc2Br)C)/C=C/3\C(=NC(=S)N(C3=O)c4ccccc4F)[O-] C59136176
C=CCc1cc(cc(c1OCC#N)Br)/C=C/2\C(=NC(=S)N(C2=O)c3ccccc3F)[O-] C59136371
CCc1ccccc1N2C(=O)/C(=C/c3cc(n(c3C)c4cccc(c4)C(F)(F)F)C)/C(=NC2=O)[O-] C59137592
COc1cc(cc(c1OCC=C)Cl)/C=C/2\C(=NC(=S)N(C2=O)c3ccc(cc3)Br)[O-] C59198580
CCOc1cc(cc(c1OCC)Cl)/C=C/2\C(=NC(=S)N(C2=O)c3ccc(cc3)Br)[O-] C59198610
c1ccc(c(c1)C(=O)n2c(c3cc(ccc3nc2=S)Br)[O-])I C20494810
CN(C)C(=O)/C(=C\c1cc(c(c(c1)Br)OCc2ccc(cc2)C(=O)[O-])Br)/C#N C59333952
CCO/C(=C/1\C(=O)/C(=C\c2cc(n(c2C)c3cc(cc(c3)C)C)C)/S\C1=N/c4ccc(cc4)C)/[O-] C33382953
c1cc(c(c(c1)Cl)CSc2nc3ccc(cc3s2)/N=C/c4cc(ccc4[O-])[N+](=O)[O-])Cl C59461272
Cc1cc(ccc1N2C(=O)/C(=C\c3ccc(c(c3)Br)O)/C(=NC2=S)[O-])Br C33912966
CN\1C(=O)/C(=C\c2cc(cc(c2OC)Br)Cl)/S/C1=N\c3cccc(c3)C(=O)[O-] C59599851
Cc1cc(ccc1Br)N2C(=O)/C(=C/c3ccc(c(c3)Br)OC)/C(=NC2=O)[O-] C59861392
CCn1cc(c2c1cccc2)/C=C/3\C(=NC(=O)N(C3=O)c4ccc(cc4)C56CC7CC(C5)CC(C7)C6)[O-] C59862350
CC1(CC(=C2[C@@H]([C@@H]3C(=NC(=NC3=O)SCc4ccccc4F)N=C2C1)c5ccc(cc5)OC)[O-])C C39730291
COc1ccc(cc1S(=O)(=O)N2CCN(CC2)c3ccc(cc3)F)I C01437119
Cc1ccc(cc1F)c2c(cn(n2)c3ccccc3)/C=C\4/C(=O)N(C(=S)S4)C[C@H]5CCCO5 C02533062
CC(=O)N1CCCN(CC1)c2c3c4c(sc3nc(n2)CSc5ccc(cc5)Cl)CCC4 C09885194
C=CCn1c(=O)c2c(csc2nc1SCC(=O)N3CCc4c(ccs4)C3)c5cccs5 C11072663
Cc1ccc(s1)[C@H]2Cc3c(c(=O)cc(n3-c4ccc(cc4S2)Cl)C)C(=O)N(C)CCOC C12279748
c1cc(ccc1CSc2nnc(s2)N3C4=C([C@H](CC3=O)c5ccsc5)C(=O)CCC4)Cl C01423038
Cc1c(c2c(s1)ncn(c2=O)CC(=O)N(C)Cc3ccc(cc3)Br)c4ccccc4 C12795196
CN(C)P(=NC(=S)N1CCN(CC1)c2ccccc2)(C34CC5CC(C3)CC(C5)C4)N(C)C C12524185
COc1ccc(cc1)/C=C\2/C(=O)N(C(=S)S2)/N=C/c3ccc(c(c3)Br)OC C13550347
CC[C@@H](C)N1C(=O)/C(=C/c2c(nc3c(cccn3c2=O)C)Sc4ccccc4)/SC1=S C02201602
COc1ccc(cc1)CN2C(=O)/C(=C/c3cn(nc3c4cccs4)c5ccccc5)/SC2=S C13811200
c1ccc(cc1)COc2ccc(cc2Br)C=NN3C(=O)[C@@H]4[C@@H]5C=C[C@H]([C@@H]4C3=O)[C@H]6[C@@H]5C6 C15944795
Cc1ccc(cc1)[C@@H]2c3ccsc3CCN2C(=O)CN(C(C)C)C(=O)c4ccc(cc4)OC C16499883
Cc1ccccc1[C@@H]2c3ccsc3CCN2C(=O)CN(Cc4ccco4)C(=O)c5ccccc5F C16529321
C/C(=C\c1ccccc1)/C=C/2\C(=O)N(C(=S)S2)CC(=O)N3CCN(CC3)c4ccccc4 C16711599
COc1cc(cc(c1)OC)C2=NC3(CCCCC3)N(C2=S)C(=O)c4ccc(cc4)Br C20152298
c1cc2c(cc1F)sc(n2)N(CCCN3CCOCC3)C(=O)c4ccc(s4)Br C20588850
Cc1cccc(c1)CN2c3ccccc3S/C(=C/c4ccc(cc4)C(=O)N5CCOCC5)/C2=O C03061477
Cc1c(sc2c1c(=O)n(c(n2)S[C@H](C)C(=O)N3CCc4ccccc4C3)C5CCCC5)C C21182830
c1ccc(c(c1)c2csc(n2)N(Cc3ccc(cc3)F)C(=O)CN4CCSC4=O)Cl C21599048
CC(C)n1c2ccc(cc2nc1SCc3cc(c(c(c3)F)F)F)S(=O)(=O)N4CCCC4 C23449159
Cc1ccc(cc1)c2csc3c2c(=O)n(cn3)CCC(=O)N(C)[C@H](C)c4ccc(c(c4)F)F C23765559
CN1c2ccc(cc2[C@H](C1=O)Cc3nc4ccccc4c(=O)n3CCc5ccccc5)Br C27260521
c1cc2c(cc1S(=O)(=O)N3CCCCC3)CCN2C(=O)CSCc4ccc(s4)Cl C30063181
Cc1cccc(c1C)N2CCN(CC2)C(=O)c3ccccc3SCC(=O)N4CCc5c4cccc5 C32978605
c1ccc(c(c1)CN2c3ccccc3/C(=C\4/C(=O)N(C(=S)S4)Cc5ccco5)/C2=O)Cl C33313217
C[C@@H]1CN(CCN1C(=O)CCC2CCCC2)C(=O)CN3CCc4c(ccs4)[C@@H]3c5ccccc5 C34829592
Cc1ccc(cc1)C(=O)N2CCN(C[C@@H]2C)C(=O)CN3CCc4c(ccs4)[C@@H]3c5ccccc5C C34829804
Cc1ccc(cc1)S(=O)(=O)N2CCN(CC2)C(=O)CC34C[C@H]5C[C@@H](C3)CC(C5)(C4)Br C18169110
c1cc(sc1S(=O)(=O)N2CCN(CC2)C(=O)CC34CC5CC(C3)CC(C5)C4)Br C36728543
Cc1cccc2c1nc(c(c2)/C=C\3/C(=O)N(C(=S)S3)C[C@H]4CCCO4)N5CCC(CC5)C C38732432
Cc1cccc2c1nc(c(c2)/C=C\3/C(=O)N(C(=S)S3)Cc4ccco4)N5CCC(CC5)C C38732435
CON1[C@@H](CCC[C@@]12CCC[C@@H](C2)S(=O)(=O)Oc3ccccc3)I C39521935
CCO[C@@H]1CCC[C@]2(C1)CCC[C@@H](N2I)S(=O)(=O)Oc3ccccc3 C39526315
CCON1[C@H](CCC[C@@]12CCC[C@@H](C2)S(=O)(=O)Oc3ccccc3)I C39526586
C=CCn1c(nnc1SCC(=O)N2CCc3ccccc3C2)c4ccccc4Br C39759485
COc1ccc(cc1Cl)N2[C@@H](c3c(=O)c4cc(ccc4oc3C2=O)F)c5ccc(cc5)SC C39877171
Cc1cc2c(cc1Cl)c(=O)c3c(o2)C(=O)N([C@@H]3c4ccc(cc4)Br)CCOC C39912906
C[C@@H](c1ccccc1)N2C(=O)/C(=C/c3cc4ccccc4nc3N5CCOCC5)/SC2=S C40562461
COc1ccc(cc1/C=C/2\C(=O)N(C(=S)S2)[C@H](c3ccccc3)C(=O)OC)Br C40936849
CN(CC(=O)N1CCc2c(ccs2)[C@@H]1c3cccs3)S(=O)(=O)c4ccc(s4)Cl C45620017
CC(C)c1ccc(cc1)S(=O)(=O)N2CCN(CC2)C(=O)c3cc(cc(c3)Br)F C46768588
Cc1ccccc1N2C(=O)/C(=C\c3cn(c4c3cccc4)Cc5ccccc5)/C(=O)N(C2=S)C C59086879
CCc1ccc(cc1)N2C(=O)/C(=C/c3cc(n(c3C)c4cc(cc(c4)C)C)C)/C(=O)N(C2=S)C C59595289
CCCCC(=O)/N=C\1/N([C@H]2CS(=O)(=O)C[C@H]2S1)c3cc(cc(c3)C(F)(F)F)C(F)(F)F C32506529
CCC(CC)C(=O)/N=C\1/N([C@@H]2CS(=O)(=O)C[C@H]2S1)c3cccc(c3)I C32639612
CN(C)C(=O)c1cccc(c1)CSc2nc3c(c4c(s3)CCCC4)c(=O)n2C5CCCC5 C59925058
c1cc(cc(c1)F)CN2C(=O)c3cccc(c3C2=O)N4CCN(CC4)Cc5c(cccc5F)F C15000861
c1ccc(cc1)CN2C(=O)[C@@H]3[C@H](N(O[C@@H]3C2=O)c4ccccc4)c5ccc(c(c5)Br)F C18157946
c1ccc(c(c1)N2CCN(CC2)C(=O)c3ccc(s3)S(=O)(=O)c4ccc(cc4)Cl)F C65085534
CC(C)c1ccc(cc1)N([C@@H]2CS(=O)(=O)C=C2)C(=O)COc3ccc(cc3)Br C01069641
c1cc(ccc1S(=O)(=O)Oc2ccc(cc2C(=S)N3CCOCC3)Br)Cl C02976059
CCOc1cc(c(c(c1OC)Br)Br)/C=C/2\C(=NN(C2=O)c3ccccc3)C C08431359
CCN(CC)C(=O)CSc1nc2c(c3c(s2)CSC(C3)(C)C)c(=O)n1c4ccccc4 C02393072
COc1ccc(c(c1)[C@H]2N(CCS2)S(=O)(=O)c3ccc(cc3)I)OC C08834483
CCOc1ccc2c(c1)-c3c(ssc3=S)C(N2C(=O)CSc4nnc(s4)C)(C)C C01805336
COc1ccc(cc1OC)/C=C(\C#N)/S(=O)(=O)c2cc(ccc2Br)Br C09399181
CCCCn1cc(c(=O)c2c1cc(c(c2)F)N3CCCCC3)S(=O)(=O)c4cc(ccc4C)C C09435481
CCCCn1cc(c(=O)c2c1cc(c(c2)F)N3CCC[C@H](C3)C)S(=O)(=O)c4cc(cc(c4)C)C C09435682
CSCCn\1c2ccc(cc2s/c1=N\C(=O)CS(=O)(=O)c3ccccc3)Br C09563414
CCS(=O)(=O)c1ccc(cc1)CC(=O)/N=c/2\n(c3ccc(cc3s2)Br)CC#C C09566109
c1ccc(c(c1)c2nnc(n2C3CC3)SCc4cc5c(cc4Br)OCCO5)F C09637164
Cc1ccc(cc1)S(=O)(=O)N2CCCN(CC2)C(=O)CSc3ccc(cc3)Br C11000242
Cc1cc(c(n1c2ccc(cc2)Br)C)C(=O)COC(=O)C3C[C@H]4CCC[C@@H](C3)C4=O C10992835
Cc1ccc2cc(c(nc2c1)c3cccs3)CN(C[C@H]4CCCO4)C(=O)c5csc(n5)C C12127485
Cc1ccc(cc1)n2c(nnc2SCC(=O)N3CCc4c(ccs4)[C@H]3c5cccs5)C C09378684
CC[C@@H]1c2ccsc2CCN1C(=O)[C@H]3CCCN(C3)S(=O)(=O)c4ccc(cc4)Br C12808982
Cc1nnc(s1)SCC(=O)N2c3ccc(cc3-c4c(ssc4=S)C2(C)C)OC C02829893
COC(C12c3ccccc3C(c4c1cccc4)[C@@H]5[C@@H]2C(=O)N(C5=O)c6ccc(cc6)Cl)OC C00841997
CS(=O)(=O)Oc1ccc(cc1/C=C\2/C(=O)N(C(=S)S2)c3ccc(cc3Cl)Cl)Cl C16192913
Cc1ccc(cc1)C(=O)N(C[C@@H]2CCCO2)CC(=O)N3CCc4c(ccs4)[C@@H]3c5ccccc5C C16530320
c1cc(c(cc1SCC(=O)N2CCN(CC2)S(=O)(=O)c3ccc(s3)Cl)Cl)F C19352594
CCOc1ccc(cc1)N2C(=O)/C(=C\c3cn(nc3c4cccs4)c5ccccc5)/SC2=S C19800468
CN(Cc1ccco1)C(=O)CN2c3ccccc3S/C(=C/c4ccc(cc4)C(F)(F)F)/C2=O C20181567
c1cc(sc1)C(=O)N(CCCN2CCOCC2)c3nc4ccc(cc4s3)Br C20589038
C=CCn1c(nnc1SCC(=O)N2CCc3ccccc3C2)c4ccc(cc4)Br C03455112
c1ccc2c(c1)c(cn2CC(=O)N3CCCCCC3)S(=O)(=O)Cc4c(cccc4Cl)F C20923006
c1ccc(cc1)/C=C/CN2CCN(CC2)C(=O)[C@@H]3CC34CCN(CC4)C(=O)Cc5cccs5 C23337787
c1ccc(cc1)C[C@H]2CCCN2C(=O)[C@@H]3CCCN(C3)S(=O)(=O)c4ccc(s4)Br C25243158
Cc1cc(c(cc1S(=O)(=O)N2CCN(CC2)c3ccc(cc3)Cl)OC)Br C27588590
CC(C)c1ccc(cc1)C(=O)N2CCN(CC2)C(=O)CCC(=O)c3ccc(cc3)Br C29079811
c1ccc(cc1)COc2ccc(cc2Br)/C=N\N3C(=O)[C@H]4[C@@H]5C=C[C@H]([C@@H]4C3=O)[C@H]6[C@@H]5C6 C32194148
c1ccc(cc1)OCCSC2=N[C@@H]3CS(=O)(=O)C[C@H]3N2c4ccc(cc4F)Br C32640615
CCCN(CC(=O)N1CCn2cccc2[C@H]1c3ccccc3F)C(=O)c4ccc5ccccc5c4 C33718764
C[C@@H]1C(=O)N2[C@@H](C(=C(N=C2S1)C)C(=O)OC(C)C)c3ccc(cc3)I C35445150
C[C@@H]1C[C@@H]2[C@H]3CC=C4C[C@@H](CC[C@@]4([C@@H]3CC[C@@]2([C@@H]1C(=O)C)C)C)OC(=O)CCN5CCOCC5 C35485028
Cc1ccccc1[C@@H]2c3ccsc3CCN2C(=O)CN(Cc4ccco4)C(=O)c5ccccc5 C35808743
c1ccc(cc1)CCC(=O)N2CCCN(CC2)C(=O)CN3CCc4c(ccs4)[C@H]3c5ccccc5 C35933271
c1ccc(cc1)/C=C/C(=O)N2CCN(CC2)C(=O)CN3CCc4c(ccs4)[C@H]3c5cccc(c5)F C35933356
C=CCn1c(=O)c2ccsc2nc1SCc3cc(=O)oc4c3ccc(c4)Br C36812290
CCn1c(=O)c2cc(ccc2nc1SCC(=O)N(C)Cc3ccc(cc3)F)Br C36818636
CO[C@H]1CCC[C@@]2(C1)CCC[C@@H](N2S(=O)(=O)Oc3ccccc3)I C39527399
c1ccc(cc1)c2csc3c2c(nc(n3)CN4CCOCC4)N5CCC[C@H](C5)C(F)(F)F C45287746
Cc1ccc(cc1)S(=O)(=O)N2CCC(CC2)C(=O)N3CCc4c(ccs4)[C@@H]3c5cccs5 C45620433
C[C@]12CCC[C@@]3([C@@H]1C[C@H]4[C@@H](C2)OC(=O)[C@H]4CN5CCN(CC5)c6cccc(c6)C(F)(F)F)CO3 C59415086
COc1cc(ccc1OCc2ccc(cc2)Br)/C=C/3\C(=O)N=C(S3)N4CCCC4 C20289294
CCCC(=O)N1CCC[C@H](C1)C(=O)N2CCN(CC2)C(c3ccc(cc3)F)c4ccc(cc4)F C59593280
c1ccc(c(c1)CN2C(=O)c3cccc(c3C2=O)N4CCN(CC4)Cc5ccc(c(c5)F)F)F C14983452
c1ccc(cc1)C(c2ccccc2)N3CCN(CC3)[C@H]4CC(=O)N(C4=O)c5ccc(cc5)Cl C23369881
c1ccc(cc1)C(c2ccccc2)N3CCN(CC3)[C@@H]4CC(=O)N(C4=O)c5cccc(c5)Cl C22941665
Cc1c(c(on1)C)CSc2c3c(csc3ncn2)c4ccc(cc4)Cl C00948450
c1ccc(cc1)n2nc(nn2)SCc3ccc(cc3)I C01032270
COc1ccc(cc1)N2C(=O)/C(=C/c3c4ccccc4ccc3OC)/SC2=S C01013895
CCC(=O)N(c1ccccc1)[C@@H]2C[C@@H](N(c3c2cccc3)C(=O)c4ccccc4)C C04614031
c1ccn(c1)C2=C([C@@H](C3=C(O2)CCCC3=O)c4ccc(cc4)C(F)(F)F)C#N C04751373
CC(C)(C)C(=O)[C@@H]1[C@H](C([C@@H]2N1c3ccccc3C=C2)(C#N)C#N)c4cccs4 C04180943
Cc1ccc(c(c1)Cn2c3ccsc3c(=O)n(c2=O)c4cc(ccc4F)F)C C04882323
c1ccc2c(c1)cc(c(=O)o2)c3csc(n3)/C(=C\c4cccc(c4)Cl)/C#N C04991044
Cc1ccccc1N2CN3C(=O)C[C@H](C(=C3SC2)C#N)c4ccc(cc4)SC C04923266
C/C(=N/N1CCN(CC1)c2ccccc2OC)/c3ccc(cc3)Br C05052793
c1ccc2c(c1)C[C@H](C2=O)Sc3nc(c(nn3)c4cccs4)c5cccs5 C05059574
C#CCSc1nc-2c(c(=O)n1Cc3ccco3)C4(CCCC4)Cc5c2cccc5 C02252789
COc1ccc(c(c1)OC)N2C(=O)/C(=C/c3c(cccc3Cl)F)/SC2=S C05372357
c1ccc(cc1)/C=C/C=C\2/C(=O)N=C(S2)N3CCN(CC3)c4ccccc4F C05373144
CCc1ccc(cc1)/C=C\2/C(=O)N=C(S2)N3CCN(CC3)c4ccccc4F C05373185
CC1([C@@H]([C@H]1c2nc3n(n2)c(=O)/c(=C\c4cccs4)/s3)C=C(Cl)Cl)C C05614258
Cc1ccc(cc1)N2C(=O)c3ccccc3[C@H](C2=O)/C=N/C[C@H]4CC4(Cl)Cl C05266810
Cc1ccc(cc1F)N2[C@@H](c3cc(c(cc3CC2=O)OC)OC)c4ccc(cc4)F C06742750
Cc1cccc(c1)N2C(=O)CS[C@]23c4ccccc4N(C3=O)Cc5ccc(cc5)F C06997149
Cn1cccc1[C@H]2CCCCCN2S(=O)(=O)c3ccc(s3)Br C09057940
c1cc2c(cc1F)sc(n2)N(C[C@H]3CCCO3)C(=O)c4ccc(s4)Cl C11073664
Cc1cc(ccc1OC)/C=C/2\CCn3c2nc4cc(ccc4c3=O)C(F)(F)F C11330549
CCCN1c2ccccc2/C(=C/3\C(=O)N(C(=S)S3)c4ccc(cc4)C)/C1=O C13590587
c1ccc-2c(c1)CCc3c2sc(c3)C(=O)OCC(=O)N4CCc5c(ccs5)C4 C14180783
Cc1ccc(cc1C)N2C(=O)/C(=C\c3ccc(cc3OC)OC)/SC2=S C15008350
CN(C)c1ccc(cc1)[C@@H]2N(C(=O)CS2)c3nc4ccc(c(c4s3)Cl)F C15219566
COc1ccc(cc1)[C@H]2CC(=O)N(/C(=N/c3ccccc3)/S2)c4ccccc4 C17043578
c1ccc2c(c1)-c3ccccc3C2N4CCN(CC4)c5nnc(s5)C(F)(F)F C20228988
CCc1ccc(cc1)[C@H]2CC(=O)N3CN(CSC3=C2C#N)Cc4ccccc4 C20238017
Cc1ccc(cc1)[C@H]2N3[C@@H](CS2)C(=O)N(C3=S)c4ccccc4OC(F)F C20606280
COc1ccc(cc1)[C@@H]2N(CCS2)S(=O)(=O)c3ccc4c5c3cccc5CC4 C26845170
Cc1ccc(cc1)/C=c\2/c(=O)n3c(s2)nc(n3)[C@@H]4[C@H](C4(C)C)C=C(Cl)Cl C26966034
Cc1c(c(=O)nc2n1c(=O)/c(=C/c3c(cccc3Cl)F)/s2)Cc4ccccc4 C27022846
CN(C)c1ccc(cc1)/C=N/c2ccc-3c(c2)[C@@H](c4c3cccc4)N5CCOCC5 C17147042
c1ccc(cc1)CN2CN3C(=O)/C(=C/c4ccc(cc4)Br)/N=C3SC2 C35682429
COc1ccc2c(cc(=O)oc2c1)CN3CCc4c(ccs4)[C@@H]3c5cccs5 C29189225
C[C@H]1C2=C(C[C@H](CC2=O)c3ccc(cc3)F)N=C1C(=O)OC4CCC(CC4)C C39312433
CCC(=O)[C@H]1[C@@H](c2cc3c(cc2C(=O)[C@H]1Cl)OCO3)c4cccc(c4)SC C39484095
c1ccc(c(c1)C2=C3C(=NC(=NC3=O)CN4CC[C@@H]5CCCC[C@@H]5C4)SC2)Cl C39991951
CCCN1CCCc2c1ccc(c2)/C=C\3/C(=O)N=C(S3)N4CCC[C@H](C4)C C40113687
CC(C)n1c(=O)c2c3c(sc2nc1N(C)Cc4ccc(cc4)F)CCCC3 C41394197
CC(=O)[C@]1(CC[C@H]2[C@]1(CC[C@@H]3[C@@H]2C=C(C4=CC(=O)[C@H]5C[C@H]5[C@@]34C)Cl)C)OC(=O)C C44014742
CC1=C[C@@H]2[C@H]3CC[C@]([C@@]3(CC[C@H]2[C@]4(C1=CC(=O)C(=C4)C)C)C)(C(=O)C)OC(=O)C C44021489
CCc1ccc(cc1)/C=c/2\c(=O)n(c(=C(C#N)C#N)s2)[C@@H](C)c3ccccc3 C55802793
Cc1csc(n1)c2ccc(cc2)OS(=O)(=O)c3ccccc3Br C15359246
CC\1=NN(C(=O)/C1=C\c2cn(c3c2cccc3)Cc4ccccc4F)c5ccccc5 C58821985
Cc1ccc(cc1)N\2C(=C(C(=O)/C2=C\c3cccc4c3cccc4)C(=O)OC)C C58883842
Cc1ccc(cc1)/N=C/c2cn(c(=O)c3c2nc4cc(ccc4c3)C(F)(F)F)C C36624743
c1ccc(c(c1)c2ccc(s2)/C=C/C(=O)N3CCCC[C@@H]3C4OCCO4)F C60347057
CCc1ccc(s1)/C=c\2/c(=O)n(c(=C(C#N)C#N)s2)[C@@H](C)c3cccs3 C66447142
CCC(=O)O[C@H]1CC[C@@]2([C@@H](C1)CC[C@@H]3[C@@H]2C(=O)C[C@@]4([C@@H]3CC=C4C(=O)C)C)C C04369642
COc1c(cc(cc1Br)c2nc(on2)CSC)Br C01047214
c1ccc(cc1)[C@@H]2C[C@@H]2C(=O)N3CCC4(CC3)N(CCS4)C(=O)C5CCCCC5 C04560723
CN(C)P(=O)(N(C)C)Oc1c(c(c(c(c1Cl)Cl)Cl)Cl)Cl C02039568
Cc1cccc(c1)Cn2c3ccsc3c(=O)n(c2=O)c4cc(ccc4F)F C04882064
COc1ccc(cc1)N2C(=O)/C(=C/C=C/N3CCCc4c3cccc4)/SC2=S C04109195
c1cc(ccc1c2csc3c2c(ncn3)SCC(=O)N4CCCCC4)F C00882435
c1cc(c(cc1/C=N/c2cc(ccc2Cl)S(=O)(=O)N3CCCC3)F)F C04985297
Cc1ccc(cc1)N2C(=O)CS[C@@]23c4ccccc4N(C3=O)Cc5cccc(c5)F C06997185
CSc1ccc2c(c1)sc(n2)N3CCN(CC3)C(=O)c4ccc(s4)Cl C07599493
c1ccc2c(c1)nc(s2)[C@H]3CCCN3S(=O)(=O)c4ccc(s4)Cl C07987097
CC1=C[C@@H]2[C@@H](CC[C@]3([C@@H]2CC(=C)[C@@]3(C(=O)C)OC(=O)C)C)[C@]4(C1=CC(=O)CC4)C C08552541
Cc1cc2c(cc(=O)oc2cc1C)Cn3cc(cc(c3=O)Cl)C(F)(F)F C08631732
Cc1ccc(c(c1)CC(=O)N2CCN(CC2)c3nc4c(cc(cc4s3)F)F)C C10701752
c1cc(cc(c1)Br)c2nc(cs2)Cn3cnc4c(c3=O)ccs4 C11659069
CC1=C[C@@H]2[C@@H](CC[C@]3([C@H]2CC[C@@]3(C(=O)C)OC(=O)C)C)[C@@]4(C1=CC(=O)CC4)C C12655011
COc1ccc(c(c1)/C=C\2/C(=O)N(C(=S)S2)c3ccccc3Cl)OC C13689651
c1ccc(c(c1)/C=C\2/C(=O)N(C(=S)S2)Cc3ccc4c(c3)OCO4)Cl C13711651
c1cc(c(cc1Br)Cl)OS(=O)(=O)c2ccc(nc2)Cl C16093695
Cc1c(c(n(n1)C)Cl)CN2Cc3ccccc3O[C@H](C2)c4ccccc4F C19745479
c1ccc2c(c1)C=CN3[C@@H]2C([C@H]([C@@H]3C(=O)c4cccs4)c5cccs5)(C#N)C#N C19817758
Cc1cc2c(n1c3ccc(cc3)C(=O)N4CCN(CC4)c5ccccc5)CCCCC2 C20532509
c1ccc(cc1)c2ccc(cc2)S(=O)(=O)N3CCn4c5ccc(cc5cc4C3)F C24977740
c1ccc2c(c1)C=C[C@@H]3N2[C@@H]([C@H](C3(C#N)C#N)c4cccc(c4)F)C(=O)C5CC5 C26845609
C=CCN1c2ccccc2/C(=C\3/C(=O)N(C(=S)S3)Cc4ccccc4)/C1=O C33286161
Cc1c(sc2c1c(=O)n(c(n2)S[C@@H](C)C(=O)c3ccc4c(c3)CCC4)C)C C36858310
c1ccc(c(c1)c2ccc(o2)/C=C/3\C(=O)N(C(=S)S3)C[C@H]4CCCO4)Cl C01087654
CC1=C[C@@H]2[C@H](CC[C@@]3([C@@H]2CC[C@]3(C(=O)C)OC(=O)C)C)[C@@]4(C1=CC(=O)CC4)C C36384959
CC1=C[C@@H]2[C@H](CC[C@]3([C@@H]2CC[C@@]3(C(=O)C)OC(=O)C)C)[C@@]4(C1=CC(=O)CC4)C C04025288
CC1=C[C@H]2[C@H](CC[C@@]3([C@H]2CC[C@]3(C(=O)C)OC(=O)C)C)[C@@]4(C1=CC(=O)CC4)C C03054368
C[C@@H]1C(=C2C(=NC(=NC2=O)/C=C/c3cc(ccc3OC)Br)S1)C C39440283
C[C@H]1C[C@@H]2[C@H](CC[C@@]3([C@@H]2CC[C@@]3(C(=O)C)OC(=O)C)C)[C@]4(C1=CC(=O)CC4)C C43721233
C[C@H]1C[C@H]2[C@H](CC[C@@]3([C@@H]2CC[C@]3(C(=O)C)OC(=O)C)C)[C@@]4(C1=CC(=O)CC4)C C43732574
c1ccc(c(c1)F)S(=O)(=O)N2CCn3cccc3[C@@H]2c4ccc(cc4)Cl C36701384
Cc1ccc(cc1)[C@@H]2c3cccn3CCN2S(=O)(=O)c4cc(ccc4F)F C36702045
c1cc(c(cc1Br)C(=O)N(Cc2ccsc2)c3ccon3)Cl C44444568
CC1=C[C@H]2[C@@H](CC[C@@]3([C@H]2CC[C@@]3(C(=O)C)OC(=O)C)C)[C@]4(C1=CC(=O)CC4)C C44787320
c1cc(ccc1CN2CCN(CC2)c3c4c5c(sc4ncn3)CCCC5)Cl C54360503
C[C@@H](c1nc2ccccc2s1)N(C)C(=O)/C=C/c3ccc(o3)Br C15094180
c1cc2c(c(c1)OS(=O)(=O)c3ccc(cc3Cl)Br)CCC2=O C10678108
c1ccc2c(c1)CCCN2C(=O)Cn3cc(c4c3ccc(c4)Br)C=O C59109399
Cc1ccc(c(c1)C(=O)C)OS(=O)(=O)c2cc(ccc2F)Br C60321073
CSc1ccc(cc1)/C=C/C(=O)N2CCC(CC2)C(=O)N3CCCCCC3 C61546850
C[C@]12CCCC(=C)[C@@H]1C[C@H]3[C@@H](C2)OC(=O)[C@H]3CN4CCN(CC4)c5ccccc5F C61997012
Cc1c(ccc2c1O/C(=C\c3ccc(cc3)Br)/C2=O)OC(=O)C4CC4 C41290884
Cc1cc2c(c3c1C(=O)/C(=C/c4ccccc4F)/O3)CN(CO2)Cc5cccs5 C41644833
CC(C)Oc1ccc(cc1)[C@@H]2CC(=O)N(C2=O)c3cccc(c3)Br C00995506
Cc1ccc(cc1)CSC2=NC(=O)[C@@H]3C(=N2)N(C(=S)S3)c4ccccc4 C63597616
Cc1cc(nc2c1c(c(s2)C(=O)N3CCCN(CC3)CC(F)(F)F)C)C C63736252
CCc1ccc(s1)/C=c\2/c(=O)n(c(=C(C#N)C#N)s2)[C@H](C)c3ccccc3 C66447094
CC(=O)O[C@@H]1CCC([C@@H]2[C@@]1([C@@H]3[C@@H](C[C@]45[C@@H]([C@@]3([C@@H](C2)OC(=O)C)C(=O)C4=C)OC(O5)(C)C)OC(=O)C)C)(C)C C04268195
CC(=O)O[C@@H]1CCC([C@H]2[C@@]1([C@H]3[C@@H](C[C@]45[C@@H]([C@@]3([C@@H](C2)OC(=O)C)C(=O)C4=C)OC(O5)(C)C)OC(=O)C)C)(C)C C04268200
CC(=O)Oc1ccc(cc1)N2C(=O)c3ccc(cc3C2=O)c4ccc5c(c4)C(=O)N(C5=O)c6ccc(cc6)OC(=O)C C03142886
Cn1c(c(c(n1)c2ccccc2)COC(=O)c3ccc(cc3)C#N)S(=O)(=O)c4ccc(cc4)Br C01392035
Cc1ccc2c(c1C)nc(s2)N(Cc3ccccn3)C(=O)[C@H]4CCCN4S(=O)(=O)c5ccc(cc5)F C08842319
Cc1c(c(=O)n(n1C)c2ccccc2)N(C(=O)Cc3cccs3)C4(CCCCC4)C(=O)NC5CCCCC5 C09834909
COc1ccc2c(c1)nc(s2)N(Cc3ccco3)C(=O)c4ccc(cc4)S(=O)(=O)N5CCCCCC5 C10528017
CN(CCc1ccc(c(c1)OC)OC)C(=O)[C@H]2CCCN(C2)c3cccc4c3C(=O)N(C4=O)C[C@@H]5CCCO5 C11791105
C[C@]12CC[C@@H]3[C@H]([C@H]1CC[C@@H]2OC(=O)CCC(=O)N[C@@H](c4ccccc4)C(=O)OC)CCC5=CC(=O)CC[C@]35C C12861045
Cc1ccccc1OCc2nc3c4c(ncn3n2)OC5=C([C@@H]4c6ccc(c(c6)OC)OC)C(=O)CC(C5)(C)C C02406966
COCCn\1c2c(ccc(c2s/c1=N\C(=O)[C@H]3CCCCN3S(=O)(=O)c4cccs4)OC)OC C13963469
CCOc1ccc2c(c1)sc(n2)N(Cc3ccco3)C(=O)[C@@H]4CCCN(C4)S(=O)(=O)c5ccccc5 C14020022
CC1=NC2=C([C@H](C1C(=O)OC)c3cc(c(c(c3)OC)OC)OC)C(=O)[C@H]([C@@H](C2)c4cccs4)C(=O)OC C15319656
C[C@]12c3c(c4ccccc4[nH]3)[C@@H](CN1C(=O)CN(C2=O)Cc5ccc(cc5)OC)c6cccc(c6OC)OC C02111521
CC[C@@H](C)NC(=O)CN1CN(C2(C1=O)CCN(CC2)C(=O)c3ccc(cc3)c4ccccc4)c5ccccc5 C16612780
Cc1ccc(c(c1)C(=O)C[C@@]2(c3cc(ccc3N(C2=O)Cc4ccc(c(c4)OC)OC)Br)O)C C17086678
c1cc(sc1)CN([C@@H](c2cccs2)C(=O)NC3CCCCC3)C(=O)c4ccc(o4)CN5CCOCC5 C19825928
CCc1ccc2c(c1)cc(c(=O)[nH]2)[C@@H](c3nnnn3C4CCCC4)N5CCN(CC5)c6cc(ccc6C)Cl C19941422
Cc1cccc(c1C)N2CCN(CC2)[C@H](c3cc4cc(c(cc4[nH]c3=O)C)C)c5nnnn5C6CCCCC6 C20079832
CCc1ccc2c(c1)cc(c(=O)[nH]2)[C@H](c3nnnn3C4CCCC4)N(Cc5ccccc5)Cc6cccs6 C20082483
Cc1c(c(on1)C)CC(=O)N(CCC2=CCCCC2)Cc3cc4cc5c(cc4nc3N6CCOCC6)OCO5 C14889248
C[C@@H]1C[C@@H](CN(C1)S(=O)(=O)c2ccc(cc2)C(=O)Nc3nc(cs3)c4cc5cc(ccc5o4)OC)C C13968403
Cc1ccc2c(c1C)nc(s2)N(C[C@@H]3CCCO3)C(=O)c4ccc(cc4)S(=O)(=O)N5CCC[C@H](C5)C C22886810
CCOc1ccc(cc1)[C@@H]2CC(=NN2C3=NC(=O)[C@H](S3)CC(=O)Nc4cc(ccc4C)C)c5ccccc5 C28066762
CC(C)(CCl)C(=O)N(CC=C)CC(=O)N1CCCC[C@@H]1c2nc(no2)c3ccc(cc3)Br C33689698
CC(=O)Nc1ccc2c(c1)s/c(=N\C(=O)c3ccc(cc3)S(=O)(=O)N(C)C4CCCCC4)/n2CC=C C09000137
CC(C)(C)c1ccc2c(c1)N(C(=O)CO2)Cc3ccc(o3)C(=O)N4CCN(CC4)Cc5ccc6c(c5)OCO6 C34878824
CCN1CCN(CC1)C(=O)[C@@H](c2ccccc2)N3CC4=C(C3=O)[C@@H](NC(=O)N4CC=C)c5ccc(cc5C)C C35636908
COc1ccc(cc1)c2ccc(nn2)N3CCCN(CC3)C(=O)CN(CC4CC4)C(=O)c5ccc(cc5)OC C36073808
CC[C@@H](C)N(CC(=O)N1CCc2c(ccs2)[C@H]1COc3ccc(cc3)F)C(=O)c4ccc5c(c4)OCO5 C36121475
Cc1ccc(cc1)S(=O)(=O)CNC(=O)[C@@H](c2ccc(cc2)Cl)N(Cc3ccc(o3)C)C(=O)C=C(C)C C36599560
Cc1cccc(c1C)n2c3c(c(n2)C(C)(C)C)[C@@H](SCC(=O)N3CC(=O)NCCOC)c4ccsc4 C37425536
Cc1cccc(c1C)n2c3c(c(n2)C(C)(C)C)[C@H](SCC(=O)N3CC(=O)NCCOC)c4ccsc4 C37425537
c1cc(c(cc1C(=O)N(CCCN2CCOCC2)c3nc4ccc(cc4s3)F)[N+](=O)[O-])N5CCCCC5 C36707298
C[C@H]1C(=C(N=N1)C)CCN2C(=O)c3cccc(c3C2=O)N4CCN(CC4)C(=O)Cc5c(cccc5Cl)F C39436793
COc1ccc(cc1OC)[C@@H]2c3cc(c(cc3CCN2S(=O)(=O)c4ccc(c(c4)OC)OC)OC)OC C39866967
CCOc1ccc(cc1)n2c(=O)c3c4c(sc3nc2SCC(=O)Nc5ccccc5F)CN(CC4)C C39869405
CC(C)N1CCc2c(sc3c2c(=O)n(c(n3)SCC(=O)Nc4ccc(cc4)Cl)c5ccccc5)C1 C39869533
CC(C)N1CCc2c(sc3c2c(=O)n(c(n3)SCC(=O)Nc4ccccc4Cl)c5ccccc5)C1 C39869537
CCOC(=O)CN1C(=O)[C@@H]2[C@H]3C[C@@H]([C@@H]2C1=O)[C@@H]4[C@@H]3[C@@H](c5c([nH]c(=O)s5)S4)c6ccc(cc6)C(C)(C)C C39884015
c1cc(ccc1C(=O)N2CCc3c2ccc(c3)S(=O)(=O)NC4CCCC4)S(=O)(=O)N5CCCCCC5 C40838683
CCc1ccc(cc1)c2ccc(nn2)N3CCC(CC3)C(=O)N4CCN(CC4)CC(=O)Nc5ccc(cc5)C C40919824
C[C@@H]1c2c(sc(n2)CS(=O)(=O)C(C)(C)C)C[C@@]3([C@H]1[C@@H]([C@H](CC3)[C@H](C)C(=O)N4CCN(CC4)C)O)C C43549190
Cc1ccc2c(c1)[C@@H](CC(O2)(C)C)NC(=O)c3ccc(cc3)CN4CCN(CC4)S(=O)(=O)c5ccccc5 C44855259
Cc1ccc2c(c1)[C@H](CC(O2)(C)C)NC(=O)c3cccc(c3)CN4CCN(CC4)S(=O)(=O)c5ccccc5 C44855266
c1ccc2c(c1)OC[C@@H](O2)C(=O)N(c3ccc4c(c3)OCO4)[C@@H](c5ccc(cc5)F)C(=O)NC6CCCCC6 C00930826
c1ccc(cc1)[C@@H](C(=O)NCc2ccc(cc2)F)N(Cc3ccccc3F)C(=O)Cn4c5ccccc5nn4 C01372418
CCOC(=O)c\1cc2c(nc3c(cccn3c2=O)C)n(/c1=N/C(=O)c4ccccc4Br)CCCOC C01882857
Cc1ccc(cc1)CN2c3ccccc3/C(=N/NC(=O)Cn4cnc5c(c4=O)c6c(s5)C[C@@H](CC6)C)/C2=O C00954774
CSc1ccc2cc(c(nc2c1)N3CCC(CC3)O)CN(CCC4=CCCCC4)C(=O)/C=C/[C@@H]5C=NC=N5 C64626338
CC(=CCOc1cc2c(cc1Cl)c3c(c(=O)o2)CCC3)C C00403707
CC/N=C\1/N(C(=O)/C(=C/c2ccc(cc2)Cl)/S1)CC C05372388
Cc1ccc(cc1)OS(=O)(=O)c2ccc(cc2C)C C02173062
c1ccc(cc1)/C=C\C2=N/C(=C/c3ccccc3)/C(=O)O2 C06060334
Cc1ccc(cc1)/C=C(\C#N)/C(=O)c2ccccc2OC C08201188
Cn1c2ccccc2nc1SCc3nc4ccccc4s3 C08807713
c1cn(nc1N=C=S)Cc2c(c(c(c(c2F)F)F)F)F C02536555
Cc1cccc(c1)OS(=O)(=O)c2cc(ccc2C)C C16089812
Cc1ccc(c(c1)OC)Oc2cccc(c2C=O)Cl C20079247
Cc1cc(nc(n1)C(C)C)Oc2ccc(c(c2)Cl)Cl C24985349
Cc1c(sc(c1C(=O)N(C)c2ccccc2)n3cccc3)C C25452688
c1ccc(cc1)[C@@H]2CC(=NN2c3ccccc3)c4ccco4 C28707023
CCCCN\1c2ccccc2S/C1=C\C=C(C#N)C#N C32703945
Cc1ccc(cc1)Cn2c(c(c(n2)C(C)C)C=O)Cl C35412647
c1ccc(c(c1)Oc2c(n3ccccc3n2)CCl)F C35449662
CCCCN(C)c1c2c(c(sc2nc(n1)Cl)C)C C36277049
C[C@H]1C[C@H]1c2ccc(o2)c3nc(cc(n3)Cl)C(C)C C36755766
C[C@@H](c1nc2c(n1c3ccccc3OC)cccc2F)Cl C37422050
Cn1c2ccccc2nc1CSc3nc4ccccc4s3 C00122808
Cc1ccc(cc1)N2CCN(CC2)/N=C/c3c(ccs3)C C00230057
COc1ccc(cc1OC)/C=C/c2ccnc3c2cccc3 C07491332
CC[C@@H]1C(=O)N(/C(=N/c2ccccc2)/S1)c3ccccc3 C39847355
CC(=C)CSC1=NC(=O)C2=C3CCCC[C@@H]3SC2=N1 C39948464
c1ccc(c(c1)c2c(cn(n2)C3CCCCCC3)C=O)F C40928505
CCc1cc2c(nc(nc2s1)CC)N3CCC[C@H](C3)C C41090117
CC(C)c1ccc(cc1)[C@H]2CN(CCO2)C(=O)C3CCCC3 C41394576
c1cc(c(cc1F)C[C@H]2CCC[C@@H]2Br)[N+](=O)[O-] C43662676
CN(C)c1ccc(cc1)/C=N/C(=C\c2ccccc2)/C#N C45022006
C[C@H](c1ccc(cc1)Cl)N(C)c2c3c(ccs3)ncn2 C48438664
Cc1ccc(s1)S(=O)(=O)Oc2c(cc(cc2C)C)C C32549096
C[C@H]1CCC[C@@H](C1)N(C)c2c(n3ccsc3n2)CCl C49012824
CCn1cc(c(c(c1=O)C#N)c2ccc(cc2)C(C)(C)C)C C49896254
Cc1cccc2c1ccn2Cc3cc(ccc3OC)C=O C50130138
C[C@H]1CCCC[C@@H]1Oc2cnc(nc2CCl)C(C)C C50366726
Cc1cc(cc(c1)Oc2cnc(nc2CCl)C(C)C)C C50366886
CCC(C)(C)[C@@H]1CC[C@@H]([C@@H](C1)n2c(c(c(n2)C)Cl)C)C#N C50586662
CCC(C)(C)[C@@H]1CC[C@H]([C@@H](C1)n2c(c(c(n2)C)Cl)C)C#N C50586666
Cc1cccc(c1OCc2nc3c(ccs3)c(n2)Cl)C C50840704
c1ccc(c(c1)OCc2nc3c(ccs3)c(n2)Cl)Cl C50840734
CC(C)(C)c1ccc(cc1)Sc2cnnc(n2)Cl C51040221
Cc1ccnc(n1)S[C@@H]2C[C@@H](CC[C@@H]2C#N)C(C)(C)C C51331614
c1csc2n1c(c(n2)Oc3cc(cc(c3)F)F)CCl C54933298
C[C@H](Cn1c2cc(c(cc2nc1C(C)C)Cl)Cl)C#N C57804934
Cc1ccc(c(c1)C)OCCc2nc(cc(n2)Cl)C C58043622
Cc1ccc(c(c1)[C@@H](c2ccc3c(c2)OCCO3)Cl)OC C40277688
CC1(CCN(CC1)c2nc(c(s2)C=O)c3ccccc3)C C61823659
C[C@H]1C[C@@H]1[C@@H](Cc2ccc(cc2)[N+](=O)[O-])Br C62167104
Cc1ccc(cc1)Cc2c(n3cc(ccc3n2)F)CC#N C62432089
C[C@@H]([C@H](c1ccc(cc1)[N+](=O)[O-])C(C)C)Br C63041204
Cc1cc(ccc1F)[C@@H](Cc2ccccc2[N+](=O)[O-])Cl C63059074
CC(C)C1=C[C@@]23CC[C@@H]4[C@@]([C@@H]2C[C@@H]1[C@@H]5[C@H]3C(=O)N(C5=O)c6ccc(cc6)OC)(CCC[C@@]4(C)C(=O)[O-])C C08762818
c1cc(ccc1CSc2nc3ccc(cc3s2)/N=C/c4cc(ccc4[O-])[N+](=O)[O-])Br C03094782
c1ccc(c(c1)/C=C/2\C(=O)N(C(=O)S2)Cc3c(cccc3Cl)F)OCc4ccc(cc4)C(=O)[O-] C09261218
CC(=O)O[C@@H]1CC[C@]2([C@@H](C1(C)C)CC[C@@]3([C@@H]2CC=C4[C@]3(CC[C@@]5([C@H]4CC(CC5)(C)C)C(=O)[O-])C)C)C C13298680
c1ccc(c(c1)[C@H]2[C@H]3C[C@H]([C@H]([C@@H]3c4cc(ccc4N2)C(=O)[O-])Cl)Sc5ccccc5[N+](=O)[O-])F C13381883
c1cc(ccc1CSc2nc3ccc(cc3s2)/N=C/c4ccc(c(c4)[N+](=O)[O-])[O-])Br C03664500
c1c(cc(c(c1CNc2c(cc(cc2Br)Br)Br)[O-])Cl)Cl C20504386
CCN\1c2ccc3ccccc3c2C(/C1=C\C(=O)c4ccccc4[N-]S(=O)(=O)c5cccs5)(C)C C18156827
Cc1nc2n(n1)c(c(s2)[C@H](c3cccs3)N4CCN(CC4)C(c5ccccc5)c6ccccc6)[O-] C22784356
CCOC(=O)C1=C(N=c2n(c(=O)/c(=C/c3cc(cc(c3[O-])Cl)Cl)/s2)[C@@H]1c4cccs4)C C00707523
COc1ccc(c(c1)/N=C\c2cc(cc(c2[O-])I)I)OC C27474658
c1ccc(cc1)[N-]C2=NC(=O)/C(=C\c3ccc(c(c3)Br)OCc4ccccc4Cl)/S2 C09233677
Cc1ccc(cc1Cl)[N-]C2=NC(=O)/C(=C/3\c4cc(ccc4NC3=O)I)/S2 C02094229
Cc1ccc(c(c1)C)N2[C@@H](NC(=O)C(=C2[S-])C#N)c3cn(nc3c4ccc(cc4)Cl)c5ccccc5 C34690334
Cc1ccc(cc1)[C@H]2C(=C(N=C3N2C(=CS3)/C=C(/N4CCc5ccccc5C4)\[O-])C)C(=O)OC(C)C C35969939
COc1ccc(cc1)[C@]2(N=C(C(=C3N2c4ccccc4S3)c5nc6ccccc6s5)[O-])C(F)(F)F C03220759
COc1ccc(cc1)N2C(=O)/C(=C/c3ccc4c(c3)CCN4Cc5ccccc5Cl)/C(=NC2=S)[O-] C02409221
CC(=O)O[C@H]1CC[C@]2([C@H](C1(C)C)CC[C@@]3([C@@H]2CC=C4[C@@]3(CC[C@@]5([C@@H]4CC(CC5)(C)C)C(=O)[O-])C)C)C C37246028
c1cc(c(cc1Br)Cl)[N-]S(=O)(=O)c2cc(ccc2Br)Br C37384255
c1cc(c(cc1Br)Cl)[N-]S(=O)(=O)c2ccc(cc2Br)Br C37575743
Cc1cc(c(cc1Cl)Cl)S(=O)(=O)[N-]c2ccc3c(c2)OCC(C(=O)N3CCC(C)C)(C)C C38707646
c1ccc(cc1)C/C(=C\2/C(=O)N(C(=S)S2)Cc3ccccc3)/C(=N/c4nc5ccccc5s4)/[O-] C39793743
c1ccc(c(c1)CSc2nnc(s2)/N=C(/C(=C/c3ccc(o3)c4ccccc4Cl)/C#N)\[O-])F C39998222
CCSc1nnc(s1)N2[C@H](C(=C(C2=O)[O-])C(=O)c3ccc(cc3)C)c4cccc(c4)Br C39999765
Cc1cccc(c1)N2[C@@H](NC(=O)C(=C2[S-])C#N)c3cn(nc3c4ccc(cc4)Cl)c5ccccc5 C40147907
CC(C)C1=C[C@@]23CC[C@H]4[C@]([C@@H]2C[C@@H]1[C@H]5[C@@H]3C(=O)N(C5=O)c6ccc(cc6)OC)(CCC[C@@]4(C)C(=O)[O-])C C43737086
CC(=C)[C@@H]1CC[C@]2([C@@H]1[C@@H]3CC[C@@H]4[C@@]([C@]3(CC2)C)(CC[C@@H]5[C@]4(C/C(=C/c6ccco6)/C(=O)C5(C)C)C)C)C(=O)[O-] C43867205
Cc1c(sc(n1)N2[C@@H]([C@@H]3CCC/C(=C\c4ccccc4Cl)/C3=N2)c5ccccc5Cl)C(=O)[O-] C51330195
CCc1cc(ccc1c2ccc(o2)/C=C/3\C(=NC(=S)N(C3=O)c4ccc(cc4)C)[O-])Br C58833608
COc1ccc(cc1CC=C)/C=C/2\C(=NC(=O)N(C2=O)c3ccc(cc3)C45CC6CC(C4)CC(C6)C5)[O-] C59104847
CCO/C(=C/1\C(=O)/C(=C/c2cc(n(c2C)c3ccc4ccccc4c3)C)/S\C1=N/c5ccc(cc5)C)/[O-] C59105350
CCO/C(=C/1\C(=O)/C(=C/c2cc(n(c2C)c3cc(cc(c3)C)C)C)/S\C1=N/c4ccc(cc4)OC)/[O-] C59105477
Cc1cc(cc(c1Br)C)n2c(cc(c2C)/C=C/3\C(=NC(=O)N(C3=O)C4CCCCC4)[O-])C C59109552
C=CCc1cc(ccc1OCc2ccccc2Cl)/C=C/3\C(=NC(=S)N(C3=O)c4ccccc4F)[O-] C59136325
Cc1cc(c(n1c2ccc(cc2)C(C)C)C)/C=C/3\C(=NC(=O)N(C3=O)c4ccc(cc4)Br)[O-] C59198170
C=CCOc1ccc(cc1Br)/C=C/2\C(=NC(=O)N(C2=O)c3cccc(c3)Br)[O-] C59198309
C=CCOc1c(cc(cc1Cl)/C=C/2\C(=NC(=O)N(C2=O)c3cccc(c3)Br)[O-])Cl C59198392
Cc1cc(c(n1c2ccccc2Cl)C)/C=C/3\C(=NC(=O)N(C3=O)c4cccc(c4)Br)[O-] C59198419
c1cc(ccc1COc2ccc(cc2)/C=C/3\C(=NC(=S)N(C3=O)c4ccc(cc4)Br)[O-])F C59198524
Cc1ccc(c(c1)n2c(cc(c2C)/C=C/3\C(=NC(=S)N(C3=O)c4ccc(cc4)Br)[O-])C)C C59198589
CCc1ccc(cc1)/N=C\2/C(=C(/C(=C/c3cc(n(c3C)c4ccc(c(c4)C)C)C)/S2)[O-])C(=O)OCC C59247278
CCO/C(=C/1\C(=O)/C(=C\c2cc(n(c2C)c3ccc(cc3)C(C)C)C)/S\C1=N/c4ccc(cc4)C)/[O-] C59247543
CCOc1cc(cc(c1OCC)Br)/C=C\2/C(=O)N=C(S2)[N-]c3ccc(c(c3)Cl)C C15016144
CCOc1ccc(cc1)[N-]C2=NC(=O)/C(=C/c3cc(c(c(c3)Br)OC)Br)/S2 C18193731
CC1(CC(=C2[C@H]([C@H]3C(=NC(=NC3=O)SCc4ccccc4Cl)N=C2C1)c5ccccc5OC)[O-])C C39730540
CCN(CC)c1ccc(cc1)[C@H]2[C@H]3C(=NC(=NC3=O)SCc4ccccc4F)N=C5C2=C(CCC5)[O-] C39731383
Cc1ccc(c(c1)C)CSC2=NC(=O)[C@H]3[C@@H](C4=C(CC(CC4=NC3=N2)(C)C)[O-])c5cccc(c5)OC C63448055
CC[C@H](C)c1ccc(cc1)N2C(=O)/C(=C/c3cccn3Cc4c(cccc4Cl)Cl)/C(=O)N=C2[O-] C17057060
c1cc(ccc1[C@@H]2c3c(nc(s3)[S-])S[C@H]4[C@@H]2C(=O)N(C4=O)c5ccc(cc5)Br)F C40475415
c1ccc(c(c1)[C@H]2c3c(nc(s3)[S-])S[C@H]4[C@@H]2C(=O)N(C4=O)c5ccc(cc5)Br)O C40475425
CCC(=C(c1ccc(cc1)OC)c2ccc(cc2)OC)c3cn(c4c3cccc4)C[C@@H](C[NH+]5CCCC5)O C04045143
CCC(=C(c1ccc(cc1)OC)c2ccc(cc2)OC)c3cn(c4c3cccc4)C[C@@H](C[NH+]5CCOCC5)O C01167063
CCC(C)(C)n1c(nnn1)[C@@H](c2cc3c(ccc(c3[nH]c2=O)C)C)[NH+]4CCC(CC4)Cc5ccccc5 C06149051
c1ccc(cc1)C(c2ccccc2)[NH+]3CCN(CC3)c4[nH]c(=O)cc(n4)CSc5nc6ccccc6s5 C08758020
Cc1ccc(cc1)CN2c3cc(ccc3Sc4ccccc4C2=O)C(=O)NCCC[NH+]5C[C@@H](C[C@H](C5)C)C C03040365
Cc1ccc(cc1C)n2c3c(c(c(c(n3)C)CCC(=O)NC4CC[NH+](CC4)Cc5ccccc5)C)c(n2)C C09610287
CCc1ccc2c(c1)cc(c(=O)[nH]2)C[NH+](Cc3ccc(cc3)C)[C@@H](CC)c4nnnn4C5CCCCC5 C13063721
CC[C@H](c1nnnn1C2CCCCC2)[NH+](Cc3ccc(cc3)F)Cc4cc5c(cc(cc5[nH]c4=O)C)C C13064834
CC[C@H](c1nnnn1C2CCCCC2)[NH+](CCc3cccc(c3)C)Cc4cc5cc(cc(c5[nH]c4=O)C)C C13495942
CCc1cc2c(s1)cc3n2C[C@@](N(C3=O)CC[NH+]4CCCCCC4)(C)C(=O)NC5CCCCCC5 C15673138
CCc1cc2c(s1)cc3n2C[C@](N(C3=O)CC[NH+](C)C4CCCCC4)(C)C(=O)NC5CCCCC5 C15673241
COc1ccc(cc1)NC(=O)C[C@@H]2C(=O)N(C(=S)N2C3CC[NH+](CC3)Cc4ccccc4)c5ccccc5 C18195356
CC(C)c1ccc(cc1)CSc2nnc(s2)SCC(=O)N[C@H]3CC[NH+](C3)Cc4ccccc4 C19317908
c1ccc(c(c1)CN2c3ccccc3O/C(=C\c4ccc(cc4)C(=O)NCC[NH+]5CCCCCC5)/C2=O)F C20179294
COc1ccc(cc1C[NH+]2CCN(CC2)c3ccc(cc3)F)/C=N/NC(=O)c4ccc(cc4)Br C20615794
C[C@@H]1C[C@H](C[NH+](C1)CCCN2C(=O)c3cc4c(n3C[C@@]2(C)C(=O)NC5CCCCCCC5)ccs4)C C21161373
CCc1cc2c(s1)cc3n2C[C@@](N(C3=O)CCC[NH+]4CCCCC4)(C)C(=O)NC5CCCCCC5 C21526028
CCOC(=O)c1ccc(cc1)Oc2coc3c(c2=O)ccc(c3C[NH+]4CCCC[C@@H]4c5ccc(cc5)F)O C27100138
CCOC(=O)c1ccc(cc1)Oc2coc3c(c2=O)ccc(c3C[NH+]4CCCC[C@H]4c5ccc(cc5)C)O C27100163
CCOC(=O)c1ccc(cc1)Oc2coc3c(c2=O)ccc(c3C[NH+]4CCCC[C@H]4c5cccc(c5)F)O C27100184
C[C@@H](CC(C)(C)c1ccccc1)NC(=O)[C@H]2CCC[NH+](C2)Cc3nc(no3)c4ccc(cc4)Br C31043948
CCc1c(sc2c1c(=O)n(c(n2)N3CC[NH+](CC3)CCCc4ccccc4)CC(=O)NC5CCCCC5)C C34749249
CCc1c(sc2c1c(=O)n(c(n2)N3CC[NH+](CC3)CC(=O)NC4CCCCC4)Cc5ccc(cc5C)C)C C34749500
CCCC[NH+]1CCN(CC1)c2nc3c(c(cs3)c4ccccc4)c(=O)n2CC(=O)Nc5ccccc5C C34749669
CC(=C)CSc1nc(c2c3c(sc2n1)CCCC3)N4CC[NH+](CC4)CC(=O)NC5CCCCC5 C34756110
COc1ccccc1NC(=O)CSc2nc(c3c4c(sc3n2)CCCC4)N5CC[NH+](CC5)CC=C C34756793
COc1ccc(cc1)NC(=O)CSc2nc(c3c4c(sc3n2)CCCC4)N5CC[NH+](CC5)CC=C C34756813
c1ccc(cc1)CSc2nc(c3c4c(sc3n2)CCC4)N5CC[NH+](CC5)CC(=O)NC6CCCCC6 C34757407
CC(C)C[NH+]1CCN(CC1)c2c3c4c(sc3nc(n2)SCC(=O)Nc5ccc(cc5)OC)CCC4 C34758060
Cc1c(sc2c1c(nc(n2)SCCc3ccccc3)N4CC[NH+](CC4)CC(=O)NC5CCCCC5)C C34759475
CCCCSc1nc(c2c(c(sc2n1)C)CC)N3CC[NH+](CC3)CC(=O)Nc4ccc(cc4)OC C34761430
CCc1c(sc2c1c(nc(n2)SCC(=O)Nc3ccccc3OC)N4CC[NH+](CC4)CC(=C)C)C C34773861
C=CC[NH+]1CCN(CC1)c2c3c(csc3nc(n2)SCC(=O)NC4CCCCC4)c5ccccc5 C34774875
CC(C)c1ccc(cc1)OC[C@H]2c3ccsc3CCN2C(=O)CN(CC[NH+]4CCCC4)C(=O)NC(C)(C)C C36122159
CCc1cc2c(s1)cc3n2C[C@](N(C3=O)CCC[NH+]4C[C@H](C[C@@H](C4)C)C)(C)C(=O)NC5CCCCCC5 C37407967
CCOC(=O)C1CC[NH+](CC1)[C@H](c2ccc(cc2)C(C)C)c3cc(sc3NC(=O)c4ccco4)C C38546374
C[C@H]([C@@H](c1cccs1)N2CC[NH+](CC2)Cc3ccccc3)NC(=O)C4c5ccccc5Oc6c4cccc6 C38596010
c1ccc(cc1)c2c(n3ccccc3n2)C[NH+]4CCC(CC4)C(=O)NC(c5ccccc5)c6ccccc6 C39198234
c1ccc(cc1)Sc2ccccc2NC(=O)C[NH+]3CCC4(CC3)CC(=O)c5ccc(cc5O4)N6CCCC6 C39226949
Cc1ccc2=[NH+]C(=O)[C@@H](C=c2c1)[C@@H]([C@@H]3N=NNN3C4CCCC4)N(CCc5ccccc5)Cc6cccs6 C39710324
CCC(C)(C)N1[C@H](N=NN1)[C@@H]([C@@H]2C=c3cc(ccc3=[NH+]C2=O)C)N(CCc4ccccc4)Cc5cccs5 C39710329
CCOC(=O)[C@H]1[C@H](SC2=C1CCCC2)/[NH+]=c\3/c(cc4cccc(c4o3)OC)c5[nH]c6ccccc6n5 C39777979
CCOC(=O)C1CC[NH+](CC1)[C@H](c2cccc(c2)Br)c3c4c(sc3NC(=O)C)CCCC4 C39853536
c1ccc(cc1)CC2CCN(CC2)c3cccc4c3nc(n4CC[NH2+]Cc5ccccc5)c6cc(cnc6)C#N C45168795
CN1C(=[NH+]/C(=N\Cc2ccccc2)/C13CCCCC3)N(C)C4(CCCCC4)C(=S)NCc5ccccc5 C48696917
CCOC(=O)[C@@H]1[C@@H](SC2=C1CCCC2)/[NH+]=c\3/c(cc4cccc(c4o3)OC)c5[nH]c6ccccc6n5 C39777975
Cc1ccc2c(c1)sc(n2)c3ccc(cc3)NC(=O)[C@H](C)N4CC[NH+](CC4)Cc5ccc6c(c5)OCO6 C22927407
CCCC[NH+](CCCC)Cc1c(cc(c2c1O/C(=C/c3cc(cc4c3OCOC4)Br)/C2=O)C)O C41584189
CN(C)c1ccc(cc1)[C@@H](CNC(=O)CSc2nnc(o2)c3ccc(cc3)F)C4=c5ccccc5=[NH+]C4 C63234531
CCCCNC(=O)c1ccc(cc1)N2C(=O)[C@@H]3CC4=c5ccccc5=[NH+][C@@H]4[C@H](N3C2=O)c6ccc(cc6)C C63375896
CC[C@@]12C[C@@H]3[C@@H]4CC=C5C[C@@H](CC[C@@]5([C@@H]4CC[C@@]3([C@@H]1C(=C(O2)CC[C@@H](C)CNC(=O)C)C)C)C)OC(=O)C C04014876
c1ccc(cc1)/N=c\2/n(c(cs2)c3ccc(cc3)S(=O)(=O)N4CCOCC4)Cc5ccc6c(c5)OCO6 C01061659
c1ccc2c(c1)C(=O)C3(C2=O)[C@H](OC4([C@H]3c5cccc(c5)[N+](=O)[O-])C(=O)c6ccccc6C4=O)c7ccc(cc7)Cl C00797204
CCOC(=O)c1ccc2c(c1)s/c(=N\C(=O)c3ccc(cc3)S(=O)(=O)N4CCC[C@H](C4)C)/n2CC#C C09000672
Cc1ccc(cc1)S(=O)(=O)N2CCC(CC2)C(=O)N3CCN(CC3)c4nc5c(cccc5s4)C(C)C C09034843
CCc1ccc2c(c1)s/c(=N\C(=O)c3ccc(cc3)S(=O)(=O)N4CCCC[C@@H]4C)/n2CC(=O)OCC C09275685
CCCn\1c2cc3c(cc2s/c1=N\C(=O)c4ccc(cc4)S(=O)(=O)N5CCCC[C@H]5CC)OCCO3 C09587712
CC1(O[C@@]2([C@](O1)(C([C@]3([C@@](C2(C)O[C@H]4CCCCO4)(OC(O3)(C)C)C)C)(C)OC(=O)c5ccccc5)C)C)C C09970319
CCOC(=O)c1ccc2c(c1)s/c(=N/C(=O)C3CCN(CC3)S(=O)(=O)c4ccc(cc4)C)/n2CC#C C10529337
Cc1c2c(n(n1)c3ccccc3)N=C(N([P@]2(=S)OC4CCC(CC4)C(C)(C)C)C)c5ccc(cc5)F C03199204
CCC(=O)O[C@@H]1CC[C@@]2([C@H]3CC[C@]4([C@H]([C@@H]3CC=C2C1)C[C@@]5([C@@H]4C(=C(O5)CC[C@@H](C)CNC(=O)C)C)C)C)C C12660645
CCCN(CCC)C(=O)CSc1nc-2c(c(=O)n1c3ccc(cc3)C)C4(CCCCC4)Cc5c2cccc5 C02330514
CC[C@@H](C)N(CC(=O)N1CCc2c(ccs2)[C@H]1c3ccc(cc3)Cl)C(=O)c4ccc(c(c4)[N+](=O)[O-])C C16487495
CCOCCCN(CC(=O)N1CCc2c(ccs2)[C@H]1c3ccc(cc3)C)C(=O)c4ccc5ccccc5c4 C16502333
CCCCN(CC(=O)N1CCc2c(ccs2)[C@@H]1c3ccc(cc3)C(C)(C)C)C(=O)c4ccc5c(c4)OCO5 C16503743
CCCN(CC(=O)N1CCc2c(ccs2)[C@@H]1c3ccc(cc3)F)S(=O)(=O)c4ccc(cc4)C(C)(C)C C16508563
CCCN(CC(=O)N1CCc2c(ccs2)[C@@H]1c3ccc(cc3)C)S(=O)(=O)c4ccc(cc4)C(C)(C)C C16509122
CCCCN(CC(=O)N1c2ccccc2-n3cccc3[C@H]1c4ccc(cc4)F)C(=O)c5ccc6c(c5)OCO6 C16569446
Cc1nc(c(c(=O)n1Cc2ccc(c(c2)OC)OC)Cc3ccc(cc3)Cl)/C=C/c4ccc(cc4)N(C)C C16886042
CC(C)/N=C\1/[C@](C(=O)N1C(C)C)(C(=O)C(C)(C)C)[C@]2(OC(=C(C(=O)O2)C(=O)C(C)(C)C)C(C)(C)C)C(C)(C)C C02077752
CCCN(CCC)S(=O)(=O)c1ccc2c(c1)[C@H]3C=CC[C@H]3[C@@H](N2)c4ccc5c(c4)c6ccccc6n5CC C20684731
CCOC(=O)c1c(nc2cc(c(cc2n1)C)C)N3CCN(CC3)S(=O)(=O)c4c(c(c(c(c4C)C)C)C)C C25148185
CCOc1ccc(cc1)/C=C/2\CCC[C@H]3C2=NN([C@@H]3c4ccc(cc4)OCC)C(=O)c5cccc(c5)[N+](=O)[O-] C25501695
C[C@H]1C[C@@H](CN(C1)c2c(c(=O)n3ccccc3n2)/C=C/4\C(=O)N(C(=S)S4)Cc5ccccc5Cl)C C34696852
CCCn\1c2cc3c(cc2s/c1=N\C(=O)c4ccc(cc4)S(=O)(=O)N5C[C@@H](C[C@@H](C5)C)C)OCCO3 C12496885
c1ccc(cc1)C(c2ccccc2)[C@H](C(=O)NC3CCCCC3)N(c4ccccc4Cl)C(=O)c5ccco5 C36543931
CCCCc1nc2c(c(nn2c3ccc(cc3)F)C)c(n1)N4CCCN(CC4)C(=O)[C@@H]5C[C@H]5c6ccccc6 C37379449
CCCC[C@@H](CC)CN1C(=O)/C(=C/c2c(nc3c(cccn3c2=O)C)N4C[C@@H](C[C@@H](C4)C)C)/SC1=S C26503388
CCCC[C@@H](CC)CN1C(=O)/C(=C\c2c(c(c(=O)n(c2N3C[C@@H](C[C@@H](C3)C)C)CC)C#N)C)/SC1=S C39769346
CCOc1cc2c(cc1OCC)[C@H](N(C(=O)C2)c3ccc(cc3)Br)c4ccc(c(c4)OC)OC C01311772
CCCCn1c(c(c(c(c1=O)C#N)C)/C=C\2/C(=O)N(C(=S)S2)C3CCCCC3)N4C[C@@H](O[C@H](C4)C)C C39991340
CCC[C@]1(Cc2ccccc2-c3c1c(=O)n(c(n3)SCC(=O)c4ccccc4)c5ccc(cc5)OCC)C C40032795
Cc1cc(c2c(c1)oc3c(c2=O)[C@@H](N(C3=O)Cc4ccc5c(c4)OCO5)c6ccc(c(c6)OC)OCC=C)C C40062001
Cc1cc(c2c(c1)oc3c(c2=O)[C@H](N(C3=O)Cc4ccc5c(c4)OCO5)c6ccc(c(c6)OC)OCC=C)C C40062003
Cc1ccc2c(=O)c3c(oc2c1C)C(=O)N([C@H]3c4ccc(cc4)OCC=C)CCc5ccc(c(c5)OC)OC C40064567
Cc1ccc2c(=O)c3c(oc2c1C)C(=O)N([C@@H]3c4cccc(c4)OCCC(C)C)Cc5ccc6c(c5)OCO6 C40065666
CC1=C([C@@H](n2c(=O)/c(=C\3/c4ccccc4N(C3=O)C)/sc2=N1)c5ccc(cc5)OC(=O)C)C(=O)OCC=C C01755685
CCOC(=O)c1ccc(cc1)c2ccc(o2)/C=c\3/c(=O)n4c(=NC(=C([C@H]4c5ccc(cc5)C)C(=O)OCC)C)s3 C01829951
CCOC(=O)c1ccc(cc1)c2ccc(o2)/C=c/3\c(=O)n4c(=NC(=C([C@@H]4c5ccc(cc5)C)C(=O)OCC)C)s3 C01829952
CC1=C([C@@H](n2c(=O)/c(=C/c3cn(nc3c4cccs4)c5ccccc5)/sc2=N1)c6ccc(cc6)C(C)C)C(=O)OC C01868695
CC1(Cc2c(sc3c2c(=O)n(c4n3c(nn4)SCc5ccc(cc5)Br)c6ccc(cc6)OC)CO1)C C01871647
c1ccc(cc1)C(=O)Oc2ccc(cc2)[C@@H]3[C@@H]4[C@@H](C(=O)N(C4=O)c5ccc(cc5)Br)ON3c6ccccc6 C01872377
c1ccc2c(c1)C=C[C@@H]3N2[C@H]([C@@H](C34C(=O)c5ccccc5C4=O)c6ccc(cc6)Cl)C(=O)c7cccc(c7)[N+](=O)[O-] C01876227
Cc1ccc(cc1)Cc2c(=O)nc3n(n2)c(=O)/c(=C/c4cn(nc4c5ccc(cc5)OCCC(C)C)c6ccccc6)/s3 C01882874
CC[C@@]1(Cc2c(sc3c2c4nnc(n4c(n3)SC)SCC(=O)N(c5ccccc5)c6ccccc6)CO1)C C01897528
CN(C)c1ccc(cc1)/C=C\2/C(=O)N=C(S2)N3[C@@H](CC(=N3)c4ccc(cc4)OC)c5ccc(cc5)N(C)C C54201542
c1ccc(cc1)CN2CCN(CC2)C(=O)CCCSc3nc-4c(c(n3)C(F)(F)F)CCc5c4cccc5 C58967204
CCOc1ccc(cc1)/C=c/2\c(=O)n3c(=NC4=C([C@H]3c5ccc(cc5OC)OC)CCc6c4cccc6)s2 C59198728
Cc1cccc(c1C)N=[P@@]2(C3=C(CC(CC3=NN2c4ccccc4)(C)C)N5CCOCC5)N6CCOCC6 C12490323
c1ccc(cc1)c2ccc(cc2)C(=O)O[C@H]3C[C@@H]4[C@@H]([C@@H]3/C=C/C5(OCCO5)COc6ccccc6)CC(=O)O4 C66331757
CC(C)([C@@H](C(=O)[O-])NC(=O)OCC1c2ccccc2-c3c1cccc3)SCc4ccc(cc4)OC C02386116
CC[C@H](C)c1ccc(cc1)[C@H](C(C)C)NS(=O)(=O)c2ccc(cc2)CCC(=O)[O-] C13185369
CC[C@@H](C)c1ccc(cc1)[C@H](c2cccs2)NS(=O)(=O)c3cc(ccc3OC)/C=C/C(=O)[O-] C13312839
COC(=O)c1ccc(cc1)COc2ccccc2/C=C(\CCC(=O)[O-])/c3nc4ccccc4s3 C13338343
CCCCOc1ccc(cc1OCC)[C@H]2C(=C(C(=O)N2CCc3ccccc3)[O-])C(=O)c4cccs4 C33507613
CCCOc1ccc(cc1OCC)[C@H]2C(=C(C(=O)N2CCc3ccccc3)[O-])C(=O)c4ccc(cc4)C C33540965
CCCCOc1ccc(cc1OCC)[C@H]2C(=C(C(=O)N2Cc3ccccc3)[O-])C(=O)c4ccc(cc4)C C33546303
CC[C@@H](C)N/C(=C/C1=CSC2=NC(=C([C@H](N12)c3ccc(cc3)C(C)C)C(=O)OCC=C)C)/[O-] C36053239
CCCCCCOc1c(cc(cc1Cl)C(=O)c2c(c(c(=O)n(c2[O-])[C@H](C)CC)C#N)C)Cl C38617349
CCCCCCn1c(c(c(c(c1=O)C#N)C)C(=O)[C@@H](C)Oc2cc(ccc2C(C)C)C)[O-] C38627333
C=CCN1[C@H](C(=C(C1=O)[O-])C(=O)c2ccc(cc2)OCc3ccccc3)c4ccc(cc4)OCC=C C40023081
CCCOc1ccc(cc1)C(=O)C2=C(C(=O)N([C@@H]2c3cccc(c3)OCCC(C)C)CC=C)[O-] C40026512
CC(C)COc1ccc(cc1)C(=O)C2=C(C(=O)N([C@@H]2c3ccc(cc3)OCc4ccccc4)CC=C)[O-] C40026808
CCCOc1ccc(cc1C)C(=O)C2=C(C(=O)N([C@@H]2c3cccc(c3)OCCC(C)C)CC=C)[O-] C40027320
CCCCCOc1ccc(cc1OCC)[C@H]2C(=C(C(=O)N2CC=C)[O-])C(=O)c3ccc(c(c3)F)C C40028949
C=CCN1[C@@H](C(=C(C1=O)[O-])C(=O)c2cccc(c2)OCC=C)c3cccc(c3)Oc4ccccc4 C40029818
CCOc1ccccc1[C@H]2C(=C(C(=O)N2CC=C)[O-])C(=O)c3cccc(c3)OCc4ccccc4Cl C40030149
CCCOc1ccc(cc1)[C@H]2C(=C(C(=O)N2CC=C)[O-])C(=O)c3ccc(cc3)OCc4ccc(cc4)F C40031025
C=CCN1[C@H](C(=C(C1=O)[O-])C(=O)c2ccc(cc2)OCc3ccc(cc3)F)c4cccc(c4)OCC=C C40031045
CCCCCCOc1ccc(cc1OC)[C@@H]2C(=C(C(=O)N2CCCC)[O-])C(=O)c3cccs3 C40067856
CCCCN1[C@@H](C(=C(C1=O)[O-])C(=O)c2ccc(cc2)OCc3ccccc3)c4ccc(cc4)OCC C40075315
CCCCCOc1ccc(cc1OCC)[C@H]2C(=C(C(=O)N2CCCC)[O-])C(=O)c3ccc(cc3)C C40076525
CCCCN1[C@@H](C(=C(C1=O)[O-])C(=O)c2ccc(cc2)OC(C)C)c3ccc(cc3)N(CC)CC C40079495
CCCCN1[C@H](C(=C(C1=O)[O-])C(=O)c2ccc(cc2)OCC(C)C)c3cccc(c3)Oc4ccccc4 C40081016
CCCCN1[C@H](C(=C(C1=O)[O-])C(=O)c2ccc(cc2)OCC(C)C)c3ccc(cc3)OCC=C C40081051
CCCCN1[C@@H](C(=C(C1=O)[O-])C(=O)c2ccc(cc2C)OCC=C)c3ccc(cc3)OCC=C C40083387
CCCCN1[C@@H](C(=C(C1=O)[O-])C(=O)c2ccc(cc2C)OCC=C)c3cccc(c3)OCCC C40083407
CCCCN1[C@@H](C(=C(C1=O)[O-])C(=O)c2ccc(cc2C)OC(C)C)c3ccc(cc3)OCCC C40084545
CCCCN1[C@H](C(=C(C1=O)[O-])C(=O)c2ccc(cc2C)OC(C)C)c3ccc(cc3)OCCC C40084546
CCCCN1[C@@H](C(=C(C1=O)[O-])C(=O)c2ccc(cc2C)OCC(C)C)c3ccccc3OCC=C C40085051
CCCCN1[C@@H](C(=C(C1=O)[O-])C(=O)c2ccc(c(c2)C)OCCC)c3cccc(c3)Oc4ccccc4 C40091744
CCCCN1[C@H](C(=C(C1=O)[O-])C(=O)c2ccc(c(c2)C)OCCC)c3cccc(c3)OCC=C C40091785
CCCCN1[C@@H](C(=C(C1=O)[O-])C(=O)c2ccc(c(c2)C)OCCC)c3ccc(cc3)C(C)C C40091819
CCCCN1[C@H](C(=C(C1=O)[O-])C(=O)c2ccc(c(c2)C)OCCCC)c3cccc(c3)Br C40092927
CCCCN1[C@H](C(=C(C1=O)[O-])C(=O)c2ccc(c(c2)C)OC(C)C)c3ccc(cc3)OCC=C C40093591
CCCCN1[C@H](C(=C(C1=O)[O-])C(=O)c2ccc(c(c2)C)OC(C)C)c3cccc(c3)OCCC C40093620
CCCCN1[C@@H](C(=C(C1=O)[O-])C(=O)c2ccc(c(c2)C)OC(C)C)c3cccc(c3)OCC=C C40093622
CCCCN1[C@@H](C(=C(C1=O)[O-])C(=O)c2ccc(c(c2)C)OCC(C)C)c3cccc(c3)OCC=C C40094215
CCCCN1[C@@H](C(=C(C1=O)[O-])C(=O)c2ccc(c(c2)C)OCC(C)C)c3ccc(cc3)N(C)C C40094268
CCCCN1[C@H](C(=C(C1=O)[O-])C(=O)c2cccc(c2)OCC=C)c3ccc(cc3)CC C40102377
CCCCN1[C@H](C(=C(C1=O)[O-])C(=O)c2cccc(c2)OCC=C)c3cccc(c3)OCc4ccccc4 C40102421
CCCCN1[C@@H](C(=C(C1=O)[O-])C(=O)c2cccc(c2)OCC=C)c3ccc(cc3)C(C)C C40102440
CCCCN1[C@@H](C(=C(C1=O)[O-])C(=O)c2cccc(c2)OCc3ccccc3)c4cccc(c4)OCC=C C40102766
CCCCN1[C@H](C(=C(C1=O)[O-])C(=O)c2cccc(c2)OCc3ccc(cc3)F)c4cccc(c4)OCC C40109487
CCCCN1[C@H](C(=C(C1=O)[O-])C(=O)c2cccc(c2)OCc3ccc(cc3)F)c4ccc(cc4)C(C)C C40109489
CCCCN1[C@@H](C(=C(C1=O)[O-])C(=O)c2cccc(c2)OCc3ccc(cc3)F)c4ccc(cc4)N(C)C C40109500
CCCCN1[C@@H](C(=C(C1=O)[O-])C(=O)c2ccc(cc2)OCc3ccc(cc3)C)c4ccc(cc4)SC C40110132
CCCCCCOc1c(cc(cc1Cl)C(=O)c2c(c(c(=O)n(c2[O-])CCCC)C#N)C)Cl C40522186
C[C@H](CCCC(C)(C)O)Cc1c(c(n(n1)c2ccc(cc2)C(C)(C)C)C(C)C)C(=O)[O-] C43226415
CCCCOC(=O)c1ccc(cc1)/N=C/c2ccccc2OCc3ccc(cc3)C(=O)[O-] C59104679
CCNC(=S)NCC12CC3CC(C1)CC(C3)C2 C03897095
CC(C)C[C@](C)(CC[C@@](C)(CC(C)C)O)O C01596820
CCCCC[C@@H]([C@H](CCCC)CO)O C01655726
CCCCNC(=S)N[C@H]1CCC[C@@H]([C@@H]1C)C C06429061
CCCN(CCC)c1ccc(cc1)C(=S)N C19866653
CCCCCCSc1c(nc(s1)N)C C20519807
CCOC(=O)c1ccc(c(c1)OCCC(C)C)N C36226019
CCC[C@@H](C)N(C)c1ccccc1C(=S)N C36791484
CCCN(c1ccc(cc1F)C(=S)N)C(C)C C36887360
CC[C@H](C)c1ccc(cc1)NCc2cc[nH]n2 C36953711
CCCCN(CCCC)c1ccc(cc1N)C C36964570
CC[C@H](C)Sc1ccc(c(n1)OC(C)C)N C37077950
CCCSc1ccc(c(n1)OC(C)(C)C)N C37077975
CCN1CCC(CC1)[NH2+]C(C)(C)CC(C)(C)C C37100663
CCCCCN(C)c1ccc(c(n1)OC(C)C)N C37165424
CCCN(CCC)c1ccc(cc1N)C C37401130
C[C@H]1CC[C@@H]([C@@H](C1)[NH2+]CCCC(=O)[O-])C(C)C C37417534
CCOC(=O)[C@@]1(CCCC[C@@H]1C(C)(C)C)[NH2+]C C37458564
C[C@@H]1CCCC[C@@H]1OCCOc2ccccc2N C36671845
CC(C)CCCOCCCOc1ccccc1N C36671996
CC(C)(C)[C@H]1CCCC[C@]1(C(=O)OC)[NH2+]C2CC2 C37513930
CC[C@H](C)Nc1ccc(cc1)N(CC)CCO C37784680
CCC[C@H](C)CNc1ccc(c(c1)CO)OCC C37901582
CCCC(CCC)(CO)Nc1ccccc1F C38119834
CC[C@H](CCCO)NC(=O)OC(C)(C)C C39093976
c1ccc(cc1)[C@@](CO)(C2CC2)Nc3ccccc3 C41076007
C[C@H](CC(C)C)OC(=O)Cc1ccccc1N C41086706
C[C@@H](CC(C)C)OC(=O)Cc1ccccc1N C41086707
CC(C)CCCOC(=O)c1ccc(c(c1)N)OC C41087842
C[C@H](CC(C)C)N(C)c1ccccc1C(=S)N C42592204
CCCCNC(=O)[C@H](C)Nc1cccc(c1C)F C43321023
Cc1ccc(c(c1O)C)N[C@@H](C)CCOC C45024690
Cc1cc(ccc1SCCOCCC(C)C)N C49266370
CCC[C@H](C)[C@H](CO)Nc1ccccc1F C49954434
CC[C@@H](C)COc1cccc(c1C(=S)N)F C50424616
CCC[NH2+]C[C@@]1(CCC[C@H](C1)C)OC(C)(C)C C50503853
c1cc(ccc1C[NH2+]CCC2CCCC2)C(=O)[O-] C50920526
CCC[C@H](C)CSc1ccc(cn1)N C51320957
CCC[C@H](C)CSc1nc2ccc(cc2o1)N C51323466
CC(C)COc1ccccc1NCc2ccc[nH]2 C51789324
CC(C)(C)[C@H]1CCCC[C@]1(C(=O)OC)[NH2+]CC=C C51961516
CCCC[C@@H](CC)C(=O)NC1(CCCC1)CO C53066027
CCCNc1ccc(cc1)C(=O)NC[C@@H](C)CC C54492521
CC[NH+](CC)c1ccc(cc1)NC2CCCC2 C57671060
CC[NH+](CC)c1ccc(cc1)NCC2CCCC2 C60011550
CC(C)(C)C[C@H](CO)Nc1cccc(c1)F C61840691
CC[NH+](CC)c1ccc(cc1)NCC#CC C62996201
CCCN(CC1CCCC1)c2cccc(c2)N C63109131
CCCN(CC1CCCCC1)c2cccc(c2)N C63112861
CC[C@@H](C)c1ccc(c(c1)N)OC[C@@H]2CCCO2 C66140973
CC1=NC2=C([C@H](C1C(=O)OC3CCCCC3)c4ccc(c(c4)OC)OC(=O)C)C(=O)C[C@H](C2)c5ccccc5 C04067028
Cc1ccc(cc1Cl)N2CCN(CC2)C3=NC(=O)/C(=C/c4ccc(cc4)OS(=O)(=O)c5ccccc5)/S3 C01802350
CCCCCC(=O)N1c2ccccc2NC3=C([C@H]1c4ccc(cc4)N(CC)CC)C(=O)C[C@@H](C3)c5ccccc5 C08444431
c1ccc(cc1)N2CCN(CC2)C(=O)CN3C(=O)/C(=C\c4ccc(cc4)Sc5ccc(cc5)Cl)/SC3=O C08767419
CC1=NC2=C([C@H](C1C(=O)OC3CCCCC3)c4ccc(cc4OC)OC)C(=O)C[C@H](C2)c5ccc(cc5)OC C00853924
CCCCN(CCCC)S(=O)(=O)c1ccc(cc1)C(=O)/N=c\2/n(c3ccc(cc3s2)C)CC(=O)OC C09076882
CCCn\1c2cc(c(cc2s/c1=N\C(=O)c3ccc(cc3)S(=O)(=O)N4CCCC[C@@H]4CC)OC)OC C09584600
Cc1ccc(cc1)S(=O)(=O)N2CCC(CC2)C(=O)N(C[C@@H]3CCCO3)c4nc5c(c(ccc5s4)C)C C11131288
CCCn\1c2c(ccc(c2s/c1=N\C(=O)c3ccc(cc3)S(=O)(=O)N4C[C@H](C[C@@H](C4)C)C)OC)OC C09623548
CCOC(=O)Cn\1c2cc(c(cc2s/c1=N\C(=O)c3ccc(cc3)S(=O)(=O)N4CCCC[C@@H]4C)C)C C09511064
CCCCN(CC)S(=O)(=O)c1ccc(cc1)C(=O)/N=c\2/n(c3cc(c(cc3s2)C)C)CC(=O)OCC C09511080
C[C@H]1CN(C[C@@H](O1)C)C2=NC(=O)/C(=C\c3cn(nc3c4ccc(cc4)OCCC(C)C)c5ccccc5)/S2 C13799024
COCCCN(CC(=O)N1CCc2c(ccs2)[C@H]1c3ccc(cc3)OC)C(=O)c4ccc5ccccc5c4 C16508104
CCCN(C)c1cc(nc(n1)SCc2ccc(cc2)C(=O)N(C)CCc3ccc(c(c3)OC)OC)Cl C16570529
c1ccc(cc1)n2c(nnc2SCc3ccc(cc3)Br)C[S@@](=O)Cc4ccc(cc4)Br C08680017
CCCCSCCCNC(=O)c1ccc2c(c1)N(C(=O)/C(=C/c3ccccc3)/S2)Cc4cccc(c4)C C03065657
Cc1cc(c(c(c1)C)S(=O)(=O)N2CCN(CC2)c3cc(ccc3OC)S(=O)(=O)N4CCC[C@H](C4)C)C C23442104
Cc1c(c(=O)n(n1C)c2ccccc2)n3c(nnc3SCC(=O)N(C)Cc4ccccc4)c5ccccc5Cl C03312014
CC[C@H](c1ccccc1)C(=O)N(CCN2CCOCC2)CC(=O)N(Cc3ccc(cc3)F)Cc4ccc(o4)C C16650011
CCOCCCN(CC(=O)N1CCc2c(ccs2)[C@H]1c3ccc(cc3)C)S(=O)(=O)c4ccc(cc4)F C33583753
C[C@H](CC(=O)N(C[C@@H]1CCCO1)CC(=O)N(Cc2ccc3c(c2)OCO3)Cc4cccs4)CC(C)(C)C C33606474
Cc1ccc(cc1)c2cn3c(csc3n2)CCN(CCN4CCOCC4)S(=O)(=O)c5ccc(cc5)F C33631095
CCCC[C@@H](CC)C(=O)N(CCOC)[C@H](C)c1nc2ccccc2c(=O)n1c3ccc(cc3)Br C35038242
C[C@@H](CC(=O)N(CCN1CCN(CC1)C(=O)c2ccccc2F)C/C=C/c3ccccc3OC)CC(C)(C)C C35099579
CC(C)(C)CC(=O)N(CCN1CCN(CC1)S(=O)(=O)c2ccc(cc2)F)C/C=C/c3ccccc3OC C35100019
CCCC(=O)N(CCN1CCN(CC1)S(=O)(=O)c2ccc3ccccc3c2)C/C=C/c4ccccc4OC C35100072
Cc1ccc(c(c1)C)n2c(=O)c3ccccc3nc2[C@H](C)N(CCCOC)S(=O)(=O)/C=C/c4ccccc4 C35116740
CCCCCOc1ccc(cc1OCC)[C@H]2c3c(=O)c4cc(ccc4oc3C(=O)N2CCN5CCOCC5)C C35515432
Cc1ccc(cc1)n2c3c(c(n2)C(C)(C)C)[C@H](SCC(=O)N3CC(=O)N[C@H](C)C(C)C)c4cccc(c4)F C35524363
Cc1ccsc1CN(Cc2ccc(cc2)F)C(=O)CN(CC(C)C)C(=O)c3ccc(cc3)c4ccccc4 C35773934
CCC(C)(C)c1ccc2c(c1)N(C(=O)CO2)Cc3ccc(o3)C(=O)N4CCN(CC4)C/C=C/c5ccccc5 C35829631
Cc1c2c(nc(nc2N3CCCN(CC3)C(=O)C[C@H](C)CC(C)(C)C)Cc4ccccc4)n(n1)c5ccccc5 C35908865
CC(C)CCN(CC(=O)N1CCc2c(ccs2)[C@H]1COc3ccc(cc3)C(C)C)C(=O)c4cccc(c4)F C36117100
CC(C)(C)CC(C)(C)NC(=O)[C@H](c1ccccc1)N(Cc2ccco2)C(=O)C(c3ccccc3)c4ccccc4 C36503593
CC(C)(C)CC(C)(C)NC(=O)[C@@H](c1c2ccccc2ccc1OC)N(c3ccccc3Cl)C(=O)CCl C36547391
CCCCNC(=O)[C@H](c1c2ccccc2ccc1OC)N(CCC)C(=O)/C(=C/c3ccccc3)/c4ccccc4 C36559676
CCOCCn\1c2c(cccc2s/c1=N\C(=O)c3ccc(cc3)S(=O)(=O)N4C[C@@H](C[C@@H](C4)C)C)OC C13951335
CCC[C@H](C)c1nc2c(c(nn2c3ccc(cc3)F)C)c(n1)N4CCCN(CC4)C(=O)c5ccc(cc5)CC C37379216
CCOc1ccc(cc1OC)[C@@H]2c3c(=O)c4cc(c(cc4oc3C(=O)N2CCCN5CCOCC5)C)Cl C38715151
CCCC[C@@H](CC)CN1C(=O)/C(=C\c2c(c(c(=O)n(c2N3CCC[C@@H](C3)C)CCC)C#N)C)/SC1=S C39769985
CCCC[C@@H](CC)CN1C(=O)/C(=C\c2c(c(c(=O)n(c2N3CCOCC3)CCCC)C#N)C)/SC1=S C39770453
CCCCn1c(c(c(c(c1=O)C#N)C)/C=C/2\C(=O)N(C(=S)S2)CCCOCC)N3C[C@@H](C[C@@H](C3)C)C C39770692
CCCCn1c(c(c(c(c1=O)C#N)C)/C=C/2\C(=O)N(C(=S)S2)C(C)C)N3CCC(CC3)C(=O)OCC C39770715
CCCCCCN1C(=O)/C(=C\c2c(c(c(=O)n(c2N3C[C@H](O[C@H](C3)C)C)CCCC)C#N)C)/SC1=S C39770759
C/C=C/c1ccc(c(c1)OC)OCCCCn2c3ccccc3nc2[C@@H]4CC(=O)N(C4)c5cccc(c5)Cl C40254312
CCOC(=O)C1=C(N=c2n(c(=O)/c(=C/c3ccc(o3)c4ccc(cc4)C(=O)OC)/s2)[C@@H]1c5ccc(cc5)F)C C01803656
c1ccc(cc1)/C=C(/C=N/NC(=O)CSc2nnc(s2)SCc3ccccc3Cl)\Br C01813687
CC1=C([C@H](n2c(=O)/c(=C/3\c4ccccc4N(C3=O)CC=C)/sc2=N1)c5ccccc5Cl)C(=O)OCCOC C01813702
CCOc1ccc(cc1)c2c(cn(n2)c3ccccc3)/C=c\4/c(=O)n5c(=NC(=C([C@@H]5c6cccs6)C(=O)OCC)C)s4 C01849276
CCCCNC(=O)[C@@H](c1ccc(cc1)N(C)C)N(c2ccccc2)C(=O)/C(=C\c3ccccc3)/c4ccccc4 C36604220
c1ccc2c(c1)c(c(s2)C(=O)NCC(=O)OCC(=O)c3ccc(s3)Br)Cl C03304194
Cc1ccc(cc1)N2C(=O)/C(=C\c3ccc(c(c3)Cl)Cl)/N=C2SCC(=O)NCC=C C08750795
c1ccc(c(c1)CSc2nnc(s2)SCC(=O)N/N=C/c3ccccc3F)Cl C02332093
C[C@@H](c1ccc(cc1)F)NC(=O)CSc2nnc(n2c3ccccc3)Cc4cccs4 C09367671
CC[C@@H](C)NC(=O)c1cc(ccc1Sc2ccc(cc2)F)S(=O)(=O)N3C[C@H](C[C@@H](C3)C)C C09497036
Cc1ccc(cc1)OCCN2c3ccccc3[C@@](C2=O)(CC(=O)c4ccc(cc4)Br)O C09926356
Cc1ccccc1OCCN2c3ccccc3[C@](C2=O)([C@@H](C)C(=O)c4ccc(cc4)Cl)O C10109942
Cc1ccc(cc1)OCCN2c3ccccc3[C@@](C2=O)(CC(=O)c4ccc5c(c4)CCCC5)O C10110023
Cc1ccccc1[C@H](C)NC(=O)CSc2nc3c(c(cs3)C4CC4)c(=O)n2c5ccccc5 C10437605
Cc1ccc(c(c1)NC(=O)Cc2nc(cs2)COC(=O)c3cccc(c3)Br)C C10629389
C[C@H](C(=O)Nc1cc(ccc1OC)Cl)OC(=O)/C=C/c2cc(ccc2F)Br C10663637
Cc1nc(cs1)CSc2ccccc2C(=O)OCC(=O)NC34CC5CC(C3)CC(C5)C4 C11595429
Cc1ccc(cc1)N([C@@H](c2ccccc2)C(=O)NCc3ccc(cc3)F)C(=O)[C@H]4CC(=O)SC4 C12880110
Cn1c(nnc1SCC(=O)N[C@H](c2ccc(cc2)F)c3cccs3)Cc4ccccc4 C13121603
Cc1ccc(cc1)[C@H](c2ccccc2)NC(=O)CN(C)S(=O)(=O)c3ccc(s3)Cl C14577112
c1cc(ccc1CSc2nnc(s2)NC(=O)COc3ccc(cc3)Br)F C14582070
CC(C)c1cc(ccc1OCC(=O)Nc2c(c3c(s2)CCCC3)C(=O)OC)Br C01984131
Cc1ccc(cc1)NC(=O)/C(=C\c2cc(c(c(c2)I)OCC=C)OC)/C#N C15222567
CC(C)c1cccc(c1NC(=O)CSc2nc3ccccc3c(=O)n2c4ccccc4)C(C)C C15225491
c1ccc(c(c1)C(=O)NC23CC4CC(C2)CC(C4)C3)C(=O)OCC(=O)c5ccc(c(c5)F)F C15911807
C[C@H](C(=O)NCC=C)Sc1nc2c(c(cs2)c3ccccc3)c(=O)n1Cc4ccccc4 C16995906
CCN1c2cc(ccc2[S@](=O)c3ccccc3C1=O)C(=O)NCCCSC4CCCCC4 C20242931
C[C@H]([C@H](c1cccs1)N2CCN(CC2)c3ccc(cc3)OC)NC(=O)Cc4cccs4 C20289526
CN1CCCc2c1ccc(c2)[C@H](CNC(=O)Cc3ccc(cc3)c4ccccc4)N5CCOCC5 C16838312
CC[C@@H](c1ccc(cc1C)C)NC(=O)CN(c2cc(c(cc2Cl)Cl)Cl)S(=O)(=O)C C22365486
Cc1ccc(cc1)C(=O)NC[C@H](c2ccc(cc2)N(C)C)N3CCN(CC3)c4ccc(cc4)F C17040919
Cc1cccc(c1)C(=O)N[C@H](C)[C@H](c2cccs2)N3CCN(CC3)c4ccccc4OC C23181754
CCCn1c(=O)c2cc(ccc2nc1SCC(=O)N[C@@H](C)c3ccccc3C)Br C23565606
C[C@@H](CNC(=O)[C@@H](C)Sc1nc2c(ccs2)c(=O)n1c3ccccc3)c4ccccc4 C23591723
c1ccc(cc1)OC[C@@H](CN2CCN(CC2)c3ccc4cccc(c4n3)c5ccccc5F)O C24896034
c1ccc(cc1)CNC(=O)CSc2nnc(n2c3ccccc3)c4ccccc4Br C32687789
CCc1cc(ccc1OCC(=O)Nc2c(c3c(s2)CCC3)C(=O)OCC)Br C01983967
CC[C@H](C(=O)N[C@H](C)c1ccccc1)Sc2nc(c(c(=O)n2C)Cc3ccc(cc3)F)C C35156842
CO[C@H](c1ccccc1)C(=O)N(Cc2c[nH]nc2c3ccccc3)[C@@H]4CCCc5c4cccc5 C35452183
c1cc(c(c(c1)Cl)[C@H](C(=O)NC2CCCCC2)N(Cc3ccco3)C(=O)CCl)Cl C36503417
CC(C)(C)NC(=O)[C@H](c1cccc(c1)OC)N(C)C(=O)/C(=C\c2ccccc2)/c3ccccc3 C36523126
CN(C)c1ccc(cc1)[C@H](C(=O)NC2CCCCC2)N(C)C(=O)Cc3ccc(cc3)Br C36528501
Cc1ccc(o1)CN([C@H]([C@@H](C)c2ccccc2)C(=O)NC3CCCCC3)C(=O)c4ccccc4 C36599151
C[C@@H](C(=O)NC(c1ccccc1)c2ccccc2)Sc3nc4c(ccs4)c(=O)n3CC=C C36805863
C[C@@H](c1ccc(c(c1)Cl)Cl)NC(=O)CSc2nc3c(ccs3)c(=O)n2CC=C C36822357
CC[C@@H](C(=O)NCC=C)Oc1ccc2c(c1)[C@@H](N(CC2)C(=O)C(C)(C)C)c3ccc(cc3)F C37604585
CN(C)c1ccc(cc1)[C@H](CNS(=O)(=O)c2c(cccc2F)F)N3CCc4c3cccc4 C38666606
c1ccc(cc1)C(c2ccccc2)C(=O)NCCN3CCN(CC3)c4nc5c(cccc5s4)F C38775565
CCC(CC)c1nnc(s1)NC(=O)Cc2csc(n2)c3cccc(c3)Br C39514887
COc1ccc(c(c1)O)/C(=N/Cc2ccccc2F)/c3ccc(=O)n(c3)Cc4ccccc4F C45322219
CCc1cccc(c1NC(=O)CSc2nc3ccsc3c(=O)n2Cc4ccc(cc4)F)C C57417067
Cc1ccccc1n2c(=O)c3ccccc3nc2S[C@H](C)C(=O)NCCc4cccs4 C57779495
c1cc(c(c(c1)Cl)/C=N/c2ccc3c(c2)sc(n3)SCC(=O)NC[C@@H]4CCCO4)F C59474851
C[C@]1(Cn2c(cc3c2scc3)C(=O)N1CCCc4ccccc4)C(=O)NCc5ccccc5 C64892767
CC(C)c1ccc(cc1)CNC(=O)CCn2c(=O)ccc(n2)c3ccc(cc3)Br C67261637
Cc1ccc2cc(c(=O)[nH]c2c1C)CN(C[C@H]3CCCO3)S(=O)(=O)c4c(ccc5c4nsn5)C C00925502
CC(=O)c1ccc(cc1)NC(=O)[C@@H]2Cc3ccccc3CN2S(=O)(=O)c4ccc5c(c4)OCCO5 C03486603
COc1cc2c(cc1OC)sc(n2)NC(=O)C3CCN(CC3)S(=O)(=O)c4ccc(cc4)SC C08933223
Cc1cc(c(n1[C@H]2CCS(=O)(=O)C2)C)C(=O)CN3C(=O)[C@](NC3=O)(C)c4ccc(cc4)C(C)(C)C C08946890
COc1ccc(cc1OC)CCNC(=O)Cn2c3ccc(cc3c4c2c(=O)n5c(n4)SCCC5)F C08974765
CCOC(=O)c1c2csc(c2c(=O)n(n1)c3ccc(cc3)Br)NC(=O)[C@H]4CCCO4 C10248082
CCOC(=O)c1c2c(sc1NC(=O)C3CCN(CC3)C(=O)[C@@H]4CC(=O)N(C4)C(C)(C)C)CCCC2 C11095210
CCc1cc2c(s1)ncnc2SCC(=O)Nc3ccc(c(c3)S(=O)(=O)N4CCOCC4)C C12533371
Cc1c(c(=O)n(n1C)c2ccccc2)NC(=O)CSc3nc4c(c5c(s4)CCCC5)c(=O)n3C C13129271
c1cc(cc(c1)[N+](=O)[O-])C(=O)NC(=O)COC(=O)c2cc(c(s2)Br)Br C03309847
Cc1ccc(c(c1)Cl)NC(=O)CN2c3cc(ccc3SCC2=O)S(=O)(=O)N4CCOCC4 C15678520
CC1(CS(=O)(=O)N(C1=O)c2ccc(c(c2)S(=O)(=O)Nc3ccc(cc3)C(F)(F)F)OC)C C16676559
Cc1ccc2nc(c(c(=O)n2c1)/C=C\3/C(=O)N(C(=S)S3)Cc4ccc(cc4)OC)NC[C@H]5CCCO5 C16734609
Cc1cccc2c1[nH]c(=O)c(c2)[C@@H](c3nnnn3Cc4ccccc4)N5CCN(CC5)Cc6ccccc6 C19826356
Cc1ccc2cc(c(=O)[nH]c2c1)[C@H](c3nnnn3Cc4ccccc4)N5CCN(CC5)Cc6ccccc6 C19940588
Cc1ccc2cc(c(=O)[nH]c2c1)[C@@H](c3nnnn3Cc4ccccc4)N5CCN(CC5)Cc6ccccc6 C19940589
Cc1ccc2cc(c(=O)[nH]c2c1)[C@@H](c3nnnn3Cc4ccc(cc4)OC)N5CCc6ccccc6C5 C19941459
CC1(Cc2c(c(nc3c2c4c(s3)c(ncn4)NCCN5CCOCC5)N6CCOCC6)CS1)C C13757721
Cc1cccc(c1C)N2C[C@@H](CC2=O)C(=O)Nc3nnc(s3)[C@@H]4CC(=O)N(C4)c5ccc(c(c5)C)C C20584930
c1cc(cc(c1)N2CCN(CC2)C(=O)CCn3c(=O)c4cc5c(cc4[nH]c3=S)OCO5)C(F)(F)F C02975380
CCOc1ccc(cc1)n2c(=O)c3c4c(sc3nc2S[C@H](C)C(=O)N5CCNC5=O)CCCC4 C21603494
Cc1cc(c(n1c2ccc(cc2)Br)C)/C=C(\C#N)/C(=O)OCC(=O)NC(=O)c3ccco3 C23004738
c1ccc(cc1)C2(C(=O)N(C(=O)N2)CN3CCN(CC3)S(=O)(=O)c4cccs4)c5ccccc5 C23982755
c1ccc(cc1)Cn2c(=O)c3ccccc3n4c2nnc4SCC(=O)N[C@@H]5CCOc6c5cccc6 C24144033
CS/C(=N\S(=O)(=O)c1cccs1)/Nc2ccc(c(c2)S(=O)(=O)N3CCOCC3)Cl C12589954
COc1ccc(cc1OC)c2nnc(o2)SCC(=O)Nc3ccc(cn3)I C32699779
Cc1ccc(c(c1)C)CCC(=O)N2CCN(CC2)S(=O)(=O)c3cc4c(cc3Cl)NC(=O)CO4 C32899123
CCCn1c(=O)c2c(nc(s2)N3CCCC3)n(c1=O)CC(=O)Nc4ccc(cc4)Br C33140969
COc1ccc(cc1)NC(=O)CN2c3ccccc3/C(=C\4/C(=O)N(C(=S)S4)Cc5ccco5)/C2=O C33333590
Cc1ccc2nc(c(c(=O)n2c1)/C=C/3\C(=O)N(C(=S)S3)Cc4ccc5c(c4)OCO5)NCC=C C33381655
Cc1cc(c(n1C[C@H]2COc3ccccc3O2)C)C(=O)COC(=O)c4ccc5c(c4)NC(=O)CS5 C36210064
Cc1ccc(nc1)NC(=O)C2CCN(CC2)S(=O)(=O)c3ccc4c(c3)C[C@H](N4C(=O)C5CCC5)C C09152561
Cc1cc(ccc1NC(=O)CN2c3cc(ccc3SCC2=O)S(=O)(=O)N4CCOCC4)Cl C09430511
CCOc1ccc(cc1)n2c(=O)c3c(nc2SCC(=O)Nc4ccc5c(c4)OCCO5)CCS3 C02719890
CCOC(=O)CN1C(=O)[C@@H]2[C@H]3C[C@@H]([C@@H]2C1=O)[C@@H]4[C@@H]3[C@@H](c5c([nH]c(=O)s5)S4)c6ccc(cc6)OC C39884013
CCn1c(c(c(c(c1=O)C#N)C)/C=C\2/C(=O)N(C(=S)S2)CC(C)C)NCc3ccc4c(c3)OCO4 C40066459
c1ccc(c(c1)CSc2nnc(s2)NC(=O)c3c4c(n(n3)[C@H]5CCS(=O)(=O)C5)CCCC4)F C40987790
[H]/N=C\1/C(=C/c2cccn2CCOc3ccc(c(c3)C)Cl)/C(=O)N=C4N1N=C(S4)N5CCCCC5 C41084748
[H]\N=C\1/C(=C/c2ccc(c(c2)OC)OS(=O)(=O)c3ccccc3)/C(=O)N=C4N1C(=CS4)c5ccccc5 C13799760
[H]/N=C\1/C(=C/c2ccc(c(c2)OC)OC(=O)c3ccc(cc3)Cl)/C(=O)N=C4N1N=C(S4)CC(C)C C09553920
[H]/N=C\1/C(=C\c2cc(n(c2C)c3ccccc3OCC)C)/C(=O)N=C4N1N=C(S4)COc5ccccc5 C09273921
[H]\N=C\1/C(=C/c2cc(c(c(c2)Br)OC(=O)c3ccc(cc3)C)OC)/C(=O)N=C4N1OC(=C4)C C20236676
COc1cc(c(cc1OC)OC)[C@H]2C[C@@H](Nc3n2nnn3)c4ccc(cc4)I C02916564
COc1cc(c(cc1OC)OC)[C@@H]2C[C@H](Nc3n2nnn3)c4ccc(cc4)I C02916562
CCc1ccccc1NC(=O)CSc2nc3c(c4c(s3)CN(CC4)C(=O)C)c(=O)n2Cc5ccco5 C35432188
Cc1ccc(cc1)CNC(=O)CSc2nc3c(c4c(s3)CN(CC4)C(=O)C)c(=O)n2Cc5ccco5 C35432190
CCc1ccc(cc1)C2=C[C@@H]3C(=O)N=N[C@@H](N3N2)SCC(=O)N4CCN(CC4)c5ccc(cc5)F C64703225
Cc1cc(n(c(=O)c1S(=O)(=O)c2ccc(c(c2)OC)OC)CC(=O)Nc3ccc(c(c3)Cl)F)C C64838734
Cc1ccc(c(c1)NC(=O)Cn2c(=O)ccc(n2)S(=O)(=O)c3ccc(cc3)Br)OC C64943261
C[C@H]1Cc2cc(ccc2O1)CNC(=O)CSc3nnc(n3C4CC4)c5ccc6c(c5)OCCCO6 C64987323
COc1c(cc(cc1Br)Br)/C=C/C(=O)Nc2ccc(cc2)N3CCCCC3 C08901107
CCc1ccc(cc1)/C=C/2\C(=O)N(C(=S)S2)CCCC(=O)Nc3cc(cc(c3)Cl)Cl C02281997
CCc1ccc(cc1)/C=C/2\C(=O)N(C(=S)S2)CCCC(=O)Nc3cccc(c3)Br C01815151
CCOc1cc(c(cc1O)Br)/C=C\2/C(=O)N(C(=S)S2)CCCc3ccccc3 C02813581
Cc1cccc(c1)NC(=O)COc2cccc3c2CCN(C3=O)Cc4ccc(cc4)Br C02716215
CCn1c(=O)c2c3c(sc2nc1SCC(=O)Nc4ccc(cc4Br)C)CCCC3 C02403584
c1cc(ccc1c2c(c3cc(ccc3[nH]2)F)CCC(=O)N4CCC(CC4)C(=O)N5CCCCCC5)F C09498327
Cc1c(sc2c1c(nc(n2)CSc3ccc(cc3)Br)N[C@H]4CCS(=O)(=O)C4)C C09866371
c1cc(cc(c1)OCc2ccc(cc2)F)/C=C/3\C(=O)N(C(=O)N3)Cc4ccc(cc4)Br C01144496
COc1ccc(cc1)SCCC(=O)Nc2nc(cs2)c3ccc(cc3)I C10031958
c1cc(oc1/C=C/C(=O)OCC(=O)Nc2c(c(cc(c2Cl)Cl)Cl)Cl)Br C11193980
c1cc(c(c(c1)Cl)Cl)/C=N/NC(=O)COc2ccc(cc2Br)Br C12583820
Cc1cccc(c1)n2c(=O)c3c4c(sc3nc2SCC(=O)Nc5ccc(c(c5)F)F)CCC4 C12623550
Cc1ccc(c(c1C)OCC(=O)N/N=C/c2cc(cc(c2OC)Br)Br)C C12843990
c1ccc(cc1)Cn2cc(c3c2cccc3)/C=C\4/C(=O)N(C(=S)S4)NC(=O)c5ccccc5Cl C01895663
CN(C1CCCCC1)C(=O)c2cccc3c2N[C@@H]([C@H]4[C@@H]3C=CC4)c5ccc(cc5)OCc6ccccc6 C14469998
c1ccc(cc1)NC(=O)CCCCCN2C(=O)/C(=C/c3cccc(c3)Br)/SC2=S C15043720
CC1CCC(CC1)NC(=O)[C@@]2(Cn3c4ccsc4cc3C(=O)N2CCc5ccc(cc5)Cl)C C15672436
CC1CCC(CC1)NC(=O)[C@@]2(Cn3c4ccsc4cc3C(=O)N2[C@H](C)CCc5ccccc5)C C15672460
CCOc1cc(c(c(c1O)/C=N/c2ccc(c(c2)Br)OC)Br)Br C16688123
Cc1ccc(c(c1)Br)NC(=O)[C@H](C)Sc2nnc(o2)c3cccc(c3)Br C16791780
Cc1ccc(cc1)CN2c3ccc(cc3[C@@](C2=O)(CC(=O)c4ccc(cc4)OC)O)Br C17086666
c1ccc(c(c1)C(=O)OCC(=O)N[C@@H](c2ccc(cc2)F)c3cccs3)I C19109084
Cc1ccc(cc1)C(=O)Nc2c(c3c(s2)CCCCC3)C(=O)N4CCN(CC4)Cc5ccccc5 C19798287
Cc1ccc(cc1)CN2c3ccccc3S/C(=C/c4ccc(cc4)C(=O)NC[C@@H]5CCCO5)/C2=O C03057894
Cc1ccc(cc1Br)[C@@H]2CC(=O)NC3=C2C(=O)C[C@@H](C3)c4ccc(c(c4)OC)OC(C)C C20882284
c1ccc(cc1)CCCn2cnc3c(c2=O)c4c(s3)C[C@H](CC4)NCc5cc(c(c(c5)F)F)F C20999147
Cc1ccc(c(c1)C)CN2c3ccc(cc3[C@@](C2=O)(CC(=O)c4cc(ccc4C)C)O)Br C21343788
c1ccc(cc1)/C=C/C(=O)C[C@]2(c3cc(ccc3N(C2=O)Cc4ccc(cc4)Cl)Br)O C21344201
CN1CCCc2c1ccc(c2)CN[C@H]3CCc4c(sc5c4c(=O)n(cn5)Cc6cccc(c6)F)C3 C23129713
CCCN1CCc2c(sc(c2c3nc4ccccc4s3)NC(=O)c5ccc6ccc(nc6c5)C)C1 C23731763
CN(Cc1[nH]c(=O)c2ccccc2n1)C(=O)/C=C/c3ccc(s3)c4ccc(cc4)Br C25602058
c1cc(c(cc1Br)F)NC(=O)Cn2c(c(c(n2)C(F)(F)F)Br)C3CC3 C27937064
Cc1ccn2c(c1)nc(cc2=O)CSc3ccccc3NC(=O)c4ccc(cc4)Br C33025996
c1ccc(cc1)Cn2c(=O)c3c4c(sc3nc2SCC(=O)N[C@@H]5C[C@H]6CC[C@@H]5C6)CCCC4 C35491109
COc1ccccc1N2[C@@H](SCC2=O)c3ccccc3NC(=O)c4ccccc4Br C35925163
Cc1c(sc(c1C(=O)c2ccccc2Cl)NC(=O)CN3CCN(CC3)c4ccccc4F)C C36350496
Cc1ccc(cc1)S(=O)(=O)[C@@H](CNC(=O)c2cc(ccc2Cl)Br)c3cccs3 C38564185
c1ccc(cc1)c2ccc(cc2)CC(=O)NC[C@@H](c3cccs3)S(=O)(=O)c4ccc(cc4)F C38565304
c1ccc(cc1)c2ccc(cc2)CC(=O)NC[C@H](c3cccs3)S(=O)(=O)c4ccc(cc4)F C38565305
c1cc(ccc1/C=C\2/C(=O)N(C(=S)S2)CCC(=O)Nc3nc4ccc(cc4s3)Cl)Cl C39874996
Cc1ccc(cc1)/C=C\2/C(=O)N(C(=S)S2)CC(=O)Nc3ncc(s3)Cc4ccc(cc4)F C40141585
c1cc(ccc1Cc2cnc(s2)NC(=O)CN3C(=O)/C(=C/c4ccc(cc4)F)/SC3=S)F C40141587
Cc1ccc(cc1)c2c3c([nH]n2)C(=O)N([C@H]3c4ccc(cc4)Br)Cc5ccc(cc5)OC C40341030
CC(=O)[C@@H]1CC[C@@H]2[C@]1(CC[C@@H]3[C@@H]2CCC4=C/C(=N/OCC(=O)NCc5cccs5)/CC[C@@]34C)C C43741433
CN(Cc1[nH]c(=O)c2c(n1)ccs2)C(=O)c3cccc(c3)CSc4cc(ccc4Cl)Cl C14371851
c1ccc2c(c1)C3C[C@H](C2c4c3cccc4)CNC(=O)/C=C/c5ccc(cc5)N6CCCS6(=O)=O C45865411
C[C@]12CC[C@H]3[C@@H]([C@@H]1CC[C@@]2(C(=O)COC(=O)c4ccc(c(c4)F)F)O)CCC5=CC(=O)C=C[C@@]35C C59501127
CCc1ccc(cc1)C2=NN=C[C@@H]2/C=N/NC(=O)[C@@H]3[C@@H](c4c(cccc4Br)S3)Cl C63773134
COc1ccc(cc1)C2=C(C(=O)N([C@@H]2c3ccccc3Br)Cc4ccc(cc4)SC)O C45942219
Cc1c(c2c(s1)ncn(c2=O)CC(=O)Nc3ccc(cc3OC)OC)c4ccc(cc4)Br C00958886
c1ccc(cc1)n2cc(c(n2)c3cccs3)/C=C(\C(=O)NCc4ccco4)/S(=O)(=O)c5ccccc5 C02303233
CCOC(=O)c1ccc(cc1)S(=O)(=O)N(Cc2cccs2)Cc3cc4ccc(c(c4[nH]c3=O)C)C C00914332
CCc1ccc(cc1)CNC(=O)CN2c3cc(ccc3SCC2=O)S(=O)(=O)N(C)C4CCCCC4 C08812816
CCOCCCNc1c(c(=O)n2cccc(c2n1)C)/C=C\3/C(=O)N(C(=S)S3)Cc4ccc(cc4)F C08859268
Cc1cccc(c1NC(=O)CN2C(=O)/C(=C\c3cccn3c4cccc(c4)Br)/SC2=O)C C08875152
c1ccc(cc1)[C@H](CNC(=O)c2cccc(c2)N3C(=O)c4ccccc4C3=O)S(=O)(=O)c5cccs5 C08967751
CC(C)c1ccc(cc1)S(=O)(=O)[C@@H](CNC(=O)CCN2C(=O)c3ccccc3C2=O)c4cccs4 C09104748
CN(Cc1ccccc1)S(=O)(=O)c2ccc(cc2)C(=O)Nc3nnc(s3)SCc4ccccc4 C09226904
CCOc1c(cc(cc1I)/C=C\2/C(=O)NC(=O)N(C2=O)c3cc(cc(c3)C)C)OC C09310916
c1cc(ccc1C(=O)[C@H](CCCl)OC(=O)[C@@H]2CC(=O)N(C2)NC(=O)c3ccc(c(c3)Cl)Cl)F C09591463
COc1ccc(cc1)S(=O)(=O)N2CCC(CC2)C(=O)Nc3nc4ccc(cc4s3)Br C11131411
c1ccc(cc1)CSCC(=O)NCCn2c3c(cn2)c(=O)n(cn3)Cc4ccc(cc4)Br C12071342
C[C@@H]1CCc2cc(ccc2N1[C@@H](c3cc4cc(ccc4[nH]c3=O)OC)c5nnnn5Cc6ccccc6)F C00893086
c1ccc(c(c1)C(=O)OCC(=O)c2cc3c4c(c2)CC(=O)N4CCC3)SCC(=O)Nc5ccc(cc5)F C13027569
COc1cc(cc(c1OC)Br)/C=C(\C#N)/C(=O)Nc2ccc(cc2Br)[N+](=O)[O-] C13388043
CCOc1c(cc(cc1I)/C=C/2\C(=O)NC(=O)N(C2=O)c3cc(cc(c3)C)C)OC C14011196
CCCN(CC(=O)N1CCc2c(ccs2)[C@H]1c3ccc(cc3)C)S(=O)(=O)c4ccc(cc4)NC(=O)C C16509115
Cc1ccc(cc1)[C@@H]2c3ccsc3CCN2C(=O)CN(CC=C)S(=O)(=O)c4ccc(cc4)NC(=O)C C16509220
Cc1ccc(cc1)C(=O)N2CCC3(CC2)C(=O)N(CN3c4ccccc4)CC(=O)N[C@@H](C)c5ccccc5 C16612924
Cc1ccc(cc1)C(=O)C[C@]2(c3cc(ccc3N(C2=O)Cc4ccc(c(c4)OC)OC)Br)O C17086669
c1ccc(cc1)CN([C@H](c2cccs2)C(=O)NC3CCCCC3)C(=O)c4ccc(o4)CN5CCOCC5 C19371507
CSCC[C@@H]1[C@@H]2[C@H](C(=O)N(C2=O)c3ccccc3)[C@]4(N1)c5ccccc5N(C4=O)CCBr C15320669
Cc1cc(c2c(c1)cc(c(=O)[nH]2)[C@H](c3nnnn3C4CCCCC4)N5CCN(CC5)c6ccc(cc6)F)C C19940289
CCOc1ccc(cc1)n2c(=O)c3c4c(sc3nc2SCC(=O)Nc5ccccc5C)CN(CC4)C C20325311
COc1ccc(cc1)N2C[C@H](CC2=O)c3nnc(s3)NC(=O)[C@@H](c4ccccc4)Sc5ccccc5 C20579712
Cc1ccc(cc1)[C@H]2CC(=NN2C3=NC(=O)[C@@H](S3)CC(=O)Nc4ccc(cc4)C(=O)C)c5cccs5 C28159959
c1ccc2c(c1)/C(=C\3/C(=O)N(C(=S)S3)Cc4ccco4)/C(=O)N2CC(=O)Nc5cccc(c5)Cl C33687492
c1cc(ccc1c2nnc(s2)NC(=O)[C@@H]3CCCN3S(=O)(=O)c4ccc(cc4)Br)F C35729109
Cc1ccc(cc1)NC(=O)N(CCOC)CC(=O)N2CCc3c(ccs3)[C@@H]2COc4ccccc4F C36122963
Cc1ccc(cc1)S(=O)(=O)CNC(=O)[C@H](c2ccc(cc2)Cl)N(Cc3ccco3)C(=O)C=C(C)C C36502893
C/C=C/[C@H](C(=O)NCS(=O)(=O)c1ccc(cc1)C)N(Cc2ccc(o2)C)C(=O)c3ccccc3Cl C36602648
CCCCC(=O)OCC(=O)[C@]12[C@@H](C[C@@H]3[C@@]1(C[C@@H]([C@@]4([C@@H]3CCC5=CC(=O)C=C[C@@]54C)F)O)C)OC(O2)(C)C C38655030
Cc1ccc(cc1)CNc2c(c(c(c(=O)n2C)C#N)C)/C=C\3/C(=O)N(C(=S)S3)Cc4ccc(cc4)C C38731624
CC(C)S(=O)(=O)c1ccc(cc1)CC(=O)Nc2c(c3c(s2)CN(CC3)C)c4nc5ccccc5s4 C36652695
CS[P@]1(=O)NN2CCc3cc(c(cc3[C@@H]2CO1)Cc4ccccc4)S(=O)(=O)Oc5ccccc5 C39465118
CSc1cc2c(cc1Cc3ccccc3)[C@H]4CO[P@](=O)(NN4CC2)S(=O)(=O)Oc5ccccc5 C39465909
Cc1ccccc1c2nc(c(o2)NCCCN3CCOCC3)S(=O)(=O)c4ccc(cc4)Br C39843948
Cc1ccc(cc1)S(=O)(=O)c2c(oc(n2)c3ccc(cc3)Br)NCCCN4CCOCC4 C39844961
c1cc(ccc1c2nc([nH]n2)SCC(=O)N([C@H]3CCS(=O)(=O)C3)C4CCCCC4)Br C16045108
Cc1c(c(n(c(=O)c1C#N)C)NCc2ccc(cc2)F)/C=C\3/C(=O)N(C(=S)S3)CCc4ccccc4 C40066663
COc1ccccc1/C=C\2/C(=O)N(C(=S)S2)CC(=O)Nc3ncc(s3)Cc4ccc(cc4)Cl C40141571
COc1ccccc1/C=C\2/C(=O)N(C(=S)S2)CC(=O)Nc3ncc(s3)Cc4cccc(c4)Cl C40141718
[H]/N=C\1/C(=C/c2cn(c3c2cccc3)CCOc4ccccc4[C@@H](C)CC)/C(=O)N=C5N1N=C(S5)C(C)C C41083285
C[C@H]1C[C@H]2[C@H]3CCC4=CC(=O)C=C[C@]4([C@@]3([C@H](C[C@]2([C@@]1(C(=O)CCl)OC(=O)c5ccco5)C)O)Cl)C C43574019
CCC(=O)OCC(=O)[C@]1([C@@H](C[C@@H]2[C@]1(C[C@@H]([C@H]3[C@@H]2[C@@H](CC4=CC(=O)C=C[C@@]34C)Cl)O)C)C)OC(=O)CC C44670761
COc1ccc(cc1)N2CCN(CC2)[C@@H](CNS(=O)(=O)c3ccc(cc3)Br)c4ccco4 C16953896
COc1ccc(cc1)C(=O)N2CCN(CC2)c3ccc(cc3)NC(=O)COc4ccc(cc4)Br C57317178
CC1(C2=Nc3ccccc3OC4([C@@H]2c5ccc(cc5N1)OC)SC(=C(S4)C(=O)OC)C(=O)OC)C C59383116
CSCC[C@@H]1[C@H]2[C@@H](C(=O)N(C2=O)c3ccc(cc3)Cl)[C@@]4(N1)c5ccccc5N(C4=O)CCCCl C14943662
c1cc(ccc1C#N)c2ccc(o2)/C=C\3/C(=O)N(C(=O)S3)CC(=O)Nc4ccc(cc4)N5CCOCC5 C04107932
CCc1ccc2c(c1)cc(c(=O)[nH]2)CN(Cc3ccc4c(c3)OCO4)S(=O)(=O)c5ccc(cc5)C(=O)C C00914115
Cc1ccc2cc(c(=O)[nH]c2c1C)CN(Cc3ccc(cc3)OC)S(=O)(=O)c4cccc5c4nsn5 C00924971
c1cc(c(cc1C(F)(F)F)S(=O)(=O)N(Cc2cc3cc4c(cc3[nH]c2=O)OCCO4)C[C@H]5CCCO5)Cl C01222193
Cc1ccc(cc1S(=O)(=O)N2CCOCC2)C(=O)Nc3nc(c(s3)C)Cc4ccc5c(c4)OCO5 C03221602
CC(=O)[C@H]1[C@@H]([C@@]2(c3ccccc3NC2=O)[C@@H]4N1c5ccc(cc5C=C4)F)C(=O)c6cc(ccc6OC)OC C09087825
Cc1ccc2c(=O)c(cn(c2n1)CC(=O)Nc3ccc(cc3)C(=O)C)C(=O)c4ccc(cc4)Br C09941098
COc1ccc(cc1OC)n2c(=O)c3c(nc2SCC(=O)Nc4ccc5c(c4)OCCO5)CCS3 C10457743
Cc1c(c(=O)n(n1C)c2ccccc2)NC(=O)CSc3nc4c(c5c(s4)CCCC5)c(=O)n3CC=C C01465443
Cc1ccc(c(c1)N2CCN(CC2)C(=O)c3ccc(cc3)Cn4c(=O)c5cc(c(cc5[nH]c4=O)OC)OC)C C04766712
Cc1ccc(c(c1)NC(=O)CN2c3cc(ccc3SC[C@@H](C2=O)C)S(=O)(=O)N4CCOCC4)OC C15785583
COC(=O)c1ccc(cc1)[C@@H]2c3c(c4ccccc4[nH]3)C[C@H]5N2C(=O)CN(C5=O)Cc6ccc7c(c6)OCO7 C15955333
CC1=C([C@@H](N2CCCSC2=N1)c3ccc(cc3)NS(=O)(=O)c4cccc5c4cccc5)C(=O)N(C)C C16614062
COc1cc(cc(c1OC)OC)[C@@H]2CC3=C([C@H](n4c(ncn4)N3)c5cccc(c5)Br)C(=O)C2 C18198188
Cc1ccc2c(c1)cc(c(=O)[nH]2)[C@@H](c3nnnn3C4CCCCC4)N5CCN(CC5)c6ccccc6OC C19826059
Cc1cccc2c1[nH]c(=O)c(c2)[C@@H](c3nnnn3C4CCCC4)N5CCN(CC5)Cc6ccc(cc6)OC C19826280
Cc1ccc2cc(c(=O)[nH]c2c1C)[C@@H](c3nnnn3C[C@@H]4CCCO4)N5CCN(CC5)c6ccc(cc6)F C19826606
Cc1cc(c2c(c1)cc(c(=O)[nH]2)[C@@H](c3nnnn3C[C@H]4CCCO4)N5CCN(CC5)c6ccc(cc6)F)C C19940329
Cc1cc2cc(c(=O)[nH]c2cc1C)[C@H](c3nnnn3C4CCCC4)N5CCN(CC5)c6ccc(cc6)OC C19940762
Cc1cc2cc(c(=O)[nH]c2cc1C)[C@@H](c3nnnn3C[C@@H]4CCCO4)N5CCN(CC5)c6ccc(cc6)F C19940825
Cc1ccc2c(c1)cc(c(=O)[nH]2)[C@H](c3nnnn3C[C@H]4CCCO4)N5CCN(CC5)c6cccc(c6C)C C19941331
Cc1cccc(c1C)N2CCN(CC2)[C@H](c3cc4c(ccc(c4[nH]c3=O)C)C)c5nnnn5C[C@@H]6CCCO6 C20079512
CCc1ccc2c(c1)cc(c(=O)[nH]2)[C@H](c3nnnn3C4CCCC4)N(Cc5ccccc5)Cc6cccnc6 C20082424
Cc1ccc(c2c1cc(c(=O)[nH]2)[C@@H](c3nnnn3Cc4ccco4)N5CCN(CC5)c6ccccc6F)C C01382034
CN1[C@@H]([C@@H](c2cc(c(cc2C1=O)OC)OC)C(=O)Nc3ccc4c(c3)OCCO4)c5ccc(cc5)SC C20117276
c1cc(cc(c1)Cl)N2CCN(CC2)C(=O)CCCCCn3c(=O)c4cc5c(cc4[nH]c3=S)OCO5 C20644426
Cc1c(sc2c1c(=O)n(c(n2)C)NC(=O)CCn3c(c(c(n3)C(F)(F)F)Br)C4CC4)C C02779116
c1cc2c(cc1CNC(=O)[C@@H]3CCCN(C3)c4ccc5cc(ccc5n4)S(=O)(=O)N6CCCC6)OCO2 C33255574
CCOC(=O)[C@H](c1ccccc1)N2C[C@@H](c3c2cccc3)C[C@@H](C)NC(=O)[C@@H]4CC(=O)OC45CCCCC5 C35093258
Cc1ccc(cc1)C(=O)N(CC(=O)Nc2ccc(cc2)N3CCN(CC3)C(=O)c4ccc(cc4)OC)C(C)C C36013050
Cc1ccc(cc1)S(=O)(=O)CNC(=O)[C@H](c2ccco2)N(Cc3ccc(o3)C)C(=O)c4ccc(cc4)F C36602876
c1ccc(c(c1)CN2c3cc(ccc3[S@](=O)c4ccccc4C2=O)C(=O)NCCCN5CCOCC5)F C15944177
CCOc1cc2c(cc1S(=O)(=O)Oc3ccccc3)CCN4[C@H]2CO[P@@](=O)(N4)Cc5ccccc5 C39464216
CC(C)S(=O)(=O)c1cccc(c1)[C@@H]2c3cc4c(cc3C(=O)[C@H]([C@H]2C(=O)c5ccccc5O)OC)OCO4 C39486230
c1ccc(cc1)N2C(=O)/C(=C/c3ccc(cc3)OCC(=O)Nc4nnc(s4)CCCl)/SC2=S C39793635
CCCN1C(=O)/C(=C\c2c(c(c(=O)n(c2NCCc3ccc(c(c3)OC)OC)C)C#N)C)/SC1=S C39851484
CCCCCN1C(=O)/C(=C\c2c(c(c(=O)n(c2NCc3ccc4c(c3)OCO4)C)C#N)C)/SC1=S C39851529
c1cc(ccc1c2nc([nH]n2)SCC(=O)N([C@@H]3CCS(=O)(=O)C3)C4CCCCC4)Br C03342579
CCCn1c(c(c(c(c1=O)C#N)C)/C=C\2/C(=O)N(C(=S)S2)[C@H](C)CC)NCc3ccc4c(c3)OCO4 C40066817
CCCCn1c(c(c(c(c1=O)C#N)C)/C=C\2/C(=O)N(C(=S)S2)CCC)NCc3ccc4c(c3)OCO4 C40066986
CN(C)c1ccc(cc1)[C@H]2[C@H]3[C@@H](C(=O)N(C3=O)C4CCCCC4)ON2CC(=O)NCCc5ccc(cc5)F C43252960
C[C@]12C[C@H](CC(C1)(C)C)N(C2)C(=O)Cc3csc(n3)NC(=O)CN(C4CC4)C(=O)c5ccc(cc5)OC C35815388
C[C@@]12CC[C@H]3[C@H]([C@@H]1CC[C@@H]2OC(=O)CCC(=O)N4C[C@@H](C[C@@H]4C(=O)OC)O)CCC5=CC(=O)CC[C@@]35C C43737005
Cc1ccc2c(c1)[nH]c(n2)C3CCN(CC3)S(=O)(=O)c4ccc(cc4)S(=O)(=O)N5CCCC[C@H]5C C01327637
Cc1cc(c(n1c2c(n(n(c2=O)c3ccccc3)C)C)C)C(=O)CN4C(=O)[C@](NC4=O)(C)c5ccc(cc5)Cl C02643527
[H]/N=C\1/C(=C/c2cc(c(c(c2)Cl)OCCOc3ccc(cc3)C)OC)/C(=O)N=C4N1N=C(S4)C(C)C C09300606
[H]/N=C\1/C(=C\c2ccc(c(c2)OC)OCc3ccc(cc3)Br)/C(=O)N=C4N1N=C(S4)CCC C12285370
[H]/N=C\1/C(=C/c2cc(c(c(c2)Cl)OCCOc3cc(cc(c3)C)C)OC)/C(=O)N=C4N1N=C(S4)CC C27549777
Cc1ccc(c(c1)C)S(=O)(=O)c2cn(c3c(c2=O)ccc(n3)C)CC(=O)Nc4ccc5c(c4)OCCO5 C45994985
CC(C)(C)OC(=O)NCCC(=O)/N=C/1\N([C@@H]2CS(=O)(=O)C[C@H]2S1)c3cccc(c3)Br C32634594
COc1ccccc1C(=C)c2ccccc2OC C00399598
C[C@H]1CC[C@@H]([C@@H](C1)C)CC[C@@H](C)OC(=O)C C04863022
c1ccc(cc1)/C=C/C=C/C=C/C=C(C#N)C#N C05369449
CC(C)(C#CC[C@H]1C[C@H]2C[C@@H]1C=C2)OC[C@@H]3CO3 C05379429
C=CCCCC[C@@H]1C[C@@H]2CCCCN2O1 C01569331
CCCCCC[C@H]1C[C@H]2CCCCN2O1 C05641121
Cc1cc(nc(n1)SCC=C)SCC=C C05744144
CC[C@H](C)N([C@@H](C)CC)C(=O)C1CCCC1 C06120077
C[C@@H](CC(=C)C)/C(=N/N(C)C)/c1ccccc1 C06436999
c1ccc(cc1)/C=C\C=C\C(=O)c2ccco2 C13143005
CCS[C@@H]1C(=C(C(=O)N1CCC(C)C)C)C C20146407
C[C@@H]1CC[C@@H]([C@H](C1)OC[C@@H]2CO2)C(C)C C21948475
CC(=O)OCC1CCC(CC1)C(C)(C)C C31319399
Cc1ccc(c(c1)C(=O)C)OCC=C(C)C C35629110
CCN(c1nc(cs1)CCl)C2CCCC2 C35773181
CCCc1cc(nc(n1)CC(C)C)Cl C36755632
CC(C)Oc1ccc(cc1)C(=O)C2CCCC2 C36944179
CC(C)CCO[C@@H]1CCCCC[C@H]1C#N C37150011
C[C@@H]1CC[C@@H]([C@@H](C1)OCCCC(C)C)C#N C37152365
CCC[C@H]1CC[C@H]([C@@H](C1)OCC=C)C#N C37152920
CC[C@H](C)CN(C)c1ccc(cc1)C(=O)C C37173465
CC[C@H]1CCCC[C@@H]1OCC(=O)C(C)(C)C C37342478
Cc1ccc(cc1)C(=O)CO[C@H]2CCC[C@@H](C2)C C37350346
CCCN(CCC)c1ccc(cc1C)C#N C37732808
CCCC[C@H]1[C@](OC(=N1)CC)(C)CC=C C39101401
CN(CC1CC1)c2ccc(c(n2)CCl)Cl C40885921
CCc1c(c(n(n1)[C@H](C)CC)Cl)CCl C40931419
CCC(CC)[C@H](C#N)N1CCCCCC1 C41049902
CCc1ccc(cc1)C[C@@](C)(C#N)N2CCCC2 C41287066
Cc1cccc(c1)CC[C@@](C)(C#N)N2CCCC2 C41287094
CCCCN(C)C(=O)[C@@H](C)C1CCCC1 C41334467
CC(C)c1ccc(c(c1)C=O)OCC2CC2 C42784128
CCc1c(nc(nc1Cl)CCC(C)C)C C43374159
CCOC([C@@H]1C[C@H]2CC[C@@]1(C2(C)C)C)OCC C43502727
CCc1ccc(s1)C(=O)[C@H](CC(C)C)C#N C43640116
CC[C@@H](CC=C)/C=C(\CC)/C1OCCO1 C44228900
CC[C@H](CC=C)/C=C(\CC)/C1OCCO1 C44228904
CCC(=O)CO[C@@H]1C[C@H](CC[C@@H]1C(C)C)C C50181104
CCC[C@@H]1CC[C@H]([C@@H](C1)OC2CCC2)C#N C50520467
CCN(CC(C)C)c1ccc(cc1C)C=O C50544824
Cc1ccccc1N(C)CC2(CCCC2)C=O C51178680
CCOC(=O)[C@H](c1ccc(cc1)C)C(C)C C52232822
Cc1c(c(n(n1)CCC(C)C)Cl)CCl C48881410
Cc1cc(c(cc1C(=O)C(C)C)C(C)C)OC C62532075
CCCN(c1c(cc(cc1F)C=O)F)C(C)C C62707150
CC(C)CCN(C)c1c(cc(cc1F)C=O)F C62707584
CC(C)c1cc(ncn1)C[C@@H](C(C)C)Cl C63043306
CC(C)c1cc(ncn1)C[C@H](C(C)C)Cl C63043307
CC(=C)COc1c(cccc1C=O)CC=C C66117911
C[C@@H]1C[C@H]1C(=O)OCc2ccc(s2)Cl C66275636
CCCC(=O)OC[C@@]1(CC[C@H](C1(C)C)C)C C03846167
C[C@@H]1CC[C@H]([C@@H](C1)OC(=O)CCl)C(C)C C03865134
CC(C)COC(=O)[C@H]1[C@H](C1(C)C)C=C(C)C C01608569
CCCCCC1(OCC(CO1)(C)C)CC C01677988
CCCC1(COC(OC1)(CC)c2ccccc2)C C01681920
CCC[C@@H](C)COC(=O)C(Cl)(Cl)Cl C01685797
CN(C)c1ccc(cc1)/N=C/C=C/c2ccccc2 C03091611
CC(=C[C@H]1[C@H](C1(C)C)COC(=O)CCl)C C01663796
CC(C)CCOc1nc2ccccc2s1 C00406531
Cc1cc(c(c(c1C)C(=O)O[C@H](C)C=C)C)C C06484320
C[C@@](Cc1ccco1)(C=O)c2ccc(cc2)Cl C11798123
C[C@@H]1CCO[C@H](O1)C[C@H](C)CCC=C(C)C C12657832
CCCC(=O)OC(C)(C)[C@H]1CCC(=CC1)C C14588965
CCCCN(CC)c1cccc(c1C=O)Cl C20005454
CC[C@@H]1CC[C@@H]([C@@H](C1)OCCC(C)C)C#N C37149979
CC[C@@H]1CC[C@H]([C@@H](C1)OCCC(C)C)C#N C37149985
CCCCCC[C@@H](C#N)N1CCCCCC1 C38086074
CC[C@H](C)C[C@@](CC)(C#N)N1CCCCCC1 C38086266
Cc1ccc(cc1)C(C)(C)C[C@H](C)OC(=O)C C38636431
CCOC(=O)/C=C/C1=C(CCCC1(C)C)C C38644050
C[C@H](CC1=C[C@H]2CC[C@@]1(C2(C)C)C)COC(=O)C C38644258
C[C@H]1CC[C@@H](C[C@@H]1OC(=O)CC(C)C)C(=C)C C38645114
CC(C)C(=O)OC/C=C\1/[C@@H]2CC[C@@H](C2)C1(C)C C38645561
C1CCC(CC1)C(=O)OC[C@@H]2C[C@H]3CC[C@@H]2C3 C38645605
CC(=CCC/C(=C/C1OCC=CCO1)/C)C C38648107
CC1=CC[C@@H](C1(C)C)C/C=C(\C)/COC(=O)C C38648117
C[C@@H](CSc1ccc(cc1)C(C)C)C(=O)OC C35207753
CC[C@@H](C)c1nc2ccccc2n1CC(C)C C40417590
Cc1cc(nc(c1CCl)OCCC(C)C)C C40886308
CCCc1c(c(n(n1)[C@@H](C)CC)Cl)CCl C40931410
CCc1ccc(cc1)[C@@H](Cc2ccco2)C#N C41245873
CCc1cc(ccc1OC)[C@H](CC(C)C)C#N C41257716
CC(C)c1cc(ccc1OC)[C@H](C=O)C(C)C C41263719
CC(C)c1ccc(c(c1)[C@H](C=O)C(C)C)OC C41263731
CCc1ccc(c(c1)[C@@H](C#N)C2CCCC2)OC C41288953
CC(C)(C)c1cnc(o1)CSC2CCCC2 C41391435
CCCCCC[C@H](C)n1ccc2c1CCCC2=O C41707543
CC[C@@H](C#N)Oc1ccc(cc1)C(C)(C)CC C43557004
CC(C)c1ccc(cc1)CSc2nncs2 C47823109
CCC(C)(C)[C@@H]1CC[C@@H]([C@@H](C1)OC2CCC2)C#N C50520489
CCCC[C@@H](C)n1ccc2c1CC(CC2=O)(C)C C50890914
CCCC1CCN(CC1)c2ccc(cc2C)C=O C50893979
Cc1cccc(c1)N(C)CC2(CCCCC2)C=O C51178381
CCN(CC1(CCCC1)C=O)c2ccc(cc2)C C51178396
CCC(CC)c1nc(cc(n1)Cl)C(C)C C51690401
CC[C@@H]1CC[C@H]([C@@H](C1)OCC2CCCCC2)C#N C52154096
CC[C@H]1CC[C@H]([C@@H](C1)OCC2CCCCC2)C#N C52154099
C[C@H](C(=O)OC)Sc1ccc(cc1)C(C)C C55460100
CCCC[C@@H](CC)C(=O)N1CCCC[C@H]1C C05591029
C=CCc1cccc(c1OCc2ccccc2)C=O C66117919
C[C@H]1CC[C@H](C[C@H]1OC(=O)C)C(=C)C C03861399
C=CCOc1ccccc(c1=O)Br C01566995
CCC1(COC(OC1)[C@@H]2CC=CC[C@H]2C)CC C01652147
CCC1(COC(OC1)[C@H]2CC=CC[C@H]2C)CC C01652146
CC(=O)O[C@H]1CCCC[C@@H]1C(C)(C)C C00399110
C=Nc1ccc(cc1)c2ccc(cc2)N=C C01671625
CCC[C@@]1(OCC([C@H](O1)C(C)C)(C)C)C C01672075
CCN(CC)C(=O)C12CC3CC(C1)CC(C3)C2 C04829678
C[C@@H]1C[C@@H](CC(C1)(C)C)OC(=O)C(=C)C C00056999
CC1CCC(CC1)OC(=O)[C@H]2CC=CC[C@@H]2C C01722608
C[C@H]1CC(N=C(O1)[C@@H](C)CC(C)C)(C)C C01619060
CCO[C@@H]1CC[C@@H]2C=CC=C([C@@H]2O1)C(C)(C)C C05334988
COc1ccc(cc1/C=C/C=O)Br C01704606
CC1=CC[C@H](C(C1)(C)C)[C@@H](C)OC(=O)C C05767218
Cc1cc(cc(c1)/N=C/c2ccccc2OC)C C02171449
CC(C)CCC(=O)N1C[C@]2(C[C@@H]1C(C2)(C)C)C C16575074
Cc1ccc(cc1)C(=O)/C=C\c2ccco2 C17210654
CC[C@]1(OC[C@@H](O1)CCl)c2ccc(cc2)C C19788295
CC(=O)c1ccccc1Oc2ccccc2F C19871483
CCc1c(n(c(c1C=O)C)C2CCCCC2)C C22122160
CC[C@H]1CCCCN1C(=O)C[C@H]2CCC=C2 C32747680
CCN(C1CCCCC1)C(=O)C(C)(C)C C00399317
C[C@H]1CC[C@H]([C@@H](C1)SCc2ccco2)C#N C37156269
C[C@@H]1C[C@H](CC(C1)(C)C)OC[C@@H](C)C#N C36677260
COc1ccc2ccccc2c1CCC#N C37637310
CC1=CC[C@@H](C[C@@H]1OC(=O)C)C(=C)C C00404784
CCC1CCC(CC1)N(C)C(=O)[C@@H](C)Cl C38059129
CCC[C@@](C)(C#N)N1CCCCCC1 C38086080
C[C@@H]1C[C@H](C(=C2[C@@H]1CC=C2)C)OC(=O)C(C)C C38655833
CC[C@H]1COC(=N1)/C=C\c2ccccc2 C39100736
Cc1ccc(c(c1)C)[C@@H](C)[C@@H](C#N)N(C)C C41229313
Cc1cc(c(cc1C)OC)/C(=C/C(C)C)/C#N C41251563
c1cc(ccc1C2(CCCC2)CN=C=O)Cl C41268537
CC[C@@H](C)[C@H](C)n1c(cc2c1CCCC2=O)C C41707397
CN(CC1CC1)c2ccc(cn2)Br C42388519
C[C@@H](c1ccc(s1)Cl)n2cccc2C=O C42592983
C[C@@H]1CCCC[C@H]1Cn2cccc2C=O C42866768
CC[C@H](C)Sc1c(nccn1)Cl C43538435
c1ccc(cc1)/C=C(/C#N)\C(=O)c2ccsc2 C44028050
c1cc(sc1)CO[C@H]2CCC[C@@H]2C#N C49585428
C[C@@H]1CC[C@@H]([C@@H](C1)OCc2cccs2)C#N C49585439
CCOc1cc(c(cc1C)[C@@H]2CCCO2)C C49817931
Cc1cc(nc(n1)Cl)SCC(C)C C52815151
C[C@H]1CCC[C@@H](C1)C(=O)CC2CCOCC2 C53780119
Cc1ccc(cc1)N(C)C[C@H]2CCCC2=O C53929214
c1ccc(cc1)C(=O)/C(=C\c2cccs2)/C#N C33381526
COc1ccccc1/N=C/c2cccs2 C59416985
Cc1ccc(cc1C)Cc2ncc(s2)C=O C61681749
CC(C)(C)C[C@H](C#N)N1CCCCCC1 C61840639
CC(C)[C@H](Cc1c2ccsc2ncn1)Cl C63043395
C[C@@H]1CC[C@@](C1(C)C)(C)C(=O)COC(=O)C C03846169
COc1cc(cc(c1OC)OC)CC=C C00899845
c1cc(cc(c1)OC(=O)c2cccs2)C=O C02597499
CCC[C@@H](C)C(=O)OC[C@H]1CCCO1 C01768463
CCC[C@@H]1CC(=O)C=C([C@@H]1C(=O)OCC)C C01687940
CCOC(=O)/C(=C(/C)\[C@@H](C)CC=C)/C#N C01717287
C1CCC(CC1)CC(=O)OC[C@H]2CCCO2 C01696894
CCOC(=O)/C(=C\c1ccc(cc1)C)/C(=O)C C05723024
Cn1cnnc1SC/C=C/c2ccccc2 C02497177
CCOC(=O)[C@]1([C@@H](O1)CC(C)C)Cl C11887739
CCCCS(=O)(=O)N1CCCC[C@@H]1CC C13947245
CC/C(=C\C)/[C@](CC)(C#N)C(=O)OCC C17162129
CC(=C)COc1c(cccc1OC)C=O C19094059
C[C@](C1CCCCC1)(C(=O)OC)OC C16920508
CCC(=O)c1ccc(s1)C(=O)OC(C)C C31893748
c1cc(oc1)C[C@@H](c2ccc(cc2)F)N=C=O C32015990
Cc1ccc(cc1)C(=O)[C@H](C)CC(=O)OC C34528810
c1ccc(c(c1)[N+](=O)[O-])SCCCCl C35286644
CC(C)(C)c1nc(on1)CCCCl C35658739
CC(C)OCCO[C@H]1CCCC[C@@H]1C#N C37150633
C[C@H]1CCCC[C@@H]1OCCCC(=O)OC C37286834
CCCCC[C@@H](C#N)N1CCOCC1 C37357347
CC[C@@H](C)N(CC)c1c(nsn1)Cl C37372329
COCCCO[C@@H]1CCCCC[C@H]1C#N C37747321
CCCC(=O)N1CCN(CC1)CC(C)(C)C C36125452
C[C@H]1[C@H](C[C@@H](CC1=O)C(=C)C)CC(=O)OC C38652258
CCOC(=O)C1(CCCC1)C(=O)Cl C39057304
C[C@@H](C(=O)OC)C1(CCCCC1)OC C39090733
CCCCN(C)S(=O)(=O)C1CCCC1 C40642789
CC(C)c1cc(ccc1OC)C2(CC2)N=C=O C41257291
CC(=C)CSc1nnc(n1C2CC2)C3CC3 C41351365
Cn1c(nnc1SCC=C)C2CCCC2 C41360076
CC(C)(C)c1nnc(o1)SCC=C C41369466
CCOC(=O)[C@H](C(C)C)C(=O)C1CC1 C43502639
CC[C@@H](C(=O)C(C)(C)C)C(=O)OCC C43502664
CCN(CC(C)C)c1c(nccn1)Cl C43537675
CC[C@H](C)N(CC)c1cncc(n1)Cl C43537677
CCN(C(C)C)C(=O)[C@H](C#N)C(C)C C44814879
CC[C@H](C#N)C(=O)N(C)C(CC)CC C44823302
CCCC[C@H]1CC(=O)C[C@H]1CC(=O)OC C44830311
CCC[C@@H](C)N(C)c1cc(ncn1)Cl C48631267
CCC[C@](C)(CN1CCOC[C@@H]1C)C=O C51176831
CC[C@@H](C)Cn1cc(nn1)CCCl C52226160
CC[C@H](C)Cn1cc(nn1)CCCl C52226161
CCN(CC(C)C)c1nc(c(s1)C=O)C C54966776
CCCc1c(sc(n1)N(C)C(C)C)C=O C54967170
CCCCC(=O)N(C)[C@@H](C#N)C(C)C C57490062
CCOC(=O)[C@@H]1C[C@@H](CCC1=O)C(C)C C54556964
c1ccn2c(c1)nnc2SCCCCl C61405353
CN(c1ncccn1)C(C2CC2)C3CC3 C67447964
C[C@@H](CCC=C(C)C)C[C@@H]1N(CCO1)C(=O)C C00519060
CCOc1cc(cc(c1OCC#C)Cl)C=O C02776350
c1cc(sc1)C(=O)COc2ccc(cc2)C#N C05868619
C=CCn1cnnc1SCC2CCCCC2 C06607031
CC(C)n1c(c2ccccc2n1)OCC=C C21998833
C[C@H](c1ccc2c(c1)CCCC2)C(=O)C(=O)OC C32102462
CCC(CC)c1nc2ccccc2n1CC#N C31934229
CC[C@@H]1CCCCC[C@@H]1CCOC(=O)CC#N C33610962
CCOC(=O)CS[C@@H]1CCCCC[C@@H]1C#N C36337205
C=CCN(CC=C)c1c2ccccc2ncc1C#N C36913269
Cc1c(c(n(n1)C)Cl)CO[C@@H](C)CC(C)C C37460341
CC[C@H](CC#N)Oc1cccc2c1OC(C2)(C)C C36677733
Cc1cc(c2c(c1)n(c(=O)n2CC=C)CC=C)C C00214943
CCCn1ccnc1SC[C@@H]2CCCCO2 C40473919
CC[C@@H]1CCc2c(sc(n2)CC(=O)OC)C1 C41062442
CCc1nnc(n1C(C)C)SC2CCCC2 C41360628
CCCn1c(nnc1SCCC)C(C)C C41361060
C=CCn1c(nnc1SC2CCCC2)C3CC3 C41361846
CCOC(c1ccc2c(c1)CCO2)OCC C43502875
C[C@H](CC(C)C)Oc1c(nccn1)Cl C43536627
CC[C@H](C)N(CC)C(=O)C1(CCCCC1)C#N C44765527
CCC(CC)(C#N)C(=O)N(CC)C1CCCC1 C44765734
CCC[C@H](C)N(C)C(=O)C(CC)(CC)C#N C44765852
CCC[C@@H](C#N)C(=O)N(CCC)C(C)C C44814984
CCC[C@H](c1cccs1)N2C(=O)C=C(C2=O)C C49545691
Cc1ccc(c(c1)N(C)C[C@@H](C)C#N)OC C49816928
CC(C)c1ccc(c(c1)CN2CCCC2=O)OC C49835613
CC(C)c1ncc(c(n1)CCl)OC(C)(C)C C50366780
CCC[C@@H]1CCC(=O)[C@@H](C1)Cc2cnn(c2)CC C50540524
c1cc(nc(c1)OC[C@H]2CCCCO2)CCl C51042755
CC[C@@H]1CN(CCO1)CC2(CCCCC2)C=O C51176908
CC[C@H]1COCCN1CC(CC)(CC)C=O C51177245
CCC(CC)(CN1C[C@H](OC(C1)(C)C)C)C=O C51178765
CCC[C@](C)(CN1C[C@@H](OC[C@@H]1CC)C)C=O C51179404
CC(C)CCc1nc(cc(n1)Cl)COC C51700339
C[C@H](CC(C)C)N(C)c1ccnc(n1)Cl C51850089
C[C@H](C(C)(C)C)N(C)c1ncc(s1)C(=O)C C54862725
CCCN(CC1CC1)c2ncc(s2)C=O C54862947
Cc1c(sc(n1)N(CC(C)C)C(C)C)C=O C54966950
CCCc1c(sc(n1)N(CC)C2CC2)C=O C54967255
CC(C)OC(=O)/C=C/c1ccccc1OC C57465021
CCC(CC)C(=O)N(C)[C@H](C#N)C(C)C C57496329
CCN(CC)C(=O)C[C@H](C#N)c1ccc(cc1)C C57534698
COc1cccc(c1OCC2CCCC2)C=O C42011296
COc1ccccc1/C=N/OCc2ccccc2 C60386293
C[C@H](c1ccccc1F)N(C)c2ccc(o2)C=O C62015066
CCCCCN(C(C)C)C(=O)c1cscn1 C62662143
Cc1ccc(cc1)c2nnc(o2)CSC(C)C C62687384
CCc1nc(on1)CSc2ccc(cc2)C C65593908
CC(=O)c1ccc(cc1)C(=O)OC(C)(C)C C34165630
CCOC(=O)C1=C(N=c2n(c(=O)/c(=C/c3ccc(cc3)C(=O)[O-])/s2)[C@@H]1c4ccc(cc4)OCC=C)C C02049359
CCCCN1c2ccccc2/C(=C/3\C(=O)N(C(=S)S3)CCCCCCCCCCC(=O)[O-])/C1=O C09335108
Cc1ccc(cc1)n2c(nnc2SCC(=O)N/N=C/c3ccc(cc3)C(=O)[O-])c4ccc(cc4)OC C01474462
CCOc1ccc(cc1)/C=C/2\CCC[C@@H]3C2=NN([C@H]3c4ccc(cc4)OCC)C(=O)c5ccccc5C(=O)[O-] C13940324
CCc1ccc(cc1)N[C@@H]2NC(=O)/C(=C\c3ccc(c(c3)OCC)OCc4ccc(cc4)C(=O)[O-])/S2 C16161938
c1cc(ccc1COc2c(cc(cc2Br)C=NNc3ccc(cn3)[N+](=O)[O-])Cl)C(=O)[O-] C16401675
CCOc1cc(cc(c1[O-])[N+](=O)[O-])[C@H]2C3=C(C[C@@H](CC3=O)c4cccs4)NC(=C2C(=O)OC(C)C)C C12411373
Cc1cc(ccc1NCc2cc(c(c(c2)Br)OCc3ccc4c(c3)OCO4)OC)C(=O)[O-] C20879047
CCOc1cc(cc(c1OCc2ccc(cc2)C)Br)CNc3cc(ccc3OC)C(=O)[O-] C20879645
CCCOC(=O)c1c(oc2c1cc(c3c2cccc3)[N-]S(=O)(=O)c4cc(ccc4Cl)[N+](=O)[O-])C C28462935
CC(C)CCOc1ccc(cc1OC)[C@H]2C(=C(C(=O)N2Cc3ccccc3)[O-])C(=O)c4ccc(cc4)F C33510314
CCCCCOc1ccc(cc1OCC)[C@H]2C(=C(C(=O)N2Cc3ccco3)[O-])C(=O)c4ccc(cc4)C C33546504
c1cc(c(cc1C(F)(F)F)c2ccc(o2)/C=C\3/C(=O)N(C(=S)S3)CCCCCC(=O)[O-])Cl C33567740
Cc1ccc(c(c1)C(=O)C2=C(C(=O)N([C@H]2c3ccc(c(c3)OC)OCCC(C)C)Cc4ccco4)[O-])C C33697710
[truncated: 95,475 more chars]
