# Supplementary material for: PyRMD Studio: A Unified Suite for Next-Generation, AI-Powered Virtual Screening
Source: J Chem Inf Model. 2026 May 19;66(11):6197–203. doi: 10.1021/acs.jcim.6c00648 (PMC13250901; doi:10.1021/acs.jcim.6c00648)
Supplement: Supplementary file 2 [file ci6c00648_si_002.zip › decoys/cp3a4_decoys.ism]

c1ccc(cc1)c2c(=S)n(c(=O)[nH]n2)c3ccc(c(c3)Cl)F C03846921
CC1CCC(=NNC(=O)c2ccc(o2)Br)CC1 C00368525
c1ccc2c(c1)C(=O)/C(=C/Nc3ccc(c(c3)F)F)/C(=O)O2 C04384876
C/C(=N\NC(=O)c1ccco1)/c2ccc(cc2)Br C04996204
CC(=O)O[C@@H]1CC[C@H]2[C@@]1(CC[C@@H]3[C@@H]2CCC4=CC(=O)[C@@H](C[C@@H]34)O)C C05227511
c1cc(cc(c1)F)/C=C/C(=O)Nc2ccc3c(c2)OCCO3 C05556938
Cc1c(c(nn1C)C(=O)N[C@H]2CCC[C@@H]([C@@H]2C)C)Br C06526729
C[C@@H]1CCc2c(cc(s2)C(=O)N/N=C/c3ccncc3)C1 C03389185
c1cc(cc(c1)Br)C(=O)Nc2c3c(ncn2)CCC3 C09202440
c1ccc(cc1)n2c3c(cn2)C(=O)C[C@@H](C3)c4ccccc4O C10156797
Cc1cnc(s1)NC(=O)c2c3ccccc3nc4c2CCC4 C14662393
c1cc(ccc1C#N)NS(=O)(=O)c2ccc(s2)Cl C16129061
Cc1cc(c(o1)C)c2csc3c2c(=O)nc([nH]3)[C@H](C)Cl C20594227
C[C@H]1CCC[C@@H]([C@@H]1C)NC(=O)[C@@H]2Cc3ccccc3C(=O)O2 C26686723
Cc1c2c([nH]c1C(=O)N3CCC(=CC3)c4ccccc4)CCCC2=O C31110592
Cc1ccc(c(c1)Br)NC(=O)c2c(cn(n2)C)Cl C32610441
c1ccc2c(c1)CC[C@H]2NC(=O)[C@@H]3Cc4ccccc4C(=O)O3 C32843561
c1cc(sc1)C(=O)c2cc3c(cc2Br)NC(=O)CO3 C35369646
c1cc(cc(c1)C#N)CNc2cc3c(cc2Cl)OCCO3 C36922437
c1cc(ccc1C#N)n2c(c(c(n2)C(F)(F)F)CO)Cl C37065047
Cc1ccc(c(c1)Br)NC(=O)c2ccc(nn2)Cl C37651079
Cn1c(c(cn1)Br)C(=O)NC2C3CC4CC(C3)CC2C4 C00376123
Cc1c(sc(n1)C)C(=O)Nc2nc3c(cc(cc3s2)F)F C36695610
C[C@@]12CC[C@@](C1(C)C)(CC2=O)C(=O)Nc3ccc(cn3)Cl C02549033
C[C@]12CC[C@](C1(C)C)(CC2=O)C(=O)Nc3ccc(cn3)Cl C00308339
CC(C)S(=O)(=O)[C@H]1CCC[C@@]2(C1)CCC[C@@H](N2O)Cl C39523245
CCc1cccc2=C(C[NH+]=c12)/C=C\3/C(=O)N(C(=N3)[S-])CC C39556501
c1cc(c(cc1Br)F)NC(=O)c2cnns2 C47410375
CN(Cc1ccc(cc1)Cl)c2ccc3c(c2)NC(=O)C3=O C48880296
C[C@]1(CC1(Cl)Cl)C(=O)Nc2cnc(nc2)C(C)(C)C C49140619
c1ccc2c(c1)c(=O)n(c(=O)[nH]2)CCc3ccc(s3)Cl C49357273
Cc1[nH]c(=O)c2c(n1)c(cs2)c3cc(ccc3OC)Cl C49916894
CN(c1cccc(c1)F)S(=O)(=O)c2ccc3c(c2)CCN3 C50010259
Cc1ccc(c(c1)C)c2[nH]c3cc(ccc3n2)S(=O)(=O)C C50227465
CN(C)Cc1[nH]c(=O)c2c(n1)-c3ccccc3CC24CCCCC4 C19119246
CN1[C@H](Nc2cc(ccc2C1=O)Cl)c3ccc(cc3)N(C)C C54440429
CCc1ccc(cc1)[C@H]2C[C@@H](n3c(c(cn3)C#N)N2)C(F)F C02783794
Cc1nc(cs1)Cc2[nH]c(=O)c3c4c(sc3n2)CCCC4 C55491448
COC(=O)N/N=C/c1ccccc1I C03574849
C[C@H](Cn1c(c2ccccc2nc1=S)[O-])[NH+]3CCCCC3 C44351697
C[C@@H]1CCCCN1C2=NC(=O)/C(=C\c3ccc(cc3)O)/S2 C59474371
c1ccc2c(c1)ccc(n2)C(=O)Nc3ccc(cn3)Br C60515743
c1ccn2c(c1)nnc2SCc3ccc(s3)C#CCO C61407670
c1cc(ccc1[C@@H]2CC(=Nc3c2ncn3c4ccc(cc4)F)O)F C36359267
C[C@H]1CCC[C@H]([C@@H]1C)NC(=O)[C@@H]2CCCN(C2)C(=O)C3CC3 C42403520
c1cc(ccc1/C=C/C=C/[C@@H]2CC(=O)N[C@@H]3C2=CN=N3)Cl C65384088
Cc1cc(c(cc1C)[C@@H]2CC(=O)NCc3c2sc(n3)N(C)C)C C65508766
Cc1ccc(c(c1)C)N(C)C(=O)C2(CCCCC2)NC(=O)C C65658091
c1ccc(c(c1)n2c3c(cn2)[C@@H](CC(=O)N3)C(F)(F)F)Cl C66089609
C[C@H]1CCC[C@@]2(C1)Nc3ccccc3C(=O)N2C[C@@H]4CCCO4 C66131802
c1ccc(cc1)N2CC[NH+](CC2)C3=CC4=CC(=C(C#N)C#N)CC[C@H]4CC3 C03185008
C[N+]1(CCC2(CC1)N3[C@@H](C=C(N3)c4ccc5ccccc5c4)c6ccccc6O2)C C01836326
Cc1c(sc2c1C[NH+](CN2C(=O)c3ccco3)C4CCC(CC4)C)C C07002442
c1cc(ccc1N2C(=O)C[C@@H](C2=O)[NH+]3CCCCC3)I C00811209
c1ccc(cc1)[C@@]2([C@H]([C@H]([C@H](C(=N2)S)C#N)c3ccc(cc3)F)[n+]4ccc5ccccc5c4)O C16477903
Cc1ccc(c(c1)S(=O)(=O)N2CC[NH+](CC2)C34CC5CC(C3)CC(C5)C4)C C17079382
c1cc(c(cc1F)S(=O)(=O)N2CC[NH+](CC2)C34CC5CC(C3)CC(C5)C4)F C17081056
C[C@]12CCCC(=C)[C@H]1C[C@H]3[C@@H](C2)OC(=O)[C@H]3CN4CC[NH+](CC4)C5CCCCC5 C20756208
CCC[C@]12C[NH+]3C[C@](C1=O)(CN(C2)[C@H]3c4c(n(c5c4cccc5)C)C)CC C27517135
Cc1cc(c2c(c1)c(cc3n2c(nn3)SCC[NH+]4CCCCC4)C)C C32535280
Cc1cc(c(cc1Br)C(C)C)S(=O)(=O)N2CC[NH+](CC2)C C32602031
CC(=O)[C@H]1[C@@H](C([C@H]2[NH+]1C=Cc3c2cccc3)(C#N)C#N)c4cccc(c4)I C00850142
Cc1ccc(s1)S(=O)(=O)N2CCc3ccccc3[C@H]2[C@@H]4CCC[NH+]4C C33811584
CC(=C)C[NH+]1CCN(CC1)c2c3c4c(sc3nc(n2)SC)CCC4 C34756998
CCn1cc(cc1C(=O)N(C)C2CC[NH+](CC2)C(C)C)Br C37845081
c1cc(cc(c1)Br)N2C(=O)C[C@@H](C2=O)[NH+]3CCSCC3 C00705750
C[C@@H]1CCC[NH+](C1)Cc2cn3c(nnc3s2)c4cccc(c4)Br C04107094
c1ccc(cc1)c2nsc([n+]2c3ccc(cc3)Br)NC#N C37867870
c1ccc(cc1)[C@@H]2[NH+]=NC(=S)N2/N=C/c3cccc(c3)Br C38903318
CC(C)(C)c1ccc(cc1)[C@H]2[NH+]=NC(=S)N2/N=C/c3ccccc3F C38904149
Cc1ccc2=C[C@@H](C(=O)[NH+]=c2c1)CN(c3cccc(c3C)C)C(=O)C(C)C C38958832
Cc1ccc2=C[C@H](C(=O)[NH+]=c2c1)CN(c3cccc(c3C)C)C(=O)C(C)C C38958833
Cc1ccccc1[C@@H]2[NH+]=NC(=S)N2/N=C/c3ccc(c(c3)Cl)Cl C39000254
Cc1ccc2=[NH+]C(=O)[C@@H](C=c2c1)CN(C3CCCCC3)C(=O)C(C)(C)C C39011857
C/C(=C\c1ccccc1)/C=N/N2[C@@H]([NH+]=NC2=S)c3ccccc3Cl C39012714
Cc1ccc(cc1)CSC2=N[C@H]3C(=c4cc(ccc4=[NH+]3)Br)N=N2 C39327581
c1ccc2c(c1)-c3ccccc3C2N4CCN(CC4)/N=C\C5=c6ccccc6=[NH+]C5 C39923294
Cc1nc2cc(ccc2s1)N3[C@@H]4C[C@H](C3=O)[NH+](C4)Cc5ccsc5 C43609933
c1cc(oc1/C=C/C(=O)N2CC[NH+](CC2)C3CC3)I C49388557
CCC[NH+]1CCC2(CC1)N3[C@H](CC(=N3)c4cccs4)c5ccccc5O2 C51329954
c1cc(sc1S(=O)(=O)N2CC[C@H](C2)[NH+]3CCCCC3)Br C62983964
c1cc(sc1)S(=O)(=O)N2CC[C@@H]3C(=c4cc(ccc4=[NH+]3)Cl)C2 C63339518
C/C(=C\c1ccccc1)/C=N/N2[C@@H](N=[NH+]C2=S)c3ccc(cc3)Cl C38905927
Cc1ccc(cc1)[C@H]2N=[NH+]C(=S)N2/N=C/c3ccc(cc3)Br C38906176
Cc1ccc2=[NH+]C(=O)C3=C[C@H](SC3=c2c1)C(=O)N4C[C@H](C[C@@H](C4)C)C C63490541
Cc1ccc2=[NH+]C(=O)C3=C[C@@H](SC3=c2c1)C(=O)N(C)c4cccc(c4)C(F)(F)F C63494211
CCN(c1cc(ccc1C)C)C(=O)[C@@H]2C=C3C(=c4cc(ccc4=[NH+]C3=O)C)S2 C63494284
CCN(c1ccccc1)C(=O)[C@@H]2C=C3C(=c4cc(ccc4=[NH+]C3=O)C)S2 C63494349
Cc1cccc(c1)/C=N/N2[C@@H](N=[NH+]C2=S)c3ccc(cc3Cl)Cl C38936411
Cc1ccc(c(c1)NC(=O)Cn2cc([n+]3c2CCC3)c4ccc(cc4)F)C C13758492
C[C@@H]1[C@@H]2C(=c3ccccc3=[NH+]2)C[C@@H]4N1C(=S)N(C4=O)c5ccc(cc5)Cl C63980065
Cc1ccsc1/C=N/N2[C@@H](N=[NH+]C2=S)c3ccc(cc3)C(C)(C)C C38994859
c1ccc2=[NH+][C@@H]3[C@@H](N(CCC3=c2c1)C(=O)c4ccccn4)c5c(cccc5Cl)F C64061275
Cc1ccc(cc1)[C@@H]2N=[NH+]C(=S)N2/N=C/c3cc(ccc3F)Br C39007675
c1ccc(c(c1)[C@@H]2N=[NH+]C(=S)N2/N=C/c3ccc(cc3)C(F)(F)F)F C39011910
c1ccc(c(c1)/C=N/N2[C@@H](N=[NH+]C2=S)c3cccc(c3)Cl)Br C39012271
c1cc(ccc1[C@@H]2N=[NH+]C(=S)N2/N=C/c3ccc(s3)Br)Cl C39012589
CCc1cc(sc1C)C(=O)N2CCC(=CC2)C3=c4cccnc4=[NH+]C3 C64186035
CC1=c2ccccc2=[NH+][C@H]1c3c(ncn3[C@H]4CCCOC4)c5ccccc5 C65398608
c1ccc(c(c1)c2ccc(=O)n(n2)C[NH+]3CC4C[C@H]5C[C@@H](C4)CC3C5)F C66793255
CC1([C@H](OC(C(C1(C)C)(C)C)(C)C)N2[C@@H]3[C@@H](C(=O)NC=[NH+]3)C(=N2)Br)C C03852670
CC1CCN(CC1)c2c3c(c4c5c(c([nH+]c4s3)N6CCOCC6)COC(C5)(C)C)nnn2 C04489244
Cc1ccc(cc1)N2C(=O)[C@H]3[C@H]4CCC[NH+]4[C@@]5([C@H]3C2=O)c6cc(cc(c6NC5=O)C)C C02111929
C[NH+]1CCc2c(sc3c2C(=O)N[C@@H](N3)c4cc(c(c(c4)Br)OC)Br)C1 C08429897
Cc1ccc(cc1)C(=O)[C@@H]2[C@@H]3CCC[NH+]3[C@]4([C@]25c6ccccc6NC5=O)c7cc(cc(c7NC4=O)C)C C08790522
Cc1ccc(cc1)C(=O)[C@@H]2[C@H]3CCC[NH+]3[C@]4([C@]25c6ccccc6NC5=O)c7cc(cc(c7NC4=O)C)C C08876707
Cc1ccc(cc1)C(=O)[C@H]2[C@@H]3CCC[NH+]3[C@@]4([C@@]25c6ccccc6NC5=O)c7cc(cc(c7NC4=O)C)C C08971866
Cc1ccc(cc1)C(=O)[C@@H]2[C@H]3CCC[NH+]3[C@@]4([C@@]25c6ccccc6NC5=O)c7cccc(c7NC4=O)C C08995004
Cc1cc2c(c(c1)Cl)NC(=O)[C@]23[C@@H]4[C@@H]([C@@H]5[NH+]3CCC5)C(=O)N(C4=O)c6ccc(cc6)[N+](=O)[O-] C09013591
CCc1ccc2c(c1)[C@@]3([C@H]4[C@@H]([C@H]5[NH+]3CCC5)C(=O)N(C4=O)c6ccc(cc6C)C)C(=O)N2 C09235489
Cc1ccc(cc1)N2C(=O)[C@@H]3[C@@H]4CCC[NH+]4[C@@]5([C@@H]3C2=O)c6cc(cc(c6NC5=O)Cl)C C09242827
Cc1ccc2c(c1)[C@]3([C@@H]4[C@@H]([C@@H]5[NH+]3CCC5)C(=O)N(C4=O)c6ccc(c(c6)[N+](=O)[O-])C)C(=O)N2 C09350771
Cc1cc(c2c(c1)[C@@]3([C@H]4[C@@H]([C@H]5[NH+]3CCC5)C(=O)N(C4=O)c6ccc(c(c6)[N+](=O)[O-])Cl)C(=O)N2)C C09498161
Cc1ccc(cc1N2C(=O)[C@@H]3[C@@H]4CCC[NH+]4[C@@]5([C@@H]3C2=O)c6cc(cc(c6NC5=O)C)C)[N+](=O)[O-] C09308316
Cc1ccc(cc1N2C(=O)[C@@H]3[C@@H]4CCC[NH+]4[C@@]5([C@@H]3C2=O)c6cc(ccc6NC5=O)F)[N+](=O)[O-] C09479035
c1cc(c(cc1[N+](=O)[O-])Cl)N2C(=O)[C@H]3[C@@H]4CCC[NH+]4[C@@]5([C@@H]3C2=O)c6cc(ccc6NC5=O)F C09357510
c1ccc2cc(ccc2c1)N3C(=O)[C@H]4[C@H]5CCC[NH+]5[C@@]6([C@@H]4C3=O)c7ccccc7NC6=O C09012098
CCC[C@@]12C[NH+]3C[C@@](C1=O)(CN(C2)[C@@]34c5cc(ccc5NC4=O)Br)C C19323307
Cc1ccc2c(c1C)NC(=O)[C@]23[C@H]4[C@@H]([C@H]5[NH+]3CCC5)C(=O)N(C4=O)c6ccc(cc6Cl)[N+](=O)[O-] C16009639
Cc1ccc2c(c1C)NC(=O)[C@]23[C@H]4[C@@H]([C@H]5[NH+]3CCC5)C(=O)N(C4=O)c6ccc(c(c6)[N+](=O)[O-])Cl C16009846
Cc1c2c(cc3c1O/C(=C\c4ccc(cc4)F)/C3=O)C[NH+](CO2)[C@@H]5CCS(=O)(=O)C5 C32501375
Cc1ccc(cc1)N2C(=O)[C@@]3(Cc4cc(ccc4N5[C@@H]3C[NH+](CC5)C)Br)C(=N2)C C36056326
Cc1c(oc2c1cc3c(c(c(=O)oc3c2C)CC(=O)N4CCc5c([nH+]c[nH]5)C4)C)C C08765217
Cn1cc(c(n1)C(=O)/[NH+]=c\2/ccc-3c(cc(oc3c2)O)C(F)(F)F)Br C37858830
c1ccc2=[NH+]C(=O)C(=c2c1)C=C3Nc4ccccc4C(=O)N3c5ccc(cc5)Br C09046340
c1cc(ccc1[C@H]2C[C@@H]([NH+]=C3N2NN=N3)c4ccc(cc4)I)Br C02918628
C[C@@]12C[C@@H](CC(C1)(C)C)N3[C@@H]2[C@@]4(Cc5c3[nH+]c6ccccc6c5)C(=O)NC(=O)N(C4=O)C C36369717
CC(C)[C@@]12CC[NH+]3C[C@@](C1=O)(CN(C2)[C@@]34c5cc(ccc5NC4=O)Br)C C39951371
Cc1cc(c2c(c1)[C@@]3([C@@H]4[C@H]([C@@H]5[NH+]3CCC5)C(=O)N(C4=O)c6ccc(cc6)Br)C(=O)N2)C C35377221
Cc1ccc(c(c1)Br)N2C(=O)[C@H]3[C@H]4CCC[NH+]4[C@@]5([C@H]3C2=O)c6cccc(c6NC5=O)C C02450112
Cc1cc(c2c(c1)[C@@]3([C@@H]4[C@H]([C@@H]5[NH+]3CCC5)C(=O)N(C4=O)c6cc(c(cc6OC)Cl)C)C(=O)N2)C C35843306
Cc1ccc(cc1[N+](=O)[O-])N2C(=O)[C@H]3[C@H]4CCC[NH+]4[C@@]5([C@H]3C2=O)c6cc(cc(c6NC5=O)C)C C35843317
C[C@@]12CC[C@H]3[C@@H]([C@@H]1C[C@@H]([C@@H]2O)[NH+]4CCCC4)CC[C@@H]5[C@@]3(C[C@@H]([C@@H](C5)O)N6CCOCC6)C C56956133
c1ccc(cc1)N2/C(=N/C3=NC4=c5ccccc5=NC4=[NH+]3)/N[C@]26c7ccccc7NC6=O C17091029
Cc1ccc(cc1)[C@@H]2[C@H]3C(=c4ccccc4=[NH+]3)C[C@@H]5N2C(=O)CN(C5=O)C6CCCC6 C63137274
c1ccc2=[NH+][C@H]3[C@H](N4[C@@H](CC3=c2c1)C(=O)N(CC4=O)C5CCCC5)c6ccc(cc6)Br C63138587
Cc1ccccc1[C@H]2[C@@H]3C(=c4ccccc4=[NH+]3)C[C@@H]5N2C(=O)CN(C5=O)C6CCCC6 C63140868
CN\1C(=O)/C(=C\[C@@H]2C=c3cc4c(cc3=[NH+]C2=O)OCO4)/S/C1=N\c5nccs5 C39953174
CCOc1cc2c3c(c1)[C@]4([C@H]5C(=c6ccccc6=[NH+]5)CCN4)C(=O)N3C(C=C2C)(C)C C63308215
Cc1ccc(cc1)/C=N/N2CC(=O)N3[C@H](C2=O)CC4=c5ccccc5=[NH+][C@@H]4C3(C)C C63351570
Cc1ccc(cc1)N2CCN(C[C@@H]2C)C(=O)[C@@H]3C=C4C(=c5ccccc5=[NH+]C4=O)S3 C63479055
CN1C(=O)[C@H]([C@@H](N(C1=O)c2ccc(cc2)Cl)O)[C@@H]3[C@@H]4C(=c5ccccc5=[NH+]4)CCN3 C63479629
CC1CCC2(CC1)C(=O)N(C(=O)N2)[C@@H]3C(=c4ccccc4=[NH+]C3=O)c5ccccc5 C63820740
c1ccc2=[NH+][C@H]3[C@@H](N(CCC3=c2c1)C(=O)c4cn5ccsc5n4)C6CCCCC6 C64014820
Cc1ccccc1[C@H]2[C@@H]3C(=c4ccccc4=[NH+]3)CCN2C(=O)[C@@H]5C=CC(=O)N(N5)C C64024235
Cc1ccc2nc(cn2c1)C(=O)N3CCC4=c5ccccc5=[NH+][C@@H]4[C@@H]3c6ccccn6 C64040553
Cc1ccc2nc(cn2c1)C(=O)N3CCC4=c5ccccc5=[NH+][C@H]4[C@@H]3c6ccccn6 C64040555
c1ccc2=[NH+][C@@H]3[C@H](N(CCC3=c2c1)C(=O)c4cnc5ccccn5c4=O)C6CCCCC6 C64053619
Cc1cccc(c1)[C@H]2[C@H]3C(=c4ccccc4=[NH+]3)CCN2C(=O)c5cnc6ccccn6c5=O C64074250
CC1(CC(=O)C=C(O1)C(=O)N2CCC3=c4ccccc4=[NH+][C@H]3[C@H]2c5ccccc5F)C C64131542
C[C@]12CCC3(C[C@@H]1CC[C@@H]4[C@@H]2C(=O)C[C@]5([C@@H]4CC[C@@H]5C6(OCCO6)C)C)OCCO3 C04039597
c1cc2n(c(=O)c1)C[C@@H]3C[C@H]2CN(C3)/C=C\4/C(=O)OC(=N4)c5ccc(cc5)Br C04423776
c1cc-2c(cc1[N+](=O)[O-])Cc3c2cc(c(c3Br)NC=O)Br C01569596
c1c(sc(n1)N2C(=O)c3c(c(c(c(c3Cl)Cl)Cl)Cl)C2=O)[N+](=O)[O-] C04775813
Cc1ccc(cc1Br)n2c(cn3c2nc4c3c(=O)n(c(=O)n4C)C)c5ccccc5 C00710686
c1cc(oc1)C(=O)N2CCSC23CCN(CC3)C(=O)C45CC6CC(C4)CC(C6)C5 C06705582
c1ccc2c(c1)OC[C@H](O2)c3nnc4n3nc(s4)c5ccc(cc5)Br C01016521
Cc1c(sc(n1)N2[C@H](c3c(=O)c4ccccc4oc3C2=O)c5cccc(c5)Br)C C01119608
c1ccc(cc1)[C@@H]2c3c4ccccc4ccc3Oc5c2c6nc(nn6cn5)c7ccccn7 C09109293
Cc1ccnc(c1)N2[C@H](c3c(=O)c4cc(ccc4oc3C2=O)F)c5cccc(c5)Br C09159929
Cn1c2c(c(n3c2[C@H](OCC3)c4ccco4)c5ccc(cc5)Br)c(=O)n(c1=O)C C09530839
Cc1ccc(cc1)[C@@H]2c3c(=O)c4cc(c(cc4oc3C(=O)N2c5cc(on5)C)C)Cl C11614344
c1ccc(c(c1)c2nnc3n2nc(s3)c4ccc(o4)Br)Br C02453505
CC1=CC(=C(C#N)c2nc3ccccc3s2)C=C(N1c4ccc5c(c4)OCCO5)C C12618442
c1c(cnc2c1nc3n2c(=O)/c(=C/c4cc5c(cc4[N+](=O)[O-])OCO5)/s3)Br C13080840
CC(=O)O[C@H]1CC[C@@]2([C@H]3CC[C@]4([C@H]([C@@H]3C5(C[C@H]2C1)OCCO5)CCC46OCCO6)C)C C13408341
c1nc2c(c3c(s2)CCCC3)c(=O)n1Cc4nc5c6c7c(sc6ncn5n4)CCC7 C02788826
CC(C)(C)[C@H]1CCc2c(sc3c2c4nc(nn4cn3)c5c(cnn5C)Br)C1 C02798122
Cc1ccc(cc1)C2=NN=C(Cc3c2c(=O)n(c(=O)n3C)C)c4ccc(cc4)Br C15106181
CC[C@H]1[C@@H]2c3cc(ccc3OC(=O)[C@H]2C(=O)N(C1=O)c4ccc(cc4)C)Br C15305220
Cc1ccc(cc1C)N2C(=O)c3cccc4c3c(cc(c4Br)[N+](=O)[O-])C2=O C03206796
c1ccc2c(c1)cc(o2)C(=O)n3c(=O)c4cc(ccc4[nH]c3=S)I C20533937
Cc1ccc(cc1)c2cn3c4c(nc3n2c5ccc(cc5)Br)n(c(=O)n(c4=O)C)C C26507162
C[C@H]1C(=O)[C@@]2([C@H]3[C@H](O1)OC(=O)[C@]3(C[C@H]4[C@]2(CC=C5C(=C4C)CC(=O)OC5(C)C)C)C)Cl C31162438
c1cc(cc(c1)Br)[C@H]2c3c(=O)c4cc(ccc4oc3C(=O)N2c5ncccn5)F C02345473
c1ccc2c(c1)CCN3[C@@H]2CN(CC3=O)S(=O)(=O)c4ccc(cc4)Br C36108733
CCO[C@]1(OCC(=O)[C@@]2(O1)CC[C@@H]3[C@@]2(CC(=O)[C@@H]4[C@@H]3CCC5=CC(=O)C=C[C@@]45C)C)C C04612038
CC[C@@]12CCCN3[C@@H]1c4c(c5cc(ccc5n4C(=O)/C(=N/O)/C2)Br)CC3 C17174974
Cc1ccc(o1)[C@H]2[C@H]3[C@@H](c4cc(ccc4OC3=O)Br)[C@@H]5C(=NC(=O)S5)S2 C39352344
Cc1ccc(cc1)N2C(=O)[C@@H]3[C@H]4C[C@@H]([C@@H]3C2=O)[C@@H]5[C@@H]4[C@@H]([C@@H]6C(=NC(=O)S6)S5)c7cccnc7 C39357665
Cc1ccc(cc1)N2C(=O)[C@H]3[C@H]4C[C@@H]([C@@H]3C2=O)[C@@H]5[C@@H]4[C@@H]([C@@H]6C(=NC(=O)S6)S5)c7cccs7 C39361301
CS[C@@H]1CC(=O)c2c(c3c(cc(cn3)Br)c(=O)n2I)N1 C39450065
CSn1c2c(c3c(c1=O)cc(cn3)I)N[C@H](CC2=O)Cl C39450981
c1c(cnc2c1c(=O)n(c3c2N[C@@H](CC3=O)I)Br)Br C39451634
CS[C@H]1CC(=O)c2c(c3c(cc4c(n3)cccc4I)c(=O)n2F)N1 C39453165
c1cc2c(cc3c(n2)c4c(n(c3=O)Br)C(=O)C[C@@H](N4)Br)c(c1)Br C39454208
CN1c2c(cc(cc2O)Br)C/C(=N/c3c1ncnc3Cl)/Br C39480261
CN1c2c(cc(cc2SC)I)C/C(=N/c3c1ncnc3Cl)/O C39480323
Cc1ccc2c(c1)c(=O)c3c(o2)C(=O)N([C@@H]3c4cccc(c4)Br)c5cc(on5)C C40014996
Cc1cc(c2c(c1)oc3c(c2=O)[C@H](N(C3=O)c4nnc(s4)C)c5cccc(c5)Br)C C40057337
Cc1ccc(cc1)C2=NO[C@@H]3[C@H]2[C@@H]4C[C@H]3[C@@H]5[C@H]4C(=O)N(C5=O)c6c(c7c(s6)CCCC7)C#N C43729470
c1ccc2cc(ccc2c1)N3C(=O)C[C@@]4(C3=O)CC(=NO4)c5cccc(n5)Br C44903508
CC1(c2c([nH]c(=O)s2)S[C@H]3[C@@H]1[C@H]4C[C@@H]3[C@@H]5[C@@H]4C(=O)N(C5=O)c6ccccc6)C C47145226
c1ccc(c(c1)[C@H]2[C@H]3[C@H](n4c(ncn4)N=C3c5ccccc5O2)c6cccnc6)Cl C49937442
c1ccc2c(c1)C3c4ccccc4C2[C@@H]5[C@H]3C(=O)N(C5=O)c6ccc(c(c6)Cl)[N+](=O)[O-] C17748052
Cc1ccc(cc1)N2C(=O)[C@H]3[C@H](OC4([C@@H]3C2=O)C(=O)c5ccccc5C4=O)c6ccccc6 C16292824
Cc1cccc(c1)C(=O)/N=C\2/N([C@@H]3CS(=O)(=O)C[C@H]3S2)c4ccc(c(c4)C)C C07718480
Cn1c2c(c(=O)n(c1=O)C)n(c(n2)Cl)Cc3cn4cc(cc(c4n3)Cl)Cl C60333896
Cc1c2c(cc3c1O/C(=C\c4ccccc4Br)/C3=O)CN(CO2)[C@@H]5CCS(=O)(=O)C5 C41587648
Cc1cc2c(c3c1C(=O)/C(=C/c4cccc(c4)Br)/O3)CN(CO2)[C@H]5CCS(=O)(=O)C5 C41647529
c1ccc2c(c1)c(=O)n3c(n2)/C(=C/[NH+]4CCN(CC4)c5ccc(cc5)[N+](=O)[O-])/CC3 C04817227
Cc1ccc(cc1)S(=O)(=O)N2c3ccccc3[C@@H]4[NH+]([C@H]2c5cc(ccc5S4)[N+](=O)[O-])C C01445624
c1ccc2c(c1)nc(s2)C3CC[NH+](CC3)Cn4c(=S)n5c(n4)CCCCC5 C07141956
C[NH+]1CCC2(CC1)C[C@@H](c3ccccc3O2)NS(=O)(=O)c4ccc5ccccc5c4 C08375743
Cc1ccc(cc1)n2cnc3c4c5c(c([nH+]c4sc3c2=O)N6CCOCC6)COC(C5)(C)C C09216445
c1ccc2c(c1)C=C[NH+]3[C@H]2[C@@H]4[C@H]([C@H]3C(=O)c5ccco5)C(=O)N(C4=O)c6ccccc6F C09281823
C1COCCOCCOCCOCCN1c2c(c(c(c([nH+]2)Cl)C#N)Cl)Cl C09660156
C[C@H]1C[C@@H](C[NH+](C1)CCN2c3nc4c(n3[C@@H](C(=N2)C)C)c(=O)n(c(=O)n4C)C)C C10108914
Cc1c(c(=O)oc2c1c(cc3c2CCC(O3)(C)C)OCC(=O)N4CC[NH+](CC4)C)C C12898422
Cn1c2c(c(n1)C(=O)N3CCc4ccccc4C3)C[C@@H](CC2)[NH+]5CCC6(CC5)C=Cc7c6cccc7 C14538344
c1cc(ccc1/C=N/c2ccc3c(c2)[C@]45CC[NH+]6[C@H]4C[C@@H]7[C@@H]8[C@@H]5N3C(=O)C[C@@H]8OCC=C7C6)[N+](=O)[O-] C16400410
C[NH+]1CCN(CC1)S(=O)(=O)c2ccc3c(c2)[C@H]4C=CC[C@H]4[C@H](N3)c5ccc(cc5)F C20754363
c1ccc(cc1)[C@H]2CC(=[N+]3c4cc(ccc4N[C@@]35[C@@H]2CCCC5)[N+](=O)[O-])c6ccccc6 C20791177
c1ccc2c(c1)C=C[NH+]3[C@H]2[C@H]4[C@H]([C@H]3C(=O)c5ccco5)C(=O)N(C4=O)c6ccc(cc6)F C15990064
Cc1cccn2c1nc(c(c2=O)/C=C/3\C(=O)N(C(=S)S3)C(C)C)N4CC[NH+](CC4)C C01464559
c1ccc(cc1)[C@H]2c3c(c4ccccc4[nH]3)CC[NH+]2[C@H]5CC(=O)N(C5=O)c6cccc(c6)F C30874389
C[C@@H]1CN(C[C@H](O1)C)C(=O)[C@@H]2Cc3cc(ccc3N4[C@@H]2CN(CC4)c5cccc[nH+]5)[N+](=O)[O-] C35894602
CC1(CC2=C([C@H](C(=C(O2)/[NH+]=C/N3CCN(CC3)C)C#N)c4ccccc4)C(=O)C1)C C13137058
C[C@]12CC[C@H](C1(C)C)C(=O)N(C2=O)CC#CCN3CC[NH+](CC3)C4CCCCC4 C19367646
Cc1ccc2=C[C@H](C(=O)[NH+]=c2c1C)[C@H]3c4cc(c(cc4CCN3C(=O)N5CCOCC5)OC)OC C40010901
Cc1cc2=C[C@@H](C(=O)[NH+]=c2cc1C)[C@@H]3c4cc(c(cc4CCN3C(=O)N5CCOCC5)OC)OC C40010902
C[C@@H]1CCc2c(c(s/c(=[NH+]\S(=O)(=O)c3ccccc3[N+](=O)[O-])/c2C#N)S)C1 C41017585
C[C@H]1CCC[C@@]2(C1=C[C@H]3[C@@H](C2)OC(=O)[C@@H]3C[NH+]4CCc5cc(c(cc5[C@H]4C)OC)O)C C43735801
Cc1ccn(/c(=[NH+]/C2CCCCC2)/c1)C(=O)C3=NN(C(=O)CC3)[C@H]4CCS(=O)(=O)C4 C45766493
c1ccc2c(c1)C3=C([C@H](N4C(=N3)[NH+]=CN4)c5ccc(cc5)F)[C@H](O2)c6cccc(c6)F C00635830
Cc1ccc(cc1)N2C(=O)C[C@H](C2=O)N3CC[NH+](CC3)[C@@H]4CCc5ccccc5C4 C19889697
CC[C@@H](C)N1CC(=O)N2[C@H](C1=O)CC3=c4ccccc4=[NH+][C@H]3[C@@H]2c5ccccc5C C63141133
COc1ccc2=[NH+][C@@H]3CN(CCC3=c2c1)[C@@H]4CC(=O)N(C4=O)c5ccc(c(c5)Cl)F C63340007
Cc1ccccc1/C=N/N2CC(=O)N3[C@H](C2=O)CC4=c5ccccc5=[NH+][C@H]4[C@H]3c6ccccc6 C63351421
C[C@@]12[C@@H]3C(=c4ccccc4=[NH+]3)[C@H](CN1C(=O)CN(C2=O)CC=C)c5ccccc5Cl C63362813
C[C@@]12[C@H]3C(=c4ccccc4=[NH+]3)[C@@H](CN1C(=O)CN(C2=O)C5CC5)c6ccccc6Cl C63362958
C[C@@]12[C@@H]3C(=c4ccccc4=[NH+]3)[C@H](CN1C(=O)CN(C2=O)C5CC5)c6ccccc6Cl C63362959
c1ccc(cc1)/N=C/2\[C@@H](C=C3C(=c4ccccc4=[NH+]3)N2c5ccc(cc5)[N+](=O)[O-])C#N C63426941
Cc1cccc(c1)N2CCN(C[C@@H]2C)C(=O)[C@@H]3C=C4C(=c5cc(ccc5=[NH+]C4=O)C)S3 C63494318
c1ccc(cc1)[C@H]2[C@@H]3C(=c4ccccc4=[NH+]3)CCN2C(=O)c5ccc(cc5)[N+](=O)[O-] C63503372
c1ccc(c(c1)[C@@H]2CN[C@@H]([C@@H]3C2=c4ccccc4=[NH+]3)c5cccc(c5)[N+](=O)[O-])Cl C63780577
c1ccc(c(c1)[C@H]2CN[C@@H]([C@@H]3C2=c4ccccc4=[NH+]3)c5cccc(c5)[N+](=O)[O-])Cl C63780579
C[C@]12C[NH+]3C[C@](C1/N=C/C4=C[C@@H]5C(=CC=N5)C=C4)(CN(C2)[C@@H]3c6ccc7c(c6)OCO7)C C63781572
C[C@]12C[NH+]3C[C@](C1/N=C/C4=CC=C[C@H]5C4=CC=N5)(CN(C2)[C@@H]3c6ccc7c(c6)OCO7)C C63785050
c1ccc(c(c1)[C@H]2N=[NH+]C(=S)N2/N=C/c3cc(ccc3O)Br)Br C38984858
c1ccc2=[NH+][C@H]3[C@@H](N(CCC3=c2c1)C(=O)c4ccc5cccc(c5n4)F)c6ccccn6 C64015407
CC(C)(C#Cc1cccc(c1)C(=O)N2CCC3=c4ccccc4=[NH+][C@@H]3[C@@H]2c5ccccn5)O C64053256
c1ccc2=[NH+]CC(=c2c1)C3CCN(CC3)C(=O)[C@H]4CCCN(C4)C(=O)[C@H]5CC=CS5 C64057917
COc1ccccc1[C@H]2[C@@H]3C(=c4ccccc4=[NH+]3)CCN2C(=O)c5cc6ccccc6oc5=O C64074484
CC1=CC=CN2[C@H]1N=C(C2)CN3CCN(CCC3=O)C(=O)[C@@H]4C(=c5cc(ccc5=[NH+]4)Cl)C C64131674
CC1=c2ccccc2=[NH+][C@H]1C(=O)N3CCN(CC3)C(=O)c4cccc(c4)Br C64541525
c1ccc2=[NH+][C@@H]3[C@@H](N(CCC3=c2c1)C(=O)c4ccccc4n5cccn5)c6ccccn6 C64622442
COc1ccccc1NC(=O)N2CCC3=c4ccccc4=[NH+][C@@H]3[C@@H]2c5ccccc5F C64622792
COc1ccccc1NC(=O)N2CCC3=c4ccccc4=[NH+][C@H]3[C@@H]2c5ccccc5F C64622793
Cc1cccc(n1)NC(=O)c\2cc3ccccc3o/c2=[NH+]\c4cccc(c4F)Cl C67296788
CC(=O)O[C@H]1CC[C@]2([C@H](C1)CC[C@@H]3[C@@H]2CC[C@]4([C@@H]3C[C@@H](C4=O)[NH+]5CCCCC5)C)C C04029151
C1COCC[NH+]1[C@H]2[C@H](C(=O)C(C(C2=O)(Cl)Cl)(Cl)Cl)Cl C03331621
C[C@H]1CCCC[NH+]1Cc2cn3c(nnc3s2)c4cccc(c4)Br C02467001
CC(C)[NH+]1CCC2(CC1)N3[C@H](CC(=N3)c4ccc(cc4)Cl)c5ccccc5O2 C04899179
C[NH+]1CCN(CC1)P2(=O)C=C(OC(=C2)c3ccccc3)c4ccccc4 C03235335
Cc1cccc(c1C)N2CC[NH+](CC2)C[C@@H]3[C@H]4C[C@@H]5C(=C)CCC[C@@]5(C[C@H]4OC3=O)C C03999578
Cc1ccccc1C[NH+](C)Cn2c(=S)n3cc(cc(c3n2)Cl)Cl C03387579
CCn1c(nn(c1=S)C[NH+]2CCc3c(ccs3)[C@H]2C)c4ccccc4 C08187236
c1ccc(cc1)[C@H]2c3ccsc3CC[NH+]2Cc4cc(=O)n5ccsc5n4 C08323792
c1ccc2c(c1)CC[NH+](C2)[C@@H]3CC(=O)N(C3=O)c4ccc(cc4)Br C00847580
C[NH+]1CCC2(CC1)N3[C@@H](CC(=N3)c4ccccc4)c5cc(ccc5O2)Br C00934778
CN1CCc2c1[nH+]c3ccccc3c2/N=C/4\CCCN4c5cccc(c5)Cl C00980170
Cc1csc2n1c(=O)cc(n2)C[NH+](C)Cc3ccccc3Br C09155265
c1cc(sc1)[C@@H]2c3ccsc3CC[NH+]2Cc4cc(=O)n5cc(ccc5n4)Br C09712245
C[C@]12CCCC(=C)[C@@H]1C[C@H]3[C@@H](C2)OC(=O)[C@H]3C[NH+]4CCCC[C@@H]4c5cccnc5 C12656045
C[C@@H]1CC[C@H]2[C@H](C(=O)O[C@]23[C@H]1CC[C@@]4([C@H]3O4)C)C[NH+]5CCc6ccccc6C5 C12862226
c1cc(sc1)S(=O)(=O)N2CC[NH+](CC2)C34CC5CC(C3)CC(C5)C4 C17075341
Cc1ccc(cc1)C2=NN3[C@@H](C2)c4cc(ccc4OC35CC[NH+](CC5)C(C)C)Cl C20777905
c1cc(ccc1C#N)N2/C(=[NH+]/C34CC5CC(C3)CC(C5)C4)/[C@H](C6(C2=S)CCCCC6)N7CCCCC7 C15861783
C[NH+]1CCc2ccccc2[C@@H]1C3CCN(CC3)S(=O)(=O)c4cccs4 C33811367
Cc1ccc(cc1)c2csc([n+]2N3CCOCC3)Nc4ccccc4C C35099289
CCOc1ccc(cc1)[C@]2(C[N+]3=C(N2c4ccc(cc4)C)CCCCC3)O C01909469
C[NH+]1CCC(CC1)N(C)S(=O)(=O)c2c(cc(cc2Br)F)F C37383123
C[NH+](C)C1CCN(CC1)S(=O)(=O)c2ccc(cc2Br)Br C37575320
C[C@]12C[NH+]3C[C@](C1=O)(CN(C2)[C@@H]3c4cc(ccc4OC)Br)C C19320817
C[C@@]1(CC[C@@H]2[C@H](O1)c3ccccc3OC2(C)C)C#CCN4CC[NH+](CC4)C C19370346
c1ccc2c(c1)cccc2/C=C/C(=O)N3CCC(=CC3)C4=c5cccnc5=[NH+]C4 C38793173
c1ccc(c(c1)[C@H]2[NH+]=NC(=S)N2/N=C/c3ccc(c(c3)Cl)Cl)F C38995097
c1cc(cc(c1)Br)/C=N/N2[C@H]([NH+]=NC2=S)c3ccc(cc3)F C39011978
Cc1ccc2=C[C@@H](C(=O)[NH+]=c2c1)CN(c3cc(ccc3C)C)C(=O)C(C)(C)C C39024617
CC(C)(C)c1ccc(cc1)C(=O)/N=C\2/N=[NH+][C@H](S2)c3ccc(c(c3)Cl)Cl C39034893
Cc1cc(c2cccc(c2[nH+]1)Br)N(C)[C@@H]3CCS(=O)(=O)C3 C41478945
c1ccc2c(c1)CCC[C@@H]2[NH+]3CCC4(CC3)N5[C@@H](CC(=N5)c6ccc(cc6)F)c7ccccc7O4 C51329974
c1ccc2c(c1)CCC[C@H]2[NH+]3CCC4(CC3)N5[C@@H](CC(=N5)c6ccc(cc6)F)c7ccccc7O4 C51329975
Cn1c2ccccc2c3c1CC[C@H](C3=O)CN4CCC(=CC4)C5=c6cc(ccc6=[NH+]C5)F C52618095
Cn1c(nn(c1=S)C[NH+]2CCC[C@@H]2c3cccc(c3)Br)C4CC4 C54566588
CC[C@H](C)[NH+]1CCN(CC1)S(=O)(=O)c2ccc(s2)Br C55084887
c1ccc(c(c1)/C=N/N2[C@@H](N=[NH+]C2=S)c3ccc(cc3)Cl)Br C38905774
c1ccc(c(c1)CSC2=N[C@@H]3C(=c4ccccc4=[NH+]3)N=N2)Br C63340105
c1cc(cc(c1)Br)/C=N/N2[C@@H](N=[NH+]C2=S)c3ccc(cc3Cl)Cl C38905838
c1cc(ccc1/C=N/N2[C@H](N=[NH+]C2=S)c3ccc(cc3)F)Br C39006651
Cc1cccc(n1)[C@H]2[C@@H]3C(=c4ccccc4=[NH+]3)CCN2C/C(=C/c5ccco5)/C C64066836
Cc1ccc(cc1)[C@H]2C=NN=C2[C@@H]3CCCN(C3)C[C@@H]4C=c5ccccc5=[NH+]4 C64067026
Cc1ccc(cc1)[C@H]2C=NN=C2[C@H]3CCCN(C3)C[C@@H]4C=c5ccccc5=[NH+]4 C64067028
c1ccc(c(c1)/C=N/N2[C@H](N=[NH+]C2=S)c3ccccc3F)Br C39012865
Cn1cc(cn1)CN2CCC3=c4ccccc4=[NH+][C@H]3[C@@H]2c5ccc(cc5)SC C64131711
Cc1ccc2[nH+]c(cc(=O)n2c1)CN(C)Cc3cc(sc3)Br C64994207
c1ccc2c(c1)cc3ccccc3c2/C=N/N4[C@H](N=[NH+]C4=S)c5ccccc5Br C65356291
Cc1ccccc1c2nc(cs2)C(=O)N3C[C@H](Cc4c3cccc4)[NH+](C)C C67206681
c1ccc2c(c1)nc(s2)[C@H]3CCC[NH+]3Cc4ncc(o4)c5cccs5 C67374780
C[C@@H]1c2c(sc(n2)NC(=O)c3cnccn3)C[C@@]4([C@H]1[C@H]([C@H](CC4)[C@H](C)C(=O)NCC[NH+]5CCOCC5)O)C C04222102
C[C@@]12CC[C@H]([C@@]([C@H]1Cc3c(nc(s3)NCc4ccccc4)[C@H]2CC(=O)NCC[NH+]5CCOCC5)(C)CO)O C04222510
CC(C)(C)n1c(nnn1)[C@@H](c2cc3cc(c(cc3[nH]c2=O)OC)OC)[NH+]4CCN(CC4)c5ccc(cc5)F C06014903
CCc1ccc2c(c1)cc(c(=O)[nH]2)[C@H](c3nnnn3C[C@H]4CCCO4)[NH+]5CCN(CC5)c6ccccc6F C06135360
CCN(CC)S(=O)(=O)c1cc(ccc1N/N=C/c2cc(ccc2N3CC[NH+](CC3)C)[N+](=O)[O-])[N+](=O)[O-] C08809744
CCC[NH+]1CCc2c(sc(c2C(=O)OC)NC(=O)c3ccc(cc3)S(=O)(=O)N(CC=C)CC=C)C1 C08881042
CCC[NH+]1CCc2c(sc(c2C(=O)OC)NC(=O)c3ccc(cc3)S(=O)(=O)N4CCCCCC4)C1 C08881085
CCC[NH+]1CCc2c(sc(c2C(=O)OCC)NC(=O)c3ccc(cc3)S(=O)(=O)N4CCC(CC4)C)C1 C08881167
CCCCN(C)S(=O)(=O)c1ccc(cc1)C(=O)Nc2c(c3c(s2)C([NH2+]C(C3)(C)C)(C)C)C(=O)OC C09391495
C[C@H]1C[C@@H](C[NH+](C1)CCCNC(=O)c2cn(c3ccc(cc3c2=O)S(=O)(=O)N(C)C4CCCCC4)C)C C09725087
Cc1cccc2c1[nH]c(=O)c(c2)[C@@H](c3nnnn3CCc4ccccc4)[NH+]5CCN(CC5)c6ccccc6F C12637502
Cc1cc(c2cc(c(=O)[nH]c2c1)[C@H](c3nnnn3CCOC)[NH+]4CCN(CC4)c5ccc(cc5)[N+](=O)[O-])C C06193779
Cc1ccc(c(c1)N2CC[NH+](CC2)[C@H](c3cc4cc5c(cc4[nH]c3=O)OCO5)c6nnnn6CCOC)C C06195884
Cc1cc(c2c(c1)cc(c(=O)[nH]2)[C@@H](c3nnnn3C4CCCCC4)[NH+](Cc5ccccc5)Cc6ccco6)C C06300680
c1ccc(cc1)CC2CC[NH+](CC2)[C@H](c3cc4cc5c(cc4[nH]c3=O)OCO5)c6nnnn6C[C@H]7CCCO7 C06446398
Cc1ccc2cc(c(=O)[nH]c2c1)[C@@H](c3nnnn3C[C@@H]4CCCO4)[NH+](Cc5ccccc5)Cc6cccnc6 C06282115
CC[NH+](CC)CCCN1[C@H](/C(=C(/c2c(c([nH]c2C)C(=O)OC)C)\O)/C(=O)C1=O)c3ccc(cc3)C(C)(C)C C09046727
CC[NH+](CC)CCN1[C@@H](/C(=C(/c2ccc(c(c2)C)OCC(C)C)\O)/C(=O)C1=O)c3ccc(c(c3)OCC)O C09354297
COc1cc2cc(c(=O)[nH]c2cc1OC)[C@@H](c3nnnn3C4CCCC4)N5CC[NH+](CC5)C6CCCCC6 C20080648
CCCOc1ccc(cc1)NC(=O)C[C@H]2C(=O)N(C(=S)N2CCN3CC[NH+](CC3)C)c4ccc(cc4)C C20115108
C[C@H]1c2cc(c(cc2CC[NH+]1Cc3cc(ccc3OC)/C=N/NC(=O)c4cc([nH]n4)C(C)(C)C)OC)OC C02946107
CCOC(=O)c1cccc(c1)/[NH+]=c\2/c(cc3c(cnc(c3o2)C)CO)C(=O)Nc4ccc(cc4OC)OC C20617399
c1ccc2c(c1)OC[C@@H](O2)COC[C@H](CN3CC[NH+](CC3)CCN4C(=O)c5cccc6c5c(ccc6)C4=O)O C22914712
CC1([NH+]=C(N=C(N1c2ccc(c(c2)Cl)CCCCc3ccc(cc3Cl)S(=O)(=O)N(C)C)N)N)C C17127912
Cc1c2c(oc(c2c(=O)[nH]n1)NC(=O)CSc3nc4ccccc4c(=O)n3CC[NH+](C(C)C)C(C)C)C C32745267
CC(C)(C)c1ccc(cc1)C(=O)Nc2ccc(nc2)N3CC[NH+](CC3)Cc4ccc(c(c4OC)OC)OC C34681473
CCOc1ccc(cc1)NC(=O)N2CC[NH+](CC2)CCN(CC3=CC[C@H]4C[C@@H]3C4(C)C)C(=O)NC(C)(C)C C00744162
COc1cc(ccc1O)[C@@H]2[C@H]3CCCC[C@@]3(CC[NH+]2CC(=O)Nc4c(c5c(s4)CCCC5)C(=O)OC)O C35828021
C[C@@H]1CCCC[C@@H]1NC(=O)[C@@H]2[C@@]34C=C[C@@H](O3)[C@@H]([C@@H]4C(=O)N2CC[NH+](C)C)C(=O)Nc5ccc(cc5)C(C)C C36066464
CCn1cc(c(=O)c2c1ccc(c2)S(=O)(=O)N(C)C3CCCCC3)C(=O)NCCC[NH+]4CCC(CC4)C C08596777
C[C@@H]1c2cc(c(cc2CC[NH+]1Cc3cc(ccc3OC)/C=N/NC(=O)c4ccccc4[N+](=O)[O-])OC)OC C02946209
C[NH+]1CCN(CC1)[C@@H](CNC(=O)c2ccc(cc2)S(=O)(=O)N3CCCC3)c4ccc5c(c4)CCCN5C C38673057
CCCNC(=O)c1ccccc1NC(=O)[C@H]2CCC[NH+](C2)Cc3nc(no3)c4cccc(c4)Br C38904563
CCOc1ccc(cc1)/C=N/NC2=[NH+][C@H](N=N2)SCC(=O)N[C@@H]3[C@@H]([C@@H]([C@@H](S3)C(=O)OCC)C)C#N C39404327
CCC[NH2+]Cc1cn(c2c1cc(cc2)C(=O)OC)C[C@@H](c3ccccc3O)S(=O)(=O)Oc4ccccc4 C39491751
CCC[NH2+]Cc1cn(c2c1cc(cc2)C(=O)OC)C[C@H](c3ccccc3O)S(=O)(=O)Oc4ccccc4 C39491752
CC1=NN([C@H](C1)C(=O)N2C[C@@H](C3(C2)CC[NH2+]CC3)C(=O)NCCc4c[nH]c5c4cc(cc5)OC)C(C)(C)C C39599316
Cc1cccc(c1)CCNC(=O)[C@@H]2CN(CC23CC[NH2+]CC3)C(=O)COc4cccc5c4oc(=O)cc5C C39689482
Cc1cccc(c1)CCNC(=O)[C@H]2CN(CC23CC[NH2+]CC3)C(=O)COc4cccc5c4oc(=O)cc5C C39689483
COc1cc(cc(c1OC)OC)C(=O)N2[C@H](CS[C@@H]2c3ccc(cc3)F)C(=O)NCC[NH+]4CCCC4 C40362288
CC(C)C(=O)N1CCCc2c1cc(cc2)NC(=O)C(=O)NC[C@H](c3ccc4c(c3)CCN4C)[NH+]5CCCCC5 C49508785
CCOc1cc(ccc1OCCOc2c(cccc2C)C)/C=C\3/C(=[NH2+])N4C(=NC3=O)SC(=N4)CC(C)C C27549828
Cc1ccc(cc1)OCCCn2cc(c3c2cccc3)/C=C\4/C(=[NH2+])N5C(=NC4=O)SN=C5S(=O)(=O)C C20206032
CCN(CC)c1ccc2cc(/c(=[NH+]/NS(=O)(=O)c3ccc(cc3)C)/oc2c1)C(=O)Nc4ccc(cc4)F C59170683
c1cc(ccc1c2nnc(o2)SCC(=O)Nc3ccc(cc3)N4CC[NH+](CC4)C5CCCCC5)[N+](=O)[O-] C59212468
c1ccc(c(c1)NC(=O)CSc2nnc(o2)c3ccc(cc3)[N+](=O)[O-])N4CC[NH+](CC4)C5CCCCC5 C34687292
C[C@@H]1C2=C(N=NC(=O)C2=C(O1)NC(=O)CSc3nc4ccccc4c(=O)n3CC[NH+](C(C)C)C(C)C)C C39780282
c1ccc2=[NH+]CC(=c2c1)C[C@H]3C(=O)N(C(=O)N3)CC(=O)Nc4cccc(c4)S(=O)(=O)N5CCCCCC5 C63240768
C[C@@H](C(=O)NCCc1ccc(c(c1)OC)OC)N2C(=O)[C@@]3([C@@H]4C(=c5cc(ccc5=[NH+]4)OC)CCN3C2=O)C C63363045
Cc1ccc(cc1)[C@H]2[C@@H]3C(=c4ccccc4=[NH+]3)C[C@@H]5N2C(=O)N(C5=O)c6ccccc6C(=O)NCCCOC C63375613
c1cc(c(cc1Br)Br)NC(=O)COC(=O)CN2C(=O)C3(CCCC3)NC2=O C03387112
C[C@H]1CCc2c(sc(c2C(=O)N[C@@H]3CCS(=O)(=O)C3)NC(=O)c4c(cnc(n4)SC)Cl)C1 C08868290
Cc1ccc(cc1)N2C[C@H](CC2=O)C(=O)Nc3nnc(s3)SCC(=O)Nc4cc(cc(c4)C)C C08906230
c1cc(ccc1N2C[C@@H](CC2=O)C(=O)Nc3nnc(s3)SCC(=O)Nc4ccc(cc4F)F)F C08908656
Cc1ccc(cc1C)N2C[C@H](CC2=O)C(=O)Nc3nnc(s3)SCC(=O)Nc4ccc(cc4)F C08909064
Cc1ccc(cc1C)N2C[C@@H](CC2=O)C(=O)Nc3nnc(s3)SCC(=O)Nc4ccc(cc4F)F C08909065
CC(C)[C@@H](C(=O)Nc1nc2ccc(cc2s1)S(=O)(=O)C)NC(=O)Cc3cccc4c3cccc4 C09579460
CCC(=O)N1CCc2c1ccc(c2)S(=O)(=O)N[C@@H](C(C)C)C(=O)Nc3nc4ccc(cc4s3)C C09692150
COc1cc(cc(c1OC)OC)[C@H]2C(=C(N(C3=C2C(=O)CCC3)c4c(c5c(s4)CCCC5)C#N)N)C#N C00714784
CCc1cccc(c1NC(=O)CSC(=C2C(=O)N(C(=O)N(C2=O)C)C)Nc3ccc(c(c3)C)C)C C09974284
CC1(Cc2c(sc(n2)NC(=O)c3ccc(cc3)NC(=O)[C@H]4CC(=O)N(C4)c5ccccc5)C(=O)C1)C C10462792
CS(=O)(=O)c1ccc2c(c1)sc(n2)NC(=O)CCc3csc(n3)NC(=O)c4cccs4 C11834964
CNC(=O)c1c2c(sc1NC(=O)c3ccc(cc3)S(=O)(=O)N(C)C[C@@H]4CCCO4)CCCCC2 C12064337
CC(C)(C)NC(=O)CN(c1cccc2c1CCCC2)C(=O)C[S@](=O)CC(=O)Nc3ccc(cc3)F C12472812
CN(Cc1ccc(o1)c2ccc(cc2)Br)C(=O)Cn3c(=O)c4ccccc4c(n3)C(=O)N C13102339
Cc1ccc(cc1C)c2nnc(o2)SCC(=O)c3cc(n(c3C)c4ccc(cc4)S(=O)(=O)N)C C09946917
CCN(CC)C(=O)c1ccc(cc1)NC(=O)CN2C(=O)[C@@](NC2=O)(C)c3ccc(cc3)Br C14110835
Cc1ccc(cc1S(=O)(=O)Nc2ccccc2F)NC(=O)C[C@@H]3c4ccccc4C=CN3C(=O)C C14237696
c1cc(ccc1C(=O)NNC(=O)CSc2ccc(cc2)Br)S(=O)(=O)N3CCCC3 C15948138
CCOc1cc(ccc1O)/C=N/N2CC(=O)N3[C@@H](C2=O)Cc4c5ccccc5[nH]c4[C@@H]3c6ccccc6 C15953616
c1cc(cc(c1)S(=O)(=O)/N=C/2\CCCN2)NC(=O)COC(=O)c3ccc(cc3Br)F C17837052
Cc1cc(ccc1Br)NC(=O)[C@H](CC(C)C)NS(=O)(=O)c2ccc3c(c2)oc(=O)n3C C20284231
C[C@@H]1CN(C[C@@H](O1)C)C(=O)Cn2cc(c3c2cccc3)SCC(=O)Nc4cccc(c4)NC(=O)C C20922904
Cc1cc(ccc1NC(=O)CNC(=O)COC(=O)c2cc3c(c(c2)Cl)OCCO3)Br C21499171
c1ccc(cc1)[C@H](CC(=O)Nc2c3ccccc3oc2C(=O)N4CCOCC4)NC(=O)c5ccccc5 C21630787
CC(=O)Nc1c2cc(ccc2n3c1C(=O)N([C@](C3)(C)C(=O)NC4CCCCCC4)C[C@H]5CCCO5)F C21866698
C[C@H]1CCc2c(sc3c2c(=O)n(c(n3)SCC(=O)NC(=O)NC(C)(C)C)C[C@@H]4CCCO4)C1 C22203058
c1cc(ccc1C(=O)OCC(=O)NCC(F)(F)F)NS(=O)(=O)c2ccc(cc2)Br C22860688
CCN(CC)S(=O)(=O)c1cccc(c1)C(=O)NNC(=O)c2ccc(cc2)C3SCCCS3 C22870454
c1ccc2c(c1)[C@]3(CCO2)C(=O)N(C(=O)N3)C[C@H](COC(c4ccc(cc4)F)c5ccc(cc5)F)O C24095366
CC(=O)Nc1c2cc(ccc2n3c1C(=O)N([C@@](C3)(C)C(=O)NC4CCCC4)CCC5=CCCCC5)F C33249237
CC(=O)N[C@@H]1[C@@H]([C@@H]2[C@@H](CO[C@@H](O2)c3ccccc3)O[C@@H]1Oc4ccccc4/C=C/C(=O)c5ccccc5)O C35056656
CC(=O)c1cccc(c1)N2[C@H]([C@@]34C=C[C@@](O3)([C@@H]([C@@H]4C2=O)C(=O)Nc5ccccc5)C)C(=O)NC(C)(C)C C33939858
Cc1ccc(cc1)S(=O)(=O)CNC(=O)[C@@H](c2ccc(c(c2)OC)O)N(C)C(=O)C#Cc3ccccc3 C36530616
Cc1cccc(c1NC(=O)CN2C(=O)/C(=C\c3ccc(o3)S[C@@H]4N[C@H]5C=CC=CC5=N4)/SC2=O)C C39287259
Cc1ccc(cc1)NC(=O)CN2C(=O)/C(=C\c3ccc(o3)S[C@H]4N[C@H]5C=CC=CC5=N4)/SC2=O C39352940
CSC1=C2Nc3ccccc3C[NH+]2[C@H](C1)C(=O)N(c4ccccc4)S(=O)(=O)Oc5ccccc5 C39545365
CC[C@@H](C(=O)N(C)[C@@H](c1ccc(cc1)O)C(=O)Nc2c(cccc2C)C)N3C(=O)c4ccccc4C3=O C03143094
C=CCOc1ccc(cc1)[C@@H]2c3c(n[nH]c3C(=O)N2[C@@H]4CCS(=O)(=O)C4)c5cc(ccc5O)Cl C38702037
Cc1c(ccc(c1OC)[C@H]2[C@H]3[C@@H](C(=O)N(C3=O)C4CCCCC4)[C@@]([NH2+]2)(CC5CCCCC5)C(=O)[O-])OC C33575092
C[C@@]12CC[C@@H]3[C@@H]([C@H]1CC[C@H]2OC(=O)CCC(=O)N[C@H]4CCCCNC4=O)CCC5=CC(=O)CC[C@@]35C C43740112
CC\1=NN(C(=O)/C1=C\c2cn(c3c2cccc3)C[C@H](CNc4ccc(cc4)C(=O)C)O)c5ccccc5 C13574269
CCN1c2ccc(cc2[C@]3(C1=O)C(=C(OC(=C3C(=O)OC)N)C)C(=O)OC(C)(C)C)Br C59293434
C[C@@H](C(=O)NNC(=O)C)Sc1nnc(n1CC=C)CCc2ccc(cc2)I C59877694
CCOc1c(cc(cc1Br)C(=O)NN[C@@H]2CC(=O)N(C2=O)c3ccc(c(c3)Cl)C)OC C12539046
CCOc1ccc(cc1)C2=NN=C3[C@@H]2[C@H](C(=C(O3)N)C#N)c4cc(c(cc4Br)OC)OC C09282140
COc1ccc(cc1OC)[C@H]2CC3=C([C@@H]([C@@H]4C(=NC(=O)NC4=O)N3)c5ccc(cc5)C(F)(F)F)C(=O)C2 C63637709
CC[C@H]1C(=O)Nc2cc(c(cc2O1)S(=O)(=O)N3CCC[C@@H](C3)C(=O)Nc4cc(ccc4F)F)C C35379229
CCCN1C(=O)c2c(ncn2C[C@]1(C)C(=O)NC3CCCC3)C(=O)Nc4c(c(c(c(c4F)F)F)F)F C64953656
Cc1ccsc1CCNS(=O)(=O)c2ccc3c(c2)NC(=O)[C@H](S3)C(=O)N4CCCCCC4 C65021963
C[C@H]1C[C@@H](N(C(=S)N1)C)O C01456647
CC[C@@]1(C(=O)NC(=O)N1)C C00160461
Cc1c(c(on1)C)N C00158485
Cc1c(nc(n(c1=O)C)N)C C00170933
Cc1c(no[n+]1[O-])N C01082447
CC1(NNC(=O)O1)C C01621714
Cc1c(ccc(=O)n1O)O C01681305
Cc1c(cn(n1)C)N C02388744
Cc1c(c(nn1C)N)Cl C02537815
c1c(nc(o1)N)C(F)(F)F C04198753
c1c2c(nc(n1)N)CCCC2 C04428669
CC1(C[C@H](CCO1)C(=O)N)C C16887871
c1(nc(nc(n1)S)S)N C01586431
CC(C)c1c(non1)N C20370979
C1CC1N2CNC(=S)NC2 C20375849
Cc1c(ncnc1N)C C25494518
C1CCC(CC1)S(=O)(=O)N C17173225
CC1(C(=O)NC(=S)N1)C C05459816
Cn1c(c2c(n1)C[NH2+]CC2)[O-] C13859302
C1CNC(=C2C=CC=CC2=O)N1 C33838913
C1[C@@H]2CON[C@@H]2[C@H]([C@H]1F)O C34617692
C1COCCC1(C#N)N C36305008
c1cc(oc1C#N)N C36455670
C1Cc2c(nnc(n2)N)C1 C18531266
CC(C)NC(=O)NCC#N C37714339
CCSc1nnc(s1)N C17744349
c1(c(nc(nc1F)F)N)F C39053785
[H]/N=C/1\CCCCC(=O)/C(=C1)/O C39059468
C1CCO[C@@H]([C@H](C1)O)CCO C39060368
c1c(c(sc1C=O)N)C=O C39062836
C=CC1=NN(CC1)C(=O)N C39063822
CC1=CSC2=NNCN2N1 C39091025
CC(C)N1CC(=C(C1)N)C#N C39103091
C[C@H]1[C@@H]([C@@H](O[C@@H]1C(C)C)O)O C39103689
c1cc(oc1C=O)N C39118448
CC(C)(C)c1nc(on1)N C39118721
C1[C@@H]2[C@H](O2)CNSN1 C39132121
C/C=C\1/C(=O)N=C(S1)N C39134871
Cc1csc(n1)/C(=N\N)/C C39136667
CC[C@H]1N=NC(=S)N1N C39985946
c1cc(=O)[nH]c2c1NC(=O)C2 C44712869
c1c[nH]c2c1c(c[nH+]c2)C(=O)[O-] C44713258
CC(C)c1c[nH]c(=O)[nH]1 C45802996
C[C@@H]1c2c([nH]c(=O)[nH]2)CS1 C39132638
C1CC[C@H]([C@@H](C1)NCC#N)O C52013013
CC(C)(C)n1c(ncn1)N C54404521
C1C/C(=N/O)/C/C(=N\O)/C1 C17128609
CC(C)S/C(=N/C(=O)C)/N C06668719
C[C@H]1CC(C[C@@H](N1C)C)(C#N)N C57354450
c1nc2c(c(n1)N)N=CC2 C01575342
C1CCN(CC1)C(=S)NC23CC4CC(C2)CC(C4)C3 C04012165
CC(=O)CC[C@H]1C(=C)C[C@@H]([C@@H]2[C@@]1(CCCC2(C)C)C)O C06780097
Cc1ccc(cc1)C(=O)Nc2cccc(c2C)Br C00396006
[H]/N=c\1/n(c(cs1)c2ccc(cc2)CC)c3ccccc3 C05569381
COc1ccc(cc1)[C@H]2[C@H]3CC=C[C@@H]3c4cc(ccc4N2)F C13634740
Cc1ccc(c(c1)Br)NC(=O)[C@H]2CCC=CC2 C15316017
Cc1ccc(c(c1)Cl)NC(=O)c2ccc(c(c2)F)C C15424434
c1ccc(cc1)C2=C/C(=C\c3ccccc3O)/C(=O)S2 C17058488
Cc1ccccc1[C@@H](C)NC(=O)c2ccc(c(c2)F)C C17964063
Cc1ccccc1[C@H](C)NC(=O)c2ccc(c(c2)F)C C17964065
CC(=O)c1ccc2c(c1)[C@H]3C=CC[C@@H]3[C@H](N2)c4ccccc4 C18173661
c1cc(c(cc1c2c(c3cc(ccc3[nH]2)F)C=O)Cl)Cl C03675290
Cc1ccc2c(c1C)N[C@@H]([C@H]3[C@H]2C=CC3)c4ccccc4OC C19888916
Cc1ccc(o1)CNc2ccc(cc2C)Br C19905576
Cc1cc(ccc1Br)N[C@@H](C)c2ccco2 C19908116
CN(C)c1ccc(cc1)[C@@H]2[C@@H]3CC=C[C@H]3c4ccccc4N2 C20685864
CN/C(=N\c1ccccc1Cl)/c2ccc(cc2)Cl C22632887
Cc1cc(cc(c1)/N=C/2\NC[C@H](S2)c3ccccc3)C C35082584
C[C@H]1CN/C(=N\c2ccccc2Cc3ccccc3)/S1 C35294767
c1ccc(cc1)[C@H]2CN/C(=N\c3ccc(cc3Cl)F)/S2 C35295249
CNc1ncc(s1)Cc2ccc(cc2)Br C36219873
c1ccc2c(c1)cccc2NCc3ccc4c(c3)CCO4 C37362383
Cc1ccc(c(c1)[C@H](c2ccc(o2)Br)O)C C40248423
Cc1cc(c(c(c1)C)[C@@H](c2ccc3c(c2)C[C@H](O3)C)O)C C40261767
C[C@H]1Cc2cc(ccc2O1)[C@H](c3cc4c(s3)CCCC4)O C40262052
Cc1ccc(c(c1)[C@H](c2ccc3c(c2)CC(=O)N3)Cl)C C40271538
c1cc(ccc1OCc2ccc(s2)C#CCO)Cl C43682512
Cc1ccc(c(c1)O[C@@H]2CCc3ccccc3[C@H]2O)C C44197981
Cc1ccc(cc1C)O[C@@H]2CCc3ccccc3[C@@H]2O C44198265
CC(C)c1ccccc1O[C@@H]2CCc3ccccc3[C@H]2O C44214811
Cc1ccc2c(c1)S[C@@H](C2)C(=O)N[C@@H]3CCC[C@@H]([C@@H]3C)C C46632847
Cc1cc(sc1C)C(=O)N[C@H]2C[C@H]3CC[C@@]2(C3(C)C)C C48442956
Cc1ccc(s1)CC(=O)Nc2cccc3c2cccc3 C48963962
Cc1ccc(c(c1)COc2ccc(cc2C#CCO)C)C C49258486
Cc1ccc(c(c1)C)N(C)C[C@H]2c3ccccc3CCN2 C49990982
Cc1ccc(c2c1nccc2)N[C@H](C)c3ccsc3 C50342607
Cc1ccc(cc1N[C@H]2CSCc3c2cccc3)C#N C50430001
CCC1(CS/C(=N\c2ccc(cc2F)F)/N1)CC C53046029
Cc1ccc(s1)[C@@H](C)Nc2ccc3c(c2)cccn3 C54107788
c1cc(c(cc1F)Br)N[C@H]2CCC[C@@H]2C#N C54824586
[H]/N=C/1\C(=C([C@@H](S1)C)C(C)C)c2nc3ccccc3s2 C37935175
Cc1ccc(c(c1)N[C@@H](C)c2cc(sc2C)C)C#N C51579962
Cc1cc(ccc1N[C@@H]2CCCc3c2ccs3)C#N C61364072
c1cc(c(cc1Br)c2ccc(o2)CO)Cl C61692369
c1ccc2c(c1)-c3ccccc3C2N[C@@H]4CCC[C@@H]4C#N C61891322
c1c(cc(cc1Cl)Cl)CN[C@H]2CCC[C@H]2C#N C61892541
Cc1ccc2c(c1)cc(o2)[C@H](Cc3ccc(cc3)F)O C62140492
Cc1ccc(s1)[C@@H](C)Nc2ccc(cc2Cl)C#N C62791069
Cc1cc(ccc1O[C@@H]2CCCC[C@H]2O)Br C63061543
CC(C)c1cc2cccc(c2nc1NC)Br C63117192
C[C@H]1[C@@H]2Cc3ccc(cc3[C@]1(CC[NH+]2CC=C(C)C)C)O C01699600
C[C@@H]1CCC[C@H]([C@@H]1C)[NH2+][C@@H](C)c2nc3ccccc3s2 C21516455
C[C@@H]1CCC[C@H](C1)[NH2+]CCc2nc3ccccc3s2 C21516997
C[C@@H]1CC[C@H]([C@@H](C1)[NH2+]C2CCN(CC2)C3CC3)C(C)C C35054449
Cc1ccc(c(c1)C)[C@@H](c2ccc(o2)Br)[NH2+]C C35468025
CC[NH2+][C@H](c1ccc(s1)C)[C@@H]2Cc3ccccc3O2 C35510150
CC[NH2+][C@H](c1ccc(o1)C)c2csc3c2cccc3 C35554856
Cc1ccc(c2c1[C@H](CCCO2)[NH2+]C(C)C)C(C)(C)C C35653183
CC[NH2+][C@H]1c2cc(cc(c2OC[C@@H]1C)Br)Cl C35755020
Cc1nc(cs1)[C@@H](C)[NH2+][C@H]2C[C@@H](CC[C@@H]2C(C)C)C C37033970
Cc1cc([nH+]c(c1[C@@H](C)Nc2ccc(c(c2)F)F)C)C C37201752
C[C@H](C1CC[NH+](CC1)C)Nc2ccccc2Br C37209915
Cc1cc(nc(c1[C@@H](C)[NH2+][C@@H]2CCC[C@@H]([C@@H]2C)C)C)C C37215017
CCN[C@@H]1CC[NH+](C1)[C@@H](C)C23CC4CC(C2)CC(C4)C3 C37241179
CO[C@H]1CCCC[C@H]1[NH2+][C@@H]2CCC[C@@H](C2)C(F)(F)F C37318803
Cc1c2ccccc2sc1[C@H](C)[NH2+]C[C@H]3CCOC3 C37738893
Cc1ccc(c(c1)C)[C@@H](C)[NH2+][C@@H](C)c2cc(oc2C)C C37772238
C[NH2+][C@H](c1ccc2c(c1)CCCO2)c3ccc(c(c3)F)F C38058067
C[C@]12CC[C@H](C1(C)C)C[C@H]2[NH2+]Cc3cccc(c3)C#N C35041371
Cc1cc(c(cc1C)[C@H](C)[NH2+]C2=CC3=CC=N[C@@H]3C=C2)C C39559926
Cc1cc(c(c(c1)C)c2nc(c(s2)[C@@H](C)[NH2+]C)C)C C40995403
Cc1cc(c(c(c1)C)c2nc(c(s2)[C@H](C)[NH2+]C)C)C C40995405
c1ccc2c(c1)cccc2c3nc(cs3)C[NH2+]C4CC4 C41010181
Cc1c(sc(n1)[C@@]2(CCC(c3c2cccc3)(C)C)[NH2+]C)C C41185367
Cc1c(sc(n1)[C@]2(C[C@H](CC[C@@H]2C(C)C)C)[NH2+]C)C C41185532
Cc1cc(c(c(c1)C)[C@@H](c2nc3c(s2)CCC3)[NH2+]C)C C41187649
C[C@H]1C[C@](CC(C1)(C)C)(c2nc3c(s2)CCC3)[NH2+]C C41188000
C[C@H]1C[C@@](CC(C1)(C)C)(c2nc3c(s2)CCC3)[NH2+]C C41188005
Cc1c(sc(n1)[C@]2(CCCc3c2cccc3)[NH2+]C(C)C)C C41196857
C1CCC(CC1)[C@@H](c2nc3c(s2)CCC3)[NH2+]C4CC4 C41201021
CC[C@H]1CC[NH+](CC[C@@H](N1)C)C(C)(C)CC(C)(C)C C43437137
CC[NH2+][C@H](c1ccc(o1)C)c2cc3c(s2)CCCC3 C43610752
CC(C)c1ccccc1O[C@H]2Cc3ccccc3[C@@H]2[NH2+]C C44058136
CC[NH2+][C@@H]1c2ccccc2C[C@H]1O[C@@H]3CCC[C@@H](C3)C C44099791
CC[NH+]([C@@H]1CCc2ccccc2[C@@H]1O)C3CCCCC3 C44113454
Cc1ccc(cc1)[C@@H]2[C@@H]([NH+]=CC=CN2)c3ccc(cc3)C C44477950
Cc1ccc(c(c1)[C@H](c2nc3c(s2)CCCC3)[NH2+]C)C C49671002
CCc1cc(c2cc(cc(c2[nH+]1)C)Br)NC C50868888
Cc1ccc2c(c1)CCCN2Cc3ccc(cc3)C[NH2+]C C52423107
Cc1ccc(c(c1)[C@@H](c2ccc3c(c2)CCCO3)[NH2+]C)F C52982625
CCc1cccc(c1NC2=[NH+]C3(CCCC3)CS2)C C53045066
Cc1cc(cc(c1)Cc2nc(c(s2)[C@H](C)[NH2+]C)C)C C53749769
c1ccc2c(c1)c(cn2CC[C@H]3CCCC[NH2+]3)Br C55310476
CC(C)N1CCC(CC1)[NH2+][C@H]2C[C@H]3CC[C@@]2(C3(C)C)C C34995683
Cc1cc(c(cc1C)[C@@H](C)NC[C@@H]2CCC[NH+](C2)C)C C44534197
CCC1(CC[NH+](CC1)[C@@H]2CCc3ccccc3[C@H]2O)CC C62955692
C[C@@H](CNc1ccccc1)[NH+]2CCC3(CCCC3)CC2 C62958987
C[C@H]1CCC[C@@H]([C@@H]1C)NC2=[NH+][C@@H](CS2)c3ccccc3 C63001370
CC[NH2+][C@H](C)c1c(c2cc(cc(c2o1)C)Br)C C63061494
C[C@@H](C12CC3CC(C1)CC(C3)C2)/[NH+]=C/c4ccc(cc4)O C16134303
c1cc(cc(c1)S(=O)(=O)Nc2ccc(cn2)Cl)C(=O)Nc3ccc(cc3)Br C00754819
C[C@H](c1ccc(cc1)c2ccccc2)NC(=O)CN3C(=O)[C@]4(CCCc5c4cccc5)NC3=O C08624415
c1ccc2c(c1)CC[C@@]23C(=O)N(C(=O)N3)CC(=O)Nc4ccccc4Sc5ccc(cc5)Cl C09491957
Cc1ccc(cc1C)N(c2nc(cs2)CSc3nc(cn3N)c4ccccc4)C(=O)C C09647072
CC(C)[C@H](C(=O)N/N=C\c1ccc(o1)Br)NC(=O)c2ccc(c(c2)Cl)Cl C10039949
C[C@@H]1C(=O)N(c2ccccc2O1)CC(=O)NC[C@H](c3ccccc3)c4c[nH]c5c4cccc5 C10699947
COc1cc(ccc1OCC(=O)Nc2ccccc2Cl)/C=C/3\Cc4c(cccc4O)C3=O C11336035
c1cc(c(cc1Br)C(=O)OCC(=O)NC(=O)NC23CC4CC(C2)CC(C4)C3)Cl C11481443
C/C(=N\NC(=O)c1ccc(cc1)NS(=O)(=O)c2cccs2)/c3cccc4c3cccc4 C12569779
c1cc(cc(c1)OC2CCCC2)NCC(=O)Nc3cc4c(cc3Br)OCCO4 C12537139
C[C@H]1CCc2c(sc3c2c(nc(n3)C(C)C)SCC(=O)Nc4ccc(cc4)NC(=O)C)C1 C01375673
CCC(=O)Nc1cc(ccc1C)NC(=O)CSc2c3c4c(sc3nc(n2)C)C[C@@H](CC4)C C01326311
CCCn1c(=O)c2c3c(sc2nc1SCc4nc(c5c(c(sc5n4)C)C)N)CCC3 C10396025
c1cc2c(cccc2Br)c(c1)C(=O)NC(=S)Nc3cc(ccc3F)[N+](=O)[O-] C01180664
Cc1ccc(cc1)Cn2c(c(c(n2)C)C(=O)NNC(=O)CC34CC5CC(C3)CC(C5)C4)Cl C14844982
CC1=C([C@H](N2CCCSC2=N1)c3cccc(c3)NC(=O)c4ccc(cc4)C(C)(C)C)C(=O)NC C16613859
Cc1ccccc1n2c3c(c(=O)[nH]c(n3)SCC(=O)Nc4cc(ccc4F)F)sc2=S C17143750
CN(C)c1cccc(c1)C(=O)NNC(=O)C23C[C@@H]4C[C@H](C2)CC(C4)(C3)c5ccc(cc5)OC C17252516
C[C@H]1CCc2c(sc3c2c(=O)n(c(n3)SCc4nc5ccccc5c(n4)N)CC=C)C1 C18257015
COc1ccc(cc1)[C@H]2C3=C(C[C@@H](CC3=O)c4ccc(c(c4)OC)OC)Nc5ccccc5N2 C18284262
c1ccc(cc1)C\2=NN(C(=O)/C2=C\NCCc3ccc(cc3)O)c4nc5ccccc5s4 C19631907
Cc1cc(ccc1O[C@@H](C)C(=O)N/N=C/c2cc(c(c(c2)Br)O)OC)Cl C01454485
CCNC(=O)NC(=O)CSc1c2ccccc2nc(n1)c3ccc(cc3)Br C09741774
COc1cc(cc(c1OC)OC)[C@@H]2C3=C(C[C@@H](CC3=O)c4ccc(cc4)F)Nc5ccccc5N2 C21250611
CCOCCCNC(=O)N1c2ccccc2NC3=C([C@H]1c4ccccc4)C(=O)CC(C3)(C)C C21722871
c1ccc(cc1)c2ccc(cc2)OC[C@@H](CN3C(=O)[C@@]4(CCCCc5c4cccc5)NC3=O)O C24950566
Cc1cc(c(cc1Cl)OC)NC(=O)c2cccc(c2)S(=O)(=O)Nc3ccccc3F C26685984
COc1ccc(cc1)c2nc3c(s2)C[NH+](CC3)[C@H](c4c[nH]c5c4ccc(c5)Cl)C(=O)[O-] C31814317
CC(C)OC(=O)C1=C(Oc2c3ccccc3oc(=O)c2[C@@H]1c4ccc(cc4)C(F)(F)F)N C33780881
Cc1cc2c(c(oc2cc1C)C(=O)Nc3c(c4c(s3)CCC4)C(=O)NC[C@H]5CCCO5)C C34988868
C[C@@H](C(=O)/C(=C/1\Nc2ccccc2S1)/C#N)Sc3nnc(s3)NC4CCCCC4 C23893520
COc1ccc(cc1OC)[C@H]2[C@H]3CC=C[C@@H]3c4cc(ccc4N2)S(=O)(=O)Nc5ccccc5 C14479139
CCCCN1c2ccccc2[C@@H]([C@@H](C1=O)C(=O)Nc3nc4ccc(cc4s3)Br)O C38904332
C/C(=C/c1ccccc1)/C=N\N=C\2/NC(=O)[C@H](S2)CC(=O)Nc3ccc(cc3)Br C39843463
CCC[C@H]1Nc2ccc(cc2C(=O)N1NC(=O)COc3ccc(cc3)Cl)Br C39920453
CCOC(=O)c1c(nc(s1)NC(=O)Nc2ccccc2Br)c3ccccc3 C39967498
CCOc1cc(ccc1O)[C@@H]2c3c(n[nH]c3C(=O)N2Cc4ccc(cc4)C)c5ccccc5 C40337820
CSc1ccc(cc1)[C@@H]2c3c(n[nH]c3C(=O)N2Cc4ccco4)c5cc(ccc5O)Cl C39898805
Cc1cc(c(c(c1)O)c2c3c([nH]n2)C(=O)N([C@@H]3c4cccc(c4)Br)CCCOC)C C38704719
Cc1cc(c(c(c1)O)c2c3c([nH]n2)C(=O)N([C@@H]3c4ccc(cc4)Br)CCOC)C C38704803
C[C@@H](c1ccc(cc1)S(=O)(=O)N)N(C)C(=O)c2csc(n2)c3ccc(cc3)C(C)C C45527674
Cc1ccc(c(c1)OCC(=O)N/N=C/2\c3cc(c(cc3NC2=O)Br)C)C(C)C C12040251
CC(=O)Nc1ccc(cc1)/N=C/c2ccc(cc2O)OC(=O)c3ccccc3Br C01464826
COc1ccc(cc1)NS(=O)(=O)c2ccc3c(c2)[C@H]4C=CC[C@H]4[C@H](N3)c5ccccc5OC C58848475
Cc1ccc(cc1)NC(=O)C(=O)N/N=C/c2cc(n(c2C)c3ccc(c(c3)Cl)Cl)C C58912652
Cc1cc(c(n1c2ccccc2Cl)C)/C=N/NC(=O)C(=O)Nc3cccc4c3cccc4 C58913710
c1ccc(cc1)C(=O)Nc2nnc(s2)SCC(=O)Nc3cccc(c3Cl)Cl C59042005
c1ccc(cc1)c2nc([nH]n2)SCC(=O)Nc3nc4ccc(cc4s3)Br C59774546
CC[C@@]1(CCC(=O)NC1=O)c2ccc(cc2)NC(=O)Cc3coc4c3cc(c(c4)C)C(C)C C59989487
Cc1ccc(c(c1)C)SCC(=O)Nc2cccc(c2)S(=O)(=O)/N=C/3\CCCCCN3 C23643934
Cc1ccc2c(cc(c(c2n1)OCC(=O)NC3CC([NH2+]C(C3)(C)C)(C)C)Cl)Cl C06786909
Cc1c2ccc(cc2oc(=O)c1CCC(=O)NC3CC([NH2+]C(C3)(C)C)(C)C)OCC(=C)C C08765150
C[NH+]1CCc2c(sc3c2C(=N[C@H](N3)c4ccc(cc4)OC(=O)c5cccc6c5cccc6)O)C1 C09008384
CC[NH+]1CCc2c(sc(c2CNC(=O)Nc3ccccc3Br)n4cccc4)C1 C09151115
Cc1cc(c(cc1Cl)OC)NC(=O)C[NH2+][C@H](C)c2ccc(c(c2)Br)OC C09155990
Cc1ccc(c(c1)NC(=O)C(=O)NC[C@@H](c2ccc3c(c2)CCCN3C)[NH+]4CCCCC4)C C09165253
COC(=O)c1ccc(cc1)[C@@H]2[NH2+][C@H](CC(=N2)c3ccc(cc3)Br)c4ccccc4O C09542027
CCOC(=O)c1c2c(sc1NC(=O)Cc3ccc(s3)Cl)C([NH2+]C(C2)(C)C)(C)C C10061552
Cc1cccc2c1nc(s2)NC(=O)C(=O)NC[C@H](c3cccc4c3cccc4)[NH+](C)C C10085696
Cc1ccccc1NC(=O)Nc2ccnn2C3CC[NH+](CC3)C4C5CC6CC(C5)CC4C6 C12005151
CCOc1ccccc1[C@@H]2c3c(c4ccccc4[nH]3)CC[NH+]2Cc5cc6ccccc6[nH]c5=O C12072510
c1ccc2c(c1)c(c[nH]2)CCn3cnc4c(c3=O)c5c(s4)C[C@@H](CC5)[NH2+]C6CCCC6 C12161956
CCOC(=O)C[NH+]1[C@H](c2cc(ccc2N[C@H]1c3ccc(cc3)O)Br)c4ccccc4 C12311761
c1ccc2c(c1)c3c([nH]2)[C@@H]([NH+](CC3)Cc4ccc(cc4)Oc5ncccn5)c6cccc(c6)O C12571453
Cc1cc(ccc1NC(=O)C[NH+](C)[C@H](C)C(=O)Nc2cccc3c2cccc3)Br C12695459
COc1ccc(cc1O)[C@@H]2C[C@H](C[C@H]3[NH+]2CCCC3)OC(=O)CCc4ccc(cc4)O C13407230
c1ccc2c(c1)c(c[nH]2)CCNC(=O)[C@H]3CC34CC[NH+](CC4)Cc5ccc6c(c5)nsn6 C15001397
Cc1cccc([nH+]1)N[C@H](c2ccc(cc2)OC3CCCC3)c4ccc5ccc(nc5c4O)C C15015895
CC1CC[NH+](CC1)CC(=O)Nc2c(c3c(s2)CCCC3)C(=O)Nc4ccc(cc4)Br C15946527
c1ccc(cc1)[C@@H]2OCc3cc(cc(c3O2)C[NH+]4CCCC[C@@H]4C(=O)N)Br C16047073
CC[NH+]1CCc2c(sc(c2[C@H](C)NC(=O)NC34CC5CC(C3)CC(C5)C4)n6cccc6)C1 C20532252
CCc1ccc(cc1)/[NH+]=c\2/c(cc3c(cnc(c3o2)C)CO)C(=O)Nc4ccc(c(c4)C)C C20617405
CC(C)(C)c1cc(cc(c1O)C(C)(C)C)/C=N/N2[C@@H]3CS(=O)(=O)C[C@@H]3SC2=[NH2+] C09482275
C[C@H](C(=O)NC(=O)NC12CC3CC(C1)CC(C3)C2)[NH+](C)Cc4ccc(cc4)OC(F)F C20687746
c1ccc2c(c1)CCCCN2C(=O)Nc3ccc(cc3)CC(=O)NCCC[NH+]4CCCC4 C20988263
C[C@H](C(=O)Nc1ccc(cc1F)Br)[NH+](C)CC(=O)Nc2ccccc2Br C23038652
Cc1c(n(c(c1C#N)NC(=O)C[NH+]2CCC(=CC2)c3ccc(cc3)O)C4CCCCC4)C C25680456
Cc1ccc(c(c1)Br)NC(=O)[C@@H](C)[NH+]2CCC(CC2)C(=O)Nc3ccccc3 C29148946
Cc1ccc(c(c1)C)NC(=O)NC(=O)[C@@H](C)[NH+]2CCN(CC2)c3cccc(c3)C(F)(F)F C29235917
C[C@H](C(=O)NC(=O)NC12CC3CC(C1)CC(C3)C2)N4CC[NH+](CC4)C/C=C/c5ccccc5 C24071542
Cc1cc(nc2c1cc(cc2)NC(=S)N[C@H]3CCC[C@@H]([C@@H]3C)C)N4CC[NH+](CC4)C C36075009
C[NH+]1CCc2c(sc3c2C(=O)N[C@H](N3)c4ccc(cc4)OC(=O)c5ccc(cc5)Cl)C1 C00970742
Cc1c(sc(c1[C@@H](c2cccc(c2)OC)Nc3cccc[nH+]3)NC(=O)c4ccco4)C C08385082
CCOc1ccccc1NC(=O)NC[C@H](c2ccc3c(c2)CCCN3C)[NH+]4CCCCC4 C38517674
Cc1cccc([nH+]1)N[C@@H](c2ccc(cc2)Cl)c3c(c(sc3NC(=O)c4ccco4)C)C C38547559
c1ccc(cc1)CN2c3ccccc3N[C@@H]2SCC(=O)N/N=C/C4=c5ccccc5=[NH+]C4 C38937219
c1ccc(cc1)c2ccc(o2)C(=O)N3C[C@@H](C4(C3)CC[NH2+]CC4)C(=O)NC5CCCCCC5 C39633764
C[C@@]12C[C@@H](CC(C1)(C)C)N(C2)c3c(c([nH+]cn3)N(Cc4ccccc4)c5ccccn5)N C40735296
C[C@@H](C(=O)NC1CCCC1)S[C@@H]2NN=C(N2c3ccc(cc3)Cl)C4=c5ccccc5=[NH+]C4 C44658317
Cc1cc([nH+]c2c1c(c(s2)C(=O)OCc3csc(n3)c4ccccc4OC)N)C C46586099
Cc1cc(cc(c1)/[NH+]=c/2\c(cc3c(cnc(c3o2)C)CO)C(=O)Nc4ccccc4F)C C02953194
CC[NH+]1CCc2c(sc3c2C(=N[C@@H](N3)c4ccc(cc4)OC(=O)c5cccs5)O)C1 C15947159
Cc1c(ccc2c1OC(=O)[C@H]([C@H]2C)CCC(=O)NCCC3=c4cc(ccc4=[NH+]C3)F)O C63486021
c1ccc(cc1)N/C(=N\C(=O)c2ccc(cc2)Br)/NCCC3=c4ccccc4=[NH+]C3 C63588685
Cc1ccc(cc1)[C@@H](C(=O)Nc2ccc(cc2)OC)NC(=O)CC3=c4ccccc4=[NH+]C3 C63617059
CCOc1ccccc1CNC(=O)[C@H]2C(=c3ccccc3=[NH+]2)NC(=O)c4ccc(cc4)C C63752464
c1ccc(cc1)[C@@H](CNC(=O)NC[C@@H]2COc3ccccc3O2)C4=c5ccccc5=[NH+]C4 C64175259
CCCNC(=O)C1CCN(CC1)C(=O)NC[C@@H]([C@H]2CC=CS2)C3=c4ccccc4=[NH+]C3 C64202776
c1ccc(cc1)C2=c3cc(ccc3=[NH+][C@@H]2C(=O)N/N=C/c4ccc(cc4)O)Br C64277651
C[C@@H]1C(=C(NO1)C)S(=O)(=O)NC[C@H](c2ccccc2Cl)C3=c4ccccc4=[NH+]C3 C64713479
Cc1cn2c3c(nc2n1c4ccc(cc4)Br)n(c(=O)n(c3=O)CC[NH+]5CCCCC5)C C08708329
Cc1c(sc2c1c(nc(n2)CSc3ccccc3)N4CC[NH+](CC4)[C@H]5CCS(=O)(=O)C5)C C09536460
Cc1c(n2c3c(nc2n1c4ccc(cc4)F)n(c(=O)n(c3=O)CCC[NH+](C)Cc5ccccc5)C)C C10108279
Cc1ccc(cc1)c2c(cn(n2)c3ccccc3)[C@@H]4CC(=NN4C(=O)C[NH+]5CCCCC5)c6ccco6 C10435185
Cc1cc(nc2c1c(ccc2OC)OC)c3cc4c(c(c3)OC)OCC[NH+](C4)Cc5cn(nc5C)C C11912905
CC[NH+](CC)CCn1c(cn2c1nc3c2c(=O)n(c(=O)n3C)Cc4ccc(cc4)Br)C C10103752
Cc1csc2n1c(=O)cc(n2)CSc3nnc(n3c4ccc(cc4)F)[C@H](C)[NH+]5CCCCC5 C09139955
COP(=Nc1ccc(cc1)[N+](=O)[O-])(C2=C(C(=Cc3ccccc3)CCC2)[NH+]4CCOCC4)OC C13305363
C[NH+](C)CCCn1c(=O)c2c3c(sc2nc1SCc4cc(=O)n5ccsc5n4)CCCC3 C22215354
Cc1cc(nc([nH+]1)N2CCN(CC2)S(=O)(=O)c3ccc4cccc5c4c3CC5)N6CCN(CC6)C C17012851
C[C@H](c1nc2ccccc2s1)N3CC[NH+](CC3)Cn4c(=S)n(c(n4)c5ccc(cc5)Cl)C C23849344
CCc1ccc(cc1)n2c([nH+]c3c2nccc3)CN4CCN(CC4)S(=O)(=O)c5cc(ccc5C)C C33139362
Cc1cccc(c1)n2c([nH+]c3c2nccc3)CN4CCN(CC4)S(=O)(=O)c5c(cc(cc5C)C)C C33139397
Cc1cc(c(c(c1)C)S(=O)(=O)N2CCc3c(c(nc(n3)c4ccccc4)N5CC[NH+](CC5)C)C2)C C33599144
CC1(Cc2c(sc3c2c(nc(n3)c4ccccc4)N5CC[NH+](CC5)CC(=O)N6CCCC6)CO1)C C34749863
Cc1ccc(cc1)N2CCN(CC2)c3[nH+]c4c(c(n3)N(C)C)CN(CC4)C(=O)c5c(cccc5F)F C34756363
CC(=C)C[NH+]1CCN(CC1)c2c3c4c(sc3nc(n2)SCC(=O)N5CCOCC5)CCCC4 C34756662
C[NH+](C)CCCN1[C@@H](c2c(=O)c3cc(ccc3oc2C1=O)Br)c4cccc(c4)[N+](=O)[O-] C35486920
Cc1ccc(cc1)n2c(nnc2SCc3ccc(cc3)C(=O)N4CC[NH+](CC4)C)c5cccs5 C35590232
C[NH+]1CCN(CC1)c2nc3c(c(n2)Oc4ccccc4F)CN(CC3)S(=O)(=O)c5ccccc5 C35920087
C[C@H]1CCCCN1c2cc(nc(n2)SCc3ccc(cc3)C(=O)N4CC[NH+](CC4)C)C(F)(F)F C36045190
c1ccc(cc1)/C=C/C[NH+]2CCN(CC2)c3ccc(cc3[N+](=O)[O-])N4C(=O)[C@H]5[C@@H]6C[C@H]([C@H]5C4=O)C=C6 C36213636
CCN(C)c1c2c([nH+]c(n1)N3CCN(CC3)c4ccc(cc4)C)CCN(C2)C(=O)c5cccc(c5)F C34676594
C[NH+](C)CCN1[C@@H](c2c(=O)c3ccc4ccccc4c3oc2C1=O)c5cc(c(c(c5)OC)OC)OC C38712863
CCOc1ccc2c(c1)oc3c(c2=O)[C@H](N(C3=O)CCC[NH+](C)C)c4cccc(c4)Br C38726894
Cc1ccc(c2c1nc(s2)N(CCC[NH+](C)C)C(=O)[C@H]3CC(=O)N(C3)c4ccc(cc4)F)Cl C36644855
c1ccc(cc1)C2=c3cc(ccc3=[NH+]C(=O)[C@H]2C4=NN([C@H](C4)c5ccco5)C(=O)[C@@H]6CCCO6)Cl C39964706
COc1ccc2=C[C@@H](C(=O)[NH+]=c2c1)[C@H]3c4cc(c(cc4CCN3C(=O)c5cccc(c5)F)OC)OC C40010194
COc1ccc2=C[C@@H](C(=O)[NH+]=c2c1)[C@H]3c4cc(c(cc4CCN3C(=O)c5ccccc5F)OC)OC C40010731
c1ccc(cc1)c2nc(on2)[C@H]3CCCC[NH+]3CC(=O)N4[C@@H](CC(=N4)c5cccs5)c6ccco6 C62613468
CC(C)c1ccc(cc1)[C@@H]2[C@H]3C(=c4ccccc4=[NH+]3)C[C@@H]5N2C(=O)CN(C5=O)CCN6CCOCC6 C63136857
CC(C)c1ccc(cc1)[C@H]2[C@H]3C(=c4ccccc4=[NH+]3)C[C@@H]5N2C(=O)CN(C5=O)CCN6CCOCC6 C63136859
CC1CCC(CC1)N2CC(=O)N3[C@H](C2=O)CC4=c5ccccc5=[NH+][C@H]4[C@H]3c6cc(ccc6OC)OC C63137688
c1ccc2=[NH+][C@H]3[C@@H](N4[C@@H](CC3=c2c1)C(=O)N(CC4=O)Cc5ccc(cc5)F)c6cccc(c6)[N+](=O)[O-] C63139652
CCOc1ccccc1[C@@H]2[C@H]3C(=c4ccccc4=[NH+]3)C[C@@H]5N2C(=O)CN(C5=O)Cc6ccc(cc6)F C63140578
c1ccc2=[NH+][C@H]3[C@H](N4[C@@H](CC3=c2c1)C(=O)N(CC4=O)Cc5ccc6c(c5)OCO6)c7cccc(c7)Cl C63141127
c1ccc(c(c1)CN2CC(=O)N3[C@H](C2=O)CC4=c5ccccc5=[NH+][C@H]4[C@H]3c6cccc(c6)[N+](=O)[O-])F C63141625
COC(=O)[C@@H]1CC2=c3ccccc3=[NH+][C@H]2CN1C(=O)COc4ccc5c(c4)oc(=O)c6c5CCCC6 C63350916
c1ccc(cc1)[C@H]2[C@@H]3C(=c4ccccc4=[NH+]3)C[C@@H]5N2C(=O)CN(C5=O)/N=C/c6ccc(cc6Cl)Cl C63351455
CCc1ccc(cc1)[C@H]2CN3C(=O)CN(C(=O)[C@@]3([C@@H]4C2=c5ccccc5=[NH+]4)C)CCN6CCOCC6 C63372546
CCc1ccc(cc1)[C@@H]2CN3C(=O)CN(C(=O)[C@@]3([C@H]4C2=c5ccccc5=[NH+]4)C)CCN6CCOCC6 C63372550
CCCOc1ccc(cc1OC)[C@H]2CN3C(=O)CN(C(=O)[C@@]3([C@H]4C2=c5ccccc5=[NH+]4)C)[C@@H](C)CC C63372697
CCCOc1ccc(cc1OC)[C@@H]2CN3C(=O)CN(C(=O)[C@@]3([C@@H]4C2=c5ccccc5=[NH+]4)C)CC(C)C C63374470
CCCOc1ccc(cc1OC)[C@@H]2CN3C(=O)CN(C(=O)[C@@]3([C@H]4C2=c5ccccc5=[NH+]4)C)CC(C)C C63374473
CCOc1ccc(cc1OC)[C@H]2CN3[C@@H](c4ccc(c(c4C3=O)OC)OC)[C@@H]5C2=c6ccccc6=[NH+]5 C63375322
COc1cccc(c1)C(=O)N2CCC3=c4cc(ccc4=[NH+][C@H]3[C@H]2c5ccc(c(c5)[N+](=O)[O-])Cl)OC C63526813
COc1cc(cc(c1OC)OC)C(=O)N2CCC3=c4ccccc4=[NH+][C@@H]3[C@@H]2c5ccc(cc5)SC C63697591
c1ccc(c(c1)CN2CC(=O)N3[C@@H](C2=O)CC4=c5ccccc5=[NH+][C@@H]4[C@@H]3c6cccc(c6)[N+](=O)[O-])F C63761096
Cc1c2c(nc(nc2S[C@@H](c3ccccc3)C(=O)C4=c5ccccc5=[NH+]C4)C)sc1C(=O)OC C40051788
Cc1ccc(cc1)S(=O)(=O)N(C)c2ccc(cc2)C(=O)N3CCC(CC3)C4=c5ccccc5=[NH+]C4 C63908545
Cc1coc2c1cc3c(c(c(=O)oc3c2)CC(=O)N4CC[NH+](CC4)C/C=C/c5ccccc5)C C08764907
c1ccc2c(c1)C=C[NH+]3[C@@H]2[C@@H]4[C@H]([C@H]3C(=O)c5ccco5)C(=O)N(C4=O)c6ccc(c(c6)Cl)F C09158449
Cc1ccc(c(c1)C)N2C(=O)[C@@H]3[C@@H]4c5ccccc5C=C[NH+]4[C@@H]([C@@H]3C2=O)C(=O)c6cccs6 C09307408
Cc1cc(nc(n1)Sc2c3c(csc3nc(n2)C[NH+]4CCOCC4)c5cccs5)C C09365076
CCS(=O)(=O)c1cccc(c1)C(=O)N(CC[NH+](C)C)c2nc3ccc(cc3s2)Cl C09385302
C=CCc1cccc2c1oc(=O)c(c2)C(=O)N3CC[NH+](CC3)C(c4ccccc4)c5ccccc5 C09446148
CC(C)(C)C(=O)[C@@H]1[C@H]2[C@@H]([C@H]3[NH+]1C=Cc4c3cccc4)C(=O)N(C2=O)c5cc(ccc5OC)Cl C09499066
Cc1ccc2nc(c(n2c1)C[NH+]3CCN(CC3)S(=O)(=O)c4cccs4)c5ccccc5 C09595405
Cc1ccn(c(=O)c1)[C@H](C(=O)c2ccccc2)C(=O)N3CC[NH+](CC3)C/C=C/c4ccccc4 C09601248
Cc1cc(=O)c(c2n1-c3ccccc3S[C@H](C2)c4ccsc4)C(=O)N5CC[NH+](CC5)C(C)C C11872268
c1cc[nH+]c(c1)N2CCN(CC2)C(=O)[C@H]3CC34CCN(CC4)C(=O)C56CC7CC(C5)CC(C7)C6 C12003674
Cc1ncc(c(n1)[C@H]2CCC[NH+](C2)Cc3ccc(c(c3OC)OC)OC)c4ccc(cc4)F C12028046
c1ccc2c(c1)c(=O)c3c(o2)C(=O)N([C@H]3c4ccc(cc4)F)C[C@H](c5ccco5)[NH+]6CCCC6 C12062782
CC(C)(C)c1ccc(cc1)C(=O)N2CCC3(CC2)C[C@@H]3C(=O)N4CCN(CC4)c5cccc[nH+]5 C12573092
c1cc(sc1)[C@H](c2nnnn2Cc3ccc(cc3)F)[NH+]4CCN(CC4)c5ccc(cc5)F C12642245
C[NH+](CC(=O)N(Cc1ccc(cc1)Cl)C23CC4CC(C2)CC(C4)C3)[C@H]5CCS(=O)(=O)C5 C13020613
Cn1c2c(c(n1)C(=O)N(C)Cc3ccccc3)C[C@@H](CC2)[NH+]4CCC5(CC4)C=Cc6c5cccc6 C14543264
C[NH+](C)[C@@H](C/N=C/C1c2ccccc2C(=O)N(C1=O)c3cccc(c3)Cl)c4cccs4 C12546347
C[NH+](C[C@H]1COc2ccccc2O1)CC(=O)N3[C@H](CC(=N3)c4cccs4)c5cccs5 C16378682
CN(C)C(=O)c1c2c(n(n1)CC3CCCCC3)CC[C@H](C2)N4CCC(CC4)[NH+]5CCCCC5 C14539803
CN(C)C(=O)c1c2c(n(n1)CC3CCCCC3)CC[C@@H](C2)N4CCC(CC4)[NH+]5CCCCC5 C14539804
c1cc[nH+]c(c1)N2CCN(CC2)c3ncc4c(n3)CCN(C4)Cc5ccc(cc5)Br C15779619
C[NH+]1CCN(CC1)Cn2c(=S)n(c(n2)c3c(c4ccccc4s3)Cl)c5ccccc5 C22036786
c1ccc(cc1)c2nc(c3c4c(sc3n2)CCC4)N5CC[NH+](CC5)CC(=O)N6CCCCC6 C34756918
Cc1ccccc1[C@@H]2c3ccsc3CC[NH+]2CC(=O)N4CCN([C@@H](C4)C)C(=O)C(C)(C)C C34829790
Cc1ccccc1[C@H]2c3ccsc3CC[NH+]2CC(=O)N4CCN([C@@H](C4)C)C(=O)C(C)(C)C C34829791
Cc1ccccc1[C@H]2c3ccsc3CC[NH+]2[C@@H](C)C(=O)N4CCN(CC4)C(=O)c5ccco5 C34830323
C[NH+](C[C@H]1COc2ccccc2O1)CC(=O)N3[C@@H](CC(=N3)c4cccs4)c5cccs5 C34871991
CC[NH+](CC)CCN1[C@@H](c2c(=O)c3cc(ccc3oc2C1=O)F)c4cccc(c4)Br C35486346
C[NH+](C)CCN1[C@H](c2c(=O)c3cc(ccc3oc2C1=O)Br)c4ccc(cc4)OC C35486653
CCc1cc(nc(n1)SCc2ccc(cc2)C(=O)N3CC[NH+](CC3)C)N4CCCC[C@H]4C C36028359
CC(=O)N1[C@@H](CC(=N1)[C@H]2C(=c3cc(ccc3=[NH+]C2=O)Cl)c4ccccc4)c5ccccc5F C38600639
c1ccc(cc1)C2=c3cc(ccc3=[NH+]C(=O)[C@@H]2C4=NN([C@@H](C4)[C@@H]5CC=CO5)C(=O)CCl)Cl C38799076
Cn1c2c(c(n1)C(=O)N3CCCCC3)C[C@H](CC2)N4CC[NH+](CC4)C5C6CC7CC(C6)CC5C7 C23353570
Cc1ccc2=C[C@@H](C(=O)[NH+]=c2c1)CN(Cc3ccccc3)S(=O)(=O)c4ccc(cc4)Cl C39709268
CCn1c2c(c(n1)C(=O)N3CCN(CC3)C)C[C@@H](CC2)[NH+](C)CC45CC6CC(C4)CC(C6)C5 C14536403
C[C@@H]1CCC[C@H]([C@@H]1C)[NH+](Cc2c(cccc2Cl)F)CC(=O)N(C)[C@@H]3CCS(=O)(=O)C3 C58210269
CC(=O)N1[C@@H](CC(=N1)[C@@H]2C(=c3ccccc3=[NH+]C2=O)c4ccccc4)c5ccc6ccccc6n5 C39780254
CC1CCC(CC1)N2CC(=O)N3[C@@H](C2=O)CC4=c5ccccc5=[NH+][C@@H]4[C@@H]3c6cccc(c6)OC C63137461
CC(C)c1ccc(cc1)[C@@H]2[C@H]3C(=c4ccccc4=[NH+]3)C[C@@H]5N2C(=O)CN(C5=O)Cc6ccco6 C63138931
Cc1ccc(cc1)CN2CC(=O)N3[C@H](C2=O)CC4=c5ccccc5=[NH+][C@@H]4[C@H]3c6ccc(cc6)OC C63139485
COc1ccc(cc1)CCN2CC(=O)N3[C@H](C2=O)CC4=c5ccccc5=[NH+][C@H]4[C@@H]3c6ccccc6 C63139644
Cc1ccccc1[C@H]2[C@H]3C(=c4ccccc4=[NH+]3)C[C@@H]5N2C(=O)CN(C5=O)CCc6ccc(cc6)F C63140782
COc1cccc(c1)[C@@H]2[C@@H]3C(=c4ccccc4=[NH+]3)C[C@@H]5N2C(=O)CN(C5=O)C6CCCCCC6 C63140897
CC(C)CN1CC(=O)N2[C@H](C1=O)CC3=c4ccccc4=[NH+][C@@H]3[C@@H]2c5ccc(cc5)Br C63142157
CCCN1CC(=O)N2[C@H](C1=O)CC3=c4ccccc4=[NH+][C@@H]3[C@@H]2c5cccc(c5)Br C63142381
c1cc2=[NH+][C@@H]3CN(CCC3=c2cc1F)S(=O)(=O)c4ccc(s4)C5=NO[C@@H](C5)C(F)(F)F C63151205
C[C@H]1C(=c2ccccc2=[NH+]1)C(=O)CS[C@H](C)C3=NC(=O)C4=C(CSC4=N3)c5cccs5 C39943386
COc1ccc(cc1OC)c2nc(cs2)CC(=O)N3CC[C@@H]4C(=c5cc(ccc5=[NH+]4)F)C3 C63328840
Cc1ccccc1N2C(=O)[C@@]3([C@@H]4C(=c5ccccc5=[NH+]4)[C@H](CN3C2=O)c6ccccc6OC)C C63372558
c1ccc2c(c1)CCC[C@@]23C(=O)N(C(=O)N3)CC(=O)c4c[nH]c5c4cccc5 C03600927
CCSc1nc2c(nn1)-c3ccccc3N[C@@H](O2)c4ccc(cc4)O C01190818
Cc1c(c2ccccc2[nH]1)/C=C/3\C(=O)NC(=O)N(C3=O)c4ccc(cc4)C(C)C C01200470
Cc1cccc(c1)N2C(=O)/C(=C\c3cc(c(c(c3)Cl)O)OC)/C(=O)N2 C04872943
COc1ccc(c2c1nc(s2)NNC(=O)c3ccc(cc3)C#N)Cl C05256664
Cc1cccc(c1C)NS(=O)(=O)c2cc3cccc4c3c(c2)C(=O)NC4=O C01049458
c1ccc2c(c1)cccc2S(=O)(=O)Nc3ccc4c(c3)C(=O)NCCO4 C08961814
Cc1c(n[nH]c1c2ccc(s2)S(=O)(=O)Nc3ccc(cc3)C#N)C C09686773
Cc1ccc(cc1)NC2=NNC(=C3C=CC(=NS(=O)(=O)C)C=C3)CS2 C09379029
Cc1ccc(c(c1)C)NC(=O)[C@@H]2[C@@H](Nc3ncnn3[C@@H]2c4ccccc4F)C C11694864
Cc1ccc(c(c1)C)NC(=O)[C@@H]2[C@H](Nc3ncnn3[C@@H]2c4cccs4)C C11694941
CC1(O[C@H]([C@H](O1)C(=O)NC2CCCCC2)C(=O)NC3CCCCC3)C C17723907
Cc1ccc(cc1)c2cc(no2)C(=O)N3Cc4ccccc4C[C@@H]3C(=O)N C19665375
Cc1cc(c(n1c2ccc(cc2)S(=O)(=O)N)C)c3cs/c(=N\C)/n3C C25665737
c1ccc(cc1)c2ccoc2C(=O)NNC(=O)c3ccc4ccccc4n3 C28619377
C[C@@H]1CCCC[C@H]1N2CNC(=NS(=O)(=O)c3ccc(cc3)F)NC2 C30874954
C[C@H](C(=O)Nc1ccc(c(c1)Cl)C#N)Nc2ccc3c(c2)OCCO3 C28871730
C[C@H]1CN(C[C@@H](O1)C)CC(=O)/N=c\2/[nH]c(cs2)c3c[nH]c4c3cccc4 C12974814
C[C@@H]1CCc2c(sc(n2)NC(=O)C3CCN(CC3)C(=O)NC(C)C)C1 C32913101
Cc1ccc(cc1)NC(=O)Cn2c(=O)c3c4c(sc3[nH]c2=O)CCCC4 C34727067
C[C@H]1[C@@H]([C@@H](n2c(ncn2)N1)c3cccs3)C(=O)Nc4ccc(cc4)Cl C36701731
Cc1cc(cc(c1)C(=O)Nc2c3c(n(n2)C)NC(=O)C[C@@H]3c4cccs4)C C38520149
Cc1ccccc1C2=NN3[C@H](NN[C@@H]3SC2)[C@@H]4C=C(N=N4)c5ccccc5 C38966365
CC1=C[C@@H](N=N1)[C@@H]2NN[C@@H](N2/N=C/c3cccc(c3Cl)Cl)S C38979398
CC1=C[C@H](N=N1)[C@H]2NN[C@@H](N2/N=C/c3ccc(cc3Cl)Cl)S C38980561
c1ccc(cc1)C2=C[C@@H](N=N2)[C@H]3NN[C@@H](N3/N=C/c4cccs4)S C38984027
CCOCc1c(cc(c(c1C)[C@H]2C(=C(O[C@H]3C2=C(N=N3)C)N)C#N)C)C C39370968
Cc1ccc(cc1)C2=NN=C3[C@H]2[C@H](C(=C(O3)N)C#N)c4ccccc4OC C20033313
Cc1ccc(cc1C)C(=O)Nc2c3c(n(n2)C)NC(=O)C[C@H]3c4cccs4 C44388812
CC(C)[C@H](c1[nH]c2ccccc2n1)NC(=O)c3cc4ccccc4oc3=O C45673942
CC(C)NC(=O)N1CCC(CC1)C(=O)Nc2nc3c(s2)CCCC3 C46669368
C[C@@H]1CN(C[C@H](O1)C)c2ccccc2NC(=O)N[C@@H](C)c3ccccn3 C47807563
c1cc(c(cc1N[C@@H]2CCCCNC2=O)I)[N+](=O)[O-] C49980302
c1cc2c(c(c1)NC(=O)N3CCC[C@H](C3)C(=O)Nc4nccs4)CCCC2 C56543493
Cc1ccc(c(c1)NC(=O)N2CCC(CC2)C(=O)Nc3nc(cs3)C)F C56546735
Cc1csc(n1)NC(=O)C2CCN(CC2)C(=O)N[C@@H]3CCCC[C@H]3C C56782998
c1ccc2c(c1)cc(s2)C(=O)Nc3cc(ccc3O)N4CCCS4(=O)=O C47277456
Cc1ccc(cc1)S(=O)(=O)NNC(=O)c2c(c3cc(ccc3o2)C)C C59400035
c1ccc(c(c1)NC(=O)[C@@H]2CC(=Nc3n2ncc3c4ccc(cc4)Cl)O)F C20737414
CCOc1ccccc1[C@@H]2[C@H]3C(=NN=C3OC(=C2C#N)N)c4ccccc4 C05044917
CCOc1ccccc1[C@H]2[C@H]3C(=NN=C3OC(=C2C#N)N)c4ccccc4 C05044918
COc1cc(ccc1O)[C@@H]2CC(=Nc3c2ncn3c4ccccc4Cl)O C36366837
CN(C)c1ccc(cc1)C(=O)N/N=C\2/c3cc(ccc3NC2=O)Br C06027038
c1ccnc(c1)c2[nH]/c(=N\C(=O)/C=C/c3cc(ccc3F)Br)/[nH]n2 C64372478
CCCn1c2ccc(cc2[nH]c1=O)C3=NO[C@@H](N3)c4ccccc4Cl C64891277
C[C@@H]1CCc2c(s/c(=N/S(=O)(=O)c3ccc(cc3)NC(=O)C)/[nH]2)C1 C14221975
Cc1nc2c3ccccc3nc(n2n1)NC[C@@]4(CCCc5c4cccc5)O C66859917
C[C@H]1c2cccn2CCN1CC(=O)NC(=O)NC34CC5CC(C3)CC(C5)C4 C15416844
C[C@@H]1CCC[C@@H]([C@@H]1C)NC(=O)C(=O)Nc2ccc(cc2)c3csnn3 C67319284
COc1c(cc2ccccc2n1)c3cc(nc(c3C#N)N)c4ccccn4 C67642327
C[C@@H]1[C@H]([NH+]([C@@H](C=C1c2ccccc2)c3ccccc3)C)c4ccccc4 C04016129
C[NH+]1CCC(=C(c2ccccc2)c3ccc(cc3)Br)CC1 C04128618
c1cc2c(cc3c(c2nc1)OC[NH+](C3)CCC4=CCCCC4)Cl C04123454
C1CCCCCC2(CCCCC1)OC[C@H](O2)C[NH+]3CCCCC3 C00286761
Cc1ccc(cc1)C(=O)CN(c2ccccc2C)C3=[NH+]CCCC3 C08411457
C[NH+](C)CCC1=Cc2cc(ccc2Sc3c1cccc3)Cl C00347697
c1ccc(cc1)/C=C/C[NH+]2CCN(CC2)C(=O)c3cc4c(s3)CCCC4 C10030547
CN1CCC[NH+](CC1)Cc2ccc3ccc4cccc5c4c3c2cc5 C19634085
CCc1ccc2c(c1)[C@H](Cc3ccc(cc3S2)F)N4CC[NH+](CC4)C C19802292
C1CCC(CC1)CN2[C@H]3CC[NH+](C[C@H]3CCC2=O)C4CCCCC4 C20534297
Cc1ccc(cc1)C(=O)CN(c2cc(ccc2C)C)C3=[NH+]CCCS3 C27027199
Cc1ccc(c(c1)C)N(CC(=O)c2ccc(cc2)Cl)C3=[NH+]CCCS3 C27027243
Cc1ccc(cc1)N(CC(=O)c2cccc(c2C)C)C3=[NH+]CCCS3 C28527690
CCOc1ccccc1C[NH+]2CCCCC[C@@H]2c3ccc(s3)C C33087270
c1ccc(cc1)[C@H]([C@@H](c2ccccc2)I)[NH+]=[N+]=[N-] C04946494
CN(C)/C=[NH+]\C(=S)c1c(ccs1)CSc2ccc(cc2)Cl C35581593
Cc1ccccc1C[NH+]2CCCn3cccc3[C@H]2c4cc(ccc4F)F C35792104
Cc1cccc(c1)[C@H]2c3cccn3CCC[NH+]2Cc4cc(cc(c4)C)C C35809686
CCc1ccccc1C[NH+]2CCCn3cccc3[C@H]2c4ccc(cc4)C C36347265
CCOc1ccc(cc1)[C@@H]2c3cccn3CCC[NH+]2Cc4ccccc4C C36347755
CCc1ccc(cc1)C[NH+]2CCCn3cccc3[C@@H]2c4cc(ccc4C)C C36348135
CCc1ccc(cc1)C[NH+]2CCCn3cccc3[C@@H]2c4cccc(c4)C C36348399
CCc1ccc(cc1)C[NH+]2CCCn3cccc3[C@H]2c4cccc(c4)C C36348400
Cc1ccc(c(c1)C)[C@H]2c3cccn3CCC[NH+]2Cc4cccc(c4)F C36348475
CCc1ccccc1C[NH+]2CCCn3cccc3[C@@H]2c4ccccc4CC C36348580
Cc1ccc(cc1C)[C@H]2c3cccn3CCC[NH+]2Cc4ccsc4 C37523154
C[NH+](C)CCOC1=Cc2ccccc2Sc3c1cc(cc3)Cl C00002264
CCC[NH+]1CCn2c3ccc(cc3c4c2[C@H]1CCC4)Br C00448437
Cc1c(cc2c(c1n3cccc3)C(CC2(C)C)(C)C)[NH+]4CCCC4 C01048268
C[NH+]=C1C=CC(=C(c2ccc(cc2)N(C)C)c3ccc(cc3)N(C)C)C=C1 C04521520
C[C@]12CCC=CC1=CC[C@@H]3[C@@H]2CC[C@]4([C@H]3CC[C@@H]4C=C)C[NH+](C)C C39289459
c1cc(cc(c1)Br)[C@H]2C=C(N=[NH+]2)c3cccc(c3)Br C39299614
Cc1ccc(cc1)N2CCN(C2[C@@H]3C=CC=[NH+]3)c4ccc(cc4)C C39409840
c1ccc(cc1)C[C@H]2CC[C@]3(C2)C[C@@H](C[NH+]3Cc4ccccc4)Cl C39503107
CCO[C@@H]1C[C@]2(CC[C@@H](C2)Cc3ccccc3)[NH+](C1)Cc4ccccc4 C39503204
c1ccc(cc1)C[C@@H]2CCC[NH+]([C@@]23CC[C@@H](C3)F)Cc4ccccc4 C39512124
CO[C@@H]1CCC[C@]2(C1)CCC[C@@H]([NH+]2Cc3ccccc3)Cc4ccccc4 C39520630
CS[C@H]1CCC[C@]2(C1)CCC[C@@H]([NH+]2Cc3ccccc3)Cl C39520890
CCO[C@H]1CCC[C@]2([NH+]1Cc3ccccc3)CCC[C@@H](C2)Cl C39520990
CCO[C@@H]1CCC[C@]2([NH+]1Cc3ccccc3)CCC[C@@H](C2)Br C39520997
CCO[C@H]1CCC[C@]2([NH+]1Cc3ccccc3)CCC[C@@H](C2)Br C39520998
c1ccc(cc1)[C@@H]2C(=c3cc4ccccc4cc3=[NH+]2)c5ccccc5 C39580630
Cc1ccc(c(c1)C)C[NH+]2CCCn3cccc3[C@@H]2c4cc(ccc4F)F C40410308
C[C@@H]1C[C@@H](C[NH+](C1)Cc2ncc(o2)c3ccc(cc3)C(C)C)C C41362978
CC1=C(C(CCC1)(C)C)CC[NH+]2CCN3CCC[C@@H]3[C@@H]2C4CCCCC4 C22587896
c1ccc(cc1)CN(Cc2c(cccc2Cl)Cl)C3=[NH+]CCCS3 C17075026
Cc1cc(cc(c1[C@@H](C[NH+]2C[C@H](C[C@@H](C2)C)C)Cl)C)OC C62348171
c1ccc2=[NH+]CC(=c2c1)/C=C(\C#N)/[C@H]3N=C(CS3)c4ccc(cc4)Cl C39949658
c1cc(cc(c1)C(F)(F)F)/C=[NH+]/Cc2ccc(s2)c3cccs3 C01039560
c1ccc2=[NH+]CC(=c2c1)SCc3ccc(cc3)Br C63642913
CCOc1ccc(cc1)C2=N[C@H]([NH2+][C@@H](C2)c3ccccc3O)c4ccc(cc4)OC C04729400
CCOc1ccc(cc1)C2=N[C@H]([NH2+][C@H](C2)c3ccccc3O)c4ccccc4OC C04729421
C[C@@H](C(=O)N1CCc2c1cccc2)[NH2+]C[C@H](c3cccs3)c4c[nH]c5c4cccc5 C07547036
c1cc(oc1)[C@@H](CNC(=S)Nc2ccc(cc2)SC(F)F)[NH+]3CCCCC3 C03339362
c1cc(ccc1C(=O)NCC[NH+]2CCCC2)NC(=O)C34CC5CC(C3)CC(C5)C4 C08848207
C[C@H](c1ccc(cc1)Br)[NH2+]CC(=O)Nc2c3ccccc3oc2C(=O)C C09500274
CCCOc1ccc(cc1C(C)C)S(=O)(=O)NC2CC([NH2+]C(C2)(C)C)(C)C C11565847
CC[NH+](CC)CCNC(=O)c1ccc2c(c1)[C@@H]3C=CC[C@H]3[C@@H](N2)c4ccccc4Cl C14466795
Cc1ccc(c(c1)C)NC(=O)[C@H](C)[NH+](C)CC(=O)Nc2ccc(cc2C)Br C14922181
Cc1ccc(cc1)Cn2cnc3c(c2=O)c4c(s3)C[C@H](CC4)[NH2+]CC(C)(C)CO C20203544
CC[NH+](CC)CCNC(=O)c1ccc2c(c1)[C@H]3C=CC[C@H]3[C@H](N2)c4ccc(cc4)F C20754945
C[C@H]([C@H](c1ccccc1)N2CC[NH+](CC2)C)NC(=S)Nc3cccc(c3)Br C22031417
Cc1ccc(c(c1)C)c2csc3c2c(=O)[nH]c(n3)C[NH+](CC(C)(C)O)C4CC4 C35746414
CC(C)[NH2+]CCCNS(=O)(=O)c1c(cc(cc1Cl)Br)Cl C36299743
CCC[NH2+]C[C@@H](COc1c(cc(c2c1nccc2)Cl)I)O C36330752
CC[C@H](C)NC(=O)CC[NH2+]Cc1cc(cc(c1OC)Br)Br C37997144
CN1CCCc2c1ccc(c2)[C@@H](CNC(=O)NCCc3ccccc3)[NH+]4CCCC4 C38517595
COC(=O)[C@@H]1C(=c2cc(ccc2=[NH+]1)Br)NC(=S)NCc3ccccc3 C38984684
CC[C@@H](C(=O)N/N=C/C1=c2ccccc2=[NH+]C1)Nc3ccc(cc3)Br C39412485
CCCCCNC(=O)[C@H]1CN(CC12CC[NH2+]CC2)C(=O)c3ccc4ccccc4c3 C39623339
C[C@H](C(=O)N1CCc2c1cccc2)[NH2+]C[C@H](c3c[nH]c4c3cccc4)[C@@H]5CC=CS5 C39990848
C[C@H](C[NH+](Cc1[nH]c(=O)c2c(csc2n1)c3ccccc3Cl)CC(C)C)O C40404912
c1ccc2c(c1)ccc(c2C[NH2+]CCOCCO)OCc3ccc(cc3Cl)F C40735556
CCOc1cc(cc(c1OCc2cccc(c2)C)Br)C[NH2+]CCCO C40743801
CC(C)c1ccc(cc1)CN[C@H]2C[C@H]([NH+](C2)Cc3ccc(cc3)Cl)C(=O)NC C23158594
CCN(CC)C(=O)[C@@H](C)[C@@H]1CC[C@@]2(Cc3c([nH+]c(s3)NCC=C)[C@H]([C@@H]2[C@H]1O)C)C C43548229
CCCCCc1ccc(cc1)[C@@H]2C[S@](=O)C[C@H]([NH2+]2)C(=O)NCCc3ccccc3F C44170775
C[C@@H](c1ccc(c(c1)F)F)[NH+](C)CC(=O)NCC(=O)Nc2ccccc2Br C45773971
C[C@H]1CCCC[NH+]1Cc2ccc(cc2)CNC(=O)CC[C@@H]3Cc4ccccc4NC3=O C46615719
C[C@@H]1CCC[NH+](C1)Cc2ccc(cc2)CNC(=O)c3ccc(cc3)NC(=O)C(C)C C46816315
Cc1ccc(cc1C)C(=O)NCC(=O)NCc2ccc(cc2)C[NH+]3CCCC[C@H]3C C46839553
c1cc2c(c(c1)NC(=O)C(=O)NC[C@H](c3cccs3)[NH+]4CCCC4)CCCC2 C48853828
CC[NH+]1CCC[C@H]1CNC(=O)c2ccc(c(c2)NC(=O)C)Sc3ccc(cc3)C C03049140
CC1=C(C(CCC1)(C)C)CC[NH2+][C@H]2C[C@H](N(C2)C3Cc4ccccc4C3)C(=O)NC C23361972
CCOc1ccccc1NC(=S)NC2C[C@H]3CC[C@@H](C2)[NH+]3Cc4ccccc4 C35289088
Cc1ccc(o1)CN(Cc2ccc(cc2)NC(=O)C)C3CC([NH2+]C(C3)(C)C)(C)C C19216516
Cc1cc(c(c(c1)C)NC(=O)C[NH+](C)[C@@H](C)C(=O)Nc2ccccc2C(C)C)C C27537075
c1cc(sc1CCNC(=O)NC[C@@H]2CC[NH+](C2)CC(F)(F)F)Br C45393826
COc1ccccc1[C@H](CNC(=O)Nc2ccccc2Br)[NH+]3CCCC3 C43133616
C[C@@H]1C[C@@H](C[NH+](C1)C(C)(C)CNC(=O)CNC(=O)C23CC4CC(C2)CC(C4)C3)C C59990102
c1ccc2c(c1)ncn2Cc3cccc(c3)C[NH2+]Cc4c[nH]nc4c5cccs5 C62255559
Cc1ccc(cc1)C(=O)N/C(=C/c2cccs2)/C(=O)NCCC3=c4ccccc4=[NH+]C3 C63270208
COc1ccc2=[NH+]CC(=c2c1)CCNC(=O)/C=C\3/CS[C@@H](N3)c4ccc(cc4)F C63281535
C[C@@H]1[C@H](S[C@@H](N1)c2c(cccc2F)OC)C(=O)NCCC3=c4ccccc4=[NH+]C3 C63295494
c1ccc2c(c1)CC[C@@H](C(=O)N2)SCC(=O)NCCC3=c4cc(ccc4=[NH+]C3)Cl C63296213
c1ccc2=[NH+]CC(=c2c1)[C@H](CNC(=O)CCN3CNc4c3cccc4)c5cccs5 C64144053
c1ccc2=[NH+]CC(=c2c1)[C@H](CNC(=O)CS[C@H]3Nc4ccccc4O3)c5cccs5 C64212906
Cc1ccc(c(c1)N/C(=[NH+]/[C@@H](C)[C@H](c2ccccc2)N3CC[NH+](CC3)C)/[S-])C C22928355
c1ccc(cc1)Sc2ccccc2N3C(=O)C[C@@H](C3=O)[NH2+]CCc4c[nH]c5c4cccc5 C14671964
Cc1ccc(cc1)[C@H](CNC(=O)Nc2ccccc2S[C@H](C)CC#N)[NH+](C)C C66954747
CCOc1cc(cc(c1O)/C=N/c2c(c3c(s2)C[NH+](CC3)C)C(=O)OC(C)(C)C)Br C02240801
C[C@@H]1Cc2ccccc2N1S(=O)(=O)c3cccc(c3)C(=O)NC[C@@H](c4ccccc4OC)[NH+](C)C C09127384
CC[C@H](C(=O)NCCC[NH+](Cc1ccccc1)C(C)C)n2c(=O)c3c4ccccc4sc3c(n2)C C09289417
C[C@@H]([C@@H](c1cccs1)[NH+]2CCN(CC2)c3ccc(cc3)OC)NS(=O)(=O)c4ccc(cc4)F C09382679
COC(=O)c1c2c(sc1NC(=O)CCCSc3ccc(cc3)F)C[NH+](CC2)Cc4ccccc4 C09474768
Cc1cccc(c1C)NC(=O)C[NH+](CCOC)CC(=O)N2CCc3c(ccs3)[C@H]2c4cccs4 C11468800
CC[C@]1(C(=O)N(C(=O)N1)C[C@@H]2COc3ccccc3O2)C4CC[NH+](CC4)C/C(=C/c5ccccc5)/C C12038095
COc1ccc(cc1)S[C@@H]2C[C@H]([NH+](C2)Cc3c(cccc3F)F)C(=O)N[C@H]4CCS(=O)(=O)C4 C12330988
CCOC(=O)[C@]1([C@@H]2[C@@H]([C@H]([NH2+]1)c3ccc(cc3)N(C)C)C(=O)N(C2=O)c4ccc(cc4)C)c5ccccc5 C12497405
CC[NH+]1CCN(CC1)c2ccc(cc2NC(=O)c3csc(n3)c4ccc(c(c4)OC)OC)Cl C12742663
CC[C@@H](c1nnnn1Cc2ccc(cc2)F)[NH+](Cc3cc4ccc(c(c4[nH]c3=O)C)C)C5CCCC5 C13065113
C[NH+](C)CCCN1[C@H](/C(=C(/c2ccc(cc2)OCC=C)\O)/C(=O)C1=O)c3ccc(c(c3)Cl)Cl C09008510
CC[C@@H](c1nnnn1C(C)(C)C)[NH+](CCc2cccc(c2)C)Cc3cc4cc(cc(c4[nH]c3=O)C)C C13494566
CC(C)Oc1ccc(cc1)[C@H]2C(=C(C(=O)N2CC[NH+](C)C)O)C(=O)c3ccc(cc3)Br C09462579
CC(C)c1ccc(cc1)[C@@H]2C[C@@H](n3c(cc(n3)c4nnc(n4CCC[NH+](C)C)S)N2)C(F)(F)F C02791368
C[NH+](CCS(=O)(=O)c1ccc(cc1)Br)CC(=O)Nc2ccccc2Br C16633344
CC[NH+](CC)CCN1[C@@H](/C(=C(/c2ccc(cc2)Cl)\O)/C(=O)C1=O)c3ccc(cc3)Br C09331722
CCOc1ccc(cc1OC)C[NH2+][C@@H](c2ccc(cc2)Br)c3nnc(o3)c4ccccc4 C21366995
CCOc1c(cc(cc1C)S(=O)(=O)NC[C@H](c2ccc3c(c2)CCN3C)N4CC[NH+](CC4)C)C C21777068
CCOc1c(cc(cc1C)S(=O)(=O)NC[C@@H](c2ccc3c(c2)CCN3C)N4CC[NH+](CC4)C)C C21777073
C[C@@H]1C[C@@H](C[NH+](C1)CCCN2C(=O)c3ccc(n3C[C@@]2(C)C(=O)NC4CCCCC4)c5ccco5)C C21863317
C[NH+](C)CCCn1c(=O)c2c3c(sc2nc1SCC(=O)NCCCc4ccccc4)CCCC3 C22029286
CC[NH+](CC)CCSCC(=O)O[C@@H]1C[C@@]([C@H]([C@@H]([C@@]23CC[C@@H]([C@]1([C@@H]2C(=O)CC3)C)C)C)O)(C)C=C C25757055
CC[NH+]1CCC(CC1)NC(=O)CSc2nc3c(c4c(s3)C[C@H](CC4)C)c(=O)n2CCC(C)C C27364787
Cc1cccc(c1NC(=O)COc2c3c(csc3nc(n2)C[NH+]4CCCCC4)c5cccs5)C C28616774
c1cc(c(c(c1)Cl)CSCCNC(=O)[C@@H]2CCC[NH+](C2)Cc3nc(no3)c4cccs4)Cl C31056632
c1cc(c(c(c1)Cl)CSCCNC(=O)[C@H]2CCC[NH+](C2)Cc3nc(no3)c4cccs4)Cl C31056634
CCc1ccc(cc1)[C@@H](CNC(=O)c2ccccc2SCC(=O)N3CCc4c3cccc4)[NH+](C)C C32734802
C[C@H]1CCCC[NH+]1CCCNC(=O)[C@@H]2CS[C@@H](N2C(=O)c3cccc(c3)F)c4cccc(c4)F C35212498
C[C@H]1CCCCN1c2c(c(no2)c3ccccc3)C[NH+](C[C@@H]4CCCO4)C[C@@H](Cc5ccccc5)O C35780884
CC[C@H](C(=O)NCC[NH+](C)C)Oc1ccc2c(c1)[C@H](N(CC2)C(=O)C3CCCC3)c4ccc(cc4)F C34686447
C[C@@H]([C@@H](c1cccs1)N2CC[NH+](CC2)Cc3ccccc3)NS(=O)(=O)Cc4ccc(cc4)F C38596098
C[NH+](C)[C@@H](CNC(=O)CSCC1=NC(=O)C2=C3CCC[C@H]3SC2=N1)c4c(cccc4Cl)F C38792871
C[C@H]1CCCN(C1)c2ccc(cc2)[C@@H](C)NC(=O)[C@@H]3CCC[NH+](C3)Cc4nc(no4)c5ccccc5 C38885899
Cc1ccccc1c2nc(on2)C[NH+]3CCC[C@H](C3)C(=O)NCc4ccc(cc4)N5CCC[C@@H](C5)C C38887477
c1cc(ccc1CNC(=O)[C@H]2CCC[NH+](C2)Cc3nc(no3)c4ccc(cc4)Br)N5CCCC5 C38905541
C[C@@H](c1ccc(cc1)F)NC(=O)[C@H](C)Sc2nc3ccccc3c(=O)n2CC[NH+](C(C)C)C(C)C C22715928
c1ccc(c(c1)OC[C@@H](C[NH+](Cc2cccc(c2)Br)[C@@H]3CCS(=O)(=O)C3)O)Cl C40314132
C[C@@H](CCc1ccccc1)NC(=O)[C@H](C(C)C)N2C(=O)[C@@]3([C@H]4C(=c5ccccc5=[NH+]4)CCN3C2=O)C C63372400
CC(C)C[C@@H](C(=O)NCCc1ccc(cc1)Cl)N2C(=O)[C@@]3([C@H]4C(=c5ccccc5=[NH+]4)CCN3C2=O)C C63373382
C[C@@H]1c2cc3c(cc2OC(=O)[C@@H]1CCC(=O)NCCC4=c5cc(ccc5=[NH+]C4)OC)oc6c3CCCC6 C63486249
C[C@H]1c2cc3c(cc2OC(=O)[C@@H]1CCC(=O)NCCC4=c5cc(ccc5=[NH+]C4)OC)oc6c3CCCC6 C63486254
C[C@H]1c2cc3c(cc2OC(=O)[C@H]1CCC(=O)NCCC4=c5cc(ccc5=[NH+]C4)OC)oc6c3CCCC6 C63486261
C[C@@H]1C(=c2cc(ccc2=[NH+]1)Br)CCNC(=O)CCCCCN3C(=O)c4ccccc4C3=O C63513835
C[C@@H]1C(=c2cc(ccc2=[NH+]1)F)CCN(Cc3cc(c(c(c3)OC)OC)OC)C(=S)NC(C)(C)C C63655202
C[C@H]1C(=c2cc(ccc2=[NH+]1)F)CCN(Cc3cc(c(c(c3)OC)OC)OC)C(=S)NC(C)(C)C C63655203
CC(=O)c1cccc(c1)NC(=O)CSc2nnc(n2c3ccc(cc3)Cl)C4=c5ccccc5=[NH+]C4 C63926259
c1ccc2=[NH+]CC(=c2c1)[C@H](CNC(=O)CS(=O)(=O)c3ccc(cc3)Cl)c4ccccc4Cl C64002660
Cc1ccccc1CN2C[C@H](C[C@H]2C(=O)OC)NC(=O)[C@H]3C(=c4cc(ccc4=[NH+]3)Cl)c5ccccc5 C64137359
COc1ccc(cc1S(=O)(=O)NC[C@@H](c2cccs2)C3=c4ccccc4=[NH+]C3)Br C64713758
c1ccc(cc1)[C@H]2C[C@H]2C(=O)Nc3cccc4c3C(=O)c5ccccc5C4=O C04178599
CC(C)(C)c1ccc(c(c1)/C=N/c2ccc(cc2)N3CCOCC3)O C00032033
Cc1ccc2c(c1)[C@@H](C([C@H](N2)c3ccccc3OC)(C)C)OC(=O)C C00806062
Cc1c(cccc1Cl)Nc2c(nc3n2cccn3)c4ccsc4 C04734033
CC(C)c1ccc(cc1)/C=C/C(=O)Nc2ccc3c(c2)ccc(=O)o3 C00539617
c1ccc(cc1)/C=C\C2=N/C(=C\c3cc(ccc3O)Br)/C(=O)O2 C05328232
C/C(=N\NC(=O)c1csc2c1CCCC2)/c3cc4ccccc4o3 C05517024
C[C@H]1CCCCC1=NNC(=O)c2cc(nc3c2cccc3)c4cccs4 C05601725
Cc1ccc(c(c1)NS(=O)(=O)c2c(c(cc(c2C)C)C)C)OC C02888504
Cc1cc(c(=O)[nH]c1C)CCc2nc3c(ccc(c3o2)Cl)Cl C05891916
Cc1cc(c2c(c1)sc(n2)NS(=O)(=O)c3ccc(s3)Cl)C C07055260
COc1cc(ccc1O)/C=C/2\[C@@H](Oc3ccccc3C2=O)c4ccccc4 C01042027
c1ccc(cc1)/C=C\C2=N/C(=C\c3cc(cc(c3O)Cl)Cl)/C(=O)O2 C08642178
Cc1ccc(c2c1nc(s2)NS(=O)(=O)c3ccc(s3)Cl)C C08864779
Cc1ccc(cc1)C2=C(C(=NS2(=O)=O)Nc3cccc(c3C)Cl)C C06797089
Cc1c(=O)c2cccc(c2oc1c3ccccc3)C(=O)NCC(C)C C09340634
Cc1c2cc(sc2n(n1)C)C(=O)N[C@H](C)c3ccc(c(c3)Cl)Cl C10137849
c1ccc(cc1)c2c(n3cc(ccc3n2)Cl)NC(=O)c4ccccc4 C00283786
CSc1ccc(cc1)[C@@H]2[C@H]3CC=C[C@@H]3c4c(ccc(c4N2)F)[N+](=O)[O-] C14551879
CSc1ccc(cc1)[C@@H]2[C@@H]3CC=C[C@@H]3c4cc(ccc4N2)[N+](=O)[O-] C14551881
C/C(=N\NC(=O)C12CC3CC(C1)CC(C3)C2)/c4ccc(cc4)N(C)C C16136823
CCN\1C(=O)/C(=C/c2ccc(cc2)F)/S/C1=N\c3ccc(cc3)O C16904362
COc1ccc(cc1)/C=N/Nc2nc3ccc4ccccc4c3s2 C17124675
Cc1cccc(c1C)Nc2c3c(n(n2)c4ccccc4)CCCC3=O C20671865
Cc1ccc(cc1)N2[C@H](c3c(cccn3)C2=O)Nc4ccc(cc4C)F C21107953
Cc1cc(c(c(c1)C)c2cs/c(=N/NC(=O)C)/n2c3ccccc3)C C26507147
Cc1cccc(c1)/C=C/c2nc3ccccc3c(=O)n2c4ccc(cc4)O C26580452
Cc1c(nc(s1)c2ccco2)C(=O)NC34CC5CC(C3)CC(C5)C4 C32772202
Cc1ccc(cc1)c2n[nH]c(=S)n2/N=C/c3cccc(c3Cl)Cl C02284475
C/C(=C\c1ccccc1)/c2c(n3cccnc3n2)NC4CCCCC4 C35170982
Cc1ccc(cc1C)C2=C(C(=NS2(=O)=O)N[C@H]3CCC[C@@H]([C@@H]3C)C)C C36127431
COc1ccc(cc1)c2csc3c2c(nc(n3)Cl)NC4CC4 C36278553
c1cc(c(cc1CNc2cc(ccc2Cl)[N+](=O)[O-])Cl)Cl C37059955
Cc1ccc(cc1N[C@H](C)c2ccc(cc2)[N+](=O)[O-])Br C37091077
Cc1ccc(cc1C)NCc2ccc(cc2Br)[N+](=O)[O-] C37516315
c1ccc2=[NH+]CC(=c2c1)/C=C\3/C(=O)N=C(S3)[N-]c4cccc(c4)Cl C38612485
c1ccc(c(c1)N[C@H]2CCc3c2ccc(c3)Br)[N+](=O)[O-] C40227134
Cc1ccc(cc1)S(=O)(=O)N/N=C\2/C[C@@H]3CCCCC[C@@H]2CC3 C43761772
CC(C)c1ccc(cc1)[C@@H]2C[C@@H](n3c(ncn3)N2)c4ccccc4Cl C02919405
Cc1ccc(c(c1)S(=O)(=O)Nc2cc(c(cc2OC)Cl)C)C C07428441
c1ccc(cc1)CSc2nnc(o2)c3cc4ccccc4cc3O C00411410
c1ccc(cc1)c2ccc(cc2)[C@H]3C[C@@H](n4c(ncn4)N3)c5cccs5 C02500009
CCOc1ccccc1[C@H]2Nc3c(cc(cc3-c4n2nc(c4)C)C)C C06026723
CCN\1C(=O)/C(=C/c2ccc(cc2)O)/S/C1=N\c3ccc(cc3)F C59352934
Cc1c(c2ccccc2n1C)/C=N/NC(=O)c3ccc(c(c3)Cl)Cl C59678853
c1cc(cnc1)/C=N/N=c\2/[nH]c(cs2)c3ccc(cc3)Br C18254977
Cc1cccc(c1)N2C(=O)c3ccccc3/C(=C\Nc4ccccc4)/C2=O C12616050
c1ccc2c(c1)C=C[C@@]3(O2)CCCN(CC3)C(=O)CCc4ccccc4O C65421106
CN(c1cccc2c1cccc2)C(=O)C(=O)NC34CC5CC(C3)CC(C5)C4 C67257071
C[C@H]1CN(C[C@H](O1)c2ccccc2)C(=O)Nc3ccccc3C(C)C C67556941
C[C@@]12CC[C@H](C[C@@H]1CC[C@@H]3[C@@H]2[C@@H](C[C@@]4([C@@H]3CC[C@@]4(C(=O)CO)O)C)O)O C04096746
C[C@H]1[C@@H]([C@@H]([C@@H]([C@@H](O1)Oc2c[nH]c3c2c(c(cc3)Br)Cl)O)O)O C04534170
CC(C)[C@@H](C(=O)NC(=O)N)OC(=O)c1cc(ccc1O)Br C05743317
c1cc(c(c(c1)F)[C@@H]2Nc3cc(c(cc3S(=O)(=O)N2)S(=O)(=O)N)Cl)F C04933085
c1ccc2c(c1)CCC[C@@H]2NC(=S)Nc3ccc(cc3)S(=O)(=O)N C02859170
CC1(Cc2c(sc(c2C(=O)N)NC(=O)NC[C@@H]3CCCO3)CO1)C C06661437
C[C@]1([C@]([C@@]([C@@]([C@](O1)(C)Oc2cccc3c2nccc3)(C)O)(C)O)(C)O)CO C09915805
C[C@H](C(=O)N)OC(=O)c1cc(cc(c1N)Br)Br C12536732
C[C@@H]1CC[C@@H]2[C@]([C@@]13CC[C@](O3)(CCO)CO)(CC[C@@H]([C@]2(C)CO)O)C C14983108
C#CCNC(=O)[C@@H]1C[C@H]([C@@H]([C@H]2[C@@H]1N(C(=S)N2)c3cccc4c3cccc4)O)O C08636393
Cc1ccc(cc1)NC(=S)NNC(=O)c2ccc3c(c2)NC(=O)CS3 C15869546
c1cc2c(c(c1)C(=O)N)N[C@@H]([C@H]3[C@@H]2C=CC3)c4cc(ccc4O)[N+](=O)[O-] C14475745
C[C@H]1CC(=O)c2c(cc(c(c2C(=O)c3cccc(c3C=O)O)O)O)[C@@H]1O C31166934
Cc1ccccc1[C@@H](C#N)/C(=N/NC(=S)N)/C(=O)Nc2c(cccc2C)C C17195662
[H]/N=C/1\N=C(N[C@H](O1)C(Cl)(Cl)Cl)N[C@@H](C(Cl)(Cl)Cl)O C35145045
c1cc2c(c(c1)C(=O)N)N[C@H]([C@@H]3[C@@H]2C=CC3)c4cc(ccc4O)[N+](=O)[O-] C14475744
c1cc(c(cc1N)Br)S(=O)(=O)NC2CCC(CC2)O C37053107
C[C@H]1CC[C@H]2[C@@]([C@@]13CC[C@@](O3)(CCO)CO)(CC[C@@H]([C@@]2(C)CO)O)C C02944053
c1c(nc([nH]c1=O)SCC(=O)N[C@@H]2[C@H](C3=C(S2)CCCC3)C#N)N C39395737
c1cc(oc1)c2c(c(nc3c2c(c(s3)C(=O)N4CCCCC4)N)N)C#N C39426815
CCCn1c2ccccc2nc1S[C@@H]3[C@@H]([C@@H]([C@@H]([C@@H](O3)CO)O)O)O C39915816
C[C@@]1(CCS(=O)(=O)C1)NC(=O)Nc2ccc(cc2)Oc3ccc(cc3)N C40166590
c1cc(ccc1/C(=N\O)/N)NS(=O)(=O)c2ccc(s2)Br C40376006
CCC[C@@H](/C(=N/O)/N)NS(=O)(=O)c1cccc(c1)Br C40376890
Cc1cc(c(c(c1)C)NC(=O)NCCc2ccc(cc2)S(=O)(=O)N)C C43150224
C[C@@]12CC[C@@H](C[C@@H]1CC[C@H]3[C@H]2[C@H](C[C@@]4([C@@H]3CC[C@]4(C(=O)CO)O)C)O)O C44559593
C[C@H]1C[C@H]2[C@H]3C[C@H](C4=CC(=O)C=C[C@]4([C@@]3([C@H](C[C@]2([C@@]1(C(=O)CO)O)C)O)F)C)O C44699610
c1ccc(c(c1)NC(=O)c2ccc3c(c2)NC(=O)CS3)SCC(=O)N C45530480
c1ccc(c(c1)CC(=O)N)NC(=O)NCc2cc(cs2)Br C45764482
Cc1ccc(cc1)N2C[C@@H](CC2=O)C(=O)N[C@H](C)c3ccc(cc3)NC(=O)N C45834666
Cc1ccccc1NC(=O)NNC(=O)C[C@@H]2C(=O)Nc3ccccc3S2 C45884186
CN(Cc1cccc(c1)Br)c2ccc(cc2N)S(=O)(=O)N C48891429
C[C@@H](c1cccc(c1)Br)NS(=O)(=O)c2ccnc(c2)NN C49570776
C[C@@H](c1cccc(c1)NC(=O)C)NC(=O)Nc2cc(c[nH]c2=O)C(F)(F)F C50038695
C[C@H](c1cccc(c1)NC(=O)C)NC(=O)Nc2cc(c[nH]c2=O)C(F)(F)F C50038697
Cc1cc(c(c(c1)C)NC(=O)c2cc(cnc2NN)Br)C C51089072
Cc1ccc(c(c1)C)NCC(=O)NN/C=C/2\c3ccccc3C(=O)NC2=O C16721447
CC[C@H](C/C(=N/O)/N)NC(=O)c1ccc(cc1)I C54163028
[H]/N=C\1/NC(=O)/C(=C/c2ccc(cc2)OCC(=O)Nc3ccc(cc3)O)/S1 C15056618
c1ccc2c(c1)nc(s2)NC(=O)NCc3ccc(cc3)S(=O)(=O)N C10100718
Cn1cc(c(n1)C(=O)NNC(=C)c2cc(ccc2O)O)I C05612664
c1cc(ccc1/C=N/c2ccc(cc2)S(=O)(=O)N=C(N)N)Br C59460847
Cc1ccc(s1)C(=O)NCC(=O)Nc2cc(cc(c2)S(=O)(=O)N)F C60409993
c1csc2c1[C@@H](CCC2)NC(=O)c3cc(cnc3NN)Br C61374247
C[C@@H](c1[nH]c(=O)c2ccccc2n1)S[C@@H]3NC(=O)C=C(N3c4ccccc4)N C39441240
c1ccc(cc1)c2cnc([nH]2)SCC(=O)N[C@H]3[C@H](C4=C(S3)CCC4)C(=O)N C39792066
Cc1c(cc(cc1F)C(=O)N)NC(=O)c2c(c(n[nH]2)C3CC3)Br C65107738
c1cc(ccc1CNC(=O)Nc2ccc3c(c2)NC(=O)CS3)C(=O)NC4CC4 C66358220
CCc1ccc(cc1S(=O)(=O)N)NC(=O)c2cc3c([nH]c2=O)CCC3 C67328805
CCc1ccc(cc1S(=O)(=O)N)NC(=O)c2ccc(c(c2)NC(=O)C)C C67328823
CCC[NH+]1CCC2(CC1)N3[C@@H](CC(=N3)c4cc(ccc4C)C)c5ccccc5O2 C04363532
Cc1ccc(cc1)C(=O)O[C@@H](c2ccnc3c2cccc3)[C@@H]4C[C@@H]5CC[NH+]4C[C@@H]5C=C C04661256
Cc1cccc(c1)N2C(=O)c3ccccc3[C@]2(c4ccccc4)[NH+]5CCCCC5 C04758821
Cc1ccc(cc1)C(=O)N(CCC[NH+](C)C)c2nc3c(c(ccc3s2)C)C C05122522
C[NH+]1CCc2c(sc3c2c(nc(n3)SC)SCc4ccc(cc4)OC)C1 C05156802
Cc1ccc(c2c1nc(s2)N(CC[NH+](C)C)C(=O)c3ccc(cc3)SC)Cl C05242697
CC1(c2ccccc2N(C1=C[P@](=S)(c3ccccc3)N4CC[NH+](CC4)C)C)C C03170130
C[C@H]1[C@@H]([C@@H](C[NH+]([C@@H]1c2ccccc2)C)C(=O)c3ccccc3)c4ccccc4 C06183790
c1ccc2c(c1)cccc2/C=N/N3CC[NH+](CC3)C4c5ccccc5-c6c4cccc6 C01837145
Cc1c2ccc3c(c2oc(=O)c1Cc4ccccc4)C[NH+](CO3)CCCc5ccccc5 C06940423
c1ccc(cc1)C2=C(C(=O)[C@]3([C@H]2c4cccc5c4c3ccc5)[NH+]6CCCC6)c7ccccc7 C02184609
CC[NH+](CC)CCn1c2ccccc2n3c1nc(c3)c4ccc(cc4)Br C01282705
c1ccc(cc1)c2ccc(cc2)/C=N/N3CC[NH+](CC3)C4c5ccccc5-c6c4cccc6 C02324828
Cc1ccc(cc1C)C(=O)N(CCC[NH+](C)C)c2nc3cc(c(cc3s2)C)C C09323333
CCc1ccc2c(c1)sc(n2)N(CC[NH+](C)C)C(=O)Cc3ccc(cc3C)C C09504314
Cc1cc(c2c(c1)sc(n2)N(CCC[NH+](C)C)C(=O)Cc3ccc(s3)Cl)C C10061603
Cc1cc(c(c(c1)C)CC(=O)N(CC[NH+](C)C)c2nc3c(cccc3s2)F)C C10699744
C[NH+](C)CCN(c1nc2c(s1)cccc2SC)C(=O)c3ccc4c(c3)CCCC4 C10812549
c1ccc(cc1)/C=C/[C@@H]2C[C@H]3CN(C(=O)[C@@]34[NH+]2CCC4)C5Cc6ccccc6C5 C12202992
c1ccc2c(c1)cccc2c3cn4c5ccccc5nc4n3CC[NH+]6CCCCC6 C05286553
c1cc[nH+]c(c1)N2CCN(CC2)Cc3ccc4ccc5cccc6c5c4c3cc6 C19632624
c1ccc(cc1)N2CCN(CC2)[C@@H]3CCC[NH+](C3)C4C5CC6CC(C5)CC4C6 C20231871
C[C@H](c1ccccc1Cl)Sc2nnc(n2c3ccc(cc3)Cl)[C@@H](C)[NH+](C)C C23871761
c1ccc2c(c1)CC(=C2/C=C\C(=O)c3ccc(cc3)Br)[NH+]4CCCC4 C33376567
CC(=C)C[NH+]1CCN(CC1)c2c3c4c(sc3nc(n2)SC)CCCC4 C34755848
C=CC[NH+]1CCN(CC1)c2c3c4c(sc3nc(n2)SCc5ccccc5)CCC4 C34757362
Cc1ccc(c(c1)C)C[NH+]2CCCn3cccc3[C@H]2c4cc(c(cc4C)C)C C35809814
Cc1ccc(cc1C)[C@@H]2c3cccn3CCC[NH+]2Cc4ccc(c(c4)Cl)F C37522287
C[C@]1(CC[C@H]2[C@H](O1)c3ccccc3OC2(C)C)C#CC[NH+](C)Cc4ccccc4 C38549948
C[NH+](C)CCN(c1nc2ccc(cc2s1)SC)C(=O)C34CC5CC(C3)CC(C5)C4 C38845686
Cc1ccc(cc1)N(C[C@@H]2C=c3ccc(cc3=[NH+]C2=O)C)C(=O)c4ccccc4 C38889910
Cc1ccc2=[NH+]C(=O)[C@@H](C=c2c1)CN(c3cccc(c3C)C)C(=O)c4cccs4 C38906385
c1cc(ccc1[C@@H]2[NH+]=NC(=S)N2/N=C/c3ccc(cc3Cl)Cl)Cl C38914686
Cc1ccc(cc1)N(C[C@@H]2C=c3ccc(cc3=[NH+]C2=O)C)C(=O)c4cccc(c4)C C38925791
Cc1ccc(c(c1)C)N(C[C@@H]2C=c3ccc(cc3=[NH+]C2=O)C)C(=O)c4ccccc4C C38964267
c1ccc(c(c1)[C@H]2[NH+]=NC(=S)N2/N=C/c3cccc(c3Cl)Cl)Br C38999827
CCO[C@@H]1CCC[C@@]2([NH+]1Cc3ccccc3)CCC[C@@H](C2)Cc4ccccc4 C39520965
CC(=O)O[C@@H]1CC[C@]2([C@@H](C1)CC[C@@H]3[C@@H]2CC[C@]4([C@H]3CC=C4[C@H]5C=c6ccccc6=[NH+]5)C)C C39568782
CC(=O)O[C@@H]1CC[C@]2([C@H](C1)CC[C@@H]3[C@@H]2CC[C@]4([C@H]3CC=C4[C@H]5C=c6ccccc6=[NH+]5)C)C C39568783
CC[C@@H]1CCCCN1c2ccc3cccc(c3[nH+]2)OCc4cc(ccc4C)C C36648188
Cc1cccc(c1C)OCCCn2c3ccccc3nc2[C@@H](C)[NH+]4CCCCCC4 C39917407
Cc1ccc2=[NH+]C(=O)[C@H](C(=c2c1)c3ccccc3)C(=O)/C=C/c4c(ccs4)C C05988536
c1cc(ccc1/C=C\C(=O)N2CCN(CC2)c3cc[nH+]cc3)SC(F)(F)F C54918321
c1ccc(cc1)C/[NH+]=C/c2ccc(cc2)N3[C@H](CC(=N3)c4ccccc4)c5ccccc5 C59946541
c1ccc(cc1)[C@H](C(=O)C2=c3ccccc3=[NH+]C2)Sc4ccc(cc4)Br C39943531
c1ccc(cc1)/C=C(/C=N/N2[C@@H](N=[NH+]C2=S)c3ccc(cc3Cl)Cl)\Cl C38906335
CC(C)(C)c1ccc(cc1)[C@@H]2N=[NH+]C(=S)N2/N=C/c3ccccc3Cl C63395600
CC(C)(C)c1ccc(cc1)/C=N/N2[C@H](N=[NH+]C2=S)c3ccc(cc3Cl)Cl C38935641
Cc1ccc(cc1)C(=O)N2CCC3=c4ccccc4=[NH+][C@@H]3[C@@H]2c5ccc(cc5)SC C63697582
Cc1cccn2c1nc(cc2=O)C[NH+](Cc3ccc(cc3)C(C)C)CC(C)C C35502649
CCOc1ccccc1/C=C(/C#N)\c2nc(cs2)c3ccc(cc3)c4ccccc4 C04020313
Cc1ccc(cc1)n2c(nnc2SCc3cccc(c3F)F)Cc4ccccc4 C04358337
Cc1ccc(c(c1)CSc2nc3c(c(=O)n2CCc4ccccc4)SCC3)C C04358808
CC(C)(C)C(=O)COC(=O)CSc1ccc(c2c1c(ccc2)Cl)Br C03275972
Cc1c(nc(nn1)SCc2ccc(cc2)Cl)SCc3ccc(cc3)Cl C02550092
COC(=O)N1CC[C@H]([C@@]2(C1=CCC2)CCSc3ccccc3)Sc4ccccc4 C01623117
Cc1cccc(c1)Cc2c(nc(n(c2=O)C)SCc3cccc(c3)C(F)(F)F)C C04760575
CCOc1cc(cc(c1OCc2c(cccc2Cl)Cl)Br)C=O C01144726
CN(C)c1ccc(cc1)/C=C(\C#N)/c2nc(cs2)c3ccc(cc3)c4ccccc4 C04007408
c1ccc(c(c1)c2nnc(n2C3CC3)SCc4ccc(cc4)Br)F C05333396
c1cc(sc1)/C=C/c2ccnc(n2)Sc3c(cc(cn3)C(F)(F)F)Cl C05344547
Cc1ccc(cc1)C(=O)C[C@@H](c2ccc(cc2)C(C)C)S(=O)(=O)c3ccccc3 C01213939
C=CCN1C(=O)/C(=C/c2ccc(cc2)OCc3cccc4c3cccc4)/SC1=S C02966124
c1ccc(cc1)CSCc2c3ccccc3oc2C(=O)N4CCc5c4cccc5 C03370872
Cc1ccc(cc1)CSCc2nnc(n2c3cc(cc(c3)Cl)Cl)S C06400739
c1ccc(cc1)c2c(cn(n2)c3ccccc3)/C=C/C(=O)c4cccc5c4cccc5 C07777877
C[C@@H]1Cc2c(c(=O)n(c(n2)SC/C=C/c3ccccc3)CCc4ccccc4)S1 C08241884
CCc1ccc(cc1)N(CC(=O)c2ccc(cc2)Br)C3=NCCCS3 C06870945
Cc1ccc(c(c1)C)OC(=O)[C@H](C)Oc2ccc(cc2Br)Br C02061904
c1ccc(cc1)Sc2ccccc2C(=O)OCC(=O)c3ccc(cc3)Br C03127004
C/C(=C\CSc1nc2c(c3c(s2)CCCC3)c(=O)n1CCc4ccccc4)/Cl C09067896
CC[C@@H](C)Oc1ccc(cc1)/C=C/2\C(=O)N(C(=S)S2)c3ccc(c(c3)C)C C03768840
Cc1ccc(cc1)n2c(=O)c3c(nc2SCc4cccc(c4)C(F)(F)F)CCS3 C02719785
CSCCn\1c2ccc(cc2s/c1=N\C(=O)CCSc3ccc(cc3)F)F C09563500
Cc1ccc(cc1)SCCC(=O)/N=c\2/n(c3ccc(cc3s2)F)CCSC C09563504
Cc1cc2c(cc1C)s/c(=N\C(=O)c3cccc(c3)SC)/n2CCSC C09564678
c1ccc(cc1)c2nnc(n2c3ccccc3)SCc4ccccc4Br C09805772
CSc1ccc2c(c1)sc(n2)N(CCc3cccs3)C(=O)c4cccc(c4)F C10097695
Cc1cc(c(c(c1C)SCc2csc(n2)N(c3ccccc3)C(=O)C)C)C C10560385
Cc1cc(c2c(c1)n(/c(=N\C(=O)CSCc3ccccc3)/s2)CCSC)C C10611552
C=CCOc1ccc(cc1/C=C\2/C(=O)N(C(=S)S2)c3cccc(c3)Cl)Cl C12343906
CCCSc1c2c(cn(c2ncn1)c3ccc(cc3)Br)c4ccccc4 C16757931
C[C@]12CC[C@@H]3[C@@H]([C@@H]1CC[C@@H]2OC(=O)CCC4CCCC4)CCC5=CC(=O)CC[C@]35C C16890012
c1cc(c(c(c1)Cl)Cl)n2c(nnc2S)CSCc3ccc(cc3Cl)F C17099204
c1ccc(c(c1)CO/N=C/c2ccc(cc2)c3c(cc(cn3)C(F)(F)F)Cl)Cl C22996423
CCCCCCC(=O)O[C@H]1CC[C@@H]2[C@@]1(CC[C@@H]3[C@@H]2C=CC4=CC(=O)CC[C@]34C)C C27646672
Cc1ccc(cc1C)C(=O)COC(=O)C23C[C@H]4C[C@@H](C2)CC(C4)(C3)Br C18117693
CC(C)Sc1nc2c(c3n1c(cc3)SCCCC(=O)C)c4c(s2)CCCC4 C34788156
CC(C)Sc1ccc(cc1)C(=O)/N=c\2/n(c3ccccc3s2)CCSC C39735587
CC(C)n1c(nnc1SCc2ccc(cc2)Br)Cc3ccccc3 C39762329
Cc1ccc(cc1)CSc2nc-3c(c(=O)n2CC=C)C(Cc4c3cccc4)(C)C C40032134
CCCCCCc1ccc(cc1)C(=O)N2CCCn3cccc3[C@H]2c4ccsc4 C40361975
C[C@H]1C=C[C@H](O[C@@H]1OC)COC(c2ccccc2)(c3ccccc3)c4ccccc4 C43763371
C[C@@]12CC[C@@H]3[C@@H]([C@H]1CC[C@@H]2OC(=O)CCC4CCCC4)CCC5=CC(=O)CC[C@@H]35 C43769516
Cc1ccc(c(c1)CN(Cc2ccc(cc2)N3CCCC3=O)Cc4cc(ccc4C)C)C C12800163
c1ccc(cc1)CCc2nnc(n2c3ccccc3)SCc4ccccc4Cl C59047281
C1CCC(CC1)N(C2CCCCC2)C(=O)CCSC(=S)N3CCCCC3 C06644877
C#CCOc1ccc(cc1Br)/C=N/N(Cc2ccccc2)c3ccccc3 C59160230
Cc1ccc(cc1)S(=O)(=O)/N=[S@@](/C[C@@H]2CC2(Cl)Cl)\c3ccccc3 C04145225
C[C@]12CC[C@H]3[C@H]([C@@H]1CC[C@@H]2OC(=O)CCc4ccccc4)CCC5=CC(=O)CC[C@H]35 C03881613
CCc1cccc2c1[nH]cc2/C=N\n3cnc4c(c3=O)c5c(s4)CCCC5 C00980689
c1ccc(c(c1)/C=N\n2cnc3c(c2=O)c(cs3)c4ccc(cc4)Cl)O C00818016
C[C@@H]1CCCN(C1)C(=O)CSc2[nH]c(=O)c3c4c(sc3n2)CCCC4 C01367987
c1ccc2c(c1)c(cc(n2)c3ccccc3Cl)C(=O)Nc4nncs4 C00997402
Cc1cc(ccc1NC(=O)c2ccccc2[N+](=O)[O-])I C01230749
Cc1c(cccc1[N+](=O)[O-])NC(=O)c2cccc(c2)I C01218670
Cc1ccc(c(c1)C(=O)[C@H](C)N2C(=O)[C@@]3(CCCc4c3cccc4)NC2=O)C C03377042
Cc1ccc2c(c1)-c3ccccc3S(=O)(=O)N2CC(=O)NC(C)(C)C C05060302
Cc1ccc(cc1)N2CCN(CC2)C3=NC(=O)/C(=C\c4ccccc4O)/S3 C05851654
c1ccc2c(c1)cc(c(=O)o2)c3cccc(c3)C(=O)Nc4ccccc4C#N C06476568
Cc1ccccc1c2nc3ccccc3c(=O)n2/N=C/c4ccc(cc4)O C01187386
Cc1ccc(c(c1)C)C(=O)Nc2nc(cs2)c3cc4ccccc4oc3=O C06472572
c1cc(sc1)c2cc([nH]n2)c3nc(no3)c4ccc(cc4)Br C09002131
c1cc(=O)oc2c1cc(cc2)S(=O)(=O)NC34CC5CC(C3)CC(C5)C4 C12747106
c1ccc(c(c1)C#N)S(=O)(=O)Nc2c3ccccc3nc4c2CCCC4 C12630263
Cn1c2ccccc2c3c1c(=O)n(cc3C(=O)NC4CC4)C5CCCC5 C00428806
COc1ccc(cc1)[C@]2(Cc3nc4ccccc4n3C(=O)N2)C(F)(F)F C05265520
c1cc(cnc1)c2csc(n2)N3[C@]([C@H]4CCCCCC4=N3)(C(F)(F)F)O C04916300
Cc1ccc(c(c1)C)NC(=O)Cn2c(nc3c4ccccc4sc3c2=O)C C16841898
C1CC[C@@H]([C@H](C1)C(=O)N2CC[NH+](CC2)C34CC5CC(C3)CC(C5)C4)C(=O)[O-] C17076678
Cc1ccc(cc1[N+](=O)[O-])NC(=O)C2C[C@H]3CC[C@@H](C2)C34SCCS4 C12781468
c1ccc2c(c1)OC[C@@H](O2)c3csc(n3)NC(=O)c4ccc(cc4)Cl C27240960
CCSc1ncc(c(n1)C(=O)/[NH+]=c/2\cccc-3[n-]c(ccc23)C)Cl C27666261
CC1CCC2(CC1)N([C@@H](CO2)C(=O)NC3CCCCC3)C(=O)C4CCCC4 C34920168
C[C@H]1CCCC[C@H]1N/C=C\2/c3ccccc3C(=O)N(C2=O)c4ccccn4 C20815798
C[C@@H]1CN(C[C@@H](O1)C)c2ccc(cn2)C(=O)NC34CC5CC(C3)CC(C5)C4 C30017926
CCOC(=O)c1c-2c3c(ccc(c3C(=O)c4c2cccc4)Cl)[nH]c1=O C11363994
C[C@@]12CC[C@@H](C1(C)C)C(=O)N(C2=O)CNc3ccc4c5ccccc5oc4c3 C04600926
CSc1ncc(c(n1)C(=O)Nc2c(cc(cn2)Cl)Cl)Cl C40803722
C[C@H]1C(=O)N(c2cc(ccc2O1)NC(=O)[C@H]3[C@@H](C3(C)C)C=C(Cl)Cl)C C41014403
c1cc(c(cc1C(=O)Nc2ccc(c(c2)[N+](=O)[O-])Cl)F)Br C43579664
Cc1ccc2c(n1)cccc2NC(=O)c3c(onc3c4ccccc4Cl)C C44442310
c1ccc(cc1)/C=C/[C@H]2C3=C(C[C@@H](CC3=O)c4ccccc4)Nc5n2ncn5 C05390574
Cc1ccccc1C(=O)Nc2nc(cs2)c3cc4ccccc4oc3=O C17045512
COC(=O)c1ccc2c(c1)c3c([nH]2)CCN(C3)C(=O)C=C4CCCCC4 C55992387
c1cc(c(cc1N2CCOC2=O)NC(=O)c3cc(sc3Cl)Cl)F C56210212
c1ccc2c(c1)c(c[nH]2)/C=N/c3ccc(cc3)c4nnc5n4CCCCC5 C03240068
Cc1nc(c2c3c(sc2n1)CCCC3)N/N=C(/C)\c4ccc(cc4)C#N C57420075
c1cc(cc(c1)N2CCCS2(=O)=O)NC(=O)C3C4CC5CC(C4)CC3C5 C58148499
CC(C)(C)[C@@H]1CCCC[C@@H]1NC(=O)[C@@H]2CCCN(C2)C(=O)N3CCCC3 C58429490
CC(C)c1ccc2c(c1)CCCN2C(=O)c3ccc([nH]c3=O)c4ccco4 C60163297
Cc1ccc(cc1NC(=O)c2ccc(cc2Br)F)c3nnco3 C60774738
c1cc(c(cc1[N+](=O)[O-])NC(=O)c2cc(c(cc2Cl)Cl)F)F C61038691
COc1ccc(cc1)[C@H]2CC(=O)NC3=NN=C([C@H]23)c4ccc(cc4)Cl C09012751
CCCS(=O)(=O)N1CCC2(CC1)c3cccn3-c4c(c(ccc4N2)C)C C64848128
Cc1ccc(c(c1)C)NC(=O)c2ccc(cc2)N3C(=O)[C@@H]4CC=CC[C@@H]4C3=O C32607005
CCc1c(s/c(=N\S(=O)(=O)c2ccc(nc2Cl)Cl)/[nH]1)C C66254080
CC(C)N(c1ccc(cc1)Cl)C(=O)c2cccc3c2OCC(=O)N3 C67020712
CC(C)(C)C(=O)N1CCCN(CC1)C(=O)N[C@@H]2CCCC[C@H]2C(F)(F)F C67387664
C[C@@H]1CN(C[C@@H](O1)c2ccccc2)C(=O)NC[C@@H]3Cc4ccccc4OC3 C67590443
COc1ccc(cc1[N+](=O)[O-])[C@H]2[C@@H]3CC=C[C@@H]3c4cccc(c4N2)Cl C04320906
c1ccc(cc1)[C@H]2[C@H](C2(Cl)Cl)C(=O)Nc3ccccc3[N+](=O)[O-] C04380030
CC[C@H](C)N1CC2=C(C1=O)[C@H](NC(=O)N2C)c3ccc(cc3)C(C)C C04923386
Cc1ccc(c2c1[C@@H]3C=CC[C@H]3[C@@H](N2)c4ccc(cc4)[N+](=O)[O-])OC C04959504
COc1cccc2c1N[C@H]([C@H]3[C@@H]2C=CC3)c4cc(ccc4Cl)[N+](=O)[O-] C04959529
c1cc(ccc1NC(=O)c2cc(ccc2Cl)Br)[N+](=O)[O-] C05045882
CC(C)c1ccc2c(c1)c(cc(=O)o2)c3c(c4ccccc4o3)NC(=O)C C06624211
Cc1cc(c(cc1Cl)OC)NC(=O)C2=C(C(=O)OC23CCCCC3)C C06772407
Cc1cc(c(c(c1)C)C(=O)CN2C(=O)[C@@]3(C[C@@H](CC(C3)(C)C)C)NC2=O)C C02635115
CCc1ccccc1NC(=O)c2c(n(nn2)c3ccc(c(c3)C)C)C C08021777
Cc1ccc(c(c1)NC(=O)c2c(n(nn2)c3cc(ccc3Cl)C)C)C C08022443
COc1ccc(c2c1N[C@H]([C@@H]3[C@@H]2C=CC3)c4ccccc4Cl)[N+](=O)[O-] C06953028
CC(C)n1c2c(cc(cn2)NC(=O)c3cc4c(s3)CCCCC4)cn1 C08127821
Cc1ccc(cc1)n2c3c(cn2)c(ncn3)N[C@@H]4C[C@H](CC(C4)(C)C)C C10386763
c1ccc(cc1)c2c(c(oc2c3ccccc3)NC(=O)c4ccco4)C#N C11859862
Cc1c2ccccc2oc1C(=O)Nc3nc(ns3)c4cccs4 C11914369
CCS(=O)(=O)c1ccc2c(c1)nc(o2)Nc3ccc4ccccc4c3 C12540709
Cc1ccc(c2c1N[C@H]([C@H]3[C@H]2C=CC3)c4ccc(c(c4)[N+](=O)[O-])OC)Cl C13389425
Cc1ccc(c2c1N[C@@H]([C@H]3[C@H]2C=CC3)c4ccc(c(c4)[N+](=O)[O-])OC)Cl C13389427
CCOc1cc2c(c(c1)[N+](=O)[O-])N[C@@H]([C@@H]3[C@H]2C=CC3)c4ccccc4 C13615436
Cc1ccsc1[C@H]2[C@@H]3CC=C[C@@H]3c4c(ccc(c4N2)OC)[N+](=O)[O-] C13645765
CCn1ccc(n1)C(=O)Nc2nc-3c(s2)-c4cccc5c4c3ccc5 C13702461
CC(C)Oc1cccc2c1N[C@H]([C@@H]3[C@@H]2C=CC3)c4cccc(c4)[N+](=O)[O-] C14472252
CC(C)Oc1cccc2c1N[C@H]([C@H]3[C@@H]2C=CC3)c4ccccc4[N+](=O)[O-] C14478324
CC(C)Oc1cccc2c1N[C@@H]([C@H]3[C@@H]2C=CC3)c4ccc(cc4)[N+](=O)[O-] C14551039
Cc1ccc(c2c1[C@@H]3C=CC[C@@H]3[C@H](N2)c4cccc(c4)[N+](=O)[O-])OC C20058195
Cc1ccc(c2c1[C@H]3C=CC[C@@H]3[C@H](N2)c4cccc(c4)[N+](=O)[O-])OC C20058196
COc1ccc(c2c1N[C@@H]([C@H]3[C@H]2C=CC3)c4ccc(cc4)Cl)[N+](=O)[O-] C20699399
COc1ccc2c(c1)[C@H]3C=CC[C@H]3[C@H](N2)c4ccc(c(c4)[N+](=O)[O-])Cl C20704050
CC(C)Oc1cccc2c1N[C@@H]([C@@H]3[C@H]2C=CC3)c4cccc(c4)[N+](=O)[O-] C20705505
CC(C)COc1ccc(cc1)C(=O)/N=c\2/[nH]c3c(s2)CN(CC3)C C23607721
Cc1c(cccc1Cl)NC(=O)c2cc(on2)c3ccc4c(c3)C[C@@H](O4)C C28287019
c1ccc(cc1)/C=C/c2nc(nc(n2)n3cccc3)c4ccccc4O C30947663
Cc1c(n(c2c1c(ncn2)Nc3ccccc3OC)c4ccccc4)C C32960429
CCn1c2cc(c(cc2nc(c1=O)C(=O)Nc3cccc(c3C)C)C)C C33269601
CN\1C(=O)/C(=C\c2ccc(cc2)O)/S/C1=N\c3ccc(cc3)OC C03983380
CC[C@H](C)N1CC2=C(C1=O)[C@H](NC(=O)N2C)c3ccc(c(c3)Cl)Cl C35493021
c1ccc(cc1)NC2(CCCC2)c3nnnn3c4ccc(cc4)Cl C35622229
c1cc(cc(c1)[N+](=O)[O-])N[C@@H]2CCOc3c2cc(cc3)Br C37298376
Cc1nc2c3ccccc3oc2c(n1)Nc4cc(ccc4OC)Cl C17249556
Cc1cn(nc1C(=O)Nc2ccccc2c3nc4ccccc4s3)C C36701847
c1ccc2c(c1)cccc2/C=N/NC(=O)[C@@H]3C4=C(c5ccccc5CC4)N=N3 C38814756
CCc1cc2c(cc(=O)oc2cc1O)CSc3ncc4n3cccc4 C36666380
C/C(=N\NC(=O)[C@@H]1C=C(N=N1)C(C)(C)C)/C23CC4CC(C2)CC(C4)C3 C39702764
c1cc(c(cc1Br)[N+](=O)[O-])Nc2nc3c(s2)CCC3 C49549531
c1cc(ccc1c2csnn2)NC(=O)N3CCC[C@H]3C4CCCC4 C56788894
Cc1ccc(cc1)c2cs/c(=N\S(=O)(=O)c3ccc(cc3)C#N)/[nH]2 C57720042
Cc1ccc2c(c1NC(=O)c3ccc(o3)c4ccccc4)nsn2 C59055036
CC(C)(C)[C@H](Cc1c2cc(ccc2ncc1[N+](=O)[O-])Br)O C63038827
C[C@H]1CCc2c(s/c(=N/S(=O)(=O)c3ccc(cc3)C(=O)C)/[nH]2)C1 C66249562
CC[NH+](CC)CCN(c1nc2c(cccc2s1)OC)C(=O)CN3C(=O)CCC3=O C05121978
c1cc(sc1)S(=O)(=O)N2CC[NH+](CC2)Cn3c4ccc(cc4cn3)[N+](=O)[O-] C03338171
CC(C)n1c2c(cn1)c(cc(n2)C3CC3)C(=O)N4CC[NH+](CC4)Cc5cc(=O)n6ccsc6n5 C08724406
Cc1c(c(n(n1)[C@@H]2CCS(=O)(=O)C2)C)C[NH+](C)Cc3cc(on3)c4ccco4 C08883379
CC[NH+]1CCN(CC1)c2c(c(=O)n3cc(ccc3n2)C)/C=C\4/C(=O)N(C(=S)S4)CCCOC C09380085
CCCn1c(nnn1)Cn2c(nc3c(c2=O)c(cs3)c4cccs4)C[NH+]5CCOCC5 C09481240
Cc1c(c(sc1C(=O)OC)S(=O)(=O)N2CC[NH+](CC2)CC(F)(F)F)C(=O)OC C09883236
C[NH+](C)CCN(c1nc2ccc(cc2s1)OC)C(=O)CS(=O)(=O)c3ccc(cc3)OC C10023772
Cc1cn2c3c(nc2n1CC[NH+](C)C)n(c(=O)n(c3=O)Cc4ccc(cc4)F)C C10233400
C[NH+](C)CCN(c1nc2c(s1)cccc2S(=O)(=O)C)C(=O)c3ccccc3S(=O)(=O)C C10814613
CCS(=O)(=O)c1ccc(cc1)C(=O)N(CC[NH+](C)C)c2nc3c(s2)cccc3S(=O)(=O)C C10814724
C[NH+](C)CCN(c1nc2ccc(cc2s1)S(=O)(=O)C)C(=O)c3cccc(c3)S(=O)(=O)C C10818436
C[NH+](C)CCCN1[C@@H](c2c(=O)c3cc(ccc3oc2C1=O)F)c4cccc(c4)[N+](=O)[O-] C11615407
C[NH+](C)CCN(c1nc2c(ccc(c2s1)OC)OC)C(=O)c3ccc(cc3)S(=O)(=O)C C12342340
Cc1c(c(on1)C)S(=O)(=O)N2CC[NH+](CC2)Cc3c(nc4n3ccs4)c5ccccc5 C09201893
Cc1cc(on1)C[NH+](C)Cc2cnc(n2C[C@@H]3CCCO3)S(=O)(=O)CC4CC4 C12305402
CCn1c(nnc1SCC[NH+]2CCCC2)[C@H]3CCCN(C3)C(=O)c4ccc5c(c4)OCO5 C13565182
C[C@H](c1ccc[n+](c1)CC(=O)c2ccc(cc2)[N+](=O)[O-])OC(=O)c3ccc(c(c3)[N+](=O)[O-])Cl C15022521
COc1cc(cc(c1OC)OC)/C=C/2\C(=O)[n+]3c(csc3S2)c4cccc(c4)[N+](=O)[O-] C17222287
Cc1ccc(cc1)S(=O)(=O)Cn2c(nnn2)[C@@H](c3ccccn3)[NH+]4CCN(CC4)c5ccccc5 C06211249
CS(=O)(=O)c1c(nns1)C2CC[NH+](CC2)Cc3ccnc(n3)N4CCCC4 C19573289
CCN(CCn1cccn1)Cc2c(nc3n2ccs3)C(=O)N4CCC[NH+](CC4)C C20119125
CC(C)Cc1c2c(c(c(n1)N3CC[NH+](CC3)CC(=O)N4CCOCC4)C#N)CC(OC2)(C)C C13609983
Cc1c(n2c3c(nc2n1CCN4CC[NH+](CC4)CCC(C)C)n(c(=O)n(c3=O)C)C)C C20816435
Cc1ccccc1OCC[NH+](C)CC(=O)N2CCN(CC2)S(=O)(=O)c3ccccc3C#N C21672820
CCN(CC)C(=O)C[NH+]1CCN(CC1)C(=O)Cn2cnc3c(c2=O)c(c(s3)C)C C22190613
Cc1c(n2ccccc2n1)CN3CC[NH+](CC3)CC(=O)N(C)[C@H]4CCS(=O)(=O)C4 C22799864
CCN(CC)C(=O)C[NH+]1CCN(CC1)C(=O)[C@@H](C)Sc2ccc(cc2)[N+](=O)[O-] C22872794
COc1ccc(cc1)c2nc(on2)CN3CC[NH+](CC3)Cn4c(=S)n5ccccc5n4 C23269900
CC[NH+]1CCN(CC1)S(=O)(=O)c2cc(ccc2OCC)N3CCCCS3(=O)=O C32537523
c1cc(oc1)[C@@H]2CC(=NN2C(=O)CSc3nnc(o3)C[NH+]4CCCC4)c5ccco5 C32671762
Cn1ccc(c1)S(=O)(=O)N2CC[NH+](CC2)Cn3c(=S)n(cn3)c4ccccc4OC C32935402
Cc1cc(ccc1OC)S(=O)(=O)N2CCN(CC2)c3cc(nc(n3)C)N4CC[NH+](CC4)C C33318529
CCCn1c(=O)c2c3c(sc2nc1N4CC[NH+](CC4)CC(=O)N(C)C)COC(C3)(C)C C34734991
CCN(CC)C(=O)Cn1c(=O)c2c(c(sc2nc1N3CC[NH+](CC3)CC(=O)N4CC4)C)C C34748693
Cc1ccc2=[NH+]C(=O)[C@H](C=c2c1)CN(Cc3cccnc3)C(=O)c4cc(c(c(c4)OC)OC)OC C39001298
COc1ccc2=C[C@@H](C(=O)[NH+]=c2c1)[C@H]3c4cc(c(cc4CCN3C(=O)c5ccncc5)OC)OC C40010693
COc1ccc2=[NH+]C(=O)[C@@H](C=c2c1)[C@H]3c4cc(c(cc4CCN3S(=O)(=O)C)OC)OC C40010816
C[NH+](C)CCN(Cc1ccc(cc1)C#N)C(=O)[C@H]2CC(=O)N(C2)[C@H]3CCS(=O)(=O)C3 C48253233
c1ccc(cc1)n2c(c3c4[n+](c(nc3n2)SCc5ccc(cc5)[N+](=O)[O-])CCCCC4)O C49785841
CCCCc1nc(on1)[C@@H](C)Sc2nc3c(c4[n+]2CCCCC4)c(n(n3)c5ccccc5)O C58656546
CCOC(=O)c1ccc(cc1)N2C(=O)C[C@H](C2=O)[NH+]3CCC(CC3)CCN4CCOCC4 C19890135
C[C@@H](c1nc2ccccc2s1)N(C)C(=O)CN3CCN(CC3)Cc4cc(=O)n5ccsc5[nH+]4 C22914014
COCCCN1CC(=O)N2[C@H](C1=O)CC3=c4ccccc4=[NH+][C@H]3[C@H]2c5ccc(c(c5)OC)OC C63137354
COc1cc(cc(c1OC)OC)/C=N/N2CC(=O)N3C[C@@H]4C(=c5ccccc5=[NH+]4)C[C@H]3C2=O C63350913
COCCN1CC(=O)N2[C@@H](C1=O)CC3=c4ccccc4=[NH+][C@@H]3[C@@H]2c5ccc(cc5)[N+](=O)[O-] C63932545
COc1ccc(cc1)N([C@@H]2CCS(=O)(=O)C2)S(=O)(=O)C3=c4cccnc4=[NH+]C3 C63987231
CC(C)N(Cc1ccc(cc1)[N+](=O)[O-])CC(=O)N2CCN(CC2)c3cccc[nH+]3 C64350038
CC(C)c1nc(no1)c2cccnc2SCC(=O)N3CCN(CC3)C4CC[NH+](CC4)C C65211378
CCOC(=O)[C@H]1CCCN1S(=O)(=O)N2CCN(CC2)c3cc([nH+]c(n3)C)C C67404553
c1cc(ccc1/C=C/2\C(=O)N(C(=S)S2)CC(=O)[O-])C(=O)c3cc(cc(c3)[N+](=O)[O-])[N+](=O)[O-] C08434827
CN(C)c1ccc(cc1)[C@H]2c3c([nH]c(=O)s3)S[C@@H]4[C@H]2[C@H]5C[C@@H]4[C@@H]6[C@@H]5C(=O)N(C6=O)CCC(=O)[O-] C12579480
CC(=O)[C@@H]1CC[C@@H]2[C@@]1(CC[C@@H]3[C@H]2CCC4=C/C(=N/OCC(=O)N5C[C@H](C[C@@H]5C(=O)[O-])O)/CC[C@]34C)C C12658396
Cc1cccc(c1)c2nnc(n2CCC(=O)[O-])SCC(=O)N(C)C[C@H]3COc4ccccc4O3 C13035731
COc1cc(cc(c1OC)S(=O)(=O)N2CCN(CC2)C(=O)c3ccccc3Cl)/C=C/C(=O)[O-] C13076868
c1cc(ccc1/C=C/C(=O)[O-])S(=O)(=O)N2CCN(CC2)S(=O)(=O)c3ccc4c(c3)CCC4 C13089197
CC(C)Oc1c(cc(cc1Cl)C(=O)N2CCc3cc(c(cc3[C@H]2CC(=O)[O-])OC)OC)OC C13183597
Cc1ccc(c(c1)S(=O)(=O)N2CCN(CC2)c3ccc(cc3C(=O)[O-])S(=O)(=O)N(C)C)C C13190819
Cc1cc(c(n1c2cccc(c2)[N+](=O)[O-])C)C(=O)CSc3nc4nc(c(c(n4n3)C)CC(=O)[O-])C C13222333
CSc1ccc(cc1)/C=C\2/C(=O)N(C(=O)S2)CCNS(=O)(=O)c3ccc(cc3)C(=O)[O-] C13247062
c1ccc(c(c1)C(F)(F)F)S(=O)(=O)Oc2ccc(cc2C(=O)[O-])S(=O)(=O)N3CCOCC3 C13262695
CC(=O)c1cccc(c1)S(=O)(=O)Oc2ccc(cc2C(=O)[O-])S(=O)(=O)N3CCOCC3 C13262702
c1cc2c(cc1S(=O)(=O)Oc3ccc(cc3C(=O)[O-])S(=O)(=O)N4CCOCC4)CCC2 C13267510
Cn1ccnc1[C@H](c2ccccc2OC)NS(=O)(=O)c3ccc(c(c3)C(=O)[O-])Br C13268872
Cn1c(nnc1Sc2ccc(cc2S(=O)(=O)N3CCC(CC3)C(=O)[O-])[N+](=O)[O-])C4CC4 C13273177
Cc1ccc(cc1)S(=O)(=O)Oc2ccc(cc2OC)/C=C\3/C(=O)N(C(=S)S3)CCC(=O)[O-] C13343484
Cc1cc(ccc1NC(=O)c2cc(ccc2Br)S(=O)(=O)N3CCOCC3)C(=O)[O-] C13390936
c1cc(ccc1NC(=O)Cc2coc3c2cc4c(c3)CCC4)S(=O)(=O)N5CCC[C@@H](C5)C(=O)[O-] C13396080
C1CCc2c(c3c(s2)nc(n(c3=O)C[C@H]4CCCO4)SCC(=O)N5CCCC[C@H]5C(=O)[O-])C1 C13397220
C1Cc2c(sc3c2c(=O)n(c(n3)SCC(=O)N4CCC[C@@H](C4)C(=O)[O-])C[C@H]5CCCO5)C1 C13397258
c1c(cc(c2c1OCCO2)Cl)/C=C/C(=O)N3CCN(CC3)S(=O)(=O)c4cc(cs4)C(=O)[O-] C13400833
c1ccc(c(c1)c2ccc(o2)C(=O)N3CCN(CC3)S(=O)(=O)c4cc(cs4)C(=O)[O-])[N+](=O)[O-] C13400890
c1ccc2c(c1)c(=O)n(c(n2)SCC(=O)N3[C@H](CC(=N3)c4cccs4)c5ccco5)CC(=O)[O-] C13404794
CCN(CC)S(=O)(=O)c1ccc(c(c1)C(=O)Nc2nc(cs2)CC(=O)[O-])Br C13405295
Cc1cc(c(c(c1C)S(=O)(=O)N2CCN(CC2)C(=O)CSc3nc(cs3)CC(=O)[O-])C)C C13416706
Cc1ccc(o1)C2=NN([C@@H](C2)c3cccs3)C(=O)Cn4cnc5c(c4=O)c(c(s5)C(=O)[O-])C C13418283
Cc1c(sc(n1)c2ccsc2)C(=O)N3CCN(CC3)S(=O)(=O)c4ccc(cc4)C(=O)[O-] C13447392
COc1cccc(c1OC(F)F)/C=C/C(=O)N2CCN(CC2)S(=O)(=O)c3ccc(cc3)C(=O)[O-] C13447446
CN(C)S(=O)(=O)c1ccc(cc1)c2ccc(o2)/C=C\3/c4ccccc4C(=O)N(C3=O)CC(=O)[O-] C13458166
Cc1ccc(cc1)S(=O)(=O)NN2C(=O)/C(=C\c3cccc(c3)O[C@@H](C)C(=O)[O-])/SC2=S C16909213
Cc1c(cccc1[N+](=O)[O-])[N-]S(=O)(=O)c2cc(ccc2CN3C(=O)c4cccnc4C3=O)F C20762370
c1cc(sc1)[C@@H]2CC(=NN2C3=NC(=O)[C@H](S3)CC(=O)NCCC(=O)[O-])c4ccc(cc4)F C28158127
c1cc(cc(c1)I)N\2[C@@H]3CS(=O)(=O)C[C@H]3S/C2=N\C(=O)COCC(=O)[O-] C32639576
c1cc(cc(c1)I)N\2[C@@H]3CS(=O)(=O)C[C@@H]3S/C2=N\C(=O)COCC(=O)[O-] C32639577
CCOC(=O)c1ccc(cc1)N2C(=O)[C@@H]3[C@H](c4c(nc(s4)[O-])S[C@@H]3C2=O)C(=O)OC(C)C C32594702
CCCOc1ccccc1[C@@H]2C(=C(C(=O)N2c3nnc(s3)C)[O-])C(=O)c4c(nc(s4)C)C C35566251
c1cc(ccc1NC(=O)[C@@H]2CC(=O)N(C2)c3ccc(cc3)Cl)S(=O)(=O)[N-]c4nccs4 C13518951
CC(C)S(=O)(=O)c1ccc(c(c1)N2CCN[C@H](C2)I)[N-]S(=O)(=O)OC C39483027
C[C@@H]1C(=C2C(=NC(=NC2=O)CSc3nnc(n3c4ccc(cc4)F)Cc5ccccc5)O1)C(=O)[O-] C39690005
CC1=C2C(=CC(=O)N=C2S[C@H]1C(=O)[O-])CSc3nnc(n3CC=C)[C@@H]4COc5ccccc5O4 C39691806
Cc1ccc(cc1)c2nnc(n2CC(=O)[O-])SCC(=O)N([C@@H]3CCS(=O)(=O)C3)C4CCCC4 C13209505
CCCCn1c(c(c(c(c1=O)C#N)C)/C=C/2\C(=O)N(C(=S)S2)CC(=O)[O-])N3CCCCC3 C39770524
c1ccc(cc1)C(=O)C[C@@H]2C(=O)N/C(=N\c3ccc(cc3)S(=O)(=O)[N-]c4nccs4)/S2 C39843158
Cc1c(c(n(c(=O)c1C#N)C)NCc2ccc(cc2)F)/C=C/3\C(=O)N(C(=S)S3)CCC(=O)[O-] C39851587
Cc1c(c(n(c(=O)c1C#N)C)N2C[C@H](O[C@@H](C2)C)C)/C=C\3/C(=O)N(C(=S)S3)CCCC(=O)[O-] C39989611
CCn1c(c(c(c(c1=O)C#N)C)/C=C\2/C(=O)N(C(=S)S2)CCCC(=O)[O-])N3CCC(CC3)C C39989673
CCn1c(c(c(c(c1=O)C#N)C)/C=C\2/C(=O)N(C(=S)S2)CC(=O)[O-])N3C[C@H](O[C@@H](C3)C)C C39989908
CCCCn1c(c(c(c(c1=O)C#N)C)/C=C\2/C(=O)N(C(=S)S2)CC(=O)[O-])N3CCCCC3 C39990338
CC(=O)[C@H]1CC[C@H]2[C@]1(CC[C@@H]3[C@@H]2CCC4=C/C(=N/OCC(=O)N5C[C@@H](C[C@@H]5C(=O)[O-])O)/CC[C@@]34C)C C43736719
c1ccc(cc1)S(=O)(=O)[N-]c2c(nc3ccccc3n2)[n+]4cccc(c4)/N=C(/c5ccccc5Cl)\[O-] C18083068
Cc1ccc(cc1)S(=O)(=O)N(C)CC(=O)NNC(=O)COc2ccc3c(c2)oc(=O)c4c3CCC4 C02640502
COC(=O)c1ccc(cc1)S(=O)(=O)N(CCCO)Cc2cc3cc4c(cc3[nH]c2=O)OCCO4 C06198739
CC(C)[C@H](C(=O)Nc1cccc(c1)N2CCCC2=O)NS(=O)(=O)c3ccc4c(c3)OCCCO4 C08751649
COc1ccccc1/C=C\2/C(=O)N(C(=S)S2)CCC(=O)NNC(=O)c3cccc(c3)[N+](=O)[O-] C08819343
Cc1ccc2nc(c(c(=O)n2c1)/C=C\3/C(=O)N(C(=S)S3)Cc4ccco4)NCCOCCO C08858364
Cc1cccc(c1)N2C[C@@H](CC2=O)C(=O)Nc3nnc(s3)SCC(=O)Nc4nnc(s4)C C08905723
CCc1nnc(s1)NC(=O)CSc2nnc(s2)NC(=O)[C@@H]3CC(=O)N(C3)c4cccc(c4)C C08905730
CCOCCn\1c2ccc(cc2s/c1=N\C(=O)c3ccc(cc3)N4C(=O)CCC4=O)S(=O)(=O)N C08998596
Cc1c(c(=O)n(n1C)c2ccccc2)NC(=O)COC(=O)c3c4c(sc3NC(=O)C)CCCC4 C09129409
c1cc(ccc1C(=O)Nc2ccc(cc2)NS(=O)(=O)c3ccc4c(c3)OCCCO4)n5cncn5 C09156124
CC(C)NC(=O)[C@H](CCSC)NC(=O)C1CCN(CC1)S(=O)(=O)c2cccc3c2nsn3 C09418477
Cc1ccc(cc1S(=O)(=O)N(C)C)NC(=O)CN2C(=O)[C@](NC2=O)(C)Cc3ccccc3OC C09442436
Cc1ccc(cc1S(=O)(=O)N2CCCCC2)C(=O)NN3C(=O)[C@@](NC3=O)(C)CCc4ccccc4 C09782159
c1cc(cc(c1)[N+](=O)[O-])C(=O)NNC(=O)[C@H]2CCCN2S(=O)(=O)c3ccc(cc3)Br C11560989
Cc1cc(=O)[nH]c(n1)n2c(cc(n2)c3cccs3)NC(=O)C[C@@H]4CSc5n4c(=O)c6c(n5)CCC6 C11854496
c1ccc(cc1)c2ccc(=O)n(n2)CCNC(=O)c3ccc(cc3)n4cc(cn4)NC(=O)c5ccoc5 C11910229
c1ccc(cc1)N2C[C@@H](CC2=O)C(=O)Nc3cc(nn3c4[nH]c(=O)c5c(n4)CCCC5)c6ccco6 C12010500
Cn1c2c(cc(cc2NC(=O)[C@H]3CCCO3)C(=O)NCc4cc(ccc4OC)OC)nc1C5CCC5 C11790373
CC(=O)[C@]1(CC[C@@H]2[C@@]1(CC[C@@H]3[C@H]2CCC4=C/C(=N/OCC(=O)N5C[C@H](C[C@H]5C(=O)OC)O)/CC[C@]34C)C)O C12296214
C1CCc2c(c(c(s2)NC(=O)C3=CC=CN4C3=NS(=O)(=O)CC4)C(=O)NC[C@@H]5CCCO5)C1 C12786726
c1cc(ccc1NC(=O)CCc2nc(no2)c3ccsc3)S(=O)(=O)N[C@H]4CCS(=O)(=O)C4 C13121252
CCOc1ccc(cc1)N2C(=O)/C(=C/c3cn(c4c3cccc4)CC(=O)NCCOC)/C(=O)NC2=S C06089857
CC1=C(/C(=C/c2ccc(o2)CNC(=O)C(=O)Nc3ccccc3)/C(=O)N1Cc4ccco4)C(=O)OC C02079950
CC(C)N(C)S(=O)(=O)c1ccc(cc1)NC(=O)CN2C(=O)[C@](NC2=O)(C)c3ccc(cc3)OC C14093951
Cc1cc(c(c(c1)C)S(=O)(=O)N2CCC(CC2)C(=O)NNC(=O)[C@H]3COc4ccccc4O3)C C15795006
c1cc(cc(c1)NC(=O)C[C@@H]2C(=O)N(/C(=N\NC3=NC(=O)CS3)/S2)Cc4ccco4)C(F)(F)F C16807516
Cc1ccccc1OCc2nnc(n2c3ccccc3)SCC(=O)c4c(n(c(=O)n(c4=O)C)C)N C22679983
CC(C)(C)c1ccc(cc1)c2nnc(n2N)SCC(=O)N3CCN(CC3)[C@H]4CCS(=O)(=O)C4 C22739360
CC(=O)Nc1cccc(c1)n2c(nnc2SCC(=O)c3ccc(cc3)NS(=O)(=O)C)C4CC4 C23139666
Cc1cc(c(n1c2ccc3c(c2)OCCO3)C)C(=O)COC(=O)c4cc(ccc4F)S(=O)(=O)N C23593772
Cc1ccc(c(c1)OCc2nnc(n2N)S[C@@H](C)C(=O)N(C)[C@@H]3CCS(=O)(=O)C3)C(C)C C24270380
Cc1cc(=O)c(nn1c2ccccc2)C(=O)OCC(=O)NCC(=O)Nc3ccccc3Br C25852497
CNC(=O)[C@@H]1CCCN(C1)c2nc3c(s2)c(=O)n(cn3)CC(=O)Nc4ccc(cc4)C(F)(F)F C33141169
Cc1ccc(cc1)S(=O)(=O)CNC(=O)[C@@H](c2ccc(cc2)[N+](=O)[O-])N(C)C(=O)c3ccc(cc3)O C36530828
Cc1ccc(cc1)S(=O)(=O)CNC(=O)[C@H](c2cccc(c2)O)N(C)C(=O)c3ccc(cc3)[N+](=O)[O-] C36539320
Cc1cc(c(n1c2ccc(cc2)S(=O)(=O)N)C)C(=O)CSc3nnc(n3C)c4ccoc4C C36852382
COc1ccc(cc1OC)NC(=O)CCCNC(=O)Cn2cnc3c(c2=O)c4c(s3)CCCC4 C09775574
CCS(=O)(=O)Nc1ccccc1[C@H]2N=C([C@@H](O2)C)CNC(=O)[C@@H]3C=C(N=N3)c4ccccc4F C39354660
CC(C)S(=O)(=O)[P@]1(=O)NN2CCc3cc(c(cc3[C@@H]2CO1)O)S(=O)(=O)Oc4ccccc4 C39466395
CC(C)S(=O)(=O)C1=C[C@@H]2C[C@@H]3CO[P@@](=O)(N[NH+]3C[C@@H]2C=C1S(=O)(=O)Oc4ccccc4)[O-] C39469321
CCCN(C(=O)[C@@H]1CC(=C2[NH+]1Cc3ccccc3N2)S(=O)(=O)C(C)C)S(=O)(=O)Oc4ccccc4 C39544718
CCOC1=C2Nc3ccccc3C[NH+]2[C@H](C1)C(=O)N(S(=O)(=O)C(C)C)S(=O)(=O)Oc4ccccc4 C39545855
COc1ccc(cc1OC)[C@@H]2[C@H]3[C@@H](C(=O)N(C3=O)c4ccc(cc4)Br)ON2CC(=O)N C33430648
Cc1c(c(=O)n(n1C)c2ccccc2)[C@@H]3[C@H]4[C@@H](C(=O)N(C4=O)C5CCCCC5)[C@@]([NH2+]3)(CC(C)C)C(=O)[O-] C43212262
C[C@H]1C[C@@]2(CC(C1)(C)C)C(=O)N(C(=O)N2)CC(=O)NCc3ccc(c(c3)OC)OCC(=O)N(C)C C46798374
c1cc2cccnc2c(c1)NC(=O)CCCNC(=O)c3ccc(cc3)S(=O)(=O)N4CCOCC4 C49465172
c1ccc2c(c1)OC[C@@H](O2)C(=O)OCC(=O)Nc3cccc(c3)S(=O)(=O)/N=C/4\CCCCCN4 C09630951
CC[C@@H](C)[C@@H](C(=O)[O-])NC(=O)[C@H](CC(C)C)N1C(=O)[C@@]2([C@H]3C(=c4ccccc4=[NH+]3)CCN2C1=O)C C63375032
CCN1C(=O)c2c(ncn2C[C@]1(C)C(=O)NCc3ccc(cc3)F)C(=O)Nc4ccc(cc4)C(=O)C C64953218
Cc1ccc(cc1)CNC(=O)[C@@]2(Cn3cnc(c3C(=O)N2C4CC4)C(=O)Nc5ccc(cc5)C(=O)C)C C64953869
CCOC(=O)[C@H](C)N1C(=O)/C(=C/c2cc(c(c(c2)Br)OCC(=O)[O-])OC)/SC1=O C03005572
Cc1c(cn(n1)[C@H](C)C(=O)N[C@@H]2[C@@H]3N(C2=O)C(=C(CS3)COC(=O)C)C(=O)[O-])Br C08715728
CC(=O)OCC1=C(N2[C@@H]([C@@H](C2=O)NC(=O)Cn3c(c(c(n3)C(F)F)Cl)C4CC4)SC1)C(=O)[O-] C08715743
CC[C@H](C(=O)N[C@H]1[C@@H]2N(C1=O)C(=C(CS2)COC(=O)C)C(=O)[O-])n3c(c(c(n3)C)Cl)C C09431629
Cc1c2cc3c4c(oc3c(c2oc(=O)c1CC(=O)NCC(=O)N[C@@H](C(C)C)C(=O)[O-])C)CCCC4 C02114317
CCN([C@H]1CCS(=O)(=O)C1)C(=O)[C@@H](C)Sc2nnc(n2CCC(=O)[O-])c3ccc(cc3)C C13018802
C[C@@H](C(=O)[O-])NS(=O)(=O)c1ccc(cc1)C(=O)/C=C/c2ccc(o2)c3ccccc3C(=O)OC C13026254
Cc1ccc(c(c1)S(=O)(=O)N2CCN(CC2)c3ccc(cc3[N+](=O)[O-])C(=O)N[C@@H](C)C(=O)[O-])C C13036643
CC(=O)NCc1ccc(s1)c2csc(n2)NS(=O)(=O)c3cc(ccc3OC)/C=C/C(=O)[O-] C13093451
c1cc(ccc1[N+](=O)[O-])S(=O)(=O)N2CCN(CC2)S(=O)(=O)c3cc(ccc3F)C(=O)[O-] C13093684
CCn1cc(c(=O)c2c1cc(c(c2)F)N3CCN(CC3)C(=O)c4ccc(c(c4)C)[N+](=O)[O-])C(=O)[O-] C13178826
Cn1c(=O)c2ccc(cc2nc1SCC(=O)Nc3cccc(c3)S(=O)(=O)N(C)C)C(=O)[O-] C13199331
CCCc1nnc(n1CC(=O)[O-])SCC(=O)Nc2ccc(cc2)S(=O)(=O)N3CCOCC3 C13201749
Cc1c(c(n2c(n1)nc(n2)SCC(=O)Nc3ccc4c(c3)CCN4C(=O)C)C)CCC(=O)[O-] C13210661
Cc1ccc(cc1NC(=O)CSc2nc3ccccc3c(=O)n2CC(=O)[O-])S(=O)(=O)N(C)C C13222622
C=CCn1c(nnc1SCC(=O)N2Cc3ccccc3C[C@H]2C(=O)[O-])[C@@H]4CCS(=O)(=O)C4 C13238775
C[C@@H](C(=O)[O-])n1c(=O)c2ccccc2nc1SCC(=O)N(CCC(=O)N)c3ccccc3Cl C13245253
Cc1c(c(n2c(n1)nc(n2)SCC(=O)c3c(n(c(c3C(=O)OC)C)C(C)C)C)C)CC(=O)[O-] C13245522
c1cc(ccc1/C=C\2/C(=O)N(C(=O)S2)CCNS(=O)(=O)c3ccc(cc3)C(=O)[O-])[N+](=O)[O-] C13249218
C[C@@H]1Cc2cc(ccc2N1S(=O)(=O)C)C(=O)N3CCc4cc(c(cc4[C@@H]3CC(=O)[O-])OC)OC C13258830
c1cc(c(cc1S(=O)(=O)N2CCOCC2)C(=O)[O-])Sc3nnc(o3)[C@@H]4CCS(=O)(=O)C4 C13273497
c1cc(c(cc1S(=O)(=O)N2CCCCC2)C(=O)[O-])Sc3nnc(o3)[C@H]4CCS(=O)(=O)C4 C13273502
c1cc(c(cc1S(=O)(=O)N2CCC(CC2)C(=O)[O-])[N+](=O)[O-])Sc3nnnn3C[C@H]4CCCO4 C13273580
CCOC(=O)c1c(csc1NC(=O)Cn2cc(cc(c2=O)C(=O)[O-])[N+](=O)[O-])c3ccc(o3)C C13317040
c1c(csc1S(=O)(=O)N2CCN(CC2)C(=O)Cc3csc(n3)N4CCCC4=O)C(=O)[O-] C13401389
Cc1c2c(ncn(c2=O)CC(=O)Nc3ccc(c(c3)S(=O)(=O)N(C)C)Cl)sc1C(=O)[O-] C13417585
C=CCn1c(nnc1SCC(=O)N2Cc3ccccc3C[C@H]2C(=O)[O-])[C@H]4COc5ccccc5O4 C13417644
CN(C)S(=O)(=O)c1ccc(s1)CNS(=O)(=O)c2cc(cc(c2OC)OC)/C=C/C(=O)[O-] C13455595
COc1cc(cc(c1OS(=O)(=O)c2ccc(cc2)S(=O)(=O)N)Br)/C=C/C(=O)[O-] C13463003
Cc1c(cnn1CC(=O)N[C@H]2[C@H]3N(C2=O)C(=C(CS3)CSc4nnc(s4)C)C(=O)[O-])[N+](=O)[O-] C13959940
Cn1c(nnc1SCC(=O)Nc2ccccc2C(=O)[O-])CN(c3ccccc3)S(=O)(=O)C C15019742
Cc1nnc(s1)SCC2=C(N3[C@@H]([C@H](C3=O)NC(=O)c4ccc(cc4)C#N)SC2)C(=O)[O-] C02805519
CC[C@H](C)[C@H](C(=O)[O-])NC(=O)CNC(=O)CCc1c(c2cc3c(c(oc3cc2oc1=O)C)C)C C15954310
C[C@H](C(=O)[O-])Oc1ccc(cc1)/C=C/2\C(=O)N(C(=S)S2)NC(=O)c3ccc(cc3)[N+](=O)[O-] C16906882
C[C@H](C(=O)[O-])Oc1ccccc1/C=C/2\C(=O)N(C(=S)S2)NC(=O)c3ccccc3[N+](=O)[O-] C16910295
c1cc(c(cc1C(=O)N2CCN(CC2)c3ccc(cn3)S(=O)(=O)N4CCOCC4)[O-])[N+](=O)[O-] C22282895
Cc1cccn2c1nc(c(c2=O)/C=C\3/C(=O)N(C(=S)S3)CC(=O)[O-])NCCCN4CCOCC4 C16701227
c1cc2c(ccc3c2c(c1)C(=O)N3C(=O)c4ccc(cc4)[N+](=O)[O-])S(=O)(=O)N5CCC[C@H]5C(=O)[O-] C27303518
Cc1ccc(c(c1)O[C@@H]2[C@@H]([C@@H]([C@@H]3[C@@H](O2)CO[C@@H](O3)c4ccco4)O[C@@H](C)C(=O)[O-])NC(=O)C)C C35057253
CC(=O)N[C@H]1[C@@H]([C@@H]2[C@@H](CO[C@@H](O2)c3ccco3)O[C@@H]1Oc4ccccc4Cl)OCC(=O)[O-] C35057992
CC(=O)N[C@@H]1[C@@H]([C@@H]2[C@@H](CO[C@@H](O2)c3ccco3)O[C@@H]1Oc4ccc(cc4)Cl)OCC(=O)[O-] C35058001
CCOc1ccc(cc1OCC)[C@@H]2C(=C(C(=O)N2c3nnc(s3)C)[O-])C(=O)c4c(nc(s4)C)C C35566201
CCOCCCn1c(nnc1SCc2[nH]c(=O)c3c(n2)O[C@H]([C@H]3C(=O)[O-])C)c4ccncc4 C39680021
CCN1[C@@H](N=C2C(=C3CC[C@H](C[C@H]3S2)C)C1=O)SCc4[nH]c(=O)c5c(c(oc5n4)C)C(=O)[O-] C39691757
CCN1[C@@H](N=C2C(=C3CCCC[C@@H]3S2)C1=O)SCc4[nH]c(=O)c5c(c(oc5n4)C)C(=O)[O-] C39691978
c1cc(ccc1c2nnc(n2CC(=O)[O-])SCC(=O)N([C@H]3CCS(=O)(=O)C3)C4CC4)Cl C13202695
CCn1c(c(c(c(c1=O)C#N)C)/C=C\2/C(=O)N(C(=S)S2)CCC(=O)[O-])N3C[C@H](O[C@@H](C3)C)C C39989911
Cc1cccn2c1nc(c2C(=O)C3=C(C(=O)N([C@H]3c4cc(c(c(c4)OC)OC)OC)CCOC)[O-])C C40003530
COc1cc(c(c(c1OC)OC)CNC(=O)Cn2c(nc(n2)[N+](=O)[O-])Br)C(=O)[O-] C59087005
CC\1=NN(C(=O)/C1=N\Nc2ccc(cc2)S(=O)(=O)[O-])c3nc(cs3)c4ccc(cc4)Cl C59461780
CCOC(=O)N[C@H](C(Cl)(Cl)Cl)NC(=S)Nc1ccc(cc1Cl)[N+](=O)[O-] C04583660
COc1ccccc1NS(=O)(=O)c2cccc(c2)C(=O)NNC(=O)/C=C/c3cccc(c3)Cl C06144567
C[C@H](C(=O)Nc1ccc(cc1)S(=O)(=O)N)OC(=O)/C(=C/c2ccccc2OC)/c3ccccc3 C03521587
CCCc1cc(=O)oc2c1ccc(c2)OCC(=O)NNC(=S)NC(=O)c3ccc(cc3)Cl C02148529
CC(C)c1ccc(cc1)NC(=O)CC[C@H]2C(=O)N(C(=O)N2)CCc3c[nH]c4c3cc(cc4)OC C08765153
Cc1ccc(cc1)c2c(sc(n2)/C(=C/c3ccc(cc3)OCC(=O)N)/C#N)NC(=O)c4ccco4 C09223178
CCOc1ccccc1Nc2nnc(s2)S[C@H](C)C(=O)NC(=O)NC3CCCCC3 C09491857
Cc1ccc(c(c1)C)NC(=O)c2c(c3c(=O)[nH]c(nc3s2)CSc4nnc(s4)NCC=C)C C03427682
CCOc1ccc(cc1)/C=N/Nc2[nH]c(nn2)SCCC(=O)Nc3cccc4c3cccc4 C09695133
CCc1c(sc(c1C(=O)OCC)NC(=O)CSc2nnc(n2N)c3ccc(cc3)C)C C10784734
C[C@H](C(=O)Nc1ccc(cn1)Cl)OC(=O)CCNC(=O)NC23CC4CC(C2)CC(C4)C3 C11440714
c1ccc(cc1)c2nnc(n2Cc3ccco3)SCC(=O)Nc4c(c5c(s4)CCC5)C(=O)N C12706448
c1ccc(c(c1)C(=O)Nc2ccc(cc2)F)NC(=O)CSc3nnc(s3)NC[C@@H]4CCCO4 C13128859
CCOc1ccc(cc1)S(=O)(=O)Nc2ccc(cc2)C(=O)NNC(=O)[C@@H]3[C@@H](C3(C)C)C=C(C)C C10741728
CCOc1ccc(cc1)S(=O)(=O)Nc2ccc(cc2)C(=O)NNC(=O)[C@@H]3[C@H](C3(C)C)C=C(C)C C10741730
c1ccc(cc1)COC(=O)CSc2nc([nH]n2)N/N=C/c3cc(ccc3O)Br C20522767
CCOc1ccc(cc1)/C=N/Nc2nnc(n2N)SCC(=O)c3ccc(cc3)Br C20527970
CCOC(=O)c1c2c(sc1NC(=O)[C@@H](C)Sc3nnc(n3N)C(F)(F)F)C[C@H](CC2)C C20817801
Cc1ccc(cc1S(=O)(=O)Nc2ccccc2OC)NC(=O)/C(=C/c3ccccc3)/NC(=O)C C20900737
c1ccc(cc1)N(c2ccccc2)C(=O)CCSc3nc([nH]n3)N/N=C/c4ccc(cc4)O C21078199
C/C(=N\Nc1[nH]nc(n1)SCCC(=O)Nc2ccccn2)/c3ccc(cc3)Br C21081903
CC[C@@H](C)c1ccccc1OCC(=O)Nc2cc(ccc2O)S(=O)(=O)Nc3ccccc3OC C22991477
COc1ccccc1NS(=O)(=O)c2cccc(c2)NC(=O)CNC(=O)C34CC5CC(C3)CC(C5)C4 C23710089
CCOc1ccccc1NC(=O)[C@H](c2ccccc2)OC(=O)c3cc(ccc3F)S(=O)(=O)N C24846891
CCOC(=O)C1=C(NC(=O)N[C@H]1c2ccc(cc2)Cl)CSc3[nH]nc(n3)C(C)(C)C C12260458
CCCCNC(=O)N1CCN(C[C@H]1C)C(=O)[C@@H]([C@@H](C)CC)NC(=O)Nc2c(cccc2C)C C35004555
CCOc1ccc(cc1)Oc2c(c(nn2c3ccccc3)C)/C=N/NC(=O)c4ccc(cc4)N C36288070
CCCCNC(=O)[C@H](c1ccc(cc1)OC)N(Cc2ccco2)C(=O)c3cccc(c3O)O C36500885
CCCOc1ccc(cc1C(=O)NC(=S)Nc2cc(ccc2O)[N+](=O)[O-])Br C14653284
CC(C)COc1ccc(cc1C(=O)NC(=S)Nc2cc(ccc2O)[N+](=O)[O-])Br C14667130
CCOC(=O)[C@H]1C=C(O[C@H]1N(C(C)C)C(=O)C2CCC(CC2)C)c3ccc(cc3)c4cc(n[nH]4)N C39126637
Cc1ccc(c(c1)NC(=O)CNC(=O)COC(=O)c2cc(ccc2O)Br)OC C23463349
CCn1c(nnc1S[C@@H](C)C(=O)Nc2ccccc2O)[C@@H](C(C)C)NC(=O)c3ccccc3 C39742794
CCC[C@]1(Cc2ccccc2-c3c1c(=O)n(c(n3)N/N=C/c4ccc(cc4)OCC(=O)N)CC=C)C C40036350
CCOc1cc(ccc1OCC=C)[C@H]2c3c(n[nH]c3C(=O)N2CCO)c4cc(c(cc4O)C)Cl C39913979
CCOc1cc(ccc1O)[C@@H]2c3c(n[nH]c3C(=O)N2CCCOC)c4c(cc(cc4O)C)C C38705036
CCOc1ccc(cc1OCC)[C@@H]2c3c(n[nH]c3C(=O)N2CCCO)c4c(cc(cc4O)C)C C38705767
CCOc1cc(ccc1OCC=C)[C@H]2c3c(n[nH]c3C(=O)N2CCO)c4c(cc(cc4O)C)C C38705824
CCCOc1c(cc(cc1Br)/C=N\NC(=O)CSc2nnc(s2)N)OC C40947147
CCOc1cc(cc(c1OCC)Br)[C@@H]2C(=C(Nc3n2nc(n3)SCC)C)C(=O)N C41004925
CCN(CC)S(=O)(=O)c1ccc(c(c1)NC(=O)CNC(=O)c2ccc(cc2)C(C)(C)C)O C28837114
Cc1ccc(c(c1)OCc2nnc(n2N)S[C@H](C)C(=O)Nc3cccc(c3)C#N)C(C)C C17150339
CC(C)NC(=O)COc1ccc(cc1)/C=N/NC(=O)C(=O)Nc2ccc(c(c2)Cl)Cl C58881434
Cc1ccc(o1)/C=N/NC(=O)CCCSc2nnc(n2N)c3ccccc3Br C58990639
CCN(CC)c1ccc(cc1)/C=N/Nc2[nH]nc(n2)SCC(=O)Nc3cccc4c3cccc4 C59005500
CCCSc1nc2ccc(cc2s1)NC(=O)CSc3nc([nH]n3)NN=C4CCCC4 C59040566
CCOC(=O)c1c2c(sc1n3c(cc(c3C)/C=N/NC(=O)Cc4csc(n4)N)C)CCCC2 C59645128
CCOC(=O)c1c2c(sc1NC(=O)CCSc3nnc(n3N)c4ccc(cc4)F)CCC2 C59804343
C[C@H](c1ccccc1)NC(=O)COc2ccc(cc2)/C=N/NC(=O)C(=O)Nc3ccccc3Cl C59960091
CCOc1ccc(cc1)[C@H]2N[C@H](ON2)c3ccc4c(c3)[nH]c(=O)n(c4=O)CCCc5ccccc5 C64870877
Cn1c2c(c(=O)[nH]c1=O)n(c(n2)Br)C[C@H](COc3ccc(cc3)Br)O C00626341
C[C@@]12CC[C@H]([C@@]([C@@H]1CC[C@@H]3[C@H]2CC(=O)O3)(C)CO)OC(=O)Nc4cc(cc(c4)OC)OC C04259982
Cc1csc(n1)NC(=O)CSc2nnc(s2)NC(=O)c3ccc(o3)Br C08822202
CSc1ccc(cc1)S(=O)(=O)N2CCC(CC2)C(=O)Nc3cccc4c3C(=O)NC4=O C08933968
c1ccc2c(c1)c(=O)[nH]n(c2=O)CC(=O)OCC(=O)Nc3ccccc3I C09032372
Cc1ccc(cc1N(C)C)NC(=O)C[C@H](C)S(=O)(=O)c2cc3c(cc2C)NC(=O)CO3 C09151838
Cc1c2cc3c(cc2oc(=O)c1CC(=O)N[C@H]4CS(=O)(=O)C[C@H]4O)occ3c5ccc(cc5)F C09184249
Cc1cc(c(c(c1)C)NC(=O)[C@@H]2CCCN2S(=O)(=O)c3ccc(s3)c4ccc(=O)[nH]n4)C C09265855
CCS(=O)(=O)c1ccccc1C(=O)Nc2c(c3c(s2)CCCC3)C(=O)NC(=O)OC C09347135
Cc1ccc(cc1NC2=NN=C(CS2)c3ccc(cc3)NC(=O)C)S(=O)(=O)N(C)C C09548966
CS(=O)(=O)c1ccc(cc1)CC(=O)/N=c/2\n(c3ccc(cc3s2)S(=O)(=O)N)CC#C C09565904
C[C@@H]1CCc2c(cc(s2)C(=O)NNC(=O)c3ccc(c(c3)S(=O)(=O)N4CCOCC4)F)C1 C09884901
Cc1ccccc1n2c(c3c(n2)CS(=O)(=O)C3)NC(=O)C(=O)N[C@H]4C[C@@H](CC(C4)(C)C)C C10034069
Cc1ccc(c(c1)Br)NC(=O)COC(=O)CN2C(=O)C3(CCC(CC3)C)NC2=O C10055872
c1cc(cc(c1)S(=O)(=O)/N=C/2\CCCN2)NC(=O)CSc3ccc4c(c3)OCCCO4 C10603440
C[C@H](c1ccc(cc1)S(=O)(=O)C)NC(=O)CN2C(=O)[C@]3(CCCc4c3cccc4)NC2=O C10968479
Cn1cc(cc1C(=O)NNC(=O)c2ccc(cc2)S(=O)(=O)N3CCCCC3)Br C12393464
c1ccc2c(c1)CCO[C@H]2CNC(=O)[C@H]3Cc4c(sc(n4)NC(=O)c5ccoc5)C(=O)C3 C12510804
CCOc1ccc(cc1S(=O)(=O)N2CCCC2)NC(=O)c3ccc4c(c3)NC(=O)CS4 C12599227
Cc1c2cc3c(cc2oc(=O)c1CCC(=O)N[C@@H]4CS(=O)(=O)C[C@H]4O)oc5c3CCCC5 C13625173
CCc1c(cc(s1)C(=O)NNC(=O)c2ccc(c(c2)S(=O)(=O)N3CCOCC3)F)C C15468404
c1cc2c(cc1S(=O)(=O)N)CCN2C(=O)COC(=O)/C=C/c3ccc(o3)Br C16744745
CC(=O)OCC(=O)[C@]1([C@@H](C[C@@H]2[C@@]1(C[C@@H]([C@@H]3[C@H]2CCC4=CC(=O)C=C[C@@]34C)OC(=O)C)C)O)O C17159912
CCC(=O)Nc1cccc(c1)C(=O)Nc2nnc(s2)[C@H]3CC(=O)N(C3)c4ccccc4C C20584236
C[C@@H]1CN(C[C@@H](O1)C)S(=O)(=O)c2cc(ccc2Cl)C(=O)NNC(=O)c3cccs3 C13149718
CNC(=O)NC(=O)[C@@H](c1ccccc1)N2CCN(CC2)S(=O)(=O)c3ccc(s3)Cl C15451792
c1ccc(cc1)c2cc(n(n2)c3ccccc3)NC(=O)CN4C(=O)[C@]5(CCSC5)NC4=O C31646930
Cc1cc2c(cc1S(=O)(=O)N3CCC(CC3)C(=O)Nc4ccccc4F)O[C@H](C(=O)N2)C C32958900
Cc1c(c(no1)C(=O)NNC(=O)c2ccc(cc2)Cl)c3csc(n3)c4csc(n4)C C03119956
CCn1c2ccc(cc2nc1SCC3=NC(=O)C4=C([C@H](SC4=N3)C)C)S(=O)(=O)N C38560187
Cc1ccc(cc1C)N2C[C@@H](CC2=O)C(=O)Nc3c4c(n(n3)C)NC(=O)C[C@@H]4c5ccccc5 C38905633
Cn1c2c(c(n1)NC(=O)[C@@H]3CC(=O)N(C3)c4ccc(cc4)Cl)[C@@H](CC(=O)N2)c5cccs5 C38907067
Cc1ccc(cc1C)N2C[C@H](CC2=O)C(=O)Nc3c4c(n(n3)C)NC(=O)C[C@H]4c5cccs5 C38907083
CC(C)S(=O)(=O)c1cc2c(cc1c3ccccc3O)[C@H]4CO[P@](=O)(NN4CC2)OC C39464840
C[C@H]1[C@H](C(=N[C@H]2N1Nc3c2cccc3)C)CCC(=O)N(C)Cc4[nH]c(=O)c5c(n4)ccs5 C39469072
c1ccc(cc1)OS(=O)(=O)c2cc(ccc2N3CCN[C@H](C3)S(=O)(=O)c4ccccc4)O C39530498
CC(C)NS(=O)(=O)c1ccc-2c(c1)S(=O)(=O)c3c2ccc(c3)S(=O)(=O)NC(C)C C39931380
C[C@H]1C(=O)Nc2cc(ccc2O1)NC(=O)c3ccc(c(c3)S(=O)(=O)N(C)C)Br C39995722
Cc1c\2c(oc1C(=O)NCc3ccco3)CCC/C2=N\NC(=O)c4cc(cnc4)Br C40823054
CC(=O)OCC(=O)[C@]1([C@@H](C[C@H]2[C@]1(C[C@H]([C@@]3([C@@H]2CCC4=CC(=O)C=C[C@]43C)F)O)C)OC(=O)C)O C43735492
C[C@H](C(=O)NCc1cccc(c1)NS(=O)(=O)C)N2C(=O)c3ccc(cc3C2=O)Br C46759759
[H]/N=C\1/N(C(=O)/C(=C/c2ccc(c(c2)OCC)O)/S1)c3c(n(n(c3=O)c4ccccc4)C)C C15087852
[H]/N=c\1/c(=C/c2cccc(c2)OS(=O)(=O)c3ccc(cc3)C)/c(=O)nc-4s/c(=C\CC)/[nH]n14 C01813390
Cc1c(c(n2c(n1)c(cn2)C#N)C)CCC(=O)Nc3cc(ccc3NC(=O)C)Br C60352867
CCN(CC)S(=O)(=O)c1ccc2c(c1)c(cc(=O)[nH]2)C(=O)Nc3ccc(c(c3)Cl)C#N C60392436
Cc1c(oc2c1cc3c(c(c(=O)oc3c2)CC(=O)N[C@@H](CC4=c5ccccc5=[NH+]C4)C(=O)[O-])C)C C63326829
COc1cccc(c1OC)[C@H]2[C@H]3C(=NC(=O)NC3=O)NC4=C2C(=O)C[C@@H](C4)c5cccs5 C63637731
[H]/N=C/1\C2=C(N=NC2=N[C@@H](N1c3cccc(c3C)Cl)SCC(=O)NC[C@@H]4CCCO4)C C63731669
Cc1ccc(c(c1)NS(=O)(=O)c2ccc3c(c2)NC(=O)[C@H](S3)C(=O)N4CCCC4)OC C65021494
Cc1ccc(cc1)CNC(=O)c2ccc3nn(c(=O)n3c2)CC(=O)N[C@@H]4CCc5c4cccc5 C65100390
c1ccc(c(c1)NC(=O)CSc2ccccc2O)NC(=O)CSc3ccccc3O C01083718
c1cnccc1C(=O)NC(C(F)(F)F)(C(F)(F)F)Nc2c(c3c(s2)CCCC3)C(=O)N C00721282
c1ccc(c(c1)Oc2c(c(nc(c2Cl)F)N)F)Oc3c(c(nc(c3Cl)F)N)F C02202266
c1ccc(c(c1)C(=O)N/C(=C/c2cccs2)/C(=O)N/N=C/c3ccc(cc3O)O)Cl C08386088
c1ccc(cc1)C(=O)Nc2c(nc([nH]c2=O)SCc3ccc(cc3)Br)N C08910672
CCc1c(sc(c1C(=O)N)NC(=S)NC(=O)c2cc(ccc2OC(C)C)Br)C C10150062
c1ccc2c(c1)cccc2OCC(=O)NC(=S)Nc3c(c4c(s3)CCCC4)C(=O)N C12499398
c1ccc(cc1)NC(=O)NNC(=S)NC(=O)c2ccccc2I C12501514
c1cc(ccc1C(=O)NNC(=S)NC(=O)C2CCCCC2)NC(=O)C3CCCCC3 C12571949
c1cc(sc1)C(=O)NC(=S)N[C@H]2CCCC[C@@H]2NC(=S)NC(=O)c3cccs3 C03253957
Cc1ccccc1C(=O)N[C@@H](C(Cl)(Cl)Cl)Nc2ccc(cc2)S(=O)(=O)N C00808675
CCOc1ccc(cc1)/C=C/C(=O)NC(=S)Nc2c(c3c(s2)CCCC3)C(=O)N C13620855
c1cc(c(cc1O)O)[C@H]2[C@H]3CC=C[C@@H]3c4cc(ccc4N2)S(=O)(=O)NC5CCCCC5 C13639538
c1ccc(cc1)CCNS(=O)(=O)c2ccc3c(c2)[C@H]4C=CC[C@@H]4[C@@H](N3)c5ccc(cc5O)O C13639572
c1ccc(cc1)CNS(=O)(=O)c2ccc3c(c2)[C@@H]4C=CC[C@@H]4[C@@H](N3)c5ccc(cc5O)O C13639982
CC(C)C(=O)NC(=S)NNC(=O)c1ccc(cc1)NC(=O)c2ccc(cc2)C(C)(C)C C13983792
c1ccc(c(c1)C(=O)N)NC(=S)NC(=O)/C=C/c2ccc(o2)c3cc(cc(c3)Cl)Cl C14271089
CC(C)Oc1ccc(cc1C(=O)NC(=S)Nc2ccccc2C(=O)N)Br C14668349
COc1cc(ccc1O)[C@@H]2[C@@H](c3cc(cc(c3O2)OC)/C=C/c4cc(cc(c4)O)O)CO C15262349
Cc1cccc(c1C)Nc2nnc(s2)S[C@H](C)C(=O)Nc3ccc4c(c3)[nH]c(=O)[nH]4 C15817050
C[C@@H]1CCc2c(sc(c2C(=O)N)NC(=S)NC(=O)c3ccc(c(c3)Cl)OC)C1 C17101821
C[C@@H]1CCc2c(sc3c2c(=O)n(c(n3)SCc4nc(nc(n4)N)N)CC(C)C)C1 C17721101
c1cc(oc1)CNC(=O)Nc2ccc(cc2)NC(=O)c3cc(ccc3O)Br C21209337
C[C@@H]1CCc2c(sc(c2C(=O)N)NC(=S)NC(=O)c3cc(cc(c3OC)Cl)Cl)C1 C22708083
c1cc(sc1)C(=O)[C@H]2[C@@H](C(=C(N[C@@]2(C(F)(F)F)O)SCC(=O)N)C#N)c3ccc(cc3)F C23224680
COc1ccc(cc1C(=O)NC(=S)Nc2c(c3c(s2)CCCCC3)C(=O)N)Br C32125164
CC(=O)Nc1ccc(cc1)NC(=S)N[C@@H](C(Cl)(Cl)Cl)NC(=O)c2ccc(cc2)Cl C03142355
Cc1c(sc(c1C(=O)N)NC(=O)CN(C2CCCC2)C(=O)Nc3ccccc3F)C C35292422
c1ccc(cc1)C(=O)[C@@H]2[C@H](NC(=S)N[C@@]2(C(F)(F)F)O)c3ccc(c(c3)[N+](=O)[O-])O C35570621
C[C@H]1[C@@H](C[C@@H]2C[C@H]1C2(C)C)C(=O)N(C)[C@@H](c3c(cc(cc3O)O)O)C(=O)NC(C)(C)C C36525559
Cc1ccc(c(c1)S(=O)(=O)NCC(=O)Nc2c(c3c(s2)C[C@@H](CC3)C)C(=O)N)C C02889315
Cc1ccc(cc1)C(c2c(nn(c2N)c3ccccc3)C)c4c(nn(c4N)c5ccccc5)C C08691193
c1c(ccc(c1)/C=N/c2sc3c(c2C(=O)N)CCCC3)/C=N/c4sc5c(c4C(=O)N)CCCC5 C20457377
Cc1ccc(cc1)C2=C[C@H](N=N2)[C@H]3NN[C@@H](N3N)SCc4c(cccc4Cl)Cl C38994593
c1cc(c(c(c1)Cl)CS[C@@H]2NN[C@@H](N2N)[C@@H]3C=C(N=N3)c4ccc(cc4)F)Cl C38999759
c1cc(ccc1CS[C@H]2NN[C@H](N2N)[C@@H]3C=C(N=N3)c4ccc(cc4)Cl)Br C39016188
Cc1ccc2c(c1)c(c[nH]2)CCN3C[C@H](CC3=O)C(=O)N[C@H]4NN[C@@H](S4)C(C)(C)C C39147095
CC(C)[C@@H](C(=O)Nc1ccc2c(c1)[nH]c(=O)[nH]2)Nc3ccc(cc3Cl)C(F)(F)F C36650222
Cc1c\2c(oc1C(=O)Nc3cc(cc(c3)Cl)Cl)CC(C/C2=N\NC(=S)N)(C)C C39856123
Cc1c\2c(oc1C(=O)Nc3ccccc3Br)CC(C/C2=N\NC(=S)N)(C)C C39856177
Cc1cccc2c1nc(s2)Nc3c(c(ncn3)Nc4ccc(cn4)Br)N C40779767
Cc1ccc(cc1)Sc2c(c(ncn2)NNC(=O)c3ccc(cc3)Br)N C40783376
CC(C)Cc1ccc(cc1)c2c3c([nH]n2)OC(=C([C@H]3c4ccc(cc4)NC(=O)C)C#N)N C00985837
c1cc(ccc1NC(=O)NC[C@@H]2CCC[C@@H](C2)CNC(=O)Nc3ccc(cc3)S)S C19075398
Cc1ccc(cc1Cl)c2ccc(o2)/C=C/C(=O)NC(=S)Nc3c(c4c(s3)CCC4)C(=O)N C57316637
COc1cc(ccc1O)[C@@H]2[C@H]([C@@](NC(=S)N2)(C(F)(F)F)O)C(=O)c3ccccc3 C57531367
c1cc(ccc1CCNC(=O)NCCc2ccc(s2)Br)S(=O)(=O)N C22882409
c1ccc(c(c1)NC(=O)CCCC[C@H]2[C@@H]3[C@H](CS2)NC(=O)N3)NC45CC6CC(C4)CC(C6)C5 C60318887
[H]/N=C\1/[C@@H](SC(=C1C(=O)Nc2ccc(cc2)Cl)Nc3ccccc3)C(=O)NCCc4ccccc4 C18229925
Cc1ccc(cc1)n2c(=O)c(c([nH]2)C)[C@H](c3cccc(c3)O)C4=C(NN([C@@H]4O)c5ccc(cc5)C)C C39322035
C[C@@H]1c2c(sc(n2)c3ccc(cc3)F)C[C@]4([C@H]1[C@H]([C@H](CC4)[C@H](C)C(=O)NCC[NH+]5CCOCC5)O)C C03840682
CC[NH+]1CCc2c(sc(c2C(=O)N)NC(=O)c3ccc(cc3)S(=O)(=O)N4CCc5ccccc5C4)C1 C08880979
CCc1ccc2c(c1)[C@]3(C(=O)N2)[C@@]4(c5ccccc5NC4=O)[C@@H]([C@@H]6[NH+]3CCC6)C(=O)c7cccc(c7)[N+](=O)[O-] C09014262
CCOc1ccccc1C(=O)[C@H]2[C@H]3CCC[NH+]3[C@@]4([C@@]25c6ccccc6NC5=O)c7ccc(c(c7NC4=O)C)C C09242880
CCOc1ccccc1C(=O)[C@H]2[C@H]3CCC[NH+]3[C@@]4([C@@]25c6ccccc6NC5=O)c7cc(cc(c7NC4=O)C)C C09266129
Cc1c2cnc(nc2n(c(=O)c1Br)C3CCCC3)Nc4ccc(cn4)N5C[C@H]([NH2+][C@@H](C5)C)C C13641646
CC1CC[NH+](CC1)CC(=O)Nc2c(c3c(s2)C[C@H](CC3)C(C)(C)C)C(=O)Nc4cccc(c4)[N+](=O)[O-] C15946694
COc1cc(cc(c1OC)OC)[C@@H]2CC3=C([C@H](n4c5ccccc5[nH+]c4N3)c6c[nH]c7c6cccc7)C(=O)C2 C22844971
COc1cc(c(cc1Cl)Cl)Nc2c(cnc3c2sc(c3)c4cc(oc4)CN5CC[NH2+]CC5)C#N C28525509
Cc1ccc(cc1S(=O)(=O)Nc2ccc3c(c2)c(cc([nH+]3)N4CCN(CC4)c5cccc[nH+]5)C(=O)[O-])F C32985260
C[C@@]1(C2(CC([NH2+]C(C2)(C)C)(C)C)OC(=O)N1CCNC(=O)CCc3cc(c(c(c3)C(C)(C)C)O)C(C)(C)C)O C38194301
CCOC(=O)c1c2c(sc1NC(=O)c3ccc(c(c3)[N+](=O)[O-])N4CCCCC4)C([NH2+]C(C2)(C)C)(C)C C38806400
CSC1=C[C@@H]2C[C@@H]3CO[P@@](=O)(N[NH+]3C[C@@H]2C=C1S(=O)(=O)Oc4ccccc4)c5ccccc5O C39467292
CSC1=C[C@@H]2C[C@H]3CO[P@@](=O)(N[NH+]3C[C@@H]2C=C1S(=O)(=O)Oc4ccccc4)c5ccccc5O C39467296
CC1=C([C@@H](NO1)c2ccccc2)C(=O)N3C[C@@H](C4(C3)CC[NH2+]CC4)C(=O)NCCc5c[nH]c6c5cccc6 C39597928
CC1=C([C@@H](NO1)c2ccccc2)C(=O)N3C[C@H](C4(C3)CC[NH2+]CC4)C(=O)NCCc5c[nH]c6c5cccc6 C39597932
CCn1c(c(c(n1)C)Br)C(=O)N2C[C@@H](C3(C2)CC[NH2+]CC3)C(=O)N[C@@H](C)c4ccc(cc4)C C39639379
Cc1ccc2c(c1)c(c[nH]2)CCNC(=O)[C@H]3CN(CC34CC[NH2+]CC4)C(=O)c5cccc(c5Cl)Cl C39655979
C[C@H](c1ccc(cc1)Br)NC(=O)[C@@H]2CN(CC23CC[NH2+]CC3)C(=O)[C@@H]4COc5ccccc5O4 C39657102
Cc1cc(=O)oc2c1cccc2OCC(=O)N3C[C@H](C4(C3)CC[NH2+]CC4)C(=O)N[C@H](C#N)c5ccccc5 C39662553
c1ccc2c(c1)CCO[C@@H]2CNC(=O)[C@H]3CN(CC34CC[NH2+]CC4)C(=O)c5ccc(cc5F)C(F)(F)F C39668962
Cc1cc(ccc1Br)C(=O)N2C[C@H](C3(C2)CC[NH2+]CC3)C(=O)NC[C@H]4c5ccccc5CCO4 C39669043
c1ccc(cc1)Oc2c(cccn2)C(=O)N3C[C@H](C4(C3)CC[NH2+]CC4)C(=O)NC[C@@H]5c6ccccc6CCO5 C39669129
CCOc1ccc(cc1)C(=O)N2C[C@@H](C3(C2)CC[NH2+]CC3)C(=O)NCC4(CCCCC4)N5CCOCC5 C39672821
Cc1cc(n(n1)C(C)(C)C)C(=O)N2C[C@@H](C3(C2)CC[NH2+]CC3)C(=O)NCC4(CCCCC4)N5CCOCC5 C39672924
c1cc(cc(c1)Br)C(=O)N2C[C@@H](C3(C2)CC[NH2+]CC3)C(=O)NCc4ccc(cc4)OC(F)F C39673276
Cc1c(c2ccccc2[nH]1)CCNC(=O)[C@H]3CN(CC34CC[NH2+]CC4)C(=O)c5ccc(cc5)C(F)(F)F C39673955
Cc1cc(=O)oc2c1cccc2OCC(=O)N3C[C@@H](C4(C3)CC[NH2+]CC4)C(=O)N[C@H](C)C5=C(N=N[C@@H]5C)C C39674498
c1ccc2cc(ccc2c1)C(=O)N3C[C@H](C4(C3)CC[NH2+]CC4)C(=O)NCCc5c[nH]c6c5cc(cc6)Cl C39676393
Cc1cccc2c1[nH]cc2CCNC(=O)[C@@H]3CN(CC34CC[NH2+]CC4)C(=O)c5cccc(c5Cl)Cl C39684141
c1ccc2c(c1)ccc(n2)C(=O)N3C[C@@H](C4(C3)CC[NH2+]CC4)C(=O)NC5CCN(CC5)c6c(cccn6)Cl C39687854
c1ccn(c1)c2ccc(cc2)CNC(=O)[C@H]3CN(CC34CC[NH2+]CC4)C(=O)c5ccc(c(c5)Cl)Cl C39689956
c1ccn(c1)c2cccc(c2)CNC(=O)[C@H]3CN(CC34CC[NH2+]CC4)C(=O)c5c(ccc(c5F)Cl)F C39694227
Cc1cc(cc(c1)CNC(=O)[C@H]2CN(CC23CC[NH2+]CC3)C(=O)COc4cccc5c4oc(=O)cc5C)C C39694879
CC[NH+](CC)CCNC(=O)c1cc(ccc1N2CCC(CC2)C)NC(=O)c3ccc(c(c3)[N+](=O)[O-])Cl C40364188
Cc1cc(cc(c1)Oc2c(c([nH]c(=O)c2I)C)C[NH+]3CCC(CC3)OC(=O)N)C C45253047
CN1CCCc2c1ccc(c2)[C@@H](CNC(=O)C(=O)Nc3ccc4c(c3)N(CCC4)S(=O)(=O)C)[NH+](C)C C49508599
CN1CCCc2c1ccc(c2)[C@H](CNC(=O)C(=O)Nc3cc4c5c(c3)CCC(=O)N5CCC4)[NH+]6CCCC6 C49508650
CN1CCc2c1ccc(c2)[C@@H](CNC(=O)C(=O)Nc3cc4c5c(c3)CCC(=O)N5CCC4)[NH+]6CCCCC6 C49508788
Cc1ccc2c(c1)[nH]c(n2)[C@H](C)NC(=O)[C@H]3CN(CC34CC[NH2+]CC4)C(=O)c5ccc(cc5Cl)Cl C44736963
Cc1ccc(cc1S(=O)(=O)NCc2[nH]c3ccccc3n2)[C@@H]4c5ccccc5/C(=N\c6ccccc6)/N=[NH+]4 C38926281
CC(C)(C)c1cc2cc(/c(=[NH+]/c3ccc(cc3)S(=O)(=O)N)/oc2c(c1)O)C(=O)Nc4cccc(c4)OC C59170508
Cc1ccc(cc1)S(=O)(=O)N/[NH+]=c\2/c(cc3cc(ccc3o2)[N+](=O)[O-])C(=O)Nc4ccccc4Cl C59170574
CC(C)[NH+]1CCc2c(sc3c2C(=N[C@H](N3)c4cc(c(c(c4)I)OC)OC)O)C1 C15947058
CC[C@@H](C)[C@@H](C(=O)NC1CCCCC1)NC(=O)[C@@H]2CC3=c4ccccc4=[NH+][C@@H]3[C@@H]5N2C(=O)c6c5cccc6 C63375683
CSCC[C@@H](C(=O)NC1CCCC1)NC(=O)[C@@H]2CC3=c4ccccc4=[NH+][C@H]3[C@H]5N2C(=O)c6c5cccc6 C63384220
COC(=O)[C@H](CC1=c2ccccc2=[NH+]C1)N/C=C/3\C(=O)NC(=O)N(C3=O)c4ccc(cc4)Br C63426744
Cc1ccc(c(c1)C)NC(=O)CS[C@H]2N=N[C@H](O2)[C@H](CC3=c4ccccc4=[NH+]C3)NC(=O)OC(C)(C)C C63426770
C[C@H]1[C@H](C(=O)c2ccc(cc2O1)OC(=O)[C@@H](CC3=c4ccccc4=[NH+]C3)N)c5ccc6c(c5)OCCCO6 C64428111
Cc1ccc2=[NH+]CC(=c2c1)CCNC(=O)c3ccc(cc3)NC(=O)[C@H]4N=N[C@@H](S4)COc5ccccc5 C64502711
Cc1ccc2c(c1)oc3cc(c4c(c3[nH]2)c(=O)c5ccccc5c4=O)NCCC[NH+]6CCC7(CC6)OCCO7 C08744498
CCC(=O)Nc1ccc(c(c1)C)S(=O)(=O)NC[C@@H](c2ccc3c(c2)CCCN3C)[NH+]4CCCCC4 C08800273
C=CCOc1ccc(cc1)C(=O)[C@@H]2[C@@H]3CCC[NH+]3[C@@]4([C@@]25c6ccccc6NC5=O)c7ccccc7NC4=O C09233744
CCOC(=O)c1c2c(sc1NC(=O)Cc3ccc(cc3)S(=O)(=O)C(C)C)C([NH2+]C(C2)(C)C)(C)C C12070743
c1ccc(cc1)c2c(scn2)C[NH2+]C3CCN(CC3)c4ccc(cc4)NC(=O)COc5ccccc5 C12243910
C[NH+](Cc1ccc(c(=O)[nH]1)C(=O)NC2c3ccccc3-c4c2cccc4)Cc5nnc(o5)c6ccccc6 C12457033
Cc1c(ccc2c1NC(=O)[C@]23[C@H]4[C@@H]([C@H]([NH2+]3)Cc5ccccc5)C(=O)N(C4=O)CCc6ccccc6)Cl C12882786
C[C@@H]1CCCC[NH+]1CCCNC(=O)c2csc(n2)CN(C(C)C)C(=O)Nc3ccc(cc3)C(C)C C16460087
CCOc1cccc(c1O)[C@@H]2CC(=N[C@@H]([NH2+]2)c3ccc(cc3)C(=O)OC)c4cccc(c4)Br C20764434
Cc1ccc(c(c1)C)NC(=O)c2c(c3c(s2)[nH]c(nc3=O)C[NH+](C)Cc4c(cccc4Cl)F)C C21324475
CN(C)C1=[NH+]CCN1Cc2ccc(cc2)C(=O)Nc3ccc(cc3C(=O)Nc4ccc(cn4)Cl)Cl C28107974
CC(C)OC(=O)c1c(c2c(c3c([nH+]c2s1)-c4ccc(cc4CC3)OC)c5ccc(c(c5)OC)OC)N C35148135
C[NH+](C)CCN1[C@H](c2c(=O)c3cc(ccc3oc2C1=O)Br)c4ccc(cc4)OCC(=O)N C35486681
CCOc1ccccc1C(=O)[C@H]2[C@@H]3CCC[NH+]3[C@@]4([C@@]25c6ccccc6NC5=O)c7cc(ccc7NC4=O)C C35807161
Cc1ccccc1OC[C@@H](C[NH+](Cc2ccccc2)Cc3[nH]c(=O)c4c(csc4n3)c5ccccc5)O C36207607
C[C@H](C(=O)Nc1ccc(cc1)C#N)S[C@@H]2NN=C(N2c3ccc(cc3)Cl)C4=c5ccccc5=[NH+]C4 C38793474
CN1[C@H]2[C@H](C(=O)N(C1=O)C)N(C(=[NH+]2)NCCc3c[nH]c4c3cccc4)Cc5ccc(cc5)Br C39354627
c1cc(cc(c1)Br)/C=N/NC2=[NH+][C@@H](N=N2)SCC(=O)N[C@@H]3[C@@H](C4=C(S3)CCC4)C#N C39403939
c1cc(cc(c1)Br)/C=N/NC2=[NH+][C@H](N=N2)SCC(=O)N[C@@H]3[C@@H](C4=C(S3)CCC4)C#N C39403940
CSNC[C@@H](c1ccc(cc1)Cc2ccccc2)N3CC[NH2+][C@@H](C3)S(=O)(=O)Oc4ccccc4 C39531437
Cc1c2c(c(cnc2n(n1)C)C(=O)N3C[C@H](C4(C3)CC[NH2+]CC4)C(=O)NCCCc5ccccc5)Cl C39623783
CCn1c(c(c(n1)C)Br)C(=O)N2C[C@H](C3(C2)CC[NH2+]CC3)C(=O)N[C@H]4CCC[C@@H]([C@@H]4C)C C39637432
CC1(OC[C@H](O1)CNC(=O)[C@@H]2CN(CC23CC[NH2+]CC3)C(=O)c4cc(ccc4Br)OC)C C39659487
CC1(OC[C@H](O1)CNC(=O)[C@@H]2CN(CC23CC[NH2+]CC3)C(=O)c4cccnc4Sc5ccccc5)C C39659550
Cc1ccsc1C(=O)N2C[C@H](C3(C2)CC[NH2+]CC3)C(=O)NC[C@H](c4ccccc4)N5CCOCC5 C39664482
Cc1cc(ccc1Br)C(=O)N2C[C@H](C3(C2)CC[NH2+]CC3)C(=O)NC[C@@H](C)Oc4ccccc4 C39665198
C[C@H](CNC(=O)[C@H]1CN(CC12CC[NH2+]CC2)C(=O)c3c(ccc(c3F)Cl)F)Oc4ccc(cc4)OC C39665883
Cc1ccc(cc1)O[C@H](C)CNC(=O)[C@@H]2CN(CC23CC[NH2+]CC3)C(=O)c4cc(oc4C(F)(F)F)C C39666213
c1ccc2c(c1)CCO[C@@H]2CNC(=O)[C@@H]3CN(CC34CC[NH2+]CC4)C(=O)c5c(cccc5Cl)Cl C39668880
c1ccc2c(c1)CCO[C@@H]2CNC(=O)[C@@H]3CN(CC34CC[NH2+]CC4)C(=O)c5cc(cc(c5)Cl)Cl C39668944
Cc1ccc(c(c1F)C(=O)N2C[C@@H](C3(C2)CC[NH2+]CC3)C(=O)NC[C@@H]4c5ccccc5CCO4)Cl C39669048
c1cc(ccc1C(=O)N2C[C@@H](C3(C2)CC[NH2+]CC3)C(=O)NCC4(CCCCC4)N5CCOCC5)C(F)(F)F C39672784
C[C@H]1C(=C(N=N1)C)[C@H](C)NC(=O)[C@@H]2CN(CC23CC[NH2+]CC3)C(=O)c4cc(c(c(c4)Cl)OC)Cl C39674507
Cc1cccc(c1)C(=O)N2C[C@H](C3(C2)CC[NH2+]CC3)C(=O)NC(c4ccc(cc4)OC)c5ccc(cc5)OC C39676547
Cc1c(c(no1)c2c(cccc2Cl)F)C(=O)N3C[C@@H](C4(C3)CC[NH2+]CC4)C(=O)N[C@H](C)c5ccncc5 C39680933
Cc1cc(ccc1Br)C(=O)N2C[C@H](C3(C2)CC[NH2+]CC3)C(=O)NCCOc4cccc(c4)F C39685382
CC(C)C(=O)N1CCC(CC1)NC(=O)[C@@H]2CN(CC23CC[NH2+]CC3)C(=O)c4ccc(c(c4)C(F)(F)F)F C39685986
C[C@@H](Cc1ccccc1OC)NC(=O)[C@H]2CN(CC23CC[NH2+]CC3)C(=O)c4c(ccc(c4F)Cl)F C39686780
CCCCCC[n+]1c(c(cc2c1nc3c(cccn3c2=O)C)C(=O)Nc4cccc(c4)Br)N C39993617
Cc1ccc(cc1)NC(=O)COc2c(cc(cc2Br)C[NH2+]Cc3ccccc3OC)OC C40734481
CN1CCCc2c1ccc(c2)[C@H](CNC(=O)C(=O)Nc3cccc(c3)N4CCCC4=O)[NH+]5CCCCC5 C49508678
CC(C)[NH+]1CCC(CC1)CNC(=O)C(=O)Nc2ccc3c(c2)N(CCC3)S(=O)(=O)c4cccs4 C49509182
CCOc1cccc2c1o/c(=[NH+]\NS(=O)(=O)c3ccc(cc3)C)/c(c2)C(=O)Nc4ccc(c(c4)C)C C59170482
c1ccc2=[NH+]CC(=c2c1)[C@H](CNC(=O)CNS(=O)(=O)c3ccc(cc3)Cl)c4ccccc4Cl C63234406
CC(C)[C@@H](C(=O)NCc1ccco1)NC(=O)[C@@H]2CC3=c4ccccc4=[NH+][C@@H]3[C@@H]5N2C(=O)c6c5cccc6 C63376158
CC[C@@H](C)[C@@H](C(=O)NC1CCCC1)NC(=O)[C@@H]2CC3=c4ccccc4=[NH+][C@@H]3[C@@H]5N2C(=O)c6c5cccc6 C63383721
CC(C)C[C@@H](C(=O)NCc1ccco1)NC(=O)[C@@H]2CC3=c4ccccc4=[NH+][C@@H]3[C@@H]5N2C(=O)c6c5cccc6 C63383949
CCN1c2ccc(cc2[C@@H](C1=O)NC(=O)C(=O)NCCC3=c4cc(ccc4=[NH+]C3)OC)Br C63385887
Cc1ccc2=[NH+]CC(=c2c1)CCNC(=O)C3=C([C@H]4N=C(C=C(N4N3)C(F)(F)F)c5cccs5)Cl C63546986
COc1ccc(cc1O)c2c(n3c(n2)sc(n3)N4CC[NH+](CC4)C5CCCCC5)NC6CCCC6 C64746100
COc1cc(ccc1Oc2c(c(c(c(c2F)F)F)F)F)/C=C(\C#N)/c3c(c(n(n3)CCO)N)C#N C04156741
CC(C)(C)[C@@H]1CCc2c(c(c3ccccc3n2)C(=O)OCC(=O)Nc4ccc(cc4)S(=O)(=O)N)C1 C03273377
Cn1cc(c2c1cccc2)/C=C(/C(=O)NCCc3c[nH]c4c3cccc4)\NC(=O)c5ccccc5OC C01899951
CCOc1ccc(cc1)NS(=O)(=O)c2ccc3c(c2)c(=O)c(c[nH]3)C(=O)N[C@H](C)c4ccccc4 C06181520
c1cc(ccc1CSc2nc(cs2)CC(=O)Nc3ccc(cc3)S(=O)(=O)N)Br C08935446
c1cc(sc1)S(=O)(=O)[C@@H](CNC(=O)C(=O)NCCc2ccc(cc2)O)c3ccc(cc3)Cl C08970564
CCOC(=O)c1c2c(sc1NC(=S)N[C@@H](C(Cl)(Cl)Cl)NC(=O)CF)CCCC2 C02706798
c1ccc(cc1)c2c(oc(n2)SCC(=O)NCCc3ccc(cc3)S(=O)(=O)N)c4ccccc4 C09390398
c1ccc(cc1)C(c2ccccc2)NC(=O)CSc3nnc(n3c4ccccc4)c5ccc(cc5)N C09290980
CCn1c2ccccc2c3c1ccc(c3)SC[C@@H](C(=O)NCCc4c[nH]c5c4cccc5)NC(=O)C C10003982
c1cc(cc(c1)S(=O)(=O)N)NC(=O)COC(=O)c2ccc(cc2)CSc3ccc(cc3)Cl C11713812
c1ccc2c(c1)cccc2OCC(=O)NNC(=S)NC(=O)c3ccccc3I C12501600
Cc1ccc(c(c1)Br)OCC(=O)NNC(=S)NC(=O)COc2cccc3c2cccc3 C12574137
c1ccc(cc1)c2nnc(n2c3ccc(cc3)Cl)SCC(=O)Nc4cccc(c4)S(=O)(=O)N C09580199
c1ccc(c(c1)C(=O)NNC(=S)NC(=O)COc2ccccc2Cl)I C13976849
Cc1ccc(cc1)/C=C/C(=O)NC(=S)NNC(=O)c2ccc(c(c2)I)OC C13978644
Cc1ccc(cc1)/C=C/C(=O)NC(=S)NNC(=O)COc2ccc3ccccc3c2Br C13978652
CC(C)(C)c1ccc(cc1)C(=O)NNC(=S)NC(=O)COc2ccc(cc2Cl)Br C13978775
c1ccc(c(c1)C(=O)NCc2ccco2)NC(=S)NC(=O)c3ccccc3I C14003372
CCOc1ccc(cc1)NS(=O)(=O)c2ccc3c(c2)[C@H]4C=CC[C@H]4[C@@H](N3)c5cccc(c5O)OC C14459727
Cc1c(cccc1Cl)NC(=O)CCC(=O)NNC(=O)c2cc(ccc2OCC(C)C)Br C14666935
CCOc1ccc(cc1Br)C(=O)NC(=S)Nc2ccccc2C(=O)NCc3ccco3 C14770750
CCCOc1ccc(cc1Br)C(=O)NC(=S)NNC(=O)Cn2ccc3c2cccc3 C14776630
CC(C)COc1ccc(cc1C(=O)NC(=S)Nc2ccc(cc2)C(=O)NC(C)(C)C)Br C14837002
Cc1cccc(c1)C(=O)N[C@H](CCSC)C(=O)NCC(=O)Nc2ccc(cc2C)Br C17958465
CCCCn1c(c(c(=O)[nH]c1=O)N(CCCC)C(=O)CSc2ccc(cc2C)Br)N C18183578
CCOc1cc(cc(c1O)Br)/C=N/NC(=O)CNC(=O)c2ccccc2Br C03050748
c1ccc(cc1)CCOc2ccccc2C(=O)NC(=S)Nc3ccc(cc3)C(=O)NCc4ccco4 C20115131
CC(C)COc1ccc(cc1C(=O)NC(=S)N(CCC(=O)N)Cc2ccccc2)Br C20120250
Cc1ccccc1NS(=O)(=O)c2ccc(cc2)NC(=S)Nc3c(c4c(s3)CCC4)C(=O)OC C20418918
c1ccc(c(c1)CS(=O)(=O)C[C@@H]2C(=O)Nc3cc(ccc3N2)C(=O)NCCC4=CCCCC4)Cl C20767729
CC(C)CN(CC(C)C)S(=O)(=O)c1ccc(cc1)C(=O)Nc2c(cc(s2)c3ccccc3)C(=O)N C21000824
c1cc(ccc1/C=N/Nc2[nH]nc(n2)SCC(=O)Nc3nc4ccc(cc4s3)Br)F C21077228
c1ccc(cc1)CC(=O)NCC(=O)NNC(=O)c2ccc(cc2)CSc3nc4ccccc4s3 C22616720
CCC(C)(C)[C@@H]1CCc2c(sc(c2C#N)NC(=O)CSc3nnc(s3)SCC(=O)N)C1 C24660103
C[C@H](c1ccccc1)NC(=O)C(=Cc2cc(c(c(c2)Br)O)OC)C(=O)N[C@@H](C)c3ccccc3 C12586358
CCOCCCNC(=O)c1cc(ccc1N2CCc3ccccc3C2)NC(=O)Nc4ccccc4F C33771815
COC(=O)c1ccccc1NC(=S)N[C@@H](C(Cl)(Cl)Cl)NC(=O)c2ccc(cc2)Cl C03142345
c1ccc(cc1)[C@@H](C(=O)Nc2ccc(cc2Br)[N+](=O)[O-])NCCc3c[nH]c4c3cccc4 C12549700
CC1=C([C@H](N2C(=CSC2=N1)/C=C(/NCC[NH+](C)C)\[O-])c3ccc(cc3)Cl)C(=O)NC(C)(C)C C35709916
CCCCNC(=O)[C@@H](C(c1ccccc1)c2ccccc2)N(Cc3ccco3)C(=O)c4cccc(c4O)O C36500730
CCc1ccc(cc1)OCC(=O)N[C@H](C(Cl)(Cl)Cl)NC(=S)Nc2ccccc2OC C08687472
C[C@@H](C(=O)Nc1ccc(cc1)NC(=S)NC(=O)c2cccc(c2)OC(C)C)Oc3ccccc3Cl C20119664
CSCC[C@H](C(=O)NC[C@@H](c1ccccc1Cl)c2c[nH]c3c2cccc3)NC(=O)[C@@H]4CC=CO4 C38748477
CCCn1c(nnc1SCC(=O)Nc2c(c(c(s2)C)CC)C(=O)N)c3cc(sc3)C(C)C C39968306
CC(C)(C)[C@H]1CCc2c(sc(c2C(=O)N[C@@H]3CCS(=O)(=O)C3)NC[C@@H](COc4ccccc4)O)C1 C40312462
C[C@@H](c1c(cc(cn1)C(F)(F)F)Cl)C(=O)c2cc([nH]c2)C(=O)NNc3c(cc(cn3)C(F)(F)F)Cl C03105479
c1ccc2c(c1)nc(s2)c3cc(ccc3O)NC(=S)NC(=O)COc4ccc(cc4)Br C16545494
C=CCSc1ccccc1NC(=O)CSc2nc([nH]n2)N/N=C/c3cccc(c3Cl)Cl C59015806
Cc1ccc(cc1)OCC(=O)NC(=S)Nc2ccc(cc2)NC(=O)c3ccc(cc3)Br C59364297
CCOc1cc(ccc1O)[C@H]2C3=C(CC(CC3=O)(C)C)Nc4cc(c(cc4N2)C)C C00796458
Cc1cc(ccc1NC(=O)C[C@H]2C(=O)Nc3cc(c(cc3N2)C)C)I C01144159
Cc1ccc(cc1)S(=O)(=O)c2c(c(sc2Nc3ccccc3Cl)C(=O)c4ccccc4)N C08756814
Cc1ccc(cc1)C(=O)c2c(c(c(s2)Nc3cc(ccc3F)F)S(=O)(=O)c4ccc(cc4)C)N C08756950
CC(C)(C)[C@H]1CCc2c(sc(c2C(=O)N)NC(=O)c3ccc(o3)c4ccc(cc4)Br)C1 C08901371
COc1ccc(cc1O)[C@@H]2C3=C(C[C@@H](CC3=O)c4ccccc4Cl)Nc5ccccc5N2 C00718070
Cc1ccc(cc1)NCC(=O)N/N=C/c2cc(cc(c2O)C)I C09934815
c1ccc(c(c1)C(=O)N/N=C/c2cc(c(c(c2)Br)O)Br)O C09971502
CC(C)(C)[C@H]1CCc2c(sc3c2C(=N[C@@H](N3)c4cc(cc(c4O)OC)Br)O)C1 C10058974
CC1(C[C@]2(C[C@H](c3ccc(c(c3O2)O)O)c4ccccc4Cl)NC(=N1)SCC=C)C C12705529
Cc1ccc(cc1)n2c(c(n(c2=S)c3ccccc3)C(=S)Nc4ccccc4)N C03269725
Cc1cccc(c1C)Nc2c(c(c(s2)C(=O)c3ccc(cc3)F)N)S(=O)(=O)c4ccccc4 C09824682
c1ccc(cc1)OCCOc2cccc3c2N[C@@H]([C@@H]4[C@@H]3C=CC4)c5ccc(cc5O)O C13640302
c1cc(c(cc1O)O)[C@H]2[C@@H]3CC=C[C@@H]3c4cc(ccc4N2)OCCC5CCCCC5 C13640339
CCC(=O)Nc1ccc2c(c1)[C@H]3C=CC[C@@H]3[C@@H](N2)c4cc(ccc4O)Br C14461299
CC(C)(C)NC(=O)c1ccc2c(c1)[C@H]3C=CC[C@H]3[C@@H](N2)c4cc(cc(c4O)Cl)Cl C14467989
c1cc(c(cc1Cl)/C=N/NC(=O)c2cc(cc(c2O)Br)Br)O C02816644
Cc1c(sc(c1C(=O)N)NC(=O)c2c(c3ccc(cc3s2)Br)Cl)C C19639225
C[C@@H]1[C@H](CC[C@]2([C@H]1[C@H]([C@@H](CC2)[C@H](C)C(=O)NC3CCCCC3)O)C)NC(=O)CC(C)(C)C C20466351
CC(C)NS(=O)(=O)c1ccc2c(c1)[C@H]3C=CC[C@H]3[C@H](N2)c4cc(ccc4O)Br C20696057
CCCCNC(=O)c1cccc2c1N[C@@H]([C@H]3[C@H]2C=CC3)c4cc(ccc4O)Br C20696386
CC(C)CC(=O)Nc1ccc2c(c1)[C@H]3C=CC[C@H]3[C@H](N2)c4cc(ccc4O)Br C20696470
CC(C)C(=O)Nc1ccc2c(c1)[C@H]3C=CC[C@@H]3[C@H](N2)c4cc(cc(c4O)Cl)Cl C20701915
COc1ccc(cc1)[C@H]2CC3=C([C@H](Nc4ccccc4N3)c5ccccc5O)C(=O)C2 C20881584
c1ccc(c(c1)[C@H]2C3=C(C[C@H](CC3=O)c4ccc(cc4)Cl)Nc5ccccc5N2)O C20884588
COc1ccccc1[C@@H]2CC3=C([C@@H](Nc4ccccc4N3)c5cc(ccc5O)Cl)C(=O)C2 C21227729
CN(C)c1ccc(cc1)[C@H]2CC3=C([C@@H](Nc4ccccc4N3)c5ccc(cc5)O)C(=O)C2 C21230306
CCOc1cc(ccc1O)[C@@H]2C3=C(C[C@H](CC3=O)c4ccc(cc4)C(C)(C)C)Nc5ccccc5N2 C21249386
c1ccc(c(c1)NC(=O)CSc2nc(c3c4c(sc3n2)CCCC4)N)I C23590579
Cc1cc(c(c(c1)Cl)NC(=O)CSc2nc(c3c4c(sc3n2)CCCC4)N)C C23590601
CC(C)(C)[C@@H]1CCc2c(sc3c2c(=O)[nH]c(n3)CNCCc4ccc(cc4)O)C1 C26417357
C[C@]12CCCC[C@@H]1CC[C@H]3[C@@H]2CC[C@]4([C@@H]3CC[C@]4(CNC(=O)NC5CCCCC5)O)C C26570707
C/C/1=C\CC/C(=C/C[C@]2([C@H](C/C=C(/[C@H](CC1)O)\C)C(=C(C2=O)O)[C@H](C)CO)C)/C C31159538
C[C@@H]1[C@H](N[C@@H]([C@@H](C1=O)C)c2cc(ccc2O)Br)c3cc(ccc3O)Br C33932724
c1cc(c(cc1Br)/C=N/NC(=O)c2c(c(c(c(n2)Cl)Cl)N)Cl)F C36289754
C[C@H]1CCc2c(sc3c2c(nc(n3)SCC(=O)Nc4ccccc4Br)N)C1 C36818928
Cc1ccc(cc1C)NS(=O)(=O)c2c(cc(cc2Br)Br)N C37055688
Cc1ccccc1NC(=O)c2c(c3c(c4c(nc3s2)CCCC4)c5ccco5)N C01307688
C[C@@]12C[C@@H](CC(C1)(C)C)N(C2)c3c(c(ncn3)Nc4cc(cc(c4)Cl)Cl)N C40700916
c1ccc2c(c1)cccc2Nc3c(c(ncn3)Oc4ccc(cc4)Br)N C40759086
c1cc(c(c(c1)Cl)Cl)Nc2c(c(ncn2)Oc3ccc(cc3)Br)N C40778872
c1cc(ccc1Nc2c(c(ncn2)Oc3ccc(cc3)Br)N)Br C40782337
c1ccc(cc1)Sc2c(c(ncn2)Nc3ccc(cc3)I)N C40782353
CC(C)(C)[C@@H]1CCc2c(sc3c2C(=N[C@H](N3)c4cc(cc(c4O)OC)Cl)O)C1 C04785260
Cc1ccc(cc1)SCc2c3c(n[nH]2)OC(=C([C@H]3c4ccccc4C(F)(F)F)C#N)N C09086184
c1ccc(c(c1)[C@H]2c3c(n[nH]c3OC(=C2C#N)N)c4ccc(c(c4)Cl)Cl)Br C00985555
CC[NH+](CC)c1ccc(cc1)[C@H]2[C@@H]3CC=C[C@H]3c4cccc(c4N2)C(=O)NC5CCCCC5 C20697023
c1cc(c(cc1/C=C\2/C(=O)N/C(=N/c3cc(ccc3Cl)C(F)(F)F)/S2)O)O C08820727
Cc1ccc(c(c1)Cl)[N-]C2=N/C(=N\C[C@H](C)NC3CC([NH2+]C(C3)(C)C)(C)C)/S2 C20286032
Cc1cc(ccc1NC(=S)N/N=C/c2cc(cc(c2O)Cl)Cl)Br C01041759
CCOc1ccc(cc1)NC2=C(C(=O)/C(=C/c3ccc(o3)N4CCOCC4)/S2)C(=O)OCC C00669479
CCCCOc1ccc(cc1OC)/C=N/NC(=O)[C@@H](C)n2cnc3c(c2=O)c4c(s3)CCCC4 C01783647
c1ccc(cc1)CSc2nnc(s2)SCC(=O)N/N=C/c3ccc(cc3)[N+](=O)[O-] C01798437
C=CCN(CC(=O)Nc1cccc(c1)[N+](=O)[O-])S(=O)(=O)c2ccc(c(c2)C(F)(F)F)Cl C08775663
Cc1ccc(c(c1)S(=O)(=O)Oc2ccc(cc2)C(=O)OCC(=O)c3c(c(c([nH]3)C)C(=O)C)C)C C08775978
CCn1c(nnc1SCC(=O)N/N=C/c2cc(ccc2OC)OC)c3ccc(cc3)Cl C01239443
Cc1cc(nc(n1)SC)Nc2cccc(c2)OC(=O)CCCN3C(=O)c4ccccc4C3=O C09004176
Cc1cc(c(c(c1)C)S(=O)(=O)N(Cc2ccco2)CC(=O)Nc3ccc(cc3OC)OC)C C09339493
C[C@H]1CCC[C@H]([C@@H]1C)NC(=O)COC(=O)c2ccc(cc2)S(=O)(=O)N(C)c3ccccc3OC C09403641
CCCc1nnc(s1)NC(=O)[C@H](CC)Sc2nc3c(c4ccccc4n3CC=C)nn2 C03647973
c1cc(ccc1[N+](=O)[O-])S(=O)(=O)c2cnc(s2)NC(=O)CCCSc3ccc(cc3)Cl C09910587
CCOc1ccc(cc1)n2c(=O)c3c(csc3NC(=O)Cc4ccc(cc4)F)c(n2)C(=O)OCC C10383320
Cc1ccc(c(c1)NC(=O)COC(=O)c2ccc(cc2)S(=O)(=O)N(C)c3ccccc3OC)C C10586924
CCOC(=O)Nc1ccc(cc1)C(=O)OCc2csc(n2)N(c3c(cc(cc3C)C)C)C(=O)C C10703402
COC(=O)c1cc(cc(c1)NC(=O)COC(=O)c2c(c3ccccc3s2)Cl)C(=O)OC C11331513
CCOc1cc(ccc1OCc2ccc(cc2)C)/C=C(\C#N)/C(=O)Nc3ccccc3[N+](=O)[O-] C12555884
Cc1ccc(cc1F)N([C@@H](c2ccco2)C(=O)NCCC(C)C)C(=O)Cn3c4ccccc4nn3 C13031387
Cc1cc(c(c(c1)C)NC(=O)CCCOC(=O)c2ccc(c(c2)[N+](=O)[O-])N3CCC[C@H](C3)C)C C13130393
Cc1ccc(cc1)n2c(nnc2SCC(=O)N/N=C(/C)\c3ccc(cc3)OC(=O)C)c4ccccc4 C13563419
C[C@H]1CCc2c(sc(c2C(=O)OC)NC(=O)CSc3nnc(n3CC=C)c4ccco4)C1 C14060042
Cc1c(c([nH]c1C(=O)[C@@H](C)Sc2nnc(n2Cc3ccco3)c4ccccc4OC)C)C(=O)C C14075873
CCOC(=O)c1ccc(cc1)N2C(=O)[C@@H](N(C2=S)Cc3ccco3)CC(=O)Nc4ccc(cc4)F C16319869
CCOc1ccc2ccccc2c1/C=N/Nc3nncn3/N=C/c4c5ccccc5ccc4OCC C16693112
Cc1cc(c(cc1Cl)OC)NC(=O)[C@@H](C)OC(=O)CSc2nnc(o2)c3ccc(cc3)Cl C16791344
Cc1ccccc1C(=O)Oc2ccc(cc2)/C=N/NC(=O)CSc3nnc(n3c4ccccc4)C C04231394
CC[C@@H](c1nnnn1C2CCCC2)N(Cc3ccccc3OC)Cc4cc5c(ccc(c5[nH]c4=O)C)C C20109415
COc1ccc(cc1)NCc2nnc(n2c3ccccc3)SCc4nnc(o4)c5ccc(cc5)F C20828751
c1ccc(cc1)CCCn2c(=O)c3ccccc3nc2SCC(=O)Nc4cc(ccc4F)[N+](=O)[O-] C21372478
C[C@@H](Cc1cccc2c1cccc2)CNC(=O)CN(c3cccc(c3)[N+](=O)[O-])S(=O)(=O)C C22348120
Cc1cc(c([nH]1)C)C(=O)CSc2nnc(n2C3CCCCC3)c4cc(c(c(c4)OC)OC)OC C22410054
CCOc1ccc(cc1)c2nnc(n2c3ccccc3F)S[C@@H](C)C(=O)Nc4ccnn4C(C)C C23468186
CSc1ccc(cc1)C(=O)COC(=O)c2ccccc2NC(=O)c3ccc(cc3Cl)[N+](=O)[O-] C26908106
Cc1ccc(c(c1)C)NC(=O)COC(=O)c2ccc(cc2)S(=O)(=O)N(C)c3ccccc3OC C28289842
CCCCc1nn2c(=O)cc(nc2s1)COC(=O)c3ccc(cc3)NC(=O)c4ccccc4 C15771868
CCOc1ccc(cc1)N2C(=O)[C@H](N(C2=S)CC(=O)OC)CC(=O)Nc3ccc(cc3)F C33689481
Cc1ccc(cc1)n2c(nnc2SCc3ccccc3)CNC(=O)/C=C/c4ccc(cc4)[N+](=O)[O-] C35077719
Cc1cccc(c1)CSc2nnc(n2c3ccc(cc3)[N+](=O)[O-])CNC(=O)CC(C)(C)C C35199953
Cc1c(c(n(n1)c2ccccc2)Oc3ccccc3OC)CN(Cc4ccco4)C(=O)NC(C)(C)C C35978398
C[C@@H](C(=O)Nc1ccccc1OC)Sc2nnc(n2c3ccc(cc3)OC)c4ccccc4OC C36801436
CCOC(=O)N1CCc2c(sc(c2C(=O)OC)NC(=O)COc3ccc(cc3)C(C)C)C1 C38805123
Cc1cc(ccc1O[C@H](C)C(=O)OCC(=O)Nc2ccc(cc2C(F)(F)F)[N+](=O)[O-])Cl C39514409
COc1ccc(cc1OC)/C=N/NC(=O)[C@@H]2C=C(N=N2)c3ccccc3OCc4ccccc4 C39581548
CCOC(=O)c1c(csc1NC(=O)COc2ccc(cc2)c3nnco3)c4ccccc4 C36686611
Cc1ccc2nc(c(c(=O)n2c1)/C=C(\C#N)/C(=O)NCCCOC(C)C)Oc3cc(cc(c3)C)C C39998973
C[C@@H](C(=O)Nc1ccc(cc1C(F)(F)F)[N+](=O)[O-])OC(=O)[C@H](C)Oc2cccc(c2)Cl C45266786
CCN(CC)S(=O)(=O)c1ccc(cc1)/C=C/C(=O)Nc2ccc(cc2C)Oc3c(cccn3)C#N C46879783
CCOc1ccccc1NC(=O)[C@@H](c2ccccc2)OC(=O)C3=NN(C(=O)CC3)c4ccccc4 C49272549
CC[C@H](c1nnnn1C(C)(C)CC)N(Cc2ccco2)Cc3cc4c(ccc(c4[nH]c3=O)C)C C01375576
CC(=O)Nc1ccc(c(c1Cl)Cl)SCCOC(=O)c2ccc(c(c2)[N+](=O)[O-])OC C57317421
C[C@@H](c1ccc(c(c1)OC)OC)NC(=O)CCn2ccn3c(c2=O)cc(n3)c4ccc(cc4)C(C)C C67261022
Cc1ccc(c(c1)C)[C@@H]2C3=C(CN(C3=O)CC[NH+]4CCCC4)N(C(=O)N2)C C04143527
Cc1ccc(c(c1)C)[C@H]2C3=C(CN(C3=O)CC[NH+]4CCCC4)N(C(=O)N2)C C04143545
Cc1c2ccc(c(c2oc(=O)c1c3ccc(c(c3)OC)OC)C[NH+](C)C)O C04353829
CN1C2=C([C@H](NC1=O)c3ccccc3Cl)C(=O)N(C2)CC[NH+]4CCCCC4 C05100596
COc1ccc(cc1OC)c2coc-3c(c(=O)ccc3c2O)C[NH+]4CCCC4 C06232886
Cc1coc2c1cc3c(c(c(=O)oc3c2C)CC(=O)NCCC[NH+](C)C)C C06623687
c1ccc(cc1)n2c3c(c(n2)C(=O)NCc4ccc([nH+]c4)N5CCCC5)CCC3 C12928261
Cc1nc([nH]n1)Sc2c3c4c(sc3nc(n2)C[NH+]5CCC(CC5)C)CCC4 C14084160
Cc1cc(cc(c1)n2c3c(cn2)[C@H](CCC3)[NH2+]Cc4cccn4c5ncccn5)C C15064004
CC(C)[C@@H]1C[C@@H](n2c(cc(n2)C(=O)N3CCC[C@@H](C3)C[NH+](C)C)N1)C(F)(F)F C19451152
Cc1ccc(cc1)[C@H]2[C@@H]3[C@H](C(=O)N(C3=O)c4ccccc4)[C@]([NH2+]2)(C)CC(=O)OC C19960860
C[C@@H](C(=O)Nc1c(ccs1)C#N)[NH+]2CCC(CC2)c3nc4ccccc4o3 C24985770
C[C@H]1CCCC[NH+]1CCCN2CC3=C(C2=O)[C@@H](NC(=O)N3C)c4cccs4 C35474831
CN1CCCc2c1ccc(c2)[C@H](CNC(=O)c3ccno3)[NH+]4CCCCC4 C38670725
Cc1ccccc1NC(=O)[C@H]2CC=CC[C@@H]2C(=O)N3CCN(CC3)c4cccc[nH+]4 C38732907
C[C@H]1C[NH+](Cc2ccccc2O1)CC(=O)NC[C@@H]3C=NN=C3c4ccccc4 C39398931
CC1=C([NH+]=C([C@H]1[C@H]2NC(=NO2)[C@@]3(CCOC3)c4ccc(cc4)F)C)C(=O)C C39437172
c1ccc(cc1)C2=NN=C[C@@H]2C[NH+]3CCOc4c(cc(cc4O)c5cccnc5)C3 C39533003
c1ccc2=[NH+]C(=O)CC(=c2c1)C(=O)OCC(=O)Nc3c(cccc3Cl)Cl C39612877
Cc1ccc(cc1)CNC(=O)CSC2=N[C@H]3C(=c4cc(ccc4=[NH+]3)C)N=N2 C39981077
CCCNC(=O)CSC1=N[C@H]2C(=c3cc(ccc3=[NH+]2)Br)N=N1 C39981181
CC(C)n1c(=O)c2c3c(sc2nc1NCCCn4cc[nH+]c4)CCCC3 C41531478
C[C@H](C(=O)Nc1ccc2c(c1)OC3(O2)CCCCC3)[NH+]4CCC(CC4)OC C42567850
Cc1csc(n1)N2CCN(CC2)C(=O)NCCC[NH+]3C[C@@H](C[C@@H](C3)C)C C46426814
CCc1ccc2c(cc(=O)oc2c1)C[NH+]3CCC[C@@H](C3)C(=O)Nc4nccs4 C47263503
Cc1ccc(o1)c2nc(cs2)C[NH+]3CCC[C@@H](C3)C(=O)Nc4nccs4 C47263870
Cc1ccc2c(cc(=O)oc2c1)C[NH+]3CCC[C@@H]3C(=O)Nc4ccc(cc4)OC C48363594
Cc1ccc(cc1)C2=NN([C@H](C2)c3ccco3)C(=O)C[NH+]4CCC(CC4)CO C52807732
C[C@H]1CCC[NH+](C1)Cc2csc(n2)NC(=O)Cc3c4ccccc4on3 C54277569
COc1ccc(cc1)C2=Nc3[nH+]c(nn3[C@@H](C2)c4cccs4)CCCO C06457675
CC[NH+]1CCN(CC1)[C@H](C)C(=O)Nc2cc3c(cc2OC)c4ccccc4o3 C22037551
C[C@@H]1CCC[C@@H]([NH+]1CCCNC(=O)c2c3c(n(n2)C)-c4ccccc4OC3)C C15674370
Cc1ccc(c(c1)n2c(nnc2SCC(=O)N[C@H]3CC[NH+]4[C@H]3CCCC4)C)C C58298872
Cc1cc(ccc1N2CC[NH+](CC2)C)NC(=O)[C@H](C)Sc3nncs3 C58305376
Cc1ccc(c(c1)C)n2nc(c(n2)C(=O)NC[C@@H](C)[NH+]3CCC[C@@H](C3)C)C C58955020
Cc1c(c([nH]c(=O)c1C#N)C)CCC(=O)N2CCC(CC2)C3=c4ccccc4=[NH+]C3 C63151133
c1ccc2=[NH+][C@@H](C=c2c1)[C@@H]3Nn4c(nnc4S3)COc5ccc(cc5)F C63280041
c1ccc(c(c1)C#N)OCC(=O)Nc2nc(cs2)C3=c4ccccc4=[NH+]C3 C63800216
c1ccc(c(c1)CNC(=O)N2CCN(CC2)C(=O)CC3=c4ccccc4=[NH+]C3)F C63963782
Cc1ccc2=[NH+][C@@H](C(=c2c1)C)[C@@H]3NC(=NO3)CCN(C)C(=O)c4ccc(cc4)F C64678702
Cc1ccc2=[NH+][C@H](C(=c2c1)C)[C@@H]3NC(=NO3)CCN(C)C(=O)c4cccc(c4)F C64678744
c1cc(oc1)CNC(=O)CC2CCN(CC2)C(=O)[C@@H]3C=c4cc(ccc4=[NH+]3)Cl C64743963
C[C@@H]1C[C@@H](C[NH+](C1)CCCNC(=O)N2CCCN(CC2)c3nccs3)C C64756628
COc1ccc(cc1)CNC2=c3cccc(c3=[NH+]C(=O)[C@@H]2C(=O)OC)Cl C64887805
CC(C)C(=O)Nc1ccc(cc1)C2(CCC2)C(=O)N3CCN(CC3)c4cccc[nH+]4 C65029577
CC[NH+]1CCC[C@H]1CNC(=O)[C@@H]2CCc3c(cnc(n3)N4CCC(CC4)C)C2 C65289503
C1CCC(CC1)C(=O)NC2CC[NH+](CC2)CN3C(=O)CC4(C3=O)CCCCC4 C65943835
C[C@@H](c1ccccc1OC)NC(=O)N(C)C2CC[NH+](CC2)C3CCOCC3 C66174214
Cc1csc2n1c(=O)cc([nH+]2)CNc3ccc(c(c3)Cl)n4cccn4 C66825697
Cc1cc(cc2c1N(CCC2)C(=O)C(=O)NC[C@H](c3ccco3)[NH+]4CCCC4)F C66982345
CCc1ccc2c(c1)cc(c(=O)[nH]2)[C@H](c3nnnn3C4CCCCC4)[NH+]5CCN(CC5)c6cccc(c6C)C C06135319
Cc1ccc(cc1S(=O)(=O)N2CC[NH+](CC2)C)c3c4ccccc4c(nn3)Nc5ccc(cc5)Br C08584736
CC1(Cc2c(c(nc3c2c4c(s3)c(nc(n4)SC)NCC[NH+]5CCOCC5)c6ccccc6)CO1)C C02388580
CC1(C[C@@H]2C[C@](C1)(C[NH+]2CN3c4ccccc4/C(=N/NC(=O)COc5cccc6c5cccc6)/C3=O)C)C C08770339
Cc1cccc(c1)C[NH+]2C[C@@H](C[C@H]2C(=O)N(C)Cc3cc4ccccc4s3)Sc5[nH]c6ccccc6n5 C12053609
Cc1cc(c2c(c1)cc(c(=O)[nH]2)[C@H](c3nnnn3C4CCCCC4)[NH+]5CCC(CC5)Cc6ccccc6)C C06300992
c1ccc(cc1)n2cc(c(n2)c3ccc(cc3)F)C[NH2+]Cc4cn(nc4c5ccc(cc5)F)c6ccccc6 C13016779
Cc1cccc2c1[nH]c(=O)c(c2)[C@@H](c3nnnn3C(C)(C)C)[NH+](Cc4ccccc4)Cc5ccc(cc5)Cl C06443575
Cc1ccc(cc1S(=O)(=O)N2CC[NH+](CC2)C)c3c4ccccc4c(nn3)Nc5ccc6ccccc6c5 C09427623
Cc1ccc(c(c1)N2CC[NH+](CC2)[C@@H](c3cc4cc(c(cc4[nH]c3=O)C)C)c5nnnn5Cc6ccccc6)C C06195668
C[C@H]1C[C@@H](C[NH+](C1)CCCN2C(=O)c3ccc(n3C[C@@]2(C)C(=O)NC4CCCCCC4)c5ccco5)C C21780858
c1ccc(cc1)CN(CCC/[NH+]=c/2\cc(oc3c2cccc3)O)C(=O)COc4ccc(cc4Cl)Cl C22473195
CCCOC(=O)c1ccc(cc1)Oc2c(=O)c3ccc(c(c3oc2C(F)(F)F)C[NH+]4CCC[C@@H](C4)C)O C02407243
C[C@@H](c1ccccc1)Nc2nccc(n2)n3c4ccc(nc4nc3c5ccc(cc5)F)N6CC[NH+](CC6)C C27180668
CC[NH+]1CCN(CC1)c2ccc(cc2NC(=O)/C=C/c3ccc(o3)c4ccc(c(c4)Cl)F)C(=O)OC C30827664
Cc1ccc(cc1)S(=O)(=O)N(c2ccc(cc2)F)C3CC[NH+](CC3)Cc4ccc(c(c4OC)OC)OC C34683915
CC(=C)CSc1nc(c2c3c(sc2n1)CCCC3)N4CC[NH+](CC4)CC(=O)NCc5ccccc5 C34756098
c1ccc(cc1)CSc2nc(c3c4c(sc3n2)CCCC4)N5CC[NH+](CC5)CC(=O)NC6CCCCC6 C34756259
c1ccc(cc1)c2nc(c3c4c(sc3n2)CCC4)N5CC[NH+](CC5)CC(=O)Nc6cccc7c6cccc7 C34756938
c1ccc(cc1)CSc2nc(c3c4c(sc3n2)CCC4)N5CC[NH+](CC5)CC(=O)NC6CCCCC6 C34757407
CCc1c(sc2c1c(nc(n2)SCc3ccccc3)N4CC[NH+](CC4)CC(=O)Nc5ccccc5C)C C34761643
C[C@H](c1nc2ccccc2c(=O)n1c3ccccc3)N(CC[NH+](C)C)C(=O)C(c4ccccc4)c5ccccc5 C35036945
Cc1cccc(c1)n2c(=O)c3ccccc3nc2[C@H](C)N(CC[NH+](C)C)C(=O)NC45CC6CC(C4)CC(C6)C5 C35065909
CC[C@H](c1nc2ccccc2c(=O)n1c3ccc(cc3)Br)N(CC[NH+](C)C)C(=O)CC(C)C C35069382
Cc1ccc(cc1C)n2c(=O)c3ccccc3nc2[C@H](C)N(CC[NH+](C)C)C(=O)Nc4cccc(c4)Cl C35069936
Cc1cc2c(cc1C)oc3c(c2=O)[C@H](N(C3=O)CCC[NH+](C)C)c4ccc(c(c4)OC)OCc5ccccc5 C35486997
CC[NH+](CC)CCN(c1nc2ccc(cc2s1)C)C(=O)c3ccc(cc3)S(=O)(=O)N4CCC(CC4)C C36637723
C[C@@H](c1nnc(n1c2ccc(cc2)F)SCc3[nH]c(=O)c4c5c(sc4n3)CCCC5)[NH+]6CCCCC6 C24922881
CC[C@@H](C(=O)NCC[NH+]1CCCC1)Oc2ccc3c(c2)[C@H](N(CC3)C(=O)C4CCCC4)c5ccc(cc5)F C34686442
Cc1c(c2c(c(c1O)C)CC[C@](O2)(C)C[NH+]3CCN(CC3)c4cc(nc(n4)N5CCCC5)N6CCCC6)C C01493033
c1ccc(cc1)CC(=O)N2[C@H](CC(=N2)[C@@H]3C(=c4cc(ccc4=[NH+]C3=O)Cl)c5ccccc5)c6ccccc6 C38592125
c1ccc(cc1)CC(=O)N2[C@@H](CC(=N2)[C@H]3C(=c4cc(ccc4=[NH+]C3=O)Cl)c5ccccc5)c6ccccc6 C38592126
COC(=O)[C@@H]1C(=c2cc(ccc2=[NH+]1)Cl)NC(=O)CN3CCN(CC3)C(c4ccccc4)c5ccccc5 C38599455
c1cc(cc(c1)Br)c2nc(on2)C[NH+]3CCC[C@@H](C3)C(=O)NCCSC4CCCCC4 C38904498
c1cc(cc(c1)Br)c2nc(on2)C[NH+]3CCC[C@H](C3)C(=O)NCCSC4CCCCC4 C38904499
c1ccc(cc1)SCCCNC(=O)[C@@H]2CCC[NH+](C2)Cc3nc(no3)c4cccc(c4)Br C38904831
Cc1ccc(cc1)SCc2cc(=O)[nH]c(n2)S[C@@H]3C(=c4cc(ccc4=[NH+]C3=O)Cl)c5ccccc5 C39237547
CC[n+]1c2ccc(cc2sc1/C=C/C3=C(/C(=C/C=C/4\N(c5ccc(cc5S4)OC)CC)/CCC3)C)OC C39440301
CCOc1ccc2c(c1)sc(n2)N(CCC[NH+](C)C)C(=O)c3cc(nc4c3cccc4)c5ccccc5 C36643262
C[NH+](C)CCCN(c1nc2ccc(cc2s1)Br)C(=O)c3ccc(cc3)Cc4ccccc4 C36643345
CNC(=S)N1[C@@H](CC(=N1)[C@H]2C(=c3cc(ccc3=[NH+]C2=O)Cl)c4ccccc4)c5cccc(c5)[N+](=O)[O-] C39988965
CNC(=S)N1[C@@H](CC(=N1)[C@H]2C(=c3cc(ccc3=[NH+]C2=O)Cl)c4ccccc4)c5ccc(cc5)Cl C39988969
CC[NH+](CC)CCCN1[C@@H](c2c(=O)c3cc(c(cc3oc2C1=O)C)C)c4cccc(c4)Oc5ccccc5 C40008941
C[NH+](C)CCN(c1nc2ccc(cc2s1)SC)C(=O)c3cc(cc(c3)C(F)(F)F)C(F)(F)F C38846141
C[NH+]1CCN(CC1)c2c(cccc2Cl)NC(=O)CSc3nc(c(o3)c4ccccc4)c5ccccc5 C59212159
Cc1cc(n([nH+]1)c2ccccc2)N[P@]3(=S)C4=C(CC(CC4=NN3c5ccccc5)(C)C)N6CCCCC6 C15906055
C[C@@]12C[C@@H](CC(C1)(C)C)[NH+](C2)CN3c4ccccc4/C(=N/NC(=O)CSc5nc6ccccc6o5)/C3=O C20568372
Cc1ccc(cc1)[C@@H]2[C@H]3C(=c4ccccc4=[NH+]3)C[C@@H]5N2C(=O)N(C5=O)c6ccc(cc6)C(=O)NCCC(C)C C63375606
Cc1ccc(cc1)CNC(=O)CSC2=Nc3ccccc3C4=N[C@@H](C(=O)N42)CC5=c6ccccc6=[NH+]C5 C63707961
Cc1ccc(cc1)CNC(=O)CSC2=Nc3ccccc3C4=N[C@H](C(=O)N42)CC5=c6ccccc6=[NH+]C5 C63707962
Cc1ccc(c(c1)C)Nc2nc(nc(n2)N)CSC(=S)N3CC[NH+](CC3)C C02438243
Cc1c(c2ccccc2[nH]1)CCN3C(=O)OC4([C@@]3(C)O)CC([NH2+]C(C4)(C)C)(C)C C04342538
c1ccc2c(c1)nc(s2)NC3=[NH+][C@@H](CC(=O)N3)C(=O)Nc4ccccc4Cl C04725072
CC(C)c1c2c(c3c4c(c(ncn4)NCCCC[NH3+])sc3n1)CC(OC2)(C)C C02409685
Cc1cc2c(cc1Cl)SC(=NS2(=O)=O)NNC(=[NH2+])c3ccc(cc3)Cl C01645195
C[C@H](C12CC3CC(C1)CC(C3)C2)NC(=O)c4c(c5cc6c(nc5s4)CC[NH+](C6)C)N C08748349
c1ccc(cc1)n2c(c(c(=O)n(c2=O)c3ccccc3)[C@H]4c5c(c6ccccc6[nH]5)CC[NH2+]4)O C02131101
Cc1ccccc1NC(=O)c2c(c3c(c4c(nc3s2)CC[NH+](C4)C)c5cccs5)N C08837627
c1ccc(cc1)/C=C/c2nc(c3c4c(sc3n2)CCCC4)N5CC[NH2+][C@@H](C5)C(=O)N C11174118
Cc1ccc2c(c1)[nH]c(c2[C@H](C[NH+]3CCC4(CC3)C[C@@H](c5ccccc5O4)O)O)C C12293253
Cc1ccc2c(c1)[C@@H](CC3(O2)CC[NH+](CC3)C[C@H](c4c([nH]c5c4ccc(c5)C)C)O)O C12329172
Cc1ccc2c(c1)[C@H](CC3(O2)CC[NH+](CC3)C[C@@H](c4c([nH]c5c4ccc(c5)C)C)O)O C12329182
CC1(Cc2c(c([nH+]c3c2c(c(s3)C(=O)Nc4ccccc4Cl)N)N5CCCC5)CO1)C C13554360
CC[NH+]1CCc2c3ccccc3[nH]c2[C@H]1c4c(=O)[nH]c(=O)n(c4O)c5cccc6c5cccc6 C08994418
Cc1ccc2c(c1)[nH]c(c2[C@H](C[NH+]3CCC4(CC3)C[C@H](c5cc(c(cc5O4)C)C)O)O)C C19219594
c1cc2c(cc1F)cc([nH]2)CNC(=O)C[C@@H]3C(=O)NCC[NH+]3CC4CCCCC4 C20601007
c1ccc(cc1)CNC(=O)c2c(c3c4c(c([nH+]c3s2)N5CCCC5)CCCC4)N C21790680
CC(C)(C)[C@@](C)([C@H]1C[C@]23CC[C@]1([C@H]4[C@@]25CC[NH2+][C@@H]3Cc6c5c(c(cc6)O)O4)OC)O C22065365
c1ccc(cc1)C2(CCCC2)CNC(=O)C[NH+]3Cc4ccccc4C[C@H]3C(=O)N C27217239
CC(C)(c1cn(nn1)C[C@@H]2CCCN(C2)C(=O)NC34CC5CC(C3)CC(C5)C4)[NH3+] C23466155
CC(C)(c1cn(nn1)C[C@H]2CCCN(C2)C(=O)NC34CC5CC(C3)CC(C5)C4)[NH3+] C23466156
Cc1ccccc1NC(=O)Nc2ccc[nH+]c2N3CCC(CC3)C(=O)NCC=C C33302961
CC[NH+]1CCc2c(sc3c2C(=O)N[C@@H](N3)c4cc(cc(c4O)Cl)Cl)C1 C22635998
CC(C)[NH+]1CCc2c(sc(c2C(=O)N)NC(=O)C34CC5CC(C3)CC(C5)C4)C1 C36628550
C[NH+](C)CCNc1nc(c2c(n(nc2n1)c3cccc(c3)F)N)c4ccccc4F C37359390
C[C@H](CC(=O)Nc1c(cc(cc1Br)Br)C(=O)OC)[NH3+] C37769929
c1ccc2c(c1)c3c([nH]2)[C@H]4[C@@]56CC[NH+]([C@@H]([C@@]5(C3)O)Cc7c6c(c(cc7)O)O4)CC8CC8 C03802871
c1ccc2=[NH+]CC(=c2c1)/C=N/NC(=O)[C@H]3C=C(NN3)c4cc(cc(c4)Cl)Cl C39007155
c1ccc(cc1)N2[C@H](C(=CN2)[C@@H]3N=NC(=S)N3c4ccc(cc4Cl)Cl)[NH3+] C39336623
c1ccc(cc1)CC2=C[C@H]3C[C@H]4CO[P@@](=O)(N[NH+]4C[C@@H]3C=C2O)c5ccccc5O C39467065
CSC1=C[C@@H]2C[NH+]3[C@@H](C[C@@H]2C=C1c4ccccc4O)CO[P@@](=O)(N3)c5ccccc5O C39467103
c1ccc(c(c1)C2=C[C@@H]3C[C@H]4CO[P@@](=O)(N[NH+]4C[C@@H]3C=C2F)c5ccccc5O)O C39467115
c1ccc(c(c1)C2=C[C@@H]3C[C@@H]4CO[P@@](=O)(N[NH+]4C[C@@H]3C=C2Cl)c5ccccc5O)O C39467117
c1ccc2=[NH+]CC(=c2c1)/C=N/NC(=O)c3cc(c(c(c3)Br)N)Br C39933279
C[C@@H](C(=O)Nc1cccc(c1Cl)Cl)OC(=O)c2c[nH+]c3ccccc3c2N C40105446
c1ccc2c(c1)CCN2c3c(c(nc[nH+]3)Nc4c(cc(cn4)C(F)(F)F)Cl)N C40687472
C[C@@H](c1ccc(cc1)S(=O)(=O)N)[NH+](C)CC(=O)Nc2cccc3c2cccc3 C45356110
c1ccc2c(c1)CC[C@H]2[NH+](CC(=O)Nc3c(c4c(s3)CCCC4)C(=O)N)C5CC5 C48260374
CC1(C[C@]2(C[C@@H](c3ccc(c(c3O2)O)O)c4cccs4)NC(=[NH+]1)SCC=C)C C04686002
C[C@H](CC1=c2ccccc2=[NH+]C1)NC(=O)[C@@H](C(C)C)N3C(=O)c4ccccc4NN3 C63279753
CCCCCCN1[C@@H]([C@@H](C(=O)NC1=S)[C@@H]2[C@@H]3C(=c4ccccc4=[NH+]3)CCN2)O C63376007
CC(=C)CNC(=S)NNC1=NC(=O)[C@H]2C(=[NH+]1)c3ccccc3CC24CCCCC4 C63393961
C[C@H]1CC(=O)N2[C@@H](N=C(N[C@@H]2N1)NCCC3=c4ccccc4=[NH+]C3)c5ccccc5 C63633459
c1ccc2cc(ccc2c1)S(=O)(=O)/N=C(\N)/NCCC3=c4ccccc4=[NH+]C3 C63676488
c1ccc2c(c1)cccc2C3=CC[NH+](CC3)CCC(=O)Nc4ccc(cc4)C(=O)N C63762545
c1cc2c(cccc2O)c(c1)NC(=O)C(=O)NCCC3=c4cc(ccc4=[NH+]C3)Cl C63786250
CC(C)C(=O)N[C@H]1Nc2cc(ccc2S1)NC(=O)[C@H]3C=c4cc(ccc4=[NH+]3)Cl C64502424
C[C@H]1C[C@@H](C[NH+](C1)C(C)(C)CNC(=O)Nc2cc(c(cc2F)F)NC(=O)C)C C66981892
CCCNC(=O)[C@@H](C)[NH+]1CCc2c(cccc2NC(=O)Nc3ccc(cc3)F)C1 C67401519
C[C@@H](c1ccc2c(c1)CC(=O)N2)NC(=O)NC[C@H]3CCC[NH+]3CC4CCCCC4 C67460863
Cc1cccn2c1nc3c(c2=O)cc(n3C)C(=O)Nc4ccccc4F C02917372
CCSc1nc2c(nn1)-c3ccccc3N[C@H](O2)c4ccncc4 C00086168
Cc1ccc(c(c1)C)NC(=O)c2nc3nc(cc(n3n2)C(F)F)C C00477224
Cc1ccc(cc1)[C@@H]2C3=C(CN(C3=O)Cc4ccco4)N(C(=O)N2)C C04875778
c1cc(ccc1c2ccc(o2)/C=C/3\C(=S)NC(=O)S3)[N+](=O)[O-] C01452085
C[C@H](C(=O)N(C)c1ccccc1)N2C(=O)C3(CCCCC3)NC2=O C03327784
Cn1c(=O)c2ccccc2c(n1)C(=O)Nc3nc4c(s3)CCC4 C08326535
c1csc2c1c(=O)[nH]c(n2)SCc3cc(=O)n4ccsc4n3 C08456670
Cc1ccc2c(c1)cc(c3n2c(=O)n(n3)CC(=O)NC(C)(C)C)C C12181995
Cc1c(cnn1C)c2cc(on2)C(=O)NC3C4CC5CC(C4)CC3C5 C13641695
c1cc(=O)[nH]nc1c2ccc(s2)S(=O)(=O)N3CCCCCC3 C15726530
c1cc(ccc1c2ccc(o2)/C=C\3/C(=S)NC(=O)S3)[N+](=O)[O-] C16713007
[H]/N=C/1\[C@]2([C@H]3CCCC[C@]3(O1)O[C@@H](C2(C#N)C#N)c4ccccc4)C#N C13119926
Cc1ccc(s1)[C@H]2CC(=O)Nc3c2c(nn3c4nc(cc(n4)C)C)C C21177030
CCc1nnc(s1)NC(=O)c2cc3c(s2)nc4n3ccs4 C21289335
Cc1cnc(nc1c2ccnn2C)N3CC[C@]4(CCCC[C@H]4C3)O C23505879
Cc1nc(no1)C2(CCCCC2)NC(=O)C3=Cc4ccccc4OC3 C23508324
Cc1c(snn1)C(=O)N2CCc3c(c(n[nH]3)CC4CCCCC4)C2 C23465890
Cc1cccc(c1C)NS(=O)(=O)c2ccc3c(c2)oc(=O)n3C C00814681
Cc1cc(c(c(c1)C)NC(=O)c2cc3c(n2C)nc4ccccn4c3=O)C C02917172
Cc1ccc2c(c1)c3cnn(c(=O)c3[nH]2)CC(=O)N4C[C@H](C[C@@H](C4)C)C C15942883
C[C@H]1CCCc2c1c3c4ncnn4c(nc3s2)NCc5ccco5 C04295470
[H]/N=C/1\[C@]2([C@H](O[C@]3(O1)CCCC[C@@H]3C2(C#N)C#N)Cc4ccccc4)C#N C04198934
Cc1cnn(c1C(=O)Nc2nc3ccc4c(c3s2)sc(n4)C)C C38506316
C[C@]12CC[C@H](C1(C)C)C[C@H]2NC(=O)Cn3c(=O)c4ccccc4nn3 C36007718
CCO/C/1=N/c2c(ncnc2Cl)N(c3c(cc(cc3O)F)C1)C C39479967
CC1([C@@H]2CC[C@]1(c3c2nc(c(n3)C#N)C#N)C(=O)NC4CCCCC4)C C39855229
c1ccc(c(c1)NC(=O)c2ccc(s2)Br)n3cnnn3 C40218593
Cc1c(c2ncc3c(n2n1)ccn(c3=O)C(C)(C)CO)c4ccccc4 C40387977
Cn1c(=O)ccc(n1)C(=O)Nc2ccccc2N3CCc4c3cccc4 C40512019
c1ccn2c(c1)c(c(n2)C(=O)Nc3ccc(cc3)n4cccn4)Cl C40786034
Cc1nc2n(n1)c(c(s2)[C@H](c3ccco3)[NH+]4CCCCCC4)[O-] C41637074
Cc1ccc2c(c1)nc([nH]2)SCc3cc(=O)n4c(n3)sc(n4)C C44029564
C[C@H]1CN(C[C@@H](O1)C)C(=O)NCCc2cc(cc3c2OCOC3)F C47070453
c1cc(ccc1NC(=O)N2CCC[C@@H]2c3ccsc3)n4nccn4 C48329301
Cc1ccc(cc1)[C@H]2C3=C(C[C@@H](CC3=O)c4ccco4)Nc5n2ncn5 C04520099
c1ccc(cc1)n2c(nnn2)S[C@@H]3CCc4ccccc4NC3=O C20716138
Cc1c2ccccc2nc3c1CN(CC3)S(=O)(=O)c4c([nH]nc4C)C C53999076
Cc1cc2c(cc1NC(=O)C3=CC(=O)CC(O3)(C)C)c(cc(=O)o2)C C55211875
c1ccc(cc1)c2nc3n(n2)[C@@H](C4=C(N3)CCCC4=O)c5cccnc5 C00066967
Cc1ccccc1NC(=O)CN2C=Nc3ccccc3S2(=O)=O C60058974
c1cc2c(c(c1)NC(=O)[C@H]3C=C(N=N3)c4cccs4)nsn2 C63600877
Cc1cc(ccc1N2CCNC2=O)C(=O)N(C)c3cccc(c3)C#N C64320959
Cc1ccc(c(c1)S(=O)(=O)Nc2ccc3c(c2)n(c(=O)n3C)C)F C64477654
Cc1ccc2c(c1)Oc3ccc(cc3C(=O)N2)S(=O)(=O)N4CCCC4 C64604769
CC(C)(C)C1=C[C@@H](N=N1)[C@H]2CC(=O)NC[C@@H]3[C@@H]2N4C=CC=CC4=N3 C65498138
c1cc(nnc1N2C[C@@H]3C[NH+](C[C@@]3(C2)C(=O)[O-])C4CCCC4)Cl C65530280
C1CCC2(C1)C(=O)N(C(=O)N2)CC(=O)N3CC4C[C@H]5C[C@@H](C4)CC3C5 C65814467
c1cc2c(cc1Br)[C@H](CCO2)Nc3ccncc3[N+](=O)[O-] C66810349
CCN1[C@@H](Nc2ccc(cc2C1=O)Cl)c3cccc(c3)[N+](=O)[O-] C67454546
C[C@@H](C(=O)[O-])Sc1nnc(n1c2ccccc2)c3ccc(cc3)Br C02860941
c1cc(cc(c1)N2C(=O)/C(=C\c3ccc(cc3)OC(F)F)/SC2=S)C(=O)[O-] C05446526
Cc1ccc(cc1)n2c(=O)c3c4c(sc3nc2SCCC(=O)[O-])CCCC4 C06032924
COc1cc(cc(c1OC)/C=C(\C#N)/c2ccc(cc2)C(=O)[O-])Br C02884133
c1ccc2c(c1)O[C@@H]([C@H](O2)C(=O)[O-])c3ccc(cc3)Oc4ccccc4Cl C11803132
CCCOc1c(cc(cc1OC)Br)c2nc(c(s2)C(=O)[O-])C C11892822
CCn1c(=O)c2c(c(sc2nc1SCc3cccc(c3)C(=O)[O-])C)C C13061483
c1cc(c(cc1S(=O)(=O)Oc2c(c(cc(c2F)F)F)F)C(=O)[O-])Br C13072599
c1ccc2cc(c(cc2c1)C(=O)[O-])OS(=O)(=O)c3ccc(c(c3F)F)F C13262552
c1cc(cc(c1)S(=O)(=O)N2CCc3c(ccs3)[C@@H]2c4cccs4)C(=O)[O-] C13314100
c1ccc(cc1)/C=C(/c2ccc(s2)S(=O)(=O)N3CCCCC3)\C(=O)[O-] C13344023
C[C@H](C(=O)N(C)c1ccccc1C(=O)[O-])Oc2ccc(cc2)Br C13440701
COc1cc(cc(c1OC(=O)c2ccccc2)Br)/C=C/C(=O)[O-] C13747404
Cc1cc(n(c(=O)c1C#N)/N=C/c2cc(cc(c2[O-])Br)Br)C C21920234
Cc1ccc(cc1)N2[C@H](C(=C(C2=O)[O-])S(=O)(=O)c3ccc(cc3)C)c4ccc(cc4)F C23119062
Cc1ccc(cc1)C(=O)c2c(c3ccccc3o2)[N-]S(=O)(=O)c4ccccc4 C27995622
c1ccc(cc1)c2nnc(n2/N=C/c3cc(c(o3)Br)Br)[S-] C01191118
c1ccc(cc1)c2nnc(n2/N=C/c3ccc(o3)I)[S-] C05102342
c1cc(sc1)c2c3cn(nc3c(nn2)[O-])c4ccc(cc4)Br C35324940
Cc1ccc(cc1[N-]S(=O)(=O)c2cccc3c2nsn3)Br C37369328
Cc1ccc(cc1)S(=O)(=O)[N-][C@@]2(c3ccccc3C(=O)C(=C2Cl)Cl)OC C00837130
Cn1c(nnc1[S-])c2c(c3c(s2)cc(cn3)C(F)(F)F)c4ccccn4 C06896148
Cc1ccc(c(c1)N2C(=O)[C@@H]3[C@@H](C2=O)C4(c5ccccc5C3c6c4cccc6)C(=O)[O-])C C33772348
c1ccc(cc1)N2C(=O)/C(=C/c3cn(c4c3cccc4)Cc5ccc(cc5)C#N)/N=C2[S-] C39556391
c1ccc(cc1)CSc2nnc(s2)/N=C(/C(=C/c3cccs3)/C#N)\[O-] C39997138
Cc1c(c(=O)n(c(c1C(=O)[C@H]2[C@@H](C2(C)C)C=C(Cl)Cl)[O-])CC=C)C#N C40522578
c1cc(cc(c1)[N-]S(=O)(=O)c2cc(cs2)c3ccno3)C(F)(F)F C44900574
Cc1c(noc1c2cc(sc2)S(=O)(=O)[N-]c3ccc(cc3)Br)C C44922223
c1cc2c(c(c1)[N-]S(=O)(=O)c3ccc(s3)Br)nsn2 C48798342
Cc1csc(n1)SCc2ccc(cc2)/C(=C(/C#N)\C(=O)c3ccco3)/[O-] C49199725
CCC/C(=C\1/C(=N/c2ccc(cc2)Br)/CC([C@@H](C1=O)C(=O)OC)(C)C)/[O-] C01270359
c1cc(ccc1N2C(=O)/C(=C\c3ccc(c(c3)Cl)Cl)/C(=NC2=O)[O-])Br C33362012
c1ccc2c(c1)cccc2/C=C/C(=N/S(=O)(=O)Cc3ccc(cc3)C#N)/[O-] C48508701
c1ccc2c(c1)C3c4ccccc4C2([C@@H]5[C@@H]3C(=O)N(C5=O)c6ccc(cc6)C(=O)[O-])Cl C59418765
CC(C)c1ccc(cc1)/C=N/c2ccc(cc2)S(=O)(=O)[N-]c3nccs3 C59466637
CCn1c(c2ccc(cc2nc1=S)C(=O)N(C)c3cccc(c3)C(C)C)[O-] C62527369
CCc1ccc(s1)S(=O)(=O)[N-]c2ccc(cc2)N3C[C@@H](OC[C@@H]3C)C C62554585
CCCCSC1=NC(=O)[C@@H]2[C@@H](C3=C(CC(CC3=NC2=N1)(C)C)[O-])c4ccc(s4)C C39776062
c1cc(ccc1C2=NN=C3[C@@H]2C(=CC(=N3)c4ccc(cc4)Br)C(=O)[O-])F C15677198
c1ccc2c(c1)cccc2n3c(nnc3[S-])[C@H]4C=C(N=N4)c5ccsc5 C09013368
Cc1ccc(cc1C)[N-]S(=O)(=O)c2cc(n(c2C)C)c3nc(cs3)C C64668250
Cc1c(c(c(s1)C)S(=O)(=O)[N-]c2cccc(c2)SC)[C@H]3C(=C(N=N3)C)C C64754273
Cc1ccc(cc1S(=O)(=O)[N-]c2cc(ccc2F)F)c3c(noc3C)C C64837443
c1cc(cc(c1)Br)[N-]S(=O)(=O)c2ccc(s2)c3ccno3 C65031191
CCn1c(ccn1)c2cc(sc2)S(=O)(=O)[N-]c3ccccc3Br C65112441
CC1=C(N=N[C@H]1[C@H]2CC(=C(S2)C)S(=O)(=O)[N-]c3ccc(c(c3)Cl)F)C C65137841
CCC(=O)N1CCc2c(cc(s2)S(=O)(=O)[N-]c3ccc(cc3C)C)C1 C65196169
Cc1ccc(c(c1)C)S(=O)(=O)/N=C(/C2(CCOCC2)c3cccc(c3)F)\[O-] C65763932
Cc1nc2ccc(cc2o1)[N-]S(=O)(=O)/C=C/c3ccc(cc3)Br C66579249
C[C@@H](C/C(=N/S(=O)(=O)c1ccc(cc1C(F)(F)F)C#N)/[O-])C(C)(C)C C66729852
C[C@@]12CC[C@H]([C@@]([C@H]1Cc3c(nc(s3)NC(=O)c4cccc(c4)F)[C@H]2CC(=O)NCC#C)(C)CO)O C04222494
c1ccc(cc1)C(=O)N[C@H](C(Cl)(Cl)Cl)NC(=S)Nc2ccc(cc2)S(=O)(=O)N C01787036
Cc1cc(c(c(c1)C)NC(=O)[C@@H](C)Oc2ccc(cc2)C(=O)Nc3c(c4c(s3)C[C@@H](CC4)C)C(=O)N)C C01785275
CC(C)c1ccc(cc1)N([C@H](c2ccco2)C(=O)NC(C)(C)C)C(=O)c3c(c(ns3)C(=O)N)N C06190861
CCOc1ccccc1N([C@H](c2ccc(cc2)C)C(=O)NC(C)(C)C)C(=O)c3c(c(ns3)C(=O)N)N C06631455
Cc1ccccc1Nc2nc(nc(n2)N)COC(=O)CN3C(=O)[C@]4(C[C@H](CC(C4)(C)C)C)NC3=O C09633107
c1cc(ccc1c2nnc(n2N)SCC(=O)Nc3c(c4c(s3)CCCC4)C(=O)N)OC(F)F C11388496
c1ccc(cc1)n2nc(c(n2)NC(=O)CSc3[nH]c(=O)c4c5c(sc4n3)CCCC5)C(=O)N C12377164
c1cc(ccc1[C@@H](C(=O)NC[C@H]2CCCO2)N(c3ccc(cc3)F)C(=O)c4c(c(ns4)C(=O)N)N)F C12473346
C[C@@]12CC[C@H]([C@@]([C@H]1Cc3c(nc(s3)NC(=O)CSC)[C@H]2CC(=O)NC4CCCC4)(C)CO)O C04260508
CCC(=O)Nc1ccc(cc1)C(=O)NNC(=S)NC(=O)c2ccc(c(c2)Br)C(C)(C)C C13977056
Cc1c(c([nH]c1C(=O)N/N=C/c2ccc(c(c2)O)OC)C)C(=O)N/N=C/c3ccc(c(c3)O)OC C03009445
c1ccc2c(c1)c(c[nH]2)/C=N/Nc3nnc(n3N)SCC(=O)Nc4cccc(c4)Br C20527810
Cc1c(c(n(n1)C(C)C)C)/C=N/Nc2nnc(n2N)SCC(=O)Nc3ccc(cc3)C(C)(C)C C20911697
CCSc1nnc(s1)NC(=O)CSc2nnc(n2N)N/N=C/c3cccc4c3cccc4 C20912438
c1ccc2c(c1)ccc(c2/C=N/Nc3nnc(n3N)SCC(=O)N[C@H]4CCCc5c4cccc5)O C20916959
Cc1ccc(cc1)/C=N/Nc2nnc(n2N)SCC(=O)Nc3c(c4c(s3)CCC4)C(=O)OC C20918288
CC(C)n1cc(cn1)/C=N/Nc2nnc(n2N)SCCC(=O)Nc3cccc(c3)Br C20921243
c1ccc2c(c1)ccc(c2/C=N/Nc3[nH]nc(n3)SCC(=O)NNC(=O)c4ccc(cc4)F)O C20924052
c1ccc2c(c1)ccc(c2/C=N/Nc3nnc(n3N)SCC(=O)NNC(=O)c4ccc(cc4)F)O C20924147
C[C@H]1CCc2c(sc3c2c(nc(n3)SCC(=O)NCCc4ccc(cc4)S(=O)(=O)N)N)C1 C21233560
c1ccc2c(c1)nc(s2)NC(=O)CSc3nnc(n3N)N/N=C/c4ccc(cc4)Br C21316038
c1cc(cc(c1)[N+](=O)[O-])NC(=O)CSc2nnc(n2N)N/N=C/c3ccc(cc3)Br C21316060
c1cc(cc(c1)[N+](=O)[O-])NC(=O)CSc2nnc(n2N)N/N=C/c3cccc(c3Cl)Cl C21316425
C/C(=N\Nc1nnc(n1N)SCC(=O)Nc2ccc(cc2)[N+](=O)[O-])/c3ccc(cc3)Br C21323096
CCOc1cc(ccc1O)/C=N/Nc2nnc(n2N)SCC(=O)Nc3nc4ccccc4s3 C21326612
CC(C)[C@@H](C(=O)Nc1nc(cs1)c2cc([nH]c2)C(=O)N)NC(=O)c3ccc(cc3)Br C30981577
CC[C@@]1(C[C@@H]([C@@]2([C@@H](CC[C@@]3([C@@H]2C(=O)CC3)[C@@H]([C@@H]1O)C)C)C)OC(=O)CSc4nc([nH]n4)N)C C35636369
CC(C)(C)CC(C)(C)NC(=O)[C@H](c1c(cc(cc1O)O)O)N(C2CCCCC2)C(=O)[C@@H]3CCC(=O)N3 C36490674
CC(C)(C)CC(C)(C)NC(=O)[C@@H](c1c(cc(cc1O)O)O)N(c2ccccc2Cl)C(=O)CO C36547679
Cc1ccc(o1)CN([C@@H](c2ccc(cc2)O)C(=O)NC(C)(C)CC(C)(C)C)C(=O)c3c(cccc3O)O C36597444
CCc1ccccc1N([C@@H](c2ccc(o2)C)C(=O)NC[C@H]3CCCO3)C(=O)c4c(c(ns4)C(=O)N)N C06860639
C[C@@]12C[C@H]([C@H]([C@]1(CC(=O)[C@@]3([C@H]2CC=C4[C@@H]3C[C@@H]([C@H](C4(C)C)O)O)C)C)[C@](C)(C(=O)CCC(C)(C)O)O)O C38143731
CCCCCCN1c2ccccc2C(=C([C@@H]1O)C(=O)N/N=C(\C)/[C@@H]3C(=c4ccccc4=[NH+]C3=O)O)[O-] C38890895
Cc1cccc(c1NC(=O)CS[C@@H]2NN[C@@H](N2N)[C@@H]3C=C(N=N3)c4ccc(cc4)Cl)C(C)C C38984772
Cc1ccc(cc1)C2=C[C@H](N=N2)[C@H]3NN[C@@H](N3N)SCC(=O)Nc4ccc(cn4)Br C38989877
Cc1ccc(cc1)C2=C[C@H](N=N2)[C@@H]3NN[C@@H](N3N)SCC(=O)Nc4ccccc4c5ccccc5 C39021282
CC1CCC2(CC1)C(=O)N(C(=O)N2)NC(=O)COC(=O)c3c(c(c(c(n3)Cl)Cl)N)Cl C39561129
c1ccc2c(c1)cccc2OCCCn3c4ccccc4nc3S[C@H]5[C@@H]([C@@H]([C@@H]([C@@H](O5)CO)O)O)O C39916041
c1cc(ccc1NC(=O)[C@H]2CC(=O)Nc3c2c(=O)[nH]c(n3)Nc4cc(cc(c4)Cl)Cl)[N+](=O)[O-] C40399482
Cc1ccc(cc1)C(=O)NNc2c(c(ncn2)NNC(=O)c3ccc(cc3)Br)[N+](=O)[O-] C40657421
COc1ccc(cc1)CCNc2nc(c(c(n2)Nc3c(c4c(s3)CCCC4)C(=O)N)[N+](=O)[O-])N C41026398
C[C@]12CC[C@H]([C@@]([C@H]1Cc3c(nc(s3)Nc4cccc(c4)O)[C@H]2CC(=O)NCc5ccco5)(C)CO)O C43553715
CCOC(=O)c1ccc(cc1)N2C(=O)[C@@H]3[C@H](N[C@]4([C@@H]3C2=O)c5cc(ccc5NC4=O)F)CC(=O)N C16012300
c1ccc(cc1)c2c(cn(n2)CC(=O)N)[C@H]3c4c(n[nH]c4OC(=C3C#N)N)c5ccc6ccccc6c5 C01113147
COc1ccc(cc1)C(=O)Nc2ccc(cc2[C@H](c3ccccc3)NCC(=O)NN)Br C57054054
c1ccc(c(c1)NC(=O)CSc2nc([nH]n2)N/N=C/c3cc(ccc3O)[N+](=O)[O-])Br C58997178
CCOc1cc(ccc1O)/C=N/Nc2[nH]nc(n2)SCC(=O)Nc3c(c4c(s3)CCC4)C#N C59039856
c1c(cc(c(c1[N+](=O)[O-])NC(=O)CSc2[nH]c(=O)cc(n2)N)Br)Br C33792367
c1ccc(c(c1)/C=N/Nc2nnc(n2N)SCC(=O)Nc3cc(cc(c3)Cl)Cl)[N+](=O)[O-] C59884781
CC[NH+](CC)CCN(c1nc2ccc(cc2s1)OC)C(=O)c3ccc(cc3)OCC C05121818
CC[NH+](CC)CCN(c1nc2c(cccc2s1)C)C(=O)c3ccc(c(c3)OC)OC C05121930
CC[NH+](CC)CCN(c1nc2c(cccc2s1)F)C(=O)c3cc4cccc(c4o3)OC C08960061
CC[C@@H](c1nnc(n1Cc2ccccc2)SCc3cc(=O)oc4c3cc(c(c4)C)Cl)[NH+](C)C C09375608
CCOc1cccc2c1nc(s2)N(CCC[NH+]3CCOCC3)C(=O)/C=C/c4cccs4 C09400192
CCOc1ccc2c(c1)sc(n2)N(CCC[NH+](C)C)C(=O)CCCSc3ccc(cc3)C C09472951
C[NH+](C)CCN(c1nc2c(cccc2s1)OC)C(=O)CCCSc3ccc(cc3)F C09474837
Cc1ccc(cc1)SCCC(=O)N(CCC[NH+]2CCOCC2)c3nc4c(c(ccc4s3)C)C C09524008
C[C@H](c1nnc(n1c2ccccc2)SC[C@H]3CN=C(S3)c4ccc(cc4)OC)[NH+](C)C C03305404
Cc1ccc2c(c1)sc(n2)N(CC[NH+](C)C)C(=O)CCSc3ccc(cc3)OC C10031376
CC[NH+](CC)CCN(c1nc2ccc(cc2s1)SC)C(=O)[C@@H]3COc4ccccc4O3 C10817070
C[NH+](Cc1ccc(cc1)OC[C@@H]2CCCN(C2)C(=O)/C=C/c3cccs3)Cc4ccon4 C12150737
CCC[NH+](CC1CC1)Cn2c(=S)oc(n2)c3cc(nc4c3cccc4)c5ccccn5 C12547069
CN(Cc1ccc(cc1)OCC=C)c2c3c4c(sc3nc(n2)C[NH+]5CCOCC5)CCC4 C03400936
c1cc(oc1)C[NH+](Cc2ccco2)CC(=O)N3[C@@H](CC(=N3)c4cccs4)c5cccs5 C16418466
Cc1ccc(s1)C(=O)CSc2nc3c(c4c(s3)CCCC4)c(=O)n2CCC[NH+](C)C C23297165
CCN(c1ccccc1)C(=O)[C@H](C)Sc2nnc(n2c3ccc(cc3)Cl)[C@@H](C)[NH+](C)C C23483390
CCN(c1ccccc1)C(=O)[C@H](C)Sc2nnc(n2c3ccc(cc3)Cl)[C@H](C)[NH+](C)C C23483394
C[NH+](C)CCCN1[C@@H](c2c(=O)c3cc(ccc3oc2C1=O)Cl)c4cccc(c4)OCC=C C32622864
Cc1cccc(c1)n2c(=O)c3ccccc3nc2[C@H](C)N(CC[NH+](C)C)C(=O)CC(C)(C)C C35065873
Cc1ccc(cc1C)n2c(=O)c3ccccc3nc2[C@H](C)N(CC[NH+](C)C)C(=O)CC(C)C C35069190
CCc1ccc(cc1)n2c(=O)c3ccccc3nc2[C@@H](C)N(CC[NH+](C)C)C(=O)C(C)C C35091458
CCc1ccc(cc1)n2c(=O)c3ccccc3nc2[C@@H](CC)N(CC[NH+](C)C)C(=O)CC(C)C C35093791
CCOC(=O)[C@@H]1CCCN(C1)C(=O)c2ccc(o2)C[NH+](Cc3ccc(cc3)C)C(C)C C35226373
CCCC[NH+](CCCC)CCCN1[C@@H](c2c(=O)c3ccccc3oc2C1=O)c4cccnc4 C35483479
CC(C)C[NH+](Cc1ccc(cc1)[N+](=O)[O-])CC(=O)N2CCS[C@H]2c3ccccc3Cl C35843628
C[NH+](C)CCN(Cc1csc(n1)COc2cc(ccc2Cl)Cl)C(=O)c3ccccc3 C36124491
CC[NH+](CC)CCN(c1nc2c(c(ccc2s1)Cl)C)C(=O)c3cc(n(n3)C(C)C)C C38508957
CC[NH+](CC)CCN1[C@H](c2c(=O)c3cc(c(cc3oc2C1=O)C)C)c4cccc(c4)OC(C)C C38715504
Cc1cc2c(cc1C)oc3c(c2=O)[C@H](N(C3=O)CCC[NH+](C)C)c4ccc(cc4)OCC=C C38715526
CC[NH+](CC)CCCN1[C@@H](c2c(=O)c3ccc(cc3oc2C1=O)OCC)c4ccccc4 C38727015
CCOc1ccc(cc1OCC)C(=O)N(CC[NH+](C)C)c2nc3c(cc(cc3s2)F)F C36641484
CC[NH+](CC)CCN(c1nc2cc(c(cc2s1)C)C)C(=O)CCCSc3ccc(cc3)OC C36717209
CCC1=C([C@@H](N=N1)C(=O)N(C[C@H]2CCCO2)CC3CC[NH+](CC3)Cc4ccccc4F)C C39430490
C[C@@H](c1nc2ccccc2n1CCOc3ccc(cc3OC)CC=C)[NH+]4CCCCCC4 C39917379
CC[NH+](CC)CCCN1[C@@H](c2c(=O)c3cc(c(cc3oc2C1=O)C)C)c4ccc(cc4)OCC=C C40009039
CC[NH+](CC)CCCN1[C@H](c2c(=O)c3cc(c(cc3oc2C1=O)C)C)c4ccc(cc4)SC C40013598
C[NH+](C)CCN(Cc1ccc(cc1)C#N)C(=O)Cc2csc(n2)c3ccccc3Cl C40114443
CCCCC(=O)N(CCC(C)C)Cc1c(nn(c1N2CC[NH+](CC2)C)c3ccccc3)C C40427520
CCc1ccc2c(c1)c(=O)c3c(o2)C(=O)N([C@@H]3c4ccc(cc4)Cl)CCC[NH+](CC)CC C40561648
CCc1ccc2c(c1)c(=O)c3c(o2)C(=O)N([C@H]3c4cccc(c4)OC)CCC[NH+](CC)CC C40561682
CCCCS[C@H]1CCCC[C@@H]1OC(=O)CC[NH+]2C[C@H]3C[C@@H](C2)c4cccc(=O)n4C3 C43604407
C[NH+](C)CCCN(c1nc2c(ccc(c2s1)OC)OC)C(=O)c3ccc(c(c3)F)F C36644648
CCCn1c2ccc(cc2nc1C[NH+](Cc3ccc(cc3)CC)C4CC4)S(=O)(=O)N(C)C C58790762
CC[NH+]1CCC[C@@H]1CN(CCC(=O)OCC)C(=O)c2cnc(s2)c3ccc(cc3C)C C60267300
Cc1ccc(cc1)N(c2nc(cs2)C[NH+](C)Cc3ccc(c(c3)OC)SC)C(=O)C C60356179
CCN(c1ccccc1)S(=O)(=O)c2ccc(cc2)OCC(=O)C3=c4ccccc4=[NH+][C@@H]3C C39943198
CCOc1ccc(cc1OC)c2nc(cs2)COC(=O)CCC3=c4ccccc4=[NH+]C3 C63229074
C1CCC(CC1)C2=NN=C[C@@H]2CN(C[C@@H]3CCCO3)CC4CC[NH+](CC4)C5CCCC5 C39355372
CCC[NH+](Cc1ccc(cc1)OCC)Cc2cc(=O)n3c(n2)sc(n3)C4CCCCC4 C46032479
C[C@H]1C[C@@H]([C@@H](C[NH+]1C)C)OC(=O)C(c2ccccc2)c3ccccc3 C04011370
CC(C)N(c1cc([nH+]c2c1cccc2)c3ccc(cc3)OC)C(C)C C04542892
C[C@@H](c1ccccc1)OC(=O)C[C@@H](c2ccccc2)[NH+]3CCCCC3 C01569401
C[C@H](c1ccccc1)OC(=O)C[C@@H](c2ccccc2)[NH+]3CCCCC3 C01569402
C[C@H](c1ccccc1)OC(=O)C[C@H](c2ccccc2)[NH+]3CCCCC3 C01569404
Cc1ccc(cc1)C(=O)N(CC[NH+](C)C)c2nc3c(cccc3s2)C C05115421
CC(C)c1c2c(c3c4c(c(ncn4)SCC[NH+](C)C)sc3n1)CCC2 C02221994
Cc1ccccc1C(=O)N(CC[NH+](C)C)c2nc3ccccc3s2 C05239738
C[C@H]1CC(=CC[C@H]1[C@@H]2OC[C@H](O2)C[NH+]3CCCCC3)CCC=C(C)C C02124361
C[C@@H]1C[C@H](C[NH+](C1)Cc2csc(n2)c3ccc(c(c3)OC)OC)C C07001508
Cc1ccc2nc(cc(=O)n2c1)C[NH+](Cc3ccc(cc3)F)C4CCCCC4 C08166005
C[C@H](c1nc2ccccc2n1C(F)F)[NH+](C)Cc3nc4ccccc4s3 C12553744
C[C@H]1CC(=CC[C@@H]1[C@@H]2OC[C@H](O2)C[NH+]3CCCCC3)CCC=C(C)C C12656753
c1ccc(cc1)C2=CC[NH+](CC2)Cc3nc(no3)c4cccc(c4)C(F)(F)F C12806494
CC[NH+](CC)CCC[C@@H](C)n1c2ccc(cc2nc1SC)Cl C13209052
c1ccc2c(c1)nc(s2)C3CC[NH+](CC3)CCOc4ccccc4Cl C13687148
Cc1ccc2c(c1)N=C(/C(=C\c3ccccc3)/O2)OCCC[NH+](C)C C17107114
Cc1ccc2c(cc(=O)oc2c1C)C[NH+](C)Cc3ccc(o3)[C@@H]4C[C@@H]4C C17524036
c1ccc(cc1)C(=O)[C@@H]([C@@H](c2cccs2)N3CCCCC3)[NH+]4CCCCC4 C19360973
Cn1cc(c(n1)c2ccc(cc2)C3CCCCC3)CN4CC[C@H](C4)[NH+](C)C C20256600
Cc1ccsc1C[NH+](C)Cc2c(oc(n2)c3ccccc3Cl)C C20598245
CCCc1cc(no1)[C@H]2CCC[NH+]2Cc3ccc(c(c3)Br)OC C21719867
CCCc1cc(no1)[C@H]2CCC[NH+]2Cc3cc(ccc3F)Br C21720117
CCCc1cc(no1)[C@@H]2CCC[NH+]2Cc3ccc(cc3)Br C21720206
Cc1cccc(c1/[NH+]=c\2/n(c(cs2)C)CCCN3CCOCC3)C C05299010
C[NH+](Cc1cc(c(cc1OC)OC)Br)C2CCCCC2 C23282154
Cc1cccc(c1)c2nc(on2)C[NH+](C)Cc3c(cccc3Cl)F C29698227
Cc1cc2c(cc1C(C)C)c(cc(=O)o2)C[NH+](C3CC3)[C@H](C)C4CC4 C29725117
CCC[NH+](Cc1ccc(cc1)C)Cc2cc(=O)n3c4c(sc3n2)CCCC4 C33068941
c1ccc(cc1)/C=C/CN2CC[NH+](CC2)Cc3cc4ccccc4o3 C33421895
CCC[NH+]1CCN(CC1)c2c3c4c(sc3nc(n2)SCC)CCC4 C34757047
Cc1ccc(cc1)[C@H]2CC(=NN2C(=O)C[NH+](C)C3CCCCC3)c4ccccc4 C36345546
CCc1ccc(cc1)C[NH+]2CCCn3cccc3[C@H]2c4ccc(cc4)OCC C36347754
CC(C)[NH+](CCn1c2ccc(cc2nc1CCl)Br)C(C)C C36891102
C[NH+](C)CCN(c1nc2ccc(cc2s1)F)C(=O)c3ccc(c(c3)F)F C36640657
CCCC(=O)N(C[C@@H]1C=c2ccc(cc2=[NH+]C1=O)C)c3ccccc3C C38914915
CCCC(=O)N(C[C@H]1C=c2cc(ccc2=[NH+]C1=O)C)c3ccc(c(c3)C)C C38918077
Cc1ccc2=[NH+]C(=O)[C@H](C=c2c1)CN(CC(C)C)C(=O)c3ccc(cc3)Cl C39006885
CCCCCC[n+]1c(csc1Nc2ccc(cc2)OC)c3ccc(cc3)C C39834658
C[NH+](Cc1ccc(s1)Cl)Cc2cc(ccc2Cl)[N+](=O)[O-] C42316405
c1ccc(cc1)CC[C@@H]2CCC[NH+]2Cc3coc(n3)c4cccs4 C48303676
c1ccc(cc1)C/[NH+]=C/c2cc(ccc2SC3CCCCC3)[N+](=O)[O-] C02093286
c1cc(c(c(c1)Cl)C[NH+](Cc2cc(cc3c2OCOC3)Cl)C4CC4)F C58370145
CCn1c2ccc(cc2nc1C[NH+](Cc3ccc(s3)C)C(C)C)F C60375430
CCc1ccc(cc1)c2nc(cs2)CN3CCN(CC3)c4cccc[nH+]4 C20681560
CCCN(Cc1ccc(cc1)C)Cc2cc(=O)n3c4c(sc3[nH+]2)CCCC4 C33068941
CC[NH+](Cc1nnc(o1)c2cccc(c2)Br)C3CCCCC3 C63741243
CCN(C(=O)CCC1=c2ccccc2=[NH+]C1)C34CC5CC(C3)CC(C5)C4 C63796302
c1ccc2=[NH+]CC(=c2c1)CCCC(=O)N3CCC[C@@H]3c4cccs4 C63807508
c1ccc(c(c1)Cc2nc(on2)CCCC3=c4ccccc4=[NH+]C3)F C63855531
c1cc(ccc1/C=C(\C#N)/C(=O)Nc2ccc(cc2)Cl)Cl C00218376
c1ccc(cc1)/C=C/C(=O)Nc2nc-3c(s2)Cc4c3cccc4 C04224017
CC(C)C(=O)Nc1ccccc1c2nc3ccccc3s2 C00557341
CC(C)(C)NC(=O)c1ccc(o1)c2ccc(cc2)Br C01217680
CC(=C[C@H]1[C@@H](C1(C)C)C(=O)Nc2nc3c(s2)CCCC3)C C04511954
CC(=C[C@@H]1[C@H](C1(C)C)C(=O)Nc2nc3c(s2)CCCC3)C C04511955
C/C(=N\NC(=O)c1c(c2ccccc2s1)Cl)/c3ccccc3 C04610344
CC(C)Oc1ccccc1[C@H]2CC(=O)Nc3c2c4ccccc4cc3 C04911073
Cc1ccc(cc1)C(=O)N/N=C/c2cccc(c2)Br C05380592
c1cc(oc1)CS[C@@H]\2CC/C=C/CC/C=C/CC/C2=N\O C05581506
Cc1ccc(c(c1)C)c2csc(n2)/C(=C\c3ccc(cc3)O)/C#N C06472881
c1cc(sc1S(=O)(=O)NC23CC4CC(C2)CC(C4)C3)Cl C06473170
Cc1cc(c(cc1C)c2c(c(=O)c2=O)Nc3ccc(cc3)F)C C06996710
Cc1ccc(c(c1)C)NC(=O)/C(=C/c2ccc(c(c2)F)F)/C#N C07750165
CCc1ccc(cc1)c2nc(cs2)c3ccc4c(c3)CC(=O)N4 C08209806
Cc1ccccc1[C@@H](C)Nc2c3c(c(sc3ncn2)C)C C11009866
Cc1ccc(c2c1cccc2)S(=O)(=O)Nc3ccccc3F C11691684
c1ccc(cc1)Oc2ccccc2NC(=O)[C@H]3CCC=CC3 C12871334
CCOc1ccccc1[C@H]2[C@@H]3CC=C[C@@H]3c4cc(ccc4N2)C#N C14545303
Cc1ccc(c(c1)NC(=O)/C=C/c2ccc(o2)[C@H]3C[C@@H]3C)C C16201719
Cc1cccc(c1C)NC(=O)/C=C/c2ccc(o2)[C@@H]3C[C@H]3C C16202909
CC(C)c1cc(cs1)C(=O)N/N=C/2\CCCc3c2cccc3 C17032539
Cc1cccc(c1C)N2CN(CNC2=S)[C@H](C)c3ccccc3 C20417748
Cc1cccc(c1)[C@@H]2[C@@H]3CC=C[C@H]3c4c(ccc(c4N2)OC)OC C20716297
Cc1cccc(c1C)NC(=O)c2c(c(sc2n3cccc3)C)C C25153113
CC[C@@]1(Cc2ccccc2-c3c1c(=O)[nH]c(n3)SC(C)C)C C09692020
Cc1c(sc2c1c(ncn2)N[C@H](C)c3ccc(s3)Cl)C C25572121
CCc1ccc2c(c1)sc(n2)NC(=O)c3c(ccs3)C C28837513
COc1ccc(cc1Cl)/N=C/2\NC[C@@H](S2)c3ccccc3 C35294423
CO[C@@H]1CCCC[C@H]1Nc2c(ccc3c2ncs3)Cl C37272805
CO[C@H]1CCCC[C@H]1Nc2c(ccc3c2ncs3)Cl C37272807
CC(=C[C@H]1[C@@H](C1(C)C)C(=O)Nc2ccc(cn2)Br)C C00291946
Cc1cc2c(cc1C)NC(=O)C[C@@H]2c3ccccc3OC(C)C C00356374
Cc1ccc(c(c1)C)[C@@H](C)NC(=O)c2cc(nc(c2)Cl)Cl C37983471
c1ccc(c(c1)/C=[NH+]/c2nc(cs2)c3ccc(cc3)Cl)[O-] C17060925
c1ccc2c(c1)c(cc(n2)Oc3cccc(c3)Br)CO C40881392
c1cc(ccc1C#N)Nc2ccnc3c2ccc(c3)C(F)(F)F C41054894
Cc1c(c(n(n1)C)C)[C@@H](C)Nc2cc(c(cc2Cl)Cl)Cl C45167192
CCc1c(s/c(=N\C(=O)C(c2ccccc2)(F)F)/[nH]1)C C48502116
c1c(cc(c(c1Cl)S(=O)(=O)NC2CCCC2)Cl)Cl C48664379
C[C@@H](c1ccc(cc1)F)Nc2c3ccccc3nc(n2)Cl C52811699
CC1(Cc2c(sc(n2)N(C)CC3CCCCC3)[C@@H](C1)O)C C54928316
Cc1cc(c(c(c1)C)n2c(c(c(n2)C(C)C)CO)Cl)C C55265881
Cc1cc(ccc1OC)/N=C/c2cc(cc(c2O)Cl)Cl C48627978
CCCN1c2cc(c(cc2N[C@@H](C1=O)C(C)C)Cl)Cl C57933895
Cc1cccc(c1C)N[C@H](C)C(=O)N2c3ccccc3C[C@@H]2C C58392694
Cc1cccc(c1C)N[C@@H](C)C(=O)N2c3ccccc3C[C@H]2C C58392698
Cc1ccc(c(c1)N[C@H](C)C(=O)N2c3ccccc3C[C@H]2C)C C58392711
Cc1ccc2c(c1)[nH]c(n2)Sc3ccc(cc3F)C(=O)C C60143548
CC[C@H](C)N1C(=O)c2ccccc2N[C@]1(C)c3ccc(cc3)C C66130198
c1ccc2c(c1)C(=O)N(C2=O)CCCC(=O)Nc3nc4ccc(cc4s3)S(=O)(=O)N5CCCC5 C02695015
Cc1cccc(c1C)n2c(c3c(n2)CS(=O)(=O)C3)NC(=O)c4ccc(cc4)S(=O)(=O)N5CCCC5 C03009601
COc1ccc(cc1)S(=O)(=O)N2C[C@@H]3C[C@H](C2)c4ccc(c(=O)n4C3)NS(=O)(=O)c5cccc(c5)F C04150103
Cc1ccc2c(c1)c(=O)c3c(o2)C(=O)N([C@@H]3c4ccc(c(c4)OC)O)c5nc(c(s5)C(=O)OC)C C08590321
Cc1cc(c(n1c2cccc(c2)[N+](=O)[O-])C)/C=C\3/C(=O)N(C(=O)S3)CC(=O)Nc4ccccc4F C01165843
c1cc(ccc1NC(=O)C2CCN(CC2)S(=O)(=O)c3ccc(s3)Br)n4cnnn4 C09125465
Cc1cc(c(n1c2ccc(cc2[N+](=O)[O-])OC)C)/C=C\3/C(=O)NC(=S)N(C3=O)c4ccccc4F C01137552
Cc1c(cnc(c1Cl)NC(=O)COC(=O)c2ccc3c(c2)C(=O)N(C3=O)Cc4ccco4)Cl C09387967
COc1ccc(c(c1)OC)C2=NO[C@]3([C@H]2C(=O)c4ccc(cc4OC)OC)c5ccccc5NC3=O C09409698
COc1ccc(cc1)C(=O)Nc2cc(ccc2N3C[C@H]4C[C@@H](C3)c5cccc(=O)n5C4)C(=O)N6CCOCC6 C09489988
CN(C)S(=O)(=O)c1cccc(c1)C(=O)OCC(=O)Nc2ccc3c(c2)C(=O)c4ccccc4C3=O C09587649
Cc1ccc(cc1)n2c(nnc2SCC(=O)Nc3ccc(cc3)N4CCOCC4)N5CCOCC5 C09948815
c1cc(ccc1c2csc(n2)NC(=O)[C@H]3CCCN3S(=O)(=O)c4ccc(s4)Cl)[N+](=O)[O-] C10187173
CN(C1CCCC1)S(=O)(=O)c2ccc(cc2)C(=O)Nc3nc(cs3)c4cc(cs4)[N+](=O)[O-] C10220633
CCOC(=O)c1c2csc(c2c(=O)n(n1)c3ccccc3F)NC(=O)c4cc5ccccc5oc4=O C10247186
CC(C)[C@@H](C(=O)N(C)Cc1c(nc2n1ccs2)Cl)NS(=O)(=O)c3ccc4c(c3)OCCO4 C12771553
CCN(CC)S(=O)(=O)c1ccc(cc1)N2C[C@H](CC2=O)C(=O)Nc3cc4c(cc3Cl)OCO4 C12805039
Cc1cccc(c1)n2c(nnc2SCC(=O)Nc3cc(nn3c4ccccc4)C)N5CCOCC5 C09781430
c1ccc2c(c1)c(=O)n(nn2)CC(=O)Nc3nc(cs3)c4ccc5c(c4)CCN5C(=O)C6CCCCC6 C13565793
Cc1ccc(cc1C)n2c3c(cn2)c(=O)n4c(n3)SC[C@H]4CC(=O)Nc5ccc(c(c5)OC)OC C14013462
Cc1ccc(cc1S(=O)(=O)N2CCC(CC2)C(=O)Nc3nc4c(cc(cc4s3)C)C)[N+](=O)[O-] C14861683
Cn1c(=O)c2ccccc2c(n1)C(=O)N/N=C/c3cn(nc3c4cc5ccccc5o4)c6ccccc6 C15354503
Cc1cc(c(c(c1)C)/C=C/c2c(c(no2)C)S(=O)(=O)N3CCC[C@@H](C3)C(=O)Nc4cc(on4)C)C C15728951
COc1ccc(cc1OC)[C@@H]2CC(=O)N(c3ccccc3S2)CC(=O)Nc4ccc(cc4)[N+](=O)[O-] C16959757
Cc1c2c3nc(nn3cnc2sc1C(=O)OC)c4cnn5c4N[C@H](C[C@@H]5C(F)F)c6ccccc6 C02799411
Cc1csc(n1)NC(=O)C2CCN(CC2)S(=O)(=O)c3cc(sc3C)c4nc(on4)C5CCC5 C21886809
CCn1c(cnc1S[C@H](C)C(=O)Nc2ccc(cc2Cl)[N+](=O)[O-])c3ccc4c(c3)OCCO4 C23291169
C[C@@]1(C(=O)N(C(=O)N1)CN2CCN(CC2)S(=O)(=O)c3ccc(cc3)C#N)c4ccc5c(c4)CCC5 C23854433
Cc1ccc2c(c1)C3=C([C@@H](n4c(nnn4)N3)c5ccccc5F)[C@@H](O2)c6cc(c(cc6OC)OC)OC C28057599
Cc1ccc(cc1)/C=C/c2c(c(no2)C)S(=O)(=O)N3CCC[C@@H](C3)C(=O)Nc4ccc5c(c4)OCCO5 C33250666
Cc1ccnc(c1)NC(=O)[C@@H]2CCCN(C2)S(=O)(=O)c3cc(cs3)c4nc(on4)C5CCC5 C33279491
[H]/N=C/1\C(=C\c2ccc(cc2)OCc3ccccc3[N+](=O)[O-])\C(=O)N=C4N1N=C(S4)c5cccc(c5)C C02810684
CCOC(=O)c1c(nc(s1)N2[C@H](c3c(=O)c4cc(ccc4oc3C2=O)C)c5ccc(c(c5)OC)O)C C35512389
Cc1ccc(cc1)Cn2c3c(c(=O)[nH]c(n3)C4CCN(CC4)S(=O)(=O)/C=C/c5ccccc5)nn2 C15987586
COc1ccc(c(c1)OC)[C@@H]2C3=C(c4ccccc4O2)N=C5NC=NN5[C@@H]3c6ccc(c(c6)OC)OC C02416158
c1cc(oc1)c2c3c(c(=O)n(n2)CC(=O)Nc4ccc(cc4)Br)nc(s3)N5CCOCC5 C38489348
CS(=O)(=O)N1CC[C@H](Oc2c1cccc2)C(=O)Nc3ccc(cc3)S(=O)(=O)N4CCCCC4 C38850429
CCOc1cc2c(cc1S(=O)(=O)C(C)C)[C@H]3CO[P@](=O)(NN3CC2)S(=O)(=O)c4ccccc4 C39465837
CC(C)S(=O)(=O)C1=C[C@H]2CN3[C@@H](C[C@@H]2C=C1Cl)CO[P@@](=O)(N3)S(=O)(=O)Oc4ccccc4 C39469750
CC(C)S(=O)(=O)C1=C[C@@H]2C[C@@H]3CO[P@@](=O)(NN3C[C@@H]2C=C1Cl)S(=O)(=O)Oc4ccccc4 C39469794
Cc1ccc2nc(c(c(=O)n2c1)/C=C(\C#N)/C(=O)N[C@@H]3CCS(=O)(=O)C3)Oc4cccc(c4C)C C39998990
CCOc1cc(ccc1O)[C@H]2c3c(=O)c4cc(cc(c4oc3C(=O)N2c5nc(c(s5)C(=O)OC)C)C)C C40045566
Cc1c\2c(oc1C(=O)N(C)c3ccccc3C(=O)OC)CCC/C2=N\NC(=O)c4ccc5ccccc5n4 C40825734
c1ccc(cc1)c2cc(no2)C(=O)N3CCN(CC3)c4nnc(s4)SCC(=O)NC5CCCC5 C49369097
COC(=O)c1ccccc1N2C(=O)[C@H]3[C@@H]4c5ccccc5C=NN4[C@H]([C@H]3C2=O)C(=O)Nc6ccccc6 C09158446
CCOC(=O)c1c(c2c(=O)[nH]c(nc2s1)[C@@H](C)Sc3c4cnn(c4ncn3)c5ccccc5)C C09713914
Cc1ccc(c(c1)C)NC(=O)[C@H]2C(=C3C(=NC(=NC3=O)CSc4nnnn4C5CCCC5)S2)C C39795893
[H]/N=C\1/C(=C\c2ccc(c(c2)Cl)OC(=O)c3ccc(cc3)C)/C(=O)N=C4N1N=C(S4)S(=O)(=O)C C20207981
Cc1cc(c(c(c1)O)C2=C3[C@H](N(C(=O)[C@H]3N=N2)Cc4ccco4)c5cc(c(c(c5)OC)OC)OC)C C08606628
CC[C@@H](C)NC(=O)c1ccc2c(c1)n3c(nn(c3=O)CC(=O)c4cc(ccc4C)C)n(c2=O)C(C)C C64588325
C1CC[C@@H]2[C@@H](C1)C3=CCCC[C@@H]3[C@@H](O2)CCCCO C04027136
Cc1ccc(nc1)N[P@](=S)(C(C)C)C(C)(C)C C03877372
c1cc(oc1)/C=C/CNc2ccc(c(c2)Cl)F C04989495
Cc1ccc(cc1)S/C=C\C(=O)Nc2ccccc2 C16982319
C[C@@H](c1ccc(cc1)SC)Nc2ccccc2C#N C19921877
Cc1ccc(c(c1)[C@@H](C)Nc2ccc(cc2)F)OC C19942408
c1ccc(cc1)[C@H](c2ccccn2)Nc3ccccc3F C19944347
Cc1ccc(cc1)NCc2ccc(o2)[C@@H]3C[C@H]3C C19964397
Cc1c(nc(s1)C)[C@H](C)Nc2ccc(cc2)C(C)C C19995029
Cc1ccc(c(c1)[C@@H](C)Nc2cc(ccc2F)F)OC C20023446
COc1ccc(cc1)NCc2ccc(s2)Cl C20056160
Cc1ccc(cc1)CN[C@H](C#N)c2ccc(cc2)Cl C20174218
CCCNC1(CCC(CC1)c2ccccc2)C#N C20380605
CCCc1ccc(cc1)/N=C\2/N[C@H](CS2)CC C35295432
CC(C)Cc1ccc(cc1)c2csc(n2)NC C36171547
COCc1cccc(c1)N[C@H]2CCCc3c2cccc3 C36918124
CC[C@H](c1cccs1)Nc2cc(cc(c2C)F)C#N C37089073
C[C@H](C1(CC1)C)Nc2cccc(c2N(C)C)Cl C37127198
CC[C@@H](c1ccc2c(c1)CCO2)Nc3ccc(cc3)F C37210673
CCCOc1ccc2ccccc2c1C#CCCO C38077834
Cc1ccc(c(c1)[C@H](c2ccccc2OC(F)F)O)C C40248409
CC(C)Oc1ccc(cc1)[C@H](c2cc(cc(c2)F)F)O C40258044
CCC[C@H](C)[C@@H](c1ccc2c(c1)CCC(=O)N2)Cl C40270849
CCC[C@H](C)[C@@H](c1ccc2c(c1)CC(=O)N2)Cl C40271685
CCC[C@@H](C)[C@H](c1ccc2c(c1)CC(=O)N2)Cl C40271687
C[C@@H](c1ccc(cc1)F)Nc2ccc(cc2OC)F C42361016
Cc1ccc(c(c1)C)[C@H](COc2c(cccc2C)C)O C44194413
Cc1ccc(cc1)[C@@H]([C@H](C)Oc2ccc(cc2C)C)O C44194862
CCC[C@@H]1CC[C@@H]([C@@H](C1)Oc2ccccc2F)O C44197565
CCC[C@@H]1CC[C@H]([C@@H](C1)O[C@@H]2CCC[C@@H](C2)C)O C44230608
Cc1cc(c(c(c1)C)[C@@H](CO[C@@H]2CCC[C@@H](C2)C)O)C C44231286
c1cc(ccc1[C@@H](C2CCCC2)NC(=O)C3CCC3)F C47370698
CC(C)c1ccc(c(c1)C(C)C)[C@H]([C@@H]2CCOC2)O C48629159
CC[C@H](C)[C@@H](C)Nc1ccc(cn1)Br C49094543
CC[C@@H]1CCCC[C@@H]1OCc2cccc(c2)C#CCO C49620765
Cc1c(sc(n1)CNc2ccc(cc2)C(C)C)C C49848507
CCN(c1ccc(cc1)C)c2ccccc2[C@H](C)O C49987618
CCN(c1ccccc1[C@@H](C)O)c2ccccc2F C50012204
c1ccc(cc1)c2ccccc2NC[C@H]3CCC=CO3 C50267161
CCN(c1ccc(cc1)C)c2ccc(c(c2)C)CO C50583474
CCCC[C@@H](C)n1ccc2c1CC(C[C@@H]2O)(C)C C50890928
CC[C@H](c1cccs1)Nc2ccc(c(c2)C#N)F C51635668
Cc1ccc(s1)[C@H](C)NC(=O)/C=C/c2ccccc2 C53306313
CCN(C[C@@H]1CCC[C@@H]1O)c2cccc3c2cccc3 C53882079
c1ccc(cc1)[C@@H](c2ccccc2OC(F)(F)F)O C55201821
c1ccc(cc1)[C@H](c2ccccc2OC(F)(F)F)O C55201823
CCOc1ccccc1[C@@H]([C@@H]2CCC[C@@H](C2)C)O C55240296
Cc1ccc(cc1)NC(=S)N(C)C2CCCCC2 C16211426
Cc1cc(ccc1F)N[C@@H](C)c2ccc(cc2)N(C)C C61117082
C[C@H](Cc1ccc(o1)c2ccccc2C(C)C)O C62771193
CCOc1ccc(cc1)NC(=O)[C@H](C)Oc2ccc(cc2)C(=O)Nc3ccc(cc3)F C05484488
C[C@H](C(=O)N/N=C/c1ccc(cc1)OC(F)F)NC(=O)C23CC4CC(C2)CC(C4)C3 C05524087
CC(C)(C)c1ccc(cc1)C(=O)NNC(=O)COc2ccc(cc2)c3ccc(cc3)C#N C03259952
Cc1cc(c(cc1/C=N/NC(=O)[C@H](C(C)C)NC(=O)c2ccc(cc2)F)C(C)C)OC C06201550
Cc1ccc(c(c1C)OC[C@@H](CN2C(=O)[C@](NC2=O)(C)c3ccc(cc3)C(C)C)O)C C07206914
Cc1ccc(o1)CNc2c(c3c(s2)C[C@@H](CC3)C)C(=O)Nc4ccc(cc4OC)OC C00729125
c1ccc(cc1)[C@H](C(=O)N/N=C/c2ccc(cc2)OC(=O)c3ccc(cc3Cl)Cl)O C00731407
C[C@@H]1CCc2c(sc(c2C#N)N[C@@](C(=O)OC)(C(F)(F)F)NC(=O)c3ccccc3)C1 C02191880
c1ccc(cc1)C(=O)NCC(=O)N/N=C/c2ccc(cc2)OCc3ccccc3Cl C03117938
CCOc1ccc(cc1)NC(=O)c2ccc(c(c2)S(=O)(=O)N[C@H]3CCC[C@@H]([C@@H]3C)C)F C09490266
c1ccc2c(c1)NC(=C(C#N)C(=O)COC(=O)/C(=C/c3ccc(cc3)F)/c4cccs4)N2 C09633605
c1cc(c(c(c1NC(=O)CNC(=O)COC(=O)c2cc3c(s2)CCCCCC3)F)F)F C09813588
c1ccc(cc1)Oc2ccc(cc2)NC(=O)CSc3[nH]c(nn3)c4ccccc4F C09837369
Cc1ccc(cc1)C(=O)N[C@H](C(C)C)C(=O)N/N=C\c2ccc(cc2C)N3CCCC3 C09886765
Cc1ccc(c(c1)NC(=O)C(=O)NC[C@H](c2ccc(cc2)N(C)C)N3CCc4c3cccc4)C C10129288
Cc1ccc(cc1C)O[C@H](C)C(=O)NNC(=O)c2cc(ccc2OC(C)C)Br C10153378
Cc1cc(c(c(c1)Cl)NC(=O)COC(=O)CNC(=O)c2ccc(cc2)C(C)(C)C)C C10609450
Cc1ccc(cc1F)NC(=O)[C@H](C)OC(=O)c2c(cc(s2)NC(=O)C(C)(C)C)C C10838373
COc1cccc(c1OC)/C=N\NC(=O)Nc2cc(cc(c2)C(F)(F)F)C(F)(F)F C12369183
CCc1ccc2c(c1)cc(c(=O)[nH]2)CN(Cc3ccc(cc3)C)C(=O)Nc4ccccc4OC C01327166
Cc1c(cccc1Cl)NC(=O)CNC(=O)CCc2ncc(o2)c3ccccc3Cl C12736417
Cc1cc(ccc1NC(=O)CN(C)C(=O)C[C@@H](C)NC(=O)c2ccccc2)Br C12996865
CCOc1ccc(cc1)NS(=O)(=O)c2cccc(c2)C(=O)Nc3ccc(c(c3)Cl)F C13129177
Cc1ccc(c(c1)C)OCC(=O)NNC(=O)COc2ccc3ccccc3c2Br C13980965
Cc1ccc(cc1)n2c(nnc2SCc3ccccc3)CNC(=O)Nc4ccccc4C C16568962
Cc1cccc(c1C)NS(=O)(=O)c2ccc(cc2)C(=O)N[C@H](C)c3ccccc3OC C17971393
Cc1cc(c(c(c1)Br)[O-])/C=[NH+]/CCCNc2ccc(cc2Cl)[N+](=O)[O-] C16267115
Cc1ccc(cc1)C(=O)N[C@H](C(C)C)C(=O)N/N=C\c2cc(c(cc2C)OC)C(C)C C19720289
Cc1ccccc1C(=O)N[C@@](C(=O)OC)(C(F)(F)F)Nc2nc3ccccc3s2 C09111598
Cc1ccc(cc1)C(=O)Nc2c(c(c(s2)C(=O)N[C@H](C)c3ccccc3)C)C(=O)OC C20881818
Cc1ccc(c(c1)OCC(=O)Nc2ccc(cc2C(F)(F)F)NC(=O)c3ccco3)C C22181894
CCc1cccc2c1[nH]cc2C(=O)[C@H](c3ccccc3)Sc4nnc(o4)c5ccc[nH]5 C28131170
Cc1ccc(cc1)c2csc(n2)/N=C(/C[NH+](C)CC(=O)Nc3cccc(c3C)C)\[O-] C31300768
COc1ccc(cc1)c2nnc(n2N)SCc3csc(n3)Cc4ccc(cc4)Cl C32324620
Cc1ccc(c(c1)C)NC(=O)/C(=C\c2ccc(c(c2)OC)OC)/NC(=O)c3cccs3 C32653816
CCOc1ccccc1NC(=O)[C@@H](c2ccccc2)Sc3[nH]c(=O)c4ccsc4n3 C32865459
CCCc1c(c(c(n1CC2CCCCC2)C)C(=O)N)c3c(n(n(c3=O)c4ccccc4)C)C C34386986
c1ccc(cc1)S(=O)(=O)NCCNc2c3ccccc3nc(n2)c4ccccc4Cl C37382052
CCC[C@]1(Cc2ccccc2-c3c1c(=O)n(c(n3)N/N=C/c4cccc(c4)O)CC=C)C C40036232
Cc1ccc(cc1)c2nnc(s2)NC(=O)CCNC(=O)c3ccc(cc3)c4ccccc4 C40368299
CCc1ccc(cc1)[C@H]2c3c(n[nH]c3C(=O)N2CCCOC)c4cc(c(cc4O)C)Cl C39914145
CCc1ccc(cc1)[C@H]2c3c(n[nH]c3C(=O)N2CCCOC)c4c(cc(cc4O)C)C C38705069
CCCc1ccc(cc1)[C@]2(C(=O)N(C(=O)N2)CC(=O)N[C@H](c3ccc(cc3)C)C4CC4)C C45840672
CCc1ccc(cc1)S(=O)(=O)Nc2c(c3ccccc3oc2=O)NCc4ccccc4 C45961940
c1ccc(c(c1)NC(=O)CSc2nnc(s2)Nc3cccc(c3)F)N4CCCC4 C09909663
Cc1ccc(c(c1)NC(=O)/C=C/c2ccc(cc2)S(=O)(=O)Nc3ccc(cc3)OC)C C15269608
CCn1c(c(c(n1)C)CN/C(=N/C(=O)c2ccc(c(c2)C)C)/Nc3ccc(cc3C)C)C C32971758
Cc1ccc(cc1F)NC(=O)[C@H](C)OC(=O)c2ccccc2NC(=O)c3cccs3 C58613842
CCc1ccc(cc1)C(=O)[C@H](C)Sc2nnc(s2)Nc3cccc(c3)NC(=O)C C58670218
CCOC(=O)C1=C(NC(=O)N[C@@H]1c2ccc(cc2)Cl)CSc3ccccc3OC C60133426
CCCC[NH+](C)CCCNC(=O)c1ccc(cc1)/C=C/2\C(=O)Nc3ccccc3S2 C03053976
C[C@@H]1[C@@H]([NH2+][C@@H]([C@@H](C1(C)O)C)c2cc(ccc2OC)OC)c3cc(ccc3OC)OC C05090954
CCOC(=O)/C(=[NH+]/[C@@H](C)[C@@H]1C[C@H]2CC[C@@H]1C2)/NNc3ccc(cc3)Br C03179267
CC[C@@H](C)c1ccc(cc1)[C@@H](C(C)C)[NH2+]CC(=O)Nc2cccc(c2)S(=O)(=O)C C07719272
CC[C@H](C)c1ccc(cc1)[C@H](C(C)C)[NH2+]CC(=O)Nc2cccc(c2)S(=O)(=O)C C07719279
CN(C)c1ccc(cc1)NC(=S)NC[C@H]2C[C@@H]3CC[NH+]2C[C@@H]3CN(C)c4ccccc4 C08635714
c1cc(c(c(c1)Cl)C[NH+]2CCNC(=O)[C@H]2CC(=O)NCCCC3CCCC3)F C11952023
C[C@H](c1ccc(cc1)F)Nc2c3ccccc3nc(n2)C[NH+](CCO)Cc4ccccc4 C12281062
c1ccc2c(c1)cccc2C[NH+]3CCNC(=O)[C@H]3CC(=O)NCCC4=CCCCC4 C12749283
Cc1ccc(cc1)c2c(sc3c2c(=O)[nH]c(n3)C[NH+](C)CC(=O)Nc4ccc(cc4)C)C C12812803
Cc1ccc(c2c1cc(c(=O)[nH]2)CN(CC[NH+](C)C)C(=S)NCCc3ccccc3)C C06321786
Cc1ccc(cc1Cl)n2c(nnc2SCC[NH2+]CCO)c3ccc(cc3)Cl C09125712
CC[NH+](CC)CCNC(=O)c1ccc2c(c1)[C@H]3C=CC[C@H]3[C@@H](N2)c4ccccc4OCC C14545839
c1ccc2c(c1)CCCCN2C(=O)Nc3ccc(cc3)C(=O)NCCC[NH+]4CCCCCC4 C15733553
Cc1ccccc1OCC(=O)Nc2c(=[NH+]Cc3ccccc3)c4ccccc4oc2O C20418999
CC[NH+](CC)CCNC(=O)c1ccc2c(c1)[C@H]3C=CC[C@H]3[C@H](N2)c4c5ccccc5ccc4OC C20719631
CC(C)C[NH+](CCCNC(=O)c1ccc(cc1)/C=C/2\C(=O)Nc3ccccc3S2)CC(C)C C20728926
CC[NH+](CC)CCNC(=O)c1ccc2c(c1)[C@@H]3C=CC[C@H]3[C@H](N2)c4ccccc4OCC C20748975
Cc1cccc(c1C)NC(=O)CN2CC[NH+](CC2)[C@H](C)C(=O)NC34CC5CC(C3)CC(C5)C4 C20807958
C[C@H](c1ccc(cc1)OC)N(Cc2ccco2)C(=S)NC3CC([NH2+]C(C3)(C)C)(C)C C21264025
CCc1ccc(cc1)[C@@H](CNC(=O)[C@@H](C)SCC(=O)Nc2ccc(cc2)C)[NH+](C)C C22870611
CCOC(=O)c1c(csc1NC(=O)C[NH2+]CC2CCCCC2)c3ccc(cc3)C C06350321
CC(=C)CSc1nc(c2c3c(sc2n1)CCCC3)N4CC[NH+](CC4)CC(=O)N C34756084
C[C@H](C[NH+](C)C)CSc1[nH]c(=O)c2c(n1)N[C@H]3CC(CC(=O)[C@@H]3[C@H]2c4ccccc4)(C)C C35418848
Cc1ccc(cc1C)n\2cc([nH]/c2=N\C(=O)C[NH2+]Cc3ccco3)c4ccc(cc4)Cl C35667440
Cc1ccccc1c2csc3c2c(=O)[nH]c(n3)C[NH+](CC(C)C)C[C@@](C)(C=C)O C35745796
CCC[C@@H](C[NH+](Cc1[nH]c(=O)c2c(csc2n1)c3cc(ccc3C)C)C4CC4)O C35746502
CCC[C@H](C[NH+](Cc1[nH]c(=O)c2c(csc2n1)c3cc(ccc3C)C)C4CC4)O C35746504
c1ccc(cc1)CCC(=O)NCCCNc2[nH+]c3ccccc3n2C4CCCCC4 C35957503
Cc1ccccc1c2csc3c2c(=O)[nH]c(n3)C[NH+](C[C@](C)(C=C)O)C4CCCCC4 C36205790
Cc1ccccc1c2csc3c2c(=O)[nH]c(n3)C[NH+](CCC(C)C)C[C@@](C)(C=C)O C36205855
CCC[NH+](Cc1[nH]c(=O)c2c(csc2n1)c3ccc(cc3C)C)C[C@](C)(C=C)O C36206473
CN1CCCc2c1ccc(c2)[C@H](CNC(=O)NCc3cccc4c3cccc4)[NH+]5CCCCC5 C38517691
Cc1cccc([nH+]1)N[C@@H](c2ccccc2F)c3c4c(sc3NC(=O)c5ccco5)CCCC4 C38547390
CCc1cc(c(s1)NC(=O)c2ccco2)[C@H](c3ccc(cc3)C)Nc4cccc[nH+]4 C38547841
CCOC(=O)c1c2c(sc1NC(=O)Cc3cccc(c3)C)C([NH2+]C(C2)(C)C)(C)C C38806281
CC1=C(C(CCC1)(C)C)CCN[C@H]2C[C@H]([NH+](C2)Cc3ccc(cc3)Cl)C(=O)NCCOC C23360108
CC(C)[C@H](C(=O)N/N=C/C1=c2ccccc2=[NH+]C1)NC(=O)c3ccc(cc3Cl)Cl C39937986
C[C@H](c1ccc2c(c1)CCCC2)NC(=O)CS[C@H]3NN=C(O3)C4=c5ccccc5=[NH+]C4 C39942501
Cc1ccc(cc1)NC(=O)COc2c(cccc2OC)C[NH2+]C34CC5CC(C3)CC(C5)C4 C40734562
CCc1ccccc1NC(=O)C[NH+](C)[C@H](C)C(=O)Nc2ccccc2Sc3ccccc3 C46560504
CCOc1ccccc1[C@H]2N[C@H]([C@@H](O2)C)C[NH+]3CCCC[C@@H]3c4[nH]c5ccccc5n4 C39532503
CC[NH+]1CCN(CC1)c2ccc(cc2)NC(=O)CN[C@H](c3ccc(cc3)C)c4cccs4 C12516156
CCOc1ccccc1CN(C2CC([NH2+]C(C2)(C)C)(C)C)C(=S)Nc3ccccc3OC C05949499
C[C@H]1CCCC[NH+]1CCCNC(=O)[C@@H](C(C)C)NC(=O)Cc2ccc3ccccc3c2 C60021776
CC1CC[NH+](CC1)[C@@H](C)CNC(=O)[C@@H](C(C)C)NC(=O)Cc2ccc3ccccc3c2 C60156243
Cc1c(ccc2c1OC(=O)[C@H]([C@H]2C)CCC(=O)NCCC3=c4cc(ccc4=[NH+]C3)Cl)O C63486478
C[C@@H]1C(=c2cc(ccc2=[NH+]1)Cl)CCNC(=S)Nc3cc(ccc3OC)OC C63663997
c1ccc(cc1)CC[C@H]2Nc3ccc(cc3O2)C(=O)NCCC4=c5ccccc5=[NH+]C4 C64968087
Cc1ccc(cc1)C(=O)/N=C(/NCCC2=c3ccccc3=[NH+]C2)\Nc4ccccc4C C65329868
CN(C)/C=N/C(=O)C1CCN(CC1)c2c(cc(c[nH+]2)C(F)(F)F)Cl C03111077
C[C@H](c1nc2ccccc2s1)N(C)C(=O)c3ccc[nH+]c3N4CCCC4 C08733794
Cc1csc2n1c(=O)cc(n2)C[NH+](C)Cc3ccc(o3)[C@@H]4C[C@H]4C C12682361
CC(C)CCN1C(=O)N(C(=O)C12CC[NH+](CC2)[C@@H]3CCSC3)C(C)C C14540042
CCC[C@]12C[NH+]3C[C@](C1=O)(CN(C2)[C@@H]3[C@@H]4[C@@H]5C=C(C=C[C@@H]5N(C4=O)C)C)C C19333770
c1ccc(cc1)Cc2cn(nn2)CC3CC[NH+](CC3)C4CCOCC4 C19782379
Cc1nc(on1)[C@H](C)[NH+]2CCN(CC2)[C@@H](C)c3ccccc3Cl C29692281
Cc1ccc(cc1)c2nc(co2)C[NH+]3CCN(CC3)Cc4csc(n4)C C32909675
CCC[NH+]1CCN(CC1)c2nc3c(c(c(s3)C)C)c(=O)n2CC C34748285
c1ccc2c(c1)ncn2CC3CC[NH+](CC3)Cc4cn5ccccc5n4 C36708891
Cc1ccc2=C[C@H](C(=O)[NH+]=c2c1)CN(c3ccccc3OC)C(=O)C C38905843
Cc1ccc2=[NH+]C(=O)[C@@H](C=c2c1)CN(Cc3cccnc3)C(=O)C(C)(C)C C39016731
Cc1ccc2=[NH+]C(=O)[C@H](C=c2c1)CN(Cc3cccnc3)C(=O)C(C)(C)C C39016732
Cc1ccc2=[NH+]C(=O)[C@@H](C=c2c1)CN(CC(C)C)C(=O)c3ccco3 C39016787
COc1ccc2=C(C[NH+]=c2c1)/C=C/3\C(=O)N(C(=S)S3)Cc4ccco4 C39276374
c1cc(ccc1[C@H]2C3=C(CCN(C3)C(=O)[C@H]4CCOC4)N=[NH+]2)C(F)(F)F C39394483
COc1ccccc1[C@@H]2[C@H]3[C@@H](CC[NH+]2C[C@@H]4C=CN=N4)[C@@H]5C=CC=CC5=N3 C39437864
Cc1cccc2=C[C@H](C(=O)[NH+]=c12)CN(Cc3ccco3)C(=O)c4ccccc4 C39712021
Cc1ccccc1n2cnnc2SCC(=O)C3=c4ccccc4=[NH+]C3 C39747029
Cc1ccc2=[NH+]C(=O)[C@@H](C=c2c1)CN(C)C(=O)COc3ccccc3 C39928338
Cc1cccc2=C[C@@H](C(=O)[NH+]=c12)CN(C)C(=O)COc3ccccc3 C39928340
C[NH+](C)CCN1CCN(c2c1cccc2)C(=O)c3cccc(c3)C#N C41348216
c1cc(oc1)C[NH+]2CCN(CC2)C(=O)c3csc(n3)c4ccsc4 C45931771
Cc1ccc2c(c1)[C@@H]3C[NH+](CC[C@@H]3N2S(=O)(=O)c4ccccc4OC)C C47213772
Cc1ccc(c(c1)C[NH+]2CCC(CC2)c3nnc(o3)c4ccco4)C C49377303
CCOC(=O)[C@@H]1CCCN(C1)C(=O)C[NH+]2CCC[C@@H]3[C@@H]2CCCC3 C49971433
Cc1nn2c(=O)cc(nc2s1)C[NH+](C)[C@H](C)c3ccccc3Cl C53236449
C[C@H](c1nc(no1)C2CC2)[NH+]3CCC(CC3)c4nc5ccccc5s4 C51588793
CCc1c(snn1)C(=O)N(C)C2CC[NH+](CC2)C3CCC(CC3)C C61293334
CC1CCC(CC1)[NH+]2CCC(CC2)N(C)C(=O)c3cn4ccccc4n3 C61295097
CN1CC(=O)N2[C@H](C1=O)CC3=c4ccccc4=[NH+][C@H]3[C@H]2CCc5ccccc5 C63139341
CC(C)[NH+]1CCC(CC1)N(C)C(=O)[C@H]2CCCN(C2)C(=O)C(C)(C)C C63288816
COc1ccc2=[NH+][C@@H]3CCN(CC3=c2c1)S(=O)(=O)c4cccs4 C63294725
COc1ccc(c(c1)OC)/C=C(\C#N)/C(=O)C2=c3ccc(cc3=[NH+]C2)F C64365091
Cc1ccc(cc1)/C=C(/C#N)\C(=O)N(C)C2CC[NH+](CC2)C3CCOCC3 C65174263
Cc1ccc(cc1C)n2c(nc(n2)C)CC[C@@H](C)N3CC[NH+](CC3)C C65381036
Cc1c(c(n(n1)C(C)C)C)CN2CCN(CC2)c3c4ccccc4cc[nH+]3 C65406783
C[NH+](C)CCN(C1CCCCC1)C(=O)c2cc3ccccc3oc2=O C65746154
Cn1c(nn(c1=S)C[NH+]2CC3C[C@H]4C[C@@H](C3)CC2C4)c5ccco5 C65944361
CCc1ccc(s1)S(=O)(=O)N(C)C2CC[NH+](CC2)C3CCOCC3 C66103464
C[C@H]1CN(C[C@@H](O1)C)C[C@@H]2CCC[NH+]2Cc3cc(cc4c3OCOC4)F C66377899
C[C@H](C[NH+](C)Cc1nc(no1)c2cccc(c2)Br)C#N C66469778
CC[NH+](Cn1c(=S)n(c(n1)c2ccco2)C)[C@H]3CCCC[C@@H]3C C66793735
C[NH+](C)C[C@@H]1CCCCN1c2c3c(nc(n2)c4ccncc4)CCC3 C66810857
CN(Cc1cn2ccccc2[nH+]1)[C@H](c3ccc(cc3)F)c4ncccn4 C66881751
Cc1ccc(cc1)c2nn(c(=S)o2)CN3CC[NH+](CC3)CC(C)C C42912397
C[NH+](C)[C@@H]1Cc2ccccc2N(C1)C(=O)Cc3c4ccccc4on3 C67203736
CC[C@@H](c1c(noc1C)C)C(=O)N2C[C@H](Cc3c2cccc3)[NH+](C)C C67209291
C[NH+](C)[C@H]1Cc2ccccc2N(C1)S(=O)(=O)c3cccc(c3)C#N C67244489
C[NH+](C)[C@H]1Cc2ccccc2N(C1)S(=O)(=O)Cc3cccc(c3)C#N C67405259
c1ccn2c(c1)nn(c2=S)C[NH+]3CCN(CC3)c4ccc(cc4)F C06998463
Cn1cc(cn1)C[NH+]2CC[C@@]3(C2)CCCN(C3=O)CC4CCCCC4 C11818737
Cc1c(cnn1C=C)C[NH+]2CCc3c(c(no3)c4ccccc4F)C2 C12191773
Cn1cnn(c1=S)C[NH+](C)Cc2ccccc2N3CCCCC3 C14215314
CC(C)Cn1c2c(c(n1)C(=O)N3CCCC3)C[C@H](CC2)[NH+](C)C C14535904
CC(C)C[NH+](C)[C@H]1CCc2c(c(nn2C)C(=O)N3CCCC3)C1 C14742154
C[NH+]1CCCN(CC1)c2cc(=O)n(nc2)CCc3ccccc3 C20599411
Cc1ccc2c(cc(=O)oc2c1C)C[NH+]3CCC[C@H]3C(=O)N(C)C C27566366
Cc1ccc(cc1)Cn\2cccc/c2=[NH+]\C(=O)[C@@H]3COCCO3 C30597833
CC(C)c1ccc(cc1)N2C[C@@H](CC2=O)C(=O)N(C)[C@H]3CC[NH+](C3)C C34917722
C[NH+]1CCC(CC1)N(C)C(=O)[C@H]2CC(=O)N(C2)C3CCCCC3 C34919137
CCCC[NH+]1CC(=O)N([C@H]2[C@@H]1CS(=O)(=O)C2)c3cccc(c3)C C36080488
Cc1ccc2=[NH+]C(=O)[C@@H](C=c2c1)CN(C(C)C)C(=O)c3ccncc3 C38938655
CN(C[C@@H]1C=c2ccc(cc2=[NH+]C1=O)OC)C(=O)c3ccccc3F C38958953
CN(C[C@@H]1C=c2cc(ccc2=[NH+]C1=O)OC)C(=O)c3ccccc3 C38963655
CCCN(C[C@@H]1C=c2cccc(c2=[NH+]C1=O)C)C(=O)c3ccncc3 C38966195
Cc1cccc2=C[C@@H](C(=O)[NH+]=c12)CN(Cc3ccco3)C(=O)C C38999687
CS(=O)(=O)N(Cc1ccccc1)C[C@@H]2C=c3ccccc3=[NH+]C2=O C39016477
CS(=O)(=O)N(Cc1ccccc1)C[C@H]2C=c3ccccc3=[NH+]C2=O C39016478
C[C@@H](CSC)[NH+]1CCC2(CC1)C(=O)N(C(=O)N2CC(C)C)C C14538282
C[NH+](C[C@@H]1COCCO1)C[C@@H]2C=NN=C2c3ccc(cc3F)F C39364672
c1ccnc(c1)[C@@H]2[C@H]3C(=NC=N3)CC[NH+]2CCCc4ccco4 C39468281
C[C@@H]1Cc2nnc(n2-c3c1cccc3)SCC(=O)C4=[NH+]C=CC4 C39785813
Cc1ccc(cc1)c2cnc(o2)C[NH+](C)[C@H]3CCS(=O)(=O)C3 C41392750
CN(C)S(=O)(=O)c1ccc(o1)C[NH+]2CCC[C@H]2c3ccsc3 C44977654
CCc1nn2c(=O)cc(nc2s1)C[NH+](C)C3CCC(CC3)C C50274132
Cc1ccc(cc1)N2C(=O)C[C@@H](C2=O)[NH+](Cc3ccco3)C4CC4 C44829793
Cc1csc2n1c(=O)cc([nH+]2)CN3CCC[C@@H]3c4cccn4C C13128349
Cc1c(n(c([nH+]1)SCC(=O)N2CCCC2=O)C3CCCCC3)C C60722078
CC1CCC(CC1)[NH+]2CCC(CC2)N(C)C(=O)/C=C/c3cnccn3 C61290907
C/[NH+]=C\1/N([C@@H](CS1)c2ccccc2OC)/N=C/C3=NC=CC3 C63253320
C[C@@H](C(=O)C1=c2ccccc2=[NH+]C1)OC(=O)C3=NC=C(C3)Cl C40001282
c1ccc2=[NH+]CC(=c2c1)C3=N[C@@H](SC3)CCN4CCOC4=O C63963143
CCCC(=O)N1CCCN(CC1)[C@@H](C)C(=O)C2=c3ccccc3=[NH+]C2 C63964944
COC(=O)[C@@H]1CCCCN1C(=O)CCC2=c3ccccc3=[NH+]C2 C64202548
Cc1ccc(cc1)n2c(c(nn2)CN3CC[NH+](CC3)C(C)C)C C65239682
Cc1ccc(cc1)[C@H]2C3=C(CCN(C3)S(=O)(=O)C4CC4)N=[NH+]2 C65268422
C1CCN([C@@H](C1)CC[NH+]2CCCC2)C(=O)[C@@H]3C=C(N=N3)C4CC4 C65288747
CCc1c(sc2c1c(ncn2)N3CC[C@H](C3)n4cc[nH+]c4)C C65369721
Cc1c(c(on1)C)[C@@H]2CCC[NH+]2Cc3cccn3c4nccs4 C65422071
CC(C)(C)C(=O)N1CCN(CC1)C(=O)CC[C@H]2CCCC[NH+]2C C65432189
Cc1ccc(cc1)c2cc(on2)CN3CCn4c(c([nH+]c4C3)C)C C65474352
C[C@H]1CO[C@@H](CN1Cc2cc(=O)n3ccsc3[nH+]2)c4ccccc4 C66853141
C[C@H]1C[C@@H](CC(C1)(C)C)CC(=O)N2CCN(CC2)C(=O)C[NH+](C)C C67150874
C[NH+](C)[C@H]1Cc2ccccc2N(C1)C(=O)/C=C/c3cnccn3 C67203995
C[C@@H](C(=O)N1C[C@@H](Cc2c1cccc2)[NH+](C)C)S(=O)(=O)C(C)C C67204595
Cc1c(c(n(n1)C)C)[C@@H](C)C(=O)N2C[C@H](Cc3c2cccc3)[NH+](C)C C67205631
CC(C)CN1C[C@@H](CC1=O)C(=O)N2C[C@H](Cc3c2cccc3)[NH+](C)C C67209791
CC(C)[C@H](C(=O)N1CCN(CC1)C(=O)C(C)C)[NH+]2CCCCC2 C67290428
CCN(CC)C(=O)[C@H]1CCC[NH+]1CC(=O)N2C[C@@H](C[C@@H](C2)C)C C67652449
CC(=NOC(=S)Nc1ccccc1)C C04015174
CCCc1cc(=O)[nH]c(n1)SCCC C05154751
CCC[C@@H](C)CNc1ccc(nc1)OC C20562926
C[C@H](COC)NC(=O)CCC1CCCCC1 C02734742
Cc1cc(nc(c1C#N)NCCC(C)C)C C35121520
CCCCCCc1c(nc([nH]c1=O)CC)C C35287821
C[C@H](CNc1ccccc1OC(F)F)C#N C36985027
CCOc1c(cccn1)NCCC(C)C C37026105
Cc1ccc(c(c1OC)C)NCc2ccco2 C37125742
CCn1cc(ccc1=O)N[C@H](C)C2CC2 C37773652
Cc1cc(nc(c1C#N)NCCCC(C)C)C C37984147
CCCc1cc(ncn1)N[C@@H](C)C(C)C C40765594
Cc1cc(nc(c1CO)OCCC(C)C)C C40883346
CCCn1c(c(c(n1)C(C)(C)C)CO)Cl C40927332
CCCn1cc(ccc1=O)NCC(C)(C)C C41051424
CCCOc1c(cccc1/C(=N/O)/C)C C41216059
CC[C@H](C)[C@@H](C)Nc1c2c(ccs2)ncn1 C42417227
CCCCCCc1ccc(c(=O)[nH]1)C#N C44126040
CCC[C@H]([C@H](CC)N1CCO[C@@H](C1)CC)O C44132579
CCCC[C@H]1C(=O)N/C(=N/CCCC)/S1 C44176165
CCC[C@@H](C#N)C(=O)NC(C)(C)CC C44808650
C[C@@H](C(C)C)NC(=O)[C@@H](C#N)C(C)C C44814493
C[C@@H](CCOC)Nc1ccccc1OC C45017369
C[C@@H](CCOC)Nc1ccc(cc1OC)F C45038434
CCN[C@@](C)(COc1c(cccc1C)C)C#N C45209979
C[C@](CCCOC1CCCCC1)(C#N)NC C45326452
CCCN[C@@H](COc1cccc(c1C)C)C#N C45327553
Cc1ccc(c(c1)OC[C@H](C#N)NC)C(C)C C45327787
CCN[C@H](COc1cc(cc(c1C)C)C)C#N C45329661
CC(=C[C@@H]1[C@H](C1(C)C)C(=O)NCCOC)C C48332846
CCC[C@@H](C)Nc1c(c(ns1)Cl)C#N C48554651
Cc1cc(cc(c1)N(C)C[C@@](C)(C#N)NC)C C49989071
CCN[C@@](C)(CN(C)c1cccc(c1)C)C#N C49989408
CCCNc1c(ccc(n1)[C@H](C)CC)C#N C50871672
CCOC(=O)[C@]1(CCCC[C@@H]1C(C)(C)C)O C50976130
CCOc1ccc2c(c1)[nH]c(n2)SCC=C C04893801
CC[C@](C)(C[NH+]1CCCCCCC1)C(=O)[O-] C51287243
CCOC(=O)[C@]1(CCCC[C@@H]1C)NCC#C C51965476
CC[C@H](C(=O)OC)[C@@](C)(CC(C)C)O C52251316
CC[C@@H](c1ccco1)Nc2cccc(c2)C#N C54082846
C[C@H](CNCc1cccc(c1)OC(C)C)C#N C54181684
CCOC(=O)CC1(CCC(CC1)C(C)C)O C54557757
C[C@@H](CCCC(C)C)NC(=O)c1ccco1 C42140405
CCOc1ccccc1NCc2cscn2 C40420361
CCCC/C(=N/NC(=O)C(C)(C)C)/C C59915585
CCCc1nc(c2ccsc2n1)NCC C50841515
CC[C@H]1CCCC[C@H]1OCC[C@@H](C#N)NC C62442539
CCCC1CC[NH+](CC1)[C@@H](CC)CC(=O)[O-] C62753082
CC(C)CCCNC(=O)C1(CCCC1)C#N C63240324
CCC/C=C/C(=O)Nc1ccc(cc1)CC#N C63665803
Cc1cc(c(c(c1)OCC[NH+](C)C)C)C C04907460
CCCC[C@H](C(C)C)[NH+]1CCOCC1 C05713492
CCN(CC(=C)C)C1CC[NH+](CC1)C C19635825
CCCN1CCC(CC1)[NH+](C)C2CCCCC2 C19636938
CC[C@H]1CC[C@@H]([C@@H](C1)[NH+](C)Cc2ccsc2)C#N C35719190
CCC(CC)[NH+](C)[C@H]1CCCC[C@@H]1C#N C36789082
CC[C@@H](C)[NH+](C)Cc1nc(cs1)CCl C37110688
CC[NH+](C)[C@@H]1C[C@@H](CC[C@@H]1C#N)C(C)(C)C C37146942
CCC[C@H]1CC[C@@H]([C@@H](C1)[NH+](C)C2CC2)C#N C37146995
CC[C@H](C)C[NH+](C)[C@@H]1CCCC[C@@H]1C#N C37173127
CCCCC[NH+](C)[C@H]1CCCCCC1=O C37661088
CC[NH+]([C@H]1CCC[C@@H]1C#N)C2CCCCC2 C35250533
CCC[NH+]([C@H]1CCCCCC1=O)C2CC2 C37661068
CCCCC1=C(C[C@H](C1=O)C[NH+](C)C)C C39105791
c1ccc2=[NH+]CC(=c2c1)/C=C/C(=O)c3cccs3 C39703108
C1CCC[NH+](CC1)CCN2CCCCCC2 C41244931
c1cscc1C[NH+]([C@@H]2CCCC[C@@H]2C#N)C3CC3 C42468172
CC(C)C[NH+]([C@@H]1CCCC[C@@H]1C#N)C2CC2 C42557075
CCC1CCC(CC1)C[NH+]2CCC(=O)C2 C44994748
C[C@H]1CC[C@@H]([C@@H](C1)[NH+](C)CC(C)(C)C)C#N C45073552
C[C@H]1CC[C@H]([C@@H](C1)[NH+](C)CC(C)(C)C)C#N C45073554
CC(=O)CCC[NH+]1CCC[C@H]1C2CCCC2 C45084979
C[C@H]1CCC[C@H](C1)[NH+](C)CCCCC#N C49579454
CCCC1CCC(CC1)[NH+]2CCC(=O)C[C@@H]2C C49714141
C[C@H]1CCC[NH+]([C@@H]1C)CCCCC(=O)C C50565770
CC[C@@](C)(C[NH+]1C[C@H](C[C@@H](C1)C)C)C=O C51175149
CCC(CC)(C[NH+]1CCCCCC1)C=O C51175465
CC[C@@](C)(C[NH+](C)C1CCCC1)C=O C51176549
CCC(CC)(C[NH+]1CC[C@H](C[C@@H]1C)C)C=O C51748395
CC[C@H](C1CCCCC1)[NH+]2CCC(=O)C[C@@H]2C C52340502
c1cscc1C[NH+](C[C@H]2CCCCO2)C3CC3 C53426411
C[C@H]1CCC[NH+]1C[C@@H]2C[C@@H](CCC2=O)C(C)(C)C C53924586
CC[NH+](C[C@H]1C[C@@H](CCC1=O)C)C(C)C C53926409
C[C@H]1CCC(=O)[C@@H](C1)C[NH+](C)C2CCCC2 C53926468
CC[C@@H]1CCC(=O)[C@@H](C1)C[NH+](C)C2CCCC2 C53926474
CC[C@H]1CCC(=O)[C@H](C1)C[NH+](C)CC(C)C C53926520
C[C@@H]1CCC(=O)[C@H](C1)C[NH+](C)C2CCCCCC2 C53927584
C[C@H]1CCC(=O)[C@H](C1)C[NH+](CC(C)C)C2CC2 C53928991
C#C[C@@H](C[NH+]1CCCCC1)N2CCCCC2 C20033145
Cc1ccc(cc1)C(=O)[C@@H](C)[NH+]2CCCCC2 C03611085
C[NH+](C[C@H]1CCCCO1)C2CCCCC2 C58874084
CC[NH+](C[C@H]1CCCCC1=O)C2CCCCC2 C60719858
C[NH+](C[C@H]1CCCCC1=O)C2CCCC2 C60720081
CC[NH+](C[C@H]1CCCCC1=O)C2CCCC2 C60720142
C[C@@H](C(C)C)[NH+](C)C[C@@H]1CCCCC1=O C60720162
C[C@@H]1CC[C@@H]([C@@H](C1)[NH+](C)CC2CCC2)C#N C61457881
CCC[NH+]1[C@@H]2CC[C@H]1CC(C2)[C@@H](C)C#N C62569652
CCC[C@](C)(C[NH+]1CCCC1(C)C)C=O C63072989
CC[C@](C)(C[NH+]1CCCC1(C)C)C=O C63073001
CCc1nc(cs1)C[NH+]2[C@@H](CCC[C@@H]2C)C C66532414
COc1ccc(cc1)/C=N/N=C\2/NC(=O)[C@H](S2)CC(=O)c3ccc(cc3)Br C01247617
Cc1ccc(cc1)S(=O)(=O)N(Cc2cc3ccc(c(c3[nH]c2=O)C)C)C[C@H]4CCCO4 C00923250
CC(=O)c1cccc(c1)N(CC(=O)Nc2ccc(cc2F)Br)S(=O)(=O)C C01063948
CCOc1ccc(cc1)N2C(=O)/C(=C/c3cc(n(c3C)C4CCCC4)C)/C(=O)NC2=S C00654589
CNc1c(c(=O)n2ccccc2n1)/C=C\3/C(=O)N(C(=S)S3)CCCc4ccccc4 C02219606
Cc1cccn2c1nc(c(c2=O)/C=C\3/C(=O)N(C(=S)S3)CCc4ccccc4)NC C01250035
c1ccc(cc1)n2c(nnn2)SCC(=O)Nc3cccc(c3)I C01058474
COc1cc(c(cc1NC(=O)[C@H]2CS[C@]3(N2C(=O)CC3)c4cccs4)Cl)OC C09544901
CSc1cccc2c1nc(s2)NC(=O)[C@@H]3CCCN3S(=O)(=O)c4cccs4 C10187270
c1cc(c(cc1NC(=O)CSc2c3c(n(c(=O)n2)C[C@H]4CCCO4)CCCC3)F)F C10255560
Cc1ccc(cc1S(=O)(=O)Nc2ccccc2OC)C(=O)N3CCc4c(ccs4)C3 C09896651
CN(Cc1ccc(cc1)N2CCCCC2)C(=O)CNC(=O)c3ccc(o3)Br C10963008
c1ccc2c(c1)CCC[C@@H]2NC(=O)CSc3nc4ccccc4c(=O)n3C[C@H]5CCCO5 C11363482
COc1ccc(cc1Br)CN\2C(=O)CS/C2=N\N=C\c3ccc(cc3)O C12650814
Cc1cc(c2c(c1)cc(c(=O)[nH]2)CN(C[C@H]3CCCO3)S(=O)(=O)c4ccc(cc4)F)C C06300405
Cc1c(sc(n1)C)C(=O)N(c2ccc(cc2)F)[C@@H](c3ccncc3)C(=O)NC(C)(C)C C13561431
Cn1c(c(c(n1)C(F)(F)F)Br)C(=O)NCCCn2cc(cn2)Br C02779299
Cc1cc(c(n1Cc2ccccc2)C)C(=O)CN3C(=O)[C@@]4(CCCc5c4ccs5)NC3=O C09476720
Cc1nnc(s1)NC(=O)c2ccc(cc2)n3c(=S)sc(n3)SCc4ccccc4 C14715185
Cc1ccccc1NC(=O)[C@@H](C)N2C(=O)/C(=C/c3ccc(c(c3)OC)OC)/SC2=S C15045501
C[C@@H](C(=O)c1ccc(cc1)Cl)Oc2ccc(cc2)NC(=O)[C@@H]3[C@H]4C[C@H]5[C@@H]3C(=O)O[C@H]5C4 C20312543
Cc1ccccc1N2C[C@@H](CC2=O)c3nnc(s3)NC(=O)/C=C/c4ccccc4Cl C20579517
COc1cc(cc(c1OC)OC)[C@@H]2[C@@H]3CC=C[C@H]3c4cccc(c4N2)C(=O)N5CCCCC5 C20683243
C[C@]1(Cn2c3ccccc3cc2C(=O)N1Cc4cccc(c4)F)C(=O)NC[C@@H]5CCCO5 C21859735
CN(C)C(=O)COc1ccc(cc1)NS(=O)(=O)c2ccc(cc2Cl)Br C26549191
CCN1C(=O)/C(=C/c2c(nc3ccccn3c2=O)NCCc4ccccc4)/SC1=S C26965220
CCOc1cc(c(cc1OC)Br)/C=C\2/C(=O)N(C(=S)N2)c3ccc(cc3)OC C27834560
c1ccc(cc1)n2c(=O)c3cccnc3nc2SCC(=O)N[C@@H]4CCCc5c4cccc5 C32876549
COc1ccc(c(c1)OC)/C=C/2\C(=O)N(C(=S)S2)NC(=O)c3ccc(cc3)Cl C33545993
Cc1ccc(cc1)S(=O)(=O)CNC(=O)[C@H](c2ccccc2)N(C)C(=O)C#Cc3ccccc3 C36530471
c1ccnc(c1)[C@H](C(=O)NC2CCCC2)N(c3cccc(c3)F)C(=O)[C@H]4CC(=O)SC4 C01328260
CCn1cc(c(n1)C(=O)Nc2c(nn(c2C)Cc3c(c(c(c(c3F)F)F)F)F)C)Cl C08455328
c1ccc(c(c1)N2CCN(CC2)C(=O)CNS(=O)(=O)c3ccc(s3)Br)F C02465367
Cc1cc(c(c(c1)C)S(=O)(=O)N2CCC(CC2)C(=O)NCCc3csc(n3)C)C C39551410
C[C@H](C(=O)OCc1ccc(cc1F)Br)NC2=NS(=O)(=O)c3c2cccc3 C39569214
Cc1ccc(cc1)CNC(=O)CSC2=NC(=O)[C@H]3C(=N2)N(C(=S)S3)c4ccccc4 C39589632
Cc1c(c(n(c(=O)c1C#N)C)NCc2ccccc2)/C=C/3\C(=O)N(C(=S)S3)C(C)C C39851496
Cc1c(c(n(c(=O)c1C#N)C)NCc2ccccc2)/C=C\3/C(=O)N(C(=S)S3)C(C)C C40066581
c1cc(cc(c1)Br)C2(CCOCC2)CNC(=O)c3ccc(nc3)N4CCOCC4 C40155248
c1ccc2c(c1)nc(s2)CCNC(=O)c3c(ccs3)S(=O)(=O)N4CCCCC4 C45351124
c1cc(ccc1c2nc(cs2)CC(=O)NCc3nnc4n3CCCCC4)C(F)(F)F C45827880
Cc1ccc(s1)S(=O)(=O)N2CCN(CC2)[C@H](C)C(=O)N[C@H](C)c3ccc(cc3)F C15097979
Cc1ccc(nc1C2=NN=CC2)CNCC3(CCN(CC3)C(=O)c4ccc(c(c4)Cl)F)F C52584385
[H]/N=C\1/C(=C/c2ccccc2OCc3ccc(cc3)F)/C(=O)N=C4N1N=C(S4)C(F)(F)F C33934374
[H]/N=C\1/C(=C/c2cn(c3c2cccc3)Cc4ccccc4)/C(=O)N=C5N1N=C(S5)CC(C)C C27549494
C[C@@H](c1ccc(c(c1)Cl)Cl)NC(=O)Cn2cnc3c(c2=O)sc(=S)n3CC=C C12515803
CC(=O)c1ccccc1NC(=O)c2c(ccs2)S(=O)(=O)N3CCc4ccccc4C3 C58481717
Cc1c(sc(n1)c2ccsc2)C(=O)NCc3ccc(cc3)S(=O)(=O)N4CCCC4 C59020066
CN\1CCC/C1=N\S(=O)(=O)c2cccc(c2)NC(=O)CSc3ccccc3Cl C59265474
COc1ccc(c(c1)N2C[C@H](CC2=O)C(=O)NC3(CC3)c4ccc(cc4)Br)OC C59360891
CC[C@@H](C)NC(=S)N(CCC[NH+]1CCOCC1)Cc2cc3cc(cc(c3[nH]c2=O)C)C C06197338
CCOc1ccc2c(c1)cc(c(=O)[nH]2)CN(CC[NH+]3CCCC3)C(=S)Nc4ccc(cc4)C C00928146
CN1CCCc2c1ccc(c2)[C@H](CNC(=O)C(=O)Nc3ccc(c(c3)F)F)[NH+]4CCCC4 C09135602
CCC(=O)N1c2ccc(cc2[C@H](C[C@H]1C)N(c3ccc(cc3)C)C(=O)C[NH+]4CCC(CC4)C(=O)N)C C10383852
c1ccc(cc1)Cn2cc(cn2)CNC(=O)C[C@H]3C(=O)NCC[NH+]3C4Cc5ccccc5C4 C11817895
Cn1cccc1[C@H](CNC(=O)C(=O)Nc2ccccc2SC)[NH+]3CCc4ccccc4C3 C11898412
Cc1ccc(c(c1)NC(=O)C(=O)NC[C@H](c2ccc3c(c2)CCN3C)[NH+]4CCCCC4)OC C13007908
C[C@@H]1CCC[C@H]([NH+]1CCNC(=O)c2ccc3c(c2)[nH]c(=O)n(c3=O)CCc4ccccc4)C C04791825
CC1(Cc2c(cnn2c3ccc(cc3)OC)[C@@H](C1)[NH2+]Cc4ccc(cc4)N5CCNC5=O)C C14967901
CCOC(=O)c1c2c(sc1NC(=O)c3cc4cccc(c4oc3=[NH2+])OC)C[C@H](CC2)C C19631811
C[NH+]1CCN(CC1)[C@H](CNC(=O)C(=O)Nc2ccc(cc2)F)c3ccc4c(c3)CCN4C C22734366
C[C@@]1(C(=O)N(C(=O)N1)NC(=O)C[NH+]2CCc3c(ccs3)[C@@H]2C4CC4)CCc5ccccc5 C24767414
CC(C)COC[C@H](C[NH+](Cc1ccccc1)Cc2[nH]c(=O)c3c4c(sc3n2)CCC4)O C36158918
C[NH+](C)[C@@H](CNC(=O)CN1C(=O)[C@@]2(CCc3c2cccc3)NC1=O)c4ccccc4Cl C36735712
CCC(=O)NC(C(F)(F)F)(C(F)(F)F)Nc1c(c2c(s1)C[NH+](CC2)C)C(=O)OC C00721298
CSCC[C@H](C(=O)NC[C@H](c1ccco1)[NH+]2CCCCC2)NC(=O)c3ccccc3Cl C12976396
Cc1ccccc1NC(=O)C(=O)NC[C@@H](c2ccco2)[NH+]3CCN(CC3)c4ccc(cc4)F C38597885
CC(C)(C[NH2+][C@H]1CCc2c(c(nn2C)C(=O)NCc3ccc(cc3)F)C1)N4CCOCC4 C23353430
CCn1c(c(c(n1)C)Br)C(=O)N2C[C@H](C3(C2)CC[NH2+]CC3)C(=O)NCCC(C)C C39601335
CCCCNC(=O)[C@@H]1CN(CC12CC[NH2+]CC2)C(=O)c3cc(c(c(c3)Cl)OC)Cl C39624103
CCOc1ccccc1CCNC(=O)[C@H]2CN(CC23CC[NH2+]CC3)C(=O)c4ccc(cc4)C C39652587
CCOc1ccc(cc1)CCNC(=O)[C@@H]2CN(CC23CC[NH2+]CC3)C(=O)c4cccc(c4)C C39653637
CCCCCCNC(=O)[C@H]1CN(CC12CC[NH2+]CC2)C(=O)c3cc(oc3C(F)(F)F)C C39660412
Cc1ccccc1CC(=O)N2C[C@@H](C3(C2)CC[NH2+]CC3)C(=O)NC[C@@H](C)Oc4ccccc4 C39665457
Cc1ccccc1CC(=O)N2C[C@H](C3(C2)CC[NH2+]CC3)C(=O)NC[C@H](C)Oc4ccccc4 C39665460
c1ccc2c(c1)CCO[C@H]2CNC(=O)[C@@H]3CN(CC34CC[NH2+]CC4)C(=O)CCC5CCCC5 C39668929
Cc1ccc(cc1)Oc2c(cccn2)C(=O)N3C[C@@H](C4(C3)CC[NH2+]CC4)C(=O)N[C@@H](C)C(C)(C)C C39684599
C[C@H](C(=O)N1C[C@@H](C2(C1)CC[NH2+]CC2)C(=O)NCc3ccc(cc3)C#N)Oc4ccccc4 C39684848
c1cc(cc(c1)F)OCCNC(=O)[C@@H]2CN(CC23CC[NH2+]CC3)C(=O)c4c(cccc4F)F C39685293
Cc1cc(ccc1F)C(=O)N2C[C@H](C3(C2)CC[NH2+]CC3)C(=O)NCCOc4cccc(c4)F C39685388
Cc1cccc(c1)CCNC(=O)[C@H]2CN(CC23CC[NH2+]CC3)C(=O)c4cccc(c4)N(C)C C39689415
C[C@@H](C(=O)c1ccc(cc1)NC(=O)C)S[C@@H]2NN=C(N2C3CC3)C4=c5ccccc5=[NH+]C4 C39942363
C[C@H](C(=O)c1ccc(cc1)NC(=O)C)S[C@H]2NN=C(N2C3CC3)C4=c5ccccc5=[NH+]C4 C39942366
C[C@H]1Cc2ccccc2N1S(=O)(=O)c3ccc(cc3)NC(=S)NN4CC[NH+](CC4)C C39971189
Cc1ccc(cc1)c2c(sc3c2c(=O)[nH]c(n3)C[NH+]4CCN(CC4)CC(=O)NCC=C)C C45606742
C[C@@H]1CCC[NH+](C1)Cc2ccc(cc2)CNC(=O)c3cccc(c3)S(=O)(=O)NCC#C C46809195
Cc1c[nH+]c(c(c1OC)C)CN2CC[NH+](CC2)[C@H](c3c[nH]c4c3cc(cc4)Br)C(=O)[O-] C31810035
C[C@@H]1CCCC[NH+]1CCCNC(=O)CCNS(=O)(=O)c2ccc(cc2)Br C57997174
CC[NH+]1CCc2c(sc(c2C(=O)OCC)NC(=O)CN[C@H]3CCCc4c3cccc4)C1 C58219037
Cc1c(c(n(n1)c2ccccc2)C)NC(=O)[C@@H](C)[NH+](C)CC(=O)Nc3ccccc3Cl C58596065
C[C@@H](C(=O)Nc1ccccc1Cl)[NH+]2CCC(CC2)NS(=O)(=O)c3ccc(cc3)F C29935456
C[C@H](C(=O)Nc1ccccc1Cl)[NH+]2CCC(CC2)NS(=O)(=O)c3ccc(cc3)F C29935454
C/C(=N\NC(=[NH2+])S[C@H]1CC(=O)N(C1=O)c2ccc(cc2)Br)/c3ccccc3 C08397370
C[NH+](Cc1ccccc1)C[C@@H](CN2C(=O)[C@@](NC2=O)(Cc3ccccc3)c4ccccc4)O C60343614
COc1ccc(cc1OC)[C@H]2N/C(=C\C(=O)NCCC3=c4cc(ccc4=[NH+]C3)F)/CS2 C63281955
COC(=O)[C@H](CCSC)NC(=O)N1CCc2c([nH+]c[nH]2)[C@H]1c3ccc(c(c3F)F)F C20732844
CCn1c2ccc(cc2nc1S[C@@H](C)C(=O)C3=c4ccccc4=[NH+][C@@H]3C)S(=O)(=O)N C38653267
CC(C)NC(=O)c1ccccc1NC(=O)[C@H]2CC(=O)N(C2)CCC3=c4cc(ccc4=[NH+]C3)F C63941359
Cc1ccc2=[NH+]CC(=c2c1)CCNC(=O)CCCN3c4ccccc4C5=CNN(C(=O)[C@H]53)C C64491151
C[C@H]1c2c(ncnc2S[C@@H]1C(=O)N3CCCC[C@@H]3CCO)NCCC4=c5ccccc5=[NH+]C4 C64609863
CCC1=C([C@]2(c3cc(ccc3NC2=O)Br)C(=C(O1)N)C#N)C(=O)OCC C00753148
CCOc1ccc2cc(c(nc2c1)Cl)[C@@H]3c4c(n[nH]c4OC(=C3C#N)N)C C00933845
CC1(CC2=C(C(=O)C1)[C@@]3(c4ccccc4OC(=C3C(=O)OC(C)(C)C)N)C(=O)N2)C C04517109
Cc1c2c(n[nH]1)OC(=C([C@H]2c3cc(c(s3)C)Cn4cnc5c4cccc5)C#N)N C04625996
COC(=O)c1ccc(cc1)[C@@H]2CC(=O)Nc3c2c(c(s3)C(=O)c4ccco4)N C05044029
CC(=O)NS(=O)(=O)c1ccc(cc1)NC(=O)Nc2cccc(c2Cl)Cl C00641377
Cc1c(n2ccccc2n1)c3csc(n3)Nc4ccc(cc4)S(=O)(=O)N C00853361
C[C@@H](C(=O)NC(=O)N)Sc1nc2c(c3c(s2)CCCCC3)c(=O)n1CC=C C03522107
CCn1c(=O)c2ccccc2c(n1)C(=O)Nc3c(c4c(s3)C[C@H](CC4)C)C(=O)N C08428990
c1ccc(cc1)n2c3c(c(n2)C(=O)Nc4cc(ccc4N5CCCC5)C(=O)N)CCC3 C09906057
C[C@@H]1C[C@H](NC(=S)N1)CC(=O)NC[C@@H]2Cc3cccc(c3O2)c4ncccn4 C12080233
C[C@H](C(=O)NNC(=O)c1ccc2c(c1)nc[nH]2)Oc3cccc(c3)Br C12506510
Cc1ccc(cc1)n2c(c(c(n2)C)NC(=O)CSc3nc(cc(n3)N)C)C C07049255
Cc1ccc(c(c1)C)NC(=S)NNC(=O)c2c3ccccc3c(=O)n(n2)C C16279035
CN1CCc2c(sc3c2c(nc(n3)SCC(=O)Nc4ccc(cc4)OC)N)C1 C20394123
CCCCOC(=O)C1=C(Nc2ccccc2[C@@]13C4=C(CC(CC4=O)(C)C)OC3=O)N C20583384
CCOC(=O)C1=C(NC(=O)[C@@]12c3cc(ccc3-c4c2nc(o4)N)Br)C C20609357
CCCNC(=O)c1cccc2c1N[C@@H]([C@@H]3[C@H]2C=CC3)c4cc(ccc4O)[N+](=O)[O-] C20709727
Cc1ccc(cc1)NC(=O)NC(=O)[C@H](C)Nc2ccc(cc2)N3CCCC3=O C25256771
c1ccc2c(c1)cccc2CC(=O)NNC(=O)NC[C@H]3COc4ccccc4O3 C31030117
CCc1ccc2c(c1)sc(n2)NC(=O)c3cc(cc(c3)NC(=O)C)NC(=O)C C28837438
c1ccc2c(c1)cccc2CC(=O)NN3C(=O)[C@@H](NC3=O)Cc4c[nH]c5c4cccc5 C28849050
c1cc(ccc1C(=O)NC2CCCCCCC2)NC(=O)N[C@@H]3CCS(=O)(=O)C3 C32101978
CC(C)C(=O)Nc1nc2cc(ccc2s1)NC(=O)c3ccc(cc3)NC(=O)C C33020374
C1CCC(C1)(C#N)NC(=O)COC(=O)c2c(c(c(c(n2)Cl)Cl)N)Cl C35380708
CCCNC(=O)c1cccc2c1N[C@H]([C@@H]3[C@@H]2C=CC3)c4cc(ccc4O)[N+](=O)[O-] C14476027
CC1=C([C@@H](N2C(=N1)NC(=N2)c3ccco3)c4ccc(cc4)Br)C(=O)N C04180796
Cc1cc(ccc1OC)c2c(n3cc(ccc3n2)N)C[NH+]4CCC[C@H](C4)C(=O)[O-] C36270512
CCCCOC(=O)C1=C(OC2=C([C@]13c4ccccc4NC3=O)C(=O)CCC2)N C07991512
Cc1cccc(c1C)NC(=O)CN2C(=O)[C@@H](NC2=O)Cc3c[nH]c4c3cccc4 C36676737
c1ccc2c(c1)nc(s2)c3ccc(cc3)NC(=O)CC[C@@H]4C(=O)NC(=O)N4 C40160981
C[C@H](C(=O)Nc1ccc(cc1)NC(=O)C)Sc2[nH]c(=O)c3c(n2)CCCC3 C41628495
C[C@@H](CCc1ccc(cc1)O)NC(=O)N2CCN(CC2)C(=O)c3ccc(cc3)O C45381001
CN(OC)S(=O)(=O)c1ccc(cc1)C(=O)Nc2cc(c(c(c2)Cl)N)Cl C45621512
Cc1c(c(n(n1)c2ccccc2)Cl)C(=O)N[C@H](C)c3ccc4c(c3)[nH]c(=O)[nH]4 C47534660
C[C@@H](c1ccc2c(c1)[nH]c(=O)[nH]2)NC(=O)/C=C/c3cc4c(c(c3)Cl)OCCO4 C47534806
CC1CCC2(CC1)C(=O)N(C(=O)N2)NC(=O)CNc3cccc4c3CCCC4 C28658647
C[C@H]1CCc2c(sc3c2c(=O)[nH]c(n3)CCC(=O)Nc4c(ccc[nH+]4)[O-])C1 C53599583
CC(C)[C@@H](C(=O)N=c1[nH]c2ccccc2[nH]1)NS(=O)(=O)c3ccccc3F C17303675
Cc1c(cccc1Cl)NC(=O)C[C@H]2C(=O)N/C(=N/N=C/c3ccccc3O)/S2 C07109701
C[C@H](c1ccc(c(c1)Cl)Cl)NS(=O)(=O)c2ccc3c(c2)c(=O)[nH]c(=O)[nH]3 C58646993
CCOc1cc(ccc1O)[C@H]2c3c(nn(c3O)c4ccccc4)NC5=C2C(=O)CCC5 C06844796
Cc1cc(cc(c1)C(=O)NC(=S)NC2=CC(=O)/C(=C/3\Nc4c(cccn4)O3)/C=C2)C C30827896
c1cc(cc(c1)F)C(=O)NC(=S)NC2=CC(=O)/C(=C/3\Nc4c(cccn4)O3)/C=C2 C30830239
Cc1cc(sc1C(=O)Nc2cc(c(cc2OC)OC)Cl)S(=O)(=O)N C60208904
c1cc(sc1)c2cc(no2)C(=O)Nc3ccc(c(c3)S(=O)(=O)N)Cl C63342950
Cc1ccc(cc1NC(=O)c2ccco2)C(=O)NNC(=O)c3c(ccs3)C C66557892
c1c2c(cc(c1S(=O)(=O)NNC(=O)CC3CCCCC3)F)NC(=O)CC2 C66589220
CCCOc1c(cc(cc1Br)[C@H]2Nc3c([nH]nc3C(=O)N2)C)OC C66740998
Cc1ccsc1C(=O)NNC(=O)N(C)CC(=O)Nc2c(cc(cc2C)C)C C67102402
CC[C@]1(Cc2c(sc3c2c(nc(n3)SCC(=O)Nc4ccc(cc4)OCC)N)CO1)C C02337272
c1cc(ccc1c2ccc(o2)[C@@H]3[C@@H]([C@@](NC(=O)N3)(C(F)(F)F)O)C(=O)c4ccc(cc4)F)Cl C01464505
c1cc(ccc1c2ccc(o2)[C@@H]3[C@H]([C@@](NC(=O)N3)(C(F)(F)F)O)C(=O)c4ccc(cc4)F)Cl C08915377
C[C@@H]1CCc2c(sc(c2C(=O)N)NC(=O)/C(=C/c3ccc(o3)c4ccc(cc4)Br)/C#N)C1 C01243416
CC(C)(C)c1ccc(cc1)NC(=O)CSc2nnc(n2N)c3ccccc3Br C09092376
c1cc(cc(c1)Oc2ccc(cc2)Cl)/C=N/NC(=O)c3ccc(c(c3)S(=O)(=O)N)Cl C09463851
Cc1ccccc1NC(=O)c2c(c3ccccc3o2)NC(=O)C(=O)N[C@@H]4C[C@H](CC(C4)(C)C)C C09705849
Cc1ccc(cc1)C(=O)NNC(=S)NC(=O)COc2ccc3ccccc3c2Br C12503318
CC(C)[C@@H](C(=O)NC(=O)N)Sc1c2ccccc2nc(n1)c3ccc(cc3)Br C09514935
c1ccc(cc1)Nc2nc3c(s2)cc(s3)C(=O)N4CCc5c(sc6c5c(ncn6)N)C4 C12607605
CCc1c(sc2c1c(=O)n(c(n2)S[C@H](C(C)C)C(=O)NC(=O)N)c3cc(ccc3C)C)C C12807370
Cc1ccc(c(c1)n2c(=O)c3c4c(sc3nc2S[C@H](C(C)C)C(=O)NC(=O)N)CCCC4)C C13137592
Cc1cc(nc2c1c3c(s2)C(=O)N[C@H](N3)c4c[nH]nc4c5ccc(cc5)Br)C(F)(F)F C13959183
Cc1cccc(c1NS(=O)(=O)c2ccc3c(c2)[C@H]4C=CC[C@H]4[C@@H](N3)c5ccc(c(c5)OC)O)C C14459175
C[C@@H](C(=O)Nc1c(cc(cn1)Cl)Cl)Sc2nnc(n2N)c3ccc(cc3)C(C)(C)C C14639156
Cc1ccc(cc1)c2c(sc3c2c(=O)[nH]c(n3)CSc4nnc(n4N)c5ccccc5Cl)C C14901582
Cc1ccc(cc1)Cc2c(=O)[nH]c(nc2O)SCC(=O)Nc3ccc(cc3)Br C16292511
CCN1C(=C([C@@H](NC1=S)c2ccc(cc2)NC(=O)Nc3ccc(cc3C)C)C(=O)OCC)C C16612419
Cc1cc(ccc1NC(=O)CSc2nnc(n2N)c3ccc(cc3)C(C)(C)C)Br C16755842
c1cc(ccc1NC(=O)CSc2ncc(c(n2)N)S(=O)(=O)c3ccc(s3)Cl)Cl C17156186
COc1cc(cc(c1O)I)/C=N/NC(=O)NC23CC4CC(C2)CC(C4)C3 C20615364
Cc1ccc(c(c1)C)NS(=O)(=O)c2ccc3c(c2)[C@H]4C=CC[C@H]4[C@H](N3)c5cccc(c5O)OC C20694083
c1ccc2c(c1)ccc(c2[C@H]3[C@@H]4CC=C[C@H]4c5cc(ccc5N3)S(=O)(=O)NC[C@@H]6CCCO6)O C20752226
c1ccc2c(c1)N[C@@H](C3=C(N2)C[C@H](CC3=O)c4ccc(cc4)Cl)c5ccc(c(c5)[N+](=O)[O-])O C20882611
CC(C)Oc1ccc(cc1OC)[C@H]2CC3=C([C@H](Nc4ccccc4N3)c5ccccc5O)C(=O)C2 C21229607
COc1ccccc1[C@H]2CC3=C([C@@H](Nc4ccccc4N3)c5cc(c(c(c5)Cl)O)OC)C(=O)C2 C21253853
CC(C)Oc1ccc(cc1OC)[C@@H]2CC3=C([C@@H](Nc4ccccc4N3)c5c[nH]c6c5cccc6)C(=O)C2 C21258079
COc1ccc(cc1/C=N/Nc2nnc(n2N)SCc3ccc(cc3)Cl)Br C21320562
Cc1cc(nc(n1)SCc2ccc(cc2)C(=O)NNC(=O)c3ccc4c(c3)c(c([nH]4)C)C)C C22060978
CC[C@H](C)c1ccccc1NC(=O)[C@@H](C)Sc2nnc(n2N)c3ccccc3Br C22106769
c1ccc(c(c1)c2ccc(o2)[C@@H]3[C@@H]([C@](NC(=O)N3)(C(F)(F)F)O)C(=O)c4ccc(cc4)F)Cl C27664428
Cc1ccccc1NC(=O)[C@@H]2[C@@H]([C@H]([C@@](CC2=O)(C)O)C(=O)Nc3ccccc3C)c4c(ccs4)C C28249963
c1ccc(cc1)Sc2ccccc2NC(=O)COC(=O)c3c(c(c(c(n3)Cl)Cl)N)Cl C35086215
c1cc(c(c(c1)Cl)CSC2=NN[C@@H](N2c3ccc(cc3)Cl)Cc4cc(=O)[nH]c(=O)[nH]4)F C39363160
C[C@@H](C(=O)Nc1ccccc1c2ccccc2)OC(=O)c3c(c(c(c(n3)Cl)Cl)N)Cl C39561078
c1ccc2c(c1)cc3ccccc3c2[C@H]([C@@H](C#N)c4nc5ccccc5s4)n6c(cc(=O)[nH]6)N C40144958
CCOc1cc(ccc1O)[C@H]2c3c(n[nH]c3C(=O)N2Cc4ccccc4)c5c(cc(cc5O)C)C C38705049
Cc1ccc(c(c1)Br)NC(=O)c2c(c\3c(o2)CCC/C3=N\NC(=O)c4ccc(cc4)O)C C40812112
Cc1ccc(c(c1)C)NC(=O)[C@H]2[C@@H]([C@@H]([C@@](CC2=O)(C)O)C(=O)Nc3ccc(cc3C)C)c4c(ccs4)C C41006319
Cc1ccccc1NC(=O)[C@H]2[C@@H]([C@@H]([C@@](CC2=O)(C)O)C(=O)Nc3ccccc3C)c4cccc5c4cccc5 C41006569
C[C@]1(CC(=O)[C@H]([C@@H]([C@@H]1C(=O)Nc2ccccc2)c3cccc4c3cccc4)C(=O)Nc5ccccc5)O C41006842
c1cc(sc1)[C@H]2C[C@H](n3c(c(c(n3)C(=O)Nc4cc(ccc4O)Cl)Cl)N2)C(F)(F)F C00865881
c1ccc2c(c1)c(c[nH]2)C[C@@H]3[C@@H]4[C@@H](C(=O)N(C4=O)c5ccc(cc5)F)[C@]6(N3)c7cccc(c7NC6=O)Cl C20572261
c1ccc(c(c1)COc2ccc(cc2)[C@@H]3c4c(n[nH]c4OC(=C3C#N)N)c5ccc(cc5)Cl)F C01068186
c1ccc(c(c1)COc2ccc(cc2)[C@H]3c4c(n[nH]c4OC(=C3C#N)N)c5ccc(cc5)Cl)F C01068184
Cc1ccc(c(c1)S(=O)(=O)Nc2cccc(c2)C(=O)NNc3cccc(c3)C(F)(F)F)C C58573510
c1cc(ccc1n2c(cc(=O)nc2SCC(=O)Nc3c(c4c(s3)CCCCCC4)C#N)N)Cl C33728437
c1c(cc(c(c1Br)O)Br)/C=N/Nc2[nH]nc(n2)SC3CCCC3 C21080549
c1ccc(c(c1)NC(=S)N/N=C/c2cc(cc(c2O)Br)Br)[N+](=O)[O-] C15911002
c1cc(ccc1c2ccc(o2)[C@@H]3[C@@H]([C@@]([NH+]=C(N3)O)(C(F)(F)F)[O-])C(=O)c4ccc(cc4)Cl)F C08915322
CCc1ccccc1NC(=O)C(=O)NC[C@@H](c2ccc3c(c2)CCCN3C)[NH+]4CCCCC4 C09138373
CCOc1cccc(c1O)[C@@H]2CC(=N[C@H]([NH2+]2)c3ccc(cc3)C(=O)OC)c4ccc(cc4)C C09542771
C[C@@H](C(=O)Nc1cccc2c1C(=O)c3ccccc3C2=O)[NH+]4CCN(CC4)c5ccccc5O C09561685
C[C@H](C(=O)Nc1cccc2c1C(=O)c3ccccc3C2=O)[NH+]4CCN(CC4)c5ccccc5O C09561686
Cc1cccc(c1C)NC(=O)C(=O)NC[C@H](c2ccc(cc2)N(C)C)[NH+]3CCc4ccccc4C3 C10129701
Cc1ccc(c(c1)Br)NC(=O)C[NH+](C)CC(=O)N2c3ccccc3NC(=O)C[C@@H]2C C11068793
Cc1ccc(c(c1)Br)NC(=O)C[NH+](C)CC(=O)N2c3ccccc3NC(=O)C[C@H]2C C11068803
CC1(Cc2c(c([nH+]c3c2c(c(s3)C(=O)c4ccc(cc4)Br)N)N5CCOCC5)CS1)C C02262099
CCc1ccccc1NC(=O)c2c3c(sc2NC(=O)C[NH+]4CCC(CC4)C)CCCCC3 C15946752
CCOc1ccc(cc1)NC(=O)c2c3c(sc2NC(=O)C[NH+]4CCCCC4)C[C@@H](CC3)C C15946833
Cn1c2ccc(cc2n(c1=O)C)[C@H](COc3ccc(cc3)C[NH2+]C45CC6CC(C4)CC(C6)C5)O C16363889
c1ccc(cc1)Oc2ccc(cc2)N3C(=O)C[C@H](C3=O)[NH2+]CCc4c[nH]c5c4cc(cc5)Cl C08770415
Cc1ccc(cc1)S(=O)(=O)N/[NH+]=c\2/c(cc3ccccc3o2)C(=O)Nc4ccccc4C C20323511
C[NH+]1CCN(CC1)S(=O)(=O)c2ccc3c(c2)[C@H]4C=CC[C@@H]4[C@H](N3)c5c6ccccc6ccc5O C20751786
Cc1ccc(cc1)/[NH+]=c\2/c(cc3ccc(cc3o2)O)C(=O)Nc4nc(cs4)c5ccccc5 C27829940
Cc1cc([nH+]c2c1c3c(s2)C(=O)N[C@@H](N3)c4csc(n4)N(c5ccccc5)C(=O)C)C C28923140
c1cc2c(cc1NC(=O)C3CCCC3)c(cc([nH+]2)N4CCC(CC4)[NH+]5CCCCC5)C(=O)[O-] C33260544
CCOc1ccc(cc1)NC(=O)c2c3c(sc2NC(=O)C[NH+]4CCCC[C@@H]4C)C[C@@H](CC3)C C33890444
c1ccc(cc1)C\2=c3cc(ccc3=[NH+]C(=O)/C2=C/4\C[C@H](NN4)c5cccc(c5)[N+](=O)[O-])Br C03876357
CC(C)(C)c1ccc(cc1)C(=O)Oc2ccc(cc2)[C@H]3Nc4c(c5c(s4)C[NH+](CC5)C)C(=N3)O C36093629
C[C@H]1CC(=O)Nc2ccccc2N1C(=O)C[NH+](C)[C@H](C)C(=O)Nc3cccc(c3Cl)Cl C36408810
CCOC(=O)C[NH+]1[C@H](c2cc(ccc2N[C@@H]1c3ccccc3O)Br)c4ccccc4 C02290147
c1ccc(cc1)Nc2nc(cs2)CS[C@@H]3NN=C(N3C4CC4)C5=c6ccccc6=[NH+]C5 C38796872
CC1(Cc2c(c(sc2C([NH2+]1)(C)C)NC(=O)c3cc(cc(c3)C(F)(F)F)C(F)(F)F)C(=O)OC)C C38806224
C[C@@H]1CCC[C@@H](C1)NC(=O)c2ccc(cc2)c3ccc4c(c3)[C@@H](CC5(O4)CC[NH+](CC5)C)O C39226239
c1cc(cc(c1)NC(=O)C2CCCCC2)[C@H]3[NH+]=C4C=C/C(=[NH+]\C(=O)C5CCCCC5)/C=C4[N-]3 C39444440
c1ccc(cc1)CC2=C[C@@H]3C[NH+]4[C@@H](C[C@@H]3C=C2c5ccccc5O)CO[P@@](=O)(N4)Cc6ccccc6 C39466505
c1ccc(cc1)C[P@]2(=O)N[NH+]3C[C@@H]4C=C(C(=C[C@@H]4C[C@@H]3CO2)c5ccccc5O)Br C39466529
c1ccc(cc1)CC2=C[C@H]3C[C@@H]4CO[P@@](=O)(N[NH+]4C[C@@H]3C=C2Br)c5ccccc5O C39467076
CCO[P@]1(=O)N[NH+]2C[C@@H]3C=C(C(=C[C@@H]3C[C@@H]2CO1)c4ccccc4O)Cc5ccccc5 C39469348
Cc1cc(ccc1Br)C(=O)N2C[C@H](C3(C2)CC[NH2+]CC3)C(=O)NC4CCCCCCC4 C39659828
c1ccc(cc1)C(c2ccccc2)SC3=N[C@@H]4NC5=C([C@@H](N4N3)C6=CC=[NH+]C6)C(=O)CCC5 C39916071
Cc1cc[nH+]c(c1)N[C@@H](c2ccccc2)c3c4c(sc3NC(=O)c5ccco5)CCCC4 C38551039
Cc1cccc([nH+]1)N[C@H](c2ccccc2)c3c4c(sc3NC(=O)c5ccco5)CCCC4 C38551042
CCc1c(/c(=[NH+]/CC(=O)[C@@H]2CC[C@H]3[C@@]2(CC[C@@H]4[C@@H]3CCC5=CC(=O)CC[C@@]45C)C)/cc([nH]1)C)O C35396480
c1cc(ccc1C[NH+]2CCCC2)NC(=S)NC(=O)c3ccc(o3)c4ccc(cc4)Br C22741531
Cc1ccc(cc1)S(=O)(=O)N/[NH+]=c\2/c(cc3cc(ccc3o2)Cl)C(=O)Nc4ccccc4C C59170462
c1ccc(cc1)c2csc(n2)NC(=O)CSC3=[NH+]C4(CCCCC4)NN3c5ccccc5 C59564739
CSc1ccccc1NC(=O)C2=CC3=[NH+][C@H]4c5ccccc5CC[C@H]4[C@H](N3N2)C(F)(F)F C13426381
CC(C)(C)NC(=O)C1=CNN2C1=[NH+][C@@H](C[C@@H]2C(F)(F)F)c3ccc(cc3)Br C15931287
CC(C)[NH+]1CCc2c(sc3c2C(=N[C@@H](N3)c4ccc(o4)c5ccc(cc5)Br)O)C1 C15946353
CN(C)c1ccc(cc1)[C@H](CNC(=O)c2ccc3c(c2)NC(=O)CS3)C4=c5ccccc5=[NH+]C4 C63187711
Cc1ccc(cc1)N2[C@@H]([C@@H](C(=O)N(C2=O)c3ccc(cc3)C)[C@@H]4[C@@H]5C(=c6ccccc6=[NH+]5)CCN4)O C63372535
Cc1ccc2c(c1)[C@@H]3C[C@](O2)(N(C(=O)N3)c4cccc(c4)C(=O)NCCC5=c6ccccc6=[NH+]C5)C C63467916
Cc1cc(c2c(c1)[C@]3([C@H]4[C@@H]([C@H](N3)CC5=c6ccccc6=[NH+]C5)C(=O)N(C4=O)c7ccccc7)C(=O)N2)C C63479868
Cc1cc(cc(c1)N2C(=O)[C@@H]3[C@@H](N[C@]4([C@@H]3C2=O)c5ccccc5NC4=O)CC6=c7ccccc7=[NH+]C6)C C63480114
CCOc1ccc2c(c1)S[C@H](N2)N3CCC[C@@H](C3)C(=O)NCCC4=c5ccccc5=[NH+]C4 C63502954
COC(=O)C1=C2CCCC[C@@H]2S[C@@H]1NC(=O)Nc3ccc(cc3)[C@@H]4C=c5cc(ccc5=[NH+]4)Cl C63743888
Cc1ccc(cc1Cl)Nc2c3ccoc3cc(n2)C(=O)NCCC4=c5ccccc5=[NH+]C4 C64772184
Cc1ccc(cc1C)S(=O)(=O)N2CCC3(CC2)C(=[NH+]CCN3)NCc4ccc(c(c4)Cl)F C65074822
c1cc[nH+]c(c1)N2CCN(CC2)C(=O)c3ccc(cc3)NS(=O)(=O)c4ccc(s4)Cl C02633050
CCOC(=O)C(=[N+](C1CCCCC1)C2CCCCC2)NNc3ccc(cc3)Br C03179889
C[C@H]1CCC[C@]2(C1=C[C@H]3[C@@H](C2)OC(=O)[C@@H]3C[NH+](CCCO)Cc4ccc(c(c4)OC)OC)C C08918357
Cc1ccc(cc1NC(=O)C[NH+]2C[C@]3(C[C@@H]2CC(C3)(C)C)C)S(=O)(=O)N4CCOCC4 C09140781
Cc1c(c(=O)n(n1C)c2ccccc2)NC(=O)C[NH+]3CCCC[C@H]3c4nc5ccccc5s4 C09672072
C[NH+]1CCN(CC1)n2c3c(c(nc2=O)SCC(=O)Nc4ccc(cc4F)F)CCCC3 C09817292
Cc1ccc(s1)c2csc3c2c(=O)[nH]c(n3)C[NH+]4CCN(CC4)S(=O)(=O)c5ccccc5 C09872493
Cc1ccc(cc1)C[C@@H]2C(=O)N(/C(=C(/C#N)\C(=O)NN3CC[NH+](CC3)C)/S2)c4ccccc4 C09970594
C[C@@H](C(=O)Nc1ccc(c(c1F)F)F)Sc2nnc(n2c3ccccc3)C[NH+]4CCCC4 C09873828
C[C@H]1CCC[C@@]2(C1=C[C@@H]3[C@H](C2)OC(=O)[C@H]3C[NH+](CCCO)Cc4ccc(c(c4)OC)OC)C C15955556
Cc1ccc(cc1)/C=C/2\C(=O)N(c3ccccc3S2)CC(=O)NCCCN4CC[NH+](CC4)C C20181274
C[C@@H]1c2ccsc2CC[NH+]1CC(=O)NCc3ccc(cc3)S(=O)(=O)N4CCOCC4 C21584772
Cc1ccc(s1)S(=O)(=O)N2CCC[C@@H](C2)C(=O)Nc3ccc(cc3)N4CC[NH+](CC4)C C22694970
C[NH+]1CCN(CC1)S(=O)(=O)c2cccc(c2)C(=O)N[C@H](c3ccc(cc3)F)c4cccs4 C23042291
C[C@H](c1cccc(c1)NC(=O)C)[NH+](Cc2ccccc2)Cc3cccc(c3)S(=O)(=O)N(C)C C23078147
C[C@@H](c1cccc(c1)NC(=O)C)[NH+](Cc2ccccc2)Cc3cccc(c3)S(=O)(=O)N(C)C C23078148
C[C@@H](C(=O)NC12CC3CC(C1)CC(C3)C2)[NH+]4CCN(CC4)S(=O)(=O)c5cccc(c5)F C23817179
c1cc(oc1)[C@H](CNC(=O)c2ccc3c(c2)nc4n(c3=O)CCCCCC4)[NH+]5CCCCC5 C24473188
Cc1ccc(c(c1)NC(=O)[C@H](C)[NH+]2CCN(CC2)S(=O)(=O)c3cccc4c3ncc(c4)C)C C29835847
Cc1ccc(cc1)CNC(=O)C[NH+]2CCN(CC2)S(=O)(=O)c3ccc(s3)Br C31580363
C[C@@H](C(=O)Nc1cc(ccc1F)F)[NH+]2CCN(CC2)S(=O)(=O)c3ccc(s3)Br C31585803
Cc1cc(c(cc1C)S(=O)(=O)[C@H]2CS(=O)(=O)C[C@@H]2[NH2+][C@H]3CCCc4c3cccc4)OC C32536811
CC1CC[NH+](CC1)[C@@H](CNC(=O)Cn2cnc3c4ccccc4oc3c2=O)c5cccs5 C32819252
Cc1ccc(cc1)C(=O)N(CC[NH+](C)C)C[C@H]2CN(CCO2)C(=S)Nc3ccc(cc3)F C34692066
Cc1ccc(cc1)NC(=O)Cn2c(=O)c3c(c(sc3nc2N4CC[NH+](CC4)CC=C)C)C C34748335
CC\1=NN(C(=O)/C1=C/Nc2c(c3c(s2)C[NH+](CC3)C)C(=O)OC(C)(C)C)c4ccccc4 C22612086
Cc1cccc(c1)[C@@H]2c3cc(ccc3CCN2C(=O)c4ccco4)OCC(=O)N5CC[NH2+][C@H](C5)C C34685693
CN1CCc2c1ccc(c2)[C@H](CNC(=O)CCS(=O)(=O)c3ccccc3)[NH+]4CCCCC4 C38671496
CSC1=C[C@H]2C[C@H]3CO[P@@](=O)(N[NH+]3C[C@@H]2C=C1SC)S(=O)(=O)Oc4ccccc4 C39469682
c1ccc2=[NH+]CC(=c2c1)C3=NN[C@@H](O3)SCC(=O)N4CCC[C@H](C4)c5nc6ccccc6s5 C39760740
Cc1c(c(n(n1)C)C)C[NH+]2CCN(CC2)CC(=O)Nc3c(c4c(s3)CCCCCC4)C#N C39965315
CCC[NH+]1CCC(CC1)N(C)C(=O)CCSCc2[nH]c(=O)c3c4c(sc3n2)CCC4 C40158083
Cc1ccc(cc1)C[NH+](C[C@H](COc2ccccc2Br)O)[C@@H]3CCS(=O)(=O)C3 C40316960
Cc1ccc(o1)C[NH+](C[C@@H](COc2ccccc2Br)O)[C@@H]3CCS(=O)(=O)C3 C40316996
CCC(=O)N1CCc2c1cc(c(c2)Br)S(=O)(=O)NCC[NH+]3CCCC[C@@H]3C C40450363
C[C@H]1C[C@@H](C[NH+](C1)Cc2csc(n2)NC(=O)c3ccc4c(c3)CCN4S(=O)(=O)C)C C45754547
Cc1ccc(cc1)n2c(nn(c2=S)C[NH+]3CCNC(=O)C[C@@H]3c4ccccc4)c5ccncc5 C48365708
CC1=CC2=NC(=O)/C(=C\c3ccc(c(c3)OC)OCc4ccc(cc4)Br)/C(=[NH2+])N2O1 C20236078
c1cc(ccc1C2=C(CC(=N2)C3CC[NH+](CC3)C[C@@H](COC[C@H]4CC=CO4)O)c5ccncc5)F C52627145
C[C@H]1C[C@@H](C[NH+](C1)Cc2ccc(cc2)CNC(=O)c3ccc(cc3)N4CCCS4(=O)=O)C C59057542
C[C@H]1CCC[NH+](C1)Cc2csc(n2)NC(=O)CN(C)C(=O)c3ccc(s3)Br C59369009
C[NH+](Cc1ccc(c(c1)OC)SC)CC(=O)Nc2cccc(c2)C(=O)N3CCSCC3 C60356166
c1ccc(cc1)C2=CCN(CC2)C(=O)CS[C@@H]3NN=C(N3C4CC4)C5=c6ccccc6=[NH+]C5 C39795552
c1ccc(c(c1)CNC(=O)[C@@H]2[C@H]3C=C[C@@]4([C@@H]2C(=O)N(C4)CCC5=c6ccccc6=[NH+]C5)O3)Cl C63385615
CN1[C@@H]([C@@H](c2ccccc2C1=O)C(=O)NCCC3=c4ccccc4=[NH+]C3)c5ccc6c(c5)OCO6 C63807283
CC(C)[C@@H]1C(=CNN1c2ccc(cn2)C(F)(F)F)C(=O)N3CCC(=CC3)C4=c5cccnc5=[NH+]C4 C64085443
Cc1cc(c(cc1Cl)OC)N2C(=O)C[C@H](C2=O)[NH+]3CCC(CC3)C(=O)Nc4ccccc4 C15470156
CN(C)S(=O)(=O)c1cccc(c1)C(=O)NC[C@@H](c2cccs2)C3=c4ccccc4=[NH+]C3 C64212935
CN(C)S(=O)(=O)c1cccc(c1)C(=O)NC[C@H](c2cccs2)C3=c4ccccc4=[NH+]C3 C64212937
c1ccc2c(c1)CC[NH+](C2)CCCNC(=O)CC3CCN(CC3)S(=O)(=O)c4cccs4 C65061732
Cn1c(nn(c1=S)C[NH+]2CCC(CC2)c3ccccc3)c4ccco4 C00709766
c1cc(ccc1N2C(=O)C=C(C2=O)N3CC[NH+](CC3)C4CCCCC4)F C01441543
C[NH+](C)[C@H](c1ccccc1)c2nnnn2c3ccc(cc3)Br C04673452
c1ccc2c(c1)nc(s2)[C@H]3CCC[NH+]3Cc4cc(=O)n5ccsc5n4 C06610987
C[NH+]1CCN(CC1)C(=O)C(=O)c2c(cc3n2cccc3)c4ccccc4 C07604362
c1ccc(cc1)c2nnc(o2)C[NH+]3CCC(CC3)c4nc5ccccc5s4 C07984300
Cc1nc(cc(n1)N2CC[NH+](CC2)C)c3cc(cnc3)c4cccs4 C01497145
CN(Cc1ccc(s1)Cl)c2ccc(c[nH+]2)S(=O)(=O)N3CCCC3 C09125213
COc1ccc(c2c1cccc2)S(=O)(=O)N3CC[NH+]=C3c4ccccc4 C00937811
COc1ccccc1n2cnn(c2=S)C[NH+]3CCC[C@H]3c4ccccc4 C14309267
COc1ccc(cc1)c2nn(c(=S)o2)C[NH+]3CCc4c(ccs4)C3 C14309528
C=CCn1c2c(c(n1)C(=O)N3CCCCC3)C[C@@H](CC2)[NH+]4CCSCC4 C14531763
CC[NH+]1CCN(CC1)C(=O)c2c(nc(s2)COc3ccc(cc3)C)C C20428446
C[NH+]1CCCC[C@@H]1CCn2c(=O)cc(cn2)N3CCc4ccccc4C3 C20909029
CC(C)/[NH+]=c/1\ccccn1C(=O)Cn2c3ccccc3c(=O)c4c2cccc4 C23198646
CCc1ccc(cc1)N2[C@@H]3CS(=O)(=O)C[C@@H]3[NH+](CC2=O)C4CCCC4 C31773654
CCn1cc(cn1)C(=O)N2CC[C@@]3(C2)CCC[NH+](C3)CCC4CCCCC4 C12454191
CCN(CC)C(=O)N(C)[C@H]1C[C@H]2c3cccc4c3c(cn4C)C[C@@H]2[NH+](C1)C C34746352
CCC[NH+]1CCN(CC1)c2nc3c(c4c(s3)CCCC4)c(=O)n2C C34747122
CCCC[C@@]12C[NH+]3C[C@@](C1=O)(CN(C2)[C@@H]3[C@@H]4c5ccccc5N(C4=O)CC)C C19333873
CC[NH+]1CCN(CC1)c2ncc3c(n2)CCN(C3)Cc4ccc(s4)C C21262338
C[NH+]1CCCN(CC1)C(=O)c2ccc(cc2)c3ccc(cc3)C(=O)OC C03241552
Cc1cc(c(c(c1)C)S(=O)(=O)N2C[C@@H](N([C@H](C2)C)CC[NH+](C)C)C)C C36126410
c1cc(cc(c1)Br)/C=N/N2[C@H]([NH+]=NC2=S)c3cccnc3 C38903002
CCC(=O)N(C[C@H]1C=c2cccc(c2=[NH+]C1=O)C)c3ccc(cc3)OC C38932526
CN(C[C@@H]1C=c2ccc(cc2=[NH+]C1=O)OC)C(=O)c3ccc(cc3)Cl C38964137
C1CCC2=C(N=N[C@H]2C1)CCC(=O)N3CC[C@@]4(C3)CCC[NH+](C4)CC5CC5 C39400066
C1CCC2=C(N=N[C@@H]2C1)CCC(=O)N3CC[C@]4(C3)CCC[NH+](C4)CC5CC5 C39400068
CC1=N[C@@H](N=C1)C[NH+](C)C2CCN(CC2)c3cccc(c3)c4cscn4 C39455392
C[NH+](C[C@H]1COc2ccccc2O1)CC(=O)N3CCSc4c3cccc4 C16378720
Cc1csc(n1)N2CC[NH+](CC2)[C@H](C)C(=O)N(C)C3CCCCC3 C47890935
Cc1c(c(on1)C)C[NH+](C)Cc2c3c(n(n2)c4ccc(cc4)F)CCC3 C50959966
C[C@@H]1CC[C@H]2[C@H](C1)CCC[NH+]2Cn3c(=S)n(c(n3)c4cccnc4)C5CC5 C63125438
CN1CC(=O)N2[C@H](C1=O)CC3=c4ccccc4=[NH+][C@@H]3[C@@H]2CCc5ccccc5 C63139335
c1ccc(c(c1)/C=N/N2[C@H](N=[NH+]C2=S)c3cccnc3)Br C38906158
CC(C)(C)[NH+]1CCCN(CC1)C(=O)/C=C/c2ccc(cc2)N3CCCC3=O C63724098
c1c(nc(s1)C2CCCC2)C[NH+]3CCC[C@H](C3)c4nnc5n4CCCCC5 C63993907
CCOc1ccc2c(c1)C[NH+](CC2)Cc3csc(n3)c4cnn(c4)C C64013321
COC(=O)CCC(=O)N1CCC2=c3ccccc3=[NH+][C@H]2[C@H]1c4ccccc4F C64045204
C[C@H](C(=O)N1CCC(=CC1)C2=c3ccc(cc3=[NH+]C2)F)OC[C@H]4CCCO4 C64120909
Cn1cc(cn1)CN2CCC3=c4ccccc4=[NH+][C@@H]3[C@@H]2c5cccc(c5)OC C64152152
Cc1csc(n1)N2CCC[NH+](CC2)CC(=O)N(C)[C@H](C)c3cccs3 C64637116
CC(C)[NH+]1CCC(CC1)N(C)S(=O)(=O)c2ccc(nc2Cl)Cl C66096459
CC1CCC(CC1)[NH+]2CCC(CC2)N(C)S(=O)(=O)c3ccc(cc3)C#N C66103404
Cc1ccc(cc1)/C=C/S(=O)(=O)N(C)C2CC[NH+](CC2)C3CCOCC3 C66103461
CC[NH+](Cn1c(=S)sc(n1)N2CCOCC2)[C@@H]3CCCC[C@@H]3C C66793686
Cc1cccn2c1nc(c2)CC(=O)N3C[C@H](Cc4c3cccc4)[NH+](C)C C67208303
C[NH+](C)[C@H]1Cc2ccccc2N(C1)S(=O)(=O)c3ccc4c(c3)COC4 C67244477
Cc1cccn2c1[nH+]c(c2)CN(C)[C@@H](c3ccc(cc3)F)c4ncccn4 C67400192
CCCCC(=O)N1CCC2(CCC(CC2)[NH+]3CC(C3)n4cccn4)CC1 C67472646
C[NH+](C)CCN1[C@@H](c2c(=O)c3cc(ccc3oc2C1=O)Cl)c4ccncc4 C04271563
C[C@@H]1CCC[C@@H](C1)[NH+]2CCN(CC2)C(=O)c3cc(c(c(c3)OC)OC)OC C00783049
Cc1ccc(cc1)N2C(=O)C[C@H](C2=O)[NH+]3CCc4cc(c(cc4[C@@H]3C)OC)OC C05389114
CC1(Cc2c(c3c(s2)c(=O)n(c(=O)n3CC[NH+]4CCCCC4)C)CO1)C C06759197
Cc1cccc2n1c(=O)cc(n2)C[NH+]3CCC[C@H]3c4ccc5c(c4)OCCO5 C07606367
c1ccc(cc1)n2c(nnn2)C[NH+]3CCC[C@@H](C3)c4nc5ccccc5s4 C09645164
CCOc1ccccc1N2C(=O)C[C@H](C2=O)[NH+]3CCN(CC3)c4ccccc4 C09871208
CCN(c1ccc(cc1)c2csc(n2)N3CC[NH+](CC3)C)S(=O)(=O)C C08993877
c1ccc(cc1)n2c(nn(c2=S)C[NH+]3CCCC3)[C@H]4COc5ccccc5O4 C03362759
CC1CC[NH+](CC1)[C@H]2CCc3c(c(nn3CC(C)C)C(=O)N4CCOCC4)C2 C14753030
C[C@H]1CCCN(C1)c2ncc(cn2)C(=O)N3CCCC[C@@H]3CC[NH+]4CCCC4 C19496640
c1ccc2c(c1)nc(s2)CN3CC[NH+](CC3)Cc4cc(on4)c5ccco5 C22780606
Cc1ccccc1CN2CC[NH+](CC2)Cn3c(=S)n(c(n3)c4ccoc4C)C C24439378
COc1cc2c(cc1OC)oc(=O)c3c2CCN(C3)CC[NH+]4CC5CCC(C4)CC5 C27756319
C[C@@H](C(=O)N1CCC[C@@H]1c2cccs2)[NH+]3CCN(CC3)c4cc(ccn4)C#N C29451263
Cc1c(c(nc([nH+]1)C)N2CCN(CC2)S(=O)(=O)c3ccc(cc3)F)C(C)C C33615779
CC(C)(C)C[NH+]1CCN(CC1)C(=O)c2ccc(cc2)N3CCCCS3(=O)=O C36216572
CCc1ccc2c(c1)c(=O)c3c(o2)C(=O)N([C@H]3c4ccncc4)CC[NH+](C)C C38728200
c1cc(ccc1[C@H]2C(=CN=[NH+]2)/C=N/N3[C@@H](N=N[C@@H]3S)C(F)F)Br C39441907
CC(C)[NH+]1CCN(CC1)C(=O)c2cc(nc3c2cc(cc3)Cl)C4=CN=NC4 C39442894
Cc1c(c2c(cn1)CN(CC2)C3Cc4ccccc4C3)c5nc(on5)[C@@H]6C=CC=[NH+]6 C39478321
Cc1cccc(n1)n2c(=O)c3ccccc3nc2SCC(=O)C4=[NH+]C=CC4 C39733386
Cc1ccc2=[NH+]C(=O)[C@@H](C=c2c1)[C@H]3c4cc(c(cc4CCN3C(=O)C)OC)OC C40010275
CCCCn1cnc2c(c1=O)c(c(s2)C(=O)N(C)C3CC[NH+](CC3)C)C C41293259
Cc1ccc(o1)CN2C[C@H]3C[C@H]([NH+]4[C@]3(C2=O)CCC4)c5cccn5c6ccccn6 C43608485
Cc1c(c(n(n1)c2ccccc2)C)C[NH+](C)Cn3c(=O)c(c(cn3)Cl)Cl C47982862
Cc1csc2n1c(=O)cc([nH+]2)CN3CCC[C@@H]3c4ccc5c(c4)OCCCO5 C49611699
CCOC(=O)c1c2c(sc1N3C(=O)[C@@H]4CCCC[C@H]4C3=O)C[NH+](CC2)C C27529475
Cc1c(c(n(n1)c2ccccc2)C)CN(C)Cc3cc(=O)n4ccsc4[nH+]3 C55941559
Cc1cccc2n1c(=O)cc([nH+]2)CN3CCC[C@@H]3c4ccc5c(c4)OCCO5 C57303529
c1cc[nH+]c(c1)N2CCN(CC2)C(=O)[C@@H]3CC(=NO3)c4ccc(s4)Cl C54868217
C[C@@H]1[C@@H]2C(=c3ccccc3=[NH+]2)C[C@@H]4N1C(=O)CN(C4=O)Cc5ccc(cc5)OC C63137328
COc1cccc(c1)[C@H]2[C@H]3C(=c4ccccc4=[NH+]3)C[C@@H]5N2C(=O)CN(C5=O)C6CC6 C63137555
Cc1ccccc1[C@H]2[C@H]3C(=c4ccccc4=[NH+]3)C[C@@H]5N2C(=O)CN(C5=O)CCOC C63141922
CC1=c2cc(ccc2=[NH+][C@@H]1C(=O)N3CCc4cc(c(cc4C3)OC)OC)OC C63832772
C[NH+]1CCN(CC1)C(=O)CSC2=NC(=O)C3=C4CCCC[C@@H]4SC3=N2 C63886392
Cc1nc(cs1)Cc2nn(c(=S)o2)C[NH+]3CCc4ccc(cc4C3)OC C64028715
Cc1nc(n(n1)CC(=O)N2CCC3=c4ccccc4=[NH+][C@@H]3[C@H]2C5CCCCC5)C C64061336
CC(=O)N1[C@H](CC(=N1)[C@@H]2C(=c3ccccc3=[NH+]C2=O)c4ccccc4)[C@@H]5CC=CO5 C64076211
CCOC(=O)[C@H]1CCCN(C1)C(=O)c2csc(n2)[C@H]3C=c4ccccc4=[NH+]3 C64411077
Cc1c(c(on1)C)CN2CC[NH+](CC2)Cc3c4c(n(n3)c5ccccc5)CCC4 C64568798
CC[NH+]1CCN(CC1)C(=O)[C@H](C)C2CCN(CC2)S(=O)(=O)c3cccs3 C65061834
Cc1cc(ccc1S(=O)(=O)N(C)C2CC[NH+](CC2)C3CCOCC3)OC C66103459
Cc1cccn2c1[nH+]c(cc2=O)CN(C)[C@H](c3ccc(cc3)F)c4ncccn4 C66881479
Cc1csc2n1c(=O)cc([nH+]2)CN(C)[C@@H](c3ccc(cc3)F)c4ncccn4 C66882370
c1cc(c2c(c1)OCCO2)[C@@H]3CCC[NH+]3Cc4csc(n4)c5ncccn5 C66898978
C[NH+](C)[C@@H]1Cc2ccccc2N(C1)C(=O)CCc3nc(no3)c4cccs4 C67207030
C[NH+](C)[C@H]1Cc2ccccc2N(C1)C(=O)c3nc(n(n3)c4ccccc4)C5CC5 C67210056
CCN(c1nc(cs1)C[NH+]2CCC[C@@H]2c3cccc4c3OCCO4)C(=O)C C67231182
C[NH+](C)[C@H]1Cc2ccccc2N(C1)S(=O)(=O)c3ccc4c(c3)ccc(=O)o4 C67244571
CN(C)c1ccc(cc1)c2ccc(=O)n3c2[C@@H]4C[C@H](C3)C[NH+](C4)Cc5ccc(o5)CO C03841920
c1cc(ccc1C[NH+]2C[C@@H]3C[C@H](C2)c4ccc(c(=O)n4C3)NC(=O)c5ccc(cc5)C#N)F C05413675
Cc1c2c(nc3n(c2=O)CCCC3)sc1C(=O)NCCC[NH+]4[C@H](CCC[C@@H]4C)C C06841175
C[NH+](C)CCCN1[C@H](c2c(=O)c3cc(ccc3oc2C1=O)Cl)c4cccc(c4)O C08373810
C[C@H](c1ccc(cc1)F)NC(=O)[C@@H](C)[NH+]2CCN(CC2)S(=O)(=O)c3ccccc3F C09465380
c1ccc2c(c1)cccc2NC(=O)COc3coc(cc3=O)C[NH+]4CCc5ccccc5C4 C10166351
Cc1ccc(c(c1)Br)NC(=O)C[NH+](Cc2ccco2)[C@H]3CCS(=O)(=O)C3 C10833993
Cc1ccc(s1)C[NH+]2CCc3nnc(n3CC2)[C@@H](C)NC(=O)c4cc(ccc4F)F C11814366
CC1(Cc2c(cnn2c3ccc(cc3)F)[C@@H](C1)[NH2+]Cc4cnc(s4)N5CCOCC5)C C11842411
Cc1c(sc(n1)C)C(=O)NCC[NH+]2Cc3ccccc3O[C@@H](C2)c4ccccc4OC C12034366
CC(C)S(=O)(=O)NC[C@@H]1CCC2(O1)CC[NH+](CC2)Cc3nc4ccccc4s3 C12056448
Cc1cccc(n1)CNC(=O)C[NH+]2Cc3ccccc3O[C@@H](C2)c4ccccc4OC C12149251
Cc1ccc(cc1C)n2c3c(cn2)[C@H](CCC3)[NH2+]Cc4cnc(s4)N5CCOCC5 C12589812
c1cc2c(cc1C(=O)C3CC[NH+](CC3)CC(=O)Nc4ccc(c(c4)F)F)OCCO2 C14328009
Cc1c(cnn1c2ccc(cc2)OC)[C@@H](C)[NH2+]Cc3ccc(cc3)C#Cc4cncnc4 C14958487
Cc1ccc(o1)[C@H](CNC(=O)c2cc(=O)c3cc(ccc3o2)Br)[NH+](C)C C15860373
C[NH+]1CCN(CC1)C(=O)c2c3c(n(n2)CC=C)CC[C@H](C3)NCc4ccc(s4)Cl C14754975
C[NH+]1CCN(CC1)[C@H](CNS(=O)(=O)c2ccc(cc2)F)c3ccc4c(c3)CCCN4C C21775197
Cc1cc(on1)CN2CC[NH+](CC2)[C@@H](C)C(=O)Nc3ccc(cc3F)Br C22255040
c1ccc(cc1)Sc2ccccc2NC(=O)C[NH+]3CCN(CC3)[C@@H]4CCS(=O)(=O)C4 C22793838
Cc1c2cc3c(cc2nc(n1)N4CCC(CC4)[NH2+]C[C@H]5CCS(=O)(=O)C5)CCC3 C23192613
Cc1c(c(n(n1)c2ccccc2)C)[C@@H]3C(=O)NCC[NH+]3Cc4csc(n4)c5ccsc5 C24215820
C[C@H](C(=O)Nc1ccccc1OC(F)F)[NH+]2CCN(CC2)C(=O)c3ccc(cc3)Cl C25604400
Cc1ccc(c(c1)C)S(=O)(=O)N2CC[NH+](CC2)[C@@H](C)C(=O)NCc3ccc(cc3)F C25677442
CC(C)Oc1ccc(cc1)S(=O)(=O)[C@H]2CS(=O)(=O)C[C@@H]2[NH2+]C3CCCCCC3 C32536498
C[C@@H](CNC(=O)[C@H]1Cc2ccccc2CN1C(=O)c3ccco3)[NH+]4CCc5c(ccs5)C4 C32429415
C=CCNC(=O)[C@H]1Cc2cc(ccc2N3[C@@H]1C[NH+](CC3)CC(=O)N4CCCC4)C(F)(F)F C35871863
CN1c2ccccc2[C@]3(C1=O)Nc4ccccc4C(=O)N3C[C@H](c5ccccc5)[NH+](C)C C36353973
C[C@@H](C(=O)Nc1ccc(c(c1)S(=O)(=O)N(C)C)Cl)[NH+]2CCc3c(ccs3)C2 C36647721
Cc1ccc(o1)c2cc(c3cc(ccc3n2)Br)C(=O)NCCCn4cc[nH+]c4 C13153092
C[NH+]1CCN(CC1)[C@H](CNC(=O)c2cccnc2SC)c3ccc4c(c3)CCCN4C C38672806
CCC(=O)N1CCc2c1ccc(c2)C(=O)Nc3nc(cs3)C[NH+]4C[C@@H](C[C@H](C4)C)C C40144348
C[C@H](CNC(=O)c1ccc2c(c1)CCCN2S(=O)(=O)C)[NH+]3CCc4c(ccs4)C3 C46644957
Cc1ccc(cc1)C(=O)N2CCC[C@H](C2)C(=O)NC[C@@H](c3ccco3)[NH+]4CCCCC4 C46729436
Cc1ccc(cc1)C(=O)N2CCC[C@H](C2)C(=O)NC[C@H](c3ccco3)[NH+]4CCCCC4 C46729438
CC[NH+]1CCc2c(c(=O)n(c(n2)c3ccccc3)CC(=O)Nc4c(cc(cc4C)C)C)C1 C49400664
c1ccc(cc1)C[C@H]2C(=O)N(C3([NH2+]2)CCN(CC3)S(=O)(=O)c4ccccc4)CC5CC5 C36029865
C[C@@H]1C[C@@H](C[NH+](C1)Cc2csc(n2)NC(=O)c3ccc(cc3)N4CCCC4=O)C C14528605
CN(Cc1ccc(s1)Br)C(=O)NCc2cc[nH+]c(c2)N3CCOCC3 C26383399
c1ccc(cc1)/C=C/2\CCC(=C2O)C3=[NH+]CCN3[C@H]4CC(=O)N(C4=O)c5ccccc5 C17859627
c1ccc(cc1)[C@@H]2[C@@H]3C(=c4ccccc4=[NH+]3)C[C@@H]5N2C(=O)CN(C5=O)C[C@@H](c6ccccc6)O C63138982
CCc1ccc(cc1)[C@H]2CN3C(=O)CN(C(=O)[C@@]3([C@H]4C2=c5ccccc5=[NH+]4)C)CCO C63375059
c1ccc(cc1)S(=O)(=O)N2CCC[C@H](C2)C(=O)NCCC3=c4cc(ccc4=[NH+]C3)F C63491536
Cc1cc(cc(c1S(=O)(=O)NCCC2=c3ccccc3=[NH+][C@H]2C)C)N4CCCC4=O C63513872
COc1ccc2=[NH+]CC(=c2c1)CCN[C@@H]3CC(=O)N(C3=O)c4ccc(c(c4)Cl)F C63626181
Cc1c(c2c(cn1)CN(CC2)C(=O)CC3=CCCCC3)CNC(=O)[C@@H]4C=c5ccccc5=[NH+]4 C64053674
c1ccc2=[NH+][C@H](C=c2c1)c3cccc(c3)NC(=O)C4CCN(CC4)C(=O)[C@@H]5CCOC5 C64143463
COc1ccc2=[NH+]CC(=c2c1)CCN3C[C@@H](CC3=O)C(=O)Nc4ccc5c(c4)CCC5 C64481763
C[C@@H](C1CCN(CC1)C(=O)[C@H]2C=c3ccccc3=[NH+]2)C(=O)NCc4ccc(cc4)N(C)C C64540696
Cc1ccc2=[NH+][C@@H](C(=c2c1)C)[C@@H]3NC(=NO3)CCN(C)C(=O)c4c(cccc4F)F C65182781
CC(C)c1ccc(cc1)N(CC(=O)N/N=C/c2cccc(c2)C(F)(F)F)S(=O)(=O)C C02176211
Cc1ccc(cc1)CN(CC(=O)Nc2ccc(cc2)OC)S(=O)(=O)c3ccc(cc3)C C01167213
CC(=O)c1cccc(c1)N(CC(=O)Nc2ccccc2Sc3ccccc3)S(=O)(=O)C C02872029
CCCOc1ccc(cc1)NC(=O)C[C@H]2C(=O)N(/C(=N/c3ccc(c(c3)C)C)/S2)CC C09846348
C[C@H](c1nnc(o1)SCc2ccc(cc2)C(=O)Nc3ccccc3)Oc4ccccc4F C09882540
Cc1c(c([nH]c1C(=O)COC(=O)CCN2c3ccccc3Sc4c2cccc4)C)C(=O)C C02658737
CC[C@H](C)NC(=O)CSc1nnc(n1c2ccc(cc2)OC)c3ccc(cc3)Cl C12597846
CCn1c(nnc1SCC(=O)NC23CC4CC(C2)CC(C4)C3)[C@@H](C)Oc5ccccc5 C13567167
COc1ccc(cc1)SCCCC(=O)Nc2nnc(o2)c3ccc(s3)Br C13667269
Cc1ccc(cc1)Cn2c(c(c(n2)C)/C=C/C(=O)O[C@H](C)C(=O)Nc3c(cccc3C)C)C C14672257
CCc1ccccc1NC(=O)CSc2nnc(n2C[C@H]3CCCO3)c4ccc(cc4)F C14710133
Cc1c(c([nH]c1C(=O)[C@@H](C)OC(=O)c2ccccc2C(=O)c3ccc(cc3)Cl)C)C(=O)C C14754140
CC(C)Oc1ccc(cc1OC)/C=C/C(=O)N(C)CC(=O)Nc2c(cccc2Cl)Cl C15527844
Cc1c(c([nH]c1C(=O)[C@@H](C)OC(=O)/C=C/c2cc(ccc2OC)Br)C)C(=O)C C15748777
CCOc1cc(cc(c1OCCOc2cc(cc(c2)C)C)Cl)/C=C\3/C(=O)NC(=O)S3 C15800509
Cc1ccc(cc1)NC(=O)CSc2ccccc2C(=O)O[C@@H](C)C(=O)N3CCCCCC3 C16792719
C[C@@H](C(=O)NCc1ccco1)Sc2nc3cc(sc3c(=O)n2CC=C)c4ccccc4 C21494563
Cc1c(sc(n1)c2ccsc2)C(=O)O[C@H](C)C(=O)c3ccc(cc3)NC(=O)C(C)C C22001800
C[C@H](c1cccc(c1)NC(=O)c2ccccc2)N(C)C(=O)/C=C/c3cc(cc(c3)OC)OC C25469777
C[C@H](c1ccc(cc1)F)NC(=O)[C@H](C)OC(=O)c2ccccc2C(=O)N(C)c3ccccc3 C26864509
Cc1ccc2c(c1)c(c3c(n2)CCCC3)C(=O)OCC(=O)NCCc4ccc(cc4)OC C28830897
CC(=O)c1ccc(cc1)NC(=O)CSc2nnc(n2Cc3ccccc3)c4ccccc4 C00877974
CCOC(=O)c1cc(sc1NC(=O)/C(=C/c2ccccc2OC)/C#N)c3ccccc3 C01925815
Cc1ccc(cc1)CN(CC(=O)N/N=C\c2ccc(cc2)F)S(=O)(=O)c3ccccc3 C33459925
CCOC(=O)c1c(csc1NC(=O)CSc2nc3ccccc3n2C)c4ccccc4 C35386742
c1ccc(c(c1)CSc2nc3ccccc3o2)C(=O)NCCCN4CCCCCC4=O C36717815
C[C@@H](C(=O)Nc1ccc(cc1)C(=O)C)Sc2nnc(n2CC=C)c3ccc(cc3)Cl C36801921
CCCNC(=O)c1ccc(o1)COc2ccc3c(c2)[C@H](N(CC3)C(=O)CC)c4ccccc4 C37605222
Cc1ccc(c(c1)OCCn2cc(c3c2cccc3)/C=C(\C#N)/C(=O)NCc4ccco4)C C00781529
Cc1ccc(c(c1)OCCn2cc(c3c2cccc3)/C=C(\C#N)/C(=O)NC[C@H]4CCCO4)C C00781539
CCOc1ccccc1NS(=O)(=O)c2c(csc2C(=O)OC)c3ccc(cc3)C C08605307
C[C@@H](C(=O)c1ccc(cc1)NC(=O)C(C)C)Sc2nnc(n2C3CC3)c4ccccc4F C21266697
CCCc1cc(cs1)c2nnc(n2C)SCC(=O)Nc3ccc(c(c3)Cl)OC C39968295
CCOc1ccc(cc1OCC)[C@@H]2c3c(n[nH]c3C(=O)N2Cc4ccccc4)c5ccccc5 C40338917
C=CCNC(=O)c1cc2ccc(cc2oc1=O)OC(=O)/C(=C/c3ccccc3)/c4ccccc4 C40893724
C[C@@H](c1nnc(n1C(C)C)S[C@@H](C)C(=O)Nc2ccccc2F)Oc3ccccc3F C19985194
CCCC[C@@]1(C(=O)N(C(=O)N1)CC(=O)N(C)[C@@H](C)c2ccc(cc2)F)c3ccc(cc3)F C45353422
CCCC[C@@]1(C(=O)N(C(=O)N1)CC(=O)N(C)[C@H](C)c2ccc(cc2)F)c3ccc(cc3)F C45353430
C[C@@H](C(C)C)NC(=O)C[C@@H](c1cc(cc(c1)OC)OC)c2cnc3n2cc(cc3)Cl C04156275
CC(C)CCN(Cc1nc(cs1)C(=O)OC)C(=O)Nc2ccc(c(c2)Cl)Cl C00961740
CCCN\1C(=O)[C@H](S/C1=N\c2ccc(cc2)OC(F)F)CC(=O)Nc3ccc(cc3)F C57460715
Cc1c(sc(n1)c2ccc(cc2)C(F)(F)F)C(=O)NCCCc3nc(no3)C(C)C C57990960
Cc1ccc(cc1C(=O)NCCC2=CCCCC2)S(=O)(=O)N(C)c3ccccc3OC C21002925
CCc1ccc(c(c1)Br)OCC(=O)N/N=C(/C)\c2ccc(cc2OC)OC C35264253
CC(C)COc1ccccc1NC(=O)C2CCN(CC2)S(=O)(=O)/C=C/c3ccccc3 C59783068
CCOc1ccc(c2c1cccc2)S(=O)(=O)N(C)CC(=O)Nc3ccccc3SC C60029728
CSc1nc(c2n1cccc2)C(=O)OCC(=O)Nc3ccccc3Sc4ccccc4 C60062494
CC(C)(C)c1ccc(c(c1)NC(=O)[C@@H](CCSC)N2C(=O)[C@H]3CCCC[C@@H]3C2=O)OC C09050522
CCCCOc1ccccc1[C@@H]2CC(=O)NC3=NC(=NC(=O)[C@@H]23)SCc4ccccc4F C64774161
CCOc1ccc(c(c1)NC(=O)c2ccc(s2)S(=O)(=O)c3ccccc3)OCC C65085127
CCOC(=O)C1=C(S/C(=C/c2ccc(c(c2)OC)OC)/C1=O)Nc3ccc(cc3)Cl C02967452
CCOC(=O)c1c2c(sc1NC(=O)COc3ccccc3)C[C@](CC2)(C#N)c4ccccc4 C02861024
CCOc1cc(cc(c1OCC)OCC)C(=O)Nc2nc3c(s2)ccc(c3Cl)Cl C08956137
CCn1c(=O)c(c(c(n1)c2ccccc2)c3ccccc3)C(=O)Nc4ccc(cc4)N(CC)CC C08974295
CCOC(=O)c1ccc(cc1)c2ccc(o2)/C=N/NC(=O)Cc3ccc(cc3)Br C09289454
CCOC(=O)c1c(csc1NC(=O)/C(=C/c2ccc(cc2)OC)/C#N)c3ccc(cc3)C C01261071
Cc1ccc(c(c1)NC(=O)[C@@H](c2ccccc2)Sc3nnc(o3)[C@H](C)Oc4ccccc4F)C C09446324
Cc1cccc(c1)c2nnc(n2Cc3ccco3)S[C@@H](C)C(=O)N[C@@H](C)c4ccc(cc4)F C09595301
Cc1cccc(c1)COc2ccccc2C(=O)OCC(=O)Nc3c(c4c(s3)CCC4)C#N C09840797
CC[C@H]1CCc2c(cc(s2)c3nnc(n3C)SCC(=O)Nc4ccccc4OCC)C1 C10440370
COc1ccc(c(c1)/C=C/C(=O)OCC(=O)Nc2c(c(cc(c2Cl)Cl)Cl)Cl)OC C10859228
CCOC(=O)c1c(c(sc1NC(=O)CSc2c3ccccc3nc(n2)c4ccccc4)C)C C06547933
CC[C@H](C)NC(=O)CSc1nnc(n1CC)c2cc(nc3c2cccc3)c4ccc(cc4)C C12807752
CCc1ccc(cc1)NC(=O)CSc2nnc(n2c3ccccc3)c4ccccc4OC C02342106
CCc1ccccc1NC(=O)CSc2nnc(n2Cc3ccco3)c4cccc(c4)Cl C02437935
COc1cc(ccc1OC(=O)c2cccs2)/C=N/NC(=O)CC34CC5CC(C3)CC(C5)C4 C14359306
Cc1ccc(c(c1)C)S(=O)(=O)N(CCC(=O)Nc2ccccc2C)c3ccc(cc3)OC C15352518
CCOC(=O)c1ccc(cc1)NC(=O)c2ccc(cc2)COc3cccc4c3OC(C4)(C)C C15881152
CCCC[C@H](CC)C(=O)N1CCC[C@H]1C(=O)Nc2nnc(s2)c3cccc(c3)Br C16572209
CCOc1c(cc(cc1Br)/C=N/NC(=O)[C@@H](C)Oc2ccc(cc2C)Cl)OC C01782579
COc1ccc(cc1)NC(=O)CSc2nnc(n2CC=C)c3ccc(c(c3)Cl)Cl C20249328
CCOC(=O)c1cc(n(c1C)CCC(=O)Nc2nc3ccc(cc3s2)C)c4ccc(cc4)C C20356147
CC[C@H](C)c1ccc(cc1)n2c(=O)c3ccccc3nc2S[C@H](C)C(=O)NCc4ccco4 C20983687
CC[C@@H]1CCc2c(cc(s2)c3nnc(n3C)S[C@@H](C)C(=O)NCc4ccc(cc4)OC)C1 C10440202
C[C@@H]1CCCC[C@@H]1NC(=O)[C@@H](C)Sc2nnc(n2c3ccccc3)COc4ccccc4F C21366500
Cc1ccc(cc1)n2c(nnc2SCC(=O)N[C@@H](C)c3ccccc3C)c4ccccc4OC C21370169
CCC[C@@H](C)NC(=O)CSc1nc2c(c3c(s2)C[C@H](CC3)C)c(=O)n1Cc4ccco4 C21464640
Cc1ccc(cc1)S(=O)(=O)N(CC(=O)N[C@@H](C)c2ccc(c(c2)C)C)c3ccccc3OC C22362520
CC1CCN(CC1)c2ccc(cc2)[C@H](C)NC(=O)CN(c3ccccc3C(C)C)S(=O)(=O)C C22426116
C[C@H](c1ccc(cc1)F)NC(=O)[C@@H](C)Sc2nnc(n2c3ccccc3)c4ccc(cc4)OC C22706832
CCC(CC)NC(=O)CSc1nc2c(c3c(s2)C[C@@H](CC3)C)c(=O)n1Cc4ccco4 C11066687
CCOc1cc(ccc1OC(=O)c2cccs2)/C=N\NC(=O)c3ccc(cc3)Br C28632276
CCN(CC)S(=O)(=O)c1ccc2c(c1)c(cc(n2)SCC(=O)Nc3cc(cc(c3)C)C)C C33087776
CCOC(=O)c1c(c(sc1NC(=O)CN2CCN(CC2)c3ccccc3)C)c4ccc(cc4)C C13056338
CCc1cc(nc(n1)SCc2ccc(cc2)C(=O)NCc3ccco3)N4CCCC[C@@H]4C C35665500
c1cc(oc1)Cn2c(nnc2SCC(=O)Nc3cc(cc(c3)Cl)Cl)Cc4cccs4 C02329719
Cc1cccc(c1)CSc2ncc(c(n2)C(=O)Nc3nnc(s3)SCC=C)Cl C38645851
C[C@@H](C(=O)Nc1ccccc1C(C)C)Sc2nnc(n2C[C@H]3CCCO3)c4ccc(cc4)F C21604640
Cc1ccc(cc1)NC(=O)[C@@H](C)Sc2nnc(n2c3ccccc3)COc4ccc(cc4C)C C39762644
CCCCN(CC(=O)Nc1c(c(nn1c2ccc(cc2)C)C)c3ccccc3)C(=O)C4CC4 C40361588
Cc1ccc(c(c1)c2csc(n2)NC(=O)CCCCCN3C(=O)c4ccccc4C3=O)C C40935620
CCOC(=O)c1cc(c(cc1OC)NC(=O)[C@H](C)Oc2cccc(c2)Br)Cl C41016805
C[C@H](CN1C(=O)c2ccc(n2C[C@@]1(C)C(=O)NCCC(C)C)c3ccco3)c4ccccc4 C21864740
C[C@@H](C(=O)c1ccc(cc1)NC(=O)C(C)C)OC(=O)c2csc(n2)c3ccc(cc3)Cl C16458188
Cc1c(sc(n1)c2ccc(cc2)C(F)(F)F)C(=O)O[C@@H](C)C(=O)Nc3ccccc3OC C45795408
Cc1c(sc(n1)c2ccc(cc2)C(F)(F)F)C(=O)O[C@H](C)C(=O)Nc3ccccc3OC C45795409
CCOC(=O)c1ccccc1NC(=O)CSc2ncc(o2)c3cccc(c3)Br C45943365
CCc1ccc(cc1)/C=N/NC(=O)CN(c2ccc(cc2C)C)S(=O)(=O)c3ccccc3 C59372716
CC(C)OCCCN1[C@H](C2=C(N=N[C@H]2C1=O)c3ccccc3O)c4ccc(cc4)C(C)(C)C C09409108
Cc1ccc(c(c1)N2CCN(CC2)c3ccnc(n3)SCC(=O)NCCC4=CCCCC4)C C65151395
CC(=O)OC[C@H]([C@H]([C@@H]([C@@H](C(SC)SC)OC(=O)C)OC(=O)C)OC(=O)C)OC(=O)C C05063478
CCC(=O)[C@H](C)C1=Nc2nnc(n2C1=O)CCCCCCCc3nnc4n3C(=O)C(=N4)[C@@H](C)C(=O)CC C05813537
CCCC(=O)Nc1nnc(s1)CCOCCOCCc2nnc(s2)NC(=O)CCC C06471596
CCC[C@@H](C(=O)NC(C)(C)C)N(CCCOCC)C(=O)Cn1nc(nn1)c2ccc(c(c2)OC)OC C06500933
CCC[C@H](C(=O)NCCC(C)C)N(CCCOCC)C(=O)Cn1nc(nn1)c2ccc(c(c2)OC)OC C06501447
CCOC(=O)CC[C@H]1[C@H](CC[C@@](C1=O)(C)C(=O)OCC)C(C(=O)OCC)C(=O)OCC C08637039
COC(=O)C(C(=O)OC)C(C(=O)OC)(C(=O)OC)C(C(=O)OC)(C(=O)OC)Br C08767018
CC(=O)N[C@@H]1[C@@H]([C@@H]([C@@H](O[C@@H]1OCCCCCCCl)COC(=O)C)OC(=O)C)OC(=O)C C09592223
CCOC(=O)c1c(c(sc1NC(=O)COC(=O)c2ccccc2NCCO)C(=O)OCC)C C09162628
CCOCCOc1ccccc1C(=O)NC(=S)NNC(=O)COc2ccc(cc2)C(=O)OCC C09826325
CCOc1c(c(c([nH]1)/C=C/2\C(=C(C(=N2)OCC)CC(=O)OC)C(=O)OC)C(=O)OC)CC(=O)OC C12339359
CCC[C@@H](C(=O)NC(C)(C)C)N(CC(=O)OCC)C(=O)Cn1nc(nn1)c2ccc(c(c2)OC)OC C06500931
CCC[C@@H](C(=O)NCCC(C)C)N(CCCOCC)C(=O)c1c(c(ns1)C(=O)N)N C06501144
CC(=O)OC[C@H]([C@@H]([C@H](C(=O)Nc1cccc(c1)[N+](=O)[O-])OC(=O)C)OC(=O)C)OC(=O)C C12493192
CC(=O)N[C@@H]1[C@H]([C@@H]([C@H](O[C@H]1OCCCCN=[N+]=[N-])COC(=O)C)OC(=O)C)OC(=O)C C12655870
CCOC(=O)CCCCC(=O)N1CCOCCN(CCOCCOCC1)C(=O)CCCCC(=O)OCC C13596357
COc1ccc(cc1n2cnnn2)S(=O)(=O)NCCCCCCCCCCC(=O)[O-] C15108610
CC(=O)OC[C@@H]([C@H]([C@H]([C@H](C1SCCS1)OC(=O)C)OC(=O)C)OC(=O)C)OC(=O)C C15635967
CCCCCCc1nc2c(c(n1)SCC(=O)NCCCC(=O)OC)c(=O)n(c(=O)n2CCC)C C19317749
COCCNc1ccc(cc1C(=O)OCC(=O)NCCCSc2ccccc2)[N+](=O)[O-] C19356196
CCOCCC[NH2+]CC(=O)Nc1ccc(cc1C(=O)Nc2ccc(cc2)C(=O)OCC)[N+](=O)[O-] C20155184
CCOC(=O)CCCCCCCO[C@@H]1[C@H]([C@@H]([C@H]([C@H](O1)COC(=O)C)OC(=O)C)OC(=O)C)OC(=O)C C22058525
CCCCCN(c1c(n(c(=O)[nH]c1=O)CCCC)N)C(=O)COc2ccc(cc2OC)CC=C C22992391
CCCCCCNC(=O)Cc1csc(n1)NC(=O)CN(CCOC)C(=O)c2ccco2 C33702173
CC(=O)OC[C@H]([C@H]([C@@H](C(=O)Nc1ccccc1[N+](=O)[O-])OC(=O)C)OC(=O)C)OC(=O)C C34253924
CC(C)CC(=O)OCC1=CO[C@H]([C@H]2[C@@H]1C[C@@H]([C@@]2(COC(=O)CC(C)C)O)O)OC(=O)CC(C)C C35271601
C[C@@H](/C=C(\C)/[C@@H]([C@@H](C)C(=O)CCC[C@@H](CC(=O)N)CC(=O)[O-])O)[C@@H]([C@@H](/C=C/CC/C=C/C(=O)[O-])OC)O C35464505
CC(=O)OC[C@H]([C@H]([C@@H]([C@@H](C(=O)NC1CCCCC1)OC(=O)C)OC(=O)C)OC(=O)C)OC(=O)C C10038400
CCOC(=O)c1c(c2c(=O)[nH]c(nc2s1)C[NH+](CCCOC)C[C@@H](COc3ccccc3C)O)C C35747049
CCCCCCN([C@@H](c1ccc(cc1)[N+](=O)[O-])C(=O)NCS(=O)(=O)c2ccc(cc2)C)C(=O)COC C36521071
CCCCC/C=C/C(=O)N(CCC)[C@@H](c1ccc(cc1)[N+](=O)[O-])C(=O)NCS(=O)(=O)c2ccc(cc2)C C36563689
c1ccc(cc1)OC[C@H](O)C/[N+](=N/OCO/N=[N+](\[O-])/C[C@H](O)COc2ccccc2)/[O-] C12631284
c1cc(c(cc1)[N+](=O)[O-])/C=N/NC(=O)CCCCCCCCC(=O)N/N=C/c2c(cccc2)[N+](=O)[O-] C08756573
CC(=O)OC[C@H]1[C@@H]([C@@H]([C@@H]([C@@H](O1)OCCCCCCCC(=O)OC)OC(=O)C)OC(=O)C)OC(=O)C C39937224
CCOc1c(cc(cc1)/C=N/NC(=O)CCCCC(=O)N/N=C/c2cc(c(cc2)OCC)OC)OC C04527822
CCCC[NH+](CCCC)CCCN1[C@H](C(=C(C1=O)[O-])C(=O)c2ccc(cc2)OCC)c3ccc(cc3)[N+](=O)[O-] C40019280
CCOc1cc(ccc1OCCC(C)C)[C@@H]2C(=C(C(=O)N2CCOCCO)[O-])C(=O)c3ccco3 C40068030
Cc1ccc(cc1)N(c2nnc(s2)[C@H]([C@@H]([C@@H](COC(=O)C)OC(=O)C)OC(=O)C)OC(=O)C)C(=O)C C40151285
CC[C@@H](C(=O)Nc1c(c(c(o1)C)C(=O)OCC)C(=O)OCC)n2c(nnc2SCC(=O)OC)N C40174078
CC(=O)OC[C@@H]1[C@@H]([C@@H]([C@H]([C@@H](O1)OCCCCCCCC(=O)OC)OC(=O)C)OC(=O)C)OC(=O)C C44169199
CCCc1c(ccc2c1occc2=O)OCCCCc3nnnn3CCCC(=O)OCC C44604294
c1cc(ccc1/N=N\c2ccc(cc2Cl)[N+](=O)[O-])N(CCOCCC#N)CCOCCC#N C31361879
C[C@H](CCCC(C)C)NC(=O)COC(=O)CCNS(=O)(=O)c1ccc(c(c1)OC)OC C27935738
CC(=O)OC[C@H]([C@@H](C([C@H]([C@H](COC(=O)C)OC(=O)C)OC(=O)C)OC(=O)C)OC(=O)C)OC(=O)C C13298565
CCS[C@H]([C@H]([C@@H]([C@@H]([C@@H](COC(=O)C)OC(=O)C)OC(=O)C)OC(=O)C)OC(=O)C)OC(=O)C C33761266
CC[C@@H](C)[C@@H](C(=O)N[C@@H]([C@@H](C)O)C(=O)N[C@@H](CC(C)C)C(=O)[C@]1(CO1)C)NC(=O)[C@H]([C@@H](C)CC)N(C)C(=O)C C26378490
CCCCC[C@@H](/C=C/[C@H]1C=CC(=O)[C@H]1C/C=C\CCCC(=O)NCCCCCNC(=O)CCCC[C@@H]2[C@@H]3[C@H](CS2)NC(=O)N3)O C64859532
Cc1c(c(c(c(c1O[C@@H]2[C@H]([C@@H]([C@@H]([C@@H](O2)C(=O)[O-])O)O)O)OC)OC)O)CCCCCCCCCCO C65742903
CC(=O)OC[C@@H]1[C@H]([C@@H]([C@@H]([C@@H](O1)OCCCCCCCC(=O)OC)OC(=O)C)OC(=O)C)OC(=O)C C65743227
CCCCOC(=O)C[C@H]1C(=O)NCCN1CC(=O)Nc2cccc(c2)C(=O)N(CCC)CCC C66228369
c1ccc(cc1)C(=O)OC[C@@H]([C@@H]([C@@H](CO)OC(=O)c2ccccc2)OC(=O)c3ccccc3)O C05341335
CC(C)CCNS(=O)(=O)c1cccc(c1)S(=O)(=O)c2cccc(c2)S(=O)(=O)NCCC(C)C C03017877
CCCCC(=O)N[C@@](C(=O)OCC)(C(F)(F)F)Nc1c(c(c(s1)C)CC)C(=O)OC C08445330
CCCCOC(=O)c1ccc(cc1)NC(=O)COC(=O)/C(=C/c2ccccc2)/NC(=O)C C08773972
CCOc1cccc(c1OCC(=O)[O-])/C=N/Nc2nc(nc(n2)Nc3ccccc3)Nc4ccccc4 C09235924
CCOC(=O)c1c(c([nH]c1C)C(=O)[C@H](C)OC(=O)[C@@H](CCSC)NC(=O)c2ccccc2)C C09440993
CCCCOC(=O)c1cccc(c1)NC(=O)CCC(=O)OCC(=O)Nc2ccccc2CC C09525764
CCCC[C@H](CC)CNC(=O)CCCCCn1c(=O)c2ccc(cc2[nH]c1=O)C(=O)OC C09589618
CCN(CCCNC(=O)CCCNC(=O)Cn1cnc2c(c1=O)c3c(s2)CCCC3)c4cccc(c4)C C09775595
CC[C@H](C)OC(=O)C[C@@H]1C(=O)NCCN1C(=S)NC(=O)c2ccc(cc2)OCCC(C)C C09783773
CC[C@H](C)NS(=O)(=O)c1ccc(cc1)NC(=O)c2cc(c(c(c2)OCC)OCC)OCC C10000324
CCCCOc1ccc(cc1OCC)/C=N/NC(=O)[C@@H](C(C)C)NC(=O)c2ccccc2F C10001994
CCCCOc1ccc(cc1OCC)/C=N/NC(=O)[C@H](C(C)C)NC(=O)c2ccccc2F C10001995
CCCCOc1ccc(cc1OCC)/C=N/NC(=O)[C@H](C(C)C)NC(=O)c2ccccc2 C10002335
CCOC(=O)c1cc(sc1NC(=O)CSc2nnc(s2)NCCOC)C(C)C C10022445
CCCCCOc1c(cccc1OC)/C=N/NC(=O)[C@@H](C(C)C)NC(=O)c2ccc(cc2)C C10039715
CCOC(=O)c1c(c(c([nH]1)C)C(=O)COC(=O)[C@H](CCSC)NC(=O)c2ccccc2Cl)C C10291645
CCCCCOC(=O)C[C@@H]1C(=O)NCCN1C(=S)NC(=O)c2ccc(cc2)O[C@@H](C)CC C10294566
CCOC(=O)c1c(c(sc1NC(=O)COC(=O)[C@H](C)SCC(=O)Nc2ccc(cc2)F)C)C C10472373
CCOc1ccc(cc1OCC)NC(=O)COC(=O)CNC(=O)c2ccc(cc2)C(C)(C)C C10610260
CCCOC(=O)c1ccc(cc1)NCC(=O)Nc2ccc(cc2)S(=O)(=O)N(CC)CC C11041081
CCOCCOc1ccccc1NC(=S)NC(=O)c2ccc(c(c2)Br)OCCOC C10507570
CC[C@H](C(=O)NCCCCCC(=O)[O-])NC(=O)CCc1c(c2cc3c(cc2oc1=O)oc4c3CCCC4)C C13591524
c1ccc(cc1)CCCOC(=O)CCCC(=O)NC(=S)Nc2ccc(cc2[N+](=O)[O-])Cl C14016276
CCN(CC)S(=O)(=O)c1ccc(cc1)NC(=S)NC(=O)c2ccc(cc2)OCCC(C)C C14036904
CC(C)CCOc1ccccc1C(=O)NC(=S)N2CCNC(=O)[C@@H]2CC(=O)OCC(C)C C14663824
CCN(CC)S(=O)(=O)c1ccc(cc1)CNC(=O)CCNS(=O)(=O)c2ccc(cc2)C(C)C C15098054
CCCC[C@H](CC)C(=O)N(Cc1ccco1)CC(=O)NCC(=O)Nc2ccc(cc2)OC C16614315
CCOc1ccc(cc1OCC)CCNC(=O)[C@H](C(C)C)NS(=O)(=O)c2ccc(cc2)C C16645291
CCOc1ccc(cc1OCC)NC(=O)COC(=O)[C@H](C(C)C)NC(=O)c2ccc(cc2)C C19351470
CC(C)C(=O)Nc1nnc(s1)CCCCCCCCc2nnc(s2)NC(=O)C(C)C C17208222
CCOC(=O)Cc1csc(n1)SCc2c(c(sc2C(=O)OCC)N)C(=O)OCC C21744695
COc1ccc(cc1)OC[C@H](CN(C[C@@H](COc2ccc(cc2)OC)O)c3ccccc3)O C26893780
C/C(=C/COC(=O)C)/C(=O)O[C@H]1C[C@]([C@@H]([C@@H]([C@H]1C(=C)C(=O)OC)O)C(=C)CO)(C)C=C C31170304
CCCCCc1c(c(c(n1CCCOCC)C)C(=O)N)c2c(n(n(c2=O)c3ccccc3)C)C C35062779
CCCC[C@H](CC)C(=O)N[C@@H]([C@@H](C)CC)C(=O)Nc1nnc(s1)c2ccc(cc2)N(C)C C35300526
CCCC[C@H](CC)C(=O)N[C@H]([C@@H](C)CC)C(=O)Nc1nnc(s1)c2ccc(cc2)N(C)C C35300534
CC[NH+](CC)CCCN1[C@@H](C(=C(C1=O)[O-])C(=O)/C=C/c2ccccc2)c3ccc(c(c3)OCC)O C35444751
CCOCCOc1nc(n(n1)c2ccc(cc2)NC[C@@H](CCC=C)O)c3ccc(cc3)C C36145720
CCCCC[C@H](C(=O)NC(C)(C)CC(C)(C)C)N(Cc1ccco1)C(=O)[C@@H]2CCC(=O)N2 C36504686
CCCCCCN([C@@H](c1ccc(c(c1)OC)O)C(=O)NCCCC)C(=O)c2cc(ccc2[O-])[N+](=O)[O-] C36513958
CCCCCCN([C@H](c1ccccc1O)C(=O)NCS(=O)(=O)c2ccc(cc2)C)C(=O)COC C36520950
CCCCCC(=O)N(CCC)[C@@H](c1cccc(c1)O)C(=O)NCS(=O)(=O)c2ccc(cc2)C C36574968
CCCCC(=O)N(CCC)[C@@H](c1ccc(c(c1)OC)O)C(=O)NCS(=O)(=O)c2ccc(cc2)C C36579081
CCCS(=O)(=O)C(=C(Nc1ccc(cc1)OC)Nc2ccc(cc2)OC)S(=O)(=O)CCC C03001520
CCCC/C=C/CCN1C(=O)[C@H]2[C@H]([NH2+][C@@]([C@@H]2C1=O)(CC(=O)[O-])C(=O)[O-])c3ccc(cc3)/C=C/c4ccccc4 C44173240
CC[C@@H](C)Sc1nnc(s1)NC(=O)CSc2nnc(n2CC=C)CNc3ccccc3 C59265777
CCOc1ccc(cc1)C(=O)N[C@@H](C(C)C)C(=O)O[C@@H](C)C(=O)Nc2ccccc2OCC C16721704
CCCCCCN/C(=C(/C#N)\C(=O)N1CCN(CC1)C)/SCC(=O)Nc2c(cccc2C(C)C)C C25265982
CCCCCCCCCCCCCCCC(=O)NCCO[P@@](=O)([O-])OC[C@H](CO)O C64859400
CC[NH+](CC)CCCNC(=S)N(Cc1cc2cc(c(cc2[nH]c1=O)OC)OC)C3CCCC3 C06193129
CCOc1cc(ccc1OCC(=O)Nc2cccc(c2)OC)/C=N/NC(=O)C(=O)N[C@H](C)c3ccccc3 C09233232
CCCCCOc1ccccc1C(=O)NC(=S)Nc2ccc(cc2)S(=O)(=O)NC[C@H]3CCCO3 C09269594
CCOC(=O)C1=C(NC(=O)N[C@@H]1c2ccc(cc2)OC)COC(=O)c3csc(n3)NCC=C C10136204
CCOc1cc(cc(c1OCC)OCC)C(=O)NC(=S)Nc2cccc(c2)c3ccc(o3)CO C10004229
CC(C)CCOc1ccccc1C(=O)NC(=S)Nc2ccccc2C(=O)NCCOC C10123130
CCOc1ccc(cc1)/C=C/C(=O)NC(=S)NNC(=O)COc2ccc(cc2)C(=O)OCC C13621191
CCOc1cc(ccc1Oc2nnnn2c3ccccc3)C[NH2+]CCNc4ccc(cc4)[N+](=O)[O-] C13729618
CCCOC(=O)c1ccc(cc1)OCC(=O)NNC(=S)NC(=O)/C=C/c2ccc(cc2)OC C14021989
CCCOC(=O)c1ccc(cc1)OCC(=O)NNC(=S)NC(=O)c2ccc(cc2)OCC C14022065
CC[C@H](C)c1ccccc1OCC(=O)NNC(=S)NC(=O)c2ccccc2OCC(C)C C14035310
CC(C)CCOc1ccc(cc1)C(=O)NNC(=S)NC(=O)c2ccccc2OCC(C)C C14035439
Cc1cc(nc(n1)N/C(=N/C(=S)Nc2cc(c(cc2OC)Cl)OC)/NCCCOC)C C14158662
CCCCn1c(c(c(=O)[nH]c1=O)N(CCCC)C(=O)COc2ccc(cc2)C(=O)CC)N C14624217
CCCCCC(=O)NNC(=S)NC(=O)c1ccc(c(c1)Br)OCCOC C14662158
CCCCCCOc1ccc(cc1Br)C(=O)NC(=S)NNC(=O)CCOCC C14663627
CCCCN(c1c(n(c(=O)[nH]c1=O)CC(C)C)N)C(=O)c2cc(c(c(c2)Cl)OCCC)OCC C14720389
CC[C@H](C(=O)NNC(=O)CCC(=O)Nc1ccc(cc1)OCC)Oc2ccc(cc2)c3ccccc3 C14768668
CC[C@@H](C)NC(=O)c1ccc(cc1)NC(=O)CCCC(=O)Nc2ccc(cc2)C(=O)N[C@H](C)CC C14838479
COc1ccc(cc1NC(=S)N[C@@H](C(Cl)(Cl)Cl)NOC(=O)Cc2ccccc2)[N+](=O)[O-] C15776990
CCOc1cc(cc(c1OCc2ccccc2)Cl)C[NH2+]CCNc3ccc(cc3)[N+](=O)[O-] C16688631
Cc1ccc(c(c1)OCc2nnc(n2N)SCC(=O)N[C@@H](C)CCCC(C)C)C(C)C C19352862
Cc1ccc(cc1)NC(=O)CCSc2nc([nH]n2)N/N=C/c3ccc(c(c3)OCn4cccn4)OC C20424559
CCN(CC)c1ccc(cc1)/C=N/Nc2nnc(n2N)SCC(=O)Nc3cc(ccc3OC)OC C20527724
CCOc1ccc(cc1)NC(=O)CCSc2nc([nH]n2)N/N=C/c3ccc(c(c3)OCC)O C21084018
CCCOc1ccc(cc1OCC)/C=C/C(=O)O[C@H](C)C(=O)Nc2ccc(cc2)C(=O)N C22557020
c1ccc(cc1)c2c(c(=O)nc([nH]2)N)CCCNc3ccc(cc3)CCCCNC(=O)c4ccccc4 C17040514
CCOP(=O)(CCC[C@@H](CNc1c(c(nc(n1)N)Cl)/N=N/c2ccc(cc2)Cl)O)OCC C17258672
CCCCc1ccc(cc1)C(=O)OCC(=O)Nc2c(c(c(s2)C(=O)N)C)C(=O)OCCOC C21738587
Cc1ccc(cc1)c2csc3c2c(=O)[nH]c(n3)C[NH+](CCCOC)C[C@@H](COC(C)(C)C)O C36205663
CC(C)COC[C@@H](C[NH+](CCCOC)Cc1[nH]c(=O)c2c(csc2n1)c3ccc(cc3)OC)O C36206312
CCC[NH+](Cc1[nH]c(=O)c2c(csc2n1)c3ccc(cc3)OC)C[C@H](COCC(C)C)O C36206324
CCCCCCN([C@@H](c1c(cc(cc1O)O)O)C(=O)NC(C)(C)CC(C)(C)C)C(=O)c2c(cccc2O)O C36514518
CCCCCCN([C@@H](c1ccccc1O)C(=O)NC(C)(C)CC(C)(C)C)C(=O)c2c(cccc2O)O C36514540
CCCCCCN([C@H](c1c(cc(cc1O)O)O)C(=O)NC(C)(C)CC(C)(C)C)C(=O)C=C(C)C C36516717
c1c(cc(c(c1)O)O)/C=C(\C(=O)NCCCCCCCCNC(=O)/C(=C\c2cc(c(cc2)O)O)/C#N)/C#N C17259530
C/C(=N/NC(=S)NCc1ccc(cc1)OC)/C=N/NC(=S)NCc2ccc(cc2)OC C16855308
Cc1c2c(=O)[nH]c(nc2sc1C(=O)OCC=C)C[NH+](Cc3ccco3)C[C@H](CCC=C)O C40404891
c1ccc2c(c1)c(=O)n(c(=S)[nH]2)CCCCCC(=O)NCCCNc3ccc(cn3)C(F)(F)F C46815021
CCCCn1c(c(c(=O)[nH]c1=O)N(CC)C(=O)CN[C@H](c2ccc(cc2)[C@@H](C)CC)C(C)C)N C58052875
Cc1ccc(cc1)S(=O)(=O)N(CCc2ccccc2)CC(=O)N/N=C/c3ccc(cc3)OCC(=O)N C58884471
CCCCSc1nnc(s1)NC(=O)CSc2nc([nH]n2)N/N=C(/C)\c3ccc(cc3OC)OC C59022846
CCCCCCOc1ccccc1C(=O)NC(=S)NNC(=O)c2ccc(cc2)[N+](=O)[O-] C14033024
CC(C)(C)c1ccc(cc1)OCC(=O)NC(=S)NCCCNc2ccc(cc2Cl)[N+](=O)[O-] C59337278
CCc1cc(c(s1)NC(=O)CNc2ccc(c(c2)OC)NC(=O)OC(C)(C)C)C(=O)OCC C59802647
C=CCNC(=O)CCSc1nc([nH]n1)N/N=C/c2ccc(o2)COc3ccc(cc3)F C59818173
CCCCCN(c1c(n(c(=O)[nH]c1=O)CCCC)N)C(=O)COc2ccc(cc2OC)C C29366220
CCCN(CCC)C(=O)c1ccc(cc1)NCC(=O)Nc2ccc(cc2)NC(=O)CC(C)C C66082385
CCCN(CCC)C(=O)c1cccc(c1)NC(=O)CNc2cccc(c2)C(=O)N[C@H](C)CC C66084958
CCN(c1ccccc1)C(=O)c2ccc(cc2)NC(=O)CNc3ccc(cc3)C(=O)NCCCOC C66088817
CCN([C@@H]1CCS(=O)(=O)C1)C(=O)COC(=O)c2cc(nc3c2cc(cc3)Br)c4ccccc4 C03372959
Cc1ccc2nc(c(c(=O)n2c1)/C=C\3/C(=O)N(C(=S)S3)CC(C)C)N4CCN(CC4)c5ccccc5 C01450281
C=CCN(CC=C)S(=O)(=O)c1ccc(cc1)C(=O)N2CCN(CC2)c3nc4c(cc(cc4s3)F)F C09543609
CCc1ccc(cc1)[C@@H]2N(C(=O)CS2)CCN3C(=O)/C(=C/c4ccc(c(c4)OC)OC)/SC3=O C09634833
CCOCCOC(=O)C1[C@@H](C2=C(C[C@H](CC2=O)c3cccs3)N=C1C)c4coc5ccccc5c4=O C09985437
c1ccc2c(c1)nc(s2)N(Cc3ccccn3)C(=O)[C@H]4CCCN(C4)S(=O)(=O)c5cccs5 C10064893
c1ccnc(c1)CN(c2nc3c(cccc3s2)F)C(=O)[C@@H]4CCCCN4S(=O)(=O)c5cccs5 C10065416
c1cc(oc1)CN(c2nc3ccc(cc3s2)F)C(=O)[C@H]4CCCCN4S(=O)(=O)c5cccs5 C10786410
Cc1ccc(c2c1nc(s2)N(C[C@H]3CCCO3)C(=O)[C@H]4CCCN4S(=O)(=O)c5cccs5)C C11143391
CC[C@@H](C)N([C@H]1CCS(=O)(=O)C1)C(=O)CSc2nc3c(c4c(s3)CCCC4)c(=O)n2CC C11217956
CCCn1c(=O)c2c3c(sc2nc1SCC(=O)N4Cc5ccccc5C[C@H]4C(=O)OC)CCC3 C11294466
CCCCN(C)S(=O)(=O)c1ccc(cc1)C(=O)N2CCN(CC2)c3nc4c(s3)cccc4SC C12494070
CCOc1cc(cc(c1OCC)OCC)C(=O)N2CCN(CC2)c3nc4ccc(cc4s3)SC C12495106
c1cc(c(cc1S(=O)(=O)N2CCOCC2)/N=C/c3c(c(c(c(c3F)F)F)F)F)N4CCOCC4 C12600144
CCOC(=O)Cn\1c2ccc(cc2s/c1=N\C(=O)c3ccc(cc3)S(=O)(=O)C)Br C09662984
Cc1c(sc2c1c(nc(n2)C3CCCCC3)SCC(=O)N4CCN(CC4)C(=O)c5ccco5)C C13499948
Cc1cccn2c1nc(c(c2=O)/C=C\3/C(=O)N(C(=S)S3)CCc4ccccc4)N5C[C@@H](O[C@H](C5)C)C C13775120
CC1=NC2=C([C@H](C1C(=O)OC[C@H]3CCCO3)c4cccc(c4OC)OC)C(=O)C[C@H](C2)c5cccs5 C13943591
COc1ccc(cc1Cn2cccn2)/C=C/3\CS/C(=C\c4ccc(c(c4)Cn5cccn5)OC)/C3=O C20151945
Cc1ccc(cc1Cl)N2CCN(CC2)CN3C(=O)/C(=C\c4cn(c5c4cccc5)CCC#N)/SC3=O C20266084
C[C@@H](C(=O)N1CCOCC1)Sc2nnc(n2c3ccccc3)CSc4nc5ccccc5s4 C20882384
CC(C)CCn1c(=O)c2c3c(sc2nc1SCC(=O)N(C)[C@H]4CCS(=O)(=O)C4)CCCC3 C20984541
Cc1ccc(cc1C)CSc2nc3cc(ccc3n2C[C@H]4CCCO4)S(=O)(=O)N5CCOCC5 C23459040
c1ccc2c(c1)nnn2CC(=O)N(C[C@H]3CCCO3)c4nc(cs4)c5ccc(cc5)Br C24092613
C=CCn1c2ccccc2nc1SCC(=O)N3CCCc4c3ccc(c4)S(=O)(=O)N5CCCC5 C24535016
Cc1cc(c(n1c2c(n(n(c2=O)c3ccccc3)C)C)C)C(=O)COC(=O)c4csc5c4cccc5 C24835763
CCOC(=O)C(CC(=O)N1CCN(CC1)[C@@H](C#N)c2cccnc2C)(c3ccccc3)c4ccccc4 C13833197
c1cc(oc1)Cn2c(nnc2SCCS(=O)(=O)c3ccc(cc3)Br)N4CCCC4 C28483933
C[C@@H]1CN(C[C@H](O1)C)c2c(c(=O)n3ccccc3n2)/C=C/4\C(=O)N(C(=S)S4)CCc5ccccc5 C33445631
c1ccc(cc1)c2cn3c(csc3n2)CCN(C[C@@H]4CCCO4)S(=O)(=O)c5cccc6c5nccc6 C33617671
C[C@H]1CN(C[C@H](O1)C)C(=O)c2csc(n2)CSc3nnc(n3c4ccccc4)Cc5ccccc5 C16460702
CCOc1cc(ccc1OCc2ccccc2)[C@@H]3c4c(=O)c5cc(ccc5oc4C(=O)N3c6ccccn6)F C35514601
CC(C)c1ccc(cc1)CN([C@H]2CCS(=O)(=O)C2)S(=O)(=O)c3ccc(c(c3)OC(F)F)OC C35671680
Cc1c(c(n(c1C(=O)OC)C)C)C(=O)[C@H](C)N(Cc2ccco2)C(=O)c3ccc(cc3)Br C35868380
CN(Cc1cc(ccc1OC)Br)C(=O)Cc2ccc(s2)S(=O)(=O)N3CCOCC3 C32962397
CCN(CC)C(=O)CSc1nc2c(c(=O)n1c3ccccc3OC)sc(=S)n2c4ccccc4 C03018632
Cc1ccc(cc1C)c2csc3c2c(=O)n(cn3)CC(=O)N([C@@H]4CCS(=O)(=O)C4)C5CCCC5 C08943498
CC[C@H](C)CC1=C2C(=NC(=NC2=O)SCC(=O)N([C@H]3CCS(=O)(=O)C3)C4CCCC4)S[C@@H]1C C38769481
C1=C[C@H]([C@@H]2C(=C1)[C@@H]([C@@H](S2)C(=O)N(CC3=CC=C[C@@H]4C3=CC=N4)CC5=CC=C[C@@H]6C5=CC=N6)Cl)[N+](=O)[O-] C38777334
Cc1ccc2c(c1C)nc(s2)N(CCCN3CCOCC3)C(=O)[C@H]4CC(=O)N(C4)c5ccc(cc5)F C36706582
Cc1ccc2c(cccc2n1)[C@H]3C=C4CN(CC[C@@H]4N(C3=O)CC5CC5)C(=O)CCC6=C(N=N[C@@H]6C)C C39337865
c1ccc(cc1)OS(=O)(=O)[C@@H]2CC[C@]3(C2)C[C@@H](CN3S(=O)(=O)Oc4ccccc4)Br C39508540
CC(C)S(=O)(=O)[C@@H]1CCC[C@@]2(C1)CCC[C@@H](N2S(=O)(=O)c3ccccc3)S(=O)(=O)C(C)C C39526959
Cc1cccc(c1C)Oc2c(c(=O)n3cccc(c3n2)C)/C=C/4\C(=O)N(C(=S)S4)C[C@@H]5CCCO5 C39836074
CCOc1ccc(cc1OCC)[C@H]2c3c(=O)c4cc(ccc4oc3C(=O)N2c5ccc(cc5)C(=O)C)F C39876926
CCCCN1C(=O)/C(=C/c2c(c(c(=O)n(c2N3CCN(CC3)c4ccccc4)CC)C#N)C)/SC1=S C39989852
C[C@@H](C(=O)N(C)[C@H]1CCS(=O)(=O)C1)Sc2nc3ccccc3c(=O)n2c4ccccc4C(C)C C16718124
CCc1cc(ccn1)c2nc(cs2)c3cc(c(n3C4CCCC4)C)C(=O)N5CCC[C@@H](C5)C(=O)OCC C44162817
Cc1cc(=O)oc2c1cc(c(c2)OC(=O)[C@@H](C)Oc3c(c(c(c(c3F)F)F)F)F)CCC(=O)OC C41350147
CCOC(=O)C1=C(N=C([C@@H]1C)C(=O)CS[C@H]2N=C3C(=C4CCC[C@@H]4S3)C(=O)N2c5ccccc5)C C63567638
Cc1cc(c2c(c1)sc(n2)N(CC[NH+](C)C)C(=O)c3ccc4c(c3)scn4)C C05121617
Cc1ccc(cc1)[C@@H]2c3c(=O)c4cc(c(cc4oc3C(=O)N2CC[NH+](C)C)C)Cl C09328209
Cc1ccc2c(c1C)nc(s2)N(CCC[NH+](C)C)C(=O)c3ccc4c(c3)scn4 C10068488
Cc1cc2c(cc1C)oc3c(c2=O)[C@@H](N(C3=O)CCC[NH+](C)C)c4ccc(cc4)Cl C10233143
Cc1cc2c(cc1C)oc3c(c2=O)[C@H](N(C3=O)CCC[NH+](C)C)c4ccc(cc4)Cl C10233144
COc1cc2c(cc1OC)C[NH+](CC2)[C@H]3CCCN(C3)C(=O)c4c5c(cs4)CCCC5 C11816653
c1ccc(cc1)c2nc3c(c(n2)N4CC[NH+](CC4)Cc5nc6c(s5)CCCC6)CCC3 C12579371
c1ccc2c(c1)nc(s2)SC3=C(CCCC3)/C=N/N4CCN(CC4)c5cccc[nH+]5 C12618346
C[C@H]1CCc2c(sc3c2c4nnc(n4c(n3)SC)SCC[NH+]5CCCC5)C1 C13728024
Cc1cccc(c1)Oc2c3c4c(sc3nc(n2)C[NH+]5CCOCC5)C[C@H](CC4)C C03568425
Cc1cccc(c1C)N2CC[NH+](CC2)C[C@H]3[C@H]4C[C@@H]5[C@@](CCC[C@@]56CO6)(C[C@@H]4OC3=O)C C01280149
c1ccnc(c1)c2nc3c(c(n2)N4CCCCC4)C[NH+](CC3)Cc5ccc(s5)Cl C16079890
C[NH+]1CC[C@@]2(C1)CCN(C2)Cc3cn(nc3c4cc5ccccc5o4)Cc6ccccc6 C19227897
Cc1c(nc(nc1N2CCOCC2)C3=CC[NH+](CC3)Cc4cccc5c4cccc5)C C19555256
Cc1cccc(c1)c2nnc(o2)[C@H](C)[NH+]3CCN(CC3)C(c4ccccc4)c5ccccc5 C22785839
c1cc(ncc1c2nc(on2)C3CC[NH+](CC3)Cc4ccc(s4)Cl)C(F)(F)F C24879097
c1ccc(cc1)C(=O)[C@@H]2[C@H]3[C@@H]([C@@H]4[NH+]2C=Cc5c4cccc5)C(=O)N(C3=O)C6CCCCC6 C09424178
Cc1ccc(c(c1)C)C[NH+]2CCN(CC2)c3nc4c(c5c(s4)CCCC5)c(=O)n3C C34747318
Cc1ccc2c(c1)c(=O)c3c(o2)C(=O)N([C@H]3c4cccc(c4)Br)CC[NH+](C)C C35486525
C[NH+](C)CCN1[C@@H](c2c(=O)c3cc(ccc3oc2C1=O)Br)c4ccc(cc4)F C35486616
CC(C)c1nc(c2c3c(sc2n1)CCCC3)N4CCN(CC4)CC[NH+]5CCCCC5 C35892729
Cc1cc(cc(c1)C[NH+]2CCCn3cccc3[C@@H]2c4ccc(c(c4OC)OC)OC)C C37522527
Cc1ccc(cc1C)[C@@H]2c3cccn3CCC[NH+]2Cc4ccc(c(c4OC)OC)OC C37523551
Cc1ccc2=C[C@@H](C(=O)[NH+]=c2c1)CN(c3ccccc3C)C(=O)c4ccc(cc4)OC C38890569
Cc1cccc(c1)C(=O)N(C[C@H]2C=c3cc(ccc3=[NH+]C2=O)C)c4ccccc4OC C38903370
C=CCN1[C@H](N=N[C@@H]1S[C@@H]2C(=c3ccccc3=[NH+]C2=O)c4ccccc4)c5ccccc5 C38915268
COc1ccc(cc1Br)/C=N/N2[C@@H]([NH+]=NC2=S)c3ccc(cc3)Cl C39007396
Cc1ccccc1C(=O)N(C[C@@H]2C=c3cccc(c3=[NH+]C2=O)C)c4ccc(cc4)OC C39015986
Cc1nnc(n1C2CC2)S[C@@H]3C(=c4cc(ccc4=[NH+]C3=O)Cl)c5ccccc5 C39455836
c1ccc(cc1)C(c2ccccc2)N3CCN(CC3)Cc4cc(=O)n5ccsc5[nH+]4 C20509575
c1ccc(cc1)C(c2ccccc2)N3CCN(CC3)Cc4cc(=O)n5ccccc5[nH+]4 C23290498
Cc1c(c2c(nc(nc2s1)C)N3CCN(CC3)c4cccc[nH+]4)c5ccc(cc5)F C62046520
CCOc1ccc(cc1)c2c(sc3c2c(nc(n3)C)N(C)C4CC[NH+](CC4)C)C C62046799
CCCCCN1CC(=O)N2[C@@H](C1=O)CC3=c4ccccc4=[NH+][C@H]3[C@@H]2c5ccc(cc5)Cl C63137245
CCCCCN1CC(=O)N2[C@H](C1=O)CC3=c4ccccc4=[NH+][C@H]3[C@H]2c5cccc(c5)C C63137500
Cc1ccc(cc1)[C@H]2[C@@H]3C(=c4ccccc4=[NH+]3)C[C@@H]5N2C(=O)CN(C5=O)CCC(C)C C63138336
Cc1ccc(cc1)CN2CC(=O)N3[C@H](C2=O)CC4=c5ccccc5=[NH+][C@@H]4[C@@H]3c6cccc(c6)C C63138663
CC(C)CN1CC(=O)N2[C@H](C1=O)CC3=c4ccccc4=[NH+][C@H]3[C@@H]2c5ccc(cc5)C(C)C C63139453
c1ccc2=[NH+][C@@H]3[C@@H](N(CCC3=c2c1)C(=O)CSc4nc5ccccc5o4)C(F)(F)F C63150940
CCCN1CC(=O)N2C[C@@H](C3=c4ccccc4=[NH+][C@H]3[C@]2(C1=O)C)c5ccccc5Cl C63362837
COc1ccc2c(c1OC)C(=O)N3[C@@H]2[C@H]4C(=c5ccccc5=[NH+]4)[C@@H](C3)c6ccccc6Cl C63375179
COc1ccc2c(c1OC)C(=O)N3[C@H]2[C@H]4C(=c5ccccc5=[NH+]4)[C@@H](C3)c6ccccc6Cl C63375180
COc1ccc2c(c1OC)C(=O)N3[C@H]2[C@H]4C(=c5ccccc5=[NH+]4)[C@@H](C3)c6ccccc6 C63375296
COc1ccc(cc1)C(=O)N2CCC3=c4cc(ccc4=[NH+][C@@H]3[C@H]2c5ccc(cc5)F)OC C63491741
Cc1c(cccc1Cl)n2c(nnc2SCC3=c4ccccc4=[NH+]C3)c5ccncc5 C63893552
COc1ccc(cc1/C=N/N2[C@H](N=[NH+]C2=S)c3cccc(c3)Cl)Br C38990223
CC(C)Oc1cccc(c1)[C@H]2N=[NH+]C(=S)N2/N=C/c3cc(ccc3F)Br C39012447
C[C@H]1[C@@H]2[C@@H](N(C(=O)[C@@H]2N=N1)CCC3=c4ccccc4=[NH+]C3)c5ccc(cc5)Br C64600445
Cc1ccc(cc1C)n2cc(cn2)C3=CC[NH+](CC3)CC(=O)N(C)c4ccc(c(c4)C)C C35403583
c1ccc(cc1)/C=C/C[NH+]2CCN(CC2)[C@H]3CC(=O)N(C3=O)c4cc(cc(c4)Cl)Cl C22932062
C[C@@H]1c2c(sc(n2)NC(=O)C3CC3)C[C@@]4([C@H]1[C@H]([C@@H](CC4)[C@H](C)C(=O)N(C)CCC#N)O)C C03840775
C[C@@H](C(=O)Nc1nccs1)Sc2nnc(n2C)c3cc(ccc3O)Br C09096085
CCOc1ccc(cc1Br)/C=C/2\C(=O)N(C(=O)N2)CC(=O)Nc3ccc(cc3)C C09260578
C[C@@]1(C(=O)N(C(=O)N1)CC(=O)N[C@H]2CCCc3c2cccc3)c4ccc(cc4)OC(F)F C03317886
c1ccc(cc1)CCNC(=O)c2cc(=O)[nH]c3c2cc(cc3)S(=O)(=O)N4CCCCCC4 C09597631
COc1cc(cc(c1O)OC)/C=C\2/C(=O)NN(C2=O)c3ccc(cc3)I C12418367
Cc1cc(c(c(c1)C)NC(=O)CNC(=O)c2ccc(cc2)S(=O)(=O)N3CCCCC3)C C12888374
CC(=O)N1CCN(CC1)C(=O)C2(CCCCC2)NC(=O)Nc3ccc(cc3)C(F)(F)F C13563201
Cc1c(c(=O)n(n1C)c2ccccc2)NC(=O)CCC(=O)NC34CC5CC(C3)CC(C5)C4 C13942971
C[C@H]1C[C@@H](CN(C1)S(=O)(=O)c2ccc(cc2)NC(=O)[C@@H]3CC(=O)Nc4c3cccc4)C C14347128
Cc1cc(c(c(c1)C)NC(=O)CNC(=O)c2c(c3c(s2)nc4n(c3=O)CCCCC4)C)C C15535755
CCOc1cc(cc(c1O)Br)/C=C\2/C(=O)NC(=O)N(C2=O)c3cccc(c3)C C15722691
C[C@H]1Cc2cc(ccc2N1C(=O)COC(=O)C34CC5CC(C3)CC(C5)C4)S(=O)(=O)N C16744487
Cc1ccc(cc1C)n2ccnc2SCC(=O)N3CCc4c3ccc(c4)S(=O)(=O)N C16759376
C[C@H](C(=O)N(C)[C@H]1CCS(=O)(=O)C1)Sc2nc(c3c4c(sc3n2)CCCC4)N C16800572
c1cc2c(c(c1)NC(=O)C3CCN(CC3)S(=O)(=O)c4ccc5c(c4)ccc(=O)[nH]5)CCCC2 C21113587
CS(=O)(=O)N1CCc2c1ccc(c2)C(=O)Nc3cccc(c3)NC(=O)c4cccs4 C21142360
CC[C@H]1CCc2c(cc(s2)c3nnc(n3C)SCC(=O)N4CCC(CC4)C(=O)N)C1 C23947510
CC[C@@H]1CCc2c(cc(s2)c3nnc(n3C)SCC(=O)N4CCC[C@H](C4)C(=O)N)C1 C24143804
c1ccc(c(c1)NC(=O)CNC(=O)C2CCN(CC2)c3ccc(cn3)C#N)Br C12758382
CCn1c(nc2c1ccc(c2)C(=O)NNC(=O)COc3ccc(cc3Br)F)C C24811606
CCc1nc(c2c(c(sc2n1)C(=O)N(C)[C@@H](C)c3ccc(cc3)S(=O)(=O)N)C)C C26262760
COc1ccc(cc1)NC(=O)C[C@]23CSc4c(sc(=O)[nH]4)[C@H]2c5ccccc5OC3=O C28295104
c1cc2c(cc1F)[nH]cc2[C@H](C(=O)[O-])[NH+]3CCN(CC3)c4c(cc5c(n4)CCCC5)C#N C32104669
CCc1cccc2c1[nH]cc2C3=CCN(CC3)C(=O)c4cc(cn4C)S(=O)(=O)NC(C)C C32769378
Cc1c2c(=O)[nH]c(nc2sc1C(=O)NCC3(CCCCC3)N4CCOCC4)CSC C23408399
CC(=O)N[C@H]1[C@@H]([C@@H]2[C@@H](CO[C@@H](O2)c3ccccc3)O[C@@H]1Oc4ccc5ccccc5c4)O C35056622
CC(=O)[C@]1(CC[C@H]2[C@@]1(CC[C@@H]3[C@@H]2C[C@@H]([C@@]4([C@@]3(CC[C@@H](C4)OC(=O)C)C)O)OC(=O)C)C)O C35229637
c1ccc2c(c1)C[C@H](N(C2)CC(=O)N3[C@@H](CC(=N3)c4cccs4)c5ccco5)C(=O)N C35351356
c1cc(ncc1NC(=O)CSCc2[nH]c(=O)c3c4c(sc3n2)CCC4)N5CCCCC5 C25064491
Cc1cc(ccc1Br)NC(=O)CN(C)S(=O)(=O)c2ccc3c(c2)CCC(=O)N3 C08598370
Cc1c(c(=O)[nH]c(n1)SCc2cc3c(cc2Br)OCCO3)CCC(=O)O C13449638
Cc1ccc(cc1)N2[C@@H](c3c(=O)c4cc(ccc4oc3C2=O)F)c5ccc(cc5)OCC(=O)N C39877085
Cc1ccc(c(c1)C)NC(=O)[C@H]2C(=C3C(=NC(=NC3=O)CSC4=NN[C@H](S4)C)S2)C C39991629
c1cc(ccc1Nc2nc(cs2)C(=O)N3CCCC[C@H]3C(=O)NC[C@H]4CCCO4)F C40388029
CSc1ccc(cc1)[C@@H]2c3c(n[nH]c3C(=O)N2[C@H]4CCS(=O)(=O)C4)c5ccccc5O C40547778
Cc1ccc(s1)S(=O)(=O)N2CCC[C@H](C2)C(=O)Nc3ccc(cc3C)C(=O)NC C46777956
Cc1nnc(s1)NC(=O)c2cc(c(cc2Cl)Cl)S(=O)(=O)NC3CCCC3 C47156488
c1ccc(c(c1)NC(=O)[C@@H]2CC(=O)N(C2)c3cccc(c3)Br)N4CCNC(=O)C4 C49412378
c1cc(oc1)Cn2c3c(c(=O)[nH]c2=O)C(N=C(N3)c4cccs4)(C(F)(F)F)C(F)(F)F C20289169
[H]/N=C\1/C(=C/c2c([nH]c3c2cccc3)C)/C(=O)N=C4N1N=C(S4)SCCOc5ccccc5 C41108449
Cc1c(c(=O)n(n1C)c2ccccc2)NC(=O)CNC(=O)c3cccc(c3)Br C17303404
Cc1cc(c(c(c1C)S(=O)(=O)N2CCN(CC2)C(=O)c3ccc(s3)C(=O)N)C)C C58166017
C[C@H]1Cc2cc(ccc2N1S(=O)(=O)c3ccc(c4c3cccc4)OC)S(=O)(=O)N C32409542
C/C(=N\NC(=O)CC#N)/c1ccc2c(c1)[C@@H]3C=CC[C@@H]3[C@@H](N2)c4cccc(c4OC)OC C36080555
C[C@H]1C(=O)Nc2cc(ccc2O1)NCC3=NC(=O)C4=C(CSC4=N3)c5ccccc5Cl C39936788
c1cc(sc1)[C@@H]2C[C@H]3C(=O)N=N[C@@H](N3N2)SCC(=O)Nc4ccc(cc4F)Cl C64703366
Cc1ccc(c(c1)C)NC(=O)[C@H]2CC(=O)NC3=NC(=NC(=O)[C@@H]23)SCc4ccccc4F C64742791
CCOc1cc(ccc1O)[C@H]2CC(=O)NC3=NC(=NC(=O)[C@@H]23)SCc4ccccc4C C64773136
Cc1ccc(c(c1)C)NS(=O)(=O)c2ccc3c(c2)NC(=O)[C@H](S3)C(=O)N4CCCC4 C65021429
c1ccc(cc1)[C@H]2Cc3c(c(sc3[C@H](S2)c4ccccc4)NC(=S)NC(=O)c5ccccc5)C#N C01789405
CC1(CC2=C([C@H](C(=C(N2c3c(c4c(s3)CCCC4)C#N)N)C#N)c5ccc(s5)C(C)(C)C)C(=O)C1)C C02188807
Cc1ccc(cc1C)NS(=O)(=O)c2cc(ccc2C)C(=O)Nc3ccc(cc3F)Br C01058585
c1c(cc(cc1C(F)(F)F)S(=O)(=O)N/N=C/c2cc(cc(c2O)Cl)Cl)C(F)(F)F C08637147
c1ccc2c(c1)N[C@H](C3=C(N2)C[C@@H](CC3=O)c4cccs4)c5cc(=O)c6cc(ccc6o5)Cl C00720715
Cc1cc(cc(c1OC)C(=O)NC(=S)Nc2ccc(cc2)N3CCCC[C@@H]3C)Br C08898501
Cc1cccc(c1C)OCC(=O)N/N=C\c2cc(cc(c2O)I)Br C09196091
Cc1ccc(cc1)[C@H]2c3c(=O)[nH]c(nc3NC4=C2C(=O)CC(C4)(C)C)SCc5ccccc5C C04793315
CCc1ccc(s1)[C@@H]2C(=C(N(C3=C2C(=O)CC(C3)(C)C)c4ccc(cc4C)Br)N)C#N C09981505
Cc1c(sc(n1)C2=C(N(CC2=O)C[C@@]3(CCC[C@]4([C@H]3CCc5c4ccc(c5)C(C)C)C)C)N)C C12297137
CC(C)(C)c1ccc(s1)[C@@H]2C(=C(N(C3=C2C(=O)CCC3)c4c(c5c(s4)CCCC5)C#N)N)C#N C03666907
c1ccc2c(c1)C3C[C@@H](C2c4c3cccc4)CNC(=O)CNC(=O)c5ccccc5Br C12925862
c1ccc(cc1)CNC(=O)/C(=C\c2ccc(cc2)Br)/NC(=O)c3ccc(o3)Br C13512893
c1ccc2c(c1)c(cc(n2)C3CC3)C(=O)N/N=C/c4cc(cc(c4O)Br)Br C01835319
Cc1cccc(c1NS(=O)(=O)c2ccc3c(c2)[C@@H]4C=CC[C@@H]4[C@@H](N3)c5ccc(cc5)N(C)C)C C13644252
CN(c1ccccc1)C(=O)c2ccc3c(c2)[C@@H]4C=CC[C@H]4[C@@H](N3)c5cc(ccc5O)Br C14461328
CCOc1ccc(cc1)[C@@H]2[C@@H]3CC=C[C@@H]3c4cc(ccc4N2)S(=O)(=O)Nc5cc(cc(c5)C)C C14480638
c1cc(c(c(c1)Cl)[C@H]2[C@@H]3CC=C[C@@H]3c4cc(ccc4N2)S(=O)(=O)NC[C@@H]5CCCO5)Cl C14547010
c1ccc2c(c1)cc3ccccc3c2[C@H]4[C@@H]5CC=C[C@@H]5c6cccc(c6N4)C(=O)NC[C@@H]7CCCO7 C14549284
Cc1cc(cc(c1)NS(=O)(=O)c2ccc3c(c2)[C@@H]4C=CC[C@H]4[C@@H](N3)c5ccc(cc5)SC)C C14551929
CC1=C(SCCO1)C(=O)Nc2ccc(cc2C(=O)N[C@@H](C)C34CC5CC(C3)CC(C5)C4)Cl C15678149
c1ccc(cc1)C(=O)N/C(=C/c2ccc(cc2)Br)/C(=O)Nc3ccc(cc3)Br C15774371
Cc1c2c(n(n1)c3ccccc3)NC4=C([C@@H]2c5cc(ccc5O)Cl)C(=O)C[C@H](C4)c6cccs6 C18197737
Cc1c2c(n(n1)c3ccccc3)NC4=C([C@H]2c5cc(ccc5O)Cl)C(=O)C[C@@H](C4)c6cccs6 C18197739
CN1c2cc(ccc2S/C(=C\c3ccccc3F)/C1=O)C(=O)NCCc4c[nH]c5c4cccc5 C20179956
c1ccc(cc1)CNS(=O)(=O)c2ccc3c(c2)[C@@H]4C=CC[C@H]4[C@H](N3)c5ccc(cc5)Br C20680767
c1ccc2c(c1)CCN2S(=O)(=O)c3ccc4c(c3)[C@@H]5C=CC[C@H]5[C@@H](N4)c6cc(cc(c6O)Cl)Cl C20701327
CCOc1cc(ccc1OC(C)C)[C@H]2C3=C(C[C@H](CC3=O)c4cccs4)Nc5ccccc5N2 C20884869
COc1ccc(cc1Br)[C@H]2C3=C(C[C@H](CC3=O)c4ccccc4Cl)Nc5ccccc5N2 C21232906
COc1ccccc1[C@@H]2CC3=C([C@H](Nc4ccccc4N3)c5ccccc5Br)C(=O)C2 C21241386
COc1ccccc1[C@@H]2CC3=C([C@@H](Nc4ccccc4N3)c5ccc(c(c5)Br)OC)C(=O)C2 C21260258
C[C@H]1CCc2c(sc(c2C#N)NC(=S)NC(=O)c3cccc4c3cccc4Br)C1 C22741555
c1cc(cc(c1)F)COc2ccc(cc2[C@H]3[C@H]4CCCC=C4C(=C(C3(C#N)C#N)N)C#N)Br C02752129
Cc1ccc(c(c1)C)[C@@H](C)NC(=O)c2ccc(c(c2)S(=O)(=O)Nc3cccc(c3C)C)Cl C30751248
CC(C)NC(=O)c1c2c(sc1NC(=O)c3ccc(cc3)Br)C[C@@H](CC2)C(C)(C)C C33612864
Cc1ccc(cc1)CSc2[nH]c(=O)c3c(n2)NC4=C([C@@H]3c5cccc(c5)Br)C(=O)CCC4 C33810212
Cc1ccc(cc1)CSc2[nH]c(=O)c3c(n2)NC4=C([C@H]3c5cccc(c5)C)C(=O)CC(C4)(C)C C33810642
CC(C)(C)c1ccc(cc1)[C@@H]2C[C@@H]2C(=O)N/N=C\c3cc(c(c(c3)I)O)OC C36040318
CC(C)(C)c1ccc(cc1)[C@H]2C[C@H]2C(=O)NN/C=C/3\C=C(C=C(C3=O)Br)Br C08448719
CC(C)(C)NC(=O)[C@@H](c1cc2ccccc2c3c1cccc3)N(C(=O)c4ccc(cc4)O)C(C)(C)C C36586357
c1ccc(cc1)Cc2cc3c(cc2c4ccccc4O)CCN5[C@H]3CO[P@@](=O)(N5)Cc6ccccc6 C39463995
Cc1ccc(cc1)CN2[C@H](c3c(n[nH]c3C2=O)c4cc(cc(c4O)C)C)c5ccc(cc5)Br C39912349
C[C@@]12CC/C(=N\OCC(=O)NCC3CCCCC3)/C=C1CC[C@H]4[C@H]2CC[C@@]5([C@@H]4CC[C@@]5(C#C)O)C C43743565
c1cc(c(cc1C(F)(F)F)C[C@H]2C(=O)N/C(=N\N=C\c3cc(ccc3O)Br)/S2)Cl C09272351
c1ccc(c(c1)NS(=O)(=O)c2ccc3c(c2)[C@H]4C=CC[C@H]4[C@H](N3)c5ccc(cc5Cl)Cl)F C58846971
c1cc(ccc1NS(=O)(=O)c2ccc3c(c2)[C@H]4C=CC[C@H]4[C@H](N3)c5ccc(cc5Cl)Cl)F C58847097
Cc1c(cccc1Cl)NS(=O)(=O)c2ccc3c(c2)[C@H]4C=CC[C@H]4[C@H](N3)c5ccc(cc5)OC C58847920
c1cc(c(cc1c2ccc(o2)CO)NC(=O)c3cc(ccc3Cl)I)Cl C20138564
CCCCN1C(=O)/C(=C\2/C[C@@H](Sc3ccccc3N2)c4cccc5c4cccc5)/C(=O)NC1=S C49735126
CCOc1cccc(c1O)[C@H]2CC(=N[C@@H](N2)c3ccc(cc3)Cl)c4ccc(cc4)Br C53363002
Cc1ccc(c(c1)OC)S(=O)(=O)Oc2c(cc(c3c2nccc3)Br)Br C01810653
c1ccc2cc(ccc2c1)S(=O)(=O)Oc3ccc(cc3C(=S)N4CCOCC4)Br C02812781
Cc1cccc(c1OCCn2c3ccccc3nc2[C@H]4CC(=O)N(C4)c5cccc(c5)Br)C C08786610
Cc1cccn2c1nc(c(c2=O)/C=C\3/C(=O)N(C(=S)S3)CCc4ccccc4)Sc5ccccc5 C02206805
c1ccc(cc1)CCN2C(=O)/C(=C/c3c(nc4ccccn4c3=O)Sc5ccccc5)/SC2=S C02207498
COC(=O)[C@@H]1[C@H](C2([C@@H]3N1c4ccccc4C=C3)C(=O)c5ccccc5C2=O)c6ccc(cc6)C(F)(F)F C02413059
CC(C)OCCCN1[C@@H](c2c(=O)c3cc(ccc3oc2C1=O)Br)c4cccc(c4)Cl C09281702
c1cc(cc(c1)[N+](=O)[O-])COc2c(cc(cc2I)C=O)I C09295664
CCOc1ccc(cc1)N2C(=O)/C(=C/c3ccc(o3)c4ccc(c(c4)C(F)(F)F)Cl)/N(C2=S)C C09295942
CCCN1C(=O)/C(=C\c2ccc(o2)c3ccc(cc3)Br)/C(=O)N(C1=S)c4ccccc4 C09322206
Cc1ccc2c(c1)sc(c2Cl)C(=O)Oc3ccc(cc3OC)/C=C\4/C(=O)N(C(=S)S4)C C02286538
c1ccc(cc1)n2c(=O)c3c4c(sc3nc2SCC(=O)N5CCc6ccccc6C5)CCCC4 C01100035
Cc1c(sc2c1c(=O)n(c(n2)SCC(=O)c3ccccc3Br)Cc4ccco4)C C02415331
Cc1ccccc1n2c3c(c(=O)n(c(n3)SCc4csc(n4)C)c5ccccc5C)sc2=S C03026635
CCc1ccc(cc1)n2c3c(c(=O)n(c(n3)SCc4cccnc4)c5ccc(cc5)C)sc2=S C09474185
CCOC(=O)/C(=C\1/N(C(=O)[C@@H](S1)Cc2ccccc2Cl)c3ccc(cc3)Br)/C#N C09909988
COc1cccc2c1nc(s2)N(Cc3ccco3)C(=O)c4ccccc4I C10527315
Cc1ccsc1C(=O)N2CCOc3c(cc(cc3O[C@H]4CCOC4)c5csc6c5cccc6)C2 C12133664
Cc1ccc(cc1Cl)/N=C\2/N(CCCS2)C(=O)c3c(nn(c3C)Cc4ccccc4Cl)C C12541854
c1ccc2c(c1)ccc(n2)C(=O)N(C[C@H]3CCCO3)c4nc(cs4)c5ccc(cc5)Br C12775964
C#CCn\1c2ccc(cc2s/c1=N\C(=O)CCCS(=O)(=O)c3ccc(cc3)Cl)Br C12631344
Cc1nnc(n1c2ccccc2)SCc3cc(cc4c3O[C@H](OC4)c5ccccc5)Br C09224349
Cc1ccc2nc(c(c(=O)n2c1)/C=C\3/C(=O)N(C(=S)S3)Cc4ccccc4)Sc5ccccc5 C13658535
Cc1nnc2n1-c3c(cc(s3)CCc4ccc(s4)c5ccccn5)C(=NC2)c6ccccc6Cl C13821444
c1ccc2c(c1)c(cs2)c3cc4c(c(c3)O[C@H]5CCOC5)OCCN(C4)C(=O)c6cccc(c6)F C14996729
c1ccc2c(c1)c(cs2)c3cc4c(c(c3)O[C@H]5CCOC5)OCCN(C4)C(=O)/C=C/c6cccs6 C14999409
c1ccc2c(c1)c(cn2Cc3ccc(c(c3)Cl)Cl)/C=N\N4C(=O)[C@H]5[C@@H]6C=C[C@H]([C@@H]5C4=O)[C@H]7[C@@H]6C7 C15944826
CCOC(=O)/C(=C\1/N(C(=O)[C@@H](S1)Cc2ccc(cc2)Cl)c3ccc(cc3)Br)/C#N C16758925
Cc1cc(c2c(c1)sc(n2)N(CCCN3CCOCC3)C(=O)c4ccc(s4)Br)C C20589623
Cc1ccccc1n2c3c(c(=O)n(c(n3)SCc4cccnc4)c5ccccc5C)sc2=S C20644974
c1ccc(cc1)C(=O)Oc2ccc(cc2Br)/C=C\3/C(=O)N(C(=S)S3)Cc4ccco4 C22497122
Cc1c(c2c(s1)nc(n(c2=O)c3ccccc3)SCc4nccn4C(F)F)c5ccc(cc5)F C23029207
Cc1cccn2c1nc(c(c2=O)/C=C/3\C(=O)N(C(=S)S3)C4CCCCC4)Sc5ccccc5 C33446173
CN(C)c1ccc(cc1)CN([C@@H]2CCS(=O)(=O)C2)C(=O)c3c(c4ccc(cc4s3)Cl)Cl C33491614
c1ccc(cc1)CN2C(=O)/C(=C/c3cn(nc3c4cc5ccccc5o4)c6ccccc6)/SC2=S C33590383
c1ccc(cc1)CCN2C(=O)/C(=C/c3cn(nc3c4cc5ccccc5o4)c6ccccc6)/SC2=S C33590385
CN(C)c1c(nc(o1)c2ccccc2Br)S(=O)(=O)c3ccc(cc3)Br C38588259
c1cc(ccc1C2=C3C(=NC(=NC3=O)CSc4nccc(n4)C(F)(F)F)SC2)Br C38748456
CCOC(=O)c1ccc(cc1)N2C(=O)[C@H]3[C@@H](C2=O)C4(c5ccccc5C3c6c4cccc6)Br C02068331
CCOc1cccc(c1)[C@H]2c3c(=O)c4cc(ccc4oc3C(=O)N2c5ccc(cc5)Br)F C39876804
Cc1ccc(c(c1)C)OCCn2c3ccccc3nc2[C@@H]4CC(=O)N(C4)c5ccccc5Br C40252663
Cc1ccc(c(c1)OCCn2c3ccccc3nc2[C@@H]4CC(=O)N(C4)c5ccccc5Br)C C40252665
Cc1ccc(c(c1)C)OCCn2c3ccccc3nc2[C@H]4CC(=O)N(C4)c5ccc(cc5)Br C40256729
C[C@H]([C@@H]1CC[C@@H]2[C@@]1([C@H](C(=O)[C@@H]3[C@@H]2CC[C@H]4[C@@]3(CC[C@@H](C4)OC(=O)C)C)Br)C)OC(=O)C C43757565
CC(=O)N(c1ccc(cc1F)F)c2nc(cs2)/C=C/C(=O)c3ccc(c(c3)Br)OC C45894485
c1ccc(cc1)/C(=N/S(=O)(=O)c2ccc(cc2)Br)/N=C3C=C(C(=O)C(=C3)Cl)Cl C15357159
C[C@H](C(=O)c1ccccc1)Oc2ccccc2N3C(=O)[C@H]4[C@H](C3=O)C5c6ccccc6C4c7c5cccc7 C13941089
Cc1ccsc1/C=C\2/C(=O)c3ccc(cc3O2)OC(=O)[C@H](C)Oc4c(c(c(c(c4F)F)F)F)F C41350033
Cn1cc(c2c1cccc2)/C=C\3/C(=O)c4ccc(cc4O3)OCC(=O)c5ccc(cc5)Br C41437409
c1cc(sc1)CN(CC2=NC(=O)C3=C4CCCC[C@H]4SC3=N2)C(=O)C56CC7CC(C5)CC(C7)C6 C38952786
CCN(CC)P(=S)(c1ccc(cc1)N2CCOCC2)N(CC)CC C03206855
c1ccc2cc(ccc2c1)C(=O)CCC(=O)OCC(=O)c3ccc(cc3)F C04680040
CCOc1cc(cc(c1OCCOc2cccc(c2)C)Br)C=O C02877467
CCc1cc2ccc(c(c2nc1SCC(=O)CC(=O)OCC)C)C C04849409
C[C@H]([C@@H](c1ccccc1)OC(=O)C)C(C(F)(F)F)(C(F)(F)F)OC(=O)C C01627544
CCCOP(=S)(OCCC)SCC(=O)N1CCCC[C@@H]1C C02014851
CC[C@@H](C)c1ccccc1OC(=O)/C=C/c2ccc(c(c2)OC)OC C00505073
CCCN(CCC)S(=O)(=O)c1cc(c(cc1OCC)C)Cl C02884967
CCOc1ccc(cc1OC)c2nc(cs2)CSC(=S)N3CCCC3 C06943886
CCc1ccc(cc1)C(=O)[C@H](C)OC(=O)/C=C/c2ccccc2OC C07507698
CCOC(=O)Cc1csc(n1)SCC(=O)C23CC4CC(C2)CC(C4)C3 C07777951
CCCCS(=O)(=O)/C=C/[C@@H]1[C@@H]2C[C@H]([C@@H]1S(=O)(=O)CCCC)C=C2 C15163045
Cc1ccccc1CSc2nnc(n2CC=C)COc3ccccc3 C17072957
c1ccc(cc1)C(=O)CCC(=O)OCC(=O)c2ccc3ccccc3c2 C20973237
Cc1cc(c(c(c1COC(=O)CCC(=O)c2ccc(cc2)F)C)C(=O)C)C C24964575
C1CCC(=O)[C@@H](C1)C(=O)CCCCCCCCC(=O)[C@H]2CCCCC2=O C25627909
CCOC(=O)C(=Cc1ccc(cc1)CBr)C(=O)OCC C34511952
CCCCCc1ccc(cc1)C(=O)N(CCC(=O)OCC)[C@@H](C)CC C34935017
CCCCC[C@@H]1N([C@H](CS1)C(=O)OC(C)C)C(=O)c2ccco2 C35119648
Cc1cccc(c1C)OCc2nc(cs2)CN(CC(C)C)C(=O)C3CC3 C36107171
C=CCn1c(nnc1SCC(=O)c2ccc(cc2)F)Cc3cccs3 C02232548
CCC(CC)N(CCOC)C(=O)c1ccc(c(c1)Br)OC C38068480
C=CCOc1ccc(cc1)C(=O)N(Cc2ccc(cc2)F)C[C@H]3CCCO3 C38646648
CCCOC(=O)CCCN1C(=O)/C(=C/c2cccc3c2cccc3)/SC1=S C40938958
CCCCn1c2cc(ccc2nc1CN3C[C@H](O[C@H](C3)C)C)SCCC C43257796
CCOc1ccc(cc1)S(=O)(=O)N(Cc2ccsc2)CC(F)(F)F C44447691
Cc1cc(cc(c1)OCCSCc2cccc(c2)S(=O)(=O)N(C)C)C C46587226
c1ccc(cc1)CCOCCCC(=O)[C@@H](C#N)c2nc3ccccc3s2 C48824409
CCN(CC)C(=O)CSc1nnc(s1)SCC2CCCCC2 C49773246
CCOc1ccc(cc1)/C=C(\C#N)/C(=O)OCc2ccc(cc2)OC C53850479
C#CCCCOC(=O)c1ccc(cc1)CS(=O)(=O)c2ccccc2 C52745537
COCCCSc1nc2c(c(cs2)c3cccs3)c(=O)n1CC=C C59121651
Cc1ccc(cc1)N(C)C(=O)CCc2ccc(c(c2)OC)OCC(F)(F)F C60352056
CCN(CC)C(=S)SC[C@H]1CCCN(C1)C(=O)OC(C)(C)C C60379259
Cc1c(cco1)c2nnc(n2CC=C)SCCCc3ccccc3 C60384039
CCCCN(CC)C(=O)CSc1nnc(s1)SCCCC C61363409
CCCC(CCC)S(=O)(=O)CC(=O)N(C)[C@@H](C)c1ccccc1 C63928231
CCCC(CCC)Sc1ccc(cc1S(=O)(=O)C)S(=O)(=O)C C63992472
CN(C(C1CC1)C2CC2)C(=O)/C=C/c3cccc(c3OC(F)F)OC C64974884
CC(C)CCc1nc(cs1)CS(=O)(=O)Cc2ccc(c(c2)F)OC C65039819
c1ccc(c(c1)/C=N/OCc2cccc(c2)OC(F)F)OC(F)F C65233500
Cc1c(c(on1)C)CSCC(=O)N(Cc2ccccc2)Cc3ccccc3 C66276114
COc1cc(cc(c1OC)Cl)/C=C/C(=O)N(CC=C)CC(F)(F)F C66292276
C=CCN(CC(F)(F)F)C(=O)CCCc1ncc(o1)c2ccccc2 C66305434
CCCN(CCCOc1cccc(c1)C(F)(F)F)[C@@H]2CCS(=O)(=O)C2 C66376311
CC(C)(C)OC(=O)CCCN(C)C(=O)[C@@H]1CCC[C@@H](C1)C(F)(F)F C66776764
CC(C)(C)OC(=O)CCCN(C)C(=O)[C@H]1C[C@H]1c2ccc(cc2)F C66777301
CCCCS[C@H](C)C(=O)N(C)[C@H](c1ccc(cc1)F)c2ncccn2 C66799233
CCOc1cc(ccc1OC(F)F)CN(C)C(=O)[C@H]2C[C@H]2c3cccc(c3)F C67039221
C[C@@H](C(=O)N(C)CCCOc1ccccc1)Oc2cccc(c2)C#N C67480423
Cc1ccc(cc1)N2C[C@@H](CC2=O)C(=O)OCC(=O)c3ccc(cc3)OS(=O)(=O)c4ccc(cc4)C C08927295
c1cc(oc1)C(=O)Oc2ccc(cc2)C(=O)COC(=O)[C@@H]3CC(=O)N(C3)c4ccc(cc4)Br C08927327
C=CCn\1c2c(cccc2Cl)s/c1=N\C(=O)c3ccc(cc3)S(=O)(=O)N(CCC#N)CCC#N C08957090
CS(=O)(=O)c1ccc2c(c1)s/c(=N/C(=O)[C@H]3CCCN3S(=O)(=O)c4cccs4)/n2CC#C C09506290
CN(C[C@H]1CCCO1)S(=O)(=O)c2ccc(cc2)C(=O)N(Cc3ccco3)c4nc5ccccc5s4 C10527038
c1ccc2c(c1)C[C@H](N(C2)S(=O)(=O)c3ccccc3[N+](=O)[O-])C(=O)N4CCN(CC4)c5ccccc5F C13134504
c1cc(ccc1C(=O)CN(C(=O)c2ccc(cc2Cl)Cl)N3C(=O)[C@H]4[C@H]5C[C@@H]([C@H]4C3=O)C=C5)[N+](=O)[O-] C01124222
Cc1c(c(=O)n(n1C)c2ccccc2)N(C)S(=O)(=O)c3ccc(cc3)C(=O)N4CCc5ccccc5C4 C16249127
Cc1nc(cs1)C(=O)N(CCC2=CCCCC2)Cc3cc4cc5c(cc4nc3N6CCOCC6)OCO5 C14961477
Cn1c2ccccc2nc1/C(=C\c3cn(nc3c4cccc(c4)S(=O)(=O)N(C)C)c5ccccc5)/C#N C26842232
CCN(CC)c1ccc(c(c1)C)N\2[C@@H]3CS(=O)(=O)C[C@H]3S/C2=N\C(=O)Cc4ccc(c(c4)OC)OC C32508559
CCOc1ccc(cc1S(=O)(=O)N=C(c2ccccc2)N3CCC(CC3)C(=O)OCC)Br C18087321
Cc1ccc(cc1)/C=C/c2c(c(no2)C)S(=O)(=O)N3CCC[C@@H](C3)C(=O)N4CCC5(CC4)OCCO5 C32944072
CCN(c1ccccc1)S(=O)(=O)c2cccc(c2)C(=O)[C@@H](C#N)c3nc(c4c(c(sc4n3)C)C)[O-] C34863277
CCCc1c(c(nc(n1)C)C(=O)N2CCN([C@H](C2)C)C(=O)c3ccccc3Br)C(=O)OCC C34869085
CCCc1c(c(nc(n1)C)C(=O)N2CCN([C@H](C2)C)C(=O)C(c3ccccc3)c4ccccc4)C(=O)OCC C35176053
Cc1ccc2c(c1)c(=O)c3c(o2)C(=O)N([C@H]3c4cc(c(c(c4)OC)OC)OC)c5nc(c(s5)C(=O)C)C C35512416
CCOC(=O)c1c(nc(s1)N2[C@@H](c3c(=O)c4cc(ccc4oc3C2=O)F)c5ccc(cc5)OCC=C)C C35513500
CCOc1ccc(cc1OCC)[C@H]2c3c(=O)c4cc(ccc4oc3C(=O)N2c5nc(c(s5)C(=O)C)C)F C35513696
Cc1ccc2c(c1)sc(n2)N(C(=O)c3ccc(cc3)S(=O)(=O)N4CCOCC4)/N=C/c5ccco5 C35565445
Cc1c2c(nc(nc2N3CCN(CC3)S(=O)(=O)c4ccccc4)COC)n(n1)c5ccccc5Cl C35990425
Cc1c(c2c(s1)ncn(c2=O)CC(=O)N(C)c3ccc(cc3)C(C)C)S(=O)(=O)N4CCC(CC4)C C03650646
CCOc1ccc(cc1OCC)[C@H]2c3c(=O)c4cc(cc(c4oc3C(=O)N2[C@@H]5CCS(=O)(=O)C5)C)C C38648933
CCOc1cc(ccc1OCC=C)[C@H]2c3c(=O)c4cc(cc(c4oc3C(=O)N2[C@H]5CCS(=O)(=O)C5)C)C C38648943
CCc1ccc2c(c1)c(=O)c3c(o2)C(=O)N([C@H]3c4ccc(c(c4)OCC)OCC)CCN5CCOCC5 C38728847
CC(C)S(=O)(=O)c1cc2c(c(c1)S(=O)(=O)C(C)C)N(c3c(c(ncn3)Cl)N=C(C2)SC)C C39480611
CC(C)S(=O)(=O)[C@H]1CC[C@]2(C1)[C@@H](CCCN2S(=O)(=O)Oc3ccccc3)S(=O)(=O)C(C)C C39520577
CC(C)S(=O)(=O)[C@H]1CCC[C@]2(C1)CCC[C@@H](N2S(=O)(=O)Oc3ccccc3)S(=O)(=O)C(C)C C39527666
CCCn1c(c(c(c(c1=O)C#N)C)/C=C/2\C(=O)N(C(=S)S2)CC(C)C)N3CCC[C@@H](C3)C(=O)OCC C39770212
CCCc1nnc(s1)N2[C@@H](c3c(=O)c4cc(ccc4oc3C2=O)F)c5ccc(c(c5)OCC)OCC=C C39840619
CCCc1nnc(s1)N2[C@@H](c3c(=O)c4cc(ccc4oc3C2=O)F)c5ccc(c(c5)OC)OCC(C)C C39840629
CCCS(=O)(=O)c1ncc(c(n1)C(=O)N(Cc2ccc(cc2)C(C)(C)C)[C@@H]3CCS(=O)(=O)C3)Cl C39909487
CCn1c(c(c(c(c1=O)C#N)C)/C=C\2/C(=O)N(C(=S)S2)C3CCCC3)N4CCC[C@H](C4)C(=O)OCC C39989833
CCCn1c(c(c(c(c1=O)C#N)C)/C=C\2/C(=O)N(C(=S)S2)CC(C)C)N3CCC(CC3)C(=O)OCC C39990181
CC(C)c1nnc(s1)N2[C@@H](c3c(=O)c4cc(ccc4oc3C2=O)F)c5ccc(c(c5)OC)OCC=C C40014535
CC(C)COc1ccc(cc1OC)[C@@H]2c3c(=O)c4cc(ccc4oc3C(=O)N2c5nnc(s5)C(C)C)F C40014569
c1ccc(cc1)[C@@H]2[C@H](C(=O)N2n3c(nc4ccccc4c3=O)CSc5nnc(o5)c6ccncc6)Cl C40866748
Cc1ccc(c2c1sc(n2)N(Cc3ccncc3)C(=O)CCCS(=O)(=O)c4ccc(cc4)F)OC C38838696
Cc1c(c(=O)n(n1C)c2ccccc2)N3C(=O)/C(=C/c4ccc(c(c4)OC)OC(=O)c5cccs5)/SC3=S C01873190
CCOC(=O)[C@@H]1CCCN(C1)C(=O)c2cc(nc3c2c(nn3[C@H]4CCS(=O)(=O)C4)C)c5ccc(cc5)C C57311754
CCOC(=O)c1c(c(sc1n2c(cc(c2C)/C=C\3/C(=O)N(C(=O)N(C3=O)c4ccccc4)C)C)C)C C59138794
Cc1ccc(cc1)N2C(=O)/C(=C/c3cc(n(c3C)c4cccc(c4)[N+](=O)[O-])C)/C(=O)N(C2=O)c5ccccc5 C59138984
CCOC(=O)c1ccc(cc1)N2C(=O)[C@H]3[C@H](OC4([C@@H]3C2=O)C(=O)c5ccccc5C4=O)c6cccc(c6)F C08398992
Cc1cc(c(n1c2ccc(c(c2)Cl)F)C)C(=O)CN3CCCN(CC3)S(=O)(=O)c4c(noc4C)C C14086384
CCOC(=O)c1ccc(cc1)[C@H]2[C@@H]3[C@@H](C(=O)N(C3=O)c4cccc(c4)C)C5(O2)C(=O)c6ccccc6C5=O C13590146
Cc1ccc(cc1C(=O)OCC2=NC(=O)C3=C4CC[C@H](C[C@@H]4SC3=N2)C)S(=O)(=O)N5CCOCC5 C39948578
Cc1c(sc(c1C(=O)OC)N2C(=O)[C@H]3[C@@H]4c5ccccc5C=CN4[C@@H]([C@@H]3C2=O)C(=O)c6cccs6)C C20477672
Cc1c(c(on1)C)S(=O)(=O)N2CCc3c(c(nn3C)CN(c4ccccc4)C(=O)c5ccc(cc5)F)C2 C64566796
C[C@@H]1C(=C(N=N1)C)S(=O)(=O)N2CCc3c(c(nn3C)CN(c4ccccc4)C(=O)c5ccccc5F)C2 C64566827
Cc1ccc(cc1)S(=O)(=O)c2c(oc(n2)c3ccco3)N4CCN(CC4)C(=O)c5ccccc5OC C64789792
CCCN(CCC)S(=O)(=O)c1ccc(cc1)C(=O)Nc2ccccc2SCc3ccc(cc3)C#N C08618003
c1ccc(cc1)COc2ccc(cc2)C=NNC(=O)CSc3nnc(s3)SCc4ccccc4 C09724254
CCCCN(CCCC)S(=O)(=O)c1ccc(cc1)C(=O)Nc2nc(cs2)c3ccc(cc3F)F C12347119
C[C@H](CCc1ccccc1)NC(=O)COC(=O)/C=C/c2cn(nc2c3ccc(cc3)Cl)c4ccccc4 C03275842
CC(C)CCOc1ccc(cc1OC)/C=N/NC(=O)c2ccc(cc2)CSc3nc4ccccc4s3 C02632156
CCCN(CCC)S(=O)(=O)c1ccc(cc1)NC(=O)c2cc(ccc2OCC(C)C)Br C14666588
Cc1ccc(cc1)[C@H](c2ccccc2)OC[C@@H](CSc3nnc(o3)c4cc(cc(c4)OC)OC)O C15246328
CCCCCNC(=O)CSc1nc(cc(n1)Cl)N2CCN([C@@H](C2)C)C(=O)CCC3CCCC3 C16604881
Cc1cc(ccc1OCC(C)C)C(=O)C2=C(C(=O)N([C@@H]2c3ccc(cc3)C(C)(C)C)CCC[NH+](C)C)[O-] C09068002
CCCCOc1cccc(c1)[C@@H]2C(=C(C(=O)N2CCC[NH+](C)C)[O-])C(=O)c3ccc4c(c3)C[C@@H](O4)C C20329315
CCn1c2ccc(cc2nc1CCC(=O)NCCCSc3ccc(cc3)F)S(=O)(=O)N(C)C C24729575
CCCCCc1ccc(cc1)C(=O)N(CCC(=O)Nc2nnc(s2)c3ccc(cc3)Cl)[C@@H](C)CC C33423414
CCCCCCc1ccc(cc1)C(=O)N(CCC)CCC(=O)Nc2nnc(s2)c3cccc(c3)C C35153948
Cc1ccsc1CN(Cc2ccc(cc2)F)C(=O)CN(CCCOC)C(=O)Nc3ccc(cc3)SC C35376810
CCCS(=O)(=O)Nc1ccc(c(c1)CN(Cc2ccccc2)C(=O)[C@H](CC)c3ccccc3)N(C)C C35619139
CC(C)CN(CC(=O)N(Cc1ccccc1)Cc2cccn2Cc3ccc(cc3)F)C(=O)Nc4ccccc4 C16463016
Cc1c(c(n(n1)c2ccccc2)Oc3ccccc3Cl)CN(CCOC)C[C@@H](c4ccccc4)O C35777657
COc1ccc(cc1C(=O)CCC(=O)OCC(=O)Nc2ccccc2SCC#N)Br C36213090
CCCC[C@H](CC)C(=O)N(c1cccc(c1)Cl)[C@@H](c2ccc(c(c2)OC)OC)C(=O)NC(C)(C)C C36482401
CCCC[C@@H](CC)C(=O)N(c1cccc(c1)Cl)[C@@H](/C=C\C)C(=O)NCS(=O)(=O)c2ccc(cc2)C C36482428
CCC(CC)[C@@H](C(=O)NC(C)(C)CC(C)(C)C)N(Cc1ccco1)C(=O)CCc2ccc(cc2)OC C36501184
CC(C)(C)CC(C)(C)NC(=O)[C@H](c1c2ccccc2ccc1OC)N(Cc3ccco3)C(=O)COC C36505488
CCCCCCN([C@H](C1CCCCC1)C(=O)NCS(=O)(=O)c2ccc(cc2)C)C(=O)CCS C36515323
CCCCC/C=C\C(=O)N(c1ccccc1Cl)[C@H](c2ccc(c(c2)OC)OC)C(=O)NC(C)(C)C C36542211
CCCCNC(=O)[C@@H](c1ccco1)N(Cc2ccc(o2)C)C(=O)/C(=C\c3ccccc3)/c4ccccc4 C36555424
CCCCC/C=C\C(=O)N(Cc1ccc(o1)C)[C@H](c2c3ccccc3ccc2OC)C(=O)NC(C)(C)C C36557474
CCCCNC(=O)[C@H](c1c2ccccc2ccc1OC)N(Cc3ccc(o3)C)C(=O)[C@@H](CC)c4ccccc4 C36558495
CCCCNC(=O)[C@@H](c1c2ccccc2ccc1OC)N(Cc3ccc(o3)C)C(=O)[C@H](CC)c4ccccc4 C36558496
CCCN([C@@H](c1ccc(c(c1)OC)OC)C(=O)NC(C)(C)CC(C)(C)C)C(=O)c2ccc(cc2)Cl C36566518
CCC/C=C/[C@@H](C(=O)NCS(=O)(=O)c1ccc(cc1)C)N(CCC)C(=O)C[C@H](C)c2ccccc2 C36572490
CCCCC(=O)N(CCC)[C@H](c1c(cccc1Cl)Cl)C(=O)NCS(=O)(=O)c2ccc(cc2)C C36578972
CCCCC/C=C\C(=O)N([C@H](c1ccc(cc1C)C)C(=O)NCS(=O)(=O)c2ccc(cc2)C)C(C)(C)C C36581908
Cc1ccccc1CSc2nc3c4ccccc4sc3c(=O)n2CCCC(=O)NCCCOC(C)C C08599269
CCCOc1ccc(cc1OC)/C=C/C(=O)Nc2c(c3c(s2)C[C@H](CC3)C(C)(C)C)C(=O)OCC C01918725
CCCOc1ccc(cc1)C(=O)C2=C(C(=O)N([C@H]2c3ccc(cc3)Br)CC[NH+](CC)CC)[O-] C39827955
CCCCCCOc1c(cc(cc1Cl)C(=O)Nc2c(c(c(s2)C(=O)C)C)C(=O)OCC)Cl C39869061
CCCC[NH+](CCCC)CCCN1[C@@H](C(=C(C1=O)[O-])C(=O)c2ccc(cc2)F)c3ccc(cc3)N(C)C C40019617
C/C=C/c1ccc(c(c1)OC)OCCCCn2c3ccccc3nc2[C@H](C)NC(=O)c4ccc(cc4)C C40185984
C/C=C/c1ccc(c(c1)OC)OCCCn2c3ccccc3nc2CCCNC(=O)c4ccccc4C C40205962
Cc1ccc(c(c1)C)C(=O)NCCCc2nc3ccccc3n2CCOc4ccc(cc4OC)CC=C C40206099
Cc1ccc(c(c1)OCCCCn2c3ccccc3nc2CCCNC(=O)c4ccccc4OC)C(C)C C40206470
Cc1cccc(c1)C(=O)NCCCc2nc3ccccc3n2CCCOc4ccc(cc4OC)CC=C C40206763
Cc1ccc(c(c1)OCCn2c3ccccc3nc2CCCCCNC(=O)COc4cc(ccc4C)C)C C40220410
CCCOc1ccc(cc1OC)/C=C/C(=O)Nc2c(c(cs2)c3ccc(cc3)CC)C(=O)OCC C40926751
CCOc1c(cccc1OC)/C=N/NC(=O)CCCOc2ccc(cc2Br)C(C)(C)C C40959239
CCCc1ccc(c(c1)Br)OCC(=O)N/N=C/c2ccc(c(c2)OC)OCc3ccccc3C C40960140
CCCC[C@H](CC)CNC(=O)c1cc(n(c1C)CC2CCCCC2)c3csc(n3)c4cnccn4 C43252270
CCCCOc1ccc(cc1OCC)/C=C/C(=O)Nc2c(c(c(s2)C)c3ccc(cc3)F)C(=O)OC C54624640
c1ccc(cc1)CCc2nnc(n2c3ccccc3)SCCCC(=O)N/N=C/c4ccc(cc4)Cl C58989454
CCCCN1[C@@H](C2=C(N=N[C@@H]2C1=O)c3c(cc(cc3O)C)C)c4ccc(c(c4)OCC)OCCCC C08845808
Cc1ccc(cc1)S(=O)(=O)Oc2cc3c(cc2OS(=O)(=O)c4ccc(cc4)C)OC(CC3=O)(C)C C03126307
c1ccc(cc1)c2ccc(cc2)C(=O)O[C@H]3C[C@@H]4[C@@H]([C@@H]3/C=C/C(=O)COc5cccc(c5)Cl)CC(=O)O4 C08385636
CC1=NC2=C([C@H](C1C(=O)OC3CCCC3)c4cc(c(cc4OC)OC)OC)C(=O)C[C@@H](C2)c5cccs5 C08439865
COc1ccc(cc1)c2c(cn(n2)c3ccccc3)/C=c\4/c(=O)n5c(s4)nc(=O)c(n5)Cc6ccccc6 C02261437
Cc1nc2c(c3c(s2)COC(C3)(C)C)c4n1c(nn4)SCC(=O)N(c5ccccc5)c6ccccc6 C01246568
CCOCCn\1c2c(cccc2s/c1=N\C(=O)c3ccc(cc3)S(=O)(=O)N4C[C@H](C[C@@H](C4)C)C)F C09078959
CCN(CC)S(=O)(=O)c1ccc(cc1)C(=O)N(c2nc3ccc(cc3s2)F)/N=C/c4cccs4 C09148869
Cc1cc2c(cc1C)s/c(=N\C(=O)c3ccc(cc3)S(=O)(=O)N4C[C@H](O[C@@H](C4)C)C)/n2CCOC C09389619
Cc1cc2c(cc1C)s/c(=N\C(=O)c3ccc(cc3)S(=O)(=O)N4C[C@@H](O[C@H](C4)C)C)/n2CCOC C09389624
CCOCCn\1c2ccc(cc2s/c1=N\C(=O)C3CCN(CC3)S(=O)(=O)c4cccs4)SC C09399579
Cc1ccc(cc1)N2CCN(CC2)C3=NC(=O)/C(=C\c4ccccc4OS(=O)(=O)c5ccccc5)/S3 C09424033
COc1ccc(cc1)S(=O)(=O)CC(=O)N(CCc2cccs2)c3nc4ccc(cc4s3)SC C10097910
CN(Cc1ccccc1)S(=O)(=O)c2ccc(cc2)C(=O)N(Cc3ccco3)c4nc5ccccc5s4 C10527022
CCCCN(C)S(=O)(=O)c1ccc(cc1)C(=O)N(Cc2ccco2)c3nc4c(s3)cccc4Cl C10527174
COc1ccc(c(c1OC)OC)[C@@H]2c3c(=O)c4ccccc4oc3C(=O)N2c5nc6ccc(cc6s5)F C11614338
Cc1ccsc1c2c(nnc(n2)S[C@@H](C)C(=O)c3ccc(cc3)N4CCCC4=O)c5c(ccs5)C C13566501
CCCN(CC(=O)N1CCc2c(ccs2)[C@H]1c3ccc(cc3)C(C)(C)C)C(=O)c4ccc(cc4)[N+](=O)[O-] C16503879
CCCCN(CC(=O)N1CCc2c(ccs2)[C@@H]1c3ccc(cc3)F)S(=O)(=O)c4ccc(cc4)OC C16508525
CCCCN(CC(=O)N1CCc2c(ccs2)[C@H]1c3ccc(cc3)OC)S(=O)(=O)c4ccc(cc4)F C16508729
COC(=O)[C@H]1[C@H](C([C@H](C(C1=O)C(=O)OC)c2cccc3c2cccc3)(C#N)C#N)c4cccc5c4cccc5 C20367027
C[C@@H]1CN(C[C@@H](O1)C)S(=O)(=O)c2ccc(cc2)C(=O)/N=c\3/n(c4ccc(cc4s3)SC)CC=C C12468525
COc1cc(cc(c1OCc2ccc(cc2)Cl)I)C=C(C(=O)OC)C(=O)OC C01205981
Cc1ccc2nc(c(c(=O)n2c1)/C=C\3/C(=O)N(C(=S)S3)CCc4ccccc4)N5C[C@@H](C[C@@H](C5)C)C C26533720
COc1ccc(cc1OC)c2csc(n2)N3[C@H](CC(=N3)c4ccc(c(c4)OC)OC)c5ccc(cc5)F C28062801
Cc1ccc(c(c1)/C=C/c2c(c(no2)C)S(=O)(=O)N3CCC[C@@H](C3)C(=O)N4CCCc5c4cccc5)C C33250850
Cc1cc(c(c(c1)C)/C=C/c2c(c(no2)C)S(=O)(=O)N3CCC[C@H](C3)C(=O)N4CCc5c4cccc5)C C33250927
Cc1ccn2c(c1)ncc2[C@H](CC(=O)N3CCN(CC3)C/C=C/c4ccccc4)c5cc(cc(c5)OC)OC C33795564
COCCCN1[C@@H](c2c(=O)c3cc(ccc3oc2C1=O)Cl)c4ccc(c(c4)OC)OCc5ccccc5 C35487685
Cc1ccc2c(c1)c(=O)c3c(o2)C(=O)N([C@@H]3c4ccc(cc4)SC)c5nc(c(s5)C(=O)OCC=C)C C35512688
Cc1cc2c(cc1C)oc3c(c2=O)[C@H](N(C3=O)c4nc(c(s4)C)C)c5ccc(c(c5)OC)OCC(C)C C35513264
Cc1ccccc1Cn2c(cc3c2scc3)C(=O)N4CCN([C@H](C4)C)S(=O)(=O)/C=C/c5ccccc5 C35844544
CCc1c(c(n(n1)c2ccccc2)Oc3cccc(c3)F)CN(C[C@@H]4CCCO4)C(=O)c5ccccc5F C35980111
CCc1c(c(n(n1)c2ccccc2)Oc3cccc(c3)F)CN(C[C@H]4CCCO4)C(=O)c5ccccc5F C35980112
CCCOc1ccc(cc1Cl)c2c(cn(n2)c3ccccc3)/C=C/4\C(=C(C(=O)N(C4=O)[C@H](C)CC)C#N)C C38604938
c1ccc(cc1)C(c2ccccc2)N3CCN(CC3)CC(=O)N4[C@H]5c6c7ccccc7ccc6OC[C@H]5CO4 C22873006
CCOc1cc(ccc1OCc2ccccc2)[C@@H]3c4c(=O)c5ccccc5oc4C(=O)N3c6cc(ccn6)C C39837863
CCCCOc1ccc(cc1OCC)[C@H]2c3c(=O)c4cc(ccc4oc3C(=O)N2c5cccc(c5)Cl)F C39876990
CCCOc1ccc(c(c1)C)c2c(cn(n2)c3ccccc3)/C=C/4\C(=O)N(C(=S)S4)Cc5ccco5 C39983117
CCOC(=O)c1c(nc(s1)N2[C@@H](c3c(=O)c4cc(cc(c4oc3C2=O)C)C)c5ccc(cc5)SC)C C40045853
CCCOc1ccc(cc1OCC)[C@@H]2c3c(=O)c4ccc(c(c4oc3C(=O)N2c5nc(c(s5)C)C)C)C C40065800
CCCOc1ccc(cc1OC)[C@@H]2c3c(=O)c4cc(c(cc4oc3C(=O)N2c5nc(c(s5)C)C)C)Cl C40560984
CC1(COC(=N1)C2(CC2)c3ccc(cc3)N4CCc5c(n(nc5C(F)(F)F)c6ccc(cc6)OC)C4=O)C C40863967
Cc1cc(c(n1c2c(n(n(c2=O)c3ccccc3)C)C)C)C(=O)COC(=O)C4(CCCC4)c5ccccc5F C03358260
CC[C@@H]1C(=O)N([C@@H](S1)c2ccc(cc2)C(C)(C)C)CCCN(C)S(=O)(=O)c3cccc4c3nccc4 C50208552
CC1(Cc2c(c(nc3c2c4c(s3)c(ncn4)SCC(=O)c5ccc(cc5)Br)N6CCOCC6)CO1)C C01253594
c1cc(oc1C(=O)OC[C@H]2[C@@H](C2(Cl)Cl)COC(=O)c3ccc(o3)Br)Br C01462597
CC1(Cc2c(sc3c2c(=O)n(c4n3c(nn4)SCC(=O)c5ccc(cc5)Br)c6ccccc6)CO1)C C01815423
Cc1cc(c2c(c1)n(/c(=N/C(=O)c3ccc(cc3)S(=O)(=O)N4C[C@H](O[C@H](C4)C)C)/s2)CCOC)C C13951195
Cc1ccc(cc1)COc2c(cc(cc2Br)/C=N/c3c(n(n(c3=O)c4ccccc4)C)C)OC C59484755
c1ccc(cc1)c2ccc(cc2)C(=O)O[C@H]3C[C@H]4[C@@H]([C@@H]3/C=C/C5(OCCO5)COc6ccccc6)CC(=O)O4 C66331761
CN(C)S(=O)(=O)c1cccc(c1)c2c(cn(n2)c3ccccc3)/C=C(\C#N)/S(=O)(=O)c4ccccc4 C02193324
c1ccc(cc1)C2(CCN(CC2)S(=O)(=O)c3ccc4c(c3)OCCO4)C(=O)OCc5ccc(cc5)C#N C03339984
Cc1cc2c(cc1Cl)c(cc(=O)o2)COC(=O)c3cccc(c3)S(=O)(=O)N4C[C@@H](O[C@H](C4)C)C C03348332
C[C@H](C(=O)Oc1c(=O)c2ccccc2oc1c3ccc(o3)Br)N4C(=O)c5ccccc5C4=O C01978577
Cc1ccc2nc(c(c(=O)n2c1)/C=C\3/C(=O)N(C(=S)S3)CCc4ccc(cc4)OC)N5CCOCC5 C02366933
c1ccc2c(c1)c(ccc2OC(=O)c3ccncc3)N(C(=O)c4ccncc4)S(=O)(=O)c5cccs5 C09030656
CN(C)S(=O)(=O)c1ccc(cc1)C(=O)N(c2nc3ccc(cc3s2)F)/N=C/c4ccc(cc4)OC C09149020
CCOCCCn\1c2c(cc(/c1=N\C(=O)c3ccccc3Br)C#N)c(=O)n4ccccc4n2 C09304508
CN(C1CC1)S(=O)(=O)c2ccc(cc2)C(=O)/N=c\3/n(c4ccc(cc4s3)S(=O)(=O)C)CC=C C10099842
Cc1cc2c(cc1C)sc(n2)N(C[C@@H]3CCCO3)C(=O)[C@@H]4CCCN4S(=O)(=O)c5cccs5 C10526639
COc1ccc(c2c1n(/c(=N\C(=O)[C@H]3CCCCN3S(=O)(=O)c4cccs4)/s2)CC#C)OC C10065235
CS(=O)(=O)c1ccc2c(c1)sc(n2)N(C[C@H]3CCCO3)C(=O)c4cccc(c4)Oc5ccccc5 C10837043
Cc1cc(n(n1)CC(=O)N2CCOc3c(cc(cc3O[C@@H]4CCOC4)c5nc6ccccc6s5)C2)C C11813432
CS(=O)(=O)c1cccc2c1nc(s2)N3CCN(CC3)C(=O)c4ccc(cc4)C(=O)c5ccccc5 C12494369
Cc1ccc(cc1C)OCCOc2c(cc(cc2Br)C=C3C(=O)N(C(=O)N(C3=O)C)C)OC C13941979
CCOC(=O)Cn\1c2c(cccc2s/c1=N\C(=O)[C@@H]3CCCN(C3)S(=O)(=O)c4cccs4)F C13963280
CC(C)(C)N(CC(=O)N1CCc2c(ccs2)[C@@H]1c3ccc(cc3)OC)C(=O)c4ccc(cc4)[N+](=O)[O-] C16507053
COc1ccc(cc1)[C@@H]2c3ccsc3CCN2C(=O)CN(CC=C)C(=O)c4ccc(cc4OC)OC C16508343
CSc1ccc2cc(c(nc2c1)N3CCOCC3)CN(CCCN4CCCC4=O)C(=O)c5cccs5 C20778357
C[C@@H]1CN(C[C@@H](O1)C)S(=O)(=O)c2ccc(cc2)C(=O)/N=c\3/n(c4c(cccc4s3)F)CCOC C13628956
CC1(Cc2c(c(nc3c2c4c(s3)c(nc(n4)SC)SCCC(=O)OC)N5CCOCC5)CO1)C C16957104
CCOC(=O)c1c(nc(nc1C(=O)N2CCN([C@@H](C2)C)C(=O)[C@H](c3ccccc3)Cl)C)c4ccccc4 C33760999
CCOc1ccc(cc1OC)[C@@H]2c3c(=O)c4cc(ccc4oc3C(=O)N2c5nncs5)Br C35489861
Cc1c2c(nc(nc2N3CCCN(CC3)S(=O)(=O)c4ccccc4)CC(C)C)n(n1)c5ccccc5 C35912537
COc1ccc(c(c1)[C@@H]2CCc3nc(cn3C2)C(=O)N4CCN(CC4)c5cccc(c5)C(F)(F)F)OC C35955278
CC\1=C(C(=O)N(C(=O)/C1=C\c2cn(nc2c3ccc(cc3)OC(C)C)c4ccccc4)Cc5ccco5)C#N C38606851
CCCOc1ccc(cc1OCC)[C@H]2c3c(=O)c4cc(ccc4oc3C(=O)N2[C@@H]5CCS(=O)(=O)C5)C C38648606
CCOc1cc(ccc1OCC=C)[C@H]2c3c(=O)c4cc(ccc4oc3C(=O)N2[C@H]5CCS(=O)(=O)C5)C C38648612
c1ccc2c(c1)nc(s2)N(C[C@H]3CCCO3)C(=O)C4CCN(CC4)S(=O)(=O)c5cc(ccc5F)F C36652024
COc1ccc(c2c1nc(s2)N(Cc3ccccn3)C(=O)[C@H]4CC(=O)N(C4)c5ccc(cc5)F)OC C36690760
Cc1cc(cc2c1nc(s2)N(CCn3c(cc(n3)C)C)C(=O)CN4C(=O)c5ccccc5C4=O)Cl C38902734
COc1ccc(cc1OC)[C@@H]2CC(=NN2C(=O)Cn3cnc(cc3=O)c4ccc(cc4)F)c5cccs5 C38903199
CCCn1c(c(c(c(c1=O)C#N)C)/C=C/2\C(=O)N(C(=S)S2)Cc3ccco3)N4C[C@H](O[C@@H](C4)C)C C39770400
CCCCn1c(c(c(c(c1=O)C#N)C)/C=C/2\C(=O)N(C(=S)S2)C[C@H]3CCCO3)N4CCC[C@@H](C4)C C39770625
CCS(=O)(=O)c1ncc(c(n1)C(=O)N(Cc2ccc(cc2)C(C)(C)C)[C@H]3CCS(=O)(=O)C3)Cl C39909430
CCCOc1ccc(cc1Cl)c2c(cn(n2)c3ccccc3)/C=c\4/c(=O)n5c(s4)nc(=O)c(n5)C C40004489
Cc1cc(c2c(c1)c(=O)c3c(o2)C(=O)N([C@H]3c4ccc(c(c4)OC)OCC(C)C)c5nnc(s5)C)C C40041442
Cc1cc(c2c(c1)c(=O)c3c(o2)C(=O)N([C@@H]3c4cc(c(c(c4)OC)OC)OC)c5nc(c(s5)C)C)C C40045591
CCCOc1ccc(cc1OCC)[C@H]2c3c(=O)c4c(cc(cc4oc3C(=O)N2c5nnc(s5)C)C)C C40061597
CCCOc1ccc(cc1OCC)[C@H]2c3c(=O)c4ccc(c(c4oc3C(=O)N2c5nnc(s5)C)C)C C40065803
c1ccc(cc1)c2cnc(o2)CCC(=O)N(Cc3ccc(o3)Sc4ccccc4)[C@H]5CCS(=O)(=O)C5 C41020318
Cc1cc2c(cc1Cl)c(c(o2)C(=O)N(Cc3ccc(o3)N4CCCCC4)[C@@H]5CCS(=O)(=O)C5)C C47132047
Cc1c2c(cc(nc2n(n1)[C@@H]3CCS(=O)(=O)C3)c4ccco4)C(=O)N(C5CCCCC5)C6CCCCC6 C57311783
CCn1c(nnc1SCc2ccc(cc2)[N+](=O)[O-])[C@@H]3CCCN3C(=O)c4ccc(cc4)Br C59180557
CN(C)C(=O)/C(=C\c1cc(c(c(c1)I)OCc2ccc(cc2)[N+](=O)[O-])OC)/C#N C59334361
c1cc2c(cc1/C=C\3/C(=O)c4ccc(cc4O3)OC(=O)COc5c(c(c(c(c5F)F)F)F)F)OCO2 C41349090
CCOC(=O)c1ccc(cc1)N2C(=O)[C@@H]3[C@@H](OC4([C@@H]3C2=O)C(=O)c5ccccc5C4=O)c6cccc(c6)C C18249817
Cn1c2c(c(n1)CN(c3ccccc3)C(=O)c4ccccc4F)CN(CC2)S(=O)(=O)c5ccc(cc5)F C64566819
COc1ccc(cc1OC)CC(=O)/N=C/2\N([C@H]3CS(=O)(=O)C[C@H]3S2)c4c(cccc4Cl)Cl C32503925
CCOC(=O)Cn1c2c(sc1=O)C([C@@H]3[C@@H](S2)C(=O)N(C3=O)c4ccc(cc4)Br)(C)C C15087709
CCN(c1cccc2c1cccc2)C(=O)CSc3nnc(n3c4ccc(cc4)Cl)[C@H](C)[NH+](C)C C09103142
Cc1ccc(cc1)SCCCC(=O)N(CCC[NH+]2CCOCC2)c3nc4cc(c(cc4s3)C)C C09473014
CCc1ccc2c(c1)sc(n2)N(CCC[NH+]3CCOCC3)C(=O)CCCSc4ccc(cc4)F C09474884
Cc1cc2c(cc1C)sc(n2)N(CCC[NH+]3CCOCC3)C(=O)CCCSc4ccc(cc4)F C09474897
Cc1ccc(c2c1sc(n2)N(CCC[NH+]3CCOCC3)C(=O)CSc4ccc(cc4)F)OC C09523857
CC[C@H](c1nnc(n1Cc2ccccc2)SCc3nnc(o3)c4cc5c(s4)CCCC5)[NH+](C)C C09633713
Cc1ccsc1CN(C)C(=O)CSc2nnc(n2c3ccc(cc3)F)[C@@H](C)[NH+]4CCCCC4 C09834271
Cc1ccc(c2c1sc(n2)N(CCC[NH+]3CCOCC3)C(=O)CSc4ccc(cc4)OC)OC C10022667
C[NH+](C)CCCN(c1nc2ccc(cc2s1)Br)C(=O)CCSc3ccc(cc3)OC C10031470
CCOc1cc(cc(c1OCC)OCC)C(=O)N(CC[NH+](C)C)c2nc3cc(cc(c3s2)C)C C10066221
CCOc1cc(cc(c1OCC)OCC)C(=O)N(CC[NH+](C)C)c2nc3c(cc(cc3s2)F)F C10066366
CCN(CC)S(=O)(=O)c1ccc(cc1)C(=O)N(CCC[NH+](C)C)c2nc3c(cccc3s2)C C10067825
C[NH+](C)CCCN(c1nc2c(cccc2s1)OC)C(=O)c3cc4c5ccccc5ccc4oc3=O C10067893
CCN(CC)S(=O)(=O)c1ccc(cc1)C(=O)N(CCC[NH+](C)C)c2nc3c(s2)cccc3Cl C10068038
Cc1ccc(cc1)SCCCC(=O)N(CC[NH+]2CCOCC2)c3nc4c(s3)cccc4SC C10813964
CC[NH+](CC)CCN(c1nc2ccc(cc2s1)S(=O)(=O)C)C(=O)c3ccc(cc3)C(C)(C)C C10818640
Cc1cc(ccc1OC)C[NH+]2CCC(CC2)c3nnc(n3C[C@@H]4CCCO4)SCC5CCCCC5 C11815446
CC[NH+](CC)CCN(c1nc2cc(cc(c2s1)C)C)C(=O)c3ccc(cc3)S(=O)(=O)N(C)C C12140900
CCCN(Cc1ccc(cc1)C)C(=O)CSc2nnc(n2c3ccc(cc3)F)C[NH+]4CCCCC4 C19020320
Cc1cc(c(n1CC=C)C)C(=O)CSc2nnc(n2c3ccc(cc3)OC)[C@H](C)[NH+]4CCCCC4 C22713952
CC[NH+](CC)CCCn1c(=O)c2ccccc2nc1SCC(=O)N(C)[C@@H]3CCCc4c3cccc4 C23263540
CCCCOc1ccc(cc1OC)[C@H]2c3c(=O)c4cc(ccc4oc3C(=O)N2CCC[NH+](C)C)Cl C32622850
Cc1ccsc1CN(Cc2ccc(cc2)F)C(=O)CN(CC[NH+]3CCCC3)C(=O)c4cccs4 C00696169
Cc1ccc(cc1)N(C2CC[NH+](CC2)Cc3cccc(c3OC)OC)S(=O)(=O)c4ccccc4C C34683804
CCc1ccc(cc1)n2c(=O)c3ccccc3nc2[C@@H](CC)N(CC[NH+](C)C)C(=O)c4ccc(cc4)F C35093775
CCOc1cc(ccc1OCCC(C)C)[C@H]2c3c(=O)c4cc(c(cc4oc3C(=O)N2CC[NH+](C)C)C)C C35486735
CC(C)CCOc1ccc(cc1OC)[C@H]2c3c(=O)c4cc(ccc4oc3C(=O)N2CC[NH+](C)C)Cl C35486841
CCCCOc1ccc(cc1OCC)[C@@H]2c3c(=O)c4cc(ccc4oc3C(=O)N2CC[NH+](C)C)Cl C35486868
CCCCOc1ccc(cc1OCC)[C@H]2c3c(=O)c4cc(ccc4oc3C(=O)N2CC[NH+](C)C)Cl C35486869
CCCCCOc1ccc(cc1OC)[C@@H]2c3c(=O)c4cc(c(cc4oc3C(=O)N2CCC[NH+](C)C)C)C C35486988
CC[NH+](CC)CCN1[C@@H](c2c(=O)c3ccc4ccccc4c3oc2C1=O)c5ccc(c(c5)OC)OCC C38713066
CC[NH+](CC)CCCN1[C@@H](c2c(=O)c3cc(c(cc3oc2C1=O)C)Cl)c4ccc(cc4)C(=O)OC C38714801
CC[NH+](CC)CCCN1[C@H](c2c(=O)c3cc(c(cc3oc2C1=O)C)Cl)c4cccc(c4)OC(C)C C38714828
CC[NH+](CC)CCCN1[C@@H](c2c(=O)c3cc(c(cc3oc2C1=O)C)Cl)c4ccc(cc4)OC(C)C C38714848
CC[NH+](CC)CCCN1[C@H](c2c(=O)c3cc(c(cc3oc2C1=O)C)Cl)c4ccc(cc4)OC(C)C C38714850
CC[NH+](CC)CCN1[C@H](c2c(=O)c3ccc(cc3oc2C1=O)OCC)c4ccc(c(c4)Cl)Cl C38726437
CC[NH+](CC)CCN(c1nc2ccc(cc2s1)Cl)C(=O)/C=C/c3cc(c(c(c3)OC)OC)OC C36640848
CC[NH+](CC)CCN(c1nc2cc(cc(c2s1)C)C)C(=O)/C=C/c3cc(c(c(c3)OC)OC)OC C36640869
Cc1ccc2=[NH+]C(=O)[C@@H](C=c2c1)CN(c3cccc(c3C)C)C(=O)c4cc(c(c(c4)OC)OC)OC C38935852
Cc1ccc(c(c1)C)N(C[C@@H]2C=c3ccc(cc3=[NH+]C2=O)C)C(=O)c4cc(c(c(c4)OC)OC)OC C38935907
CCOc1ccc2=[NH+]C(=O)[C@@H](C=c2c1)CN(CCc3cccc(c3)C)S(=O)(=O)c4ccc(cc4)OC C39325335
CCOc1ccc2=[NH+]C(=O)[C@H](C=c2c1)CN(CCc3cccc(c3)C)S(=O)(=O)c4ccc(cc4)OC C39325336
CCOc1ccc2=[NH+]C(=O)[C@@H](C=c2c1)CN(CCc3ccccc3C)S(=O)(=O)c4ccc(cc4)F C39325392
COc1cccc(c1c2cc3c(c(c2)OC)OCC[NH+](C3)C[C@H]4C=NN=C4c5ccc(cc5)Cl)OC C39353492
C[C@H](c1ccc(cc1)F)N(C)C(=O)CSc2nc3ccccc3c(=O)n2CC[NH+](C(C)C)C(C)C C39458303
CC[NH+](CC)CCN(c1nc2c(cc(cc2s1)Cl)C)C(=O)CCSc3ccc(cc3)OC C39712845
C[NH+](C)CCN(c1nc2ccc(cc2s1)OC(F)(F)F)C(=O)CSc3ccc(cc3)OC C56902122
CCCN1CC(=O)N2C[C@H](C3=c4ccccc4=[NH+][C@@H]3[C@]2(C1=O)C)c5ccc(c(c5)OCC)OCCC C63373572
CCCCOCCCN1CC(=O)N2C[C@@H](C3=c4ccccc4=[NH+][C@@H]3[C@]2(C1=O)C)c5ccc(cc5)Cl C63373849
CCCCOCCCN1CC(=O)N2C[C@H](C3=c4ccccc4=[NH+][C@H]3[C@]2(C1=O)C)c5ccc(cc5)Cl C63373855
C[C@@H]1[C@@H]([C@@H]([C@@H](O1)n2cnc3c2ncnc3N)O)O C03869309
CCOC(=O)c1c2c(c(=O)n(c1N)N)nns2 C03770888
c1c(c(=O)[nH]c(=O)n1[C@@H]2[C@@H]([C@@H]([C@H](O2)CO)O)O)F C04265274
Cc1cn(c(=S)[nH]c1=O)[C@@H]2[C@@H]([C@@H]([C@@H](O2)CO)O)O C04533568
c1nc(c2c(n1)n(cn2)[C@H]3C[C@H](OC[C@@H]3O)O)N C01708089
CC1(C[C@]2(CCO1)[C@@H]3[C@@H](C(=O)NNC3=O)C(=O)NN2)C C05024943
Cn1cc(c(=O)[nH]c1=O)[C@H]2[C@H]([C@@H]([C@@H](O2)CO)O)O C05352847
Cc1cc(n(c(=S)c1C#N)[C@H]2[C@H]([C@@H]([C@@H]([C@@H](O2)CO)O)O)O)C C05536970
CS(=O)(=O)c1ccc(c(c1)N)N2C(=O)CC(=N2)N C02163804
CS(=O)(=O)O[C@H]1[C@H]([C@@H](O[C@@H]([C@@H]1O)O)CO)O C04743670
C[C@]1([C@@]([C@@]([C@@]([C@@](O1)(C)OC)(C)O)(C)O)(C)O)CO C09970411
C[C@@]1([C@@]([C@@]([C@@]([C@@](O1)(C)OC)(C)O)(C)O)(C)O)CO C09970412
c1cn(c(=O)[nH]c1=S)[C@@H]2[C@H]([C@@H]([C@H](O2)CO)O)O C13140171
C[C@@H]1[C@H]([C@@H](C[C@@H](O1)n2cnc3c2ncnc3N)O)O C05488367
c1nc(c2c(n1)n(cn2)[C@H]3[C@H]([C@@H](CO3)O)CO)N C04823852
c1c(nc2c(nc(nc2n1)N)N)CBr C13283609
CC1(CC[C@@H]([C@@]23[C@H]1[C@@H]([C@@]([C@]45[C@H]2CC[C@H]([C@@H]4O)C(=C)C5=O)(OC3)O)O)O)C C15196282
c1ccn2c(c1)nc(c(c2=O)/C=N/NC(=O)N)O C16844662
c1c(c(=O)[nH]c(=O)n1[C@H]2C[C@@H]([C@H](O2)CO)O)CO C06090952
Cc1c(c2c(c[nH+]1)CO[C@@H]2c3c([nH]c(=S)[nH]c3=O)[O-])O C08575849
c1cn(c(=O)[nH]c1=O)[C@@H]2[C@H]([C@@H]([C@@H]([C@@H](O2)CCF)O)O)O C21304204
Cc1ccc/c(=N/S(=O)(=O)c2ccc(nc2)NN)/[nH]1 C21505666
CC(C)(C)OC(=O)N1C[C@H]([C@H]([C@@H]([C@@H]1CO)O)O)O C22052717
CC1(CC2=C(C(=O)C1)[C@@]3(c4ccccc4NC3=O)C(=C(N2)N)C#N)C C06419640
Cc1cn(c(=O)nc1N)[C@@H]2[C@H]([C@@H]([C@@H](O2)CO)O)Cl C17142946
c1nc(c2c(n1)n(cn2)[C@@H]3[C@H](C(=O)[C@@H](O3)CO)O)N C06393810
C[C@@H](C(=O)NC(=O)N)[NH+]1CCC[C@@H](C1)C(=O)[O-] C35083959
c1c(c(=O)[nH]c(=O)n1[C@@H]2[C@@H]([C@@H]([C@@H](O2)CO)O)O)/C=C/Br C33938237
c1cc2c(cc1N)C(=O)N(C2=O)CCS(=O)(=O)N C36745865
c1c(nc([nH]c1=O)SCC(=O)N2CCNC2=O)N C37021941
Cc1cc(ccc1NC(=O)[C@@H]2C[C@H](C[NH2+]2)O)C(=O)[O-] C37046841
CCn1c(c(c(=O)[nH]c1=O)N[C@H]2CCS(=O)(=O)C2)N C37486798
c1nc(c2c(n1)n(c(n2)Br)[C@@H]3C[C@H]([C@@H](O3)CO)O)N C00158249
C1CNC(=S)NCCOCCOCCNC(=S)N1 C13556145
c1cc(c(nc1)c2nnc(s2)N)S(=O)(=O)N C39292660
C1CCC(C1)(C(=O)N2C[C@H](C[C@H]2C(=O)[O-])O)[NH3+] C40470592
c1c(cnc(c1C(=O)N)Sc2nncs2)N C42140109
CC1=C[C@H]2[C@@](C[C@H]1O)([C@@]3([C@@H]([C@H]([C@@H]([C@]34CO4)O2)O)O)C)CO C44018884
C1CCC(CC1)(/C(=N\O)/N)C(=O)N[C@@H]2CCS(=O)(=O)C2 C44784188
C[C@H](C(=O)N[C@H]1CCS(=O)(=O)C1)NC(=O)N C48927750
CNC(=O)NNC(=O)c1cc2c([nH]c1=O)CCCC2=O C48950379
CCC[C@H]1CC2=C([C@@H]([C@@H]([C@@H]([C@@H]2O)O)O)O)[C@@H](O1)OC C49181976
c1c(nc(nc1N)Sc2cnnc(n2)Cl)N C51040241
c1cc(c[n+](c1)[O-])CO[C@@H]2c3c([nH]cn3)N=C(N2)N C27563757
c1c(c(cc2c1OCC(=O)N2)NC(=O)[C@H]3COCCO3)N C55297535
c1c(nc([nH]c1=O)S[C@@H]2CS(=O)(=O)C[C@@H]2O)N C37487856
C1C[C@@H]([C@H](C1)NC(=O)[C@@H]2COCCO2)/C(=N\O)/N C61887000
Cc1ccc2c(c1)[C@](C(=O)N2)([C@H]3C(=O)N=C(S3)N)O C09482558
C1CCC2(CC1)O[C@@H]3[C@H]([C@H]([C@@H]([C@@H]([C@H]3O2)O)O)O)O C65739533
Cc1ccc(cc1)N2[C@H]([C@@H](C(=O)N(C2=O)C)N)N C66345835
C1C2CC3CC1CC(C2)(C3)C(=O)N[C@@H](C(Cl)(Cl)Cl)O C00243841
CC(C)(C)[C@H]1CCc2c(sc(c2C(=O)N3CCCCC3)N)C1 C02558508
c1cc(sc1)c2cc(c3c(n2)nc(s3)N)C(F)(F)F C03888685
CCOC(=O)c1cc(c(c(c1)Br)N)Br C00368223
Cc1ccc(cc1F)n2c(cc(c2C)c3csc(n3)N)C C07763057
CC(C)c1cccc2c1N[C@H]([C@H]3[C@@H]2C=CC3)c4cccc(c4O)OC C14459945
C[C@]1\2CC[C@H]3c4ccc(cc4CC[C@H]3[C@@H]1CC/C2=N\N)OC C20572582
Cc1ccc2c(c1)[C@@H]3C=CC[C@H]3[C@H](N2)c4ccc(c(c4)O)OC C20690248
C=CCn1c(c(sc1=S)c2nc3ccccc3s2)N C26841328
c1cc(cc(c1)Br)c2c(noc2N)c3cccs3 C36766028
c1c(cc(c(c1F)N[C@@H]2CCCCNC2=O)Br)F C36963880
c1cc2c(cc1N)oc(n2)c3cc(cc(c3)Br)F C37034396
c1cc(c(cc1CNc2ccc3c(c2)CCC(=O)N3)Cl)Cl C37123719
Cn1c(c(c(n1)c2cccs2)c3c(cccc3Cl)Cl)N C37351216
Cc1ccc(cc1)[C@@H]2C3=C(CC(CC3=O)(C)C)NC(=S)N2 C02601634
c1cc(c2c(c1)N(CCC2)Cc3ccc(o3)Br)N C37906102
c1ccc2c(c1)c3c([nH]2)[C@@H](NCC3)c4cccc5c4nccc5 C20111401
c1ccc(c(c1)NC(=O)c2ccc(s2)C#CCCO)Cl C40232747
c1cc2c(cc1[C@@H](CC3CCCC3)Br)[nH]c(=O)[nH]2 C40282692
Cc1ccc(c(c1)Br)Oc2ccc(cc2C#N)N C41021496
CC(C)OC(=O)c1c(ccc(c1N)Br)Br C42581175
C[C@H]1C[C@H]1CNC(=O)Nc2ccccc2I C43157691
Cc1ccsc1CNC(=O)Nc2ccc(c(c2F)F)F C43231737
CC(C)Cc1c(noc1N)c2ccc(s2)Br C43375865
Cc1cc(cc(c1)n2c(c(c(n2)C)I)N)C C43665030
C=CCNC(=O)c1c(c2cc(ccc2[nH]1)Br)Cl C44846914
c1c(c[nH]c1C(=O)NCC23CC4CC(C2)CC(C4)C3)Br C47835591
C[C@@H](C(C)C)NC(=O)Nc1ccc(cc1F)Br C48469740
Cc1ccccc1SCc2nc(c3c(c(sc3n2)C)C)N C48552789
CC(C)c1nc(c(s1)N)c2c3ccccc3ccc2OC C50308940
Cc1ccc(c(c1)SCc2nc(c3ccsc3n2)N)C C50837338
c1cc(cc(c1)Br)Cc2nc3c(c(n2)N)CCCC3 C50846825
CC(C)[C@H](c1cc2c(cc1Br)[nH]c(=O)[nH]2)Cl C52095080
Cn1c(c(c(n1)c2csc3c2cccc3)c4cccs4)N C52901648
C[C@H]1CCC[C@@](C1)(CO)NC(=O)c2cc3c(s2)CCCC3 C53104185
Cc1c(c(n(n1)C2CCC(CC2)C(C)C)N)Br C54556869
Cc1ccc(c(c1)c2c(sc(n2)N)Br)OC C57628628
[H]/N=C/1\C=C([C@@H](S1)c2[nH]c3cc(ccc3n2)Br)C C37441116
Cc1cc(cc2c1NC(=O)C2(C)C)[C@H](c3ccc(cc3)F)O C58096327
Cc1ccc(c2c1[C@@H](C(=O)N2)Nc3ccc(cc3)SC)C C42106433
CSc1cccc(c1)N[C@@H]2c3cccc(c3NC2=O)Cl C42109062
c1ccc(cc1)c2c(c(on2)N)c3ccccc3Br C55334371
Cc1ccc(cc1)N(C)C(=O)c2cc(c(cc2Br)F)N C61089205
c1csc2c1[C@@H](CCC2)Nc3cc4c(cc3Cl)NC(=O)C4 C61326675
Cc1ccc2c(c1)[nH]c(n2)SCc3cc(cs3)C#CCO C61440695
Cc1ccc(c(c1)C2=NCCNC(=C2)C(C(F)F)(F)F)O C13126899
c1cc(ccc1c2nc3cc(cc(c3o2)F)Br)N C62563327
c1cc(c(cc1C(=S)N)Cl)n2ccc(n2)C(F)(F)F C62796326
Cc1cc(cc(c1)N[C@H]2c3c(cccc3Br)NC2=O)C C19953003
CCc1ccccc1N[C@H]2c3c(cccc3Br)NC2=O C19956770
Cc1c(c(n(n1)c2ccccc2)C)Sc3ccccc3N C03270841
Cc1ccsc1[C@H]2[C@H]3CC=C[C@@H]3c4cc(ccc4N2)NC(=O)C C13645304
Cc1ccc2c(c1C)N[C@H]([C@H]3[C@@H]2C=CC3)c4ccc(c(c4)O)OC C14457177
CCOc1ccc(cc1)[C@@H]2[C@@H]3CC=C[C@@H]3c4cc(ccc4N2)O C14480427
c1cc2c(cc1O)OC[C@@H]2Nc3cc(cc(c3)Cl)Cl C19911033
COc1cccc(c1O)[C@@H]2[C@@H]3CC=C[C@H]3c4cccc(c4N2)F C20694191
CC(C)c1cc(c(cc1I)C(=O)OC)N C21993495
C[C@]12CC[C@@H]3c4ccc(c(c4CC[C@H]3[C@@H]1CC[C@@H]2O)O)OC C34303692
c1cc(c(c(c1)Cl)[C@H]2CC(=O)c3ccc(cc3O2)N)Cl C36142568
CC1CCC(CC1)NC(=O)[C@H]2Cc3c4ccccc4sc3CN2 C13833786
Cc1ccc(cc1)c2cn3cc(cc(c3n2)Br)N C36243675
c1cc2c(cc1Br)c(c(cn2)N)OCC(F)(F)F C36813229
c1cc(c(c(c1)Cl)F)NC(=O)c2ccc3c(c2)CCCN3 C36895801
Cc1ccc(cc1)[C@H](C)Nc2cc3c(cc2Cl)NC(=O)C3 C36990770
Cc1ccc(c(c1O)C)NCc2ccc(o2)Br C37130382
Cc1ccc2nc(cn2c1)CSc3c(cccc3Cl)N C37203939
c1cc(sc1)c2cc(n(n2)c3ccc(cc3)Br)N C37291321
c1c(cc(c(c1Cl)N[C@H]2COC[C@H]2O)Cl)Br C37885386
CC(C)C1=CC(=CC2=c3ccccc3=[NH+][C@@H]12)[NH+]4CCN(CC4)C C38966139
C[C@]12CC[C@H]3c4ccc(cc4CC[C@H]3[C@@H]1C[C@]([C@H]2O)(C)O)OC C39941863
c1cc(c(c(c1)Cl)Cl)[C@H](c2ccc3c(c2)CCC(=O)N3)O C40248603
c1cc2c(cc1N)sc(n2)Sc3ccc(cn3)C(F)(F)F C42143794
C[C@@H]1C[C@H]1CNC(=O)Nc2ccccc2I C43157690
CC(C)Cc1c(nn(c1N)C)c2cc(ccc2F)Br C43375789
CC[C@@]12CC[C@H]3[C@@H]([C@H]1CC[C@@]2(C#C)O)CCC4=C/C(=N\O)/CC[C@@H]34 C44019782
C[C@@]12CC[C@H]3c4ccc(c(c4CC[C@H]3[C@@H]1CC[C@@H]2O)OC)O C44021364
C[C@H]1CCC[C@@H](C1)OC(=O)c2cc(ccc2Br)N C45625060
Cc1cc(nc(n1)SCc2cc(sc2)Br)N C47972972
c1ccc(cc1)CCc2nc(c3c4c(sc3n2)CCC4)N C48413602
C=C(CSc1nc(c2ccsc2n1)N)Br C48552767
Cc1cccc2c1C(=O)N[C@@H](N2)c3cccc(c3)Br C48619544
CC(C)(C)NC(=O)c1c(c2cc(ccc2[nH]1)Br)Cl C48720651
Cc1nc2cc(c(cc2s1)N)N(C)[C@H](C)c3cccs3 C49727108
Cc1cc(c(c(c1)C)[C@@H](C)n2c(c(c(n2)C)Br)N)C C43681533
Cc1ccc(c(c1)C)N(C)c2c(cc(cn2)Br)N C49979569
c1ccc2c(c1)NC(=O)/C(=C\Nc3ccccc3Cl)/S2 C05204640
c1c(cc(cc1Cl)Cl)/C=C/C(=O)N[C@@H]2CCCC[C@H]2O C51996418
C[C@@H]1C[C@H]1[C@@H](c2cc3c(cc2Br)[nH]c(=O)[nH]3)Cl C52095097
c1c(c(cc2c1[nH]c(=O)[nH]2)Br)[C@@H](C3CCC3)Cl C52095101
c1ccc2c(c1)ccc(c2Br)Oc3c(cccn3)N C38077555
CCc1cc(c2c(c1)C(C(=O)N2)(C)C)[C@@H](c3ccccc3)O C58094067
Cc1cc(cc2c1NC(=O)C2(C)C)[C@@H](c3ccc(cc3)F)O C58096322
Cc1cc(cc(c1)N[C@@H]2c3cccc(c3NC2=O)Br)C C42080151
Cc1cc(c2c(c1)NC(=O)[C@@H]2Nc3ccc(cc3F)Cl)C C42100944
CSc1ccc(cc1)N[C@@H]2c3cccc(c3NC2=O)Cl C42109148
Cc1ccc(c(c1)N[C@@H]2c3c(ccc(c3NC2=O)F)Cl)C C42118697
C[C@@H](c1ccccc1)N[C@@H]2c3c(cccc3Br)NC2=O C19878684
Cc1c(sc(c1C(=O)N)/N=C/c2cccc3c2cccc3)C C59466457
CC[C@H](C(=O)Nc1cccc2c1cccc2O)Br C61489620
Cc1c2c(cc(c1Cl)[C@H](C3CCCCC3)O)[C@@H](C(=O)N2)C C58111296
Cc1c2c(oc(c2c(=O)[nH]n1)NC(=O)C[NH2+][C@H](c3ccccc3)C(C)C)C C10907759
C#CCOc1ccc(cc1)C(=O)N[C@@H]2C[NH+](CCC[C@H]2O)Cc3ccc(o3)CO C15672078
C[NH+](Cc1cccc(c1)c2[nH]c(=O)cc(n2)CN)Cc3ccc4c(c3)nsn4 C23312284
Cc1ccc(c(c1)C[NH+](C)[C@H](C)C(=O)Nc2ccc3c(c2)[nH]c(=O)[nH]3)OC C24993224
C[C@H](C(=O)Nc1c2ccccc2oc1C(=O)C)[NH+]3CCC(CC3)C(=O)N C25523179
C=CCNC(=O)NC(=O)C[NH+]1CCC[C@@H]1C(=O)Nc2cc(cc(c2)Cl)Cl C26462694
CC[C@@H](C)/[NH+]=C(\N)/SCC(=O)N1C[C@@H](Oc2c1cccc2)C(=O)NC C29473211
CC(C)CC/[NH+]=C(\N)/SCC(=O)N1C[C@H](Oc2c1cccc2)C(=O)NC C29493221
Cc1cccc(c1C)NC(=O)C[NH+](C)[C@@H](C)C(=O)NC(=O)NCC(F)(F)F C31302664
C[C@H](c1ccc(c(c1)Cl)Cl)[NH2+][C@@H](C)C(=O)c2c(n(c(=O)n(c2=O)C)C)N C32791560
C[NH+]1CCc2c(sc(c2C(=O)N)NC(=O)COc3ccc(cc3)OC)C1 C36628842
c1ccc(cc1)c2ccc(o2)C(=O)N3C[C@H](C4(C3)CC[NH2+]CC4)C(=O)NCCCO C39605544
Cn1cccc1C(=O)N2C[C@@H](C3(C2)CC[NH2+]CC3)C(=O)NCCNc4ccccc4 C39655462
Cc1cc(ccc1NC(=O)C(=O)NCCC[NH+]2C[C@@H](C[C@@H](C2)C)C)C(=O)NC C41730871
CC(=O)Nc1cccc(c1)NC(=O)NC[C@H](c2ccco2)[NH+]3CCCC3 C43656425
CNC(=O)Cc1ccccc1NC(=O)NC[C@H](c2ccco2)[NH+]3CCCCC3 C44179988
CCC[C@@H](C)C(=O)N1C[C@@H](C2(C1)CC[NH2+]CC2)C(=O)N[C@@H](C)c3c([nH]nc3C)C C44713641
CC[C@H](C)C(=O)N1C[C@H](C2(C1)CC[NH2+]CC2)C(=O)N[C@@H](C)c3c([nH]nc3C)C C44713761
CCC(CC)C(=O)N1C[C@H](C2(C1)CC[NH2+]CC2)C(=O)N[C@H](C)c3c([nH]nc3C)C C44713839
c1cc(c(c(c1)Cl)[C@H](CNC(=O)NNc2ncccn2)[NH+]3CCCC3)F C46225866
c1cc(oc1)CNC(=O)CNC(=O)NC[C@H](c2cccs2)[NH+]3CCCC3 C47951298
CCOC(=O)c1c(cc(s1)NC(=O)C[NH+]2CCC(CC2)CC(=O)N)C C48025184
CC(=O)Nc1ccc(cc1OC)NC(=O)NC[C@H](c2ccsc2)[NH+](C)C C48379370
C[C@H](C(C)C)NC(=O)C(=O)Nc1ccc(cc1)NC(=O)C[NH+]2CCCCCC2 C48699518
Cc1ccc(cc1)NC(=O)NC(=O)[C@@H](C)[NH+]2CCC[C@@H](C2)C(=O)NC3CC3 C51044917
Cc1cc(ccc1NC(=O)NCCCn2cc[nH+]c2C)C(=O)NCC(C)C C51646215
CCNC(=O)c1ccc(c(c1)C)NC(=O)C(=O)NC[C@H](C)[NH+]2CCC[C@@H](C2)C C52679699
C[C@@H]1C[C@@H](C[NH+](C1)C(C)(C)CNC(=O)C(=O)N(C)c2ccc(cc2)C(=O)N)C C54946716
c1ccc2c(c1)c(cn2CCC(=O)N)C[NH2+]Cc3nncn3C4CCCCC4 C55384284
CC[C@@H](CNC(=O)c1ccc(o1)S(=O)(=O)N)[NH+]2CCc3ccccc3C2 C58855378
c1cc(cc(c1)NC(=O)c2csc(n2)c3ccco3)C[NH+]4CCC[C@@H]4C(=O)N C59935416
C[C@@H]1C[C@@H](C[NH+](C1)C(C)(C)CNC(=O)c2cc(ccc2OC)S(=O)(=O)N)C C59990117
Cc1cc(c(o1)C)C(=O)NNC(=O)NCC(C)(C)[NH+]2C[C@H](C[C@@H](C2)C)C C54726834
CCOC(=O)Nc1ccc2c(cc(=O)oc2c1)CS/C(=[NH+]/C(C)C)/N C18992682
C[C@H](c1ccccc1)OCCCNC(=O)NNC(=O)C2=c3ccccc3=[NH+]C2 C63127327
C[C@@H](CC1=c2ccccc2=[NH+]C1)NC(=O)CCCN3C(=O)c4ccccc4NN3 C63295334
COc1ccccc1CCNC(=O)[C@H]2N[C@H](NO2)CC3=c4ccccc4=[NH+]C3 C63296368
COc1cccc2=[NH+][C@H](C=c21)C(=O)NCCC(=O)N[C@H]3Nc4ccccc4S3 C63303063
CC(=O)NNC(=O)[C@H](CC1=c2ccccc2=[NH+]C1)NC(=O)c3ccccc3Cl C63908437
CCCCNC(=O)[C@H]1CC[C@H]([NH+](C1)CC(=O)N[C@H]2CCCCNC2=O)C C64995135
Cc1cc2c(cc(=O)oc2cc1C)C[NH2+]CCNc3[nH]c(=O)cc(n3)C C65421644
CCc1[nH]c(c([nH+]1)[C@H]2[C@@H](NCN2CCSc3nc[nH]n3)c4ccccc4)C C65453410
CC1CC[NH+](CC1)[C@@H](C)CNC(=O)NCc2ccc(cc2)N3CCNC(=O)C3 C65479621
CCCCNC(=O)[C@H]1CC[C@@H]([NH+](C1)CC(=O)NC(=O)NC2CCCC2)C C66473855
Cc1cc(ccc1C(=O)NC(C)C)NC(=O)C(=O)NCC2(CCCC2)[NH+](C)C C66718577
CCCCNC(=O)NC(=O)[C@H](C)[NH+](C)CC(=O)Nc1cc(cc(c1)F)F C66836546
Cc1ccc2[nH+]c(cn2c1)CNC(=O)CCCC[C@@H]3[C@H]4[C@@H](CS3)NC(=O)N4 C67233955
CS(=O)(=O)NCCNC(=O)NC[C@H]1CCC[NH+]1CC2CCCCC2 C67457157
C[C@H](c1ccc(cc1)C(C)C)[NH2+][C@H](C)C(=O)c2c(n(c(=O)n(c2=O)C)C)N C43302625
CC1CC[NH+](CC1)C[C@H](CNC(=O)Nc2ccc(cc2)c3csnn3)O C67549685
Cc1ccc(cc1)[C@@H]2C3=C(CC(CC3=O)(C)C)N(C(=C2C(=O)c4ccccc4)N)c5ccc(cc5)[N+](=O)[O-] C08412484
CCOC(=O)[C@@](C(F)(F)F)(Nc1c(c2c(s1)C[C@H](CC2)C(C)(C)C)C#N)NC(=O)c3ccccc3 C02191803
Cc1ccc(cc1)n2c(=O)c3c(c4ccccc4[nH]3)nc2SCC(=O)Nc5cccc(c5)C(F)(F)F C08923370
Cc1c2c(c(cn1)CO)Cc3c(nc(nc3SCC(=O)Nc4ccccc4)c5ccccc5Cl)O2 C09116216
CC(C)C[C@@H](C(=O)N/N=C/c1ccc(c(c1)Br)OC(C)C)NC(=O)c2ccc(cc2)Cl C10002794
Cc1cccc(c1C)OP(=O)(N/N=C/c2cc(ccc2O)Br)Oc3cccc(c3C)C C12462921
Cc1c(c(n(n1)C)Nc2ccccc2)C(c3ccc(cc3)SC)c4c(nn(c4Nc5ccccc5)C)C C12623942
Cc1cc(cc(c1)NS(=O)(=O)c2ccc3c(c2)[C@H]4C=CC[C@H]4[C@@H](N3)c5ccc(c(c5)[N+](=O)[O-])Cl)C C14470790
Cc1ccc(cc1)[C@@H]2c3c(c4ccccc4[nH]3)C[C@H]5N2C(=O)N(C5=O)c6ccccc6C(=O)NCC(C)C C15958439
Cc1cc2c(cc1NC(=S)NC(=O)c3ccc(c(c3)Cl)Cl)nn(n2)c4cccc5c4cccc5 C16284522
C/C(=N\NC(=O)[C@@H]1C[C@@H]1c2ccc(cc2)C(C)(C)C)/c3ccc(cc3)NC(=O)c4ccc(o4)Br C20157897
c1ccc(cc1)n2c(=O)c3c(c4ccccc4[nH]3)nc2SCC(=O)Nc5ccc(cc5)Br C20605317
CCOc1cccc2c1O[C@]3([C@@H]([C@@H]2NC(=S)N3c4ccc(cc4)Cl)C(=O)Nc5ccc(cc5C)C)C C02962946
CC(C)(C)c1ccc(cc1)C(=O)Nc2ccc3c(c2)[C@H]4C=CC[C@H]4[C@@H](N3)c5cc(c(c(c5)OC)OC)OC C20684020
CSc1cccc(c1)NC(=S)Nc2cc(ccc2N3CCCCCC3)S(=O)(=O)N4CCCCCC4 C20725575
CCOc1ccc(cc1OCC)[C@H]2C3=C(C[C@@H](CC3=O)c4ccc(cc4)OC(C)C)Nc5ccccc5N2 C20884061
CC(C)COc1ccc(cc1)[C@@H]2C3=C(C[C@H](CC3=O)c4ccc(c(c4)OC)OC(C)C)Nc5ccccc5N2 C21236857
CC(C)COc1ccc(cc1)[C@H]2CC3=C([C@H](Nc4ccccc4N3)c5ccc(c(c5)OC)OC(C)C)C(=O)C2 C21253769
CC(C)Oc1ccc(cc1)[C@@H]2CC3=C([C@H](Nc4ccccc4N3)c5ccc(c(c5)[N+](=O)[O-])Cl)C(=O)C2 C21255229
CCOc1cc(cc(c1O)I)/C=N/NC(=O)COc2cc(c(c(c2)C)Cl)C C30937442
Cc1ccc(cc1C)c2nc3cc(ccc3o2)NC(=S)NC(=O)COc4ccc(cc4)Br C32116734
CC(C)c1ccc(cc1)N2C(=O)c3ccccc3/C(=C/NNC(=O)c4c(c5ccccc5s4)Cl)/C2=O C33014797
c1ccc(cc1)NC(=O)C[C@H]2C(=O)N(/C(=N/c3ccccc3Cl)/S2)CCc4c[nH]c5c4cccc5 C08771304
C[C@@H]1CCCC[C@@H]1N2[C@@H]([C@@]34C=C[C@@H](O3)[C@@H]([C@@H]4C2=O)C(=O)Nc5ccc(cc5)Cl)C(=O)NC6CCCCC6 C33762669
Cc1ccc(c(c1)OCc2nc(cs2)C(=O)NCCNC(=O)c3ccc(cc3)Br)C(C)C C34906009
Cc1cccc(c1)NC(=O)[C@H]2[C@H]3C=C[C@@]4([C@@H]2C(=O)N([C@@H]4C(=O)N[C@@H]5CCC[C@@H]([C@@H]5C)C)C6CCC(CC6)C)O3 C35201745
CC[C@@H](C)[C@H](C(=O)Nc1nnc(s1)c2ccc(cc2)Br)NC(=O)CSc3ccccc3 C35300115
c1ccc(cc1)c2c(sc(n2)NC(=O)c3cc(on3)c4ccc(c(c4)F)F)NC(=O)c5ccccc5 C35671713
CCOc1cccc2c1O[C@]3([C@H]([C@@H]2NC(=S)N3c4cccc(c4C)C)C(=O)Nc5ccc(cc5)Cl)C C02962753
CC(C)(C)CC(C)(C)NC(=O)[C@@H](c1ccc(cc1)O)N(c2ccccc2Cl)C(=O)c3ccc(cc3)OC C36543675
CC(C)(C)CC(C)(C)NC(=O)[C@@H](c1c2ccccc2ccc1OC)N(c3ccccc3Cl)C(=O)CO C36547735
CC(=O)Oc1ccc(cc1OC)[C@@H]2[C@H]3CC=C[C@@H]3c4cc(ccc4N2)NC(=O)c5ccc(cc5)C(C)(C)C C36557273
CC(=O)Oc1ccc(cc1OC)[C@H]2[C@H]3CC=C[C@@H]3c4cc(ccc4N2)NC(=O)c5ccc(cc5)C(C)(C)C C36557274
CCOc1ccc(cc1)NS(=O)(=O)c2ccc3c(c2)[C@@H]4C=CC[C@@H]4[C@@H](N3)c5c6ccccc6ccc5OC C36557965
Cc1ccc(o1)CN([C@H](c2cccc(c2)O)C(=O)NC(C)(C)CC(C)(C)C)C(=O)c3ccccc3Cl C36602512
c1ccc(c(c1)[C@@H]2c3ccc(cc3OC(=C2C#N)N)OC(=O)COc4cccc(c4)Cl)Br C38678966
CCOC(=O)[C@H]1[C@H](SC2=C1CCCC2)NC(=O)CSc3[nH]c(c(n3)c4ccccc4)c5ccccc5 C39152181
CNC(=O)c1c2c(sc1NC(=O)/C(=C/c3ccc(o3)c4cccc(c4)Br)/C#N)CCCC2 C39992755
Cc1c2cc(ccc2oc1C(=O)Nc3c(c4c(s3)CCCC4)C(=O)NC[C@H]5CCCO5)Br C40037935
CCCCOc1cccc(c1)[C@H]2c3c(n[nH]c3C(=O)N2Cc4ccc(cc4)F)c5cc(c(cc5O)C)Cl C39914849
Cc1ccc(cc1)S(=O)(=O)N/N=C/2\CCCc3c2c(c(o3)C(=O)Nc4ccccc4Br)C C40815262
CCOc1cc(cc(c1O)Br)/C=N/NC(=O)CCCOc2ccc(cc2Br)C C40951279
CC1(CC2=C([C@H](c3c(nn(c3O)c4ccccc4)N2)c5ccc(cc5)OC(=O)c6ccccc6)C(=O)C1)C C09846897
CC1(CC2=C([C@@H](C(=C(N2)SCC(=O)Nc3ccc(cc3)Cl)C#N)c4ccc(cc4)OC)C(=O)C1)C C08387669
c1cc(sc1)[C@@H]2C[C@H](n3c(c(c(n3)C(=O)Nc4ccc(cc4)OC(F)(F)F)Br)N2)C(F)(F)F C01802743
Cc1ccc(cc1)CSc2[nH]c(nn2)N/N=C/c3ccccc3OCc4cccc(c4)Br C59019320
C=CCn\1c2ccc(cc2s/c1=N\C(=O)c3cc(nc4c3cccc4)c5cccs5)S(=O)(=O)N C13139109
Cc1ccc2c(c1)sc(n2)c3ccc(cc3)NC(=O)C[C@@H]4C(=O)N/C(=N/c5ccc(cc5)Cl)/S4 C03435795
CCCOc1ccc(cc1)C(=O)NC(=S)/N=c/2\[nH]c(cs2)c3ccc(c(c3)Br)OC C02605632
CCC(=O)N1[C@H](CC(=N1)[C@@H]2C(=c3cc(ccc3=[NH+]C2=O)C)c4ccccc4)c5ccc(cc5)[NH+](CC)CC C64365254
Cc1c(c(=O)n(n1C)c2ccccc2)NC(=O)CSc3nc4ccccc4c(=O)n3CCc5ccccc5 C01124688
CN(C)c1ccc(cc1)NC(=O)[C@@H]([C@H]2CCC=CC2)N(Cc3ccc(cc3)F)C(=O)Cn4c5ccccc5nn4 C01419009
CCOc1cc(cc(c1OCC)OCC)C(=O)N2CC[C@@]3(CCCC[C@H]3[C@@H]2c4ccc(cc4OC)OC)O C08788780
COc1ccc(cc1OC)c2nnc(n2c3ccccc3)SCC(=O)N/N=C/c4ccc(cc4)SC C01794006
Cc1ccc2c(c1)oc(c(c2=O)OCC(=O)Nc3nc(c(s3)C(=O)OC)C)c4ccc(cc4)C(C)(C)C C01908277
CCCCc1cc(=O)oc2c1cc(c(c2)OCC(=O)N3Cc4c(c5ccccc5[nH]4)C[C@H]3C(=O)OC)Cl C09034013
CCOC(=O)c1c2c(sc1NC(=O)[C@H](C)Oc3coc(cc3=O)CN4CCCc5c4cccc5)CCC2 C09286439
Cc1ccc(cc1)c2nnc(n2c3ccc(cc3)Cl)SCC(=O)N/N=C/c4cccc(c4OC)OC C01826887
COc1ccc(cc1)c2nnc(n2c3ccc(cc3)OC)SCC(=O)N/N=C/c4ccc(cc4)SC C02356450
CC(C)OC(=O)c1c2c(sc1NC(=O)c3cnn4c3nc(cc4C(F)(F)F)c5ccco5)CCCC2 C09775332
C[C@H]1CCC[C@@H]([C@@H]1C)NC(=O)[C@@H]2CCC(=O)N([C@@H]2c3ccc(cc3)OC)c4cc(c(c(c4)OC)OC)OC C09841622
CCOc1ccc(cc1)NC(=O)c2c3c(sc2/N=C/c4ccc(cc4)N(C)C)CN(CC3)C(=O)OCC C09907631
Cc1ccc(cc1)SC[C@@H](C)Cn2c3c(=O)[nH]c(=O)n(c3nc2N4CCN(CC4)c5ccccc5F)C C10249453
COc1ccc(cc1)S(=O)(=O)Nc2ccc(cc2)C(=O)N(Cc3ccco3)c4nc5ccccc5s4 C10527053
CCCCc1cc(=O)oc2c1ccc(c2C)OCC(=O)Nc3ccc(c(c3)S(=O)(=O)N4CCCCC4)C C11866693
Cc1ccc(cc1)SCCOc2ccc(cc2OC)/C=C\3/C(=O)NC(=O)N(C3=O)c4ccc(cc4)OC C12285250
CCOc1ccc(cc1)n2c(nnc2SCC(=O)N/N=C/c3ccc(cc3)OC)c4ccc(cc4)Cl C01818061
Cc1cccc(c1)CCN([C@H](c2ccccc2C)C(=O)NC[C@@H]3CCCO3)C(=O)Cn4c5ccccc5nn4 C12483873
Cc1c(sc(c1C(=O)OC)NC(=O)CSc2nnc(n2C[C@@H]3CCCO3)c4ccc(cc4)Cl)C C13117875
CCOC(=O)c1c(nc(s1)NC(=O)CSc2nc3c(c4c(s3)CCC4)c(=O)n2c5ccccc5)C C02360843
Cc1cc(c2cc(c(=O)[nH]c2c1)[C@@H](c3nnnn3C4CCCCC4)N(Cc5ccccc5)Cc6cccnc6)C C19973193
Cc1cc2cc(c(=O)[nH]c2cc1C)[C@H](c3nnnn3C4CCCCC4)N(Cc5ccccc5)Cc6cccnc6 C19973230
Cc1cc2cc(c(=O)[nH]c2cc1C)[C@@H](c3nnnn3C4CCCCC4)N(Cc5ccco5)Cc6cccs6 C19973244
CCc1ccc2c(c1)cc(c(=O)[nH]2)[C@@H](c3nnnn3C4CCCC4)N(Cc5ccccc5)Cc6cccnc6 C20082427
Cc1cc(c2c(c1)cc(c(=O)[nH]2)[C@H](c3nnnn3CCOC)N(Cc4ccccc4)Cc5ccc(cc5)F)C C20083186
Cc1c(cccc1Cl)N(CC(=O)Nc2c(n(n(c2=O)c3ccccc3)C)C)S(=O)(=O)c4ccccc4 C20234621
CCOC(=O)c1c(c2c(=O)n(c(=O)n(c2s1)CC(=O)Nc3ccc(cc3)C)Cc4cc(ccc4C)C)C C34776218
COc1ccc(cc1N2CCN3c4ccc(cc4C[C@@H]([C@@H]3C2)C(=O)NCCc5cccs5)[N+](=O)[O-])Cl C35894781
CCOC(=O)C1=C(N(C(=O)N[C@@H]1c2ccc(cc2)C(C)C)C)CN3CCN(CC3)C(=O)c4ccc(cc4)C C36005239
CCCCNC(=O)[C@H](c1c2ccccc2ccc1OC)N(C3CCCCC3)C(=O)c4cccc(c4)[N+](=O)[O-] C36491045
Cc1ccc(cc1)S(=O)(=O)CNC(=O)[C@H](c2cccc(c2)OC)N(Cc3ccc(o3)C)C(=O)CCl C36599939
Cc1ccc(o1)CN([C@H](c2c(cccc2Cl)Cl)C(=O)NC(C)(C)C)C(=O)c3ccc(cc3)[N+](=O)[O-] C36603102
CCOC(=O)c1c2c(sc1NC(=O)c3ccc(cc3)S(=O)(=O)N(C)C[C@H]4CCCO4)C[C@@H](CC2)C C36633029
CC(C)(C)c1c2c(n(n1)C(C)(C)C)N(C(=O)CS[C@@H]2c3ccccc3OC)CC(=O)NC[C@H]4CCCO4 C37427909
Cc1ccc(cc1)c2c(cn(n2)c3ccc(cc3)F)C(=O)N(C)CC(=O)Nc4ccc(cc4)N5CCOCC5 C12526684
CCc1ccc(cc1)CN(Cc2ccco2)c3cnc(nc3C(=O)Nc4ccccc4Cl)S(=O)(=O)C C08614118
CN(C)c1cccc(c1)[C@@H](c2ccc(cc2)S(=O)(=O)C)NS(=O)(=O)c3ccccc3S(=O)(=O)C C39196136
CCOC(=O)c1c(csc1NC(=O)c2c3c(n(n2)[C@@H]4CCS(=O)(=O)C4)CCCC3)c5ccc(cc5)C C40987545
CCN(CC)C(=O)Oc1ccc2c(c1NC(=O)[C@@]34CC[C@@](C3(C)C)(C(=O)O4)C)ccn2Cc5cccc(c5)C C43506281
CC[C@H](c1nnnn1Cc2ccccc2)N(Cc3ccc(cc3)OC)Cc4cc5c(cc(cc5[nH]c4=O)C)C C01375266
CC[C@@H](c1nnnn1Cc2ccc(cc2)OC)N(Cc3ccccc3)Cc4cc5c(cc(cc5[nH]c4=O)C)C C01375278
Cc1ccc(cc1)Cc2nnc(s2)NC(=O)c3cccc(c3)S(=O)(=O)N4C[C@H](CC4=O)c5ccccc5 C01421301
[H]/N=C\1/C(=C/c2cc(c(c(c2)Cl)OCCOc3ccccc3C)OC)/C(=O)N=C4N1N=C(S4)CCCC C08915990
Cc1cc(ccc1NC(=O)c2ccccc2)SCCOC(=O)c3cc(ccc3N4CCCCC4)[N+](=O)[O-] C57318330
Cc1cc(c2cc(c(=O)[nH]c2c1)[C@H](c3nnnn3C4CCCC4)N(Cc5ccc(cc5)F)Cc6ccco6)C C57530954
Cc1cc2cc(c(=O)[nH]c2cc1C)[C@@H](c3nnnn3C(C)(C)C)N(Cc4ccc(cc4)Cl)Cc5ccco5 C57608791
Cc1cc2c(cc1C)oc(n2)c3cc(ccc3OC(=O)COc4ccccc4)NC(=O)COc5ccccc5 C59364384
CC[C@H](C)OC(=O)[C@H]1[C@@H](C2=C(C[C@@H](CC2=O)c3ccc(c(c3)OC)OC)N=C1C)c4ccc(c(c4)O)OC C13403306
[H]/N=C\1/C(=C/c2ccc(c(c2)OC)OCCOc3ccc(c(c3)C)Cl)/C(=O)N=C4N1N=C(S4)CC(C)C C27549886
C[C@H]1CCc2c(sc(c2C(=O)Nc3ccc(cc3)C(=O)OC)/N=C/c4cc(c(cc4OC)OC)OC)C1 C15945896
C[NH+]1CCN(CC1)S(=O)(=O)c2ccc(cc2)NC(=S)NC(=O)/C=C/c3cccc4c3cccc4 C08442676
Cc1c(c(=O)n(n1C)c2ccccc2)NC(=O)C[NH+](C)[C@@H](C)c3cccc(c3)NC(=O)c4ccccc4 C09388376
C[NH+](CC(=O)Nc1ccc(cc1)S(=O)(=O)N2CCCCC2)CC(=O)Nc3ccc(c(c3F)F)F C09493643
Cc1cccc(c1C)NS(=O)(=O)c2ccc(cc2)C(=O)NC[C@H](c3ccc(o3)C)[NH+]4CCOCC4 C09467963
CC(C)C[NH+]1CCC(CC1)CNC(=O)c2cc3c(c(c2)NC(=O)[C@H]4CCCO4)n(c(n3)C5CCC5)C C11788016
CCOC(=O)[C@]1([C@@H]2[C@@H]([C@@H]([NH2+]1)c3ccc(c(c3)OC)O)C(=O)N(C2=O)c4ccc(cc4)C)CCSC C12497424
CC(=O)N[C@H]1CCc2cc(c(c(c2-c3c1cc(=O)c(cc3)NCC[NH+]4CCCCC4)OC)OC)OC C12655760
CC[NH+](CC)CCCN(Cc1cc2cc3c(cc2[nH]c1=O)OCCO3)C(=O)Nc4ccc(cc4)Cl C12710011
c1cc(cnc1)C(=[NH2+])NS(=O)(=O)c2cc(c(c(c2)Cl)Oc3ccc(cc3Cl)[N+](=O)[O-])Cl C01040677
Cc1c(c(n2c1c(=O)n(nc2)CC(=O)NCCC[NH+]3C[C@@H](C[C@@H](C3)C)C)C)C(=O)NC4CCCCC4 C20388310
CC(C)[NH+](CCCNC(=O)c1ccc(cc1)/N=C\2/N[C@@H]3CS(=O)(=O)C[C@@H]3S2)C4CCCCC4 C20618100
Cc1cc(ccc1NC(=O)/C=C/c2ccc(cc2)S(=O)(=O)NCc3ccco3)N4CC[NH+](CC4)C C22616351
C[NH+]1CCN(CC1)[C@@H](CNC(=O)C(=O)Nc2cc(ccc2C#N)Cl)c3ccc4c(c3)CCCN4C C22735157
c1ccc(c(c1)C(=O)NC[C@H]2CCCO2)NC(=O)[C@H]3CCC[NH+](C3)Cc4nc(no4)c5cccs5 C31056974
Cc1cccc(c1)OCc2nnc(s2)C(=O)Nc3ccc(cc3)C(=O)NCC[NH+]4CCCC[C@H]4C C33031859
C=CCN(CC=C)C(=O)c1ccc(c(c1)NS(=O)(=O)c2ccc(cc2)Br)N3CC[NH2+]CC3 C33032938
c1ccc(c(c1)NC(=O)c2nnc(s2)COc3ccc(cc3)C(=O)NCC[NH+]4CCCCCC4)F C33114331
Cc1cc(c(n1c2ccc(cc2)S(=O)(=O)N)C)C(=O)CN3CC[NH+](CC3)C/C=C/c4ccccc4 C22809388
COc1cccc(c1OC)/C=N/n2c(c(c3c2nc4ccccc4[nH+]3)S(=O)(=O)c5cccs5)N C02398073
c1cc(cc(c1)OCC(=O)NNC2=c3cc(cc(c3=[NH+]C2=O)Br)Br)[N+](=O)[O-] C20074122
Cc1ccc(cc1)c2nc(on2)C[NH+]3CCC[C@H](C3)C(=O)Nc4ccccc4C(=O)NCc5ccco5 C38890345
Cc1ccc(c(c1)N2CC[NH2+][C@@H](C2)S(=O)(=O)Oc3ccccc3)NS(=O)(=O)Cc4ccccc4 C39481022
CCOc1ccccc1CCNC(=O)[C@H]2CN(CC23CC[NH2+]CC3)C(=O)c4ccc(nc4)Oc5ccccc5 C39652763
c1ccc(cc1)CSCCNC(=O)[C@@H]2CN(CC23CC[NH2+]CC3)C(=O)c4ccc(nc4)Oc5ccccc5 C39658648
COc1ccc(c(c1)OC)CNC(=O)[C@@H]2CN(CC23CC[NH2+]CC3)C(=O)c4csc5c4cccc5 C39661628
CCOc1ccc(cc1)C(=O)N2C[C@@H](C3(C2)CC[NH2+]CC3)C(=O)NC[C@@H](C)Oc4ccc(cc4)OC C39665605
CCOc1ccc(cc1)C(=O)N2C[C@H](C3(C2)CC[NH2+]CC3)C(=O)NC[C@H](C)Oc4ccc(cc4)OC C39665612
Cc1ccc(c(c1F)C(=O)N2C[C@@H](C3(C2)CC[NH2+]CC3)C(=O)NC[C@H](C)Oc4ccc(cc4)OC)F C39665698
C[C@@H](CNC(=O)[C@@H]1CN(CC12CC[NH2+]CC2)C(=O)c3csc4c3cccc4)Oc5ccc(cc5)OC C39665804
Cc1ccc(cc1)O[C@@H](C)CNC(=O)[C@@H]2CN(CC23CC[NH2+]CC3)C(=O)c4cc(cc(c4)OC)OC C39665928
Cc1ccc(cc1)O[C@H](C)CNC(=O)[C@H]2CN(CC23CC[NH2+]CC3)C(=O)c4cc(cc(c4)OC)OC C39665931
Cc1ccc(cc1)O[C@H](C)CNC(=O)[C@H]2CN(CC23CC[NH2+]CC3)C(=O)c4ccc(cc4OC)OC C39666007
Cc1ccc(cc1)O[C@@H](C)CNC(=O)[C@@H]2CN(CC23CC[NH2+]CC3)C(=O)c4cc(ccc4OC)OC C39666208
Cc1ccc(cc1F)C(=O)N2C[C@H](C3(C2)CC[NH2+]CC3)C(=O)NCC4(CCCCC4)N5CCOCC5 C39672873
C[C@@H]1C(=C(N=N1)C)[C@@H](C)NC(=O)[C@@H]2CN(CC23CC[NH2+]CC3)C(=O)c4ccc(o4)c5ccccc5F C39674508
C[C@@H]1C(=C(N=N1)C)[C@H](C)NC(=O)[C@@H]2CN(CC23CC[NH2+]CC3)C(=O)c4ccc(o4)c5ccccc5F C39674510
CCOc1ccc(cc1)C(=O)N2C[C@@H](C3(C2)CC[NH2+]CC3)C(=O)N[C@@H](C)CCc4ccc(cc4)OC C39675238
C[C@H](CCc1ccc(cc1)OC)NC(=O)[C@H]2CN(CC23CC[NH2+]CC3)C(=O)c4ccc(cc4OC)OC C39675253
C[C@H](CCc1ccc(cc1)OC)NC(=O)[C@H]2CN(CC23CC[NH2+]CC3)C(=O)c4csc(c4OC)Cl C39675409
COc1ccc(c(c1)CNC(=O)[C@H]2CN(CC23CC[NH2+]CC3)C(=O)c4csc5c4cccc5)OC C39683082
Cc1c(c(no1)c2c(cccc2Cl)F)C(=O)N3C[C@H](C4(C3)CC[NH2+]CC4)C(=O)N[C@@H](C)C(C)(C)C C39684472
CC(C)C(=O)N1CCCc2c1cc(cc2)NC(=O)C(=O)NC[C@H](c3ccc(cc3)N(C)C)[NH+]4CCCC4 C49504547
Cc1ccc(cc1N2CCCC2=O)NC(=O)C(=O)NC[C@H](c3ccc4c(c3)CCCN4C)[NH+]5CCCC5 C49508637
C/C(=N\NC(=[NH2+])S[C@H]1CC(=O)N(C1=O)c2ccccc2F)/c3ccc(c(c3)Br)OC C59489364
COCCCN1C(=O)[C@@H]2[C@H](N[C@]3([C@@H]2C1=O)c4cc(ccc4NC3=O)Cl)CC5=c6ccccc6=[NH+]C5 C63383754
Cc1ccc2=[NH+]CC(=c2c1)CCN3C[C@@H](CC3=O)C(=O)Nc4ccc(cc4)S(=O)(=O)NC(C)(C)C C63393534
C[C@H](C(=O)Nc1ccc(cc1)N(C)C)S[C@H]2NN=C(N2C[C@@H]3CCCO3)C4=c5ccccc5=[NH+]C4 C63403983
C/C(=C/1\C(=NN(C1=O)[C@@H]2Nc3ccccc3S2)CC(=O)OC)/NCCC4=c5cc(ccc5=[NH+]C4)OC C63110565
c1ccc2=[NH+]CC(=c2c1)CCNC(=O)C(=O)NC[C@H](c3ccco3)N4CCN(CC4)c5ccc(cc5)F C63694457
Cc1ccc2=[NH+]CC(=c2c1)CCNC(=O)[C@@H]3CCCN(C3)[C@@H]4Nn5c(=O)c6c(nc5S4)CCCC6 C63743226
C1C[C@@H]2CC[C@@H]([NH2+]2)C(=C1)C=O C05134512
C[C@@H]1C[NH2+]C[C@@H](N1C#N)C C15446045
C1CC[NH+]2CCC[C@@H]([C@H]2C1)CO C00031166
C[C@@H]1C[C@@H](CC[NH2+]1)O C00033576
CC[NH+]1[C@@H]2CC[C@H]1CC(C2)O C00336723
C[C@H]1C[NH2+]C[C@H](O1)C C00388171
C[C@@H]1C[C@@H]([C@H]([NH+](C1)C)C)O C02570293
C1CC1[NH2+][C@@H]2CCS(=O)(=O)C2 C04206259
C1C[NH2+]C[C@H]1CO C04992749
C[C@@H]1C[NH2+][C@H]2CCC[C@@H]2O1 C18504277
C[C@@H]1C[NH2+]C[C@H](N1C2CC2)C C19801200
C[C@@H]1CC(=NCC[NH2+]1)C C19911592
C1[C@@H]2CN[C@H]2C[NH2+]1 C23473079
C[NH+]1CC(C1)O C34161146
C1CC=C[C@H]2NCCC[NH+]2C1 C34454393
CC1(CSC(=[NH+]1)NC2CC2)C C35287146
CC[C@H]1CSC(=[NH+]1)NC C35294234
C[C@H]1CCC[NH+]1[C@@H]2CCC[C@@H]2O C37911911
C1=C[NH+]=C/C(=C/N=O)/N1 C17423937
C[C@@H]\1C=CC=[NH+]/C1=N\O C39050902
C1[C@H]2C(=CC=N2)[NH+]=CN1 C39052800
C1C[NH+]2[C@H]1NC3(C2)CC3 C39073780
C[NH+]1CCC2(CC1)CN2 C39077497
C1C[NH+]=C([C@H]1Br)N C39088983
C1CC2(CC2)C[C@@]13CC[NH2+]N3 C39133774
C/C=C\[C@H]1COCC([NH2+]1)(C)C C39136780
C[C@@H](C1=C[C@H]2C=CC=CC2=N1)[NH2+]C C39937241
C[C@@H]1CNC(=[NH+]1)SC C38892399
C1CC[C@]2([C@H](C1)O)[NH2+]CCS2 C43827799
C[C@H]1CC[C@H]([C@@H](C1)[NH+](C)C)O C44122156
c1cc2=CC[NH+]=c2c(c1)N C44710224
c1c2c3c(cnc2n[nH+]1)co[nH]3 C45814167
C[NH2+]C[C@@H]1CCC=CO1 C50267080
CC1([C@@H](CC[NH2+]1)[C@@H]2CCOC2)C C51954760
C1C[NH2+]C[C@@H]1C2CCOCC2 C52179806
C[C@@H]1C[C@H]1NC2=[NH+][C@@H](CS2)C C52294006
C1CS/C(=[NH+]\C#N)/N1 C14982514
C[NH+]1CCCC[C@H]1CNC#N C52832885
C1CC[NH+]=C(C1)N C12363336
Cn1c(nnn1)SC2C[NH2+]C2 C54931771
CC[C@@H]1CN[C@@H](C[NH2+]1)C C56960484
C[C@@H]1C[C@@H]([C@@H](CN1C)C)[NH3+] C36907423
C[C@@H]1CCC[NH+]1N C39118036
C1C[C@H]2C[C@@H]1C[NH+]2[C@@H]3CCNC3 C51783277
CC[C@]1(CC[NH+](C1)C2CC2)O C61988411
CC(=[NH2+])N(C)C C62987097
c1[nH+]c-2[nH]onc2n1 C40175433
c1ccc2=[NH+]C([NH+]=c2c1)C(=O)[O-] C39698340
C1CC1[C@@H]2C3=C(CC[NH2+]C3)N=N2 C65536919
C1C[NH2+]Cc2c1nc(s2)C=O C66347482
CC1=C(c2ccccc2C1=O)[C@@]3(CCCS3)CC=C C01638677
Cc1ccc(cc1)/N=C/c2ccccc2Br C03106549
CC[C@@]1(CCC2=C1CC[C@H]3[C@@H]2CCC4=CC(=O)CC[C@@H]34)C C06168378
c1ccc(cc1)C(=O)/C=C/c2c(c(c(c(c2F)F)F)F)F C06338065
Cc1ccsc1/C=C/C(=O)c2ccc(s2)Cl C07741661
c1ccc(cc1)C2=CCOC2(c3ccccc3)c4ccccc4 C01712939
c1cc(ccc1[C@H]2c3ccsc3[C@@H]4CCCC[C@@H]4O2)F C08783017
Cc1cc2c(cc(c(n2)Cl)CCCl)cc1Cl C11985679
c1ccc2c(c1)nc(s2)S[C@@H]3CCC[C@H]3Cl C15079737
Cc1ccc(cc1)[C@H]2C[C@@H]2C(=O)c3ccc(c(c3)C)F C16739335
Cc1cccc(c1)[C@H]2C[C@@H]2C(=O)c3ccc(c(c3)C)F C16745363
c1cc(ccc1OC2CCCC2)I C34537805
C[C@H]1C[C@H]1C(=O)c2ccc(cc2)I C34976620
c1cc(ccc1C#N)Sc2ccc(cc2)Br C36961452
CC(C)N(C)c1cc(ccc1CCl)Br C36985551
c1cc(ccc1S[C@@H]2CCCC[C@@H]2C#N)Br C37156647
c1cc(ccc1S[C@H]2CCC[C@H]2C#N)Br C37156701
Cc1ccc2c(c1)c(cc(n2)C(F)(F)F)Br C38537269
C[C@H]1[C@@H](S[C@@H](CC1=O)c2ccccc2)c3ccccc3 C33945310
CS[C@H]1CCC[C@@]2(N1SC)CCC[C@@H](C2)Cl C39522230
COc1cc(c(c(c1)F)[C@H](c2cccs2)Cl)F C40265183
Cc1ccc(s1)[C@H](c2ccc3c(c2)C[C@@H](O3)C)Cl C40275822
C[C@@H]1C[C@@H]1[C@@H](c2c(cc(cc2F)OC)F)Br C40278333
c1ccc2c(c1)c(cs2)[C@H](c3ccco3)Br C40285283
c1cc(ccc1c2nc(cs2)CCCl)Br C41516459
c1cc(c(cc1Br)F)CSc2nccs2 C42374123
Cc1ccsc1C(=O)c2cc(ccc2Br)F C42728571
Cc1cc(cc(c1)F)C(=O)c2cccc(c2)Br C43210181
C[C@@H]1CCCC[C@H]1OCc2cc(cs2)Br C43687560
CC/C(=C(/c1ccc(cc1C)Br)\Cl)/C#N C44273037
Cc1cc(ccc1CCl)N2CCc3c(ccs3)C2 C50584596
c1cc(sc1[C@@H]([C@H]2CCCCO2)Cl)Br C50972733
Cc1ccc(c(c1)C)[C@H]([C@@H]2CCCCO2)Br C50972878
C[C@H]1CC[C@H]([C@@H](C1)CC2CCOCC2)Br C52175376
Cc1ccc(cc1C)/C(=C(/C#N)\c2cccs2)/Cl C52901798
c1ccc2c(c1)CC[C@@H]([C@H]2Br)C[C@@H]3CCCO3 C53339113
c1c(csc1CC(=O)C2CCCCC2)Br C53765911
Cc1ccccc1c2c(nc(s2)Br)C C57555992
c1ccc(cc1)/C=C/C(=O)c2ccc(c(c2)Br)F C25889890
c1cc(ncc1Br)SCC2CCCC2 C58519095
Cc1cccc(c1)/N=C/c2ccc(cc2)Br C03160570
c1c(c2c(cc(nc2c(c1F)F)C(F)(F)F)Cl)F C61121859
Cc1ccc(s1)[C@H](c2cccc3c2nccc3)Cl C61417472
Cc1ccoc1[C@@H](Cc2ccccc2F)Br C62168295
Cc1ccoc1[C@H](Cc2ccccc2F)Br C62168298
Cc1ccc(cc1)C[C@H](c2c(cco2)C)Br C62168549
Cc1ccc(c(c1)C[C@@H]([C@H]2CCOC2)Br)C C62168821
Cc1cc(c(c(c1)C)[C@H](c2cscn2)Br)C C62361037
CC(C)[C@@H](Cc1nc2ccccc2s1)Br C63045796
Cc1cc(ccc1F)/C(=C(/C#N)\c2cccs2)/Cl C63057646
CN1C(=O)N[C@H]([C@@H]([C@@]1(C(F)(F)F)O)C(=O)c2cccs2)c3ccc(cc3)F C04162520
CCn1c2ccccc2c3c1cc(cc3)[C@H]4C(=C(OC5=C4C(=O)CCC5)N)C#N C00664115
Cc1ccc(cc1)[C@H]2c3c(nn(c3OC(=C2C#N)N)c4ccccc4)C(F)(F)F C04292576
Cc1ccc(n1c2c(c3c(s2)CCCC3)C(=O)NNC(=O)c4ccccc4)C C01027678
c1ccc(cc1)N2C(=S)N([C@@]3([C@]2(c4ccccc4C3=O)O)O)c5ccccc5 C00708862
C[C@@H]1CCC[C@@H]([C@@H]1C)NC(=O)c2ccc(cc2)n3c(=O)c4ccccc4[nH]c3=S C04657998
CC1(CC2=C([C@H](C(=C(O2)N)C#N)c3ccc(c(c3)Br)OC)C(=O)C1)C C00857688
CC(=O)Nc1ccc2c(c1)sc(n2)NC(=O)CC34CC5CC(C3)CC(C5)C4 C04698065
Cc1ccc(c(c1)NC(=O)/C(=C\c2cc(cc(c2O)OC)Br)/C#N)C C05681969
CCCCC(=O)N/N=C/1\c2cc(cc(c2NC1=O)Br)Br C09871532
c1cc(c(c(c1)Cl)NC(=O)CSc2[nH]c(=O)c3c(n2)CCCC3)Cl C11905532
c1cc2c(cc[nH]2)cc1c3cc(cc4c3O[C@@H](C4)CNC(=O)[C@@H]5CCCO5)Cl C12131574
Cc1c(cc(o1)C23CC4CC(C2)CC(C4)C3)C(=O)Nc5ccccc5C(=O)NC C12372390
Cc1ccc(c(c1)C)NC(=O)[C@@H]2[C@@H]3c4ccccc4O[C@]2(N(C(=S)N3)C)C C12620112
c1ccc(cc1)C(=O)c2ccc3c(c2)N[C@H]([C@H]4C(=O)CCC=C4N3)c5ccco5 C08435972
Cc1cc2c(cc1C)nc([nH]2)/C(=C/c3cc(c(cc3Br)O)OC)/C#N C15009367
CC1(CC2=C(C(C3=C(N2)CC(CC3=O)(C)C)c4ccc(c(c4)O)OC)C(=O)C1)C C00626229
Cc1ccc(cc1)c2nc([nH]n2)SCc3cc(=O)c4ccc(c(c4[nH]3)C)C C21098762
Cc1ccc(cc1)[C@H]2c3c(noc3NC4=C2C(=O)C[C@H](C4)c5ccc(cc5)O)C C21660470
CCOc1ccc(cc1)[C@@H]2C(=C(OC3=C2C(=O)C[C@@H](C3)c4ccccc4)N)C#N C27533367
Cc1ccc(cc1)NC(=O)CN(C)C(=O)c2cccc3c2[nH]c4c3C[C@@H](CC4)C C30877120
CCCSc1[nH]c(=O)c2c(n1)NC3=C([C@H]2c4cccc(c4)F)C(=O)CCC3 C33810121
c1ccc(c(c1)C(=O)NNC(=O)c2ccc(s2)c3nc4ccccc4s3)F C35553762
C[C@H]1CCc2c(sc3c2c(nc(n3)S[C@H](C)C(=O)N4CCCC4)N)C1 C36812268
c1ccc2c(c1)cccc2[C@@H]3[C@H]4C(=NN=C4OC(=C3C#N)N)c5ccc(cc5)F C08382643
CN1c2ccccc2N[C@@H]1[C@@H]3c4c(c5ccccc5[nH]4)CCN3Cc6nccs6 C39552425
c1ccc2c(c1)c3cc(ccc3o2)C(=O)NNC(=O)c4csc5c4CCCC5 C39897715
CC(C)NC(=O)c1c2c(sc1NC(=O)c3cc4c(n3C)ccs4)CCCC2 C40798688
C[C@@H](c1ccc(cc1)F)NC(=O)Nc2cc3c(cc2Br)OCCO3 C43456026
CNC(=O)c1ccc(c(c1)NC(=O)C2c3ccccc3Oc4c2cccc4)Cl C46023123
CCOc1cc(ccc1O)[C@H]2C3=C(CC(CC3=O)(C)C)NC4=C2C(=O)c5c4cccc5 C04678926
Cc1ccc2c(c1)nc([nH]2)S[C@H](C)C(=O)/C(=C\3/Nc4ccccc4S3)/C#N C23514175
Cc1ccc(cc1C)/N=C/2\NN=C(CS2)c3ccc(c(c3)SC)NC(=O)C C55048226
c1ccc(c(c1)/C=N/N=C/2\NC(=O)[C@@H](S2)Cc3cc(ccc3Cl)Cl)O C04339366
Cc1ccc(cc1)/N=C/2\NC(=O)[C@H](S2)CC(=O)Nc3cccc4c3cccc4 C07127398
Cc1cc(nc(n1)SCc2cc(=O)oc3c2ccc(c3)Br)N C22090328
c1ccc(cc1)c2cc3c(ncnc3s2)N4CCc5c(sc(c5C#N)N)C4 C18175320
Cc1ccc(c\2c1NC(=O)/C2=N\NC(=O)c3cc(c(cc3Cl)F)F)Cl C59148352
c1cc(c(cc1c2ccc(o2)CO)NC(=O)c3ccc(o3)Br)Cl C20139783
c1ccc(cc1)[C@H]2[C@H]([C@H]3c4ccccc4C=CN3[C@@H]2C(=O)N)C(=O)c5ccco5 C15769724
c1ccc(cc1)[C@H]2[C@H]([C@H]3c4ccccc4C=CN3[C@H]2C(=O)N)C(=O)c5ccco5 C15769727
CC(C)(c1c(cccc1Cl)Cl)NC(=O)c2ccc([nH]c2=O)c3ccco3 C60353313
Cc1ccc(c(c1)NC(=O)CSc2c3c4c(sc3ncn2)CCCC4)O C62038500
c1cc(oc1)c2nc(on2)c3cc(cc(c3N)Br)Br C62825271
Cc1ccc(cc1C)N2C(=O)c3ccccc3/C(=C\Nc4ccc(cc4)O)/C2=O C12651872
c1ccc(cc1)C2=NN=C3[C@@H]2[C@H](C(=C(O3)N)C#N)c4ccc(cc4)C(F)(F)F C01097712
Cc1ccc(cc1F)NC(=O)CN2c3cc(c(cc3NC4=C(C2=O)CCC4)C)C C64660915
CCc1cccc(c1NC(=O)CN2c3cc(c(cc3NC4=C(C2=O)CCC4)C)C)C C64661030
c1cc(ccc1N2C(=O)C[C@@H](C2=O)Nc3cc(c(cc3Cl)Cl)Cl)O C16901688
CC(C)(C)c1ccc(cc1)[C@H](C#N)NC(=O)c2ccc3c(c2)NC(=O)CCS3 C66397515
COc1cc2c(cc1OC)C3=C([C@H]2c4ccc(cc4)Cl)c5cc(c(cc5S(=O)(=O)O3)OC)OC C08382529
COc1cc2c(cc1OC)C3=C([C@@H]2c4ccc(cc4)Cl)c5cc(c(cc5S(=O)(=O)O3)OC)OC C08382528
CC(=O)[C@H]1CC[C@H]2[C@@]1(CC[C@@H]3[C@@H]2CCC4=C/C(=N\OCC(=O)N5CCC[C@@H]5C(=O)OC)/CC[C@]34C)C C08762197
CC[C@@H](C)N1C(=O)/C(=C/c2c(nc3ccc(cn3c2=O)C)N4CCN(CC4)c5ccccc5)/SC1=S C01450276
CC(C)CN1C(=O)/C(=C/c2c(nc3ccccn3c2=O)N4CCN(CC4)c5ccccc5F)/SC1=S C01451389
CC(C)(C)C(=O)[C@H]1[C@@H](C2([C@@H]3N1N=Cc4c3cccc4)C(=O)c5ccccc5C2=O)c6ccc(c(c6)OC)OC C09318804
c1cc(ccc1[C@]23CCC(=O)N2[C@@H](CS3)C(=O)OCc4nnc(o4)c5cc6c(s5)CCCC6)F C09730411
CCn1c2ccc(cc2nc1S[C@@H](C)C(=O)N3CCc4c3cccc4)S(=O)(=O)N5CCCCC5 C09793671
Cc1cc(c2c(c1)sc(n2)N3CCN(CC3)C(=O)[C@H]4CCCCN4S(=O)(=O)c5cccs5)C C10785975
Cc1ccc(c2c1nc(s2)N3CCN(CC3)C(=O)[C@@H]4CCCCN4S(=O)(=O)c5cccs5)C C10785979
c1ccc2c(c1)nc(s2)c3cc4c(c(c3)O[C@@H]5CCOC5)OCCN(C4)C(=O)CSc6ccccn6 C11785898
Cc1cc(n(n1)CC(=O)N2CCOc3c(cc(cc3O[C@@H]4CCOC4)c5csc6c5cccc6)C2)C C12098378
Cc1ccc(c(c1)C)n2ccnc2SCC(=O)N3CCN(CC3)S(=O)(=O)c4ccc(cc4C)C C06153483
Cc1ccc2nc(c(c(=O)n2c1)/C=C/3\C(=O)N(C(=S)S3)CC=C)N4CCN(CC4)c5ccc(cc5)F C02248082
COc1ccc(cc1)n2c3c(c(n2)C(F)(F)F)CCN(C3=O)c4ccc(cc4)N5CCCCCC5=O C14969515
c1ccc2c(c1)nc(s2)N(C[C@H]3CCCO3)C(=O)C4CCN(CC4)S(=O)(=O)c5ccccc5F C16044782
CCN([C@@H]1CCS(=O)(=O)C1)C(=O)[C@@H](C)Sc2nc3ccccc3c(=O)n2c4cc(cc(c4)C)C C16053199
CCN([C@H]1CCS(=O)(=O)C1)C(=O)[C@@H](C)Sc2nc3ccccc3c(=O)n2c4cc(cc(c4)C)C C16053201
Cc1ccccc1n2c(nnc2SCc3nc(cs3)C(=O)N4CCN(CC4)c5ccccc5C)C C16460916
Cc1cc(ccc1S(=O)(=O)N(Cc2ccccc2)c3ccccc3)N4C(=O)C(CS4(=O)=O)(C)C C16700588
CCOC(=O)Cn1c2c(sc1=O)[C@@H]([C@@H]3[C@H](S2)C(=O)N(C3=O)c4ccc(cc4)C)c5cccs5 C18212444
c1ccc2cc(ccc2c1)S(=O)(=O)N3CCN(CC3)CCN4C(=O)c5cccc6c5c(ccc6)C4=O C20029317
c1cc2c(cc1C(=O)CSc3nc4c(c5c(s4)CCCC5)c(=O)n3C[C@@H]6CCCO6)OCCO2 C23556607
Cc1cccn2c1nc(c(c2=O)/C=C\3/C(=O)N(C(=S)S3)CC=C)N4CCN(CC4)c5ccc(cc5)F C27021271
Cc1cccn2c1nc(c(c2=O)/C=C\3/C(=O)N(C(=S)S3)C(C)C)N4CCN(CC4)c5ccc(cc5)F C02253560
CC1(Cc2c(c(nc3c2c4c(s3)c(ncn4)SCC(=O)C5CCCC5)N6CCOCC6)CO1)C C28286081
C[C@H]1CN(CCN1C(=O)c2cccs2)C(=O)CSc3nnc(n3c4ccccc4)c5ccccc5 C35174839
c1cc2cccnc2c(c1)S(=O)(=O)N3CCC[C@@H](C3)c4nc(no4)c5ccc(cc5)Br C35291226
Cc1nnc(s1)N2[C@H](c3c(=O)c4cc(ccc4oc3C2=O)Br)c5cccc(c5)OCC=C C35485773
COc1cc(ccc1OCc2ccccc2)[C@H]3c4c(=O)c5cc(ccc5oc4C(=O)N3c6ccccn6)F C35514560
Cc1ccc(nc1)N2[C@H](c3c(=O)c4cc(ccc4oc3C2=O)Br)c5ccc(c(c5)OC)OC C35514953
CCC(=O)N1CCc2ccc(cc2[C@H]1c3ccc(cc3)C)OCc4nc(cs4)C(=O)N5CCN(CC5)C C35859544
c1cc(ccc1N2C[C@@H](CC2=O)C(=O)N3CCN(CC3)c4nc5ccc(cc5s4)OC(F)(F)F)F C38522151
Cc1ccc(c(c1)c2c(cn(n2)c3ccccc3)/C=C/4\C(=C(C(=O)N(C4=O)Cc5cccnc5)C#N)C)C C38606755
Cc1cc(c(cc1Cl)Cl)S(=O)(=O)N2CCC3(CC2)N(CCO3)S(=O)(=O)c4cccs4 C38634687
Cc1ccc2c(c1)c(=O)c3c(o2)C(=O)N([C@H]3c4cccc(c4)Oc5ccccc5)[C@@H]6CCS(=O)(=O)C6 C38648506
Cc1ccc2c(c1)c(=O)c3c(o2)C(=O)N([C@H]3c4cccc(c4)Oc5ccccc5)[C@H]6CCS(=O)(=O)C6 C38648508
Cc1c2c(ncn(c2=O)CC(=O)N([C@H]3CCS(=O)(=O)C3)C4CCCCC4)sc1c5ccccc5 C22017505
Cc1ccc2c(c1)sc(n2)N(C[C@@H]3CCCO3)C(=O)C4CCN(CC4)S(=O)(=O)c5ccccc5F C36651938
CCOc1ccc(cc1)n2c(=O)c3c4c(sc3nc2SCC(=O)N5C[C@H](O[C@H](C5)C)C)CCC4 C15184593
Cc1ccc(cc1)CN2C(=O)/C(=C\c3c(nc4ccccn4c3=O)N5C[C@H](O[C@H](C5)C)C)/SC2=S C33469186
Cc1ccc2nc(c(c(=O)n2c1)/C=C/3\C(=O)N(C(=S)S3)Cc4ccc(cc4)F)N5C[C@H](O[C@H](C5)C)C C33473373
CCCCn1c(c(c(c(c1=O)C#N)C)/C=C/2\C(=O)N(C(=S)S2)C)N3CCN(CC3)c4ccc(cc4)F C39770720
CCOc1ccc(cc1OC)[C@H]2c3c(=O)c4cc(ccc4oc3C(=O)N2c5ccc(c(c5)Cl)OC)F C39876050
Cc1cccnc1N2[C@@H](c3c(=O)c4cc(ccc4oc3C2=O)Br)c5ccc(c(c5)OC)OC C40008591
c1ccc(cc1)[C@@H]2c3cc(ccc3CCN2C(=O)c4ccco4)OCc5nc(cs5)C(=O)N6CCCC6 C40416428
Cc1ccc(cc1)c2c3c(n(n2)[C@H]4CCS(=O)(=O)C4)C(=O)N([C@@H]3c5ccc(cc5)Cl)Cc6ccco6 C41003822
CCOc1ccc(cc1Br)C(=O)N2CCN(CC2)c3ccc(cc3[N+](=O)[O-])C(F)(F)F C16692122
CCOC(=O)Cn1c2c(sc1=O)[C@H]([C@@H]3[C@@H](S2)C(=O)N(C3=O)c4ccc(cc4)C)c5cccs5 C47139285
Cc1cc2c(c3c1C(=O)/C(=C/c4cc(cc5c4OCOC5)Br)/O3)CN(CO2)CCCOC C41650325
c1ccc(cc1)n2c(=O)c3ccccc3c(n2)C(=O)OCC(=O)c4ccc(s4)Br C03333472
CN(c1ccccc1)C(=O)Cn2c3ccccc3nc2[C@H]4CC(=O)N(C4)c5cccc(c5)Br C08786576
COc1ccc(cc1)C(=O)N(Cc2ccc(o2)c3cc(ccc3Cl)Cl)[C@H]4CCS(=O)(=O)C4 C09130546
CC[C@H](C)N1C(=O)/C(=C/c2c(nc3c(cccn3c2=O)C)N4CCc5ccccc5C4)/SC1=S C09190862
Cc1ccc2c(c1)N3[C@H](C=C2)C4([C@H]([C@@H]3C(=O)C)c5cc(ccc5OC)OC)C(=O)c6ccccc6C4=O C09307042
c1cc(sc1)[C@@H]2c3ccsc3CCN2C(=O)C4CCN(CC4)S(=O)(=O)c5ccc(cc5)C#N C09549090
COc1ccccc1S(=O)(=O)N2CCC(CC2)(c3ccccc3)C(=O)N4CCc5c4cccc5 C09549947
Cc1ccnc(n1)SCc2cc(=O)c(co2)OC(=O)c3cc(ccc3Cl)Br C09829245
Cc1ccc(c(c1)C)n2c(=O)c3c4c(sc3nc2SCC(=O)N5CCOCC5)CCCC4 C03468778
Cc1ccc2c(c1)c(c(o2)C(=O)N(Cc3ccc(o3)Br)[C@@H]4CCS(=O)(=O)C4)C C11914206
COc1ccc(cc1OC)[C@@H]2c3cccn3CCN2S(=O)(=O)c4ccc(cc4)Br C12361616
Cc1cc(cc(c1)n2c(cnc2S[C@@H](C)C(=O)N(C)[C@H]3CCS(=O)(=O)C3)c4ccccc4)C C12764907
c1ccc(cc1)CCCN2C(=O)/C(=C\c3c(nc4ccccn4c3=O)N5CCCC5)/SC2=S C12998093
C[C@]1([C@H]2[C@@]1(C(=O)Oc3c2cccc3)C(=O)c4cc5ccccc5oc4=O)C(=O)c6ccc(cc6)Cl C14944519
Cc1ccc(s1)S(=O)(=O)N2CCN(CC2)c3c4c(csc4nc(n3)C)c5cccs5 C15142621
CCN(CC)S(=O)(=O)c1ccc(cc1)C2=N/C(=C\c3ccc(c(c3)Br)F)/C(=O)O2 C15263947
Cc1cc(c(c(c1)C)S(=O)(=O)N2CCC(CC2)C(=O)Oc3ccc(c4c3C(=O)C[C@H]4C)F)C C15635461
CCCSc1ccc(cc1)c2c(cn(n2)c3ccccc3)/C=C\4/C(=C(C(=O)N(C4=O)C)C#N)C C16741510
C[C@H](C(=O)N1CCCCCC1)Sc2nc3c(c4c(s3)CCCC4)c(=O)n2C[C@H]5CCCO5 C16861124
c1ccc2c(c1)N(C[C@@H](O2)C(=O)N3CCOCC3)C(=O)c4cc(cc(c4)C(F)(F)F)C(F)(F)F C16964604
c1ccc(cc1)c2ccc(cc2)C(=O)N3CCC4(CC3)N(CCO4)S(=O)(=O)c5cccs5 C17191913
CCS(=O)(=O)c1c2c3ccccc3ccn2c(c1S(=O)(=O)CC)C(=O)c4ccc(cc4)C C20190349
CCS(=O)(=O)c1ccc(cc1)C(=O)N(Cc2ccco2)c3nc4c(ccc(c4s3)Cl)C C22901113
CCS(=O)(=O)c1ccc(cc1)C(=O)N(Cc2ccco2)c3nc4c(c(ccc4s3)Cl)C C22902207
C[C@@H]1C[C@@H](CN(C1)C(=O)CSc2nc3c(c4c(s3)CCCC4)c(=O)n2C[C@@H]5CCCO5)C C12595980
CN(Cc1ccc2ccccc2c1)S(=O)(=O)c3ccc(cc3)n4c(=O)c(c(cn4)Cl)Cl C24051519
CCc1nnc(o1)CSc2nc3c(c4c(s3)C[C@H](CC4)C)c(=O)n2c5ccc(cc5)Cl C24833812
Cc1ccc(c(c1)C)S(=O)(=O)N2CCN(CC2)C(=O)[C@H]3CC=CC[C@H]3c4nc5ccccc5s4 C25056423
Cn1c(=O)c2c(ccs2)nc1SCC(=O)N3[C@@H](CC(=N3)c4cccs4)c5cccs5 C26107745
CCCN1C(=O)/C(=C\c2c(nc3ccccn3c2=O)Oc4ccc(cc4)Br)/SC1=S C26779655
Cc1cccn2c1nc(c(c2=O)/C=C/3\C(=O)N(C(=S)S3)CCc4ccccc4)N5CCC(CC5)C C27016633
Cc1ccccc1N2C(=O)C(=Cc3ccc(cc3OC)OC)C(=O)N(C2=S)c4ccccc4C C03189316
CCn1c(nnc1SCC(=O)N2CCc3c2ccc(c3)c4csc(n4)C)c5cccs5 C30024546
CCN(CC)c1ccc(c(c1)C)N\2[C@@H]3CS(=O)(=O)C[C@H]3S/C2=N\C(=O)Cc4ccc(cc4)C C32508539
CCN(CC)c1ccc(c(c1)C)N\2[C@@H]3CS(=O)(=O)C[C@H]3S/C2=N\C(=O)Cc4ccc(cc4)F C32508519
CCN(CC)c1ccc(cc1)N\2[C@H]3CS(=O)(=O)C[C@H]3S/C2=N\C(=O)Cc4cccc(c4)C C32503075
Cc1ccc(cc1S(=O)(=O)N2CCN(CC2)c3ccccc3F)c4cc(on4)C(F)(F)F C33173460
C[C@@H]1CCCCN1c2c(c(=O)n3ccccc3n2)/C=C/4\C(=O)N(C(=S)S4)Cc5ccc(cc5)F C33781661
Cc1c(ccc2c1nc(s2)N(Cc3cccnc3)C(=O)[C@H]4CC(=O)N(C4)c5ccc(cc5)F)Cl C36675473
Cc1c(ccc2c1nc(s2)N(Cc3ccccn3)C(=O)[C@@H]4CC(=O)N(C4)c5ccccc5)Cl C36691238
CC(C)S(=O)(=O)c1cc2c(c(c1)F)N(c3c(c(ncn3)Cl)/N=C(/C2)\Cc4ccccc4)C C39480582
c1ccc(cc1)OS(=O)(=O)N2[C@@H](CCC[C@@]23CCC[C@@H](C3)Cl)S(=O)(=O)c4ccccc4 C39527535
CC(C)S(=O)(=O)N1[C@@H](CCC[C@@]12CCC[C@@H](C2)Br)S(=O)(=O)Oc3ccccc3 C39528005
CCn1c2ccccc2c3c1-c4nc5cc(c(cc5c(=O)n4CC3)S(=O)(=O)C(C)C)SC C39541256
CCc1c(sc2c1c(=O)n(c(n2)S[C@H](C)C(=O)N3C[C@@H](C[C@@H](C3)C)C)C[C@@H]4CCCO4)C C11771402
Cc1cccn2c1nc(c(c2=O)/C=C/3\C(=O)N(C(=S)S3)CC=C)Oc4ccccc4Cl C39835951
CC[C@H](C)N1C(=O)/C(=C\c2c(nc3c(cccn3c2=O)C)Oc4ccc(cc4)F)/SC1=S C39835984
c1cc(c(c(c1)Cl)Cl)S(=O)(=O)N2CCc3c2ccc(c3)S(=O)(=O)N4CCCCC4 C45550494
Cc1cc(c(n1C(C)(C)C)C)C(=O)CN2CCN(CC2)S(=O)(=O)c3ccc4c(c3)CCCC4 C62692812
c1ccc2c(c1)CCN(C2)c3nc4c(s3)c(ncn4)SCC(=O)N5CCc6ccccc6C5 C35483765
C[C@@H]1CCc2c(sc(c2C(=O)OC)NC(=O)[C@@H]3CC=CC[C@@H]3C(=O)[O-])C1 C05021133
COc1cc(c(cc1Cl)OC)NC(=O)[C@@H]2[C@@H]3C[C@H]([C@@H]2C(=O)[O-])C=C3 C05512114
Cc1cc(c(cc1Cl)S(=O)(=O)[O-])/N=N/c2c3ccccc3ccc2O C05765124
c1ccc2c(c1)ccc(c2N=Nc3cccc4c3c(ccc4)S(=O)(=O)[O-])O C04804156
c1ccc(cc1)Oc2ccccc2NC(=O)[C@H]3[C@H]4C=C[C@@H]([C@@H]3C(=O)[O-])O4 C06731237
COC(=O)c1cc(ccc1NC(=O)[C@H]2CC=CC[C@@H]2C(=O)[O-])Br C08746196
COc1ccc(cc1S(=O)(=O)N[C@@H]2CCSc3c2cccc3)C(=O)[O-] C13093940
Cc1ccc(cc1C(=O)[O-])S(=O)(=O)N[C@@H](C)c2cc3ccccc3o2 C13184733
Cc1ccc(s1)c2csc(n2)NS(=O)(=O)c3cc(cs3)C(=O)[O-] C13301219
Cc1ccc(cc1)S[C@@H](C)C(=O)Nc2cc3c(cc2C(=O)[O-])OCCO3 C13430921
Cc1c(sc(c1C(=O)OC)NC(=O)[C@@H]2CC(=C(C[C@H]2C(=O)[O-])C)C)C C17075091
Cc1c(sc(c1C(=O)OC)NC(=O)[C@H]2CC(=C(C[C@H]2C(=O)[O-])C)C)C C17075092
c1cc(ccc1C23CC4CC(C2)CC(C4)C3)n5c(c(c(=O)[nH]c5=O)C=O)[O-] C06863217
Cc1cc([nH]n1)c2nnc(n2/N=C/c3ccccc3Br)[S-] C05625937
C[C@H]1C[NH+](C[C@@H](O1)C)Cc2csc(n2)/N=C(/c3ccc(c(c3)Cl)[O-])\[O-] C22297481
CC(C)(C)NC(=O)c1ccc(cc1)[N-]S(=O)(=O)c2ccc(cc2)C#N C22960049
c1cc(oc1)/C=C/C=C/2\C(=O)N(C(=S)S2)c3ccc(c(c3)O)C(=O)[O-] C27230116
c1cc(ccc1c2c(n3ccsc3n2)NC(=O)[C@@H]4CC=CC[C@H]4C(=O)[O-])F C29011189
Cc1c(c(on1)C)S(=O)(=O)[N-]c2ccc(cc2)c3cc4ccccc4[nH]3 C33025748
Cc1ccc(cc1)S(=O)(=O)N/N=C\2/C[C@]3(CC[C@@]2(C3(C)C)C)C(=O)[O-] C33937922
c1cc(c(cc1Cl)F)S(=O)(=O)/N=c\2/[nH]c(cs2)CC(=O)[O-] C37461842
c1ccc(c(c1)C(=O)[O-])NC(=O)CSc2c3c4c(sc3ncn2)CCC4 C00939391
Cc1cc(c(n1c2ccccc2C(=O)[O-])C)/C=C(/C#N)\c3[nH]c4ccccc4n3 C04677893
C[C@H](C(=O)NC1(CCCCC1)C#N)Sc2[n-]c3cc(cnc3n2)Cl C05310154
c1c(cnc2c1[n-]c(n2)SCC(=O)NC3(CCCCC3)C#N)Cl C06582659
c1cc(ccc1C(=O)NC(=S)/N=C/2\C=CC3=NC(=NC3=C2)[O-])Br C39354369
Cc1ccc2c(c1)[nH]c(n2)SCC3=CC(=O)N=C4C3=C([C@@H](S4)C(=O)[O-])C C39690362
c1ccc(c(c1)C(=O)NC(=S)/N=C/2\C=CC3=NC(=NC3=C2)[O-])Br C39978191
c1ccc(cc1)c2c(n3ccsc3n2)NC(=O)[C@@H]4[C@H]5C[C@@H]([C@@H]4C(=O)[O-])C=C5 C40025632
c1cc(c(cc1C(=O)[O-])S(=O)(=O)/[NH+]=c/2\ccc-3c[n-]ccc3c2)Cl C41104793
C/C(=N\NC(=O)c1c(cn(n1)c2ccccc2)[O-])/c3ccc(s3)Cl C45334259
c1ccc(cc1)n2c(=O)c(c([nH]c2=O)[O-])C(=O)/C=C/c3ccc(cc3)Cl C17015585
CC(=O)N1CCc2c1ccc(c2)/C(=C(\C#N)/C(=O)NCCc3ccccc3)/[O-] C50803896
COc1ccc(cc1OC)/C=C\2/C(=O)N=C(S2)[N-]c3ccc(cc3)O C13643329
c1c(cc(c2c1OCO2)Cl)/C=C/C(=C(\C#N)/C(=O)NC3CCCC3)/[O-] C51651666
C[C@@H]1CCCC[C@@H]1NS(=O)(=O)c2cc(oc2Br)C(=O)[O-] C55313045
C[C@H]1CCCC[C@H]1CNS(=O)(=O)c2cc(oc2Br)C(=O)[O-] C55329812
c1ccc2c(c1)/C(=N/[N-]S(=O)(=O)c3ccc(cc3)Br)/C(=O)N2 C18036890
Cc1cc(c(c(c1C)S(=O)(=O)Nc2ccccc2[N-]S(=O)(=O)C)C)C C36833118
Cc1ccc(s1)c2nc([nH]n2)/N=C(/CCc3nc4ccccc4s3)\[O-] C60571615
Cc1ccc2c(c1)sc(n2)[N-]S(=O)(=O)c3ccc4c(c3)CCC(=O)N4 C60934501
c1cc(cc(c1)n2c(=O)ccc(n2)[O-])C(=O)Nc3cccc(c3)Br C61341671
c1cc(ccc1[C@H]2CC(=O)Nc3c2ncn3c4ccc(cc4)Cl)C(=O)[O-] C36358648
c1ccc(cc1)NC(=O)c2ccc(cc2)[N-]S(=O)(=O)c3ccccc3C#N C63878404
CCS(=O)(=O)c1ccc(cc1)/C(=C(\C#N)/C(=O)Nc2cccc(c2C)C)/[O-] C64101285
Cc1ccccc1c2[n-]n3c(=O)cc(nc3n2)CNc4c(cccc4C)C C64787882
CC(C)COc1ccccc1NC(=O)c2ccc3c(c2)nc(=S)n(c3[O-])C C65502405
c1cc(sc1)c2c(sc(n2)NC(=O)c3ccc(nn3)[O-])c4cccs4 C43702458
c1ccc(c(c1)/C=C/S(=O)(=O)[N-]c2ccc(cc2)N3CCNC3=O)Cl C66578714
Cc1ccccc1c2nc(cs2)C(=O)Nc3nc([n-]n3)C(F)(F)F C66629096
C[C@@]12CC[C@H]([C@@]([C@H]1Cc3c(nc(s3)NC(=O)c4cccs4)[C@H]2CC(=O)NC5CC5)(C)CO)O C03841109
c1ccc2c(c1)C(=O)c3c(ccc(c3C2=O)Nc4ccc(c5c4C(=O)c6ccccc6C5=O)N)N C03861401
CC(C)NC(=O)C[C@@H]1c2c(sc(n2)Nc3cccc(c3)O)C[C@H]4[C@]1(CC[C@H]([C@@]4(C)CO)O)C C03841657
CC1([C@H](N(C(=S)S1)NC(=O)Nc2ccc(cc2)Cl)N(C(=O)Nc3ccc(cc3)Cl)O)C C03876669
C[C@@H]1C(C(=NC(=C1/C(=N/NC(=O)c2ccccc2O)/C)C)C)/C(=N/NC(=O)c3ccccc3O)/C C05722475
CC1(CC2=C([C@H](C(=C(N2c3ccc(cc3)S(=O)(=O)N)N)C#N)c4ccccc4Cl)C(=O)C1)C C01077595
Cc1cc(nc(n1)c2cc(cc(c2O)Br)Br)N/N=C/c3ccc(cc3O)O C08444959
CC1(CC2=C([C@H](C(=C(N2c3ccc(cc3)S(=O)(=O)N)N)C#N)c4ccc(cc4)[N+](=O)[O-])C(=O)C1)C C02213107
C[C@]12CC[C@@H]3C(=C/C(=N\O)/[C@@H]4[C@@]3(C[C@@H]([C@@H](C4)O)O)C)C1=CC[C@@H]2[C@@](C)([C@@H](CCC(C)(C)O)O)O C09186531
C[C@]12CC[C@H]3C(=C/C(=N\O)/[C@@H]4[C@@]3(C[C@@H]([C@@H](C4)O)O)C)C1=CC[C@@H]2[C@@](C)([C@@H](CCC(C)(C)O)O)O C09186532
C[C@@]1([C@@]([C@@]([C@@]([C@@](O1)(C)Oc2c[nH]c3c2c(c(cc3)Br)Cl)(C)O)(C)O)(C)O)CO C09915651
C[C@]1([C@]([C@@]([C@@]([C@@](O1)(C)Oc2c[nH]c3c2cc(c(c3)Cl)Br)(C)O)(C)O)(C)O)CO C09915663
Cc1cc2c(c3cc(c4c(ccc(c4c3oc2=O)[C@@H]5[C@H]([C@]([C@@H]([C@H](O5)C)O)(C)O)O)O)OC)c(c1)OC C01582702
CNC(=O)c1c2c(sc1NC(=O)c3c(n(c(=S)s3)c4ccc(cc4)OC)N)CCCC2 C02344516
Cc1ccc(cc1)NC(=O)N([C@@H]2C(SC(=S)N2NC(=O)Nc3cccc4c3cccc4)(C)C)O C09144973
Cc1ccc(c(c1)S(=O)(=O)Nc2cc(cc(c2C)C)NS(=O)(=O)c3cc(ccc3C)N)N C06088860
COc1ccc(cc1)[C@@H]2c3ccc(c(c3O[C@@]45[C@H]2CCC[C@H]4[C@@H](NC(=S)N5)c6ccc(cc6)OC)O)O C15306190
COc1ccc(cc1)[C@@H]2c3ccc(c(c3O[C@@]45[C@H]2CCC[C@H]4[C@H](NC(=S)N5)c6ccc(cc6)OC)O)O C15306194
CC(=O)Oc1ccc(cc1)C(=O)N[C@H]2CCc3cc(c(c(c3-c4c2cc(=O)c(cc4)SC)O)O)O C01628472
CSc1ccc-2c(cc1=O)[C@H](CCc3c2c(c(c(c3)O)O)O)NC(=O)c4ccc(cc4)C#N C01628473
Cc1ccc(cc1)/N=N/c2c(c(c(=S)n(c2c3ccccc3)[C@H]4[C@H]([C@@H]([C@@H]([C@@H](O4)CO)O)O)O)C#N)C C17252531
CC(C)(C)c1cc(cc(c1O)C(C)(C)C)[C@H]2c3c([nH]c(=O)[nH]c3=O)NC4=C2C(=O)C[C@@H](C4)c5cccs5 C18200773
c1cc2c(cc1Br)/C(=N/NC(=O)CCC(=O)N/N=C\3/c4cc(ccc4NC3=O)Br)/C(=O)N2 C01796643
c1cc(ccc1[C@@H]2[C@@H]3CCCC=C3C(=C(C2(C#N)C#N)N)C#N)[C@H]4[C@@H]5CCCC=C5C(=C(C4(C#N)C#N)N)C#N C19902351
COC(=O)c1c(/c(=C\c2ccc(cc2)O)/c3=C(S[C@@H](C(=O)n31)c4ccc(cc4)O)C(=O)OC)N C20220569
CC1(CC2=C([C@@H](C(=C(N2c3ccc(cc3)[N+](=O)[O-])N)C#N)c4ccc(cc4)S(=O)(=O)N)C(=O)C1)C C20568339
Cc1c2c([nH]c1C(=O)Nc3cc(ccc3O)S(=O)(=O)Nc4ccccc4OC)CC(CC2=O)(C)C C22196781
CCn1c2ccc(cc2nc1SCC(=O)NC(=O)NC34CC5CC(C3)CC(C5)C4)S(=O)(=O)N C22309423
c1ccc(cc1)S(=O)(=O)NNC(=O)c2c3ccccn3c(c2N)C(=O)c4ccc(cc4)Br C27526234
Cc1cc2c(c3cc(c4c(ccc(c4c3oc2=O)[C@H]5[C@@H]([C@]([C@H]([C@H](O5)C)O)(C)O)O)O)OC)c(c1)OC C31298217
COc1cc(cc(c1O)OC)[C@@H]2[C@H]([C@@](NC(=S)N2)(C(F)(F)F)O)C(=O)c3cccs3 C08684311
C[C@@H]1CC(=O)c2c(cc3c(c2O)c(cc(c3c4c5cc6c(c(c5c(cc4O)O)O)C(=O)C[C@@H](O6)C)O)O)O1 C13660214
Cc1cc(c(c(c1)Cl)NC(=O)CS[C@H]2NN[C@H](N2N)[C@@H]3C=C(N=N3)c4ccc(cc4)F)C C39012387
C[C@@]1(C[C@H](CC(C1)(C)C)NC(=O)Nc2ccc(cc2)[N+](=O)[O-])NC(=O)Nc3ccc(cc3)[N+](=O)[O-] C26780132
c1ccc(c(c1)C(=O)NN2C(=O)/C(=C/c3ccc(o3)c4ccc(cc4)S(=O)(=O)N)/SC2=S)O C40004242
Cc1cccc(n1)Nc2c(c(ncn2)Nc3cc(c(cc3C)[C@H](C#N)c4ccc(cc4)Cl)Cl)N C40685238
Cc1ccc2cccc(c2n1)Nc3c(c(ncn3)NNC(=O)c4ccc(cc4)Br)N C40758656
Cc1cccc2c1nc(s2)Nc3c(c(ncn3)NNC(=O)c4ccc(cc4)Br)N C40783472
Cc1c\2c(oc1C(=O)NNC(=O)c3ccccc3Br)CCC/C2=N\NC(=S)N C40824605
C[C@]12CC[C@H]([C@@]([C@H]1Cc3c(nc(s3)NC(=O)C(C)(C)C)[C@H]2CC(=O)Nc4cccc(c4)O)(C)CO)O C43553451
C[C@@H]1CCc2c(sc3c2c(nc(n3)SCC(=O)N4C[C@H](Oc5c4cccc5)C(=O)N)N)C1 C45638086
c1ccc2c(c1)[C@]3([C@H]4[C@@H]([C@@H](N3)CC(=O)N)C(=O)N(C4=O)c5ccc(cc5)Br)C(=O)N2 C15953554
CCOC(=O)c1ccc(cc1)N2C(=O)[C@@H]3[C@@H](N[C@@]4([C@@H]3C2=O)c5cc(cc(c5NC4=O)Cl)C)CC(=O)N C20610662
COc1ccc2c(c1)c3c([nH]2)[C@H]([NH2+]CC3)c4c(=O)[nH]c(=O)n(c4[O-])c5ccc(cc5)Br C20610973
Cc1cc2c(c(c1)Cl)NC(=O)[C@]23[C@H]4[C@@H]([C@H](N3)Cc5ccc(c(c5)O)O)C(=O)N(C4=O)C6CCCCC6 C16021636
COc1cc(c(cc1O)Br)/C=C\2/C(=O)N/C(=N\c3ccc(cc3)S(=O)(=O)N)/S2 C13915237
c1ccc2c(c1)c(c[nH]2)/C=N/NC(=O)CSc3nnc(n3N)c4ccccc4Br C58988950
c1ccc(c(c1)c2nc([nH]n2)SCC(=O)N[C@@H]3[C@@H](C4=C(S3)CCCC4)C(=O)N)Br C39939350
CC(C)(C)N1C(=O)[C@H]2[C@@H](N[C@@]3([C@@H]2C1=O)c4cc(ccc4NC3=O)Cl)Cc5ccc(c(c5)O)O C20548760
CC(C)(C)N1C(=O)[C@H]2[C@H](N[C@@]3([C@@H]2C1=O)c4cc(ccc4NC3=O)Cl)Cc5ccc(c(c5)O)O C20548758
Cn1c(c(c(n1)c2ccccc2)CCl)SCc3ccc(cc3)Cl C02243939
Cc1ccc(cc1)CSc2c3c4c(sc3ncn2)C[C@H](CC4)C C01778561
C[C@@H]1CCc2c(sc3c2c(ncn3)SCc4ccc(cc4)F)C1 C00084861
C=CCSc1c(c(cc(n1)c2cccs2)c3ccccc3)C#N C04123231
c1cc(ccc1[C@@H](CC#N)[C@@H](C#N)c2ccc(cc2)Br)Cl C00624327
CCOc1ccc2ccccc2c1/C=C\3/C(=O)c4ccccc4S3 C00069743
c1ccc2c(c1)c(cc3c2-c4ccccc4C3=O)OCCBr C02546338
Cc1ccccc1[C@@H]2c3ccccc3OC(=C2C=O)c4ccccc4 C03122252
CCO[C@@]12c3ccccc3O[C@@H]([C@@H]1C2(Cl)Cl)c4ccc(cc4)F C04690004
c1ccc(cc1)[C@H]2C=C(OC(=C2C=O)c3ccccc3)c4ccccc4 C03185624
COc1ccc(cc1Cl)/N=C/C=C/c2cccc(c2)Br C02893074
COc1ccc(cc1)/C=C/2\SC=C(S2)c3ccc(cc3)OC C00526892
CC(=O)OC1=CC(c2c1cccc2)(c3ccccc3)c4ccccc4 C05064132
CCCCCN1C(=O)/C(=C\c2ccc(c(c2)Cl)Cl)/SC1=S C05502599
c1ccc(cc1)/C=C\C=C(\C#N)/c2nc(cs2)c3ccc(cc3)Cl C05641037
CC(=O)O/C=C/1\c2ccccc2CC[C@H]1c3ccc4ccccc4c3 C01599991
CC(=O)OC1=Cc2ccccc2[C@H](c3c1cccc3)c4ccccc4 C05663884
c1ccc2c(c1)cc(c3c2cccc3)[C@H](C(F)(F)F)OC(=O)CCl C05739771
Cc1cccc(c1/C=C(\C#N)/N=C(c2ccccc2)c3ccccc3)C C05942992
c1cc(oc1/C=C\C#N)c2cc(cc(c2)C(F)(F)F)C(F)(F)F C06005378
Cc1ccc(cc1)Sc2c(sc(=O)n2C)Sc3ccc(cc3)C C06721425
CC(C)(C)[C@@H]1CCc2c(c(c(c(n2)SC)C#N)C(F)(F)F)C1 C09422730
c1ccc(cc1)c2c(cc3ccccc3n2)SC(=O)c4ccccc4 C05572287
Cc1ccc(c(c1)C)OC(=O)c2ccccc2I C14777067
Cc1cccc(c1)OC(=O)c2ccc(c(c2)I)C C14778007
Cc1cccc(c1/C=C(/C#N)\N=C(c2ccccc2)c3ccccc3)C C19912019
Cc1ccc(c(c1)Br)Oc2cccc(c2C=O)Cl C21514050
c1ccc(cc1)/C(=C\c2ccc(o2)Sc3ccc(cc3)Cl)/C#N C32115724
Cc1cccc(c1C)O[C@H](C)C(=O)c2ccc(cc2)Br C35184345
CCc1cccc(c1)n2c3ccc(cc3nc2CCl)Br C36898053
CCc1ccccc1n2c3ccc(cc3nc2[C@H](C)Cl)Br C36910659
CC[C@@H]1CC[C@@H]([C@@H](C1)Oc2cccc(c2)I)C#N C37153280
CC[C@@H]1CC[C@H]([C@@H](C1)Oc2cccc(c2)I)C#N C37153284
C[C@@H]1CC[C@@H]([C@@H](C1)OCC(=O)c2c(ccs2)Br)C(C)C C37342566
C[C@@H]1CC[C@H]([C@@H](C1)OCC(=O)c2c(ccs2)Br)C(C)C C37342570
c1cc(c(c(c1)Cl)Cl)C(=O)[C@@H](C#N)c2c(cccc2Cl)Cl C37344169
c1cc(c(c(c1)Cl)[C@H](C#N)C(=O)c2c(cccc2Cl)Cl)Cl C37344175
c1ccc(cc1)/C(=C/2\CCc3ccccc3C2=O)/CC(=O)c4ccccc4 C01041120
Cc1ccc(cc1)C(=O)[C@H]2[C@@H]3C[C@H]([C@H]2C(=O)c4ccc(cc4)C)C=C3 C05160131
c1cc(sc1)c2ccc(nn2)SCc3ccc(c(c3)Cl)Cl C36716974
c1cc(cc(c1)C(F)(F)F)CSc2ccc(nn2)c3cccs3 C36716991
Cc1ccc(cc1)SC(=O)c2c(sc(n2)C)c3ccccc3 C40326398
Cc1ccc(o1)c2cc(nc(c2)c3cc(sc3C)C)c4ccsc4 C45367933
c1ccc2c(c1)nc(s2)Oc3ccc(cc3)C4SCCS4 C45396354
C/C(=C(/C#N)\P(=S)(c1ccccc1)c2ccccc2)/N3CCCC3 C03222729
Cc1ccc(cc1)[C@H](C#N)C(=O)c2ccc(cc2Cl)Br C55333192
Cc1ccc(cc1)/N=C/c2ccc(cc2)N3Cc4cc(c(cc4C3)C)C C59501489
c1ccc(cc1)N(Cn2c3ccccc3sc2=S)c4ccccc4 C59503263
Cc1ccccc1SCc2cc(=O)oc3c2ccc(c3)Br C59929882
c1ccc2c(c1)nc(s2)SCc3c(ccc(n3)Cl)Cl C61640001
C[C@@H](c1ccccc1)NC(=O)C/C(=N/NC(=O)C(c2ccccc2)c3ccccc3)/C C04904486
CCOc1cc(cc(c1OCc2ccc(cc2)Cl)Br)/C=C(\C#N)/C(=O)N C03242681
c1ccc(cc1)/C=C\2/C(=O)N(C(=S)S2)CCCCCC(=O)NNc3ccccc3 C08819712
Cc1ccc(cc1)/C=C\2/C(=O)N(C(=S)S2)CCCCCC(=O)Nc3ccc(cc3)O C08819750
CC(=O)Nc1ccc(cc1)C(=O)Nc2cc(ccc2OCC(F)(F)F)C(F)(F)F C09120402
c1ccc(cc1)C(=O)NCCn2cc(c3c2cccc3)SCC(=O)Nc4ccccc4F C09391831
C[C@@H](C(=O)N)Sc1nnc(n1CCc2ccccc2)c3ccc(cc3)Br C03365079
CSc1ccc(cc1)c2[nH]c(c(n2)SCC(=O)NC[C@H]3CCCO3)c4ccccc4 C09674083
CSCC[C@@H](C(=O)NCc1ccc(o1)c2ccc(cc2)Cl)NC(=O)c3ccccc3 C10810845
CCOC(=O)C1=C(NC(=O)N[C@@H]1c2cccs2)CSc3ccc(c(c3)F)F C11117733
Cc1ccc(cc1)C(=O)NCCn2cc(c3c2cccc3)SCC(=O)NC4CCCC4 C09394851
c1ccc2c(c1)cccc2C[C@@]3(CCC(=O)N3)CCC(=O)NC[C@H]4c5ccccc5CCO4 C11965719
CCc1ccc2c(c1)cc(c(=O)[nH]2)CN(Cc3ccco3)C(=S)Nc4ccc(cc4)C C00916770
Cc1ccc2cc(c(=O)[nH]c2c1C)CN(C3CCCC3)C(=S)Nc4ccccc4OC C00874477
Cc1c(sc(n1)c2ccsc2)C(=O)N[C@H](CCSC)c3[nH]c4ccccc4n3 C12534954
Cc1ccc2cc(c(=O)[nH]c2c1C)CN(C[C@H]3CCCO3)C(=S)N[C@H](C)c4ccccc4 C00874413
Cc1ccc(cc1)NC(=S)N(Cc2cc3cc(c(cc3[nH]c2=O)C)C)C[C@@H]4CCCO4 C00878925
Cc1ccc(cc1)/C=C/C(=O)NC(=S)Nc2ccccc2C(=O)N(C)C3CCCCC3 C14003760
CC(C)NS(=O)(=O)Cc1ccc(cc1)CNC(=O)CC23CC4CC(C2)CC(C4)C3 C14200285
CCCN(CCC)C(=O)c1ccc2c(c1)[C@H]3C=CC[C@@H]3[C@@H](N2)c4ccc(c(c4)O)OC C14457489
CC(C)Oc1ccc(cc1Br)C(=O)NC(=S)Nc2ccc(cc2)C(=O)C C14659344
Cc1ccc(cc1)CN(Cc2cc3cc(c(cc3[nH]c2=O)C)C)C(=S)NC[C@@H]4CCCO4 C01222379
c1ccc(c(c1)OCC(=O)NNC(=O)c2cc(cc(c2)C(F)(F)F)C(F)(F)F)F C15889829
CCc1cccc(c1NC(=O)CSc2nnc(s2)NCc3ccc(cc3)F)C C16335029
C[C@@H](C(=O)NCc1ccc(cc1)F)Sc2nnc(s2)NCc3ccc(cc3)F C16336802
CCc1ccccc1NC(=O)CNC(=O)COc2ccccc2C3SCCS3 C17902546
Cc1ccc(cc1)CSCCNC(=O)CCn2c(n[nH]c2=S)c3ccc(cc3)C C18202246
CCCN(CCC)C(=O)c1ccc2c(c1)[C@H]3C=CC[C@@H]3[C@H](N2)c4ccc(c(c4)O)OC C20690893
CCCN(CCC)C(=O)c1ccc2c(c1)[C@H]3C=CC[C@@H]3[C@H](N2)c4ccc(c(c4)OC)O C20693613
c1ccc(c(c1)CSc2nnc(n2CCC(=O)N)c3cccs3)Br C23370677
c1ccc(c(c1)NC(=O)c2ccc(cc2)S(=O)(=O)NC3CC3)SC4CCCC4 C24579663
C[C@@H](c1ccc(c(c1)F)F)NC(=O)CCNS(=O)(=O)c2ccc(cc2)C(C)(C)C C24630641
Cc1nc(cs1)c2ccc(cc2)CCNC(=O)[C@H](C(C)C)NC(=O)c3ccc(cc3)F C24657840
Cc1c(sc(n1)SCC(=O)c2c3ccccc3n(c2c4ccccc4)C)CC(=O)N C24901637
CCCOC(=O)c1ccc(cc1)NC(=S)NC(=O)c2ccc(cc2)Br C32111856
CCc1ccccc1NC(=O)CCSCc2[nH]c(=O)c3c4c(sc3n2)CCC4 C25471448
c1ccc2c(c1)c(=O)[nH]c(n2)CCCC(=O)Nc3ccccc3SCC(F)(F)F C36390725
Cc1ccccc1[C@H](C(=O)NC(C)(C)CC(C)(C)C)N(C)C(=O)c2ccc(cc2)O C36530717
C/C=C/[C@@H](C(=O)NC(C)(C)C)N(C(=O)C(c1ccccc1)(c2ccccc2)O)C(C)(C)C C36588705
C[C@H](CNC(=O)CSCc1[nH]c(=O)c2c3c(sc2n1)CCC3)c4ccccc4 C36622229
c1ccc(cc1)N(CCC(=O)N)C(=O)COc2cc(cc(c2)C(F)(F)F)C(F)(F)F C37123946
CN(Cc1c[nH]c2c1cccc2)C[C@H]3NN=C(N3CC=C)SCc4cccc(c4)F C39479249
C[C@@H](C(=O)Nc1ccc(cc1)S(=O)(=O)NC(C)C)Sc2ccc(c(c2)Cl)F C21410747
C[C@@H](CCC(C)C)NC(=O)CCSCc1[nH]c(=O)c2c3c(sc2n1)CCCC3 C36703599
C[C@H](C(C)C)N(Cc1cc(ccc1N(C)C)N)S(=O)(=O)c2cccc(c2)Cl C06723731
Cc1ccc(c2c1cc(c(=O)[nH]2)CN(C3CCCC3)C(=S)NC[C@H]4CCCO4)C C00878662
C=C(c1cccnc1)NNC(=O)c2ccc(cc2)CSc3nc4ccccc4s3 C02629915
Cc1ccc(cc1C(=O)N[C@@H](C)CCc2ccc(cc2)Br)S(=O)(=O)NC C59967544
CC[C@]1(CCC(=O)NC1=O)c2ccc(cc2)NC(=O)CCCSc3ccc(cc3)Cl C59989434
CC(C)[C@H](C(=O)NCCc1ccc(cc1)OCC#C)NC(=O)c2c(cccc2F)F C60188897
CC[C@H](C)[C@H]1C(=O)N[C@@H]2CSSC[C@@H](C(=O)N[C@@H](C(=O)N[C@@H](C(=O)N1)CC(C)C)C(C)C)NC2=O C03874160
CC(C)c1ccc(cc1)N([C@H](c2ccc(cc2)O)C(=O)NCCOC)C(=O)c3c(c(ns3)C(=O)N)N C06190852
CCOc1ccccc1N([C@@H](c2ccc(o2)C)C(=O)NC[C@H]3CCCO3)C(=O)c4c(c(ns4)C(=O)N)N C06631427
C[C@H]1[C@@H]([C@H]([C@H]([C@@H](O1)O[C@H]2CC[C@@]3([C@H]4CC[C@@]5([C@H](CC[C@@]5([C@@H]4CC[C@@]3(C2)O)O)C6=CC(=O)OC6)C)C=O)O)O)O C08214530
Cc1ccccc1N([C@H](c2ccc(cc2)O)C(=O)NC[C@H]3CCCO3)C(=O)c4c(c(ns4)C(=O)N)N C12473896
Cc1ccc(cc1)[C@H](C(=O)NC(C)(C)C)N(c2ccc(c(c2)OC)OC)C(=O)c3c(c(ns3)C(=O)N)N C12477186
Cc1ccc(cc1)[C@@H](C(=O)NCCC(C)C)N(CC[NH+]2CCOCC2)C(=O)c3c(c(ns3)C(=O)N)N C12479414
Cc1ccc(cc1)N([C@@H](c2ccc(c(c2)OC)O)C(=O)NCCC(C)C)C(=O)c3c(c(ns3)C(=O)N)N C12479837
Cc1c(ccc2c1NC(=O)[C@@]23[C@H]4[C@@H]([C@@H]([NH2+]3)CCC(=O)N)C(=O)N(C4=O)c5ccc(cc5)C(=O)N)Cl C12880066
Cc1c(ccc2c1NC(=O)[C@@]23[C@H]4[C@@H]([C@H]([NH2+]3)CCC(=O)N)C(=O)N(C4=O)c5ccc(cc5)C(=O)N)Cl C08789697
C[C@@H](C(=O)Nc1ccc(cc1)S(=O)(=O)N)OC(=O)CNS(=O)(=O)c2ccc(c(c2)[N+](=O)[O-])N C12516992
CCOc1ccc(cc1)c2c(nnn2c3c(non3)N)C(=O)N/N=C(\C)/c4ccc(cc4)OCC(=O)N C13514541
c1ccc(c(c1)NC(=O)c2cc(cc(c2)NC(=O)c3ccc(cc3)[N+](=O)[O-])C(=O)Nc4ccccc4O)O C03143020
c1c(cc(c(c1O)O)O)C(=O)O[C@@H]2C[C@@](C[C@H]([C@H]2OC(=O)c3cc(c(c(c3)O)O)O)O)(C(=O)[O-])O C14684800
C[C@H]1[C@@H]([C@H]([C@H]([C@@H](O1)O[C@H]2CC[C@@]3([C@H]4CC[C@@]5([C@H](CC[C@@]5([C@H]4CC[C@@]3(C2)O)O)C6=CC(=O)OC6)C)C=O)O)O)O C15450001
c1cc2c(cc1S(=O)(=O)c3ccc4c(c3)nc(o4)c5cc(cc(c5)N)N)nc(o2)c6cc(cc(c6)N)N C20494168
CCN(CC)c1ccc(cc1)/C=N/Nc2nnc(n2N)SCC(=O)Nc3cccc(c3)NC(=O)C C20527662
COc1ccc(cc1)NC(=O)C[C@@H]2C(=O)N=C(S2)N[C@@H](c3ccc(cc3)O)c4c([nH]c(=O)[nH]c4=O)[O-] C20559588
Cc1cccc(c1C)NC(=O)C[C@@H]2C(=O)N=C(S2)N[C@@H](c3ccc(cc3)O)c4c([nH]c(=O)[nH]c4=O)[O-] C20559614
CCN(CC)c1ccc(cc1)/C=N/Nc2[nH]nc(n2)SCC(=O)Nc3ccc(cc3)S(=O)(=O)N C20832820
C/C(=N\Nc1[nH]nc(n1)SCC(=O)Nc2nnc(s2)SCC(=O)N)/c3ccc(cc3)[N+](=O)[O-] C20838012
COC(=O)c1ccc(cc1)/C=N/Nc2[nH]nc(n2)SCC(=O)Nc3nnc(s3)SCC(=O)N C20906184
CC[C@@H](C)NS(=O)(=O)c1ccc(cc1)NC(=O)CSc2nc([nH]n2)N/N=C/c3cccc(c3)O C20906550
CCN(CC)S(=O)(=O)c1ccc(cc1)NC(=O)CSc2nnc(n2N)N/N=C/c3cccc(c3)O C20914966
CCSc1nnc(s1)NC(=O)CSc2nnc(n2N)N/N=C/c3c4ccccc4ccc3O C20916251
C=CCSc1nnc(s1)NC(=O)CSc2nnc(n2N)N/N=C/c3c4ccccc4ccc3O C20916266
CC[C@H](C)NS(=O)(=O)c1ccc(cc1)NC(=O)CSc2nnc(n2N)N/N=C/c3ccc(cc3)C C20917635
c1ccc(cc1)CSc2nnc(s2)NC(=O)CSc3nnc(n3N)N/N=C/c4ccc(cc4)O C21315736
c1cc(ccc1NC(=O)CSc2nnc(n2N)N/N=C/c3cc(ccc3O)Br)[N+](=O)[O-] C21319416
CCN(CC)c1ccc(c(c1)O)/C=N/Nc2nnc(n2N)SCC(=O)Nc3cc(ccc3OC)OC C21325916
CCN(CC)c1ccc(c(c1)O)/C=N/Nc2nnc(n2N)SCC(=O)Nc3ccccc3SC C21325925
Cc1ccc(c2c1oc-3c(c(=O)c(c(c3n2)C(=O)N[C@H](C=O)[C@@H](C)O)N)C)C(=O)N[C@H](C=O)[C@@H](C)O C22055376
C[C@@H](c1ccc(cc1)S(=O)(=O)N)NC(=O)c2ccc(cc2)NS(=O)(=O)c3ccc4c(c3)[nH]c(=O)[nH]4 C32971709
CC(C)Cn1c(c(c(=O)[nH]c1=O)N(CC(C)C)C(=O)CCNC(=O)NC23CC4CC(C2)CC(C4)C3)N C32994602
Cc1ccc(cc1Cl)N2C(=O)[C@H]3[C@@H]([NH2+][C@@]([C@@H]3C2=O)(CCCNC(=O)N)C(=O)[O-])c4ccc(cc4)C#N C33519203
Cc1ccc(c(c1)[C@H]2[C@H]3[C@@H](C(=O)N(C3=O)c4ccc(cc4)C(=O)C)[C@@]([NH2+]2)(CCCNC(=O)N)C(=O)[O-])C C33703737
CC(C)C[C@H]1C(=O)N[C@@H](C(=O)N[C@@H](C(=O)NC(=O)[C@@H]2CSSC[C@@H](N1)C(=O)N2)C(C)C)CC(C)C C35271016
Cc1ccc(c(c1)N([C@@H](c2ccc(o2)C)C(=O)NC[C@@H]3CCCO3)C(=O)c4c(c(ns4)C(=O)N)N)C C12714910
CN(C)c1ccc(cc1)[C@H](C(=O)NC[C@@H]2CCCO2)N(Cc3ccco3)C(=O)c4c(c(ns4)C(=O)N)N C06135957
CCOc1ccc(cc1)N([C@H](c2ccc(o2)C)C(=O)NC[C@H]3CCCO3)C(=O)c4c(c(ns4)C(=O)N)N C06601063
CCOC(=O)c1ccc(cc1)NC(=O)CS[C@@H]2NN[C@@H](N2N)[C@@H]3C=C(N=N3)c4ccc(cc4)OC C38990325
C=CCSc1[nH]c(=O)c(c(n1)N)[C@@H](c2ccc(cc2)[N+](=O)[O-])[C@@H]3C(=NC(=NC3=O)SCC=C)N C39290086
c1cc(oc1)C(=O)N2CCN(CC2)c3nc(c(c(n3)Nc4c(c5c(s4)CCC5)C(=O)N)[N+](=O)[O-])N C41302037
CCOC(=O)c1c2c(sc1NC(=O)CSc3nc([nH]n3)N/N=C(\C)/c4ccc(cc4)N)CCCC2 C59309532
CCOC(=O)c1c2c(sc1NC(=O)CSc3nc([nH]n3)N/N=C(/C)\c4ccc(cc4)N)CCC2 C59309564
c1ccc(c(c1)C(=O)N)NC(=O)CSc2nnc(s2)SCC(=O)Nc3ccccc3C(=O)N C59449436
CC[C@@H](C)NS(=O)(=O)c1ccc(cc1)NC(=O)CSc2nc([nH]n2)N/N=C(\C)/c3ccccc3O C59830512
Cc1c(c(n(n1)CC=C)C)/C=N/Nc2[nH]nc(n2)SCCC(=O)Nc3ccc(cc3)S(=O)(=O)N C59831562
Cc1c(c(n(n1)CCO)C)/C=N/Nc2nnc(n2N)SCC(=O)Nc3cccc(c3)Br C59914379
c1ccc2=[NH+]CC(=c2c1)C[C@@H](C(=O)N[C@@H](Cc3ccc(cc3)O)C(=O)[O-])N4[C@H](Nc5ccccc5C4=O)O C64098018
CCCOc1ccc(cc1)C(=O)NCC(=O)N/N=C/c2ccc(c(c2)OC)OC(=O)/C=C/c3ccccc3 C04283489
CCCCNC(=O)OCc1c2n(c(c1COC(=O)NCCCC)c3ccc(c(c3)Cl)Cl)CCC2 C05439390
CCOc1ccc(cc1OCC)CCNC(=O)C2CCC(CC2)CNS(=O)(=O)c3ccc(cc3)C C08813481
CCOC(=O)COc1ccc(cc1OC)/C=N/NC(=O)[C@@H](C(C)C)NC(=O)c2ccc(c(c2)Cl)Cl C10000108
CCCCCOc1c(cccc1OC)/C=N/NC(=O)[C@H](CC(C)C)NC(=O)c2ccc(cc2)Cl C10001505
CCCCCOc1c(cccc1OC)/C=N/NC(=O)[C@H](C(C)C)NC(=O)c2cccc(c2)Cl C10042093
Cc1ccc(cc1)N(C[C@H](COc2ccc(cc2)OC)O)C[C@H](COc3ccc(cc3)OC)O C10381833
CCOCCOc1ccccc1NC(=O)c2ccc(cc2)C(=O)Nc3ccccc3OCCOCC C10507689
CCc1c(sc(c1C(=O)OCC)NC(=O)COC(=O)[C@@H](C(C)C)NC(=O)c2ccc(cc2)C)C C13095456
Cc1ccc(cc1)NCc2nnc(n2CC=C)S[C@@H](C)C(=O)N/N=C(\C)/c3ccc(cc3OC)OC C13882021
Cc1ccc2c(c1)sc(n2)c3ccc(cc3)NC(=S)NC(=O)CCC(=O)OCCCc4ccccc4 C13999023
Cc1ccc(c(c1)OCC(=O)NNC(=S)NC(=O)c2ccccc2OCCC(C)C)C(C)C C14034455
CC(C)CCOc1ccc(cc1)C(=O)NC(=S)Nc2ccc(cc2)S(=O)(=O)N(CC=C)CC=C C14036934
C=CCOc1ccc(cc1)/C=N/NC(=O)[C@H](CSCc2ccccc2)NC(=O)c3ccc(cc3)[N+](=O)[O-] C14923358
CCCCNC(=O)N(CCCOC)CC(=O)Nc1cc(nn1c2ccc(cc2C)C)C(C)(C)C C16436776
CCCCN(Cc1ccco1)c2ccc(cc2C(=O)NCCC)NC(=O)C(c3ccccc3)c4ccccc4 C16531218
CCCOc1ccc(cc1)NC(=O)C[C@@H]2C(=O)N(C(=S)N2CCNC(=O)C)c3ccc(cc3)OCC C20115086
CCCCn1c2c(c(=O)n(c1=O)C[C@H](COc3ccc(cc3)C(C)(C)C)O)n(c(n2)CO)CCC C25058975
CCCCOC(=O)c1ccc(cc1)NC(=S)N[C@@H](C(Cl)(Cl)Cl)NC(=O)c2ccccc2 C25577807
CCCCCCC(=O)N[C@H](C(Cl)(Cl)Cl)NC(=S)Nc1ccc(cc1)C(=O)OCC C25758746
C=COCCCCOC(=O)Nc1ccc(cc1)Cc2ccc(cc2)NC(=O)OCCCCOC=C C25761173
CCCC[NH+](CCCC)CCCN1[C@@H](C(=C(C1=O)[O-])C(=O)c2ccc(cc2)F)c3ccc(c(c3)OC)O C35164733
CCCC[C@H](CC)C(=O)Nc1ccc(cc1)[C@H]2C(=C(N(C(=S)N2)CC)C)C(=O)OCC(C)C C35729605
COc1cc(ccc1OCc2ccc(cc2)Cl)/C=C/S(=O)(=O)NCCNc3c(cc(cn3)C(F)(F)F)Cl C12951400
CCCCNC(=O)[C@H](c1ccc(c(c1)OC)O)N(Cc2ccco2)C(=O)C[C@@H](C)c3ccccc3 C36501991
CCCCCCN([C@H](c1ccco1)C(=O)NCS(=O)(=O)c2ccc(cc2)C)C(=O)c3ccccc3O C36512556
CCCCCCN([C@@H](C(CC)CC)C(=O)NCS(=O)(=O)c1ccc(cc1)C)C(=O)c2ccc(cc2)O C36514346
CCCCCCN([C@H](c1ccccc1O)C(=O)NCS(=O)(=O)c2ccc(cc2)C)C(=O)CCS C36515415
CCCCCCN([C@H](c1ccc(c(c1)OC)O)C(=O)NC(C)(C)CC(C)(C)C)C(=O)CCS C36515605
CCCCCCN([C@H](c1ccccc1O)C(=O)NCS(=O)(=O)c2ccc(cc2)C)C(=O)C=C(C)C C36516741
CCCCCCN([C@@H](c1ccc(c(c1)OC)O)C(=O)NC(C)(C)CC(C)(C)C)C(=O)C=C(C)C C36516936
CCCCCCN([C@H](c1cccc(c1)O)C(=O)NC(C)(C)CC(C)(C)C)C(=O)[C@@H]2CCC(=O)N2 C36519166
CCCCCCN([C@H]([C@@H](C)c1ccccc1)C(=O)NC(C)(C)CC(C)(C)C)C(=O)[C@@H]2CCC(=O)N2 C36519357
CCCCCCN([C@@H](c1ccc(cc1)C)C(=O)NC(C)(C)CC(C)(C)C)C(=O)[C@@H]2CCC(=O)N2 C36519674
CCCCCCN([C@H](c1cccc(c1)O)C(=O)NCS(=O)(=O)c2ccc(cc2)C)C(=O)CCCC C36522776
CCCCC/C=C\C(=O)N(Cc1ccc(o1)C)[C@H](c2ccc(c(c2)OC)O)C(=O)NC(C)(C)C C36557769
CCCC[C@H](CC)C(=O)N(CCC)[C@@H](c1ccccc1O)C(=O)NCS(=O)(=O)c2ccc(cc2)C C36564433
CCCCC/C=C/C(=O)N([C@H](c1cccc(c1)O)C(=O)NCS(=O)(=O)c2ccc(cc2)C)C(C)(C)C C36581869
COc1c(cc(cc1)/C=N/NC(=O)CCCCCCC(=O)N/N=C/c2cc(c(cc2)OC)OC)OC C04527864
CCCC[NH+](CCCC)CCCN1[C@@H](C(=C(C1=O)[O-])C(=O)c2ccc(cc2)OCC)c3ccc(cc3)O C40019283
CCCC[NH+](CCCC)CCCN1[C@H](C(=C(C1=O)[O-])C(=O)c2c(nc(s2)C)C)c3cc(c(c(c3)C)O)C C40019836
CCCCCOc1ccc(cc1OC)[C@H]2c3c(n[nH]c3C(=O)N2CCCOC)c4cc(cc(c4O)C)C C39911683
CCCCCN1[C@H](c2c(n[nH]c2C1=O)c3cc(cc(c3O)C)C)c4ccc(c(c4)OCC)OCCCC C39912045
C=CC[NH2+][C@H](c1ccc(cc1)Br)[C@@H](CN(CC=C)S(=O)(=O)c2ccc(cc2)F)C(=O)[O-] C43209073
CCCCC[NH2+][C@@H](c1ccc(cc1)Cl)[C@H](CN(CCCCC)S(=O)(=O)c2ccc(cc2)F)C(=O)[O-] C43209086
CCCCC(=O)N(Cc1ccc(o1)C)[C@H](c2ccc(c(c2)OC)O)C(=O)NC(C)(C)CC(C)(C)C C36604021
CCOc1ccc(cc1)[C@H](CCC(=O)N/N=C\c2ccc(c(c2)CC=C)OCC(=O)OCC)O C58895177
CCOc1ccc(cc1)[C@@H](CCC(=O)N/N=C\c2cc(c(c(c2)OC)OCc3ccccc3F)CC=C)O C58895265
CC[C@H](C)Sc1nnc(s1)NC(=O)CSc2nnc(n2CC=C)CNc3ccc(cc3)C C59265661
CCN(c1ccccc1)C(=O)c2ccc(cc2)NC(=S)NC(=O)C(C)(C)CCCOc3cc(ccc3C)C C66201763
C1COCC[NH+]1[C@H](C(Cl)(Cl)Cl)NC(=O)N[C@@H](C(Cl)(Cl)Cl)[NH+]2CCOCC2 C03137448
CC(C)c1ccc(cc1)[C@@H]2C[C@@H](C[C@H]3[NH+]2[C@@H](Cc4c3[nH]c5c4cccc5)C(=O)OC)[NH2+]CCNC(=O)C C08636055
c1cc(ccc1c2ccc(cc2)OC[C@@H](C[NH+]3CCOCC3)O)OC[C@@H](C[NH+]4CCOCC4)O C09075361
C[C@@H]1c2cc(c(cc2CC[NH+]1Cc3cc(ccc3OC)[C@@H]4c5c(c6ccccc6[nH]5)CC[NH2+]4)OC)OC C02109398
COC(=O)[C@@H]1CCCC[NH+]1Cc2ccc3c(c2)C[NH+](CCO3)Cc4c[nH]nc4c5ccc(cc5)F C12047442
Cc1ccc2cc(c(=O)[nH]c2c1C)C[NH+](CCC[NH+]3CCOCC3)Cc4nnnn4C5CCCCC5 C12832943
CC(C)[C@H](c1nnc2n1CC[NH+](CC2)Cc3ccc(s3)C[NH+]4CCCCC4)NS(=O)(=O)C C19770581
Cc1ccc(cc1S(=O)(=O)N2CC[NH+](CC2)C)c3c4ccccc4c([nH+]n3)NCc5ccccc5 C19890452
c1cc[nH+]c(c1)N2CC[NH+](CC2)[C@@H](c3ccncc3)c4c5c(sc4NC(=O)c6ccco6)CCCC5 C38546831
Cc1cccc(c1)N2CC[NH+](C[C@@H]2C)CC(=O)NC3=c4cc(ccc4=[NH+][C@@H]3C(=O)OC)Br C38603970
C[C@@H](C(=O)NC1=c2cc(ccc2=[NH+][C@@H]1C(=O)OC)Br)[NH+]3CCN(CC3)c4ccc(cc4)F C38604844
C[C@@H](C(=O)NC1=c2cc(ccc2=[NH+][C@@H]1C(=O)OC)Br)N3CC[NH+](CC3)C4CCCCC4 C38605575
C[C@@H](C(=O)NC1=c2cc(ccc2=[NH+][C@@H]1C(=O)OC)Br)[NH+]3CCN(CC3)c4ccccc4OC C38609929
c1cc(ccc1C2=CN=[NH+][C@@H]2c3ccc(cc3O)OCC[NH+]4CCC(CC4)C(=O)N)Br C38782417
c1ccc(cc1)CCNC(=O)[C@@H]2c3c(nc4ccccc4n3)N([C@H]2[NH3+])/N=C/C5=c6ccccc6=[NH+]C5 C38798595
CN(C)S(=O)(=O)c1cccc(c1)[C@@H]2C(=CN(N2)c3ccccc3)/C=C(/C#N)\C4[NH+]=c5ccccc5=[NH+]4 C39143181
Cc1ccc(cc1)c2nnc(o2)C[NH+]3CCN(CC3)c4cc(nc[nH+]4)Nc5cccc(c5)Br C39301647
CC(C)(CNC(=O)[C@H]1CN(CC12CC[NH2+]CC2)C(=O)c3ccc(cc3)Br)C[NH+](C)C C39630724
Cc1ccn2cc([nH+]c2c1)CNC(=O)[C@@H]3CN(CC34CC[NH2+]CC4)C(=O)c5cc(ccc5OC)OC C39670209
CCc1ccc(cc1)C(=O)N2C[C@H](C3(C2)CC[NH2+]CC3)C(=O)NCCC4=c5cc(ccc5=[NH+][C@@H]4C)C#N C39674665
C[C@H]1C(=c2cc(ccc2=[NH+]1)C#N)CCNC(=O)[C@@H]3CN(CC34CC[NH2+]CC4)C(=O)c5ccc(cc5OC)OC C39674677
c1cc[nH+]c(c1)N2CCC(CC2)NC(=O)[C@H]3CN(CC34CC[NH2+]CC4)C(=O)c5ccc(cc5)OC(F)(F)F C39687389
CCOc1ccc(cc1)C(=O)N2C[C@@H](C3(C2)CC[NH2+]CC3)C(=O)NC4CCN(CC4)c5c(ccc[nH+]5)C C39687590
c1cc(ccc1C(=O)N2C[C@H](C3(C2)CC[NH2+]CC3)C(=O)NCC4CC[NH+](CC4)C5CCCC5)C(F)(F)F C39689103
CCc1ccc2=[NH+]C(=O)[C@@H](C=c2c1)[C@@H]([C@@H]3N=NNN3C(C)(C)C)[NH+]4CCN(CC4)c5ccccc5OC C39710464
CCc1ccc2=[NH+]C(=O)[C@@H](C=c2c1)[C@H]([C@@H]3N=NNN3C(C)(C)C)[NH+]4CCN(CC4)c5ccc(cc5)OC C39710474
CCc1ccc2=[NH+]C(=O)[C@H](C=c2c1)[C@H]([C@@H]3N=NNN3C(C)(C)C)[NH+]4CCN(CC4)c5ccc(cc5)OC C39710475
Cc1cc2=C[C@@H](C(=O)[NH+]=c2cc1C)[C@H]([C@@H]3N=NNN3C(C)(C)C)[NH+]4CCN(CC4)c5ccccc5OC C39711213
Cc1cc2=C[C@H](C(=O)[NH+]=c2cc1C)[C@H]([C@@H]3N=NNN3C(C)(C)C)[NH+]4CCN(CC4)c5ccc(cc5)OC C39711222
CC(C)(C)N1[C@@H](N=NN1)[C@@H]([C@@H]2C=c3cc(ccc3=[NH+]C2=O)OC)[NH+]4CCN(CC4)c5ccccc5F C39711317
c1cc2=C(C[NH+]=c2nc1)C3CC[NH+](CC3)[C@@H](CO)C4CCN(CC4)C(=O)/C=C/c5cc(c(c(c5)F)F)F C52550571
c1cc2=C(C[NH+]=c2nc1)C3CC[NH+](CC3)[C@H](CO)C4CCN(CC4)C(=O)/C=C/c5cc(c(c(c5)F)F)F C52550573
C[C@H]1CCCC[C@H]1[NH2+][C@@H]2CC(=O)N(C2=O)c3ccc(cc3)N4C(=O)C[C@H](C4=O)[NH2+][C@@H]5CCCC[C@@H]5C C13388266
CCC1=NN2[C@H](S1)NC(=CC2=O)COc3ccc(cc3OC)/C=C(\C#N)/C4[NH+]=c5ccccc5=[NH+]4 C63490987
CCOc1cc(c(cc1N2CC(=O)C(=C2N)[C@@H]3[NH+]=c4ccc(cc4=[NH+]3)C)OCC)NC(=O)c5ccccc5 C63515073
COc1ccc(cc1)C\2=NN(C(=O)/C2=C\Nc3cc(c(cc3OC)Cl)OC)C4[NH+]=c5ccccc5=[NH+]4 C63617128
Cc1ccc(c(c1)S(=O)(=O)[C@H]2[C@@H]3[NH+]=C(c4ccccc4N3N=N2)NCCC5=c6ccccc6=[NH+]C5)C C63669077
CC(=O)N1CCCc2c1ccc(c2)S(=O)(=O)N3CCC[C@@H](C3)C(=O)NCCC4[NH+]=c5ccccc5=[NH+]4 C63698358
CC(=O)N1CCCc2c1ccc(c2)S(=O)(=O)N3CCC[C@H](C3)C(=O)NCCC4[NH+]=c5ccccc5=[NH+]4 C63698359
Cc1ccccc1NC(=O)CS[C@@H]2[NH+]=c3ccccc3=C4N2NC(=[NH+]4)CCC5=C(N=N[C@@H]5C)C C63708265
Cc1ccc(cc1F)NC(=O)CS[C@H]2[NH+]=c3ccccc3=C4N2NC(=[NH+]4)CCC5=C(N=N[C@@H]5C)C C63708330
CC[C@@H](C(=O)Nc1ccccc1F)S[C@@H]2[NH+]=c3ccccc3=C4N2NC(=[NH+]4)CCC5=C(N=N[C@@H]5C)C C63708334
C[C@H](CSC)Nc1cc2c([nH+]c1)N([C@@H]([C@@H]2NC(=O)C)C(=O)OC)CCC3=c4ccccc4=[NH+]C3 C63994128
C/C=C(\C)/CNc1cc2c([nH+]c1)N([C@@H]([C@@H]2NC(=O)COC)C(=O)OC)CCC3=c4ccccc4=[NH+]C3 C63994296
Cc1ccc(cc1)CNc2cc3c([nH+]c2)N([C@H]([C@@H]3NC(=O)C)C(=O)OC)CCC4=c5ccccc5=[NH+]C4 C63994385
CN1c2c(cc(cc2NC(=O)[C@@H]3CCCO3)C(=O)N(C)CC4[NH+]=c5ccccc5=[NH+]4)N[C@@H]1C6CCC6 C64006276
Cc1c(c2c(cn1)CN(CC2)C(=O)CCC3=c4ccccc4=[NH+]C3)CNC(=O)C[NH+]5CCCCC5 C64040317
Cc1ccc2=[NH+][C@H]([NH+]=c2c1)[C@@H](C)NC(=O)c3cn(cc(c3=O)C(=O)N4CCCCCC4)CC(C)C C64044329
Cc1ccc(cc1)[C@H]2Nc3ccccc3-c4n2c(nn4)SCC(=O)NCC5[NH+]=c6ccccc6=[NH+]5 C64427109
c1cc2=[NH+][C@H]([NH+]=c2cc1Cl)SCc3nc(on3)CCC(=O)N[C@H]4[C@@H]([C@@H]5CCCC[C@@H]5S4)C#N C64604329
CC(C)C[C@@H](C(=O)N1CC[NH+](CC1)Cc2ccc3c(c2)CCO3)NC4=NS(=O)(=O)c5c4cccc5 C08751400
COc1cc2c(cc1OC)[C@H]([NH+](CC2)CC(=O)Nc3ccc(cc3)N4CCOCC4)c5cccs5 C08899187
CC[C@H](C)[NH+](CCCNC(=O)c1cn(c(=O)c2c1cccc2)c3ccc(cc3)OC)Cc4ccco4 C09433781
Cc1c(c2ccccc2n1C[C@H](C[NH+]3CCCC3)O)C4=CCN(CC4)S(=O)(=O)c5ccc(cc5)F C09612154
c1ccc2c(c1)cccc2NC(=O)CSc3nc4ccccc4c(=O)n3CCC[NH+]5CCOCC5 C02634131
CC[NH+](CC)CCCNC(=O)[C@H]1c2cc(c(cc2C(=O)N([C@@H]1c3ccc(cc3)SC)C)OC)OC C09936580
CC[NH+](CC)CCCNC(=O)[C@@H]1c2cc(c(cc2C(=O)N([C@H]1c3ccc(cc3)SC)C)OC)OC C09936584
Cc1ccccc1NS(=O)(=O)c2c(c3c(s2)C[NH+](CC3)Cc4c(cccc4F)F)C(=O)OC C11966317
c1cc(sc1)c2ccnc(n2)n3c(c(cn3)C(=O)NCC4(CCCCC4)[NH+]5CCOCC5)C6CC6 C12027706
Cc1ccc(cc1)C[NH+](Cc2cc3c(ccc(c3[nH]c2=O)C)C)Cc4nnnn4Cc5ccc(cc5)F C13033385
Cc1ccc(cc1C(=O)NC[C@@H](c2cccs2)[NH+]3CCC(CC3)C)S(=O)(=O)N4CCOCC4 C13117263
Cn1ccnc1S[C@@H]2C[C@H]([NH+](C2)Cc3ccccc3O)C(=O)N(C)Cc4cc5ccccc5s4 C11789622
CC[NH+](CC)CCCN1[C@@H](C(=C(C1=O)O)C(=O)c2ccc3c(c2)C[C@H](O3)C)c4cccc(c4)OCC C09471279
CC[NH+](CC)CCN1[C@H](C(=C(C1=O)O)C(=O)c2ccc3c(c2)C[C@@H](O3)C)c4cccc(c4)OCC=C C09424806
C[NH+](C)[C@@H](CNC(=O)c1ccc(c(c1)S(=O)(=O)N2CCCCCC2)Cl)c3ccccc3OC C14514805
CC[C@H](C)c1ccc(c(c1)Br)OCC(=O)Nc2cccc(c2)C(=O)N3CC[NH+](CC3)C C14554541
C[NH+]1CCC(CC1)(C(=O)Nc2ccccc2)N(Cc3ccc(cc3)OC)C(=O)/C=C/c4cccs4 C16756562
CCc1ccccc1NC(=O)C[NH+]2CCN(CC2)C(=O)c3cc(c(c(c3)Cl)OCC(C)C)OC C18128444
Cc1ccc(c(c1)C)OC[C@@H](CN2CC[NH+](CC2)CCN3C(=O)c4cccc5c4c(ccc5)C3=O)O C19363152
CCC1=C(S(=O)(=O)N=C1N2CCC(CC2)C(=O)NCCN3CC[NH+](CC3)C)c4ccc(cc4)C C20597900
Cc1cccc(c1)N2CC[NH+](C[C@@H]2C)CCCNC(=O)CCC(=O)N3Cc4cccn4-c5c3cccc5 C21663687
CC[C@H](C(=O)Nc1cc(on1)C)[NH+]2CCN(CC2)S(=O)(=O)c3ccc(c(c3)C(F)(F)F)Cl C22010508
C[NH+](C)[C@@H](CNC(=O)c1cccc(c1)S(=O)(=O)N(CC=C)c2ccccc2Cl)c3ccco3 C22381182
Cc1c(n(c(c1C#N)NC(=O)C[NH+]2CCN(CC2)Cc3nc4ccccc4s3)Cc5ccco5)C C22780887
c1cc(ccc1C(c2ccc(cc2)F)N3CC[NH+](CC3)CC(=O)c4cc([nH]c4)C(=O)N5CCCC5)F C22786055
Cc1cccc(c1OC[C@@H](CN2CC[NH+](CC2)CCN3C(=O)c4cccc5c4c(ccc5)C3=O)O)C C22914658
C[C@H](c1nnc(n1c2ccc(cc2)F)S[C@@H](C)C(=O)Nc3ccc(cc3)Br)[NH+](C)C C23483121
C[NH+](CC(=O)Nc1cc(ccc1OC)Cl)CC(=O)N2CCc3c(ccs3)[C@H]2c4cccs4 C24772294
c1cc(cnc1)CN2CC[NH+](CC2)CCNc3c4ccc(nc4c(cn3)c5ccsc5)C(F)(F)F C24912919
c1ccc(cc1)/C=C/S(=O)(=O)N2CC[NH+](CC2)CC(=O)N[C@@H](c3ccc(cc3)F)c4cccs4 C30594832
c1cc(ccc1c2nc(on2)C[NH+]3CCC(CC3)C(=O)NCCCOC4CCCC4)Br C30979728
COC(=O)c1c2c(sc1NC(=O)C3CC[NH+](CC3)Cc4nc(no4)c5ccc(cc5)F)CCCC2 C30982638
CCc1ccc(cc1)[C@@H](CNC(=O)/C=C/c2ccc(c(c2)S(=O)(=O)N3CCCCC3)OC)[NH+](C)C C32732731
CN(C)C(=O)C[NH+]1CCN(CC1)c2c3c4c(sc3nc(n2)SCC(=O)Nc5ccccc5)CCC4 C34757974
CC(C)(C)c1ccc(cc1)C[NH+](Cc2ccc(cc2)F)Cc3nc(co3)C(=O)NCCN4CCOCC4 C36068730
Cc1ccc(cc1)Oc2c(c(nn2C)c3ccccc3)C[NH+](CC4CC4)C[C@H](CN5CCOCC5)O C36316093
CC[C@@H](C(=O)NCC[NH+]1CCCC1)Oc2ccc3c(c2)[C@@H](N(CC3)C(=O)C4CC4)c5ccc(cc5)F C34686436
CCOc1ccc(cc1C[NH+]2C[C@H]3C[C@@H](C2)c4cccc(=O)n4C3)/C=N/NC(=O)c5ccc(cc5)F C20616206
CCOc1ccc(cc1S(=O)(=O)NC[C@H](c2ccco2)[NH+]3CCN(CC3)c4ccc(cc4)F)C C38597816
CCCOc1ccc(cc1)S(=O)(=O)NC[C@@H](c2ccco2)[NH+]3CCN(CC3)c4ccc(cc4)F C38597821
CCc1ccc(c(c1)S(=O)(=O)NC[C@@H](c2ccco2)[NH+]3CCN(CC3)c4ccc(cc4)F)OC C38597823
COc1ccc(cc1Cl)S(=O)(=O)NC[C@H](c2ccco2)[NH+]3CCN(CC3)c4ccc(cc4)F C38597836
c1cc(oc1)[C@H](CNC(=O)CCc2ccc(cc2)S(=O)(=O)N3CCCCCC3)[NH+]4CCCCC4 C36684469
CCOc1cc(ccc1OC[C@@H](C[NH+](Cc2c(cccc2Cl)F)[C@@H]3CCS(=O)(=O)C3)O)C=O C40320398
Cc1cccc(c1C)N(CC(=O)NCc2ccccc2n3cc[nH+]c3C)S(=O)(=O)c4ccccc4 C44885082
CN(C)c1ccc(cc1)[C@H](CNc2ccc(cn2)S(=O)(=O)N3CCCC3)C4=c5ccccc5=[NH+]C4 C63228973
CC(C)Oc1ccc(cc1OC)[C@H]2CN3C(=O)CN(C(=O)[C@@]3([C@H]4C2=c5ccccc5=[NH+]4)C)CCCO C63374527
c1ccc2=[NH+]CC(=c2c1)CCNC(=O)C3CCN(CC3)S(=O)(=O)c4ccc(cc4)N5CCCC5=O C63490726
CC[C@@H]1C(=N[C@H](S1)NC(=O)[C@@H]2CC(=O)N(C2)CCC3=c4cc(ccc4=[NH+]C3)Cl)c5ccccc5 C63557509
CCOC(=O)CCNC(=O)N1Cc2c3c(sc2-n4cccc4[C@H]1c5ccc(cc5)OC)C[NH+](CC3)C C35427202
CSc1c2c(c(s1)C(=O)NNC(=O)Nc3ccc(cc3)Cl)CCC[C@H]2O C01037820
CC[C@@]1(C[C@H](c2c(cc3c(c2O)C(=O)c4c(cccc4O)C3=O)[C@@H]1C(=O)OC)O)O C05004099
COc1ccc(cc1OC)[C@@H]2c3c(c4ccccc4oc3=O)OC(=C2C(=S)N)N C05514394
CC1(CC2=C([C@H](C(=C(N2c3ccc(cc3)S(=O)(=O)N)N)C#N)c4ccco4)C(=O)C1)C C02211518
CC(C)Oc1ccc(cc1)C(=O)NC(=S)Nc2c(c3c(s2)CCC3)C(=O)N C06263063
Cc1c(cccc1[N+](=O)[O-])C(=O)NC(=S)Nc2c(c3c(s2)CCC3)C(=O)N C06825176
c1cc(cc(c1)S(=O)(=O)N)NC(=O)CCNC(=O)C23CC4CC(C2)CC(C4)C3 C07476881
C1CCC(CC1)C/N=C\2/N([C@H]3[C@H]([C@@H](C[C@@H]([C@H]3S2)C(=O)N)O)O)CC4CCCCC4 C08296106
Cc1ccc2c(c1)c3c([nH]2)nc(nn3)N/N=C/c4cc(c(c(c4)Br)O)O C15018446
CCNc1c(c2c(s1)c3c(c(=O)[nH]2)[C@H](C(=C(O3)N)C#N)c4ccc(cc4)Cl)C#N C15083787
COc1ccc(cc1O)[C@H]2c3c([nH]c(=O)[nH]c3=O)NC4=C2C(=O)C[C@H](C4)c5cccs5 C18200540
c1cc2c(cc1C(=O)NC[C@H]3CCCO3)[C@@H]4C=CC[C@H]4[C@H](N2)c5ccc(cc5O)O C20682492
C[NH+]1CC[C@@]23CCCC[C@@H]2[C@@H]1Cc4c3cc(cc4)O[C@H]5[C@H]([C@@H]([C@@H]([C@@H](O5)C(=O)[O-])O)O)O C22056548
CCC(C(=O)N[C@H](C(Cl)(Cl)Cl)O)C(=O)N[C@H](C(Cl)(Cl)Cl)O C25493975
CCOc1cc(ccc1O)[C@H]2c3c([nH]c(=O)s3)S[C@@H]4[C@H]2[C@H]5C[C@@H]4[C@@H]6[C@@H]5C(=O)N(C6=O)N C28295129
CC(C)OC(=O)[C@H]1[C@H](NC(=O)N[C@]1(C(F)(F)F)O)c2ccc(cc2)NC(=O)C C28467013
CC(=O)OC[C@H]([C@]1(CC[C@H]2[C@@]1(C[C@@H]([C@@H]3[C@@H]2CC[C@@H]4[C@@]3(CC[C@@H](C4)O)C)O)C)O)O C36370967
CCNC(=O)CNS(=O)(=O)c1c(cc(cc1Br)N)Br C36780197
c1c(cc(c(c1N)S(=O)(=O)NCC(=O)NC2CC2)Br)Br C36782181
C[C@H](C(=O)NC(=O)N)Sc1nnc(s1)Nc2ccc(cc2)SC(F)F C36796585
Cc1cc(c(cc1C)C(=O)CSC2=NC(=C(C3([C@@H]2C(=O)N)CCCCC3)C#N)N)C C20388825
CC1=C2[C@@H](C(=C(O[C@@H]2N=N1)N)C#N)c3cc(cs3)CSc4nnc(s4)N C39217802
Cc1ccc(c(c1)F)NC(=O)CSC2=C(C3(CCCCC3)C(=C(N2)N)C#N)C#N C39335295
COc1ccc(cc1)NC(=O)CSC2=C(C3(CCCCC3)C(=C(N2)N)C#N)C#N C39335321
CC(C)Cc1ccc(c(c1)N2CC[NH2+][C@H](C2)[O-])NS(=O)(=O)c3ccccc3O C39481650
Cc1c(c[nH]n1)CNS(=O)(=O)c2c(cc(cc2Br)Br)N C40347269
CC[C@@](C)(/C(=N/O)/N)NS(=O)(=O)c1c(cc(cc1Cl)Br)Cl C40377385
Cc1ccc2c(c1)NC(=O)[C@](O2)(C)C(=O)Nc3c(c4c(s3)C[C@H](CC4)C)C(=O)N C41547180
c1ccc2c(c1)c(c(s2)C(=O)Nc3c(c4c(s3)CCC4)C(=O)NC(=O)N)Cl C44452613
c1c(c(sc1Cl)Cl)C(=O)Nc2c(c3c(s2)CCC3)C(=O)NC(=O)N C44452628
c1ccc(cc1)Cc2ccc(cc2)C(=O)Nc3c(c4c(s3)CCC4)C(=O)NC(=O)N C44452636
c1ccc(c(c1)C(=O)Nc2c(c3c(s2)CCC3)C(=O)NC(=O)N)I C44452664
c1cc(ccc1C(=O)N)S(=O)(=O)NNC(=O)c2cc3c(s2)CCCCCC3 C45550777
Cc1ccc(cc1C)n2c(cc(c2C)C(=O)CSc3c(c(cc(n3)N)N)C#N)C C48264745
Cc1c(c(n[nH]1)O)[C@@H](c2cc3c(cc2Br)OCO3)c4c(n[nH]c4O)C C19597755
c1ccc2c(c1)c3c([nH]2)[C@@H]([NH2+]CC3)c4c(=O)[nH]c(=O)n(c4[O-])CCC5=CCCCC5 C20412124
Cc1ccc(cc1)n2c(=O)c(c([nH]c2=O)[O-])[C@H]3c4c(c5cc(ccc5[nH]4)OC)CC[NH2+]3 C20611384
Cc1cc(cc(c1)n2c(=O)c(c([nH]c2=O)[O-])[C@H]3c4c(c5cc(ccc5[nH]4)OC)CC[NH2+]3)C C20611523
c1ccc(cc1)CCn2c(=O)c(c([nH]c2=O)[O-])[C@@H]3c4c(c5ccccc5[nH]4)CC[NH2+]3 C20611545
C[C@@H](C/C(=N/O)/N)NS(=O)(=O)c1cc(ccc1Br)Br C50389785
c1ccc2c(c1)[C@]3([C@H]4[C@@H]([C@@H](N3)CC(=O)N)C(=O)N(C4=O)c5ccc(cc5)Cl)C(=O)N2 C20519605
Cc1ccc2c(c1)[C@@]3([C@H]4[C@@H]([C@H](N3)Cc5ccc(c(c5)O)O)C(=O)N(C4=O)C(C)(C)C)C(=O)N2 C16024890
c1cc(ccc1C2CCCCC2)C(=O)/C=C/3\C(=O)Nc4cc5c(cc4N3)[nH]c(=O)[nH]5 C13284054
c1c(cc(c(c1Cl)S(=O)(=O)NCCC/C(=N\O)/N)Cl)Br C54136599
CCOC(=O)[C@H]1[C@@H](NC(=S)N[C@@]1(C(F)(F)F)O)c2c3ccccc3ccc2O C57531342
Cc1cc2c(c(c1c3c(cc4c(c3O)C(=O)[C@@H]([C@@H]4C(C)C)O)C)O)C(=O)[C@@H]([C@@H]2C(C)C)O C08782773
c1cc(c(cc1N)C(=O)OCc2nc(c3c4c(sc3n2)CCCCC4)N)Cl C60202424
CC(C)[C@H](C(=O)Nc1c(c2c(s1)CCCCC2)C(=O)N)NC(=O)c3ccccc3 C60389892
c1c(cc(c(c1C(=O)[O-])NC(=O)[C@H]2C[C@@H](C[NH2+]2)O)Br)Br C62825365
CC[NH+](CC)c1ccc(cc1)CNC(=O)C2=NNN3[C@H]2C(=O)Nc4c3ccc(c4)C C65238303
COc1cccc(c1OC)/C=C\2/C(=O)OC(=N2)c3cc(cnc3)Br C03052603
CCC(=O)N1c2ncnn2[C@H](C[C@H]1c3ccc(cc3)C)c4ccccc4OC C04816928
C[C@@H]1CN(C[C@H](O1)C)C(=O)COC(=O)C2c3ccccc3Oc4c2cccc4 C03301002
Cc1ccc(o1)CN(C)C(=O)c2ccc(cc2)N3C(=O)c4ccccc4C3=O C03343558
CCc1ccc(cc1)N2[C@H]3CS(=O)(=O)C[C@@H]3N(C2=O)Cc4cccc(c4)C#N C06817560
Cc1ccccc1/C=C\2/C(=O)OC(=N2)c3cccc(c3)S(=O)(=O)N(C)C C07397472
c1cc(ccc1c2cc3c(s2)c(ncn3)SCC(=O)N4CCOC4=O)F C07823130
Cc1ccc2c(c1)occ2CC(=O)N3CCc4c3ccc(c4)S(=O)(=O)N(C)C C12766602
C[C@@H]1CCc2ccccc2N1S(=O)(=O)c3cccc(c3)S(=O)(=O)N(C)C C12978083
Cn1c(ccn1)C(=O)N(C[C@H]2CCCO2)c3nc4c(cc(cc4s3)F)F C13655781
COc1ccc(cc1OC)/C=c\2/c(=O)n3c(s2)nc(n3)c4cccs4 C17201514
CN(c1nc(c(nn1)c2ccccc2)c3ccccc3)[C@@H]4CCS(=O)(=O)C4 C19586785
C[C@H]1CN(CCO1)C(=O)CSc2c3ccccc3nc(n2)c4ccco4 C22189281
C=CCn1c2c(c(n1)C(=O)N3CCCCCC3)C[C@H](CC2)N4CCOCC4 C14530573
c1ccc(cc1)c2c(n3ccccc3n2)CN4CCN(CC4)C(=O)c5ccco5 C23935967
COc1cccc(c1)S(=O)(=O)N2CCn3c4ccc(cc4cc3C2)OC C24977830
C[C@H]1C(=O)N(c2ccccc2O1)CCC(=O)N(C)c3nc4ccccc4s3 C26966994
CC(C)[C@H](C(=O)N1CCc2c(ccs2)C1)Sc3c4cnn(c4ncn3)C C30756515
Cn1c(ccn1)C(=O)N2CC[C@@]3(C2)CCCN(C3=O)CCC4CCCCC4 C14970446
CN(c1ccccc1)S(=O)(=O)c2ccc(cc2)N3CCCCS3(=O)=O C09526976
c1ccc(cc1)N2C[C@@H](CC2=O)c3nc(no3)c4ccc(cc4)N5CCCC5 C33255315
c1ccc(cc1)N2C[C@H](CC2=O)c3nc(no3)c4ccc(cc4)N5CCCC5 C33255316
C=CCn1c2c(c3c(s2)CCCC3)c(=O)n(c1=O)CC(=O)N4CCCCC4 C34727524
c1cc(sc1)C(=O)N2CCSc3n2c(nn3)COc4ccc(cc4)F C34812296
CCc1nnc(o1)c2cn(c3c2cccc3)CC(=O)N4CCc5c4cccc5 C35422951
c1ccc(cc1)S(=O)(=O)Oc2ccc3c(c2)O/C(=C\c4ccncc4)/C3=O C05370584
CC1=C[C@H](N=N1)C(=O)N2CC[C@@]3(C2)CCCN(C3=O)CCC4CCCCC4 C39485612
c1ccc2c(c1)ccn2CC3=C[C@@H](N=N3)C(=O)N4CCC[C@H]4c5nccs5 C39531639
Cc1nc(on1)c2ccc(cc2)C(=O)N(C)[C@H](C)c3nc4ccccc4s3 C39554855
Cc1ccc(cc1)C2=C(OCCS2(=O)=O)C(=O)Oc3ccc(cc3)C#N C41002933
C[C@@H]1CN(C[C@@H](O1)C)S(=O)(=O)c2cc(c(cc2OC)Br)OC C41096939
Cc1cccc2c1oc(c2)C(=O)N(Cc3ccc(o3)C)[C@@H]4CCS(=O)(=O)C4 C41329994
Cc1cc2nnc(n2c(n1)C)S[C@H](C(C)C)C(=O)N3C[C@H](C[C@@H](C3)C)C C41722671
Cc1ccc2c(c1)c(=O)n(c3n2c(nn3)CSC(=S)N4CCCC4)C C42152178
C[C@H]1C(=C2C(=NC(=NC2=O)[C@@H](C)OC(=O)[C@@H]3Cc4ccccc4O3)S1)C C44645678
Cc1ccc(n1c2ccc(cc2)C(=O)N3CCN(CC3)C(=O)OC(C)(C)C)C C45773284
Cc1c(sc(n1)C)c2nnc(o2)S[C@@H](C)C(=O)N3C[C@@H](C[C@@H](C3)C)C C45852334
c1cc(oc1)c2nnn(n2)CC(=O)c3ccc(cc3)I C48032733
CC(=O)N1CCCc2c1ccc(c2)S(=O)(=O)Oc3ccc(cc3)CC#N C15330544
Cc1ccc2c(c1)c(=O)n(c(n2)SCc3csc(n3)N(C)C(=O)C)C C52892396
COc1cc2c(cc1OC)[C@@H](N(CC2)C(=O)c3csnn3)c4cccs4 C56380699
CCc1c(snn1)C(=O)N2CCN(CC2)[C@H](C)c3nc4ccccc4s3 C24398267
Cc1ccc(o1)c2c(cn(n2)c3ccccc3)/C=C/C(=O)N4CCC(CC4)C#N C61585294
COc1ccc(c(c1)OC)S(=O)(=O)N2CCn3c4ccccc4cc3C2 C62616763
c1ccc2c(c1)CCN2S(=O)(=O)c3ccc(s3)c4nnc(o4)C5CC5 C64920195
Cc1ccccc1n2c(c(c(n2)C)CN(C)C(=O)c3cn4ccccc4n3)C C56268877
Cc1ccc(n1c2c(cnn2C)C(=O)[C@@H](C#N)c3nc4ccccc4s3)C C66504619
c1cc(c2c(c1)OCO2)C(=O)[C@@H](C#N)c3nc(cs3)c4ccc(cc4)C#N C66544619
Cc1c(nnn1c2cccc3c2nccc3)C(=O)N(C)[C@H](C)c4ccccc4 C67133746
Cc1ccsc1c2nc(c(o2)C)CN3CCc4nnc(n4CC3)C(C)C C67458477
CCc1ccc2c(c1)cc(c(=O)[nH]2)[C@@H](c3nnnn3C(C)(C)C)[NH+](Cc4ccccc4)Cc5ccc(cc5)F C06197892
CC[NH+]1CCc2c(sc(c2C(=O)NC)NC(=O)c3ccc(cc3)S(=O)(=O)N(C)Cc4ccccc4)C1 C08920446
Cc1ccc2c(c1)cc(c(=O)[nH]2)[C@@H](c3nnnn3C(C)(C)C)[NH+](CCc4ccccc4)Cc5ccc(cc5)F C06408526
c1ccc2c(c1)[C@H]([C@@H](N(C2=O)C3CCCC3)c4cccs4)C(=O)NCC[NH+](Cc5ccco5)C6CCCC6 C09433692
c1ccc2c(c1)OC[C@H](O2)COC[C@@H](C[NH+]3CCC(CC3)CN4C(=O)c5cccc6c5c(ccc6)C4=O)O C12170611
CCCCn1c(nnc1SCC(=O)Nc2ccc(c(c2)S(=O)(=O)N(CC)CC)C)[C@H](CC)[NH+](C)C C12550112
c1ccc(cc1)CCn2c(nnn2)C[NH+](Cc3ccc(cc3)F)Cc4cc5cc6c(cc5[nH]c4=O)OCCO6 C13033935
Cc1ccc2c(c1)cc(c(=O)[nH]2)[C@H](c3nnnn3Cc4ccccc4)[NH+](Cc5cccnc5)Cc6ccco6 C06281936
CC[C@H](c1nnnn1Cc2ccccc2)[NH+](Cc3ccc4c(c3)OCO4)Cc5cc6ccc(cc6[nH]c5=O)C C13063865
CC[C@@H](c1nnnn1C2CCCCC2)[NH+](Cc3ccc(cc3)C)Cc4cc5cc6c(cc5[nH]c4=O)OCCO6 C13064447
CC[C@H](c1nnnn1Cc2ccc(cc2)F)[NH+](Cc3ccc(cc3)C)Cc4cc5cc(c(cc5[nH]c4=O)C)C C13064682
CC[C@@H](c1nnnn1CCc2ccccc2)[NH+](Cc3ccc(cc3)C)Cc4cc5ccc(c(c5[nH]c4=O)C)C C13065101
CC[C@@H](c1nnnn1C[C@@H]2CCCO2)[NH+](Cc3ccc(cc3)OC)Cc4cc5c(ccc(c5[nH]c4=O)C)C C13065217
Cc1cccc2c1[nH]c(=O)c(c2)[C@@H](c3nnnn3C[C@@H]4CCCO4)[NH+](Cc5cccs5)C[C@@H]6CCCO6 C06443748
CCCCOc1cccc(c1)[C@H]2C(=C(C(=O)N2CCC[NH+](CC)CC)O)C(=O)c3ccc4c(c3)C[C@@H](O4)C C09424835
CC[NH+](CC)CCCN1[C@H](/C(=C(/c2c(nc3n2cccc3)C)\O)/C(=O)C1=O)c4cccc(c4)Br C09007852
C[C@H]([C@@H](c1cccs1)[NH+]2CCN(CC2)c3ccccc3OC)NC(=O)c4cc(c(c(c4)OC)OC)OC C09612041
CC[C@H](c1nnnn1Cc2ccc(cc2)F)[NH+](CCc3ccccc3)Cc4cc5cc(cc(c5[nH]c4=O)C)C C13495844
COc1cc(cc(c1)OC)C[NH2+][C@H]2CCc3cc(c(c(c3-c4c2cc(=O)c(cc4)SC)OC)OC)OC C01631529
CCOc1ccc(cc1OCC)CCn2cnc3c(c2=[NH2+])[C@H](c4ccc5ccccc5c4O3)c6ccccc6 C13786670
Cc1ccc2c(c1)cc(c(=O)[nH]2)[C@@H](c3nnnn3C4CCCC4)[NH+](Cc5ccc(cc5)Cl)Cc6ccco6 C06408573
CC[NH+](CC)CCCN1[C@@H](/C(=C(/c2ccc(c(c2)Cl)OC)\O)/C(=O)C1=O)c3ccc(c(c3)OC)OC C09241082
CC[NH+](CC)CCCN1[C@@H](C(=C(C1=O)O)C(=O)c2c(nc(s2)C)C)c3cc(c(c(c3)OC)OC)OC C09375374
Cc1cc(c(c(c1)C=O)O)C[NH+](CCN(Cc2ccco2)Cc3cc(cc(c3O)C=O)C)Cc4ccco4 C19370085
CCCC[NH+](CC)CCNC(=O)[C@H]1c2cc(c(cc2C(=O)N([C@@H]1c3ccc(c(c3)OC)OC)C)OC)OC C20112629
CC(=O)Nc1ccc(cc1)OC[C@H](CN2CC[NH+](CC2)CCN3C(=O)c4cccc5c4c(ccc5)C3=O)O C22916722
Cc1cccc(c1NC(=O)N2CC[NH+](CC2)CCN(C/C=C/c3ccccc3OC)C(=O)c4cccs4)C C35004283
Cc1c(c(n(n1)c2ccccc2)Oc3ccccc3OC)C[NH+](CC4CC4)C[C@H](COCc5ccco5)O C35777338
Cn1c(c(c(n1)c2ccccc2)C[NH+](C[C@H]3CCCO3)C[C@@H](COc4ccccc4)O)Oc5cccc(c5)F C35778324
Cc1ccccc1OC[C@@H](C[NH+](CC=C)CC(=O)N2CCc3c(ccs3)[C@@H]2COc4ccc(cc4)F)O C36309891
CC[C@@H](c1nnnn1C[C@H]2CCCO2)[NH+](Cc3ccc(cc3)OC)Cc4cc5c(ccc(c5[nH]c4=O)C)C C33937067
Cc1cccc(c1)n2c3c(c(n2)C(C)(C)C)[C@@H](SCC(=O)N3CC(=O)NCC[NH+](C)C)c4cccs4 C37263954
Cc1ccc(c(c1)Br)NC(=O)C[NH+]2CCCC[C@@H]2C(=O)OCCc3ccc(c(c3)OC)OC C39302396
Cc1ccc(c(c1)Br)NC(=O)C[NH+]2CCCC[C@H]2C(=O)OCCc3ccc(c(c3)OC)OC C39302397
c1ccc(cc1)N2[C@@H](NN=C2CNc3ccc(cc3)Cl)SCC(=O)N/N=C/C4=c5ccccc5=[NH+]C4 C39444106
CCCc1cc(ccc1N2CC[NH2+][C@H](C2)S(=O)(=O)Oc3ccccc3)S(=O)(=O)Oc4ccccc4 C39529236
COc1ccc2c(c1)c(c[nH]2)CCNC(=O)[C@@H]3CN(CC34CC[NH2+]CC4)C(=O)c5ccc(c(c5)OC)OC C39599010
CCOc1ccccc1CCNC(=O)[C@H]2CN(CC23CC[NH2+]CC3)C(=O)c4c(onc4c5ccccc5)C C39652793
Cc1c(cccc1OC(=O)C)C(=O)N2C[C@H](C3(C2)CC[NH2+]CC3)C(=O)NC[C@@H](C)Oc4ccc(cc4)OC C39665733
Cc1cccc2c1[nH]cc2CCNC(=O)[C@@H]3CN(CC34CC[NH2+]CC4)C(=O)[C@H](C(C)C)Oc5ccccc5 C39684235
CCOC(=O)c1c2c(sc1NC(=O)[C@@H]3CCCCN3S(=O)(=O)c4cccs4)C[NH+](CC2)C(C)C C36648021
COc1ccc(cc1)[C@H]2NN=C(N2c3ccc(cc3)Cl)SCC(=O)N/N=C/C4=c5ccccc5=[NH+]C4 C39923318
C[C@]\1(C[NH+]([C@@H](C/C1=N\CCc2ccc(c(c2)OC)OC)c3ccc(c(c3)OC)OC)CCc4ccccc4)O C15226678
Cc1cccc(c1)OC[C@@H](C[NH+](Cc2ccc(o2)c3cc(ccc3Cl)Cl)[C@@H]4CCS(=O)(=O)C4)O C40313518
Cc1cc(ccc1O[C@H](C)C(=O)N[n+]2c(csc2Nc3ccccc3OC)c4ccc(cc4)OC)Cl C38740817
CCSC1=NSC2=NC(=O)/C(=C\c3cc(c(c(c3)Cl)OCCOc4ccccc4)OC)/C(=[NH2+])N21 C20114655
CCOc1cc(ccc1OCc2ccccc2F)/C=C/3\C(=[NH2+])N4C(=NC3=O)SC(=N4)S(=O)(=O)CC C20208285
CCOc1ccc(cc1OCC)CC[n+]2cnc3c(c2N)[C@@H](c4ccc5ccccc5c4O3)c6ccccc6 C49713788
CSc1ccccc1NC(=O)COC(=O)[C@H](CC2=c3ccccc3=[NH+]C2)NC(=O)c4ccccc4Cl C63258816
C[C@@H]1c2cc(c(cc2CC[NH+]1Cc3cc(ccc3OC)/C=N/NC(=O)[C@@H]4C=C(N=N4)C(C)(C)C)OC)OC C63699221
Cc1ccc2c(c1)c(c(c(n2)c3cccc(c3)Br)C)C(=O)[O-] C00650723
Cc1ccc2c(c1)c(cc(n2)C34CC5CC(C3)CC(C5)C4)C(=O)[O-] C04651957
Cc1cc(c2c(c1)c(cc(n2)c3ccccc3Br)C(=O)[O-])C C04652010
c1cc(ccc1/C=C/C(=O)c2ccc(cc2)I)C(=O)[O-] C05156284
c1ccc(c(c1)/C=C/C(=O)[O-])Oc2ccc(cc2)I C02383827
Cc1ccc(cc1)c2c(c(c3cccc(c3n2)C)C(=O)[O-])N4CCCCCC4 C11850126
CC(C)c1ccc(cc1)/C=C(\CC(=O)[O-])/c2nc3ccccc3s2 C12528968
c1ccc(cc1)c2c(sc(n2)/C=C/c3cccc4c3cccc4)C(=O)[O-] C13026416
Cc1ccc(n1c2c(c3c(s2)C[C@H](CC3)C(C)(C)C)C(=O)[O-])C C15014553
c1cc(ccc1C2([C@H]3[C@@H]2CCCC3)c4nc(cs4)C(=O)[O-])F C11885696
CC(C)(C)C(=O)C[C@@H](c1ccccc1)C2=C(c3ccccc3C2=O)[O-] C00296103
c1ccc(c(c1)Oc2cccc(c2/C=C/C(=O)[O-])Cl)Br C20527257
c1cc(sc1)c2nc(c(o2)c3ccc(cc3F)Br)C(=O)[O-] C20547991
c1cc(c(c(c1)Cl)/C=C/C(=O)[O-])Oc2cccc(c2Cl)Cl C20576084
c1ccc(c(c1)n2c(nnc2[S-])c3cccs3)SC(F)F C20591158
c1ccc(c(c1)n2c(nnc2[S-])c3cccs3)I C20591172
c1cc(sc1)c2nnc(n2c3ccc(cc3)I)[S-] C20591178
c1cc2c(cccn2)c(c1)n3c(nnc3[S-])c4ccc(cc4)Br C13552214
CC[C@H]1CCc2c(c(c3c(n2)cccc3Br)C(=O)[O-])C1 C21010661
c1ccc(cc1)N2[C@H]([N-]/C(=C\c3ccc(cc3)Br)/C2=O)S C22079911
CCc1c(nc(nc1[O-])SCc2ccc(cc2)Br)C C08465795
Cc1cc(ccc1Cl)C(=O)c2c(c(c(c(c2F)F)F)F)C(=O)[O-] C28464260
Cc1ccc(cc1)C(=O)Oc2ccc(cc2)/C=C/3\C(=NC(=S)S3)[O-] C08372271
Cc1ccc(c(c1)CSc2[n-]c3cc(c(nc3n2)C)Br)C C06844345
C(CC(=O)[O-])COc1c(c(c(c(c1Cl)Cl)Cl)Cl)Cl C37116959
c1ccc(cc1)C2=C(C[C@H]([C@@H](C2)C(=O)c3ccccc3)C(=O)[O-])c4ccccc4 C00771809
c1cc(cc(c1)Br)[C@@H](c2ccc3c(c2)oc(n3)[O-])Cl C40273588
c1ccc(cc1)/C=C(\C#N)/C(=N/c2nc(cs2)c3ccc4c(c3)CCCC4)/[O-] C41013157
c1ccc2c(c1)CCC[C@]2(C(=O)[O-])Oc3cccc(c3)Br C41946286
c1ccc(cc1)[C@@](C2CC2)(C(=O)[O-])Oc3ccccc3Br C41951552
Cc1ccc(c(c1)Br)O[C@@](C)(c2ccc(cc2)F)C(=O)[O-] C41956261
CC[C@](c1ccc(cc1)Br)(C(=O)[O-])Sc2nc(cs2)C C41980108
CC1=CC(=O)[C@H]2[C@]([C@H]1CC[C@@H](C)CC(=O)[O-])(CCCC2(C)C)C C43510362
C[C@@]12CCCC([C@@H]1CCC(=C)[C@@H]2C/C=C(/CC(=O)[O-])\C=O)(C)C C43511041
C[C@@H](CCC(=O)[O-])[C@@H]1CC[C@@H]2[C@]1(CC[C@H]3[C@@H]2C(=O)C[C@@H]4[C@]3(CCCC4)C)C C43726868
c1cc(sc1)/C(=C(/C#N)\C(=O)c2ccc(cc2)I)/[O-] C48529132
c1ccc(cc1)CSc2nc3c4ccccc4sc3c(n2)[O-] C15987521
c1cc(c(c(c1)F)Oc2ccc(cc2Cl)Br)C(=O)[O-] C54188101
Cc1ccc(cc1)/N=C/C(=C(/c2cccs2)\[O-])/C(=O)C(F)(F)F C02712829
c1ccc(cc1)c2cc(sc2)/C=C\3/C(=O)N=C(S3)[N-]C4CCCC4 C54802337
c1ccc(c(c1)/C=C\2/C(=O)N=C(S2)[N-]c3ccc(cc3)F)F C05376928
c1cc(ccc1/C=C\2/C(=O)N=C(S2)[N-]c3ccc(cc3)F)Br C05551196
c1ccc2c(c1)c(nc(n2)/C(=C/c3ccc(cc3Cl)Cl)/Cl)[O-] C31824004
Cc1c(sc(n1)c2ccccc2CSCC(=C)C)C(=O)[O-] C58240143
C/C(=C/c1ccccc1)/C=C(\c2nc3ccc(cc3c(n2)[O-])Cl)/Cl C58246048
Cc1ccsc1/C=C(/C#N)\C(=N\c2cccc(c2Cl)Cl)\[O-] C59336111
c1cc(c(cc1Br)F)O[C@H]2CCCCC[C@@H]2C(=O)[O-] C62762233
COc1cc(c(cc1Cl)Cl)n2c(c3ccccc3nc2=S)[O-] C08578218
CCCCSC1=C([C@@H](C2=C(CCCC2=N1)[O-])c3ccc(cc3)C)C#N C02348698
Cc1cccc(c1[N-]S(=O)(=O)/C=C/c2ccc(cc2)Br)C C66577397
Cc1cc(c(o1)C)C(=O)NNC(=O)c2ccc3c(c2)NC(=O)CS3 C03613790
C1CCC(C1)NC(=O)CSc2c(c3c(s2)c(=O)[nH]c(=O)[nH]3)C#N C04993685
c1ccc(cc1)N2C(=O)[C@H]3[C@@H]([NH2+][C@@H]([C@@H]3C2=O)C(=O)[O-])c4ccccc4O C05245547
c1ccc(cc1)Sc2ccn(c(=O)n2)[C@@H]3[C@H]([C@@H]([C@@H](O3)CO)O)O C05461165
c1ccc(cc1)N2C(=O)CCC(=N2)C(=O)Nc3c(ccs3)C(=O)N C05854878
c1ccc2c(c1)cc(c(=O)o2)C(=O)NCc3ccc(cc3)S(=O)(=O)N C06342342
c1ccc2c(c1)c3c([nH]2)[C@H]([NH2+][C@@H](C3)C(=O)[O-])c4cccc(c4)[N+](=O)[O-] C00188513
c1cc(=O)n(cc1C(F)(F)F)CC(=O)Nc2c(ccs2)C(=O)N C12697043
Cc1c(sc(=S)n1C)C(=O)NNC(=O)NC(=O)c2ccccc2 C16847508
CCN1CC=C2[C@@H](C1)[C@]3(c4ccccc4NC3=O)C(C(=C2C#N)N)(C#N)C#N C05408397
Cn1c(c(c(=O)n(c1=S)C)[C@H]2c3c(c4ccccc4[nH]3)CC[NH2+]2)[O-] C20411151
Cc1ccc(o1)[C@@H]2[C@@H]3C[NH+](CC=C3C(=C(C2(C#N)C#N)N)C(=O)[O-])C C01445454
C[C@@H]1CN(CCO1)[C@@H](C)C(=O)Nc2c(c3c(s2)CCC3)C(=O)N C24113454
c1ccc2c(c1)ccc(n2)C(=O)NNC(=O)c3ccc4c(c3)NC(=O)CS4 C27682547
CCc1cccc(c1NC(=O)Cn2c(cc(c(c2=O)C(=O)N)C)C)C C32859743
c1cc(c(cc1N)Br)S(=O)(=O)N[C@H]2CCS(=O)(=O)C2 C37053651
c1cc(c(cc1N)Br)NC(=O)CN2C(=O)CSC2=O C37273873
C[C@]12CC[C@@H]([C@@]([C@@H]1CCC(=C)[C@@H]2C/C=C/3\[C@@H](COC3=O)O)(C)CO)O C04349845
c1cc(c(cc1Br)N)S(=O)(=O)NC[C@@H]2COCCO2 C38062529
CNC(=O)[C@H]1c2ccccc2C(=O)N(N1)Cc3cc(=O)[nH]c4c3cccc4 C38870073
Cc1cc(nc2c1[C@H]([C@H](S2)C(=O)Nc3nc(cs3)C)N)C(F)(F)F C39030159
c1ccc2c(c1)C(=O)N([C@@H](N2)O)CCC(=O)NC3=CC4=CC=N[C@@H]4C=C3 C39277001
C[C@@H]1CCC[C@@H]([C@@H]1C)NC(=O)NNC(=O)C[C@@H]2CCS(=O)(=O)C2 C43043006
c1c(cncc1Br)S(=O)(=O)NC2(CCCC2)C(=S)N C44243215
C[C@H]1C(=C2C(=NC(=NC2=O)[C@H](C)S[C@@H]3NN=C(S3)N)S1)C C44650004
CN(Cc1cc(sc1)Br)C(=O)C2(CCOCC2)/C(=N/O)/N C44791351
Cc1cc(cc2c1NC(=O)[C@H]2[NH2+][C@H](C)c3[n-]nnn3)Br C44926726
CCN(C/C(=N/O)/N)S(=O)(=O)c1ccc(cc1)Br C45062190
c1cc2c(cc1C(=O)Nc3cc(c[nH]c3=O)C(F)(F)F)NC(=O)CO2 C45837527
Cc1ccc(cc1I)NC(=O)C(=O)NC[C@@H](C)O C48496028
CCc1nc(cs1)CC(=O)NNC(=O)c2cc(c[nH]2)Br C48923831
c1cc(cc(c1)S(=O)(=O)NC[C@H]2CCS(=O)(=O)C2)C(=S)N C50603107
c1c(cnc(c1S(=O)(=O)NC[C@H]2CCCO2)N)Br C50635345
c1c(cnc(c1S(=O)(=O)NC[C@H]2COCCO2)N)Br C50662679
Cc1nnc(o1)SCC(=O)Nc2ccc(cc2Br)N C51037668
c1ccc(c(c1)NC(=O)N2CCO[C@@H](C2)C(=O)N)I C51582778
CC(=C1C(=O)NC(=S)NC1=O)Nc2ccc(cc2F)SC#N C09875012
Cn1c(c(c(=O)n(c1=O)C)/N=C/c2cc(ccc2O)Br)N C03251631
CCNC(=O)CN(C)S(=O)(=O)c1ccc(cc1N)Br C40334564
Cc1c(c[nH]n1)CN[C@@H]2c3cc(c(cc3NC2=O)F)Br C42135309
CSc1ccc(cc1)NC(=O)CNC(=O)c2c[nH]c3ccccc3c2=O C58916361
CC[C@]1(CCC(=O)NC1=O)c2ccc(cc2)NC(=O)c3ccc[nH]c3=O C54198626
c1c2c(cc(c1Br)F)NC(=O)[C@@H]2N[C@@H]3CCCNC3=O C50395509
c1ccc(c(c1)CNS(=O)(=O)c2ccc(cc2F)S(=O)(=O)N)F C60496790
Cc1c(sc(n1)C)C(=O)N[C@@H](C)c2cccc(c2)S(=O)(=O)N C61228454
c1ccc2c(c1)cccc2N3C(=O)/C(=C\NCCO)/C(=O)NC3=S C05889324
c1ccc2c(c1)cc(c(=O)[nH]2)/C=C/C(=O)Nc3cccc4c3OCC(=O)N4 C62508129
C1CCC2=C(C1)[C@@H]([C@H](S2)NC(=O)CSC3=NC(=O)CC(=N3)N)C#N C63289570
CC(C)n1c(=O)c(c([nH]c1=O)[O-])[C@H]2[C@H]3C(=c4ccccc4=[NH+]3)CCN2 C63372533
C1C[NH2+]Cc2c1c(c(s2)S(=O)(=O)NC3CCOCC3)C(=O)[O-] C67459685
C#CCn1c2ccccc2nc1[C@H]3CC(=O)N(C3)c4ccccc4Br C04033478
COc1ccc(cc1)N2C(=O)/C(=C/c3ccc(o3)Br)/SC2=S C01206282
Cc1ccsc1/C=C/2\C(=O)C(=C(N2c3ccc(cc3)F)C)C(=O)OC C04703153
CCC(=O)Oc1ccc2c(cc(=O)oc2c1I)C C01215481
C[C@H]1C(=Cc2ccccc2O1)/C=C\3/C(=O)N(C(=S)S3)C[C@@H]4CCCO4 C05881326
c1cc(cc(c1)F)C(=O)N(c2cccc(c2)Cl)[C@H]3CS(=O)(=O)C=C3 C05070654
c1ccc(cc1)C2=N/C(=C/c3cccn(c3=S)c4ccccc4)/C(=O)O2 C00707805
CN1C(=O)/C(=C/c2ccc(o2)c3nc4ccccc4s3)/SC1=S C02406597
Cc1c(c(on1)C)CC(=O)N2CCc3c(ccs3)[C@@H]2c4cccs4 C10219426
Cc1cccc2c1N(CCC2)C(=O)c3ccc(cc3)S(=O)(=O)C(F)F C10971557
COc1cc(cc2c1oc(=O)c(c2)C(=O)CBr)Br C11566770
CC\1=Nn2c(nnc2S/C1=C\c3cc(cs3)Br)C(F)F C12413109
Cn1c(nn(c1=S)Cn2c3ccccc3sc2=S)c4ccccc4 C01091669
c1ccc(cc1)S(=O)(=O)n2c3ccncc3cc2I C16678146
C[C@@H](C(=O)N1CCc2c(ccs2)C1)Sc3ccc4c(c3)OCCCO4 C22398564
c1cc2c(cc1CN3CCN(CC3)C(=O)c4cc5c(s4)CCC5)CCO2 C23761507
c1cc(ccc1/C=C(\C#N)/c2ccc(cn2)C(F)(F)F)N3CCOCC3 C24362203
CN(C[C@@H]1COc2ccccc2O1)C(=O)c3ccc4c5c3cccc5CC4 C24662824
c1cc2c3c(c1)C(=O)C[C@H]3N(CC2)S(=O)(=O)c4ccc(cc4)Br C33811624
c1ccc(c(c1)[C@H]2N(CCS2)S(=O)(=O)c3cccc4c3nccc4)F C35417014
C[C@H]1CN([C@@H](CO1)C)S(=O)(=O)c2ccc(cc2Cl)Br C37401658
CCc1nccn1S(=O)(=O)c2ccc(cc2Br)Br C00714414
CCN1c2ccccc2C=CC1=C3C(=O)N(C(=S)N3c4ccccc4)C C05127345
c1ccc2c(c1)CCN3[C@@H]2CN(CC3)S(=O)(=O)c4ccccc4Cl C36125889
Cc1cccc(c1)N2C(=O)C3=C4C[C@H](OC[C@H]4SC3=NC2=S)C(C)C C38899359
CCOn1c(c(c2c1-c3c(c(ccn3)Br)C(=O)CC2)SC)C C39458952
CC(C)S(=O)(=O)c1cnc2n1c(cc(c2)SC)I C39460096
CC(C)S(=O)(=O)c1cc2ncc(n2c(c1)I)Cl C39463905
CS[C@@H]1CC[C@]2(C1)[C@@H](CCCN2S(=O)(=O)Oc3ccccc3)F C39511718
CC[C@H]1c2ccsc2CCN1C(=O)[C@H]3CC(=O)N(C3)c4ccc(cc4)C C39527354
CC[C@@]1(CC2=C3C(=NC(=S)N(C3=O)c4ccccc4)S[C@H]2CO1)C C39700627
CC[C@H]1CO[C@@H](CN1S(=O)(=O)c2c(cc(cc2Br)F)F)C C40433164
Cn1cc(c2c1cccc2Br)[C@@H]3CCCN3C(=O)c4ccccn4 C40821191
Cc1ccc(cc1F)C(=O)N2CCN(CC2)[C@@H](C)c3nc4ccccc4s3 C45500479
Cc1ccc(cc1F)C(=O)N2CCN(CC2)[C@H](C)c3nc4ccccc4s3 C45500482
Cc1cc(cc(c1I)C)N2C[C@@H](CC2=O)C(=O)OC C45889691
C[C@@H](C(=O)N(C)c1nccs1)Oc2ccc(cc2Br)F C48791948
Cc1ccc(s1)S(=O)(=O)N2CCN(CC2)[C@H]3CCc4c3cccc4 C49720033
C[C@H]1Cc2cc(c(cc2O1)/C=C\3/C(=O)N(C(=S)S3)CC(=C)C)OC C54499676
CC(C)C(=O)/C(=c/1\n(c(=O)/c(=C\c2ccccc2Br)/s1)C)/C#N C55755084
c1ccc2c(c1)nc(s2)C3CCN(CC3)S(=O)(=O)c4cccs4 C07305437
C[C@@H]1CCCCN1C(=O)[C@@H]2CCCN2C(=O)C34CC5CC(C3)CC(C5)C4 C60388317
C[C@@H]1C(=C(C(=N1)C(=O)N2CCc3c(ccs3)[C@H]2c4cccs4)C)C(=O)C C39996681
Cc1ccc(cc1)c2csc(n2)[C@@H](C#N)C(=O)c3ccc4c(c3)COC4 C50206140
c1ccc(cc1)C(=O)N2CCc3c(cc(s3)C(=O)N4CCCCCC4)C2 C65201221
c1cc(c(cc1OS(=O)(=O)c2ccc(s2)Br)F)C#N C66903378
CSc1nc2c(s1)c(=O)n(cn2)Cc3cc(ccc3F)Br C67007045
C[C@H]1CCc2c(csc2C1)C(=O)N(C)c3ccc(cc3)S(=O)(=O)C C67058492
CC[C@H]1c2ccsc2CCN1C(=O)C(=O)N(C)c3ccc(c(c3)F)F C67367136
Cc1cc(ccc1N(C)C(=O)C(=O)N2CCc3c(ccs3)C2)Br C67367581
C[C@@H](CCC(=O)OC)[C@H]1CC[C@@H]2[C@@]1(C(=O)C[C@H]3[C@@H]2CC[C@H]4[C@@]3(CCCC4)C)C C03847915
c1ccc(cc1)c2c(c(n(n2)c3ccccc3)Sc4ccc(cc4)Cl)C=O C02505814
Cc1ccc(cc1)CSc2nnc(n2c3ccc(cc3)C)Cc4ccccc4 C04144581
c1cc(cc(c1)Oc2c3c(csc3ncn2)c4ccc(cc4)F)C(F)(F)F C04284143
CCSc1cc(nc2n1nc(c2Br)C(C)(C)C)C(F)(F)F C01039260
Cc1ccc(cc1)C(=O)Oc2c(cc(cc2Br)C=O)Br C03082790
CC(=C)CSc1nc2c(c3c(s2)CCCCC3)c(=O)n1c4ccccc4 C02275952
COc1ccccc1[C@@H]2CC(=NN2c3ccc(cc3)Br)c4cccs4 C04578200
CC(=C)Cn1c(=O)c2c(nc1SCC=C)-c3ccccc3CC24CCCCC4 C02372114
CCCCSC1=N/C(=C\c2ccc(cc2)C)/C(=O)N1c3ccc(c(c3)Cl)F C04883240
CCCSc1nc2c(c3c(s2)CSC(C3)(C)C)c(=O)n1c4ccc(cc4)C C01833910
Cc1ccc(cc1)CSc2nc3c(c4c(s3)CCCC4)c(=O)n2CC=C C05100667
C[C@@H]1[C@H]([C@@H]([C@@H](C(=N1)C)C(=O)c2ccccc2)c3ccccc3)C(=O)c4ccccc4 C05285722
C[C@@H]1[C@H]([C@@]2(C=C(C=C(N2[C@@H]1C#N)c3ccccc3)c4ccccc4)c5ccccc5)C=O C05370114
C[C@]12CC[C@H]3[C@H]([C@@H]1CCC2=O)CC=C4[C@@]3(CC[C@@H](C4)OC(=O)/C=C/c5ccccc5)C C05696863
c1ccc(cc1)C2=N/C(=C(\c3ccccc3)/Sc4ccc(cc4)Cl)/C(=O)O2 C02072376
Cc1ccc(cc1)C(=O)N(c2cccc(c2)C(F)(F)F)/N=C/c3ccccc3 C06566582
c1cc2c(cc1OCc3ccc(o3)/C=C/C(=O)c4ccc(s4)Cl)CCC2 C06926763
Cc1ccc(cc1)Sc2nc(=O)c3c4c(sc3n2CC(=C)C)CCCC4 C01016420
Cc1ccc(cc1)SCCCC(=O)/N=c/2\n(c3ccc(cc3s2)SC)C C09474231
c1ccc(cc1)CN(c2nc3ccc(cc3s2)F)C(=O)/C=C/c4ccccc4 C09525351
Cc1ccc2c(c1)s/c(=N\C(=O)c3ccc(s3)Cl)/n2CCSC C09563562
CSc1ccc(cc1)/C=N/n\2c(cs/c2=N\CC=C)c3ccc(cc3)F C12652845
C#CCn\1c2ccc(cc2s/c1=N\C(=O)CCCSc3ccccc3)F C12629080
Cn\1c2ccc3ccccc3c2s/c1=N\C(=O)CCSCc4ccccc4 C12310681
Cn\1c2ccc(cc2s/c1=N\C(=O)CCSCc3ccccc3)SC C12310799
c1cc(ccc1Sc2ccc(cc2[N+](=O)[O-])C3SCCS3)Br C03120399
Cc1ccc(cc1)/C(=C/C=C(C#N)C#N)/Sc2nc3cc(ccc3s2)Cl C16291448
c1ccc2c(c1)cc(c(=O)o2)c3csc(n3)SCc4ccc(c(c4)Cl)Cl C16525688
c1cc(ccc1c2cc(c3c(nn(c3n2)c4ccc(cc4)F)C5CC5)C(F)F)Cl C20602957
COc1ccccc1[C@@H]2N=C([C@@H]3N2[C@@H]3c4ccccc4)c5ccc(cc5)Br C25504210
C=CCn1c(nnc1SCc2cccc(c2)Br)c3ccccc3 C17078784
CCn1c(nnc1SCc2ccc(cc2)Cl)c3csc4c3CCCC4 C17079577
Cc1cccc(c1)n2c(=O)c3c4c(sc3nc2SCC(C)C)CCCC4 C32604571
c1ccc(cc1)n2cc(c(n2)c3ccc4ccccc4c3)/C=C(\C#N)/c5cccs5 C32914605
Cc1ccc(cc1)N(Cc2ccc(cc2F)F)S(=O)(=O)c3ccccc3C C36248188
CCCCSC1=NC(=O)[C@H]2C(=N1)c3ccccc3C[C@@]2(C)C4CCCCC4 C38597135
CSc1ccc2c(c1)s/c(=N\C(=O)c3ccccc3Br)/n2CC=C C39716821
CC(C)Sc1ccc(cc1)C(=O)/N=c/2\n(c3ccc(cc3s2)SC)C C39735523
CSc1ccccc1C(=O)/N=c\2/n(c3ccc(cc3s2)Br)CC=C C36685723
CCCO[C@H]1CC[C@@]2([C@@H]3CC[C@]4([C@@H]([C@H]3C(=O)C[C@H]2C1)CC[C@@H]4OCCC)C)C C39738316
c1ccc(c(c1)c2ccc(o2)/C=C(\C#N)/c3nc(cs3)c4ccc(cc4)Cl)F C39885001
c1ccc(c(c1)c2ccc(o2)/C=C/C(=C(C#N)C#N)c3ccc(cc3)Br)F C40147091
CCOc1ccc(cc1/C=C/C(=O)Oc2ccc(c(c2)C)Cl)Br C40890716
c1ccc(cc1)Sc2c(/c(=N/S(=O)(=O)c3ccccc3)/ss2)Cl C43464876
CCCCCC(=O)O[C@H]1CC[C@@H]2[C@]1(CC[C@@H]3[C@@H]2CCC4=CC(=O)CC[C@@]34C)C C43764057
CCOc1ccc(cc1)/N=C/c2ccc(o2)c3ccc(cc3F)Br C59714099
C[C@@H](c1ccc(c(c1)F)F)Sc2nnc(o2)c3ccc(cc3)Br C59925501
Cc1ccccc1SCc2csc(n2)N(c3ccc(c(c3)C)C)C(=O)C C59929716
c1cc(ccc1c2nc(cs2)CSc3ccc(nn3)Cl)C(F)(F)F C55544190
Cc1c2c(cc(nc2on1)c3cccs3)C(F)(F)F C03198875
c1cc(c(c(c1)Oc2ccc(cc2)Br)C#N)C#N C00482203
CC[C@@H]1[C@H](OC(=O)C2(C1=O)CCCCC2)c3ccccc3 C00376936
Cc1ccc(o1)[C@@H]2c3ccccc3C=CN2C(=O)c4ccccc4 C04991360
Cc1ccc(s1)/C=C/2\C(=NN(C2=O)c3ccc(cc3)Cl)C C05046799
Cc1c(c(c(c(c1F)F)N2C(=O)CC(=N2)C(C)(C)C)F)F C05212021
c1ccc2c(c1)CC[C@@H](C2=O)Sc3nc4ccccc4o3 C05428936
c1ccc2c(c1)nc(s2)[C@@H](C#N)C(=O)C3CCCCC3 C05578527
c1cc(c(cc1S(=O)(=O)N2CCCCCCC2)F)F C03259422
c1ccc2cc(ccc2c1)OS(=O)(=O)c3cccs3 C05605137
c1ccc(c(c1)/C=C(/[N+](=O)[O-])\Br)Br C06513689
c1ccc2c(c1)N(CCCS2)C(=O)/C=C/c3ccco3 C07718893
Cc1csc(n1)Sc2c3c(c(sc3ncn2)C)C C07983863
CN(C)c1ccc(cc1)/C=C/C=C/2\c3ccccc3C(=O)O2 C01283173
CC(C)/N=c/1\ccccn1C(=O)c2ccc(cc2)Br C10798189
CC(C)/N=c/1\ccccn1C(=O)/C=C/c2ccc(cc2)F C10798390
c1ccc2c(c1)CCN2/C=C(/C#N)\c3nc4ccccc4s3 C11612400
c1cc(ccc1[C@H](C#N)c2ccc(nn2)Cl)Br C15442829
Cc1ccc(cc1)/C=C\2/C(=NN(C2=O)c3ccc(cc3)Cl)C C16948897
Cc1c(c(n(n1)C)O[C@H]2C[C@H](CC(C2)(C)C)C)CCl C20517536
C[C@]1(CC1(Cl)Cl)C(=O)N(C)c2nc3ccccc3s2 C26963989
CC(C)c1cc2c(=O)c(coc2c(c1)Br)C=O C33495172
Cc1ccc2c(c1)c(cc(n2)c3ccsc3)C(=O)N4CCCC4 C35218043
Cc1c(sc2c1c(nc(n2)C3CC3)N4CCC(CC4)C)C C35552773
CC(C)c1c(cn(n1)c2ccccc2Br)C=O C35778976
Cc1cc(ccc1c2nc(no2)CCl)Br C36830538
c1ccc(c(c1)/C(=C\C(=O)c2ccco2)/[O-])Br C36889836
C[C@@H]1C[C@@H]1C(=O)c2cc3c(cc2Br)OCCCO3 C37364623
c1cc(ccc1C(=O)[C@@]23CCCC[C@@H]2C(=O)O3)Br C37634109
Cc1ccc2c(c1)S/C(=C(\C(=O)OC)/C(F)(F)F)/O2 C01857183
C[C@@H](C(C)(C)C)N(C)C(=O)c1cc(c(nc1)Cl)Cl C37984233
CCOc1ccc2c(c1)O/C(=C\c3ccc(cc3)F)/C2=O C38320891
C[C@@]12C[C@@H](CC(C1)(C)C)N(C2)S(=O)(=O)c3ccccc3F C37975647
CCc1cc(ncn1)Oc2ccc(cc2Br)C C40764977
CC(C)n1cc(c(n1)c2ccc(cc2)Br)C=O C40926242
CCc1nc(c2c3c(sc2n1)CCC3)N4CCCC[C@@H]4C C41090204
C[C@H]1Cc2ccccc2N1C(=O)c3ccc(o3)[C@@H](C)Cl C41673180
Cc1ccc(cc1)CN(C)C(=O)C2(CCCCCC2)C#N C44765295
c1cnc(cn1)c2nc(cs2)c3cc(sc3Cl)Cl C48640700
Cc1ccccc1SCc2cc(=O)n3ccsc3n2 C48835253
CC(C)(C)c1nnc(o1)c2ccc(cc2Br)F C50309255
Cc1ccsc1[C@H](c2ccc3c(c2)n(c(=O)n3C)C)Cl C51392880
Cc1ccc(c(c1)C(=O)c2cc3c(cc2Cl)OCCO3)F C52981461
CCN1CCN(CC1)C(=O)c2cc3c(s2)CCCCCC3 C16579941
Cc1cccc(c1)n2ccnc2S[C@@H]3CCCCC3=O C58055500
C[C@@H](C(C)(C)C)N(C)C(=O)c1cc(nc(c1)Cl)Cl C37982946
c1ccc(cc1)C2=N[C@H](C(=N2)Cl)/C=N/C3CCCCC3 C63581798
Cc1ccc(cc1)S(=O)(=O)/N=[S@](\C)/c2ccccc2 C13154277
Cc1cc2n(n1)[C@H](CC(=N2)c3ccccc3)c4ccccc4 C00217120
c1c(cc(cc1F)F)Oc2ncc(cn2)Br C67120347
CC[NH+](CC[C@]1(CCOC(C1)(C)C)c2ccccc2)Cc3ccc(cc3)N(C)C C03999254
Cc1cccc(c1)Cn2cccc2C[NH+](Cc3cccc(c3F)F)[C@@H](C)C(C)C C04735735
Cc1cc(c2c(c1)sc(n2)N(CC[NH+](C)C)C(=O)c3ccc(cc3)Cl)C C05121582
Cc1ccc(c(c1)C(=O)N(CCC[NH+](C)C)c2nc3c(cc(cc3s2)F)F)C C05122692
Cc1cccc2c1nc(s2)N(CC[NH+](C)C)C(=O)CSc3ccc(cc3)Cl C05239611
c1ccc(cc1)[C@@H]2c3ccsc3CC[NH+]2Cc4nc(no4)c5ccc(cc5)F C08944390
C[NH+](C)CCN(c1nc2ccc(cc2s1)Cl)C(=O)c3cc(sc3Cl)Cl C10461283
Cc1ccc(c(c1)CC(=O)N(CCC[NH+](C)C)c2nc3c(c(ccc3s2)Cl)C)C C10698601
CCC[NH+]1CCc2c(sc3c2c(=O)n(c(n3)SCCC(C)C)c4ccc(cc4)C)C1 C01808110
Cc1cc(cc2c1nc(s2)N(CC[NH+](C)C)C(=O)c3ccc(s3)Cl)Cl C12493281
CC(=O)C1=CC[C@H]2[C@@]1(CC[C@@H]3[C@H]2CC[C@H]4[C@]3(CCC(=C4)OC(=O)CC[NH+]5CCCC5)C)C C15958317
C[C@H](c1nnc(n1c2ccc(cc2)Cl)SCc3ccccc3Cl)[NH+](C)C C23483429
C[C@@H](c1ccccc1Cl)Sc2nnc(n2c3ccc(cc3)Cl)[C@@H](C)[NH+](C)C C23871762
CCC[NH+](Cc1ccc(cc1)C)Cc2cc(=O)n3c(csc3n2)c4ccccc4 C33068942
Cc1ccc(cc1)C[NH+](Cc2ccccc2)Cc3cc(=O)n4c5c(sc4n3)CCCC5 C33068952
CC(C)C[NH+]1CCN(CC1)c2c3c4c(sc3nc(n2)c5ccccc5)CCC4 C34756898
C[NH+]1CCN(CC1)c2c3c(csc3nc(n2)SCc4ccccc4)c5ccccc5 C34774443
CCOc1ccc(cc1)C[NH+]2CCCn3cccc3[C@@H]2c4c(cc(cc4C)C)C C35791709
Cc1ccccc1C[NH+](Cc2cccn2Cc3cccc(c3)F)C4CCCCC4 C35841115
Cc1ccc(cc1)[C@@H]2CC(=NN2C(=O)C[NH+]3CCC(CC3)C)c4ccc(cc4C)C C36343564
CCOc1ccc(cc1)C[NH+]2CCCn3cccc3[C@H]2c4ccc(cc4)OCC C36347744
Cc1ccc(cc1)C[NH+]2CCCn3cccc3[C@@H]2c4cccc(c4)Oc5ccccc5 C36347871
COc1cccc(c1OC)[C@@H]2c3cccn3CCC[NH+]2Cc4cccc(c4)C(F)(F)F C36347955
CC[NH+](CC)CCN(c1nc2c(c(ccc2s1)C)C)C(=O)c3ccc4c(c3)CCCC4 C36638213
Cc1ccc(cc1C)[C@H]2c3cccn3CCC[NH+]2Cc4cc(cc(c4)OC)OC C37522472
COc1ccc(c(c1)[C@H]2[C@H]3[C@@H](CC[NH+]2Cc4ccc(s4)Cl)[C@@H]5C=CC=CC5=N3)OC C38733680
CCc1ccc(cc1)N(Cc2ccc(cc2)F)C[C@H]3C=c4ccc(cc4=[NH+]C3=O)OC C38825835
Cc1cc(cc2c1nc(s2)N(CC[NH+](C)C)C(=O)c3ccc(c(c3)F)F)Cl C38837595
Cc1ccc(c(c1)C)N(C[C@H]2C=c3ccccc3=[NH+]C2=O)C(=O)c4ccccc4C C38890393
Cc1ccc2=[NH+]C(=O)[C@H](C=c2c1)CN(c3cc(ccc3C)C)C(=O)c4ccccc4Cl C38898660
Cc1ccc2=C[C@@H](C(=O)[NH+]=c2c1)CN(c3ccc(c(c3)C)C)C(=O)c4ccc(cc4)Cl C38899563
Cc1ccc(cc1)N(C[C@H]2C=c3ccc(cc3=[NH+]C2=O)C)C(=O)c4ccccc4Cl C38899590
Cc1ccc2=[NH+]C(=O)[C@H](C=c2c1)CN(c3ccccc3C)C(=O)c4ccccc4 C38905934
Cc1cccc(c1)N(C[C@@H]2C=c3cc(ccc3=[NH+]C2=O)C)C(=O)C4CCCCC4 C38906074
Cc1cccc(c1)N(C[C@H]2C=c3cc(ccc3=[NH+]C2=O)C)C(=O)C4CCCCC4 C38906075
Cc1cccc(c1)C(=O)N(C[C@H]2C=c3ccc(cc3=[NH+]C2=O)C)c4ccc(c(c4)C)C C38917564
Cc1cccc(c1)C(=O)N(C[C@H]2C=c3ccc(cc3=[NH+]C2=O)C)c4ccccc4 C38925855
Cc1cccc(c1)N(C[C@H]2C=c3cc(ccc3=[NH+]C2=O)C)C(=O)c4ccccc4C C38932232
CCCN(C[C@H]1C=c2cc(ccc2=[NH+]C1=O)C)C(=O)c3ccc(cc3)C(C)(C)C C38959474
Cc1ccc2=[NH+]C(=O)[C@H](C=c2c1)CN(c3cc(ccc3C)C)C(=O)c4ccccc4C C39012086
c1ccc(cc1)c2ccc(cc2)/C=N/N3[C@H]([NH+]=NC3=S)c4ccccc4Cl C39012618
c1ccc(cc1)COc2ccccc2CN3CC[NH+](CC3)C/C=C/c4ccccc4 C39199781
c1ccc(cc1)C2=NN=C[C@H]2CN3CC[NH+](CC3)C(c4ccccc4)c5ccccc5 C39938261
CCCN1C(=[NH+]C(N=C1c2ccccc2)(C(F)(F)F)C(F)(F)F)CCc3ccccc3 C21032114
Cc1ccc(cc1)N(C[C@H]2C=c3cc(ccc3=[NH+]C2=O)C)C(=O)c4cccc(c4)C C63395678
CCOc1ccc(cc1)[C@H]2[C@@H]3C(=c4ccccc4=[NH+]3)CCN2C(=O)c5cccs5 C63503172
CCOc1ccc(cc1)[C@@H]2[C@@H]3C(=c4ccccc4=[NH+]3)CCN2C(=O)c5ccc(cc5)C C63561822
c1ccc(cc1)C(c2ccccc2)N3CCN(CC3)CC4=c5ccccc5=[NH+]C4 C63641559
COc1cc(ccc1F)[C@@H]2[C@@H]3C(=c4ccccc4=[NH+]3)CCN2CCCC(F)(F)F C64143626
COc1ccc(cc1)[C@H]2[C@@H]3C(=c4ccccc4=[NH+]3)CCN2C(=O)/C=C/c5ccccc5 C64427062
CC(=O)O[C@H]1CC[C@H]2[C@@]1(CC[C@@H]3[C@@H]2CC[C@@H]4[C@@]3(CC[C@@H](C4)CC(=O)[O-])C)C C03849647
Cc1cccc(c1C)N2C(=O)/C(=C/c3ccc(cc3)C(=O)[O-])/SC2=S C01210209
CC(C)c1ccc(cc1)/C=C/2\C(=O)N(C(=S)S2)[C@H](c3ccccc3)C(=O)[O-] C04425560
c1cc(cc(c1)N2C(=O)c3cccc4c3c(ccc4Br)C2=O)C(=O)[O-] C03118555
CC1(c2ccccc2-c3c(c(c4ccccc4n3)C(=O)[O-])[C@@H]1OC)C C01745515
c1ccc(c(c1)/C=C/2\CCCc3c2nc4ccccc4c3C(=O)[O-])OC(F)F C05788424
C1CCC(CC1)N(C2CCCCC2)C(=O)[C@@H]3CCCC[C@@H]3C(=O)[O-] C00393493
c1ccc(cc1)/C=C/C=C/2\C(=O)N(C(=S)S2)c3cccc(c3)C(=O)[O-] C01134804
Cc1ccc(cc1)c2c(c(c3cc(ccc3n2)Br)C(=O)[O-])N(C)C C11850147
c1cc(ccc1/C=C(\C#N)/c2nc(cs2)c3ccc(cc3)Cl)C(=O)[O-] C13187025
c1ccc(cc1)c2ccc(c(n2)S[C@H](c3ccccc3)C(=O)[O-])C#N C00154676
c1ccc(c(c1)c2nnc(n2/N=C/c3ccc(s3)Br)[S-])Cl C06059927
CN(C)c1ccc(cc1)/C=C(\C#N)/c2nc3ccc(cc3c(n2)[O-])Cl C08569539
C/C(=N\C1Cc2ccccc2C1)/C3=C(C[C@@H](CC3=O)c4ccc(cc4)N(C)C)[O-] C21344957
c1ccc(cc1)/N=C/c2c(c3c(n(c2=O)c4ccccc4)CCCC3)[O-] C00194466
Cc1c(sc(c1C#N)[N-]S(=O)(=O)c2ccc3ccccc3c2)C C27929570
c1cc2c(cc1Cl)nc(nc2[O-])/C(=C/c3cc(sc3)Br)/C#N C31855646
Cc1ccsc1/C=N\n2c(nnc2[S-])c3ccc(cc3)Cl C01249246
Cc1csc(n1)c2cc(sc2)S(=O)(=O)[N-]c3ccc(cc3)C(C)C C33297632
Cc1ccccc1[N-]S(=O)(=O)c2cc(cs2)c3nc(cs3)CC(C)C C33297742
Cc1ccc(c(c1)c2c(cn(n2)c3ccccc3)/C=C/4\C(=NC(=S)S4)[O-])C C01253556
c1ccc(cc1)/C=C(/C=N\n2c(nnc2[S-])c3ccccc3)\Cl C02339051
CSc1c([n-]c(n1)c2ccccc2)S(=O)(=O)c3ccccc3 C06184532
CCCc1ccc(cc1)[N-]S(=O)(=O)c2c(nc(s2)Cl)C C35357274
Cc1c(cc(cc1S(=O)(=O)Cc2ccc(s2)Br)C(=O)[O-])F C35650981
c1cc(c(c(c1)F)F)c2nnc(n2c3cccc4c3cccn4)[S-] C12324725
c1cc(c(cc1C(=O)[O-])S(=O)(=O)Cc2ccc(s2)Cl)Cl C37310861
c1ccc2c(c1)nc(s2)[N-]S(=O)(=O)c3ccc(s3)Cl C00470448
C[C@H](CCC(=O)[O-])[C@H]1CC[C@@H]2[C@@]1(C(=O)C[C@H]3[C@@H]2CC[C@@H]4[C@@]3(CCC(=O)C4)C)C C06779986
C/C(=C\c1ccccc1)/C=C\2/C(=O)N(C(=S)S2)[C@@H](c3ccccc3)C(=O)[O-] C04158671
C[C@]12CCCC[C@@H]1CC[C@H]3[C@H]2CC[C@]4([C@H]3CC[C@@H]4OC(=O)CCC(=O)[O-])C C39206607
Cc1ccc(cc1C)/C(=C\2/C(=O)N(C(=S)S2)[C@@H](CC(C)C)C(=O)[O-])/C C39861831
Cc1ccc(c(c1)S(=O)(=O)[N-]c2cc(nc3c2ccc4c3cccc4)C)C C40384458
C[C@@H]1CCc2c(sc(c2C#N)[N-]S(=O)(=O)c3ccc4ccccc4c3)C1 C40944769
c1c(cc(c2c1COCO2)Cl)CSc3nc4c(c(n3)[O-])CCC4 C41607858
c1ccc2c(c1)[C@@](CCO2)(C(=O)[O-])Oc3ccc(cc3)I C41957123
Cc1ccc(cc1)Sc2c(n3ccsc3n2)/C=C(\C)/C(=O)[O-] C44222856
Cc1ccc(cc1/N=C/c2cc(ccc2[O-])[N+](=O)[O-])Br C48501915
CC[C@@H](C)Oc1cccc(c1)[N-]S(=O)(=O)c2c(ccs2)Br C48801992
Cc1c(cco1)/C(=C(/C#N)\C(=O)c2ccc(cc2)CSc3ccccc3)/[O-] C49167225
Cc1cc(ccc1OC)/C=C(\C#N)/c2nc3cc(ccc3c(n2)[O-])Cl C31855654
Cc1cccc(c1)/C=C\2/C(=NC(=O)N(C2=O)c3ccc(c(c3)C)Br)[O-] C33323236
Cc1ccc(c(c1)S(=O)(=O)/N=C(/C23CC4CC(C2)CC(C4)C3)\[O-])C C46929201
c1ccc(cc1)S(=O)(=O)/N=C(\C(Cl)(Cl)Cl)/[N-]c2ccccc2F C16777062
C=CCOc1ccc(cc1)/C=C\2/C(=O)N=C(S2)[N-]c3ccc(cc3)F C13619066
Cc1ccc(cc1)C2=NN=C3[C@@H]2C(=CC(=N3)c4ccccc4C)C(=O)[O-] C20492091
CCOc1ccccc1/N=C/C2=C(C[C@H](CC2=O)c3ccccc3)[O-] C13523448
Cc1c(sc(n1)[N-]S(=O)(=O)c2cccc(c2Cl)Cl)SC C66254441
Cc1ccc(c(c1)Br)S(=O)(=O)[N-]c2nc(c(s2)SC)C C66254532
Cc1cc(cc(c1)/C=C(/C#N)\c2nc3cc(ccc3c(n2)[O-])Cl)C C67006353
CC[C@]1(C(=O)N(C(=O)N1)CC(=O)c2c([nH]c3c2cccc3)C)c4ccc(cc4)F C04308469
CCOC(=O)NC(=O)c1c2c(sc1NC(=O)c3cccc(c3)F)CCCC2 C05145801
CC[C@H]1CCc2c(cc(s2)C(=O)NNS(=O)(=O)c3cccc(c3)C#N)C1 C07403060
CCOc1ccc(cc1)C(=O)NNC(=O)C2c3ccccc3Oc4c2cccc4 C07797024
C[C@H](C(=O)Nc1c(c2c(s1)CCCCC2)C#N)Sc3nnc(s3)NC C08175168
CCc1ccc(cc1)[C@@H](C)NC(=O)CN2C(=O)[C@]3(CCc4c3cccc4)NC2=O C08889977
C[C@H](C(=O)Nc1ccc(c(c1F)F)F)OC(=O)c2ccc3c(c2)NC(=O)CS3 C09074849
c1ccc(cc1)NC(=O)c2ccccc2NC(=O)[C@H]3CC(=O)N(C3)c4ccccc4 C09234289
c1ccc(cc1)N2C[C@H](CC2=O)C(=O)Nc3ccc(cc3)C(=O)NC4CCCCC4 C10462392
Cc1ccc(c(c1)S(=O)(=O)Nc2ccc(c(c2)Cl)NS(=O)(=O)C)C C13000277
c1ccc(cc1)Oc2ccc(cc2)NCc3cc4cc5c(cc4[nH]c3=O)OCCO5 C13561331
C[C@H](C(=O)NC(=O)NC1CCCC1)OC(=O)c2ccc(s2)Br C16800307
CCc1ccc(cc1)NC(=O)CSC2=C(C3(CCCCC3)[C@H](C(=O)N2)C#N)C#N C17027319
CC[C@@H](C)NC(=O)c1cccc2c1N[C@@H]([C@@H]3[C@H]2C=CC3)c4ccc(cc4)[N+](=O)[O-] C20757104
C[C@H]1CCCC[C@@H]1NC(=O)[C@@H](C)OC(=O)c2ccc3c(c2)NC(=O)[C@@H](S3)C C21244200
C/C(=N/N=C\1/NC(=O)[C@H](S1)CC(=O)Nc2ccccc2)/c3ccc(cc3)Cl C24521831
C[C@@]1(C(=O)N(C(=O)N1)CC(=O)NC[C@@H]2CCCc3c2cccc3)c4ccc(cc4)F C29109760
c1ccc2c(c1)CC[C@H]2NC(=O)Cn3c4ccccc4c(nc3=O)NC5CCCC5 C33287474
C[C@@H](C(=O)Nc1c(cc(cn1)Cl)Cl)OC(=O)C23C[C@H]4C[C@@H](C2)CC(C4)(C3)O C18283588
CC[C@H](c1ccccc1)C(=O)Nc2c3c(n(n2)C)NC(=O)C[C@@H]3c4ccccc4 C38519748
Cn1c2ccsc2cc1C(=O)NCC(=O)Nc3ccc(cc3)N4CCCCC4 C40762612
CC(C)c1ccc(cc1)NC(=O)CCc2cc3cc4c(cc3[nH]c2=O)OCCO4 C41187407
c1ccc2c(c1)c(=O)cc([nH]2)C(=O)Oc3ccc(cc3)NC(=O)c4cccs4 C41786553
C[C@@H](C(=O)NNC(=O)C1=Cc2cc(ccc2OC1)Cl)Oc3ccc(cc3)F C16181600
COc1ccc(cc1)CNS(=O)(=O)c2ccc3c(c2)C(=C4CCCC4)C(=O)N3 C46053957
Cc1ccc(cc1C(=O)Nc2nc3c(s2)C[C@@H](CC3)C)S(=O)(=O)NC4CC4 C46562147
CC(C)[C@H](c1ccccc1)NC(=O)CN2C(=O)[C@@]3(CCc4c3cccc4)NC2=O C46634343
C=CCOc1ccc(cc1)[C@@H]2c3c([nH]n(c3=O)c4ccccc4)NC5=C2C(=O)CCC5 C12347940
CCCNC(=O)[C@@H]1CCCN(C1)C(=O)Nc2cc(c(c(c2)F)N3CCCC3)F C51617002
Cc1csc(n1)NC(=O)C2CCN(CC2)C(=O)N[C@H](C)Cc3ccsc3 C52582392
C[C@H](CCc1ccco1)NC(=O)Nc2cc3c(cc2Br)OCCO3 C53978000
CC1=Nc2nc(nn2[C@@H]([C@H]1C(=O)N)c3cccc(c3)F)SCc4ccccc4F C54219808
CC(C)/C(=N/N=C\1/NC(=O)[C@@H](S1)CC(=O)Nc2cc(ccc2Cl)Cl)/C C05563157
Cc1ccccc1CC(=O)Nc2cccc(c2)S(=O)(=O)/N=C/3\CCCCCN3 C57498531
Cc1ccc(cc1)[C@@H](CC(=O)Nc2ccc3c(c2)OC4(O3)CCCC4)NC(=O)C C11969341
CC(C)[C@@H](c1[nH]c2ccccc2n1)NC(=O)CN3c4ccccc4SCC3=O C57741142
CC(C)(C)OC(=O)Nc1ccc(cc1)C(=O)N2CCC(=CC2)c3ccc(cc3)O C57841837
Cc1cccc(c1)COc2c(cccc2OC)[C@@H]3c4c(n[nH]c4NC(=O)CS3)C C21788342
CCCc1ccc(cc1)NC(=O)CN2C(=O)[C@@]3(CCCc4c3ccs4)NC2=O C58136136
CCOC(=O)C1=C(Nc2ccccc2N=C1NC(=O)[C@@]3(CC3(Cl)Cl)C)C C58364818
COc1cc(cc(c1OCC(=O)N)Cl)C(=O)N2CCCc3c2cc(c(c3)F)F C31927672
CN(C)c1ccc(cc1)/C=N/NC(=O)C(=O)Nc2cccc(c2)Br C59515640
CCc1c(nc([nH]c1=O)SC[C@@H]2NC(=NO2)c3ccc(cc3)Br)C C64392447
Cc1cc(c(o1)C)[C@@H](C)NC(=O)Nc2cc(c(cc2Br)OC)OC C65416299
COc1ccccc1CC(=O)NNC(=O)C2c3ccccc3Oc4c2cccc4 C55351954
Cc1ccc(c(c1)OC[C@H](CN2C(=O)[C@]3(CCc4ccccc4C3)NC2=O)O)C C66237789
CC[C@H](C)n1c(ccn1)NC(=O)c2c(c(n[nH]2)c3ccccc3)Br C66661264
Cc1ccc(c(c1)C)C[C@@H](C)NC(=O)Nc2c(n(n(c2=O)c3ccccc3)C)C C66666979
CN(C)C(=O)Sc1ccc(cc1)NC(=O)c2ccc([nH]c2=O)c3cccs3 C67024840
Cc1cc(c(c(c1)C)NC(=O)CN(C)C(=O)c2ccc(cc2O)n3cccc3)C C67284222
c1cc(cc(c1)n2cccc2/C=C(\C#N)/c3ccc(cc3)C(F)(F)F)C(=O)[O-] C04675550
c1ccc(c(c1)C(=O)[O-])n2c(nnc2S)C34CC5CC(C3)CC(C5)C4 C04708180
c1ccc2c(c1)c(c(s2)C3=N/C(=C/c4ccc(cc4)C(=O)[O-])/C(=O)O3)Cl C02834390
Cc1ccccc1/N=C/c2cc(cc(c2[O-])[N+](=O)[O-])Br C05548991
CC(C)Oc1ccccc1/C=C/2\CCCc3c2nc4ccccc4c3C(=O)[O-] C06047673
c1ccc(cc1)c2ccc(cc2)/N=C/c3cc(ccc3[O-])[N+](=O)[O-] C00062683
c1ccc2c(c1)nc(s2)/C(=C/c3ccc(cc3)C#N)/CCCC(=O)[O-] C07336297
c1ccc2c(c1)C3c4ccccc4C2[C@H]([C@H]3C(=O)[O-])C(=O)OC5CCCCC5 C01506522
CCN\1C(=O)/C(=C\c2ccccc2)/S/C1=N\c3ccc(cc3)C(=O)[O-] C04682164
Cc1cc(c2c(c1)c(cc(n2)n3c(cc(n3)C(=O)[O-])C(C)C)C)C C11567243
Cc1cc(ccc1O[C@H](C)c2ccc(o2)C(=O)[O-])Br C11827557
Cc1cccc(c1Oc2ccc(cc2)/C=C(\C#N)/C(=O)[O-])C(C)(C)C C11960117
C[C@H](c1ccc(o1)C(=O)[O-])Oc2c(cc(cc2Cl)Br)Cl C11961447
Cc1ccc(c(c1)Oc2ccc(cc2)/C=C(/C#N)\C(=O)[O-])C(C)C C11994452
c1ccc(c(c1)c2ccc(o2)/C=C(\CC(=O)[O-])/c3nc4ccccc4s3)F C13078097
Cc1ccc(cc1)/C(=N/N=c/2\n(c3ccccc3s2)CC(=O)[O-])/C C05553146
Cc1ccc2c(coc2c1C)CC(=O)N(C)c3ccccc3C(=O)[O-] C13440551
CN(c1ccccc1C(=O)[O-])C(=O)c2ccc(cc2)I C13440993
C[C@H]1CCc2c(csc2C1)C(=O)N3CCc4c3ccc(c4)C(=O)[O-] C13448426
Cc1ccc(cc1)/C=C\2/C(=O)N(/C(=N/c3ccccc3C(=O)[O-])/S2)C C16934062
CCCCCC(=O)n1c(c2cc(ccc2nc1=S)Br)[O-] C06856481
Cc1ccc2c(c1)c(nc(n2)/C(=C/c3cc4ccccc4nc3Cl)/C#N)[O-] C06025364
CC(C)(C#N)c1ccc(cc1)[N-]S(=O)(=O)c2ccc(s2)Br C26547800
CC(C)(C)c1ccc(cc1)c2nnc(n2/N=C/c3cccnc3)[S-] C00457599
c1ccc2c(c1)c(nc(n2)/C(=C/c3cc(ccc3Cl)Cl)/C#N)[O-] C08969026
Cc1c(nc2n1c(cs2)CC(=O)[O-])c3ccc(cc3)C(C)(C)C C33418507
CCn1c(nnc1[S-])c2cc(nc3c2cc(cc3)Br)C4CC4 C17076749
Cc1cc(ccn1)Sc2ccc(cc2)c3ccccc3c4[n-]nnn4 C13744316
CC(=O)O[C@@H]1CC[C@@]2([C@H](C1)CC[C@@H]3[C@@H]2CC[C@@]4([C@@H]3CC[C@@H]4C(=O)[O-])C)C C36378968
c1cc(ccc1[C@H](C(=O)[O-])N2CCOCC2)SC(F)(F)F C37359280
c1cc(c(c(c1)Cl)/C=N/n2c(nnc2[S-])c3cccs3)Cl C13142187
CC[C@H]1CCC2=C3C(=NC(=NC3=O)c4ccc(cc4)C(=O)[O-])S[C@H]2C1 C39361339
c1ccc(cc1)n2c(c(c(n2)c3ccccc3Cl)/C=C/C(=O)[O-])Cl C44201374
Cc1cc(nc(n1)C(C)C)Oc2cc(ccc2C(=O)[O-])Br C44489688
Cc1c(sc2c1c(nc(n2)/C(=C\c3ccccc3Br)/C#N)[O-])C C57547932
Cc1cccc(c1)[N-]C2=NC(=O)/C(=C\c3cccc(c3)C#N)/S2 C14177756
c1cc(cc(c1)/N=C/c2cccn2c3ccc(cc3)Br)C(=O)[O-] C59302853
c1ccc(cc1)c2cc(c(c(=O)o2)/C(=N/c3ccccc3)/c4ccccc4)[O-] C59370132
Cc1cccc(c1)[N-]C2=NC(=O)/C(=C\c3cccc4c3OCCCO4)/S2 C59404860
c1cc(n(c1)c2ccc(cc2)Cl)/C=N/c3ccc(cc3)C(=O)[O-] C59678846
Cc1cc(nc(c1C(=O)[O-])SCc2c(ccc(n2)Cl)Cl)C C61630282
Cc1ccc(cc1C)/N=C(\C)/C2=C([C@H](OC2=O)c3ccccc3)[O-] C01278047
Cc1cc(cc(c1)n2c(c(nn2)C(=O)[O-])/C=C/c3ccccc3)C C62267886
c1ccc(cc1)/C(=C/2\CCC[C@H](C2=O)Sc3ccccc3[N+](=O)[O-])/[O-] C04864217
c1ccc(cc1)n2c(c(c3n2cc(n3)c4ccc(cc4)Cl)C5=NCCC5)[O-] C01772001
Cc1ccc2c(c1)Cc3c(nc(nc3O2)c4ccccc4OC)[O-] C06748468
Cc1cccc(c1C)[N-]S(=O)(=O)c2ccc(s2)[C@H]3C=C(N=N3)C C63653018
c1cc(ccc1[N-]C2=NC(=O)/C(=C/c3ccc4c(c3)OCO4)/S2)F C05551734
CCc1csc(n1)c2ccc(s2)S(=O)(=O)[N-]c3cc(ccc3C)C C64769314
Cc1ccc(c2c1c(c(o2)/C(=C(/C#N)\C(=O)c3ccoc3C)/[O-])C)C C66505910
Cc1c(c(c2c3c(sc2[nH+]1)CC4(CC3)OCCO4)N)C(=O)OCc5ccccc5 C00599038
Cc1c(c2ccccc2n1C)CCN3C(=O)OC4([C@]3(C)O)CC([NH2+]C(C4)(C)C)(C)C C04183544
C[C@@]12CC[C@H](C[C@@H]1CC[C@@H]3[C@@H]2CC[C@@]4([C@@H]3CC[C@@H]4NC(=O)C[NH+]5CCOCC5)C)O C04903716
Cc1ccc2c(c1)c(c[nH]2)CC[NH2+][C@H]3CC(=O)N(C3=O)c4cc(cc(c4)Cl)Cl C05274561
CC1(CC(CC([NH2+]1)(C)C)NS(=O)(=O)c2cc(c(cc2Cl)Cl)OC)C C04580271
CN1c2ccc(cc2[C@]3(C1=O)c4c(c5cc(ccc5[nH]4)OC)CC[NH2+]3)Br C06624081
c1ccc2c(c1)cc(s2)CNC(=O)c3ccc([nH]c3=O)C[NH+]4CCCCCCC4 C11814612
CC1(Cc2c(cnn2c3ccc(cc3)OC)[C@H](C1)[NH2+]Cc4ccc(cc4)C#CC(C)(C)O)C C12298421
C[C@]12CC[C@H](C[C@@H]1CC[C@H]3[C@@H]2CC[C@]4([C@H]3CC[C@H]4NC(=O)C[NH+]5CCOCC5)C)O C12661256
C1C[C@@H](C[NH+](C1)CCC(=O)NC(=O)NC23CC4CC(C2)CC(C4)C3)C(F)(F)F C12853425
C[C@H]1CCc2c(sc3c2c(=O)[nH]c(n3)[C@@H](C)[NH+]4CCC(CC4)NC(=O)c5ccccc5)C1 C14708290
C[C@H]1CCCC[NH+]1Cc2ccc(c(=O)[nH]2)C(=O)NC3c4ccccc4-c5c3cccc5 C14882628
C[NH+]1CCc2c(sc3c2C(=O)N[C@@H](N3)c4ccc(o4)c5cccc(c5)Br)C1 C20083493
CC(C)C(=O)Nc1ccc2c(c1)nc3n2CCN(C3)C4CC([NH2+]C(C4)(C)C)(C)C C20713725
C[NH+]1CCc2c(sc3c2C(=O)N[C@@H](N3)c4ccc(o4)c5ccc(c(c5)Cl)OC)C1 C22078650
C[C@H](c1cc2ccccc2o1)NC(=O)[C@@H](C)[NH+]3CCN(CC3)c4ccccc4O C25520855
Cc1cccc(c1C)[NH+]2CCN(CC2)CCNC(=O)c3c4c([nH]n3)-c5ccccc5CC4 C15772833
Cc1cc2c(c(c(c(=O)o2)C)C)c(c1)OCC(=O)NC3CC([NH2+]C(C3)(C)C)(C)C C06660095
C[NH+]1CCc2c(sc3c2C(=O)N[C@H](N3)c4cn(c5c4cccc5)Cc6ccccc6)C1 C02348226
Cc1cc(ccc1I)NCC(=O)N/N=C/C2=c3ccccc3=[NH+]C2 C39167734
C[C@H](C(C)(C)C)NC(=O)[C@@H]1CN(CC12CC[NH2+]CC2)C(=O)c3ccc(o3)c4ccccc4 C39684676
C[C@@H](C(C)(C)C)NC(=O)[C@H]1CN(CC12CC[NH2+]CC2)C(=O)c3ccc(o3)c4ccccc4 C39684677
Cc1cc(ccc1NCC(=O)N/N=C/C2=c3ccccc3=[NH+]C2)I C39775290
c1ccc(cc1)N2[C@@H]([C@@H](CN2)C(=O)N/N=C/C3=c4ccccc4=[NH+]C3)C(F)(F)F C39775364
CC(=O)c1c(cc(s1)c2ccc(cc2)Cl)NC(=O)[C@H]3C(=c4ccccc4=[NH+]C3=O)O C01514203
CCOC(=O)C1=C(OC2=c3ccccc3=[NH+]C(=O)[C@@H]2[C@@H]1c4ccc(cc4)SC)N C39921264
Cn1c(cc(n1)C2CCCC2)[C@H]3C[NH+]4CC[C@@H]3C[C@@H]4CNC(=O)Nc5ccccc5 C43526020
C[C@@H](c1ccccc1)NC(=O)[C@@H]2CSC[C@H]([NH2+]2)c3cc(no3)c4ccccc4 C44164990
C[C@]12C[C@H](CC(C1)(C)C)N(C2)c3cncc(n3)/C(=[NH+]/N=C/c4ccc(cc4)Br)/N C34631272
C[C@H](C(=O)Nc1ccccc1F)[NH+]2CCC(=CC2)c3c[nH]c4c3cc(cc4)OC C47257492
Cc1ccc(cc1)NC(=O)C[NH+]2CCc3c(c(=O)c4ccc(c(c4[nH]3)C)Cl)C2 C49003148
c1cc(c(cc1Br)Cl)NC(=O)NCc2ccc([nH+]c2)N3CCCC3 C43420395
c1ccc2c(c1)C[C@H](CO2)CNC(=O)Nc3ccccc3C[NH+]4CCSCC4 C61788019
c1ccc2=[NH+]CC(=c2c1)CC(=O)OCc3nc(c4c5c(sc4n3)CCCCC5)N C63182481
Cc1cc(c2c(c1)OC(=O)[C@H]([C@@H]2C)CC(=O)NCCC3=c4cc(ccc4=[NH+]C3)F)O C63490951
Cc1cc(c2c(c1)OC(=O)[C@H]([C@H]2C)CC(=O)NCCC3=c4cc(ccc4=[NH+]C3)F)O C63490955
CC\1=NN(C(=O)/C1=C(\C)/NCCC2=c3ccccc3=[NH+]C2)[C@H]4Nc5ccccc5S4 C63491307
Cc1cc2=C([C@@H]([NH+]=c2c(c1)NC(=O)NC)C(=O)N3CCCCCC3)c4ccccc4 C63746349
C[C@@H]1CC(=NO1)NC(=O)NC[C@@H](c2ccccc2Cl)C3=c4ccccc4=[NH+]C3 C64002953
c1ccc2=[NH+]CC(=c2c1)CCNC(=O)C[C@H]3CS[C@@H]4N3C(=O)C5=C(N4)CCCC5 C64652831
Cc1ccc(cc1)C(=O)NC2=c3cc(ccc3=[NH+][C@@H]2C(=O)NCc4ccc(o4)C)C C64677125
Cc1ccc(cc1)C(=O)NC2=c3cc(ccc3=[NH+][C@H]2C(=O)NCc4ccc(o4)C)C C64677126
c1ccc2=[NH+][C@H](C(=c2c1)NC(=O)c3ccc(cc3)Cl)C(=O)NCc4ccco4 C64747053
Cc1ccc(cc1)S(=O)(=O)N2CCC3(CC2)C(=[NH+]CCN3)NCc4ccccc4C C65074669
Cc1ccccc1S(=O)(=O)N2CCC3(CC2)C(=[NH+]CCN3)NC4CCCCC4 C65074739
CCOc1ccc(cc1)C2=NC3(CC[NH+](CC3)C(C)C)N[C@@H](C2)c4ccccc4O C65297900
C[NH+]1CCC2(CC1)N[C@H](CC(=N2)c3ccc(cc3)OC)c4cc(ccc4O)Br C65298100
CCOc1ccc(cc1)C2=NC3(CC[NH+](CC3)C)N[C@@H](C2)c4cc(ccc4O)Br C65298112
C[NH+]1CCC[C@H](C1)NC(=O)NC[C@@H]2CCN(C2)c3ccc(cc3)Br C52559220
c1cc(cc2c1cc(/c(=[NH+]/c3cc(ccc3F)F)/o2)C(=O)NC[C@@H]4CCCO4)O C67298624
CCCC[n+]1c(c(cc2c1nc3c(cccn3c2=O)C)C(=O)N[C@@H](C)c4ccccc4)N C02486156
Cc1ccccc1NC(=O)c2cc3c(nc4ccccn4c3=O)[n+](c2N)CCc5ccccc5 C08385365
CC[NH+]1CCN(CC1)S(=O)(=O)c2cccc(c2)NC(=O)[C@@H]3CC(=O)Nc4c3cccc4 C21897283
c1ccc2c(c1)nc(s2)CN3CC[NH+](CC3)CC(=O)NN4C(=O)C5(CCCCC5)NC4=O C22797510
Cc1c(c(n(n1)c2ccccc2)C)[C@@H]3C(=O)NCC[NH+]3CC(=O)N4CC(=O)Nc5c4cccc5 C24214894
c1ccc(cc1)NC(=O)C[NH+]2CCN(CC2)C(=O)CNC(=O)c3ccc(o3)Br C27126660
C[C@@]1([C@H]2[C@@H]([C@@H]([NH2+]1)c3ccc(cc3)O)C(=O)N(C2=O)c4ccc5c(c4)OCCO5)C(=O)OC C04399675
COc1ccc(c(c1)C(=O)N2C[C@@H](C3(C2)CC[NH2+]CC3)C(=O)NC[C@H]4CCCO4)Br C39604847
COc1ccc(c(c1)C(=O)N2C[C@H](C3(C2)CC[NH2+]CC3)C(=O)NC[C@H]4CCCO4)Br C39604848
Cc1cc(n(n1)C(C)(C)C)C(=O)N2C[C@@H](C3(C2)CC[NH2+]CC3)C(=O)NC[C@H]4CCCO4 C39604891
CCn1c(c(c(n1)C)Br)C(=O)N2C[C@H](C3(C2)CC[NH2+]CC3)C(=O)NC[C@@H]4CCCO4 C39604899
c1ccc2c(c1)OC[C@@H](O2)C(=O)N3C[C@@H](C4(C3)CC[NH2+]CC4)C(=O)NC[C@@H]5CCCO5 C39604902
CC[C@@H](C)CNC(=O)[C@@H]1CN(CC12CC[NH2+]CC2)C(=O)c3c(noc3c4cc(on4)C)C C39606487
C[C@H](C(C)C)NC(=O)[C@H]1CN(CC12CC[NH2+]CC2)C(=O)[C@@H]3CCCN3C(=O)C(F)(F)F C39607896
Cc1c2c(c(cnc2n(n1)C)C(=O)N3C[C@@H](C4(C3)CC[NH2+]CC4)C(=O)NC5CCCC5)Cl C39632673
Cc1ccc(c(c1)CNC(=O)[C@@H]2CN(CC23CC[NH2+]CC3)C(=O)c4c(noc4c5cc(on5)C)C)C C39636625
Cc1ccc(cc1)[C@H](C)NC(=O)[C@@H]2CN(CC23CC[NH2+]CC3)C(=O)c4c(noc4c5cc(on5)C)C C39639377
Cc1c2c(c(cnc2n(n1)C)C(=O)N3C[C@H](C4(C3)CC[NH2+]CC4)C(=O)NCc5ccco5)Cl C39655137
CC1(OC[C@@H](O1)CNC(=O)[C@H]2CN(CC23CC[NH2+]CC3)C(=O)c4ccc(c(c4)OC)OC)C C39659047
CCSc1c(cccn1)C(=O)N2C[C@H](C3(C2)CC[NH2+]CC3)C(=O)NC[C@@H]4COC(O4)(C)C C39659445
Cc1ccccc1CC(=O)N2C[C@@H](C3(C2)CC[NH2+]CC3)C(=O)NC[C@H]4COC(O4)(C)C C39659683
COc1ccc(c(c1)OC)C(=O)N2C[C@H](C3(C2)CC[NH2+]CC3)C(=O)N[C@H]4CCSC4=O C39661099
COc1c(csc1Cl)C(=O)N2C[C@@H](C3(C2)CC[NH2+]CC3)C(=O)N[C@H]4CCSC4=O C39661306
Cc1cc(c(o1)C(F)(F)F)C(=O)N2C[C@H](C3(C2)CC[NH2+]CC3)C(=O)N[C@@H]4CCSC4=O C39661333
c1ccc2c(c1)ccc(n2)C(=O)N3C[C@H](C4(C3)CC[NH2+]CC4)C(=O)N[C@H]5CCSC5=O C39661411
Cc1ccc(cc1C)CNC(=O)[C@@H]2CN(CC23CC[NH2+]CC3)C(=O)c4ccc(nc4)N5CCOCC5 C39673172
CCC[C@H](C)NC(=O)[C@H]1CN(CC12CC[NH2+]CC2)C(=O)[C@@H]3CCCN3C(=O)C(F)(F)F C39673501
C[C@H]1C(=C(N=N1)C)[C@@H](C)NC(=O)[C@@H]2CN(CC23CC[NH2+]CC3)C(=O)c4cc(cc(c4)OC)OC C39674171
Cc1c(cccc1OC(=O)C)C(=O)N2C[C@@H](C3(C2)CC[NH2+]CC3)C(=O)N[C@H](C)C4=C(N=N[C@@H]4C)C C39674388
C[C@H](c1ccncc1)NC(=O)[C@@H]2CN(CC23CC[NH2+]CC3)C(=O)[C@@H]4COc5ccccc5O4 C39681076
CCn1c(c(c(n1)C)Br)C(=O)N2C[C@@H](C3(C2)CC[NH2+]CC3)C(=O)NCCF C39681857
Cc1c(c(on1)C)C(=O)N2C[C@@H](C3(C2)CC[NH2+]CC3)C(=O)NCCOc4ccccc4F C39685213
CC(C)C(=O)N1CCC(CC1)NC(=O)[C@H]2CN(CC23CC[NH2+]CC3)C(=O)CCSC C39686051
Cn1cccc1C(=O)N2C[C@H](C3(C2)CC[NH2+]CC3)C(=O)NCc4ccc(cc4)n5cccc5 C39690197
c1ccn(c1)c2ccc(cc2)CNC(=O)[C@@H]3CN(CC34CC[NH2+]CC4)C(=O)c5ccncc5 C39690241
Cc1c(c(on1)C)C(=O)N2C[C@H](C3(C2)CC[NH2+]CC3)C(=O)NCc4ccc(cc4)n5cccc5 C39690385
c1cc(cc(c1)Br)C(=O)N2C[C@H](C3(C2)CC[NH2+]CC3)C(=O)NCCn4cccn4 C39694471
c1ccc2c(c1)c(cs2)C(=O)N3C[C@H](C4(C3)CC[NH2+]CC4)C(=O)NCCn5cccn5 C39694621
c1ccc(cc1)c2ccc(o2)C(=O)N3C[C@H](C4(C3)CC[NH2+]CC4)C(=O)NCCn5cccn5 C39694637
CN1CCO[C@@H](C1)CNC(=O)[C@@H]2CN(CC23CC[NH2+]CC3)C(=O)c4ccc(cc4OC)OC C39696668
Cc1cc(ccc1F)C(=O)N2C[C@H](C3(C2)CC[NH2+]CC3)C(=O)NC[C@H]4CN(CCO4)C C39696747
Cc1cc(c(o1)C(F)(F)F)C(=O)N2C[C@@H](C3(C2)CC[NH2+]CC3)C(=O)NC[C@@H]4CN(CCO4)C C39696836
CN1CCO[C@H](C1)CNC(=O)[C@@H]2CN(CC23CC[NH2+]CC3)C(=O)c4c(ccc(c4F)Cl)F C39696923
Cc1cccn2c1nc3c(c2=O)cc(c([n+]3CCCOC)N)C(=O)Nc4cccc(c4Cl)Cl C39993489
C[C@H]1C[C@@]2(CC(C1)(C)C)C(=O)N(C(=O)N2)CC(=O)NCc3cc[nH+]c(c3)N4CCOCC4 C25289701
CC(C)CS(=O)(=O)C1=NN2C(=[NH2+])/C(=C\c3ccc(c(c3)Br)O)/C(=O)N=C2S1 C20208709
c1ccc(cc1)CNC(=O)c2ccc3=C([C@@H](C(=O)[NH+]=c3c2)S(=O)(=O)c4ccccc4)O C20529999
c1ccc2=[NH+]CC(=c2c1)C[C@H]3C(=O)N(C(=O)N3)CC(=O)NC[C@@H]4COc5ccccc5O4 C63842169
CN1c2c(c(nc[nH+]2)N3CCN(CC3)Cn4c(=S)[nH]c(n4)/C=C/c5ccc(cc5)F)CN1 C38738943
CN1c2c(c(=O)n(cn2)CC(=O)NC[C@@H](c3cccs3)C4=c5ccccc5=[NH+]C4)CN1 C64735040
CC(C)(C[NH2+][C@H]1CCc2c(c(nn2CC3CCCCC3)C(=O)NC)C1)CO C14540705
Cn1c2c(c(n1)C(=O)NCCc3ccccc3)C[C@@H](CC2)[NH2+]CC4(CCCCC4)O C14748462
c1ccc(cc1)CC[NH+]2CCNC(=O)[C@H]2CC(=O)NCC3(CCCCC3)O C14952104
CC(C)CC[NH+]1CCC(CC1)CNS(=O)(=O)c2cc(sc2)C(=O)N C15731447
C[C@H](c1ccc(c(c1)F)F)[NH+](C)CC(=O)NCc2ccc(cc2)S(=O)(=O)N C23667885
Cc1ccc(c(c1)C[NH+](C)[C@@H](C)C(=O)Nc2c(c3c(s2)CCC3)C(=O)N)OC C29158880
CC1(CC(CC([NH2+]1)(C)C)NC(=O)[C@H](CCSC)NC(=O)c2ccco2)C C29788091
CCc1ccc(cc1)[C@@H](CNC(=C2C(=O)NC(=S)NC2=O)CC)[NH+](C)C C29008258
C[NH+](CC(=O)Nc1ccc(cc1)O)CC(=O)Nc2ccccc2SC C31039205
Cc1ccc(c(c1)C)OC[C@@H](Cn2c3ccccc3[nH+]c2NCCO)O C33014953
CC(=O)c1ccc(cc1)NC(=O)NC[C@@H](C[NH+](C)C)[C@H](c2ccccc2)O C36396674
Cc1ccc(cc1)OCC(=O)Nc2c(c3c(s2)C[NH+](CC3)C(C)C)C(=O)N C36629440
CC[C@@H](C)C(=O)N1C[C@H](C2(C1)CC[NH2+]CC2)C(=O)NCCc3c[nH]c4c3cccc4 C39597674
CC(C)[C@H](C(=O)NC(C)(C)C)[NH2+]Cc1ccc(cc1)N2CCNC(=O)C2 C42183590
C[C@@H]1CCC[C@H]([C@@H]1C)[NH2+][C@@H](C)C(=O)Nc2cc(ccc2OC)NC(=O)C C42382517
c1ccc(cc1)OCCNC(=O)[C@H]2C[NH2+]C[C@@H]2C(=O)N[C@H]3CCc4c3cccc4 C43223360
CCC(CC)[C@@H](CNC(=O)NNC(=O)c1ccc(cc1)F)[NH+]2CCCC2 C45533592
C[C@@H]1CCCC[NH+]1Cc2ccc(cc2)CNC(=O)Nc3ccc(cc3)NC(=O)C C45980069
CCNC(=O)c1ccc(cc1)NC(=O)NCCCC[NH+]2CCCC[C@@H]2C C46750827
C[C@@H]1CCC[NH+](C1)CCCNC(=O)Nc2ccc(cc2)C(=O)NCC(C)C C47730857
CC(C)NC(=O)c1ccc(cc1)NC(=O)NC[C@@H](c2ccsc2)[NH+](C)C C48106772
Cc1ccc(cc1NC(=O)NCCC[NH+]2C[C@@H](C[C@H](C2)C)C)NC(=O)C C48269283
CC[C@@H]1CCCC[NH+]1CC(=O)NCc2ccc(cc2)NC(=O)NC(C)C C51124844
c1cc(ccc1CCNC(=O)C[NH+]2CCC[C@@H]2c3ccsc3)S(=O)(=O)N C52803254
CCC[C@H](C)NC(=O)[C@@H](C)[NH+]1CCC(CC1)C(=O)Nc2cc(ccc2O)Cl C53020394
C[C@H]1CCCC[NH+]1CCNC(=O)Nc2cc(ccc2Cl)C(=O)NC(C)C C56682976
CCCNC(=O)NC(C)(C)C(=O)NCC(C)(C)[NH+]1CCc2ccccc2C1 C58092544
CCCNC(=O)NC(C)(C)C(=O)NC[C@H](C)[NH+]1CCc2ccccc2C1 C58094457
CCCNC(=O)NC(C)(C)C(=O)NCC1(CCCC1)[NH+]2CCSCC2 C58132006
Cc1cc(cc(c1)OCC[NH+](C)CC(=O)Nc2c(ccs2)C(=O)N)C C15103062
CCC(=O)Nc1cccc(c1)NC(=O)NCCCC[NH+]2CCC[C@H](C2)C C58544809
CC1CC[NH+](CC1)[C@@H](CNC(=O)NC2CCC(CC2)C(=O)NC)C(C)C C63406483
CC(C)[C@@H](CNC(=O)NC1CCC(CC1)C(=O)NC)[NH+]2CCCCCC2 C63406900
C[C@H]1C(=c2cc(ccc2=[NH+]1)F)CCN/C(=N/S(=O)(=O)c3ccc(cc3)F)/N C63676502
C1CCC(C1)CNC(=O)NCC(=O)NC2CC[NH+](CC2)CC3CCCC3 C50628753
CC1CC[NH+](CC1)[C@@H](C)CNC(=O)Nc2ccc(cc2)C(=O)NCC=C C65414377
CC[C@@H](C)NC(=O)c1ccc(cc1)NC(=O)NC[C@H](C)[NH+]2CCC(CC2)C C65416254
Cc1ccc(cc1)c2c(cnc(n2)NCC[NH+]3CCCC3)c4ccc(nc4)N C65489902
CC[C@@H](C)[NH+](C)CCNC(=O)NCC(=O)Nc1ccc(c(c1F)F)F C66175089
c1cc(oc1)C/[NH+]=C(\N)/NCc2ccc(cc2)n3ccc(n3)C(F)(F)F C66244829
CCC[NH+]1Cc2cccc(c2C1)NC(=O)[C@H](C(C)C)NC(=O)Nc3ccccc3 C66515221
CCCC[NH+]1CCCC[C@H]1CNC(=O)N[C@@H](C)c2ccc3c(c2)CC(=O)N3 C66597731
Cc1ccc(cc1C(=O)NC(C)C)NC(=O)NC[C@@H](C(C)C)[NH+]2CCCC2 C66686633
Cc1[nH+]ccn1C[C@@H](C)CNC(=O)NC[C@]2(CCCc3c2cccc3)O C66977930
C[C@@H]1C[C@@H](C[NH+](C1)CCCCNC(=O)Nc2cc(c(cc2F)F)NC(=O)C)C C66981486
c1c(csc1S(=O)(=O)N)C(=O)NC[C@H]2CCC[NH+]2CC3CCCCC3 C67332428
C[C@@H](c1ccccc1)[NH+]2CC[C@@H](C2)NC(=O)/C=C/c3ccc(cc3)S(=O)(=O)N C67466498
Cc1cc(ccc1S(=O)(=O)N)C(=O)NC[C@H]2CCC[NH+]2CC3CCCCC3 C67484141
C[C@@H]1C[C@H](C[NH+](C1)CCCNC(=O)Nc2ccc(cc2Cl)NC(=O)C)C C67576236
CCCC(=O)Nc1cccc(c1C)NC(=O)NC[C@H](C)[NH+]2CCC[C@@H](C2)C C67584998
C[C@@]12CC[C@H]([C@@]([C@H]1Cc3c(nc(s3)NC(=O)C4CCCCC4)[C@H]2CC(=O)NCCOC)(C)CO)O C04222305
CC(=O)NCCNC(=O)C[C@@H]1c2c(sc(n2)NC(=O)c3ccnc(c3)Cl)C[C@H]4[C@]1(CC[C@H]([C@@]4(C)CO)O)C C04222382
COc1cc(nc(n1)OC)NS(=O)(=O)c2ccc(cc2)NC(=S)NC(=O)c3ccc(cc3)Br C01898897
c1ccc(cc1)OCc2nnc(n2Cc3ccco3)SCC(=O)Nc4ccc(cc4)S(=O)(=O)N C02230652
Cc1c(c(on1)C)CSc2ccccc2C(=O)OCC(=O)Nc3c(c4c(s3)CCCC4)C(=O)N C08712614
COc1ccc(cc1OC)/C=C\2/C(=O)N(C(=S)S2)CCCC(=O)NNC(=O)c3ccc(cc3)O C08819495
COC(=O)c1ccc(cc1)/C=C\2/C(=O)N(C(=S)S2)CCCC(=O)NNC(=O)c3ccc(cc3)O C08819583
Cc1ccc(cc1)S(=O)(=O)[C@@H](CNC(=O)C(=O)NNC(=O)c2ccco2)c3ccc(cc3)N(C)C C09080395
C[C@@H]([C@@H](C(=O)OCC(=O)N(C)CC(=O)Nc1ccc(cc1)F)NS(=O)(=O)c2ccc(cc2)F)O C09501343
C[C@H]([C@H](C(=O)OCC(=O)N(C)CC(=O)Nc1ccc(cc1)F)NS(=O)(=O)c2ccc(cc2)F)O C09501367
c1ccc(cc1)n2c(=O)c-3cn(cc(c3n2)C(=O)NCCc4ccc(cc4)S(=O)(=O)N)C[C@H]5CCCO5 C10697431
CC(C)N1C[C@H](CC1=O)C(=O)Nc2ccc(cc2)C(=O)Nc3ccc(cc3)S(=O)(=O)NC(C)(C)C C11098065
Cc1ccc(cc1)N([C@@H](c2ccc(cc2)OC)C(=O)NCCOC)C(=O)c3c(c(ns3)C(=O)N)N C12467334
Cc1ccc(c(c1)Br)OCC(=O)NC(=S)Nc2ccc(cc2)S(=O)(=O)NC(=O)C C12498368
Cc1cc(ccc1OCC(=O)NC(=S)Nc2ccc(cc2)S(=O)(=O)NC(=O)C)Br C12499795
Cc1ccc(cc1)NC(=S)NNC(=S)N=P(C(C)(C)C)(N2CCOCC2)N3CCOCC3 C12589556
Cc1ccc(o1)[C@H](C(=O)NC[C@H]2CCCO2)N(Cc3ccc(cc3)F)C(=O)c4c(c(ns4)C(=O)N)N C12715087
Cc1ccc(o1)[C@@H](C(=O)NC[C@H]2CCCO2)N(Cc3ccc(cc3)F)C(=O)c4c(c(ns4)C(=O)N)N C12715092
Cc1c(cco1)c2nnc(n2c3ccccc3)SCC(=O)N[C@H](C)c4ccc(cc4)S(=O)(=O)N C12534035
CCCOc1ccc(cc1C(=O)NC(=S)Nc2ccc(cc2)S(=O)(=O)NC(=O)C)Br C14653387
COc1cc(ccc1O)/C=C\2/C(=O)N(C(=S)S2)CCCC(=O)Nc3ccc(cc3)S(=O)(=O)N C15040106
Cc1cc(ccc1NC(=O)CNC(=O)c2ccc(c(c2)S(=O)(=O)NC(C)C)OC)Br C15619410
CCOc1ccc(cc1)c2n[nH]c(=S)n2CCC(=O)NNC(=O)[C@H](C)Oc3ccc(cc3)OCC C18071553
COc1ccc(cc1)c2nnc(n2Cc3ccco3)SCC(=O)Nc4ccc(cc4)S(=O)(=O)N C19810666
Cc1c(cn(n1)C)/C=N/Nc2[nH]nc(n2)SCC(=O)Nc3ccc4c(c3)sc(n4)SCC=C C20424189
CCCn1c(c(c(=O)[nH]c1=O)N(CCOC)C(=O)c2cc(c(c(c2)Br)OC)OCC)N C21198139
Cc1ccc(c(c1)C)NC(=O)NC(=O)COC(=O)c2cc(ccc2C)S(=O)(=O)NCc3ccco3 C21369555
CCCCN(c1c(n(c(=O)[nH]c1=O)CCC)N)C(=O)CSc2nnc(n2c3ccccc3)C4CC4 C21683411
COc1ccccc1NS(=O)(=O)c2ccc(c(c2)NC(=O)CCNC(=O)NCc3ccccc3)O C22196935
C[C@H](C(=O)NCC(=O)Nc1ccc(c(c1F)F)F)OC(=O)c2c3c(sc2NC(=O)C)CCCC3 C03395927
Cc1ccc(cc1S(=O)(=O)N2CCOCC2)NC(=O)[C@H](C)Sc3nc(c(s3)CC(=O)N)C C24902037
Cc1c(sc2c1n(cc(c2=O)C(=O)NCc3ccc(cc3)Cl)C)CN(C)C[C@H](c4[nH]ccn4)O C28822546
CC(C)N(CC(=O)Nc1nc(cs1)CC(=O)N[C@H]2CCCCNC2=O)C(=O)c3ccc(cc3)OC C33594244
CCCN([C@@H](c1ccc(c(c1)OC)O)C(=O)NCS(=O)(=O)c2ccc(cc2)C)C(=O)[C@@H]3CCC(=O)N3 C36575958
Cc1ccc(cc1)S(=O)(=O)CNC(=O)[C@H](c2ccco2)N(C(=O)c3cccc(c3O)O)C(C)(C)C C36587014
Cc1ccc(cc1)S(=O)(=O)CNC(=O)[C@@H](c2ccc(cc2)O)N(C(=O)[C@@H]3CCC(=O)N3)C(C)(C)C C36591340
Cc1ccc(cc1)S(=O)(=O)N[C@@H](CCSC)C(=O)NNC(=O)c2csc(n2)N3CCOCC3 C15934956
Cc1ccc(cc1)S(=O)(=O)N[C@H](CCSC)C(=O)NNC(=O)c2csc(n2)N3CCOCC3 C15934955
CCCS(=O)(=O)c1c2c(cccn2c(c1S(=O)(=O)CCC)C(=O)N/N=C/c3cc(cc(c3)O)O)C C12411384
CSCC[C@@H](C(=O)NNC(=O)c1csc(n1)N2CCOCC2)NS(=O)(=O)c3ccccc3F C23079933
C[C@@H](C(=O)C[N-]S(=O)(=O)c1cccc[nH+]1)NC(=O)[C@H](CC(C)C)NC(=O)c2cc3ccccc3o2 C13862607
COc1ccc(c(c1OC)OC)/C=C/2\CNCC3=C2OC(=C([C@@H]3c4ccc(c(c4OC)OC)OC)C#N)N C39326844
c1ccc(cc1)C[C@@H]2CN(CC[NH2+]2)c3cc(ccc3NS(=O)(=O)[O-])S(=O)(=O)Oc4ccccc4 C39482691
CC(C)[C@H](C(=O)N1C[C@@H](C2(C1)CC[NH2+]CC2)C(=O)NCC3CCC(CC3)C(=O)[O-])Oc4ccccc4 C39662851
C[C@@H](C(=O)Nc1ccccc1O)Sc2nnc(n2CC=C)[C@H](CO)NC(=O)c3ccc(cc3)OC C39767953
c1ccc(cc1)/C=C\2/C(=O)N(C(=N2)c3ccccc3)c4ccc(cc4)C(=O)N[C@H](Cc5c[nH+]c[nH]5)C(=O)[O-] C43766956
c1ccc(cc1)CNS(=O)(=O)c2cccc(c2)C(=O)NNC(=O)c3csc(n3)c4ccsc4 C45500097
C[C@H]1CC=C(S1)C2=NN=C(C2)C(=O)NNC(=O)c3cccc(c3)S(=O)(=O)NCc4ccccc4 C63405370
CC1=NN(C(=O)[C@@H]1[C@@H](c2cc(c(c(c2)Br)O)OC)C3=C(NN([C@@H]3O)CCC#N)C)CCC#N C39322023
CCOc1ccccc1N[C@H]2NN[C@H](S2)SCC(=O)N[C@@H](CC3=c4ccccc4=[NH+]C3)C(=O)[O-] C64684217
CN(C)c1c(cc(c(c1C#N)N(C)C)C=C(C#N)S(=O)(=O)C)C=C(C#N)S(=O)(=O)C C06058941
c1ccc(cc1)CS(=O)(=O)N2CCN(CC2)S(=O)(=O)c3ccccc3[N+](=O)[O-] C01176515
CC[C@@H](C)N([C@H]1CCS(=O)(=O)C1)C(=O)COC(=O)c2cn(c3c(c2=O)ccc(n3)C)CC C04163248
CC[C@@H](C)N([C@@H]1CCS(=O)(=O)C1)C(=O)COC(=O)c2cccc(c2C)[N+](=O)[O-] C07606681
c1ccc(cc1)CS(=O)(=O)N2CCN(CC2)C(=O)c3cccc(c3)n4cnnn4 C08164496
Cc1cc(c(cc1C)S(=O)(=O)N2CCC(CC2)c3nnc(o3)S(=O)(=O)C)OC C08972090
CCCCN1C(=O)c2ccc(cc2C1=O)C(=O)OCC(=O)N(C)[C@H]3CCS(=O)(=O)C3 C09452713
CC[C@H](C)N([C@H]1CCS(=O)(=O)C1)C(=O)CSc2nnc(n2C3CC3)N4CCOCC4 C11771238
CN(CCc1ccncc1)S(=O)(=O)c2cc(ccc2OC)N3C(=O)CCS3(=O)=O C11859340
CN(C[C@@H]1COCCO1)C(=O)c2cnn(c2C3CC3)c4nccc(n4)c5ccccc5OC C12023324
Cc1c(cnn1c2nccc(n2)c3ccco3)C(=O)N(C)Cc4ccc(c(c4)OC)OC C12047566
Cc1c(cnn1c2nccc(n2)c3ccco3)C(=O)N(C)CCc4ccc(c(c4)OC)OC C12080015
Cn1c(ccn1)C(=O)N2CCc3c(sc(c3C(=O)OC)S(=O)(=O)N4CCCCCC4)C2 C12333010
CCOC(=O)c1cc(nc2c1c(=O)n(c(=O)n2C)CC(=O)N(C)c3ccc(cc3)F)C4CC4 C12410709
Cc1ccc(c(c1)OC)S(=O)(=O)N2CCN(CC2)c3ccc4nnc(n4n3)C5CC5 C13848665
Cc1c(c(n(n1)Cc2cc(=O)n3ccsc3n2)C)S(=O)(=O)N(C)Cc4ccco4 C14184923
CCn1c2c(c(n1)C(=O)N3CCN(CC3)c4ccccc4)CN(CC2)C(=O)Cc5c(noc5C)C C14541304
Cc1cc(c(n1c2cc(on2)C)C)C(=O)OCC(=O)N(c3ccccc3)[C@@H]4CS(=O)(=O)C=C4 C16685409
Cc1nc2n(n1)[C@@H]([C@@H]3C(=N2)C[C@H](CC3=O)c4ccco4)c5cc(c(c(c5)OC)OC)OC C17056820
CCN(CC)S(=O)(=O)c1cccc(c1)C(=O)n2c(c(c(n2)C)S(=O)(=O)N3CCCC3)C C17288026
CCn1c2ccc(cc2oc1=O)S(=O)(=O)N(C)Cc3c(cnc(n3)C)c4ccccn4 C19524262
CN(C)S(=O)(=O)N1CCN(CC1)c2ncc(c(n2)[C@@H]3CCCO3)c4ccncc4 C19583723
CCCN1C(=C(c2ccccc2S1(=O)=O)OC(=O)CN3C(=O)CCC3=O)C(=O)C C21149309
CCOc1ccc(cc1)n2c(nnn2)CN3CCN(CC3)S(=O)(=O)c4ccc(cc4)F C21150153
c1cc(cc(c1)S(=O)(=O)N2CCN(CC2)S(=O)(=O)c3ccc(cc3)[N+](=O)[O-])F C22307726
c1cc(ccc1n2c(nnn2)CN3CCN(CC3)C(=O)/C=C\c4ccc5c(c4)OCO5)F C23134405
Cc1ccc(cc1[N+](=O)[O-])C(=O)N(C)Cc2c(nn(c2C)[C@@H]3CCS(=O)(=O)C3)C C24068290
C=CCn1c(nnc1SCn2c(=O)c3ccccc3nn2)[C@H]4CCS(=O)(=O)C4 C24509080
CCOC(=O)N1CCN(CC1)c2c(c3c(c(n2)F)N(CCS3(=O)=O)Cc4ccco4)F C24616324
Cc1c(c(n2c(n1)nc(n2)SC)C)CCC(=O)N3CCCN(CC3)S(=O)(=O)C C25575098
C[C@H](c1nnc(o1)c2ccccc2)OC(=O)c3cc(cn3C)S(=O)(=O)N4CCCC4 C31311968
Cc1c(sc2c1c(nc(n2)CN3CCOCC3)Sc4nnc(o4)CN5CCCC5=O)C C32534004
CCOC(=O)Cn1c(=O)c2c3c(sc2n(c1=O)CC(=O)OCC)COC(C3)(C)C C34788895
c1cc(cc(c1)[N+](=O)[O-])C(=O)N(CC(=O)N(Cc2ccco2)C[C@@H]3CCCO3)C4CC4 C00741619
C[C@@H]1C[C@H]([C@@]23COC(=O)[C@@H]2C[C@H](C[C@@H]3[C@@]14C[C@H](OC4=O)c5ccoc5)OC(=O)C)OC(=O)C C36020299
Cc1cc(on1)c2ccc(c(c2)S(=O)(=O)N3CCN(CC3)C(=O)c4ccco4)OC C09268870
c1ccc(cc1)S(=O)(=O)N2CCN(CC2)C(=O)c3ccc(c(c3)[N+](=O)[O-])N4CCCC4 C17052362
c1cc(oc1)C(=O)N2CCN(CC2)C(=O)COC(=O)/C=C/c3c(nc4n3ccs4)Cl C39608391
Cc1c2c(cc(nc2n(n1)[C@@H]3CCS(=O)(=O)C3)C4CC4)C(=O)OCc5ncc(n5C)Cl C45916693
c1cc(ncc1S(=O)(=O)N2CCOCC2)SCc3ccc(o3)S(=O)(=O)N4CCCC4 C46849698
Cc1nn2c(=O)cc(nc2s1)CSc3nc4cc(ccc4o3)S(=O)(=O)N(C)C C46865717
CCOC(=O)c1cc(c(c(c1)Cl)OS(=O)(=O)c2cn(c(=O)n(c2=O)C)C)Cl C15326827
Cn1c(=O)c(c(n(c1=O)C)Oc2ccc(cc2)N(C)S(=O)(=O)c3cccs3)C#N C14214366
CCN(C[C@@H]1COc2ccccc2O1)C(=O)Cn3cc(c(n3)[N+](=O)[O-])Br C59741017
CCOC(=O)c1c2ccccc2oc1CN3CCN(CC3)S(=O)(=O)c4c(noc4C)C C60244216
Cn1c2c(cnc(n2)c3ccccc3)c(=O)n(c1=O)CC(=O)N(CCC#N)c4ccccc4 C65057429
CCC(=O)N1CCN(CC1)C(=O)CC2CCN(CC2)S(=O)(=O)c3c(noc3C)C C65061626
Cc1c(cc(s1)c2nnc(o2)C(=O)N3CCCC3)S(=O)(=O)N(C)Cc4ccco4 C65116645
CCn1cc(cn1)S(=O)(=O)N2C[C@H]3CN(C[C@@H](C2)O3)S(=O)(=O)c4cccc(c4)C C65225204
Cc1cc(ccc1OC)S(=O)(=O)N2CCN(CC2)c3cc(ncn3)n4ccnc4C C67601801
CCc1c(sc(c1C(=O)OCC)N2CCCC2=O)C C03354273
CCOCCN\1C(=O)CS/C1=N\c2ccccc2 C06957933
CCOc1ccc(cc1C(C)C)S(=O)(=O)N(C)C C11613799
Cc1ccc(c(c1)S(=O)(=O)C(C)(C)CC(=O)C)OC C11896364
CC(C)CC(=O)N(CC(C)C)[C@H]1CCS(=O)(=O)C1 C12176373
CCOC(=O)[C@@H](/C=N/Cc1ccc(cc1)Cl)C#N C18988218
CCS(=O)(=O)N1CCN(CC1)C/C=C/c2ccccc2 C20166439
C[C@@H](C(=O)OC)Sc1nnc(s1)C2CCCC2 C26549198
C[C@@H](C1CC1)N(C)S(=O)(=O)c2cccc(c2)C(=O)C C32906812
CCCCCN1C[C@@H](CC1=O)C(=O)N2CCCC[C@H]2C C34919005
CN(CC(=O)OC)C(=O)CC12CC3CC(C1)CC(C3)C2 C35162905
COc1cc(ccc1OCc2ccc(nc2)Cl)C=O C01402320
CCC[C@H](C)N(C)S(=O)(=O)c1ccnc(c1)Cl C38008729
CCOc1cn(cc1S(=O)(=O)C(C)C)CC(C)C C39540669
CCCc1ccc(cc1)S(=O)(=O)N(C)CCC#N C40214799
CCC(=O)N1CCC(CC1)C(=O)N(CC=C)CC=C C40456100
c1cc(ccc1N2CCN(CC2)C[C@@H](CCC#N)C#N)F C40461065
Cc1cc(cc(c1)OCCN(C)[C@@H]2CCS(=O)(=O)C2)C C41498163
CCCN(CC1CC1)S(=O)(=O)c2ccc(cc2)C#N C42260155
C[C@@H](CN(C)C(=O)c1ccc(cc1)OC(F)F)C#N C42460287
Cc1ccc(s1)/C=C/C(=O)N(C)C[C@H](C)C(=O)OC C42701230
C=CCN(CC=C)C(=O)c1cc2c(c(c1)Cl)OCCO2 C47339732
C[C@@H](COC)N(C)S(=O)(=O)C1=Cc2ccccc2CC1 C48671821
COc1ccccc1OC(=O)c2ccc(cc2)[S@](=O)C C48675348
Cc1ccc(o1)c2nc(cs2)CN(C)C[C@@H](C)C#N C49001451
Cc1cc(c(n1[C@@H](C)C(=O)OC)C)C(=O)[C@@H](C)Cl C49361362
CCc1ccc(cc1)S(=O)(=O)N(C)Cc2cscn2 C49442986
Cc1c(sc(n1)[C@@H](CC(C)C)N2CCOCC2)C(=O)C C49901414
CCCc1ccc(cc1)C(=O)CN2CCCS2(=O)=O C50130722
COCc1cccc(c1)n2cc(nn2)CCBr C52224769
CCc1c(sc(n1)N(CC)C[C@H]2CCCO2)C=O C54967558
CC(C)(C)OC(=O)CCN1CCO[C@@H]2[C@@H]1CCCC2 C55059081
CCc1cccc(c1)OC[C@H](CC#N)N2CCOCC2 C57570783
CC(C)Oc1ccc(cc1OC)/C=C/C(=O)N(C)C C58059713
C[C@H](CN(C)S(=O)(=O)Cc1ccc(cc1)F)C#N C58473592
Cc1cc(cc(c1)CS(=O)(=O)CC(=O)N(C)C(C)C)C C58594839
c1cc(ccc1C#N)C(=O)/C=C/c2cnn(c2)CCCl C57737102
CC(C)c1nnc(o1)CN(c2ccc(cc2)F)C(C)C C60378859
C=CCN(Cc1cccc(c1)C#N)C(=O)c2ccccn2 C62904244
C[C@@H](c1ccccc1OC)N(C)C(=O)COC(C)C C63726912
CCC/C=C/C(=O)N1CCN(CC1)Cc2cscn2 C64312204
CC(C)(C)c1nc(on1)C[S@@](=O)Cc2ccccc2 C64825064
Cc1cccc(c1)n2ccn(c2=S)CN(CC#N)C3CC3 C65188124
C[C@@H]1CN(CC(O1)(C)C)CC(=O)N(CC=C)CC=C C65427254
CCOC(=O)CC(=O)c1cc(c(c(c1F)F)F)OC C65748958
CC(C)N(C1CC1)C(=O)COc2ccccc2C=O C66286862
CCN([C@H]1CCCC[C@@H]1C)C(=O)CCn2cccn2 C66674860
CCCO[C@H]1CCCN(C1)C(=O)/C=C/c2csc(n2)C C67111032
CCCO[C@@H]1CCCN(C1)C(=O)[C@H]2CCCCN2CC#C C67360211
CCO[C@@H](C)C(=O)N(c1ccccc1)C2=NCCS2 C67495378
Cc1ccc(cc1)Cn2cc(c3c2cccc3)CO C00479395
C[C@@H]1C(=O)C(=C([C@]1(c2ccccc2)O)c3ccccc3)C C00391474
c1ccc(cc1)C#CCCC[C@H]2CCCCNC2=O C01623164
CCC(C)(C)NC(=O)c1cc2c(s1)CCCC2 C06599245
CCC1=C(/C(=C/c2c(c(c([nH]2)C)C)C)/N=C1C)C C08654117
CC1=C(C(=O)[C@@H]([C@@]1(C)O)c2ccccc2)c3ccccc3 C19899022
Cc1ccsc1CNc2cccc3c2cccn3 C19906795
C[C@@H](c1cccnc1)Nc2cccc3c2CCCC3 C19906202
Cc1ccccc1Oc2ccc(cc2[C@H](C)O)F C35632275
CNc1ccccc1c2nc3cc(ccc3s2)F C37205138
COc1ccc(cc1)[C@]2(C[C@H]3C[C@@H]2[C@@H]4[C@@H]3CCC4)O C37529054
c1ccc(c(c1)O[C@@H]2CCCC[C@@H]2O)Br C37694812
c1c(cc(cc1Cl)Cl)O[C@@H]2CCC[C@H]2O C37696825
CC(C)CN[C@@]1(CCC(c2c1cccc2)(C)C)C#N C37939254
C[C@@H]1C[C@](CC(C1)(C)C)(C#N)Nc2ccccc2 C37935219
C[C@H]1C[C@@](CC(C1)(C)C)(C#N)Nc2ccccc2 C37935220
Cc1ccoc1[C@@H](c2ccc3c(c2)CCCC3)O C40242594
Cc1ccc(o1)[C@H](c2c(c(c(c(c2C)C)C)C)C)O C40245472
Cc1ccc(c(c1)[C@@H](c2ccc3c(c2)CCO3)O)C C40245597
Cc1cc(c(c(c1C)[C@@H](c2cc(oc2C)C)O)C)C C40248872
c1cc(sc1)[C@@H](c2ccc3c(c2)CCC(=O)N3)Cl C40270885
CC(C)[C@H](C#N)Nc1ccc(cc1)Br C41049461
Cc1ccsc1[C@H](C#N)Nc2ccc(cc2)F C41673290
Cc1ccc(s1)[C@@H](C#N)NC2CCCCCC2 C41675640
CCC(C)(C)n1c(cc2c1CC(C[C@@H]2O)(C)C)C C41712649
c1cn(c2c1[C@@H](CCC2)O)CCC3CCCCC3 C41717510
CC[C@@H](C(C)C)n1c2cccc(c2[nH]c1=S)F C42591816
C[C@H]1CCCC[C@H]1N(C)c2ccccc2[C@@H](C)O C42608622
Cc1ccccc1N(C)[C@@H]2Cc3ccccc3NC2 C49987146
Cc1ccc(c(c1)C)N(C)c2ccc(cc2)[C@@H](C)O C49987592
Cc1ccc(cc1)N(C)Cc2ccc3c(c2)CCN3 C50009850
c1cc(c(c2c1[nH]c(=S)n2C[C@H]3CCC=CC3)F)F C53169317
c1ccc2c(c1)CC[C@@H]([C@@H]2O)Oc3cc(cc(c3)F)F C54933637
c1ccc(cc1)S[C@@H]\2CC/C=C\CC/C2=N\O C17995843
[truncated: 420,678 more chars]
