# Supplementary material for: PyRMD Studio: A Unified Suite for Next-Generation, AI-Powered Virtual Screening
Source: J Chem Inf Model. 2026 May 19;66(11):6197–203. doi: 10.1021/acs.jcim.6c00648 (PMC13250901; doi:10.1021/acs.jcim.6c00648)
Supplement: Supplementary file 2 [file ci6c00648_si_002.zip › decoys/d1rec_decoys.dat]

# PUBCHEM_COMPOUND_CID	ID	SMILES
2000	MUV_858_D_1	CC(=O)NC(Cc1ccccc1)C(=O)O
2123	MUV_858_D_2	CN(C)c1nc(N(C)C)nc(N(C)C)n1
2153	MUV_858_D_3	Cn1c2nc[nH]c2c(=O)n(C)c1=O
2170	MUV_858_D_4	Clc1ccc2c(c1)C(N1CCNCC1)=Nc1ccccc1O2
2196	MUV_858_D_5	COc1ccc(C(=O)N2CCCC2=O)cc1
2435	MUV_858_D_6	Brc1c(NC2=NCCN2)ccc2nccnc21
2818	MUV_858_D_7	CN1CCN(C2=c3ccccc3=Nc3ccc(Cl)cc3N2)CC1
2890	MUV_858_D_8	O=C(c1ccc2c(c1)OCCO2)N1CCCCC1
3169	MUV_858_D_9	OCC(O)CN1CCN(c2ccccc2)CC1
3308	MUV_858_D_10	CCc1cccc2c3c([nH]c21)C(CC)(CC(=O)O)OCC3
3334	MUV_858_D_11	COC(=O)Nc1nc2ccc(Sc3ccccc3)cc2[nH]1
3463	MUV_858_D_12	Cc1ccc(C)c(OCCCC(C)(C)C(=O)O)c1
3478	MUV_858_D_13	Cc1cnc(C(=O)NCCc2ccc(S(=O)(=O)NC(=O)NC3CCCCC3)cc2)cn1
3715	MUV_858_D_14	COc1ccc2c(c1)c(CC(=O)O)c(C)n2C(=O)c1ccc(Cl)cc1
3747	MUV_858_D_15	CC(C)Oc1ccc2c(c1)occ(-c1ccccc1)c2=O
3828	MUV_858_D_16	COc1c2occc2c(OC)c2c(=O)cc(C)oc12
3878	MUV_858_D_17	Nc1nnc(-c2cccc(Cl)c2Cl)c(N)n1
4030	MUV_858_D_18	COC(=O)Nc1nc2ccc(C(=O)c3ccccc3)cc2[nH]1
4044	MUV_858_D_19	Cc1cccc(Nc2ccccc2C(=O)O)c1C
4201	MUV_858_D_20	N=c1nc(N2CCCCC2)cc(N)n1O
4235	MUV_858_D_21	O=C(NCCN1CCOCC1)c1ccc(Cl)cc1
4495	MUV_858_D_22	CS(=O)(=O)Nc1ccc([N+](=O)[O-])cc1Oc1ccccc1
4594	MUV_858_D_23	COc1ccc2nc(S(=O)Cc3ncc(C)c(OC)c3C)[nH]c2c1
4632	MUV_858_D_24	COc1ccc(C(=O)c2ccccc2)c(O)c1
4740	MUV_858_D_25	CC(=O)CCCCn1c(=O)c2c(ncn2C)n(C)c1=O
4911	MUV_858_D_26	CCCN(CCC)S(=O)(=O)c1ccc(C(=O)O)cc1
4993	MUV_858_D_27	CCc1nc(N)nc(N)c1-c1ccc(Cl)cc1
5320	MUV_858_D_28	CC(=O)NS(=O)(=O)c1ccc(N)cc1
5327	MUV_858_D_29	Cc1cc(C)nc(NS(=O)(=O)c2ccc(N)cc2)n1
5344	MUV_858_D_30	Cc1noc(NS(=O)(=O)c2ccc(N)cc2)c1C
5429	MUV_858_D_31	Cn1cnc2c1c(=O)[nH]c(=O)n2C
5503	MUV_858_D_32	Cc1ccc(S(=O)(=O)NC(=O)NN2CCCCCC2)cc1
5578	MUV_858_D_33	COc1cc(Cc2cnc(N)nc2N)cc(OC)c1OC
5595	MUV_858_D_34	CN1C2CCC1CC(OC(=O)c1c[nH]c3ccccc13)C2
5824	MUV_858_D_35	COS(=O)(=O)[O-].CN(C)C(=O)Oc1cccc([N+](C)(C)C)c1
5870	MUV_858_D_36	CC12CCC3c4ccc(O)cc4CCC3C1CCC2=O
5911	MUV_858_D_37	[I-].C[N+]1(C)CCN(c2ccccc2)CC1
6872	MUV_858_D_38	O=C(Nc1ccccc1)c1ccccc1O
7064	MUV_858_D_39	Nc1nc(N)nc(-c2ccccc2)n1
7550	MUV_858_D_40	[Br-].CN(C)C(=O)Oc1ccc[n+](C)c1
7619	MUV_858_D_41	c1ccc2sc(SN3CCOCC3)nc2c1
8246	MUV_858_D_42	[Br-].CN(C)C(=O)Oc1cccc([N+](C)(C)C)c1
9066	MUV_858_D_43	Cl.CN(C)CCN(Cc1ccccc1)c1ccccn1
9363	MUV_858_D_44	CCN(CC)C(=O)c1ccc(O)c(OC)c1
13067	MUV_858_D_45	CCOC(=O)Cc1c[nH]c2ccccc12
14562	MUV_858_D_46	Nc1cc(-c2ccccc2)ccc1O
15548	MUV_858_D_47	COc1ccc(CC2c3cc(OC)c(OC)cc3CCN2C)cc1OC
15629	MUV_858_D_48	CON(C)C(=O)Nc1ccc(Cl)cc1
16803	MUV_858_D_49	c1ccc2oc(-c3cccnc3)nc2c1
17709	MUV_858_D_50	O=CNc1ccccc1Oc1ccccc1
21184	MUV_858_D_51	O=C(O)CCCNC(=O)OCc1ccccc1
25096	MUV_858_D_52	O=C(O)c1cc2ccccc2c(Cc2c(O)c(C(=O)O)cc3ccccc32)c1O.OCCOCCN1CCN(C(c2ccccc2)c2ccc(Cl)cc2)CC1
25711	MUV_858_D_53	CNC(=O)N(c1ccccc1)c1ccccc1
26731	MUV_858_D_54	O=C(c1ccccc1)c1ccncc1
28576	MUV_858_D_55	O=C1Cc2ccccc2C(c2ccccc2)N1
28912	MUV_858_D_56	O=C(c1cc2ccccc2oc1=O)N1CCCC1
30928	MUV_858_D_57	CC(C)N(CCC(C(N)=O)(c1ccccc1)c1ccccn1)C(C)C.O=P(O)(O)O
34611	MUV_858_D_58	CN(C)Cc1c2c(C(=O)c3ccccc3)coc2ccc1O
34617	MUV_858_D_59	COc1ccc(C(=O)c2coc3ccc(O)c(CN(C)C)c23)cc1
36339	MUV_858_D_60	CCOC(=O)c1cncn1C(C)c1ccccc1
38115	MUV_858_D_61	[I-].C[n+]1ccc(-c2ccncc2)cc1
39042	MUV_858_D_62	CC(C)(Oc1ccc(CCNC(=O)c2ccc(Cl)cc2)cc1)C(=O)O
41368	MUV_858_D_63	CC(C)(C)C(O)C(Oc1ccc(Cl)cc1)n1cncn1
41567	MUV_858_D_64	Cc1cc(C)nc(SCC(=O)O)n1
42023	MUV_858_D_65	CCOC(=O)c1c(CN2CCOCC2)oc2ccc(OC)cc21
43247	MUV_858_D_66	COc1cc(C(=O)NCc2ccco2)cc(OC)c1OC
44008	MUV_858_D_67	CCOC(=O)c1c2c(sc1NC(=O)CN1CCOCC1)CCCC2
44939	MUV_858_D_68	CN(C)C(=O)Oc1ccc(OC(=O)N(C)C)cc1
51703	MUV_858_D_69	CCN1CC=C(c2c[nH]c3ccccc23)CC1
56209	MUV_858_D_70	CCN(CC)CC(O)Cn1c2ccccc2c2ccccc21
57469	MUV_858_D_71	CC(C)Cn1cnc2c1c1ccccc1nc2N
57491	MUV_858_D_72	O=C1Nc2ccc(Br)cc2C1(O)Cc1ccccn1
62547	MUV_858_D_73	Nc1ccc2c3c(cccc31)CC2
62935	MUV_858_D_74	Cl.O=c1n2ccccc2nn1CCCN1CCN(c2cccc(Cl)c2)CC1
63430	MUV_858_D_75	O=c1nc(-c2ccccc2)c2ccccc2[nH]1
63994	MUV_858_D_76	O=C1CCCN1CC(CN1CCOCC1)Sc1nc2ccccc2c(=O)n1-c1ccccc1
64196	MUV_858_D_77	O=C(NC12CC3CC(CC(C3)C1)C2)c1cccnc1
64964	MUV_858_D_78	C1CNCCNCCCNCCNC1
65768	MUV_858_D_79	O=C(NCCc1c[nH]c2ccccc12)c1cccnc1
66068	MUV_858_D_80	Cl.CCN(CC)CCNC(=O)c1ccc(N)cc1
66070	MUV_858_D_81	Cl.Cc1cccc(C)c1NC(=O)C1CCCCN1C
66644	MUV_858_D_82	O=C(NO)c1ccccc1O
67476	MUV_858_D_83	c1cc2cnc3ccccc3n2c1
68230	MUV_858_D_84	CC1(C)C=Cc2c(=O)[nH]c3ccccc3c2O1
68304	MUV_858_D_85	Cl.CCCCOc1ccc(C(=O)CCN2CCCCC2)cc1
68487	MUV_858_D_86	c1cncc(-c2cccnc2)c1
70556	MUV_858_D_87	O=C1NCN(c2ccccc2)C12CCNCC2
70818	MUV_858_D_88	Cc1ncc(CO)c2c1OC(C)(C)OC2
70849	MUV_858_D_89	CCOC(=O)C1=C(C)NC(C)=C(C(=O)OCC)C1
71100	MUV_858_D_90	Cc1ccccc1NC(=O)c1ccccc1
71612	MUV_858_D_91	Cl.OCCOCCN1CCN(C(c2ccccc2)c2ccc(Cl)cc2)CC1
71651	MUV_858_D_92	O=C(O)CCNC(=O)c1ccccc1
73324	MUV_858_D_93	Cc1cccc(C)c1N1C(=O)c2ccccc2C1=O
73957	MUV_858_D_94	Cl.CCCCOc1ccc(OCCCN2CCOCC2)cc1
74469	MUV_858_D_95	COc1ccc(OC)c(CC(=O)O)c1
74480	MUV_858_D_96	NC(=O)C1(N2CCCCC2)CCN(Cc2ccccc2)CC1
74592	MUV_858_D_97	CCN1c2cccc3cccc(c23)C1=O
75680	MUV_858_D_98	Cc1cc(=O)[nH]c2cc(Cl)ccc12
77918	MUV_858_D_99	c1cn(Cc2ccccc2)cn1
78144	MUV_858_D_100	O=c1c2ccccc2nc2n1CCCCC2
78379	MUV_858_D_101	O=C(O)CCCCCN1C(=O)CSC1=S
79419	MUV_858_D_102	CC(=O)Nc1cc(-c2ccccc2)ccc1O
79869	MUV_858_D_103	Nc1ccccc1-c1nc2ccccc2[nH]1
80818	MUV_858_D_104	CCCCn1c(O)cc(=O)c2ccccc21
81146	MUV_858_D_105	O=C(O)c1cc2cc(OCc3ccccc3)ccc2[nH]1
81472	MUV_858_D_106	CCOC(=O)c1cn[nH]c1N
81988	MUV_858_D_107	CC(=O)Nc1cccc(N(C)C)c1
82073	MUV_858_D_108	CCOC(=O)c1c(C)[nH]c2ccc(O)cc21
84193	MUV_858_D_109	c1coc(-c2nnc(-c3ccccc3)o2)c1
85307	MUV_858_D_110	Cc1ccc(-c2nc3cc(C)ccc3o2)cc1
87500	MUV_858_D_111	CCCCCCOC(=O)c1ccccc1N
88499	MUV_858_D_112	O=C1COc2cccnc2N1
91378	MUV_858_D_113	Cl.CN(C)CC(C(=O)c1ccccc1)c1ccccc1
91430	MUV_858_D_114	Cc1ccc(N(CC2=NCCN2)c2cccc(O)c2)cc1.CS(=O)(=O)O
93911	MUV_858_D_115	OC1(c2ccc(Br)cc2)CCNCC1
95651	MUV_858_D_116	COc1ccccc1C(=O)C(O)c1ccccc1OC
96737	MUV_858_D_117	Brc1cccc(-c2nnc(-c3ccccc3)o2)c1
98825	MUV_858_D_118	CN(C)C=C1C(=O)c2ccccc2C1=O
100641	MUV_858_D_119	Nc1ccc2c(c1)oc(=O)cc2C(F)(F)F
100750	MUV_858_D_120	CC1(C)CC2(CC(C)(C)NC(=O)N2)NC(=O)N1
101459	MUV_858_D_121	CCSc1nnc(N)s1
101991	MUV_858_D_122	CCCC1C(C(=O)OCC)=C(C)NC(C)=C1C(=O)OCC
108661	MUV_858_D_123	Nc1ccc(N2CCOCC2)c(Cl)c1
114250	MUV_858_D_124	CCOc1ccc(C(=O)CCN2CCCCC2)cc1
115931	MUV_858_D_125	Cl.CC(C)COc1ccc(C(=O)CCN2CCCCC2)cc1
117176	MUV_858_D_126	CCC(C(=O)OCCN(CC)CC)c1ccccc1.O=C(O)CC(O)(CC(=O)O)C(=O)O
118853	MUV_858_D_127	O=C(Nc1ccc(Cl)cc1)N1CCCC1
120035	MUV_858_D_128	c1ccc(-c2n[nH]c3c2CCC3)cc1
120432	MUV_858_D_129	C=CCN1C(=O)NC2(CCCCC2)C1=O
128847	MUV_858_D_130	COc1ccc(C(=O)NCC(=O)O)cc1
130606	MUV_858_D_131	COc1cc2cccnc2c(NS(=O)(=O)c2ccc(C)cc2)c1
135005	MUV_858_D_132	c1ccc(-c2nc3ccccc3o2)nc1
135348	MUV_858_D_133	O=C(O)C(O)C(O)C(=O)O.O=C(c1ccc(F)cc1)C1CCN(CCn2c(=O)[nH]c3ccccc3c2=O)CC1
143337	MUV_858_D_134	CC1CC(C)(C)NCCNC(C)CC(C)(C)NCCN1
150653	MUV_858_D_135	CCOc1ccc(CN2CCC(=O)NC2=O)cc1
156524	MUV_858_D_136	c1ccc(-c2nnc(SCc3nc4ccccc4[nH]3)o2)cc1
156525	MUV_858_D_137	c1ccc2[nH]c(CSc3nnc(-c4ccncc4)o3)nc2c1
162461	MUV_858_D_138	COc1ccc(Nc2ccccc2)c(C)c1
163751	MUV_858_D_139	Cl.O=S(=O)(c1cccc2cnccc21)N1CCCNCC1
169117	MUV_858_D_140	[Na+].COc1ccc2cc(C(C)C(=O)[O-])ccc2c1
174572	MUV_858_D_141	Cc1cc(C)cc(Oc2ccc(N)cc2)c1
199008	MUV_858_D_142	Cl.COc1cc(C(=O)OC2CCN(C)CC2)cc(OC)c1OC
200169	MUV_858_D_143	Cl.CN(C)CCC(=O)c1ccc2c(c1)OCO2
200283	MUV_858_D_144	O=C(c1ccccc1)n1ccc2ccccc21
200753	MUV_858_D_145	COc1ccc(NC(=O)N2CCCCC2)cc1
202779	MUV_858_D_146	Nc1cc(-c2ccc(N)cc2)nn1-c1ccccc1
204149	MUV_858_D_147	c1c(-c2ccccc2)nc2ncccn12
205491	MUV_858_D_148	Cl.CCOc1ccc(C(=O)CCN2CCCCCC2)cc1
208786	MUV_858_D_149	O=c1nc(N2CCCCC2)[nH]c2c1CCCC2
210074	MUV_858_D_150	c1ccc(OCc2nc3ccccc3[nH]2)cc1
212086	MUV_858_D_151	O=c1nc(N2CCOCC2)[nH]c2c1CCCC2
212873	MUV_858_D_152	CCN(CC)CCOC(=O)C12CC3CC(CC(C3)C1)C2
213329	MUV_858_D_153	Cc1ccc(C)n1-c1cccc(C(=O)O)c1
219490	MUV_858_D_154	CN(C)c1ccc(C(=O)c2ccc(N(C)C)c(N)c2)cc1N
219945	MUV_858_D_155	CC1=CC(C)C(C(=O)O)C(C(=O)O)C1
220776	MUV_858_D_156	c1coc(CNc2ncnc3c2cnn3-c2ccccc2)c1
221045	MUV_858_D_157	O=C(O)CCN(CCC(=O)O)S(=O)(=O)c1ccccc1
221856	MUV_858_D_158	CCC(=O)Nc1ccc(C(=O)c2ccccc2)cc1
222757	MUV_858_D_159	CC12CCC3c4ccc(OC(=O)c5ccccc5)cc4CCC3C1CCC2O
223050	MUV_858_D_160	CCOC(=O)C1C(=O)CC(C)(O)C(C(=O)OCC)C1c1ccc2c(c1)OCO2
223910	MUV_858_D_161	COC(=O)CSc1ccccc1C(=O)OC
225738	MUV_858_D_162	O=c1[nH]n(-c2ccccc2)c(=O)c2ccccc12
227278	MUV_858_D_163	CCC(C(=O)c1ccc(O)cc1)c1ccccc1
227363	MUV_858_D_164	COc1cccc2cc(C(C)=O)c(=O)oc21
227783	MUV_858_D_165	CN(C)c1ccc(-c2ccncc2)cc1
228135	MUV_858_D_166	CCOC(=O)CCc1nc2ccccc2[nH]1
228632	MUV_858_D_167	Cn1c(N2CCCCC2)nc2c1c(=O)n(C)c(=O)n2C
229280	MUV_858_D_168	O=C(C(c1ccccc1)c1ccccc1)N1CCOCC1
229357	MUV_858_D_169	O=C(O)c1ccc(S(=O)(=O)NC2CCCCC2)cc1
232341	MUV_858_D_170	O=C(Nc1cccc(Cl)c1)OCc1ccccn1
232605	MUV_858_D_171	CCOC(=O)c1ccc2[nH]c(C)cc(=O)c2c1
232613	MUV_858_D_172	COc1cccc(OC)c1OCCCN1CCOCC1
232919	MUV_858_D_173	CCOC(=O)c1cc2cc(C)ccc2[nH]1
233401	MUV_858_D_174	Cc1cc(-c2ccccc2)nc(=O)[nH]1
233815	MUV_858_D_175	O=C1NC(=O)C2(CCc3ccccc32)N1
235438	MUV_858_D_176	CN1CCN(C(=O)Nc2cccc3ccccc32)CC1
235809	MUV_858_D_177	O=C(C1CCCCC1)N1CCN(C(=O)C2CCCCC2)CC1
237621	MUV_858_D_178	COc1ccc(CCCC(=O)O)c(C)c1
239202	MUV_858_D_179	O=c1nc[nH]c2cc(Cl)ccc12
239679	MUV_858_D_180	O=C(NCc1ccco1)Nc1ccccc1Cl
239940	MUV_858_D_181	O=C(NCc1ccco1)Nc1ccc(Br)cc1
241488	MUV_858_D_182	Nc1nc2ccccc2nc1N
241616	MUV_858_D_183	O=C1c2ccccc2C(=O)N1CNc1ccccc1
245839	MUV_858_D_184	Cc1ccc(NCN2C(=O)c3ccccc3C2=O)c(C)c1
256325	MUV_858_D_185	CNC(=O)Nc1ccccc1NC(=O)NC
257476	MUV_858_D_186	O=C(O)c1cccc(S(=O)(=O)N2CCOCC2)c1
258011	MUV_858_D_187	Cc1ccc(S(=O)(=O)N(C)c2ccc(C(=O)O)cc2)cc1
259999	MUV_858_D_188	Cc1ccccc1-c1nnc(-c2ccccc2)o1
260088	MUV_858_D_189	COc1ccc(Oc2nc(Oc3ccc(OC)cc3)nc(Oc3ccc(OC)cc3)n2)cc1
263032	MUV_858_D_190	CC1=CCC(C(=O)O)C(C(=O)O)C1
264006	MUV_858_D_191	C=CCNc1ncnc2c1ncn2C1OC(CO)C(O)C1O
265711	MUV_858_D_192	Cc1ccc(-c2oc3ccccc3c(=O)c2O)cc1
265924	MUV_858_D_193	O=S1(=O)CC2(N3CCOCC3)CCCCC21
268350	MUV_858_D_194	Cc1cc(=O)n2c3c(cccc13)CCC2
268472	MUV_858_D_195	CC(C)(C)OC(=O)N1CCCC1C(=O)O
272217	MUV_858_D_196	COCCCNC(=O)c1ccc(C(=O)NCCCOC)cc1
275196	MUV_858_D_197	COc1ccc2c(c1OC)C(=O)OC2C1c2c(cc3c(c2OC)OCO3)CCN1C
277163	MUV_858_D_198	CCSc1n[nH]c(=O)[nH]c1=O
279866	MUV_858_D_199	O=C(Nc1ccccc1Cl)c1cnccn1
279869	MUV_858_D_200	O=C(Nc1ccc(Br)cc1)c1cnccn1
279883	MUV_858_D_201	CCc1ccc(NC(=O)c2cccnc2)cc1
281156	MUV_858_D_202	O=C1Nc2ccccc2C12OCCO2
285247	MUV_858_D_203	O=C(O)C1CCC(NC(=O)OCc2ccccc2)CC1
291621	MUV_858_D_204	COC(=O)c1nc(C(=O)OC)c(C(=O)OC)nc1C(=O)OC
291754	MUV_858_D_205	CCOC(=O)c1[nH]c(C)c(CCC(=O)OC)c1C
292812	MUV_858_D_206	CC(C)c1ccc(NC(=O)NC2CCCCC2)cc1
294713	MUV_858_D_207	Cc1ccc(S(=O)(=O)N(CC(=O)O)Cc2ccccc2)cc1
294983	MUV_858_D_208	O=C(O)C1CCCCC1C(=O)Nc1ccc(Cl)cc1
296003	MUV_858_D_209	O=c1oc(-c2ccco2)nc2ccccc21
299857	MUV_858_D_210	COC(=O)C1=CNC=C(C(=O)OC)C1c1ccccc1Cl
300385	MUV_858_D_211	c1ccc(-c2n[nH]c3ccccc32)cc1
300570	MUV_858_D_212	O=C1NC(c2ccccc2Cl)Nc2ccccc21
302104	MUV_858_D_213	CC(C)(Oc1cccc2ccccc21)C(=O)O
304273	MUV_858_D_214	O=C(O)CC(NC(=O)OCc1ccccc1)c1ccccc1
306162	MUV_858_D_215	Cc1cc(NC(=O)Nc2cccc3ccccc32)no1
306455	MUV_858_D_216	CN(Cc1ccccc1)C(=O)Nc1ccccc1
306464	MUV_858_D_217	O=C(NCc1ccncc1)Nc1ccccc1Cl
307157	MUV_858_D_218	CN(C)c1ccc(C=Nc2ccc(N(C)C)cc2)cc1
310139	MUV_858_D_219	COc1ccc(Cl)cc1NC(=O)c1ccco1
310173	MUV_858_D_220	CCOC(=O)c1ccc(NC(=O)C2CC2)cc1
310548	MUV_858_D_221	O=C(NCc1ccco1)c1cccc(F)c1
313134	MUV_858_D_222	CC(=O)Oc1c(C)cc(O)c2ccccc21
314787	MUV_858_D_223	O=C1Cc2ccccc2N1c1ccccc1
314929	MUV_858_D_224	COc1cccc(CCC(=O)O)c1OC
323381	MUV_858_D_225	c1cn(C23CC4CC(CC(C4)C2)C3)cn1
328988	MUV_858_D_226	N#CCCN(C(=O)Nc1ccccc1)c1ccccc1
337779	MUV_858_D_227	COC(=O)c1ccc(C)c(N(CCO)CCO)c1
338970	MUV_858_D_228	CC(=O)c1c(=O)cc(C)n(Cc2ccccc2)c1O
340151	MUV_858_D_229	O=C1CCCC2=C1C(c1ccccc1)C1=C(CCCC1=O)O2
340896	MUV_858_D_230	Cc1[nH]n(-c2ccccc2)c2nc(C)cc(=O)c1-2
341255	MUV_858_D_231	CCCCC(=O)c1c(O)oc2ccccc2c1=O
342157	MUV_858_D_232	O=C1c2cccnc2-c2ncccc21
342996	MUV_858_D_233	O=C(NCc1nc2ncc(Br)cc2[nH]1)c1ccccc1
346767	MUV_858_D_234	O=C(Nc1ccccc1)OCCOc1ccccc1
346815	MUV_858_D_235	COc1ccc(NC(=O)c2ccc(OC)cc2)cc1
347218	MUV_858_D_236	Nc1ccc2oc(=O)c3ccccc3c2c1
348695	MUV_858_D_237	Nc1cccc(-c2nc3ccccc3[nH]2)c1
351111	MUV_858_D_238	CC(=O)NC1(C2CCCCC2=O)CCCCC1
351531	MUV_858_D_239	CCOc1ccccc1OCC(=O)O
369617	MUV_858_D_240	COc1ccccc1OC(CO)C(=O)c1ccc(OC)c(OC)c1
373718	MUV_858_D_241	Cc1ccc(S(=O)(=O)N2CCCN(S(=O)(=O)c3ccc(C)cc3)CC2)cc1
380199	MUV_858_D_242	COc1ccc2nc(N=CN(C)C)sc2c1
380629	MUV_858_D_243	c1ccc2c(c1)nc1sc3nc4ccccc4nc3n12
387726	MUV_858_D_244	N#CC1=C(N)N(c2ccccc2)C(c2ccccc2)C1(C#N)C#N
389221	MUV_858_D_245	N=c1oc2ccccc2cc1-c1nc(=O)c2ccccc2[nH]1
390799	MUV_858_D_246	COc1cc(OC)c2c(C)cc(=O)oc2c1
392871	MUV_858_D_247	CC(C)(C)OC(=O)N1CCC(C(=O)O)CC1
396090	MUV_858_D_248	O=c1c2ccccc2oc2nc3n(c(=O)c12)CCCS3
403057	MUV_858_D_249	Oc1cccc(C=Nc2c(-c3ccco3)nc3ccccn32)c1
403058	MUV_858_D_250	Clc1ccc(Cn2cc(C=Nn3cnnc3)c3ccccc32)cc1
404291	MUV_858_D_251	CC(=O)c1c(C)n([O-])c2ccccc2[n+]1=O
408190	MUV_858_D_252	CCN(CC)CCNc1ccnc2cc(Cl)ccc21
418224	MUV_858_D_253	c1ccc2c(c1)Cc1cc(CN3CCOCC3)ccc1-2
424338	MUV_858_D_254	c1ccc2c(c1)Cn1c3ccccc3nc1-2
441387	MUV_858_D_255	[Na+].Cc1nnc(SCC2=C(C(=O)[O-])N3C(=O)C(NC(=O)Cn4cnnn4)C3SC2)s1
442549	MUV_858_D_256	CC1CCCC(=O)CCCC=Cc2cc(O)cc(O)c2C(=O)O1
459731	MUV_858_D_257	Cc1cc(=O)n(-c2ccc3ccccc3n2)[nH]1
461168	MUV_858_D_258	COC(=O)c1c(C)n2c(c1C(=O)OC)Cc1ccccc1C2
468640	MUV_858_D_259	Cc1ccc(C)n1NC(=O)c1ccco1
493410	MUV_858_D_260	CCOC(=O)C1=C(C)NC(=O)NC1c1ccccc1Cl
517858	MUV_858_D_261	Cc1cc(Nc2cccc(Cl)c2)n2ncnc2n1
517879	MUV_858_D_262	N#CCCN(CCC#N)C(=O)c1ccc(Cl)cc1
519621	MUV_858_D_263	COc1ccc2[nH]c3ccccc3c2c1
531888	MUV_858_D_264	COc1ccc(OC)c(NC(=O)C2CCCC2)c1
531994	MUV_858_D_265	O=C(NCC1CCCO1)c1cccc(Br)c1
532085	MUV_858_D_266	COCC(=O)Nc1cc(OC)ccc1OC
532088	MUV_858_D_267	COCC(=O)Nc1cccc2ccccc21
532095	MUV_858_D_268	CC(C)=CC(=O)Nc1ccc(Br)cc1
532276	MUV_858_D_269	COc1ccc(C(=O)Nc2cc(OC)ccc2OC)cc1
534110	MUV_858_D_270	CCOC(=O)c1nnn(-c2nonc2-c2ccccc2)c1C
534121	MUV_858_D_271	C#CCOC(=O)c1ccccc1C(=O)N(CC)CC
534510	MUV_858_D_272	CCCSC1=C(C#N)C2(CCCCC2)C(C#N)C(=O)N1
535721	MUV_858_D_273	CN1CCCc2cc3c(C(F)(F)F)cc(=O)oc3nc21
535852	MUV_858_D_274	Nc1ccc(C2(c3ccc(N)cc3)CN3CCC2CC3)cc1
536700	MUV_858_D_275	CC(=O)N1CN2CN(C(C)=O)CC(C(=O)c3ccc(Br)cc3)(C2)C1
540289	MUV_858_D_276	CCOC(=O)c1c(N)sc2c1cccc2NC(C)=O
540392	MUV_858_D_277	CC(=O)Nc1nonc1-c1nc2ccccc2n1N(C(C)=O)C(C)=O
541532	MUV_858_D_278	CN(C)C=Nc1ncc2c3ccccc3[nH]c2c1C#N
542029	MUV_858_D_279	CC(=O)NC(c1ccccc1)c1cccnc1
544174	MUV_858_D_280	COC(=O)C1C(=O)C=C(N2CCOCC2)CC1(C)C
544877	MUV_858_D_281	O=C(NCc1ccccc1)NC1CCCCC1
544962	MUV_858_D_282	CC(C)N1CCc2c(C#N)c(N)sc2C1
544979	MUV_858_D_283	C=CCNS(=O)(=O)c1nc(C)c(Cl)c(C)c1C#N
545012	MUV_858_D_284	Cc1c(NS(C)(=O)=O)c(=O)n(-c2ccccc2)n1C
549228	MUV_858_D_285	Cn1c(Br)nc2c1C(=O)N(C)CC(=O)N2C
550926	MUV_858_D_286	COc1cc2c(cc1Br)oc(C)c2C(=O)N1CCN(C)CC1
551154	MUV_858_D_287	Cc1c(C(=O)N2CCCC2)nnn1-c1nonc1N
555114	MUV_858_D_288	N#CCCN(CC(=O)O)S(=O)(=O)c1ccccc1
555682	MUV_858_D_289	COC(=O)c1[nH]cnc1C(=O)c1ccccc1
557197	MUV_858_D_290	O=C(CCSCCC(=O)NCc1ccco1)NCc1ccco1
558062	MUV_858_D_291	OC(Cn1cncn1)c1ccc(Cl)cc1
558625	MUV_858_D_292	CCOC(=O)n1c2ccc(S(=O)(=O)N3CCCCC3)cc2oc1=O
558807	MUV_858_D_293	O=C(c1cccc(S(=O)(=O)N2CCCCC2)c1)N1CCOCC1
559346	MUV_858_D_294	CCCc1ccccc1OCCNC(C)=O
559418	MUV_858_D_295	Cn1c2ccc(S(=O)(=O)N3CCOCC3)cc2oc1=O
559644	MUV_858_D_296	CCN(CC)CCNC(=O)c1c(C)oc2cc(Br)c(OC)cc21
559920	MUV_858_D_297	CCOc1ccc(C(=O)NCCCN(CC)CC)cc1
561049	MUV_858_D_298	CC(=O)CC1OC(=O)C(Br)=C1NCc1ccccc1
561109	MUV_858_D_299	O=C(NCc1ccccc1)C1CC(=O)OC12CCCC2
561158	MUV_858_D_300	COC(=O)C(Cc1cncn1COCc1ccccc1)NC(=O)OC(C)(C)C
561426	MUV_858_D_301	O=C(O)c1ccccc1S(=O)(=O)Cc1ccccc1
562108	MUV_858_D_302	O=C(CSc1nnnn1Cc1ccccc1)NCC(=O)c1ccccc1
562160	MUV_858_D_303	Nc1c(C(=O)NCc2ccccc2)nnn1Cc1ccccc1
562542	MUV_858_D_304	N#CC1(c2ccccc2)CCC(=NO)CC1
563092	MUV_858_D_305	O=C(NC1CCCCC1)C1CC(O)CN1C(=O)OCc1ccccc1
563446	MUV_858_D_306	c1ccc(CNc2nc3ccccc3[nH]2)cc1
563547	MUV_858_D_307	Cn1c2ccccc2n(Cc2ccccc2)c1=O
563972	MUV_858_D_308	CSc1nnc2c3ccccc3n(CCc3ccccc3)c2n1
564290	MUV_858_D_309	Cc1ccc(OCC(=O)NCc2ccccn2)cc1
564337	MUV_858_D_310	CCOCc1nc(C)c(Cl)c(NS(=O)(=O)c2ccc(N)cc2)n1
564425	MUV_858_D_311	O=C(Nc1ccccc1)C1CC(=O)OC12CCCC2
565184	MUV_858_D_312	COc1ccc(NC(=O)c2ccco2)c(OC)c1
565346	MUV_858_D_313	CCOC(=O)Cc1nnc(NC(=O)c2ccco2)s1
565713	MUV_858_D_314	CCOc1ccccc1NC(=O)CSc1nnc(-c2ccco2)o1
565804	MUV_858_D_315	Cc1cc(C)n(C2=NS(=O)(=O)c3ccccc32)n1
566573	MUV_858_D_316	CCC(O)(CCN1CCCCC1)c1ccccc1
566593	MUV_858_D_317	COc1cc(S(=O)(=O)N2CCCCCC2)c(OC)cc1Br
566752	MUV_858_D_318	CC12CN3CC(CN(C1)CC3)C2(O)CN1CCCCC1
566894	MUV_858_D_319	CC(=O)c1coc2ccc(OCCN3CCCCC3)cc12
567841	MUV_858_D_320	O=C(CCN1CCOCC1)Nc1cccc(Br)c1
567932	MUV_858_D_321	NC(=O)c1oc2ccc(Cl)cc2c1NC(=O)CN1CCOCC1
568416	MUV_858_D_322	Cc1cc(Cl)ccc1OCCCC(=O)NO
568720	MUV_858_D_323	CC1(C)OC(=O)N(CCc2ccccc2)C1(C)O
568753	MUV_858_D_324	Cc1n[nH]c(SCCc2ccccc2)nc1=O
568906	MUV_858_D_325	O=C(c1ccccc1)N1CC(c2ccccc2)CC1=O
570287	MUV_858_D_326	O=C(CSc1n[nH]c(-c2ccccc2)n1)c1ccccc1
571578	MUV_858_D_327	O=C(Nc1ccc(Cl)cc1)c1ccncc1
571587	MUV_858_D_328	COC(=O)C(C)Sc1nnc(-c2ccncc2)o1
571682	MUV_858_D_329	CCOC(=O)Nc1ccc(S(=O)(=O)NCc2ccccc2)cc1
573572	MUV_858_D_330	COc1cc(O)c2c(c1)OC(C)(C)CC2=O
573742	MUV_858_D_331	O=C(Nc1ccc2nsnc2c1)c1cccs1
576549	MUV_858_D_332	O=S(=O)(CCOc1ccccc1)c1nc2ccccc2[nH]1
576969	MUV_858_D_333	CCN(Cc1ccccc1)C(=O)c1ccccc1C
577292	MUV_858_D_334	CCC1(C)COC2(OC1)c1ccccc1NC2=O
577518	MUV_858_D_335	Cc1ccc(C)c(NS(=O)(=O)c2c3nsnc3ccc2C)c1
577680	MUV_858_D_336	CC(=O)OC1CC(C)(C)N(OC(=O)c2ccc(N)cc2)C(C)(C)C1
579089	MUV_858_D_337	Cc1ncc(CSc2nc3ccccc3[nH]2)c(N)n1
580005	MUV_858_D_338	c1ccc(CSc2nnnn2-c2cccc3ccccc32)nc1
580604	MUV_858_D_339	Cc1ccc(OCc2ccoc2C(=O)O)cc1C
581073	MUV_858_D_340	CC1CC(C)CN(CCC(=O)Nc2cccc(Cl)c2)C1
581148	MUV_858_D_341	COC1=CC(=O)OC12CCCCC2
581744	MUV_858_D_342	CC(=O)OC(C#CCN1CCOCC1)c1ccccc1
581852	MUV_858_D_343	O=C(CCc1ccccc1)Nc1ccc(Cl)cn1
584132	MUV_858_D_344	O=C(NCc1cccnc1)Nc1cccc(NC(=O)NCc2cccnc2)c1
584305	MUV_858_D_345	O=C(NCc1ccccn1)Nc1cccc(NC(=O)NCc2ccccn2)c1
584941	MUV_858_D_346	CC(=O)NCC1=C(NC(C)=O)C2CC1C(C)(C)C2C
585548	MUV_858_D_347	COCCC(=O)NC12CC3CC(CC(C3)C1)C2
585564	MUV_858_D_348	O=C(O)c1ccc(Cn2cc(Cl)cn2)cc1
585566	MUV_858_D_349	O=C(O)c1cccc(Cn2cc(Cl)cn2)c1
586221	MUV_858_D_350	Cc1cc(=O)nc(SCC(=O)NCc2ccco2)[nH]1
587511	MUV_858_D_351	COc1ccc(CSc2nnnn2C)cc1F
587557	MUV_858_D_352	O=C(c1ccccc1Cl)N1CCc2ccccc2C1
587741	MUV_858_D_353	Cc1ccoc1C(=O)NCc1occc1C(=O)O
587874	MUV_858_D_354	CC1(C)Cc2nc(N)sc2C(=O)C1
588745	MUV_858_D_355	Nc1nonc1-c1nc2ccccc2n1Cc1ccc(F)cc1Cl
589107	MUV_858_D_356	Cc1[nH]c2ccccc2c1CC(=O)O
589406	MUV_858_D_357	Cn1c(CSc2nc3ccc(Br)cc3[nH]2)nc2ccccc21
592173	MUV_858_D_358	CCCOc1ccc(C(=O)N2CCCC2)cc1OC
592766	MUV_858_D_359	COc1ccc(NC(=O)NS(=O)(=O)c2ccc(C)cc2)c(OC)c1
593408	MUV_858_D_360	CCOC(=O)CC(C#N)c1c[nH]c2ccccc21
593930	MUV_858_D_361	COC(=O)C1Cc2c3ccccc3[nH]c2C(C)N1
594943	MUV_858_D_362	O=C1CCC(=O)c2oc3ccccc3c2N1
595871	MUV_858_D_363	CC(=O)NCCc1ccc(S(=O)(=O)N2CCCC2)cc1
596278	MUV_858_D_364	CC(C)(Oc1ccc(Cl)cc1)C(=O)Nc1ncccn1
596777	MUV_858_D_365	CCOC(=O)C1CCN(C(=O)c2ccc(OC)cc2OC)CC1
597354	MUV_858_D_366	CC(=O)C(C(C)=O)=C(N)N1CCN(C(c2ccccc2)c2ccccc2)CC1
597406	MUV_858_D_367	O=C(Cc1ccccc1)Nc1nnc(-c2ccco2)s1
598162	MUV_858_D_368	O=C(NC1CCCCC1)n1c(=O)oc2ccc(Cl)cc21
598633	MUV_858_D_369	O=c1cc(-c2ccc(Cl)c(Cl)c2)[nH][nH]1
598854	MUV_858_D_370	Cc1nnc(SCC(=O)Nc2ccc(Oc3ccccc3)cc2)n1N
599120	MUV_858_D_371	CCc1c(C)[nH]c2ccccc2c1=O
599710	MUV_858_D_372	CCOC(=O)CCc1nc2ccccc2[nH]c1=O
599866	MUV_858_D_373	Cc1ccc2oc(=O)cc(CN3CCOCC3)c2c1
599871	MUV_858_D_374	CCN1C(=O)CC(N2CCC(Cc3ccccc3)CC2)C1=O
599999	MUV_858_D_375	O=C(CCC1CCCC1)Nc1ccc(Br)cn1
600329	MUV_858_D_376	O=C(NC1CCCCC1)c1ccc(Br)o1
600610	MUV_858_D_377	COC(=O)CCC(=O)Nc1nc(-c2ccccc2)cs1
601380	MUV_858_D_378	Cc1[nH]c2c(cccc2Cl)c1CCN
601673	MUV_858_D_379	CC(=O)c1cc2c(cc1NC(=O)C1CC=CCC1C(=O)O)OCO2
602681	MUV_858_D_380	CN(C)c1nc2n(c(=O)n1)CCO2
602712	MUV_858_D_381	O=C(CSc1nnc(-c2ccco2)o1)NC1CCCCC1
602757	MUV_858_D_382	O=C(CN1c2cccc3cccc(c23)C1=O)Nc1ccc2c(c1)OCO2
603377	MUV_858_D_383	Nc1nonc1-c1noc(-c2ccccc2Br)n1
603661	MUV_858_D_384	CCCCCCc1ccc(-c2ncc(N)cn2)cc1
603786	MUV_858_D_385	Cn1nccc1C(=O)c1ccc(Cl)cc1
604036	MUV_858_D_386	CC(=O)NC1(NC(C)=O)CCN(C)C(c2ccccc2)C1C
604083	MUV_858_D_387	Cc1nc(=O)cc(-c2ccccc2)[nH]1
604603	MUV_858_D_388	N#CC1=C(N)Oc2cc(O)ccc2C1c1ccccc1
604704	MUV_858_D_389	O=C1CCC(=O)N1c1ccc(CSc2nc3ccccc3[nH]2)cc1
604935	MUV_858_D_390	N#CC1=C(N)OC2=C(C(=O)CCC2)C1c1ccncc1
605028	MUV_858_D_391	NC(=O)C1(N2CCCCC2)CCN(c2nc(-c3ccccc3)cs2)CC1
605837	MUV_858_D_392	CSC1=C(C#N)C(c2ccccc2C)C(C#N)=C(N)N1
606519	MUV_858_D_393	CCOC(=O)NCc1ccc2c(c1)OCO2
606590	MUV_858_D_394	O=c1cc(-c2ccc(Cl)cc2)[nH][nH]1
607074	MUV_858_D_395	COC(=O)c1ccccc1Nc1ccccc1
607541	MUV_858_D_396	O=C1CCNc2cc3ccccc3cc21
607843	MUV_858_D_397	O=c1c2ccccc2[nH]c2c1CCCCCC2
608124	MUV_858_D_398	COc1ccc2[nH]c(C(=O)O)c(CCNC(C)=O)c2c1
608398	MUV_858_D_399	CCN(CC)Cc1c(C)[nH]c2ccc(OC)cc2c1=O
609250	MUV_858_D_400	C(#Cc1ccccc1)Cn1nnc2ccccc21
610479	MUV_858_D_401	Cc1c(Cl)cccc1Nc1ccccc1C(=O)O
610962	MUV_858_D_402	COC(=O)C1=CN(C)C=C(C(=O)OC)C1c1ccccc1Cl
611015	MUV_858_D_403	CCOC(=O)c1cc2n(c1N)-c1ccccc1C2=O
611317	MUV_858_D_404	Cc1ccc(Nc2nc(C)cc(C)n2)c(Br)c1
611711	MUV_858_D_405	CCCCn1c(Cl)nc2c1c(=O)n(C)c(=O)n2C
611858	MUV_858_D_406	O=C(Cn1c2ccccc2nc1-c1cncs1)NCCc1ccccc1
612016	MUV_858_D_407	Cc1nc2c(o1)CCc1ccccc1C2O
612356	MUV_858_D_408	CC(C)(C)c1[nH]nc2c1C(c1cccnc1)C(C#N)=C(N)O2
613157	MUV_858_D_409	CCCC(=O)c1ccc(N2CCN(C(=O)c3ccccc3Br)CC2)c(F)c1
613159	MUV_858_D_410	CCCC(=O)c1ccc(N2CCN(C(=O)c3ccc(Br)cc3)CC2)c(F)c1
614000	MUV_858_D_411	COCNc1nc(OCC#N)nc(N(C)C)n1
614081	MUV_858_D_412	CCOC(=O)c1c(C)[nH]c(C(=O)OC)c1CCC(=O)OC
614266	MUV_858_D_413	CCN1C=C(C(=O)OC)C(c2cccc(C)c2)C(C(=O)OC)=C1
614867	MUV_858_D_414	COc1ccc(Nc2cccccc2=O)cc1
615208	MUV_858_D_415	O=c1c2ccccc2occ1N1CCCCC1
615598	MUV_858_D_416	CC1CCCCN1C(=O)c1ccc(C(=O)N2CCCCC2C)cc1
615629	MUV_858_D_417	CCCCC1CC1C(=O)Nc1ncc2c(n1)CC(C)(C)CC2=O
616554	MUV_858_D_418	CC(C)C1N(c2ccccc2)C(N)=C(C#N)C1(C#N)C#N
617173	MUV_858_D_419	CCOC(=O)COc1ccc2nsnc2c1
617776	MUV_858_D_420	Cc1nn(-c2ccccc2)c2sc(C(=O)N3CCOCC3)cc12
618107	MUV_858_D_421	N#CC1=C(N)Oc2n[nH]c(-c3cccs3)c2C1c1cccnc1
618368	MUV_858_D_422	Cc1c(C(C)O)oc2ccc3c(C)cc(=O)oc3c12
618556	MUV_858_D_423	CS(=O)(=O)N1CCN(c2nc(-c3ccccc3)cs2)CC1
618745	MUV_858_D_424	O=c1c2c3c(sc2nc2n1CCCC2)CCC3
619028	MUV_858_D_425	O=c1nc(-c2ccccc2)cc(-c2ccccc2)[nH]1
619081	MUV_858_D_426	COC(=O)COc1ccc2occ(C(C)=O)c2c1
619729	MUV_858_D_427	CCOC(=O)c1cn(CC)c2ccc(Br)cc2c1=O
619837	MUV_858_D_428	COc1cccc(-c2nc(-c3ccccc3)no2)c1
619876	MUV_858_D_429	O=C(O)Cn1c2ccccc2nc1-c1ccccc1
619926	MUV_858_D_430	Cc1nc2cc(C(=O)O)ccc2n1-c1ccccc1
619963	MUV_858_D_431	CCOC(=O)C1=C(C)NC(C)=C(C(=O)OCC)C1c1ccc(O)cc1
620319	MUV_858_D_432	COc1cccc(-c2cn3nc(C)c(C)nc3n2)c1
620461	MUV_858_D_433	COc1ccc2c(c1)C(=NO)c1cc(OC)ccc1-2
620656	MUV_858_D_434	CCOC(=O)Nc1cccc(Nc2ccccc2)c1
621044	MUV_858_D_435	COc1cccc(-c2csc3nc[nH]c(=O)c23)c1
621309	MUV_858_D_436	CCOc1ccc(C2=Nn3cnnc3SC2)cc1
621402	MUV_858_D_437	c1ccc(Nc2ncnc3c4ccccc4oc32)cc1
621538	MUV_858_D_438	N#CC1=C2Sc3ccccc3N2C(N)=C(C#N)C1c1ccccc1
621599	MUV_858_D_439	COC(=O)C1=C(C)N(C)C(C)=C(C(=O)OC)C1c1ccsc1
622408	MUV_858_D_440	COc1ccc(OC)c(C(=O)c2oc3ccccc3c2NC(C)=O)c1
623308	MUV_858_D_441	COc1ccc(OCC(=O)NCc2cccnc2)cc1
623828	MUV_858_D_442	COC(=O)C1C(=O)N2CCCSC2=C(C#N)C1c1cccs1
623917	MUV_858_D_443	CN(C)S(=O)(=O)c1ccc(C(=O)Nc2ccccn2)cc1
624005	MUV_858_D_444	COc1cc2c(cc1OC)CN(C(=O)C(C)(C)C)CC2
624322	MUV_858_D_445	CC1(C)CNC(=O)c2sc(N3CCCCC3)nc2C1
624794	MUV_858_D_446	O=c1c(O)c(-c2ccc3c(c2)OCO3)oc2ccccc21
625993	MUV_858_D_447	COc1cc2c(cc1OC)C(NCCC(=O)O)=NC(C)(C)C2
626045	MUV_858_D_448	Cc1onc(-c2ccccc2Cl)c1C(=O)NCc1cccnc1
626557	MUV_858_D_449	CCn1c2ccccc2nc1C(O)c1ccc2c(c1)OCO2
626866	MUV_858_D_450	COc1ccc(OC)c(C(=O)c2coc3ccc(O)cc23)c1
627025	MUV_858_D_451	Cc1onc(-c2ccccc2Cl)c1C(=O)N1CC(C)OC(C)C1
627093	MUV_858_D_452	CCC(=O)Nc1nonc1-c1nc2ccccc2n1N(C(=O)CC)C(=O)CC
627403	MUV_858_D_453	CCS(=O)(=O)Nc1ccc2c(c1)N(C(C)=O)c1ccccc1CC2
638164	MUV_858_D_454	CC(C=Cc1ccccc1)=NO
639427	MUV_858_D_455	Cc1nc2ccccc2n1-c1ccccc1
639578	MUV_858_D_456	CCOC(=O)c1[nH]c2ccccc2c1NC(C)=O
640708	MUV_858_D_457	CCOC(=O)c1nc2ccccc2s1
641399	MUV_858_D_458	Cc1ccc(Oc2nsnc2N2CCOCC2)cc1
641401	MUV_858_D_459	Brc1ccc(Oc2nsnc2N2CCOCC2)cc1
644354	MUV_858_D_460	c1[nH]c2ccccc2c1-c1ccncc1
644371	MUV_858_D_461	O=C(O)C(=O)O.O=C(CN1CCCCCC1)NCCc1ccc(F)cc1
644388	MUV_858_D_462	COc1cccc(-c2cnc(NCc3cc(Cl)ccc3O)n2C)c1.O=C(O)C(=O)O
644390	MUV_858_D_463	CCOC(=O)N1CCC(NCCNC(=O)c2ccccc2Cl)CC1
644391	MUV_858_D_464	CCOc1ccccc1N(C(=O)CNC(=O)c1ccco1)C(C(=O)NC(C)(C)C)c1ccncc1
644393	MUV_858_D_465	Cc1ccc2nc(N3CCN(Cc4nnnn4Cc4ccccc4)CC3)c(C#N)cc2c1
644402	MUV_858_D_466	O=C(CSc1nnnn1-c1ccc2c(c1)OCCO2)Nc1nc2c(s1)CCCC2
644403	MUV_858_D_467	N#Cc1c2c(sc1NC(=O)CSc1nc3ccccc3c(=O)n1Cc1ccco1)CCCC2
644407	MUV_858_D_468	CCOc1ccccc1C1CC(=O)Nc2cc3c(cc21)OCCO3
644420	MUV_858_D_469	O=C(Cn1nnc(-c2cccs2)n1)OC1CCCCC1
644428	MUV_858_D_470	O=C(CSc1n[nH]c(-c2ccc(S(=O)(=O)NC3CCCCC3)cc2)n1)N1CCCC1
644435	MUV_858_D_471	O=C(N1CCC(O)(c2cccnc2)CC1)C12CC3CC(CC(C3)C1)C2
644436	MUV_858_D_472	Cc1ccccc1-c1nc2cc(N)ccc2o1
644437	MUV_858_D_473	O=C(CSc1nc2ccccc2c(=O)n1-c1ccccc1)NCc1ccco1
644439	MUV_858_D_474	CCOC(=O)C1=C(N)OC2=C(C(=O)CC(C)(C)C2)C1c1ccoc1
644440	MUV_858_D_475	O=C(CSc1nnnn1C1CCCCC1)NCCc1ccccc1
644441	MUV_858_D_476	Cc1nn(-c2ccccc2)c2sc(C(=O)N(CC(=O)NC(C)(C)C)Cc3ccco3)cc12
644450	MUV_858_D_477	Cc1nc2sc3c(c2c2nnc(SCC(=O)NCc4ccco4)n21)CCCC3
644464	MUV_858_D_478	COc1ccc2[nH]c3ccc(OC)cc3c2c1
644465	MUV_858_D_479	CCN(CC)S(=O)(=O)c1cccc(C(=O)Oc2cccnc2)c1
644471	MUV_858_D_480	CC(C)COC(=O)c1nnsc1NC(=O)Nc1ccccc1
644472	MUV_858_D_481	CCC(Sc1nc2ccccc2[nH]1)C(=O)Nc1cc(C)on1
644478	MUV_858_D_482	CC(=O)c1cccc(S(=O)(=O)N2CCN(c3nc4cc(C)cc(C)c4cc3C#N)CC2)c1
644481	MUV_858_D_483	CN(C1CCCCC1)S(=O)(=O)c1ccc(-n2cnnn2)cc1
644483	MUV_858_D_484	CC(C)(C)NC(=O)CN(C(=O)C1CSC(=O)C1)c1ccc2c(c1)OCCO2
644506	MUV_858_D_485	COc1ccc(CNC(=O)C(c2cccs2)N(C(=O)c2csnn2)C2CC2)cc1
644508	MUV_858_D_486	O=C(Nc1ccc(F)cc1)NC1CCN(Cc2nnnn2Cc2ccc3c(c2)OCO3)CC1
644513	MUV_858_D_487	O=C(NC1CCCCCC1)c1nc2ncccn2n1
644515	MUV_858_D_488	COc1cccc(-n2c(COc3ccc(C)cc3)nnc2SCC(N)=O)c1
644520	MUV_858_D_489	Cc1nnc(NC(=O)CSc2nnc(CCc3nc4ccccc4[nH]3)n2C)s1
644525	MUV_858_D_490	CCn1c(CSc2nc(C)cc(C)n2)nnc1SCC(=O)Nc1ccccc1
644538	MUV_858_D_491	C=CCn1c(SCC(=O)OCc2ccccc2)nc2c1c(=O)n(C)c(=O)n2C
644545	MUV_858_D_492	COCCCn1c(SCC(=O)NC(C)C)nnc1-c1ccccc1
644550	MUV_858_D_493	CCc1ccc2oc(-c3cc(N)ccc3Cl)nc2c1
644553	MUV_858_D_494	O=C(Nc1nccs1)c1cc2sccc2n1Cc1ccc(F)cc1
644560	MUV_858_D_495	COCCNC(=O)C(OC(=O)c1ccco1)c1ccccc1OC
644561	MUV_858_D_496	COc1ccc(CCNC(=O)Cn2cnc3c(cnn3-c3ccccc3Cl)c2=O)cc1OC
644564	MUV_858_D_497	Cc1cccc2cc(C#N)c(N3CCCC3)nc12
644565	MUV_858_D_498	COC(=O)c1ccc(-n2nnnc2SCC(=O)Nc2cc(OC)ccc2OC)cc1
644566	MUV_858_D_499	Cc1ccc(N2C(=O)c3ccccc3C2=O)cc1Cl
644569	MUV_858_D_500	CC(C)(C)c1ccc(Cn2[nH]nc3c(=O)nc(C4CCCN(C(=O)Cc5cccs5)C4)nc2-3)cc1
644585	MUV_858_D_501	COC(=O)c1cc(-c2ccccc2)n[nH]1
644586	MUV_858_D_502	Cc1cc2cc(CN(Cc3cccs3)Cc3nnnn3CC3CCCO3)c(=O)[nH]c2cc1C
644600	MUV_858_D_503	COCCN(CC(=O)NCc1ccc(OC)cc1)C(=O)CCC(=O)Nc1nccs1
644601	MUV_858_D_504	O=C(O)CCC(NS(=O)(=O)c1ccc(-c2ccccc2)cc1)C(=O)O
644603	MUV_858_D_505	CCCc1nnc(SCC(=O)N2CCCC2)n1CC1CCCO1
644604	MUV_858_D_506	CCOc1ccc2[nH]c(=O)c(CN(C(=O)N3CCOCC3)C3CC3)cc2c1
644606	MUV_858_D_507	CCC(Oc1ccccc1)C(=O)Nc1ccccn1
644609	MUV_858_D_508	COCC(=O)N(Cc1cccs1)Cc1nc(=O)c2ccccc2[nH]1
644636	MUV_858_D_509	CCCc1[nH]nc2c1C(Cc1ccccc1)C(C#N)=C(N)O2
644640	MUV_858_D_510	O=c1cc(CSc2nnc(-c3ccco3)o2)c2ccccc2[nH]1
644645	MUV_858_D_511	Cn1c(-c2cccc(Br)c2)cnc1NCc1cccnc1
644646	MUV_858_D_512	COCCCNC(=O)c1ccc2c(c1)OCO2
644647	MUV_858_D_513	CCc1ccc2[nH]c(=O)c(CN(CCN3CCCC3)C(=O)NC3CCCCC3)cc2c1
644649	MUV_858_D_514	O=C(CN1C(=O)COc2ccccc21)c1cccc(Cl)c1
644652	MUV_858_D_515	CC(C)NS(=O)(=O)c1ccc(CCC(=O)NCc2ccco2)cc1
644654	MUV_858_D_516	O=C(CSc1nnnn1Cc1ccccc1)Nc1ccc2c(c1)OCO2
644657	MUV_858_D_517	Cc1ccc(Cn2c(SCc3cccnc3)nc3c2c(=O)n(C)c(=O)n3C)cc1
644667	MUV_858_D_518	Cc1cccc(C)c1NC(=O)C(c1cccs1)N(Cc1ccco1)C(=O)Cn1nnc2ccccc21
644671	MUV_858_D_519	COc1ccc(S(=O)(=O)N2CCN(c3ncnc4c(-c5ccccc5)nsc43)CC2)cc1
644672	MUV_858_D_520	COc1ccc2[nH]c(=O)c(CN(CCCN(C)C)C(=O)Nc3ccccc3)cc2c1
644674	MUV_858_D_521	Cn1c(SCC(=O)Nc2cccc(O)c2)nnc1-c1ccc(S(=O)(=O)N2CCOCC2)cc1
644686	MUV_858_D_522	COCCn1c(Cc2ccccc2)nnc1SCC(=O)NC(C)C
644698	MUV_858_D_523	CCc1c2nnc(SCC(=O)Nc3ccccc3OC)n2c(N)nc1C
644710	MUV_858_D_524	CCC1(C)CC(=O)N(c2ccc(C(=O)O)c(O)c2)C1=O
644712	MUV_858_D_525	Cc1sc(NC(=O)CSc2nnnn2C2CCCC2)c(C#N)c1C
644715	MUV_858_D_526	CCCn1c(SCC(=O)NC2CCCCC2)nnc1-c1ccncc1
644718	MUV_858_D_527	CCn1c(COc2ccccc2C)nnc1SCC(=O)CC(=O)Nc1ccccc1
644723	MUV_858_D_528	COc1ccc2nc(NC(=O)CSc3nnnn3C3CCCCC3)sc2c1
644726	MUV_858_D_529	CCCn1c(SCC(=O)N2CCc3ccccc32)nnc1-c1ccncc1
644729	MUV_858_D_530	O=C(Nc1ccc2c(c1)oc1ccccc12)c1cccnc1
644730	MUV_858_D_531	CCCn1c(O)c(C(=O)Nc2nnc(C)s2)c(=O)c2ccccc21
644734	MUV_858_D_532	O=C(COc1ccc(S(=O)(=O)N2CCCC2)cc1)NCc1ccco1
644737	MUV_858_D_533	CCOC(=O)C1CCN(C(c2nnnn2C2CCCCC2)c2cc3cc(C)cc(C)c3[nH]c2=O)CC1
644739	MUV_858_D_534	COCCCNS(=O)(=O)c1ccc2c3c(cccc31)C(=O)S2
644767	MUV_858_D_535	CC(C)(C)n1nnnc1C(c1cccnc1)N1CCN(C2CCCCC2)CC1
644772	MUV_858_D_536	Cc1nonc1NC(=O)CSc1ccc(-c2ccccc2)nn1
644773	MUV_858_D_537	Cc1nn(C)c(C)c1NC(=O)CSc1nc(Cc2ccccc2)nc2c1cnn2-c1ccccc1
644774	MUV_858_D_538	CN(CC(=O)NCC1CCCO1)S(=O)(=O)c1cc(Cl)ccc1Cl
644778	MUV_858_D_539	CCn1c(SCC(=O)Nc2cccc(C)n2)nnc1-c1ccco1
644781	MUV_858_D_540	Cc1sc2ncn(CC(=O)OCC(=O)NC(C)(C)C)c(=O)c2c1C
644783	MUV_858_D_541	O=C(CC12CC3CC(CC(C3)C1)C2)N1CCCOC1
644792	MUV_858_D_542	O=C(NCc1ccco1)C1CCN(S(=O)(=O)c2ccc(-n3cnnn3)cc2)CC1
644794	MUV_858_D_543	Cc1cc(NC(=O)CSc2nnc(C3CC3)n2C)no1
644801	MUV_858_D_544	CC1(C)CC(=O)C=C(Nc2ccccn2)C1
644808	MUV_858_D_545	Cc1cc(NS(=O)(=O)c2ccc(NC(=O)CCc3ccccc3)cc2)no1
644816	MUV_858_D_546	Cc1nc2cc(C)ccn2c1NC1CCCCC1
644820	MUV_858_D_547	CCn1c(SCC(=O)Nc2cc(C)on2)nnc1-c1ccc(S(=O)(=O)N2CCCC2)cc1
644824	MUV_858_D_548	CC1CCCCC1NC(=O)CSc1nnc(-c2ccccc2)n1N
644826	MUV_858_D_549	CC(=O)c1cccc(-n2nnnc2SCC(=O)N2CCCC2)c1
644830	MUV_858_D_550	CCOc1cc(S(=O)(=O)N2CC=C(c3ccc(F)cc3)CC2)c(OCC)cc1-n1cnnn1
644832	MUV_858_D_551	N#CCSc1nnc(-c2ccc(S(=O)(=O)N3CCOCC3)cc2)n1CC1CCCO1
644834	MUV_858_D_552	CCCC(=O)Nc1cc(OC)c(NC(=O)NC2CCCCC2)cc1OC
644846	MUV_858_D_553	O=C(Nc1ncc(Cc2ccccc2)s1)c1cccs1
644847	MUV_858_D_554	CCNC(=O)c1c(O)n2c3c(cccc3c1=O)CC2
644849	MUV_858_D_555	CCN1CCCC1CN(Cc1cc2cc(OC)ccc2[nH]c1=O)C(=O)NCc1ccccc1
644850	MUV_858_D_556	CCN1CCN(c2ccc(NC(=O)c3cccc4ncccc43)cc2)CC1
644853	MUV_858_D_557	CC1CCCN(C(=O)CSc2nnc(-c3ccc(S(=O)(=O)N4CCOCC4)cc3)n2C)C1
644864	MUV_858_D_558	CCOCCCNCC(=O)N1CCN(S(=O)(=O)c2ccc(C)cc2)CC1.O=C(O)C(=O)O
644880	MUV_858_D_559	CCOC(=O)Cn1nnc(-c2ccc(SC)cc2)n1
644889	MUV_858_D_560	O=C(CSc1nnc(CNc2ccccc2)o1)N1CCc2ccccc21
644893	MUV_858_D_561	CCOC(=O)C1CCCN(CCC(=O)Nc2ccc3c(c2)CCC3)C1
644895	MUV_858_D_562	Cc1cccc(OCc2nnc(SCC(=O)N3CCc4ccccc43)n2C)c1
644897	MUV_858_D_563	COc1cccc(N(C(=O)c2ccco2)C(C(=O)NC2CCCC2)c2cccnc2)c1
644898	MUV_858_D_564	O=C(Cn1c(=O)sc2ccccc21)Nc1ccc(S(=O)(=O)N2CCCCC2)cc1
644899	MUV_858_D_565	O=S(=O)(c1cccc(S(=O)(=O)N2CCC(n3nnc4ccccc43)CC2)c1)N1CCCCC1
644901	MUV_858_D_566	Oc1ccc(CNc2ccccc2)c2cccnc12
644904	MUV_858_D_567	Cc1ccc(N(CC(=O)NCc2ccc3c(c2)OCO3)S(C)(=O)=O)cc1
644905	MUV_858_D_568	CCCc1[nH]nc2c1C(c1ccccc1OCC)C(C#N)=C(N)O2
644906	MUV_858_D_569	O=C(CN(Cc1ccccc1F)C(=O)Cn1nnc(-c2cccs2)n1)NCC1CCCO1
644907	MUV_858_D_570	CCC(=O)Nc1ccc2nc(C)n(CC(=O)Nc3ccccc3)c(=O)c2c1
644910	MUV_858_D_571	CCCn1nnnc1SCC(=O)Nc1ccc(F)cc1
644917	MUV_858_D_572	NC(=O)CSc1nnc(COc2ccccc2)n1C1CCCCC1
644919	MUV_858_D_573	COCCNC(=O)CN(C(=O)CCC(=O)Nc1ccccn1)c1ccc(F)c(Cl)c1
644921	MUV_858_D_574	COc1ccccc1N1CCN(C(=O)Cn2nnc(-c3ccncc3)n2)CC1
644923	MUV_858_D_575	N#CC1=C(N)Oc2n[nH]c(-c3ccccc3)c2C1c1ccncc1
644925	MUV_858_D_576	CCN1c2ccc(NS(=O)(=O)c3ccc(NC(C)=O)cc3)c3cccc(c23)C1=O
644926	MUV_858_D_577	CCc1ccc(NC(=O)Cn2c3ccccc3nc2SC)cc1
644927	MUV_858_D_578	CCC(=O)Nc1nc(C)c(C(=O)N2CCCCC2)s1
644935	MUV_858_D_579	COc1ccc2nc(SCC(=O)Nc3ccc(S(=O)(=O)N4CCCC4)cc3)c(C#N)cc2c1
644936	MUV_858_D_580	CCC(=O)Nc1cccc(NC(=O)CSc2nnc(-c3ccc(NS(C)(=O)=O)cc3)n2C)c1
644942	MUV_858_D_581	O=C(Cn1nnc2c(cnn2-c2ccccc2)c1=O)NCc1cccs1
644948	MUV_858_D_582	COc1ccc(C)cc1NC(=O)CSc1nnnn1Cc1ccccc1
644950	MUV_858_D_583	COCCSc1nnc(-c2cccc(C#N)c2)n1C
644953	MUV_858_D_584	CCC(=O)Nc1sc(C(=O)OC)c(C)c1C(=O)OC
644957	MUV_858_D_585	Cc1nonc1NC(=O)CSc1nc2cc(C)ccc2c2c1CCCC2
644958	MUV_858_D_586	Brc1ccc(-c2cnc(-c3cccs3)o2)cc1
644965	MUV_858_D_587	Cc1cc(C2C(=O)C(C(=O)c3ccc(Cl)cc3)C(=O)CC2(C)C)on1
644970	MUV_858_D_588	COC(=O)c1ccc(S(=O)(=O)NCCSc2nnc3c4ccccc4n(C)c3n2)cc1
644975	MUV_858_D_589	CCOC(=O)Nc1cc(OCC)c(NC(=O)C2CC2)cc1OCC
644978	MUV_858_D_590	COc1cc(NS(=O)(=O)c2ccc(Cl)cc2)c(OC)cc1NC(=O)c1ccco1
644992	MUV_858_D_591	COc1ccc2c(C)n[nH]c3cccc1c32
644993	MUV_858_D_592	COCCNS(=O)(=O)c1cc(-c2nn(C)c(=O)c3ccccc32)ccc1C
644995	MUV_858_D_593	CCc1[nH]nc2c1C(C(C)C)C(C#N)=C(N)O2
645001	MUV_858_D_594	COc1ccc(NC(=O)CSc2nc(=O)cc(NS(=O)(=O)c3ccccc3)[nH]2)cc1
645003	MUV_858_D_595	CC(=O)c1cccc(S(=O)(=O)N(CCCO)Cc2cc3ccc(C)cc3[nH]c2=O)c1
645013	MUV_858_D_596	O=C(NC1CCCCC1)N1CCN(Cc2nc(=O)c3ccccc3[nH]2)CC1
645021	MUV_858_D_597	O=C(O)Cn1cc(C(=O)c2ccco2)c2ccccc21
645026	MUV_858_D_598	Cc1cc2cc(CN(CCCO)S(=O)(=O)c3cccc4nsnc43)c(=O)[nH]c2cc1C
645032	MUV_858_D_599	O=C(Oc1ccccc1)c1ccc2nccnc2c1
645033	MUV_858_D_600	O=S(=O)(NCCc1ccncc1)c1ccc(S(=O)(=O)N2CCCCCC2)cc1
645034	MUV_858_D_601	N#Cc1cc2cc3c(cc2nc1N1CCCCC1)OCCO3
645035	MUV_858_D_602	CCC(C)(C)NC(=O)C(c1ccncc1)N(Cc1cccs1)C(=O)Cn1nnc2ccccc21
645048	MUV_858_D_603	CC(=O)c1c(C)n(-c2ccccc2)c2ccc(OCC(O)CN3CCOCC3)cc21
645053	MUV_858_D_604	O=C(CSc1ccc(-c2ccc(F)cc2)nn1)N1CCCCC1
645058	MUV_858_D_605	CCOC(=O)C1=C(C)OC(N)=C(C#N)C1c1c(C)nn(-c2ccc(C)cc2)c1Cl
645060	MUV_858_D_606	COc1cccc(-n2c(COc3ccc(C)cc3)nnc2SCC(=O)O)c1
645062	MUV_858_D_607	CCOC(=O)Cn1nnnc1C(CC)N(Cc1cccs1)Cc1cc2ccc(OC)cc2[nH]c1=O
645063	MUV_858_D_608	CC(=O)Nc1cccc(NC(=O)C2CCCN2C(=O)Nc2ccccc2C)c1
645064	MUV_858_D_609	COc1cc(NS(=O)(=O)c2ccc(F)cc2)c(OC)cc1NC(=O)C1CC1
645071	MUV_858_D_610	CCOC(=O)CNC(=O)CSc1nnnn1-c1cc(C)ccc1C
645084	MUV_858_D_611	CCn1c(COc2ccc(C)cc2)nnc1SCC(=O)Nc1ccc2c(c1)OCCO2
645089	MUV_858_D_612	N#Cc1ccc(Oc2ccc(C(N)=O)cc2)cc1C#N
645090	MUV_858_D_613	COc1ccccc1-c1nnc(SCC(=O)O)n1C
645093	MUV_858_D_614	Cc1ccc(C(C(=O)NC2CCCC2)N(C(=O)c2csnn2)C2CCCC2)o1
645103	MUV_858_D_615	Cc1occc1-c1nnc(SCC(=O)Nc2c(C)cccc2C)n1C
645104	MUV_858_D_616	COc1ccc(CN(CC2CCCO2)S(=O)(=O)c2ccc(C(=O)O)cc2)cc1OC
645105	MUV_858_D_617	Cn1c(SCCN2CCCCC2)nnc1-c1ccccc1Br.O=C(O)C(=O)O
645122	MUV_858_D_618	O=C(CN1CCCCC1)Nc1ccc(F)c(Cl)c1
645124	MUV_858_D_619	COC(=O)c1c(C)c(C)sc1NC(=O)CSc1nnnn1-c1ccc2c(c1)OCO2
645125	MUV_858_D_620	N#CCSc1nnc(-c2cccnc2)n1-c1ccccc1
645129	MUV_858_D_621	COc1cccc(C(=O)CSc2nnc(COc3cccc4cccnc43)o2)c1
645132	MUV_858_D_622	Cc1ccc2cc(C#N)c(N3CCCC3)nc2c1C
645137	MUV_858_D_623	Cc1cc(NC(=O)CSc2nnc(COc3ccccc3)n2Cc2ccco2)no1
645141	MUV_858_D_624	O=C(CSc1nnc(COc2cccc3ccccc32)o1)N1CCN(C(=O)c2ccco2)CC1
645146	MUV_858_D_625	COCCn1c(=O)c2c3c(sc2nc1SCC(=O)Nc1ncc(C)s1)CCC3
645148	MUV_858_D_626	CNC(=O)CSc1nc2c(c(=O)n(C)c(=O)n2C)n1Cc1ccc(C)cc1
645149	MUV_858_D_627	COc1ccc(OC)c(NC(=O)CSc2nnnn2-c2ccccc2F)c1
645150	MUV_858_D_628	COc1ccc(OC)c(N(CC(=O)Nc2ccccc2)S(C)(=O)=O)c1
645152	MUV_858_D_629	COc1ccc(C(CC(=O)O)NC(=O)c2ccco2)cc1OC
645157	MUV_858_D_630	COc1ccc(CCNC(=O)CSc2nnc(-c3cccc(C)c3)o2)cc1OC
645160	MUV_858_D_631	Cc1cc(C)nc(SCc2nnc(SCC(=O)NCc3ccco3)n2-c2ccccc2)n1
645165	MUV_858_D_632	COc1ccc(NC(=O)c2coc3ccccc23)cc1OC
645166	MUV_858_D_633	CCn1c(SCC(=O)N2CCN(c3ccccc3)CC2)nnc1-c1ccoc1C
645174	MUV_858_D_634	OC(COc1ccc2ccccc2c1Cl)CN1CCOCC1
645175	MUV_858_D_635	COc1ccc(S(=O)(=O)N2CCC(O)(c3ccc4c(c3)OCO4)CC2)cc1
645176	MUV_858_D_636	CCn1c2ccccc2nc1NCc1cc(OC)ccc1OC
645177	MUV_858_D_637	COc1ccc(-c2nnc(SCC#N)o2)cc1
645178	MUV_858_D_638	Cc1ccc(CNn2cnnc2SCC(=O)NC(C)(C)C)cc1
645185	MUV_858_D_639	COC(=O)c1cccc(NC(=O)CSc2nc3cccnc3n2C)c1
645193	MUV_858_D_640	CCc1nc2sc(C)c(C)c2c(SCC(=O)Nc2cc(C)on2)n1
645194	MUV_858_D_641	CC1CCN(C(=O)CSc2nnc(-c3cccnc3)n2C2CCCCC2)CC1
645196	MUV_858_D_642	COCCNC(=O)C(c1ccccc1)N(CCOC)C(=O)Cn1nnc2ccccc21
645199	MUV_858_D_643	CCOC(=O)c1snc(C(=O)NC2CCCCC2)c1N
645212	MUV_858_D_644	C=CCN(C(=O)CNS(=O)(=O)c1ccccc1)C(C(=O)NCCOC)c1ccncc1
645213	MUV_858_D_645	COC(=O)CSc1ncccc1-c1nc2ccccc2[nH]1
645215	MUV_858_D_646	COc1cc(C(=O)NC2CCN(Cc3nnnn3Cc3cccs3)CC2)cc(OC)c1OC
645218	MUV_858_D_647	COc1ccc(-n2nnnc2SCC(=O)Nc2ccc3c(c2)OCCO3)cc1OC
645225	MUV_858_D_648	CCc1nc2ccccc2c(NC(=O)CN2CCC(C)CC2)c1C.O=C(O)C(=O)O
645234	MUV_858_D_649	CN1CCCCc2c(N)c3ccccc3nc21.O=C(O)c1cncc(Br)c1
645241	MUV_858_D_650	COc1cc(NC(=O)c2ccco2)c(OC)cc1NC(=O)Nc1ccc(Cl)cc1
645243	MUV_858_D_651	CCOC(=O)N1CCN(S(=O)(=O)c2c(C)cc(C)cc2C)CC1
645251	MUV_858_D_652	Cc1cccc(-c2nnc(SCc3cc(=O)[nH]c4ccccc34)n2C)c1
645252	MUV_858_D_653	COc1ccc(OCCCC(=O)Nc2nnc(C3CCCO3)s2)cc1
645253	MUV_858_D_654	Cc1ccc(C)n1-c1ccncc1
645259	MUV_858_D_655	O=C(C1CC1)N1CCC(c2nc(-c3ccc(S(=O)(=O)NCC4CCCO4)cc3)no2)CC1
645262	MUV_858_D_656	CCc1cccc(NC(=O)c2snc3c2[nH]cnc3=O)c1
645265	MUV_858_D_657	COc1ccc(OC)c(-n2nnnc2SCC(=O)Nc2nc(C)c(C)s2)c1
645267	MUV_858_D_658	O=C(CSc1nnc(-c2ccncc2)o1)Oc1ccccc1
645269	MUV_858_D_659	CCN1c2ccccc2C2(c3c(n[nH]c3C(C)C)OC(N)=C2C#N)C1=O
645278	MUV_858_D_660	COc1ccc(S(=O)(=O)N2CCN(c3cc(-c4ccccc4)nc4ncnn43)CC2)cc1
645279	MUV_858_D_661	CCc1cccc2c(=O)c(C(=O)NCCN3CCOCC3)c[nH]c12
645281	MUV_858_D_662	CCOC(=O)CNC(=O)CSc1ncnc2c1cnn2-c1ccccc1
645289	MUV_858_D_663	COC(=O)CSc1nnc(-c2ccoc2C)n1-c1ccc(C)cc1
645295	MUV_858_D_664	O=C(C1CCN(S(=O)(=O)c2ccc3c(c2)OCCO3)CC1)N1CCc2ccccc21
645296	MUV_858_D_665	Cc1cc(C)n(-c2nnc(C)n2NS(=O)(=O)c2ccc(F)cc2)n1
645298	MUV_858_D_666	COc1ccc(S(=O)(=O)N(CC(=O)N2CCN(C)CC2)C2CCCCC2)cc1OC
645303	MUV_858_D_667	CCOc1cc(C2c3c(C)[nH]nc3OC(N)=C2C#N)ccc1OCCN1CCOCC1
645309	MUV_858_D_668	COc1ccc(CNC(=O)CN(c2cccc(OC)c2)S(C)(=O)=O)cc1
645310	MUV_858_D_669	CC(C)Oc1ccccc1C1CC(=O)Nc2cc3c(cc21)OCO3
645311	MUV_858_D_670	N#CC1=C(N)OC2=C(C(=O)CCC2)C12CCN(C(=O)OCc1ccccc1)CC2
645312	MUV_858_D_671	COc1ccc(C(=O)Cn2nnc(-c3ccccc3F)n2)cc1
645313	MUV_858_D_672	COc1ccc(OC)c(-c2csc3nnc(SCC(=O)Nc4ccc(NC(C)=O)cc4)n23)c1
645315	MUV_858_D_673	COc1ccc(NC(=O)CSc2nnc(-c3ccco3)n2C)cc1
645319	MUV_858_D_674	CCN(CC)C(=O)N1CCC(NC(=O)c2ccccc2)CC1
645320	MUV_858_D_675	Cc1ccc(C)c2[nH]c(=O)c(CN(CCN3CCCC3)C(=O)Nc3cccc(Cl)c3)cc12
645326	MUV_858_D_676	Cc1cccc(C)c1NC(=O)Cn1nnc(-c2ccc(N3CCOCC3)cc2)n1
645327	MUV_858_D_677	COc1cccc(-c2nnc(SCCC(=O)O)n2C)c1
645329	MUV_858_D_678	CCCOC(=O)Cc1c(O)[nH]c2ccccc2c1=O
645331	MUV_858_D_679	Cc1[nH]nc2c1C(c1ccoc1)C(C#N)=C(N)O2
645357	MUV_858_D_680	CC1CCCCN1C(=O)Nc1cccc(Cl)c1
645360	MUV_858_D_681	CCN1CCN(S(=O)(=O)c2ccc(S(=O)(=O)NCC3CCCO3)cc2)CC1
645362	MUV_858_D_682	CCCCSc1nn[nH]n1
645365	MUV_858_D_683	Cc1ccc2[nH]c(=O)c(CN(CCc3ccccc3)Cc3nnnn3CC3CCCO3)cc2c1
645366	MUV_858_D_684	CCOc1ccccc1NC(=O)N1CCCC1C(=O)Nc1ccc(-n2cnnn2)c(C)c1
645378	MUV_858_D_685	CCOC(=O)C1=C(C)N=C2SCCC(=O)N2C1c1ccc(C(=O)OC)cc1
645381	MUV_858_D_686	CCCOC(=O)C1=C(C)NC2=C(C(=O)CCC2)C1c1cc(OC)ccc1OC
645382	MUV_858_D_687	CCC(C(=O)NC1CCCC1)N(Cc1ccco1)C(=O)Cn1nnc(-c2ccc(C)cc2)n1
645390	MUV_858_D_688	COC(=O)c1cc(-c2ccc(OC)c(OC)c2)on1
645394	MUV_858_D_689	CS(=O)(=O)N1CCc2cc(C(=O)OCC(=O)c3ccccc3)ccc21
645408	MUV_858_D_690	CCOC(=O)c1c2c(sc1NC(=O)Cn1nnc3ccccc31)CC(C)CC2
645412	MUV_858_D_691	CCc1nnc(NC(=O)CSc2nnc(-c3cccnc3)n2CCc2ccccc2)s1
645413	MUV_858_D_692	Cc1cc(C(F)F)n2nc(C(=O)Nc3ccccc3Br)nc2n1
645422	MUV_858_D_693	CCCCC(=O)Nc1cc(N(C)C)nc2ccccc21
645434	MUV_858_D_694	CC(C)(C)NC(=O)C(c1ccco1)N(C(=O)c1csnn1)c1ccccc1
645438	MUV_858_D_695	CC1CCCCN1C(=O)CSc1nnc(-c2ccco2)n1CC1CCCO1
645441	MUV_858_D_696	N#Cc1ccc2ccn(CC(=O)NC3CCCCC3)c2c1
645442	MUV_858_D_697	Cc1sc(NC(=O)CN2CCN(c3ccccn3)CC2)c(C#N)c1C
645446	MUV_858_D_698	CCOc1ccccc1NC(=O)Cn1c(C)cc(COC)c(C#N)c1=O
645447	MUV_858_D_699	COCCNC(=O)CN1CCC(NC(=O)Nc2ccccc2)CC1
645449	MUV_858_D_700	CC(C)(C)n1nnnc1C(c1cccs1)N(Cc1cccnc1)CC1CCCO1
645455	MUV_858_D_701	O=C(O)CSc1nnc(-c2ccncc2)n1C1CCCCC1
645457	MUV_858_D_702	Cc1nnc(NC(=O)CSc2nnc(-c3ccoc3C)n2-c2cc(C)ccc2C)s1
645458	MUV_858_D_703	CCCC(=O)C1=C(Nc2ccc(OC)cc2OC)CC(C)(C)CC1=O
645463	MUV_858_D_704	O=S(=O)(NC1CCN(Cc2ccccc2)CC1)c1cccc(S(=O)(=O)N2CCOCC2)c1
645479	MUV_858_D_705	Cc1ccccc1N(CC(=O)NCc1ccc2c(c1)OCO2)C(=O)CCC(=O)Nc1ccccn1
645481	MUV_858_D_706	C=CCn1c(Sc2nnc(C)s2)nc2c1c(=O)[nH]c(=O)n2C
645484	MUV_858_D_707	c1cncc(-c2nnc(SCCSc3nnc(-c4cccnc4)o3)o2)c1
645485	MUV_858_D_708	Cc1ccc2cc(CN(CCCO)S(=O)(=O)c3cccc4nsnc43)c(=O)[nH]c2c1C
645488	MUV_858_D_709	CN1CCN(C2=C(Cl)C(=O)N(C3CCCCC3)C2=O)CC1
645490	MUV_858_D_710	CCNc1oc(COc2cccc(C)c2)nc1C#N
645492	MUV_858_D_711	Cc1ccc(CN(C(=O)Cn2nnc3ccccc32)C(C(=O)NCc2ccco2)c2cccs2)cc1
645495	MUV_858_D_712	CC(C)c1nnc(NC(=O)Cn2nc(-c3ccc4c(c3)OCCO4)ccc2=O)s1
645496	MUV_858_D_713	Cc1cc(C)c(C#N)c(SCC(=O)N(C)C2CCCCC2)n1
645504	MUV_858_D_714	Cc1ccc(OCC(=O)Nc2ccc(N(C)C)cc2)cc1
645508	MUV_858_D_715	CCCn1nnnc1SCC(=O)NCc1ccc(OC)cc1
645511	MUV_858_D_716	Cc1cc(NC(=O)CCC(=O)N(c2ccccc2)C(C(=O)NC2CCCC2)c2cccs2)no1
645522	MUV_858_D_717	CCOC(=O)CN(C(=O)CSc1nnc(CNc2ccc(C)cc2C)o1)c1ccccc1
645527	MUV_858_D_718	COC(=O)Cn1c(CCS(=O)(=O)c2ccc(C)cc2)nc2ccccc21
645531	MUV_858_D_719	CS(=O)(=O)NCc1nnc(SCC(=O)NC2CCCCC2)n1-c1ccc(F)cc1
645533	MUV_858_D_720	CCCCn1nnnc1SCC(=O)Nc1ccc2c(c1)OCCO2
645538	MUV_858_D_721	Cc1cc(Cl)ccc1OCCCC(=O)N1CCN(C(=O)c2ccco2)CC1
645551	MUV_858_D_722	N#Cc1nc(COc2ccc(Cl)cc2)oc1N1CCCC1
645555	MUV_858_D_723	Cc1cccc(NC(=O)CSc2nnc(-c3ccccc3C)o2)c1
645557	MUV_858_D_724	Cc1ccc(OCc2nnc(SCC(=O)CC(=O)Nc3ccccc3)o2)cc1
645565	MUV_858_D_725	Cc1ccc(C)c(-n2c(CNc3ccc(F)cc3)nnc2SCC(N)=O)c1
645566	MUV_858_D_726	C=CCOC(=O)C1=C(C)Nc2sc(C#N)c(N)c2C1c1ccco1
645572	MUV_858_D_727	CC(C)OC(=O)CSc1nnnn1-c1ccc2c(c1)OCCO2
645574	MUV_858_D_728	Cc1cc(C)nc(N2CCCC(C(=O)NCc3cccs3)C2)n1
645578	MUV_858_D_729	Cc1ccc2c(c1)nnn2C1CCN(S(=O)(=O)c2ccc(C(=O)N3C(C)CCCC3C)cc2)CC1
645584	MUV_858_D_730	O=C(O)CSc1nnc(-c2cccnc2)n1Cc1ccccc1
645614	MUV_858_D_731	CC1=C(C(N)=O)C(c2ccc(Cl)cc2)NC(=O)N1
645619	MUV_858_D_732	Nc1nc(CSc2nc3ccccc3[nH]2)nc(N2CCOCC2)n1
645627	MUV_858_D_733	CCOC(=O)Cc1csc(NC(=O)CSc2nnc(C3CC3)n2C)n1
645629	MUV_858_D_734	COCCn1nnnc1C(c1ccccc1Cl)N1CCN(c2ccccc2OC)CC1
645640	MUV_858_D_735	COC(=O)c1ccc(C(=O)Nc2ccc(N)cc2N)cc1
645647	MUV_858_D_736	COc1ccc(C(=O)CSc2nnc(-c3ccoc3C)n2CC2CCCO2)cc1
645653	MUV_858_D_737	Cn1c(SCC(=O)N2CCc3ccccc32)nc2cccnc21
645656	MUV_858_D_738	CCN(CC)S(=O)(=O)c1ccc(S(=O)(=O)Nc2ccc(C(=O)N3CCCC3)cc2)cc1
645658	MUV_858_D_739	CCCc1[nH]nc2c1C(c1ccccc1OC)C(C#N)=C(N)O2
645663	MUV_858_D_740	CC(=O)Nc1ccc(S(=O)(=O)N2CCC(c3nc4ccccc4[nH]3)CC2)cc1
645664	MUV_858_D_741	COc1ccc(CN2CCC(CNC(=O)NC3CCCCC3)CC2)cc1
645665	MUV_858_D_742	O=C(CN1CCCC1)Nc1ccc(NC(=O)Nc2ccccc2)cc1
645667	MUV_858_D_743	Cc1ccc(S(=O)(=O)Cn2nnnc2CN2CCN(Cc3ccc4c(c3)OCO4)CC2)cc1
645677	MUV_858_D_744	CCc1nnc(NC(=O)C2CCN(c3nccc(C)n3)CC2)s1
645678	MUV_858_D_745	CCNc1oc(COc2ccccc2F)nc1C#N
645680	MUV_858_D_746	Brc1cccc(-c2nnc(SCc3nc4ccccc4[nH]3)o2)c1
645690	MUV_858_D_747	CCn1c(SCC(=O)Nc2nc3c(s2)CCCC3)nc2c1c(=O)n(C)c(=O)n2C
645692	MUV_858_D_748	Cc1ccc2cc(CN(CCCN(C)C)C(=O)NCc3ccccc3)c(=O)[nH]c2c1C
645693	MUV_858_D_749	Cc1ccc(N2CC(C(=O)Nc3nnc(C(C)C)s3)CC2=O)cc1
645695	MUV_858_D_750	COC(=O)c1oc2ccc(OC)cc2c1N
645704	MUV_858_D_751	COCCN(C(=O)c1csnn1)C(C(=O)NC1CCCCC1)c1cccs1
645718	MUV_858_D_752	CCS(=O)(=O)N1CCN(C2CCC(C)CC2)CC1.O=C(O)C(=O)O
645726	MUV_858_D_753	CC(=O)Nc1ccc2nc(-c3cccnc3)[nH]c2c1
645729	MUV_858_D_754	CCOC(=O)C1=C(C)NC(=O)NC1c1cc2c(cc1Br)OCO2
645730	MUV_858_D_755	O=C(CSc1nnc(-c2cccnc2)n1CCc1ccccc1)N1CCCCC1
645733	MUV_858_D_756	CC1CCCCN1C(=O)CSc1ccc(-c2ccc(F)cc2)nn1
645758	MUV_858_D_757	CC1=C(C(=O)Nc2ccc(Cl)cc2)C(c2ccco2)NC(=O)N1
645763	MUV_858_D_758	Cc1csc(NC(=O)CSc2nnc(-c3ccncc3)n2C)n1
645772	MUV_858_D_759	N#CC1=C(N)C(C#N)(C#N)C(c2cccnc2)C2CCCC=C12
645778	MUV_858_D_760	Cn1c(SCC(=O)NC2CCCC2)nc2cccnc21
645791	MUV_858_D_761	COc1cc(NC(=O)C2COc3ccccc3O2)c(OC)cc1Cl
645792	MUV_858_D_762	CCc1nnc(NC(=O)CSc2nnc(-c3ccco3)n2C)s1
645796	MUV_858_D_763	CCn1nnnc1SCC(=O)N(C1CCCCC1)C1CCCCC1
645819	MUV_858_D_764	COc1ccc(Cn2nnnc2C(c2cc3ccc(OC)cc3[nH]c2=O)N2CCCCCC2)cc1
645840	MUV_858_D_765	COc1cc(CN2CCC(C(=O)NC3CCCC3)CC2)cc(Br)c1O.O=C(O)C(=O)O
645845	MUV_858_D_766	CC(C)OC(=O)CC(=O)CSc1nc2c(cc1C#N)CCCC2
645846	MUV_858_D_767	N#Cc1c2c(sc1NC(=O)CSc1nnnn1C1CCCCC1)CCCC2
645850	MUV_858_D_768	CCOC(=O)CSc1nnc(C2CCCCC2)n1C
645854	MUV_858_D_769	CCn1c(CNc2ccc(F)cc2)nnc1SCCN1CCCCC1
645856	MUV_858_D_770	CCc1nnc(NC(=O)CSc2nnc(-c3ccoc3C)n2-c2ccc(C)cc2)s1
645858	MUV_858_D_771	Cc1cc(C)c2cc(CN(CCO)Cc3nnnn3Cc3ccc(F)cc3)c(=O)[nH]c2c1
645861	MUV_858_D_772	Cn1c2ccccc2nc1CNc1nc2ccccc2n1CCN1CCCCC1
645865	MUV_858_D_773	CCCn1c(SCC(=O)Nc2nnc(CC)s2)nc2c1c(=O)n(C)c(=O)n2C
645867	MUV_858_D_774	CCc1nnc(NC(=O)c2ccc(S(=O)(=O)NCC(C)C)cc2)s1
645869	MUV_858_D_775	O=C(NCC1COCCO1)C1CCN(S(=O)(=O)c2ccccc2)CC1
645872	MUV_858_D_776	CCN(CC)S(=O)(=O)c1cccc2cc(C(=O)O)c(O)cc21
645874	MUV_858_D_777	CCOC(=O)CNC(=O)CSc1nnnn1-c1ccc(C)c(C)c1
645878	MUV_858_D_778	O=C(CN1C(=O)CSc2ccccc21)Nc1ccc2c(c1)OCCO2
645882	MUV_858_D_779	Cc1occc1-c1nnc(SCC(=O)Nc2nccs2)n1Cc1ccco1
645891	MUV_858_D_780	O=C1CCCN1Cc1ncnn1-c1ccccc1
645892	MUV_858_D_781	CCn1c2ccccc2nc1SCC(=O)Nc1ccc(C(C)=O)cc1
645895	MUV_858_D_782	Cc1cccc(N(C(=O)Cn2nnc3ccccc32)C(C(=O)NCc2ccco2)c2ccncc2)c1
645900	MUV_858_D_783	Cc1cccc(C)c1NC(=O)CSc1nnc(-c2ccncc2)n1Cc1ccco1
645902	MUV_858_D_784	O=C(OCC#CCSc1nnc(-c2ccccc2)o1)c1ccco1
645907	MUV_858_D_785	CCCCc1nc2ccccc2c(C(=O)O)c1C
645908	MUV_858_D_786	COCCn1c(SCC(=O)Nc2cccc(C(=O)OC)c2)nc2ccccc2c1=O
645909	MUV_858_D_787	CCN(CC)C(=O)CSc1nnc(-c2cccc(OC)c2)o1
645911	MUV_858_D_788	CCc1nnc(SCc2ccc(OC(C)C)cc2)n1N
645914	MUV_858_D_789	COC(=O)CSc1nnc(CNc2ccc(Cl)cc2)n1Cc1ccccc1
645916	MUV_858_D_790	CC(C)OC(=O)CSc1ncnc2c1cnn2-c1ccccc1
645919	MUV_858_D_791	COC(=O)Cn1c(C)c(C(C)=O)c(C(C)=O)c1C
645922	MUV_858_D_792	Cc1nnc(SCCCN2C(=O)c3ccccc3C2=O)o1
645923	MUV_858_D_793	CCCCC(CC)C(=O)Nc1ccc(Cl)cn1
645925	MUV_858_D_794	COc1cc(C(=O)Nc2ccc(NC(=O)C3CC3)nc2)cc(OC)c1OC
645926	MUV_858_D_795	CC(=O)Nc1ccc(OCC(O)CN2CCN(c3cc(Cl)ccc3C)CC2)cc1
645927	MUV_858_D_796	CCc1cccc(CC)c1NC(=O)CSc1nnc(C(C)C)n1CC
645930	MUV_858_D_797	CCOC(=O)c1ccccc1NC(=O)CSc1nnnn1C1CCCCC1
645934	MUV_858_D_798	O=C(Nc1ccccc1)NC1CCN(CCCN2C(=O)c3ccccc3C2=O)CC1
645937	MUV_858_D_799	O=C(CSc1nnc(CCc2nc3ccccc3[nH]2)n1-c1ccccc1)NCc1ccco1
645962	MUV_858_D_800	COc1cc(C(=O)Nc2ccc(S(=O)(=O)Nc3cc(C)on3)cc2)cc(OC)c1OC
645968	MUV_858_D_801	CCC(C)(C)NC(=O)C(c1ccc(C)o1)N(Cc1cccs1)C(=O)Cn1nnc2ccccc21
645978	MUV_858_D_802	CCOc1ccc2nc(NC(=O)C3CCN(c4cnccn4)CC3)sc2c1
645979	MUV_858_D_803	C=CCN(C(=O)CNC(=O)c1ccco1)C(C(=O)NC1CCCCC1)c1ccccc1F
645982	MUV_858_D_804	CN(C(=O)c1ccncc1)c1nnc(-c2ccncc2)s1
645986	MUV_858_D_805	CC1CCCCC1NS(=O)(=O)c1ccc(S(=O)(=O)NCc2ccncc2)cc1
645987	MUV_858_D_806	CCN(CC)C(=O)C1CCN(CC2CC=CCC2)CC1
645993	MUV_858_D_807	O=C(CSc1nc(=O)c2ccccc2[nH]1)Nc1ccc(S(=O)(=O)N2CCCC2)cc1
645994	MUV_858_D_808	Cc1cnn(C2CCN(C)CC2)c1N
645996	MUV_858_D_809	COc1ccc(-c2[nH]nc3c2C(c2ccncc2)C(C#N)=C(N)O3)cc1
646008	MUV_858_D_810	O=C(Nc1ncnc2sc3c(c21)CCC3)c1ccco1
646009	MUV_858_D_811	Cc1[nH]c(=O)[nH]c(=O)c1NC(=O)CSc1ncccc1-c1nc2ccccc2[nH]1
646010	MUV_858_D_812	CCN1C(=O)CC(C(=O)O)SC1=Nc1ccc(OC)cc1
646013	MUV_858_D_813	N#CC1=C(N)Oc2c(ccc3cccnc32)C1c1cccnc1
646014	MUV_858_D_814	CC(=O)c1ccc(-n2nnnc2SCC(=O)N2CCc3ccccc3C2)cc1
646015	MUV_858_D_815	O=C(CSc1nnc(-c2ccccn2)n1Cc1ccccc1)Nc1ccc2c(c1)OCO2
646019	MUV_858_D_816	O=C(CSc1nnc(-c2ccccn2)n1Cc1ccccc1)N1CCCC1
646021	MUV_858_D_817	O=C(CSc1nnnn1-c1ccc2c(c1)OCCO2)c1cccc2c1OCCO2
646022	MUV_858_D_818	Cc1cc(N2CCN(S(=O)(=O)Cc3ccccc3)CC2)n2ncnc2n1
646028	MUV_858_D_819	O=C(NC1CC2CCC(C1)N2Cc1nnnn1Cc1ccco1)NC12CC3CC(CC(C3)C1)C2
646030	MUV_858_D_820	CCOC(=O)Cn1nc(C)c(-c2ccccc2)c1N
646032	MUV_858_D_821	O=C(CSc1nnc(-c2ccncc2)n1Cc1ccco1)OC1CCCCC1
646037	MUV_858_D_822	N#Cc1c2c(sc1NC(=O)CSc1nnc(-c3ccncc3)n1CC1CCCO1)CCCC2
646039	MUV_858_D_823	COc1ccc(OC)c(-n2nnnc2SCC(=O)Nc2ccc(C(=O)N3CCCCC3)cc2)c1
646040	MUV_858_D_824	CS(=O)(=O)Nc1cccc(C(=O)CC2(O)C(=O)Nc3ccccc32)c1
646045	MUV_858_D_825	COCc1nc2ccccc2n1Cc1ccccc1
646051	MUV_858_D_826	Cc1cccc(-c2nnc(SCC#N)n2-c2ccccc2)c1
646054	MUV_858_D_827	O=C(Nc1nncs1)C1c2ccccc2Oc2ccccc21
646062	MUV_858_D_828	COc1ccc(NC(=O)c2c(C)oc3c2CCCC3)cc1
646063	MUV_858_D_829	COC(=O)C1=C(C)N(c2ccc(OC)c(OC)c2)C(=O)C1
646067	MUV_858_D_830	CCOc1nc2c(c(=O)n(C)c(=O)n2C)n1Cc1ccccc1Cl
646082	MUV_858_D_831	Cc1ccc(C(=O)CC2(O)c3ccccc3N(Cc3ccc4c(c3)OCO4)C2=O)cc1
646083	MUV_858_D_832	CS(=O)(=O)N(CC(=O)NCc1ccc2c(c1)OCO2)c1ccccc1
646086	MUV_858_D_833	O=C(CSc1nnnn1-c1cccnc1)NCc1cccs1
646088	MUV_858_D_834	Cc1sc(NC(=O)CSc2nnc(COc3ccc(C)cc3)n2C)c(C#N)c1C
646089	MUV_858_D_835	CCOC(=O)c1c(C)c(C)sc1-n1cnnn1
646092	MUV_858_D_836	OCCCCNc1cccc2ccccc21
646093	MUV_858_D_837	CCC(C)(C)n1nnnc1CN(Cc1cccs1)Cc1cc2cc(OC)ccc2[nH]c1=O
646094	MUV_858_D_838	O=C(CN1CCOCC1)Nc1ccc(S(=O)(=O)N2CCCCCC2)cc1
646095	MUV_858_D_839	CC(C)OC(=O)CSc1nnc(-c2ccccc2)n1CC1CCCO1
646101	MUV_858_D_840	CCOC(=O)c1ccc(S(=O)(=O)n2c(CN3CCCCC3)nc3ccccc32)cc1
646103	MUV_858_D_841	CCOC(=O)Cn1cc(C(=O)c2ccco2)c2ccccc21
646104	MUV_858_D_842	CCn1c(CNc2ccc(F)cc2)nnc1SCC(=O)N1CCCc2ccccc21
646107	MUV_858_D_843	CC(=O)NC1c2ccccc2N(CCc2ccccc2)C1=O
646110	MUV_858_D_844	CCc1ccccc1NC(=O)Cn1nnc(-c2cccs2)n1
646111	MUV_858_D_845	Cc1cc(C)c2[nH]c(=O)c(CN(CC3CCCO3)S(=O)(=O)c3ccc4c(c3)OCCO4)cc2c1
646112	MUV_858_D_846	O=C(NC1CCCCC1)N1CCC(c2nc3ccc(Cl)cc3[nH]2)CC1
646132	MUV_858_D_847	CCN1CC=C2C(C1)C(c1ccc(Cl)s1)C(C#N)=C(N)C2(C#N)C#N
646145	MUV_858_D_848	CCNS(=O)(=O)c1ccc(S(=O)(=O)N(Cc2ccccn2)C2CCCCC2)cc1
646149	MUV_858_D_849	CCOC(=O)Cc1csc(NC(=O)CSc2nnc(-n3nc(C)cc3C)c3ccccc32)n1
646150	MUV_858_D_850	COc1ccc(N2CCN(C(c3cccs3)c3nnnn3C3CCCC3)CC2)cc1
646153	MUV_858_D_851	O=C(NCc1ccccc1)NC1CC2CCC(C1)N2Cc1ccco1
646157	MUV_858_D_852	O=C(O)CN1C(=O)CC(Cc2ccc(Cl)cc2)C1=O
646159	MUV_858_D_853	CCOC(=O)c1ccccc1NC(=O)CSc1nc2ccccc2n1CC(=O)N1CCCC1
646163	MUV_858_D_854	CCOC(=O)CSc1nnc(-c2ccccc2NC(=O)c2ccccc2)o1
646165	MUV_858_D_855	CC(CN1CCCCC1)OC(=O)Cc1ccc(Cl)cc1
646167	MUV_858_D_856	COC(=O)C1CCN(S(=O)(=O)Cc2ccccc2)CC1
646173	MUV_858_D_857	CCOc1ccc(C(=O)NCc2ccncc2)cc1
646178	MUV_858_D_858	CCc1nc(-c2ccc(-c3ccc(OC)cc3)nc2OC)no1
646184	MUV_858_D_859	COc1ccc(NC(=O)c2ccc(S(=O)(=O)N3CCOCC3)cc2)c(OC)c1
646185	MUV_858_D_860	CCOc1ccccc1N1CCN(CC(=O)Nc2nnc(CC)s2)CC1
646197	MUV_858_D_861	C=COCCn1c(C)c(C(=O)OCC)c2cc(O)ccc21
646209	MUV_858_D_862	CCOC(=O)c1[nH]c2ccc(C)cc2c1NC(=O)CN1CCCCC1
646212	MUV_858_D_863	CCC(C)OC(=O)n1ccc(C(=O)Nc2nccs2)n1
646214	MUV_858_D_864	COc1ccc(-n2c(SCC(=O)N3CCCC(C)C3)nnc2-c2cccnc2)cc1
646218	MUV_858_D_865	O=C(C1CCN(S(=O)(=O)c2ccc(-n3cnnn3)cc2)CC1)N1CCN(c2ccccc2)CC1
646219	MUV_858_D_866	Cn1c(Cn2nnc3ccccc32)nnc1SCC(=O)NCc1ccc2c(c1)OCO2
646222	MUV_858_D_867	CCOc1ccc(NC(=O)CSc2nnc(C)n2CCCOC)cc1
646224	MUV_858_D_868	O=C(Nc1ccc(Cl)cc1)NC1(C(=O)NCCCN2CCOCC2)CCCCC1
646230	MUV_858_D_869	Cc1cc(C)c2c(c1)c(C)cc1nnc(SCC(=O)NCc3ccco3)n12
646236	MUV_858_D_870	CC1(C)Oc2ccc3ccc(=O)oc3c2-c2cn[nH]c21
646237	MUV_858_D_871	CCOC(=O)c1cc(CC)sc1NC(=O)CCC(=O)O
646238	MUV_858_D_872	COc1ccc(NC(=O)CSc2nnc(Cc3ccccc3)o2)c(OC)c1
646239	MUV_858_D_873	O=c1[nH]c2cc3c(cc2cc1CN(CC1CCCO1)S(=O)(=O)c1ccccc1)OCCO3
646245	MUV_858_D_874	COC(=O)c1ccc(NC(=O)C2CCN(S(C)(=O)=O)CC2)cc1
646246	MUV_858_D_875	CN1CC(=O)N(CC(=O)Nc2ccc(F)cc2)c2ccccc2C1=O
646248	MUV_858_D_876	CCc1[nH]nc2c1C1(CCOC1C)C(C#N)=C(N)O2
646249	MUV_858_D_877	COCCCn1c(SCc2cc(=O)[nH]c3ccccc23)nnc1-c1ccco1
646250	MUV_858_D_878	O=C(NC1CCCC1)C(c1cccs1)N(Cc1ccco1)C(=O)c1csnn1
646261	MUV_858_D_879	Cc1nn(-c2ccccc2)c(Cl)c1C1c2c(c3ccccc3oc2=O)OC(N)=C1C#N
646267	MUV_858_D_880	CN(C(=O)c1cccnc1)c1nnc(-c2ccccn2)s1
646270	MUV_858_D_881	COc1ccccc1NC(=O)CSc1nnc(C)o1
646271	MUV_858_D_882	Cc1ccc(C(C(=O)NC2CC2)N(C(=O)Cn2nnc(-c3cccs3)n2)c2cc(C)ccc2C)o1
646274	MUV_858_D_883	COc1ccccc1N1CCN(C(=O)Cn2nnc(-c3cccs3)n2)CC1
646279	MUV_858_D_884	CN(C)C(=O)c1c2cc(O)ccc2oc1-c1ccccc1
646283	MUV_858_D_885	COC(=O)c1ccccc1NC1OC(=O)c2ccccc21
646284	MUV_858_D_886	O=C(O)c1ccc(CSc2nnc(-c3ccncc3)n2CC2CCCO2)cc1
646288	MUV_858_D_887	Cc1ccc(NC(=O)CCSc2nnc(-c3ccco3)o2)cc1
646291	MUV_858_D_888	Cc1ccc(C)c(N2CCN(C(=O)C3CCN(c4nc(C)cc(C)n4)CC3)CC2)c1
646292	MUV_858_D_889	O=C(NC1CCCC1)C(c1cccnc1)N(C(=O)c1csnn1)C1CC1
646293	MUV_858_D_890	Cc1ccc2cc(C)c3nnc(SCC(=O)NCc4ccco4)n3c2c1
646295	MUV_858_D_891	Cc1ccccc1-c1nnc(-c2ccc(Br)cc2)o1
646296	MUV_858_D_892	Cc1ccc(-n2c(C)cc(C)c(C#N)c2=O)cc1Cl
646303	MUV_858_D_893	O=C(O)c1cc(-c2ccccc2Cl)n[nH]1
646304	MUV_858_D_894	Cc1ccc2nsnc2c1S(=O)(=O)N(CCO)Cc1cc2cc3c(cc2[nH]c1=O)OCCO3
646305	MUV_858_D_895	CCn1c(SCC(=O)N2c3ccccc3Sc3ccccc32)nc2c1c(=O)n(C)c(=O)n2C
646307	MUV_858_D_896	CCNc1nc(Oc2ccc(C(=O)OC)cc2)nc(SC)n1
646323	MUV_858_D_897	CCCCOC(=O)Cn1c(=O)c2c(nc(Br)n2Cc2ccccc2)n(C)c1=O
646324	MUV_858_D_898	O=S(=O)(NC1CCCCCCC1)c1cccs1
646327	MUV_858_D_899	COc1ccc(-n2nnnc2SCC(=O)Nc2nnc(C)s2)cc1OC
646334	MUV_858_D_900	Cc1sc(NC(=O)CSc2nc(N)n(CC(=O)c3ccccc3)n2)c(C#N)c1C
646336	MUV_858_D_901	CCOCCn1c(SCCCc2ccccc2)nc2c1c(=O)[nH]c(=O)n2C
646349	MUV_858_D_902	Cc1cccc2cc(CN(CC3CCCO3)C(c3nnnn3Cc3ccco3)C(C)C)c(=O)[nH]c12
646352	MUV_858_D_903	Cc1ccc(-n2c(SCC(=O)N3CCOCC3)nnc2-c2cccnc2)cc1
646353	MUV_858_D_904	CCOC(=O)N1CCN(S(=O)(=O)Cc2ccccc2)CC1
646354	MUV_858_D_905	CCOc1cccc(NC(=O)C2CCCN(S(=O)(=O)c3ccc(OC)cc3)C2)c1
646356	MUV_858_D_906	CC(c1ccccc1)C1C(C#N)=C(N)SC(N)=C1C#N
646358	MUV_858_D_907	CC(=O)Cc1nsc(NC(=O)c2ccc(COc3ccccc3)o2)n1
646360	MUV_858_D_908	CCOC(=O)C(CC)n1cnc2sc3c(c2c1=O)CCC3
646362	MUV_858_D_909	Cc1cccc(NC(=O)CC(C)(C)C)c1
646363	MUV_858_D_910	CCOc1ccc(C(CC(=O)O)NC(=O)c2ccco2)cc1OC
646364	MUV_858_D_911	CC(C)C(c1nnnn1Cc1ccco1)N1CCN(c2nc3ccccc3s2)CC1
646375	MUV_858_D_912	CCn1cc(C(=O)Nc2cc3c(cc2NC(C)=O)OCCO3)c(=O)c2ccc(C)nc21
646378	MUV_858_D_913	O=C(c1ccco1)N1CCN(c2ncnc3c(-c4ccccc4)nsc32)CC1
646380	MUV_858_D_914	COc1ccc(N2CCN(C(=O)Cn3nnc(-c4cccs4)n3)CC2)cc1
646387	MUV_858_D_915	CC1CCN(c2ccc(C(=O)NCc3cccs3)cn2)CC1
646389	MUV_858_D_916	COc1cccc2cc(-c3nnc(SCC(=O)Nc4nc(C)cs4)n3C)oc21
646394	MUV_858_D_917	Cc1ccc2nc3c(cc2c1)CN(Cc1ccco1)C(=NCC1CCCO1)S3
646395	MUV_858_D_918	CCSC1=C(C#N)C2(CCCCC2)C(C#N)=C(N)N1
646400	MUV_858_D_919	COc1cccc(C(=O)NC2CCN(CC(=O)NCc3ccccc3OC)CC2)c1
646406	MUV_858_D_920	Cc1ccc2c(c1C)NC(C(=O)O)C1CC=CC21
646407	MUV_858_D_921	COC(=O)c1ccc(NC(=O)CSc2nnc(-c3ccncc3)n2C)cc1
646414	MUV_858_D_922	COC(=O)C1=C(C)NC(C)=C(C(=O)OC)C1c1ccc(N(C)C)cc1
646421	MUV_858_D_923	O=C(CCSc1nnc(-c2ccncc2)o1)Nc1ccc(F)cc1
646423	MUV_858_D_924	CC(=O)Nc1ccc(S(=O)(=O)N2CCCN(S(=O)(=O)c3ccc(C)cc3)CC2)cc1
646424	MUV_858_D_925	CCC(=O)Nc1ccc(NC(=O)c2cccc(OC)c2)nc1
646426	MUV_858_D_926	COc1ccc(C(=O)Nc2ccc(-c3ccc(C)o3)cc2)cc1S(=O)(=O)N1CCOCC1
646428	MUV_858_D_927	CC(C)Oc1ccc(CC2CC(=O)NC2=O)cc1
646429	MUV_858_D_928	O=C(Oc1cccc2c(O)cccc12)c1ccccc1
646446	MUV_858_D_929	CC(=O)OC(C(=O)NC1CCCCC1)c1ccccc1
646453	MUV_858_D_930	CCc1c2nnc(SCC(=O)N3CCCc4ccccc43)n2c(N)nc1C
646454	MUV_858_D_931	Cc1ccc2nc(-c3ccccn3)oc2c1
646460	MUV_858_D_932	Cc1nnc(SCC(=O)NC2CC2)n1CCc1ccccc1
646464	MUV_858_D_933	CC1CCCN(c2ccc(C(=O)NCc3cccs3)cn2)C1
646468	MUV_858_D_934	COCCn1c(SCc2cccnc2)nnc1-c1ccco1
646470	MUV_858_D_935	CCOC(=O)C1CCCCC12c1c(C)[nH]nc1OC(N)=C2C#N
646474	MUV_858_D_936	Cc1ccc2cc(CN(CC3CCCO3)C(=O)c3ccco3)c(=O)[nH]c2c1C
646476	MUV_858_D_937	O=c1nc(CSc2nnc(-c3ccncc3)n2Cc2ccco2)[nH]c2ccccc12
646487	MUV_858_D_938	CCOC(=O)c1c2cc(O)ccc2n2c1CCC2
646496	MUV_858_D_939	Cc1cccc(-n2c(SCC(=O)N3CCCC3)nnc2-c2ccccn2)c1C
646498	MUV_858_D_940	Cc1cc(NC(=O)CSc2nnc3c(C)cc4cc(C)cc(C)c4n23)no1
646504	MUV_858_D_941	Cc1cc(C)n(CC(=O)Nc2ccc(C)cc2)n1
646505	MUV_858_D_942	CCOc1ccc(Nc2nc(Cc3nnc(SCC(N)=O)o3)cs2)cc1
646506	MUV_858_D_943	Cc1c(Cl)cccc1NC(=O)CC(C(=O)O)C1CCCO1
646509	MUV_858_D_944	OC1(c2ccc(F)cc2)CC2CCC(C1)N2Cc1nnnn1C1CCCCC1
646512	MUV_858_D_945	Cc1ccc(-c2nnc(N(C)C(=O)c3ccncc3)s2)cn1
646516	MUV_858_D_946	CC(=O)CCc1c(C)c2cc(C)ccc2[nH]c1=O
646522	MUV_858_D_947	COc1ccccc1OCc1nnc(SCC(=O)NCc2ccco2)n1Cc1ccco1
646524	MUV_858_D_948	C=CCn1c(C#N)c(N)sc1=N
646531	MUV_858_D_949	Cc1cc(N2CCN(c3ccccc3)CC2)nc(-c2ccccc2)n1
646535	MUV_858_D_950	COc1cccc(C(=O)CSc2nnc(CNS(C)(=O)=O)n2-c2ccc(C)cc2)c1
646536	MUV_858_D_951	CC(C)c1nnc(SCC(=O)NCc2ccco2)n1C
646549	MUV_858_D_952	O=C1c2ccccc2CC1Sc1nnc(-c2ccncc2)o1
646564	MUV_858_D_953	[Cl-].Cc1cc(=O)c2n(Cc3ccccc3Cl)nc[n+]2[nH]1
646575	MUV_858_D_954	CC1CCN(C(=O)CSc2nc(N)cc(N)n2)CC1
646576	MUV_858_D_955	CCc1n[nH]c2c1C(=O)CC(C)(C)C2
646582	MUV_858_D_956	CC1CCCCN1C(=O)Cn1nnc(-c2cccnc2)n1
646583	MUV_858_D_957	Cc1cccc(NC(=O)c2c(O)n3c4c(cccc4c2=O)CCC3)n1
646589	MUV_858_D_958	Cc1cc(NS(=O)(=O)c2ccc(NC(=O)c3ccco3)cc2)no1
646594	MUV_858_D_959	CCc1nnc(NC(=O)CSc2nnc(-c3ccc(OC)cc3)n2C)s1
646599	MUV_858_D_960	CCC(C)(C)n1nnnc1C(c1ccccc1F)N1CCC(C(N)=O)CC1
646600	MUV_858_D_961	CC(C)CCNC(=O)C(c1ccco1)N(Cc1ccccc1)C(=O)c1snc(C(N)=O)c1N
646603	MUV_858_D_962	CCCCn1c(SCC(=O)Nc2cccc(C)n2)nnc1-c1ccco1
646604	MUV_858_D_963	O=C(c1ccc(Cl)cc1)N1CCCOC1
646608	MUV_858_D_964	CC(C)CCNC(=O)C(c1ccco1)N(C(=O)Cn1nnc2ccccc21)c1ccc2c(c1)OCO2
646610	MUV_858_D_965	CC(C(=O)NCc1ccccc1)N1c2ccccc2C(=O)N(C)CC1=O
646613	MUV_858_D_966	CCC(C)(C)NC(=O)C(OC(=O)c1ccco1)c1ccccc1OC
646619	MUV_858_D_967	O=C(Cn1nnc(-c2ccc(CN3CCOCC3)cc2)n1)NC1CCCCC1
646623	MUV_858_D_968	CCOC(=O)C1=C(C)OC(N)=C(C#N)C1c1c(C)nn(-c2ccccc2)c1Cl
646629	MUV_858_D_969	Cc1ccccc1CCNC(=O)C1CCN(S(=O)(=O)c2ccc(-n3cnnn3)cc2)CC1
646638	MUV_858_D_970	CC1(C)CC(=O)C(=CNCCN2CCN(C(=O)Cc3ccc(Cl)cc3)CC2)C(=O)C1
646641	MUV_858_D_971	Cc1ccccc1OCC(O)Cn1c(SC(C)C)nc2c1c(=O)[nH]c(=O)n2C
646642	MUV_858_D_972	Cc1cc(NC(=O)CSc2nnc(COc3cccc(C)c3)n2C)no1
646652	MUV_858_D_973	COc1ccc(C(c2nnnn2Cc2ccc(F)cc2)N2CCN(c3ccc(OC)cc3)CC2)cc1
646655	MUV_858_D_974	Cc1ccc2nc(SCC(=O)NCC3CCCO3)c(C#N)cc2c1
646661	MUV_858_D_975	COC(=O)c1cccc(COC(=O)CNC(=O)c2ccco2)c1
646663	MUV_858_D_976	O=C(NC1CCCC1)C(c1ccco1)N(Cc1ccccc1)C(=O)c1csnn1
646665	MUV_858_D_977	CC(C)(C)NC(=O)C(c1ccco1)N(Cc1ccc(F)cc1)C(=O)c1snc(C(N)=O)c1N
646666	MUV_858_D_978	O=C(NCc1ccccc1)N1CCC(n2cnc3cc(F)ccc32)CC1
646669	MUV_858_D_979	CCOC(=O)c1coc(CNC(=O)c2c(C)oc3c2CCCC3)c1
646672	MUV_858_D_980	CC1CCN(S(=O)(=O)c2cccc(C(N)=O)c2)CC1
646675	MUV_858_D_981	O=C(NCc1ccccc1)NC1(C(=O)Nc2ccc3c(c2)OCCO3)CCCCC1
646676	MUV_858_D_982	NC(=O)c1nsc(C(=O)N(CCc2ccccc2)C(C(=O)NC2CCCC2)c2ccco2)c1N
646677	MUV_858_D_983	O=C(Cn1nnc(-c2ccccc2)n1)NCc1cccs1
646680	MUV_858_D_984	CN(C(=O)c1ccccn1)c1nnc(-c2ccncc2)s1
646682	MUV_858_D_985	Cc1ccc2[nH]c(=O)c(CN(Cc3cccs3)Cc3nnnn3Cc3ccccc3)cc2c1
646685	MUV_858_D_986	CCCC1CCC(c2nc(-c3cccnc3)no2)CC1
646705	MUV_858_D_987	NC(=O)CSc1nnc(Cc2csc(Nc3ccccc3)n2)n1Cc1ccccc1
646706	MUV_858_D_988	N#Cc1c(N)c(C#N)c(-c2ccc(O)cc2)c2c1CCCC2
646707	MUV_858_D_989	O=C(Cn1nnc(-c2ccccc2NC(=O)c2cccs2)n1)Nc1ccccc1
646709	MUV_858_D_990	CC(C)NC(=O)Cn1c2ccccc2nc1SCC(=O)N1CCCCCC1
646711	MUV_858_D_991	CC1Oc2ccccc2N(CC(=O)Nc2ccc3c(c2)OCO3)C1=O
646712	MUV_858_D_992	Cc1cc(NC(=O)CSc2nnc(-c3ccco3)n2Cc2ccco2)no1
646715	MUV_858_D_993	CN1C(=O)C2ON(c3ccccc3)C(c3cccs3)C2C1=O
646716	MUV_858_D_994	CC(=O)NC1C(=O)N=C(SCC(=O)NC2CCCCC2)NC1=O
646718	MUV_858_D_995	CCC(=O)Nc1ccc(-c2nnc(SCC(=O)Nc3nccs3)n2C)cc1
646719	MUV_858_D_996	CN(C1CCCCC1)S(=O)(=O)c1ccc(C(=O)O)cc1
646720	MUV_858_D_997	CCOC(=O)c1cccc(NC(=O)CSc2nnc(-c3cccnc3)n2CC)c1
646730	MUV_858_D_998	COCCCNC(=O)c1cc(OC)c(OC)c(OC)c1
646733	MUV_858_D_999	COCCn1nnnc1C(c1ccc(C)cc1)N1CCN(Cc2ccc3c(c2)OCO3)CC1
646738	MUV_858_D_1000	COc1ccccc1NC(=O)CSc1nnc(C)n1CCc1ccccc1
646739	MUV_858_D_1001	COc1ccc(S(=O)(=O)n2c(CCN3CCOCC3)nc3ccccc32)cc1
646748	MUV_858_D_1002	COc1cccc(-c2csc(N3CCN(C(=O)C4CCCCC4)CC3)n2)c1
646752	MUV_858_D_1003	COc1ccc(NC(=O)CN2c3ccccc3OC(C)C2=O)cc1
646756	MUV_858_D_1004	Cc1cnc(C)c(N2CCC(C(=O)NC(C)c3cccs3)CC2)n1
646776	MUV_858_D_1005	CCOC(=O)CNC(=O)c1c(C)nn(-c2ccccc2)c1Cl
646781	MUV_858_D_1006	CCOc1ccccc1-n1c(SCC(=O)NC(C)CC)nnc1-c1ccoc1C
646786	MUV_858_D_1007	CC(C)c1nc2ccccc2c(SCC(=O)N2CCCC2)n1
646793	MUV_858_D_1008	O=C(CSc1nnc(-c2ccccc2Br)o1)Nc1cccc2ccccc21
646797	MUV_858_D_1009	COCCn1nnnc1C(c1cccs1)N1CCN(c2ccccc2)CC1
646799	MUV_858_D_1010	CCOc1ccccc1NC(=O)NC1CCN(CC(=O)Nc2ccc3c(c2)OCCO3)CC1
646800	MUV_858_D_1011	COc1ccc(CCNC(=O)CN2CCC(n3nnc4cc(F)ccc43)CC2)cc1OC
646814	MUV_858_D_1012	CCOC(=O)CSC1=C(C#N)C(c2ccccc2OCC)C(C#N)C(=O)N1
646815	MUV_858_D_1013	COc1ccccc1C(OC(=O)c1ccco1)C(=O)NC(C)(C)C
646820	MUV_858_D_1014	Cc1nc2cc(F)ccc2n1C1CCN(S(=O)(=O)c2ccccc2)CC1
646824	MUV_858_D_1015	COc1ccc(N2CCN(C(=O)CN(c3ccccc3)S(C)(=O)=O)CC2)cc1
646828	MUV_858_D_1016	CCCC(=O)N1c2ccc(-c3csc(N)n3)cc2CC1C
646829	MUV_858_D_1017	COc1cc(C(c2nnnn2C(C)(C)C)N2CCN(c3nc4ccccc4s3)CC2)ccc1O
646833	MUV_858_D_1018	CCOC(=O)Cc1nnc(NC(=O)Nc2ccccc2)s1
646835	MUV_858_D_1019	COc1ccccc1C(=O)N1CCN(c2cccc(Cl)c2)CC1
646839	MUV_858_D_1020	CC(=O)Nc1ccc(C(=O)CSc2nc3ccccc3n2CC(=O)N2CCCC2)cc1
646841	MUV_858_D_1021	CCOC(=O)CSc1nnc(CNc2nc(-c3ccccc3)cs2)n1C
646843	MUV_858_D_1022	CC(=O)c1cccc(NC(=O)N2C3CCC2CC(O)(c2cccnc2)C3)c1
646851	MUV_858_D_1023	O=C(CN1C2CCC1CC(NC(=O)C1CC1)C2)NCc1ccccc1
646852	MUV_858_D_1024	CC(C)(C)n1nnnc1C(c1cccs1)N1CCCC2(CCCCC2)C1
646855	MUV_858_D_1025	COC(=O)c1cn(C(C)C(=O)NCc2ccco2)c2ccccc12
646859	MUV_858_D_1026	N#CCCCCN1c2cccc3cccc(c23)S1(=O)=O
646861	MUV_858_D_1027	O=C(CNC(=O)c1ccco1)N(c1ccccc1F)C(C(=O)NCC1CCCO1)c1ccccc1
646873	MUV_858_D_1028	Cc1ccc(-c2nnn(CC(=O)N(Cc3cccs3)C(C(=O)NC3CCCC3)c3ccco3)n2)o1
646874	MUV_858_D_1029	Cc1ccc(-c2noc(C3CCN(S(=O)(=O)c4ccc5c(c4)OCCO5)CC3)n2)o1
646878	MUV_858_D_1030	COc1cc(NC(=O)c2ccco2)c(OC)cc1NC(=O)CSc1nnc(-c2cccs2)n1C
646880	MUV_858_D_1031	CNC(=O)CSc1nnc(-c2ccc(S(=O)(=O)N3CCCC3)cc2)n1-c1cccc(C)c1C
646881	MUV_858_D_1032	CCn1c(COc2ccccc2C)nnc1SCC(=O)OC
646883	MUV_858_D_1033	Cc1cc(N)n(C2CCN(C)CC2)n1
646887	MUV_858_D_1034	O=C(CSc1nnc(-c2cccnc2)n1Cc1ccccc1)N1CCOCC1
646889	MUV_858_D_1035	COc1ccccc1NC(=O)N1CCN(c2cc(-c3ccccc3)nc3ncnn32)CC1
646891	MUV_858_D_1036	O=C(NCc1ccc2c(c1)OCO2)c1cccc(Cl)c1
646901	MUV_858_D_1037	CCc1cc2cc3c(cc2nc1SCC(=O)Nc1cc(C)on1)OCO3
646903	MUV_858_D_1038	c1ccc2oc(CCc3nc4ccccc4o3)nc2c1
646908	MUV_858_D_1039	O=C(NCc1cccs1)C1CCCN(c2ncccn2)C1
646940	MUV_858_D_1040	CCCCn1c(SCC(=O)c2ccccc2)nc2c1c(=O)[nH]c(=O)n2C
646948	MUV_858_D_1041	CCOC(=O)Nc1nnc(CCc2ccccc2)s1
646962	MUV_858_D_1042	COc1ccc(C(c2nnnn2Cc2cccs2)N2CCC(C(N)=O)CC2)c(OC)c1
646968	MUV_858_D_1043	Cc1ccc(-n2ncc3c2ncn(CC(=O)NCc2ccco2)c3=O)cc1
646971	MUV_858_D_1044	CCCCC(=O)Nc1nnc(SCC(=O)N2CCN(c3ccccc3OC)CC2)s1
646975	MUV_858_D_1045	COc1ccc(OCC(=O)Nc2ccc(S(=O)(=O)N3CCOCC3)cc2)cc1
646979	MUV_858_D_1046	CC(C)(C)NS(=O)(=O)c1ccc(CCC(=O)N2CCCCC2)cc1
646981	MUV_858_D_1047	CCOc1ccc2nc(NCCNC(=O)Nc3cccc(C)c3)c(C#N)cc2c1
646983	MUV_858_D_1048	COc1ccc(C(=O)C2CCN(S(=O)(=O)c3ccc4c(c3)OCCO4)CC2)cc1
646984	MUV_858_D_1049	COC(=O)c1ccc(Cn2cc(Cl)cn2)cc1
646985	MUV_858_D_1050	COc1ccc2cc(CN(CCO)C(=O)c3ccc(Br)cc3)c(=O)[nH]c2c1
646987	MUV_858_D_1051	Cc1ccc2[nH]c(=O)c(CN(Cc3ccco3)S(=O)(=O)c3c4nsnc4ccc3C)cc2c1
646991	MUV_858_D_1052	Cc1ccc(Cn2[nH]nc3c(=O)nc(C4CCN(S(=O)(=O)c5ccccc5)CC4)nc2-3)cc1
646992	MUV_858_D_1053	CC(C)(C)NC(=O)C(c1ccccc1)N(C(=O)c1csnn1)C1CC1
646993	MUV_858_D_1054	Cc1occc1-c1nnc(SCC(=O)NCc2cccs2)n1CC1CCCO1
646995	MUV_858_D_1055	CCN(CC)S(=O)(=O)c1ccc(-c2nnc(SCC(=O)Nc3ccc4c(c3)OCO4)o2)cc1
646996	MUV_858_D_1056	COC(=O)C1=C(C)C(c2ccc(OC)cc2OC)NC(=O)N1
647003	MUV_858_D_1057	O=C(CN(Cc1ccccc1F)C(=O)c1ccco1)NCc1ccc(F)cc1
647004	MUV_858_D_1058	CCOc1ccc2[nH]c(=O)c(CN(Cc3nnnn3CCc3ccccc3)CC3CCCO3)cc2c1
647010	MUV_858_D_1059	CC(=O)c1cccc(-n2nnnc2SCC(=O)Nc2cccc(NC(=O)c3ccco3)c2)c1
647013	MUV_858_D_1060	COCCNC(=O)CN(Cc1ccc2c(c1)OCO2)C(=O)CCC(=O)Nc1nccs1
647016	MUV_858_D_1061	COc1ccc(NC(=O)CSc2nnc(-c3ccoc3C)n2CCc2ccccc2)cc1
647023	MUV_858_D_1062	CCCN1C2CCCC1CC(NC(=O)Nc1cccc(C(C)=O)c1)C2
647024	MUV_858_D_1063	O=C(O)CSc1nnc(Cn2cnc3ccccc32)n1CCc1ccccc1
647031	MUV_858_D_1064	Cc1cc(C)c2cc(CN(Cc3cccs3)Cc3nnnn3CC3CCCO3)c(=O)[nH]c2c1
647060	MUV_858_D_1065	COC(=O)c1cccc(NC(=O)CSc2nnc(COc3cccc(C)c3)n2C)c1
647066	MUV_858_D_1066	CN(C)c1nc(Nc2ccccc2)nc(Oc2ccc(=O)[nH]n2)n1
647075	MUV_858_D_1067	CCOC(=O)c1cccc(NC(=O)CSc2nnc(-c3ccncc3)n2CCCOC)c1
647077	MUV_858_D_1068	O=C1c2ccccc2C(=O)N1c1ccc(S(=O)(=O)N2CCN(c3ccccc3)CC2)cc1
647079	MUV_858_D_1069	CCN=C1SC(C(=O)Nc2cccc(OCC)c2)CC(=O)N1CC
647085	MUV_858_D_1070	O=C(Nc1cnc2ccccc2c1)N1CCOCC1
647086	MUV_858_D_1071	CCOc1ccc(NC(=O)CN2CCC(NC(=O)C3CCCCC3)CC2)cc1
647087	MUV_858_D_1072	COc1ccc(OC)c(-n2nnnc2SCC(=O)Nc2ccc3c(c2)OCCO3)c1
647091	MUV_858_D_1073	O=C(Nc1ccc(NC(=O)c2cccs2)cn1)c1ccco1
647093	MUV_858_D_1074	CCCC(=O)Nc1ccc(N2CCN(C(=O)c3cccs3)CC2)cc1
647094	MUV_858_D_1075	CCN1CCN(C(=O)CN(c2ccccc2C)S(C)(=O)=O)CC1
647100	MUV_858_D_1076	O=C(Nc1ccc(C2CCCCC2)cc1)C1CCN(c2ncccn2)CC1
647103	MUV_858_D_1077	COc1nc(-c2ccccc2)cc(-c2ccccc2)n1
647104	MUV_858_D_1078	O=C(CC1Nc2ccccc2NC1=O)NC1CCCCC1
647108	MUV_858_D_1079	CCCC(c1nnnn1Cc1cccs1)N1CCN(c2ccc(OC)cc2)CC1
647110	MUV_858_D_1080	CCOC(=O)c1cccc(NC(=O)CSc2nnc(-c3ccoc3C)n2CCOC)c1
647112	MUV_858_D_1081	CCOc1ccccc1NC(=O)C1CCCN(C(=O)NCc2ccccc2)C1
647115	MUV_858_D_1082	CCOC(=O)Cc1c(C)c2ccc(N(CC)CC)cc2oc1=O
647122	MUV_858_D_1083	COc1ccc(N(CC(=O)NCc2ccco2)S(C)(=O)=O)cc1
647124	MUV_858_D_1084	O=C(Nc1ccc(Cl)cn1)c1cc2c(n(-c3ccccc3)c1=O)CCCC2=O
647129	MUV_858_D_1085	CCOC(=O)c1cccc(NC(=O)CSc2nnc(-c3ccoc3C)n2CC)c1
647130	MUV_858_D_1086	O=C1COc2ccc3ccccc3c2CN1
647132	MUV_858_D_1087	COc1ccc(Cl)cc1C(=O)Nc1ccccc1N1CCN(C(=O)C(C)C)CC1
647133	MUV_858_D_1088	Cc1c(C#N)c(NC(=O)c2ccco2)sc1C(=O)Nc1cccc(C)c1C
647136	MUV_858_D_1089	CCc1c(C)nc2ncnn2c1Nc1ccc(C#N)c(Cl)c1
647137	MUV_858_D_1090	CCOc1cc(C2NC(=O)NC(C)=C2C(=O)OCc2ccccc2)ccc1O
647138	MUV_858_D_1091	Cc1nn(-c2ccccc2)c(Cl)c1C(=O)NCC(=O)O
647141	MUV_858_D_1092	COCCn1c(N2CCN(c3ccc(OC)cc3)CC2)nc2c1c(=O)[nH]c(=O)n2C
647143	MUV_858_D_1093	O=C(CSc1nnnn1C1CCCCC1)NCc1ccc2c(c1)OCO2
647147	MUV_858_D_1094	O=C(COc1ccccc1)N1CCN(C(=O)c2cccs2)CC1
647148	MUV_858_D_1095	O=C(O)CC(CC(=O)Nc1nncs1)c1ccccc1
647151	MUV_858_D_1096	Cc1cc(N2C(=O)C3C4C=CC(C4)C3C2=O)ccc1Br
647159	MUV_858_D_1097	Cn1c(SCC(=O)NCC2CCCO2)nnc1-c1ccc(S(=O)(=O)N2CCCC2)cc1
647168	MUV_858_D_1098	CCOc1ccc2nc(NC(=O)CN3CCC(n4nnc5cc(F)ccc54)CC3)sc2c1
647169	MUV_858_D_1099	CC(C)COC(=O)CCn1[nH]c(=O)c2ccccc2c1=O
647177	MUV_858_D_1100	COCC(=O)N(C)c1nnc(-c2ccccn2)s1
647182	MUV_858_D_1101	CCOc1ccc(N2CC(C(=O)Nc3ccc(F)cc3F)CC2=O)cc1
647190	MUV_858_D_1102	COCCn1c(SCC(=O)Nc2cccc(C)c2)nnc1C(C)C
647192	MUV_858_D_1103	CCOC(=O)c1sc(NC(=O)CSc2nnnn2-c2ccc(C)cc2C)nc1C
647195	MUV_858_D_1104	CN(C)c1ccc(NC(=O)Nc2ccc3snnc3c2)cc1
647198	MUV_858_D_1105	Cc1ccc(S(=O)(=O)CCC(=O)c2ccc(O)cc2O)cc1
647200	MUV_858_D_1106	CCOC(=O)C1=C(C)NC(=O)NC1c1cc(Br)c(O)c(OC)c1
647209	MUV_858_D_1107	COCc1[nH]nc2c1C(c1cc(OC)c(O)c(OC)c1)C(C#N)=C(N)O2
647215	MUV_858_D_1108	COC(=O)NCC(C)OC(=O)Nc1cccc(Cl)c1
647218	MUV_858_D_1109	COCc1nnc(NC(=O)c2ccc(NC(=O)C(C)C)cc2)s1
647223	MUV_858_D_1110	CCOC(=O)Cc1csc(NC(=O)CSc2nnc(C(C)C)n2C)n1
647230	MUV_858_D_1111	Cc1cc(C)c2[nH]c(=O)c(C(c3nnnn3Cc3ccc4c(c3)OCO4)N3CCCC3)cc2c1
647234	MUV_858_D_1112	Cc1cc(C)n(-c2cccc(Cl)c2)c(=O)c1C#N
647237	MUV_858_D_1113	Cc1ccc(C(=O)CSc2nnc(CNc3ccc(C)cc3C)o2)cc1
647238	MUV_858_D_1114	CCOC(=O)c1cnc(SCC(=O)NCc2cccs2)nc1N
647239	MUV_858_D_1115	CCCn1c(SCC(=O)NCc2cccs2)nc2c1c(=O)n(C)c(=O)n2C
647241	MUV_858_D_1116	CC(C)C(OC(=O)c1ccco1)C(=O)NCc1ccccc1
647246	MUV_858_D_1117	CCN(CC)C(=O)c1ccc(NC(=O)CSc2nnnn2-c2cc(OC)ccc2OC)cc1
647252	MUV_858_D_1118	CCN(CC)C(=O)CSc1nnc(-c2ccco2)n1Cc1ccco1
647254	MUV_858_D_1119	O=C(Nc1cccc(F)c1)C1CC(=O)N(c2ccc(Br)cc2)C1
647255	MUV_858_D_1120	CC1Cc2cc(C(=O)O)ccc2O1
647256	MUV_858_D_1121	O=C(O)c1c(-c2ccccc2)csc1NC(=O)c1ccco1
647260	MUV_858_D_1122	O=C(Oc1cccc(-n2cnnn2)c1)C1CCCCC1
647269	MUV_858_D_1123	CCOC(=O)c1ccc(NC(=O)CC2SC(=NC)N(C)C2=O)cc1
647270	MUV_858_D_1124	CCOc1ccccc1-n1c(SCC(=O)NC)nnc1-c1ccco1
647275	MUV_858_D_1125	O=C(Nc1nnc(-c2ccco2)s1)C1CCCCC1
647310	MUV_858_D_1126	CCOC(=O)CSc1nc2c(c(=O)[nH]c(=O)n2C)n1CCc1ccccc1
647315	MUV_858_D_1127	O=C(Nc1ccc(N2CCCCC2)c(Cl)c1)c1ncn[nH]1
647318	MUV_858_D_1128	CCn1c(SCC(=O)N2CCCC2)nnc1-c1ccc(S(=O)(=O)N2CCCCCC2)cc1
647319	MUV_858_D_1129	COc1ccc(CCCc2nnc(SCC(=O)Nc3nc(C)cs3)n2C)cc1C
647320	MUV_858_D_1130	CCOC(=O)C1=C(CN2CCN(c3ccc(F)cc3)CC2)NC(=O)NC1c1cccs1
647331	MUV_858_D_1131	COc1ccc(Cc2nnc(NC(=O)C3CCCO3)s2)cc1
647332	MUV_858_D_1132	Cc1cc(C)c2[nH]c(=O)c(CN(Cc3nnnn3C3CCCC3)C3CCCCC3)cc2c1
647333	MUV_858_D_1133	Cc1ccc(NC(=O)CSc2n[nH]c(-c3ccncc3)n2)cc1
647345	MUV_858_D_1134	CCn1c(Cc2ccccc2)nnc1SCC(=O)OC(C)C
647348	MUV_858_D_1135	COC(=O)COc1ccc(S(=O)(=O)N2CCOCC2)cc1
647353	MUV_858_D_1136	CCn1c2ccccc2nc1NCc1c[nH]c2ccccc12
647358	MUV_858_D_1137	Cc1cc(-c2nnc(SCC(=O)NC3CCCC3)o2)no1
647359	MUV_858_D_1138	O=C(Nc1ccccc1)NC1CCN(Cc2nnnn2C2CCCCC2)CC1
647361	MUV_858_D_1139	COc1ccc(-n2nnnc2SCC(=O)Nc2ccc3c(c2)OCCO3)c(OC)c1
647369	MUV_858_D_1140	Clc1ccc(NCc2nncn2-c2ccccc2)cc1
647377	MUV_858_D_1141	Cc1cc(C)cc(N(CC(=O)NCc2cccnc2)S(C)(=O)=O)c1
647379	MUV_858_D_1142	COc1ccc(N(CC(O)Cn2nnc3ccccc32)S(=O)(=O)c2ccc(C)cc2)cc1
647384	MUV_858_D_1143	Cc1occc1-c1nnc(SCC(=O)N2CCN(c3ccccc3)CC2)n1C
647388	MUV_858_D_1144	CCCCS(=O)(=O)NC1=NCN(C2CCN(Cc3ccccc3)CC2)CN1
647389	MUV_858_D_1145	Cn1c2nc(Br)n(CCC(=O)c3ccccc3)c2c(=O)[nH]c1=O
647395	MUV_858_D_1146	CCOc1cc(C2C3=C(CCCC3=O)N(C)C3=C2C(=O)CCC3)cc(Cl)c1O
647397	MUV_858_D_1147	Cc1ccc2c(c1)nnn2C1CCN(C(=O)c2cccs2)CC1
647403	MUV_858_D_1148	CCOC(=O)c1ccc(S(=O)(=O)N2CCN(CC3CC=CCC3)CC2)cc1.O=C(O)C(=O)O
647410	MUV_858_D_1149	CCOc1ccc(Nc2nc(Cc3nnc(SCC(=O)O)o3)cs2)cc1
647412	MUV_858_D_1150	CCOC(=O)N1CCC(NCCNC(=O)c2cccs2)CC1
647419	MUV_858_D_1151	CCCn1c(SCC(=O)Nc2sc(C)c(C)c2C(=O)OC)nc2c1c(=O)n(C)c(=O)n2C
647421	MUV_858_D_1152	COc1cc(OC)cc(C(=O)N2CCN(C(=O)COc3ccc4ccccc4c3)CC2)c1
647433	MUV_858_D_1153	CCC(C)n1[nH]c(=O)c2c1nc(C)cc2C
647435	MUV_858_D_1154	COC(=O)c1cccc(-n2nnnc2SCC(=O)Nc2cc(C)on2)c1
647446	MUV_858_D_1155	COCCn1c(SCC(=O)NCc2cccs2)nnc1-c1ccc(OC)cc1
647447	MUV_858_D_1156	O=C(CN1C2CCC1CC(O)(c1cccnc1)C2)Nc1ccc2c(c1)OCO2
647448	MUV_858_D_1157	O=C(CN1CCOCC1)Nc1ccc(S(=O)(=O)NC2CCCCC2)cc1
647450	MUV_858_D_1158	Cn1c2nc(Br)n(CCOc3ccccc3)c2c(=O)[nH]c1=O
647460	MUV_858_D_1159	COc1ccc2c(cc(C(=O)O)n2C)c1
647465	MUV_858_D_1160	COc1cc(S(=O)(=O)Nc2ccc(C(=O)N3CCCC3)cc2)ccc1-n1cnnn1
647478	MUV_858_D_1161	Cc1nc2c3ccccc3oc2c(=O)o1
647483	MUV_858_D_1162	O=C(CN1CCCC1)Nc1ccc(Oc2ccc(NC(=O)CN3CCCC3)cc2)cc1
647490	MUV_858_D_1163	CCn1c(COc2ccccc2C)nnc1SCC(=O)NCc1ccccc1
647498	MUV_858_D_1164	CC1(CCC#N)N=C(SCCC#N)N(c2ccccc2)C1=O
647500	MUV_858_D_1165	CCCn1c(SCC(=O)N2CCc3ccccc32)nnc1-c1ccco1
647502	MUV_858_D_1166	O=C(NCc1ccccc1)C(c1cccnc1)N(Cc1ccco1)C(=O)c1ccccn1
647503	MUV_858_D_1167	Cc1ccc2c(c1)N(Cc1ccncc1)C(=O)C(C)O2
647504	MUV_858_D_1168	CCc1nnc(NC(=O)CSc2nnc(-c3ccc(S(=O)(=O)N4CCCC4)cc3)n2C)s1
647505	MUV_858_D_1169	COc1ccc(OC)c(S(=O)(=O)N2CCC(C(=O)Nc3cccc(C)c3C)CC2)c1
647506	MUV_858_D_1170	COC(=O)CSc1nnc(C)n1-c1cccc(C#N)c1
647537	MUV_858_D_1171	Cc1ccc(-c2nnn(CC(=O)N(Cc3ccco3)C(C(=O)NC(C)(C)C)c3cccs3)n2)o1
647541	MUV_858_D_1172	O=C(Cn1nnc(-c2ccc(CN3CCOCC3)cc2)n1)Nc1nc(-c2ccccc2)cs1
647547	MUV_858_D_1173	Cc1cccc2cc(C(c3nnnn3Cc3ccccc3)N3CCN(C)CC3)c(=O)[nH]c12
647564	MUV_858_D_1174	CCn1c(SCC(N)=O)nnc1-c1ccc(OC)c(OC)c1
647566	MUV_858_D_1175	COC(=O)C1=C(C)Nc2c(c(=O)n(C)c(=O)n2C)C1c1cccs1
647568	MUV_858_D_1176	CC(C)c1ccc(-c2nnn(Cc3nc4ccccc4s3)n2)cc1
647569	MUV_858_D_1177	Cc1cc(C)nc(N(C#N)S(=O)(=O)c2ccccc2)n1
647573	MUV_858_D_1178	CCOC(=O)CSc1nnc(CSc2nc(C)cc(C)n2)n1Cc1ccco1
647575	MUV_858_D_1179	CCOC(=O)Cn1c(N2CCOCC2)nc2c1c(=O)[nH]c(=O)n2C
647576	MUV_858_D_1180	Cc1ccc2cc(C(c3nnnn3C3CCCC3)N(Cc3ccco3)Cc3ccccc3)c(=O)[nH]c2c1
647580	MUV_858_D_1181	COc1ccc(Cl)cc1NC(=O)CSc1nncn1-c1cccnc1
647585	MUV_858_D_1182	Cc1cccc(NC(=O)CSc2n[nH]c(-c3ccncc3)n2)c1
647602	MUV_858_D_1183	COc1ccc2[nH]c(=O)c(CN(Cc3nnnn3Cc3ccc(F)cc3)CC3CCCO3)cc2c1
647603	MUV_858_D_1184	Cc1cc(C)nc(SCc2nc3ccccc3n2C)n1
647604	MUV_858_D_1185	CCn1c(Cc2ccccc2)nnc1SCC(=O)Nc1nc(C)c(C)s1
647608	MUV_858_D_1186	C=CCc1cccc(CNc2nc3ccccc3n2CC)c1O
647610	MUV_858_D_1187	O=C(CSc1nnc(Cc2ccccc2)o1)N1CCCc2ccccc21
647613	MUV_858_D_1188	CCc1cc2c(ncnc2NCCC(=O)O)s1
647620	MUV_858_D_1189	O=C(C1CC1)N1CCN(c2nc3ccccc3s2)CC1
647623	MUV_858_D_1190	CC(=O)Nc1ccc2nc(-c3cccc(NC(C)=O)c3)[nH]c2c1
647624	MUV_858_D_1191	CC#CCN(CC#CC)S(=O)(=O)c1ccc(-n2cnnn2)c(OC)c1
647632	MUV_858_D_1192	CC(=O)Nc1cc2c(cc1N1CCOCC1)nc(C)n(Cc1ccccc1)c2=O
647634	MUV_858_D_1193	CCOC(=O)c1cc2ccccc2nc1C
647651	MUV_858_D_1194	CCn1c(SCC(=O)N2CCCc3ccccc32)nnc1-c1ccco1
647652	MUV_858_D_1195	O=C(CN1CCOCC1)Nc1nc(-c2ccc3c(c2)CCN3S(=O)(=O)c2ccccc2)cs1
647662	MUV_858_D_1196	c1cc2[nH]snc2c2nc(C3CC3)nc12
647668	MUV_858_D_1197	Cc1ccc(Cn2c(SCC(C)C)nc3c2c(=O)n(C)c(=O)n3C)cc1
647674	MUV_858_D_1198	Cc1nc2sc3c(c2c(N2CCN(S(=O)(=O)c4cccc5nonc54)CC2)n1)CCCC3
647676	MUV_858_D_1199	CCOc1ccccc1N(CC(=O)NC(C)(C)C)C(=O)Cn1nnc(-c2ccc(C)o2)n1
647679	MUV_858_D_1200	O=C(CNS(=O)(=O)c1ccc(C(=O)N2CCCCC2)cc1)N1CCCCC1
647691	MUV_858_D_1201	C=CCn1c(SCC(=O)Nc2ccccc2C)nnc1-c1ccncc1
647694	MUV_858_D_1202	CNc1nnc(-c2cccc(N(C)C)c2)s1
647696	MUV_858_D_1203	COc1cccc(-c2nnc(SCc3cccnc3)o2)c1
647704	MUV_858_D_1204	COC(=O)CN(C(=O)CSc1nnc(-c2cccc(OC)c2)o1)c1ccc(OC)cc1
647709	MUV_858_D_1205	OCCNc1ncnc2ccc(Br)cc21
647711	MUV_858_D_1206	O=C(Nc1ccccc1)N1CCC(c2nc(-c3ccc(S(=O)(=O)N4CCOCC4)cc3)no2)CC1
647720	MUV_858_D_1207	Cc1csc(NC(=O)CSc2nnc(-c3ccoc3C)n2Cc2ccco2)n1
647723	MUV_858_D_1208	Cc1cc(=O)nc2[nH][nH]c(-c3ccccc3)c1-2
647725	MUV_858_D_1209	COCCn1c(SCC(=O)N2CCCCC2)nc2cccnc21
647727	MUV_858_D_1210	O=C(Nc1ccc(S(=O)(=O)N2CCCC2)cc1)c1ccc(CN2CCOCC2)cc1
647729	MUV_858_D_1211	N#CCSc1nnc(C2CCCCC2)n1-c1ccccc1
647732	MUV_858_D_1212	Cc1cc(C)c(NC(=O)CSc2nnc(-c3ccncc3)n2Cc2ccco2)c(C)c1
647736	MUV_858_D_1213	Cc1ccc(-c2nnc(-c3ccc(Br)cc3)o2)o1
647741	MUV_858_D_1214	CC(=O)Nc1ccc(C(=O)CSc2nnc3scc(-c4ccccc4)n23)cc1
647742	MUV_858_D_1215	Cc1cc(C)cc(NC(=O)C2CCN(c3nccs3)CC2)c1
647744	MUV_858_D_1216	COc1ccc(Nc2nc(C)c3ccccc3n2)cc1
647745	MUV_858_D_1217	O=C(NC1CC2CCCC(C1)N2Cc1ccco1)NC12CC3CC(CC(C3)C1)C2
647751	MUV_858_D_1218	CCCCC(c1nnnn1Cc1ccco1)N1CCN(c2nc3ccccc3s2)CC1
647752	MUV_858_D_1219	O=C(Nc1ccc2c(c1)OCO2)C1CCCN(S(=O)(=O)Cc2ccccc2)C1
647755	MUV_858_D_1220	CCOc1ccccc1-n1c(COc2ccc(C)cc2)nnc1SCC(N)=O
647767	MUV_858_D_1221	COc1ccc(CN2CCN(C(=O)c3cccnc3)CC2)cc1Br.O=C(O)C(=O)O
647775	MUV_858_D_1222	CCCCN(C)C(=O)C1CCN(Cc2ccccn2)CC1.O=C(O)C(=O)O
647778	MUV_858_D_1223	COc1cccc(Nc2cc(C)nc3ccccc32)c1
647784	MUV_858_D_1224	CCCn1c(SCC(=O)Nc2nnc(CC)s2)nnc1-c1ccco1
647785	MUV_858_D_1225	CCC(C)(C)n1nnnc1C(CC(C)C)N1CCC(C(N)=O)CC1
647787	MUV_858_D_1226	CN(C)c1nc(SCCOC(=O)c2ccccc2)nc(N(C)C)n1
647788	MUV_858_D_1227	Cc1occc1-c1nnc(SCC(=O)Nc2ccc3c(c2)OCO3)n1CC1CCCO1
647794	MUV_858_D_1228	Cc1sc2nc(CN(Cc3cccs3)C(=O)NC3CCCCC3)[nH]c(=O)c2c1C
647798	MUV_858_D_1229	CCCn1c(SCC(=O)NC(C)(C)C)nnc1C(C)C
647800	MUV_858_D_1230	CCSc1nc2c(c(=O)[nH]c(=O)n2C)n1CC(O)COc1ccccc1C
647802	MUV_858_D_1231	Cc1nnc2n1N=CC=C(c1ccccc1)S2
647803	MUV_858_D_1232	COC(=O)C1=CN(C)C=C(C(=O)OC)C1c1ccc(O)c(OC)c1
647811	MUV_858_D_1233	Cc1ccc(C)c(Cn2[nH]nc3c(=O)nc(C4CCCN(C(=O)C5CCC5)C4)nc2-3)c1
647812	MUV_858_D_1234	CCOC(=O)c1cnc(SCC(=O)Nc2ccc3c(c2)OCCO3)nc1N
647815	MUV_858_D_1235	Cc1nnc(N(Cc2ccccc2)C(=O)c2cnccn2)s1
647820	MUV_858_D_1236	CCn1c(COc2ccccc2C)nnc1SCC(=O)N1CCCCC1
647827	MUV_858_D_1237	O=C(CCCCCN1C(=O)c2ccccc2C1=O)NCc1ccco1
647834	MUV_858_D_1238	COc1cc(NC(=O)Cn2c3ccccc3nc2-c2cncs2)cc(OC)c1OC
647838	MUV_858_D_1239	Cc1cc(C)cc(OCc2nnc(SCC(=O)c3ccccc3)o2)c1
647843	MUV_858_D_1240	O=C(NC1CCCCC1)C1CN(S(=O)(=O)c2ccccc2)CCN1S(=O)(=O)c1ccccc1
647844	MUV_858_D_1241	O=C(c1ccc(N2CCOCC2)nc1)N1CCOCC1
647846	MUV_858_D_1242	Cc1cccc2cc(C#N)c(NCCNC(=O)NC3CCCCC3)nc12
647848	MUV_858_D_1243	CNC(=O)CC(C(=O)O)c1ccc(OCC(C)C)cc1
647849	MUV_858_D_1244	CC(C)CC(OC(=O)c1ccco1)C(=O)NC1CCCCC1
647852	MUV_858_D_1245	CC1CCN(C(=O)CN2C(=O)c3ccccc3S2(=O)=O)CC1
647866	MUV_858_D_1246	O=C(Nc1ccc2nn(-c3ccccc3)nc2c1)c1cccnc1
647869	MUV_858_D_1247	COc1ccc(C)cc1NC(=O)c1ccc2c(c1)OCO2
647887	MUV_858_D_1248	Nc1cc(=O)nc(SCc2nnc(-c3ccccc3)o2)[nH]1
647906	MUV_858_D_1249	[Li+].CCCCOc1ccccc1C(=O)NCC(=O)O
647912	MUV_858_D_1250	COCc1[nH]nc2c1C(c1ccccc1OC)C(C#N)=C(N)O2
647915	MUV_858_D_1251	O=C(Cn1nnc2c(cnn2-c2ccccc2)c1=O)N1CCN(c2ccccc2F)CC1
647919	MUV_858_D_1252	Cc1ccc2c(c1)cc(C)c1nnc(SCC(=O)NCc3ccco3)n12
647920	MUV_858_D_1253	Fc1ccc(-c2nnn(Cc3nc4ccccc4s3)n2)cc1
647925	MUV_858_D_1254	COC(=O)c1sc(NC(=O)COc2ccccc2)nc1C
647931	MUV_858_D_1255	CCc1nnc(NC(=O)CSc2nnc(-c3ccccc3NC(=O)c3ccccc3)o2)s1
647942	MUV_858_D_1256	Cc1c2ccccc2oc1C(=O)Nc1cccc2cccnc21
647947	MUV_858_D_1257	CN(C)c1nc(OCCOC(=O)c2ccccc2)nc(N(C)C)n1
647952	MUV_858_D_1258	COC(=O)c1oc2ccc(Br)cc2c1NC(=O)CCN1CCOCC1
647958	MUV_858_D_1259	COc1ccccc1N1CCN(C(=O)CSc2nnc(NC(=O)C3CC3)s2)CC1
647965	MUV_858_D_1260	O=C(Nc1ccccc1-c1ccccc1)NC1CCN(CC(=O)N2CCOCC2)CC1
647967	MUV_858_D_1261	CCCCC(CC)C(=O)NCc1ccccc1OC
647968	MUV_858_D_1262	Cn1c(SCC2CCCO2)nnc1-c1ccncc1
647970	MUV_858_D_1263	CCn1nc(CC(=O)Nc2nnc(CC(=O)N3CCCC3)s2)c2ccccc2c1=O
647977	MUV_858_D_1264	COc1ccc(CNC(=O)CSc2nnnn2Cc2ccccc2)cc1
647979	MUV_858_D_1265	CCOC(=O)CNC(=O)c1cc(-c2ccc3c(c2)OCCO3)oc1C
647980	MUV_858_D_1266	CCS(=O)(=O)Nc1ccc(-c2nnc(SCC(=O)OC)o2)cc1
647983	MUV_858_D_1267	CCCCCOC(=O)CSc1nc2c(c(=O)[nH]c(=O)n2C)n1CCc1ccccc1
647986	MUV_858_D_1268	O=C(Cc1cccs1)N1CCC(c2nc3n(Cc4ccc(F)cc4)[nH]nc-3c(=O)n2)CC1
647988	MUV_858_D_1269	CCOC(=O)C1C(=O)C=C(c2cccc(NS(C)(=O)=O)c2)CC1c1ccco1
648002	MUV_858_D_1270	Cc1cccc(NC(=O)c2snc3c2[nH]cnc3=O)c1
648007	MUV_858_D_1271	CCOC(=O)c1c(C)c(C)sc1NC(=O)CSc1nnnn1C
648042	MUV_858_D_1272	Cc1ccc(NCc2nnc(SCC(=O)NCCc3ccccc3)n2C)cc1
648051	MUV_858_D_1273	CCOC(=O)c1cc2sccc2n1CC(=O)c1ccc2c(c1)OCCO2
648054	MUV_858_D_1274	CCOc1ccc2nc(-c3ccccc3)[nH]c2c1
648058	MUV_858_D_1275	O=C(CSc1nc2ccccc2n1CC(=O)N1CCCC1)Nc1nccs1
648060	MUV_858_D_1276	CC(C)c1nc2sc3c(c2c(N2CCN(C(=O)c4ccco4)CC2)n1)CCCC3
648061	MUV_858_D_1277	Cc1ccc(-c2nnn(CC(=O)N(c3ccc(C)cc3)C(C(=O)NC3CCCC3)c3ccco3)n2)o1
648062	MUV_858_D_1278	Cc1ccc(C(C(=O)NC2CCCCC2)N(C(=O)c2csnn2)C2CC2)o1
648064	MUV_858_D_1279	Cc1ccc(NCc2nnc(SCC(=O)N3CCCc4ccccc43)o2)c(C)c1
648067	MUV_858_D_1280	CCCn1c(SCC(=O)Nc2cccc(C(=O)OC)c2)nnc1-c1cccnc1
648070	MUV_858_D_1281	CCC(=O)Nc1cc(-c2nn3c(C)nnc3s2)ccc1C
648071	MUV_858_D_1282	Cc1ccc(-n2c(CSc3nc(C)cc(C)n3)nnc2SCC(=O)NCc2ccco2)cc1
648080	MUV_858_D_1283	COc1ccc2cc(C)c(SCC(=O)Nc3cc(C)on3)nc2c1
648086	MUV_858_D_1284	Cc1sc(NC(=O)CSc2nc(=O)c(C)n[nH]2)c(C#N)c1C
648091	MUV_858_D_1285	CC1(C)CC(c2csc(N)n2)CCO1
648094	MUV_858_D_1286	CCc1nnc(NC(=O)C2CCCN2C(=O)NC2CCCCC2)s1
648096	MUV_858_D_1287	CC1CCN(S(=O)(=O)c2ccc(NC(=O)CSc3ncccc3C(=O)O)cc2)CC1
648100	MUV_858_D_1288	COc1ccc2cc3c(N)c(C(=O)NCc4ccco4)sc3nc2c1
648102	MUV_858_D_1289	Cn1c(C(=O)OCC(=O)NCC2CCCO2)cc2sccc21
648106	MUV_858_D_1290	CCOC(=O)c1cnc(SCC(=O)Nc2nc(C)c(C)s2)nc1N
648109	MUV_858_D_1291	COCCn1c(=O)c2ccccc2nc1SCCN1CCCCC1
648118	MUV_858_D_1292	CCC(C)NC(=O)C1CCCN(S(=O)(=O)c2ccc(-n3cnnn3)cc2)C1
648121	MUV_858_D_1293	CCN(CC)c1ccc2c(C)c(CN3CCOCC3)c(=O)oc2c1
648130	MUV_858_D_1294	c1csc(-c2nnc(-c3ccncc3)n2-c2ccccc2)c1
648133	MUV_858_D_1295	COc1ccccc1OCc1nnc(SCC(=O)N2CCCCC2)n1-c1ccccc1
648153	MUV_858_D_1296	CCOc1ccccc1NC(=O)N1CCCC1C(=O)Nc1nnc(CC)s1
648160	MUV_858_D_1297	COc1cccc(NS(=O)(=O)c2ccc(S(=O)(=O)N3CCOCC3)cc2)c1
648170	MUV_858_D_1298	O=C(Cn1c(=O)oc2ccccc21)N1CCCCC1
648179	MUV_858_D_1299	O=C(c1ccccc1)c1ccc2nc[nH]c2c1
648181	MUV_858_D_1300	Cc1ccc(C)c(N2CCN(C(=O)c3ccccc3Br)CC2)c1
648183	MUV_858_D_1301	O=C(CN(Cc1ccc2c(c1)OCO2)C(=O)c1cnsn1)NC1CCCC1
648185	MUV_858_D_1302	Cc1ccc(C(c2nnnn2Cc2cccs2)N2CCN(C(=O)c3ccco3)CC2)cc1
648186	MUV_858_D_1303	Oc1ccc(N2CCN(C(c3nnnn3Cc3ccccc3)c3cccnc3)CC2)cc1
648190	MUV_858_D_1304	Cc1cccc2cc(C#N)c(NCCNS(=O)(=O)c3ccc4c(c3)OCCO4)nc12
648192	MUV_858_D_1305	Cc1cccc(N(CC(=O)NC2CCCC2)C(=O)CS(=O)CC(=O)Nc2ccc3c(c2)OCO3)c1
648193	MUV_858_D_1306	CN(C)c1ccc(C(C(=O)NC(C)(C)C)N(C(=O)c2csnn2)C2CC2)cc1
648194	MUV_858_D_1307	CCOc1ccccc1N(C(=O)c1snc(C(N)=O)c1N)C(C(=O)NC1CCCC1)c1ccco1
648199	MUV_858_D_1308	COCCN(CC(=O)NCc1ccccc1)C(=O)CCC(=O)Nc1nccs1
648204	MUV_858_D_1309	CCCn1c(SCC(=O)NCCc2ccccc2)nnc1-c1ccccn1
648206	MUV_858_D_1310	COCCn1c(SCC(=O)OC(C)C)nnc1-c1ccccc1
648208	MUV_858_D_1311	Cc1cccc2cc3c(N)c(C(=O)N4CCOCC4)sc3nc12
648210	MUV_858_D_1312	NC(=O)CSc1nnc(-c2ccc(S(=O)(=O)N3CCCC3)cc2)n1CC1CCCO1
648213	MUV_858_D_1313	COC(=O)c1cccc(NC(=O)CSc2nnc(COc3ccc(C#N)cc3)n2-c2ccccc2)c1
648227	MUV_858_D_1314	O=C(Nc1cccc(O)c1)c1cccc(S(=O)(=O)N2CCCC2)c1
648228	MUV_858_D_1315	O=C(c1ccco1)N1CCC(c2nc(-c3ccccc3Cl)no2)CC1
648232	MUV_858_D_1316	O=C(Cn1nnc(-c2ccccc2NC(=O)c2cccs2)n1)N1CCN(c2ccccc2)CC1
648234	MUV_858_D_1317	O=C(NCc1ccc2c(c1)OCO2)C1CCCN1C(=O)Nc1ccc(F)cc1
648240	MUV_858_D_1318	CCOc1cc(C2C3=C(CCCC3=O)NC3=C2C(=O)CCC3)cc(Cl)c1O
648241	MUV_858_D_1319	CCc1nnc(NC(=O)CSc2nnc(Cc3ccc(OC)cc3)o2)s1
648245	MUV_858_D_1320	COc1ccccc1NC(=O)CSc1nnc(C)n1Cc1ccccc1
648248	MUV_858_D_1321	c1ccc(CSc2nnnn2-c2ccc3c(c2)OCCO3)nc1
648251	MUV_858_D_1322	CCn1c(SCCN2CCCCC2)nnc1-c1ccc(S(=O)(=O)N2CCOCC2)cc1.O=C(O)C(=O)O
648288	MUV_858_D_1323	O=C(Nc1ccc2c(c1)COC2=O)C1CCCO1
648289	MUV_858_D_1324	O=C(Nc1ccc(S(=O)(=O)NC2CCCC2)cc1)c1cnccn1
648292	MUV_858_D_1325	CCCn1nnnc1SCC(=O)NCc1ccc2c(c1)OCO2
648299	MUV_858_D_1326	CCc1ccc(C(=O)CSc2ncn[nH]2)cc1
648303	MUV_858_D_1327	CCNc1nnc(-c2ccc(C)cc2)o1
648304	MUV_858_D_1328	Cc1ccsc1C(C(=O)NC1CCCCC1)N(C(=O)c1csnn1)C1CC1
648306	MUV_858_D_1329	O=C1C(Cl)=C(NCC2CCCO2)C(=O)N1c1ccccc1
648307	MUV_858_D_1330	CCCOC(=O)CN1C(=O)c2ccccc2C1=O
648311	MUV_858_D_1331	COc1cccc(C(=O)N2CCN(S(=O)(=O)Cc3ccccc3)CC2)c1
648312	MUV_858_D_1332	Cc1cc(C)nc(N2CCCC(C(=O)Nc3nc4ccc(S(C)(=O)=O)cc4s3)C2)n1
648314	MUV_858_D_1333	CCCn1c(SCC(=O)Nc2c(C)cccc2CC)nnc1C(C)C
648317	MUV_858_D_1334	Cc1ccccc1N(CC(=O)NCc1ccncc1)S(C)(=O)=O
648320	MUV_858_D_1335	CCOC(=O)c1c(C)c(C)sc1NC(=O)CSc1nnnn1-c1ccc2c(c1)OCCO2
648322	MUV_858_D_1336	O=C(CSc1n[nH]c(-c2ccncc2)n1)c1ccccc1
648327	MUV_858_D_1337	COc1cccc(N(CC(=O)Nc2ccccc2C)S(C)(=O)=O)c1
648329	MUV_858_D_1338	O=c1cccc2n1CC1CC2CN(c2ncnc3c2cnn3-c2ccccc2)C1
648338	MUV_858_D_1339	COc1ccc2oc(C)c(C(N)=O)c2c1
648339	MUV_858_D_1340	CCCOc1ccc(C(=O)NCc2cccnc2)cc1
648340	MUV_858_D_1341	COc1cccc(-n2c(SCC(=O)NC(C)(C)C)nnc2-c2ccoc2C)c1
648342	MUV_858_D_1342	COc1ccc(OC)c(S(=O)(=O)N2CCC(C(=O)NCc3ccccc3)CC2)c1
648344	MUV_858_D_1343	CCc1cccc(C)c1NC(=O)CSc1nc2ccccc2n1CC(=O)N(C)C
648345	MUV_858_D_1344	CCOc1ccc2[nH]cc(C(=O)O)c(=O)c2c1
648357	MUV_858_D_1345	CCOC(=O)CN(C(=O)CSc1nnc(C)n1-c1ccccc1)c1ccccc1
648364	MUV_858_D_1346	Cc1cccc(NC(=O)CSc2nnc(-c3ccc(S(=O)(=O)N4CCCC4)cc3)o2)c1
648368	MUV_858_D_1347	O=C(CN(C(=O)Cn1nnc(-c2cccs2)n1)c1ccc2c(c1)OCCO2)NC1CCCCC1
648370	MUV_858_D_1348	CC(C)CNC(=O)C1CCCN(S(=O)(=O)c2ccc(-n3cnnn3)cc2)C1
648371	MUV_858_D_1349	COc1cc(NC(=O)c2cccs2)c(OC)cc1NC(=O)c1ccco1
648376	MUV_858_D_1350	Cc1ccc(C(c2nnnn2Cc2cccs2)N2CCN(Cc3ccc4c(c3)OCO4)CC2)cc1
648381	MUV_858_D_1351	CCn1c(SCC(=O)Nc2nc(C)cs2)nnc1-c1cccnc1
648386	MUV_858_D_1352	CC(C)CCn1c(SCCc2ccccc2)nc2c1c(=O)[nH]c(=O)n2C
648406	MUV_858_D_1353	Cc1ccc(NC(=O)N(CCCN2CCOCC2)Cc2cc3cc4c(cc3[nH]c2=O)OCO4)cc1
648407	MUV_858_D_1354	CCc1nnc(NC(=O)CSc2nnc(COc3ccccc3)n2Cc2ccccc2)s1
648408	MUV_858_D_1355	CCCn1c(SCC(=O)Nc2cccc(C(=O)OCC)c2)nnc1-c1ccoc1C
648409	MUV_858_D_1356	Cn1c(SCC(=O)NCc2ccco2)nc2ccccc2c1=O
648410	MUV_858_D_1357	Cc1ccc(C(=O)Nc2ccccc2N2CCN(C(=O)C(C)C)CC2)cc1
648412	MUV_858_D_1358	O=C(Nc1ccc2c(c1)Cc1ccccc1-2)c1ccco1
648413	MUV_858_D_1359	CCOC(=O)c1csc(NC(=O)CSc2nnnn2CC)n1
648415	MUV_858_D_1360	O=C(NC1CCCCC1)NC1(C(=O)NCCCN2CCOCC2)CCCCC1
648419	MUV_858_D_1361	O=C(CSc1ncccc1-c1nc2ccccc2[nH]1)NC1CC1
648426	MUV_858_D_1362	Cn1c2ncn(CC(=O)N(Cc3ccccc3)c3ccccn3)c2c(=O)n(C)c1=O
648434	MUV_858_D_1363	Cc1ccc2cc(C#N)c(NCCNC(=O)C3CC3)nc2c1C
648435	MUV_858_D_1364	CN(C)c1ccc(C(=O)OCC(=O)c2cccs2)cc1
648437	MUV_858_D_1365	Cc1noc(C)c1CSc1nc(=O)c(C)n[nH]1
648440	MUV_858_D_1366	CCN(CC)C(=O)CSc1nnc(-n2nc(C)cc2C)c2ccccc21
648445	MUV_858_D_1367	CC(C)(C)n1nnnc1C(c1cccs1)N1CCCc2ccccc21
648453	MUV_858_D_1368	O=C(Nc1ccc2c(c1)COC2=O)C1CCCCC1
648461	MUV_858_D_1369	O=C(O)CCN1Cc2ccccc2C1=O
648462	MUV_858_D_1370	O=C(NCC1CCCCC1)C1CCCN(C(=O)NC2CCCCC2)C1
648467	MUV_858_D_1371	CN1CCN(C(=O)C2(NC(=O)Nc3cccc(F)c3)CCCCC2)CC1
648469	MUV_858_D_1372	CCOC(=O)CSc1nnc(Cc2ccccc2)n1Cc1ccco1
648474	MUV_858_D_1373	COc1ccc(C(c2nnnn2Cc2ccccc2)N2CCN(c3nc4ccccc4s3)CC2)cc1
648477	MUV_858_D_1374	COc1cc2cc(C(=O)O)n(C)c2c(OC)c1OC
648478	MUV_858_D_1375	C=CCN1C(=O)C2C(C(=O)NCc3ccccc3)C3(C)C=CC2(O3)C1C(=O)NC(C)(C)C
648484	MUV_858_D_1376	CC(=O)c1cccc(NC(=O)CSc2nnc(-c3ccc(S(=O)(=O)N4CCCC4)cc3)o2)c1
648489	MUV_858_D_1377	O=S(=O)(c1ccc(S(=O)(=O)N2CCN3CCCC3C2)cc1)N1CCCC1
648491	MUV_858_D_1378	Cc1ccc(=O)n(C(C(=O)NCc2ccco2)C(=O)c2ccc(F)cc2)c1
648497	MUV_858_D_1379	Cc1ccc(S(=O)(=O)N2CCC(C(=O)Nc3ccc4c(c3)COC4=O)CC2)cc1
648500	MUV_858_D_1380	Cc1ccc(Nc2nc(C(=O)N3CCC(C(=O)N4CCN(C)CC4)CC3)cs2)cc1
648501	MUV_858_D_1381	Cc1ccc2[nH]c(=O)c(CN(Cc3ccccc3Cl)C(=O)N3CCOCC3)cc2c1
648502	MUV_858_D_1382	CCOC(=O)c1sc(NC(=O)CSc2nnnn2-c2ccc(C)c(C)c2)nc1C
648505	MUV_858_D_1383	CC(C)(C)c1[nH]n(-c2ccccc2)c2nc(=O)c(CNCc3ccco3)cc1-2
648533	MUV_858_D_1384	CCCc1nnc(SCC(=O)N2CCCC(C)C2)n1CCCOC
648543	MUV_858_D_1385	COc1ccc(-c2c(C)n([O-])c(C)c(C)[n+]2=O)cc1OC
648547	MUV_858_D_1386	O=S1(=O)N=C(N2CCN(Cc3ccccc3)CC2)c2ccccc21
648549	MUV_858_D_1387	CC(=O)Nc1cccc(NC(=O)C2CCCN2C(=O)Nc2cccc(C)c2)c1
648550	MUV_858_D_1388	Cc1occc1-c1nnc(SCC(=O)NCC2CCCO2)n1-c1ccc(C)cc1
648551	MUV_858_D_1389	CCn1nnnc1SCC(=O)Nc1cccc(NC(C)=O)c1
648554	MUV_858_D_1390	Cc1ccc(CNC(=O)CSc2nc(C)cc(C)c2C#N)cc1
648558	MUV_858_D_1391	CCOC(=O)Cc1csc(NC(=O)CSc2nnc(-c3ccncc3)n2Cc2ccco2)n1
648560	MUV_858_D_1392	CCC(c1nnnn1CCc1ccccc1)N(Cc1ccco1)Cc1cc2c(C)ccc(C)c2[nH]c1=O
648565	MUV_858_D_1393	COC(=O)c1ccc(-n2nnnc2SCC(=O)Nc2ccccc2OC)cc1
648567	MUV_858_D_1394	CCCCNC(=O)CSc1nnc(-c2ccco2)n1C
648578	MUV_858_D_1395	Cc1ccc2nc(-c3ccc(SCC(=O)O)nc3)[nH]c2c1
648587	MUV_858_D_1396	C=COCCNC(=O)C1CC(=O)N(c2ccc(C)cc2)C1
648589	MUV_858_D_1397	CN(C)c1ccc(-c2nnn(Cc3ccccc3Br)n2)cc1
648595	MUV_858_D_1398	CCN(CCCCN1C(=O)c2ccccc2C1=O)c1ccc2c(c1)C(=O)N(C)C2=O
648599	MUV_858_D_1399	CCn1c(SCC(=O)Nc2nccs2)nnc1-c1ccc(S(=O)(=O)N2CCCCC2)cc1
648600	MUV_858_D_1400	Cc1ccc2c(c1)c(C)cc(=O)n2CCC(=O)O
648601	MUV_858_D_1401	COc1ccc2[nH]c(=O)c3c(c2c1)OC(C)(C)C=C3
648602	MUV_858_D_1402	Cc1ccc2nc(N3CCN(C(=O)c4cccs4)CC3)c(C#N)cc2c1
648605	MUV_858_D_1403	CCC(=O)Nc1cccc(-n2nnnc2SCC(=O)NCc2ccco2)c1
648610	MUV_858_D_1404	O=C(CSc1nnnn1C1CCCC1)Nc1ccc2c(c1)OCCO2
648612	MUV_858_D_1405	COc1cc(NC(=O)c2ccco2)c(OC)cc1NC(=O)Nc1cccc(Cl)c1
648615	MUV_858_D_1406	CCn1c(Cc2ccccc2)nnc1SCC(=O)Nc1ccccc1
648616	MUV_858_D_1407	CCCCn1c(SCC(=O)Nc2nc(C)cs2)nnc1-c1cccnc1
648619	MUV_858_D_1408	O=C(O)Cn1nc(C(F)(F)F)c2c1CCCCC2
648637	MUV_858_D_1409	Cc1cccc(NC(=O)CSc2nnc(-c3ccncc3)n2C)c1
648650	MUV_858_D_1410	CCOC(=O)c1c(C)c(C(C)=O)sc1NC(=O)CSc1nnc(CNc2ccc(F)cc2)o1
648652	MUV_858_D_1411	O=C(NC1CCCCC1)N1CCCC(c2nc(-c3ccc(S(=O)(=O)N4CCCC4)cc3)no2)C1
648655	MUV_858_D_1412	O=C(Nc1ccccc1)NC1(C(=O)NCc2ccco2)CCCCC1
648662	MUV_858_D_1413	Cc1nn(-c2ccccc2)c2cc(C)oc(=O)c12
648664	MUV_858_D_1414	CCCCCc1c(O)nc(SCC(=O)NCC2CCCO2)[nH]c1=O
648669	MUV_858_D_1415	COCCNC(=O)CN(c1ccc(C)cc1)S(=O)(=O)c1ccccc1
648671	MUV_858_D_1416	CCC(=O)c1cc2c(cc1NC(=O)C(C)C)OCCO2
648675	MUV_858_D_1417	Cc1ccc(C)c2nc(N3CCCC3)c(C#N)cc12
648677	MUV_858_D_1418	CNC(=O)CSc1nnc(-c2cc3c(C)nn(-c4ccccc4)c3s2)n1C
648687	MUV_858_D_1419	COCCn1c(SCC(=O)Nc2nnc(C)s2)nnc1-c1ccncc1
648694	MUV_858_D_1420	CCCCN(c1ccccc1)c1cc(=O)n(C)c(=O)[nH]1
648695	MUV_858_D_1421	CCOC(=O)c1ccc(NC(=O)CSc2nccn2C)cc1
648705	MUV_858_D_1422	N#Cc1c2c(sc1NC(=O)CSc1ncnc3c1cnn3-c1ccccc1Cl)CCCC2
648706	MUV_858_D_1423	O=C(CSc1nnc(-c2ccncc2)n1C1CCCCC1)Nc1cccc(O)c1
648713	MUV_858_D_1424	C=CCN1c2ccccc2NC(C)(C)C1=O
648716	MUV_858_D_1425	Cn1c(-c2ccccc2)cnc1SCc1nc(=O)c2ccccc2[nH]1
648723	MUV_858_D_1426	CCN(CCO)Cc1cn[nH]c1-c1ccc(C)c(C)c1
648724	MUV_858_D_1427	Cc1cccc(-n2c(SCC(=O)NCc3ccco3)nnc2-c2ccco2)c1
648726	MUV_858_D_1428	CCOC(=O)CSc1nnc(-c2ccc(S(=O)(=O)N3CCOCC3)cc2)n1-c1ccccc1
648728	MUV_858_D_1429	CCn1c(SCc2nnc(-c3ccccc3)o2)nc2c1c(=O)n(C)c(=O)n2C
648733	MUV_858_D_1430	Cc1ccc(S(=O)(=O)NCC(=O)N(CC(=O)NCC2CCCO2)Cc2ccccc2)cc1
648743	MUV_858_D_1431	CCCCn1c(SCC(=O)Nc2nnc(CC)s2)nc2ccccc2c1=O
648744	MUV_858_D_1432	Cn1c(Cn2cnc3ccccc32)nnc1SCC(=O)CC(=O)Nc1ccccc1
648748	MUV_858_D_1433	Cc1ccc2nc3c(c(N)c2c1)CCN3c1ccccc1.O=C(O)C(=O)O
648767	MUV_858_D_1434	CC(C)OC12Oc3ccccc3C=C1N1CCC2CC1
648771	MUV_858_D_1435	CCCCn1c(SCC(=O)NC(C)(C)C)nnc1-c1ccco1
648779	MUV_858_D_1436	CCOc1ccc2nc(NC(=O)CSc3nnnn3C3CCCCC3)sc2c1
648780	MUV_858_D_1437	Cc1ccccc1-c1nnc(SCC(=O)NC2CCCCC2)o1
648791	MUV_858_D_1438	COc1ccc(C)cc1NC(=O)c1ccc(S(=O)(=O)N2CCOCC2)cc1
648796	MUV_858_D_1439	CCn1nnc(-c2ccccc2NS(=O)(=O)c2ccc(S(=O)(=O)N3CCCCCC3)cc2)n1
648798	MUV_858_D_1440	O=C(NC1CCCCC1)c1ccc(S(=O)(=O)NCc2cccnc2)cc1
648800	MUV_858_D_1441	O=C(O)c1ccc(-n2cccc2)cc1O
648810	MUV_858_D_1442	COC(=O)c1ccccc1NC(=O)COC(=O)c1ccco1
648811	MUV_858_D_1443	Cc1cc(S(=O)(=O)N(Cc2ccco2)Cc2ccccn2)ccc1-n1cnnn1
648818	MUV_858_D_1444	c1cc(N2CCCC2)ccc1C(c1nnnn1C1CCCCC1)N1CCOCC1
648820	MUV_858_D_1445	COCCn1nnnc1SCC(=O)c1ccccc1
648827	MUV_858_D_1446	COc1ccc(-n2c(SCC#N)nnc2-c2cccnc2)cc1
648832	MUV_858_D_1447	COC(=O)c1ccc(NC(=O)CN2C(=O)CSC2=O)cc1
648833	MUV_858_D_1448	CC1CCN(C(=O)CSc2nncn2-c2ccccn2)CC1
648834	MUV_858_D_1449	COc1ccc2c3c(cccc13)OCC2=O
648835	MUV_858_D_1450	NC(=O)C1CCN(c2ncnc3c(-c4ccccc4)nsc32)CC1
648836	MUV_858_D_1451	Cc1ccc(C(c2nnnn2CC2CCCO2)N2CCN(C(=O)c3ccco3)CC2)cc1
648848	MUV_858_D_1452	COc1cc(C)nc(OCCNS(=O)(=O)c2cc(C)ccc2C)n1
648849	MUV_858_D_1453	O=C(CCN1CCN(CCO)CC1)Nc1ccc(OCc2ccccc2)cc1
648861	MUV_858_D_1454	CCc1ccccc1N(CC(=O)NCc1ccco1)C(=O)c1snc(C(N)=O)c1N
648871	MUV_858_D_1455	Cn1c(SCC(=O)OCc2ccccc2)nc2c1c(=O)n(C)c(=O)n2C
648874	MUV_858_D_1456	Cc1ccc2c(c1)nc(-c1ccc(F)cc1)nc2SCC(=O)NCc1ccco1
648875	MUV_858_D_1457	COc1ccc(NCc2nnc(SCC(=O)N3CCCc4ccccc43)o2)cc1
648891	MUV_858_D_1458	O=C(CN(CCN1CCOCC1)C(=O)Cn1nnc(-c2ccc(F)cc2)n1)NC1CCCCC1
648892	MUV_858_D_1459	Cc1cc(C)c2cc(C#N)c(N3CCCC3)nc2c1
648893	MUV_858_D_1460	Cc1ccc(Cn2[nH]nc3c(=O)nc(C4CCN(S(=O)(=O)c5ccc(C)cc5)CC4)nc2-3)cc1
648909	MUV_858_D_1461	C=CCn1c(SCc2cccnc2)nnc1-c1ccncc1
648911	MUV_858_D_1462	CC(C)CC(c1nnnn1CC1CCCO1)N1CCN(c2nc3ccccc3s2)CC1
648914	MUV_858_D_1463	Cc1ccc2nc(Cc3ccc(N)cc3)oc2c1
648915	MUV_858_D_1464	CCn1c(C)nc2c1c1ccccc1oc2=O
648928	MUV_858_D_1465	Cc1ccc(NC(=O)CN2C(=O)COc3ccc(C)cc32)nc1
648933	MUV_858_D_1466	c1ccc2c(c1)CNc1ccccc1O2
648934	MUV_858_D_1467	CCOc1ccccc1NC(=O)CSc1nnc2c(CC)c(C)nc(N)n12
648935	MUV_858_D_1468	CC(C)C(c1nnnn1C(C)(C)C)N(Cc1cccs1)Cc1ccccc1
648940	MUV_858_D_1469	CC1CCCN(C(=O)CSc2nnc3n2c2ccccc2c(=O)n3C2CCCC2)C1
648943	MUV_858_D_1470	Cc1c(C#N)c(NC(=O)c2ccc3c(c2)OCO3)sc1C(=O)N1CCOCC1
648945	MUV_858_D_1471	Cn1c(Cn2nnc3ccccc32)nnc1SCC(=O)N1CCc2ccccc21
648946	MUV_858_D_1472	COCCCNC(=O)C1CCN(c2nc(C)cc(C)n2)CC1
648947	MUV_858_D_1473	COc1ccc(OC)c(NC(=O)C(CC(=O)O)NCc2ccco2)c1
648954	MUV_858_D_1474	CCC(C)(C)n1nnnc1CN1CCN(c2nc3cc(OC)ccc3cc2C#N)CC1
648956	MUV_858_D_1475	CCOCCCNc1ccc(-c2ccccc2)nn1
648957	MUV_858_D_1476	CC1Cc2ccccc2N1C(=O)CSc1nnc2n1C(C)(C)Cc1ccccc1-2
648964	MUV_858_D_1477	Cc1cccc2cc(CN(Cc3cccs3)C(c3nnnn3C3CCCC3)C(C)C)c(=O)[nH]c12
648965	MUV_858_D_1478	CCCCOc1ccc(-c2nnn(CC(=O)Nc3ncc(CC(=O)OCC)s3)n2)cc1
648966	MUV_858_D_1479	Cc1[nH]nc2c1C1(CCN(C(=O)c3ccccc3)CC1)C(C#N)=C(N)O2
648968	MUV_858_D_1480	CCC(C)NS(=O)(=O)c1ccc(OCC(=O)NCc2ccco2)cc1
648973	MUV_858_D_1481	Cc1nn(C)c(C)c1NC(=O)CN1CCC(O)(c2ccc3c(c2)OCO3)CC1
648974	MUV_858_D_1482	CC(=O)NC1CC2CCC(C1)N2Cc1ccc(C)cc1
648980	MUV_858_D_1483	Cc1ccc(S(=O)(=O)Cn2nnnc2C(c2ccc(F)cc2)N2CCC(C(N)=O)CC2)cc1
648982	MUV_858_D_1484	CCCCn1c(SCC(=O)NCc2ccco2)nnc1-c1ccco1
648989	MUV_858_D_1485	COc1ccc(C(=O)Nc2ccc(S(=O)(=O)Nc3onc(C)c3C)cc2)cc1OC
648990	MUV_858_D_1486	O=S(=O)(Nc1nc2ccccc2[nH]1)c1ccccc1
648996	MUV_858_D_1487	CCc1ccc(OCc2nnc(SCCN3CCOCC3)n2CC)cc1.O=C(O)C(=O)O
649016	MUV_858_D_1488	COc1ccc(Cn2nnnc2C(c2cccs2)N2CCN(c3ccccc3)CC2)cc1
649022	MUV_858_D_1489	COc1ccccc1N(CC(=O)NC1CCCC1)C(=O)c1csnn1
649032	MUV_858_D_1490	CCCCn1c(SCC(=O)Nc2nnc(CC)s2)nc2c1c(=O)n(C)c(=O)n2C
649036	MUV_858_D_1491	N#CCCCSc1ncccc1-c1nc2ccccc2[nH]1
649038	MUV_858_D_1492	COc1ccc(C(=O)CSc2nnnn2Cc2ccccc2)cc1
649043	MUV_858_D_1493	Cc1ccc2[nH]c(=O)c(CN(CC3CCCO3)S(=O)(=O)c3cccc4nsnc43)cc2c1
649045	MUV_858_D_1494	O=C(CSc1nnc(-c2cccnc2)o1)OC1CCCCC1
649046	MUV_858_D_1495	Cc1ccc(O)c(CNc2ccccn2)c1
649049	MUV_858_D_1496	COc1cc2c(cc1NC(=O)c1cccnc1)CCCC2
649052	MUV_858_D_1497	Cc1cc(NC(=O)CSc2nc(C3CCCCC3)nc3ccccc32)no1
649053	MUV_858_D_1498	CCOC(=O)c1cnc2c(-c3ccccc3)cnn2c1N
649055	MUV_858_D_1499	Cc1cccc(Cn2c(SCCO)nc3c2c(=O)n(C)c(=O)n3C)c1
649056	MUV_858_D_1500	CC1CCN(C(=O)CSc2nnc(CSc3ncccn3)n2C)CC1
649059	MUV_858_D_1501	COc1ccc(N(CC(=O)NC(C)(C)C)C(=O)c2ccco2)cc1
649061	MUV_858_D_1502	Cc1cccc(OCc2nnc(SCC(=O)N3CCN(C(=O)c4ccco4)CC3)n2C)c1C
649063	MUV_858_D_1503	Cn1nnc(C(O)CN2CCOCC2)n1
649066	MUV_858_D_1504	Nc1ccc(C(=O)OCc2nc3ccccc3[nH]2)cc1
649068	MUV_858_D_1505	COc1cc(S(=O)(=O)N(Cc2ccco2)C2CCCC2)ccc1-n1cnnn1
649070	MUV_858_D_1506	N#Cc1c2c(sc1-n1cccc1C=NO)CCCC2
649073	MUV_858_D_1507	Cc1cccc(NC(=O)CSc2nnc(-c3ccc(S(=O)(=O)N4CCOCC4)cc3)n2C)c1
649093	MUV_858_D_1508	CCn1c(COc2ccccc2C)nnc1SCC(=O)Nc1ccc2c(c1)OCCO2
649095	MUV_858_D_1509	Cc1ccc(-c2nnn(CC(=O)N3CCN(c4nc5ccccc5s4)CC3)n2)cc1
649098	MUV_858_D_1510	COc1ccc(C(=O)CSc2nnc(Cn3cnc4ccccc43)o2)cc1
649112	MUV_858_D_1511	O=C(Nc1c(-c2ccccc2)nc2ccccn21)c1ccco1
649118	MUV_858_D_1512	COc1ccc(NC(=O)CN2C3CCC2CC(O)(c2cccnc2)C3)cc1OC
649128	MUV_858_D_1513	c1ccc(-c2nc3cc(Cc4ccc5oc(-c6ccccn6)nc5c4)ccc3o2)nc1
649135	MUV_858_D_1514	COc1ccc(-c2nnn(CC(=O)N(CC(=O)NC3CCCC3)Cc3cccs3)n2)cc1OC
649142	MUV_858_D_1515	CC1CCCN(S(=O)(=O)c2ccc(NC(=O)c3cccc(-n4cnnn4)c3)cc2)C1
649145	MUV_858_D_1516	O=C(NC1CS(=O)(=O)CC1NCc1ccccc1)c1ccccc1
649158	MUV_858_D_1517	Cc1ccc(Cn2c(SCC(=O)Nc3cccc(C)n3)nc3c2c(=O)n(C)c(=O)n3C)cc1
649161	MUV_858_D_1518	CN1CCN(S(=O)(=O)c2ccc(NC(=O)c3ccc(Br)o3)cc2)CC1
649165	MUV_858_D_1519	COc1ccc(OC)c(S(=O)(=O)N2CCC(C(=O)Nc3ccc(C)c(C)c3)CC2)c1
649169	MUV_858_D_1520	COc1ccccc1NC(=O)CSc1nnc(-c2ccncc2)n1CC1CCCO1
649176	MUV_858_D_1521	O=C(CSc1nnnn1C1CCCC1)N1CCN(C(=O)c2ccco2)CC1
649177	MUV_858_D_1522	Cc1nn(CC(=O)Nc2nnc(CC(=O)N3CCCC3)s2)c(=O)c2ccccc12
649178	MUV_858_D_1523	Cc1ccc2c(c1)N(CC(=O)c1cccc(Cl)c1)C(=O)C(C)O2
649179	MUV_858_D_1524	CCOc1cc(S(=O)(=O)N2CCN(c3ccc(F)cc3)CC2)c(OCC)cc1-n1cnnn1
649180	MUV_858_D_1525	COc1ccc(-c2nc(NC(=O)c3cc(C(C)(C)C)nn3C)sc2C)cc1
649183	MUV_858_D_1526	CCOc1ccc(-c2nnn(CC(=O)NCc3cccs3)n2)cc1
649187	MUV_858_D_1527	O=C(CN1C(=O)CSC1=O)Nc1ccc(N2CCOCC2)cc1
649190	MUV_858_D_1528	COc1ccc(C(c2nnnn2Cc2cccs2)N2CCN(c3ccccc3F)CC2)cc1
649191	MUV_858_D_1529	COc1cc(-c2cc(=O)c3c(C)oc(C)c3c(OC)c2)ccc1O
649193	MUV_858_D_1530	COc1ccc2nc(N3CCCCC3)c(C#N)cc2c1
649194	MUV_858_D_1531	O=C(NC(NC1CCS(=O)(=O)C1)C(=O)c1cccs1)c1ccccc1
649197	MUV_858_D_1532	O=C1CC(c2ccco2)c2ccc3ccccc3c2N1
649198	MUV_858_D_1533	O=C(CCn1nnc(-c2cccs2)n1)NC1CCCCC1
649202	MUV_858_D_1534	Cc1ccc(NCc2nnc(SCC(=O)c3ccc4c(c3)OCCO4)o2)c(C)c1
649204	MUV_858_D_1535	CCn1c(SCC(=O)NCc2ccco2)nnc1C(C)C
649209	MUV_858_D_1536	COc1cc(NC(=O)CSc2nccc(C)n2)c(C(=O)O)cc1OC
649213	MUV_858_D_1537	CCOC(=O)c1cccc(NC(=O)c2cccs2)c1
649215	MUV_858_D_1538	O=C(CSc1n[nH]c(C2CCCC2)n1)NC1CCCC1
649216	MUV_858_D_1539	COC(=O)c1ccccc1NC(=O)CSc1nnc(CNS(=O)(=O)c2ccc(C)cc2)n1C
649223	MUV_858_D_1540	Cn1c(Sc2nc3ccccc3n2CC(=O)N2CCCCC2)nc2c1c(=O)n(C)c(=O)n2C
649228	MUV_858_D_1541	COCCNC(=O)CN(C(=O)CCC(=O)Nc1nccs1)c1ccccc1OC
649232	MUV_858_D_1542	CCc1cc2ccc(C)cc2nc1SCC(=O)N1CCN(C(=O)c2ccco2)CC1
649246	MUV_858_D_1543	O=C(CN1C(=O)COc2ccccc21)c1ccc(Cl)cc1
649255	MUV_858_D_1544	Cc1cc(S(=O)(=O)N(Cc2ccc(F)cc2)CC2CCCO2)ccc1-n1cnnn1
649256	MUV_858_D_1545	CCn1nnnc1SCC(=O)N1CCOCC1
649260	MUV_858_D_1546	COc1ccc(N2C(=O)C(Cl)=C(N3CCCC3)C2=O)cc1
649261	MUV_858_D_1547	Cc1cnc(NC(=O)CSc2nnc(-c3ccncc3)n2C2CCCCC2)s1
649263	MUV_858_D_1548	Cc1cccc(NC2=NC(C)(C)N=C(N)N2)c1C
649267	MUV_858_D_1549	COCCN(C(=O)CNC(=O)c1cccs1)C(C(=O)NC1CCCC1)c1cccs1
649272	MUV_858_D_1550	CN(C)c1ccc(-c2noc(C3CCN(S(=O)(=O)c4ccc(C(=O)O)cc4)CC3)n2)cc1
649274	MUV_858_D_1551	CC(OC(=O)c1cc2sccc2n1C)C(=O)NCCc1ccccc1
649282	MUV_858_D_1552	CC(C)(C)c1ccc(Cn2[nH]nc3c(=O)nc(C4CCN(C(=O)Cc5cccs5)CC4)nc2-3)cc1
649287	MUV_858_D_1553	Cc1nc(SCC(=O)NCCc2ccccc2)n[nH]1
649290	MUV_858_D_1554	CCOc1ccccc1C(=O)NCc1ccco1
649295	MUV_858_D_1555	Cc1nc2ccccc2c(=O)n1C1CCCCCC1
649297	MUV_858_D_1556	CCCCn1nnnc1SCC(=O)Nc1sc2c(c1C#N)CCCC2
649303	MUV_858_D_1557	CCCOC(=O)c1cc(=O)[nH]c2ccccc21
649307	MUV_858_D_1558	CC1CCCCN1S(=O)(=O)c1ccc(NC(=O)c2cccc(-n3cnnn3)c2)cc1
649313	MUV_858_D_1559	CCn1c(SCC(=O)Nc2cccc(NC(=O)c3ccco3)c2)nnc1-c1cccs1
649324	MUV_858_D_1560	COc1ccccc1Nc1nc(N)nc(CSc2nccc(C)n2)n1
649327	MUV_858_D_1561	CCSc1nnc(-c2ccc(S(=O)(=O)N3CCOCC3)cc2)n1CC1CCCO1
649328	MUV_858_D_1562	COc1ccc(S(=O)(=O)N(CC(=O)NCc2ccco2)C2CCCCC2)cc1OC
649331	MUV_858_D_1563	O=C(CSc1nnnn1C1CCCC1)c1ccc2c(c1)OCCO2
649338	MUV_858_D_1564	Cc1ccc(N2CC(C(=O)OCC(=O)C(C)(C)C)CC2=O)cc1C
649342	MUV_858_D_1565	CCOc1ccc(OCC)c(NC(=O)CSc2nnc(-c3cccnc3)o2)c1
649344	MUV_858_D_1566	Cc1cc(C)c2cc(C(c3nnnn3C3CCCC3)N3CCOCC3)c(=O)[nH]c2c1
649346	MUV_858_D_1567	CCn1c(COc2cccc(C)c2)nnc1SCC(=O)N1CCCC1
649347	MUV_858_D_1568	CC(=O)c1ccc2c3c1cccc3C(=O)N(c1c(C)nn(C)c1C)C2=O
649353	MUV_858_D_1569	c1nn(Cc2ccccc2)c2ncn3c(nnc3-c3ccncc3)c12
649356	MUV_858_D_1570	Cn1c2ccccc2c(C#N)c1CN1CCC(C(N)=O)CC1
649384	MUV_858_D_1571	Cc1cc(C)nc(NCC(O)CNc2ccccc2Cl)n1
649387	MUV_858_D_1572	CCOc1ccc(NC(=O)COC(=O)c2cccnc2)cc1
649390	MUV_858_D_1573	CCC(=O)N1CCN(C(C)=O)C1c1ccccc1
649392	MUV_858_D_1574	O=C(O)c1ccc(NC(=O)Cc2cccs2)cc1
649394	MUV_858_D_1575	COC(=O)c1ccc(NC(=O)C2CCCO2)cc1
649396	MUV_858_D_1576	COCCNC(=O)C(c1cccs1)N(C(=O)Cn1nnc2ccccc21)c1cccc(C(C)=O)c1
649398	MUV_858_D_1577	COCCNC(=O)C(c1cccc(OC)c1)N(Cc1cccs1)C(=O)Cn1nnc2ccccc21
649403	MUV_858_D_1578	CCOC(=O)Cn1nnnc1C(CC)N(Cc1cccs1)Cc1cc2cc(C)ccc2[nH]c1=O
649410	MUV_858_D_1579	COc1cc(NC(=O)c2ccccc2Cl)c(OC)cc1NC(=O)CN1CCOCC1
649414	MUV_858_D_1580	O=c1[nH]c2ccccc2n1CCCOc1ccccc1
649422	MUV_858_D_1581	Cc1ccccc1-n1c2n[nH]c(=O)n2c2ccccc2c1=O
649425	MUV_858_D_1582	Cc1ccccc1OCc1nnc(SCC(=O)Nc2ccc3c(c2)OCO3)n1C
649431	MUV_858_D_1583	COc1nc(-c2ccc(Cl)cc2)ccc1-c1noc(-c2ccco2)n1
649434	MUV_858_D_1584	CCOc1cccc(C2C(C(=O)c3ccc(C)o3)=C(O)C(=O)N2c2nccs2)c1
649440	MUV_858_D_1585	N#CCSc1nnc(COc2cccc3ccccc32)n1-c1ccccc1
649443	MUV_858_D_1586	O=c1[nH]c2cc(Cl)ccc2n1-c1ccccc1
649448	MUV_858_D_1587	CCCNS(=O)(=O)c1ccc(CCC(=O)NCc2cccnc2)cc1
649453	MUV_858_D_1588	CCn1c(COc2ccccc2)nnc1SCC(=O)Nc1cc(OC)ccc1OC
649455	MUV_858_D_1589	COc1ccc2nc(C)cc(SCC(=O)O)c2c1
649457	MUV_858_D_1590	COc1ccccc1NC(=O)N(CCN(C)C)Cc1cc2cc(C)ccc2[nH]c1=O
649458	MUV_858_D_1591	O=C(O)C1CC(=O)N(c2ccc(OCc3ccccc3Cl)cc2)C1
649460	MUV_858_D_1592	COc1cc(C)nc(NS(=O)(=O)c2ccc(C)cc2)n1
649478	MUV_858_D_1593	COc1ccc2c(c1)C(C)=CC(C)(C)N2C(=O)CNCc1ccc2c(c1)OCO2.O=C(O)C(=O)O
649491	MUV_858_D_1594	Cc1ccc2[nH]c(=O)c(CN(CCO)C(=O)NCc3ccccc3)cc2c1
649494	MUV_858_D_1595	COc1ccccc1NC(=O)CN1c2ccccc2OC(C)C1=O
649500	MUV_858_D_1596	CCCOC(=O)Nc1nc2ccccc2o1
649503	MUV_858_D_1597	Cn1c(COc2ccc3ccccc3c2)nnc1SCC(=O)O
649506	MUV_858_D_1598	O=C(CN1C(=O)c2ccccc2S1(=O)=O)N1CCN(Cc2ccc3c(c2)OCO3)CC1
649509	MUV_858_D_1599	COc1cccc(-n2nnnc2SCC(=O)Nc2cccc(NC(C)=O)c2)c1
649510	MUV_858_D_1600	COc1cccc(C(=O)Nc2ccc(NC(C)=O)cn2)c1
649511	MUV_858_D_1601	Cc1cc(NC(=O)CSc2nc3ccccc3n2CC(=O)N2CCCCC2)no1
649514	MUV_858_D_1602	O=C(CSc1nnc(-c2ccc(S(=O)(=O)N3CCCC3)cc2)o1)NCc1ccco1
649517	MUV_858_D_1603	COc1cccc(CN(Cc2cccnc2)S(=O)(=O)c2ccc(-n3cnnn3)c(C)c2)c1
649518	MUV_858_D_1604	COc1ccc(OC)c(-n2nnnc2SCC(=O)NCCc2ccccc2)c1
649519	MUV_858_D_1605	CN(C(=O)c1ccncc1)c1nnc(-c2ccccn2)s1
649523	MUV_858_D_1606	CCCc1[nH][nH]c(=O)c1C(c1ccccc1)C(C#N)C#N
649524	MUV_858_D_1607	O=C(CSc1nnc(-c2ccco2)n1CC1CCCO1)NC1CCCC1
649528	MUV_858_D_1608	CCOC(=O)c1c(C)c(C)sc1NC(=O)CSc1nnc(CNc2ccc(OC)cc2)n1C
649543	MUV_858_D_1609	Cc1nnc(Nc2ccc3c(c2)ncn3C)c2ccccc12
649546	MUV_858_D_1610	COc1ccc(-c2ccc(Nc3ccc(S(=O)(=O)N4CCCC4)cc3)nn2)cc1OC
649550	MUV_858_D_1611	Cc1ccc2[nH]c(=O)c(CN(Cc3cccs3)Cc3nnnn3CC3CCCO3)cc2c1
649561	MUV_858_D_1612	O=C(Nc1ccc2c(c1)OCCO2)C1CCN(S(=O)(=O)Cc2ccccc2)CC1
649563	MUV_858_D_1613	Cc1ccc2oc(=O)n(CCCOc3ccccc3)c2c1
649565	MUV_858_D_1614	c1ccc(CSc2nnc(Cc3ccccn3)o2)cc1
649567	MUV_858_D_1615	CC(=O)Nc1nc2ccccc2n1CCOc1ccccc1Cl
649568	MUV_858_D_1616	CCCCS(=O)(=O)C(=C1Nc2ccccc2N1)S(=O)(=O)CCCC
649576	MUV_858_D_1617	Cc1nnc(N(Cc2ccco2)C(=O)c2cccc(C#N)c2)s1
649578	MUV_858_D_1618	COCCN(C(C)=O)c1nnc(-c2ccccn2)s1
649583	MUV_858_D_1619	CCOc1cc(C(=O)Nc2cc(C)ccn2)cc(OCC)c1OCC
649585	MUV_858_D_1620	O=C(Cc1cccs1)Nc1ccc(S(=O)(=O)Nc2ncccn2)cc1
649589	MUV_858_D_1621	O=C(NCc1ccc2c(c1)OCO2)C1CCN(C(=O)Nc2ccc(Cl)cc2)CC1
649590	MUV_858_D_1622	COc1ccc(-c2nsc3c2ncnc3N2CCN(C(=O)c3ccco3)CC2)cc1
649591	MUV_858_D_1623	COC(=O)CCC(=O)c1oc2ccccc2c1N
649596	MUV_858_D_1624	COCCCn1c(SCC(=O)NC2CCCC2)nnc1-c1ccco1
649609	MUV_858_D_1625	COC(=O)c1c(C)c(C)sc1NC(=O)CSc1nnc(Cn2nnc3ccccc32)n1C
649611	MUV_858_D_1626	Cc1cc(C)nc(SCc2nnc(SCC(=O)Nc3ccccc3C)n2Cc2ccco2)n1
649615	MUV_858_D_1627	CC(C)=CCC(C)(C)C1OCCN1C(=O)Nc1ccccc1
649618	MUV_858_D_1628	O=C(Nc1cccc2ccccc21)c1cnccn1
649625	MUV_858_D_1629	O=C(NCc1ccc2c(c1)OCO2)C1CCCN1C(=O)Nc1cccc(Cl)c1
649626	MUV_858_D_1630	O=C(NC1CCCCC1)NC1CC2CCC(C1)N2C(=O)NC1CCCCC1
649628	MUV_858_D_1631	CCOC(=O)c1ccc(NC2OC(=O)c3ccccc32)cc1
649629	MUV_858_D_1632	CC(C)c1ccc(NC(=O)C2CCN(S(C)(=O)=O)CC2)cc1
649638	MUV_858_D_1633	CC(C)C(=O)Nc1ccc(NC(=O)c2ccccc2Cl)nc1
649647	MUV_858_D_1634	O=C(C1CCCCC1)N(CCN1CCCC1)c1nc2ccccc2s1
649653	MUV_858_D_1635	CC(NCc1ccco1)=C1C(=O)c2ccccc2C1=O
649654	MUV_858_D_1636	CCCCOC(=O)CNc1n[nH]c(SCC(=O)OCC)nc1=O
649655	MUV_858_D_1637	CCOc1ccccc1-n1c(SCC(=O)NC(C)(C)C)nnc1-c1ccoc1C
649657	MUV_858_D_1638	O=S(=O)(NCC1OCCc2ccccc21)c1ccc(S(=O)(=O)N2CCOCC2)cc1
649658	MUV_858_D_1639	CCn1c(SCC(=O)Nc2cc(OC)ccc2OC)nnc1C1CCCCC1
649662	MUV_858_D_1640	Cc1cccc2cc(CN(Cc3ccco3)S(=O)(=O)c3ccc4c(c3)OCCO4)c(=O)[nH]c12
649664	MUV_858_D_1641	Cc1nnc(N(C(=O)c2cnccn2)c2ccccc2)s1
649671	MUV_858_D_1642	CC(C)c1c(O)nc(SCC(=O)Nc2ccc3c(c2)CCC3)[nH]c1=O
649674	MUV_858_D_1643	O=C(O)CCSc1nc2ccc(Br)cc2[nH]1
649680	MUV_858_D_1644	COc1ccccc1N1CCN(C(=O)CSc2ncccc2-c2nc3ccccc3[nH]2)CC1
649681	MUV_858_D_1645	COc1ccc2[nH]c(=O)c(CN(CCN(C)C)C(=O)NCc3ccccc3)cc2c1
649695	MUV_858_D_1646	Cn1c2ccccc2nc1CCCCCN
649714	MUV_858_D_1647	CCC(=O)Nc1ccc(NC(=O)c2c(C)nc3ccccn32)cc1
649721	MUV_858_D_1648	Cc1nn(-c2cccc(Cl)c2)c2c1C(c1cccnc1)C(C#N)=C(N)O2
649727	MUV_858_D_1649	O=c1[nH]c2cc3c(cc2cc1C(c1nnnn1C1CCCCC1)N1CCSCC1)OCCO3
649732	MUV_858_D_1650	O=C(NCCOC(=O)c1cccs1)c1cccnc1
649734	MUV_858_D_1651	CCOC(=O)CSc1nnc(-c2ccc(OC)cc2OC)o1
649735	MUV_858_D_1652	Cn1c(Cc2ccccc2)nnc1SCC(=O)Nc1ccc2c(c1)OCCO2
649741	MUV_858_D_1653	CCOC(=O)CNC(=O)CSc1nc2cccnc2n1Cc1ccccc1
649742	MUV_858_D_1654	CCOC(=O)c1cc2occc2n1CC(=O)Nc1ccc(OC)cc1OC
649752	MUV_858_D_1655	CCCOc1ccc(N2CC(C(=O)Nc3ccccn3)CC2=O)cc1
649753	MUV_858_D_1656	CCOC(=O)Cc1csc(NC(=O)CSc2nnnn2-c2ccc(CC)cc2)n1
649754	MUV_858_D_1657	Nc1ncc(-c2ccccc2)n1CC1CCCO1
649755	MUV_858_D_1658	CCC(=O)Nc1ccc(NC(=O)CN2CCCC(C)C2)c(Cl)c1
649764	MUV_858_D_1659	O=C(CSc1nnnn1C1CCCC1)NCc1ccc2c(c1)OCO2
649767	MUV_858_D_1660	CCCCc1c(O)nc(SCC(=O)Nc2ccc3c(c2)CCC3)[nH]c1=O
649780	MUV_858_D_1661	Cc1cnc(NC(=O)c2c(O)n3c4c(cccc4c2=O)CCC3)s1
649789	MUV_858_D_1662	CCOc1ccccc1C1C(C(=O)OC)=CN(C)C=C1C(=O)OC
649793	MUV_858_D_1663	CC(C)CCOc1cccc(OCC(=O)N(C)C2CCS(=O)(=O)C2)c1
649831	MUV_858_D_1664	Cc1c(C)[n+](=O)c2c(n1[O-])CCCCC2
649835	MUV_858_D_1665	N#CCCN1CCN(C2=NC(=O)C(=C3CCCCC3)S2)CC1
649840	MUV_858_D_1666	Cc1ccc(C)c(-c2nc3cc(N)ccc3o2)c1
649841	MUV_858_D_1667	Cc1ccc(C(=O)Nc2nncs2)cc1S(=O)(=O)N1CCOCC1
649842	MUV_858_D_1668	O=C(OC(C(=O)NCc1ccc2c(c1)OCO2)c1ccc(Cl)cc1)c1ccco1
649846	MUV_858_D_1669	CC(=O)c1ccc(NC(=O)CSc2nnc(-c3ccoc3C)n2Cc2ccccc2)cc1
649855	MUV_858_D_1670	O=C(Nc1cccc(-n2cnnn2)c1)c1ccco1
649856	MUV_858_D_1671	Clc1ccc(CSc2nncn2-c2ccccn2)cc1
649859	MUV_858_D_1672	Nc1ccnn1C1CCNCC1
649861	MUV_858_D_1673	Cc1cc(Cl)ccc1OCC(=O)NCCCN1CCOCC1
649862	MUV_858_D_1674	CC(C(=O)NCC1CCCO1)N(C(=O)c1snc(C(N)=O)c1N)c1cccc(F)c1
649867	MUV_858_D_1675	Cc1cccc2cc(CN(CCCO)C(=O)Nc3ccc(Cl)cc3)c(=O)[nH]c12
649870	MUV_858_D_1676	COCCNC(=O)C(c1cccs1)N(C(=O)Cn1nnc2ccccc21)c1cccc(C)c1
649877	MUV_858_D_1677	CC1CCCN(S(=O)(=O)c2ccc(NC(=O)Cn3nnc(-c4ccccc4F)n3)cc2)C1
649879	MUV_858_D_1678	COc1ccc(-n2nnnc2SCC(=O)NCCc2ccc(OC)c(OC)c2)cc1
649886	MUV_858_D_1679	Clc1cc(Cn2cnc3ccccc32)c2c(c1)COCO2
649899	MUV_858_D_1680	CC(=O)c1cccc(-n2nnnc2SCC(=O)Nc2ccccc2N2CCCCC2)c1
649901	MUV_858_D_1681	CCOC(=O)c1cccc(NC(=O)CSc2nc3ccccc3c(=O)n2CCOC)c1
649903	MUV_858_D_1682	CCCC(=O)Nc1ccc(NC(=O)c2cccs2)cn1
649913	MUV_858_D_1683	CCOC(=O)c1ccccc1NC(=O)CSc1ncc(C(=O)OCC)c(N)n1
649914	MUV_858_D_1684	CCC(C)(C)NC(=O)C(c1cccs1)N(CC1CCCO1)C(=O)Cn1nnc2ccccc21
649930	MUV_858_D_1685	CCc1nc2sc3c(c2c(SCC(=O)N2CCN(C(=O)c4ccco4)CC2)n1)CCCC3
649943	MUV_858_D_1686	CCOC(=O)Cc1csc(NC(=O)CSc2nnc(C)n2C)n1
649947	MUV_858_D_1687	Cn1c(COc2ccccc2)nnc1SCCN1CCOCC1
649949	MUV_858_D_1688	O=C(CSc1nc2ccccc2o1)Nc1ccccc1N1CCCCCC1
649950	MUV_858_D_1689	O=C(C1CCN(S(=O)(=O)c2ccc3ccccc3c2)CC1)N1CCN(c2ncccn2)CC1
649956	MUV_858_D_1690	CCCn1c(SCC(=O)NCCc2ccccc2)nnc1-c1cccnc1
649961	MUV_858_D_1691	C=CCNc1nnc(SCC(=O)N2CCCCC2)c2ccccc21
649963	MUV_858_D_1692	COc1ccc2nc(N3CCCC3)c(C#N)cc2c1
649968	MUV_858_D_1693	Cc1cnc(C(=O)Nc2nnc(C(C)C)s2)cn1
649970	MUV_858_D_1694	CCCn1c(SCC(=O)Nc2ccccc2N2CCCCC2)nc2c1c(=O)n(C)c(=O)n2C
649975	MUV_858_D_1695	Cc1cccc2cc(CN(Cc3cccs3)C3(c4nnnn4C4CCCC4)CCCC3)c(=O)[nH]c12
649982	MUV_858_D_1696	CC(=O)c1ccc(-n2nnnc2SCC(=O)N2CCN(C(=O)c3ccco3)CC2)cc1
649983	MUV_858_D_1697	Cc1nn(-c2ccccc2)c2sc(C(=O)N(CC(=O)NC3CCCC3)Cc3ccco3)cc12
649987	MUV_858_D_1698	CCCn1c(SCC(=O)Nc2ccccc2CC)nnc1C(C)C
649989	MUV_858_D_1699	c1nc(COc2nsnc2N2CCOCC2)cs1
650000	MUV_858_D_1700	COCCN(C(=O)Cn1nnc2ccccc21)C(C(=O)NC1CCCC1)c1cc(OC)ccc1OC
650007	MUV_858_D_1701	CCc1nnc(NC(=O)c2cc3ccccc3oc2=O)s1
650017	MUV_858_D_1702	CC(OC(=O)c1ccco1)C(=O)NC1CCCCC1
650019	MUV_858_D_1703	CCOc1ccccc1NC(=O)CSc1nc2cccnc2n1C
650023	MUV_858_D_1704	O=C(NC1CCCC1)c1cccnc1N1CCCCCC1
650026	MUV_858_D_1705	Cn1c(C(=O)OC(C(=O)NC2CCCC2)c2ccncc2)cc2sccc21
650028	MUV_858_D_1706	CC(=O)c1ccc(NC(=O)c2ccc(S(=O)(=O)N3CCCC3)cc2)cc1
650034	MUV_858_D_1707	O=C(O)CCNc1ccc2c(c1)OCCO2
650040	MUV_858_D_1708	COc1ccc(C2NC(=O)NC3=C2CCc2ccccc23)cc1
650041	MUV_858_D_1709	COc1ccccc1NC(=O)CSc1nc(O)cc(=O)[nH]1
650044	MUV_858_D_1710	COc1ccc(CNC(=O)C2CCN(S(=O)(=O)c3ccc(-c4nn[nH]n4)cc3)CC2)cc1
650045	MUV_858_D_1711	COc1ccc(C(=O)Cn2nnc(-c3cccs3)n2)cc1
650049	MUV_858_D_1712	CCc1ccc(OCc2nnc(SCCN3CCOCC3)n2C)cc1.O=C(O)C(=O)O
650067	MUV_858_D_1713	Cc1ccc2c(c1)nnn2C1CCN(S(=O)(=O)c2ccc(C(=O)N3CC(C)CC(C)C3)cc2)CC1
650068	MUV_858_D_1714	O=S(=O)(c1ccc2c(c1)OCO2)N1CCN(c2nnnn2-c2ccccc2)CC1
650072	MUV_858_D_1715	Cc1ccc2cc(CN(CCN3CCCC3)C(=O)Nc3ccccc3)c(=O)[nH]c2c1C
650075	MUV_858_D_1716	COc1ccc(N2CCN(C(=O)CSc3nnc(CNc4ccccc4)o3)CC2)cc1
650078	MUV_858_D_1717	O=C1CSC(=Nc2ccccn2)N1C1CCCCC1
650079	MUV_858_D_1718	COCCCn1c(SCC(=O)NC2CCCCC2)nnc1-c1ccncc1
650081	MUV_858_D_1719	CC(C)c1[nH]nc2c1C(Cc1ccccc1)C(C#N)=C(N)O2
650108	MUV_858_D_1720	C=CCc1ccccc1OCC(O)CNC
650111	MUV_858_D_1721	CCOC(=O)c1c(C)c(C)sc1NC(=O)CSc1nc2c(c(=O)n(C)c(=O)n2C)n1CC
650112	MUV_858_D_1722	Cc1ccc(S(=O)(=O)Cn2nnnc2CN2CCN(C(=O)c3ccco3)CC2)cc1
650114	MUV_858_D_1723	COc1ccc(N2C(=O)C(Cl)=C(N(CCO)Cc3ccccc3)C2=O)cc1
650123	MUV_858_D_1724	CC(=O)NCCc1ccc(S(=O)(=O)N2CCOCC2)cc1
650126	MUV_858_D_1725	O=C(CCCc1c[nH]c2ccccc12)N1CCCCCC1
650132	MUV_858_D_1726	CCc1nnc(NC(=O)c2ccc(S(=O)(=O)N3CCN(Cc4ccccc4)CC3)cc2)s1
650133	MUV_858_D_1727	CCn1c(SCC(=O)OCc2ccccc2)nnc1-c1ccco1
650135	MUV_858_D_1728	Cc1cccc(NC(=O)Cn2nnc(-c3cccs3)n2)c1C
650140	MUV_858_D_1729	c1ccc(CCn2nnnc2C(c2cccnc2)N2CCN(c3nc4ccccc4s3)CC2)cc1
650148	MUV_858_D_1730	Cc1[nH]c2ccc(-c3nnc(SCC(=O)N4CCCc5ccccc54)o3)cc2c1C
650151	MUV_858_D_1731	CCn1nnc(NC(=O)c2c(OC)cccc2OC)n1
650155	MUV_858_D_1732	CCOc1ccc(-c2nnc(N(CC)C(=O)C3CCC3)s2)cc1
650156	MUV_858_D_1733	COc1cccc(C(=O)CSc2nnc(-c3ccco3)n2CC2CCCO2)c1
650159	MUV_858_D_1734	COCCn1c(SCC(=O)N2CCCC2)nnc1C(C)C
650160	MUV_858_D_1735	CC(C)(C)NC(=O)C(c1ccncc1)N(Cc1cccs1)C(=O)Cn1nnc(-c2cccs2)n1
650161	MUV_858_D_1736	COc1cccc(NC(=O)COC(=O)c2cccnc2)c1
650164	MUV_858_D_1737	Cn1nnnc1SCC(=O)N(C1CCCCC1)C1CCCCC1
650165	MUV_858_D_1738	O=C(CS(=O)(=O)Cc1ccccc1)N1CCN(C(=O)c2ccco2)CC1
650167	MUV_858_D_1739	CCOC(=O)c1ccc(S(=O)(=O)Nc2ccccc2-c2nnn(CC)n2)cc1
650168	MUV_858_D_1740	O=C(Cn1nnc2ccccc21)N(Cc1ccco1)C(C(=O)NC1CCCCC1)c1ccccc1F
650169	MUV_858_D_1741	O=C(NCc1ccc2c(c1)OCO2)c1ccc(COc2cccc(Cl)c2)o1
650172	MUV_858_D_1742	COc1ccc(-c2sccc2C(C)C(=O)O)cc1
650192	MUV_858_D_1743	Cc1cccc(NC(=O)CSc2nnc(-c3ccccc3Br)o2)c1C
650202	MUV_858_D_1744	COCCn1nnnc1C1(N(Cc2cc3cc(C)ccc3[nH]c2=O)CC2CCCO2)CCN(C)CC1
650205	MUV_858_D_1745	Nc1nc(Nc2cccc3ccccc32)nc(C2CCCC2=O)n1
650211	MUV_858_D_1746	COc1ccc(C(=O)CSc2nnc(CNc3nc(-c4ccccc4)cs3)n2C)cc1
650213	MUV_858_D_1747	O=C(Cn1cnc2c(cnn2-c2ccc(F)cc2)c1=O)N1CCN(c2ccccc2F)CC1
650214	MUV_858_D_1748	CCOC(=O)C12CNC(=O)C(C(=O)OCC)(CNC1=O)C2
650217	MUV_858_D_1749	CSc1nnc(-c2ccc(F)cc2)o1
650223	MUV_858_D_1750	CC(=O)c1cc2c(cc1NC(=O)CCc1ccccc1)OCO2
650227	MUV_858_D_1751	O=C(O)c1ccccc1NC(=O)Cn1c(=O)sc2ccccc21
650228	MUV_858_D_1752	OC(CCN1CCOCC1)(c1ccc(Cl)cc1)C1CCCCC1
650230	MUV_858_D_1753	COc1cc(NC(=O)c2cccc(Cl)c2)c(OC)cc1NC(=O)CN1CCOCC1
650239	MUV_858_D_1754	O=C(CSc1ncnc2c1cnn2-c1ccccc1)Nc1ccccc1
650246	MUV_858_D_1755	Cc1cccc2cc(CN(Cc3ccco3)C(=O)NC3CCCCC3)c(=O)[nH]c12
650247	MUV_858_D_1756	O=C(O)COCC(=O)Nc1ccc2c(c1)CCC2
650259	MUV_858_D_1757	O=C(O)CCC(=O)N(Cc1ccco1)c1nc(-c2ccccc2)cs1
650261	MUV_858_D_1758	COc1ccccc1NC(=O)N1CCCC1C(=O)Nc1ccc(NC(C)=O)cc1
650262	MUV_858_D_1759	CCOC(=O)C1CCN(C(=O)C2(NC(=O)Nc3ccccc3Cl)CCCCC2)CC1
650265	MUV_858_D_1760	CCOc1ccccc1NC(=O)c1ccc(S(=O)(=O)N2CCOCC2)cc1
650275	MUV_858_D_1761	CCc1cccc(C)c1NC(=O)C1=C(C(=O)O)CCCC1
650277	MUV_858_D_1762	CC1(C)NC(=O)N(CC(O)CN2CCCCC2)C1=O
650279	MUV_858_D_1763	Cn1c(SCC(=O)c2ccccc2)nnc1C1CC1
650287	MUV_858_D_1764	CC(C)(C)NC(=O)Cn1c2ccccc2nc1SCC(=O)NC1CCCCC1
650290	MUV_858_D_1765	CC1CCN(C(c2nnnn2C(C)(C)C)c2ccc(N(C)C)cc2)CC1
650313	MUV_858_D_1766	O=C(NCc1cccnc1)NC1CCCCC1
650326	MUV_858_D_1767	CCOc1ccccc1-n1c(SCC(=O)NCc2ccco2)nnc1-c1ccncc1
650329	MUV_858_D_1768	CCOc1ccc(NS(=O)(=O)c2ccc3c(c2)oc(=O)n3C)cc1
650331	MUV_858_D_1769	CCOc1ccc(NC(=O)CSc2nnc(-c3ccco3)n2C)cc1
650335	MUV_858_D_1770	Cc1ccc(OCc2nnc(SCc3cc(=O)[nH]c4ccccc34)o2)cc1
650336	MUV_858_D_1771	CCOc1cc(S(=O)(=O)NCCc2ccccc2C)c(OCC)cc1-n1cnnn1
650347	MUV_858_D_1772	CC(C)Cn1c(O)c(C(=O)Nc2nccs2)c(=O)c2c1CCCC2
650349	MUV_858_D_1773	O=C(CSc1nnc(-c2ccc(NS(=O)(=O)c3ccccc3)cc2)o1)NCC1CCCO1
650353	MUV_858_D_1774	O=C(O)c1cc(O)ccc1-c1ccc(O)cc1
650355	MUV_858_D_1775	Cc1cc(NC(=O)CCC(=O)N(Cc2cccs2)C(C(=O)NC2CCCC2)c2ccncc2)no1
650356	MUV_858_D_1776	CCc1nnc(NC(=O)CSc2nnc3c4ccccc4n(C)c3n2)s1
650360	MUV_858_D_1777	CC1CCCC(C)N1C(=O)CSc1nnc(C2CCCCC2)o1
650363	MUV_858_D_1778	Cc1nc(N)c(C#N)c(-c2ccccc2)c1C
650364	MUV_858_D_1779	CCOCCn1c(SCC)nc2c1c(=O)[nH]c(=O)n2C
650366	MUV_858_D_1780	CC(C)(CNC(=O)CN1C(=O)c2ccccc2C1=O)CNC1=NS(=O)(=O)c2ccccc21
650368	MUV_858_D_1781	CN(C(=O)c1ccccn1)c1nnc(-c2cccnc2)s1
650375	MUV_858_D_1782	COCCn1c(SCC(=O)Nc2sc(C)c(C)c2C#N)nnc1C(C)C
650377	MUV_858_D_1783	COC(=O)CN(Cc1ccco1)S(=O)(=O)c1ccccc1
650378	MUV_858_D_1784	COc1ccc(Cl)cc1Nc1nc(NCCO)nc(N2CCCC2)n1
650386	MUV_858_D_1785	Cc1ccc(C)c(N2CCN(C(=O)c3cc4sccc4n3C)CC2)c1
650387	MUV_858_D_1786	CCOC(=O)c1ccc2[nH]c3c(c2c1)CCCCC3=O
650389	MUV_858_D_1787	CC(C)(C)c1ccc2c(c1)OCC(C(=O)O)O2
650394	MUV_858_D_1788	CCOc1c2sc3nc[nH]c(=O)c3c2ccc1Br
650399	MUV_858_D_1789	COc1ccc2cc(CN(CC3COCCO3)S(=O)(=O)c3ccccc3)c(=O)[nH]c2c1
650401	MUV_858_D_1790	O=C(CCC1CCCC1)NCc1ccccn1
650405	MUV_858_D_1791	COCc1cc(C)n(CC(=O)NC(C)c2ccccc2)c(=O)c1C#N
650406	MUV_858_D_1792	CCOC(=O)NC(CC(=O)O)c1ccc(OC)cc1
650408	MUV_858_D_1793	Cc1cc2nn(-c3ccccc3)nc2cc1NC(=O)c1cccs1
650410	MUV_858_D_1794	COc1ccc(CCNC(=O)C(C)OC(=O)c2ccco2)cc1OC
650426	MUV_858_D_1795	Cn1c(-c2ccc3c(c2)OCO3)cnc1NCc1cccc(Cl)c1.O=C(O)C(=O)O
650428	MUV_858_D_1796	O=C(Nc1ccc(C(=O)N2CCOCC2)cc1)Nc1cccc(Cl)c1
650430	MUV_858_D_1797	Cc1ccc(NC(=O)N2CCC(O)(c3ccc(Cl)cc3)CC2)cc1
650434	MUV_858_D_1798	COc1ccc(-c2csc(NC(=O)Cn3nc(C)cc3C)n2)cc1
650437	MUV_858_D_1799	COC(=O)c1ccccc1S(=O)(=O)N(Cc1ccco1)Cc1cc2cc(OC)ccc2[nH]c1=O
650443	MUV_858_D_1800	c1sc(-n2cnnn2)nc1-c1ccccc1
650444	MUV_858_D_1801	CCn1c(COc2cccc(OC)c2)nnc1SCC(=O)Nc1ccccc1C(=O)OC
650449	MUV_858_D_1802	O=C(CSc1nnc(-c2ccco2)n1CC1CCCO1)N1CCCCC1
650452	MUV_858_D_1803	O=S(=O)(c1ccc2c(c1)OCCO2)N1CCC(c2nc3ccc(Cl)cc3[nH]2)CC1
650455	MUV_858_D_1804	CCCNC(=O)CCC(=O)Nc1ncc(-c2ccc(C)cc2)n1C
650456	MUV_858_D_1805	O=C(Nc1cccc(NS(=O)(=O)c2ccc(S(=O)(=O)NC3CC3)cc2)c1)c1ccccn1
650458	MUV_858_D_1806	CCOc1ccccc1OCC(=O)Nc1nnc(COC)s1
650460	MUV_858_D_1807	Cc1cc(NC(=O)CSc2nnc(COc3cccc(C)c3C)n2Cc2ccco2)no1
650465	MUV_858_D_1808	COCCN(C(=O)C(F)(F)F)C(C(=O)NC1CCCCC1)c1ccco1
650476	MUV_858_D_1809	Cc1cc(S(=O)(=O)N(Cc2ccccc2)Cc2ccc(N(C)C)cc2)ccc1-n1cnnn1
650478	MUV_858_D_1810	COc1ccc(S(=O)(=O)c2ccc(OC)c(OC)c2)cc1OC
650480	MUV_858_D_1811	Nc1ccc2oc(-c3cccc4ccccc43)nc2c1
650484	MUV_858_D_1812	CC(C)C(c1nnnn1Cc1ccccc1)N(CCCO)Cc1cc2cc3c(cc2[nH]c1=O)OCO3
650486	MUV_858_D_1813	Cn1c(CNC(=O)Nc2ccccc2)nnc1SCc1ccccc1
650488	MUV_858_D_1814	C=CCN1C2CCCC1CC(NC(=O)Nc1cccc(C(C)=O)c1)C2
650492	MUV_858_D_1815	COc1cc(NS(=O)(=O)c2ccc(Br)cc2)c(OC)cc1NC(=O)c1ccco1
650498	MUV_858_D_1816	CN1CCN(S(=O)(=O)c2ccc(-c3noc(C4CCN(S(C)(=O)=O)CC4)n3)cc2)CC1
650503	MUV_858_D_1817	Cc1cc(C)n(-c2nnc(C)n2NS(=O)(=O)c2ccc(C)cc2)n1
650507	MUV_858_D_1818	CCOc1ccc(NC(=O)CSc2nc3cccnc3n2CC)cc1
650513	MUV_858_D_1819	Cc1ccc(-c2nsc3c2ncnc3N2CCN(C(=O)c3ccco3)CC2)cc1
650522	MUV_858_D_1820	O=C(CSc1nnc(-c2ccc(F)cc2)o1)Nc1ccc(S(=O)(=O)N2CCCC2)cc1
650524	MUV_858_D_1821	CCCOC(=O)c1ccc2c(c1)C(=O)N(c1ccccc1)C2=O
650531	MUV_858_D_1822	Cc1cc(=O)n(CC(C)O)c(O)c1C#N
650535	MUV_858_D_1823	CCCn1c2ccccc2nc1N1CCN(S(=O)(=O)Cc2ccccc2)CC1
650551	MUV_858_D_1824	Cc1ccc(C(=O)CSc2nnc(COc3cccc4cccnc43)o2)cc1
650556	MUV_858_D_1825	CC(=O)Nc1ccc(-c2nc3c(cccc3C)[nH]2)cc1
650557	MUV_858_D_1826	CCOC(=O)Cn1nc(-c2ccc(Cl)cc2)cc1N
650558	MUV_858_D_1827	O=C(CSc1nnc(CNc2ccccc2)o1)N1CCCc2ccccc21
650561	MUV_858_D_1828	CC(=O)N(CN1C(=O)C2CC=CCC2C1=O)c1cccc(Cl)c1
650562	MUV_858_D_1829	Cc1ccc(NC(=O)CSc2nnc(-c3ccc(S(=O)(=O)N4CCCC4)cc3)o2)cc1C
650568	MUV_858_D_1830	c1csc(-c2nnc(-c3ccc(N4CCOCC4)cc3)o2)c1
650576	MUV_858_D_1831	COC(=O)c1ccc2[nH]c(C)cc(=O)c2c1
650579	MUV_858_D_1832	N=c1nc(N)nc2n1NC(c1ccc(F)cc1)=CS2
650585	MUV_858_D_1833	CCCOc1nc(N)c(C#N)c(-c2ccccc2F)c1C#N
650589	MUV_858_D_1834	COc1cc(NC(=O)C(C)C)ccc1NC(=O)c1ccco1
650592	MUV_858_D_1835	CCCn1c(O)c(C(=O)Nc2nnc(CC)s2)c(=O)c2ccccc21
650593	MUV_858_D_1836	CCn1c(SCC(=O)N2CCCCC2)nnc1-c1ccc(S(=O)(=O)N2CCN(C)CC2)cc1
650594	MUV_858_D_1837	Cc1[nH]nc2c1C(c1ccc(-c3ccccc3C#N)o1)C(C#N)=C(N)O2
650614	MUV_858_D_1838	Cc1cccc(NC(=O)CC2NC3CCCCC3NC2=O)c1
650617	MUV_858_D_1839	CCN1CCCC1CN(Cc1cc2cc(C)ccc2[nH]c1=O)C(=O)Nc1ccccc1OC
650618	MUV_858_D_1840	Cc1cnc(-c2nnc(N(C)C(=O)c3ccncc3)s2)cn1
650626	MUV_858_D_1841	COc1ccccc1NC(=O)CSc1nnnn1-c1ccc2c(c1)OCO2
650627	MUV_858_D_1842	CCn1c(SCC(N)=O)nnc1-c1cc2c(C)nn(-c3ccccc3)c2s1
650633	MUV_858_D_1843	Cc1c(C#N)c(NC(=O)C2CC2)sc1C(=O)N1CCCCC1
650635	MUV_858_D_1844	CCn1c(SCC(=O)O)nnc1C1CCCCC1
650636	MUV_858_D_1845	Cc1nnc(SCC(=O)NC(C)(C)C)n1CCc1ccccc1
650638	MUV_858_D_1846	COC(=O)c1ccccc1NC(=O)c1ccccc1OC
650648	MUV_858_D_1847	CCCNC(=O)c1nc2ncc(Br)cn2n1
650650	MUV_858_D_1848	CCCn1c(SCC(=O)Nc2nccs2)nnc1-c1cccnc1
650664	MUV_858_D_1849	[Br-].CN(C)c1cc[n+](Cc2ccccc2)cc1
650673	MUV_858_D_1850	CCOc1cc(CNc2ncc(-c3ccc(OC)cc3)n2C)ccc1O.O=C(O)C(=O)O
650684	MUV_858_D_1851	COCC(=O)NC1CCN(S(=O)(=O)c2ccc(C(=O)O)cc2)CC1
650686	MUV_858_D_1852	Cc1ccc(S(=O)(=O)Cn2nnnc2C(c2ccc(F)cc2)N2CCCCC2)cc1
650687	MUV_858_D_1853	O=C(CC(Cc1ccccc1)C(=O)O)NCCc1ccc2c(c1)OCO2
650688	MUV_858_D_1854	COc1cc(OC)cc(-c2nnc(SCc3cccnc3)o2)c1
650691	MUV_858_D_1855	CCCCNC(=O)NS(=O)(=O)c1ccc(C(=O)OC(C)C)o1
650693	MUV_858_D_1856	Cc1nn(-c2ccc(C)cc2)c2c1C(c1cccs1)C(C#N)=C(N)O2
650694	MUV_858_D_1857	O=C(CSc1nnc(CNc2ccc(F)cc2)o1)N1CCCc2ccccc21
650699	MUV_858_D_1858	O=C(Nc1ccccc1)Nc1cccc2cccnc21
650702	MUV_858_D_1859	O=C(Nc1ccccc1)N1CCCC(c2nc(-c3cccs3)no2)C1
650703	MUV_858_D_1860	Cc1sc2ncnc(SCC(=O)N3CCN(C(=O)c4ccco4)CC3)c2c1C
650705	MUV_858_D_1861	Cc1ccc(S(=O)(=O)NC2=NCN(C3CCN(Cc4ccccc4)CC3)CN2)cc1
650706	MUV_858_D_1862	COC(=O)c1cc(-c2cccc(OC)c2)on1
650708	MUV_858_D_1863	CC(C)CCOc1cccc(OCC(=O)NC2CCS(=O)(=O)C2)c1
650723	MUV_858_D_1864	COc1ccc(NC(=O)CC(Cc2ccccc2)C(=O)O)cc1
650727	MUV_858_D_1865	Cc1cc(NC(=O)Cn2nnc3sc4c(c3c2=O)CCCC4)no1
650728	MUV_858_D_1866	CC(C)Cn1c(O)c(C(=O)Nc2ccncc2)c(=O)c2ccccc21
650730	MUV_858_D_1867	Cc1cccc(NC(=O)Nc2cccc(C)n2)n1
650731	MUV_858_D_1868	CCCCc1c(O)[nH]c2ccccc2c1=O
650732	MUV_858_D_1869	O=C(CCCOc1ccccc1)Nc1ccc(S(=O)(=O)N2CCOCC2)cc1
650734	MUV_858_D_1870	Cc1nc(SCC(=O)Nc2c(C)n(C)n(-c3ccccc3)c2=O)n[nH]1
650735	MUV_858_D_1871	CCN(C1CCCCC1)S(=O)(=O)c1ccc(S(=O)(=O)NCCc2ccncc2)cc1
650736	MUV_858_D_1872	O=C(COC(=O)CCC(=O)Nc1nccs1)NCc1ccco1
650746	MUV_858_D_1873	O=C(CNC(=O)c1cccs1)N(Cc1ccco1)C(C(=O)NC1CCCC1)c1cccnc1
650748	MUV_858_D_1874	Cc1nc2ccc(Br)cn2c1NC(C)(C)C
650758	MUV_858_D_1875	COc1ccccc1-c1nnc(N(C)C(=O)C2CCCO2)s1
650759	MUV_858_D_1876	CCSc1nc2ccccc2n1CC(=O)N1CCCCC1
650760	MUV_858_D_1877	CCn1c(COc2ccccc2C)nnc1SCC(=O)CC(=O)Nc1ccccc1OC
650761	MUV_858_D_1878	COc1cc(CSc2ncn[nH]2)c(OC)cc1CSc1ncn[nH]1
650762	MUV_858_D_1879	Cc1ccc(NCc2nnc(SCC(=O)N3CCCCC3)n2CC2CCCO2)c(C)c1
650763	MUV_858_D_1880	O=C(O)CCc1ccc(-c2cccs2)n1CCC(=O)O
650765	MUV_858_D_1881	Cc1ccc(C(C(=O)NC2CCCC2)N(Cc2cccnc2)C(=O)c2snc(C(N)=O)c2N)o1
650773	MUV_858_D_1882	Cn1c(SCC(=O)N2CCCCC2)nnc1-c1ccc(S(=O)(=O)N2CCOCC2)cc1
650775	MUV_858_D_1883	COc1ccc(C(c2nnnn2C(C)(C)C)N2CCN(c3nc4ccccc4s3)CC2)cc1OC
650803	MUV_858_D_1884	CCOc1ccc(NC(=O)C2CCC(N3C(=O)C4CC=CCC4C3=O)CC2)cc1
650806	MUV_858_D_1885	Clc1ccc2oc(-c3ccccn3)nc2c1
650808	MUV_858_D_1886	Cc1ccc2c(c1)nnn2C1CCN(S(=O)(=O)c2cccc(S(=O)(=O)N(C)C)c2)CC1
650815	MUV_858_D_1887	COc1ccc(C(C#N)N2CCCCCC2)cc1OC
650824	MUV_858_D_1888	CC1(O)c2ccccc2C(=O)N1Cc1ccccc1
650829	MUV_858_D_1889	CC(C)(C)NC(=O)CSc1ncnc2c1nnn2Cc1ccccc1Cl
650831	MUV_858_D_1890	O=C(CSc1nnc(-c2ccc(S(=O)(=O)N3CCOCC3)cc2)o1)c1ccccc1F
650837	MUV_858_D_1891	O=C(NC1CCCC1)c1ccc2nc[nH]c2c1
650839	MUV_858_D_1892	O=C(CN1CCC(n2nnc3ccccc32)CC1)NCc1cccs1
650854	MUV_858_D_1893	O=C(CSc1ncn[nH]1)OCN1C(=O)c2ccccc2C1=O
650860	MUV_858_D_1894	COc1ccc(CCNC(=O)CSc2nnc(-c3ccccc3)o2)cc1OC
650862	MUV_858_D_1895	O=C(NCc1ccccc1)C(c1cccs1)N(C(=O)c1csnn1)C1CC1
650863	MUV_858_D_1896	CC(=O)Nc1cccc(-c2cnc3ccccc3n2)c1
650866	MUV_858_D_1897	c1coc(Cn2c3ccccc3nc2-c2ccco2)c1
650869	MUV_858_D_1898	Cn1c2cc(C(=O)CSc3nnnn3-c3ccccc3)ccc2oc1=O
650873	MUV_858_D_1899	CC(C)CCNC(=O)CN(Cc1ccc2c(c1)OCO2)C(=O)Cn1nnc(-c2cccs2)n1
650883	MUV_858_D_1900	CC(C)CCNC(=O)C(c1cccs1)N(CC1CCCO1)C(=O)Cn1nnc2ccccc21
650886	MUV_858_D_1901	COc1ccc(N2CCN(C(=O)CSc3ncnc4c3cnn4-c3ccccc3C)CC2)cc1
650891	MUV_858_D_1902	O=C(O)CSc1nnc(Cc2ccccc2)n1Cc1ccccc1
650893	MUV_858_D_1903	COCCN(CC(=O)NCc1ccccc1)C(=O)CCC(=O)Nc1ccccn1
650899	MUV_858_D_1904	CCOC(=O)N1CCC(NCCNC(=O)c2ccccc2)CC1
650900	MUV_858_D_1905	Cc1nnc(SCC2CCCO2)n1-c1ccccc1
650907	MUV_858_D_1906	CC(NC(=O)CSc1ncccn1)c1ccccc1
650909	MUV_858_D_1907	Cc1ccc(S(=O)(=O)N2CCCC(C(=O)NCCc3ccc4c(c3)OCO4)C2)cc1
650930	MUV_858_D_1908	Cc1ccc2c(c1)N(CC(=O)Nc1ccc3c(c1)OCCO3)C(=O)CO2
650931	MUV_858_D_1909	COC(=O)c1ccc(-c2nc3ccccc3o2)cc1
650936	MUV_858_D_1910	COCCN(C(=O)c1cccc(OC)c1)c1nnc(-c2ccncc2)s1
650937	MUV_858_D_1911	CCOC(=O)c1ccccc1NC(=O)CSc1nnc(COc2ccccc2C)n1C
650944	MUV_858_D_1912	COC(=O)CCC(=O)Nc1ccc(S(=O)(=O)N2CCCCCC2)cc1
650954	MUV_858_D_1913	CN(Cc1ccncc1)C1CC(=O)N(c2ccc(Cl)cc2)C1=O
650959	MUV_858_D_1914	O=C(Nc1ccc(N2CCCCC2)cc1)c1cccnc1
650962	MUV_858_D_1915	Cc1ccc(S(=O)(=O)Cn2nnnc2C(C(C)C)N2CCN(Cc3ccco3)CC2)cc1
650967	MUV_858_D_1916	CC(Oc1ccccc1)C(=O)NCc1cccnc1
650971	MUV_858_D_1917	O=S(=O)(c1ccc(-n2cnnn2)cc1)N(C1CCCCC1)C1CCCCC1
650981	MUV_858_D_1918	O=C(NC1CCCCC1)N1CCC(c2nc(-c3ccc(S(=O)(=O)N4CCCC4)cc3)no2)CC1
650982	MUV_858_D_1919	COc1ccc(NCc2nnc(SCC#N)n2-c2ccccc2OC)cc1
650983	MUV_858_D_1920	CCn1c(SCC(=O)c2ccc(C)cc2)nnc1-c1ccoc1C
650986	MUV_858_D_1921	CC(C)NC(=O)C1CCN(C(=O)C(C(=O)c2ccccc2)n2cc(Cl)ccc2=O)CC1
650988	MUV_858_D_1922	CCc1nnc(NC(=O)CSc2nnc(-c3ccoc3C)n2-c2cccc(C)c2)s1
650990	MUV_858_D_1923	CCc1nnc(NC(=O)CSc2nnnn2-c2cccc(C(=O)OC)c2)s1
650997	MUV_858_D_1924	CCN(CC)C(=O)CSc1nnc(-c2cccnc2)n1CCc1ccccc1
651000	MUV_858_D_1925	CC(=O)Nc1ccc2nc(-c3ccccn3)[nH]c2c1
651002	MUV_858_D_1926	O=c1c2ccccc2nc(-c2ccccc2)n1Cc1ccco1
651003	MUV_858_D_1927	CCCc1nnc(NC(=O)c2cc(OC)cc(OC)c2)s1
651009	MUV_858_D_1928	Cc1cccc(-n2c(N)cc(=O)nc2SC(C)C(=O)NC2CCCCC2)c1
651013	MUV_858_D_1929	Cc1[nH]nc2c1C(c1ccc(C)cc1)C(C#N)=C(N)O2
651017	MUV_858_D_1930	CCOc1ccc2nc(NC(=O)CSc3nc4c(c(=O)n(C)c(=O)n4C)n3CC)sc2c1
651024	MUV_858_D_1931	CCn1c(SCC(=O)Nc2nnc(C)s2)nnc1-c1ccncc1
651028	MUV_858_D_1932	CC(C)n1c2ccccc2nc1N1CCN(C(=O)c2cccs2)CC1
651029	MUV_858_D_1933	CCS(=O)(=O)N1CCC(c2nc(-c3ccc(C)cc3)no2)CC1
651032	MUV_858_D_1934	O=C(Nc1ccccc1)C1CCN(c2nccs2)CC1
651035	MUV_858_D_1935	CC(C)C(c1nnnn1Cc1ccccc1)N1CCC(C(N)=O)CC1
651037	MUV_858_D_1936	O=C(CSc1nnnn1-c1ccc2c(c1)OCCO2)N1CCc2ccccc21
651051	MUV_858_D_1937	CCCCn1c(SCC(=O)Nc2cc(NC(=O)c3ccco3)ccc2C)nc2ccccc2c1=O
651052	MUV_858_D_1938	Cn1c(CNC(=O)Cc2ccc3c(c2)OCO3)nnc1SCc1ccccc1
651064	MUV_858_D_1939	COc1ccc(CCNC(=O)Cn2nnc(-c3cccs3)n2)cc1OC
651065	MUV_858_D_1940	CCOc1ccc2[nH]c(=O)c(CN(CCO)C(=O)c3ccc(Br)cc3)cc2c1
651066	MUV_858_D_1941	COC(=O)CNC(=O)c1c(C)onc1-c1ccccc1Cl
651068	MUV_858_D_1942	CCCCCCC(=O)NCC(=O)OCC(=O)c1ccccc1
651071	MUV_858_D_1943	O=C(NCc1ccco1)c1cc2c(n(-c3ccc(Cl)cc3)c1=O)CCCC2=O
651072	MUV_858_D_1944	Cc1cnc(NC(=O)CN2CCN(c3ccccn3)CC2)s1
651090	MUV_858_D_1945	N#CCSc1nnc(C2CCCCC2)n1Cc1ccccc1
651096	MUV_858_D_1946	CN(C(=O)COc1ccccc1)c1nnc(-c2cccnc2)s1
651099	MUV_858_D_1947	O=C(CSc1nnc(COc2cccc3cccnc32)o1)N1CCc2ccccc21
651100	MUV_858_D_1948	CCc1cc2cc3c(cc2nc1SCC(=O)N1CCN(C(=O)c2ccco2)CC1)OCO3
651110	MUV_858_D_1949	Cc1nonc1NC(=O)CSc1nc2cc(C)c(C)cc2c2c1CCCC2
651119	MUV_858_D_1950	COc1ccc(Cl)cc1NC(=O)CCN1CCN(c2ccccc2C)CC1
651120	MUV_858_D_1951	Cc1ccc(S(=O)(=O)Cn2nnnc2C(C)N2CCN(C(=O)c3ccco3)CC2)cc1
651121	MUV_858_D_1952	COc1ccccc1-n1c(C)nnc1SCC(=O)Nc1cc(C)cc(C)c1
651123	MUV_858_D_1953	Cn1c2c(nc1N1CCCCC1)n(C)c(=O)n(Cc1cccc(Br)c1)c2=O
651124	MUV_858_D_1954	Cc1onc(-c2ccccc2)c1C(=O)Nc1ccccc1C
651129	MUV_858_D_1955	CC(C)(C)NC(=O)Cn1c2ccccc2nc1SCC(=O)NCc1cccs1
651139	MUV_858_D_1956	CCOC(=O)Cn1cc(C(=O)C2CC2)c2ccccc21
651150	MUV_858_D_1957	CC(=O)OC(C(=O)NCS(=O)(=O)c1ccc(C)cc1)c1cccnc1
651154	MUV_858_D_1958	COCCCn1c(SCC(=O)N(C)C)nnc1-c1ccccc1
651158	MUV_858_D_1959	Cc1cc(C)cc(NC(=O)CSc2nnc(-c3ccccc3Br)o2)c1
651174	MUV_858_D_1960	CCOC(=O)c1nnn(-c2nonc2N)c1CN1CCc2ccccc2C1
651178	MUV_858_D_1961	CCC(Oc1ccccc1)C(=O)Nc1ccc(S(=O)(=O)NCC2CCCO2)cc1
651182	MUV_858_D_1962	Cc1cc(C)cc(NC(=O)NCc2nnc(SCc3ccccc3)n2C)c1
651183	MUV_858_D_1963	Cc1cccc2cc(CN(CCN3CCOCC3)C(=O)NCc3ccccc3)c(=O)[nH]c12
651185	MUV_858_D_1964	COCC(=O)NC1CCN(C(=O)Nc2ccc(Br)cc2)CC1
651187	MUV_858_D_1965	COCCOC(=O)C1=C(C)N=C2SCCC(=O)N2C1c1ccc(C(=O)OC)cc1
651190	MUV_858_D_1966	Cc1sc2nc(C(C)C)nc(SCC(=O)N3CCN(C(=O)c4ccco4)CC3)c2c1C
651200	MUV_858_D_1967	CCn1c(CNc2nc(-c3ccccc3)cs2)nnc1SCC(=O)NCc1ccco1
651204	MUV_858_D_1968	O=C(Nc1ccc2c(c1)OCCO2)C1CCCN(S(=O)(=O)Cc2ccccc2)C1
651207	MUV_858_D_1969	CCOC(=O)N1CCN(C(=O)c2ccc(Cl)c(S(=O)(=O)N3CCOCC3)c2)CC1
651216	MUV_858_D_1970	O=c1[nH]c2cc3c(cc2cc1CN(Cc1cccs1)Cc1nnnn1Cc1ccco1)OCCO3
651217	MUV_858_D_1971	Cc1ccc(Cn2[nH]nc3c(=O)nc(C4CCN(C(=O)Cc5cccs5)CC4)nc2-3)cc1
651220	MUV_858_D_1972	COc1ccc(NC(=O)CN(C)S(=O)(=O)c2ccc3c(c2)OCCO3)c2ncccc12
651225	MUV_858_D_1973	Nc1ccc(C(=O)OCCCc2nc3ccccc3[nH]2)cc1
651226	MUV_858_D_1974	Cn1c(SCC(=O)c2ccc(F)cc2)nc2cccnc21
651229	MUV_858_D_1975	CCOC(=O)c1c(NC(=O)CCC(=O)NCc2ccco2)sc2c1CCCC2
651232	MUV_858_D_1976	Cn1c(C(=O)N(Cc2ccccc2)Cc2ccccn2)cc2sccc21
651240	MUV_858_D_1977	COC(=O)c1ccc(-c2nc3ccc(C)cc3o2)cc1
651252	MUV_858_D_1978	O=C(NC1CCCC1)C(c1ccccn1)N(C(=O)c1csnn1)C1CC1
651254	MUV_858_D_1979	COc1ccccc1N1CCN(C(=O)CSc2nnc(NC(=O)c3ccco3)s2)CC1
651256	MUV_858_D_1980	CCOC(=O)C1=C(N)OC2=C(C(=O)CC(C)(C)C2)C1c1ccco1
651257	MUV_858_D_1981	CCc1ccc2[nH]c(=O)c(CN(CCN(C)C)C(=O)Nc3ccccc3)cc2c1
651260	MUV_858_D_1982	O=C(CCn1[nH]c(=O)c2ccccc2c1=O)OC1CCCCC1
651264	MUV_858_D_1983	Cc1ccc2cc(C#N)c(N3CCCN(S(=O)(=O)c4ccccc4)CC3)nc2c1
651265	MUV_858_D_1984	Cc1ccc(Cn2c(Sc3ncccn3)nc3c2c(=O)[nH]c(=O)n3C)cc1
651270	MUV_858_D_1985	CC(=O)C1=C(O)C(=O)N(c2cc(C(C)(C)C)on2)C1c1ccc(Br)cc1
651272	MUV_858_D_1986	NC(=O)CSc1nnc(COc2ccccc2)n1CCc1ccccc1
651273	MUV_858_D_1987	CCc1cc2c(ncnc2NCC2CCCO2)s1
651283	MUV_858_D_1988	COc1ccc2nc(N3CCC(C)CC3)c(C#N)cc2c1
651312	MUV_858_D_1989	Cc1nn(-c2ccccc2)c(=S)n1-c1ccccc1
651315	MUV_858_D_1990	COc1ccc(OC)c(C2c3c(C)nn(-c4ccc(C)cc4)c3OC(N)=C2C#N)c1
651323	MUV_858_D_1991	COC(=O)c1ccccc1NC(=O)CN1CCC(NC(=O)c2ccc(C)cc2)CC1
651326	MUV_858_D_1992	COc1ccc(OC)c(NC(=O)CSc2nnc(CNc3ccc(C)cc3C)o2)c1
651330	MUV_858_D_1993	O=C(NC1CC2CCC1C2)C1CCN(S(=O)(=O)c2ccc(-c3nn[nH]n3)cc2)CC1
651333	MUV_858_D_1994	CC(=O)Nc1ccc(C(=O)Cn2nnc3ccccc3c2=O)cc1
651336	MUV_858_D_1995	Cc1ccc2cc(CN(CCN3CCOCC3)C(=O)NCc3ccccc3)c(=O)[nH]c2c1C
651343	MUV_858_D_1996	CCn1c(Cc2ccccc2)nnc1SCC(=O)Nc1cc(C)on1
651347	MUV_858_D_1997	CCOC(=O)c1c(C)c(C(C)=O)sc1NC(=O)Cn1nnc(-c2ccccc2)n1
651352	MUV_858_D_1998	NS(=O)(=O)c1ccc(S(=O)(=O)N(Cc2ccccc2F)CC2CCCO2)cc1
651365	MUV_858_D_1999	CCCCn1c(SCC(N)=O)nnc1-c1ccco1
[truncated: 13,001 more rows]
