# Supplementary material for: PyRMD Studio: A Unified Suite for Next-Generation, AI-Powered Virtual Screening
Source: J Chem Inf Model. 2026 May 19;66(11):6197–203. doi: 10.1021/acs.jcim.6c00648 (PMC13250901; doi:10.1021/acs.jcim.6c00648)
Supplement: Supplementary file 2 [file ci6c00648_si_002.zip › decoys/dhi1_decoys.ism]

c1cc(ccc1C(=O)/C=C/c2cc3c(c(c2)Br)COCO3)O C04023355
c1cc(cc(c1)[N+](=O)[O-])[C@@H]2[C@@H]3CC=C[C@@H]3c4cccc(c4N2)C(F)(F)F C00975421
C/C(=N\NC(=O)c1cc(cnc1)Br)/c2ccc3ccccc3c2 C04673495
Cc1ccc(cc1)/C=C/2\C(=O)N(C(=O)N2)Cc3ccc(cc3)Br C01154952
C[C@@H]1C[C@@H](N(N1c2ccccc2)C(=O)C)Nc3ccc(cc3)Br C04711183
c1cc2c(cc1F)sn(c2=O)CC(=O)Nc3cc(cc(c3)Cl)Cl C04771621
C[C@]1(C(=O)N(C(=O)N1)Cc2cccc3c2cccc3)c4cc(ccc4F)F C05791964
Cc1ccc(cc1NC(=O)C[C@H]2c3ccccc3C=CN2C(=O)C)Cl C07957173
Cc1cccc2n1c(=O)cc(n2)CNc3ccc(cc3C)Br C08727480
Cc1ccccc1CN2C(=O)[C@@](NC2=O)(C)c3ccc(cc3)Br C11343825
C=C1c2ccccc2C(=O)N1CC(=O)Nc3ccc(cc3F)Br C12689397
c1cc(ncc1Br)N/C=N/c2ccc(cn2)Br C08419543
Cc1c(c2ccccc2[nH]1)[C@H]3c4ccccc4C(=O)N3C[C@H]5CCCO5 C13942328
Cc1ccc(c(c1)N2C[C@@H](CC2=O)C(=O)Nc3ccc4c(c3)CCC4)C C15465186
c1ccc(cc1)/C=C/C=C\2/C(=O)NN(C2=O)c3ccc(cc3)Br C16671193
Cc1cc(ccc1Br)[N-]S(=O)(=O)[NH+]2CCCC[C@H]2C C20560548
CCc1ccc(s1)c2cc(c3c(=O)[nH]c(=S)n(c3n2)C)C(F)(F)F C20615123
Cc1ccc(c2c1N[C@H]([C@H]3[C@H]2C=CC3)c4ccc(cc4)SC)[N+](=O)[O-] C20758691
Cn1cc(cn1)CN2CCc3c4ccccc4[nH]c3[C@H]2c5ccccc5F C15072692
Cc1cccc(c1C)NC(=O)Cc2cc3c(cc2Br)OCCO3 C32740544
Cc1ccc(o1)CNC(=O)c2cc(nc3c2cc(cc3)Br)C C32961476
CCn1cc(cc1C(=O)Nc2cc(cc(c2C)F)C#N)Br C37844854
CCN(c1ccccc1)C(=O)c2cc3cc(ccc3[nH]c2=O)Br C36150157
c1ccc(c(c1)N[C@H](C#N)c2ccc3c(c2)OCCO3)Br C37938563
Cc1c(c(n(n1)C(C)C)C)NC(=O)c2cc(ccc2Cl)Br C38068422
CC(C)S(=O)(=O)c1cc2c(cc1O)/C(=C/c3ccccc3)/N(C2)Cl C39499471
COc1c(cc(cc1Br)Cl)[C@@H](c2ccc3c(c2)OCO3)O C40242020
COc1c(cc(cc1Br)Cl)[C@H](c2ccc3c(c2)OCO3)O C40242021
CCn1cc(c(=O)c2c1c(c(cc2)Cl)C)C(=O)Nc3cc(cc(c3)C)C C40359688
C[C@H]1CCCC[C@@H]1NS(=O)(=O)c2cc(cnc2Cl)Br C41066264
c1ccc(cc1)CO/N=C/2\c3cc(cc(c3N=C2O)Br)F C46568684
Cc1cc(ccc1NC(=O)c2ccn(n2)c3ccc(cc3)F)Br C46863785
c1ccc(c(c1)OC(=O)c2cccc3c2[nH]nc3)I C48527292
c1ccc(c(c1)OC(=O)c2cc(c(=O)[nH]c2)Cl)I C48620383
c1c(cc(c2c1OCO2)Cl)C(=O)NCc3cc(cs3)Br C48793659
Cc1cc(cc(c1NC(=O)N(C)Cc2ccoc2)Cl)Br C49264727
C[C@H](CN(C)C(=O)c1c(c2cc(ccc2[nH]1)Br)Cl)C#N C49424682
c1cc2c(cc1Br)CCCN2CC(=O)Nc3c(ccs3)C#N C54367322
Cc1cccc(c1)N2C(=C([C@@H](NC2=S)c3ccsc3)C(=O)N(C)C)C C36308582
Cc1c(sc(n1)c2ccsc2)C(=O)Nc3cccc4c3nccc4 C18947910
c1ccc2c(c1)C[C@@H](S2)C(=O)Nc3nnc(s3)c4ccsc4 C58414468
c1c(cc(c2c1COCO2)CSc3[nH]c4cc(c(cc4n3)F)F)F C58611239
c1cc(c(c(c1)F)NC(=O)c2c3c(n(n2)c4ccc(c(c4)F)F)CCC3)F C44267566
Cc1ccc(s1)c2csc(n2)NC(=O)[C@H]3CSc4ccccc4O3 C60272460
c1ccc2c(c1)C[C@@H](O2)C(=O)Nc3ccc(cc3)N4CCc5c(ccs5)C4 C60304498
C[C@]1(C(=O)N(C(=O)N1)Cc2ccc(c(c2)Cl)Cl)c3ccsc3 C60346548
Cc1ccc(c(c1)C)N[C@H]2CC(=O)N(C2=O)c3ccc(cc3)Br C07212937
Cc1c(c(n(n1)C)C)/C=C/C(=O)Nc2cc(ccc2Cl)Br C66428994
CC1(CO[C@H](CN1C(=O)Cc2c[nH]c3c2cccc3)c4ccccc4)C C66512931
Cc1ccc2c(c1)[nH]cc2CC(=O)N3CCO[C@H](C3)c4ccccc4F C66689152
COC(=O)c1cc2c(s1)C[NH+](C2)[C@@H]3CCCc4c3cccc4 C03029710
C[C@H]1C[NH+](C[C@H](O1)C)CCCOc2ccccc2Br C02823500
CC[NH+](CC)[C@@H]1COc2c(c(c(cc2C1=O)Br)C)C C05453861
C[C@H]1C(=O)N([C@@H](S1)c2ccc(c(c2)Cl)Cl)CC[NH+](C)C C06833389
C1CCC(CC1)CN2CCC[C@@]3(C2=O)CC[NH+](C3)CC4CC4 C12454582
Cn1ccnc1C[NH+]2CCC[C@@H](C2)CCc3ccccc3F C12434233
COc1ccccc1CN2CC[NH+](CC2)C[C@@H]3C[C@H]4C[C@@H]3C=C4 C19359416
Cc1cc(ccc1OCCCN2CC[NH+](CC2)C)Br C20059624
c1cc(sc1)c2ccc(s2)/C=[NH+]/CCN3CCOCC3 C20083590
c1ccc(c(c1)C[NH+]2CCN(CC2)Cc3ccc(s3)Cl)C#N C22777182
CC(C)[NH+](Cc1ccccc1)Cc2cn3ccccc3c2C#N C32888354
c1cc2n(c1)CCC[NH+]([C@@H]2c3ccoc3)Cc4ccc(c(c4)F)F C35791311
CC[NH+]1CCC[C@@H]1Cn2c3ccc(cc3nc2CCl)Cl C36890356
Cc1ccc2c(c1)nc(n2[C@H]3C[NH+]4CCC3CC4)CCCl C36909815
Cc1ccc(cc1)[C@H]2c3cccn3CCC[NH+]2Cc4ccncc4 C37523496
C[C@@H]1C(=O)N(CC[NH+]1CC=C)c2ccc(cc2)Br C37659683
C[C@@H]1CCC[NH+]1CCc2ccc3c(c2)ccc(n3)c4ccccn4 C38540266
c1ccc(cc1)COC2=c3ccccc3=[NH+]C(=O)[C@@H]2Br C39371122
C[NH+]1CCC[C@H](C1)n2c(nc3c2c(ccc3)Cl)CCCl C40716029
C[NH+]1CCN(CC1)C[C@@H](C#N)c2ccc(cc2)Br C41541287
Cc1ccc(o1)C[NH+](C)Cc2cc(ccc2OC)Br C42298989
C[NH+](Cc1cc(cc2c1OCOC2)F)[C@@H]3CCc4c3cccc4 C42635275
c1c(nc(s1)CCC[NH+]2CCO[C@H]3[C@@H]2CCCC3)CCl C43426735
C[C@H](c1nc2c(n1[C@H]3CC[NH+](C3)C4CC4)cccc2F)Cl C44727338
CSc1nn(c(=S)s1)C[NH+]2CCC[C@@H]2c3ccccc3 C14309044
Cc1ccc2c(c1)nc(n2[C@H](C)C[NH+]3CCCC3)CCCl C49185583
c1cc2c(c(c1)Cl)n(c(n2)CCCl)[C@@H]3CC[NH+]4[C@@H]3CCC4 C49569791
c1cc2c(c(c1)Cl)n(c(n2)CCCl)[C@H]3CC[NH+]4[C@@H]3CCC4 C49569792
C[C@@H](C(=O)c1ccc(cc1)Br)[NH+](C)Cc2ccco2 C50133881
Cc1ccc(c(c1)C(=O)[C@@H](C)[NH+](C)Cc2csc(n2)C)C C50143001
Cc1cc(c(cc1C)C(=O)C[NH+](C)Cc2csc(n2)C)C C50143020
Cc1csc2n1c(=O)cc([nH+]2)CSCc3cccc(c3F)F C52805991
C[C@@H](C[NH+]1CCCC1)n2c(nc3c2c(c(cc3)F)F)CCl C53171366
C[C@@H](CC[NH+](C)C)n1c2c(ccc(c2F)F)nc1[C@@H](C)Cl C53171502
C[C@H](CC[NH+](C)C)n1c2c(ccc(c2F)F)nc1[C@@H](C)Cl C53171504
Cc1nc(cs1)C[NH+](C)C[C@@H]2C[C@@H](CCC2=O)C(C)(C)C C53928474
C[C@H](c1nc2ccc(c(c2n1CC[NH+](C)C(C)C)F)F)Cl C54131377
c1cc(ccc1OCC[NH+]2CCC[C@@H](C2)C=O)Br C54218378
COc1ccc(cc1Br)C[NH+]2CCC(CC2)C=O C54239028
Cc1ccccc1CN(C[C@@H]2CCCO2)C3=[NH+]CCCS3 C17031122
C[NH+](C)C[C@@H]1CCCN1c2cc(ccc2C=O)Br C61644960
CN(C)C[C@H]1CCC[NH+]1Cc2cc(ccc2OC)Br C61652227
C[NH+](Cc1ccc(s1)Cl)CC(=O)N(C)c2ccccc2 C61759476
C[NH+](Cc1ccccc1F)Cc2coc(n2)c3cccs3 C61780125
CN(C[C@@H]1CC=C(S1)Cl)C(=O)CC2=c3ccccc3=[NH+]C2 C63817165
C[C@H]1C(=c2ccccc2=[NH+]1)C(=O)[C@@H](C)S[C@@H]3N=C(CS3)C C39995808
CN(C)C(=O)CCC1=c2cc(ccc2=[NH+][C@H]1c3ccc(cc3)F)F C64705034
c1cscc1c2nc(cs2)CN3CCC[C@@H]3C[NH+]4CCCC4 C66536717
Cc1c(scn1)C[NH+](C)Cc2csc(n2)c3ccccc3 C66564019
C[C@H](c1cccnc1)[NH+]2CCC[C@@H](C2)Cc3ccccc3OC C66894062
COc1ccc(cc1)C2=NN([C@@H](C2)c3ccc(c(c3C(=O)[O-])OC)OC)c4ccc(cc4)[N+](=O)[O-] C06924885
CCC[C@@H](C(=O)[O-])N1C(=O)/C(=C/c2ccc(o2)c3ccc(cc3[N+](=O)[O-])OC)/SC1=S C10232847
CCC[C@H](C(=O)[O-])N1C(=O)/C(=C/c2ccc(o2)c3ccc(cc3[N+](=O)[O-])OC)/SC1=S C10232848
C[C@@H](c1cccc(c1)[N+](=O)[O-])Sc2nc3cc(ccc3c(=O)n2CCC(=O)[O-])Cl C13020828
c1cc(cc(c1)[N+](=O)[O-])CSc2nc3cc(ccc3c(=O)n2C[C@H]4CCCO4)C(=O)[O-] C13052677
CCN(Cc1ccc(s1)Br)C(=O)COc2ccc(cc2[N+](=O)[O-])C(=O)[O-] C13054567
CCCc1cc(=O)oc2c1ccc(c2)OS(=O)(=O)c3cc(ccc3OC)/C=C/C(=O)[O-] C13067785
CCC[C@@H](C(=O)[O-])N1C(=O)/C(=C\c2ccc(o2)c3ccc(cc3[N+](=O)[O-])OC)/SC1=S C13073911
c1cc(oc1)/C=C/2\CCC[C@@H]3C2=NN([C@H]3c4ccco4)C(=O)COc5ccc(cc5)C(=O)[O-] C13079858
CC(C)[C@H](C(=O)[O-])n1c(nnc1SCC(=O)N2CCC(=N2)c3ccccc3)c4cccs4 C13405693
CCc1nnc(s1)/N=C/2\N(C(=O)/C(=C\c3ccccc3O[C@H](CC)C(=O)[O-])/S2)CC C16911366
CC[C@H](C(=O)[O-])Oc1ccc(cc1OC)/C=C/2\C(=O)N(/C(=N\c3nc(cs3)C)/S2)C C16913430
CC[C@H](C(=O)[O-])Oc1ccc(cc1OCC)/C=C/2\C(=O)N(/C(=N\c3nc(cs3)C)/S2)C C16919424
CCOc1cc(ccc1OCc2ccc(cc2)[N+](=O)[O-])/C=C\3/C(=NC(=O)N(C3=O)c4ccccc4)[O-] C16677448
CC(C)CN1c2ccc(cc2C[C@]3([C@H]1C(C)C)C(=NC(=O)N(C3=O)c4ccc(cc4)OC)[O-])[N+](=O)[O-] C15023547
Cc1cc(cc(c1)N2C(=O)/C(=C/c3cccn3c4cccc(c4)[N+](=O)[O-])/C(=NC2=O)[O-])C C01147018
Cc1ccc(cc1C)N2C(=O)/C(=C\c3cccc(c3)OCc4ccc(cc4)[N+](=O)[O-])/C(=NC2=O)[O-] C19952162
c1ccc(cc1)CN2C(=O)/C(=C/c3cn(c4c3cccc4)Cc5ccccc5[N+](=O)[O-])/C(=NC2=O)[O-] C01162179
Cc1ccc(c(c1)OC)OCCOc2ccc(cc2/C=C\3/C(=NC(=S)S3)[O-])[N+](=O)[O-] C16212422
c1cc(n(c1)c2ccc(cc2)[N+](=O)[O-])/C=C/3\C(=NC(=S)N(C3=O)CCC4=CCCCC4)[O-] C01149350
COc1cc(c(cc1OC(F)F)[N+](=O)[O-])/C=C(\C#N)/c2nc(c3c4c(sc3n2)CCCC4)[O-] C11295656
CCCc1cc(nc(n1)SCc2nc3cc(ccc3n2CC)S(=O)(=O)N(C)C)[O-] C09725659
CCCOc1cccc(c1)[C@H]2C(=C(C(=O)N2Cc3ccco3)[O-])C(=O)c4c(nc5n4cccc5)C C35420224
CCCc1c(c(n(n1)C(C)(C)C)[O-])C2=C(C(=O)N(C2=O)C[C@H]3CCCO3)N4CCC(CC4)C C35621454
Cc1cc(cc(c1Cl)C)O[C@@H](C)C(=O)c2c(c(c(=O)n(c2[O-])Cc3ccc4c(c3)OCO4)C#N)C C38625674
Cc1c(c(=O)n(c(c1/N=N/c2cc(ccc2OC)Cl)[O-])CCc3ccc(c(c3)OC)OC)C#N C39871031
Cc1ccc2c(c1)sc(n2)N3[C@H](C(=C(C3=O)[O-])C(=O)c4c(nc5n4cccc5C)C)c6cccnc6 C40003436
CCCOc1ccc(cc1)/C=C(\C#N)/C(=N/c2nc(cs2)c3cccc(c3)[N+](=O)[O-])/[O-] C40882564
CC(C)OCCCN1c2ccc(cc2N(CC1=O)C(=O)/C=C/c3cc4ccccc4o3)C(=O)[O-] C44175165
Cc1cccc(c1C)n2c(=O)c3ccccc3n4c2nnc4SCc5cc(n6c(n5)c(cn6)C#N)[O-] C46849332
CC1=C([C@H](/C(=C(\[O-])/OC)/C(=N1)C)C2=CCN(C=C2)C(=O)OC(C)(C)C)C(=O)OCC(C)C C27718280
CCO/C(=C/1\C(=O)/C(=C\c2cccc(c2)[N+](=O)[O-])/S\C1=N/c3ccc(cc3)[N+](=O)[O-])/[O-] C04761703
c1ccc(cc1)/N=C(/C(=C\2/N(C(=O)[C@@H](S2)Cc3cccc(c3)[N+](=O)[O-])c4ccc(cc4)F)/C#N)\[O-] C09909881
Cc1c(c(=O)n(n1C)c2ccccc2)/N=C/c3c4c(cc(c3[O-])[N+](=O)[O-])oc5c4CCCC5 C16249079
Cn1c2cc(c(cc2nc1/N=C/c3cc(cc(c3[O-])[N+](=O)[O-])OC)Br)Br C16363845
Cc1cc(c(n1C2CCCCC2)C)/C=C(\C#N)/C(=N/c3cc4c(cc3[N+](=O)[O-])OCCO4)/[O-] C20620755
c1cc(cc(c1)[N+](=O)[O-])c2ccc(o2)/C=C\3/C(=NC(=O)N(C3=O)c4ccc(cc4)Cl)[O-] C17147480
Cc1ccc(cc1C)N2C(=O)/C(=C/c3ccc(o3)c4cc(ccc4C)[N+](=O)[O-])/C(=NC2=O)[O-] C17044634
COC(=O)Cc1c2c(nc(nc2sc1C(=O)OC)CSc3nc4ccccc4s3)[O-] C17483933
Cc1ccc(cc1c2ccc(o2)/C=C/3\C(=NC(=S)N(C3=O)c4ccc(cc4OC)OC)[O-])[N+](=O)[O-] C59594716
Cc1cc(c(cc1C)Br)N2C(=O)/C(=C\c3cc(ccc3N(C)C)[N+](=O)[O-])/C(=NC2=O)[O-] C59860145
c1cc(ccc1CSC2=NC(=O)[C@@H]3[C@H](C4=C(CCCC4=NC3=N2)[O-])c5ccc(cc5)F)[N+](=O)[O-] C39749133
COc1ccc(cc1)[C@@H]2[C@H]3C(=NC(=NC3=O)SCc4ccc(cc4)[N+](=O)[O-])N=C5C2=C(CCC5)[O-] C39749185
CC(C)SC1=NC(=O)[C@@H]2[C@H](C3=C(CC(CC3=NC2=N1)(C)C)[O-])c4cc(c(cc4OC)OC)OC C39765730
CCCSC1=NC(=O)[C@@H]2[C@H](C3=C(CC(CC3=NC2=N1)(C)C)[O-])c4ccccc4[N+](=O)[O-] C39765915
CCCCSC1=NC(=O)[C@@H]2[C@@H](C3=C(CCCC3=NC2=N1)[O-])c4cc(c(c(c4)OC)OC)OC C39774809
CCC[C@@H]1[C@@]2(Cc3cc(ccc3N1C)[N+](=O)[O-])C(=O)N=C(N(C2=O)c4ccc(cc4C)C)[O-] C09129373
CCCO/C(=C\1/[C@@H](C2=C(C[C@@H](CC2=O)c3ccc(cc3)OC)N=C1C)c4ccc(cc4)[N+](=O)[O-])/[O-] C02757935
COc1ccc(cc1c2ccc(o2)/C=C\3/C(=O)N=C(N(C3=O)c4ccc(cc4)Cl)[O-])[N+](=O)[O-] C13552226
c1ccc(c(c1)c2ccc(o2)/C=C\3/C(=O)N=C(N(C3=O)c4cccc(c4)Br)[O-])[N+](=O)[O-] C13570298
CN1[C@H](Nc2c(c3c(s2)CCCC3)C1=O)c4ccc(cc4)N(C)C C00213263
Cc1ccc(cc1)N2C(=S)N[C@H]3C[C@@]2(Oc4c3cccc4OC)C C00424778
Cn1cc(c(n1)C(=O)Nc2ccc(cc2F)Br)Cl C00483465
c1ccc(cc1)n2c3c(c(=O)[nH]c(n3)c4cccs4)sc2=S C00108864
CNc1ccc(cc1c2c(=O)n(c3ccccc3n2)C)Br C00494935
c1ccc2c(c1)c3c([nH]2)c(=O)n(cn3)CCCBr C02270680
C[NH+]1Cc2c(c3ccccc3nc2/C(=C\c4cccs4)/C1)C(=O)[O-] C04949164
Cc1cc(c(c(c1)C)NC(=O)Cn2cc3c(n2)CCCCC3)C C05148732
c1ccc2c(c1)nc(s2)c3ccc(o3)/C=C\4/C(=O)NC(=S)S4 C02439112
CCn1c(ccn1)C(=O)Nc2ccc(c(c2)C)Br C02763481
Cc1c(c(n(n1)C)C(=O)N[C@@H]2CCC[C@@H]([C@@H]2C)C)Br C06526014
Cc1c(c(nn1C)C(=O)N[C@@H]2CCC[C@@H]([C@@H]2C)C)Br C06526708
c1cc2c(cc1NS(=O)(=O)c3ccc(nc3)Cl)CCC2 C03566357
c1cc(ncc1C(=O)Nc2nc3c(s2)cc(c(c3F)F)F)Cl C09452991
c1ccc(cc1)c2csc(n2)N/N=C\3/CCCc4c3cco4 C12367553
C[C@]12C[C@H](c3cccc(c3O1)OC)NC(=S)N2c4ccccc4F C12415484
Cc1c(cco1)C(=O)N/N=C(/C)\c2ccc(cc2Cl)Cl C13940206
c1ccc(cc1)c2ccc3c(c2)c(=O)[nH]n(c3=O)c4ccccc4 C16493250
Cc1ccc(c(c1)C)[C@H](C)NC(=O)c2ccc3c(c2)OCCO3 C16605391
Cc1cc(c(cc1C)c2csc(n2)NC(=O)c3ccoc3)C C18230211
c1ccc(c(c1)N2C(=O)/C(=C\c3ccc(cc3)C#N)/NC2=S)Cl C20670311
Cc1c2cccc(c2oc1C(=O)Nc3ccccc3C(=O)C)F C32537928
COc1ccc(cc1)Cc2[nH]c(=O)c3c4c(sc3n2)CCC4 C20346227
Cc1cc2c(nc(nc2s1)Cl)N3CCCC[C@@H]3CCO C36276724
c1c(c(cc2c1OCC(=O)N2)Br)C(=O)C3CCCCC3 C37364962
c1cc(ccc1Cn2c3c(c4c(s3)CCC4)c(=O)[nH]c2=O)Cl C37640302
Cc1c2cc(ccc2oc1C(=O)Nc3ccc4c(c3)sc(n4)C)F C07958493
c1cc(cc(c1)O)CN2C(=O)c3ccc(cc3C2=O)Br C38032427
C[C@]12CC[C@](C1(C)C)(CC2=O)C(=O)Nc3c(cc(cn3)Cl)Cl C00468366
CCOc1ccc(cc1)[C@@]23c4ccccc4C(=O)N2CCCN3 C39281158
Cc1ccoc1[C@H](c2cc3c(cc2Br)OCCCO3)O C40259334
CN(Cc1ccco1)C(=O)Nc2ccc(cc2)Br C43133762
Cc1ccc(c(c1)Br)OC(=O)c2ccc(=O)[nH]c2 C43544682
C[C@@]1\2CC[C@@H](C1(C)C)C/C2=N\NS(=O)(=O)c3ccccc3 C43763560
c1cc(c(cc1NCc2cc(=O)n3ccsc3n2)F)Cl C48658168
c1cc(sc1c2nc(cs2)C(=O)/N=C\3/NCCS3)Cl C48977109
Cc1ccccc1N/C=C\2/C(=NN(C2=O)c3ccc(cc3)F)C C06860978
c1ccc(c(c1)C#N)NC(=O)c2cc(cnc2Cl)Br C50044145
c1ccc2c(c1)C(=O)C(=Cc3c[nH]nc3c4ccc(cc4)F)C2=O C00090625
C[C@H](c1cccs1)N(C)C(=O)c2cc3ccccc3c(=O)[nH]2 C53314812
CC1(Cc2c(sc(n2)N(C)C[C@@H]3CCCCO3)[C@@H](C1)O)C C54911738
Cc1ccc(cc1)[C@@H]2C[C@H](n3c(ncn3)N2)c4ccccc4F C00222166
Cc1c(c(nc(n1)c2ccc(o2)Br)NC)C(C)C C61687503
c1ccc2c(c1)nc(s2)NC(=O)c3ccc(cn3)Br C61872965
CC1=CC[C@@H]2[C@H](C1)C(=O)N(C2=O)CCc3c[nH]c4c3cccc4 C04977167
CCN1c2cc(ccc2O[C@@H](C1=O)Cc3cccc(c3C)C)O C62496864
Cc1ccc(c(c1)NC(=O)c2csc(n2)c3cccnc3)C C62635187
c1cc(sc1)C2=NN=C3[C@H]2[C@@H](NC3=O)c4ccc(cc4)Cl C63473457
c1cc(ccc1[C@@H]2CC(=Nc3c2ncn3c4ccc(cc4)F)O)F C36359267
Cc1ccc(c(c1)S(=O)(=O)/C(=C\2/CCCCCN2)/C#N)F C67340897
C=CCN1C(=O)/C(=C/c2ccc(o2)c3ccc(cc3)C(=O)[O-])/SC1=S C02067855
CC[C@H](C(=O)[O-])N1C(=O)/C(=C\c2ccc(o2)c3ccc(cc3)C)/SC1=S C05487151
Cc1cc2c(c(c(c(=O)o2)CC(=O)[O-])C)c(c1)OCc3cccc(c3)F C05547149
CCSc1nc2c(c(c(s2)C)C)c(=O)n1c3ccc(cc3)C(=O)[O-] C01633153
C[C@@H](C(=O)[O-])Oc1ccc2c(c1)O/C(=C\c3ccccc3Br)/C2=O C09420135
CCOc1ccc(cc1Br)[C@@H]2[C@@H](Oc3ccccc3O2)C(=O)[O-] C11800348
CCCOc1ccc(cc1[C@@H]2[C@@H](Oc3ccccc3O2)C(=O)[O-])Br C11830758
Cc1ccc(c(c1)Br)OS(=O)(=O)c2ccc(s2)CC(=O)[O-] C13310557
CC[C@@H]1c2ccsc2CCN1S(=O)(=O)c3ccc(c(c3)C(=O)[O-])C C13313124
Cc1cc(nc(c1C(=O)[O-])SCC(=O)N(C)[C@H](C)c2ccc(cc2)F)C C13446442
Cc1ccc(cc1S(=O)(=O)Oc2ccc(cc2)CC(=O)[O-])Br C13463734
Cc1ccc(cc1)C(=O)C2=C(C(=O)N([C@@H]2c3cccs3)c4nccs4)[O-] C13570931
CN([C@H]1CCc2c1cccc2)C(=O)CCn3c(nnc3[S-])c4cccs4 C30979428
Cc1cs/c(=N\C(=O)c2ccccc2F)/n1[C@@H](c3ccccc3)C(=O)[O-] C35841575
COC(=O)[C@H]1[C@@H](C(=C(N=C1[O-])SCC=C)C#N)c2ccc(cc2)Cl C09089197
COC(=O)[C@H]1[C@H](C(=C(N=C1[O-])SCC=C)C#N)c2ccc(cc2)Cl C09089199
Cc1ccc(cc1)c2c(sc3n2c(c(n3)c4cccnc4)CC(=O)[O-])C C36297323
CC[C@H](C)CN(C)S(=O)(=O)c1ccc(cc1Br)C(=O)[O-] C37173071
c1ccc(cc1)OCc2nnc(n2/N=C/c3ccc(cc3)Br)[S-] C01300798
Cc1ccc(cc1)C(=O)C2=C(C(=O)N([C@H]2c3cccs3)Cc4ccco4)[O-] C13127763
c1cc(c(cc1[N-]S(=O)(=O)c2cnc(s2)Cl)F)OC(F)F C38103770
C[C@H](CC(C)C)N(C)S(=O)(=O)c1cc(sc1Br)C(=O)[O-] C37836555
C[C@@H](CC(C)C)N(C)S(=O)(=O)c1cc(sc1Br)C(=O)[O-] C37836556
c1cc(ccc1CN\2C(=O)[C@H](S/C2=N\c3ccc(cc3)F)CC(=O)[O-])Cl C39421949
CCCCN1[C@H](C(=C(C1=O)[O-])C(=O)c2ccc(o2)C)c3ccc(cc3)F C40075757
CCCCN1[C@@H](C(=C(C1=O)[O-])C(=O)c2ccc(o2)C)c3ccccc3F C40075808
c1cc(c(cc1Cl)/C=C(\C#N)/C(=N/c2nccs2)/[O-])OC(F)F C44024250
Cc1ccc(cc1)[C@H]2CC(=NN2/C(=C/Sc3ncccn3)/[O-])c4cccs4 C44809938
COc1cc(cc(c1)OC)[N-]S(=O)(=O)c2c(ccs2)Br C48440741
Cc1ccc(c(c1)O[C@@H](C)/C(=N/S(=O)(=O)c2cccs2)/[O-])Cl C48449211
c1cc(c(c(c1)F)/C=C/C(=O)[C@@H](C#N)c2nc3cc(ccc3c(n2)[O-])Cl)F C48850328
CCOc1ccc2c(c1)sc(n2)/N=C(/CN3CCc4ccccc4C3)\[O-] C35550938
Cc1ccc(s1)[C@@H](C)N(C)/C(=N/c2nnc(s2)c3ccsc3)/[O-] C52496559
CSc1ncc(c(n1)[O-])C(=O)N2[C@@H](CC=C[C@H]2c3ccccc3)CC=C C55575219
c1cc2c(ccc(c2nc1)F)S(=O)(=O)/N=C(/CCc3cc(ccc3F)F)\[O-] C60361634
CCc1nnc(n1c2cc(ccc2Cl)Br)SCC(=O)[O-] C61692119
Cc1ccc(s1)[C@@H]2[C@@H]3C(=NC(=NC3=O)SCC=C)N=C4C2=C(CCC4)[O-] C39764556
Cc1ccc(s1)[C@H]2[C@H]3C(=NC(=NC3=O)SCC=C)N=C4C2=C(CCC4)[O-] C39764559
CCCCSC1=NC(=O)[C@@H]2[C@H](C3=C(CCCC3=NC2=N1)[O-])c4cccs4 C39774815
CC(C)(C)c1ncc(s1)/C(=N/S(=O)(=O)c2ccc(s2)Cl)/[O-] C63234139
c1ccc(cc1)/C=C/C=C\2/C(=O)N=C(N(C2=O)CCc3ccc(cc3)F)[O-] C13522455
CC1=C([C@H](C2=C(CCCC2=N1)[O-])c3ccsc3)C(=O)OC[C@H]4CCCO4 C19831043
Cc1c(c(c(s1)C)S(=O)(=O)[N-]c2cccc(c2)SC)[C@H]3C=C(N=N3)C C64754245
Cc1ncc(o1)c2ccc(s2)S(=O)(=O)[N-]c3ccc(cc3F)Cl C65003926
c1cc(ccc1CC#N)[N-]S(=O)(=O)C2=Cc3ccc(cc3CC2)OC(F)F C65068900
C/C(=C/C(=O)[C@@H](C#N)c1nc2cc(ccc2c(n1)[O-])Cl)/c3ccc(cc3)F C65647961
Cc1ccc(cc1)/C=C/S(=O)(=O)[N-]c2nc3c(s2)C(=O)CC(C3)(C)C C66247089
c1ccc(c(c1)/C=C/S(=O)(=O)[N-]c2ccc3c(c2)OCCCO3)Cl C66577950
c1ccc(c(c1)/C=C/S(=O)(=O)[N-]c2cccc(c2)c3cnco3)Cl C66582184
CCC(CC)/C(=N/S(=O)(=O)c1ccc(c(c1)Br)OC)/[O-] C66741754
Cc1ccc(nc1)NC(=O)c2cn(nc2c3cccs3)c4ccccc4 C03195895
C[C@]1(C(=O)N(C(=O)N1)Cc2csc(n2)c3ccccc3)c4ccccc4 C03300386
CN1C2=C([C@@H](NC1=O)c3ccc(cc3)F)C(=O)N(C2)CCc4ccccc4 C04355888
C[C@@]1(C(=O)N(C(=O)N1)Cc2csc(n2)c3ccccc3)c4ccccc4 C04475863
Cc1ccc(c(c1)C)C(=O)O[C@H](C)c2[nH]c(=O)c3c(c(sc3n2)C)C C04826877
Cc1ccc(c(c1)C)c2ccc(=O)n(n2)CC(=O)Nc3cccc(c3)Cl C05401443
C[C@@H]1CCC[C@@H]([C@@]1(Cn2cncn2)O)Oc3ccc(cc3Cl)Cl C05443312
CCc1cc2c(s1)ncn(c2=O)[C@@H](C)C(=O)Nc3ccc(cc3)Cl C05483608
C[C@H]1CCCC[C@@H]1NC(=O)COc2c3c4c(sc3ncn2)CCCC4 C03318011
Cc1ccc(cc1C(=O)Nc2ccc(cc2C)Cl)S(=O)(=O)N(C)C C07669988
CC(=O)Nc1ccc(cc1)Sc2ccc(cc2[N+](=O)[O-])Br C08040495
C[C@H](c1ccc2ccccc2c1)NC(=O)Cn3c(=O)c4ccccc4cn3 C08240949
C[C@H](c1ccco1)NC(=O)c2ccc3c(c2)C[C@H](OC3=O)c4ccccc4 C09883597
C=CCN(c1nc2c(s1)CCCC2)C(=O)Nc3ccc(cc3C#N)F C12752425
C[C@@H](c1ccc2c(c1)CCCC2)NC(=O)c3cc4c(c(c3)OC)OCCO4 C18212639
Cc1ccc(c(c1)NC(=O)c2cc(c(c(c2)S(=O)(=O)N(C)C)C)C)C C19169425
Cc1cc(c2cc(c3nn(c(=O)n3c2c1)C)CNCc4ccccc4F)C C19569370
c1cc(ccc1[C@@H]2C[C@H](n3c(ncn3)N2)c4ccc(cc4)F)OC(F)F C19894162
c1cc(ccc1[C@H]2C[C@@H](n3c(ncn3)N2)c4ccc(cc4)F)OC(F)F C19894168
Cc1cnc(s1)NC(=O)c2cc(cc(c2OC)Br)OC C22471411
CCc1nc([nH]n1)Sc2c3c(csc3ncn2)c4ccc(cc4)F C22530251
CCc1nc2n(n1)c(c(s2)[C@H](c3cccs3)[NH+]4CCC[C@H](C4)C)[O-] C16690062
Cc1c(c(on1)c2cccnc2)C(=O)N[C@@H](C)c3cccc4c3cccc4 C23335734
c1ccn2c(c1)cnc2SCC(=O)Nc3nc4ccc(cc4s3)F C26372675
CC(=O)c1cc2c(cc1NC(=O)c3cc(ccc3Cl)SC)OCO2 C28880567
Cc1c(cc2cc(ccc2n1)OC)C(=O)N[C@H](C)c3cc4ccccc4o3 C29703476
c1ccc(cc1)c2ccc(c(c2)F)C(=O)Nc3ccc(nc3)n4ccnc4 C32930068
C[C@@H](c1ccc(c(c1)[N+](=O)[O-])Oc2ccc(cc2F)Br)O C35632496
Cc1c(sc(n1)c2ccccc2)C(=O)Nc3nc(cs3)c4ccco4 C36395386
c1cc(c(c(c1)Cl)/C=N\NC(=O)[C@H]2C=C(N=N2)c3ccc(cc3)F)F C39367332
C[C@H](c1ccc2c(c1)CCCC2)NC(=O)c3cc4cnn(c4nc3)C(C)C C12860397
Cc1cc(n2c(n1)ncn2)N[C@H](c3ccc4c(c3)CCC4)c5cccs5 C40018060
Cc1ccc(cc1Cl)NC(=O)[C@@H](C)n2c(=O)ccc(n2)c3ccccc3 C44390775
Cc1ccc(cc1F)C(=O)c2ccc3nc(cn3c2)NC(=O)C(F)(F)F C49051891
c1cc(c(cc1I)[N+](=O)[O-])NC[C@@H]2CCCCO2 C49057446
C[C@@H]1c2ccsc2CCN1C(=O)NCc3ccccc3Cn4cccn4 C54021600
C[C@H]1c2ccsc2CCN1C(=O)NCc3ccccc3Cn4cccn4 C54021603
CCc1nc2cc(ccc2o1)N[C@H](C)C(=O)N3CCc4c(ccs4)C3 C56200982
Cc1nc(c2cc(sc2n1)c3ccccc3)N/N=C(\C)/c4ccncc4 C08284988
c1ccc2c(c1)ccc3c2c(co3)CC(=O)Nc4ccc(cc4)n5ccnc5 C23889381
Cc1ccc(c(c1)C)NC(=O)[C@H](C)Sc2nc3ccccc3c(=O)n2C C21668619
Cc1ccc(c(c1)Cl)NC(=O)CCn2cnc3c(cccc3c2=O)C C12605530
CC1(Cc2c(sc(n2)NC(=O)/C=C/c3cccc(c3)OC)C(=O)C1)C C59017463
c1cc2c(cc1S(=O)(=O)N(C3CCCC3)C4CCCC4)CCC(=O)N2 C60348684
c1cc(c(cc1Cl)C(=O)C2=CC(=NC2)c3ccnc(c3)N4CCCC4)O C39795482
CCCN1[C@@H](C2=C(N=N[C@H]2C1=O)c3cc(ccc3O)C)c4ccccc4F C06753251
Cc1ccc(c(c1)C)c2csc3c2c(=O)[nH]c(n3)CCn4cc(cn4)C C63892303
Cc1cc(nc2n1nc(c2)c3cccs3)C(=O)NCc4cccc(c4)F C64760039
Cc1c(cc(s1)c2nnc(o2)C(C)C)NC(=O)c3cc(cc(c3)F)F C65149331
CCC[C@@H](C(=O)N1CCc2c(ccs2)C1)NC(=O)N3CCCCCC3 C66203719
C=C1[C@H]([C@@H]1C(=O)Nc2ccccc2F)C(=O)Nc3ccccc3F C00350429
c1cc(ccc1CSc2nnc(n2N)C(F)(F)F)Br C00954991
Cc1cc(cs1)C(=O)Nc2c(ccs2)C(=O)Nc3ccccc3F C01055958
CCNC(=O)c1c2c(sc1NC(=O)c3cccs3)CCCC2 C00372867
c1cc2ccc(c(c2nc1)O)[C@@H](c3ccsc3)Nc4cccnc4 C01066220
CC(=O)Nc1ccc-2c(c1)[C@H](c3c2cccc3)NC(=O)C(F)(F)F C01688058
Cc1cc(cc(c1)NC(=S)NC(=O)c2ccc(o2)Br)C C05986662
c1ccc(cc1)[C@H](C(=O)N)Sc2c3c4c(sc3ncn2)CCC4 C10340244
c1ccc2c(c1)C[C@H](N(C2)C(=O)/C=C/c3csc4c3cccc4)C(=O)N C12787975
CCOc1ccccc1[C@H]2[C@@H]3CC=C[C@@H]3c4cccc(c4N2)C(=O)NC C14545693
c1ccc(c(c1)C(=O)C[C@]2(c3cc(ccc3NC2=O)Br)O)F C21651385
CC(C)[C@@H](C(=O)Nc1ccc(cc1Cl)Br)NC(=O)C C24023328
Cc1csc(n1)CNC(=O)c2cc3ccc(cc3[nH]2)Br C29885604
CC(C)c1ccccc1N2C(=O)C[C@H](C2=O)Sc3ccccc3N C05393034
C#CCOc1ccc(cc1[C@H]2Nc3ccccc3C(=O)N2)Br C32666123
c1cc(ccc1c2cc3c(s2)c(ncn3)NCCO)Br C32806199
c1ccc(c(c1)NC(=O)c2cc(c[nH]2)Br)OC(F)F C35179614
c1ccnc(c1)CCOc2c3cc(ccc3ncc2N)Br C36813313
c1cc2c(cc(=O)oc2cc1Br)CSc3ccncc3N C37189647
Cc1ccc(cc1Cl)NCc2n[nH]c(=S)n2c3ccccc3 C06533881
c1cc2c(cc1[C@@H](CNc3ccc(cc3F)Br)O)OCO2 C37876562
c1ccc(cc1)N[C@@H](CO)c2cc3c(c(c2)Br)OCCO3 C38112900
CCC[C@@H](C)[C@@H](c1ccc2c(c1)NC(=O)CC(=O)N2)Br C40281461
Cc1ccsc1CN(C)S(=O)(=O)c2ccc(c(c2)N)Cl C40333528
C[C@H](c1cccs1)N(C)S(=O)(=O)c2cc(c(cc2F)F)N C40334287
Cc1ccc2c(c1)c(c([nH]2)C)CC(=O)Nc3ccncc3Br C40816397
Cc1cc(c2c(c1)cc(c(=O)[nH]2)CNC(=O)c3ccc(c(c3F)F)F)C C41159699
Cc1ccsc1CNC(=O)C(=O)Nc2cccc3c2CCCC3 C41949276
Cc1cc(ccc1NC(=O)N[C@H](C)[C@@H]2CCCO2)Br C43448822
Cc1ccc(s1)[C@@H](C)N(C)S(=O)(=O)c2c(cccc2F)N C45147939
Cc1cc(cc(c1NC(=O)N[C@H](C)c2ccccn2)C)Br C48463520
Cc1cc(ccc1Br)NC(=O)C(=O)N[C@@H](C)C(C)C C48496989
Cc1cc(ccc1NC(=O)C(=O)N[C@@H](C)C(C)C)Br C48497202
c1ccc-2c(c1)Cc3c2ccc(c3)NC(=O)C(=O)NCc4cccs4 C48701251
c1cc(c(cc1Br)Br)NCC(=O)NCC#N C49163931
c1cc(ccc1[N-]S(=O)(=O)C[C@H]2CCCC[NH2+]2)Br C49630821
c1cc(c(cc1Br)C(=O)NCCc2nccs2)O C50451957
CNc1c(cc(cn1)Br)C(=O)Nc2ccc(c(c2F)F)F C50720504
C[C@]12CC[C@@H]([C@@]([C@@H]1CCC(=C)[C@@H]2C/C=C\3/C=COC3=O)(C)CO)O C56956035
c1ccc(cc1)NC(=O)/C(=C/Nc2ccccc2Br)/C#N C57414020
COCc1c(cccc1Br)N[C@@H]2c3ccccc3NC2=O C40491355
CCCN(c1ccc(cc1)N)C(=O)c2cc(cnc2)Br C63115324
c1cc2c(c[nH]c2nc1)C(=O)NCc3cc(ccc3F)Br C64853373
Cc1cccc(c1)/C=C/C(=O)Nc2cc(c(cc2F)F)NC(=O)C C66284559
CC(=O)Nc1cc(c(cc1F)F)NC(=O)c2csc3c2CCCC3 C66348548
c1cc(cc(c1)SC(F)F)NC(=O)c2cc(cc3c2nc[nH]3)F C66782532
c1ccc2c(c1)c(=O)cc([nH]2)C(=O)Nc3ccccc3SC(F)F C67182039
c1cc(c(cc1F)F)[C@H](CNc2ncc(cn2)Br)O C67350248
Cc1ccccc1NC(=O)C(=O)N[C@@H](C)c2ccc(c(c2)Cl)F C67433503
C[C@@H](C(C)C)NC(=O)C(=O)Nc1cc(ccc1Cl)Br C67490877
c1ccc(c(c1)/C=C/2\C(=O)NN(C2=O)c3ccc(c(c3)Cl)Cl)OCC#N C04714563
[H]/N=C\1/C(=C/c2ccc(o2)c3ccccc3)/C(=O)N=C4N1N=C(S4)c5ccccc5C C04725345
C[C@@]1(C(=O)N(C(=O)N1)Cc2ccc(cc2Cl)Cl)c3ccc4c(c3)OCO4 C04787706
Cc1ccc2c(cc(=O)oc2c1C)CN3C(=O)[C@@](NC3=O)(C)c4ccc5c(c4)CCC5 C06108309
COc1cc2c(cc1OC)[C@H](Nn3c(nc4ccccc4c3=O)C2)c5cccs5 C06181636
COc1cccc2c1nc(s2)Nc3nc4ccc(cc4s3)S(=O)(=O)C C04137636
Cc1coc2c1cc3c(c(c(=O)oc3c2)CC(=O)Nc4ccc(cc4)C(=O)C)C C08511405
CCn1c2c(cn1)c(cc(n2)c3cccs3)C(=O)N4CCc5c(c6ccccc6[nH]5)C4 C09956268
Cc1cc(ccc1Cl)O[C@@H](C)C(=O)Nc2c(nc3n(c2=O)c(cs3)C)C C13708106
Cc1ccc(cc1)c2cc(=O)n(cn2)CC(=O)Nc3nc4ccc(cc4s3)C C13806965
Cc1ccn2c(c1)nc(c(c2=O)NC(=O)c3c(nc(s3)c4ccccc4)C)C C17143875
Cc1c2c(n(n1)c3nc4ccccc4s3)NC(=O)C[C@H]2c5ccccc5OC C21177351
Cc1c2c(cc(nc2on1)c3ccccc3F)C(=O)Nc4ccccc4C(=O)C C22239277
CCN(c1nc(cs1)[C@H]2Nc3ccccc3C(=O)N2c4ccccc4)C(=O)C C22814645
Cc1ccc(c(c1)N2C(=O)CCC(=N2)C(=O)NCc3nc4ccccc4s3)C C23424408
CC(=O)c1cc2c(cc1NC(=O)CN3CCCc4c3cc(c(c4)F)F)OCO2 C26343444
C[C@@H](C(=O)Nc1cccc2c1cccn2)Sc3nc4ccccc4c(=O)n3C C31695206
Cc1c(oc2c1c(nc(n2)C)N3CCC[C@H](C3)C(=O)Nc4ccc(cc4)Cl)C C32960213
c1ccc(cc1)C2=NO[C@H](C2)C(=O)Nc3ccc(cc3)c4cn5ccsc5n4 C33150650
Cc1ccc(cc1NC(=O)[C@@H](C)n2cnc3c(c2=O)cc4c(n3)CCCC4)Cl C33267593
Cc1ccc(cc1)NC(=O)c2c3c(sc2N4C(=O)[C@H]5[C@H]6CC[C@@H]([C@@H]5C4=O)O6)CCC3 C17093111
CCc1nc2n(n1)c(c(s2)[C@@H](c3ccccc3F)N4C[C@H](O[C@@H](C4)C)C)O C36104900
CCc1nc2n(n1)c(c(s2)[C@H](c3ccc(cc3)F)N4C[C@H](O[C@@H](C4)C)C)O C36104908
c1ccc2c(c1)c(=O)n(c(n2)c3ccncc3)NC(=O)c4ccc(cc4)Br C08660895
CSc1ccc(cc1)[C@@H]2C3=C(c4ccccc4O2)N=C5NC=NN5[C@H]3c6cccnc6 C09292331
C[C@@H]1Cc2ccc(cc2O1)c3cc(no3)CNC(=O)c4nc5ccccc5s4 C38755414
Cc1cc(c2c(c1)c(=O)c3c(o2)C(=O)N([C@@H]3c4ccc(cc4)O)Cc5ccco5)C C40041531
Cc1ccc2c(c1)N(C(=O)[C@@](O2)(C)C(=O)Nc3nc(cs3)c4ccc(cc4)F)C C40805400
c1ccc(c(c1)COc2ccc(cc2)[C@@H]3C4=C(CCCC4=O)Nc5n3ncn5)F C40915427
Cc1ccc(c(c1)F)N2C[C@H](CC2=O)c3nc(on3)Cc4c[nH]c5c4cccc5 C44423434
COc1cc(cc(c1OC)OC)c2[nH]c(=O)c3c4c(sc3n2)SCCC4 C46703452
C[C@@H](C(=O)Nc1ccc2c(c1)cccn2)n3c(=O)ccc(n3)c4ccc(cc4)F C49059907
c1cc(ccc1Cc2nnc3n2nc(s3)c4c(c[nH]n4)Br)Cl C49546880
Cc1ccc(s1)[C@H](C)NC(=O)c2ccc3c(c2)SC4=NS(=O)(=O)CCN34 C54261245
Cc1nc2n(n1)[C@@H](C3=C(N2)C[C@H](CC3=O)c4ccccc4OC)c5cc(cc(c5)F)F C17092960
COc1ccccc1[C@H]2c3c([nH]c(=O)s3)S[C@H]4[C@H]2C(=O)N(C4=O)c5ccccc5 C47146790
[H]/N=C\1/C(=C/c2ccc(o2)c3ccccc3)/C(=O)N=C4N1N=C(S4)c5ccc(cc5)C C04642187
Cc1ccccc1CN(C)C(=O)Nc2cc(ccc2F)N3CCCS3(=O)=O C56748910
c1nc2c(c3c(s2)CCC3)c(=O)n1CC(=O)Nc4c(c5c(s4)CCCCC5)C#N C31628235
c1ccc2c(c1)NC(=NS2(=O)=O)CSc3ncc(o3)c4ccc(cc4)F C58357899
C[C@@H]1C[C@]2(CC(C1)(C)C)C(=O)N(C(=O)N2)CC(=O)N3CCC[C@@H]3CC(C)(C)C C60239662
CC(C)CN1c2ccccc2[C@]3(C1=O)CC(=O)Nc4c3cnn4c5ccc(cc5)F C20738931
Cc1ccc2c(c1)[C@]3(CC(=O)Nc4c3cnn4c5ccc(cc5)Cl)C(=O)N2CC=C C32092730
Cc1ccc2c(c1)[C@]3(CC(=O)Nc4c3cnn4c5ccccc5Cl)C(=O)N2CC=C C32092977
CN(C)c1ccc(cc1)[C@@H]2C=C(N=C3N2N=NN3)c4ccc(cc4)Br C01837100
Cc1ccc(cc1)[C@@H]2C3=C(N=N[C@@H]3C(=O)N2C[C@@H]4CCCO4)c5ccccc5O C06752751
c1cc(ccc1c2csc(n2)C3CC3)C4=NO[C@@H](N4)[C@@H]5C6=C(CCCC6)N=N5 C64520016
Cc1ccc(cc1)S(=O)(=O)c2csc3c2NC(=O)C[C@H]3c4ccc5c(c4)OCO5 C64798628
CSc1nc2n(n1)[C@@H](C3=C(N2)C[C@H](CC3=O)c4ccco4)c5ccc(cc5)Cl C19960128
COc1cc(=O)c(nn1c2ccc(c(c2)F)F)C(=O)Nc3cc(cc(c3)F)F C65198160
Cc1ccccc1n2cnnc2S[C@H](C)c3[nH]c(=O)c4c(c(sc4n3)C)C C04492937
Cc1nnc(s1)SCC(=O)Nc2ccc3c(c2)C(=O)c4ccccc4C3=O C04548976
C[C@H](c1ccc(cc1)OC)O[C@H]2CC(=O)C[C@@H]3[C@@H]2C(=O)c4c(cccc4O)C3=O C04568275
CCn1c(=O)c2c(c(sc2nc1SCc3[nH]c(=O)c4c(n3)ccs4)C)C C04485436
[H]/N=C/1\C(=C\c2ccc(cc2)OC(=O)c3cccc(c3)C)\C(=O)N=C4N1C(=CS4)C C04694963
Cc1cc(c(c(c1)C)NC(=O)C(C)(C)N2[C@@H](CC2=O)c3ccc4c(c3)OCO4)C C01412729
CCc1nn(c(=O)c2n1c3cc(sc3c2)C)CC(=O)N[C@H]4CCC[C@@H]([C@@H]4C)C C06749439
c1cc(cc(c1)N2CCCC2=O)NC(=O)/C=C/c3cc4c(c(c3)Cl)OCCO4 C06988456
Cn1c(=O)c2cc3ccccc3cc2nc1SCC(=O)NC4(CCCC4)C#N C07169396
c1cc2c(cc1Cl)sc(n2)NC(=O)CCn3cnc4c(c3=O)ccs4 C11504369
Cc1c(nc(s1)NC(=O)Cc2cccs2)c3ccc4c(c3)N(C(=O)CO4)C C11968007
CCc1ccc(cc1)NC(=O)c2cc(ccc2Cl)N3C(=O)CCS3(=O)=O C12004067
CC(C)n1c2c(cc(cn2)C(=O)Nc3nc(cs3)c4ccc(c(c4)F)F)cn1 C12762595
Cc1cccc(c1)n2c(nnc2SCc3[nH]c(=O)c4c(c(sc4n3)C)C)C C05310806
c1ccc(cc1)/N=C\2/N(Cc3cc4cc5c(cc4nc3S2)OCO5)CCCO C04858501
CN(C)S(=O)(=O)c1ccc(c(c1)C(=O)Nc2ccc(c(c2)Cl)C#N)Cl C14685990
C[C@@]1(C(=O)N(C(=O)N1)Cc2coc(n2)c3cccs3)c4ccc(c(c4)F)F C15399368
Cc1ccc(cc1)[C@H]2[C@@H]3[C@H](C(=O)N(C3=O)c4ccc(cc4)F)[C@](N2)(C)C(=O)OC C19209097
c1ccc(c(c1)CSc2nc3n(n2)[C@@H](C4=C(N3)CCCC4=O)c5ccco5)F C20091061
Cc1ccc(c(c1)Cl)NC(=O)CN2C(=O)C(=C(S2(=O)=O)c3ccccc3)C C21912944
Cc1cc(=O)n(c2c1cccc2OC)[C@H](C)C(=O)Nc3c(c(c(s3)C)C)C#N C32527847
CCn1c(=O)c2c3c(sc2n(c1=O)CC(=O)Nc4ccccc4C)CCCC3 C34729711
Cc1ccc(c(c1)NC(=O)c2c(c3c(s2)ncn(c3=O)C[C@@H]4CCCO4)C)C C35673376
COCCN1c2ccccc2[C@]3(C1=O)N(CCS3)C(=O)Nc4cccc(c4)F C36163438
CC(=O)Nc1ccc(cc1)OC(=O)c2cc3cc(ccc3oc2=O)Br C02878980
Cc1c(snn1)C(=O)N[C@@H]2CCCc3c2cnn3c4ccc(cc4)C(C)(C)C C12836114
c1c2c([nH]c(=O)c1C(=O)N3CCC4=C(C3)[C@H](N=N4)CCC5CCCC5)CCCC2 C39516132
Cc1c(c(=O)n(n1C)c2ccccc2)NC(=O)c3c(sc(n3)C)c4ccccc4 C40326332
Cc1ccc(cc1NC(=O)c2ccc(cc2)n3cccc3)N4CCCS4(=O)=O C40653813
Cc1ccc(cc1C)N2C[C@H](CC2=O)C(=O)Nc3cc(cc4c3nccc4)OC C44449331
Cc1ccc(c(c1)[C@H](C)NC(=O)[C@@H]2CN(c3cc(ccc3O2)C)S(=O)(=O)C)C C44905923
CCCN(C)S(=O)(=O)c1cc2c(cc1Cl)Oc3cc(ccc3NC2=O)C C46077697
CO[C@H]1CCC[C@H]1NC(=O)c2cc(ccc2I)[N+](=O)[O-] C50373283
c1ccc(cc1)CSc2nc3n(n2)[C@@H](C4=C(N3)CCCC4=O)c5cccnc5 C04194204
Cc1c(sc2c1c(=O)[nH]c(n2)[C@H](C)Sc3nnc(s3)N4CCCC4)C C52911965
Cc1cccc\2c1N(C(=O)/C2=N\NC(=O)COc3cccc(c3)Br)C C05648299
c1cc(c(cc1N2CCOC2=O)NC(=O)Cc3coc4c3cc5c(c4)CCC5)F C56209704
Cc1c(c(=O)n(n1C)c2ccccc2)N[C@H](C)C(=O)N3c4ccccc4C[C@@H]3C C57405983
c1cc(cc(c1)NC(=O)c2cc(ccc2n3cnnn3)Cl)C4SCCS4 C32712478
CC(=O)Nc1cccc(c1)Oc2ccc3c(c2)C(=O)N(C3=O)c4cccc(c4)C#C C59514749
COC(=O)c1cc(=O)c2cc(ccc2o1)NC(=O)c3ccccc3Br C41287345
CC1=CC(=NC(=O)[C@H]1CNC(=O)c2c3c(n(n2)c4ccc(cc4)F)CCCC3)C C63165408
c1ccc(cc1)CN2C(=O)[C@@H]3[C@@H](N(O[C@@H]3C2=O)c4ccccc4)c5ccc(cc5)O C18043109
c1ccc(c(c1)C2=C3[C@@H](N(C(=O)[C@H]3N=N2)C[C@@H]4CCCO4)c5ccc(cc5)F)O C13126948
Cc1ccc(c(c1)C2=C3[C@H](N(C(=O)[C@@H]3N=N2)Cc4ccco4)c5ccccc5F)O C06753261
CC1=CC(=NC(=O)[C@H]1CNC(=O)c2ccc3c(c2)C[C@H](OC3=O)c4ccccc4)C C63835628
C[C@H](c1nnc2n1cccc2)NC(=O)N(C)Cc3cc(sc3)Br C57479970
c1cc2c(c(c1)NC(=O)CN3CCO[C@H](C3)c4ccc(c(c4)F)F)nsn2 C66850799
CCc1nc(cs1)[C@@H]2C(=C(N(C(=O)N2C)C)C)C(=O)Nc3ccc(cc3)F C67027724
c1cc(c(cc1Cl)Cl)n2cc(cn2)C(=O)Nc3nnc(s3)C(F)F C67552062
C#CCN1C(=O)/C(=C\c2ccc(c(c2)Br)OCC(=O)[O-])/SC1=O C04694805
c1c(cc(c2c1OCCCO2)Cl)/C=C/3\C(=O)N(C(=S)S3)CCC(=O)[O-] C08220947
CN1C(=O)/C(=C\c2ccc(c(c2)I)OCC(=O)[O-])/SC1=O C09311584
Cc1c(c(n(n1)[C@@H]2CCS(=O)(=O)C2)C)/C=C(\CC(=O)[O-])/c3nc4ccccc4s3 C09593597
COc1cc(c(cc1OC)Br)/C=C\2/C(=O)N(C(=S)S2)CCC(=O)[O-] C03325273
c1cc2c(cc1[C@@H]3CCCN3S(=O)(=O)c4cc(cs4)C(=O)[O-])OCCO2 C13309272
CC(=O)Oc1ccc(cc1)N2C(=O)[C@@H]3C4c5ccccc5C([C@H]3C2=O)(c6c4cccc6)C(=O)[O-] C00849903
CSCC[C@H](C(=O)[O-])N1C(=O)/C(=C\c2ccc3c(c2)nccn3)/SC1=S C13690130
c1cc(cc(c1)C(=O)[O-])c2ccc(o2)/C=N/N3C(=O)[C@@H]4[C@@H]5C=C[C@H]([C@@H]4C3=O)[C@H]6[C@@H]5C6 C16398737
CN(c1ccccc1C(=O)[O-])C(=O)C[C@H]2C(=O)N(C(=O)S2)c3ccc(cc3)Cl C16925253
c1cc(ccc1[C@@H]2C(=C(C(=O)N2CCCn3ccnc3)[O-])C(=O)c4ccc(cc4)Cl)F C09271478
Cc1cc(no1)N2[C@@H](C(=C(C2=O)[O-])C(=O)c3ccco3)c4ccc(cc4)Br C08740917
Cc1cccc(c1)N2C[C@@H](CC2=O)c3nnc(s3)/N=C(/C(Cl)(Cl)Cl)\[O-] C20580423
Cc1cc(c(c(=O)o1)C2=NCCS[C@H](C2)c3ccc(c(c3OC)OC)OC)[O-] C05488479
Cc1ccsc1[C@H]2C(=C(C(=O)N2CCCOC)[O-])C(=O)c3c(nc(s3)C)C C35566960
CCc1ccc(cc1)[C@H]2C(=C(C(=O)N2Cc3cccnc3)[O-])C(=O)c4c(nc(s4)C)C C35567524
Cc1c(sc(n1)C)C(=O)C2=C(C(=O)N([C@H]2c3ccc(cc3)Cl)Cc4ccco4)[O-] C35567610
CCc1ccc(cc1)[C@H]2C(=C(C(=O)N2C[C@H]3CCCO3)[O-])C(=O)c4c(nc(s4)C)C C35568397
CS(=O)(=O)c1ccc(c(c1COCC(F)(F)F)Cl)C(=C2C(=O)CCCC2=O)[O-] C35803351
CC1([C@H]2[C@H]3C[C@@H]([C@@H]2SC4=NC(=O)S[C@@H]41)[C@@H]5[C@@H]3C(=O)N(C5=O)CCCC(=O)[O-])C C39145819
CC\1=NC2=NC(=NC(=O)[C@H]2[C@H](/C1=C(\[O-])/OC)c3ccncc3)SCc4ccccc4 C39360816
Cc1c(c2c(n1[O-])-c3c(c(ccn3)SC)C(=O)CC2)S(=O)(=O)c4ccccc4 C39458436
Cc1c(c2c(n1[O-])-c3c(c(ccn3)S(=O)(=O)Oc4ccccc4)C(=O)CC2)F C39459373
Cc1c2=C(CC(=O)N=c2sc1C(=O)[O-])CSc3nncn3c4ccccc4F C39692537
c1cc(ccc1C2=N[C@@H](N=C2)SCC(=O)N3CCC[C@H](C3)C(=O)[O-])Br C39692742
CC1=C(C(=N[C@@H]1C(=O)[O-])C)C(=O)/C=C/c2cc(c(c(c2)Cl)OC(F)F)OC C39701184
c1cc(ccc1n2c(=S)sc(n2)SCc3cc(n4c(n3)c(cn4)C#N)[O-])F C40127398
c1ccc(cc1)n2cc(cn2)/C=C/C(=N/S(=O)(=O)c3ccc(s3)Br)/[O-] C40129708
CN(C)C(=O)c1ccc(cc1Cl)[N-]S(=O)(=O)c2ccc3c(c2)OCCO3 C41116938
c1c(c(sc1Br)Br)S(=O)(=O)N2CCO[C@@H](C2)C(=O)[O-] C43703043
COc1ccc(cc1)N2C(=O)[C@H]3[C@@H](c4c(nc(s4)[O-])S[C@@H]3C2=O)c5ccco5 C47146594
c1cc(c(cc1Br)S(=O)(=O)/N=C(/[C@@H]2COCCO2)\[O-])Br C48517897
Cc1c(sc(n1)c2ccc(cc2)OC)/C(=N/c3nnc(s3)[C@@H]4CCCO4)/[O-] C49544413
c1ccn(c1)c2c(cnn2c3ccc(cc3)Br)/C(=N/c4nncs4)/[O-] C49549826
COc1ccc(cc1OC)/C=C\2/C(=NC(=O)N(C2=O)c3ccc(cc3)Br)[O-] C13893331
Cc1ccccc1n2c(cc(c2C)/C=C\3/C(=NC(=O)N(C3=O)Cc4ccco4)[O-])C C13496677
Cc1cc(c(n1c2ccc(cc2)F)C)/C=C\3/C(=NC(=O)N(C3=O)c4ccc(cc4)F)[O-] C13687990
c1c(cc(c(c1Br)OC[C@H]2CC[C@@H](O2)C(=O)[O-])Br)[N+](=O)[O-] C51393776
c1cc(ccc1/C=C\2/C(=O)N(C(=S)S2)[C@@H]3CC(=O)N(C3=O)c4ccc(cc4)C(=O)[O-])F C15050995
c1ccc(cc1)Sc2ccc(o2)/C=C\3/C(=NC(=O)N(C3=O)Cc4ccco4)[O-] C08914107
c1ccc2c(c1)c(cn2CC#N)/C=C/3\C(=NC(=O)N(C3=O)c4ccc(cc4)Cl)[O-] C08739282
Cc1cc(c(n1c2cc(on2)C)C)/C=C\3/C(=O)N=C(S3)/C=C(/c4ccncc4)\[O-] C29901385
C[C@@H](C(=O)[O-])N1c2ccccc2/C(=C\3/C(=O)N(C(=S)S3)c4ccc(cc4)F)/C1=O C35396085
CCN1CCc2c1ccc(c2)/C=C\3/C(=O)N=C(N(C3=O)c4ccccc4OCC)[O-] C02423010
CCc1nnc(o1)C2=C([C@H](C(=N2)C)S(=O)(=O)[N-]c3ccc(c(c3)Cl)C)C C65186184
Cc1c(c(c(n1C)C)S(=O)(=O)[N-]c2ccc(cc2F)Br)c3nnc(o3)C C65194075
Cc1cc(ccc1Br)[N-]S(=O)(=O)[C@H]2C(=NC(=C2c3nc(no3)C)C)C C65194242
CCc1nc(on1)C2=C(N=C([C@H]2S(=O)(=O)[N-]c3ccc(c(c3)Cl)F)C)C C65194356
CCc1nc(on1)C2=C(N=C([C@@H]2S(=O)(=O)[N-]c3cc(ccc3F)Cl)C)C C65194395
Cc1nccn1Cc2ccc(cc2)[N-]S(=O)(=O)c3ccc(c4c3cccn4)F C66737767
CC[C@@H](c1ccc(cc1)N2Cc3ccccc3C2=O)C(=O)[O-] C00003955
Cc1ccc(cc1)[C@@H](c2ccc3c(c2)OCCO3)C(=O)[O-] C19722939
COC(=O)/C(=C/C(=O)c1ccc2c3c1cccc3CC2)/[O-] C05296541
Cc1cc(c(o1)C)c2cc(c3ccc(cc3n2)F)C(=O)[O-] C20437353
CCSc1c(c(nc(n1)c2cccs2)C)C(=O)[O-] C21953680
C[C@H](C(=O)[O-])Oc1ccc(cc1)c2ccc3c(c2)cccn3 C31997661
C[C@@H](C(=O)[O-])Oc1ccc(cc1)c2cccc3c2nccc3 C31997701
Cc1cc(c(c(c1)C)Cn2c(c(c(c2C)C(=O)[O-])C=O)C)C C32917020
CCc1ccc(cc1)c2c(n3ccsc3n2)CC(=O)[O-] C36243943
c1cc(ccc1/C=C/c2ccn(c(=O)c2)CC(=O)[O-])Cl C36259292
c1ccc(c(c1)CCn2cnc3c2ccc(c3)C(=O)[O-])F C36780052
CC(C)n1c2ccccc2nc1[C@H]3CC=CC[C@@H]3C(=O)[O-] C36895860
c1ccc2c(c1)CCC[C@H]2OCc3csc(n3)C(=O)[O-] C36902364
c1cc(c(cc1Br)N2CCOCC2)C(=O)[O-] C36670461
C[C@@H](c1cccs1)N(C)C(=O)[C@@H]2CCCC[C@@H]2C(=O)[O-] C37835161
C[C@H](c1ccc(cc1)N2Cc3ccccc3C2=O)C(=O)[O-] C00156823
Cc1ccc(cc1)c2ccc(nn2)S/C(=C(/C)\[O-])/C(=O)C C38718552
C[C@@H](C1CC1)n2cc(c(n2)c3ccc(s3)Cl)C(=O)[O-] C40932135
C[C@@H]1CCc2c(c(nn2c3ccc(c(c3)F)F)C(=O)[O-])C1 C41027331
C[C@H]1CCc2c(c(nn2c3ccc(c(c3)F)F)C(=O)[O-])C1 C41027332
c1c2c(cc3c1OCCO3)C(=C(CC2)C(=O)C(F)(F)F)[O-] C41507776
Cc1cc(c(c(c1)C)[C@](C)(C(=O)[O-])n2ccccc2=O)C C41889771
C[C@@H]1C[C@@](CC(C1)(C)C)(C(=O)[O-])n2ccc(n2)C(F)(F)F C41915800
Cc1cccc(=O)n1C2(CCC(CC2)C(C)(C)C)C(=O)[O-] C41916434
CCc1c(nn(c1C)C2(CCC(CC2)CC)C(=O)[O-])C C41918755
Cc1ccc(cc1C)/C(=N/S(=O)(=O)c2ccc(s2)C)/[O-] C42318115
C[C@@H](CN(C)c1cc(ccc1C(=O)[O-])Br)C#N C42455832
c1cc(ccc1/C=C/C(=O)[O-])N2CCO[C@@H]3[C@@H]2CCCC3 C43426714
CC[C@@H](C#N)Oc1ccc(cc1C(=O)[O-])Br C43542870
CC[C@H](C#N)Oc1cc(ccc1C(=O)[O-])Br C44483882
C[C@H]1CCC[C@H](C1)N(C)C(=O)[C@@H]2CCCC[C@@H]2C(=O)[O-] C49011582
c1cc(oc1)[C@@H]2C[C@@H]2/C(=C(/C#N)\C(=O)c3cccs3)/[O-] C49417007
CCC/C(=N/S(=O)(=O)C1=Cc2ccccc2CC1)/[O-] C49501606
c1ccc2c(c1)cnn2Cc3c(ccs3)/C=C/C(=O)[O-] C50527472
Cc1c(nc(o1)c2ccc(s2)Br)C(=O)[O-] C51075476
CCc1cccc(c1N2[C@@H]([C@H]([C@@H](CC2=O)C)C(=O)[O-])C)C C51602781
C[C@H]1CC(=O)N([C@@H]([C@@H]1C(=O)[O-])C)C(C)(C)CC(C)(C)C C51603627
Cc1c(nnc(c1C(=O)[O-])S[C@@H]2CCC[C@@H](C2)C)C C54696765
Cc1c(sc(n1)N2CCc3c(ccs3)[C@@H]2C)C(=O)[O-] C54968411
CC[C@H](C(=O)[O-])n1c2cc(c(cc2nc1C3CCC3)C)C C57802223
Cc1cc2c(cc1C)n(c(n2)C3CCC3)[C@@H](C(C)C)C(=O)[O-] C57867867
CCOc1cc2c(cc1OC)c(c(s2)C(=O)[O-])Cl C58234944
Cc1cc(=O)n(c(c1C(=O)[O-])C)[C@@H]2CCCc3c2ccs3 C61366706
c1c(cc(cc1F)F)Cc2ncc(c(n2)C(F)F)C(=O)[O-] C61630179
Cc1ccc(c(c1)[C@](C)(C(=O)[O-])n2ccc(cc2=O)C)C C61909532
c1cc(sc1)c2c(sc(n2)c3ccncc3)C(=O)[O-] C62491111
Cc1cc2c(cc1Br)oc(n2)CCC(=O)[O-] C62558428
Cc1c(=O)c2c(ccc(c2n(c1C(=O)[O-])CC3CC3)F)F C62707823
Cc1cc2c(cc1C)n(cn2)[C@H]3C[C@H](CC[C@@H]3C(=O)[O-])C C62757640
CCc1c(nn(c1C)[C@@H]2C[C@H](CC[C@@H]2C(=O)[O-])CC)C C62758230
Cc1c(sc2c1c(nc(n2)C(C)C)SCC(=O)[O-])C C04217473
CCC[C@@H](C(=O)[O-])N1C(=O)/C(=C\c2cccs2)/SC1=S C05547572
C1C=CC[C@H]([C@H]1C(=O)[O-])C(=O)OCC(=C(Cl)Cl)Cl C00192130
CCOc1cc(c(cc1OC)Br)/C=C/C(=O)[O-] C00447244
C[C@@H]1CC[C@@]2([C@@H]([C@@]1(C)CCC3=CC(=O)OC3)CCC=C2C(=O)[O-])C C13401980
c1cc(c(cc1Br)/C=C/C(=O)[O-])OC[C@H]2CCCO2 C20526654
c1cc(c(cc1Br)F)n2ccnc2SCC(=O)[O-] C20582130
Cc1cc(sc1C)c2nnc(s2)SCCC(=O)[O-] C26550174
CC1CCN(CC1)CCC/N=C/C2=C(CC(CC2=O)(C)C)[O-] C29003360
CC\1=NC(=C([C@H](/C1=C(\[O-])/OCC=C)c2cccs2)C#N)SC C17511188
CC1=C(C(=N[C@H]1C(=O)[O-])C)C(=O)/C=C/c2ccc(cc2)C(C)(C)C C39700993
Cc1c(c(nc(n1)Cc2ccc(cc2)Br)C)CC(=O)[O-] C40887610
C[C@](c1ccc(c(c1)Cl)Cl)(C(=O)[O-])n2ccccc2=O C41890111
Cc1cccc(=O)n1[C@@](C)(c2cccc(c2)Br)C(=O)[O-] C41916412
Cc1c(scn1)CCOC2(Cc3ccccc3C2)C(=O)[O-] C41924133
Cc1ccc(cc1F)/C(=N/S(=O)(=O)c2cccs2)/[O-] C42243285
Cc1ccsc1C(=O)N(C)Cc2cc(cs2)/C=C/C(=O)[O-] C42401826
c1cc(c(cc1/C=C/C(=O)[O-])F)n2ccc(n2)C(F)(F)F C43298903
Cc1cc(=O)n(c(c1C(=O)[O-])C)[C@H](C)c2cc(sc2C)C C43673677
Cc1cc(cc(c1[N-]S(=O)(=O)CC#N)C)Br C44509594
Cc1c(c(c2cc(ccc2n1)Br)C(=O)[O-])COC C45018190
c1cc(c(c(c1)F)/C=C\C(=N\S(=O)(=O)c2cccs2)\[O-])F C48448554
c1cc(c(cc1S(=O)(=O)/N=C(/[C@@H]2CCC=CC2)\[O-])F)F C48519792
CCc1ccsc1/C(=N/S(=O)(=O)Cc2ccccc2)/[O-] C49004291
C[C@@H]1CCc2c(cc(s2)/C(=N/S(=O)(=O)C(C)C)/[O-])C1 C49417784
C[C@@]1(CC1(Cl)Cl)/C(=N/S(=O)(=O)C2CCCCC2)/[O-] C49513796
Cc1nnc(s1)SCc2ccc(c(c2)/C=C/C(=O)[O-])F C49628073
c1ccc(cc1)SCc2csc(n2)/N=C(/c3ccncc3)\[O-] C49755907
CN(Cc1ccsc1)c2c(cc(cn2)Br)C(=O)[O-] C50043405
C[C@@H](C(C)C)N(C)c1c(cc(cn1)Br)C(=O)[O-] C50043513
Cn1cc(cn1)C[C@H](Cc2ccc(cc2)Br)C(=O)[O-] C50541217
C[C@H](C1CC1)n2c3c(ccc(c3F)F)nc2SCC(=O)[O-] C53169500
Cc1cc(c(cc1C)c2csc(=O)n2CCCC(=O)[O-])C C55265559
C[C@@](CCOC)(C(=O)[O-])n1cc(c2c1cccc2)Br C55310485
Cc1c(c(nc(n1)Cc2ccccc2Br)C)CC(=O)[O-] C55335720
COc1ccc(cc1c2c(scn2)C(=O)[O-])Br C57659160
Cc1c(sc2c1c(nc(n2)C)SC(C)(C)C(=O)[O-])C C57833534
CC[C@H](C)N1[C@@H]([C@@H](CC1=O)C(=O)[O-])c2ccc(c(c2)Cl)F C57985476
CCC1(CN(c2ccc(cc2O1)C)[C@@H](C(C)C)C(=O)[O-])CC C58005966
Cc1c(c(n(n1)c2ccc(cc2)Br)C)[C@@H](C)C(=O)[O-] C50288103
c1ccc2c(c1)nc(s2)/C(=C/c3cccnc3)/SCC(=O)[O-] C61175469
CCN([C@H](C)CC(=O)[O-])C(=O)c1cc2c(s1)CC[C@H](C2)C C61179309
CCN([C@@H](C)CC(=O)[O-])C(=O)c1csc2c1CC[C@H](C2)C C61179523
CCN([C@H](C)CC(=O)[O-])C(=O)c1cc(c(cc1Cl)Cl)F C61180328
c1cc(c(cc1C=O)Cl)O[C@]2(CCCSC2)C(=O)[O-] C61589525
C[C@@H]1CN(CCCO1)c2c(cc(cc2F)/C=C/C(=O)[O-])F C62723328
Cc1cccn(c1=O)[C@@](C)(c2cccc(c2)Br)C(=O)[O-] C62986187
C[C@@H](CC#N)N(C)c1cc(ccc1/C=C/C(=O)[O-])Br C63087605
Cc1cc(ccc1Br)[N-]S(=O)(=O)C[C@H]2CCCO2 C63156070
C[C@@H](CSC)/C(=N/S(=O)(=O)c1ccc2c(c1)CCCC2)/[O-] C67001230
Cc1c(c(=O)n(n1C)c2ccccc2)NC(=O)c3cnn4c3nc(cc4c5ccccc5)c6ccccc6 C00720946
Cc1ccc(cc1)N2C(=O)/C(=C/c3ccc4c(c3)OCO4)/N=C2SCC(=O)Nc5nc(cs5)C C08751487
Cc1cc(cc(c1)c2nc3c(c(n2)SCC(=O)Nc4ccc(cc4F)F)c(=O)n(c(=O)n3C)C)C C08900972
CCOC(=O)N1CCc2c(sc(c2c3nc4ccccc4s3)NC(=O)c5cc(n(n5)C)C)C1 C09001834
CCn1c2ccc(cc2nc1CSc3nc(cc(n3)C)C)NC(=O)[C@H]4COc5ccccc5O4 C08992835
Cc1ccc(cc1Cl)NC(=O)CSc2c3c(nc(n2)CC(C)(C)C)n(c(=O)n(c3=O)C)C C09277861
CC(C)n\1c(cs/c1=N\c2cccc(c2)S(=O)(=O)N(C)C)c3ccc4c(c3)NC(=O)CO4 C09580563
C[C@@]1(C(=O)N(C(=O)N1)CC(=O)N(C)Cc2ccc3cc(ccc3c2)OC)c4cc5ccccc5o4 C09606705
C[C@H](Cn1c2c(=O)[nH]c(=O)n(c2nc1N3CCCCC3)C)CSc4nc5ccccc5s4 C10249264
Cc1ccc(c(c1)c2nnc(o2)NC(=O)[C@@H]3CCCN(C3)S(=O)(=O)c4ccc(s4)Cl)C C10769999
C[C@@H](C(=O)Nc1ccc(cc1)C(=O)C)Sc2nnc3n2c4ccccc4c(=O)n3c5ccccc5 C03260145
CC(C)n1c2c(cn1)c(cc(n2)c3ccccc3)C(=O)Nc4ccc(cc4)N5CCCS5(=O)=O C13296204
Cc1nnc(s1)NC(=O)CSc2nnc3n2c(nc4c3c5c(s4)C[C@@H](CC5)C)C(C)C C13502555
Cc1c(c(sc1c2ccccc2)NC(=O)/C=C/c3ccccc3[N+](=O)[O-])C(=O)N4CCOCC4 C14389895
Cc1ccc(cc1)Cn2c(c(c(n2)C)/C=C/C(=O)Nc3c4ccccc4oc3C(=O)N5CCOCC5)C C14672487
Cc1c(sc(n1)NCc2ccc3c(c2)nsn3)c4ccn(n4)C[C@H]5COc6ccccc6O5 C14992130
Cc1ccc(cc1I)NC(=O)c2cc(c(c(c2[N+](=O)[O-])OC)OC)OC C15757086
Cc1ccc2c(c1)c(=O)c(co2)/C=N/NC(=O)Cn3c(=O)c4ccccc4c(n3)c5ccc(cc5)F C19863009
CCOc1ccc(cc1)NC(=O)c2c(c3c(s2)ncn(c3=O)CC(=O)N4C[C@@H](C[C@@H](C4)C)C)C C20758052
C[C@H](C(=O)Nc1ccc(cc1)N2CCCCC2)Sc3nnc(n3C)[C@H]4COc5ccccc5O4 C21140718
Cc1ccc(cc1)n2c(nnc2SCC(=O)Nc3nc4ccc(cc4s3)C)N5CCOCC5 C22188014
Cc1c(sc2c1c(=O)n(c(n2)SCC(=O)Nc3ccc(cc3C(F)(F)F)[N+](=O)[O-])C)C C24968079
Cc1ccc(c(c1)[N+](=O)[O-])NC(=O)CSc2nc3c(c(cs3)c4cccs4)c(=O)n2C C28607652
Cc1nc2c(n1[C@H]3CCS(=O)(=O)C3)cc(nc2C(=O)Nc4ccc(cc4)C(C)C)c5ccco5 C32641942
C[C@@H](c1nnc(n1C)SCC(=O)Nc2cccc3c2cccc3)N4c5ccccc5OCC4=O C15019264
Cc1ccccc1NC(=O)[C@H]2CCCN(C2)S(=O)(=O)c3cc(cs3)c4nc(on4)C5CCC5 C33279486
Cc1ccc(cc1)Oc2c3nn(c(=O)n3ccn2)CC(=O)Nc4ccc(cc4C(F)(F)F)Cl C33308947
CCCNc1c(c(=O)n2cc(ccc2n1)C)/C=C/3\C(=O)N(C(=S)S3)Cc4ccc5c(c4)OCO5 C33726909
c1ccc2c(c1)nc(s2)NN3C(=O)/C(=C\c4cccn4c5ccc(cc5)[N+](=O)[O-])/SC3=S C35518645
Cc1ccc(cc1)CNC(=O)Cn2c3c4cc(ccc4n(c3c(=O)n(c2=O)c5ccccc5C)C)OC C08592133
Cc1c(c(=O)n(n1C)c2ccccc2)NC(=O)[C@H](C)OC(=O)c3cc4c5ccccc5n(c4s3)C C02644625
c1ccc(cc1)c2c3c(c(=O)n(n2)CC(=O)Nc4cccc5c4cccc5)nc(s3)N6CCOCC6 C38485726
c1cc(c(c(c1)Cl)NC(=O)Cn2c(=O)c3c(c(n2)c4ccco4)sc(n3)N5CCCC5)Cl C38489047
CC(C)S(=O)(=O)c1ccc(cc1)c2nnc(o2)NC(=O)C3c4ccccc4Oc5c3cccc5 C38746757
CC1(CC2=C([C@H]([C@H]3C(=NC(=NC3=O)SCc4ccccc4F)N2)c5ccccc5[N+](=O)[O-])C(=O)C1)C C38821381
CN1C(=O)[C@H](N(C1=S)Cc2ccccn2)CC(=O)Nc3ccc(cc3)c4nc5ccccc5o4 C39425829
c1ccc(cc1)C2=c3cc(ccc3=[NH+]C(=O)[C@@H]2C4=NN([C@@H](C4)c5ccco5)C(=O)CCC(=O)[O-])Cl C39706807
CCCc1nnc(s1)N2[C@@H](c3c(=O)c4cc(ccc4oc3C2=O)C)c5ccc(c(c5)OCC)O C39837939
Cc1ccccc1NC(=O)c2ccc(cc2)CN3C(=O)/C(=C/c4cccc(c4)[N+](=O)[O-])/SC3=O C39892286
COc1cc(ccc1OCc2ccc(cc2Cl)Cl)[C@@H]3C4=C(CCCC4=O)Nc5n3nnn5 C40919661
Cc1c(c(n2c(n1)nc(n2)C(F)(F)F)C)CC(=O)Nc3cc(nn3c4ccc(cc4)F)C(C)(C)C C46665787
Cc1c(sc(n1)c2ccccc2)c3ccc(=O)n(n3)CCNC(=O)c4c(nc5n4cccc5)C C49468041
Cn1c2c(nc1NCc3ccc(cc3)OC)n(c(=O)n(c2=O)Cc4ccc(cc4)Br)C C02361845
[H]/N=C\1/C(=C/c2ccc(c(c2)OC)OC(=O)c3cccs3)/C(=O)N=C4N1N=C(S4)c5ccccc5C C41108081
CCc1ccc(cc1)NC(=O)c2cc(nc3c2c(nn3[C@@H]4CCS(=O)(=O)C4)C)c5ccc(cc5)OC C57310117
COc1ccc(cc1)/N=C\2/N(C(=O)C[C@H](S2)C(=O)Nc3cccc(c3)F)Cc4ccc5c(c4)OCO5 C59109011
CCn1cc(c2c1cccc2)/C=C/3\C(=O)c4c(cc(c(c4O3)CN5CCN(CC5)C(=O)OCC)O)C C41586034
CCOC(=O)N1CCc2c(nc(n(c2=O)CC(=O)Nc3ccc(c(c3)Cl)F)c4ccc(cc4)C)C1 C35456760
CCOC(=O)N1CCc2c(nc(n(c2=O)CC(=O)Nc3ccc(cc3)Cl)c4ccc(cc4)F)C1 C35456843
c1cc(cc(c1)Cl)NC(=O)C2CCN(CC2)S(=O)(=O)c3cc(cs3)c4nc(on4)C5CC5 C35558028
Cc1ccc2c(c1)sc(n2)c3ccc(cc3)N4C(=O)C[C@H](C4=O)[NH+]5CCC[C@@H]6[C@@H]5CCCC6 C08414617
c1cc(ccc1c2cc([nH+]c(c2C#N)N3CCOCC3)c4ccc(c(c4)Cl)Cl)Cl C08762212
CC1(Cc2c(c([nH+]c3c2c4c(s3)c(nc(n4)SC)SCC=C)N5CCOCC5)CO1)C C08767916
CC[NH+](CC)CCCN1[C@@H](c2c(=O)c3ccccc3oc2C1=O)c4ccc(cc4)Br C09216042
CC[NH+]1CCN(CC1)c2c3c(c4c5c(c(nc4s3)CC(C)C)COC(C5)(C)C)nc(n2)SC C09234622
Cc1cccc2c1nc(s2)N(CC[NH+](C)C)C(=O)c3cc4c5ccccc5ccc4oc3=O C10065746
C[NH+](C)CCN(c1nc2c(s1)cccc2Cl)C(=O)c3cc4c5ccccc5ccc4oc3=O C10065913
CC[NH+](CC)CCN(c1nc2ccc(cc2s1)Cl)C(=O)c3ccc(s3)Br C10066546
C[NH+](C)CCN(c1nc2ccc(cc2s1)Br)C(=O)c3cccc(c3)Br C10461327
Cc1ccc(c(c1)C)CC(=O)N(CC[NH+]2CCOCC2)c3nc4c(s3)cccc4SC C10813938
c1ccc2c(c1)c(=O)c3c(o2)C(=O)N([C@@H]3c4ccc(cc4)Cl)C[C@@H](c5ccco5)[NH+]6CCCC6 C11913778
Cc1ccccc1c2cnc(nc2[C@H]3CCC[NH+](C3)Cc4nc5ccccc5s4)c6ccncc6 C11995548
CC(=O)C1=CC[C@H]2[C@@]1(CC[C@@H]3[C@H]2CC[C@@H]4[C@@]3(CC[C@@H](C4)OC(=O)CC[NH+]5CCCCC5)C)C C12659508
Cc1ccccc1n2c(=O)c3ccccc3n4c2nn(c4=S)C[NH+]5CCC[C@@H]5c6cccs6 C13070100
CCCSc1nc2c(c3c(s2)CCC[C@@H]3C)c4n1c(nn4)SCC[NH+]5CCCCC5 C13811115
C[C@]12CCCC(=C)[C@H]1C[C@H]3[C@@H](C2)OC(=O)[C@@H]3C[NH+]4CCN(CC4)C(c5ccccc5)c6ccccc6 C20113777
Cc1ccc(cc1C)S(=O)(=O)c\2cc3ccc(cc3o/c2=[NH+]\c4ccc(cc4)OC)OC C20285682
Cc1c(sc2c1c(nc(n2)C[NH+]3CCC(CC3)C)Sc4nnc(o4)c5cccs5)C C20667435
Cc1cc2c(nc(nc2cc1C)N3CCC(CC3)[NH+]4CCC(CC4)CCN5CCCC5=O)C C23429894
c1cc(c(cc1F)CC2CC[NH+](CC2)C3CCC4(CC3)c5ccc6c(c5C(=O)O4)OCCO6)F C28382623
CC[NH+](CC)CCN1[C@H](c2c(=O)c3cc(c(cc3oc2C1=O)C)C)c4ccc(cc4)C(C)C C35486331
CC[NH+](CC)CCN1[C@@H](c2c(=O)c3cc(ccc3oc2C1=O)Cl)c4ccc(cc4)C(C)C C35486510
C[C@@H](C(=O)N1[C@H](CC(=N1)c2ccc(cc2)Cl)c3ccco3)[NH+]4CCC[C@@H](C4)C(F)(F)F C35600938
CCOc1cccc2c1nc(s2)N(CC[NH+](C)C)C(=O)c3ccc(s3)Br C09603950
Cc1c(c2cc(c(cc2o1)CN3CC[NH+](CC3)C/C=C/c4ccccc4)OC)c5ccccc5 C22918494
CC[NH+](CC)CCCN1[C@H](c2c(=O)c3ccc4ccccc4c3oc2C1=O)c5cccc(c5)F C38713581
CC[NH+](CC)CCCN1[C@@H](c2c(=O)c3ccc4ccccc4c3oc2C1=O)c5ccc(cc5)F C38713582
CC[NH+](CC)CCCN1[C@@H](c2c(=O)c3ccc4ccccc4c3oc2C1=O)c5cccs5 C38713715
Cc1c(ccc2c1nc(s2)N(CCCn3cc[nH+]c3)C(=O)c4ccc(cc4F)F)Cl C38848096
Cc1c(ccc2c1nc(s2)N(CCCn3cc[nH+]c3)C(=O)c4ccc(cc4Cl)Cl)Cl C38848442
CCn1c2ccccc2c3c1ccc(c3)/C=N/N4[C@@H]([NH+]=NC4=S)c5ccccc5Br C39016374
Cc1ccc2=[NH+]C(=O)[C@H](C=c2c1)CN(Cc3cccs3)S(=O)(=O)c4ccc(cc4)Cl C39324858
COc1ccc(cc1Br)/C=C/C(=O)c2ccc(cc2)/N=C/C3=c4ccccc4=[NH+]C3 C39379074
c1c(c2c(s1)CCCCC2)c3nnc(n3C[C@@H]4CCCO4)SCC[NH+]5CCCCC5 C39966925
CCOc1ccccc1/C=N/[C@H]2C(=c3cc(ccc3=[NH+]C2=O)Br)c4ccccc4 C40140915
CC(=O)C1=CC[C@@H]2[C@]1(CC[C@H]3[C@@H]2CC[C@H]4[C@]3(CC[C@@H](C4)OC(=O)CC[NH+]5CCCCC5)C)C C43737026
CC(=O)C1=CC[C@@H]2[C@]1(CC[C@H]3[C@@H]2CC[C@H]4[C@]3(CC[C@@H](C4)OC(=O)CC[NH+]5CCCC(C5)(C)C)C)C C43737476
c1ccc(cc1)C2=NC([NH+]=C(N2C[C@@H]3CCCO3)C4CCCCC4)(C(F)(F)F)C(F)(F)F C21031795
CCCCCCN1CC(=O)N2[C@H](C1=O)CC3=c4ccccc4=[NH+][C@@H]3[C@@H]2c5cccc6c5cccc6 C63137088
CCCCCCN1CC(=O)N2[C@H](C1=O)CC3=c4ccccc4=[NH+][C@@H]3[C@H]2c5cccc6c5cccc6 C63137091
CCCCCCN1CC(=O)N2[C@@H](C1=O)CC3=c4ccccc4=[NH+][C@@H]3[C@@H]2c5ccc(cc5)Cl C63138403
CC(C)(C)c1ccc(cc1)[C@H]2N=[NH+]C(=S)N2/N=C/c3ccc(c(c3)Br)OC C38898319
CCCCCN1CC(=O)N2C[C@H](C3=c4ccccc4=[NH+][C@@H]3[C@]2(C1=O)C)c5ccc(cc5)CC C63372319
Cc1ccc(cc1)CN2CC(=O)N3C[C@H](C4=c5ccccc5=[NH+][C@H]4[C@]3(C2=O)C)c6ccc(cc6)C C63374379
CC(C)Cc1cc(no1)C(=O)N2CCC3=c4cc(ccc4=[NH+][C@@H]3[C@H]2c5ccc(cc5)F)OC C63491757
Cc1ccc(c(c1)S(=O)(=O)N2CCC3=c4ccccc4=[NH+][C@@H]3[C@@H]2c5ccc(cc5)SC)C C63625033
CCC(=O)N1[C@@H](CC(=N1)[C@@H]2C(=c3cc(ccc3=[NH+]C2=O)C)c4ccccc4)c5ccccc5C C63987719
Cc1ccc2=[NH+]C(=O)[C@H](C(=c2c1)c3ccccc3)C4=NN([C@H](C4)c5ccccc5C)C(=O)C(C)C C63987730
Cc1ccc2=[NH+]C(=O)[C@H](C(=c2c1)c3ccccc3)C4=NN([C@@H](C4)c5ccc(cc5)N(C)C)C(=O)C C63991194
CCC(=O)N1[C@H](CC(=N1)[C@@H]2C(=c3cc(ccc3=[NH+]C2=O)Cl)c4ccccc4)c5ccc(cc5)F C64343355
c1ccc(cc1)c2c(c(=O)n(nc2c3ccccc3)CCOc4ccccc4)C(=O)[O-] C05556250
c1ccc(c(c1)C(=O)[O-])S[C@H]2CC(=O)N(C2=O)c3ccccc3SC(F)(F)F C06142188
Cc1c2ccc(c(c2oc(=O)c1CCC(=O)[O-])C)OCc3ccc(cc3Cl)Cl C02093885
Cc1c2c(nc\3n(c2=O)CC/C3=C\c4ccc(cc4)OCCC(C)C)sc1C(=O)[O-] C09414858
CCCCCOc1ccc2ccccc2c1[C@H]3[C@@H](Oc4ccccc4O3)C(=O)[O-] C11828236
CCc1ccc(c(c1)C(C)(C)C)OCCOc2cccc(c2)/C=C(/C#N)\C(=O)[O-] C11950881
Cc1ccc(c(c1)C)OCCOc2cc(ccc2c3nc(cs3)C(=O)[O-])OC C11957461
C[C@@H](c1ccc(o1)C(=O)[O-])Oc2c(cc(cc2Br)OC)C(C)(C)C C11959464
CC(C)Oc1c(cc(cc1Cl)/C=C/c2nc(c(s2)C(=O)[O-])c3ccccc3)OC C13026594
CCCCn1c(=O)c2ccc(cc2nc1SCc3cccc(c3)Br)C(=O)[O-] C13044368
C[C@@H](C(=O)N(Cc1ccccc1)Cc2ccccc2)Oc3cc4ccccc4cc3C(=O)[O-] C13050105
c1ccc2c(c1)cccc2CSc3nc4cc(ccc4c(=O)n3C[C@H]5CCCO5)C(=O)[O-] C13052973
CCCCCn1c(=O)c2c3c(sc2nc1SCc4cccc(c4)C(=O)[O-])CCC3 C13061813
c1ccc2c(c1)c(cn2Cc3ccc(cc3)F)[C@@H](CC(=O)[O-])c4ccccc4[N+](=O)[O-] C06710597
CCCOc1ccc(c(c1)OCCC)/C=C(\CC(=O)[O-])/c2nc3ccccc3s2 C13339194
CCOc1cc(c(cc1OCC)Br)COc2ccccc2C(=O)[O-] C13411386
CCCn1c(=O)c2ccccc2nc1SCc3c4ccccc4oc3C(=O)[O-] C13413464
c1ccc(cc1)COc2cccc3c2nc(cc3)/C=C/c4ccc(cc4)OCC(=O)[O-] C15016045
Cc1cc(c(n1c2c(c3c(s2)CCCC3)C(=O)[O-])C)/C=N/c4cccc(c4)C(=O)OC C16268277
COc1ccc(cc1OC(F)F)/C=C/c2cc(c3cc(ccc3n2)Br)C(=O)[O-] C22148116
c1ccc(cc1)COc2cccc(c2)/C=N\n3c(nnc3[S-])COc4ccccc4 C02280478
c1ccc(cc1)COc2cccc(c2)/C=N/n3c(nnc3[S-])COc4ccccc4 C02280479
CCN\1C(=O)/C(=C/c2c(n(c3c2cccc3)CC=C)C)/S/C1=N\c4cccc(c4)C(=O)[O-] C35656826
CCN(CC)/C(=C/C1=CSC2=NC(=C([C@@H](N12)c3ccccc3)C(=O)OCC)C)/[O-] C35692771
CC[C@@H](C(=O)[O-])Oc1ccc2c(c1)[C@H](N(CC2)C(=O)CC(C)C)c3ccc(cc3)C C37601535
Cc1cc(cc(c1)Oc2c(=O)c3ccc(cc3oc2C(F)(F)F)OCC(=O)[O-])C C00956366
CCCCCn1c(c(c(c(c1=O)C#N)C)C(=O)c2c(c3c(cc(cc3o2)C)C)C)[O-] C38616839
Cc1ccc(c(c1)O[C@H](C)C(=O)c2c(c(c(=O)n(c2[O-])C3CCCC3)C#N)C)C(C)C C38617963
CC[C@H](C)CC1=C2C(=NC(=NC2=O)/C(=C/c3ccc(cc3)C(=O)[O-])/Cl)S[C@@H]1C C39715252
CCCCCn1c(c(c(c(c1=O)C#N)C)/N=N/c2c(cccc2Cl)Cl)[O-] C39870651
CCCc1nnc(s1)/N=C(/C(=C/c2ccc(o2)c3cc(ccc3Cl)Cl)/C#N)\[O-] C39998082
CCCCOc1ccc(cc1)C(=O)C2=C(C(=O)N([C@H]2c3ccc(cc3)C(C)C)CC=C)[O-] C40026695
CCCCOc1ccc(cc1)C(=O)C2=C(C(=O)N([C@H]2c3c(ccs3)C)CC=C)[O-] C40026715
C=CCN1[C@H](C(=C(C1=O)[O-])C(=O)c2ccc(cc2)OCC=C)c3cccc4c3cccc4 C40028813
CCCCN1[C@@H](C(=C(C1=O)[O-])C(=O)c2ccc(cc2C)OCCCC)c3cccs3 C40084121
CCCCN1[C@@H](C(=C(C1=O)[O-])C(=O)c2ccc(cc2C)OC(C)C)c3ccc(cc3)Cl C40084503
CC(C)(C)c1ccc(cc1)[C@@H]2c3c(nc(s3)[S-])S[C@@H]([C@@H]2C(=O)OC)C(=O)OC C40475682
CCc1ccc(cc1)c2ccc(o2)/C=C\3/C(=O)N(C(=S)S3)[C@@H](c4ccccc4)C(=O)[O-] C40564266
Cc1ccc(cc1C)c2ccc(o2)/C=C\3/C(=O)N(C(=S)S3)CCCCCC(=O)[O-] C40564370
CCCCOc1ccc(cc1)/C=C(\C#N)/C(=N/c2nc(cs2)c3ccc(cc3)C)/[O-] C40864926
CCCOc1ccccc1/C=C(\C#N)/C(=N/c2nc(cs2)c3ccc(cc3)C)/[O-] C40948930
CCC1=NO[C@@](C1)([C@H](c2ccc(c(c2)Cl)Cl)OCc3ccccc3C)C(=O)[O-] C43209132
CCCC1=NN(C(=O)[C@H]1C/C(=C/c2ccc(cc2)C(F)(F)F)/C(=O)[O-])c3ccc(cc3)F C33910327
COc1cccc(c1OC)[C@@H]2CC(=NN2/C(=C/SC3CCCCC3)/[O-])c4cccs4 C44809976
c1ccc2c(c1)nc(s2)/C(=C/c3ccc(cc3)OCc4cscn4)/SCC(=O)[O-] C45866020
CCCOc1c(cc(cc1Cl)/C=C(/c2nc3ccccc3c(n2)[O-])\Cl)OC C23101296
COc1ccc(cc1)c2c(c(nc(n2)SCCOc3cccc(c3)Cl)[O-])C#N C31610472
CCOc1cccc(c1)/N=C/c2cc(n(c2C)c3ccc(c(c3)Cl)C(=O)[O-])C C59250207
COCCOc1ccc(cc1C(=O)Oc2ccccc2C(=O)[O-])Br C66144005
CC[C@@H](C(=O)Oc1ccc(cc1C(=O)[O-])Br)Oc2ccccc2C C66145445
C[C@@H]1c2c(sc(n2)Nc3cc(ccc3OC)OC)C[C@]4([C@H]1[C@H]([C@@H](CC4)[C@H](C)C(=O)N(C)CC=C)O)C C03840589
Cc1cccc(c1)C(=O)NCC(=O)N/N=C/c2c3ccccc3ccc2OC(=O)c4ccccc4Cl C02532293
CCc1ccc(cc1)NC(=O)C(=O)N/N=C/c2ccc(cc2)OC(=O)c3ccccc3Br C02543310
C[C@@H](C(=O)Nc1cc(cc(c1)Cl)Cl)OC(=O)c2ccccc2NS(=O)(=O)c3cccs3 C06141559
CCOC(=O)[C@@](C(F)(F)F)(Nc1c(c2c(s1)C[C@@H](CC2)C(C)(C)C)C#N)NC(=O)c3ccco3 C02191813
CCc1ccc(cc1)n2nc3cc(c(cc3n2)NC(=S)NC(=O)c4ccc(c(c4)Cl)OCC)C C08894419
CCOC(=O)c1c(c2c3c(c(nc2s1)C(C)C)COC(C3)(C)C)NC(=S)NC(=O)c4ccccc4 C09459240
CCC(=O)N1CCc2c1ccc(c2)S(=O)(=O)N[C@H](Cc3ccccc3)C(=O)Nc4cc(ccc4C)C C09692261
C[C@H]1CCC[C@@H]([C@@H]1C)NC(=O)[C@@H]2[C@@]34C=C[C@@H](O3)[C@@H]([C@@H]4C(=O)N2CCC(C)C)C(=O)Nc5cccc(c5)SC C09777247
CCOCCCN1C(=C([C@@H](NC1=S)c2cccc(c2)Br)C(=O)Nc3cc(on3)C)C C11558565
C[C@]12CC[C@@H]3[C@H]([C@@H]1CC[C@]2(C)O)CCC4=C/C(=N/OCC(=O)N[C@@H](Cc5ccccc5)C(=O)OC)/C=C[C@]34C C12661331
CCn1c(nnc1SCC(=O)Nc2ccc(cc2F)F)CC(=O)Nc3cccc(c3)C(F)(F)F C13955947
CCCOC(=O)c1ccc(cc1)OCC(=O)NNC(=O)c2ccc(c(c2)I)C C14021590
CC(C)[C@@H](C(=O)NCc1cn(nc1c2ccccc2)c3ccccc3)NS(=O)(=O)c4cccs4 C14170163
c1ccc(cc1)COc2ccc(cc2)C(=O)NC(=S)Nc3cc(ccc3Cl)c4nc5c(o4)cccn5 C14275281
CCOc1cc(ccc1OCC(=O)Nc2ccccc2C)/C=C(\C#N)/C(=O)Nc3ccc(cc3)Cl C15018821
CC1=C([C@@H](NC(=S)N1C)c2ccc(cc2)NC(=O)c3ccc(cc3)Br)C(=O)OCCOC C16608842
C[C@@H](c1ccc2c(c1)CCCC2)NC(=O)COC(=O)CCc3[nH]c(=O)c4c5c(sc4n3)CCCC5 C20064453
CC1=C([C@@H](C2=C(N1)CC(CC2=O)(C)C)c3cc(c(c(c3)Br)O)OC)C(=O)OCCOC(C)C C02774755
c1cc(c(cc1C(=O)Nc2ccc(cc2F)Cl)[N+](=O)[O-])SCC(=O)NCCC3=CCCCC3 C03020750
CCOC(=O)COc1ccc2c(c1)/C(=N/NC(=S)Nc3c(cccc3C)C)/CC4(O2)CCCCC4 C20683046
CCc1ccc(cc1)NCc2cc3cc4c(cc3n(c2=O)CC(=O)Nc5ccccc5CC)OCCO4 C20940350
CCCOc1c(cccc1OC)[C@H]2C3=C(C[C@H](CC3=O)c4ccc(c(c4)OC)OC)Nc5ccccc5N2 C21231933
CCN(CC)c1ccc(cc1)[C@H]2c3c(=O)[nH]c(nc3NC(=C2C(=O)OC)C)SCc4ccccc4 C32655260
Cc1ccc(cc1)[C@H]2C(=C(N=C3N2C(=CS3)/C=C(/NCC[C@H]4CCC[NH+]4C)\[O-])C)C(=O)OC(C)C C34923385
CCCCN1[C@H]([C@@]23C=C[C@@H](O2)[C@@H]([C@@H]3C1=O)C(=O)Nc4cccc(c4)SC)C(=O)N[C@@H]5CCC[C@@H]([C@@H]5C)C C35238654
CCCNC(=O)[C@@H]1[C@H](OC(=O)N1Cc2ccc(cc2)F)c3ccc(cc3)NC(=O)c4ccccc4F C35756192
CC[C@H](C)NC(=O)[C@@H]1[C@@H](OC(=O)N1Cc2ccc(cc2)F)c3ccc(cc3)NC(=O)c4cccs4 C36215380
CC(C)CC(=O)Nc1cccc(c1)[C@H]2[C@@H](N(C(=O)O2)Cc3cccc(c3)Cl)C(=O)Nc4ccc(cc4)F C36220105
CCOc1ccccc1[C@H]2c3ccc(cc3OC(=C2C#N)N)OC(=O)COc4cc(c(c(c4)C)Cl)C C38650530
COc1ccc(c(c1)[C@H]2c3ccc(cc3OC(=C2C#N)N)OC(=O)C(c4ccccc4)c5ccccc5)OC C38659982
CC(C)CCOc1ccc(cc1OC)[C@@H]2c3ccc(cc3OC(=C2C#N)N)OC(=O)c4cccs4 C38660377
CC(C)CCOc1ccc(cc1OC)[C@H]2c3ccc(cc3OC(=C2C#N)N)OC(=O)c4ccccc4F C38660401
c1ccc(cc1)CCOc2ccc(cc2)C3=C[C@@H](N=N3)C(=O)N/N=C/c4cc(ccc4O)Br C38990280
CCOC(=O)c1c(cc2cc(c(cc2c1c3cccc(c3)SC)c4ccccc4O)O)Cn5cncn5 C39502496
CCOC(=O)c1c(cc2cc(c(cc2c1c3cccc(c3)c4ccccc4O)SC)O)Cn5cncn5 C39502512
C[C@@H]1C(=Cc2ccccc2O1)/C=C(\C#N)/C(=O)Nc3c(c4c(s3)CCCC4)C(=O)NCCCOC C39992521
Cc1cccc(c1)CN2[C@H]([C@H](OC2=O)c3ccc(cc3)NC(=O)c4cccs4)C(=O)NCC(C)C C40406176
Cc1cc(c(c(c1)c2c3c([nH]n2)C(=O)N([C@@H]3c4ccc(c(c4)OC)OCc5ccccc5)CC=C)O)C C39912111
Cc1ccc(cc1)CN2[C@@H](c3c(n[nH]c3C2=O)c4c(cc(cc4O)C)C)c5ccc(c(c5)OC)OCC=C C38706043
c1cc(cc(c1)C(F)(F)F)CC(=O)Nc2cccc(c2)c3cn4ccnc4c(n3)NCc5ccncc5 C49031377
CC(C)c1ccc(cc1)[C@@H]2C[C@@H](n3c(cc(n3)c4nnc(n4CCC[NH+](C)C)[S-])N2)C(F)(F)F C20028581
CCCCOC(=O)C1=C(Nc2nc(nn2[C@@H]1c3c[nH]c4c3cccc4)SCc5ccccc5F)C C54643335
CCOc1ccccc1NS(=O)(=O)c2ccc3c(c2)[C@H]4C=CC[C@H]4[C@H](N3)c5ccc(c(c5)OC)OC C58849128
C/C(=N\NC(=O)CSCc1ccc(cc1)[N+](=O)[O-])/c2ccc3c(c2)[C@@H]4C=CC[C@@H]4[C@@H](N3)c5ccccc5 C58916932
C=CCSc1nnc(s1)NC(=O)CSc2nc3ccc(cc3s2)NC(=O)C(F)(F)F C59041252
CCOc1cc(ccc1OCc2c(cccc2Cl)Cl)/C=N/NC(=O)C(=O)Nc3ccc(cc3)C C33958267
CCOc1c(cc(cc1)Br)/C=N/NC(=O)N/N=C/c2c(ccc(c2)Br)OCC C59502266
CNc1c(cnc(n1)N/N=C\c2cc(c(c(c2)Br)OCc3cccc4c3cccc4)OC)F C59640582
CC1=C2C=C(C=C[C@@H]2N=C1C)[C@H]3NN=C(N3Cc4ccccc4)SCC(=O)Nc5ccc(cc5)C(=O)C C63730267
CCNC(=O)c1cc2cc(ccc2oc1=O)Br C01926031
C[C@@H]1C[C@@H]2c3cc(c(cc3CCN2C(=S)N1)OC)OC C00486056
Cc1ccc2c(c1)sc(n2)NC(=O)c3ccoc3C C06279418
Cc1c(c(n(n1)C)O[C@@H]2C[C@H](CC(C2)(C)C)C)CO C20517360
CC[NH+]1CCc2c(c(c3cc(ccc3n2)C)C(=O)[O-])C1 C22209657
Cc1ccc(cc1)[C@@H]2C(=C(N(C(=S)N2)C)C)C(=O)N(C)C C22305445
Cc1ccc2cc(c(nc2c1)C)C(=O)NC3=NCCS3 C30871517
CC[C@@H](c1c(nc2n1ccc(c2)C)c3ccncc3)O C31920470
CN(c1ccccc1)C(=O)[C@H]2CNc3ccccc3O2 C19424645
CCc1n[nH]c(=S)n1/N=C/c2ccc(cc2)Cl C05410280
c1ccc2c(c1)CCN2c3c(n4ccsc4n3)CO C35429019
C[C@@H]1CCCN(C1)c2n[nH]c(=S)n2C3CCCC3 C36865392
Cn1c2c(cn1)[C@@H](CCC2)Nc3ccc(cc3)CC#N C37071551
C[C@H]1CCC[C@H](C1)n2c(n[nH]c2=S)c3cccnc3 C37256362
c1cscc1Cc2[nH]c3cc4c(cc3n2)OCCO4 C37400463
CCCc1cc(=O)c2cc3c(cc2[nH]1)OC(O3)(F)F C37412843
c1cc(c(cc1NC(=O)c2ccc(nn2)Cl)F)F C37650957
CC(C)C(=O)Nc1ccc2c(c1)nc3n2CCSC3 C02331406
c1cc(ccc1[C@@H]2N[C@H]3C(=N2)C=NN3C4CCCC4)F C39364894
c1cc(ccc1[C@H]2N[C@H]3C(=N2)C=NN3C4CCCC4)F C39364896
C/C(=N/N1CCOCC1)/c2ccc3ccccc3c2O C10821241
Cc1ccc(cc1)Cn2c(=O)c3c(ccs3)[nH]c2=O C40478789
Cc1cccc2c1nccc2NC(=O)c3ccoc3C C41057892
C[C@@H](c1cccs1)N(C)C(=O)Nc2nccs2 C42652256
CN(Cc1ccco1)C(=O)Nc2c(cccc2F)F C43264598
CN(Cc1ccco1)C(=O)Nc2ccc(c(c2)F)F C43266010
c1ccc2c(c1)NC[C@@H](O2)CN3CCO[C@@H]4[C@@H]3CCC4 C43428040
c1cnccc1Cc2[nH]c3cc(cnc3n2)Br C43461082
Cc1csc(n1)Cc2[nH]c(=O)c3c4c(sc3n2)CCC4 C48412413
C[C@H]1CCC[C@@H](C1)N(C)c2ccc3c(c2)NC(=O)C3=O C49012221
C[C@H]1CCC[C@H](C1)N(C)c2ccc3c(c2)NC(=O)C3=O C49012225
CC(C)n1c(=S)[nH]nc1N(C)c2ccc(cc2)F C49965450
Cc1cc(nc(c1CO)n2c(c(c(n2)C)Cl)C)C C50587541
Cc1nnc(s1)S[C@H]2CCc3ccccc3NC2=O C00365923
c1cc2c(cc1[C@@H]([C@@H]3CCCCO3)Cl)oc(=O)[nH]2 C50972513
c1cc2c(cc1[C@@H]([C@H]3CCCCO3)Cl)oc(=O)[nH]2 C50972517
C[C@@H]1C[C@@H](CN(C1)C(=O)NCCc2nccs2)C C51756519
C[C@H]1CCC[C@](C1)(CO)N2C(=O)CC3(CCCC3)CC2=O C53111520
Cc1cc(no1)Cn2c3c(ccc(c3F)F)[nH]c2=S C53169231
Cn1c2c(cn1)[C@H](CCC2)Nc3ccc4c(c3)cccn4 C54108018
c1c2c([nH+]c(c1C(=O)[O-])N3C[C@H]4CC[C@@H]3C4)CCCC2 C54552111
CC\1=NN(C(=O)/C1=C\c2cccc(c2)O)c3ccccc3 C16667205
Cc1ccc(c2c1nccc2)NC(=O)c3cscn3 C59895777
c1cc(c(cc1Br)C(=O)Nc2ccon2)F C59939289
Cc1csc(n1)NC(=O)c2ccc(cc2F)OC C10554888
C[C@@H]1CCc2c(cc(c(c2OC)OC)OC)[C@@H](C1)O C61832015
c1c(c(cc2c1OCCO2)Cl)[C@H](c3c[nH]nc3)Cl C62779077
c1cc(ccc1COc2ccc3c(c2)OC[C@@H]3O)C#N C62805973
Cc1cc2c(c(c1Cl)C)c(cc(=O)o2)CNC(=O)C C41248788
c1c2c(cc(c1F)F)sc(n2)NC(=O)[C@@H]3CCCO3 C58279619
c1ccc(cc1)Cc2nc3ccccc3c(=O)n2Nc4ccccc4 C03055328
Cc1ccn2c(c1)nc(c2NC[C@H]3CCCO3)c4ccc(cc4)F C00904152
COC(=O)Nc1c(nc(s1)c2ccccc2)c3ccccc3 C02695639
Cc1ccc(c(c1)C)OCC(=O)Nc2nc3ccc(cc3s2)C C00363335
C/C(=N\N=C\C=C\c1ccccc1)/C2=C(c3ccccc3C2=O)O C04750460
c1ccc(cc1)c2cnc(o2)CSc3[nH]c4ccccc4n3 C05628426
Cc1cc(cc(c1)OCC(=O)N/N=C/2\CCCc3c2cccc3)C C00516720
CCCOc1ccc(cc1)c2[nH]c(=O)c3c(c(sc3n2)C)C C05646023
Cc1ccc(cc1)C(=O)ONC2=C3[C@@H]4C[C@H]([C@@H]3C(=O)C=C2C)C=C4 C03163535
Cc1csc(n1)NC(=O)[C@H](C)c2ccc3cc(ccc3c2)OC C12935676
c1ccc(c(c1)/C=N\NC(=O)c2ccccc2n3cccc3)Cl C12959000
CCCCn1c(=O)c2c([nH]c1=O)-c3ccccc3C[C@]2(C)CC C15841584
Cc1ccc(c(c1)C)Cc2c(ncnc2O)/C=C/c3ccncc3 C16856437
Cc1ccc(c(c1)Cc2c(ncnc2O)/C=C/c3ccncc3)C C16856451
C[C@H](c1cc2ccccc2o1)NC(=O)c3ccc(cc3)n4cccc4 C18203768
C[C@@H](c1cc2ccccc2o1)NC(=O)c3ccc(cc3)n4cccc4 C18203770
Cc1ccccc1N2CN(CNC2=S)Cc3ccc(cc3)OC C12463087
c1ccc(c(c1)CNc2ccc(cc2F)Br)[N+](=O)[O-] C20045262
Cc1c(cco1)C(=O)N[C@H](c2ccccc2)c3cc4ccccc4o3 C24709354
CC[C@@H](c1c(nc2n1cc(cc2)C)c3ccc(c(c3)C)OC)O C31914193
CCCc1[nH]c(=O)c2c(csc2n1)c3cc(ccc3OC)C C20346404
c1cc(c(cc1F)CNc2cc(ccc2Cl)Cl)[N+](=O)[O-] C35307982
c1ccc(cc1)NCc2ccc(c(c2)[N+](=O)[O-])Br C37186051
Cc1ccc(cc1[N+](=O)[O-])CNc2ccc(cc2)Br C37203560
C[C@@H](c1c(ccs1)Br)Nc2cccc(c2)[N+](=O)[O-] C37298409
c1cc(c(cc1NCc2cc(c(cc2F)F)[N+](=O)[O-])F)Cl C37301152
Cc1cc(ccc1Br)NCc2cc(sc2)[N+](=O)[O-] C37562444
Cc1ccc(s1)C(=O)N/N=C/c2c3ccccc3ccc2OC C15934538
c1cc(cc(c1)OC(F)F)NC(=O)c2c(ccc(n2)Cl)Cl C37991846
C[C@H]1C(=C(N=N1)C)Sc2ccccc2/N=C/c3ccccc3O C39697195
CC(C)(C)c1nc2cc(ccc2o1)NC(=O)Cc3cccs3 C40081619
Cc1cccc2c1nc(s2)NC(=O)COc3cc(cc(c3)C)C C40965498
COc1ccc(c(c1)Nc2ccc(cn2)Br)OC C42376615
Cc1ccc(c(c1)NC(=O)N(C)[C@@H](C)c2ccccc2OC)F C43350631
C[C@H](c1cc2ccccc2o1)NC(=O)N(C)Cc3ccccc3F C43876467
CC(C)c1cc(n[nH]1)C(=O)Oc2ccc(cc2F)Br C48526851
c1cc(c(cc1Br)CNc2ccc(s2)[N+](=O)[O-])F C48999700
CCOc1ccc2cccc(c2n1)NC(=O)c3ccc(c(c3)C)C C49414932
C[C@@H](c1cccs1)N(C)C(=O)NCc2nc3ccccc3s2 C55049165
CC(C)c1ccc2c(c1)CCCN2CC(=O)Nc3nccs3 C30141279
Cc1ccccc1NC(=O)/C(=C\c2cccn2c3ccccc3)/C#N C59250169
Cc1ccc2c(c1)sc(n2)c3ccc(cc3)NC(=O)[C@@H](C)OC C59735045
Cc1cc(c(c(c1)C)CSc2[nH]nc(n2)c3ccncc3)C C59885935
CCc1c(cc(s1)C(=O)Nc2cccc(c2)n3c(ccn3)C)C C60111587
Cc1cc(c(c(c1)C)c2c(n3c(n2)sc(n3)CC(C)C)CO)C C62397685
CCCN1c2ccc(cc2O[C@@H](C1=O)Cc3cccc(c3C)C)O C62496272
CCCN1c2ccc(cc2O[C@@H](C1=O)Cc3cc(ccc3C)C)O C62496274
CC[C@H](C)c1ccc2c(c1)sc(n2)NC(=O)c3cccnc3 C65003765
Cc1cc(ccc1NC(=O)c2cnc(s2)c3cccs3)OC C66366184
CCOc1cc(ccc1C)NC(=O)c2ccc(nc2Cl)Cl C66524962
c1cc(sc1)c2nnc(s2)NC(=O)c3cccs3 C00795810
Cc1cccc(c1NC(=O)Cc2c3cccc(c3on2)C)C C04667880
C[C@H]1CCC[C@@H]([C@@H]1C)NC(=O)Cn2cc3c(n2)CCCC3 C05147310
c1cc(cc(c1)Br)C(=O)N/N=C/c2ccco2 C00059583
c1cc(sc1)c2nc(cs2)C(=O)Nc3nccs3 C07918978
Cc1[nH]c(nn1)SCc2cc3ccccc3nc2Cl C11704518
CCn1ccc(n1)C(=O)Nc2ccc3c4c2cccc4CC3 C13702712
CCCNC(=O)c1c(c-2c(o1)CCc3c2nc(s3)C)C C15828234
Cc1ccc(c2c1nccc2)NC(=O)c3c(nc(s3)C)C C19134731
CC[C@H](C)NC(=O)c1c2c(n(n1)C)-c3ccsc3CC2 C20993085
c1ccc2c(c1)[C@@H](CN2)CCN3C(=O)c4ccccc4C3=O C22263954
C[C@H](C1CC1)NC(=O)c2cc3c(s2)nc4n3ccs4 C25594649
c1ccc2c(c1)cc(c(=O)[nH]2)/C=N/[C@H]3CCOc4c3cccc4 C27067489
c1cc(sc1)CC[C@H]2c3c(n4c(s3)ncn4)CCN2 C28429411
CC[C@H](CO)n1cnc2c(c1=O)c3c(s2)C[C@H](CC3)C C32529776
CCO[C@H]1C(=O)Nc2ccc(cc2C(=N1)c3ccccc3)C C33700813
Cc1cc(c2c(c1)CC[C@]3(O2)CC[NH+](C3)CCC(=O)[O-])C C36148854
Cc1c(snn1)C(=O)NCc2cc3c(s2)CCCC3 C36621559
Cc1ccc(o1)[C@@H](C)Nc2cc3c(cc2Cl)OCCO3 C36922532
c1cc(cc(c1)OC(F)F)c2cc3c(s2)c(=O)[nH]cn3 C37337759
C[C@H]1CCc2c(sc(c2C#N)NC(=O)[C@H]3CCCO3)C1 C00087518
CC1(CC2=C([C@@H](CC(=O)N2)c3ccc(cc3)N(C)C)C(=O)C1)C C04418059
c1cc(ccc1C(=O)N/N=C/c2ccoc2)Br C04925129
Cc1c(sc(c1C#N)NC(=O)c2ccnc(c2)Cl)C C37978873
Cc1c(sc(n1)NC(=O)OC(C)(C)C)Br C39123746
Cc1ccc2=[NH+]C(=O)[C@@H](C(=c2c1)c3ccccc3)CC(=O)[O-] C39708154
Cc1cc(c(o1)C)[C@H](c2cc3c(cc2Cl)OCCCO3)O C40259706
c1nc(c2c3c(sc2n1)CCCC3)NC[C@@H]4CCOC4 C42106946
c1csc2c1CN(CC2)C(=O)Nc3nc(cs3)C4CC4 C43648471
C[C@@H](C(C)C)NC(=O)c1cc2c(s1)nc3n2ccs3 C45573589
Cc1ccc(cc1C)NC(=O)Cn2c(c(c(n2)C)Cl)C C47195084
COc1ccc(cc1F)Cc2[nH]c(=O)c3c(n2)ccs3 C48603533
c1cscc1c2nnc(s2)NC(=O)[C@H]3CCC=CC3 C48706397
c1cc(oc1)/C=C(/C#N)\C(=O)Nc2ccc(c(c2)F)Cl C48791596
CN1[C@H](Nc2ccc(cc2C1=O)Cl)/C=C/c3ccco3 C49443844
Cc1cn(c(=O)c(c1C)C#N)CCc2c[nH]c3c2cccc3 C49892171
Cc1ccc(c(c1)C)S(=O)(=O)N(C)c2cccc(c2)O C49892337
CCn1c2ccc(cc2oc1=O)[C@@H](c3ccc(s3)C)O C51363617
c1ccc2c(c1)C[C@@H](O2)CNc3c(c(ns3)Cl)C#N C51909170
Cc1csc(n1)CNc2c3ccccc3nc(n2)Cl C52811718
CN(c1ccc(cc1)OC)c2nc3c(s2)[C@H](CCC3)O C54927958
Cn1c2ccccc2cc1C(=O)N(C)Cc3ccccc3O C56878569
C[C@@H]1CCc2c(sc3c2c(=O)n(cn3)CC(C)(C)O)C1 C60569628
c1cscc1[C@H]2CC(=O)Nc3c2sc(n3)N4CCCCC4 C36356976
c1ccc(cc1)N2CCN(CC2)[C@H]3COc4ccccc4[C@H]3O C62171387
CCC(=O)NCc1cc(=O)oc2c1c(c(c(c2)C)Cl)C C41249374
Cc1cc2c(cc(=O)oc2cc1C)CNC(=O)[C@H](C)Cl C41357403
c1ccc(cc1)c2c(nc[nH]2)c3ccc(s3)[C@H]4C=CN=N4 C65396878
Cc1ccc2cc([nH]c2c1)C(=O)N(C)[C@@H](C)c3ccncc3 C58294233
Cc1ccc(nc1)NC(=O)/C=C\c2cccc3c2nccc3 C41818974
Cc1ccc(cc1)n2c(=O)c3c(ccs3)n(c2=O)Cc4ccccc4C C03910112
CCOc1ccc(cc1)c2ncnn2c3ccc(cc3F)Br C00757953
Cc1cc(c(c(c1)C)N2C[C@H](CC2=O)c3nc4ccccc4n3C(C)C)C C04033408
c1cc(oc1)c2csc(n2)/C(=C/c3ccc(o3)c4ccc(cc4)F)/C#N C04291957
CCCc1nc2ccccc2c(=O)n1/N=C/c3cccc(c3)Br C01814319
c1ccc(cc1)Cn2c(=O)/c(=C/c3c(cccc3Cl)F)/sc2=C(C#N)C#N C03362139
C[C@@H]1CCc2c(sc3c2c(ncn3)SCC(=O)N4CCCC[C@H]4C)C1 C00933058
Cc1nc2c(c3c(s2)C[C@H](CC3)C)c(n1)SCC(=O)N4CCCC[C@H]4C C01326234
Cc1ccccc1Cn2c3c(c(c(s3)C)C)c(=O)n(c2=O)c4ccc(cc4)F C04882480
COc1cc2c(cc1SC)sc(n2)/C=C/c3ccc4c(c3)OCO4 C04930840
CCc1ccc(cc1)N2CN3C(=O)C[C@@H](C(=C3SC2)C#N)c4cccc(c4)F C04923489
c1ccc(cc1)/C=C/c2nc3n(n2)c(=O)/c(=C/c4c(cccc4Cl)F)/s3 C05185377
Cc1cc(no1)CSc2c3c(cc(s3)c4ccc(cc4)F)ncn2 C05320939
CN(C)c1ccc(cc1)[C@@H]2C[C@@H](Oc3c2c4ccccc4cc3)N5CCCC5=O C05328666
CCc1c(sc2c1c3nc(nn3cn2)[C@H]4C[C@@H]4c5ccc(cc5)Cl)C C02808947
COc1cccc(c1)C2=N/C(=C\c3cc(ccc3F)Br)/C(=O)O2 C06949166
Cc1cc2c(cc1Cl)c(cc(=O)o2)COC(=O)c3cc(cc(c3)F)F C07032142
c1ccc(cc1)C(=O)N(c2nc3ccccc3s2)/N=C/c4cccs4 C07510591
c1ccc2c(c1)CCC(=C2)S(=O)(=O)N3CCC[C@H]3c4nc5ccccc5s4 C07987086
c1ccc(cc1)C(Cc2cc(=O)n3ccsc3n2)(C#N)c4ccccc4 C06474713
Cc1ccc(c(c1)C)C(=O)COc2cc3c(cc2Cl)c(cc(=O)o3)C C06365589
Cc1ccn2c(c1)nc(cc2=O)COc3ccc(cc3F)Br C14351302
CCc1ccccc1n2c(=O)/c(=C\c3ccc(cc3)F)/sc2=C(C#N)C#N C14873467
c1ccc(cc1)c2coc3c(c2=O)ccc4c3CN(CO4)Cc5cccs5 C20677968
Cn1c2cn(c(c2c(=O)n1c3ccccc3)c4ccccc4)c5ccc(cc5)F C21801936
c1cc2c(cc1Cl)sc(n2)N(C[C@H]3CCCO3)C(=O)C4CCCC4 C22890464
Cc1ccsc1c2nc(cs2)c3ccc4c(c3)C[C@H](N4S(=O)(=O)C)C C28334567
Cc1ccc(cc1)[C@H]2C(=O)N(C(=S)N2Cc3ccco3)c4ccccc4 C28405597
CCCn1c2c(c3c(s2)CC(=C3C)C)c(=O)n(c1=O)Cc4ccccc4 C34723537
CC\1(c2ccccc2N(/C1=C/C(=O)/C(=C/c3ccc(cc3)N(C)C)/C#N)C)C C03210916
CCn1c2c(c3c(s2)CC(=C3C)C)c(=O)n(c1=O)Cc4ccccc4Cl C37641223
C[C@@H]1C2=C(C[C@H](CC2=O)c3cccs3)N=C1C(=O)OC4CCCCC4 C39312833
CCOc1ccc(cc1)C2=CC(=NC(=O)[C@@H]2C#N)c3ccc4ccccc4c3 C39432209
CCOn1c(c(c2c1-c3c(c(c4ccccc4n3)SC)C(=O)CC2)Cl)C C39456834
c1cc(c(cc1Br)Cl)OCc2nc(on2)c3ccsc3 C39554259
Cc1cc(c2c(c1)c(=O)c3c(o2)C(=O)N([C@@H]3c4ccccc4F)CC=C)C C39910800
Cc1ccc2c(=O)c3c(oc2c1C)C(=O)N([C@@H]3c4cccc(c4)Cl)CC=C C40065112
CC(C)c1ccc(cc1)/C=c\2/c(=O)n(c(=C(C#N)C#N)s2)c3ccccc3 C41107870
CC1=C[C@H]2[C@@H](CC[C@]3([C@@H]2CC(=C)[C@]3(C(=O)C)OC(=O)C)C)[C@@]4(C1=CC(=O)CC4)C C43758664
Cc1ccccc1/C=c\2/c(=O)n(c(=C(C#N)C#N)s2)[C@H](C)c3ccccc3 C55802253
C[C@@H](c1ccccc1)n2c(=O)/c(=C/c3ccc(cc3)Cl)/sc2=C(C#N)C#N C55803510
CN([C@@H]1CCc2c1cccc2)S(=O)(=O)c3ccc(c4c3cccc4)OC C32412844
CC1(CN2[C@H](CN(CC2=O)C(=O)[C@@H](c3ccccc3)C4CC4)c5c1cccc5)C C62144979
Cc1ccc(cc1)/C=C\2/C(=O)c3c(cc(cc3O2)OC(=O)[C@@H](C)Cl)C C41356479
Cc1ccccc1COc2ccc3c(c2C)O/C(=C\c4ccncc4)/C3=O C41433018
Cc1c2c(cc3c1O/C(=C\c4cccs4)/C3=O)CN(CO2)Cc5cccs5 C41587014
Cc1cc2c(c3c1C(=O)/C(=C/c4ccccc4Cl)/O3)CN(CO2)CC(C)C C41644762
Cc1ccc(cc1)C2=C3[C@@H](N(C(=O)[C@H]3N=N2)c4ccccc4)c5ccccc5F C04312361
c1ccc(cc1)C2=C3[C@@H](N(C(=O)[C@@H]3N=N2)c4ccccc4)c5ccccc5F C01198788
c1cc(oc1)c2nc(cs2)/C=C(/C#N)\c3nc4cc(ccc4s3)Cl C63428518
Cc1ccn2c(c1)nc(c2C[NH+]3CCOCC3)c4ccccc4 C04002902
CC1CC[NH+](CC1)Cn2c(=S)oc(n2)c3ccccc3 C04183799
CC[C@H]1C[NH+]2CCc3cc(c(cc3[C@@H]2C[C@@H]1C#N)OC)OC C05439254
C[NH+]1CCC(=O)N([C@H]1c2ccccc2)/N=C/c3ccccc3 C05510069
CN(C)/C=C\1/[C@H](Cc2c(ccc([nH+]2)N(C)C)C1=O)c3ccccc3 C00196707
c1ccc2c(c1)c3c(n2C(=O)C[NH+]4CCOCC4)CCCC3 C00169661
C[NH+](Cc1ccc(s1)Cl)CN2c3ccccc3C(=O)C2=O C08040014
C[NH+](C)CN1c2cc(ccc2/C(=C/c3ccco3)/C1=O)Cl C09576953
Cc1ccc2nc(cc(=O)n2c1)C[NH+]3CCc4c(ccs4)C3 C10762762
COCCN1CCC[C@]2(C1=O)CC[NH+](C2)C3CCCCCCC3 C11753680
CN(C)c1c(cc2cc(c(cc2[nH+]1)Cl)OC)CCC#N C11986755
COc1ccc2cc(c([nH+]c2c1)N3CCCCC3)CCC#N C11986845
COc1ccc2c(c1)cc(c([nH+]2)N3CCCCC3)CCC#N C11986848
C[C@H]1C[NH+](Cc2ccccc2O1)Cc3cccc4c3OCO4 C12035880
Cc1c(cnn1C)C[NH+]2CCO[C@H](C2)Cc3ccccc3Cl C12591741
c1cc2c(cc1CN3CC[NH+](CC3)C[C@@H]4CCC=CC4)OCO2 C19633368
c1cc2c(cc1CN3CC[NH+](CC3)C[C@H]4CCC=CC4)OCO2 C19633370
c1cscc1c2cn(nn2)CC3CC[NH+](CC3)C4CCC4 C20905830
Cc1ccc2c(c1)oc(=O)c3c2CCN(C3)C[C@H](C)[NH+]4CCCC4 C27743470
CC[NH+](Cn1c(=S)n2cc(cc(c2n1)Cl)Cl)C3CC3 C29540479
C[NH+](Cc1cc(=O)n2cc(ccc2n1)Cl)C3CCCC3 C32851100
Cc1c(sc2c1c(nc(n2)C)N3CC[NH+](CC3)CC(C)C)C C34758119
CC(C)Cn1c(nc2c(c1=O)c3c(s2)CCCC3)C[NH+](C)C C36068176
CCn1c(nc2c(c1=O)c3c(s2)C[C@@H](CC3)C)C[NH+](C)C C36069561
c1ccc(cc1)N2C(=O)/C(=C\C3=c4ccccc4=[NH+]C3)/SC2=O C38827281
Cc1ccc2=C[C@@H](C(=O)[NH+]=c2c1)CN(C)C(=O)c3ccccc3F C38959297
Cc1ccc2=C[C@H](C(=O)[NH+]=c2c1)CN(C)C(=O)c3ccccc3F C38959298
Cc1ccc2=[NH+]C(=O)[C@@H](C=c2c1)COC(=O)c3cccs3 C38970974
CCC(=O)N(C[C@@H]1C=c2cc(ccc2=[NH+]C1=O)C)C(C)(C)C C38971817
COc1ccc2c3c1O[C@H]4[C@]3(CC[NH+](C2)CC=C)C=C[C@@H](C4)OC C39293758
Cc1cc(nc2c1c3c(s2)c(ncn3)SCC[NH+](C)C)C C36640151
C[C@H]1C[C@@H](C[NH+](C1)[C@@H](C)c2nnc(o2)c3cccs3)C C40463458
Cc1c(sc2c1c(nc(n2)C[NH+](C)Cc3ccoc3)Cl)C C48910290
c1cc2c(cc1F)nc(o2)[C@H]3CC[NH+](C3)C4CCOCC4 C49169154
CC(C)C[NH+](C)CN1c2cccc(c2C(=O)C1=O)Br C49432121
CC(C)C[NH+]1CCN(CC1)c2c(n3ccsc3n2)CCl C55080071
Cc1csc2n1c(=O)cc([nH+]2)CN(C)Cc3cccc(c3)F C56683495
C[NH+]1CCC(CC1)N(C)C[C@H](c2ccc3c(c2)OCO3)Cl C62345851
CC1(CCCC2=C1C[C@H]3[C@H](C2)C(=O)N(C3=O)CCC[NH+](C)C)C C18158495
CN(c1nc2ccccc2s1)C(=O)CC3=c4ccccc4=[NH+]C3 C63110986
C[NH+]1CCC(CC1)CN(C)Cc2nc3c(ccs3)c(n2)Cl C63120742
CC1=CC[C@H]2[C@H](C1)C(=O)N(C2=O)CCC3=c4ccccc4=[NH+]C3 C63162792
CN(C)c1ccc(cc1)/C=[NH+]/C[C@H]2COc3ccccc3O2 C13151616
CN(C)/C=N/C(=O)[C@@H]1CCCC2=c3cc(ccc3=[NH+][C@@H]12)Cl C63406169
CC\1=NN(C(=O)/C1=C\[C@@H]2C=c3ccccc3=[NH+]2)c4ccccc4 C63426848
C[NH+]1CCc2c(c(ncn2)N(C)Cc3ccc(s3)Cl)C1 C65473871
C[C@H](c1cccc(c1)C2=NC=NC3=NC=C[C@H]23)[NH+]4CCCC4 C65506755
C[C@@H]1CCCC[C@@H]1N(C)C(=O)CN2CCC(CC2)[NH+]3CCCC3 C66533191
Cc1c(scn1)C[NH+](C)Cc2cn3cc(ccc3n2)Cl C66565746
C[NH+]1CCC(CC1)CN(C)c2ncc(cn2)Br C67119968
Cc1ccc(c(c1)C)c2csc3c2c(=O)n(cn3)CC(=O)c4cccs4 C01290924
CC(=O)Oc1ccc2c(c1)CC[C@H]3[C@H]2CC[C@@]4([C@@H]3CC[C@]4(C#C)OC(=O)C)C C04014905
CC(=O)[C@]1(C(=C)C[C@H]2[C@@]1(CC[C@@H]3[C@@H]2CC(=C)C4=CC(=O)CC[C@]34C)C)OC(=O)C C04026392
COc1ccccc1/C=C\2/C(=O)OC(=N2)c3cccc(c3)I C00829617
Cc1c(c(=O)c2ccc(cc2o1)OC(=O)C)c3ccc(cc3)Br C01165711
CC1=NC2=C([C@H](C1C(=O)OC)c3ccc(s3)C#Cc4ccccc4)C(=O)CCC2 C04302210
C#CCOc1ccc(cc1Cl)[C@@H]2C3C(=NC4=C2C(=O)CCC4)CCCC3=O C04535203
C#CCN1C(=O)/C(=C/c2ccc(o2)c3cccc(c3Cl)Cl)/SC1=O C01166692
CCN1C(=O)/C(=C\c2ccc(o2)c3ccc(c(c3)Cl)OC)/SC1=S C04838784
CN(c1ccccc1)[C@H]2C(=O)N(C(=O)S2)c3ccc(cc3)Br C00969779
Cc1ccc(c(c1)C)/C=N/N=C/2\N(C(=O)[C@H](S2)C)Cc3ccc(cc3)F C04935925
c1ccc(c(c1)/C=C/C(=O)c2ccc(cc2)I)[N+](=O)[O-] C05156283
Cc1c(sc2c1c(nc(n2)C)S[C@@H](C)C(=O)N(C)c3ccccc3)C C05428992
Cc1c(sc2c1c(nc(n2)C)S[C@H](C)C(=O)N(C)c3ccccc3)C C05428993
Cc1nc2c(c3c(s2)CCC3)c(n1)SCC(=O)N4c5ccccc5C[C@@H]4C C03220328
C[C@@]12[C@H]3[C@@H]([C@@](C1=O)(C(=C2c4ccccc4)c5ccccc5)c6ccccc6)OC(=O)O3 C01573016
CCOc1ccccc1[C@@H]2[C@H]3C(=NC4=C2C(=O)CC(C4)(C)C)c5ccccc5C3=O C04818209
c1ccc(cc1)C(=O)[C@H]2[C@@H](C([C@@H]3N2c4ccccc4C=C3)(C#N)C#N)c5cccs5 C03218874
Cc1cc(cc(c1)C(=O)N(c2ccc(cc2)C(C)C)[C@@H]3CS(=O)(=O)C=C3)C C05080966
C[C@@H]1Cc2ccccc2N1C(=O)[C@H](C)Sc3c4c5c(sc4ncn3)CCC5 C06112536
c1cc(ccc1S(=O)(=O)Oc2ccc(cc2C=O)Br)Cl C04723730
Cc1c(sc2c1c(=O)n(c(n2)S[C@@H]3CCCCC3=O)c4ccccc4)C C03339204
Cc1ccccc1OCCN2c3c(cc(cc3C(=O)C2=O)Br)C C06809365
CN(Cc1ccc(o1)c2ccc(cc2)Cl)C(=O)c3ccc4c(c3)scn4 C07988771
CC1=C[C@@H]2[C@@H](CC[C@]3([C@@H]2CC[C@@]3(C(=O)C)OC(=O)C)C)[C@]4(C1=CC(=O)CC4)C C09212434
c1cc(ccc1n2c(=O)c3c4c(sc3nc2SCC#N)CCC4)Cl C09357088
c1ccc(cc1)C(=O)[C@@H]2[C@@H](C([C@H]3N2c4ccccc4C=C3)(C#N)C#N)c5cccs5 C15221770
c1ccc(cc1)C(=O)[C@H]2[C@@H](C([C@H]3N2c4ccccc4C=C3)(C#N)C#N)c5cccs5 C15221773
CCc1ccc(cc1)N(CC)C(=O)c2c3c(n(n2)C)-c4ccccc4SC3 C20485045
c1cc(ccc1CSc2c(c3c(c(n2)N4CCOCC4)CCCC3)C#N)F C20573687
Cc1ccc2cc(c(nc2c1)N3CCCCC3)/C=C(\C#N)/c4nc(cs4)C C23883175
c1ccc(cc1)CN2c3ccccc3[C@@]4(C2=O)N(C(=O)CS4)c5cccc(c5)F C06997001
Cc1cccc(c1)OCCN2c3c(cc(cc3Br)C)C(=O)C2=O C39288967
Cc1ccc(cc1)C2=C3C(=NC(=NC3=O)CN4C[C@@H](C[C@H](C4)C)C)S[C@@H]2C C39431657
CCOc1c(n(c-2c1CCC(=O)c3c2nccc3Cl)Cc4ccccc4)C C39458872
CN1c2c(cc(cc2SC)SC)CC(=Nc3c1ncnc3Cl)SC C39479606
Cc1ccc(cc1)c2nc(nc(n2)c3ccc(cc3)Br)COC C41097421
CCc1ccc(s1)S(=O)(=O)N2C[C@H](OCC2(C)C)c3ccc(cc3)F C41175466
C[C@H]1CC[C@H]2CC(=O)[C@@]3([C@H]([C@@]2([C@@H]1CCC4(OCCO4)C)C)CC[C@H]3OC)C C43762494
Cc1c(nc2nc(nn2c1C)SCc3ccc(s3)Br)C C49372670
c1ccc(cc1)N\2C(=O)[C@@H](S/C2=N\c3nccs3)Cc4ccc(cc4)F C04747113
CC(=O)N(c1ccc(cc1)F)c2nc(cs2)/C=C\3/Cc4ccccc4C3=O C54895691
C[C@@H]1c2ccsc2CCN1Cn3c(=S)n(c(n3)c4ccc(cc4)Cl)C C12910576
Cc1cccc2n1c(=O)cc(n2)COc3ccc(cc3Cl)Br C07155959
C[C@H](c1nc2ccccc2s1)N(C)S(=O)(=O)c3ccc(s3)Cl C20001312
Cc1cc(cc2c1C(=O)/C(=C/c3c(cccc3Cl)Cl)/O2)OCC(=O)C C41506186
c1ccc(cc1)C2=C3C(=NC(=NC3=O)CN4CCCc5c4c(ccc5)F)SC2 C39792044
c1ccc(c(c1)c2ncc(s2)C(=O)[C@H](C#N)c3nc4ccccc4s3)F C63235121
c1ccc(cc1)N2CCC(CC2)N3CCC4=NN=C([C@@H]4C3)Cc5cccs5 C39364234
c1cc(sc1)C(=O)/C(=C\c2cc3c(c(c2)Br)OCCCO3)/C#N C67006244
c1ccc2c(c1)-c3ccccc3C2[NH+]4CCN(CC4)/N=C/c5ccco5 C04477742
CCc1cc(=O)oc2c1ccc3c2C[NH+](CO3)Cc4ccccc4Cl C02401261
CCc1c(c2ccc3c(c2oc1=O)C[NH+](CO3)Cc4ccccc4F)C C05499894
c1cc(ccc1C2=CC[NH+](CC2)Cc3cc(ccc3Cl)[N+](=O)[O-])F C00212495
c1ccc2c(c1)cc(c([nH+]2)N3CCOCC3)/C=C/c4nc5ccccc5s4 C06865400
C[NH+](Cc1cc(=O)oc2c1ccc(c2)OC)[C@H]3CCCc4c3cccc4 C08126284
c1ccc(cc1)[C@H]2c3ccsc3CC[NH+]2CN4c5ccccc5C(=O)C4=O C08156031
C[NH+](Cc1cc(no1)c2ccc(cc2)OC)[C@H]3CCCc4c3cccc4 C09579038
C[NH+](Cc1nc(no1)Cc2cccc(c2)F)[C@@H]3CCCc4c3cccc4 C11997760
CC(C)C[NH+]1CCOc2c(cc(cc2OC)c3ccc(cn3)Cl)C1 C12099097
CC[C@@H]1C[NH+](Cc2cc(ccc2O1)OC)Cc3nc4ccccc4s3 C12150756
Cc1c(nc(o1)c2cccs2)C[NH+]3CCOc4ccc(cc4C3)Cl C12715615
C[NH+](Cc1ccc(cc1)c2ccccc2C#N)C[C@@H]3COc4ccccc4O3 C12861507
c1cc(ccc1c2c(n3cc(ccc3n2)Cl)C[NH+]4CCOCC4)Cl C04003068
Cc1cc(cc2c1nc3c(c2)C[NH+](CCO3)CCc4ccccc4)OC C13563834
Cc1ccc(s1)c2nc(c(o2)C)C[NH+](C)C[C@@H]3Cc4ccccc4O3 C19113259
C[NH+](C)Cc1ccccc1Cn2cncc2C3=Cc4cc(ccc4OC3)Cl C19719537
CCC[NH+]1CCN(CC1)C(=O)c2cc3cc4cc(ccc4nc3s2)C C21054157
Cc1cccc(c1C)/[NH+]=c\2/n(c(cs2)C)CCCN3CCOCC3 C05298994
Cc1ccc(cc1)c2nc(co2)C[NH+]3CCC[C@H]3c4ccc(cc4)OC C24961615
c1ccc2c(c1)N3C[C@H]([NH+]=C3N2CCN4CCCCC4)c5cccs5 C32600775
Cc1nc2c(nc(nc2s1)SCC[NH+]3CCCC3)c4ccccc4 C35682634
C=CC[NH+]1CCN(CC1)c2c3c4c(sc3nc(n2)C5CC5)CCCCC4 C35892949
C[C@@H]1C(=c2ccccc2=[NH+]1)C(=O)[C@@H](C)OC(=O)c3cc(c(cc3Cl)F)F C38800620
CCC(=O)N(C[C@H]1C=c2cccc(c2=[NH+]C1=O)C)c3ccc(cc3C)C C38889328
CCC(=O)N(C[C@@H]1C=c2ccc(cc2=[NH+]C1=O)C)c3cccc(c3C)C C38889935
CCC(=O)N(C[C@@H]1C=c2cccc(c2=[NH+]C1=O)C)c3ccc(c(c3)C)C C38890357
c1ccc(cc1)[C@H]2[NH+]=NC(=S)N2/N=C/c3cccc(c3)Br C38903321
Cc1ccc(c(c1)C)N(C[C@H]2C=c3ccccc3=[NH+]C2=O)C(=O)C(C)C C38906004
Cc1cccc(c1C)N(C[C@H]2C=c3ccccc3=[NH+]C2=O)C(=O)C(C)C C38935706
Cc1ccc(cc1)[C@H]2[NH+]=NC(=S)N2/N=C/c3c(cccc3Cl)F C39011824
c1ccc(cc1)CSC2=N[C@H]3C(=c4cc(ccc4=[NH+]3)Br)N=N2 C39327579
Cc1c(c(c2ccccc2n1)c3cccc(c3)[C@@H]4C=CN=[NH+]4)CCC(=O)C C39388217
c1ccc(c(c1)CSC2=N[C@H]3C(=c4cc(ccc4=[NH+]3)F)N=N2)Cl C39698785
COc1ccc(cc1)C2=N[C@H](SC2)/C(=C\C3=c4ccccc4=[NH+]C3)/C#N C39706761
c1cc(c(c(c1)Cl)CSC2=N[C@@H]3C(=c4cc(ccc4=[NH+]3)F)N=N2)F C39708136
C[C@@H](c1ccc(cc1Cl)Cl)[NH+](C)Cc2cc(sc2)[N+](=O)[O-] C40149685
c1ccc2c(c1)c(nc(n2)c3ccsc3)N4CCC(CC4)[NH+]5CCCC5 C52405820
Cc1ccc2[nH+]c(cc(=O)n2c1)CN(C)Cc3ccc(c(c3)Cl)Cl C57293392
C[NH+](Cc1cc(ccc1OC)Br)Cc2nc3ccccc3o2 C08530249
Cc1cccn2c1[nH+]c(cc2=O)CN(C)Cc3cccc(c3Cl)Cl C49560840
Cc1ccc2nc(cc(=O)n2c1)C[NH+](C)CC34CC5CC(C3)CC(C5)C4 C15403547
c1ccc2c(c1)nc(s2)[C@@H]3CCC[NH+]3Cc4coc(n4)c5cccs5 C15452238
CCCN1C(=O)[C@@H]2CC3=c4ccccc4=[NH+][C@H]3[C@@H](N2C1=S)c5ccccc5 C63350598
CCN(c1ccccc1C)C(=O)[C@H]2C=C3C(=c4cc(ccc4=[NH+]C3=O)C)S2 C63494276
Cc1ccc2=[NH+]C(=O)C3=C[C@@H](SC3=c2c1)C(=O)N(CC(C)C)CC(C)C C63494467
c1ccc2c(c1)cccc2C3=CCN(CC3)Cc4cc(=O)n5ccccc5[nH+]4 C63762653
CCOc1ccccc1C(=O)N2CCC(=CC2)C3=c4ccccc4=[NH+]C3 C64182170
c1ccc(cc1)c2c(n(cn2)CCC3=c4ccccc4=[NH+]C3)c5cccnc5 C65382475
c1cc(sc1)c2cnc(o2)CN3CCC[C@@H](C3)C[NH+]4CCCCCC4 C67486265
Cc1cc(=O)oc2c1ccc3c2C[NH+](CO3)CCc4ccc(cc4Cl)Cl C02112479
Cc1c2c(cc3c1OC[NH+](C3)[C@@H](C)c4ccccc4)c5c(c(=O)o2)CCCC5 C02113469
Cc1ccc(c(c1)C)C[NH+]2CCN(CC2)/N=C/c3ccc(cc3)Cl C05024510
CCOc1ccc(cc1)C[NH+]2CCCn3c4ccc(cc4c5c3[C@@H]2CCC5)C C05032394
Cc1ccc(c(c1)C)C[NH+]2CCN(CC2)/N=C/c3cc(ccc3F)Br C05032479
C[NH+](C)CCSCC(=O)N1c2ccccc2Sc3c1cc(cc3)Cl C01726174
c1cc(ccc1C[NH+]2Cc3c(ccc4c3oc(=O)c5c4CCCC5)OC2)F C02332874
CC[NH+](CC)C[C@]1(COc2c(cc(cc2Br)Br)C1=O)C C05469675
COc1cc2c3c(c1OC)-c4ccccc4C[C@@H]3[NH+](CC2)Cc5ccccc5 C01716376
C[NH+]1CCc2cc(c(cc2[C@@H]1Cc3c4ccccc4cc5c3cccc5)OC)OC C05812918
CC[NH+]1CC[C@@](C1)(CCOC)CN2c3ccccc3Sc4c2cccc4 C05841210
C[NH+](Cc1ccc(cc1)F)Cc2cc(=O)oc3c2c4ccccc4cc3 C06625483
CSc1ccc2cc(c(=O)n(c2c1)CC(=C)Cl)C[NH+]3CCc4ccccc4C3 C11814111
c1ccc2c(c1)CCN(C2)C(=O)CCC3CC[NH+](CC3)C[C@@H]4CCC=CC4 C11843967
Cc1ccc(s1)c2cc3c(c(c2)OC)OCC[NH+](C3)Cc4ccc(cc4F)F C12282856
CSc1ccc(cc1)C(=O)[C@@H]2CCC[NH+](C2)Cc3nc4ccccc4s3 C12299236
CSc1ccc(cc1)[C@@H]2C[C@H]3CN(C(=O)[C@@]34[NH+]2CCC4)C5Cc6ccccc6C5 C12592962
C[NH+]1CCCN(CC1)c2c3c(csc3ncn2)c4ccc(cc4)Br C12737884
C[NH+](C)[C@@H](Cc1ccccc1)COc2cc(c(nc2)Cl)Br C13819650
C[NH+](Cc1cc(ccc1OC)Br)Cc2csc(n2)c3cccs3 C15296727
Cc1ccsc1/C=N/N2CC[NH+](CC2)C3c4ccccc4-c5c3cccc5 C01814782
COc1ccc(cc1Br)CN2CC[NH+](CC2)C[C@H]3C[C@H]4C[C@@H]3C=C4 C19359368
C[C@]12CCCC(=C)[C@H]1C[C@H]3[C@@H](C2)OC(=O)[C@@H]3CN4CC[NH+](CC4)C5CCCCC5 C20756197
C[NH+]1CCC(=C2CN(C/C(=C\c3ccccc3)/C2=O)C)/C(=C/c4ccccc4)/C1 C24543938
Cc1nc(c2c3c(sc2n1)CCCC3)N4CC[NH+](CC4)C5CCCCC5 C28162121
CCc1ccccc1[C@H]2c3cccn3CCC[NH+]2Cc4ccc(cc4)OC C35791907
COc1ccccc1C[NH+]2CCCn3cccc3[C@H]2c4cccc(c4F)F C35809822
COc1cccc(c1)[C@@H]2c3cccn3CCC[NH+]2Cc4cccc(c4F)F C37522674
Cc1c(c-2c(n1Cc3ccccc3)C(=O)c4c2cc(cc4)Br)C[NH+](C)C C00978648
c1cc(ccc1[C@@H]2[NH+]=NC(=S)N2/N=C/c3ccc(c(c3)Cl)Cl)Cl C38915085
c1cc(c(c(c1)F)C[NH+]2CCC[C@@H](C2)C3=NN=C[C@@H]3c4ccc(cc4F)F)F C39500688
c1cc(cc(c1)F)[C@H]2C=NN=C2[C@@H]3CCC[NH+](C3)Cc4c(ccc(c4F)F)F C39500905
c1cc(c(c(c1)F)[C@@H]2C=NN=C2[C@H]3CCC[NH+](C3)Cc4ccc(cc4F)F)F C39508722
c1ccc(c(c1)C[NH+]2CCC(CC2)C3=NN=C[C@H]3c4cccc(c4)F)F C39551030
c1cc(c(c(c1)F)C[NH+]2CCC[C@H](C2)[C@@H]3C(=CN=N3)c4ccc(cc4)F)F C39557690
Cc1ccc(c(c1)C)c2nc(co2)C[NH+]3CCC[C@H]3c4cccc(c4)F C48276878
c1ccc2c(c1)[nH+]c3n2[C@H](CC(=N3)c4ccc(cc4)F)c5ccc(cc5)F C33568820
c1cc(ccc1c2ccc(o2)C[NH+]3CCC[C@H](C3)C=O)Br C54219570
C[C@H](c1ccc(cc1)F)[NH+](C)Cc2c(n3ccsc3n2)Br C58283638
Cc1cc(c(c(c1CN2CCC(CC2)[NH+]3CCCCC3)C)C(=O)C)C C52003159
c1cc(sc1)c2cc(no2)C[NH+](Cc3ccc(cc3F)F)C4CC4 C59388257
CC[NH+](CC)C[C@@H](C)n1c2ccc(cc2nc1CCl)Br C41679202
Cc1ccc(s1)C[NH+](Cc2ccco2)Cc3nc4ccccc4s3 C60127155
Cc1ccc(cc1)[C@H]2[C@H]3C(=c4cc(ccc4=[NH+]3)Cl)CCN2S(=O)(=O)C C63625068
c1ccc2=[NH+]CC(=c2c1)CCCC(=O)N3CCc4c(ccs4)[C@@H]3c5cccs5 C63820616
CN(C[C@@H]1CC=CS1)C(=O)CCC2=c3ccccc3=[NH+][C@@H]2c4ccc(cc4)F C63836241
CCc1ccc(cc1)[C@H]2[C@@H]3C(=c4ccccc4=[NH+]3)CCN2C(=O)CC=C C64007205
COc1ccc(c(c1)F)[C@H]2[C@@H]3C(=c4ccccc4=[NH+]3)CCN2CCCC(F)(F)F C64166573
Cc1ccc(cc1)[C@@H]2[C@@H]3C(=c4ccccc4=[NH+]3)CCN2C(=O)c5ccc(cc5)N(C)C C64647888
Cc1ccc(cc1)[C@H]2[C@@H]3C(=c4ccccc4=[NH+]3)CCN2C(=O)c5ccccc5F C64647895
c1ccc(cc1)S(=O)(=O)c2c3c(nc4ccccc4n3)n(c2N)/N=C/c5cccs5 C02264128
CC1(Cc2c(sc3c2c(=O)n(c(n3)NNC(=O)c4ccccc4)c5ccccc5)CO1)C C00870826
Cc1ccc(c(c1)C)NC(=O)[C@@H]2[C@@H](Nn3c(nnc3S2)C)c4ccc(c(c4)Cl)OC C09238555
Cc1ccccc1c2c(cn(n2)c3ccccc3)C(=O)Nc4ccc5c(c4)NC(=O)[C@@H](O5)C C09547169
C=CCn\1c2ccc(cc2s/c1=N\C(=O)c3ccc4c(c3)scn4)S(=O)(=O)N C09725652
C[C@@H](c1cc2ccccc2o1)NC(=O)CN3C(=O)[C@](NC3=O)(C)c4ccc5c(c4)CCC5 C09876898
Cc1c(sc2c1c(=O)[nH]c(n2)[C@H](C)Sc3nnc(o3)c4c[nH]c5c4cccc5)C C09956968
CCCN1C(=C([C@H](NC1=O)c2ccccc2Br)C(=O)Nc3cc(on3)C)C C10355564
Cc1cc2c(cc1C(C)C)c(cc(=O)o2)COC(=O)c3ccc(cc3)S(=O)(=O)N C10795343
CCc1cc(=O)[nH]c(n1)n2c(cc(n2)c3cccs3)NC(=O)c4c(cccc4F)F C11854569
c1ccc2c(c1)cccc2CC(=O)Nc3cc(nn3c4[nH]c(=O)c5c(n4)CCC5)C6CC6 C12129770
Cc1cc2c(c3c(c(=O)o2)CCC3)c(c1C4=NN[C@@H](C4)c5cc(cc(c5)OC)OC)O C12296729
c1ccc(cc1)S(=O)(=O)N/N=c\2/c(cc3ccccc3o2)C(=O)Nc4ccccc4F C12437584
Cc1ccc(cc1)c2cc(c3ccccc3n2)C(=O)O[C@@H](C)C(=O)NC(=O)NC4CC4 C12513966
CCOc1cccc(c1O)[C@@H]2Nc3ccccc3C(=O)N2c4ccc5c(c4)OCCO5 C12608466
CCOc1ccc2c(c1)[nH]c(n2)SCC(=O)Nc3cc4c(cc3Cl)OCCO4 C09966903
CC(C)(C)NS(=O)(=O)c1ccc2c(c1)[C@@H]3C=CC[C@@H]3[C@@H](N2)c4ccccc4[N+](=O)[O-] C14478075
CC(C)(C)NS(=O)(=O)c1ccc2c(c1)[C@H]3C=CC[C@@H]3[C@@H](N2)c4ccc(cc4)[N+](=O)[O-] C14550808
Cc1cccc(c1NC(=O)[C@@H](C)n2c(=O)ccc(n2)c3ccc(c(c3)NC(=O)C)C)Cl C16626878
Cc1ccc(cc1NC(=O)C)c2ccc(=O)n(n2)[C@H](C)C(=O)Nc3cccc4c3cccc4 C16661350
CCn1c(=O)c2ccccc2c(n1)[C@H](C)C(=O)NCCc3[nH]c4cc(c(cc4n3)C)C C19716974
CCN(CC)c1ccc(cc1)[C@@H]2c3c(=O)[nH]c(nc3NC4=C2C(=O)CCC4)N5CCCCC5 C20673930
C[C@@H](C(=O)NC(=O)NC)Sc1nnc(n1C)c2cc3c(s2)CC[C@H](C3)C(C)(C)C C09944399
c1ccc2c(c1)c(=O)[nH]c(=O)n2CC(=O)Nc3cccc(c3)c4nc5ccccc5s4 C22617953
Cc1ccc(c(c1)C)NC(=O)NC(=O)COC(=O)Cc2coc3c2cc4c(c3)CCC4 C23551423
CCNC(=O)NC(=O)CSc1nc2cc(ccc2c(=O)n1c3cccc(c3C)C)Cl C24210840
COc1cc(cc(c1OC)OC)[C@H]2C(=C(OC3=C2C(=O)C[C@H](C3)c4ccccc4)N)C#N C02495332
C[C@@H](C(=O)Nc1ccc2c(c1)OCCO2)OC(=O)c3cc(ccc3O)Br C28670114
CCNC(=O)NC(=O)[C@H](C)Sc1nc2ccccc2c(=O)n1c3c(cccc3C)C C28872230
Cc1ccc(cc1)c2nc(c(o2)N/N=C\c3cc(c(c(c3)Br)O)OC)C#N C32659595
Cc1ccc2c(c1)c(c[nH]2)CCNC(=O)[C@@H]3CCCN(C3)c4c5c(c(oc5ncn4)C)C C32960063
CCOc1ccc2c(c1)sc(n2)n3c4c(c(n3)C)[C@H](CC(=O)N4)c5ccc(cc5)O C33271706
CC(C)(C)[C@@H]1CC=C2[C@H](C1)[C@@H](C(C(=C2C#N)N)(C#N)C#N)c3cc(c(cc3OC)OC)OC C09008596
Cc1ccc(cc1)[C@H]2C3=C(CN(C3=O)CC(=O)Nc4cc(cc(c4)C)C)N(C(=O)N2)C C34792026
Cc1cc(ccc1NC(=O)CNC(=O)c2cc(ccc2Cl)[N+](=O)[O-])Br C36316648
CCc1ccc(cc1)C2=C[C@H](N=N2)C(=O)N/N=C/C3=C(NN([C@@H]3C)c4ccccc4)C C38989482
C[C@H]1[C@H]([C@@H](N(N1)c2ccccc2)C)/C=N/NC(=O)[C@@H]3C=C(N=N3)c4ccc5ccccc5c4 C39576770
C[C@@H]1C[C@@]2(CC(C1)(C)C)C(=O)N(C(=O)N2)CC(=O)NN=C(c3ccccc3)c4ccccc4 C29698510
Cc1cc(c(c(c1)[C@H]2C(=C(O[C@@H]3C2=C(N=N3)C)N)C#N)C)Cn4ccc(n4)C(F)(F)F C39968135
Cc1ccc2c(c1)NC(=O)[C@@](O2)(C)C(=O)Nc3ccn(n3)Cc4cccc5c4cccc5 C41547364
Cc1ccc(cc1)Cn2c(c(c(n2)C)NC(=O)[C@]3(C(=O)Nc4cc(ccc4O3)Cl)C)C C41549124
Cc1ccc2c(c1)[nH]c(n2)SCC(=O)Nc3ccc(cc3Br)[N+](=O)[O-] C09403828
CC\1=NN(C(=O)/C1=C\NC(=O)Nc2ccc(cc2)SC#N)c3cccc4c3cccc4 C16160655
c1ccc(c(c1)c2nc3cc(ccc3o2)NC(=S)NC(=O)c4ccc5c(c4)nsn5)F C59294078
c1ccc2c(c1)c(=O)n(cn2)CCC(=O)Nc3ccc4c(c3)nc([nH]4)c5cccc(c5)F C59338777
Cc1ccc(cc1C)NC(=O)C(=O)N/N=C/c2cc3c(cc2Br)OCO3 C59515627
c1ccc2c(c1)c(=O)n(cn2)CC(=O)Nc3ccc4c(c3)nc([nH]4)c5cc(ccc5F)F C59850073
CCN(Cc1ccccc1)c2ccc(cc2)[C@H]3[C@@H]4C(=NC(=O)NC4=O)NC5=C3C(=O)CCC5 C63067959
CCOc1ccc(cc1)C2=NN=C3[C@@H]2[C@@H](C(=C(O3)N)C#N)c4c5ccccc5ccc4OC C09210782
COc1ccc(cc1OC)C2=NN=C3[C@@H]2[C@H](C(=C(O3)N)C#N)c4ccc(cc4)C(F)(F)F C01097723
CC[NH+]1CCc2c(sc(c2C(=O)N)NC(=O)c3ccc(cc3)C(=O)C)C1 C04087118
CC[NH+]1CCc2c(sc(c2C(=O)N)NC(=O)CSc3ccc(cc3)C)C1 C05190809
CC1(C[C@@H]([C@H](C([NH2+]1)(C)C)NC(=O)C(F)(F)F)NC(=O)C(F)(F)F)C C00849978
COc1ccc2c(c1)[nH]c3c2CC[NH+]4[C@H]3C[C@H]5[C@@H](C4)C[C@H]([C@H]([C@H]5CO)OC)O C13145029
Cc1cc(c(c(c1)C)S(=O)(=O)N[C@@H](c2ccccc2)[C@H](c3ccccc3)[NH3+])C C34827616
c1cc(ccc1CC/[NH+]=C/c2cc(ccc2O)Br)S(=O)(=O)N C05287642
CCC[NH+]1CCc2c(sc(c2C(=O)N)NC(=O)c3cc(cc(c3)C)C)C1 C36629223
CCOc1cc(cc(c1O[C@@H](C)C(=O)NC(C)C)Br)C[NH3+] C36824660
C[C@@H](c1ccc(cc1)S(=O)(=O)N)[NH2+]Cc2ccc(s2)Br C36954860
C[C@H]([C@@H]1CCC[NH+](C1)C)Nc2ccc(cc2Br)S(=O)(=O)N C37137887
c1cc(cc(c1)S(=O)(=O)N)C[NH2+]Cc2ccc(cc2)Br C37649879
c1c(cc(c(c1Cl)S(=O)(=O)NCCCC[NH3+])Cl)Br C37714567
CCC(C)(C)NC(=O)[C@@H](C)Oc1ccc(cc1CC[NH3+])Br C37720892
CC[C@H](Cc1cc(ccc1OCC(=O)NC(C)(C)C)Br)[NH3+] C37725425
c1cc(c(cc1Br)Br)S(=O)(=O)N[C@@H]2CCCC[C@@H]2[NH3+] C38050200
C[C@H](C(=O)NCC(C)C)Oc1c(cc(cc1Br)C[NH3+])OC C36814880
C[C@@H]1CCc2c(sc(c2C(=O)N)NC(=O)CN3CC[NH+](CC3)C(C)C)C1 C39972243
C[NH+](Cc1ccc(cc1F)/C(=N/O)/N)Cc2cc(sc2)Br C42362418
CCCC[C@H](c1nc(cs1)C(=O)NCc2ccccc2Br)[NH3+] C43227061
CC(=O)Nc1ccc(cc1)NC(=O)NCC(C)(C)[NH+]2CCc3ccccc3C2 C43652112
CCOc1cc(ccc1OCc2cc(cs2)Br)C(=[NH2+])N C43687532
COc1cc(c(c(c1O)Br)Br)C[C@@H](C(=O)OC)[NH3+] C44327207
CCOC(=O)[C@H](Cc1cc(c(c(c1O)Br)F)Br)[NH3+] C44361960
Cc1ccccc1C(=O)NNC(=O)NCC(C)(C)[NH+]2CCc3ccccc3C2 C46987078
CC[C@@H](Cc1cccc(c1O[C@@H](C)C(=O)NCC#C)Br)[NH3+] C48798223
CC[NH+](C[C@H]1CCCO1)CC(=O)Nc2ccc(cc2Br)N C48952742
CC[NH2+]Cc1cc(cnc1Sc2ccc(c(c2)F)F)S(=O)(=O)N C49089545
Cc1ccc(c(c1)Br)OC[C@@H](C[NH2+][C@@H]2CCCC[C@@H]2O)O C52014466
C[C@@H](c1cc(ccc1O[C@@H](C)C(=O)NC(=O)NC)Br)[NH2+]C C52066930
Cc1ccsc1C[NH+](C)[C@H](C)C(=O)Nc2cccc(c2)S(=O)(=O)N C52661768
COCC[C@H](C(=O)Nc1cc(cc(c1OC(F)F)Br)Cl)[NH3+] C52792178
CN1Cc2ccccc2C[C@@H]1C[NH2+]Cc3cn(c4c3cccc4)CCC(=O)N C55370404
CCn1c(=O)[nH]nc1S[C@@H](C[NH3+])c2ccc(s2)Br C61594246
CCn1c(=O)[nH]nc1S[C@H](c2cc(cs2)Br)[C@H](C)[NH3+] C61594251
CCn1c(=O)[nH]nc1S[C@H](c2ccc(s2)Br)[C@@H](C)[NH3+] C61594375
CC[C@@H]([C@@H](c1cc(cs1)Br)Sc2n[nH]c(=O)n2C3CC3)[NH3+] C61594608
CCCn1c(=O)[nH]nc1S[C@@H](c2cc(cs2)Br)[C@H](C)[NH3+] C61594833
CCCn1c(=O)[nH]nc1S[C@@H](c2ccc(s2)Br)[C@@H](C)[NH3+] C61594933
C[C@H](CNS(=O)(=O)c1cc(ccc1N)Br)C[NH+]2CCCC2 C62069447
c1cc(c(cc1Br)Br)S(=O)(=O)N[C@H]2CCC[C@H]2[NH3+] C63174924
c1cc(sc1S(=O)(=O)N[C@H]2CCCCC[C@H]2[NH3+])Br C63213845
c1csc(c1Br)S(=O)(=O)N[C@H]2CCCCC[C@@H]2[NH3+] C63214080
CC(=O)N[C@@H]1Nc2ccc(cc2S1)C(=O)NCCC3=c4cc(ccc4=[NH+]C3)F C63280974
C[C@H](CC1=c2ccccc2=[NH+]C1)NC(=O)[C@@H]3N[C@@H](NO3)c4ccccc4 C64480055
CC(C)c1ccc(c(c1)[C@@H]2[C@@H]3C[NH+](C[C@@H]3[C@](N2)(CCCO)CO)C)OC C65386120
C[C@@H](c1ccccc1n2cccn2)Nc3c4ccccc4nc(n3)CC[NH3+] C65508360
Cc1ccsc1C(=O)NNC(=O)NC[C@@]2(CCC[C@@H](C2)C)[NH+](C)C C67408009
c1ccc2cc(ccc2c1)[C@H](CNC(=O)NCC[NH+]3Cc4ccccc4C3)O C67462551
Cc1cc(cc(c1NC(=O)NC[C@@H](C[NH+]2CCC(CC2)C)O)C)Br C67544516
CC1CC[NH+](CC1)C[C@@H](CNC(=O)NCc2c(ccs2)Br)O C67637760
CCC(C)(C)n1c(nnn1)[C@@H](c2cc3c(cc(cc3[nH]c2=O)C)C)[NH+](Cc4ccccc4)Cc5cccs5 C06149032
CCc1ccc2c(c1)cc(c(=O)[nH]2)[C@H](c3nnnn3C(C)(C)C)[NH+](Cc4ccccc4)Cc5cccs5 C06198141
C/C(=C\c1ccccc1)/C=C\2/C(=O)N(C(=S)S2)CC(=O)Nc3ccc(cc3)C(=O)OCC[NH+](C)C C08820634
CCOc1ccc(cc1)n2c(cn3c2nc4c3c(=O)n(c(=O)n4C)CC[NH+]5CCCCC5)c6ccccc6 C09297637
CCOc1ccc2c(c1)sc(n2)N(CCC[NH+](C)C)C(=O)CCS(=O)(=O)c3ccc(cc3)Cl C09385232
C[NH+](C)CCCN(c1nc2c(ccc(c2s1)Cl)OC)C(=O)c3ccc(cc3)S(=O)(=O)N(C)C C09453098
C[NH+](C)CCCN(c1nc2ccc(cc2s1)OC)C(=O)[C@H]3CCCN3S(=O)(=O)c4cccs4 C09505445
Cc1ccc(c2c1nc(s2)N(CCC[NH+](C)C)C(=O)CCCS(=O)(=O)c3ccc(cc3)Cl)C C09914649
C[NH+](Cc1ccoc1)Cc2cc(ccc2OCC(=O)NCc3ccc(cc3)OC)c4csc5c4cccc5 C11869264
C[C@H]1CC[C@H]([C@H](C1)OC[C@H](CN2CC[NH+](CC2)CCN3C(=O)c4cccc5c4c(ccc5)C3=O)O)C(C)C C19790687
CCOCCCNC(=O)[C@@H]1c2c3ccccc3n(c2SCC(=O)N1C4CC[NH+](CC4)Cc5ccccc5)C C21911589
C[C@H]1CC[C@@H]([C@@H](C1)OC[C@@H](CN2CC[NH+](CC2)CCN3C(=O)c4cccc5c4c(ccc5)C3=O)O)C(C)C C22790361
C[C@H]1CC[C@H]([C@@H](C1)OC[C@@H](CN2CC[NH+](CC2)CCN3C(=O)c4cccc5c4c(ccc5)C3=O)O)C(C)C C22790373
CC[C@H](C)c1ccccc1OC[C@@H](CN2CC[NH+](CC2)CCN3C(=O)c4cccc5c4c(ccc5)C3=O)O C22853653
CC(C)(CNC(=O)c1cncn1c2ccc(cc2)c3cc(cc(c3)C(F)(F)F)C(F)(F)F)C[NH+](C)C C23454587
CCOc1ccccc1C(=O)N2CC[NH+](CC2)CCn3c(=O)c4c5c(sc4nc3OCC)CCCC5 C28558349
COc1ccc(cc1)[C@@H](c2ccc(cc2)OC[C@H](CN3CCN(CC3)c4cccc[nH+]4)O)c5cccs5 C29130409
c1ccc(c(c1)C(=O)NC[C@@H](c2ccco2)[NH+]3CCCCC3)Sc4ccc(cc4[N+](=O)[O-])C(F)(F)F C32967231
CC[C@@H](c1nc2ccccc2c(=O)n1c3ccc(cc3)Cl)N(CC[NH+](C)C)C(=O)CCC4CCCC4 C35037959
Cc1ccsc1CN(Cc2ccc(cc2)F)C(=O)CN(CC[NH+]3CCCC3)C(=O)Nc4cccc(c4)F C35146584
Cc1ccccc1C(=O)N(CC[NH+](C)C)Cc2cnc(n2Cc3ccccc3)S(=O)(=O)Cc4ccccc4 C35667598
Cc1ccccc1CS(=O)(=O)c2ncc(n2Cc3ccccc3)CN(CC[NH+](C)C)C(=O)c4ccccc4 C35667614
CC[C@@H]([C@@H]1c2cc(c(cc2CC[NH+]1Cc3ccccc3C)OC)OC)NS(=O)(=O)c4ccc(cc4)Cl C35674892
CC[C@H](C(=O)NCC[NH+]1CCCC1)Oc2ccc3c(c2)[C@H](N(CC3)C(=O)c4ccco4)c5ccc(cc5)F C35857161
CC(C)CN(Cc1cc(ccc1N(C)C2CC[NH+](CC2)C)NC(=O)C(C)C)C(=O)c3ccc(cc3)OC C35945011
C[C@@H](c1ccccc1)[NH+](Cc2ccc(c(c2)Cl)Cl)Cc3nc(co3)C(=O)NCCc4ccccn4 C36083083
COc1ccc(cc1)C(c2ccc(cc2)OC)(c3ccc(o3)C[NH+](Cc4ccsc4)Cc5ccco5)O C36202705
Cn1c(c(c(n1)c2ccccc2)C[NH+](Cc3ccco3)C[C@H](Cc4ccccc4)O)Oc5cccc(c5)F C36306997
CCOC(=O)[C@@H]1CCCC[NH+]1CC(=O)N2[C@@H](CC(=N2)c3cc(ccc3C)C)c4cc(ccc4OC)OC C36342632
CC(C)CN(CC(C)C)S(=O)(=O)c1ccc(cc1)C(=O)N(CC[NH+](C)C)c2nc3ccc(cc3s2)F C36637318
CCOC(=O)c1c(n(c2c1c(c(c(c2)Br)O)C[NH+](C)C)c3ccccc3)CN4CCOCC4 C19818288
COc1ccc(cc1)/C=C\2/C(=O)N(C(=S)S2)CC(=O)NC[C@@H](c3ccc(cc3)OC)[NH+]4CCCCC4 C38615218
CC[NH+](CC)CCCN1[C@@H](c2c(=O)c3ccc(cc3oc2C1=O)OC)c4cc(c(c(c4)OC)OC)OC C38725745
CC(C)S(=O)(=O)c1ccc(cc1)CC(=O)N(CCC[NH+](C)C)c2nc3c(ccc(c3s2)OC)OC C36652700
CCOc1ccc2c(c1)sc(n2)N(CC[NH+](C)C)C(=O)[C@H]3CCCN3S(=O)(=O)c4ccc(cc4)C C36660275
CC[NH+](CC)CCN(c1nc2ccccc2s1)C(=O)[C@@H]3CCCN3S(=O)(=O)c4ccc(s4)Cl C36704452
COc1ccc2c(c1)sc(n2)N(CCCn3cc[nH+]c3)C(=O)/C=C/c4cc(c(c(c4)OC)OC)OC C38847795
CCOc1cc(cc(c1OCC)OCC)C(=O)N(C[C@@H]2C=c3ccccc3=[NH+]C2=O)c4ccc(cc4)OC C38959213
CC[C@H](c1ccccc1)C(=O)N2CCC[C@@]23CCN(C3=O)[C@@H](CC(C)C)C(=O)NC[C@@H]4CCC[NH+]4CC C39225663
CCOc1ccc2=[NH+]C(=O)[C@@H](C=c2c1)CN(Cc3cccs3)S(=O)(=O)c4ccc(cc4)C(=O)OC C39325527
CCN(CC)c1ccc(cc1)C[NH+](C[C@@H](COc2ccc(cc2)Br)O)[C@@H]3CCS(=O)(=O)C3 C40316691
CCCOc1ccc(cc1)C[NH+](C[C@H](COc2ccc(cc2)Br)O)[C@@H]3CCS(=O)(=O)C3 C40316706
C[NH+](C)[C@H](CNC(=O)c1ccc(o1)S(=O)(=O)c2ccc(cc2)Br)c3ccc(cc3)N(C)C C40323097
CCC(=O)N1CCc2ccc(cc2[C@H]1c3ccc(cc3)C)OCc4nc(cs4)C(=O)NCC[NH+]5CCCC5 C40416315
Cc1c(nc(o1)c2cc(ccc2OC)Br)C[NH+]3CCC(CC3)C(=O)NCCCOC(C)C C40985398
Cc1ccc(cc1)[C@@H](CNC(=O)c2cnc(nc2Cl)S(=O)(=O)Cc3ccc(cc3)F)[NH+]4CCCC4 C40986393
Cc1cc(ccc1O[C@@H](C)C(=O)N[n+]2c(csc2Nc3ccccc3OC)c4ccc(cc4)OC)Cl C38740816
COc1ccc(cc1)CN(CCC2=c3cc(ccc3=[NH+]C2)OC)C(=S)Nc4cc(ccc4OC)Cl C63626149
COc1ccc(cc1)[C@@H]2C(=c3ccccc3=[NH+]2)SCCNC(=O)[C@H]4c5ccccc5O[C@@H]6[C@@H]4C=CC=C6 C63654902
Cc1ccc(cc1)CNC(=O)CSC2=Nc3ccccc3C4=N[C@@H](C(=O)N42)CC5=c6ccccc6=[NH+]C5 C63707961
CC1=C([C@@H]([C@@](C(=S)N1)(CC=C)C#N)c2ccco2)C(=O)Nc3ccccc3 C05416118
C[C@@H](C(=O)Nc1ccc(cc1)NC(=O)C)Oc2ccc(cc2)Br C05556409
CC(=O)Nc1ccc(cc1)S(=O)(=O)Nc2ccc(cc2F)Br C05383171
c1cc(c(cc1O)O)C(=O)COC(=O)c2cc(ccc2F)Br C09594808
Cc1ccsc1C(=O)Nc2nc(cs2)c3ccc(cc3F)NC(=O)C C10966017
CC(=O)N1CCc2c1ccc(c2)NC(=O)CNc3ccc(cc3F)Br C11725037
c1ccc(c(c1)NC(=O)C(=Cc2cccnc2)C(=O)Nc3ccccc3F)F C07587403
Cc1cc(c(c(c1)C)S(=O)(=O)Nc2cccc(c2)[C@@H]3NC(=O)CS3)C C13359229
Cc1cccc(c1)NC(=O)CN2C(=O)/C(=C/c3c[nH]c4c3cccc4)/SC2=S C15035311
C[C@H](c1cccs1)NC(=O)c2ccc3c(c2)[nH]c(=S)n(c3=O)CC=C C17842248
Cc1cc2cc(cc(c2o1)Cl)NC(=O)CC[C@@H]3c4ccccc4NC3=O C19714410
C/C(=N\O)/c1ccccc1NS(=O)(=O)c2ccccc2Br C20475512
CCOc1c(cc(cc1Br)Br)CNc2[nH]ncn2 C20879841
Cc1c2c([nH]n1)NC(=O)CS[C@@H]2c3ccccc3OCc4ccccc4F C21525163
c1cc2c(cc1OCC(=O)Nc3ccc(cc3F)Br)CCC(=O)N2 C25896491
Cc1c(sc(n1)Sc2c3cccc(c3ncn2)Br)CC(=O)N C32937629
c1ccc(cc1)/C=C\2/C(=O)Nc3cc(ccc3O2)C(=O)NCc4ccccc4F C32984078
CC[C@@H](c1ccc(cc1)Br)NC(=O)c2cc([nH]n2)c3ccco3 C36758509
COc1cc(c(cc1C(=O)NCc2c[nH]nc2)Cl)I C37986825
Cc1c(c2cc(ccc2[nH]1)F)CCNC(=O)[C@@H]3Cc4cc(ccc4OC3=O)Cl C39217351
c1cc(c(cc1Br)C(=O)NCCCN2CCCCCC2=O)O C36674425
Cc1c(sc(n1)SCc2cc(cc3c2OCOC3)Cl)CC(=O)N C40025074
c1ccc2c(c1)c(=O)[nH]c(n2)CCNC(=O)c3cccc(c3)Br C40819485
c1ccc2c(c1)C[C@H](O2)CNC(=O)C(=O)Nc3ccccc3c4cccs4 C41849488
C[C@@H](c1ccc(cc1)S(=O)(=O)C)NC(=O)Nc2cccc3c2CCCC3 C43316688
C[C@@H](c1ccc2c(c1)CC(=O)N2)NC(=O)c3csc(n3)c4ccsc4 C46224617
c1ccc(c(c1)NC(=O)NCc2cc(cs2)Br)n3cccn3 C47040224
c1cc(cc(c1)F)N/C=C/2\C(=O)NC(=S)N(C2=O)CCC3=CCCCC3 C09287926
CCc1cccc(c1)NS(=O)(=O)c2cc(cnc2NC)Br C50649253
Cc1ccc(cc1I)NC(=O)[C@H](C)NC(=O)c2ccoc2 C50939197
Cn1ccnc1[C@@H](c2ccc(cc2)F)NC(=O)Nc3cccc(c3)SC C54006409
Cc1ccc(n1c2ccsc2C(=O)Nc3ccc(c(c3)NC(=O)C)F)C C56397172
CC(=O)Nc1ccc(cc1)NC(=O)/C(=C/c2cc(ccc2F)Br)/C#N C07210644
C[C@H](c1ccc(s1)S(=O)(=O)N[C@@H]2CCc3ccccc3C2)NC(=O)C C58214494
Cc1cc(ccc1NC(=O)CNC(=O)c2c(c(oc2C)C)C)Br C58304374
C[C@@H](C(=O)Nc1ccc(cc1)SC)n2c(n[nH]c2=S)c3cccs3 C58426239
CCOc1cc(c(cc1O)Br)/C=N/NC(=O)c2cccs2 C59197978
c1ccc(cc1)NCC(=O)N/N=C/c2ccc(o2)I C59419169
C[C@@H](Cc1ccc(cc1)Br)NC(=O)c2ccc3c(c2)OCC(=O)N3 C47037147
Cc1ccc2cc(c(=O)[nH]c2c1)CCNC(=O)c3ccc(cc3)N4CCCC4 C62092119
Cc1cc(ccc1NC(=O)N(C)Cc2cc(sc2)Br)C(=O)NC C62251377
CC(C)(C)NC(=O)c1cnn2c1N[C@@H](C[C@@H]2C(F)(F)F)c3ccc(cc3)F C13130986
CNC(=O)C1CCC(CC1)NC(=O)/C=C/c2ccc(o2)c3ccccc3F C63261382
C[C@@H]1CCc2c(sc3=NC(=O)[C@@H](C(=c23)O)C(=O)NCCc4ccccc4)C1 C65150389
c1cc(oc1)c2ccc(c(=O)[nH]2)C(=O)NCc3cc(cc(c3)Br)F C65736488
Cc1cccc(c1NC(=O)CN(C)C(=O)c2ccc(cc2O)Br)C C66041672
Cc1ccsc1C(=O)NNC(=O)c2ccc(cc2)Sc3ccccn3 C66556679
CC(=O)NCc1ccc(s1)C(=O)Nc2nc(cs2)c3ccccc3F C67057566
Cc1cc(ccc1NC(=O)C(=O)N[C@@H](C)c2ccc(c(c2)Cl)F)N(C)C C67434077
c1ccc2c(c1)c(cs2)c3cc4c(c(c3)O)OCC[NH+](C4)CCC(=O)[O-] C67605972
C[C@@H]1[C@H]([C@@H](C[C@@H](O1)O[C@@H]2CCc3c(c(c4c(c3O)C(=O)c5ccccc5C4=O)O)C2)[NH3+])O C05437436
c1ccc2c(c1)c(c3ccccc3[nH+]2)N[C@H]4[C@@H]([C@@H]([C@@H](O[C@@H]4O)CO)O)O C05685483
CC[C@@]1(Cc2c(sc3c2[C@H](N=C(N3)SCC(=O)N4CCCCC4)[NH3+])CO1)C C06603601
C[NH+]1CCc2c(sc(c2C(=O)N)NC(=O)c3cc4c5ccccc5ccc4oc3=O)C1 C08793189
CC[NH+]1CCc2c(sc3c2C(=N[C@@H](N3)c4cc(cc(c4O)OC)Br)O)C1 C08928032
c1ccc(cc1)c2csc3c2c(=O)[nH]c(n3)C[NH+]4Cc5ccccc5C[C@H]4C(=O)N C08307508
c1cc2c3cc1/C=C\C(=O)NCCC[NH2+]CCCCNC(=O)/C=C/[C@@]34CCC(=O)C[C@H]4O2 C11524408
c1ccc2c(c1)c3c([nH]2)[C@@H]([NH2+]CC3)c4c([nH]c(=S)n(c4=O)Cc5ccc(cc5)F)O C02120507
Cc1ccc(c(c1)F)NC(=O)c2c(c3cc4c(nc3s2)CC[NH+](C4)C)N C06710409
C[NH+]1CCc2c(sc3c2C(=O)N[C@@H](N3)c4ccc(c(c4)OC)O)C1 C19797730
CC[NH+]1CCc2c(sc3c2C(=N[C@@H](N3)c4ccc(c(c4)OC)O)O)C1 C22635739
CC[NH+]1CCc2c(sc3c2C(=N[C@@H](N3)c4cc(ccc4O)Br)O)C1 C22636032
Cc1c[nH]c([nH+]1)CN2CCc3c4ccccc4[nH]c3[C@H]2c5cccc(c5)O C23339858
Cc1cc2cc3c(c(sc3[nH+]c2cc1C)C(=O)Nc4c(non4)C)N C35315980
c1c(cncc1Br)[C@@H](c2cc3c(cc2Cl)NC(=O)C3)[NH3+] C35359524
c1c(c(sc1Br)Br)S(=O)(=O)N[C@@H]2C[C@H]2[NH3+] C36264151
Cc1cc(ccc1[C@@H](c2ccc3c(c2)NC(=O)CO3)[NH3+])Br C36829729
c1cc(c(cc1Br)NC(=O)[C@@H]2C[C@@H](C[NH2+]2)O)Br C37047083
c1c(cc(c(c1Br)S(=O)(=O)N[C@H]2C[NH+]3CCC2CC3)Br)N C37063025
c1cc2c(cc1[C@H](c3ccc(cc3Br)F)[NH3+])NC(=O)CO2 C37371437
c1c(cc(c(c1Cl)S(=O)(=O)NCC(F)(F)F)Cl)C#CC[NH3+] C37581137
c1c(cc(c(c1Cl)S(=O)(=O)Nc2c[nH]nc2)Cl)C#CC[NH3+] C37581351
C[NH+]1CC[C@H](C1)CNS(=O)(=O)c2ccc(cc2Br)N C37645683
COC(=O)c1cc(cc(c1NC(=O)C[NH3+])Br)Br C37769878
C[C@H](C(=O)Nc1c(cc(cc1Br)Br)C(=O)OC)[NH3+] C37769898
c1cc(c2c3c1C[C@@H]4[C@]5([C@]3(CC[NH+]4CC6CCC6)[C@@H](O2)[C@H](CC5)O)O)O C03812989
CC(C)[NH+]1CCc2c(sc(c2C(=O)N)NC(=O)c3nc4ccccc4s3)C1 C04087223
COC1=C2[C@@]3(C[C@@H](CCC[C@@]34C=C[C@@H](C[C@@H]4O2)O)[NH3+])CC(=C1)Br C39292891
COC1=C2[C@]3(CC(=C1)Br)[C@H](CCCC[C@@]34C=C[C@@H](C[C@@H]4O2)O)[NH3+] C39292922
CS[P@@]1(=O)N[NH+]2C[C@@H]3C=C(C(=C[C@@H]3C[C@@H]2CO1)O)c4ccccc4O C39468473
c1cc(c(cc1C[C@@H](c2nc3cc(ccc3s2)Br)[NH3+])O)O C40225926
Cc1cccc(c1CNc2cc(cn3c2[nH+]c(c3C)C)c4c[nH]c(=O)[nH]c4=O)C C40974832
Cc1c([nH+]nc(c1/C(=N/O)/N)N(C)Cc2cc(cs2)Br)C C42399437
C[C@@H]([C@H](c1ccc(s1)Br)Sc2[nH]c(=O)cc(n2)N)[NH3+] C43284239
c1cc2c(cc1[C@@H](c3ccc(c(c3)F)Br)[NH3+])NC(=O)CO2 C43576552
c1cc(c(cc1N)Br)S(=O)(=O)N[C@H]2CC[NH+](C2)C3CC3 C44686594
c1cc(c(cc1N)Br)S(=O)(=O)N[C@@H]2CC[NH+]3[C@@H]2CCCC3 C49563236
C[C@@H](c1ccc2c(c1)[nH]c(=O)[nH]2)[NH2+]Cc3cc(c(o3)Br)Br C50360680
C[NH+]1CCC[C@H](C1)CNS(=O)(=O)c2cc(cnc2N)Br C50671874
c1cc(ccc1[C@@H](C[NH3+])Sc2c3c(nc[nH]3)ncn2)Br C51036188
CC(C)c1[nH+]c(c(n1N)N)c2cc(c(cc2Br)OC)OC C52839894
COc1cccc(c1)[C@@H]2NC(=[NH+]c3n2c4cc5c(cc4n3)OCCCO5)N C12630167
c1ccc(cc1)n2cc(c(n2)c3ccncc3)[C@@H]4NC(=[NH2+])Nc5n4c6ccccc6n5 C07030622
c1cc(c(cc1Br)[C@@H]2NC(=[NH2+])Nc3n2c4cc5c(cc4n3)OCCCO5)F C12507331
COc1c(cc(cc1Br)Br)/C=N/NC(=[NH2+])N C01410725
C[C@@H]([C@H](c1cc(cs1)Br)Sc2n[nH]c(=O)n2C)[NH3+] C61592525
c1c(c(sc1Br)Br)S(=O)(=O)N[C@@H]2CCC[C@@H]2[NH3+] C63175173
COc1ccc2=[NH+][C@@H]3[C@H](NCCC3=c2c1)[C@@H]4[C@@H](N(C(=S)NC4=O)C5CC5)O C63375618
c1cc2c(cc1Br)c(c(n2CCCl)O)/N=[NH+]/C(=S)N C06227708
CC1=c2cc(ccc2=[NH+][C@@H]1CN3CCN(CC3)c4cc(=O)[nH]c(n4)N)OC C65371013
Cc1c(c(on1)C)S(=O)(=O)N2CC[NH+](CC2)Cc3csc(n3)COc4ccc(cc4)F C09113707
Cc1cc2c(cc1C)sc(n2)N(CC[NH+](C)C)C(=O)c3cccc(c3)N4C(=O)CCC4=O C09323228
c1ccc(cc1)c2nn(c(=S)n2c3ccc(cc3F)F)C[NH+](CCC#N)Cc4cccnc4 C09402811
c1ccc2c(c1)c(=O)n(nn2)C[NH+](Cc3nnc(o3)c4ccccc4Br)C5CC5 C09666884
C[NH+](C)CCN(c1nc2c(cc(cc2s1)F)F)C(=O)CCCS(=O)(=O)c3ccc(cc3)F C09914463
Cc1ccc2c(c1)sc(n2)N(CC[NH+]3CCOCC3)C(=O)c4cccc(c4)S(=O)(=O)C C10046606
Cc1ccc2c(c1C)nc(s2)N(CC[NH+](C)C)C(=O)c3cccc(c3)N4C(=O)CCC4=O C10066138
C[NH+](C)CCCN(c1nc2c(cc(cc2s1)F)F)C(=O)c3cccc(c3)N4C(=O)CCC4=O C10068803
Cc1c(c(n(n1)C)Cl)C[NH+]2CCc3c(c(cc(=O)n3CC2)OC)C(=O)N(C)Cc4ccsc4 C11973365
COc1cc(=O)n2c(c1C(=O)N3CCCC[C@@H]3C(=O)OC)CC[NH+](CC2)Cc4cccs4 C12038663
CC(=O)N(c1cccc(c1)Cl)c2nc(cs2)/C=C/3\C(=O)N(C(=S)S3)CC[NH+](C)C C12738301
CC[NH+]1CCN(CC1)c2c(c(=O)n3cccc(c3n2)C)/C=C\4/C(=O)N(C(=S)S4)CCOC C12930588
CC(C)[NH+](Cc1nnc(o1)c2ccccc2)Cn3c(=S)n(c(n3)C4CC4)Cc5ccccc5 C14201890
C[NH+](Cc1cn(nc1c2ccccc2)c3ccccc3)Cn4c(=S)n(c(n4)C5CC5)C6CC6 C14234466
CN1C(=O)C2(CC[NH+](CC2)Cc3cn(nc3c4ccccc4)c5ccccc5)N(C1=O)CCOC C14539280
C=CCN1C[C@@H](CC1=O)C(=O)N2CCc3c(cc(c(=O)n3CC[NH+]4CCCCC4)c5ccncc5)C2 C14539635
Cc1ccc(o1)[C@H](C)CC[NH+]2CCc3c(c(cc(=O)n3CC2)OC)C(=O)N(C)Cc4nccs4 C14879428
COc1cc2cc[n+]3c(c2cc1OC)cc4cc(c(cc4c3/C=C/c5ccccc5O)OC)OC C17022038
COc1ccccc1n2c(nn(c2=S)C[NH+]3CCN(CC3)Cc4ccncc4)c5cccs5 C20637758
C[C@H](Cc1ccc2c(c1)OCO2)C[NH+]3CCOc4ccc(cc4C3)CN5CCN(CC5)C(=O)C C20868508
CCN(CC)S(=O)(=O)c1ccc2nn(c(=S)n2c1)C[NH+]3CCC[C@H](C3)C(F)(F)F C22194184
CCOC(=O)c1c(c2c(nc(nc2s1)C)N3CC[NH+](CC3)CC(=O)N4CCCC[C@@H]4C)C C23057489
CCOC(=O)c1c(c2c(nc(nc2s1)C)N3CC[NH+](CC3)CC(=O)N4CCCC[C@H]4C)C C23057490
COc1ccc(cc1OC)N2C(=O)C[C@H](C2=O)[NH+]3CCN(CC3)Cc4ccc(s4)Cl C22932364
COCCN(C1CC[NH+](CC1)Cc2ccccc2S(=O)(=O)C)S(=O)(=O)c3cccc4c3nccc4 C24885415
Cn1c(nn(c1=S)C[NH+]2CCN(CC2)c3cc(ccn3)C#N)COc4ccccc4Cl C25528612
C=CCn1c(nnc1S[C@H](c2ccccc2)C(=O)N3CCOCC3)CC[NH+]4CCCCC4 C32777115
CC[NH+]1CCN(CC1)c2c(c(c(c(=O)n2C)C#N)C)/C=C\3/C(=O)N(C(=S)S3)CCC(C)C C33387054
CCc1ccc(cc1)N([C@H](c2ccccc2)C(=O)NC(C)(C)CC)C(=O)[n+]3c(nc(s3)C)C C35315052
CC[NH+](CC)CCN1[C@H](c2c(=O)c3cc(ccc3oc2C1=O)F)c4cc(c(c(c4)OC)OC)OC C35486369
CCOC(=O)CCC(=O)N1CCN(CC1)C(=O)[C@@H](C)[NH+]2CCc3c(ccs3)[C@@H]2c4ccccc4 C35938658
C[NH+]1CCN(CC1)c2c(c(no2)c3ccccc3)CN(CCOC)C(=O)c4ccccc4F C36313463
CCCn1c(c(c(c(c1=O)C#N)C)/C=C/2\C(=O)N(C(=S)S2)CCC)N3CC[NH+](CC3)CC C33812542
CCCn1c(c(c(c(c1=O)C#N)C)/C=C/2\C(=O)N(C(=S)S2)CCOC)N3CC[NH+](CC3)CC C33812556
CCCn1c(c(c(c(c1=O)C#N)C)/C=C/2\C(=O)N(C(=S)S2)CCC)N3CC[NH+](CC3)C C33812588
CCCn1c(c(c(c(c1=O)C#N)C)/C=C/2\C(=O)N(C(=S)S2)C[C@@H]3CCCO3)N4CC[NH+](CC4)C C33812620
CCOc1cc(cc(c1OCC)OCC)C(=O)N(C)C[C@H]2C=c3cc(ccc3=[NH+]C2=O)OC C38959553
COC(=O)C1CC[NH+](CC1)Cc2ccc3c(c2)CN(CCO3)C(=O)[C@@H]4C=C(N=N4)c5ccsc5 C39364946
CCOc1ccc(cc1OCC)[C@@H]2c3c(=O)c4cc(ccc4oc3C(=O)N2CCC[NH+](C)C)F C40014463
c1ccc(cc1)/C=C/C[NH+]2CCN(CC2)[C@H]3CS(=O)(=O)C[C@@H]3S(=O)(=O)c4cccs4 C22923837
COc1ccc(cc1)c2csc([n+]2CCc3ccc(c(c3)OC)OC)Nc4ccccc4OC C44944959
c1ccc(cc1)n2c(nn(c2=S)CN3CCO[C@H](C3)c4ccc(cc4)F)C[NH+]5CCCC5 C46577721
CN(C)S(=O)(=O)c1ccc(o1)CSc2nnc(n2c3ccccc3)C[NH+]4CCCCC4 C59005224
C[C@H](c1nc2ccccc2s1)N(C)C(=O)CN3CCN(CC3)Cc4cc(=O)n5ccsc5[nH+]4 C22914007
C[C@@H]1C(=c2ccccc2=[NH+]1)C(=O)[C@H](C)OC(=O)CCS(=O)(=O)c3ccc4c(c3)OCCO4 C39779592
CC[C@@H](C)N1CC(=O)N2[C@H](C1=O)CC3=c4ccccc4=[NH+][C@@H]3[C@@H]2c5cc(c(c(c5)OC)OC)OC C63137203
COCCCN1CC(=O)N2[C@H](C1=O)CC3=c4ccccc4=[NH+][C@H]3[C@H]2c5ccc(cc5)C(=O)OC C63139860
C[C@H]1CC(=O)Oc2c1ccc(c2)OCC(=O)O[C@@H](c3ccccc3)C(=O)C4=c5ccccc5=[NH+]C4 C39946703
CCOC(=O)C1=C(N=C([C@H]1S(=O)(=O)N(Cc2ccccc2OC)C3CC[NH+](CC3)C)C)C C63646301
CC(C)C[NH+](Cc1cc(c(c(c1)OC)OC)OC)Cc2cc(=O)n3c(n2)sc(n3)C4CC4 C46032405
CC1=C2[C@@H]3[C@@H](CC[C@]2(C=CC1=O)C)[C@@H](C(=O)O3)C[NH+](C)[C@@H](C)[C@H](c4ccccc4)O C04027252
CC[NH+](CC)CCCNC(=O)[C@@H]1c2ccccc2C(=O)N([C@@H]1c3cccs3)C C02455930
CC1(C/C(=N/CC[NH+]2CCN(CC2)C(=S)Nc3ccccc3)/CC(=O)C1)C C06294064
c1cc(oc1)C[NH+](CC(=O)Nc2ccc(cc2)Cl)[C@@H]3CCS(=O)(=O)C3 C10833969
COc1ccc(cc1)n2cc(c(n2)c3cccc(c3)F)C[NH+]4CCC(=O)NCC4 C12056393
COc1ccc(c(c1)F)c2c(cn(n2)c3ccccc3)C[NH+]4CCC(CC4)O C12385189
COc1cccc(c1)CN2C[C@@H]3C[C@H]([NH+]4[C@@]3(C2=O)CCC4)c5ccc(o5)CO C12754170
c1cc(cc(c1)Cl)NC(=O)C[NH+](Cc2ccco2)[C@@H]3CCS(=O)(=O)C3 C12998985
Cc1cc(n(n1)c2ccc(cc2)NC(=O)C3CC[NH+](CC3)Cc4ccncc4)C C12448780
Cc1c(cn(n1)C)CN2[C@H](CCC2=O)CC[NH2+]Cc3cccc(c3)C(F)(F)F C14977505
c1cc(n(c1)c2nccs2)C[NH+]3CCN([C@H](C3)CCO)Cc4cccs4 C20542885
CCCn1cc(c(n1)C)C[NH+]2CCN([C@H](C2)CCO)Cc3ccc(c(c3)F)F C20598324
Cn1c2c(c(n1)C(=O)NCCc3ccccc3)C[C@@H](CC2)N4CC[NH+](CC4)C C23339593
CCn1cc(cn1)CNC(=O)c2ccc(s2)[C@@H]3CCC[NH+]3C4CCOCC4 C23540964
C[NH+]1CCN(CC1)[C@@H](CNC(=O)c2ccco2)c3ccc4c(c3)CCCN4C C23859089
c1ccc2c(c1)c(=O)n(cn2)CC(=O)NC[C@H](c3cccs3)[NH+]4CCCC4 C24587406
CCOC(=O)N1CC[NH+](CC1)[C@H](C)C(=O)Nc2c(c(c(c(c2F)F)F)F)F C25517981
CN(C)C(=O)N1CC[NH+](CC1)CC(=O)N[C@H](c2ccccc2)c3cccs3 C29925730
c1cc(sc1)[C@@H](CNC(=O)CN2C(=O)[C@H]3CC=CC[C@H]3C2=O)[NH+]4CCCC4 C32761264
CC(C)OCCC[n+]1c(c[nH]c1Nc2ccccc2)c3ccc(c(c3)Cl)OC C35048181
c1cc(cc(c1)F)Cn2cccc2C[NH+](C[C@@H](CN3CCOCC3)O)C4CC4 C35840814
Cc1ccc(cc1C)N2C[C@H](CC2=O)C(=O)NC[C@@H](c3cccn3C)[NH+](C)C C38674743
c1cscc1C[NH+]2CCN(C[C@@H]2CCO)Cc3cnc(s3)N4CCCC4 C23373132
CCCN(c1ccccc1O)C(=O)[C@H]2C[C@H](C3=[N+]2Cc4ccccc4N3)Cc5ccccc5 C39544259
CCN1C[C@@H](CC1=O)C(=O)NC[C@H](c2c(cccc2Cl)F)[NH+]3CCCC3 C41399576
C[C@H](C(=O)Nc1ccc(cc1)Br)[NH+]2CCN(CC2)CC(=O)N(C)C C45355951
C[NH+](Cc1ccc(cc1)c2[nH]c(=O)cc(n2)c3ccncc3)Cc4ccncc4 C48212303
COCC(=O)N1CCC(CC1)[NH2+]Cc2cc(c(o2)Br)Br C50360597
CCCNC(=O)[C@H]1CCC[NH+](C1)CC(=O)c2cc(n(c2C)CC(F)(F)F)C C50998621
C[C@@H](c1ccc2c(c1)CCCC2)NC(=O)CN3CCN(CC3)C(=O)C[NH+](C)C C51762728
CSc1nnc(s1)SCC(=O)NC[C@H]2CC[NH+](C2)CC(F)(F)F C53481620
c1cn(c[nH+]1)CCNC(=O)Cc2csc(n2)c3cc(cs3)Br C58129358
C[NH+](CCCNC(=O)c1cc(nc(c1C#N)SC)C2CC2)CC(F)(F)F C58274383
c1cc2=[NH+][C@@H](C=c2cc1Cl)C(=O)N3CCC(CC3)CC(=O)NC[C@H]4CCCO4 C63739389
CC1=c2cc(ccc2=[NH+][C@@H]1C(=O)N3CCC(CC3)C(=O)N[C@@H](C)COC)Cl C64044265
C[C@H](C(=O)N1CCCC1)S[C@@H]2NN=C(N2C3CC3)C4=c5ccccc5=[NH+]C4 C64137676
c1ccc2=[NH+]CC(=c2c1)[C@@H](CNC(=O)CN3CSCC3=O)[C@@H]4CC=CS4 C64212911
Cn1cc(c2c1ccc(c2)OC)C[NH+]3CCC(CC3)C(=O)NC[C@@H]4CCCO4 C35504121
c1cc(sc1)C[NH+]2CCC[C@H](C2)CNC(=O)c3ccc(nc3)n4cccn4 C64521661
C[C@H]1[C@@H](c2ccccc2N1CC(C)C)C[NH+]3CCN(CC3)c4cc(=O)[nH]nc4 C65371572
C[C@@H](CNC(=O)C(=O)N1CCc2c1ccc(c2)Br)C[NH+]3CCCC3 C65570763
c1ccc(cc1)S(=O)(=O)CC[NH2+]Cc2ccccc2OCc3ccccn3 C65933530
Cn1cc(cn1)[C@@H]2C[C@H]2C(=O)NCc3ccc([nH+]c3)N4CCc5ccccc5C4 C66047529
Cn1cc(cn1)c2ncc(s2)C(=O)NCc3ccc(cc3)C[NH+]4CCCC4 C66371633
Cn1cc(cn1)C[NH+](C)C[C@H](COc2ccc(cc2Br)Cl)O C66411450
c1ccc(cc1)[C@H](C(=O)NCC[NH+]2CCc3c(ccs3)C2)N4CCCCC4=O C66623116
CCN(Cc1ccc(cc1)C[NH+](C)C)C(=O)C[C@H](c2ccc(cc2)C)NC(=O)C C66726700
Cn1c2ccccc2n(c1=O)CC(=O)NC[C@@H](c3cccs3)[NH+]4CCCC4 C27607949
C[C@H](CNC(=O)C(=O)N(C)c1ccc(cc1F)Br)[NH+]2CCCC2 C67344346
CC(C)[NH+]1CC[C@H](C1)CNC(=O)CN(C)C(=O)c2ccc(o2)Br C67631578
CC[C@H]1CCCC[NH+]1[C@@H]2CC(=O)N(C2=O)c3ccc(cc3)c4nc5ccc(cc5s4)C C08414662
Cc1ccccc1n2c(nn(c2=S)C[NH+]3CCCCC3)COc4ccc(cc4Cl)Cl C08751835
CC[NH+](CC)CCN1[C@H](c2c(=O)c3ccccc3oc2C1=O)c4ccc(cc4)Br C02411587
Cc1ccc(cc1)SCCC(=O)N(CC[NH+](C)C)c2nc3ccc(cc3s2)Br C09343793
C[NH+](C)CCCN(c1nc2ccc(cc2s1)Br)C(=O)c3cccc(c3)SC C09385576
C[C@@H](c1nc2ccccc2s1)N(C)C(=O)C[NH+]3CCc4c(ccs4)[C@@H]3c5ccccc5 C09516902
CN(Cc1nc2ccccc2s1)C(=O)C[NH+]3CCc4c(ccs4)[C@H]3c5ccccc5 C09579006
CC[C@H](c1nnc(n1Cc2ccccc2)SCc3ccc(cc3F)Br)[NH+](C)C C09584990
Cc1cc(c2c(c1)nc(s2)N(CC[NH+]3CCOCC3)C(=O)c4cccc(c4)SC)C C10047087
Cc1ccc(c2c1nc(s2)N(CC[NH+]3CCOCC3)C(=O)c4ccccc4SC)C C10047211
CC[NH+](CC)CCN(c1nc2ccc(cc2s1)Br)C(=O)c3ccccc3F C10066595
CC[NH+](CC)CCN(c1nc2c(cccc2s1)C)C(=O)c3ccc(s3)Br C10066648
CC[NH+](CC)CCN(c1nc2c(cc(cc2s1)F)F)C(=O)c3ccc(s3)Br C10067419
Cc1ccc2c(c1C)nc(s2)N(CC[NH+]3CCOCC3)C(=O)Cc4cccc5c4cccc5 C10127535
Cc1ccc(cc1C)C(=O)N(CC[NH+]2CCOCC2)c3nc4ccc(cc4s3)SC C10817555
CSc1ccc2c(c1)sc(n2)N(CC[NH+]3CCOCC3)C(=O)c4ccc5ccccc5c4 C10817664
c1cc(oc1)C[NH+](Cc2cccs2)CC(=O)N3CCc4c(ccs4)[C@H]3c5cccs5 C11434493
CC[NH+](CC(=C)C)[C@@H]1CCc2c(sc3c2c(=O)n(cn3)Cc4cc5ccccc5nc4)C1 C11790221
COc1cccc(c1)c2cnc(nc2C3CC[NH+](CC3)Cc4cccc(c4F)F)c5ccncc5 C12128095
Cc1cccc(c1)c2cnc(nc2C3CC[NH+](CC3)Cc4ccccc4OC)c5ccncc5 C12148817
c1cc(ccc1c2csc3c2c(ncn3)N4CC[NH+](CC4)C[C@H]5CCCO5)Br C12818975
CC(C)CCSc1nc2c(c3c(s2)C[NH+](CC3)C)c(=O)n1c4ccc(cc4)OC C02433782
COc1ccccc1c2cc3c(n(c2=O)Cc4ccccc4)CC[NH+](C3)[C@H]5CCSC5 C14746113
c1cc(cc(c1)Cl)N2C(=O)c3cccc(c3C2=O)N4CC[NH+](CC4)C[C@H]5CCC=CC5 C14994169
CN([C@@H](Cc1ccccc1F)C2CC[NH+](CC2)Cc3ccc(c(c3)OC)F)C(=O)c4ccsc4 C14998917
Cc1cc2c(cc1C)oc3c(c2=O)[C@H](N(C3=O)CCC[NH+](C)C)c4ccc(cc4)SC C16741931
CC(C)c1ccc2c(c1)[C@H](Cc3ccc(cc3S2)F)N4CC[NH+](CC4)CCOC(=O)C C19360684
Cc1c(nc(o1)c2ccc(cc2)c3ccccc3)C[NH+]4CCC(CC4)[C@@H](C)N5CCOCC5 C19758693
Cc1c(nc(o1)c2ccc(cc2)c3ccccc3)C[NH+]4CCC(CC4)CN5CCOCC5 C19771204
c1cc(sc1)C[NH+](C[C@@H]2CCCO2)CC(=O)N3CCc4c(ccs4)[C@@H]3c5cccs5 C22063579
c1cc(ccc1OCCN2CC[NH+](CC2)Cc3cc4cc(ccc4o3)c5ccsc5)F C24914453
CC(=O)N(c1cccc(c1)C(F)(F)F)c2nc(cs2)C[NH+]3CCC[C@@H]3c4cccn4C C25051675
Cc1cc[nH+]c(c1)N2CCN(CC2)CCc3c4cccc5c4n(c3c6ccc(cc6)OC)CCC5 C13740417
Cc1c(sc2c1c(=O)n(c(n2)N3CC[NH+](CC3)CC=C)Cc4ccccc4Cl)C C34748320
C[NH+](C)CCN1[C@H](c2c(=O)c3cc(ccc3oc2C1=O)Cl)c4ccc(cc4)Br C35486819
Cc1ccc2c(c1)sc(n2)N(CC[NH+](C)C)C(=O)C(c3ccccc3)c4ccccc4 C36637277
Cc1c(c(=O)n2ccsc2n1)CC[NH+]3CCC(=C(c4ccc(cc4)F)c5ccc(cc5)F)CC3 C00538314
C[NH+](C)CCN(c1nc2ccc(cc2s1)OC)C(=O)c3cc(ccc3Cl)Br C36641504
Cc1ccc2c(c1C)nc(s2)N(CCCn3cc[nH+]c3)C(=O)c4cccc5c4cccc5 C38848436
C[C@@H]([C@@H]1C=C(N=N1)c2ccccc2)[NH+](C)[C@@H]3CCC(=O)N(CC3)Cc4ccccc4Cl C39430247
Cc1ccc(c(c1)N2CC[NH+](CC2)Cc3c(oc(n3)c4cc(ccc4OC)Br)C)C C40963355
CN(Cc1ccc(o1)c2ccc(cc2)Cl)Cc3cc(=O)n4c5c(sc4[nH+]3)CCCC5 C58159667
CCCCCCN1CC(=O)N2[C@H](C1=O)CC3=c4ccccc4=[NH+][C@@H]3[C@@H]2c5cccc(c5)C C63137045
CCCCCCN1CC(=O)N2[C@H](C1=O)CC3=c4ccccc4=[NH+][C@H]3[C@H]2c5ccc(cc5)C C63138523
Cc1ccc(cc1)CN2CC(=O)N3[C@H](C2=O)CC4=c5ccccc5=[NH+][C@H]4[C@@H]3CCc6ccccc6 C63140179
CCCCN1CC(=O)N2C[C@@H](C3=c4ccccc4=[NH+][C@@H]3[C@]2(C1=O)C)c5ccccc5Cl C63362719
CCCCCN1CC(=O)N2C[C@H](C3=c4ccccc4=[NH+][C@@H]3[C@]2(C1=O)C)c5ccc(cc5)C C63373124
CCOc1ccc(cc1)N(C[C@@H]2C=c3ccccc3=[NH+]C2=O)C(=O)c4ccccc4Br C63395476
CC1=C2[C@@H](N(C(=O)[C@@H]2N=N1)CCC3=c4ccccc4=[NH+]C3)c5cccc(c5)Br C63560391
CCOc1cccc(c1)[C@H]2[C@H]3C(=c4ccccc4=[NH+]3)CCN2C(=O)CSc5ccccc5 C63697841
Cc1cccc(c1)OCCSc2nnc(n2c3ccc(cc3)F)[C@H](C)[NH+](C)C C04490723
CC(C)Oc1ccc(cc1)C(=O)N(CC[NH+](C)C)c2nc3ccc(cc3s2)F C05115281
Cc1ccc(c2c1sc(n2)N(CC[NH+](C)C)C(=O)c3c(cccc3F)F)OC C05121695
Cc1ccc(c(c1)C)CC(=O)N(CC[NH+]2CCOCC2)c3nc4ccccc4s3 C05306715
CCOc1ccc(cc1OC)C[NH+](C)Cc2cc(=O)oc3c2cc(c(c3)C)Cl C03572131
CC[NH+](CC)CCN1[C@H](c2c(=O)c3cc(ccc3oc2C1=O)C)c4ccccc4F C07263656
C[NH+](C)CCN(c1nc2ccc(cc2s1)F)C(=O)CSc3ccc(cc3)OC C07597488
C[NH+](C)CCN(c1nc2c(s1)cccc2SC)C(=O)COc3ccccc3 C07599590
C[NH+]1CCc2c(c(c(c(n2)SCC(=O)OCc3ccccc3)C#N)c4cccs4)C1 C08742105
C[NH+](Cc1ccc(c(c1OC)OC)OC)Cc2cc3ccc(cc3nc2Cl)SC C08744630
Cc1cccc(c1)C(=O)N(CC[NH+]2CCOCC2)c3nc4c(s3)cccc4SC C10813419
CC[NH+](CCS(=O)(=O)c1cc(ccc1Cl)Cl)Cc2ccc3c(c2)OCO3 C11351750
Cc1ccc2c(c1)cc(c(n2)OCc3ccccc3C)C[NH+](C)C[C@H]4COCCO4 C11970036
CCOC(=O)C1(CC[NH+](CC1)Cc2ccccc2c3ccco3)C[C@H]4CCCCO4 C12074909
c1cc(ccc1n2c(nnc2SCCOc3ccc(cc3)F)C[NH+]4CCCCC4)F C12136485
CCCC[C@H]1C[NH+](Cc2ccccc2O1)Cc3c(n(n(c3=O)c4ccccc4)C)C C12149952
C[C@@H](Cc1ccc2c(c1)OCO2)C[NH+]3CCC(=O)N(CC3)Cc4ccc(cc4)F C12279447
CCC(=O)N(CCCOC)Cc1cc2ccc(cc2[nH+]c1N3CCCCCC3)C C12279543
CCOc1ccc(cc1)[C@H]2CCC[NH+]2Cn3c(=S)n(c(n3)c4ccccc4F)C C12990403
C=CCn1c(nnc1SCC2CCCCC2)C3CC[NH+](CC3)Cc4ccccn4 C12247711
C[NH+](CC12CC3CC(C1)CC(C3)C2)[C@H]4CCc5c(c(nn5CC=C)C(=O)N(C)C)C4 C14740683
Cc1c(nc(o1)c2cccc(c2)C(F)(F)F)C[NH+](C)Cc3ccc(c(c3)OC)OC C11662589
CN(C)c1ccc(cc1)/C=C/C[NH+]2CCc3nnc(n3CC2)CCc4ccccc4 C14990521
Cn1c(nnc1SC[C@H]2CCCO2)C3CC[NH+](CC3)Cc4cc5ccccc5s4 C14998602
C[NH+]1CCC[C@@H](C1)CN(C)Cc2cn(nc2c3ccc(cc3)OC)c4ccccc4F C14954868
CC(C)CCc1c2n(c([nH+]1)c3cccnc3)CCN(C2)Cc4ccc5ccccc5n4 C14535945
Cc1ccc(c(c1)C)N2CCN(CC2)Cc3cc4ccc(cc4n(c3=O)CC[NH+](C)C)C C20450220
C[NH+]1CCC(CC1)N(C)Cc2cn(nc2c3cc4ccccc4o3)Cc5ccccc5 C20453004
COc1ccc(c(c1)c2cccc(c2)OC3CC[NH+](CC3)Cc4ccccc4C#N)OC C24896348
c1cc(oc1)C[NH+]2CCC(CC2)N(c3ccc(cc3)F)S(=O)(=O)c4ccc(cc4)F C34683706
CCOc1ccc(cc1)C[NH+]2CCCn3cccc3[C@H]2c4ccc(c(c4)OC)OC C36347679
CCOc1ccc(cc1)[C@H]2c3cccn3CCC[NH+]2Cc4ccc(c(c4)OC)OC C36347740
Cc1ccc2c(c1C)nc(s2)N(CC[NH+](C)C)C(=O)COc3ccccc3F C36641161
Cc1cc(c2c(c1)sc(n2)N(CC[NH+](C)C)C(=O)COc3ccc(cc3)F)C C36641187
Cc1ccc(c2c1nc(s2)N(CCC[NH+](C)C)C(=O)c3c(nc(s3)C)C)C C36645381
c1cc(c2c(c1)sc(n2)N(CCCn3cc[nH+]c3)C(=O)c4c(cccc4Cl)F)F C38847725
c1cc(c(cc1F)F)C(=O)N(CCCn2cc[nH+]c2)c3nc4ccc(cc4s3)F C38847925
c1ccc(cc1)N2CC[NH+](CC2)CCc3nnc(o3)SCc4ccc(s4)Cl C39200965
CC[NH+](CC)CC(=O)N1CCC2=NN=C([C@H]2C1)C(c3ccccc3)c4ccccc4 C39461341
CC[NH+](CC)CCCN1[C@@H](c2c(=O)c3cc(ccc3oc2C1=O)C)c4ccccc4F C40008337
CC[NH+](CC)CCCN1[C@H](c2c(nn(c2C1=O)C)c3cccs3)c4ccccc4 C41003656
COc1ccccc1CN2C[C@H]3C[C@H]([NH+]4[C@]3(C2=O)CCC4)c5ccccc5OC(F)F C43620286
C[C@H](c1nc2ccccc2n1C(F)F)[NH+](C)Cc3ccccc3N4CCOCC4 C43765169
Cc1c(n(c([nH+]1)SCc2coc(n2)c3ccc(cc3)Cl)C[C@@H]4CCCO4)C C45545773
CCN(c1cccc2c1cccc2)C(=O)CSc3[nH+]c(c(n3CCOC)C)C C46028958
CCOc1ccc(cc1)CN(Cc2ccccc2)Cc3cc(=O)n4cc(sc4[nH+]3)C C33069028
COCc1ccc(o1)CN2CCC3=c4ccccc4=[NH+][C@H]3[C@@H]2c5ccccc5OC C64015546
c1ccc(cc1)C2=NN=C[C@@H]2CN(C[C@@H]3CCCO3)CC4CC[NH+](CC4)C5CCCC5 C39362252
COCc1ccc(o1)CN2CCC3=c4ccccc4=[NH+][C@@H]3[C@@H]2c5ccc(c(c5)OC)F C64151930
COC(=O)CCCC(=O)N1CCC2=c3ccccc3=[NH+][C@H]2[C@H]1c4ccc(cc4)SC C64640307
CC[C@@H](c1ccc(cc1)Br)[NH2+]Cc2nc3cc(ccc3n2CC)S(=O)(=O)N(C)C C09198436
C[C@H]1CCC[C@]2(C1=C[C@@H]3[C@@H](C2)OC(=O)[C@@H]3C[NH+](CCCO)Cc4ccc(c(c4)OC)OC)C C09289678
CC[NH+](CC)CCn1c2c(c(nc1=O)SCC(=O)Nc3ccc(cc3)Br)CCC2 C09324918
COCCN1[C@@H]([C@H](c2ccccc2C1=O)C(=O)NCCC[NH+]3CCCCC3)c4cccs4 C09432889
c1ccc(cc1)[C@H](c2cccs2)NC(=O)C[NH+]3CCN(CC3)S(=O)(=O)c4cccs4 C09620588
C[NH+](C)CCCn1c2c(c(nc1=O)SCC(=O)Nc3cccc(c3)C(F)(F)F)CCC2 C09745736
c1ccc(cc1)[C@@H](CNC(=O)CCCN2C(=O)c3cccc4c3c(ccc4)C2=O)[NH+]5CCCC5 C10050371
c1ccc2c(c1)CC(C2)[NH+]3CCC(CC3)CN(C[C@@H]4CCCO4)C(=O)c5cc(n[nH]5)C6CC6 C11664632
CC(=O)N1CCC(CC1)[NH+]2CCOc3ccc(cc3C2)[C@@H](C(c4ccccc4)c5ccccc5)O C11966510
COc1cc(cc(c1OC)OC)C[NH+]2CCOc3ccc(cc3C2)[C@H](Cc4ccccc4)O C12131719
Cn1c(=O)c2ccccc2c(n1)C(=O)NCC[NH+]3Cc4ccccc4O[C@@H](C3)c5ccsc5 C12131771
Cn1c(=O)c2ccccc2c(n1)C(=O)NCC[NH+]3Cc4ccccc4O[C@H](C3)c5ccsc5 C12131778
C[NH+](C)[C@@H](CNC(=O)Cn1cnc2c(c1=O)c(cs2)c3cccs3)c4ccccc4Cl C12784580
C[C@H]1CCC[C@]2(C1=C[C@H]3[C@@H](C2)OC(=O)[C@@H]3C[NH+](Cc4ccc(c(c4)OC)OC)C[C@@H](C)O)C C12863181
Cc1c2cc3c(cc2oc(=O)c1CC(=O)N4CC[NH+](CC4)CCO)oc(c3c5ccccc5)C C12899955
c1cc(cc(c1)Cl)c2cc3c(n(c2=O)Cc4cccnc4)CC[NH+](C3)Cc5ccc(o5)CO C14533458
COCCN1C(=O)[C@@](NC1=O)(Cc2ccc(cc2)F)C3CC[NH+](CC3)C4Cc5ccccc5C4 C14962752
Cc1nc(cc(n1)[C@H]2C[NH+]3CC[C@H]2C[C@@H]3CNC(=O)COc4ccccc4)c5cccs5 C15672534
CC1CCC(CC1)NC(=O)[C@@]2(Cn3c4ccoc4cc3C(=O)N2CC[NH+]5CCCCCC5)C C15675411
CCOc1c(cc(cc1Br)Br)C[NH2+]CCSc2nnnn2C C16688072
c1cc(ccc1CCn2cnc3c(c2=O)c4c(s3)C[C@H](CC4)[NH2+]CCCN5CCCC5=O)F C19229345
C[NH+](Cc1cc(ccc1OC)Br)CC(=O)Nc2cc(ccc2Cl)S(=O)(=O)C C20685804
COc1cc(cc(c1OCc2ccc3c(c2)OCCO3)Br)C[NH2+]C[C@H]4CCCO4 C20876846
C[NH+]1CCN(CC1)[C@@H](CNS(=O)(=O)CCc2ccccc2)c3ccc4c(c3)CCCN4C C21775454
Cc1c2c(nc3n(c2=O)CCCCC3)sc1C(=O)NCC[NH+]4CCN(CC4)c5ccccc5 C23194066
Cc1cc(c(n1C(c2ccccc2)c3ccccc3)C)C(=O)CN4CC[NH+](CC4)CC(=O)NC C23247723
C[C@@H](c1nnc(n1c2ccc(cc2)F)S[C@H](C)C(=O)Nc3ccc(c(c3)F)F)[NH+](C)C C24228054
CCOC(=O)c1ccsc1NC(=O)C[NH+]2CCN(CC2)Cc3ccc(s3)Br C24831395
CC(C)C(=O)N[C@H](C(Cl)(Cl)Cl)Oc1ccc(cc1)/C=[NH+]/[C@@H]2CCS(=O)(=O)C2 C26967418
c1ccc(c(c1)CSCCNC(=O)[C@@H]2CCC[NH+](C2)Cc3nc(no3)c4cccs4)F C31057216
CC[NH+](CC)[C@@H](CNC(=O)c1c(c2c(s1)nc3n(c2=O)CCCCC3)C)c4ccsc4 C31988876
Cc1c(c(no1)c2c(cccc2Cl)F)C(=O)N(CCN3CC[NH2+]CC3)Cc4ccc(cc4)F C33474629
c1cc(sc1)[C@H](c2ccc(cc2)F)NC(=O)CN3CC[NH+](CC3)[C@@H]4CCS(=O)(=O)C4 C22805505
Cc1ccc(cc1C)N2C[C@H](CC2=O)C(=O)NC[C@H](c3ccc4c(c3)CCCN4C)[NH+](C)C C38670260
CSC1=C[C@H]2C[C@@H]3CO[P@@](=O)(N[NH+]3C[C@@H]2C=C1SC)S(=O)(=O)Oc4ccccc4 C39469680
CC[C@@H]1[C@H](C(=O)C=C(N1CC[NH+]2CCCCC2)C)C(=O)N3CCc4c5ccccc5[nH]c4C3 C39551673
c1ccc2=[NH+]C(=O)CC(=c2c1)C(=O)OCC(=O)Nc3ccc(cc3Br)Br C39586029
Cc1ccc(cc1)c2nn(c(=S)n2C)C[NH+]3CCC[C@H](C3)C(=O)Nc4ccc(cn4)Cl C40149221
Cc1cc(ccc1Cl)OC[C@@H](C[NH+](Cc2ccc(cc2)N(C)C)[C@@H]3CCS(=O)(=O)C3)O C40317218
c1ccc(cc1)c2c3c(n[nH]2)C(=O)N([C@@H]3c4ccc(cc4)Br)CCCn5cc[nH+]c5 C40338577
COc1cccc2c1oc(=O)c(c2)C(=O)NCC3CC[NH+](CC3)Cc4ccccc4SC C43991494
COc1ccc2ccccc2c1CN3CCOc4ccc(cc4C3)C[NH+]5CCN(CC5)CCO C19837588
COc1ccccc1[C@H]2[C@H]3C(=c4ccccc4=[NH+]3)C[C@@H]5N2C(=O)CN(C5=O)C[C@@H](c6ccccc6)O C63141882
COc1ccc(cc1)CCNC(=O)[C@@H]2CC3=c4ccccc4=[NH+][C@@H]3[C@@H]5N2C(=O)c6c5cccc6 C63375414
c1ccc2=[NH+][C@H](C(=c2c1)SCCNC(=O)c3ccc(cc3)N4C(=O)CCC4=O)c5ccc(cc5)F C63654869
c1ccc(cc1)[C@H]2C(=c3ccccc3=[NH+]2)C(=O)COC(=O)C[C@@H]4C(=O)Nc5ccccc5S4 C64052455
Cc1cccc(c1)N2[C@H](NN=C2C3=c4ccccc4=[NH+]C3)S[C@@H](C)C(=O)N5CCOCC5 C64055481
Cc1cccc(c1)N2[C@H](NN=C2C3=c4ccccc4=[NH+]C3)S[C@H](C)C(=O)N5CCOCC5 C64055483
COc1ccccc1/C=C\2/C(=O)N(C(=S)S2)CCC(=O)NCCC3=c4ccccc4=[NH+]C3 C64656990
CCC[NH+]1CCN(CC1)CCCNC(=O)c2ccc(cc2)c3ccc4c(c3)CCN4C(=O)CC C65026886
Cc1c(sc2c1c(nc(n2)C[NH+]3CCOCC3)NCc4ccc(o4)c5csc(n5)C)C C09514917
C[C@H]1C[C@@H](C[NH+](C1)CCCNC(=O)[C@@H]2c3ccccc3C(=O)N([C@@H]2c4ccc(cc4)F)CCOC)C C09835530
Cc1ccc(cc1C)C[NH+]2CCc3c(c(cc(=O)n3CC2)OC)C(=O)N[C@@H](C)c4ccco4 C11979312
Cc1ccc(cc1)[C@H](CNC(=O)c2cccc(c2)N3C(=O)CCS3(=O)=O)[NH+]4CCCCC4 C11998216
Cc1c(c2c(cn1)C[NH+](CC2)Cc3cc(cc(c3)OC)OC)CNC(=O)/C=C/c4ccccc4F C12190818
Cc1cccc(c1NC(=O)C[C@@H]2C(=O)N(/C(=N/c3c(cccc3C)C)/S2)CC[NH+](C)C)C C03298367
CC[NH+](CC)CCCN1[C@@H](C(=C(C1=O)O)C(=O)c2c(nc(s2)C)C)c3cccc(c3)Cl C08896661
CN(C)S(=O)(=O)c1ccc2c(c1)nc([nH]2)C[NH+]3CCC(CC3)c4nc5ccccc5s4 C12548164
Cc1cc(c(c(c1)C)NC(=O)C[NH+](C)Cc2nc(cs2)c3cc(n(c3C)c4ccccn4)C)C C08708410
Cc1c(scn1)CCn2c3c(c(n2)C(=O)NC4CC4)C[NH+](CC3)CCCc5ccccc5 C14533616
COCCNC(=O)[C@@H]1C[C@H](C[NH+]1Cc2coc3ccccc3c2=O)Sc4ccc(cc4)F C14967193
CCc1c(c(=O)cc(n1C[C@@H]2CCC[NH+]2CC)C)C(=O)NCc3nc(cs3)c4ccccc4 C14980461
Cc1cc(=O)c(c(n1CC[NH+](C)C)CCc2ccccc2)C(=O)N[C@H](C)c3csc(n3)C C14997702
C[NH+](C)Cc1nc2ccccc2c(=O)n1CC(=O)Nc3cc(cc(c3)C(F)(F)F)C(F)(F)F C03336009
C[NH+]1CCN(CC1)C(=O)c2c3c(n(n2)CC=C)CC[C@@H](C3)NCc4cccc(c4)C(F)(F)F C14749135
c1ccc(cc1)N(CC(=O)Nc2cccc(c2)C(F)(F)F)C3=[NH+][C@@H]4CS(=O)(=O)C[C@H]4S3 C20437021
CC1=C(S(=O)(=O)N=C1NCCCN2CCC(CC2)[NH+]3CCCCC3)c4ccc(cc4)F C20977229
CC1CCC(CC1)NC(=O)[C@]2(Cn3c4ccoc4cc3C(=O)N2CCC[NH+]5CCCCC5)C C21811094
Cc1ccc2c(c1)sc(n2)NC(=O)C[NH+]3CCN(CC3)Cc4nc(cs4)c5ccco5 C22630849
Cc1cccc(c1NC(=O)C[NH+]2CCN(CC2)CC(=O)c3cc(n(c3C)Cc4ccc(cc4)F)C)C C22789005
C[NH+](CCCNC(=O)CCn1cnc2ccc(cc2c1=O)Br)Cc3ccccc3 C23444994
C[NH+](C)[C@H](CNc1c2c3c(sc2nc(n1)CN4CCOCC4)CCC3)c5cccc(c5)F C14164950
Cc1c(c(n(n1)c2ccccc2)C)[C@H]3C(=O)NCC[NH+]3Cc4csc(n4)c5cccs5 C24215309
c1ccc(cc1)SCC(=O)N2CCC(CC2)[NH+]3CCC(CC3)C(=O)N[C@H]4CCCc5c4cccc5 C34912349
Cc1ccc(cc1Cl)n2c(=O)c3ccccc3n(c2=O)[C@H](C)C(=O)NCC[NH+]4CCCC4 C35591485
Cc1cccc(c1)n2c(=O)c3ccc(cc3n(c2=O)[C@@H](C)C(=O)NCC[NH+]4CCCC4)Cl C35591995
Cc1ccc(c(c1)C2=NN([C@H](C2)c3cc(ccc3OC)OC)C(=O)CN4CC[NH2+]C[C@@H]4C)C C35786953
c1cc(ccc1C[NH+](Cc2ccc(cc2F)F)Cc3nc(co3)C(=O)NC[C@@H]4CCCO4)F C36072428
C[NH+](C)[C@@H](CNC(=O)CCCN1C(=O)/C(=C/c2ccc(cc2)Cl)/SC1=S)c3ccco3 C38614848
Cc1ccc(cc1)N2C[C@@H](CC2=O)C(=O)NC[C@H](c3ccc4c(c3)CCCN4C)[NH+]5CCCC5 C38670505
CCOC(=O)c1c2c(sc1NC(=O)c3cc4cc(ccc4oc3=O)Br)C[NH+](CC2)C C38711101
Cn1c2c(c(n1)C(=O)N3CCSCC3)C[C@@H](CC2)[NH2+]CC4(CCCCC4)N5CCOCC5 C23353859
C[NH+](C)C[C@@H](c1ccccc1)NC(=O)CCSCC2=NC(=O)C3=C4CCC[C@H]4SC3=N2 C39444159
Cc1cc(c(c(c1)Br)NC(=O)C[NH+]2CCN(CC2)Cc3cc(on3)C)Br C39519648
COCC[NH2+][C@H]1C[C@H](N2[C@H](C1)C3=NC4=CC=CCC4=C3C[C@H]2C(=O)OC)c5ccc(cc5)F C39560810
c1ccc(cc1)OC[C@@H](C[NH+](Cc2ccc(o2)c3ccc(cc3)F)[C@@H]4CCS(=O)(=O)C4)O C40312697
Cc1ccccc1OC[C@@H](C[NH+](Cc2ccc(o2)Br)[C@@H]3CCS(=O)(=O)C3)O C40313826
COc1ccc(cc1)C[NH+](C[C@H](COc2ccccc2Br)O)[C@@H]3CCS(=O)(=O)C3 C40316921
c1cc(cc(c1)F)C[NH+](C[C@@H](COc2ccc(cc2Cl)Cl)O)[C@@H]3CCS(=O)(=O)C3 C40318087
CC(=O)c1ccc(cc1)OC[C@H](C[NH+](Cc2cccc3c2cccc3)[C@@H]4CCS(=O)(=O)C4)O C40319101
c1c2c(cc(c1Br)S(=O)(=O)NCCC[NH+]3CCCC3)N(CC2)C(=O)C4CC4 C40450533
Cc1c(nc(o1)c2ccccc2F)C[S@@](=O)CC(=O)NCCC[NH+]3C[C@@H](C[C@@H](C3)C)C C37407919
COc1ccc(cc1OC)CC[n+]2cnc3c(c2N)[C@@H](c4c5ccccc5ccc4O3)c6ccccc6 C09210088
Cc1cc(no1)CSc2c(cccn2)C(=O)Nc3ccc(cc3)CC[NH+]4CCSCC4 C60220964
Cc1ccc(c(c1)N2C[C@@H](CC2=O)C(=O)Nc3ccc(cc3)CC[NH+]4CCSCC4)OC C60220996
C[C@@H](C(=O)Nc1cccc(c1)S(=O)(=O)N(C)C)[NH+]2Cc3ccccc3-c4ccccc4C2 C60361391
COc1ccc2c(c1OC)C(=O)N3[C@@H]2[C@@H]4C(=c5ccccc5=[NH+]4)C[C@H]3C(=O)NCc6ccccc6 C63375693
COc1ccc2=C(C[NH+]=c2c1)C[C@@H]3[C@@H](c4ccccc4S(=O)(=O)N3Cc5cccnc5)O C64480235
c1cc(sc1)/C=C/2\C(=O)N(C(=S)S2)CC(=O)NCCC3=c4cc(ccc4=[NH+]C3)Cl C64653801
C[C@@H](C1CCN(CC1)S(=O)(=O)c2cccs2)C(=O)NCCC[NH+]3CCc4ccccc4C3 C65061886
CCNC(=S)N(CC[NH+]1CCOCC1)Cc2cc3cc(c(cc3[nH]c2=O)C)C C00878876
CC[C@@H](C)N1C(=O)[C@H]2[C@@H]([NH2+][C@@]3([C@@H]2C1=O)c4cc(ccc4NC3=O)F)CCSC C08995123
CCOc1ccc(cc1)C(=O)NC(=S)Nc2ccc(cc2)C[NH+]3CCOCC3 C00623355
c1cc(cc(c1)S(=O)(=O)/N=C/2\CCCN2)NC(=O)C[NH+]3CCc4c(ccs4)C3 C10341544
CCn1cc(c(n1)C)C[NH+]2CCC(CC2)[C@@]3(C(=O)NC(=O)N3)Cc4ccccc4F C12040844
CCc1ccc(cc1)C[NH2+]Cc2cc(cc(c2)NC(=O)c3ccccn3)C(=O)N(C)C C12165933
Cc1cc(n(n1)C[C@H](C[NH+](Cc2ccco2)Cc3c(c4cc(ccc4[nH]3)F)C)O)C C12185988
COc1ccc(c(c1)F)C[NH2+][C@@H]2CCCc3c2cnc(n3)N4CCC(CC4)CO C12432135
CN1C(=O)[C@@H]2[C@@H]([NH2+][C@]([C@H]2C1=O)(Cc3ccc(cc3)O)C(=O)OC)c4ccc(cc4)F C12495851
c1ccc(cc1)C[NH+](Cc2ccccc2)CC(=O)[C@H]([C@H]3[C@@H](CO[C@H](O3)c4ccccc4)O)O C16940215
c1cc(c(=O)[nH]c1C[NH+]2CCCC2)C(=O)NCC3(CCCCC3)N4CCOCC4 C19838309
c1ccc(cc1)[C@@H]2c3ccc(cc3Oc4c2c(=[NH2+])n(cn4)CCCN5CCOCC5)O C19990830
COc1cc(cc(c1O)OC)C[NH+]2CCN([C@H](C2)CCO)Cc3ccc(cc3)F C22919029
c1cc(ccc1OCC[NH+]2CCC[C@@H]2c3ccc4c(c3)OCCO4)S(=O)(=O)N C27357663
c1cc(cnc1)c2nc(cs2)c3ccc(cc3)OCC[NH2+]C[C@@H](c4cccnc4)O C28959030
c1ccc(cc1)C[n+]2c3ccccc3n(c2N)C[C@H](COc4ccc(cc4)Cl)O C05015610
c1ccc2c(c1)n(c([n+]2Cc3ccc(cc3)Cl)N)C[C@H](COc4ccc(cc4)Cl)O C08989877
Cc1cc([n+](s1)/C(=N/c2ccc(c(c2)Cl)F)/NCc3ccc(cc3)OC)N C35739766
Cc1ccc(cc1)NC(=O)C2CCC(CC2)CNc3c(=[N+]4CCC(CC4)C)c(=O)c3O C37407988
c1c(cc(cc1C(F)(F)F)F)C(=O)N2C[C@H](C3(C2)CC[NH2+]CC3)C(=O)NC[C@@H]4CCCO4 C39604698
CC(C)OCCCNC(=O)[C@@H]1CN(CC12CC[NH2+]CC2)C(=O)c3csc4c3cccc4 C39605230
CCCCCNC(=O)[C@@H]1CN(CC12CC[NH2+]CC2)C(=O)[C@@H]3COc4ccccc4O3 C39623478
c1ccc2c(c1)OC[C@H](O2)C(=O)N3C[C@@H](C4(C3)CC[NH2+]CC4)C(=O)NCCc5cccc(c5)F C39637740
CC[C@H](COC)NC(=O)[C@H]1CN(CC12CC[NH2+]CC2)C(=O)c3c(cccc3F)F C39637878
CC[C@H](COC)NC(=O)[C@@H]1CN(CC12CC[NH2+]CC2)C(=O)c3csc4c3cccc4 C39638192
c1ccc(c(c1)CCNC(=O)[C@H]2CN(CC23CC[NH2+]CC3)C(=O)[C@@H]4COc5ccccc5O4)F C39638960
c1cc(c(c(c1)F)C(=O)N2C[C@@H](C3(C2)CC[NH2+]CC3)C(=O)NCCc4cccs4)F C39657304
CC[C@@H](c1ccccc1)C(=O)N2C[C@@H](C3(C2)CC[NH2+]CC3)C(=O)NC[C@H]4CCCO4 C39658798
CC1(OC[C@H](O1)CNC(=O)[C@H]2CN(CC23CC[NH2+]CC3)C(=O)c4ccc(c(c4)F)C(F)(F)F)C C39659168
Cc1ccc(cc1)O[C@@H](C)CNC(=O)[C@H]2CN(CC23CC[NH2+]CC3)C(=O)C4CCC4 C39666054
Cc1ccc(c(c1)C)CCNC(=O)[C@H]2CN(CC23CC[NH2+]CC3)C(=O)c4c(noc4C)C C39667179
CC[C@H](C)CC(=O)N1C[C@H](C2(C1)CC[NH2+]CC2)C(=O)NCc3ccc4c(c3)CCO4 C39668345
CC[C@H](C)C(=O)N1C[C@H](C2(C1)CC[NH2+]CC2)C(=O)NCC(C)(C)N3CCOCC3 C39669659
Cc1ccc(c(c1)C)C(=O)N2C[C@H](C3(C2)CC[NH2+]CC3)C(=O)NCCc4ccco4 C39671061
CC[C@H](C)C(=O)N1C[C@@H](C2(C1)CC[NH2+]CC2)C(=O)NCCOc3cccc(c3)F C39685348
C[C@H](Cc1ccccc1F)NC(=O)[C@@H]2CN(CC23CC[NH2+]CC3)C(=O)C4CCN(CC4)C(=O)C C39687023
C[C@H](Cc1ccccc1F)NC(=O)[C@H]2CN(CC23CC[NH2+]CC3)C(=O)[C@@H]4COc5ccccc5O4 C39687113
C[C@H](Cc1ccccc1F)NC(=O)[C@H]2CN(CC23CC[NH2+]CC3)C(=O)c4cncn4C C39687213
CC[C@H](C)CC(=O)N1C[C@H](C2(C1)CC[NH2+]CC2)C(=O)NC3CCN(CC3)C(=O)C C39688087
CC(C)(C)SCCNC(=O)[C@H]1CN(CC12CC[NH2+]CC2)C(=O)[C@@H]3CCC=CC3 C39696533
CC(C)(C)SCCNC(=O)[C@H]1CN(CC12CC[NH2+]CC2)C(=O)[C@H]3CCC=CC3 C39696535
Cc1cc(c(o1)C)C[NH+]2CCC(CC2)CNC(=O)C(=O)Nc3cc(ccc3F)F C43941102
CN1CCc2c1ccc(c2)[C@H](CNC(=O)C(=O)NCC(F)(F)F)[NH+]3CCCCC3 C49508764
Cc1ccc(cc1)N2C(=O)CNC(=N2)C(=O)NC[C@H](C)[NH+]3CCc4c(ccs4)C3 C25126404
c1ccc2c(c1)c(c[nH]2)CCCC(=O)N[C@@H]3CS(=O)(=O)C[C@@H]3[NH+]4CCCCC4 C58312933
c1ccc2=[NH+]CC(=c2c1)CCN/C=C\3/C(=O)NC(=S)N(C3=O)c4cccc(c4)F C63425168
CC(C)CCCN1CC[C@@H](CCC1=O)[NH+]2CCC(CC2)(C(=O)N)N3CCCCC3 C23153635
c1cc2=[NH+][C@H](C=c2cc1Cl)CNC(=O)C[C@@H]3C(=O)NCCN3Cc4ccoc4 C64636242
Cc1ccc2=[NH+]CC(=c2c1)CCNC(=O)CN3c4ccccc4C5=CNN(C(=O)[C@H]53)C C64839316
C=CC[NH+](CCc1ccccc1)CC(=O)N2CCc3c2ccc(c3)S(=O)(=O)N C65959644
c1ccc(cc1)CC[C@H]2c3c(c4ccccc4[nH]3)C[C@@H]5N2C(=O)CN(C5=O)CC[NH+]6CCOCC6 C02126109
c1ccc(cc1)S(=O)(=O)N[C@H]2Cc3ccccc3[C@@H]2[NH+]4CCN(CC4)c5ccc(s5)C=O C09315951
C[C@H](c1nnc(n1c2ccc(cc2)F)SCC(=O)NCc3ccc(cc3Cl)Cl)[NH+](C)C C09464781
CC(=O)Nc1ccc(cc1)Sc2c3c(csc3nc(n2)C[NH+]4CCOCC4)c5cccs5 C09503350
Cc1c(c(sc1c2ccccc2)NC(=O)C[NH+]3CCn4cccc4[C@@H]3C)C(=O)N5CCOCC5 C09647669
C[NH+]1CCN(CC1)n2c3c(c(nc2=O)SCC(=O)Nc4ccc(cc4)C(F)(F)F)CCCC3 C09817161
CC1CCC2(CC1)C(=O)N(C(=O)N2)C[NH+]3CCc4cc(c(cc4[C@H]3c5ccccc5)OC)OC C09867591
c1ccnc(c1)[C@]2(C(=O)N(C(=O)N2)CCc3cccs3)C4CC[NH+](CC4)C[C@@H]5CCC=CC5 C11909143
C[C@H](c1nnc2n1CC[NH+](CC2)Cc3cc4ccccc4s3)NC(=O)c5cc(ccc5F)F C12021439
CN(Cc1[nH]c2cc(ccc2n1)F)C(=O)CC[NH+]3Cc4ccccc4O[C@@H](C3)c5ccccc5F C12054047
c1cc(sc1)c2csc3c2c(=O)n(c(n3)C[NH+]4CCCCC4)CC(=O)NC5(CCCC5)C#N C12908472
Cc1cc2cc(c(=O)[nH]c2cc1C)[C@@H](c3nnnn3Cc4ccccc4)[NH+]5CCc6ccccc6C5 C06321183
CC\1=NN(C(=O)/C1=C\c2cn(c3c2cccc3)C[C@H](C[NH+](C)Cc4ccccc4)O)c5ccccc5 C13576219
CC(C)Oc1ccc(cc1)[C@H]2C(=C(C(=O)N2CC[NH+](C)C)O)C(=O)c3ccc(cc3)Br C09462579
c1ccc(c(c1)C[NH+]2CCC(CC2)CNC(=O)CN3c4ccc(cc4CCC3=O)Br)F C15785425
C[C@@H](C(=O)Nc1ccc(c(c1)F)F)Sc2nnc(n2c3ccc(cc3)F)C[NH+]4CCCCC4 C16938532
COc1ccc(cc1)[C@@H]2c3c4ccccc4ccc3Oc5c2c(=[NH2+])n(cn5)CCCN6CCOCC6 C13779284
c1ccc2c(c1)N(C(=O)/C(=C\c3cccc(c3)Br)/S2)CC(=O)NCC[NH+]4CCCC4 C20180992
c1ccc(cc1)N(CC(=O)Nc2cccc(c2)C(F)(F)F)C3=[NH+][C@H]4CS(=O)(=O)C[C@@H]4S3 C20437015
Cc1ccc(s1)C(=O)NCc2nnc(n2c3cccc(c3)C(F)(F)F)SCC[NH+]4CCCC4 C20534850
Cc1c(cn(n1)C)CN(C)[C@@H](Cc2ccccc2F)C3CC[NH+](CC3)Cc4ccc(c(c4)O)OC C14996331
C[NH+]1CCN(CC1)[C@H](CNS(=O)(=O)c2ccccc2Br)c3ccc4c(c3)CCN4C C21776587
Cc1cc(c(n1CCc2cccs2)C)C(=O)CN3CC[NH+](CC3)CC(=O)Nc4cccc(c4)F C22788980
CCOC(=O)c1c(c2c(=O)[nH]c(nc2s1)C[NH+]3CCC(CC3)c4nc5ccccc5s4)C C23828545
c1cc(c(cc1C(F)(F)F)C[NH+]2CCCN(CC2)CC3=NS(=O)(=O)c4cc(ccc4N3)Cl)F C24899548
c1ccc(c(c1)[C@H](CNC(=O)Cn2cnc3c(c2=O)c(cs3)c4cccs4)[NH+]5CCCC5)Cl C24929207
CCn1c2c(cn1)c(cc(n2)c3cccs3)C(=O)Nc4nc(cs4)C[NH+]5CCC(CC5)C C25011812
c1ccc(c(c1)NC(=O)Cn2c(nc3c(c2=O)c(cs3)c4cccs4)C[NH+]5CCCCC5)F C32747338
Cc1ccc(cc1)n2c(=O)c3c(ccs3)nc2N4CCC[C@@H](C4)C(=O)NCC[NH+]5CCCCC5 C33302521
Cc1ccc(cc1)CNC(=O)c2ccc(nc2C3CC[NH+](CC3)Cc4cc(ccc4OC)OC)C C34726112
CC[C@H]1CCCC[NH+]1CCCNC(=O)c2ccc(o2)CS(=O)(=O)c3ccc(cc3)Br C09731534
COc1ccc(cc1)[C@@H](CNC(=O)CCN2C(=O)/C(=C/c3ccc(cc3)F)/SC2=S)[NH+]4CCCCC4 C38615210
CN1CCCc2c1ccc(c2)[C@@H](CNC(=O)C3CCN(CC3)S(=O)(=O)C)[NH+]4CCCCC4 C38670963
Cc1ccc(c2c1sc(n2)N3CC[NH+](CC3)CCNC(=O)c4nc5ccccc5s4)OC C38785699
C[C@@H]1CN(C[C@@H](O1)C)C2CC[NH+](CC2)[C@@H]3CCc4c(c(nn4C)C(=O)NCc5ccccc5F)C3 C14742479
C[C@@H]1CN(C[C@@H](O1)C)C2CC[NH+](CC2)[C@H]3CCc4c(c(nn4CC5CCCCC5)C(=O)NC)C3 C14750972
c1ccc(cc1)C[P@@]2(=O)N[NH+]3C[C@@H]4C=C(C(=C[C@@H]4C[C@@H]3CO2)Cl)S(=O)(=O)Oc5ccccc5 C39466803
c1cc(ccc1C=O)OC[C@@H](C[NH+](Cc2ccc(cc2Cl)Cl)[C@@H]3CCS(=O)(=O)C3)O C40318328
CC(=O)c1ccc(cc1)OC[C@@H](C[NH+](Cc2cccc3c2cccc3)[C@@H]4CCS(=O)(=O)C4)O C40319099
c1cc(cc(c1)Br)Oc2c(cccn2)C(=O)NCc3ccc[nH+]c3N4CCOCC4 C46812529
Cc1ccccc1OCCOc2ccc(cc2Br)/C=C\3/C(=[NH2+])N4C(=NC3=O)C=C(O4)C C20236768
CCOC(=O)C[NH+](C)CC(=O)Nc1c(cc(cc1Br)Br)Br C50066965
Cc1nc(on1)CSc2ccccc2C(=O)NCc3ccc(cc3)C[NH+]4C[C@@H](C[C@H](C4)C)C C59057855
CC[NH+]1CCN(CC1)CCCNC(=O)c2c3c(n(n2)c4cccc(c4)Br)CCCC3 C59986837
Cc1ccc(cc1F)N2[C@H](CC(=C2C)C(=O)CN3C(=O)[C@H](NC3=O)CC4=c5ccccc5=[NH+]C4)C C63187673
C[C@@H](C(=O)C1=c2ccccc2=[NH+]C1)S[C@H]3NC4=NN(C(=O)C4=C5N3CCCCC5)c6ccccc6 C39940842
c1ccc(cc1)/C=C/CN2CCN(CC2)C(=O)CCNC(=O)N3CCC4=c5ccccc5=[NH+][C@H]4C3 C63303075
C[C@@H]1[C@@H]2C(=c3ccccc3=[NH+]2)C[C@@H]4N1C(=O)N(C4=O)c5ccccc5C(=O)NCCc6ccccc6 C63375357
C[C@@H](C1CCN(CC1)C(=O)[C@H]2C=c3cc(ccc3=[NH+]2)Cl)C(=O)NCc4ccc(cc4)N(C)C C64541244
c1cc(sc1)/C=C\2/C(=O)N(C(=S)S2)CCC(=O)NCCC3=c4cc(ccc4=[NH+]C3)Cl C64656969
Cc1nc(cc(n1)[C@H]2C[NH+]3CC[C@H]2C[C@@H]3CNS(=O)(=O)c4ccccc4C#N)c5ccc(cc5)F C08622951
Cc1ccc(cc1)N2[C@@H]([C@@H](CCC2=O)C(=O)Nc3nc(cs3)C[NH+]4CCOCC4)c5cccs5 C09349275
CC1CC[NH+](CC1)CCCNC(=O)[C@@H]2c3ccccc3C(=O)N([C@H]2c4cccs4)CC(C)C C09433051
CC[C@]1(C(=O)N(C(=O)N1)C[C@H]2COc3ccccc3O2)C4CC[NH+](CC4)Cc5c(ccs5)C C11971074
c1ccc2c(c1)cc(s2)C[NH+]3CCC(CC3)[C@]4(C(=O)N(C(=O)N4)C[C@H]5CCCO5)c6ccccn6 C11995809
Cc1ccc(cc1)[C@H](CNC(=O)c2ccc(cc2)N3C(=O)CCS3(=O)=O)[NH+]4CCCCCC4 C11998594
Cc1ccc(cc1)[C@@H](CNC(=O)c2cccc(c2)N3C(=O)CCS3(=O)=O)[NH+]4CCC(CC4)C C11998645
Cc1c2c(ncnc2sc1C(=O)N3CCC(CC3)[NH+]4CCOCC4)NCCC5=CCCCC5 C12167471
Cc1cc2cc(c(=O)[nH]c2cc1C)[C@H](c3nnnn3Cc4ccccc4)[NH+]5CCc6ccccc6C5 C06321422
C[NH+](C)CCCN1[C@@H](/C(=C(/c2ccc3c(c2)OCCO3)\O)/C(=O)C1=O)c4cccc(c4)Br C08914152
c1ccc(cc1)[C@H]2/C(=C(/c3ccc(cc3)Br)\O)/C(=O)C(=O)N2CC[NH+]4CCOCC4 C09123709
COc1ccc(cc1)NS(=O)(=O)c2ccc3c(c2)n(c(=S)o3)C[NH+]4CCc5ccccc5C4 C03224507
Cc1cc(n(n1)CCC[NH2+][C@@H]2CCc3c(sc4c3c(=O)n(cn4)Cc5cccc(c5)F)C2)C C14975625
c1ccc(c(c1)C(F)(F)F)NC(=O)CN(c2ccc(cc2)F)C3=[NH+][C@H]4CS(=O)(=O)C[C@H]4S3 C20436915
c1ccc(cc1)S(=O)(=O)NC[C@H]2C[C@@H]3CCN2C[C@@H]3C[NH+]4C[C@@H]5C[C@H](C4)c6cccc(=O)n6C5 C20503845
c1ccc2c(c1)nc(s2)NC(=O)C[NH+]3CCN(CC3)Cc4nc(cs4)c5ccc(cc5)F C22630175
COc1ccc(cc1)CN2CC[NH+](CC2)Cc3[nH]c(=O)c4c(csc4n3)c5ccc(cc5)F C23303805
C[C@@H]1CCC[NH+](C1)Cc2csc(n2)NC(=O)CCn3cnc4ccc(cc4c3=O)Br C23458985
CC1CC[NH+](CC1)[C@@H](CNC(=O)c2c(ccs2)S(=O)(=O)N3CCCCC3)c4cccs4 C25538508
Cc1ccc(cc1)NC(=O)Cn2c(=O)c3c4c(sc3nc2N5CC[NH+](CC5)CC=C)CCC4 C34747730
Cc1c(sc2c1c(=O)n(c(n2)N3CC[NH+](CC3)CC=C)CC(=O)Nc4ccc(cc4)Br)C C34748339
c1ccc2c(c1)c(=O)n(c(n2)SCSCC(=O)NCC[NH+]3CCCCC3)c4ccc(cc4)F C35191279
C[NH+](C)CCCN1[C@@H](c2c(=O)c3cc(ccc3oc2C1=O)F)c4cc(c(c(c4)Br)O)OC C35487034
CC1CCC(CC1)NC(=O)CSc2nc3c(c4c(s3)CCCC4)c(=O)n2CCC[NH+](C)C C22300106
Cc1c(c(=O)n2ccsc2n1)S(=O)(=O)NCC3CC[NH+](CC3)Cc4ccccc4Cl C09116897
COc1cc(c(cc1OC)OC)[C@@H]2C[C@@H](N=C3N2NC=[NH+]3)c4ccc(cc4)I C02916572
C[NH+]1CCN(CC1)[C@H](CNC(=O)c2cc(ccc2Br)OC)c3ccc4c(c3)OCO4 C38623922
Cc1ccc(cc1C)N2C[C@@H](CC2=O)C(=O)NC[C@@H](c3ccc4c(c3)CCCN4C)[NH+]5CCCC5 C38670540
CCn1cc(c(=O)c2c1nc(cc2)C)C(=O)NC[C@@H](c3ccc4c(c3)CCN4C)[NH+]5CCCCC5 C38671540
Cc1ccc(cc1C)N2C[C@@H](CC2=O)C(=O)NC[C@@H](c3ccc4c(c3)CCCN4C)N5CC[NH+](CC5)C C38672996
c1ccc2c(c1)cc(c(=O)o2)C(=O)NCC[NH+]3CCN(CC3)c4nc5c(cc(cc5s4)F)F C38775859
c1ccc2c(c1)cccc2CN3CCN(CC3)C(=O)CS[C@H]4NN=C(O4)C5=c6ccccc6=[NH+]C5 C38776227
C[C@@H]1CN(C[C@@H](O1)C)C2CC[NH+](CC2)[C@H]3CCc4c(c(nn4C)C(=O)NCc5ccccc5F)C3 C14742480
c1cc(ccc1c2ccc(o2)C[NH+](C[C@@H](COc3ccc(cc3)F)O)[C@@H]4CCS(=O)(=O)C4)F C40316290
c1cc(c(cc1Cl)Cl)OC[C@H](C[NH+](Cc2ccc(o2)Br)[C@@H]3CCS(=O)(=O)C3)O C40318050
C[NH+](C)CCN(Cc1ccccc1)C(=O)c2csc(n2)NC(=O)c3cccc(c3)C(F)(F)F C40355566
c1cc(sc1)[C@@H](CNC(=O)c2c3c(n(n2)[C@@H]4CCS(=O)(=O)C4)CCCC3)[NH+]5CCCC5 C40988591
CC(C)S(=O)(=O)c1ccc(cc1)CC(=O)NCC2CC[NH+](CC2)Cc3ccccc3SC C43991575
CC[C@H](c1ccc(cc1)S(=O)(=O)C)NC(=O)C2CC[NH+](CC2)Cc3ccc(cc3)Br C44856992
C[NH+](C)[C@H](Cc1ccccc1)CNS(=O)(=O)c2cc(ccc2Br)S(=O)(=O)C C48326156
Cc1ccc(cc1)n2c(nn(c2=S)C[NH+]3CCNC(=O)C[C@H]3c4ccccc4)c5ccncc5 C48365710
C[C@H](C(=O)N(C)c1ccccc1)N2CC[NH+](CC2)Cc3[nH]c(=O)c4c(csc4n3)c5cccs5 C22785702
COc1ccc(cc1)[C@H](CNS(=O)(=O)c2ccc(c(c2)Br)OC)[NH+]3CCCC3 C23994243
C[C@H]1CCC[NH+](C1)Cc2ccc(cc2)CNC(=O)CCn3cnc4c(c3=O)c5c(s4)CCCC5 C58949119
C[NH+]1CCC[C@H]1c2cccnc2NC(=O)c3cnn4c3nc(cc4C(F)(F)F)c5cccs5 C59460403
c1ccc(cc1)[C@H]2CSc3ccccc3N2C(=O)CN4C(=O)[C@@H](NC4=O)CC5=c6ccccc6=[NH+]C5 C63152891
CCC(=O)N([C@H]1NN=C(S1)SCC(=O)C2=c3ccccc3=[NH+][C@@H]2c4ccc(cc4)F)C5CC5 C39939976
C[C@@H](C1CCN(CC1)C(=O)[C@H]2C=c3ccc(cc3=[NH+]2)OC)C(=O)NCc4ccc(cc4)N(C)C C63739147
Cc1ccc2=[NH+]CC(=c2c1)CCNC(=O)c3ccc(cc3)Cn4c5ccccc5n(c(=O)c4=O)C C64526442
CCOc1ccc(cc1)C(=O)N(CCC(=O)N2CC[NH2+]CC2)Cc3ccc(cc3)Br C35422100
CCOC(=O)[C@@]1([C@H]2[C@@H]([C@@H]([NH2+]1)c3ccccc3C)C(=O)N(C2=O)C)Cc4ccc(cc4)O C04884140
Cc1ccc2c(c1)cc(c(=O)[nH]2)CN(CC[NH+](C)C)C(=S)Nc3ccc(cc3)OC C00880580
Cn1cccc1[C@H](CNC(=O)C(=O)Nc2cc(ccc2F)F)[NH+]3CCc4ccccc4C3 C11898424
CC(=O)NCC[NH2+][C@H]1CCc2c(sc3c2c(=O)n(cn3)CCc4ccccc4F)C1 C12036125
CCc1cccc(c1NC(=O)C(=O)NC[C@@H](c2ccc3c(c2)CCN3C)[NH+]4CCCC4)C C08964085
CN1CCc2c1ccc(c2)[C@H](CNC(=O)C(=O)Nc3ccccc3SC)[NH+]4CCCC4 C08964094
c1ccc(cc1)CCN2C[C@@H](C[NH+](CC2=O)C[C@@H](CO)O)OCc3cccc(c3)F C14753536
c1ccc(c(c1)CNC(=O)c2cc3c(nc4ccccn4c3=O)[n+](c2N)Cc5ccccc5Cl)Cl C09292245
CC[C@H]1CCc2c(cc(s2)c3nn(c(=S)n3C)C[NH+]4CCC(CC4)C(=O)N)C1 C26552078
Cc1ccc(c(c1)Br)NC(=O)[C@@H](C)N2CC[NH+](CC2)CC(=O)NCC=C C27560211
Cc1cc(c(o1)C(F)(F)F)C(=O)N2C[C@@H](C3(C2)CC[NH2+]CC3)C(=O)NCCC(C)C C39601358
CC(C)CCNC(=O)[C@@H]1CN(CC12CC[NH2+]CC2)C(=O)c3csc4c3cccc4 C39601378
c1cc(ccc1c2ccc(o2)C(=O)N3C[C@@H](C4(C3)CC[NH2+]CC4)C(=O)NC[C@H]5CCCO5)F C39604956
c1cc(ccc1c2ccc(o2)C(=O)N3C[C@H](C4(C3)CC[NH2+]CC4)C(=O)NC[C@H]5CCCO5)F C39604957
CC(C)OCCCNC(=O)[C@@H]1CN(CC12CC[NH2+]CC2)C(=O)CCc3ccccc3 C39605066
CC(C)OCCCNC(=O)[C@H]1CN(CC12CC[NH2+]CC2)C(=O)c3cc(cc(c3)F)C(F)(F)F C39605107
CC[C@@H](C)CNC(=O)[C@@H]1CN(CC12CC[NH2+]CC2)C(=O)c3c(ccc(c3F)Cl)F C39606795
c1ccc(cc1)CCCNC(=O)[C@@H]2CN(CC23CC[NH2+]CC3)C(=O)c4c(cccc4F)F C39623586
CC(C)CNC(=O)[C@H]1CN(CC12CC[NH2+]CC2)C(=O)[C@@H]3CCCN3C(=O)C(F)(F)F C39624274
CC[C@@H](COC)NC(=O)[C@@H]1CN(CC12CC[NH2+]CC2)C(=O)c3c(ccc(c3F)C)F C39638043
CCOc1ccccc1CNC(=O)[C@H]2CN(CC23CC[NH2+]CC3)C(=O)c4csc5c4cccc5 C39638726
CC[C@@H](C)C(=O)N1C[C@@H](C2(C1)CC[NH2+]CC2)C(=O)NCCc3ccccc3OCC C39652662
c1cc(sc1)CCNC(=O)[C@H]2CN(CC23CC[NH2+]CC3)C(=O)c4cc(cc(c4)F)F C39657366
CCOc1ccccc1C(=O)N2C[C@@H](C3(C2)CC[NH2+]CC3)C(=O)NCCc4cccs4 C39657452
c1cc(sc1)CCNC(=O)[C@H]2CN(CC23CC[NH2+]CC3)C(=O)c4cc(ccc4F)Cl C39657514
CC1(OC[C@H](O1)CNC(=O)[C@H]2CN(CC23CC[NH2+]CC3)C(=O)CCC4CCCC4)C C39659078
C[C@H](C(=O)N1C[C@@H](C2(C1)CC[NH2+]CC2)C(=O)N[C@@H]3CCSC3=O)Oc4ccccc4 C39661165
CCC(CC)CNC(=O)[C@@H]1CN(CC12CC[NH2+]CC2)C(=O)c3cc(oc3C(F)(F)F)C C39666867
Cc1cc(c(o1)C(F)(F)F)C(=O)N2C[C@H](C3(C2)CC[NH2+]CC3)C(=O)NC[C@H]4c5ccccc5CCO4 C39669159
Cc1ccc(c(c1F)C(=O)N2C[C@H](C3(C2)CC[NH2+]CC3)C(=O)NCCc4ccco4)Cl C39670975
CCCCC(=O)N1C[C@H](C2(C1)CC[NH2+]CC2)C(=O)NCc3ccc4c(c3)CCCN4C C39672131
CC[C@@H](c1ccccc1)C(=O)N2C[C@@H](C3(C2)CC[NH2+]CC3)C(=O)NCc4nc(cs4)C C39672480
CCC[C@H](C)NC(=O)[C@H]1CN(CC12CC[NH2+]CC2)C(=O)c3csc4c3cccc4 C39673821
CCC[C@@H](C)NC(=O)[C@H]1CN(CC12CC[NH2+]CC2)C(=O)c3c(ccc(c3F)Cl)F C39673916
CCSc1c(cccn1)C(=O)N2C[C@@H](C3(C2)CC[NH2+]CC3)C(=O)NCCc4cc(ccc4C)C C39676996
c1cc(cc(c1)OC(F)F)CNC(=O)[C@@H]2CN(CC23CC[NH2+]CC3)C(=O)c4c(cccc4F)F C39678432
C[C@@H](Cc1ccccc1OC)NC(=O)[C@@H]2CN(CC23CC[NH2+]CC3)C(=O)CCSC C39686610
CCC[C@@H](C)C(=O)N1C[C@@H](C2(C1)CC[NH2+]CC2)C(=O)NCc3ccc(cc3)n4cccc4 C39689982
CC[C@@H](C)C(=O)N1C[C@@H](C2(C1)CC[NH2+]CC2)C(=O)NCc3ccccc3Br C39690553
c1ccc2=[NH+]CC(=c2c1)/C=N/N=C\3/NC(=O)[C@H](S3)CC(=O)Nc4ccc(cc4)Cl C39354240
CN1CCCc2c1ccc(c2)[C@H](CNC(=O)C(=O)NCC(F)(F)F)[NH+]3CCCCC3 C49508670
CC(C)C[C@H]1[C@@H]2[C@@H](C(=O)N(C2=O)CCCOC)[C@]3([NH2+]1)c4cccc(c4NC3=O)Cl C05345817
Cc1c(sc2c1c(=O)[nH]c(n2)C[NH+]3CCN(CC3)CC(=O)Nc4ccc5c(c4)CCC5)C C22247267
Cc1c(sc2c1c(=O)[nH]c(n2)CS[C@H](C)C(=O)NC[C@H](C)C[NH+]3CCCC3)C C59352456
Cc1cc([n+](s1)/C(=N\c2ccc(cc2)C(=O)C)/Nc3cccc(c3)C(F)(F)F)N C35740169
c1ccc2=[NH+]CC(=c2c1)CCNC(=O)CS[C@H]3NN=C(N3C4CC4)c5cccs5 C63893137
Cc1cc(c(s1)C)c2csc(n2)NC(=O)[C@H](CC3=c4ccccc4=[NH+]C3)NC(=O)C C64173374
c1ccc2=[NH+]CC(=c2c1)CCNC(=O)CCC3=N[C@H](SC3)NC(=O)c4cccs4 C64665836
CN1C(=O)[C@@H]2C(=CN1)c3ccccc3N2CC(=O)NCCC4=c5cc(ccc5=[NH+]C4)Cl C64839318
c1cc(sc1)S(=O)(=O)N2CCC3(CC2)C(=[NH+]CCN3)NCc4cc(cc(c4)F)F C65074763
Cc1nc(cc(n1)[C@H]2C[NH+]3CC[C@H]2C[C@@H]3CNC(=O)COc4ccccc4)c5ccccc5Br C08623129
c1cc(ccc1Cn2c3cnccc3nc2SCc4ccc(cc4)F)C(=O)NCC[NH+]5CCCCC5 C08911946
CCC1CCC2(CC1)C(=O)N(C(=O)N2)C[NH+]3CCc4cc(c(cc4[C@@H]3c5ccccc5)OC)OC C09647465
Cc1c(c(sc1c2ccccc2)NC(=O)C[NH+]3CCn4cccc4[C@H]3C)C(=O)N5CCOCC5 C09647670
C[NH+](CCc1ccccc1)Cc2ccc3c(c(sc3n2)C(=O)OC)NC(=O)c4ccccc4F C11787203
CC(=O)Nc1ccc(cc1)C[NH+]2CCC(CC2)[C@@H](Cc3ccc(cc3F)F)N(C)C(=O)c4ccco4 C12040531
Cc1nc(cs1)[C@@H](C)n2cnc3c(c2=O)c4c(s3)C[C@H](CC4)[NH2+]CCc5cccc(c5)Cl C12156742
c1cc(cc(c1)OC(F)(F)F)C[NH2+][C@H]2CCc3c(sc4c3c(=O)n(cn4)Cc5ccncc5)C2 C12511144
C[C@H](c1nnc(n1c2ccccc2)SCC(=O)N[C@H]3C[C@@H]4CC[C@]3(C4(C)C)C)[NH+]5CCCCC5 C12744262
Cc1cc(c(c(c1)C)NC(=O)[C@H](C)Sc2nc3ccccc3c(=O)n2CC[NH+](C(C)C)C(C)C)C C12779426
COC(=O)[C@@]1([C@H]2[C@@H]([C@@H]([NH2+]1)c3ccccc3Cl)C(=O)N(C2=O)Cc4ccccc4)Cc5ccccc5 C08762784
Cc1ccccc1[C@@H](C)NC(=O)CSc2nnc(n2c3ccc(cc3)F)[C@@H](C)[NH+]4CCCCC4 C13075499
CC[NH+](CC)CCCN1[C@H](C(=C(C1=O)O)C(=O)c2cc3ccccc3o2)c4ccc(cc4)Br C09374466
CN(Cc1ccoc1)C(=O)[C@@H]2C[C@H](C[NH+]2Cc3cc(ccc3O)Cl)Sc4ccc(cc4)OC C14883136
CC(C)N(C)S(=O)(=O)c1ccc(cc1)NC(=O)C[NH+]2CCc3c(ccs3)[C@@H]2c4ccccc4 C15034114
c1cc2c(cc1NC(=O)C3CC[NH+](CC3)Cc4cc(cc5c4O[C@H](OC5)c6ccsc6)F)OCO2 C16695581
C[C@@H](c1nnc(n1c2ccc(cc2)F)S[C@@H](C)C(=O)Nc3ccc(c(c3)F)F)[NH+]4CCCCC4 C16905068
C[NH+](C)CCCN1[C@H](/C(=C(/c2ccc(cc2)Br)\O)/C(=O)C1=O)c3cccc(c3)OCC=C C09065116
CC[NH+](CC)C[C@@H](COc1c(ccc2c1sc3c2c(=O)n4c(n3)CCCCC4)Br)O C17903339
c1ccc(cc1)C(c2ccccc2)N3CC[NH+](CC3)CC(=O)N4CCCc5c4c(=O)oc6c5cc(cc6)O C20155269
Cc1c(sc2c1c(nc(n2)CSc3ccccc3)NCc4ccc([nH+]c4)N5CCN(CC5)C)C C12916895
C[NH+]1CCN(CC1)[C@H](CNc2c3c4c(sc3nc(n2)c5cccnc5)CCC4)c6cccs6 C22917287
C[C@@H](c1nnc(n1c2ccc(cc2)F)S[C@@H](C)C(=O)Nc3ccc(cc3)Br)[NH+](C)C C23483125
C[C@H](c1ccc2c(c1)CCCC2)NC(=O)CSc3nnc(n3c4ccc(cc4)F)[C@@H](C)[NH+](C)C C32739562
Cc1ccc(n1c2c3cccnc3sc2C(=O)NCC[NH+]4CCN(CC4)c5cccc(c5)Cl)C C33059986
CCn1c(=O)c2c3c(sc2nc1N4CC[NH+](CC4)CC(=O)Nc5cccc6c5cccc6)CCC3 C34748210
C[C@H]1C[C@@H](C[NH+](C1)CCCNC(=O)[C@@]2(Cn3c4ccccc4cc3C(=O)N2Cc5cccs5)C)C C37443823
c1cc2c(cc1C(=O)NCC[NH+]3CCN(CC3)c4nc5ccc(cc5s4)Br)scn2 C38774107
COc1c(ccc2c1nc(s2)N3CC[NH+](CC3)CCNC(=O)CCSc4ccc(cc4)F)Cl C38791172
CC[NH+]1CCC[C@@H]1CNC(=O)c2c(=O)cc(n-3c2C[C@@H](Sc4c3cccc4)c5cccs5)C C39360231
C[NH+]1CCN(CC1)Cc2cc(ccc2OCC(=O)Nc3ccccc3SC)c4ccc(cc4)F C23361735
C[C@@H](C(=O)Nc1ccccc1C(C)C)Sc2nnc(n2c3ccc(cc3)F)C[NH+]4CCCCC4 C16938452
C[C@@H]([C@H]1CC(=NN1)c2ccccc2)[NH+](C)Cc3cc4ccc(cc4n(c3=O)CC(=C)Cl)SC C39538110
Cc1c(nc(o1)c2cc(ccc2OC)Br)C[NH+]3CCC(CC3)C(=O)NCCC(C)C C40985347
c1ccc2c(c1)ncn2CN(Cc3ccc(cc3)C[NH2+]Cc4ccccn4)[C@@H]5CCCc6c5nccc6 C49114633
Cc1c(sc2c1c(=O)n(cn2)CCC(=O)/N=c/3\[nH]c4c(s3)C[NH+](CC4)Cc5ccccc5)C C22413107
CCN/C(=[NH+]\CCc1ccc(cc1)OC)/S[C@H]2CC(=O)N(C2=O)c3ccc(cc3)Br C59490460
COCc1nccc(n1)[C@H]2CCC[NH+](C2)CC(=O)Nc3ccccc3Sc4ccc(cc4)Cl C62592081
c1cc(cc(c1)Cl)/C=C\2/C(=O)c3ccc(c(c3O2)CN4CC[NH+](CC4)Cc5ccc6c(c5)OCO6)O C41585027
C[C@@]12[C@@H]3C(=c4ccccc4=[NH+]3)CCN1C(=O)N(C2=O)c5ccccc5C(=O)NCCCc6ccccc6 C63362656
Cc1ccc(cc1)[C@@H]2[C@H]3C(=c4ccccc4=[NH+]3)C[C@@H]5N2C(=O)N(C5=O)c6ccc(cc6)C(=O)NCC=C C63375379
Cc1cccc(c1NC(=O)[C@@H](c2ccc(cc2)Cl)N(CCC3=c4ccccc4=[NH+][C@@H]3C)C(=O)C)C C63506923
Cc1cccc(c1NC(=O)[C@@H](c2ccc(cc2)Cl)N(CCC3=c4ccccc4=[NH+][C@H]3C)C(=O)C)C C63506927
c1ccc2=[NH+]CC(=c2c1)CCN/C=C/3\C(=O)c4c(ccs4)N(S3(=O)=O)Cc5ccc(cc5)F C63584612
CC(C)(C)[C@H]1CCC2=C3C(=NC(=NC3=O)CCC(=O)NCCC4=c5ccccc5=[NH+]C4)S[C@@H]2C1 C63598257
C[C@H]1[C@H](c2ccccc2N1Cc3ccccc3C#N)/C=C(\C#N)/C(=O)NCCC4=c5ccccc5=[NH+]C4 C63623091
CC(=O)N1C=Cc2ccccc2[C@@H]1CC(=O)NC[C@@H](c3ccc(cc3)N(C)C)C4=c5ccccc5=[NH+]C4 C63830713
Cc1c(c(n(n1)Cc2cc(ccc2OC)[C@H]3[C@@H]4C(=c5cc(ccc5=[NH+]4)OC)CCN3)C)Br C64428199
Cc1c(c(n(n1)Cc2cc(ccc2OC)[C@H]3[C@H]4C(=c5cc(ccc5=[NH+]4)OC)CCN3)C)Br C64428204
C[NH+]1CCC2(CC1)N=C(C(=N2)SCC(=O)Nc3cc(ccc3F)F)c4ccc(cc4)Br C35397195
COc1cc2c(c(c1OC)OC)-c3ccc(c(=O)cc3[C@@H](CC2)[NH2+]Cc4ccc(cc4)F)SC C05835450
Cc1cc(c(c(c1)C)NC(=O)C[NH+](C)Cc2nc(cs2)c3cc(n(c3C)C[C@H]4CCCO4)C)C C08719499
COc1cc(cc(c1OCc2ccccc2)Br)C(=O)NC[C@@H](c3ccco3)[NH+]4CCCC4 C08772506
CCS(=O)(=O)c1cccc(c1)C(=O)Nc2c(c3c(s2)C[NH+](CC3)C)c4nc5ccccc5s4 C09347422
Cc1c(c(n(n1)C(C)C)C)C[NH+]2CCC3(CC2)c4ccccc4[C@H]([C@@H]3OCC=C)NC(=O)CSC C11814699
CC(C)(C#Cc1ccc(cc1)C[NH+]2CCC(CC2)[C@@H](Cc3ccc(cc3)F)N(C)C(=O)COC)O C11872426
C[C@@]1(C(=O)N(C(=O)N1)Cc2ccc(cc2)F)C3CC[NH+](CC3)Cc4cccn4c5ccc(cn5)Cl C11911253
Cc1ccccc1NS(=O)(=O)c2c(c3c(s2)C[NH+](CC3)Cc4c(cccc4F)F)C(=O)OC C11966317
CCOc1cccc(c1O)C[NH+]2CCC(CC2)[C@H](Cc3ccccc3F)N(C)C(=O)c4ccsc4 C12166909
Cc1ccc(c(c1Cl)NC(=O)CSc2nnc(n2c3ccc(cc3)F)[C@H](C)[NH+](C)C)Cl C12591803
CC[NH+](CC)CCN1[C@@H](C(=C(C1=O)O)C(=O)c2ccc(cc2C)OC)c3ccc(cc3)Br C09380621
CCCOc1ccc(cc1)[C@@H]2C(=C(C(=O)N2CC[NH+](C)C)O)C(=O)c3ccc(cc3)Br C08893030
C[NH+](C)CCCN1[C@@H](/C(=C(/c2ccc(cc2)OCC=C)\O)/C(=O)C1=O)c3cccc(c3)Br C08905061
CCCOc1cccc(c1)[C@H]2/C(=C(/c3ccc(cc3)Br)\O)/C(=O)C(=O)N2CC[NH+](C)C C09008138
CCSc1nnc(n1C(C)C)[C@H]2CCC[NH+](C2)CC(=O)Nc3ccc(cc3Br)C C13565133
Cc1ccc2c(cccc2n1)c3cc4c(n(c3=O)CC5CC5)CC[NH+](C4)Cc6ccc(s6)NC(=O)C C14732458
c1ccc(cc1)c2c(cn(n2)c3ccccc3)C[NH+]4CCC5(CC4)C[C@H]5C(=O)NCc6cccs6 C14954817
Cc1ccc(c(c1)C)C(=O)Nc2ccc(cc2)N3CCC(CC3)[NH+]4CCCN(CC4)c5ncccn5 C15008967
c1cc(nnc1c2ccc(s2)Br)N3CCC(CC3)C(=O)NCC[NH+]4CCCCCC4 C15864576
c1cc(cc(c1)Br)[C@H]2/C(=C(/c3ccc(cc3)Cl)\O)/C(=O)C(=O)N2CC[NH+]4CCOCC4 C09041343
CC1CCN(CC1)c2nc3ccc(cc3s2)C(=O)NCCCN4CCC(CC4)[NH+]5CCCCC5 C20415006
c1cc2c(nc1)n(c(n2)SCc3ccc(cc3)C(=O)NCC[NH+]4CCCC4)Cc5ccc(cc5)F C20532330
CCN(CC)c1ccc(cc1)[C@@H]2[C@@H]3CC=C[C@H]3c4cc(ccc4N2)S(=O)(=O)N5CC[NH+](CC5)C C20697014
CCc1cc2c(s1)cc3n2C[C@@](N(C3=O)CCC[NH+](CC)CC)(C)C(=O)NC4CCC(CC4)C C21810092
C[C@H](c1ccc(cc1Cl)Cl)NC(=O)CSc2nnc(n2c3ccc(cc3)F)[C@H](C)[NH+](C)C C23483300
Cc1cc(cc(c1C)S(=O)(=O)N(C)C)C(=O)NCc2ccccc2c3ccc(cc3)C[NH+](C)C C25521416
CC[C@H](C(=O)NCC[NH+]1CCCC1)Oc2ccc3c(c2)[C@H](N(CC3)C(=O)C4CC4)c5cccc(c5)C C34708361
CCC[NH+]1CCN(CC1)c2nc3c(c4c(s3)CCCC4)c(=O)n2CC(=O)Nc5ccccc5C C34747145
CCc1c(sc2c1c(=O)n(c(n2)N3CC[NH+](CC3)CC(=O)Nc4ccc(cc4)Br)C)C C34749484
CC[C@H](C(=O)NCC[NH+]1CCCC1)Oc2ccc3c(c2)[C@H](N(CC3)C(=O)C4CC4)c5ccc(cc5)F C34686439
Cc1ccc(c2c1cc(c(=O)[nH]2)[C@@H](c3nnnn3C(C)(C)C)[NH+]4CCC(=CC4)c5ccc(cc5)F)C C20083303
c1ccc(cc1)SCCC(=O)NCC[NH+]2CCN(CC2)c3nc4ccc(cc4s3)Br C38774113
CCOC(=O)[C@H]1C(=c2cc(ccc2=[NH+]1)OC)NC(=O)/C(=C(/C(=C(Cl)Cl)Cl)\Cl)/Cl C39030283
Cc1nccc(n1)c2cccc(c2)NC(=O)C3CC[NH+](CC3)Cc4c(nc5n4cccc5)c6ccccc6 C39198239
Cc1ccc(cc1C)N2[C@@H](NN=C2c3cc[nH+]cc3)S[C@@H](C)C4=NC(=O)C5=C([C@@H](SC5=N4)C)C C39560552
COC(=O)[C@@H]1CC2=C3CC=CC=C3N=C2[C@@H]4N1[C@@H](C[C@H](C4)[NH2+]CC#C)c5ccc(cc5)C(F)(F)F C39560841
c1cc(ccc1C[NH+](C[C@@H](COc2ccc(cc2Cl)Cl)O)[C@@H]3CCS(=O)(=O)C3)Cl C40317816
CC[NH+](CC)[C@@H](CNC(=O)c1ccc(o1)S(=O)(=O)c2ccc(cc2)Br)c3ccccc3 C40323021
CCc1nc2n(n1)c(c(s2)[C@H](c3ccc(cc3)Br)[NH+]4CCC(CC4)C(=O)OC)O C10166959
Cc1cc(c(c2c1C(=O)/C(=C/c3ccc(cc3)F)/O2)C[NH+]4CCN(CC4)Cc5ccc6c(c5)OCO6)O C41584983
Cc1cc(c(c2c1C(=O)/C(=C/c3cc(ccc3OC)OC)/O2)C[NH+]4CCCC[C@H]4c5cccnc5)O C41584565
c1cc(ccc1/C=C\2/C(=O)c3ccc(c(c3O2)CN4CC[NH+](CC4)Cc5ccc6c(c5)OCO6)O)F C41585010
Cc1cccc(c1)/C=C\2/C(=O)c3ccc(c(c3O2)CN4CC[NH+](CC4)Cc5ccc6c(c5)OCO6)O C41585028
C[C@H]1CCN(c2ccccc2S1)C(=O)CS[C@@H]3NN=C(N3C4CC4)C5=c6ccccc6=[NH+]C5 C39939551
C[C@@]12[C@H]3C(=c4ccccc4=[NH+]3)CCN1C(=O)N(C2=O)c5cccc(c5)C(=O)NCCCc6ccccc6 C63361839
C[C@@]12[C@H]3C(=c4ccccc4=[NH+]3)CCN1C(=O)N(C2=O)c5ccccc5C(=O)NCCC6=CCCCC6 C63362558
CC(C)C[C@@H](C(=O)NCc1ccccc1Cl)N2C(=O)[C@@]3([C@@H]4C(=c5ccccc5=[NH+]4)CCN3C2=O)C C63372404
Cc1ccc(cc1)[C@H]2[C@H]3C(=c4ccccc4=[NH+]3)C[C@@H]5N2C(=O)N(C5=O)c6ccccc6C(=O)NCC=C C63374180
COc1cc(cc(c1OC)OC)C(=O)NCCSC2=c3ccccc3=[NH+][C@H]2c4ccc(cc4)F C63654861
C[C@@H](C1CCN(CC1)S(=O)(=O)c2ccc(s2)Cl)C(=O)NCCC3=c4ccccc4=[NH+]C3 C65062238
c1cc(sc1)[C@@H]2C(=C(C(=O)N2CC[NH+]3CCOCC3)O)C(=O)c4ccc(cc4)Cl C04125860
Cc1ccc(cc1)Nc2ccc(c3c2C(=O)c4ccccc4C3=O)NCCC[N+](C)(C)C C05160645
c1ccc(c(c1)[C@@H]2/C(=C(/c3cccs3)\O)/C(=O)C(=O)N2CCC[NH+]4CCOCC4)F C09045264
CCOc1cc(ccc1O)C[NH+]2Cc3ccccc3C[C@H]2C(=O)N4CCc5ccccc5C4 C09225001
CN1[C@@H]([C@H](c2ccccc2C1=O)C(=O)NCCC[NH+]3CCc4ccccc4C3)c5cccs5 C09432399
c1ccc2c(c1)[C@](C(=O)N2C[NH+]3CCOCC3)(CC(=O)c4cccc(c4)Br)O C09614525
C[C@@H](c1ccc2c(c1)OCCO2)NC(=O)C[NH+]3CCC(CC3)c4nc5ccccc5s4 C09766749
Cc1ccc(cc1)c2c(sc(n2)C)CC(=O)NCc3ccc([nH+]c3)N4CCOCC4 C10718763
c1ccc2c(c1)c(=O)c3ccccc3n2CC(=O)NC[C@@H](c4cccs4)[NH+]5CCCC5 C12523066
Cc1cc(ccc1NC(=O)C[NH+](Cc2ccco2)[C@@H]3CCS(=O)(=O)C3)Br C12998128
CC[C@H]1c2ccsc2CC[NH+]1CC(=O)Nc3c(c(c(n3C[C@@H]4CCCO4)C)C)C#N C15037460
c1ccc(c(c1)Cn2ccc(n2)n3c(n[nH]c3=S)[C@@H]4CCC[NH+](C4)Cc5ccc(cc5)F)F C20044910
Cc1ccc(cc1)[C@H](c2cccs2)NC(=O)C[NH+]3CCN(CC3)C(=O)[C@H]4CCCO4 C21581416
c1cc(cnc1)c2cc(c3cc(ccc3n2)Br)C(=O)NCC[NH+]4CCCC4 C21934944
C[NH+]1CCN(CC1)[C@@H](CNC(=O)c2ccc(o2)Br)c3ccc4c(c3)CCCN4C C22734794
Cc1ccc(cc1Br)NC(=O)C[NH+]2CCN(CC2)CC(=O)N3C[C@@H](C[C@H](C3)C)C C22929653
C[C@@H]1CCCCN1C(=O)CN2CC[NH+](CC2)CC(=O)N[C@@H](C)c3ccc(cc3)Br C23057645
C[C@@H]1CCCCN1C(=O)CN2CC[NH+](CC2)CC(=O)N[C@H](C)c3ccc(cc3)Br C23057647
CSc1ccc(cc1)N2C[C@H](CC2=O)C(=O)NC[C@@H](c3ccccc3)[NH+]4CCCC4 C25287794
CCn1c(=O)c2cc(ccc2nc1SCC(=O)NC3CC[NH+](CC3)CC)Br C27505280
CC1CC[NH+](CC1)[C@@H](CNC(=O)CN2c3ccccc3OCCC2=O)c4cccs4 C32748012
Cc1ccc(cc1C)[C@@H](C)NC(=O)CN2CC[NH+](CC2)CC(=O)N3C[C@H](C[C@@H](C3)C)C C34797417
Cc1cccc(c1)[C@@H]2[C@H](c3ccccc3C(=O)N2C4CC4)C(=O)NCC[C@@H]5CCC[NH+]5C C35970738
C[NH+]1CCC(CC1)(C(=O)NCc2cccc3c2cccc3)N4[C@@H](CC4=O)c5ccccc5 C36057982
Cn1cccc1[C@@H](CNC(=O)[C@H]2CC(=O)N(C2)c3ccc(cc3)Cl)[NH+]4CCCCCC4 C38677677
Cn1c2c(c(n1)C(=O)NCc3ccccc3F)C[C@H](CC2)N4CC[NH+](CC4)C5CCCC5 C23232080
COc1ccc2cc(ccc2c1)C3=NN=C[C@@H]3C[NH+]4CCC(CC4)[C@@H](c5cccnc5)O C39405812
CCC[C@](C)([C@H]1C[C@@]23C=C[C@@]1([C@@H]4[C@@]25CC[NH+]([C@@H]3Cc6c5c(c(cc6)OC(=O)C)O4)C)OC)O C40017480
c1ccc(cc1)OC[C@@H](C[NH+](Cc2cccc(c2)Br)[C@@H]3CCS(=O)(=O)C3)O C40312521
Cc1cc(n(n1)C)C(=O)NC[C@H]2CCC3(O2)CC[NH+](CC3)CC4=CC[C@@H]5C[C@H]4C5(C)C C43619639
C[NH+](C[C@H](COC(c1ccc(cc1)F)c2ccc(cc2)F)O)[C@@H]3CCS(=O)(=O)C3 C46545182
CCOC(=O)[C@H]1[C@@H]2[C@H]([C@@H]([NH2+]1)c3ccccc3)C(=O)N(C2=O)c4ccc(cc4)Br C02317090
CC(=O)N1C[C@@H](C[C@H]1C[NH+]2CCC(CC2)C3=NC(=C(C3)c4ccncc4)c5ccc(cc5)F)O C52627199
COc1cccc2c1nc(cc2)C[NH+]3CCC(CC3)N4CCC(CC4)C(=O)NC5CC5 C55089009
c1ccc2c(c1)CC[NH+](C2)Cc3ccc4c(c3)CN(CCO4)Cc5cccc(c5)OCCO C14995609
c1cc(c(c(c1)Cl)CN2CC[NH+](CC2)CCC(=O)Nc3c(c4c(s3)CCC4)C#N)F C58490876
C[C@@H]1C[C@@H](C[NH+](C1)Cc2ccccc2CNC(=O)c3ccc(=O)n(n3)c4ccccc4)C C59286920
C[C@@H]1C[C@H](CN(C1)C(=O)CN2CC[NH+](CC2)CCC(=O)Nc3ccc(cc3)Br)C C59384494
C[NH+](C)[C@@H](CNS(=O)(=O)c1cc(ccc1OC)Br)c2ccc(cc2)F C59747179
C[C@H]1CCC[C@](C1)(CNC(=O)CCn2cnc3c(c2=O)c4c(s3)CCCC4)[NH+](C)C C59890918
c1cc(cc(c1)I)NC(=O)C[NH+](Cc2ccco2)C[C@@H]3CCCO3 C60039339
Cc1ccc(o1)[C@H](CNC(=O)[C@@H]2CC(=O)N(C2)c3ccccc3Br)[NH+]4CCCC4 C60355086
c1ccc2=[NH+]CC(=c2c1)CCNC(=O)CN3C(=O)/C(=C/c4ccc(cc4)Cl)/SC3=O C63478259
C[C@H](C1CCN(CC1)C(=O)[C@H]2C=c3ccc(cc3=[NH+]2)OC)C(=O)NCc4ccccc4F C63739034
c1ccc2=[NH+]CC(=c2c1)CCNC(=O)c3ccc(c(c3)N4CCCCS4(=O)=O)Cl C63755350
c1ccc2=[NH+]CC(=c2c1)C3CCN(CC3)C(=O)c4c(ccs4)S(=O)(=O)NC5CC5 C64066502
c1ccc2=[NH+]CC(=c2c1)CCNC(=O)CN3C(=O)/C(=C\c4ccc(cc4)F)/SC3=S C64137005
CC(C)[C@H](C(=O)N1CCC(=CC1)C2=c3ccccc3=[NH+]C2)NS(=O)(=O)[C@H]4CC=CS4 C64182137
c1ccc(c(c1)/C=C\2/C(=O)N(C(=S)S2)CCCC(=O)NCCC3=c4ccccc4=[NH+]C3)F C64657012
CN(CCC1=NO[C@H](N1)[C@@H]2C=c3ccccc3=[NH+]2)C(=O)c4ccc(cc4)Br C64678110
Cc1ccc(c(c1)n2ccnc2SCC(=O)N3CC[NH+](CC3)Cc4cc(=O)n5ccsc5n4)C C08720062
C[NH+]1CCc2c(sc3c2c(=O)n(c4n3c(nn4)SCc5ccc(cc5)[N+](=O)[O-])c6ccccc6)C1 C01875514
c1ccc2c(c1)C=C[NH+]3[C@H]2[C@@H]4[C@@H]([C@@H]3C(=O)c5ccc(cc5)Cl)C(=O)N(C4=O)c6ccc(cc6)[N+](=O)[O-] C09331400
Cc1cccc(c1)n2c(c(n3c2nc4c3c(=O)n(c(=O)n4C)CCC[NH+]5CCc6ccccc6C5)C)C C10050073
CCOc1ccc(cc1)n2c(cn3c2nc4c3c(=O)n(c(=O)n4C)C[C@@H](C)C[NH+]5CCCC[C@@H]5C)C C10107697
CC[C@H]1CCCC[NH+]1CCCn2c(=O)c3c(nc4n3c(c(n4c5ccccc5OC)C)C)n(c2=O)C C10108557
CCOc1ccccc1n2c(c(n3c2nc4c3c(=O)n(c(=O)n4C)CCC[NH+]5CCC[C@@H](C5)C)C)C C10108712
Cn1c2c(c(=O)n(c1=O)CC[NH+]3CCOCC3)n4cc(n(c4n2)c5ccccc5F)c6ccccc6 C10271939
CC(=O)c1ccc(cc1)C(=O)N(CC[NH+]2CCOCC2)c3nc4c(s3)cccc4S(=O)(=O)C C10815745
Cc1c(non1)CN(C)C(=O)c2c(cc(=O)n3c2CC[NH+](CC3)Cc4cccc5c4cccc5)OC C11868557
Cc1cc(cc(c1)n2ccnc2SCC(=O)N3CC[NH+](CC3)Cc4cc(=O)n5ccsc5n4)C C09685486
Cc1cc[n+](c(c1C(=O)N2CCC(CC2)(C)[NH+]3CCC(CC3)N(Cc4ccccc4C#N)c5ccccc5)C)[O-] C13560277
Cc1cccc2n1cc(n2)C(=O)N3CCc4c(cc(c(=O)n4CC[NH+]5CCCCC5)c6ccncc6)C3 C14533552
Cc1c(sc(c1C(=O)OC)N2C(=O)[C@H]3[C@@H]4c5ccccc5C=C[NH+]4[C@@H]([C@@H]3C2=O)C(=O)c6ccco6)C C09087381
CCc1ccc(cc1)n2c(c(n3c2nc4c3c(=O)n(c(=O)n4C)C[C@@H](C)C[NH+]5CCN(CC5)C)C)C C22821385
CCc1ccc(cc1)n2c(c(n3c2nc4c3c(=O)n(c(=O)n4C)C[C@H](C)C[NH+]5CCN(CC5)C)C)C C22821390
CCn1c(cc(n1)C)C(=O)N2CC[NH+](CC2)CCn3c(=O)c4c5c(sc4nc3OCC)CCCC5 C28559809
C[NH+]1C[C@@H](C[C@H]2[C@H]1Cc3c(ccc(c3C2)OC)C=O)C(=O)N4CCN(CC4)c5ccc6c(n5)nsn6 C28949890
C[C@H](c1nc2ccccc2s1)N3CC[NH+](CC3)Cn4c(=S)n5c6ccccc6c(=O)n(c5n4)C C30282753
CN(C)S(=O)(=O)c1ccc2c(c1)CCN2C(=O)[C@@H]3CCC[NH+](C3)Cc4nc(no4)c5cccs5 C31057104
CN(C)S(=O)(=O)c1ccc2c(c1)CCN2C(=O)[C@H]3CCC[NH+](C3)Cc4nc(no4)c5cccs5 C31057106
Cc1cc(ccc1S(=O)(=O)[C@H]2CS(=O)(=O)C[C@@H]2N3CC[NH+](CC3)C/C=C/c4ccccc4)F C32536393
COc1ccc(cc1)[C@H]\2CC(=N/[N+]2=C/3\C(=C\c4ccc(cc4)Br)\SC(=O)N3)c5ccccc5 C32594630
CCn1c(c(c(c(c1=O)C#N)C)/C=C\2/C(=O)N(C(=S)S2)Cc3ccccc3)N4CC[NH+](CC4)C C33467697
CCn1c(c(c(c(c1=O)C#N)C)/C=C\2/C(=O)N(C(=S)S2)Cc3ccc(cc3)OC)N4CC[NH+](CC4)C C33467768
CC(=C)Cn1c(=O)c2c3c(sc2nc1N4CC[NH+](CC4)CC(=O)N5CCCC5)COC(C3)(C)C C34735115
C1CCN(CC1)C(=O)Cn2c(=O)c3c4c(sc3nc2N5CC[NH+](CC5)CC(=O)N6CCCC6)CCCC4 C34747546
CCc1c(sc2c1c(=O)n(c(n2)N3CC[NH+](CC3)Cc4cc(ccc4C)C)CC(=O)N5CCOCC5)C C34749200
CN(C)C(=O)C[NH+]1CCN(CC1)c2c3c4c(sc3nc(n2)SCC(=O)N5CCCC5)CCCC4 C34756617
C1CCN(CC1)C(=O)CSc2nc(c3c4c(sc3n2)CCCC4)N5CC[NH+](CC5)CC(=O)N6CC6 C34756651
CC(C)CC(=O)N1CCc2ccc(cc2[C@H]1c3ccc(cc3)F)OCc4nc(co4)C(=O)N5CC[NH+](CC5)C C35863050
c1ccc2=[NH+]CC(=c2c1)/C=C\3/C(=O)N(C(=S)S3)[C@H]4CC(=O)N(C4=O)c5cccc(c5)C(F)(F)F C39361314
Cc1c(sc2c1c(nc(n2)c3cccnc3)N4CCN(CC4)Cc5cc(=O)n6ccsc6[nH+]5)C C15143793
C[C@H]1c2c(n(n(c2=O)c3nc4ccccc4s3)CC(=O)OC)CC(=O)N1CCC5=c6ccccc6=[NH+]C5 C63110562
COc1ccc(cc1)CCN2CC(=O)N3[C@H](C2=O)CC4=c5ccccc5=[NH+][C@H]4[C@@H]3c6cc(ccc6OC)OC C63136940
COc1ccc(cc1)CCN2CC(=O)N3[C@H](C2=O)CC4=c5ccccc5=[NH+][C@H]4[C@H]3c6cc(ccc6OC)OC C63136942
c1ccc(cc1)CC[C@@H]2[C@H]3C(=c4ccccc4=[NH+]3)C[C@@H]5N2C(=O)CN(C5=O)CCCN6CCOCC6 C63139323
COc1ccc(cc1)CCN2CC(=O)N3[C@H](C2=O)CC4=c5ccccc5=[NH+][C@@H]4[C@@H]3c6cccc(c6)[N+](=O)[O-] C63139418
COc1ccc(cc1)CCN2CC(=O)N3[C@H](C2=O)CC4=c5ccccc5=[NH+][C@H]4[C@H]3c6cccc(c6)[N+](=O)[O-] C63139425
COc1cc(cc(c1OC)OC)[C@@H]2[C@@H]3C(=c4ccccc4=[NH+]3)C[C@H]5N2C(=O)CN(C5=O)Cc6ccco6 C63139597
COc1ccc(cc1)[C@H]2[C@@H]3C(=c4ccccc4=[NH+]3)C[C@@H]5N2C(=O)CN(C5=O)Cc6ccc7c(c6)OCO7 C63139870
COc1ccccc1CN2CC(=O)N3[C@H](C2=O)CC4=c5ccccc5=[NH+][C@H]4[C@H]3c6cccc(c6)[N+](=O)[O-] C63140175
COc1cc(cc(c1OC)OC)[C@@H]2[C@H]3C(=c4ccccc4=[NH+]3)C[C@@H]5N2C(=O)CN(C5=O)CCc6ccccc6 C63140220
CCOc1ccc(cc1OC)[C@H]2[C@H]3C(=c4ccccc4=[NH+]3)C[C@@H]5N2C(=O)CN(C5=O)Cc6ccc(cc6)OC C63142092
COc1ccccc1[C@H]2[C@@H]3C(=c4ccccc4=[NH+]3)C[C@@H]5N2C(=O)CN(C5=O)Cc6ccc(c(c6)OC)OC C63142103
CC(=O)Oc1ccc(cc1)N2C(=O)C[C@@H](C2=O)N3CC[C@@H]4C(=c5cc(ccc5=[NH+]4)OC(F)(F)F)C3 C63303184
COc1cccc(c1OC)/C=N/N2CC(=O)N3[C@H](C2=O)CC4=c5ccccc5=[NH+][C@@H]4[C@H]3c6ccccc6 C63351222
CC(C)Oc1ccc(cc1OC)[C@@H]2CN3C(=O)CN(C(=O)[C@@]3([C@H]4C2=c5ccccc5=[NH+]4)C)CCOC C63372594
COc1ccc(cc1)CN2CC(=O)N3[C@@H](C2=O)CC4=c5ccccc5=[NH+][C@@H]4[C@H]3c6cccc(c6)[N+](=O)[O-] C64277630
COc1ccc(cc1)CCN2CC(=O)N3[C@@H](C2=O)CC4=c5ccccc5=[NH+][C@H]4[C@H]3c6cccc(c6)[N+](=O)[O-] C64348631
CCn1c(=O)c2cc(cc(c2nc1SCC(=O)[O-])Br)Br C04294397
Cc1cc(c(n1c2cccc(c2)C(=O)[O-])C)/C=C\3/C(=O)N(C(=S)S3)CC=C C04687812
CC(C)C[C@@H](C(=O)[O-])N1C(=O)/C(=C/c2cccc(c2)Br)/SC1=S C05284594
CCC[C@@H](C(=O)[O-])N1C(=O)/C(=C/c2cccc(c2)Br)/SC1=S C05374213
c1ccc2c(c1)c(=O)n(c(n2)SCCC(=O)[O-])c3ccc(cc3)Br C06062541
COc1ccc2cc(ccc2c1)/C=C\3/C(=O)N(C(=S)S3)CCCCCC(=O)[O-] C06210081
COc1cccc(c1OC(F)F)/C=C/c2nc(c(s2)C(=O)[O-])c3ccccc3 C07333010
c1cc(ccc1c2cc(nn2c3nc(cs3)C(=O)[O-])C(F)(F)F)Br C08694822
c1ccc(cc1)[C@@H](C(=O)[O-])N2C(=O)/C(=C\C3=Cc4ccccc4OC3)/SC2=S C09419317
CCCOc1c(cc(cc1Br)C[C@@H](c2cccs2)C(=O)[O-])OC C11950283
CCCC[C@H](C(=O)[O-])N1C(=O)/C(=C\c2ccc(o2)c3ccccc3F)/SC1=S C12274221
CCc1ccc(cc1)c2ccc(o2)/C=C\3/C(=O)N(C(=S)S3)[C@H](CCSC)C(=O)[O-] C12414297
c1cc(ccc1CCC(=O)[O-])S(=O)(=O)Oc2ccc(cc2Br)Br C13087237
c1cc(c(cc1Br)Br)OS(=O)(=O)c2cc(cs2)C(=O)[O-] C13305823
Cc1cc(c(n1c2cccc(c2Cl)Cl)C)/C=C\3/C(=O)N(C(=S)S3)CCC(=O)[O-] C13350262
c1ccc2c(c1)/C(=C/c3ccc(cc3F)Br)/C(=O)N(C2=O)CCC(=O)[O-] C13458150
C[C@H](C(=O)[O-])Oc1ccc(cc1)/C=C/2\C(=O)N(C(=S)S2)c3ccccc3Br C16906741
C[C@H](c1ccccc1)N2C(=O)/C(=C\c3ccc(cc3)O[C@H](C)C(=O)[O-])/SC2=S C16906922
CC[C@@H](C(=O)[O-])Oc1ccc(cc1)/C=C/2\C(=O)N(C(=S)S2)c3ccc(cc3)F C16907285
CC[C@H](C(=O)[O-])Oc1ccc(cc1)/C=C/2\C(=O)N(C(=S)S2)[C@@H](C)c3ccccc3 C16907487
Cc1ccc(cc1)N2C(=O)/C(=C\c3ccc(cc3)OCCC(=O)[O-])/SC2=S C16907814
Cc1ccc(cc1)N2C(=O)/C(=C\c3cccc(c3)O[C@H](C)C(=O)[O-])/SC2=S C16908974
Cc1cccc(c1C)N2C(=O)/C(=C\c3cccc(c3)OCC(=O)[O-])/SC2=S C16909530
CCc1ccc(cc1)N2C(=O)/C(=C\c3ccccc3OCC(=O)[O-])/SC2=S C16909838
Cc1cccc(c1)N2C(=O)/C(=C\c3ccccc3O[C@H](C)C(=O)[O-])/SC2=S C16910070
CC[C@@H](C)c1ccc(cc1)N2C(=O)/C(=C\c3ccccc3O[C@H](C)C(=O)[O-])/SC2=S C16910466
CCc1ccc(cc1)[C@H]2C(=C(C(=O)N2C[C@H]3CCCO3)[O-])C(=O)c4cccs4 C06785563
Cc1c(c(n(n1)c2ccc(cc2)[N-]S(=O)(=O)c3cccs3)C)Br C27924806
CCN(CC)c1ccc(cc1)/C=C\2/C(=NC(=S)N(C2=O)c3ccc(cc3)F)[O-] C17180738
COc1cccc(c1OCc2ccc(cc2)Br)/C=C\3/C(=NC(=S)S3)[O-] C33436954
c1ccc(cc1)[C@@H]2C(=Cc3ccccc3O2)/C=C\4/C(=O)N(C(=S)S4)CCCC(=O)[O-] C34981601
CC(C)C(=O)N(Cc1ccncc1)c2ncc(s2)C(C(F)(F)F)(C(F)(F)F)[O-] C36184809
c1ccc(c(c1)CSc2nnc(s2)/N=C(/C(=C/c3ccccc3F)/C#N)\[O-])F C39997616
C=CCN1[C@H](C(=C(C1=O)[O-])C(=O)c2ccc(cc2)Br)c3cccs3 C40026061
CCCCN1[C@H](C(=C(C1=O)[O-])C(=O)c2c(nc(s2)C)C)c3ccc(cc3)C(C)C C40099220
c1ccc(cc1)[C@H](C(=O)[O-])N2C(=O)/C(=C/c3ccc(o3)c4ccc(cc4)F)/SC2=S C40567395
c1cc(cc(c1)I)/C=C/2\C(=O)N(C(=S)S2)CCCCCC(=O)[O-] C40845915
Cc1cc(c(cc1C)COc2ccc(cc2)/C=C/3\C(=O)N(C(=S)S3)CCC(=O)[O-])C C40937808
Cc1ccc(cc1)CO[C@@H](c2ccc(cc2)Br)[C@]3(CC(=NO3)C)C(=O)[O-] C43209200
C[C@@]12CCC[C@@]([C@H]1CCC(=C)[C@@H]2CCc3ccoc3CN4CCOCC4)(C)C(=O)[O-] C43465363
CC(C)c1ccccc1[N-]S(=O)(=O)c2ccc(cc2C(=O)OC)Br C16129189
CCc1ccc(cc1)n2c(cc(c2C)/C=C/3\C(=NC(=S)N(C3=O)c4ccccc4F)[O-])C C59135932
Cc1ccc(cc1)Sc2ccc(o2)/C=C/3\C(=NC(=O)N(C3=O)c4ccccc4)[O-] C59137828
COc1cc(ccc1OCc2ccc(cc2)Br)/C=C\3/C(=NC(=S)S3)[O-] C13898934
CCOC(=O)[C@@H]([C@H](c1ccc(cc1)Br)C2=C(c3ccccc3C2=O)[O-])C(=O)C C59518094
CCN([C@H](C)CC(=O)[O-])C(=O)c1cc(c(s1)Br)Br C61179255
CCCSC1=NC(=O)[C@@H]2[C@@H](C3=C(CC(CC3=NC2=N1)(C)C)[O-])c4cccs4 C39766032
Cc1ccc(c(c1)Br)[N-]S(=O)(=O)c2c(sc(c2c3cc(no3)C)C)C C64845478
Cc1cc(ccc1Br)[N-]S(=O)(=O)[C@@H]2CC[C@@H](S2)[C@@H]3C=CN=N3 C64952804
Cc1ccc(c(c1)[N-]S(=O)(=O)c2cc3c(s2)CCN(C3)C(=O)C4CCC4)F C65196290
Cc1cccc(c1NC(=O)CSc2nnc(o2)c3cccc(c3)Br)C C00849780
CCOc1ccc(cc1)N2C[C@@H](CC2=O)C(=O)Nc3ccc(cc3Br)C C01130674
c1ccc(cc1)n2cc(c(n2)c3cccs3)/C=C(/C#N)\C(=O)Nc4ccccc4F C03189906
c1cc(cc(c1)Cl)Cn2cc(cn2)NS(=O)(=O)c3ccc(s3)Br C02804423
Cc1ccc(cc1C)NC(=O)CN2C(=O)/C(=C\c3ccc(cc3)C(F)(F)F)/SC2=O C06858803
CN(Cc1ccccc1F)C(=O)CSc2[nH]c(=O)c3c4c(sc3n2)CCCC4 C07153727
c1ccc(cc1)CCN2[C@H](Nc3ccccc3C2=O)c4ccc(cc4)N5CCOCC5 C07884614
Cc1c(sc2c1c(nc(n2)CSc3ccccc3)N[C@H]4CCS(=O)(=O)C4)C C08313941
CC1=C([C@H](NC(=S)N1c2ccccc2)c3ccccc3OC(F)F)C(=O)N(C)C C07621814
Cc1ccccc1N(CC(=O)Nc2ccc(cc2F)Br)S(=O)(=O)C C08571236
c1ccc(c(c1)C(F)(F)F)NC(=O)COc2c3cc(ccc3ncn2)Br C08825250
Cc1cc(cc(c1OCC(=O)N/N=C(/C)\c2ccco2)Br)Br C12483300
Cc1ccc(c(c1)Sc2ccc(cc2)NC(=O)C3CCN(CC3)S(=O)(=O)C)C C14110937
c1ccc(c(c1)Cn2cc(cn2)NS(=O)(=O)c3ccc(cc3)Br)Cl C14228043
c1ccc(c(c1)Cn2cc(c(n2)NS(=O)(=O)c3cccs3)Br)F C14234209
Cc1nc(c(s1)C(=O)N[C@H](C)c2nc3ccccc3n2C(F)F)c4ccccc4 C14368992
Cc1nc(c(s1)C(=O)N[C@@H](C)c2nc3ccccc3n2C(F)F)c4ccccc4 C14368993
c1ccc(c(c1)/C=C/C(=O)N2CCC[C@H](C2)C(=O)Nc3ccc(cc3)c4cscn4)F C14979620
CCOc1ccc(cc1Br)/C=C/2\C(=O)N(C(=O)N2)Cc3ccc(cc3)F C16193554
Cc1cc(ccc1Br)S(=O)(=O)N[C@H](c2ccccc2F)c3nccn3C C17522143
Cc1cc(ccc1NC(=O)CN(C)C(=O)c2ccc(cc2)n3cccc3)Br C17862724
CC1=C([C@H](C2=C(N1)CC(CC2=O)(C)C)c3ccccc3F)C(=O)OC[C@@H]4CCCO4 C19770270
Cc1ccc(o1)[C@H]2C3=C(C[C@@H](CC3=O)c4cccs4)NC(=C2C(=O)OC(C)C)C C00781210
Cc1ccc(o1)[C@@H]2C3=C(C[C@H](CC3=O)c4cccs4)NC(=C2C(=O)OC(C)C)C C00781209
c1cc2c(c(c1)c3ccncc3)O[C@@H](C2)CNC(=O)c4csc(n4)c5cccs5 C20820683
Cc1c(c(n(n1)C)C)CNC(=O)Cn2c3ccc(cc3cc2c4cccs4)Cl C21528222
CN1CCc2c1ccc(c2)[C@H](CNC(=O)c3cccc4c3cccc4)N5CCOCC5 C22733485
Cc1cc(nc2c1c(c(s2)C(=O)NC[C@H](c3cccs3)N4CCOCC4)C)C C12557568
Cc1cc(nc2c1c(c(s2)C(=O)NC[C@@H](c3cccs3)N4CCOCC4)C)C C12557569
c1cc(cc(c1)Cl)CNc2c3c4c(sc3nc(n2)CN5CCOCC5)CCC4 C24193299
C[C@H](c1ccc2c(c1)CCCC2)NC(=O)[C@@H]3CCCN(C3)S(=O)(=O)c4cccs4 C24275858
Cc1c(sc2c1c(=O)n(c(n2)S[C@H](C)C(=O)Nc3ccccc3SC)C)C C24774320
c1ccc2c(c1)-c3ccc(cc3C2=O)C(=O)NC[C@H](c4cccs4)N5CCOCC5 C24924333
Cc1c(sc(n1)NC(=O)/C=C/c2c(cccc2Cl)F)c3nccn3C(F)F C25163079
CCc1ccc(cc1)NC(=O)c2nnc(s2)CN3CCCc4c3c(cc(c4)F)F C29851413
C[C@H](c1ccc(s1)Cl)NC(=O)[C@H]2CCCN(C2)S(=O)(=O)c3cccs3 C33192637
COc1ccccc1/C=C/2\C(=O)N(C(=O)S2)CNc3cccc(c3)Br C01424141
Cn1c(=O)c(c([nH]c1=O)N(C)Cc2ccccc2)Cc3ccc(cc3)Br C01503936
Cn1c(=O)c(c([nH]c1=O)N(C)Cc2ccccc2)Cc3ccccc3Br C16078947
COC(=O)c1cccc2c1CN(CC2)CC(=O)Nc3ccc(cc3F)Br C39306367
Cc1ccc(cc1)N2C[C@@H](CC2=O)C(=O)NCC3(CCOCC3)c4c(cccc4Cl)F C44068353
c1ccc2c(c1)C3C[C@@H](C2c4c3cccc4)CNC(=O)CCN5c6ccccc6OCC5=O C45416458
Cc1cc(ccc1Br)NC(=O)CCCn2c(nc3ccccc3c2=O)C C45713338
Cc1cc(ccc1NC(=O)Cc2ccc(s2)S(=O)(=O)N3CCCC3)Br C46632128
Cc1nc2ccccc2n1CCCNC(=O)c3cc4cc(ccc4o3)Br C46674378
c1ccc(c(c1)Cn2cc(ccc2=O)NS(=O)(=O)c3ccc4c(c3)CCC4)Cl C48304134
c1ccc2c(c1)/C(=C/NC[C@@H]3CCCO3)/C(=O)N(C2=O)c4cccc(c4)C(F)(F)F C57367142
c1cc(cc(c1)C(F)(F)F)CS[C@H]2N=NC(=O)[C@@H]3N2N[C@@H](C3)c4cccs4 C64714082
CSc1cccc(c1)NC(=O)c2cnc(nc2c3ccncc3)c4ccc(cc4)F C65153973
CCOc1ccc(cc1)S(=O)(=O)N[C@@H]2Cc3cc(ccc3OC2)Br C65330397
CC(C)[NH+]1CCc2c(sc(c2C(=O)OC)NC(=O)c3cc(sc3Cl)Cl)C1 C08793116
Cc1ccc(cc1)NC(=O)Cc2nc(cs2)C[NH+](C)[C@H](C)c3nc4ccccc4s3 C09642468
C[NH+](Cc1ccc(s1)Cl)Cc2c3ccccc3cc(c2O)C(=O)N4CCOCC4 C09883843
C[NH+](C)Cc1ccccc1CNC(=O)c2ccc3c(c2)C[C@H](OC3=O)c4ccccc4 C10299599
Cc1nc(cs1)[C@H](C)[NH2+]Cc2cn(nc2c3ccc(cc3F)OC)c4ccccc4 C11771580
CCn1c(c(c(n1)C)C[NH+]2CCC[C@H](C2)c3c(cn[nH]3)c4cccc(c4)C(F)(F)F)C C12149922
COc1ccc(c(c1)C[NH+]2CCOc3ccc(cc3C2)[C@H](Cc4ccccc4)O)OC C12156011
Cc1cc(n(n1)c2ccc(cc2C[NH+]3CCC(CC3)(Cc4cccc(c4)OC)CO)F)C C12297792
Cc1cccc(c1)n2cc(c(n2)c3cccc(c3)F)C[NH+]4CCC[C@H](C4)CNC(=O)C C12430973
Cc1cc(n(n1)C[C@H](C)[NH+]2CCC(CC2)CCC(=O)Nc3ccc(c(c3)Cl)F)C C12745006
C[C@@H](C(=O)N1CC(=O)Nc2c1ccc(c2)C(F)(F)F)[NH+](C)Cc3ccc(c(c3)F)F C12764471
Cc1cccc(c1C)NC(=O)C[NH+](C)Cc2cc3c(cc2Br)OCCO3 C12973441
c1ccc(cc1)[C@@H](CNC(=O)c2ccc(=O)n(c2)Cc3ccccc3Cl)[NH+]4CCCC4 C13009835
c1ccnc(c1)Cn2cnc3c(c2=O)c4c(s3)C[C@H](CC4)[NH2+]CCc5ccc(cc5)F C12247817
c1ccc(cc1)C[C@H](c2ccc3c(c2)C[NH+](CCO3)Cc4ccc5c(c4)nsn5)O C14990039
C[NH+](C)CCn1cnc2c(c1=O)c3c(s2)C[C@@H](CC3)NCc4cccc(c4)Cl C19955606
CC(C)N1CCC(CC1)[NH+]2CCN(C[C@@H]2CCO)Cc3cccc4c3oc5c4cccc5 C20905508
c1cc(sc1CN2CC[NH+](CC2)CC(=O)Nc3c(c4c(s3)CCC4)C#N)Cl C22775811
c1ccc(cc1)[C@H]2c3ccsc3CC[NH+]2CC(=O)Nc4ccccc4N5CCCC5=O C23039925
C[NH+]1CCN(CC1)[C@H](CNC(=O)CCC2CCCC2)c3ccc4c(c3)CCCN4C C23858929
C[NH+](Cc1cccc(c1Cl)Cl)Cc2[nH]c(=O)c3c(csc3n2)c4ccco4 C24106035
c1ccn(c1)c2c(c3c(s2)CSCC3)C(=O)NC[C@@H](c4ccco4)[NH+]5CCCCC5 C29898062
Cc1ccc(c(c1)C)[C@@H](C)NC(=O)C[NH+]2CCc3ccccc3[C@@H]2C(=O)N4CCCC4 C33312763
Cc1ccc(c(c1)C)[C@H](C)NC(=O)C[NH+]2CCc3ccccc3[C@@H]2C(=O)N4CCCC4 C33312764
C[C@@H]1CCCC[NH+]1CCCNC(=O)c2cc3c(n2Cc4ccc(cc4F)F)cco3 C33615678
Cc1c(sc2c1c(ncn2)SCC(=O)NC[C@H](c3ccccc3)[NH+]4CCCC4)C C36883670
c1ccc(c(c1)C#N)Sc2ccccc2C(=O)NC[C@@H](c3ccco3)[NH+]4CCCC4 C06589740
CCc1cc(c(s1)NC(=O)c2ccco2)[C@@H](c3cccs3)N4CC[NH+](CC4)C C38546482
Cc1ccc(cc1C)N2C[C@@H](CC2=O)C(=O)NC[C@@H](c3ccsc3)[NH+]4CCCCCC4 C38673679
c1cc(sc1)/C=C/C(=O)NCC[NH+]2CCN(CC2)c3nc4c(cc(cc4s3)F)F C38775865
Cc1c2cc(sc2n(n1)c3ccc(cc3)F)C(=O)NC[C@@H](c4cccs4)[NH+](C)C C36685183
Cc1c2cc(sc2n(n1)c3ccc(cc3)F)C(=O)NC[C@H](c4cccs4)[NH+](C)C C36685184
c1cc(cc(c1)OCCO)C[NH+]2CCC[C@@H](C2)[C@@H]3C(=CN=N3)c4ccc(cc4)Cl C39468166
COC(=O)[C@@H]1CC2=C3CC=CC=C3N=C2[C@@H]4N1[C@@H](C[C@H](C4)[NH2+]C5CC5)c6ccc(cc6)F C39560833
COC(=O)[C@@H]1CC2=C3CC=CC=C3N=C2[C@@H]4N1[C@@H](C[C@@H](C4)[NH2+]C5CC5)c6ccc(cc6)F C39560835
c1cc(sc1)[C@@H]2c3ccsc3CC[NH+]2C[C@@H](COCc4ccc5c(c4)OCO5)O C40007548
Cc1c(nn(c1c2cc(c(nc2)C)F)c3c(cccn3)Cl)C[NH2+][C@H]4CC[C@H](C4)F C40876540
CSc1ccccc1C[NH+]2CCC(CC2)CNC(=O)c3cc4ccccc4oc3=O C43991403
COc1ccccc1[C@@H](CNS(=O)(=O)c2ccccc2Br)[NH+]3CCCC3 C57425246
COc1ccc(cc1)[C@@H](CNCc2cc3c(c(c2)Br)OCO3)[NH+]4CCCC4 C57681732
CC1([C@@H]2CC=C([C@H]1C2)COC[C@@H](C[NH+]3CCC[C@@H]3c4ccc5c(c4)OCCO5)O)C C58422024
Cc1c(cnn1c2ccc(cc2)Br)C(=O)NCCCC[NH+]3C[C@@H](C[C@@H](C3)C)C C58971146
C[C@H](c1ccc(cc1)N2CC[NH+](CC2)C)NC(=O)COc3ccc(cc3)Br C60014470
c1ccc2c(c1)CC[NH+](C2)C[C@H](Cn3c(=O)c4ccccc4c(n3)c5cccs5)O C60042797
c1ccc2c(c1)CC[C@@H]3C2=NN=C3C(=O)NCC4CC[NH+](CC4)Cc5ccccc5F C63659991
C[C@@H](C1CCN(CC1)C(=O)[C@@H]2C=c3cc(ccc3=[NH+]2)Cl)C(=O)NCc4ccccc4F C63739664
c1ccc(cc1)[C@@H](C(=O)N2CCOCC2)NC[C@@H]([C@@H]3CC=CS3)C4=c5ccccc5=[NH+]C4 C63831520
Cc1ccc2=[NH+]CC(=c2c1)CCN3C[C@H](CC3=O)C(=O)Nc4ccc(cc4)Br C63941135
Cc1ccc2=[NH+]CC(=c2c1)CCN3C[C@H](CC3=O)C(=O)Nc4cccc(c4)Br C64538095
CC[C@H]1CCCC[NH+]1CCNS(=O)(=O)c2cc(cs2)c3nc(c(s3)C)C C65116772
C[C@@H](C(=C(Cl)Cl)Cl)OC(=O)[C@@H]1CC=CC[C@@H]1C(=O)[O-] C04956273
CC(C)CN(CC(C)C)C(=O)[C@@H]1CC[C@](C1(C)C)(C)C(=O)[O-] C03195581
C[C@@H](C(=O)[O-])Sc1c2c(csc2ncn1)c3ccccc3 C00131661
Cc1c(sc(n1)Sc2ccc(cn2)Br)CC(=O)[O-] C19814859
CCC/C(=N\OCC)/C1=C(CC[C@H](C1=O)[C@@H]2CCCSC2)[O-] C25723259
c1ccc2c(c1)CCN(C2)CCOc3ccccc3/C=C/C(=O)[O-] C31892268
CCc1ccc(cc1)CN(c2ccc(cc2)CC(=O)[O-])C(=O)C C32217062
CC(C)COc1ccc(cc1C(=O)/C=C/C(=O)[O-])Br C36193453
CC(C)Cn1cc(c(n1)c2ccc(cc2)Br)C(=O)[O-] C37327413
Cn1ccnc1SCc2c3c(cccc3sc2C(=O)[O-])F C37329622
c1c(c(cc2c1OCCCO2)Br)CCCCC(=O)[O-] C37332508
c1cc2c(c(c1)F)nc(n2Cc3cccs3)SCC(=O)[O-] C37422986
CCn1c2ccc(cc2nc1CCCCC(=O)[O-])Br C37441066
CC(C)(C)N(CCC(=O)[O-])C(=O)c1cc2c(s1)CCCC2 C37586771
c1ccnc(c1)CCOc2ccc(cc2/C=C/C(=O)[O-])Br C37662609
CC(C)OC(=O)[C@H]1C2c3ccccc3C([C@@H]1C(=O)[O-])c4c2cccc4 C05002938
C[C@@H](CC(C)C)n1c2cccc(c2nc1SCC(=O)[O-])F C37423029
CC(C)c1ccc(cc1)C[C@@H]([C@@H]2CCS(=O)(=O)C2)C(=O)[O-] C40377615
CC[C@H](C)n1cc(c(n1)c2cccc(c2)Br)C(=O)[O-] C40931150
CC(C)Cn1c(ccc(c1=O)C(=O)[O-])c2ccc3c(c2)CCC3 C41607819
CC[C@H](C)C[C@@](CC)(C(=O)[O-])n1cc(ccc1=O)Br C41896990
CC[C@](c1ccc(cc1)Br)(C(=O)[O-])N2CCSC2=O C41914803
CC[C@@](C)(C(=O)[O-])Oc1cc2c(c3c1ccs3)nc(s2)C C41940611
Cc1cc(c(c(c1)C)[C@@](C)(C(=O)[O-])Sc2nncs2)C C41979695
Cc1nnc(s1)S[C@](C)(c2ccc(cc2)C(C)C)C(=O)[O-] C41987327
Cc1ccc(s1)/C=C/C(=N/S(=O)(=O)c2ccc(s2)Cl)/[O-] C42258388
CCCCS(=O)(=O)/N=C(/c1cc(sc1Cl)Cl)\[O-] C42343412
C/C(=C\c1ccc(s1)c2cc(n(n2)C)C(F)(F)F)/C(=O)[O-] C44221070
c1cc(ccc1Cn2c(cc(n2)c3ccc(cc3)F)C(=O)[O-])F C44672162
CCO/C(=C/Sc1c2c(csc2ncn1)c3ccccc3)/[O-] C45082836
c1cc(ccc1C/C(=N/S(=O)(=O)c2ccc(s2)Cl)/[O-])F C46928732
Cn1cc(cn1)SCc2c3c(cccc3sc2C(=O)[O-])F C48772219
CCCc1c(sc(n1)N2CCc3c(ccs3)C2)C(=O)[O-] C54967980
CN(c1nc(c(s1)C(=O)[O-])c2ccccc2)[C@@H]3CCSC3 C54968126
CN(c1nc(c(s1)C(=O)[O-])c2ccccc2)[C@H]3CCSC3 C54968127
CCc1c(sc(n1)N(Cc2cccs2)C3CC3)C(=O)[O-] C54968741
CCCOc1ccc(cc1OCC)/C=C/2\C(=NC(=S)S2)[O-] C56664090
COc1cc(ccc1c2ccc(o2)/C=C/C(=O)[O-])Br C57353759
Cc1ccc(c(c1)C[C@H](c2ccc3c(c2)OCCO3)C(=O)[O-])C C57759697
CC(C)CCn1c2ccc(cc2nc1C(F)(F)F)CC(=O)[O-] C57764576
CC(C)(CCOc1ccc(c(c1)F)F)c2nc(cs2)C(=O)[O-] C57901869
Cc1ccc(cc1Cl)[C@H]2[C@H](CC(=O)N2CC(C)C)C(=O)[O-] C57984137
CCCCN1[C@@H]([C@@H](CC1=O)C(=O)[O-])c2ccc(c(c2)Cl)F C57985440
CCN(C[C@H](C)C(=O)[O-])C(=O)/C=C/c1ccc(c(c1)Cl)F C61215635
CCn1c2ccc(cc2nc1C[C@H](C)CC(=O)[O-])Br C61828715
CCn1c(nnc1[S-])COc2c(cc(cc2C)Br)C C64871897
CC(C)c1cc(ccc1OCc2nnc(o2)[S-])Br C64872239
c1ccc(cc1)/C=C/S(=O)(=O)/N=C(/[C@H]2C[C@H]2c3ccccc3)\[O-] C66504045
C[C@@H](CN(C)C(=O)c1ccc(nc1[O-])C(F)(F)F)c2ccccc2 C66715118
CCS[C@@H](C(C)C)/C(=N/S(=O)(=O)c1ccc(s1)Cl)/[O-] C67599960
Cc1c(cccc1NC(=S)NC(=O)c2cccc(c2)Br)C(=O)[O-] C01159854
CC1=C([C@@H](NC(=S)N1)c2cc(ccc2OCC(=O)[O-])Br)C(=O)C C04952449
c1ccc(cc1)C(=O)N/C(=C/c2cccc3c2cccc3)/C(=O)NCCC(=O)[O-] C02990430
Cc1cc(cc(c1Cl)C)OCC(=O)N[C@@H](Cc2c[nH]c3c2cccc3)C(=O)[O-] C00956381
Cc1c(cccc1NC(=S)NC(=O)c2ccccc2I)C(=O)[O-] C01159959
C[C@@H](C(=O)NNC(=O)c1cccnc1[S-])Oc2cccc(c2)Br C10409402
CC[C@H]1CCc2c(cc(s2)C(=O)NNC(=O)C[C@@H](c3ccccc3)C(=O)[O-])C1 C13250107
c1ccc2c(c1)c(ccc2Cl)OCC(=O)N[C@@H](Cc3c[nH]c4c3cccc4)C(=O)[O-] C13260061
c1ccc2c(c1)c(c[nH]2)C[C@H](C(=O)[O-])NC(=O)COc3cc(c(cc3Cl)Cl)Cl C13411546
c1ccc(c(c1)NC(=O)c2ccsc2NC(=O)[C@H]3CC=CC[C@H]3C(=O)[O-])F C17079251
C1CCc2c(c(c(s2)NC(=O)[C@H]3CC=CC[C@@H]3C(=O)[O-])C(=O)NC4CC4)C1 C17079333
Cc1ccc(cc1)c2csc(c2C(=O)NC3CC3)NC(=O)[C@H]4CC=CC[C@H]4C(=O)[O-] C17093997
Cc1cc(c(c(c1)Br)NC(=O)NC(=O)CCCC(=O)[O-])Br C20504252
c1ccc2c(c1)c(c[nH]2)C[C@H](C(=O)[O-])NC3=C(C(=O)c4ccccc4C3=O)Cl C03984725
C[C@@H](C(=O)Nc1ccc(c(c1F)F)F)Nc2ccc(cc2)[N-]S(=O)(=O)C C23628373
c1ccc(cc1)C[NH2+][C@H](c2cn(nc2c3cccs3)c4ccccc4)P(=O)([O-])[O-] C27987255
c1cc(c(cc1[N-]S(=O)(=O)c2ccc(s2)Br)Cl)C(=O)N C31720961
c1ccc(c(c1)/C=C\2/C(=NC(=S)S2)[O-])C(=O)NNc3nc4ccccc4s3 C32598205
c1cc(cc(c1)Br)OCC(=O)NN/C=C/2\C=C(C(=O)C(=C2)Br)[O-] C13550668
c1cc(cc(c1)OCC(=S)N)[N-]S(=O)(=O)c2ccc(s2)Br C36682905
c1ccc(cc1)/N=C(/c2nc3ccccc3s2)\NN/C=C/4\C=CC(=O)C=C4[O-] C08048580
c1cc(ccc1CS(=O)(=O)N)[N-]S(=O)(=O)c2ccc(s2)Br C40217355
c1cc(cc(c1)I)NC(=O)Nc2ccc(cc2)CC(=O)[O-] C40545783
Cc1cc(c(c(c1)Br)NC(=O)N[C@@H](C(=O)[O-])C(C)(C)C)Br C40546247
CCCC[C@@H](C(=O)[O-])NC(=O)Nc1c(cc(cc1Br)C)Br C40546255
CC(C)(C)c1ccccc1OCC(=O)N[C@@H](Cc2c[nH]c3c2cccc3)C(=O)[O-] C40867837
CC(C)(C)c1ccccc1OCC(=O)N[C@H](Cc2c[nH]c3c2cccc3)C(=O)[O-] C40867839
Cc1cc(ccc1C(C)C)OCC(=O)N[C@H](Cc2c[nH]c3c2cccc3)C(=O)[O-] C40867849
CC(=O)c1c(cc(s1)C(C)(C)C)NC(=O)c2c(=O)c3ccccc3[nH]c2[O-] C06022685
CC(C)(C)OC(=O)N[C@@H](Cc1cc(c(cc1O)F)Br)C(=O)[O-] C44319239
c1cc(c(cc1C(=O)N)[N-]S(=O)(=O)c2ccc(s2)Br)F C48798366
c1cc(c(cc1O)C(=O)[O-])NS(=O)(=O)c2c(ccs2)Br C49060865
c1ccc(c(c1)C(=S)N)[N-]S(=O)(=O)c2c(ccs2)Br C49060902
c1cc(c(cc1S(=O)(=O)N)[N-]S(=O)(=O)c2c(ccs2)Br)Cl C49061007
CCCC[C@@H](C(=O)[O-])NC(=O)Nc1ccc(cc1Br)Br C49186937
C=CCn1c(=O)c2ccc(cc2nc1[S-])C(=O)NCc3ccccc3CO C50004593
c1c(c(sc1C(=O)[O-])Br)S(=O)(=O)NC2(CCCCC2)CO C53117587
[C@H]1(NC(=NC(=O)O1)[N-][C@H](C(Cl)(Cl)Cl)O)C(Cl)(Cl)Cl C25559090
c1c(cc(cc1Cl)Cl)NC(=O)CSc2c(c3c(s2)c(cc(=O)[nH]3)[O-])C#N C13568722
c1cc(cc(c1)I)C(=O)NC(=S)Nc2ccc(cc2)CC(=O)[O-] C20151780
c1cc(ccc1CC(=O)[O-])NC(=S)NC(=O)c2ccc(cc2)Br C20151950
c1cc(oc1)CNC(=O)Nc2c(cc(cc2Br)Br)C(=O)[O-] C62825473
COc1ccc(c(c1)[N-]S(=O)(=O)c2cc(ccc2Br)Br)N C63212798
COc1ccc(c(c1)[N-]S(=O)(=O)c2cc(sc2Br)Br)N C63212866
c1ccc(c(c1)c2ncc(s2)C(=O)N/N=C(\NCC(F)(F)F)/[S-])F C64082851
c1ccc(c(c1)N/C(=C(\C#N)/C(=O)c2ccc([nH]c2=O)c3cccs3)/[O-])Cl C64101190
CCc1ccc(c(c1)Br)OCC(=O)N[C@H](Cc2c[nH]c3c2cccc3)C(=O)[O-] C64873369
CN(CCCCNC(=O)c1ccc2c(c1)nc(=S)[nH]c2[O-])c3ccccc3 C54167199
CCn1c(c2ccc(cc2nc1=S)C(=O)NCc3cc4ccccc4[nH]3)[O-] C65585023
C[C@H](/C(=C(/C#N)\C(=O)Nc1ccc(cc1)SC(F)F)/[O-])NC(=O)C2CCC2 C66230713
c1ccc(c(c1)COc2cccc(c2)/C=C\3/C(=O)N(C(=S)S3)CC(=O)[O-])F C02844681
c1ccc2c(c1)C(=O)/C(=C/c3cc(ccc3OCC(=O)[O-])Br)/S2 C05648186
c1ccc(cc1)[C@@H]2C(=Cc3ccccc3O2)/C=C\4/C(=O)N(C(=S)S4)CC(=O)[O-] C06885513
CCN1c2ccc(cc2/C(=C/3\C(=O)N(C(=S)S3)[C@@H](C)C(=O)[O-])/C1=O)Br C01282003
CCN1c2ccc(cc2/C(=C/3\C(=O)N(C(=S)S3)[C@H](C)C(=O)[O-])/C1=O)Br C01282005
CSCC[C@@H](C(=O)[O-])N1C(=O)/C(=C\c2ccc(o2)c3ccc(cc3)F)/SC1=S C08884270
c1ccc2cc(ccc2c1)COc3ccccc3/C=C/4\C(=O)N(C(=S)S4)CC(=O)[O-] C09310639
c1cc(ccc1c2ccc(o2)/C=C/3\C(=O)N(C(=S)S3)CC(=O)[O-])Br C02697118
C[C@@H]1Cc2cc(ccc2O1)/C=C\3/C(=O)N(C(=S)S3)CCCCCC(=O)[O-] C16810412
CCc1ccccc1N2C(=O)/C(=C\c3ccc(cc3)O[C@@H](C)C(=O)[O-])/SC2=S C16906756
CCCOc1ccc(cc1)/C=C\2/C(=O)N(C(=S)S2)c3ccc(cc3)CC(=O)[O-] C16930525
C/C(=C\c1ccccc1)/C=C\2/C(=O)N(C(=S)S2)c3ccc(cc3)CC(=O)[O-] C16930613
c1ccc(c(c1)C(=O)[O-])S[C@@H]2CC(=O)N(C2=O)c3ccccc3Br C19765785
c1cc2c(ccn(c2=O)Cc3ccc(o3)C(=O)[O-])cc1I C36326320
Cc1ccc(cc1)n2c(cc(c2C)/C=C\3/C(=O)N=C(N(C3=O)C4CCCCC4)[O-])C C17248845
Cc1c(c(n(c(=O)n1)c2ccccc2I)C)CCC(=O)[O-] C37325963
c1cc(c(cc1Br)Br)S(=O)(=O)[N-]c2ccncc2 C37574531
Cc1cc(sc1C(=O)[O-])S(=O)(=O)N(C)Cc2cc(cs2)Br C37837402
CN(C[C@H]1CC=C(S1)Br)C(=O)Cn2c(nnc2[S-])c3cccs3 C38792761
Cc1c(c2c(n1[O-])-c3c(c(c4ccccc4n3)S(=O)(=O)C(C)C)C(=O)CC2)SC C39457684
CC(C)C[C@@H](C(=O)[O-])N1C(=O)/C(=C(\C)/c2ccc(cc2)Br)/SC1=S C39861833
CCO/C(=C\1/[C@@H](C(=C(N=C1CSc2ccncc2)C)C#N)c3ccccc3C)/[O-] C40447657
CSCC[C@@H](C(=O)[O-])N1C(=O)/C(=C/c2ccc(o2)c3ccc(cc3)F)/SC1=S C40567401
CCOc1ccc(cc1/C=C/2\C(=O)N(C(=S)S2)CCCC(=O)[O-])Br C40938496
c1csc2c1[C@H](N(CC2)S(=O)(=O)c3c(ccs3)Br)C(=O)[O-] C44591959
c1cc(sc1S(=O)(=O)N2CCc3c(ccs3)[C@@H]2C(=O)[O-])Br C44591969
c1cc(sc1S(=O)(=O)N2CCc3c(ccs3)[C@H]2C(=O)[O-])Br C44591970
Cc1ccsc1/C(=N/S(=O)(=O)c2cc(ccc2Br)Br)/[O-] C48499568
c1cc(cc(c1)I)/C(=N/S(=O)(=O)c2ccc(nc2)Cl)/[O-] C48505593
c1cc(ccc1S(=O)(=O)/N=C(/c2ccc(s2)Br)\[O-])Br C48517925
c1c(c(sc1/C(=N/S(=O)(=O)N2CCCCC2)/[O-])Br)Br C48869735
c1cc(cc(c1)Br)/C(=N/S(=O)(=O)c2cc(cnc2)Br)/[O-] C49135840
Cc1c(c(n(c(=O)n1)c2ccc(cc2Br)Br)C)CC(=O)[O-] C49185687
CC(C)S(=O)(=O)/N=C(/c1cc(c(s1)Br)Br)\[O-] C49417711
C[C@@H]1C(=Cc2ccccc2O1)/C=C\3/C(=O)N(C(=S)S3)[C@@H](CCSC)C(=O)[O-] C54361100
CCN1C(=O)/C(=C/c2cc(n(c2C)c3cccc(c3Cl)Cl)C)/C(=NC1=O)[O-] C05947724
Cc1ccc(cc1/N=C/c2cc(c(o2)N3CCOCC3)Br)C(=O)[O-] C59678286
CSC1=NN2[C@@H](C3=C(C[C@H](CC3=O)c4ccco4)N=C2[N-]1)c5ccc(cc5)F C19960144
CC(C)SC1=NC(=O)[C@H]2[C@H](C3=C(CC(CC3=NC2=N1)(C)C)[O-])c4cccs4 C39765668
CC(C)n1cc(c2c1cccc2)/C=C/3\C(=O)N=C(N(C3=O)c4cccc(c4)F)[O-] C02447927
CCOCCO/C(=C/1\[C@@H](C2=C(C[C@H](CC2=O)c3cccs3)N=C1C)c4ccsc4)/[O-] C08653973
Cn1c2ccc(cc2sc1=O)[N-]S(=O)(=O)c3ccccc3Br C46017664
Cc1ccc(c(c1)Br)[N-]S(=O)(=O)c2ccc3c(c2)N(CCCS3)C(=O)C C64952057
C[C@@H]1C=C2C(=C(C(=N2)/C(=N/c3cc(c(cc3F)F)F)/[O-])CN4CCOCC4)S1 C65139043
c1ccc(c(c1)CS(=O)(=O)/N=C(/c2ccc(c(c2)F)Br)\[O-])C#N C65643813
c1cc2c(ccc(c2nc1)F)S(=O)(=O)[N-]c3nc4cc(c(cc4s3)F)F C66254386
CN(Cc1cccs1)C(=O)CSc2[n-]c3cc(cnc3n2)Br C66276686
CCc1c(c(=O)n(n1C)c2ccccc2)c3c(/c(=N/c4ccc(cc4)F)/c3=O)[O-] C66323921
Cc1csc(n1)[C@H](C#N)/C(=C\2/CCN(C2=O)c3cc(ccc3Cl)Cl)/[O-] C66504318
c1cc(cc(c1)Br)/C=C/S(=O)(=O)[N-]c2ccc3c(c2)OCCO3 C66574844
CC/C(=C\1/C(=O)N(C(=S)S1)CC(=O)[O-])/C=C\2/N(c3cc(ccc3S2)OC)CC C04048107
Cc1cc(cc(c1)N\2[C@H]3CS(=O)(=O)C[C@H]3S/C2=N\C(=O)CCCC(=O)[O-])C C05489075
c1cc2c(cc1S(=O)(=O)[O-])[C@H](O[C@H](O2)C(Cl)(Cl)Cl)C(Cl)(Cl)Cl C01733743
CC(=O)N1c2ccccc2/C(=C/3\C(=O)N(C(=S)S3)[C@H](CCSC)C(=O)[O-])/C1=O C01867947
Cc1cc(c(c(c1)C)N\2[C@@H]3CS(=O)(=O)C[C@H]3S/C2=N\C(=O)CCCC(=O)[O-])C C06498696
c1ccc(c(c1)/C=C/2\C(=O)N(C(=S)S2)c3ccc4c(c3)OCCO4)OCC(=O)[O-] C01255226
Cc1cc(cc(c1N\2[C@H]3CS(=O)(=O)C[C@H]3S/C2=N\C(=O)CCC(=O)[O-])C)Br C09383255
c1cc(cc(c1)Br)N\2[C@H]3CS(=O)(=O)C[C@H]3S/C2=N\C(=O)CCCC(=O)[O-] C09383928
C=CCN1c2ccc(cc2/C(=C/3\C(=O)N(C(=S)S3)CCC(=O)[O-])/C1=O)Br C12343762
c1cc(cc(c1)Br)CN2C(=O)/C(=C/c3ccc(cc3)OCC(=O)[O-])/SC2=O C12630144
Cc1cc(c(n1c2nccs2)C)/C=C\3/C(=O)N(C(=S)S3)c4ccc(cc4)C(=O)[O-] C13033203
C[C@@H]1C[C@@H](CN(C1)C(=O)CSc2nnc(n2[C@@H](C)C(=O)[O-])c3cccs3)C C13232844
Cc1cccc(c1)c2c(cn(n2)Cc3ccccc3)/C=C\4/C(=O)N(C(=S)S4)CC(=O)[O-] C13264777
c1cc(c(cc1C(=O)[O-])S(=O)(=O)Oc2ccc3c(c2)OCC3=O)Br C13314484
Cc1c2c(ncn(c2=O)Cc3cc4c(cc3Br)OCO4)sc1C(=O)[O-] C13418277
c1c2cc3c(cc2nc(c1/C=C/4\C(=O)N(C(=S)S4)CCCC(=O)[O-])Cl)OCO3 C13691934
c1ccc(c(c1)CN2c3ccccc3/C(=C/4\C(=O)N(C(=S)S4)CC(=O)[O-])/C2=O)Cl C16248093
CC(=O)c1cccc(c1)N2C(=O)/C(=C\c3ccccc3OCCC(=O)[O-])/SC2=S C16911438
Cc1cccc(c1)/C=C\2/C(=O)N(C(=O)S2)CC(=O)N(C)c3ccccc3C(=O)[O-] C16920941
Cc1c(c(n(n1)c2ccccc2)[O-])/C=N/n3c(nc4c(c3=O)c5c(s4)CCCC5)C C06008289
c1ccc2c(c1)CCN([C@@H]2C3=C(CCCC3=O)[O-])C(=O)CSC(=S)N4CCOCC4 C12320995
Cc1ccsc1[C@@H](c2c(n3c(s2)nc(n3)C)[O-])N4CCC(CC4)C(=O)OC C23749062
CN(CC(=O)[O-])S(=O)(=O)c1ccc(cc1)C(=O)/C=C/c2ccc(c(c2)Br)F C25452169
CCn1c(c2ccc(cc2nc1=S)C(=O)N(C)C[C@@H]3COc4ccccc4O3)[O-] C29983673
CCn1c(c(cn1)n2c(nnc2[S-])CCn3c(c(c(n3)C)Br)C)C C08339741
Cc1cc(c(n1c2ccc(cc2)OC)C)/C=C/3\C(=NC(=O)N(C3=O)c4ccc(cc4)F)[O-] C33351312
Cc1ccc(cc1)N2C(=O)/C(=C/[C@H]3C(=NN(C3=O)c4ccccc4)C)/C(=NC2=S)[O-] C09165742
Cc1c(sc(n1)C)C(=O)C2=C(C(=O)N([C@H]2c3ccccc3F)c4nc(c(s4)C(=O)C)C)[O-] C35566064
Cc1c(sc(n1)C)C(=O)C2=C(C(=O)N([C@H]2c3cccc(c3)Br)CCCOC)[O-] C35566800
CC(=O)N1c2ccc(cc2/C(=C/3\C(=O)N(C(=S)S3)CCC(=O)[O-])/C1=O)Br C35575674
Cc1c(c(=O)n(c(c1C(=O)CCN2C(=O)/C(=C/c3ccccc3)/SC2=S)[O-])C)C#N C38616040
COCCN1[C@H](C(=C(C1=O)[O-])C(=O)c2cccs2)c3ccc(cc3)I C09085956
Cc1nnc(s1)/N=C(/C(=C/c2cn(nc2c3ccccc3)c4ccccc4)/C#N)\[O-] C39997793
CCc1c(c2ncc3c(n2n1)ccn(c3=O)[C@H](CS)C(=O)[O-])c4ccc(cc4)Cl C40397495
CSCC[C@@H](C(=O)[O-])N1C(=O)/C(=C/c2ccc(o2)c3ccccc3F)/SC1=S C40567389
c1cc(c(cc1Br)S(=O)(=O)[N-]c2nnc(o2)C3CC3)Br C40692781
c1ccc(cc1)[C@H](C(=O)[O-])N2C(=O)/C(=C/c3ccc4cccc(c4n3)Cl)/SC2=S C54360921
c1c(cc(c2c1OCO2)Br)/C=C/3\C(=O)N(C(=S)S3)CCCC(=O)[O-] C13343623
Cc1ccccc1N2C(=O)/C(=C/c3cccn3c4ccc(cc4)N(C)C)/C(=NC2=O)[O-] C05571320
CCOc1cc(cc(c1OC)Br)/C=C/2\C(=O)N(C(=S)S2)CC(=O)[O-] C59167722
Cc1cccc2c1ncn(c2=O)C/C(=N/S(=O)(=O)c3ccc(cc3)Br)/[O-] C59250557
CCOc1c(cc(cc1Cl)/C=C\2/C(=NC(=O)N(C2=O)c3ccc(cc3)C)[O-])OC C33323344
c1cc(ccc1CN2C(=O)CSC2=O)[N-]S(=O)(=O)c3ccc(c(c3F)F)F C60353917
COc1ccc(cc1Br)/C=C\2/C(=NC(=O)N(C2=O)Cc3ccc(cc3)F)[O-] C17147040
CC(C)CN(CC(=O)[O-])S(=O)(=O)c1ccc(cc1Br)Br C62742518
C[C@H]1CCC2=C3C(=NC(=NC3=O)/C(=C/c4ccc(cc4)OCC(=O)[O-])/C#N)S[C@H]2C1 C40013305
CC\1=NC2=C([C@@H](/C1=C(\[O-])/OCCOC)c3cc4c(cc3Br)OCO4)C(=O)CCC2 C02057107
CCC(=O)N(Cc1cccs1)c2nc3nc(c(c(n3n2)[O-])Cc4ccccc4)C C64792046
c1cc2c(cc1[N-]S(=O)(=O)c3ccc(s3)C4=NN=C(C4)C(F)(F)F)OCCO2 C64952461
CCc1nnc(o1)c2c(c(c(n2C)C)S(=O)(=O)[N-]c3cccc(c3)SC)C C65186514
CC(=O)N/C(=C/c1ccccc1OCc2ccc(cc2)Br)/C(=O)[O-] C06856864
c1ccc(c(c1)CCC(=O)[O-])OCC(=O)Nc2ccc(cc2)I C13014092
Cc1cc(ccc1NC(=O)COc2ccccc2CCC(=O)[O-])Br C13014389
c1ccc(c(c1)[C@@H](CC(=O)[O-])NC(=O)COc2ccc(cc2F)Br)Cl C13173248
c1cc(ccc1[C@@H](CC(=O)[O-])NC(=O)/C=C/c2ccc(o2)I)Cl C13173696
c1ccc2cc(ccc2c1)SCC(=O)N[C@@H](CC(=O)[O-])c3ccc(cc3)Cl C13173841
COc1ccc(cc1/C=C/C(=O)N[C@H](CC(=O)[O-])c2ccc(cc2)Cl)Br C13174977
Cc1ccc2c(coc2c1C)CC(=O)N[C@@H](CC(=O)[O-])c3ccc(cc3)Cl C13175135
Cc1cc(cc(c1OCC(=O)N[C@@H](CC(=O)[O-])c2ccc(cc2)F)C)Cl C13176904
COc1ccc2c(c1Cl)sc(c2Cl)C(=O)N[C@@H](CC(=O)[O-])c3ccc(cc3)F C13176907
c1cc(ccc1[C@H](CC(=O)[O-])NC(=O)/C=C/c2cc(ccc2Cl)C(F)(F)F)F C13177780
Cc1ccc(cc1)[C@H](CC(=O)[O-])NC(=O)/C=C/c2ccc(o2)I C13178724
Cc1ccc(cc1)[C@H](CC(=O)[O-])NC(=O)CSc2ccc(cc2C)Br C13179308
Cc1ccc(cc1)[C@@H](CC(=O)[O-])NC(=O)[C@@H](C)Oc2ccc(cc2Cl)Cl C13181757
Cc1ccc(c(c1)Br)/C=C/C(=O)N[C@H](CC(=O)[O-])c2ccc(cc2)OC C13189558
c1ccc(cc1)[C@H](CC(=O)[O-])NC(=O)COc2ccc(cc2Cl)Br C13225059
Cc1ccc(c(c1)Br)OCC(=O)N[C@@H](CC(=O)[O-])c2ccc(cc2)F C13257749
CCOc1cc2ccccc2cc1C(=O)N[C@@H](CC(=O)[O-])c3ccc(cc3)F C13257873
Cc1ccc(cc1)[C@H](CC(=O)[O-])NC(=O)COc2ccc(cc2Br)C C13258146
CCc1ccc(cc1)c2nc(c(s2)C(=O)N[C@@H](Cc3ccccc3)C(=O)[O-])C C13259948
CNS(=O)(=O)c1ccc(c(c1)C(=O)[O-])Sc2ccccc2Br C13276453
CC(C)[C@H](c1cccs1)NS(=O)(=O)c2ccc(c(c2)C(=O)[O-])Br C13314782
C[C@@H](C(=O)Nc1cccc(c1)Br)Oc2ccccc2CCC(=O)[O-] C13316075
C[C@H](C(=O)N[C@H](CC(=O)[O-])c1cccs1)Oc2ccc(cc2)Br C13388343
c1cc(sc1)[C@@H](CC(=O)[O-])NC(=O)COc2ccc(cc2)Br C13389251
c1ccc2c(c1)c(ccc2Cl)OCC(=O)N[C@H](CC(=O)[O-])c3cccs3 C13389942
Cc1c(ccc(n1)c2cccc(c2)Br)C(=O)N[C@H](CC(=O)[O-])c3ccccc3 C13427995
c1cc(ccc1CCN2C(=O)/C(=C\c3ccc(cc3)C(=O)[O-])/SC2=S)O C16906009
CC(=O)N/C(=C/c1cccc(c1)OCc2cccc(c2)I)/C(=O)[O-] C35667427
c1ccc(cc1)[C@H](C(=O)[O-])NC(=O)CCn2ccc3c2ccc(c3)Br C36360163
C[C@H](C(=O)NCC(C)C)Oc1ccc(cc1C(=O)[O-])I C13315383
Cc1c(sc(n1)[S-])CC(=O)N[C@@H](c2ccc(cc2)Cl)c3nccn3C C40017344
CCSCc1cc(nc(n1)S[C@H](C)C(=O)Nc2ccc(c(c2)F)F)[O-] C41631968
CC(C)(C)OC(=O)N[C@@H](CC(=O)[O-])c1cc(c(s1)Br)Br C02389111
CC(C)(C)OC(=O)N[C@@H](Cc1ccc(c(c1)Br)Br)C(=O)[O-] C44301173
CC(C)(C)OC(=O)N[C@H](Cc1ccc(c(c1)Br)Br)C(=O)[O-] C44301177
CC[C@H](C)[C@@H](C)NS(=O)(=O)c1cc(cc(c1F)C(=O)[O-])Br C49094304
CN(CCCC(=O)[O-])C(=O)Nc1ccc(cc1Br)Br C49186829
C[C@@H](c1ccccc1[N-]S(=O)(=O)c2cc(sc2Br)Br)O C49550649
CC(C)(CCC(=O)[O-])NS(=O)(=O)c1cc(ccc1Br)Br C50196055
c1ccc(c(c1)N/C(=C(\C#N)/C(=O)CCSc2ccccc2F)/[O-])Cl C50811390
CCCc1nnc(n1CC(=O)N[C@@H](CC)c2ccc(cc2)Br)[S-] C58113080
CC(C)[C@H](c1cccs1)NC(=O)CCn2c(nnc2[S-])c3cccs3 C21494726
c1cc(nc(c1C(=O)NCc2cc(cs2)Br)[O-])C(F)(F)F C58401027
CCOc1c(cc(cc1Br)Cl)NC(=O)C[C@H](C)CC(=O)[O-] C61835617
CC(=O)Nc1ccc(cc1)/C=C(/CCCC(=O)[O-])\c2nc3ccccc3s2 C65589006
C=CCN/C(=C(\C#N)/C(=O)c1csc(n1)c2ccc(cc2Cl)Cl)/[O-] C65650891
C[C@@H]1CCCC[C@@H]1NC(=O)CSc2[n-]c3cc(cnc3n2)Br C66276587
C[C@H](c1cccc(c1)[N-]S(=O)(=O)c2ccc(s2)[C@H](C)NC(=O)C)SC C67244711
CCS[C@@H](C(C)C)/C(=C(/C#N)\C(=O)Nc1ccccc1Br)/[O-] C67620806
c1ccc2c(c1)-c3ccccc3C2COC(=O)N[C@H](Cc4cc(cc(c4)F)F)C(=O)[O-] C02569517
CC1=C(C[C@@H]([C@@H](C1)C(=O)Nc2nc(cs2)c3ccc(cc3)CC(C)C)C(=O)[O-])C C04651435
Cc1ccc2c(c1)[C@H](c3ccccc3O2)SCC(=O)Nc4ccccc4C(=O)[O-] C06720838
c1cc(cc(c1)C(=O)[O-])c2ccc(o2)/C=C(\C#N)/C(=O)Nc3cccc(c3)Br C02805952
COc1cc(cc(c1O)Br)/C=C/c2nc(c(s2)C(=O)[O-])c3ccccc3 C13026453
COc1cc(c(cc1O)/C=C/c2nc(c(s2)C(=O)[O-])c3ccccc3)Br C13026529
Cc1cc(ccc1Br)NC(=O)COc2cc3ccccc3cc2C(=O)[O-] C13049744
CCc1ccc(cc1)[C@@H](C)NC(=O)COc2ccc(cc2C(=O)[O-])I C13083985
Cc1ccc(c(c1)C)SCc2cccc(c2)C(=O)N[C@H](CC(=O)[O-])c3ccc(cc3)F C13177243
Cc1ccc(c(c1)OCC(=O)Nc2ccc(cc2C(=O)[O-])Br)C(C)C C13177918
c1cc(ccc1/C=C/C(=O)Nc2ccc(cc2C(=O)[O-])Br)OC(F)F C13178192
Cc1cc(cc(c1C)S(=O)(=O)N[C@@H](c2ccc3c(c2)CCC3)c4cccs4)C(=O)[O-] C13269382
c1cc(sc1)[C@H](c2ccc3c(c2)CCCC3)NS(=O)(=O)c4ccc(cc4)CCC(=O)[O-] C13269412
CC(C)[C@H](c1ccc(cc1)C(C)(C)C)NS(=O)(=O)c2ccc(s2)CC(=O)[O-] C13314149
Cc1ccc(cc1F)NC(=O)[C@H](C)Oc2ccc(cc2C(=O)[O-])I C13315404
c1c(cc(c(c1C(=O)[O-])NC(=O)COc2c(c(cc(c2F)F)F)F)Cl)Cl C13319709
Cc1ccc(c(c1)C)SCc2cccc(c2)C(=O)N[C@@H](CC(=O)[O-])c3cccs3 C13388385
Cc1ccc(c(c1)Br)OCC(=O)Nc2cc3ccccc3cc2C(=O)[O-] C13426558
C[C@@H](CC(=O)Nc1ccc(cc1C(=O)[O-])I)c2ccccc2 C13437029
c1ccc(cc1)SCCC(=O)Nc2ccc(cc2C(=O)[O-])I C13438052
Cc1ccc(cc1)S[C@@H](C)C(=O)Nc2ccc(cc2C(=O)[O-])I C13438164
CC/C(=C\C=C\[C@@H]1C=C[C@H]2CCC[C@@H]2[C@@H]1C(=O)c3ccc[nH]3)/[C@@H]4CO[C@H](C[C@@H]4C)[C@@H](C)C(=O)[O-] C13896230
CC(=O)Nc1c2c(cc(nc2sc1C(=O)[O-])c3ccccc3)c4ccc(cc4)F C05376466
C[S@@](=O)c1cc(cc(c1[O-])CSc2[nH]c(c(n2)c3ccc(cc3)F)c4ccncc4)Cl C27525593
CN(CCCC(=O)[O-])C(=O)Nc1c(cc(cc1Br)Br)Br C37330356
Cc1c\2c(oc1C(=O)[O-])CC(C/C2=N\NC(=O)C(c3ccccc3)c4ccccc4)(C)C C39853321
c1ccc(cc1)[C@H]2C(=N[C@H](N2)SCc3nnc(n3c4ccccc4)[S-])c5ccccc5 C39929769
CC(C)(C)OC(=O)N[C@H](Cc1ccc(s1)c2ccc(cc2)Br)C(=O)[O-] C44318436
c1ccc2c(c1)-c3ccccc3C2COC(=O)N[C@@H](Cc4cc(c(c(c4F)F)F)F)C(=O)[O-] C44321003
Cc1ccc(cc1C)[C@H](CC(=O)[O-])NC(=O)OCC2c3ccccc3-c4c2cccc4 C44546965
c1cc2c(cc1C(=O)[O-])nc([nH]c2=O)COc3ccc(cc3Cl)Br C13318289
C(CSc1c(=O)[nH]c(nn1)[O-])Oc2c(c(c(c(c2Cl)Cl)Cl)Cl)Cl C01748576
CC(C)(C)[C@H]1CCc2c(cc(s2)C(=O)Nc3ccccc3[N-]S(=O)(=O)C)C1 C24889828
c1ccc2c(c1)cccc2COc3ccc(cc3/C=C\4/C(=O)NC(=O)N=C4[O-])Cl C58823258
Cc1cc(c(cc1Br)C)SCC(=O)N[C@H](C)c2ccccc2[N-]S(=O)(=O)C C58912466
Cc1ccc(cc1C)SCCC(=O)N[C@@H](C)c2cccc(c2)[N-]S(=O)(=O)C C46703774
Cc1ccc(cc1C)SCCC(=O)N[C@H](C)c2cccc(c2)[N-]S(=O)(=O)C C46703776
Cc1cc(c(cc1Br)C)SC/C(=N/c2[nH]nc(n2)c3ccccn3)/[O-] C59007683
c1ccc2c(c1)cc3ccccc3c2/C=C\4/C(=O)N=C(S4)NCCCCCC(=O)[O-] C06890585
Cc1cccc(c1C)NC(=O)CSc2nc(c(c(=O)n2c3ccccc3F)C)[O-] C59202817
Cc1ccc(cc1C)NC(=O)/C(=C\c2cc(n(c2C)c3ccc(c(c3)Cl)C(=O)[O-])C)/C#N C59248604
Cc1cc(c(n1c2ccc(c(c2)Cl)C(=O)[O-])C)/C=C(/C#N)\C(=O)Nc3ccc(cc3)Cl C59249333
Cc1ccc(cc1)NC(=O)/C(=C\c2cc(n(c2C)c3cc(ccc3C)C(=O)[O-])C)/C#N C59335460
CC[C@@H](C)N(CC)C(=O)Nc1c(cc(cc1Br)Br)C(=O)[O-] C62825529
Cc1ccc(cc1C)NC(=O)CSC2=C([C@@H](C3=C(CCCC3=N2)[O-])c4ccco4)C#N C13174288
Cc1ccccc1[C@H]2C(=C(N=C3C2=C(CCC3)[O-])SCC(=O)Nc4cccc(c4)Cl)C#N C02310088
CCCOc1ccc(cc1)[C@H]2CC(=O)Nc3c2sc(c3c4ccccc4)C(=O)[O-] C64795300
CCOc1ccc(cc1)[C@@H]2CC(=O)Nc3c2sc(c3c4ccc(cc4)F)C(=O)[O-] C64796357
CCOc1ccc(cc1)[C@H]2CC(=O)Nc3c2sc(c3c4ccc(cc4)F)C(=O)[O-] C64796361
C#CCOc1ccc(cc1)[C@@H]2CC(=O)Nc3c2sc(c3c4cccc(c4)F)C(=O)[O-] C64797364
c1ccc(c(c1)COc2ccc(cc2/C=C/C(=O)[O-])Br)F C02140862
Cc1cc(c(s1)C)c2cc(c3cc(ccc3n2)Br)C(=O)[O-] C00647534
c1cc(ccc1c2cn3c4ccc(cc4sc3n2)C(=O)[O-])F C06751012
c1cc(c(cc1/C=C/C(=O)c2ccc(s2)C(=O)[O-])Br)F C07333373
Cc1ccc(cc1)COc2ccc(cc2/C=C/C(=O)[O-])Br C11800083
Cc1cc(c(cc1Br)C)OCc2ccccc2C(=O)[O-] C11861632
CCCOc1c(cc(cc1Br)/C=C/C(=O)[O-])Br C12394678
c1cc2c(cc1C(=O)[O-])CCN2C(=O)c3ccc(s3)Br C13448344
c1cc(ccc1COc2ccc(cc2)/C=C/C(=O)[O-])I C20134208
c1cc(c(cc1/C=C/C(=O)[O-])F)Oc2ccc(cc2Br)F C20576655
c1cc2c(c(c1)n3c(nnc3[S-])c4cccs4)CCCC2 C20591146
c1ccc2c(c1)CC(C2)/N=C/C3=C(C[C@H](CC3=O)c4cccc(c4)Cl)[O-] C21344929
c1ccc(c(c1)/C=C(\C#N)/c2nc3ccccc3c(n2)[O-])Br C03899752
c1ccc2c(c1)cccc2/C=C(\C#N)/c3nc4ccccc4c(n3)[O-] C03945070
c1cc(c2c(c1)sc(c2CSc3cccs3)C(=O)[O-])F C37336381
Cc1ccc(cc1c2ccc(s2)/C=C/C(=O)[O-])Br C37369204
Cc1ccc(cc1)CN(C)c2cc(ccc2C(=O)[O-])Br C36670499
CCN(CC(=C)C)c1cc(ccc1/C=C/C(=O)[O-])Br C36670552
c1ccc(cc1)C[C@@H](C(=O)[O-])SCc2ccc(c(c2)Br)F C37528019
c1cc(cc(c1)F)C[C@H](Cc2ccc(cc2F)Br)C(=O)[O-] C37528515
c1cc(cc(c1)Br)C[C@H](Cc2cccc(c2F)F)C(=O)[O-] C37528601
c1ccc(cc1)/C=C/CSc2[n-]c3cc(cnc3n2)Br C13865231
CC[C@@]1(Cc2c(sc3c2c(nc(n3)SC)[S-])CO1)C C05024841
c1ccc(cc1)Cc2cc3ncc(n3c(c2)I)[O-] C39459646
Cc1ccc(cc1n2c3c(c(n2)C(=O)[O-])CCCCC3)Br C40972496
c1ccc2c(c1)CC(C2)(C(=O)[O-])Oc3ccc(cc3F)Br C41956744
Cc1ccc(c(c1)OCc2cccc(c2)Br)C(=O)[O-] C42318897
Cc1cc(sc1c2ccc(cc2F)Br)C(=O)[O-] C42731837
c1cc2c(cc1[C@@H](c3ccc(c(c3)F)Br)Cl)oc(n2)[O-] C43578009
c1ccc(c(c1)/C=C/C(=O)[O-])OCc2c(ccs2)Br C43676035
Cc1ccccc1C[C@H](Cc2c(ccs2)Br)C(=O)[O-] C43676885
c1ccc2c(c1)c(cn2Cc3cc(cs3)Br)CCC(=O)[O-] C43687879
c1cc(sc1)/C(=C(/C#N)\C(=O)c2cc(ccc2Br)F)/[O-] C48529245
CCCC/C(=C(\C#N)/C(=O)c1ccc(c(c1)F)Br)/[O-] C49417031
c1cc(c2c(c1)sc(c2COCc3cccs3)C(=O)[O-])F C49584418
C[C@H](c1cccs1)N(C)c2cc(ccc2C(=O)[O-])Br C49727511
CC[C@@H](C)COc1c(cccc1Br)/C=C/C(=O)[O-] C50425730
C[C@H](CCC(=O)[O-])Oc1ccc2cc(ccc2c1)Br C50954696
C[C@H](CCC(=O)[O-])Oc1ccc2ccccc2c1Br C50955215
c1ccc(c(c1)/N=C/C(=C(/c2cccs2)\[O-])/C(=O)C(F)(F)F)F C02712813
Cc1ccccc1[C@H](CCOc2c(cc(cc2C)C)C)C(=O)[O-] C57682336
Cc1ccccc1C[C@@H](c2ccc(cc2)Br)C(=O)[O-] C57741291
Cc1cc(c(c(c1)C)C[C@H](c2ccc(cc2)N(C)C)C(=O)[O-])C C57760490
c1ccc(c(c1)/C=C(\C#N)/c2nc(c3c4c(sc3n2)CCCC4)[O-])F C23778650
CC(C)CCOc1c(cccc1Br)/C=C/C(=O)[O-] C42412623
Cc1ccsc1/C=C(\C#N)/C(=N/c2cc(ccc2Cl)Cl)/[O-] C06209683
c1cc(cc(c1)I)O[C@H](CC(=O)[O-])C(F)(F)F C62762341
c1ccc(cc1)[C@H](CSc2cccc(c2)Br)C(=O)[O-] C62767365
C#CCSc1nc-2c(c(n1)[O-])C3(CCCC3)Cc4c2cccc4 C18276776
Cc1cc(cc(c1[N-]S(=O)(=O)C2CCCCC2)C)Br C66581256
Cc1nc(c2c3c(sc2n1)CCC3)N4CCCC4 C00215575
CC1(CC2=C([C@@H](CC(=O)N2C)c3ccccc3)C(=O)C1)C C02495071
CCO[C@H]1c2ccccc2C(=O)N(c3c1cccc3)C C02019984
Cn1c(=O)c2c3c(sc2nc1SCC#C)CCCC3 C02298434
c1ccc2c(c1)C=CN([C@H]2C#N)C(=O)C3=CCCCC3 C00085498
c1cc2cccc3c2c(c1)C(=O)N(C3=O)CCCl C04529528
c1ccc2c(c1)[C@H]3c4cccc(c4[C@@H]2[C@@H]([C@@H]3C#N)C#N)C=O C04937704
CCc1ccc-2n(c1=O)Cc3c2nc4ccccc4c3 C01754979
CCCN1C(=O)CN2[C@]1(C(c3c2cccc3)(C)C)C C05793334
c1csc2c1c(ncn2)S[C@@H]3CCCCC3=O C03433593
CN(C)S(=O)(=O)c1cc(c(cc1Cl)Cl)Cl C06726474
c1cc(sc1)C2=N/C(=C\c3ccsc3)/C(=O)O2 C08179591
Cc1cncc(n1)Oc2ccc(cc2)Br C12370732
c1csc2c1ncnc2S[C@@H]3CCCCC3=O C26952137
Cc1cc2c(nc(nc2s1)C)N3CCC[C@@H](C3)C C28162557
Cc1cc2c(c(c1)Br)N(C(=O)C2=O)C(C)C C33494310
c1cc(cc(c1)Br)c2nc(no2)CCl C34955942
Cc1cc(cn2c1nc(c2)c3ccncc3)Br C36244278
Cc1nc2c(c3c(s2)CCC3)c(n1)SCC#N C04196051
CCCC1=NC(=O)C2=C3C[C@H](CC[C@@H]3SC2=N1)C C39344394
CCCC1=NC(=O)C2=C3C[C@@H](CC[C@H]3SC2=N1)C C39344395
COc1cnc2n1c(cc(c2)F)I C39463028
c1cc2c(cc1[C@H]([C@@H]3CCCO3)Cl)OCCCO2 C40269030
Cc1cc2c(n1[C@@H](C)c3cc(oc3C)C)CCCC2=O C41708773
c1cc(sc1)CN2c3cc(cc(c3C(=O)C2=O)F)F C42134882
CCCN1c2cc(c(cc2C(=O)C1=O)Br)F C42135445
C[C@]12CCC[C@@]13CC[C@@H]([C@]3(C(=O)C2)C)O[C@@H]4CCCCO4 C43762012
c1c(cc(c2c1OCCO2)Br)[C@@H](C#N)Cl C45626913
Cn1c2ccccc2c(c1C(=O)N(C)C)Br C46691131
Cc1c(oc(n1)CN2CCCc3c2c(cc(c3)F)F)C C49000439
CC1(COCCN1C(=O)c2cc3c(s2)CCCC3)C C49377801
c1c(c(cc(c1Cl)Cl)Cl)N2CCC(=O)C2=O C49646810
CCn1ccc(c(c1=O)C#N)c2ccc(cc2)Cl C49847376
Cc1c(c(n(n1)[C@@H]2CCCC[C@H]2C#N)C)Br C50593238
Cc1ccnc(n1)Sc2c(cccn2)Br C51332135
CC#CCN1c2cc(c(cc2C(=O)C1=O)Br)F C51664001
C[C@@]1(COc2ccc(cc2C1=O)Br)N(C)C C55125031
C[C@@H]1Cc2cc(ccc2O1)[C@@H]([C@@H]3COCCO3)Cl C55304317
Cc1cc(c(n1c2nc(cs2)C)C)c3csc(n3)C C23748379
c1csc2c1CN(CC2)c3c4ccsc4ncn3 C14324469
c1cc(cc(c1)Cl)N2C(=O)C=C(C2=O)Br C59504817
c1cc(sc1)/C=C/2\C(=O)N=C(S2)N3CCCC3 C00535601
CCc1csc(n1)n2c(c(c(n2)C)Br)C C61894954
c1cc2c(cc1[C@H]([C@@H]3CCCOC3)Cl)OCCO2 C62240873
c1cc2c(cc1CBr)cnn2[C@H]3CCCCO3 C39025429
Cc1c(cco1)[C@@H](c2ccc3c(c2)CCC(=O)N3C)Cl C62806902
c1ccc2c(c1)CCC[C@H]2c3ncc4c(n3)CCCC4=O C63158448
CCCN1Cc2cc(ccc2OCC1=O)Br C65184408
Cc1c(scn1)C(=O)N(C)c2ccc(c(c2)F)F C65846582
c1cc(nc2c1nc(nc2)Br)C(F)(F)F C67172094
Cc1cc(cc(c1)n2ccnc(c2=O)SCC(=O)Nc3c(cc(cc3C)C)C)C C04484249
Cc1cc(c(n1c2ccc(cc2)N(C)C)C)/C=C(\C#N)/C(=O)Nc3ccc(cc3)F C01188698
Cc1ccccc1OCCN2C(=O)[C@@](NC2=O)(C)c3cccc(c3)Br C02726228
CN(CC(=O)Nc1ccc(c(c1F)F)F)S(=O)(=O)c2ccc(s2)Cl C05938750
Cc1cccc(c1N(CC(=O)Nc2cccc(c2)Br)S(=O)(=O)C)C C01091580
c1cc(cc(c1)Cl)[C@@H]2C(=C(C(=O)N2Cc3ccco3)O)C(=O)c4cccs4 C05907639
CC(C)NC(=O)CSc1nc2c(c3c(s2)CCCC3)c(=O)n1C4CCCC4 C03367664
CCc1c(nc(s1)NC(=O)[C@@H]2CC(=O)N(C2)c3ccccc3C)c4ccccc4 C08217222
c1ccc(cc1)c2c(cn(n2)Cc3ccccc3Cl)C(=O)NC4=NCCS4 C09450978
C[C@H](c1ccccc1)N2[C@@H](Nc3ccccc3C2=O)c4cnn(c4)Cc5ccccc5 C09547927
Cc1ccc(cc1)n2c(=O)c3c(nc2SCC(=O)NC(C)(C)C)C[C@H](S3)C C10617417
CC(=O)c1ccc(s1)C(=O)NC[C@H]2Cc3cc(cc(c3O2)F)c4cccnc4 C12099366
c1ccc(c(c1)/C=C/C(=O)NC[C@@H]2Cc3cc(cc(c3O2)c4ncccn4)Cl)F C12192005
c1ccc(cc1)SCC(=O)Nc2cc3ccc(nc3c(c2)F)N4CCOCC4 C13357432
CN(CC(=O)Nc1ccc(c(c1)Cl)F)S(=O)(=O)c2ccc(s2)Cl C15014743
Cc1cc(ccc1Cl)C(=O)C[C@H]2C(=O)N/C(=N/N=C/c3ccc(cc3)F)/S2 C15054620
CCc1ccc(cc1)/C=C\2/C(=O)N(C(=O)S2)CC(=O)Nc3ccc(cc3)Cl C16713243
c1cc(sc1)[C@@H](c2ccc(cc2)F)NS(=O)(=O)c3ccc4c(c3)OCCO4 C17333009
CC1=C([C@H](C2=C(N1)CCCC2=O)c3ccccc3Cl)C(=O)OC[C@@H]4CCCO4 C19761731
Cc1cc(cc(c1)N(CC(=O)Nc2cccc(c2)Br)S(=O)(=O)C)C C19947205
Cc1ccc(cc1)n2c3c(c(n2)C)[C@@H](SCC(=O)N3)c4ccc(cc4)OCC=C C20892380
C[C@@H](C(=O)Nc1ccc(cc1)N2CCCCC2)Sc3ccc4c(c3)OCCO4 C21141131
Cc1ccc(c(c1)Sc2ccc(cc2)NC(=O)[C@H]3CCCN3S(=O)(=O)C)C C21668569
Cc1ccc(cc1)c2csc(n2)NC(=O)CSc3c4c(ccs4)ncn3 C22188191
c1ccc(c(c1)NC(=O)CCN2c3ccccc3SCC2=O)N4CCCCCC4 C22900399
Cc1cc(c(c(c1)C)NC(=O)[C@@H](C)Sc2nnc3n2cc(cc3)C(F)(F)F)C C24143476
c1ccc2cc(ccc2c1)OC[C@H](Cn3cnc4c(c3=O)c5c(s4)CCCC5)O C24719337
C[C@@H](C(=O)c1ccc2c(c1)NC(=O)CO2)Sc3nc(cs3)c4ccccc4 C26040134
Cc1c(sc2c1c(ncn2)Sc3ccccc3C(=O)NC[C@H]4CCCO4)C C27397681
COc1ccc(c(c1)C(=O)Nc2cc(c(cc2F)F)C(=O)OC)Br C30820757
c1ccc2c(c1)nc(s2)[C@@H]3CC=CC[C@@H]3C(=O)NCCc4cn5ccccc5n4 C29969406
c1cc(cnc1)c2ccc(nn2)SCC(=O)Nc3ccc(cc3)Br C04391978
COc1ccc2c(c1)C=C(CO2)C(=O)NCc3cc(ccc3OC)Br C08610572
COc1ccc(cc1)C2=C3C(=NC(=NC3=O)CNc4cccc(c4)Cl)SC2 C39312508
C[C@@H](C(=O)Nc1ccc(c(c1)Cl)C#N)S[C@@H]2N=CC(=N2)c3ccc(cc3)F C39441484
CC(=O)c1ccccc1c2ccc3c(c2)C[C@@H](O3)CNC(=O)C4=C[C@@H]5C(=CC=N5)C=C4 C39447345
CC[C@H](C)NC(=O)c1ccc(cc1)n2c-3c(c(n2)C(F)(F)F)CCc4c3cco4 C39852057
Cc1ccc2c(c1)c(=O)n(c(n2)S[C@H](C)C(=O)Nc3cccc(c3)SC)C C42177871
Cc1c(cnn1C)CN2CCC[C@H](C2)c3c(c[nH]n3)c4cccc(c4)C(F)(F)F C43103091
CCn1cc(c(=O)c2c1nc(cc2)C)C(=O)NCC3(CCCCC3)c4cccs4 C49521194
c1cc(oc1/C=C\C(=O)NCCc2cc(cc3c2OCOC3)F)Br C57267528
CC/C=C(/C)\C(=O)Nc1c(c(c(s1)c2ccccc2)C)C(=O)N3CCOCC3 C58053700
C[C@H](c1nc2ccccc2s1)N(C)CC(=O)Nc3c(c4c(s3)CCC4)C#N C58171228
CSc1cccc(c1)NC(=O)Cn2c(=O)ccc(n2)c3ccc4ccccc4c3 C61720692
c1ccc(cc1)CCNC(=O)c2cnc3n(c2=O)c(cs3)c4ccccc4Cl C64787982
c1ccc2c(c1)nc(n2CCNC(=O)c3ccc(o3)Br)C(F)(F)F C64887939
c1cc(cc(c1)Br)Cn2c(ccn2)NS(=O)(=O)c3cccs3 C66253928
Cc1c(scn1)CN(C)C(=O)N[C@H](C)c2ccc(c(c2)Br)OC C66595821
Cc1cc2c(cc1C)occ2CC(=O)N3CCC(CC3)NC(=O)CC4CCCC4 C66788266
Cc1c(ccc(n1)c2ccsc2)C(=O)Nc3ccc(cc3)SC(=O)N(C)C C67024880
c1cc2n(c1)CCN([C@H]2c3ccc(cc3)[N+](=O)[O-])C(=S)Nc4ccc(cc4)F C04223751
c1cc(cc(c1)[N+](=O)[O-])[C@@H]2c3cccn3CCN2C(=S)Nc4cccc(c4)F C04223824
C[C@H]1CCc2c(sc3c2c(ncn3)SCC(=O)N/N=C/c4ccco4)C1 C01034614
CC(C)CC(=O)Nc1cccc(c1)c2cc3c(o2)CCN(C3)C(=O)c4ccco4 C04374358
CN(C)c1ccc(cc1)C=NNC(=O)C(=C2CCCc3c2ccc(c3)OC)C#N C05328510
COc1cccc2c1oc(=O)c(c2)c3csc(n3)N/N=C/c4cccs4 C05662071
c1ccc2c(c1)c(=O)cc(o2)C(=O)OCC(=O)Nc3cc(cc(c3)Cl)Cl C03316702
C[C@@H](C(=O)Nc1ccc2c(c1)OCCO2)OC(=O)c3cc(cc(c3)Cl)Cl C03371462
CCCn1c(=O)c2ccccc2c(n1)C(=O)N/N=C/c3c(cccc3Cl)F C06686221
CCc1nnc(c2n1c3cc(oc3c2)C)SCC(=O)Nc4cc(cc(c4)C)C C06894256
Cc1ccnc(n1)NC(=O)c2ccc(cc2)COc3cccc4c3OC(C4)(C)C C07454182
c1ccc(c(c1)/C=C/C(=O)Nc2nc(cs2)c3ccc(c(c3)F)F)[N+](=O)[O-] C07688759
Cc1cc(n2c(n1)nc(n2)S[C@@H](C)C(=O)Nc3ccc(cc3)C(C)(C)C)C C08621770
CC(C)Cc1c2c(c3c4c(c(ncn4)NCc5ccccn5)oc3n1)CCCC2 C08673056
CCOC(=O)N1CCc2c(sc(n2)NC(=O)Cc3c(cc(cc3C)C)C)C1 C10747377
c1ccc(c(c1)[C@H]2[C@@H]3CC=C[C@@H]3c4cccc(c4N2)OC[C@@H]5CCCO5)[N+](=O)[O-] C14478342
CC(C)c1ccccc1NC(=O)c2ccc3c(c2)C(=O)N(C3=O)Cc4ccco4 C14909527
c1ccc(cc1)NN2C(=O)/C(=C\C=C\c3ccccc3[N+](=O)[O-])/SC2=S C15659163
COc1ccc(c(c1)OC)NC(=O)C2=Cc3cc(cc(c3OC=C2)OC)Cl C15838708
Cc1c(c2ccccc2[nH]1)/C=C/3\C(=O)OC(=N3)c4ccc(c(c4)OC)OC(F)F C20920828
Cc1cc(n(n1)c2nc3c(cccc3s2)F)NC(=O)COc4ccccc4F C21685509
Cc1c(c(on1)C)COc2ccc(cc2)C(=O)Nc3nc4c(s3)CCCCC4 C22325987
CCOc1ccc(cc1)[C@H](c2c(n3c(s2)nc(n3)C)[O-])[NH+]4CCC(CC4)C C22626160
CCCn1c(=O)ccc(n1)C(=O)Nc2ccccc2c3nc4ccccc4s3 C23996681
CCn1c2ccccc2c3c1nc(nn3)S[C@H](C)C(=O)Nc4ccccc4C C24782606
Cc1cc2nnc(n2c3c1cccc3)SCCC(=O)Nc4cccc(c4)C#N C26368038
Cc1cc(c(c(c1)C)NS(=O)(=O)c2ccc(o2)c3cc(on3)C(F)(F)F)C C33263908
CCCOc1ccc2cc(c(=O)oc2c1)C(=O)Nc3nc4c(s3)CCCC4 C33811173
CC1(COc2cc(ccc2N(C1=O)CC=C)NS(=O)(=O)C3CCCCC3)C C09167072
Cc1cccc(c1)NC(=O)N(CC(C)C)[C@@H](C)c2nc3ccccc3c(=O)n2C C35026853
CCOc1ccc(cc1)[C@H](c2c(n3c(s2)nc(n3)C)[O-])[NH+]4CCC[C@@H](C4)C C36066074
Cc1c(nc(s1)NC(=O)c2cc(nn2C)C(C)(C)C)c3ccc(cc3)OC C01361520
CC1=CC2=N[C@H](N[C@H]2C=C1)/C(=C/c3ccc(o3)c4cccc(c4)C(=O)OC)/C#N C39355944
CCN1c2cc(ccc2O[C@@H](C1=O)C)NC(=O)[C@@H](C)Oc3cccc(c3C)C C41015444
Cc1cccc(c1[N+](=O)[O-])C(=O)N[C@@H](C)c2ccc(c(c2)Br)OC C46697387
Cc1ccc(cc1N/C=C(\C#N)/c2nc(cs2)c3ccc(cc3)[N+](=O)[O-])Cl C04263947
COc1cc(cc(c1OC)OC)c2cc3c(s2)c(=O)[nH]c(n3)c4ccccc4 C53853475
Cc1ccc2c(cc(=O)oc2c1C)CNc3ccccc3Oc4c(cccn4)C#N C55844339
Cc1c(sc(n1)NC(=O)/C=C/c2ccccc2)c3nc(no3)c4cccs4 C32091978
COc1cc(cc(c1)OC)/C=C/C(=O)Nc2cc3c(cc2Cl)OCCCO3 C26986250
Cc1ccc(c(c1)C)n2cnnc2S[C@H](C)C(=O)NC3(CCCCC3)C#N C06106057
Cc1c(c([nH]c(=O)c1C#N)C)CCC(=O)Oc2ccc3c(c2)c4c(o3)CCCC4 C60952140
Cc1c2ccccc2nc(c1Cl)CSc3c(c([nH]c(=O)n3)C)C(=O)OC C61413677
CC(=O)c1ccc(cc1)N/N=C/2\C(=NN(C2=O)c3ccccc3)c4ccccc4 C06074080
C[C@H](c1ccc(c(c1)F)OC)NC(=O)c2cc(ccc2Br)[N+](=O)[O-] C64128599
Cc1cccc(c1C)NS(=O)(=O)c2cc(ccc2OC)c3c(noc3C)C C64837364
C[C@H](C1CC1)n2c(ccn2)NC(=O)C3CCN(CC3)c4nc5ccccc5s4 C66272667
CC(C)Cn1c(ccn1)NC(=O)C2CCN(CC2)c3nc4ccccc4s3 C66274786
Cc1ccccc1Nc2nc3c(s2)cc(s3)C(=O)N(C)Cc4cnn(c4)C C57429329
Cc1cc(c2c(c1)N(CCC2)C(=O)Cc3c(c(c([nH]3)C(=O)C)C)C(=O)OC)C C66476572
c1cc(sc1)[C@H]2C(=C(N(C3=C2C(=O)CCC3)c4ccc(cn4)Br)N)C#N C00713922
c1cc(cc(c1)Br)[C@H]2C(=C(N(C3=C2C(=O)CCC3)N4CCOCC4)N)C#N C00691507
Cc1cc(ccc1N2C(=O)/C(=C/c3c[nH]c4c3cccc4)/C(=O)NC2=O)Br C01106735
c1ccc2c(c1)C3c4ccccc4C2[C@H]5[C@H]3C(=O)N(C5=O)c6ccc(cc6)S(=O)(=O)N C00754376
CC1(CC2=C([C@@H](C(=C(N2N3CCOCC3)N)C#N)c4ccc(cc4)Br)C(=O)C1)C C08415693
c1cc(cc(c1)Br)N2C(=O)/C(=C/c3ccc(c(c3)Br)O)/C(=O)NC2=O C09056471
c1ccc2c(c1)C(=NC3=C([C@@H](C4=C(N23)C[C@H](CC4=O)c5ccco5)c6ccsc6)C#N)N C09487475
Cc1cc(=O)c(c2n1-c3ccc(cc3S[C@@H](C2)c4cccs4)Cl)C(=O)NCCNC(=O)C C12244616
COCCOC(=O)C1=C(OC2=C([C@@H]1c3ccc(cc3)Br)C(=O)CCC2)N C02257267
c1ccc(c(c1)C(=O)NNC(=O)c2ccc(o2)Br)I C12580825
C#CCN1c2ccccc2[C@]3(C1=O)C(=C(N(C4=C3C(=O)CCC4)c5cccc(c5)Cl)N)C#N C13567678
[H]/N=C(/C#N)\[C@H](C#N)/N=C/c1cc(c(c(c1)I)O)I C14007773
c1ccc(c(c1)/C=C\2/C(=O)N(C(=O)S2)CCNC(=O)Cc3c[nH]c4c3cccc4)F C14621760
c1cc(ccc1N2C(=O)/C(=C\c3ccc(c(c3)I)O)/C(=O)NC2=O)Cl C15012449
CCOc1cc(cc(c1OC)I)C=C2C(=O)NC(=S)NC2=O C15018652
CNS(=O)(=O)c1ccc(cc1)NC(=O)/C=C/c2cc(ccc2OC)Br C15622727
c1cc(ccc1N2C(=O)/C(=C/c3cc(ccc3O)Br)/C(=O)NC2=O)Cl C01213711
Cc1cc(ccc1I)n2c(cc(c2C)/C=C/3\C(=O)NC(=O)N3)C C15768922
CC(=O)Nc1ccc(cc1)N2C(=O)/C(=C/3\c4cc(ccc4NC3=O)Br)/SC2=S C16808035
c1ccc2c(c1)C(=O)N([C@H](N2)c3ccc(cc3Br)OCCO)CC(F)(F)F C22195874
Cc1cc(nc(c1C#N)SCC(=O)Nc2ccc(cc2C(F)(F)F)NC(=O)C)C C22360647
c1cc2c(c[nH]c2nc1)C3=CCN(CC3)C(=O)[C@H]4CS[C@H](C(=O)N4)Cc5ccc(cc5)F C25613149
c1cc2c(cc1C(=O)Nc3cc4c(cc3Br)OCCO4)NC(=O)CS2 C27226031
Cc1cccc(c1)N2C(=O)C[C@]3(C2=O)CSc4c(sc(=O)[nH]4)[C@H]3c5ccccc5O C32594735
c1cc(sc1)S(=O)(=O)NCC(=O)Nc2ccc(cc2)I C32649287
c1ccc2c(c1)c(c[nH]2)CCNC(=O)CN3C(=O)/C(=C/c4cccc(c4)F)/SC3=S C33582121
C[C@]12C[C@@H]([C@]3([C@@H]([C@@H]1C[C@@H]4[C@]2(OC(O4)(C)C)C(=O)CO)CCC5=CC(=O)C=C[C@@]53C)F)O C03977909
C[C@]12C[C@@H]([C@@H]3[C@@H]([C@@H]1C[C@@H]4[C@@]2(OCCCCO4)C(=O)CO)CCC5=CC(=O)C=C[C@@]35C)O C38655048
Cn1c2c(c(n1)NC(=O)c3ccccc3Br)[C@H](CC(=O)N2)c4cccs4 C38906996
C[C@]12C[C@H]([C@]3([C@@H]([C@H]1C[C@@H]4[C@]2(OC(O4)(C)C)C(=O)CO)CCC5=CC(=O)C=C[C@@]53C)F)O C09270410
c1cc(sc1)[C@H]2CC3=C([C@@H](C4=C(N=N[C@H]4N3)O)c5ccc(s5)Br)C(=O)C2 C39359201
CO[P@@]1(=O)NN2C[C@@H]3C=C(C(=C[C@@H]3C[C@@H]2CO1)c4ccccc4O)Br C39467724
c1ccc(cc1)CC2=C[C@@H]3C[C@@H]4CO[P@@](=O)(N[NH+]4C[C@@H]3C=C2I)[O-] C39468774
CC(C)CN(C(=O)[C@@H]1CC(=C2[NH+]1Cc3ccccc3N2)SC)S(=O)(=O)C(C)C C39545055
CON(c1ccccc1)C(=O)[C@H]2CC(=C3[NH+]2Cc4ccccc4N3)I C39545152
CCN1C(=O)[C@H]2[C@H]([NH2+][C@@]([C@@H]2C1=O)(CC(C)C)C(=O)[O-])c3ccc(cc3)c4ccccc4 C43211527
C[C@@]12C[C@@H]([C@@]3([C@@H]([C@H]1C[C@H]4[C@@]2(OC(O4)(C)C)C(=O)CO)CCC5=CC(=O)C=C[C@]53C)F)O C44028986
CN(C[C@H]1CCCCO1)S(=O)(=O)c2c(cc(cc2Br)N)Br C48947209
c1cc(c(cc1Br)NC(=O)N[C@@H]2CCS(=O)(=O)C2)I C49030327
c1cc(cc(c1)Br)N2C[C@@H](CC2=O)C(=O)Nc3ccc4c(c3)CCC(=O)N4 C49507010
c1cc(cnc1)c2n[nH]c(=S)n2/N=C/c3cc(cc(c3O)Br)Br C09087720
Cc1ccc(cn1)C(=O)N/N=C/2\c3cc(cc(c3NC2=O)Br)Br C02349413
[H]/N=C\1/[C@@H](SC(=O)[C@H]1/N=C/c2ccccn2)CC(=O)Nc3ccc(cc3)Br C58836473
CCC1\2CN3CCN(C1)CC(C3)/C2=N\NC(=S)Nc4ccc(cc4)Br C22874717
CC(C)C1\2CN3CCN(C1)CC(C3)/C2=N\NC(=S)Nc4ccc(cc4)Br C59093225
c1ccc2c(c1)CC[NH2+][C@H]2C3=C([C@@H]([C@@H](CC3=O)c4cccc(c4)Cl)n5cncn5)[O-] C13394900
c1ccc(cc1)/C=C/2\C(=O)N(C(=O)S2)CC(=O)NCCc3c[nH]c4c3cc(cc4)F C33526905
Cc1cc(c(c(c1)C2=C3[C@@H](N(C(=O)[C@H]3N=N2)CCCO)c4ccc(cc4)SC)O)C C05343414
c1ccc2=[NH+][C@@H]3[C@@H](N[C@@H](CC3=c2c1)C(=O)[O-])c4cc(ccc4OCc5ccccn5)Br C63349782
Cc1c(c([nH]c1C(=O)[C@H](C)S[C@@H]2NN=C(N2C)c3ccc(cc3)Cl)C)C(=O)C C40001849
CCOc1ccc2c(c1)-c3c(ssc3=S)C(N2C(=O)NS(=O)(=O)c4ccc(cc4)C)(C)C C03204785
Cc1ccccc1NC(=O)COc2ccc3c(c2)occ(c3=O)Oc4ccccc4Br C01960993
CCOC(=O)C1=C(S[C@]23C1(CCCC2)Oc4c(c(c(c(c4Cl)Cl)Cl)Cl)O3)NC(=O)C C09193910
CCOc1ccc(cc1)/C=c/2\c(=O)n(/c(=C(/C#N)\C(=O)Nc3cccc(c3)C)/s2)c4ccccc4 C02449660
Cc1ccccc1n2c(=O)c3ccccc3nc2SCC(=O)N/N=C/c4c(cccc4Cl)F C02224582
C[C@@H](C(=O)Nc1ccc(cc1)N2CCOCC2)Sc3c4ccccc4nc(n3)c5cccs5 C09221172
CC1=NC2=C([C@@H](C1C(=O)OC3CCCC3)c4ccc(c(c4)OC)O)C(=O)C[C@@H](C2)c5cccs5 C08985513
C[C@H](C(=O)Nc1cc(ccc1Cl)[N+](=O)[O-])Oc2ccc(cc2Br)Br C03515683
C[C@H](C(=O)Nc1ccc2c(c1)C(=O)c3ccccc3C2=O)OC(=O)Cc4ccc(cc4)Br C11445273
CCc1ccc(cc1)[C@H]2CN3C(=O)CN(C(=O)[C@@]3(c4c2c5ccccc5[nH]4)C)Cc6ccc(cc6)OC C12876284
Cc1ccc(cc1)c2cn3c(n2)sc(n3)N4CCC(CC4)C(=O)Nc5c(c(cc(c5F)F)F)F C09117316
Cc1ccc(cc1F)NC(=O)CSc2nc3c(c4c(s3)CCCC4)c(=O)n2Cc5ccco5 C13513975
CC[C@H](C)c1ccc(cc1)N2C(=O)/C(=C\c3cn(c4c3cccc4)Cc5ccccc5C)/C(=O)NC2=O C09477636
C/C(=N\NC(=O)CSc1nc2ccccc2c(=O)n1c3ccccc3)/c4ccc5ccccc5c4 C13941028
C[NH+]1Cc2c(c3ccccc3nc2/C(=C\c4cn(nc4c5ccc(cc5)F)c6ccccc6)/C1)C(=O)[O-] C14022788
Cc1ccc2c(c1)sc(n2)c3ccc(cc3)NC(=O)CSc4nc5c(ccs5)c(=O)n4C C03325614
CCc1ccc(cc1)N2C(=O)/C(=C\c3ccc(cc3)OCc4ccc(c(c4)Cl)Cl)/C(=O)NC2=O C16193647
C[C@H]1CCc2c(sc3c2c(=O)n(c(n3)SCC(=O)Nc4cccnc4Cl)CC(C)C)C1 C21135078
Cc1ccc(cc1)n2c(=O)c3c4c(sc3nc2S[C@@H](C)C(=O)N[C@](C)(C#N)C(C)C)CCCC4 C21169940
CC(C)COc1ccc(cc1)[C@@H]2CC3=C([C@H](CC(=O)N3)c4cc5c(cc4Br)OCO5)C(=O)C2 C21237868
Cc1ccc(cc1C)n2c(=O)c3c4c(sc3nc2SCC(=O)NC5(CCCC5)C#N)CCCC4 C21277579
CC1=C([C@@H](C2=C(N1)CCCC2=O)c3cc4c(cc3Br)OCO4)C(=O)OC5CCCCC5 C22023045
Cc1ccc(cc1C)N(c2nc(cs2)/C=C(\C#N)/C(=O)Nc3ccccc3C(F)(F)F)C(=O)C C23216206
Cc1cccc(c1C)n2c(=O)c3ccccc3nc2SCC(=O)Nc4ccc(cn4)Br C29306449
CC[C@@H](c1nc2cc(ccc2c(=O)n1CC)Cl)N(C)C(=O)Nc3ccccc3Br C35027371
CC[C@H](c1nc2ccccc2c(=O)n1c3ccc(cc3)F)N(C)C(=O)Nc4ccccc4Br C35066483
CCCN(CC(=O)N1CCn2cccc2[C@H]1c3ccc(cc3)C)C(=O)Nc4ccc(c(c4)Cl)C C35471459
Cc1cccc(c1)NC(=O)N2CCS[C@]23c4cc(ccc4N(C3=O)Cc5ccc(c(c5)F)F)OC C36164110
CN1CCc2c(sc(c2c3nc4ccccc4s3)NC(=O)/C=C/c5ccc(c(c5)OC)OC)C1 C36629370
c1cc(oc1)c2cc(n3c(n2)cc(n3)C(=O)Nc4ccc(cc4F)Br)C(F)(F)Cl C00720210
CCc1ccc(cc1)NC(=O)Cn2c3c(c(c(s3)C)C)c(=O)n(c2=O)c4ccc(c(c4)Cl)Cl C02686062
Cc1ccc(c(c1)C)NC(=O)Cn2c3c(c4c(s3)CCCC4)c(=O)n(c2=O)CCc5ccccc5 C08648284
Cc1ccc(cc1)C2=C3C(=NC(=NC3=O)SCC(=O)Nc4cc(c(cc4OC)Cl)C)SC2 C38780573
CCc1ccccc1n2c(cc(n2)C(=O)N[C@@H](C)C(=O)N3CCCCC3)c4ccc5c(c4)CCCC5 C39197444
Cc1ccc(cc1)C2=N/C(=C\[C@@H]3CN(c4c3cccc4)C)/C(=O)N2CCc5c[nH]c6c5cc(cc6)OC C39330517
CCOn1c2c(c3c(c1=O)cc4c(n3)cccc4Br)N[C@H](CC2=O)Cc5ccccc5 C39452573
CCOn1c2c(c3c(c1=O)cc4c(cccc4n3)Cc5ccccc5)N[C@H](CC2=O)Br C39454219
CCCc1cccc(c1)[C@@H]2c3cc4c(c(c3C(=O)[C@@H]5[C@H]2C(=O)N(C5)c6ccccc6O)SC)OCO4 C39486571
Cc1ccc(c(c1)N2[C@@H](N=C3c4ccccc4N=C3C2=O)SCC(=O)Nc5ccc(cc5F)F)C C39725948
CC[C@@]1(Cc2ccccc2-c3c1c(=O)n(c(n3)N/N=C/c4cc(ccc4OC)Br)CC)C C40035571
CC(C)Cn1c2ccc(cc2c3c1nc(nn3)NC(=O)c4ccccc4Br)Br C40137123
Cc1ccc(cc1C)C[C@H]2C(=O)N/C(=N/N=C/c3cn(nc3c4ccccc4)c5ccccc5)/S2 C40147617
C[C@@H](c1ccccc1)NC(=O)c2cc3ccc(cc3oc2=O)OC(=O)c4ccccc4Br C40891251
Cc1ccc(c(c1)C)c2csc(n2)SCc3ccc(o3)C(=O)Nc4ccc5c(c4)OCCO5 C57307273
Cc1ccc(n1c2ccc(c(c2)C(=O)N/N=C/c3cc(c(o3)N4CCCC4)Br)Cl)C C59248415
c1cc(cnc1)NC(=O)c2c(c3nc(cc(n3n2)C(F)(F)F)c4ccc(cc4)Br)Cl C59421835
Cc1cc(c2c(c1)c(c([nH]2)c3ccccc3)/C=C\4/C(=O)N(C(=S)S4)c5ccc(cc5)[N+](=O)[O-])C C38160141
COc1ccc(cc1)c2cc3ccc(c(c3oc2=O)CN4CCN(CC4)c5cccc(c5)Cl)O C41585336
CN1CCc2c(c(c(c(n2)SCC(=O)/N=c\3/[nH]c4ccccc4s3)C#N)c5cccs5)C1 C13739175
Cc1ccc(c(c1)n2c(=O)c3c(ccs3)n(c2=O)CC(=O)Nc4ccc(cc4Br)C)C C67218274
c1ccc2c(c1)c3c([nH]2)[C@H](N4[C@@H](C3)C(=O)N(CC4=O)CCc5ccc(cc5)F)c6ccc(cc6)Cl C02098287
C=CCN\1C(=O)[C@H](S/C1=N\c2cccc3c2cccc3)CC(=O)Nc4ccc(cc4)Br C08384669
CSc1ccccc1NC(=O)c2cnn3c2nc(cc3C(F)(F)F)c4ccc(cc4)Br C02084438
c1cc(ccc1[C@H]2c3cc(ccc3NC(=O)CN2C(=O)COc4ccc(cc4)Cl)Br)F C02724365
CSc1ccccc1NC(=O)c2c(c3nc(cc(n3n2)C(F)(F)F)c4ccccc4)Br C00826543
c1cc(ccc1Cn2cc(c(n2)C(=O)N/N=C/c3ccc(cc3)Cl)Br)Br C08780717
c1cc(cc(c1)Br)/C=N/NC(=O)c2c(cn(n2)Cc3ccc(cc3)Cl)Br C01092061
Cc1c(c2c(s1)ncn(c2=O)CC(=O)Nc3ccc(c(c3)Cl)F)c4ccc(cc4)Br C08790161
c1ccc(c(c1)CSc2nncn2/N=C/c3cc(cc(c3O)Br)Br)Cl C08790578
Cc1ccc(cc1)NC(=O)[C@H](C)n2cnc3c(c2=O)c(c(s3)C)c4ccc(cc4)Br C01980486
c1ccc(c(c1)COc2ccc(cc2I)/C=N/NC(=O)c3cccs3)C#N C08861834
CC(C)(C)c1ccc(cc1)NC(=O)Cn2cnc3c(c2=O)c(cs3)c4ccc(cc4)Br C09004900
c1ccc(cc1)c2cc(=O)oc3c2ccc(c3)OCC(=O)Nc4cccc(c4)I C02094558
Cc1ccc(cc1)n2c(=O)c3c4c(sc3nc2SCC(=O)Nc5ccccc5F)CCCC4 C01837660
Cc1cccc(c1)C[C@@H]2C(=O)N(/C(=C(/C#N)\C(=O)Nc3ccc(cc3)F)/S2)c4ccc(cc4)Cl C02410080
C=CCn1c(=O)c2c3c(sc2nc1SCC(=O)Nc4ccccc4Br)CCCC3 C02373813
C[C@@H](C(=O)Nc1ccc(cc1)Br)Sc2nnc(o2)c3cccc(c3)Br C09514517
Cc1ccc(cc1F)NC(=O)[C@H]2c3ccccc3C(=O)N([C@@H]2c4ccc(cc4)OC)Cc5ccc(cc5)F C03661254
CC1(Cc2c(cc(c(n2)SCC(=O)Nc3cc(cc(c3)C(F)(F)F)C(F)(F)F)C#N)C(=O)C1)C C12583783
c1ccc2c(c1)c(c3c(n2)CCCCC3)C(=O)OCC(=O)Nc4ccc(cc4)I C03313712
CCc1ccc2c(c1)cc(c(=O)[nH]2)CN(Cc3ccco3)C(=O)c4c(c5ccc(cc5s4)F)Cl C01359327
Cc1ccc(c2c1cc(c(=O)[nH]2)CN(Cc3ccccc3)S(=O)(=O)c4ccc(cc4)Br)C C06321948
Cc1cccc(c1NC(=O)COC(=O)c2c3ccccc3nc\4c2CCC/C4=C\c5cccs5)C C13150010
Cc1c(sc2c1c(ncn2)S[C@@H](C)C(=O)Nc3nc(cs3)c4ccc(c(c4)Cl)Cl)C C02643035
c1cc(cc(c1)Br)c2ccc(o2)/C=C(\C#N)/C(=O)Nc3c(c4c(s3)CCCC4)C#N C14151969
Cc1cc(c(c(c1)Br)NC(=O)COc2ccc3c(cc(=O)oc3c2)C)Br C15180266
CCCN(CC(=O)Nc1ccc(c(c1F)F)F)C(=O)c2c(c(c(c(n2)Cl)Cl)Cl)Cl C15648490
Cc1ccc(cc1)[C@@H]2CN3C(=O)CN(C(=O)[C@]3(c4c2c5ccccc5[nH]4)C)CCc6cccc(c6)F C02137743
CC(C)CCN1CC(=O)N2C[C@H](c3c4ccccc4[nH]c3[C@@]2(C1=O)C)c5ccc(cc5)Br C02127121
CC(C)CCN1CC(=O)N2C[C@@H](c3c4ccccc4[nH]c3[C@@]2(C1=O)C)c5ccc(cc5)Br C02127122
Cc1cc(c(c(c1)C)NC(=O)CSc2nc3c(c4c(s3)CCCC4)c(=O)n2c5ccccc5)C C16806011
CC1=C([C@H](C2=C(N1)C[C@H](CC2=O)c3ccc(cc3)F)c4ccccc4Cl)C(=O)OC[C@@H]5CCCO5 C01130155
Cc1cc(c(n1c2ccccc2F)C)/C=N/NC(=O)c3ccc(cc3)CN4CCc5ccccc5C4 C20470331
CCc1ccc(s1)c2cc(c3c(=O)[nH]c(=S)n(c3n2)c4ccccc4OCC)C(F)(F)F C20615667
Cc1c(sc(c1[C@H](c2ccc(cc2)Br)N3C[C@H](O[C@@H](C3)C)C)NC(=O)c4ccco4)C C12485594
Cc1cc(ccc1NC(=O)CSc2nc3ccccc3c(=O)n2c4ccccc4)Br C22143975
c1ccc(c(c1)OCC(=O)Nc2ccc3c(c2)nc(o3)c4cccc(c4)I)F C30826430
Cc1ccc(cc1Cl)/N=C/2\N(C(=O)[C@@H](S2)CC(=O)Nc3ccc(cc3Cl)Cl)CC=C C17085011
CCOc1ccc(cc1)N(Cc2cc3ccc(cc3[nH]c2=O)C)C(=O)c4ccccc4Br C13750499
CC[C@H]1C(=O)N(Cc2cc(ccc2O1)NC(=O)c3ccc(cc3F)F)[C@H]4CCCc5c4cccc5 C35882804
Cc1ccc(cc1)N(CC(=O)Nc2ccc(c(c2)C)Br)S(=O)(=O)c3cccs3 C08595461
c1cc(cc(c1)Br)C2=C[C@H](N3C(=N2)N=CN3)c4cc(ccc4OC(F)F)Br C02919502
c1cc(ccc1C2=C[C@H](N3C(=N2)N=CN3)c4cc(ccc4OC(F)F)Cl)I C02919653
c1cc(ccc1[C@@H]2C[C@@H](N3C(=N2)N=CN3)c4cc(ccc4OC(F)F)Br)Br C02919565
c1cc(ccc1C[C@H]2C(=O)N/C(=N\N=C\c3ccc(o3)c4cc(ccc4Cl)C(F)(F)F)/S2)F C39888276
c1ccc2c(c1)C[C@H](OC2=O)C(=O)Nc3ncc(s3)Cc4ccc(c(c4)Cl)Br C36639613
c1ccc(cc1)c2cc(=O)n(c(n2)c3ccccc3)CCC(=O)Nc4ccc(cc4F)Br C40836244
c1ccc2cc(ccc2c1)NC(=O)CSC3=C([C@@H]([C@H]4C(=N3)CCCC4=O)c5ccc(cc5)Cl)C#N C09363620
c1ccc(cc1)/N=C\2/N(C(=O)[C@H](S2)CC(=O)Nc3ccc(cc3)Br)c4ccccc4 C18180688
Cc1ccc(cc1)c2cc(n3c(n2)c(cn3)C(=O)Nc4c(cc(cc4Br)F)F)C(F)(F)F C59491719
Cc1ccc(o1)c2c3c(nc4c2c(c(s4)C(=O)c5ccc(cc5)Br)N)CCCC3 C02157625
Cc1ccccc1NC[C@H](Cn2c3ccc(cc3c4c2ccc(c4)Br)Br)O C00820873
c1ccc(cc1)c2c3c(n(n2)c4ccccc4)OC(=C([C@@H]3c5ccc(cc5)Br)C#N)N C00677925
c1cc(ccc1C(=O)N/N=C/c2cc(cc(c2O)Br)Br)Br C01994834
CCOc1cc(c(cc1OC)[C@H]2c3ccc4ccccc4c3OC(=C2C#N)N)Br C03672639
c1ccc(cc1)[C@H]2CC3=C([C@@H](C(=C4N3c5ccccc5C(=N4)N)C#N)c6ccccc6F)C(=O)C2 C03654427
c1ccc(cc1)[C@@H]2CC3=C([C@H](C(=C4N3c5ccccc5C(=N4)N)C#N)c6ccc(cc6)F)C(=O)C2 C03654435
c1ccc(c(c1)[C@H]2C3=C(C[C@@H](CC3=O)c4cccs4)Nc5ccccc5N2)I C01077687
CCSc1ccsc1[C@H]2C(=C(N(C3=C2C(=O)CC(C3)(C)C)c4ccc(c(c4)Cl)Cl)N)C#N C09981422
CCc1cc(c(s1)SCC)[C@H]2C(=C(N(C3=C2C(=O)CCC3)c4cc(cc(c4)Cl)Cl)N)C#N C09981783
CCc1cc(c(s1)SCC)[C@H]2C(=C(N(C3=C2C(=O)CCC3)c4ccc(c(c4)Cl)C)N)C#N C09982086
Cc1ccccc1N2C3=C([C@H](C(=C2N)C#N)c4cc(sc4SC)C)C(=O)C[C@H](C3)c5ccccc5 C09982516
Cc1ccc(c(c1)Br)NC(=O)[C@H]2[C@@H](Nn3c(ccc3S2)C)c4ccc(cc4)OC C11115753
Cc1ccc2n1N[C@@H]([C@@H](S2)C(=O)Nc3ccc(cc3F)Br)c4ccc(cc4)OC C11115834
Cc1ccccc1C(=O)N/N=C/c2cc(c(c(c2)I)O)I C13586122
c1ccc(cc1)NS(=O)(=O)c2ccc3c(c2)[C@H]4C=CC[C@H]4[C@@H](N3)c5ccc(cc5)Br C13638410
c1cc(ccc1[C@H]2NC(=S)N3N2C(=S)N[C@@H]3c4ccc(cc4)Br)Br C02288296
c1c(cc(c(c1Br)O)Br)/C=C/c2[nH]c(=O)c3c4c(sc3n2)CCCC4 C16044925
CCc1cc(ccc1NC(=S)NC(=O)c2ccc(cc2)Br)I C02593749
Cc1ccc(c(c1)CN2c3ccc(cc3[C@](C2=O)(c4c[nH]c5c4cccc5)O)Br)C C01108689
C[C@H]1CCc2c(c3c4nnc(n4c(nc3s2)N)SCc5ccc(cc5)Br)C1 C16845804
CCOc1ccc(cc1[C@@H]2Nc3c(c4c(s3)C[C@H](CC4)C(C)(C)C)C(=N2)O)Br C17085812
CCSc1[nH]c(=O)c2c(n1)NC3=C([C@H]2c4cccc(c4)Br)C(=O)CC(C3)(C)C C17316792
Cc1c(c(n[nH]1)c2ccc(cc2O)OCc3ccccc3F)c4ccc(cc4)Br C09409899
Cc1ccc2c(c1)c(=O)c(co2)[C@@H]3C4=C(C[C@H](CC4=O)c5cccs5)Nc6ccccc6N3 C01459513
Cc1ccc(nc1)NC(=O)C2=C(NC3=C([C@H]2c4ccc(cc4)Br)C(=O)C[C@H](C3)C)C C06281007
Cc1cc(ccc1OCc2cc(sc2C)[C@H]3[C@H]4CCCC=C4C(=C(C3(C#N)C#N)N)C#N)Cl C02735825
Cc1ccc(s1)[C@H]2Nc3c4c(cc(nc4sc3C(=O)N2)C(F)(F)F)c5cccs5 C20407511
COc1ccc(cc1N)COc2c(cc(cc2Br)Br)Br C20518874
c1ccc2c(c1)N[C@@H](C3=C(N2)C[C@@H](CC3=O)c4ccc(cc4)F)c5cccc(c5)Br C20884270
c1ccc2c(c1)N[C@H](C3=C(N2)C[C@H](CC3=O)c4cccs4)c5ccc(cc5)Br C21222760
Cc1cccc(c1N2C3=C([C@@H](C(=C2N)C#N)c4cc(sc4SC)C)C(=O)CCC3)Br C02381712
c1ccc2c(c1)c(c[nH]2)c3csc(n3)NC(=O)c4ccc(cc4I)F C31686602
c1cc(ccc1C(=O)NN2C(=O)/C(=C/c3cc(ccc3O)Br)/SC2=S)Cl C32637905
c1ccc(cc1)S(=O)(=O)N[C@H]2c3cccc4c3c(ccc4)[C@@H]2Nc5ccc(cc5)Br C33688282
c1cc(sc1)[C@H]2c3ccc(cc3OC(=C2C#N)N)OC(=O)c4ccc(cc4)Br C38656199
c1ccc2c(c1)cccc2C(=O)Oc3ccc4c(c3)OC(=C([C@H]4c5c(cccc5Cl)F)C#N)N C38680483
CCNC(=O)c1c2c(sc1NC(=O)c3c(c4ccc(cc4o3)Br)C)CCCC2 C40115505
Cc1cc(c(c(c1)c2c3c([nH]n2)C(=O)N([C@@H]3c4ccc(c(c4)Cl)Cl)Cc5ccc(cc5)F)O)C C39912477
c1cc(c(cc1Br)Br)NC(=O)NCc2cc(cs2)Br C48507766
C[C@H]1C(=O)CC[C@@]2([C@@]1(CCC3=C2CC[C@@]4([C@@H]3CC[C@@H]4[C@@H](C)C(=O)/C=C(\C)/C(C)(C)O)C)O)C C49181585
Cc1cc(ccc1NC(=O)NCc2ccc(s2)Br)I C49254898
Cc1ccsc1CNC(=O)Nc2cc(ccc2I)Br C49264399
COc1cc(c(c(c1O)/C=N/Nc2nc3ccccc3s2)Br)Br C04178767
Cc1ccccc1c2n[nH]c(=S)n2/N=C/c3cc(cc(c3O)Br)Br C17016782
Cc1ccc(cc1)NC(=O)/C(=C\c2cc(c(c(c2)I)O)Br)/C#N C59335029
c1ccc2c(c1)[C@H]3C=CC[C@@H]3[C@@H](N2)c4ccc(cc4)C(=O)N/N=C/c5ccc(cc5)Br C59471570
c1cc(c(cc1c2nc3c(o2)cc(c(c3Br)N)Br)Cl)Br C62701256
C[C@@H]1CCc2c(sc3c2c(=O)[nH]c(n3)c4cc(c(c(c4)I)O)OC)C1 C65001909
c1cc(ccc1/C=C/C(=O)Nc2ccc3c(c2)nc(o3)c4ccc(c(c4)Br)O)Cl C32116662
CC(C)C[C@@H]1C(=O)O[C@]2(N1C(=S)NC(C2)(C)C)C C04294176
CC1=NN=C(C1=NNc2cc(cc(c2)Cl)Cl)C C00166183
c1cc2c(cc1[C@H]3Nc4cc(ccc4O3)Cl)OCO2 C00144422
CCCC[C@H]1C(=O)O[C@]2(N1C(=S)NC(C2)(C)C)C C04594411
c1ccc2c(c1)C(=O)c3ccc(cc3C2=O)NC(=O)CCl C04610606
Cc1cc2c3cc(c(cc3[nH]c2cc1OC)OC)OC C01591097
Cc1c(c2c(c(c1OC)C)O[C@H](CC2=O)c3ccccc3)O C05809704
Cc1cc(nc(n1)NN=C2C3CC4CC(C3)CC2C4)C C06672178
Cc1cccc(c1)N2C(=O)N[C@H]3C[C@@]2(Oc4c3cc(cc4)C)C C06819143
Cc1cc(cc2c1N[C@H]([C@H]3[C@@H]2C=CC3)c4ccccc4)[N+](=O)[O-] C06963613
Cc1cc(nc(n1)S[C@@H]2CCc3ccccc3C2=O)O C09143536
Cc1cc2c(cc1NS(=O)(=O)C)c3c(o2)CC[C@@H](C3)C C11566500
Cc1c(ccc2c1occ(c2=O)c3ccc(cc3)OC)O C11865149
Cc1cccc(c1)c2nc3n(n2)c4c(s3)CN[C@H](C4)C C19624473
Cc1ccc(cc1C)c2nc3n(n2)c4c(s3)CN[C@H](C4)C C19624520
CC1=C(C(=O)O[C@](N1)(C)c2cc(nc(c2)Cl)Cl)Cl C19790422
Cc1cc(c(cc1Cl)OC)Nc2cc(ccn2)C#N C19804392
CC1([C@H]2CC=C([C@@H]1C2)/C=N/Nc3ccc(nn3)Cl)C C20930070
Cc1ccc(cc1)c2cc(=O)[nH]c(n2)N3CCC[C@@H](C3)C C22449944
CC/N=C/1\N(C(=O)/C(=C\c2cccc(c2)O)/S1)CC C27530329
c1cc(c(c(c1c2[nH]c3cc4c(cc3n2)OCCO4)F)F)F C31943954
Cc1ccc(c(c1)Oc2c(n3ccsc3n2)CO)C C35429394
c1cc(c(cc1[N+](=O)[O-])Cl)NC2CCSCC2 C36971206
Cc1cccc(c1C)c2[nH]c3cc4c(cc3n2)OCCO4 C37400472
Cc1ccc(c(c1)C)Nc2ncc3c(n2)C[C@@H](CC3=O)C C17206356
CCSc1[nH]c(=O)c2c3c(sc2n1)COC(C3)(C)C C18324416
CCCC1=NN=C2[C@@H]1/C(=N\O)/C[C@H](C2)c3ccccc3 C39702911
Cc1cccc2c1O[C@@]3(N2)C=C(OC(=C3C(=O)C)C)C C40545322
Cc1nc([nH]n1)S[C@@H]2C[C@@H](CC[C@@H]2C#N)C(C)(C)C C41632759
Cc1ccsc1c2[nH]c3cc(c(cc3n2)OC)OC C42173315
c1ccc2c(c1)C[C@H]([C@H]2O)Cc3ccc(cc3)[N+](=O)[O-] C43659218
C[C@@]12CC(NC(=S)N1[C@@H](C(=O)O2)c3ccccc3)(C)C C02928661
Cc1c2c([nH]c1C(=O)OC3CCCCC3)CCCC2=O C44717567
CC1CCC(CC1)c2nc(on2)c3ccc4c(c3)CCN4 C44982933
c1ccc2c(c1)nc(s2)NC(=O)c3c(ncs3)Cl C47195532
Cc1c(sc2c1c(=O)[nH]c(n2)c3cccnc3Cl)C C48412229
CCc1nc2cc(ccc2o1)NC(=O)[C@H]3CCC=CC3 C48801739
Cc1ccc(cc1Nc2cnnc(n2)Cl)Br C51039695
Cc1ccc(cc1Nc2c(nccn2)C#N)Br C54379251
Cc1ccc(cc1)CN2c3cc4c(cc3NC[C@H]2C)OCO4 C57925212
Cc1cc(nc(n1)N/N=C\2/C[C@H](CC=C2C)C(=C)C)C C38349279
c1cc2cccnc2c(c1)c3[nH]nc(n3)c4cccs4 C61415619
c1c(c(cc(c1F)F)F)Nc2nc(nc(n2)Cl)Cl C61519258
Cc1ccc(cc1)c2cc3[nH]c4c(c(=O)n3n2)CCCC4 C13111869
CNc1c2ccsc2nc(n1)c3ccc4c(c3)cccn4 C62802561
Cc1ccc(cc1)COc2ccc\3c(c2)OC/C3=N\O C62805502
Cc1ccc2c(c1)C(=O)N(C2=O)c3ccc4c(c3)CCN4 C63188151
Cc1ccc(cc1)[C@@H]2[C@@H]3C(=NN=C3C(=O)N2)c4ccc(cc4)C C63473136
Cc1cccc2c1OC/C(=C\c3ccc(cc3)NC(=O)C)/C2=O C66407977
c1ccc(cc1)C#CCNC(=O)c2cccc3c2OCCO3 C67142622
CC1=NCCNc2c1c(=O)n(c3c2cccc3)c4ccccc4 C03844338
Cc1cc(c(c(c1C)c2nnc(s2)NC(=O)C)C)C C04070321
CC(C)C[C@H]1C(=O)O[C@@]2(N1C(=S)NC(C2)(C)C)C C04294175
Cc1c(c2ccc(nc2nc1C)NC(=O)C3CCC3)C C04937061
c1cc2ccc(nc2c(c1)O)/C=C/c3ccc4c(c3)OCCO4 C05127718
C[C@@H](C#N)OC(=O)c1cc(ccc1O)Br C05743290
Cc1ccc(cc1)[C@H]2[C@H](S(=O)(=O)Oc3ccccc3N2)C C01871939
[H]/N=C/1\[C@@H](C2=CCCC[C@H]2[C@@H](C1(C#N)C#N)c3cccs3)C#N C00043755
c1cc(=O)oc2c1cc(cc2)NC(=O)C(Cl)(Cl)Cl C00578717
Cn1cccc1[C@@H]2Nc3ccccc3C(=O)N2c4ccccc4 C07088054
Cc1c(c(n(n1)C)C)N[C@H](C)c2cc3ccccc3o2 C20135533
c1ccc(cc1)[C@@H]2C(=O)N3C(=N2)c4ccccc4NC3=S C06344596
Cc1ccc2c(c1)sc(n2)NC(=O)c3ccnc(c3)Cl C21009736
c1ccc2c(c1)ncc(n2)c3cccc(c3)c4cc[nH]n4 C23159337
Cc1c(sc(c1C#N)NC(=O)N2C[C@@H](C[C@H](C2)C)C)C C24562677
c1cc(ccc1[C@@H]2c3c(n4c(s3)ncn4)CCN2)Cl C28429018
C[C@H]1c2c(n3c(s2)nc(n3)c4cccs4)CCN1 C28429756
Cc1ccc(cc1)[C@H]2C[C@@H](N3C(=N2)N=CN3)c4cccs4 C26894582
Cc1ccc(cc1C)[C@H]2CSc3nnc(n3N2)C(C)C C36152861
c1ccc(cc1)[C@H]2C(=O)N(C(=O)N2)c3cccc(c3)Cl C36756448
c1cc2c(c(c1)Cl)n(c(=S)[nH]2)c3ccc4c(c3)OCO4 C36897613
Cc1c(sc2c1c(ncn2)Oc3cccc(c3)O)C C37674671
CC(C)c1c2c(c3c4c(c(=O)[nH]cn4)sc3n1)CCCC2 C18084952
c1ccc2c(c1)/C(=C(/C#N)\c3nc4ccccc4s3)/C(=O)N2 C05258339
Cc1c(nnc(c1C#N)Nc2ccc(cc2)SC)C C40217713
Cc1cccc(c1)N2C(=O)[C@]3(CCC[C@H](C3)C)NC2=O C41036475
c1ccc2c(c1)C[C@H](O2)c3[nH]nc(n3)C4CCCCC4 C41161329
Cc1ccc(cc1C)Nc2c(c(ncn2)SC)C#N C41527520
c1ccc2c(c1)[C@H](CCO2)Nc3cnc4ccccc4n3 C41872940
c1cc(oc1c2[nH]c(=O)c3c(n2)CCCC3)Br C42404147
Cc1csc(n1)Nc2c3c(c(sc3ncn2)C)C C45913759
C[C@@H]1c2ccsc2CCN1C(=O)N[C@H](C)[C@@H]3CCCO3 C46971105
Cc1cccc2c1c(=O)[nH]c(n2)c3ccnc(c3)Cl C48606474
Cc1cc(c2cc([nH]c2c1)C(=O)N(C)C[C@@H](C)C#N)C C49424895
c1ccc2c(c1)C[C@@H]([C@H]2O)Cc3ccccc3[N+](=O)[O-] C49852352
Cc1cc(c(c(c1)C)c2c(n3c([nH+]2)CCC[C@H]3C)C(=O)[O-])C C49904227
Cc1cc2ncnn2c(c1)N[C@H]3CCCc4c3cccc4 C49933783
CC(C)NC(=O)N1CCn2cccc2[C@@H]1c3cccs3 C06775611
Cc1ccccc1[C@H]2C[C@@H](Nc3n2ncn3)c4ccc(cc4)F C00223001
COc1ccc(cc1Cl)Nc2ccnc(n2)Cl C51849247
CC1(c2cc(ccc2NC(=S)O1)c3ccc(n3C)C#N)C C06245719
[H]/N=C\1/C=C([C@@H](S1)c2nc(no2)[C@H]3CCC[C@H](C3)C)C C44978119
c1ccc2c(c1)C(=O)N(C2=O)c3ccc4c(c3)CCCN4 C54107765
c1cc(sc1)c2nc([nH]n2)c3ccc(o3)Br C54699948
c1ccc2c(c1)C(=O)C3=C/C(=C\NC4CCCCC4)/C(=O)N23 C16134134
CC1=NC(=NC(=NN1)C)c2cc(c(c(c2)Cl)Cl)Cl C28294493
Cc1cc(n(n1)C)C(=O)Nc2cc(cc(c2)Cl)Cl C09123219
c1cc(c(cc1Oc2ccc3c(c2)CCC(=O)N3)Cl)C#N C61851360
Cc1cc(cc(c1)C[C@@H]2C(=O)N(c3ccc(cc3O2)O)C)C C62497068
c1ccc(cc1)c2cc(=O)n3c(n2)cc([nH]3)c4cccs4 C08892266
Cc1ccc(c(c1)NC(=O)[C@]23CC[C@](C2(C)C)(C(=O)C3)C)C C00352761
Cc1ccc2c(c1)NC(=O)[C@](C2=O)(c3ccccc3)Cl C02551793
CC(=O)N1C=Cc2ccccc2[C@H]1c3c[nH]c4c3cccc4 C00301515
c1cc2c(cc1c3csc4c3c(=O)[nH]cn4)CCCC2 C00151389
CCn1c(c(sc1=S)/C=C/2\c3ccccc3N=C2C)O C05557413
CN1C[C@@]2(c3c1cccc3)NN=C(S2)c4ccccc4 C05586594
COC(=O)Nc1ccc(cc1Br)Br C02745704
Cc1cccc2c1N[C@@H]([C@@H](S2(=O)=O)C)c3ccccc3 C01725507
Cc1cc2n(n1)[C@@H](C[C@@H](N2)c3ccc(cc3)F)C(F)(F)F C02783903
Cc1cc2n(n1)[C@H](C[C@H](N2)c3ccc(cc3)F)C(F)(F)F C02783900
CC1(CC2=C([C@@H](CC(=O)N2)c3cc(cc(c3)F)F)C(=O)C1)C C06820274
Cc1ccc(c(c1)C)NC(=O)c2cc3cc(ccc3nc2C)F C08549651
C[C@H]1CCCC[C@H]1n2c3c(c(=S)[nH]c2=O)CCCC3 C08737607
CN1c2ccccc2C(=O)N[C@H]1c3ccc(s3)Cl C11034653
COc1cc2c(c(c1)F)c(n[nH]2)I C14984141
c1cc(ncc1Cl)NC(=O)c2csc3c2CCCC3 C16603865
c1cc(sc1)C2=NCC(=O)Nc3c2c4c(s3)CCC4 C06557468
Cc1ccnc(c1)NC(=O)c2ccc(cc2F)Br C19844276
c1cnc(c(c1I)/C=N/O)Cl C35270455
c1cc(ccc1Cn2c(=O)c3ccsc3[nH]c2=S)Cl C35697656
C[C@@H]1CCC[C@@H]([C@@H]1C)n2c(=O)c3c(ccs3)[nH]c2=S C35698300
Cc1c(sc2c1c(=O)n(c(=S)[nH]2)[C@H]3CCC[C@H](C3)C)C C35698618
C[C@@]1(CC(=C(C(=O)N1)C#N)c2cccs2)c3cccs3 C00055613
c1cc(oc1)[C@@H]2[C@@H]3CCO[C@@H]3c4cc(ccc4N2)Cl C00802984
C1CC[NH+](CC1)C2=CC3=CC(=C(C#N)C#N)CC[C@H]3CC2 C05494853
c1cc(oc1)[C@H]2[C@@H]3CCO[C@@H]3c4cc(ccc4N2)Cl C03642813
c1ccc2c(c1)C[C@H](O2)[C@H](c3ccc4c(c3)CC(=O)N4)Cl C40271520
c1cc2c(cc1[C@H](c3cc(cc(c3)F)F)Cl)NC(=O)CO2 C40274391
Cc1cc(ccc1c2cc[nH]c(=O)c2C#N)Br C41465291
c1cc2c(nc1)nc([nH]2)c3cc(cc(c3)Br)F C44264850
c1cc2c(nc1)nc([nH]2)c3ccc(c(c3)F)Br C44265348
Cc1cc(ccc1NC=C(C#N)C#N)I C48381467
c1cscc1c2[nH]c(=O)c3c4c(sc3n2)CSCC4 C48622785
C[C@H]1CCC[C@H](C1)c2[nH]c(=O)c3c4c(sc3n2)CCC4 C48622822
Cc1ccc(o1)[C@H](C)n2c3c(cccc3Cl)[nH]c2=S C49220232
c1ccc2c(c1)cnn2[C@@H]3CCCc4ccccc4[C@@H]3O C50527646
c1cc2c(cc1[C@H](c3ccc4c(c3)CCO4)Cl)CC(=O)N2 C50892542
Cc1cc2c(n1[C@H]3CCCC[C@@H]3O)CC(CC2=O)(C)C C52009054
Cc1cc2c(n1[C@@H]3CCCC[C@H]3O)CC(CC2=O)(C)C C52009057
c1ccc2c(c1)C[C@@H](O2)Cn3c4cc(ccc4[nH]c3=S)F C52122732
c1ccc-2c(c1)Cc3c2ccc(c3)n4ccc(=O)[nH]c4=S C52312741
c1ccc2c(c1)CC[C@](C2)(c3ccc4c(c3)OCCO4)O C55192171
Cc1cccc(c1)[C@@H]2CC3=N[C@H]4CCCC[C@@H]4NC=C3C(=O)C2 C17031801
c1cc2c(cc1[C@@H](c3c(cc(cc3F)F)F)O)nccn2 C61416902
c1ccc2c(c1)[nH]c(n2)c3ccc(cn3)Br C61863533
c1c2c(cc(c1[C@H](c3cscn3)Cl)Cl)NC(=O)C2 C62360587
Cc1cc2c(cc1Br)O[C@H](C(=O)N2)C(C)C C62558784
CC[C@H]1C(=O)Nc2cc(cc(c2O1)Br)Cl C62560534
c1ccc2c(c1)[C@@H](CCO2)C(=O)Nc3ccc(c(c3F)F)F C62639122
C[C@H]1CC[C@@H]([C@@H](C1)[NH+]2CCC3(CCCC3)CC2)C(=O)[O-] C62959378
Cc1cc(sc1C)C(=O)Nc2c(c3c(s2)CCCC3)C#N C02731356
Cc1ccccc1NC(=O)c2cccc-3c2C(=O)c4c3cccc4 C00227051
c1ccc2c(c1)[nH]c(n2)/C(=C/c3ccc4c5c3cccc5CC4)/C#N C04694646
c1ccc(c(c1)/C=N\Nc2nc3ccccc3s2)Cl C04713262
c1cc(c(cc1C(=O)Nc2c(c3c(s2)CCCC3)C#N)F)F C01516439
[H]/N=C\1/[C@H]([C@H](C2=C(S1)c3ccccc3C2=O)[C@@H]4CCC=CC4)C#N C04810486
c1ccc2c(c1)Cc3ccccc3C2=N/N=C/c4ccc(cc4)O C00500332
c1ccc(cc1)[C@@H]2[C@@H](c3ccccc3OC2=O)c4ccc(cc4)O C01722137
c1ccc(cc1)[C@H]2[C@@H](c3ccccc3OC2=O)c4ccc(cc4)O C01722136
c1ccc2c(c1)NC(=O)C(=C(S2)c3ccc(cc3)Cl)C#N C00265295
Cc1ccc(cc1)C(=O)Nc2c(c3c(s2)C[C@H](CC3)C)C#N C00035676
Cc1cccc2c1nc(s2)NC(=O)c3cc4c(s3)CCC4 C07725074
COc1ccc2c(c1)[C@H]3[C@@H](CCCO3)[C@@H](N2)c4ccc(cc4)F C09280397
Cc1ccc(n1c2ccc(cc2)/C=C/3\c4ccccc4NC3=O)C C00112952
CCc1cc2c(nc(nc2s1)C)Nc3ccccc3F C14904448
CCc1cc2c(nc(nc2s1)C)Nc3cccc(c3)F C14904449
COc1ccc2c(c1)[C@@H]3[C@H](CCCO3)[C@H](N2)c4ccc(cc4)F C15014717
c1cc2c(cc1Cl)C[C@@H](CO2)C(=O)Nc3cc(cc(c3)F)F C16305704
Cc1ccc(cc1C)c2csc3c2c(=O)nc([nH]3)[C@H](C)Cl C20362952
c1ccc2c(c1)/C(=C\c3ccc(o3)c4ccc(cc4)F)/C(=O)N2 C33034260
CC(C)c1nc(cs1)c2ccc3c(c2)NCC(O3)(C)C C36242180
COc1ccc2c(c1)[C@@H](CCO2)Nc3cccc(c3)Cl C37202552
c1ccc2c(c1)NC[C@@H](O2)c3nc4cccc(c4s3)Cl C37206030
Cc1ccc2c(c1)sc(n2)NC(=O)c3ccc(s3)Cl C03210177
c1cc(ccc1/C=C\2/C(=N/c3ccc(cc3)F)/NC(=O)S2)F C39886141
Cc1ccc(c(n1)Nc2ccc(cc2Cl)Br)C#N C43399190
Cc1ccccc1NC(=O)N(C)[C@H](C)c2ccc(s2)C C47321673
c1cc(c(nc1)Oc2ccc3ccc(cc3c2)O)Br C48759497
c1cc(c(c(c1)Cl)c2c3c(c(c(=O)[nH]2)C#N)CCCC3)F C49911568
CC1(c2ccccc2N3[C@@]1(NC(=O)CC3)/C=C/c4cccs4)C C01044424
Cc1ccc(c(c1)C(=O)Nc2c(cc(c(n2)C)Cl)Cl)F C53009307
C[C@@H]1CCC[C@@]2(C1)CS/C(=N\c3ccc(c(c3)C#N)F)/N2 C53101526
c1cc(sc1)c2nc([nH]n2)c3ccc(cc3F)Br C54699924
Cc1ccc(s1)[C@@H](C)NC(=O)N2CCc3c(ccs3)[C@@H]2C C54729414
CC1(Cc2c(sc(n2)N(C)c3ccccc3)[C@H](C1)O)C C54910369
c1cc(ccc1c2[nH]c(=O)c3c4c(sc3n2)CSCC4)F C55503838
CC1=Nc2ccccc2NC3=C1C(=O)C[C@H](C3)c4cccs4 C04412017
Cc1cccc(c1)[C@H]2CC3=C(C=Nc4ccccc4N3)C(=O)C2 C18222960
C[C@@]1(NC(=O)c2ccccc2O1)c3ccc(cc3)Br C03157151
Cc1c(c2ccccc2[nH]1)/C=N/c3c(c4c(s3)CCCC4)C#N C59459990
Cc1ccc2c(c1)[C@H](C(=O)N2)Cc3c(c4cccc(c4o3)C)C C15017489
Cc1ccc(c(c1)C)C(=O)Nc2ccc(c(c2)Cl)C#N C15540441
CC1(Oc2ccc(cc2O1)N[C@@H]3CCCc4c3ccs4)C C61326001
c1ccc2c(c1)c(nc(n2)Cl)N[C@H]3CCCc4c3ccs4 C61370891
Cc1cc(ccc1Nc2ccnc(c2)C#N)Br C61814791
C[C@H]1COc2c(cc(cc2Br)C(C)(C)C)NC1=O C62564151
Cc1c(c(c(c2c1NC(=O)[C@H](O2)C(C)C)C)Br)C C62564296
c1ccc(cc1)/N=C\2/c3cc(ccc3NC2=O)Br C16451121
CCn1c2ccc(cc2c3c1/C(=N/O)/CCC3)Br C18097330
CCN1C(=O)c2ccccc2N[C@]1(C)c3ccc4ccccc4c3 C66127858
c1cc(ccc1NC(=O)c2cc(sc2Cl)Cl)Br C04173467
C[C@]12CC[C@@H](CC1=CC[C@@H]3[C@H]2CC[C@]4([C@@H]3CC(=Cc5ccccc5)C4=O)C)O C04292948
c1ccc2c(c1)[nH]c(n2)c3nc4ccc(cc4s3)Br C04136721
c1ccc2c(c1)c(cc3c2NC(=O)C[C@H]3c4ccc(cc4)Cl)Br C01082732
c1ccc2c(c1)cccc2CC(=O)Nc3ccc(cc3F)Br C04666278
c1ccc2c(c1)ccc3c2[C@]4(c5ccccc5NC4=O)c6ccc7ccccc7c6O3 C04713899
Cc1ccc(c(c1)C)C(=O)Nc2ccc(cc2Cl)I C01108733
C[C@@H]1CCC(=O)N[C@@H]2[C@@H]3[C@@H](CC[C@@H]4[C@@]3(CCCC4)C)[C@@H]5CC[C@@H]1[C@@]5(C2=O)C C05275340
C[C@]12CC[C@@H](C[C@@H]1CC[C@@H]3[C@@H]2CC[C@@]4([C@@H]3C/C(=C\c5ccccc5)/C4=O)C)O C05276623
c1cc(c(cc1/N=C/c2cc(cc(c2O)Cl)Cl)Cl)Br C05567645
Cc1ccc(c(c1)Cl)/N=C/c2cc(cc(c2O)I)C C01433553
c1cc(c(cc1/N=C/c2cc(ccc2O)Br)Cl)Br C01234443
CC(C)Oc1cccc2c1N[C@@H]([C@@H]3[C@@H]2C=CC3)c4ccc(cc4)Br C13639274
C[C@]12CC[C@H](CC1=CC[C@@H]3[C@@H]2CC[C@]4([C@@H]3C/C(=C/c5ccccc5)/C4=O)C)O C17043744
c1ccc2c(c1)cc(o2)CNc3cccc(c3)I C20478375
Cc1cc(ccc1NC(=O)C2=Cc3c(c(c(s3)C)C)CS2)Cl C20557271
C[C@H](c1cc2cc(ccc2o1)Br)Nc3cc(cc(c3)F)F C21519226
c1ccc2cc(c(cc2c1)O)OCc3ccc(cc3F)Br C35285134
Cc1ccc(c(c1)Br)/N=C/2\NC[C@@H](S2)c3ccccc3 C35294356
c1cc2c(ccc(c2nc1)Cl)NCc3ccc(cc3F)Br C37101571
c1cc(c(cc1Cl)N[C@@H]2CCSc3c2cc(cc3)Cl)C#N C37277917
c1cc(ccc1CC(=O)c2c[nH]c3c2cc(cc3)Br)Br C37364081
Cc1ccc(cc1NC(=O)c2ccc(cc2F)Br)Br C37415496
Cc1ccc(c(c1)C)[C@H](C)NC(=O)c2cc(ccc2F)Br C37499310
c1ccc(cc1)C2(c3ccc4ccccc4c3NC2=O)c5ccccc5 C37637510
c1ccc(cc1)C2=Nc3ccccc3N[C@@H](C2)c4ccc(cc4)Br C05021946
C[C@]12CC[C@H](C[C@@H]1CC[C@@H]3[C@@H]2CC[C@@]4([C@@H]3C/C(=C/c5cccs5)/C4=O)C)O C39413612
c1ccc(c(c1)[C@@H]2CCC[C@@]3(C2)CCC[C@@H](N3F)Br)O C39523852
CS[C@@H]1CCC[C@@]2(N1Br)CCC[C@@H](C2)c3ccccc3O C39525095
COc1ccc(c2c1cccc2)[C@H](c3ccc(cc3)Br)O C40242903
c1cc(ccc1[C@@H](c2ccc3c(c2)CCC(=O)N3)Cl)I C40270868
c1cc(ccc1[C@@H](c2ccc3c(c2)CCCC(=O)N3)Cl)Br C40274808
c1cc(ccc1[C@H](c2ccc3c(c2)CCCC(=O)N3)Cl)Br C40274810
c1cc(cc(c1)Br)[C@@H](c2ccc3c(c2)CCCC(=O)N3)Cl C40274931
Cc1ccc(c(c1)[C@@H](c2cc3c(cc2Cl)NC(=O)C3)Br)C C40289564
CCC[C@]1(CC[C@@H]2[C@]1(CC[C@H]3[C@@H]2CC[C@@H]4[C@]3(CC[C@@]5(C4)CO5)C)C)O C43736089
c1cc(c(c(c1)Cl)[C@@H]2CC(=O)Nc3c2scc3c4ccc(cc4)F)F C46077147
Cc1ccc(cc1C)CC(=O)Nc2cc(ccc2C)Br C48194595
c1cc2c(cc1C(=O)Nc3cc(ccc3Br)Br)CCC2 C48442191
Cc1cccc(c1C)C(=O)Nc2cc(ccc2Br)Br C48442212
Cc1cc(cc(c1)NCc2cc(c(o2)Br)Br)C C50358479
C[C@@H]1CCC[C@@]2(C1)CS/C(=N\c3ccc(cc3)I)/N2 C53098417
Cc1ccc(c(c1Cl)/N=C\2/N[C@]3(CCC[C@@H](C3)C)CS2)Cl C53098815
C[C@H]1CCC[C@@]2(C1)CS/C(=N\c3cc(c(cc3Cl)Cl)Cl)/N2 C53098899
c1cc(cc(c1)Br)Nc2ccnc3c2ccc(c3)Br C54202297
c1ccc2c(c1)c(cs2)[C@H](C#N)Nc3cccc(c3)Br C54464735
c1ccc2c(c1)ccc3c2N[C@H]([C@H]4[C@H]3C=CC4)c5ccc(cc5)OC6CSC6 C19891419
Cc1ccc(cc1)/C=C/C(=O)Nc2ccc(cc2F)Br C06272619
c1cc(c(cc1Br)NC(=O)c2ccc(s2)Br)Cl C61692776
Cc1ccc(cc1/N=C\2/N[C@@H](CS2)c3ccccc3)Br C63002044
c1ccc(c(c1)/C=C(\C#N)/c2nc(cs2)c3ccc(cc3)Br)F C04010712
c1cc(c(c(c1)Cl)/C=C\2/C(=O)N(C(=S)S2)c3ccc(cc3)F)Cl C01761541
CN1C(=O)/C(=C\c2ccccc2Sc3ccc(cc3)Cl)/SC1=S C04481832
Cc1cc(ccc1Br)N2[C@@H](SCC2=O)c3cccc(c3)F C02949351
Cc1ccc(cc1Cl)N2C(=O)/C(=C/c3ccc(cc3)F)/SC2=S C01136110
Cc1ccsc1/C=C(\C#N)/c2nc3cc(ccc3s2)C(F)(F)F C05060392
c1ccc(cc1)N2C(=O)/C(=C\c3cccc(c3Cl)Cl)/SC2=S C05165841
Cc1cccc(c1)N2C(=O)/C(=C/c3ccc(c(c3)Cl)Cl)/SC2=S C05201029
Cc1ccc(cc1C)N2C(=O)/C(=C/c3ccccc3Cl)/SC2=S C01416340
c1cc(c(cc1Cl)S[C@@H]2CCS(=O)(=O)c3c2ccs3)Cl C01398515
c1ccc2c(c1)c(ncn2)SCc3ccc(cc3F)Br C08188831
CN(C)c1ccc(cc1Br)/C=C/2\C(=O)c3ccccc3S2 C00809250
Cc1cccc(c1)/C=C\2/C(=O)N(C(=S)S2)c3ccc(c(c3)Cl)C C09188711
Cc1ccc(cc1C)N2C(=O)/C(=C\c3ccccc3Cl)/SC2=S C09232269
CCC1CCC2(CC1)N(C(=O)CS2)c3ccc(cc3)Br C14415310
Cc1cc(c(c(c1)Br)n2c(cc(c2C)C=O)C)Br C20504206
Cc1c(c2ccccc2n1C)/C=C\C(=O)c3ccc(cc3)Br C27517225
c1ccc(cc1)[C@@H]2C(C(=O)c3ccccc3O2)(Br)Br C33814433
Cc1cc(ccc1Br)n2c(cc(c2C)C(=O)[C@H](C)Cl)C C37327137
c1cc(cc(c1)Cl)[C@H](C#N)C(=O)c2ccc(cc2F)Br C37344516
c1cc(cc(c1)Br)C(=O)[C@H](C#N)c2ccc(cc2)Br C37344987
c1cc(ccc1[C@@H](C#N)C(=O)c2cc3c(s2)CCC3)Br C37345094
c1cc(ccc1[C@@H](C#N)C(=O)c2cc(ccc2Br)F)Cl C37345392
Cc1ccc(cc1n2c(cc(c2C)C(=O)[C@H](C)Cl)C)Br C37369200
Cc1cc(c(n1c2c(cc(cc2Br)F)F)C)C(=O)[C@@H](C)Cl C37393079
c1ccc(cc1)[C@@H](c2nc3cc(ccc3n2C4CC4)Br)Cl C37442023
c1ccc(cc1)[C@H](c2nc3cc(ccc3n2C4CC4)Br)Cl C37442024
Cc1ccc(s1)[C@H](C)N(C)C(=O)c2cc(ccc2Cl)Br C38057426
CCO[C@H]1CCC[C@@]2(N1Cl)CCC[C@@H](C2)I C39524638
COc1cc(c(c(c1)F)[C@@H](c2ccc(o2)Br)Br)F C40278375
C[C@H]1Cc2cc(ccc2O1)[C@@H](c3cc(cnc3)Br)Br C40289275
c1ccc(c(c1)/C=C(\C#N)/c2nc(cs2)c3cccc(c3)Br)F C44827332
c1ccc(cc1)n2c(=S)sc(n2)S[C@H]3CCCc4c3cccc4 C46861508
Cc1ccc2c(c1)nc(n2Cc3ccc(cc3)Br)CCl C48115230
Cc1ccc(c(c1)C)N(C)C(=O)c2ccc(cc2I)F C48658006
Cc1ccc(s1)[C@H](C)N(C)C(=O)c2ccc(cc2Cl)Br C48735583
Cc1cc(cc(c1)C(=O)/C(=C/c2cc(cs2)Br)/C#N)C C48837567
CCc1cc(sc1C)C(=O)N2CCc3c2ccc(c3)Br C49342654
c1c(cc(cc1F)F)[C@H](C#N)C(=O)c2cc(cc(c2)Br)F C49350469
c1cc2c(cc1[C@H](c3ccc(s3)Cl)Br)OCCCO2 C51173110
C[C@@H](c1ccc(s1)Cl)n2c(nc3c2c(c(cc3)F)F)CCl C53171343
C[C@H]1CCc2c(c(c(s2)/N=C/c3ccccc3Br)C#N)C1 C03228124
c1ccc(cc1)/C=C(/C=N/c2c(c3c(s2)CCC3)C#N)\Br C03228964
c1cc(c(cc1Cn2cc(cc(c2=O)Cl)C(F)(F)F)Br)F C59013491
COc1ccc(cc1Br)[C@@H](c2ccc3c(c2)cccn3)Cl C61417456
c1cc(ccc1[C@@H](c2ccc3c(c2)nccn3)Br)Br C61417976
c1cc(ccc1[C@H](c2ccc3c(c2)nccn3)Br)Br C61417978
Cc1ccc(cc1C)[C@@H](C#N)C(=O)c2cc(ccc2F)Br C61681940
Cc1cc(ccc1[C@H](c2ccc(cn2)Br)Br)OC C61870809
CN(c1ccc(cc1F)Br)C(=O)c2ccc(s2)Cl C65863996
CC1=C[C@@H]2C(C(=O)C([C@]1(O2)CCC(=C)C)(Cl)Cl)(Cl)Cl C03851862
Cc1cccc(c1)N2[C@@H](SCC2=O)c3cccc(c3)Br C00431396
CCOc1cc(c(nc1Br)Br)Br C00690017
CCCC(=O)N1c2cc(ccc2-c3c(ssc3=S)C1(C)C)C C00353997
C/C(=C\c1ccccc1)/C=C/2\C(=O)N(C(=S)S2)c3ccccc3 C04645163
Cc1cccc(c1)N2C(=O)/C(=C\c3ccc(cc3)Cl)/SC2=S C04719512
Cc1ccc2c(c1)-c3c(ssc3=S)C(N2C(=O)C=C)(C)C C00042668
c1ccc2c(c1)cc(c(=O)o2)c3ccc(cc3)I C00282396
c1cc(sc1)c2csc(n2)c3nc(cs3)c4cccs4 C00271615
Cc1ccc(cc1)c2csc(n2)C(=C3SC(=C(S3)C)C)C#N C03176499
Cc1cccc(c1)/C=C\2/C(=O)N(C(=S)S2)c3ccc(cc3C)C C09188712
Cc1c(c(nc(n1)C2CC2)Sc3ccc(cc3)Br)F C12788714
Cc1cccn2c1nc(c2)CSc3ccc(cc3)Br C07049400
C[C@@H]1C[C@@H]2[C@@H]3CCC4=CC(=O)C=C[C@]4([C@@H]3CC[C@]2([C@@]1(C)C(=O)C)C)C C13362106
CN(C)c1ccc(cc1Br)/C=C\2/C(=O)c3ccccc3S2 C13549152
c1cc(cc(c1)F)/C=C\2/C(=O)N(C(=S)S2)c3ccc(c(c3)Cl)F C13712274
CN(C)c1ccc(cc1Br)/C=C\2/Cc3ccccc3C2=O C16957846
c1cc(c(cc1Cl)Br)OCc2ccc(nc2)Cl C19803122
c1ccc(c(c1)COc2ccccc2I)C#N C31656402
c1cc(cc(c1)Br)OCc2ccc(o2)Br C34962274
Cc1ccoc1C(=O)c2cc(sc2Br)Br C35379388
C[C@H](c1nc2cc(ccc2n1CC(F)(F)F)Br)Cl C36909619
c1cc(c(c(c1)F)C(=O)[C@@H](C#N)c2ccc(cc2)Br)F C37345114
CCON1[C@H](CCC[C@@]12CCC[C@@H](C2)I)F C39526520
CSc1ccc(cc1)/C=C\2/C(=O)c3cc(ccc3O2)Br C39842263
c1cscc1[C@H](c2cc3c(cc2Br)OCCCO3)Cl C40273792
c1cc(ccc1Oc2c(cc(cn2)CCl)Cl)Br C40886736
CCc1ccc(s1)[C@@H](c2ccc3c(c2)CC(=O)N3C)Br C43640494
CC(C)(C)[C@@H]1CC[C@@H]([C@@H](C1)[C@@H]2CCS(=O)(=O)C2)Br C43663998
C[C@@H]1C[C@@H]2[C@@H]3CCC4=CC(=O)C=C[C@@]4([C@@H]3CC[C@@]2([C@]1(C)C(=O)C)C)C C43769287
C[C@@H]1C[C@H]2[C@H]3CCC4=CC(=O)C=C[C@@]4([C@@H]3CC[C@@]2([C@]1(C)C(=O)C)C)C C43769293
c1ccc2c(c1)nc(n2Cc3ccc(cc3)Br)CCl C44316905
Cc1ccc(c(c1)C)N(C)C(=O)c2cc(ccc2Br)F C48442872
CCc1c(sc(n1)/C(=C/c2ccc(cc2)Br)/C#N)C C48628076
c1cc(cc(c1)Br)Cn2c3cccc(c3nc2CCl)F C48866589
Cc1cccc2c1OC/C(=C\c3ccc(s3)Br)/C2=O C48985615
COc1ccc2cc(ccc2c1)[C@@H]([C@H]3CCCCO3)Br C50973249
c1cc(sc1)[C@H](C#N)C(=O)c2cc(ccc2Cl)Br C52902932
c1c(cc(cc1F)F)Oc2c(cc(cn2)Br)CCl C54933497
c1ccc-2c(c1)Cc3c2cc(cc3)[C@@H]([C@@H]4COCCO4)Br C55304739
Cc1ccccc1/C=C/2\C(=O)N(C(=S)S2)c3cccc(c3)Cl C59502983
CCc1ccc(s1)[C@@H](c2ccc3c(c2)nccn3)Br C61417958
c1cc2cc(ccc2nc1)[C@@H](c3ccc4c(c3)CCO4)Br C61418069
C[C@H]1Cc2cc(ccc2O1)[C@@H](c3ccc(cn3)Br)Cl C61870664
COc1ccc(cc1[C@@H]([C@@H]2CCCOC2)Br)Br C62241594
COc1ccc(cc1[C@H]([C@H]2CCCOC2)Br)Br C62241605
COc1ccc(c2c1cccc2)[C@@H]([C@@H]3CCCOC3)Br C62241684
c1cc2c(cc1[C@H](c3cc(c(c(c3)F)F)F)Br)OCCO2 C63008513
Cc1cc(ccc1F)C(=O)[C@H](C#N)c2cccc(c2)Br C63056969
CN(c1ccc(c(c1)F)F)C(=O)c2ccc(c(c2)F)Br C67058007
c1ccc2c(c1)nc(s2)c3cccnc3Sc4ccc(cc4)F C01383349
Cc1ccc(c(c1)C)c2csc(n2)/C(=C/c3cccc(c3)F)/C#N C04020414
C[C@]12CC[C@@H]3[C@H]([C@@H]1C[C@H](C24OCCO4)Br)CC[C@@H]5[C@@]3(CC=CC5)C C04044569
C[C@]12CC[C@H]3[C@H]([C@@H]1C[C@H](C24OCCO4)Br)CC[C@@H]5[C@@]3(CC=CC5)C C04044570
Cc1ccc2c(c1)-c3c(ssc3=S)C(N2C(=O)c4cccs4)(C)C C00721730
c1ccc2c(c1)[C@@H]([C@@H](C2=O)Br)c3ccc(cc3)Br C01759341
c1cc(ccc1c2cc3cc(ccc3oc2=O)Br)Br C00629104
c1c2c(c(c3c1CC4(C3)Cc5cc6c(c(c5C4)C=O)CCCC6)C=O)CCCC2 C01855659
c1cc2c(c3c1CCCC3)C(=O)C4(C2)Cc5ccc6c(c5C4=O)CCCC6 C01855719
c1cc2c(c3c1CCCC3=O)CC4(C2)Cc5cc6c(cc5C4)CCCC6 C01645339
C[C@]12CC[C@@H]3[C@@H]([C@@H]1CCC2=O)CC[C@@H]4[C@@]3(Cc5c6ccccc6n(c5C4)C)C C06995803
Cc1ccc(cc1I)/N=C/c2ccc(cc2)SC C00861768
C[C@]12CC[C@H]([C@@]1(C)CBr)c3c2nc4cc(c(cc4n3)Cl)Cl C08535601
c1ccc2c(c1)cccc2COc3ccc(cc3C#N)Br C11863494
C[C@]12CCC(=O)C[C@H]1CC[C@@H]3[C@@H]2CC[C@]4([C@@H]3CC[C@@]45OCCS5)C C13399579
c1cc(ccc1/C=C\2/C=C(OC2=O)c3ccc(cc3)Br)Cl C15057148
c1ccc2c(c1)c(cnc2I)I C19721630
CN(CCCl)Cc1cc2cc(ccc2s1)I C19800851
Cc1cc(cc(c1OCc2ccc(cc2)Br)C)CCl C20425285
Cc1ccc2c(cc(=O)oc2c1)CSc3ccc(c(c3)Cl)F C21410606
c1cc2c(cc1SCC(=O)c3cc(sc3Cl)Cl)CCC2 C35044980
c1cc2c(cc1Br)cc(o2)C(=O)c3ccc(s3)Cl C35082350
Cc1c(sc2c1c(nc(n2)Cc3cccc(c3)Br)Cl)C C36765609
c1cc(c(c(c1)F)F)COc2ccc(cc2CCl)Br C36888881
c1cc(ccc1CCl)Oc2ccc(cc2)I C36904141
C1C[C@H](C[C@@]2(C1)CCC[C@@H](N2Cl)I)F C39524547
C1C[C@@H](C[C@]2(C1)CCC[C@@H](N2Br)I)F C39525486
C1C[C@H](C[C@]2(C1)CCC[C@@H](N2Br)I)F C39525488
CS[C@@H]1CCC[C@]2(C1)CCC[C@@H](N2I)SC C39525943
c1c(cncc1Br)[C@@H](c2cc(sc2Cl)Cl)Cl C40274733
Cc1ccsc1[C@@H](c2c(cc(cc2F)OC)F)Br C40278383
Cc1cccc2c1n3cc(nc3s2)c4ccc(cc4)Br C40964465
C[C@@]12CC[C@H]3[C@@H]([C@@H]1C[C@H](C24OCCO4)Br)CC[C@H]5[C@]3(CC=CC5)C C43741019
C[C@H]1C[C@H]2[C@@H](CC[C@@]3([C@@H]2C[C@@H]4[C@@]3(CCCC4)C(=O)C)C)[C@]5(C1=CC(=O)CC5)C C43743276
c1c(c(cn2c1nc(c2I)Cl)Cl)Cl C44138828
Cc1ccsc1c2cc(cc(n2)c3cccs3)c4ccc(o4)C C45368653
c1cc2cccc3c2c(c1)C(=O)N3Cc4ccc(s4)Br C48032974
c1cc(sc1[C@H]([C@@H]2CCCCO2)Br)Br C50973227
C[C@H]1CCc2c(sc(c2C#N)/N=C/c3cc(cs3)Br)C1 C01057978
Cc1cc(c(c(c1)Br)C[C@H](C(=O)C)Br)Br C52229064
Cc1ccc(c(n1)C)[C@@H](c2ccc(s2)Br)Br C55331598
c1ccc(c(c1)/C=N/c2c(c3c(s2)CCCCC3)C#N)Br C03236495
Cc1cc2c(c(c1)Br)oc(n2)c3ccc(c(c3)Cl)F C57351612
c1cc(ccc1/C=C(\C#N)/c2nc3cc(ccc3s2)Cl)Br C27542340
Cc1cccc-2c1N(C(c3c2c(=S)ss3)(C)C)C(=O)C(C)(C)C C05619998
c1cc2cccnc2c(c1)[C@@H](c3ccc(s3)Br)Br C61418328
c1cc(ccc1C[C@H](C2CCOCC2)Br)Br C62166213
c1c(c(sc1Br)Br)[C@@H]([C@@H]2CCCOC2)Cl C62241336
c1cc(ccc1C[C@H]([C@H]2CCCOC2)Br)Br C62244946
c1cc(c(cc1Br)[C@@H](c2cscn2)Cl)Br C62360115
c1ccc(c(c1)C#N)c2ccc(o2)/C=C/3\C(=O)N(C(=O)S3)Cc4ccc(cc4)F C04599361
c1ccc(c(c1)COn2c3ccccc3[n+](c(c2=O)c4ccccc4Cl)[O-])Cl C01127152
c1ccc(cc1)n2cc(c(n2)c3ccncc3)/C=C(/C#N)\c4nc5ccccc5s4 C05059427
c1ccc(c(c1)c2ccc(o2)/C=C/3\C(=O)N(C(=S)S3)N4CCOCC4)Cl C07778868
COc1ccc(c(c1)OC)N2C(=O)/C(=C/c3ccnc4c3cccc4)/SC2=S C09423098
CC[C@@H]1CCCCN1C(=O)[C@@H](C)Sc2nc3c(c4c(s3)CCC4)c(=O)n2C C11125527
CC[C@H]1CCCCN1C(=O)[C@@H](C)Sc2nc3c(c4c(s3)CCC4)c(=O)n2C C11125541
c1ccc(c(c1)c2ccc(o2)/C=C\3/C(=O)N(C(=S)S3)N4CCOCC4)Cl C12414304
Cn1c(=O)c2ccccc2c(n1)CC(=O)N3CCc4c(ccs4)[C@@H]3c5cccs5 C12594237
c1ccc(cc1)CN2[C@@H](c3c(=O)c4cc(ccc4oc3C2=O)Cl)c5ccccn5 C05516017
COc1ccc2c(c1)S[C@@H](CCN2Cc3ccncc3)c4ccc5c(c4)OCO5 C12247757
Cc1ccccc1CN2CCN(CCC2=O)C(=O)c3cc(nc4c3c(cc(c4)C)C)C C14991708
CN1c2ccccc2/C(=N\OC(=O)c3ccccc3I)/C1=O C15745757
C[C@@H]1CN(C[C@H](O1)C)Cc2cn3c(nnc3s2)c4cccc(c4)Br C20151776
COc1ccc(cc1)CN2CN3C(=O)C[C@@H](C(=C3SC2)C#N)c4ccc(cc4)F C20348060
CN1CCc2c(sc3c2c(nc(n3)SC)SCC(=O)N4CCCCC4)C1 C20391943
CS(=O)(=O)c1cc(ccc1CN2CCc3c(cc4cc(cnc4n3)Cl)C2)Cl C24880197
C[C@@H]1CCCCN1C(=O)CSc2nc3c(c(cs3)c4cccs4)c(=O)n2C C28625314
c1cc(ccc1[C@@H]2CN(CCO2)C(=O)c3c4c(n(n3)c5ccc(cc5)F)CCC4)F C29116354
Cc1cc(cc(c1)N\2[C@H]3CS(=O)(=O)C[C@@H]3S/C2=N\C(=O)CCC4CCCC4)C C32505416
CN(C)c1ccc(cc1)c2ccc3n(c2=O)C[C@H]4C[C@@H]3CN(C4)C(=O)C5CCCCC5 C06131056
Cc1ccc2cc(c(nc2c1)Cl)[C@@H]3CC(=NN3S(=O)(=O)C)c4cccs4 C05022598
Cc1ccc2cc(c(nc2c1)Cl)[C@H]3CC(=NN3S(=O)(=O)C)c4cccs4 C05022599
Cc1ccc(c2c1nc(s2)N(C[C@@H]3CCCO3)C(=O)c4c(nc(s4)C)C)C C38840261
Cc1ccc(c2c1nc(s2)N(C[C@H]3CCCO3)C(=O)c4c(nc(s4)C)C)Cl C38840429
c1cc(cc(c1)Br)c2nc(on2)[C@@H]3CC(=O)N(C3)Cc4cccs4 C38923963
CCOc1ccccc1N2C(=O)[C@H]3[C@@H](C2=O)C4(c5ccccc5C3c6c4cccc6)C=O C01108114
C=CC(=O)Oc1cccc(c1)N2C(=O)[C@H]3[C@H](C2=O)C4c5ccccc5C3c6c4cccc6 C00824744
CCN(c1cccc2c1cccc2)C(=O)C3(C[C@]4(C[C@@](C3)(C(=O)N(C4=O)C)C)C)C C08226623
CCc1ccc(cc1)[C@@H]2c3c(=O)c4cc(ccc4oc3C(=O)N2Cc5ccco5)F C39840417
CCc1ccc(cc1)[C@H]2c3c(=O)c4cc(ccc4oc3C(=O)N2c5cccc(n5)C)F C39840832
Cc1cccnc1N2[C@H](c3c(=O)c4cc(ccc4oc3C2=O)F)c5ccc(cc5)SC C40014542
c1cc(ccc1C(=O)OCC2=NC(=O)C3=C4CCCC[C@H]4SC3=N2)Br C40018400
Cc1ccc2c(c1)cc(o2)C(=O)N(Cc3c(ccs3)C)[C@H]4CCS(=O)(=O)C4 C41308973
c1ccc2c(c1)CC[C@H]2N3C[C@H](CC3=O)c4nc(on4)c5cc6c(s5)CCCC6 C44430237
Cc1ccccc1c2nc(on2)[C@@H]3CCC(=O)N3Cc4cccc(c4)Br C44433855
Cc1cccc(c1I)C(=O)N(C)Cc2cccc(c2)[N+](=O)[O-] C46747942
c1ccc(cc1)C(=O)[C@@H]2[C@H]3[C@@H]([C@@H]4N2C=Cc5c4cccc5)C(=O)N(C3=O)c6ccccc6F C15974747
CC\1=NN(C(=O)/C1=C\c2cn(nc2c3ccc(cc3)F)c4ccccc4)c5ccccc5 C16667352
Cc1cc2c(cc(=O)oc2cc1C)CN3CCC[C@H]3c4ccc5c(c4)OCCCO5 C57688791
CN1C(=O)/C(=C\c2ccc(o2)c3cccc(c3)Cl)/C(=O)N(C1=S)c4ccccc4 C59594229
Cc1cc(c(n1c2ccc3c(c2)cccn3)C)/C=C\4/C(=NN(C4=O)c5ccccc5)C C01101034
c1ccc(cc1)CN2C(=O)[C@H]3[C@H](N(O[C@@H]3C2=O)c4ccccc4)c5cccc(c5)F C18208438
CC[C@H](C)N1C(=O)[C@H]2[C@@H]3C=C(c4ccccc4N3[C@@H]([C@@H]2C1=O)C(=O)c5cccs5)C C09423832
Cc1c2c(cc3c1O/C(=C\c4ccccn4)/C3=O)CN(CO2)CCc5cccs5 C41589331
c1cc(cnc1)/C=C\2/C(=O)c3ccc4c(c3O2)CN(CO4)Cc5ccc(cc5Cl)Cl C41653782
COc1ccc(cc1)CN2Cc3c(ccc4c3O/C(=C\c5cccs5)/C4=O)OC2 C41654043
c1cc(c(cc1CN2Cc3c(ccc4c3O/C(=C\c5ccncc5)/C4=O)OC2)Cl)Cl C41658759
COCCN1Cc2c(ccc3c2O/C(=C\c4ccc(c(c4)Cl)Cl)/C3=O)OC1 C41659871
CC(C)(C)[C@H]1CCC2=C3C(=NC(=NC3=O)CCC(=O)N4CCCCCC4)S[C@@H]2C1 C64690236
Cc1cc2c(o1)-c3c4cc(ccc4oc3CC[C@@H]2C)Cl C00068450
CC1(CCC(c2c1ccc(c2)c3csc(n3)CC#N)(C)C)C C00027257
COC1(c2ccccc2Oc3c1cccc3)c4ccccc4 C03995649
Cc1cc(c(c(c1C)C)C=C2C(=O)c3ccccc3C2=O)C C01228677
c1ccc(cc1)C#Cc2ccc3c(c2)c(on3)c4ccccc4 C02166061
CSc1c2c3c(sc2nc(n1)SC)CCCC3 C00348218
CC1(c2ccccc2N([C@]13C=Cc4ccccc4O3)C)C C00346528
Cc1cc(c(c(c1C)C)C)C=C2C(=O)c3ccccc3C2=O C03122156
CC(=O)Oc1c(c(c(c(c1Cl)Cl)Cl)Cl)Cl C01577716
Cc1ccc(cc1)C2=C/C(=C\c3ccccc3F)/C(=O)O2 C04832544
CC(=O)O[C@]1(C2c3ccccc3C(C1(C)C)c4c2cccc4)C C05048797
Cc1ccc(cc1)[C@H]2[C@]3(O2)CC(c4ccccc4C3=O)(C)C C01744789
C/C=C/c1cccc2c1oc(c(c2=O)C)c3ccccc3 C05132943
C1C=C[C@H]2[C@H]1Oc3c(c(c(c(c3Cl)Cl)Cl)Cl)O2 C00401211
c1ccc(cc1)[C@H]2c3ccccc3C(=O)N2c4ccccc4 C05604409
c1ccc2c(c1)ccc3c2nc4c(n3)[C@H]5C=CC=C6[C@H]5C4=CC=C6 C05941352
C[C@H]1C=C([C@@H]2[C@@H]([C@H]1CO[C@@H]2c3ccc(cc3)N(C)C)C)C C00519202
C[C@@H]1C=C([C@@H]2[C@@H]([C@H]1CO[C@@H]2c3ccc(cc3)N(C)C)C)C C02132921
CC(=C)c1ccc2c(c1)C(=O)C[C@@H]3[C@@]2(CCC[C@@]3(C)C#N)C C06186046
Cc1ccc(cc1C)c2c(sc3c2c(ncn3)Cl)C C08550793
C[C@@H]1CC2=C(C[C@@H]1[C@@H]3OC[C@H](O3)CCl)C(CCC2)(C)C C13477310
Cc1cc(cc(c1)n2c(cc3c2CC(CC3=O)(C)C)C)C C16739555
c1cc(oc1)c2nc(cs2)c3ccc(cc3)Br C16778611
Cc1ccc(c(c1)Br)Oc2ccc(cn2)Cl C20077681
Cc1c2ccccc2c(nn1)Sc3ccc(c(c3)F)F C24534447
c1cc2c(cc1C(=O)c3ccc(o3)Br)CCCC2 C35368753
c1cc2c(cc1C(=O)c3cc4c(s3)CCCC4)CCO2 C35368874
Cc1ccc(c(c1)C)c2c(n3cc(ccc3n2)F)CCl C36244630
Cc1ccc(cc1C)c2c(sc3n2c(cn3)CCl)C C36254732
c1cc(cc(c1)Br)O[C@H]2CCCCC[C@H]2C#N C37148726
Cc1cc(cc(c1Cl)C)O[C@H]2C[C@H](CC[C@@H]2C#N)C C37153683
c1ccc2cc(ccc2c1)Sc3c(nsn3)Cl C37372598
C[C@H]1CCC[C@@H]([C@@H]1C)n2c3cccc(c3nc2CCl)F C37421891
Cc1c(nc(nc1Cl)Cc2cccc(c2)Br)C C37947847
c1c(cc(c2c1nc(o2)C3CCCCC3)Br)F C41569713
c1cc(ccc1Cc2nc3ccc(cc3o2)Br)F C41569852
c1c(cc(cc1Cl)Cl)c2nc3c(c(n2)Cl)CCC3 C42400336
c1ccc2c(c1)c(cc3c2c4ccccc4c(c3)C#N)C#N C43214956
Cc1cccc(c1)c2c(sc3c2nc(nc3Cl)C)C C49886587
Cc1cc(c(nc1c2ccc(s2)Br)Cl)C#N C49928124
Cc1cc2c(cc(nc2c(c1)Br)COC)Cl C51699628
Cc1ccc(c(c1)Br)Oc2cccc(c2C#N)F C57797505
CC\1(c2ccccc2N(/C1=C\C=N\c3ccccc3)C)C C18130185
c1cc2c(cc1Br)cc(o2)c3csc(n3)Cl C61714218
Cc1cc(cnc1Cl)Oc2ccc(cc2)Br C62466033
c1cc(ccc1c2nc3cc(cc(c3o2)F)F)Br C62563754
Cc1c2ccc(cc2oc1C(=O)c3ccc(cc3F)F)F C62749431
CC(C)(c1ccccc1)c2nc3c(ccs3)c(n2)Cl C62772657
Cc1ccc(nc1)Oc2ccc(cc2C)Br C63063241
CCCc1c(c(c2cc(ccc2n1)Br)Cl)C#N C66331897
c1cc(ccc1C(=O)Nc2nnc(o2)c3ccncc3)Br C04107477
c1c2c(cc3c1OCCO3)NC(=O)C[C@H]2c4cc5c(cc4Cl)OCO5 C04488934
c1cc(cnc1)[C@H]2C[C@@H](n3c(nnn3)N2)c4ccc(cc4)Br C02914003
Cc1c([nH]c(c1[C@@H]2CC(=O)Oc3c2c(=O)n(c4c3cccc4)C)C)C#N C01431994
c1ccc(cc1)n2c(=O)c3c4c(cnc3[nH]2)C(=O)C[C@@H](C4)c5ccco5 C04736755
c1cc(ccc1NC2=NCC(=O)N2c3ccc4c(c3)OCCO4)Cl C01360546
c1cc(oc1)C(=O)/C=c/2\[nH]c(=O)/c(=C\c3ccc4c(c3)OCCO4)/s2 C05127884
C[C@H]1[C@H]([C@@H]2C3=C(CCC[C@@H]3[C@@]14C[C@@H](OC4=O)c5ccoc5)C(=O)O2)O C05178562
Cc1nnc(s1)NC(=O)c2cc3cc(ccc3oc2=O)Br C05669869
Cc1ccc(o1)c2csc(n2)NC(=O)c3ccc4c(c3)OCCO4 C06478434
Cc1ccc2c(c1)sc(n2)NC(=O)c3cnc4n(c3=O)ccs4 C06815650
Cc1c2c(nc3n(c2=O)CCCCC3)sc1C(=O)NC4=NCCS4 C02647966
Cn1c2ccccc2cc1/C=C/3\C(=O)NC(=O)N(C3=O)c4ccccc4 C01514799
Cc1ccc(cc1Cl)N2C(=O)CCC(=N2)C(=O)Nc3ccncc3 C10126276
Cc1cc2c(s1)c3cnn(c(=O)c3n2C)CC(=O)NC4CCCC4 C12113555
c1ccc2c(c1)c(=O)c(co2)C(=O)Nc3nc(cs3)c4cccnc4 C06423319
C[C@@H]1CCc2c(sc(n2)NC(=O)C3CCN(CC3)S(=O)(=O)C)C1 C13704672
Cc1c(c(nc(n1)C)n2ccc(=O)[nH]c2=O)Cc3ccc(cc3)Cl C16843865
Cc1cc(c(c2c1C(=O)/C(=C/c3ccco3)/O2)C[NH+]4CCN(CC4)C)[O-] C20573418
Cc1c2c(n(n1)c3nc4ccccc4s3)NC(=O)C[C@H]2c5ccncc5 C21661087
Cc1ccc(o1)c2c(cn(n2)c3ccccc3)C(=O)/N=C\4/NCCS4 C36724719
CC[C@]1(c2cc-3n(c(=O)c2COC1=O)Cc4c3nc5ccccc5c4)O C00001087
COc1ccc2c(c1)O[C@]3(COc4cc(c(cc4C3=C2)OC)OC)O C03203887
c1ccc(cc1)CN2C(=O)C(=CC3=c4ccccc4=[NH+]C3)C(=NC2=O)[O-] C38797312
C[C@H]1[C@H](C(=NN1c2ccc(cc2)NC(=O)[C@@H]3C(=CN=N3)Cl)C)Cl C39164832
CC1=C2C=C(C=C[C@H]2N=C1C)C(=O)N(C)Cc3[nH]c(=O)c4ccccc4n3 C39461881
Cn1c2ccccc2c(=O)c(n1)C(=O)Nc3c(c4c(s3)CCCC4)C#N C40802061
[H]/N=C\1/C(=C/c2ccc(cc2)Cl)/C(=O)N=C3N1N=C(S3)c4ccco4 C41076776
Cc1ccc(cc1C)N2C[C@H](CC2=O)C(=O)Nc3c4c(no3)CSC4 C44449789
C[C@@H]1[C@H](Oc2ccccc2O1)C(=O)Nc3nc4c(s3)C(=O)CCC4 C44450676
Cn1cc(cn1)/C=C/C(=O)N2CCc3c(c(n[nH]3)c4ccc(cc4)F)C2 C48063516
Cc1ccc(c(c1)NC(=O)c2cc(n(n2)[C@H]3CCS(=O)(=O)C3)C)C C49683061
CC1(C(=O)N(C(=O)N1)Cc2cc(=O)oc3c2ccc(c3)Br)C C57501154
Cc1ccsc1[C@H]2C3=C(C[C@@H](CC3=O)c4ccco4)Nc5n2ncn5 C22608722
Cc1c(sc2c1c(nc(n2)CSc3n[nH]c(=O)n3C)Cl)C C61592275
Cc1c(cnn1C)[C@@H]2C3=C(CC(CC3=O)(C)C)NC(=C2C(=O)OC)C C18246683
Cc1ccc(c(c1)C)N2C(=O)C[C@H](C2=O)Nc3ccc4c(c3)OCCO4 C12561481
Cc1ccc(cc1)CN2c3ccccc3[C@]4(C2=O)CC(=O)NC5=NN=C[C@H]45 C20744492
c1ccc2c(c1)c(=O)n(c(=S)[nH]2)c3ccc(cc3)[C@@H]4N=NC(=S)O4 C63428767
Cc1c(c(n(n1)C)C)[C@H]2c3c(nn(c3N=C(CS2)O)c4ccccc4)C C44919790
C[C@@H]1C(=C2C(=NC=NC2=O)O1)C(=O)N[C@H](C)c3ccc4ccccc4c3 C63996867
C[C@@H]1C(=C2C(=NC=NC2=O)O1)C(=O)N[C@@H](C)c3cccc4c3cccc4 C63996871
Cn1c2c(c(n1)C3CC3)[C@H](CC(=O)N2)c4ccc(o4)c5ccccc5C#N C65371681
Cc1ccc(cc1)n2c3c(c(n2)C)[C@@H](CC(=O)N3)c4ccc(nc4)OC C65396001
c1cc(c2c(c1)nsn2)[C@@H]3CC(=O)NCc4c3n5ccsc5n4 C65399198
Cc1nc2cc(ccc2o1)NC(=O)[C@H]3CSCN3C(=O)C(C)(C)C C65552762
COc1cc(cc2c1OCO2)[C@@H]3c4cc5c(cc4NC6=C3C(=O)OC6)CCC5 C66089383
C[C@@H]1CN(C[C@@H](O1)C)CN2C(=O)[C@@]3(CCc4ccccc4C3)NC2=O C66995611
C[C@@]12[C@H]([C@@H](c3cc(ccc3O1)Br)NC(=O)N2C)C(=O)N(C)C C67225267
CC(C)NC(=O)N1CCN(CC1)C(=O)C[C@H]2c3ccsc3CCO2 C67302046
Cc1cc(cc(c1)n2c(=O)c3c(nc2SCC(=O)N4CCCC4)CCS3)C C04358827
c1ccc(cc1)Cn2cc(c3c2cccc3)/C=C\4/C(=O)N=C(S4)N5CCOCC5 C01414825
c1ccc(c(c1)CN2C(=O)/C(=C\c3cccn3c4ccccc4F)/SC2=O)C#N C04677168
Cc1ccc2c(c1)c(=O)c3c(o2)C(=O)N([C@@H]3c4ccc(cc4)SC)Cc5ccco5 C02403258
c1cc(oc1)S(=O)(=O)/C(=C/c2ccc(o2)c3ccc(cc3)Br)/C#N C04543030
CCOc1ccccc1N2CN3C(=O)C[C@@H](C(=C3SC2)C#N)c4ccccc4F C06746246
C[C@@H]1CCC[C@H](N1C(=O)CSc2nc3c(c4c(s3)CCCC4)c(=O)n2C)C C03531934
c1ccc(cc1)OCCN2c3ccc(cc3C4(C2=O)OCCCO4)Br C08046642
CCOc1ccccc1CN2c3c(ccc(c3C4(C2=O)OCCCO4)Cl)Cl C08046730
c1ccc(cc1)N(c2ccccc2)C(=O)Cn3cnc(n3)I C08295435
COCCN1[C@H](c2c(=O)c3cc(ccc3oc2C1=O)Br)c4ccccc4 C08468869
Cc1ccc(cc1C)N2C[C@H](CC2=O)c3nc(no3)c4ccc(cc4)Br C09320942
Cc1csc(n1)N(c2ccccc2)C(=O)C[C@@H]3c4ccccc4C=CN3C(=O)C C12950396
Cn1c(ccn1)/C=C/c2nc3ccccc3c(=O)n2c4ccc(cc4)Br C12972884
Cc1cccc2n1c(=O)cc(n2)CSc3nc4c(n3c5ccccc5)CCCC4 C06976132
c1ccc2c(c1)N(CCS2)C(=O)COC(=O)[C@H]3Cc4cc(ccc4OC3)Cl C16797046
CCn1c(=O)c2ccc(cc2nc1S)C(=O)N(C)Cc3ccc4ccccc4c3 C18123876
CN1CCc2c(sc3c2c4nnc(n4c(n3)SC)SCc5ccccc5)C1 C20057619
C[C@@H]1CN(C[C@@H](O1)C)Cc2cn3c(nnc3s2)c4cccc(c4)Br C20151778
Cc1ccc(cc1)[C@H]2N3[C@@H](CS2)C(=O)N(C3=S)c4cnn(c4)Cc5ccccc5 C20606287
Cc1ccc(cc1)[C@H]2N3[C@H](CS2)C(=O)N(C3=S)c4cnn(c4)Cc5ccccc5 C20606289
c1cc(cc(c1)Cl)/C=C\2/C(=O)c3ccc4c(c3O2)CN(CO4)Cc5ccncc5 C09422808
c1cc(c(c(c1)Cl)CN2Cc3c(ccc4c3O/C(=C\c5ccncc5)/C4=O)OC2)F C13693816
CC1(Cc2c(c(nc(c2C#N)SCc3ccc(cc3)F)N4CCOCC4)CO1)C C13773627
CC(C)c1cc(on1)[C@@H]2CCCN2S(=O)(=O)c3ccc(s3)Br C33086962
Cc1ccccc1C(=O)N(C)[C@@H](C)c2nc3ccccc3c(=O)n2c4ccccc4C C35063990
c1ccc2c(c1)nc(o2)SS(=O)(=O)c3cc(c(nc3)Cl)Br C35551211
CC(C)N(CC(=O)N1c2ccccc2-n3cccc3[C@H]1c4ccc(cc4)F)C(=O)C C35707018
C[C@@]1(CC1(Cl)Cl)C(=O)OCc2cc(=O)n3cc(ccc3n2)Br C03283878
c1ccc(cc1)OS(=O)(=O)c2cc(cc3n2c(cn3)Br)Br C39463345
c1ccc(cc1)OS(=O)(=O)c2cc3ncc(n3c(c2)Br)Br C39463745
CC1(CN(C(=O)N1CC2(CCN(CC2)Br)C3CCCCC3)OC)C C39486988
Cc1ccc(cc1)CN([C@H]2CCS(=O)(=O)C2)C(=O)c3c(c4ccc(cc4o3)C)C C39837451
COc1cccc2c1O[C@H](N3[C@@H]2CC(=N3)c4ccc(cc4)SC)c5ccncc5 C40143757
c1ccc2c(c1)CC[C@@H]2N3C[C@H](CC3=O)c4nc(on4)c5cc6c(s5)CCCC6 C44430236
Cc1ccc(c(c1)N2C[C@H](CC2=O)c3nc(no3)c4cccc(c4)Br)C C44435418
Cc1cc(c(c(=O)n1c2cnc(cn2)C)Br)OCc3ccc(cc3F)F C49045347
Cc1cnc(c(n1)c2cc3c(c(c2)OC)OCCN(C3)Cc4cccc(c4)Cl)C C55325341
Cc1ccc(c(c1)C)n2c(c3c(n2)CN(C3)C(=O)Cc4cccs4)n5cccc5 C56912915
Cc1cc(cc(c1C)S(=O)(=O)N(C)C)C(=O)N2CCCc3c2cc(cc3F)F C41866203
CN1C(=O)C(=Cc2ccc(cc2)OCc3cccc4c3cccc4)C(=O)N(C1=S)C C59139350
Cc1ccc(cc1C)N2CCN(CC2)C[C@H]3[C@H]4C[C@H]5[C@](CCC[C@@]56CO6)(C[C@H]4OC3=O)C C59415286
CN1C(=O)/C(=C\c2ccc(o2)c3cccc(c3)Cl)/C(=O)N(C1=S)c4ccc(cc4)F C59594668
c1cc(ccc1/C=C\2/C(=O)N(C(=S)S2)c3ccc(cc3)[N+](=O)[O-])C(F)(F)F C33424022
c1ccc(cc1)[C@@H]2C(=O)N(/C(=N/c3ccccc3)/S2)S(=O)(=O)c4ccccc4 C17837171
Cc1c2c(cc3c1O/C(=C\C=C\c4ccccc4)/C3=O)CN(CO2)C[C@@H]5CCCO5 C41588565
c1cc(cnc1)CN2Cc3c(ccc4c3O/C(=C\c5ccc(cc5)Cl)/C4=O)OC2 C41652863
Cc1ccc(o1)/C=C\2/C(=O)c3ccc4c(c3O2)CN(CO4)Cc5ccccc5Cl C41660597
C1CCC(CC1)N2CCN(CC2)S(=O)(=O)C3=CC4=C5CCCCC5=N[C@H]4C=C3 C63558280
Cc1ccc(cc1)CC(=O)/N=C/2\N([C@H]3CS(=O)(=O)C[C@H]3S2)c4cccc(c4C)C C32506130
Cc1ccccc1c2ncc(o2)c3ccc(cc3)Br C00166726
Cc1cc(c2c(=O)cc(oc2c1)C(Cl)(Cl)Cl)C C00090510
c1ccc(cc1)C2(c3ccccc3C=Cc4c2cccc4)N=C=O C04530532
c1ccc(cc1)C#Cc2ccc(cc2)/C=N/c3ccccc3C#N C04534925
c1c2cc(c(cc2nc3c1c(co3)Br)Cl)Cl C01653817
C[C@H]1N([C@@H]2c3cccc4c3c(ccc4)[C@@H]2O1)c5ccccc5 C04661589
C[C@]1(OC[C@@H](O1)c2ccccc2)c3ccc4ccccc4c3 C01685785
c1ccc2c(c1)C=C3CCCC4=Cc5ccccc5OC34O2 C04799655
CC(=O)O[C@H]1CC[C@@]2([C@H](C1)CC[C@@H]3[C@@H]2CC[C@@]4([C@@H]3CC=C4)C)C C05228046
Cc1ccc(cc1)[C@@H]2[C@H](C(=O)[C@@H]([C@@H](O2)c3ccc(cc3)C)C)C C01572189
c1ccc2c(c1)nc(o2)/C=C/c3cc(ccc3F)Br C06431175
c1ccc(cc1)[C@@H]2C(=Cc3cccs3)C(=O)c4ccccc4O2 C07141356
Cc1c(oc2c1cc3c4ccccc4c(=S)oc3c2C)C C11865523
C[C@]12CCC[C@@H]1[C@@H]3CC[C@@H]4CC5(CC[C@]4([C@@H]3CC2)C)OCCO5 C13399129
c1ccc2c(c1)nc(o2)c3cccc(c3)I C16545332
c1ccc(cc1)N2C[C@@H]3CSc4ccc5ccccc5c4C3=N2 C17429051
Cc1cc2c(c(c1Cl)C)CN(CO2)Cc3ccc(cc3)F C19822999
CC1=N[C@H]2CCCC[C@@H]2c3c1cc4c(c3)C(=N[C@H]5[C@@H]4CCCC5)C C04532576
Cc1ccc(cc1)[C@@H]2CC(=NO2)c3ccc(cc3)Br C32935040
Cc1cc(c(c(c1C)C(=O)c2ccc(o2)Br)C)C C35368447
CC[C@@H](C)c1nc2c(c3c(s2)CCCCC3)c(n1)Cl C35888208
Cc1cc(cn2c1nc(c2CCl)C(C)C)Br C36244300
C1CC[C@H]([C@@H](CC1)Oc2c(c(c(c(c2F)F)F)F)F)C#N C36302014
C1CC[C@H]([C@H](CC1)Oc2c(c(c(c(c2F)F)F)F)F)C#N C36302020
Cc1c(sc2c1c(nc(n2)c3ccc(c(c3)F)F)Cl)C C36888216
Cc1ccc2c(c1)nc(n2[C@@H]3CCCC[C@@H]3C)[C@@H](C)Cl C36910171
c1cc(oc1C=O)c2c(cc(cc2Cl)Br)Cl C36929528
Cc1ccc(c(c1)Br)O[C@@H]2C[C@H](CC[C@@H]2C#N)C C37151659
CCc1c(nc(nc1Cl)c2cc(cs2)Br)C C38004090
c1ccc(cc1)Cc2cnc3n2c(cc(c3)Br)F C39463277
C[C@]1\2CC[C@H](C1(C)C)C/C2=N/N=C/c3ccccc3Cl C06378290
c1ccc(cc1)/N=C/2\SS/C(=N\c3ccccc3)/C2 C16887815
CC(C)c1cc2c(c(c1)Br)oc(n2)C(C)C C41569436
Cc1cc(ccc1Cl)Oc2ccc(cn2)Br C42388857
c1cc(sc1c2nc3c(c(n2)Cl)CCC3)Br C42400372
C[C@]12CCC[C@H]1[C@H]3CC[C@@H]4CC5(CC[C@]4([C@@H]3CC2)C)OCCO5 C43726490
CC(C)c1ccc2c(c1)C(=O)/C(=C\c3cccs3)/CO2 C48986291
Cc1c(sc(c1C#N)/N=C/c2cccc3c2cccc3)C C04600055
c1cc2c(cc1[C@@H](c3ccc(s3)Cl)Cl)OCCCO2 C51173033
c1ccc2c(c1)N=C(C[C@H](S2)c3cccs3)c4ccco4 C00134664
C[C@H]1CCc2c(sc(c2C#N)/N=C/c3ccccc3Cl)C1 C00295586
C[C@H](c1nc2ccccc2n1[C@H]3CCCc4c3ccs4)Cl C61365324
Cc1ccc(c(c1)C)[C@@H](c2ccc3c(c2)nccn3)Cl C61417637
Cc1ccc(c(c1)[C@@H](c2ccc3c(c2)nccn3)Cl)C C61417703
c1cc(cc(c1)Br)/C=N\c2cccc3c2cccn3 C18115715
Cc1cc2c(cc1C)oc(n2)c3ccc(cc3)Br C62562432
CC(C)(C)Cc1nc2cc(cc(c2o1)Br)Cl C62562561
Cc1cc(ccc1Oc2ccc(cn2)Cl)Br C63063223
C[C@@H]1CCc2c3ccc4c(c3ccc2C1=O)CC[C@@H](C4=O)C C13468215
Cc1ccccc1C(=O)N(C)c2ccc(cc2C)Br C65877559
Cc1cc2c(c(c(c(=O)o2)C)C)c3c1c(c(o3)C)C C00488548
Cc1c(sc2c1c(ncn2)N3CCCC[C@@H]3C)C C03568811
Cc1cc2c(cc1C)s/c(=N\C(=O)C)/n2CC#C C05152561
c1ccc(cc1)/C=C\C=c/2\c(=O)n3c(=NCC3)s2 C05214053
Cc1ccc(s1)C(C)(C)n2c3ccccc3nn2 C05417689
COc1ccc2c(c1)CC[C@@H]3C2=NN=C4[C@@H]3CCC4 C05521701
Cc1cc2c(c(c1)OC(C)C)c3c(c(=O)o2)CCC3 C03269027
C[C@]12C=C3[C@@](O1)(CCCC34OCCO4)c5c2cccc5 C05573510
c1ccc-2c(c1)Cn3c2nc(=O)c4c3c5ccccc5s4 C05600093
Cc1ccc2c(c1)c(=O)c3ccc(=O)n(c3s2)C C01611548
c1cc(cc(c1)Br)/N=N/N2CCCC2 C01651068
Cn\1ccs/c1=N\C(=O)c2ccc(s2)Cl C07814821
c1c2cc3c(cc2nc(c1CCl)Cl)OCO3 C11985108
c1ccc(cc1)/C=C/C=C/2\C=C3C(=CC2=O)OCO3 C17062753
Cc1cc(cc(c1Oc2cc(ccn2)C#N)C)Cl C19804601
Cc1cccc(c1)Oc2c3cc(sc3ncn2)C C21641484
Cc1c2cc3c(cc2nc4c1CSCC4)OCO3 C24513322
Cc1cc2c(c(=O)o1)C=C3CC[C@@H](C[C@@H]3O2)C(=C)C C26897558
Cc1cc2c(c(=O)o1)C=C3[C@@H]4C[C@@H](C4(C)C)C[C@H]3O2 C26897584
CCc1cc2c(ncnc2s1)N3CCC(CC3)C C28162342
c1cc2c(cc1c3cn4c(n3)scn4)CCCC2 C28540093
CC[C@H]1CC[C@H]([C@@H](C1)n2cnc3c2cccc3)C#N C37147493
CC1(CC2=C(CC3=C(O2)CC(CC3=O)(C)C)C(=O)C1)C C00135772
Cc1c(sc2c1c(ncn2)N3CCC[C@@H](C3)C)C C02876401
Cc1c(nc2c(c1Cl)cc(cc2OC)OC)C C37947801
c1ccc2c(c1)[C@](CCO2)(C#N)N3CCCCCC3 C38086087
CN1C(=O)c2ccc(c3c2c(ccc3Cl)C1=O)Cl C39371004
C1CC[C@H]([C@@H](CC1)N2CCO[C@@H]3[C@@H]2CCCC3)C#N C43425416
Cc1ccc2c(c1)c(=O)c(co2)[C@@H]3[C@H](O3)c4ccccc4 C44604522
Cc1ccc(c(c1)C)O[C@H]2c3ccccc3C(=O)O2 C47135590
Cc1ccc(cc1C)Oc2c3c(ccs3)ncn2 C48391379
CC[C@H]1CCCN(C1)c2c(c(ns2)Cl)C#N C48559139
c1c2c(cc3c1OCCCO3)nc4c(c2Cl)CCC4 C48770534
Cc1cc(cc(c1)/C=C/2\CCc3c(cnn3C)C2=O)C C49372060
c1ccc2c(c1)c(cn2C(=O)c3cccs3)C=O C49845352
C[C@H]1CCCN(C1)c2c(cc3c(n2)CCCC3)C#N C49956958
CC[C@@H]1CC[C@@H]([C@@H](C1)n2c3ccccc3cn2)C#N C50525829
Cc1cc(nc(n1)Cl)N(C)[C@@H]2CCCC[C@@H]2C C52814795
Cc1c(nnc(c1C#N)S[C@@H]2CCC[C@H](C2)C)C C54690734
Cc1c(nnc(c1C#N)S[C@H]2CCC[C@H](C2)C)C C54690736
Cc1cc(c2c(c1)C(=O)C(=O)N2CC3CCCC3)C C42074621
CCCc1nc2ccc(cc2c(=O)o1)Br C59453324
c1cc(ccc1C#N)/N=c\2/c(nss2)Cl C12428975
Cc1cc(nc(c1C#N)Oc2cccc(c2F)F)C C62614791
c1cc(oc1)C(=O)c2cc(cc3c2OCCCC3)F C62655873
Cc1cc(c(c2c1OCCCC2)C)C(=O)[C@@H]3CCCO3 C62667285
Cc1ccc(o1)C(=O)c2c(c3ccc(cc3o2)F)C C62749448
CCc1nc2ccccc2n1[C@H]3CCCC[C@H]3C#N C62807688
CC1(CCCN1c2c(cc3c(n2)CCCC3)C#N)C C63072221
c1ccc-2c(c1)CCCc3c2nc(s3)c4cnccn4 C67451956
Cc1cc(c(c(c1C)C(=O)C[C@]2(c3ccccc3N(C2=O)CC#C)O)C)C C01075776
Cc1cc(c(c(c1)C)NC(=O)[C@@H]2CC(=O)N(C2)c3ccc(cc3)C(C)C)C C01459927
Cc1cc(c(c(c1)C)NC(=O)[C@H]2CC(=O)N(C2)c3ccc(cc3)C(C)C)C C01459926
c1cc2c(nc1)[C@@H](N(C2=O)Cc3ccc(cc3)F)Nc4ccc(cc4)Cl C04960970
Cc1cc(c(c(c1)Cl)NC(=O)CSc2ccc3c(c2)OCCO3)C C03605543
c1ccc2c(c1)N(c3ccccc3S2)CCC(=O)Nc4nccs4 C03279992
Cc1ccccc1NC(=O)c2cccn(c2=O)Cc3ccccc3Cl C05269821
Cc1ccc2c(c1)c(c[nH]2)CCn3c(c(c(=O)nc3C)c4ccccc4)C C05274204
CC#C[C@@H](C(c1ccccc1)(c2ccccc2)O)n3c4ccccc4nn3 C05283249
Cc1cc(ccc1Br)OCC(=O)N/N=C/2\CCC[C@H](C2)C C06825930
C[C@@H]1CCc2c(sc3c2c(nc(n3)c4cccnc4)SCCO)C1 C07780763
c1cc(ccc1CNc2nc(cs2)c3ccc4c(c3)OCCCO4)F C08156723
c1ccc(cc1)/C=C(\c2c(=O)[nH]c3ccccc3n2)/C(=O)c4cccs4 C09377113
Cn1ccnc1[C@H](c2ccc(cc2)F)NC(=O)c3cc4ccccc4s3 C10656550
c1ccc(c(c1)COc2ccc(cc2)[C@H]3CC(=O)Oc4c3ccc(c4)O)F C11948771
c1ccc(cc1)[C@@H](c2cccs2)NC(=O)c3cc4ccccc4oc3=O C12265339
Cc1ccccc1[C@H](C)NC(=O)c2c3c(n(n2)c4ccc(cc4)F)CCC3 C12766353
Cc1c(sc2c1c(ncn2)SCC(=O)N[C@@H]3CCC[C@H]([C@H]3C)C)C C14357271
Cc1cc(c(n1c2ccc3ccccc3c2)C)/C=C(\C#N)/C(=O)NC(C)C C01170559
Cc1cc(cc(=O)n1CCc2c(n(c3c2cccc3)c4ccccc4)C)O C18201073
CC1=C([C@@H](C2=C(N1)CCCC2=O)c3cccs3)C(=O)OC4CCCC4 C19772309
CCOc1ccccc1[C@@H]2CC(=O)NC3=C2C(=O)C[C@H](C3)c4ccccc4 C21222131
c1ccc(c(c1)Nc2ncc3c(n2)CCN(C3)Cc4cccc(c4F)F)F C15779045
Cc1ccsc1CN2CCc3c(cnc(n3)Nc4ccc(cc4)F)C2 C21639792
C[C@@H](C(=O)Nc1ccc(cn1)Br)Oc2ccc3c(c2)CCC3 C27975208
Cc1ccc(c(c1)C)NC(=O)[C@@H](C)Cn2c(c(c(n2)C)Br)C C28237580
Cc1ccc(cc1)Cn2c(c(c(n2)C)NC(=O)c3ccc(cc3F)F)C C28574589
c1ccc(c(c1)CNC(=O)c2c3c(n(n2)c4ccccc4F)CCC3)F C32038234
Cc1cccc(c1NC(=O)Cn2c(=O)cc(c3c2c(ccc3)C)C)C(C)C C32530492
Cc1ccc2c(c1)c(cc(n2)c3ccncc3)C(=O)NCc4ccccc4F C01073570
C[C@@H]1CCc2c(cc(s2)C(=O)N(C)CC(=O)Nc3cccc(c3)F)C1 C08020536
Cc1ccc(c(c1)NS(=O)(=O)c2ccc(s2)Br)OC C02464727
CCc1ccccc1NC(=O)c2cn(c3c(c(ccc3c2=O)Cl)C)CC C40359704
Cc1ccc(cc1)C2=C(C(=O)N([C@H]2c3ccccc3F)Cc4ccco4)O C40485979
c1ccc(c(c1)Cn2c3ccsc3cc2C(=O)Nc4nccs4)F C44922253
C[C@H]([C@@H]1CCCO1)NS(=O)(=O)c2c(cc(cc2Cl)Cl)Cl C45816873
CCOc1ccc(cc1NC(=O)c2cc(cnc2)Br)Cl C48442542
COc1ccc(c2c1cccc2)S(=O)(=O)Nc3ccc(c(c3F)F)F C55554905
CCOc1cc2c(cc1NC(=O)c3cc(c(c(c3F)F)F)F)O[C@@H](C2)C C26885699
Cc1ccc2c(c1)sc(n2)NC(=O)CSc3cccc4c3nccc4 C33856722
Cc1cccc(c1C)NCN2C(=O)/C(=C/c3cccc(c3)F)/SC2=O C59378618
Cc1cccc(c1C)NC(=O)CN(C)C(=O)c2csc3c2CCCC3 C18040937
Cc1ccc(c(c1)[C@@H](C)NC(=O)c2ccc(c(c2)S(=O)(=O)C)Cl)C C14573481
c1cc(ccc1Sc2cc(cnc2c3[nH]ncn3)C(F)(F)F)Cl C05763581
CCc1cc(c(s1)NC(=O)c2csc(n2)c3ccccc3F)C#N C64811593
Cc1c(ccc(n1)c2cccs2)C(=O)Nc3cc(ccc3Cl)OC C64829846
Cc1ccccc1[C@@H](C#N)NC(=O)c2c(nc(s2)c3ccsc3)C C66400640
c1ccc(cc1)CN(c2ccccc2)C(=O)c3cc(=O)c4ccccc4[nH]3 C67179735
C#CCN(Cc1ccco1)C(=O)Nc2cc(ccc2Cl)Br C67290648
C[C@@H](c1ccc2ccccc2c1)NC(=O)C(=O)N(C)c3ccc(c(c3)F)F C67323450
CC(=O)c1ccc(cc1)NC(=S)NC(=O)c2ccc(cc2Cl)Cl C00673842
Cc1ccsc1C(=O)N[C@@H](CCSC)c2[nH]c3ccccc3n2 C03412359
Cc1ccccc1NCC(=O)N/N=C/c2cc(cs2)Br C04663506
C=CCNC(=O)/C(=C\c1ccccc1)/NC(=O)c2ccccc2Cl C04843862
c1cc(cc(c1)O)/C=C(\C#N)/C(=O)Nc2ccc(cc2)SC(F)F C03333376
Cc1ccc(o1)C(=O)NC[C@H](c2cccs2)c3c[nH]c4c3cccc4 C06602544
Cc1cc([nH]c(=O)c1CNC(=O)[C@@H](c2ccc(cc2)Cl)C(C)C)C C07118130
CC(C)(C)NC(=O)c1ccccc1NC(=O)/C=C/c2ccc(cc2)F C08556588
Cc1ccc(cc1)SCC(=O)Nc2ccc(cc2)NC(=O)C(C)C C11712614
c1ccc2c(c1)cccc2NCC(=O)N/N=C/C(Cl)(Cl)Cl C07504242
Cc1ccccc1CC(=O)NC(=S)Nc2c(c3c(s2)CCC3)C#N C14562904
c1ccc(c(c1)Cc2nnc(n2N)SC[C@H]3CC3(Cl)Cl)F C15355516
Cc1ccc(c2c1cc(c(=O)[nH]2)CCNC(=O)/C=C\c3ccccc3)C C17026709
CS(=O)(=O)Nc1cccc(c1)NCc2ccc(c(c2)Br)F C20566679
CCc1cccc(c1NC(=S)NC(=O)c2cccc(c2OC)C)C C21596261
Cc1ccc(cc1)NC(=O)[C@@H](C(C)C)NC(=O)c2c(cccc2F)F C22620051
C[C@H](C(=O)Nc1ccc(c(c1F)F)F)Sc2[nH]cc(n2)c3ccccc3 C27659933
c1cc(c(cc1Nc2nc(c(s2)CO)c3ccncc3)C(F)(F)F)F C29136086
C[C@@H](CN/C(=C/1\[C@@H]2[C@@H](C2(C)C)CC1=O)/C)N/C(=C/3\[C@@H]4[C@@H](C4(C)C)CC3=O)/C C33738642
CCCN(Cc1ccccc1N)S(=O)(=O)c2ccc(s2)Cl C35365140
C[C@H]1CC=C(O1)C(=O)NC[C@@H](c2ccccc2)c3c[nH]c4c3cccc4 C39142593
c1cc(cc(c1)CO)/N=C/c2ccc(cc2)/C=N/c3cc(ccc3)CO C00561257
c1cc2c(ccn2CC(=O)Nc3ccc(cc3)CCO)c(c1)Br C40288472
Cc1c(c2ccccc2[nH]1)CC(=O)NCCn3ccc4c3cccc4F C40819964
c1ccc(cc1)[C@@H](C2CC2)NC(=O)C(=O)Nc3ccc(cc3)Br C41216461
Cc1ccc(s1)CNC(=O)Nc2cccc(c2)OCC(F)(F)F C45677807
c1cc(cc(c1)F)OCC(=O)NNc2ccc(cc2)Br C48425744
Cc1ccc(cc1C)Sc2ccc(cc2)NC(=O)C(=O)NC3CC3 C48626006
c1cc(sc1)CCNC(=O)C(=O)Nc2cc(c(cc2Cl)Cl)Cl C48916897
CC[C@H](C)C(=O)NCC(=O)Nc1ccc(cc1C)I C48963777
Cc1ccc(cc1Cl)NC(=O)C(=O)N[C@@H](c2cccs2)C(C)C C49299664
Cc1ccc(s1)[C@@H](C)NC(=O)C(=O)Nc2ccccc2c3cccs3 C54949797
CC(=O)Nc1ccc(c(c1)C(=O)N[C@H](c2cccs2)C(C)(C)C)F C56130628
c1ccc(cc1)[C@@H](C(=O)NCCc2c[nH]c3c2cccc3)n4cccc4 C56907434
C[C@H](c1ccc2ccccc2c1)N[C@@H](C)C(=O)Nc3c(ccs3)C#N C57347538
Cc1cc(ccc1NC(=O)CNC(=O)/C=C(/C)\C2CC2)Br C54984641
CC[C@@H](C)C(=O)Nc1cccc(c1)CNC(=O)c2cc(ccc2C)F C59118654
c1ccc(cc1)c2csc(n2)SCC(=O)Nc3ccccc3O C33869879
CC(C)c1ccc(cc1)[C@@H](c2cccs2)NC(=O)[C@@H]3CCC(=O)NC3 C48081460
CN(CCC(F)(F)F)Cc1nc(c2c3c(sc2n1)CCCCC3)N C64635076
CC(C)[C@H](CNC(=O)c1cc(ccc1F)NC(=O)C)c2ccccc2 C53483863
Cc1ccc(s1)[C@@H](C)NC(=O)NCc2ccccc2OC(F)F C54730313
Cc1cccc(c1)OC[C@H](CNC(=O)c2cc3c(s2)CCCC3)O C57436981
Cc1ccc(c(c1)C)C[C@@H](C)NC(=O)CNC(=O)c2ccccc2F C66651096
C[C@H](CC#N)Sc1ccccc1NC(=O)Nc2ccc(cc2F)F C66907341
Cc1ccc(cc1)CNC(=O)Nc2ccccc2S[C@@H](C)CC#N C66907354
Cc1ccsc1CNC(=O)Nc2ccccc2S[C@H](C)CC#N C66954605
c1ccc2c(c1)nc(s2)NCCNC(=O)c3c(ccs3)C4CC4 C67163094
C[C@H](COC)NC(=O)NC(C)(C)Cc1ccc(cc1)Br C67380838
CC[C@@H](C(C)C)NC(=O)C(=O)Nc1cc(ccc1Cl)Br C67555714
c1ccc(cc1)COc2ccc3c(c2)c4c5n3CC[NH2+][C@H]5CCC4 C04030269
c1ccc(cc1)c2ccccc2NC(=O)C[NH+]3CCc4c(ccs4)C3 C10341210
c1cc2c(cc1C[NH+]3CCC[C@H](C3)Nc4ccc(c(c4)F)F)CCO2 C11840722
Cc1ccc2c(c1C)nc(c(c2O)C[NH+](C)Cc3ccccc3)C C08572572
CCCCN1[C@@H](c2ccccc2C1=O)[NH2+][C@@H]3CCC[C@H]([C@@H]3C)C C19907605
Cc1c[nH+]c(c(c1OC)C)CNc2ccc(cc2F)Br C20045367
CC[C@H]1CCCC[C@H]1[NH2+]Cc2cc3c(cc2Br)OCO3 C35256962
C[NH2+][C@@H](c1cc2c(cc1Br)OCCO2)C3CCCCC3 C35501000
CC[NH2+][C@H](c1ccc(cc1C)OC)c2ccc(o2)Br C35542989
CCC[NH2+][C@@H](c1cc2c(cc1Br)OCCCO2)C(C)C C35584563
CCC[NH2+][C@@H](c1cc2c(cc1Br)OCCO2)C(C)(C)C C35584603
Cc1cc(ccc1NCc2c([nH+]c3n2cccc3)C)Br C37196963
Cc1cc(ccc1Br)NCc2c([nH+]c3n2cccc3)C C37198738
Cc1ccc(c(c1)Cl)N[C@H](c2cccs2)c3[nH+]ccn3C C37245064
Cc1cc([nH+]c(c1[C@@H](C)Nc2ccc(cc2Br)C#N)C)C C37302360
C[NH2+][C@H](c1cc(ccc1OC)OC)c2cc(sc2Cl)Cl C44482148
C[NH2+][C@H](c1ccc(s1)Cl)c2cc3c(cc2Cl)OCCCO3 C51171570
CCc1ccc(cc1)N(C)c2c(cc(cn2)Br)C[NH2+]C C51488955
Cc1cc(cc(c1)N(C)c2c(cc(cn2)Br)C[NH2+]C)C C51490735
CC[NH2+]Cc1cc(cnc1O[C@H]2CCCC[C@@H]2C)Br C51525183
CC(C)(C)[NH2+]Cc1cc(ccn1)Oc2ccccc2Br C51544648
CC[NH2+]Cc1cc(c(nc1)Oc2c(cc(cc2C)Cl)C)Cl C51545665
CC[NH2+]Cc1ccnc(c1)Oc2ccc(cc2Br)Cl C51550322
C[NH2+]Cc1ccnc(c1)Oc2ccc3ccccc3c2Br C51571790
C[NH2+]Cc1cc(cnc1Oc2ccc3c(c2)CCCC3)Br C51572491
C[NH2+]Cc1c(cco1)COc2ccc3ccccc3c2Br C52703092
C[NH2+]C[C@H]1CC[C@@H](O1)COc2ccc3ccccc3c2Br C52703168
Cc1c(c(nc(n1)c2cccc(c2)Br)C)CC[NH2+]C(C)C C54853818
CCC[NH2+][C@@H](C)c1cnc(s1)N2CCc3c(ccs3)[C@@H]2C C54906612
CCC[NH2+][C@H](C)c1cnc(nc1C)c2cccc(c2)Br C54963179
C[C@H](c1ccc(cc1)Br)/[NH+]=C/c2cc(ccc2O)OC C05292194
C[C@H]1CCCC[NH+]1Cc2c3cccnc3[nH]c2c4ccc(cc4)F C57762039
Cc1ccc(cc1)C[NH2+][C@@H](c2ccc3c(c2)OCCO3)C(C)C C57801249
Cc1ccc(cc1)C[NH2+][C@H](c2ccc3c(c2)OCCO3)C(C)C C57801251
CCc1ccsc1C(=O)NCC(C)(C)[NH+]2C[C@H](C[C@@H](C2)C)C C59982686
C[C@H]1C[C@@H](C[NH+](C1)C(C)(C)CNC(=O)c2c(ccs2)C(C)C)C C59982724
C[C@@H](c1ccc(c(c1)Br)Oc2ccc(cc2)CC#N)[NH2+]C C61699051
C[C@@H](c1cc2cc(ccc2o1)Br)[NH2+][C@H]3CCC[C@@H]3C#N C61891272
Cc1c(sc(n1)N(C)[C@H](C)c2cccc(c2)Cl)[C@@H](C)[NH2+]C C62027933
CCC[NH2+][C@@H](C)c1nc2cc(ccc2n1C(C)C)Br C62366376
CC[NH2+][C@H]1COc2c1ccc(c2)OCc3ccc(cc3)Br C62804794
CC[NH2+][C@H]1COc2c1ccc(c2)OCc3ccccc3Br C62804814
CC[NH2+]Cc1c(cc(nc1Oc2ccc(cc2C)Br)C)C C63062416
Cc1cc(ccc1Oc2cc(ccn2)C[NH2+]C(C)(C)C)Br C63062446
c1ccc2=[NH+][C@H](C=c2c1)c3ccc(cc3)NC(=O)c4c(cccc4F)F C63627821
c1ccc2=[NH+]CC(=c2c1)CCCC(=O)Nc3ccc(cc3F)Cl C63791055
Cc1ccc(cc1Cl)NC(=O)CCC2=c3ccccc3=[NH+]C2 C63806647
CCC(C)(C)NC(=O)CC1=c2cc(ccc2=[NH+][C@@H]1C)Br C64085850
Cc1ccc(cc1F)C[NH2+][C@H](c2ccc3c(c2)OCCO3)C4CC4 C67121698
COc1cc(cc(c1)OC)C[NH2+][C@@H]2CCc3c2ccc(c3)Cl C67501710
Cc1c2c(c(sc2sc1c3ccn(n3)C)Br)C C00126359
c1ccc(c(c1)CSc2c3c4c(sc3ncn2)CCC4)F C05212766
C1CCC(CC1)[C@@H]2[C@@]3(O2)CC4(CCC5(CC4)C6(O5)C=CC=C6)C=C3 C01765714
Cc1cccc(c1)/C=C\2/C(=O)N(C(=S)S2)c3cc(ccc3C)C C05371159
c1ccc(cc1)[C@@H]2C=C(OC(=N2)c3cccs3)c4ccccc4 C03107462
Cc1cc(cc(c1)N2C(=O)/C(=C\c3cccs3)/SC2=S)C C05539048
Cc1cc(c(c(c1)C)/C=C/2\C(=O)N(C(=S)S2)c3ccccc3)C C01086314
c1cc(sc1)C(=O)/C(=C/c2ccc(cc2)Br)/C#N C07211553
c1cc(c(c(c1)Cl)/C=C(\C#N)/C(=O)c2cccs2)Cl C07211651
c1ccc(c(c1)C(=O)/C(=C/c2cccc(c2)Br)/C#N)F C08201712
CCN\1c2ccc3ccccc3c2C(/C1=C\C(=O)CCl)(C)C C04801679
C[C@]12CCC(=O)C[C@H]1CC[C@@H]3[C@H]2CC[C@]4([C@@H]3CC[C@@H]4[C@@]5(CO5)C)C C12656068
c1ccc2c(c1)CCN([C@@H]2c3ccncc3)c4ccc(s4)Cl C08436444
Cc1cc(nc(c1C#N)SCc2cccc(c2)Br)C C13212291
CCCO[C@H]1CC[C@H]2[C@@]1(CC[C@@H]3[C@H]2CCC4=CC(=O)CC[C@]34C)C C13408321
c1cc(oc1)/C=C/2\CCC/C(=C\c3ccc(cc3)Br)/C2=O C13597715
Cc1ccc(cc1)/C=C(/C#N)\c2nc(cs2)c3ccc(cc3)C C13615794
c1ccc(c(c1)F)SCc2cc(=O)oc3c2cc4c(c3)CCC4 C15152057
c1cc(ccc1OCc2ccc(cc2F)C#N)Br C19426106
CC(=O)c1ccc(c(c1)F)Oc2ccc(cc2F)Br C20358829
Cc1ccc(cc1)C2=C/C(=C\c3ccc(cc3)SC)/C(=O)O2 C22478512
Cc1cccn2c1nc(c2CCl)c3ccc(cc3)Br C31920820
C[C@@]12CCC(=O)C[C@@H]1CC[C@@H]3[C@@H]2CC[C@@]4([C@@H]3CC[C@@H]4[C@@]5(CO5)C)C C33751369
c1cc2c(cc1C(=O)c3ccc(s3)Br)CCO2 C35368861
C[C@H]1C[C@H]2[C@@H](CCC3=C(C(=O)CC[C@@]23C)CCC#N)[C@@H]4[C@@H]1CCC4 C35391959
C[C@H]1CCC[C@@H](C1)n2c3ccc(cc3nc2CCl)Br C36898514
c1cc(cc(c1)I)O[C@@H]2CCCC[C@@H]2C#N C37153256
Cc1ccccc1C(=O)[C@@H](C#N)c2ccc(cc2)Br C37345017
c1cc2c(cc1C(=O)c3cc(ccc3Br)F)CCCO2 C38057562
C[C@@H](c1nc2cc(ccc2n1[C@@H](C)C(C)C)Br)Cl C36910230
c1ccc(cc1)n2cc(cn2)[C@@H](c3cc4c(s3)CCC4)Cl C40273264
C[C@@H]1Cc2cc(ccc2O1)[C@@H](c3ccc(o3)Br)Cl C40275797
Cc1ccc(c(c1)Br)Oc2ccnc(c2)CCl C40886999
Cc1cc(c(c(c1)C)n2c(cc(c2C)C(=O)C(F)(F)F)C)C C41543214
c1ccc2c(c1)ccc(c2Br)OC[C@H]3CCOC3 C42274170
CCCO[C@H]1CC[C@H]2[C@]1(CC[C@H]3[C@@H]2CCC4=CC(=O)CC[C@@]34C)C C43726457
c1cc(sc1)[C@H]2c3ccsc3CCN2C(=O)[C@H]4CCC=CC4 C45620100
c1ccc(c(c1)C(=O)/C(=C\c2ccc(cc2)Br)/C#N)F C48398458
c1ccc2c(c1)ccc(c2Br)OC(=O)[C@H]3CCC=CC3 C48543579
CCc1c(sc(n1)/C(=C/c2cc(cc(c2)Cl)Cl)/C#N)C C48639844
c1cc2cc(oc2c(c1)Br)C(=O)c3cc(ccc3F)F C48796573
c1cc(c(c(c1)F)C#N)OCc2ccc(cc2F)Br C49601189
c1cc(cc(c1)Br)Cc2nc3c(ccs3)c(n2)Cl C50790836
Cc1ccc(s1)[C@H](C)n2c3cc(ccc3nc2[C@@H](C)Cl)F C52123853
c1cc(cc(c1)Br)Sc2c(nsn2)Cl C55308091
c1ccc2c(c1)nc(n2[C@H]3CCCc4c3ccs4)CCCl C61365326
C[C@H](c1ccsc1)n2c(nc3c2c(ccc3)Cl)CCl C61365349
Cc1ccc(cc1Cl)n2c(c(c(n2)C(F)F)CCl)Cl C61629166
c1ccc(cc1)[C@@H](Cc2c3ccccc3ncn2)Br C63044028
Cc1ccsc1C(=O)N(C)c2ccc(cc2C)Br C65877525
Cc1nc2c(c3c(s2)CCCC3)c(n1)SC(F)F C00125644
c1cc(cc(c1)Br)c2nc(cs2)C=O C02656618
CCN1C(=O)/C(=C\c2ccc3ccccc3c2)/SC1=S C05171760
c1cc(ccc1/C=N/C2=C(CCC2)C#N)Br C03175349
c1ccc(cc1)[C@H]2[C@@H](C(=O)c3ccccc3O2)Br C05775422
COC(=O)C#CC[C@@H]1CCC[C@H]1C2SCCS2 C01616209
c1cc(sc1)C(=O)/C(=C/c2ccc(c(c2)F)F)/C#N C07715320
COc1ccc2c(c1)CC/C(=C/c3ccsc3)/C2=O C00214479
CC[C@@H]1c2ccsc2CCN1C(=O)[C@@H]3CCC=CC3 C12977145
C[C@]1(OC[C@@H](O1)CCl)c2ccc(cc2)Br C19788213
Cc1cc2c(cc1C)n(cn2)c3ccc(cc3)CCl C20435839
c1ccc(cc1)[C@@H]2[C@]3(O2)CCSc4ccccc4C3=O C28294571
CCc1ccc(cc1)/C=C(\C#N)/c2nc(c(s2)C)C C32116150
CC[C@@H]1c2ccsc2CCN1C(=O)C[C@@H]3CCC=C3 C32781359
Cc1cc(c2nc(c(n2c1)CCl)C)Br C36244377
c1cc(sc1)c2c(n3cc(ccc3n2)F)CCl C36244636
c1ccc(c(c1)O[C@H]2CCC[C@@H]2C#N)Br C37151107
c1cc(c(cc1Br)[C@@H](C#N)N2CCCCC2)F C37355737
CCc1c2ccccc2c(=S)n(n1)c3ccccc3 C00472266
CSc1cnc2n1c(cc(c2)Cl)Br C39463162
Cc1c(cco1)[C@H](c2c(cc(cc2F)OC)F)Cl C40265185
Cc1ccc(o1)[C@H](c2c(cc(cc2F)OC)F)Cl C40265203
Cc1ccc(o1)[C@H](c2ccc3c(c2)CCO3)Br C40280914
C[C@H]1Cc2cc(ccc2O1)[C@H](c3ccoc3)Br C40289297
CCc1c(nn(c1C)c2ccc(cc2F)CCl)C C40733055
CC1(Cc2c(ccn2CCc3ccsc3)C(=O)C1)C C41708571
Cc1csc(n1)Sc2ccc(cn2)Br C42249378
c1cc(ccc1Oc2ccncc2)I C42418262
CN(Cc1ccc(s1)Cl)[C@H]2CCCC[C@@H]2C#N C42488889
Cc1cc(cc(c1O[C@H](C)C#N)C)CBr C43517584
CC(=O)c1ccc(cc1)c2ccc(nc2)Br C44121224
c1cc(ncc1c2ccc(cn2)Br)Cl C45028453
c1ccn(c1)c2c(cc(cn2)Br)Br C48508596
C[C@H]1Cc2cc(ccc2O1)[C@@H]([C@@H]3CCOC3)Br C48630273
Cc1cc(c(nc1c2ccc3c(c2)CCC3)Cl)C#N C49860284
c1cc(cc(c1)Br)c2cnc(nc2)Cl C49861127
c1cc2c(cc1[C@@H]([C@H]3CCCCO3)Br)CCO2 C50972873
Cc1c(cnc(n1)c2cc(cc(c2)F)F)[C@H](C)Cl C54963623
c1cc2c(cc1[C@H]3CCC[C@@H]3Br)OCCO2 C55230884
Cc1c(c(c(c(c1C)C)[C@H]([C@@H]2COCCO2)Cl)C)C C55303904
Cc1ccc(c(c1)c2c(oc(n2)C)Br)C C57553895
CC(C)(C)[C@@H](c1ccc2c(c1)CC(=O)N2C)Br C40451846
COc1c(cccn1)[C@H](c2ccc3c(c2)CCC3)Cl C61446136
c1cc(cc(c1)Br)c2nc(cs2)CC#N C61798169
C[C@@H]1Cc2cc(ccc2O1)[C@H]([C@@H]3CCCOC3)Cl C62241381
Cc1cc(c(c2c1oc(n2)C3CC3)C)Br C62540320
c1cc2c(c(cc(c2Cl)Cl)Cl)nc1CC#N C62665973
c1c(cc(c(c1Cl)N=C=O)Cl)Br C62822009
Cc1c(nc2ccccc2n1)C[C@H](C)Br C63044275
C[C@@H]1CCN([C@@H]2[C@@H]1CCCC2)C(=O)[C@@H](C)CSC C66760555
c1cc(c(c(c1)Cl)Cc2nc(on2)c3cccs3)F C03583616
c1cc(cc(c1)Cl)/N=C/c2c(nc3n2ccs3)Cl C04001897
Cc1ccc2c(cc(=O)oc2c1C)c3c(c4cc(ccc4o3)F)C C00490236
Cc1ccc(cc1)Sc2c3ccccc3oc(=O)c2C=O C00332782
c1ccc(c(c1)COc2ccc3c(c2)oc(=O)c4c3CCC4)F C00115966
C[C@H]1CCc2c(sc3c2c(ncn3)N4CCC[C@@H](C4)C)C1 C04342195
c1ccc2c(c1)nc(s2)SCc3cn4ccccc4n3 C00139302
Cc1ccc(c(c1)Cn2cnc3ccc(cc3c2=O)Cl)C C05084473
CC(=O)[C@@H]1CCc2cc3c(cc2C1)C(=O)c4ccccc4C3=O C05228808
Cc1cc(no1)CSc2nc3cc(ccc3s2)Cl C05281631
CCCn1cnc2c(c1=O)c(c(s2)C)c3ccc(cc3)C C01942800
CC(C)c1ccc(cc1)[C@H]2[C@@]3(O2)COc4ccccc4C3=O C01094108
c1ccc2c(c1)C[C@]([C@H]3N2CCC3)(C#N)c4nc5ccccc5s4 C05660271
c1ccc(cc1)C2=NN3COc4ccc(cc4[C@H]3C2)Br C05899913
Cc1cccc(c1)/C=C\2/CCn3c2nc4c(c3=O)c(c(s4)C)C C07699797
c1cc2c(cc1c3cc(=S)c4cc(ccc4o3)Cl)OCCO2 C01275597
Cc1cc2c(cc1C)s/c(=N\C(=O)C)/n2CCSC C09564601
Cc1cc(c2c(c1)n(/c(=N/C(=O)C)/s2)CCSC)C C09564697
Cc1cc(c(c2c1cc(c(n2)Cl)CCC#N)OC)Cl C11985451
C[C@H]1CCc2c(sc3c2c(ncn3)N4CCC[C@H](C4)C)C1 C12082652
CN(C)c1ccc(cc1)/C=C(/C#N)\c2nc3ccccc3s2 C13618838
Cc1cc(c(c(c1)C)/C=C\2/C(=NN(C2=O)c3ccccc3)C)C C16267161
CCc1nc(on1)C2[C@H]3[C@@H]2CC[C@@H]4[C@@H](C4(Cl)Cl)CC3 C20535579
CC[C@H]1CCc2c(cc(s2)c3nnc(n3C)SC)C1 C23582477
c1cc2c(cc1Oc3c(n4ccsc4n3)CCl)CCC2 C35429471
Cc1cc(ccc1OC)c2c(sc3n2c(cn3)CCl)C C36254939
Cc1c(n2c(c(sc2n1)C)c3ccc(cc3)Cl)CC#N C36256495
Cc1c(cco1)/C(=C\C(=O)c2ccc(cc2)Br)/[O-] C37307414
c1cnc(nc1c2cc(sc2Cl)Cl)SCC#N C05705270
c1ccc2c(c1)ccc(c2Br)OCc3ccno3 C37977833
CCOC1=C2C(=NC(=C2/C(=N/C3CCCCC3)/CC=C1)C)C C38604199
Cc1ccc2cc3c4c(c(ncn4)SC)sc3nc2c1 C39982158
c1cc2c(cc1Cl)nc(s2)Sc3ccc(cn3)C#N C40050775
Cc1cc(ccc1[C@H](c2ccc3c(c2)OCCO3)Cl)OC C40269400
C[C@@H]1CCc2c(sc3c2c(=O)n(c(n3)SC)CC=C)C1 C08633171
Cc1cnc(nc1)SCc2cc3ccccc3nc2Cl C48086990
C[C@@H](c1ccc(cc1)Cl)N(C)c2c3c(ccs3)ncn2 C48438663
CC1(Cc2c(cnc(n2)c3cccc(c3)Br)C(=O)C1)C C50093881
c1ccc(cc1)[C@@H](c2nnc(o2)c3ccc(s3)Cl)Cl C51171160
CCn1c2ccc(cc2oc1=O)[C@@H](c3c(ccs3)C)Cl C51363717
CC(C)[C@H]1CCC(=O)[C@H](C1)CN2CCO[C@@H]3[C@@H]2CCCC3 C54559308
Cc1ccc2c(cc(=O)oc2c1)COc3ccc(cc3F)F C24048222
Cc1ccc(cc1C)c2nc3cc(c(cc3n2CCC#N)C)C C57801835
c1cc(c(nc1)Oc2ccc(c3c2nccc3)Cl)CCl C40886970
c1ccc2c(c1)CC/C(=C\c3cccc4c3OCCCO4)/C2=O C59404729
c1cc2c(cc1Sc3nc(nc(n3)Cl)Cl)CCC2 C61519372
CCOc1ccc2c(c1C)O/C(=C\c3c(ccs3)C)/C2=O C41431368
c1cc(cc(c1)F)COc2ccc3c(c2)occ(c3=O)Cl C41510118
CCN1c2ccccc2[C@@H](C1=O)Cc3c(c4ccccc4o3)C C15018135
c1ccc2c(c1)c(nc(n2)C(F)F)Oc3cc(cc(c3)F)F C66465955
COc1ccccc1[C@H]2CN(N=C2c3cccs3)c4ccc(cc4)Br C04020593
CC1(CC2=C(C(C3=C(O2)CC(CC3=O)(C)C)c4ccc(cc4)SC)C(=O)C1)C C00714746
c1ccc(cc1)C2=C(OC(=O)[C@@]23C(O3)(c4ccccc4)c5ccccc5)c6ccccc6 C03764255
c1ccc(cc1)c2ccc(cc2)C3=N/C(=C\c4ccc(cc4)Br)/C(=O)O3 C04588768
Cc1ccccc1CSc2nc3ccsc3c(=O)n2c4ccc(c(c4)C)Cl C02925039
c1ccc(cc1)/C=C/C=c/2\c(=O)n3c(c(nc3s2)c4ccccc4)c5ccccc5 C02196966
c1ccc(cc1)C2=NN3[C@H](C2)c4ccccc4O[C@@H]3c5ccc(cc5)Br C04743562
Cc1cccc(c1/N=C\2/N(C[C@@H](S2)C)[P@@](=S)(C)Oc3ccccc3)C C04795797
Cc1c(ccc2c1oc(=O)c3c2cccc3)OCc4ccccc4Br C01154573
c1ccc2c(c1)nc(s2)/C(=C/c3ccc(o3)c4cccc(c4)Br)/C#N C04837451
c1ccc(cc1)c2cc(=O)c3cc(ccc3o2)OCc4ccc(cc4)Br C01977956
C[C@]12CC[C@@H]3[C@@H]([C@@H]1CC[C@H]2OC(=O)c4ccccc4)CCC5=CC(=O)CC[C@@]35C C05276680
Cc1cc2c(c(c1)OCc3cccc(c3)Br)c4c(c(=O)o2)CCCC4 C05546831
Cc1ccc(cc1)c2ccnn2c3nc(cs3)c4ccc(cc4)Br C05794945
C=CCn\1c2c(cc(cc2s/c1=N\C(=O)c3ccccc3Br)F)F C06948033
c1ccc(cc1)C2=CC(=C3C(=O)N(C(=S)S3)c4ccccc4)c5ccccc5O2 C08717791
C/C(=C\c1ccccc1)/C=C\2/C(=O)OC(=N2)c3cccc(c3)I C08955625
C#CCn\1c2c(ccc(c2Cl)Cl)s/c1=N\C(=O)/C=C/c3cccs3 C08957817
c1cc(c(c(c1)Cl)COc2ccc3c(c2)O/C(=C\c4ccc(cc4)F)/C3=O)Cl C09281607
CCCn\1c2c(cccc2s/c1=N\C(=O)c3ccc(s3)Br)F C09284977
CCn\1c2ccc(cc2s/c1=N\C(=O)c3cccc(c3)Br)SC C09399239
CCn\1c2ccc(cc2s/c1=N\C(=O)c3ccc(s3)Br)SC C09399248
CSCCn\1c2ccc(cc2s/c1=N\C(=O)c3ccc(s3)Cl)Cl C09563290
CSc1ccc2c(c1)s/c(=N/C(=O)Cc3ccc(s3)Cl)/n2CC#C C10061362
C/N=c\1/n(c(cs1)c2cccc(c2)Br)/N=C/c3ccccc3Cl C12602585
C[C@]12CCC(=O)C[C@H]1CC[C@H]3[C@@H]2CC[C@]4([C@H]3CC[C@H]4OC(=O)c5ccccc5)C C13399067
c1ccc(cc1)[C@H]2N3[C@H](CC(=N3)c4cccs4)c5cc(ccc5O2)Br C13616687
CC1([C@@H]2CC[C@]1([C@H](C2=O)Sc3nc(c(o3)c4ccccc4)c5ccccc5)C)C C16577491
c1cc(cc(c1)F)/C=C\2/C(=O)c3ccc(cc3O2)OCc4ccc(c(c4)Cl)Cl C33362022
c1ccc(cc1)[C@@H]2CC(=NN2[C@@H](C#N)c3ccc(cc3)Br)c4ccccc4 C36249997
C[C@@]12CCC(=O)C[C@H]1CC[C@@H]3[C@H]2CC[C@@]4([C@@H]3CC[C@@H]4OC(=O)c5ccccc5)C C37536220
CN(c1ccccc1)c2ccc(o2)/C=N\c3ccc(cc3)I C39126954
Cc1c(c2c(n1SC)-c3c(c(c4ccccc4n3)Cc5ccccc5)C(=O)CC2)F C39456468
Cc1c2c(oc1C(=O)Oc3cccc4c3cccc4)CCCC25SCCS5 C39852009
Cc1ccc(c(c1)OC(=O)c2c(c3c(o2)CCCC34SCCS4)C)C(C)C C39852032
Cc1cc(c2c(c(oc2c1)C(=O)Oc3ccc(cc3)I)C)C C40037678
CSc1ccc(cc1)C2=NN3[C@@H](C2)c4ccccc4O[C@@H]3c5ccc(cc5)Cl C40143712
Cc1ccc(cc1C)N(Cc2cccs2)C(=O)c3cc4cccc(c4o3)Cl C41331431
CC(=O)[C@]12CCCC[C@@H]1C[C@@H]3[C@]2(CC[C@@H]4[C@@H]3CCC5=C/C(=N/OC)/CC[C@@]45C)C C43772971
C=CCSc1nc-2c(c(=O)n1c3ccccc3)C4(CCCCC4)Cc5c2cccc5 C01808005
Cc1ccc(cc1)C2=C/C(=C/c3ccc(o3)c4ccc(cc4)Br)/C(=O)O2 C59425874
Cc1ccccc1COc2ccc3c(c2C)O/C(=C\c4c(cccc4Cl)F)/C3=O C41432976
Cc1ccc(cc1)/C=C\2/C(=O)c3c(cc(cc3O2)OCc4ccccc4Cl)C C41433835
Cc1ccc(cc1)/C=C\2/C(=O)c3ccc(c(c3O2)C)OCc4cccc(c4)Cl C41433991
Cc1c(ccc2c1O/C(=C\c3c(cccc3Cl)F)/C2=O)OCc4ccccc4F C41435229
Cc1c(ccc2c1O/C(=C\c3ccc(cc3)Cl)/C2=O)OCc4ccc(cc4)F C41435464
Cc1c(ccc2c1O/C(=C\c3cccc(c3)F)/C2=O)OCc4c(cccc4Cl)F C41435763
Cc1cc(cc2c1C(=O)/C(=C/c3cccc(c3)F)/O2)OCc4c(cccc4Cl)F C41435858
Cc1cc(cc2c1C(=O)/C(=C/c3c(cccc3Cl)F)/O2)OCc4cccc(c4)F C41509686
Cc1ccc(cc1)c2ccc(o2)[C@H]3[C@H]4[C@@H]5CC[C@@H](C5)[C@@H]4SC6=NC(=O)S[C@@H]36 C63514449
Cc1coc2c1cc3c(cc(=O)oc3c2C)c4ccccc4 C00095237
c1ccc(cc1)CSc2nnc3n2c4ccccc4s3 C00090519
CC(C)[C@@H]1N2[C@@H](CC(=N2)c3ccccc3)c4ccccc4O1 C00115020
CCC(=O)/N=c\1/n(c2c(c(ccc2s1)Cl)C)CC#C C04253775
c1ccc(cc1)[C@@]23c4ccccc4ON2c5ccccc5C3=O C01633308
CN(C)c1ccc(cc1)c2ncc3c4ccccc4ccc3n2 C00275179
Cc1cccc(c1C)OC(=O)c2ccc(o2)Br C02885404
c1ccc2c(c1)cccc2[C@@H](C#N)c3cnc4ccccc4n3 C01703181
Cc1ccc(c(c1)C)N2C(=O)c3ccc4c5c3c(ccc5CC4)C2=O C00439542
C[C@@H]1C=C([C@H]2[C@@H]([C@@]1(COC23CCCC3)COC(=O)C)C)C C05222425
Cc1ccc(cc1C)c2csc3c2c(ncn3)N4CCCC4 C05550246
CC1([C@@H]([C@H]1C(=O)n2cnc3c2cccc3)C=C(Cl)Cl)C C00140857
Cc1cccn2c1nc(c2)CSc3ccc4ccccc4n3 C05626790
C[C@H]1C=C([C@H]2[C@@H]([C@@H]1CO[C@H]2c3ccc(cc3)OC(=O)C)C)C C00519856
c1ccc2c(c1)cccc2[C@H]3CN=N[C@@]34CCc5ccccc5C4=O C06252900
C#CCn\1c2c(cccc2s/c1=N\C(=O)c3ccccc3F)F C06301538
CC1(Cc2c(c3c(s2)c(nc(n3)SC)Cl)CO1)C C06754954
Cc1ccc(cc1)c2cc(n3c(n2)c(c(n3)C)Cl)C(F)F C02787316
c1ccc(cc1)C2=C[C@@H]3c4ccccc4C(=O)N2N3c5ccccc5 C06885002
c1cc(cc(c1)F)/C=C(/c2nc(no2)c3ccsc3)\Cl C07333512
CCC[C@@H]1N2[C@H](CC(=N2)c3ccccc3)c4ccccc4O1 C13616303
Cc1c(c(n(n1)Cc2cccc3c2cccc3)C)N=C=S C02536578
Cc1cc(c2c(nn(c2n1)c3ccc(cc3)F)C(C)C)C(F)F C20602949
Cc1cccc2n1c(c(n2)c3ccc(c(c3)C)OC)[C@H](C)Cl C31915169
Cc1cccc2n1c(c(n2)c3ccc4c(c3)CCCC4)[C@H](C)C#N C31915704
C[C@@H](C#N)c1c(nc2n1cc(cc2)Br)C(C)(C)C C31921620
Cc1ccc(cc1)c2c(n3c4c(sc3n2)CCCC4)CC#N C36256630
CC(C)c1ccc(cc1)c2cn3c(n2)sc(n3)Br C37353251
Cc1ccc(c(c1)Br)/N=C/c2ccc3c(c2)OCO3 C00070629
C[C@H](C=O)c1ccc2c(c1)N(c3ccc(cc3S2)OC)C C38644118
c1cc(sc1COc2c3c4c(sc3ncn2)CCC4)Cl C39562656
Cc1cc(ccc1[C@@H](c2ccc3c(c2)OCO3)Cl)OC C40269391
Cc1ccc(c(c1)[C@@H](c2ccc3c(c2)OCO3)Cl)OC C40277673
CCc1cc2c(c(c1)Br)oc(n2)c3ccco3 C41569636
c1ccc2c(c1)nc(s2)Sc3c(cc4c(n3)CCC4)C#N C43407904
C[C@@H]1C=C([C@@H]2[C@H]([C@H]1CO[C@@H]2c3ccc(cc3)OC(=O)C)C)C C43729391
c1cc2c(cc1Cl)nc(o2)SCc3ccc(nc3)Cl C49458777
Cc1ccc(cc1c2ccc(c(n2)N(C)C)C#N)C(C)(C)C C49895420
CCOc1cc(c(cc1C)c2c(cc(c(n2)Cl)C#N)C)C C49906887
c1cc(ccc1OCc2nc3c(ccs3)c(n2)Cl)Cl C50840737
Cc1cc(nc(n1)S[C@@H]2C[C@H](CC[C@@H]2C#N)C(C)(C)C)C C51607369
CC(C)(C)C\1=NN(C(=O)/C1=C\c2cccs2)c3ccccc3 C17917618
c1cc(oc1)c2nc3c(c4c(s3)CCCC4)c(n2)Cl C54444797
Cc1ccc(c(c1)C)/N=C/c2cc(c(o2)N(C)C)Br C59104082
COc1ccc-2c(c1)CCc3c2nc(s3)/N=C/c4cccs4 C59459306
Cc1ccc(c(c1)c2cc3c(s2)c(ncn3)Cl)OC C52943775
Cc1ccc(cc1[N+](=O)[O-])c2ccc(cc2)Br C61997381
c1ccc2c(c1)cccc2Cn\3ccs/c3=N\C(=O)CCl C13135527
CCc1ccc(cc1)/C=C\2/C(=O)c3ccc(c(c3O2)C)OC C41431134
Cc1cc(ccc1Oc2cc(nc(n2)Cl)C)Br C63061917
CCOc1c(cc(cc1Br)/C=C\2/C(=O)N(/C(=N\c3cccc(c3)C(=O)[O-])/S2)C)OC C09296007
CCN(CC)c1ccc(cc1)N2C(=O)/C(=C\c3ccc(o3)c4cc(ccc4C)C(=O)[O-])/SC2=S C09310424
CCCCn1c(=O)c2ccc(cc2nc1SCc3cc(=O)oc4c3cc(c(c4)C)C(C)C)C(=O)[O-] C13044246
CCn1c2ccc(cc2nc1CSc3nc4c(c5c(s4)CCCCC5)c(=O)n3CC=C)C(=O)[O-] C13218529
Cc1ccc2cc(c(nc2c1)Cl)CSc3nnc(n3[C@H](C(C)C)C(=O)[O-])c4cccs4 C13271945
CC(C)(C)c1csc(n1)c2ccc(cc2)OS(=O)(=O)c3cc(ccc3Br)C(=O)[O-] C13311557
CCc1ccc2c(c1)sc(n2)N3[C@@H](C(=C(C3=O)[O-])C(=O)c4ccco4)c5ccc(cc5)C(C)C C08996479
CCc1ccc2c(c1)sc(n2)N3[C@H](C(=C(C3=O)[O-])C(=O)c4ccco4)c5cccc(c5)OCC=C C13570616
Cc1c2c(nc(nc2sc1/C(=N/c3nnc(s3)SCc4ccccc4)/[O-])C(C)(C)C)C C21956214
Cc1ccc2c(c1)sc(n2)N3[C@H](C(=C(C3=O)[O-])C(=O)c4ccc(o4)C)c5ccc(cc5)C(C)C C33587068
CCOc1ccc(cc1)[C@@H]2C(=C(C(=O)N2c3nc4c(cc(cc4s3)C)C)[O-])C(=O)c5cccs5 C33642095
CCc1ccc(cc1)N2C(=O)/C(=C/c3cn(c4c3cccc4)CCCOc5ccc(cc5)C)/C(=NC2=O)[O-] C08915094
Cc1ccc(o1)C(=O)C2=C(C(=O)N([C@H]2c3ccc(c(c3)Cl)Cl)c4nc5ccc(cc5s4)F)[O-] C34917845
C=CCOc1ccc(cc1)[C@@H]2C(=C(C(=O)N2c3nc4ccc(cc4s3)Cl)[O-])C(=O)c5cccs5 C34920495
CCOc1ccc2c(c1)sc(n2)N3[C@@H](C(=C(C3=O)[O-])C(=O)c4cc(ccc4C)C)c5ccccc5F C34954200
Cc1ccc(c(c1)C(=O)C2=C(C(=O)N([C@@H]2c3ccc(cc3)OCC=C)c4nc5ccc(cc5s4)C)[O-])C C34955077
CCOc1ccc2ccc(c(c2c1)/C=C\3/C(=O)N(/C(=N\c4cccc(c4)C(=O)[O-])/S3)C)OCC C35657131
CCN\1C(=O)/C(=C/c2ccccc2OCc3ccccc3F)/S/C1=N\c4cccc(c4)C(=O)[O-] C35657145
CCOc1cc(ccc1OCc2ccccc2F)/C=C\3/C(=O)N(/C(=N\c4ccc(cc4)C(=O)[O-])/S3)C C35657232
CCN(C)/C(=C/C1=CSC2=NC(=C([C@@H](N12)c3ccccc3C)C(=O)OCC)c4ccccc4)/[O-] C35692954
CCc1c(c(n(n1)c2ccc(c(c2)Cl)Cl)[O-])C3=C(C(=O)N(C3=O)c4ccc(cc4)C)N(C)CC C35963608
CCN(C)/C(=C/C1=CSC2=NC(=C([C@H](N12)c3ccccc3)C(=O)OCC)c4ccccc4)/[O-] C36050012
CC[C@@H](C)c1ccc(cc1)N2C(=O)/C(=C\c3cn(c4c3cccc4)Cc5ccccc5C)/C(=O)N=C2[O-] C36542235
CC[C@@H](C)c1ccc(cc1)N2C(=O)/C(=C\c3cn(c4c3cccc4)CCOc5ccccc5)/C(=O)N=C2[O-] C36550220
CC[C@H](C)c1ccc(cc1)N2C(=O)/C(=C\c3cn(c4c3cccc4)CCOc5ccccc5)/C(=O)N=C2[O-] C36550222
Cc1c(sc(n1)N2[C@@H](C(=C(C2=O)[O-])C(=O)c3cc4ccccc4o3)c5ccc(cc5)C(C)(C)C)C C39848447
Cc1csc(n1)N2[C@@H](C(=C(C2=O)[O-])C(=O)c3cc4ccccc4o3)c5ccc(cc5)C(C)(C)C C39848503
CCCSc1nnc(s1)/N=C(/C(=C/c2ccc(o2)c3cccc(c3)Br)/C#N)\[O-] C39998161
CCCSc1nnc(s1)/N=C(/C(=C/c2ccc(o2)c3ccc(c(c3)Cl)Cl)/C#N)\[O-] C39998162
c1ccc(c(c1)CSc2nnc(s2)/N=C(/C(=C/c3ccc(o3)c4ccccc4Cl)/C#N)\[O-])F C39998222
CC[C@H](C)c1ccc(cc1)N2C(=O)/C(=C/c3cn(c4c3cccc4)Cc5ccccc5C)/C(=NC2=O)[O-] C02226047
Cc1ccc(c(c1)OCCOc2ccc(cc2)/C=C(\C#N)/C(=N/c3nc4ccccc4s3)/[O-])C C41108887
CCOc1ccc(cc1)/N=C\2/C(=C(/C(=C/c3cc(n(c3C)c4ccc(cc4)C)C)/S2)[O-])C(=O)OCC C59105315
CCO/C(=C/1\C(=O)/C(=C/c2cc(c(c(c2)Cl)OCC=C)OC)/S\C1=N/c3ccc(cc3)Cl)/[O-] C59105376
CCO/C(=C/1\C(=O)/C(=C/c2ccccc2OCc3ccccc3C#N)/S\C1=N/c4ccc(cc4)OC)/[O-] C59105467
CCOc1ccc(cc1)/N=C\2/C(=C(/C(=C/c3ccc(o3)I)/S2)[O-])C(=O)OCC C59105527
Cc1ccc(cc1)Sc2ccc(o2)/C=C/3\C(=NC(=O)N(C3=O)c4ccc(cc4Cl)Cl)[O-] C59137942
CCO/C(=C/1\C(=O)/C(=C/c2ccccc2OCc3ccccc3F)/S\C1=N/c4ccc(cc4)OC)/[O-] C59247445
CCO/C(=C/1\C(=O)/C(=C/c2cc(n(c2C)c3ccc(c(c3)C)C)C)/S\C1=N/c4ccc(cc4)OC)/[O-] C59247488
CCc1ccc(cc1)/N=C\2/C(=C(/C(=C/c3ccc(c(c3)Br)N(C)C)/S2)[O-])C(=O)OCC C59364665
CCO/C(=C/1\C(=O)/C(=C/c2ccc(cc2)OCc3cccc(c3)F)/S\C1=N/c4ccc(cc4)Cl)/[O-] C59364817
CCN\1C(=O)/C(=C\c2ccc(o2)c3ccc(c(c3)C(=O)[O-])Cl)/S/C1=N\c4ccc(cc4)OC C33294017
Cc1ccc(cc1)[C@H]2CC(=NN2C(=O)CSc3nc(cc(n3)[O-])c4ccccc4)c5cccs5 C10186310
CN\1C(=O)/C(=C\c2cc(c(cc2Br)OCC=C)OC)/S/C1=N\c3cccc(c3)C(=O)[O-] C59599603
CCOc1cc(ccc1OCc2ccccc2F)/C=C/3\C(=O)N(/C(=N\c4cccc(c4)C(=O)[O-])/S3)C C35656530
CCOc1cc(ccc1OCC(=O)[O-])/C=C\2/C(=O)N(/C(=N\c3ccc(cc3)F)/S2)c4ccc(cc4)F C15985844
Cc1ccc(c(c1)C)CSC2=NC(=O)[C@H]3[C@@H](C4=C(CC(CC4=NC3=N2)(C)C)[O-])c5cccc(c5)OC C63448055
Cc1ccc(cc1Cl)N2C(=O)/C(=C/c3cccn3CCOc4ccc(cc4)C(C)(C)C)/C(=O)N=C2[O-] C09458507
c1ccc(cc1)N(c2ccccc2)C(=O)CSC3=C([C@H](C4=C(CCCC4=N3)[O-])c5ccccc5F)C#N C13174763
CC[C@H](C)c1ccc(c(c1)Br)OCC(=O)Oc2ccc(cc2C(=O)[O-])Br C66145696
Cc1nc(cs1)CSc2c(c(c3c(n2)CC(CC3=O)(C)C)c4ccc(cc4)OC)C#N C02502411
Cc1ccc(cc1)COc2ccc(cc2OC)[C@@H]3C4C(=NC5=C3C(=O)CCC5)CCCC4=O C08926746
Cc1ccc(c(c1)C)n2c(nnc2S[C@H]3C[C@@H](OC3=O)C)Cc4cccc5c4cccc5 C09870991
CC[C@@H]1CCCCN1C(=O)[C@@H](C)Sc2nc3c(c(cs3)c4cccs4)c(=O)n2C C10867183
CC(C)S(=O)(=O)c1ccc(cc1)CC(=O)/N=c/2\n(c3ccc(cc3s2)Br)C C12070323
c1ccc(cc1)[C@H]2c3ccsc3CCN2C(=O)CCC(=O)N4CCC(=N4)c5ccccc5 C13005897
Cn1c2ccccc2c(c1c3ccc(cc3)F)[C@H]4c5ccccc5C(=O)N4CC(=O)OC C09504933
c1ccc2c(c1)cccc2COc3ccc(cc3)C=NN4C(=O)[C@H]5[C@@H]6C=C[C@H]([C@@H]5C4=O)[C@H]7[C@@H]6C7 C15224297
Cc1c(sc2c1c(=O)n3c(n2)/C(=C\c4ccc(cc4OC(F)F)OC(F)F)/CC3)C C16385979
CCOC(=O)C(=C1C=C(N(C(=C1)C)c2ccc(cc2)c3ccc4c(c3)sc(n4)C)C)C#N C16756353
CC(=O)N(CCN1C(=O)c2cccc3c2c(ccc3Cl)C1=O)c4cccc5c4cccc5 C20161659
Cc1ccc(cc1C)n2c3c(c(=O)n(c(n3)SCC#N)c4ccccc4F)sc2=S C03026427
Cn1c(=O)c2c(csc2nc1SCC(=O)N(C)c3ccccc3)c4cccs4 C20861877
Cc1cc(c2c(c(oc2c1)C(=O)N(Cc3c(cccc3Cl)F)[C@@H]4CCS(=O)(=O)C4)C)C C28231766
Cc1c(sc2c1c(=O)n(cn2)Cc3nc4cc(ccc4n3Cc5ccccc5)Cl)C C31628164
CCc1cccc(c1N\2[C@H]3CS(=O)(=O)C[C@@H]3S/C2=N\C(=O)Cc4ccccc4)CC C32508020
CCN([C@@H](C)c1nc2ccccc2c(=O)n1c3ccc(cc3)Br)C(=O)C(C)C C35038198
CC[C@@H](c1nc2ccccc2c(=O)n1c3ccc(cc3)Br)N(C)C(=O)C4CC4 C35070023
CC[C@H](c1nc2ccccc2c(=O)n1c3ccc(cc3)Br)N(C)C(=O)C4CC4 C35070025
Cc1ccc(cc1)n2c(=O)c3ccc(cc3nc2[C@H](C)N(C)C(=O)C(C)(C)CCl)Cl C35070833
Cc1ccc2c(c1)c(cc(n2)c3cccn3C)C(=O)N4CCN(CC4)C/C=C/c5ccccc5 C35217448
Cc1ccc(cc1)[C@@H]2c3cccn3-c4ccccc4N2C(=O)CN(C(C)C)C(=O)[C@@H](C)Cl C35246523
Cc1cccc(c1)[C@@H]2c3cccn3CCN2C(=O)CN(C(C)C)C(=O)c4ccccc4Cl C35594814
Cc1ccc(cc1)C(=O)N(CC(=O)N2CCn3cccc3[C@@H]2c4ccccc4Cl)C(C)C C35845694
Cc1ccc(cc1)[C@@H]2c3cc(ccc3CCN2C(=O)C)O[C@H](C)C(=O)N(C)c4ccccc4 C35859335
CCc1ccc(cc1)n2c(=O)c3c4c(sc3n(c2=O)CC(=O)c5ccc(cc5)F)CCC4 C08609485
CC[C@H](C)N1C(=O)/C(=C/c2ccc(o2)c3ccc(cc3)Br)/C(=C(C1=O)C#N)C C38605098
Cc1cccc2c1nc(c(c2)/C=C\3/C(=O)N(C(=S)S3)Cc4ccco4)N5CCC(CC5)C C38732435
Cc1ccc2c(c1)cc(c(n2)N3CCC(CC3)C)/C=C\4/C(=O)N(C(=S)S4)Cc5ccco5 C38732495
CCC(=O)[C@H]1[C@@H](c2cc3c(cc2C(=O)[C@@H]1OCC)OCO3)c4cccc(c4)Br C39484155
Cc1ccccc1N2C(=O)/C(=C/c3cn(nc3c4ccccc4)c5ccccc5)/SC2=O C39795239
CCOc1ccc(cc1)[C@@H]2c3c(=O)c4ccccc4oc3C(=O)N2Cc5ccc(cc5)F C39824315
COc1ccc(cc1)CN2[C@H](c3c(=O)c4ccccc4oc3C2=O)c5ccc(cc5)SC C39824616
C=CCOc1ccc(cc1)[C@H]2c3c(=O)c4cc(ccc4oc3C(=O)N2c5ccc(cc5)F)F C39876402
Cc1cc(c2c(c1)c(=O)c3c(o2)C(=O)N([C@@H]3c4ccc(c(c4)Cl)Cl)CCOC)C C39910264
CCc1ccc2c(c1)c(c(o2)C(=O)N(Cc3ccc(cc3)F)[C@@H]4CCS(=O)(=O)C4)C C40114840
CSc1ccc(cc1)c2nc(on2)[C@H]3CCC(=O)N3Cc4ccc(cc4)Br C44434029
c1ccc(cc1)C2=NN([C@@H](C2)c3ccc(cc3)Cl)C4=NC(=O)/C(=C/c5cccnc5)/S4 C54201618
Cc1ccc2c(c1)c3c4n2CCN([C@@H]4CCC3)CCCCN5C(=O)CC6(CCCC6)CC5=O C57049725
C[C@H](C(=O)N1CCc2c(ccs2)C1)OC(=O)c3cc(nc4c3cccc4)c5ccccc5 C22475484
C[C@@H](C(=O)N1CCc2c(ccs2)C1)OC(=O)c3cc(nc4c3cccc4)c5cccs5 C22883797
Cc1ccc(cc1)Cn2cc(c3c2cccc3)/C=C/4\C(=O)N(C(=S)N(C4=O)c5ccccc5)C C59595209
CCc1ccc(cc1)N2C(=O)/C(=C/c3ccc(o3)Sc4ccccc4)/C(=O)N(C2=S)C C59595461
Cc1cc(cc(c1)OS(=O)(=O)c2cc(ccc2Br)S(=O)(=O)C)C(C)C C59985365
CC(C)[C@@H](C(=O)N(C)C)Sc1nc2c(c3c(s2)CCCC3)c(=O)n1C4CCCC4 C60107222
CC(C)N(c1ccc(cc1)S(=O)(=O)C)C(=O)c2cc(nc3c2cccc3)c4cccs4 C60340978
CCCCN1C(=O)[C@H]2[C@H]3C=Cc4cc(ccc4N3[C@@H]([C@@H]2C1=O)C(=O)c5cccs5)Cl C08991945
Cc1c(ccc2c1occ(c2=O)Cl)OC(=O)COc3c(c(c(c(c3F)F)F)F)F C41349267
Cc1ccc(cc1C)n2c(=O)c3c4c(sc3nc2SCC(=O)C5=NC=CC5)CCCC4 C39945133
CCCCN1C(=O)[C@@H]2[C@H]3C=Cc4cc(ccc4N3[C@@H]([C@@H]2C1=O)C(=O)c5cccs5)Cl C08991945
Cc1csc(n1)c2cc3ccc(cc3oc2=O)OC(=O)c4ccco4 C01322639
c1cc(ccc1/C=C\2/C(=O)OC(=N2)c3ccc(cc3)Br)[N+](=O)[O-] C01505711
c1cc(oc1)c2nc3n(n2)c(=O)/c(=C/c4ccc(o4)c5ccc(cc5)F)/s3 C03649355
c1cc(cc(c1)[N+](=O)[O-])C2=N/C(=C/c3ccc(c(c3)Cl)Cl)/C(=O)O2 C01041623
c1ccc(c(c1)/C=C/2\C(=O)OC(=N2)c3ccc(cc3)Br)[N+](=O)[O-] C01509520
c1cc(cc(c1)Cl)/C=C\2/C(=O)OC(=N2)c3ccc(cc3Cl)[N+](=O)[O-] C03064971
c1ccc(cc1)C2=N/C(=C\c3ccc(cc3)[N+](=O)[O-])/C(=O)N2c4ccccc4 C04611199
c1cc(cc(c1)Cl)/C=C/2\C(=O)OC(=N2)c3ccc(c(c3)[N+](=O)[O-])Cl C03145664
Cc1cc(c2c(c1)n3c(=O)/c(=C/c4cccc(c4)[N+](=O)[O-])/sc3n2)C C00676925
CC1(C=Cc2c(ccc3c2occ(c3=O)c4cc5c(c(c4)OC)OCO5)O1)C C04716527
Cc1c(c(on1)/C=C/c2ccc(c(c2)Br)N(C)C)[N+](=O)[O-] C04821133
C[C@H]1CCc2c(sc3c2c(=O)n(nn3)CC(=O)c4cc5ccccc5o4)C1 C05183204
Cc1ccccc1Cn2cnc3c(c2=O)c(cs3)c4ccc(cc4)[N+](=O)[O-] C01971262
C[C@@H]1CCc2c(sc3c2c4nc(nn4cn3)c5ccc(c(c5)OC)OC)C1 C05346108
c1cc(cc(c1)Cl)/C=C\2/C(=O)OC(=N2)c3ccc(c(c3)[N+](=O)[O-])Cl C03145665
c1ccc(c(c1)/C=C\2/C(=O)OC(=N2)c3cccc(c3)Br)[N+](=O)[O-] C01516117
Cc1ccc2c(c1)oc(c(c2=O)Oc3nc(cc(n3)C)C)c4ccco4 C01292729
c1ccc2c(c1)cc(o2)c3csc(n3)/C(=C/c4ccc(cc4)[N+](=O)[O-])/C#N C05603030
c1cc(c(cc1F)OCc2cc3c(cc2Br)OCO3)[N+](=O)[O-] C07005444
Cc1cc(c2c(c1)sc(n2)N(Cc3ccco3)C(=O)c4cc(on4)C)C C09206919
Cc1cccc(c1)c2nnc(o2)SCc3cc(=O)n4ccccc4n3 C09500616
Cc1cccc(c1C)OCc2cc(=O)n3c(n2)sc(n3)c4ccco4 C13367609
c1ccc(cc1)c2nc3c4c5c(sc4nc(n3n2)N6CCOCC6)CCC5 C13720450
Cc1ccc2c(c1)c3c(n2S(=O)(=O)N(C)C)nc4cc(c(cc4n3)C)C C13728138
Cc1ccc(cc1C)n2c(c(c3c2ncn4c3nc(n4)c5ccco5)C)C C15842368
c1cc(ccc1[N+](=O)[O-])OS(=O)(=O)c2cc(ccc2Cl)Cl C16089675
CCN1c2ccccc2/C(=c/3\c(=O)n4c(s3)nc(n4)c5cccs5)/C1=O C16733928
CCC(=O)n1c(nc2c1SC(=NN2C(=O)CC)c3ccc(cc3)C)C C16777105
CC1=C(C(=O)C(=C(C1=NC(=O)c2ccc(cc2)[N+](=O)[O-])C)Cl)Cl C16807766
c1ccc(cc1)c2csc3c2c(=O)n(cn3)Cc4cccc(c4)[N+](=O)[O-] C17478309
Cc1c2ccc(cc2oc(=O)c1CCC(=O)/N=c/3\n(ccs3)C)OC C30992753
Cc1nc2ccccc2c(=O)n1/N=N/N(c3ccccc3)c4ccccc4 C36617540
c1ccc2c(c1)c(=O)oc(n2)c3ccc(cc3)N4C(=O)[C@@H]5[C@@H]6C[C@H]([C@@H]5C4=O)C=C6 C01207512
c1ccc2c(c1)c(ccc2[N+](=O)[O-])N3C(=O)[C@@H]4[C@H](C3=O)C5CCC4CC5 C12504475
CCOc1cc(cc2c1N(c3c(c(ncn3)Cl)/N=C(/C2)\OC)C)Cl C39480035
C=CCN\1C(=O)/C(=C/c2ccc3c(c2)OCO3)/S/C1=N\c4nccs4 C39864927
CN(Cc1ccccc1)c2nc3ccccc3c4n2c(nn4)c5ccco5 C40414365
Cc1c(cc(cn1)[N+](=O)[O-])C(=O)Oc2ccc(cc2)I C47835528
c1cc(cc2c1ccc(n2)C(F)(F)F)Oc3ccc(cc3C#N)[N+](=O)[O-] C48310373
Cc1cc(=O)oc2c1cc(c(c2)Oc3nn4cc(nc4s3)C)Cl C51257377
c1c(cc(c(c1[N+](=O)[O-])n2cc(nn2)CCBr)Cl)Cl C52224624
CC(C)n1c2c(cn1)c(cc(n2)c3ccco3)C(=O)N(C)c4ccc(cc4)F C55750784
c1cc(c(cc1[N+](=O)[O-])F)OS(=O)(=O)c2ccc(s2)Br C56065596
c1ccn2c(c1)nc(cc2=O)CSc3nnc4n3cc(cc4Cl)Cl C18377662
c1ccc2c(c1)nc(o2)Cn3nc(nn3)c4ccc(cc4)Br C07499003
Cc1cc(nc2c1cccc2)SCC(=O)N3CCc4c3ccc(c4)[N+](=O)[O-] C16806670
Cn1c(=O)c2ccccc2nc1Sc3ccc(cc3Cl)[N+](=O)[O-] C59474534
c1ccc2c(c1)cc(o2)C(=O)Oc3ccc4c(c3)O/C(=C\c5ccncc5)/C4=O C41352704
c1ccc2c(c1)C3=NC4=C([C@H]([C@H]3C2=O)c5cccc(c5)[N+](=O)[O-])C(=O)CCC4 C04663951
CC(C)(C)/N=[N+](/c1c(cc(cc1Br)Br)[N+](=O)[O-])\[O-] C63772510
CC(=O)[C@@]12CCCC[C@H]1C[C@@H]3[C@@]2(CC[C@@H]4[C@@H]3CC=C5[C@@]4(CC[C@@H](C5)O)C)C C04031130
c1ccc(cc1)[C@H]2Nc3ccccc3C(O2)(c4ccccc4)c5ccccc5 C04117137
c1ccc(cc1)[C@@H]2c3c4ccccc4ccc3N=C(N2)c5ccccc5 C02875146
c1ccc2c(c1)cccc2/N=C/c3cc(cc(c3O)Cl)Br C03116247
CC1(c2ccccc2C3=C(C1=O)[C@H](c4ccccc4N3)C(C)(C)C)C C05464749
Cc1ccc(c(c1)/N=C/c2c3ccccc3cc4c2cccc4)O C05927043
Cc1ccc(cc1)/C=C/C(=O)Nc2cc(cc(c2)Cl)Cl C00587112
c1ccc(c(c1)[C@H]2CC(=Nc3ccccc3S2)c4cccs4)O C08380490
Cc1cc(ccc1NC(=O)/C=C\c2cccc3c2cccc3)Br C12954021
Cc1cc(c2c(c1)N[C@H]([C@@H]3[C@@H]2C=CC3)c4ccc(cc4)N(C)C)C C13643578
Cc1ccc(cc1)[C@@H]2[C@@H]3CC=C[C@@H]3c4cc(ccc4N2)OCC=C C14458614
Cc1ccc(cc1)[C@@H]2[C@H]3CC=C[C@@H]3c4cc(ccc4N2)OC(C)C C14458628
Cc1ccc(cc1)[C@H]2[C@@H]3CC=C[C@@H]3c4cccc(c4N2)OCC=C C14458651
CCOc1cccc2c1N[C@@H]([C@H]3[C@@H]2C=CC3)c4cccc5c4cccc5 C14464038
CC(C)Oc1cccc2c1N[C@H]([C@@H]3[C@@H]2C=CC3)c4ccc5ccccc5c4 C14475502
c1cc(c(c(c1)Cl)Cl)[C@H]2[C@H]3CC=C[C@@H]3c4cc(ccc4N2)C#N C14476899
Cc1ccccc1[C@H]2[C@@H]3CC=C[C@@H]3c4cccc(c4N2)OC(C)C C14478979
Cc1cccc(c1)[C@@H]2[C@@H]3CC=C[C@@H]3c4cc(ccc4N2)OCC=C C14480185
Cc1cccc(c1)[C@H]2[C@@H]3CC=C[C@@H]3c4cc(ccc4N2)OCC=C C14480186
CCOc1ccc(cc1)[C@H]2[C@H]3CC=C[C@@H]3c4cc(ccc4N2)Br C14480479
CCOc1ccccc1[C@H]2[C@H]3CC=C[C@@H]3c4c(ccc(c4N2)Cl)Cl C14545511
Cc1ccc(cc1)[C@H]2[C@@H]3CCCO[C@@H]3c4cc(ccc4N2)Br C15017945
c1ccc(cc1)C2=CC(=NNC(=C2)c3ccccc3)c4ccccc4 C15770312
CCOC1=CC2=CC[C@H]3[C@H]([C@]2(CC1)C)CC[C@@]4([C@@H]3CC[C@]4(C)O)C C17003570
CN(C)c1ccc(cc1)[C@@H]2[C@@H]3CC=C[C@H]3c4c(cc(cc4Cl)Cl)N2 C20686043
Cc1cc(c2c(c1)N[C@@H]([C@H]3[C@H]2C=CC3)c4ccc(cc4)N(C)C)C C20686062
CC(C)c1ccc(cc1)[C@@H]2[C@@H]3CC=C[C@H]3c4cccc(c4N2)OC C20697947
CCOc1cccc2c1N[C@@H]([C@@H]3[C@H]2C=CC3)c4ccc5ccccc5c4 C20708139
Cc1cccc(c1)[C@@H]2[C@@H]3CC=C[C@H]3c4cccc(c4N2)OCC=C C20716736
c1ccc(cc1)Oc2ccc3c(c2)[C@H]4C=CC[C@H]4[C@H](N3)c5cccs5 C20752536
Cc1cc(ccc1NC(=O)c2cc3c(s2)CCCCC3)Br C21056065
Cc1cc(ccc1NC(=O)c2cc(cc(c2)Cl)Cl)Br C22150722
c1cc(cc(c1)Br)Nc2ccc(c(c2)C(F)(F)F)C#N C36805570
c1cc(c(c2c1scn2)N[C@@H]3C[C@H]4C[C@@H]3[C@@H]5[C@@H]4CCC5)Cl C36923065
Cc1ccc(c(c1)C)C(=O)c2c[nH]c3c2cc(cc3)Br C36945943
Cc1cccc2c1OCCC[C@H]2Nc3ccc(cc3C)Br C37197073
Cc1cccc2c1OCCC[C@H]2Nc3ccc(c(c3)C)Br C37198872
c1cc2c(cc1Cl)nc(s2)Nc3ccc(cc3F)Br C37206417
c1cc(cc(c1)Br)COc2ccc3ccc(cc3c2)O C37324422
c1ccc(c(c1)C#N)Nc2ccc(cc2Cl)Br C37392472
Cc1ccc(c(c1)C)N[C@@H]2CCCOc3c2ccc(c3)Br C37509788
Cc1cc(c(c(c1)C)NC(=O)C2[C@@H]3[C@H]2CC/C=C\CC/C=C/CC3)C C13562526
Cc1ccc(c(c1)C(=O)Nc2cc(c(cc2Cl)Cl)Cl)F C53002618
C[C@@H]1CCC[C@]2(C1)CS/C(=N\c3cc(c(cc3Cl)Cl)Cl)/N2 C53098902
c1cc(ccc1Nc2ccnc3c2ccc(c3)Br)F C54202313
c1c(cc(c(c1F)N[C@H]2CCCC[C@@H]2C#N)Br)F C54824834
Cc1ccc(cc1N[C@@H]2CCCCC[C@H]2C#N)Br C54825451
Cc1ccc(cc1Cl)N/N=C/c2cccc(c2)Br C59153251
Cc1ccc(c(c1Cl)/N=C\2/N[C@@H](CS2)c3ccccc3)Cl C63001219
c1ccc(cc1)c2cnc([nH]2)SCc3cccc4c3cccc4 C08769904
Cc1ccc(c(c1)c2csc(n2)Nc3ccc(c(c3)Cl)C)C C00062138
c1ccc(cc1)[C@@H]2[C@H](O2)[C@@]3(Nc4ccccc4S3)c5ccccc5 C00158272
c1cc(ccc1/C=C/2\CCC[C@@H]3C2=NN[C@@H]3c4ccc(cc4)Cl)Cl C04323583
c1cc2c(c(c1)Cl)N[C@H]([C@@H]3[C@H]2C=CC3)c4ccc(cc4)OC5CSC5 C04501461
Cc1cc(ccc1NC(=O)/C=C/c2ccccc2Cl)Br C01181693
Cc1cc2c(cc1C)/C(=N/c3ccccc3Br)/NC(C2)(C)C C02310988
CCc1ccc(cc1)c2csc(n2)Nc3cc(cc(c3)C)C C00309841
c1ccc(cc1)C2=C(c3cccc4c3c(ccc4Br)C2=O)O C01514424
CC(C)(C)[C@@H]1CCc2c([nH]c(=S)c(c2c3cccs3)C#N)C1 C00495805
C/C(=N\Nc1c(c(cc(c1F)F)F)F)/C=C/c2ccccc2 C05621265
CCc1ccccc1NC(=O)c2csc3c2CC[C@H](C3)CC C00538699
CC1([C@H]2CC[C@](C2)(C1=C)C(=O)Nc3cc(cc(c3)Cl)Cl)C C06394838
c1cc(ccc1[C@@H]2c3c([nH]c(=O)s3)S[C@@H]4[C@@H]2[C@@H]5CC[C@H]4C5)Cl C13575453
Cc1cc(c(c(c1)C)[C@H]2[C@@H]3CC=C[C@@H]3c4cc(ccc4N2)OC)C C14457672
CC(C)c1ccc(cc1)[C@@H]2[C@@H]3CC=C[C@@H]3c4cccc(c4N2)OC C14462908
CCOc1ccc2c(c1)[C@@H]3C=CC[C@H]3[C@@H](N2)c4cccc5c4cccc5 C14463703
Cc1ccccc1[C@H]2[C@@H]3CC=C[C@@H]3c4cc(ccc4N2)OC(C)C C14478899
Cc1cccc(c1)[C@@H]2[C@@H]3CC=C[C@@H]3c4cc(ccc4N2)OC(C)C C14480197
Cc1cccc(c1)[C@H]2[C@H]3CC=C[C@@H]3c4cc(ccc4N2)OC(C)C C14480200
Cc1cccc(c1)[C@@H]2[C@H]3CC=C[C@@H]3c4cccc(c4N2)OC(C)C C14480279
CCOc1ccc(cc1)[C@@H]2[C@H]3CC=C[C@@H]3c4cc(ccc4N2)Br C14480478
COc1ccccc1[C@@H]2[C@@H]3CC=C[C@@H]3c4ccc5ccccc5c4N2 C14545868
c1ccc(cc1)c2c3ccccc3[nH]c(=O)c2Sc4ccccc4 C15019489
Cc1ccc2c(c1)[C@H]3C=CC[C@H]3[C@H](N2)c4ccc(cc4)/N=C/c5ccccc5 C15163222
CCc1c(cc(s1)C(=O)Nc2ccc(cc2Br)C)C C15315845
c1ccc2c(c1)nc(s2)Nc3ccc(cc3)Br C02684482
Cc1ccc(c(c1)F)N[C@@H](C)c2cc3cc(ccc3o2)Br C20371575
Cc1ccc(c(c1)Cl)N[C@@H](C)c2cc3cc(ccc3o2)Br C20471159
Cc1ccc(cc1)[C@@H]2[C@H]3CC=C[C@H]3c4cccc(c4N2)OC(C)C C20692473
c1cc(c(c(c1)Cl)Cl)[C@@H]2[C@@H]3CC=C[C@H]3c4cc(ccc4N2)C#N C20711287
CCOc1ccc(cc1)[C@H]2[C@@H]3CC=C[C@H]3c4cccc(c4N2)Br C20717443
c1ccc2c(c1)cccc2CSc3[nH]c4cc(ccc4n3)Br C20765230
CCc1ccc2c(c1)[C@@H]3[C@@H](CCO3)[C@H](N2)c4ccc(cc4)Br C30781465
Cc1cc(c(cc1Oc2ccc(cc2)[C@@H](C)O)C(C)C)Cl C35632551
Cc1ccc2c(c1)[nH]c(=S)n2c3cc(c(cc3Cl)Cl)Cl C36897984
Cc1cc(c(c(c1)C)CNc2c(ccc3c2ncs3)Cl)C C36923008
Cc1ccc(cc1C)N[C@H]2CCOc3c2cc(cc3Cl)Cl C37202379
c1ccc(c(c1)CNc2nc3cc(ccc3s2)Br)Cl C37206423
Cc1ccc(c(c1)F)N[C@H]2CCOc3c2cc(cc3Cl)Cl C37244140
c1cc(c(c2c1scn2)N[C@H]3CC[C@@H]4CCCC[C@@H]4C3)Cl C37272756
c1cc(c(cc1Cl)NCc2c(ccc(c2Cl)Cl)Cl)C#N C37277894
c1cc2c(c(c1)F)[nH]c(=S)n2c3cc(c(cc3Cl)Cl)Cl C37422628
Cc1ccc2c(c1)[C@@H]3C=CC[C@@H]3[C@@H](N2)c4ccc(cc4)/N=C/c5ccccc5 C04181635
C[C@@](C#N)(C1CCCCC1)Nc2ccccc2Br C37938585
CS[C@H]1CCC[C@]2(C1)CCC[C@@H](N2c3ccccc3O)Br C39521457
C[C@@]12CC[C@@H](C1(C)C)C[C@H]2NC(=O)[C@@]34CC[C@@H](C3)C(C4=C)(C)C C08236587
c1ccc(c(c1)COc2cc(c(cc2Cl)Cl)Cl)C#CCO C49621064
C[C@]1(CC(=Nc2ccccc2N1)c3cccs3)c4cccs4 C00306128
CC1CCC2(CC1)CS/C(=N\c3cc(ccc3Cl)Cl)/N2 C53098719
Cc1ccc(cc1Cl)/N=C/c2cc(cc(c2O)Cl)Cl C00061197
c1ccc(cc1)/C=C/C(=O)Oc2ccc(cc2C=O)Br C04201724
C/C=C/CSC1=NC(=C([C@@H](C1C#N)c2cccs2)C(=O)C)C C05020301
C[C@@H](C(=O)N(C)Cc1ccccc1)Sc2ccc3ccccc3n2 C05627074
COC(=O)[C@]1(Cc2cc3c(cc2C1=O)CCC3)Cc4ccc5c(c4)CCC5 C01645356
c1cc(oc1)CN(Cc2ccc(cc2)Cl)C(=O)c3cccs3 C06810574
C[C@@H](c1nc2ccccc2s1)N(C)C(=O)/C=C/c3cccs3 C08131635
CN(C)c1ccc(cc1)/C=C/C=C/2\C(=O)N(C(=S)S2)CC=C C01416037
Cc1ccc(o1)/C=C/C(=O)OCc2c(c(c(c(c2F)F)F)F)F C09638414
CCOc1cc(ccc1OCc2ccccc2C#N)Br C11834221
Cc1ccc(c(c1)C)CN2CCN(CC2)/N=C\c3ccc(s3)C C13111225
Cc1nnc(s1)SCCOc2ccc(cc2)Br C22238508
CCN(Cc1cccs1)S(=O)(=O)c2c(cc(cc2C)C)C C22276696
C[C@H](c1nc2ccccc2s1)N(C)C(=O)CCc3cccs3 C32341765
COc1cccc(c1OCc2ccc(cc2Br)F)C=O C35412857
c1ccc(cc1)N(CCC#N)c2cc(ccc2C=O)Br C36985289
CC[C@H](C)CN(C)S(=O)(=O)c1ccc(c(c1)C)Br C37575128
CC[C@H](C)N(CC)S(=O)(=O)c1ccc(cc1Br)C C37576219
CC(C)CN(C(C)C)C(=O)c1cc(cn1C(C)C)Br C37845237
CCCCc1c2c(c3c(n1)S[C@@H]4C3=NC(=NC4=S)SC)CCC2 C38926099
CC[C@H](C)N1C(=O)/C(=C/c2ccc3c(c2)CCCN3CC)/SC1=S C40113513
CCOc1ccc(cc1)[C@H](c2ccc3c(c2)OCCO3)Br C40280223
Cc1cc(ccc1Br)S(=O)(=O)N(CC=C)C(C)C C40446399
CC(C)COc1cccc2c1CCN(C2=O)Cc3ccccc3F C43918392
CCc1nc(cs1)COc2ccc(cc2C(=O)C)Br C47838459
c1cc(sc1CSCc2cc(=O)n3ccsc3n2)Cl C48411930
CCc1ccc(s1)S(=O)(=O)N(C)[C@H](C)c2ccc(s2)C C48672448
CCCn1c2ccc(cc2oc1=O)[C@@H](C3CCC3)Br C51392236
CC(C)(C)C(=O)CC1=NC(=O)/C(=C\c2cc(cc(c2)Cl)Cl)/S1 C54802310
CC(C)c1ccc(c(c1)C(C)C)c2csc(n2)CC(=O)N(C)C C55049242
c1ccc(cc1)[C@@H]2CC(=O)N2CN([C@@H]3CCc4c3cccc4)C5CC5 C57089951
c1ccc(c(c1)CSCc2cc(=O)n3ccccc3n2)Br C46805733
CN(Cc1cc(ccc1OC)Br)c2ccc(cc2)C#N C59514893
CCOc1ccc(c(c1)C[C@@H]2c3ccccc3N(C2=O)C)Br C15017798
CCN(Cc1ccc(cc1F)C#N)C(=O)/C=C/c2ccc(cc2)F C47025211
CN(Cc1cc(cs1)Br)C(=O)[C@H](C#N)c2ccccc2 C61615099
Cc1cccc(c1)CN(c2ccccc2Br)S(=O)(=O)C C63459400
Cc1cc(ccc1SCC(=O)N(C)C[C@@H](C)C#N)Br C63747482
CCOc1ccc(c(c1)C[C@H]2c3ccccc3N(C2=O)C)Br C15017798
Cc1ccc(s1)C(=O)[C@@H](C#N)c2nc(cs2)c3c(cccc3F)F C64714145
CN(C(C1CC1)C2CC2)S(=O)(=O)c3cc(sc3Cl)Cl C65266738
CCN(C[C@@H]1CCOC1)C(=O)c2c(ccs2)c3ccc(cc3)F C65897411
Cc1cccc(c1)C[S@@](=O)Cc2coc(n2)c3cccc(c3)F C66296719
C=CCN(CC(F)(F)F)C(=O)[C@H]1Cc2cc(ccc2OC1)Cl C66306080
CCc1ccsc1C(=O)[C@H](C#N)c2nc(cs2)c3ccccc3 C66510140
CN(Cc1ccc(cc1C#N)F)[C@H](c2ccccc2)c3ccccn3 C66540768
CN(Cc1ccnc(c1)Cl)[C@@H](c2ccccc2)c3ccccn3 C66540776
CN(c1ccccc1F)S(=O)(=O)/C=C/c2ccccc2Cl C66584584
c1ccc(c(c1)[C@H]2CN(CCO2)Cc3csc(n3)c4ccsc4)F C66845690
c1ccc(c(c1)[C@H]2CN(CCO2)Cc3csc(n3)C4CCCC4)F C66845734
Cc1nnc(n1CC=C)SCc2ccc(s2)Br C67006631
CC1(CC2=C([C@@H](c3c4ccccc4ccc3N2)c5ccccc5)C(=O)C1)C C01066583
CC1(CC2=C([C@H](Nc3c2c4ccccc4cc3)c5cccs5)C(=O)C1)C C00716885
CC1([C@H]([C@H]1C(=O)Nc2cccc3c2cccc3)C=C(Cl)Cl)C C00044318
c1ccc(cc1)C(=S)NC2c3ccccc3Oc4c2cccc4 C00039340
c1cc(cc(c1)Br)/C=N/Nc2ccc(cc2)Cl C04647141
Cc1cccc2c1nc(cc2Nc3ccc(cc3)Br)C C00183373
Cc1ccc(c(c1)C)/N=C/c2cc(ccc2O)Br C00100428
c1cc2c(c(c1)Cl)N[C@@H]([C@@H]3[C@H]2C=CC3)c4ccc(cc4)OC5CSC5 C00871791
Cc1ccc(cc1Cl)NC(=O)/C=C/c2ccc(cc2)Br C05618174
Cc1cc(cc(c1)NC(=O)c2cc(c(c(c2C)C)C)Br)C C08549054
Cc1ccccc1NC(=O)[C@@H](C)Sc2c(cc(cc2C)C)C C11646949
COc1ccc(cc1)[C@H]2[C@H]3CC=C[C@@H]3c4c(ccc(c4N2)Cl)Cl C13635468
Cc1cc(c2c(c1)N[C@@H]([C@H]3[C@@H]2C=CC3)c4ccc(cc4)N(C)C)C C13643581
c1ccc2c(c1)cccc2/C=C/C(=O)Nc3ccc(c(c3)Cl)F C13988029
Cc1ccc(cc1)[C@@H]2[C@@H]3CC=C[C@@H]3c4cc(ccc4N2)OC(C)C C14458626
CC(C)Oc1ccc2c(c1)[C@@H]3C=CC[C@H]3[C@@H](N2)c4cccc5c4cccc5 C14464338
CCOc1cccc2c1N[C@H]([C@@H]3[C@@H]2C=CC3)c4ccc5ccccc5c4 C14475261
c1cc(c(c(c1)Cl)Cl)[C@H]2[C@@H]3CC=C[C@@H]3c4cc(ccc4N2)C#N C14476897
c1cc2c(cc1C#N)[C@@H]3C=CC[C@@H]3[C@@H](N2)c4ccc(cc4Cl)Cl C14477453
CCOc1ccc2c(c1)[C@@H]3C=CC[C@@H]3[C@@H](N2)c4ccccc4C C14478512
CCOc1ccc(cc1)[C@@H]2[C@H]3CC=C[C@@H]3c4ccc5ccccc5c4N2 C14480415
CCOc1ccc(cc1)[C@H]2[C@H]3CC=C[C@@H]3c4cccc(c4N2)Br C14480653
COc1ccc2ccccc2c1[C@@H]3[C@H]4CC=C[C@@H]4c5cccc(c5N3)Cl C14543964
Cc1ccc2c(c1)[C@H]3C=CC[C@@H]3[C@@H](N2)c4c5ccccc5ccc4OC C14544099
CC(C)c1cccc2c1N[C@@H]([C@@H]3[C@@H]2C=CC3)c4c5ccccc5ccc4OC C14544370
CCOc1ccccc1[C@H]2[C@H]3CC=C[C@@H]3c4cccc(c4N2)Br C14545459
c1ccc(cc1)[C@@H]2[C@H](O2)[C@]3(Nc4ccccc4S3)c5ccccc5 C15022463
COc1ccc(cc1)[C@@H]2[C@@H]3CC=C[C@H]3c4c(ccc(c4N2)Cl)Cl C19893801
COc1cccc2c1N[C@@H]([C@H]3[C@H]2C=CC3)c4ccc5ccccc5c4 C20708136
Cc1cc(ccc1Br)N[C@H](C)c2cc3ccccc3o2 C21517606
CO[C@H]1CC2CCC(CCCCC3CCC(CC3)C[C@H]1O)CC2 C32105903
CCc1c(c2c(s1)[nH]cnc2=S)c3ccc(cc3)C(C)(C)C C31933543
c1cc(ccc1/C=C/C(=O)Nc2ccc(cc2Br)F)Cl C37011359
C[C@H]1CCC[C@@H](C1Nc2cc(ccc2N(C)C)Br)C C37139405
CSc1ccc(cc1)N[C@@H]2CCCOc3c2ccc(c3)Br C37197694
c1cc(ccc1N[C@H]2CCOc3c2cc(cc3Cl)Cl)Br C37203676
c1cc(cc(c1)Br)Nc2nc3cc(ccc3s2)Cl C37206624
CCc1ccc(cc1)N[C@H]2CCCOc3c2ccc(c3)Br C37213082
Cc1ccc(c(c1)N[C@@H]2CCOc3c2cc(cc3Cl)Cl)C C37216095
Cc1ccc(c(c1)C(=O)c2c[nH]c3c2cc(cc3)Br)C C37364102
Cc1ccc(cc1n2c3c(cccc3Cl)[nH]c2=S)Br C37368765
CCCC1CCC(CC1)Nc2c(ccc3c2ncs3)Cl C37878849
Cc1cc(c(c(c1)C)[C@H](C#N)Nc2cccc(c2)Br)C C37937446
CC(C)c1cccc(c1)/N=C/c2cc(ccc2O)Br C44835810
C[C@@]1(CC(=Nc2ccccc2N1)c3cccs3)c4cccs4 C00306130
C[C@@H]1CCC[C@@]2(C1)CS/C(=N\c3ccc(c(c3)Cl)Cl)/N2 C53099050
Cc1cc(cc(c1)Nc2ccnc3c2ccc(c3)Br)C C54202308
c1cc(ccc1NC2(C3CC4CC(C3)CC2C4)C#N)Br C55026453
c1c(c(cc(c1Cl)Cl)Cl)Nc2nc(cs2)CCl C58249103
c1cc(cc(c1)Cl)/C=N/Nc2ccc(cc2)I C05749781
CC(C)(C)C(=O)[C@@H]1[C@H]([C@@H]([C@@H]2N1N=Cc3c2cccc3)[N+](=O)[O-])c4ccc(cc4)Br C02245756
c1cc(ccc1C2=N/C(=C\c3ccc(c(c3)Cl)[N+](=O)[O-])/C(=O)O2)I C08817457
CC(C)c1ccc2c(c1)OCCOCCOc3ccc(cc3OCCOCCO2)C(C)C C08892811
CC(C)c1ccc2c(c1)OCCOCCOc3cccc(c3OCCOCCO2)C(C)C C08892816
Cc1ccc(cc1)c2nc3c(c(n2)SCc4cccc5c4cccc5)c(=O)n(c(=O)n3C)C C08897418
Cc1c2c(n(n1)CCC#N)N=C(O[P@@]2(=S)N3CCCCCC3)c4ccc(cc4)F C03188944
Cc1ccc2c(c1)sc(n2)N(C(=O)c3cc4ccccc4oc3=O)/N=C/c5cccs5 C09149365
Cc1ccc(cc1)/C=N/N(c2nc3ccc(cc3s2)C)C(=O)[C@@H]4COc5ccccc5O4 C09149401
Cc1ccc2c(c1)c(=O)c3c(o2)C(=O)N([C@@H]3c4ccc(cc4)F)c5nnc(s5)CC(C)C C02434745
c1ccc(cc1)[C@@H]2c3ccc4ccccc4c3Oc5c2c6nc(nn6cn5)c7cccnc7 C09281746
C[C@H]1CCc2c(c3c4ncnn4c5nnc(n5c3s2)SCc6ccc(cc6)F)C1 C09307349
Cc1ccc(cc1)[C@H]2c3c(=O)c4cc(cc(c4oc3C(=O)N2c5cc(on5)C)Cl)Cl C09452259
Cc1cc(cc2c1nc(s2)N(Cc3ccco3)C(=O)c4nc5ccccc5o4)Cl C10062558
c1cc(ccc1[C@H]2N3CCCN3C(=S)N2c4ccc(cc4)[N+](=O)[O-])Br C08846710
Cc1ccccc1c2c3c(c4n2-c5ccccc5O[C@H]4c6ccccc6)n(c(=O)n(c3=O)C)C C15858796
Cc1ccc(cc1)c2c3c(c4n2-c5ccccc5O[C@H]4c6ccccc6)n(c(=O)n(c3=O)C)C C15858886
Cc1ccc(c(c1)C)N2C(=O)c3cccc4c3c(cc(c4Br)[N+](=O)[O-])C2=O C03206794
Cc1ccc(cc1)c2nc3c4c(c(n(c4ncn3n2)c5ccc(cn5)Br)C)C C21801650
c1ccc\2c(c1)Cn3c4c(c5c(s4)CCCC5)c(=O)nc3/C2=C\c6ccc(cc6)[N+](=O)[O-] C26572071
c1cc(ccc1c2csc3c2c(=O)n(cn3)Cc4cc(=O)n5cc(ccc5n4)Cl)Cl C29843977
Cc1ccc(cc1)n2c3c(c(=O)n(c2=O)C(C)C)n(cn3)Cc4ccc(c(c4)Cl)Cl C34694759
Cc1ccc(c(c1)CSc2nnc3n2c4c(c5c(s4)CCCC5)c6n3ncn6)C C34763017
Cc1nc2c3c4c(sc3n5c(n2n1)nnc5SCc6ccccc6Cl)CCCC4 C34763075
Cc1cc(c2c(c1)c3c(n2Cc4nnc(o4)/C=C/c5ccccc5)nc6ccccc6n3)C C34834608
CCc1ccc(cc1)[C@@H]2c3c(=O)c4cc(ccc4oc3C(=O)N2c5nnc(s5)CC)Cl C35491061
Cc1ccc(cc1)N2C(=S)/C(=C/c3ccc(o3)c4cccc(c4)[N+](=O)[O-])/SC2=O C35517622
Cc1cc\2c(n1c3ccccc3)CC(C/C2=N\OC(=O)c4cc5ccccc5oc4=O)(C)C C39853073
Cc1ccc(cc1)[C@H]2c3c(=O)c4cc(ccc4oc3C(=O)N2c5nnc(s5)C(C)C)C C40008658
CCc1ccc(cc1)[C@@H]2c3c(=O)c4cc(ccc4oc3C(=O)N2c5nnc(s5)C(C)C)C C40008687
CCc1ccc(cc1)[C@H]2c3c(=O)c4cc(ccc4oc3C(=O)N2c5cc(on5)C)Cl C40015081
Cc1cc(c2c(c1)c(=O)c3c(o2)C(=O)N([C@@H]3c4ccccc4)c5nnc(s5)C(C)C)C C40041019
CCc1nnc(s1)N2[C@H](c3c(=O)c4cc(cc(c4oc3C2=O)C)C)c5ccc(cc5)Cl C40041038
Cc1cc(c2c(c1)c(=O)c3c(o2)C(=O)N([C@@H]3c4ccccc4F)c5nnc(s5)C(C)C)C C40041275
CCOc1cccc(c1)[C@@H]2c3c(=O)c4cc(cc(c4oc3C(=O)N2c5nccs5)C)C C40045769
Cc1cc(c2c(c1)oc3c(c2=O)[C@H](N(C3=O)c4nnc(s4)CC(C)C)c5ccccc5)C C40056967
CCc1nnc(s1)N2[C@H](c3c(=O)c4c(cc(cc4oc3C2=O)C)C)c5ccc(cc5)Cl C40057049
Cc1cc(c2c(c1)oc3c(c2=O)[C@@H](N(C3=O)c4cc(on4)C)c5ccc(c(c5)Cl)Cl)C C40057522
CCOc1cccc(c1)[C@H]2c3c(=O)c4c(cc(cc4oc3C(=O)N2c5cccc(n5)C)C)C C40061300
Cc1ccc2c(=O)c3c(oc2c1C)C(=O)N([C@@H]3c4ccc(cc4)OC)c5nc(c(s5)C)C C40064920
Cc1cc(n(n1)c2nc3c(s2)c(c4c(c3Cl)sc(n4)n5c(cc(n5)C)C)Cl)C C45891145
Cc1cc(c(c(c1)C)[C@@H]2c3c(nn(c3N=C4[C@H]2C(=O)CC(C4)(C)C)c5nc(cc(n5)C)C)C)C C03225959
Cc1ccc(cc1)[C@@H]2[C@@H]3[C@H](Oc4ccccc4C3=Nc5n2ncn5)c6cccc(c6)OC C58104556
CC(=O)C1=NN([C@]2(S1)c3ccccc3[C@H](S2)c4ccccc4)c5ccc(cc5)[N+](=O)[O-] C59123790
c1ccc(cc1)N2C(=N/C(=C\c3cccc(c3)[N+](=O)[O-])/C2=O)c4ccc(cc4)Br C59229073
c1cc2cccc3c2c(c1)C(=O)N(C3=O)c4ccc(cc4)Sc5ccc(cc5)[N+](=O)[O-] C59475359
CCC12c3ccccc3C(c4c1cccc4)[C@@H]5[C@H]2C(=O)N(C5=O)c6cccc(c6)[N+](=O)[O-] C59500392
Cc1ccc(cc1)CN2Cc3cc4c(c(c3OC2)C)O/C(=C\c5ccc6c(c5)OCO6)/C4=O C41588798
Cc1ccc(cc1)CN2Cc3c(cc(c4c3O/C(=C\c5ccc6c(c5)OCO6)/C4=O)C)OC2 C41650094
Cc1cccc(c1)c2c3c(c4n2C(CO[C@@H]4/C=C/c5ccccc5)(C)C)n(c(=O)n(c3=O)C)C C35373207
CN1c2ccc(cc2Sc3ccccc3C1=O)c4nc(on4)c5ccc(o5)Br C35453745
Cc1cccc(c1)CSc2[nH]c(=O)c3c4c(sc3n2)C[C@@H](CC4)C C01973075
Cc1cc(c(c(c1)Cl)NC(=O)Cc2coc3c2cc(c(c3)C)C(C)C)C C02643219
Cc1ccc2nc(c(n2c1)Nc3ccc(cc3)Cl)c4ccc(s4)C C03909934
Cc1cc(ccc1Nc2c3c4c(sc3nc(n2)C)CCCC4)Cl C02479458
CCOC1=Nc2ccccc2[C@]13C(=C)Cc4c(c5ccccc5[nH]4)C3(C)C C04046520
Cc1ccc(cc1)C2=NNC(=Nc3c2cc(cc3)C)c4ccc(cc4)F C04129966
Cc1ccc(o1)CNc2c(c3c(s2)CCCCCCCCCC3)C#N C01762792
C[C@@H]1C[C@H](c2ccccc2N1)N(c3ccccc3)C(=O)/C=C/c4ccccc4 C04046261
c1ccc2c(c1)cc(s2)c3cnc(nc3)NCc4ccc(cc4)Cl C01495269
c1cc(ccc1NN=Cc2cc(nc(c2)Cl)Cl)Br C04280633
c1ccc(cc1)/N=C/2\NC(=O)/C(=C\c3c(cccc3Cl)Cl)/S2 C04471508
CCC(C)(C)[C@H]1CCc2c(sc(c2C#N)NC(=O)c3ccccc3C)C1 C04603854
c1ccc(cc1)c2cc(nc(c2C#N)Nc3ccccc3)c4ccccc4 C02271550
Cc1cccc2n1c(c(n2)c3cccs3)Nc4ccc(cc4)C(C)C C00427515
c1ccc(cc1)/C=C/c2nc3ccccc3c(n2)Nc4ccc(cc4)F C04700908
Cc1ccccc1Nc2c(nc3n2cccc3C)c4ccc(cc4)SC C04733730
CC(C)c1ccc(cc1)NC(=O)Cc2coc3c2c4ccccc4cc3 C04866716
Cc1ccc(c(c1)c2cc(c3ccccc3n2)C(=O)Nc4ccccc4F)C C01073463
C[C@@H]1CCc2c(sc3c2c(ncn3)Nc4cc(cc(c4)Cl)Cl)C1 C05414526
c1ccc(cc1)NC(=O)N(c2ccccc2)c3cccc4c3cccc4 C03082460
Cc1ccc(c2c1nc(s2)NC(=O)/C=C/c3ccc(cc3)C(C)C)C C09141237
CCc1ccccc1NC(=O)c2cc3cc4cc(ccc4nc3s2)C C09528717
C[C@@H]1CCc2c(sc(n2)Nc3nc4ccc(cc4s3)SC)C1 C10068846
c1cc(c(c(c1)Cl)/C=N\Nc2c(cncc2Cl)Cl)Cl C12368082
Cc1ccc(cc1)Nc2c(nc3n2cc(cc3)C)c4ccc(cc4)SC C03911606
CCOc1cccc2c1N[C@H]([C@H]3[C@@H]2C=CC3)c4c5ccccc5ccc4OC C14544196
CC(C)c1ccc(cc1)/C=C/[C@]23C(c4ccccc4N2CCC(=O)N3)(C)C C06782218
CCc1ccc2c(c1)[C@H]3C[C@@](O2)(N(C(=S)N3)c4ccc(cc4)C(C)C)C C20642158
CC(C)c1ccc(cc1)[C@@H]2[C@@H]3CC=C[C@H]3c4c(ccc(c4N2)OC)OC C20697825
Cc1ccccc1/N=C\2/NC(=O)/C(=C/C(=C\c3ccccc3)/C)/S2 C26779808
c1ccc(cc1)c2ccc(cc2)/C=N\NC(=O)c3cccc4c3cccc4 C32609434
CCc1ccc(cc1)/C=C\2/C(=O)N=C(S2)Nc3cc(ccc3C)C C35647915
CCCNc1c2c3c(sc2nc(n1)Cl)C[C@@H](CC3)C(C)(C)C C36277858
c1ccc(cc1)C2=NC(N=C2c3ccccc3)c4ccc5ccccc5c4O C39550278
Cc1cc2c(c(c1Cl)C)c(co2)CC(=O)Nc3ccc(cc3)C(C)C C39892942
Cc1ccc(cc1Nc2nccc(n2)c3c(cc(cc3C)C)C)Cl C40858128
CC(C)c1ccc(cc1)Nc2c3ccccc3nc(c2C#N)SC C41530753
c1ccc2c(c1)nc(s2)S[C@@H]\3CC/C=C\CC/C=C\CC/C3=N\O C44575802
Cc1ccc(cc1)/N=C/2\NC(=O)/C(=C/C(=C/c3ccccc3)/C)/S2 C17779898
Cc1ccc(cc1C)NC(=O)/C=C/c2ccc(o2)c3ccc(c(c3)Cl)C C06301248
Cc1ccc(cc1Cl)c2ccc(o2)/C=C/C(=O)Nc3ccccc3F C17073540
c1ccc2c(c1)nc(s2)Nc3nc4c(s3)ccc(c4Cl)Cl C57352464
Cc1cccc(c1/N=C/2\NC(=O)/C(=C\c3ccc(c(c3)F)F)/S2)C C07751076
Cc1cc(c(c(c1)C)/N=N/c2cc(cc(c2O)C)Br)C C06475134
Cc1ccc(c(c1)C)/N=N/c2cc(cc(c2O)Cl)Br C06478027
Cc1cc(c(c(c1)C)/C=C\2/C(=O)N/C(=N\c3ccc(cc3)F)/S2)C C16267172
COc1ccc(cc1)/C=N/Nc2ccc(cc2)I C59147314
c1cc(c(c(c1)Cl)Cl)/N=C\2/NC(=O)/C(=C\c3ccc(cc3)F)/S2 C33323591
CSc1nc(c2c3c(sc2n1)CCCC3)Nc4ccc(cc4)F C12211539
CC(C)c1ccc(cc1)/C=C/C(=O)Nc2nc3c(cccc3s2)F C65005001
Cc1ccc2c(c1)C(=NNC(=N2)c3ccc(cc3)F)c4cccs4 C04168576
c1ccc(cc1)CSc2c(c(c3c(n2)CCCC3)c4ccc(cc4)O)C#N C02027094
Cc1cccc(c1)CSc2[nH]c(=O)c3c(csc3n2)c4ccccc4 C04289691
c1ccc(cc1)N(c2ccccc2)C(=O)Nc3cccc4c3cccc4 C00220677
Cc1ccc(c(c1)NC(=O)COc2cc(c(cc2Cl)Cl)Cl)C C00682358
Cc1ccc(c(c1)C)OCC(=O)Nc2cc(c(cc2Cl)Cl)Cl C01149216
c1ccc(cc1)c2c(c3c4ccccc4ccc3oc2=O)c5ccc(cc5)O C01639790
CSc1cccc2c1nc(s2)Nc3nc4c(cccc4s3)F C05122894
c1cc(cc(c1)F)/C=C\2/C(=O)N/C(=N/c3ccc(c(c3)Cl)F)/S2 C05376974
CC(C)(C)c1cc(cc(c1O)C(C)(C)C)/C=C/2\c3ccccc3C(=O)O2 C01564147
C[C@@H]1CCc2c(sc3c2c(=O)[nH]c(n3)SCc4ccc(cc4)F)C1 C01973073
Cc1cccc(c1)Nc2c3c(csc3ncn2)c4ccc(cc4)F C05547779
c1ccc2c(c1)cccc2CC(=O)N/N=C/c3cccc4c3cccc4 C00486736
CCc1cccc(c1NC2=C(C(=O)c3ccccc3C2=O)Cl)CC C01613765
Cc1ccc(cc1)c2csc(n2)N/N=C\3/C[C@H]4CC[C@@]3(C4(C)C)C C06086016
Cc1cc2c(cc1Cl)nc(s2)NC(=O)/C=C/c3ccc(cc3)Cl C06826341
Cc1cc(c2c(c1)sc(n2)Nc3nc4c(s3)cccc4SC)C C07447275
c1ccc(cc1)c2cc(=O)[nH]c(n2)SCc3cccc4c3cccc4 C07424210
c1ccc(c(c1)c2nc3ccccc3s2)NC(=O)c4ccc5c(c4)CCC5 C08395534
Cc1cc(c2c(c1)c(cc(n2)SCC(=O)Nc3ccc(cc3)Cl)C)C C06330186
c1cc2nc(c(n2cc1Cl)NC3CCCCC3)c4ccc(s4)Cl C03911553
Cc1ccc(cc1Cl)NC(=O)[C@@H](C)Oc2cc(c(c(c2)C)Cl)C C14397231
CCOc1ccc2c(c1)[C@@H]3C=CC[C@@H]3[C@@H](N2)c4c5ccccc5ccc4OC C14543978
Cc1ccc(c(c1)NC(=O)c2cc(ccc2OC(C)C)Br)C C14667513
COc1ccc(cc1)[C@H]2c3ccc(cc3Oc4c2c5ccccc5cc4)O C16916713
CC(C)c1ccc(cc1)/C=C\[C@]23C(c4ccccc4N2CC(=O)N3)(C)C C17150149
Cc1ccc(cc1)c2cc(n[nH]2)/C(=C/c3c(cccc3Cl)Cl)/C#N C15226556
c1cc(ccc1COc2c(cc(cc2Br)Cl)/C=N\O)F C11826575
CCc1ccc2c(c1)C(=NNC(=N2)c3cccs3)c4ccc(cc4)C C06844081
CC(C)c1ccc(cc1)[C@@H]2[C@H]3CC=C[C@H]3c4c(ccc(c4N2)OC)OC C20697822
COc1ccccc1[C@H]2[C@@H]3CC=C[C@H]3c4cc(ccc4N2)Oc5ccccc5 C20749054
CCc1ccc2c(c1)c(c(cn2)C#N)Nc3ccc(cc3)Br C23119225
CC(C)c1ccc(cc1)c2c(nc([nH]2)c3ccccc3)c4ccncc4 C26289041
c1ccc(cc1)Oc2ccc(cc2)/N=C/c3ccc4ccccc4c3O C32101631
Cc1ccc(cc1)/N=C/2\NC(=O)/C(=C\c3cccc4c3cccc4)/S2 C33296085
CCc1cc2c(nc(nc2s1)Cl)Nc3ccc(cc3C)Cl C36277246
CC(C)(C)[C@H]1CCc2c(sc3c2c(nc(n3)Cl)NCC=C)C1 C36277867
CCOc1ccc(cc1)Nc2nc3cc(ccc3s2)Br C37206280
CC(C)(C)[C@@H]1[N-]C2=C/C(=[NH+]/Cc3ccc(s3)Br)/C=CC2=N1 C39560882
Cc1ccccc1NC(=O)CSc2cc(c3cc(cc(c3n2)C)C)C C40167236
Cc1ccc(cc1Cl)Nc2nccc(n2)c3c(cc(cc3C)C)C C40858126
Cc1ccc(cc1)/C=C/[C@@]23C(c4cc(ccc4N2CCC(=O)N3)C)(C)C C04000197
CC[C@@H](C)c1ccc(cc1)NC(=O)C2c3ccccc3Oc4c2cccc4 C05662700
Cc1ccc(c(c1)C)c2csc3c2c(ncn3)Nc4c(cccc4F)F C62041366
CSc1nc(c2c3c(sc2n1)CCCC3)Nc4ccccc4F C12211520
c1cc(c(c(c1)Cl)Cl)/N=C/2\NC(=O)/C(=C/c3ccc(cc3)F)/S2 C17124885
c1cc(ccc1/C=C\2/C(=O)N/C(=N/c3ccc(cc3Cl)Cl)/S2)F C16669730
Cc1ccc(cc1C)/N=C\2/NC(=O)/C(=C/c3ccccc3Cl)/S2 C08412819
c1ccc2c(c1)ccc(c2/C=N\O)OCc3ccc(cc3)Br C06942374
Cc1ccc(cc1)c2csc(c2n3cccc3)C(=O)Nc4ccccc4C C67245131
Cc1cc(=O)oc2c1ccc(c2)NC(=S)N[C@H]3CCCc4c3cccc4 C01121151
c1ccc(cc1)[C@H](C(=O)N/N=C/c2cccc(c2)Br)O C00487392
c1ccc(cc1)n2cc(c(n2)c3ccc(cc3)F)/C=C(/C#N)\C(=S)N C00454866
c1ccc(cc1)/C=C/2\C(=O)N(C(=S)N2)CNc3cccc(c3)Cl C04411848
Cc1ccc(c(c1)Br)NC(=O)NC(=O)CCBr C02973401
Cc1nc(c2c3c(sc2n1)CCCC3)NC[C@@H](c4ccccc4)O C03282926
C[C@H]1CCCC[C@H]1NC(=O)[C@@H](C)Sc2ccc(cc2)NC(=O)C C07028138
Cc1cc([nH]c(=O)c1CNC(=O)c2cc(ccc2F)Br)C C07118404
CC(C)CC(=O)NNC(=O)c1ccccc1I C10160380
CCOc1ccc2c(c1)cc(c(=O)[nH]2)CNc3c(cc(cc3C)C)C C12493172
Cc1ccc(cc1Cl)CCC(=O)NCc2c(cc([nH]c2=O)C)C C14166632
c1cc(oc1)C(=O)NC(=S)Nc2ccc(cc2Cl)Br C14257753
Cc1ccc(c(c1)C)NC(=O)[C@@H]2CS[C@H](C(=O)N2)Cc3ccc(cc3)F C25144089
Cc1ccc(c(c1)C)NC(=O)[C@@H]2CS[C@@H](C(=O)N2)Cc3ccc(cc3)F C25144095
CCN(CC)C(=O)C1=C(NC(=S)N[C@H]1c2ccc(c(c2)F)F)C C29629639
CCCN(C(C)C)S(=O)(=O)c1ccc(cc1Br)N C37095476
CS(=O)(=O)Nc1cc(ccc1F)NCc2ccc(s2)Cl C37101738
Cc1cc(c(c(c1NC(=O)c2cccs2)C)NC(=O)c3cccs3)C C00711456
CCC[C@@H](C)N(C)S(=O)(=O)c1cc(ccc1N)Br C37929690
c1cc(cc(c1)Br)N[C@H](CO)c2ccc3c(c2)OCCO3 C38118422
C[C@H](c1cccs1)N(C)S(=O)(=O)c2cc(cc(c2F)Cl)N C40334326
CN(Cc1ccc(s1)Cl)S(=O)(=O)c2ccc(c(c2)N)F C40346668
Cc1c(c(n[nH]1)C)C(=O)N[C@@H](C)Cc2ccc(cc2)Br C40832446
Cc1ccc2cc(c(=O)[nH]c2c1)CNC(=O)c3cccc(c3)Br C41158057
Cc1c(c(n[nH]1)C)NCc2cc(ccc2OCC#C)Br C41641925
C[C@@H](c1ccco1)[NH2+][C@@](C)(c2cccc(c2)Br)C(=O)[O-] C41803037
c1cc(cc(c1)F)NC(=O)C(=O)NCc2ccc(s2)Br C41950726
c1ccc2c(c1)C[C@H]([C@@H]2NS(=O)(=O)c3ccc(cc3)Br)O C42191249
CCc1ccc(s1)CS(=O)(=O)c2nc3ccc(cc3s2)N C42192408
C[C@@H](c1cccc(c1)NC(=O)N(C)Cc2cc(sc2)Br)O C42366921
Cc1cccc(c1)CNC(=O)C(=O)Nc2ccc(cc2C)Br C42646385
CC1(C[C@@H]1NS(=O)(=O)c2c(cc(cc2Cl)C#CCO)Cl)C C45141107
C[C@H](CNC(=O)c1cc(c[nH]1)Br)N(C)c2ccccc2 C48482599
Cc1csc(n1)CNC(=O)c2c(c3ccccc3[nH]2)Br C48688148
Cc1c(sc(n1)NC(=O)NCc2cc(cc(c2)Br)F)C C49210691
Cc1ccc(c(c1)F)NC(=O)C(=O)N[C@@H](c2cccs2)C(C)C C49300219
c1ccc(c(c1)CCN2c3cc(ccc3OCC2=O)Br)N C52918826
COc1ccc2c(c1)[C@@H](C(=O)N2)Nc3ccc(cc3F)Br C42101682
CCN1CCC[C@H](C1)N[C@@H]2c3cc(cc(c3NC2=O)C)Br C42117865
Cc1cc([nH]c(=O)c1CNC(=O)c2cc(cc(c2)Br)F)C C58941914
Cc1c(c(n(n1)[C@@H](C)c2ccc(cc2)N(C)C)N)I C43669354
C=CCN1C(=O)/C(=C/c2cc(c(cc2O)O)Br)/SC1=S C59418995
c1ccc2c(c1)cc(c(=O)[nH]2)/C=C/C(=O)NCCc3ccccc3F C62082659
CN(Cc1cc(sc1)Br)c2c(c(ncn2)Cl)N C62363666
c1ccc(cc1)[C@H](CO)NC(=O)/C=C/c2ccc(o2)Br C62999440
CNC(=O)C1CCC(CC1)NC(=O)/C=C/c2ccc(s2)Br C63261195
c1ccc2c(c1)c(cs2)CNC(=O)C(=O)Nc3cccc(c3F)F C65558194
Cc1ccc(cc1F)NC(=O)C(=O)NCCc2ccccc2Cl C65618387
Cc1c(n2ccsc2n1)CNC[C@@H](c3ccc4ccccc4c3)O C67121984
CCNC(=O)c1cc(ccc1NC(=O)Cc2ccc(s2)C)Cl C67171110
C/C(=N/c1ccccc1)/c2ccc(cc2)N(C)C C05282411
c1ccc(c(c1)/C=C/C(=C(C#N)C#N)C2CC2)Cl C05897705
CC(C)(C)C(=O)/C(=C/c1ccc(c(c1)F)F)/C#N C07743859
c1ccc(c(c1)COc2ccc3c(c2)CCC3)C#N C11834182
CCc1ccc(c(c1)Br)O[C@@H](C)C#N C11944501
C[C@H](C#N)Oc1ccc(cc1Br)Cl C11944756
Cc1ccc(c2c1cc(c(n2)Cl)CCl)OC C11985151
CCc1ccc2c(c1)cc(c(n2)Cl)CCC#N C11985415
C[C@H]1[C@H](O[C@H](CC1=O)c2ccccc2)c3ccccc3 C15135365
Cc1ccc2c(c1)nc(n2[C@@H](C)C3CC3)CCl C36898661
Cc1ccc2c(c1)nc(n2CC(C)C)[C@@H](C)Cl C36909924
c1cc2c(cc1Oc3ccc(cc3C=O)F)CCC2 C37234729
CC[C@H](C)n1c2cccc(c2nc1CCl)F C37421744
CCc1ccc2c(c1)c(cc(n2)SCC#N)C C40175174
COc1ccc(cc1Cl)[C@H](c2ccco2)Cl C40265716
Cc1cc(c(o1)C)[C@@H](c2ccc(cc2)OC)Cl C40268503
CC[C@H](C)[C@@H](c1ccc2c(c1)OCCO2)Cl C40269772
Cc1ccc(o1)[C@H](c2ccc(c(c2)C)OC)Cl C40276096
CCc1cccc2c1nc(cc2C)c3ccncc3 C40393175
CC[C@H]1CC[C@H]([C@@H](C1)Sc2nccs2)C#N C40676869
c1cc(c(cc1Oc2ccnc(c2)CCl)F)F C40887099
Cc1ccc(cc1C)c2nc(c(s2)C(=O)C)C C40993921
c1cnc(nc1)SCc2ccc(s2)Cl C41103670
c1ccnc(c1)C[C@@H](C#N)c2ccc(cc2)Cl C41287589
CC(C)(CN=C=O)c1cccc(c1)Br C41324087
Cc1c(sc(n1)c2cc(c(c(c2)F)F)F)C(=O)C C43392627
CC[C@H](C#N)Oc1ccc(cc1Br)C C43542665
c1cc2cc3cc(ccc3cc2cc1CC#N)CC#N C44371371
Cc1ccc(cc1)S[C@H]2c3ccccc3C(=O)O2 C47135537
Cc1cccc(c1)N(C)c2ccc(cc2C=O)F C49987349
C[C@@H]1Cc2cc(ccc2O1)[C@H]([C@@H]3CCCCO3)Cl C50972624
Cc1ccc(c(c1)[C@@H]([C@@H]2CCCCO2)Cl)OC C50972698
Cc1ccc(c(c1)C)Sc2ccnc(n2)Cl C51850496
Cc1ccc(c(c1)Sc2ccnc(n2)Cl)C C51850516
Cc1cc(nc(n1)Cl)SC2CCCCC2 C52815248
Cc1cc(ccc1CCl)n2ccc(n2)C(C)C C52884712
Cc1cc(cc(c1)C(=O)[C@@H](C#N)c2cccs2)C C52902459
Cc1cc(cc(c1)Cn2cc(cn2)[C@@H](C)Cl)C C54740588
Cc1cc(nn1c2ccc(cc2)C(C)C)CCl C57537440
Cc1cc(c(c(c1C)C(=O)c2csc(n2)C)C)C C57546555
CC(C)(C)[C@@H](c1ccc2c(c1)OCCO2)Cl C40269813
Cc1ccccc1CN(C)[C@H]2CCCCC[C@@H]2C#N C48872258
CSc1ccc(cc1)/C=N/c2ccccc2C#N C59519103
Cc1cc(cc(c1)Cc2nc(cs2)CC#N)C C61798202
CCc1cc(cc2c1oc(n2)CC)Br C62536943
CCC(=O)c1cc(cc2c1OCCCC2)Cl C62619066
c1cc(oc1)CSc2cc(ccc2C#N)Cl C62790296
CC[C@H](c1c2ccccc2c(nn1)C)[C@@H](C)Cl C63042049
CC[C@H](Cc1c2c(c(sc2ncn1)C)C)Cl C63043143
C1CSCCN1C(=O)CSC(F)(F)F C49214995
Cc1ccc2c(c1)sc(n2)c3ccc(cc3)NC(=O)Cc4cccs4 C01182102
Cc1c(c2c(ncnc2s1)Nc3ccc(cc3)F)c4ccccc4 C00148053
Cc1cccc2c1nc(c(c2)C)SCC(=O)Nc3ccc(c(c3)Cl)C C04167460
Cc1ccc(cc1)/N=C\2/NC(=O)/C(=C\c3cccc4c3cccc4)/S2 C04491593
Cc1ccsc1/C=C\2/C(=O)N/C(=N\c3ccc(cc3)Cl)/S2 C04660259
c1cc2c(cccc2OC(=O)c3ccc(cc3)Br)c(c1)O C01017164
CCC(C)(C)[C@H]1CCc2c(sc(c2C#N)NC(=O)c3cccs3)C1 C04679555
Cc1ccc(cc1)C2=C[C@H](n3c4ccccc4nc3N2)c5cccc(c5)C C02917835
Cc1c(sc2c1c(nc(n2)Cc3ccccc3)Nc4ccccc4F)C C02910620
Cc1cc(cc(c1)NC(=O)Oc2c(cc(cc2Br)Cl)C)C C00640813
c1cc(c(cc1Cl)Nc2c3c4c(sc3ncn2)CCCC4)Cl C02302648
Cc1cc(cc(c1)NS[C@]2(C(=O)c3ccccc3OC2(C)C)Cl)C C04922626
c1ccc(cc1)C=C2CCCCC2=NNc3nc4ccccc4s3 C04931463
C[C@@H]([C@@H]1[C@@H](C[C@@H]2[C@@]1(CC[C@@H]3[C@@H]2CC[C@@H]4[C@@]3(CCCC4)C)C)OC(=O)C)O C05275259
C[C@H]([C@@H]1[C@@H](C[C@@H]2[C@@]1(CC[C@@H]3[C@@H]2CC[C@@H]4[C@@]3(CCCC4)C)C)OC(=O)C)O C05276086
c1ccc(c(c1)CSc2[nH]c(=O)c3c4c(sc3n2)CCCC4)Cl C01972989
COC(=O)c1cc2ccccc2c3c1Nc4ccc5ccccc5c4S3 C01602280
CC(C)c1c2c(c3c4c(c(=S)nc([nH]4)SC)sc3n1)CCCC2 C05625140
Cc1cc(cc(c1Cl)C)OCC(=O)Nc2cc(cc(c2)Cl)Cl C05679735
c1ccc(cc1)c2cc(nc3c2c4cccnc4cc3)c5cccc(c5)O C00087758
Cc1ccc(c(c1)c2csc(n2)NC(=O)/C=C/c3ccc(cc3)Cl)C C01974222
Cc1ccc(s1)/C=N/NC(=O)c2csc3c2CC[C@H](C3)C(C)(C)C C02113272
CC1([C@H]2CC=C([C@@H]1C2)/C=N/Nc3c(cc(c(n3)Cl)Cl)Cl)C C06202240
CC(C)[C@H]1N2[C@H](C=C(N2)c3ccc(cc3)c4ccccc4)c5ccccc5O1 C03186278
Cc1ccc2c(c1)sc(n2)Nc3nc4c(s3)cccc4SC C07447185
CCOc1ccc2ccccc2c1C(=O)Nc3cc(cc(c3)Cl)Cl C08382808
Cc1ccc(c(c1)CC(=O)Nc2nc-3c(s2)-c4cccc5c4c3ccc5)C C10700879
Cc1ccc(c(c1)C)NC(=O)CSc2cc(c3cc(cc(c3n2)C)C)C C06330810
CC(C)c1ccc(cc1)NC(=O)C2=Cc3cc(ccc3OC=C2)Cl C15838537
Cc1ccc(c(c1)C)CNc2c3ccccc3nc4c2C(=O)CC(C4)(C)C C18122467
CCc1ccc(cc1)C2=Nc3ccc(cc3C(=NN2)c4cccs4)C C06821896
CC1=C([C@@H](C2=C(N1)CC(CC2=O)(C)C)c3ccc(cc3)C(C)C)C#N C00406508
CC(C)(C)[C@H]1CCc2c(sc(c2C#N)NC(=O)C3CCCCC3)C1 C02738679
Cc1ccc(cc1C)O[C@H](C)c2[nH]c3cc(c(cc3n2)Cl)Cl C33327218
c1ccc2c(c1)c(ccn2)/C=N\Nc3c(c(c(c(c3F)F)F)F)F C36038142
C[C@H]1CCCC[C@@H]1Nc2c3c4c(sc3nc(n2)Cl)CCCC4 C36277531
CC(C)(C)[C@H]1CCc2c(sc3c2c(nc(n3)Cl)NC4CC4)C1 C36277872
c1ccc-2c(c1)CCc3c2[nH]/c(=N\N=C\c4ccccc4Cl)/s3 C38710977
CCOc1cc2c(cc1c3ccccc3O)/C(=C/c4ccccc4)/N(C2)F C39499373
CC(C)(C)[C@H]1[N-]C2=C/C(=[NH+]/Cc3ccc(s3)Br)/C=CC2=N1 C39560880
Cc1ccc(cc1Cl)NC(=O)Cc2coc3c2cc(cc3)C(C)(C)C C39882733
Cc1cc(c2c(c(oc2c1)C(=O)Nc3cc(ccc3Cl)Cl)C)C C40037617
Cc1cccc2c1nc(s2)NC(=O)/C=C/c3ccc(cc3Cl)Cl C40970261
CC1(c2ccccc2N3[C@@]1(NC(=O)CC3)/C=C/c4cccc5c4cccc5)C C02099970
c1ccc(c(c1)/C=N/c2ccc(c(c2)c3nc4ccccc4s3)O)F C01952406
C[C@]1(Cc2ccccc2-c3c1c(=O)[nH]c(n3)SCC=C)C4CCCCC4 C04816218
Cc1cc(cc(c1)/N=N/c2cc(cc(c2O)Cl)Br)C C06476760
c1cc(sc1)/C=N/N=c\2/[nH]c(cs2)c3ccc(cc3)Br C59099080
CC[C@H](C)c1ccc(cc1)NC(=O)C2c3ccccc3Oc4c2cccc4 C05665969
Cc1ccc2c(c1)C([C@@]3(N2CCC(=N3)O)/C=C/c4cccc(c4)Cl)(C)C C02438226
Cc1cc(c(o1)C)C(=O)OCC(=O)N(c2ccccc2)C(C)C C03253877
CCCCN1C(=O)/C(=C/c2ccc(cc2OC)OC)/SC1=O C05552383
CCC[C@@]1(N(CCS1)C(=O)OCC)CC(=O)OCC C01580232
CCCCN1C[C@]23C=C[C@H](O2)[C@H]([C@@H]3C1=O)C(=O)OC(C)C C02146070
C[C@@H](C#N)Sc1nnc(n1CCOC)Cc2ccccc2 C08230472
CCCCN1C[C@H](CC1=O)c2nc3ccccc3n2CCOC C08844986
Cc1ccc(cc1)OCCSCc2cc(=O)n(c(=O)n2C)C C12977594
Cc1ccc(o1)CN(C)Cc2nc(no2)Cc3cccc(c3)F C14949915
c1ccc(cc1)N(CC#N)C(=O)COC(=O)Cc2ccccc2F C23866917
Cc1c(cc(o1)CCC(=O)OCc2ccccc2C#N)C(=O)C C29743670
CCN(Cc1ccccc1)c2ccc(cc2)/C=N\n3cnnc3 C03255064
CCN(C[C@H]1CC(=NO1)c2ccc(cc2)C)S(=O)(=O)CC C33679028
CCCCN1[C@H](C(=O)N(C1=S)c2ccccc2)CC(=O)OC C39280802
CC(C)CCC[C@@H]1CN(CCO1)C(=O)CCC2=CN=NC2 C39420650
CC(C)CCC[C@H]1CN(CCO1)C(=O)CCC2=CN=NC2 C39420651
CCc1nnc(n1C)SCCOc2ccc(cc2)OC C39757470
CCN(CC(=C)C)C(=O)[C@H](C)Sc1nncn1C(C)C C42096851
CC(C)CN(CC(C)C)C(=O)c1csc(n1)c2cnccn2 C44122747
CC(C)OC(=O)Cn1c(=O)ccc(n1)c2ccc(cc2)SC C44919187
CN(C(C1CC1)C2CC2)C(=O)c3cc(ccc3[N+](=O)[O-])SC C50401121
CCOc1ccccc1CN(C)CN2c3ccccc3C(=O)C2=O C54550886
CCOc1cc(ccc1OC(F)F)/C=C(\C#N)/C(=O)OC C07154552
CCCCN(C)C(=O)CSc1nc2ccsc2c(=O)n1C C57416826
Cc1c(c(on1)C)CCC(=O)OCCc2c(ncs2)C C59004409
Cc1c(c(n(n1)C)C)C(=O)OCc2ccc(cc2)OC(F)F C59893158
C[C@H]1CCCN(C1)C(=O)CSc2nnc(n2CC=C)C(C)C C59911268
Cc1ccc(cc1)O[C@H](C)C(=O)N(CCC#N)Cc2ccco2 C60626217
CCCCc1nc(on1)CS(=O)(=O)c2ccc(c(c2)F)F C60936566
C=CCN(Cc1cccs1)Cc2nnc(o2)c3ccco3 C60942739
CCC[C@H]1CCCN(CC1)C(=O)CSCc2nc(on2)C C61296641
CCCN(CC(=O)OCC)C(=O)[C@@H](C#N)c1ccccc1 C61615218
c1cc(sc1)c2nnc(o2)SCCCN3CCCC3=O C63415910
CCc1ccc2c(cc(=O)oc2c1)CN(C)CC(=O)OCC C63512897
CCc1nc(cs1)CN(C)Cc2ccc(cc2)[N+](=O)[O-] C63593315
CCCCc1nc(cs1)CS(=O)(=O)c2nccn2CC C63867492
CCc1c(c(c2ccccc2n1)C)C(=O)OCC(=O)C3=NC=CC3 C38697018
c1cc2cccnc2c(c1)OC(=O)COc3ccc(cc3)CC#N C64264379
CCN(C[C@H](C)C#N)Cn1c(=S)oc(n1)c2cccs2 C64337322
CN(CCOc1ccccc1OC)c2cncc(n2)Cl C64914948
C[C@H]1C[C@H]1c2ccc(o2)CN(Cc3nc(on3)C4CC4)C5CC5 C53608674
Cc1c(c(n(n1)CC(C)C)C)CCC(=O)N(C)C2(CCC2)C#N C66335564
C[C@H](CC(C)C)OC(=O)Cn1c2ccccc2c(=O)cn1 C66532635
Cc1c2c(cc(nc2n(n1)C)C(C)C)C(=O)N(CC=C)CC=C C66608334
CCCCO[C@@H](C)C(=O)N1CCCN(CC1)C(=O)C(C)(C)C C66727377
CCOC(=O)CSc1c2c(nc(n1)c3ccncc3)CCC2 C66796332
CC[C@@H](C(=O)O[C@H](C)c1ccc2c(c1)OCCO2)OCC C66882674
CCN(Cc1nc(no1)C)[C@H](C)Cc2ccc(cc2)OC C66885220
CCN(CN1c2cc(ccc2C(=O)C1=O)OC)[C@@H](C)C(C)C C67366742
CCCN(C)Cn1cc(c(n1)C(F)(F)F)C(=O)OCC C67440413
Cc1c(sc(n1)C)c2nnc(o2)SCCOC(C)(C)C C67653765
Cc1ccc(c(c1)COc2ccc3c(c(c(=O)oc3c2C)CCC(=O)[O-])C)C C02149621
c1ccc(cc1)Cn2cc(c3c2cccc3)/C=N/c4cccc(c4)/C=C/C(=O)[O-] C04551637
Cc1cc(ccc1c2ccc(o2)/C=N/c3ccc(cc3)Br)C(=O)[O-] C04740757
c1ccc(c(c1)COc2ccc(cc2)/C=C(/C#N)\c3ccc(cc3)C(=O)[O-])C#N C02890991
c1ccc(c(c1)/C=C/2\CCCc3c2nc4ccccc4c3C(=O)[O-])OC(F)F C05788424
CCCCOc1cccc(c1)c2cc(c3cc(ccc3n2)Br)C(=O)[O-] C02756282
c1ccc2c(c1)cccc2/N=C/c3cc(cc(c3[O-])[N+](=O)[O-])Br C06244082
c1ccc(cc1)c2c(sc(n2)/C=C/c3ccccc3OC(F)F)C(=O)[O-] C07332895
Cc1ccc(cc1)c2csc(n2)/C(=C/c3ccc(o3)c4ccc(cc4)C(=O)[O-])/C#N C08550612
COc1ccc(cc1OCc2c(ccc(c2Cl)Cl)Cl)/C=C\C(=O)[O-] C11825063
Cc1ccc(c(c1)OCCOc2ccc(cc2Br)/C=C\C(=O)[O-])C C11831248
Cc1cccc(c1C)OCCOc2ccc(cc2/C=C/C(=O)[O-])Br C11861343
CCc1cc(c(c(c1)Br)OCc2cc(oc2C)C(=O)[O-])C(C)(C)C C11862340
Cc1cc(c(cc1Br)C(C)C)OCCOc2ccc(cc2)C(=O)[O-] C11862366
Cc1cc(ccc1Cl)OCCOc2ccc3ccccc3c2/C=C\C(=O)[O-] C11892987
Cc1ccc(c(c1)C)OCCOc2ccc(cc2Br)/C=C/C(=O)[O-] C11896382
c1cc(ccc1OCCOc2ccc(cc2/C=C/C(=O)[O-])Br)F C11960046
Cc1cc(cc(c1OCc2cc(oc2C)C(=O)[O-])C(C)(C)C)Br C11960297
Cc1ccc(cc1C(=O)[O-])S(=O)(=O)Oc2cc(c(cc2C(C)C)Cl)C C13068155
Cc1nc2c(c(cs2)c3cccs3)c(n1)SCc4c5ccccc5oc4C(=O)[O-] C13260024
Cc1cc(c(c(c1)C)S(=O)(=O)Oc2c(cc(cc2Cl)C(=O)[O-])Cl)C C13463229
c1ccc(c(c1)c2ccc(o2)/C=C(/c3nc4ccccc4s3)\SCC(=O)[O-])F C19309607
c1ccc(cc1)COc2ccc(cc2)/C=C(/C#N)\c3nc4ccccc4c(n3)[O-] C05091849
CC(C)Oc1ccc(cc1)Cc2nnc(n2c3ccc(cc3)Br)[S-] C01288713
CCc1ccccc1n2c(nnc2[S-])[C@@H](C)Cn3c(c(c(n3)C)Br)C C06910859
Cc1cccc(c1)OCCCOc2ccc(cc2)/C=C\3/C(=NC(=S)S3)[O-] C26593487
Cc1cc2c(c(c(c(=O)o2)CC(=O)[O-])C)c(c1)OCc3ccc(cc3)Br C26846027
c1ccc(c(c1)/C=C\2/C(=NC(=S)S2)[O-])OCCCOc3ccc(cc3)Cl C32109510
CCOc1cc(cc(c1OCc2ccccc2F)Cl)/C=C\3/C(=NC(=S)S3)[O-] C32109515
Cc1cc(ccc1Br)[N-]S(=O)(=O)c2cc(cs2)c3cc(no3)C C33290249
Cc1ccc(c2c1CCC2)OCc3nnc(n3c4ccc(cc4)C(C)C)[S-] C01043192
Cc1ccc(c(c1)C(=O)C2=C(C(=O)N([C@@H]2c3ccc(cc3)Cl)Cc4ccco4)[O-])C C34953936
c1ccc(cc1)CN(c2cccc(c2)CC(=O)[O-])C(=O)/C=C/c3ccccc3 C35853922
c1ccc2c(c1)c(c3c(n2)/C(=C/c4ccc(cc4)OC(F)F)/CCC3)C(=O)[O-] C06079214
Cc1cccc(n1)N2[C@H](C(=C(C2=O)[O-])C(=O)c3cccs3)c4ccc(cc4)C(C)C C04311958
c1cc(sc1)c2c(c(nc(c2C(=O)c3cccs3)C(F)(F)F)[O-])C#N C06589217
c1ccc(cc1)c2c(cn(n2)c3ccccc3)/C=C\4/C(=N\c5ccccc5)/N=C(S4)[O-] C35484911
CC(C)(C)c1ccc(cc1)[C@H]2C(=C(C(=O)N2CC=C)[O-])C(=O)c3cccs3 C40022516
C=CCN1[C@H](C(=C(C1=O)[O-])C(=O)c2cc3ccccc3o2)c4c(cccc4Cl)F C40028359
Cc1c(nc(s1)/N=C(/C(=C/c2ccc(cc2)OC)/C#N)\[O-])c3cccc(c3)Cl C40927171
CCCOc1ccc(c(c1)OCc2c(ccs2)Br)C(=O)[O-] C43675631
CCCc1ccc(cc1)/C(=C(/C#N)\C(=O)/C=C/c2ccc3c(c2)OCCO3)/[O-] C49110418
Cc1c(cco1)/C(=C(/C#N)\C(=O)c2csc(n2)c3ccc(cc3)C(C)C)/[O-] C49168234
c1cc2c3c(ccc(c3c1)/C=N/c4ccc(cc4)S(=O)(=O)[N-]c5nccs5)CC2 C19945896
CCOc1cc(ccc1OCc2ccc(cc2)Cl)/C=C\3/C(=NC(=S)S3)[O-] C13602789
Cc1cc(c(n1c2ccc(c(c2)Cl)C(=O)[O-])C)/C=N/c3ccc4ccccc4c3 C59248994
Cc1ccc(s1)/C=C/2\C(=O)N(/C(=N\c3ccc(c(c3)C(=O)[O-])Cl)/S2)C C59396203
Cc1ccc(cc1)C2=NN=C3[C@H]2C(=CC(=N3)c4cc(ccc4F)Br)C(=O)[O-] C20492178
CCO/C(=C/1\[C@@H](C2=C(CC(CC2=O)(C)C)N=C1C)c3ccc4c(c3)CCCN4C)/[O-] C19911077
c1cc(c(cc1Br)C(=O)[O-])OC(=O)c2cc(cc(c2)Cl)Cl C66145643
CCOC(=O)c1c(nc(s1)N2CCOCC2)C(F)(F)F C01405931
CC(=O)c1ccc2c3c1cccc3C(=O)N(C2=O)CCCOC C04427582
Cn1ccc(cc1=O)/C=C\c2cc(c(c(c2)OC)OC)OC C00007487
c1cc(oc1)CN(Cc2cccs2)C(=O)c3cnccn3 C12998019
CC(C)Cc1nnc(o1)c2cc3ccccc3n2CC(=O)C C07453552
Cc1c(c(n(n1)c2ccc(cc2)F)C)/C=C/C(=O)OCC#N C09418072
C1CCO[C@@H](C1)OCC2(CCCO2)CO[C@H]3CCCCO3 C17378932
C1C[C@H](CC=C1)[C@H]2OC[C@@H](O2)COCCN3CCOCC3 C33676030
CCC[C@H](C(=O)N1CCCC1)Sc2nc(cc(=O)n2C)C C35158477
Cc1c(c(c(n1[C@@H](C(C)C)C(=O)OC)C)C(=O)C)C(=O)C C00489740
c1cc(nnc1c2ccncc2)SCCC3OCCO3 C38719340
COc1ccc(c(c1)OCc2nccn2C(F)F)C=O C40432879
CCn1c(nnc1SCC(C)C)Cn2c(cc(n2)C)C C41337173
CCn1c(nnc1SCc2ncc(o2)C)C3CCC3 C41360379
CCCCN(C)C(=O)Cn1c(ccc(c1=O)C#N)C(C)C C41605406
c1cc(ccc1C2SCCS2)OC(=O)[C@H]3C[C@H]3[N+](=O)[O-] C44341116
Cc1nc(on1)CS(=O)(=O)C/C=C/c2ccccc2 C44938076
c1ccc(cc1)c2cc(on2)CS(=O)(=O)C[C@H]3CCCO3 C45339758
Cc1c(c(n(n1)C)C)C(=O)C(=O)OC/C=C/c2ccccc2 C45556102
CCCCN(CC)C(=O)c1c(oc(c1C#N)n2cccc2)C C45798269
CCN(C[C@@H](C)C#N)C(=O)/C=C/c1c(nn(c1Cl)C)C C48951799
CCCc1nc(no1)CS(=O)(=O)c2ccc(c(c2)C)C C49100655
CN(CCCOC)C(=O)c1cc2c(s1)nc3n2ccs3 C49314730
Cn1cccc1CN(Cc2cccs2)C(=O)c3ccno3 C49409781
COc1cc(cc(c1OC)OC)[C@@H](C#N)N2CCCCC2 C49786137
Cc1c(sc2c1c(ncn2)N(C)CCCC(=O)OC)C C50086389
Cc1c(cc(o1)CN(C)Cc2ccccc2C#N)C(=O)OC C53441905
Cc1cccc(c1C)OCCCN2C(=O)CCS2(=O)=O C57627247
CCOc1cc(cc2c1O[C@H](C(=O)N2CC#C)C(C)C)C=O C57917455
CCC1(C(=O)N(c2cc(ccc2O1)C(=O)C)CCC#N)CC C58006582
Cc1cc(c(n1[C@H](C)COC)C)/C=C(/C#N)\C(=O)OC C58171149
c1cc2c(cc1OCC(=O)O[C@@H]3CCS(=O)(=O)C3)CCC2 C58379119
CCc1ccc2c(c1)C(=O)C(=O)N2CCCC(=O)OC C48746477
CCOc1cc(c(cc1OC)Cl)/C=C(/C#N)\C(=O)N(C)C C59334997
Cc1nc(on1)CCCC(=O)N(C)[C@H](C)c2cccs2 C46766283
CC(C)(C)C[C@@H]1CCCN1C(=O)CCCN2CCOC2=O C61526418
C[C@H](CC=C)c1c(cn(n1)[C@@]2(CCS(=O)(=O)C2)C)C=O C62961394
CC(C)(C)CC(=O)/C(=C\c1cn(nc1c2ccncc2)C)/C#N C63278869
CCCC(=O)N1CCC(CC1)C(=O)N(C)C[C@H](C)C#N C63746822
CCOC(=O)CSCc1cc(=O)n2cccc(c2n1)C C58263831
CCn1ccc(=O)nc1SCCOc2ccccc2C#N C58323410
CN(Cc1cnc(s1)N2CCOCC2)C[C@H]3CCCCO3 C65407550
C[C@@H](CN(C)C(=O)/C=C/c1ccc(cc1)OCC#N)C#N C65880819
C#CCN(Cc1ccc(cc1)F)Cn2c(=O)n3ccccc3n2 C65942989
CC[C@@H](c1c(noc1C)C)C(=O)OC[C@H]2CCCCO2 C66269173
c1cc(sc1)c2nn(c(=O)o2)CCOCC(F)(F)F C66409389
Cc1cc(oc1C(=O)OC)CN(C)Cc2c(ncs2)C C66565956
CN(Cc1ccco1)C(=O)COc2ccc(c(c2)F)C#N C66750424
C[C@@H]1CO[C@@H](CN1CCCN2CCOC2=O)c3ccccc3 C66851406
C[C@H](c1ccco1)N(C)S(=O)(=O)N(C)[C@@H](C)C2CC2 C66915034
c1ccc2c(c1)C(=O)N(C2=O)OCCCCBr C02566532
CCCN1C(=O)/C(=C/c2ccc(cc2OC)OC)/SC1=S C01162688
c1ccc2c(c1)cccc2COC(=O)CN3CSCC3=O C02631314
C[C@H](C#N)Sc1nnc(n1C2CC2)Cc3cccs3 C07191908
CN(C)c1ccc(cc1)CN(C)S(=O)(=O)c2cccs2 C07146295
CCCC(=O)N(C[C@@H]1CCCO1)c2nc3c(cccc3s2)F C10884578
Cc1c(scn1)C(=O)N2CCO[C@@H](C2)CCCC(C)C C12439655
Cc1c(scn1)C(=O)N2CCO[C@H](C2)CCCC(C)C C12439656
C[C@@H](c1nc2ccccc2n1CCC#N)Oc3ccccc3 C12547197
COCCOc1c(c2c(c(n1)c3ccccc3)CCC2)C#N C13692506
CCOc1ccc2c(c1)cc(c(n2)N3CCCC3)CCC#N C19801690
c1ccc(cc1)c2cc(ncn2)SCCN3CCOCC3 C19820860
Cc1ccc(cc1)CN(C2CC2)C(=O)/C=C/c3c(nn(c3C)C)C C25763885
CCOC(=O)[C@@H]1CSCCN1C(=O)/C=C/c2ccccc2F C32902924
CN(C)C=Nc1nnc(s1)SCc2ccc(cc2)F C04401004
Cc1cc(c(cc1S(=O)(=O)N(C)CCCl)C)OC C36177950
Cc1ccc(cc1C)C(=O)[C@@H](C)OC(=O)c2ccc(nc2)C C36718493
CCCCC(=O)N(c1ccc(c(c1)C)C)[C@H]2CS(=O)(=O)C=C2 C04078746
c1cc(ccc1[C@H](CC(=O)[C@H]2C=CC=N2)C(C#N)C#N)Cl C01028040
COc1cc(cc(c1OC)OC)C2(CCOCC2)CCl C41511455
Cn1cnnc1SCCOc2ccc(cc2)Br C42199652
Cc1c(sc2c1c(ncn2)SC[C@@H](CCC#N)C#N)C C48375920
CC(C)c1ccc(cc1)S(=O)(=O)N(C)Cc2ccoc2 C48841215
CCCn1cc(cc1C(=O)N(C)Cc2ccoc2)Br C48910959
c1cc2c(cc1OCC[C@H](C#N)C(=O)N3CCCC3)CCC2 C57683671
CCN(C[C@@H]1CCOC1)S(=O)(=O)c2c(cc(cc2F)F)F C57763121
CCn1c(nnc1SCc2ccncc2)c3cccs3 C60708466
c1ccc(cc1)COC(=O)CN2c3ccccc3SCC2=O C07576356
CCOC(=O)c1c(c2c(cccc2s1)F)CN3CCOCC3 C60991987
CC(C)c1ccc(cc1)OC(=O)C[C@@H]2CCS(=O)(=O)C2 C61206123
CCOc1cc2c(cc1OCC)CN(CC2)C(=O)C=C(C)C C61532781
CCN(CC(=C)C)C(=O)C1CCN(CC1)C(=O)C(C)(C)C C61581091
C/C(=C/C(=O)N1CCC(CC1)CCN2CCOCC2)/C3CC3 C61647544
COc1ccc(c(c1OC)OC)[C@@H](C2CCOCC2)Cl C61673522
COC[C@H](Cc1cc(ccc1[N+](=O)[O-])F)Br C63040431
C[C@@H](C(C)C)N(C1CC1)C(=O)CN2CCO[C@@H]3[C@@H]2CCCC3 C63567788
Cc1cc2ccccc2n1CCC(=O)N(C)[C@@H](C)c3nccs3 C63848836
CC(C)(C)C(=O)N1CCC(CC1)C(=O)N(C)C(C2CC2)C3CC3 C50401666
Cc1c(c(n(n1)C)C)CCC(=O)N2[C@@H](C=CC[C@H]2CC=C)C C65503631
C[C@@H](CN(C)C(=O)c1c(c2c(cccc2s1)F)COC)C#N C65519362
CN(CCCOC)c1c2c3c(sc2ncn1)CCCC3 C66372217
Cc1cc(no1)CN(C)[C@H](c2ccccc2)c3ccccn3 C66541488
Cc1c(scn1)CN(C)S(=O)(=O)/C=C/c2ccccc2 C66580482
CCCC(=O)N1CSC[C@@H]1C(=O)N(C)[C@H](C)c2cccs2 C66617360
CC[C@H](C(=O)N1CCO[C@H](C1)c2ccc(c(c2)F)F)OCC C66705352
CC(C)(C)C1CCC(CC1)OC(=O)C[C@@H]2CCS(=O)(=O)C2 C66780235
C[C@H]1CO[C@@H](CN1CC(=O)N(C(C)C)C(C)C)c2ccccc2 C66852931
C=CCN(Cc1cccs1)C(=O)c2cccc3c2OCCO3 C67030630
C=CCN(Cc1ccccc1)C(=O)c2cccc3c2OCCO3 C67038260
CCO[C@H]1C[C@@H]1C(=O)N(c2ccccc2)C3=NCCS3 C67495477
CCC(=O)NC(=S)Nc1cc(ccc1C)c2nc3ccccc3s2 C01181156
Cc1ccc(cc1)NC(=O)CS[C@@H](C)C(=O)Nc2ccc(cc2)Cl C01980256
c1cc(cc(c1)Br)/C=N/NC(=O)CNc2ccc(cc2)Cl C03153479
Cc1cccc(c1)NC(=O)CS[C@H](C)C(=O)Nc2cccc(c2C)C C05555865
CCOc1ccc(cc1)N[C@H](c2ccncc2)c3c([nH]c4c3cccc4)C C01281068
Cc1ccc(c(c1)C)NC(=S)NC(=O)COc2ccc3ccccc3c2 C05895314
CCOc1ccc(cc1)NC(=S)N/N=C\2/CCCCc3c2cccc3 C05693127
C[C@H](C(=O)Nc1cc(ccc1Cl)Cl)Sc2ccc(cc2)NC(=O)C C03287415
c1ccc2c(c1)c(c[nH]2)CCC(=O)Nc3nc(cs3)c4cccs4 C07060180
CC[C@H](C)Cc1c(sc2c1c(=O)[nH]c(n2)CNc3cccc(c3)C)C C07002446
Cc1ccccc1C(=O)N[C@@H](CC(C)C)C(=O)Nc2ccc(c(c2)F)C C08083395
C=CCNC(=O)c1c2c(sc1NC(=O)/C=C/c3ccccc3)CCCC2 C02677509
CCCNC(=O)c1ccccc1NC(=O)c2cc(ccc2Cl)SC C08389895
C=CCC(=O)NC[C@H]1Cc2cc(cc(c2O1)c3ccc4c(c3)cc[nH]4)Cl C12282347
C[C@@H](C(=O)NCCc1ccccc1)Sc2[nH]c3cc(c(cc3n2)F)F C12576052
Cc1cc(ccc1O[C@H](C)C(=O)NCCc2c[nH]c3c2cccc3)Cl C13003889
CCOc1ccc(cc1)[C@H]2[C@H]3CC=C[C@@H]3c4cccc(c4N2)C(=O)NC(C)(C)C C14543336
Cc1ccc(c(c1)/C=C/C(=O)NNc2c(c(c(c(c2F)F)F)F)F)OC C14895597
Cc1cc(c(c(c1)C)NC(=O)CNC(=O)Cc2cccc3c2cccc3)C C17960689
Cc1c(cccc1Cl)N/C(=C/C2=[NH+]CCc3c2cc(c(c3)OC)OC)/[S-] C05353957
Cc1cccc(c1)[C@H]2[C@@H]3CC=C[C@H]3c4cc(ccc4N2)S(=O)(=O)NCC=C C20716464
CC(C)C(=O)Nc1cccc(c1)CNC(=O)c2cc3c(cccc3s2)F C22968947
CCCNC(=O)c1ccccc1NC(=O)c2cc3c(s2)CC[C@@H](C3)C C23657584
Cc1ccc(c(c1)[C@H](C)NC(=O)[C@@H](C(C)C)NC(=O)c2cccs2)C C24959652
CCc1ccc(cc1)NC(=O)[C@H](C(C)C)NC(=O)c2c(cccc2F)F C26563892
Cc1cccc(c1)C(=O)N[C@@H](C(C)C)C(=O)N[C@@H](C)c2cc(ccc2C)C C36062695
C[C@@H](c1c(ccs1)Br)Nc2ccc(cc2)Sc3[nH]ncn3 C37305523
C[C@@H](c1ccc(s1)Br)Nc2cccc(c2)NC(=O)OC C38003435
CCc1c(cc(s1)C(=O)NCC(=O)N[C@@H](C)c2cc(sc2C)C)C C40080960
CCc1c(cc(s1)C(=O)NCC(=O)N[C@H](C)c2cc(sc2C)C)C C40080962
CCCCc1c(c(c(n1[C@@H]2CCc3c2cccc3)C)C(=O)N)c4ccccn4 C43210356
CCC(=O)Nc1ccc(c(c1)NC(=O)c2ccccc2SC(C)C)C C44547763
CC(C)c1ccccc1NC(=O)CCNC(=O)c2ccc3ccccc3c2 C45169160
CSc1cccc(c1)NC(=O)CCNC(=O)c2ccc3ccccc3c2 C46582861
CC(C)[C@@H](c1cccs1)NC(=O)C(=O)Nc2ccc(cc2Cl)Cl C49299754
CCCNc1ccc(cc1C(=O)Nc2ncc(s2)Br)C C53001810
CCc1ccccc1N[C@@H](c2cccnc2)c3ccc4ccc(nc4c3O)C C54619233
CCOc1ccc(c(c1)C)NCC(=O)Nc2ccccc2Br C55887544
CCOc1ccc(cc1F)N[C@H](C)C(=O)Nc2ccc(c(c2F)F)F C56205825
c1ccc2cc(ccc2c1)OCC(=O)NNc3c(c(c(c(c3F)F)F)F)F C06981357
CC[C@@H](CNC(=O)c1ccc2c(c1)NC(=O)[C@@H](S2)C)c3ccccc3 C15568826
CCCc1c(cc(s1)C(=O)Nc2cc(c[nH]c2=O)C(F)(F)F)CC C45836978
Cc1cc(ccc1NCC(=O)N[C@@](C)(C#N)C(C)C)I C60556189
CC(C)C[C@@H](c1nccs1)NC(=O)Cc2c[nH]c3c2cc(cc3)Cl C62449395
C[C@H](c1ccc(cc1F)F)NC(=O)NCc2cccc(c2)OC(F)F C51718461
c1ccc(c(c1)COc2ccc(cc2)NC(=O)c3ccc[nH]c3=S)Cl C65621715
Cc1c(sc(n1)c2ccccc2)CNC(=O)NCCc3cccs3 C67036888
CC[C@@H](C)NC(=O)c1ccc(c(c1)C)NC(=O)[C@H]2C[C@@H]2c3cccc(c3)F C67067515
c1ccc(cc1)c2nccc(n2)CNC[C@H](c3ccc4ccccc4c3)O C67121975
Cc1ccccc1C(=O)N[C@H](CC(C)C)C(=O)Nc2cccc(c2F)F C67335579
CC(=O)[C@H]1CC[C@@H]2[C@@]1(CC[C@@H]3[C@@H]2C[C@@H]([C@@H]4[C@@]3(CC[C@@H](C4)O)C)O)C C04577273
CC(=O)[C@H]1CC[C@@H]2[C@@]1(CC[C@H]3[C@H]2C[C@@H]([C@H]4[C@@]3(CC[C@H](C4)O)C)O)C C04721066
CC(=O)[C@H]1CC[C@H]2[C@@]1(C[C@@H]([C@@H]3[C@@H]2CC[C@@H]4[C@@]3(CC[C@@H](C4)O)C)O)C C05229138
c1ccc(c(c1)NC(=O)c2cc(ccc2F)Br)O C12729256
Cc1ccc(s1)[C@@H]2[C@@H]3CC=C[C@@H]3c4cc(ccc4N2)NC(=O)C C14456261
c1cc2c(cc1O)OC[C@@H]2Nc3ccc(cc3F)Br C19908040
c1cc(ccc1N[C@H]2COc3c2ccc(c3)O)Br C19923242
Cc1ccc(s1)[C@@H]2Nc3c(c4c(s3)C[C@H](CC4)C)C(=N2)O C06450189
C[C@]12CC/C(=N/O)/C[C@H]1CC[C@@H]3[C@H]2CC[C@]4([C@H]3CC[C@@H]4O)C C13146631
CC1(Cc2c(c(c3cc(ccc3n2)Br)N)C(=O)C1)C C35327882
c1cc(nc2c1cc(cc2)N)Oc3ccc(cc3F)Br C35343925
c1ccc(c(c1)Oc2ccc(nc2)N)I C35453965
c1cc(c(cc1C#N)N)Oc2ccc(cc2F)Br C35675020
C[C@@H]([C@H]1CC[C@H]2[C@@]1(CC[C@@H]3[C@@H]2CC(=O)[C@@H]4[C@]3(CC[C@@H](C4)O)C)C)O C36020321
c1c(cc(c2c1C(=O)CC3(O2)CCCCC3)N)Br C36142863
CC(=O)[C@@H]1CC[C@@H]2[C@@]1(C[C@H]([C@@H]3[C@@H]2CC[C@@H]4[C@@]3(CC[C@@H](C4)O)C)O)C C36371013
CC(=O)[C@H]1[C@@H](C[C@H]2[C@@]1(CC[C@@H]3[C@@H]2CC[C@@H]4[C@@]3(CC[C@@H](C4)O)C)C)O C36371018
c1cc2c(cc1O)OC[C@H]2Nc3cc(ccc3F)Br C36750991
C[C@H]1CCC[C@H](C1)n2c3ccc(cc3nc2N)Br C36899724
c1cc(sc1)c2cc(n(n2)c3ccc(cc3)Br)N C37291321
C[C@@]12CC[C@H]3[C@@H]([C@@H]1CC[C@@H]2O)CC[C@@H]4[C@]3(Cc5cn[nH]c5C4)C C37536198
C[C@@]12CC[C@@H]3[C@H]([C@@H]1CC[C@@H]2O)CC[C@@H]4[C@]3(Cc5cn[nH]c5C4)C C37536199
c1cc2c(cc1[C@@H](c3ccc4c(c3)[nH]c(=O)[nH]4)Br)CCC2 C40282583
Cc1ccc(s1)[C@H](c2ccc3c(c2)[nH]c(=O)[nH]3)Br C40282789
c1cc(c(cc1N)C#N)Oc2ccc(cc2Cl)Br C41021505
Cc1ccc(c(c1)C)Cn2c(c(cn2)I)N C43666524
CCC1CCC(CC1)n2c(c(cn2)I)N C43666571
C[C@@H]([C@@H]1CC[C@H]2[C@]1(CC(=O)[C@H]3[C@@H]2CC[C@@H]4[C@]3(CC[C@H](C4)O)C)C)O C43735666
C[C@@]12CC[C@H](C[C@H]1CC[C@H]3[C@@H]2CC[C@@]\4([C@@H]3CC/C4=N\O)C)O C43737037
C[C@H]([C@H]1CC[C@H]2[C@]1(CC[C@@H]3[C@@H]2CC(=O)[C@@H]4[C@@]3(CC[C@@H](C4)O)C)C)O C43764202
C[C@@]12CC[C@H]3[C@@H]([C@H]1CC[C@@H]2O)CC[C@@H]4[C@]3(Cc5cn[nH]c5C4)C C44020526
C[C@@]12CC[C@H]3c4ccc(c(c4CC[C@@H]3[C@H]1CC[C@]2(C#C)O)O)OC C44020743
CC(C)NC(=O)Nc1ccc(cc1Br)Br C47463799
c1cc2c(cc1[C@H](c3ccc(s3)Cl)O)CCCC(=O)N2 C51172968
c1cc(cc(c1)Br)c2c(c(on2)N)c3cccs3 C52902037
c1cc(sc1)c2c(noc2N)c3ccc(s3)Br C52902112
Cc1ccc(c(c1)[C@H](c2ccc3c(c2)[nH]c(=O)[nH]3)Br)F C52999182
c1cc(c(cc1Br)F)n2c3c(ccc(c3F)F)nc2N C53169837
Cc1ccc(cc1Br)/N=C/c2ccc(c(c2)O)O C00046047
c1cc(c(c(c1)F)F)N[C@@H]2c3cc(ccc3NC2=O)Br C40230119
c1cc2c(c(c1)Cl)NC(=O)[C@@H]2Nc3ccc(c(c3)F)Cl C42110474
Cc1cc(cc(c1)N[C@@H]2c3ccc(cc3NC2=O)Br)C C19953082
Cc1c(c(n(n1)[C@H](C)c2cccc(c2)Br)N)Cl C43667624
Cc1c(c(n(n1)Cc2ccc(s2)Br)N)Cl C43667723
Cc1ccc(c(c1)C)[C@H](C)n2c(c(c(n2)C)Br)N C43681497
Cc1ccc(cc1C)[C@H](C)n2c(c(c(n2)C)Br)N C43668513
Cc1c(c(n(n1)[C@H]2CCCc3c2cccc3)N)Br C43668573
c1ccc2c(c1)[C@H](C(=O)N2)Nc3cc(ccc3F)Br C36751407
c1cc(c(c2c1nc(n2[C@H]3CCCc4c3ccs4)N)F)F C61365050
c1cc(ccc1c2nc3cc(cc(c3o2)F)Br)N C62563327
c1cscc1Cc2nc(c3c4c(sc3n2)CCCC4)N C00185169
COc1ccc(cc1)C2=C[C@@H](NC(=S)N2)c3cccs3 C00108963
CN(C)c1ccc(c2c1cccc2)[C@H](c3ccc(cc3)O)O C03075595
c1ccc(c(c1)CNc2ccc(cc2C#N)Br)O C00405848
c1cc(sc1)C(=O)NNc2ccc(cc2)Br C06926696
Cc1cccc(c1)OCc2nc(cs2)c3cccc(c3)N C11568348
CC(=O)c1c(c2ccc(nc2s1)c3ccc(cc3F)F)N C09303562
COc1ccc(cc1)[C@@H]2[C@@H]3CC=C[C@@H]3c4cc(ccc4N2)O C13634573
COc1ccc(cc1)[C@@H]2[C@@H]3CC=C[C@H]3c4cc(ccc4N2)O C20678237
C=CCn1c(c(sc1=S)c2nc3ccccc3s2)N C26841328
c1ccc(cc1)/C(=N/N)/C(=O)c2ccc3c4c2cccc4CC3 C04701202
Cc1c(c(n[nH]1)C)CNc2cccc(c2)I C36864812
C[C@H](c1ccc(s1)Cl)NC(=O)[C@@H]2Cc3ccccc3CN2 C37020850
C[C@@]1(OC[C@H](O1)CSc2ccccc2N)c3ccccc3 C37035078
Cc1ccc(cc1I)NCc2c[nH]nc2C C37056167
Cc1ccc(cc1NCc2c([nH]nc2C)C)Br C37091477
Cc1ccc(c(c1)N)SCc2cn3ccccc3c2C#N C37192815
c1c(cc(c(c1N)OC[C@H]2CCCO2)Br)Cl C37288550
Cc1cc(cc(c1N[C@H](C)c2cc[nH]n2)C)Br C37908408
C[C@H](C(=O)NC(C)C)Nc1cc(ccc1F)Br C36751931
c1c2c(cc(c1[C@@H](CCC3CCCC3)O)Cl)NC(=O)C2 C40262702
c1cc2c(cc1[C@H](C(C(F)(F)F)(F)F)Cl)[nH]c(=O)[nH]2 C40270381
Cc1ccccc1[C@H](c2ccc3c(c2)[nH]c(=O)[nH]3)Br C40282690
CC(C)OC(=O)c1c(csc1N)c2ccc(c(c2)F)F C41092138
CN(Cc1cc(sc1)Br)c2ccc(cc2N)C#N C42362060
CN(Cc1ccc(s1)Cl)c2cc(ccn2)C(=S)N C42489310
c1ccc2c(c1)CCN[C@H]2C(=O)Nc3ccccc3Br C43594967
CCc1ccc(s1)C(=O)Nc2ccc(cc2F)C#CCO C43640313
CCc1ccc(cc1)[C@H](C)n2c(c(cn2)Br)N C43666359
CCc1ccc(cc1)Cn2c(c(cn2)I)N C43666561
C[C@@]12CC[C@@H]3[C@@H]([C@H]1CC[C@@H]2C(=O)CO)CC=C4[C@]3(CC[C@H](C4)O)C C43919240
c1cc(c(cc1Br)O)C(=O)NCC(F)(F)F C44490394
C[C@@H](C(C)C)NC(=O)NCc1ccc(s1)Br C47685064
C[C@@H](Cc1ccsc1)NC(=O)c2ccc3c(c2)CCCN3 C49185192
Cc1ccccc1[C@@H](C)NC(=O)c2ccc(s2)C#CCO C49527774
CN(c1cccc(c1)F)C(=O)c2cc(ccc2Br)N C50000925
c1cc(c(cc1F)S(=O)(=O)Cc2ccc(cc2N)Cl)F C50445122
C[C@H](c1cc(ccc1O[C@H]2CCCC[C@@H]2O)Br)O C52068259
c1ccc(c(c1)N[C@H](CO)C2CCOCC2)Br C52179717
Cc1[nH]c2cc(ccc2n1)NCc3cc(sc3)Br C37139899
CC[C@H](c1cccs1)n2c3ccc(cc3nc2C4CC4)N C52853868
Cc1c(sc2c1c(ncn2)SCc3ccc(cc3)N)C C57837857
CC1(c2cc(cc(c2NC1=O)[C@@H](Cc3cccs3)O)F)C C58103516
[H]/N=C/1\C(=C([C@@H](S1)C)c2ccc(cc2)CC)C(=O)NC(C)C C49770165
Cc1cc2c(c(c1)F)NC(=O)[C@@H]2Nc3cc(ccc3F)Cl C42115760
c1ccc(c(c1)CNC(=O)c2c[nH]c3c2cccc3)Br C48769863
Cc1cccc(c1NC(=O)NCc2c(ccs2)C)C(C)C C43281529
Cc1ccc(cc1)Cn2c(c(c(n2)C)I)N C43665020
Cc1c(c[nH]n1)CNc2cc(ccc2Cl)Br C61690874
Cc1c(cco1)CN(C)c2ccc(cc2Cl)C(=S)N C62795407
c1cc2c(cc1C(=O)C[C@]3(c4cc(ccc4NC3=O)Br)O)CCCC2 C01170742
Cc1csc(n1)N/N=C/c2cc(c(c(c2)Br)O)Br C04338824
COC(=O)c1c(ccs1)NC(=S)Nc2ccc(cc2Cl)Br C01117737
c1ccc(cc1)n2c3c(c(n2)C(F)(F)F)[C@@H](C(=C(O3)N)C#N)c4ccccc4F C00988934
CC1(CC2=C([C@@H](C(=C(N2c3ccccc3C#N)N)C#N)c4ccsc4)C(=O)C1)C C01065117
CN(C)N1C2=C([C@H](C(=C1N)C#N)c3cccs3)C(=O)C[C@@H](C2)c4ccccc4 C00691068
CCOc1c(cc(cc1Br)/C=C/2\C(=O)NC(=O)N2)Br C00681329
c1cc(ccc1N2C3=C([C@H](C(=C2N)C#N)c4ccsc4)C(=O)CCC3)Br C00713296
C[C@H]1CC[C@@H]2[C@@]([C@@]13CC[C@@](O3)(CCO)CO)(CC[C@@H]4[C@@]2(COC(O4)(C)C)C)C C04731179
C#CCSc1[nH]c(=O)c2c(n1)NC(=O)C[C@@H]2c3cc(ccc3F)Br C04944258
c1cc(ccc1/C=C/2\C(=O)NC(=S)N(C2=O)c3ccc(cc3)Br)O C01208181
c1cc(c(cc1Br)/C=N\NC(=O)c2cc(cnc2)Br)O C05171792
c1cc(c(cc1Br)c2ccc(o2)/C=C(\C#N)/C(=O)N)Br C01407115
CCN(CC)C(=O)[C@@H]1[C@H]2c3cc(ccc3O[C@@]1(NC(=S)N2)C)Br C06593980
Cc1cc([nH]c(=O)c1CNC(=O)[C@@H](C)SCc2ccc(cc2)Br)C C07118050
c1cc(sc1)[C@@H]2C(=C(N(C3=C2C(=O)CCC3)c4c(c5c(s4)CCCC5)C#N)N)C#N C03668032
c1cc(sc1)CN2CC3=C(C2=O)[C@@H](NC(=O)N3)c4ccc(cc4)Br C12879425
c1cc(c(nc1)O)C(=O)Nc2ncc(s2)Cc3ccc(cc3)Br C12884948
c1ccc(cc1)c2csc3c2c(ncn3)N4CCc5c(sc(c5C#N)N)C4 C12979391
c1ccc2c(c1)C(=O)N([C@@]2(c3[nH]ccn3)O)c4ccc(cc4)I C00844008
C[C@H](C(=O)Nc1ccc(cc1)O)N2C(=O)/C(=C/c3cccs3)/SC2=S C15046925
c1cc(cc(c1)Br)NS(=O)(=O)c2ccc3c(c2)NC(=O)CCS3 C15728446
CCCN1CC=C2[C@@H](C1)[C@H](C(C(=C2C#N)N)(C#N)C#N)c3c(cccc3Cl)F C13471521
C[C@@H]1C[C@@H]2[C@H]3CCC4=CC(=O)C=C[C@]4([C@]3([C@H](C[C@]2([C@]1(C(=O)CO)O)C)Cl)Cl)C C19910760
c1cc2c(c(c1)C(=O)NC[C@@H]3CCCO3)N[C@H]([C@H]4[C@H]2C=CC4)c5ccc(cc5)Br C20680827
CCN1CC=C2[C@H](C1)[C@H](C(C(=C2C#N)N)(C#N)C#N)c3cccc(c3)Br C13739032
c1ccc2c(c1)ccc(n2)C(=O)NNC(=O)c3ccccc3I C21008047
CCCCN(C)S(=O)(=O)c1c(cc(cc1Br)Br)N C37063489
CC1(CC2=C([C@H](C(=C(N2c3c(cccc3F)F)N)C#N)c4ccsc4)C(=O)C1)C C00720261
Cc1ccc(cc1)N2C3=C([C@@H](C(=C2N)C#N)c4ccsc4)C(=O)CC(C3)(C)C C01057285
c1ccc(cc1)Cc2c(ccc(c2O)[C@H](CC=O)NC=O)I C39496544
Cn1cc(c2c1cccc2)/C=C\3/C(=O)N(C(=S)S3)c4ccccc4C(=O)N C39861542
CCN(Cc1ccc(s1)Br)S(=O)(=O)c2cc(ccc2N)F C40346740
CN(c1cccc(c1)N)S(=O)(=O)c2cc(ccc2Br)Br C41022551
c1ccc2c(c1)C[C@H]([C@H]2NS(=O)(=O)c3cc(sc3Br)Br)O C42191688
Cc1c(cc(n1Cc2ccccc2F)c3csc(n3)c4cccs4)C(=O)N C44161371
CCC[C@H](C)NC(=O)C(=O)Nc1cc(ccc1Br)Br C48495572
c1cc(c(cc1Br)Br)NC(=O)NC[C@@H]2COCCO2 C48695064
c1cc(c(cc1Br)NC(=O)NC[C@@H]2COCCO2)Br C48695788
C[C@@H](CN(C)C(=O)c1c[nH]c2c1cc(c(c2)Br)Br)O C51818833
c1ccc(c(c1)N2C(=O)/C(=C\Nc3cccc(c3)Cl)/C(=O)NC2=S)Cl C05595957
[H]/N=C\1/NC(=O)/C(=C\c2cc(n(c2C)c3ccc(c(c3)C)I)C)/S1 C13426743
CC(=O)Nc1ccc(cc1NC(=O)c2csc3c2CCCC3)Br C58330760
Cc1c(c(n(n1)Cc2cc3c(c(c2)Br)OCO3)N)I C43669302
C[C@H](C(=O)Nc1ccc(cc1)SC)NC(=O)c2ccc(s2)Br C48359936
Cc1c(n[nH]c(=O)c1C(=O)Nc2cc(c(c(c2)F)I)F)C C60323972
Cc1ccc(cc1NC(=O)/C=C/c2cc(ccc2F)Br)NC(=O)C C46591683
Cc1cc(cc(c1)NC(=O)C(=O)NCCc2cc(ccc2F)Br)C C65716159
Cc1ccc(s1)[C@@H]2C(=C(N(C3=C2C(=O)CC(C3)(C)C)c4cccnc4)N)C#N C13916326
Cc1ccsc1C(=O)NNC(=O)CCSc2ccc(cc2)Br C66556421
c1cc(c(cc1Cl)C(=O)NNC(=O)COc2ccc(cc2Br)Cl)O C00722642
CC(C)CC(=O)N[C@@H](C(Cl)(Cl)Cl)NC(=S)Nc1ccccc1Br C02952915
c1ccc(cc1)Oc2cccc(c2)[C@@H]3[C@@H]([C@@](NC(=S)N3)(C(F)(F)F)O)C(=O)c4cccs4 C08763649
Cc1cc(c(cc1C)O)NC(=S)NC(=O)c2cc3ccccc3c(c2OC)Br C09064810
Cc1cc(ccc1NC(=O)c2csc(n2)NC(=O)Nc3ccc(cc3)Cl)Br C09319234
C/C(=N\NC(=O)c1ccc2ccccc2c1O)/CC(=O)Nc3ccc(cc3)Br C09427139
CC1=C([C@@H](NC(=O)N1)c2ccc(cc2)SC)C(=O)Nc3ccc(cc3)Br C09540075
CCCCOc1ccc(cc1Br)C(=O)Nc2c(c(c(s2)C)CC)C(=O)N C10149445
CCc1c(sc(c1C(=O)N)NC(=O)c2cc(ccc2OCCC(C)C)Br)C C10149526
c1ccc(cc1)c2cc(c3ccccc3n2)C(=O)Nc4c(c5c(s4)CCCCC5)C(=O)N C11024925
c1ccc(cc1)Oc2cccc(c2)[C@@H]3[C@@H]([C@](NC(=S)N3)(C(F)(F)F)O)C(=O)c4cccs4 C11990793
c1ccc(c(c1)/C=N/NC(=O)CNc2c(cc(cc2Br)Cl)Br)O C01445180
Cc1cc(ccc1NC(=O)C/C(=N/NC(=O)c2cc3ccccc3cc2O)/C)Br C12629119
c1ccc(c(c1)C(F)(F)F)NC(=S)N/N=C/c2c[nH]c3c2cc(cc3)Br C13098686
Cc1cc(c(c(c1)NC(=S)NC(=O)c2cc(cc(c2OC)Br)Br)O)C C14274297
Cc1ccc(c(c1)C)NS(=O)(=O)c2ccc3c(c2)[C@@H]4C=CC[C@@H]4[C@@H](N3)c5ccc(c(c5)O)OC C14457146
Cc1ccc(cc1C)NS(=O)(=O)c2ccc3c(c2)[C@@H]4C=CC[C@@H]4[C@@H](N3)c5cccc(c5O)OC C14459514
Cc1cc(cc(c1)NS(=O)(=O)c2ccc3c(c2)[C@@H]4C=CC[C@H]4[C@@H](N3)c5cccc(c5O)OC)C C14459722
c1ccc(cc1)CCNC(=O)c2cccc3c2N[C@H]([C@@H]4[C@@H]3C=CC4)c5c6ccccc6ccc5O C14548029
c1ccc(cc1)CC(=O)N[C@H](C(Cl)(Cl)Cl)NC(=S)Nc2ccccc2Br C01218782
c1ccc2c(c1)ccc(c2/C=N/NC(=O)CNc3ccc(cc3)I)O C01226269
c1ccc(c(c1)C(=O)N)NC(=O)c2cc(nc3c2cc(cc3)Cl)c4cccc(c4)Br C16392126
Cc1c(c(c(c(c1COc2ccc(cc2)F)C)C)[C@@H]3c4c(n[nH]c4OC(=C3C#N)N)C)C C01002765
Cc1cc(c(cc1COc2ccccc2Br)[C@@H]3c4c([nH]nc4OC(=C3C#N)N)C)C C02785406
c1ccc(cc1)c2c(n3ccc(nc3n2)N)c4ccnc(c4)N[C@H]5CCCc6c5cccc6 C13487229
Cc1c(cc(cc1Br)NCC(=O)N/N=C\c2ccccc2O)Br C27497741
c1ccc(cc1)C(=O)/N=C(/NCCc2c[nH]c3c2cccc3)\Nc4ccc(cc4)Br C32943268
CC1=C([C@@H](NC(=S)N1)c2ccc(cc2)Br)C(=O)N/N=C/c3ccc(cc3)Cl C35166967
CC(C)(C)NC(=O)[C@@H](c1cc2ccccc2c3c1cccc3)N(C)C(=O)c4c(cccc4O)O C36530984
c1cc(ncc1N)SCC(=O)Nc2c(cc(cc2Br)Br)Br C37191317
c1ccc(cc1)C[P@]2(=O)NN3CCc4cc(c(cc4[C@@H]3CO2)c5ccccc5O)c6ccccc6O C39463993
Cc1cc(ccc1NC(=O)[C@H](C(C)C)NC(=O)Nc2ccccc2)I C36709131
c1ccc(cc1)[C@@H]([C@@H](c2ccccc2O)C(=O)c3ccccc3O)NC(=O)c4ccccc4 C39493926
c1ccc2c(c1)c(c[nH]2)CC(=O)N[C@@H]3c4ccccc4O[C@H]3C(=O)Nc5ccc(c(c5)Cl)F C39708874
c1ccc2c(c1)c(c[nH]2)CC(=O)N[C@H]3c4ccccc4O[C@@H]3C(=O)Nc5ccc(c(c5)Cl)F C39708875
Cc1ccc(c(c1)C)NC(=S)N[C@@H](C(Cl)(Cl)Cl)NC(=O)c2cccs2 C39859676
Cc1ccc(c(c1)NC(=S)N[C@@H](C(Cl)(Cl)Cl)NC(=O)c2cccs2)C C39859678
c1cc(sc1)C(=O)N[C@H](C(Cl)(Cl)Cl)NC(=S)Nc2ccc(cc2)Br C39859695
CC(C)c1cccc(c1)NC(=O)[C@H](Cc2c[nH]c3c2cccc3)NC(=O)c4cccs4 C45638598
C[C@@H](c1cccc(c1)NC(=O)c2c(c3n(n2)[C@H](C[C@@H](N3)c4cccs4)C(F)(F)F)Cl)O C08444407
C[C@H](c1cccc(c1)NC(=O)c2c(c3n(n2)[C@H](C[C@@H](N3)c4cccs4)C(F)(F)F)Cl)O C08444408
CCCOc1ccc(cc1)c2c3c([nH]n2)OC(=C([C@@H]3c4ccc(cc4Cl)Cl)C#N)N C09350407
Cc1ccc(s1)[C@@H]2c3c(n[nH]c3OC(=C2C#N)N)c4ccc(cc4)OCc5ccccc5 C09292103
CCCOc1ccc(cc1)c2c3c([nH]n2)OC(=C([C@@H]3c4cccc(c4Cl)Cl)C#N)N C09359611
C=C1[C@H]([C@@H](NC(=O)N1)c2cccc(c2Cl)Cl)C(=O)Nc3cccc(c3)C(F)(F)F C03301653
C1CCC(CC1)Nc2nnc(s2)SCc3nc(c4c5c(sc4n3)CCCC5)N C18330557
Cc1cc(cc(c1)C(=O)NC(=S)Nc2ccc(c(c2)c3nc4cc(ccc4o3)Cl)O)C C22532725
CC1=C([C@H](NC(=S)N1)c2ccc(cc2)Br)C(=O)N/N=C/c3ccccc3Cl C59384837
Cc1cc(ccc1NC(=O)CNC(=O)NCC(C)(C)c2ccccc2F)Br C60339353
CC[C@@]1(Cc2ccccc2-c3c1c(=O)[nH]c(n3)SCC(=O)Nc4ccc(c(c4)Cl)O)C C09463245
COc1ccc(cc1)CN2[C@H](c3c(=O)c4cc(ccc4oc3C2=O)F)c5ccc(cc5)SC C01122946
Cc1cc(c(n1c2ccc(cc2)N(C)C)C)/C=C\3/C(=O)N(C(=O)S3)Cc4ccc(cc4)F C01011157
CCN1C(=O)C(=Cc2cn(c3c2cccc3)Cc4cccc(c4)F)C(=O)N(C1=S)CC C00637614
COc1cc(cc(c1OS(=O)(=O)c2ccc(cc2)Cl)I)C=O C02142344
c1ccc(cc1)n2cc(c(n2)c3ccc(cc3)Cl)[C@@H]4N(C(=O)CS4)C[C@@H]5CCCO5 C00953992
CC1=NC2=C([C@@H](C1C(=O)OC[C@@H]3CCCO3)c4ccccc4Br)C(=O)CCC2 C00847711
CC1=NC2=C([C@H](C1C(=O)OC[C@H]3CCCO3)c4ccc(s4)Br)C(=O)CCC2 C00861323
Cc1ccc2c(c1)occ2CC(=O)N(Cc3ccccc3Cl)[C@H]4CCS(=O)(=O)C4 C08915151
CC(=O)c1cccc(c1)N2[C@@H]3CS(=O)(=O)C[C@@H]3N=C2SCc4cccc5c4cccc5 C09305461
CCOc1ccc(cc1)C(=O)N(c2ccc(cc2)Br)[C@@H]3CS(=O)(=O)C=C3 C09834041
Cn1c(=O)c2c3c(sc2nc1SCC(=O)N(C)Cc4ccc(s4)Cl)CCC3 C11126240
Cc1nnc(s1)SCC(=O)N2CCC[C@@H](C2)C(=O)c3ccc4c5c3cccc5CC4 C12304129
Cc1cc(c(n1[C@H]2CCS(=O)(=O)C2)C)C(=O)COc3ccc(cc3Cl)Br C12790845
CN(Cc1nc2ccccc2n1C(F)F)S(=O)(=O)c3ccccc3Br C12519815
c1ccc(cc1)n2cc(c(n2)c3ccc(cc3)F)[C@@H]4N(C(=O)CS4)C[C@H]5CCCO5 C13013741
c1ccc(cc1)C2=NN(CC2)C(=O)CCC(=O)N3CCc4c(ccs4)[C@H]3c5cccs5 C14083690
Cc1cc(c(n1[C@@H]2CCS(=O)(=O)C2)C)C(=O)COc3ccc(cc3Br)Cl C14316182
c1ccc(cc1)N2CCN(CC2)C(=O)C[C@H](c3cccs3)N4Cc5ccccc5C4=O C15721157
COc1cc(ccc1OS(=O)(=O)c2cc(ccc2Br)Br)C#N C16084370
Cc1c(c(n(n1)Cc2ccc(cc2)Cl)Cl)/C=C\3/C(=O)N(C(=S)S3)c4cccnc4 C16441213
Cc1cc2c(c(oc2cc1C)C(=O)N(Cc3ccccc3F)[C@@H]4CCS(=O)(=O)C4)C C16750648
CCOc1ccc(cc1)n2c3c(c(=O)n(c(n3)SC)c4ccc(cc4)F)sc2=S C00756700
Cc1c(n(c(n1)SCc2cc3c(cc2Br)OCCO3)C[C@H]4CCCO4)C C22091971
Cc1c(n(c(n1)SCC(=O)N2CC[C@@H](Sc3c2cccc3)C)C[C@H]4CCCO4)C C22092470
Cc1c2c(nc(nc2sc1C(=O)N3CCN(CC3)Cc4ccccc4F)C5CC5)C C22990262
Cn1c(nn(c1=S)CN2CCCC[C@H]2c3nc4ccccc4s3)Cc5cccs5 C24280490
Cc1ccc(c(c1)C)CN(C)C(=O)c2c(ccs2)S(=O)(=O)N3CCc4ccccc4C3 C25774614
CN([C@@H]1CCCc2c1cccc2)C(=O)CSc3nc4ccsc4c(=O)n3CC=C C26085899
CN(Cc1ccc(cc1)Br)C(=O)CN2c3cc(ccc3OCC2=O)Cl C27401629
c1ccc(cc1)OCCSC2=N[C@@H]3CS(=O)(=O)C[C@@H]3N2c4ccc(cc4)Cl C32640636
CC(C)(C)C(=O)/C(=c\1/n(c(=O)/c(=C/c2ccncc2)/s1)c3ccc(cc3)Cl)/C#N C32666014
c1cc2c(cc1CN3CCN(CC3)C(=O)/C=C/c4cc(ccc4F)Br)OCO2 C33005182
CCN(CC)C(=O)Cn1c2c(sc(=S)n2c3ccccc3c1=O)c4cccc(c4)F C33255221
C[C@H]1C(=Cc2cccc(c2O1)OC)/C=C\3/C(=O)N(C(=S)S3)Cc4ccc(cc4)OC C33523526
CCN([C@@H](C)c1nc2ccccc2c(=O)n1c3ccccc3F)C(=O)c4cccc(c4)F C35093837
c1ccc(cc1)/C=C/C(=O)N2CCc3c(sc4c3c(=O)n(cn4)Cc5ccccc5F)C2 C35498190
C[C@H]1CN(CCN1C(=O)CCl)C(=O)c2cc3ccsc3n2[C@H](C)c4ccccc4 C35844288
c1ccc(cc1)CCN2C(=O)/C(=C/c3cc4ccccc4nc3N5CCOCC5)/SC2=S C38732197
CC[C@H](C)N1C(=O)/C(=C/c2cc3cc(ccc3nc2N4CCOCC4)C)/SC1=S C38732293
Cc1ccc(s1)CN(c2ccc3c(c2)OCCO3)C(=O)C4C[C@H]5CCC[C@@H](C4)C5=O C40090506
C[C@@H](c1ccccc1)N2C(=O)/C(=C/c3cc4ccccc4nc3N5CCOCC5)/SC2=S C40562461
C[C@]1(c2cc(c(cc2C=C(O1)c3ccc(c(c3)OC)OC)OC)OC)c4cccs4 C44396368
c1cc(cc(c1)Br)c2nc(on2)[C@H]3CCC(=O)N3Cc4cc(cc(c4)F)F C44433385
Cc1ccc(cc1)COc2ccc(cc2C=C3C(=O)N(C(=S)N(C3=O)C)C)Br C59140058
Cc1ccc(cc1)CC(=O)/N=C\2/N([C@@H]3CS(=O)(=O)C[C@@H]3S2)CCc4ccc(cc4)F C32501590
Cc1cc2nc(c(c(n2n1)C)CCC(=O)N(Cc3cccs3)c4ccc(cc4)F)C C59781767
c1ccc(cc1)N2C(=O)C[C@H](C2=O)Sc3c(c(cc(n3)c4cccs4)C(F)(F)F)C#N C08426183
C[C@@H](C1=NC(=O)C2=C(CSC2=N1)c3cccs3)Sc4ccc5c(c4)OCCO5 C64056654
CC1=NC(=NC(=O)[C@@H]1CCC(=O)N2CCc3c(ccs3)[C@H]2c4ccccc4)SC C64178920
Cc1ccc(cc1)CC(=O)/N=C/2\N([C@@H]3CS(=O)(=O)C[C@H]3S2)CCc4ccc(cc4)F C32501589
Cc1c(c(=O)n(n1C)c2ccccc2)N3C(=O)/C(=C/c4ccccc4F)/SC3=S C01214705
CN(C)C(=O)N(CC=C)CC(=O)N1CCc2c(ccs2)[C@@H]1c3ccc(cc3)Cl C04874739
Cc1ccc(cc1Cl)N2[C@H]3CS(=O)(=O)C[C@@H]3N(C2=O)Cc4ccccc4F C07005958
Cc1c(c(n(n1)c2ccccc2)C)CN(C)S(=O)(=O)c3ccc(c(c3F)F)F C07988470
C[C@@H](c1ccc(cc1)n2cncn2)N(C)C(=O)/C=C/c3cccc(c3)Br C08349551
C[C@@H](C(=O)N(C)Cc1ccccc1)Sc2nc3c(c4c(s3)CCC4)c(=O)n2C C09137962
c1cc(ccc1c2ccc(s2)C(=O)N(C[C@@H]3CCCO3)[C@@H]4CCS(=O)(=O)C4)F C09223818
CCOc1cc(cc(c1OC)I)/C=C/2\C(=O)N(C(=O)S2)CC#C C01147694
c1cc(sc1)CC(=O)/N=C\2/N([C@H]3CS(=O)(=O)C[C@H]3S2)c4ccc(cc4F)F C08997102
Cc1ccc2c(c1)S[C@H](C2)C(=O)N3CCN(CC3)S(=O)(=O)c4ccc(s4)C C10849903
C[C@@H](C(=O)N1CCc2ccccc2C1)Sc3nc4c(ccs4)c(=O)n3CC=C C12770604
c1ccc(c(c1)CN\2[C@@H]3CS(=O)(=O)C[C@@H]3S/C2=N\C(=O)Cc4cccs4)Cl C13557449
c1ccc(c(c1)CN\2[C@@H]3CS(=O)(=O)C[C@H]3S/C2=N\C(=O)Cc4cccs4)Cl C13557453
C[C@@H]1Cc2ccccc2N1C(=O)CN(c3ccccc3Br)S(=O)(=O)C C13645994
CN(C)c1ccc(cc1)/C=C\2/C(=O)N(C(=S)S2)/N=C/c3ccc(cc3)N(C)C C13774435
c1cc(ccc1N(CN2C(=O)[C@H]3[C@@H]4C=C[C@H]([C@@H]3C2=O)[C@H]5[C@@H]4C5)C(=O)C(F)(F)F)F C13846457
C[C@@]12CC[C@@H]3[C@H]([C@@H]1CCC2=O)CC=C4[C@]3(CC[C@@H](C4)OP(=O)(N5CC5)N6CC6)C C16028726
c1ccc2c(c1)N(C(=O)CN(S2(=O)=O)Cc3cccc(c3)F)Cc4cccc(c4)F C21728024
c1ccc2c(c1)CCN(C2)C(=O)C3CCN(CC3)S(=O)(=O)Cc4ccccc4F C24612692
c1ccc(cc1)n2cc(c(n2)c3cccs3)/C=C(\C#N)/S(=O)(=O)c4ccccc4 C27016968
Cc1nc2ccccc2c(=O)n1CC(=O)N3Cc4ccccc4[C@@H](C3)c5ccccc5 C29839177
CN1/C(=C\c2cc(c(c(c2)Cl)OCC#C)OC)/C(=O)N(C1=S)c3ccccc3 C06007686
COCCCN1[C@@H](c2c(=O)c3cc(ccc3oc2C1=O)F)c4cccc(c4)Br C35488095
c1ccc(c(c1)C(=O)N2CCc3c(sc4c3c(=O)n(cn4)Cc5ccc(cc5)F)C2)F C35498082
c1ccc(cc1)/C=C/C(=O)N2CCN(CC2)[C@H](C3CCCC3)C(=O)N4CCSCC4 C36251182
c1ccc2c(c1)nc(n2CN3CCC[C@H]3c4cccs4)C[C@@H]5CCS(=O)(=O)C5 C36442650
Cc1ccsc1[C@H]2[C@@H](CON2C)S(=O)(=O)Oc3c(c(c(c(c3F)F)F)F)F C37278801
CN1[C@@H]([C@@H](CO1)S(=O)(=O)Oc2c(c(c(c(c2F)F)F)F)F)c3cccc(c3)F C37553371
CS(=O)(=O)N(CC(=O)N1CCc2ccccc2C1)c3ccccc3Br C00869411
c1cc(sc1)c2csc(n2)CN3CCN(CC3)C(=O)c4ccc(o4)Br C38891298
CN1[C@H]2CCN(CC2=C[C@H](C1=O)Cc3ccccc3F)C(=O)[C@@H]4C=c5c(=N4)ccs5 C39337739
Cc1c(c2c(n1F)-c3c(c(ccn3)SC)C(=O)CC2)S(=O)(=O)c4ccccc4 C39458433
CCOc1c(n(c-2c1CCC(=O)c3c2nccc3I)OC)C C39459137
CCOc1ccnc-2c1C(=O)CCc3c2n(c(c3OCC)C)I C39459278
Cc1cc(c(c(n1)SCCc2c(nc3n(c2=O)CCCC3)C)C#N)C(F)(F)F C39606153
c1cc(ccc1CN([C@H]2CCS(=O)(=O)C2)C(=O)Cc3coc4c3cc(cc4)Cl)F C39883264
c1cc(c(c(c1)Cl)/C=C/C(=O)N(C[C@@H]2CCCO2)[C@H]3CCS(=O)(=O)C3)Cl C40160469
C[C@H]1C[C@@H]1c2ccc(o2)CN([C@@H]3CCS(=O)(=O)C3)C(=O)c4cccc5c4cccc5 C47132842
C/C(=C\c1ccccc1)/C=C\2/C(=O)N(C(=S)S2)[C@H]3CC(=O)N(C3=O)c4ccccc4 C14903945
Cc1ccc(cc1C)N2[C@@H]3CS(=O)(=O)C[C@@H]3N(CC2=O)CCc4ccc(cc4)F C57747667
c1cc(ccc1C2SCCCS2)OCC(=O)N3CCCN(CC3)c4nccs4 C58394181
C[C@@H](c1ccc(cc1)S(=O)(=O)C)N(C)C(=O)c2cc3cccc(c3o2)Br C32636125
CC(C)N(c1ccccc1)C(=O)CCn2cnc3ccc(cc3c2=O)Br C59339662
Cc1cccc(c1)CC(=O)/N=C\2/N([C@H]3CS(=O)(=O)C[C@@H]3S2)c4cccc(c4)C C32506877
Cc1ccc(cc1)CC(=O)/N=C\2/N([C@@H]3CS(=O)(=O)C[C@H]3S2)c4cccc(c4)C C32506885
Cc1c(c(c(c(c1C)C)S(=O)(=O)N2CSC[C@@H]2C(=O)N3CCSCC3)C)C C60244463
Cc1ccc(cc1C)n2c(cc(c2C)C(=O)Cn3cc(c(=O)c4c3cccc4)C#N)C C60376245
C=CCOc1ccc(cc1)[C@@H]2CC(=O)N(C3=C2C(=O)OC3)c4ccc(c(c4)Cl)F C35143174
Cc1cccc(c1)CC(=O)/N=C/2\N([C@H]3CS(=O)(=O)C[C@H]3S2)c4ccccc4F C32504652
Cc1ccc(cc1)CC(=O)/N=C/2\N([C@H]3CS(=O)(=O)C[C@@H]3S2)Cc4ccc(cc4)F C32507334
CC(C)c1ccc(cc1)[C@H]2c3c(=O)c4cc(ccc4oc3C(=O)N2C[C@@H]5CCCO5)F C02421075
CC1=C(/C(=C/c2ccc(cc2)Br)/C(=O)N1c3ccc(cc3)OC)C(=O)OC C01163557
CN(Cc1cc(ccc1OC)Br)C(=O)/C=C/c2ccc3c(c2)OCCCO3 C08748057
Cc1ccc(cc1)/C=C/2\C(=O)N(C(=S)S2)c3c(n(n(c3=O)c4ccccc4)C)C C01009693
c1cc2c(c(c1)Cl)c(c(s2)C(=O)N(Cc3ccco3)[C@H]4CCS(=O)(=O)C4)Cl C08917339
c1cc(c(cc1[C@H]2c3c(=O)c4cc(ccc4oc3C(=O)N2C[C@@H]5CCCO5)F)Cl)Cl C02440947
c1cc(cc(c1)Br)[C@H]2c3c(=O)c4cc(ccc4oc3C(=O)N2Cc5ccco5)F C02408951
COc1ccc(cc1)CCN2[C@@H](c3c(=O)c4cc(ccc4oc3C2=O)F)c5ccccc5 C02410004
c1ccc(cc1)N(CCC#N)C(=O)c2cc3c(s2)-c4ccc(cc4S(=O)(=O)C3)Cl C09407721
Cc1ccc(s1)c2csc3c2c(=O)n(cn3)CC(=O)c4cc(n(c4C)C5CC5)C C09465896
CSc1cccc(c1)N2[C@H]3CS(=O)(=O)C[C@@H]3N(C2=O)Cc4ccc(cc4Cl)F C09940443
Cc1cc(c(n1c2cccc(c2)Br)C)C(=O)Cn3c(=O)c(c(cn3)Cl)Cl C10211864
Cc1c(c2c(s1)nc(n(c2=O)c3ccccc3)SCC(=O)N(C)C)c4ccccc4 C03266156
c1ccc(cc1)N\2[C@@H]3CS(=O)(=O)C[C@H]3S/C2=N\C(=O)Cc4c(cccc4Cl)F C09579752
C[C@H]1C(=O)N(/C(=N\N=C\c2ccc(cc2)Br)/S1)Cc3ccc(cc3)OC C13617225
c1cc(oc1)CN2[C@H](c3c(=O)c4cc(ccc4oc3C2=O)F)c5ccc(cc5)Br C02430827
CN(C)C(=O)[C@H](c1ccccc1)Sc2nc3ccccc3c(=O)n2c4ccccc4F C14201058
C[C@H]1CCc2c(sc3c2c(=O)n(c(n3)SCC(=O)N(C)C)c4ccccc4F)C1 C09481936
Cc1cc(c(c(n1)SCC(=O)N2c3ccccc3S[C@H]4[C@H]2C=CC=C4)C#N)COC C16448611
CN(Cc1ccccc1Br)C(=O)[C@@H]2Cc3ccccc3CN2C(=O)c4ccco4 C22993917
CN(Cc1ccccc1Br)C(=O)[C@H]2Cc3ccccc3CN2C(=O)c4ccco4 C22993919
CN(Cc1ccc(cc1)Br)C(=O)[C@@H]2Cc3ccccc3CN2C(=O)c4ccco4 C22994147
CCCn1c(=O)c2cc(ccc2nc1S[C@H](C)C(=O)N3CCCC3)Br C24295281
c1cc(c(cc1C(F)(F)F)N2C(=O)[C@@H]3CN(CCN3C2=O)Cc4ccc(s4)Cl)F C24900110
c1ccc(cc1)/C=C/S(=O)(=O)N2CCN(CC2)Cc3cc4ccccc4nc3Cl C13018284
C[C@@H](c1ccc(cc1)F)N(C)C(=O)Cn2cnc3c(c2=O)c(cs3)c4cccs4 C26873937
C[C@H]1CCc2c(sc3c2c(=O)n(c(n3)SCc4cccnc4)C[C@@H]5CCCO5)C1 C27809038
CN(C)C(=O)[C@@H]1CN(c2ccccc2O1)C(=O)[C@H](c3ccccc3)Sc4ccccc4 C32810463
c1ccc2c(c1)CCN(C2)C(=O)[C@H]3Cc4ccccc4CN3S(=O)(=O)c5ccccc5F C32975417
COc1ccc(cc1OC)/C=C/2\C(=O)OC(=N2)c3ccccc3I C01307074
c1ccc(cc1)n2cc(c(n2)c3ccncc3)/C=C\4/C(=O)N(C(=S)S4)C5CCCC5 C33808819
c1cc(cc(c1)F)[C@@H]2c3ccsc3CCN2CC(=O)N4CCN(CC4)C(=O)C5CCCC5 C34788375
CCN(CC(=O)N1CCn2cccc2[C@@H]1c3ccc(cc3)Cl)C(=O)c4cccs4 C35594848
C[C@H](C(=O)N1CCC[C@@H]1c2ccc3c(c2)OCCO3)Oc4ccc(cc4)Br C36875800
Cc1ccc(cc1)[C@@H]2c3c(=O)c4cc(ccc4oc3C(=O)N2c5ccc(cc5)C(=O)C)F C39875747
Cc1ccc(cc1)[C@H]2c3c(=O)c4cc(ccc4oc3C(=O)N2c5ccc(cc5)C(=O)C)F C39875748
C[C@@H]1CCCN(C1)S(=O)(=O)c2cc3c(cc2Br)CCN3C(=O)C4CC4 C40450435
C[C@@]12CCC(=O)C[C@H]1CC[C@H]3[C@@H]2CC[C@@]4([C@@H]3CC[C@@H]4OC(=O)CCN5CCOCC5)C C43740297
COC(=O)c1ccc(s1)S(=O)(=O)Oc2ccc(cc2)I C48664794
Cc1ccccc1n2c(cc(c2C)/C=C/3\C(=O)N(C(=S)N(C3=O)c4ccc(cc4)F)C)C C59595398
c1ccc(c(c1)CC(=O)/N=C\2/N([C@@H]3CS(=O)(=O)C[C@@H]3S2)c4ccccc4Cl)Cl C32634124
Cc1cccc(c1)CC(=O)/N=C\2/N([C@H]3CS(=O)(=O)C[C@@H]3S2)c4ccccc4C(C)C C32507971
c1ccc(cc1)n2cc(c(n2)c3cccs3)/C=C(/C#N)\c4nc(cs4)c5ccncc5 C60037029
Cc1cc(cc2c1C(=O)/C(=C/c3ccc(cc3)Br)/O2)OC(=O)[C@@H]4CCCO4 C41429278
Cc1c2c(cc3c1O/C(=C\c4c(cccc4Cl)F)/C3=O)CN(CO2)Cc5ccncc5 C41587130
CN(Cc1ccc(c(c1)Cl)Cl)C(=O)CCC2=NC(=O)C3=C4CCC[C@@H]4SC3=N2 C39764005
c1cc(c(cc1/C=C(/C2=NC(=O)C3=C4CCCC[C@H]4SC3=N2)\Cl)F)n5ccnc5 C39930367
C[C@H](C1=NC(=O)C2=C(CSC2=N1)c3cccs3)Sc4ccc5c(c4)OCCO5 C64056656
CC[C@H](C)C(=O)/N=C/1\N([C@H]2CS(=O)(=O)C[C@@H]2S1)c3ccc(cc3F)Br C32635003
Cc1cccc(c1)CC(=O)/N=C/2\N([C@H]3CS(=O)(=O)C[C@H]3S2)c4ccc(c(c4)C)C C32508293
c1cc(cc(c1)n2c(=O)c3c4c(sc3nc2S[C@H]5CCOC5=O)CCCC4)C(F)(F)F C03304258
c1cc(c(c(c1)Cl)Cl)c2ccc(o2)/C=C/3\C(=O)N(C(=S)S3)[C@H]4CCS(=O)(=O)C4 C01816460
c1ccc2c(c1)cccc2C(=O)N(Cc3ccc(o3)c4ccc(cc4)F)[C@@H]5CCS(=O)(=O)C5 C09130357
c1cc(cc(c1)C(F)(F)F)/C=C/2\C(=O)N(C(=O)S2)Cc3cc4c(cc3Cl)OCO4 C09234734
Cc1cc(ccc1c2c(cn(n2)c3ccccc3)/C=C\4/C(=O)N(C(=S)S4)C)OC(C)C C02227192
Cc1cc(c2c(c1)c(cc(n2)SCC(=O)c3cc(n(c3C)[C@@H]4CCS(=O)(=O)C4)C)C)C C09634744
CC(=O)N1CCc2c(sc3c2c(=O)n(c(n3)SCc4ccccc4F)c5ccccc5)C1 C09939382
Cc1cc(cc(c1)N2[C@H]3CS(=O)(=O)C[C@H]3N(C2=O)Cc4ccc(cc4F)Br)C C09940702
Cc1cc(ccc1Br)n2c(cc(c2C)C(=O)Cn3c(=O)c(c(cn3)Cl)Cl)C C10211844
c1ccc(cc1)c2nnc(n2c3ccc(cc3)F)SCC(=O)N4CCc5c(ccs5)C4 C10990248
CCCn1c(=O)c2cc(ccc2nc1SCC(=O)N3C[C@H](C[C@@H](C3)C)C)Br C11386985
COc1cc(cc(c1OC)I)/C=c/2\c(=O)n3c4ccccc4nc3s2 C06239261
c1ccc(cc1)/C=C/2\CCC[C@H]3C2=NN([C@H]3c4ccccc4)C(=O)CSc5cccc[n+]5[O-] C13129474
c1cc2c(cc1C(=O)OCc3c(c(c(c(c3F)F)F)F)F)nc4n(c2=O)CCCCC4 C14730208
CC(=O)N(c1ccc(cc1F)F)c2nc(cs2)/C=C(\C#N)/c3nc4ccccc4s3 C15188335
c1cc(ccc1/C=C\2/C(=O)N(C(=S)S2)c3ccc(cc3)[N+](=O)[O-])I C16400270
CCN1C(=O)/C(=C/c2cn(nc2c3ccc(c(c3)Cl)OC)c4ccccc4)/SC1=S C16730225
c1ccc(cc1)n2cc(c(n2)c3ccc(cc3)F)/C=C/4\C(=O)N(C(=S)S4)Cc5ccco5 C19912619
c1ccc(c(c1)CN2c3ccccc3S(=O)(=O)N(CC2=O)Cc4c(cccc4Cl)F)F C21663003
c1ccc(c(c1)CN2c3ccccc3S(=O)(=O)N(CC2=O)Cc4ccc(cc4Cl)F)F C21663004
c1ccc(cc1)n2c(nnc2SCc3cc(=O)oc4c3ccc(c4)Br)C5CC5 C22534132
Cc1c(c(n(n1)c2ccccc2)Cl)/C=C\3/C(=NN(C3=O)c4cccc(c4)Br)C C22537723
CC(=O)N(c1ccc(cc1F)F)c2nc(cs2)/C=C/3\CCOc4ccc(cc4C3=O)F C22756636
Cn1c(=O)c2ccsc2nc1SCC(=O)N3c4ccccc4SC[C@H]3c5ccccc5 C26465342
c1cc(ccc1N\2[C@H]3CS(=O)(=O)C[C@H]3S/C2=N\C(=O)CCC4CCCC4)Br C32635147
CC1([C@H](/C(=N\c2ccc(cc2)Cl)/N(C1=S)c3ccc(cc3)C#N)N4CCOCC4)C C15861709
C[C@@H](c1nc2ccccc2c(=O)n1c3ccccc3)N(C)C(=O)c4cccc(c4)Br C35037688
Cc1ccc(cc1)n2c(=O)c3ccc(cc3nc2[C@H](C)N(C)C(=O)c4cccc(c4)F)Cl C35070849
Cc1ccc(cc1)N2C(=O)[C@H]3[C@@H](C2=O)C4(c5ccccc5C3c6c4cccc6)C(OC)OC C13550953
CN1[C@H]2CC[C@H](C[C@@H]2[C@@H](C1=O)Cc3nc4ccccc4c(=O)n3c5ccccc5)Br C39387593
CCCOc1ccc(cc1)N2C(=O)[C@H]3[C@@H](C2=O)C4(c5ccccc5C3c6c4cccc6)C(=O)C C02185711
CCCOc1ccc(cc1)N2C(=O)[C@H]3[C@H](C2=O)C4(c5ccccc5C3c6c4cccc6)C(=O)C C02185710
Cc1c(c2c(n1S(=O)(=O)c3ccccc3)-c4c(c(ccn4)F)C(=O)CC2)Cc5ccccc5 C39458621
C[C@H]1CCCN(C1)C(=O)CSCC(=O)/N=c\2/n(c3ccc(cc3s2)Br)C C36695952
CCc1ccc(cc1)[C@H]2c3c(=O)c4cc(ccc4oc3C(=O)N2c5ccc(cc5)C(=O)C)F C39876254
Cc1ccc(s1)C(=O)Cn2c3c(c(c(s3)C)C)c(=O)n(c2=O)c4cccc(c4)Cl C41090951
Cc1ccc2c(c1)cc(o2)C(=O)N(Cc3cccc(c3)Br)[C@H]4CCS(=O)(=O)C4 C41308579
C[C@@H]1[C@@H]2[C@H](CC(=C3[C@H]([C@H]2OC1=O)C(=CC3=O)C)C)OC(=O)C(c4ccccc4)c5ccccc5 C43742711
Cc1cccc(c1N2C(=O)[C@@H]3[C@H]4c5ccccc5C=CN4[C@@H]([C@@H]3C2=O)C(=O)c6cccs6)C C16000426
C/C(=C\c1ccccc1)/C=C\2/C(=O)N(C(=S)S2)[C@H]3CC(=O)N(C3=O)c4ccc(cc4)Cl C15051084
Cc1ccc(c(c1)C)n2c(c3c(n2)CN(C3)C(=O)c4cccc(c4)Br)n5cccc5 C56912811
c1ccc2c(c1)nc(s2)[C@@H]3CCCCN3Cc4cc(=O)n5cc(ccc5n4)Br C57296828
Cc1ccccc1N2C(=O)/C(=C\c3cn(c4c3cccc4)Cc5ccccc5)/C(=O)N(C2=S)C C59086879
CC(=O)Oc1c(cc(cc1Br)/C=C/2\C(=O)OC(=N2)c3ccccc3)Br C00711826
c1ccc(cc1)CN2C(=O)[C@H]3[C@@H](N(O[C@@H]3C2=O)c4ccccc4)c5ccc(cc5)Br C18042727
Cc1cc(cc2c1C(=O)/C(=C/c3ccncc3)/O2)OC(=O)c4ccccc4Br C41287201
Cc1c2c(cc3c1O/C(=C\c4cccc(c4)Br)/C3=O)CN(CO2)CCCOC C41587762
CCCCN1C(=O)[C@@H]2[C@@H]3C=Cc4cc(ccc4N3[C@@H]([C@@H]2C1=O)C(=O)C(C)(C)C)Br C09423662
CN1c2ccccc2[C@H](C1=O)Cc3nc4ccccc4c(=O)n3c5ccc(cc5)Br C21169441
c1ccc(c(c1)CC(=O)/N=C/2\N([C@H]3CS(=O)(=O)C[C@@H]3S2)c4ccc(c(c4)Cl)F)Cl C32507278
CN1C(=O)/C(=C/c2ccccc2OCc3ccccc3F)/C(=O)NC1=S C04674789
Cc1cc(c(n1c2ccccc2F)C)/C=C/3\C(=O)NC(=S)N(C3=O)CC=C C01174946
c1cc(cc2c1cc(cc2)Br)OCC(=O)N[C@H]3CCS(=O)(=O)C3 C06505899
Cc1c(c(nn1[C@@H](C)C(=O)Nc2nccs2)C(F)F)Br C02781088
c1cc2c(cc1Cl)sc(n2)NC(=O)CS[C@H]3CCS(=O)(=O)C3 C07921552
Cc1ccc(cc1)NC(=O)CN(C)C(=O)c2cc(cnc2)Br C08375595
CCN1C(=O)/C(=C\c2cc(c(cc2Br)O)OCC)/SC1=O C13881311
c1ccnc(c1)C(=O)Nc2ccc3c(c2)CN(CC3)C(=O)Cc4ccsc4 C14961333
CN(C)c1ccc(cc1)N2C(=O)/C(=C\c3ccc(c(c3)OC)O)/SC2=S C15008433
C[C@@H](C(=O)Nc1nccs1)N2C(=O)/C(=C/c3ccccc3)/SC2=S C15048724
Cc1cc(c(n1c2ccc(cc2)C(=O)OC)C)/C=C\3/C(=O)NC(=S)S3 C15723546
Cc1c(sc2c1c(=O)n(cn2)CCC(=O)Nc3cc(cc(c3)F)F)C C22472440
C[C@@H](C(=O)NC)Sc1nc2c(c(cs2)c3cccs3)c(=O)n1C C26465433
Cc1ccc(cc1S(=O)(=O)N[C@H](C)c2cnn(c2C)C)Br C26829847
Cc1cccc(c1NC(=O)CSc2nc3c(ccs3)c(=O)n2C)C C28607368
c1cnn(c1)c2cc(ccn2)CNC(=O)c3cc(sc3)Br C32818507
Cc1c(c(n[nH]1)C)S(=O)(=O)N(C)Cc2cc(cs2)Br C37840476
CN1c2ccc(cc2[C@@](C1=O)(CC(=O)/C=C/c3ccco3)O)Br C01152542
[H]/N=C/1\C(=C\c2cccs2)\C(=O)N=C3N1C(=NS3)SCc4ccccc4 C04872545
C[C@@H]1C(=O)Nc2cc(ccc2S1)S(=O)(=O)N(C)Cc3ccccc3 C06892756
CCOc1cc2c(cc1SC)CCN3[C@@H]2CO[P@@](=O)(N3)SC C39464970
c1cc2cccnc2c(c1)CCNC(=O)c3ccc(cc3)N4CCCC4=O C39547912
CN(Cc1ccc(c(c1)F)F)C(=O)Nc2cc(ccc2F)S(=O)(=O)C C43820893
Cc1cc(c(o1)C)[C@H](C)NS(=O)(=O)c2cc(cnc2)Br C44731867
c1cc(cc(c1)F)/C=C\C(=O)N2CCC[C@@H](C2)C(=O)Nc3nccs3 C47193381
Cc1ccc(s1)C(=O)CN2C(=O)[C@](NC2=O)(C)c3ccc(cc3F)F C47358515
c1ccc(cc1)c2csc(n2)[C@H](C#N)C(=O)[C@H]3CC(=O)Nc4c3cccc4 C51534017
Cc1ccc(s1)CNC(=O)Cn2cnc3c(c2=O)c4c(s3)CCC4 C53113996
c1ccc2c(c1)CCC[C@H]2CNC(=O)Cn3cnc4cc(ccc4c3=O)F C53636929
c1ccc2c(c1)CCC[C@@H]2NC(=O)CCn3cnc4c(c3=O)c5c(s4)CCC5 C54423902
C[C@@H](c1cc2c(cc1Br)OCCO2)NC(=O)C[C@@H]3CCCO3 C55784684
C=CCN1C(=O)/C(=C/c2cccn2c3ccc(cc3)Br)/NC1=O C33333272
Cc1nccn1c2ccc(cn2)CNC(=O)c3cc4c(s3)CC[C@H](C4)C C54626112
Cc1ccc(c(c1)NC(=O)CCN2C(=O)[C@H]3CC=C(C[C@H]3C2=O)Cl)C C01132682
CS(=O)(=O)c1cc(ccc1F)S(=O)(=O)Nc2ccc3c(c2)CCC3 C60554610
C1CCc2c(nc(s2)C3CCN(CC3)S(=O)(=O)NC4CCCC4)C1 C62451096
c1c(cc(cc1F)F)NC(=O)CCC2=NC(=O)C3=C4CCC[C@H]4SC3=N2 C39776311
Cc1c(c(no1)c2ccc(s2)Br)C(=O)NC[C@@H]3CCCO3 C64820149
CN(C)C(=O)Cn1ccc2c1ccc(c2)NC(=O)c3ccc(s3)Cl C65317963
Cc1c(c(n(n1)C)C)[C@H](C)NS(=O)(=O)c2ccc(cc2Br)F C65794081
Cn1cc(c2c1cccc2)CC(=O)Nc3ccc(c(c3)Cl)C(=O)N(C)C C65856245
c1csc(c1C#N)NC(=O)CSc2cc3c(cc2Cl)OCCO3 C66262790
c1ccc2c(c1)CCC[C@H]2NC(=O)Cn3c(=O)ccc(n3)c4ccccc4F C66265191
Cc1ccc(cc1NC(=O)[C@H]2CCCC[C@@H]2C(F)(F)F)N3C(=O)CCC3=O C66419004
Cc1ccc(cc1NC(=O)[C@@H]2C[C@@H]2c3ccc(cc3)F)N4C(=O)CCC4=O C66419239
C[C@H](C(=O)N1CCO[C@H](C1)c2ccc(c(c2)F)F)NC(=O)c3cccs3 C66706898
c1cc(cc(c1)F)[C@H]2CN(CCO2)C[C@@H](c3ccc4c(c3)OCCCO4)O C66847859
C[C@@H]([C@H]1CCCO1)NC(=O)c2cccc(c2)n3cc(cn3)Br C67038600
c1cc(c(c(c1)F)NC(=O)Cn2cc(ccc2=O)Br)N3CCCC3 C67167815
Cc1cc(ccc1N(C)C(=O)C(=O)N[C@@H](C)c2ccccn2)Br C67322764
C/C(=N\NC(=O)CC1(OCCO1)C)/c2cccc(c2)I C04474980
Cc1c(c(=O)n(n1C)c2ccccc2)NC(=O)c3cc(ccc3Cl)SC C01211565
Cc1csc(n1)NC(=O)c2cccn(c2=O)Cc3ccc(cc3Cl)Cl C05270871
Cc1c(c(n(n1)CC(=O)N/N=C(\C)/c2ccc(s2)Cl)C)Br C05724207
COc1ccccc1C(=O)NN2C(=O)/C(=C\c3cccs3)/SC2=S C05996943
c1cc(c(cc1NC(=O)Cn2cc(cc(c2=O)Cl)C(F)(F)F)Cl)C#N C02635439
Cc1cccc2c1nc(cc2C)S[C@@H](C)C(=O)N[C@@H]3CCS(=O)(=O)C3 C07833579
c1cc(ccc1C2=NN=C(SC2)Nc3ccc(cc3F)F)N4CCCC4=O C08745533
Cc1ccc2c(c1C)nc(s2)NC(=O)Cc3ccc(cc3)S(=O)(=O)C C10252758
C=CCNC(=O)CN1C(=O)c2c(c(c(c(c2Cl)Cl)Cl)Cl)C1=O C10843546
c1cc(cnc1)c2ccc3c(c2)ccc4c3C[C@@H](O4)CNC(=O)[C@@H]5CCCO5 C11788476
CCc1cccc(c1NC2=NN=C(CS2)c3ccc4c(c3)CC(=O)N4C)C C12554730
c1ccc2c(c1)CC[C@@H]2NC(=O)CCn3cnc4c(c3=O)c5c(s4)CCCC5 C13014863
CC(=O)Nc1ccc(cc1)OCc2cc3c(cc2Br)OCCO3 C14199734
c1ccc2c(c1)-n3cccc3SCC(=O)N2CC(=O)NCc4cccs4 C15784815
c1ccc2c(c1)N(C(=O)CO2)CCC(=O)Nc3ccc(cc3F)Br C17338520
Cn1c2c(cn1)[C@@H](CCC2)NC(=O)c3ccccc3Sc4ccccc4C#N C24993405
c1ccc(c(c1)C(=O)NN2C(=O)/C(=C\c3ccc(cc3)C=O)/SC2=S)F C27533434
C[C@H](Cn1cc(cn1)Br)C(=O)Nc2ccc(cn2)Br C28233741
Cc1ccc(cc1I)NC(=O)CN(C)c2cnccn2 C30721686
CNC(=O)/C(=c\1/n(c(=O)/c(=C/c2ccccc2)/s1)Cc3ccccc3)/C#N C32516578
CC[C@@H](C)N1Cc2cc(ccc2OCC1=O)NC(=O)c3c(cccc3F)F C35885679
C[C@H]1C[C@@H](CN(C1)C(=O)CSCc2[nH]c(=O)c3c4c(sc3n2)CCC4)C C23977485
Cc1ccc(c(c1)NC(=O)CSc2nc3c(c(=O)n2C)S[C@H](C3)C)C C04107716
CC(=O)OCC(=O)[C@]1(CC[C@@H]2[C@@]1(CC=C3[C@@H]2CCC4=CC(=O)CC[C@@]43C)C)O C04024675
Cc1ccc2c(c1)S[C@H]([C@H]2Cl)C(=O)Nc3nc(c(s3)C(=O)OC)C C38906424
CO[P@]1(=O)NN2CCc3cc(c(cc3[C@@H]2CO1)SC)Cc4ccccc4 C39464570
c1cc(cc(c1)Br)Cn2cccc(c2=O)C(=O)Nc3nccs3 C41638969
c1cc(cc(c1)Br)Cn2cc(ccc2=O)C(=O)Nc3nccs3 C41639290
Cc1c(sc(n1)C)C(=O)NCC2CCC(CC2)c3nc4ccccc4n3C C44442233
CN(Cc1ccc(s1)Br)C(=O)NC[C@H]2CCS(=O)(=O)C2 C45654116
C[C@H](c1cccs1)N(C)C(=O)C(=O)Nc2c(c3c(s2)CCCC3)C#N C48032026
c1ccc2c(c1)CCN(C2)C(=O)C[C@H]3C(=O)NCCN3Cc4ccccc4F C55199588
Cc1ccc(cc1)/C=C(\C#N)/C(=O)N2CCC(CC2)NC(=O)c3cccs3 C56442152
CN(Cc1ccc(s1)Br)C(=O)Nc2nnc(s2)C(F)F C49023578
C[C@@H]1CCc2c(sc3c2c(=O)n(cn3)CC(=O)NCc4ccccc4F)C1 C18353570
c1ccc(c(c1)NC(=O)/C=C/c2ccc(o2)Br)N3CCCC3=O C16105416
c1cc(ccc1Cc2nc(cs2)CN3C(=O)[C@@]4(CCSC4)NC3=O)Cl C47350183
Cc1ccc(cc1NC(=O)c2cc(c(c(c2F)F)F)F)S(=O)(=O)N(C)C C15312541
C[C@@H]1C(=C2C(=NC(=NC2=O)[C@@H](C)N(C)C[C@@H]3Nc4ccccc4S3)S1)C C39763360
c1cc(c2cn[nH]c2c1)C(=O)[C@H](C#N)c3nc(cs3)c4c(cccc4F)F C64714864
COCc1nc(cs1)C(=O)Nc2c(c-3c(s2)CCc4c3cccc4)C#N C65066963
Cn1c(c(cn1)C(=O)Nc2ccccc2N3CCc4c(ccs4)C3)C(F)F C66306719
Cc1ccc(cc1NC(=O)/C=C/c2ccc(c(c2)Cl)C)N3C(=O)CCC3=O C66419885
CC(C)[C@@H]1C(=O)NCCN1Cc2coc(n2)c3ccc(cc3)Br C66500315
Cc1ccc(cc1)c2n[nH]c(=S)n2CCC(=O)N3c4ccccc4C[C@H]3C C66609039
c1cnn(c1)c2ccc(cc2NC(=O)/C=C/c3nccs3)Br C66788737
Cc1cc(cc2c1N(CCC2)C(=O)C(=O)NCc3csc(n3)C(C)C)F C66999902
CS(=O)(=O)c1ccc2c(c1)sc(n2)NC(=O)[C@H]3C[C@H]3c4cccc(c4)F C67018736
CCc1nc(cs1)[C@H]2C(=C(N(C(=S)N2)c3ccccc3)C)C(=O)N(C)C C67027667
c1cc(cc(c1)NC(=S)NC(=O)c2ccc(cc2)Cl)c3nc4cc(ccc4o3)Cl C02261634
C/C(=N\NC(=O)/C(=C\c1cccs1)/NC(=O)c2ccccc2)/c3ccc4c(c3)CCCC4 C09434884
c1cc(cc(c1)Br)C(=O)NC(=S)Nc2ccc3c(c2)nc(o3)c4ccc(cc4)F C09906441
COC(=O)c1c2c(sc1NC(=S)NC(=O)c3ccc(cc3)c4ccccc4)CCCC2 C12494274
Cc1ccc(cc1Br)C(=O)NC(=S)Nc2c(c3c(s2)CCCC3)C(=O)OC C12499127
c1ccc(cc1)n2cc(c(n2)c3ccc(cc3)F)/C=C/C(=O)NCCc4c[nH]c5c4cccc5 C03332209
COC(=O)c1c2c(sc1NC(=S)NC(=O)c3cc(ccc3Cl)SC)CCCC2 C02797508
Cc1ccc(cc1)CN(Cc2cc3ccc(c(c3[nH]c2=O)C)C)C(=O)Nc4ccc(cc4)Cl C12704114
Cc1cc2cc(c(=O)[nH]c2cc1C)CN(Cc3ccc(cc3)F)C(=O)Nc4ccc(cc4)Cl C01371192
CCN(c1ccccc1)S(=O)(=O)c2ccc3c(c2)[C@@H]4C=CC[C@@H]4[C@@H](N3)c5ccc(cc5)O C13636551
CC[C@H](C)c1ccc(cc1)OCC(=O)NNC(=O)c2ccccc2I C13983139
CC[C@H](C)c1ccc(cc1)OCC(=O)NNC(=O)c2ccc(c(c2)I)C C13983339
CCN(CC)S(=O)(=O)c1ccc2c(c1)[C@H]3C=CC[C@@H]3[C@@H](N2)c4c5ccccc5ccc4O C14547943
CCOc1ccc(cc1C(=O)NNC(=O)C(c2ccccc2)c3ccccc3)Br C14654911
CC[C@H](C)NC(=O)c1ccc(cc1)NC(=O)COc2c(cc(cc2Br)Cl)Cl C14837894
Cc1ccc(c(c1)OCC(=O)N/N=C/c2ccc(c(c2)I)O)C(C)C C01433429
Cc1ccc(c(c1)C)NC(=O)C(=O)NCCc2csc(n2)c3ccc(cc3)C(F)(F)F C15882242
Cc1ccc(c(c1)C)NC(=O)CSC2=C([C@@H](C(=C(N2)C)C(=O)C)c3ccccc3Cl)C#N C01097695
CC1=C([C@H](C2=C(N1)C[C@@H](CC2=O)c3cccs3)c4cccc(c4)O)C(=O)OC5CCCC5 C00781243
CC(C)c1ccccc1NC(=O)CSC2=C([C@@H](C3=C(N2)CCCC3=O)c4ccc(cc4)F)C#N C13204140
Cc1ccc(cc1Cl)N2C3=C([C@@H](C(=C2N)C#N)c4ccc(cc4)OCC=C)C(=O)CCC3 C02080828
COc1ccc(c(c1)F)[C@@H]2c3c(c4ccccc4[nH]3)CCN2Cc5ccc(cc5)OCCO C20869444
Cc1ccc(c(c1)NC(=O)/C=C/c2cc(ccc2OC)Br)NC(=O)c3cccs3 C21004279
c1ccc(cc1)Nc2nnc(s2)SCC(=O)Nc3ccccc3I C21156085
CCOc1ccc(cc1OCC)[C@@H]2C3=C(C[C@@H](CC3=O)c4cccs4)Nc5ccccc5N2 C21234047
CC(C)(C)[C@H]1CCc2c(sc3c2c(=O)[nH]c(n3)CCC(=O)NCc4ccc(cc4)SC)C1 C21352589
CCc1cc(ccc1NC(=S)NC(=O)c2ccc(cc2OC)OC)I C21595484
C[C@@H]1CCc2c(sc(c2C#N)NC(=S)NC(=O)c3ccc(c(c3)Br)OC)C1 C22573182
C[C@@H]1CCc2c(sc(c2C#N)NC(=S)NC(=O)c3cc(ccc3OC)Br)C1 C22573192
Cc1c(ccc(n1)c2cccc(c2)Br)C(=O)N[C@@H](C)c3ccc(cc3)NC(=O)C4CC4 C23103061
Cc1c(nc(o1)c2cccs2)CC(=O)NC[C@@H](c3cccs3)c4c[nH]c5c4cccc5 C26829449
CC(C)(C)NC(=O)[C@@H](c1cc2ccccc2c3c1cccc3)N(C)C(=O)c4ccccc4O C36528588
Cc1c(sc2c1c(=O)[nH]c(n2)CS[C@@H](C)C(=O)Nc3cc(c(cc3Cl)Cl)Cl)C C22043299
c1ccc2c(c1)cccc2CC(=O)Oc3ccc4c(c3)OC(=C([C@@H]4c5ccccc5F)C#N)N C38652105
CCNC(=O)c1c2c(sc1NC(=O)c3cc4c(n3C5CCCC5)ccs4)CCCC2 C40799575
CCCNC(=O)c1c2c(sc1NC(=O)c3cc4c(n3C5CCCC5)ccs4)CCCC2 C40799586
CC[C@@H](C)c1ccccc1NC(=O)[C@H](C)OC(=O)c2c(c3ccccc3[nH]2)Br C46767837
COC(=O)CN1[C@H](c2cc(ccc2N[C@@H]1c3ccc(cc3)O)Br)c4ccccc4 C49595740
CC1=C([C@@H](NC(=O)N1)c2cccc(c2)I)C(=O)OCCc3ccccc3 C00725794
c1ccc(cc1)[C@@H]2C[C@@H](n3c(cc(n3)C(=O)NCC45CC6CC(C4)CC(C6)C5)N2)C(F)(F)F C08868794
c1ccc(cc1)CCN2[C@H](c3c(n[nH]c3C2=O)c4ccccc4O)c5cccc(c5)Br C09409138
CN(C)c1ccc(cc1)[C@@H]2[C@@H]3CC=C[C@H]3c4cc(ccc4N2)S(=O)(=O)Nc5ccccc5 C20685839
c1ccc(cc1)c2ccc(o2)/C=C/C(=O)NC(=S)Nc3ccc(cn3)I C57313963
Cc1ccc(cc1)NC(=S)N/N=C\2/c3ccccc3N(C2=O)Cc4c(cccc4Cl)F C03041200
Cc1ccccc1CN2c3ccccc3/C(=N/NC(=S)Nc4cccc(c4)SC)/C2=O C03041711
COC(=O)c1ccc(cc1)[C@H]2N[C@H](CC(=N2)c3cccc(c3)Br)c4ccccc4O C58136875
CCOc1ccc(cc1)NS(=O)(=O)c2ccc3c(c2)[C@H]4C=CC[C@H]4[C@H](N3)c5ccccc5 C58848544
c1ccc(cc1)OCC(=O)NC(=S)/N=c\2/[nH]c(cs2)c3ccc(cc3)Br C59143914
Cc1cc2c(cc1C(C)C)c(cc(=O)o2)CNc3ccc(c(c3)Cl)C(=O)NCC(C)C C59806277
Cc1ccccc1N/C(=N\C(=O)c2cccc(c2)Br)/[N-]CCC3=c4ccccc4=[NH+]C3 C63588773
CC1=C([C@@H](C(=C(O1)N)C#N)c2ccc(cc2F)F)C(=O)OCc3ccccc3 C00706177
CC1=C([C@H](NC(=O)N1)c2ccccc2F)C(=O)OCC(Cl)(Cl)Cl C00844396
c1cc(cc(c1)I)NC(=O)COC(=O)c2ccc(cc2)O C03295967
Cc1ccoc1/C=N/NC(=O)CNc2ccc(cc2C)I C01070040
Cc1c(c([nH]c(=O)c1C#N)C)CCC(=O)N[C@@H](C)c2cccc3c2cccc3 C10030303
Cc1cc(ccc1N2CCCC2=O)N[C@@H](C)C(=O)Nc3ccc(c(c3)F)F C10750386
Cc1cccc(c1C)NC2=NN=C(CS2)c3ccc(cc3)[C@H](C)NC(=O)C C12527511
CC(C)(C)NC(=O)CCN1[C@@H](c2ccccc2C1=O)c3c[nH]c4c3cccc4 C13945801
COc1ccc(cc1O)[C@H]2[C@H]3CC=C[C@@H]3c4cc(ccc4N2)OC[C@@H]5CCCO5 C14457351
c1ccc2c(c1)C[C@H](C(=O)N2)CCC(=O)Nc3ccc(cc3)c4nccs4 C14849566
c1ccc2c(c1)C[C@@H](C(=O)N2)CCC(=O)Nc3nc(cs3)c4ccc(cc4)F C14899041
Cc1cc(ccc1Cl)OCC(=O)NNC(=O)c2cc3c(s2)CCCC3 C15387274
CC(C)[C@H](c1cccs1)NS(=O)(=O)c2ccc3c(c2)NC(=O)CCS3 C15732067
c1cc(ccc1OCC(=O)NNC(=O)c2cc(c(cc2Cl)Cl)F)F C18101541
[H]/N=c/1\cc(sn1/C(=N\c2ccc(cc2)C(=O)C)/Nc3ccc(c(c3)C)C)C C20394445
CS(=O)(=O)Nc1ccc(cc1)/C=C/C(=O)Nc2ccc(cc2Cl)Cl C23606739
C[C@H](c1cccc(c1)Br)NC(=O)NCCc2cn3ccccc3n2 C26286878
C[C@@H]1CCc2c(cc(s2)C(=O)NNC(=O)[C@@H](C)Oc3ccc(cc3)F)C1 C27199767
c1ccc2c(c1)ccc(n2)SCC(=O)NN/C=C/3\c4ccccc4C=CC3=O C06995512
c1ccc2c(c1)nc(n2CCNC(=O)Nc3ccc4c(c3)CCC4)C(F)(F)F C35243941
c1ccc2c(c1)CCN(C2)[C@@H](CNC(=O)Nc3c(cccc3F)F)c4ccco4 C38633067
CC1=C([C@H](C(=C(O1)N)C#N)c2ccccc2Br)C(=O)OCC=C C39324310
C[C@H]([C@@H]1Nc2ccccc2S1)N(C)C(=O)CSc3[nH]c4ccccc4n3 C39460209
CC[C@H](C)[C@H](c1[nH]c2ccccc2n1)NC(=O)c3cc(cnc3)Br C40146167
Cc1ccc2c(c1)cc(c(=O)[nH]2)CCC(=O)Nc3ccc(cc3)N4CCCC4 C41186823
c1ccc(c(c1)CNC(=O)Nc2ccccc2Br)Cn3cccn3 C43133368
C[C@H](c1ccc2c(c1)CCCC2)NC(=O)Nc3cccc(c3)CN(C)C(=O)C C44373534
Cc1nc2ccccc2n1CCCNC(=O)Nc3ccccc3Br C47687818
c1cc(cc(c1)OCC#N)NC(=O)NCc2cc(ccc2F)Br C48515514
Cc1ccc(c(c1)[C@@H](C)NC(=O)C(=O)Nc2cc(cc(c2)Cl)Cl)OC C49273615
C[C@@H](C1CCCCC1)NS(=O)(=O)c2cc(cnc2NC)Br C52344919
Cc1cccc2c1[nH]c(=O)c(c2)CN(Cc3ccccc3)C(=O)Nc4ccccc4 C01378204
Cc1nc(cs1)c2ccc(s2)CCNC(=O)c3cc4ccccc4c(=O)[nH]3 C31971101
COc1cccc(c1)C2=N[C@H](N[C@H](C2)c3ccccc3O)c4ccccc4OC C53363349
c1cc(oc1)CNC(=O)CNC(=O)c2c(c3ccc(cc3s2)Cl)Cl C07952283
CSc1ccc(cc1)/C=N/NC(=O)C(=O)Nc2ccc(c(c2)Cl)Cl C13921433
Cc1ccc2c(c1)c(c[nH]2)CCN/C(=C\3/C(=NN(C3=O)c4ccc(cc4)F)C)/C C17079643
Cc1ccc(c(c1)NC(=O)c2cc(ccc2C)S(=O)(=O)NC(C)(C)C)F C27973783
Cc1cc(ccc1N(C)C)NC(=O)C(=O)N[C@H](C)c2cccc3c2cccc3 C61880577
Cc1ccc(c(c1)C)c2csc(n2)/C(=C\Nc3ccc(cc3)NC(=O)C)/C#N C06415168
Cc1ccc(c2c1cn[nH]2)NC(=O)c3ccccc3SCc4cscn4 C63714011
Cc1cc(c(c(c1)C)CNC(=O)N[C@H](c2ccc(cc2)F)c3nccn3C)C C63798967
c1ccc(c(c1)COc2ccc(cc2)NC(=O)c3cc(=O)c4ccccc4[nH]3)F C64511640
c1ccc(cc1)CCCNC(=O)[C@H]2C(=c3c4c(sc3=NC2=O)CCCC4)O C35528142
CC(=O)Nc1cc(c(cc1F)F)NC(=O)Cc2csc(n2)c3ccccc3 C66284947
Cc1ccc(c(c1)O[C@H](C)C(=O)Nc2cc(c(cc2F)F)NC(=O)C)Cl C66285982
Cc1ccc(c(c1)C)C[C@@H](C)NC(=O)Nc2cc(ccc2C)S(=O)(=O)C C66667453
Cc1ccc(c(c1)C)C[C@H](C)NC(=O)Nc2cc(ccc2C)S(=O)(=O)C C66667454
Cc1cc(ccc1NC(=O)N[C@@H](C)[C@H]2CCCO2)Sc3nc(cs3)C C66671628
C[C@@H](c1cccc(c1)O)N(C)C(=O)N[C@@H]2CCCc3c2ccc(c3)OC(F)F C67637826
CCC1=C([C@H](C(=C(O1)N)C#N)c2ccc(c(c2)Br)F)C(=O)OCC C00727847
Cc1ccc(cc1NC(=O)CSc2nc3ccc(cc3s2)NC(=O)C)Cl C01061596
CC(C)CCNC(=O)c1cccc(c1)n2c(=O)c3ccc(cc3[nH]c2=S)Cl C03043709
c1ccc(c(c1)/C=N/NC(=O)COc2ccc(cc2)I)O C04705098
Cc1c(c2ccccc2[nH]1)[C@H]3c4ccccc4C(=O)N3CC(=O)NCCC(C)C C04731409
CC[C@@H](C)NC(=O)c1c(c2n(n1)[C@@H](C[C@H](N2)c3cccs3)C(F)(F)F)Cl C00865918
c1cc(c(c(c1)Cl)C(=O)NCC(=O)N/N=C/c2c(cccc2Cl)Cl)F C07319922
CC(C)(C)[C@@H]1CCc2c(cc(s2)C(=O)NNS(=O)(=O)c3cccs3)C1 C07402898
COc1cc(cc(c1O)Cl)[C@H]2Nc3ccccc3C(=O)N2CCc4ccccc4 C07884680
C/C=C(/c1ccc(cc1)F)\NNC(=O)c2cc(nc3c2cccc3)c4ccco4 C03273529
Cc1ccoc1C(=O)NC[C@H](c2ccc(cc2)N(C)C)c3c[nH]c4c3cccc4 C08710419
Cc1ccc2cc(c(=O)[nH]c2c1)CN(Cc3cccs3)C(=O)Nc4ccc(cc4)F C01352819
c1ccc2c(c1)c(=O)[nH]c(n2)CSc3[nH]c(c(n3)c4cccs4)c5cccs5 C12559060
CC(C)NS(=O)(=O)c1ccc2c(c1)[C@H]3C=CC[C@H]3[C@@H](N2)c4ccccc4OC C14546119
Cc1c(sc(n1)Sc2c3c(csc3ncn2)c4ccc(cc4)F)CC(=O)N C22095107
C[C@@H](C(=O)Nc1ccc(cc1)SC)Sc2[nH]nc(n2)c3ccccc3F C22204096
C[C@@H](c1ccc(cc1)S(=O)(=O)N)N(C)C(=O)/C=C/c2cc(cc(c2)Cl)Cl C24715301
Cc1nn2c(c(nc2s1)c3ccccc3)CNCCc4c[nH]c5c4cccc5 C25182359
Cc1ccc(c(c1)Br)NC(=O)[C@@H](C)Sc2[nH]nc(n2)C(C)(C)C C12259765
c1ccc-2c(c1)Cc3c2ccc(c3)NC(=O)CCCc4[nH]c(=O)c5ccccc5n4 C27081304
Cc1ccc(cc1)[C@H](CN2CCOCC2)NC(=O)c3cc4c(cc(cc4[nH]3)C)C C28780734
c1ccc2c(c1)ccc3c2c(co3)CC(=O)NCC(=O)Nc4ccc(c(c4)F)F C31408658
Cc1ccc(cc1)[C@@H](c2cccs2)NC(=O)NCC(C)(C)N3CCOCC3 C32794839
CC(C)(C)c1nc([nH]n1)SCC(=O)Nc2c(cc(cc2Br)F)F C12260196
COC(=O)C1=C(S/C(=C/c2cccc(c2O)F)/C1=O)Nc3ccccc3F C35776549
C[C@H](C(=O)Nc1ccccc1F)Sc2[nH]nc(n2)c3ccccc3Br C14136162
C[C@H]1[C@@H](C[C@@H]2C[C@H]1C2(C)C)C(=O)N(C)[C@@H](c3ccc(cc3)O)C(=O)NC(C)(C)C C36525525
Cc1c(sc2c1c(=O)[nH]c(n2)CS[C@H](C)C(=O)Nc3cc(ccc3F)Cl)C C36832451
Cc1ccc(cc1C)NC(=O)NC[C@@H](c2ccco2)N3CCc4ccccc4C3 C38633030
c1ccc(cc1)CC(=O)Oc2ccc3c(c2)OC(=C([C@H]3c4ccc(cc4)F)C#N)N C38653260
Cc1ccc(cc1C)NC(=O)NC[C@@H](c2cccn2C)N3CCc4ccccc4C3 C38678910
c1ccc(cc1)CCNC(=O)Nc2ccc3c(c2)CN(CC3)C(=O)c4cccs4 C38944752
Cc1cccc2c1c(c[nH]2)C(=O)/C(=C/c3cccc(c3)NC(=O)C(F)(F)F)/C#N C40139873
CCCNC(=O)c1c2c(sc1NC(=O)c3cc4c(n3C)ccs4)CCCC2 C40798691
C[C@H](c1[nH]c(=O)c2ccccc2n1)SCC(=O)Nc3cc(cc(c3)Cl)Cl C40839151
CC(C)CN(Cc1cc(=O)[nH]c2c1cccc2)C(=O)Nc3ccc(c(c3)Cl)F C41076961
CCOc1cc(cc(c1O)Br)/C=C(/C#N)\C(=O)Nc2ccc(cc2)F C43078948
C[C@@H](c1ccc2c(c1)CCCC2)NC(=O)Nc3cccc(c3)CN4CCCC4=O C58057213
Cc1nc(cs1)c2ccc(cc2)N[C@@H](C)C(=O)Nc3cccc4c3cccn4 C58755092
CCOc1cc(c(cc1O)Br)/C=C(\C#N)/C(=O)Nc2ccccc2Cl C59117281
CCc1ccc(cc1)NC(=O)C(=O)N/N=C/c2cccc(c2)I C59372147
CC(=O)Nc1cc(ccc1F)C(=O)Nc2ncc(s2)Cc3ccccc3Cl C53792021
c1cc(cc(c1)OC(=O)c2c(c(c(c(n2)Cl)Cl)Cl)Cl)CC(=O)N C61337089
CC1(c2cc(ccc2NC1=O)NC(=O)CCc3csc(n3)c4ccccc4)C C62150005
Cc1ccc(cc1)c2c(cnc(n2)N3CCC(CC3)CO)c4ccc(cc4)CO C65462123
Cc1ccc(cc1Cl)n2c(=O)c(c(cn2)NC[C@@H](c3ccc(c(c3)F)F)O)Cl C65477155
C/C(=N\NC(=O)COc1ccc(cc1Cl)Br)/c2ccccc2O C13977898
c1ccc(cc1)C2(CCOCC2)CNCc3c[nH]nc3c4cc5ccccc5o4 C67187886
CCOc1ccc(cc1NC(=O)N(C)[C@H](C)c2cccc(c2)O)Br C67575476
C[C@H](c1cccc(c1)O)N(C)C(=O)NCc2cc(ccc2OC)Br C67638164
CCc1ccc(cc1)[C@H](c2ccc3ccc(nc3c2O)C)Nc4cccc[nH+]4 C02073890
CC1(CC(CC([NH2+]1)(C)C)NC(=O)[C@]23CC[C@](C2(C)C)(C(=O)[C@H]3Br)C)C C01834902
c1ccc2c(c1)nc(s2)NC3=[NH+][C@H](C4=C(N3)CCCC4=O)c5ccc(cc5)F C04702796
CCOc1cccc(c1O)[C@H]2CC(=N[C@@H]([NH2+]2)c3ccc(cc3)Cl)c4ccc(cc4)C C04729200
CCOc1cccc(c1O)[C@@H]2CC(=N[C@H]([NH2+]2)c3ccc(cc3)Cl)c4ccc(cc4)C C04729202
C[NH+]1C/C(=C\c2ccc(cc2)F)/C3=C(C1)[C@@H](NC(=S)N3)c4ccc(cc4)F C04827252
C[NH+]1CCc2c(sc3c2C(=N[C@@H](N3)c4ccc(cc4)OCc5ccccc5)O)C1 C05274700
Cc1ccc2c(c1)c3c([nH]2)[C@]4(c5ccccc5N(C4=O)CC(C)C)[NH2+]CC3 C06624664
Cc1cc([nH+]c(c1)N[C@H](c2ccccc2)c3ccc4cccnc4c3O)C C08617648
c1cc[nH+]c(c1)N[C@@H](c2cccc(c2)Cl)c3c4cccnc4ccc3O C09775242
c1ccc2c(c1)c3c([nH]2)[C@@H]([NH+](CC3)Cc4ccc(o4)CO)c5ccccc5F C12455898
Cc1cccc(c1C)NC(=O)NC(=O)C[NH+]2CCc3c(ccs3)[C@H]2C4CC4 C12916899
C[C@@H]1CCc2c(sc3c2c(nc(n3)CC[NH+]4CCC(=CC4)c5ccccc5)N)C1 C14070227
c1cc(c(cc1Br)F)[C@H](c2cc(cc(c2)Cl)[N+](=O)[O-])[NH3+] C21502762
CC(C)[NH+]1CCc2c(sc3c2C(=N[C@@H](N3)c4ccccc4Cl)O)C1 C23402517
C[NH+]1CCC(=CC1)c2c(cc(c3c2oc(cc3=O)C4CCCCC4)O)O C25987352
Cc1ccccc1/[NH+]=c\2/c(cc3cc(ccc3o2)Br)C(=O)N C01509175
C[C@@H](c1cccc(c1)Br)[NH2+]Cc2cc(c(c(c2)Br)O)OC C35231262
C[C@H](c1ccc(s1)Cl)[NH2+]Cc2cc(c(c(c2)Br)O)OC C35253417
CC[NH2+][C@@H](c1cccc(c1)I)c2ccc3c(c2)CC(=O)N3 C35549967
Cc1cc(ccc1[C@H](c2cc3c(cc2Br)OCCO3)[NH3+])Br C36829710
c1cc(cc(c1)Br)[C@@H](c2cc3c(cc2Cl)OCCCO3)[NH3+] C36926092
COc1ccc(cc1[C@@H](c2ccccc2OC(F)F)[NH3+])Br C37308881
C[C@H](c1cccc(c1)O)[NH2+]Cc2cc(cc(c2OC)Br)Br C37319157
c1cc(cc(c1)I)[C@H](c2cc3c(cc2Cl)OCCCO3)[NH3+] C37332295
CC1(C[C@@]2(C[C@@H](Oc3c2ccc(c3)O)c4ccccc4)[NH+]=C(N1)SC)C C02501010
c1ccc(c(c1)[C@@H]2NNC(=S)N2/N=C/C3=c4ccccc4=[NH+]C3)Br C38556114
c1ccc2c(c1)cccc2[C@@H]3[C@@H]4C(=c5ccccc5=[NH+]C4=O)OC(=C3C#N)N C39715969
Cc1ccc(cc1[C@@H](c2ccc(cc2)I)[NH3+])[N+](=O)[O-] C40177144
Cc1c(n(c2c1c(c3c([nH+]2)CC[C@H](C3)c4ccccc4)N)Cc5ccncc5)C C40287245
CCc1c(c2c(=O)[nH]c(nc2s1)N3CCC[NH2+]CC3)c4cccs4 C40691069
C[C@@H](C[NH2+]Cc1ccc(o1)c2ccc(cc2Br)Br)O C40743841
CC[C@H]1CO[C@@H](CN1[C@@H](c2ccc(cc2)Br)[C@@H](CC)[NH3+])C C42953481
CC[C@H]1CO[C@H](CN1[C@@H](c2ccc(cc2)Br)[C@@H](CC)[NH3+])C C42953487
C[C@H]([C@@H](c1ccc(cc1)OC)Oc2ccc(cc2Cl)Br)[NH3+] C42963454
Cc1ccc(c(c1)OC)O[C@H](c2ccc(s2)Br)[C@@H](C)[NH3+] C43264284
C[C@H]([C@@H](c1cc(cs1)Br)Sc2nc3ccccc3o2)[NH3+] C43290589
CC[C@H]([C@H](c1ccc(s1)Br)n2ccc(n2)C(F)(F)F)[NH3+] C43298132
CC[C@@H]([C@@H](c1ccco1)Oc2cccc(c2)I)[NH3+] C43337667
CC[C@@H]([C@H](c1ccc(o1)C)Oc2ccccc2I)[NH3+] C43366951
c1ccc2c(c1)cccc2[C@H](CNC(=O)Nc3cccs3)[NH+]4CCCC4 C49406462
c1cc(ccc1Oc2c(cc(cn2)Br)C[NH3+])Br C51547078
C[C@H]([C@H](c1ccc(s1)Br)n2cc(cn2)c3ccccc3)[NH3+] C54960927
c1cc2c(c(c1)NC(=O)NC[C@@H]([C@H]3CCOC3)[NH+]4CCCC4)CCCC2 C58433989
COc1ccc2cc(/c(=[NH+]/c3ccc(cc3)Br)/oc2c1)C(=S)N C59171008
Cc1cc(cc2c1[C@H](C[C@@]3(O2)CC(NC(=[NH+]3)SC)(C)C)c4ccc(cc4)OC)O C15974243
CCC1(CC[NH2+]CC1)C(=O)Nc2c(cc(cc2Br)C)Br C62847995
c1ccc2=[NH+][C@@H](C=c2c1)[C@H]3NN[C@@H]4N3N=C(S4)Cc5ccc(cc5)Cl C63280736
CSc1cccc(c1)NC(=O)Nc2ccc(cc2)[C@H]3C=c4ccccc4=[NH+]3 C63743807
CC1(C[C@]2(C[C@H](Oc3c2ccc(c3)O)c4ccccc4)NC(=[NH+]1)SC)C C02501005
c1ccc(c(c1)/C=C(\CC(=O)[O-])/c2nc3ccccc3s2)OC(F)F C05130976
Cc1ccc(cc1C(=O)[O-])N2C(=O)/C(=C/C=C/c3ccccc3)/SC2=S C05374264
CCOc1ccccc1/C=C/2\CCCc3c2nc4ccccc4c3C(=O)[O-] C06338735
Cc1cc(c(cc1Br)C(C)C)O[C@@H](C)c2ccc(o2)C(=O)[O-] C11861362
c1cc(ccc1COc2ccc(cc2/C=C(/C#N)\C(=O)[O-])Br)F C11954781
COc1cc(cc(c1OCc2ccccc2F)/C=C/C(=O)[O-])Br C11959151
CCN\1C(=O)/C(=C\c2ccc(cc2)C(=O)[O-])/S/C1=N\c3ccc(cc3)F C12364038
Cc1cccc(c1OS(=O)(=O)c2c(c(c(c(c2C)C)C)C)C)C(=O)[O-] C13183906
c1ccc2c(c1)c(c3c(n2)/C(=C\c4c(nc5n4cccc5)Cl)/CCC3)C(=O)[O-] C13264537
C[C@@H](C(=O)[O-])Oc1ccc(cc1)C(=O)/C=C/c2ccc(c(c2)Br)F C13361895
CC[C@@H](C)[C@@H](C(=O)[O-])N1C(=O)/C(=C/c2cccc3c2cccc3)/SC1=S C16935498
c1ccc2c(c1)nc(s2)/C(=C/c3ccc(o3)c4ccc(cc4)F)/SCC(=O)[O-] C19309558
CCCn\1c(=O)c(=C2C=Cc3ccccc3N2C)s/c1=C/4\C(=NC(=S)S4)[O-] C13634233
c1ccc2cc(ccc2c1)CSc3nnc4n3c(nc5c4c6c(s5)CCC6)[O-] C06198307
c1cc(c(cc1/C=C/2\CCn3c2nc4cc(ccc4c3=O)C(=O)[O-])Br)F C21191075
c1cc(c(cc1CSc2nnc3n2c4c(c(n3)[O-])CCC4)Cl)Cl C23872876
c1ccc(cc1)CCn2c(=O)c3c4c(sc3n5c2nnc5[S-])CCCC4 C02304564
Cc1cc(c2c(c1)cc(c(n2)Cl)/C=C(\C#N)/c3nc4ccccc4c(n3)[O-])C C05072300
CC(C)c1nc(nn1c2c(cc(cc2Cl)Br)Cl)C(=O)[O-] C36879640
c1ccc(cc1)c2cn3c(n2)c(c(n3c4ccccc4)[O-])C5=NCCCCC5 C20470762
Cc1c(c(c(=O)n(c1c2ccccc2)c3ccccc3)[S@@](=O)c4ccccc4)[O-] C05433545
C[C@H](c1nc2c3ccccc3nc(n2n1)[S-])Oc4ccc(cc4)Br C13497270
Cc1c(c2c(n1[O-])-c3c(c(c4ccccc4n3)Cc5ccccc5)C(=O)CC2)OC C39456438
CCOc1c2ccccc2nc-3c1C(=O)CCc4c3n(c(c4Br)C)[O-] C39457570
Cc1c(c2c(n1[O-])-c3c(c(ccn3)Cc4ccccc4)C(=O)CC2)Br C39457833
CC(C)Cn1c2ccccc2c3c1-c4nc5cc(c(cc5c(=O)n4CC3)[O-])F C39541472
C[C@@H](C(=O)[O-])Oc1ccc(cc1)/C=C(\C#N)/c2cccc(c2)Br C39557323
C[C@H]1CCC2=C3C(=NC(=NC3=O)/C(=C/c4ccc(cc4)C(=O)[O-])/Cl)S[C@H]2C1 C39722656
CCCCN1[C@@H](C(=C(C1=O)[O-])C(=O)c2cccs2)c3cccc(c3)Br C40067508
CCCCN1[C@H](C(=C(C1=O)[O-])C(=O)c2cccs2)c3ccc(c(c3)Cl)Cl C40067528
CCO/C(=C\1/[C@H](C(=C(N=C1CSc2ccccc2)C)C#N)c3ccccc3Cl)/[O-] C40447630
c1ccc2c(c1)c(nc(n2)SCc3cc(cc4c3OCOC4)Cl)[O-] C41630789
c1ccc2c(c1)[C@@](CCO2)(C(=O)[O-])Oc3ccccc3I C41962504
c1cc(c(cc1Br)/C(=N/S(=O)(=O)c2ccc(s2)Cl)/[O-])Cl C46928734
CCCCS(=O)(=O)/N=C(/C(C)(C)c1ccc(cc1)Br)\[O-] C48518717
Cc1cc(nc(c1)/N=C/c2c(oc(n2)c3ccc(cc3)Br)[O-])C C06044149
C/C(=C(\C(=O)C)/Sc1c2c(csc2ncn1)c3ccc(cc3)Br)/[O-] C00955571
CCCc1c(sc(n1)N(C)Cc2cccc(c2)Br)C(=O)[O-] C54968618
CCCc1c(sc(n1)N(C)Cc2ccc(cc2)Br)C(=O)[O-] C54968771
Cc1ccc(cc1C)c2cn3c(n2)c(c(n3c4ccccc4)[O-])C5=NCCCCC5 C27526324
C[C@H](C(=O)[O-])Oc1ccc(cc1)/C=N/c2ccc(cc2)I C59248344
Cc1cc2c(cc1C)CN(C2)c3ccc(cc3)/C=N/c4ccccc4C(=O)[O-] C59501486
C[C@@]1(CC[C@H]2[C@@H]([C@H]1CC3=Nc4ccccc4C3=O)CC[C@H]5[C@@]2(CC=CC5)C)C(=O)[O-] C13464839
c1ccc2c(c1)c(cc(n2)C(=O)N(Cc3cccs3)Cc4cccs4)[O-] C61211293
CCOc1ccccc1c2nc(c3c(n2)Oc4ccc(cc4C3)Br)[O-] C06748532
Cc1ccc(c(c1)[N-]S(=O)(=O)c2ccc(s2)[C@@H]3C(=C(N=N3)C)C)C C63653474
Cc1ccc(c(c1)C)c2nc(c(s2)/C(=C(\C#N)/C(=O)c3ccoc3C)/[O-])C C64100786
c1ccc2c(c1)cccc2C(=O)c3cn(c4c3cccc4)CCCC(=O)[O-] C64858603
Cc1ccc(cc1)N2C(=O)[C@H]3[C@@H](c4c(nc(s4)[S-])S[C@@H]3C2=O)c5ccco5 C40475351
c1cc(ccc1/C=C/C(=O)Oc2ccc(cc2C(=O)[O-])Br)F C66145413
C=C(c1ccncc1)NN2CC[NH+](CC2)C3c4ccccc4-c5c3cccc5 C01783600
C[C@H]1C[C@@H](C[NH+](C1)Cc2[nH]c(=O)c3c(csc3n2)c4ccccc4)C C07503610
C[C@@H](C(=O)Nc1ccccc1C#N)[NH+](C)Cc2ccc(s2)Br C08164681
c1ccc(cc1)[C@H]2c3ccsc3CC[NH+]2Cc4[nH]c(=O)c5ccccc5n4 C08216187
Cc1cccc2c1nc(c(c2)C[NH2+]Cc3cnn(c3C)C)c4cccs4 C12031857
Cc1c2cc(ccc2nc(n1)N3CCC[C@@H](CC3)[NH2+]Cc4cccs4)F C12132242
Cc1cccc(c1C)n2c3c(cn2)[C@@H](CCC3)[NH2+]Cc4cc(ccc4F)OC C12708120
C[C@H]1C[C@H](C[NH+](C1)Cc2[nH]c(=O)c3c(csc3n2)c4ccccc4)C C16474867
Cc1ccccc1/N=C(/NC2C[C@H]3CC[C@@H](C2)[NH+]3Cc4ccco4)\S C08685978
Cc1ccc(cc1C)c2c(c[nH]n2)CN3CCC[NH+](CC3)C4CCCC4 C19794367
CC(C)N1CCC(CC1)N2CC[NH+](C[C@@H]2CCO)C3CCCCCCC3 C20481348
C[C@H](C(=O)Nc1ccc(cn1)Cl)[NH+](C)Cc2ccc(s2)Cl C21579276
C[C@H](C(=O)Nc1cccc2c1cccn2)[NH+](C)Cc3c(cccc3Cl)F C26333049
CC[NH2+]Cc1c(nc2n1ccs2)Oc3ccccc3Br C35430431
C[C@H](c1c(ccs1)Br)[NH2+]C2CCN(CC2)c3ncccn3 C37273293
C[C@H](c1ccc(c(c1)Br)OC)Nc2ccc[nH+]c2N(C)C C37294326
C[C@H](c1c(ccs1)Br)Nc2ccc([nH+]c2)N3CCOCC3 C37304096
CC(C)(C)c1c(n2cc(ccc2n1)Br)CN3CCC[NH2+]CC3 C36276590
Cc1c(c2ccccc2[nH]1)[C@H]3[NH+]4C[C@]5(CN3C[C@@](C4)(C5=O)C(C)C)C(C)C C19323141
c1cc(ccc1C2=C[C@@H](N=N2)C3CC[NH+](CC3)C[C@H](C(F)(F)F)O)Cl C39448358
CCC[C@]12C[NH+]3C[C@](C1=O)(CCN(C2)[C@H]3c4c[nH]c5c4cccc5)CC C39951172
COc1ccc(cc1Br)C[NH2+]Cc2cccc3c2OCO3 C40667170
Cc1c(sc(n1)c2cc(c(cc2Br)OC)OC)[C@H](C)[NH2+]C C40995374
CCC[NH2+]Cc1csc(n1)c2cc3c(c(c2)Br)OCO3 C41010048
C[NH2+]Cc1cc2c(cc1OCc3c(ccs3)Br)OCO2 C43674430
c1ccc2c(c1)cc(s2)C(=O)NC[C@H](c3ccco3)[NH+]4CCCCC4 C45820062
Cc1ccsc1C[NH+](C)Cc2ccc(cc2)c3[nH]c(=O)c(c(n3)C)C C48407764
C[NH+](Cc1cc(cs1)Br)CC(=O)Nc2ccc(cn2)Cl C48575359
C[NH+](Cc1cc(sc1)Br)Cc2cc3c(cc2O)OCO3 C50898059
CCC[NH2+]Cc1cc(cnc1n2c(c(c(n2)C)Cl)C)Br C51487803
CC(C)[NH2+]Cc1cc2ccccc2c(n1)n3cc(cn3)Br C51493100
Cc1csc2n1c(=O)cc([nH+]2)CN[C@H](c3cccs3)C(C)(C)C C54417291
Cc1c2ccc(nc2sc1C(=O)N[C@@H]3CC[NH+]4[C@@H]3CCCC4)C(F)(F)F C58299381
CCS(=O)(=O)N[C@H]1CCC[NH+](C1)[C@@H](C)c2ccc3ccccc3c2 C58425581
c1ccc2c(c1)nc(s2)[C@@H]3CC=CC[C@H]3C(=O)NCC[NH+]4CCCCC4 C53514498
CC1CC[NH+](CC1)[C@H](CNC(=O)c2c3ccccc3ccn2)c4cccs4 C60200780
c1ccc2c(c1)C=C(CO2)C(=O)NCC3CC[NH+](CC3)Cc4cccs4 C61568566
CCC[C@@]1(CC[NH2+]C1)c2nc(no2)Cc3ccccc3Br C62919710
c1cc(c(cc1Br)c2nc(no2)C[C@@H]3CCC[NH2+]C3)Cl C63084746
Cc1ccc2=[NH+]C(=O)C3=C[C@H](SC3=c2c1)C(=O)NCCC4=CCCCC4 C63433814
C[C@H](CC1=c2ccccc2=[NH+]C1)NC(=O)[C@@H]3Cc4cc(ccc4O3)Cl C63492865
Cc1ccc(cc1)SC2=c3ccc(cc3=[NH+][C@H]2C(=O)NC(C)C)OC C63531182
CCc1ccc2c(c1)[C@H]([C@@H](N2C)C(=O)NCCC3=c4ccccc4=[NH+]C3)C C63633370
c1ccc(c(c1)CC(=O)Nc2nc(cs2)C3=c4ccccc4=[NH+]C3)F C63791365
CC(C)[C@@H](c1ccc2c(c1)CN(CCO2)CC3=c4ccccc4=[NH+]C3)O C64024364
c1cc(ccc1[C@@H]2CC[NH+](C[C@H]2O)Cc3ccc(s3)[C@@H]4C=CN=N4)F C65371061
Cc1nc(c2c3c(sc2n1)CCC3)NC4CC[NH+](CC4)CC(C)C C65513886
Cc1ccc(c(c1)Br)NC(=O)C[NH+](C)Cc2c(ncs2)C C66566103
c1ccc2c(c1)C[C@@H](CO2)C(=O)NC[C@H](c3cccs3)[NH+]4CCCC4 C67181883
c1ccc(cc1)c2c(n(c[nH+]2)CCc3c[nH]c4c3cccc4)[C@H]5CCOC5 C67473346
Cc1cc[nH+]c(c1)N[C@@H](c2cccs2)c3c([nH]c4c3cccc4)C C13060371
Cc1ccc(cc1C)c2c(c[nH]n2)C[NH2+]Cc3cccc(c3)SC C12305478
c1cc(ccc1[C@@H](c2ccc3c(c2)OCCCO3)[NH3+])Br C19967984
C[C@H](c1cccc(c1)NC(=O)C)[NH2+]Cc2ccc(s2)Br C20019814
c1ccc(cc1)n2cc(cn2)[C@@H](c3ccc(s3)Br)[NH3+] C35381947
C[NH2+][C@@H](c1ccc2c(c1)CC(=O)N2)c3ccc(s3)Br C35495565
CC[NH2+][C@H](c1cccc(c1)Br)c2ccc3c(c2)CC(=O)N3 C35550014
C[C@H](c1ccccc1)Oc2c3cc(ccc3[nH+]cc2N)Br C36813288
CC[C@@H]1CCCC[C@@H]1[NH2+][C@@H]2c3c(cccc3Br)NC2=O C37031904
C[C@@H](c1cccc(c1)O)[NH2+][C@H](C)c2ccc(c(c2)Br)OC C37105982
Cc1ccc(c(c1)C)[C@@H](c2cc3c(cc2Br)OCCO3)[NH3+] C37331984
COc1ccc(cc1OCc2ccc(s2)Br)C[NH3+] C37700735
CC[NH2+]Cc1cc(ccc1O[C@@H]2CCCC[C@@H]2O)Br C37702879
COc1cc(cc(c1OCc2cccs2)Br)C[NH3+] C37711784
C[C@H](c1cc(ccc1O)OC)[NH2+]Cc2ccc(s2)Br C38018554
c1cc(ccc1CO)Oc2cc(ccc2C[NH2+]C3CC3)Br C40711249
C[C@@H](CC(C)C)[NH2+][C@H]1c2cc(cc(c2NC1=O)Br)F C42078351
C[C@H]1CCCC[C@@H]1C[NH2+][C@@H]2c3cc(ccc3NC2=O)Br C42857048
C[C@H]1CCCC[C@H]1C[NH2+][C@@H]2c3cc(ccc3NC2=O)Br C42857056
Cc1cnc(nc1)S[C@H](c2cccc(c2)Br)[C@H](C)[NH3+] C43025323
c1cc(ccc1CC#N)O[C@H](C[NH3+])c2ccc(s2)Br C43263789
C[C@H]([C@@H](c1ccc(s1)Br)Oc2ccc(cc2)CC#N)[NH3+] C43263801
c1ccc2c(c1)nc(o2)S[C@@H](C[NH3+])c3ccc(s3)Br C43283623
c1ccc2c(c1)nc(o2)S[C@@H](C[NH3+])c3cc(cs3)Br C43290603
CC[C@@H]([C@H](c1cc(cs1)Br)Sc2ncccn2)[NH3+] C43290668
CC[C@@H]([C@@H](c1ccco1)Oc2cc(c(cc2Cl)Cl)Cl)[NH3+] C43337093
CC[C@@H]([C@H](c1ccncc1)Oc2ccc(cc2Cl)Br)[NH3+] C43355901
Cc1ccc(o1)[C@@H]([C@H](C)[NH3+])Oc2ccc(cc2Br)F C43365694
Cc1ccc(o1)[C@H]([C@H](C)[NH3+])Oc2ccc(cc2F)Br C43366696
CC[C@@H]([C@H](c1ccc(o1)C)Oc2ccc(cc2F)Br)[NH3+] C43366699
Cc1ccc(o1)[C@H]([C@H](C)[NH3+])Oc2cccc(c2)I C43366852
Cc1ccc(o1)[C@@H]([C@H](C)[NH3+])Oc2ccccc2I C43366947
CC[C@H]([C@H](c1cccc(c1)Br)N2CCO[C@@H]3[C@@H]2CCC3)[NH3+] C43423486
Cc1cc(c(cc1[C@H](c2ccc(c(c2)F)Br)[NH3+])OC)OC C43576876
Cc1ccc(c(c1)Br)OC[C@@H](C[NH2+][C@H]2CC2(C)C)O C44370028
CC(C)[NH2+]Cc1cccc(c1O[C@@H]2CCC[C@H]2O)Br C48795611
Cc1cc([nH+]c(c1C(=S)N)N(C)Cc2ccc(s2)Cl)C C48986480
COc1cccc(c1OCc2ccc(c(c2)Br)F)C[NH3+] C49595952
Cc1c(cn[nH]1)CCC[NH2+]C2CC(C2)c3ccccc3Br C50182685
COc1ccc(c(c1)Br)[C@@H](c2ccc3c(c2)CCO3)[NH3+] C50892183
Cc1cc(ccc1C(C)C)Oc2c(cc(cn2)Br)C[NH3+] C51546850
CCOc1cccc(c1)O[C@@H](C[NH3+])c2cc(cs2)Br C51845670
c1ccc2c(c1)c(c(o2)COc3ccc(cc3Br)F)C[NH3+] C52651768
Cc1c(cc(o1)COc2ccc3cc(ccc3c2)Br)C[NH3+] C52677190
C[C@@H](c1cc2ccccc2o1)[NH2+]Cc3ccc(c(c3)Br)O C58154353
CCC[NH2+]Cc1ccc(c(c1)Br)O[C@@H]2CCC[C@H]2O C62701463
c1cc(c(cc1CC[NH3+])Br)OCc2ccc(cc2F)C#N C62703935
CC[C@H]([C@@H](c1ccc(o1)C)Oc2ccc(cc2C)Br)[NH3+] C63061772
c1ccc(c(c1)NC(=O)CC[NH2+]Cc2ccc3c(c2)ccs3)F C65526576
c1cc(sc1)c2cc(ccc2F)C[NH2+][C@@H]3CCCc4c3ccc(=O)[nH]4 C67504059
c1c2c3c(c(=O)oc2c(c(c1Cl)O)C[NH2+]C[C@H]4CCCO4)CCCC3 C06661914
CC(C)CN1c2ccccc2[C@@]3(C1=O)c4c(c5cc(ccc5[nH]4)F)CC[NH2+]3 C09341106
CC1(CC(CC([NH+]1C[C@H](CO[C@H]2C[C@@H]3CC[C@]2(C3(C)C)C)O)(C)C)O)C C12289266
Cc1ccc2c(c1)[C@H](CC3(O2)CC[NH+](CC3)C[C@@H](c4ccc(c(c4)F)F)O)O C12293730
Cc1ncc(s1)C[NH+]2CCc3c4ccccc4[nH]c3[C@H]2c5cccc(c5)O C12470808
CC(C)(C#Cc1ccc(cc1)C[NH2+][C@H]2CCCc3c2cnn3c4cc(cc(c4)F)F)O C12704757
Cc1cc2c(cc1Cl)[C@@H](CC3(O2)CC[NH+](CC3)C[C@H](c4ccc(c(c4)F)F)O)O C19125626
c1cc(sc1)C[NH2+]Cc2cc3ccc(cc3nc2N4CCC[C@H](C4)O)Cl C20542908
CC[NH+]1CCc2c(sc3c2C(=O)N[C@H](N3)c4ccc(c(c4)Cl)Cl)C1 C20562403
C[NH+](C)CN1c2ccc(cc2[C@]3(C1=O)c4c(c5ccccc5[nH]4)CCN3)Br C13635318
c1ccc(cc1)C2=[NH+]CCNC3=C2[C@@H](N(C3=O)c4ccccc4)c5ccc(cc5)O C22135355
C[NH2+][C@@H](c1ccc2c(c1)CC(=O)N2)c3cc(ccc3Cl)Br C35495576
CN(Cc1cccs1)[C@H](C[NH3+])c2cc3c(c(c2)Br)OCO3 C35717117
c1cc(ccc1c2c(n3cc(ccc3n2)C(F)(F)F)C[NH3+])Br C36322044
C1CC[C@H]2[C@H](C1)NC(=[NH+]2)SCc3[nH]c(=O)c4c5c(sc4n3)CCC5 C14181955
C[C@@H]1C[NH+](CC[C@@H]1O)C(C)(C)C#CC#CC(C)(C)N2CC[C@@H]([C@H](C2)C)O C33821804
C[C@H]1Cc2cc(ccc2O1)[C@H](C[NH+]3CCC4(CC3)C[C@@H](c5ccccc5O4)O)O C36743698
c1c(cncc1Br)[C@H](c2cc3c(cc2Br)OCCO3)[NH3+] C36925934
CCOc1c(cc(cc1Br)Br)C[NH2+][C@@H]2CCC[C@@H](C2)O C37321128
c1cc(c(cc1Br)NC(=O)C[NH2+]CC2CC2)Br C37613554
CCOc1ccc(cc1)c2c(n3cc(cc(c3n2)Br)C)C[NH3+] C36318310
Cc1cc(c(c(c1)Br)NC[C@H](C[NH+](C)C)O)Br C37885249
c1ccc(cc1)Oc2ccc3=[NH+][C@H](C=c3c2)[C@@H]4NN[C@@H](S4)c5ccccn5 C39351929
c1ccc2=[NH+]C(=O)[C@H]3[C@@H](C(=C(OC3=c2c1)N)C#N)c4cc(cs4)Br C39715982
C[C@@]12C[C@@H](CC(C1)(C)C)[NH+](C2)Cc3c(nc4n3cc(cc4)N)c5ccncc5 C36278225
C[C@H](c1cccc(c1)Br)[NH2+][C@H]2c3cccc(c3NC2=O)Br C42080954
CC[C@@H]([C@H](c1ccc(s1)Br)Oc2cccc(c2C#N)F)[NH3+] C43265387
c1ccc2c(c1)c(ncn2)S[C@H](C[NH3+])c3ccc(s3)Br C43284138
CC[C@H]([C@@H](c1ccc(s1)Br)Sc2ncc(cn2)C)[NH3+] C43284286
CC[C@H]([C@H](c1ccc(s1)Br)Sc2ncc(cn2)C)[NH3+] C43284289
CC1(Cc2cccc(c2O1)O[C@H](C[NH3+])c3cc(cs3)Br)C C43288435
CC[C@H]([C@@H](c1ccc(s1)Br)n2ccc(n2)C(F)(F)F)[NH3+] C43298130
Cc1cc(ccc1NC(=O)NCc2cc[nH+]c(c2)N(C)C)Br C43448956
c1c(c(sc1Br)Br)S(=O)(=O)NCC2CC[NH2+]CC2 C44509141
CN(C)c1c(ccc[nH+]1)CNC(=O)Nc2ccc(cc2Br)F C48451531
CN(Cc1ccc(cc1)Br)S(=O)(=O)c2ccc(s2)C[NH3+] C48890933
CC[C@@H]([C@H](c1ccc(s1)Br)n2c(c(c(n2)C)Br)C)[NH3+] C50588925
Cc1cc(c(cc1C)O)C[NH+]2CCC(CC2)NC(=O)c3c(ncs3)C C50924652
c1cc(c(cc1Br)F)Oc2c(cc(cn2)Br)C[NH3+] C51570424
c1ccc(c(c1)C[NH2+][C@@H]2c3c(cccc3Br)NC2=O)Br C48819690
COc1cc(cc(c1O)Br)C[NH2+][C@@H]2CCCc3c2ccs3 C61359887
COc1cc(cc(c1O)Br)C[NH2+][C@H]2CCCc3c2ccs3 C61359888
COc1cc(c(cc1OC)F)[C@@H](c2ccc(c(c2)F)Br)[NH3+] C61560421
CC1(CC[NH2+]CC1)C(=O)Nc2cc(ccc2Br)Br C62840359
c1ccc(c(c1)[C@H]2N/C(=C\C(=O)NCCC3=c4ccccc4=[NH+]C3)/CS2)F C63339478
c1ccc2c(c1)[C@H]([C@H](C(=O)O2)[C@@H]3[C@@H]4C(=c5cc(ccc5=[NH+]4)Cl)CCN3)O C63386424
Cc1cccc(c1)[C@H]2N[C@H](N=[NH+]2)SCc3cc(=O)c4cccc(c4[nH]3)F C63686475
Cc1ccc(cc1)[C@H]2N[C@H](N=[NH+]2)SCc3cc(=O)c4cccc(c4[nH]3)F C63686479
c1cc\2c(cc1c3cc(oc3c4ccncc4)C5CC[NH2+]CC5)CC/C2=N/O C04836270
CC1CCC(CC1)N2C[C@H](CC2=O)C(=O)NC3CC([NH2+]C(C3)(C)C)(C)C C66927345
C[C@@H]1CCc2c(sc3c2c(ncn3)S[C@@H](C)C(=O)C)C1 C00132234
c1cc(oc1)/C=C\2/C(=O)N(C(=S)S2)CCC3CCCC3 C01135168
CCOc1cc(cc(c1OC)I)C#N C05953417
Cc1c(cnn1C)/C=C/C(=O)c2ccc(cc2)Br C06921739
Cc1ccc(s1)C(=O)CSc2c3c(ccs3)ncn2 C09048913
Cn1c(=O)c2c(ccs2)nc1SCc3ccc(cc3)F C09364123
C=C(Cn1c2ccccc2nc1[C@H]3CCCO3)Br C12363469
c1cc(sc1)CN2CC(CN(C2)Cc3cccs3)C#N C19324346
c1cc(cc(c1)Br)c2nnc(o2)CCCCl C32186904
Cc1ccc(cc1)c2csc3c2c(=O)n(cn3)CCCl C33521327
c1cc(ccc1CN2CCOCC2)c3nc(cs3)CCl C37303756
Cc1ccccc1[C@H](C#N)C(=O)c2ccc(o2)Br C37344345
c1ccc2c(c1)nc(s2)SCc3csc(n3)CC#N C03189496
Cc1ccc(n1c2ccc(cc2)C3=C[C@H](N=N3)C(F)(F)F)C C39280422
CCO[C@H]1CCCN([C@@]12CC[C@@H](C2)Br)OCC C39512899
CCO[C@H]1CCC[C@]2(N1Br)CCC[C@@H](C2)OC C39525529
Cn1c2cccc(c2cc1C(=O)N(C)Cc3cccs3)F C40788366
CC(C)c1ccc(c(=O)n1Cc2c(cccc2Cl)F)C#N C41605617
CN(Cc1cscn1)c2c(cc3ccccc3n2)CCl C42866941
C[C@@H](c1ccccc1)N(C)C(=O)c2ccc(o2)Br C44289230
Cc1nnc(s1)SCc2cc(cc3c2nccc3)Cl C46415429
CS(=O)(=O)CCSc1nc2cc(ccc2s1)Cl C47824266
Cc1ccc2c(c1)nc(n2Cc3cnc(s3)C)CCCl C49534399
CN([C@H](C#N)c1cccs1)C(=O)c2c(cccc2Cl)F C49920069
c1c(cnc(c1CCl)OC[C@H]2CCOC2)Br C50044068
Cc1c(c(n(n1)[C@H](C)C(=O)c2ccc(s2)Cl)C)Cl C50587304
CCn1c2ccc(cc2oc1=O)[C@@H](CC3CC3)Br C51363871
CC(C)C(=O)[C@@H](Cc1ccc2c(c1)nccn2)Br C52231089
C[C@H](c1ccccn1)n2c(nc3c2c(c(cc3)F)F)CCl C53170998
Cc1cc2c(cc(=O)oc2cc1C)CN(C)Cc3ccsc3 C57327534
C#CCN(Cc1c(snn1)Cl)[C@H]2CCc3c2cccc3 C58008241
Cn1c(=O)c2ccsc2nc1SCCc3cccs3 C58171986
Cc1ccc(c(c1)C)N(C)CC(=O)N2CCc3c(ccs3)C2 C52450156
CCN(C[C@H]1CCCO1)C(=O)c2csc3c2CC[C@@H](C3)C C59984110
CCN(C[C@@H]1CCCO1)C(=O)c2csc3c2CC[C@H](C3)C C59984112
CN(C)c1ccc(cc1)CN(C)C(=O)c2ccc(s2)Cl C60678706
CC[C@@H](c1nnc(o1)c2c(cccc2F)F)Br C61495198
c1cc(c(nc1)C#N)COc2ccc(cc2F)Br C61664849
CC(=O)c1ccc(c(c1)Br)Sc2ncccn2 C61696662
Cc1ccnc(n1)Sc2ccc(cc2Br)C(=O)C C61696954
c1cc(ccc1[C@@H](C#N)C(=O)[C@H]2CCCOC2)Br C62235884
c1cc(cc(c1)Br)[C@@H](C#N)C(=O)[C@@H]2CCCOC2 C62236093
c1cc(cc(c1)Br)[C@H](C#N)C(=O)[C@@H]2CCCOC2 C62236097
C[C@@H](C1CC1)C(=O)N2CCO[C@@H](C2)c3ccc(cc3)Br C62512772
Cc1cccn(c1=O)CCOc2cccc(c2)Br C62986339
C[C@H](c1nc(cs1)CCl)N2CCOc3ccccc3C2 C63013012
Cc1ccc2c(c1)nc(n2CCc3nccs3)[C@H](C)Cl C63134877
c1cc(cc(c1)OC(F)F)Cn2cc(cn2)Br C65233756
Cc1ccc(cn1)CC(=O)N(C)c2ccc(cc2C)Br C65877922
CS(=O)(=O)CCCN1CCCc2c1c(ccc2Cl)F C67400302
Cc1cccc(c1C)NC(=O)CSc2nnc(n2N)c3cccc(c3)Br C02684308
C=C(c1ccc(cc1)O)NNC(=O)c2ccc(cc2)CSc3cccc4c3nccc4 C03233789
c1ccc2c(c1)ccc3c2[C@H]([C@H](CO3)CO)NC(=S)Nc4cccc(c4)C(F)(F)F C08855271
CC[C@@H](C)NC(=O)c1ccccc1NC(=S)NC(=O)c2ccc(c(c2)I)C C10123374
Cc1c2c(nc(c1C#N)SCC(=O)Nc3c(c4c(s3)CCCC4)C(=O)N)CCC2 C11538781
c1cc(sc1)[C@]2([C@H]([C@H](NC(=S)N2)c3ccc(cc3)Br)C(=O)C(F)(F)F)O C12491520
CC1=C([C@H](NC(=O)N1)c2ccccc2OC(F)F)C(=O)Nc3ccc(cc3)Br C12619824
COc1ccc(cc1O)[C@@H]2[C@H]3CC=C[C@@H]3c4cc(ccc4N2)S(=O)(=O)NC5CCCCC5 C14456933
CC(C)CCNC(=S)NNC(=O)c1cc(c(s1)Br)Br C15532655
Cc1cc(ccc1NC(=O)CNC(=O)CCCc2c[nH]c3c2cccc3)Br C15619490
CC(=O)Nc1ccc2c(c1)sc(n2)NC(=S)NC(=O)c3cc(ccc3Cl)Br C16321457
Cc1cc(=O)oc2c1ccc(c2)NC(=S)NNC(=O)c3cc4c(s3)C[C@@H](CC4)C C17095521
Cc1cc(ccc1OCc2cc(sc2C)[C@@H]3c4c([nH]nc4OC(=C3C#N)N)C)Cl C08926956
CC[C@H]1CCc2c(sc(c2C(=O)N)NC(=O)[C@]3(CC3(Br)Br)C)C1 C02764265
c1ccc2c(c1)cccc2[C@H]([C@H](CC(=O)[O-])[NH3+])C(=O)OCC3c4ccccc4-c5c3cccc5 C21302188
c1ccc2c(c1)-c3ccccc3C2COC(=O)[C@H](c4c(c(c(c(c4F)F)F)F)F)[C@H](CC(=O)[O-])[NH3+] C21302218
c1cc(cc(c1)Br)CSc2nnc(n2N)N/N=C/c3cccc(c3)Cl C21321629
Cc1c2c([nH]n1)OC(=C([C@@H]2c3cc(ccc3OCc4ccc(cc4)Cl)Br)C#N)N C02743732
c1ccc(c(c1)NC(=O)CNC(=O)c2cc3cc(ccc3[nH]2)Br)Br C25679623
CC(C)[C@H](C(=O)N/N=C\c1ccc(c(c1)Br)O)NC(=O)c2ccc(cc2)Cl C30961010
c1c(cc(c(c1C(=O)NCCCO)O)I)I C35205310
COc1ccc(cc1O)[C@@H]2[C@H]3CC=C[C@@H]3c4cc(ccc4N2)S(=O)(=O)Nc5ccccc5 C14456950
c1cc(c(cc1S(=O)(=O)N)Br)NCc2cc(cs2)Br C37138073
CCCSc1nnc(s1)NC(=O)c2c(c3ccc(nc3s2)c4cccs4)N C37866211
Cc1c(ccc2c1OC(=O)[C@@H]([C@H]2C)CCC(=O)NCCc3c[nH]c4c3cc(cc4)Cl)O C38776789
C[C@H]1[C@@H]([C@@H](N(N1)CC(=O)NCCc2c[nH]c3c2cccc3)C)I C39217471
Cc1cc(ccc1OCc2cc(sc2C)[C@@H]3[C@H]4[C@@H](NN=C4C)OC(=C3C#N)N)Cl C39237462
CC(C)CN(C(=O)[C@@H]1CC(=C2[NH+]1Cc3ccccc3N2)c4ccccc4O)Br C39544949
c1ccc(cc1)CCC(=O)NN2[C@@H](Nc3ccc(cc3C2=O)Br)c4ccc(cc4)O C39920616
Cc1cc(cc(c1O)C)/C=C(\C#N)/C(=O)Nc2c(c3c(s2)CCCC3)C(=O)NCC=C C39992264
CC(C)CSc1[nH]c(=O)c2c(n1)NC3=C([C@H]2c4ccc(cc4)O)C(=O)CC(C3)(C)C C40476503
c1cc(c(cc1N)Br)S(=O)(=O)NCc2cc(ccc2F)Br C41069144
c1cc(c(cc1Br)S(=O)(=O)NCc2cc(ccc2F)Br)N C41069154
C/C=C(/C)\C(=O)O[C@H]1C(=C[C@]23[C@]1([C@@H](C(=C[C@H](C2=O)[C@@H]4[C@@H](C4(C)C)C[C@H]3C)CO)O)O)C C44069032
Cc1ccc(s1)[C@@H](C)NS(=O)(=O)c2c(cc(cc2Br)N)Br C49152187
c1cc(sc1)[C@@H]2C[C@H](n3c(c(c(n3)C(=O)Nc4ccc(cc4)O)Cl)N2)C(F)(F)F C00865911
c1ccc(c(c1)C(=O)NC(=S)Nc2ccc(c(c2)c3nc4ccccc4o3)O)Br C01170248
CC(C)Oc1ccc(cc1)c2c3c([nH]n2)OC(=C([C@@H]3c4ccccc4Br)C#N)N C22531481
Cc1cccc(c1C)NC(=S)NNC(=O)CSc2ccc(cc2C)Br C15844672
c1cc(c(c(c1)Cl)Cl)[C@@H]2[C@@H]([C@@](NC(=O)N2)(C(F)(F)F)O)C(=O)c3cccs3 C57531299
C/C(=N/NC(=O)COc1ccc2ccccc2c1Br)/c3ccc(cc3O)O C12576004
CCCSc1[nH]c(nn1)N/N=C/c2cc(c(c(c2)Br)O)Br C59018719
CC1=C([C@@H](NC(=S)N1)c2ccc(cc2)N(C)C)C(=O)N/N=C/c3cccc(c3)Cl C59384207
CC1=C([C@@H](NC(=S)N1)c2ccc(cc2)Cl)C(=O)N/N=C/c3ccc(cc3)N(C)C C59384807
CC1=C([C@H](NC(=S)N1)c2ccc(cc2)Cl)C(=O)N/N=C/c3ccc(cc3)N(C)C C59384808
c1ccc(c(c1)CSc2nnc(n2N)N/N=C/c3cccc(c3)Br)Cl C20292155
c1cc(cc(c1)Br)/C=N/Nc2nnc(n2N)SCc3ccc(cc3)Cl C20292167
c1cc(ccc1CCNS(=O)(=O)c2cc(sc2Br)Br)N C63129907
Cc1ccc(c(c1)OC[C@@H]2NN[C@@H](N2C)SCc3cc(=O)c4cc(cc(c4[nH]3)C)C)C C63686588
Cc1ccc(c(c1)OC[C@@H]2NN[C@H](N2C)SCc3cc(=O)c4cc(cc(c4[nH]3)C)C)C C63686590
Cc1cc(c2c(c1)cc(c(=O)[nH]2)CN(Cc3ccc(cc3)F)C(=S)NCC(C)C)C C00931513
C=CCOc1ccc(cc1/C=N/NC(=S)Nc2ccc(cc2)F)Br C02506364
c1ccc2c(c1)cccc2NCC(=O)N/N=C/C=C/c3ccc(cc3)Br C04550185
c1ccc(cc1)CCNC(=O)c2ccccc2NC(=O)c3ccc4c5c3cccc5CC4 C01107055
c1ccc(cc1)[C@@H](/C(=N\N=C(\c2ccccc2)/[C@H](c3ccccc3)O)/c4ccccc4)O C04964978
Cc1ccc(c(c1)NC(=S)N(CCc2c([nH]c3c2cccc3)C)Cc4ccco4)C C04920540
CCc1cccc2c1[nH]cc2[C@H](CC(=O)NCc3ccco3)c4ccc(cc4)Cl C06735642
CCCOc1ccc(cc1)NC(=S)NC(=O)c2ccc(c(c2)Br)C C07366834
Cc1cccc(c1NCC(=O)Nc2ncc(s2)Cc3ccc(cc3)Br)C C06161566
CC(C)COc1ccc(cc1)C(=O)NC(=S)Nc2ccc(cc2Cl)Br C08831368
C[C@H](c1cccs1)NC(=O)CC[C@@]2(CCC(=O)N2)Cc3ccc(cc3)c4ccccc4 C11872440
Cc1ccc(c(c1)OCC(=O)NC(=S)Nc2cc(c(cc2Cl)Cl)Cl)C C01128912
Cc1cc(c(c(c1C)S[C@@H](C)C(=O)NCC(=O)Nc2ccc(c(c2F)F)F)C)C C12593583
Cc1cc(c2c(c1)cc(c(=O)[nH]2)CN(Cc3ccccc3)C(=S)Nc4ccc(cc4)F)C C00875381
CSc1ccccc1NC(=S)N/N=C/c2cccn2Cc3ccccc3Cl C03587224
c1cc(c(c(c1)Cl)Cn2ccc(n2)NC(=S)Nc3ccc(c(c3)Cl)Cl)F C13330342
Cc1ccc(cc1Cl)NC(=S)Nc2ccn(n2)Cc3ccc(cc3)Br C13330814
c1ccc(cc1)COc2ccc(cc2)NC(=S)NC(=O)/C=C/c3ccccc3Cl C14036389
CCOCCOc1ccc2c(c1)[C@H]3C=CC[C@@H]3[C@@H](N2)c4cc(ccc4O)Br C14461175
CCOCCOc1ccc2c(c1)[C@H]3C=CC[C@H]3[C@@H](N2)c4cc(ccc4O)Br C14461177
CCOCCOc1cccc2c1N[C@H]([C@@H]3[C@@H]2C=CC3)c4cc(ccc4O)Br C14461199
CCCCNC(=O)c1cccc2c1N[C@H]([C@@H]3[C@@H]2C=CC3)c4ccc(cc4)N(CC)CC C14462166
C=CCNC(=O)c1cccc2c1N[C@@H]([C@H]3[C@@H]2C=CC3)c4ccccc4OCc5ccccc5 C14476560
CCOc1ccc(cc1)[C@@H]2[C@H]3CC=C[C@@H]3c4cccc(c4N2)C(=O)N[C@@H](C)c5ccccc5 C14543310
CCCNS(=O)(=O)c1ccc2c(c1)[C@@H]3C=CC[C@H]3[C@@H](N2)c4ccc(cc4)SC C14552023
Cc1cc(cc(c1)NC(=S)NC(=O)c2ccc(c(c2)Br)OCC(C)C)C C14653704
Cc1ccc(c(c1)NC(=S)NC(=O)c2ccc(c(c2)Br)OCC(C)C)C C14653707
Cc1cccc(c1)NC(=S)NC(=O)c2cc(ccc2OCC(C)C)Br C14667072
CC(C)Oc1ccc(cc1C(=O)NC(=S)Nc2ccc(cc2)Cl)Br C14668314
C[C@H](c1cc(ccc1OC)OC)NC(=S)Nc2ccc(cc2Cl)Br C01118430
CCCCNC(=O)c1cccc2c1N[C@@H]([C@@H]3[C@H]2C=CC3)c4ccc(cc4)N(CC)CC C20697423
C=CCNC(=O)c1cccc2c1N[C@@H]([C@@H]3[C@H]2C=CC3)c4ccc(cc4)OCc5ccccc5 C20703389
CCCNC(=O)c1cccc2c1N[C@@H]([C@@H]3[C@H]2C=CC3)c4ccc(cc4)OCc5ccccc5 C20703519
CCOc1ccc(cc1)[C@H]2[C@@H]3CC=C[C@H]3c4cccc(c4N2)C(=O)NCCc5ccccc5 C20717542
CCCCNC(=O)c1cccc2c1N[C@@H]([C@@H]3[C@H]2C=CC3)c4c5ccccc5ccc4OC C20719372
c1ccc(cc1)C[C@@H](c2ccccc2)NC(=O)C[C@@H]3C(=O)Nc4cc(ccc4S3)Cl C23330648
CCCc1ccc(cc1)[C@@H](c2cccs2)NC(=O)c3ccc4c(c3)NC(=O)CS4 C24647717
CC/C(=N/NC(=O)CNc1ccc(cc1C)I)/c2ccccc2 C27497846
CC/C(=N/NC(=O)CNc1ccc(cc1C)I)/Cc2ccccc2 C27497852
Cc1ccccc1C(=O)N[C@H](C(C)C)C(=O)N[C@H](C)c2cccc(c2)Br C27740948
CSCC[C@H](c1[nH]c2ccccc2n1)NC(=O)/C=C/c3cccc(c3)Br C30909954
CCC(CC)CN(CC)S(=O)(=O)c1c(cc(cc1Br)Br)N C36196390
Cc1ccc(c(c1)Br)NC(=S)NC(=O)COc2ccc(cc2)C(C)C C40844948
CCCCc1c(c(c(n1CCc2cccs2)C)C(=O)N)c3ccc4ccccc4n3 C43225408
c1ccc(c(c1)CN(C[C@@H]2CCCO2)C(=S)Nc3cc(cc(c3)Cl)Cl)O C07326001
CC(C)NC(=O)CSc1ccccc1C(=O)Nc2cc(c(cc2Cl)Cl)Cl C57839684
CC[C@H](C)c1ccc(cc1)[C@@H](c2cccs2)NC(=O)[C@@H]3CC(=O)Nc4c3cccc4 C21898149
Cc1ccc(c(c1)C)CNC(=O)[C@@H](CCSC)NC(=O)c2ccc(cc2Cl)Cl C58689279
c1cc(cc(c1)Br)/C=N/NC(=O)CCCNc2ccc(cc2)Br C59507506
c1ccc(cc1)C[C@H](C(=O)Nc2ccc(c(c2)C(F)(F)F)F)NC(=O)c3cccs3 C60158422
Cc1c(cccc1/N=C/c2cc(cc(c2[O-])Br)[N+](=O)[O-])c3nc4c(o3)cccn4 C04046727
c1cc(cc(c1)[N+](=O)[O-])CN2C(=O)/C(=C/c3ccc(o3)c4ccc(c(c4)Cl)C(=O)[O-])/SC2=O C02988960
CC1=NC2=C([C@@H](C1C(=O)OC)c3cc(c(c(c3)OC)[O-])[N+](=O)[O-])C(=O)C[C@H](C2)c4cccs4 C04113087
CC(C)C[C@@H](C(=O)[O-])N1C(=O)/C(=C\c2ccc(o2)c3cccc(c3)[N+](=O)[O-])/SC1=S C08821502
CC(C)C[C@H](C(=O)[O-])N1C(=O)/C(=C\c2ccc(o2)c3ccc(cc3)[N+](=O)[O-])/SC1=S C08821518
c1ccc2c(c1)c(nn(c2=O)CC(=O)N3[C@H]([C@@H]4CCC/C(=C\c5ccco5)/C4=N3)c6ccco6)C(=O)[O-] C12566151
CCCCn1c(=O)c2ccc(cc2nc1SCc3cc(=O)n4c(csc4n3)C)C(=O)[O-] C13044359
CC(C)Cn1c(=O)c2ccc(cc2nc1SCc3cc(cc4c3OCOC4)[N+](=O)[O-])C(=O)[O-] C13048923
Cc1ccc2c(cc(=O)oc2c1)CSc3nc4cc(ccc4c(=O)n3C[C@H]5CCCO5)C(=O)[O-] C13053115
CCOc1cc(cc(c1[O-])/C=N/c2ccc3c(c2)nc(o3)c4ccc(cc4)N(C)C)[N+](=O)[O-] C08935278
CCn1c2ccc(cc2nc1CSc3nnc(n3c4ccc(cc4)F)c5ccncc5)C(=O)[O-] C13218934
COc1ccc(cc1S(=O)(=O)Oc2ccc(cc2C(=O)[O-])I)[N+](=O)[O-] C13307124
c1cc(ccc1c2cc(=O)oc3c2ccc(c3)OS(=O)(=O)c4ccc(s4)CC(=O)[O-])[N+](=O)[O-] C13307669
Cc1cc(=O)oc2c1ccc(c2C)OS(=O)(=O)c3cc(ccc3OC)/C=C/C(=O)[O-] C13310384
CC(C)CCn1c(=O)c2ccccc2n3c1nnc3SCc4c5ccccc5oc4C(=O)[O-] C13409819
CC1=NC2=C([C@@H](C1C(=O)OC(C)C)c3cc(c(c(c3)OC)[O-])[N+](=O)[O-])C(=O)C[C@@H](C2)c4cccs4 C12384665
CCOC(=O)C1[C@@H](C2=C(C[C@@H](CC2=O)c3cccs3)N=C1C)c4cc(c(c(c4)OC)[O-])[N+](=O)[O-] C15276532
CCc1nnc(s1)/N=C/2\N(C(=O)/C(=C\c3ccc(cc3)O[C@@H](CC)C(=O)[O-])/S2)C C16907807
CC[C@@H](C(=O)[O-])Oc1ccccc1/C=C/2\C(=O)N(/C(=N\c3nnc(s3)C)/S2)CC C16911356
c1cc(c(cc1[N+](=O)[O-])S(=O)(=O)[N-]c2cc3c4c(oc3c(c2)Cl)CCCC4=O)Cl C08765720
Cc1ccc(cc1C)N2C(=O)/C(=C/c3ccc(o3)c4cccc(c4)[N+](=O)[O-])/C(=NC2=O)[O-] C01085320
CC1(Cc2c(c3cc(cc(c3o2)Cl)[N-]S(=O)(=O)c4cccc(c4)[N+](=O)[O-])C(=O)C1)C C08915692
Cc1cc(cc(c1)N2C(=O)/C(=C/c3ccc(cc3)Oc4ccc(cn4)[N+](=O)[O-])/C(=NC2=S)[O-])C C09462803
c1cc(c(c(c1)Cl)Cl)N2C(=O)/C(=C\c3ccc(o3)c4ccc(cc4)[N+](=O)[O-])/C(=NC2=S)[O-] C19804654
c1cc(ccc1c2ccc(o2)/C=C\3/C(=NC(=S)N(C3=O)c4ccc(cc4)Cl)[O-])[N+](=O)[O-] C13569995
Cc1ccc(cc1[N+](=O)[O-])c2ccc(o2)/C=C\3/C(=NC(=O)N(C3=O)c4ccc(cc4)Br)[O-] C13546474
Cc1ccc(cc1[N+](=O)[O-])n2c(cc(c2C)/C=C/3\C(=NC(=O)N(C3=O)c4cc(cc(c4)C)C)[O-])C C02333163
c1ccc(c(c1)c2ccc(o2)/C=C\3/C(=NC(=S)N(C3=O)c4ccc(cc4)F)[O-])[N+](=O)[O-] C01139984
c1ccc(cc1)CN2C(=O)/C(=C/c3cn(c4c3cccc4)Cc5ccc(cc5)[N+](=O)[O-])/C(=NC2=O)[O-] C01161889
Cc1ccc(cc1C)N2C(=O)/C(=C/c3cccn3c4cccc(c4)[N+](=O)[O-])/C(=NC2=O)[O-] C01121862
Cc1cc(c2c(c1)sc(n2)N3[C@H](C(=C(C3=O)[O-])C(=O)c4ccco4)c5ccc(cc5)[N+](=O)[O-])C C08816702
c1cc(cc(c1)Cl)Cn2cc(ccc2=O)/C(=N/c3nc4ccc(cc4s3)[N+](=O)[O-])/[O-] C09548407
CC1(CO[C@@H](c2n1c(c3c2n(c(=O)n(c3=O)C)C)c4ccccc4)c5cc(ccc5[O-])[N+](=O)[O-])C C20890457
CC1(CO[C@H](c2n1c(c3c2n(c(=O)n(c3=O)C)C)c4ccccc4)c5cc(ccc5[O-])[N+](=O)[O-])C C20890461
Cc1ccc(cc1[N+](=O)[O-])c2ccc(o2)/C=C/3\C(=NC(=S)N(C3=O)c4ccccc4F)[O-] C22216051
c1ccc(c(c1)COc2ccc(cc2)/C=C\3/C(=NC(=O)N(C3=O)c4cccc(c4)[N+](=O)[O-])[O-])F C16449852
Cc1ccc2c(c1)sc(n2)N3[C@H](C(=C(C3=O)[O-])C(=O)c4ccc(o4)C)c5ccc(cc5)[N+](=O)[O-] C33582620
CC1=C([C@@H](N=N1)/N=C/C2=C(C[C@@H](CC2=O)c3cc(c(c(c3)OC)OC)OC)[O-])c4ccccc4 C38571554
Cc1ccccc1/N=C(/C(=c/2\n(c(=O)/c(=C\c3cccc(c3)[N+](=O)[O-])/s2)c4ccccc4)/C#N)\[O-] C16779044
Cc1ccc(cc1c2ccc(o2)/C=C\3/C(=NC(=O)N(C3=O)c4ccc(cc4)OC)[O-])[N+](=O)[O-] C17045034
Cc1ccc(cc1[N+](=O)[O-])n2c(cc(c2C)/C=C/3\C(=NC(=S)N(C3=O)c4ccccc4F)[O-])C C59135937
Cc1ccc(cc1c2ccc(o2)/C=C/3\C(=NC(=O)N(C3=O)c4ccc(cc4)Br)[O-])[N+](=O)[O-] C59198151
COc1ccc(c(c1)[N+](=O)[O-])c2ccc(o2)/C=C/3\C(=NC(=O)N(C3=O)c4ccc(cc4)Cl)[O-] C13570135
COc1ccc(cc1)[C@H]2[C@H]3C(=NC(=NC3=O)SCc4ccc(cc4)[N+](=O)[O-])N=C5C2=C(CCC5)[O-] C39749187
CC1(CC(=C2[C@H]([C@H]3C(=NC(=NC3=O)SCc4ccc(cc4)[N+](=O)[O-])N=C2C1)c5ccncc5)[O-])C C39749479
CC(C)SC1=NC(=O)[C@H]2[C@H](C3=C(CC(CC3=NC2=N1)(C)C)[O-])c4cc(c(cc4OC)OC)OC C39765732
COc1ccc(cc1C2=NC3=NN=C([C@@H]3C(=C2)C(=O)[O-])c4cccc(c4)[N+](=O)[O-])Br C20135876
Cc1ccc(cc1)C2=C3[C@H](N(C(=O)[C@@H]3N=N2)c4ccc(cc4)C(=O)[O-])c5cccc(c5)[N+](=O)[O-] C18190810
COc1ccc(cc1Br)C2=NC3=NN=C([C@H]3C(=C2)C(=O)[O-])c4ccc(cc4)[N+](=O)[O-] C20492163
Cc1ccc(c(c1)C)N2CCN(CC2)c3ncc4c(n3)nc(n(c4=O)c5ccc6c(c5)OCO6)[O-] C67262781
c1ccc(c(c1)/C=C/C(=O)c2cccs2)[N+](=O)[O-] C07739975
COc1cccc(c1OC)OCc2ccccc2C#N C11834181
CCOC(=O)Cn1c2c(c(n1)C(F)(F)F)CCCC2 C12844950
CCc1nnc(o1)c2cc3ccccc3n2CC=C C07451958
C[C@@H](C(=O)O[C@@H]1C[C@H]2C[C@@H]1[C@H]3[C@@H]2C=CC3)OC(=O)C C16989744
CCCC(=O)c1ccc2c(c1)N(C(=O)[C@H](O2)C)CC=C C19958162
CCOc1cccc(c1)c2nnc(o2)[C@H](C)Cl C32107692
CCCN(c1c(n2ccsc2n1)C=O)C(C)C C35428436
CC[C@H](C)N(CC)c1c(n2ccsc2n1)C=O C35428450
c1cc(ccc1c2nnc(o2)CCCl)OC(F)F C35658508
CCOc1cccc(c1)c2nc(on2)[C@@H](C)Cl C35676620
C[C@@H](CC(=O)OC)Oc1cccc2c1OC(C2)(C)C C35740090
Cc1c(scn1)CCOCc2c(snn2)Cl C36820373
c1cc(c(cc1[N+](=O)[O-])CCl)OCC(F)F C37756220
c1ccc(c(c1)C=O)OCc2c(snn2)Cl C01391795
COc1cc(cc(c1)OC)c2nc(co2)CCl C37933883
CCOc1ccc(cc1)Oc2cncc(n2)Cl C37981665
C=CCN(CC=C)C(=O)c1cc2ccccc2c(=O)o1 C00204706
CCO[C@@H]1CCC[C@]2(C1)CCC[C@@H](N2OCC)OC C39526441
CC(C)Cc1cc(c(c(n1)Cl)C#N)C(=O)OC C40175386
CC[C@@H]1CCCC[C@H]1Oc2c(c(nn2C)C)C=O C40176546
CC(C)c1cc(ncn1)N(CCC#N)c2ccccc2 C40765996
C[C@H](c1nc(no1)Cc2ccccc2OC)Cl C40907183
CCN(C[C@H](C)C#N)c1c(cc2ccccc2n1)C=O C42447359
c1cc(c(cc1Cl)/C=C/[N+](=O)[O-])OC(F)F C42905287
CCCC(CCC)(C#N)C(=O)N1C[C@H](OC[C@@H]1C)C C44823029
Cc1c(c(c(c(c1OC[C@@H]2CO2)C)C)OC(=O)C)C C48564193
C=CCOC(=O)/C(=C\c1ccc2c(c1)CCO2)/C#N C48639283
C=CCOC(=O)/C(=C/c1ccc2c(c1)CCO2)/C#N C48639287
C[C@H](C(=O)n1ccnc1)Oc2ccc(cc2)C(C)C C49847193
CC(C)(C)C(=O)N(C)[C@@H](C#N)c1ccc(cc1)N(C)C C49867530
CCN(Cc1ccco1)c2cc(nc(n2)Cl)C C52814508
CCCc1c(sc(n1)N2CCOC(C2)(C)C)C=O C54967376
CCCc1c(sc(n1)N(C)C2CCOCC2)C=O C54967379
CCCc1c(sc(n1)N2CCOC[C@H]2CC)C=O C54967384
COc1cc(cc(c1)OCC2(CCCC2)C#N)OC C57548394
Cc1ccc(cc1)OCC[C@@H](C#N)c2c(noc2C)C C57687761
Cc1cc(cc(c1)c2nnc(o2)SCCCC#N)C C60730783
CN(CCCOC)c1c2ccccc2nc(n1)Cl C62028840
c1cc(ccc1C[C@H](c2ccoc2)Cl)[N+](=O)[O-] C62145810
c1cc(ccc1C[C@@H](c2ccncc2)Cl)[N+](=O)[O-] C62145881
C[C@@H](Cc1ccc2cc(ccc2n1)N(C)C)C(=O)OC C62666291
COC[C@@H](Cc1ccccc1[N+](=O)[O-])Br C63040438
CC[C@@H](c1cc(ccn1)[N+](=O)[O-])[C@H](C)Br C63044728
CCCN(C)S(=O)(=O)c1c(cc(cc1C)OC)C C63766345
CCCC1=NN=C(C1)C(=O)N(C)[C@@H](C)C(C)(C)C C64031266
CC(C)(C)c1ncc(s1)C(=O)OC[C@@H]2CCCO2 C64222891
C[C@@H](CN(C)Cc1cc(on1)c2cccs2)C#N C64796440
Cc1ccc(c2c1nccc2O[C@H](C)C(=O)OC)F C64874871
Cc1cc(cc(c1)N(C)CCCN2CCOC2=O)C C65951092
c1ccc(cc1)CSc2ccc(cc2C#N)[N+](=O)[O-] C00093459
CCSc1nc2c(c3ccccc3n2CC=C)nn1 C00446033
CCCc1cc(=O)oc2c1ccc(c2C)O[C@H](C)C(=O)C C00452969
CCc1cc2c(cc1C(=O)/C=C/c3ccco3)OCCO2 C05318274
CC(=O)O[C@@H]1[C@H](ON=C1c2ccccc2)c3ccccc3 C05664596
CCCCCCN1c2ccc(cc2C3(C1=O)OCCO3)C C08046872
CCOC(=O)/C(=C/c1ccc(o1)c2ccccc2F)/C#N C08205413
CCCN(CCC)C(=O)c1c2c(on1)CC[C@@H](C2)C C09227056
CN(c1cccc(n1)OC)C(=O)/C=C/c2ccc(cc2)F C12634122
Cc1ccccc1OCc2ccc(o2)C=C(C#N)C#N C02776825
CCc1nnc(o1)c2cc3ccccc3n2CCC(C)C C09651370
Cc1cc(=O)oc2c1ccc(c2)OC(=O)C[C@H]3CCC=C3 C14633176
Cc1cnc(c(c1OC)C)COc2ccc(cc2)CC#N C19844427
CCC[C@@H](C(=O)c1ccc(cc1)[N+](=O)[O-])Br C21994142
C[C@H](C#N)OC(=O)c1ccccc1C(=O)c2cccs2 C24090776
CC(C)COc1ccc(cc1CBr)[N+](=O)[O-] C35415076
CC[C@H](C)Oc1ccc(cc1CBr)[N+](=O)[O-] C35415085
c1cc(oc1)CSCc2cc(ccc2Cl)[N+](=O)[O-] C37404440
c1cc(ccc1COc2ccc(cc2)c3nnco3)F C00110705
c1ccc(c(c1)/C=C/C(=O)c2cccc(c2)[N+](=O)[O-])F C07036541
C[C@@H](C(C)(C)C)N(C)S(=O)(=O)c1ccc(nc1)Cl C37984352
c1ccc(cc1)OCCOc2c3ccccc3ncn2 C02625879
Cc1ccc(cc1)c2ccc(nn2)SCC3OCCO3 C38718557
Cc1c(nnc(c1C#N)OC/C=C/c2ccccc2)C C40291212
CCCCn1c(ccc(c1=O)C#N)c2ccc(cc2)OC C41604299
Cc1cccc(c1)COc2cc3c(cc2C=O)OCO3 C42875350
CCCOc1ccccc1Oc2c(ccc(n2)C)C#N C43400097
c1cc(c(cc1CBr)OCC2CC2)[N+](=O)[O-] C50518080
CC(C)(C)c1c(sc(n1)N(C)C[C@H]2CCCO2)C=O C54967648
Cc1cc(=O)oc(c1C(=O)OC/C=C/c2ccccc2)C C58451077
CCN(c1cc(cc(c1)C)C)C(=O)Cc2c(noc2C)C C58713853
COc1ccccc1/N=C/c2ccc(o2)N3CCCC3 C59138161
CCOc1ccccc1/N=C/c2ccc(o2)N3CCCC3 C59138202
CC(=O)c1ccc(cc1)/N=C/c2ccc(o2)N3CCCC3 C59138599
c1ccc(c(c1)COc2ccc(c(c2)F)F)[N+](=O)[O-] C60386676
Cc1cc(ccc1C(C)C)OC(=O)Cc2c(noc2C)C C60741120
CCCOc1cccc(c1)c2nnc(o2)[C@H](C)Cl C61667381
c1cc(ccc1C[C@H](c2ccc(o2)[N+](=O)[O-])Cl)F C62146111
c1cc(ccc1C[C@H]([C@H]2CCCOC2)Cl)[N+](=O)[O-] C62244644
CC(C)[C@@H](c1ccc(c(c1)C(F)(F)F)[N+](=O)[O-])C(=O)C C63023872
COC[C@@H](Cc1ccc(cc1[N+](=O)[O-])Cl)Cl C63040146
COC[C@H](Cc1ccc(cc1Cl)[N+](=O)[O-])Cl C63040203
CC[C@H](Cc1ccc2cc(ccc2n1)[N+](=O)[O-])Cl C63043173
CC(C)[C@H](C(=O)c1ccc2ccccc2n1)C(=O)OC C63076509
Cc1ccc(cn1)OCc2cc(on2)c3ccccc3 C63863705
c1ccc(cc1)[C@@H](c2ccco2)OC(=O)C3CCOCC3 C64704495
CCc1nc(on1)CN(C)c2cccc3c2cccc3 C65611946
Cc1ccc(c(c1)C)c2nnc(o2)SCCOC C66260519
c1cc(ccc1C#N)OCCOc2ccc(c(c2)F)C#N C66748872
CCN([C@H](C)C(C)C)C(=O)c1cc(no1)c2ccccc2 C67114730
c1ccc2c(c1)nc(s2)COC(=O)c3nc4ccccc4s3 C03202396
CCC(=O)/N=c\1/n(c2ccc(cc2s1)Cl)CCOC C04232736
c1ccc2c(c1)cc(o2)C(=O)OCc3nc4ccccc4s3 C04332085
c1ccc(cc1)/C=C/CSc2nc3ccccn3c(=O)n2 C04499710
CC[C@@H](C)Oc1ccc(cc1Cl)/C=C/2\C(=O)N(C(=O)S2)C C01015717
c1ccc(cc1)COc2c3ccccc3nc(n2)c4ccncc4 C00509356
CC(=O)COc1ccc2c(c1)O/C(=C\c3cccc(c3)Cl)/C2=O C05339362
COc1cc2c(c(c1)CCc3cc(c(cc3OC)CC2)OC)OC C01580036
Cc1ccc2c(c1)sc(n2)N(Cc3ccco3)C(=O)C(C)C C10528491
Cc1ccc(cc1)S(=O)(=O)/C(=C/c2ccc(c(c2)C)OC)/C#N C11295606
c1ccc2c(c1)ccc(n2)CSc3nnc(o3)c4cccs4 C12360345
c1ccc(cc1)c2cc(on2)CSc3c4ccsc4ncn3 C14075889
CCn1c(nnc1S)COc2cc(c(c(c2)C)Cl)C C02522218
Cc1cccc(c1)OCCn2c(nc3c(c2=O)c(c(s3)C)C)C C19992813
COc1ccc(c(c1)/C=N/c2c(c3c(s2)CCCC3)C#N)OC C16692836
COC(=O)C(=O)c1cn(c2c1cccc2)c3ccc4ccccc4c3 C22010865
Cc1ccc(c(c1)C)c2nc(co2)CSc3nccn3C C30014862
c1ccc(cc1)Cc2nn3c(c(nc3s2)c4cccs4)C=O C31974518
Cc1ccc(cc1)CN(C)C(=O)c2csc(n2)c3ccc(o3)C C32680615
CCCCCn1c2c(cc(cc2Br)C)c(=O)oc1=O C33494495
CC(C)c1c2cnn(c2c(nn1)SCC#C)c3ccc(cc3)F C35596836
CCOc1ccc(cc1)c2c(n3cc(ccc3n2)F)CC#N C36244445
Cc1csc(n1)Sc2nc(c(s2)C(=O)OC)Cl C37579524
Cc1cc(=O)oc2c1ccc(c2)OC(=O)/C=C/c3ccccc3 C00146170
c1ccc(cc1)C(c2ccccc2)c3nc(no3)c4cccnc4 C04165322
CCN(CC)c1ccc(cc1)N2C(=O)[C@@H]3CC[C@](C2=O)(C3(C)C)C C39372644
CN(C)c1ccc(cc1)C(=O)/C=C/c2cccc3c2OCO3 C40139774
COC(=O)C1=C([C@H]2[C@H]3C=C[C@@H]4[C@H]3[C@H](C2=CC1)C=C4)C(=O)OC C43761966
CCc1cc2c(cc1OC(=O)C)occ(c2=O)c3ccc(cc3)F C48533756
CC(C)c1nc(no1)COc2ccc(cc2)Br C49336251
CCOc1ccc(cc1)c2c(sc3c2c(nc(n3)C)N(C)C)C C49752888
COc1ccccc1OCc2nc3c(ccs3)c(n2)Cl C50840768
COCc1cc(c2c(n1)c(cc(c2OC)Cl)OC)Cl C51699704
Cc1c(cnc(n1)c2cc(c(c(c2)Cl)OC)OC)[C@@H](C)Cl C54963484
Cc1cc(c(c(c1)C)S(=O)(=O)N(CC#N)C2CCCC2)C C57636994
Cc1ccc(c(c1)[C@H](Cc2ccc3c(c2)OCO3)C#N)OC C57754256
COc1ccccc1C[C@@H](C#N)c2ccc3c(c2)OCCO3 C57756327
Cc1ccc(c(c1)N(C(C)C)C(=O)[C@@H](C)c2c(nn(c2C)C)C)C C60379652
Cc1cc(cc(c1Cl)C)OCc2nnc(o2)C(C)(C)C C60807154
c1ccc(cc1)COc2ccc3cc(c(=O)oc3c2)c4ccccn4 C06423151
CCCc1c(sc(n1)N2CCOc3ccccc3C2)C=O C63013987
Cc1ccsc1C(=O)/C(=C\c2csc(n2)c3ccco3)/C#N C63428594
c1cc(cc(c1)N2CCOC2=O)C(=O)/C=C/c3c(cccc3F)F C58230354
C[C@@H](c1cc2ccccc2nc1)OC(=O)c3ccc4ccccc4n3 C64364938
Cc1ccccc1Cn2ccc3ccn(c3c2=O)Cc4cccnc4 C65224720
Cc1cc(c(cc1C)C(=O)/C=C\c2csc(n2)N(C)C(=O)C)C C66406682
c1ccc(cc1)C#CCOC(=O)c2ccc(cc2)c3cnco3 C66519400
c1cc(ccc1c2cnc(o2)COc3ccc(c(c3)F)C#N)F C66749321
Cc1c(nc(o1)c2ccccc2)COc3ccc(c(c3)F)C#N C66749828
c1cc(c(cc1OCc2csc(n2)c3ccoc3)F)C#N C66750507
CC(C)CCn1c2c(nc1N3CCCCC3)n(c(=O)n(c2=O)C)C C00377125
CC(=O)c1c(cn(n1)c2ccc(cc2)[N+](=O)[O-])C(=O)c3cccs3 C00035106
c1cc(sc1)C(=O)O[C@@H]2COCO[C@@H]2c3ccc(cc3)[N+](=O)[O-] C01426664
c1ccc2c(c1)c(=O)n(cn2)CCOc3cccc(c3)[N+](=O)[O-] C04841992
COc1cc(cc(c1OC)OC)/C=N/c2cccc(c2)[N+](=O)[O-] C00286665
Cc1cc(n2c(n1)nnc2SCc3ccc(cc3)[N+](=O)[O-])C C03270341
C1C[C@H](C[C@@H](C1)[N+](=O)[O-])/C=C(/C#N)\C2CCC(CC2)[N+](=O)[O-] C05600376
c1ccc2c(c1)OC[C@@H](O2)C(=O)OCc3cccc(c3)[N+](=O)[O-] C02635036
Cc1c(c(on1)C)COC(=O)c2ccc(c(c2)[N+](=O)[O-])SC C03448384
COC(=O)c1cc(nc2c1c(no2)c3ccco3)c4ccco4 C08342524
Cc1ccc(c(n1)[N+](=O)[O-])OCc2cn3ccccc3c2C#N C08720627
CCOC(=O)/C(=C/c1cccn1c2cccc(c2)[N+](=O)[O-])/C#N C00088563
CCCCn1c(=O)c2c(nc3n2cc(n3CC=C)C)n(c1=O)C C04251014
c1cc(oc1)c2nc(no2)COC(=O)c3ccc4c(c3)scn4 C23905087
C[C@@H]1[C@@H](Oc2ccccc2O1)C(=O)OCc3cc(on3)c4ccco4 C29566698
CCOC(=O)c1c2c(nc(n(c2=O)Cc3ccc(cc3)C=C)C)on1 C33059516
C[C@@H](c1ccnc2n1nc(n2)N3CCOCC3)Oc4ccccc4 C01384791
c1ccc(c(c1)[N+](=O)[O-])OCc2cc(=O)n3ccsc3n2 C03382095
c1ccc2c(c1)c(=O)n(cn2)CCCOc3ccccc3[N+](=O)[O-] C02863007
CC(C)C(=O)C1=Cc2cc(ccc2O[C@H]1N3CCOCC3)[N+](=O)[O-] C19770521
c1ccc(cc1)OCCn2cnc3cc(ccc3c2=O)[N+](=O)[O-] C02621198
CCOc1c(c(ncn1)Sc2cccc3c2nccc3)[N+](=O)[O-] C40659645
Cc1c(cc(s1)C(=O)[C@@H](C#N)c2nc3ccccc3o2)[N+](=O)[O-] C41540064
Cc1ccc(cc1)c2nc(co2)Cn3c(=O)oc(n3)c4ccco4 C43584710
c1cc(oc1)c2nn(c(=O)o2)Cc3coc(n3)c4ccc(cc4)F C43584753
COc1cc(ccc1OCc2ccc(cc2)[N+](=O)[O-])C3OCCO3 C44230005
CCCN(CC#N)S(=O)(=O)c1cc(ccc1Cl)[N+](=O)[O-] C45092458
c1cc(sc1)c2nc(no2)COc3ccc(cc3)[N+](=O)[O-] C45550762
Cc1c(c(n(n1)CC(=O)Oc2ccc(c(c2)Cl)F)C)[N+](=O)[O-] C45969184
Cn1cc(cn1)c2nc(cs2)COc3cccc(c3)[N+](=O)[O-] C47171693
Cc1ccc(cc1)c2nnn(n2)Cc3nnc(o3)c4cccs4 C58860007
Cn1ccnc1[C@@H](C(F)(F)F)OC(=O)c2ccc(cc2)[N+](=O)[O-] C46708278
C1CCO[C@H](C1)COc2nc(nc(n2)Cl)N3CCOCC3 C61519812
CC(C)OCCOc1nc(nc(n1)Cl)N2CCOCC2 C61519831
CN(Cc1ccoc1)c2nc(nc(n2)Cl)N3CCOCC3 C61538559
Cc1cc(c(c(c1)[N+](=O)[O-])OC(=O)[C@@H]2C[C@@H]2c3cnn(c3)C)C C63901605
c1cc(cc(c1)OS(=O)(=O)c2ccc(s2)[N+](=O)[O-])C=O C64240770
CN(CCOC)C(=O)c1csc(n1)c2ccc(cc2)[N+](=O)[O-] C50336338
CCn1c2ccc(cc2nc1COc3cccnc3[N+](=O)[O-])F C66256272
CCCCN(CC)C(=O)c1cc(cc2c1OCCO2)[N+](=O)[O-] C66282425
CN(C)c1nnc(s1)Sc2ccc(c3c2ccnc3)[N+](=O)[O-] C66468342
Cc1cc(ccc1S(=O)(=O)N(C)Cc2c(ncs2)C)[N+](=O)[O-] C66580341
CN(c1ccc(cn1)Cl)S(=O)(=O)c2ccc(s2)[N+](=O)[O-] C66582071
C[C@H](c1ccc(cc1)[N+](=O)[O-])OC(=O)[C@@H]2CC(=O)N(C2)C(C)C C66878317
c1ccc(c(c1)[N+](=O)[O-])S(=O)(=O)Oc2ccc(c(c2)F)C#N C66903313
CCCCN(C)C(=O)c1ccn(n1)c2ccc(cc2)[N+](=O)[O-] C67036317
c1ccc(c(c1)[N+](=O)[O-])OCC(=O)Oc2ccc3c(c2)cccn3 C67115225
c1c(cc2c(c1C(=O)OCC(F)(F)F)OCCO2)[N+](=O)[O-] C67222436
Cc1c(oc(n1)S[C@@H]2CCN(C2=O)c3cccc(c3)[N+](=O)[O-])C C67429161
c1cc(cc(c1)O[C@@H]2CCN(C2=O)c3cccc(c3)[N+](=O)[O-])C=O C67448482
CCc1cc(=O)oc2c1c(cc(c2)C)OCC(=O)N(C)C C01164403
Cc1c(nc(s1)c2cnccn2)OC(=O)C3CC3 C01385762
C[C@@H](C(=O)OC)Oc1ccc2c(c1)occ(c2=O)Cl C01932644
CC(C)OC(=O)Cn1cnc2c(c1=O)c3c(s2)CCC3 C01966702
Cc1cc2n3c1[C@@H]([C@@H]([C@@H]3C=C(C2)C)C(=O)OC)C(=O)OC C05430663
CCc1cc2c(s1)ncn(c2=O)CC(=O)OC(C)C C01945029
CCOC(=O)COc1cc(c2ccc(=O)oc2c1)C C01600319
Cc1cc(cc(c1)N([C@H](C)C(=O)OC)S(=O)(=O)C)C C00582906
c1cc(sc1)C(=O)OCc2cc(=O)n3ccsc3n2 C03542610
Cc1ccc(cc1)Sc2ccc(o2)/C=N/n3cnnc3 C04508502
CCc1nc(on1)COc2c(cc(cc2C)C=O)C C20424443
CN(Cc1cccc(c1)F)c2ccc(cn2)[N+](=O)[O-] C12976759
Cc1cc(cc(c1)c2nn(c(=S)o2)CN(C)OC)C C29437022
CCC[C@H]1CC[C@H]([C@@H](C1)N2CCN(C(=O)C2=O)CC)C#N C37147533
C[C@@H](C(=O)c1ccc(s1)Cl)Sc2nnnn2C C37353667
CCCC1=NN=C2[C@H]1C(=O)[C@H](C(C2)(C)C)C(=O)OC C03996054
c1cc(sc1)Cc2nc(on2)CCC3=CN=NC3 C39405274
CCN(C[C@H](C)C#N)c1c(n2ccsc2n1)C=O C42447383
CCc1nc(cs1)CSc2nnnn2C(C)(C)C C42623354
CCCCc1nc(on1)[C@H](C)N2C[C@H](O[C@H](C2)C)C C44583568
CCN(CC(=O)OC)C(=O)C1(CCCCCC1)C#N C44767038
Cc1nc(no1)COc2ccc(cc2Br)C=O C45101902
C/C=C\C=C/C(=O)N(C)Cc1ccccc1[N+](=O)[O-] C48443362
c1csc2c1ncnc2SCc3nc(on3)C4CC4 C48872966
CN(C[C@H]1CCCCO1)c2c(n3ccsc3n2)C=O C48948438
COC(=O)/C(=C\c1csc(n1)c2ccco2)/C#N C49065635
CCOc1ccc(cc1)/C=C(/C#N)\C(=O)N(C)OC C49222376
c1cc(c2c(c1)OCCO2)C(=O)OCc3nccs3 C49417203
CCCN(C)S(=O)(=O)c1ccc2c(c1)ccc(=O)o2 C49480715
CC[C@@H](C)Cn1cc(c(n1)[N+](=O)[O-])Br C50427709
Cc1c(nc(o1)c2cccs2)C(=O)N(C)C[C@@H](C)C#N C57308911
CCOc1cc(cc2c1OCC(=O)N2CC(=C)C)C=O C57917772
CCN(Cc1cccs1)c2cc(nc3n2ncn3)C C60847110
c1cc(ccc1[C@H](CN2CCOCC2)Cl)[N+](=O)[O-] C62342028
CC(=C1C(=O)c2ccc(cc2O1)OCC(=O)OC)C C41431942
c1ccc(cc1)[C@@H](Cc2ncc(cn2)[N+](=O)[O-])Cl C63041594
CC[C@H](c1ncc(cn1)[N+](=O)[O-])[C@H](C)Br C63044685
Cc1ccccc1OCCSC2=NC=NC3=NC=N[C@H]32 C63227227
CCc1ccc(cc1)N(CC)C2=NC=NC3=NC=N[C@H]32 C63437312
CN(Cc1ccno1)S(=O)(=O)c2ccc(s2)Cl C65233987
Cc1cc(nc(n1)N(C)CCCc2cnn(c2)C)C C65387706
CC(C)C[C@@H]1CN(CCO1)c2cc(ncn2)N(C)C C65399181
Cc1c(ocn1)C(=O)N2CCO[C@@H](C2)CCCC(C)C C65464058
CCCCO[C@H](C)C(=O)N1c2ccnn2[C@@H](C[C@H]1C)C C65551809
CC(C)[C@H](C(=O)N(C)OC)n1cnc2c1cc(c(c2)F)F C65592852
Cc1ccc(o1)/C=C\C(=O)[C@@H](C#N)c2nc3ccccc3o2 C66516758
CCn1cc(cn1)S(=O)(=O)N(C)[C@@H]2CCCC[C@@H]2C C66909715
c1cc(sc1)/C=N/OCc2nc(on2)c3ccsc3 C67096948
CC(C)OCC(=O)Oc1ccc2c(c1)OC(CC2=O)(C)C C67116205
Cn1c2ccccc2nc1SCCCN3CCOC3=O C67651152
COc1ccc(cc1OC)/C=C\2/c3cc(ccc3NC2=O)Br C03894583
c1ccc(cc1)n2cc([nH]c2=S)c3cc4cc(ccc4oc3=O)Cl C02957873
c1cc(ccc1N2C(=O)/C(=C/c3cc(ccc3O)Cl)/SC2=O)Cl C01011838
c1cc(cc(c1)Br)/C=C/2\C(=O)N(C(=O)N2)c3cccc(c3)Cl C01125143
Cc1ccc2=NC(=O)/C(=C/c3c(n(c(=S)s3)C4CCCC4)O)/C=c2c1 C05647729
CC(C)C1=C[C@@]2(CC[C@H]3[C@@]([C@@H]2CC1=O)(CCC[C@@]3(C)C(=O)OC)C)O C01599317
c1cc(ccc1C(=O)Nc2ccc3c(c2Cl)OCCO3)Br C01456030
C=C1c2cc3c(cc2NC(=S)N1c4cccc(c4)C(F)(F)F)OCO3 C03330681
CCN1C(=O)[C@H]2Cc3c4ccccc4[nH]c3[C@H](N2C1=S)c5ccc(cc5)F C06654827
c1ccc(c(c1)[C@H]2CC(=NN2C(=O)c3cccs3)c4cccs4)O C04248201
Cc1ccc(cc1)[C@H]2CC(=O)N3C(=C2C#N)SC[C@]3(c4ccc(cc4)F)O C12275788
Cc1cc2ccccc2n1CC(=O)Nc3c(c4c(s3)CCCC4)C#N C06714676
CC[C@@]1(Cc2c(sc3c2c(=O)n(c(=S)[nH]3)c4ccccc4C)CO1)C C18194068
c1cc(ccc1C2C3=C(CCCC3=O)NC4=C2C(=O)CCC4)OC(F)F C19863593
c1cc(c(cc1F)c2csc(n2)NC(=O)c3cc(ccn3)Cl)F C22574075
CN1CCc2c(s/c(=N\C(=O)c3ccc(cc3)C4SCCS4)/[nH]2)C1 C14182761
CC[C@]1(Cc2c(c3c(s2)[nH]c(=S)n(c3=O)c4ccc(cc4)C)CO1)C C26802942
Cc1ccc(cc1)[C@H]2C[C@@H](Nc3n2ncn3)c4cccc(c4)Br C26894611
c1ccc2c(c1)[nH]c(n2)/C=C/3\C(=O)N(C(=S)S3)c4ccccc4Cl C27533847
COC(=O)c1c(c(n[nH]1)c2cccc(c2)Br)Br C35323221
C[C@H]1C(=O)Nc2cc(ccc2O1)C(=O)c3ccc(cc3)Br C36946207
c1ccc2c(c1)c(ccc2Cl)OC(=O)[C@@H]3CC(=O)Nc4c3cccc4 C37136662
c1cc(ccc1N[C@@H](C#N)c2cc3c(c(c2)Br)OCO3)F C37935918
c1cc(ccc1[C@@H]2C=C(N=C3N2NC=N3)c4ccc(cc4)F)Br C00629261
Cc1ccsc1[C@@H]2C3=C(N=N[C@H]3NC4=C2C(=O)C[C@@H](C4)c5cccs5)C C39359446
Cc1ccc(c(c1)CN2C(=O)[C@](NC2=O)(C)c3ccc4c(c3)CCC4)C C36663472
C/C(=C/1\C(=O)N(C(=O)S1)c2ccc(c(c2)Cl)F)/c3ccc(cc3)O C39860991
c1cc(cc(c1)O)/C=C\2/C(=O)N(C(=O)S2)c3ccc(c(c3)Cl)Cl C39861003
c1ccc(c(c1)NC(=O)c2c3c(n(n2)c4ccc(c(c4)F)F)CCC3)F C40140153
c1cc(ccc1NC(=O)c2cc3c(cc2Cl)OCCO3)Br C41126445
C[C@@H]1CCC[C@@H](C12C(=O)N(C(=O)N2)Cc3cc(cs3)Br)C C43687393
C[C@@H]1CCC[C@@H](C12C(=O)N(C(=O)N2)Cc3ccc(s3)Br)C C48022668
c1ccc(c(c1)NC(=O)c2cccc3c2OCCO3)I C48816344
c1ccc(c(c1)C(=O)Nc2cccc3c2nsn3)I C48816604
c1ccc(cc1)n2c(=O)c3ccc(nc3[nH]2)c4cccc(c4)Br C32074483
c1cc(c(cc1NC(=O)c2cc(cnc2Cl)Br)C#N)Cl C50044935
c1cc(sc1C(=O)c2cc3c(cc2Br)NC(=O)CO3)Cl C51171242
c1ccc2c(c1)cccc2[C@@H]3Nc4ccccc4C(=O)N3Cc5ccco5 C07112508
Cc1cccc(c1)[C@@H]2C[C@@H](Nc3n2ncn3)c4ccc(cc4)Br C02500017
Cc1ccccc1[C@@H]2C[C@H](Nc3n2ncn3)c4ccc(cc4)Br C02917776
Cc1c(nc(s1)Nc2cnn(c2)C)c3ccc(cc3)Br C58244075
c1ccc2c(c1)N3C(=O)CC[C@@]3(S2)C(=O)Nc4cc(cc(c4)Cl)Cl C17579206
Cc1cccc(c1)N[C@H]2CC(=O)N(C2=O)c3ccccc3Br C07212838
Cc1ccc(nc1)NC(=O)[C@H]2CC=CC[C@@H]2c3nc4ccccc4s3 C59893452
c1ccc(c(c1)NC(=O)/C=C/c2ccc3c(c2)OCCO3)Br C16027351
c1cc(c(cc1COc2ccc\3c(c2)OC/C3=N\O)Br)F C62805622
Cc1cc(ccc1Br)NC(=O)[C@@H]2C(=C(N=C2C)C(=O)C)C C06818762
c1ccc2c(c1)C=C(CO2)C(=O)N[C@@H](C#N)c3cccc(c3Cl)Cl C66392174
c1ccc2c(c1)C=C(CO2)C(=O)N[C@H](C#N)c3cccc(c3Cl)Cl C66392175
c1ccc(c(c1)[C@H]2CN(CCO2)C(=O)c3ccc(cc3O)Br)F C67177128
CC(=O)OCC(=O)[C@]12[C@H](O1)C[C@@H]3[C@@]2(CC[C@H]4[C@H]3CCC5=CC(=O)CC[C@]45C)C C03982460
CN1C(=O)C(=Cc2ccc(cc2)OCc3ccccc3F)C(=O)N(C1=S)C C00660701
Cc1cc(c(n1C)C)C(=O)Cn2cnc3c(c2=O)c(cs3)c4ccc(cc4)F C05318357
c1ccc(cc1)c2c(cn(n2)c3ccccc3)/C=N/[C@@H]4CCS(=O)(=O)C4 C02677920
c1cc(sc1S(=O)(=O)N2CCN(CC2)C(=O)C[C@H]3CCC=C3)Cl C08026461
c1cc(oc1)/C=C\2/C(=O)N(C(=O)S2)CC(=O)c3ccc(cc3)Br C00975792
CCN1C(=O)/C(=C\c2csc(n2)N(c3ccccc3)C(=O)C)/SC1=S C14244856
Cc1nc(cs1)c2ccc3c(c2)N(C(=O)CO3)CC(=O)c4ccc(cc4)F C20162564
c1cc(c(cc1c2c3c(on2)CCN(C3)S(=O)(=O)CC(F)(F)F)F)F C20201456
Cc1ccccc1COn2c3ccccc3[n+](=O)c(c2[O-])c4ccc(cc4)Cl C20322450
C[C@@H](c1ccc(cc1)F)N(C)S(=O)(=O)c2ccc3c(c2)OCCCO3 C24709627
Cn1cnc(c1Cl)S(=O)(=O)N(C)Cc2ccc(cc2)Br C27947066
C[C@H](C(=O)c1ccc2c(c1)CCN2C(=O)C)Sc3ncc4n3cccc4 C31634326
C[C@H](c1nc2ccccc2s1)N(C)C(=O)[C@@H]3CC(=O)N(C3)c4ccccc4 C31794353
CCc1cc2c(s1)ncnc2S[C@@H](C)C(=O)N3C[C@@H](O[C@H](C3)C)C C31853282
c1cc(oc1)CN2CCN(CC2)S(=O)(=O)c3ccc(s3)Br C13322681
CCc1cc2c(s1)ncnc2S[C@@H](C)C(=O)N3C[C@H](O[C@@H](C3)C)C C36058143
CC12CN3CC(C1=O)(CN(C2)C3c4ccc(c(c4)OC)OC)c5ccccc5 C19323523
CCOc1cc(cc2n1c(cn2)S(=O)(=O)C(C)C)I C39463480
CN(Cc1ccccc1[N+](=O)[O-])C(=O)c2ccc(cc2Br)F C40074150
Cc1cc(ccc1F)[C@H](CC(=O)N2CCO[C@H]3[C@@H]2CS(=O)(=O)C3)C4CC4 C40666246
Cc1c(sc(n1)c2ccc(cc2)F)CC(=O)N(C)[C@H]3CCS(=O)(=O)C3 C41180544
CN(C[C@@H]1CCCCO1)S(=O)(=O)c2cc(cnc2Cl)Br C48555091
c1cc(sc1COC(=O)c2cnc3n(c2=O)CCS3)Br C48766065
Cc1c(cco1)CN(C)S(=O)(=O)c2cc(cnc2Cl)Br C48772131
Cn1c2ccccc2nc1CN3C[C@@H]4C[C@H]3C(=O)N4c5ccccc5SC C55195605
CS(=O)(=O)c1cccc(c1)OS(=O)(=O)c2ccc3c(c2)CCCC3 C56075219
c1cc(ccc1[C@H]2CN(CCO2)Cn3c(=S)sc(n3)N4CCCC4)F C57086084
C[C@H]1c2ccsc2CCN1C(=O)CCC(=O)N3CCC(=N3)c4ccccc4 C30548220
C[C@H]1Cc2cc(ccc2N1S(=O)(=O)C)C(=O)N(C)[C@@H](C)c3cccs3 C24236561
CN(C)C(=O)N1CCN(CC1)C(=O)[C@H](c2ccccc2)Sc3ccccc3 C31507747
CN(C)C(=O)/C(=C\c1cc(c(c(c1)Br)OCC#N)Cl)/C#N C59334041
c1cc(cc(c1)Br)C(=O)/C=C/c2cnc(nc2)N3CCOCC3 C59404687
Cc1cc(c(c(c1)C)S(=O)(=O)N(C)c2ccc(cc2)S(=O)(=O)C)C C60362397
Cc1ccccc1[C@H]2CCCN2Cn3c(=S)sc(n3)N4CCOCC4 C63124499
Cc1nc(cs1)c2ccc(cc2)N3CCC(CC3)N4CC(C4)n5cccn5 C63834856
CCOc1ccc(cc1)[C@@H]2CC(=O)N(C3=C2C(=O)OC3)c4ccc(cc4)Cl C35142846
C[C@@H]1CN(CC(O1)(C)C)Cn2c(=S)n(c(n2)c3ccccc3F)C4CC4 C65224491
COc1ccc(cn1)C(=O)N2CCc3c2ccc(c3)c4csc(n4)C5CC5 C65254908
C[C@H](c1ccc(cc1)I)OC(=O)C2=NN(C(=O)CC2)C C66232450
CCCC(=O)N1CSC[C@H]1C(=O)N2CCn3cccc3[C@H]2c4ccccc4 C66286004
C[C@@]12CCC(=O)N1[C@H](CS2)C(=O)N(Cc3ccco3)c4ccccc4F C66293180
c1ccc(c(c1)CC(=O)N2CCN(CC2)Cn3c(=O)c4ccccc4s3)F C66371546
c1cc(sc1CCC(=O)N2CCCC[C@@H]2C(=O)N3CCOCC3)Cl C66481036
CN(C)c1nnc(s1)S(=O)(=O)Cc2c(ccs2)Br C66717695
Cn1c2ccccc2cc1C(=O)N(C)[C@H](c3ccc(cc3)F)c4ncccn4 C66799877
CC1(CO[C@H](CN1Cc2csc(n2)c3ncccn3)c4ccccc4)C C66896697
C[C@@H](c1ccccc1)N2C(=O)C(=O)N(C2=O)Cc3ccc(s3)Br C67006979
CC1(COCCN1Cc2nc(no2)Cc3cccc(c3)Br)C C67377939
CCN(c1ccc(c(c1)F)F)C(=O)C(=O)N2CCc3ccc(cc3C2)OC C67444987
Cc1cccc(c1C)NC(=O)CSc2c(cc3c(ccc(c3n2)C)C)C#N C01223960
Cc1ccc(c2c1cc(c(n2)Cl)C[C@H](C#N)C(=O)Nc3ccc(cc3)F)C C04168264
c1cc(ccc1/C=N/Nc2c(c(c(c(n2)Cl)C#N)Cl)Cl)Br C04705096
c1ccc(cc1)C(=O)N/N=C/c2ccc(o2)c3cccc(c3)Br C04814081
CCc1ccc(cc1)NC(=O)c2cc3c(s2)c4ccccc4n(c3=O)CC C04939082
CSc1cccc(c1)N[C@@H]2c3ccccc3C(=O)N2c4ccc(cn4)Cl C04960690
Cc1ccc2c(c1)c3c(cc(s3)C(=O)NCc4ccc(o4)C)c(n2)Cl C04961606
Cc1cc(c2c(c1)sc(n2)N3CCC[C@H](C3)C(=O)NC4CCC(CC4)C)C C05107701
Cc1ccc(c(c1)C)n2c(nc3ccccc3c2=O)/C=C/c4ccc(cc4)O C05112092
COC(=O)c1ccccc1NC(=O)c2cc3c(s2)-c4ccccc4SC3 C05141664
Cc1ccc(cc1C)N2C(=O)/C(=C\Nc3cccc(c3Cl)Cl)/C(=N2)C C05618121
Cc1cc(c(c(c1)OCC(=O)Nc2c(c3c(s2)C[C@H](CC3)C)C#N)C)C C01937549
COc1cccc2c1O[C@H](N3[C@@H]2C=C(N3)c4ccccc4)c5c(cccc5F)F C03254090
COC(=O)c1c2c(sc1NC(=O)c3ccc4c(c3)CCCC4)CCCC2 C06440965
CC[NH+]1Cc2c(c3ccccc3nc2/C(=C/c4c(cc(cc4C)C)C)/C1)C(=O)[O-] C06561170
Cc1ccccc1C(=O)Nc2c(c(=O)c3cccc(c3o2)C)c4ccccc4 C06720011
Cc1ccc(c(c1)NC(=O)c2ccc(=O)n(c2)Cc3cccc4c3cccc4)C C07595096
c1ccc2cc(ccc2c1)C(=O)Nc3nc(cs3)c4cc5ccccc5o4 C07599262
Cc1ccc(cc1NC(=O)Cc2csc3n2cc(n3)c4ccc(cc4)F)F C10236836
COc1cc(cc(c1O)Cl)/C=C(\C#N)/c2nc3cc(ccc3s2)Cl C12863891
Cc1cc2nnc(n2c3c1cccc3)SC[C@@H](c4ccc(cc4)Cl)O C12538153
c1cc(sc1)c2csc(n2)NC(=O)c3c(c(c(cn3)Cl)Cl)Cl C12946093
CN(c1ccc(cc1)O)C2=NC(=O)/C(=C\c3ccc(cc3)c4ccccc4)/S2 C13017318
Cc1cccc(c1)CC(=O)Nc2cccc(c2C)c3nc4cccnc4s3 C06781396
C[C@@H]1C(=O)N([C@H](S1)c2ccccc2)Nc3c4ccccc4nc5c3cccc5 C05550787
c1ccc(cc1)c2c3ccccc3[nH]c(=O)c2Sc4c5ccsc5ncn4 C14129327
CC[C@@]12CC[C@@H]3[C@H]([C@@H]1CC[C@]2(C#C)OC(=O)C)CCC4=C/C(=N/O)/CC[C@@H]34 C11681655
Cc1ccc2c(c1)[C@@H]3[C@@H](CCO3)[C@@H](N2)c4cc(c(c(c4)Br)OC)OC C15017878
CCc1ccc2c(c1)[C@@H]3[C@@H](CCCO3)[C@@H](N2)c4cc(c(c(c4)Cl)OC)OC C15017922
Cc1ccc(c(c1)C)NC(=O)c2ccc(=O)n(c2)Cc3c(cccc3Cl)F C15883046
CC1=C([C@H](C2=C(N1)CC(CC2=O)(C)C)c3ccsc3)C(=O)OC4CCCC4 C19774801
c1ccc2c(c1)c(nc(n2)c3ccncc3)Nc4ccc(cc4)Br C09069542
Cc1ccc(c(c1)C)C(=O)CSc2[nH]c(=O)c3c4c(sc3n2)CCCC4 C17857677
c1ccc(c(c1)CN2c3ccccc3NC4=C([C@H]2c5ccco5)C(=O)CCC4)Cl C21356236
CCc1ccc(cc1)[C@H]2c3c(noc3NC4=C2C(=O)C[C@H](C4)c5ccccc5)C C28051673
Cc1cc(c(c(c1)C)NC(=O)c2c(n(c(cc2=O)C)c3c(cc(cc3C)C)C)C)C C28767078
Cc1ccc2c(c1)sc(n2)NC(=O)c3c(nc(s3)c4cccs4)C C28814241
Cc1ccc(cc1NC(=O)CCn2c(=O)cc(c3c2c(cc(c3)C)C)C)Cl C32527351
Cc1c(n(c2c1c(ncn2)Nc3ccc(c(c3)F)F)c4ccc(c(c4)F)F)C C32960468
Cc1cc(ccc1S(=O)(=O)Nc2ccc3c(c2)sc(n3)SC)Cl C33298805
Cc1ccc(c(c1)C)NC(=O)c2c(onc2c3ccc(cc3)Br)C C35536666
Cc1ccc(cc1[N+](=O)[O-])CNc2ccc(c(c2)I)C C37296738
c1ccc(c(c1)c2ccc(s2)/C=C/C(=O)c3ccc4c(c3)NC(=O)CO4)F C27541897
c1ccc-2c(c1)Cc3c2ccc(c3)/C=N/NC(=O)c4nc5ccccc5s4 C59165220
Cc1ccc(c(c1)NC(=O)/C(=C/c2cc(n(c2C)c3ccc(cc3)F)C)/C#N)C C59432996
c1ccc2c(c1)c(c[nH]2)CSc3nnc(o3)c4cccc(c4)Br C59472540
c1ccc(c(c1)CSc2nnc(o2)c3c[nH]c4c3cccc4)Br C04997178
CCOc1ccc(cc1c2[nH]c(=O)c3c4c(sc3n2)CCCC4)Br C65001985
CCn1c2ccccc2c3c1ccc(c3)[C@@H]4Nc5ccccc5C(=O)N4CC=C C66131593
Cc1c(scn1)CN(C)C(=O)N[C@@H](C)c2cc(c(cc2Cl)Cl)F C66595640
c1ccc2c(c1)ncn2COCn3cnc4c3cccc4 C03153941
COC(=O)c1ccc(o1)Cn2cc(cn2)Br C00508066
Cc1c(ccc2c1oc(=O)c3c2CCC3)OCC(=O)OC C01927102
CCOC(=O)/C(=C/1\N(C(=O)CS1)c2ccccc2)/C#N C06843401
c1cc(ccc1C=O)OCc2cc(=O)n3ccsc3n2 C10966561
Cc1c(cc(c(n1)SCc2c(noc2C)C)C#N)C(=O)C C12761536
CCOc1ccc(cc1)n2c(nnc2S)COC C06393665
CCCOc1ccc(cc1C)S(=O)(=O)n2ccnc2 C06700582
CC(C)c1nnc(o1)c2cc3ccccc3n2CCOC C07452717
C=CCN(c1nc2c(s1)CCCC2)C(=O)c3cnccn3 C23688510
C[C@H](C(=O)C)OC(=O)/C=C/c1ccc2c(c1)OCCO2 C24297994
C[C@@H](C1CC1)N(C)S(=O)(=O)c2ccc3c(c2)OCCO3 C30377313
CCOc1ccccc1c2c(n3c(n2)sc(n3)C)C=O C31974210
CCN(CC(C)C)S(=O)(=O)c1c(n(cn1)C)Cl C35233309
CCN(CC(C)C)S(=O)(=O)c1cnc(nc1)Cl C35357856
c1ccc2c(c1)nc(s2)COCc3cn4cccnc4n3 C35482759
C[C@H](C#N)C(=O)c1ccc2c(c1)N(C(=O)CO2)CC=C C36240781
C[C@H](C(=O)c1ccc(s1)Cl)Sc2nnnn2C C37353668
COC(=O)c1c(nc(s1)OC[C@H]2CCCO2)Cl C37578865
CCOC(=O)[C@@H](C)n1cnc2c(c1=O)c(c(s2)C)C C00144633
Cc1ccc(cc1)c2c(cn(n2)CCC#N)C=C(C#N)C#N C04475541
CC(C)N(CC=C)C(=O)c1ccc(c(c1)[N+](=O)[O-])F C37987719
CCCc1c(c(n(n1)[C@@]2(CCS(=O)(=O)C2)C)Cl)C=O C37996409
COc1ccc(c(c1)F)C2=NN=C[C@H]2CN3CCCCO3 C39443002
COc1ccc(c(c1)F)C2=NN=C[C@@H]2CN3CCCO3 C39460891
C[C@@H](c1nc(no1)C(C)C)Sc2nccn2C3CC3 C40059774
CCc1nc(on1)CN2CCO[C@@H](C2)c3ccc(cc3)F C40497184
Cc1cc(nn1C)c2nnc(o2)SC/C=C/Cl C41385540
Cc1nc(on1)[C@H]2CCC(=O)N2Cc3ccc(cc3)C=C C42381098
CCSc1nnc(s1)SCc2nc(no2)C C42618871
C[C@H](CN(C)c1c2ccccc2ncc1C#N)C(=O)OC C42707654
C/C=C/COC(=O)c1cc(nc2c1c(no2)C)C3CC3 C48766239
CCN(C[C@H]1CCCO1)c2c(n3ccsc3n2)C=O C48964478
Cc1cccn2c1nc(cc2=O)CN(C)C[C@H](C)C#N C49001105
C[C@H](C1CC1)OC(=O)Cn2cnc3c(c2=O)ccs3 C49019239
CCCc1nc(no1)Cn2cc(cn2)Br C49344206
c1ccc(cc1)c2cc(no2)COc3cccc[n+]3[O-] C50511607
c1cnn(c1)c2ccc(cc2)Cn3cc(nn3)CCCl C52226301
CCc1nc(cs1)CN2C(=O)CN(C2=O)c3ccccc3 C58063534
Cc1ccccc1CSc2nnc(n2C)N3CCOCC3 C33039214
CCN(CC)C(=O)/C(=C/c1ccc(o1)N2CCCC2)/C#N C59138503
c1cc(c(cc1C=O)Br)OCc2ncon2 C59514719
Cc1c(n2c(n1)sc(n2)CCOc3ccccc3)C#N C62395600
CC(C)[C@@H](c1ccc2cc(ccc2n1)[N+](=O)[O-])C(=O)C C63023856
CCCN(C)S(=O)(=O)c1ccc2c(c1)OCCCO2 C63766358
CN1C(=O)CCC(=N1)C(=O)N(C)CCC2CCCCC2 C65626212
C[C@@H]1CO[C@@H](CN1Cc2nc(on2)C3CC3)c4ccccc4 C66851473
C[C@H]1CN(CC(O1)(C)C)S(=O)(=O)N(C)[C@@H](C)C2CC2 C66913898
c1cc2cccnc2c(c1)OCc3nc(on3)C4CC4 C67095982
c1cc2cc(ccc2nc1)OCc3nc(on3)C4CC4 C67099119
CCC(=O)Oc1ccc2c(cc(=O)oc2c1C(=O)C)C C00070278
CC(C)(C)OC(=O)COc1ccc2c(c1)sc(=O)o2 C00049161
Cc1c(c(on1)C)C(=O)Sc2nccc(n2)C(F)(F)F C00117438
Cc1nnc(s1)SCc2ccccc2[N+](=O)[O-] C00162592
CCc1nnc2n1nc(s2)COc3ccc(cc3)F C04487505
COc1cc(c(cc1N2CCCC2)OC)C=C(C#N)C#N C00798112
C=C[C@H](CCC1OCCCO1)n2c3ccccc3nn2 C05382869
CC(C)(C)[C@H](C(=O)OC)n1cccc1C=C(C#N)C#N C01393904
c1ccc(cc1)C(=O)[C@H]2[C@H](O2)c3ccc(cc3)[N+](=O)[O-] C01767891
Cc1cs/c(=N\CCOC)/n1/N=C/c2ccco2 C05786073
CCOc1cccc(c1)/C=C/2\C(=O)OC(=N2)c3ccco3 C00508344
COc1cc(cc(c1OC)OC)/C=C\c2csnn2 C17196765
C=CCN1C[C@H](CC1=O)c2nc(no2)c3cccc(c3)F C19144865
Cc1ccc(cc1C)S(=O)(=O)N(C)Cc2cc(on2)C C31657101
Cc1c(c(on1)C)Cc2nc(no2)Cc3ccccc3 C32592874
Cc1c(nc2cc(ccc2n1)C(=O)O[C@@H](C)C(=O)C)C C32741758
Cc1ccccc1OCCn2c(=O)c3ccccc3nn2 C32826864
Cc1c(n2c(c(sc2n1)C(=O)OC(C)C)C)C=O C33419653
CCCn1c2c(c(c(s2)C(=O)C)C)c(=O)n(c1=O)CC C34777244
C[C@H](c1nnc(o1)c2cc(cc(c2)OC)OC)Cl C35206119
CSc1nncn1/N=C/c2ccc(cc2)OC(F)F C36611323
c1cc(c(cc1CBr)[N+](=O)[O-])OCC#N C36894763
CCn1c(nc(c1Sc2ccc(cc2)F)[N+](=O)[O-])C C00480487
COn1c(=O)c2ccccc2nc1SCc3cccnc3 C00545580
Cc1c(snn1)[S@@](=O)c2ccccc2C(=O)OC C04001961
c1cc(ccc1/C=C(\C#N)/c2nc(cs2)C3CC3)[N+](=O)[O-] C03997959
CCCc1nc(on1)[C@@H]2CC(=O)N(C2)c3cc(ccc3F)C C38920981
C[C@H](CC(C)C)N(C)S(=O)(=O)c1c(n(cn1)C)Cl C37984354
C[C@H](C(C)C)N(C)C(=O)c1cc(ccc1F)[N+](=O)[O-] C37991227
CCc1ccc(cc1)C2=NN=C[C@H]2/C=C(/C#N)\C(=O)OC C39412314
Cn1cccc1C(=O)COc2ccc3ccc(=O)oc3c2 C39489544
Cc1c(nnc(c1C#N)OCCc2c(ncs2)C)C C40291068
Cc1c(c(nn1C)c2nnc(n2CC=C)SC)Cl C41393212
C=CCCOc1c(cc(cn1)Br)[N+](=O)[O-] C42390040
CCc1cc2c(s1)ncn(c2=O)[C@@H](C)Cc3cnccn3 C43073328
CCCc1nc(on1)[C@@H]2CC(=O)N(C2)c3cccc(c3)C C44434981
C[C@H](c1cccs1)N(C)C(=O)c2cc(sc2)[N+](=O)[O-] C44971691
Cc1cc(c2c(nn(c2n1)C)C)C(=O)O[C@@H](C)C3CC3 C49019501
Cc1ccc2c(c1)occ2CC(=O)N(C)Cc3cc(on3)C C25135828
CN(CCc1ccncc1)c2c3c(c4ccccc4o3)ncn2 C58157412
Cc1c2cc(sc2n(n1)CC(C)C)C(=O)N(C)OC C58407720
Cc1c(c(on1)C)CSCc2cc(=O)n3ccccc3n2 C46805374
CC(=O)c1cc(ccc1SC2CCOCC2)[N+](=O)[O-] C62054613
CCCC(=O)Cc1c(cc(cn1)Br)[N+](=O)[O-] C63023403
C[C@H](CC#N)N(C)c1ccc(cc1CCl)[N+](=O)[O-] C63087284
C[C@@H](CC#N)N(C)c1ccc(cc1[N+](=O)[O-])Br C63096028
CN1[C@@H](N=C2C1=NC=NC2=O)SCc3ccc(cc3)C=C C63777832
C/C(=C\c1ccco1)/CN2CCC[C@H](C2)C3=NC=NC(=O)C3 C64166919
Cc1ccc(cc1)OCCSC2=NC=NC3=NC=N[C@H]32 C65042906
CCn1cc(cn1)S(=O)(=O)Oc2ccc(c(c2)C)C C66900403
CC[C@@H]1[C@H]2CCC3=CC(=O)CC[C@@H]3[C@@H]2CC[C@@]1(C)C(=O)[O-] C06224462
CC[C@H]1[C@@H]2CCC3=CC(=O)CC[C@@H]3[C@@H]2CC[C@@]1(C)C(=O)[O-] C06224904
c1cc(c(c(c1)F)/C=C/C(=O)c2ccc(s2)C(=O)[O-])F C07333371
c1cc(cc(c1)/N=C/c2ccc(cc2)F)/C=C/C(=O)[O-] C08377800
c1cc(ccc1/C=C/c2ccc(nc2)C(=O)[O-])Cl C13450971
c1ccc2c(c1)nc(s2)/C(=C/C(=O)C(F)(F)F)/[O-] C19843034
c1ccc(cc1)n2c(cc(nc2=S)c3ccc(cc3)F)[O-] C06694728
c1ccc2c(c1)CCN(C2)c3ccc(cc3)/C=C/C(=O)[O-] C20527043
Cc1ccc(c(c1)C)Sc2ccc(cn2)C(=O)[O-] C21787519
c1ccc2c(c1)C(=C(C2=O)C(=O)/C=C/c3cccs3)[O-] C02561741
CN(C)c1ccc(cc1)C2=C(c3ccccc3C2=O)[O-] C05199754
c1cc(ccc1c2c(scn2)CC(=O)[O-])Br C32179880
c1cc(sc1/C(=C\C(=O)c2ccncc2)/[O-])Cl C35285997
CCCc1c(=O)c2ccccc2n(c1[O-])c3ccccc3 C06493340
c1cc(oc1)[C@H]2c3c(nc(s3)[S-])SC[C@@H]2C=O C40475996
c1cc(oc1)[C@H]2c3c(nc(s3)[S-])SC[C@H]2C=O C40476000
c1cc(c(c(c1)F)F)CSc2ccc(cn2)C(=O)[O-] C41669229
Cc1cc2ccccc2n1[C@]3(CCC[C@@H](C3)C)C(=O)[O-] C41908188
CC[C@@H]1CCCC[C@H]1OC2(CCSCC2)C(=O)[O-] C41925386
c1ccc2c(c1)nc(s2)S[C@@]3(CCSC3)C(=O)[O-] C41975303
Cc1csc(n1)S[C@@]2(CCCC[C@@H]2C)C(=O)[O-] C41980070
Cc1csc(n1)SC2(CCCCCC2)C(=O)[O-] C41980144
[truncated: 777,317 more chars]
