# Supplementary material for: PyRMD Studio: A Unified Suite for Next-Generation, AI-Powered Virtual Screening
Source: J Chem Inf Model. 2026 May 19;66(11):6197–203. doi: 10.1021/acs.jcim.6c00648 (PMC13250901; doi:10.1021/acs.jcim.6c00648)
Supplement: Supplementary file 2 [file ci6c00648_si_002.zip › decoys/dpp4_decoys.ism]

c1cc(oc1)C(=O)Nc2ccc3n(c2=O)C[C@H]4C[C@@H]3CN(C4)C(=O)c5ccc(cc5)F C04258914
Cc1cc2c(s1)nc(n(c2=O)NC(=O)c3c(cn(n3)C)I)C C00651135
c1csc2c1[C@]3(CCC2)C(=O)N(C(=O)N3)Cc4cc(=O)n5ccsc5n4 C05679556
Cc1c(sc2c1c(=O)n(cn2)CC(=O)NC[C@H]3COc4ccccc4O3)C C06111183
CCn1cc(c(n1)C(=O)Nn2c(nc3c(c2=O)cc(s3)C)C)Br C02780167
Cc1nc2ccccc2c(=O)n1c3ccc(cc3)C(=O)N[C@@]4(CCS(=O)(=O)C4)C C08071419
Cc1c(c2ccccc2[nH]1)[C@@H]3c4ccccc4C(=O)N3CC(=O)N5CCN(CC5)C=O C09581871
Cc1cc(c2cccc(c2n1)OC)NC(=O)c3ccc(cc3)N4C(=O)CCC4=O C12325143
c1cc2c(cc1N3C[C@@H](CC3=O)C(=O)Nc4nc5c(s4)CCC5)OCCO2 C12569000
CC(=O)N1CCC(CC1)Nc2ccc3n(c2=O)C[C@H]4C[C@@H]3CN(C4)C(=O)c5ccccc5 C04260305
CC1(c2c(c3ccccc3[nH]2)C[C@@H]4N1C(=O)CN(C4=O)CCCn5ccnc5)C C12661337
Cn1c2c(c(=O)n(c1=O)C)[C@H](C3=C(N2)c4ccccc4C3=O)c5ccncc5 C12640117
Cc1cc(c(n1c2cccnc2)C)/C=C/3\C(=O)NC(=O)N(C3=O)c4ccc(cc4)F C01093829
Cc1c(cn(n1)CC(=O)Nn2c(nc3c(c2=O)c4c(s3)CCC4)C)Br C02776994
Cc1ccc(s1)C(=O)N2CCC(CC2)n3c(ccn3)NC(=O)[C@H]4CCOC4 C15066093
Cc1ccc(cc1)[C@H]2C3=C(CN(C3=O)[C@@H]4CCS(=O)(=O)C4)N(C(=O)N2)C C15106383
Cc1ccc(cc1)[C@@H]2C3=C(CN(C3=O)[C@H]4CCS(=O)(=O)C4)N(C(=O)N2)C C15106392
CC1(c2c(c3ccccc3[nH]2)C[C@H]4N1C(=O)N(C4=O)[C@H]5CCS(=O)(=O)C5)C C16040983
Cc1c(cnn1CC(=O)Nn2c(nc3c(c2=O)c4c(s3)CCC4)C)Br C02776906
Cc1c(c(n(n1)C)C)[C@@H](C)NS(=O)(=O)c2ccc3c(c2)CCCN3C(=O)C C19577671
Cc1cc2c(s1)nc(n(c2=O)NC(=O)[C@H](C)n3c(c(cn3)Br)C)C C20616390
Cc1cc2c(s1)nc(n(c2=O)NC(=O)[C@@H](C)n3c(c(cn3)Br)C)C C20616391
CCN(c1nc(cs1)CN2C(=O)[C@@]3(CCc4c3cccc4)NC2=O)C(=O)C C22978674
Cn1c2c(cc(cn2)C(=O)Nc3ccccc3SC(F)F)c(=O)n(c1=O)C C23007453
Cn1cc(c(=O)n(c1=O)C)/C=C(\C#N)/C(=O)Nc2ccc(cc2Cl)Cl C25251438
Cn1cc(c(=O)n(c1=O)C)/C=C(\C#N)/C(=O)Nc2cccc(c2Cl)Cl C25251469
Cc1nc2c(s1)ccc3c2sc(n3)NC(=O)c4ccc(cc4)N5C(=O)CCC5=O C27528281
Cc1cc(c(s1)C)c2cc(c3c(noc3n2)C)C(=O)N[C@H]4CCS(=O)(=O)C4 C32870533
Cc1nnc(s1)N2[C@H](c3c(=O)c4cc(ccc4oc3C2=O)F)c5ccc(cc5)O C35485891
Cc1nnc(s1)N2[C@@H](c3c(=O)c4cc(ccc4oc3C2=O)F)c5cccc(c5)O C35485936
c1cc(c(cc1[N+](=O)[O-])C(=O)N[C@@H]2CCS(=O)(=O)C2)I C37253280
c1cc(c(cc1[N+](=O)[O-])C(=O)NC[C@@H]2COCCO2)I C38062963
c1cc2c(cc1Br)C(=O)CC3(O2)CCN(CC3)C(=O)C4=NNC(=O)CC4 C39226684
C[C@@H]1C(=C2C(=NC(=NC2=O)[C@@H](C)S[C@@H]3NN=C(N3C)c4ccco4)S1)C C39760786
Cc1cc(cc(c1)NC(=O)CS(=O)(=O)c2ccc3c(c2)n(c(=O)n3C)C)C C45969894
Cc1ccc(c(c1)Br)NC(=O)[C@@H](C)S(=O)(=O)c2nncn2C C47622876
c1cc(oc1)CN2C(=O)/C(=C/c3cc4cc5c(cc4[nH]c3=O)OCO5)/SC2=S C51330852
c1ccc2c(c1)[C@@H](CCS2)NC(=O)c3ccc(c(c3)[N+](=O)[O-])n4ccnc4 C32339955
Cc1nc2c(ccs2)c(=O)n1NC(=O)Cc3csc(n3)c4ccccn4 C57808529
[H]/N=C\1/C(=C\c2cc(n(c2C)c3ccccc3)C)/C(=O)N=C4N1N=C(S4)N5CCCC5 C20356280
CN1c2ccc(cc2CC1=O)S(=O)(=O)N3CC[C@@H](c4c3ccc(c4)OC)O C62552413
C[C@H](C(=O)N1CC(=O)Nc2c1cccc2)OC(=O)C3=NC=C(C3)Br C64000499
Cc1cc(n(n1)[C@H]2CCS(=O)(=O)C2)NC(=O)Cn3cc(c4c3cccc4)C C50296398
CCN1c2c(cnn(c2=O)CC(=O)Nc3cc(ccc3C)C)SCC1=O C65132559
COc1ccc(cc1OC)S(=O)(=O)N2CC[C@@]3(C2)c4ccccc4NC3=O C65248782
COc1ccc(cc1OC)S(=O)(=O)N2CC[C@]3(C2)c4ccccc4NC3=O C65248783
Cc1cc(ccn1)n2c(nc(n2)C(C)C)[C@@H]3CC(=O)N(C3)c4cccc(c4)O C65507072
c1ccc2c(c1)C(=O)N(C2=O)NC(=O)c3ccc(cc3)S(=O)(=O)C(F)F C15003247
Cc1c(cnn1c2ccccn2)C(=O)Nc3cc(c(c(c3)F)S(=O)(=O)C)F C66552436
CC[C@H]1CN(CCO1)C(=O)c2cccc(c2)N3C(=O)[C@H]4CC=CC[C@@H]4C(=O)N3 C67145236
Cc1nc2c(c3c(s2)CC[C@@H](C3)C)c4n1nc(n4)C(=O)NCC[NH+](C)C C02206027
CCCS(=O)(=O)Nc1ccc2n(c1=O)C[C@H]3C[C@@H]2C[NH+](C3)C4CCOCC4 C03841431
c1ccc(cc1)S(=O)(=O)Nc2c(nc3ccccc3n2)[n+]4c[nH]c5c4cccc5 C03169554
Cc1ccc2c(c1)cc(c(n2)O)[C@@H](c3nnnn3C[C@H]4CCCO4)[NH+]5CCOCC5 C08582468
Cc1c(sc2c1c(nc(n2)C[NH+]3CCOCC3)N[C@@H]4CCS(=O)(=O)C4)C C09054613
CCc1nnc(s1)NC(=O)c2ccc(c(c2)[N+](=O)[O-])N3CC[NH+](CC3)C C09338760
Cn1cc(cn1)CN(C)C(=O)C[C@@H]2C(=O)NCC[NH+]2C3Cc4ccccc4C3 C11934854
Cc1cc(c(o1)C)C(=O)NCc2nnc3n2CC[NH+](CC3)Cc4cc5ccccc5o4 C12031410
CS(=O)(=O)N1CCCc2c1ccc(c2)[C@H](C[NH+]3CCN(C(=O)C3)C4CCCC4)O C12291480
CS(=O)(=O)N1CCCc2c1ccc(c2)[C@@H](C[NH+]3CCN(C(=O)C3)C4CCCC4)O C12291483
Cc1coc2c1cc3c(c(c(=O)oc3c2)CC(=O)N4CC[NH+](CC4)CCO)C C12895553
Cc1cccc2c1nc(c(c2)[C@H](c3nnnn3C[C@H]4CCCO4)[NH+]5CCOCC5)O C08582552
Cc1cccc2c1nc(c(c2)[C@@H](c3nnnn3C[C@@H]4CCCO4)[NH+]5CCOCC5)O C08617179
Cc1c(c2c(cn1)C[NH2+]CC2)c3nc(on3)[C@@H]4CCCN(C4)Cc5ccco5 C19301116
COC(=O)C[C@]12[C@H]3[C@@H]([C@H]([NH+]1CCNC2=O)c4ccccc4)C(=O)N(C3=O)c5ccccc5 C19960823
C[NH+]1CCN(CC1)CCCNC(=O)c2ccc3c(c2)nc4n(c3=O)CCCCC4 C20414523
CC1=C(C2(CCN(CC2)C(=O)C)OC1=O)C(=O)NCCCN3CC[NH+](CC3)C C20531847
C[NH+](C)CCNC(=O)[C@H]1CCCN(C1)c2nn3c(=O)c4c(nc3s2)CCCC4 C21663867
Cc1cc(no1)CN2CC[NH+](CC2)Cc3[nH]c(=O)c4c(csc4n3)c5ccco5 C22775906
Cc1c(sc(n1)C)C[NH+]2CCC[C@@H]2c3ccc(s3)C(=O)Nc4ncn(n4)C C23145904
Cc1ncc(s1)C[NH+]2CCC[C@H]2c3ccc(s3)C(=O)Nc4cnn(n4)C C23581516
CC(=O)Oc1ccc(cc1)N2C(=O)[C@@H]3[C@@H]4CCC[NH+]4[C@]5([C@@H]3C2=O)c6ccccc6NC5=O C16009926
C[C@@H](C(=O)Nc1cccc2c1cccn2)[NH+]3CCN(CC3)c4c5cnn(c5ncn4)C C28178421
CC(=O)[NH+]=c1ccc-2c(cc(oc2c1)O)COC(=O)c3cccc(c3)N4C(=O)CCC4=O C32910891
Cc1c(c(n(n1)C)Cl)S(=O)(=O)N[C@@H](c2ccccc2)c3[nH+]ccn3C C32934643
Cc1c2ccn(c(=O)c2n(n1)C)CC(=O)NCc3ccc(cc3)N4CC[NH+](CC4)C C33171683
C[C@@H]1CCCC[NH+]1CCNC(=O)C2CCN(CC2)c3c(=O)n(c4c(n3)cccn4)C C33259079
C[C@H]1CCCC[NH+]1CCNC(=O)C2CCN(CC2)c3c(=O)n(c4c(n3)cccn4)C C33259080
CN1[C@H]([C@@H](CO1)S(=O)(=O)NC[C@@H]2CCCO2)c3cc[nH+]c4c3cccc4 C34739561
c1cc(ccc1N2C(=O)/C(=C\[C@@H]3C=c4cc5c(cc4=[NH+]C3=O)OCCO5)/SC2=S)O C38787553
c1cc2c(cc1OS(=O)(=O)c3ccc4=[NH+]C(=O)[NH+]=c4c3)occ2CC(=O)[O-] C39708404
C[C@H]1CC=C(O1)[C@@H](CNC(=O)C2=c3ccccc3=[NH+]C(=O)C2)N4CCOCC4 C39734325
c1cc2c(c(c1)S(=O)(=O)n3ccc4c3cc(cn4)N5CC[NH2+]CC5)non2 C43019550
COc1ccc(c(c1)S(=O)(=O)N2CCN(CC2)c3ncc4c(n3)CC[NH2+]C4)OC C44606365
Cc1ccc(cc1n2c(cc(c2C)/C=C/3\C(=[NH2+])N4C(=NC3=O)SC=N4)C)[N+](=O)[O-] C20479653
C[C@@H]1C(=O)N(C2([NH2+]1)CCN(CC2)S(=O)(=O)c3cccc4c3nccc4)Cc5ccco5 C36024653
c1ccnc(c1)C[NH+]2CCC(CC2)Nc3c(c(=O)n4ccccc4n3)[N+](=O)[O-] C52407618
COCc1c2ccccc2oc1C(=O)N[C@@H]3CS(=O)(=O)C[C@@H]3[NH+]4CCCCC4 C58217435
Cc1c(cc(cc1OC)C(=O)N[C@@H]2CS(=O)(=O)C[C@H]2[NH+]3CCCCC3)OC C60364023
c1ccc2=[NH+][C@@H]3[C@H](N4[C@@H](CC3=c2c1)C(=O)N(CC4=O)CCCO)c5cccc(c5)[N+](=O)[O-] C63140137
C[C@@H]1C(=C(NN1Cc2nc(on2)[C@@H]3C=c4ccccc4=[NH+]3)C)S(=O)(=O)N5CCCC5 C63620019
c1ccc2=[NH+]CC(=c2c1)C[C@@H]3C(=O)N(C(=O)N3)CC(=O)c4ccc5c(c4)OCCO5 C63809646
c1ccc2=[NH+][C@@H]3[C@@H](N4[C@H](CC3=c2c1)C(=O)N(CC4=O)CCCO)c5cccc(c5)[N+](=O)[O-] C64348688
c1ccc2=[NH+][C@H]3[C@@H](N4[C@H](CC3=c2c1)C(=O)N(CC4=O)CCCO)c5cccc(c5)[N+](=O)[O-] C64348690
c1ccc2=[NH+][C@H]3[C@H](N4[C@H](CC3=c2c1)C(=O)N(CC4=O)CCCO)c5cccc(c5)[N+](=O)[O-] C64348693
Cc1nc(n(n1)c2ccccn2)[C@@H]3C(=c4ccccc4=[NH+]3)C[C@H](C)NC(=O)C C65497835
Cc1nc(n(n1)c2ccccn2)[C@H]3C(=c4ccccc4=[NH+]3)C[C@H](C)NC(=O)C C65497839
CCS(=O)(=O)N(C)C1CCN(CC1)C(=O)N[C@@H]2CC[NH+]3[C@@H]2CCCC3 C66926373
C[NH+](C)[C@@H]1Cc2ccccc2N(C1)C(=O)Cn3c(=O)c4ccccc4[nH]c3=O C67206258
Cn1c(cc(n1)c2cccs2)C(=O)N3CCC4(CC3)C(=O)NCC[NH+]4C C67587489
Cc1cc[nH+]c(c1)N[C@@H](c2cc(c(c(c2)OC)OC)OC)c3c([nH]c4c3cccc4)C C00956938
CC1(Cc2c(c([nH+]c3c2c(c(s3)c4ccc(cc4)[N+](=O)[O-])N)N5CCCC5)CO1)C C09012316
Cc1cc(c2c(c1)[C@@]3([C@@H](C[C@@H]4[NH+]3CCC4)C(=O)Nc5cc(ccc5OC)Cl)C(=O)N2)C C09042178
c1ccc(cc1)[C@@H](C(=O)Nc2ccc(cc2Cl)[N+](=O)[O-])[NH2+]C[C@@H]3COc4ccccc4O3 C09119967
Cc1ccc2c(c1)c(c([nH]2)C(=O)OC)NC(=O)C[NH+]3CCN(CC3)c4cccc(c4C)C C02269611
Cc1cccc(c1C)NC(=O)C[NH+](C)[C@@H](C)C(=O)Nc2cc(c(cc2OC)Cl)C C14931133
CCOC(=O)c1c2c(sc1NC(=O)c3ccc(cc3)[N+](=O)[O-])C([NH2+]C(C2)(C)C)(C)C C15962376
c1ccc(cc1)n2cc(c(n2)c3ccc4c(c3)OCO4)C[NH2+]Cc5c6c(n[nH]5)CCCCC6 C19300808
Cc1ccc(cc1)S(=O)(=O)N/[NH+]=c\2/c(cc3ccccc3o2)C(=O)Nc4ccc(c(c4)F)F C20323649
Cc1cc(ccc1Br)NC(=O)Nc2ccc3c(c2)c(cc([nH+]3)N4CCN(CC4)C)C C20574580
CCc1cccc(c1)/[NH+]=c\2/c(cc3c(cnc(c3o2)C)CO)C(=O)Nc4ccc(cc4OC)OC C20617187
CCc1ccc(cc1)/[NH+]=c\2/c(cc3c(cnc(c3o2)C)CO)C(=O)Nc4ccccc4OC C20617375
COc1ccc(cc1)[C@H]2CC3=C([C@H](n4c5ccccc5[nH+]c4N3)c6c[nH]c7c6cccc7)C(=O)C2 C22568015
Cc1cc(c(cc1S(=O)(=O)Nc2ccc(cc2)Nc3[nH+]c(cc(n3)N(C)C)C)C)OC C33078174
CCOC(=O)/[NH+]=c\1/ccc-2c(cc(oc2c1)O)CSc3[nH]c4cc(ccc4n3)OC C36801769
CC1(Cc2c(c(sc2C([NH2+]1)(C)C)NC(=O)/C=C/c3ccc(cc3)[N+](=O)[O-])C(=O)OC)C C38205077
Cc1cc[nH+]c(c1)N[C@H](c2cccc(c2)OC)c3cc(sc3NC(=O)c4ccco4)C C38546909
Cc1cc[nH+]c(c1)N[C@@H](c2ccccc2OC)c3cc(sc3NC(=O)c4ccco4)C C38546919
CCOC(=O)c1c2c(sc1NC(=O)Cc3ccc(cc3)[N+](=O)[O-])C([NH2+]C(C2)(C)C)(C)C C38806274
Cc1ccc(cc1)N2[C@@H](NN=C2SCC(=O)N/N=C/C3=c4ccccc4=[NH+]C3)c5ccccc5 C38935876
Cc1ccc(cc1)N2[C@H](NN=C2SCC(=O)N/N=C/C3=c4ccccc4=[NH+]C3)c5ccccc5 C38935877
Cc1ccc(o1)[C@H]2[C@H](CN(N2)c3cccc(c3)F)C[NH2+]C[C@@H]4C5=C(CCCCC5)N=N4 C39515829
CCOc1ccc(cc1)[C@@H]2[C@@H]3C(=c4ccccc4=[NH+]C3=O)NC(=N2)Nc5nc6ccccc6o5 C39916374
Cc1ccc(cc1)CN2c3ccccc3N[C@H]2SCC(=O)N/N=C/C4=c5ccccc5=[NH+]C4 C39923406
C[C@]12C[C@H](CC(C1)(C)C)N(C2)c3c(c(ncn3)NC4CC([NH2+]C(C4)(C)C)(C)C)[N+](=O)[O-] C40613609
C[C@@]12C[C@@H](CC(C1)(C)C)N(C2)c3c(c(ncn3)NC4CC([NH2+]C(C4)(C)C)(C)C)[N+](=O)[O-] C40613610
Cc1ccc2c([nH+]1)cccc2Nc3c(c(ncn3)Nc4ccc(cc4)Br)[N+](=O)[O-] C40649257
Cc1ccc2c([nH+]1)cccc2Nc3c(c(ncn3)Nc4ccc(cc4F)Br)[N+](=O)[O-] C40660103
Cc1ccccc1NC(=O)Nc2ccnn2C3CC[NH+](CC3)CC4=CC[C@@H]5C[C@H]4C5(C)C C43641959
c1cc(sc1)[C@@H](CNC(=O)Nc2ccc(nc2)Oc3ccc(cc3)F)[NH+]4CCCC4 C48286838
Cc1cccc(c1C)N2CCN(CC2)c3c(c([nH+]cn3)N(C)c4ccccc4C(=O)OC)N C54550993
CC1CC[NH+](CC1)c2ccc(cc2)N[C@H](C)C(=O)Nc3ccc(cc3Cl)[N+](=O)[O-] C12558857
CC(C)(C)c1c2cc(c(=O)[nH]c2n(n1)c3ccc(cc3)Cl)C[NH2+]Cc4ccccc4OC C57720591
c1ccc2c(c1)nc(o2)c3ccc(cc3)NC(=O)NC[C@@H](c4ccco4)[NH+]5CCCC5 C58883731
Cc1cc(nc(n1)NC2=[NH+][C@@H]3CCCC[C@@H]3N2C(=O)Nc4cc(cc(c4)Cl)Cl)C C15988937
Cc1ccccc1NS(=O)(=O)c2ccc(c(c2)C(=O)N[C@H](C)C[NH+]3C[C@@H](C[C@@H](C3)C)C)C C60016058
Cc1ccccc1NS(=O)(=O)c2ccc(c(c2)C(=O)N[C@@H](C)C[NH+]3C[C@H](C[C@@H](C3)C)C)C C60016060
Cc1c(c([nH]c1C(=O)NC[C@H](c2ccc(cc2)OC)C3=c4ccccc4=[NH+]C3)C)C(=O)C C63159848
c1ccc2=[NH+]CC(=c2c1)C3=NN[C@H](O3)SCC(=O)Nc4ccc5c(c4)OC6(O5)CCCCC6 C39938595
CCOC(=O)Cc1ccc(cc1)NC(=O)Nc2ccc(cc2)[C@@H]3C=c4ccccc4=[NH+]3 C63743764
COc1cc(cc(c1OC)OC)NC(=O)Nc2ccc(cc2)[C@@H]3C=c4cc(ccc4=[NH+]3)Cl C63743842
Cc1cc(nc(n1)N/C(=N/C(=O)C(C)(C)C)/NCCC2=c3cc(ccc3=[NH+]C2)Cl)C C63744076
CC(C)c1ccc(cc1)S(=O)(=O)c2ccc(cc2)NNC(=O)CC3=c4ccccc4=[NH+]C3 C63775619
Cc1ccc(c(c1)S(=O)(=O)/N=C\2/[C@@H]([NH+]=c3ccccc3=N2)Nc4ccc(cc4)C(=O)O)C C38984177
c1ccnc(c1)NC(=O)c\2cc3ccc(cc3o/c2=[NH+]\c4cccc(c4)OC(F)(F)F)O C67293346
Cc1ccc(nc1)NC(=O)c\2cc3ccc(cc3o/c2=[NH+]\c4ccc5c(c4)OCO5)O C67294286
CCOC(=O)c1cccc(c1)/[NH+]=c\2/c(cc3ccc(cc3o2)O)C(=O)Nc4ccc(cn4)C C67294299
Cc1ccc(nc1)NC(=O)c\2cc3ccc(cc3o/c2=[NH+]\c4ccc(cc4)C(=O)OC)O C67294302
Cc1ccc(nc1)NC(=O)c\2cc3ccc(cc3o/c2=[NH+]\c4cccc(c4)OC(F)(F)F)O C67294377
Cc1ccc(cc1Cl)/[NH+]=c\2/c(cc3ccc(cc3o2)O)C(=O)NC[C@@H]4CCCO4 C67298821
c1ccc2c(c1)c(c3ccccc3[nH+]2)NCCNc4c5ccccc5[nH+]c6c4cccc6 C05208882
C[C@@H]1C[C@H](C[NH+](C1)[C@@H](C[NH3+])c2cccc(c2Cl)Cl)C C21012389
CCOc1ccc2c(c1)OC3(CC2)CC[NH+](CC3)CCC[NH3+] C36144210
CCOc1ccc2c(c1)CCC3(O2)CC[NH+](CC3)CCC[NH3+] C36144212
CC(C)(C)[C@@H]1CC[C@@H]([C@@H](C1)[NH+](C)C2CCCCCC2)C[NH3+] C36328166
CC(C)(C)[C@H]1CC[C@@H]([C@@H](C1)[NH+](C)C2CCCCCC2)C[NH3+] C36328167
CC(C)(C)[C@H]1CC[C@H]([C@@H](C1)[NH+](C)C2CCCCCC2)C[NH3+] C36328169
CCC(C)(C)[C@@H]1CC[C@@H]([C@@H](C1)[NH+](C)C2CCCCCC2)[NH3+] C36328474
CCC(C)(C)[C@@H]1CC[C@H]([C@@H](C1)[NH+]2CCCCCCC2)C[NH3+] C37158736
C1CCC(CC1)[NH+](CC2CCC(CC2)[NH3+])C3CCCCC3 C37630800
CC[NH+]([C@@H]1CCCCCCCCCC[C@@H]1[NH3+])C2CCCC2 C35765972
C[C@H]1CCC[C@](C1)(C[NH2+][C@@H](C)c2ccc(cc2)O)[NH+](C)C C40668269
C[C@H]1CCC[C@@](C1)(C[NH2+][C@@H](C)c2cccc(c2)O)[NH+](C)C C40668412
C[C@@H]1CCC[C@](C1)(C[NH2+][C@@H](C)c2cccc(c2)O)[NH+](C)C C40668414
C[C@H]1CCC[C@@](C1)(C[NH2+]CC2(CCCCCC2)O)[NH+](C)C C40669162
CCC(C)(C)[C@@H]1CC[C@@H]([C@@H](C1)[NH+]2CCC(CC2)OCC)[NH3+] C40689288
CCC(C)(C)[C@H]1CC[C@H]([C@@H](C1)[NH+]2CCC(CC2)OCC)[NH3+] C40689291
Cc1cc(c(c(c1)C)OC(C)(C)C[NH+]2CCC(CC2)C[NH3+])C C41530877
CCCO[C@@H]1CCC[NH+](C1)[C@@H]2C[C@@H](CC[C@@H]2[NH3+])C(C)(C)C C42421882
C[C@@H]1C[C@](CC(C1)(C)C)(C[NH3+])[NH+](Cc2ccco2)C3CC3 C42692853
CC[C@@H]([C@@H](c1cccc(c1)Br)[NH+](C)C(C)C)[NH3+] C43019902
CC[C@@H]([C@@H](c1ccc(s1)Cl)n2cc[nH+]c2C(C)C)[NH3+] C43254456
C[NH+](C)C1(CCCCC1)C[NH2+]Cc2ccc(c(c2)Cl)O C43477004
CC(C)[NH+](Cc1ccccc1)Cc2c(ccs2)C#CC[NH3+] C43683506
CCC[C@@H]1CC[C@H]([C@@H](C1)[NH+]2CCN(CC2)C(C)(C)C)C[NH3+] C48926543
CCC[C@H]1CC[C@H]([C@@H](C1)[NH+]2CCN(CC2)C(C)(C)C)C[NH3+] C48926545
C[NH+](Cc1ccc(cc1F)C[NH3+])Cc2ccc(s2)Cl C48971575
CC[C@@H]([C@H](c1ccsc1)[NH+]2CCC(CC2)C(C)(C)C)[NH3+] C50345512
C[C@@H]([C@@H](c1ccc(s1)Cl)[NH+]2CCC(CC2)C(C)(C)C)[NH3+] C50345733
CC[C@@H]([C@@H](c1ccc(o1)C)[NH+]2CCC(CC2)C(C)(C)C)[NH3+] C50345886
C1CCC(CC1)[NH+](C[C@@]2(CCOC2)C[NH3+])C3CCCCC3 C51211878
Cc1c(cco1)C[NH+](C)Cc2c3ccccc3sc2C[NH3+] C52346553
C[NH+](Cc1c2ccccc2sc1C[NH3+])C[C@@H]3CCCCO3 C52507434
CC(C)(C)[C@H]1CC[C@H]([C@@H](C1)C[NH+]2CCC[C@@H](C2)CO)[NH2+]C C53860214
CCC[NH+]1CCN(CC1)C[C@H]2C[C@@H](CC[C@@H]2[NH3+])C(C)(C)C C53860707
Cc1ccc(o1)C[NH+](C)C[C@H]2C[C@@H](CC[C@@H]2[NH3+])C(C)(C)C C53866276
CCOC1CC[NH+](CC1)C[C@H]2C[C@@H](CC[C@@H]2[NH3+])C(C)(C)C C53870208
CC(C)C[NH+]1CCN(CC1)[C@@H](C[NH3+])c2ccc(s2)Cl C55077097
Cc1ccsc1[C@@H]([C@@H](C)[NH3+])N2CC[NH+](CC2)CC(C)C C55077181
CC(C)(C[NH2+]Cc1ccc(c(c1)Br)O)[NH+](C)C C57987453
CC(C)Oc1cccc(c1)[C@@H](C[NH3+])[NH+]2CCC(CC2)(C)C C61818935
CCOc1ccc(cc1)c2ccc([nH+]n2)NC3CC[NH2+]CC3 C62202707
CC(C)c1cccc2c1OCCC[C@@]2(CC[NH+](C)C)C[NH3+] C62706764
CCC[C@]1(CC[NH2+]C1)C(=O)NCC2C[C@H]3CC[C@@H](C2)[NH+]3C C62896729
CCC[C@@H]1CC[C@@H]([C@@H](C1)[NH+]2CCC3(CCCC3)CC2)C[NH3+] C62952288
CCC(C)(C)[C@H]1CC[C@@H]([C@@H](C1)N2CC[C@@H](C2)[NH+](C)C)C[NH3+] C62964396
CCC(C)(C)[C@H]1CC[C@H]([C@@H](C1)N2CC[C@@H](C2)[NH+](C)C)C[NH3+] C62964398
c1ccc2=[NH+]C([NH+]=c2c1)c3cc(ccc3O)NC(=O)C45CC6CC(C4)CC(C6)C5 C63172527
C[C@H]1[NH+]=c2ccc(cc2=[NH+]1)C(=O)N/N=C/c3ccccc3O C63503191
CCc1cc(c(cc1O)O)C(=O)CC2[NH+]=c3ccccc3=[NH+]2 C63698159
C[C@@]12CCC(=O)C=C1CC[C@@H]3[C@@]2([C@@H](C[C@@]4([C@@H]3CC[C@@]4(C(=O)CO)O)C)O)F C03830852
C[C@]12CCC(=O)C=C1CC[C@@H]3[C@@]2([C@@H](C[C@@]4([C@@H]3CC[C@@]4(C(=O)CO)O)C)O)F C03830853
C[C@@]12C[C@@H]([C@@H]3[C@@H]([C@@H]1CC[C@@]2(C(=O)CO)O)C[C@@H](C4=CC(=O)C=C[C@@]34C)F)O C03872591
C[C@]12CCC(=O)C=C1CC[C@@H]3[C@@H]2[C@@H](C[C@]4([C@@H]3CC[C@@]4(C(=C)CO)O)C)O C04026564
C[C@]12CCC(=O)C=C1[C@H](C[C@@H]3[C@@H]2CC[C@@]4([C@@H]3CC[C@@]4(C(=O)CO)O)C)O C04416472
c1ccc(c(c1)NC(=S)NC(=O)c2cc(cnc2)Br)O C00678551
C[C@@]12CCC3(CC1=CC[C@H]4[C@@H]2[C@@H](C[C@@]([C@@H]4O)(CC=C)CO)O)OCCO3 C04831288
C[C@@]12C[C@@H]([C@H]3[C@H]([C@@H]1CC[C@@]2(C(=O)CO)O)CCC4=CC(=O)C=C[C@@]34C)O C05275965
C[C@@]12CCC(=O)C=C1CC[C@H]3[C@@H]2[C@@H](C[C@]4([C@H]3CC[C@]4(C(=O)CO)O)C)O C02113528
C[C@]12C[C@H]([C@@H]3[C@H]([C@@H]1CC[C@]2(C(=O)CO)O)CCC4=CC(=O)C=C[C@@]34C)O C11592735
C[C@@]12C[C@@H]([C@@H]3[C@H]([C@@H]1CC[C@]2(C(=O)CO)O)CCC4=CC(=O)C=C[C@@]34C)O C11592736
CCc1c2c(n[nH]1)OC(=C([C@@H]2c3cc(cs3)Br)C#N)N C05646171
C[C@H]1[C@@H]([C@H]([C@H]([C@@H](O1)Oc2ccc3ccc(cc3c2)Br)O)O)O C15205505
CCOc1cc(cc(c1OCC(=O)N)I)CO C02554788
c1ccc(c(c1)C(=O)NC(=S)Nc2ccc(cc2)O)Br C06392564
CC[C@H](C)S(=O)(=O)CC(=O)Nc1ccc(cc1Br)N C35320108
c1cc2c(cc1NCc3ccc(s3)Br)[nH]c(=O)c(=O)[nH]2 C37073577
Cc1cc(ccc1NC(=O)CSc2ccncc2N)Br C37189932
Cc1ccc(c(c1)N)SCC(=O)N[C@H]2CS(=O)(=O)C[C@H]2Cl C37192776
C[C@]12C[C@@H]([C@@H]3[C@@H]([C@@H]1CC[C@@]2(C(=O)CO)O)CCC4=CC(=O)C=C[C@]34C)O C03977924
C[C@@]12CCC(=O)C=C1CC[C@H]3[C@H]2[C@H](C[C@@]4([C@@H]3CC[C@]4(C(=O)CO)O)C)O C03953837
C[C@]12CCC(=O)C=C1CC[C@@H]3[C@@H]2[C@@H](C[C@@]4([C@@H]3CC[C@@]4(C(=O)CO)O)C)O C03872833
C[C@]12CCC(=O)C=C1CC[C@@H]3[C@H]2[C@H](C[C@]4([C@@H]3CC[C@@]4(C(=O)CO)O)C)O C03978058
Cc1cccc(c1C)n2c(nnc2[S-])[C@@H]3[C@@H](c4cccnc4S3)[NH3+] C38777128
Cc1cccc(c1C)n2c(nnc2[S-])[C@H]3[C@@H](c4cccnc4S3)[NH3+] C38777129
COC1=C2[C@@]3(C[C@@H](CCC[C@@]34C=C[C@@H](C[C@@H]4O2)O)C(=O)N)CC(=C1)Br C39292954
COC1=C2[C@@]3(C[C@H](CCC[C@@]34C=C[C@@H](C[C@@H]4O2)O)C(=O)N)CC(=C1)Br C39292958
C[C@]12C[C@@H]([C@@H]3[C@@H]([C@@H]1C[C@H]([C@]2(C)C(=O)CO)O)CCC4=CC(=O)C=C[C@@]34C)O C39581747
c1cc(ccc1c2ccc(cc2)N3[C@H]4CS(=O)(=O)C[C@@H]4NC3=S)N C40167334
CC(C)N(CCCO)S(=O)(=O)c1ccc(cc1N)Br C40347807
c1cc(c(cc1Br)N)S(=O)(=O)NCC[C@@H]2CCCO2 C40348642
c1cc(c(cc1Br)S(=O)(=O)NCC[C@@H]2CCCO2)N C40348668
COCc1c(cccc1Br)NC(=O)Cc2ccc(cc2)N C40491875
c1ccc(c(c1)NC(=O)C(=O)NC[C@@H](C(F)(F)F)O)Br C41416880
C[C@@]12CCC(=O)C=C1CC[C@H]3[C@H]2[C@H](C[C@@]4([C@@H]3CC[C@@]4(C(=O)CO)O)C)O C42685578
c1cc(cc2c1cc(cc2)Br)O[C@H]3[C@H]([C@@H]([C@@H](CO3)O)O)O C43193640
C[C@@]12CCC(=O)C=C1CC[C@H]3[C@@H]2[C@H](C[C@@]4([C@@H]3CC[C@@]4(C(=O)CO)O)C)O C43721889
C[C@]12CCC(=O)C[C@H]1CC[C@@H]3[C@@H]2CC[C@@]4([C@@]3(CC[C@]4(C(=O)CO)O)O)C C43722473
C[C@@]12CCC(=O)C=C1CC[C@@H]3[C@H]2[C@@H](C[C@@]4([C@@H]3CC[C@]4(C(=C)CO)O)C)O C43736329
C[C@]12CCC(=O)C=C1[C@H](C[C@@H]3[C@@H]2CC[C@@]4([C@@H]3CC[C@]4(C(=O)CO)O)C)O C43758774
C[C@@]12C[C@H]([C@@H]3[C@@H]([C@H]1CC[C@@]2(C(=O)CO)O)CCC4=CC(=O)C=C[C@@]34C)O C43919291
c1cc(cc2c1cc(cc2)Br)O[C@H]3[C@@H]([C@H]([C@H](CO3)O)O)O C44167784
C[C@@H](c1ccccc1[N-]S(=O)(=O)c2c(ccs2)Br)[NH3+] C49060870
c1cc(c(cc1C[S@@](=O)c2[nH]c3cc(ccc3n2)N)Br)F C49600398
c1cc(c(cc1Br)Br)NC(=O)c2ccc(nn2)N C50710697
C[C@H](c1nc2cc(ccc2n1c3ccc(cc3F)Br)N)O C53736052
CC[C@H](CC(=S)N)NS(=O)(=O)c1ccc(cc1)Br C54162838
C[C@H](CN(C)S(=O)(=O)c1cc(cc(c1Br)N)Cl)O C61882553
c1ccc2=[NH+][C@@H]3[C@@H](N[C@@H](CC3=c2c1)C(=O)[O-])c4cc(ccc4O)Br C63156295
CC(C)(C#Cc1ccc(cc1)[C@H]2CC(=O)Nc3c2cc(c(c3)O)OC)O C65407144
CCOC(=O)[C@H]1[C@@H](NC(=S)N[C@@]1(C(F)(F)F)O)c2ccc(cc2)O C00946524
CCOC(=O)[C@H]1[C@H](NC(=S)N[C@@]1(C(F)(F)F)O)c2ccc(cc2)O C03901557
CC(=O)CSc1[nH]c(=O)c(c(n1)N)NC(=O)c2ccc(cc2)Br C05081524
Cc1ccc(cc1)NC(=O)C2=C(NC(=O)N[C@H]2c3ccc(c(c3)O)OC)C C06053151
c1cc(ccc1[C@H]2Nc3cc(c(cc3S(=O)(=O)N2)S(=O)(=O)N)Cl)Cl C03262532
Cc1cc(c2c(c1)NC(=O)[C@]2(c3c(nc(s3)N)c4ccc5c(c4)OCCO5)O)C C07716331
c1cc(ccc1/C=c\2/c(=O)n3c(=C([C@H](C(=C3N)C#N)c4ccc(cc4)O)C#N)s2)O C02208345
Cc1c2c(on1)NC3=C([C@@H]2c4ccc(c(c4)O)O)C(=O)C[C@@H](C3)c5ccc(cc5)O C09575748
Cc1cc(nc2c1c(c(s2)C(=O)N/N=C\c3ccc(c(c3)OC)O)N)C C12340721
Cc1nc2ccc(cc2s1)N[C@@H](C)C(=O)Nc3ccc4c(c3)[nH]c(=O)[nH]4 C12588227
c1c(cnc2c1nc([nH]2)SCC(=O)Nc3c(c4c(s3)CCCC4)C(=O)N)Cl C09552934
c1cc(c(c2c1[nH]cc2O[C@H]3[C@@H]([C@@H]([C@H](CO3)O)O)O)Cl)Br C15206568
Cc1cccc(c1C)NC(=S)NNC(=O)c2ccc3c(c2)OCC(=O)N3 C21298387
c1ccc2c(c1)c(=O)[nH]c(n2)CCC(=O)Nc3c(c4c(s3)CCCC4)C(=O)N C23079060
Cc1nc2cc(ccc2o1)NC(=O)C[C@H](c3cccc(c3)Br)NC(=O)N C29477127
C[C@@H]1CCc2c(sc3c2c(nc(n3)SCC(=O)NC(=O)NC)N)C1 C36812043
CCCc1c2c([nH]n1)OC(=C([C@@H]2c3c[nH]nc3c4ccc(cc4)F)C#N)N C18140266
C[C@@H]1[C@H]([C@@H](C[C@@H](O1)c2cc3c(c(=O)cc(o3)c4ccccc4)c(c2O)O)O)O C31161115
C[C@@H](C(=O)NC(=O)N)Sc1[nH]nc(n1)c2ccccc2Br C07252101
C[C@H](C(=O)NC(=O)N)Sc1[nH]nc(n1)c2ccccc2Br C07252105
Cc1ccc(cc1C)N2[C@@H](N=C([C@@H](C2=O)[C@@H]3c4c(c5ccccc5[nH]4)CCN3)O)O C39006608
Cc1ccc(c(c1)N2[C@H](N=C([C@H](C2=O)[C@@H]3c4c(c5ccccc5[nH]4)CCN3)O)O)C C39024688
CC(C)(C)[C@@H]1CCC2=C3[C@H](N[C@@H](NC3=O)c4cc(=O)[nH]c(=O)[nH]4)S[C@@H]2C1 C39357547
c1cc(ccc1CC(=O)NCC(=O)Nc2ccc3c(c2)[nH]c(=O)[nH]3)Br C39558777
CCC(CC)(/C(=N/O)/N)NS(=O)(=O)c1ccc(cc1)Br C40376945
CN(C)c1ccc(cc1)[C@H]2c3c(nc(=S)[nH]c3NC4=C2C(=O)CCC4)N C06911008
Cc1c(c(=O)[nH]c(n1)Nc2ccc(cc2)S(=O)(=O)N)Cc3ccccc3 C41596725
CN(Cc1cc(sc1)Br)c2cc(cc(c2)S(=O)(=O)N)N C42362102
C[C@H]1[C@@H]([C@H]([C@@H]([C@@H](O1)Oc2c[nH]c3c2c(c(cc3)Br)Cl)O)O)O C44167840
c1c2c(cc(c1Cl)S(=O)(=O)N)S(=O)(=O)N[C@H](N2)[C@@H]3C[C@H]4C[C@@H]3C=C4 C00642979
c1c(c[nH]c1C(=O)NNC(=O)NCc2cc(cs2)Br)Br C48685213
c1cc(ccc1/C(=N\O)/N)C(=O)Nc2ccc(cc2Br)Br C49188547
c1ccc2c(c1)c3c(s2)cc(s3)C(=O)[C@H](C#N)c4nc(nc(n4)N)N C49436351
c1ccc(cc1)n2c(=O)c(c([nH]c2=O)[O-])[C@H]3c4c(c5ccccc5[nH]4)CC[NH2+]3 C20411478
c1ccc2c(c1)c3c([nH]2)[C@H]([NH2+]CC3)c4c(=O)[nH]c(=O)n(c4[O-])C5CCCCC5 C20611078
CCCCn1c(=O)c(c([nH]c1=O)[O-])[C@H]2c3c(c4cc(ccc4[nH]3)C)CC[NH2+]2 C20611183
c1c(cc(c(c1Br)S(=O)(=O)N[C@H]2CCCC[C@@H]2O)Br)N C51994090
c1ccc2c(c1)NC(=O)[C@H](S2)CC(=O)Nc3ccccc3SCC(=O)N C52955647
Cc1ccc(c(c1)[C@@H](C)NC(=O)NNC(=O)c2cc(c[nH]2)Br)OC C54090045
[H]/N=C\1/NC(=O)/C(=C/c2ccccc2OCC(=O)Nc3ccc(cc3)O)/S1 C15056836
CC1(C(=[N+]([C@]\2(N1O)CCCC/C2=N\NC(=S)N)[O-])c3cccs3)C C58158077
CC(C)(C)[C@H]1CCc2c(cc(s2)C(=O)N[C@@H]3CCCc4c3cc(c(=O)[nH]4)C(=O)N)C1 C58521985
Cc1c2c(n(n1)C(=S)N)OC(=C([C@@H]2c3ccc(cc3)Br)C#N)N C58899963
c1cc(c(cc1Br)/C=N/NC(=O)CSc2nnc(s2)N)O C06329112
Cc1ccc2c(c1)[nH]c(n2)SCC(=O)Nc3cc(ccc3C)S(=O)(=O)N C59444905
CC1(C(=[N+]([C@@]\2(N1O)CCCCC/C2=N\[NH+]=C(/N)\[S-])[O-])c3cccs3)C C08579810
CCCCOc1ccc(cc1Br)c2c(c(n[nH]2)C)C(=O)NN C66134827
CCCCOc1ccc(cc1Br)c2c(c(nc(n2)N)C)C(=O)N C66135777
Cc1ccc(cc1C(=O)N)NC(=O)NCc2ccc(s2)Br C67309550
c1ccc2cc(ccc2c1)[C@@H](CNC(=O)NNC(=O)[C@@H]3Cc4ccccc4O3)O C67478188
Cc1coc2c1cc3c(c(c(=O)oc3c2C)CCC(=O)N[C@@H](C(C)C)C(=O)[O-])C C02096998
CC[C@@H](C(=O)[O-])NC(=O)Cc1c(c2cc3c4c(oc3c(c2oc1=O)C)CCCC4)C C02153155
CC[C@H](C(=O)[O-])NC(=O)Cc1c(c2cc3c4c(oc3c(c2oc1=O)C)CCCC4)C C02153157
CC(=O)NC1=NC(=O)/C(=C\c2ccc(o2)c3ccc(c(c3)C(=O)[O-])Cl)/S1 C05668713
CN(c1ccc(cc1)O)C2=NC(=O)/C(=C\c3ccccc3OCC(=O)[O-])/S2 C05795455
CCC[C@@H](C(=O)[O-])NC(=O)Cc1c(c2cc3c(cc2oc1=O)OC(CC3)(C)C)C C12901676
CN(C)S(=O)(=O)c1cc(ccc1Cl)C(=O)Nc2ccc(cc2)/C=C/C(=O)[O-] C13402447
c1c(c(cc2c1OCCO2)Cl)NC(=O)CSc3nc(cs3)CC(=O)[O-] C13416994
Cc1cc(c(c(c1)C)NC(=O)[C@@H](C)n2cnc3c(c2=O)c(c(s3)C(=O)[O-])C)C C13418097
Cn1c(=O)c2ccsc2nc1SCC(=O)Nc3ccc(cc3)/C=C/C(=O)[O-] C13418139
Cn1ccnc1C(=O)c2ccc(cc2)NC(=O)CC3(CCCCCC3)C(=O)[O-] C13469320
c1ccc(cc1)N2C(=O)[C@@H](C(=O)NC2=S)/C=N/CC3(CCCCC3)CC(=O)[O-] C09059691
Cc1cccc(c1)/C=C\2/C(=O)N(C(=O)S2)CC(=O)Nc3ccc(cc3)CC(=O)[O-] C16920946
COc1cc(ccc1O)/C=C/2\C(=NC(=O)N(C2=O)c3cccc(c3)C(F)(F)F)[O-] C09045947
Cc1cccc2c1[nH]c(=O)c(c2)[C@H]3CC(=NN3C(=O)CCC(=O)[O-])c4ccccc4 C20057221
Cc1ccccc1NC(=O)c2cnn3c2N=C(C[C@@H]3c4ccccc4)C(=O)[O-] C15830473
c1ccc2c(c1)C[C@@H](S2)C(=O)Nc3ccc(cc3)S(=O)(=O)[N-]c4ncccn4 C24950223
C[C@@H]1CN(C[C@@H](O1)C)C(C)(C)CNC(=O)c2ccc3c(c2)nc(=S)n(c3[O-])C C25408010
Cc1ccsc1C(=O)Nc2ccc(cc2)S(=O)(=O)[N-]c3cc(on3)C C27933459
C[C@H](C(=O)Nc1ccccc1C(=O)[O-])N2C(=O)/C(=C\c3ccco3)/SC2=S C28296937
Cc1nc(cs1)c2ccc(cc2)NS(=O)(=O)c3ccc4c(c3)oc(n4)[O-] C32869164
c1cc(ccc1NC(=O)CSc2[n-]c3cc(cnc3n2)Cl)N4CCCC4=O C06932703
Cc1coc2c1cc3c(c(c(=O)oc3c2C)CC(=O)N[C@@H](CC(C)C)C(=O)[O-])C C02156074
Cc1ccc(cc1)N2C(=O)[C@@](N=C2[O-])(C(F)(F)F)NS(=O)(=O)c3ccccc3 C15935208
c1cc(cc(c1)F)/C=C/C(=O)Nc2ccc(cc2)S(=O)(=O)[N-]c3ncccn3 C05652584
Cc1nc2ccccc2n1CCNC(=O)Cn3c(nnc3[S-])c4cccs4 C10737373
c1cc(ccc1CSc2nnc(s2)/N=C(/C=C\3/C(=O)NC(=O)S3)\[O-])Cl C39794568
COc1cccc2c1oc(c2)C(=O)C3=C(C(=O)N([C@H]3c4cccs4)CCO)[O-] C40098141
Cc1cc2cccc(c2nc1)S(=O)(=O)[N-]c3cccc(c3)c4[nH]nc(n4)C C40152679
C[C@H](c1ccccc1)Oc2ccc(cn2)C(=O)Nc3nc([n-]n3)C(F)(F)F C40153408
C[C@H](c1[n-]nnn1)NS(=O)(=O)c2c(cc(cc2Cl)Br)Cl C44930132
Cc1cc(c(c(=O)o1)/C(=N/NS(=O)(=O)c2ccc(cc2)Br)/C)[O-] C06255167
Cc1nc(no1)CSC/C(=C(\C#N)/C(=O)Nc2cc(cc(c2)Cl)Cl)/[O-] C50982235
CCn1c(c2ccc(cc2nc1=S)C(=O)Nc3nnc(s3)CC(C)C)[O-] C21746782
CCc1c(nc(n(c1=O)c2ccc(cc2)F)SCC(=O)Nc3nccs3)[O-] C59203373
C/C(=N\N=C\1/NC(=O)[C@@H](S1)CC(=O)[O-])/c2ccc3c(c2)c4ccccc4o3 C59255989
c1ccc(cc1)S(=O)(=O)Oc2cccc(c2)/C=C\3/C(=O)NC(=S)N=C3[O-] C59464230
Cc1ccc(cc1)[N-]S(=O)(=O)c2ccsc2C(=O)NCc3c(noc3C)C C60337305
Cc1ccc(cc1)S(=O)(=O)/N=C(/Nc2ccc(cc2)N3CCOC[C@H]3C)\[O-] C62553842
CC(=O)Nc1cc(ccc1Cl)[N-]S(=O)(=O)c2ccc(cc2)C(=O)OC C63443951
Cc1cc(c(n1c2[n-]cnn2)C)c3csc(n3)NCc4ccccc4OC C08156066
C[C@@H]1C(=C(C(=N1)/C(=N/c2[nH]nc(n2)c3ccc(cc3)Br)/[O-])C)C(=O)C C63987286
COc1cc(ccc1O)/C=C/2\C(=O)N=C(N(C2=O)c3cccc(c3)C(F)(F)F)[O-] C09045947
Cc1ccc(cc1[N-]S(=O)(=O)C)NC(=O)/C=C/c2ccc(cc2)n3ccnc3 C64492406
CCC1=NN[C@@H](O1)C2=NC=C(C2)S(=O)(=O)[N-]c3cccc(c3)Br C64924121
Cc1ccc(cc1)[N-]S(=O)(=O)[C@H]2C(=CN=N2)C(=O)Nc3ccc(cc3)SC C65055461
CC(C)(C)OC(=O)NC/C(=N/S(=O)(=O)c1ccc(s1)Br)/[O-] C65643025
c1cc(cc(c1)N2CCNC2=O)/C(=N/S(=O)(=O)c3ccc4c(c3)CCCC4)/[O-] C66004153
C[C@H](c1ccc(s1)S(=O)(=O)[N-]c2nc3c(s2)C(=O)CCC3)NC(=O)C C66255249
CCNC(=O)Cn1ccc(n1)[N-]S(=O)(=O)c2c(c(c(c(c2C)C)C)C)C C67244914
CC[C@H](c1cc(ccc1O)Br)[NH2+]C2CCC(CC2)C C21814260
c1cc(c(cc1[C@@H]2[C@H]3CCCC[C@]3(CC[NH2+]2)O)Br)F C02472560
C[C@H]1Cc2cc(ccc2O1)[C@@H](c3ccc(s3)Br)[NH3+] C35081840
C[C@H]1Cc2cc(ccc2O1)[C@H](c3ccc(s3)Br)[NH3+] C35081842
C[NH+](Cc1cccc(c1)N)Cc2ccc(cc2Br)F C35359941
C[NH+](Cc1cccc(c1)N)Cc2ccc(cc2F)Br C35359980
C[NH+](Cc1ccccc1N)Cc2ccc(cc2Br)F C35360826
C[NH+](Cc1ccccc1N)Cc2ccc(cc2F)Br C35360885
Cc1ccc(c(c1)Br)OCc2ccc(cc2F)C[NH3+] C35727075
CC[C@@](C)(c1nc(c(s1)C)c2ccc(cc2)Br)[NH3+] C41163700
Cc1c(cccc1N)C[NH+](C)Cc2cc(sc2)Br C42360479
Cc1c(cccc1N)C[NH+](C)Cc2cc(cs2)Br C42398153
C[C@@H](c1ccc(cc1)N)[NH+](C)Cc2cc(cs2)Br C42398183
Cc1ccccc1[C@@H](C[NH3+])Oc2ccc(cc2F)Br C43039777
Cc1ccccc1[C@H](C[NH3+])Oc2ccc(cc2F)Br C43039780
C[C@@H]([C@@H](c1ccccc1F)Oc2ccccc2Br)[NH3+] C43047847
Cc1ccc(c(c1)Br)O[C@H](c2ccccc2F)[C@@H](C)[NH3+] C43047996
C[C@@H]([C@@H](c1ccccc1Br)Oc2ccccc2F)[NH3+] C43094196
C[C@@H]([C@@H](c1cccs1)Oc2c(c(c(c(c2F)F)F)F)F)[NH3+] C43111633
Cc1ccc(c(c1)Br)O[C@H](c2ccsc2)[C@@H](C)[NH3+] C43125197
Cc1ccc(s1)[C@H]([C@H](C)[NH3+])Oc2ccccc2Br C43245067
Cc1ccsc1[C@@H]([C@@H](C)[NH3+])Oc2cccc(c2)Br C43249578
Cc1ccsc1[C@@H]([C@H](C)[NH3+])Oc2cccc(c2)Br C43249580
Cc1ccsc1[C@H]([C@@H](C)[NH3+])Oc2ccccc2Br C43249943
Cc1ccsc1[C@@H](C[NH3+])Oc2c(c(c(c(c2F)F)F)F)F C43250374
Cc1cccc(c1C)O[C@@H](C[NH3+])c2ccc(s2)Br C43263836
Cc1cc(cc(c1)O[C@@H](C[NH3+])c2ccc(s2)Br)C C43263980
Cc1cc(cc(c1)O[C@H](C[NH3+])c2ccc(s2)Br)C C43263982
Cc1cccc(c1)O[C@@H](c2ccc(s2)Br)[C@H](C)[NH3+] C43264008
Cc1ccccc1O[C@H](c2ccc(s2)Br)[C@@H](C)[NH3+] C43264026
Cc1ccc(c(c1)C)O[C@H](C[NH3+])c2cc(cs2)Br C43288385
Cc1cccc(c1C)O[C@@H](C[NH3+])c2cc(cs2)Br C43288444
Cc1ccc(c(c1)O[C@H](C[NH3+])c2cc(cs2)Br)C C43288564
Cc1cc(cc(c1)O[C@@H](C[NH3+])c2cc(cs2)Br)C C43288586
Cc1cc(cc(c1)O[C@H](C[NH3+])c2cc(cs2)Br)C C43288588
Cc1ccccc1O[C@@H](c2cc(cs2)Br)[C@@H](C)[NH3+] C43288608
Cc1ccc(cc1)O[C@@H](c2cc(cs2)Br)[C@@H](C)[NH3+] C43288877
CC1CCC(CC1)N(C)[C@@H](C[NH3+])c2cccc(c2)Br C48970078
CC1CCC(CC1)N(C)[C@H](C[NH3+])c2cccc(c2)Br C48970079
C[C@H](c1cccs1)[NH+](C)Cc2ccc(cc2Br)N C49725951
Cc1ccc(cc1)N(C)[C@H](C[NH3+])c2ccc(s2)Br C50000899
CC1(Cc2c(sc(n2)c3cc(cc(c3)Cl)Cl)[C@@H](C1)[NH3+])C C50335349
Cc1cc(ccc1C[NH3+])N(C)Cc2cc(sc2)Br C50584039
C[C@@H]1CC[C@@H]([C@@H](C1)N(C)Cc2ccccc2Br)C[NH3+] C48892184
CC[C@@H](C[NH3+])Oc1ccc(cc1Br)Br C61676204
CC[C@H](C[NH3+])Oc1ccc(cc1Br)Br C61676205
Cc1c(c(c2cccc(c2[nH+]1)I)N)C(C)C C61687689
CCC1(CCN(CC1)[C@@H](C[NH3+])c2ccccc2Br)C C62951379
C[NH+](Cc1ccc(c(c1)F)N)Cc2ccccc2Br C63011375
Cc1ccc(cc1Cl)[C@H](c2cc3c(cc2Cl)OCCO3)[NH3+] C63021378
Cc1cc(cc(c1O)C[NH+](C)Cc2cc(cc(c2O)C)Cl)Cl C01679481
CCc1ccc(s1)[C@H](c2cccc(c2)I)[NH3+] C20480663
Cc1cc(c(s1)C)[C@H](c2cccc(c2)I)[NH3+] C20480687
Cc1cc(c(s1)C)[C@@H](c2cccc(c2)I)[NH3+] C20480688
Cc1c2ccc(cc2oc1[C@H](c3ccccc3Br)[NH3+])OC C20592670
Cc1c2cc(ccc2oc1[C@H](c3ccccc3OC)[NH3+])Br C20593027
c1cc(c(cc1Br)[C@H](c2ccsc2)[NH3+])Br C35380266
c1cc(sc1)[C@@H](c2cc(sc2Br)Br)[NH3+] C35382537
CC[C@@H](c1ccc(s1)c2c(cc(cc2Br)C)Br)[NH3+] C36927846
c1cc(cc(c1)I)c2ccc(s2)[C@@H](C3CC3)[NH3+] C36927886
c1cc(cc(c1)I)c2ccc(s2)[C@H](C3CC3)[NH3+] C36927887
Cc1cc(c(c(c1)Br)c2ccc(s2)[C@H](C3CC3)[NH3+])Br C37335688
Cc1cc(c(c(c1)Br)c2ccc(s2)[C@H](C(C)C)[NH3+])Br C37335692
Cc1cc(c(c(c1)Br)c2c(cc(s2)[C@@H](C)[NH3+])C)Br C42734368
C[C@@H]([C@@H](c1ccccc1F)Sc2ccccc2Br)[NH3+] C43049871
CC[C@@H]([C@@H](c1ccccc1Br)Sc2cccs2)[NH3+] C43096115
CC[C@H]([C@@H](c1ccccc1Br)Sc2cccs2)[NH3+] C43096117
CC[C@@H]([C@H](c1ccccc1Br)Sc2cccs2)[NH3+] C43096119
c1ccc(c(c1)[C@H](C[NH3+])Sc2ccccc2Br)Br C43096200
CC[C@H]([C@H](c1ccc(s1)C)Sc2ccccc2Br)[NH3+] C43246734
Cc1ccc(s1)[C@H]([C@@H](C)[NH3+])Sc2ccccc2Br C43246741
CC[C@@H]([C@H](c1ccc(s1)C)Sc2ccc(cc2)Br)[NH3+] C43246751
Cc1ccsc1[C@H]([C@H](C)[NH3+])Sc2ccccc2Br C43251318
C[C@@H]([C@H](c1ccc(s1)Cl)Sc2ccccc2Br)[NH3+] C43257782
c1cc(ccc1S[C@H](C[NH3+])c2ccc(s2)Cl)Br C43257791
Cc1ccc(cc1)S[C@@H](c2ccc(s2)Br)[C@@H](C)[NH3+] C43283351
C[C@H]([C@@H](c1ccc(s1)Br)Sc2ccccc2Cl)[NH3+] C43283403
C[C@H]([C@H](c1ccc(s1)Br)Sc2ccccc2Cl)[NH3+] C43283406
Cc1ccc(c(c1)C)S[C@@H](C[NH3+])c2ccc(s2)Br C43283408
Cc1ccc(c(c1)S[C@H](C[NH3+])c2ccc(s2)Br)C C43283689
c1ccc(c(c1)S[C@@H](C[NH3+])c2ccc(s2)Br)Br C43283884
C[C@H]([C@@H](c1cc(cs1)Br)SCc2ccccc2)[NH3+] C43290272
Cc1ccc(c(c1)C)S[C@@H](c2cc(cs2)Br)[C@@H](C)[NH3+] C43290381
Cc1ccc(c(c1)C)S[C@H](c2cc(cs2)Br)[C@@H](C)[NH3+] C43290382
Cc1ccc(c(c1)C)S[C@H](C[NH3+])c2cc(cs2)Br C43290390
Cc1ccc(cc1C)S[C@@H](c2cc(cs2)Br)[C@@H](C)[NH3+] C43290545
Cc1ccc(cc1C)S[C@H](c2cc(cs2)Br)[C@@H](C)[NH3+] C43290547
Cc1ccc(cc1C)S[C@H](c2cc(cs2)Br)[C@H](C)[NH3+] C43290551
Cc1ccc(c(c1)S[C@H](C[NH3+])c2cc(cs2)Br)C C43290655
CC[C@H]([C@@H](c1cc(cs1)Br)Sc2cccs2)[NH3+] C43290744
CC[C@@H]([C@H](c1cc(cs1)Br)Sc2cccs2)[NH3+] C43290746
c1cc2c(cc1S[C@@H](C[NH3+])c3cc(cs3)Br)CCC2 C43290816
C[C@@H]([C@H](c1cc(cs1)Br)Sc2ccccc2Br)[NH3+] C43290844
C[C@H]([C@H](c1cc(cs1)Br)Sc2ccccc2Br)[NH3+] C43290846
c1ccc(c(c1)C[C@H](Cc2ccc(s2)Cl)C[NH3+])Br C52948635
c1cc(ccc1C[C@@H](Cc2cc(cs2)Br)[NH3+])Br C53816948
c1cc(c(c(c1)F)F)[C@H](c2cc(sc2Br)Br)[NH3+] C54190051
c1cc(cc(c1)Br)S[C@@H](C[NH3+])c2ccc(s2)Br C55307151
c1ccc(c(c1)[C@H](C[NH3+])Sc2cccc(c2)Br)Br C55307397
Cc1cccc(c1)CNC2=[NH+]CCNC23CCC(CC3)c4ccccc4 C46153260
CCO[C@@H]1C(C(=O)NC(=O)N1)(Br)Br C04529943
c1cc2c(nc1)C(=O)C(=C(C2=O)SCCO)SCCO C01615743
[H]/N=C\1/NC(=O)/C(=C(\C(=O)c2ccc(cc2)C)/Br)/O1 C05543358
CN1C(=O)[C@@]2(CC3=CC=C[C@@H]([C@H]3N2C(=O)[C@@]1(CO)SC)O)SC C05599818
C1CS(=O)(=O)C[C@@H]1NC(=S)N[C@@H]2CS(=O)(=O)C=C2 C03881051
Cn1cccc1C[C@@H]2[C@@H](c3ccccc3S(=O)(=O)N2CCO)O C13724447
Cc1nnc(s1)SCC(=O)NC(=O)NCC(F)(F)F C07776609
c1ccc(cc1)C2=[NH+][C@@H](C(=O)Nc3c2cc(cc3)Cl)C(=O)[O-] C28973446
c1ccc2c(c1)c(c(s2)C(=O)NN3CC(=O)NC3=O)Cl C29018718
CC(C)[C@@H](C(=O)[O-])NC(=O)C[NH+]1C(CC(=O)CC1(C)C)(C)C C32076076
C[C@]1(CCS(=O)(=O)C1)NC(=O)c2ccc3c(c2)NC(=O)CCS3 C32970992
CCN(CC(=O)N(C)C)S(=O)(=O)c1cc(c(cc1N)C)C C36196966
CCN(CC(=O)N(C)C)S(=O)(=O)c1c(ccc(c1C)N)C C36197088
CN([C@@H]1CCS(=O)(=O)C1)S(=O)(=O)c2cccc(c2)C(=S)N C36870212
CN([C@@H]1CCS(=O)(=O)C1)C(=O)CSc2ccc(nc2)N C37192478
CCN(CC(=O)N(C)C)S(=O)(=O)c1c(cc(cc1F)N)F C37928530
CNS(=O)(=O)c1ccccc1NC[C@@H]2CCS(=O)(=O)C2 C38084272
C1CS(=O)(=O)C[C@@H]1SCC(=O)NC2CCC(CC2)O C35113093
CC(C)S(=O)(=O)C1=C2Nc3ccccc3C[NH+]2[C@@H](C1)C(=O)N(C)F C39543262
c1cc(sc1C#CCO)C(=O)NC2CCS(=O)(=O)CC2 C40233211
c1cc2c(cc1[C@@H]([C@H]3CCCO3)Br)[nH]c(=O)c(=O)[nH]2 C40281861
Cn1c2c(cn1)[C@H](CCC2)NC(=O)C(=O)Nc3cccc(c3)SC C41954933
c1ccc2c(c1)C[C@H]([C@H]2NS(=O)(=O)[C@@H]3CCS(=O)(=O)C3)O C42191700
c1c(cc(c(c1F)S(=O)(=O)[C@H]2CCS(=O)(=O)C2)F)N C42194030
c1cc2c(cc1N)sc(n2)[S@](=O)[C@H]3CCS(=O)(=O)C3 C42195253
CN(C)c1ccc(cc1C(=O)N(C)[C@@H]2CCS(=O)(=O)C2)N C42269322
Cc1ccccc1[C@H]2[C@H]3[C@@H]([C@@H]([NH2+]2)C(=O)[O-])C(=O)N(C3=O)CCC=C C33923190
C1CCCC(CC1)(C(=S)N)C(=O)N2CCS(=O)(=O)CC2 C44776664
c1cc[n+](c(c1)C(=O)Nc2ccc(cc2O)Br)[O-] C48576578
c1c(cc(c2c1OCCO2)Cl)CS(=O)(=O)CCC(=O)N C48642895
c1cc(sc1CCNC(=O)Cn2ccc(=O)[nH]c2=O)Cl C49009087
COc1ccc(cn1)NC(=O)C(=O)NCC(=C)Br C49301847
c1cc(c(cc1N)S(=O)(=O)N2CCS(=O)CC2)Cl C49692464
Cc1nc(cn1C)S(=O)(=O)N2c3ccc(cc3C[C@@H]2C)N C50252805
c1cc(nc2c1cc(cc2)S(=O)(=O)N3CCS(=O)CC3)N C50671308
C[C@]1(CCS(=O)(=O)C1)NC(=O)c2cccc3c2NCCC3 C50958126
Cc1nc(cs1)CNC[C@]2(CCCN(C2=O)CC3CC3)O C55270119
C#CCN([C@@H]1CCS(=O)(=O)C1)C(=O)Cc2csc(n2)N C55272678
CC[C@H](C)N1C(=O)/C(=C/NC[C@@H]2CCCO2)/C(=O)NC1=S C20267464
c1ccc2c(c1)/C(=C\N[C@H]3CCS(=O)(=O)C3)/C(=O)NC2=O C27164298
C[C@@H](Cn1c2cc3c(cc2nc1COC)OCCO3)C(=S)N C57868502
Cc1c(c(=O)[nH]c(n1)CS(=O)(=O)c2ccccc2)CCO C58057091
c1ccc2c(c1)c(=O)c(c[nH]2)C(=O)N[C@@H]3CCS(=O)(=O)c4c3cccc4 C32967088
Cn1cc(cn1)CN2c3cc(ccc3[C@@H](C2=O)N)Br C50541030
Cn1cc(cn1)CN2c3c(cccc3Br)[C@@H](C2=O)N C50541080
c1cc(ncc1C#CCCO)C(=O)N[C@H]2CCS(=O)(=O)C2 C61860652
Cc1cc(=O)c(c(n1[C@H](C(C)C)C(=O)[O-])C[NH+]2CCCC2)O C62386154
CCn1c(n[nH]c1=S)CNC(=O)c2cc(cs2)C(=O)C C66636084
CC(=O)NCc1ccc(s1)C(=O)N[C@H]2CCCc3c2cnn3C C67161556
Cn1cc(c(=O)n(c1=O)C)CNC[C@@H](c2ccc(c(c2)F)F)O C67186060
CC(=O)Oc1ccc2c(c1)CC[C@H]3[C@@]2([C@@H](C[C@@]4([C@@H]3CCC4=O)C)O)O C03902460
Cc1cc2c(c(=O)o1)[C@@H](C(=C(O2)N)C#N)c3cccc(c3F)F C00377139
c1cc(cc(c1)O)N2C(=O)/C(=C/c3ccc(cc3)O)/SC2=O C01235782
c1cc2c(cc1Br)[C@H](C(=C(O2)N)C#N)C(C#N)C#N C00079847
c1cc(ccc1[C@H]2C3=C(COC3=O)NC(=O)N2)Br C01344507
Cc1cccc(c1C)N2CC(=O)C(=C2N)c3nc4ccccc4n3C C05214019
c1cc2c(cc1[C@@H]3C4=C(CCCC4=O)NC(=S)N3)OCCO2 C05257580
C[C@]12CCC(=O)C[C@@H]1CC(=O)[C@H]3[C@@H]2CC[C@@]4([C@@H]3C[C@@H](C4)O)CO C05276379
[H]/N=C/1\C(=C/c2ccc(cc2)O)\C(=O)N=C3N1c4ccccc4S3 C05370029
c1c(cc(c2c1[C@H](NC(=O)O2)O)Br)Br C05665140
C[C@]12CCC(=O)C[C@H]1CC(=O)[C@@H]3[C@@H]2CC[C@@]4([C@@H]3C[C@@H](C4)O)CO C06824722
c1cc(sc1)C2CC(=O)C(=C3N[C@@H]4CCCC[C@@H]4N3)C(=O)C2 C09287755
Cc1cc(ccn1)NC(=O)c2ccc3c(c2)NC(=O)[C@H](S3)C C12549452
CN(C)c1ccc(cc1Br)/C=C\2/C(=O)NC(=O)N2 C13471332
CCC1([C@@H](NC(=C(C1(C#N)C#N)C#N)Br)O)CC C19933579
Cc1cc(cc(c1NCCN2CCNC2=O)C)Br C20071170
C[C@@H]1CC2=C(C1=O)[C@H]3[C@@H](C4=C(C(=O)O[C@@H]4CCC3=C)C)[C@@]([C@@H]2O)(C)O C31169214
c1cc2c(cc1N)c3c(c(=O)o2)S(=O)(=O)[C@H](C3)C(F)(F)F C36433211
c1c(cc(cc1F)Br)c2cc(n(n2)[C@@H]3CCS(=O)(=O)C3)N C37034455
Cc1cccc(c1)N2CC(=O)C(=C2N)c3nc4ccccc4n3C C12374324
CC1CCN(CC1)S(=O)(=O)N2CCSc3c2cc(cc3)N C38051317
C[C@@H]1CCCN(C1)S(=O)(=O)N2CCSc3c2cc(cc3)N C38051326
c1cc(c(c(c1)Cl)[C@H]2C3=C(N=N[C@H]3NC4=C2C(=O)CCC4)O)F C39358645
CC1(CC2=C([C@H](C3=C(N=N[C@@H]3N2)O)c4ccsc4)C(=O)C1)C C39358978
Cc1c(cco1)[C@H](c2ccc3c(c2)NC(=O)CC(=O)N3)Br C40281482
CN(C)c1ccc(cc1NC(=O)c2c[nH]nc2)Br C40834481
Cc1ccc2n1CCN([C@H]2C)S(=O)(=O)c3cc(cs3)N C41068438
Cc1cccc(c1NC(=O)[C@]2(C(=O)Nc3ccccc3O2)C)C C41546556
Cc1cc(c(c(c1)C)NC(=O)N[C@@H]2CCCc3c2cnn3C)C C43150020
c1cc(c(cc1N)Cl)S(=O)(=O)N2CCO[C@H]3[C@@H]2CCC3 C43424142
Cc1c(c(n(n1)[C@H]2CCS(=O)(=O)C2)N)I C43664883
C[C@H](c1ccc2c(c1)OCCO2)n3c(c(cn3)Br)N C43666122
C[C@@]12CCC(=O)C[C@H]1CC[C@@H]3[C@@H]2C[C@@H]([C@@]4([C@@H]3[C@H](CC4=O)O)C)O C43756906
C[C@]12CC[C@@H](C[C@H]1CC[C@H]3[C@@H]2C(=O)C[C@]4([C@@H]3CCC(=O)[C@]4(C)O)C)O C43759968
Cc1cc(cc(c1C)S(=O)(=O)N2C[C@H](OC(C2)(C)C)C)N C45665955
c1cc2c(cn[nH]2)c(c1)NC(=O)c3cc(cnc3)Br C48400431
Cn1c2c(cn1)[C@H](SCC(=O)N2)c3ccc(c(c3)Cl)O C49546560
Cc1cc2c(o1)CC(C[C@@H]2NC(=O)c3cc(c(=O)[nH]c3)Cl)(C)C C55392479
Cc1c(c(n(n1)C)C)N[C@@H]2c3c(ccc(c3NC2=O)F)Cl C42118716
Cc1n[nH]c(=S)n1/N=C/c2cc(ccc2O)Br C05410217
Cc1c(c(n(n1)C)C)N[C@@H]2c3c(cccc3Br)NC2=O C20135395
Cc1c(c(n(n1)[C@H](C)c2cnn(c2)C)N)I C44500839
Cc1c(c(n(n1)C)C)[C@H](C)n2c(c(c(n2)C)Br)N C45173196
c1c(cc(c2c1OCCCO2)Cl)CN[C@@H]3CCCNC3=O C50394846
Cc1c(c(n(n1)c2ccnc(c2)C(=S)N)C)Br C61813388
c1cc2c(cc1[C@@H](c3ccc(cn3)Br)Cl)[nH]c(=O)c(=O)[nH]2 C61870556
Cc1c2c([nH]n1)NC3=C([C@@H]2c4ccc(cc4)C(F)(F)F)C(=O)OC3 C20086424
c1c(c(cc2c1OCCCO2)Br)[C@@H](c3c[nH]nc3)O C62778608
c1cn[nH]c1[C@H](c2cc3c(cc2Br)OCCCO3)O C62778611
c1cc(c(cc1Br)/C=N/N=C\2/NC(=O)CS2)O C12428439
CC[NH+]1CCC(CC1)[NH2+][C@H]2CC(Cc3c2cnn3c4ccccc4)(C)C C12028874
Cc1c[nH]c(n1)C[NH+]2CC[C@@]3(C2)CCC[NH+](C3)CC4CCCCC4 C11661954
Cc1cc(c2c(c1)nc(c(c2O)C[NH+](C)C3CC[NH+](CC3)C)C)C C08717430
C[NH+](C)[C@@H]1c2ccccc2C3([C@H]1O)CC[NH+](CC3)Cc4ccc(s4)Cl C19147889
c1ccc2c(c1)[C@H]([C@@H](C23CC[NH+](CC3)C/C=C/c4ccco4)O)[NH+]5CCCC5 C19853273
CC[NH+]1CC[C@]2(C1)CC[NH+](C2)CCc3c4ccccc4[nH]n3 C20995853
CC(C)COc1cccc2c1[C@H](C[C@]3(O2)CC[NH2+]C3)[NH+](C)C C36147649
CC[NH+](CC)[C@@H]1C[C@@]2(CC[NH2+]C2)Oc3c1ccc4c3cccc4 C36148046
C[C@H](c1ccccc1Br)[NH2+][C@@H](C)C2CC[NH+](CC2)C C36945386
C[NH+](C1CC1)[C@H](C[NH3+])c2cc3c(c(c2)Cl)OCCCO3 C37080771
c1cc(c(cc1Br)C[NH2+][C@@H]2CCC[C@H]2n3cc[nH+]c3)F C37106417
c1cc(c(c(c1)Cl)C[NH2+][C@H]2CCC[C@@H]2n3cc[nH+]c3)Cl C37106874
C[C@@H](c1cccc(c1)Br)[NH2+][C@@H]2CCC[C@@H]2n3cc[nH+]c3 C37107091
C[NH+]1CC[C@@H](C1)C[NH2+][C@@H]2CCOc3c2cc(cc3Cl)Cl C37647018
c1cc2c(cc[nH+]c2cc1Cl)NC[C@@H]3CC[NH+](C3)C4CC4 C37649779
c1cc2c(cc[nH+]c2cc1Cl)NC[C@H]3CC[NH+](C3)C4CC4 C37649780
c1c(csc1C[NH+]2CCC[C@@H](C2)[C@@H]3CCC[NH2+]3)Br C37916108
C[C@@H](c1ccc(s1)Cl)[NH2+]CC2C[C@H]3CC[C@@H](C2)[NH+]3C C38019169
C[C@@H](c1ccc2=[NH+]C(=O)[NH+]=c2c1)Nc3cccc(c3)I C39578643
CC(C)(C)c1ccc(cc1)[C@@H]([C@H]2C=CC=[NH+]2)N3CC[NH2+]CC3 C39781530
CC(C)(C)c1ccc(cc1)[C@H]([C@H]2C=CC=[NH+]2)N3CC[NH2+]CC3 C39781531
CC[NH+]1CCC(CC1)[NH2+][C@@H]2CCc3c2ccc(c3)Br C40227693
C[NH2+]C[C@@H]1CCC[NH+](C1)Cc2cc(cs2)Br C42276527
C[NH+](Cc1ccccc1Br)C[C@H]2CCCC[NH2+]2 C42441279
C[C@@H]([C@@H](c1ccc(s1)Cl)N(C)C2CC[NH+](CC2)C)[NH3+] C43251958
CC[C@H]([C@@H](c1ccc(s1)Br)n2cc[nH+]c2)[NH3+] C43263233
C[NH+](Cc1ccc(cc1)Cl)Cc2ccc(s2)C#CC[NH3+] C43684021
CC1CCC(CC1)[NH+](C)[C@@H]2CC3(CC[C@@H]2[NH2+]C)OCCO3 C43966979
C[NH+]1CC[C@@H](C1)C[NH2+]Cc2cc(c(o2)Br)Br C50360749
C[NH2+]Cc1cc(cnc1N(C)C2CC[NH+](CC2)C)Br C51434902
CC(C)[NH2+]Cc1cc(cnc1N2CCC[NH+](CC2)C)Br C51437433
C[C@H]1CC[NH+]([C@@H](C1)C)Cc2c(sc3c2c(ccc3)F)C[NH3+] C52510023
CCC[NH+]1CCC(CC1)NC2=[NH+][C@@]3(CCC[C@H](C3)C)CS2 C53100754
C[C@@H]1CCC[C@@]2(C1)CSC(=[NH+]2)NC[C@@H](C)[NH+]3CCCCC3 C53101146
C[C@@H]1CCC[C@@]2(C1)CSC(=[NH+]2)NC[C@@H]3CC[NH+](C3)C(C)C C53101279
Cc1cccc2c1[nH+]c(cc2C)N3CCN(CC3)CCC[NH3+] C58020338
Cc1ccccc1n2c(cc([nH+]2)C[NH+]3C[C@@H](C[C@H](C3)C)C)N C58084088
CC[NH+]1CCC[C@@H]1C[NH2+][C@@H]2CCc3c2ccc(c3)Br C40226335
C[NH2+]CC1CC[NH+](CC1)Cc2ccc(s2)Br C51756182
CC[NH2+][C@H]1CC(Cc2c1sc([nH+]2)N3CCCOCC3)(C)C C61936816
CC(C)(C)[C@H]1CC[C@@H]([C@@H](C1)[NH+](C)CC2CC[NH+](CC2)C)O C63121539
C[NH2+]C[C@H]1CCCC[NH+]1Cc2cc(cc3c2OCOC3)Cl C63168347
C[NH2+]C[C@H]1CCCC[NH+]1Cc2cc3c(c(c2)Cl)OCO3 C63168617
Cc1c(c(n(n1)C)Cl)C[NH+]2CCC(CC2)[C@H]3CCC[NH2+]3 C63200896
c1ccc2=[NH+][C@@H]3[C@H]4[C@H]5CC[C@@H](N4CCC3=c2c1)[C@@H]6[C@H]5[NH2+]CCC6 C63225503
c1cc2=[NH+][C@H]3[C@@H](CCCC3=c2cc1Br)[NH2+]CCO C63236323
CCc1c(c(cc(n1)C)CSC2[NH+]=c3ccccc3=[NH+]2)O C63761376
c1ccc(cc1)[C@@H](C[NH+]2CCC(=CC2)C3=c4ccccc4=[NH+]C3)O C64025360
COc1cc(cc(c1O)Br)C[NH+]2CCC3=c4ccccc4=[NH+][C@H]3C2 C65356996
CC(C)Oc1cccc(c1c2ccc3=[NH+][C@H]([NH+]=c3c2)CO)F C65525991
C1[C@@H]([C@]2(C(=C([C@@]1(C2(Cl)Cl)Cl)Cl)Cl)Cl)C[NH3+] C01576546
CCC(CC)[C@H](c1cc(ccc1Br)Br)[NH3+] C20023499
CC(C)c1cc(cc2c1nc(s2)CCC[NH3+])Br C31895396
C[NH+](Cc1ccc(cc1)F)Cc2c(cccc2Br)N C36797661
CC(C)[C@@H](c1ccc(s1)c2ccc(cc2)I)[NH3+] C36927879
CC(C)[C@H](c1ccc(s1)c2ccc(cc2)I)[NH3+] C36927880
CC(C)C[C@H](c1cc(sc1Br)Br)[NH3+] C36962060
c1c(c(sc1Br)Br)[C@@H](CC(F)(F)F)[NH3+] C36962079
CC(C)(C)[C@@H](c1cc(sc1Br)Br)[NH3+] C37380168
CC(C)CC[C@@H](c1cc(sc1Br)Br)[NH3+] C37380377
CC(C)(C)C[C@@H](c1cc(sc1Br)Br)[NH3+] C37380536
Cc1cc(ccc1Br)c2ccc(s2)[C@@H](C(C)C)[NH3+] C36666921
c1cc(ccc1C[C@@H](c2cc3c(s2)CCC3)[NH3+])Br C38128451
c1c(c(sc1Br)Br)[C@H](CC2CCCC2)[NH3+] C38137952
CC[C@H](c1cc(c(s1)c2ccc(cc2F)Br)C)[NH3+] C42735078
c1ccc(c(c1)O[C@H](C[NH3+])c2ccc(cc2)F)I C42942496
c1cc(sc1)S[C@@H](C[NH3+])c2ccc(cc2)Br C42959271
c1cc(cc(c1)F)[C@H](C[NH3+])Oc2cccc(c2)I C42974102
c1cc(cc(c1)Br)[C@@H](C[NH3+])Sc2cccs2 C43024736
Cc1ccc(c(c1)Br)O[C@H](C[NH3+])c2cccs2 C43110343
C[C@@H]([C@@H](c1ccsc1)Oc2ccccc2Br)[NH3+] C43125080
C[C@@H]([C@H](c1ccsc1)Oc2ccccc2Br)[NH3+] C43125083
C[C@@H]([C@H](c1ccsc1)Oc2ccccc2I)[NH3+] C43125524
Cc1ccc(s1)[C@H](C[NH3+])Oc2cccc(c2)Br C43244366
c1ccc(cc1)S[C@H](C[NH3+])c2ccc(s2)Br C43283254
CC1CCC(CC1)O[C@H](C[NH3+])c2cc(cs2)Br C43289066
c1cc(ccc1F)S[C@H](C[NH3+])c2cc(cs2)Br C43290407
c1ccnc(c1)S[C@H](C[NH3+])c2cc(cs2)Br C43290478
CC(C)(C)[C@H](C[NH3+])Oc1ccc(cc1)I C43297031
Cc1ccc(o1)[C@@H](C[NH3+])Sc2ccccc2Br C43367523
Cc1ccc(c(c1)Br)O[C@@H]([C@@H](C)[NH3+])C(F)(F)F C43384573
Cc1ccc(c(c1)Br)O[C@H]([C@H](C)[NH3+])C(F)(F)F C43384579
CC[C@@H](CC(Br)(Br)Br)[NH3+] C44399644
C[C@@H](c1ccccc1N(C)Cc2cccc(c2)Br)[NH3+] C48891609
C[C@@H]1CCC[C@@H](C1)N(C)[C@@H](C[NH3+])c2cc(ccc2F)Br C49010470
C[C@H]1CCC[C@@H](C1)N(C)[C@@H](C[NH3+])c2cc(ccc2F)Br C49010472
c1c(c(sc1Br)Br)[C@H](CC2CC2)[NH3+] C49729498
Cc1ccc(o1)[C@@H](c2cccc(c2)I)[NH3+] C43619079
CN(c1cccc(c1)F)[C@H](C[NH3+])c2ccc(cc2F)Br C50002552
C[C@H](c1cc(ccc1OCc2ccc(s2)Br)Cl)[NH3+] C50209355
C[C@@H]1C[C@@H](C[NH+](C1)CC[C@@H](c2ccccc2Br)N)C C54015260
CC[C@@H](c1ccc(o1)c2c(cc(cc2Br)F)F)[NH3+] C54107232
c1cc(c2c(c1Br)CCCC[C@@H]2[NH3+])Br C54742642
Cc1csc(n1)C[C@@H](Cc2c(ccs2)Br)[NH3+] C55267907
C[C@H]([C@H](c1ccsc1)Sc2cccc(c2)Br)[NH3+] C55307406
c1ccc(c(c1)[C@H](Cc2ccc(s2)Br)[NH3+])Br C60699902
c1ccc(c(c1)[C@H](Cc2c(ccs2)Br)[NH3+])Br C60700003
CC1(CC[NH+](CC1)CC[C@@H](c2cccc(c2)Br)N)C C61822520
C[C@H]1CCc2c(ccc(c2[C@H](C1)[NH3+])Br)Br C61831782
Cc1cc(ccc1O[C@@H](C[NH3+])c2cccs2)Br C63061699
CC(=O)NNC(=O)CSc1nccn1c2cccc(c2)F C29906907
Cc1c(c(=O)[nH]c(n1)C)CC(=O)NCCc2csc(n2)C C31272151
c1c(nc(s1)N2CCNC2=O)CC(=O)NCC(F)(F)F C32930987
c1cc(ccc1S(=O)(=O)CC[NH2+]CC(=O)[O-])Br C35384818
CNC(=O)Cn1cc(cn1)NCc2ccc(o2)Br C37787071
C1CS(=O)(=O)C[C@H]1NC(=S)N[C@H]2CCS(=O)(=O)C2 C03681343
c1ccc2c(c1)nc(n2CCO)CN[C@H]3CCS(=O)(=O)C3 C37900756
CN([C@H]1CCS(=O)(=O)C1)S(=O)(=O)c2c(cc(cc2F)N)F C37928545
C[C@H]1[C@@H](CN(N1)[C@@H](C)C(=O)NC[C@@H]2C=CN=N2)Br C39237627
c1cc(ccc1C(=O)NN2C(=O)/C(=C\[C@H]3C=CC=N3)/SC2=S)O C39910054
Cc1cc(cc(c1C)S(=O)(=O)N(C)Cc2cnn(c2)C)N C40346759
Cc1c(c(n[nH]1)C)S(=O)(=O)N[C@@H](C)c2c(nc(s2)C)C C40519436
COc1ccccc1[S@](=O)CCCn2cc(ccc2=O)N C41031205
Cc1cc(c2c(c1)cc(c(=O)[nH]2)CNS(=O)(=O)N(C)C)C C41159728
Cc1cc2cc(c(=O)[nH]c2cc1C)CNS(=O)(=O)N(C)C C41168734
Cc1c(c(on1)C)CN(C)S(=O)(=O)Cc2ccc(cc2)N C41662575
CCC(C)(C)C1CCC(CC1)(C(=O)[O-])[NH2+]CCS(=O)(=O)C C41723980
CN(C)C(=O)c1cc(ccc1Cl)NC(=O)c2ccc(=O)[nH]c2 C41933063
CCN([C@@H]1CCS(=O)(=O)C1)C(=O)COc2ccccc2N C42256482
CCN([C@H]1CCS(=O)(=O)C1)C(=O)COc2ccccc2N C42256486
CCN(C[C@@H](C)C(=S)N)C1=NS(=O)(=O)c2c1cccc2 C42444885
C[C@@]1(CCS(=O)(=O)C1)NS(=O)(=O)c2ccc(cc2)NC C44934568
CCCNC(=O)C(=O)Nc1ccc(c(c1)C(=O)N(C)C)Cl C48670230
c1cc(ncc1C(=O)NNC(=O)/C=C/c2nccs2)Cl C48791900
CCN(C[C@@H]1CCCO1)S(=O)(=O)c2ccc(cc2C#N)N C48953048
Cc1nc(cs1)C(=O)NNC(=O)c2cc(cn2C)Br C49307783
CC(C)S(=O)(=O)c1ccc(cc1)CC(=O)NCC2(CC2)CO C49462096
c1c2c(cc(c1S(=O)(=O)N3CC[C@H](C3)CO)Cl)NC(=O)C2 C51886163
c1ccc2cc(ccc2c1)CC(=O)NNC(=O)c3ccc[n+](c3)[O-] C53605070
C/N=C/1\NC(=O)[C@@H](S1)CC(=O)Nc2ccc(cc2)N(C)C C55117151
C[C@H]1CC[C@@H](CN1S(=O)(=O)C[C@@]23CC[C@@H](C2(C)C)CC3=O)C(=O)N C56100488
C[C@@H]1CC[C@H](CN1S(=O)(=O)C[C@@]23CC[C@@H](C2(C)C)CC3=O)C(=O)N C56100490
CN(C)C(=O)c1ccc(cc1Cl)NC(=O)c2ccc(=O)[nH]c2 C56435603
CC[C@@H](C)N1C(=O)/C(=C/NC[C@@H]2CCCO2)/C(=O)NC1=S C20267462
CC(=O)N[C@@H]1CCOc2c1cc(cc2[C@H]([C@@H]3CCCO3)O)F C58135571
CC(=C)CNC(=S)Nc1ccc(cc1)N2C(=O)CCCC2=O C36846577
CCn1cc(cn1)CN2c3cccc(c3[C@@H](C2=O)N)Br C50541029
CN(CCC(=S)N)C(=O)CN1CCN(CC1)CC(F)(F)F C61941391
COc1cccc2c1OC[C@@H]([C@@H]2O)N3CCN(CC3)CCO C62176084
COc1cccc2c1OC[C@H]([C@H]2O)N3CCN(CC3)CCO C62176094
CCOc1cccc2c1[C@@H]([C@@H](C(O2)(C)C)[NH+](C)CC(=O)[O-])O C62182003
Cc1cc(=O)c(c(n1C[C@H](C)O)CN2C[C@H](O[C@@H](C2)C)C)O C62384137
Cc1cc(=O)c(c(n1C2CC2)CN3CCN(CC3)CCO)O C62387675
CCC[NH2+][C@H](CCn1c(c(c(n1)C)Br)C)C(=O)[O-] C62538371
c1ccc2c(c1)CCC[C@H]2NC(=O)C(=O)Nc3nnc(s3)C(F)F C63202539
C1Cc2c(nc(=O)[nH]c2SCC(=O)NC[C@@H]3CCCO3)C1 C04316893
Cc1cc(nc(n1)N[C@H](CC2=c3ccccc3=[NH+]C2)C(=O)[O-])C C63818671
Cc1c(c(n(n1)C)C)[C@H](C)NC(=O)C(=O)Nc2cccc(c2)C#C C65615653
Cc1cc([nH]c(=O)c1CNC(=O)c2cnn(c2C(F)F)C)C C66602767
C[C@@H](C(=O)N[C@@H]1CCCc2c1cco2)NC(=O)C3CCOCC3 C66821679
CNC(=O)CSc1nnc(s1)SCC(=O)NC C06062614
Cc1csc2n1c(=O)cc(n2)C[NH2+][C@H](C(C)C)C(=O)[O-] C35391585
CCN(CC(=O)N(C)C)S(=O)(=O)c1cccc(c1C)N C36197024
C[C@@H](C(=O)c1ccc2c(c1)[nH]c(=O)c(=O)[nH]2)Br C36903492
c1c(cc(c2c1OCCO2)Cl)[C@@H]3[NH2+][C@@H](CS3)C(=O)[O-] C37324536
Cc1ncc(c(n1)N)CN(C=O)[C@]2([C@@H](CCO2)SC)C C37637872
Cc1c(c(n[nH]1)C)S(=O)(=O)N(CCO)CC(F)(F)F C37841021
Cc1c(c(=O)[nH]c(n1)C2CC2)C(=O)N(CCCO)C(C)C C38098893
CNC(=O)CSc1c2c(n(c(=O)n1)CCCO)CCC2 C38479715
Cc1cccc(c1S(=O)(=O)N(CCC#N)CCC#N)N C40336270
C1C[C@@H]([NH+](C1)C2CCN(CC2)C(=O)NCC3CC3)C(=O)[O-] C40531988
COC(=O)CCNS(=O)(=O)c1ccccc1C#CCO C41041509
C[C@@H](CN1CCN(CC1)S(=O)(=O)N(C)C)C(=S)N C41484332
CCN(CC)C(=O)C[S@](=O)c1nc2ccc(cc2o1)N C42195461
c1cc2c(cc1N)oc(n2)[S@](=O)[C@H]3CCS(=O)(=O)C3 C42195767
CC(C)[C@H](C(=O)[O-])[NH2+][C@H]1CCS(=O)(=O)c2c1cccc2 C43430854
C[C@@H]1CC[C@H]([NH+]1[C@@H](C)C(=O)N[C@@]2(CCSC2)C(=O)[O-])C C43559688
CCOC[C@H](C)NS(=O)(=O)c1cc(cnc1)C#CCO C44682514
C[C@@]1(CCS(=O)(=O)C1)[NH2+][C@@](C)(CC(C)(C)OC)C(=O)[O-] C44883658
CC(C)CC[C@@](C)(C(=O)[O-])[NH2+][C@]1(CCS(=O)(=O)C1)C C44883779
C1C[C@H](C=C1)CC(=O)NCC(=O)N[C@H]2CCS(=O)(=O)C2 C45833352
C1CCC(=O)[C@@H](C1)Sc2nnc(n2CC(=O)N)C3CC3 C47565238
CCc1nnc(o1)CSc2nc(c(s2)CC(=O)N)C C48399552
CCCSCC(=O)NNC(=O)[C@@H]1CCS(=O)(=O)C1 C48674811
C[C@@H](C(=O)NC1CC1)SCCN2C(=O)C(NC2=O)(C)C C48675483
CN(C)C(=O)CNC(=O)C(=O)Nc1ccc(cc1)SC C48974930
C[C@H]1CC[C@@H]([C@@](C1)(C(=O)[O-])[NH2+][C@@H](C)C(=O)N(C)C)C(C)C C49116176
C[C@H]1CC[C@H]([C@@](C1)(C(=O)[O-])[NH2+][C@@H](C)C(=O)N(C)C)C(C)C C49116184
C[C@H](C(=O)NCC(F)(F)F)NC(=O)[C@H](C)n1ccnc1 C49350715
[H]/N=C\1/C(=C2CCC[C@@H]2S1)C(=O)N[C@H]3CCS(=O)(=O)C3 C37869025
Cc1cc(c(cc1C)S(=O)(=O)N2CCS(=O)CC2)N C49692477
C[C@@H]1CC[C@@H]([C@@](C1)(C(=O)[O-])[NH2+]Cc2nncn2C)C(C)C C50422759
Cc1c(sc(c1C#N)NC(=O)C[NH+](C)[C@@H](C)C(=O)[O-])C C54069223
C[C@@H](C(C)C)N/C=C\1/C(=O)NC(=S)N(C1=O)CCOC C48403090
CC(C)[C@@H](C(=O)[O-])[NH2+][C@H]1CC(=O)N(C1=O)C2CCCCC2 C36854990
CCC[C@@H](C(=O)[O-])[NH2+][C@H]1CC(=O)N(C1=O)C2CCCCC2 C36855215
CCOc1cccc2c1OC[C@@H]([C@H]2N)CN3CCOCC3 C62187072
CCC1(CC[NH2+]CC1)C(=O)N2CCN(CC2)CCC(=O)[O-] C62849567
CS(=O)(=O)CCCN1c2cc(ccc2[C@@H](C1=O)N)Br C63015990
Cc1cc(c2c(c1)N(C(=O)[C@@H]2N)CCCS(=O)(=O)C)C C63016025
CS(=O)(=O)CCCN1c2cccc(c2[C@@H](C1=O)N)Cl C63016047
C[C@@H](CC(=S)N)N(C)S(=O)(=O)C1CCS(=O)(=O)CC1 C63088441
C[C@H](C(=O)[O-])[NH+]1CCN(CC1)C(=O)NCCC(F)(F)F C63101712
Cc1csc(n1)CCNS(=O)(=O)c2ccc(=O)[nH]c2 C63140238
Cc1c(c(=O)cc[nH]1)OCC(=O)NC2=C[C@@H]3C(=CC=N3)C=C2 C63807096
C1C[C@H](OC1)CCC(=O)NNC(=O)C2=NCC(=C2)Br C64031385
c1ccc2c(c1)c(=O)ccn2CC(=O)Nc3c[nH]ccc3=O C58424917
Cn1c(n[nH]c1=S)CNC(=O)c2ccc(nc2)SC C66625355
CCn1c(n[nH]c1=S)CNC(=O)CCc2nccs2 C66636627
C[C@H](C(=O)NC(C)(C)C)NC(=O)[C@H]1CC(=O)N(C1)C2CC2 C66923182
C[C@@H]1C[C@@H](C(=O)[C@H](C1)[C@H](CC2CC(=O)NC(=O)C2)O)C C11592912
C[C@]12C[C@@H]([C@@H]3[C@@H]([C@@H]1[C@@H](CC[C@@H]2O)C=O)OC(=O)C3=C)O C13337766
C[C@]12C[C@@H]([C@@H]3[C@H]([C@@H]1[C@H](CC[C@@H]2O)C=O)OC(=O)C3=C)O C14782914
CN(CCC(=S)N)C1=NS(=O)(=O)c2c1cccc2 C20431892
c1cc(ccc1/C=C\2/[NH2+][C@@H](CS2)C(=O)[O-])n3ccnc3 C20445337
COc1ccc(cc1)C2CC(=O)C(=C3NCCN3)C(=O)C2 C20674339
Cc1c(c(nn1C)C(=O)NCCCO)Br C32611389
CCC[C@@]12C[NH+]3C[C@@]([C@@H]1O)(CN(C2)[C@@]3(C)C(=O)[O-])CC C26442078
Cn1ccnc1Sc2ccc(cc2N)S(=O)(=O)C C35059287
Cc1c(c(n(n1)C)C)/C=C/C(=O)NC2CCC(CC2)O C35101088
C1C[NH+]2CCC1[C@@H](C2)NC(=O)[C@@H]3CC=CC[C@@H]3C(=O)[O-] C35721555
c1cc[n+](c(c1)SCC(=O)c2ccc(cc2O)O)[O-] C36772946
Cc1cccc(n1)C(=O)Nc2cccc(n2)C#CCCO C37550469
Cc1csc(n1)CN[C@H](C)c2c(nc([nH]c2=O)C)C C38091156
C1[C@@H]2CO[P@](=O)(N[NH+]2C[C@@H]3[C@@H]1C=C(C(=C3)F)F)[O-] C39469047
C[C@@]12CC[C@@](C1(C)C)(C(=O)C2=O)C(=O)NNC(C)(C)C C08236784
c1cc(ccc1/C=N/N=C/2\NC(=O)[C@@H](S2)CCO)F C39843744
c1cc(sc1C#CCO)C(=O)NC[C@H]2COCCO2 C40233666
c1cc2c(cc1[C@H]([C@@H]3CCCO3)Cl)[nH]c(=O)c(=O)[nH]2 C40269868
C[C@@]1(C(=O)Nc2ccccc2S1)C(=O)NCCOC C40808121
c1c(cnc(c1N)N2CCN(CC2)C=O)Br C41460309
c1cc2c(cc1NC3CCS(=O)CC3)NC(=O)CO2 C42335964
C[C@H](C1CC1)NS(=O)(=O)c2cc(cnc2)C#CCO C44245153
CCN(C[C@@H]1CCCO1)c2ccc3c(c2)NC(=O)[C@@H]3O C48964899
Cc1nnc(s1)NC(=O)NCC(=C)Br C49284024
Cc1csc(n1)CNS(=O)(=O)c2ccc(cc2)O C49539386
Cc1c(sc(n1)C)[C@H](C)NC(=O)NC(=O)CCl C49540222
Cc1c(c(on1)C)C(=O)NCc2ccccc2C#CCO C49587937
C[C@@H](c1ccc(cc1)C#CCO)NS(=O)(=O)N(C)C C49590838
C[C@@H](Cc1ccco1)NC(=O)c2cc(cnc2)C#CCO C49628839
Cc1ncc(s1)CNC(=O)c2cc(cnc2)C#CCO C49628885
CC(C)COc1c(ccc(n1)N2CCS(=O)CC2)N C49692528
Cc1nc(cs1)c2cc([nH]c2)C(=O)N(C)C[C@@H](C)O C51818033
C[C@H](CN(C)C(=O)c1ccc2c(c1)NC(=O)CS2)O C51818404
C[C@H](CN(C)S(=O)(=O)c1ccc(cc1)C#CCO)O C51843269
c1cc2c(cc1N)C(=O)N(S2(=O)=O)CC(F)(F)F C52125879
c1cc2c(cc1N)N(CCS2)C(=O)[C@@H]3COCCO3 C55297561
CN1C(=O)/C(=C/Nc2ccc(cc2)F)/C(=O)NC1=S C05818748
CS(=O)(=O)CCN1CCN(CC1)c2ccc(cc2)N C57940050
Cc1cc2c(c(c1)[C@@H](COC)O)OCC[C@H]2NC(=O)C C58131615
CN(CC(=O)N)C(=O)c1c2ccccc2nc3c1CCC3 C58254438
c1cc2c(cc1N)nc(o2)[S@](=O)C[C@H]3CCCCO3 C48758814
CC(C)N1CC[C@H](C1)CN[C@@H]2CS(=O)(=O)C[C@@H]2O C45134675
Cc1ccnc(c1)NC(=O)c2ccc(cn2)C#CCCO C61861629
CC(C)c1cccc2c1OC[C@@H]([C@@H]2O)[NH+](C)CC(=O)[O-] C62172204
CC(C)c1ccc2c(c1)[C@H]([C@@H](CO2)[NH+](C)CC(=O)[O-])O C62173041
CC1([C@H]([C@@H](c2cc(ccc2O1)F)O)[NH+](C)CC(=O)[O-])C C62180316
CCC1(CCN(CC1)C(=O)C2(CC[NH2+]CC2)C)C(=O)[O-] C62845326
C[C@]1(CCC[NH2+]C1)C(=O)N(CC(=O)[O-])c2ccccc2 C62858749
c1c(c(n(n1)[C@@H]2CCS(=O)(=O)C2)N)Br C62962317
c1ccc(cc1)N2C=Nc3c4c2ccnc4sc3C(=O)NC=O C00333900
Cc1cc(cc(c1)N2C(=O)/C(=C/c3ccncc3)/C(=O)NC2=O)C C00277637
Cc1nc2c(c3c(s2)CCCC3)c(=O)n1NC(=O)[C@H]4CCCO4 C04750320
Cc1nc2c(c(=O)n1CC(=O)Nc3nc4c(s3)CCCC4)CCC2 C05609027
Cc1c(c(n(n1)C)C(=O)N2[C@@](CC(=N2)C)(C(F)(F)F)O)Cl C06184286
Cc1c(c(n(n1)C)C(=O)N2[C@](CC(=N2)C)(C(F)(F)F)O)Cl C06184287
Cc1c(c(n(n1)[C@H](C)C(=O)N2[C@@](CC(=N2)C)(C(F)F)O)C)Cl C06921051
CCN1C(=O)/C(=C/c2cc(n(c2C)C3CCCC3)C)/C(=O)NC1=O C00479435
c1cc(oc1)/C=C/C=C/2\C(=O)NC(=O)N(C2=O)c3ccc(cc3)F C00503787
C[C@H]1CS(=O)(=O)N(C1=O)c2cccc(c2)C(=O)NC(C)(C)C C12003174
c1cnc(cn1)C(=O)Nc2cc3c(cc2Br)OCCO3 C16008993
c1ccc2c(c1)ncn2NC(=O)c3ccc(cc3)N4CCCC4=O C16490832
c1ccc(cc1)n2c3c(c(n2)CC4CC(=O)NC(=O)C4)C(=O)CCC3 C16676237
Cc1c(c(n(n1)[C@@H](C)C(=O)N2[C@](CC(=N2)C)(C(F)F)O)C)Cl C06921047
Cc1nc(n(n1)CC(=O)Nc2nc3c(s2)CCCCCC3)C C19285817
Cn1c2c(c(cc(n2)c3cccs3)C(=O)OC)c(=O)[nH]c1=S C20604513
c1ccc(cc1)c2nc(co2)CN3C(=O)[C@]4(CCSC4)NC3=O C22934251
c1ccc(cc1)c2nc(co2)CN3C(=O)[C@@]4(CCSC4)NC3=O C22934254
Cn1c2c(cn1)[C@H](CCC2)NS(=O)(=O)c3ccc(nc3)Cl C26850985
CC1([C@H]([C@@H](c2cc(ccc2O1)C#N)n3cccc(c3=O)OC)O)C C27557099
c1cc2c(cc1Cl)c(=O)n(cn2)CC(=O)Nc3nccs3 C31740235
Cc1c(c(on1)C)CN2C(=O)[C@@](NC2=O)(C)c3ccc(c(c3)F)F C32814456
C1CCN(CC1)C(=O)Cn2c(=O)c3c4c(sc3[nH]c2=O)CCC4 C34730226
Cc1cc([nH]n1)c2ccc(s2)S(=O)(=O)N3CCN(CC3)C C37008941
Cc1ccc2n1CCN([C@@H]2C)S(=O)(=O)c3c([nH]c(=O)s3)C C37859215
Cn1c2c(cn1)[C@@H](CCC2)NS(=O)(=O)c3cccnc3Cl C38108369
c1cc(cc(c1)Br)C2=NO[C@@H](C2)C(=O)N[C@@H]3C=CN=N3 C39248115
Cc1cc(cc2c1N(C(=O)C2=O)C[C@@H]3CNC(=O)O3)Br C42118009
Cc1cc(cc2c1N(C(=O)C2=O)C[C@H]3CNC(=O)O3)Br C42118011
Cc1nc(on1)CNc2cc3c(cc2Br)OCCO3 C42120810
c1cc(cc(c1)Br)n2c(=O)cc([nH]c2=O)N3CCOCC3 C44019420
c1cnn(c1)c2ccc(cc2NC(=O)[C@H]3CCS(=O)(=O)C3)Cl C46725259
C[C@H](c1nncn1C)NC(=O)[C@@H]2Cc3cc(ccc3OC2)Cl C47314718
c1cc(ccc1NC(=O)c2nn3cnnc3s2)Br C49659946
CCSc1nc2n(n1)[C@@H](C3=C(N2)CCCC3=O)c4ccncc4 C17067048
Cc1c2c(cc(=O)n1Cc3ccncc3)[nH]n(c2=O)c4ccccc4 C12324580
Cc1c(c(n(n1)C)C)N/C=C\2/C(=NN(C2=O)c3ccc(cc3)F)C C06469527
COC1=CC=C/C(=C/2\C=CC(=O)C(=C2)CN3CCN(CC3)C=O)/N1 C15004716
COc1ccccc1[C@@H]2CC(=O)Nc3c2ncn3c4cccnc4 C40283552
Cc1c(cn(n1)C)[C@@H]2c3cnn(c3NC(=O)CS2)c4ccccc4 C44891229
Cc1cccc2c1N(CCC2=O)S(=O)(=O)c3c([nH]nc3C)C C62063762
Cc1cc(=O)c2cc(ccc2[nH]1)C(=O)/N=C/3\N=N[C@@H](S3)C(C)C C39983857
CC(C)CN1c2ccc(cc2[C@]3(C1=O)CC(=O)NC4=NN=C[C@@H]34)F C31810553
Cc1ccc(c(c1)C(=O)c2cnn(c2)[C@@H]3CCS(=O)(=O)C3)O C58341165
Cc1cc(c2c(noc2n1)C)C(=O)N[C@H](C)c3c(nc(s3)C)C C56023337
Cn1c2c(cn1)c(=O)[nH]c(n2)CN3CCCSc4c3cccc4 C52799157
c1ccc2c(c1)C(=O)[C@H](CO2)[C@H]3CC(=O)N[C@@H]4C3=CC5=CN=NC5=C4 C65500129
CN1CC(=O)Nc2c1ccc(c2)C(=O)N3CCO[C@H]4[C@H]3CCCC4 C65786184
c1nc2c(c3c(s2)CCCC3)c(=O)n1NC(=O)[C@H]4CCOC4 C66894836
Cc1cc(on1)NC(=O)Cn2c3ccccc3c(=O)c4c2cccc4 C66965387
Cc1cccc(c1)NC(=O)[C@@H]2CC(=O)O[C@@]23CCOC(C3)(C)C C00202733
CCCN1c2ccccc2[C@](C1=O)([C@H]3CC(=O)CC(O3)(C)C)O C00616278
Cc1cc(c(c(c1)C)NC(=O)CN2C(=O)CS[C@H](C2=O)C)C C02711105
Cc1cccc(c1)N2C(=O)/C(=C\c3cccn3C)/C(=O)NC2=S C04825105
Cc1c(cnn1C)S(=O)(=O)Nc2c(c(c(c(c2F)F)F)F)F C02789673
CN(C)N1C(=O)C[C@]2([C@]1(c3ccccc3C2=O)O)c4ccccc4 C06490389
C[C@]12C[C@H](c3ccccc3O1)[C@@H](C(=O)N2)S(=O)(=O)c4ccccc4 C04315548
C[C@]1(CCS(=O)(=O)C1)NS(=O)(=O)c2ccc3c(c2)CCC3 C07304348
Cc1nc(cs1)[C@@H]2Nc3ccccc3C(=O)N2C[C@@H]4CCCO4 C08775985
CNC(=O)c1ccc(c(c1)S(=O)(=O)N(C)C)Br C14862092
CC\1=NOC(=O)/C1=C\c2cc(c(c(c2)Br)O)OC C15227535
c1csc2c1c(=O)n(cn2)CC(=O)Nc3cc(cc(c3)F)F C24777058
Cc1cc(c(n1c2ccccc2)C)C(=O)N[C@@H]3CCCc4c3cnn4C C24996963
CC1(CC(=O)C(=CNc2cccc(c2)N3CCCC3=O)C(=O)C1)C C29003333
c1c(nc(s1)NC(=O)[C@H]2CCS(=O)(=O)C2)C(F)(F)F C32832698
Cc1c(sc2n1nc(n2)C(F)(F)F)c3ccnc(=S)[nH]3 C00124341
Cc1cccc(c1C)N2C[C@H](CC2=O)C(=O)NC3=NCCS3 C36724676
c1ccc(cc1)c2c(c(n(n2)[C@@H]3CCS(=O)(=O)C3)Cl)CO C37343388
CN1CCN(CC1)S(=O)(=O)c2ccc(cc2Cl)C#CCO C37576756
c1c(csc1Br)C(=O)Nc2nnc(o2)C3CC3 C37844117
Cn1cc(cc1C(=O)Nc2cccnc2N(C)C)Br C37844646
CCCN1c2ccccc2[C@@](C1=O)([C@@H]3COC(CC3=O)(C)C)O C00360784
Cc1ccc(cc1)NC(=O)[C@@H]2CC(=O)O[C@]23CCOC(C3)(C)C C00202656
CN1C(=O)/C(=C/c2coc3ccc(cc3c2=O)O)/SC1=S C02357442
CNS(=O)(=O)c1ccc(cc1)n2cc(cn2)Br C38537802
CC1=C2[C@H](C3=C(COC3=O)N[C@H]2N=N1)c4c(cccc4Cl)F C38710030
C1CCC(=NNC(=O)[C@@H]2C(=CN=N2)I)C1 C39462673
c1cc(ccc1C(=O)NN2C(=O)/C(=C\[C@@H]3C=CC=N3)/SC2=S)F C39910061
C[C@@H](C(=O)[O-])N1C(=O)/C(=C\C2=c3ccccc3=[NH+]C2)/SC1=S C39957509
Cc1c(sc(=O)[nH]1)S(=O)(=O)N2CCC[C@@H](C2)C(F)(F)F C40431580
CCn1c2ccc(cc2c(=O)c(n1)C(=O)Nc3ccc(cc3C)C)F C40803061
C[C@@]1(C(=O)N(c2ccccc2S1)C)C(=O)Nc3nccs3 C40804352
CC[C@H]1c2ccsc2CCN1S(=O)(=O)N3CCNCC3 C40860662
CCC(=O)N1CCN(CC1)Cc2cc3ccc(c(c3[nH]c2=O)C)C C41377574
CN([C@H]1CCc2c1cccc2)C(=O)c3ccc4c(c3)NC(=O)CO4 C42638933
c1c(cc(c2c1OCCO2)Cl)[C@H]([C@@H]3CCS(=O)(=O)C3)O C43303702
C[C@@H]1C[C@H]2[C@@H]3[C@]([C@]1(CCc4ccoc4)O)(CCC(=O)[C@]3(C(=O)O2)C)C C43866975
c1cc(oc1/C=C\C(=O)N[C@@H]2CCS(=O)(=O)C2)Br C48380764
CN(C(=O)c1c(c(n[nH]1)C2CC2)Br)C3(CCC3)C#N C49313783
CNc1c(cc(cn1)Br)C(=O)N2CCO[C@H]3[C@@H]2CCC3 C50777424
CC(=O)c1cc(ccc1O[C@@H]2CS(=O)(=O)C[C@@H]2O)Br C52067866
c1cc2c(cc1[C@H]([C@H]3COCCO3)Br)oc(=O)[nH]2 C55304905
Cc1ccc(s1)[C@@H]2Nc3cc(c(cc3C(=O)N2C)OC)OC C30540865
c1ccc2c(c1)C(=CC(=O)C2=O)[C@H]3[C@H](C(=O)c4ccccc4C3=O)O C05604691
CC(C)c1cc(cs1)C(=O)NN2C(=O)[C@@H]3CC=CC[C@@H]3C2=O C20550142
CCn1ccc2c(c1=O)cc(n2C)C(=O)Nc3c(cccc3C)C C65118633
Cc1c(sc(n1)C)C(=O)NC2=C(S[C@@H](C2)[C@@H]3C=CN=N3)C C65218342
C[C@@H](c1ccncn1)N(C)C(=O)c2cccc(c2)C#CC(C)(C)O C65462607
C[C@@H]1CCCC[C@@H]1N(C)C(=O)c2cc3c([nH]c2=O)CCCC3=O C30377713
Cn1c(c(cn1)C(=O)N[C@H]2CCOc3c2cccc3Cl)C(F)F C66333432
Cc1cc(c(n1c2ccc3c(c2)OCO3)C)/C=C/4\C(=O)NC(=S)N(C4=O)CC=C C00634913
[H]/N=C\1/N(C(=O)/C(=C/c2cn(nc2c3ccccc3)C(=O)C)/S1)c4nccs4 C04754130
C[C@@H]1CCc2c(sc3c2c(ncn3)OCC(=O)N[C@@H]4CCS(=O)(=O)C4)C1 C03332407
Cc1c(sc2c1c(ncn2)N3CCC(CC3)C(=O)N[C@]4(CCS(=O)(=O)C4)C)C C06654627
CCn1ccc(n1)C(=O)Nc2c(c3c(s2)C[C@@H](CC3)C)C(=O)N4CCOCC4 C06730548
Cc1cc(n2c(n1)nc(n2)CNS(=O)(=O)c3ccc(s3)Br)C C06808185
Cc1ccccc1NC(=O)/C(=C/c2c(nn(c2C)[C@H]3CCS(=O)(=O)C3)C)/C#N C08055282
c1cc(cc(c1)NC(=O)C[C@H]2CCS(=O)(=O)C2)c3nnc4n3CCCCC4 C08192435
c1ccc(cc1)Nc2nn(c(=S)n2c3ccccc3)[C@H]4CC(=O)[C@@H]5OC[C@H]4O5 C06659528
CN(C)S(=O)(=O)c1cc(ccc1Cl)NC(=O)[C@H]2COc3ccccc3O2 C09484636
Cc1cc(ccc1N/C=C\2/C(=C(C(=O)N(C2=O)[C@H]3CCS(=O)(=O)C3)C#N)C)Cl C09576098
c1ccc2c(c1)c(=O)n(cn2)CC(=O)Nc3cc4c(cc3Br)OCCO4 C11232847
Cc1c(c(on1)C)C(=O)N2CCC3(CC2)c4cccn4-c5ccc(cc5N3)OC C12117297
COc1cccc(c1OC)[C@H]2CC(=O)N3C(=C2C#N)SC[C@]3(c4ccco4)O C12275687
CNC(=O)[C@H]1CN(c2ccccc2O1)C(=O)CSc3c4ccsc4ncn3 C12620114
Cc1c2c(ncn(c2=O)C)sc1C(=O)N(C)CC(=O)Nc3cccc(c3)F C12887870
Cc1cccc(c1)N2C(=O)CCC(=N2)C(=O)Nc3cccc(c3)N4CCCC4=O C12977629
Cn1ccnc1[C@@H](c2ccc(cc2)F)NC(=O)c3ccc4c(c3)C(=O)N(C4=O)C C14406154
Cc1cc(c(n1c2ccc(cc2)F)C)/C=C\3/C(=O)NC(=O)N(C3=O)Cc4ccco4 C15800089
CC[C@@H]1C[C@@H](n2c(cc(n2)[C@@H]3CCCN3C(=O)[C@@H]4CC(=O)N(C4)C)N1)C(F)(F)F C19520675
Cc1c(cnn1C(F)F)S(=O)(=O)N2CCC[C@@H](C2)c3[nH]c4ccccc4n3 C19553065
Cc1c(oc2c1cc3c(c(c(=O)oc3c2)CC(=O)N4CCN(CC4)CCO)C)C C13655298
C[C@@H]1CCC[C@H]([C@@H]1C)NC(=O)[C@@H]2CCCN2c3nnc(s3)N4CCCC4=O C20901527
Cn1c(c2c(n1)CCC2)NC(=O)C3CCN(CC3)S(=O)(=O)c4cccs4 C23135704
Cc1cc(=O)c(nn1c2ccccc2Cl)C(=O)Nc3nnc(s3)C4CC4 C23325033
c1ccc-2c(c1)Cc3c2ccc(c3)NC(=O)C4=NN(C(=O)CC4)[C@H]5CCS(=O)(=O)C5 C26790890
c1cc(cc(c1)Br)c2nc(on2)CN3C(=O)[C@@]4(CCSC4)NC3=O C27490984
Cc1cccnc1NC(=O)c2ccn(n2)Cn3c(c(c(n3)C)Br)C C27973425
Cc1c(c(n(n1)Cc2nc(on2)C(=O)NC3CCC(CC3)C)C)Br C04727251
CN(C)c1c(cccn1)C(=O)Nc2ccc(c(c2)Cl)N3CCCS3(=O)=O C36195864
CCn1cc(c(=O)c2c1nc(cc2)C)C(=O)NC[C@H]3COC4(O3)CCCCC4 C38568655
Cc1ccc(cc1NC(=O)[C@H]2COc3ccccc3O2)N4CCCS4(=O)=O C38695292
CCO[C@@H]1CC(=O)c2c(c3c(cc(cn3)I)c(=O)n2OC)N1 C39451756
C[C@H](c1ccccc1)NC(=O)C2=CN([C@@H]3C2=NC(=O)N(C3=O)c4ccccc4)C C39726917
CC(=O)N1C=Cc2ccccc2[C@@H]1CC(=O)Nc3cccc(c3n4cncn4)Cl C40074102
Cc1cccc(c1C)N2C[C@@H](CC2=O)C(=O)NC3CCN(CC3)C(=O)c4ccco4 C45772116
c1cc(c(c(c1)Cl)Cl)C(=O)N2CCN(CC2)C(=O)Nc3nncs3 C47497921
c1ccc(cc1)[C@@H]2C[C@H](n3c(nc(n3)N4C(=O)CCC4=O)N2)c5ccccc5Cl C02435019
C[C@@H](c1cccs1)N(C)C(=O)CN2C(=O)[C@]3(CCOc4c3cccc4)NC2=O C53314637
CC1CCC(CC1)N(C)C(=O)CN2C(=O)[C@]3(CCOc4c3cccc4)NC2=O C22026227
[H]/N=C\1/C(=C\c2ccc(cc2)Cl)/C(=O)N=C3N1N=C(S3)S(=O)(=O)CC(C)C C20208649
CS(=O)(=O)N1CCc2c1ccc(c2)C(=O)Nc3ccccc3N4CCCC4=O C16105977
Cn1ccnc1[C@@H](c2cccc(c2)F)NC(=O)c3ccc4c(c3)C(=O)N(C4=O)C C29084915
CC(C)(c1ccc(cc1)Br)NS(=O)(=O)c2cn(c(=O)n(c2=O)C)C C32475348
c1ccc(c(c1)NC(=O)CSc2nn3cnnc3o2)I C06227125
c1cc(ccc1NC(=O)Cn2cnc3c(c2=O)snc3c4ccncc4)Cl C49401660
C[C@H]1CN(C[C@H](O1)c2ccccc2)C(=O)C(=O)Nc3ccccc3n4cccn4 C63229353
Cn1cc(c(n1)S(=O)(=O)N2CCSCC2)C(=O)Nc3ccc4c(c3)CCC4 C65151985
c1cnn(c1)c2ccc(cc2Cl)NC(=O)Cn3cnc4c(c3=O)ccs4 C66418658
Cc1c(c(nc(n1)C)S[C@@H](C)C(=O)N2c3ccccc3NC(=O)C2(C)C)C#N C25961925
c1ccc2c(c1)[nH]c(n2)C3CC[NH+](CC3)[C@@H]4CC(=O)N(C4=O)c5ccc(cc5)Cl C01459411
c1cc(ccc1Cn2c(nnn2)C[NH+]3CCC(CC3)(c4ccc(cc4)F)O)F C04967719
CC[C@@H](C)N1C(=O)[C@@H]2[C@@H]3CCC[NH+]3[C@@]4([C@@H]2C1=O)c5cc(ccc5NC4=O)Cl C05351112
Cn1c(=O)c2ccccc2c(n1)C(=O)NC[C@@H](c3cccs3)[NH+]4CCCC4 C07686899
CC(C)(C)NC(=O)C[NH+](C)CN1c2ccc(cc2C(=O)C1=O)Br C08147852
CC(C)(C)N1C(=O)[C@@H]2[C@@H]3CCC[NH+]3[C@@]4([C@@H]2C1=O)c5cc(ccc5NC4=O)Br C09253524
CC[NH+]1CCN(CC1)c2ccc(cc2NC(=O)/C=C/c3cnn(c3)C)Cl C09368345
c1cc2ccc(nc2c(c1)F)C[NH+]3CCC(CC3)n4c(ccn4)NC(=O)C5CC5 C11817648
Cc1cnc(c(n1)c2ccc(c3c2O[C@@H](C3)CNC(=O)[C@H]4CCCC[NH+]4C)F)C C12048829
CC(=O)Nc1ccnn1C2CC[NH+](CC2)Cc3ccc(s3)[C@@H]4CCCCO4 C12477033
Cc1c(c(=O)n(n1C)c2ccccc2)NC(=O)[C@H](C)[NH+]3C[C@@H](C[C@H](C3)C)C C12601452
c1ccc2c(c1)c(ccn2)C[NH+]3CCC(CC3)n4c(ccn4)NC(=O)C5CC5 C12307822
c1ccc(c(c1)C2(C[C@@H]3CC[C@H](C2)[NH+]3Cc4nnnn4Cc5cccs5)O)F C13563702
CC(=O)N1CCc2c3ccccc3[nH]c2[C@@]14c5ccccc5N(C4=O)C[NH+](C)C C13635445
c1ccc2c(c1)[C@H]([C@@H](C23CCN(CC3)C(=O)c4cscn4)O)n5cc[nH+]c5 C19222919
Cc1cc(c(o1)C)c2cc(=O)[nH]c(n2)c3ccc(cc3)CN4CC[NH+](CC4)C C19762593
Cc1cc(c(c(c1C[NH+]2CCC(CC2)n3cc(nn3)[C@H](C)O)C)C(=O)C)C C20211992
c1cc(sc1)c2nn(c(=S)o2)C[NH+]3CCN(CC3)c4ccc(cc4)O C21320085
Cc1ccc2c(c1)c(c(n2C)C(=O)NCC[NH+]3CCCC[C@@H]3C)N4CCCC4=O C21529968
CC1CC[NH+](CC1)Cc2csc(n2)NC(=O)[C@H]3CC(=O)N(C3)C4CCCC4 C22291666
C[NH+]1CCC(CC1)Nc2c3c4c(sc3nc(n2)CN5CCOCC5)CCCC4 C25607953
c1ccc(cc1)[C@H](Cn2cnc3c4c(sc3c2=O)SCC(=O)N4)[NH+]5CCCC5 C32624501
CO/C=C(/[C@@H]1C[C@@H]2[C@@]3(CC[NH+]2C[C@@H]1C=C)c4ccccc4NC3=O)\C(=O)OC C36378782
c1ccc(c(c1)C2(CC[NH+](CC2)Cc3nnnn3Cc4ccc(cc4)F)O)F C04967717
Cc1ccccc1C(=O)Nc2ccnn2C3CC[NH+](CC3)Cc4cccc(n4)C C12308165
[H]/N=C\1/C(=CC2=c3ccccc3=[NH+]C2)C(=O)N=C4N1C(=NS4)SCc5ccccc5 C39159832
Cc1cnc(c(n1)c2cc3c(c(c2)F)O[C@H](C3)CNC(=O)[C@H]4CCCC[NH+]4C)C C39551959
Cc1ccccc1C(=O)Nc2nc(cs2)C(=O)N3CC[NH+](CC3)C(C)C C40355410
c1ccc2c(c1)[C@@]3([C@@H]4[C@H]([C@@H]5[NH+]3CCC5)C(=O)N(C4=O)c6ccccc6F)C(=O)N2 C36007032
CC[NH+]1CCN(CC1)c2ccccc2NC(=O)c3ccc(cc3)N4CCCC4=O C45905602
CCSC1=NSC2=NC(=O)/C(=C\c3cc(n(c3C)c4ccc(cc4)F)C)/C(=[NH2+])N21 C20114708
CCSC1=NSC2=NC(=O)/C(=C\c3ccc(c(c3)Br)N(C)C)/C(=[NH2+])N21 C20114721
Cc1ccccc1n2c(cc(c2C)/C=C/3\C(=[NH2+])N4C(=NC3=O)SC(=N4)CC(C)C)C C20477134
Cc1cc(ccc1Br)n2c(c(nn2)C[NH+]3CCC(CC3)O)c4ccncc4 C57345049
COc1ccc(cc1)[C@H]2CCCCC[NH+]2CC(=O)N[C@@H]3CCS(=O)(=O)C3 C29155747
C[C@@H]1C(=O)N(c2ccccc2O1)[C@@H](C)C(=O)NC[C@@H](C)[NH+]3CCC(CC3)C C19496773
Cc1cc2n(c(=O)c3ccccc3n2n1)C[C@H](C[NH+]4CCc5ccccc5C4)O C60042806
Cc1c2c(nc3n(c2=O)CCC3)sc1C(=O)NCCC[NH+]4CCC(CC4)C C22740857
C[C@@H]1C[C@@H](CN(C1)CC2=N[C@@H](SC2)NC(=O)[C@@H]3C=c4ccccc4=[NH+]C3=O)C C63403754
COc1ccc(c(c1)CNC(=O)[C@@H]2C=C3C(=c4ccccc4=[NH+]C3=O)S2)OC C63479134
Cc1c2c(nc3n(c2=O)CCC3)sc1C(=O)NC[C@H]4CCC[NH+](C4)C(C)C C63695126
c1ccc(cc1)[C@H]2C3=C(CCN(C3)C(=O)C[C@H]4c5ccccc5C(=O)N4)N=[NH+]2 C63848399
Cc1cc(c2c(n1)ON[C@@H]2C)C(=O)N3CCC(=CC3)C4=c5ccccc5=[NH+]C4 C64011821
C[C@H]1[C@@H](c2ccccc2N1CC(C)C)C[NH+]3CCN(CC3)c4cc(=O)[nH]nc4 C65371572
Cc1cc(c2=[NH+]C(=O)[C@H](C=c2c1)[C@H]3CC(=O)NC[C@@H]4[C@@H]3N5C=CC=CC5=N4)C C65532795
Cc1c2ccccc2oc1C(=O)Nc3ccc(cc3)C(=O)N4CC[NH+](CC4)C C56299421
CCC[NH+]1Cc2cccc(c2C1)NC(=O)Cn3c(=O)c4ccccc4c(n3)C C66514902
Cc1csc2n1c(=O)cc([nH+]2)CN3CCC(CC3)NC(=O)CC4CCCC4 C66878242
c1cc(sc1)c2cnc(o2)C[NH+]3CCC[C@@H](C3)C(=O)Nc4nccs4 C67377573
COc1cc(cc2c1OCCN(C2)Cc3c[nH]c[nH+]3)c4ccc(cn4)C(F)(F)F C67540966
C[C@@H]1C[C@]2([C@@H](O2)C)C(=O)O[C@@H]3CC[NH+](C/C=C(\C3=O)/COC(=O)[C@]1(C)O)C C04082247
CCCn1c(nc2c1c(=O)[nH]c(=O)n2C)C[NH+]3CCOCC3 C00253068
CN1C(=O)[C@H]2[C@H]3CCC[NH+]3[C@@]4([C@@H]2C1=O)c5ccccc5NC4=O C04722470
CC(=O)C[C@@]1(c2ccccc2N(C1=O)C[NH+]3CCOCC3)O C00190587
CC(=O)C[C@]1(c2ccccc2N(C1=O)C[NH+]3CCOCC3)O C00190586
Cn1c2c(c(=O)n(c1=O)C)C[NH+](CN2)CCCn3ccnc3 C00069736
c1cc([nH+]cc1CNc2ccc3nnnn3n2)N4CCOCC4 C12913554
Cc1c(n2c3c(=O)[nH]c(=O)n(c3nc2n1CC[NH+](C)C)C)C C13815382
c1cc(c2c(c1)OCO2)C[NH+]3C[C@@H]([C@H](C3)O)N4CCOCC4 C19791447
Cn1c2c(c(=O)n(c1=O)C)CN(CN2)CC[NH+]3CCCCC3 C20320195
c1cc2c(cc1C[NH+]3C[C@@H]([C@H](C3)O)N4CCOCC4)non2 C20538206
CC(C)(C(=O)N1CCNCC1)[NH+](C)[C@H]2CCS(=O)(=O)C2 C32067559
C1CS(=O)(=O)C[C@@H]1N2[C@@H]3CS(=O)(=O)C[C@@H]3SC2=[NH2+] C04226919
C1CS(=O)(=O)C[C@H]1N2[C@@H]3CS(=O)(=O)C[C@@H]3SC2=[NH2+] C04226920
Cc1c(sc2c1c(=O)n(c(n2)C[NH+](C)C)CC(=O)NC)C C36070487
CCN1C(=O)C[C@H](C1=O)[NH2+]C2CCN(CC2)S(=O)(=O)C C36851767
CCN([C@H]1CCS(=O)(=O)C1)C(=O)C[NH+]2CCCNCC2 C37400024
CCN(C1CC[NH2+]CC1)S(=O)(=O)N2C[C@H](O[C@@H](C2)C)C C37537845
C1CC[NH2+][C@H](C1)CCS(=O)(=O)N2CCS(=O)(=O)CC2 C37662156
CC(=O)N1CCN(CC1)S(=O)(=O)CCC2CC[NH2+]CC2 C37663560
CC[C@@H](C)[n+]1c(c(cc2c1nc3ccc(cn3c2=O)C)C#N)N C19974404
Cc1c(sc(=O)[nH]1)S(=O)(=O)N(C)C2CC[NH+](CC2)C C37859113
CCOC(=O)[C@@]1([C@H]2[C@@H]([C@@H]([NH2+]1)c3ccco3)C(=O)N(C2=O)C)C C04883589
CCOC(=O)[C@@]1([C@@H]2[C@@H]([C@@H]([NH2+]1)c3ccco3)C(=O)N(C2=O)C)C C20150349
CCOC(=O)[C@]1([C@@H]2[C@@H]([C@@H]([NH2+]1)c3ccco3)C(=O)N(C2=O)C)C C20150350
c1cc(c2c(c1)non2)C[NH+]3C[C@@H]([C@H](C3)O)N4CCOCC4 C23373740
C[NH+]1CCN(CC1)Nc2c(c(ncn2)N3CCCC3)[N+](=O)[O-] C40608982
CCOC(=O)C1(CCS(=O)(=O)CC1)N2CCC[NH2+]CC2 C42332976
C[C@@H](C(=O)N(C)Cc1cc(cs1)C#CC[NH3+])n2cncn2 C42400594
c1c(c(nn1CCN2CC[NH2+]CC2)[N+](=O)[O-])Br C43500117
Cn1c[nH+]c(c1Cl)S(=O)(=O)[N-][C@@H]2CC[NH+](C2)C3CC3 C44412023
CN([C@H]1CCS(=O)(=O)C1)C(=O)C[NH+]2CCC(CC2)CO C46091277
CN([C@@H]1CCS(=O)(=O)C1)S(=O)(=O)CC2CC[NH2+]CC2 C49643966
Cc1c(sc(=O)[nH]1)S(=O)(=O)N(C)[C@@H]2CCC[NH+](C2)C C53250305
Cn1c2c(cn1)c(=O)n(cn2)CC[NH2+][C@@H]3CCS(=O)(=O)C3 C53533231
c1ccc(cc1)n2c(nnn2)C[NH2+]C3CCS(=O)(=O)CC3 C54050605
c1ccn2c(c1)nc(cc2=O)C[NH2+]C3CCS(=O)(=O)CC3 C54346905
CN(CC(=O)N(C)[C@H]1CCS(=O)(=O)C1)C2CC[NH2+]CC2 C36300611
Cc1c(c(n([nH+]1)C)N)CN2C=Nc3ccccc3S2(=O)=O C50830011
Cc1c(sc(=O)[nH]1)S(=O)(=O)N2CCC[C@H]2C[NH+](C)C C61655415
CS(=O)(=O)N1CCN(CC1)S(=O)(=O)C2CC[NH2+]CC2 C62082614
c1cc2c(cc1S(=O)(=O)CC[NH+]3CCCC3)NC(=O)CO2 C62563815
CCCS(=O)(=O)N1CCN(CC1)C(=O)[C@@]2(CC[NH2+]C2)C C62896009
C1CN(C[C@@H]1N2CCOCC2)[C@@]3(CCS(=O)(=O)C3)C[NH3+] C62978714
C[NH2+]C[C@@H]1CCCCN1S(=O)(=O)[C@@H]2CCS(=O)(=O)C2 C63168124
c1cocc1C[NH+]2CCC(CC2)c3nc([nH]n3)c4cnccn4 C65287312
Cc1ccc(cc1)NC(=O)c2c(oc3c2C4=NCC[N+]4=CN3)C C65330579
Cc1cccc(c1C)NC(=O)c2c(oc3c2C4=NCC[N+]4=CN3)C C65330605
Cc1cn2c([nH+]1)CC[C@@H](C2)NC(=O)c3c(nn4c3nccc4)C C65463369
Cn1c2c(cn1)c(=O)n(cn2)CC(=O)NC[C@H]3CC[NH+](C3)C C66652635
CC(=O)N[C@]1(c2c(=O)[nH]c(=O)n(c2NC1=O)c3ccc(cc3)F)C(F)(F)F C02601350
Cc1cc(c(o1)C)C(=O)NNC(=O)CN2C(=O)C(NC2=O)(C)C C03248713
c1ccc(cc1)C2(C3C(=O)NC(=O)C2C(=O)NC3=O)c4cc[nH]c4 C01624722
c1ccc(cc1)n2c3c(c(=O)[nH]c2=O)[C@@](C(=O)N3)(C(F)(F)F)O C04751679
COC(=O)N1CCc2c(sc(c2C(=O)N)NC(=O)C3=COCCO3)C1 C05255331
Cc1c(cccc1Cl)NC(=O)C(=O)C2C(=O)NC(=O)NC2=O C01630095
CC1(C(=O)N(S(=O)(=O)N1)c2ccc(cc2)S(=O)(=O)N)C C02385416
Cc1ccc2c(c1)[C@]3(C(=O)N2)N(N=C(S3)NNC(=O)C)C(=O)C C06488451
c1csc(c1C(=O)N)NC(=O)Cn2cnc3ccsc3c2=O C08328625
Cn1cc(c(n1)C(=O)N)NC(=O)c2c(cnn2C)I C02766541
c1cc(ccc1N2C(=O)C[C@H](C2=O)Nc3cc(=O)[nH]c(=O)[nH]3)Br C00629182
CN1C(=O)C(=CNNC(=O)c2ccccc2O)C(=O)N(C1=S)C C05982160
Cc1c(c(=O)[nH]c(=O)[nH]1)CCC(=O)Nc2cc3c(nn(c3nc2)C)C C23098906
C[C@@]1(CCS(=O)(=O)C1)NS(=O)(=O)c2ccc3c(c2)[nH]c(=O)c(=O)[nH]3 C25146874
Cn1c(c(c(=O)n(c1=O)C)C(=O)CSc2[nH]c(=O)ccn2)N C06995398
c1ccc(cc1)c2cc([nH]n2)C(=O)NNC(=O)c3ccc[n+](c3)[O-] C28814095
Cn1cc(cc1C(=O)Nc2cnn(c2)CC(=O)N)Br C37844600
Cn1c(=O)c2c(n(c1=O)C)OC(=C([C@@]23c4ccccc4NC3=O)C#N)N C00714334
c1c(c(=O)[nH]c(=O)n1[C@H]2C[C@@H]([C@H](O2)CO)O)I C03834173
c1c2c(cc(c1S(=O)(=O)NCc3nc[nH]n3)Cl)NC(=O)C2 C37921402
CNC(=O)NC(=O)CN1C(=O)[C@]2(CCOc3c2cccc3)NC1=O C03437225
c1cc(c(cc1N)C#N)S(=O)(=O)NC[C@H]2CCS(=O)(=O)C2 C40348729
c1cc2c(cc1NS(=O)(=O)N3CCNCC3)NC(=O)CS2 C40860975
c1cc2c(cc1S(=O)(=O)NNC(=O)c3ccncc3)oc(=O)[nH]2 C41124995
c1ccc2c(c1)OC[C@H](O2)CNC(=O)C(=O)Nc3c[nH]ccc3=O C44890815
C[C@@H](C(=O)NNC(=O)c1cc(c[nH]1)Br)n2ccnc2 C44956233
C[C@@H](C(=O)NC(=O)N)Sc1nnc(n1C)[C@H]2CCS(=O)(=O)C2 C45739994
C[C@H](C(=O)NC(=O)N)Sc1nnc(n1C)[C@H]2CCS(=O)(=O)C2 C45739997
Cn1c(nnc1SCC(=O)N[C@H]2CS(=O)(=O)C[C@@H]2Cl)N C49125922
c1cc(c(cc1[N+](=O)[O-])NN)S(=O)(=O)N2CCS(=O)CC2 C49693027
c1c(cnc(c1S(=O)(=O)NC[C@@H]2COCCO2)N)Br C50662677
C[C@@H](c1nncn1C)NC(=O)c2cc(cnc2N)Br C50705498
c1cc2c(cc1S(=O)(=O)N[C@H]3CCCNC3=O)CCC(=O)N2 C51156861
CCn1c(c(c(=O)[nH]c1=O)C(=O)CN2CCC3(CC2)OCCO3)N C52533046
[H]/N=C/1\C(=C\c2ccc(c(c2)O)O)\C(=O)N=C3N1C(=NS3)S(=O)(=O)CC C20206758
c1ccc2c(c1)c(=O)c(c[nH]2)C(=O)NCC(=O)Nn3cnc4c3cccc4 C58916157
CN1C(=O)C(=CNc2ccc(cc2)S(=O)(=O)N)C(=O)N(C1=O)C C59168873
Cc1ccc2c(c1)c(=O)n(cn2)CC(=O)c3c(n(c(=O)[nH]c3=O)C)N C60816537
Cc1c(nc2cc(ccc2n1)C(=O)NNC(=O)C(=O)NC(C)C)C C61088508
CC1CCC2(CC1)C(=O)N(C(=O)N2)NC(=O)[C@@H](C)NS(=O)(=O)C C63090453
COc1cc(cc2c1OCO2)[C@H]3CC(=O)NC4=NC(=NC(=O)[C@H]34)N C63393370
C[C@H]1CC(=O)N[C@@H]2C1=C(NN2C)NC(=O)[C@@H]3C=C(N=N3)c4ccco4 C64410592
Cc1cc(=O)[nH]c(n1)N2[C@H](C(=CN2)C(=O)Nc3nnc(s3)C)C C64410942
c1ccc(cc1)c2c(c([nH]n2)C(=O)NN3CC(=O)NC3=O)Br C65214766
Cc1c(c(n(n1)C)C)NS(=O)(=O)c2ccc3c(c2)[nH]c(=O)c(=O)[nH]3 C23371834
Cc1nc(on1)[C@H](C)NC(=O)c2ccc(cc2)n3c(c(cn3)C#N)N C66241706
CCn1c(n[nH]c1=S)CNC(=O)c2c[nH]c3ccccc3c2=O C66636516
Cc1c(c2c(=O)[nH]cnc2o1)C(=O)NCc3n[nH]c(=S)n3C(C)C C66640286
c1cc(sc1)c2nc([nH]n2)CNC(=O)N[C@@H]3CCS(=O)(=O)C3 C66687784
c1cc(sc1)c2nc([nH]n2)CNC(=O)N[C@H]3CCS(=O)(=O)C3 C66687787
c1ccc(cc1)c2ncc(cn2)/C=C/3\C(=O)NC(=O)N(C3=O)c4ccccc4F C02856443
CCc1nnc(s1)NC(=O)c2ccc3c(c2)S(=O)(=O)c4ccccc4C3=O C03428476
Cc1c(c(=O)n(n1C)c2ccccc2)NS(=O)(=O)c3cccc4c3nccc4 C00639793
CCCCN1c2c(cc(cc2[C@]3(C1=O)N(N=C(S3)NC(=O)C)C(=O)C)C)C C06647770
CCn1ccc(n1)C(=O)Nc2c(c3c(s2)C[C@H](CC3)C)C(=O)N4CCOCC4 C06730552
CC(C)(C)c1ccc(cc1)NC(=O)C2=NN(C(=O)CC2)[C@H]3CCS(=O)(=O)C3 C07669631
CNC(=O)[C@@H]1CN(c2ccccc2O1)C(=O)/C=C/c3cnn(c3)c4ccccc4 C07827935
CCn1cc(c(=O)c2c1nc(cc2)C)C(=O)N[C@@H](C)c3ccc4c(c3)OCCO4 C07990884
Cc1ccc(cc1)NC(=O)/C(=C/c2c(nn(c2C)[C@@H]3CCS(=O)(=O)C3)C)/C#N C08055390
c1cc(cc(c1)NC(=O)C[C@@H]2CCS(=O)(=O)C2)c3nnc4n3CCCCC4 C08192423
CN(C)c1ccc(cc1)/C=N/N2CC(=O)N3Cc4c(c5ccccc5[nH]4)C[C@@H]3C2=O C02098150
c1ccc(cc1)c2cc3c(=O)n(ncn3n2)CC(=O)N[C@@H]4CCCc5c4cccc5 C09727193
c1cc(sc1)c2nc(nn2c3ccc(cc3)F)C(=O)N[C@H]4CCS(=O)(=O)C4 C11716852
c1ccc2c(c1)C=CC23CCN(CC3)C(=O)Cn4cc(cn4)NC(=O)c5ccco5 C11841619
C[C@H]1CS(=O)(=O)N(C1=O)c2ccc(cc2)S(=O)(=O)Nc3ccccc3F C11904983
Cc1c(c(n(n1)[C@H]2CCS(=O)(=O)C2)C)S(=O)(=O)Nc3ccccc3Cl C12235985
Cc1ccc(cc1F)N2C[C@H](CC2=O)C(=O)N(C)Cc3[nH]c(=O)c4c(n3)ccs4 C12924084
Cc1c(c(sc1c2ccccc2)NC(=O)C3=COCCO3)C(=O)N4CCOCC4 C12926948
CNc1c(c(=O)n2ccccc2n1)/C=C\3/C(=O)N(C(=S)S3)Cc4ccco4 C13618195
Cc1c2c(n(n1)c3nc(cnn3)c4ccccc4)NC(=O)C[C@H]2c5ccsc5 C15670378
Cc1ccc(o1)CNc2c3c(c(sc3ncn2)C(=O)N4CCN(CC4)C)C C20599259
c1cc2cccnc2c(c1)NC(=O)c3cc(n(n3)[C@@H]4CCS(=O)(=O)C4)C5CC5 C21000103
Cc1ccc(c(c1)N2C(=O)CCC(=N2)C(=O)Nc3ccc(cc3)S(=O)(=O)C)C C22403721
c1cc(sc1)c2csc3c2c(=O)n(cn3)NC(=O)[C@@H]4CC(=O)N(C4)C5CC5 C24771487
Cc1ccc(cc1)S(=O)(=O)N2Cc3ccccc3C[C@@H]2C(=O)Nc4cnn(c4)C C25310262
Cc1ccc(cc1)n2c(c(c(n2)C)NC(=O)[C@@H](C)N3C(=O)[C@H]4CC=CC[C@@H]4C3=O)C C25573357
c1ccc-2c(c1)Cc3c2ccc(c3)NC(=O)C4=NN(C(=O)CC4)[C@@H]5CCS(=O)(=O)C5 C26790885
Cc1cnc(s1)NC(=O)c2ccn(n2)Cn3c(c(c(n3)C)Br)C C27973616
Cc1c(sc2c1c(=O)n(cn2)CC(=O)NCc3cn4cc(ccc4n3)Cl)C C32902290
CC(=O)N1CCc2c1ccc(c2)NC(=O)[C@H]3[C@H]4C=C[C@@]5([C@@H]3C(=O)N(C5)C6CCCC6)O4 C36748693
Cc1ccc(cc1NC(=O)[C@@H]2COc3ccccc3O2)N4CCCS4(=O)=O C38695289
CC1(C[C@@H](c2ccccc2O1)NC(=O)[C@H]3CN(c4ccccc4O3)S(=O)(=O)C)C C44918667
Cc1c(cccc1Cl)NC(=O)CS(=O)(=O)c2ccc3c(c2)n(c(=O)n3C)C C45969936
Cc1c2c(n(n1)c3cccc(c3)F)NC(=O)C[C@@H]2C(=O)c4ccc5c(c4)OCCO5 C46057713
CN(C)CN1c2ccc(cc2/C(=N/NC(=O)c3cccnc3)/C1=O)Br C19790867
[H]/N=C\1/C(=C/c2cc(n(c2C)c3ccccc3)C)/C(=O)N=C4N1N=C(S4)c5ccco5 C41108172
[H]/N=C\1/C(=C\c2cccn2c3cc(ccc3OC)C)/C(=O)N=C4N1N=C(S4)CC C32964091
c1cc(c2ccncc2c1NC(=O)c3cnc4n(c3=O)CCS4)N5CCCCC5 C30013277
CC(C)N(Cc1[nH]c(=O)c2ccccc2n1)C(=O)c3cc4ccccc4oc3=O C42670094
COc1cccc2c1O[C@@H](N3[C@H]2C/C(=C/4\C=CC(=O)C(=C4)OC)/N3)c5cccnc5 C13036489
COc1ccc(cc1OC)C2=C3[C@@H](C(=O)N(C3=O)c4ccc(cc4)Cl)ON2 C16037109
CC1=NC(=NC(=O)[C@@H]1CCC(=O)Nc2cc3c(cc2Br)OCCO3)C C63083789
CN1[C@H]([C@@H](c2ccccc2S1(=O)=O)O)C[C@@H]3C=NN=C3c4ccc(cc4)OC C39954576
CCN1c2c(cnn(c2=O)CC(=O)Nc3cccc(c3C)Cl)SCC1=O C65132562
Cc1cccc(c1)NC(=O)Cn2c(nc3c(c2=O)snc3c4ccncc4)C C65170997
COc1ccc(c(c1)S(=O)(=O)N2CC[C@@]3(C2)c4ccccc4NC3=O)OC C65248780
C[C@]1(C(=O)N(C(=O)N1)CC(=O)c2ccc3c(c2)CCN3C=O)c4ccccc4F C65694657
Cc1cc(n2c(n1)c(c(n2)C)C(=O)Nc3cc(ccc3Cl)N4CCCC4=O)C C65818470
C[C@]1(C(=O)N(C(=O)N1)CN2CCC3(CC2)OCCO3)c4ccc(s4)Cl C66792367
Cc1cc(cc2c1N(CCC2)C(=O)C(=O)NCc3cccnc3n4cccn4)F C66984215
CC[C@H](C)N1C(=O)[C@@H]2[C@@H]3CCC[NH+]3[C@@]4([C@@H]2C1=O)c5cc(ccc5NC4=O)Cl C05351116
c1ccc2c(c1)[C@]3([C@H]4[C@@H]([C@H]5[NH+]3CCC5)C(=O)N(C4=O)c6cccc(c6)F)C(=O)N2 C02234809
Cn1c(=O)c2ccccc2c(n1)C(=O)NC[C@H](c3cccs3)[NH+]4CCCC4 C07686906
Cc1c(sc2c1c(nc(n2)C[NH+]3CCC(CC3)C)N4CCNC(=O)C4)C C08719272
Cc1cc(ccc1Br)S(=O)(=O)N2CC[NH+](CC2)[C@H]3CCCCNC3=O C08935742
CC[C@@H](C)N1C(=O)[C@@H]2[C@H]3CCC[NH+]3[C@@]4([C@@H]2C1=O)c5cc(ccc5NC4=O)Br C09348203
c1csc2n1c(=O)c(cn2)C(=O)NCC3(CCCCC3)[NH+]4CCCCC4 C09514864
Cc1ccc(cc1)S(=O)(=O)N2CC[NH+](CC2)[C@@H]3C(=O)Nc4ccccc4S3 C09612509
c1cc2c(cc1Cl)C=C(CO2)C(=O)NCc3ccc([nH+]c3)N4CCOCC4 C11153470
c1ccc(cc1)n2c(nnc2S[C@H]3CCCCNC3=O)C[NH+]4CCCCC4 C10992283
Cc1ccc(c(c1)C[NH2+][C@H]2CCCc3c2cnn3c4ccccn4)n5cccn5 C11821544
COc1ccc(cc1)n2cc(c(n2)c3cccc(c3)F)C[NH+]4CCC(=O)NCC4 C12056393
CN1C(=O)[C@@H]2[C@@H]([NH2+][C@@]([C@H]2C1=O)(c3ccccc3)C(=O)OC)c4ccc(cc4)F C12495624
Cc1c(c(=O)n(n1C)c2ccccc2)NC(=O)[C@H](C)[NH+]3C[C@@H](C[C@@H](C3)C)C C12601457
Cc1cccc(c1)c2ncc(cn2)C[NH2+][C@H]3CCCc4c3cnn4c5ccccn5 C12307942
c1ccc(c(c1)C(=O)Nc2ccnn2C3CC[NH+](CC3)Cc4ccncc4)Cl C12447925
CC(=O)N1CCc2c3ccccc3[nH]c2[C@]14c5ccccc5N(C4=O)C[NH+](C)C C13635447
Cc1cc(n(n1)c2ccc(cc2)NC(=O)C3CC[NH+](CC3)C[C@@H]4CCOC4)C C19144114
Cc1c2c(ncn(c2=O)C)sc1C(=O)NCCC[NH+]3C[C@H](C[C@H](C3)C)C C12205164
c1ccc(cc1)N2C(=O)[C@@H]3[C@@H]4CCC[NH+]4[C@@]5([C@@H]3C2=O)c6cc(ccc6NC5=O)F C16009788
C[C@H]1CN(CCC[NH+]1Cc2ccccc2c3[nH]c(=O)cc(n3)c4cccnc4)C C23398869
CN1C(=O)c2ccc(cc2C1=O)C(=O)NC[C@H](c3cccs3)[NH+]4CCCC4 C27607572
c1ccc(cc1)[C@@H](Cn2cnc3c4c(sc3c2=O)SCC(=O)N4)[NH+]5CCCC5 C32624499
CN1[C@H]([C@@H](CO1)S(=O)(=O)NCc2ccccc2)c3cc[nH+]c4c3cccc4 C35917209
Cc1c(sc2c1c(=O)n(c(n2)C[NH+](C)C)CC(=O)c3c[nH]c4c3cccc4)C C36070506
C[NH+]1CC[C@H](C1)CNC(=O)c2cc(ccc2I)[N+](=O)[O-] C37646997
c1ccc(cc1)c2c3c(=[NH2+])n(cnc3oc2c4ccccc4)CCN5CCOCC5 C20472811
c1ccc(cc1)CC2=NN3[C@H](NC2=O)S/C(=C\C4=c5ccccc5=[NH+]C4)/C3=O C38776472
c1ccc(cc1)S(=O)(=O)NN2C(=O)/C(=C/C3=c4ccccc4=[NH+]C3)/SC2=S C39909749
c1cc(c(cc1[N+](=O)[O-])C(=O)N[C@H]2CC[NH+](C2)C3CC3)I C44725681
Cn1c2c(cn1)[C@@H](CCC2)NC(=O)N3CCC(CC3)C[NH+]4CCCCCC4 C47002233
CC[C@@H](C)c1ccc(cc1)n2c(cc(c2C)/C=C/3\C(=[NH2+])N4C(=NC3=O)SC(=N4)C)C C20358656
Cc1ccc(c(c1)C)S(=O)(=O)NCc2ccc([nH+]c2)N3CCO[C@@H](C3)C C56064908
c1ccc2c(c1)OC[C@@H](O2)C(=O)Nc3cccc(c3)c4cn5c([nH+]4)CCCC5 C53546853
C[C@@H]1C(=O)N(c2ccccc2O1)[C@H](C)C(=O)NC[C@H](C)[NH+]3CCC(CC3)C C19496770
C[C@@H]1C(=O)N(c2ccccc2O1)[C@@H](C)C(=O)NC[C@H](C)[NH+]3CCC(CC3)C C19496772
Cc1cc(c2c(n1)ON[C@H]2C)C(=O)N3CCC(CC3)C4=c5ccccc5=[NH+]C4 C63102927
c1ccc2=[NH+]CC(=c2c1)C3CCN(CC3)C(=O)/C=C\4/CS[C@H](N4)N5CCCC5=O C63111990
[H]/N=C\1/C(=C/C2=c3ccccc3=[NH+]C2)/C(=O)N=C4N1N=C(S4)c5ccccc5C C39959953
Cc1c(c(n(n1)C)Cl)S(=O)(=O)NC2CC[NH+](CC2)CC3CCCC3 C63311247
C[C@H]1C[C@@H](CN(C1)CC2=N[C@@H](SC2)NC(=O)[C@@H]3C=c4ccccc4=[NH+]C3=O)C C63403755
c1ccc2=[NH+]CC(=c2c1)C[C@@H]3C(=O)N(C(=O)N3)Cc4nc5ccccc5s4 C63827953
Cc1c2c(ncn(c2=O)C)sc1C(=O)NCC(C)(C)[NH+]3CCC[C@@H](C3)C C53392422
C[C@@H]1[C@H](c2ccccc2N1CC(C)C)C[NH+]3CCN(CC3)c4cc(=O)[nH]nc4 C65371573
Cc1ccn2c(c1)[nH+]c3c2[C@H](CC(=O)NC3)c4cnc(nc4)C5CCCCC5 C65384707
Cc1cc(c2=[NH+]C(=O)[C@@H](C=c2c1)[C@H]3CC(=O)NC[C@@H]4[C@@H]3N5C=CC=CC5=N4)C C65532792
Cc1c(cco1)C(=O)NC2CC[NH+](CC2)CC(=O)N3c4ccccc4CC[C@@H]3C C66890713
Cc1c(cco1)C(=O)NC2CC[NH+](CC2)Cc3cc(on3)c4cccs4 C66890782
Cc1cc(c2c(c1)N(CCC2)C(=O)C(=O)NCC(C)(C)N3CC[NH+](CC3)C)C C67495456
CCc1nc(cs1)CN(C)C(=O)Nc2ccccc2N3CC[NH+](CC3)C C67544935
Cc1c(cccc1Cl)c2ccc(o2)/C=C/3\C(=O)NN(C3=O)c4ccccc4 C01178812
c1ccc2c(c1)c(=O)cc(o2)C(=O)Nc3c(c4c(s3)CCCCC4)C#N C03892570
Cc1cccc(c1)n2c(c(nn2)C(=O)Nc3ccc(cc3)Br)C C02699066
COc1ccc2ccccc2c1/C=C/3\C(=O)NN(C3=O)c4ccc(cc4)Cl C00859648
c1ccc2c(c1)c(=O)c(co2)C(=O)Nc3nc-4c(s3)CSc5c4cccc5 C04200631
COc1ccc2c(c1)cc(c(=O)o2)C(=O)Nc3cc(cc(c3)Cl)Cl C04537158
CC(=O)Nc1c2c(c3ccccc3oc2=O)c4c(n1)CC[C@@H](C4)C(C)(C)C C00759034
Cc1ccc(cc1)C(=O)Nc2ccc(cc2)n3c(nc4ccccc4c3=O)C C04585387
Cc1ccc2c(c1)[C@H]3[C@H]([C@@](O2)(N(C(=S)N3)c4ccccc4C)C)C(=O)N(C)C C04598623
CC1(CC2=C([C@@H]([C@H]3C(=O)CC(C[C@@]3(O2)O)(C)C)c4ccccc4OC)C(=O)C1)C C04666720
c1cc2c(c(c1)S(=O)(=O)Nc3ccc(cc3)Br)nsn2 C03620115
COc1ccc2c(c1)cc(c(=O)o2)C(=O)Nc3cccc(c3)Br C05361411
Cc1c(sc2c1c(=O)n(cn2)[C@H](C)C(=O)Nc3cccc(c3C)Cl)C C05554014
c1cc(ccc1S(=O)(=O)Nc2ccc3c(c2)c4c(o3)CCCC4=O)Cl C00844078
CCOc1cc(cc(c1O)Cl)/C=c/2\c(=O)n3c4ccccc4nc3s2 C01062782
Cc1ccc(cc1Cl)N2C(=O)/C(=C/c3cccc4c3cccc4)/C(=O)NC2=O C01173324
c1ccc2c(c1)C[C@@H](CO2)C(=O)Nc3ccc(cc3)c4cn5ccccc5n4 C10322288
CC(=O)NC(=O)c\1cc2c3ccccc3ccc2o/c1=N\c4ccc(cc4F)F C12437868
c1ccc2c(c1)C[C@@H](O2)C(=O)Nc3c(nc4n3ccs4)c5ccc(cc5)F C12627426
Cc1cc(c(c(c1C)C)C)C(=O)CN2C(=O)[C@]3(CCc4c3cccc4)NC2=O C12782886
c1ccc(cc1)[C@H]2CC3=C([C@H](n4c5ccccc5nc4N3)c6cccnc6)C(=O)C2 C07496146
Cc1c2c(nc3n(c2=O)CCCCC3)sc1C(=O)N[C@@H]4CCCC[C@@H]4C C15662429
CC(=O)N1c2ccccc2NC3=C([C@@H]1c4ccco4)C(=O)C[C@H](C3)c5ccccc5 C18116158
CC(C)C(=O)N1c2ccccc2NC3=C([C@@H]1c4ccco4)C(=O)CC(C3)(C)C C18244452
c1ccc(cc1)n2cc(cn2)c3c(=O)c4ccc(cc4oc3C(F)(F)F)O C05650196
c1cc(c(cc1C(=O)Nc2ccc(cc2Br)F)[N+](=O)[O-])Cl C20430887
Cc1nc2n(n1)c(c(s2)[C@H](c3cccc(c3)F)[NH+]4C[C@H](C[C@@H](C4)C)C)[O-] C23157377
c1ccc(cc1)C2=C[C@]3(c4ccccc4NC3=O)O/C(=N/c5ccccc5)/O2 C01091654
c1ccc(cc1)N2C(=O)[C@@H]3[C@@H](C2=O)C4(c5ccccc5C3c6c4cccc6)/C=N/O C05377560
Cc1cc(cc2c1nc(s2)NC(=O)[C@@H]3[C@@H](Oc4ccccc4O3)C)Cl C36695523
Cc1cc(ccc1I)NC(=O)c2ccc(cc2)[N+](=O)[O-] C39372853
c1ccc2c(c1)[C@H]3C=CC[C@@H]3[C@@H](N2)C(=O)N4CCC5=C(C4)[C@@H](N=N5)C6CCC6 C39437316
CCOn1c(c(c2c1-c3c(c(c4ccccc4n3)SC)C(=O)CC2)O)C C39456808
Cc1cccc(c1)N2[C@H](c3c(=O)c4cc(ccc4oc3C2=O)F)c5cccc(c5)O C39876694
c1cc(c(cc1Br)[C@@H](c2ccc(o2)[N+](=O)[O-])O)Br C40245413
Cc1cc(ccc1C(=O)Nc2cccc(c2)I)[N+](=O)[O-] C44747771
CC1(CC2=C([C@@H](n3c(nc(n3)C(F)(F)F)N2)c4ccc(cc4)Cl)C(=O)C1)C C18202932
Cc1ccc(cc1)[C@H]2C3=C(C[C@@H](CC3=O)c4ccc(cc4)F)Nc5n2ncn5 C04814169
C[C@H](C(=O)/N=c/1\[nH]nc2n1cccc2)Sc3ccc(cc3)Br C52620346
c1cc(ccc1[C@@H]2C[C@@H](n3c(nnn3)N2)c4ccc(cc4)Br)Cl C02914688
CC1=C/C(=C\2/C[C@@H](N(N2)C(=O)c3ccncc3)c4ccc(cc4)Cl)/C=CC1=O C35013060
c1ccc2c(c1)CC[C@@H](C(=O)N2)n3c(=O)ccc(n3)c4ccc(cc4)Cl C40268144
Cc1ccc(cc1)/C=C\2/C(=O)c3c(cc(c(c3O2)CN4CCOCC4)O)C C41513075
Cc1ccc(cc1C)N2C(=O)c3ccccc3/C(=C\Nc4ccccn4)/C2=O C12546884
CC1(CC2=C([C@@H]([C@H]3C(=NN(C3=O)c4ccccc4)N2)c5cccs5)C(=O)C1)C C05408212
Cc1cccc(c1NS(=O)(=O)c2cc3c4c(c2)[C@@H](C(=O)N4CCC3)C)C C05153975
c1cc(c(cc1F)Br)NC(=O)c2cc(c(cc2[N+](=O)[O-])F)F C65668164
Cn1c2ccccc2nc1c3ccc(cc3)NC(=O)c4ccc5c(c4)COC5 C66574498
c1cc(c(c(c1)F)NC(=O)c2csc(n2)c3ccc4c(c3)OCCO4)F C66752140
Cc1cc(cc(c1NC(=O)c2cccc3c2OCCO3)OC)Br C67055686
Cc1ccc(cc1)c2c(cn(n2)c3ccccc3)/C=C/4\C(=O)NC(=S)N4 C00991634
CCc1ccc(s1)[C@@H]2C(=C(N(C3=C2C(=O)CC(C3)(C)C)N(C)C)N)C#N C01144739
CCSc1cc(c(o1)C)[C@@H]2C(=C(OC3=C2C(=O)CC(C3)(C)C)N)C#N C00814488
CN(C)N1C2=C([C@H](C(=C1N)C#N)c3cccs3)C(=O)C[C@@H](C2)c4ccccc4 C00691068
CC1=CC(=C(C(=O)C1)C(c2ccccc2OC)C3=C(C=C(CC3=O)C)O)O C01676947
Cc1cc(c(c(c1)S(=O)(=O)N)C)S(=O)(=O)c2ccc(cc2)Cl C01196708
C[C@@H]1C(=O)Nc2cc(ccc2S1)S(=O)(=O)NCc3ccccc3Cl C06892758
c1ccc2c(c1)NC(=O)[C@@H](O2)CC(=O)Nc3ccc(cc3)Br C07914149
c1ccc2c(c1)[nH]c(n2)CNC(=O)COc3cccc(c3)Br C09746099
Cc1cc(ccc1N2C(=O)/C(=C/c3ccc(cc3)C(=O)NC)/NC2=S)Cl C12942980
c1ccc(c(c1)NC(=O)CSc2cn[nH]n2)I C07344140
c1cc(ccc1CN2C(=O)/C(=C\c3ccc(c(c3)O)O)/SC2=O)Cl C15008802
CCc1ccccc1N2C(=O)/C(=C\c3ccc(c(c3)O)OC)/NC2=S C15282326
c1ccc2c(c1)CC[C@@H]2NC(=O)CCc3[nH]c(=O)c4c5c(sc4n3)CCC5 C25008682
CC1=C([C@H](NC(=S)N1)c2ccc(c(c2)Br)OC)C(=O)N(C)C C28724659
Cc1cc(no1)NC(=O)CNc2cccc(c2)I C29396818
CS(=O)(=O)Nc1ccc(c(c1)C(=O)Nc2c(cccc2F)F)Cl C30853854
Cc1cc(cc(c1S(=O)(=O)/N=C(/[C@H](COC)Cl)\N)Cl)Cl C02148764
CCOc1ccc(cc1[C@H]2C(=C(NC(=O)N2)C)C(=O)C)Br C36624094
c1cc2c(cc1NCc3ccc(o3)I)[nH]c(=O)o2 C37316386
c1cc(ccc1N)OCc2nnc(o2)c3ccc(s3)Br C38055503
CNC(=O)c1c2c(sc1NC(=O)Cc3coc4c3cc(cc4)F)CCCC2 C39882802
Cn1ccnc1[C@@H](c2ccccc2)NC(=O)c3cc(c[nH]3)Br C40013088
Cc1ccc(cc1)S(=O)(=O)NCc2cc3cc(c(cc3[nH]c2=O)C)C C41168738
Cc1c(cnn1C)[C@@H](C)NC(=O)NCc2cc(sc2)Br C41439317
COc1cc(c(cc1OC)Br)Cn2c(c(cn2)Br)N C43666486
C[C@@H]1CC[C@]23CCC(=O)[C@@H]2[C@]1([C@@H](C[C@]([C@H]([C@@H]3C)O)(C)C=C)OC(=O)CO)C C44021899
CN(Cc1ccc(o1)Br)S(=O)(=O)c2c(cccc2Cl)N C45166459
CNS(=O)(=O)c1ccc(c(c1)C(=O)Nc2ccc(cc2)Br)F C46469557
CNC(=O)c1cc(ccc1Cl)NC(=O)c2cc(cnc2)Br C47899865
Cc1cc(cc(c1NC(=O)NCCN2C[C@H](O[C@H](C2)C)C)C)Br C48467143
CN(C[C@@H]1CCCCO1)S(=O)(=O)c2c(cc(cc2Cl)Cl)N C48947165
C[C@H](c1cccc(c1)OC(F)F)NC(=O)c2cc(=O)c3ccccc3[nH]2 C55995152
Cc1ccc(cc1NC(=O)CNC(=O)c2cc(oc2C)C)Br C56902550
Cc1cc(c(c(c1)C)NC(=O)[C@@H](C)N2CCN(CC2)c3ccc(cc3)O)C C57024315
Cc1c(c2ccccc2[nH]1)CC(=O)N[C@@H](C)c3ccc(cc3)n4ccnc4 C24558441
Cc1ccc(c(c1)Br)NC(=O)NC[C@@H](C)N2CCOCC2 C43328288
C[C@@H](c1ccccc1Br)NC(=O)c2ccc3c(c2)NC(=O)CO3 C17964730
C(CN1C(=O)c2c(c(c(c(c2Cl)Cl)Cl)Cl)C1=O)C(=O)N C15246821
Cc1cc(c(c(c1)C)NC(=O)CSc2c3c(nc(=O)[nH]2)CCCC3)C C04316970
Cc1cc(c(o1)C)[C@@H](C)NC(=O)C(=O)Nc2cc(cc(c2)Cl)Cl C65617145
c1ccc2c(c1)C(=O)N([C@H](N2)c3ccc(c(c3)Cl)O)C[C@H]4CCCO4 C65888002
CC[C@@H](c1[nH]c2ccccc2n1)NC(=O)c3cc(cnc3)Br C66524445
Cc1ccsc1C(=O)NNS(=O)(=O)c2ccccc2Br C66588770
c1cc(cc(c1)Br)/C=C/S(=O)(=O)N[C@@H]2CCCCNC2=O C66910314
Cc1c(cn(n1)c2ccccc2)C(=O)NC[C@@]3(CCCc4c3cccc4)O C66931436
C[C@@]1(C(=O)N(C(=O)N1)C[C@@H](c2ccc(cc2)F)O)c3ccc(s3)Cl C66969175
CC(=O)NCc1ccc(s1)C(=O)Nc2cccc(c2)C#Cc3ccccn3 C67033205
C[C@@H](c1ccc(c(c1)Cl)F)NC(=O)C(=O)Nc2cccc3c2nccc3 C67433289
Cc1ccc2cccc(c2n1)NC(=O)C(=O)N[C@@H](C)c3ccc(s3)Cl C67498236
CC[C@H](C)/N=C/1\NC(=O)[C@H](S1)CC(=O)Nc2ccccc2Cl C06671610
CCc1[nH]c(nn1)SCC(=O)Nc2ccccc2Br C11711164
Cc1ccc(cc1)CC(=O)NNC(=O)c2cc(cn2C)Br C12393562
CNC(=O)/C(=C/c1ccco1)/NC(=O)c2cccc(c2)Br C12658947
Cn1cc(cc1C(=O)NNC(=O)CCC2CCCC2)Br C16269746
c1ccc2c(c1)CCC[C@H]2NS(=O)(=O)c3ccc4c(c3)C(=O)NC4 C21113632
Cc1nc2cc3c(cc2n1Cc4ccc(cc4)C(=S)N)OCCO3 C31943582
Cc1ccn2c(c1)nc(c2CC(=S)N)c3ccc4c(c3)OCCO4 C31916428
COc1cc(ccc1C(=O)C[C@@]2(c3cc(ccc3NC2=O)Cl)O)F C32646457
CN(c1ccccc1C(=O)N)S(=O)(=O)C2=Cc3ccccc3CC2 C32679002
Cc1cc(ccc1NS(=O)(=O)c2ccc(=O)[nH]c2)Br C36828789
CCC[NH2+][C@@H](c1cc2c(c(c1)Br)OCCCO2)C(=O)[O-] C37182510
Cc1cc(=O)n2c(n1)sc(n2)CSc3c(cccc3Cl)N C37203964
Cc1ccc(cc1NC(=O)c2cc(cn2C)Br)C(=O)NC C37844847
Cc1cc(ccc1F)S(=O)(=O)NCc2cc3ccccc3[nH]c2=O C41157482
Cc1ccccc1CS(=O)(=O)NCc2cc3ccccc3[nH]c2=O C41157540
c1ccc2c(c1)cc(c(=O)[nH]2)CCC(=O)Nc3cccc4c3nccc4 C41336103
c1ccc2c(c1)C[C@H](O2)CNC(=O)C(=O)Nc3cccc(c3F)Cl C41848683
c1cc2c(cc1Cl)C=C(CO2)/C=C\C(=O)N[C@H]3CCCCNC3=O C42479021
C/C=C\C(=O)O[C@@H]1C[C@H]2[C@H](O2)[C@@H]([C@@]3([C@@]1([C@](CC3)(C(C)C)O)C)C)O C43763951
C=CCN1C(=O)/C(=C\c2c[nH]c3c2cc(cc3)Br)/NC1=O C44598985
Cc1cc(no1)C[NH2+][C@](C)(c2cccc(c2)Br)C(=O)[O-] C44728872
C[C@@H](c1ccc2c(c1)CC(=O)N2)NC(=O)c3ccc(o3)Br C44969167
C[C@@]1(C(=O)N(C(=O)N1)C[C@H](c2cc(ccc2Cl)Cl)O)C3CC3 C44974525
CNC(=O)C1(CCCCC1)NC(=O)c2cc(cnc2)Br C47183992
Cc1ccc(cn1)CC(=O)NNC(=O)c2cc3c(s2)CCCCC3 C47817124
Cc1ccc(c(c1)F)NC(=O)[C@H](C)NS(=O)(=O)c2cccs2 C47910642
CCNC(=O)CN(C)C(=O)c1cc2cc(ccc2[nH]1)Br C48735199
C[C@H](c1cc2c(cc1Br)OCCO2)NC(=O)NCC=C C48844400
Cc1c(sc(n1)C)C(=O)Nc2ccc3c(cc(=O)[nH]c3c2)C(C)C C49473181
Cc1c(c[nH]n1)NC(=O)[C@H](C)Oc2ccc(cc2Br)F C49476161
CCNc1ccc(nn1)C(=O)Nc2ccc(cc2F)Br C50720644
CCCn1c(c(c(=O)n1c2ccc(cc2)Br)N)COC C51698930
C[C@@H]1CCc2c(cc(s2)C(=O)NNC(=O)/C=C\c3nccs3)C1 C56126247
c1cc([nH]c1)[C@@H]2CCCN2Cc3[nH]c(=O)c4c5c(sc4n3)CCC5 C36394046
C[C@@]1(CC1(Cl)Cl)C(=O)NNC(=O)c2cn(c3c2cccc3)C C24476496
CCOc1c(cccn1)N[C@@H]2c3cccc(c3NC2=O)Br C42081111
c1c[nH]nc1NS(=O)(=O)c2c(cc(cc2Br)F)F C42414733
C[C@H](c1ccc(cc1)I)[NH2+][C@H](C)c2[n-]nnn2 C44925983
c1cc(oc1)c2ccc(c(=O)[nH]2)C(=O)NCCc3cc(cc(c3)F)F C60309832
CN(C)c1ccc(cc1)/C(=N/OCc2ccc(c3c2nccc3)F)/N C60454224
C[C@@H](Cc1cccs1)NC(=O)C(=O)Nc2cccc3c2cccn3 C62175236
Cc1cc([nH]c(=O)n1)SCC(=O)Nc2ccccc2C(F)(F)F C04314609
c1ccc2c(c1)CC[C@]23C(=O)N(C(=O)N3)C[C@@H](c4ccc(cc4)F)O C58343288
CN(Cc1ccc(o1)c2ccc(cc2)Br)S(=O)(=O)N C65434351
C[C@H](c1ccc2c(c1)CC(=O)N2)NC(=O)Cc3cn(c4c3cccc4)C C65856347
Cc1ccsc1C(=O)NNC(=O)c2cc(cnc2)Br C66557987
c1ccc2c(c1)C[C@H]([C@H]2Nc3c4c(nc(n3)c5ccncc5)CCC4)O C66812389
C[C@H]1C[C@@H](CN(C1)C(=O)CCCC[C@@H]2[C@@H]3[C@@H](CS2)NC(=O)N3)C C67125667
CCn1c(c(c(n1)C)CNC(=O)NCc2csc3c2cccc3)C C67390305
Cc1c(sc2c1c(=O)n(cn2)CC(=O)N[C@H]3CCC[C@@H]([C@@H]3C)C)C C03913462
c1ccc2c(c1)c(=O)n(cn2)Nc3c(cc(cn3)C(F)(F)F)Cl C03128284
CCC(=O)Nc1ncc2c(n1)C[C@H](CC2=O)c3ccccc3Cl C00308569
Cc1ccn2c(c1)ncc(c2=O)C(=O)Nc3ccc(cc3)C(F)(F)F C00253460
Cc1ccc(cc1)n2cc(cc(c2=O)C#N)C(=O)c3cc(ccc3O)C C03350564
c1ccc2c(c1)cccc2/C=N/NC3=NS(=O)(=O)c4c3cccc4 C04690998
c1cc2c(cc(=O)oc2cc1O)CSc3c4ccsc4ncn3 C06115456
c1ccc(cc1)c2cc3c(ncnc3s2)N[C@@H]4CCS(=O)(=O)C4 C08132072
C[C@]1(C(=O)N(C(=O)N1)Cc2cccc(c2)C#N)c3ccc(cc3)Cl C08622849
Cc1cccc(c1)n2ccc(=O)c(n2)C(=O)Nc3c(cccc3C)C C09205588
Cn1cnnc1Sc2c(c3ccccc3[nH]c2=O)c4ccccc4 C10490580
Cc1c(sc2c1c(=O)n(cn2)CC(=O)N[C@H]3CCC[C@@H]([C@H]3C)C)C C13117460
Cc1ccc(nc1)N2[C@H](c3ccccc3C2=O)Nc4nc(cs4)C C04917249
Cc1cc(cc(c1)NC(=O)C[C@H]2CSc3n2c(=O)c(c(n3)C)C)C C14035186
c1c(c(sc1Cl)Cl)C(=O)CN2C(=O)C3(CCCC3)NC2=O C14164178
COc1ccc(cc1)n2c3c(cn2)C(=O)C[C@@H](C3)c4ccccc4O C14164206
CN1C(=O)c2ccc(cc2C1=O)NCc3ccc(o3)Br C19906259
Cc1ccc(c(c1)N2C(=O)CCC(=N2)C(=O)Nc3cccc(c3)C#C)C C23359449
C1CCC2(CC1)C(=O)N(C(=O)N2)CN3CCC[C@H](C3)C(F)(F)F C23384414
Cc1ccsc1[C@@H](c2c(n3c(s2)nc(n3)C)[O-])[NH+]4CCCC4 C23748773
c1cc(ccc1n2cc(nn2)C(=O)Nc3ccc(cc3F)F)Cl C24842013
Cc1cccc(c1NC(=O)c2cc(nc3c2c(nn3C)C)C(C)C)C C25051220
Cc1nc(no1)C2(CCCCC2)NC(=O)[C@@]3(CC3(Cl)Cl)C C26124418
C[C@H]1CCc2c(sc(c2C#N)NC(=O)CN3CCOC[C@@H]3C)C1 C26451073
c1ccc(cc1)/C=C/C(=O)Nc2c(sc3n2c(=O)ccn3)Cl C27986085
CC(C)NC(=O)c1cc(ccc1I)[N+](=O)[O-] C32477106
CCc1nnc(s1)N2C(=O)c3ccccc3[C@]2(c4ccccc4)O C00106944
C/C(=N\NC(=O)[C@H]1COc2ccccc2O1)/c3ccc(s3)Cl C05164210
c1ccn(c1)c2nc(cs2)C(=O)Nc3nc4c(s3)CCCC4 C38679053
C/C(=N\NC(=O)[C@@H]1C2=C(c3ccccc3CC2)N=N1)/c4cccs4 C38814843
CCOC(=O)NC12[C@@H]3[C@@H]4C1[C@@H]5[C@H]2C3C6(C45Br)OCCO6 C04114143
Cc1c(sc(n1)C)Cc2cc(=O)n3c(n2)cc([nH]3)c4cccs4 C23192909
CN(C)c1c(cccc1Cl)NC(=O)[C@@H]2Cc3ccccc3C(=O)O2 C40122766
Cc1cc(nc(n1)SC)C(=O)Nc2ccc3c(c2)sc(n3)C C40760907
C[C@@]1(CC1(Cl)Cl)C(=O)Nc2cccc(c2n3cncn3)Cl C48354069
Cc1cc2n(c(=O)c3ccccc3n2n1)C[C@H](c4cccc(c4)F)O C51288983
C[C@H]1C[C@H]1NC(=O)c2cc(ccc2I)[N+](=O)[O-] C52288517
Cc1cccc(n1)NC(=O)C2CCN(CC2)C(=O)C=C3CCCCC3 C56080545
Cc1ccc(c(c1)C)S(=O)(=O)N2CC(C2)c3[nH]c4ccccc4n3 C56924232
c1cc(ccc1c2cnco2)C(=O)Nc3ccc(cn3)Br C58062222
Cc1ccc2c(c1)cc(c(n2)C)C(=O)Nc3ccc(cc3)n4ccnc4 C23890333
c1ccc2c(c1)c(cc(n2)c3ccncc3)C(=O)Nc4ccc(cn4)F C60368901
C[C@H]1CCC[C@@H](C12C(=O)N(C(=O)N2)Cc3csc(n3)C(C)C)C C47354794
c1ccc(cc1)S(=O)(=O)N2CCNC(=O)[C@@H]2c3ccc(cc3)Cl C62123888
C[C@H](c1ccccc1Cl)N(C)C(=O)N[C@@H]2CCCc3c2cnn3C C58214153
CCSc1nc2n(n1)[C@@H](C3=C(N2)C[C@H](CC3=O)C)c4cccs4 C19959597
c1cc(c2nc(nn2c1)C3CCC3)NC(=O)c4ccc(cc4Cl)F C65283746
Cc1c2c(n(n1)c3ccccc3)NC(=O)C[C@@H]2c4ccccc4OC C65365047
Cc1ccc2c(c1)CCCN2C(=O)C(=O)N[C@H](C)c3cc(oc3C)C C65616611
CCN1[C@@H](NC2(C1=O)CCCCC2)c3cnn(c3)c4ccc(cc4)F C66739393
CCOc1cccc2c1O[C@]3(C[C@@H]2NC(=S)N3)C C00424789
CC1(CC(=O)C(=CNc2ccccc2O)C(=O)C1)C C00171583
c1ccc(cc1)[C@H]2C(=O)N[C@H](C(=O)N2)c3ccccc3 C04824137
CC(=O)NC12CCCCC1(CCCC2)NC(=O)C C01722426
Cc1ccc(cc1Br)C(=O)NNC(=O)C C00510788
c1ccc(cc1)[C@@]2(C(=O)NC(=O)N2)C(F)(F)F C06116331
Cc1nc2c(c3c(s2)CCCC3)c(=O)n1N C00061857
CC1=C([C@H](NC(=S)N1)c2ccco2)C(=O)C C00291418
c1cc2c3c(ccc4c3c1CC4)C(=O)N(C2=O)N C00344199
Cc1cc(ccc1OC)/C=C\2/C(=O)NC(=S)N2 C02093040
COC(=O)c1c(sc(n1)N)Br C02508347
C[C@@H]1C[C@H]1c2ccc(o2)/C=C\3/C(=O)NC(=S)N3 C08117596
c1ccc2c(c1)c(n(c(=S)n2)C[C@@H]3CCCO3)N C19944238
c1ccc2c(c1)c(n(c(=S)n2)C[C@H]3CCCO3)N C19944241
Cn1cc(c(n1)[C@@H]2NNC(=S)S2)Cl C04394808
CC(C)[C@@]1(CC(=O)N(C1=O)c2ccccc2N)C C35056398
Cc1c(n(c(c1C#N)N)[C@H](C)[C@@H]2CCCO2)C C35736483
Cc1c(n(c(c1C#N)N)[C@@H](C)[C@H]2CCCO2)C C35736484
C[C@@H]1C(=O)N(Cc2cc(ccc2O1)N)CC(C)C C35872691
Cc1c(sc2n1c(c(n2)c3ccncc3)N)C C36290169
CN(C)S(=O)(=O)c1c(cc(cc1Cl)N)Cl C37063445
Cn1cccc1C(=O)Nc2ccccc2C#CCO C37548318
Cc1c(cco1)C(=O)Nc2ccccc2C#CCO C37548399
c1csc2c1c(ncn2)NC3CCC(CC3)O C03363491
CC(C)NC(=O)[C@@]1(C(=O)Nc2ccccc2S1)C C40773655
c1cc2cn[nH]c2cc1NC3CCS(=O)CC3 C42353366
Cc1ccc(c(n1)N2C[C@H](OC[C@@H]2C)C)C(=S)N C43396678
C[C@H](c1ccccn1)n2c(c(cn2)Br)N C43666062
c1csc(c1Br)Cn2cnc(n2)N C43675526
Cc1cc2c(o1)CC(C[C@H]2NC(=O)NC)(C)C C47717419
CNC(=O)C(=O)Nc1cccc2c1CCCC2 C48498607
c1cc2c(cc1[C@@H]([C@@H]3CCOC3)O)CCCC(=O)N2 C48629364
C1C[C@@H]2[C@@H](CC[NH+]2C1)Nc3nnc(s3)[S-] C49569179
c1csc2c1c(nc(n2)C[C@H]3CCCO3)N C50841290
c1c(c(nn1CC2CCOCC2)N)Br C52172760
c1cc(cc(c1)Br)n2c(ncn2)N C54404555
c1cc(ccc1n2c(ncn2)N)Br C54404561
C[C@@H]1CCc2c(csc2C1)C(=O)NNC(=O)C C57980331
C[C@]12CC[C@H](C1(C)C)C[C@@H]2NC(=O)[C@H]3CCC(=O)N3 C58800610
C1CCc2c(nc(s2)NC(=O)[C@@H]3CSCN3)C1 C49559532
CC(=O)Nc1c(c(sc1Cl)Cl)NC(=O)C C03032841
CC(C)c1ccccc1n2c(=O)[nH][nH]c2=S C61591138
c1cc2c(cc1[C@@H](C3CCOCC3)O)CCC(=O)N2 C61673218
CCc1cc(c2c(c1)N(C(=O)C[C@@H](O2)C)C)N C62531723
Cc1c(c2c(cc1N)N(C(=O)C[C@@H](O2)C)C)C C62531738
Cc1c(c2c(cc1N)N(C(=O)C[C@H](O2)C)C)C C62531741
Cc1cc(c2c(c1N)O[C@@H](CC(=O)N2C)C)C C62531758
CC1(COc2c(cc(cc2F)N)N(C1=O)C)C C62532614
CN1c2c(cc(c(c2Cl)N)Cl)OCCC1=O C62538996
c1cc(sc1)c2cn(cn2)c3cnccc3N C65405095
c1c(cn(c(=O)c1Cl)CC(=O)N)C(F)(F)F C03467639
c1cc(ccc1C(=O)/C=C/2\C(=O)NC(=S)N2)F C05513227
c1cc(ccc1/C=C/2\C(=O)NC(=S)N2)C#N C00100640
c1csc(n1)C2=NN[C@](C2)(C(F)(F)F)O C01040232
CC(=O)N[C@@H]1CCC=C1C2=CCC[C@H]2NC(=O)C C01713278
c1cc([nH]c1)/C=C\2/C(=O)N(C(=S)S2)CCO C16904915
c1cc(ccc1N)N2CCS(=O)(=O)CC2 C15021993
C[C@@H](CO)NC(=O)c1cc(cnc1)Br C35204599
C[C@@H]1C(=O)N(Cc2cc(ccc2O1)N)C3CC3 C35872754
c1cc(ncc1N)S[C@H]2CCS(=O)(=O)C2 C36854760
C1CCCC(CCC1)(C(=O)[O-])[NH+]2CCCNCC2 C37959025
CS(=O)(=O)N1CCSc2c1cc(cc2)N C38051301
c1cc2c(cc1N)N(CCS2)[C@H]3CCOC3=O C38051445
c1ccc(c(c1)N)N2C(=O)CC3(CCCC3)CC2=O C40223582
C[C@@H](c1ccc2c(c1)[nH]c(=O)c(=O)[nH]2)Cl C40269901
C1CCC2(CC1)CC(=O)N(C(=O)C2)CC(=S)N C40349632
CC(C)[C@@]1(CC(=O)N(C1=O)C(C)(C)C(=S)N)C C40350148
C[C@H](C(=S)N)N1C(=O)CC2(CCCC2)CC1=O C40365082
C[C@H](C(=S)N)N1C(=O)CC2(C1=O)CCCCC2 C40365108
CC[C@H](C(=S)N)N1C(=O)CC2(C1=O)CCCC2 C40365214
CC1(Cc2c(ccn2CC(=O)N)C(=O)C1)C C41705225
C/C=C\C=C/C(=O)N[C@@H]1CCCCNC1=O C42479126
C/C=C/C=C/C(=O)N[C@@H]1CCCCNC1=O C42479132
C[C@H](C#N)[S@](=O)c1nc2ccc(cc2s1)N C43519302
Cc1cc(ccc1C(=O)N(C)C[C@H]2CCCO2)N C44749009
CN(CC(=S)N)C(=O)c1c2ccccc2ccn1 C45061109
c1c(cn(n1)CC(=O)N)I C47218731
CS(=O)(=O)NCc1cc(ccc1F)C#CCO C49590866
CC(C)(C)NC(=O)c1cc(cnc1)C#CCO C49628175
C[C@@H](CC(=S)N)N1C(=O)CC2(C1=O)CCCC2 C50391092
C[C@H](CC(=S)N)N1C(=O)CC2(C1=O)CCCC2 C50391094
C/C(=C/C(=O)N[C@H]1CCCNC1=O)/C2CC2 C50637722
COCCC(=O)N1CCSc2c1cc(cc2)N C53730812
C[C@@H](CN1C(=O)CC2(C1=O)CCCC2)C(=S)N C54154635
CN([C@H]1CCSC1)C(=O)c2csc(n2)N C55185394
Cc1cc2c(nc1)n(c(n2)C)C[C@H](C)C(=S)N C57877618
c1cc(ccc1N)S(=O)(=O)C[C@@H]2CCCCO2 C42375841
CC(=O)N[C@H]1c2cccc(c2NC1=O)Cl C08048053
Cc1c(c(c(c[nH+]1)CN2CCSCC2)CO)[O-] C19924810
CC12C[C@H](C(C(=O)N1)C(=O)N2)c3cccs3 C61722192
CC1(CC(=O)N(C(=O)C1)c2cc(ccc2F)N)C C61824436
CC1(CC(=O)N(C(=O)C1)c2ccc(cc2F)N)C C61824469
Cc1cc(ccc1N)N2C(=O)CC(CC2=O)(C)C C61824471
CC1CC(=O)N(C(=O)C1)c2cc(ccc2Cl)N C61828491
CC[C@H](C)NC(=O)c1ccc(cn1)C#CCO C61860504
C1C[C@@H]([C@H](C1)N2C(=O)[C@@H]3C[C@@H]3C2=O)C(=S)N C61887945
CC1CC(=O)N(C(=O)C1)[C@H]2CCC[C@@H]2C(=S)N C61887974
CN(c1ccc(cc1)C(=S)N)[C@H]2CCOC2=O C61952968
C1CN[C@H]([C@H]2C1=NCN2)C3=CC4=CC=N[C@@H]4C=C3 C65393820
c1cc2n(c(=O)c1)C[C@H]3C[C@@H]2CN(C3)C(=S)N C66089423
C[C@@H](C(=O)[O-])[NH2+]Cc1c(ccc2c1oc(=O)c3c2CCC3)O C00101172
C[C@@]1(C(=O)N(C(=O)N1)CCCC(=S)N)c2ccco2 C19511940
c1cc(ccc1CS(=O)(=O)N[C@H]2CCS(=O)(=O)C2)N C20561261
c1c2c(cc(c1S(=O)(=O)NCCO)Cl)NC(=O)C2 C35610820
c1cc(ncc1N)SCC(=O)N[C@@H]2CCS(=O)(=O)C2 C37191578
CCS(=O)(=O)NCc1ccc(s1)S(=O)(=O)N C37467419
Cc1ccc(cc1S(=O)(=O)N(C)CC(=O)N)C#CCO C37578605
Cc1ccc(c(c1)C#CCO)S(=O)(=O)N(C)CC(=O)N C37578606
Cc1ccc(cc1S(=O)(=O)NCCCS(=O)(=O)C)N C40347416
Cc1nccc(n1)CNS(=O)(=O)c2cccc(c2)N C40347673
c1cc2c(c(c1)S(=O)(=O)N(CCO)CCO)CCNC2 C40750865
Cc1c(c(n(n1)CC(=O)NCc2cnc(s2)C)C)N C40997253
c1cc(c(cc1N)C#N)S(=O)(=O)NCc2nccs2 C41011768
c1c(csc1S(=O)(=O)N2CCN(CC2)CCO)N C41067904
CN(C)C(=O)CCNS(=O)(=O)c1cc(cs1)N C41068539
CC(C)N(C)C(=O)C[S@@](=O)c1[nH]c2cc(ccc2n1)N C42196302
Cc1c(cn[nH]1)S(=O)(=O)N(C)C[C@@H](C)C(=S)N C42457173
CC(C)C[C@H](C(=O)[O-])NC(=O)NC[C@@H]1CCC[NH+](C1)C C44560067
C[NH+]1CCCC[C@H]1CNC(=O)NC2(CCCC2)C(=O)[O-] C44565783
CC(C)(C)[C@H](C(=O)[O-])NC(=O)N[C@H]1CC[NH+](C1)C2CC2 C44680915
CCNC(=O)CNC(=O)c1c[nH]c2ccccc2c1=O C44881220
C[C@H]1CCC[C@](C1)(C(=O)[O-])NC(=O)NC[C@@H](C)[NH+](C)C C45111936
CC(C)[NH+]1CC[C@H](C1)CNC(=O)NC2(CCCC2)C(=O)[O-] C45140145
CN(C[C@@H](COC)O)S(=O)(=O)c1c(cccc1F)N C45148188
CN(CC(=O)N)C(=O)C[C@H]1C(=O)Nc2ccccc2S1 C47109670
CC(=O)NCCNC(=O)C(=O)Nc1cccc(c1F)Cl C48497645
C1CN(CC[NH2+]1)CCNC(=O)[C@H]2CC=CC[C@@H]2C(=O)[O-] C48838295
CC1CCC(CC1)(C(=S)N)NS(=O)(=O)CC(=O)OC C49061485
COC(=O)CS(=O)(=O)[N-]c1ccc(cc1F)C#CC[NH3+] C49061557
CC(C)[C@H](C[NH+](C)C)NC(=O)NC1(CCCCC1)C(=O)[O-] C49230559
Cc1c(sc(n1)C)[C@@H](C)NC(=O)NCCNC(=O)C C49267626
CCC[NH+]1CCC(CC1)NC(=O)N[C@@](C)(C2CC2)C(=O)[O-] C49560781
CC1CCC(CC1)(C(=O)[O-])NC(=O)N[C@H](C)CC[NH+](C)C C49561422
CCC[C@@](C)(C(=O)[O-])NC(=O)N[C@H]1CC[NH+]2[C@@H]1CCCC2 C49571139
CCC[C@](C)(C(=O)[O-])NC(=O)N[C@@H]1CC[NH+]2[C@@H]1CCC2 C49571630
CCNC(=O)[C@@H](C)NC(=O)c1cc(cnc1)C#CCCO C49628859
c1ccc(c(c1)CS(=O)(=O)N[C@@H]2CCS(=O)(=O)C2)N C50102067
CC[C@](C)(C(=S)N)NS(=O)(=O)c1cnn(c1)C C50253936
CCCn1cc(nc1C)S(=O)(=O)N[C@@H](C)C(=S)N C50265730
CC[C@@H](C(=S)N)NS(=O)(=O)c1cn(c(n1)C)CC C50265736
CC[C@](C)(C(=S)N)NS(=O)(=O)c1cn(c(n1)C)CC C50265748
CCC(CC)(C(=S)N)C(=O)N[C@@H](C)c1nncn1C C50420211
Cn1cc(nc1)S(=O)(=O)NC2(CCCC2)C(=S)N C52096336
CC[C@@](C)(C(=S)N)NS(=O)(=O)c1cn(cn1)C C52096341
C[C@@H]1CCC[C@@](C1)(C(=O)[O-])NC(=O)NCC[NH+]2CCCC2 C54109447
CC(=O)NCCNC(=O)C[C@@H]1C(=O)Nc2ccccc2S1 C58063959
CC(C)n1cc(cn1)NC(=O)C2(CCOCC2)C(=S)N C61683797
Cn1cc(nc1)S(=O)(=O)N[C@@H]2CCC[C@@H]2C(=S)N C61886503
Cn1cc(nc1)S(=O)(=O)N[C@H]2CCC[C@@H]2C(=S)N C61886505
Cn1cc(nc1)S(=O)(=O)N[C@H]2CCC[C@H]2C(=S)N C61886507
COc1cc(ccc1O)C=C2C(=O)N(C(=O)N(C2=O)c3ccccc3)c4ccccc4 C00910909
CCCNC(=O)Cn1cnc2c(c1=O)c(c(s2)C(=O)N3C[C@H](C[C@@H](C3)C)C)C C02937471
Cc1cc(c(n1C2CCCC2)C)/C=C\3/C(=O)NC(=O)N(C3=O)c4ccc(cc4)OC C02399014
c1ccc2c(c1)C(=O)N(S2(=O)=O)CC(=O)Nc3c(cc(cn3)C(F)(F)F)Cl C03270233
Cc1ccc2c(c1)c3c(n2C[C@H](CN4C(=O)c5ccccc5S4(=O)=O)O)C(=O)CCC3 C01132644
Cc1c(c(c(c(=O)n1CC(=O)NN=C2CCCCC2)C#N)COC)Br C06200324
c1ccc2c(c1)C(=NS2(=O)=O)Nc3ccc(cc3)S(=O)(=O)N4CCCCCC4 C05050962
CC(=O)N1C=Cc2ccccc2[C@H]1CC(=O)OCc3cc(=O)oc4c3ccc(c4)O C07315730
CN([C@H]1CCCc2c1cccc2)C(=O)CN3C(=O)[C@]4(CCOc5c4cccc5)NC3=O C09451140
Cc1ccc(c(c1)Br)NS(=O)(=O)c2ccc3c(c2)n(c(=O)c(=O)n3C)C C09693212
CN(Cc1c(cccc1Cl)F)C(=O)CN2C(=O)[C@]3(CCOc4c3cccc4)NC2=O C11591469
Cc1cc(cc(c1)n2c3c(cn2)[C@@H](CCC3)NC(=O)Cn4cnc5ccccc5c4=O)C C11816253
Cc1csc(n1)CNC(=O)c2cnn(c2C)c3ncc4c(n3)-c5ccccc5CCC4 C12160247
Cc1c2c(ncnc2sc1C(=O)N3CCN(CC3)C=O)N[C@@H](C)c4cccs4 C12162428
Cn1c2ccc(cc2oc1=O)S(=O)(=O)NCC3(CCOCC3)c4ccccc4 C12239648
Cc1cccc(c1C)n2c3c(cn2)[C@@H](CCC3)NC(=O)Cn4c5ccccc5oc4=O C12714329
Cc1ccc(cc1)NC(=O)c2cc(nc3c2c(nn3[C@H]4CCS(=O)(=O)C4)C)C5CC5 C12763365
c1cscc1c2nnc(o2)CCC(=O)Nc3cc4c(cc3Cl)OCCCO4 C12891326
c1ccc(cc1)c2c(c[nH]n2)C(=O)N3CCN(CC3)S(=O)(=O)c4ccc(s4)Cl C14094271
c1cc2c(c(c1)C(=O)N3CCOCC3)N[C@@H]([C@H]4[C@@H]2C=CC4)c5ccc(c(c5)[N+](=O)[O-])Cl C14470917
Cc1ccc(cc1)c2cnnc(n2)n3c4c(c(n3)C)[C@@H](CC(=O)N4)c5ccsc5 C15670159
COc1cccc(c1O)/C=C\2/C(=O)N(C(=S)S2)/C=C\3/C(=O)c4ccccc4OC3=O C16958374
Cc1cccc2c1ncn(c2=O)CC(=O)N[C@H](c3ccccc3F)c4nccn4C C24536095
Cc1cc(=O)c(nn1c2ccccc2Cl)C(=O)Nc3ccc(cc3)S(=O)(=O)C C25911557
Cc1cc(=O)c(nn1c2ccc(cc2)Cl)C(=O)Nc3ccc4c(c3)CCN4C(=O)C C26901772
c1cc(oc1)CN2C[C@H](CC2=O)C(=O)Nc3ccc(cc3)c4cn5ccsc5n4 C28490873
Cc1c2c(c(=O)n(c(n2)C)c3ccc(cc3)NC(=O)[C@H]4C[C@H]4c5ccccc5)n(n1)C C28558156
Cc1cc(c(c(c1)C)NC(=O)CN(C)C(=O)c2cc(nc3c2nc4n3CCCCC4)C)C C29506551
C[C@@H]1CN(C[C@H](O1)C)C(=O)c2ccccc2NC(=O)c3csc(n3)c4ccco4 C29694129
Cc1c(cn(n1)c2ccc(cc2)c3nc(on3)C)C(=O)N[C@H]4CCCc5c4cccc5 C33258495
CCN1c2ccccc2[C@]3(C1=O)c4c(=O)c5cc(ccc5oc4C(=O)N3CCO)Cl C02390658
Cc1cccc2=C[C@@H](C(=O)[NH+]=c12)[C@H]3CC(=NN3C(=O)CCC(=O)[O-])c4ccccc4 C38610293
CSn1c2c(c3c(c1=O)cc(cn3)S(=O)(=O)c4ccccc4)N[C@@H](CC2=O)Cl C39450984
Cc1c(cccc1Cl)NC(=O)COC(=O)[C@@H]2C(=C3C(=NC(=NC3=O)C)S2)C C39698910
C[C@@H](c1nnc2n1cccc2)NC(=O)c3cc4c(c(c3)Br)OCCO4 C40563053
Cc1c2c(ncn(c2=O)Cc3ccncc3)sc1C(=O)Nc4ccccc4OC C41023817
c1cc(oc1)C(=O)Nc2cc(nn2[C@@H]3CCS(=O)(=O)C3)c4ccc(cc4)Cl C41025308
[H]/N=C\1/C(=C/c2cccn2c3ccccc3OC)/C(=O)N=C4N1N=C(S4)C5CCCCC5 C41076349
c1cc(ccc1[C@H]2C[C@H](Nc3n2nc(n3)N4C(=O)CCC4=O)c5ccc(cc5)Cl)F C02407052
COc1ccc(cc1OC)[C@@H]2C3=C(C[C@@H](CC3=O)c4cccs4)Nc5n2ncn5 C04435996
Cc1c(c(n(n1)c2ccccc2)C)[C@@H]3C(=O)NCCN3Cn4c5ccccc5oc4=S C12522774
Cc1cc(c(o1)C)C(=O)N2CCN(CC2)C(=O)Nc3ccc4c(c3)sc(n4)SC C58099449
Cc1cn2cc(ccc2n1)NC(=O)CCn3cnc4c(c3=O)c5c(s4)CCCC5 C58179012
Cc1nc(cn1CC(=O)Nc2cc(c(c(c2)F)I)F)[N+](=O)[O-] C60323934
CNC(=O)CN1c2ccccc2C(=O)N([C@@H]1C3=C(N=NC3)c4ccc(cc4)Cl)C C64031243
c1cc(ccc1CNC(=O)Cn2c(=O)n3cnc4c(c3n2)c5c(s4)CCCC5)F C64945728
CCN(C)S(=O)(=O)c1cc2c(cc1N3CCSCC3)Oc4ccccc4NC2=O C64986650
Cc1cc(c(c(c1)C)NC(=O)Cn2c(=O)ccc(n2)C(=O)N3c4ccccc4C[C@H]3C)C C65076529
CCc1ccccc1NC(=O)Cn2c(nc3c(c2=O)snc3c4ccncc4)C C65170991
Cn1c(=O)c2cc(cnc2n(c1=O)c3ccccc3)C(=O)Nc4cc(cc(c4)F)F C65197089
Cc1c(c(nn1CC(=O)NC2CC([NH2+]C(C2)(C)C)(C)C)C(F)(F)F)Cl C02781990
c1cc(ccc1CN2CCC[C@](C2=O)(C[NH2+]Cc3ccc(s3)Cl)O)F C12206196
c1cc2c(cc1[C@@H](C[NH+]3CCC4(CC3)C[C@@H](c5cc(ccc5O4)F)O)O)CCC2 C12330207
Cc1cccc(c1NC(=O)C[NH+](C)CC(=O)Nc2c(cccc2C(C)C)C)C C13041161
c1cc(cc(c1)F)C[NH+](Cc2c[nH]nc2c3ccc(cc3)O)C[C@H]4CCCO4 C12116777
c1cc(cc(c1)Br)CNC(=O)c2csc(n2)C3CC[NH2+]CC3 C33468332
CCNC(=O)[C@@H](C)[NH2+]Cc1cc(cc(c1OCC)Br)Br C34993344
CCNC(=O)[C@@H](C)[NH2+]Cc1cc(c(c(c1)Br)OCC)Br C34993356
CC[NH2+]CCCNS(=O)(=O)c1cc(sc1Br)Br C36299467
CC(=O)NCC[NH2+]Cc1cc(c(c(c1)Br)OC)Br C36325068
c1c(cc(c(c1NC(=O)[C@@H]2CSC[NH2+]2)OC(F)F)Br)Cl C37020243
CC(C)CCNC(=O)[C@H]1CN(CC12CC[NH2+]CC2)C(=O)c3cccc(c3)Br C39601065
C[C@H]1CCC[C@@H]([C@@H]1C)NC(=O)[C@@H]2CN(CC23CC[NH2+]CC3)C(=O)[C@@H]4CCC=CC4 C39637466
CCSCCNC(=O)[C@@H]1CN(CC12CC[NH2+]CC2)C(=O)c3c(ccc(c3F)Cl)F C39656727
Cc1ccc(cc1C)CNC(=O)[C@H]2CN(CC23CC[NH2+]CC3)C(=O)c4c(ccs4)C C39673213
Cc1ccsc1CNC(=O)[C@H]2CN(CC23CC[NH2+]CC3)C(=O)c4c(ccs4)C C39677341
Cc1cccc(c1)C(=O)N2C[C@@H](C3(C2)CC[NH2+]CC3)C(=O)NCCc4ccccc4C C39691060
Cc1ccc(cc1)NC(=S)N(CCO)C[C@@H]2C=c3cc(ccc3=[NH+]C2=O)C C39709240
c1c(c(sc1Br)Br)S(=O)(=O)NC2C[C@H]3CC[C@@H](C2)[NH2+]3 C40741005
C[C@@H]1CCC[NH+](C1)[C@@H](C)CNC(=O)C(=O)Nc2ccccc2Br C41651240
CC(C)c1ccccc1NC(=O)C(=O)NCCC[NH+]2CCc3ccccc3C2 C41732507
CN(Cc1cc(sc1)Br)S(=O)(=O)c2ccc(s2)C[NH3+] C42366329
CN(Cc1cc(cs1)Br)S(=O)(=O)c2ccc(s2)CC[NH3+] C42402813
CCN1CC[NH+](CC1)CCCCNC(=O)Nc2ccccc2Br C43132921
CCN1CC[NH+](CC1)CCCCNC(=O)Nc2ccc(cc2)Br C43133886
c1c(csc1[C@H](C[NH3+])Sc2nnc(n2C3CC3)C4CC4)Br C43290350
c1cc(sc1)[C@@H](CNC(=O)C(=O)Nc2ccc3c(c2)CCC3)[NH+]4CCCC4 C48854049
C[NH+](CCO)CC(=O)Nc1c(cc(cc1Br)Br)Br C49633560
CC[NH+](CCO)CC(=O)Nc1ccc(cc1Br)Br C49754266
C[C@@H]1CN([C@@H](CO1)C)[C@@H](C[NH3+])c2cc(c(o2)Br)Br C50361848
C[NH+](Cc1cc(cs1)Br)CC(=O)NNC(=O)c2ccccc2 C52847745
Cc1ccc(cc1)/C(=[NH+]\C(=S)N2CCN(CC2)CCO)/Nc3ccccc3 C23643534
c1ccc(cc1)C[C@H](c2nnc(o2)SCc3c(cccc3Cl)Cl)[NH3+] C12418162
Cc1c2c([nH]c1C(=O)NCc3ccccc3C[NH+]4CCCCC4)CCCC2=O C24182267
C[C@H]1C(=O)Nc2cc(ccc2S1)C(=O)NCCC[NH+](C)Cc3ccccc3 C09981294
C[C@@H]1CCC[NH+](C1)[C@H](C)CNC(=O)C(=O)Nc2ccccc2Br C62120936
c1ccc(cc1)C2=c3cc(ccc3=[NH+]C(=O)[C@H]2N4CCC(CC4)C(=O)N)Cl C38612277
C[C@@H]1CC=C(O1)[C@@](CCNC(=O)CC2=c3ccccc3=[NH+]C2)(C(F)(F)F)O C64066177
C[C@H]1CC=C(O1)[C@@](CCNC(=O)CC2=c3ccccc3=[NH+]C2)(C(F)(F)F)O C64066178
C[C@@H]1CC=C(O1)[C@](CCNC(=O)CC2=c3ccccc3=[NH+]C2)(C(F)(F)F)O C64066179
Cc1ccc2cc(c(=O)[nH]c2c1)CCC(=O)NCC[NH+]3CCc4ccccc4C3 C65245616
Cc1ccc(c(c1)C)CCNC(=O)C(=O)Nc2ccccc2C[NH+]3CCCC3 C65721363
CNS(=O)(=O)c1ccc(s1)C[NH2+]Cc2cnc(s2)c3ccccc3 C66991157
C[NH+](CCCS(=O)(=O)N)[C@@H]1CCSc2c1cc(cc2)Br C67117334
Cc1c(c(n(n1)CCO)C)C[NH2+]C[C@H]2CC3c4ccccc4C2c5c3cccc5 C67215932
CCn1c2ccccc2nc1C[NH2+]Cc3ccc(cc3)N4CCC(CC4)CO C67247381
C[NH+](CCNC(=O)C(=O)Nc1cccc(c1Cl)Cl)Cc2ccccc2 C67380144
C[NH+](CCNC(=O)C(=O)Nc1cc(cc(c1)Cl)Cl)Cc2ccccc2 C67380206
CCCC[NH+]1Cc2cccc(c2C1)NC(=O)C(=O)N[C@@H](C)c3ccc(cc3)F C67491254
CCCC[NH+]1Cc2cccc(c2C1)NC(=O)C(=O)N[C@H](C)c3ccc(cc3)F C67491256
C[C@@H]1CCCC[NH+]1CCCNC(=O)c2cc(c([nH]2)Br)Br C04038185
c1ccc2c(c1)CC[NH2+][C@H]2C3=C([C@@H]([C@@H](CC3=O)c4ccc(cc4)F)n5cncn5)O C04024448
C[NH+](Cc1ccsc1)CC(=O)Nc2ccccc2C(=O)Nc3ccc(cc3)F C07806524
Cc1cccc(c1NC(=O)CNC(=O)[C@@H](C)[NH+](C)Cc2cccc(c2Cl)Cl)C C07917608
CC(=C)Cn1c2c(c(=O)[nH]c1=S)C([NH+]=C(N2)c3ccccc3)(C(F)(F)F)C(F)(F)F C09305766
C[C@@H](c1cccs1)NC(=O)c2ccc([nH]c2=O)C[NH+]3CCC(=CC3)c4ccc(cc4)F C12001555
COc1cccc(c1)[C@H](C[NH+]2CCC(CC2)(c3cccc(c3)C(F)(F)F)O)O C12292517
COc1cccc(c1)[C@@H](C[NH+]2CCC(CC2)(c3ccc(cc3)C(F)(F)F)O)O C12292535
c1ccc(cc1)[C@H]2c3ccsc3CC[NH+]2CC(=O)N(CCC(=O)N)c4ccccc4 C13002424
Cc1ccc2c(c1)[C@H]3C[NH+](CC[C@H]3N2C(=O)c4c(c5c(cc(nc5s4)C)COC)N)C C15107422
c1ccc2c(c1)[C@H]([C@@H](C23CCN(CC3)C(=O)CC4CCCC4)O)[NH+]5CCNC(=O)C5 C19112723
Cc1ccc2c(c1)[C@@H](CC3(O2)CC[NH+](CC3)C[C@H](c4ccc5c(c4)OCCCO5)O)O C19219287
Cc1ccc(cc1F)NC(=S)NC[C@H](c2cccs2)N3CC[NH+](CC3)C C21630243
CC(=O)Nc1c(c2c(s1)CCCC2)[C@@H](c3ccccc3Cl)[NH+]4CCN(CC4)CCO C22030919
CC1CC[NH+](CC1)[C@@H](CNC(=O)c2c[nH]c(=S)n2c3ccc(cc3)F)c4cccs4 C22680938
CC(=O)Nc1cccc2c1ccc(n2)C[NH+]3CCC(CC3)(CCc4ccccc4)CO C23250486
CCOC1=C[C@@H]2C[NH+]3[C@@H](C[C@@H]2C=C1Cl)CO[P@@](=O)(N3)c4ccccc4O C39467399
CCOC1=C[C@H]2C[NH+]3[C@@H](C[C@@H]2C=C1Cl)CO[P@@](=O)(N3)c4ccccc4O C39467401
CCOC1=C[C@@H]2C[C@@H]3CO[P@@](=O)(N[NH+]3C[C@@H]2C=C1Cl)c4ccccc4O C39467509
Cc1ccc(c(c1)C)CNC(=O)[C@@H]2CN(CC23CC[NH2+]CC3)C(=O)c4csc5c4cccc5 C39607216
C[C@H]1CCCC[C@H]1NC(=O)[C@@H]2CN(CC23CC[NH2+]CC3)C(=O)c4cccc(c4)Br C39635782
Cc1ccc(c(c1F)C(=O)N2C[C@@H](C3(C2)CC[NH2+]CC3)C(=O)N[C@@H]4CCCC[C@@H]4C)Cl C39635919
Cc1ccc(c(c1F)C(=O)N2C[C@@H](C3(C2)CC[NH2+]CC3)C(=O)N[C@H]4CCCC[C@@H]4C)Cl C39635921
C[C@H]1CCC[C@H]([C@@H]1C)NC(=O)[C@@H]2CN(CC23CC[NH2+]CC3)C(=O)c4csc5c4cccc5 C39637464
CCCCC(=O)N1C[C@H](C2(C1)CC[NH2+]CC2)C(=O)NCCc3ccc(cc3)Br C39652831
CCSCCNC(=O)[C@@H]1CN(CC12CC[NH2+]CC2)C(=O)c3ccc(c(c3)F)C(F)(F)F C39656392
CCSCCNC(=O)[C@@H]1CN(CC12CC[NH2+]CC2)C(=O)c3cc(cc(c3)F)C(F)(F)F C39656397
CCCCCCNC(=O)[C@@H]1CN(CC12CC[NH2+]CC2)C(=O)c3csc4c3cccc4 C39660419
CCCCCCNC(=O)[C@@H]1CN(CC12CC[NH2+]CC2)C(=O)c3ccc(cc3C)C C39660427
Cc1cccc(c1C)CNC(=O)[C@@H]2CN(CC23CC[NH2+]CC3)C(=O)c4csc5c4cccc5 C39667638
Cc1cccc(c1C)CNC(=O)[C@H]2CN(CC23CC[NH2+]CC3)C(=O)c4csc5c4cccc5 C39667639
CCC[C@@H](C)NC(=O)[C@H]1CN(CC12CC[NH2+]CC2)C(=O)c3c(ccc(c3F)C)Cl C39673676
CCCCC(=O)N1C[C@@H](C2(C1)CC[NH2+]CC2)C(=O)NCCc3cc(ccc3C)C C39676874
CCCCC(=O)N1C[C@@H](C2(C1)CC[NH2+]CC2)C(=O)NCCc3ccccc3Br C39683635
CCCCC(=O)N1C[C@H](C2(C1)CC[NH2+]CC2)C(=O)NCCc3ccccc3Br C39683636
Cc1ccccc1CCNC(=O)[C@@H]2CN(CC23CC[NH2+]CC3)C(=O)c4csc5c4cccc5 C39691242
C[NH+](C)[C@H](CNC(=O)C(=O)Nc1ccccc1Br)c2cccs2 C48741842
C[NH+](C)[C@@H](CNC(=O)C(=O)Nc1ccccc1c2ccccc2)c3cccs3 C48742780
Cc1cc(ccc1NC(=O)C[NH+]2CCCC[C@@H]2CCO)I C49801212
C[NH+](Cc1cccc(c1)C(=O)Nc2ccccc2)CC(=O)Nc3cccc(c3)C#C C54245014
Cc1ccc(s1)[C@H](C)NC(=O)C(=O)Nc2ccc(cc2)CC[NH+]3CCCCC3 C54949225
CN1CCC(CC1)N(C)[C@@H](C[NH3+])c2cc(c(o2)Br)Br C50361589
CCN(Cc1ccncc1)[C@H](C[NH3+])c2cc(c(o2)Br)Br C50362223
CC[NH2+]C[C@@H](C)C(=O)Nc1c(cc(cc1Br)Br)C(=O)OC C61234966
c1ccc(cc1)C2=c3cc(ccc3=[NH+]C(=O)[C@H]2SC4=NC(=O)CC(=N4)N)Cl C63237262
CC(C)[NH+]1CCC2(CC1)N[C@@H](CC(=N2)c3ccc4c(c3)OCO4)c5ccccc5O C65297919
C[C@@H](C(=O)Nc1ccc(cc1)N(C)C)[NH2+]CC2(CCOCC2)c3cccc(c3)F C66390130
CCC[NH+]1Cc2cccc(c2C1)NC(=O)CS[C@H](C)c3[nH]c4ccccc4n3 C66515155
C[C@@H]1Cc2cc(c(cc2O1)C[NH2+]Cc3ccc(cc3)N4CCC(CC4)CO)OC C67247398
CCC[NH+]1Cc2cccc(c2C1)NC(=O)C(=O)NCCc3c(cc(cc3C)C)C C67530193
c1cc(cc(c1)S(=O)(=O)NC2=[NH+]CCC2)NC(=S)NC3CCCCC3 C05693336
CC[NH+](CC)CCNC(=O)C(=O)Nc1c2ccccc2[nH]c1c3ccccc3 C09340370
COc1c(cc(cc1Br)C[NH2+]CCNCCO)Br C20967600
Cc1ccccc1C[NH+](C)[C@@H](C)C(=O)N[C@@H](C)c2ccc(cc2)S(=O)(=O)N C26198725
CCc1cccc(c1NC(=O)Cn2c3ccccc3[nH+]c2NC[C@H](C)O)CC C28914731
CC1(CC(CC([NH2+]1)(C)C)NC(=O)[C@H](CCSC)NC(=O)c2ccco2)C C29788091
CC[NH+](CC)[C@H](CNC=C1C(=O)NC(=S)NC1=O)c2ccccc2Cl C29006100
CCOc1c(cc(cc1Br)Br)C[NH2+][C@@H](C)C(=O)N C35047417
CC(C)C[C@H](CNS(=O)(=O)c1cc(sc1Br)C(=O)OC)[NH3+] C36298847
Cc1ccccc1CC(=O)N2C[C@H](C3(C2)CC[NH2+]CC3)C(=O)N[C@H](C)CCCC(C)(C)O C39632117
CCC[C@H](C)C(=O)N1C[C@@H](C2(C1)CC[NH2+]CC2)C(=O)NCCNc3ccccc3 C39655209
Cc1cccc(c1)CC(=O)N2C[C@@H](C3(C2)CC[NH2+]CC3)C(=O)NCCNc4ccccc4 C39655713
Cn1ccnc1[C@@H](c2ccc(cc2)F)NC(=O)NCCC[NH2+]C3CCCCC3 C43036964
CCCC[C@@H](c1nc(co1)C(=O)N[C@@H](C)c2ccc(cc2)Br)[NH3+] C33886917
CCCC[C@H](c1nc(cs1)C(=O)NCc2ccc(cc2)Br)[NH3+] C33928440
C[C@@H](c1ccc(cc1)OC(F)F)[NH2+][C@@H](C)C(=O)NC(=O)NCC(F)(F)F C44803545
Cc1ccc(cc1)SCC(=O)NNC(=O)NC2CC[NH+](CC2)CC(C)C C45463750
C[C@H](C(=O)Nc1c(ccs1)C(=O)N)[NH+](C)Cc2ccc3cc(ccc3c2)OC C45510988
CC(C)(CNC(=O)NCCNc1c(cc(cn1)C(F)(F)F)Cl)[NH+](C)C C45563263
C[NH+](CCCNC(=O)c1cc(ccc1Cl)S(=O)(=O)N)CC(F)(F)F C47136300
c1cc(c(cc1Br)Br)NC(=O)C[NH+](CCO)CCO C49753277
CC(C)C[C@H](C[NH+](C)C)NS(=O)(=O)c1cc(cnc1N)Br C50671592
Cc1ccsc1C[NH+](C)[C@@H](C)C(=O)NCCc2ccc(cc2)S(=O)(=O)N C52661779
Cc1ccsc1C[NH+](C)[C@H](C)C(=O)NCCc2ccc(cc2)S(=O)(=O)N C52661780
CC(=O)N[C@H](CC(=O)NC1CC([NH2+]C(C1)(C)C)(C)C)c2ccc(cc2)Cl C54704878
Cc1nccn1c2ccccc2C[NH2+]Cc3cn(c4c3cccc4)CCC(=O)N C55099885
Cc1ccc(cc1)SCC(=O)NNC(=O)NC[C@@H](C)C[NH+]2CCCCC2 C57043251
Cc1ccc(cc1)SCC(=O)NNC(=O)NC[C@H](C)C[NH+]2CCCCC2 C57043253
Cc1cc(c(n1C2CC2)C)C(=O)Nc3cccc(c3)C[NH+]4CCC(CC4)C(=O)N C58425381
c1ccc2c(c1)CCC[C@@H]2NC(=O)CO/N=C(\c3cccc(c3)C[NH+]4CCCCC4)/N C60112972
c1ccc2c(c1)CCC[C@H]2NC(=O)CO/N=C(\c3cccc(c3)C[NH+]4CCCCC4)/N C60112981
Cc1cc([nH]c(=O)c1CNC(=O)NCc2ccccc2C[NH+]3CCCCC3)C C61551494
Cc1cc([nH]c(=O)c1CNC(=O)NCC2(CCCC2)[NH+]3CCSCC3)C C61551979
C[NH+](CCNS(=O)(=O)c1cc(cc(c1Br)N)Cl)CCOC C61882607
CC[NH+](CC)Cc1cccc(c1)CNC(=O)Nc2cc(c[nH]c2=O)C(F)(F)F C63161529
C[C@@H](CCNS(=O)(=O)c1ccc(cc1Br)Br)[NH3+] C63170898
c1ccc2=[NH+][C@H](C=c2c1)C(=O)NCCCC(=O)N[C@@H]3Nc4ccccc4S3 C63295564
Cc1cc(sc1C(=O)NCc2ccccc2C[NH+]3CCCC3)S(=O)(=O)N C63854681
CCOc1ccccc1CNC(=O)NC[C@@H](C[NH+]2CCc3ccccc3C2)O C54604921
Cc1c(sc2c1c(nc(n2)CC[NH3+])N[C@@H](C)c3ccc(cc3)S(=O)(=O)C)C C65506377
Cc1c(sc2c1c(nc(n2)CC[NH3+])N[C@H](C)c3ccc(cc3)S(=O)(=O)C)C C65506379
CC[C@H](C)[NH+](C)CCNC(=O)c1cc(ccc1Br)S(=O)(=O)N C66126442
c1cc(ccc1C(=O)NCCNC(=O)NCC[NH+]2CCc3c(ccs3)C2)F C66384747
CCCCNC(=O)NC(=O)[C@@H](C)[NH2+]CC1(CCOCC1)c2cccc(c2)F C66390118
CCC[NH+]1Cc2cccc(c2C1)NC(=O)/C=C/c3ccc(cc3)OCC(=O)N C66761211
c1ccc2c(c1)cc(o2)c3c(c[nH]n3)C[NH2+]C[C@H](COc4ccc(cc4)F)O C67252233
C[C@@H](C(=O)NCC=C)[NH+]1CCc2c(cccc2NC(=O)Nc3ccc(cc3)F)C1 C67401498
CC(C)c1ccc(cc1)CN2CCC[C@](C2=O)(C[NH2+]Cc3ccc[nH]c3=O)O C67433231
CCCC[NH+]1Cc2cccc(c2C1)NC(=O)C(=O)NC[C@H](c3cccc(c3)F)O C67556880
CCCC[NH+]1Cc2cccc(c2C1)NC(=O)C(=O)NCc3ccccc3CO C67566154
COc1ccccc1NC(=O)COc2ccccc2C=C3C(=O)NC(=S)NC3=O C02749139
CO[C@H](c1ccccc1)C(=O)NNC(=S)NC(=O)c2cc3ccccc3oc2=O C03669156
COCCOC(=O)C1=C(Oc2c(=O)cc(oc2[C@H]1c3ccc(cc3)Cl)CO)N C02242381
c1cc(cnc1)C(=O)[C@H]2[C@@H](NC(=O)N[C@@]2(C(F)(F)F)O)c3ccc(cc3)[N+](=O)[O-] C05523790
CCc1c(sc2c1c(=O)n(c(n2)SCC(=O)NC(=O)N)C[C@@H]3CCCO3)C C05571490
c1ccc(c(c1)[C@@H]2[C@H]([C@@](NC(=O)N2)(C(F)(F)F)O)C(=O)c3cccnc3)[N+](=O)[O-] C05573368
CCOC(=O)C1=C(NC(=O)N[C@@H]1c2ccc(cc2)O)CS(=O)(=O)c3ccccc3 C05031468
C[C@]1(C(=O)N(C(=O)N1)CC(=O)NC(=O)NCC=C)c2cccc(c2)Br C03593210
C[C@@]1(C(=O)N(C(=O)N1)CC(=O)Nc2ccc(cc2)C(=O)NC)c3ccc4c(c3)CCC4 C07335074
C[C@@H]1C(=O)Nc2cc(ccc2O1)NC(=O)c3ccc(c(c3)S(=O)(=O)NC)Cl C08014620
c1cc(cc(c1)[N+](=O)[O-])[C@@H]2[C@@H]([C@@](NC(=O)N2)(C(F)(F)F)O)C(=O)c3cccnc3 C04263341
Cc1cc(n(n1)c2[nH]c(=O)c(c(n2)C)C)NC(=O)C(=O)N[C@@H]3C[C@@H](CC(C3)(C)C)C C09038794
Cc1cc(c(c(=O)n1C)C(c2ccc(c(c2)OC)O)c3c(cc(n(c3=O)C)C)O)O C10217719
Cn1cc(c2c1cccc2)C(=O)NNC(=O)Cn3c(n[nH]c3=S)c4cccs4 C10736889
c1cc(cc(c1)[N+](=O)[O-])[C@H]2[C@@H]([C@@](NC(=O)N2)(C(F)(F)F)O)C(=O)c3cccnc3 C04263342
Cn1c(=O)c2c3c(sc2nc1SCC(=O)NNC(=O)c4cccc(c4)O)CCC3 C12498418
CC[C@@]1(C(=O)N(C(=O)N1)NC(=O)c2cc([nH]n2)c3ccc(s3)C)c4ccccc4 C12544717
CCCCn1c(c(c(=O)[nH]c1=O)N(Cc2ccccc2)C(=O)c3cccc(n3)C)N C13002642
CCC[C@]1([C@@H]2[C@@H]([C@H]([NH2+]1)c3cccc(c3O)OC)C(=O)N(C2=O)c4ccccc4)C(=O)[O-] C13133420
Cc1cc(=O)c(nn1c2ccccc2)C(=O)NNC(=O)c3cc(n[nH]3)c4ccccc4 C07774977
CCOc1cc(ccc1O)/C=C\2/C(=O)N(C(=O)N2)CC(=O)Nc3ccc(cc3)Cl C15051692
Cc1ccc(cc1)c2n[nH]c(=S)n2CC(=O)NN3C(=O)C4(CCCCC4)NC3=O C17115129
C[C@@H](C(=O)N1CC(=O)Nc2c1cccc2)OC(=O)c3cc(sc3)S(=O)(=O)N C18389031
Cc1ccc2cc(c3nn(c(=O)n3c2c1)CCNC(=O)c4ccc(cc4F)C(=O)N)C C19234291
C[C@H]1C(=O)Nc2cc(ccc2O1)NC(=O)C(C)(C)NS(=O)(=O)c3cccs3 C19462078
CC(C)Cn1c(c(c(=O)[nH]c1=O)C(=O)Cn2cc(cc(c2=O)Cl)C(F)(F)F)N C22060277
CCCCn1c(c(c(=O)[nH]c1=O)N(Cc2ccccc2)C(=O)c3ccc(nc3)C)N C22414157
Cc1c(c(=O)[nH]c(=O)[nH]1)CCC(=O)N(C)CC(=O)Nc2c(cccc2Cl)Cl C24736288
C[C@@H](C(=O)Nc1c(ccs1)C(=O)N)OC(=O)CSc2cnc3ccccc3n2 C26587558
C/C=C\[C@@H](C(=O)NCS(=O)(=O)c1ccc(cc1)C)N(C)C(=O)c2cccc(c2O)O C36531432
CC(C)Cn1c(c(c(=O)[nH]c1=O)N(CCOC)C(=O)c2cc3c(s2)CCC3)N C32994506
Cc1ccc(cc1OC(=O)C)C(=O)Nc2c(n(c(=O)n(c2=O)C)c3ccccc3)N C39125194
C1COCCC1C(=O)N2C[C@@H](C3(C2)CC[NH2+]CC3)C(=O)NCCCCCC(=O)[O-] C39660209
C[C@@H](c1ccc(cc1)S(=O)(=O)N)N(C)Cc2[nH]c(=O)c3c(n2)c4ccccc4o3 C39990668
Cc1c(sc(n1)c2ccccn2)C(=O)Nc3cccc(c3)[C@@]4(C(=O)NC(=O)N4)C C40111151
C[C@@]1(C(=O)Nc2cc(ccc2O1)Cl)C(=O)Nc3ccc(cc3)S(=O)(=O)NC C41549495
CCn1c2ccc(cc2[nH]c(=O)c1=O)C(=O)Nc3cc(ccc3C)NC(=O)C4CC4 C46845749
Cc1cc(ccc1NC(=O)COC(=O)c2ccc(o2)S(=O)(=O)N)Br C46863885
CCCCN1C(=O)[C@@H]2[C@@H]([NH2+][C@@]3([C@@H]2C1=O)c4cccc(c4NC3=O)CC)CCC(=O)[O-] C20548403
COCCN1C(=O)[C@@H]2[C@H](N[C@]3([C@@H]2C1=O)c4cc(ccc4NC3=O)Cl)Cc5ccc(cc5)O C16022178
CCn1c(nnc1SCC(=O)Nc2cc(cc(c2C)C)S(=O)(=O)N)C3CC3 C16928339
C[C@]1(C[C@@H](CC(C1)(C)C)O)CN/C=C\2/C(=O)NC(=O)N(C2=O)c3ccccc3OC C05977504
CCOCC(=O)N(Cc1ccccc1)c2c(n(c(=O)[nH]c2=O)Cc3ccccc3)N C58688202
Cc1cccc(c1)N2C(=O)/C(=C/c3cccn3c4ccc(cc4)S(=O)(=O)N)/C(=O)N2 C01132994
CN(C)C(=O)CCSc1nc([nH]n1)N/N=C/c2cc(ccc2O)Br C59816037
CCOC(=O)c1c2c(sc1NC(=O)CSc3nnc(n3N)C4CC4)CCC2 C03484228
CN(C)S(=O)(=O)c1cccc(c1)NC(=S)N/N=C/c2ccc(c(c2)OC)O C08687913
C[C@]1(C[C@@H](CC(C1)(C)C)O)CN/C=C/2\C(=O)NC(=O)N(C2=O)c3ccccc3OC C05977504
C[C@@]1(C[C@H](CC(C1)(C)C)O)CN/C=C/2\C(=O)NC(=O)N(C2=O)c3ccccc3OC C19460985
Cc1c2c(n(n1)c3ccc(cc3)OC)N=C(C[C@H]2c4ccc(cc4)OCC(=O)N)O C13550923
CC[C@@H]1CCC(=O)[C@H](C1)[C@@]2(c3ccccc3NC2=O)O C04379909
CC[C@H]1CCC(=O)[C@H](C1)[C@@]2(c3ccccc3NC2=O)O C04379910
Cc1c2c([nH]n1)NC(=O)[C@@H](S[C@H]2c3ccccc3)C C06678148
Cc1cc(cc(c1O)C)/C=C/2\C(=O)NC(=O)S2 C04504421
CC(C)[C@@H]1C(=O)N(c2ccc(cc2O1)N)C(C)C C20276206
C/C=c/1\c(=O)[nH]/c(=C\c2ccc(cc2)Cl)/c(=O)[nH]1 C17108904
CC(C)c1nnc2n1cc(cc2N)Br C31863162
CC(C)(C)c1ccc(cc1)n2c(=O)[nH][nH]c2=S C04289392
CSc1c(c(n(n1)c2ccccc2F)N)C#N C34975294
c1cc2c(ccc(c2nc1)Sc3ncccn3)N C35060274
Cc1cc(n(n1)c2cc3c(cc2N)sc(n3)C)C C35060414
c1cc(sc1C(=O)Nc2c[nH]nc2)Br C35247794
Cc1cc(c(c(c1)C)NC(=O)NC(=O)[C@@H](C)Cl)C C37327610
Cc1c(nn(c1N)c2ccccc2)c3ccncc3 C37352349
Cc1cccc(c1C)N[C@@H]2CS(=O)(=O)C[C@H]2O C37491718
Cc1ccc(c(c1)C#CCO)NC(=O)c2cccn2C C37549033
Cc1nnc(s1)Sc2ccc(c3c2ccnc3)N C37668789
c1cc2c(cc1O[C@@H]3CCC[C@H]3O)CCC(=O)N2 C37696262
CCCc1nc2c(c3c(s2)CCC3)c(=O)n1N C00313838
c1cc(ncc1C(=S)N)n2cc(cn2)Br C38054314
C[C@@H]1CCC[C@@H]([C@@H]1C)NC(=O)NC(=O)CCl C03887962
c1ccc(cc1)C2=NNC(=O)[C@@H]3[C@@H]2Nc4c3cccc4 C39557161
c1ccc(cc1)C2=NNC(=O)[C@@H]3[C@H]2Nc4c3cccc4 C39557163
C[C@]12C[C@@H]3[C@@H]([C@@H]4[C@@H]1CC(C4)(C)C)O[C@@H]([C@@]3(O2)O)O C35465399
CC(C)[C@@H](c1ccc2c(c1)NC(=O)CC(=O)N2)Cl C40269597
Cc1c(nnc(c1C(=S)N)N2CC[C@@H](C2)C)C C40724984
c1ccc(c(c1)c2csc(n2)c3cnccn3)N C40887321
Cc1c(c[nH]n1)Cn2ccc3c2CC(C[C@H]3O)(C)C C41710332
c1cnc(nc1)Sc2nc3ccc(cc3s2)N C42143795
Cn1cc(cn1)Sc2c(cc(cn2)Br)N C42405943
Cc1cc(c(o1)C)[C@H](C)n2c(c(cn2)Br)N C43666414
c1cc2c(cc([nH]2)C(=O)/N=C\3/NCCS3)c(c1)F C44007636
Cc1c(cnc(c1c2ccncc2)N)c3ccncc3 C47212450
CCc1nc(c(s1)N)c2ccc3c(c2)OCCO3 C50308231
c1c(cc(c2c1[C@H](CCO2)S(=O)(=O)N)Cl)Cl C50349654
Cc1ccc(o1)[C@@H](C)n2c(nc3c2ccc(c3)N)C C52854213
Cc1cc(c(o1)C)[C@H](C)n2c(nc3c2ccc(c3)N)C C52855148
[H]/N=C/1\C=C[C@@H](S1)c2nc([nH]n2)c3cccs3 C54700115
Cc1ccc(c(n1)C)[C@@H](c2ccc3c(c2)CCC(=O)N3)O C55331258
Cc1ccc(c(n1)C)[C@H](c2ccc3c(c2)CCC(=O)N3)O C55331259
c1ccc2c(c1)/C(=N\O)/C[C@@](O2)(C(F)(F)F)O C04567721
Cc1cc(c2c(c1)C(C(=O)N2)(C)C)[C@@H]([C@@H]3CCCO3)O C58092316
Cc1cc(cc2c1NC(=O)C2(C)C)[C@H]([C@@H]3CCCO3)O C58096208
Cc1c(c2c(cc1[C@H](c3ccco3)O)CC(=O)N2)C C58098966
c1cc(oc1)[C@@H](c2cc3c(c(c2)Cl)NC(=O)C3)O C58109210
C[C@@H]1CC(=O)N(C1=O)C2(CCCCCCC2)C(=S)N C40366487
Cc1ccc(c(c1)C)NC(=O)c2ccc(cn2)C#CCO C61860402
c1c2c(cc(c1[C@H]([C@H]3CCCOC3)O)Cl)NC(=O)C2 C62240037
Cc1c(c2c(c(c1N)C)O[C@@H](CC(=O)N2C)C)C C62535777
Cc1c(nc(s1)N)c2cc3c4c(c2)[C@H](C(=O)N4CC3)C C41629070
C[NH+]1CCc2cc3c(c(c2[C@H]1C[C@@H](c4ccc5c(c4)OCO5)O)OC)OCO3 C04028861
Cc1ccc(cc1)N2C(=O)C[C@H](C2=O)[NH2+]CC3CCN(CC3)c4nc(cc(n4)C)C C04772625
COc1ccc(cc1OC)c2coc3c(c2=O)ccc(c3C[NH+]4CCOCC4)O C05354566
C[C@@H]1CCCC[C@]12C(=O)N(C(=O)N2)C[NH+](C)Cc3ccc(cc3)N4CCOCC4 C08162061
Cc1cc2cc(c(=O)[nH]c2cc1C)[C@@H](c3nnnn3C4CCCC4)[NH+]5CCCC5 C00893703
c1ccc(cc1)[C@@H](C[NH+]2CCN(CC2)c3ccc(c4c3ccnc4)[N+](=O)[O-])O C08726250
C[C@@H](c1nnc(o1)c2cccs2)[NH+]3CCC(CC3)n4c5ccccc5[nH]c4=O C09516175
Cc1c(nc(c(n1)C)C[NH+]2CCCC[C@@H]2C(=O)Nc3ccc(cc3)n4cccn4)C C11753659
Cn1cc(c(n1)c2ccc3c(c2)OCCO3)C[NH+](C)Cc4c5c([nH]n4)CCCC5 C12299014
Cc1c(nc(c(n1)C)C[NH+]2CCC[C@H](C2)C(=O)Nc3cccc(c3)n4cccn4)C C12303440
CC1(C(=O)NCC[NH+]1Cc2cn(nc2c3ccc4c(c3)OCO4)c5ccccc5)C C12703322
c1ccc2c(c1)[nH]c(n2)C3CC[NH+](CC3)Cc4nnnn4Cc5cccs5 C05626469
Cc1c(cnn1c2ccccn2)[C@@H](C)NC(=O)C[NH+]3CCOc4ccccc4C3 C12320891
COc1ccc(cc1)C(=O)C2CC[NH+](CC2)CC(=O)N3CC(=O)Nc4c3cccc4 C14325567
Cn1cc(c(n1)c2ccc3c(c2)OCCO3)C[NH+](C)Cc4c5c(n[nH]4)CCCC5 C19334337
CCn1cc(cn1)C[NH+]2CCc3c(c(n[nH]3)c4c(onc4c5ccccc5)C)C2 C20119354
Cn1ccnc1C(=O)[C@@H]2CCC[NH+](C2)Cc3c[nH]nc3c4cc5ccccc5o4 C20781371
Cc1c(n2ccccc2n1)CN(C)C(=O)C[C@@H]3C(=O)NCC[NH+]3C4CCCC4 C20877555
Cc1cccc(c1C)N2CCN(CC2)CN3C(=O)C4(CC[NH+](CC4)C)NC3=O C23652435
CCc1c[nH+]c2c(c1NOCc3cccc(c3)Cl)c(=O)n(c(=O)n2C)C C12309584
CC(C)c1c[nH+]c2c(c1NOCc3ccc(cc3)F)c(=O)n(c(=O)n2C)C C12309955
COc1ccc(cc1)CN2CC[NH+](CC2)Cc3[nH]c4c5ccccc5oc4c(=O)n3 C29189282
c1cc(cc(c1)Cl)C[NH+]2CCN(CC2)c3[nH]c(=O)cc(n3)CN4CCOCC4 C35925364
Cc1ccc(cc1)Cc2nc(c3c(noc3n2)c4cccnc4)N5CC[NH2+]CC5 C35936896
Cc1c(c(on1)C)S(=O)(=O)Nc2ccc(cc2)N3CC[NH+](CC3)C(C)C C36078432
C[NH+]1CCN(CC1)c2ccccc2NC(=O)c3c(cn(n3)c4ccccc4)OC C36783564
CCn1c(=O)cc(n(c1=O)C)NC2=[NH+]C[C@@H](CN2c3cccc(c3)Cl)C C04079873
C[C@@H]1CN(C[C@@H](O1)C)[C@@H](C)C(=O)NC2=c3cc(ccc3=[NH+][C@@H]2C(=O)OC)Cl C38611601
Cc1c(sc(n1)NC(=O)[C@@H]2C=c3ccccc3=[NH+]C2=O)c4nccn4C(F)F C38769326
c1ccc(cc1)N2C[NH+](Cn3c2nc4c(c3=O)c5c(cn4)CCCC5)CCO C40375913
Cc1[nH+]ccn1c2ccccc2CNC(=O)c3ccc(c(c3)[N+](=O)[O-])Cl C44900046
Cc1ccc(cc1)Cn\2cccc/c2=[NH+]\C(=O)Cn3c4ccccc4c(=O)[nH]c3=O C45947030
c1ccc(cc1)n2c(nnn2)NCc3ccc([nH+]c3)N4CCc5ccccc5C4 C52409655
C[C@H]1CCC[NH+](C1)C(C)(C)CNS(=O)(=O)c2ccc3c(c2)C(=O)N(C3=O)C C53698913
Cc1c(c(n(n1)C)Cl)S(=O)(=O)NCc2ccc([nH+]c2)N3CCCCCC3 C55244992
c1cc(=O)oc2c1cc(cc2)S(=O)(=O)NCc3ccc([nH+]c3)N4CCCCC4 C56071136
Cn1c[nH+]c(c1Cl)S(=O)(=O)[N-]Cc2ccc([nH+]c2)N3CCCCCC3 C56075417
Cc1cc(ccc1NC(=O)CCn2c3ccccc3oc2=O)N4CC[NH+](CC4)C C57707876
C[C@@H]1c2ccc(cc2OC(=O)[C@@H]1CC(=O)N3CCc4c([nH]c[nH+]4)C3)OCC(=C)C C63270226
CN(C1CCCCC1)C(=O)CN2C(=O)[C@H](NC2=O)CC3=c4ccccc4=[NH+]C3 C63907432
Cc1c2c(=O)[nH]c(nc2sc1C(=O)O[C@@H](C)C(=O)C3=c4ccccc4=[NH+][C@@H]3C)C C64052926
Cn1cccc1C(=O)N(C)CCC2=NO[C@@H](N2)[C@@H]3C=c4cc(ccc4=[NH+]3)Cl C64526076
Cc1ccc2=[NH+][C@H](C(=c2c1)C)[C@@H]3NC(=NO3)CCN(C)C(=O)c4ccc(cc4)C#N C65182743
CC(C)[NH+]1CC[C@H](C1)NS(=O)(=O)c2cc(cc(c2)Br)[N+](=O)[O-] C66576562
C[NH+]1CCC[C@@H](C1)CNS(=O)(=O)c2cc(cc(c2)Br)[N+](=O)[O-] C66580203
Cc1c(nnn1c2cccc3c2cccn3)C(=O)Nc4cccc(c4)C[NH+](C)C C66760022
c1cc(c([nH+]c1)N2CCOCC2)CNc3c4c(nc(n3)c5ccncc5)CCC4 C66808206
Cc1c(nnn1c2cccc3c2cccn3)C(=O)NC[C@@H](C)[NH+]4CCC(CC4)C C66830523
Cc1c(nnn1c2cccc3c2nccc3)C(=O)Nc4ccc(cc4)C[NH+](C)C C67135573
CCc1nc(cs1)CN(C)C(=O)Nc2ccc([nH+]c2)N3C[C@@H](O[C@H](C3)C)C C67546225
C[NH+](Cc1cccc(c1)O)CC2CC[NH+](CC2)CCc3ccc(cc3)OC C12072745
CC[NH+](Cc1ccc(cc1)O)CC2CC[NH+](CC2)CCc3ccccc3C C12386787
CC[NH+](Cc1c[nH]c(n1)C)CC2CC[NH+](CC2)CCc3ccccc3C C12307368
C[NH+](Cc1c[nH]nc1c2cccc(c2)F)CC3CC[NH+](CC3)CCc4cccc(c4)F C12316945
Cc1ccc2c(c1)/c(=[NH+]/C[C@H](c3ccccc3OC)[NH+](C)C)/cc(o2)O C19897801
C[C@H](c1ccccc1Br)[NH2+]Cc2ccccc2C[NH+](C)C C20128625
C[C@@H]1CCCC[NH+]1CCC[NH2+]Cc2cc(sc2)Br C35251391
c1cc(c(cc1c2ccc(o2)C[NH2+]CCCn3cc[nH+]c3)Cl)F C35268964
CCOc1cc(cc(c1OCC[NH+](C)C)Br)C[NH2+]C(C)C C36824778
c1cc(ccc1C2CC(C2)[NH2+]CCC[NH+]3CCCCC3)Br C36843479
C[C@H](c1ccc(cc1)Br)[NH2+][C@H](Cn2cc[nH+]c2)C(C)(C)C C37156357
CC(C)(C)[C@H](Cn1cc[nH+]c1)[NH2+]Cc2cc(sc2)Br C37156716
CC(C)C[C@H](C[NH+](C)C)[NH2+]Cc1cc(ccc1OC)Br C37166922
CC[NH+](CC)CCC[C@@H](C)[NH2+][C@H](C)c1c(ccs1)Br C37200938
CC[NH+](CC)CCC[NH2+]Cc1ccc(o1)I C37210945
CC[C@@H](c1ccc(c(c1)Cl)Cl)[NH2+][C@@H](CC(C)C)C[NH+](C)C C37321533
c1cc(cc(c1)OCc2c(cccc2Cl)F)C[NH2+]CCCn3cc[nH+]c3 C40719756
CCC[NH2+][C@H](c1ccc(cc1C)Br)c2[nH+]ccn2CCC C41114304
CN1CC[NH+](CC1)CCCCNc2c3ccccc3[nH+]c4c2CSC4 C41473134
CC[NH+](CC)CCNc1cc([nH+]c2c1cccc2Br)C C41474342
CC[C@H](c1cccc(c1)Br)[NH2+]CCCC[NH+](C)C(C)C C45684477
CCC[NH2+]Cc1cccc(c1OCCC[NH+]2CCCC2)Br C49332036
CCCOc1ccc(cc1C[NH2+][C@@H](C)CC[NH+](C)C)Br C49554015
C[NH+](CCC[C@H]1CCC[NH2+]C1)Cc2cc(cs2)Br C43600472
CCCN(CC[NH+](C)C)c1c(cc(cn1)Br)C[NH2+]CC C51490044
CC[NH2+]Cc1ccc(o1)C[NH+](C)Cc2ccc(cc2)Br C52371765
C[NH+](Cc1cccc(c1)C[NH2+]C2CC2)Cc3cc(cs3)Br C52516982
C[NH+](Cc1cccc(c1)Br)Cc2ccoc2C[NH2+]C3CC3 C52545154
CCC[NH2+]Cc1cc(oc1)C[NH+](C)Cc2cccc(c2)Br C52545175
C[NH+](Cc1ccccc1C[NH2+]C2CC2)Cc3cc(sc3)Br C52547692
CCC[NH+]1CCN(CC1)CC[NH2+]Cc2cc(cs2)Br C53344753
C[C@@H](c1ccco1)[NH2+]CC[NH+](C)Cc2cccc(c2)Br C53437492
CC(C)(C)[NH+]1CCN(CC1)CC[NH2+]Cc2cc(cs2)Br C53442514
C[C@H](C[NH2+]Cc1ccco1)[NH+](C)Cc2ccc(cc2)Br C53498522
CC(C)C[NH2+]CC1CC[NH+](CC1)Cc2cc(cs2)Br C53660851
CC(C)C[NH+]1CCN(CC1)c2c(cc(cn2)Br)C[NH2+]C C55082533
C[NH+](C)CC[NH2+]CCCCOc1ccc(cc1Cl)Br C20418843
CC[C@H](c1ccc(c(c1)Cl)Cl)[NH2+]CC[NH+](C(C)C)C(C)C C37188683
CC[NH+]1CCC[C@@H]1C[NH2+]Cc2ccc(o2)c3cc(cc(c3)Cl)Cl C35805114
C[NH2+]Cc1ccc(cc1)C[NH+](C)Cc2ccc(cc2)Br C52371823
CCC[NH2+]Cc1ccc(cc1)C[NH+](C)Cc2cc(sc2)Br C52547654
C[C@H](c1ccc(c(c1)Br)N(C)CC[NH+]2CCCC2)[NH2+]C C63052231
COc1ccc(cc1)C[NH2+]CC2=c3ccccc3=[NH+][C@H]2c4ccccc4 C63108440
C[C@@H]1C(=c2cc(ccc2=[NH+]1)C(=O)NCCC[NH+](C)C3CCCCC3)C C63647331
CCN1CC[NH+](CC1)CCCC[NH2+]Cc2cc(cc(c2OC)Cl)Cl C65890890
CC(C)[NH+](C)Cc1cccc(c1)C[NH2+]Cc2ccccc2OCC#C C65976644
CCc1ccc(s1)C[NH2+][C@H](C)c2ccc(cc2)N3CC[NH+](CC3)C C66593428
CC[NH+]1CCN(CC1)CC[NH2+]Cc2cnc(s2)c3ccccc3 C66972080
C[NH+](C)CCCOc1ccc(cc1)C[NH2+]Cc2ccc(s2)Br C66989734
C[C@H](C[NH2+]Cc1c2ccccc2ccc1OC(F)F)Cn3cc[nH+]c3 C67500919
CC(=O)OCC(=O)[C@@]1(CC[C@H]2[C@@]1(C[C@@H]([C@]3([C@@H]2CCC4=CC(=O)CC[C@@]43C)F)O)C)O C05226960
Cc1ccc2cc(c(=O)[nH]c2c1)CCNC(=O)c3ccc(cc3)S(=O)(=O)N(C)C C04032849
CCOc1cc(cc(c1OC)Br)C(=O)NNC(=O)c2cc(oc2C)C C07000246
c1cc2c(cc1c3csc(n3)NC(=O)[C@@H]4CC(=O)N(C4)C5CCCC5)CC(=O)N2 C08073189
[H]/N=C/1\C(=C/c2ccc(c(c2)OC)O)\C(=O)N=C3N1N=C(S3)C45CC6CC(C4)CC(C6)C5 C08411277
Cc1cc(ccc1NC(=O)C[C@H](C)S(=O)(=O)c2ccc3c(c2)NC(=O)CO3)Cl C09151593
COc1cc(cc(c1OC)O)/C=C\2/C(=O)NC(=S)N(C2=O)c3ccc(cc3)Cl C09259371
Cc1cnc(c(n1)c2cc(cc3c2O[C@@H](C3)CNC(=O)[C@H](C(C)C)NC(=O)C)F)C C11881626
Cn1ccnc1[C@@H](c2ccccc2OC)NC(=O)c3ccc4c(c3)NC(=O)CS4 C12520045
CSCC[C@@H](c1nnc2n1cccc2)NC(=O)c3ccc4c(c3)NC(=O)CS4 C12993089
c1ccc(cc1)c2ccc(c(=O)[nH]2)C(=O)N[C@H]3CCCc4c3cnn4c5ccccn5 C12306220
c1cc(cc(c1)O)C(=O)NN2C(=O)/C(=C\c3ccc4c(c3)nccn4)/SC2=S C13733509
CCCC(=O)Nc1nc2c(s1)C(=O)C[C@@H](C2)C(=O)N[C@@H](C)c3nc(cs3)C C14989594
c1cc(ccc1c2nnc(n2N)SCc3nnc(o3)C(F)(F)F)Br C20830534
Cc1nc2n(n1)c(c(s2)[C@@H](c3ccccc3Cl)[NH+]4CCN(CC4)CCO)[O-] C22468516
c1ccc2c(c1)N(c3ccccc3S2)CCCNC(=O)Cn4ccc(=O)[nH]c4=O C24646604
Cc1cc(c(n1c2ccccc2F)C)C(=O)NNC(=O)[C@@H]3COc4ccccc4O3 C25465166
CN([C@@H]1CCCc2c1cccc2)C(=O)COC(=O)c3cc(sc3)S(=O)(=O)N C29592973
Cc1cc(c2cc(ccc2n1)C(=O)OC(C)C)NC(=O)c3c[nH]c4ccc(cc4c3=O)F C32606136
C[C@@H]1C(=O)Nc2cc(ccc2O1)NC(=O)[C@@H]3CC(=O)N(C3)c4cccc(c4)SC C32772890
CCc1ccc(cc1)N2C(=O)[C@H]3[C@H]([NH2+][C@@]([C@@H]3C2=O)(C)C(=O)[O-])c4ccc(c5c4cccc5)OC C33709686
c1ccc(cc1)C[C@@H]2[C@H]3[C@@H](C(=O)N(C3=O)C[C@@H]4CCCO4)[C@@]5(N2)c6ccccc6NC5=O C16026501
CN(CC(=O)OC)S(=O)(=O)c1c(cc(cc1Br)Br)N C37064052
CC1(Cc2c(sc3c2c(=O)n(c(=O)n3CC(=O)N)c4ccc(cc4)Cl)CO1)C C02215661
CCCn1c(c(c(=O)n(c1=O)C)C(=O)COc2ccc(cc2F)Br)N C03413206
Cc1ccccc1n2c3c(cn2)[C@@H](CC(C3)(C)C)NC(=O)CCC4=NNC(=O)CC4 C11710546
CC[C@@H]1NN=C(S1)NC(=O)CSCC2=NC(=O)C3=C4CCC[C@@H]4SC3=N2 C38762404
CCOC(=O)CC1=NN=C2[C@H]1[C@@H](C(=C(O2)N)C#N)c3cc(cs3)Br C05615622
CCc1cccc2c1n(cc2/C=C\3/C(=O)N(C(=S)N3C)c4ccccc4)CC(=O)N C39556707
C[C@]12CC[C@](C1(C)C)(CC2=O)C(=O)NCCNC(=O)[C@]34CC[C@](C3(C)C)(C(=O)C4)C C06394608
c1cc(oc1)/C=N\N=C\2/NC(=O)[C@H](S2)CC(=O)Nc3ccc(cc3)Br C35302621
Cc1ccc2c(c1)c(=O)c(nn2C)C(=O)Nc3c(c4c(s3)CCCC4)C(=O)NC C40802454
Cc1c([nH]c(c1C(=O)C2=C(C(=O)N([C@@H]2c3ccco3)CC[NH+]4CCCCC4)[O-])C)C C41543874
CN1C(=O)[C@H]2[C@@H](N(O[C@@H]2C1=O)CC(=O)N)c3c4ccccc4c(c5c3cccc5)Cl C43209312
CC(C)[C@@H]1[C@@H]2[C@@H](C(=O)N(C2=O)CCCOC)[C@]3(N1)c4cc(ccc4NC3=O)Br C20566101
CC(C)[C@H]1[C@H]2[C@H](C(=O)N(C2=O)C[C@@H]3CCCO3)[C@]4(N1)c5cccc(c5NC4=O)Cl C16033218
C[C@@]12C[C@@](CC(C1)(C)C(=O)NNC(=O)c3ccccc3Br)(C(=O)N(C2=O)C)C C35553200
Cc1cc(c(cc1Cl)OC)NC(=O)C[C@@H]2C(=O)N/C(=N/C[C@H]3CCCO3)/S2 C07882650
c1ccc(c(c1)C(=O)N2CCC(=CC2)c3c[nH]c4c3cccn4)NC(=O)c5ccco5 C32935998
CN(C)S(=O)(=O)c1ccccc1CNC(=O)c2ccc([nH]c2=O)c3ccccc3 C59251308
CN(C)C(=O)C1=c2n(c(=O)/c(=C\c3ccccc3F)/s2)C(=C([C@H]1c4ccccc4F)C#N)N C59293506
C[C@H]1Cc2cc(ccc2N1Cc3ccc(cc3)OCc4nccn4C)S(=O)(=O)N C59421074
Cc1c(c(=O)[nH]c(n1)c2ccncc2)CC(=O)NCc3cccc(c3)Br C56736241
CC[C@@]1(CCC(=O)NC1=O)c2ccc(cc2)NC(=O)CN(C)C(=O)c3cccs3 C54198346
C[C@@H](C(=O)NNC(=O)C1CC1)SCC2=NC(=O)C3=C4CCCC[C@@H]4SC3=N2 C39795282
Cc1c(cnn1C)CNC(=O)c2cnn3c2N[C@H](C[C@H]3C(F)(F)F)c4ccccc4 C13124039
CC[C@H](C)NC(=O)c1ccc2c(c1)n3c(nc2=O)[C@@H](SC3=S)C(=O)NC(C)C C63704973
CCOC(=O)[C@H]1Cc2cc(ccc2S1)NC(=O)c3cc4c([nH]c3=O)CCCC4=O C64076588
C=CCSC1=NC(=O)[C@@H]2[C@@H](CC(=O)NC2=N1)C(=O)Nc3cccc(c3)Br C64740656
C=CCSC1=NC(=O)[C@@H]2[C@@H](CC(=O)NC2=N1)C(=O)Nc3ccc(cc3)Br C64740665
Cc1ccc(cc1)OC[C@H](Cn2c3ccccc3n(c2=[NH2+])CC[NH+]4CCCCC4)O C04082732
c1cc(oc1)CNC(=S)NC[C@H]2C[C@@H]3CC[NH+]2C[C@@H]3C[NH+]4CCSCC4 C08635623
CC1(CC(CC([NH2+]1)(C)C)[NH+](C)C[C@]2(CCCN(C2=O)CC3CCC3)O)C C12443054
CC(=CC[NH+]1CCNC(=O)[C@@H]1CC(=O)N(C)C2CC([NH2+]C(C2)(C)C)(C)C)C C12713727
C[NH+]1[C@@H](C[C@@H]([C@@H]1c2ccccc2F)C[NH2+]Cc3cccc4c3nccc4)CO C20601768
CC[NH+]1[C@H]([C@H](C[C@@]1(C)CO)C[NH2+]Cc2ccncc2)c3ccc(cc3)Cl C20855448
CC1(CC(CC([NH2+]1)(C)C)NC(=S)N(CC[NH+](C)C)Cc2ccc(cc2)OC)C C21264005
CC1(CC(CC([NH2+]1)(C)C)NC(=S)N(CC[NH+](C)C)Cc2ccncc2)C C21264022
C[NH+](Cc1cccc(c1)c2[nH]c(=O)cc(n2)[C@H]3CCC[NH2+]C3)Cc4cccs4 C23379930
CC[C@@H](C)C[NH+](C)[C@@H](C[NH3+])c1cc2c(c(c1)Br)OCCO2 C37172674
CC[NH+]1CC[C@@H](C1)C[NH2+]C[C@@H](COc2cccc(c2)Br)O C37893911
Cc1ccc(c(c1)Br)OC[C@@H](C[NH2+]C[C@H]2CC[NH+](C2)C)O C37894262
C[NH+](C)CCCNC(=O)[C@@H]1C[C@H]2c3cccc4c3c(c[nH]4)C[C@@H]2[NH+](C1)CC=C C38496027
C[NH+](C)C1(CCCCC1)C[NH2+]C[C@H](COc2ccc(cc2)CC#N)O C38780511
CCCCCCC(=O)N1C[C@@H](C2(C1)CC[NH2+]CC2)C(=O)N[C@@H]3C[NH+]4CCC3CC4 C39663173
COc1cc(cc(c1O)Br)C[NH2+]CC[NH+]2CCCCCC2 C40433199
CC[C@H](c1cc(ccc1O)Br)[NH2+]CCCCn2cc[nH+]c2 C45094654
CCCN(CC[NH+](C)C)[C@@H](C[NH3+])c1cc(ccc1OC)Br C45665923
Cc1ccc(c(c1)Br)OC[C@@H](C[NH2+][C@H](C)CC[NH+](C)C)O C49557249
C[NH+](CCCNC(=O)Nc1cccc(c1)c2c[nH+]co2)Cc3ccccc3 C52471945
CC[C@@H](C)[NH+]1CCN(CC1)[C@H](C[NH3+])c2cc(c(o2)Br)Br C55064372
C[C@@H](C[NH2+][C@H]1c2c(cccc2Br)NC1=O)C[NH+]3CCCC3 C62077776
C[C@H](Cn1cc[nH+]c1)NC(=O)NC2CC[NH+](CC2)CC3CCCCC3 C62465982
CCOc1ccc2=[NH+][C@H]([NH+]=c2c1)SCC(=O)N[C@@H]3Nc4c(cccc4S3)C C63075083
CCOc1ccc2=[NH+][C@@H]([NH+]=c2c1)SCC(=O)N[C@H]3Nc4c(cccc4S3)C C63075085
c1ccc(cc1)[C@H]2NN[C@H](N2Cc3ccco3)SCC4[NH+]=c5ccccc5=[NH+]4 C63162923
c1ccc2c(c1)N[C@@H](S2)NC(=O)CSCC3[NH+]=c4ccccc4=[NH+]3 C63295716
CCN1[C@@H](C(=C(N1)C)NC(=O)CS[C@@H]2[NH+]=c3cc(cc(c3=[NH+]2)C)C)C C63340102
CCN1[C@H](C(=C(N1)C)NC(=O)CS[C@@H]2[NH+]=c3cc(cc(c3=[NH+]2)C)C)C C63340103
C[C@@H]1C(=C[NH+]=C2N1NC(=C2c3ccccc3)C)C(=O)NCCC4=c5ccccc5=[NH+]C4 C63648773
C[C@H]1C(=C[NH+]=C2N1NC(=C2c3ccccc3)C)C(=O)NCCC4=c5ccccc5=[NH+]C4 C63648774
c1ccc(cc1)CS[C@@H]2N=N[C@@H](O2)[C@H](CC3=c4ccccc4=[NH+]C3)[NH3+] C63720158
COc1ccc2=[NH+][C@H]([NH+]=c2c1)SC[C@H]3Nc4ccc(cc4N3CCO)Cl C63743056
C[C@@H]1C(=CNN1c2ccc(cc2F)F)[C@@H](C)NCC3[NH+]=c4ccccc4=[NH+]3 C64040629
Cc1ccc2=[NH+][C@@H]([NH+]=c2c1)SCC(=O)N[C@H](C)C3=CNN([C@@H]3C)c4ccccc4 C64045235
CN(CCC[NH+]1CCCCCC1)[C@@H]2c3ccccc3C4([C@H]2O)CC[NH2+]CC4 C20909819
C1CCC(C1)(CNC(=O)NC2CC[NH+](CC2)CC(F)F)[NH+]3CCSCC3 C64255371
c1ccc(cc1)/C=C/CS[C@H]2N=N[C@H](O2)[C@H](CC3=c4ccccc4=[NH+]C3)[NH3+] C64428551
CC(C[NH+]=Cc1cc(ccc1O)OC)C/[NH+]=C/c2cc(ccc2O)OC C16676503
CC[C@H](C)[C@H](C(=O)NC1[NH+]=c2ccccc2=[NH+]1)NC(=O)c3ccc(cc3)C C65305954
CC[C@H](C)[C@H](C(=O)NC1[NH+]=c2ccccc2=[NH+]1)NC(=O)c3cccc(c3)C C65305986
c1ccc(cc1)[C@@H]2[C@@H](N(CN2)C[C@@H](c3ccco3)[NH+]4CCCC4)c5[nH]cc[nH+]5 C65371743
CCOc1cc2c(cc1C[NH2+]C[C@@H](C[NH+]3CCC(CC3)C)O)O[C@@H](C2)C C66475954
C[NH+]1CCN(CC1)c2c(cccn2)C[NH2+]Cc3c[nH]nc3c4ccc(cc4)Cl C66876879
Cc1ccc(cc1)[C@@H](CNC(=O)NC[C@H](c2cccs2)[NH+](C)C)[NH+](C)C C67003195
CC1CC[NH+](CC1)C[C@H](C[NH2+]Cc2cccc(c2OC(C)C)OC)O C67122093
CC1CC[NH+](CC1)C[C@@H](C[NH2+]Cc2cccc(c2OC(F)F)OC)O C67122332
CC1CC[NH+](CC1)C[C@@H](C[NH2+]Cc2csc(n2)c3cccs3)O C67122426
c1ccc2c(c1)CC[NH+](C2)C[C@@H](C[NH2+]Cc3csc(n3)c4ccsc4)O C67187486
CCCC[NH+]1Cc2cccc(c2C1)NC(=O)C(=O)NC[C@@H]3CC[NH+](C3)CCC C67554394
C[NH+](C)Cc1cc(cc(c1O)Cc2cc(cc(c2O)C[NH+](C)C)Cl)Cl C01671245
C[NH+](C[C@@H](COc1ccccc1C[NH2+]C2CCOCC2)O)C3CCCCC3 C12301245
Cc1ccccc1CC[NH+]2CCC(CC2)C[NH+](C[C@@H](CO)O)C3CCCC3 C12372787
Cc1ccc(cc1C)c2c(c[nH]n2)C[NH2+]CC3CC[NH+](CC3)CCOC C20149128
CC1=C(C(CCC1)(C)C)CC[NH+]2CCC(CC2)n3cc(nn3)C(C)(C)[NH3+] C23339404
CC[C@@H](c1ccccc1)[NH+](C)Cc2ccc(cc2)c3[nH]c(=O)c4c(n3)CC[NH2+]C4 C23429932
C[C@H](C[NH+]1CCCCC1)[NH2+]Cc2cc(c(c(c2)Br)O)OC C35258866
CC[NH+]1CCN(CC1)Cc2ccc(cc2)c3nc4ccccc4n3CCC[NH3+] C36301902
CC[NH+](CC)CCOc1c(cc(cc1Br)C[C@H](C)[NH3+])OC C37724929
C[NH+]1CCN(CC1)C[C@@H](COc2ccc(cc2)C[NH2+]Cc3ccc(s3)Cl)O C23358562
CCCC[C@@H](C)C(=O)N1C[C@H](C2(C1)CC[NH2+]CC2)C(=O)NCC(C)(C)C[NH+](C)C C39630951
Cc1cc(cc(c1OCC(=O)N)Br)/C=C(/C#N)\C2[NH+]=c3ccccc3=[NH+]2 C39934808
Cc1ccc(c(c1C)OC[C@@H](C[NH2+]C[C@@H](c2ccccc2)[NH+](C)C)O)C C25637822
CC(C)Oc1c(cc(cc1OC)Br)C[NH2+]CC2CC[NH2+]CC2 C40719569
Cc1c(sc2c1c(=O)[nH]c(n2)[C@@H](C)[NH2+]Cc3cccc(c3)C[NH+]4CCCC4)C C30448939
CC[C@H]([C@@H](c1ccc(cc1)Br)[NH+](C)Cc2cc(on2)C)[NH3+] C42953773
COc1ccc(cc1)c2ccccc2NC(=O)[C@@H]3CCC[NH+]3Cc4[nH]cc[nH+]4 C46072981
CC(C)(CNC(=O)Nc1cccc(c1)c2c[nH+]co2)[NH+]3CCc4ccccc4C3 C52469568
CCc1cc2c(cc(=O)oc2cc1O)C[NH2+]Cc3ccccc3C[NH+](CC)CC C52816764
c1cc2cccnc2c(c1)N3CC[NH+](CC3)CCc4ccc(cc4)c5cccc([nH+]5)N C26575573
Cc1c([nH+]c[nH]1)CN(Cc2ccccc2F)C3CC([NH2+]C(C3)(C)C)(C)C C19577018
c1cc(c(cc1)O)/C=[NH+]/CCSSCC/[NH+]=C/c2c(cccc2)O C17175033
C[NH+](C)CC(=O)Nc1cccc(c1)C[NH+]=Cc2cc(ccc2O)Br C44011561
C[C@@H]1CCC[NH+](C1)Cc2ccc(cc2)C[NH2+]C[C@@H]3CNc4ccnn4C3 C58308381
CC(C/[NH+]=C/c1c(ccc(c1)OC)O)C/[NH+]=C/c2c(ccc(c2)OC)O C16676503
CCOc1ccc2c(c1)S[C@H](N2)NC(=O)CS[C@@H]3[NH+]=c4ccc(cc4=[NH+]3)C C63075058
c1ccc(cc1)[C@@H]2NN[C@@H](N2Cc3ccco3)SCC4[NH+]=c5ccccc5=[NH+]4 C63162919
CCN1[C@H](NN[C@@H]1SCC2[NH+]=c3ccccc3=[NH+]2)c4ccc(cc4)C C63162940
Cc1ccc(cc1)N2[C@H](NN[C@@H]2SCC3[NH+]=c4ccccc4=[NH+]3)c5ccccn5 C63165444
c1ccc2=[NH+]C([NH+]=c2c1)SCC(=O)N/N=C/c3cc(ccc3O)Br C63165457
C[C@@H]1[C@@H]([C@@H](N(N1)Cc2ccccc2)C)NC(=O)CS[C@@H]3[NH+]=c4ccc(cc4=[NH+]3)F C63340092
c1ccc(cc1)N2[C@@H](NN[C@@H]2SCC3[NH+]=c4ccccc4=[NH+]3)c5cccnc5 C63363209
C[C@@H](c1ccc(cc1)c2ccc(o2)C[NH2+]CCC3=c4ccccc4=[NH+]C3)O C63393492
Cc1ccc(cc1N2CNc3c2[nH+]ccc3)C(=O)NCCC4=c5ccccc5=[NH+]C4 C63567376
Cc1c(c(c(cn1)CS[C@H]2[NH+]=c3ccc(cc3=[NH+]2)C(F)(F)F)CO)O C63591083
Cc1ccc(cc1)N2[C@@H](NN[C@@H]2SCC3[NH+]=c4ccccc4=[NH+]3)c5ccncc5 C63619748
c1ccc(c(c1)CS[C@H]2N=N[C@H](O2)[C@H](CC3=c4ccccc4=[NH+]C3)[NH3+])Cl C63720244
c1cc2=[NH+][C@@H](C=c2cc1F)CNC(=O)C[C@H]3C(=O)NCC[NH+]3CC4CCCCC4 C64058504
CC1CC[NH+](CC1)[C@H](CNC(=O)NC2CC[NH+](CC2)CC(F)F)C(C)C C64255292
c1ccc(cc1)/C=C/CS[C@@H]2N=N[C@@H](O2)[C@H](CC3=c4ccccc4=[NH+]C3)[NH3+] C64428542
C[C@@H]1C(=CNN1c2ccccc2)[C@@H](C)[NH2+]C[C@@H]3C(=c4cc(ccc4=[NH+]3)OC)C C64610090
C[C@@H](CCC1=c2ccccc2=[NH+]C1)[NH+]3CC[C@@H]4NN[C@@H](N4CC3)Cc5ccccc5 C64640446
C[C@H](C(=O)Nc1ccccc1)[NH2+]C[C@H]([C@@H]2CC=CS2)C3=c4ccccc4=[NH+]C3 C64715626
CC(C)C[C@H](C(=O)NC1[NH+]=c2ccccc2=[NH+]1)NC(=O)Cc3ccccc3Cl C65305818
CC[C@H](C)[C@@H](C(=O)NC1[NH+]=c2ccccc2=[NH+]1)NC(=O)c3ccc(cc3C)C C65305904
C[C@@H](c1cccc(c1)[C@H]2[C@@H](NCN2Cc3[nH]cc[nH+]3)c4ccccc4)[NH+](C)C C65403863
COc1ccc(cc1)[C@@H]2NN[C@@H](N2CC=C)SCC3[NH+]=c4ccccc4=[NH+]3 C65550472
CC[C@H](C)[NH+](C)CCNC(=O)NC[C@@H](c1cccs1)[NH+]2CCCC2 C66174920
CC1CC[NH+](CC1)C[C@H](C[NH2+]Cc2cc(ccc2OC)Br)O C67122335
CC1CC[NH+](CC1)C[C@@H](C[NH2+]Cc2ccc(c(c2)Cl)OCC=C)O C67122544
CC1(O[C@@H]2[C@@H](O1)[C@@H](O[C@@H]3[C@@H]2OC(O3)(C)C)C(=O)N/N=C/c4cccc(c4)Br)C C06232620
CN(C)c1ccc(cc1)/C=C\2/C(=O)N(C(=S)S2)NC(=O)c3cccc(c3)[N+](=O)[O-] C01737926
c1ccc(cc1)c2nnnn2[C@H]3CO[C@H]4[C@@H]3OC[C@@H]4NC(=O)c5ccc(cc5)C(F)(F)F C04259556
C[C@]12CC[C@H]3[C@H]([C@@]1(CC[C@@H]2C4=CC(=O)OC4)O)CC[C@@H]5[C@@]3(CC[C@@H](C5)O[N+](=O)[O-])C=O C09059046
Cn1c2c(c(=O)n(c1=O)C)[C@H](C3=C(N2)c4ccccc4C3=O)c5cc(ccc5OC)OC C00869115
CC1(C(=O)Nc2ccccc2N1C(=O)CSc3c4cnn(c4ncn3)c5ccccc5)C C03534478
C[C@H]1CCCC[C@@]12C(=O)N(C(=O)N2)CC(=O)N3[C@@H](CC(=N3)c4cccs4)c5ccco5 C11380983
Cc1ccc(cc1NS(=O)(=O)c2ccc(cc2C)N3C(=O)CCS3(=O)=O)OC C11858092
Cc1cc(nc2c1c3c(s2)c(=O)n(cn3)CC(=O)Nc4ccc(cc4OC)OC)C C12415017
Cc1cccc(c1)n2c3c(cn2)c(=O)n4c(n3)SC[C@H]4CC(=O)Nc5c(cccn5)C C12663944
Cc1c(c(sc1C(=O)N(C)C)NC(=O)c2cnn3c2nc(cc3C(F)F)C4CC4)C#N C02779306
c1cc(c(cc1C(=O)Nc2ccc(cn2)I)[N+](=O)[O-])N3CCOCC3 C14272419
Cc1cc(c(s1)C)c2cc(c3cnn(c3n2)C(C)C)C(=O)NCc4nnc5n4cccc5 C14304342
c1ccc(c(c1)NC(=O)CN2C(=O)c3cccc(c3C2=O)[N+](=O)[O-])I C03598250
Cc1cc(c(o1)C)c2cc(c3c(noc3n2)C)C(=O)Nc4ccc5c(c4)CCN5C(=O)C C14522100
Cc1ccc(cc1)n2c3c(cn2)[C@H](CC(C3)(C)C)NC(=O)c4ccc(cc4)Cn5cnnn5 C15070977
Cc1ccc(cc1)c2cnnc(n2)n3c4c(c(n3)C)[C@@H](CC(=O)N4)c5ccccc5OC C15670082
C[C@H](c1ccc2c(c1)OCCO2)NC(=O)CN3c4ccccc4Oc5c(cccn5)C3=O C15679951
Cc1cc(ccc1S(=O)(=O)Nc2ccc(cc2)C(=O)C)N3C(=O)C(CS3(=O)=O)(C)C C16701494
Cc1cccc(c1C)N2C[C@@H](CC2=O)C(=O)O[C@@H](C)C(=O)N3CC(=O)Nc4c3cccc4 C16795119
Cc1cc(cc(c1C)NS(=O)(=O)c2cccc3c2nsn3)S(=O)(=O)N(C)C C19095914
Cc1cc(c2c(c1)cc(c(=O)[nH]2)[C@@H](c3nnnn3Cc4ccc(cc4)F)N5CCOCC5)C C19568194
Cc1c2c(nc3n(c2=O)CCC3)sc1C(=O)O[C@H](C)c4[nH]c(=O)c5ccccc5n4 C21332207
Cc1ccc(c(c1)N2C(=O)c3c(ncn3C[C@]2(C)C(=O)NC4CCCC4)C(=O)OC)C C21872799
CCc1nc2n(n1)c(c(s2)[C@@H](c3cccc(c3)OC)[NH+]4CCC5(CC4)OCCO5)[O-] C22854127
CC(=O)N1CCc2c1ccc(c2)NC(=O)COc3c(cc(cc3Br)F)[N+](=O)[O-] C25063347
c1ccc(c(c1)NC(=O)c2ccc3c(c2)C(=O)N(C3=O)Cc4ccco4)N5CCCC5=O C29766406
c1cc(ccc1c2nnnn2C3CC3)NC(=O)[C@H]4CC(=O)N(C4)c5ccc6c(c5)CCC6 C32458470
Cc1ccc(cc1S(=O)(=O)N2CCCC[C@H]2C)c3c(nn4c3NC(=O)CCC4=O)C C33276524
C[C@H]1CC(=O)Nc2ccccc2N1C(=O)CN3CCN(CC3)S(=O)(=O)c4cccs4 C35413777
Cc1cc(n(n1)c2cc(nc(n2)C)N3CCN(CC3)C(=O)Nc4cccc(c4)SC)C C35597328
C[C@H](c1[nH]c(=O)c2c(csc2n1)c3ccco3)Sc4nnc(n4C)c5cccnc5 C28088849
Cc1cnc2n(c1=O)[C@@H](CS2)CC(=O)NCc3cc(on3)c4ccc5c(c4)O[C@H](C5)C C38755199
CS(=O)(=O)c1ccc(cc1)c2nnc(o2)NC(=O)C3c4ccccc4Oc5c3cccc5 C36693439
CSc1cc2c(c3c(n(c2=O)S(=O)(=O)Oc4ccccc4)C(=O)C[C@@H](N3)F)nc1 C39450846
CC(C)S(=O)(=O)c1cccc2c1cc3c(n2)c4c(n(c3=O)OC)C(=O)C[C@@H](N4)SC C39453100
C[C@]12CC[C@](C1(C)C)([C@@H](C2=O)Br)C(=O)Nc3cc4c(cc3[N+](=O)[O-])OCO4 C39753050
Cc1cc(c(n1C2=NO[C@@H](C2)C)C)C(=O)CN3CCC(CC3)n4c5ccccc5[nH]c4=O C39727191
C[C@H]1CCc2c(sc3c2c(=O)n(cn3)[C@H](C)C(=O)N/N=C\4/c5ccccc5N(C4=O)C)C1 C06166518
CC(C)c1ccc(cc1)[C@]2(C(=O)N(C(=O)N2)CCN3C(=O)c4ccccc4S3(=O)=O)C C22495860
Cc1c(cn(n1)C)[C@@H]2C[C@@H](N(S(=O)(=O)N2)C)C(=O)N(C3CCCCC3)C4CCCCC4 C57730584
Cc1ccc(cc1)c2c(sc3c2c(=O)[nH]c(n3)Cn4cc(cc(c4=O)C#N)C(=O)OC)C C31805901
Cc1c2c(cc(nc2on1)c3ccccc3)C(=O)Nc4ccccc4S(=O)(=O)N(C)C C59934837
CCn1c2ccccc2nc1CN(C)C(=O)CN3C(=O)[C@]4(C[C@@H](CC(C4)(C)C)C)NC3=O C60163396
c1ccc(c(c1)n2cc(nn2)C(=O)Nc3cc(ccc3n4cncn4)Br)Cl C60271725
CCc1ccccc1NC(=O)CN2[C@H]3[C@@H](C(=O)N(C3=O)c4ccc(c(c4)Cl)F)N=N2 C09675473
COc1ccc(c(c1OC)OC)[C@@H]2[C@@H]3C(=NN(C3=O)c4ccccc4)NC5=C2C(=O)CCC5 C12348497
Cc1cccc(c1C)N2CCN(CC2)S(=O)(=O)[C@H]3C=C(N=C3)[C@H]4NN=C(O4)C5CC5 C64924315
Cc1ccccc1NC(=O)Cn2c3c(cn2)c(ncn3)N4CCN(CC4)c5ccccc5 C65295389
Cc1nc(cc2n1c(=O)n(n2)CC(=O)Nc3ccccc3Cl)c4ccc(cc4)OC C67226522
c1cc2c(cc1Br)OCCC[C@H]2[NH2+]C3CCC(CC3)O C37201928
CCCC[C@@H](CC)[C@H](c1cc2c(cc1Br)OCCO2)[NH3+] C37331865
c1c(c(cc2c1OCCO2)Br)[C@H](CC3CCCCC3)[NH3+] C37331879
C[NH+](C)C[C@H](CNc1ccc(cc1C(F)(F)F)Br)O C37893687
CN(CC(F)(F)F)[C@H](C[NH3+])c1ccc(c(c1)Br)OC C38052177
CCCn1cc[nH+]c1[C@@H](c2ccccc2I)N C41109989
CCCn1cc[nH+]c1[C@H](c2ccccc2I)N C41109991
CCN(Cc1ccncc1)[C@@H](C[NH3+])c2ccc(s2)Br C42318461
CCN(Cc1ccncc1)[C@H](C[NH3+])c2ccc(s2)Br C42318465
C[NH+](CCOc1ccc(cc1)N)Cc2cc(sc2)Br C42360356
CCCO[C@H]1CCC[NH+](C1)[C@@H](CN)c2cc(cs2)Br C42421379
Cc1c(scn1)CCO[C@@H](C[NH3+])c2ccc(cc2)Br C42957524
Cc1c(scn1)CCO[C@@H](C[NH3+])c2cccc(c2)Br C43023165
c1ccc(cc1)N(CCC#N)[C@@H](C[NH3+])c2ccccc2Br C43091013
c1ccc(cc1)N(CCC#N)[C@H](C[NH3+])c2ccccc2Br C43091016
c1ccc(cc1)N(CCC#N)[C@H](C[NH3+])c2ccc(s2)Br C43259265
c1ccc(cc1)N(CCC#N)[C@@H](C[NH3+])c2cc(cs2)Br C43284944
CCN(Cc1ccco1)[C@@H](c2cc(cs2)Br)[C@@H](C)[NH3+] C43286535
C[C@@H]([C@H](c1cc(cs1)Br)[NH+](C)C[C@@H]2CCCCO2)N C43286698
C[C@H]([C@@H](c1cc(cs1)Br)N(Cc2ccco2)C3CC3)[NH3+] C43287682
C[C@H]([C@H](c1cc(cs1)Br)N(Cc2ccco2)C3CC3)[NH3+] C43287686
CC[C@@H]([C@@H](c1ccco1)N(C)Cc2cc(cs2)Br)[NH3+] C43335961
CC[C@H]([C@@H](c1ccco1)N(C)Cc2cc(cs2)Br)[NH3+] C43335962
CC[C@@H]([C@@H](c1ccccn1)[NH+](C)Cc2cccc(c2)Br)N C43339847
CC[C@H]([C@@H](c1ccncc1)[NH+](C)Cc2ccc(cc2)Br)N C43354004
CC[C@H]([C@H](c1ccncc1)[NH+](C)Cc2cccc(c2)Br)N C43354016
CC[C@H]([C@@H](c1ccncc1)N(C)Cc2cc(cs2)Br)[NH3+] C43354434
CC[C@H]([C@H](c1ccncc1)N(C)Cc2cc(cs2)Br)[NH3+] C43354436
CSc1cccc(c1)NC(=S)NC[C@H]2C[C@H]3CC[NH+]2C[C@@H]3C#C C43526492
COc1cccc(c1OCc2c(ccs2)Br)CC[NH3+] C43677068
c1cc(c(cc1Br)F)CS/C(=[NH+]/C[C@H]2CCCO2)/N C46171962
CN(CCc1ccncc1)[C@H](C[NH3+])c2ccc(s2)Br C48259621
c1cc(oc1[C@@H](C[NH3+])N(Cc2ccsc2)C3CC3)Br C48953331
CCN(C[C@@H]1CCCO1)[C@@H](C[NH3+])c2ccc(cc2F)Br C48953373
CCN(C[C@H]1CCCO1)[C@@H](C[NH3+])c2cc(ccc2F)Br C48953625
CCN(Cc1ccncc1)[C@@H](C[NH3+])c2cc(cs2)Br C49023831
c1cc(=O)[nH]c2c1[C@H](CCC2)[NH2+]Cc3cc(cs3)Br C49395412
C[C@@H](C[NH+]1CCCCC1)NC[C@H](c2cccc(c2)Br)O C49501207
Cc1ccc(c(c1)[C@H](C)[NH3+])OCCOc2ccc(cc2)Br C49595958
Cc1c(scn1)CCOc2ccc(cc2CC[NH3+])Br C50285456
C[C@@H](c1cc(ccc1O[C@H](C)C(=O)NCC#C)Br)[NH2+]C C52067120
CC[C@@H]([C@H](c1cc(cs1)Br)OCC2CCOCC2)[NH3+] C52149473
CN[C@H](CC[NH+]1CCC(CC1)CO)c2cccc(c2)Br C53936918
CN[C@H](CC[NH+]1CCC[C@@H](C1)CO)c2cccc(c2)Br C53936975
CN(CC[C@H](c1ccccc1Br)[NH3+])c2ccccc2OC C54020325
CN(CC[C@@H](c1ccccc1Br)[NH3+])c2ccc(cc2)OC C54020458
CN(CC[C@H](c1ccccc1Br)[NH3+])c2ccc(cc2)OC C54020460
C[C@H](C(=O)Nc1ccc(cc1Cl)I)[NH2+]C C54074373
CCCOc1ccccc1Oc2ccc(cc2Br)[C@@H](C)[NH3+] C61698891
CN(Cc1cc(sc1)Br)c2cc[nH+]c(c2)C(=S)N C61813029
CC1(Cc2cccc(c2O1)[C@](c3ccccc3)(C(=O)O[C@@H]4C[NH+]5CCC4CC5)O)C C01640714
C[C@H]1CCCC[NH+]1CCCNC(=O)c2cc(nc3c2cc(cc3)F)c4cccs4 C06199806
Cn1cccc1[C@H]2CCC[NH+]2Cc3[nH]c(=O)c4c(csc4n3)c5ccc(cc5)F C06999856
C[C@H](c1[nH]c(=O)c2ccccc2n1)[NH+](C)Cc3cc(ccc3OC)Br C07487685
CCOC(=O)c1c2c(sc1NC(=O)[C@@]34CC[C@@H](C3)C(C4=C)(C)C)C[NH+](CC2)C C08228777
Cc1cccc(c1C)N2CC[NH+](CC2)C[C@@H]3[C@@H]4[C@@H](CC5=CCC[C@H]([C@]5([C@H]4O)C)C)OC3=O C08740463
[H]/N=C/1\C(C2=CC[NH+](C[C@H]2[C@@H](C1(C#N)C#N)c3ccccc3C(F)(F)F)C(C)C)C#N C04115129
CN1CCCc2c1ccc(c2)[C@@H](CNS(=O)(=O)c3cccs3)[NH+]4CCCC4 C08799001
COCCn1c2cc(ccc2cc(c1=O)C[NH+]3CCc4c5ccccc5[nH]c4C3)F C12021168
Cc1cc(n(n1)c2ccc(cc2)NC(=O)C3CC[NH+](CC3)Cc4cccc(c4)F)C C12432093
Cc1c(c(n(n1)c2ccccc2)C)NC(=O)C[NH+](C)Cc3ccc(cc3)Br C12994470
C[NH+]1CCN(CC1)C(=O)c2cccc3c2N[C@@H]([C@H]4[C@@H]3C=CC4)c5c6ccccc6ccc5OC C14544300
CC(=O)Nc1cccc2c1ccc(n2)C[NH+]3CCC[C@H](C3)C(=O)c4ccccc4SC C19145752
Cc1c(sc(c1[C@@H](c2ccccn2)N3CC[NH+](CC3)C)NC(=O)c4ccccc4)C C20193521
CC[NH+]1CCN(CC1)CCCNC(=O)C2=Cc3c(c4c(s3)CCCC4)CS2 C20557552
c1cc(sc1)CN2CC[NH+](C[C@@H]2CCO)C3CCN(CC3)c4ccc5c(c4)CCC5 C20599611
Cc1c2n(c([nH+]1)CCCc3ccccc3)CCN(C2)Cc4cc(=O)c5ccccc5[nH]4 C14731958
Cc1[nH+]ccn1c2ccc(cc2)CNS(=O)(=O)Cc3ccc(c(c3)Cl)Cl C22514319
c1ccc(cc1)c2csc3c2c(=O)[nH]c(n3)CN4CC[NH+](CC4)Cc5ccsc5 C22788019
Cc1cccc(c1)CC(=O)NC[C@H](c2ccc3c(c2)CCN3C)N4CC[NH+](CC4)C C22806026
CN1CCCc2c1ccc(c2)[C@H](CNC(=O)c3ccc(o3)Br)[NH+](C)C C23858355
Cc1cccc(c1)CC(=O)NC[C@H](c2ccc3c(c2)CCCN3C)N4CC[NH+](CC4)C C23859126
COc1c(cc(cc1Br)Br)C[NH2+]Cc2cccnc2OC C30901304
Cc1ccc(cc1)c2c(sc([n+]2CC=C)Nc3cccc(c3)C(F)(F)F)NC(=O)C C35047408
CCC(=O)Nc1c([n+](c(s1)Nc2ccc(cc2)Br)CC=C)c3ccccc3 C35047443
C[C@@H](Cn1cccn1)[NH2+]Cc2cc(c(c(c2)Br)OC)Br C36325290
CN(C)c1cc[nH+]cc1NCc2cc(cc(c2OC)Br)Br C37275358
CCOc1c(cc(cc1Br)C[NH2+]CCC(=O)N(C)C)Br C37751959
Cc1cc(n(n1)c2ccccc2C(=O)NCC3CC[NH+](CC3)Cc4ccsc4)C C39301842
CCOC1=C[C@@H]2C[C@H]3CO[P@@](=O)(N[NH+]3C[C@@H]2C=C1Br)Cc4ccccc4 C39466912
C[NH+](C)CCCCNS(=O)(=O)c1cc(ccc1Br)Br C41684981
C[NH+]1CCCC[C@H]1CNS(=O)(=O)c2cc(ccc2Br)Br C44560377
Cc1ccc(cc1C)N2C[C@@H](CC2=O)C(=O)NC[C@@H](c3ccccc3Cl)[NH+](C)C C49409535
Cc1ccc(cc1C)N2CC[NH+](CC2)C[C@@H]3[C@@H]4[C@@H](CC5=CCC[C@@H]([C@]5([C@H]4O)C)C)OC3=O C08964924
CC1(CC(CC([NH2+]1)(C)C)N(Cc2ccccn2)Cc3cnn(c3)c4ccccc4)C C36740517
CC(C)[NH+](C)CCNS(=O)(=O)c1ccc(cc1Br)Br C54127737
CSc1ccc(cc1)CN2CCOc3ccc(cc3C2)C[NH+]4CCCC[C@@H]4CO C55575923
C[C@@H](CNS(=O)(=O)c1cc(ccc1Br)Br)C[NH+]2CCCC2 C58118402
C[NH+](CCNS(=O)(=O)c1c(cc(cc1Cl)Br)Cl)C2CC2 C58938329
c1cc(oc1)[C@H](CNCc2cc(c(o2)Br)Br)[NH+]3CCCC3 C50358692
Cc1c(cnn1c2ccc(cc2)Br)C(=O)NC[C@H](C)[NH+]3CCC(CC3)C C60156481
c1cc(ccc1C2(CCC2)C(=O)NC3CC[NH+](CC3)CCc4ccncc4)Br C60345730
c1cc(c(cc1CN(CC[NH+]2CCCC2)C(=O)c3ccc4c(c3)NC(=O)CS4)Cl)Cl C62580655
C[C@H]1C(=c2ccccc2=[NH+]1)CCNC(=O)[C@@H]3Cc4cc(ccc4OC3=O)Br C63513851
Cc1ccc(cc1)SC2=c3ccc(cc3=[NH+][C@@H]2C(=O)NCc4cccnc4)OC C63531128
c1ccc2=[NH+]CC(=c2c1)[C@@H](CNC(=O)Cn3ccccc3=O)c4ccccc4Cl C63842623
c1ccc2=[NH+]CC(=c2c1)C3CCN(CC3)C(=O)C[C@H]4C(=O)Nc5ccccc5S4 C63908552
Cc1cccc2=[NH+]CC(=c12)C(=O)/C(=C/c3cc(c(c(c3)Br)O)OC)/C#N C64365029
CCn1cc(c2c1cccc2)C[NH+]3CCC(CC3)C(=O)N[C@@H]4CCCc5c4cccc5 C64669853
COC(=O)[C@H]1C(=c2cc(ccc2=[NH+]C1=O)F)NCc3ccccc3Br C64887888
Cc1cc(cc(c1NC(=O)CSc2c(c(cc(n2)C)COC)C#N)C)Br C00983226
Cc1ccccc1NC(=O)[C@H]2c3ccccc3C(=O)N([C@H]2c4cccs4)CCOC C06875700
CN(C)c1ccc(c(c1)OC)/C=C\2/C(=O)N(C(=S)N2)c3ccc(cc3)Br C02153808
COc1ccc(cc1O)/C=C\2/C(=O)N(C(=O)S2)Cc3ccc(cc3)Br C01010983
COc1cc(cc(c1OCCO)I)C=C2C(=O)c3ccccc3C2=O C02105053
c1ccc(cc1)c2csc(n2)NC(=O)CN3C(=O)/C(=C\c4cccs4)/SC3=S C08820227
CCOC(=O)[C@@H]1[C@H](C(=C(NC1=O)SC)C#N)c2ccccc2I C00726119
c1ccc(cc1)CN2c3ccc(cc3[C@@](C2=O)(CC(=O)c4ccncc4)O)Br C01075492
CN1C(=O)/C(=C/c2cc(c(c(c2)Br)OCc3ccccc3)OC)/NC1=S C09295842
COCCN1[C@H]([C@@H](c2ccccc2C1=O)C(=O)Nc3ccc(cc3)F)c4cccs4 C09432508
Cc1c(c(=O)n(n1C)c2ccccc2)NC(=O)CSCc3cccc(c3)Br C09434489
Cc1c(c(n(n1)c2ccccc2)C)CNS(=O)(=O)c3ccc(cc3)Br C12863758
Cc1ccc(cc1)c2csc3c2c(=O)n(cn3)CC(=O)N[C@H]4CCSc5c4cccc5 C13119673
c1ccc(c(c1)/C=C\2/C(=O)N(C(=S)S2)CCCC(=O)Nc3nccs3)Cl C13800675
c1cc(ccc1c2cc(=O)n(cn2)CC(=O)Nc3ccc(cc3F)Br)F C13808204
c1cc(ccc1OC[C@@H](Cn2cnc3c(c2=O)c4c(s3)CCC4)O)Br C14184120
Cc1c(c(n(n1)CCCNS(=O)(=O)c2ccc(cc2)Br)C)Br C14247411
CCc1cccc(c1NC(=O)c2ccc(c(c2)S(=O)(=O)N(C)C)Br)C C14427983
Cn1ccnc1[C@@H](c2cccc(c2)F)NS(=O)(=O)c3ccc(cc3)Br C17521856
CN(Cc1ccc(s1)Br)C(=O)c2ccccc2NC(=O)c3ccco3 C18107803
c1ccc2c(c1)c(nc(n2)C(F)(F)F)SCC(=O)N[C@H]3CCOc4c3cccc4 C19354824
[H]\N=C\1/C(=C/c2ccc(c(c2)Br)OCc3ccccc3)/C(=O)N=C4N1C=CS4 C20032273
Cc1ccc(c(c1)C)NC(=O)c2ccc3c(c2)N(C(=O)C[S@]3=O)Cc4ccc(cc4)F C20243350
c1ccc(c(c1)NS(=O)(=O)c2ccc(cc2)N3CCCC3=O)I C21631775
c1cc(ccc1/C=C/2\C(=O)N(C(=S)S2)NC(=O)c3ccc(cc3)Br)C=O C27533418
c1cc(cc(c1)I)NS(=O)(=O)c2ccc(cc2)N3CCCC3=O C28807912
Cc1c(c(=O)n(c(n1)SCC(=O)NC(C)C)C)Cc2ccc(cc2)Br C35158809
Cc1ccc(cc1)C(=O)N2[C@@H](CS[C@@H]2c3ccoc3)C(=O)N[C@@H](C)c4ccccc4 C35196177
Cc1ccc(cc1)C(=O)N2[C@@H](CS[C@H]2c3ccoc3)C(=O)N[C@@H](C)c4ccccc4 C35196179
c1cc(cc(c1)NC(=O)CCN2C(=O)/C(=C/c3ccco3)/SC2=S)C(F)(F)F C35640497
c1ccc(cc1)C#CCNC(=O)CCSCC2=NC(=O)C3=C4CCC[C@H]4SC3=N2 C38785282
Cc1cc(ccc1NC(=O)[C@H]2C(=C3C(=NC(=NC3=O)CSC)S2)C)Br C39455779
c1ccc(cc1)C(=O)c2c3c(sc2NC(=O)CSc4cccc[n+]4[O-])CCCC3 C36676843
Cc1ccc(s1)CN(CCc2ccccc2)C(=O)c3cc4c([nH]c3=O)CCCC4=O C40057727
CN(C)S(=O)(=O)c1ccc(c(c1)C(=O)Nc2ccc(cc2)F)I C40140096
c1c(cc(c(c1Cl)S(=O)(=O)NC[C@@H]2CCS(=O)(=O)C2)Cl)Br C40432453
C[C@@H](CN1CCCC1=O)NS(=O)(=O)c2ccc(cc2Br)Br C40446406
C[C@H](CN1CCCC1=O)NS(=O)(=O)c2ccc(cc2Br)Br C40446407
CC(C)C(=O)C1=C(C(=O)N([C@@H]1c2cccc(c2)Br)CC[NH+]3CCCCC3)[O-] C41535810
C1CC[C@H]2[C@@H](C1)C(=O)N(C2=O)CCC(=O)Nc3c(c(c(c(c3F)F)C(F)(F)F)F)F C36614065
CCN(CC(=O)Nc1ccccc1C(F)(F)F)C(=O)c2cc(cnc2)Br C18094945
c1c(c(sc1Br)Br)C(=O)CSc2n[nH]c(=O)n2C3CC3 C58340882
c1ccc(cc1)C[C@]2(C(=O)N(C(=O)N2)Cc3cc(cc4c3nccc4)F)c5ccccc5 C31607661
Cc1c(c(c(o1)C)Br)C(=O)NC[C@H](c2ccccc2Cl)N3CCOCC3 C58744145
CN/C(=N\c1ccccc1)/S[C@H]2CC(=O)N(C2=O)c3ccc(cc3)Br C59446475
Cc1ccc(cc1)N2C(=O)C[C@@H](C2=O)SCCC(=O)Nc3cccc(c3)Br C02890526
COC(=O)C[C@@H](c1cccc(c1)Br)NC(=O)c2ccc(nc2Cl)Cl C60246020
Cc1cc(ccc1NC(=O)CS[C@H]2CCS(=O)(=O)C2)Sc3nc(cs3)C C60372038
c1cc(cc(c1)Br)NC(=O)CSCC2=NC(=O)C3=C4CCC[C@@H]4SC3=N2 C39932215
C[C@H](c1cccc2c1cccc2)NC(=O)CS[C@H]3CC(=O)N(C3=O)c4ccccc4 C32986373
CC1(CC(CC([NH2+]1)(C)C)NC(=S)Nc2ccc(cc2)Br)C C01162306
Cc1ccc(c2c1sc3ccccc3c2=O)NCC[NH2+]CC(C)(C)O C04366919
c1ccc(cc1)[C@@H](C[NH2+]C[C@@H](c2cccs2)c3c[nH]c4c3cccc4)O C02638950
C[C@H](C(=O)Nc1c(c2c(s1)CCC2)C(=O)N)[NH+](C)Cc3ccc(s3)Cl C08473859
c1ccc(cc1)[C@H](C[NH2+]C[C@H](c2ccccc2)O)c3c[nH]c4c3cccc4 C02639145
Cc1cc2cc(ccc2[nH]1)C[NH2+]C[C@@]3(CCCN(C3=O)CC(C)(C)C)O C12595385
CC1(CC(CC([NH2+]1)(C)C)NC(=S)Nc2ccc(cc2)C(F)(F)F)C C17074140
c1cc(c(cc1NC(=O)CCCCCC[NH3+])C(F)(F)F)Br C37014788
c1cc(c(cc1Br)Br)NC(=O)CCCCC[NH3+] C37016044
c1cc(c(cc1Br)Br)NC(=O)CCCCCC[NH3+] C37016054
c1cc(c(cc1I)Cl)NC(=O)CCCCCC[NH3+] C37045429
c1cc(c(cc1Br)NC(=O)CCCCCC[NH3+])Br C37047056
c1cc(ccc1Oc2ccc(c(c2)C(F)(F)F)C(=[NH2+])N)Br C37306725
CCCC[C@@H](C(=O)Nc1ccc(cc1Br)Br)[NH3+] C37619894
CCCC[C@H](C(=O)Nc1cc(ccc1Br)Br)[NH3+] C37620643
CCCCNC(=O)[C@@H](C)Oc1ccc(cc1C[C@H](C)[NH3+])Br C37725318
CC[C@@H](C)NC(=O)CC[NH2+][C@@H](CC)c1cc(ccc1O)Br C38013757
CC[C@H](C)NC(=O)CC[NH2+][C@@H](CC)c1cc(ccc1O)Br C38013758
CCc1ccc(cc1)[C@@H](CNI)N2CC[NH2+][C@@H](C2)O C39532247
C[NH+](Cc1cc(cs1)Br)C[C@H](COc2cccc(c2)N)O C42398047
c1cc(cnc1)CC/C=C/c2cc3ccc(cc3c(c2)Br)C(=[NH2+])N C43017546
C[C@@H]([C@@H](c1ccccc1Br)Sc2[nH]c3ccccc3n2)[NH3+] C43095834
C[C@H]([C@@H](c1ccccc1Br)Sc2[nH]c3ccccc3n2)[NH3+] C43095836
CC[C@@H]([C@@H](c1ccc(s1)Br)[NH+](CCO)C2CCCCC2)N C43262809
CC[C@@H]([C@H](c1ccc(s1)Br)[NH+](CCO)C2CCCCC2)N C43262813
CC[C@@H]([C@@H](c1cc(cs1)Br)N2CCCC[C@@H]2CCO)[NH3+] C43284739
CC[C@H]([C@H](c1cc(cs1)Br)N2CCCC[C@@H]2CCO)[NH3+] C43284748
C[C@H]([C@@H](c1cc(cs1)Br)[NH+](CCO)C2CCCCC2)N C43287447
CC[C@@H]([C@@H](c1cc(cs1)Br)[NH+](CCO)C2CCCCC2)N C43287453
C[C@@H]([C@@H](c1cc(cs1)Br)Sc2[nH]c3ccccc3n2)[NH3+] C43290408
C[C@H]([C@@H](c1cc(cs1)Br)Sc2[nH]c3ccccc3n2)[NH3+] C43290410
C[C@H]([C@H](c1cc(cs1)Br)Sc2[nH]c3ccccc3n2)[NH3+] C43290413
Cc1cc(c(n1c2c(cc(cc2Cl)C(F)(F)F)Cl)C)C[C@H](CO)[NH3+] C44464794
Cn1c2ccccc2c(c1Sc3ccc(cc3)Br)C[C@@H](CO)[NH3+] C44465135
Cn1c2ccccc2c(c1SCc3ccc(cc3)Cl)C[C@@H](CO)[NH3+] C44465155
CCC[C@@H](C)NC(=O)COc1ccc(cc1C[C@H](C)[NH3+])Br C49289485
CC[C@H]([C@@H](c1cc(cs1)Br)N2CCC[C@@H]2CCCO)[NH3+] C52757370
CN(Cc1cc(cs1)Br)c2ccc(cc2C(=[NH2+])N)Cl C52860146
CN(Cc1cc(sc1)Br)c2cccc(c2C(=[NH2+])N)Cl C52905624
CN(Cc1cc(cs1)Br)c2cccc(c2C(=[NH2+])N)Cl C52905633
C[C@@H](C[NH3+])C(=O)Nc1cc(cc(c1OC(F)F)Br)Cl C54338875
CC(C)[NH2+][C@@](C)(CCCSc1cccc(c1)Br)C(=O)N C55309536
CC[C@@H]([C@@H](c1cc(cs1)Br)N(CCO)C2CCCC2)[NH3+] C43287472
CC[C@H]([C@@H](c1cc(cs1)Br)N(CCO)C2CCCC2)[NH3+] C43287474
Cc1ccc2c(c1)nc([nH]2)S[C@H](C[NH3+])c3cccc(c3)Br C61440076
Cc1ccc2c(c1)[nH]c(n2)S[C@H](C[NH3+])c3cc(cs3)Br C61440140
CCCn1c(=O)[nH]nc1S[C@H](c2cc(cs2)Br)[C@@H](CC)[NH3+] C61594872
CN(Cc1cc(sc1)Br)c2ccc(c(c2)Cl)C(=[NH2+])N C61856695
CN(Cc1cc(cs1)Br)c2ccc(c(c2)Cl)C(=[NH2+])N C61856698
CCC[C@H](C)NC(=O)COc1ccc(cc1Br)C[C@@H](C)[NH3+] C62704593
c1cc(ccc1/C=C\2/C(=O)N(C(=O)S2)CC[NH3+])F C03194382
C[C@H](c1ccc2c(c1)N(C(=O)C(O2)(C)C)CC(=C)C)[NH3+] C19769305
CCN(c1ccc2c(c1)OCCO2)[C@H](C)C[NH3+] C20261428
c1c(cnc2c1nc(n2CC[NH3+])C(F)(F)F)Cl C36254133
Cc1c(nc(s1)C)[C@@H](C)[NH2+][C@H]2CCCCNC2=O C36976551
c1ccc2c(c1)CC[C@H]2[NH2+][C@@H]3CS(=O)(=O)C[C@@H]3O C37489158
Cc1c(c(=O)[nH]c(n1)C)[C@@H](C)[NH2+]CC2CCC2 C37642967
C[C@H](c1cccc(c1)O)[NH2+]C[C@@H]2COCCO2 C38060475
C[C@H](c1cccc(c1)O)[NH2+]C[C@H]2COCCO2 C38060477
Cc1c(sc(n1)C)[C@@H](C)[NH2+][C@H]2CCCCNC2=O C40447387
CN1c2ccccc2[C@H](C1=O)[NH2+]C3CCC(CC3)O C42063475
Cc1ccccc1[C@@H](C)[NH2+][C@H]2CS(=O)(=O)C[C@@H]2O C42210289
C[C@H]1C[C@@H](CN(C1)C2(CCS(=O)(=O)CC2)C[NH3+])C C42332197
C[C@@H]1C[C@H](CN(C1)C2(CCS(=O)(=O)CC2)C[NH3+])C C42332199
CC[C@](C)(c1nc2c(s1)CS(=O)(=O)CC2)[NH3+] C42332471
Cc1c(cco1)C[NH+](C)Cc2csc(n2)N C42449552
C[C@H]([C@H](c1cnn(c1)C)N(C)C2CCCC2)[NH3+] C43127009
Cc1nc2ccccc2n1[C@H](c3ccccn3)[C@H](C)[NH3+] C43341356
Cc1cc(c(s1)C)[C@@H](C)NC(=O)[C@@H]2C[NH2+]CCO2 C43708313
Cc1c(c(n[nH]1)C)C[NH2+]C[C@@H]2CCCCN2C C44561259
CC[C@@H](c1cccs1)[NH2+][C@H]2CC(=O)NC2=O C49529737
C[C@@H](CC[NH3+])N(C)c1ccc2c(c1)OCCO2 C49828193
C[NH2+]CC[C@H](c1ccc2c(c1)OCCCO2)O C49828718
C(c1nnc(o1)c2c(c(c(c(c2F)F)F)F)F)[NH3+] C50283502
CCO[C@@H]1CCC[NH+](C1)Cc2ccc(nc2)N C50818019
c1cc(c(nc1)n2ccnc2CC[NH3+])Br C52304669
c1c(nc(s1)C[NH3+])CN2CCO[C@@H]3[C@@H]2CCCC3 C52573142
CCO[C@@H]1CCC[NH+](C1)Cc2ccnc(c2)N C52731185
CCO[C@H]1CCC[NH+](C1)Cc2ccnc(c2)N C52731187
CC1CCC(CC1)(CO)[NH2+]Cc2cnn(c2)C C53113665
C[C@H]1CCC[C@@](C1)(CO)NCc2[nH+]ccn2C C53117196
C[C@@H]1CC[C@H]([C@@H](C1)CN(C)[C@@H]2CCS(=O)(=O)C2)[NH3+] C53868725
CC[NH2+]Cc1c(nn(c1C)[C@@H]2CCC[C@@H]2O)C C54599499
CC[NH2+]Cc1cnn(c1C)[C@@H]2CCCC[C@@H]2O C54600033
C[C@@H]1CCC[C@](C1)(CO)[NH2+]Cc2ccncn2 C54789942
Cc1c(cco1)CN(C)c2ncc(s2)C[NH3+] C54898560
Cc1ccc(cc1C[NH+](C)[C@@H]2CCS(=O)(=O)C2)N C57556433
C[NH2+]C[C@H]1C[C@@H](c2c1cc(cc2OC)OC)O C57955090
C[C@@H](C[NH3+])N1CCN(CC1)c2nc3c(s2)CCC3 C58022238
c1ccc2c(c1)[C@H](C(=O)N2)N[C@H]3CC[NH+](C3)C4CC4 C44684069
c1cc(c(nc1)C[NH3+])Cn2cc(cn2)Br C61657092
CC1CC(=O)N(C(=O)C1)c2ccc(cc2)C(C)(C)C[NH3+] C61828505
C1CCC2(CC1)CC(=O)N(C2=O)[C@H]3CCC[C@@H]3C[NH3+] C61884259
CCc1ccc(o1)[C@H](C[NH3+])N2CCCOCC2 C61916462
C1C[C@H]2[C@H](C1)OCCN2[C@@]3(CCN(C3)C4CC4)C[NH3+] C61990709
C[C@@H](Cc1ccc2cc3c(cc2n1)OCCO3)C[NH3+] C62626649
CC(C)O[C@H](C[NH3+])c1ccc2c(c1)OCCO2 C62711786
C[C@@]1(CCC[NH2+]C1)C(=O)Nc2nc(cs2)C3CC3 C62859952
C[C@]1(CCC[NH2+]C1)C(=O)Nc2nc(cs2)C3CC3 C62859953
CN(C1CCCCCC1)[C@]2(CCS(=O)(=O)C2)C[NH3+] C62962495
CC[NH+](CC)CCNC(=O)c1c[nH]c2cc(ccc2c1=O)C C04861608
CCn1ccc(n1)c2cc(nc(n2)SCC[NH3+])C(F)F C02538518
Cc1[nH]cc(n1)CN2CC[NH+]([C@H](C2)CCO)CC=C(C)C C19227836
C[NH+](CCCOc1ccccc1N)[C@@H]2CCS(=O)(=O)C2 C19731988
Cc1cc(c(cc1S(=O)(=O)N(CC[NH3+])C(C)C)C)OC C20183340
c1ccc(cc1)[C@H](C[NH3+])c2nnc(o2)COc3ccccc3 C20223000
CC(C)NC(=O)NC[C@H]1C[C@@H]2CC[NH+]1C[C@@H]2CN(C)CC#C C20503937
C[C@H](c1nnc(o1)SCC[NH3+])Oc2ccc(c(c2)F)F C32185711
CN(C1CCOCC1)[C@@H](C[NH3+])c2cc(cc(c2)OC)OC C36320799
CCC[NH2+]C[C@@H](CN1c2cc(ccc2OCC1=O)Cl)O C36950924
CCC[NH2+]C[C@H](CN1c2cc(ccc2OCC1=O)Cl)O C36950925
CC[C@H](c1cccc(c1)S(=O)(=O)Nc2cccnc2)[NH2+]C C37682308
CCC[NH2+]Cc1cccc(c1)O[C@H]2CS(=O)(=O)C[C@@H]2O C37704051
c1ccc2c(c1)CCC[C@@H]2[NH2+]C[C@@H](COc3cnsn3)O C37893483
CCOc1cc(ccc1O)C[NH2+]C[C@H]2CCS(=O)(=O)C2 C37982541
CCOC(=O)c1ccsc1NC(=O)CC2CC[NH2+]CC2 C40851904
C[C@@H]1C[C@@H](CC(C1)(C)C)OC(=O)[C@@H](CCS(=O)(=O)C)[NH3+] C40951477
c1cc2c(cc1CCC[NH+]3CCN(CC3)CCO)NCCO2 C41139240
c1cc(c(cc1CC[NH3+])Cl)OCc2nc(no2)C3CC3 C43490988
CCCCCN(C)S(=O)(=O)c1cc(cnc1)C#CC[NH3+] C44258344
CCN(CC)C(=O)CN(C)C(=O)C1(CCCCCC1)C[NH3+] C44763497
CCC[NH+]1CC[C@H](C1)CNC(=O)NCc2csc(n2)C C48921034
CCN(C[C@H]1CCCO1)S(=O)(=O)c2ccc(cc2)C[NH3+] C48966153
CCC[C@H](c1cccs1)NS(=O)(=O)N2CC[NH2+]CC2 C49548201
Cc1c(sc(c1C#N)NC(=O)C[NH+](CCO)C(C)C)C C49825245
c1cc2c(cc1[C@@H](CC[NH2+]C[C@H]3CCCO3)O)OCCCO2 C49917493
CCN([C@]1(CCC[C@@H](C1)C)C[NH3+])S(=O)(=O)N(C)C(C)C C50092978
Cc1c(cn[nH]1)CCCNC(=O)[C@H](C)[NH+]2[C@H](CC[C@@H]2C)C C50183657
CC(C)[NH+](C)CCNS(=O)(=O)c1ccc2c(c1)CCN2 C54108957
Cc1ccc(cc1)SCC(=O)O/N=C(/c2cc[nH+]cc2)\N C05047638
CCNc1ccc(c(n1)C[NH+]2CCN(CC2)CCO)Cl C61630988
CC[NH2+]CCS(=O)(=O)[N-]c1cccc2c1[nH+]c(cc2)C C61875497
CC[NH+](CCO)C[C@H](c1ccc2c(c1)NC(=O)CO2)Cl C62344746
Cc1ccc(cc1)[C@H](CNS(=O)(=O)NC)[NH+]2CCCC2 C62361890
CC(C)CCn1c(cc(=O)c(c1C[NH+]2CCCCC2)O)CO C62387861
CC[C@@H]1CCCC[NH+]1Cc2cc(=O)c(cn2CCCO)O C62388290
CC[C@H]1CCCC[NH+]1Cc2cc(=O)c(cn2CCCO)O C62388292
C[NH+](Cc1cc(=O)c(cn1CCCO)O)C2CCCCC2 C62388325
CCCn1cc(c(=O)cc1C[NH+]2CCCC[C@H]2CCO)O C62388641
CCCC1(CC[NH2+]CC1)C(=O)N[C@H](C)CN2CCOCC2 C62848511
CC[C@]1(CCC[NH2+]C1)C(=O)N[C@H](CC(C)C)C(=O)N(C)C C62854759
CC[C@]1(CC[NH2+]C1)C(=O)N(C)CC(=O)NCC(F)(F)F C62895618
CS(=O)(=O)NCCNC1=[NH+][C@@H](CS1)c2ccccc2 C63001941
Cc1c(nc[nH]1)C[NH2+]CC[C@H]2[C@@H](N=C3[C@H]2C=C(C=C3)OC)C C63514022
Cc1ccc(s1)C(=O)NCC(=O)NC[C@@H](C)[NH+]2CCCC2 C63733184
CN(C)[C@H](C[NH2+]C[C@@H]1CNc2ccnn2C1)c3ccccc3 C58325231
CN(C)[C@H](C[NH2+]C[C@H]1CNc2ccnn2C1)c3ccccc3 C58325234
COc1cccc(c1)[C@@H](c2cccnc2)NCc3[nH]cc[nH+]3 C66594130
C[C@H](c1cccc(c1)S(=O)(=O)NC)[NH2+]Cc2cscn2 C67010280
CCC[NH+]1Cc2cccc(c2C1)NC(=O)C(=O)N[C@@H](C)CC C67488802
Cc1csc(c1C(=O)NC)NC(=O)C(F)(F)F C00080627
CN(C)C(=O)CSc1nc2ccc(cc2s1)N C05929758
c1cc(ccc1CO)C(=O)Nc2nccs2 C06938747
C1CC[NH+](CC1)C[P@](=O)([C@H]2CCCC[C@H]2O)[O-] C13154933
Cc1cccc(c1)CNC(=O)c2ccc[nH]c2=O C26023209
CC(C)(CO)NC(=O)c1cc(cnc1)Br C35103063
c1ccnc(c1)c2c(n3ccccc3n2)CC(=S)N C36221878
Cc1cc(c(o1)C)C(=O)N(C)[C@@H](C)c2cccc(c2)N C36738150
Cc1c(cco1)C(=O)N(C)[C@H](C)c2cccc(c2)N C36738193
CC(C)N(C)C(=O)Cn1ccc2c1cc(cc2)N C37222347
c1cc(cc(c1)C(=O)Nc2ccncc2)C#CCO C37567133
Cc1cnc(c(n1)N(C)Cc2cccc(c2)N)C C37672567
c1ccc(c(c1)C(=S)N)O[C@@H]2CCS(=O)(=O)C2 C38084782
CNC(=O)c1ccsc1NC(=O)C2CCC2 C38828601
C[C@@H]1[C@H]([C@@H]2C=C(C=CC2=N1)OC)c3cnc(s3)N C39976996
c1cc2c(cc1[C@H]([C@H]3CCCO3)O)CCC(=O)N2 C40248531
Cc1ncc(s1)CN(C)C(=O)c2c(ccs2)N C40328675
C[C@@H](C(=S)N)N1C(=O)CC2(CCCCC2)CC1=O C40365068
C[C@H](C(=S)N)N1C(=O)CC2(CCCCC2)CC1=O C40365069
CC[C@@H](C(=S)N)N1C(=O)CC2(C1=O)CCCCC2 C40365203
Cc1cc(=O)n(cn1)Cc2ccc(cc2)C(=S)N C40728357
CC(C)(C)[S@](=O)Cc1cc2c(cc1N)OCCO2 C40966414
CC1(Cc2c(ccn2CC(=O)NC3CC3)[C@H](C1)O)C C41716746
Cc1cc2c(n1CCC(=O)NC)CC(C[C@H]2O)(C)C C41721412
c1cc2c(cc1N)nc(o2)[S@@](=O)C3CCCC3 C42196538
CC(C)(C[NH+]1CCc2ccccc2[C@@H]1C(=O)[O-])O C43594342
CC(C)(C[NH+]1CCc2ccccc2[C@H]1C(=O)[O-])O C43594344
Cc1nc(cs1)CN(C)C(=O)c2c(ccs2)N C44595003
Cc1cc(ccc1C(=O)N(C)C[C@H]2CCCCO2)N C44749011
C[C@@H]1CC[C@H](CN1C(=O)C[C@@H]2CCC=C2)C(=O)N C49098947
C[C@H]1CC[C@H](CN1C(=O)C[C@@H]2CCC=C2)C(=O)N C49098950
Cc1c(n(c(c1C#N)N)Cc2cnc(s2)C)C C49534569
Cc1c(cco1)C(=O)NCc2ccccc2C#CCO C49588017
C[C@H](CC(=S)N)N1C(=O)CC2(C1=O)CCCCC2 C50391083
Cc1cc(c(o1)C)C(=O)N[C@@H]2CCCC[C@H]2O C52000798
c1cc2c(cc1N)CC(=O)N2CC3CCOCC3 C52172741
CS(=O)(=O)Cc1nc(cs1)c2cccc(c2)N C52789279
Cc1c(c(n(n1)[C@@H](C)COC)N)Br C53197665
C[C@H](CN1C(=O)CC2(C1=O)CCCCC2)C(=S)N C54154627
CCN(c1cccc(c1)C)[C@@H]2CS(=O)(=O)C[C@@H]2N C54493098
Cc1ccc(c(n1)C)[C@@H](c2ccc3c(c2)CC(=O)N3)O C55331274
Cc1cc2c(s1)ncn(c2=O)C[C@@H](C)C(=S)N C57838865
Cc1cc(c(s1)C)[C@H](C)NC(=O)[C@@H]2CC(=O)NC2 C58028781
CC1(c2cc(cc(c2NC1=O)[C@@H](COC)O)F)C C58103365
Cc1c2c([nH]n1)NC(=O)CS[C@@H]2c3ccsc3 C20898809
CC1(CC(=O)N(C(=O)C1)c2cc(ccc2Cl)N)C C61824470
c1c(cnc(c1C#N)SC2CCOCC2)N C62053806
Cc1cc(cc2c1NC(=O)[C@@H]2C)[C@H]([C@@H]3CCCO3)O C58094856
[H]/N=C/1\NC(=O)[C@@H](S1)CC(=O)c2ccc(cc2)C C18127283
[H]/N=C\1/NC(=O)[C@@H](S1)CC(=O)c2ccc(cc2)C C18127283
CC1(Cc2c(cnc(n2)NC3CCCC3)C(=O)C1)C C00477301
Cc1cccc(c1)N2C(=O)N(C(C[C@]2(C)O)(C)C)C C01504654
Cc1ccc(cc1)C2=N/C(=C\c3ccc(cc3)O)/C(=O)O2 C04712800
c1ccc2c(c1)c(ncn2)N3CCNc4c3cccc4 C01682796
CC(C)(C)c1ccc(cc1)C2=C(C(=O)NC2=O)OC C01752280
Cc1c2cc[n+](cc2c(c3c1[nH]c4c3cc(cc4)OC)C)[O-] C01762403
Cc1ccc(o1)N2[C@@]([C@H]3CCCCC3=N2)(C(F)(F)F)O C07881316
c1ccc(cc1)N2[C@H](Nc3ccccc3C2=O)c4ccco4 C07884326
c1ccc2c(c1)/C(=N/N=C/c3ccc(cc3)F)/C(=O)N2 C00041662
Cc1c(ccc2c1O/C(=C/c3ccc(cc3)OC)/C2=O)O C02136055
CCCc1cc(=O)oc2c1cc(c(c2C)O)C(=O)C C08991172
Cc1ccc(cc1)Nc2ncc3c(n2)C[C@H](CC3=O)C C10156835
Cc1cc(cc2c1c(=O)c(co2)c3ccc(cc3)OC)O C11865148
CC(C)C(=O)c1c(c2ccccc2c3c1sc(=O)o3)O C16574988
Cc1c2cc(c(nc2[nH]n1)[C@H]3CCOC3)c4ccccc4 C20537709
C[C@H]1CCCCN1c2[nH]c(=O)cc(n2)C(F)(F)F C22450776
CCc1nc2n(n1)c3c(s2)[C@@H](NCC3)c4cccs4 C28429153
c1nc2n(n1)c3c(s2)[C@H](NCC3)C4CCCCC4 C28429342
CC(C)c1nc2n(n1)c3c(s2)[C@@H](NCC3)C(C)(C)C C28429667
Cc1c[nH]/c(=N\S(=O)(=O)c2ccc3c(c2)CCC3)/s1 C28577674
c1ccc(cc1)c2[nH]c(=O)c(cn2)Oc3ccccc3 C18187744
c1ccc(c(c1)C2=NN/C(=C/3\C=CC=CC3=O)/O2)F C30824220
C[C@H]1[C@H](Sc2nnc(n2N1)c3ccc(cc3)Cl)C C36150875
C[C@@H]1CCC[C@H](C1)Nc2cccc(c2)n3cnnc3 C36991033
Cc1c2cc(cnc2n(n1)C)N[C@@H]3CCC[C@@H](C3)C C37084705
c1cc2cnccc2c(c1)Nc3c(nsn3)Cl C37373205
Cc1cc(nc(n1)Oc2ccc3ccc(cc3c2)O)C C37674535
Cc1c(sc2c1c(ncn2)Oc3cccc(c3)O)C C37674671
c1ccc(cc1)S(=O)(=O)/N=c\2/ccc3ccccc3[nH]2 C00152049
CSc1[nH]c(=O)c(c(n1)c2ccc(cc2)Cl)C#N C13554721
COc1cc(c2c(=O)cc(oc2c1)c3ccccc3)O C18136415
c1cc(oc1)/C=C\2/C(=N/c3ccc(cc3)F)/NC(=O)S2 C39886144
CC1(Oc2ccc(cc2O1)NCc3cscn3)C C40504250
Cc1cc(nc(c1C#N)Nc2cccc3c2nccc3)C C40508823
c1ccc(c(c1)NC(=O)c2c(c3ccccn3n2)Cl)F C40798463
c1cc2c3c(c(ncn3)NC4CCCCC4)sc2nc1 C41472605
Cc1ccc(c(n1)Oc2ccc3ccc(cc3c2)O)C#N C43396095
Cc1cccc2c1c(=O)[nH]c(n2)c3ccc(cc3)OC C48606505
CSc1[nH]c(=O)c2c(csc2n1)c3ccco3 C49068514
CC1(Oc2ccc(cc2O1)NCc3cccn3C)C C50595267
Cc1cc(nc(c1C#N)Nc2ccc(c(c2)C#N)F)C C51638066
c1cnc(c(n1)C#N)Nc2cc(cc(c2)Cl)Cl C54379053
CNc1c2c3c(sc2nc(n1)c4ccco4)CCC3 C54456625
Cc1cc(c2c(c1)-c3cc(nn3[C@@H](N2)c4ccco4)C)C C00818046
Cc1ccc(cc1)[C@@H]2C[C@H](Nc3n2ncn3)c4ccccc4 C02487919
Cc1ccc2c(c1)/C(=N\N(C)c3ccccc3)/C(=O)N2 C59049391
Cc1cc(ccc1F)Nc2c(c(c(nn2)C)C)C#N C61119753
c1ccc(cc1)/N=C/2\NC(=O)/C(=C\c3cccnc3)/S2 C18996645
CC1=C2[C@H](NC(=O)[C@@H]2N=N1)c3ccc(cc3)C(C)(C)C C21367602
c1cc2c(c(c1)F)C3(CCCC3)CN2C(=O)c4cc[nH]n4 C65563151
C[C@H]1CC2=C([C@H](C(=C(O2)N)C#N)c3ccco3)C(=O)C1 C00293436
Cn1c2c(cccn2)nc1/C(=C/c3ccc(cc3)N)/C#N C04075353
CC(C)(C)n1cccc1C=C2C(=O)NC(=S)NC2=O C00199192
c1cc(ccc1C(=O)N2[C@@](CC=N2)(C(F)(F)F)O)O C05751492
c1cc(c(cc1[N+](=O)[O-])/C=C(/C#N)\C(=S)N)Cl C05943980
Cc1c(cco1)C(=O)NNC(=O)c2cc(cc(c2)F)F C08351018
Cn1cccc1/C=C/2\C(=NN(C2=O)c3ccccc3)N C18195195
c1ccc2c(c1)CC[C@@H](N2)C(=O)N[C@@H]3CCS(=O)(=O)C3 C19428726
Cc1cc(cc(c1)NC(=O)Cc2c(nc([nH]c2=O)C)C)C C19937406
Cc1cc(ccc1N)O[C@@H]2CS(=O)(=O)C[C@@H]2N(C)C C31977761
C[C@@H]1C(=O)N(C(=S)N1)c2ccc(cc2)CC(=O)NC C32778567
Cc1c(cccc1S(=O)(=O)N2CCOC[C@H]2C)N C35773834
c1ccc2c(c1)C(=NS2(=O)=O)Oc3ccc(cc3)N C36984698
Cc1ccc(c(c1C)S(=O)(=O)N2CCO[C@@H](C2)C)N C37054954
c1ccc2c(c1)C(=NS2(=O)=O)OCc3ccc(cc3)N C36667362
Cc1ccc(n1C)C(=O)Nc2ncc(s2)C#CCO C37548107
Cc1cc(ccc1NC(=O)c2cnoc2C)C#CCO C37549193
Cc1ncc(s1)CNc2ccc3c(c2)C(=O)NC3=O C37797075
Cc1ccc(s1)C(=O)NNC(=O)c2cc(oc2C)C C05823369
Cc1ccsc1[C@H]2C3=C(N=N[C@H]3NC4=C2C(=O)CCC4)O C39358984
C[C@@H]1C2=C(N=N[C@@H]2NC3=C1C(=O)C[C@H](C3)c4cccs4)O C39359354
CC1=CC(=C)NC(=O)[C@H]1[C@H]2NC(=NO2)c3ccsc3 C39466907
C[C@H](C(=O)NC)NC(=O)c1cc(nc(c1)Cl)Cl C42350863
Cc1c(n(c2c1c(nc(n2)C)N)[C@H](C)c3ccncc3)C C43531443
Cc1cc(c(o1)C)[C@H](C)NC(=O)NC(=O)[C@@H](C)Cl C44731761
c1cc(c(c2c1C(=O)/C(=C/c3ccncc3)/O2)CO)O C45918922
C[C@@H]1CCC[C@@H]([C@@H]1C)NC(=O)N[C@@H]2CCS(=O)(=O)C2 C47594500
CCc1c(c([nH]c1C(=O)/N=C\2/NCCS2)C)C(=O)C C48222079
Cc1nnc(s1)NC(=O)c2c(cc(cc2F)F)O C49447345
Cc1c(n(c2c1c(nc(n2)C)N)Cc3cnc(s3)C)C C49534573
C[C@H](c1ccc(cc1)C#CCO)NC(=O)c2cnn(c2)C C49588441
Cc1c(c(n(n1)C)n2c(c(c(n2)C)Br)C)N C50588535
C[C@H]1CCCN(C1)S(=O)(=O)N[C@@H]2CCCC[C@@H]2O C52004523
Cc1c(c(=O)[nH]n1C(=O)c2c(cccc2F)F)CCO C01390476
Cc1cc(c(n1C)C)CNc2ccc3c(c2)NC(=O)CO3 C52789687
CCn1c2c(cc(c1=O)Br)cnc(n2)N C33358870
Cc1ccc2c(c1)[C@@H](C(=O)N2)Nc3ccc(=O)n(c3)C C37785492
c1ccc2c(c1)N=CN(S2(=O)=O)Cc3ccc(cc3)N C48505720
c1cc(ncc1Br)C(=O)Nc2cc[nH]n2 C61863816
Cc1c2c([nH]n1)NC(=O)C[C@@H]2c3ccc(cc3)N(C)C C04170138
Cc1cccc(c1)[C@](C)(C(=O)[O-])[NH+]2CCC(=O)NCC2 C62101984
c1cc2c(cc1NC(=O)c3cscn3)CCC(=O)N2 C62660522
c1cc(ccc1c2c[nH]cn2)NC(=O)c3cscn3 C62661207
CCC1(CCN(CC1)S(=O)(=O)c2cccnc2N)C C62960829
Cc1cccn(c1=O)Cc2nc(c3ccsc3n2)N C62986475
CN(C)c1c(cccc1Cl)NC(=O)[C@H]2CCC(=O)N2 C63842930
CC1(CC2=N[C@@H](N[C@@H]2C(=O)NC1)C3=CC=C[C@@H]4C3=CC=N4)C C65403519
CC1(CC2=N[C@H](N[C@H]2C(=O)NC1)C3=CC=C[C@@H]4C3=CC=N4)C C65403522
CC1=C([C@@H](NC(=S)N1)c2cscn2)C(=O)OC C67029154
Cc1c2c([nH]n1)C[C@]([C@H]([C@@H]2c3ccco3)C(=O)C)(C)O C03766579
c1ccc(c(c1)[C@H]2C3=C(CNC3=O)Nc4ccccc4N2)O C00448048
c1cc2c(cc1c3ccc4c(c3)sc(n4)N)sc(n2)N C00366006
CCc1c(sc(c1C(=O)N)NC(=O)Nc2ccc(cc2)C)C C01001940
Cc1cccc(c1C)NC(=S)Nc2ccc3c(c2)[nH]c(=O)[nH]3 C03354534
Cc1ccccc1NC(=S)NNC(=O)c2ccccc2O C06632906
C[C@@H](C(=O)c1ccc2c(c1)CCC2)Sc3nc(cc(n3)N)N C06533219
Cc1ccc(cc1)NC(=S)N/N=C(/C)\c2cccc(c2)N C13112035
c1cc(sc1)c2ccc3c4c(c(nc(n4)N)N)sc3n2 C05286226
C/C=C\1/CN2[C@@H]3Cc4c5cc(ccc5[nH]c4[C@@]2(C[C@@H]1[C@@H]3CO)O)O C13304253
C[C@@H]1Cc2cc(c(cc2[C@H]([C@@H]1C)c3ccc(c(c3)O)O)O)O C14726789
c1ccc(cc1)Cc2c(c([nH]n2)N)c3[nH]c4ccccc4n3 C19721428
Cc1cc(c(cc1OC)C)[C@H]2C(=C(NC(=S)N2)C)C(=O)N C02480159
Cc1cc(c(cc1OC)C)[C@@H]2C(=C(NC(=S)N2)C)C(=O)N C02480161
Cc1cc(c(c(c1)C)C2C(=C(SC(=C2C#N)N)N)C#N)C C20344369
CC(C)CCNC(=O)Nc1c(c2c(s1)CCC2)C(=O)N C28286438
c1cc2c(ccc(c2nc1)CSc3nc(cc(n3)N)N)F C32331934
Cc1ccc(cc1F)Nc2ccc(cc2N)S(=O)(=O)NC C35339983
Cc1cccc(c1C)Nc2ccc(cc2N)S(=O)(=O)NC C35340008
Cc1c(cccc1Cl)NS(=O)(=O)c2ccccc2NN C35354160
Cc1ccc(c(c1)Cl)NS(=O)(=O)c2ccc(cc2)NN C35354708
c1cc(c(cc1F)Cl)Nc2cc3c(cc2N)OCC(=O)N3 C35453195
Cc1ccc(cc1)c2nc3c(cccc3n2C[C@H](CO)O)N C36284376
C[C@@H](c1cccc(c1)O)NC(=O)c2ccc(c(c2)N)Cl C37005163
Cc1ccc(cc1N[C@H](C)c2ccccc2O)S(=O)(=O)N C37135456
c1cc(c(cc1N)O)c2[nH]c3cc(ccc3n2)Br C37441245
c1cc(cc(c1)Br)N[C@H](c2ccc(cc2)O)C(=O)N C37944488
Cn1c2ccc(cc2nc1c3ccc4c(c3)sc(n4)N)N C00809914
C[C@@H](c1ccccc1Br)NC(=O)c2cc(c[nH]2)N C40309532
c1c(cc(c(c1C(=O)[O-])NC(=O)C2(CCCC2)[NH3+])Cl)Cl C40481201
c1cc(ccc1Sc2c(cc(cn2)N)C(=O)N)Br C42140161
C[C@@H]1CCC[C@H]([C@@H]1C)NC(=O)C2(CCCCC2)/C(=N/O)/N C44784294
CCCNC(=O)[C@H](C)Nc1ccc(cc1N)Br C49194258
CCC[C@H](c1cccs1)NC(=O)Nc2cccc(c2)N C49548212
C[C@H](c1ccc(s1)Cl)NC(=O)c2ccccc2NN C51095279
C[C@@H]1CCC[C@@H]([C@@H]1C)NC(=O)c2cc(cnc2NN)Br C51096232
CC[C@@H]1CCCC[C@@H]1NC(=O)c2cc(nc(c2)Cl)NN C51123794
CC(C)(C)CC(C)(C)NC(=O)c1cc(nc(c1)Cl)NN C51124416
c1ccc(cc1)C(c2ccccc2)(c3[nH]c4cc(ccc4n3)N)O C06813872
c1c2c(sc1C(=O)NCCC/C(=N\O)/N)CCCCC2 C54135921
C[C@@H](Cn1c2ccccc2nc1c3cccc(c3)N)C(=S)N C57868247
C[C@@H](Cn1c2ccccc2nc1c3ccc(cc3)N)C(=S)N C57868257
Cc1cc(ccc1Br)NC(=O)c2cccnc2NN C51090108
c1c(cc(c(c1Nc2cc3c(cc2N)CC(=O)N3)F)F)F C61099522
Cc1ccc(c(c1)C(=O)Nc2cc(cc(c2F)F)F)NN C61123190
c1cc2c(cc1N)c(c[nH]2)C(=O)Nc3cc(cc(c3)Cl)Cl C62832393
Cc1cc(ccc1NN)C(=O)Nc2nc3c(s2)CCCC3 C63059170
Cc1ccc(s1)[C@H](C)NC(=O)c2ccc(c(c2)C)NN C63059418
Cc1cc(ccc1Oc2ccc(cc2N)C(=O)N)Br C63061554
Cc1ccccc1N/C(=[NH+]\N=C\c2ccc(cc2O)O)/[S-] C13597877
CCc1ccsc1C(=O)Nc2ccc(cc2)CNC(=O)N C67238893
CC[C@@H]1CCCC[NH+]1[C@@H](C[NH3+])c2ccc(cc2O)O C32026636
C[C@@H]1CCC[C@H]([NH+]1[C@@H](C[NH3+])c2ccc(cc2O)O)C C32026641
C[NH+]1CCC(CC1)N(C)[C@@H](C[NH3+])c2cc(c(c(c2)Cl)O)OC C32088427
CN1CC[NH+](CC1)CCNc2ccc(c3c2cc[nH+]c3)N C37759554
C[NH+]1[C@@H]2CC[C@H]1CC(C2)C[NH2+]Cc3ccc(c(c3)O)O C38019071
CC[NH+]1CC[C@@H](C1)CNc2c(c(cc([nH+]2)C)C)C(=S)N C40514881
c1cc(c(c(c1)O)O)C[NH2+][C@H]2CCC[C@H]2n3cc[nH+]c3 C41117436
CC(C)(C)[C@@H](Cn1cc[nH+]c1)[NH2+]Cc2cccc(c2O)O C41117612
CNC(=O)[C@H]1CCCC[NH+]1[C@@H]2CCCCC[C@@H]2C[NH3+] C42408633
CC[C@@H]1CC[C@H]([C@@H](C1)[NH+]2C[C@@H](CC[C@@H]2C)C(=O)N)C[NH3+] C42428237
c1cc(ccc1C[NH+](CC(F)(F)F)C2CC2)C(=[NH2+])N C42767841
CC[C@H]([C@@H](c1ccsc1)[NH+]2CCC(CC2)CO)[NH3+] C43116465
CC[C@@H]([C@@H](c1ccc(o1)C)[NH+]2CCC(CC2)CO)[NH3+] C43364002
CC(C)N(CCCO)c1c(cc2c([nH+]1)CCC2)C[NH3+] C43405510
CC[NH+](Cc1ccc(s1)C#CC[NH3+])CC(=O)NC(C)C C43684070
CCC[NH+](Cc1ccc(s1)C#CC[NH3+])CC(=O)NC C43684078
c1cc(c2cc[nH+]cc2c1N)N[C@H]3CC[NH+](C3)C4CC4 C44689334
CC[NH+](CC)C[C@@H](C)Nc1ccc(c2c1[nH+]ccc2)N C45688367
Cc1cc([nH+]c(c1C(=S)N)N[C@H](C)Cn2cc[nH+]c2)C C49237618
c1cc2c(ccc(c2N)N[C@H]3CC[NH+]4[C@@H]3CCC4)[nH+]c1 C49564663
C[C@H](c1ccc(cc1O)O)[NH2+]CC[NH+]2CCCCC2 C49574555
CC1(CC(CC([NH2+]1)(C)C)[NH2+]Cc2c(ccc3c2oc(=O)c4c3cccc4)O)C C06760055
CC[NH2+][C@H](C[NH3+])c1cc(c(cc1Br)OC)OC C50270053
CCC[NH2+][C@@H](C[NH3+])c1cc2c(c(c1)Cl)OCCO2 C50270621
c1ccc(cc1)C[NH+](CCO)Cc2ccc(s2)C#CC[NH3+] C50515564
C[NH+](C)CC1CC[NH+](CC1)C[C@H](c2ccccc2N)O C51327003
C[C@H](c1ccc2c(c1)OCCO2)[NH2+]C3CCC(CC3)[NH3+] C51693638
C=CCOc1ccccc1C[NH2+]C2CCC(CC2)[NH3+] C51694069
C[C@@H]1CC[NH+]([C@@H](C1)C)CC[C@@](C)(C(=O)N)[NH2+]C2CC2 C51747626
C[C@H]1CCC[C@@](C1)(CNC(=[NH2+])NC(C)(C)C)[NH+](C)C C52043360
c1ccc(cc1)[C@@H](C[NH3+])NC(=O)[C@H]2CC=C(S2)C3=c4cccnc4=[NH+]C3 C52565257
Cc1cc(nc([nH+]1)N)N[C@H](C)C[NH+]2C[C@@H](C[C@@H](C2)C)C C48962911
Cc1cc(nc([nH+]1)N)NC[C@H](C)[NH+]2CCCC[C@@H]2C C52101607
CC[C@@H]1CC[C@@H]([C@@H](C1)C[NH+](CCO)C2CCCCC2)[NH3+] C53875370
C[C@H]1CC[C@H](C[C@@H]1C(=O)NCC[NH+](C(C)C)C(C)C)[NH3+] C55125042
c1cc(cc(c1)c2nc(cs2)CC[NH3+])C[NH+]3CCCNCC3 C57662218
CCCC[NH+]1CCC2(CC1)C(=O)N(C(=O)N2)CC(C)(C)[NH3+] C57846825
C[C@@H](C[NH2+]Cc1ccc(c(c1)O)O)C[NH+]2CCCC2 C57994264
Cc1c([nH+]nc(c1C(=S)N)NCC(C)(C)C[NH+](C)C)C C40290877
CCC(C)(C)[C@H]1CC[C@H]([C@@H](C1)[NH+]2CC[C@@H](C2)O)C[NH3+] C61710096
CC[NH+]1CCC(CC1)CNc2cc[nH+]c(c2)C(=S)N C61813185
CC[C@H](CC(=[NH2+])N)[NH+](C)[C@@H](C)c1ccccc1Cl C62014840
C[C@@H]1CCC[C@H]([C@@H]1[NH3+])C(=O)NC[C@@H](C)C[NH+]2CCCC2 C62073232
C[C@H]1CC[C@H](C[C@@H]1C(=O)NC[C@@H](C)C[NH+]2CCCC2)[NH3+] C62073249
C[C@@H](CNC(=O)C1(CCCC1)C[NH3+])C[NH+]2CCCC2 C62073545
c1ccc(cc1)[C@H](CC(=[NH2+])N)[NH+]2CCC3(CCCC3)CC2 C62954380
c1cc(ccc1[C@@H](C[NH+]2CC[C@@H](C2)[NH+]3CCCCC3)O)N C62977673
Cc1ccc(c(c1)N(C)CC[NH+]2CCCC2)C(=[NH2+])N C63052100
C[NH+]1CCC(CC1)C[NH+](C)Cc2ccc(c(c2)N)O C63119747
C[C@H](c1ccc(cc1O)O)[NH+]2CCCC[C@@H]2C[NH2+]C C63166528
c1ccc2c(c1)c(c[nH]2)[C@H]3c4c(c5ccccc5[nH]4)CC[NH2+]3 C04090269
Cc1cc(cc(c1Oc2ccc(cc2)C(=[NH2+])N)C)Cl C19866292
C[C@H](c1ccc(cc1)F)[NH2+][C@H](C)c2ccc(cc2O)O C20095570
c1ccc(c(c1)[C@H](c2cc3c(cc2Cl)NC(=O)C3)[NH3+])F C35359425
c1ccc2c(c1)c(c(cn2)C(=[NH2+])N)Sc3ccccc3F C36914297
C[C@H]1CCCC[NH+]1C[C@@H](c2ccc(cc2)C(=S)N)O C37143849
C[C@@H](Cc1[nH]c(cn1)c2ccc(cc2)Br)[NH3+] C37476855
Cc1cc(cc(c1Cl)C)Oc2ccc(cc2)C(=[NH2+])N C36683349
Cc1ccc(cc1NC(=O)CSC(C)(C)C)C#CC[NH3+] C37551942
C[C@H](Cc1[nH]c(c(n1)c2ccccc2)c3ccccc3)[NH3+] C37608896
Cc1cc(ccc1Oc2cc(c(c(c2)C)Cl)C)C(=[NH2+])N C37734443
C[C@@H](c1cc(ccc1O)O)[NH2+][C@H](C)c2c(cccc2F)F C37771701
CC1(C[C@@H]([C@@H](C([NH2+]1)(C)C)CC[C@@H](c2ccccc2)O)O)C C04102044
Cc1cc(cc(c1O)C)[C@@H](CO)[NH2+]C2CCCCCC2 C38122575
C[C@@]12CC[C@@H](C1(C)C)C[C@H]2[NH2+]Cc3ccc(cc3O)O C36957957
c1cc(c(cc1O)O)C[NH2+]Cc2cc3c(s2)CCC3 C40625318
C[C@H](c1ccc(cc1O)O)[NH2+]Cc2cc3c(s2)CCC3 C40625482
C[C@@H](c1ccc(s1)Br)[NH2+]C(C)(C)C(=O)N C40674761
CC(C)(C)N/C(=[NH+]/N)/c1c(c(c(c(c1F)F)F)F)F C42037154
c1ccc2c(c1)[nH]c(n2)S[C@@H](C[NH3+])c3cccs3 C43112898
CC(C)(C)CC(C)(C)NC(=O)c1ccc(s1)C#CC[NH3+] C43438588
C[C@@H](C(=[NH2+])N)N(C)Cc1cc(cs1)Br C43515559
c1cc(c(cc1c2ccc(o2)C[C@@H](CO)[NH3+])Cl)Cl C44467177
C[NH+](Cc1ccc(cc1)Cl)Cc2ccc(c(c2)N)O C48879851
CC[C@@H]1CCCC[C@@H]1NC(=O)c2ccc(s2)C#CC[NH3+] C49124781
C[C@H](c1ccccc1F)Nc2ccc(c3c2cc[nH+]c3)N C49528803
Cc1ccc(s1)C(=O)N[C@H](C)c2ccc(cc2)C#CC[NH3+] C49586776
Cc1cc(cc(c1O)C)c2nc3c(s2)[C@@H](CCC3)[NH3+] C50330410
c1cc2c(c(c1)Br)[nH+]c3c(c2NN)CCCC3 C51170003
c1cc(cc(c1)N)[C@H](C[NH+]2CC[C@@H]3CCCC[C@@H]3C2)O C51326580
Cc1ccc(c(c1)Oc2cc(ccc2C(=[NH2+])N)C)C(C)C C51580841
Cc1ccc(c(c1)Oc2ccc(c(c2)C)Cl)C(=[NH2+])N C51580861
Cc1cccc(c1)CCNc2ccc3c(c2N)ccc[nH+]3 C51669353
C[C@H](c1ccc2ccccc2c1O)[NH2+][C@@H]3CCCC[C@@H]3O C51991393
c1c(cc(c(c1C[NH2+][C@@H]2CCCC[C@@H]2O)O)Cl)Cl C51992122
Cc1ccc(cc1C)Oc2cccc(c2C(=[NH2+])N)Cl C52906642
Cc1cc(cc(c1)Oc2cccc(c2C(=[NH2+])N)Cl)C C52906647
c1cc(c(cc1C[NH2+]Cc2ccc(c(c2)Cl)F)O)O C53155433
Cc1ccc(c(c1)Br)Nc2ccc([nH+]c2)N C20584708
C[C@H](c1cccc(c1)Br)Nc2ccc([nH+]c2)N C49564051
C[C@H]1CCC[C@@H](C1)Sc2c(cc3c(n2)CCC3)C(=[NH2+])N C54691448
C[C@@H]1CCC[C@@H]([C@@H]1C)NC(=O)[C@@H]2CCC[C@@H](C2)CC[NH3+] C55145683
CCc1cc(c2c(c1)C(C(=O)N2)(C)C)[C@H](c3ccccc3)[NH3+] C58093958
Cc1ccc2c(c1)[nH]c(n2)S[C@@H]3C[C@@H](CC[C@@H]3C[NH3+])C C61440514
c1cc(c(cc1C#CC[NH3+])NC(=O)c2ccc(s2)Cl)Cl C61692027
Cc1ccc(c(c1)Oc2ccc(c(c2)Cl)C(=[NH2+])N)C C61856833
c1ccc2c(c1)CCC[C@H]2Oc3ccc(c(c3)Cl)C(=[NH2+])N C61856883
CN(Cc1c(cccc1Cl)F)c2cccc(c2)C(=[NH2+])N C61951390
C[C@H](c1ccccc1F)[NH+](C)Cc2ccc(c(c2)N)O C62012725
c1ccc(cc1)[C@@H](CO)[NH2+][C@H]2CCCc3c2ccc(c3)O C63000820
C[C@@H]1CCc2c(sc(c2C(=O)N)NC(=O)c3ccc(cc3)O)C1 C01788415
CC1=C([C@@H](NC(=S)N1)c2ccc(cc2)O)C(=O)Nc3ccccc3F C04276382
Cc1ccc(o1)c2cc(c3c(c(sc3n2)C(=O)N)N)C(F)(F)F C00534548
c1c(c(cc(c1Cl)Cl)Cl)OCC(=O)NNC(=S)N C01709776
c1ccc2c(c1)c(c(s2)/C=N/NC(=O)c3ccc(cc3O)O)O C00266467
C[C@@H]1CCc2c(sc(c2C(=O)N)NC(=S)NC(=O)C(C)C)C1 C00559976
c1ccc2c(c1)ccc(c2/C=N/NC(=O)c3cc(cc(c3)O)O)O C06660259
Cc1ccc2c(cc(=O)oc2c1C)CSc3nc(cc(n3)N)N C06533302
CCCNC(=O)c1cccc2c1N[C@@H]([C@H]3[C@@H]2C=CC3)c4ccc(cc4O)O C13640152
CC(=O)NC(=S)Nc1c(c2c(s1)C[C@H](CC2)C(C)(C)C)C(=O)N C14257840
Cc1c([nH]c2c1cc(cc2)C(=O)NNC(=O)c3ccccc3O)C C17525987
c1ccc(cc1)Cc2c(c(n(n2)CCO)N)c3[nH]c4ccccc4n3 C19721541
c1cc(ccc1NC(=O)c2ccc(s2)Br)NC(=O)N C26353338
CC(C)(C)c1ccc(cc1)CNc2cc(ccn2)c3nc([nH]n3)N C29393476
c1cc(cc(c1)NC(=O)N)NC(=O)/C=C/c2ccc(o2)Br C29615996
Cc1c(c(nc2c1C(=Cc3ccc(cc3O)O)C(=C2C#N)C)N)C#N C32186382
c1ccc(c(c1)NN)S(=O)(=O)Nc2ccccc2Br C35354510
c1c(cc(c(c1Br)O)Br)/C=N/NC(=O)N C36617127
c1cc(c(c(c1)Cl)NC(=O)CCSc2nc([nH]n2)N)Cl C37022570
c1ccc(c(c1)CNc2ccc(cc2Br)S(=O)(=O)N)O C37137951
c1cc2c3cc(ccc3[nH]c2cc1C(F)(F)F)NS(=O)(=O)N C38223491
Cc1ccc(cc1)[C@@H]2NN=C(N2N)SCc3[nH]c4ccccc4n3 C39927305
c1cc2c(cn[nH]2)c(c1)NS(=O)(=O)c3ccc(cc3N)Br C40315423
c1cc(sc1C(=O)NC2(CCCC2)/C(=N\O)/N)Br C40372030
Cc1ccc(s1)S(=O)(=O)NC2(CCCCCC2)/C(=N/O)/N C40377295
Cc1cccnc1Nc2c(c(ncn2)Nc3ccccc3Cl)N C40758024
c1ccc2c(c1)[nH]c(n2)c3ccnc(c3)NC(=O)c4cccc(c4)N C40818474
c1cc(c(cc1N)C(=O)N)Oc2ccc(cc2F)Br C41081113
CN(C)c1ccc(cc1)/C=C/C(=O)Nc2ccc(cc2)NC(=O)N C42063622
c1c(csc1Br)CSc2c(c(cc(n2)N)N)C#N C42153572
C[C@@H]([C@]1(CC[C@H]2[C@@]1(C[C@@H]([C@@H]3[C@@H]2CC[C@@H]4[C@@]3(CC[C@@H](C4)O)C)O)C)O)O C43757370
CCC(CC)(/C(=N/O)/N)C(=O)Nc1c(cc(cc1C)Br)C C44783010
Cc1ccc(c(c1)Br)NC(=O)C2(CCCC2)/C(=N/O)/N C44783732
Cc1c(c(n[nH]1)C(=O)Nc2ccc(cc2C(F)(F)F)Br)N C50305770
CC(C)c1c(c(n[nH]1)C(=O)Nc2ccccc2Br)N C50309657
Cc1cc(cc(c1NC(=O)c2cc(nc(c2)Cl)NN)C)Br C51088557
Cc1ccc(c(c1)C)NC(=O)c2cc(cnc2NN)Br C51096266
CCc1ccccc1NC(=O)c2cc(cnc2NN)Br C51112181
c1cc(sc1)[C@H](c2cc3c(cc2Br)[nH]c(=O)[nH]3)N C52094214
Cc1ccc(s1)[C@@H](c2cc3c(cc2Br)[nH]c(=O)[nH]3)N C52094227
c1cc2c(cc1c3nc4ccc(cc4s3)N)nc([nH]2)CCCO C06423889
Cc1cc(ccc1NC(=O)[C@@H](C(C)C)NC(=O)N)I C36684595
Cc1c(sc2c1c(nc(n2)[C@H](C)Sc3nnc(s3)N)N)C C10658088
Cc1cc(c(c(c1)C)[C@@H]2C3=C(CC(CC3=O)(C)C)OC(=C2C(=O)N)N)C C58949908
Cc1cc(cc(c1C)NC(=O)c2ccc3cc[nH]c3c2)S(=O)(=O)N C58996868
c1cc2c(cn[nH]2)c(c1)NC(=O)c3cc(c(cc3Br)F)N C61079855
C[C@]1(C[C@H]([C@@H]([C@@]2(C1)NC(=S)NN2)C(=O)OC)c3ccccc3)O C66088184
Cc1ccc(cc1C(=O)Nc2ccc(cc2)CNC(=O)N)SC C67240715
Cc1ccc(c(c1)C)/C=C/C(=O)Nc2ccc(cc2)CNC(=O)N C67241173
CCc1ccc(cc1S(=O)(=O)N)NC(=O)c2cc3ccccc3[nH]2 C67329131
c1cc(cc(c1)N2C(=O)c3ccc(cc3C2=O)Oc4cccc(c4)N)N C00258708
c1ccn2c(c1)c(c(c2C(=O)c3ccc(cc3)Br)N)C(=O)N C04585201
c1cc(ccc1[C@H]2c3ccc(cc3OC(=C2C#N)N)N)Br C00196777
c1cc(cc(c1)I)[C@H]2c3cc(ccc3OC(=C2C#N)N)N C00995035
c1cc(c(c(c1)Cl)/C=N/NC(=O)c2cc(c(c(c2)O)O)O)Cl C00253294
C[C@@H]([C@@]1(CC[C@@H]2[C@@]1(C[C@@H]([C@@H]3[C@@H]2CC[C@@H]4[C@@]3(CC[C@@H](C4)O)C)O)C)O)O C05275266
c1c(cc(cc1O)O)C(=O)N/N=C/c2cc(cc(c2O)Cl)Cl C00288649
c1cc(c(c(c1)Cl)NC(=O)CSc2[nH]c(=O)cc(n2)N)Cl C07343048
C[C@H](C(=O)Nc1ccc(c(c1)C(F)(F)F)Cl)Sc2[nH]c(nn2)N C10715983
c1cc(ccc1C(=O)NNC(=S)NC(=O)c2ccc(cc2Cl)Cl)O C12501410
c1ccc(cc1)c2c(nc([nH]2)SCC(=O)NC(=O)N)c3ccccc3 C13141267
c1cc2c(cc1O)c(c[nH]2)C(=O)c3c4c(ccn3)c5cc(ccc5[nH]4)O C13393233
CC(C)(C)NC(=O)c1cccc2c1N[C@H]([C@@H]3[C@@H]2C=CC3)c4ccc(cc4O)O C13640065
c1c(cc(c(c1[C@H]2c3c([nH]nc3O)NC4=C2C(=O)CCC4)O)Cl)Cl C18195904
CC(C)(CCc1cc2c(cc1O)O[C@@H]3[C@H]2COc4c3ccc(c4O)O)O C31161235
CC(C)(CCc1cc2c(cc1O)O[C@@H]3[C@@H]2COc4c3ccc(c4O)O)O C31161239
c1ccc2c(c1)C3=C(C2=O)[C@@H](c4c([nH]c(nc4=O)N)N3)c5ccc(cc5)Cl C08767139
c1cc(ccc1C(=O)Nc2c(cc(cc2Br)N)Br)O C36738355
Cc1cc(c(c(c1)Br)NC(=O)c2cn[nH]c2N)Br C36939844
C[C@H](c1ccccc1Br)Nc2cccc(c2)NS(=O)(=O)N C37130868
c1cc(c(cc1S(=O)(=O)N)Br)NCc2cc(ccc2O)Cl C37138035
C[C@@H](c1c(ccs1)Br)Nc2cccc(c2)NS(=O)(=O)N C37316595
c1cc(ccc1NCc2ccc(o2)I)NC(=O)N C37317641
c1ccc(c(c1)NC(=O)c2c[nH]c3c2ccc(c3)N)I C40302263
C[C@@H](c1cccc(c1)Br)NS(=O)(=O)c2ccc(c(c2)N)O C40347082
c1cc(ccc1S(=O)(=O)NC2(CCCCC2)/C(=N\O)/N)Br C40377224
c1ccc(cc1)[C@H](/C(=N/O)/N)NS(=O)(=O)c2ccc(s2)Br C40377452
Cc1ccc(cc1)[C@@H]2c3c([nH]c(nc3=O)N)NC4=C2C(=O)c5c4cccc5 C40382591
c1cc(c(c(c1)Cl)Cl)[C@H]2c3c(nc(=S)[nH]c3NC4=C2C(=O)CCC4)N C08512500
CNc1c(c(ncn1)Nc2ccc(cc2)I)N C40706982
Cc1ccccc1NC(=O)[C@H](C)Oc2cccc3c2nc(cc3)NN C41671643
C[C@H]([C@@]1(CC[C@H]2[C@]1(C[C@@H]([C@@H]3[C@@H]2CC[C@@H]4[C@]3(CC[C@H](C4)O)C)O)C)O)O C44559573
Cc1cc(c(c(c1)Br)NC(=O)C(C)(C)/C(=N/O)/N)Br C44783070
CC1(CCCCC1)NS(=O)(=O)c2cc(cnc2NN)Br C45047320
c1ccc(c(c1)NC(=O)c2c3cc(ccc3[nH]n2)N)I C48277952
CC[C@@H]1CCCC[C@@H]1NS(=O)(=O)c2cc(cnc2NN)Br C49122888
Cc1ccc(c(c1)Br)Oc2cc(c(cc2F)N)C(=O)N C50035112
CC(C)(C)CC(C)(C)NC(=O)c1cc(cnc1NN)Br C51124409
c1cc(ccc1c2[nH]c(=O)c3c4c(sc3n2)SCCC4)NC(=O)N C55502723
Cc1cc(ccc1NC(=O)[C@H](C(C)C)NC(=O)N)I C36684596
c1cc(ccc1CNC(=O)c2c[nH]c3c2cc(cc3)N)Br C62832359
Cc1ccc(c(c1)Br)NC(=O)c2c[nH]c3c2cc(cc3)N C62832375
CCCCNC(=O)NNC(=O)c1cc2ccc(cc2[nH]1)Br C64883534
Cc1c([nH]c2c1cc(cc2)CNC(=O)Nc3cccc(c3C)C(=O)NC)C C65454324
c1c(cc(c(c1Cl)N)Cl)NS(=O)(=O)c2cc3c(cc2F)NC(=O)CC3 C55574093
c1cc(ccc1CC(=O)N)NC(=O)c2ccc(cc2O)Br C66044872
C[C@@]1(C[C@H]([C@@H]([C@@]2(C1)NC(=S)NN2)C(=O)OC)c3ccccc3)O C66088182
Cc1ccc2c(c1)[nH]cc2CCNC(=O)NNC(=O)c3c(ccs3)C C67102194
Cc1c(sc(c1C(=O)Nc2ccc(cc2)CNC(=O)N)n3cccc3)C C67240974
Cc1ccc2c(coc2c1C)CC(=O)Nc3ccc(cc3)CNC(=O)N C67263122
CC(=O)N1[C@@H]([C@H]2CN(C(=O)[C@@H]2N1)C3CCCCC3)c4ccc(cc4)N(C)C C05106182
c1cc(cc(c1)N2CCCS2(=O)=O)NC(=O)c3ccc(o3)Br C05075877
C[C@@]1(CCS(=O)(=O)C1)NC(=O)c2ccc3c(c2)C[C@H](OC3=O)c4ccccc4 C06648193
Cc1ccc(cc1C)S(=O)(=O)[C@H]2[C@H]3C[C@@](NC2=O)(Oc4c3cc(cc4)OC)C C06808446
COc1ccc(c(c1)OC)/C=C/2\C(=O)NC(=S)N(C2=O)c3ccccc3 C01195891
COc1ccc(cc1)N2C(=O)/C(=C/c3ccc(s3)Br)/C(=O)NC2=O C01192431
CS(=O)(=O)N1CCCc2c1ccc(c2)NS(=O)(=O)c3cccs3 C05329100
Cc1cc(c(c(c1)C)NC(=O)c2ccc(c(c2)N3C(=O)CCS3(=O)=O)Cl)C C12206072
Cc1cc(c(o1)C)C(=O)NCc2nnc3n2cc(cc3Cl)C(F)(F)F C12781759
Cc1cccc(n1)NC(=O)c2ccc(cc2)n3c(nc4ccccc4c3=O)C C12523231
Cc1c2c(nc(nc2sc1C(=O)N[C@@H]3CCS(=O)(=O)C3)C(C)(C)C)C C13012508
c1ccc2c(c1)c(=O)c3c(o2)C(=O)N([C@H]3c4ccc(cc4)O)Cc5ccncc5 C13207186
Cc1ccc2nc(c(n2c1)NC(=O)[C@H]3CCS(=O)(=O)C3)c4ccccc4 C12547625
C[C@@H]1CCc2c(sc(c2C#N)NC(=O)[C@H]3CCCCN3S(=O)(=O)C)C1 C13792545
Cc1ccc(nc1)n2c(cc(c2C)/C=C\3/C(=O)N(C(=O)N3)c4ccccc4)C C14010229
CCc1cccc(c1NC(=O)c2ccc(cc2)N3C(=O)CCS3(=O)=O)C C15842540
Cc1c(c(sc1C(=O)N(C)C)NC(=O)/C(=C/c2cccs2)/C#N)C#N C17075923
Cc1cc(c(n1c2cccnc2)C)/C=C/3\C(=O)N(C(=O)N3)c4ccc(cc4)Cl C20058655
CC(=O)[C@@H]1Cc2c3ccccc3[nH]c2[C@@H]4N1C(=O)c5c4ccc(c5OC)OC C20353152
CN(C)C(=O)c1cccc2c1N[C@@H]([C@H]3[C@H]2C=CC3)c4cc(ccc4Cl)[N+](=O)[O-] C20706098
Cc1nc2c(ccs2)c(=O)n1NC(=O)Cc3coc4c3cc5c(c4)CCC5 C21904061
c1ccc2c(c1)CC[C@]23C(=O)N(C(=O)N3)Cc4nc5ccccc5n4C(F)F C31634803
COc1cc(cc(c1O)Cl)/C=N\N2C(=O)[C@@H]3[C@@H]4C=C[C@H]([C@@H]3C2=O)[C@H]5[C@@H]4C5 C32115574
C[C@@H]1CN(C[C@@H](O1)C)CN2C(=O)[C@@](NC2=O)(C)c3ccc(cc3)Br C14189760
COc1ccc(cc1)C(=O)[C@@H]2[C@H]3[C@H]4CO[C@H](O4)C(=O)[C@H]3[C@H]5[NH+]2C=Cc6c5cccc6 C38573698
Cc1c(snn1)C(=O)NCC2CCC(CC2)c3nc4ccccc4n3C C38671805
CC1(CO[C@H](CN1S(=O)(=O)c2ccc3c(c2)CC(=O)N3)c4ccccc4)C C41174825
Cc1cc(c(c(c1)Cl)NC(=O)c2cc(n(n2)[C@@H]3CCS(=O)(=O)C3)C)C C49683174
COc1ccc(cc1)N2C(=O)[C@@H]3C(=C(NO3)c4ccc(cc4)Br)C2=O C06646582
Cc1cc(c(c(c1)C)S(=O)(=O)N(C)C(=O)[C@@H]2CC(=O)Nc3c2cccc3)C C51205318
c1ccc2c(c1)C(=O)N([C@@H](N2)c3cccc4c3OCCCO4)Cc5ccco5 C54426551
CCc1cccc(c1NC(=O)c2ccc3c(c2)S(=O)(=O)N(C3=O)CC)C C54849709
CCN1C(=O)c2ccc(cc2S1(=O)=O)C(=O)Nc3cccc(c3F)Cl C54958002
Cc1cc(=O)c(nn1c2ccccc2)C(=O)Nc3ccc(cn3)Br C57807626
C[C@]1(C(=O)N(C(=O)N1)Cc2nc3ccccc3n2C)c4ccc(c(c4)F)F C58282360
C[C@@H](C(=O)N1c2ccccc2NC(=O)C1(C)C)Sc3nccn3C4CC4 C11895021
Cc1c(c(n(n1)C)C)C(=O)N(C)CC(=O)Nc2c(cccc2Cl)Cl C24861089
c1ccc2c(c1)ncn2c3ccc(cc3)NC(=O)C[C@@H]4CCS(=O)(=O)C4 C61196898
Cc1ccc(cc1)n2c(=O)c(c([nH]2)C)/C=C/3\C(=NN(C3=O)c4ccccc4)C C05504569
Cc1c2c(n(n1)c3ncccn3)NC(=O)CS[C@H]2c4ccc(cc4)C(F)(F)F C20745447
Cc1c2c(n(n1)c3ncccn3)N=C(CS[C@@H]2c4ccccc4C(F)(F)F)O C20745254
C[C@H]1C(=C2C(=NC(=NC2=O)[C@@H](C)Nc3ccc4c(c3)OCCCO4)S1)C C64220658
c1ccc2c(c1)CCC[C@@H]2NC(=O)c3ccc(cc3)n4c5c(cccn5)nn4 C35482285
Cc1nc2n(n1)[C@H](C3=C(N2)C[C@@H](CC3=O)c4ccco4)c5ccc(cc5)SC C19959951
CC1(Cc2cccc(c2O1)[C@H]3CC(=O)Nc4c3cnn4Cc5cccnc5)C C65423389
Cc1ccc2cccc(c2n1)NC(=O)c3ccc(cc3)N4CCCS4(=O)=O C66462513
c1cc(c2cn[nH]c2c1)C(=O)[C@@H](C#N)c3nc(cs3)c4ccc(cc4)C#N C66545483
C[C@H]1CO[C@@H](CN1S(=O)(=O)c2ccc3c(c2)CCC(=O)N3)c4ccccc4 C66934596
Cc1cc(cc2c1N(CCC2)C(=O)C(=O)NCc3nc4ccccc4n3C)F C66983011
Cc1cc(cc(c1)N(C)C(=O)C(=O)NCc2ccc3c(c2)OCCCO3)C C67598962
Cc1ncc(cn1)C[NH+]2CC[C@@]3(C2)CCC[NH+](C3)Cc4cccc(c4OC)OC C11874510
COc1cccc(c1OC)C[NH+]2CCC[C@@]3(C2)CC[NH+](C3)Cc4cccnc4 C11821433
CCN(CC1CC[NH+](CC1)C2CC[NH+](CC2)C)C(=O)Cc3cn4ccsc4n3 C12315658
Cc1ccc(cc1)N2CC[NH+](CC2)CCC[NH+](C)[C@@H]3CCS(=O)(=O)C3 C19772697
CCN(Cc1[nH+]ccn1C)C(=O)c2ccc(nc2)N(C)[C@H]3CC[NH+](C3)C C20202630
c1c(nnn1C2CC[NH+](CC2)C3CCC3)C[NH+]4CCCCCC4 C23582073
C[NH+]1CCN(CC1)CC[NH2+]Cc2ccc(o2)I C37759933
CC[C@@H](c1cccc(c1)Br)[NH2+]CCN2CC[NH+](CC2)C C37759958
CC[C@H](c1cccc(c1)Br)[NH2+]CCN2CC[NH+](CC2)C C37759959
C[C@@H](C(=O)NC1=c2ccc(cc2=[NH+][C@@H]1C(=O)OC)OC)[NH+]3CCCCC3 C38690236
C[NH+]1CCCC[C@@H]1CSc2c3c(n(c(=O)n2)CC[NH+](C)C)CCC3 C38786424
CC[NH+](Cc1cccc(c1)C2=NC(=O)[C@H]3CCCCC3=N2)Cc4[nH+]ccn4C C39518698
CCN(CC)C(=O)CSC1=N[C@H]2C(=c3ccccc3=[NH+]2)C=[NH+]1 C39777815
c1cn(c[nH+]1)CCC[NH2+]Cc2cc(c(o2)Br)Br C50359239
CC(C)(C)[NH2+]CC1(CCCC1)C[NH+](C)[C@@H]2CCS(=O)(=O)C2 C51248904
C[NH+](CC1(CCCCC1)C[NH2+]C2CC2)[C@H]3CCS(=O)(=O)C3 C51248955
C[NH+]1CCCN(CC1)c2c(cc(cn2)Br)C[NH2+]C3CC3 C51437435
C[NH+](C)CC1CC[NH+](CC1)CC[C@H](c2ccccc2Br)N C54019892
C=CC[n+]1c(csc1Nc2cc[nH+]cc2)c3ccc(cc3)F C59186663
C[C@@H]1CCC[NH+](C1)CCS(=O)(=O)CC[NH+]2CCC[C@@H](C2)C C60160185
C[C@H]1CCC[NH+](C1)CCS(=O)(=O)CC[NH+]2CCC[C@@H](C2)C C60160187
Cn1cc[nH+]c1CN(C)c2cc(ccc2C[NH2+]C3CC3)Br C62255072
Cc1[nH+]ccn1CCOc2ccc(cc2Br)C[NH2+]C C62700698
C/C(=N/NC(=O)CSC1[NH+]=c2ccccc2=[NH+]1)/c3ccncc3 C63135122
CC[NH+](CC)CCCN1CC(=O)N2[C@H](C1=O)CC3=c4ccccc4=[NH+][C@H]3C2(C)C C63138798
Cc1cccc2=C3[C@H]([NH+]=c12)N=C([NH+]=N3)N/N=C(/C)\c4ccccn4 C39412467
CCc1nnc(s1)NC(=O)CS[C@@H]2[NH+]=c3ccc(cc3=[NH+]2)OC C63284567
c1ccc2=[NH+]CC(=c2c1)/C=N/N3[C@@H](N=[NH+]C3=S)c4cccnc4 C38903803
c1ccc2=[NH+]CC(=c2c1)/C=N/N3[C@H](N=[NH+]C3=S)c4cccnc4 C38903804
Cc1ccc(cc1)S(=O)(=O)C[C@@H]2C(=O)[NH+]=c3ccccc3=[NH+]2 C63349040
C[C@H]1[C@@H](C(=O)C=C(N1CCC2[NH+]=c3ccccc3=[NH+]2)C)C(=O)C C63526438
CC(C)C[C@H]1CC(=O)O[C@]1(C)C(=O)CSC2[NH+]=c3ccccc3=[NH+]2 C63720240
Cc1csc(n1)[C@H](C#N)C(=O)CS[C@@H]2[NH+]=c3ccc(cc3=[NH+]2)OC C63739834
Cc1[nH+]c(cc(n1)NC[C@H](c2cccs2)OC)C3CC[NH+](CC3)C C63870297
C[C@H](Cn1cccn1)C(=O)NC[C@H]2[NH+]=c3ccc(cc3=[NH+]2)OC C63870398
c1ccc(cc1)Cn2cncc2C3=Nc4cc5=[NH+]C(=O)Nc5cc4=[NH+]3 C63883078
COc1ccc(cc1OC)/C=N/N2[C@@H](N=[NH+]C2=S)c3cccc[nH+]3 C38999305
CN(C)c1ccc(cc1)/C=N/N2[C@H](N=[NH+]C2=S)c3cccc[nH+]3 C39000918
C[C@H](c1ccc2=[NH+]C(=O)[NH+]=c2c1)NC(=O)c3cn(c4c3cccc4)CCOC C64120466
c1cc(sc1)CN(C[C@H]2CCCO2)S(=O)(=O)c3ccc4=[NH+]C(=O)[NH+]=c4c3 C08059697
c1ccc2=[NH+]CC(=c2c1)C[NH+]3CCC(CC3)[C@@H](c4ccccn4)O C65288615
Cc1c[nH+]ccc1N2CCN(CC2)c3[nH+]cc(c(n3)N(C)C)C C65372422
C[NH+](C)CCN(Cc1ccsc1)C(=O)[C@H]2C=c3cc(ccc3=[NH+]2)F C65387013
Cc1[nH+]c2c(c(n1)NCc3cc(on3)CC(C)C)CC[NH+](CC2)C C65489808
CCc1ccccc1OCCN(C)C(=O)c2ccc3=[NH+]C(=O)C(=O)[NH+]=c3c2 C65497726
Cc1ccc2=[NH+][C@H]([NH+]=c2c1C)CCC(=O)N[C@@H]3C[C@H](N(C3)C)C(=O)OC C65504397
C[C@@H](CC[NH+](C)C)NC(=O)N(C)C1CC[NH+](CC1)C2CCOCC2 C66191109
c1cn(c([nH+]1)CN2CCC[C@H]2C[NH+]3CCCC3)CC(F)(F)F C66536126
Cn1cc[nH+]c1c2ccc([nH+]n2)NCCc3cnn(c3)c4ccccc4 C67605350
CCc1[nH]c(c([nH+]1)C)c2c(ncn2CCn3cc[nH+]c3)c4ccccc4 C67649407
CC[NH+]1CCc2c(sc(c2C(=O)OCC)NC(=O)CCl)C1 C03268056
CCCC[N+]12CC[C@]34[C@@H]1C[C@@H](/C(=C\C)/C2)C(=C3Nc5c4cccc5O)C=O C12654278
c1cc(ccc1S(=O)(=O)CC[NH+]2CCC(CC2)O)Br C12822261
COc1ccc(cc1Br)C[NH+]2CCN(CC2)CCO C19607071
Cc1ccccc1CN2CC[NH+](C[C@@H]2CCO)Cc3cccc(n3)C C20905950
c1ccc(cc1)C2=[NH+]C(=S)[C@@H]3CCCC[C@H]3N2CCOCCO C25493445
c1ccc(cc1)C[n+]2c3ccccc3n(c2N)CCOc4ccccc4 C00202322
CC[NH2+]Cc1cc(ccc1O[C@H](C)C(=O)N(C)C)Br C34659504
COc1cc(c(cc1OC)Br)C[NH2+]Cc2cccnc2 C34991002
CCC[n+]1c2ccccc2n(c1N)CCOc3ccc(cc3)Br C04747763
C[C@@H](COC)[NH2+]Cc1nnc(o1)c2ccccc2Br C36962753
Cc1ccccc1[C@H](C(=O)NCc2ccc[nH+]c2N(C)C)N(C)C C39442975
Cn1cc[nH+]c1CCNC(=O)c2cc(ccc2Br)F C40639898
Cc1cc(n(n1)CC(=O)NC[C@H](c2cccs2)[NH+]3CCCC3)C C41953275
Cc1c(sc2c1c(nc(n2)C[NH+](C)C[C@@H](COC)O)Cl)C C42503203
Cc1cc(c(o1)C)C[NH+]2CCC(CC2)CNS(=O)(=O)C(C)C C43954083
c1cc(ccc1S(=O)(=O)CC[NH+]2CCC[C@@H](C2)CO)Br C47865358
c1cc(ccc1S(=O)(=O)CC[NH+]2CCC[C@H](C2)CO)Br C47865360
CCC[NH2+]CCCN1c2c(cc(cc2Br)F)C(=O)C1=O C48785441
CCN(CC(=O)N(C)C)c1cc(ccc1C[NH2+]C)Br C49024751
c1c(c(cc2c1OCCO2)Br)C[NH+]3CCC[C@@H]3CO C50114352
CC[NH2+]Cc1cc(cnc1N2CCC(CC2)OCC)Br C51448230
Cc1nnc(o1)SCC[NH2+]Cc2cc(cs2)Br C53623863
CC[NH2+][C@@H](CCN1CCS(=O)(=O)CC1)c2cccc(c2)Br C53940072
C[NH2+][C@H](CCN(C)[C@@H]1CCS(=O)(=O)C1)c2ccccc2Br C54018449
Cc1c(c2ccccc2n1CC[NH2+]CCS(=O)(=O)C)Br C55331961
CCc1c(cc(o1)C(=O)N2[C@@H]3CC[C@H]2CC(C3)O)C[NH+](CC)CC C55393501
C[NH+](C)CCNCc1nc2c(c3c(s2)CCC3)c(=O)n1C4CC4 C31934848
CCc1nnc(o1)COc2ccc(cc2Br)C[NH2+]C C62700778
CCC[NH2+]Cc1ccc(c(c1)Br)O[C@@H]2CCOC2=O C62701509
COCC[NH2+]Cc1c(nc2n1ccs2)N3CCCSCC3 C62736829
COCC[NH2+]Cc1ccc(cc1N2CCS(=O)CC2)Br C62737398
Cc1ccc(n1c2ccsc2C(=O)NCCCn3cc[nH+]c3)C C63663086
c1ccc(cc1)[C@@H](C(=O)C2=c3ccccc3=[NH+]C2)N4CCC(CC4)O C63908911
c1cc(ccc1CNCc2ccc([nH+]c2)N3CCCC3)n4ccnc4 C30900232
CCC1=C(C(=N[C@@H]1C(=O)NC[C@@H]2CCC[NH+](C2)C(C)C)C)C(=O)C C64303325
CCC1=C(C(=N[C@H]1C(=O)NC[C@@H]2CCC[NH+](C2)C(C)C)C)C(=O)C C64303326
CC1CC[NH+](CC1)C[C@H](CN(C)C[C@@H]2COc3ccccc3O2)O C65172001
C[C@@H]1CN(C[C@@H](O1)C)C[C@H](CN(C)C2CC[NH+](CC2)C(C)C)O C65172434
CC[NH+]1CCC(CC1)N(C2CC2)C(=O)c3cc(cc4c3nc[nH]4)F C58261128
C[NH+](Cc1ccccc1)C[C@H](Cn2cnc3ccsc3c2=O)O C65515337
C[C@@H]1CN(C[C@@H](O1)C)C[C@@H](CN(C)C2CC[NH+](CC2)C(C)C)O C66482816
CCCC[NH+]1Cc2cccc(c2C1)NC(=O)CN3CSCC3=O C66513848
CCC[NH+]1Cc2cccc(c2C1)NC(=O)CCN3CCSC3=O C66514787
CCC[NH+]1Cc2cccc(c2C1)NC(=O)c3cccc(c3)C[S@@](=O)C C66761188
C[C@H]1CCCC[NH+]1[C@@H](C)CNCc2cn(nc2c3ccncc3)C C67188160
C[C@H]1C[C@@H](C[NH+](C1)CCNCc2cn(nc2c3ccncc3)C)C C67188530
CSCC[C@@H]1C(=O)N(C(=S)N1)CC[NH+]2CCc3c(ccs3)C2 C67256134
Cc1ncc(cn1)C[NH+]2CC[C@H](C2)CNC(=O)CC3=CCCCC3 C67434673
CCn1c(c(cn1)C[NH+]2CC[C@@H](C2)CNC(=O)c3ccsc3)C C67641732
CC[NH+](CC)CCCNC(=O)[C@@H]1c2ccccc2C(=O)N([C@H]1c3cccs3)C C02455927
CCOC(=O)[C@]1([C@H]2[C@@H]([C@@H]([NH2+]1)c3cccs3)C(=O)N(C2=O)C)Cc4ccccc4 C04883503
Cc1cc(cc(c1)NC(=O)Cn2cc(c(=O)cc2C[NH+]3CCCCCC3)OC)C C09622042
CCC(=O)N[C@@H]1c2ccccc2C3([C@H]1OCC)CC[NH+](CC3)Cc4cnc(s4)C C11788429
c1ccnc(c1)C[NH+]2CCC(CC2)C(=O)N[C@H](Cc3ccsc3)c4nccs4 C12227068
C[C@]12CCC[C@@]3([C@H]1C[C@H]4[C@@H](C2)OC(=O)[C@H]4C[NH2+]CCc5ccc(cc5)OC)CO3 C12660029
Cc1ccc(s1)C[NH+](CCc2ccccc2)CC(=O)N[C@@H]3CCS(=O)(=O)C3 C16397184
C[NH+](C)CCCNC(=O)Cn1c(c(c(n1)C(F)(F)F)Br)C2CC2 C02775022
c1cc(cc(c1)F)n2cc(cn2)C[NH+]3CCN([C@@H](C3)CCO)Cc4cccs4 C19299931
c1ccc(c(c1)C[NH+]2CCCC2)C(=O)Nc3ccc(cc3)N4CCCS4(=O)=O C19654667
CC(=O)N1CCN(CC1)c2c(cc3ccc(cc3n2)SC)C[NH2+][C@H]4CCCc5c4cccc5 C14969919
c1cc[nH+]c(c1)N2CCN(CC2)[C@@H](c3ccc4cccnc4c3O)c5ccccn5 C20192743
CCOC(=O)c1c(csc1NC(=O)[C@H](C)[NH+]2CCc3c(ccs3)C2)C4CC4 C28175649
c1cc(cc(c1)S(=O)(=O)c2cn(c3c2cccn3)[C@@H]4CCC[NH2+]C4)C(F)(F)F C28862336
c1ccc2c(c1)N(C(=O)CS2)CCC(=O)NC[C@H](c3cccs3)[NH+]4CCCC4 C32761771
Cc1ccc(cc1)NC(=O)c2ccc(o2)C[NH+]3CCC(CC3)(c4ccccc4)C(=O)C C34684994
C=CC[n+]1c(c(sc1Nc2ccccc2Cl)NC(=O)c3ccco3)c4ccccc4 C35047463
C[C@H]1CCCC[NH+]1CCCNC(=O)c2cc(nc3c2cc(cc3)F)c4cccn4C C35218518
c1ccc2c(c1)c(c([nH]2)c3ccc(cc3)F)C(=O)CN4CC[NH+](CC4)[C@H]5CCS(=O)(=O)C5 C22926790
COc1ccc(cc1)C(=O)Nc2c([n+](c(s2)Nc3ccccc3)CC=C)c4ccccc4 C35671549
Cc1ccccc1c2nc(c(o2)C)C[NH+]3CCC(CC3)C(=O)NC[C@@H]4CCCO4 C04078206
CC[NH+]1CCC[C@H]1CNC(=O)Cn2c3ccc(cc3c4c2CCN(C4)C)Br C39228676
COc1ccc(c(c1)F)C[NH+]2CCN([C@@H](C2)CCO)Cc3ccc(cc3F)OC C39399544
Cc1cccc(c1)OC[C@@H](C[NH+](Cc2cccc(c2)F)[C@@H]3CCS(=O)(=O)C3)O C40313597
Cc1ccccc1OC[C@@H](C[NH+](Cc2ccc(cc2)F)[C@@H]3CCS(=O)(=O)C3)O C40313673
Cc1ccc(cc1C)OC[C@@H](C[NH+](Cc2cccs2)[C@@H]3CCS(=O)(=O)C3)O C40314879
Cc1ccc(cc1C)OC[C@H](C[NH+](Cc2cccs2)[C@@H]3CCS(=O)(=O)C3)O C40314881
Cc1ccc(cc1)C[NH+](C[C@@H](COc2ccccc2F)O)[C@@H]3CCS(=O)(=O)C3 C40316404
CCN(CC)C(=O)c1cccc(c1)NC(=O)[C@@H](C)[NH+]2CCC[C@@H]2c3cccs3 C42356084
C[C@H]1CCC[C@@]2([C@@]13[C@@H](O3)[C@H]4[C@@H](C2)OC(=O)[C@@H]4C[NH2+]CCc5ccccc5OC)C C43746305
COc1ccc(cc1F)S(=O)(=O)NCC2CC[NH+](CC2)Cc3ccsc3 C43953917
CC(C)(C)OC(=O)NCC[n+]1c(csc1Nc2cccc(c2)Cl)c3ccccc3 C44944560
CC[NH+](CC)CCNC(=O)Cn1c2ccc(cc2c3c1CCN(C3)C)Br C39231196
Cc1ccc(cc1)[C@H](c2ccccc2)OC[C@@H](C[NH+](C)[C@@H]3CCS(=O)(=O)C3)O C46545166
Cc1ccc(cc1)[C@H](c2ccccc2)OC[C@H](C[NH+](C)[C@@H]3CCS(=O)(=O)C3)O C46545170
C[NH+](Cc1nnc(s1)C(=O)NCc2ccc(cc2)F)[C@H]3CCCc4c3cccc4 C46582491
c1cc(ccc1CNC(=O)c2nnc(s2)C[NH+]3CCC[C@@H]3c4ccsc4)F C48276814
CC[NH+](CC(=O)NC(C)(C)C)CC(=O)N(C)Cc1ccccc1Br C48810970
COc1cc(c(cc1OC)Cl)C[NH+]2CCN([C@H](C2)CCO)Cc3cccs3 C23358363
C[C@H]1CCC[NH+](C1)Cc2ccc(cc2)CNS(=O)(=O)c3c(n(cn3)C)Cl C56058519
C[NH+](CCNS(=O)(=O)c1ccc(cc1Br)Br)CCOC C61400570
COc1ccc2=[NH+][C@@H](C(=c2c1)N3CCCC3=O)C(=O)NCc4cccc(c4)Br C63491862
CS(=O)(=O)c1ccc(cc1)[C@H](C[NH+]2CCC[C@@H]2CN3CCc4c3cccc4)O C65539740
c1c(cc(c2c1OCCCO2)Br)C[NH2+]CCCCN3CCOCC3 C65931976
c1ccc(cc1)n2c(nnc2SC[C@@H](c3ccc(cc3)F)O)C[NH+]4CCCC4 C66606868
Cc1c(cc2cnn(c2n1)C(C)C)C(=O)NC[C@H](c3cccs3)[NH+]4CCCC4 C32762189
c1ccnc(c1)COc2cccc(c2)C[NH2+]C[C@@]3(CCSC3)N4CCOCC4 C67218428
c1ccc(cc1)Cc2nnc(o2)C[NH+]3CCC(CC3)[C@@H](c4ccc(cc4)Cl)O C67400488
c1ccc(cc1)Cc2nnc(o2)C[NH+]3CCC(CC3)[C@H](c4ccc(cc4)Cl)O C67400489
Cc1c(cnn1c2ccc(cc2)F)[C@@H](C)[NH2+]Cc3cc4c(c(c3)OC)OCCO4 C67504675
C[C@H](C[NH2+]C[C@@H](COc1cc(ccc1Cl)Cl)O)O C02639612
C[C@@H](C[NH2+]C[C@H](COc1cc(ccc1Cl)Cl)O)O C02639613
C=CC[NH2+]Cc1cc(ccc1OCC(=O)N)Br C06746423
CC[C@H](c1ccccc1OCC(=O)Nc2ccccc2C)[NH3+] C22224177
Cc1ccc2c(c1)c(c(n2C[C@H](C[NH2+]CCCO)O)C)C C28297046
CCN(Cc1ccccc1)[C@@H](C[NH3+])c2ccc(c(c2)O)OC C32066783
CCOc1ccc(cc1[C@@H](C[NH3+])N(C)CCO)Br C32072067
c1cc(c(c(c1)Cl)[C@@H](C[NH3+])N2CCN(CC2)CCO)Cl C32072413
CCOc1cc(ccc1O)[C@H](C[NH3+])N(C)Cc2ccccc2 C32077603
C[C@@H](CO)[NH2+]Cc1cc(c(c(c1)Br)O)OC C35603748
CCC[C@H](C)NC(=O)[C@@H](C)Oc1ccc(cc1[C@@H](C)[NH3+])C C35629283
c1ccc(cc1)CNS(=O)(=O)c2ccc(s2)CC[NH3+] C35679188
C[NH+](Cc1ccsc1)C[C@H](COc2ccccc2N)O C35718375
CCOc1cc(cc(c1OCCO)Br)C[NH3+] C36824682
c1cc(ccc1C(=S)N)OCC[NH+]2CCC(CC2)CO C37144379
c1cc(ccc1CC(=S)N)OCC[NH+]2CCC(CC2)CO C37144380
Cc1ccc(cc1NC(=O)CC[NH+](C)[C@@H]2CCSC2)N C37174196
CCCC[C@H](C(=O)N[C@H]1CC(Cc2c1cc(o2)C)(C)C)[NH3+] C37620613
CCCC[C@@H](c1[nH]c(cn1)c2ccc(cc2)OC(F)F)[NH3+] C37620924
CCCC[C@H](c1[nH]c(cn1)c2ccc(cc2)OC(F)F)[NH3+] C37620925
Cc1ccc(c(c1)Br)OC[C@@H](C[NH2+]C[C@H](C)O)O C37853018
C[C@@H](C[NH2+]C[C@H](COc1cccc(c1)Br)O)O C37853060
C[C@H](C[NH2+]C[C@H](COc1c(cccc1Cl)Cl)O)O C37853097
C[C@@H](CO)[NH2+]C[C@@H](COc1cccc(c1)Br)O C37888509
CC[NH+](CC)CCN[C@]1(CCSc2c1cccc2)C(=O)N C37943668
CC[C@H](C[NH3+])NS(=O)(=O)c1ccccc1C(F)(F)F C40367055
CCCC[NH+](Cc1ccc(cc1C#CCO)F)CC(=O)N C42691951
CCN(c1ccc(c(c1)C(F)(F)F)C(=[NH2+])N)[C@@H](C)COC C42767434
CCN(CC(=O)NC)[C@@H](c1ccccc1Br)[C@@H](C)[NH3+] C43091807
COc1cc(cc(c1OCCCO)Br)C[NH3+] C43444028
c1cc(cc(c1)OCc2cnc(s2)Cl)C[C@@H](CO)[NH3+] C44465947
CC[NH+](CC)[C@@H](Cn1c(c(c2c1cccc2)[C@@H](C)C[NH3+])C)[O-] C44474178
C[C@H](C(=O)NC(C)C)Oc1c(cccc1Br)CC[NH3+] C48797927
C[C@@H](C(=O)NC(C)C)Oc1c(cccc1Br)CC[NH3+] C48797928
Cc1ccc(cc1NC(=O)CCC[NH+]2CCCSCC2)N C48895931
c1cc(ccc1C(=S)N)OC[C@@H](C[NH+]2CCCSCC2)O C48896169
Cc1cc(cc(c1OCC(=O)NCC(F)(F)F)C)C[NH3+] C49309532
CC[C@@H](c1cccs1)NS(=O)(=O)c2cccc(c2)[C@@H](C)[NH3+] C49532510
c1cc(c(cc1OCC2CCOCC2)C(F)(F)F)C(=[NH2+])N C52154730
C[C@@H](c1cccc(c1)Br)NC(=O)[C@@H](CCOC)[NH3+] C52791845
COCC[C@@H](C(=O)Nc1ccccc1c2cccs2)[NH3+] C52792511
COCCN[C@@H](C[NH3+])c1ccc(c(c1)Br)OC C53255753
COCCN/C(=[NH+]/N)/c1cc(cc(c1)Br)F C53293752
CC(C)NC(=O)CCOc1ccc(cc1CC[NH3+])Br C54048893
CN(CCC(=O)Nc1c(cccc1Cl)Cl)CC[NH3+] C54418858
C[C@H]([C@@H](c1ccc(s1)Cl)N(C)C[C@@H](COC)O)[NH3+] C43253948
C[C@H]([C@H](c1ccc(s1)Cl)N(C)C[C@@H](COC)O)[NH3+] C43253952
CCCC1(CC[NH2+]CC1)C(=O)NC[C@H](c2ccccc2)O C62848135
C[C@@H]([C@@H](c1ccccc1S(=O)(=O)NC(C)C)C(C)C)[NH3+] C63027431
c1cc(sc1CC[NH3+])S(=O)(=O)NCCC(F)(F)F C63101573
Cc1c(cnn1C)c2cc(nn2CCC[NH3+])C(F)(F)F C12396005
c1cc(ccc1C2=CC[NH2+]CC2)OCCN3CCNC3=O C19810898
CC[NH+]1CCNC(=O)[C@@H]1CC(=O)NCc2ccsc2 C20454788
Cc1c(c(n(n1)C)C)c2cc(cc(c2OC)OC)CC[NH3+] C33428541
Cc1c(c(n(n1)C)C)c2cc(c(c(c2)OC)OC)CC[NH3+] C33428542
Cc1c(c(n(n1)C)N2CCC(CC2)CO)C[NH2+]C3CC3 C34824551
C[C@@H](c1ccccn1)[NH2+]Cc2c[nH]nc2c3cccnc3 C37218982
CCNC(=O)[C@H](C)[NH2+]Cc1c(nc2n1c(cs2)C)C C37268303
CC[NH2+]C[C@@H](CN1c2cc(ccc2OCC1=O)Cl)O C37372378
c1cc(ccc1C#CCCO)NC(=O)CCn2cc[nH+]c2 C37549874
Cc1cc(c(n1c2ccccc2)C)C[NH2+]Cc3nc[nH]n3 C37919605
Cc1c(c[nH]n1)CN[C@H](c2cccs2)c3[nH+]ccn3C C38011419
Cc1cccc2c1NC(=O)[C@H]2[NH2+]CCCS(=O)(=O)C C40453785
CCOC(=O)c1ccsc1NC(=O)[C@H]2CCC[NH2+]C2 C40851747
COc1cc(c(cc1OC)OC)C2(CCOCC2)C[NH3+] C41437467
C[C@H]([C@H](c1ccsc1)Sc2nnnn2C3CC3)[NH3+] C43126009
CC[C@@H]([C@H](c1cnn(c1)C)Sc2nnc(s2)C)[NH3+] C43238367
Cc1nnc(o1)COc2ccc(cc2Cl)C[C@@H](C)[NH3+] C43491286
c1ccc2c(c1)CCN[C@@H]2C(=O)NCCCn3cc[nH+]c3 C43512512
Cc1c(cnn1C)[C@@H](C)NC(=O)CC[C@H]2CCC[NH2+]C2 C43588436
CN(Cc1ccoc1)S(=O)(=O)c2cccc(c2)C[NH3+] C48910806
CN(Cc1ccoc1)S(=O)(=O)c2ccc(cc2)C[NH3+] C48910809
C[C@@H]1Cc2ccccc2N1S(=O)(=O)N(C)CCC[NH3+] C49061227
CCN(C1CC1)C(=O)Cn2cc[nH+]c2c3ccc(cc3)N C49302788
Cc1[nH+]ccn1CCOC(=O)c2cc(c(cc2F)F)N C49331553
CNC(=O)C(=O)NC[C@H](c1ccccc1Cl)[NH+](C)C C49490199
Cc1c(cnn1C)[C@@H](C)NC(=O)CCC2CC[NH2+]CC2 C50943338
Cc1c(cnn1C)[C@H](C)NC(=O)CCC2CC[NH2+]CC2 C50943340
Cc1c(cnn1C)[C@@H](C)NC(=O)CC[C@H]2CCCC[NH2+]2 C50943348
Cc1c(sc(c1C#N)NC(=O)C[NH+](C)C[C@H](C)O)C C51837394
Cc1ccc(o1)C[NH2+]C[C@@H](c2ccc3c(c2)OCCO3)O C53037245
CCOCCC(=O)Nc1c(c2c(s1)C[NH2+]CC2)C#N C53733642
CC[NH+]1CCN(CC1)Cc2cc(cc(c2OC)OC)N C58267455
C[NH+](C)CCN1CCc2c(sc(c2C(=O)OC)N)C1 C41583040
C1C[C@H](NC1)[C@@H]2CCC[NH+]2CC(=O)NC[C@@H]3CCCO3 C51359873
C1C[C@H](NC1)[C@H]2CCC[NH+]2CC(=O)NC[C@@H]3CCCO3 C51359875
CCS(=O)(=O)c1ccc(cc1)NC(=O)C(C)(C)[NH2+]C C61300822
CC(C)Cn1ccnc(c1=O)N2CCC(CC2)CC[NH3+] C61794929
c1cnc(cc1Sc2nnc(n2C3CC3)C4CC4)C[NH3+] C61812278
C[NH+](CCO)C[C@@H](c1ccc2c(c1)NC(=O)CO2)Cl C62344753
CCCn1c(cc(=O)c(c1C[NH+]2CCCCC2)O)CO C62383657
CC[C@@H]1CCCC[NH+]1Cc2cc(=O)c(cn2CCO)O C62388184
CCC1(CC[NH2+]CC1)C(=O)N(C)CC(=O)NC(C)(C)C C62848943
CC(=O)N[C@H](CC1=c2ccccc2=[NH+]C1)C(=O)NC3CC3 C63067733
c1ccc2c(c1)[C@@H](CN2Cc3nc(no3)C4CC4)CC[NH3+] C63128464
c1ccc2c(c1)[C@H](CN2Cc3nc(no3)C4CC4)CC[NH3+] C63128466
CC[NH+]1CC[C@@H](C1)CNC(=O)NCc2csc(n2)C C65419213
C[NH+]1CC[C@@H](C1)CNC(=O)C2(CCC2)C(=O)NC3CC3 C66653047
c1c[nH]nc1C[NH2+]C[C@@]2(CCSC2)N3CCOCC3 C66989460
c1c[nH]nc1C[NH2+]C[C@]2(CCSC2)N3CCOCC3 C66989461
CCN1C(=O)[C@H]2[C@@H]([NH2+][C@@]3([C@@H]2C1=O)c4ccccc4NC3=O)C C04127286
C[C@@]1([C@]2([C@@]1(C([NH+]=C2N)(OC)OC)C#N)C#N)c3ccccc3 C04776693
Cc1c(cc(s1)C(=O)N)S(=O)(=O)N2CC[NH+](CC2)C C06679977
Cc1ccnc(c1)n2c(c(c3c2ncn(c3=[NH2+])CCO)C)C C13690936
Cc1c(nc2n1cc(cc2)[N+](=O)[O-])c3ccc(cc3)[C@@H](C)[NH3+] C19767850
CCN1CCN(C(=O)C1=O)[C@H]2C[C@@H](CC[C@@H]2[NH3+])C(C)(C)C C20261689
c1ccc(cc1)[C@]23CCC(=O)N2C(=NC(=[NH+]3)N4CCCC4)N C20274588
C[NH+]1CCCN(CC1)S(=O)(=O)c2cc(ccc2OC)N C22148222
CS(=O)(=O)Nc1ccc2c(c1)C(=O)C[C@@]3(O2)CC[NH2+]C3 C36141183
Cc1c(c(on1)C)S(=O)(=O)N2C[C@H]3CC[C@H](C[C@H]3C2)[NH3+] C36267227
Cc1cc(no1)CS(=O)(=O)N2C[C@H]3CC[C@@H](C[C@H]3C2)[NH3+] C36267244
Cc1cc(no1)CS(=O)(=O)N2C[C@H]3CC[C@H](C[C@H]3C2)[NH3+] C36267245
Cc1c(c(=O)[nH]c(n1)C)[C@@H](C)[NH2+][C@@]2(CCS(=O)(=O)C2)C C37643071
Cc1c(c(=O)[nH]c(n1)C)[C@@H](C)[NH2+][C@]2(CCS(=O)(=O)C2)C C37643073
Cc1ccc(cc1)[C@H]2[C@]3([C@@]2(C([NH+]=C3N)(OC)OC)C#N)C#N C03639020
Cc1c(cn[nH]1)S(=O)(=O)N2CCC[C@H]2[C@@H]3CCC[NH2+]C3 C37916427
Cn1cc[nH+]c1CN(C)S(=O)(=O)c2cc(ccc2F)N C40334973
CC(C)(C)NC(=O)C[NH+]1CCC[C@@H]1C(=O)N2CCNCC2 C40508526
CC(C)(C)NC(=O)C[NH+]1CCC[C@H]1C(=O)N2CCNCC2 C40508528
C[NH+]1CCC(CC1)NC(=O)C[C@@H]2C(=O)Nc3ccccc3O2 C40815594
c1cc(=O)[nH]cc1S(=O)(=O)N[C@H]2CC[NH+]3[C@@H]2CCCC3 C40826856
c1ccc2c(c1)C[C@H](O2)CNS(=O)(=O)N3CC[NH2+]CC3 C40862179
C[C@@H](c1nc(on1)c2ccc(c(c2)Br)OC)[NH3+] C41122073
C[C@H](c1nc(on1)c2ccc(c(c2)Br)OC)[NH3+] C41122076
c1cc(ccc1[C@H]2C(=O)N(C(=O)N2)CN3CC[NH2+]CC3)Cl C41580445
COc1ccc2c(c1)NC(=O)[C@H]2[NH2+]C3CCS(=O)(=O)CC3 C42069983
COc1ccc2c(c1)[C@H](C(=O)N2)[NH2+][C@@H]3CCS(=O)(=O)C3 C42101653
C[C@H](C(=O)N(C)Cc1cc(cs1)C#CC[NH3+])n2cccn2 C42400591
CN(C)C(=O)c1ccc(cc1NC(=O)[C@@H]2C[NH2+]CCO2)Cl C43708319
CN(C)C(=O)c1ccc(cc1NC(=O)[C@H]2C[NH2+]CCO2)Cl C43708320
CCS(=O)(=O)c1ccccc1NC(=O)[C@@H]2C[NH2+]CCO2 C43708329
Cc1c(sc(n1)C)[C@H](C)[NH2+][C@H](C)C(=O)N2CCNC2=O C48674934
Cc1c(s/c(=N/C(=O)C[NH+]2CCC[C@H]2C(=O)NC)/[nH]1)C C49068195
Cc1c(sc(n1)C)[C@H](C)NC(=O)[C@H](C)N2CC[NH2+]CC2 C49539372
Cc1nc(cn1C)S(=O)(=O)N[C@@H]2CC[C@H]3C[NH2+]C[C@H]3C2 C50252940
Cc1c(c(n(n1)[C@H](C[NH3+])c2cnn(c2)C)C)Br C50588787
CNc1ccc(cn1)S(=O)(=O)N[C@H]2C[NH+]3CCC2CC3 C50641335
CNc1cc(cc[nH+]1)S(=O)(=O)[N-][C@@H]2C[NH+]3CCC2CC3 C50641376
CC[NH+](Cc1ccncc1)Cc2nc(c3ccsc3n2)N C50815596
C1CC[NH+](CC1)C2CCN(CC2)[C@@H]3CS(=O)(=O)C[C@H]3N C54493115
Cc1c([nH+]n(c1N)[C@@H]2CCS(=O)(=O)C2)C3CCOCC3 C61672538
CN1C(=O)/C(=C/NCC[NH+]2CCCCC2)/C(=O)NC1=S C20025086
C[C@@H]1C(=O)Nc2cc(ccc2O1)[C@@H](C[NH+](C)CCO)Cl C62344591
C[C@@H]1C(=O)Nc2cc(ccc2O1)[C@H](C[NH+](C)CCO)Cl C62344594
c1cc2c(cc1S(=O)(=O)C[C@H]3CCC[NH2+]3)NC(=O)CO2 C62561246
C[C@@]1(CCC[NH2+]C1)C(=O)Nc2ccc(nc2)S(=O)(=O)C C62854766
CCNC(=O)CN1CCN(CC1)C(=O)[C@]2(CCC[NH2+]C2)C C62856759
c1ccc2c(c1)CN(CCO2)[C@@]3(CCS(=O)(=O)C3)C[NH3+] C63012462
Cc1c(cn[nH]1)S(=O)(=O)N2CCC(CC2)[C@H]3CCC[NH2+]3 C63199435
c1ccnc(c1)c2nc3c(c(n2)N4CC(C4)O)CC[NH2+]CC3 C65454414
C1CCc2c(c3c(nc(nc3s2)C[NH+]4CCNC(=O)C4)N)C1 C08710547
COc1ccc(cc1)/N=c/2\[nH]c(nc(n2)C[NH+]3CCOCC3)N C01253804
c1cc(ccc1C2OCC3(CO2)C(=O)N[C@H](S3)[NH3+])[N+](=O)[O-] C05673284
Cc1ccc(cc1NC(=O)[C@@H](C)[NH+]2CCC(CC2)C(=O)N)[N+](=O)[O-] C25523042
Cc1c(cccc1[N+](=O)[O-])NC(=O)[C@@H](C)[NH+]2CCC(CC2)C(=O)N C25523062
CN(C)c1nc(nc(n1)N)C[NH+]2CCN(CC2)c3ccc(cc3)O C27342334
CC1CC[NH+](CC1)CC(=O)c2c(n(c(=O)[nH]c2=O)CC(C)C)N C28928031
Cc1cc2c(cc1C)n(nn2)Cc3ccc(o3)C(=O)NCC[NH3+] C31947078
Cc1ccc(cc1NC(=O)[C@H](C)[NH+]2CCS(=O)(=O)CC2)N C36159808
c1c(cc(c2c1OCO2)Cl)[C@H](C(=O)N)[NH2+]C[C@H]3CCCO3 C37943263
C[NH+]1CC[C@@H]2C(=C(N=C3C2=C(N=N3)N)Nc4ccc(cc4)OC)C1 C38752082
CCN1CCC2=C(C1)[C@H](N=C3C2=C(N=N3)[NH3+])NCc4ccco4 C38752827
CN1c2ccccc2[C@H](N1)c3[nH]c(=O)cc(n3)[C@@H]4CCC[NH2+]C4 C39557682
c1cc(c(cc1S(=O)(=O)N2CC[NH+]3CCCC[C@@H]3C2)N)O C40320500
C[NH+]1CCC(CC1)N(CCO)S(=O)(=O)c2ccc(cc2)N C40335859
Cn1cc(cc1C(=O)N)S(=O)(=O)N[C@H]2CC[NH+]3[C@@H]2CCCC3 C40528209
Cc1c(c(n[nH]1)C)S(=O)(=O)NC2CC([NH2+]C(C2)(C)C)(C)C C40808958
Cc1cccc(c1)OCCCN2[C@@H](C3(CC[NH2+]CC3)NC2=O)O C41599708
Cc1cc(nc([nH+]1)C)NCCc2ccc(s2)S(=O)(=O)N C44976059
CCc1c(cc(s1)C(=O)NNC(=O)C[NH+]2CCC[C@H](C2)O)C C48290000
CCn1cc(nc1C)S(=O)(=O)NC2(CCCCCC2)C[NH3+] C50265174
C[NH+]1CC[C@@H](C1)CNS(=O)(=O)c2ccc(cc2[N+](=O)[O-])N C50660107
C[NH+]1CC[C@@H](C1)CNS(=O)(=O)c2cc(ccc2N)[N+](=O)[O-] C50660111
C[NH+]1CC[C@@H](C1)CNS(=O)(=O)c2ccc(cc2N)[N+](=O)[O-] C50660115
C[NH+]1CC[C@@H](C1)CNS(=O)(=O)c2c(nc3n2ccs3)N C50660227
C[NH+](Cc1ccc(c(c1)[N+](=O)[O-])NN)[C@@H]2CCS(=O)(=O)C2 C51144523
c1c2c(cc(c1S(=O)(=O)N[C@@H]3CC[NH2+]C3)Cl)NC(=O)C2 C52093490
CNS(=O)(=O)c1ccc(c(c1)N)N(C)[C@@H]2CCC[NH+](C2)C C53205960
Cc1cc(=O)[nH]c(n1)/N=C(\N)/N2CCC(CC2)[NH+]3CCCCC3 C20423489
CC[C@@H](C)[NH+]1CCN(CC1)S(=O)(=O)c2ccnc(c2)NN C55083817
Cc1c(c(n(n1)c2ccccc2)O)/C=[NH+]/C(=S)NNC(=O)C C16958482
CC[C@]1(C(=O)N(C(=O)N1)[C@@H](C)C[NH3+])c2ccc3c(c2)OCCO3 C57845460
CN1C(=O)C2(CC[NH+](CC2)CCOc3ccc(cc3)N)NC1=O C57849832
C[C@H]1C[C@@H](C[NH+](C1)CC(=O)c2c(n(c(=O)[nH]c2=O)C3CC3)N)C C27342530
CC[NH2+]C[C@@H](C)C(=O)Nc1cc2c(cc1Cl)NC(=O)CO2 C61231871
C[NH+]1CCC(CC1)CN(C)S(=O)(=O)c2cccnc2NN C63125206
Cc1cc(c(cc1C)S(=O)(=O)N[C@@H]2CCC[C@@H]2[NH3+])[N+](=O)[O-] C63174702
Cc1cc(cc(c1C)[N+](=O)[O-])S(=O)(=O)N[C@@H]2CCC[C@@H]2[NH3+] C63174754
C[C@H](C(=O)NCCc1c[nH+]c[nH]1)N2CNc3ccccc3C2=O C63271268
c1ccc(cc1)C2(CCOCC2)CNC3=NC(=[NH+][C@H]4C3=CN=N4)N C63844325
CC1=[NH+][C@@H](N(N1)c2cccc3c2nccc3)c4cc(=O)[nH]c(=O)[nH]4 C63884463
C[C@H]1CCc2c(sc(c2C#N)NC(=O)C[NH+](C)CC(=O)N)C1 C52830752
CCc1[nH]c(c([nH+]1)C)[C@H]2CC(=O)NC3=C2[C@@H]4N=C(C=C(N4N3)C)C C65369869
c1ccc(cc1)C2=C([NH+]=N[C@@H]2C(=O)N3[C@@H]4CC[C@H]3CNC(=O)C4)N C65372992
CCCc1c[nH+]c(nc1N2CCN(CC2)c3cc(=O)[nH]c(n3)N)C C65373633
c1ccc(cc1)[C@@H]2[C@@H](N(CN2)[C@H]3CCCCNC3=O)c4[nH]cc[nH+]4 C65405787
CCN(CC)c1nc(cc(n1)N2C[C@@H]([C@H](C2)O)[NH+]3CCCC3)N C65407371
CC1(C(=O)NCC[NH+]1CCc2ccc(cc2)S(=O)(=O)N)C C66529397
c1ccc2c(c1)CCC[C@]2(CNC(=O)NCCn3cc[nH+]c3)O C66975707
C[C@H](C(=O)NC(=O)NC(C)C)[NH+]1CCC[C@@H](C1)CNC(=O)C C67416121
CCOc1ccc(cc1)NC(=O)C2=C(NC(=O)N[C@@H]2c3ccccc3Cl)C C00708953
c1ccc2c(c1)ccc(c2/C=N/NC(=O)CNC(=O)c3ccc(cc3)Cl)O C03113468
Cc1ccccc1C(=O)Oc2ccc(cc2/C=N/NC(=O)N)Br C02532226
CCn1c(nnc1SCC(=O)Nc2cccc3c2cccc3)c4ccc(cc4)N C00679528
CCOc1ccc(cc1)NC(=O)c2ccc(cc2)n3c(cc4ccccc4c3=O)N C02615954
c1ccc(cc1)c2nnc(n2N)SCC(=O)Nc3c(cccc3Cl)Cl C05257229
c1ccc(cc1)c2nnc(n2N)SCC(=O)Nc3cccc(c3Cl)Cl C05257231
Cc1cc(ccc1Br)OCC(=O)N/N=C/c2ccc(cc2O)O C05960190
CC1=C([C@H](NC(=O)N1)c2ccccc2OC)C(=O)Nc3cccc(c3)C(F)(F)F C06053162
c1ccc2c(c1)c(c(s2)C(=O)NNC(=S)NC(=O)/C=C/c3ccco3)Cl C06885934
c1cc(cc(c1)F)Nc2nnc(s2)SCC(=O)c3ccc(c(c3)O)O C07577119
C[C@H]1C[C@@H](CC(C1)(C)C)NC(=O)Cc2csc(n2)NC(=O)NC3CCCC3 C09785300
CC(C)c1ccc(cc1)n2c(cnc2SCC(=O)NC(=O)N)c3ccccc3 C06977378
CC(C)[C@@](C)(C#N)NC(=O)CSc1nc(c2c3c(sc2n1)CCCC3)N C03552521
Cc1cccc(c1C)NC(=O)CNC(=O)c2c[nH]nc2c3ccc(cc3)Cl C14080453
c1ccc(cc1)c2c3cc(ccc3no2)C(=O)NNC(=S)Nc4ccccc4 C14840120
c1cc(cc(c1)O)/C=N/Nc2[nH]nc(n2)SCc3ccc(cc3)Br C20906686
c1ccc(cc1)CSc2nnc(n2N)N/N=C/c3ccc(cc3)Br C21315879
Cc1ccccc1NS(=O)(=O)c2ccc(cc2)C(=O)Nc3ccccc3O C22024274
CCc1cccc(c1NC(=O)[C@H](C)Sc2nnc(n2N)c3ccc(cc3)C)C C23357817
Cc1ccc(c(c1)O)NC(=O)[C@H](C)NS(=O)(=O)c2c(c(cc(c2C)C)C)C C24584355
C[C@@H]1CCC[C@@H]([C@@H]1C)NC(=S)NNC(=O)c2csc(n2)c3ccco3 C29642790
Cc1cc(c(c(c1)Cl)NC(=O)CSc2nnc(n2N)C3CCCCC3)C C02391920
Cc1cc(nc2c1c(c(s2)C(=O)O[C@H](C)C(=O)N[C@H]3CCCC[C@@H]3C)N)C C36713189
C/C(=C\C(=O)Nc1ccccc1OC)/NNC(=O)C23CC4CC(C2)CC(C4)C3 C04713796
C[C@@H]1C(=C(NO1)C)S(=O)(=O)NC[C@@H](c2cccs2)c3c[nH]c4c3cccc4 C39736381
CCCNC(=O)c1c2c(sc1NC(=O)/C(=C/c3cccc(c3)O)/C#N)CCCC2 C39992310
COc1ccc(cc1)CNc2c(c(ncn2)Oc3ccc(cc3)Br)N C40754078
CC[C@@H](C)Nc1c(c(ncn1)Oc2ccc(c3c2nccc3)Br)N C40796850
C[C@@H](c1ccc2c(c1)CCCC2)NC(=O)Nc3cccc(c3)NC(=O)COC C44109497
c1ccc2c(c1)[nH]c(n2)C3CCC(CC3)CNC(=O)c4cc(n[nH]4)c5cccs5 C44442038
CC(C)NC(=O)Nc1ccccc1NS(=O)(=O)C2=Cc3ccccc3CC2 C47383609
C[C@@H]1CCCC[C@@H]1NC(=S)NNC(=O)c2cnn(c2)c3ccccc3Cl C49994388
CCCCc1ccc(cc1)n2c(=O)c(c([nH]c2=O)[O-])[C@@H]3c4ccccc4CC[NH2+]3 C17056651
c1ccc(c(c1)C(=O)NC(=S)Nc2ccc(c(c2)c3nc4ccccc4o3)O)F C00678616
C/C(=N\NC(=O)c1ccccc1NC(=O)c2ccccc2F)/c3ccccc3O C05162852
CCCOc1ccc(cc1)c2c3c([nH]n2)OC(=C([C@H]3c4cccc(c4)F)C#N)N C05456773
CC(C)NC(=O)Nc1ccccc1NC(=O)c2cn(c3c2cccc3)CC=C C57433955
C[C@@H](C(=O)Nc1ccccc1C(C)C)Sc2nnc(n2N)C3CCCCC3 C21665453
C[C@H](C(=O)Nc1ccccc1C(C)C)Sc2nnc(n2N)c3cccs3 C16790697
Cc1ccccc1CCNC(=O)Nc2ccc(c(c2)NC(=O)c3ccoc3C)F C46011826
CCS(=O)(=O)c1ccc(c(c1)NC(=O)c2cc3ccc(cc3[nH]2)C(C)(C)C)O C58948376
c1cc(ccc1NS(=O)(=O)c2ccc(cc2)/N=C/c3ccc(cc3O)O)F C06221782
C[C@]1(C(=O)NC(=O)N1)c2cccc(c2)NC(=O)Cc3ccc(cc3)c4ccccc4 C47167267
CC1=C([C@H](NC(=S)N1)c2ccccc2OC)C(=O)N/N=C/c3ccccc3F C59385376
C[C@]1\2CC[C@H](C1(C)C)C/C2=N/NC(=O)COC(=O)c3ccc(c(c3)N)Cl C60382344
CCC(C)(C)NC(=O)c1ccc(cc1)NC(=O)c2cc3ccccc3c(=O)[nH]2 C64836570
CC[C@H](c1[nH]c2ccccc2n1)NC(=O)c3ccc([nH]c3=O)c4cccc(c4)C C66523186
COc1cc(cc(c1OC)OC)/C=C/C(=O)Nc2cc(c(c(c2)Cl)N)Cl C41819659
C[C@@H]1CNC(=O)N1c2ccc(cc2)[C@H](C)NC(=O)Nc3ccc(cc3)CSC C67348841
CCCCN(c1c(n(c(=O)[nH]c1=O)CCC)N)C(=O)CCCCl C02650114
Cc1cc(c(s1)C)C(=O)CCC(=O)O[C@@H](C(C)C)C(=O)NC(=O)N C04883492
c1cc(cc(c1)F)OCC(=O)OCC(=O)Nc2c(ccs2)C(=O)N C03448222
Cc1cccc(c1)C(=O)NCc2nnc(n2CC=C)SCC(=O)N C08783709
Cc1cc([nH]c(=O)c1CNC(=O)[C@H](CCSC)NC(=O)c2ccco2)C C10459653
CCOC(=O)/C=C/C(=O)NC(=S)Nc1ccccc1C(=O)NCC=C C13996225
CCOCCC(=O)NNC(=S)NC(=O)c1ccc(o1)Br C14663518
CC(C)CCNC(=S)NNC(=O)c1ccc(cc1)N2C(=O)CCC2=O C27268391
CC[C@H](C)NC(=O)[C@H](C(C)C)Sc1nnc(n1CCC(=O)N)C2CC2 C30789998
Cc1c(c(n(n1)C)C)CCC(=O)NNC(=S)NC[C@H]2CCCO2 C31491648
c1ccc2c(c1)nc(n2CC(=O)[O-])c3cccc(c3)C[NH+](CCO)CCO C36302766
CC[C@@H](C)CC(=O)N1C[C@H](C2(C1)CC[NH2+]CC2)C(=O)NCCCC(=O)[O-] C39663591
CCN(CC)S(=O)(=O)NCCc1ccc(s1)S(=O)(=O)N C40218156
CN(CC(=O)NNC(=S)NCC=C)S(=O)(=O)c1ccc(cc1)F C41961246
C[C@H](C(C)C)NC(=O)CSc1nnc(n1CC(C)C)CCC(=O)N C26225603
Cc1c(c([nH]c1C(=O)NCc2ccccc2CO)C)C(=O)OCCOC C50001773
CCCCOCCCNC(=O)C(=O)Nc1ccc(c(c1)C(=O)NC)F C50144576
CCS(=O)(=O)NCCCNC(=O)C(=O)c1c([nH]c2c1cccc2)C C51447659
CCS(=O)(=O)NCCCNC(=O)C(=O)Nc1cccc(c1F)Cl C51845137
CCc1ccccc1NC(=O)C(=O)NCCCNS(=O)(=O)CC C51845150
CCc1cccc(c1)NC(=O)C(=O)NCCCNS(=O)(=O)CC C51845251
CCS(=O)(=O)NCCCNC(=O)C(=O)Nc1cc(ccc1C)C C51845334
C=CCNC(=S)NNC(=O)COc1ccc(cc1)N2CCCC2=O C52934789
CC(C)(C)c1ccc(cc1)NC(=O)C(=O)NCCC(=O)NCCOC C54950135
Cc1ccc(cc1C(F)(F)F)NC(=O)C(=O)NCCC(=O)NCCOC C54979423
CCCOc1cccc(c1)CNS(=O)(=O)c2cc(n(c2)C)C(=O)N C56096229
CC(C)NC(=O)CCNC(=O)NCc1cccc(c1)Cn2cccn2 C57257099
CCNS(=O)(=O)c1cccc(c1)C(=O)N[C@@H](CC(C)C)C(=O)NC C61986679
CCNS(=O)(=O)c1ccc(cc1)CCNS(=O)(=O)NC(C)C C62371172
Cc1c(c[nH]n1)NC(=O)c2ccccc2SCC(=O)NCCOC C63342017
CCCNS(=O)(=O)c1ccc(cc1)/C=C/C(=O)N(C)CC(=O)N C63806563
CC(C)CNS(=O)(=O)c1ccc(cc1)C(=O)NCC(=O)NCC#C C50665243
CC(C)C[C@@H](C(=O)NC)NC(=O)CNS(=O)(=O)c1cccs1 C65153471
CCS(=O)(=O)NCCCNC(=O)/C=C/c1ccc(cc1)NC(=O)C C65323602
CNC(=O)c1cccc(c1)OC(=O)COc2ccc(cc2)CC(=O)N C65490892
CCCCN(CCO)C(=O)C(=O)Nc1cc(c(cc1F)F)NC(=O)C C65561306
CCOC(=O)/C=C/C(=O)NC(=S)Nc1ccc(c(c1)NC(=O)C)C C66185229
CCOC(=O)/C=C/C(=O)NC(=S)Nc1ccc(cc1)CCC(=O)NC C66197497
Cc1ccc(cc1)NC(=O)CS[C@H](C)C(=O)Nc2cnn(c2)CCO C66381789
CCOCC(=O)NNC(=O)NCCCc1nc2c(s1)CCCC2 C66703154
CC(C)CCC(=O)NNC(=O)C[C@@](c1nccn1C)(C(F)(F)F)O C66790675
CC(C)CCC(=O)NNC(=O)[C@H](CCSC)NC(=O)c1ccco1 C66791149
CCN(CC)c1ccc(cc1F)CNC(=O)NCCNS(=O)(=O)C C66927101
C[C@@H](CC#N)Sc1ccccc1NC(=O)C(=O)NCCNC(=O)C(C)C C66982665
C[C@H](CNC(=O)CCCC[C@H]1[C@@H]2[C@@H](CS1)NC(=O)N2)N3CCOCC3 C67161871
CCNC(=O)CN(CC)C(=O)CCCC[C@H]1[C@@H]2[C@@H](CS1)NC(=O)N2 C67211638
CC(C)COC[C@H](CNC(=O)C(=O)Nc1cccc(c1OC)Cl)O C67370992
C[C@@H](CCOC)NC(=O)N[C@H](C)c1cccc(c1)S(=O)(=O)NC C67417519
CCOc1ccc(cc1NC(=O)C(=O)NCCC(=O)NC(C)C)F C67495719
CCN(CC(=O)NC)C(=O)CCCC[C@@H]1[C@H]2[C@@H](CS1)NC(=O)N2 C67595243
CCOC(=O)[C@@]1([C@H]2[C@@H]([C@@H]([NH2+]1)c3ccccc3C)C(=O)N(C2=O)C)C C04883630
CCN1C(=O)[C@H]2[C@@H]([NH2+][C@@]([C@@H]2C1=O)(C)C(=O)OC)c3ccccc3C C04884550
c1ccc(cc1)S(=O)(=O)[C@@H]([C@@H]2c3ccccc3CC[NH2+]2)[N+](=O)[O-] C05279587
C[NH+](C)CCCNC(=O)c1cc2c(s1)nc3ccccn3c2=O C06791993
Cc1ccc(cc1)C(=O)[C@H](NC(=O)c2ccco2)[NH+]3CCOCC3 C00858351
CCOC(=O)[C@@]1([C@@H]2[C@@H]([C@H]([NH2+]1)c3ccc(cc3)C)C(=O)N(C2=O)C)C C12495247
Cc1cc(ccc1NC(=O)c2c(noc2C)C)N3CC[NH+](CC3)C C12542112
Cc1ccc(c(c1)N2C(=O)C[C@H](C2=O)[NH+]3CCCC[C@@H]3CCO)OC C08491658
c1ccc(cc1)CN2CC[NH+](CC2)CC[C@H]3C(=O)Nc4c(cccn4)O3 C20218647
Cc1ccc(c(c1)S(=O)(=O)N2CC[NH+](CC2)[C@@H](C)C(=O)NCC#C)C C25563709
c1cc(c[n+](c1)[O-])C(=O)/N=c\2/[nH]c(cs2)C[NH+]3CCCCCC3 C29636067
C[NH+]1CC[C@@H](C1)CNS(=O)(=O)c2c(nc3n2cccc3)Cl C37647094
CCN1C(=O)[C@H]2[C@H]([NH2+][C@@]([C@@H]2C1=O)(C)C(=O)OCC)c3ccccc3F C04884607
C[NH+]1[C@@H]2CC[C@H]1CC(C2)CNS(=O)(=O)c3cnc(nc3)Cl C38110341
Cn1cccc1[C@H](CNC(=O)[C@@H]2COc3ccccc3O2)[NH+](C)C C38674633
c1cc(oc1)C[NH+]2CCC[C@@H](C2)C(=O)NC[C@@H]3C4=C(CCC4)N=N3 C39447221
C[C@@H]1C=C([C@H](N1c2cccnc2)C)C[NH+]3CCC(CC3)c4cc(=O)[nH]cn4 C39500563
C[C@H]1C(=c2ccccc2=[NH+]1)C(=O)CN3C(=O)[C@@H](NC3=O)CC(C)C C39586140
CC[NH+]1CCC[C@@H](C1)NS(=O)(=O)c2c(nc3n2ccs3)Cl C40691976
Cn1cc[nH+]c1[C@H](c2ccccc2Cl)NS(=O)(=O)N(C)C C41565022
Cn1cc[nH+]c1[C@@H](c2ccccc2)Nc3cnn(c(=O)c3Cl)C C42676596
Cc1ccccc1n2c(=O)cc([nH]c2=O)N(C)C3CC[NH+](CC3)C C44019568
Cc1[nH+]ccn1CCNC(=O)c2ccc3c(c2)ncn3c4ccccc4 C44120975
c1ccn(c(=O)c1)Cc2ccc(o2)C(=O)N[C@H]3CC[NH+]4[C@@H]3CCCC4 C44941755
Cc1c(c(n(n1)C)C)S(=O)(=O)NC[C@@H](C)[NH+]2CCC[C@@H](C2)C C53666916
Cc1c(c(on1)C)S(=O)(=O)N[C@@H]2CC[NH+](C2)[C@@H](C)c3ccccc3 C53686642
Cc1cc([nH+]c2c1cc(c(c2)OC)OC)N3CCN(CC3)CCO C55073896
Cc1c(c(n(n1)C)Cl)S(=O)(=O)NC[C@H](C)[NH+]2CCC[C@@H](C2)C C55240549
CC[NH+]1CCC(CC1)CNC(=O)c2cc3cnn(c3nc2)C(C)C C57000717
CC(C)[NH+]1CC[C@H](C1)CNC(=O)Cn2cnc3ccccc3c2=O C63530521
c1ccc2=[NH+]CC(=c2c1)C(=O)CS[C@H]3NN=C(O3)c4ccco4 C38719988
c1ccc2=[NH+]CC(=c2c1)CC(=O)NCc3ccnc(c3)n4cccn4 C64031392
CC1=C(N=C([C@@H]1C(=O)N[C@@H]2CCC[NH+](C2)C3CCN(CC3)C)C)C(=O)C C19641486
CC1=N[C@@H](SC1)C[NH2+]CC2=C(N=NC2)c3ccc4c(c3)OCO4 C64266485
CCn1c(n[nH]c1=O)C2CC[NH+](CC2)Cc3ccc4c(c3)C[C@@H](O4)C C65376004
Cc1c(c(nc(c1Cl)C)N2CCN(CC2)Cc3c[nH]c([nH+]3)C)C#N C65508539
C1CC[NH+](C1)CC2CCN(CC2)C(=O)N[C@@H]3CCS(=O)(=O)C3 C42872047
Cn1c2c(cn1)c(ncn2)NC[C@@H](c3cccs3)[NH+]4CCCC4 C65595571
CC[NH+]1CCC(CC1)n2c(ccn2)NC(=O)/C=C/c3cscn3 C66662982
C[C@@H](C(=O)Nc1cc(ccc1n2cccn2)Br)n3cc[nH+]c3 C66840661
Cc1c(c(n(n1)C)C)CNCc2ccc([nH+]c2)N3C[C@H](O[C@@H](C3)C)C C67120815
C[C@@H]1Cc2cc(c(cc2O1)C[NH2+][C@@H](C)c3nnc4n3CCC4)OC C67186901
C[C@H]1Cc2cc(c(cc2O1)C[NH2+][C@@H](C)c3nnc4n3CCC4)OC C67186902
C[C@@H]1Cc2cc(c(cc2O1)C[NH2+][C@H](C)c3nnc4n3CCC4)OC C67186903
Cc1c2ccccc2oc1[C@H](C)[NH2+]Cc3cn(c(=O)n(c3=O)C)C C67213901
CC[NH+]1CCC(CC1)CNC(=O)c2cnn(c2n3c(ccc3C)C)C C67233102
CC1CC[NH+](CC1)[C@@H](C)CNC(=O)c2ccc(nc2)n3ccnc3 C67271117
CCc1c(cc(c(=O)n1C)C(=O)NCc2ccc[nH+]c2N(C)C)C C67473002
CCC[NH+]1Cc2cccc(c2C1)NC(=O)C(=O)N3CCn4cccc4[C@@H]3C C67526775
CC(C)[NH+]1CC[C@H](C1)CNC(=O)CN2c3ccccc3OCC2=O C67633877
CC1(O[C@H]2[C@H]([C@H](O[C@@H]2O1)[C@@H](CO)O)OCc3ccccc3)C C05727823
Cc1cc([nH]c(=O)c1CNC(=O)Cc2cn3ccsc3n2)C C09931372
c1cc(c(nc1)C(=O)Nc2nccs2)NC(=O)C(F)(F)F C13521840
Cc1nnc(s1)SCC(=O)c2ccc(c(c2)NC(=O)C)O C14018462
c1cc(ncc1Br)[N-]S(=O)(=O)N2CC[NH2+]CC2 C20373583
Cc1ccc(cc1)NC(=O)/C=C/2\NC(=O)[C@H](S2)CC(=O)OC C03768421
CCc1nc(c2c(c(sc2n1)C(=O)NCCNC(=O)C)C)C C27672211
C[C@H](CN/C=C/1\c2ccccc2C(=O)NC1=O)N3CCOCC3 C32080277
C[C@H]1CCC[C@H](C1)NC(=O)Cn2cc(c(=O)[nH]c2=O)Br C33183603
C/C=C\[C@@H](C(=O)NC1CCCCC1)N(C)C(=O)[C@@H]2CCC(=O)N2 C36537390
C/C=C\[C@H](C(=O)NC1CCCCC1)N(C)C(=O)[C@@H]2CCC(=O)N2 C36537392
CC(C)CN(C)S(=O)(=O)c1ccccc1S(=O)(=O)N C37109078
COc1cc(cc(c1OC)OC)NC(=O)c2ccc[nH]c2=S C14064689
Cn1ccnc1Sc2ccc(cc2N)S(=O)(=O)N(C)C C37365762
CCNC(=O)[C@@H](C)NS(=O)(=O)c1c(nc(s1)Cl)C C38105806
CCNC(=O)[C@H](C)NS(=O)(=O)c1c(nc(s1)Cl)C C38105807
CC(C)S(=O)(=O)c1cc(ccc1N2CCN[C@@H](C2)OC)O C39530749
CC(C)CN(C(=O)[C@@H]1CC(=O)[C@H]2[NH+]1Cc3ccccc3N2)OC C39544818
Cc1c(c(n(n1)C)C)S(=O)(=O)Nc2ccc(cc2)CCO C40715660
c1ccn2c(c1)cnc2SCC(=O)N[C@H]3CCCCNC3=O C42152694
CS(=O)(=O)CCS(=O)(=O)c1nc2ccc(cc2s1)N C42192289
CCN([C@@H]1CCS(=O)(=O)C1)S(=O)(=O)c2ccc(cc2N)C C44353852
CN(CC(=O)Nc1cccc(c1)Cl)C(=O)c2ccc(=O)[nH]c2 C44459065
C[C@H](c1ccc(cc1)S(=O)(=O)N[C@@]2(CCS(=O)(=O)C2)C)O C44882938
Cn1ccnc1[C@H](c2ccc(cc2)F)NC(=O)c3ccc[nH]c3=O C45749282
Cc1c(c([nH]n1)C(=O)N[C@@H](C)Cn2cccn2)Br C48892041
Cc1c(c([nH]n1)C(=O)N[C@H](C)Cn2cccn2)Br C48892043
Cc1cc(ccc1C#CCO)S(=O)(=O)N[C@H](C)C(=O)OC C49365183
C[C@@H](CN1CCOCC1)[NH2+]Cc2nc3ccsc3c(n2)[O-] C49505180
Cc1ccc(cc1)[C@@H](CNS(=O)(=O)c2c(noc2C)C)O C49922306
c1cc(sc1S(=O)(=O)NNC(=O)[C@H]2CCCO2)Cl C55590208
Cc1ccccc1C(=O)NNC(=O)[C@H]2CS[C@]3(N2C(=O)CC3)C C57677056
Cc1cc(c(c(c1)C)CCNC(=O)Cn2ccc(=O)[nH]c2=O)C C58518523
C[C@H](CNC(=O)c1cc2ccccc2[nH]c1=O)Cn3cccn3 C60846102
CN(CC1CCC1)S(=O)(=O)c2ccccc2S(=O)(=O)N C61486874
Cc1nc(cn1C)S(=O)(=O)N(C)c2ccc(cc2)C(=S)N C61952338
c1cc(cc(c1)S(=O)(=O)/N=C/2\CCCN2)NC(=O)CCl C13142400
Cc1cc(c(n1C(C)C)C)C(=O)CSc2nnc(n2N)C C62687830
CCOc1ccc(cc1)[C@@H]2c3c(n[nH]c3NC4=C2C(=O)OC4)C C20086551
C[C@H](CC#N)N(C)S(=O)(=O)c1cc(cnc1N)Br C63098264
C[C@H]1c2cc(cc3c2N(C1=O)CCC3)NC(=O)C(=O)NC(C)C C09738152
Cc1nc(cs1)/C=C/C(=O)Nc2ccc3c(c2)c(=O)[nH]cn3 C63828880
C[C@@H](c1ccc2c(c1)OCCCO2)NC(=O)[C@H]3CCC(=O)NC3 C48220569
Cc1c(c(n(n1)C)C)/C=C/C(=O)N[C@H](C)C(=O)NC(C)(C)C C65896987
Cc1ccccc1NC(=O)C(=O)NCc2ccc(nc2OC)C C66221425
Cc1c(c(on1)C)CC(=O)Nc2ccccc2C(=O)NCC#C C66287907
C[C@H](COC)NC(=O)Cc1[nH]c(=O)c2c3c(sc2n1)CCC3 C55493748
C[C@@H](C(=O)Nc1ccc(nc1)SC)NC(=O)C2CCOCC2 C66837088
Cc1c(c(n(n1)CC(=O)N[C@H](C)C(=O)NC(C)(C)C)C)Cl C66922866
c1ccc(cc1)NC(=O)C(=O)NCc2ccccc2n3ccnc3 C67426178
CC[C@H](CO)[NH2+]Cc1ccccc1OCC(=O)Nc2ccc(cc2)C C04868115
C=CCOc1cccc(c1)C[NH2+]CCc2ccc(cc2)S(=O)(=O)N C02181808
CCCC[NH2+]Cc1cc(c(c(c1)Br)OCC(=O)N)OC C07261620
CCOc1cc(cc(c1OCC(=O)N)Br)C[NH2+]CC=C C08253716
Cc1cc(c(cc1Cl)C(C)C)OC[C@H](C[NH+](CCO)CCO)O C06790353
c1ccc(cc1)COc2ccc3ccccc3c2C[NH2+]CCNCCO C19370664
CCC(C)(C)NC(=O)[C@H](C)Oc1ccc(cc1C[NH3+])Br C20483311
CCOc1cc(ccc1OCCO)C[NH2+]CCc2c[nH]c3c2cccc3 C20934738
CCCOc1ccc(cc1C[NH2+]CCNC[C@@H](C)O)Br C20967845
C[C@H](C[NH+](C[C@@H](C)O)C[C@@H](COC12CC3CC(C1)CC(C3)C2)O)O C35590863
CC[C@@H](CO)[NH2+]Cc1ccc(c(c1)OC)OC[C@@H](c2ccccc2)O C04840496
CC[C@H](CO)[NH2+]Cc1ccc(c(c1)OC)OC[C@@H](c2ccccc2)O C04840497
CCCC[NH2+]Cc1cc(c(cc1Br)OCC(=O)N)OCC C02863797
c1cc(cc(c1)OCc2cccc(c2)Cl)C[NH2+]CCNCCO C40720360
CC[C@H](CO)[NH2+]Cc1cccc(c1)OCC(=O)Nc2ccc(cc2)C C40739081
Cc1ccc(cc1)NC(=O)COc2cccc(c2)C[NH2+]CCCCO C40744301
CC[NH+](CCC(=S)N)CC(=O)Nc1cccc(c1)Br C42452857
CCCCN(CC(=O)N)c1cc(ccc1C[NH2+]CC)Br C42691756
CCCCN(CC(=O)N)c1cc(ccc1C[NH2+]CCC)Br C42691757
CC[NH2+]Cc1ccc(cc1N(CC(C)C)CC(=O)N)Br C42691801
C[C@H]([C@H](c1cccc(c1)Br)N(C)CC(=O)NC(C)C)[NH3+] C43021864
C[C@H]([C@@H](c1cccc(c1)Br)N(C)CC(=O)NC(C)C)[NH3+] C43021865
C=CC[NH2+]C[C@H]([C@H](c1ccc(c(c1)Cl)Cl)[NH2+]CC=C)C(=O)[O-] C43208993
C=CC[NH2+]C[C@@H]([C@H](c1ccc(cc1)Br)[NH2+]CC=C)C(=O)[O-] C43208996
C=CC[NH2+]C[C@H]([C@H](c1ccc(cc1)Br)[NH2+]CC=C)C(=O)[O-] C43208997
C[C@@H](CCCC(C)C)NC(=O)[C@H]1C[NH2+]C[C@@H]1C(=O)NCCSC C43223237
CCCNC(=O)CC[NH2+]C[C@H](COc1cccc(c1)Br)O C45073873
CC(C)[NH2+][C@](C)(CCSc1ccccc1Br)C(=O)N C45552279
Cc1ccc(cc1)[C@@H](c2ccccc2)OC[C@@H](C[NH+](C)CC(=O)N)O C51827094
Cc1ccc(cc1)[C@H](c2ccccc2)OC[C@@H](C[NH+](C)CC(=O)N)O C51827096
Cc1ccc(cc1)[C@H](c2ccccc2)OC[C@H](C[NH+](C)CC(=O)N)O C51827100
Cc1ccccc1[C@@H](c2ccccc2)OC[C@@H](C[NH+](C)CC(=O)N)O C51827106
Cc1ccccc1[C@H](c2ccccc2)OC[C@@H](C[NH+](C)CC(=O)N)O C51827108
Cc1ccccc1[C@@H](c2ccccc2)OC[C@H](C[NH+](C)CC(=O)N)O C51827111
C[NH+](C)CCCNC(=S)NCCc1c[nH]c2c1cc(cc2)OC C59272919
CC(C)(C)NC(=O)COc1ccc2ccccc2c1CNCCC[NH2+]C C20873006
Cc1ccc(cc1)[C@H](CNCc2ccc(cc2)OCC(=O)N)[NH+](C)C C62423303
CC[C@@H](C(=O)N)Oc1c(cccc1Br)C[NH2+]CCOC C62733826
c1cc(ccc1C[C@H](C[NH2+]C[C@H]2CNc3ccnn3C2)CO)Cl C58327577
c1ccc(cc1)OCc2ccccc2CN/C(=[NH+]/Cc3ccco3)/N C66242670
c1ccc(cc1)COc2ccccc2CN/C(=[NH+]/Cc3ccco3)/N C66243985
c1ccc(cc1)COc2cccc(c2)CN/C(=[NH+]/Cc3ccco3)/N C66244045
c1ccc(cc1)OCc2cccc(c2)CN/C(=[NH+]/Cc3ccco3)/N C66244438
CCc1c(sc(n1)CCNC(=[NH2+])NCCc2ccc(cc2)OC)C C66246014
CC(C)c1nc(cs1)CCNC(=[NH2+])NCCc2ccc(cc2)OC C66246027
Cc1cc(ccc1NC(=O)CC[NH2+]Cc2cc[nH]n2)Br C66992154
CCN(CC[NH2+]Cc1ccc(cc1)OCC(=O)N)c2ccccc2C C67120869
c1ccc(cc1)C(c2ccccc2)[NH+](CCCO)CCCS(=O)(=O)N C67399302
CC1CC[NH+](CC1)C[C@@H](CNC(=O)Nc2ccccc2SC)O C67487872
Cc1ccc(cc1)[C@@H](CNCc2ccc(cc2)OCC(=O)N)[NH+](C)C C67505910
CC[NH+](CC)CCn1c2ccccc2n(c1=[NH2+])C[C@H](COc3ccc(cc3)Cl)O C05016324
C[NH+](C)CC[C@H](c1ccccc1)c2nc(nc(n2)N)[C@@H](CC[NH+](C)C)c3ccccc3 C01731195
CCOC(=O)c1c2c(sc1NC(=O)C[NH2+]CCC[NH+](C)C)CCCC2 C03164079
CC[NH+]1CCc2c(sc(c2C(=O)OCC)NC(=O)C[NH2+]CCC(C)C)C1 C02635067
CCOC(=O)c1c2c(sc1NC(=O)C[NH2+]CCC[NH+](C)C)CCC2 C06049256
c1ccc2c(c1)ccn2CC[NH2+]Cc3ccc(cc3)OC[C@@H](C[NH+]4CCCCC4)O C11818504
CCn1cc(cn1)C[NH2+]Cc2ccccc2OC[C@@H](C[NH+]3CCCCC3)O C12112081
Cc1c(scn1)CC[NH2+]Cc2cccc(c2)OC[C@@H](C[NH+]3CCOCC3)O C12316050
CC[C@H](c1nnc(n1c2ccccc2)SCC[NH2+]CCO)[NH+](C)C C02655154
COc1cc(cc(c1OC)C[NH2+]CC2CC[NH2+]CC2)Br C20968298
CCCCCOc1cc(ccc1[C@@H](C[NH3+])[NH+]2CCCCC2)OC C32077492
CCCCCCOc1c(cccc1OC)[C@H](C[NH3+])[NH+]2CCCC2 C32077495
CCCCCCOc1cc(ccc1[C@@H](C[NH3+])[NH+]2CCCC2)OC C32077498
CCOc1c(cccc1OC)[C@H](C[NH3+])[NH+](CC(C)C)CC(C)C C32086453
CCC[NH+](CCC)[C@H](C[NH3+])c1cc(c(c(c1)Cl)OC)OCC C32088971
CC[NH+]([C@@H](C[NH3+])c1cc(c(c(c1)Cl)OC)OCC)C(C)(C)C C32088987
CCCOc1c(cc(cc1Cl)[C@@H](C[NH3+])[NH+](CC)CC)OCC C32089027
CC[NH+](CC)CCC[C@@H](C)[NH2+]C[C@H](c1cccc(c1)Br)O C37860096
C[NH+](C)[C@H](C[NH2+]C[C@@H](COc1ccc(cc1)C#N)O)c2ccccc2OC C23248959
C[NH+](C)[C@@H](C[NH2+]C[C@H](COc1ccc(cc1)C#N)O)c2ccccc2OC C23248958
C[C@H]1C(=C(N=N1)C)CC[NH2+]Cc2ccc(cc2)OC[C@H](C[NH+]3CCCCC3)O C39379522
CCCC[C@H](C)C(=O)N1C[C@@H](C2(C1)CC[NH2+]CC2)C(=O)NCC[NH+](CC)CC C39627014
CCCC[C@H](C)C(=O)N1C[C@H](C2(C1)CC[NH2+]CC2)C(=O)NCC[NH+](CC)CC C39627018
C[NH+](C)[C@H](C[NH2+]C[C@H](COCc1cccs1)O)c2ccccc2 C22876267
CC(C)Oc1c(cc(cc1Cl)C[NH2+]CC2CC[NH2+]CC2)Cl C40719678
Cc1ccc(cc1)NC(=O)COc2ccccc2C[NH2+]CCCn3cc[nH+]c3 C40719724
C[C@@H](CC(C)C)[NH+](C)[C@@H](C[NH3+])c1ccc(c(c1)Br)OC C42563489
CC[C@@H](C)[NH+](CCOC)[C@@H](c1cccc(c1)Br)[C@@H](CC)[NH3+] C43021841
CC[C@H]([C@@H](c1cc(cs1)Br)N(CC[NH+](C)C)CC(C)C)[NH3+] C43287752
CC[C@@H](CNC(=O)NCCn1cc[nH+]c1)[NH+]2CCc3ccccc3C2 C43311327
C[NH+](CC=C)C[C@H]1C[NH+]2CC[C@@H]1C[C@@H]2CNC(=S)NCc3ccco3 C43526788
CC[C@@H]([C@@H](c1ccc(cc1)Br)[NH+](C)Cc2csc(n2)C)[NH3+] C44595109
CC[NH+](CC)[C@H](CC(C)C)CNC(=O)N[C@@H](C)Cn1cc[nH+]c1 C45538347
Cc1ccc(c(c1)Br)OC[C@@H](C[NH2+]CCCC[NH+](C)C)O C45697551
CC[NH+](CC)Cc1cccc(c1)CNC(=O)N[C@@H](C)Cn2cc[nH+]c2 C45986454
CC[NH+](CC)CCC[C@@H](C)NS(=O)(=O)C[C@H]1CCCC[NH2+]1 C49630732
C[C@@H]1CCCC[NH+]1CCCNS(=O)(=O)CCC[NH2+]C(C)C C49641062
CCC(CC)[NH+](CCOC)[C@@H](C[NH3+])c1ccc(s1)Br C42615093
CC[NH+](Cc1ccccc1)[C@@H](C[NH3+])c2cc(c(o2)Br)Br C50361714
CC(C)(C)NC(=O)C[NH+](C)C/C=C/C[NH+](C)CC(=O)NC(C)(C)C C51905842
CCC[NH+](CC(=O)NC)CC(=O)NC[C@H]1CC[NH+](C1)CC(F)(F)F C56508314
CCOc1cccc(c1OCc2ccc(cc2)Cl)C[NH2+]CCN3CC[NH2+]CC3 C22937349
C[NH+](C)CCN1CCN(CC1)[C@H](C[NH3+])c2cccc(c2)Br C61642396
CCCc1ccc(cc1)[C@H](CN2CC[NH2+]CC2)[NH+](CC)CCO C62271435
CC[C@H]([C@@H](c1ccc(s1)Br)N(C)CC2CC[NH+](CC2)C)[NH3+] C63119936
CC[NH+](CC)CCCC[NH2+]Cc1c[nH]nc1c2ccc(cc2)Cl C65934604
Cc1ccc(cc1)[C@@H](CNC(=O)NCCCn2cc[nH+]c2)[NH+](C)C C67003295
CCOc1cccc(c1OC(F)F)C[NH2+]C[C@H](C[NH+]2CCC(CC2)C)O C67122161
CC1CC[NH+](CC1)C[C@@H](C[NH2+]Cc2ccc(cc2OC(F)F)OC(F)F)O C67122330
CCCC[NH+]1Cc2cccc(c2C1)NC(=O)C(=O)NC[C@@H](C)[NH+](CC)CC C67497125
COc1ccc(cc1)/C=C/2\C(=O)N(C(=O)S2)CC[NH3+] C03208522
COc1cccc2c1OCC[C@@]2(C[NH3+])N3CCOCC3 C19623808
CCN1[C@@H](CN(S1(=O)=O)c2ccc(c(c2)C)C)C[NH3+] C19724275
CC[C@@H](c1nc2ccccc2n1Cc3c(noc3C)C)[NH3+] C19750097
c1cc2c(cc1[C@@]34CCC(=O)N3CCC[NH2+]4)CCC(=O)N2 C19947506
C[C@@H](C(=O)NC(=O)NCC(F)(F)F)[NH+]1CCCCC1 C24223375
c1ccc2c(c1)n(c(c([n+]2=O)c3ccc(cc3)Cl)N)O C19800229
C/C=C/C(=O)Nc1c(c2c(s1)C[NH2+]CC2)C(=O)OC C35216884
Cc1ccc(cc1C)S(=O)(=O)NC[C@@H]2C[NH2+]CCO2 C36284287
C[NH+](Cc1cc(cc2c1OCOC2)N)C3CCOCC3 C36320305
C[NH+](Cc1ccncc1)Cc2cc3c(cc2N)OCCO3 C36771820
c1cc(ccc1C[NH2+][C@@H]2CCCCNC2=O)n3ccnc3 C37282706
Cc1ccc(c(n1)c2cccc(c2)[C@@H]3C=CN=[NH+]3)C(=O)N C39461189
C1CC[C@H]([C@H](C1)[NH+]2CCC[C@@H]2C(=O)N3CCNCC3)O C40508697
Cc1c(nn(c1C)C[C@H](c2ccc3c(c2)OCCO3)[NH3+])C C40729756
CCc1cc2c(ncnc2s1)N3CCO[C@H](C3)C[NH3+] C41162139
C[C@H]([C@@H](c1cnn(c1)C)n2cc(cn2)Br)[NH3+] C43232805
C1C[C@H]2[C@H](C1)OCCN2[C@@H]3CC4(CC[C@@H]3[NH3+])OCCO4 C43425136
CC1(C[C@H](c2ccc(cc2O1)OCCn3ccnc3)[NH3+])C C43460189
C[C@H](Cn1cc[nH+]c1)NC(=O)[C@H]2c3ccccc3CCN2 C43512765
CCN(C(C)C)S(=O)(=O)c1cc(cnc1)C#CC[NH3+] C44258637
Cc1cc(c(o1)C)[C@H](C)NC(=O)[C@@H](C)N2CC[NH2+]CC2 C44731595
CC[NH2+]Cc1c(nc2n1ccs2)N3CCC[C@H](C3)O C48965640
Cc1cc(=O)n(cn1)CCOc2cccc(c2)C#CC[NH3+] C49610234
Cc1cn2c(c(nc2s1)C)C[NH2+][C@@H]3CCCNC3=O C50394974
C[NH+](Cc1nc(c2ccsc2n1)N)C[C@@H]3CCCO3 C50815883
Cc1c(c(n(n1)C(C)C)C)NC(=O)C[C@H]2CCC[NH2+]C2 C54307650
c1ccc(cc1)n2c(nnn2)C[C@@]3(C[C@H]4CC[C@@H]3C4)C[NH3+] C54634778
CN(C)C(=O)c1cc(ccc1Cl)NCc2c[nH+]c[nH]2 C54764596
c1cn(c[nH+]1)CCN[C@@H]2c3cc(cc(c3NC2=O)F)F C42113952
CC(C)C[NH+]1CCC(CC1)NC(=O)[C@H]2CCC(=O)NC2 C47852151
C[C@@H]1C(=O)N(c2ccccc2O1)Cc3cccnc3C[NH3+] C61657056
c1csc2n1c(c(n2)N3CC[C@H](C3)O)C[NH2+]C4CC4 C61711317
C[C@H](C[NH+]1CCCC1)NC(=O)c2ccc(cn2)C#CCO C61862425
CC[C@H](c1nc(on1)c2ccc(cn2)Br)[NH3+] C61871274
CC1([C@H]([C@@H](c2cccc(c2O1)OC)O)[NH+](C)CCO)C C62180817
CC1([C@H]([C@@H](c2c(cccc2OC)O1)O)[NH+](C)CCO)C C62181854
CC1([C@H]([C@H](c2c(cccc2OC)O1)O)[NH+](C)CCO)C C62181861
CCn1cc(cn1)Cn2c3ccccc3cc(c2=O)C[NH3+] C62336486
Cc1cc(=O)c(c(n1CCO)C[NH+]2CCC[C@@H](C2)C)O C62382973
Cc1cc(=O)c(c(n1C[C@H](C)O)C[NH+]2CCCCC2)O C62384224
C[C@H]1C[C@@H](C[NH+](C1)Cc2cc(=O)c(cn2CCO)O)C C62388175
C[C@@H](Cn1cc(c(=O)cc1C[NH+]2CCCCCC2)O)O C62389462
C[C@H]1CC(=O)Nc2cc(cc(c2O1)N3CC[NH2+]CC3)F C62557357
C[NH+](C)[C@@H]1CCN(C1)Cc2nc(c3ccsc3n2)N C62969315
c1c(nc(s1)C[NH3+])CN2CC[C@H](C2)N3CCOCC3 C62973900
C[NH+]1CCC(CC1)CN(C)c2c(nccn2)C(=S)N C63124861
c1c(occ(c1=O)O)CN2CCCC[C@@H]2[C@@H]3CCC[NH2+]3 C63189957
c1ccc2=[NH+]CC(=c2c1)NC(=O)[C@@H]3[C@@H]4C=CC=CC4=NN3 C63835608
c1ccc2c(c1)[C@H](CCO2)[NH2+]C[C@H]3CNc4ccnn4C3 C58341993
CCc1ccc(cc1)NC(=O)C(=O)NCCCC[C@H]2CCC[NH2+]C2 C02992097
C[C@H](C[NH+](Cc1cc(ccc1O)OCc2ccccc2)C[C@@H](C)O)O C01724244
CC(C)C[NH+]1CCNC(=O)[C@@H]1CC(=O)NCC2(CCCCC2)O C12439984
CC(C)C[NH+]1CCNC(=O)[C@H]1CC(=O)NCC2(CCCCC2)O C12439985
C[C@H](CNCC[NH2+]Cc1c2ccccc2ccc1OCc3ccc(cc3)F)O C19872070
c1cc(c(cc1CC[NH3+])S(=O)(=O)NCCC2=CCCCC2)F C20190179
c1ccc2c(c1)ccc(c2C[NH2+]Cc3cccs3)OCC(=O)N C20872777
C[C@H](C[NH2+]Cc1cc(ccc1OCC(=O)NC(C)(C)C)Cl)O C20873465
c1ccc(cc1)CCN(Cc2ccccc2)C(=O)CSC(=[NH2+])N C29334504
CC(C)c1ccc2=[NH+]C(=O)C(=c2c1)NNC(=O)CNc3ccccc3 C06297632
CCC[NH+](CC1CC1)CC(=O)Nc2c(cc(cc2Cl)N)Cl C36198100
Cc1c2c(nc(nc2sc1C(=O)OC(C)C)Cl)NCC[NH3+] C36276813
CCC[C@H](C)[NH+](C)CC(=O)Nc1ccc(cc1Br)N C36789697
CCCC[C@@H](C(=O)Nc1ccc(cc1Br)[N+](=O)[O-])[NH3+] C37620398
CCCC[C@H](C(=O)Nc1ccc(cc1Br)[N+](=O)[O-])[NH3+] C37620399
C[C@H]1C(=C[NH2+]N1C)[C@@H](C)NCc2cc([nH]n2)c3ccc(cc3)OC C39305826
CO[C@H]1C[NH+](CCN1)[C@@H](CNO)c2ccc(cc2)c3ccccc3 C39533675
CCN(c1cccc(c1)C)c2c(c(nc[nH+]2)NC[C@@H]3CCCO3)N C40661695
CC(C)C[C@@H]1CSC(=[NH+]1)NCc2ccc(cc2)S(=O)(=O)N C40795624
CCc1ccc(s1)[C@H](C)[NH2+]Cc2cccc(c2)S(=O)(=O)N C41631628
c1c(cc(c(c1N)NC(=O)C[NH+](CCC#N)C2CC2)Cl)Cl C42530945
C[NH+](CCC(=O)Nc1cc(ccc1N)Cl)Cc2cscn2 C42857992
CC(C)C[NH+](CCC(=S)N)CC(=O)Nc1cccc(c1)Cl C43418577
CC(C)[NH+](C)CCCCNC(=O)c1ccc(c(c1)N)Br C45661098
C[C@@H](COC)[NH+](C)[C@@H](C)C(=O)Nc1c(cc(cc1Cl)Cl)N C49025775
C[C@@H]1CCC[C@](C1)(CNC(=O)NCC(=O)NC(C)(C)C)[NH+](C)C C52519673
CC(C)(C)CC(C)(C)[NH2+]CCOc1ccc(cc1)S(=O)(=O)N C53123741
CC[NH+](CC[C@@H](c1ccc(c(c1)N)OCC)O)Cc2ccccc2 C57662767
CCCOc1ccc(cc1N)[C@H](CC[NH+](C)Cc2ccccc2)O C57663028
Cc1cccc(c1)COc2ccc(cc2N)CCC[NH2+]CCOC C57897237
Cc1ccc(cc1)COc2ccc(cc2N)CCC[NH+](C)CCO C57898660
CCCC[NH+](CC(=O)N)CC(=O)N[C@@H](C)c1ccccc1Cl C45805111
CCCC[NH+](C[C@H](CO[C@@H]1CCCc2c1cccc2)O)CC(=O)N C61349354
CC(C)C[NH2+]Cc1cc(ccc1OCCC(=O)N)Br C62729983
CC[C@H](C)Oc1ccc(cc1Cl)C[NH2+]Cc2csc(n2)N C63869599
CCNC(=O)NC(=O)CNc1cccc2c1C[NH+](C2)[C@@H](C)C(C)C C65477261
Cc1ccc2c(c1)[nH]cc2CCNC(=O)NCCc3[nH+]ccn3C C66234388
c1cc(oc1)C/[NH+]=C(/N)\NCCOc2ccc(cc2)C(F)(F)F C66243946
CC1(Cc2cccc(c2O1)OCCNC(=[NH2+])Nc3ccccc3)C C66244232
c1cc(c(c(c1)Cl)Cl)OCCN/C(=[NH+]\C[C@H]2CCCO2)/N C66244266
Cc1cc(ccc1OCCCN/C(=[NH+]/C[C@@H]2CCCO2)/N)Cl C66244653
CCN/C(=[NH+]/CC)/NC[C@H](COc1ccc(cc1)C(F)(F)F)O C66244711
C[NH+](C)C1(CCCC1)CNC(=O)NNC(=O)CC2CCCCC2 C67381782
C[C@@H]1CCC[NH+](C1)CCNC(=O)NNC(=O)CC2CCCCC2 C67389667
CCC[NH+]1CC[C@@H](C1)CNC(=O)NNC(=O)c2c(ccs2)C C67408721
CCC[NH+]1CC[C@H](C1)CNC(=O)NNC(=O)c2c(ccs2)C C67408724
C[C@@H]1CCC[NH+](C1)C[C@@H](C)NC(=O)NNC(=O)CC2CCCCC2 C67409152
CC(C)[NH+]1CC[C@@H](C1)NC(=O)NNC(=O)CCC2CCCCC2 C67411150
CC(C)[NH+]1CC[C@@H](C1)CNC(=O)NNC(=O)CC2CCCCC2 C67412227
CC(C)[NH+]1CC[C@H](C1)CNC(=O)NNC(=O)CC2CCCCC2 C67412229
CC(C)[NH+]1CCc2c(sc(c2C(=O)N)NC(=O)c3ccc(cc3)C(C)(C)C)C1 C04087048
CCCCc1ccc(cc1)NC(=O)C(=O)NC2CC([NH2+]C(C2)(C)C)(C)C C02291414
c1cc(sc1)c2cc(c3c(c(sc3n2)C4=[NH+]CCN4)N)C(F)(F)F C00643072
CCOc1ccc(c(c1)O)[C@H]2Nc3c(c4c(s3)C[NH+](CC4)C)C(=O)N2 C05100333
Cc1ccccc1Nc2nc(nc(n2)N)C[NH+]3CCC[C@@H]3c4cccs4 C07620707
C1CC[C@H]2C[NH+](CC[C@@H]2C1)CC(=O)Nc3c(c4c(s3)CCC4)C(=O)N C08268283
Cc1cc(ccc1NC(=O)C[NH+]2Cc3ccccc3C[C@H]2C(=O)N)Cl C09495845
Cc1cc2cc(ccc2[nH]1)C[NH2+]Cc3c[nH]nc3c4cc5ccccc5o4 C11935268
Cc1cc[nH+]c(c1)N[C@H](c2ccc(cc2)O)c3ccc4cccnc4c3O C04881658
COC(=O)C[NH2+][C@H](c1ccccc1Cl)c2cc(ccc2N)Br C00977724
CC(C)(C)[C@@](C)([C@H]1C[C@]23CC[C@]1([C@H]4[C@@]25CC[NH2+][C@@H]3Cc6c5c(c(cc6)O)O4)OC)O C22065365
CC(C)c1ccc2c(c1)cc3c(c(sc3[nH+]2)C(=O)NC[C@@H]4CCCO4)N C35314298
CC(C)C[NH+](CC(C)C)CC(=O)Nc1ccc(cc1Br)N C36196885
c1c(cc(c(c1Cl)S(=O)(=O)N[C@H]2C[C@H]2[NH3+])Cl)Br C36264031
COc1c(cc(cc1Br)Cl)NC(=O)C2(CCCCC2)[NH3+] C37019695
C[C@@](C1CC1)(C(=O)Nc2cc(cc(c2OC(F)F)Br)Cl)[NH3+] C37615099
CCCC[C@H](C(=O)Nc1cc(cc(c1OC(F)F)Br)Cl)[NH3+] C37620031
Cc1ccccc1Nc2nc(nc(n2)N)C[NH+](C)Cc3ccccc3Cl C03327672
COc1ccc(cc1[C@@H](C(=O)N)[NH2+]Cc2cccs2)Br C37946605
CC1=C([C@@H](N2C(=[NH+]1)N=C(N2)c3cccs3)c4ccc(cc4)Cl)C(=O)N C00940748
C[C@@H](Cc1cc(ccc1O[C@@H](C)C(=O)NCC(C)C)Br)[NH3+] C37725303
c1ccc(cc1)C2=c3cc(ccc3=[NH+]C(=O)[C@H]2Sc4[nH]c(=O)cc(n4)N)Cl C39252917
Cc1ccc(cc1)[C@@H](CNc2ccccc2O)[NH+]3CCN[C@@H](C3)SC C39531653
c1cc(ccc1Oc2c(c(ncn2)Nc3cc[nH+]cc3)N)Br C40687699
c1ccc2c(c1)c(c3c([nH+]2)CSC3)Nc4ccc(cc4)S(=O)(=O)N C41495033
C[NH+](Cc1cc(cs1)Br)CC(=O)Nc2cccc(c2)N C42397938
CC1(CC(CC([NH2+]1)(C)C)NC(=O)C(=O)Nc2cccc(c2Cl)Cl)C C42645909
Cc1ccc(c(c1)OCCOC)NC(=O)NC2CC([NH2+]C(C2)(C)C)(C)C C47853104
c1ccc(c(c1)CNS(=O)(=O)c2ccc(s2)C[NH3+])Br C48869871
C[C@H]1CCC[C@@H](C1)[NH+](C)CC(=O)Nc2ccc(cc2Br)N C49008620
c1cc(cc(c1)Br)OCCOc2ccc(cc2Cl)C(=[NH2+])N C49596370
C[NH2+][C@H](c1ccccc1Br)c2cc3c(cc2Br)[nH]c(=O)[nH]3 C52094512
c1ccc2c(c1)[nH]c([nH+]2)C3=C(NC(=S)N[C@H]3c4ccsc4)c5cccs5 C22303681
Cc1ccc2c(n1)cccc2Nc3c(c(nc[nH+]3)N4CCc5c4cccc5)N C40687473
CCN(c1cccc2c1cccc2)c3c(c([nH+]cn3)Nc4ccncc4)N C40687492
Cc1ccc2c(n1)cccc2Nc3c(c(nc[nH+]3)N(C)c4ccccc4)N C40757956
C[C@H]1Cc2cc(ccc2O1)C[NH2+]Cc3cn(c4c3cccc4)CCC(=O)N C55119850
C[C@H]1CCC[C@H]([C@@H]1C)[NH+](Cc2c(cccc2Cl)F)CC(=O)NC(=O)N C58174402
CCCn1c(=O)[nH]nc1S[C@H](c2cc(cs2)Br)[C@H](CC)[NH3+] C61594874
CC[NH2+][C@@H](c1cc2c(cc1Br)[nH]c(=O)[nH]2)[C@@H]3CCCOC3 C62235148
C[C@@H]1CCCC[C@H]1NC(=S)NNC(=O)CCC2=c3ccccc3=[NH+]C2 C63230348
c1ccc(cc1)C(=O)N[C@H]2Nc3ccc(cc3S2)NC(=O)[C@H]4C=c5ccccc5=[NH+]4 C63600782
Cc1cc(c2c(c1)[nH]c(cc2=O)CS[C@H]3NN[C@H]([NH+]3C)c4ccco4)C C63686409
CC1CC[NH+](CC1)[C@H](C)CNC(=O)NCc2ccc(cc2)c3ccn[nH]3 C65479555
CC(C)(C)c1ccc(cc1)C(=O)Nc2ccc(cc2)NC(=O)C3CC[NH2+]CC3 C66152549
CCC[NH+]1Cc2cccc(c2C1)N[C@H](C)C(=O)NC(=O)Nc3ccc(cc3)C C66967844
CC(C)NC(=O)c1cccc(c1)C[NH2+]Cc2c[nH]nc2c3cccs3 C66995119
c1ccc2c(c1)nc3n2[C@@H](NC(=[NH2+])N3)c4ccc(c(c4)Cl)OC(F)F C67454081
Cc1cc(c(c(c1)Cl)NC(=O)NC[C@H](C[NH+]2CCC(CC2)C)O)C C67537205
Cc1cc(ccc1NC(=O)NC[C@@H](C[NH+]2CCC(CC2)C)O)SC(C)(C)C C67551417
CCN(CC)C(=O)c1cccc(c1)NC(=O)C[NH+]2CCc3c(ccs3)C2 C10341860
c1cc(cc(c1)OC[C@H]2CCCO2)C[NH+]3CCC(CC3)(c4cccnc4)O C12363731
Cc1nc(cs1)C[NH+](C)C[C@@]2(CCCN(C2=O)Cc3ccc(cc3)F)O C12470826
CC(C)Cn1c2cc(ccc2cc(c1=O)C[NH2+][C@@H]3CCS(=O)(=O)C3)F C14978183
Cc1cccc(c1)CN2CCC[C@@](C2=O)(C[NH+](C)Cc3ccc(o3)C)O C15080399
Cc1c(c(nn1C)C(=O)N[C@@H](C)C[NH+](C(C)C)C(C)C)Br C02780835
Cc1c(n2ccsc2n1)C[NH+]3CCN([C@H](C3)CCO)Cc4ccc(cc4)F C19839316
c1cc(c2c(c1)OCO2)C[NH+]3CCN([C@@H](C3)CCO)Cc4cccs4 C20534496
c1cc(c([nH+]c1)N2CCOCC2)CNCc3ccc(s3)[C@H]4CCCO4 C20997945
C[NH+]1CCN(CC1)[C@@H](CNS(=O)(=O)c2cccs2)c3ccsc3 C22767095
Cc1cccc(n1)C[NH+]2CCN(C[C@@H]2CCO)Cc3cccc4c3nccc4 C22914392
c1cc2c(cc1CN3CC[NH+]([C@H](C3)CCO)Cc4ccsc4)nsn2 C23128545
CN1C(=O)/C(=C\c2ccc(cc2)C(=O)NCCC[NH+](C)C)/SC1=S C28296834
CC(C)C[NH2+][C@H]1CS(=O)(=O)C[C@@H]1S(=O)(=O)c2ccc(cc2)C(C)C C32535946
C[NH+](C)[C@@H](CNC(=O)[C@H]1CC(=O)N(C1)c2ccccc2)c3ccsc3 C32369008
COCCc1ncc(cn1)C[NH+]2C[C@H]3CC[C@@]([C@@H]3C2)(c4ccc(cc4)F)O C36740005
c1ccc(cc1)CN(Cc2nccs2)c3cc(ncn3)[C@H]4CCC[NH2+]C4 C39445309
Cc1ccc[nH+]c1N2CCN(CC2)C(=O)[C@@]34CC[C@@](C3(C)C)([C@@H](C4)O)C C39485964
c1cc(c2c(c1)OCO2)CN3CC[NH+]([C@@H](C3)CCO)Cc4ccsc4 C23373760
CC[C@@H](C)c1ccccc1NC(=O)[C@@H](C)[NH+]2CCC(CC2)C(=O)N(C)C C41106306
C[C@@]12CCCC(=C)[C@@H]1C[C@H]3[C@@H](C2)OC(=O)[C@@H]3C[NH2+]CCCN4CCCC4=O C43737218
Cc1[nH+]ccn1c2ccccc2CNS(=O)(=O)Cc3ccccc3F C44886430
Cc1cc(on1)NC(=O)[C@H](C)[NH+](C)Cc2cc(cs2)Br C48575420
CN(Cc1cc(sc1)Br)C(=O)NCCCn2cc[nH+]c2 C48963568
CCC[NH2+]Cc1cc(cnc1N(C)[C@@H]2CCS(=O)(=O)C2)Br C51447723
C[NH2+]Cc1cn(nn1)CCOc2cccc(c2)I C52696451
C[C@H]1CCC[C@@H]([C@@H]1C)NC(=O)[C@@H](C)N2CCN(CC2)CC[NH+]3CCCC3 C53101347
C[C@@H]1CCC[C@H]([C@@H]1C)NC(=O)[C@@H](C)N2CCN(CC2)CC[NH+]3CCCC3 C53101349
CN(C)C(=O)C1CC[NH+](CC1)C[C@@H](COc2cccc3c2cccc3)O C53399283
CN(C)C(=O)C1CC[NH+](CC1)C[C@H](COc2cccc3c2cccc3)O C53399284
CCCOc1ccc2c(c1)c(=O)c(c([nH]2)C)CN(C)C3CC[NH+](CC3)C C19793234
C[C@H](CNS(=O)(=O)c1cc(cnc1)Br)C[NH+]2CCCC2 C59894456
c1ccc(cc1)SCC(=O)N[C@H]2CS(=O)(=O)C[C@@H]2[NH+]3CCCCC3 C60378248
c1ccc(cc1)SCC(=O)N[C@H]2CS(=O)(=O)C[C@H]2[NH+]3CCCCC3 C60378250
Cc1cc(n(n1)CC(=O)Nc2ccc(cc2)CC[NH+]3CCSCC3)C C61288512
Cc1c(cccc1NC(=O)c2csc(n2)COC)C[NH+]3CCSCC3 C61307171
Cc1cccc(n1)CN2CCN(C[C@@H]2CCO)C[C@@H]3C(=c4ccccc4=[NH+]3)C C64143617
c1ccc2=[NH+]CC(=c2c1)[C@@H](CNC(=O)CN3CSCC3=O)[C@H]4CC=CS4 C64212915
C[NH+](C)CCN(Cc1cccc(c1)F)C(=O)c2cc(cc3c2nc[nH]3)F C65939391
C[C@H]1CN(C[C@@H](O1)C)C[C@@H](C[NH+](C)Cc2ccc(o2)Br)O C66483132
CCC[NH+]1Cc2cccc(c2C1)NC(=O)c3ccc(cc3)CS(=O)(=O)C C66515139
C[C@H](C(=O)N(C)C)[NH+](C)CC(=O)Nc1ccc(c(c1)C(F)(F)F)Cl C66865048
Cc1c(c(n(n1)c2ccc(cc2)C(=O)NCC[NH+](C)C3CC3)C)Br C66924182
CC[NH+](C)CCNC(=O)[C@@H]1CC(=O)N(C1)c2ccc(cc2)Br C66958492
Cn1c2ccccc2nc1CNCc3ccccc3CN4CC[NH+](CC4)C C66973707
Cn1cc(c(n1)c2ccncc2)CNC3CC[NH+](CC3)Cc4ccccc4 C67182585
Cc1ccccc1C[NH+]2CCC(CC2)NCc3cn(nc3c4ccncc4)C C67213145
c1cnc(nc1)c2nc(cs2)C[NH2+]CCN3CCc4c(ccs4)C3 C67219279
C[NH+](CCNC(=O)[C@@H]1CC(=O)N(C1)c2ccccc2Br)C3CC3 C67282608
CCC[NH+]1Cc2cccc(c2C1)NC(=O)C(=O)N(C)Cc3ccccc3C C67526881
C[C@H]1CCC=C2[C@@]1([C@@H]([C@H]3[C@@H](C2)OC(=O)[C@@H]3C[NH+]4CCC(CC4)[NH+]5CCCCC5)O)C C04062994
CCSC1([C@]2(C3=C(CCC3)[NH2+][C@@H]([C@@]2(C(=[NH+]1)N)C#N)c4ccccc4)C#N)SCC C04328531
Cc1cc([nH+]c2c1cc(cc2)NC(=O)/C=C/c3cccnc3)N4CC[NH+](CC4)C C04760988
C[NH+](C)CCCn1cnc2c(c1=[NH2+])[C@H](c3c4ccccc4ccc3O2)c5ccccc5 C05345383
C[NH+](C)CCCn1cnc2c(c1=[NH2+])[C@H](c3ccc4ccccc4c3O2)c5ccco5 C05348931
CCOc1cccc(c1)C[NH+]2CCOc3ccc(cc3C2)C4(CC[NH+](CC4)C)O C11971893
c1cc(cnc1)C2(CC[NH+](CC2)Cc3ccc4c(c3)C[NH+](CCO4)Cc5ccsc5)O C11790387
c1cc(cnc1)C2(CC[NH+](CC2)Cc3ccc4c(c3)C[NH+](CCO4)C[C@@H]5CCC=CC5)O C15002506
Cc1[nH+]cc(n1C)CN(Cc2ccc(cc2)F)C3CC([NH2+]C(C3)(C)C)(C)C C19287307
Cc1c(n2ccsc2n1)C[NH+]3CCOc4ccc(cc4C3)C[NH+]5CCC(CC5)O C19731047
Cc1[nH+]ccn1[C@@H]2c3ccccc3C4([C@H]2O)CC[NH+](CC4)CCCSC C19732445
Cc1cc(nc2c1cc(cc2)NC(=S)N3CC[NH+](CC3)C)N4CC[NH+](CC4)C C20153690
c1ccc2c(c1)[C@H]([C@@H](C23CC[NH+](CC3)Cc4ccc(cc4)O)O)[NH+]5CCCC5 C20864941
C[C@H]1C[C@@H]1c2ccc(o2)C[NH+](C)Cc3cc(oc-4c/c(=[NH+]\C(=O)C)/ccc34)O C34889350
C[C@H]1C[C@H]1c2ccc(o2)C[NH+](C)Cc3cc(oc-4c/c(=[NH+]\C(=O)C)/ccc34)O C34889352
Cn1cc2c3c1cccc3[C@@H]4C[C@@H](C[NH+]([C@@H]4C2)C)C/[NH+]=C(\O)/OCc5ccccc5 C35024844
C[C@@H](C(=O)NC1=c2ccccc2=[NH+][C@H]1C(=O)OC)[NH+]3CCc4ccccc4C3 C38605397
C[C@H](C(=O)NC1=c2cc(ccc2=[NH+][C@H]1C(=O)OC)Cl)[NH+]3CCSCC3 C38610192
C[C@H]1CCC[NH+](C1)[C@@H](C)C(=O)NC2=c3cc(ccc3=[NH+][C@@H]2C(=O)OC)Cl C38611530
c1ccc(cc1)S(=O)(=O)Nc2ccccc2[C@H]3C(=O)[NH+]=c4ccccc4=[NH+]3 C39404663
C[NH+]1CCC(CC1)N2C[C@H]3C[C@H]([NH+]4[C@]3(C2=O)CCC4)c5ccc(c(c5)O)OC C43641408
c1ccnc(c1)C[NH+]2CCC(CC2)/[NH+]=C/c3cc(ccc3O)Br C44012014
C[NH+]1CCN(CC1)c2ccc(c[nH+]2)CNc3c4c(csc4ncn3)c5ccccc5 C45765592
C[C@@H](C(=O)N[C@H]1CCS(=O)(=O)C1)[NH+]2CCC(CC2)C[NH+]3CCCCCC3 C48564006
C[C@H]1CCC=C2[C@@]1([C@H]([C@H]3[C@@H](C2)OC(=O)[C@@H]3C[NH+]4CCC(CC4)[NH+]5CCCCC5)O)C C04063002
c1c(oc(c1Br)Br)C[NH2+]C[C@@H]2CC[NH+](C2)C3CC3 C50360760
CC1=CC=CC2=[NH+][C@@H]([C@@H](N12)NC3CCCC3)[C@@H]4C=c5ccc(cc5=[NH+]C4=O)OC C38872117
c1cc(c(cc1Br)/C=N/N2[C@@H](N=[NH+]C2=S)c3cc[nH+]cc3)O C38904365
c1ccc2=[NH+]CC(=c2c1)CC[NH2+][C@@H]3CC(=O)N(C3=O)c4ccc(cc4)Br C63330594
C[C@]12CCCC(=C)[C@H]1C[C@H]3[C@@H](C2)OC(=O)[C@@H]3C[NH2+]CCC4=c5ccccc5=[NH+]C4 C63349941
CN1[C@H]([C@@H](c2ccccc2C1=O)C(=O)NC3[NH+]=c4ccccc4=[NH+]3)c5ccccc5 C63831359
c1ccc2=[NH+]C([NH+]=c2c1)NC(=O)Cn3ccc4c3cccc4Br C63832061
COc1ccc2=[NH+][C@@H]([NH+]=c2c1)CN3CN[C@H]4[C@@H](C3=O)C5=C(S4)CCCC5 C63855776
Cc1ccc2=[NH+]CC(=c2c1)CC[NH2+][C@H]3CC(=O)N(C3=O)c4ccc(c(c4)C)C C63867170
COc1cccc(c1OC)[C@H]2[C@@H]3C(=c4ccccc4=[NH+]3)CCN2Cc5[nH]cc[nH+]5 C64044966
c1ccc(cc1)C2=N[C@@H]3N(C2)C(=CS3)C(=O)NCCC4[NH+]=c5ccccc5=[NH+]4 C64074682
c1ccc2=[NH+][C@@H](C=c2c1)C(=O)NC[C@@H]3CCC[NH+](C3)C4CSCCSC4 C64093483
c1ccc2=[NH+]CC(=c2c1)C[NH+]3CCC[C@H](C3)Cn4cc(nn4)C5(CCCC5)O C64103296
Cc1ccc(cc1NC(=O)c2ccc3=[NH+]C(=O)C(=O)[NH+]=c3c2)Br C64120268
Cc1c(c2c(cn1)C[NH2+]CC2)c3nc(on3)[C@H]4CCCC5=c6ccccc6=[NH+][C@@H]45 C64143568
Cc1c(sc(n1)C)C(=O)NCC2CCC(CC2)C3[NH+]=c4ccccc4=[NH+]3 C64414504
C[NH+]1CCc2c(c(c3c4=NC(=O)CC(=c4sc3[nH+]2)O)c5cccs5)C1 C17198044
CC[NH+]1CCN(CC1)c2cc(cc[nH+]2)CNc3c4c(c(sc4ncn3)C)C C64550418
Cc1ccc2=[NH+][C@H](C(=c2c1)C)CN3CCN([C@@H](C3)CCO)C4CC[NH+](CC4)C C64651446
Cc1ccccc1[C@@H]2N=C[C@@H](S2)C[NH2+]C[C@H]3C=c4ccc(cc4=[NH+]C3=O)F C65371167
c1cc2=[NH+][C@H]([NH+]=c2cc1F)C3=C[C@H]4CN(CCCN4N3)C(=O)[C@@H]5CC56CCC6 C65406535
CCn1c[nH+]cc1[C@H]2[C@@H](NCN2C[C@@H]3C=c4ccccc4=[NH+]3)c5ccccc5 C65460577
C[C@@H]1C[C@H](C[NH+](C1)CCNC(=O)N(C)C2CC[NH+](CC2)C3CCOCC3)C C66178486
CC[NH+]1CCN(CC1)c2cc(cc[nH+]2)CNc3ncc(cn3)Br C67370434
CCCn1cc[nH+]c1CN2CCc3c([nH+]c[nH]3)[C@H]2c4ccnc5c4cccc5 C67650095
c1ccc(cc1)n2c(c(cn2)C(=O)NC3(C(=O)c4ccccc4C3=O)O)C(F)(F)F C01029907
c1cc(ccc1N2C(=O)/C(=C\NN3CCCCC3)/C(=O)NC2=O)I C04506032
[H]/N=C\1/C(=C/c2ccc(c(c2)OCC)O)/C(=O)N=C3N1N=C(S3)Cc4ccccc4 C04725401
CCOc1ccc(cc1)N2C(=O)/C(=C/c3ccc(c(c3)OC)O)/C(=O)NC2=S C05060854
Cc1ccc(cc1S(=O)(=O)NNC(=O)Cn2c(cc(n2)C)C)Br C07421054
Cc1c(c(on1)C)S(=O)(=O)N[C@@H](C)C(=O)Nc2ccc(cc2)Br C07755722
Cc1cc(nc2c1cccc2)SCC(=O)NC(=O)N[C@H]3CCS(=O)(=O)C3 C08231162
C[C@H](CNC(=O)c1cc(cnc1)Br)NC(=O)c2cc(cnc2)Br C02311525
c1cc2c(cc1S(=O)(=O)CCC(=O)Nc3ccc(cc3F)Br)NC(=O)CO2 C09151563
Cn1cc(c2c1c(=O)n(c(=O)[nH]2)c3ccccc3)C(=O)NCc4ccc(cc4)F C09659537
C#CCN1c2ccccc2[C@@]3(C1=O)C(=C(N(C4=C3C(=O)OC4)c5ccc(c(c5)Cl)F)N)C#N C12361937
COc1cc(ccc1O)/C=C\2/C(=O)NC(=O)N(C2=O)c3ccc(cc3)Br C14010805
c1ccc2c(c1)CCC[C@H]2NC(=O)[C@H]3Cc4c(sc(n4)NC(=O)c5ccncc5)C(=O)C3 C14996971
Cc1cc(c(cc1C)Br)N2C(=O)[C@@H](C(=O)NC2=O)/C=N/CCCO C16267909
CC[C@@H]1C[C@@H](n2c(cc(n2)C(=O)N[C@@]3(CCS(=O)(=O)C3)C)N1)C(F)(F)F C19520588
CC1(O[C@H]2[C@H](O[C@H]([C@@H]2O1)n3cc(c(nc3=O)N)F)CI)C C22055849
c1cc(ccc1/C=C\2/C(=O)N(C(=S)S2)NC(=O)CSc3[nH]ncn3)Br C32638003
C=CCN([C@@H]1CCc2c1cccc2)S(=O)(=O)c3ccc4c(c3)[nH]c(=O)c(=O)[nH]4 C32916401
C[C@H]1C[C@H]2[C@@H]3[C@@](CCC[C@@]3([C@@]14CC[C@@]5(O4)[C@@H]([C@@H](O[C@@H]5O)OC)O)C)(C(=O)O2)C C35271260
C[C@@H]1C[C@@H]2[C@H]3[C@](CCC[C@]3([C@@]14CC[C@@]5(O4)[C@@H]([C@@H](O[C@@H]5OC)O)O)C)(C(=O)O2)C C36378732
CC(C)(C)c1ccc(cc1)n2c3c(cn2)[C@H](CCC3)NC(=O)C4=NNC(=O)CC4 C12595650
c1ccc2c(c1)C(=O)N([C@@H](N2)S)NC(=O)[C@H]3C(=CN=N3)I C39237757
Cc1cc(nc2c1C3=NC(=O)C4=C([C@@H]3S2)OC(=C([C@H]4c5cccnc5)C#N)N)C C39315628
CN(Cc1[nH]c(=O)c2ccccc2n1)C(=O)CNC(=O)[C@@H]3[C@@H](c4ccccc4S3)Cl C39443921
CCOc1cc2c(c3c(n(c2=O)I)C(=O)C[C@H](N3)O)nc1 C39450451
CCOn1c2c(c3c(c1=O)cc(cn3)O)N[C@H](CC2=O)I C39451655
CCCn1c(=O)[nH]nc1SCC2=CC(=O)N3C=C(C=C[C@@H]3N2)Br C39455752
CCO[P@@]1(=O)NN2C[C@@H]3C=C(C(=C[C@@H]3C[C@@H]2CO1)OC)c4ccccc4O C39469369
CC(C)S(=O)(=O)N(C(=O)[C@@H]1CC(=C2[NH+]1Cc3ccccc3N2)SC)Br C39545995
Cc1cccn2c1nc(c(c2=O)/C=C\3/C(=O)N(C(=S)S3)C(C)C)NC[C@H](C)O C40007741
Cc1c(c(=O)n(n1C)c2ccccc2)NC(=O)c3c[nH]c4c(c3=O)cccc4C(F)(F)F C40177012
Cc1cc(cc(c1NC(=O)C(=O)N[C@@H](C)c2cnn(c2C)C)C)Br C41957952
c1ccc(cc1)/C=C/CN2C(=O)[C@H]3[C@@H]([NH2+][C@@H]([C@@H]3C2=O)C(=O)[O-])c4ccc(s4)Br C33923214
Cc1ccc(cc1Cl)N2C(=O)[C@H]3[C@@H]([NH2+][C@@]([C@@H]3C2=O)(C)C(=O)[O-])c4cc5ccccc5o4 C43218670
CN(C)NC(=O)c1c2c(sc1NC(=O)[C@@H]3COc4ccccc4O3)CCCCC2 C44452842
CCn1c2ccccc2c3c1ccc(c3)NC(=O)C(=O)N[C@@H]4CCS(=O)(=O)C4 C48589230
CCn1c2ccccc2c3c1ccc(c3)NC(=O)C(=O)N[C@H]4CCS(=O)(=O)C4 C48589231
CC1=C([C@@H](NC(=O)N1)c2cc(c(cc2Br)OC(=O)C)OC)C(=O)C C06857134
c1cc(sc1)CN(Cc2cccs2)C(=O)c3ccc4c(c3)[nH]c(=O)c(=O)[nH]4 C57743614
Cc1nc(c2c3c(sc2n1)CCC3)N4CCN(CC4)c5c(cccn5)C(=O)N C58142771
CCN([C@@H]1CCS(=O)(=O)C1)S(=O)(=O)c2ccc(cc2Br)N C41662205
Cc1ccnn1c2ccc(cc2)C(=O)N(C)[C@H](C)c3ccc(cc3)S(=O)(=O)N C29472648
Cc1ccc(n1C)CNC(=O)c2ccc(cc2)NC3=NS(=O)(=O)c4c3cccc4 C23575048
c1cc(cc(c1)Br)c2nnc(n2N)SCC(=O)N3CCCC3=O C07158068
CCn1c2ccc(cc2[nH]c(=O)c1=O)C3=NO[C@H](N3)c4ccccc4Br C64890673
Cc1c2c([nH]c1C(=O)Nc3ccc4c(c3)ccn4CC(=O)N(C)C)CCCC2=O C51436440
CN(CC(=O)NNC(=O)c1c(c2ccc(cc2s1)F)Cl)S(=O)(=O)C C66044908
CS(=O)(=O)c1c(cc(cc1F)NC(=O)c2ccc([nH]c2=O)c3ccco3)F C66552123
C[C@H](c1cccc(c1)S(=O)(=O)N(C)C)NC(=O)c2cc(=O)c3ccccc3[nH]2 C66754875
CS(=O)(=O)c1c(cc(cc1F)NC(=O)C(=O)NCC(=C)Br)F C67557230
C[C@@H]1C[C@H]2[C@@H]3CCC4=CC(=O)C=C[C@@]4([C@@H]3C(=O)C[C@@]2([C@@]1(C(=O)CO)O)C)C C03831037
Cc1c(c(=O)n(n1C)c2ccccc2)NC(=S)NC(=O)c3ccccc3F C01112475
c1c(cc(c2c1[C@@](C(=O)N2)(N3CCOCC3)O)Br)Br C04437669
CC1(CC2=C(C(=O)C1)[C@]3(c4ccccc4OC(=C3C#N)N)C(=O)N2CC#C)C C04517097
C[C@]12CC[C@H]3[C@H]([C@@]1(CC[C@@H]2C4=CC(=O)OC4)O)CCC5=C[C@@H](CC[C@@]35C=O)O C05377457
Cc1cc(c(s1)C)[C@H]2C(=C(N(C3=C2C(=O)CCC3)c4cccnc4)N)C#N C06727973
C[C@H](C(=O)N[C@H]1CCCc2c1cccc2)NC3=NS(=O)(=O)c4c3cccc4 C07785015
Cc1cc(c(c(c1)C)NC(=O)C[C@@H](C)S(=O)(=O)c2ccc3c(c2)NC(=O)CS3)C C09152693
C[C@]12CC[C@H](C[C@@H]1CC[C@@H]3[C@@H]2C(=O)C[C@@]4([C@@]3(CC[C@@H]4C5=CC(=O)OC5)O)C)O C13337266
CN1C(=O)/C(=C/c2cc(c(c(c2)I)O)OC)/C(=O)NC1=S C13894636
CC(=O)Nc1ccc(s1)C(=O)N[C@@H](c2ccc(cc2)F)c3nccn3C C14406061
C[C@H]1C[C@H]2[C@@H]3CCC4=CC(=O)C=C[C@@]4([C@@H]3C(=O)C[C@@]2([C@]1(C(=O)CO)O)C)C C21983619
Cc1c(cccc1NC(=O)C[C@H]2c3ccccc3C=CN2C(=O)C)NC(=O)C C23174953
CN(Cc1[nH]c(=O)c2ccccc2n1)CC(=O)N[C@@H]3CCCc4c3cccc4 C34886364
CN1c2ccccc2C(=O)/C(=C/3\C[C@H](N(C(=N3)N)C#N)c4ccccc4)/C1=O C03846521
c1c(cc(c(c1Br)S(=O)(=O)N2CCOCC2)Br)N C37054358
CC1(CC2=C([C@H](C(=C(N2N3CCOCC3)N)C#N)c4cccs4)C(=O)C1)C C00691059
C[C@H]1C(=C(C(=N1)C(=O)NNC(=O)c2ccc(cc2)Br)C)C(=O)C C38787575
COC1=C[C@H]2C[C@H]3CO[P@@](=O)(NN3C[C@@H]2C=C1Br)c4ccccc4O C39467184
CO[P@@]1(=O)NN2C[C@@H]3C=C(C(=C[C@@H]3C[C@@H]2CO1)I)O C39468017
COC1=C[C@@H]2C[NH+]3[C@@H](C[C@@H]2C=C1I)CO[P@@](=O)(N3)[O-] C39469176
CN(C(=O)[C@H]1CC(=O)[C@@H]2[NH+]1Cc3ccccc3N2)I C39543413
c1ccc(cc1)C(=O)C[C@H]2C(=O)N/C(=N\N=C\3/CCSC(=S)N3)/S2 C39886339
Cc1ccc(cc1NC(=O)C[C@H]2c3ccccc3C=CN2C(=O)C)C(=O)NC C40074101
Cc1cccc(c1C)NC(=O)C(=O)NC[C@]2(CCSC2)N3CCOCC3 C42030112
C[C@@]12CC[C@@H]3[C@@H]([C@@]1(CC[C@@H]2C4=CC(=O)OC4)O)CCC5=C[C@H](CC[C@@]35C=O)O C43743321
C[C@]12CC[C@H]3[C@@H]([C@@]1(CC[C@@H]2C4=CC(=O)OC4)O)CC[C@H]5[C@@]3(CC[C@@H](C5)O)C=O C43866972
CC1=N[C@]2([C@@H](O1)C[C@@H]3[C@@]2(C[C@@H]([C@@H]4[C@H]3CCC5=CC(=O)C=C[C@]45C)O)C)C(=O)CO C44963053
c1ccc2c(c1)CCC[C@H]2NC(=O)C(=O)Nc3cccc(c3)Cn4cccn4 C48648764
c1cc2c(cc1N)S(=O)(=O)N(C2=O)Cc3cc(cs3)Br C52125807
Cc1ccc(s1)CNC(=O)C(=O)Nc2cccc(c2C)N3CCCC3=O C52677670
C/C(=C/1\C(=O)NC(=S)N(C1=O)CCOC)/Nc2ccc(cc2Cl)F C09769474
Cc1ccc(s1)[C@H](C)NC(=O)C(=O)Nc2ccccc2N3CCCC3=O C54947356
Cc1c(c(=O)[nH]c(n1)c2ccncc2)CC(=O)NCc3ccc4c(c3)CCC4 C58334514
Cc1cc(cc2c1NC(=O)[C@@H]2N[C@]3(CCS(=O)(=O)C3)C)Br C42117646
COCCN1C(=O)/C(=C\Nc2ccc(cc2Cl)Cl)/C(=O)NC1=S C60861280
[H]/N=C\1/C(=C/c2cc(ccc2O)Br)/C(=O)N=C3N1N=C(S3)C(C)C C04664743
c1cc2c(cc1[C@@H](c3ccc(cn3)Br)Br)[nH]c(=O)c(=O)[nH]2 C61870839
c1ccc2c(c1)C(=O)N[C@@]3(N2C(=O)CC3)C(=O)Nc4cccc(c4)Br C40288458
C[C@@H](c1ccccc1Br)NC(=O)CC[C@@H]2C(=O)NC(=S)N=N2 C39764175
C[C@@H](c1ccccc1Br)NC(=O)CC[C@H]2C(=O)NC(=S)N=N2 C39764177
Cc1ccc2c(c1)occ(c2=O)[C@H]3[C@@H]4C(=c5ccccc5=[NH+]4)C[C@@H](N3)C(=O)[O-] C63225297
c1cc(cc(c1)Br)C(=O)NCCNC2=CN=NC(=O)[C@H]2Cl C63991236
CCN1c2cc3c(cc2OCC1=O)NC(=O)C[C@@H]3c4cc(cs4)C#CCO C65459725
c1cc(ccc1C2SCCS2)C(=O)N3CCC4(CC3)C(=O)NC(=O)N4 C54705295
C[C@@H](c1ccc(cc1)N2CCCC2=O)NC(=O)C(=O)Nc3cccc(c3F)F C65574437
Cc1cccc(c1NC(=O)CNC2=NS(=O)(=O)c3c2cccc3)C(C)C C66061323
Cn1c(n[nH]c1=S)CNC(=O)Cc2csc(n2)c3ccc(c(c3)F)F C66626023
Cc1ccc(n1c2c(ccs2)C(=O)NCc3n[nH]c(=S)n3C(C)C)C C66640273
CN1c2ccccc2[C@](C1=O)([C@H]3c4cc(ccc4NC3=O)Br)O C36245353
C[C@@H]1[C@H]2[C@]34C=C[C@H](O3)[C@@H]([C@@H]4C(=O)N2[C@@H](CC1=O)c5ccco5)C(=O)NCc6ccc(cc6)OC C08764298
COc1ccc(cc1)N2C[C@@H](CC2=O)C(=O)Nc3c4c(nn3c5ccc(cc5)F)CS(=O)(=O)C4 C08910311
Cc1ccc2nc(c(c(=O)n2c1)/C=C/3\C(=O)N(C(=S)S3)[C@H]4CCS(=O)(=O)C4)NCCOC C09003851
Cc1c(c(n(n1)[C@H]2CCS(=O)(=O)C2)C)[C@@H]3Nc4ccccc4C(=O)N3Cc5ccc6c(c5)OCO6 C09799060
c1cc(sc1)C2=NN([C@H](C2)c3ccc(cc3)F)C(=O)Cn4cnc5c(c4=O)cnn5CCO C10188031
Cc1cc(c(n1c2ccc(cc2)F)C)c3csc(n3)NC(=O)Cn4cnc5c(c4=O)cnn5C C10188968
Cn1c2c(cc(cc2nc1c3ccncc3)NC(=O)COC)C(=O)N4CCCC[C@@H]4c5nccs5 C12026888
CCc1cc(no1)C(=O)N2CCC(CC2)[C@@]3(C(=O)N(C(=O)N3)Cc4ccsc4)c5cccnc5 C12036728
Cn1c2c(cc(cc2nc1c3ccncc3)NC(=O)COC)C(=O)N4CCC[C@H]4c5nccs5 C12131971
CN(Cc1[nH]c(=O)c2ccccc2n1)C(=O)c3ccc4c(c3)S(=O)(=O)N=C5N4CCCCC5 C12635279
C[C@H]1[C@@H]2[C@]34C=C[C@H](O3)[C@@H]([C@@H]4C(=O)N2[C@H](CC1=O)c5ccco5)C(=O)NCc6ccc(cc6)OC C12896917
Cc1c(c(on1)C)C(=O)N2CCC(CC2)[C@]3(C(=O)N(C(=O)N3)CCc4cccs4)c5ccccn5 C12152642
Cc1c(c(n(n1)C)C)c2ccnc3n2nc(c3)C(=O)Nc4nc5ccc(cc5s4)S(=O)(=O)C C13644733
CC[C@@H](C)N([C@@H]1CCS(=O)(=O)C1)C(=O)CN2C(=O)[C@](NC2=O)(C)c3cc4ccccc4o3 C14128854
Cc1c(cn(n1)C)CN(C)C(=O)c2cc3c(c(c2)NC(=O)[C@H]4CCCO4)n(c(n3)C5CCC5)C C14986943
Cc1ccc(c(c1)C)N2C[C@@H](CC2=O)C(=O)Nc3nnc(s3)CS(=O)(=O)c4ccccc4 C15466584
c1ccc2c(c1)OC[C@@H](O2)C3=Nc4ccc(cc4S(=O)(=O)N3)S(=O)(=O)N5CCCCC5 C15682393
C[C@]1(Cn2c(cc(n2)C(=O)N3CCC4(CC3)OCCO4)C(=O)N1C)C(=O)NC5CCCCCC5 C15723753
c1ccc2c(c1)c(cn2CC(=O)N3CCOCC3)/C=C\4/C(=O)NC(=S)N(C4=O)Cc5ccco5 C16266339
C[C@H](c1cc2ccccc2o1)NC(=O)COC(=O)[C@]34CCC(=O)N3c5ccccc5C(=O)N4C C19164566
CC1CCN(CC1)C(=O)c2cn(cc(c2=O)C(=O)NCC3(CCCC3)N4CCOCC4)C(C)C C15069259
Cc1c(oc(=O)o1)C[NH+]2CCN(CC2)c3cc4c(cc3F)C(=O)[C@@H]([C@H]5N4[C@H](S5)C)C(=O)[O-] C21985526
Cc1ccc(cc1S(=O)(=O)N2CCN(CC2)C(=O)c3ccc4c(c3)NC(=O)CCS4)[N+](=O)[O-] C22898269
Cn1ccnc1[C@@H](c2ccc(cc2)Cl)NC(=O)C3=NN(C(=O)CC3)[C@@H]4CCS(=O)(=O)C4 C29769099
Cc1cccn2c1nc(c(c2=O)/C=C/3\C(=O)N(C(=S)S3)[C@H]4CCS(=O)(=O)C4)NCc5ccco5 C33723919
Cc1ccc2nc(c(c(=O)n2c1)/C=C/3\C(=O)N(C(=S)S3)[C@H]4CCS(=O)(=O)C4)NCc5ccco5 C33723923
Cc1cccn2c1nc(c(c2=O)/C=C/3\C(=O)N(C(=S)S3)[C@H]4CCS(=O)(=O)C4)NCCOC C33723947
Cc1ccc(cc1)[C@H]2C3=C(CN(C3=O)CC(=O)N4CCN(CC4)C(=O)c5ccco5)N(C(=O)N2)C C34792032
Cc1cc(c2ccccc2[nH+]1)[C@H]3N([N-]/C(=C\4/C=C(C=C(C4=[O+]C(=O)C)[N+](=O)[O-])Br)/O3)C(=O)C C35337325
c1ccc(c(c1)C(=O)N2CCC3(CC2)N([C@H](CO3)C(=O)NC[C@@H]4CCCO4)C(=O)c5ccco5)Cl C35988206
Cc1c(c(n(n1)[C@H]2CCS(=O)(=O)C2)C)CN(C)CN3C(=O)[C@]4(C[C@H](CC(C4)(C)C)C)NC3=O C36394640
Cc1c(c2c(s1)ncn(c2=O)CC(=O)N[C@@H]3CCC[C@@H]([C@@H]3C)C)S(=O)(=O)N4CCOCC4 C36999021
CC(C)S(=O)(=O)n1c2c(c3c(c1=O)cc(cn3)OC)N[C@@H](CC2=O)I C39451676
CC(C)S(=O)(=O)[C@@H]1CC(=O)c2c(c3c(cc(cn3)SC)c(=O)n2S(=O)(=O)C(C)C)N1 C39452402
c1ccn2c(c1)nc(c(c2=O)/C=C/3\C(=O)N(C(=S)S3)C[C@H]4CCCO4)NCc5ccco5 C02347276
c1coc2c1cncc2C3=C(C(=O)NC3=O)C4=CN5CCN(CC6=CC=C[C@@H]4[C@@H]65)C(=O)N7CCOCC7 C40781842
Cc1c(c2c(s1)ncn(c2=O)CC(=O)NC[C@@H]3CCCO3)S(=O)(=O)N4C[C@@H](C[C@@H](C4)C)C C09935621
COC(=O)c1cccc(c1)C#Cc2cccc(c2)NC(=O)C3=NN(C(=O)CC3)[C@H]4CCS(=O)(=O)C4 C45889490
CN(OC)S(=O)(=O)c1cc(ccc1Cl)C(=O)Nc2ccc(cc2)N3C(=O)CCCC3=O C46775679
[H]/N=C\1/C(=C/c2cc(n(c2C)c3cccc(c3C)C)C)/C(=O)N=C4N1N=C(S4)S(=O)(=O)CC C41083831
[H]/N=C\1/C(=C\c2cc(n(c2C)c3ccc(cc3)OCC)C)/C(=O)N=C4N1N=C(S4)N5CCCC5 C20356361
Cc1c2c(cc(nc2n(n1)C)c3cccs3)C(=O)Nc4cc5c(nc4)n(c(=O)n(c5=O)C)C C58550512
CC(C)(C)OC(=O)NCC(=O)/N=C\1/N([C@@H]2CS(=O)(=O)C[C@H]2S1)c3ccc(cc3F)F C32634806
C[C@]1(C(=O)N(C(=O)N1)CC(=O)N2CCCc3c2ccc(c3)S(=O)(=O)N(C)C)c4ccccn4 C60379377
[H]/N=C\1/C(=C/c2cc(n(c2C)c3ccc(cc3OC)OC)C)/C(=O)N=C4N1N=C(S4)N5CCCC5 C41085181
C[C@@H]1CCC2=C(C1)C[C@@H](S2)c3nnc(o3)SCC(=O)NC4=C5C(=C(N=NC5=O)C)[C@@H](O4)C C39936064
C[C@H]1C(=C2C(=NC(=NC2=O)CN3CCN(CC3)[C@H](C)C(=O)N4CC(=O)Nc5c4cccc5)S1)C C39937737
[H]\N=C\1/C(=C/c2cc(n(c2C)c3ccc(cc3)OCC)C)/C(=O)N=C4N1C(=NS4)S(=O)(=O)CC C20206905
[H]/N=C\1/C(=C\c2ccc(c(c2)OC)OCc3cccc(c3)C)/C(=O)N=C4N1N=C(S4)S(=O)(=O)C C20207776
[H]/N=C\1/C(=C\c2ccc(cc2)OC(=O)c3cccs3)/C(=O)N=C4N1N=C(S4)N5CCOCC5 C20356665
C[C@@H]1CCCC[C@@]12C(=O)N(C(=O)N2)CC(=O)OCC(=O)N3[C@@H](CCC[C@@H]3C)C C05068336
CC(=O)c1cccc(c1)N(CC(=O)N2CC(=O)Nc3c2cccc3)S(=O)(=O)C C05060774
Cc1cc(nc(n1)n2c3c(c(n2)C)[C@H](CC(=O)N3)c4ccc(c(c4)OC)OC)C C06767921
c1ccc2c(c1)c(=O)[nH]c(n2)CN(C[C@H]3CCCO3)C(=O)c4cn5ccccc5n4 C07979249
Cc1ccc(c(c1)C)Cc2nnc(o2)NC(=O)c3cccc(c3)N4C(=O)CCC4=O C08922468
C[C@H]1CN(C[C@@H](O1)C)S(=O)(=O)c2ccc(cc2)C(=O)Nc3c4c(no3)CCC4 C08976390
Cc1cc2c(cc1NS(=O)(=O)c3ccc(c(c3)OC)OC)n(c(=O)n2C)C C09526590
CN1C[C@H](CC1=O)C(=O)Nc2ccc(cc2)c3cn4c5c(nnc4n3)CCCC5 C12116030
C[C@H](c1nc2ccccc2n1C(F)F)NC(=O)Cn3c(=O)n4c(n3)CCCCC4 C12535882
Cn1c2c(cn1)c(=O)n(cn2)CC(=O)NCc3ccc(o3)c4ccc(cc4)Cl C12977243
[H]/N=C\1/C(=C/c2cc(n(c2C)c3cc(ccc3C)[N+](=O)[O-])C)/C(=O)N=C4N1C=CS4 C05487262
Cc1cccc(c1)n2c3c(cn2)c(=O)n4c(n3)SC[C@@H]4CC(=O)Nc5ccncc5 C12663939
Cc1ccc(cc1)n2c3c(cn2)c(=O)n4c(n3)SC[C@H]4CC(=O)Nc5ccncc5 C12664120
CC1(CC(=O)c2c(cc(cc2O1)OCC(=O)N3CCC4(CC3)OCCO4)O)C C13569668
c1cc2c(cc1N3C[C@]45C=C[C@H](O4)[C@@H]([C@@H]5C3=O)C(=O)Nc6nccs6)OCO2 C13629806
COc1cc(c(c(c1)OC)/C=C/2\C(=O)NC(=O)N(C2=O)c3ccc(cc3)F)OC C13800836
Cc1ccc(cc1)C2=NS(=O)(=O)N(C(=C2)C(=O)Nc3cnn(c3)C(C)C)C C15673348
COc1ccc(cc1OC)[C@H]2CC3=C([C@H](n4c(ncn4)N3)c5ccncc5)C(=O)C2 C18200856
Cc1c(c(n(n1)C)C)C[C@H](C)NC(=O)CN2C(=O)C3(CCCCC3)N(C2=O)C C19661420
Cc1ccc(cc1)[C@]2(CCN(C2)C(=O)c3cc4nccc(n4n3)c5cnn(c5C)C)O C19719014
CCN1CCN(CC1)C(=O)CCc2c(nn(c2C)c3[nH]c(c(c(=O)n3)C)C)C C16980713
C[C@H]1Cc2cc(ccc2N1S(=O)(=O)C)C(=O)Nc3ccc(nc3)n4ccnc4 C24903004
Cn1c(cc(=O)n(c1=O)C)NC(=O)c2ccc(o2)COc3ccc(cc3F)F C27983682
CN(C)S(=O)(=O)c1ccc(c(c1)C(=O)Nc2ccc(nc2)n3cccn3)Cl C29196724
Cc1cc2c3c(c(=O)n(cn3)CC(=O)Nc4ccc(cc4)C(=O)C)oc2nc1C C32096787
CN(C[C@@H]1COc2ccccc2O1)C(=O)CCN3C(=O)C4(CCCC4)NC3=O C32722109
Cc1cc(c2c(n1)n3c(n2)CCCCC3)C(=O)N(C)Cc4[nH]c(=O)c5c(n4)ccs5 C22991915
CCCN([C@@H]1CCS(=O)(=O)C1)C(=O)CN2C(=O)C3(CCCCCC3)NC2=O C03439697
CC(C)S(=O)(=O)c1cccc2c1cc3c(n2)c4c(n(c3=O)F)C(=O)C[C@@H](N4)OC C39452914
CC(C)S(=O)(=O)c1cccc2c1cc3c(n2)c4c(n(c3=O)F)C(=O)C[C@H](N4)OC C39452915
C[C@@H](c1[nH]c(=O)c2ccccc2n1)OC(=O)c3ccc(cc3)N4C(=O)CCC4=O C39477226
CC(C)S(=O)(=O)c1cc2c(c(c1)OC)N(c3c(c(ncn3)Cl)/N=C(/C2)\O)C C39480614
COc1cc(cc(c1OC)Br)[C@H]2C3=C(CCCC3=O)Nc4n2nnn4 C38223086
Cc1c2c(c(nc(n2)C)Nc3ccc(cc3)C(=O)N4C[C@H](O[C@H](C4)C)C)nn1C C41070259
Cc1cccc(c1)NC(=O)CN(C)S(=O)(=O)c2ccc3c(c2)n(c(=O)n3C)C C47163902
c1ccc2c(c1)cc(o2)c3c(n(c4ccccc4[n+]3=O)OCc5[nH]c6ccccc6n5)[O-] C20170990
C[C@H](C(=O)Nc1ccnn1C(C)C)SC2=NC(=O)[C@H](C([C@H]2C#N)(C)C)C#N C49771082
COc1ccc(c(c1)[C@H]2C3=C(C[C@@H](CC3=O)c4ccco4)Nc5n2ncn5)OC C22608695
Cc1cnc(c(c1OC)C)CN(C)C(=O)CN2C(=O)[C@]3(CCCC[C@@H]3C)NC2=O C60216054
Cn1cc(cc1C(=O)Nc2nc3c(s2)C(=O)CCC3)S(=O)(=O)N4CCCCC4 C60362014
Cc1c2c(n(n1)c3ncccn3)NC(=O)C[C@@H]2c4ccc(c(c4)OC)OC(C)C C20731350
c1ccc(cc1)n2c(c(cn2)C#N)NC(=O)CSc3nnc4n3CCCCC4 C63560854
Cc1ccc2nc(cn2c1)CNC(=O)/C(=C/c3ccc(cc3)F)/n4c(nnn4)C C64313548
CC(C)Cn1c(=O)c2c(ccs2)n3c1nn(c3=O)CC(=O)NC4CCCC4 C35514509
COc1ccc(cc1S(=O)(=O)N2CCOCC2)c3c4c(c(=O)[nH]n3)CCCC4 C64580460
COc1ccc2c(c1)[C@]3(CCN(C3)S(=O)(=O)c4ccc5c(c4)OCCO5)C(=O)N2 C65249019
CC(C)(C)n1cc(cn1)NC(=O)c2c(ccs2)S(=O)(=O)N3CCOCC3 C65923484
CCn1cc(cn1)NC(=O)C2CCN(CC2)S(=O)(=O)N3C[C@H](C[C@@H](C3)C)C C65971138
Cc1c(nnn1c2ccc3c(c2)OCCO3)C(=O)NC[C@H]4Cc5ccccc5O4 C67136505
Cc1ccccc1n2c(c(c(n2)C)CN(C)C(=O)C(=O)Nc3nc(c(o3)C)C)C C67416632
CCOc1cccc(c1)N2C(=O)C[C@@H](C2=O)[NH+]3CCC(CC3)c4[nH]c5ccccc5n4 C04624939
CC[C@]1([C@H]2[C@@H]([C@@H]([NH2+]1)c3ccc(cc3)N(C)C)C(=O)N(C2=O)CC)C(=O)OC C04856746
CN(CC=C)C(=O)[C@H]1C[NH+]2CC[C@@H]1C[C@@H]2Cn3cc(nn3)C4(CCCC4)O C08299864
Cc1ccccc1NC(=O)CSc2c3c(n(c(=O)n2)N4CC[NH+](CC4)C)CCC3 C09816531
Cc1cnc(nc1c2cccs2)n3c(c(cn3)C(=O)NC[C@H]4CCC[NH+](C4)C)C C12031803
Cc1c(cnn1c2ncc3c(n2)-c4ccccc4CC3)C(=O)NC[C@@H]5CCC[NH+](C5)C C12133026
Cc1cccc2c1ncn(c2=O)CC(=O)Nc3nc(cs3)C[NH+]4CCC(CC4)C C14527728
CCN1C(=O)[C@@H]2[C@@H]([NH2+][C@@]([C@H]2C1=O)(C)C(=O)OCC)c3ccc(cc3)N(C)C C12496195
COc1cccc(c1O)/C=N/N=C(/c2ccccc2)\C34C[NH+]5CN(C3)CN(C4)C5 C19333534
Cc1c(c(n2c(n1)ncn2)C)CCC(=O)NC(C)(C)C[NH+]3CCC[C@@H](C3)C C19578535
Cn1cc(c2c3ccccc3n(c2c1=O)C)C(=O)NCCCN4CC[NH+](CC4)C C20137372
Cn1ccnc1[C@@H](C2CC[NH+](CC2)Cc3nc(no3)c4ccc(cc4)Cl)O C20450152
CCn1cc(c(=O)c2c1nc(cc2)C)C(=O)NCC3(CCCCC3)N4CC[NH+](CC4)C C20676505
CC[NH+]1CCN(CC1)S(=O)(=O)c2cccc(c2)NC(=O)c3ccc(o3)Cl C25014727
c1ccc2c(c1)cnn(c2=O)CC(=O)Nc3nc(cs3)C[NH+]4CCCCCC4 C30610347
CCN1c2c(cccn2)C(=O)NC13CC[NH+](CC3)Cc4cc(cc(c4)OC)OC C36735045
CC[C@]1([C@@H]2[C@@H]([C@@H]([NH2+]1)c3ccc(cc3)N(C)C)C(=O)N(C2=O)C)C(=O)OCC C19500730
COc1ccccc1N2C(=O)/C(=C\C3[NH+]=c4ccccc4=[NH+]3)/C(=NC2=S)[O-] C38596240
C[C@@H]1CN(C[C@@H](O1)C)CC(=O)NC2=c3c(=[NH+][C@@H]2C(=O)OC)cccc3Cl C38669545
CC1=N[C@H](N=C1)CN(C)C(=O)C[C@@H]2C(=O)NCC[NH+]2C3Cc4ccccc4C3 C39447391
c1cc(ccc1N2CC[NH+](CC2)CC(=O)N([C@@H]3CCS(=O)(=O)C3)C4CCCCC4)O C39617474
COc1ccc2=C[C@@H](C(=O)[NH+]=c2c1)CCNC(=O)[C@H]3Cc4ccccc4OC3=O C39724386
[H]/N=C\1/C(=C/C2=c3ccccc3=[NH+]C2)/C(=O)N=C4N1N=C(S4)COc5ccccc5C C39961028
COc1ccc2c(c1)[C@@]3([C@@H]4[C@H]([C@@H]5[NH+]3CCC5)C(=O)N(C4=O)c6ccccc6)C(=O)N2 C37242812
CC[NH+]1CCN(CC1)c2ccccc2NC(=O)[C@@H](C)Sc3nncn3C C45621505
Cc1c[nH+]c(c(c1OC)C)CNS(=O)(=O)c2cnn(c2)c3ccccc3 C51162698
Cc1c[nH+]c(c(c1N2CCOCC2)Cl)C[S@](=O)c3[nH]c4cc(ccc4n3)OC C29570810
c1ccc(cc1)c2csc3n2c(=O)cc([nH+]3)CN4CCC(CC4)N5CCNC5=O C48289126
CC[NH+]1CCC(CC1)NC(=O)CSc2nnnn2c3cccc(c3C)C C07687043
CC1=NN2[C@@H](C3=C(C[C@H](CC3=O)c4ccco4)[NH+]=C2N1)c5ccc(cc5)N(C)C C19959922
Cc1c(nc(o1)c2ccc3c(c2)OCO3)CC(=O)NC[C@@H](C)[NH+]4CCCC4 C62348595
CCS(=O)(=O)N1CCC(CC1)C(=O)N[C@H]2N=C(CS2)C3=c4ccccc4=[NH+][C@@H]3C C39763948
CC(C)NS(=O)(=O)c1cc(n(c1)C)C(=O)N2CCC(=CC2)C3=c4ccccc4=[NH+]C3 C39780416
Cc1c(oc2c1cc3c(c2)OC(=O)[C@@H]([C@@H]3C)CC(=O)N4CCc5c([nH]c[nH+]5)C4)C C63270099
c1ccc2=[NH+]CC(=c2c1)CCNC(=O)c3ccc(c(c3)N4C(=O)CCS4(=O)=O)Cl C63294231
c1ccc2c(c1)[C@@H](OC2=O)N3[C@@H](CCC3=O)C(=O)NCCC4=c5ccccc5=[NH+]C4 C63351009
Cc1cc2=[NH+]C(=O)C(=O)[NH+]=c2cc1S(=O)(=O)[N-]c3cccc(c3)Br C20932949
C[C@@H]1CS(=O)(=O)N(C1=O)c2cccc(c2)C(=O)NCCC3=c4ccccc4=[NH+]C3 C63767303
Cc1nnnn1/C(=C\c2ccc(cc2)F)/C(=O)NCC3(CCCC3)[NH+](C)C C63836477
c1ccc2=[NH+][C@@H]3[C@@H](N(CCC3=c2c1)C(=O)c4cccc(c4)N5CCNC5=O)c6ccccn6 C64636554
c1ccc(cc1)C2=CCN(CC2)C(=O)CN3C(=O)[C@H](NC3=O)CC4=c5ccccc5=[NH+]C4 C64733468
CC[NH+]1CCN(CC1)c2ncc(cn2)N3CCC(CC3)C(=O)NCC(C)C C65166779
C[C@H]1CN2C=[NH+]C(=CC2=N1)N3CCN(CC3)C(=O)Nc4cc(cc(c4)F)F C65265508
CCn1c(nn(c1=O)Cc2cc(no2)C3CCCCC3)CC4CC[NH2+]CC4 C65403274
Cc1cnc(s1)NC(=O)c2cccc(c2)C[NH+](C)[C@H](C)c3nc(no3)C C65431776
CCn1c(n[nH]c1=O)CC2CC[NH+](CC2)Cc3ccc(o3)[C@@H]4CCCCO4 C65452436
CC1CCC(CC1)[NH+]2CCC(CC2)N(C)C(=O)NCc3nc(no3)C4CC4 C66186584
Cc1cccc(n1)NC(=O)[C@@H]2CCC[NH+](C2)Cn3c(=O)ccc(n3)C(C)(C)C C66792829
CCS(=O)(=O)N(C)C1CCN(CC1)C(=O)NC[C@H]2CC[NH+](C2)C(C)C C66952728
CC[NH+]1CCC(CC1)CNC(=O)N2CCC(CC2)N(C)S(=O)(=O)CC C66978091
CCOc1ccc(cc1)CC(=O)NCc2cc(=O)n(c(=O)n2C)C C06719481
CN(C)S(=O)(=O)NCCn1c(=O)ccc(n1)c2cccs2 C08954878
CNC(=O)COC(=O)c1ccc(c(c1)S(=O)(=O)N(C)C)Cl C11109280
Cc1ccc(o1)c2cnnc(n2)NCCSc3nnc(s3)C C11998465
Cc1nn(c(=O)c2n1c3c(c2)ccs3)CC(=O)NCCOC=C C12114251
CC(C)NC(=O)c1cc(c(cc1N(C)S(=O)(=O)C)OC)OC C13582502
Cn1cc(cn1)CCC(=O)N[C@H]2CCCc3c2cnc(n3)N(C)C C15076002
Cc1c(=O)n(c(=S)[nH]n1)/N=C/c2ccc(c(c2)OC)OCC=C C08228566
CCOc1cc2c(cc1CNC(=O)[C@@H](C)n3cncn3)O[C@H](C2)C C27582521
CCOc1cc2c(cc1CNC(=O)[C@H](C)n3cncn3)O[C@H](C2)C C27582536
CCn1cc(c(=O)n(c1=O)C[C@H](COc2ccc(cc2)F)O)C#N C28919898
CC[C@@](C)(CNS(=O)(=O)c1c(noc1C)C)N2CCOCC2 C30425679
CCOc1c(cccn1)CNS(=O)(=O)N2C[C@@H](O[C@H](C2)C)C C32808773
COCCn1c(=O)ccc(n1)C(=O)NC[C@H]2Cc3ccccc3O2 C33116955
COC(=O)c1c(noc1N[C@@H]2CCS(=O)(=O)C2)c3ccccc3 C35510029
Cc1c(c(on1)C)S(=O)(=O)NCCCc2ncc3n2cccc3 C36055965
C[C@H]1[C@@H](ON=C1c2ccc(cc2)F)C(=O)NC[C@@H](C)n3cncn3 C36741109
Cc1cc(n(n1)CC2=NN=C(C2)C(=O)NCC[C@H]3CCCCO3)C C39438273
c1ccc(c(c1)OCC2=C[C@@H](N=N2)C(=O)NC[C@H]3COCCO3)F C39447473
Cc1c(c(on1)C)S(=O)(=O)NCCCN2CCCCCC2=O C40485767
C[C@H]1CN(C[C@@H](O1)C)CCNC(=O)c2cnn(c2n3cccc3)C C40521156
Cc1ccc2c(c1)c(=O)c(nn2C)C(=O)N[C@@H](C(C)C)C(=O)OC C40815837
Cc1cccc(c1)S(=O)(=O)NCc2nnc(o2)c3ccncc3 C41135054
Cc1c(c(on1)C)S(=O)(=O)NCc2ccc(cc2)n3cccn3 C45811979
CN(C)c1cc(cc[nH+]1)C[N-]S(=O)(=O)c2ccc3c(c2)OCCCO3 C46763302
Cn1cc(cn1)S(=O)(=O)NCc2ccc(cc2)Cn3cccn3 C48010264
C[C@@H]1[C@H](Oc2ccccc2O1)C(=O)NCCCn3c(=O)cccn3 C49362907
C[C@H]1[C@H](Oc2ccccc2O1)C(=O)NCCCn3c(=O)cccn3 C49362911
c1cc(oc1)C(=O)NCCc2nn3c(nnc3s2)C(F)(F)F C49735383
CCCNc1c(n2ccsc2n1)S(=O)(=O)N3CCOCC3 C50636578
C/C(=N\NC(=O)c1ccncc1)/c2cc(c(c(c2)OC)OC)OC C32286538
COCCn1cc(cn1)NC(=O)/C=C/c2ccc3c(c2)OCCO3 C58458615
C[C@H](c1nncn1C)NC(=O)c2ccc(nc2)OCC(F)(F)F C47314058
CCN(CC)c1ccc(c(c1)OC)/C=C/2\C(=O)NC(=O)N(C2=O)C C59860010
CCCS(=O)(=O)N1CCC(CC1)C(=O)Nc2cnn(c2)CC C60061995
CCOCCN1C(=O)[C@@](NC1=O)(C)c2ccc3c(c2)OCCCO3 C60751920
CC(=O)N1CCCc2c1ccc(c2)S(=O)(=O)NOCCOC C62577992
CC(C)Oc1ccc(cc1NC(=O)c2cccc[n+]2[O-])C(=O)OC C63716352
CCn1cc(cn1)S(=O)(=O)NCCc2cn(c3c2cccn3)C C65163071
C[C@@H]1N=NC(=O)[C@H]2N1C=C(C2)S(=O)(=O)NCCC3=CCCCC3 C65246905
Cc1c(c2c(o1)ncn(c2=O)CC(C)C)C(=O)NC[C@H]3CCCO3 C65329615
Cc1nccn1c2ccc(cc2F)NC(=O)CN(C)c3cnccn3 C56110338
CC(C)N(c1ccccc1)C(=O)CN2C(=O)[C@@](NC2=O)(C)COC C66084208
CCCN(Cc1ccccc1O)C(=O)Cn2ccc(=O)n(c2=O)C C66096382
Cc1ccc(c(n1)OC)CNS(=O)(=O)c2c(n(cn2)C)Cl C66105072
Cc1c(sc(n1)[N-]S(=O)(=O)c2cn(c[nH+]2)C)SCC#N C66253688
Cc1c(sc(n1)NC(=O)c2cnn(c2C(F)F)C)C(=O)OC C66277160
C[C@H](C(=O)NC1CCCC1)S(=O)(=O)c2nnc(s2)N(C)C C66718081
c1cc(c2nccn2c1)C(=O)NCCCc3nnc4n3CCCCC4 C67175445
Cc1ccc(cc1n2ccn(c(=O)c2=O)CC(=O)NCCOC)F C67320238
Cc1cc(c(n1c2ccc(cc2)NC(=O)C)C)C=C3C(=O)N(C(=S)N(C3=O)C)C C01185776
Cc1c(sc2c1c(=O)n(cn2)CC(=O)Nc3ccc(cc3)C(=O)N(C)C)C C05319496
Cn1c(=O)c2c(c3c(s2)CCCC3)n(c1=O)CC(=O)NC[C@H]4CCCO4 C06764462
Cc1cc2c(s1)nc(n(c2=O)NC(=O)c3c(cn(n3)C)Br)C C02736084
CC1(O[C@H]2[C@@H](O[C@@H]([C@@H]2O1)n3cc(c(=O)[nH]c3=O)F)CI)C C07041325
C[C@H](C(=O)c1ccc(cc1)Br)n2cnc3c2c(=O)[nH]c(=O)n3C C08048437
CN([C@@H]1CCOC1)C(=O)[C@@H]2Cc3c(sc(n3)NC(=O)C4CCC4)C(=O)C2 C11814594
Cc1ccc(s1)S(=O)(=O)N2CCC[C@H](C2)C(=O)N[C@@H]3CCS(=O)(=O)C3 C12766773
Cc1cc(ccc1NC(=O)C2=NN(C(=O)CC2)[C@@H]3CCS(=O)(=O)C3)Cl C12782719
CCOC(=O)c1c2c(sc1NC(=O)N3CCSCC3)CN(CC2)C(=O)C C13443756
CN(C)C(=O)c1ccc(cc1)n2cc(cc(c2=O)C#N)C(=O)c3ccccc3O C14165398
c1cc(oc1)C(=O)N2CCN(CC2)C(=O)c3ccc4c(c3)NC(=O)CCS4 C14200535
c1cc(ccc1/C=C\2/C(=O)N(C(=O)N2)CC(=O)N3CCOCC3)Br C15052400
CC1(Cc2c(cnc(n2)c3ccncc3)[C@@H](C1)NC(=O)[C@H]4CC(=O)N(C4)C5CC5)C C19461473
CC[NH+]1CCN(CC1)C(=O)c2ccc3c(c2)nc(n(c3=O)C[C@@H]4CCCO4)[S-] C20643706
CC(=O)N1C[C@H](Oc2c1cccc2)C(=O)Nc3ccccc3N4CCCC4=O C21600123
C[C@@]12CCC(=O)N1c3ccccc3C(=O)N2CCC(=O)Nc4cccc5c4cccn5 C29760883
c1cc(cc(c1)Br)n2cc(nn2)C(=O)N[C@H]3CCS(=O)(=O)C3 C32816384
C[C@@H]1CN(C[C@H](O1)C)C(=O)c2ccccc2NC(=O)c3cc(cn3C)C(=O)C C32909958
[H]/N=C\1/C(=C/c2ccc(o2)Br)/C(=O)N=C3N1N=C(S3)c4cccnc4 C33468334
[H]\N=C\1/C(=C/c2cc(n(c2C)c3ccc(cc3)OCC)C)/C(=O)N=C4N1N=CS4 C34798609
CC(C)S(=O)(=O)[C@H]1CC(=O)c2c(c3c(cc(cn3)SC)c(=O)n2F)N1 C39452277
CCO[P@@]1(=O)NN2CCc3cc(c(cc3[C@@H]2CO1)F)S(=O)(=O)C(C)C C39465802
CC(C)S(=O)(=O)C1=C[C@H]2CN3[C@@H](C[C@@H]2C=C1Cl)CO[P@@](=O)(N3)OC C39467968
CCO[P@]1(=O)NN2C[C@@H]3C=C(C(=C[C@@H]3C[C@@H]2CO1)S(=O)(=O)C(C)C)F C39469588
CN(C)C(=O)[C@H]1CN(c2ccccc2O1)C(=O)c3cc(=O)[nH]c4c3cccc4 C40005308
C[C@H](c1nncn1C)NS(=O)(=O)c2cc(cnc2Cl)Br C41066551
Cc1cc(c2c(n1)n3c(n2)CCCCC3)C(=O)N4CCC(CC4)CNC(=O)C C44637625
Cn1ccnc1[C@@H](c2ccccc2F)NC(=O)c3cnc4n(c3=O)ccs4 C48231431
CNc1c(cc(cn1)Br)S(=O)(=O)N(C)[C@H]2CCS(=O)(=O)C2 C50659713
Cc1cc(c2c(=O)[nH]n(c2n1)C)C(=O)N3CCN(CC3)CCc4cccs4 C56302632
c1ccc(c(c1)NC(=O)c2cccc(c2)N3C(=O)CCC3=O)N4CCOCC4 C57350411
[H]/N=C/1\C(=C\c2ccc(cc2)Br)\C(=O)N=C3N1C(=NS3)S(=O)(=O)C C20205779
Cc1c(c(n(n1)C)C)C(=O)C(=O)NCc2cc3c(c(c2)Cl)OCCCO3 C57572223
CSc1cc2c(cc1NC(=O)[C@H]3CCCN(C3)S(=O)(=O)C)OCCO2 C58324811
C[C@@]1(C(=O)N(C(=O)N1)Cc2cc(cc3c2nccc3)F)c4ccc5c(c4)OCCO5 C46027197
Cc1ccccc1[C@@H](C)NC(=O)C2=NN(C(=O)CC2)[C@H]3CCS(=O)(=O)C3 C23679584
Cn1c2c(c(=O)n(c1=O)C)[C@H](CC(=O)N2)c3ccc(c(c3)Br)OC C20724189
Cc1ccc(cc1)N2C(=O)C[C@@H](C2=O)N(C(=O)C)NC(=O)c3ccccc3Cl C01069694
C[C@H]1CN(C[C@H](O1)c2ccccc2)C(=O)C(=O)Nc3nnc(s3)C(F)F C63228407
CCN1CCN(C(=O)C1=O)CCc2[nH]c(=O)c3c4c(sc3n2)SCCC4 C63925691
c1cc(cnc1)C2=C[C@@H](N=N2)N3CCC(CC3)NC(=O)C4=C[C@@H]5C(=CC=N5)C=C4 C65256524
Cc1ccc(cc1NC(=O)c2c(c3c(o2)CCCC3=O)C)N4C(=O)CCC4=O C66419074
CC(C)(C)C1CCC2(CC1)CC(=O)N(C2=O)CC(=O)N[C@@H]3CCS(=O)(=O)C3 C66469116
CS(=O)(=O)c1c(cc(cc1F)NC(=O)Cn2cnc3c(c2=O)ccs3)F C66552958
C[C@H](c1cccnc1)N2C(=O)C[C@H](C2=O)N3CCN(CC3)c4ccccc4O C66583997
CN(C)C(=O)[C@H]1CSCN1C(=O)c2ccc3c(c2)[nH]c(=O)n3C4CCCC4 C66648748
Cc1cc(c(o1)C)[C@H](C)NC(=O)c2ccc3c(c2)S(=O)(=O)N(C3=O)C4CC4 C67076769
c1cc2c(cc1OC(F)F)CCCN2C(=O)C(=O)N[C@H]3CCS(=O)(=O)C3 C67314534
Cc1cccc(c1C)NC(=O)C(=O)N2CCN(CC2)C(=O)c3cc(oc3C)C C67443747
Cc1cccc2c1[nH]c(=O)c(c2)[C@H](c3nnnn3C(C)(C)C)[NH+]4CCOCC4 C00782287
C[C@@H]1CCCc2c1c3c4nc(nn4cnc3s2)C(=O)NCCC[NH+](C)C C02239850
C[C@@H]1CCC=C2[C@@]1([C@@H]([C@H]3[C@@H](C2)OC(=O)[C@H]3C[NH+]4CCN(CC4)c5ncccn5)O)C C02103749
C[NH2+][C@H]1c2ccccc2C(=O)c3c1cc4c(c3)OCCOCCOCCOCCO4 C06378931
c1cc(sc1)S(=O)(=O)Nc2ccc(cc2)C[NH+]3CCS(=O)(=O)CC3 C04334629
CC(=O)N1/C(=C/c2cc3ccc(cc3[nH+]c2N4CCOCC4)OC)/C(=O)NC1=S C02198387
Cc1cccc(c1NC(=O)C[NH+]2CCN(CC2)C(=O)Cc3cn4ccsc4n3)C C08216686
CC[NH+]1CC[C@@]2(C1)CCN(C2)C(=O)c3cc([nH]n3)Cn4ccnc4C(C)C C12302974
Cn1cc(c(n1)c2ccc3c(c2)OCCO3)C[NH+]4CCC(CC4)[C@H](c5ccccn5)O C12449228
CC(C)[NH+]1CCc2c(sc(c2C(=O)OC)NC(=O)c3ccnn3C)C1 C13655080
CC(=O)Oc1ccc(cc1)N2C(=O)[C@H]3[C@@H]4CCC[NH+]4[C@@]5([C@@H]3C2=O)c6ccccc6NC5=O C08743391
c1ccc(cc1)CN2C(=O)C3(CC[NH+](CC3)Cc4cnn5c4nccc5)NC2=O C19715801
CCn1cncc1C[NH+]2CCc3c(c(n[nH]3)[C@@H]4COc5ccccc5O4)C2 C20781884
CC[C@H]1CCCC[NH+]1CCn2c(c(n3c2nc4c3c(=O)[nH]c(=O)n4C)C)C C23989857
Cc1ccc(nc1)[n+]2c(=O)c3ccccc3[nH]c2SCC(=O)Nc4cccc(c4C)C C25200264
CN1[C@H]([C@@H](CO1)S(=O)(=O)NCc2ccco2)c3cc[nH+]c4c3cccc4 C34739555
Cc1c2c(=O)[nH]c(nc2sc1C(=O)OC(C)C)CN3CC[NH+](CC3)C C36204334
COc1cc(cc(c1OC)OC)C(=O)N2CCC3(CC2)[C@@H]4C(=NC=N4)CC[NH2+]3 C38767310
C[C@]12CCC(=O)N1[C@@H](CS2)C(=O)NC[C@@H](c3ccco3)[NH+]4CCCCC4 C36709268
Cc1ccc2=C[C@@H](C(=O)[NH+]=c2c1)CCNC(=O)C(=O)[C@H]3[C@@H](N=C4[C@@H]3C=CC=C4)C C39364085
CC[NH+]1CCN(CC1)C2(Cc3ccccc3C2)C(=O)NCc4cnc(cn4)C C20599835
COC1=C[C@@H]2C[C@H]3CO[P@@](=O)(N[NH+]3C[C@@H]2C=C1OC)Cc4ccccc4 C39466547
Cc1c(n2c3c(=O)[nH]c(=O)n(c3nc2n1CCC[NH+]4C[C@@H](C[C@@H](C4)C)C)C)C C13515727
Cc1c(cn(n1)C)c2ccnc(n2)NC3CC[NH+](CC3)Cc4ccncc4 C48187659
C[C@H]1CCC=C2[C@@]1([C@H]([C@H]3[C@@H](C2)OC(=O)[C@H]3C[NH+]4CCN(CC4)c5ncccn5)O)C C02103741
CCC1=NN2C(=[NH2+])/C(=C\c3cc(n(c3C)c4ccccc4F)C)/C(=O)N=C2S1 C49723400
CCCC1=C([C@@H](C2=C(N1)[NH+]=NC2)c3cccc(c3Br)C#N)c4nnc(o4)C C52637693
C[NH+](C)C1(CCCCC1)CNC(=O)C2=CN3CCS(=O)(=O)N=C3C=C2 C52837312
Cc1c(c2c(cn1)C[NH2+]CC2)c3nc(on3)CN4CCOc5ccccc5C4 C19112373
C[C@H]([C@@H]1CCCO1)NC(=O)N2CCN(CC2)Cc3cc(=O)n4ccsc4[nH+]3 C45683289
COCc1c2ccccc2oc1C(=O)N[C@H]3CS(=O)(=O)C[C@@H]3[NH+]4CCCCC4 C58217436
C[C@@H]1CCC[C@](C1)(CNC(=O)C2=CN3CCS(=O)(=O)N=C3C=C2)[NH+](C)C C59890701
COc1cccc(c1)[C@H]2[C@H]3C(=c4ccccc4=[NH+]3)C[C@@H]5N2C(=O)CN(C5=O)CCCO C63137941
COc1ccccc1[C@H]2[C@H]3C(=c4ccccc4=[NH+]3)C[C@@H]5N2C(=O)CN(C5=O)CCCO C63142367
C[C@]12[C@@H]3C(=c4ccccc4=[NH+]3)CCN1C(=O)CN(C2=O)/N=C/c5ccc(c(c5)OC)O C63350822
C[C@@H](C(=O)NC(C)C)N1C(=O)[C@@]2([C@@H]3C(=c4cc(ccc4=[NH+]3)OC)CCN2C1=O)C C63362711
CN(C)C(=O)[C@H]1CCC[NH+](C1)Cn2c(=S)[nH]c(n2)/C=C/c3ccccc3 C63735178
c1ccc2c(c1)c(=O)c(co2)CN3CCOc4ccc(cc4C3)C[NH+]5CCC(CC5)O C64002293
Cc1ccc2=[NH+][C@H](C=c2c1)C(=O)N3CCC(=O)N(CC3)C[C@@H]4CN5C=CC=C([C@@H]5N4)C C64044997
Cc1ccc2=[NH+][C@H](C=c2c1)C(=O)N3CCC(=O)N(CC3)C[C@H]4CN5C=CC=C([C@@H]5N4)C C64044999
C[NH+]1CCN(CC1)CCNC(=O)[C@@]23CCC(=O)N2c4cc(ccc4S3)Cl C64782761
C[NH+]1CCN(CC1)c2cc3c(cc2S(=O)(=O)N(C)C)C(=O)Nc4ccccc4O3 C64986530
CCn1c(n[nH]c1=O)C2CC[NH+](CC2)CC3=Cc4cccc(c4OC3)OC C65492702
Cc1[nH+]c(cn1C)S(=O)(=O)/N=c\2/[nH]c(cs2)CN3C[C@H](O[C@H](C3)C)C C66250750
Cc1[nH+]c(cn1C)S(=O)(=O)/N=c\2/[nH]c(cs2)CN3C[C@@H](O[C@H](C3)C)C C66250752
Cc1c(nnn1c2ccc3c(c2)cccn3)C(=O)Nc4c[nH+]ccc4N(C)C C66762710
CC(=O)NC[C@H]1CCC[NH+](C1)CN2c3cccc(c3C(=O)C2=O)Br C67382469
CC(=O)NC[C@@H]1CCC[NH+](C1)CN2c3cc(ccc3C(=O)C2=O)Br C67382861
Cc1cc(nc([nH+]1)C)N2CCN(CC2)C(=O)Nc3cc(c(cc3F)OC)OC C67577673
Cc1cc(nc([nH+]1)C)N2CCN(CC2)C(=O)NC3CCC4(CC3)OCCO4 C67617885
c1cc(oc1)CNC(=S)NC[C@H]2C[C@@H]3CC[NH+]2C[C@@H]3C[NH+]4CCOCC4 C08635554
COCCNC(=S)NC[C@H]1C[C@@H]2CC[NH+]1C[C@@H]2C[NH+]3CCSCC3 C08635622
CC(C)[NH+]1CCC(CC1)[NH2+][C@H]2CCCc3c2cnc(n3)N4CCC(CC4)CO C12432158
CC(C)[NH2+]Cc1ccc(c(c1)OC)OC[C@H](C[NH+]2CCSCC2)O C12593346
C[C@H](c1nnc(n1c2ccc(cc2)F)SCC[NH2+]CCO)[NH+]3CCCCC3 C02639167
CCC[NH+](C)[C@@H]1c2ccccc2C3([C@H]1O)CC[NH+](CC3)Cc4c[nH]c(n4)C C19147305
CCCC[NH+](C)[C@@H]1c2ccccc2C3([C@H]1O)CCN(CC3)Cc4[nH]cc[nH+]4 C20205570
CCOc1ccc(cc1)N/C(=[NH+]/c2ccc(cc2C)C)/[n+]3c(cc(s3)C)N C35739905
CN(C)C1CC[NH+](CC1)[C@H](C[NH3+])c2cc(ccc2OC)Br C36191609
C[NH+]1CCC(CC1)N(C)[C@H](C[NH3+])c2ccc(c(c2)Br)OC C38052067
CCCCc1[nH]c(c[nH+]1)CN2CC[NH+]([C@@H](C2)CCO)Cc3cccc(n3)C C22851547
C[NH+]1CCN(CC1)C[C@H]2C[NH+]3CC[C@H]2C[C@@H]3CNC(=S)NCc4ccco4 C22926982
CCCCC(=O)N1C[C@@H](C2(C1)CC[NH2+]CC2)C(=O)NCC[NH+](CC)CC C39626641
CCCC[C@H](C)C(=O)N1C[C@H](C2(C1)CC[NH2+]CC2)C(=O)NCCC[NH+](C)C C39627613
CCCCC(=O)N1C[C@H](C2(C1)CC[NH2+]CC2)C(=O)N[C@@H]3C[NH+]4CCC3CC4 C39662919
CCCCC(=O)N1C[C@H](C2(C1)CC[NH2+]CC2)C(=O)N[C@H]3C[NH+]4CCC3CC4 C39662921
C[NH+](C)CCCCNC(=O)[C@@H]1CN(CC12CC[NH2+]CC2)C(=O)CCC3CCCC3 C39678918
C[NH+]1CC[C@@H](C1)CNC(=O)[C@@H]2CN(CC23CC[NH2+]CC3)C(=O)CCC4CCCC4 C39689600
c1ccc2c(c1)c(cn2CCC(=O)N)/C=C(\C#N)/C3[NH+]=c4ccccc4=[NH+]3 C39968181
CC(C)Oc1c(cc(cc1Br)C[NH2+]CC2CC[NH2+]CC2)OC C40719586
C[NH+]1CCN(CC1)C[C@H]2C[NH+]3CC[C@@H]2C[C@@H]3CNC(=S)NCc4ccco4 C43527235
Cc1ccc(cc1)[C@H]2CSC[C@H]([NH2+]2)C(=O)NCCCn3cc[nH+]c3 C44170389
c1cc2c(cc1Br)[C@H](C(=O)N2)[NH2+]CCCCn3cc[nH+]c3 C45105593
CC[C@H](CNC(=O)NCCCn1cc[nH+]c1)[NH+]2CCc3ccccc3C2 C47597220
C[NH+](C)Cc1cccc(c1)NC(=O)C(=O)NC[C@H](c2cccs2)[NH+](C)C C48743860
C[NH+](Cc1ccncc1)[C@@H](C[NH3+])c2cc(c(o2)Br)Br C50361866
CC(C)[NH2+]Cc1[nH+]ccn1CC(=O)Nc2ccccc2Br C51005644
c1cc(c(cc1Br)C[NH2+]C[C@@H](C[NH+]2CCCC2)O)OC(F)F C60270324
C[C@@H]([C@@H](c1ccc(s1)Br)N2CCN(CC2)CC[NH+](C)C)[NH3+] C61642412
C[C@H]([C@H](c1ccc(s1)Br)N2CCN(CC2)CC[NH+](C)C)[NH3+] C61642415
C[C@@H](C[NH2+][C@H]1c2cccc(c2NC1=O)Br)C[NH+]3CCCC3 C62079273
CC[C@@H]([C@@H](c1cc(cs1)Br)N(C)Cc2[nH+]ccn2C)[NH3+] C62247534
CC[C@H]([C@@H](c1cc(cs1)Br)N(C)Cc2[nH+]ccn2C)[NH3+] C62247538
c1ccc(c(c1)C[NH2+]C[C@@]2(CCC[NH+]3[C@@H]2CCCC3)O)Cn4cccn4 C63833383
c1ccc(c(c1)C[NH+]2CCN(CC2)C[C@@]3(CCC[NH+]4[C@@H]3CCCC4)O)CO C63833898
Cc1[nH+]c2c(c(n1)NCCOc3cccc4c3nccc4)CC[NH2+]CC2 C65371446
C[C@H](c1ccc(cc1)[C@@H]2[C@@H](NCN2Cc3[nH]cc[nH+]3)c4ccccc4)[NH+](C)C C65396351
Cc1ccc(cc1)[C@@H](C)NC(=O)C[NH+]2CCC(CC2)(Cn3cc[nH+]c3)O C65459807
Cc1c(c(n(n1)CCO)C)C[NH2+]Cc2cccc(c2)C[NH+](C)C(C)C C65976472
CC1CC[NH+](CC1)C[C@@H](C[NH2+]Cc2cc(c(cc2OC)OC)OC)O C66475930
CC1CC[NH+](CC1)C[C@H](C[NH2+]Cc2ccc(cc2)N3CCOCC3)O C67122103
CC1CC[NH+](CC1)C[C@H](C[NH2+]Cc2cnn(c2)c3ccc(cc3)F)O C67122267
CC1CC[NH+](CC1)C[C@H](C[NH2+]CC2=Cc3cc(ccc3OC2)Cl)O C67122531
Cc1c(c(n(n1)CCO)C)C[NH2+]Cc2ccccc2C[NH+](C)C(C)C C67187985
Cc1c(c(n(n1)CCO)C)C[NH2+][C@H](C)c2ccc(cc2)N3CC[NH+](CC3)C C67250625
CCC[NH+]1Cc2cccc(c2C1)NC(=O)C(=O)NCC[NH+](C(C)C)C(C)C C67490799
CCCC[NH+]1Cc2cccc(c2C1)NC(=O)C(=O)NC[C@@H](C)[NH+]3CCCC3 C67496972
CCC[NH+]1Cc2cccc(c2C1)NC(=O)C(=O)NC[C@H](C)[NH+](CC)CC C67497140
CCC[NH+]1Cc2cccc(c2C1)NC(=O)C(=O)NC[C@@H](C)[NH+]3CCC[C@@H](C3)C C67497489
CCCC[NH+]1Cc2cccc(c2C1)NC(=O)C(=O)NC[C@@H]3CC[NH+](C3)C4CC4 C67524851
Cc1cc(cc(c1)NC(=O)c2c[nH]c(=O)n(c2=O)c3ccc(cc3)F)C C04225757
CCc1ccccc1N2C(=O)/C(=C\c3ccc(cc3)O)/C(=O)NC2=O C04724613
C[C@H]1CCc2c(sc(c2C(=O)NC(=O)OC)NC(=O)C3CC3)C1 C05145892
Cc1ccc(cc1)n2c(c(c(=O)[nH]c2=O)/C=C/3\C=Nc4c3cccc4)O C05730576
Cc1cc2c(cc1C)oc3c(c2=O)[C@H](NC3=O)c4ccc(c(c4)OC)O C02442098
Cn1c(c(c2c1nc3ccccc3n2)S(=O)(=O)c4ccccc4)N C01294833
Cc1cc([nH]c(=O)c1CNC(=O)c2c(c3cc(ccc3o2)OC)C)C C07118158
Cc1ccc(c(c1)S(=O)(=O)Nc2ccc3c(c2)NC(=O)[C@@H](O3)C)C C07729433
c1ccc(c(c1)NC(=O)C2CCN(CC2)c3c4c(ccs4)ncn3)O C08753191
Cc1cc2c(cc1S(=O)(=O)N[C@H]3CCC[C@H]([C@@H]3C)C)OCC(=O)N2 C09432333
Cc1ccc(s1)S(=O)(=O)Nc2ccc3c(c2)C(=O)NC[C@H](O3)C C08961956
Cc1c(cccc1F)NS(=O)(=O)c2ccc3c(c2)NC(=O)[C@@H](O3)C C12372501
Cc1cccc2c1[nH]c(=O)c(c2O)/C=C\3/C(=NN(C3=O)c4ccccc4)C C13409523
Cc1cc(c(o1)C)C(=O)NNC(=O)c2c(c3cccc(c3o2)Cl)C C15427431
Cc1ccc(cc1NS(=O)(=O)c2cc3c(cc2C)NC(=O)CO3)F C15822117
CNC(=O)c1cccc2c1N[C@@H]([C@H]3[C@H]2C=CC3)c4ccc(cc4)[N+](=O)[O-] C20757009
Cc1ccc(cc1)c2c3c([nH]n2)C(=O)N([C@@H]3c4ccc(c(c4)OC)O)C C21523424
C[C@H]1CCc2c(sc3c2c(=O)[nH]c(n3)[C@@H](C)[NH+]4CCC(CC4)C(=O)[O-])C1 C23995936
Cc1ccc(cc1)C(=O)[C@H]2[C@@H](Nn3c(nnc3S2)C)c4ccc(cc4)O C27525604
Cc1cc(cc(c1O)C)[C@@H]2N(C(=O)c3ccccc3N2CC(=O)NC)C C28924224
COc1cc(cc(c1O)Br)/C=N\NC(=O)c2ccco2 C30725478
c1ccc2c(c1)/C(=C/c3c(n4c(nc3=O)sc(n4)C(F)(F)F)N)/C=N2 C04489104
Cc1cc([nH]n1)C(=O)N/N=C/c2ccc(o2)I C18241810
Cc1cccc(c1C)NS(=O)(=O)c2cc3c(cc2C)NC(=O)CO3 C15941795
c1ccc(c(c1)N)OCc2nnc(o2)c3ccc(o3)Br C38055916
Cc1cccc(c1)C(=O)Nc2c3c(n(n2)C)NC(=O)C[C@H]3c4ccccc4 C38519666
Cc1cc(c2c(c1)c(=O)c3c(o2)C(=O)N([C@H]3c4ccc(cc4)O)CCO)C C40041522
Cc1ccc2c(=O)c3c(oc2c1C)C(=O)N([C@@H]3c4ccc(cc4)O)CCO C40063628
Cc1c([nH]c2c1cc(cc2)C(=O)Nc3ccc(nc3)n4ccnc4C)C C40118526
Cc1ccc2c(c1)NC(=O)[C@](O2)(C)C(=O)Nc3cccc(c3)C(=O)C C40778450
Cc1c(sc(c1C#N)NC(=O)[C@]2(C(=O)Nc3ccccc3O2)C)C C41545532
C[C@]1(C(=O)Nc2cc(ccc2O1)Cl)C(=O)Nc3cccc4c3nccc4 C41550317
Cc1ccc(cc1)C(=O)Nc2c(c3c(s2)CCC3)C(=O)NC(=O)N(C)C C44452687
Cc1ccc2c(c1)nc(o2)c3ccc(c(c3)N4C[C@@H](CC4=O)C(=O)N)Cl C45887291
CC1(C(=O)Nc2cc(ccc2O1)NS(=O)(=O)c3cccs3)C C46088677
Cc1cc(oc1C(=O)NNC(=O)c2ccc(nc2)Cl)Br C48791894
CCCCN1C(=O)[C@@H]2[C@H](N[C@]3([C@@H]2C1=O)c4ccc(c(c4NC3=O)C)C)C C33585149
CCCCN1C(=O)[C@@H]2[C@@H](N[C@]3([C@@H]2C1=O)c4cc(cc(c4NC3=O)C)C)C C16024740
c1ccc(c(c1)N/C=C\2/C(=O)NC(=O)N(C2=O)c3ccc(cc3)Cl)F C02892780
c1cc(c2c(c1)OCCO2)C(=O)NNC(=O)c3cc4c(s3)CCC4 C58431866
CNC(=O)c1cccc(c1)NC(=O)c2cc3c(s2)nc4n3ccs4 C23321223
Cc1ccc2cc(c(nc2c1)C)C(=O)Nc3ccccc3NC(=O)N(C)C C58443263
Cc1ccc2c(c1Br)/C(=N/NC(=O)c3ccoc3C)/C(=O)N2 C06034460
Cc1ccc(c(c1)[C@H](C)NC(=O)c2ccc3c(c2)NC(=O)CO3)OC C15031909
Cc1cc(nc(n1)NNC(=O)/C=C/c2ccc3c(c2)CCCN3C)C C61374157
Cc1cccc(c1C)NC(=O)N2CCc3c(nc[nH]3)[C@@H]2c4ccncc4 C65164530
CCOc1ccccc1NC(=O)N2CC[C@@]3(C2)c4ccccc4NC3=O C65248836
c1cc(cc(c1)[C@@H]2CC(=O)Nc3c2cc4cn[nH]c4c3)Cn5cccn5 C65370958
c1cc(cc(c1)N2CCNC2=O)C(=O)Nc3cccc(n3)Br C65879513
Cc1c(n[nH]c(=O)c1C(=O)Nc2ccc3c(c2)sc(n3)C(C)C)C C66284108
CCC[NH+]1Cc2c(=O)[nH]c(=O)n(c2NC1)c3ccccc3C C05485924
C[NH+]1Cc2c(nc(nc2/C(=C/c3ccco3)/C1)N)c4ccco4 C05811841
c1ccc(cc1)[C@H](CNc2c3cn[nH]c3ncn2)[NH+]4CCCC4 C12556515
c1cc(ccc1NC(=O)c2c3c(on2)CC[NH2+]C3)N4CCCC4 C19682073
Cc1c(nc2n1c(cs2)CC[NH3+])c3cccc(c3)[N+](=O)[O-] C19754627
CC[C@H](C)[NH+]1CCc2c(c(n(n2)c3nc(cc(n3)C)C)N)C1 C20383396
Cc1cc(c(cc1C)OCc2nnc3n2nc(s3)C[NH3+])C C32196315
CCc1cc2c(cc(=O)oc2cc1O)C[NH+]3CCNC(=O)C3 C33040272
Cc1c(ccc2n1cc([nH+]2)c3ccc4c(c3)N(C(=O)CO4)C)N C36243819
c1cc(c(cc1c2cnc([nH]2)[C@H]3CCC[NH2+]C3)[N+](=O)[O-])Cl C36876448
CCOC1([C@]2([C@](C23CCCCC3)(C(=[NH+]1)N)C#N)C#N)OCC C19848407
C[C@@H]1C=C([C@@H](N1c2[nH]ncn2)C)c3csc([nH+]3)NCC=C C39438934
C[C@@H]1C=C([C@H](N1c2[nH]ncn2)C)c3csc([nH+]3)NCC=C C39438938
C[C@H]1C=C([C@H](N1c2[nH]ncn2)C)c3csc([nH+]3)NCC=C C39438940
c1cc2c(cc1C3=CN=[NH+][C@@H]3c4ccc(cc4O)O)OCCO2 C39573691
CC1(CC(=NNC(=O)[C@@H]2C3=C(CCC3)N=N2)CC([NH2+]1)(C)C)C C39700760
CC1(CC(=NNC(=O)[C@H]2C3=C(CCC3)N=N2)CC([NH2+]1)(C)C)C C39700761
C[C@@H]1C[C@@H]2C[NH2+]C[C@@H]2N1S(=O)(=O)c3c[nH]c4c3cccn4 C40503979
Cc1ccc(o1)[C@@H]([C@@H](C)[NH3+])Sc2nnnn2C3CCCC3 C43367323
Cc1ccc(o1)[C@H]([C@H](C)[NH3+])Sc2nnnn2C3CCCC3 C43367326
C[C@H](C(=O)NC(=O)NC[C@@H]1CCCO1)[NH+]2CCCCCCC2 C43563938
C[C@@H](C(=O)NC(=O)NC[C@H]1CCCO1)[NH+]2CCCCCCC2 C43563939
CC[NH2+]CC(=O)Nc1ccc(cc1Br)[N+](=O)[O-] C44286339
Cc1nc2cc(c(cc2s1)[N+](=O)[O-])NCC3CC[NH2+]CC3 C44509280
c1cc(c(cc1Cl)c2nnnn2[C@@H]3CC[NH+](C3)C4CC4)N C44727681
CCc1cc(nc(n1)n2c(cc(n2)C)C)N[C@@H]3CCC[NH2+]C3 C45947429
C[NH+](C)C1(CCCCCC1)CNS(=O)(=O)c2c[nH]nc2 C48904790
CCCNc1ccc(c[nH+]1)S(=O)(=O)/N=c\2/cccc([nH]2)C C50634634
CNc1ccc(c[nH+]1)S(=O)(=O)Nc2ccc(c(c2)F)OC C50654064
Cc1cc(ccc1OC)NS(=O)(=O)c2ccc[nH+]c2NC C50670351
C=CCNC1=[NH+]N=C(CS1)c2ccc3c(c2)NC(=O)CO3 C52803930
c1c(cnc(c1[N+](=O)[O-])NC[C@@H]2CCC[NH2+]2)Br C53255470
C[C@H](C(=O)Nc1ccc(cc1Br)[N+](=O)[O-])[NH2+]C C54074099
Cc1nc2cc(c(cc2s1)[N+](=O)[O-])OC3CCC(CC3)[NH3+] C55143498
Cc1ccc2c(c1)[C@@H]3C[NH+](CC[C@@H]3N2C(=O)Nc4c[nH]nc4)C C56522696
CC(C)(C)NC(=O)NC(=O)C[NH+]1CCC[C@H]1c2cccn2C C07039346
Cc1ccccc1n2c3c(cn2)c(ncn3)NC4CC[NH2+]CC4 C62202749
c1cc(cc(c1)[N+](=O)[O-])[C@@H]2[C@H](CCC(=O)N2C3CCCC3)[NH3+] C62213493
CC(C)c1ccc2c(c1)S(=O)(=O)N=C(N2)NCC[NH+](C)C C62324033
C1C[C@H](OC1)CS(=O)(=O)/N=c\2/[nH]c3c(s2)C[NH2+]CC3 C63156451
C[C@H]1C=C(NN1CCC(=O)N/N=C/C2=c3ccccc3=[NH+]C2)C C38596522
Cc1c2ccccc2oc1C(=O)NNC(=O)C[NH+](C)C(C)C C63465275
Cc1cc(on1)CNC(=O)N[C@H](C)C[NH+]2C[C@@H](C[C@@H](C2)C)C C64227507
CCc1nnc(s1)NC(=O)NC[C@H](C)[NH+]2CCC(CC2)C C65357484
C[C@@H]1[C@@H](C(=O)N(N1C)c2ccccc2)[C@@H]3c4c([nH]c[nH+]4)CCN3 C65386405
C[C@H]1[C@@H](C(=O)N(N1C)c2ccccc2)[C@@H]3c4c([nH]c[nH+]4)CCN3 C65386408
COc1ccc(cc1Cn2cccn2)[C@H]3c4c(nc[nH]4)CC[NH2+]3 C65395789
CN(C)c1ccc(c[nH+]1)CNC(=O)Nc2ccc(nc2)Cl C65789122
CN(C)c1cc(cc[nH+]1)CNC(=O)Nc2ccc(nc2)Cl C65789525
C[C@H](Cn1cc[nH+]c1)NC(=O)N(C)[C@H](C)c2cccc(c2)O C67580625
Cc1ccc2c(c1)[C@@](C(=O)N2)(CC(=O)c3ccc(cc3)[N+](=O)[O-])O C00316449
Cc1ccc2c(c1)[C@](C(=O)N2)(CC(=O)c3cccc(c3)[N+](=O)[O-])O C00302842
CCCCN1C(=O)/C(=C/c2c(nn(c2O)C(C)(C)C)C)/NC1=O C04355334
COc1cccc(c1OC)/C=N/NC(=O)c2c3c([nH]n2)CCC3 C04518166
CN1C2=C([C@@H](NC1=O)c3ccc(cc3)O)C(=O)N(C2)Cc4ccco4 C04686654
[H]/N=C\1/NC(=O)/C(=C\c2ccc(o2)c3ccc(cc3)[N+](=O)[O-])/S1 C04952620
CCOc1ccc(cc1/C=N/n2c(nnn2)N)Br C05336587
CC(C)[C@H]1C(=O)N(C(=O)N1)c2ccc3c(c2)O[C@@H](N3)c4ccncc4 C05351875
CNC(=O)NC(=O)COC(=O)C1c2ccccc2Oc3c1cccc3 C05506785
CC[C@@]1(C(=O)N(C(=O)N1)Nc2c3c4c(sc3ncn2)CCC4)C C05938676
Cc1cccc(c1O)C(=O)OCC(=O)NC(=O)c2cccn2C C03531671
c1ccc(c(c1)/C=N/c2ccc(cc2)S(=O)(=O)N)[N+](=O)[O-] C00131023
CC(C)c1cc(=O)[nH]c2n1c(nn2)SCC(=O)NC(C)(C)C C09018676
c1ccn2c(c1)nc(cc2=O)CSc3ncc(c(n3)N)C#N C06549060
C[C@@H]1C[C@@H](CN(C1)c2ccc(cc2S(=O)(=O)N)[N+](=O)[O-])C C15205995
Cn1cccc1c2cc(n[nH]2)C(=O)N/N=C/c3ccccc3OC C09089541
Cc1cc(n(n1)C(=O)CSc2nnc(n2N)C(C)(C)C)C C20841832
CN(C)c1ccc(cn1)NC(=O)Cc2c3ccccc3c(=O)[nH]n2 C22395547
c1cc(ccc1CNc2cc3c(cc2[N+](=O)[O-])c(=O)nc[nH]3)F C29187053
c1cnn(c1)Cc2ccc(cc2)C(=O)Nc3ccc4c(c3)[nH]c(=O)o4 C31256953
c1ccc2c(c1)c3c(o2)c(=O)n(cn3)CC(=O)c4ccc(cc4O)O C31744256
COC(=O)c1ccc(c(c1)S(=O)(=O)Nc2c[nH]nc2)Cl C35764678
c1ccc(cc1)c2nnc(s2)NC(=O)CSc3[nH]ncn3 C18083138
CSc1nnc(s1)NC(=O)[C@H]2C=C(N=N2)c3ccccc3O C38703501
C/C(=N\NC(=O)[C@@H]1C=C(N=N1)c2ccco2)/c3ccc(cc3)O C39834390
c1ccc(cc1)[C@@H](CNc2c3c([nH]cn3)ncn2)N4CCOCC4 C40512420
Cc1c2c(c(ncn2)Nc3cccc(c3)Cn4ccnc4)[nH]n1 C41528216
COc1ccc(cc1Br)Cn2c(c(cn2)[N+](=O)[O-])N C43670086
CC1=C([C@@H](n2c(ncn2)N1)c3cccc(c3Cl)O)C(=O)OC C44973354
CC1=C([C@@H](NC(=S)N1)c2cc(sc2)[N+](=O)[O-])C(=O)OC C48666169
Cc1ccc(o1)[C@@H](CNC(=O)c2ccc(c(c2)C)[N+](=O)[O-])O C49410535
c1cc(c(nc1)S(=O)(=O)Cc2ccc(cc2Cl)[N+](=O)[O-])N C49964326
C[C@@H]1CCC[C@H](N1S(=O)(=O)c2ccc(cc2N)[N+](=O)[O-])C C50635618
C[C@@H]1C[C@H](CN(C1)S(=O)(=O)c2cc(ccc2N)[N+](=O)[O-])C C50648857
CC[C@@H]1CCCN(C1)S(=O)(=O)c2ccc(cc2N)[N+](=O)[O-] C50658284
c1ccc(c(c1)CS(=O)(=O)N[C@@H]2CCCC[C@H]2O)[N+](=O)[O-] C52003358
c1cc(ccc1CS(=O)(=O)N[C@@H]2CCCC[C@H]2O)[N+](=O)[O-] C52003574
C[C@H]1C[C@@H]1NS(=O)(=O)c2c(cc(cc2F)[N+](=O)[O-])NC C52302633
COC(=O)c1c2cc(ccc2[nH]n1)NC(=O)/C=C\c3ccccn3 C56640162
CCNc1ccc(cc1C(=O)Nc2ncc(s2)C)[N+](=O)[O-] C50728232
C[C@H]1CCN([C@@H](C1)C)S(=O)(=O)c2cc(ccc2[N+](=O)[O-])N C51751679
CCc1nnc(s1)NC(=O)c2ccc(cc2)N3[C@@H](C=NN3)C C39979306
Cc1nc(c2c(n1)oc(n2)C)NCCc3c4c(n[nH]3)CCCC4 C63847450
Cc1c(nnc(c1C#N)NCc2cc(c(c(c2)OC)O)OC)C C64113740
Cc1cc(c(o1)C)[C@@H](C)NC(=O)Nc2ccc(nc2)n3cccn3 C65410816
Cc1ccccc1N(Cc2cc(=O)n3c([nH]2)ccn3)CC(=O)NC C66497496
CC(C)(C)c1cc(n(n1)C(C)(C)C)NC(=O)C2CC(=O)NC(=O)C2 C66664484
C[C@@H](C(=O)NC(C)(C)C)NC(=O)c1ccc(cc1F)[N+](=O)[O-] C66922697
CC(C)n1cc(cn1)NC(=O)Nc2cc(cn2C(C)(C)C)C#N C67016673
c1ccc2cc(ccc2c1)[C@@H](CNc3ccc4nnnn4n3)O C67373025
Cc1nc2n(n1)c(c(s2)[C@@H](c3ccc(cc3)[N+](=O)[O-])[NH+]4CCC(CC4)C(=O)N)O C04176334
Cc1nc2n(n1)c(c(s2)[C@H](c3ccc(cc3)[N+](=O)[O-])[NH+]4CCC(CC4)C(=O)N)O C04176336
[H]/N=C\1/[C@@H]([C@H](C(=C(S1)N)C#N)c2ccc(c(c2)OCC)OCC[NH+]3CCOCC3)C#N C04036757
C[C@@]1(C(=O)N(C(=O)N1)NC(=O)C[NH+](C)Cc2[nH]c(=O)c3ccccc3n2)CCc4ccccc4 C08993831
C[C@]1(C(=O)N(C(=O)N1)NC(=O)C[NH+](C)Cc2[nH]c(=O)c3ccccc3n2)CCc4ccccc4 C08993832
CCc1nc2n(n1)c(c(s2)[C@H](c3ccc(cc3)[N+](=O)[O-])[NH+]4CCC(CC4)C(=O)N)O C10166994
CCN(CC)S(=O)(=O)N1CC[NH+](CC1)[C@@H](C)c2nc(nc(n2)Nc3ccccc3)N C10433336
CC1CCC2(CC1)C(=O)N(C(=O)N2)NC(=O)C[NH+]3CCC(CC3)n4c5ccccc5[nH]c4=O C14160575
CC(C)(C(=O)[O-])[NH2+][C@H](c1ccc(cc1)[C@H]([NH2+]C)n2c3ccccc3nn2)n4c5ccccc5nn4 C15769489
CC(C)(C(=O)[O-])[NH2+][C@H](c1ccc(cc1)[C@@H]([NH2+]C)n2c3ccccc3nn2)n4c5ccccc5nn4 C15769491
CC(C)(C(=O)[O-])[NH2+][C@@H](c1ccc(cc1)[C@H]([NH2+]C)n2c3ccccc3nn2)n4c5ccccc5nn4 C15769493
CC(C)(C(=O)[O-])[NH2+][C@@H](c1ccc(cc1)[C@@H]([NH2+]C)n2c3ccccc3nn2)n4c5ccccc5nn4 C15769496
COCCCN1C(=O)[C@H]2[C@@H]([NH2+][C@@]3([C@@H]2C1=O)c4ccccc4NC3=O)Cc5ccc(cc5)O C09058731
COc1cccc(c1)Nc2nc(nc(n2)N)C[NH+]3CCN(CC3)Cc4ccc5c(c4)OCO5 C19899230
CC1(Cc2c(c(nc3c2c4c(s3)c(ncn4)NCC[NH3+])N5CCOCC5)CO1)C C20051705
c1cc(cc(c1)[N+](=O)[O-])/C=C(/C(=O)NCCN2CC[NH2+]CC2)\NC(=O)c3ccco3 C26805844
COc1ccc2c(c1)cc(/c(=[NH+]/NC(=O)c3cc(c(c(c3)OC)OC)OC)/o2)C(=O)N C32601345
Cc1cc(no1)CN2CC[NH+](CC2)Cc3nc(nc(n3)Nc4ccccc4OC)N C32797323
CC(C)[NH+]1CCc2c(sc(c2C(=O)N)NC(=O)c3cc(c(cc3[N+](=O)[O-])OC)OC)C1 C36629505
CCC[NH+]1CCc2c(sc(c2C(=O)N)NC(=O)c3cc(c(cc3[N+](=O)[O-])OC)OC)C1 C36629507
CCCn1c2c(=O)[nH]c(=O)n(c2nc1NNC3=c4cc(ccc4=[NH+]C3=O)Br)C C13549872
CCn1c2c(=O)[nH]c(=O)n(c2nc1NNC3=c4cc(ccc4=[NH+]C3=O)Br)C C05295915
c1cc(cc(c1)[N+](=O)[O-])NC(=O)C(=O)NNC2=c3cc(ccc3=[NH+]C2=O)Br C15773604
c1cc(ccc1c2ccc(o2)/C=N/N=c\3/[nH]c4=N[C@@H]5C=CC=CC5=c4[nH+]n3)S(=O)(=O)N C38690169
CC(C)[C@@H](C(=O)NC(C)(C)C)NC(=O)[C@@H]1CN(CC12CC[NH2+]CC2)C(=O)c3cccn3C C39685814
CC1CCC2(CC1)C(=O)N(C(=O)N2)NC(=O)CS[C@@H]3NN=C(O3)C4=c5ccccc5=[NH+]C4 C39730771
CCN(CC)c1ccc2cc(c(=O)oc2c1)C(=[NH2+])NNC(=O)c3ccc(cc3)[N+](=O)[O-] C01500095
c1ccc(c(c1)C(=O)NNc2c(c(ncn2)Nc3cc[nH+]cc3)[N+](=O)[O-])Br C40586424
CC[NH+]1CCN(CC1)c2c(c(ncn2)Nc3cc(cc(c3)C(=O)OC)C(=O)OC)N C40705607
CCOc1ccccc1C(=O)N2C[C@H](C3(C2)CC[NH2+]CC3)C(=O)N[C@@H](C)c4c([nH]nc4C)C C44713867
C[C@H](C(=O)Nc1ccc2c(c1)[nH]c(=O)[nH]2)Sc3ccc(cn3)S(=O)(=O)N4CC[NH+](CC4)C C18524984
COc1cc(c(cc1OC)OC)[C@H]2NC(=[NH+]c3n2c4cc5c(cc4n3)OCCCO5)N C12507610
CCCCn1c2c(c(=O)[nH]c1=O)n(c(n2)COC(=O)c3c(c4c(cc([nH+]c4s3)C)C)N)C C57944206
c1cc(ccc1C(=O)NCC(=O)NNC2=c3cc(ccc3=[NH+]C2=O)[N+](=O)[O-])Br C15880049
CN(c1c(n(c(=O)[nH]c1=O)Cc2ccccc2)N)C(=O)COC(=O)CC3=c4ccccc4=[NH+]C3 C63150007
CC[C@@]1(C(=O)N(C(=O)N1)NC(=O)CS[C@@H]2NN=C(O2)C3=c4ccccc4=[NH+]C3)C C39933494
CC[C@@]1(C(=O)N(C(=O)N1)NC(=O)CS[C@H]2NN=C(O2)C3=c4ccccc4=[NH+]C3)C C39933496
CC[C@]1(C(=O)N(C(=O)N1)NC(=O)CS[C@H]2NN=C(O2)C3=c4ccccc4=[NH+]C3)C C39933497
CC[C@@]1(C(=O)N(C(=O)N1)NC(=O)CS[C@@H]2NN=C(N2C3CC3)C4=c5ccccc5=[NH+]C4)C C39934520
CC[C@@]1(C(=O)N(C(=O)N1)NC(=O)CS[C@H]2NN=C(N2C3CC3)C4=c5ccccc5=[NH+]C4)C C39934522
CC[C@]1(C(=O)N(C(=O)N1)NC(=O)CS[C@H]2NN=C(N2C3CC3)C4=c5ccccc5=[NH+]C4)C C39934523
COc1ccc2=[NH+]CC(=c2c1)CCNC(=O)c3ccc4c(c3)S[C@@H](N4)NS(=O)(=O)C C63279866
CC[C@@H]1C(=CNN1c2ccc(nn2)OC)C(=O)NNC(=O)CC3=c4ccccc4=[NH+]C3 C63405385
c1ccc2=[NH+]CC(=c2c1)C3=NN[C@H](N3C4CC4)SCC(=O)N5CCC[C@@H](C5)C(=O)N C40069264
c1ccc2=[NH+]CC(=c2c1)CC(=O)OCC(=O)Nc3c(cc(cc3Cl)S(=O)(=O)N)Cl C63900608
COc1ccc2=[NH+][C@@H]3[C@@H](NCCC3=c2c1)[C@@H]4C(=N[C@@H](N(C4=O)c5cc(ccc5OC)OC)O)O C64044487
COc1ccc2=[NH+][C@H]3[C@@H](NCCC3=c2c1)[C@@H]4C(=N[C@@H](N(C4=O)c5cc(ccc5OC)OC)O)O C64044488
Cc1cc(c(c(c1)C)S(=O)(=O)Nc2cc(c(nc2)N3CC[NH2+]CC3)C(=O)NC(C)C)C C35514041
CC[C@@H]1CC2=c3ccccc3=[NH+][C@H]2[C@@H](N1)[C@@H]4C(=N[C@@H](N(C4=O)Cc5ccc(cc5)OC)O)O C64600383
CCn1c2ccc(cc2[nH]c(=O)c1=O)C3=[NH+][C@H](ON3)[C@H](C(C)C)NS(=O)(=O)c4ccccc4 C64890615
C[C@H]1CCc2c(sc(c2C(=O)N)NC(=O)COC(=O)Cn3cnc4c3cccc4)C1 C03359134
CC1=C([C@@H](NC(=O)N1)c2cc(c(c(c2)Br)O)OC)C(=O)OCCOC C04142341
CC(C)c1ccc(cc1)n2ccnc2SCC(=O)c3c(n(c(=O)[nH]c3=O)C4CC4)N C08901017
c1ccc2c(c1)c(cn2CC(=O)N)/C=C\3/C(=O)NC(=O)N(C3=O)c4ccc(cc4)Br C09260248
CC1(C(=O)N(C(=O)N1)CCCC(=O)NNC(=O)c2ccc(s2)c3ccc(cc3)F)C C10735651
Cn1cc(cc1C(=O)NNC(=O)CCn2c(=O)c3ccccc3[nH]c2=S)Br C12393606
c1ccc(cc1)c2cc(n3cnc(c3n2)C(=O)N)C(=O)Nc4cccc5c4nccc5 C12602750
Cc1cc(c2c(c1)[C@@]3([C@H]4[C@@H]([C@H]([NH2+]3)CCC(=O)[O-])C(=O)N(C4=O)CCc5ccccc5)C(=O)N2)C C12882743
Cc1ccccc1C(=O)NCC(=O)Nc2ccc(cc2)S(=O)(=O)Nc3nccs3 C09352284
C[C@H](C(=O)NC(=O)N)Sc1nnc(n1c2ccccc2)COc3ccccc3F C02621413
CC(=O)O[C@@H]1CCC([C@@H]2[C@@]1([C@@H]3[C@H](C[C@@]4([C@H]([C@@]3([C@@H](C2)O)C(=O)C4=C)O)O)OC(=O)C)C)(C)C C13407149
CSCC[C@@H](c1[nH]c2ccccc2n1)NC(=O)CN3C(=O)C4(CCCC4)NC3=O C12541286
Cc1cc2c(c(=O)n1CCc3ccccc3)[C@]4(c5ccccc5NC4=O)C(=C(O2)N)C(=O)OC C13607085
Cc1ccc2c(cc(c(c2n1)OCC(=O)NNC(=O)CCNC(=O)C)Cl)Cl C08720862
c1cc2c(cc1S(=O)(=O)NCc3cc4c(c(c3)Cl)OCCCO4)[nH]c(=O)[nH]2 C14242456
Cc1c(c([nH]c1C(=O)COC(=O)c2ccc(c(c2)S(=O)(=O)N)Cl)C)C(=O)C C15274528
CC(=O)NCCc1c2ccccc2[nH]c1/C=C/3\C(=O)NC(=S)N(C3=O)c4ccccc4OC C02102844
COc1ccc(cc1OC)[C@@H]2CC3=C([C@H](c4c([nH]c(=O)[nH]c4=O)N3)c5cccs5)C(=O)C2 C18200564
C1CS(=O)(=O)C[C@@H]1CC(=O)NNC(=O)CCNC(=O)C23CC4CC(C2)CC(C4)C3 C24128864
c1ccc2c(c1)CCC[C@]23C(=O)N(C(=O)N3)CC(=O)NNC(=O)c4cc5c(s4)CCCC5 C24704624
Cc1ccc(c(c1)S(=O)(=O)NCCNC(=O)NC[C@@H]2COc3ccccc3O2)C C31044394
C[C@@H](c1nnc2n1cccc2)NC(=O)NCCNC(=O)c3ccc(cc3)C(F)(F)F C32802344
Cc1cccc(c1NC(=O)CNC(=O)[C@@H](C)N(C)Cc2[nH]c(=O)c3ccccc3n2)C C35334193
CC(C)(C)NC(=O)[C@H](c1ccco1)N(Cc2ccco2)C(=O)c3c(cccc3O)O C36500583
C/C=C\[C@@H](C(=O)NCS(=O)(=O)c1ccc(cc1)C)N(C)C(=O)c2c(cccc2O)O C36531136
COCCNC(=O)c1cccc2c1N[C@H]([C@H]3[C@@H]2C=CC3)c4cc(ccc4O)[N+](=O)[O-] C14476149
CC(C)Cn1c(c(c(=O)[nH]c1=O)N(CC(C)C)C(=O)CN2CCc3c2cccc3)N C02644464
CCc1ccc(cc1)C(=O)NNC(=O)CN2C(=O)[C@@](NC2=O)(CC)c3ccccc3 C12989105
CCc1ccccc1n2c(cc(n2)C(=O)NCCCO)c3ccc4c(c3)NC(=O)CO4 C39197221
C[C@H](C(=O)OC)Sc1ccccc1C(=O)Nc2cccc(c2)[C@@]3(C(=O)NC(=O)N3)C C40157724
C1CCc2c(c(nn2[C@@H]3CCS(=O)(=O)C3)C(=O)Nc4c(c5c(s4)CCCC5)C(=O)N)C1 C40987508
CC(C)C[C@H](CNC(=O)Nc1cc2c(cc1Cl)NC(=O)CO2)N3CCOCC3 C44271232
Cc1c(cccc1Cl)NC(=S)NNC(=O)Cn2c(=O)oc(n2)c3cccs3 C46772845
COc1cc(c(cc1OC)OC)[C@H]2c3c(n[nH]c3OC(=C2C#N)N)c4cccs4 C00806337
CCOc1cccc(c1)N2C(=O)/C(=C\NCCc3c[nH]c4c3cccc4)/C(=O)NC2=O C06000594
Cc1cccc(c1NS(=O)(=O)c2ccc(cc2)n3c(=O)c(c(cn3)Cl)Cl)C(=O)N C26539086
C[C@@]1(C(=O)NC(=O)N1)c2cccc(c2)NC(=O)Cc3cc4c(c(c3)Cl)OCCO4 C47167350
c1ccc(c(c1)NC(=O)CSc2nc([nH]n2)N/N=C/c3ccncc3)Br C59310963
COc1cc(c(cc1OCC#N)Br)/C=N/NC(=O)Cc2csc(n2)N C59645058
CC[C@]1(CCC(=O)NC1=O)c2ccc(cc2)NC(=O)c3cc4c([nH]c3=O)CCCC4=O C60017273
Cc1cccc(c1C(=O)NC)NC(=O)c2cccc(c2)N3C(=O)[C@@H]4CC=CC[C@H]4C(=O)N3 C60365246
CCCCC(=O)N[C@]1(c2c(=O)[nH]c(=O)n(c2NC1=O)Cc3ccccc3)C(F)(F)F C01860885
c1ccc(cc1)n2c3c(c(=O)[nH]c2=O)[C@@](C(=O)N3)(C(F)(F)F)NC(=O)c4ccc(cc4)Cl C01765567
COc1cc(cc(c1O)Br)[C@@H]2C3=C(N=N[C@@H]3C(=O)N2CCCO)c4ccccc4O C09409205
CCOc1cc(ccc1O)[C@H]2C3=C(N=N[C@@H]3C(=O)N2CCO)c4cc(ccc4O)C C06753192
c1ccc2=[NH+]CC(=c2c1)C[C@@H](/C(=N/c3[nH]ncn3)/[O-])NC(=O)c4ccccc4Cl C64070136
c1cc(c(=O)[nH]c1)C(=O)Nc2nc(cs2)CCC(=O)N[C@H]3N=C4CCCC[C@@H]4S3 C64409341
CN(C)S(=O)(=O)c1cccc(c1)N/C(=[NH+]/N=C/c2ccc(c(c2)OC)O)/[S-] C08687913
CCN(CCNC(=O)C1=NNN2[C@@H]1C(=O)Nc3c2ccc(c3)F)c4cccc(c4)C C65238101
Cc1c(n[nH]c1CCC(=O)Nc2ccccc2C3=NN4[C@@H](NC3=O)SC=C4C)C C65500642
Cc1c(c(=O)n(n1C)c2ccccc2)N(C)C(=S)NN C00497409
Cc1cc([nH]c(=O)c1CNC(=O)[C@@H](C(C)C)NC(=O)C)C C07118313
Cn1cnnc1SCc2ccc(cc2F)/C(=N/O)/N C19847872
c1cnc(=O)n(c1)CCCC(=O)Nc2ccc(cc2Cl)N C21818801
Cc1ccc(cc1NC(=O)[C@@H](C)S(=O)(=O)CCOC)N C35322126
c1ccc(c(c1)NC(=O)COc2c[nH]c(cc2=O)CO)F C36261957
c1cc(cc(c1)N)CS(=O)(=O)NC2CCS(=O)(=O)CC2 C36330894
Cc1cc(c(cc1C)S(=O)(=O)NCC(=O)N(C)C)N C37225189
Cc1c(cc(cc1Cl)S(=O)(=O)NCC(=O)N(C)C)N C37225197
c1cc(ccc1CN(C2CC2)S(=O)(=O)c3c[nH]nc3)N C37744390
Cc1nnc(s1)SCC(=O)Nc2c(ccs2)C(=O)N C03354457
c1ccc(c(c1)NC[C@H]2CCS(=O)(=O)C2)S(=O)(=O)N C38084271
Cc1c(nnc(c1C(=S)N)NCCS(=O)(=O)C)C C40291297
CCCN(CCO)S(=O)(=O)c1ccc(cc1C#N)N C40318359
Cc1csc(n1)CNS(=O)(=O)c2cc(ccc2OC)N C40348222
c1cc(cc(c1)N)CS(=O)(=O)NC[C@@H]2CCS(=O)(=O)C2 C40348724
Cc1cc2cc(ccc2[nH]c1=O)CC(=O)NCCCNC(=O)C C40669151
Cc1nc(cs1)CNS(=O)(=O)c2cc(ccc2OC)N C41010261
CCCNC(=O)[C@@H](C)[S@](=O)c1nc2cc(ccc2o1)N C42196630
C[C@H](C(=O)NC(C)C)[S@](=O)c1nc2cc(ccc2o1)N C42196661
Cc1cc(cc(c1C)S(=O)(=O)N(C)C[C@H](COC)O)N C42483598
c1cc(=O)n(cc1Br)CC(=O)NCCCC(=O)N C42924675
Cc1c(c(n(n1)C)Cl)/C=C\C(=O)NCCCC(=O)N C42925766
COC(=O)c1c(ccs1)c2ccc(o2)[C@H](CC(=O)[O-])[NH3+] C44215340
c1c(cncc1Br)S(=O)(=O)NCCC(=O)N C44244006
C[C@]1(CCS(=O)(=O)C1)NS(=O)(=O)Cc2cccc(c2)N C44886817
CC(=O)NCCC(=O)Nc1cc(c[nH]c1=O)C(F)(F)F C45837712
Cc1nc(cs1)c2ccc(cc2)NC(=O)C(=O)NCCCO C48602819
Cc1nc(cs1)c2ccc(cc2)NC(=O)C(=O)NC[C@H](C)O C48668559
Cc1cccc(c1NC(=O)C(=O)NCCNC(=O)C)C(C)C C48736165
CC(=O)NCCNC(=O)c1c(c(n[nH]1)C2CC2)Br C49168018
c1ccc(cc1)[C@H](CO)/N=C\2/[C@@H](C(=O)C2=O)Nc3cc[nH+]cc3 C49538495
CC(C)(C)[C@@H](C(=O)[O-])NC(=O)N[C@H]1CC[NH+]2[C@@H]1CCCC2 C49571125
c1ccc(c(c1)CNS(=O)(=O)c2c[nH]nc2)C#CCO C49590686
Cn1cc(cn1)CNCCc2ccc(cc2)S(=O)(=O)N C49773121
Cc1c(c(n(n1)C)C)S(=O)(=O)NC2(CCCC2)C(=S)N C50253915
CCn1cc(nc1C)S(=O)(=O)NC2(CCCC2)C(=S)N C50265743
Cc1nc(cs1)CN(C)C(=O)c2c(c(n[nH]2)C3CC3)N C50324679
CCn1cc(cn1)C[S@](=O)c2[nH]c3cc(ccc3n2)N C50543640
Cc1nc(cs1)CNS(=O)(=O)c2ccc(nc2)N C50672907
CN(C[C@H](COC)O)C(=O)c1cc(cnc1N)Br C50710896
c1ccn(c1)c2ccc(cc2)CC(=O)NCCS(=O)(=O)N C56862963
CCCCN(CC(=O)N)C(=O)c1ccc(cn1)C#CCO C61862826
CC(=O)NCCCCNC(=O)c1cc2ccc(cc2[nH]c1=O)F C62224642
c1c(cncc1S(=O)(=O)N2CCCC[C@H]2CCO)N C62431362
CC(=O)NCCCNC(=O)/C=C/c1cc2ccccc2[nH]c1=O C62509135
c1c(c(n[nH]1)C(=O)N(C[C@@H]2CCCO2)[C@H]3CCSC3)N C62811458
CC1=NN[C@@H](S1)SCCCNC(=O)c2[nH]ccn2 C63871192
c1cc(sc1C(=O)N)C(=O)NC[C@H]2CCS(=O)(=O)C2 C65552503
CCCn1c(cc(c1C)/C=C(/C#N)\C(=O)NCC(=O)N)C C67509174
C[C@@H]1CCCC[C@H]1NC(=O)NC(=O)C[NH+]2CCNC(=O)C2 C16389019
c1ccc(cc1)n2c(nnn2)Sc3ccc(cc3)C(=[NH2+])N C19866508
Cc1ccc(c(c1)[C@H](C)[NH2+][C@@H](C)C(=O)NC(=O)NC)OC C24865241
Cc1ccc(c(c1)[C@@H](C)[NH2+][C@@H](C)C(=O)NC(=O)NC)OC C24865253
CC(C)Cn1c(c(c(=O)[nH]c1=O)C[NH+]2CCCCCC2)N C31890987
Cc1ccc(c(c1)[C@H](C)[NH2+]C)O[C@H](C)C(=O)NC(=O)NC C35629543
C[NH+](CC(=O)Nc1ccccc1N)[C@@H]2CCS(=O)(=O)C2 C36869422
c1cc(c(cc1C(=[NH2+])N)F)Sc2nnnn2C3CCCC3 C36888178
CC[NH2+]C[C@@H](CN1C(=O)C2(CCCCCCC2)NC1=O)O C37372161
CC[NH2+]C[C@H](CN1C(=O)C2(CCCCCCC2)NC1=O)O C37372163
CC(C)n1c(ccn1)NS(=O)(=O)c2ccc(cc2)C[NH3+] C37572866
Cc1c(c[nH]n1)S(=O)(=O)Nc2ccc(cc2)[C@H](C)[NH2+]C C37730518
C/[NH+]=C(\N)/SCc1[nH]c(=O)c2ccc(cc2n1)C(=O)OC C07286489
CC1=C2[C@@H](C(=C(N[C@H]2N=N1)[NH3+])C#N)c3ccc(cc3)[N+](=O)[O-] C38971591
CCc1nc2c(o1)NC(=C(C23CC[NH+](CC3)C(C)C)C#N)N C39323827
CC[NH+]1CCN(CC1)c2c(c(ncn2)Nc3ccccn3)N C40726631
CC1CC[NH+](CC1)CCNS(=O)(=O)c2cn(nc2N)C C40771190
CC[C@H](C)Nc1c(c(ncn1)N(C)C2CC[NH+](CC2)C)N C40800732
CCC[C@@H](C(=O)Nc1cc2c(cc1[N+](=O)[O-])OCCO2)[NH3+] C40859139
Cc1nnc(s1)NC(=O)NC[C@H](C[NH+]2CCCCC2)O C43406808
COc1cc(ccc1O)/C=N/[NH+]=C(/c2cncc(n2)Cl)\N C44549984
CC[C@H]1CO[C@H](CN1c2c(c(c([nH+]n2)C)C)/C(=N/O)/N)C C48915206
Cc1cc(ccc1NS(=O)(=O)CC(=O)OC)C#CC[NH3+] C49061560
C[C@H](C[NH+]1CCCCC1)NS(=O)(=O)c2cn(nc2N)C C49500719
C[C@@H](CNS(=O)(=O)c1c(nc2n1ccs2)N)[NH+](C)C C50673064
C[C@@H](CNS(=O)(=O)c1c(nc2n1cccc2)N)[NH+](C)C C50673072
C[NH+]1CC[C@H](C1)NS(=O)(=O)c2c(nc3n2ccs3)N C50673601
CC(C)(CNC(=O)c1cc(c(cc1[N+](=O)[O-])F)N)[NH+](C)C C50710830
CC[C@@H]([C@@H](c1cccnc1)Sc2c3c(nc[nH]3)ncn2)[NH3+] C51036367
C[C@@H]1CCCC[NH+]1[C@@H](C)CNC(=O)C(C)(C)NC(=O)NC C53506595
Cc1c([nH]c[nH+]1)CNc2cc3c(cc2Cl)NC(=O)CO3 C54795216
C[C@@H]1CN(C[C@@H](O1)C)S(=O)(=O)NCC2(CCCCC2)[NH3+] C36266694
C[C@H](C[NH3+])N1C(=O)[C@@](NC1=O)(C)c2ccc(cc2)OC(C)C C57845694
C[C@]1(C(=O)N(C(=O)N1)CC(C)(C)[NH3+])c2cccc(c2)[N+](=O)[O-] C57846710
Cc1cn2c(c(nc2s1)c3ccc4c(c3)oc(=O)[nH]4)C[NH3+] C31973737
CC1=[NH+]C2=[NH+]C(=C[C@H](N2N1)c3ccc(c(c3)OC)O)C(=O)[O-] C19962513
CC(C)(C)NC(=O)NC(=O)C[NH+]1CCC[C@@H]1[C@@H]2CCCN2 C51359678
C[C@H](C(C)C)NC(=O)CN1C(=O)C2(CC[NH2+]CC2)NC1=O C61409660
Cc1cc(ccc1NC(=O)NCCn2cc[nH+]c2)C(=O)NC C48182349
c1cc(c(cc1Sc2nnnn2C3CC3)Cl)C(=[NH2+])N C61857003
C[C@@H](C(=O)Nc1nccs1)[NH+]2Cc3c(sc(n3)N)C2 C62215448
Cc1cc(cc(c1C)S(=O)(=O)NC(C)(C)C[NH3+])[N+](=O)[O-] C63020544
Cc1cccc(c1S(=O)(=O)N[C@H]2CCC[C@H]2[NH3+])[N+](=O)[O-] C63175921
CCCCNC(=O)C(=O)N[C@@H]1C(=c2ccccc2=[NH+]C1=O)O C08996065
c1ccc2=[NH+]CC(=c2c1)C[C@@H]3N[C@@H](ON3)C(=O)NCC4CC4 C63303155
c1ccc2=[NH+]CC(=c2c1)/C=N\NC(=O)[C@@H]3C4=C(CCC4)NN3 C39977931
CC1(Cc2c([nH+]c([nH]2)CCNc3cccnc3)C(=O)NC1)C C65405856
c1cc(sc1)c2nc(on2)C[NH+]3C[C@H](C[C@@H]3C(=O)N)O C67128878
CC1CC[NH+](CC1)[C@@H](C)CNC(=O)C(C)(C)NC(=O)NC C67269421
Cc1cc([nH]n1)C(=O)NC[C@@H]2CC[NH+](C2)Cc3c[nH]c(n3)C C67539942
Cc1cccc(c1C)n2c(c3c(n2)C[S@](=O)C3)NC(=O)c4cccc(c4)[N+](=O)[O-] C04224833
Cc1ccc(cc1C)n2c3c(cn2)c(ncn3)SCC(=O)Nc4cc(on4)C C01346451
Cc1ccc(cc1C)c2cc(n3c(n2)cc(n3)C(=O)Nn4cnnc4)C(F)(F)F C01055728
CCOc1ccc(cc1)N2C(=O)/C(=C/c3cn(c4c3cccc4)C(=O)C)/C(=O)NC2=O C00904397
Cc1c(sc2c1c(=O)[nH]c(n2)CSc3nnnn3c4ccc(cc4)OC)C C04829983
Cn1c(nnc1SC[C@@H]2NS(=O)(=O)N=C3N2CCCCC3)c4ccccc4 C02655141
CCc1nnc2n1nc(s2)c3cccc(c3)NC(=O)c4ccc5c(c4)OCCO5 C08071416
Cc1c2cc3c(coc3c(c2oc(=O)c1CC(=O)Nn4cnnc4)C)c5ccccc5 C09341984
Cn1c(=O)c2c3c(sc2nc1SCC(=O)Nc4ccccc4[N+](=O)[O-])CCC3 C09509635
Cc1ccc2nc(c(n2c1)NC(=O)Cn3c(=O)n4c(n3)CCCCC4)c5ccccc5 C12535815
c1ccc2c(c1)c(=O)c3ccccc3n2CC(=O)N/N=C/c4ccc(cc4)[N+](=O)[O-] C05053793
COc1ccc(cc1)/C=C\2/C(=O)N(C(=S)S2)NC(=O)c3cccc(c3)[N+](=O)[O-] C13739405
Cc1cc(c(o1)C)c2cc(c3c(noc3n2)C)C(=O)Nc4ccc(cc4)OCC#N C14490713
Cc1cc(cc(c1C)S(=O)(=O)N(C)C)C(=O)Nc2cc3cnn(c3nc2)C(C)C C17573773
C[C@@H](C(=O)N1c2ccccc2NC(=O)C1(C)C)Sc3nnnn3c4cccc(c4)F C18593524
Cc1ccc(cc1)[C@@]2(CCN(C2)C(=O)COc3ccc(nn3)n4c(cc(n4)C)C)O C19718868
Cc1c2c(c(=O)n(nn2)Cc3ccc(cc3)NC(=O)[C@@H]4C[C@@H]4c5ccccc5)n(n1)C C28557896
Cc1cc(c(cc1C)O)CN2CCN(CC2)S(=O)(=O)c3ccccc3[N+](=O)[O-] C28940937
c1ccc2c(c1)ncn2c3ccc(cn3)NC(=O)CCN4c5ccccc5OCC4=O C32796675
Cc1cc(on1)c2ccc(c(c2)S(=O)(=O)N3CC(=O)Nc4c3cccc4)OC C07005484
Cc1cccc(c1C)N2CCN(CC2)S(=O)(=O)c3ccc(o3)c4ccc(=O)[nH]n4 C06901935
Cc1ccc2c(c1)N(C[C@H](O2)C(=O)Nc3ccccc3C(=O)OC)S(=O)(=O)C C38834559
CN1[C@H]2N=N[C@H](N2c3ccccc3C1=O)CSc4[nH]nc(n4)CC5CCCC5 C39470463
Cc1c2ccccc2oc1c3nnc(n3C)SCC(=O)Nc4nnc(s4)C C39759322
c1ccc(c(c1)/C=C\2/C(=O)N(C(=O)S2)CC(=O)Nc3ccccc3[N+](=O)[O-])Cl C39794000
Cc1cc(c2c(c1)oc3c(c2=O)[C@@H](N(C3=O)CCO)c4ccc(cc4)[N+](=O)[O-])C C40057379
CC(C)C(=O)Nn1ccc2c(c1=O)cnc3n2nc(c3c4ccc(cc4)F)COC C40397198
Cc1ccc(o1)[C@H](c2c(n3c(s2)nc(n3)c4ccco4)[O-])N5CC[NH+](CC5)C C41635898
Cc1ccc(cc1)N2C[C@@H](CC2=O)C(=O)Nc3nc4ccc(cc4s3)[N+](=O)[O-] C43878292
Cc1ccc2c(c1)c(=O)n(c3n2c(nn3)CSc4nnc(s4)NC5CC5)C C47222115
Cc1ccc(cc1)c2ccc3nn(c(=O)n3n2)CC(=O)Nc4ccc(cc4)C(=O)C C49009342
C[C@H](C(=O)Nc1cccc2c1nsn2)n3c(=O)ccc(n3)c4ccc(cc4)OC C49058702
COc1ccccc1[C@H]2N=C3NCN(CN3c4n2c5ccccc5n4)Cc6cccnc6 C20101495
COc1cc(cc(c1)OC)c2nc3n(n2)[C@@H](C4=C(N3)CCCC4=O)c5cccnc5 C04189675
Cc1c(nnn1c2nc3c(s2)CCCC3)C(=O)Nc4cc(ccc4OC)OC C56934028
CCc1ccc(cc1)N2C(=O)[C@@H]3[C@H](C2=O)N(N=N3)CC(=O)Nc4cccc(c4C)C C06770196
C[C@@H]1c2cc(ccc2NC1=O)C(=O)CSc3nnc(o3)c4ccc5c(c4)OCO5 C07152942
Cc1c2c(n(n1)c3ccc(nn3)Cl)N=C(C[C@H]2c4ccc(c(c4)OCC#C)OC)O C32091951
Cc1ccc(cc1F)N2C(=O)[C@H]3[C@@H](C=CS3)N(C2=O)CC(=O)N[C@@H]4C=C(N=N4)C C63448259
Cc1ccc(cc1)C2=N/C(=N/N=C/c3cccc(c3)[N+](=O)[O-])/S[C@@H]2NC(=O)C C64277697
Cc1c(nc(o1)c2ccccc2)CS[C@@H]3N=NC(=O)[C@H]4N3N[C@@H](C4)c5ccco5 C64403357
COc1ccc(cc1)/N=C\2/C3=CN=N[C@H]3NC(=N2)N4CCN(CC4)c5ccccc5F C64408421
Cc1ccc(c(c1)C)NC(=O)CN2[C@@H]3[C@H](C(=O)N(C3=O)c4ccc(c(c4)Cl)F)N=N2 C09675393
COc1ccccc1NC(=O)Cn2c(=O)n3cnc4c(c3n2)c5c(s4)CCCC5 C64945692
c1ccc(c(c1)NC(=O)c2ccc(cc2)N3C(=O)[C@H]4[C@@H]5CC[C@H]([C@H]4C3=O)C=C5)[N+](=O)[O-] C65007297
c1ccc(c(c1)Oc2c3nn(c(=O)n3ccn2)CC(=O)Nc4ccc(cc4)F)Cl C65150867
Cc1ccc(cc1)NC(=O)Cn2c(=O)n3ccnc(c3n2)N4C[C@@H](C[C@H](C4)C)C C65151861
CN1c2c(cccn2)Oc3ccc(cc3C1=O)S(=O)(=O)Nc4ccc(cc4)OC C65241508
CCc1ccc(cc1)[C@@H]2CC(=O)Nc3c2c(nn3c4ccc(nn4)N5CCOCC5)C C65365884
Cc1cc(n(n1)c2ccc(cc2)[N+](=O)[O-])NC(=O)[C@@H]3CSc4ccccc4O3 C66660525
c1ccc(cc1)c2c(cn(n2)c3ccccc3)C(=O)Nc4ccc(cc4)S(=O)(=O)Nc5nccs5 C03195778
C[C@@H]1c2c(sc(n2)NC(=O)CS(=O)(=O)c3ccccc3)C[C@@]4([C@H]1[C@H]([C@H](CC4)[C@H](C)C(=O)N(C)CC#C)O)C C04222086
CCCOc1ccc(cc1OCC)[C@@H]2CN3C(=O)CN(C(=O)[C@@]3(c4c2c5ccccc5[nH]4)C)CCCO C08788892
COc1ccc(cc1)C(=O)NCc2nnc(n2c3cccc(c3)F)SCC(=O)Nc4ccc(cc4)F C08793390
c1cc(ccc1C(=O)Nc2nnc(s2)SCC(=O)NCc3ccc4c(c3)OCO4)Br C08822629
C[C@H]1CCc2c(sc(c2C(=O)N[C@@H]3CCS(=O)(=O)C3)NC(=O)c4c(cnc(n4)SC)Cl)C1 C08868290
Cc1ccccc1Cn2c(c(c(n2)C)NC(=O)c3cnn4c3N[C@H](C[C@H]4C(F)(F)F)c5ccco5)C C09435591
C[C@]1(C(=O)N(C(=O)N1)CC(=O)Nc2ccccc2C(=O)c3ccccc3)c4ccc5c(c4)OCCCO5 C09533605
Cc1cc(ccc1NC(=O)Cc2csc(n2)NC(=O)[C@H]3CC(=O)N(C3)c4ccccc4)Br C09592396
c1ccc(cc1)c2cc(n(n2)c3ccccc3)NC(=O)COC(=O)C[C@@H]4C(=O)Nc5ccccc5S4 C02658193
Cc1cccc(c1NS(=O)(=O)c2ccc(cc2)NC(=O)CN3C(=O)c4ccccc4S3(=O)=O)C C09184873
Cc1c(sc(c1C(=O)NC(=O)OC)NC(=O)[C@@H]2CCCCN2S(=O)(=O)c3ccc(s3)Cl)C C10813700
CCc1cc(=O)[nH]c(n1)n2c(cc(n2)c3cccs3)NC(=O)[C@H]4CC(=O)N(C4)c5ccc(cc5)Cl C11854655
CCNC(=O)CSc1nc(c(s1)NC(=O)[C@@H]2CC(=O)N(C2)c3ccc(c(c3)C)C)c4ccccc4 C12893459
Cc1ccc(cc1)N2C[C@@H](CC2=O)C(=O)Nc3c(nc(s3)SCC(=O)NCC=C)c4ccccc4 C12894898
COc1ccc(cc1)n2nc3ccc(cc3n2)NC(=S)NC(=O)c4c(c(c(c(c4F)F)OC)F)F C14274890
Cc1ccccc1NC(=O)Cn2c3ccsc3c(=O)n(c2=O)CCC(=O)NCc4ccccc4Cl C20151583
CSc1ccc2cc(c(nc2c1)N3CCC(CC3)O)CN(CCC4=CCCCC4)C(=O)/C=C/c5c[nH]cn5 C14993184
COc1ccccc1NCc2nnc(n2c3ccccc3)SCC(=O)N[C@@H]4CCCc5c4cccc5 C20831291
Cc1ccc(c(c1)C)NC(=O)NC(=O)[C@@H](C)Sc2nnc(n2c3cccc(c3)F)N4CCOCC4 C22762617
C[C@@H]1CN(CCN1C(=O)C2CCCC2)c3cc(nc(n3)SCC(=O)N4CCC(CC4)C(=O)N)Cl C00750853
CC(=O)N[C@H]1[C@@H]([C@@H]2[C@@H](CO[C@@H](O2)c3ccccc3)O[C@@H]1Oc4ccc(cc4)C(=O)/C=C/c5ccccc5)O C35056630
CC(=O)N[C@H]1[C@H]([C@@H]2[C@@H](CO[C@@H](O2)c3ccccc3)O[C@@H]1Oc4ccc(cc4)/C=C/C(=O)c5ccccc5)O C35056654
Cc1ccc(cn1)[C@@H](CNC(=O)CCC(=O)O[C@@H]2CC[C@@H]3[C@@]2(CC[C@@H]4[C@@H]3CCC5=CC(=O)CC[C@]45C)C)O C08964728
C=CCN1C2=C([C@@H](NC1=O)c3ccc(cc3)F)C(=O)N(C2)[C@@H](c4ccccc4)C(=O)NCc5ccco5 C35968585
Cc1cc(no1)NC(=O)[C@@H]2[C@@H]3C(=O)N([C@@H]([C@@]34C=C[C@@]2(O4)C)C(=O)NC(C)(C)C)c5ccccc5Cl C33939930
Cc1ccc(cc1)S(=O)(=O)CNC(=O)[C@@H](c2ccc(cc2)C(F)(F)F)N(C)C(=O)c3ccc(cc3)O C36530702
Cc1ccc(cc1)S(=O)(=O)CNC(=O)[C@@H](c2ccc(cc2C)C)N(c3ccccc3Cl)C(=O)CO C36547641
Cc1ccc(cc1)S(=O)(=O)CNC(=O)[C@@H](c2cccc(c2)O)N(c3cccc(c3)Cl)C(=O)CCl C36551802
Cc1c(sc2c1c(ncn2)Sc3ccccc3C(=O)OCC(=O)NNC(=O)c4cccs4)C C36654588
CC[C@H]1C(=O)Nc2cc(ccc2S1)S(=O)(=O)CCC(=O)Nc3c(cc(cc3Cl)OC)OC C09430281
Cc1cccc(c1)c2c(cn(n2)c3ccccc3)C(=O)Nc4cccc(c4)S(=O)(=O)/N=C\5/CCCN5 C13027088
C[C@@H]1c2cc(ccc2NC1=O)S(=O)(=O)NC[C@@H](c3cccs3)S(=O)(=O)c4ccc(cc4)C(C)C C09104543
C[C@H]1C[C@]2(CC(C1)(C)C)C(=O)N(C(=O)N2)CC(=O)NCCN3C(=O)/C(=C/c4ccccc4)/SC3=O C28582010
CSc1cc2c(c3c(n(c2=O)S(=O)(=O)Oc4ccccc4)C(=O)C[C@@H](N3)c5ccccc5O)nc1 C39449513
CSn1c2c(c3c(c1=O)cc(cn3)c4ccccc4O)N[C@H](CC2=O)S(=O)(=O)Oc5ccccc5 C39452037
CCn1c(nnc1SCC(=O)N2c3ccccc3C[C@@H]2C)[C@@H](CO)NC(=O)c4ccc(cc4)Cl C39763080
CCn1c(nnc1SCC(=O)N2c3ccccc3C[C@@H]2C)[C@H](CO)NC(=O)c4ccc(cc4)Cl C39763082
C[C@@H]1CCc2c(sc(c2C(=O)N[C@H]3CCS(=O)(=O)C3)NC(=O)Cc4coc5c4cc(cc5)Cl)C1 C39883244
Cc1ccc(cc1)S(=O)(=O)c2ccc(o2)C(=O)Nc3c(c4c(s3)CCC4)C(=O)NC[C@H]5CCCO5 C40322314
C=CCOc1ccc(cc1)[C@H]2c3c(n[nH]c3C(=O)N2[C@@H]4CCS(=O)(=O)C4)c5cc(ccc5O)Cl C38702038
COC(=O)c1ccc(cc1)[C@H]2c3c(n[nH]c3C(=O)N2[C@H]4CCS(=O)(=O)C4)c5cc(ccc5O)Cl C40548262
CCc1ccc(cc1)N2C(=O)[C@H]3[C@@H]([NH2+][C@@]([C@@H]3C2=O)(CC4CCCCC4)C(=O)[O-])c5ccc6c(c5)OCCO6 C33912838
CCCOc1ccc(cc1)[C@H]2[C@H]3[C@@H](C(=O)N(C3=O)c4ccccc4C)[C@@]([NH2+]2)(CC5CCCCC5)C(=O)[O-] C33598554
Cc1ccc(cc1)n2c3c(c(=O)[nH]c2=O)C(N=C(N3)c4cccc(c4)[N+](=O)[O-])(C(F)(F)F)C(F)(F)F C01440407
Cn1c(c(c(=O)n(c1=O)C)C(=O)COC(=O)c2cc(nc3c2cccc3)c4ccc(cc4)Br)N C03369520
COc1ccc(cc1)N2C(=O)[C@H]3[C@H](c4c([nH]c(=O)s4)S[C@H]3C2=O)c5cc(c(c(c5)OC)O)OC C47146506
Cc1ccc(cc1)c2cc(c3c(nn(c3n2)[C@H]4CCS(=O)(=O)C4)C)C(=O)NCCc5c[nH]c6c5cccc6 C57311963
Cc1c(c(c(c(=O)n1CC(=O)N/N=C/c2cc(ccc2O)Br)C#N)COC)Br C59639845
c1cc(ccc1N2[C@@H](NN=C2SCC(=O)NC3=C[C@@H]4C(=CN=N4)C=C3)c5ccncc5)Br C63786527
Cc1ccc2cccc(c2n1)OCc3nnc(n3C)SCC(=O)N C00612564
COC(=O)c1c2c(sc1NC(=O)C(=O)NC[C@@H]3CCCO3)CCC2 C04855439
c1ccc2c(c1)NC(=O)[C@H](S2)CC(=O)NCc3nnc4n3cccc4 C07898685
CCNC(=O)NC(=O)[C@@H](C)OC(=O)c1cc(cnc1)Br C11027907
CC(=O)NCCC(=O)OCc1[nH]c(=O)c2c3c(sc2n1)CCCC3 C12736904
Cc1ccc(cc1C(=O)Nc2nnc(s2)C3CC3)S(=O)(=O)NC C21293579
Cc1ccc(c(c1)OCC(=O)NNC(=O)c2ccc[n+](c2)[O-])C(C)C C23722662
Cc1ccc(cc1)[C@@H](CNC(=O)/C(=N/c2nnc(s2)C)/[O-])[NH+](C)C C23974503
Cc1cc(c(o1)C)C(=O)Nc2nc(cs2)Cc3n[nH]c(=S)n3C C32787089
CCN(CC(=O)NC[C@@H]1CC=CS1)C(=O)c2ccc3c(c2)nn[nH]3 C39751191
C[C@@H](c1ccc(cc1)n2ccnc2)NC(=O)[C@H](C)NC(=O)c3ccoc3 C40152412
Cc1ccc(c2c1nccc2)NC(=O)C(=O)NC[C@H](C)N3CCOCC3 C41601036
CCNC(=O)c1cc(=O)[nH]c2c1cc(cc2)S(=O)(=O)N(CC)CC C45165561
CC(C)(C)c1nc(cs1)CS(=O)(=O)CCC(=O)NC(=O)NC C46184727
Cc1ccc(cc1NC(=O)C)C(=O)NCc2nncn2c3ccccc3 C47101836
Cc1ccc(cn1)CC(=O)NCCCN2C(=O)C3(CCCC3)NC2=O C47624252
C[C@H](c1ccccn1)NC(=O)C(=O)Nc2cccc(c2)Cn3cccn3 C48774879
c1cc2c(cc1S(=O)(=O)N(Cc3ccncc3)C4CC4)[nH]c(=O)[nH]2 C12606606
Cc1c(cnn1C)[C@H](C)NC(=O)Nc2ccccc2CC(=O)N(C)C C56662531
CCN(CC)S(=O)(=O)c1cc(ccc1Cl)NC(=O)C(=O)NC C57935844
CCC(=O)Nc1ccc(cc1)c2csc(n2)CN3C(=O)CNC3=O C58281384
Cc1nc(cs1)CC(=O)NNC(=O)[C@H](C)Oc2ccccc2C#N C59922916
CCOc1nnc(s1)Cn2c(ccc(c2=O)C(=O)N)C(F)(F)F C60539519
Cc1ccc(cc1NC(=O)[C@H]2CC(=O)N(C2)C(C)C)S(=O)(=O)NC C60548873
Cc1ccc(c(c1)N/C=C\2/C(=O)NC(=S)N(C2=O)CCOC)OC C60861862
Cc1ccc(cc1)S(=O)(=O)N(C)CCNC(=O)c2ccc(=O)[nH]c2 C62223954
Cc1c(c(on1)C)CNC(=O)/C=C/c2ccc(cc2)S(=O)(=O)NC C62520498
Cc1c(c(on1)C)CNS(=O)(=O)c2cc3c(cc2F)NC(=O)CC3 C63198981
CC(C)[C@@H](CNC(=O)NC[C@@H]1CCS(=O)(=O)C1)N2CCOCC2 C48253200
CC(C)[C@H](CNC(=O)NC[C@@H]1CCS(=O)(=O)C1)N2CCOCC2 C48253202
Cc1cc(n(n1)c2ccc(cn2)CNC(=O)[C@@H](C(C)C)NC(=O)C)C C46309940
C#CCNC(=O)CCNC(=O)c1cnn2c1nccc2c3ccccc3 C64512846
C[C@H]1CN(C[C@@H](O1)C)C[C@@H](CSc2[nH]nc(n2)c3ccncc3)O C65168534
C[NH+]1CCN(CC1)[C@@H](CNC(=O)c2ccc(nn2)[O-])c3cccs3 C48333871
CC[C@@](C)(CNC(=O)NC[C@H]1CCS(=O)(=O)C1)N2CCOCC2 C42343911
CC[C@](C)(CNC(=O)NC[C@H]1CCS(=O)(=O)C1)N2CCOCC2 C42343914
Cn1cccc1C(=O)NCCNC(=O)[C@H]2CC(=O)N(C2)C3CCCC3 C65402367
Cn1cc(cn1)CNC(=O)Nc2ccccc2S(=O)(=O)C(F)F C65444343
Cc1c(cc(o1)CNC(=O)C(=O)Nc2cccc(c2F)F)C(=O)OC C65559153
C[C@H](C(=O)NCc1ccco1)NC(=O)[C@H]2CC(=O)N(C2)C3CCCC3 C65779339
CC(C)c1nc2ccc(cc2s1)NC(=O)Cn3ccc(=O)[nH]c3=O C66347577
c1ccc2c(c1)cc(c(=O)[nH]2)C(=O)NCc3ccc(nc3)n4cccn4 C66351645
CSc1nccn1c2cccc(c2)C(=O)Nc3cnn(c3)CCO C66381043
CCn1c(n[nH]c1=S)CNC(=O)Cc2coc3c2ccc(c3)OC C66637064
CC(C)n1cc(cn1)NC(=O)C[C@](c2nccn2C)(C(F)(F)F)O C66673191
CS(=O)(=O)NCCCN1C(=O)[C@@]2(CCc3ccccc3C2)NC1=O C67006500
Cn1c(n[nH]c1=S)CNC(=O)/C=C/c2c(nc3n2cccc3)Cl C67050246
CCn1c(n[nH]c1=S)CCNC(=O)Cc2cn3cccc(c3n2)C C67077699
CCNC(=O)Cn1ccc(n1)NC(=O)C[C@@H]2c3ccsc3CCO2 C67244024
c1coc2c1[C@H](CCC2)NC(=O)NCCCc3nnc4n3CCCCC4 C67390633
c1c(c[nH+]c(c1Cl)N2CCN(CC2)c3c[nH]c(=O)[nH]c3=O)C(F)(F)F C01401530
c1ccc2c(c1)CC[NH2+][C@H]2C3=C([C@H]([C@H](CC3=O)c4ccco4)n5cncn5)O C04024727
Cc1cccc(c1C)n2c3c(c(=O)[nH]c2=O)C[NH+](CN3)Cc4cccnc4 C05485708
c1ccc2c(c1)CC[NH2+][C@@H]2C3=C([C@H](C(CC3=O)c4ccco4)n5cncn5)O C04024725
Cc1ccc(cc1Cl)NC(=O)C(=O)NC[C@H](c2cccn2C)[NH+](C)C C11899020
C[C@@]1(C(=O)NC(=O)N1)C2CC[NH+](CC2)Cc3cc4c(cc3Cl)OCO4 C12185517
COc1ccc2c(c1)c(c[nH]2)CC[NH2+][C@@H]3CC(=O)N(C3=O)c4ccccc4 C18223025
Cc1ccc(cc1)[C@@H](CNS(=O)(=O)c2c([nH]nc2C)C)[NH+]3CCCC3 C19715926
Cc1c(c2c(cn1)C[NH2+]CC2)c3nc(on3)c4cc5c([nH]c4=O)CCCC5 C19794698
CC[NH+](C)[C@@H]1c2ccccc2C3([C@H]1O)CCN(CC3)C(=O)Nc4c(noc4C)C C20774722
c1cc(sc1)c2c3c(n[nH]2)CCN(C3)c4[nH+]c(ccn4)N5CC[C@@H](C5)O C23214099
c1cc(cc(c1)C#N)C[NH+]2CCC3(CC2)Nc4cc[nH+]cc4S(=O)(=O)[N-]3 C24906073
Cc1cc(ccc1NC(=O)c2ccc3c(c2)OCC(=O)N3)N4CC[NH+](CC4)C C25067337
c1cc2c3c(c1)c(cn3CC[NH2+]C2)C4=C(C(=O)NC4=O)c5cncc6c5occ6 C28136372
CN1CCc2c(c([nH+]c3c2c(c(s3)C(=O)OC)N)N4CCOCC4)C1 C31817638
CCn1c(=O)c2c3c(sc2nc1N4CC[NH+](CC4)CC(=O)N)CCC3 C34747974
Cc1c(c(n[nH]1)C)S(=O)(=O)NC[C@@H](c2ccc(cc2)F)[NH+]3CCCC3 C36098617
c1cc2c(cc1c3c(n4cc(ccc4n3)F)CN5CC[NH2+]CC5)NC(=O)CO2 C36270234
Cc1cc(cc(c1)C(=O)NCC(=O)N2CCC3(CC2)[C@@H]4C(=NC=N4)CC[NH2+]3)C C38768161
C[C@@H](C(=O)N/N=C/C1=c2ccccc2=[NH+]C1)N3CNc4ccccc4C3=O C38818510
c1ccc2=[NH+]CC(=c2c1)/C=N/NC(=O)[C@@H]3[C@@H](c4cccc5c4N(C3=O)CCC5)O C39313679
CCOC1=C[C@@H]2C[C@H]3CO[P@@](=O)(N[NH+]3C[C@@H]2CC1=O)c4ccccc4O C39467498
CCOC1=C[C@H]2C[C@H]3CO[P@@](=O)(N[NH+]3C[C@@H]2CC1=O)c4ccccc4O C39467499
Cn1cncc1C(=O)N2C[C@@H](C3(C2)CC[NH2+]CC3)C(=O)NC4CCCCCCC4 C39659955
CCC(=O)N1C[C@@H](C2(C1)CC[NH2+]CC2)C(=O)N[C@H](C)C3=C(N=N[C@@H]3C)C C39674304
CCn1c(c(c(n1)C)Br)C(=O)N2C[C@@H](C3(C2)CC[NH2+]CC3)C(=O)NC C39681599
CC(=O)N1C[C@H](C2(C1)CC[NH2+]CC2)C(=O)NCCOc3ccccc3F C39685006
Cc1cc(cc(c1)NC(=O)C(=O)NC[C@H](C(C)C)N2CC[NH+](CC2)C)C C41329881
Cc1[nH+]ccn1c2ccc(cc2)NC(=O)[C@]3(C(=O)Nc4ccccc4O3)C C41546037
c1cc(c(cc1F)Br)NC(=O)C(=O)NCCCn2cc[nH+]c2 C48598713
c1ccc(c(c1)NC(=O)C(=O)NC[C@@H](c2ccco2)[NH+]3CCCC3)Cl C48767451
c1ccc(c(c1)NC(=O)C(=O)NC[C@H](c2ccco2)[NH+]3CCCC3)Cl C48767453
C[NH+](C)Cc1cccc(c1)NC(=O)C(=O)NC[C@@H]2Cc3ccccc3OC2 C49309450
CC(C)[C@@H](CNS(=O)(=O)c1ccc2c(c1)CC(=O)N2)[NH+]3CCCCC3 C49736601
Cc1ccccc1N2CCN(CC2)c3c(cccn3)CNCc4[nH]cc[nH+]4 C19743865
C[C@@H]1C[C@@H](C[NH+](C1)CCNC(=O)Nc2ccccc2CC(=O)N(C)C)C C56625462
Cc1cc(ccc1NC(=O)c2cc3c(n[nH]c3nc2)C)N4CC[NH+](CC4)C C47477605
CC(C)(C)n1c(=O)c(c([nH]c1=O)[O-])[C@@H]2[C@@H]3C(=c4ccccc4=[NH+]3)CC[NH+]2C C63375287
CC[C@H](C)n1c(=O)c(c([nH]c1=O)[O-])[C@@H]2[C@@H]3C(=c4ccccc4=[NH+]3)CC[NH+]2C C63375376
CC[C@H](C)n1c(=O)c(c([nH]c1=O)[O-])[C@H]2[C@@H]3C(=c4ccccc4=[NH+]3)CC[NH+]2C C64062356
c1cc(oc1)C[NH+]2CCC[C@H]2[C@@H]3CC[C@@H](S3)C(=O)NCc4[nH]ccn4 C64622472
CCn1c(=O)c2ccc(cc2[nH]c1=O)[C@@H]3[NH+]=C(NO3)c4cccc(c4)Cl C64870760
COc1ccc2c(c1)C[NH+](CC2)CCOc3ccc(cc3)S(=O)(=O)N C65162909
CC(C)Oc1ccc(cc1)C2=NO[C@@H](N2)[C@@H]3C(=c4ccccc4=[NH+]C3=O)O C65248292
C[C@H](c1cccc(c1)S(=O)(=O)NC)[NH2+]Cc2cccc3c2OCCO3 C67010248
CC1CCC2(CC1)C(=O)N(C(=O)N2)NC(=O)C[NH+]3CCC[C@@H]4[C@@H]3CCCC4 C67132627
CC1CCC2(CC1)C(=O)N(C(=O)N2)NC(=O)C[NH+]3CCC[C@H]4[C@@H]3CCCC4 C67132628
C[NH+](C)[C@@H](CNC(=O)c1cc(=O)c2ccccc2[nH]1)c3cccc(c3)OC C67181806
CC(C)[NH+]1CCN(CC1)c2ncc(c(n2)N)S(=O)(=O)c3ccccc3 C67336203
Cc1cc(n2c(n1)c(cn2)CN3CCc4c([nH+]c[nH]4)[C@@H]3c5cccc(c5)O)C C67447019
CC1(C[C@@H](CCO1)NC(=O)CCC(=O)N2C[C@H]3C[C@@H](C2)c4cccc(=O)n4C3)C C02132523
CC1(C[C@H](CCO1)NC(=O)CCC(=O)N2C[C@H]3C[C@@H](C2)c4cccc(=O)n4C3)C C02132522
c1ccc2c(c1)C(=NS2(=O)=O)N3CCC(CC3)C(=O)NC4=NCCS4 C06553511
CC\1=C(C(=O)N(C(=O)/C1=C\Nc2ccccc2)[C@@H]3CCS(=O)(=O)C3)C#N C09422877
CC\1=C(C(=O)N(C(=O)/C1=C\Nc2ccccc2)[C@H]3CCS(=O)(=O)C3)C#N C09422878
CC(C)(C)N1C[C@@H](CC1=O)C(=O)N2CCC(CC2)C(=O)N[C@H]3CCSC3=O C11094593
CC(C)(C)N1C[C@H](CC1=O)C(=O)N2CCC(CC2)C(=O)N[C@H]3CCSC3=O C11094596
C[C@]1(CCS(=O)(=O)C1)NC(=O)c2ccc(c(c2)S(=O)(=O)N(C)C)Cl C12781946
CN(Cc1[nH]c(=O)c2ccccc2n1)C(=O)c3ccccc3N4CCCC4=O C12846807
CCS(=O)(=O)N1CCC(CC1)C(=O)N2[C@@](CC(=N2)C)(C(F)(F)F)O C13960053
c1ccc(cc1)n2cc(c(n2)c3cccnc3)C(=O)N[C@@H]4CCS(=O)(=O)C4 C17636517
c1ccc(cc1)n2cc(c(n2)c3cccnc3)C(=O)N[C@H]4CCS(=O)(=O)C4 C17636519
CC1(Cc2c(cnc(n2)c3ccncc3)[C@H](C1)NC(=O)[C@@H]4CC(=O)N(C4)C)C C19461471
c1ccc2c(c1)C(=NS2(=O)=O)N3CCC[C@H](C3)C(=O)NC4=NCCS4 C19630225
CC(=O)N1c2ccccc2[C@@H](C1=O)/C=C\3/C(=O)N(C(=O)S3)c4cccc(c4)O C20227433
c1ccc2c(c1)CCN[C@H]2[C@@H]3C(=O)C[C@@H]([C@H](C3=O)n4cncn4)c5ccco5 C20405412
CCC(=O)N1[C@H](CC(=C2C(=O)N(C(=S)N(C2=O)C)C)N1)c3ccccc3 C21788617
c1cscc1CN2CCN(CC2)C(=O)CN3C(=O)C4(CCCC4)NC3=O C12898590
CS(=O)(=O)c1ccc(cc1)NC(=O)Cn2cnc3c(c2=O)c4c(s3)CCC4 C24764078
Cc1c(sc2c1c(nc(n2)CN3CCOCC3)N[C@@H]4CS(=O)(=O)C=C4)C C12805862
Cc1c(sc2c1c(nc(n2)CN3CCOCC3)N[C@H]4CS(=O)(=O)C=C4)C C12805866
Cc1cc(c(n1c2ccc3c(c2)OCCO3)C)C(=O)N[C@@H]4CCS(=O)(=O)C4 C28993973
COc1ccc(c2c1CN(C[C@H]2O)CN3C(=O)CC4(C3=O)CCCC4)OC C31783718
c1ccc(c(c1)NC(=O)c2ccc(cc2)N3C(=O)CCC3=O)N4CCCC4=O C32769089
CS(=O)(=O)N1CCC(CC1)C(=O)Nc2cc3c4c(c2)CCC(=O)N4CCC3 C38682226
CC(C)S(=O)(=O)C1=C[C@@H]2C[C@H]3CO[P@@](=O)(NN3C[C@@H]2C=C1F)OC C39468183
CC(C)S(=O)(=O)[P@@]1(=O)NN2C[C@@H]3C=C(C(=C[C@@H]3C[C@@H]2CO1)OC)SC C39469852
CC(C)S(=O)(=O)[P@]1(=O)NN2C[C@@H]3C=C(C(=C[C@@H]3C[C@@H]2CO1)SC)OC C39469867
C[C@H]1Cc2ccccc2N1C(=O)CC3=N[C@@H](SC3)NC(=O)C4=CCC(=O)N=C4 C39590358
CC(C)NS(=O)(=O)c1ccc(cc1)N2[C@@H]3CS(=O)(=O)C[C@@H]3CC2=O C40154917
CCN1CCN(CC1)C(=O)CCc2cc3cc4c(cc3[nH]c2=O)OCCO4 C41187258
C[C@@H]1Cc2cc(ccc2N1S(=O)(=O)C)C(=O)N3CCC(CC3)CNC(=O)C C48352713
c1ccc(cc1)[C@H](c2nn(c(=S)n2c3ccccc3)[C@@H]4CC(=O)[C@H]5OC[C@@H]4O5)O C01426360
Cn1c2c(cn1)[C@H](CCC2)NC(=O)N3CCN(CC3)C(=O)c4ccsc4 C56877630
[H]/N=C\1/C(=C/c2cc(n(c2C)c3ccc(cc3)OC)C)/C(=O)N=C4N1N=C(S4)C C34716310
c1ccc2c(c1)CC[C@@H]2NC(=O)C3=NN(C(=O)CC3)[C@@H]4CCS(=O)(=O)C4 C53475878
c1ccc2c(c1)CC[C@@H]2NC(=O)C3=NN(C(=O)CC3)[C@H]4CCS(=O)(=O)C4 C53475881
[H]/N=C\1/C(=C\c2cc(n(c2C)c3ccc(cc3)OC)C)/C(=O)N=C4N1N=C(S4)C C05487252
Cc1c(sc(n1)NC(=O)[C@@]23CCC(=O)N2c4ccccc4C(=O)N3C(C)C)C C40287491
Cn1c2c(cccn2)n(c(=O)c1=O)CC(=O)NCc3cccc(c3)Br C35449631
Cc1c(cco1)C(=O)N2CCN(CC2)Cn3c(=S)[nH]c(n3)c4cccs4 C64537279
C[C@@H](CNC(=O)c1cnc2ccc(cn2c1=O)Br)N3CCOCC3 C55224671
Cc1cc(cc(c1NC(=O)c2cn(nn2)CC(=O)N(C)C)C)Br C65734167
Cc1c(sc2c1c(=O)[nH]c(n2)CCC(=O)N3CSC[C@H]3C(=O)N(C)C)C C66648288
c1cc(c(c(c1)F)F)NC(=O)C2=NN(C(=O)CC2)[C@H]3CCS(=O)(=O)C3 C67088893
Cc1ccnc(c1)NC(=O)[C@]23CCC(=O)N2c4ccccc4C(=O)N3C(C)C C67183340
Cc1cc(oc1C(=O)N[C@@H](C)C(=O)N2CCS(=O)(=O)CC2)Br C67277545
C[C@@H]1Cc2cc(ccc2N1C(=O)C)S(=O)(=O)N3CCC[C@@H](C3)CNC(=O)C C67436694
Cc1nc2c(c(=O)n1C)CCN(CC2)C(=O)c3c[nH]nc3c4ccccc4F C67446813
Cc1ccc2cccc(c2n1)NC(=O)C(=O)N3CCN(CC3)Cc4ccncc4 C67527169
CN1C(=O)[C@H]2[C@@H]([NH2+][C@@]3([C@@H]2C1=O)c4ccccc4N(C3=O)CC=C)CCSC C04686542
Cc1c(sc(n1)C)S(=O)(=O)NCc2ccc(cc2)N3CC[NH+](CC3)C C04362648
CC(=O)N1CCC(CC1)[NH+]2C[C@@H]3C[C@H](C2)c4c(ccc(=O)n4C3)NC(=O)c5ccco5 C08300409
CCn1c2ccccc2[nH]c1=[N+]3C(=CC(=N3)C)NC(=O)c4cccc(c4)Br C02223132
Cc1ccsc1[C@H]2C(=C(Nc3n2ncn3)C)C(=O)N4CC[NH+](CC4)C C10157146
Cc1c(n2c3c(=O)[nH]c(=O)n(c3nc2n1CC[NH+]4C[C@H](C[C@H](C4)C)C)C)C C10233897
Cc1c(n2c3c(=O)[nH]c(=O)n(c3nc2n1CC[NH+]4C[C@@H](C[C@H](C4)C)C)C)C C10233899
c1cocc1C[NH+]2C[C@@H](C[C@H]2C(=O)NC3CCCCCC3)n4cnnn4 C12047991
CSCC(=O)Nc1ccc2n(c1=O)C[C@H]3C[C@@H]2C[NH+](C3)C4CCOCC4 C04259179
Cc1ccc(cc1)C(=O)Nc2cc([nH][n+]2c3nc4ccccc4n3Cc5ccccc5)C C06507510
c1cc(oc1)[C@@H](CNC(=O)C2=CN3CCS(=O)(=O)N=C3C=C2)[NH+]4CCCCC4 C18185859
CCc1cc2c(s1)ncn(c2=O)CC(=O)Nc3ccnn3C4CC[NH+](CC4)C C19665640
CC[n+]1c(c(cc2c1nc3ccc(cn3c2=O)C)S(=O)(=O)c4ccc(c(c4)C)C)N C02890397
Cc1c(c2c(cn1)C[NH2+]CC2)c3nc(on3)c4cccc(c4)n5cnnc5 C20454066
c1cc(ccc1C[NH+]2CCS(=O)(=O)CC2)c3[nH]c(=O)c4c(n3)CCC4 C23478960
Cc1ccc(nc1)[n+]2c(=O)c3ccccc3[nH]c2S[C@H](C)C(=O)NC4CCCCC4 C23613112
Cn1ncc(n1)NC(=O)Cn2c3ccccc3nc2C[C@H]4CCC[NH+](C4)C C23619600
Cc1c(n2c3c(=O)[nH]c(=O)n(c3nc2n1CC[NH+]4[C@@H](CCC[C@H]4C)C)C)C C23989858
Cc1ccnc(c1)[n+]2c(=O)c3ccccc3[nH]c2SCC(=O)N[C@@H]4CCCC[C@@H]4C C24231239
c1ccn2c(c1)nn(c2=O)C[NH+]3CCC(CC3)NS(=O)(=O)c4cccs4 C27535043
Cc1c([nH]c2c1cc(cc2)C(=O)N3CCN(CC3)S(=O)(=O)N4CC[NH+](CC4)C)C C30699746
Cc1c([nH]c[nH+]1)CN2CCc3c(cnc(c3c4nc(on4)c5ccoc5)C)C2 C23466319
c1ccc2c(c1)NC(=[N+]3CCOCC3)c4cc(ccc4O2)NC(=O)Cc5cccs5 C34789102
C=CCNC(=O)[C@H]\1C=c2c(=[NH+]/C1=N\C[C@@H]3CCCO3)nc4ccccn4c2=O C39970179
Cc1c(sc2c1c(=O)[nH]c(n2)[C@H](C)[NH+]3CCC(CC3)C(=O)N(C)C)C C41106329
C[C@H]1Cc2cc(ccc2N1C(=O)C(=O)NC[C@@H](C)[NH+]3CCCC3)[N+](=O)[O-] C47998695
C[C@@H]1Cc2cc(ccc2N1C(=O)C(=O)NC[C@H](C)[NH+]3CCCC3)[N+](=O)[O-] C47998696
C[C@H]1Cc2cc(ccc2N1C(=O)C(=O)NC[C@H](C)[NH+]3CCCC3)[N+](=O)[O-] C47998697
C[NH+]1CCC2(CC1)C[C@H](c3ccccc3O2)NC(=O)c4ccccc4n5cnnn5 C48302779
Cc1cc(c(n1c2cccc(c2)Cl)C)/C=C/3\C(=[NH2+])N4C(=NC3=O)SC(=N4)C C20394895
Cc1cc(c(n1c2ccc(cc2)Cl)C)/C=C/3\C(=[NH2+])N4C(=NC3=O)SC(=N4)C C20502907
C[NH+]1CCN(CC1)Cc2cccc(c2)c3nc(cs3)CC(=O)N4CCNCC4 C49752678
Cc1c(scn1)C(=O)NC2CC[NH+](CC2)Cn3c(=S)n(cn3)C4CC4 C50924492
Cc1c(c(=O)c2cc(cc(c2[nH]1)OC)OC)CN(C)C3CC[NH+](CC3)C C19793374
C[C@@H]1C[NH2+]CCN1S(=O)(=O)c2cc(sc2Br)C(=O)OC C54371435
c1cc(ccc1n2c(c(nn2)C[NH+]3CCC(CC3)O)c4ccncc4)Br C57345024
Cc1ccc2=[NH+]CC(=c2c1)CC[n+]3c(c4c(cc3[O-])nn(c4O)c5ccc(cc5)F)C C63315208
Cc1c2c(cc([n+]1CCC3=c4cc(ccc4=[NH+]C3)Cl)[O-])nn(c2O)c5ccccc5 C63328795
C[C@@H](C(=O)NC[C@H]1CCCO1)N2C(=O)[C@@]3([C@H]4C(=c5ccccc5=[NH+]4)CCN3C2=O)C C63362249
[H]/N=C/1\C(=CC2=c3ccccc3=[NH+]C2)C(=O)N=C4N1C(=NS4)S(=O)(=O)CC(C)C C63467924
C[C@@H]1C[C@H](CN(C1)C(=O)C2CCC(CC2)C/N=c/3\c(=[N+]4CCCCC4)c(c3O)O)C C36119358
Cc1c2c(c(=O)n(nc2C(=O)NC[C@]3(CCC[C@H](C3)C)[NH+](C)C)C)no1 C66076315
C1CC[NH+](C1)[C@H]2CCN(C2)C(=O)NC[C@H]([C@@H]3CCOC3)N4CCOCC4 C66176887
CCOC(=O)c1c(nn2c1[nH]c(cc2=O)CN3CCC[NH+]4CCC[C@@H]4C3)C C66497156
CC[NH+]1CCC(CC1)n2c(ccn2)NC(=O)c3ccc(=O)n(n3)c4ccccc4 C66663349
Cc1c(nnn1c2ccc3c(c2)cccn3)C(=O)NCc4cc[nH+]c(c4)N(C)C C66760058
Cc1c(nnn1c2cccc3c2cccn3)C(=O)NCCN4CC[NH+](CC4)C C66820459
Cn1c(nnc1C2CC2)C[NH+]3CCC(CC3)c4nc([nH]n4)c5ccccc5 C66831210
C[NH+]1CCN(CC1)C(=O)c2ccc(c(c2)NC(=O)c3cn4ccccc4n3)OC C67068572
Cc1cc(nc([nH+]1)C)N2CCN(CC2)C(=O)NCc3ccnc(c3)OC C67614344
C[N+]12CC[C@]34[C@]1(C[C@H]5[C@H]6[C@H]3N(c7c4cc(c(c7)OC)OC)C(=O)C[C@H]6OCC=C5C2)O C03954349
CCN(CC)c1ccc(cc1)[C@@H]2[C@@H](C(=O)NC(=C2C#N)O)[n+]3ccccc3 C04561437
COc1ccc(cc1)[C@H]([C@@H](c2ccccc2[N+](=O)[O-])O)[n+]3ccccc3 C01556116
c1cc[n+](cc1)[C@@H](c2ccc(cc2)[N+](=O)[O-])[C@H](c3ccccc3[N+](=O)[O-])O C04900431
CCN(CC)c1ccc(cc1)[C@@H]2[C@H](C(=O)NC(=O)[C@@H]2[n+]3ccccc3)C#N C05014820
CC(C)CS(=O)(=O)c1ccc(cc1)[C@@]2(C[N+](CCO2)(C)CCO)O C00701977
Cc1ccc(cc1)S(=O)(=O)N=C2C(=C(C(=O)[C@H](C2=O)[n+]3ccccc3)C)C C05603557
Cc1ccc(cc1)C(=O)C[n+]2cc(n(c2C)CCO)[N+](=O)[O-] C11566399
CC(=O)N[C@@H]1[C@@H]([C@@H]([C@@H](O[C@@H]1OC)C[NH3+])OC(=O)C)OC(=O)C C13437938
CC(=O)N[C@H]1[C@@H]([C@@H]([C@@H](O[C@@H]1OC)C[NH3+])OC(=O)C)OC(=O)C C13437939
C[N+](C)(C)CC(=O)NNC(=O)CCn1c(=O)c(c(c(=O)[nH]1)Cl)Cl C01614031
c1cc(cc(c1)[N+](=O)[O-])C(=O)C[N+]23CN4CN(C2)CN(C4)C3 C19319176
c1c(cc(c2c1COCO2)C[N+]34CN5CN(C3)CN(C5)C4)F C19333087
COCC[N+]\1=CCN/C1=c/2\[n-]c3=CN=[N+](c3n2)Cc4ccc(cc4)Cl C20109450
C[C@H](c1ccnc2n1nc(n2)NC=[N+](C)C)Oc3ccc(cc3)[N+](=O)[O-] C20365422
C[C@H](c1ccnc2n1nc(n2)NC=[N+](C)C)Oc3ccccc3F C20365450
Cn1c(nc(n1)NC=[N+](C)C)Sc2ccc(cn2)[N+](=O)[O-] C20458720
CCOc1ccc(cc1)[N+]2=C3N=[N+](C(=C(N3CC2)[O-])O)Cc4cccc(c4)[N+](=O)[O-] C20904740
Cc1ccc(cc1)[N+]2=C3N=[N+](C(=C(N3CC2)[O-])O)Cc4cccc(c4)[N+](=O)[O-] C20904746
CC(=O)c1cc[n+](cc1)CC(=O)Nc2c(c3c(s2)CCC3)C(=O)OC C22378254
Cc1c(c([nH]c1C(=O)[C@@H](C)[n+]2ccc(cc2)C(=O)C)C)C(=O)OC C22380658
C[C@H](C(=O)Nc1ccc(cc1Cl)[N+](=O)[O-])[n+]2cccc(c2)C(=O)C C22402508
Cc1ccc(c(c1)[N+](=O)[O-])NC(=O)C[n+]2ccc(cc2)N(C)C C22451188
Cn1c(=O)c-2c(cc[nH]c2[n+](c1=O)C)NOCC(=O)NC[C@@H]3CCCO3 C23960523
Cc1n(c(c[n+]1CC(=O)c2cccc3c2cccc3)[N+](=O)[O-])CCO C27529724
Cc1c(sc(c1C(=O)OC)NC(=O)[C@H](C)[n+]2ccc(cc2)C(=O)C)C C29344143
Cc1ccc(cc1)NC(=O)CN(C)C(=O)C[n+]2ccc(cc2)N(C)C C29404436
Cc1csc2n1c(=O)cc(n2)C[N+]34CN5CN(C3)CN(C5)C4 C29559491
CN1[C@H](CCC1=O)c2ccc[n+](c2)[C@@H]3[C@@H]([C@@H]([C@H]([C@@H](O3)CO)O)O)O C35643595
c1cc(ccc1n2ncn[n+]2c3ccc(cc3)[N+](=O)[O-])[N+](=O)[O-] C36425246
Cc1c(cnn1C)[C@H](C)NC(=O)[C@H](CCS(=O)(=O)C)[NH3+] C37001432
C[N+]1(CCOCC1)C[C@H](COC[C@H]2COc3ccccc3O2)O C02692815
C[C@@H](c1ccnc2n1nc(n2)NC=[N+](C)C)Oc3ccccc3F C20365452
C[C@@H]1[C@H](CC(=[N+]1C(C)C)C)C(=O)OCC(=O)[C@@H]2C(=C(C(=N2)C)C(=O)C)C C39431763
CC(=O)N1C[C@@H](C2(C1)CC[NH2+]CC2)C(=O)NCCOCCO C39601512
C[C@H]1CCC2=C3C(=NC(=NC3=O)[C@H](C)OC(=O)[C@@H]4CCC=[N+]4C)S[C@@H]2C1 C39738691
Cc1nnc(s1)NC(=O)c2cc3c(nc4ccccn4c3=O)[n+](c2N)CCCOC C39841021
Cc1cc(nc(n1)N2[C@H]3[C@H]4CC=CC=C4C(=O)[C@@H]2[C@@H]5CC=[N+]([C@H]3C5=O)c6nc(cc(n6)C)C)C C33906629
Cc1cn(c(=O)[nH]c1=O)[C@@H]2C[C@H]([C@@H](O2)COC(=O)C3=C[N+](=CCC3)C)N=[N+]=[N-] C40818075
C[N+](=CNc1[nH]c(=O)c2c(n1)n(c(n2)Br)[C@H]3C[C@@H]([C@H](O3)CO)O)C C43771757
CN1[C@@H](CCC1=O)c2ccc[n+](c2)[C@@H]3[C@@H]([C@@H]([C@@H]([C@@H](O3)CO)O)O)O C44019595
[H]/N=C/1\C(=C\c2ccc(o2)c3cc4c(cc3[N+](=O)[O-])OCO4)\C(=O)N=C5[N+]1=C(CS5)C C53651288
[H]/N=C/1\C(=C\c2coc3ccccc3c2=O)\C(=O)N=C4[N+]1=C(CS4)c5ccccc5 C57270553
[H]\N=C\1/C(=C/c2cc(n(c2C)c3ccc(cc3)OCC)C)/C(=O)N=C4[N+]1=C[C@@H](S4)C C57360207
c1cc(ccc1C2=[N+]3CCS(=O)(=O)N=C3SC2)[N+](=O)[O-] C57641157
CN(C)c1[nH]c(=O)c2c(n1)n(c[n+]2Cc3ccccc3)CC(=O)OC C59366624
CC(=O)N1c2ccccc2C(=CC1(C)C)C[N+]34CN5CN(C3)CN(C5)C4 C59370564
c1ccc(c(c1)NC(=O)Cn2c[n+](cn2)N[N+](=O)[O-])[N+](=O)[O-] C59435374
C[NH+]1CCN(CC1)Cc2c(c(=O)cc(n2CCCO)CO)O C62383196
CC(C)OC(=O)C[N+](C)(C)CCN1C(=O)[C@H]2CC=C(C[C@H]2C1=O)Cl C26957444
Cn1c(cc(=O)n(c1=O)C)NN=Cc2ccc(cc2Cl)Cl C04141907
COc1ccc2c(c1OC)C(=O)N(C2)c3ccc4cn[nH]c4c3 C00107229
Cc1ccc(cc1)NC(=O)c2cn3c(s2)nc(=O)c(n3)C C00113497
Cc1cc(cc(c1)N2C(=O)/C(=C/c3cccn3C)/C(=O)NC2=O)C C04592216
Cc1cc(cc(c1)N2C(=O)/C(=C\c3ccco3)/C(=O)NC2=O)C C04704496
CC(=O)O[C@H]1c2c(ccc3c2oc(=O)cc3)OC([C@@H]1O)(C)C C05434334
Cc1cc(oc(=O)c1NC(=O)c2cnccn2)c3cccs3 C01652871
Cc1ccccc1N2C(=O)/C(=C/C=C/c3ccco3)/C(=O)NC2=O C00086605
CCn1c2c(cc3cccc(c3n2)C)c(n1)NS(=O)(=O)C C06800796
c1ccc2c(c1)CC[C@@]23C(=O)N(C(=O)N3)Cc4cn5ccccc5n4 C08130815
CN(Cc1[nH]c(=O)c2ccccc2n1)c3c4c(ccs4)ncn3 C08723809
CN1[C@H](c2c(=O)c3ccccc3oc2C1=O)c4ccc(c(c4)OC)O C12062492
CCc1nn2c(=O)c(cnc2s1)NC(=O)c3cccc(c3)C C14291584
CS(=O)(=O)N1[C@@H](CC(=N1)c2ccccc2O)c3ccco3 C19815974
Cc1c2c(nc(n1)N3CCN(CC3)CCO)CC(CC2=O)(C)C C20064268
CC[NH+]1CCN(CC1)c2c3c(c(sc3nc(n2)C)C(=O)[O-])C C20327855
Cc1cc(no1)NC(=O)c2c3c(n(n2)C)-c4ccccc4SC3 C20484949
Cc1cc(c2c(noc2n1)C)C(=O)Nc3ccccc3C(=O)C C21996190
Cc1ccc(cc1)n2c(c(c(n2)C)NC(=O)c3cnc(cn3)C)C C30821166
c1ccn2c(c1)nnc2NC(=O)c3ccc(o3)Br C30712722
Cc1cc(c2c(c1)sc(n2)NC(=O)C3=NN(C(=O)CC3)C)C C28835458
Cn1c(c(cn1)C#N)NC(=O)Cc2coc3c2cc4c(c3)CCC4 C32865892
Cc1nnc2n1N[C@H]([C@@H](S2)C(=O)OC)c3ccc(cc3)F C35669038
Cc1nnc2n1N[C@H]([C@H](S2)C(=O)OC)c3ccc(cc3)F C35669042
CN1CC(=O)N(C1=O)CC(=O)Nc2cc(cc(c2)Cl)Cl C03264925
Cn1cc(c(n1)OC)C(=O)Nc2nc3c(cc(cc3s2)F)F C36695622
c1cc2c(c(c1)Cl)[C@@H]([C@H](S2)C(=O)NC3N=NN=N3)Cl C39164529
Cc1c2c(ncn(c2=O)C)sc1C(=O)N(C)c3ccc(cc3)O C41293431
c1csc2n1c(c(n2)Cl)/C=C\C(=O)Nc3nncs3 C46438390
Cc1c2ccccc2oc1[C@@H](C)NC(=O)c3ccc(=O)n(n3)C C46649764
Cc1nnc2n1nc(s2)C(=O)Nc3ccccc3C(C)C C49660349
c1ccc(cc1)[C@@H]2C3=C(C[C@H](CC3=O)c4ccco4)Nc5n2ncn5 C04435931
C[C@@H]1CC2=C([C@H](n3c(ncn3)N2)c4ccc(cc4)OC)C(=O)C1 C18219404
CNc1c(cc(cc1Cl)C(=O)N2C[C@@H]3CC[C@H]2C3)[N+](=O)[O-] C50778500
C[C@@H]1CCN([C@@H](C1)C)S(=O)(=O)c2c(nc3n2ccs3)NC C51751725
CCOc1ccccc1[C@H]2C3=C(CCCC3=O)Nc4n2ncn4 C00222568
COc1ccc(cc1)n2c(nnn2)c3c[nH]c4c3cc(cc4F)F C05055036
Cc1c(n2c(csc2n1)c3ccc4c(c3)oc(=O)[nH]4)C=O C31975342
Cc1csc2n1c(c(n2)c3ccc4c(c3)oc(=O)[nH]4)C=O C31977296
CC(C)C(=O)Nc1ncc2c(n1)C[C@@H](CC2=O)c3ccco3 C05632748
c1c2c(cc3c1S[C@H](N3)[C@H]4C=CN=N4)sc(n2)[C@@H]5C=CN=N5 C63427077
Cn1cc(cn1)NC(=O)c2ccc(cc2)n3cnc4c3cccc4 C25306412
Cc1ccc(c(c1)C2=C[C@@H](N=N2)[C@H]3NC(=NO3)c4ccccn4)C C64951766
CN(c1ccccc1OC)C(=O)c2ccc3c(c2)OCC(=O)N3 C65160185
Cn1c2c(cn1)c(nc(n2)C[NH+](C)[C@H]3CCc4c3cccc4)[O-] C54418012
Cc1ccc2c(c1)sc(n2)[N-]S(=O)(=O)c3cn(c[nH+]3)C C66247013
Cn1c(c(cn1)C(=O)Nc2ccc3c(c2)ccc(=O)o3)C(F)F C66331058
Cc1ccc2cccc(c2n1)NC(=O)Cn3c4ccccc4nn3 C66462625
Cc1nc2c3ccccc3nc(n2n1)N[C@@H](C)c4nccs4 C66467237
Cn1c2ccc(cc2n(c1=O)C)NC(=O)c3ccc(cc3)C=O C66643032
COc1ccc(cc1)N2C(=O)/C(=C\3/c4ccccc4NC3=O)/SC2=O C02070653
CSc1nc2c(nn1)-c3ccccc3N[C@H](O2)c4cccnc4 C00086189
Cc1c(c(=O)n(n1C)c2ccccc2)N=C=C3c4ccccc4NC3=O C00332780
c1nc2c3c4c(sc3nc(n2n1)NC[C@H]5CCCO5)CCCC4 C02453876
c1ccn2c(c1)nnc2SCc3[nH]c(=O)c4c(n3)ccs4 C04830454
C[C@H]1CN(C[C@@H](O1)C)S(=O)(=O)c2ccc3c4c2cccc4C(=O)N3 C04671177
Cc1ccccc1[C@@H]2C3=C(C[C@H](CC3=O)c4ccco4)Nc5n2ncn5 C09484301
Cc1c(c2n/c(=N\[C@@H]3CCS(=O)(=O)C3)/c4ccccc4n2[nH]1)Cl C09603122
c1cc(ncc1[N+](=O)[O-])NC(=O)c2c(c(c(c(c2F)F)F)F)F C05394908
Cc1cc(=O)n(c(=O)n1c2[nH]c3ccccc3n2)c4ccccc4 C13216510
c1cc(cnc1)NC(=O)c2ccc(c(c2)[N+](=O)[O-])Br C15435779
c1cc(cc(c1)Br)[C@@H]2C3=C(CCCC3=O)Nc4n2nnn4 C18195993
Cc1cc(n(n1)c2[nH]c3c(c4c(s3)COC(C4)(C)C)c(=O)n2)C C09354168
Cc1cc2c(cc1S(=O)(=O)N3CCc4c3cccc4)OCC(=O)N2 C20491630
Cc1nc2c(c3c(s2)CN(CC3)C)c4n1nc(n4)c5cccc(c5)O C20548271
Cc1nc(on1)c2ccccc2NC(=O)c3ccc4ccccc4n3 C22462666
Cc1c(oc(c1C(=O)Nc2nc3cc4c(cc3s2)OCCO4)C)C C25409003
Cc1cn2c(n1)sc(n2)N3CCC(=CC3)c4c[nH]c5c4cccn5 C29588046
c1cc(ccc1c2nnn(n2)[C@@H]3CCCCNC3=O)Br C31731898
c1ccc2cc3c(cc2c1)OC[C@H](O3)C(=O)N/N=C\c4cccnc4 C32614470
c1cc(c2c(c1)nccn2)C(=O)Nc3ccc(cc3)N4CCOCC4 C35311253
c1c(cc(c(c1F)F)F)NC(=O)C2(CCCCC2)n3cnnn3 C36359936
Cc1cccc(n1)NC(=O)c2ccc(c(c2)[N+](=O)[O-])Br C37247625
COc1ccc(cc1)S(=O)(=O)N2CC(=O)Nc3c2cccc3 C00798162
c1ccc(cc1)C2=NN=C[C@H]2/C=C/3\C(=O)NN(C3=O)c4ccccc4 C39210557
CCOc1cc2c(c3c(n(c2=O)Cl)C(=O)C[C@@H](N3)Cl)nc1 C39451062
Cc1cccc(c1)N2C(=O)/C(=C/[C@@H]3C=c4ccccc4=[NH+]3)/C(=NC2=O)[O-] C39736878
c1ccc2c(c1)N(CCO2)S(=O)(=O)c3ccc4c(c3)CCC(=O)N4 C40504723
Cc1ccccc1n2c(c3c(n2)CSC3)NC(=O)c4cnccn4 C42379348
c1ccc(cc1)c2cc(no2)C(=O)Nc3c4c(no3)CSC4 C44451167
Cc1ccc2c(c1)NC(=O)c3cc(ccc3O2)S(=O)(=O)N(C)C C46077453
C[C@@H]1CCC[NH+](C1)Cc2nc3c(cnn3c4ccccc4)c(n2)[O-] C48274524
Cc1c(c(n(n1)C)Cl)C(=O)Nc2nnc(s2)C(C)(C)C C48818667
c1ccc2c(c1)ccc(n2)C(=O)Nc3nnc(o3)c4ccsc4 C49448761
Cc1cc(c(c(c1)Cl)NC(=O)c2nn3c(nnc3s2)C)C C49660387
Cc1ccc(n1c2c(cnn2C)C(=O)Nc3cccc(c3)C#N)C C57192992
CCN1c2c(cccc2[C@]3(C1=O)CC(=O)Nc4c3cnn4C(C)(C)C)C C32102831
Cn1c2ccc(cc2oc1=O)NC(=O)c3ccc(cc3)n4cccc4 C62083137
Cn1c2ccc(cc2oc1=O)NC(=O)c3cccc(c3)n4cccc4 C62083143
c1ccc(c(c1)c2[n-]n3cnc-4n[nH+]cc4c3n2)Br C06829371
CN1c2ccccc2[C@]3(C1=O)CC(=Nc4c3cnn4c5ccccc5)O C20746051
CC1(C(=O)N(C(=O)N1)Cc2ncc(o2)c3ccc(cc3)Cl)C C21585316
Cc1ccc2c(n1)cccc2NC(=O)[C@H]3C=C(N=N3)c4ccco4 C64414538
Cc1cc(cc(c1)NC(=O)[C@@]2(C(=O)N(c3c(cccn3)O2)C)C)C C65241730
CC1=C([C@@H](N=N1)NC(=O)[C@H]2COc3ccccc3O2)c4ccccc4 C65300771
CC1=C([C@H](N=N1)NC(=O)[C@H]2COc3ccccc3O2)c4ccccc4 C65300773
Cc1ccc2nc3c(n2c1)[C@@H](CC(=O)NC3)c4coc(n4)C(C)C C65526909
c1ccc(cc1)C2=C3[C@H](CC(=O)N[C@@H]3N=N2)c4cccc5c4nsn5 C65527486
Cc1cc(n2c(n1)c3c(n2)NC(=O)C[C@@H]3c4ccc(cc4)N(C)C)C C65535769
c1cc(c2c(c1)OCCO2)[C@@H]3CCCN3c4c5cc[nH]c5ncn4 C66818715
[C@H]1([C@@H]([C@@H](O[C@@H]([C@@H]1O)O)C(=O)N)O)O C03872698
CC(C)P(=O)(CC(C(=O)NN)C(=O)NN)C(C)C C03161082
C([C@@H]([C@H]([C@@H](/C=N/NC(=S)N)O)O)O)O C04018030
C([C@H]([C@H]([C@@H](C1NNC(=S)NN1)O)O)O)O C04018039
C1[C@H]([C@@H]([C@H]([C@@H](O1)O[C@@H]2CO[C@H]([C@@H]([C@H]2O)O)O)O)O)O C04095691
C[C@@](CO)([C@H]([C@@]12C(=O)N[C@@](C(=C)CCO1)(C(=O)N2)O)O)O C04099039
C([C@H]([C@@H]([C@@H]([C@@H](CO)O)O)O)O)[N+](=O)[O-] C01621863
C1[C@H]([NH2+][C@@H](S1)[C@@H]([C@H]([C@@H]([C@@H](CO)O)O)O)O)C(=O)[O-] C04336675
C1[C@H]([NH2+][C@H](S1)[C@@H]([C@@H]([C@H]([C@H](CO)O)O)O)O)C(=O)[O-] C04343218
C([C@@H]([C@H]([C@@H]([C@@H](C(=O)N)O)O)O)O)O C04403197
C1(C(=O)NC(=O)NC1=O)N=C2C(=O)NC(=O)NC2=O C01752873
C[C@@](CO)([C@@H]([C@]12C(=O)N[C@](C(=C)CCO1)(C(=O)N2)O)O)O C00967751
C(C/N=C/C1C(=O)NC(=O)NC1=O)/N=C/C2C(=O)NC(=O)NC2=O C04654546
C1(=O)C(C(=O)NC(=O)N1)(NC(=O)N)O C01695839
C1[C@@H]([C@](C[C@@H]([C@@]1(CO)O)O)(CO)O)O C04900381
c1cn(c(=O)[nH]c1=O)[C@H](CCO)C(=O)N C01640364
C([C@@H]1C(=O)N[C@@H](C(=O)N1)CON)ON C01708922
C([C@@H]1C(=O)N[C@@H](C(=O)N1)CONC(=O)N)ONC(=O)N C01615047
CC(=O)NC[C@@H]1[C@@H]([C@@H]([C@@H]([C@@H](O1)O)O)O)O C05372103
CCc1nn(c(=O)n1N)CC(=O)NN C01106863
CC(=O)N1c2c(=O)[nH]c(nc2NC[C@@H]1[C@@H]([C@@H](CO)O)O)N C05726163
c1c(c(=O)[nH]c(=O)[nH]1)NS(=O)(=O)O C04429444
CO[C@]1(C[C@@H]([C@@H]([C@@H](O1)[C@@H]([C@@H](CO)O)O)[NH3+])O)C(=O)[O-] C06169887
c1c(=O)[nH]c(=O)n(n1)[C@H]2[C@H]([C@@H]([C@@H](O2)[C@@H](CO)O)O)O C05605666
[C@H]12[C@H](NC(=C(N1)O)O)NC(=O)NC2=O C17175734
CC(=O)NC1=C(N=C(N(C1)C)OC)N[C@@H]2[C@H]([C@@H]([C@@H](CO2)O)O)O C05602219
CC(=O)N[C@@H]1[C@H]([C@H](OC1=O)[C@@H](CO)O)O C22046612
C1C=CC[C@@H]([C@@H]1C(=O)NN)C(=O)NN C17377908
CC(=O)NOC[C@@H]1C(=O)N[C@H](C(=O)N1)CONC(=O)C C17141086
C1[C@H]([NH2+][C@@H](S1)[C@@H]([C@@H]([C@H](CO)O)O)O)C(=O)[O-] C32107333
CC(=O)N[C@H]\1[C@@H]([C@@H]([C@@H](O/C1=N\O)CO)O)O C06363390
C(c1nc(nc(n1)N)N)SC[C@@H](C(=O)[O-])[NH3+] C35083487
C[C@](CO)([C@H]([C@]12C(=O)N[C@](C(=C)CCO1)(C(=O)N2)O)O)O C00967754
CC(C)[N+]1=C2C=C(/C(=N\NC(=O)N)/C=C2[C@H](C1)[O-])O C35565269
C[C@H]([C@H](C1=N/C(=C\C2=C3C(=[NH2+])C=CC=C3[N-]C2)/C(=O)N1CCO)N)O C12500949
C[C@](C1CC1)(C(=O)[O-])NC(=O)NCC[NH3+] C42420431
C([C@H]1[C@@H]([C@H]([C@@H]([C@@H]2N1C(=O)C(=O)N2)O)O)O)O C43772684
C1[C@H]([C@H]([C@H]([C@H](O1)N[C@H]2[C@H]([C@H]([C@H](CO2)O)O)O)O)O)O C12362889
c1nc(nn1CC(=O)NCCCS(=O)(=O)N)N C45063765
CCCNC(=O)CCNC(=O)C(=O)NN C45091583
C[C@@](CSc1[nH]ncn1)(C(=O)[O-])[NH3+] C45557304
C1[C@H]([C@@H]([C@@H](O[C@@H]1O[C@@H]2[C@@H](O[C@@H]([C@@H]([C@@H]2O)O)N=[N+]=[N-])CO)CO)O)O C48045967
CN(CC(=O)N)C(=O)c1nc([nH]n1)N C55164759
C1CS(=O)(=O)C[C@H]1NC(=O)CNC(=O)c2[nH]c(=O)[nH]n2 C49347899
CN(CCO)C(=O)COCC(=O)NN C58854885
C(C(=O)N)N(CC(=O)N)C(=O)C(=O)NN C61809564
CC(=O)NC([C@@H]([C@H](CO)O)O)NC(=O)C C62721774
CC(=O)N[C@H]1[C@H](C[C@](O[C@H]1[C@@H]([C@@H](CO)O)O)(C(=O)OC)O)O C64220345
C1CNC(=O)[C@H]([C@@H]1O[C@H]2[C@H]([C@H]([C@@H](CO2)O)O)O)O C65734347
CC(C)[C@@H](C(=O)[O-])[NH2+]C[C@]1([C@H]([C@@H]([C@@H](CO1)O)O)O)O C65742711
CC1(OC[C@@H]2[C@H](O1)[C@@H]3[C@@](O2)(OC(O3)(C)C)CO)C C04429963
CC1(O[C@H]2CO[C@@]3([C@@H]([C@@H]2O1)OC(O3)(C)C)CO)C C04582405
CC1=NN([C@@](C1)(C(F)(F)F)O)C(=O)c2ccn(n2)C C00374570
CC1=NN([C@](C1)(C(F)(F)F)O)C(=O)c2ccn(n2)C C00374569
CC1(O[C@H]2CO[C@H]3[C@@]([C@@H]2O1)(OC(O3)(C)C)CO)C C04783093
CC1(OC[C@H]2[C@@H](O1)[C@H]3[C@@](O2)(OC(O3)(C)C)CO)C C01608611
Cc1cc(n(c(=O)c1)NC(=O)c2c(nn(c2C)C)C)C C02797610
Cc1cccn2c1nc(c(c2=O)NC(=O)COC)C C09617434
Cc1c2cc(cnc2sn1)C(=O)N(C)C(=O)NC C10024830
CC1(O[C@H]2[C@H](O[C@@H]3[C@H]([C@H]2O1)OC(O3)(C)C)CO)C C13410081
Cc1c2c(nc(n1)NS(=O)(=O)C)C[C@H](CC2=O)C C13636347
COC(=O)[C@@H]\1C(=S)Nc2ccccc2O/C1=N\C=O C16189853
C[C@@H]1CN(CCO1)CN2C(=O)[C@](NC2=O)(C)C3CC3 C12941621
Cc1c2c(c(nc(n2)C)NC[C@@H]3CCCO3)n(n1)C C32650344
C[C@H](c1cccs1)Nc2c(=O)n(c(=O)n(n2)C)C C35179382
c1cc2c(c3c1C=C[C@]4(O3)CC[NH+](C4)CC(=O)[O-])OCO2 C36144332
Cc1c(c(n(n1)C)N2CCC(CC2)[NH+](C)C)C(=O)[O-] C36192502
CC[C@@H]1COCCN1S(=O)(=O)c2c([nH]nc2C)C C36327746
Cc1ccc2n1CCN([C@H]2C)S(=O)(=O)c3c[nH]nc3 C37839927
CN1C(=O)C(=CC2=c3ccccc3=[NH+]C2)C(=O)N=C1[O-] C38573981
C1=C([C@H](N=N1)[C@@H]2Nn3c(nnc3S2)C(F)F)Cl C39246244
C[C@@H](C1CC1)N2[C@@H]3C(=N[C@@H](N3)c4nccn4C)C=N2 C39357700
CN1C(=O)/C(=C/[C@H]2C=c3ccccc3=[NH+]2)/C(=NC1=O)[O-] C39396388
C[C@@H]([C@H]1NC(=NO1)C2=CC=C[C@@H]3C2=CC=N3)n4ccnc4 C39430683
c1cc2c(cc1C3=N[C@@H](N=C3)[C@H]4CC(=O)NC4)OCCO2 C39516080
Cc1cccc(n1)NC(=O)c2c(=O)c3ccccc3n(n2)C C40807253
CCn1c2ccccc2c(=O)c(n1)C(=O)N=c3cc[nH]cc3 C40807318
Cc1c(cn[nH]1)S(=O)(=O)N2C[C@@H](OC(C2)(C)C)C C41684698
Cn1c(=O)c(c(cn1)N[C@H]2CCS(=O)(=O)C2)Cl C42669612
c1c(csc1[N+](=O)[O-])[C@@H]([C@H]2CCS(=O)(=O)C2)O C43303808
CC1(O[C@H]2CO[C@@]3([C@H]([C@H]2O1)OC(O3)(C)C)CO)C C02571356
Cc1c(oc(c1C(=O)NC2=NC(=O)N(CC2)C)C)C C48602197
Cn1c2c(cn1)c(nc(n2)C[NH+]3C[C@H]4CC[C@@H]3C4)[O-] C48872135
CC1(COCCN1CCN2C(=O)C(NC2=O)(C)C)C C49000538
Cc1c(c(n(n1)C)C)[C@@H](C)NC(=O)c2cnns2 C49379043
CN1CCC(=NC1=O)NC(=O)[C@H]2C[C@H]2c3ccco3 C49399780
Cn1cc([nH+]c1)S(=O)(=O)[N-]c2cccc(c2C#N)F C52096275
Cc1c2cc(cnc2n(n1)C)NCc3ccnc(n3)C C54790483
CNC(=O)Cn1cnc2c3ccccc3oc2c1=O C08486090
Cc1c(c(n(n1)C)N2CC[C@@H](C2)[NH+]3CCCC3)C(=O)[O-] C62981023
Cc1c(c(on1)C)CNc2cnn(c(=O)c2Cl)C C63255229
C[C@@H]1C(=C2C(=NC=NC2=O)O1)C(=O)NC3CCC(CC3)C C64048542
c1ccc(cc1)[C@@]2(CCN(C2)C3=NC=NC4=NC=N[C@@H]43)O C64137126
c1ccc(cc1)[C@@]2(CCN(C2)C3=NC=NC4=NC=N[C@H]43)O C64137128
c1ccc(cc1)[C@]2(CCN(C2)C3=NC=NC4=NC=N[C@H]43)O C64137129
CC1(OC[C@@H](O1)[C@H]2[C@H]3[C@@H]([C@H](O2)O)OC(O3)(C)C)C C05455018
C1=CN=N[C@H]1[C@@H]2Nn3c(nnc3S2)C(F)(F)F C64428910
Cc1ccoc1C(=O)N[C@@H](C)c2nnc3n2CCC3 C41789356
Cn1c(c(cn1)[C@@H]2CC(=O)NC3=NN=C[C@@H]23)C4CC4 C65418228
Cn1c(c(cn1)[C@H]2CC(=O)NC3=NN=C[C@H]23)C4CC4 C65418258
CN1C(=O)C(=Cc2ccc(c(c2)OC)O)C(=O)N(C1=S)C C00198501
CN1C(=O)/C(=C/c2ccc(cc2)N3CCCC3)/C(=O)NC1=O C02847418
C[C@@]1(CCS(=O)(=O)C1)N2[C@@H]3CS(=O)(=O)C[C@@H]3NC2=S C06931076
C[C@]1(CCS(=O)(=O)C1)N2[C@@H]3CS(=O)(=O)C[C@@H]3NC2=S C06932902
Cc1nnc(s1)NC(=O)c2cncn2c3ccc(cc3)F C07735113
c1ccc2c(c1)C(=NS2(=O)=O)N3CCN(CC3)CCO C19866612
C[C@@H]1CCCN(C1)S(=O)(=O)[NH+]2CCCC[C@@H]2C(=O)[O-] C20257745
CCCNC(=O)C1=C(C(=O)OC12CCN(CC2)C(=O)C)C C20531775
Cc1c(c(n(n1)C)C)CC(=O)N[C@]2(CCS(=O)(=O)C2)C C22553053
Cc1c(c(n(n1)C)C)CC(=O)N[C@@]2(CCS(=O)(=O)C2)C C22553054
Cc1ccc(cn1)C(=O)N[C@@H](C)c2nnc3n2CCCCC3 C29893577
CN([C@H]1CCS(=O)(=O)C1)C(=O)c2cc(=O)[nH]c3c2cccc3 C32780635
c1ccn2c(c1)nc(cc2=O)C[NH+]3CCCC[C@H]3C(=O)[O-] C35297955
Cc1cccn2c1nc(cc2=O)C[NH+]3CCC[C@@H]3C(=O)[O-] C35302968
Cc1cccn2c1nc(cc2=O)C[NH+]3CCC[C@H]3C(=O)[O-] C35302969
c1csc2c1ncnc2N3CC[NH+](CC3)CC(=O)[O-] C35680485
C[C@@H](C(=O)[O-])[NH+]1CC[C@@]2(C1)CCc3cc4c(cc3O2)OCO4 C36148778
c1ccc2c(c1)C(=NS2(=O)=O)NC3CCS(=O)(=O)CC3 C36332293
Cn1cnnc1CNC(=O)c2cc(nc(c2)Cl)Cl C37986547
Cc1cccc(c1)CC(=O)Nc2cc(=O)n(c(=O)n2C)C C02711306
c1cc(=O)occ1C(=O)Nc2cc3c4c(c2)CCN4C(=O)CC3 C38680018
CN1CCOc2ccc(cc2C1=O)NS(=O)(=O)C3CC3 C38708399
COCCN1C(=O)c2ccc3c4c2[C@H](C1=O)CC=C4C(=O)N3 C38800151
COC1=C[C@@H]2C[C@@H]3CO[P@@](=O)(NN3C[C@@H]2C=C1F)OC C39467779
COC1=C[C@H]2CN3[C@@H](C[C@@H]2C=C1F)CO[P@@](=O)(N3)OC C39467898
C[C@@]1(CCS(=O)(=O)C1)NC(=O)CN2CSCC2=O C41904037
CCc1[nH+]ccn1C2(CCS(=O)(=O)CC2)C(=O)[O-] C42334409
C1C[C@H]2[C@H](C1)OCCN2S(=O)(=O)N3CCNCC3 C43425937
C[C@]1(CCS(=O)(=O)C1)NC(=O)[C@H]2CCN(C(=O)C2)C C44368286
CN(C1CC1)C(=O)CN2C(=O)C3(CCCCC3)NC2=O C46406006
Cn1c2c(cn1)[C@@H](CCC2)NC(=O)[C@@H]3CC(=O)N(C3)C4CC4 C47490949
C[C@]12CCC(=O)N1[C@@H](CS2)C(=O)N[C@@H]3CCS(=O)(=O)C3 C48425418
C[C@@H](C(=O)N[C@@H]1CCCc2c1cnn2C)n3cccn3 C48771905
c1cc2c(cc1NC(=O)[C@H]3CCS(=O)(=O)C3)nccn2 C48795782
C1CCC(C1)NC(=O)c2nn3c(nnc3s2)C4CC4 C49661456
C[C@H](C(=O)[O-])[NH+]1CCN(CC1)c2c3c(ccs3)ncn2 C51659214
CN1CCC(=NNC(=O)[C@H]2COc3ccccc3O2)CC1 C57415285
CN1c2ccccc2[C@@]3(C1=O)[C@H]4[C@@H](CN3)C(=O)N(C4=O)C C59086932
C[C@@]12CCC(=O)N1[C@@H](CS2)C(=O)N3CCC(=O)NCC3 C59883564
CC1=C2[C@@H](CCS2(=O)=O)[C@H]3[C@@H](C1)C(=O)C=C(C3=O)NC(=O)C C12296193
CN([C@@H]1CCS(=O)(=O)C1)C(=O)c2c3c([nH]n2)CCCC3 C62089250
[H]/N=C\1/C2=C3CC(OC[C@H]3C(=O)N(C2=NC=N1)c4ccccc4)(C)C C38555498
CN1c2ccc(cc2[C@@]3(C1=O)CC(=O)NC4=NN=C[C@H]34)F C31807143
Cc1cccc2c1N(C(=O)[C@]23CC(=O)NC4=NN=C[C@@H]34)C C31808450
Cc1cc(nc(n1)C(C)C)NC(=O)c2ccn(c(=O)c2)C C63440115
CN(C)S(=O)(=O)c1ccc(cc1)c2c[nH]c(=O)nc2 C65346989
CC(=O)N1CCC[C@@H](C1)C(=O)N[C@@H]2CCCc3c2cnn3C C47490568
Cc1nnc2n1C[C@@H](CC2)Nc3c4ccsc4ncn3 C65540550
Cc1nnc2n1C[C@H](CC2)Nc3c4ccsc4ncn3 C65540552
Cc1c2cc(cnc2[nH]n1)C(=O)N(C)Cc3c(ncs3)C C66407100
Cc1cc(n(n1)CC(=O)N2[C@@](CC(=N2)C)(C(F)(F)F)O)C C00374335
c1cc(cc(c1)N2C(=O)CCC2=O)C(=O)Nc3c(ccs3)C#N C04330569
c1ccc2c(c1)cc(oc2=O)C(=O)NN3C(=O)CSC3=S C05033525
C[C@H](c1ccc2c(c1)OCCOCCOCCOCCO2)O C05211670
C[C@@]12CCC(=O)N1[C@@H](CS2)C(=O)Nc3nnc(s3)C4CC4 C12885813
C[C@]12CCC(=O)N1[C@@H](CS2)C(=O)Nc3nnc(s3)C4CC4 C12885818
C[C@H]1C(=O)N(C(=S)N1)c2cccc(c2)S(=O)(=O)N(C)C C15569407
Cc1ccn(n1)[C@@H](C)C(=O)N2[C@@](CC(=N2)C)(C(F)(F)F)O C06789937
c1cc2c(cc1S(=O)(=O)N3CCC(CC3)C=O)CC(=O)N2 C19678475
CCn1c(c(cn1)Br)C(=O)Nc2nnc(s2)C C28227955
Cc1c(c(n(n1)CC(=O)Nc2cnn(c2C)C)C)Br C28574996
c1cc(=O)n(cc1Br)CC(=O)Nc2nncs2 C30038833
Cc1c2c(nc(n(c2=O)C)C)sc1C(=O)NC[C@@H]3CCCO3 C31868371
Cc1c2c(nc(n(c2=O)C)C)sc1C(=O)NC[C@H]3CCCO3 C31868372
c1ccc2c(c1)CCC[C@H]2NC(=O)Cc3nc4ncccn4n3 C32926029
COc1ccc2c(c1)C(=O)CC3(O2)CC[NH+](CC3)CC(=O)[O-] C36143393
Cc1c(c2c(=O)[nH]cnc2s1)S(=O)(=O)N3CCCCC3 C20848063
Cc1c(sc(=O)[nH]1)S(=O)(=O)N2CCC[C@@H]2c3ccncc3 C37859586
C[C@@]1(CCS(=O)(=O)C1)NS(=O)(=O)c2cnc(s2)Cl C38107024
C[C@]1(CCS(=O)(=O)C1)NS(=O)(=O)c2cnc(s2)Cl C38107025
CC(C)(C)n1c(c2c(n1)C[S@](=O)C2)NC(=O)c3ccco3 C06498272
C1C[C@@H]2[C@@H](C=CS2)[C@@]3(C1)C(=O)N(C(=O)N3)CC(=O)[C@@H]4C=CC=N4 C39445145
C1C[C@@H]2[C@H](C=CS2)[C@@]3(C1)C(=O)N(C(=O)N3)CC(=O)[C@@H]4C=CC=N4 C39445149
[H]\N=C\1/C(=C\c2cn(c3c2cccc3)CC)/C(=O)N=C4N1OC(=C4)C C41078279
Cn1c(=O)c2c3c(sc2nc1NCC(=O)N(C)C)CCCC3 C41531348
C[C@H]1CN([C@@H](CO1)C)S(=O)(=O)c2ccc(cc2)C(=O)NC C44910750
Cn1c[nH+]c(c1Cl)S(=O)(=O)/N=C(/c2ccsc2)\[O-] C49501975
C1CCC(C1)(C#N)NS(=O)(=O)C2CCS(=O)(=O)CC2 C50351283
CNc1ccc(c(n1)C(=O)N(C)[C@H]2CCS(=O)(=O)C2)Cl C50769625
c1ccc2c(c1)c(c(o2)C[NH+]3CCS(=O)(=O)CC3)C(=O)[O-] C51360901
C1CC[C@@H]2[C@@H](C1)N(CCO2)CN3C(=O)[C@@]4(CCSC4)NC3=O C54545624
[H]/N=C/1\C(=C\c2ccco2)\C(=O)N=C3N1C(=NS3)SC(C)C C32957612
CN1CCN(CC1)S(=O)(=O)c2ccc3c(c2)NC(=O)CS3 C36139314
Cn1c2c(cn1)[C@H](CCC2)NC(=O)c3cncn3c4ccccc4 C24988968
CCOc1ccc(cc1)N2[C@H]3CS(=O)(=O)C[C@H]3N[C@H](C2=O)C C58425605
c1cc(ncc1Br)C(=O)Nc2nnc(o2)C3CC3 C61873585
Cn1cc(c(=O)cc1C(=O)Nc2nc3c(s2)CCC3)OC C49550825
c1ccn2c(c1)c(nc2C3CC3)C(=O)N[C@H]4CCS(=O)(=O)C4 C62088980
C[C@@H]1CC[C@@H]([C@@H](C1)[NH+]2CCN(CC2)S(=O)(=O)C)C(=O)[O-] C62756957
C[C@@H]1CC[C@H]([C@@H](C1)[NH+]2CCN(CC2)S(=O)(=O)C)C(=O)[O-] C62756959
COc1ccc(cc1OC)[C@@H]2[C@@H]3C=NN=C3NC(=O)CS2 C20744962
Cc1ccc(cn1)C(=O)N2CCc3c2ccc(c3)S(=O)(=O)NC C63498030
CNS(=O)(=O)c1ccc2c(c1)CCN2C(=O)c3ccoc3 C63498101
C[C@@H]1[C@H](Oc2ccccc2O1)C(=O)NC[C@@H]3CCS(=O)(=O)C3 C44723644
Cn1cc(cn1)NC(=O)[C@@H]2CC(=O)N(C2)c3ccc4c(c3)CCC4 C25310875
CN1CCCc2c1ccc(c2)CNC(=O)C3=NN(C(=O)CC3)C C58290407
Cc1c(oc(n1)c2cccc(c2)NC(=O)c3ccc[n+](c3)[O-])C C54113543
CN(C[C@H]1COc2ccccc2O1)C(=O)[C@@H]3CCC(=O)NC3 C47700562
CC(=O)N1C[C@H]2CN(C[C@]2(C1)C(=O)[O-])c3cc[nH+]c4c3cccc4 C65454582
C[C@H]1CN(CC(O1)(C)C)C(=O)[C@H](C)NC(=O)C2CCOCC2 C66829727
CCn1c(c(cn1)Br)c2nnc(n2C)SCC(=O)NN C02521330
CC1([C@@H]2CC[C@]1(/C(=N\NC(=O)C3CC[NH2+]CC3)/C2)CS(=O)(=O)[O-])C C05482312
Cc1cccc(c1NC(=O)CN(C)C(=O)CN2C(=O)C(=O)N(C2=O)CC=C)C C07020578
c1cc(oc1)CN2C(=O)C(=O)N(C2=O)CC(=O)N[C@@H]3CCS(=O)(=O)C3 C08880771
Cc1c(c(n(n1)CC(=O)N[C@]2(CCS(=O)(=O)C2)C)C)S(=O)(=O)N(C)C C08884255
CC(C)C[C@@H](c1nnc(o1)S(=O)(=O)C)NS(=O)(=O)[C@@H]2CS(=O)(=O)C[C@H]2O C08971608
CS(=O)(=O)c1nnc(o1)[C@@H]2CCCN2S(=O)(=O)c3ccc4c(c3)oc(=O)[nH]4 C08971723
CS(=O)(=O)c1nnc(o1)[C@@H]2CCCN2S(=O)(=O)[C@@H]3CS(=O)(=O)C[C@@H]3O C08971738
CC(C)n1c(nnn1)SCC(=O)NC(=O)N[C@@H]2CCS(=O)(=O)C2 C09671564
CCS(=O)(=O)N1CCN(CC1)S(=O)(=O)CCNC(=O)CCl C10705859
COCCNC(=O)c1cn(nn1)C[C@@H]2CCCN(C2)C(=O)c3cnn4c3cncc4 C12145299
CC(=O)O[C@@H]1[C@@H]2[C@H]([C@@H](C(=O)O2)OC(=O)C)O[C@@H]1n3ccc(=O)[nH]c3=O C12318181
c1cc(ccc1c2csc(n2)C3=C(N(CC3=O)[C@H]4CS(=O)(=O)C[C@@H]4O)N)Cl C13690309
c1ccc(cc1)c2csc(n2)C3=C(N(CC3=O)[C@H]4CS(=O)(=O)C[C@@H]4O)N C13724041
C[C@@H](C(=O)c1c(n(c(=O)n(c1=O)C)C)N)Sc2nnnn2C3CC3 C15050495
Cn1c(c(c(=O)n(c1=O)C)C(=O)COC(=O)c2ccc(cc2)CN3C(=O)CCC3=O)N C17596390
C1[C@@H](C=CS1(=O)=O)OC(=O)NCCNC(=O)O[C@@H]2CS(=O)(=O)C=C2 C16661225
Cc1cc(c2n(nc[n+]2n1)CC(=O)N/N=C/c3ccc4c(c3)OCO4)[O-] C16133980
CC(C)[C@]1([C@H]2[C@@H]([C@@H]([NH2+]1)c3ccc(c(c3)O)OC)C(=O)N(C2=O)C)C(=O)[O-] C33772303
CC1(O[C@@H]2[C@@H](O[C@@H]([C@@H]2O1)n3cnc4c3nc[nH]c4=O)COS(=O)(=O)C)C C34201462
Cc1csc(=O)n1CCC(=O)OCC(=O)c2c(n(c(=O)n(c2=O)C)C)N C10022369
CC(=O)O[C@@H]1[C@H]2[C@@H]([C@@H](C(=O)O2)OC(=O)C)O[C@@H]1n3ccc(=O)[nH]c3=O C08738368
c1cc2=[NH+][C@@H]3C(=c2cc1Br)N=CN(C3=O)/N=C/c4ccc(o4)S(=O)(=O)[O-] C38597065
C[C@@H]1[C@@H](S[C@@H](N1)NC(=O)CSc2c3c(nc[nH]3)ncn2)C(=O)C C39152759
c1cc(sc1)[C@H]2NN[C@H](N2CC(=O)[O-])SCC(=O)[C@@H]3C=CC=[NH+]3 C39639575
CN1C2=NC=C/C(=N/OCC(=O)NC[C@@H]3CCCO3)/[C@@H]2C(=O)N(C1=O)C C39729137
Cn1c2c(c(=O)n(c1=O)C)C([C@@H](C2=O)c3cc(c(c(c3)OC)OC)OC)(O)O C40546163
Cc1c(cnn1[C@@H]2CCS(=O)(=O)C2)C(=O)N[C@H]3CCS(=O)(=O)C3 C49658163
c1c(cnc(c1S(=O)(=O)N2CCS(=O)CC2)NN)Br C49693036
CCOC(=O)c1c2c(sc1NC(=O)c3c([n-]n4[n+]3nc(c4[N+](=O)[O-])C)C)CCC2 C12413889
C[C@@H]([C@H]1[C@@H]2[C@@H](C(=O)N(C2=O)CCOC)[C@@]3(N1)c4ccccc4NC3=O)O C20548770
Cc1c(c(n(n1)[C@H]2CCS(=O)(=O)C2)C)N3CCN(CC3)C(=O)c4ccc[nH]c4=O C56936057
C[C@@H](C(=O)N(C)C)OC(=O)CCNC1=NS(=O)(=O)c2c1cccc2 C07501874
CN(C)c1nc(nc(n1)N)CN2CCN(CC2)S(=O)(=O)N3CCCC3 C58169116
Cn1cc(cn1)CN(C)C(=O)CCNC2=NS(=O)(=O)c3c2cccc3 C25048661
CN1C(=O)[C@H]2[C@@H]([NH2+][C@@]([C@@H]2C1=O)(CCSC)C(=O)[O-])c3ccccc3O C59086918
Cn1cc(cn1)/C=N/Nc2[nH]nc(n2)SCc3nnc(o3)C4CCC4 C59879878
Cc1c(c(on1)C)S(=O)(=O)NCC(=O)N(C)[C@H]2CCS(=O)(=O)C2 C40640663
CC(=O)Nc1nnc(s1)S(=O)(=O)N(C)[C@H]2CCS(=O)(=O)C2 C36182667
Cc1c(c(=O)[nH]c(n1)C)CCC(=O)N2CCN(CC2)CCC(=O)OC C64065802
Cc1c(oc2c1c(=O)n(cn2)CCC(=O)N[C@@H]3CCS(=O)(=O)C3)C C35378527
CC(=O)N1[C@@H](CC(=C2C(=O)N(C(=O)N(C2=O)C)C)N1)c3ccc(c(c3OC)OC)OC C64788773
c1cn2c(c(n1)N3CCSCC3)nn(c2=O)CC(=O)NC[C@H]4CCCO4 C65151714
Cc1nc(on1)CNC(=O)NCCS(=O)(=O)N2C[C@H](O[C@@H](C2)C)C C66178559
CCn1c(=O)c2ccc(cc2[nH]c1=O)C(=O)Nc3cnn(c3)CC(=O)N(C)C C66383282
CN(C)C(=O)Cn1cc(cn1)NC(=O)Cn2cnc3ccccc3c2=O C66385795
Cn1c2c(cn1)c(=O)n(cn2)CC(=O)NCc3[nH]nc(n3)c4cccs4 C66427482
CN(C)C(=O)Cn1cc(cn1)NC(=O)Nc2cccnc2n3cccn3 C67016739
Cc1nnc(o1)[C@H](C)OC(=O)C[C@@H](c2c(cccc2F)F)NC(=O)C C67222731
Cc1nnc(o1)[C@H](C)OC(=O)C[C@H](c2c(cccc2F)F)NC(=O)C C67222736
CC(=O)O[C@H]1[C@H]2[C@H]([C@@H](C(=O)O2)OC(=O)C)O[C@@H]1n3ccc(=O)[nH]c3=O C01082620
c1cc(ccc1NC(=O)C(=O)C2C(=O)NC(=O)NC2=O)Br C01627926
CS(=O)(=O)O[C@H]1[C@@H](O[C@@H]([C@@H]1O)n2ccc(=O)[nH]c2=O)COC(=O)c3ccccc3 C04897252
Cc1csc(=O)n1CCC(=O)OCC(=O)N[C@H]2CCS(=O)(=O)C2 C07782248
CN1C(=O)C(=C([C@H](C(=O)OC)F)Nc2ccncc2)C(=O)N(C1=O)C C09874271
Cn1c2c(cn1)c(=O)n(cn2)CC(=O)NCc3cccc(c3)NS(=O)(=O)C C11360651
CS(=O)(=O)N(CCC#N)Cc1ccc(o1)C=C2C(=O)NC(=O)NC2=O C12285406
CC(=O)O[C@H]1CO[C@@H]([C@H]([C@@H]1OC(=O)C)OC(=O)C)n2c(=O)[nH]c(=S)cn2 C12657387
CC1CCC2(CC1)C(=O)N(C(=O)N2)NC(=O)CN3C(=O)[C@@H]4CCCN4C3=O C12747235
Cn1cc(c(=O)n(c1=O)C)S(=O)(=O)NCc2ccc(nc2)n3cccn3 C12516514
COCCN(Cc1[nH]c(=O)c2ccccc2n1)C(=O)Cn3ccc(=O)[nH]c3=O C13017254
c1c(nc(s1)N2C(=O)C[C@@H](C2=O)[NH+]3CCC4(CC3)OCCO4)CC(=O)[O-] C19766994
CCOC(=O)c1c(oc2c1c(=O)nc([nH]2)CN3CCN(CC3)C(=O)C)C C21578571
c1cn(c(=O)[nH]c1=O)Cc2nnc(o2)SCC(=O)N[C@H]3CCS(=O)(=O)C3 C21704385
Cc1c(c(n(n1)C)C)CNC(=O)Cn2c3cccnc3n(c(=O)c2=O)C C21716270
C[C@H](C(=O)N1CCNC1=O)OC(=O)CCn2cnc3c(c2=O)ccs3 C21833067
C[C@H](C(=O)c1c(n(c(=O)n(c1=O)C)C)N)Sc2nnc(o2)C[C@H]3CCS(=O)(=O)C3 C22011822
C1COCCN1Cc2c(n(nn2)c3c(non3)N)CN4CCOCC4 C22205633
Cn1c(ccn1)CNC(=O)C2=NN(C(=O)CC2)[C@@H]3CCS(=O)(=O)C3 C23193591
CCCn1c(c(c(=O)n(c1=O)C)C(=O)Cn2c(=O)c(c(c(n2)C)C)C#N)N C24834192
Cc1c(c(=O)[nH]c(=O)[nH]1)CCC(=O)OCC(=O)N(C)[C@H]2CCS(=O)(=O)C2 C32871458
CCN(CC)C(=O)N1CCN(CC1)CC(=O)c2c(n(c(=O)n(c2=O)C)C)N C36383414
Cc1csc(n1)NC(=O)[C@H]2CS(=O)(=O)CN2C(=O)[C@H]3CCC(=O)N3CC=C C36596399
Cc1nnc(s1)NC(=O)[C@H]2CS(=O)(=O)CN2C(=O)[C@@H]3CCC(=O)N3C C36596768
Cc1c(c(n(n1)CC(=O)N[C@H]2CCS(=O)(=O)C2)C)S(=O)(=O)N(C)C C08881203
c1cc(oc1)c2ccc(=O)n(n2)CCNC(=O)C(=O)Nc3ncccn3 C38723492
c1cc(sc1)[C@@H]2NN[C@H](N2CC(=O)[O-])SCC(=O)[C@@H]3C=CC=[NH+]3 C39639574
CC\1=CN=C2[C@@H](/C1=N/OCC(=O)NCCOC)C(=O)N(C(=O)N2C)C C39728187
Cc1cc(n(n1)CCNC(=O)c2nc(no2)CC(=O)Nc3cc(on3)C)C C40284899
Cn1cccc1C(=O)NC(=O)Cn2cc(cc(c2=O)[N+](=O)[O-])C(=O)OC C41744331
C[C@H]([C@@H]1[C@@H]2[C@@H](C(=O)N(C2=O)CCOC)[C@@]3(N1)c4ccccc4NC3=O)O C16022080
CCN(CCCNc1nc2c(n1C)c(=O)[nH]c(=O)n2C)S(=O)(=O)C C53575668
CCN(CC)S(=O)(=O)N1CCN(CC1)C(=O)NCC(=O)N(C)C C53977229
CC(C)[C@@H](C(=O)OC)NC(=O)C1=NN(C(=O)CC1)[C@H]2CCS(=O)(=O)C2 C57349027
Cn1c2c(cn1)c(=O)n(cn2)CC(=O)N3C[C@@H](Oc4c3cccc4)C(=O)N C29499668
C[C@@H]([C@H]1CCCO1)NC(=O)C2=NN(C(=O)CC2)[C@@H]3CCS(=O)(=O)C3 C46218771
C[C@@H](C(=O)NCCCn1c(=O)n2c(n1)CCCC2)Sc3nncn3C C58412571
CNS(=O)(=O)CCNS(=O)(=O)c1ccc2c(c1)oc(=O)n2C C36131236
c1cc(nc2c1[C@H]([C@@H](S2)C(=O)Nc3nncs3)N)c4ccncc4 C63795898
CCN(CC)C(=O)CNC(=O)Nc1cc2c(nc1)n(c(=O)n(c2=O)C)C C64530163
CC1=C[C@@H]2[C@@]([C@@H](C1=O)O)([C@@]3([C@@H]([C@@H]([C@@H]([C@@]34CO4)O2)O)OC(=O)C)C)CO C65742729
c1cc(c[n+](c1)[O-])C(=O)NCCNS(=O)(=O)c2ccc(cc2)[N+](=O)[O-] C57443741
C[C@]12CCC(=O)N1[C@@H](CS2)C(=O)Nc3cnn(c3)CC(=O)N(C)C C66385828
CN(C)C(=O)Cn1cc(cn1)NC(=O)[C@H]2CC(=O)N(C2)Cc3ccco3 C66385891
CCn1c(c(c(n1)C)CNC(=O)C2=NN(C(=O)CC2)[C@@H]3CCS(=O)(=O)C3)C C66479111
Cc1c(c(n(n1)C)Cl)S(=O)(=O)Nc2cnn(c2)CC(=O)N(C)C C66585123
CCCCn1c2c(c(=O)[nH]c1=O)n(c(n2)CN3CCN(CC3)C(=O)C)C C66861636
Cc1c(c(n2c(n1)cc(=O)[nH]2)C)CC(=O)N([C@@H]3CCS(=O)(=O)C3)N(C)C C67019520
Cc1nnc(o1)[C@@H](C)OC(=O)C[C@H](c2c(cccc2F)F)NC(=O)C C67222734
CC(=O)NC[C@H]1CCCN(C1)C(=O)C2=NN(C(=O)CC2)[C@H]3CCS(=O)(=O)C3 C67365538
CC(=O)Nc1ccn(c(=O)n1)[C@H]2C[C@H]([C@H](O2)COC(=O)C)OC(=O)C C04321695
CC(=O)OC[C@@H]1[C@H]2[C@@H]([C@@H](O1)n3ccc(=S)[nH]c3=O)OC(O2)(C)C C05383243
Cc1cccc(c1N/C(=C(/C(=O)c2ccc(cc2)[N+](=O)[O-])\[n+]3ccccc3)/[S-])C C06367099
Cc1ccc(cc1[N+](=O)[O-])C(=O)/C(=C(\Nc2ccccc2F)/[S-])/[n+]3ccccc3 C06433708
Cc1ccc(cc1)N/C(=C(/C(=O)c2ccc(cc2)[N+](=O)[O-])\[n+]3ccccc3)/[S-] C06367189
Cc1c(c(n(c(=O)c1C#N)C)N2CCNC(=O)[C@@H]2CC(=O)OC)C=O C06933329
CC1(O[C@@H]2[C@@H](O[C@@H]([C@@H]2O1)n3c(=O)[nH]c(=O)cn3)CS(=O)(=O)C)C C06015234
C[N+](C)(C)CCO[P@](=O)([O-])Oc1c[nH]c2c1c(c(cc2)Br)Cl C15205359
CS(=O)(=O)N1CCC(CC1)C(=O)NCCn2cc(cn2)[N+](=O)[O-] C17071985
Cc1c(c(n[nH]1)C)S(=O)(=O)N2CCN(CC2)c3cc(=O)n(nc3)C C23192354
c1cc2c(cc1S(=O)(=O)N3CCN(CC3)[C@@H]4CCS(=O)(=O)C4)CC(=O)N2 C23702575
Cn1cc(c(=O)n(c1=O)C)S(=O)(=O)NCc2ccc(cc2)COC C26971489
CCN/C(=C(/C(=O)c1cc(ccc1OC)OC)\[n+]2cccc(c2)[O-])/S C27056859
CCCN/C(=C(/C(=O)c1ccc(cc1)NC(=O)C)\[n+]2cccc(c2)[O-])/S C27318203
CCc1c(sc(c1C(=O)OCC)NC(=O)[C@@H](C)[n+]2cccc(c2)[O-])C C29565033
C[C@]1(CCS(=O)(=O)C1)NC(=O)Cn2c(=O)n(c(=O)n(c2=O)CC=C)CC=C C32736554
C1CS(=O)(=O)C[C@@H]1S(=O)(=O)N2CC[NH+](CC2)CCC(=O)[O-] C35687069
c1cc(=O)n(nc1)CCNS(=O)(=O)CCN2C(=O)CCCC2=O C38510298
C[N+](=C1CC[C@@H](O1)/C=C(/C(=O)[O-])\Sc2[nH]nc(n2)c3ccc(cc3)Cl)C C39126531
CN(C)C1=NC(=O)[C@H]2[C@H](C(=O)N1)N=CN2Cc3ccc4ccccc4n3 C39509937
CCN1C(=O)c2ccccc2N3[C@@]1(CCC3=O)C(=O)Nc4nnc(s4)C C40287761
Cn1c(=O)ccn(c1=O)CC(=O)N2CCN(CC2)c3ccccc3O C40513951
Cc1c2cc(cnc2n(n1)C)C(=O)NCCCN(C)S(=O)(=O)C C41950547
c1c(nc(s1)CN2CCOCC2)CC(=O)N[C@H]3CCS(=O)(=O)C3 C49666273
c1cnn(c1)CCCNC(=O)Cn2c(=O)c(cn(c2=O)C3CC3)C#N C53797768
CN(C)C(=O)CN(CC(F)(F)F)CN1C(=O)[C@]2(CCSC2)NC1=O C54492992
Cn1cc(cn1)S(=O)(=O)NCCCn2c(=O)n3c(n2)CCCC3 C56095203
CCCN/C(=C(\C(=O)c1ccc(cc1)[N+](=O)[O-])/[n+]2ccccc2)/[S-] C22803610
CCc1cccc[n+]1/C(=C(/NC)\[S-])/C(=O)c2ccc(cc2)[N+](=O)[O-] C22733720
Cn1cc(c(n1)OC)C(=O)N2CCC(CC2)C(=O)N[C@H]3CCSC3=O C56906723
CC(C)Cn1c(nnc1S(=O)(=O)CC(=O)NC)N2CCOCC2 C58112390
C[NH+](C)[C@H](C/N=C\1/[C@@H](C(=O)C1=O)N2CCN(CC2)C=O)c3ccccc3 C61718423
c1cc(oc1)C/N=C\2/[C@@H](C(=O)C2=O)NC[C@@H](c3ccco3)N4CCOCC4 C61718614
Cc1c(c(n[nH]1)C)S(=O)(=O)N(C)CC(=O)N2CCN(CC2)C=O C41209339
COC(=O)N1CCC(CC1)NC(=O)CS[C@@H]2CCS(=O)(=O)C2 C57455258
CC1=CC(=NC(=O)[C@H]1CNC(=O)Cn2cnc3c(c2=O)cnn3C)C C63078083
C1CCN(C1)C(=O)C2=NCC(=C2)C(=O)CS[C@@H]3NN=C(O3)[C@@H]4CCS(=O)(=O)C4 C39936888
C#CCN(Cc1ccco1)C(=O)c2cc3c(=O)[nH]c(=O)n(c3nc2)C4CC4 C63250729
C1CCN(C1)C(=O)C2=NCC(=C2)C(=O)N[C@@H]3N=C(CS3)CN4CCOCC4 C63952247
Cn1c2cc(c(cc2n(c(=O)c1=O)C)N3CCOCC3)NC(=O)COC C64526327
Cc1nnc(o1)C2=C(N=C([C@H]2S(=O)(=O)N[C@H](C)c3ccccn3)C)C C65307303
CCn1cncc1C[NH+]2C[C@@H]3CN(C[C@@]3(C2)C(=O)[O-])S(=O)(=O)C C65395123
CC(=O)N1CCN(CC1)CCNC(=O)c2cnn(c2n3cccc3)C C46823359
CCCN(Cc1[nH]c(=O)c2cnn(c2n1)C)[C@H]3CCS(=O)(=O)C3 C65434449
Cc1csc(n1)[C@@H]2CN(CCO2)Cc3[nH]c(=O)c4cnn(c4n3)C C65512295
Cc1c(sc(n1)c2ncccn2)C(=O)Nc3cnn(c3)CC(=O)N(C)C C66383362
C[C@H]1[C@@H](Oc2ccccc2O1)C(=O)Nc3cnn(c3)CC(=O)N(C)C C66384146
Cn1c(=O)ccn(c1=O)CC(=O)Nc2ccc(cc2)C(=O)N(C)OC C67026264
Cc1c(nnn1c2ccc3c(c2)OCCO3)C(=O)N[C@@H](C)C(=O)N(C)C C67137263
Cc1c(nnn1c2ccc3c(c2)OCCO3)C(=O)NCCS(=O)(=O)C C67137795
CC1(O[C@H]2[C@@H](O[C@@H]([C@@H]2O1)n3ccc(=O)[nH]c3=O)CO)C C04159862
C1[C@H]([C@H](CS1(=O)=O)S[C@@H]2CS(=O)(=O)C[C@@H]2O)O C05631133
Cn1c(c(c(=O)n(c1=O)C)C(=O)/C=C/C(=O)OC)N C01635755
Cc1c(c(=O)[nH]n1C)NC(=O)C[C@H]2C[C@H](OC2=O)C C16809079
Cc1cn(c(=O)[nH]c1=O)[C@H]2C/C(=N/OC)/[C@H](O2)CO C17252604
CN1C(=O)C(=O)N(C1=O)Cc2cc(cc3c2OCOC3)N C20580818
CNS(=O)(=O)c1cc(n(c1)C)C(=O)NCC(=O)OC C30695595
c1[nH]c(=O)c2c(n1)n(cn2)[C@H](C[C@@H](CO)C=O)C=O C17047161
CC(C)C(=O)NCCNC(=O)Cn1cccnc1=O C31781871
CC(C)[C@H](C(=O)[O-])[NH2+]CCn1c(=O)n2ccccc2n1 C35406416
Cc1c(nn(c(=O)c1C(=O)N[C@@H](CO)C(=O)OC)C)C C36816389
CNC(=O)CN1CCN(CC1)C(=O)C2=NNC(=O)CC2 C37493756
c1cn(c[nH+]1)CCC(=O)Nc2cnn(c2)CC(=O)[O-] C38029793
CN([C@@H]1CCS(=O)(=O)C1)C(=O)Cn2cnc(n2)N C38038849
Cc1c(cn[nH]1)S(=O)(=O)NC[C@@H]2COCCO2 C38062372
CCOc1ccccc1NC(=O)C(=O)NCc2nnc(o2)C C38946150
Cc1c(c(n(n1)C)C)S(=O)(=O)N(CCO)CCO C40764491
CCN(CC(=O)NC)S(=O)(=O)N1CCNCC1 C40861932
CCn1cnnc1CNC(=O)NCc2ccnn2C C41313649
CCCNC(=O)[C@H](C)Nc1c(=O)n(c(=O)n(n1)C)C C42294118
C1C[NH+]2CCC1[C@@H](C2)NC3(CCS(=O)(=O)CC3)C(=O)[O-] C42333288
C1C[C@H]2[C@H](CC[NH+]2C1)NC3(CCS(=O)(=O)CC3)C(=O)[O-] C42334265
Cc1c(c(n(n1)[C@@H]2CCS(=O)(=O)C2)C)S(=O)(=O)N C42415237
CC(=O)NCCNC(=O)N(C)[C@H]1CCS(=O)(=O)C1 C43140413
C[C@H](CNC(=O)N(CC(=O)[O-])[C@H]1CCS(=O)(=O)C1)[NH+](C)C C45111766
Cc1cc(n(n1)CC(=O)NNC(=O)C2=COCCO2)C C47466246
c1c(nsn1)C(=O)NNC(=O)C[C@H]2CCS(=O)(=O)C2 C48723498
Cc1nnc(s1)NC(=O)[C@@H](C)NS(=O)(=O)C C49037917
Cc1nnc(s1)NC(=O)[C@H](C)NS(=O)(=O)C C49037918
Cc1c(c(n(n1)C)C)S(=O)(=O)NCCC(=O)NC C49155000
C[C@@H](C(=O)Nc1cnn(c1)CC(=O)NC)n2ccnc2 C49215742
C[C@H](C(=O)Nc1cnn(c1)CC(=O)NC)n2ccnc2 C49215745
CC(=O)NCC(=O)NCC(=O)N(C)Cc1ccoc1 C49313593
C1COC[C@H]1C(=O)NCCC(=O)N[C@H]2CCS(=O)(=O)C2 C49342546
CCn1cc(c(n1)N)S(=O)(=O)N2CCS(=O)CC2 C49692503
CCn1cc(nc1C)S(=O)(=O)NCc2nc[nH]n2 C50265981
c1c(cnc(n1)N)S(=O)(=O)N2CCS(=O)CC2 C50671311
C[C@@H](C(=O)[O-])[NH+]1CCN(CC1)CC(=O)NC(=O)OC C51659371
Cn1c(c(c(=O)n1[C@H]2CCS(=O)(=O)C2)N)COC C51698746
Cn1cc(c(=O)n(c1=O)C)S(=O)(=O)N[C@H]2CCCC[C@H]2O C52005498
CC(=O)NCCn1ccc(=O)[nH+]c1SCC(=O)[O-] C52313532
C[C@]1(CCS(=O)(=O)C1)[NH2+][C@@](C)(COC)C(=O)[O-] C53197555
Cn1cc(nn1)CNc2cnn(c2)CC(=O)NC3CC3 C54860700
c1cn(cn1)CCCN/C=C/2\C(=O)NC(=S)N(C2=O)C3CC3 C01854805
CCN1C(=O)C[C@@H](C1=O)Nc2cnn(c2)CC(=O)NC C37789555
c1c(c(=O)n2c(n1)SCC2)C(=O)Nc3nc[nH]n3 C58386831
c1ccc2c(c1)C[C@H]([NH+](C2)[C@@H]3CS(=O)(=O)C[C@@H]3O)C(=O)[O-] C61449488
Cc1c(nnn1CC(=O)Nc2nnc(s2)C)CO C62315623
CC(C)[C@@H](C(=O)[O-])NC(=O)N(C)Cc1[nH+]ccn1C C62328614
CCN1C(=O)CCC(=N1)C(=O)NCCc2n[nH]c(=S)n2C C67051324
C1C[C@@H](OC1)CNC(=O)N[C@@H]2CCS(=O)(=O)C2 C02449821
Cc1c(sc(n1)C2=C(N(CC2=O)[C@H]3CCS(=O)(=O)C3)N)C C13724170
CN1C(=O)/C(=C\c2ccc(c(c2)O)OC)/C(=O)NC1=O C15276812
CCN(c1nc(cs1)C[NH2+][C@H](C)C(=O)[O-])C(=O)C C35387725
CC[C@H](CO)NS(=O)(=O)[C@H]1CCS(=O)(=O)C1 C35610137
c1cc(ccc1N2C(=O)CCC2=O)OCC(=S)N C36683041
CC(C)[NH+](CCCC(=O)[O-])[C@H]1CS(=O)(=O)C[C@@H]1O C37693407
CCN(CCO)C(=O)CCc1c(nc([nH]c1=O)C)C C37860892
CC(C)[NH+](Cc1[nH]c(=O)c2c(n1)ccs2)CC(=O)[O-] C37995331
CC1=C(S[C@H](N1)NC(=O)C2=CCC(=O)N=C2)C(=O)C C39440787
Cc1cc(=O)n(cn1)CCC(=O)N(C)CCC(=S)N C40728391
CN(C)S(=O)(=O)N1CCN(CC1)CCC(=S)N C41436216
C1CS(=O)(=O)C[C@@H]1C[NH2+]C2(CCSCC2)C(=O)[O-] C41834007
c1cc(c2c(c1)OCO2)C[NH2+]C3(CCOCC3)C(=O)[O-] C41834665
CC(C)C[C@@H](C(=O)[O-])[NH2+]Cc1cn2cccnc2n1 C43442698
CCN(CC(=S)N)S(=O)(=O)c1c(noc1C)C C45062745
Cc1ccc(s1)C(=O)NNC(=O)c2cc[n+](cc2)[O-] C49044976
C[C@@H]1CCC[C@](C1)(C(=O)[O-])[NH2+][C@@H](C)Cn2cccn2 C49082169
C[C@H]1C[C@H](C(=O)O1)Sc2nnc(n2N)C(F)(F)F C49304906
c1cc(cc(c1)C#CCO)CNC(=O)Cn2cncn2 C49588052
C[C@H](C(=O)OC)NC(=O)c1cc(cnc1)C#CCO C49628876
CN(C)C(=O)CCNCc1[nH]c2ccsc2c(=O)n1 C44992521
C[C@H](CN(C)S(=O)(=O)c1cnn(c1)C)C(=S)N C50253996
Cc1nc(cn1C)S(=O)(=O)NC2CCC(CC2)O C50254399
CCC1CCC(CC1)(C(=O)[O-])[NH2+]Cc2nncn2C C50422583
C[C@@H](CN(C)C(=O)c1cc(cnc1)C#CCCO)O C51843181
c1cc2c(cc1N)C(=O)N(S2(=O)=O)Cc3cnoc3 C52125935
CN(c1ccc(cc1)S(=O)(=O)N)C(=O)CCOC C53732227
C[C@H](C(=O)[O-])N(C)C(=O)N[C@@H]1CC[NH+]2[C@@H]1CCCC2 C54055454
c1cnc(cn1)CN[C@H]2CCCc3c2cnn3CCO C54766420
c1cncnc1CN[C@H]2CCCc3c2cnn3CCO C54789564
c1cc2c(cc1C(=O)[C@@H]3COCCO3)[nH]c(=O)c(=O)[nH]2 C55298003
c1cc2c(cc1C(=O)[C@H]3COCCO3)[nH]c(=O)c(=O)[nH]2 C55298006
C[C@@H](CO)CS(=O)(=O)N[C@H]1CCS(=O)(=O)C1 C57566502
CN(C)C(=O)CNCc1[nH]c2ccsc2c(=O)n1 C37207180
Cc1c(cc(cn1)N)C(=O)N(C)[C@H]2CCS(=O)(=O)C2 C38095265
Cn1c(=O)[nH]nc1S[C@H]2CS(=O)(=O)C[C@H]2O C58443211
CN(C)C(=O)CN1c2cccc(c2[C@H](C1=O)N)Br C37052429
CCn1cc(cn1)CN2c3c(cc(cc3F)C)[C@@H](C2=O)N C50541106
C[C@@H](C(=O)NCC=C)N1CCC[NH+](CC1)CC(=O)[O-] C61146258
CCN(C[C@@H](C)C(=O)[O-])C(=O)C[NH+]1CCCNCC1 C61274890
C[C@@H](Cn1cccn1)[NH2+][C@]2(CCCSC2)C(=O)[O-] C61577550
C[C@H](C(=O)N(C)C)NC(=O)c1ccc(cn1)C#CCO C61862359
c1cc2c(cc1S(=O)(=O)N3CC(C3)O)NC(=O)CO2 C62809584
CC1(CC[NH+](CC1)[C@H]2CS(=O)(=O)C[C@@H]2O)C(=O)[O-] C62843993
C[C@]1(CCCN(C1)C(=O)C[NH+]2CCCNCC2)C(=O)[O-] C62870184
C[C@@]1(CCCN(C1)C(=O)CN2CC[NH2+]CC2)C(=O)[O-] C62870477
C[C@@]1(CC[NH2+]C1)C(=O)N2CCN(CC2)CCC(=O)[O-] C62898345
Cc1cnc(=O)n(c1)CC(=O)N(C)CCC(=S)N C63050000
C[C@H](CC(=S)N)N(C)S(=O)(=O)c1cn(cn1)C C63088460
CN1C(=O)[C@H]2C=CC=C[C@@H]2N=C1SCC(=O)N C00133764
Cc1cn(c(=O)[nH]c1=O)[C@H]2C[C@@H]([C@H](O2)CF)O C01727052
c1cc(ccc1[C@@H]2[NH2+][C@H](CS2)C(=O)[O-])[N+](=O)[O-] C00077895
Cc1nnc(s1)SCC(=O)N[C@@H](C)CO C05669899
Cc1cn(c(=O)[nH]c1=O)[C@H]2C[C@H]([C@@H](O2)CO)F C00025054
c1cc(c(=O)[nH]c1)C(=O)N[C@@H]2CCS(=O)(=O)C2 C23027325
Cc1cc(c(s1)C)C(=O)NN2CC(=O)NC2=O C29019109
Cc1c(c(c(o1)C)S(=O)(=O)N(C)C)C(=O)N C32500909
Cc1c(c(n[nH]1)C)S(=O)(=O)N2CCNCC2 C34677943
Cc1c(nn(c1C)C[C@H]2[NH2+][C@H](CS2)C(=O)[O-])C C34926138
C[C@]12CCC(=O)N1[C@@H](CS2)C(=O)NCCO C35113764
C[C@@H](CO)NC(=O)c1cnc2n(c1=O)ccs2 C35203927
CNC(=O)CNC1=NS(=O)(=O)c2c1cccc2 C37207029
Cc1cccc(c1N)C(=O)N(C)CC(=O)N(C)C C37269984
c1c(csc1[N+](=O)[O-])[C@@H]2[NH2+][C@H](CS2)C(=O)[O-] C37472338
C1CO[C@@H](CO1)CN[C@@H]2CS(=O)(=O)C[C@@H]2O C38061328
C[C@@H](C(=O)NC(=O)NC[C@H]1COCCO1)Cl C38063261
Cc1c(c(n[nH]1)C)C(=O)NC[C@H]2CCS(=O)(=O)C2 C38084341
C[C@@](CC(C)(C)OC)(C(=O)[O-])[NH+]1CCCNCC1 C37959064
c1cc(sc1)[C@H]2[C@H]3C(=NC=N3)C[C@@H]([NH2+]2)C(=O)[O-] C39375384
Cc1c(c(=O)cc[nH]1)OCC(=O)Nc2ccncc2 C40287770
COCC[S@](=O)CCn1cc(ccc1=O)N C40970410
Cn1cc(cn1)CN[C@H]2CS(=O)(=O)C[C@@H]2O C41054832
Cn1cc(cn1)CN[C@@H]2CS(=O)(=O)C[C@H]2O C41054834
C1CCC(CC1)(C(=S)N)N2C(=O)COCC2=O C41071533
CCN(C[C@H](C)C(=S)N)C(=O)c1cnn(c1)C C42443421
CCN(C[C@@H](C)C(=S)N)S(=O)(=O)N(C)C C42444075
C[C@H](Cn1cccn1)N[C@H]2CS(=O)(=O)C[C@@H]2O C42540152
C[C@]1(CCS(=O)(=O)C1)[NH2+][C@](C)(C2CC2)C(=O)[O-] C44883479
CC1(COCCN1CC[C@](C)(C(=O)[O-])[NH2+]C)C C45278865
Cc1nc(cs1)CC(=O)NNc2ncccn2 C48433411
C[C@H](Cn1ccnc1)[NH2+]C2(CCCCC2)C(=O)[O-] C49240175
C[C@@H]1C[C@H](C(=O)O1)Sc2nnc(n2N)C3CC3 C49304892
Cn1cc(cn1)[N-]S(=O)(=O)C[C@H]2CCC[NH2+]2 C49643465
c1c(nc(s1)N)CC(=O)N2CCN(CC2)C=O C49663769
CCS(=O)(=O)CC[S@](=O)c1ccncc1N C50478050
c1cncc(c1[S@](=O)[C@@H]2CCS(=O)(=O)C2)N C50478069
CNC(=O)[C@@H]1CCC[NH+]1C[C@@H]2CC[C@@H](O2)C(=O)[O-] C51395562
CC[NH2+][C@@](C)(CSc1cc(nn1C)C)C(=O)[O-] C52312248
CN(C)C(=O)CN(C)c1c(nccn1)C(=S)N C54397269
CN(Cc1ccoc1)[C@H]2CS(=O)(=O)C[C@@H]2N C54493625
C[C@@H]1CN(C[C@@H](O1)C)S(=O)(=O)NC[C@@H](C)O C35611248
c1cnccc1[C@@H](CN2CCN(CC2)CCO)O C57538784
CC(C)(C(=O)[O-])N(C)c1cc[nH+]c(c1)C(=O)NC C61171238
Cc1cnc(cn1)CN[C@@H]2CS(=O)(=O)C[C@@H]2O C61320998
c1nc(nn1[C@@H]2CCS(=O)(=O)C2)C(=S)N C61843467
CN[C@H](CC[NH+]1CCO[C@@H]2[C@@H]1CCCC2)C(=O)[O-] C62524873
c1c(cn(n1)CC[C@@H](C(=O)[O-])[NH2+]C2CC2)Cl C62536139
c1c[nH]c2c1c(ncn2)[NH+]3C[C@@H]4C[C@@H]4[C@@H]3C(=O)[O-] C66323423
Cc1ncc(s1)C(=O)Nc2cnn(c2)CCO C66380544
Cc1c(sc(n1)NC(=O)C)c2cn3cccnc3n2 C00088142
CC(C)n1c2c(=O)[nH]c(=O)n(c2nc1Br)C C00180634
CN1C(=O)C(=Cc2cc(ccc2O)Cl)C(=O)N(C1=O)C C04704471
Cc1cc(nn1C)C(=O)N2[C@@](CC(=N2)C)(C(F)(F)F)O C01012140
C/C(=N\NC(=O)[C@H]1COc2ccccc2O1)/c3ccncc3 C06303442
Cc1nc2ccc(cc2s1)NC(=O)c3ccc(=O)n(n3)C C06789712
C[C@H](C(=O)N1CCNC1=O)Sc2c3c(ccs3)ncn2 C08329098
CCN1C(=O)/C(=C\c2cc(n(c2C)C3CC3)C)/C(=O)NC1=O C08568520
C[C@@H]1CC2=C([C@@H](n3c(ncn3)N2)c4ccccn4)C(=O)C1 C09483791
C[C@@H]1CC2=C([C@H](n3c(ncn3)N2)c4ccccn4)C(=O)C1 C09483799
Cc1nc2n(n1)[C@H](C3=C(N2)C[C@@H](CC3=O)C)c4cccnc4 C10339535
Cc1cc(c2c(noc2n1)C)C(=O)NC3=NCCS3 C12776342
C[C@@]1([C@@H]2[C@@H]([C@H](N1)c3cccs3)C(=O)N(C2=O)C)C(=O)OC C20150356
CC1(C([N+](=C(N1O)c2ccc3c(c2)OCO3)[O-])(C)C)C C21301548
CC1=C([C@H](NC(=S)N1C)c2cnn(c2)C)C(=O)OC C25070978
c1ccc2c(c1)nnn2CC(=O)N[C@H]3CCCc4c3cco4 C32771145
[H]/N=C\1/N(C(=O)CS1)c2c(n(n(c2=O)c3ccccc3)C)C C33570188
CN(C)C(=O)Cn1c2c(c3c(s2)CCCC3)c(=O)[nH]c1=O C34728867
Cc1c(c(n(n1)C)Cl)CN2C(=O)C(NC2=O)(C)C C37408798
Cc1ccc2n1CCN([C@H]2C)S(=O)(=O)c3cn[nH]c3C C37839931
c1c(cn[nH]1)S(=O)(=O)N2CCO[C@H]3[C@@H]2CCCC3 C37840534
CC1=C2C(=NC(=NC2=O)C)S[C@@H]1C(=O)Nc3nccs3 C38787370
COc1cc2c(c3c(n(c2=O)F)C(=O)C[C@H](N3)F)nc1 C39450703
c1ccc(cc1)C2=C[C@@H](N=N2)C(=O)N[C@H]3CS(=O)(=O)C=C3 C39510319
c1ccc2c(c1)C[C@@H](OC2=O)C(=O)N[C@H]3CCS(=O)(=O)C3 C40467986
Cc1ccc2c(c1)c(=O)c(nn2C)C(=O)Nc3cccc(n3)C C40807399
C[C@@H]1CN([C@@H](CO1)C)CN2C(=O)[C@@](NC2=O)(C)C3CC3 C45723434
CC1(C(=O)Nc2ccc(cc2O1)S(=O)(=O)N(C)C)C C46088685
c1cc(c2c(c1)OCCO2)NC(=O)[C@@H]3CCS(=O)(=O)C3 C48811403
C[C@@H]1C[C@@H]1/C(=N/S(=O)(=O)c2c(n(c[nH+]2)C)Cl)/[O-] C49502125
C[C@@H]1CC2=C([C@@H](n3c(ncn3)N2)c4cccnc4)C(=O)C1 C09010008
CS(=O)(=O)Cc1nc(on1)[C@H]2c3ccsc3CCN2 C52788529
C[C@@]1\2CC[C@@](C1(C)C)(C(=O)/C2=N\O)C(=O)N3CCN(CC3)C C33957315
c1c2c(cc3c1OCCCO3)nc([nH]2)[C@H]4COCCO4 C55302583
Cc1c(c(n(n1)C)C)NC(=O)[C@@H]2CC(=O)OC23CCCCC3 C57355681
[H]/N=C\1/C(=C/c2ccco2)/C(=O)N=C3N1N=C(S3)CC(C)C C04170638
c1nc([nH]n1)S[C@H]2CC(=O)N(C2=O)C3CCCCC3 C06219547
Cn1c(n[nH]c1=S)c2ccc3c(c2)N(C(=O)CO3)C C15019484
CCN([C@@H]1CCS(=O)(=O)C1)C(=O)c2ccc3cn[nH]c3c2 C60481688
C[C@@H](c1nncn1C)NC(=O)c2ccc(cn2)Br C61873746
c1cnccc1c2c(n3c(n2)sc(n3)[C@H]4CCCO4)CO C62397437
c1cc(cc(c1)n2cnnc2)NC(=O)c3cscn3 C62660939
c1ccnc(c1)C2=NO[C@@H](N2)C3=NN=C(C3)c4cccs4 C39984429
c1ccc2=[NH+]CC(=c2c1)C=C3C(=NC(=O)N(C3=O)C4CC4)[O-] C38661571
c1ccnc(c1)C2=NO[C@@H](N2)[C@@H]3C=C(N=N3)c4cccs4 C63821682
C1CCCC2(CC1)C(=O)N(C(=O)N2)CC(=O)C3=NC=CC3 C63824050
Cc1cnc(cn1)C(=O)NC2=NN=C(C2)C3=CC[C@H](S3)C C64313308
C[C@@H](c1nc2cc(ccc2n1C)N3Cc4c(cccn4)C3=O)O C65527747
Cc1nccn1c2ccc(cn2)NC(=O)[C@@H]3CCOC3 C66917914
c1cnn(c1)c2ccc(cn2)C(=O)Nc3nccs3 C55553969
c1cc(cc(c1)O)/C=C\2/C(=O)N(C(=S)S2)N C05214126
Cc1c(nc(s1)N)c2ccc(cc2)CNC(=O)C C11566640
Cc1c(c(=O)c2cc(ccc2[nH]1)N)CCC(=O)C C08716707
c1cc(cc(c1)Br)NC(=O)CC(=S)N C20433195
c1cc(c(nc1)NCc2ccncc2)C(=S)N C21507890
Cc1cccc(n1)C(=O)Nc2ccc(cc2N)F C22217796
c1ccc(c(c1)S(=O)(=O)[N-][NH3+])Br C34957457
C[C@H](C(=O)NC)Oc1cccc(c1C(=S)N)F C36308147
Cc1cccc(n1)C(=O)Nc2ccc(cc2Br)N C36738524
c1cc2c(cc1[C@@H](C(C(F)(F)F)(F)F)N)NC(=O)CO2 C37034664
c1ccc(c(c1)N)SCc2cc(=O)c(co2)O C37034989
c1cc(c(cc1Br)F)OCC(=O)NN C37387974
Cc1csc(n1)CNC(=O)Cc2ccccc2N C40339082
C[C@@H](C(=S)N)NC(=O)c1cc2c(s1)CCC2 C40351437
C[C@H](C(=S)N)NC(=O)c1cc2c(s1)CCC2 C40351439
c1ccc2cc(c(cc2c1)C(=O)N(CCO)C3CC3)N C40628907
c1cc(c(cc1N)C(F)(F)F)NC(=O)[C@@H]2CCOC2 C40941461
CC(C)(C)[S@@](=O)CC(=O)Nc1cc(ccc1F)N C40966171
C[C@H](C(=O)Nc1ccc(cc1Cl)N)[S@](=O)C C40972165
Cc1nc(cs1)CNC(=O)Cc2ccc(cc2)N C41010241
C[C@@H]1C[C@@](CC(C1)(C)C)(C(=O)[O-])SCC[NH3+] C42006895
c1ccc2c(c1)CCC[C@@]2(C(=O)[O-])SCC[NH3+] C42006977
c1ccc2c(c1)CCC[C@]2(C(=O)[O-])SCC[NH3+] C42006980
c1ccc(cc1)/N=C(/c2ccc3ccccc3n2)\NN C42038210
CN(Cc1cc(sc1)Br)C(=O)NN C42366848
CC[C@H](C(=S)N)N1CC(=O)Nc2c1cccc2 C43539617
CN(Cc1ccc(cc1)O)C(=O)c2ccc(cc2F)N C43571510
CC1(CCc2cc(ccc2O1)[C@@H](CC(=O)[O-])[NH3+])C C44215259
Cc1cccc(n1)NC(=O)C2(CCCC2)C(=S)N C44773959
Cc1ccc(c(n1)NC[C@H]2CCCOC2)C(=S)N C44984269
C[C@@H](CO)NC(=O)N[C@@H]1CCSc2c1cccc2 C48311806
Cc1cc(ccc1NC[C@@H]2CCS(=O)(=O)C2)N C50602174
C[C@@](c1cccc(c1)Br)(C(=O)N)O C50976509
C[C@@H]1CN([C@@H](CO1)C)C[C@@H](c2ccc(cc2)N)O C51324100
c1cc(ccc1[C@@H](CN2CCO[C@@H]3[C@@H]2CCCC3)O)N C51324731
c1cc(ccc1[C@@H](CSc2nccs2)O)N C51325681
Cn1cc(cn1)SC[C@@H](c2ccccc2N)O C51328593
Cn1cc(cn1)SC[C@H](c2cccc(c2)N)O C51328598
C[C@](C#N)(c1ccc(s1)Br)NN C57535339
C[C@H](CN[C@@H]1c2cc(c(cc2NC1=O)F)Br)O C42135212
CCC1CCN(CC1)c2ccc3c(c2)NC(=O)[C@H]3N C48908157
c1cc2c(cc1O)CCC[C@H]2N[C@@H]3CCCCNC3=O C44747167
Cc1ccc(cc1C)[C@@](C)(C(=O)[O-])[NH+]2CC[C@@H](C2)N C50244851
c1cnc(cc1N)C(=O)Nc2cc(c(cc2F)F)F C61095288
C1CCO[C@@H](C1)C(=O)N[C@@H]2CCC[C@@H]2C(=S)N C61884566
Cc1c(cco1)C(=O)N[C@@H]2CCC[C@@H]2C(=S)N C61885903
c1cc(ccc1c2csc(=O)n2CCCO)N C62466928
CNC(=O)Cn1ccc2c1cc(cc2SC)N C63022816
CC1(CCC[NH+]1C2(C[C@H]3CC[C@@H](C2)N3C)CN)C C63066443
CCN(c1ccc(cc1)N)[C@H]2CCCCNC2=O C63114963
C1CC[NH+]2C[C@@H]3C[C@H]([C@@H]2C1)C[NH+]4[C@@H]3CCC[C@H]4C(=O)[O-] C12867319
c1ccc2c(c1)C3=[NH+]CCN3[C@]2(c4ccccn4)O C13491076
c1ccc2c(c1)C3=[NH+]CCN3[C@]2(c4ccncc4)O C13491080
Cc1c(oc2c1c(=[NH2+])n(cn2)Cc3ccccc3)C C13655159
Cc1c(sc(n1)[C@H](c2ccccn2)N3CC[NH2+]CC3)C C19729292
c1ccc2c(c1)[C@H](CS2(=O)=O)[NH2+]C[C@@H]3CCCO3 C35688034
Cc1c(c(n(n1)C)Cl)CN(C)C2CC[NH2+]CC2 C36300294
c1ccc2c(c1)[C@H](CS2(=O)=O)[NH2+]C3CCOCC3 C36319605
C[C@@H](c1ccccc1N2C(=O)CCCCC2=O)[NH2+]C C36881078
C[C@H](c1ccc(cc1)N2C(=O)CCCCC2=O)[NH2+]C C36881139
C[C@@H]1C[C@H]([C@@H](C[NH+]1C)C)NC2CCS(=O)(=O)CC2 C36908729
Cn1c2c(cn1)[C@@H](CCC2)N[C@@H]3CC[NH+]4[C@@H]3CCCC4 C36997103
Cn1c2c(cn1)[C@@H](CCC2)N[C@H]3CC[NH+]4[C@@H]3CCCC4 C36997105
C[C@@H](c1nncn1C)[NH2+][C@@H]2CCSc3c2cccc3 C37016921
Cn1c2c(cn1)[C@@H](CCC2)NC3CC[NH+](CC3)C4CC4 C37141085
C[C@@H](c1ccco1)[NH2+][C@H]2CC(=O)N(c3c2cccc3)C C37510593
CN([C@H]1CCC[NH2+]C1)S(=O)(=O)c2ccc(cc2)F C37540657
Cc1nc(cs1)C[NH2+]C2CCC3(CC2)OCCO3 C40443715
Cc1ncc(s1)C[NH2+]C2CCC3(CC2)OCCO3 C40443717
CC(C)[NH2+][C@H]1CCCS(=O)(=O)c2c1cccc2OC C41030861
C1C[C@H]2CC(C[C@@H]1[NH2+]2)N3C(=O)[C@@H]4CC=CC[C@@H]4C3=O C41158248
C1CCC2(C1)CC(=O)N(C2=O)C3C[C@H]4CC[C@@H](C3)[NH2+]4 C41158262
C1CC[C@H]2[C@H](C1)N(CCO2)CCN3CC[NH2+]CC3 C43428093
CCOC1CC[NH+](CC1)[C@H]2COc3ccccc3[C@H]2O C44162054
C[C@@H]1c2ccsc2CC[NH+]1[C@@H]3CS(=O)(=O)C[C@@H]3O C49538417
CC1(CN(CC([NH2+]1)(C)C)[C@H]2CCS(=O)(=O)C2)C C39779909
CN1CCc2c1ccc(c2)C[NH2+][C@@H]3CCS(=O)(=O)C3 C50285796
c1ccnc(c1)c2nc(cs2)C[NH+]3CCC(CC3)O C50499246
C[NH2+]Cc1c(ccc(n1)N2CCS(=O)CC2)Cl C51484642
C1CC[NH2+][C@@H](C1)c2nc3c(s2)CS(=O)(=O)CC3 C53251985
C[C@]1(CCS(=O)(=O)C1)N2[C@@H]3CC[C@H]2CC(C3)[NH2+]C C54629090
Cc1ccc2c(cc(=O)oc2c1)C[NH+]3CCC(CC3)O C09515570
C[C@@H]1CCN(C[C@@H](C[NH2+]1)C)C2CCS(=O)(=O)CC2 C49666349
C[C@H]1CCN(C[C@@H](C[NH2+]1)C)C2CCS(=O)(=O)CC2 C49666351
CC[NH2+][C@@H]1CCN([C@@H](C1)C)C2CCS(=O)(=O)CC2 C49711460
CC1CCC(CC1)[NH2+][C@H]2CC(=O)N(C2=O)C(C)C C36851110
c1ccnc(c1)c2nc(cs2)C[NH+]3CC[C@@H](C3)O C61709155
c1ccnc(c1)c2nc(cs2)C[NH+]3CC[C@H](C3)O C61709156
CC1(CC(=O)N(C(=O)C1)CC[C@@H]2CCC[NH2+]C2)C C61824827
C[C@@H](c1ccccc1N2C(=O)CC(CC2=O)(C)C)[NH2+]C C61824890
c1ccc2c(c1)C[C@H](CN2)[NH+]3CCn4ccnc4C3 C62252828
c1ccc2c(c1)CC[C@@H]([C@@H]2O)N3CCn4cc[nH+]c4C3 C62255959
Cc1ccc(cc1)[C@H](CN2CCn3cc[nH+]c3C2)O C62256202
Cc1cc(=O)c(c(n1C)C[NH+]2CCC[C@@H](C2)C)O C62386730
C[C@@H]1C[C@H](C[NH+](C1)Cc2cc(=O)c(cn2C)O)C C62392373
CC[C@]1(CCC[NH2+]C1)C(=O)N2C[C@H](O[C@H](C2)C)C C62851774
CC[C@@]1(CCC[NH2+]C1)C(=O)N2C[C@@H](OC[C@@H]2C)C C62853896
C[NH2+]C[C@@H]1CCCCN1C2CCS(=O)(=O)CC2 C63167114
CC1=[N+]([C@H]([C@@](C1)(c2ccccc2)O)[NH+]3CCCCC3)[O-] C19327706
c1cncc(c1C[NH+]2CCC3(CC2)CC(=O)NC3)Cl C65532776
Cc1c(ccc2c1oc(=O)c3c2CCC3)OCC(=O)N[C@@H](CC(C)C)C(=O)[O-] C02091382
CN1C(=O)/C(=C/c2cc(c(cc2Br)OCC(=O)[O-])OC)/NC1=S C05674983
Cc1c(c(n(n1)C)C(=O)N[C@H]2[C@@H]3N(C2=O)C(=C(CS3)C)C(=O)[O-])Cl C02782634
COc1cc(cc(c1O)OC)/C=C\2/C(=O)N(C(=S)S2)CCC(=O)[O-] C07166455
c1ccc2c(c1)c(nn(c2=O)CC(=O)c3ccc4c(c3)CC(=O)N4)C(=O)[O-] C08074646
c1cc(ccc1C(=O)N/N=C\c2ccc(o2)S(=O)(=O)[O-])Br C04498792
CN1C(=O)/C(=C\c2cn(c3c2cccc3)Cc4ccc(o4)C(=O)[O-])/C(=O)NC1=S C09265513
Cc1c(c2c(o1)ncn(c2=O)CC(=O)N[C@H]3CCCC[C@H]3C)C(=O)[O-] C13056517
Cc1c(c2c(o1)ncn(c2=O)CC(=O)Nc3cc(cc(c3)F)F)C(=O)[O-] C13057840
CN(C)C(=O)c1ccc(cc1)NC(=O)CSc2nc(cs2)CC(=O)[O-] C13416112
CCOC(=C1[C@H](C(=C(NC1=O)SC)C#N)c2ccccc2[N+](=O)[O-])[O-] C19798516
COc1cc(cc(c1O)Br)[C@H]2CC(=Nc3n2ncn3)C(=O)[O-] C21157968
Cn1c2ccc(cc2/c(=N\NS(=O)(=O)C)/cc1c3ccccc3)S(=O)(=O)[O-] C31761466
COc1cc(ccc1O)/C=C/2\C(=NC(=O)N(C2=O)c3ccc(cc3)F)[O-] C09013349
Cc1cc(n(n1)c2nc(c3c4c(sc3n2)COC(C4)(C)C)NCC(=O)[O-])C C34788293
C[C@H](C(=O)[O-])N1C(=O)/C(=C/c2cc(ccc2O)[N+](=O)[O-])/SC1=S C16937716
C[C@H](C(=O)N[C@@H]1CCS(=O)(=O)C1)Sc2c3c(nc[n-]3)nc(n2)Cl C08992924
Cn1c(c(cn1)C(=O)[O-])C(=O)Nc2c(c3c(s2)CCC3)C(=O)OC C36615415
C[C@@H](Cn1ccnc1)NS(=O)(=O)c2cc(sc2Br)C(=O)[O-] C37000859
CC[C@@H](C)[C@H](C(=O)[O-])NC(=O)c1ccc(c(c1)[N+](=O)[O-])Br C37411112
c1cc(oc1C(=O)Nc2nnc(s2)CCC(=O)[O-])Br C36238873
CC1([C@@H](N2[C@H](S1)[C@@H](C2=O)NC(=O)[C@@H](c3ccccc3)N=C)C(=O)[O-])C C03874216
C[C@@H]1c2cc(c(cc2OC(=O)[C@@H]1CC(=O)Nc3[n-]ncn3)OC)Cl C38581495
CCSCCN1C=N[C@@H]2[C@@H]1C(=O)N=C(NC2=O)[N-]c3ccc(cc3)Cl C39515346
COCCN1C=N[C@@H]2[C@H]1C(=O)N=C(NC2=O)[N-]c3ccc(cc3)Cl C39552570
Cc1ccc(o1)C(=O)C2=C(C(=O)N([C@H]2c3ccc(cc3)N(C)C)CCO)[O-] C40075701
CC(C)Oc1ccc(cc1)C(=O)C2=C(C(=O)N([C@H]2c3ccncc3)CCO)[O-] C40079364
C[C@@H]1CCC[C@@](C1)(C(=O)[O-])Nc2c(cc(cn2)Br)[N+](=O)[O-] C41035086
c1cc2cc(cc3c2c(c1)C(=O)NC3=O)S(=O)(=O)[N-]c4nccs4 C41124635
c1c(cc(c(c1F)S(=O)(=O)NCc2[n-]nnn2)Br)F C44930936
CCN(CC)C(=O)CN(C)C(=O)c1ccc2c(c1)nc(=S)[nH]c2[O-] C47063805
c1cc(nnc1n2c(c(cn2)C(=O)NCc3ccoc3)C(F)(F)F)[O-] C48235771
Cn1cc(cn1)S(=O)(=O)/N=C(/c2cc3ccc(cc3[nH]2)Br)\[O-] C48676278
CN(Cc1ccccc1)S(=O)(=O)/N=C(/c2cc3c([nH]c2=O)CCCC3=O)\[O-] C48677676
CCn1c(c2ccc(cc2nc1=S)C(=O)N[C@H](C)C(=O)OCC)[O-] C56165047
CCS(=O)(=O)[N-]c1cccc(c1)C(=O)N[C@H]2CCCc3c2cnn3C C24994315
Cc1cc(n(n1)C[C@@H](C)CNC(=O)c2cc(ccc2[N-]S(=O)(=O)C)F)C C58333161
c1ccc2c(c1)c(=O)c(co2)/C=N/N=C/3\NC(=O)[C@H](S3)CC(=O)[O-] C06283448
CCN1C(=O)/C(=C/c2cn(c3c2cccc3)CC(=O)NC4CC4)/C(=NC1=O)[O-] C06517616
c1cc(ncc1Br)C(=O)Nc2nnc(s2)SCC(=O)[O-] C61860599
c1cc(=O)n(cc1Br)CC(=O)Nc2c(nccn2)C(=O)[O-] C63215758
COCCN1C=N[C@@H]2[C@H]1C(=O)N=C(N=C2[O-])Nc3ccc(cc3)Cl C39552570
CCCc1nnc(n1CC(=O)Nc2ccc3c(c2)n(c(=O)n3C)C)[S-] C64672787
Cc1ccc(cc1[N-]S(=O)(=O)C)NC(=O)c2cccnc2N(C)C C64883927
C[C@@H]1C(=C(N=N1)C)[C@H](C(=O)[O-])NC(=O)c2ccccc2OC(C(F)F)(F)F C65503644
CCn1c(=O)c2ccc(cc2[nH]c1=O)/C(=N/S(=O)(=O)c3cccs3)/[O-] C65763402
CCN(CC)c1ccc(cc1)/C=N\N=C\2/NC(=O)[C@H](S2)CC(=O)[O-] C09189452
CCn1cc(cn1)S(=O)(=O)[N-]c2cccc(c2)c3[nH]c(=O)cc(n3)C C66580975
C1CC1n2c(nnc2[S-])CNC(=O)[C@H]3CC(=O)N(C3)CC(F)(F)F C66638146
c1cnn(c1)c2ccc(cc2[N-]S(=O)(=O)c3c[nH]nc3)Br C66813846
Cn1ccnc1/C=N/CCc2ccc(cc2)S(=O)(=O)N C05387403
Cc1cccc(c1S(=O)(=O)N(C)CC(=O)N(C)C)N C35347196
CCN(Cc1ccc(cc1)N)S(=O)(=O)N2CCOCC2 C35361245
C[C@@H](C(=O)[O-])[NH2+]Cc1cc(=O)n2cc(ccc2n1)Cl C35387843
c1ccc2c(c1)[nH]c(=O)c(n2)C[NH+](CC3CC3)CC(=O)[O-] C36885894
c1c(cn(n1)C[C@@H]2CCCO2)NC(=O)[C@H]3CSCN3 C37041574
c1cc(cc(c1)NC(=O)CCn2cncn2)C#CCCO C37549993
COCCNC(=O)CSc1c2c([nH]c(=O)n1)CCC2 C38786317
COCCN([C@@H]1CCSC1)C(=O)Cn2cc(cn2)N C40325183
C=CCNC(=O)N1CCC(CC1)[NH+]2CCC[C@H]2C(=O)[O-] C40521549
CCC[C@@](C)(C(=O)[O-])NC(=O)N(C)C1CC[NH+](CC1)C C40549530
COc1ccc2c(c1)cc(c(=O)[nH]2)CNS(=O)(=O)C C41158989
C1CCC(C1)c2nc([nH]n2)CN[C@H]3CCS(=O)(=O)C3 C41161537
C1CC[NH+]2CC[C@@H]([C@@H]2C1)NC(=O)N(CC(=O)[O-])C3CC3 C42323527
CNC(=O)[C@H]1CCCC[NH+]1Cc2csc(n2)C(=O)[O-] C42423118
CN(C[C@H](COC)O)S(=O)(=O)c1ccc2c(c1)CCN2 C42526650
CC[NH2+][C@H](CSc1nnc2n1CCCCC2)C(=O)[O-] C45582881
CCNC(=O)c1ccccc1NC(=O)CS(=O)(=O)CC C48892065
CCCN(CCO)C(=O)c1c(nc([nH]c1=O)C(C)C)C C48921901
C[C@H](C(=O)N[C@@H]1CCCNC1=O)Sc2nncs2 C49500329
C[C@H](C(=O)N[C@@H]1CCCNC1=O)OC[C@@H]2CCCCO2 C49500864
C1C[C@H]2[C@@H](CC[NH+]2C1)NC(=O)N(CC3CC3)CC(=O)[O-] C49571516
c1cc(ccc1C#CCO)OCCn2ccc(=O)[nH]c2=O C49619309
CC(C)[C@H](C(=O)OC)NC(=O)c1cc(cnc1)C#CCO C49628556
CCS(=O)(=O)NCC[C@@H]1C(=O)Nc2ccccc2O1 C49739890
CCc1nc(c(s1)C(=O)NNC(=O)[C@H]2CCCO2)C C50578321
CC(C)OCCN1C(=O)c2ccc(cc2S1(=O)=O)N C52125814
Cc1ccc(cc1)CN2CNC(=NC2)NS(=O)(=O)C C40387234
C[C@@](C1CC1)(C(=O)[O-])NC(=O)N(C)[C@@H]2CCC[NH+](C2)C C53249369
CC(C)C[C@H](C(=O)[O-])NC(=O)N(C)[C@H]1CCC[NH+](C1)C C53249429
Cc1ccc2nc(cc(=O)n2c1)C[NH2+][C@@H](C3CC3)C(=O)[O-] C54522607
Cc1ccc2nc(cc(=O)n2c1)C[NH2+][C@H](C3CC3)C(=O)[O-] C54522608
Cc1ccn2c(c1)nc(cc2=O)C[NH2+][C@H](C3CC3)C(=O)[O-] C54522878
Cc1nccc(n1)CN[C@@H]2CCCc3c2cnn3CCO C54790665
CC(C)CN/C=C\1/C(=O)NC(=S)N(C1=O)CCOC C48402995
CNC(=O)Cn1cc(cn1)NC(=O)/C=C/c2ccsc2 C58536664
CC(C)[C@@H](C(=O)[O-])[NH2+][C@H]1CC(=O)N(C1=O)C2CCCC2 C36854986
C[C@H](Cn1ccnc1)NC(=O)c2ccc(cn2)C#CCO C61862501
C1CCC(C1)NS(=O)(=O)N[C@H]2CCS(=O)(=O)C2 C62089095
CN(C)Cc1c(c(=O)cc(n1C[C@@H]2CCCO2)CO)O C62385588
CN(CCO)Cc1cc(=O)c(cn1C[C@H]2CCCO2)O C62390648
C[C@]1(CCC[NH2+]C1)C(=O)N2CCN(CC2)CCC(=O)[O-] C62858675
CCC[C@]1(CC[NH2+]C1)C(=O)N2C[C@@H](C[C@@H]2C(=O)[O-])OC C62898114
CCC[C@]1(CCN(C1)C(=O)CN2CC[NH2+]CC2)C(=O)[O-] C62918769
CN(CC[NH+]1CCCC1)C(=O)NC2(CCCC2)C(=O)[O-] C63054655
C[NH+]1CCC(CC1)CN(C)C(=O)N[C@@H](C2CC2)C(=O)[O-] C63125365
CC(C)N(C(C)C)C(=O)CSC1=NC(=O)CC(=N1)N C63885711
CCS(=O)(=O)CC(=O)NNC(=O)c1cccc(c1)C C66558517
C1C[C@H](OC1)C(=O)NCCc2n[nH]c(=S)n2C3CC3 C67079336
CCc1ncc(s1)CN(C)[C@@H](C)C(=O)NC(=O)NC C67403375
COc1ccc(cc1)C[NH+]2CCc3c(c(=O)[nH]c(=O)[nH]3)C2 C04315124
C[C@@H](c1ccc2c(c1)NC(=O)CO2)[NH2+][C@H]3CCOC3=O C20085131
CCc1nn2c(=O)cc(nc2s1)CS/C(=[NH+]/C)/N C24514394
Cc1csc(=O)n1CCC(=O)Nc2c(ccc[nH+]2)O C28813826
c1cc(=O)occ1C(=O)Nc2nc3c(s2)C[NH2+]CC3 C36233090
CO[C@H]1C[NH2+]C[C@H]1NC2=NS(=O)(=O)c3c2cccc3 C36268230
CC(=O)N1CCN(CC1)CCc2cn3cc(ccc3[nH+]2)N C36276613
CCc1c([nH+]n(c1N)[C@H]2CCS(=O)(=O)C2)CCOC C36916454
Cc1c([nH+]n(c1N)[C@@H]2CCS(=O)(=O)C2)c3ccoc3 C37352560
Cc1cc(c(o1)C)c2cc(n([nH+]2)[C@@H]3CCS(=O)(=O)C3)N C37352580
Cc1c(c(=O)[nH]c(n1)C)[C@H](C)[NH2+][C@@H]2CCS(=O)(=O)C2 C37642570
Cc1cnc(c(n1)N2CCN(CC2)c3cc[nH+]cc3N)C C37673539
Cc1ccc(o1)c2c(c[nH]n2)C[NH2+]C[C@H]3COCCO3 C38061075
Cc1c(c(n[nH]1)C)S(=O)(=O)NCC2CC[NH+](CC2)C C38572957
Cc1c(c(n[nH]1)C)S(=O)(=O)N2CCC[C@H](C2)C[NH2+]C C40597866
CC(C)[C@H](CNC(=O)c1c[nH]nc1)N2CC[NH+](CC2)C C40770663
Cc1c(cn[nH]1)S(=O)(=O)N[C@H]2CC[NH+]3[C@@H]2CCCC3 C40826860
C1CCCN(CC1)S(=O)(=O)N2CCO[C@@H](C2)C[NH3+] C41161951
C[C@@H](Cn1ccnc1)[NH2+][C@H]2c3ccc(cc3NC2=O)OC C42070103
Cc1c(sc(=O)[nH]1)S(=O)(=O)N[C@@H]2CC[NH+](C2)C C42550060
CC(C)(c1nc(on1)Cn2ccc(=O)c3c2cccc3)[NH3+] C43402439
C[NH2+]Cc1[nH]c(cn1)c2ccc(cc2)S(=O)(=O)N(C)C C44493879
Cc1c(c(n[nH]1)C)S(=O)(=O)NC[C@@H]2CCC[NH+](C2)C C44560240
c1cc2c(cc1C(=O)NCCn3cc[nH+]c3)CCC(=O)N2 C44889968
c1cc(oc1)/C=C/C(=O)NCC(=O)/[NH+]=C\2/NCCS2 C47428240
Cc1c(c(=O)[nH]c(n1)C)CC(=O)NC2CC[NH+](CC2)C C48609087
C1C[C@H]2[C@@H](CC[NH+]2C1)NC(=O)N[C@@H]3CCS(=O)(=O)C3 C48730703
c1nc([nH]n1)SCC(=O)N[C@@H]2CC[NH+]3[C@@H]2CCCC3 C48780973
Cn1cc(cn1)CN(C)c2c(n3ccsc3n2)C[NH3+] C48985820
c1csc2c1ncnc2N3CC[NH+](CC3)CC(=O)N C49320744
Cc1c(c(n(n1)C)C)NC(=O)C[NH+]2CCCC[C@H]2CO C49752268
COc1c(n2ccsc2n1)C[NH2+][C@H]3CCCNC3=O C50395169
C[NH+]1CCC[C@@H](C1)N(C)S(=O)(=O)c2ccnc(c2)N C53250872
C[NH2+][C@H](c1ccc2c(c1)NC(=O)CO2)[C@@H]3COCCO3 C55299699
C[C@@]1(C(=O)N(C(=O)N1)CC2CC[NH2+]CC2)c3ccccn3 C57848156
C1C[C@@H](OC1)C(=O)Nc2nnc(s2)C3CC[NH2+]CC3 C58232468
Cc1cc(no1)NC(=O)CC[NH+]2CCC[C@H]2[C@@H]3CCCN3 C51359420
CC[NH2+]C(C)(C)C(=O)Nc1ccc(nc1)S(=O)(=O)C C61290494
C[C@H]([C@H](c1cnn(c1)C)Sc2nnc3n2cccc3)[NH3+] C61405844
C[C@@H](c1nnc2n1CCCCC2)NC(=O)[C@H]3CC[NH2+]C3 C62114021
c1c([nH+]n(c1N)[C@@H]2CCS(=O)(=O)C2)[C@@H]3CCCOC3 C62236495
c1cc(oc1c2c(nnn2CC#N)C[NH3+])Br C62296024
Cc1c2cc(cnc2n(n1)C)NC(=O)C3(CC[NH2+]CC3)C C62840250
C[C@H](c1nnc2n1CCC2)NC(=O)[C@]3(CCC[NH2+]C3)C C62854665
CCC[C@@]1(CCC[NH2+]C1)C(=O)N[C@@H](C)c2nncn2C C62855270
C[C@]1(CCC[NH2+]C1)C(=O)Nc2ccc(nc2)n3ccnc3 C62855319
CC[C@@]1(CC[NH2+]C1)C(=O)N[C@@H](C)c2nnc3n2CCC3 C62891682
Cc1nccn1c2c(cccn2)NC(=O)[C@]3(CC[NH2+]C3)C C62894114
COC(=O)[C@H]1C(=c2cc(ccc2=[NH+]C1=O)F)NCCO C64887852
c1cc([nH]c1)[C@H]2CCC[NH+]2CCCN3C(=O)CNC3=O C66422131
CC1(C(=O)N(C[C@H](O1)C[NH3+])c2ccc(cc2)N(C)C)C C11632297
c1ccc2c(c1)OC[C@H](O2)C(=O)NC[C@@H]3CCC[NH2+]C3 C19267173
C[NH+]1CCCN(CC1)S(=O)(=O)c2ccccc2N C20217576
C[C@H]1CCCCN1S(=O)(=O)NC[C@@H]2CCC[NH2+]C2 C20257881
Cc1ccc(o1)[C@@H](C[NH3+])N(C)[C@@H]2CCS(=O)(=O)C2 C36869681
Cc1c(c(=O)[nH]c(n1)C)[C@@H](C)N[C@H]2C[NH+]3CCC2CC3 C37655321
CS(=O)(=O)N1CCC(CC1)[NH2+][C@H]2CCCC[C@@H]2O C37691563
C[C@@H](c1ccc2ccccc2c1OCc3ncon3)[NH3+] C37710355
Cc1nnc(o1)COc2c3ccccc3ccc2[C@H](C)[NH3+] C37710358
c1cc(ccc1c2[nH+]ccn2CCN3CCOCC3)N C37974222
c1ccc2c(c1)cc(c(=O)[nH]2)C[NH2+]C[C@@H]3COCCO3 C38060638
CCC[NH+]([C@@H]1CS(=O)(=O)C[C@@H]1O)C2CCNCC2 C37693428
c1c(sc(n1)N2C(=O)CC3(CCCC3)CC2=O)C#CC[NH3+] C40224111
C[NH+]1CCC[C@H](C1)NCc2c[nH]nc2c3cccnc3 C40673088
Cc1ccc(c(c1)[C@@H](Cn2cnc(cc2=O)C)[NH3+])OC C40728063
C1CCN(CC1)S(=O)(=O)N2[C@@H]3CC[C@H]2CC(C3)[NH3+] C40749897
C1C[NH2+]Cc2c1c(c(s2)NC(=O)[C@@H]3CCOC3)C#N C40930177
CC[C@H](c1nc(cs1)c2ccc(c(c2)[N+](=O)[O-])C)[NH3+] C41162353
CC[C@@H](c1nc(c(s1)C)c2cccc(c2)[N+](=O)[O-])[NH3+] C41162441
c1cc(ccc1c2csc(n2)[C@@H](C3CC3)[NH3+])[N+](=O)[O-] C41163084
C[C@H]1CN([C@@H](CO1)C)C2(CCS(=O)(=O)CC2)C[NH3+] C42332303
CC(C)(C)CC(C)(C)NC(=O)C(=O)N1CC[NH2+]CC1 C43438449
CSC(=N/[NH+]=C(/c1cncc(n1)Cl)\N)SC C38331973
Cc1cc(no1)C[NH2+]Cc2cc3ccccc3[nH]c2=O C44692601
Cn1cc(cn1)[C@@H](C[NH3+])n2ccnc2c3cccs3 C45047757
c1cc(ccc1C#CCO)C(=O)NCCn2cc[nH+]c2 C49081322
c1cc(ccc1C#CCO)OCC[NH+]2CCNC(=O)C2 C49616810
c1csc2n1c(c(n2)N3CCS(=O)CC3)C[NH3+] C49692226
C[C@@H]([C@H]1CCCC[NH2+]1)NS(=O)(=O)C2CCOCC2 C50199672
c1cc(oc1c2nnc(o2)CCC[NH3+])Br C50283696
C[C@H](c1nncn1C)n2ccc3c2CC(C[C@@H]3[NH3+])(C)C C50422289
C[NH+](Cc1cc2ccccc2nc1N)CC(=O)N(C)C C50813434
CCn1c2ccc(cc2oc1=O)[C@H]([C@@H]3CCCCO3)[NH3+] C51363189
c1cc(ncc1C[NH3+])N2C(=O)CC3(C2=O)CCCCC3 C51953246
C1C[C@@H](C[NH2+]C1)CC(=O)NC[C@H]2CCS(=O)(=O)C2 C54292742
Cn1c2c(cn1)[C@@H](CCC2)NC(=O)C[C@H]3CCC[NH2+]C3 C54307377
C[C@@H]1C[NH2+]CCN1Cc2cc(=O)oc3c2ccc(c3)O C54373241
CC(C)(C)[NH+]1CCN(CC1)[C@@H]2CS(=O)(=O)C[C@@H]2N C54493158
CC[NH2+][C@H](c1ccc2c(c1)CC(=O)N2)[C@@H]3COCCO3 C55300115
c1cc2c(cc(=O)oc2cc1O)C[NH+]3CCC[C@H](C3)O C55421963
Cc1ccc(cc1)[C@H]2C(=O)N(C(=O)N2)C3CC[NH2+]CC3 C57846886
C[C@]1(CCS(=O)(=O)C1)NCCN2CCC[NH2+]CC2 C61275681
c1ccn2c(c1)nnc2S[C@@H](C[NH3+])c3ccncc3 C61406478
Cn1ccn(c(=O)c1=O)Cc2cc(cs2)C#CC[NH3+] C61797255
C[C@H]1C[NH+](CCCO1)CC(=O)N(C)c2ccc(cc2)N C61913058
c1cnc(c(n1)C[NH3+])N2CCN(CC2)CC(F)(F)F C61940699
CC1(CC(=O)N(c2cc(ccc2O1)C(=O)CC[NH3+])C)C C62556823
CC[C@]1(CCC[NH2+]C1)C(=O)N[C@H]2CCS(=O)(=O)C2 C62852313
CC[C@]1(CC[NH2+]C1)C(=O)NC[C@@H]2CCS(=O)(=O)C2 C62896949
Cc1ccc(o1)C[NH+](C)[C@@]2(CCS(=O)(=O)C2)CN C62962450
C1CS(=O)(=O)C[C@@H]1N(C[C@H](CO)O)C(=S)S C02427073
C1CS(=O)(=O)C[C@H]1SCC(=O)NCCCO C35607120
Cc1c(sc(=O)[nH]1)S(=O)(=O)N2CCC(CC2)O C35612108
C[C@@H]1CCC[C@H]([NH+]1[C@@H](C)C(=O)N[C@@H](C(C)C)C(=O)[O-])C C36100981
CCC[C@@](C)(C(=O)[O-])[NH2+]Cc1cn2ccccc2n1 C36808336
C1CN(CCC12C(=O)NC(=O)N2)C(=O)CCCl C37832744
C[C@@H](c1ccc(cc1)S(=O)(=O)N(C)CCO)O C37899739
C1CCNC(=O)[C@H](C1)NC(=O)[C@H]2CCS(=O)(=O)C2 C40521613
Cc1cc(c(s1)C)S(=O)(=O)N(CCO)CCO C40764489
CCC[C@@](C)(C(=O)[O-])[NH2+]C1CCS(=O)(=O)CC1 C41805935
C1CCC(C1)(C(=O)[O-])[NH2+]C[C@@H]2CCS(=O)(=O)C2 C41833919
C1CCC(C1)(C(=O)[O-])[NH2+]C[C@H]2CCS(=O)(=O)C2 C41833920
CCN(CCC#N)c1ccc(cc1N)S(=O)(=O)C C42450619
CN(C[C@@H](COC)O)C(=O)c1ccccc1C#CCCO C42527617
C[C@@]1(CCS(=O)(=O)C1)[NH2+]C2(CCCC2)C(=O)[O-] C44883742
C[C@@H]1CN([C@@H](CO1)C)CCC[C@@](C)(C(=O)[O-])[NH2+]C C45390065
CCC[NH2+][C@@](C)(Cn1cc(cn1)Br)C(=O)[O-] C45437578
CC[NH2+][C@@H](Cn1ccnc1c2ccccc2)C(=O)[O-] C45437628
C[C@@](Cn1ccnc1c2ccccc2)(C(=O)[O-])[NH2+]C C45437781
CC(C)[NH2+][C@@H](Cn1ccc(n1)C(F)(F)F)C(=O)[O-] C45459957
CC(C)[NH2+][C@@](C)(Cn1ccc(n1)C(F)(F)F)C(=O)[O-] C45460224
Cc1ccc2cccc(c2n1)OC[C@@H](C(=O)[O-])[NH2+]C(C)C C45542737
Cc1nnc(s1)SC[C@H](C(=O)[O-])[NH2+]C2CC2 C45592947
C[C@@H]1CN(CC(O1)(C)C)CC[C@@](C)(C(=O)[O-])[NH2+]C C45709548
CC[C@H]1CO[C@H](CN1CC(=O)N(C)CCC(=S)N)C C48915077
CCCC1CCC(CC1)(C(=O)[O-])[NH2+][C@@H](C)C(=O)N(C)C C49115894
C1C[C@@H](C(=O)NC1)NC(=O)[C@H]2CCS(=O)(=O)C2 C49499359
Cc1c(c(n(n1)C[C@H](C(=O)[O-])[NH2+]C2CC2)C)Cl C50588149
CCCC[C@@H](C)[NH2+]C1(CCS(=O)(=O)CC1)C(=O)[O-] C50891156
CN(C[C@@H](COC)O)C(=O)c1cccc2c1NCCC2 C50958023
C[C@@H](CN(C)C(=O)c1c[nH]c2ccccc2c1=O)O C51818655
CC[C@H](C)N(CCOC)[C@@H]1CS(=O)(=O)C[C@@H]1N C54493380
C[C@@H](C(=O)N(C)C)[NH2+]C1(CCC(CC1)C(C)C)C(=O)[O-] C54557853
C[C@H](C(=O)N(C)C)[NH2+]C1(CCC(CC1)C(C)C)C(=O)[O-] C54557854
Cc1ccc2c(c1C)N(C(=O)[C@@H]2N)CCCC(=O)N(C)C C43453850
CN(CCC(=O)OC)C(=O)C1(CCCC1)C(=S)N C44781770
CCC1CCC(CC1)(C(=O)[O-])[NH2+]Cc2cnc(cn2)C C61323807
CC[NH2+][C@@H](CCn1cc(cn1)Br)C(=O)[O-] C62536271
c1c(cn(n1)CC[C@H](C(=O)[O-])[NH2+]C2CC2)Br C62536305
Cc1c(c(n(n1)CC[C@H](C(=O)[O-])[NH2+]C)C)Br C62538454
C[NH2+][C@H](CCn1cc(cn1)c2ccccc2)C(=O)[O-] C62538883
Cc1ccc2cccc(c2n1)OCC[C@H](C(=O)[O-])[NH2+]C C62594721
CCC[C@]1(CCC[NH2+]C1)C(=O)N(CC(=O)[O-])C2CC2 C62858771
CCC[C@@]1(CCC[NH2+]C1)C(=O)N(C)C(C)(C)C(=O)[O-] C62861248
C[C@H](CC(=S)N)N(C)c1c(=O)n(ccn1)C(C)C C63089446
CN(CCC(=S)N)S(=O)(=O)C[C@@H]1CCCO1 C63155939
CC(C)[C@@H](C(=O)[O-])NC(=O)CC1=c2ccccc2=[NH+]C1 C63479713
CCn1c(n[nH]c1=S)CNC(=O)[C@H](C)CSC C66928273
C[C@H](CSC)C(=O)NCCc1n[nH]c(=S)n1C C67050999
C[C@H](COCC(F)(F)F)NC(=O)[C@@H]1CCC(=O)N1 C67298818
Cc1ccc(cc1)NC(=O)C[C@H]2C(=O)n3c(ncn3)S2 C00556275
Cc1ccc(cc1)N2C(=O)/C(=C\c3ccc(o3)C)/C(=O)NC2=O C05043680
C[C@@H]1CCCCN1S(=O)(=O)c2ccc3c(c2)NC(=O)CO3 C04597919
CC1([C@H]2CC[C@@]1([C@@H](C2)/N=C/C3C(=NC(=O)N(C3=O)C)O)C)C C06664353
C=CCN1C(=O)/C(=C\c2[nH]c3ccccc3n2)/C(=O)N=C1S C06780774
Cc1cc(on1)CN2C(=O)[C@@]3(CCCc4c3ccs4)NC2=O C08156001
c1cc(sc1/C=N/N2CC(=O)NC2=O)N3CCCCC3 C08217210
Cc1cccc(c1)N2C(=O)/C(=C/c3ccco3)/C(=O)NC2=O C00227217
Cn1cccc1/C=C\2/C(=NC(=O)N(C2=O)c3ccccc3F)O C08995010
Cc1cc\2c(c(=O)[nH]1)C(=O)O/C2=C\c3ccc(c(c3)OC)OC C12446909
Cc1c(c(n(n1)C)C)NC(=O)c2cc3ccccc3oc2=O C12895332
C[C@@H]1CCc2c(cnc3n2ncc3C(=O)NC[C@H]4CCCO4)C1 C15723150
Cc1cc(c(cc1Cl)C)S(=O)(=O)Nn2cnnc2 C16780776
c1cc(oc1)CN2C(=O)/C(=C\c3cccs3)/C(=NC2=O)O C17145715
Cc1ccc(cc1)[C@H]2[C@@H]3[C@H](C(=O)N(C3=O)C)[C@](N2)(C)C(=O)OC C19209065
CN1C(=O)c2ccc(cc2C1=O)N[C@H]3CCS(=O)(=O)C3 C19270717
Cc1ccc(cc1)C(=O)Nc2nnc(s2)S(=O)(=O)C C17044586
C[C@H]1CCCCN1S(=O)(=O)N[C@@H]2CCCc3c2cnn3C C26849722
Cc1c(c(n(n1)c2ccccc2)C)C(=O)Nc3cnn(c3C)C C28236206
Cc1cc(n(c(=O)c1C#N)N/C=C/2\C=CC=C(C2=O)OC)C C04582485
Cc1ccccc1NC(=O)C2=CC=CN3C2=NS(=O)(=O)CC3 C07016100
C[C@H](c1nncn1C)NC(=O)c2c(ccc(n2)Cl)Cl C37990976
c1cc(ccc1/C=C/2\C(=O)NC(=O)S2)Oc3cnccn3 C04108329
CC1=C2[C@@H](C3=C(COC3=O)N[C@@H]2N=N1)c4ccc(cc4)OC C38709872
COC(=O)N1[C@@H](c2c(c(c(s2)Cl)Cl)S1(=O)=O)O C39293688
CCOn1c(c(c2c1-c3c(c(ccn3)OC)C(=O)CC2)O)C C39458125
c1ccc2c(c1)OC[C@@H](O2)C(=O)NC[C@@H]3C4=C(CCC4)N=N3 C39485722
c1cc(sc1)c2cc3nc(cc(=O)n3[nH]2)c4cnccn4 C23505267
C/C(=N\N=C/1\NC(=O)CS1)/c2cc3ccccc3oc2=O C33479059
C[C@H](c1ccc(s1)Cl)Nc2c(=O)n(c(=O)n(n2)C)C C42374387
Cc1cc(cc2c1ncn(c2=O)[C@@H](C)c3[nH]ncn3)Cl C43135959
COc1c(cccn1)C(=O)Nc2nc3c(s2)C(=O)CCC3 C44450628
Cc1c(snn1)C(=O)Nc2nc3c(s2)C(=O)CCC3 C44450679
CSc1nnc(s1)CN2C(=O)C3(CCCCC3)NC2=O C49418290
Cc1c(c(n(n1)C)C)S(=O)(=O)NC2(CCCCC2)C#N C49538219
Cc1c2c([nH]n1)C(=O)N([C@@H]2c3cc(ccc3OC)OC)C C04909126
C[C@@H]1CCCN1S(=O)(=O)c2c(nc3n2cccc3)NC C50631086
CC1(C(=O)N(C(=O)N1)Cc2nc3c(ccs3)c(n2)Cl)C C50840582
C[C@]1\2CC[C@H](C1(C)C)C/C2=N/NC(=O)C3=NN(C(=O)CC3)C C23533249
Cc1ccc(cc1)[C@H]2[C@@H]3[C@H](C(=O)N(C3=O)C)[C@@](N2)(C)C(=O)OC C19209062
Cc1ccc(cc1)/C=C\2/C(=O)NC(=O)N(C2=O)Cc3ccco3 C06190035
Cc1nnc(s1)n2c(c(nn2)CO)C(Cl)(Cl)Cl C62426592
c1csc2n1c(c(n2)N3CC[C@H](C3)[NH+]4CCCC4)C(=O)[O-] C62981030
c1ccc2c(c1)CC[C@@H](C(=N2)O)SC3=NC=NC4=NC=N[C@@H]43 C63316095
c1ccc2c(c1)CC[C@H](C(=N2)O)SC3=NC=NC4=NC=N[C@@H]43 C63316096
CC1=CC(=NC(=O)[C@H]1CNC(=O)[C@H]2COc3ccccc3O2)C C64147509
CC1=C2[C@H](SCC(=O)N[C@@H]2N=N1)c3ccc4c(c3)OCCO4 C63795178
Cc1ccoc1C(=O)N[C@@H](C)c2nnc3n2CCCCC3 C54536955
C[C@@H]1Cc2ccccc2N1C(=O)N[C@@H](C)c3nncn3C C46964606
c1ccc2c(c1)CC[C@@]3(C2)C(=O)N(C(=O)N3)CCn4cccn4 C66408476
c1cc2n(c(=O)c1)C[C@@H]3C[C@H]2C[NH+](C3)C[C@@H](/C=N/c4nccs4)O C04482139
Cc1ncc2n1c3ccccc3nc2N4CC[NH+](CC4)CCO C01499839
c1cc2c(c(c1)S(=O)(=O)NCC[NH+]3CCCC3)nsn2 C00174933
CC(C)C(=O)NCc1c2c(c(c3c1OCO3)OC)C[NH+](CC2)C C08765219
Cc1cc(c(c(c1)C)NC(=O)C[NH+](C)[C@H]2CC(=O)N(C2=O)C3CC3)C C10169054
C[NH+]1CCc2nc3cc(ccc3c(=O)n2CC1)C(=O)NCC=C C19590761
COC(=O)C1(CCOCC1)C[C@H]2CC(=NO2)[C@H]3CCC[NH2+]C3 C19592454
c1cc2cc(ccc2nc1)OCc3nc(on3)C4CC[NH2+]CC4 C19786421
Cn1c2c(c(=O)n(c1=O)C)C[NH+](CN2)CCc3ccc(cc3)SC C20320200
Cn1cc(cn1)c2ccnc(n2)NC[C@@]3(CCSC3)[NH+](C)C C23214992
Cc1cnc(cn1)C(=O)Nc2ccccc2N3CC[NH+](CC3)C C32675963
CC[C@H](c1cccc(c1)[N+](=O)[O-])[NH2+]C2CCS(=O)(=O)CC2 C36331419
Cc1c(c(n[nH]1)C)S(=O)(=O)N2CC[NH+](CC2)CCC(C)C C37840863
Cc1c(c(n[nH]1)C)S(=O)(=O)N2CCC[C@H](C2)[NH+]3CCCC3 C37840893
c1cc2c(cc1F)c3c([nH]2)c(=O)n(cn3)CCCn4cc[nH+]c4 C08579052
Cc1c(c(on1)C)S(=O)(=O)N2CCC[C@@H](C2)[C@@H]3CCC[NH2+]3 C37917585
CN1CCc2c1ccc(c2)[C@@H](CNC(=O)c3ccno3)[NH+](C)C C38669928
[H]/N=C\1/C(=C\C2=c3ccccc3=[NH+]C2)/C(=O)N=C4N1N=C(S4)CCC C38915394
C[C@@H]1C[C@H](C(=O)O1)S[C@@H]2NN=C(O2)C3=c4ccccc4=[NH+]C3 C39957703
CN(C)c1cc(cc[nH+]1)CNS(=O)(=O)N2CCCCCC2 C40087753
Cc1c(c(on1)C)S(=O)(=O)NCC[NH+]2C[C@@H](C[C@@H](C2)C)C C40105670
Cc1c(c(on1)C)S(=O)(=O)NCC[NH+]2C[C@H](C[C@@H](C2)C)C C40105671
C[C@@]1(C(=O)N(c2ccccc2S1)C)C(=O)NCCCn3cc[nH+]c3 C40808232
Cc1ccc2c3c(c(=O)n(cn3)CCc4c[nH]c[nH+]4)sc2n1 C42475868
CC1(C(=O)N(C(=O)N1)CCC[NH+]2CCOc3ccccc3C2)C C44978271
C[C@H](C(=O)N[C@@](C)(C#N)C(C)C)[NH+]1CCC2(CC1)OCCO2 C45749160
c1c(ncs1)C[NH+]2CCC[C@@H](C2)C(=O)Nc3nncs3 C48839044
CNc1cc(ccn1)S(=O)(=O)N2CCC(CC2)C[NH+](C)C C50671269
CC(C)(C)[NH2+]Cc1ccc(nn1)N(C)[C@@H]2CCS(=O)(=O)C2 C51447705
Cc1cccc2c1ncn(c2=O)CC(=O)NCC(C)(C)[NH+](C)C C53367693
c1ccc2c(c1)N=CN(S2(=O)=O)CC[NH2+]C[C@@H]3CCOC3 C53541976
CC[C@H](C)[NH+]1CCN(CC1)S(=O)(=O)c2ccc(nc2)NC C55085205
CC(C)C[NH+]1CCN(CC1)S(=O)(=O)c2cccnc2NC C55085243
c1cc(ncc1C(=O)N[C@H]2CC[NH+]3[C@@H]2CCCC3)n4ccnc4 C58299302
CC(C)(C)n1cc(cn1)C[NH2+][C@@H]2CCCN(C2)S(=O)(=O)C C62258900
Cn1c2c(cn1)c(nc(n2)C[NH+]3CCC[C@H]3CCCO)Cl C63077712
Cc1c(c(on1)C)CNC(=O)c2ccc(cc2)CN3CC[NH+](CC3)C C63111720
Cc1c(c(n(n1)C)Cl)C(=O)NC[C@@H](C)Cn2cc[nH+]c2C C63661031
c1ccc2c(c1)[C@@H]([NH+]=NC2=O)CC(=O)NC3=C[C@@H]4C(=CC=N4)C=C3 C64435063
c1ccc2c(c1)[C@@H]([NH+]=NC2=O)CC(=O)NC3=C[C@H]4C(=CC=N4)C=C3 C64435065
c1ccc2c(c1)[C@H]([NH+]=NC2=O)CC(=O)NC3=CC4=CC=N[C@@H]4C=C3 C64435313
C[NH+]1CCN(C[C@@H]1CCO)c2ncc(c(n2)N3CCCC3)F C65382444
CC(C)c1c(c(n(n1)C)N(C)C)C[NH2+][C@H]2CCc3nccn3C2 C65487953
Cc1nnc2n1C[C@H](CC2)[NH2+]Cc3cccc4c3OCCCO4 C65542871
CCC[NH+]1Cc2cccc(c2C1)NC(=O)c3ccc(=O)n(n3)C C66515199
Cc1c2ccccc2c(=O)n(n1)CC(=O)NC[C@@H]3CC[NH+](C3)C C66652630
Cn1c(=O)c2ccccc2c(n1)CC(=O)NC[C@H]3CC[NH+](C3)C C66652862
Cc1nnc(o1)[C@H](C)[NH+](C)CC(=O)Nc2cc(cc(c2)F)F C66836287
C[C@@H]1C[NH+](CCN1CC(=O)NCC(C)(C)N2CCOCC2)C C67118294
c1cc(oc1C[NH+]2CCCC2)C(=O)Nc3cnc4n3CCCC4 C67650226
Cn1c2c(c(=O)n(c1=O)C)C(=O)/C(=C/Nc3ccccc3)/C(=O)N2c4ccccc4 C02550981
C[C@@H]1[C@H]2[C@@H](N(C(=O)N([C@H]2N(C(=O)N1C)C)C)C)c3ccc(c(c3)OC)O C01025817
CC(C)(C)n1c(c2c(n1)C[S@@](=O)C2)NC(=O)c3cccc(c3)[N+](=O)[O-] C04106099
Cn1c2ccccc2c3c1nc(nn3)SCC(=O)NC4=NC(=O)CS4 C02746226
Cn1c2c(c(=O)n(c1=O)C)ncn2CC(=O)Nc3cccc(c3)SC C02853906
[H]/N=C/1\C(=C\c2ccc(cc2)OC(=O)c3ccco3)\C(=O)N=C4N1OC(=C4)C C05013810
c1cc(cc(c1)[N+](=O)[O-])C(=O)N[C@@]2(C(=O)N3CCSC3=N2)C(F)(F)F C01874512
C[C@H]1C=C(C(=O)[C@H](O1)n2cc(c(=O)[nH]c2=O)F)OC(=O)c3ccccc3 C01620057
Cc1cc(no1)NC(=O)c2ccc(cc2)S(=O)(=O)N3C[C@H](O[C@@H](C3)C)C C00888945
C[C@H]1[C@@H]2[C@@]34C=C[C@@H](O3)[C@@H]([C@@H]4C(=O)N2[C@@H](CC1=O)c5ccco5)C(=O)Nc6nccs6 C08764738
CC\1=C(C(=O)N(C(=O)/C1=C\Nc2cccc3c2cccn3)[C@H]4CCS(=O)(=O)C4)C#N C08993378
c1cc(cc(c1)Cl)n2c3c(cn2)c(=O)n(cn3)NC(=O)[C@@H]4CCCO4 C10251729
C[C@@H]1CS(=O)(=O)N(C1=O)c2ccc(c(c2)Cl)C(=O)N[C@@H]3CCS(=O)(=O)C3 C12024188
Cc1nc2c(ccs2)c(=O)n1NC(=O)c3c4ccccc4c(=O)n(n3)C C12615800
c1cc2cccnc2c(c1)NC(=O)C3=NN(C(=O)CC3)[C@@H]4CCS(=O)(=O)C4 C12622926
CC(=O)N1CCc2c(sc(c2C#N)NC(=O)[C@H]3CCCCN3S(=O)(=O)C)C1 C13792803
c1cc(oc1c2nnc(o2)CN3C(=O)C4(CCCC4)NC3=O)Br C14020857
Cc1cc(no1)NC(=O)C2=CC(=NS(=O)(=O)N2C)c3ccc(cc3)F C15673361
CCn1c2ccc(cc2nn1)C(=O)N(C)Cc3[nH]c(=O)c4ccccc4n3 C18099882
Cc1csc2n1c(=O)cc(n2)CN3C(=O)[C@](NC3=O)(C)c4ccco4 C22133132
c1cc(c(nc1)n2cccn2)NC(=O)c3ccc(cc3)N4C(=O)CCC4=O C23177318
COc1cc(cc2c1OCO2)[C@@H]3CC(=O)Nc4c3ncn4c5cccnc5 C35324359
CCNC(=O)/C(=C/c1c(nc2ccccn2c1=O)N3C[C@H](O[C@@H](C3)C)C)/C#N C05023706
Cc1cccc(c1)N2C(=O)C(=CN3CCN(CC3)C(=O)c4ccco4)C(=O)NC2=S C17393178
Cc1c(c(on1)C)S(=O)(=O)N2CCN(CC2)c3[nH]c4ccccc4n3 C38554336
CC1=NN([C@@](C1)(C(F)F)O)C(=O)[C@@H]2C=C(N=N2)c3ccc4c(c3)OCO4 C39237737
CC1=C(c2nc3ccccc3n2C(=O)[C@H]1/C=N/N4C(=O)CNC4=S)C#N C39336695
CC1(C(=O)N(C(=O)N1)CC(=O)N([C@@H]2CCS(=O)(=O)C2)C3CCCC3)C C09365906
C[C@@]12[C@@H]([C@@H]3[C@@H]([C@H]([C@H]1OC(O2)(C)C)OC4(CCOCC4)OC)OC(O3)(C)C)O C44889044
C[C@@]1(C(=O)N(C(=O)N1)CCn2c(=O)n3ccccc3n2)c4ccc(cc4)F C46581983
Cc1cc(no1)CN(C)S(=O)(=O)c2cc3c(cc2Cl)NC(=O)CO3 C46722529
c1ccc2c(c1)CCC[C@@H]2NC(=O)Cn3cnc4cc(ccc4c3=O)[N+](=O)[O-] C58103841
C[C@@]1(C(=O)N(C(=O)N1)Cc2nnnn2c3ccccc3)c4ccc(cc4)F C58361905
Cn1c(=O)c2ccccc2n3c1nnc3CNc4ccccc4N5CCCC5=O C53137371
CN1C(=O)CCC(=N1)C(=O)Nc2ccc(cc2)CN3C(=O)CSC3=O C60290886
c1cc(c(=O)[nH]c1)C(=O)N2CCN(CC2)CC3=NC(=O)C4=C5CCCC[C@H]5SC4=N3 C39792951
Cc1c2c(n(n1)c3ncccn3)N=C(C[C@H]2C(=O)c4ccc(cc4)OC)O C20717726
Cc1cc(c2c(nn(c2n1)C)C)C(=O)N3CCc4c3ccc(c4)S(=O)(=O)NC C63498068
Cc1cc(n2c(n1)c(cn2)[C@@H]3CC(=O)Nc4c3c(nn4c5ccccn5)C)C C65493707
Cn1c2c(c(n1)c3ccccn3)[C@H](CC(=O)N2)c4cc5c(c(c4)OC)OCO5 C65534920
C[C@@H]1CN(CC(O1)(C)C)C(=O)c2cc3c(=O)[nH]c(=O)n(c3nc2)C4CC4 C65610867
Cc1cc(ccc1NC(=O)C(=O)N2C[C@H](O[C@H](C2)C)C)Oc3ncccn3 C65707373
COC(=O)[C@@H]1Cc2ccccc2N1C(=O)CN3C(=O)C4(CCCC4)NC3=O C65726913
Cc1cc(ccc1n2cnnn2)C(=O)Nc3cc(c(c(c3)F)S(=O)(=O)C)F C66552273
C[C@H]1CCCC[C@@]12C(=O)N(C(=O)N2)CC(=O)N3CSC[C@@H]3C(=O)N(C)C C66657946
Cc1ccc(cc1NC(=O)c2cc(on2)c3ccco3)N4C(=O)CCC4=O C66684049
Cc1cnc(o1)c2cccc(c2)NC(=O)C3=CC=CN4C3=NS(=O)(=O)CC4 C66809632
C[C@@H](c1nncn1C)NC(=O)c2csc(n2)c3ccc4c(c3)OCCO4 C66823406
CCN(C1CCN(CC1)C(=O)NC2CCC3(CC2)OCCO3)S(=O)(=O)C C66976820
c1cncc(c1NC(=O)[C@H]2CC(=O)N(C2)c3cc(cc(c3)F)F)[N+](=O)[O-] C67169053
Cc1ccc2cc(c(=O)[nH]c2c1)[C@@H](c3nnnn3CCOC)[NH+]4CCCCC4 C04162234
CC(=C)Cn1c2c(=O)[nH]c(=O)n(c2nc1SCC[NH+]3CCOCC3)C C00634471
CC(C)(C)n1c(nnn1)[C@H](c2cc3cc(c(cc3[nH]c2=O)OC)OC)[NH+]4CCCC4 C01222815
COc1cccc(c1)c2nnnn2[C@H]3CO[C@H]4[C@@H]3OC[C@@H]4[NH2+]Cc5ccco5 C04270660
Cc1cccc2c1[nH]c(=O)c(c2)[C@@H](c3nnnn3CCOC)[NH+]4CCCCC4 C04537432
C[C@@H](C(=O)NN=C1CC[NH+](CC1)C)N(c2ccc(cc2)OC)S(=O)(=O)C C01191739
COCCn1c(nnn1)[C@@H](c2cc3cc4c(cc3[nH]c2=O)OCO4)[NH+]5CCCCCC5 C06239128
CC[C@H](c1nnc(o1)SCC(=O)N2CC(=O)Nc3c2cccc3)[NH+](C)C C07781792
COc1ccc2c(c1)cc(c(=O)[nH]2)[C@H](c3nnnn3C[C@@H]4CCCO4)[NH+]5CCCC5 C00893114
COc1ccc2c(c1)cc(c(=O)[nH]2)[C@H](c3nnnn3C[C@H]4CCCO4)[NH+]5CCCC5 C00893109
CNC(=O)[C@H]1CN(c2ccccc2O1)C(=O)C[NH+](C)Cc3cnn(c3)c4ccccc4 C09976750
C[C@@H](c1nnc2n1CC[NH+](CC2)Cc3ccc4cccc(c4n3)OC)NC(=O)C5CC5 C11790302
C[C@@H]1CCC[NH+](C1)[C@@H](c2cc3cc4c(cc3[nH]c2=O)OCO4)c5nnnn5CCOC C06283163
C[C@H]1CCC[NH+](C1)[C@@H](c2cc3cc4c(cc3[nH]c2=O)OCO4)c5nnnn5CCOC C06283275
Cc1ccc2c(c1)cc(c(=O)[nH]2)[C@H](c3nnnn3CCOC)N4CC[NH+]5CCC[C@@H]5C4 C19220899
Cc1cc(c2c(c1)cc(c(=O)[nH]2)[C@H](c3nnnn3CCOC)N4CC[NH+](CC4)C)C C19568159
Cc1ccc2cc(c(=O)[nH]c2c1C)[C@H](c3nnnn3CCOC)N4CC[NH+](CC4)C C20082799
Cc1cc2cc(c(=O)[nH]c2cc1C)[C@H](c3nnnn3CCOC)N4CC[NH+](CC4)C C20083663
Cn1cc[nH+]c1CN2CCN(CC2)c3c(nc4c(n3)non4)NCc5ccccc5 C20208014
CCCC[NH+]1CCN(CC1)CCn2c(c(n3c2nc4c3c(=O)[nH]c(=O)n4C)C)C C20816331
Cc1c[nH]c([nH+]1)CN2CCC3(CC2)C(=O)N(C(=O)N3CCc4ccc(cc4)OC)C C14541213
CC[NH+]1CCN(CC1)c2c3cnn(c3nc(n2)NCCN4CCOCC4)C C21930081
Cc1c(nc(o1)c2ccc(cc2)C(=O)NC)C[NH+]3CCN(CC3)S(=O)(=O)N(C)C C21941788
CC1CC[NH+](CC1)Cc2nnnn2CC(=O)NC[C@H]3c4ccccc4CCO3 C23581659
Cc1c(c(n(n1)CC(=O)N2CC[NH+](CC2)CC(=O)NC(C)C)C)[N+](=O)[O-] C26267530
CC1CC[NH+](CC1)[C@@H](CNS(=O)(=O)c2cn(c(=O)n(c2=O)C)C)c3cccs3 C31075531
COc1ccc2c(c1)cc(c(=O)[nH]2)[C@@H](c3nnnn3C[C@@H]4CCCO4)[NH+]5CCCCC5 C00893120
CC[NH+]1CCN(CC1)C(C)(C)CNS(=O)(=O)c2ccc3c(c2)oc(=O)n3C C36090128
C[NH+](C)CCCn1ccc2c(c1=O)cc3c(n2)ccn(c3=O)c4[nH]nc(n4)SC C40398874
C[NH+](C)[C@@H](CNC(=O)c1c2c(n(n1)[C@H]3CCS(=O)(=O)C3)CCCC2)c4ccco4 C40988118
CN1C(=O)c2ccc(cc2C1=O)S(=O)(=O)NC[C@@H](c3ccco3)[NH+](C)C C42625935
Cc1c(c(on1)C)C[NH+](C)CC(=O)Nc2cc3c(cc2C(=O)C)OCO3 C46407135
CN1CC[NH+](CC1=O)Cc2ccc(cc2)c3[nH]c(=O)cc(n3)CCn4cccn4 C48156038
C[C@H]1CN(C[C@@H](N1CCC[NH+](C)C)C)S(=O)(=O)c2ccc3c(c2)oc(=O)[nH]3 C36125317
CC(C)(CNC(=O)C1CCN(CC1)c2c3cnn(c3ncn2)C)C[NH+](C)C C49980100
Cc1nc(on1)C2CC[NH+](CC2)[C@@H](C)C(=O)Nc3ccc(cc3[N+](=O)[O-])OC C53640680
Cc1nc2c(cnn2C)c(n1)N3CCC(CC3)C(=O)NCC(C)(C)C[NH+](C)C C57139876
CNC(=O)c1ccc(c(c1)[N+](=O)[O-])Sc2nnc(o2)C[NH+]3CCCC3 C53551575
COc1ccc2=[NH+]CC(=c2c1)CCNC(=O)c3nc(no3)C4=CN=C5[C@@H]4C=CC=C5 C63271669
COC(=O)[C@@H]1[C@H]2CCN(CCN2C(=O)C[C@@H]1OC3CCCC3)Cc4[nH]cc[nH+]4 C64044258
c1cc(c(cc1[N+](=O)[O-])NC(=O)C(=O)N2CCC[NH+](CC2)C3CC3)OC(F)F C64305018
CC[NH+]1CCN(CC1)CCNC(=O)c2ccc(cc2)n3c4c(cccn4)nn3 C64896415
Cn1c2ccc(cc2sc1=O)S(=O)(=O)N3CCC(CC3)C(=O)NCC[NH+](C)C C65022012
CN(CCC1=NO[C@H](N1)[C@@H]2C=c3ccc(cc3=[NH+]2)OC)C(=O)c4ccoc4 C65181647
Cc1cc(nc([nH+]1)C)N2CCC[C@@H](C2)OC(=O)CN(C)c3c4c([nH]cn4)ncn3 C66732133
Cc1c(nnn1c2ccc3c(c2)OCCO3)C(=O)NC[C@H](c4ccco4)[NH+](C)C C67133138
Cc1c(nnn1c2cccc3c2nccc3)C(=O)NC[C@H](C)Cn4cc[nH+]c4C C67138435
C[NH+]1CCN(CC1)CCCNC(=O)c2cc(cc3c2OCCO3)[N+](=O)[O-] C67190698
CC(=O)NC[C@H]1CCC[NH+](C1)Cn2cnc(n2)c3ccc(cc3)[N+](=O)[O-] C67382152
c1cc2nc(cn2cc1Cl)CN3CC[NH+](CC3)CCCN4C(=O)CNC4=O C67411367
CC[C@@H](C(=O)[O-])NC(=O)Cc1c(c2cc(c(cc2oc1=O)OC)Cl)C C02120918
CC1([C@@H](N2[C@@H](S1)[C@H](C2=O)NC(=O)[C@@H](c3ccccc3)N=C)C(=O)[O-])C C03977817
Cc1c(ccc2c1oc(=O)c3c2CCC3)OCC(=O)N[C@@H](C(C)C)C(=O)[O-] C02146399
CC(C)[C@@H](C(=O)[O-])N1C(=O)/C(=C/c2cc(c(c(c2)OC)O)OC)/SC1=S C01800913
CC(=O)Oc1ccc(cc1)/N=N/c2c3ccc(cc3ccc2O)S(=O)(=O)[O-] C03844577
CC1=C(N2[C@@H]([C@H](C2=O)NC(=O)c3cc(nn3C)C(F)(F)F)SC1)C(=O)[O-] C02784991
CC1=C(N2[C@H]([C@@H](C2=O)NC(=O)c3cc(nn3C)C(F)(F)F)SC1)C(=O)[O-] C02784992
Cc1coc2c1cc3c(c(c(=O)oc3c2)CCC(=O)N[C@H](C(C)C)C(=O)[O-])C C11865396
CN1C(=O)N([C@@]2([C@]1(NC(=O)N2CC(=O)[O-])c3ccccc3)c4ccccc4)C C12416593
Cc1ccc(c(c1)C)NC(=O)Cn2cnc3c(c2=O)c(c(o3)C)C(=O)[O-] C13056158
Cc1cc(c(c(c1)C)NC(=O)Cn2cnc3c(c2=O)c(c(o3)C)C(=O)[O-])C C13056197
Cc1cccc(c1NC(=O)[C@@H](C)n2cnc3c(c2=O)c(c(o3)C)C(=O)[O-])C C13057682
CNC(=O)CN(C)S(=O)(=O)c1cc(c(cc1Cl)Cl)C(=O)[O-] C13077207
CN([C@H]1CCS(=O)(=O)C1)S(=O)(=O)c2ccc(c(c2)C(=O)[O-])O C13196645
Cc1cccc(c1NC(=O)CSc2nnc(n2CC=C)C)C(=O)[O-] C13245454
COc1ccc2c(c1)cc(c(=O)o2)c3csc(n3)NC(=O)C=CC(=O)[O-] C22135284
Cn1c(c2ccc(cc2nc1=S)C(=O)Nc3ccccc3n4cncn4)[O-] C25005574
Cc1cc(no1)N2[C@@H](C(=C(C2=O)[O-])C(=O)c3c(c[nH]c3C)C)c4ccco4 C25077169
CC(=O)N(C)Cc1cccc(c1)NC(=O)c2ccc3c(c2)nc(=S)n(c3[O-])C C25961492
CC(C)n1c2c(cc(cn2)[N-]S(=O)(=O)c3ccc(cc3)C(=O)NC)cn1 C32098029
CC[C@H]1C(=O)Nc2cc(c(cc2O1)S(=O)(=O)N3CCC(CC3)C(=O)[O-])C C32918086
Cc1[nH]c(=O)c(c(n1)/C=C/c2cccc(c2OC)OC)[C@@H](C)C(=O)[O-] C16852485
Cc1cc(nc(n1)C)[N-]S(=O)(=O)c2ccc(cc2)NC(=O)c3ccco3 C01299185
Cc1cc(no1)N2[C@H](C(=C(C2=O)[O-])C(=O)c3ccco3)c4ccc(cc4)O C09329364
Cc1c(c(nn1C)C(=O)N[C@@H]2[C@H]3N(C2=O)C(=C(CS3)C)C(=O)[O-])Cl C02758713
c1cc(ccc1NC(=O)CSc2ccncc2)S(=O)(=O)[N-]c3nccs3 C06145915
CS(=O)(=O)CCCNS(=O)(=O)c1ccc(c(c1)C(=O)[O-])Br C38047301
Cc1c(c(n(n1)c2cccc(c2)Cl)[O-])S[C@@H]3C(=O)NC(=O)N=N3 C38819179
Cc1ccc(o1)[C@@H]2C(=C(C(=O)N2CCO)[O-])C(=O)c3ccc4c(c3)C[C@@H](O4)C C40095666
COc1cc(cc(c1OC)OC)[C@@H]2C(=C(C(=O)N2)[O-])C(=O)c3cccs3 C40115622
Cn1c(c(cn1)C(=O)[O-])NS(=O)(=O)c2cc(cnc2)Br C44242954
Cc1cc(no1)CNS(=O)(=O)c2cc(sc2Br)C(=O)[O-] C44721030
c1c(cnc(c1S(=O)(=O)NCc2[n-]nnn2)Cl)Br C44931957
Cc1cc(cc(c1C)[N-]S(=O)(=O)c2c[nH]nc2)S(=O)(=O)N(C)C C48232093
C[C@@H](/C(=N/S(=O)(=O)N(C)C)/[O-])NC(=O)c1ccc(s1)Br C48868551
CCNc1c(cc(cn1)Br)S(=O)(=O)[N-]c2ncccn2 C50634528
Cc1cc(n(n1)C/C(=C(\C#N)/C(=O)Nc2ccc(cc2)C(=O)N(C)C)/[O-])C C51474609
CC(C)N(CCO)S(=O)(=O)c1cc(oc1Br)C(=O)[O-] C55313620
COc1ccc(cc1)N2C[C@@H](CC2=O)/C(=N/c3[nH]nc(n3)C(F)(F)F)/[O-] C26251547
c1cc2c(cc1Cl)N(C(=O)CO2)C/C(=N/c3[nH]nc(n3)C(F)(F)F)/[O-] C37171447
Cc1c(cnn1c2ccc(cc2)Br)C(=O)Nc3[n-]nnn3 C60380381
CCNc1c(cc(cn1)Br)S(=O)(=O)[N-]c2cnoc2 C61685912
c1ccc2c(c1)c(c(c(=O)o2)/C=N/[C@H](CC3=c4ccccc4=[NH+]C3)C(=O)[O-])[O-] C63624894
C[C@@H]1C(=C(N=N1)C)[C@H](C(=O)[O-])NC(=O)c2cc(nc3c2cccc3)OC C65386026
COC(=O)c1ccc(cc1S(=O)(=O)[N-]c2ccc3c(c2)NC(=O)CO3)F C66578093
CC(C)CS(=O)(=O)[N-]c1ccccc1n2c3c(cn2)c(=O)[nH]cn3 C66580243
c1ccc(cc1)S(=O)(=O)Cc2ccccc2/C(=N/C3=NC(=O)CN3)/[O-] C66621650
CCn1c(c(c(n1)C)CNC(=O)c2ccccc2[N-]S(=O)(=O)CC)C C66733367
Cc1nccn1Cc2ccc(cc2)[N-]S(=O)(=O)c3c[nH]c4c3cccn4 C66737864
Cc1c(c(n(n1)C)C)[C@H](C)NC(=O)c2ccc3c(c2)nc(=S)n(c3[O-])C C67304693
c1c(c(=O)[nH]c(=O)n1[C@H]2[C@@H]([C@H]([C@H](CO2)O)O)O)F C01434684
c1nc(c2n1c(c(nn2)C(=O)N)N)C(=O)N C04477884
c1cn(c(=O)[nH]c1=O)[C@H]2[C@H]([C@@H]([C@@H](S2)CO)O)O C04958357
c1c(c(=O)[nH]c(=O)n1[C@@H]2C[C@@H]([C@@H](O2)CO)O)CNC(=O)CCl C05437236
Cn1c(=O)c(c(nc1OC)N)N[C@@H]2[C@H]([C@@H]([C@@H](CO2)O)O)O C05846946
CC(=O)N[C@H]1[C@@H](C=C(O[C@@H]1[C@@H]([C@@H](CO)O)O)C(=O)OC)O C06562927
C(c1c(c(=O)[nH]o1)Cl)[C@@H](C(=O)[O-])[NH3+] C06854860
c1cc(ccc1N)S(=O)(=O)NC2=NC(=O)[C@@H](C(=O)N2)[N+](=O)[O-] C06088990
C[C@@H]1[C@H]([C@@H]([C@@H]([C@@H](O1)n2c(=O)[nH]c(=O)cn2)O)O)O C05385822
CC(=O)N[C@@H]1[C@H]([C@@H]([C@@H](O[C@@H]1O)CO)O)OC C13304555
C([C@H]([C@H]([C@H](c1c(=O)[nH]c(=O)[nH]n1)O)O)O)O C16136245
c1cn(c(=O)[nH]c1=O)[C@H]2C=C([C@H]([C@@H]2O)O)CO C17142521
c1[nH]c(c(n1)/N=N/SC[C@H](C(=O)[O-])[NH3+])C(=O)N C05605513
C1=CN(C(=C2C(=CC=C[N+]2=O)N)C(=C1)N)[O-] C19801068
CC(=O)N[C@H]1[C@H]([C@@H]([C@@H](O[C@H]1O)CO)O[C@H]2[C@H]([C@@H]([C@@H](O2)CO)O)O)O C22046440
CC(=O)N[C@@H]1[C@H]([C@@H]([C@@H](O[C@H]1O)CO)O[C@H]2[C@H]([C@@H]([C@@H](O2)CO)O)O)O C22046444
CC(=O)N[C@H]\1[C@H]([C@@H]([C@H](O/C1=N/O)CO)O)O C22046514
c1nc2c(n1C[C@@H](C(=O)N)O)c(=O)[nH]c(n2)N C22053878
c1cn(c(=O)nc1N)[C@H]2[C@H]([C@@H]([C@@H](S2)CO)O)O C17378674
Cc1nc(nn1[C@H]2[C@H]([C@@H]([C@@H](CO2)O)O)O)N C17192793
COC(=O)NC(=O)CSC[C@H](C(=O)[O-])[NH3+] C35083070
CC(=O)N[C@H]1[C@H]([C@@H]([C@H](O[C@H]1OC[C@@H](C(=O)[O-])[NH3+])CO)O)O C35636159
c1c([nH]cn1)C[C@H](C(=O)NN)NC(=O)[C@H]2CCC(=O)N2 C06445058
C([C@@H]1[C@@H]([C@@H]([C@@H]([C@@]2(O1)C(=O)NC(=S)N2)O)O)O)O C03872694
C1[C@H]2C[C@@H]([C@@H]1C[C@@H]2C(=O)NN)C(=O)NN C05290545
C1CO[C@@H](CO1)CNC(=O)C(=O)NCC(=S)N C38063037
[C@H]1([C@H](C([C@H]([C@H](C1[N+](=O)[O-])O)O)[N+](=O)[O-])O)O C18067210
C[C@@H]1C(=O)N(C(=O)N1CCC(=O)NN)C[C@@H](C)C(=O)NN C38656822
C[C@@H]([C@@H](C1=N/C(=C\C2=C3C(=[NH2+])C=CC=C3[N-]C2)/C(=O)N1CCO)N)O C12500955
C([C@@H]1[C@H]([C@@H]([C@@H]([C@@](O1)([C@@H]([NH3+])[O-])N=[N+]=[N-])O)O)O)O C38665087
[C@H]1(C(=O)NC(=O)N=N1)S(=O)(=O)NN C38810745
C[C@]1([C@@H]2C(=c3cc(c(cc3=[NH+]2)O)O)C[C@@H]([NH2+]1)C(=O)[O-])C(=O)[O-] C39738214
C1[C@H]([C@@H]([C@@H]([C@@H](O1)S[C@@H]2C(=O)NC(=O)N=N2)O)O)O C39777165
[H]/N=C\1/NN/C(=N/[H])/C1=NNC2=NC=N[C@@H]2C(=O)NC C39929518
C1=CC(=N[C@H]1CC(=O)NN)CC(=O)NN C39947881
C1CC[C@H]([C@H](C1)[NH3+])NC(=O)N[C@@H](CCO)C(=O)[O-] C42431235
Cc1ccccc1[C@@H]2[C@H]3[C@@H](C(=O)N(C3=O)CCO)[C@@]([NH2+]2)(CO)C(=O)[O-] C33880050
C[C@H](C(=O)[O-])[NH+](CC(=O)N)C1CCNCC1 C43630587
CC(=O)N[C@H]1[C@H]([C@@H]([C@@H](O[C@H]1O)CO)O)OC C44830912
CC(=O)N[C@@H]1[C@@H](C[C@](O[C@@H]1[C@@H]([C@@H](C[NH3+])O)O)(C(=O)[O-])O)O C44889054
C[C@H]1[C@@H]([C@@H]([C@H]([C@H](O1)O[C@H]2[C@H](O[C@H]([C@H]([C@H]2O)O)O)CO)O)O)O C44963401
CC(C)NC(=O)C(=O)NNC(=O)CCNC(=O)C C48482435
c1c([nH]cn1)C[C@@H](C(=O)NN)NC(=O)[C@H]2CCC(=O)N2 C13381972
C1CS[C@@H](N1)[C@@H]([C@@H]([C@H]([C@@H](CO)O)O)O)O C13614922
c1cc(c(cc1N)N)C(=O)N(CC(=O)N)CC(=O)N C61805737
CC(=O)NC([C@H]([C@@H](CO)O)O)NC(=O)C C62721773
C[C@@]1(CC[NH2+]C1)C(=O)N[C@H](CCC(=O)N)C(=O)[O-] C62897985
C[C@H]1C(=CN(N1)C)CNC(=O)C(=O)Nc2c[nH]c(=O)[nH]c2=O C39958658
CC(=O)C(=O)[C@@H]([C@H]([C@@H]([C@@H](CO)O)O)O)O C64219378
C[C@@H](C(=O)[O-])[NH2+]C[C@@]1([C@@H]([C@@H]([C@@H](CO1)O)O)O)O C65742691
CCOC(=O)c1c2c(sc1NC(=O)C=CC(=O)[O-])CN(CC2)C(=O)C C04538624
C[C@@H](C(=O)[O-])NC(=O)[C@@H]1[C@@H]2[C@@H]([C@@H]3[C@@H](O1)OC(O3)(C)C)OC(O2)(C)C C04817631
Cc1ccc(cc1)CN\2[C@H]3CS(=O)(=O)C[C@H]3S/C2=N\C(=O)COCC(=O)[O-] C05307912
CCc1ccc2c(c1)/C(=C/3\C(=O)N(C(=S)S3)CCS(=O)(=O)[O-])/C(=O)N2 C05552917
c1ccc(c(c1)c2ccc(o2)/C=C/3\C(=O)N(C(=S)S3)CCS(=O)(=O)[O-])[N+](=O)[O-] C08821477
c1cc2c(cc1N\3[C@H]4CS(=O)(=O)C[C@@H]4S/C3=N\C(=O)CCC(=O)[O-])OCCO2 C09123835
Cc1c(c(n(n1)C)C(=O)N[C@@H]2[C@H]3N(C2=O)C(=C(CS3)COC(=O)C)C(=O)[O-])Cl C09201613
c1ccc2c(c1)C3c4ccccc4C2[C@@H]5[C@@H]3C(=O)N(C5=O)[C@H](Cc6cnc[nH]6)C(=O)[O-] C11024206
CCn1c(=O)c2ccc(cc2nc1SCC(=O)NCC(=O)N(C)C)C(=O)[O-] C13232503
C[C@@H](C(=O)[O-])n1c(nnc1SCC(=O)N[C@@H]2CCS(=O)(=O)C2)c3cccs3 C13232891
Cc1c(c(n2c(n1)nc(n2)S[C@@H](C)C(=O)N(C)[C@H]3CCS(=O)(=O)C3)C)CC(=O)[O-] C13234403
CC(=O)N1CCN(CC1)C(=O)CSc2nnc(n2CC(=O)[O-])c3cccs3 C13236505
CCN(c1nc(cs1)/C=C\2/C(=O)N(C(=S)S2)CCC(=O)[O-])C(=O)C C13269113
Cc1cccc(c1NC(=O)Cn2cc(ccc2=O)S(=O)(=O)N(C)C)C(=O)[O-] C13276530
CC(C)c1ccc(cc1)N2C(=O)[C@@H](C(=O)N=C2S)/C=N/[C@@H](Cc3c[nH]cn3)C(=O)[O-] C09312989
CCOc1cc(ccc1OC)/C=N/N=C/2\NC(=O)[C@H](S2)CC(=O)[O-] C19885066
CCCc1nc(c2n1nc([nH]c2=O)c3cc(ccc3OCC)S(=O)(=O)[O-])C C22009323
CCN1C(=O)C(=CNc2cc(ccc2[O-])S(=O)(=O)CC)C(=O)N(C1=S)CC C08484633
Cc1nnc(s1)N2[C@H](C(=C(C2=O)[O-])C(=O)c3ccncc3)c4ccc(c(c4)OC)O C33761807
Cc1c2c(=O)n(c(=O)n(c2sc1C(=O)[O-])CC(=O)N(C)C)CC(=O)N(C)C C34779093
CS(=O)(=O)CC[C@H](C(=O)[O-])NC(=O)c1cc(cnc1)Br C34957905
Cc1nnc(s1)N2[C@@H](C(=C(C2=O)[O-])C(=O)c3ccco3)c4ccccn4 C13725437
c1cc(ccc1/C=C/2\C(=O)NC(=O)N=C2[O-])OCC(=O)N3CCOCC3 C01160890
Cc1ccnc(n1)[N-]S(=O)(=O)c2ccc(cc2)NC(=O)CN3C(=O)CCC3=O C02709479
Cn1c(c(c(=O)n(c1=O)C)/C=C\C=C/C=C2C(=O)N(C(=O)N(C2=O)C)C)[O-] C38634540
C=CCn1c(nnc1[S-])CC2=N[C@@H](SC2)NC(=O)C3=COCCO3 C38798731
COC(=O)C1CCN(CC1)C(=O)C/N=C\2/C3=NC=N[C@H]3N=C([N-]2)Cl C39040971
CCN1C[C@H](c2c1cccc2)C(=O)O[C@@H](C)C(=O)/N=C\3/[C@@H]4C(=NC=N4)N=C[N-]3 C39462616
CCCn1c(=O)[nH]nc1SCC2=NC(=O)C3=C([C@H](OC3=N2)C)C(=O)[O-] C39692068
CC1=C(C(=N[C@@H]1C(=O)[O-])C)C(=O)/C=C/c2cc(c(cc2[N+](=O)[O-])OC)OC C39701128
c1ccc2c(c1)c(ccc2S(=O)(=O)[O-])NC(=O)c3ccc(=O)oc3 C39930697
C#CCN1C(=O)[C@H]2[C@H](N[C@@]([C@@H]2C1=O)(Cc3ccc(cc3)[N+](=O)[O-])C(=O)[O-])c4nccs4 C43218343
CS(=O)(=O)/N=C(/CN1c2ccc(cc2OCC1=O)Br)\[O-] C48487320
Cn1cc(cn1)S(=O)(=O)/N=C(/C=C\c2cc(c(cc2OC)OC)OC)\[O-] C48647624
c1c(cncc1Br)S(=O)(=O)/N=C(/CN2CCSC2=O)\[O-] C49135822
Cn1c2ccc(cc2oc1=O)S(=O)(=O)N3CCC[C@H](C3)/C(=N/C4=NC(=O)CN4C)/[O-] C49687441
C[C@H](C(=O)[O-])N1C(=O)C[C@@H](C1=O)N2C(=O)/C(=C/c3ccc(cc3)OC)/SC2=S C15051224
Cc1c(c(n(n1)CC(=O)[O-])C)NS(=O)(=O)N2C[C@@H](O[C@H](C2)C)C C55119584
Cc1c(c(n(n1)[C@H]2CCS(=O)(=O)C2)C)N3CCN(CC3)C(=O)c4ccc(nn4)[O-] C56936135
CN(C)S(=O)(=O)c1ccccc1S(=O)(=O)/N=C(/Nc2cc(nc(n2)F)F)\[O-] C59369801
CC(C)[C@H](C(=O)[O-])NC(=O)Cn1c(=O)c2c(ccc(c2OC)OC)cn1 C61719696
CN(C)S(=O)(=O)n1cc(c2c1cccc2)/C=C/3\C(=O)NC(=O)N=C3[O-] C13692702
CCCn1c2c(c(cc(n2)C3CC3)/C(=N/S(=O)(=O)N(C)C)/[O-])c(=O)[nH]c1=O C52767541
CS(=O)(=O)c1nc(c2n1cccc2)/C(=N/S(=O)(=O)N3CCCCC3)/[O-] C65654331
Cc1c2c(c(=O)n(nc2/C(=N/S(=O)(=O)c3ccc(cc3)C(=O)C)/[O-])C)no1 C66229777
Cc1ccc(s1)S(=O)(=O)/N=C(/c2c3c(onc3c(=O)n(n2)C)C)\[O-] C66229887
CCN([C@@H]1CC(=NC1=O)[O-])C(=O)c2c(n(nn2)c3cccc4c3cccn4)C C66833423
CCNC(=O)Cn1ccc(n1)[N-]S(=O)(=O)c2cc3c(nn(c3nc2)C)C C67245022
CCNC(=O)Cn1ccc(n1)[N-]S(=O)(=O)c2ccc3c(c2)oc(=O)n3C C67245095
Cc1c(c(n(n1)C)C)S(=O)(=O)/N=C(/c2cnn(c2C(F)F)C)\[O-] C67600278
Cc1c[nH]c(n1)C[NH+](C)Cc2c[nH]nc2c3ccccc3F C19771073
CC1CCN(CC1)S(=O)(=O)NCC[C@@H]2CCCC[NH2+]2 C20255715
C1CCCN(CC1)S(=O)(=O)NCC[C@H]2CCCC[NH2+]2 C20255722
CCOc1ccc(cc1)O[C@H]2CC3(CC[C@H]2[NH3+])OCCO3 C23069852
Cc1ccc(o1)CN(C)S(=O)(=O)c2ccc(s2)C[NH3+] C35700316
COc1ccccc1C[NH2+]Cc2[nH]c(=O)c3c(n2)ccs3 C37328655
COc1cccc(c1)C[NH2+]Cc2[nH]c3ccsc3c(=O)n2 C37485882
C[C@H](c1ccc2c(c1)NC(=O)CO2)[NH2+]C[C@@H]3CCCOC3 C38044375
CCN(CC)C(=O)[C@H](C)[NH2+][C@H]1c2cccc(c2NC1=O)C C40453692
Cc1cc(c2c(c1)cc(c(=O)[nH]2)C(=O)NCCC[NH+](C)C)C C40641532
Cc1cccc(c1)NC(=O)C(=O)NC[C@H](C)[NH+]2CCCC2 C41597112
Cc1ccccc1[C@@H]([C@H](C)[NH3+])Sc2nnnn2C3CC3 C43041053
c1cc(sc1[C@@H](C[NH3+])Sc2nnnn2C3CC3)Cl C43257266
Cc1cc(c(o1)C)[C@H](C)NS(=O)(=O)C[C@@H]2CCCC[NH2+]2 C44731561
Cc1cc(c(o1)C)[C@@H](C)NS(=O)(=O)C[C@H]2CCCC[NH2+]2 C44731562
CC[C@@H]([C@H](c1cnn(c1)C)n2ccnc2c3cccs3)[NH3+] C45047765
c1ccc2c(c1)[nH]c(=O)n2CCC[NH+]3CCC(CC3)CO C48347329
C[C@@H]1CCc2ccccc2N1S(=O)(=O)N(C)CCC[NH3+] C49061239
C[C@H]1CCc2c(cc(c(=O)[nH]2)C(=O)NCCC[NH+](C)C)C1 C49551699
c1ccc2c(c1)[nH]c(=O)n2CCC[NH+]3CCCC[C@@H]3CO C49751810
CCN(C1(CCCC1)C[NH3+])S(=O)(=O)N2CCCCCC2 C50093173
c1cc(cc(c1)Br)OCCn2cc(nn2)C[NH3+] C50224883
Cc1c(c(n(n1)CC[C@](C)(C(=O)OC)[NH3+])C)Br C50595092
CCCN1C(=O)[C@H]([NH2+]C12CCN(CC2)C(=S)NCC)C C36026894
CCN(c1nc(cs1)C[NH2+][C@@H]2CCCC[C@@H]2O)C(=O)C C51997852
CCN(c1nc(cs1)C[NH2+][C@H]2CCCC[C@@H]2O)C(=O)C C51997855
c1cc(c(c2c1nc(n2CCCCn3cc[nH+]c3)N)F)F C53170323
c1ccc2c(c1)[C@@](CCO2)(C(=O)[O-])[NH2+]CC[NH+]3CCCC3 C54131071
c1ccc2c(c1)[C@](CCO2)(C(=O)[O-])[NH2+]CC[NH+]3CCCC3 C54131074
C[NH+]1CCC(CC1)CNc2ccccc2NS(=O)(=O)C C54242499
Cc1[nH]cc([nH+]1)CNc2ccccc2S(=O)(=O)C(F)F C54822027
Cc1csc(n1)Cc2nc(on2)c3ccc(cc3)CC[NH3+] C55266332
CC(C)(Cn1c2cc(c(cc2nc1C3CC3)OC)OC)[NH3+] C57802490
CC[NH2+]Cc1c(nc2n1ccs2)N3CCCC[C@H]3CO C48858239
CC[NH2+]C[C@H](C)C(=O)Nc1cc2c(cc1Cl)OCCO2 C61230875
Cc1c(c(n(n1)C)N2CCC(CC2)CO)C[NH2+]C(C)(C)C C62735021
CC(C)C[NH2+]Cc1c(nc2n1ccs2)N3CC[C@@H](C3)O C62738278
CC(C)C[NH2+]Cc1c(nc2n1ccs2)N3CC[C@H](C3)O C62738279
CCC1(CC[NH2+]CC1)C(=O)Nc2ccsc2C(=O)OC C62849759
CCC[C@]1(CCC[NH2+]C1)C(=O)N[C@@H](C)c2cnn(c2C)C C62854567
CCN(CC)c1ccc(cn1)NC(=O)[C@@]2(CCC[NH2+]C2)C C62855250
CCN(CC)c1ccc(cn1)NC(=O)[C@]2(CCC[NH2+]C2)C C62855251
CC[C@@]1(CCC[NH2+]C1)C(=O)Nc2ccsc2C(=O)OC C62859366
CC[C@]1(CCC[NH2+]C1)C(=O)Nc2ccsc2C(=O)OC C62859367
CCCn1cc(cc1C(=O)N(C)CC2CC[NH+](CC2)C)N C63119628
Cc1c2cc(cnc2[nH]n1)C[NH2+]CC[C@H]3N=C(CS3)C C63958159
C[C@H](Cc1[nH]c2c(n1)C(=O)NCC(C2)(C)C)[NH+]3CCCC3 C65428491
Cc1c2c([nH]c1C(=O)NCC[NH+](C)C3CC3)CCCC2=O C66924687
CC1CC[NH+](CC1)[C@@H](C)CNC(=O)c2cc(c[nH]2)C(=O)C C67272073
Cc1nc(cc(n1)Cl)NC[C@@H](C[NH+]2CCC(CC2)C)O C67373304
CC1=[N+](C2(CCCC2)N(C1(C)C)O)[O-] C01639016
CCN1C(=O)/C(=C/c2ccsc2)/NC1=O C00564119
c1cc2c(nc1)NC(=O)C(C2=O)(Cl)Cl C04531930
CC(=O)C(=C1Nc2ccccc2O1)C(=O)C C00040599
Cc1cc(c(n1C)C)/C=C\2/C(=NC(=O)S2)O C08914419
Cc1c(sc(=S)n1C)NC(=O)OC C16808322
Cc1nc2n(n1)c3c(s2)CN[C@H](C3)C C19624354
Cc1nc2c(c3c(s2)CNCC3)c(=O)n1C C19767119
Cn1c2c(cn1)c(cc(=O)[nH]2)CCl C20349005
CC1CCN(CC1)c2n[nH]c(=S)n2C C21948914
C1CC(=O)N=C2N(C1)NC(=S)S2 C03866079
C[C@@H]1[C@H](Sc2nnc(n2N1)C3CC3)C C36150620
Cn1ccnc1[C@]2(NCCCO2)C(F)(F)F C37245208
C[NH+]1CC[C@H](C1)Cn2cnnc2[S-] C37485222
Cn1cnnc1S[C@H]2CCCC[C@H]2O C37491066
Cc1cc([nH]c(=O)c1S(=O)(=O)C(C)C)C C13597039
CC1=N[C@H]2C(=N1)C=CC(=C2CN(C)C)O C38574169
C[C@H]1CNC2=C(C(=O)C(=O)C(=C2O1)C)C C39096696
C[C@]12CC[C@H](C1(C)C)C(=O)N(C2=O)CO C28120390
C[C@]12C=NN[C@@H]1S(=O)(=O)c3c2cccc3 C39293966
CCN1C=C([C@@H](N1)C)[C@@H]2C(=CN=N2)Cl C39299583
C[C@@H]1[C@@H]([C@@H](S[C@@H]1C#N)c2[nH]ncn2)C C39332256
C[C@@]12CC[C@@](C1(C)C)(CC2=O)C(=O)NOC C08236800
CC(C)(CO)N1C(=O)[C@H]2[C@@H]3C[C@H]([C@@H]2C1=O)C=C3 C40619712
Cc1c2c(=O)c3c([nH]c2n(n1)C)CCC3 C40976534
Cc1c(c(n(n1)[C@@H](C)C(=O)NC)C)Cl C41367816
Cc1nc(n(n1)c2cccc(c2[C@H](C)O)F)C C41634013
CCc1nnc(n1[C@H]2CC[NH+](C2)C)[S-] C42548376
c1cc2n[nH]c(=O)n2cc1Br C40435282
c1cc(sc1Cn2cncn2)C#CCO C43682264
c1c(cn2c1c(=O)[nH]cn2)Br C44136896
CC[C@@H]1CO[C@H](CN1[C@@H]2COCC[C@@H]2O)C C44176008
c1ccc2c(c1)CCC[C@H]([C@@H]2O)n3cncn3 C44183387
CCO[C@@H]1CC2(CC[C@@H]1O)OCCO2 C44193228
CCC(=O)Nc1c2c(no1)CSC2 C44449703
C=CCn1c(=O)c2c(ccs2)[nH]c1=O C45950008
Cc1ccoc1C(=O)NC2=NCCS2 C46551770
c1nnc(n1[C@H]2CC[NH+]3[C@@H]2CCCC3)[S-] C49569234
Cc1ccc(cc1)[C@@H]2C(=O)NC(=O)N2C C49812826
C1CC(C1)O[C@H]2CC3(CC[C@H]2O)OCCO3 C50521242
CNc1c2c(nc(n1)[C@H]3CCOC3)CCC2 C51691709
CCc1c(nc([nH]c1=O)C2CCOCC2)C C52175956
C1CCC2(C1)CO[C@@H]3CS(=O)(=O)C[C@@H]3N2 C53068217
Cn1c(ncn1)[C@@H]2Cc3ccccc3N2 C54498606
Cn1c(ncn1)[C@@H]2c3ccsc3CCN2 C54498706
Cc1c(cnn1[C@@H]2CCCC[C@H]2O)C=O C54599967
CC1(CC(=O)N(C(=O)C1)C(C)(C)CO)C C61824914
Cc1[nH+]ccn1[C@H]2CCCC[C@@H]2C(=O)[O-] C62757471
c1c(c2c(c(c1F)F)c(=O)oc(=O)[nH]2)F C62821947
CC1(CCCN1c2ccc(nn2)CO)C C63072145
C[C@H](CO)NC(=O)[C@H]1C[NH+]([C@H]2Cc3c[nH]c4c3c(ccc4)C2=C1)C C02572144
C[C@H](c1ccccc1Oc2ccc3c(c2)CCC(=O)N3)[NH3+] C19873448
c1cc2c(c3c1[C@H]([C@H](C4(O3)CCCCC4)[NH3+])O)OCCO2 C19950782
c1cc(c(cc1C[NH2+]Cc2ccc3c(c2)OCCO3)O)O C20120795
C[C@H]1CCC[NH+](C1)S(=O)(=O)[N-]c2ccc(cc2)C[NH3+] C20257520
Cc1ccc(c(c1)C)S(=O)(=O)Nc2cccc(c2)[C@@H](C)[NH3+] C20432079
c1cc(cc(c1)Br)[C@@H]2c3c([nH]c[nH+]3)C[C@@H]([NH2+]2)C(=O)[O-] C22107340
c1c(cn(c1C(=O)N[C@H]2C[C@@H]2[NH3+])C3CC3)Br C36857904
CCCn1c2ccc(cc2nc1[C@H]([C@H](C)O)[NH3+])Br C37441656
c1cc(oc1)CCC(=O)Nc2ccc(cc2F)C#CC[NH3+] C37551320
Cc\1ccc[nH]/c1=N\S(=O)(=O)c2cccc(c2)C#CC[NH3+] C37581641
Cc1cc[nH]/c(=N\S(=O)(=O)c2ccc(cc2)C#CC[NH3+])/c1 C37581853
c1ccc2c(c1)c(ncn2)Sc3cc(ccn3)C(=[NH2+])N C37715960
c1cc(c(cc1Br)[C@@H]2C(=O)NC(=S)N=[NH+]2)N C39698518
C[C@@H](C(=O)Nc1c(c2c(s1)CCCC2)C(=O)OC)[NH3+] C40414583
COc1ccc2c(c1)c(c[nH]2)C3=CC[NH+](CC3)CC(=O)N C40554265
C[C@H](C(=O)NC(=O)NC)[NH2+]Cc1cc2c(s1)CCC2 C40627194
CC(C)n1c2ccc(cc2nc1[C@H](CCO)[NH3+])Br C40710335
Cc1ccc2c(c1C)NC(=O)[C@H]2[NH2+][C@H]3CCCCNC3=O C42075872
c1cc2c(c(c1)Br)NC(=O)[C@H]2[NH2+]CCCO C42080536
c1cc2cc(oc2c(c1)Br)C(=O)NCC[NH3+] C42411313
CN(Cc1ccc(s1)Cl)c2c(cccn2)C(=[NH2+])N C42488975
c1ccnc(c1)[C@H](C[NH3+])Oc2ccc3c(c2)CCC(=O)N3 C43341770
CN(Cc1ccsc1)c2c(cc3c(n2)CCC3)C(=[NH2+])N C43406550
c1cnc(nc1)Sc2c(cc3c(n2)CCCC3)C(=[NH2+])N C43410560
CC(C)n1cc(cc1C(=O)N[C@@H]2CC[NH+]3[C@@H]2CCCC3)N C49562650
Cc1c(c(on1)C)C(=O)NCc2ccc(cc2)C#CC[NH3+] C49586225
C[C@@H](c1cccc(c1)C#CC[NH3+])NC(=O)Cn2cccn2 C49587086
c1cc(c(cc1C#CC[NH3+])CNS(=O)(=O)C(F)F)F C49587587
CCC[C@H]1C(=O)N(C(=O)N1)Cc2cccc(c2)C#CC[NH3+] C49610017
c1ccc2c(c1)c(c(c[nH+]2)/C(=N\O)/N)N3C[C@H]4CC[C@@H]3C4 C49716204
CCOc1cc(ccc1O)c2ncc3c(n2)CCC[C@@H]3[NH3+] C50101380
Cc1ccccc1[C@H](C[NH3+])Sc2c3c(nc[nH]3)ncn2 C51035984
c1csc2c1c(nc(n2)C[NH+]3CCSCC3)NN C51146505
C[NH+]1CCC[C@@H](C1)N(C)CCc2[nH]c3cc(ccc3n2)N C53205318
C[C@H](c1nc2cc(ccc2n1C[C@H]3CCC[NH+](C3)C)N)O C53737023
c1c(cc(c2c1CCC(=O)N2)Cl)[C@@H]([C@H]3CCCO3)[NH3+] C58114049
CC[C@@]1(C[C@@H](c2cc(c(c(c2O1)C)C)[C@@H](C)[NH3+])NC(=O)C)C C58127631
CCN(Cc1cccs1)c2ccc3c(c2)NC(=O)[C@@H]3[NH3+] C48970631
Cc1c(cco1)C(=O)Nc2cc(ccc2Cl)C#CC[NH3+] C61692005
c1ccc(c(c1)Cc2[nH]nc(n2)CC[NH3+])Br C61844056
CCc1cc(cc2c1NC(=O)[C@@H]2CC)[C@@H]([C@@H]3CCCO3)[NH3+] C58097774
Cc1ccc2c(c1C)OC[C@H]([C@H]2[NH+]3CCC(CC3)C(=O)N)O C62189903
c1c(cc2c(c1C(F)(F)F)O[C@H](C(=O)N2)C[NH3+])Cl C62557558
C[C@H]1CN[C@@H](C[NH2+]1)C(=O)Nc2ccccc2OC(F)F C62814357
Cc1ccc(cc1NC(=O)[C@@]2(CCC[NH2+]C2)C)C(=O)NC C62855716
CCC[C@]1(CC[NH2+]C1)C(=O)N2C[C@H](CC[C@@H]2C)C(=O)N C62896152
c1ccc2c(c1)[C@H](CN2S(=O)(=O)c3cc[nH]c3)CC[NH3+] C63128375
c1cc(sc1S(=O)(=O)N[C@H]2CCC[C@H]2[NH3+])Cl C63176030
CC1CCN(CC1)S(=O)(=O)N[C@H]2CCCCC[C@@H]2[NH3+] C63213528
Cc1cc(c(c(c1)C)NC(=O)CNC(=O)CN2C(=O)C(=O)N(C2=O)C(C)C)C C05365363
Cn1c(c(c(=O)n(c1=O)C)C(=O)COC(=O)c2cccnc2SC)N C03362484
c1cn(cn1)CCCNC(=O)C(=O)Nc2cc3c4c(c2)CCN4C(=O)CC3 C09708569
c1ccc(cc1)n2c(c3c(n2)CS(=O)(=O)C3)NC(=O)C(=O)NC[C@H]4CCCO4 C10219684
Cc1nnc(s1)NC(=O)CSc2c3c(n(c(=O)n2)CCO)CCC3 C10256601
Cc1ccc(cc1S(=O)(=O)NCCNC(=O)C)N2C(=O)CCS2(=O)=O C11906006
CCn1cc(c(=O)c2c1cc3c(c2)OCO3)C(=O)N[C@@H](C)C(=O)NCCOC C13625416
Cc1cccc(c1NC(=O)CNC(=O)Cn2cnc3c(c2=O)cnn3C)C C14045856
CN(C)S(=O)(=O)c1ccc(=O)n(c1)CC(=O)NC(=O)NCC(F)(F)F C17016178
CCOC(=O)[C@H]1CCc2c1c3c(s2)ncn(c3=O)CC(=O)NC(=O)NC C19797233
Cn1ccnc1[C@H](c2ccc(cc2)OC)NC(=O)Cn3ccc(=O)[nH]c3=O C22471206
Cc1cc(c(n1CCOC)C)/C=C(\C#N)/C(=O)c2c(n(c(=O)n(c2=O)C)C)N C25306869
Cc1c(c2c(=O)[nH]cnc2o1)C(=O)N(C)Cc3[nH]c(=O)c4ccccc4n3 C27987873
CS(=O)(=O)c1ccc(cc1)/C=[NH+]/[C@@H]([C@H](c2ccc(cc2)[N+](=O)[O-])O)C(=O)[O-] C33770517
Cc1ccc(cc1)S(=O)(=O)OC[C@@H]2[C@@H](C[C@@H](O2)n3ccc(=O)[nH]c3=O)O C34319538
CC(C)S(=O)(=O)N(C(=O)[C@@H]1CC(=C2[NH+]1Cc3ccccc3N2)OC)F C39545945
CC(C)S(=O)(=O)N(C(=O)[C@H]1CC(=C2[NH+]1Cc3ccccc3N2)OC)F C39545946
Cc1csc(n1)CNC(=O)C(=O)Nc2ccc(cc2)S(=O)(=O)N(C)OC C41220241
CCCCN1C(=O)[C@H]2[C@H]([NH2+][C@@]([C@@H]2C1=O)(CC(C)C)C(=O)[O-])c3ccncc3 C43211205
Cc1c(scn1)CCN2C(=O)[C@H]3[C@H]([NH2+][C@@H]([C@@H]3C2=O)C(=O)[O-])c4nccs4 C33933374
CCCCN1C(=O)[C@H]2[C@@H]([NH2+][C@@]([C@@H]2C1=O)(C)C(=O)[O-])c3ccc(cc3)OC(=O)C C43221404
c1cn(c(=O)[nH]c1=O)CCC(=O)NCCN2CCN(CC2)C(=O)c3ccsc3 C44455013
CC1CCC2(CC1)C(=O)N(C(=O)N2)NC(=O)CN3CCN(CC3)C(=O)C C15376996
CCS(=O)(=O)NCCCNC(=O)C1=CN2CCS(=O)(=O)N=C2C=C1 C51461544
C[C@H](C(=O)c1c(n(c(=O)n(c1=O)C)C)N)Sc2nnc(n2C3CC3)C4CC4 C17280291
Cc1ccc(cn1)C(=O)OCC(=O)NNC(=O)[C@@H]2COc3ccccc3O2 C58552893
Cc1ccc(cn1)C(=O)OCC(=O)NNC(=O)[C@H]2COc3ccccc3O2 C58552896
C=CCN1C(=O)C(=O)N(C1=O)CC(=O)NNC(=O)c2ccc(cc2)Cl C58870914
COCCN(CC(F)(F)F)S(=O)(=O)c1ccc2c(c1)[nH]c(=O)c(=O)[nH]2 C60186813
c1cocc1C(=O)NNC(=O)c2c(ccs2)S(=O)(=O)N3CCOCC3 C61499826
CC(C)C[C@@H](C(=O)NC)NC(=O)C1=NN(C(=O)CC1)[C@@H]2CCS(=O)(=O)C2 C61986220
Cc1c(c(n[nH]1)C)S(=O)(=O)NCCS(=O)(=O)N2CCO[C@@H](C2)C C41239633
COCc1cccc(c1)NC(=O)C(=O)NCc2cccnc2n3cncn3 C62088579
CC(=O)NCCCCNC(=O)c1cccc(c1)N2C(=O)CCS2(=O)=O C62316294
CC[C@H](C)N([C@@H]1CCS(=O)(=O)C1)C(=O)CSC2=NC(=O)CC(=N2)N C63216970
Cc1ccc(c(c1)OCC(=O)N(C)C)NC(=O)C(=O)NCc2c(noc2C)C C63230111
CCN(CC)C(=O)c1cc(cnc1N2CC[NH2+]CC2)[N-]S(=O)(=O)CC C35513968
Cc1ccc(c(n1)OC)CNC(=O)C(=O)Nc2cccc(c2)Cn3cncn3 C66221247
Cc1ccc(c(n1)OC)CNC(=O)C(=O)Nc2ccc(nc2)n3ccnc3 C66221275
Cn1c2c(cn1)c(=O)n(cn2)CC(=O)Nc3ccccc3C(=O)NCC#C C66289815
CC[C@@]1(C(=O)N(C(=O)N1)NC(=O)CN(CC#C)[C@@H]2CCS(=O)(=O)C2)C C66538081
Cc1cc(c(c(c1)[N+](=O)[O-])N)C(=O)N2CCN(CC2)CCS(=O)(=O)C C66624935
CCOCC(=O)NNC(=O)c1cc(cn1C)S(=O)(=O)N2CCCCC2 C66654232
C[C@@H](c1cccc(c1)S(=O)(=O)NC)NC(=O)Cn2ccc(=O)n(c2=O)C C66751546
c1ccc2c(c1)c(=O)n(nn2)CC(=O)NCCc3n[nH]c(=S)n3C4CC4 C67079834
CN(C)C(=O)Cn1cc(cn1)NC(=O)CNC(=O)c2cc(cc(c2)F)F C67174075
Cc1ccc(c(c1)OCC(=O)N(C)C)NC(=O)C(=O)NCc2nc(cs2)C C67327689
Cn1cc(c(=O)n(c1=O)C)/C=C/C(=O)NNC(=O)Cc2ccccc2OC C67467514
c1ccc(cc1)n2c(n[nH]c2=O)C3CCN(CC3)C(=O)c4cnn5c4[nH]cc5 C67514536
CCn1c(c(c(n1)C)CNC(=O)C(=O)Nc2ccccc2Cn3cncn3)C C67596801
COCC/[NH+]=C\1/C2(CC[NH2+]CC2)Nc3ccccc3N1 C32918785
C[C@@H]1CCc2c(sc3c2c(nc(n3)C[NH+](C)C)N4CC[NH2+]CC4)C1 C35524085
C[C@@H]([C@@H]1CCC[NH+](C1)C)[NH2+]C2CCS(=O)(=O)CC2 C36331115
C[C@H]([C@H]1CCC[NH+](C1)C)[NH2+]C2CCS(=O)(=O)CC2 C36331120
Cc1[nH+]ccn1[C@H]2C[C@@H](CC[C@@H]2C[NH3+])c3ccccc3 C37159950
CC(C)(C)[C@@H]1CC[C@H]([C@@H](C1)[NH+]2CCC(CC2)OC)[NH3+] C37266199
Cc1c([nH+]c2n1cc(cc2)N3CC[NH2+]CC3)c4ccc5c(c4)OCCO5 C36237426
C[C@H]1CCC[NH+]1[C@@H](C[NH3+])c2ccc(o2)Br C37910482
c1cc2=[NH+][C@@H]3C(=c2cc1Br)N=NC(=[NH+]3)NN C39698089
CC1=CC(=[NH+][C@@H]2C1=C(N=N2)[NH3+])N/N=C/c3cccc(c3)Cl C39773653
Cc1c(c(n(n1)C)Cl)C[NH+]2[C@@H]3CC[C@H]2CC(C3)[NH3+] C40750184
Cc1cc2c(n1[C@@H]3CC[NH+]4[C@@H]3CCCC4)CCC[C@@H]2[NH3+] C41722148
CCC[NH+]1CCC(CC1)n2c(cc3c2CCC[C@@H]3[NH3+])C C41722985
Cc1cc2c(n1C[C@@H]3CCCC[NH+]3C)CC(C[C@@H]2[NH3+])(C)C C41733427
CC1(Cc2c(ccn2[C@H]3CC[NH+](C3)C4CC4)[C@@H](C1)[NH3+])C C41734123
CC(C)(C)[NH+]1CCN(CC1)C2(CCSCC2)C[NH3+] C42335204
Cc1ccc2c(c1C)NC(=O)[C@H]2[NH+]3CCC(CC3)C[NH3+] C44512337
Cc1cccc2c1NC(=O)[C@H]2[NH2+]C[C@H]3CCC[NH+](C3)C C44532569
c1c(nc2n(c1=O)ncs2)C[NH+]3CCCC[C@@H]3C[NH3+] C44558529
C[C@@H]1CC[C@@H]([C@@H](C1)n2cc[nH+]c2c3cccs3)C[NH3+] C45048006
CCC1CC[NH+](CC1)[C@H]2CC3(CC[C@H]2[NH3+])OCCO3 C48907889
C1CCC(C1)N2C(=O)C[C@H](C2=O)[NH2+][C@H]3CC[NH+]4[C@@H]3CCC4 C49564775
CC[NH2+][C@H]1CC[NH+](C[C@@H]1C)C2CCS(=O)(=O)CC2 C49711444
C[C@@H](c1ccc(s1)Br)[NH+]2CC[C@@H](C2)[NH3+] C50228048
C[C@@H]1CN(C[C@@H](O1)C)C2(CC[NH+](CC2)C(C)C)C[NH3+] C19471779
Cc1cn2c(c(nc2s1)C)C[NH2+]C3CCC(CC3)[NH3+] C51693898
CC(C)(C)[C@@H]1CC[C@H]([C@@H](C1)N(C)C2CC[NH+](CC2)C)[NH3+] C52684838
C1CC[NH+](CC1)C2CCN(CC2)C[C@H]3CCCC[C@@H]3[NH3+] C53858563
CC(C)(C)[C@@H]1CC[C@@H]([C@@H](C1)C[NH+]2CCC(CC2)O)[NH3+] C53860584
C[C@@H]1C[C@H](CC[C@@H]1C(=O)N[C@@H]2CC[NH+]3[C@@H]2CCCC3)[NH3+] C55140965
C[C@H](C1CC[NH+](CC1)C)[NH2+][C@H]2CCCc3c2ccs3 C61359978
C1CCC(C1)[NH+]2CCN(CC2)[C@]3(CCCSC3)C[NH3+] C61590310
Cc1ccc2c(c1C)OC[C@H]([C@@H]2[NH3+])C[NH+]3[C@@H](CCC[C@@H]3C)C C62185866
Cc1cccc2c1OC([C@H]([C@H]2[NH3+])C[NH+]3CCCC[C@@H]3C)(C)C C62187591
Cc1ccc2c(c1)[C@@H]([C@@H](C(O2)(C)C)C[NH+]3CCCC[C@@H]3C)[NH3+] C62187779
CC(C)C1CCC(CC1)(C[NH3+])N2CCn3cc[nH+]c3C2 C62248781
CC(C)[NH+]1CCC(CC1)N(C)C(=O)[C@]2(CCC[NH2+]C2)C C62856661
CC[C@@]1(CCC[NH2+]C1)C(=O)NC2CC([NH2+]C(C2)(C)C)(C)C C62859148
c1c(csc1CN2CCC[NH+]3CCC[C@@H]3C2)C#CC[NH3+] C62941469
C[NH+](C)[C@@H]1CCN(C1)c2c(cc3c(n2)CCC3)C(=[NH2+])N C62965925
C1CC[C@H]([C@H](CC1)N2CC[C@@H](C2)[NH+]3CCCCC3)C[NH3+] C62978114
C1CC[NH+](C1)[C@H]2CCN(C2)[C@@]3(CN4CCC3CC4)C[NH3+] C62978496
c1cnc2nc(cn2c1)C[NH+]3CCC(CC3)[C@@H]4CCC[NH2+]4 C63200879
C[C@@H]1[C@@H](SC(=N1)C)C(=O)NC2[NH+]=c3ccccc3=[NH+]2 C63281461
c1ccc2=[NH+]C([NH+]=c2c1)CS[C@@H]3N[C@@H]4C(=N3)C=C(C=N4)Cl C63446582
c1ccc2c(c1)C(=O)[C@@H]([C@H](O2)N)C3[NH+]=c4ccccc4=[NH+]3 C63818477
Cc1ccc(c([nH+]1)N)c2ccc3=[NH+][C@H]4C(=c3c2)CCCC4=O C32511779
Cc1cccc2=[NH+][C@H]([NH+]=c12)C3=C(N(N[C@@H]3C)CCO)C C63857388
CC(C)(C)/[NH+]=C\1/[C@]2(CCC[NH2+]C2)Nc3ccccc3N1 C65260168
Cc1c(c(c(cn1)CO)C[NH+]2CCC3(C2)CC[NH+](CC3)C)O C67472959
C[C@H]1CCCC[C@H]1[NH2+][C@@H](C)C2CC[NH+](CC2)C C37210033
CC[NH+]1CCC(CC1)[C@@H](C)[NH2+][C@H]2CCC[C@@H]([C@@H]2C)C C37210328
C[C@H]1CCC[C@H]([C@@H]1C)[NH2+][C@@H](C)[C@@H]2CCC[NH+](C2)C C37210341
Cc1ccc(c(c1)C)[C@H](C)[NH2+][C@H]2C[C@@H]([NH+](C[C@@H]2C)C)C C37772213
C[C@@H]1CCC[C@H]([C@@H]1C)[NH2+][C@@H]2C[NH+]3CCC2CC3 C32538764
C[NH2+]C[C@@H]1CCC[NH+](C1)C2CCSCC2 C42335293
CCC1CCC(CC1)[NH+](C)C[C@@H]2CCC[NH2+]C2 C42516978
CCC1CCC(CC1)[NH+](C)C[C@H]2CCCC[NH2+]2 C42516983
C[C@@H]1CCCC[C@H]1[NH+](C)C[C@@H]2CCC[NH2+]C2 C42611054
C1CCC[NH+](CCC1)CCC[C@H]2CCC[NH2+]C2 C43591834
C[C@@H]1CC[C@H]([C@@H](C1)[NH+]2CCCC[C@@H]2C)[NH2+]C C43809766
CC[C@@H]1CC[C@H]([C@@H](C1)[NH+]2CCCCCCC2)[NH2+]C C43819021
C[NH2+][C@@H]1CCC[C@H]1[NH+]2CCC[C@@H]3[C@@H]2CCCC3 C43900177
C[NH2+][C@H]1CCC[C@H]1[NH+]2CCC[C@@H]3[C@@H]2CCCC3 C43900180
C1CCC(C1)[C@H]2CCC[NH+]2C[C@@H]3CCC[NH2+]3 C45074054
CC[C@@]1(C[NH2+]CC[NH+]1c2ccc(c(c2)Cl)C)C C16945432
C1CC[C@H]2[C@@H](C1)CCC[NH+]2[C@@H]3CCC[NH2+]C3 C36827153
C[C@@H]1CCC[C@H]([C@@H]1C)[NH+]2CCC[NH2+]CCC2 C49665219
CC[C@H]1CC[NH+](C[C@@H](C[NH2+]1)C)CC(C)(C)C C49667084
Cc1ccc(s1)C[NH+]2CC[C@H](C[C@@H]2C)[NH2+]C C50225608
C1CC[C@H]2C[NH+](CC[C@@H]2C1)CCCC3CC[NH2+]CC3 C50952769
C[C@H]1CCC[NH+]1C[C@@H]2C[C@@H](CC[C@@H]2[NH2+]C)C(C)(C)C C53860050
C[C@H]1CCC[NH+]([C@@H]1C)C[C@@H]2CCC[C@@H]2[NH2+]C C53869218
C[C@H]1CCC[C@@H](C1)[NH+](C)C[C@@H]2CCC[C@@H]2[NH2+]C C53872693
C[C@H]1CC[C@@H]([C@@H](C1)C[NH+]2CC[C@@H](C[C@@H]2C)C)[NH2+]C C53881052
C[NH+](CC1CCCCC1)[C@H]2CCCC[NH2+]C2 C54135489
CC(C)[NH+]1CC[C@@H](C1)C[NH2+][C@@H]2CCCSC2 C61588942
CC[NH2+][C@H]1CCCC[C@@H]1C[NH+]2CCC(CC2)(C)C C61822508
C[C@@H]1CC[NH+](C[C@@H](C[NH2+]1)C)CCCC(C)C C62097629
C[C@@H]1C[NH2+]C[C@H](C[NH+](C1)CCCC(C)C)C C62097639
C[C@@H]1CC[NH+]([C@@H](C1)C)CC2(CC[NH2+]CC2)C C62841949
CCC1(CC[NH2+]CC1)C[NH+]2C[C@@H](C[C@@H](C2)C)C C62850580
CC[C@]1(CCC[NH2+]C1)C[NH+]2CCC(CC2)C C62861589
CC[C@@]1(CCC[NH2+]C1)C[NH+]2[C@H](CCC[C@@H]2C)C C62861806
CC[C@@]1(CCC[NH2+]C1)C[NH+]2CCCCCCC2 C62861853
C[C@@H]1CCC[C@@H](C1)[NH+](C)C[C@@]2(CCC[NH2+]C2)C C62862557
CCC[C@@]1(CC[NH2+]C1)C[NH+]2CCC3(CCCCC3)CC2 C62912477
CC[C@@H](C[NH+]1CCC2(CCCC2)CC1)[NH2+]C C62953662
CCC1(CC[NH+](CC1)C[C@H]2CCCC[NH2+]2)C C62954054
CCC1(CC[NH+](CC1)C[C@H]2C[C@@H](CC[C@@H]2[NH2+]C)C)C C62957035
CCC1(CC[NH+](CC1)C[C@@H]2CCC[C@@H]2[NH2+]C)C C62957042
CCC1(CC[NH+](CC1)C[C@H]2CCCC[C@@H]2[NH2+]C)C C62957071
C[NH2+][C@H]1CCC[C@@H]1C[NH+]2CCC3(CCCC3)CC2 C62957259
C[NH2+][C@H]1CCCC[C@H]1C[NH+]2CCC3(CCCC3)CC2 C62957287
CC[C@@H]1CC[C@H]([C@@H](C1)[NH+]2CCCC2(C)C)[NH2+]CC C63066685
CC1(CCC[NH+]1CC2(CCCC2)C[NH2+]C)C C63073442
C[C@@H]1CCCC[C@H]1[NH+]2CCC(CC2)C[NH2+]C C63158938
CC(C)C1CCC(CC1)[NH+]2CCCC[C@@H]2C[NH2+]C C63167002
CC(C)CC[NH+]1CCC(CC1)[C@@H]2CCC[NH2+]2 C63197539
c1ccc2=[NH+][C@H]3[C@H]([NH2+]CCC3=c2c1)C4CCCCC4 C63887371
[H]/N=C/1\C(C2=CC[NH+](C[C@@H]2C3(C1(C#N)C#N)CC[NH+](CC3)CC)CCC)C#N C02729486
c1ccc2c(c1)[C@H]([C@@H](C23CC[NH2+]CC3)O)[NH+]4CC(C4)O C23380168
CN(C)c1cccc(c1)C[NH+]2CCC[C@]3(C2)CCC[NH2+]C3 C31995109
c1cc(c(cc1Br)[C@@H](C[NH3+])[NH+]2CCCCC2)O C32066574
CC(C)(C)/[NH+]=C\1/C2(CC[NH2+]CC2)Nc3ccccc3N1 C32918760
C[NH+]1CCC(CC1)/[NH+]=C/2\NC[C@@H](S2)c3ccccc3 C35295411
CCOc1cccc2c1[C@@H](C[C@]3(O2)CC[NH2+]C3)[NH+](C)C C36147625
C[C@H](C1CC[NH+](CC1)C)[NH2+][C@@]2(CCS(=O)(=O)C2)C C36944140
C[C@@H](C1CC[NH+](CC1)C)[NH2+][C@@H]2CCCc3c2cnn3C C37087231
Cc1ccc2=[NH+][C@H]([NH+]=c2c1)C3=C(N(CC3=O)C4CCCCC4)N C38819102
c1cc(ccc1NS(=O)(=O)c2ccc3=[NH+]C(=O)[NH+]=c3c2)Cl C38827290
c1ccc(c(c1)[C@@H]([C@@H]2C=CC=[NH+]2)N3CC[NH2+]CC3)Cl C39781552
C[C@H](C[NH+]1CCCC1)n2ccc3c2CC(C[C@H]3[NH3+])(C)C C41722260
CC1(Cc2c(ccn2C[C@@H]3CCC[NH+](C3)C)[C@@H](C1)[NH3+])C C41733379
C[C@@H]1CC[C@H](C[NH+]1Cc2ccc(s2)Br)C[NH3+] C42427263
C[NH+]1[C@@H]2CC[C@H]1CC(C2)(C[NH3+])N3CCCSCC3 C42443656
CC(C)[NH+]1CCN(CC1)Cc2cc(cs2)C#CC[NH3+] C43688927
Cc1cc(c2c(c1)NC(=O)[C@H]2[NH+]3CCC(CC3)C[NH3+])C C44512331
c1ccn2c(c1)nc(cc2=O)C[NH+]3CCC(CC3)C[NH3+] C44513603
C[NH+]1CCC[C@@H](C1)C[NH2+]C2CCC3(CC2)OCCO3 C44535053
CC(C)(C)[NH+]1CCN(CC1)S(=O)(=O)C2CC[NH2+]CC2 C49644879
CC[NH2+][C@@H]1CC[NH+](C[C@@H]1C)C2CCS(=O)(=O)CC2 C49711442
C[C@@H]1CCC[NH+]([C@@H]1C)[C@@H]2CC3(CC[C@@H]2[NH3+])OCCO3 C50564368
Cc1c(c(n([nH+]1)C)NC)C[NH+]2CCC[C@@H]3[C@@H]2CCCC3 C50814265
Cc1ccsc1[C@@H]([C@H](C)[NH3+])[NH+]2Cc3ccccc3C2 C50910239
C[NH2+][C@@H]1CCC2(C[C@H]1N(C)[C@@H]3CCC[NH+](C3)C)OCCO2 C53245039
C[NH+]1CCC[C@H](C1)N(C)Cc2cc(cs2)C#CC[NH3+] C53247484
C[C@H]1CC[C@H]([C@@H](C1)CN2CCC(CC2)[NH+]3CCCCC3)[NH3+] C53870278
Cc1ccn2c(c1)[nH+]c(cc2=O)CN3CC[NH2+]C[C@H]3C C54373615
C[C@@H]1C[C@@H](CC[C@@H]1[NH3+])C(=O)N[C@@H]2CC[NH+]3[C@@H]2CCCC3 C55140902
Cc1csc2n1c(=O)cc([nH+]2)CN(C)C3CC[NH2+]CC3 C36300608
C[NH2+][C@H]1CCC2(C[C@@H]1N(C)C3CC[NH+](CC3)C)OCCO2 C43815232
C[NH+]1CCC(CC1)NC(=O)NC2CC[NH+](CC2)C3CC3 C47886108
C1CCC(C1)[NH+]2CCN(CC2)[C@@]3(CCCSC3)C[NH3+] C61590309
C1CC[NH+](C1)CC2CC[NH+](CC2)[C@@H]3COCC[C@@H]3O C62034418
CC[NH+]1CCc2c(cc(c(=O)n2C3CCCC3)C[NH3+])C1 C62199099
CC[NH+]1CCc2c(c(nc(n2)N3CCC(CC3)C[NH3+])C)C1 C62202195
Cc1ccc(s1)[C@H]([C@@H](C)[NH3+])N2CCn3cc[nH+]c3C2 C62245862
C[NH2+][C@H]1c2ccc(cc2NC1=O)N3CCn4cc[nH+]c4C3 C62252955
CC(C)[NH+]1CCC(CC1)N(C)C(=O)[C@@]2(CCC[NH2+]C2)C C62856660
C1C[C@@H]2CN(CCC[NH+]2C1)[C@@]3(CCN(C3)C4CC4)C[NH3+] C62940277
C1CCC2(C1)CC[NH+](CC2)[C@@]3(CN4CCC3CC4)C[NH3+] C62952685
C1CC[NH+](C1)[C@@H]2CCN(C2)[C@@]3(CN4CCC3CC4)C[NH3+] C62978495
C1CC[NH+](CC1)[C@H]2CCN(C2)[C@@]3(CCSC3)C[NH3+] C62978637
C[NH+]1CCC(CC1)CN(C)[C@H]2CC3(CC[C@@H]2[NH3+])OCCO3 C63120462
c1cc2=[NH+][C@H]3C(=c2cc1Br)N=[NH+]C(=N3)NN C39698090
Cc1c(c(n(n1)C)C)C[NH+]2CCC(CC2)[C@H]3CCC[NH2+]3 C63197944
c1cc(cc(c1)O)/C=N/N2[C@H](N=[NH+]C2=S)c3cc[nH+]cc3 C38935927
Cc1cccc2=[NH+][C@@H]([NH+]=c12)C3=C(N(N[C@@H]3C)CCO)C C63857386
C1CC[NH+](C1)CC2(CCN(CC2)C3=[NH+]C=NC4=NC=C[C@@H]34)O C65499308
Cc1nnc(s1)NC(=O)CN2C(=O)/C(=C/c3ccc(cc3)Cl)/SC2=O C01210388
c1ccc(cc1)C(=O)N2C[C@@H]3C[C@H](C2)c4ccc(c(=O)n4C3)NC(=O)c5ccco5 C04236145
COc1cccc2c1OC(=O)[C@]3([C@@H]2c4c([nH]c(=O)s4)SC3)CC(=O)OC C06606304
c1cc(c(cc1N2C(=O)CCS2(=O)=O)C(=O)Nc3nccs3)Cl C12004157
c1cc(cc(c1)S(=O)(=O)[C@H]2CCS(=O)(=O)C2)C(=O)Nc3nccs3 C12030739
Cc1c(cccn1)C(=O)N[C@@H]2CC(Cc3c2cnc(n3)N4CCOCC4)(C)C C12056077
c1cc(sc1)CC(=O)N2C[C@@H]3C[C@H](C2)c4ccc(c(=O)n4C3)NC(=O)c5ccncc5 C04258981
Cc1ccc(c(c1)Br)NC(=O)C2=NN(C(=O)CC2)[C@@H]3CCS(=O)(=O)C3 C12914431
Cc1c(c(n(n1)[C@H]2CCS(=O)(=O)C2)C)CN(C)C(=O)Nc3ccccc3F C12935294
COc1cccc2c1nc(cc2)/C=C\3/C(=O)N(C(=S)S3)NC(=O)c4cccnc4 C13730179
Cc1cccc(n1)NC(=O)c2c3c(n(n2)[C@@H]4CCS(=O)(=O)C4)CCCC3 C13730606
c1cc2c(cc1S(=O)(=O)N3CCC(CC3)C(=O)N[C@@H]4CCS(=O)(=O)C4)CCC2 C14241311
C[C@@H]1CC(=O)Nc2cc(ccc2S1)S(=O)(=O)N3CCC4(CC3)OCCO4 C15730479
c1cc(cc(c1)N2C(=O)CCC2=O)C(=O)Nc3ccc4c(c3)OC(O4)(F)F C19358467
Cc1c(c(n(n1)C)C)[C@@H](C)NS(=O)(=O)c2ccc3c(c2)C[C@H](N3C(=O)C)C C19577667
Cc1c(c(n(n1)C)C)CCC(=O)N[C@@H]2C[C@]3(CCC(=O)N(CC3)C)Oc4c2cccc4 C19577687
Cc1nnc(s1)NC(=O)Cn2cnc3c(c2=O)c(cs3)c4cccs4 C19627535
c1ccc2c(c1)N(C(=O)c3cccnc3S2)CC(=O)NC[C@H]4COCCO4 C21163411
Cc1c(c(n(n1)Cn2ccc(n2)C(=O)Nc3ccncc3)C)Br C28235007
C[C@H](C(=O)N[C@@H]1CS(=O)(=O)C=C1)N2C(=O)/C(=C\c3ccco3)/SC2=S C28296951
C1CS(=O)(=O)C[C@H]1N2C(=O)CCC(=N2)C(=O)NCC34CC5CC(C3)CC(C5)C4 C31544860
c1ccc(c(c1)C(=O)N2CCCCC2)NC(=O)Cn3cnc4c(c3=O)ccs4 C35982510
Cc1c(c(=O)n(n1C)c2ccccc2)NC(=O)[C@@H](C)Sc3nccn3C C08389820
Cn1cccc1[C@@H](CNC(=O)[C@H]2COc3ccccc3O2)N4CCOCC4 C38675615
CC(C)S(=O)(=O)c1cc2c(cc1Cl)CCN3[C@H]2CO[P@@](=O)(N3)OC C39464727
CC(C)S(=O)(=O)C1=C[C@@H]2CN3[C@@H](C[C@@H]2C=C1Br)CO[P@@](=O)(N3)OC C39468007
CC1=C2C(=NC(=NC2=O)C)S[C@@H]1C(=O)Nc3ccc(cc3)N4CCOCC4 C39729840
CCCN1c2ccccc2[C@]3(C1=O)c4c(=O)c5cc(ccc5oc4C(=O)N3CCO)F C39890101
COC(=O)c1c2c(sc1NC(=O)[C@H]3CCCN3S(=O)(=O)C)CCC2 C44357292
Cc1nc([nH]n1)SCC(=O)N([C@H]2CCS(=O)(=O)C2)C3CCCCC3 C11701466
CN1CC[C@]2([C@@]13c4cc(ccc4NC3=O)Br)CN(CCC2=O)N=O C49115116
COCCN1C(=O)[C@H]2[C@@H]3CCCN3[C@@]4([C@@H]2C1=O)c5cc(ccc5NC4=O)Br C35374932
Cc1c(c(n(n1)c2ccccc2)O)/C=C\3/C(=O)N(C(=S)S3)[C@H]4CCS(=O)(=O)C4 C08934335
CN(C(=O)[C@@H]1CC(=O)Nc2c1cccc2)S(=O)(=O)c3ccc(cc3)OC C51200667
Cn1ccnc1[C@H](c2ccccc2)NC(=O)Cn3c4ccccc4c(=O)cn3 C53052880
Cc1cc(n(n1)[C@@H]2CCS(=O)(=O)C2)NC(=O)CSc3nccs3 C55096075
c1cc(c(nc1)n2cncn2)CNC(=O)Cc3coc4c3cc5c(c4)CCC5 C58208642
Cc1c(cnn1C)[C@@H](C)NC(=O)c2ccc3c(c2)C[C@@H](N3S(=O)(=O)C)C C25000168
[truncated: 2,156,251 more chars]
