# Supplementary material for: PyRMD Studio: A Unified Suite for Next-Generation, AI-Powered Virtual Screening
Source: J Chem Inf Model. 2026 May 19;66(11):6197–203. doi: 10.1021/acs.jcim.6c00648 (PMC13250901; doi:10.1021/acs.jcim.6c00648)
Supplement: Supplementary file 2 [file ci6c00648_si_002.zip › decoys/drd3_decoys.ism]

Cc1ccc(cc1Cl)NC(=O)[C@@H](c2ccccc2)Sc3nnc(n3N)Cc4ccccc4F C02651967
c1ccc(cc1)C(c2ccccc2)C(=O)N[C@H](C(Cl)(Cl)Cl)NC(=S)Nc3ccccc3 C02905474
c1cc(ccc1C(=O)NNc2c(c(cc(c2F)F)F)F)NS(=O)(=O)c3ccc(s3)Br C03486830
C[C@@H](C(=O)Nc1ccc(cc1)Br)Sc2nnc(n2N)c3ccc(cc3Cl)Cl C08644664
CCOc1cc(cc(c1O)I)/C=N/NC(=O)CNc2ccc3ccccc3c2 C01092649
CC1(Cc2c(sc3c2c(nc(n3)SCC(=O)NC(c4ccccc4)c5ccccc5)N)CS1)C C01856981
CC(C)[C@H](C(=O)N/N=C/c1ccc(c(c1)Br)O)NC(=O)c2ccc(cc2Cl)Cl C10041844
CC(C)c1ccc(cc1)C(=O)NC(=S)NNC(=O)COc2ccc(cc2Br)C(C)C C10453224
c1ccc(cc1)[C@@H](C(=O)Nc2cccc(c2)C(F)(F)F)Sc3nnc(n3N)c4cccs4 C11592322
c1ccc(cc1)Oc2cccc(c2)[C@H]3[C@@H]([C@](NC(=S)N3)(C(F)(F)F)O)C(=O)c4cccs4 C00943914
C[C@]12CC[C@@H]3[C@@H]([C@@H]1CC[C@@H]2O)CCC4=C/C(=N\OCC(=O)NCCc5cc6ccccc6[nH]5)/CC[C@]34C C12296240
C[C@]12CC[C@@H]3[C@@H]([C@@H]1CC[C@]2(C)O)CCC4=C/C(=N/OCC(=O)NCCc5ccc(cc5)O)/C=C[C@]34C C12662496
C[C@]12CC/C(=N\OCC(=O)NCCc3ccc(cc3)O)/C=C1CC[C@@H]4[C@@H]2CC[C@]5([C@H]4CC[C@]5(C)O)C C12878176
COc1ccc(cc1)[C@@H]2[C@H]3CC=C[C@@H]3c4cccc(c4N2)C(=O)Nc5ccc(cc5)Nc6ccccc6 C13635749
COc1ccc(cc1)[C@H]2[C@H]3CC=C[C@@H]3c4cccc(c4N2)C(=O)Nc5ccc(cc5)Nc6ccccc6 C13635753
Cc1cc(nc(n1)N/C(=N\C(=S)Nc2ccc(cc2Cl)Cl)/NC3Cc4ccccc4C3)C C14159445
c1ccc(cc1)CCNS(=O)(=O)c2ccc3c(c2)[C@H]4C=CC[C@@H]4[C@@H](N3)c5cc(cc(c5O)Cl)Cl C14466914
c1ccc(cc1)CNS(=O)(=O)c2ccc3c(c2)[C@@H]4C=CC[C@H]4[C@@H](N3)c5c6ccccc6ccc5O C14548022
C[C@H](c1ccccc1)NC(=O)c2cccc(c2)NC(=S)NC(=O)C(c3ccccc3)c4ccccc4 C14566167
c1cc(cc(c1)Br)C(=O)N[C@H](C(Cl)(Cl)Cl)NC(=S)Nc2ccc(cc2)F C03053075
C[C@@H](C(=O)Nc1cc(ccc1O)C(C)(C)C)SCc2[nH]c(=O)c3c(csc3n2)c4ccccc4 C17361043
CCOC(=O)c1c2c(sc1NC(=S)NNC(=O)c3csc4c3CCCC4)CCCCC2 C20168506
CCc1c(sc(c1C(=O)N)NC(=O)c2cc(nc3c2cc(cc3)Br)c4ccc(cc4)C)C C02759569
Cc1cccc(c1)NC(=O)CSC2=C([C@@H](C(=C(N2)C)C(=O)Nc3ccccc3C)c4cccs4)C#N C20347876
CCc1ccccc1NC(=S)NNC(=O)c2ccc(cc2)COc3c(c(cc(c3F)F)F)F C02795313
CCOc1ccc(cc1)NC(=O)c2cccc3c2N[C@@H]([C@H]4[C@H]3C=CC4)c5cc(cc(c5O)Cl)Cl C20701615
c1ccc(cc1)CNS(=O)(=O)c2ccc3c(c2)[C@H]4C=CC[C@H]4[C@H](N3)c5c6ccccc6ccc5O C20751852
CCc1c(c(nc(n1)SCC(=O)c2ccc(s2)CCNC(=O)C)N)c3ccc(cc3)Cl C25589371
C/C(=C(/CNc1ccc(cc1)S(=O)(=O)c2ccc(cc2)N)\C(=O)c3ccccc3)/c4ccccc4 C17290052
CC[C@H](C(=O)Nc1c(c(cs1)c2ccc(cc2)C)C(=O)N)Sc3cc(c4cccc(c4n3)OC)C C32530192
CC(C)(CO)NC(=O)COc1ccc(cc1)[C@@H]2C=C(c3cc(ccc3N2)Br)c4ccccc4 C32925323
c1ccc(c(c1)NC(=O)CSc2nc3ccc(cc3s2)NC(=O)Nc4ccccc4Cl)F C33018361
CCOc1cc(cc(c1OCc2ccc(cc2)Br)Br)/C=N/NC(=S)N C08921277
CCCCOc1ccc(cc1[C@H]2C(=C(NC(=S)N2)C)C(=O)Nc3ccc(cc3)C)Br C18093695
CC[NH+](CC)c1ccc(cc1)[C@@H]2[C@H]3CC=C[C@@H]3c4cc(ccc4N2)S(=O)(=O)Nc5ccccc5 C14461384
c1ccc(c(c1)C(F)(F)F)Nc2c(c(ncn2)Oc3ccc(c4c3nccc4)Br)N C40701846
Cc1c\2c(oc1C(=O)Nc3ccccc3Br)CCC/C2=N\NC(=S)Nc4ccccc4 C40825243
C[C@@]12CC[C@@H]3[C@@H]([C@@H]1CC[C@@H]2O)CCC4=C/C(=N\OCC(=O)NCCc5cc6ccccc6[nH]5)/CC[C@@]34C C43737312
Cc1c(cc(n1CCc2cccs2)c3csc(n3)Nc4cccc(c4)C(F)(F)F)C(=O)N C44161629
Cc1ccc2c(c1)nc(o2)c3ccc(cc3O)NC(=S)NC(=O)C(c4ccccc4)c5ccccc5 C02052210
c1cc(cc(c1)F)C(=O)NC(=S)Nc2ccc3c(c2)nc(o3)c4ccc(c(c4)Br)O C09076142
c1ccc2c(c1)[nH]c(n2)SCC(=O)N/N=C/c3cc(c(c(c3)Br)O)Br C50954836
Cc1cc(c(c(c1)Br)NCC(=O)N/N=C/c2cccc(c2O)CC=C)Br C01950266
CC(C)(C)NC(=O)[C@H](c1ccc(cc1)C(F)(F)F)N(c2ccccc2)C(=O)c3cccc(c3O)O C36610307
CC1=C([C@H](NC(=S)N1)c2ccc(cc2)OCc3ccccc3F)C(=O)Nc4ccc(cc4)Cl C59227642
c1ccc(c(c1)c2nnc(n2N)SCCC(=O)Nc3cc(ccc3Cl)Cl)Br C59264850
c1cc(ccc1c2nnc(n2N)SCCC(=O)Nc3ccc(cc3)I)Cl C59795144
c1ccc(cc1)C(=O)[C@H]2[C@H](NC(=[NH+][C@@]2(C(F)(F)F)[O-])O)c3ccc(o3)c4cccc(c4Cl)Cl C08915520
c1ccc(cc1)C(=O)[C@H]2/C(=C/c3ccc(o3)c4cccc(c4Cl)Cl)/NC(=O)N[C@@]2(C(F)(F)F)O C27016855
Cc1ccc(cc1)C(=O)NC(=S)Nc2ccc3c(c2)nc(o3)c4ccc(c(c4)Br)O C32116378
C[C@@H]1C[NH+](C[C@H](O1)C)[C@@H](C(Cl)(Cl)Cl)NC(=O)C(C)C C00339964
c1cc(c2c3c1C[C@@H]4[C@H]5[C@]3(CC[NH+]4Cc6ccoc6)[C@@H](O2)CCC5)O C02004262
Cc1ccc(cc1C)Nc2nn(c(=S)s2)C[NH+]3CCCC3 C06996617
COc1ccc2c(c1)c(ccn2)[C@@H]([C@@H]3C[C@H]4CC[NH+]3C[C@H]4C=C)O C00968238
CCc1c2c(c(c([nH+]1)NCc3ccccc3)C#N)CC(OC2)(C)C C00341137
Cc1ccc(c(c1)C[NH2+][C@@H]2Cc3ccccc3OC2)n4cccn4 C11816422
C[C@H]1Cc2cc(ccc2N1C(=O)C(C)(C)C)[C@H](C[NH+]3CCCC3)O C12181142
c1cc2c(cc1N[C@@H]3CCC[NH+](C3)C4CCSCC4)OCO2 C12302123
Cc1ccc(cc1)c2csc3c2c(ncn3)N4CCC[NH2+]CC4 C20319638
C[C@H](C(=O)Nc1c(c2c(s1)CCC2)C#N)[NH+]3CCc4ccccc4C3 C25410271
C1CCC[NH+](CC1)CC(=O)Nc2c3c(nc4c2CCC4)CCCC3 C18022344
c1ccn2cc([nH+]c2c1)CC(=O)Nc3cccc(c3)C(F)(F)F C32032667
C[C@@H](c1nnc2n1CCCCC2)[NH2+]Cc3ccc(cc3)Br C35229498
C[C@@H](c1nnc2n1CCCCC2)[NH2+]Cc3ccccc3Br C35229542
C[C@H](c1nnc2n1CCCCC2)[NH2+]Cc3ccc(s3)Br C35255256
Cc1ccc(o1)[C@@H](c2cc3c(cc2Br)OCCO3)[NH2+]C C35500920
CN(C)c1ccc(c[nH+]1)NCc2ccc(o2)I C37283846
CCCn1c2ccc(cc2nc1[C@@H]3C[C@@H](C[NH2+]3)OC)Br C37441695
COc1ccc2c(c1)c(ccn2)[C@@H]([C@@H]3C[C@@H]4CC[NH+]3C[C@H]4C=C)O C00000688
COc1ccc2c(c1)c(ccn2)[C@H]([C@H]3C[C@H]4CC[NH+]3C[C@H]4C=C)O C00896228
COc1ccc2c(c1)c(ccn2)[C@@H]([C@H]3C[C@H]4CC[NH+]3C[C@H]4C=C)O C01842530
Cc1ccc(cc1)CN2C[C@@H](CC2=O)c3[nH]c(c[nH+]3)c4ccccc4F C23478579
CCc1cccc(c1NC(=O)C2=c3ccccc3=[NH+]C(=O)C2)CC C39611150
CC[C@@]12CCN3C[C@@]([C@@H]1O)(C[NH+](C2)[C@@H]3[C@@H]4CCOC(C4)(C)C)CC C39951107
Cc1cc2c(o1)CC(C[C@@H]2[NH2+]Cc3ccc(cc3)N4CCOCC4)(C)C C40138930
Cc1csc(n1)[C@@H](c2cc3c(c(c2)Cl)OCO3)[NH2+]C4CC4 C41198974
Cc1csc(n1)[C@H](c2cc3c(c(c2)Cl)OCO3)[NH2+]C4CC4 C41198977
CN1CCCC[C@H]1C[NH2+]Cc2cc3c(cc2Br)OCO3 C44561198
Cc1ccc2ccc(c(c2n1)O)[C@H](c3ccccn3)[NH+]4CCCCC4 C45944474
CN(C)c1cc(cc[nH+]1)CNC(=O)c2cc(ccc2Cl)Cl C46729654
CC[NH2+][C@H](c1cc2c(cc1Br)OCCCO2)[C@@H]3CCOC3 C48624999
CO[C@@H]1CCC[C@@H]1[NH2+]Cc2cc3c(cc2Br)OCO3 C49948776
CO[C@H]1CCC[C@H]1[NH2+]Cc2cc3c(cc2Br)OCO3 C49948779
CO[C@@H]1CCC[C@@H]1[NH2+]Cc2cc3c(c(c2)Br)OCO3 C49949144
CO[C@@H]1CCC[C@H]1[NH2+]Cc2cc3c(c(c2)Br)OCO3 C49949146
CC(C)(C)[NH2+]Cc1nnc(o1)c2cc(cc(c2)Br)F C50616535
c1c(c(sc1Cl)Cl)S(=O)(=O)N2CCC[C@H]2[C@@H]3CCC[NH2+]3 C51359181
CC(C)[NH2+]Cc1nc(on1)c2ccccc2I C51861148
C[C@H](C[NH2+]C(C)(C)C)n1cnc2ccc(cc2c1=O)Br C53529730
c1ccn2c(c1)nc(cc2=O)C[NH2+]Cc3ccc(cc3)Br C54346838
C[C@H](c1ccc(cc1)Cl)NCc2cc(=O)n3ccsc3[nH+]2 C57553834
CC[NH2+][C@@H](c1cc2c(cc1Br)OCCO2)C3CCOCC3 C61671914
c1cc(c(cc1Br)F)c2nc(no2)C[C@H]3CCC[NH2+]C3 C63084749
c1cc(c(cc1Br)c2nc(no2)C[C@@H]3CCC[NH2+]C3)F C63084752
Cc1ccccc1[C@H]2[C@@H]3C(=c4ccccc4=[NH+]3)C[C@H](N2)C(=O)OC C63339375
Cc1cccc2=C([C@H]([NH+]=c12)C)CC(=O)N/N=C(\C)/c3cccs3 C63637419
Cc1cccc(c1)[C@@H]2[C@H]3[C@@H](CCN2Cc4c([nH+]c[nH]4)C)[C@@H]5C=CC=CC5=N3 C64103170
CC(C)(c1ccc2c(c1)OCO2)[NH2+]Cc3cccc4c3nccc4 C64343950
CN(Cc1ccc(cc1)O)C(=O)C[NH+]2CC3C[C@H]4C[C@@H](C3)CC2C4 C65967317
c1cc(sc1)S(=O)(=O)NC2CC[NH+](CC2)[C@H]3CCCC=C3 C66491818
CCOC(=O)c1c2c(sc1NC(=O)c3ccc(cc3)Br)C[C@@H](CC2)C(C)(C)C C01918423
CCOC(=O)c1c2c(sc1NC(=O)c3ccc(cc3)Br)C[C@H](CC2)C(C)(C)C C01918422
c1ccc2c(c1)nc(s2)SCC(=O)Nc3ncc(s3)Cc4ccc(cc4)Br C01803281
c1ccc(c(c1)C(F)(F)F)NC(=O)CSc2nnc(s2)SCc3ccc(cc3)Cl C02387686
CCCN1c2ccc(cc2[C@@](C1=O)(CC(=O)c3c(cc(cc3C)C(C)(C)C)C)O)Br C10058811
Cc1ccc(c(c1)NC(=O)[C@@H](c2ccccc2)Sc3c4ccccc4nc(n3)C(F)(F)F)C C12907535
c1cc(cc(c1)NC(=O)CSc2c(c(c3c(n2)CCCC3)c4cccs4)C#N)C(F)(F)F C08965440
c1ccc(cc1)Oc2cc(ccc2F)/C=N/Nc3nc(cs3)c4ccc(cc4)Br C14257480
c1ccc(cc1)Sc2cnc(nc2C(=O)Nc3ccccc3F)SCc4ccccc4F C15860681
c1ccc(c(c1)NC(=O)COC(=O)c2ccc(cc2)Br)Sc3ccc(cc3)Cl C03325629
Cc1cc(c(n1c2ccccc2F)C)/C=N/NC(=O)CSC3c4ccccc4-c5c3cccc5 C16268669
Cc1cccc(c1)NC(=O)CSc2c(c(cc(n2)c3ccc(cc3)Cl)C(F)(F)F)C#N C16805395
C[C@@H](C(=O)Nc1ccccc1C(F)(F)F)Sc2c3c(csc3ncn2)c4ccc(cc4)F C16864726
CCCCOC(=O)C1=C(NC2=C([C@H]1c3cccc(c3)I)C(=O)CC(C2)(C)C)C C02066174
CCc1ccc(cc1)C(=O)CSC2=C([C@@H](C(=C(N2)C)C(=O)C)c3ccc(cc3)Br)C#N C02921828
CC1=C([C@@H](C2=C(N1)C[C@H](CC2=O)c3ccccc3)c4ccccc4F)C(=O)OCc5ccccc5 C01202023
CC1=C([C@H](C2=C(N1)C[C@@H](CC2=O)c3ccccc3)c4ccccc4F)C(=O)OCc5ccccc5 C01202026
CCCCNC(=O)CSc1nc2ccc(cc2s1)/N=C/c3ccc(cc3)Br C03663994
CCSCCOC(=O)C1=C(NC2=C([C@@H]1c3ccc(cc3)Cl)C(=O)C[C@H](C2)c4ccccc4)C C02788684
CC1=C([C@@H](C(=C(N1)SCc2ccccc2Cl)C#N)c3ccccc3Cl)C(=O)OCC=C C20171654
CCc1cccc(c1n2ccnc2SCC(=O)Nc3cc(ccc3Cl)C(F)(F)F)CC C20605418
c1ccc(cc1)c2ccccc2NC(=O)COC(=O)C3C[C@H]4CCC[C@@H](C3)C45SCCS5 C13028477
c1ccc(c(c1)/C=C(\C#N)/C(=O)Nc2ccccc2Cl)OCc3ccc(cc3)Br C32186376
c1ccc(cc1)Cc2c(nc3ccccc3n2)SCC(=O)Nc4ccc(cc4)Br C33068760
Cc1ccccc1n2c(cnc2SCC(=O)N[C@H]3CCC[C@H]([C@@H]3C)C)c4ccc(cc4)Cl C33784814
Cc1ccc(cc1)CN(c2ccc(cc2)CC(=O)N[C@H](C)c3ccccc3)C(=O)c4cccc(c4)F C34679790
CC[C@@H](C)N(Cc1cccn1Cc2ccccc2Cl)C(=O)Nc3ccccc3C(F)(F)F C35317663
C[C@H]1[C@@H](C[C@@H]2C[C@H]1C2(C)C)C(=O)N(C)[C@H](c3ccc(cc3)C(F)(F)F)C(=O)NC4CCCCC4 C36525570
CC(C)(C)CC(C)(C)NC(=O)[C@@H](c1ccc(cc1)C(F)(F)F)N(C)C(=O)c2ccccc2Cl C36538786
Cc1ccccc1[C@@H](C(=O)NC(C)(C)CC(C)(C)C)N(c2ccccc2Cl)C(=O)CCl C36547357
Cc1ccccc1[C@H](C(=O)NC(C)(C)CC(C)(C)C)N(c2ccccc2Cl)C(=O)CCl C36547358
Cc1ccc(cc1)[C@@H](C(=O)NC(C)(C)CC(C)(C)C)N(c2cccc(c2)Cl)C(=O)CCl C36552035
CCC(=O)N(c1cccc(c1)Cl)[C@@H](c2ccc(cc2)Cl)C(=O)NC(C)(C)CC(C)(C)C C36555012
Cc1ccc(cc1)[C@H](C(=O)NC(C)(C)C)N(C(=O)C(c2ccccc2)c3ccccc3)C(C)(C)C C36590445
c1cc(cc(c1)C(F)(F)F)c2ccc(o2)/C=C(\C#N)/C(=O)Nc3cc(ccc3Cl)C(F)(F)F C39884853
c1cc(ccc1c2ccc(o2)/C=C(\C#N)/C(=O)Nc3cc(cc(c3)C(F)(F)F)C(F)(F)F)F C39884889
C[C@H](/C=C/[C@H](C)C(C)C)[C@@H]1CC[C@@H]2[C@@]1(CC[C@@H]3C2=CC(=O)[C@@]4([C@@]3(CC[C@@H](C4)OC(=O)C)C)O)C C33682641
C[C@H](/C=C/[C@H](C)C(C)C)[C@H]1CC[C@H]2[C@@]1(CC(=O)C3=C2CC[C@@]4([C@@]3(CC[C@@H](C4)OC(=O)C)C)O)C C36371927
CCc1ccc(c(c1)Br)OCCCC(=O)Nc2nc(cs2)c3ccc(cc3)F C40944097
CCc1c(nc(s1)NC(=O)COc2ccc(cc2)Br)c3ccc(cc3)Br C41013984
C[C@H](/C=C/[C@H](C)C(C)C)[C@H]1CC[C@H]2[C@@]1(CC[C@@H]3C2=CC(=O)[C@]4([C@@]3(CC[C@@H](C4)OC(=O)C)C)O)C C43758647
c1ccc(cc1)Oc2ccc(cc2)N/C=C(\C#N)/c3nc(cs3)c4cccc(c4)Br C09445055
Cc1c(c(=O)c(c([nH]1)C)Br)Cc2ccc(cc2)Oc3ccc(cc3)OC(F)(F)F C45209969
Cc1cc(c(n1c2cccc(c2)Cl)C)/C=N/NC(=O)CSC3c4ccccc4-c5c3cccc5 C28217172
Cc1ccc(cc1)c2cc(nc(n2)SCC(=O)Nc3ccccc3C(F)(F)F)C(F)(F)F C14152902
C[C@@H](C(=O)Nc1ccc(cc1)Br)Sc2nc(cc(n2)C(F)(F)F)c3ccc(cc3)F C58961027
c1ccc(cc1)NC(=O)/C(=C\c2cc(ccc2OCc3ccc(cc3)Br)Cl)/C#N C59116688
Cc1ccc(cc1)COc2ccc(cc2/C=C(\C#N)/C(=O)Nc3ccccc3F)Br C59117150
CC(C)(C)c1csc(n1)NC(=O)CSc2nc(cs2)c3ccc(cc3)Br C59218965
Cc1cccc(c1)NC(=O)/C(=C/c2cc(ccc2OCc3ccccc3F)Br)/C#N C59536366
Cc1cc(c(n1c2ccc(cc2)c3ccccc3)C)/C=C(\C#N)/C(=O)Nc4ccc5ccccc5c4 C04047919
c1cc(c(cc1Cl)Cl)c2csc(c2C#N)NC(=O)C(C(C(F)(F)F)(F)F)(F)F C02772965
c1ccc(cc1)[C@@H](CNS(=O)(=O)c2ccccc2)SC(c3ccccc3)c4ccccc4 C03211777
c1ccc2c(c1)c(cc(n2)c3ccc(s3)Cl)C(=O)Nc4c(c5c(s4)CCCC5)C(=O)N C02082086
CC(=O)c1c(cc(s1)c2ccc(cc2)Cl)NC(=O)CSCc3c(cccc3Cl)F C02151135
C[C@H](C(=O)Nc1cc(cc(c1)Cl)Cl)Sc2c3cc(sc3ncn2)c4ccccc4 C01970817
Cc1c(cccc1Cl)NC(=O)Cc2csc(n2)SCc3ccc(cc3)Br C08854616
c1cc(ccc1C(=O)N[C@@H](C(Cl)(Cl)Cl)Oc2ccc(cc2)Br)Br C02678217
Cc1ccc(cc1Br)n2c(cc(c2C)/C=N/NCc3c(cccc3Cl)Cl)C C09196229
CCSc1ccccc1C(=O)Nc2nc(cs2)c3ccc(cc3)I C09346817
Cc1ccc(c(c1)CN2c3ccc(cc3[C@@](C2=O)(CC(=O)c4ccc(s4)Cl)O)Br)C C09614488
c1ccc(cc1)SCCC(=O)Nc2nc(cs2)c3ccc(cc3)I C11847397
Cc1cc(c(n1c2ccc(cc2)OC(F)F)C)c3csc(n3)Nc4ccc(c(c4)Cl)F C02646963
COc1ccc(cc1)c2cn3c(c(c4c3n2CCCC4)c5ccc(cc5)F)NC(=S)CC=C C12618123
Cc1ccc(cc1)CSCC(=O)N/N=C/c2cc(n(c2C)c3cc(cc(c3)Cl)Cl)C C06245063
CC[C@@H](C)c1ccccc1NC(=O)c2cc(nc3c2cc(cc3)Br)c4cccnc4 C06390220
CC[C@H](C)c1ccccc1NC(=O)c2cc(nc3c2cc(cc3)Br)c4cccnc4 C06390382
C[C@H](C[C@H](c1nccs1)NC(=O)C[C@@H](C)C(Cl)(Cl)Cl)C(Cl)(Cl)Cl C15148685
C[C@H](C[C@@H](c1nccs1)NC(=O)C[C@@H](C)C(Cl)(Cl)Cl)C(Cl)(Cl)Cl C15148689
Cc1ccc(cc1)c2csc3c2c(ncn3)SCC(=O)Nc4cc(ccc4Cl)Cl C16713336
CC1=C([C@H](C2=C(N1)C[C@@H](CC2=O)c3ccccc3)c4ccc(cc4Cl)Cl)C(=O)OC(C)C C03098492
CC1=C([C@@H](C2=C(N1)C[C@@H](CC2=O)c3ccccc3)c4ccc(cc4Cl)Cl)C(=O)OC(C)C C03098493
CC(C)C[C@](c1ccc(cc1)Br)([C@H](CN2CCOCC2)c3ccc(cc3)Cl)O C20447429
c1ccc(c(c1)CN(C[C@H]2CCCO2)C(=S)Nc3ccc(c(c3)C(F)(F)F)Cl)Cl C20494941
c1ccc(c(c1)CN(C[C@@H]2CCCO2)C(=S)Nc3ccc(c(c3)Cl)C(F)(F)F)Cl C20494944
c1cc(ccc1NC(=O)C(=C(SCc2cc(ccc2F)F)SCc3cc(ccc3F)F)C#N)F C03052461
Cc1cccc(c1)NC(=O)C(=C(SCc2ccc(cc2)F)SCc3ccc(cc3)F)C#N C03059058
CCn1c2ccccc2c3c1ccc(c3)[C@@H]4[C@@H]5CC=C[C@@H]5c6cccc(c6N4)C(=O)N(C)Cc7ccccc7 C20684903
CC[C@H](C)Sc1nnc(n1c2ccccc2)CNc3ccc(cc3)I C20831356
Cc1cccc(c1)[C@](c2ccc(cc2)Br)([C@@H](CN3CCOCC3)c4ccc(cc4)Cl)O C27247998
Cc1cc(cc(c1)c2cc(c(c(n2)C(C)C)/C=C/[C@@H]3C[C@H](CC(=O)O3)O)c4ccc(cc4)F)C C27655701
CCc1cc2cc(cc(c2nc1SCC(=O)Nc3nc(cs3)c4ccc(cc4)Cl)C)C C35288706
Cn1cc(c2c1cccc2)[C@@H](CC(=O)N[C@@H](Cc3ccccc3)c4ccccc4)c5ccsc5 C35404809
Cc1ccccc1[C@H](CC(=O)NC(c2ccccc2)c3ccccc3)c4cnc5n4cccc5C C35438002
Cc1ccccc1[C@@H](C(=O)NC(C)(C)C)N(c2cccc(c2)Cl)C(=O)c3ccc(cc3)Cl C36482908
C[C@H]1[C@@H](C[C@@H]2C[C@H]1C2(C)C)C(=O)N([C@@H](c3ccc(cc3)Cl)C(=O)NC(C)(C)C)C(C)(C)C C36581529
Cc1ccc(cc1F)C(=O)c2c(c3ccccc3o2)NC(=O)[C@H]4[C@@H](C4(C)C)C=C(Cl)Cl C39868320
C=CCn1c(cnc1SCC(=O)Nc2cccc(c2)Cl)c3ccc(cc3)Br C44085771
c1ccc(cc1)C(c2ccccc2)Sc3nc4c5ccccc5[nH]c4c(=O)n3c6ccccc6 C33856070
C[C@H](/C=C/[C@H](C)C(C)C)[C@H]1CC[C@H]\2[C@]1(CCC/C2=C\[C@@H]3C4=C(CC[C@@H](C4)O)CS3(=O)=O)C C44564294
c1ccc(cc1)CS/C(=N\c2ccc(cn2)Br)/NCCc3ccccc3Cl C28004154
Cc1cc(c(n1c2ccc(cc2Cl)Cl)C)/C=N/NC(=O)[C@@H](C)SCc3ccccc3 C28216734
Cc1cc(c(n1c2ccc(cc2Cl)Cl)C)/C=N/NC(=O)[C@H](C)SCc3ccccc3 C28216736
C[C@H](C(=O)Nc1cccc2c1cccc2)Sc3nc(cc(n3)C(F)(F)F)c4cccs4 C58965093
c1cc(oc1)CN(Cc2ccc(cc2Cl)Cl)C(=S)Nc3ccc(c(c3)Cl)Cl C59169260
CC(C)(C)c1ccc(cc1)SCC(=O)Nc2nc(cs2)c3ccc(cc3)Br C33697391
c1cc(ccc1c2csc(n2)SCC(=O)Nc3ccc(c(c3)C(F)(F)F)Cl)Br C59216640
c1cc(ccc1C(=O)N/N=C/c2cc(c(o2)Sc3ccc(cc3)Cl)Br)Cl C59247726
Cc1c(cccc1Cl)NC(=O)/C(=C/c2cn(c3c2cccc3)Cc4ccccc4Cl)/C#N C59272146
Cc1ccc(cc1)C2=Nc3cc(c(cc3N=C(C2)SCC(=O)Nc4ccc5c(c4)CCC5)C)C C65026456
c1cc(ccc1c2csc3c2c(ncn3)SCC(=O)Nc4ccc(cc4)F)Br C00955568
Cc1cc(nc(n1)SCC(=O)Nc2ccc(cc2)I)c3ccccc3 C02881298
Cc1c(c2c(s1)ncnc2SCC(=O)Nc3ccc(cc3)Br)c4ccccc4 C01465497
c1cc(ccc1n2c(c3c(n2)CSC3)NC(=O)c4cc(cc(c4)C(F)(F)F)C(F)(F)F)Cl C08909510
Cc1cccc(c1)n2c(c3c(n2)CSC3)NC(=O)c4cc(cc(c4)C(F)(F)F)C(F)(F)F C08909829
Cc1ccc(cc1)n2c(c3c(n2)CSC3)NC(=O)c4cc(cc(c4)C(F)(F)F)C(F)(F)F C08909886
Cc1ccc(c(c1)CN2c3ccc(cc3[C@](C2=O)([C@H](C)C(=O)c4ccccc4)O)Br)C C08927717
c1ccc(cc1)c2cn(c3c2c(ncn3)NCc4cccs4)c5ccc(cc5)Br C01447615
COc1ccc(cc1)SCCC(=O)Nc2nc(cs2)c3ccc(cc3)I C10031958
Cc1ccc(cc1)CN2c3ccc(cc3[C@](C2=O)(CC(=O)c4ccc(s4)Br)O)Cl C01109686
c1ccc(cc1)/C=C/C=C\2/C(=O)N(C(=S)S2)CC(=O)Nc3cc(c(cc3Cl)Cl)Cl C12278483
C[C@@H](C(=O)N(C)CC(=O)Nc1ccccc1C(F)(F)F)Sc2cc(ccc2Cl)Cl C03368548
Cc1cc(c(n1c2ccc(cc2)Br)C)/C=N/Nc3nc(cs3)c4ccc(cc4)F C12559292
c1cc(c(cc1Br)F)NC(=O)COC(=O)c2cc(cc(c2)C(F)(F)F)C(F)(F)F C03229210
c1cc(ccc1C(=O)OCC(=O)Nc2ccc(cc2Br)Br)C(F)(F)F C03314691
CN(CC(=O)Nc1ccc(c(c1)C(F)(F)F)Cl)C(=O)/C=C/c2ccc(s2)Br C13095998
Cc1cc(c(n1c2ccc(cc2)F)C)/C=C(\C#N)/C(=O)Nc3cc(ccc3Cl)C(F)(F)F C02726741
c1cc(c(c(c1)Cl)Cn2cc(cc(c2=O)NC(=O)C(Cl)(Cl)Cl)C(F)(F)F)Cl C03041398
CCc1ccc(cc1)/C=C\2/C(=O)N(C(=S)S2)CCCC(=O)Nc3cc(cc(c3)Cl)Cl C13773938
Cc1cc(=O)c(c2n1-c3cc(ccc3S[C@H](C2)c4ccsc4)C(F)(F)F)C(=O)NCC(C)C C14886969
c1ccc(cc1)N2[C@@H](Nc3c(c4c(s3)CCC4)C2=O)SCC(=O)c5ccc(cc5)Br C02922640
Cc1ccc(c(c1)C)CN2c3ccc(cc3[C@@](C2=O)(CC(=O)c4ccc(cc4)Br)O)Cl C17086763
C=CCSC1=N[C@@]([C@H]([C@H](C1C#N)c2ccccc2Cl)C(=O)c3cccs3)(C(F)(F)F)O C12558954
CCSCCOC(=O)C1=C(NC2=C([C@@H]1c3ccccc3Br)C(=O)CC(C2)(C)C)C C02757957
CCSCCOC(=O)C1=C(NC2=C([C@H]1c3ccccc3Br)C(=O)CC(C2)(C)C)C C02757956
CCOC(=O)c1c2c(sc1NC(=O)c3cc(cc(c3)C(F)(F)F)C(F)(F)F)CCCC2 C20158641
Cc1ccc(cc1Cl)N/C(=C(/C#N)\S(=O)(=O)c2ccccc2)/SCc3ccccc3F C20325248
c1cc(c(cc1NC(=S)N2CCCN(CC2)c3c(cc(cn3)C(F)(F)F)Cl)Cl)Cl C20405911
CN(Cc1ccccc1)S(=O)(=O)c2ccc3c(c2)[C@@H]4C=CC[C@H]4[C@@H](N3)c5ccc(cc5)SC C20758527
CN(Cc1ccccc1)S(=O)(=O)c2ccc3c(c2)[C@@H]4C=CC[C@H]4[C@H](N3)c5ccc(cc5)SC C20758531
CC(C)COc1ccc(cc1)[C@H]2CC3=C([C@H](CC(=O)N3)c4cc(ccc4F)Br)C(=O)C2 C21239554
CC(C)COc1ccc(cc1)[C@H]2CC3=C([C@@H](CC(=O)N3)c4cc(ccc4F)Br)C(=O)C2 C21239563
Cc1ccc(c(c1)C)C(=O)C[C@@]2(c3cc(ccc3N(C2=O)Cc4ccc(cc4)Cl)Br)O C21344141
C[C@@H](c1ccc(cc1)Br)NC(=O)c2cncn2c3ccc(cc3)c4ccc(c(c4)F)F C23461996
Cc1ccc(c(c1)F)n2c(cc3c2-c4ccccc4OC3)CCC(=O)N[C@H]5CCCc6c5cccc6 C25153576
Cc1ccc(cc1)/C=C\2/C(=O)N(C(=S)S2)CCC(=O)Nc3ccc(c(c3Cl)Cl)Cl C28393937
c1cc(c(c(c1)F)c2cnc(o2)CCC(=O)Nc3cc(ccc3Br)Br)F C31950324
CC(C)(C)NC(=O)[C@H](c1c(cccc1Cl)Cl)N(C)C(=O)Cc2ccc(cc2)Br C36528429
c1ccc2c(c1)cccc2/C=N/N=C/3\NC(=O)[C@H](S3)Cc4cc(ccc4Cl)C(F)(F)F C39888432
c1ccc2c(c1)cccc2/C=N/N=C/3\NC(=O)[C@@H](S3)Cc4ccc(c(c4)C(F)(F)F)Cl C39888457
Cc1ccc(c(c1)Br)OCCCC(=O)Nc2c(c3c(c(=S)s2)C[C@@H](CC3)C)C#N C41017162
CCc1ccc(c(c1)Br)OCC(=O)Nc2c(c3c(c(=S)s2)C[C@@H](CC3)C)C#N C41017388
C[C@@H]1c2c(sc(n2)CSc3ccccc3)C[C@@]4([C@H]1[C@@H]([C@@H](CC4)[C@H](C)C(=O)N(C)CC=C)O)C C43549007
C[C@@H]1c2c(sc(n2)CSc3ccccc3)C[C@@]4([C@H]1[C@H]([C@H](CC4)[C@H](C)C(=O)N(C)CC=C)O)C C43549013
CCN(CC)C(=O)[C@@H](C)[C@H]1CC[C@@]2(Cc3c(nc(s3)CSc4ccccc4)[C@H]([C@@H]2[C@H]1O)C)C C43549021
C[C@H](C(=O)Nc1ccccc1C(F)(F)F)OC(=O)CC23C[C@H]4C[C@@H](C2)CC(C4)(C3)Br C15855984
CCOC(=O)c1c2c(sc1NC(=O)C3C[C@H]4CCC[C@@H](C3)C45SCCS5)CCCC2 C33382080
Cc1ccccc1CSCC(=O)N/N=C/c2cc(n(c2C)c3ccc(cc3)Br)C C28215859
Cc1cc(c(n1c2ccc(cc2)Br)C)/C=N/NC(=O)CSCc3ccc(cc3)Cl C58916904
CCN(CC)c1ccc(cc1)/C=C/2\C(=O)N(C(=S)S2)CNc3cc(ccc3Cl)Cl C59378351
CCOC(=O)c1c2c(sc1NC(=O)CSc3cn(c4c3cccc4)Cc5ccccc5)CCCCC2 C09391699
CCOC(=O)c1c2c(sc1NC(=O)C(c3ccccc3)c4ccccc4)C[C@@](CC2)(C#N)c5ccccc5 C09860889
CSc1ccc(cc1)/C=C/c2nc(n(n2)CC(=O)c3ccc(cc3)Br)c4ccccc4O C09927397
CCN(c1ccccc1)S(=O)(=O)c2cc(ccc2Cl)NC(=O)CC(c3ccccc3)c4ccccc4 C12311873
CC[C@@H](C)n1c(=O)c2c3c(sc2nc1SCC(=O)N[C@@H](C)C45CC6CC(C4)CC(C6)C5)CCCC3 C12529159
Cc1ccc(cc1)n2c(nnc2SCC(=O)Nc3ccc(cc3Br)C)Cc4ccccc4 C06280099
Cc1ccc(cc1)c2cc(c(c(n2)S[C@H](C)C(=O)Nc3c(cccc3C)C)C#N)c4ccc(cc4)OC C06246184
Cc1ccc(cc1)n2c(nnc2SCC(=O)Nc3ccc(cc3Br)C)Cc4cccs4 C02217254
c1ccc(cc1)Cc2nnc(n2c3ccccc3)SCC(=O)Nc4ccc(cc4Cl)Br C02837653
C[C@@H](C(=O)Nc1nc(cs1)c2ccc(c(c2)Cl)Cl)OC(=O)C3(CCCC3)c4cccc(c4)F C02640356
Cc1ccc(cc1)CN(CC(=O)Nc2ccccc2Sc3ccccc3)S(=O)(=O)c4ccccc4 C14135364
Cc1ccc(cc1n2c(nnc2SCc3ccccc3)[C@@H](C)NC(=O)[C@@H](c4ccccc4)Cl)Cl C16568176
CC(C)Oc1ccc(cc1)[C@@H](C2C(=O)CC(CC2=O)c3ccccc3)C4=C(CC(CC4=O)c5ccccc5)O C18276033
CCSCCOC(=O)C1=C(NC2=C([C@H]1c3ccc(cc3)OC)C(=O)C[C@H](C2)c4ccc(cc4)Cl)C C02757737
Cc1ccc(cc1)S(=O)(=O)N(CC(=O)NCCSc2ccc(cc2)Cl)c3cc(ccc3C)C C20235051
Cc1ccc(cc1)SCCNC(=O)CN(c2ccc(c(c2)Cl)C)S(=O)(=O)c3ccc(cc3)C C20236465
CCOC(=O)C1=C(NC2=C([C@H]1c3cc(c(cc3C)C)COc4ccc(cc4)Br)C(=O)CCC2)C C02783232
CCc1cccc(c1)NC(=O)CN2c3ccc(cc3C(=N[C@H](C2=O)[C@H](C)CC)c4ccccc4F)Cl C03061838
Cc1ccc(cc1)S(=O)(=O)N(CC(=O)N[C@@H](C)c2ccc(c(c2)C)C)c3cccc(c3)Br C22321032
Cc1ccc(cc1)S(=O)(=O)N(CC(=O)N[C@H](C)c2ccc(c(c2)C)C)c3ccc(cc3)Br C22321091
CC[C@@H](c1ccc(cc1C)C)NC(=O)CN(c2cc(cc(c2)Cl)Cl)S(=O)(=O)c3ccc(cc3)C C22323433
CC(C)c1ccccc1N(CC(=O)Nc2ccccc2SCc3ccc(cc3)Cl)S(=O)(=O)C C22401602
Cc1ccc(cc1)[C@H](C)NC(=O)CN(c2cc(ccc2Cl)C(F)(F)F)S(=O)(=O)c3ccccc3 C22430007
Cc1ccc(cc1)S(=O)(=O)N(Cc2c(cccc2Cl)F)CC(=O)N[C@H](C)c3cc(c(cc3C)C)C C22535873
Cc1ccc(cc1)Cn2c3ccccc3nc2SCC(=O)N/N=C(/C)\c4ccc(cc4)Br C28350986
CCn1c2ccccc2c3c1ccc(c3)NC(=O)CS/C(=N/c4ccccc4)/N(C)Cc5ccccc5 C32692403
CN(C1CCCCC1)/C(=N\c2ccccc2)/SCC(=O)Nc3nc4ccc(cc4s3)Br C32693002
Cc1ccsc1CN(Cc2ccccc2)C(=O)CN(CC(C)C)C(=O)Nc3ccc(cc3Cl)Cl C33633765
c1ccc(cc1)/C=C(/c2ccccc2)\C(=O)N(Cc3ccco3)[C@H](c4ccccc4)C(=O)NC5CCCCC5 C36493876
Cc1ccccc1CC(=O)N(Cc2ccc(o2)C)[C@H](c3c(cccc3Cl)Cl)C(=O)NC4CCCCC4 C36556693
CC(C)(C)NC(=O)[C@@H](c1ccc(cc1)N(C)C)N(C(=O)/C(=C/c2ccccc2)/c3ccccc3)C(C)(C)C C36579349
CC(C)(C)NC(=O)[C@H](c1cc2ccccc2c3c1cccc3)N(C(=O)[C@H](c4ccccc4)OC)C(C)(C)C C36580886
Cc1ccc(o1)CN([C@H](c2ccc(cc2)Cl)C(=O)NC(C)(C)CC(C)(C)C)C(=O)C#Cc3ccccc3 C36597043
Cc1ccc(o1)CN([C@@H](c2c(cccc2Cl)Cl)C(=O)NC(C)(C)C)C(=O)C[C@H](C)c3ccccc3 C36598672
Cc1ccc(o1)CN([C@H](c2c(cccc2Cl)Cl)C(=O)NC(C)(C)C)C(=O)C[C@H](C)c3ccccc3 C36598673
Cc1ccc(o1)CN([C@@H](c2c(cccc2Cl)Cl)C(=O)NC(C)(C)CC(C)(C)C)C(=O)c3ccccc3 C36599218
CC(C)c1ccc(cc1)C2=C3C(=NC(=NC3=O)SCC(=O)Nc4ccccc4C(F)(F)F)SC2 C38785318
CCc1ccc(cc1)N\2C(=O)[C@H](S/C2=C(\C#N)/C(=O)N[C@@H](C)c3ccccc3)Cc4ccccc4Cl C39896595
Cc1ccccc1C[C@H]2C(=O)N(/C(=C(\C#N)/C(=O)N[C@H](C)c3ccccc3)/S2)c4ccc(cc4)C(C)C C39896627
CCC[C@]1(Cc2ccccc2-c3c1c(=O)n(c(n3)SCC(=O)NCc4ccccc4)c5ccc(cc5)C)C C40032895
Cc1ccc(c(c1)OCCn2c3ccccc3nc2[C@@H](C)NC(=O)c4cccc(c4)Br)C(C)C C40294638
Cc1cc(ccc1Cl)OCC(=O)Nc2c(c(c(s2)C)c3ccc(cc3)Br)C(=O)OC C41014203
c1ccc2c(c1)cccc2CSc3nnc(s3)SCC(=O)N/N=C/c4ccc(cc4)Br C01760164
C=CCn1c(=O)c2c(nc1SCC(=O)Nc3ccccc3C(F)(F)F)-c4ccccc4CC25CCCCC5 C02386761
c1c(sc(n1)NC(=O)[C@H]2CCCC[C@H]2C(=O)OCC(C(F)F)(F)F)C34CC5CC(C3)CC(C5)C4 C58839112
CCc1ccc(cc1)c2cc(nc(n2)SCCC(=O)Nc3c(c4c(s3)CCC4)C#N)C(F)(F)F C58966568
C[C@@H]1CCc2c(sc(c2C#N)NC(=O)CCSc3nc(cc(n3)C(F)(F)F)c4cccs4)C1 C58969704
CCOc1ccc(cc1)NC(=O)/C(=C/c2cc(ccc2OCc3ccc(cc3)Cl)Br)/C#N C59255074
CCOc1ccc(cc1)NC(=O)/C(=C\c2cc(ccc2OCc3cccc(c3)Cl)Br)/C#N C59292029
c1ccc(c(c1)COc2ccc(cc2/C=N/c3c(c4c(s3)CCCC4)C(=O)NCc5ccco5)Cl)F C59306335
C[C@@H](c1ccccc1)NC(=O)CN(Cc2ccc(cc2)Cl)S(=O)(=O)c3ccc(cc3)Br C02178812
CCOc1cc(ccc1OCc2ccc(cc2)Br)/C=C(\C#N)/C(=O)Nc3c(cc(cc3C)C)C C03232311
Cc1cc(cc(c1)N(CCC(=O)N[C@H](C)[C@H]2C[C@@H]3CC[C@H]2C3)S(=O)(=O)c4ccc(cc4)Cl)C C03351530
c1ccc(c(c1)CSc2nnc(s2)SCC(=O)N/N=C/c3ccccc3Br)Cl C01808619
c1ccc(c(c1)CSc2nnc(s2)SCC(=O)N/N=C/c3cccc(c3)Br)Cl C08817391
Cc1ccc(cc1)Cn2c3cnccc3nc2SCc4ccc(cc4)C(=O)N[C@H](C)c5ccccc5 C08913324
Cc1ccc(cc1)CSc2nc3ccncc3n2Cc4ccc(cc4)C(=O)N[C@H](C)c5ccccc5 C08913523
CCc1cccc(c1NC(=O)[C@@H](C)Sc2nc3c(c(cs3)c4ccc(cc4)C)c(=O)n2CC=C)C C08950575
Cc1cccc(c1NC(=O)Cn2c(=O)cc(nc2SCc3ccccc3Cl)c4ccccc4)C(C)C C09003279
c1ccc(cc1)CCSc2nc(cc(=O)n2CC(=O)Nc3ccc4ccccc4c3)c5ccccc5 C09003576
Cc1ccc(cc1)NC(=O)COc2ccc(cc2)/C=C/3\C(=O)N(C(=S)S3)c4ccc(c(c4)C)C C03768676
CC(=O)[C@H](Cc1ccccc1)NC(=O)CSc2c3ccccc3nc(n2)c4ccc(cc4)Br C12567273
Cc1ccc(cc1)S(=O)(=O)N(Cc2ccccc2)CC(=O)Nc3ccc(c(c3)C(F)(F)F)Cl C13940529
CCN(CC)S(=O)(=O)c1ccc2c(c1)[C@H]3C=CC[C@H]3[C@@H](N2)c4ccc(cc4)OCc5ccccc5 C14469783
CCOC(=O)c1c2c(sc1NC(=O)COc3ccc(cc3Br)c4ccccc4)CCC2 C14641898
Cc1ccc(cc1)NCc2nnc(n2c3ccccc3C)SCC(=O)c4ccc(cc4)Br C15276612
c1ccc(cc1)[C@@H]2C(=C(C(=O)N2c3ccccc3)Nc4ccc(cc4)Br)C(=O)c5ccco5 C01440357
CCOCCOC(=O)C1=C(NC2=C([C@H]1c3ccccc3Br)C(=O)C[C@H](C2)c4ccccc4)C C02775554
Cc1ccc(cc1C)N(CC(=O)Nc2ccc(cc2)I)S(=O)(=O)c3ccccc3 C19946903
CCn1c(nnc1SCC(=O)Nc2cc(c(cc2Cl)Cl)Cl)[C@H]3C[C@H]3c4ccc(cc4)C C20214312
CC[C@H](C(=O)Nc1cccc(c1)C(F)(F)F)n2c3c(cccn3)nc2SCc4ccc(cc4)F C20532365
CC[C@H](C(=O)Nc1c(cc(cc1C)C)C)n2c3c(cccn3)nc2SCc4cccc(c4)C(F)(F)F C20532477
c1ccc(c(c1)Cn2c(=O)c3c(ccs3)nc2SCC(=O)Nc4ccccc4C(F)(F)F)Cl C02908781
c1ccc(cc1)C(c2ccccc2)c3nnc(n3c4ccccc4)SCC(=O)NC5Cc6ccccc6C5 C21344772
CS(=O)(=O)N(CC(=O)Nc1ccccc1SCc2ccc(cc2)Cl)c3ccc(cc3)Cl C22331215
c1ccc(c(c1)CSc2nnc(s2)SCC(=O)N/N=C\c3ccc(cc3)Br)Cl C30750289
CC(C)[C@@H](C(=O)Nc1ccccc1C(F)(F)F)Sc2nc3cc(ccc3c(=O)n2CC=C)Cl C32316764
C/C(=C\c1ccccc1)/C=C\2/C(=O)N(C(=S)S2)NC(=O)COc3cc(c(cc3Cl)Cl)Cl C33780614
CCC[C@H](C(=O)Nc1ccccc1F)Sc2nc(c(c(=O)n2C)Cc3ccc(cc3)Br)C C35158910
Cc1cccc(c1)CSc2nnc(n2c3cc(ccc3C)Cl)[C@@H](Cc4ccccc4)NC(=O)C C35200915
Cc1ccc(cc1)n2c(nnc2SCc3ccccc3)[C@@H](C)NC(=O)c4cccc(c4)C(F)(F)F C35706448
Cc1ccc(cc1)n2c(nnc2SCc3ccccc3C)[C@H](C)NC(=O)[C@H](c4ccccc4)Cl C35707808
Cc1ccc(s1)CN(Cc2ccccc2)C(=O)CN(C3CC3)C(=O)NC45CC6CC(C4)CC(C6)C5 C35804901
Cc1ccc(c(c1)C)[C@@H](C(=O)NC(C)(C)C)N(Cc2ccco2)C(=O)Cc3ccc(cc3)Br C36497689
Cc1ccccc1CC(=O)N(c2ccccc2Cl)[C@@H](c3ccc(cc3)N(C)C)C(=O)NC(C)(C)C C36541636
Cc1ccccc1[C@@H](C(=O)NC(C)(C)C)N(Cc2ccc(o2)C)C(=O)Cc3cccc(c3Cl)Cl C36597884
c1cc(c(c(c1)Cl)NC(=O)CSc2nnc3n2cc(cc3Cl)C(F)(F)F)C(F)(F)F C36796320
CC(C)c1nnc(n1C2CC2)S[C@@H](c3ccccc3)C(=O)Nc4ccc(c(c4)C(F)(F)F)Cl C39537310
C[C@H](c1nnc(n1CC(C)C)SCc2ccc(cc2)Br)NC(=O)c3ccc(cc3)Cl C39741829
c1ccc(cc1)CN(Cc2ccccc2)S(=O)(=O)c3ccc(nc3)Nc4ccc(cc4)Br C39771510
CCc1ccc(cc1)C[C@@H]2C(=O)N(/C(=C(\C#N)/C(=O)NCc3ccccc3)/S2)c4ccc(cc4)CC C39896041
C=CCn1c(nnc1SCC(=O)Nc2ccccc2C(F)(F)F)c3csc4c3CCCCC4 C39966637
C=CCn1c(nnc1SCC(=O)Nc2cccc(c2)C(F)(F)F)c3csc4c3CCCCC4 C39966638
CCN(CC(=O)Nc1ccccc1Sc2ccccc2)S(=O)(=O)c3ccc(cc3)Br C39985367
C[C@@H]1CN(C[C@@H](O1)C)Cc2ccc(cc2)C(=O)Nc3ncc(s3)Cc4cc(ccc4C(F)(F)F)Cl C40143517
CCOc1ccc(cc1/C=N/NC(=O)CSc2nc(cs2)c3ccc(cc3)Cl)Br C40924841
CC[NH+](CC)c1ccc(cc1)CN([C@H]2CCS(=O)(=O)C2)C(=O)c3c(c4ccc(cc4s3)Cl)Cl C54311081
CCOc1cc(c(cc1OCc2cccc(c2)F)Br)/C=C(/C#N)\C(=O)Nc3ccc(cc3)C C59335621
Cc1ccc(cc1NC(=O)CCSc2nnc(n2CC=C)c3ccc(cc3)Br)Cl C20291123
Cc1ccc(cc1)c2c(nc([nH]2)SCC(=O)C3=C(N([C@@H](C3)C)C[C@@H]4CCCO4)C)c5ccc(cc5)C C39946073
CC(=O)OCC(=O)[C@H]1CC[C@H]2[C@@]1(CC[C@@H]3[C@H]2CC=C4[C@@]3(CC[C@@H](C4)O)C)C C01088042
c1cc2c(cc1C(F)(F)F)ncn2/C=C/NC(=O)c3cc4c(s3)CCC4 C03198993
Cc1nc(cc(n1)N/N=C/c2c(c(c(c(c2F)F)F)F)F)c3ccccc3 C04595555
c1ccc(cc1)c2csc(n2)/C(=C/Nc3ccc(cn3)Br)/C#N C01191344
CCOc1ccc2c(c1)sc(n2)C(=O)Nc3ccc(cc3)Br C02928202
C[C@@H]1CCc2c(sc3c2c(=O)[nH]c(n3)[C@H](C)SC(=S)N4CCCC4)C1 C05184799
CN1C(=O)/C(=C/c2ccc(c(c2)Cl)OCc3cccc(c3)F)/NC1=S C05674985
c1ccc(cc1)S(=O)(=O)/C(=C/c2ccccc2F)/c3[nH]c4ccccc4n3 C05695945
COc1ccc(cc1)NC(=O)/C(=C/c2ccc(c(c2)Br)F)/C#N C06431633
CNC(=O)CSc1c2ccccc2nc(n1)c3ccc(cc3)Br C08486075
Cc1ccc(cc1F)c2cc3c(c(c2)F)O[C@@H](C3)CNC(=O)[C@H]4CCCO4 C12035089
CN(C)c1ccc(cc1NC(=O)c2ccc(o2)Br)C(F)(F)F C12606741
Cc1ccc(c(c1)Br)NC(=O)Cc2c(nn(c2C)c3ccccc3)C C12772662
Cc1cccc(c1NC(=O)/C(=C/c2cc(n(c2C)c3ccc(cc3)Cl)C)/C#N)C C03328673
Cc1ccc(c2c1N[C@@H]([C@H]3[C@@H]2C=CC3)c4cc(c(c(c4)OC)OC)OC)Cl C13641195
Cc1ccc(cc1)c2c(sc(n2)C)CC(=O)Nc3cccc4c3nccc4 C14516611
Cn1ccnc1[C@H](c2cccc(c2)F)NC(=O)c3cc(ccc3Cl)Cl C18235956
Cn1ccnc1[C@H](c2ccccc2F)NC(=O)c3ccc(c(c3)Cl)Cl C18236616
CCOC(=O)C1=C(NC2=C([C@@H]1c3ccc(s3)Br)C(=O)CCC2)C C13285527
c1cc2cccnc2c(c1)SCC(=O)Nc3c(c4c(s3)CCCC4)C#N C20494403
c1cc2cccnc2c(c1)NC(=O)COc3ccc(cc3Br)F C23652056
c1ccc(c(c1)Cn2ccc(n2)NC(=O)c3ccccc3Br)F C27915930
c1cc(c(cc1Cc2cnc(s2)NC(=O)c3cc(oc3)Br)F)F C30613439
Cc1c(sc(n1)NC(=O)[C@@H](C)Oc2ccc(cc2Br)F)C C33228846
Cc1ccc(s1)c2csc3c2c(=O)[nH]c(n3)CSc4ccccn4 C22517637
CC\1=NN(C(=S)/C1=C\Nc2nc(cs2)c3ccccc3)c4ccccc4 C08656762
Cc1cc(nc(n1)Sc2ccc(cc2)NC(=O)[C@@]3(CC3(Cl)Cl)C)C C36799568
C[C@H](c1ccc(cc1)I)Nc2ccccc2n3ccnn3 C37273807
C[C@@H](c1c(ccs1)Br)Nc2cc(ccc2n3cncn3)Cl C37277396
CC(=O)OCC(=O)[C@H]1CC[C@@H]2[C@@]1(CC[C@H]3[C@H]2CC=C4[C@@]3(CC[C@@H](C4)O)C)C C04081996
C[C@@H](c1ccc(cc1)O)N(C)S(=O)(=O)c2ccc(s2)Br C38090346
CCCC(=O)O[C@H]1CC[C@@]2([C@H]3CC[C@]4([C@H]([C@@H]3[C@@H](C=C2C1)O)CCC4=O)C)C C38445717
CC(C)S(=O)(=O)[C@H]1CC[C@]2(C1)[C@@H](CCCN2SC)c3ccccc3O C39520039
CCOc1cc(ccc1O)/C=C\2/C(=O)N(C(=S)S2)c3c(cccc3C)C C39859169
Cc1ccc(cc1)[C@@H](C)NS(=O)(=O)c2cc(cnc2Cl)Br C41066569
c1cc(cc(c1)F)NC(=O)Cc2cn3cc(cc(c3n2)Cl)C(F)(F)F C41283583
c1cc(c(cc1Br)Cl)CNS(=O)(=O)c2ccc(nc2)Cl C49334666
Cc1ccc(cc1C)c2csc(n2)/C(=C/Nc3cccc4c3nc(cc4)C)/C#N C01244338
C[C@H](C(=O)N1CCCc2c1c(cc(c2)F)F)Sc3ccc(cc3)NC(=O)C C55441249
Cc1cc(c(n1C2CC2)C)/C=C(\C#N)/C(=O)Nc3cc(ccc3Cl)Cl C24100351
Cc1cccc(c1Cl)Cc2cnc(s2)NC(=O)c3c(nc(s3)C)C C58649099
CCc1cccc(c1NC(=O)c2c3c(n(n2)c4ccc(c(c4)F)F)CCC3)C C44257459
CCc1ccccc1N2C(=O)C[C@@H](C2=O)Nc3ccccc3Br C36635564
c1cc(ccc1Cn2c(ccn2)NC(=O)[C@@H]3C[C@@H]4C[C@H]3C=C4)Br C61212314
c1cc(sc1)/C=N/N=C\2/NC(=O)[C@@H](S2)Cc3ccc(cc3)Br C09108642
c1ccc(c(c1)C2=C3C(=NC(=NC3=O)CNc4ccc5c(c4)CCC5)SC2)Cl C39939504
CCN(Cc1ccc(s1)Br)C(=O)Nc2ccc(nc2)Cl C65753118
CC(C)C(=O)Nc1ccc(cc1)C(=O)N(C)c2ccc(cc2F)Br C65864347
Cc1cc(ccc1N(C)C(=O)c2cccc(c2)NC(=O)C3CC3)Br C65877785
Cc1c(sc(n1)c2ccccn2)C(=O)Nc3ccc(c(c3)C(F)(F)F)F C67090393
C[C@H]1CCC[C@]2(C1=C[C@@H]3[C@@H](C2)OC(=O)[C@@H]3C[NH2+][C@@H](C)CCc4ccco4)C C09356586
CN1CCc2c1ccc(c2)[C@H](CNC(=O)c3ccc(cc3)C(F)(F)F)[NH+](C)C C08963058
c1cc2c3c(ccc(c3c1)C(=O)[C@@H]4CCC[NH+](C4)Cc5ccc(o5)CO)CC2 C12300922
C[NH+](Cc1ccccc1)C2(Cc3ccccc3C2)CNC(=O)c4cscn4 C12456425
Cc1c(cnn1c2ccc(cc2F)F)[C@@H](C)[NH2+]Cc3ccc(cc3OC)F C12458975
Cc1c(cnn1c2ccc(cc2F)F)[C@@H](C)[NH2+]Cc3cc(sc3)C(=O)C C12595045
C[C@H]1CCC[C@]2(C1=C[C@H]3[C@@H](C2)OC(=O)[C@H]3C[NH2+][C@@H](C)CCc4ccco4)C C12865737
c1ccc2c(c1)C[C@H](CO2)C(=O)NCC3CC[NH+](CC3)Cc4ccccc4F C15786169
C[NH+](CCC(=O)Nc1c(c2c(s1)CCCCC2)C#N)Cc3ccsc3 C16354304
Cc1ccc(nc1)[C@H](Cc2ccsc2)NCc3c([nH+]c4n3cccc4C)C C19215442
Cc1c(cnn1C=C)CN(Cc2cccs2)C3CC([NH2+]C(C3)(C)C)(C)C C19554311
Cc1cc(ccc1c2ccc(o2)C[NH2+]CCN3CCOCC3)Br C19872365
Cc1c(sc(n1)c2ccsc2)C(=O)NC[C@H](c3cccc(c3)F)[NH+](C)C C27593828
Cc1cc(ccc1F)C[NH2+]Cc2cn(nc2c3cccnc3)c4ccccc4 C29656756
CC(C)(C[NH2+]C1CCN(CC1)c2ccc(cc2)c3cscn3)N4CCCC4 C23466063
Cc1cc2c(s1)cc[nH+]c2N3CCC[C@@H](C3)C(=O)NCc4cc(cc(c4)F)F C33299584
Cc1cc(ccc1Cl)OC[C@H]2c3ccsc3CCN2C(=O)C[NH2+]C4CC4 C35717180
Cc1cc(ccc1S(=O)(=O)NC[C@@H](c2ccc(cc2)F)[NH+]3CCCC3)F C36098549
C[C@H]1CCC[C@@]2(C1=C[C@@H]3[C@@H](C2)OC(=O)[C@@H]3C[NH2+][C@@H](C)CCc4ccco4)C C33920773
c1ccc(cc1)c2ncc(s2)CN3CC[NH+]([C@@H](C3)CCO)C4CCCC4 C19299784
C[NH+](C)[C@H](CNS(=O)(=O)c1ccccc1Cl)c2ccc(cc2)Cl C36090695
c1ccc(cc1)C[C@]2(CCC[NH+](C2)C[C@@H]3C=NN=C3c4ccc(cc4)F)CO C39357961
Cc1[nH+]ccn1c2ccc(cc2F)NC(=O)Cc3ccc(cc3)C(F)(F)F C40155010
c1c(nc(s1)CNC(=O)C23CC4CC(C2)CC(C4)C3)C[NH+]5CCCCC5 C41420413
C[C@@H](CCc1ccco1)[NH2+]C[C@@H]2[C@H]3C[C@@H]4C(=C)CCC[C@]4(C[C@H]3OC2=O)C C43742716
C[C@H]1CCC[C@@]2(C1=C[C@H]3[C@@H](C2)OC(=O)[C@@H]3C[NH2+][C@H](C)CCc4ccco4)C C43742789
C[C@@H](C(=O)Nc1ccccc1C(C)C)[NH+]2CCN(CC2)Cc3cccs3 C27542254
Cc1cc(c2ccc(cc2n1)F)C(=O)NCc3ccccc3C[NH+](C)C(C)C C46757196
c1ccc(c(c1)[C@@H](CNS(=O)(=O)c2ccccc2F)[NH+]3CCCC3)Cl C48332483
C[C@H](CNS(=O)(=O)c1ccc(s1)Br)C[NH+]2CCCCC2 C48440420
c1cc2c(cc1C[NH2+]Cc3cc(c(o3)Br)Br)OCO2 C50358711
c1cc(c(c(c1)Cl)[C@H](CNC(=O)/C=C/c2cscn2)[NH+]3CCCC3)F C50576000
CCn1cc[nH+]c1CNc2cc(cc(c2OC(F)F)Br)Cl C51922094
CC[NH2+][C@@H](C)c1cc(ccc1OCc2ncc(n2C)Cl)Br C52067522
c1ccc2c(c1)nc(s2)C3CC[NH+](CC3)CC(=O)NCCc4cccs4 C07917216
c1ccc2c(c1)nc(s2)[C@@H]3CCC[NH+]3CC(=O)NCCc4cccs4 C15452287
Cc1c(sc(n1)c2ccsc2)C(=O)NC[C@@H](c3ccccc3)[NH+](C)C C16599888
Cc1cccc(c1Cl)NC(=S)N(Cc2ccco2)C3CC[NH+](CC3)C C06504475
Cc1c(cccc1Cl)NC(=S)N(Cc2ccco2)C3CC[NH+](CC3)C C06470041
c1ccc2=[NH+]CC(=c2c1)CCNC(=O)COc3ccc(cc3)Br C63142599
C#CC[NH+](Cc1ccco1)CC(=O)Nc2ccc(cc2Cl)Br C63298993
c1ccc2=[NH+][C@@H](C(=c2c1)CC(=O)NCc3ccco3)Sc4ccccc4F C63743302
C[C@@H](c1ccc(c(c1)Cl)F)[NH+]2CCC[C@H](C2)CNS(=O)(=O)C(C)C C51100583
C[C@H](c1ccc(c(c1)F)N2CC[NH+](CC2)C)NC(=O)C=C(C3CC3)C4CC4 C56270782
c1cc(sc1c2nc(cs2)CC(=O)N[C@H]3CC[NH+]4[C@@H]3CCCC4)Cl C57433721
Cc1cc(c(c(c1)C)NC(=O)C[NH+](C)[C@H](c2cccc(c2)F)c3ccccn3)C C66530377
Cn1cc(c(n1)c2ccccc2Cl)C[NH2+]Cc3ccc(c(c3)F)N(C)C C66905785
Cc1ccc(cc1F)C[NH2+]Cc2ccc(cc2)S(=O)(=O)N3CCCCC3 C67120639
CC(C)(C)c1nc(cs1)C[NH2+][C@@H]2CCCc3c2cnn3Cc4ccccc4 C67186012
C[C@H](Cn1cncn1)[NH2+]Cc2ccc(s2)c3ccc(cc3)Br C67505156
C[C@H]1C[NH+](C[C@@H](O1)C)Cc2c(ccc3c2oc(c(c3=O)c4cccc5c4cccc5)C(F)(F)F)O C04289750
Cc1ccc(c(c1)Oc2c(=O)c3ccc(c(c3oc2C(F)(F)F)C[NH+](C)C4CCCCC4)O)C C01916140
COc1cc(cc(c1OCc2ccccc2F)Br)C[NH2+]C34CC5CC(C3)CC(C5)C4 C08443455
C[NH+](Cc1ccccc1)Cc2c(ccc3c2oc(c(c3=O)c4ccccc4Cl)C(F)(F)F)O C01932365
CCCc1ccc(cc1)C(=O)[C@H]2[C@H]([NH+]3C=Cc4ccccc4[C@@H]3[C@@]25c6ccccc6NC5=O)C(=O)C(C)(C)C C08770905
CC1CC[NH+](CC1)Cc2c(ccc3c2oc(c(c3=O)Oc4ccccc4C(C)C)C(F)(F)F)O C08788456
CC[C@H]1CCCC[NH+]1Cc2c(ccc3c2oc(c(c3=O)Oc4ccc(cc4)C)C(F)(F)F)O C08788487
C[C@H]1CCCC[NH+]1Cc2c(ccc3c2oc(=O)c(c3)c4nc(cs4)c5ccc(cc5)Br)O C01803302
CCOC(=O)C[NH+]1[C@@H](c2cc(ccc2N[C@@H]1c3ccccc3Cl)Br)c4ccccc4 C08818433
Cc1cccc(c1C)NC(=O)C[NH+]2CCc3c4c(sc3[C@@H]2c5ccc(c(c5)OC)OC)CCCC4 C09527722
Cc1ccc(cc1)Nc2nc(cs2)C(=O)N3CC[NH+](CC3)C(c4ccccc4)c5ccccc5 C09763438
Cc1c(sc(c1[C@@H](c2ccc(cc2)C(F)(F)F)[NH+]3CCCCC3)NC(=O)c4ccco4)C C12042749
CCc1cc(c(s1)NC(=O)c2ccccc2)[C@@H](c3ccc(cc3)Br)[NH+]4CCCCC4 C02551866
COc1cc(cc(c1OCc2ccc(cc2)Cl)Br)C[NH2+]Cc3ccccc3Cl C16195463
C[C@H](C12CC3CC(C1)CC(C3)C2)[NH2+]Cc4cccc(c4OCc5ccc(cc5Cl)F)OC C20876165
C[NH+]1CCN(CC1)Cc2cc(cs2)c3cc4c(s3)c(c(cn4)C#N)Nc5ccc(cc5Cl)Cl C22933673
c1ccc(cc1)NC(=O)c\2cc3cc(ccc3o/c2=[NH+]\c4ccc(cc4)C(F)(F)F)Br C27474859
CC1CCC2(CC1)C(=[NH+]C(=S)N2CC#N)N[C@H](/C=C/c3ccc(cc3Cl)Cl)C(C)(C)C C03097996
COc1ccc(cc1)c2c/c(=[NH+]/c3nc(cs3)c4ccc(cc4)Cl)/c5cc(ccc5o2)O C01971988
CC(C)c1ccc(cc1)NC(=O)[C@H](C2CCCC2)[NH+]3CCN(CC3)C(=O)c4ccc(cc4)C(C)(C)C C36311730
Cc1cc(cc(c1Cl)C)Oc2c(=O)c3ccc(c(c3oc2C(F)(F)F)C[NH+]4CCC(CC4)C)O C01916156
Cc1ccc(cc1)[C@H]2C3=C(c4cc(ccc4O[C@@H]3c5ccc(cc5)SC)C)[NH+]=C6N2NC(=N6)SC C09345709
Cc1ccc(cc1)CNC(=O)C2=CC3=c4ccccc4=[NH+][C@@H]3C(=N2)c5cccc(c5)Br C38558021
COc1cccc(c1)C2=NC(=CC3=c4ccccc4=[NH+][C@@H]32)C(=O)NCc5ccc(c(c5)Cl)Cl C38563572
c1ccc(cc1)C2=c3cc(ccc3=[NH+]C(=O)[C@@H]2C(=O)Nc4ccc(cc4C(=O)c5ccccc5)Cl)Cl C38604243
c1ccc(cc1)CSc2ccccc2[C@@H]3[NH+]=N/C(=N/C(=O)Nc4ccc(c(c4)Cl)Cl)/S3 C39034922
CC(C)[NH+]1CCC2(CC1)CC(=O)c3cc(ccc3O2)c4cccc(c4)C(=O)Nc5cccc6c5CCCC6 C39227631
c1ccc(c(c1)[C@H]2[NH+]=N/C(=N/C(=O)Nc3cccc(c3)Cl)/S2)SCc4ccc(cc4)Cl C39276956
c1ccc(cc1)C[NH+]2[C@H](CCC[C@@]23CCC[C@@H](C3)S(=O)(=O)Oc4ccccc4)c5ccccc5O C39520704
c1ccc(cc1)Cc2ccc(c(c2)Cc3ccccc3)N4CC[NH2+][C@H](C4)S(=O)(=O)Oc5ccccc5 C39528088
CCOc1cc(cc(c1OCc2ccc(c(c2)Cl)Cl)Br)C[NH2+]C3CCCC3 C40740618
Cc1ccc(cc1Br)N2C(=[NH+]/C(=[NH+]/c3ccc(cc3)Cl)/C24CCCCC4)SCC(=O)[O-] C35104378
c1cc(ccc1/C=C/2\CCCC3=C2NN([C@@H]3c4ccc(cc4)Cl)C(=O)C[NH+]5CCCC5)Cl C03351185
Cc1ccn2c(c1)[nH+]c(c2CC(=O)Nc3ccc(c(c3)Br)C)c4ccc(c(c4)C)C C62041866
Cc1cccn2c1[nH+]c(c2CC(=O)Nc3ccc(cc3)Oc4ccccc4)c5ccc(c(c5)C)C C62042035
Cc1cccn2c1[nH+]c(c2CC(=O)Nc3ccc(c(c3)Br)C)c4ccc(c(c4)C)C C62042096
C[C@@H]1CCC[NH+](C1)Cc2c(ccc3c2oc(c(c3=O)c4ccc(cc4)Br)C(F)(F)F)O C41512700
C[C@H]1C[C@@H](C[NH+](C1)Cc2c(ccc3c2oc(c(c3=O)c4ccc(cc4)Br)C(F)(F)F)O)C C41583949
COc1ccc2=[NH+][C@@H]3[C@H](NCCC3=c2c1)c4ccc(c(c4)COc5ccccc5C6CCCCC6)OC C63349873
COc1ccc(cc1COc2ccc(cc2)F)[C@H]3[C@@H]4C(=c5cc(ccc5=[NH+]4)OCc6ccccc6)CCN3 C63350050
Cc1ccc(cc1)CNC(=O)N2CCC3=c4cc(ccc4=[NH+][C@@H]3[C@H]2c5ccc(cc5)OC)Cl C63572272
CCOc1ccc(cc1)NC(=O)N2CCC3=c4cc(ccc4=[NH+][C@@H]3[C@@H]2c5ccc(cc5)C)Cl C63572854
Cc1ccc(cc1)[C@@H]2[C@@H]3C(=c4cc(ccc4=[NH+]3)OC)CCN2C(=O)Nc5ccccc5C(F)(F)F C63573452
Cc1ccc(cc1)[C@@H]2[C@H]3C(=c4cc(ccc4=[NH+]3)OC)CCN2C(=O)Nc5cccc(c5)C(F)(F)F C63573487
CC1=C(C(CCC1)(C)C)/C=C/[C@H](C)/C=N/NC(=O)[C@@H]2C(=c3cc(ccc3=[NH+]2)Cl)c4ccccc4 C63637466
c1cc(ccc1C(F)(F)F)/[NH+]=c\2/c(cc3cc(ccc3o2)Br)C(=O)NC[C@@H]4CCCO4 C67292478
Cc1cc(ccc1Cl)/[NH+]=c\2/c(cc3cc(ccc3o2)Br)C(=O)NC[C@H]4CCCO4 C67292578
c1ccc2c(c1)cc(/c(=[NH+]/c3cccc(c3)OC(F)(F)F)/o2)C(=O)Nc4ccc(cc4)Cl C67294561
Cc1cccc(n1)NC(=O)c\2cc3cc(ccc3o/c2=[NH+]\c4ccc(cc4)C(C)C)Br C67294671
Cc1cccc(n1)NC(=O)c\2cc3cc(ccc3o/c2=[NH+]\c4cccc(c4)SC)Br C67294710
Cc1ccc(cc1)/C=N/NC(=O)COc2c(cc(c(c2Br)C)Br)C(C)C C03059791
CC(C)c1ccccc1NC(=O)CSc2c3c(csc3ncn2)c4ccc(cc4)Br C01911908
c1ccc(cc1)c2cc(nc(c2C#N)SCC(=O)Nc3ccc(cc3)Br)c4ccccc4 C08439983
c1cc(ccc1/C=N/c2ccc3c(c2)sc(n3)SCC(=O)NC4CCCCC4)Br C03664749
c1ccc(cc1)C(=O)C2=C(C(=O)N([C@H]2c3ccc(cc3)Br)c4ccccc4)Nc5ccccc5 C02185759
CCOc1cc(cc(c1OC(C)C)I)/C=N/NCc2c(cccc2Cl)Cl C09197595
Cc1ccc(cc1CN2c3ccc(cc3[C@@](C2=O)([C@@H](C)C(=O)c4ccccc4)O)Br)C(C)C C09614530
c1ccc(cc1)C(=O)c2ccccc2C(=O)Nc3ncc(s3)Cc4ccc(cc4)SC(F)F C02669387
c1ccc(c(c1)NC(=O)COC(=O)Cc2ccc(cc2)Br)Sc3ccc(cc3)Cl C13141982
CC(C)O[P@@](=O)(c1ccc(cc1)N(C)C)[C@H](c2ccc(cc2)Br)Nc3ccccc3 C02392176
CC[C@H](C)c1ccc(cc1)OCCOc2ccc(cc2/C=C\3/C(=O)NC(=S)S3)Br C13940034
c1ccc(cc1)c2c3ccccc3c(nn2)SCC(=O)N[C@H](c4ccc(cc4)F)c5cccs5 C18958627
CC[C@H](C)OC(=O)C1=C(NC2=C([C@@H]1c3ccccc3Br)C(=O)C[C@H](C2)c4ccccc4)C C19762104
CC1=C([C@H](C2=C(N1)C[C@H](CC2=O)c3cccs3)c4ccc(cc4)C(F)(F)F)C(=O)OC5CCCC5 C00717678
CC1=C([C@H](C2=C(N1)C[C@H](CC2=O)c3ccccc3)c4ccccc4Br)C(=O)OCC(C)C C00847992
CCc1cc(c(s1)SCC)[C@@H]2C3=C(C[C@@H](CC3=O)c4ccccc4)NC(=C2C(=O)OCC)C C09982643
Cc1ccc(c(c1)C)CS/C(=C(\C#N)/S(=O)(=O)c2ccccc2)/Nc3ccc(c(c3)Cl)C C20325241
CC(CNC(=O)c1cncn1c2ccc(cc2)c3ccc(c(c3)F)F)(c4ccccc4)c5ccccc5 C25162188
c1cc(cc(c1)C(F)(F)F)c2ccc(o2)/C=C(\C#N)/C(=O)Nc3ccc(c(c3)C(F)(F)F)Cl C35519065
C[C@@H](CC(=O)Nc1cccc(c1)c2cn3cc(cc(c3n2)Br)Br)CC(C)(C)C C35701519
CCCC[C@@H](CC)C(=O)Nc1cccc(c1)c2cn3cc(cc(c3n2)Br)Br C35701525
CC(C)(C)NC(=O)[C@@H](c1ccc(cc1)C(F)(F)F)N(c2cccc(c2)Cl)C(=O)C#Cc3ccccc3 C36484440
CC(C)(C)NC(=O)[C@H](c1ccc(cc1)C(F)(F)F)N(c2cccc(c2)Cl)C(=O)c3ccccc3 C36487034
Cc1ccccc1[C@@H](C(=O)NC(C)(C)CC(C)(C)C)N(C)C(=O)Cc2ccc(cc2)Br C36528350
CC(C)(C)CC(C)(C)NC(=O)[C@H](C(c1ccccc1)c2ccccc2)N(C)C(=O)C#Cc3ccccc3 C36530381
C/C=C/[C@@H](C(=O)NC(C)(C)C)N(c1cccc(c1)Cl)C(=O)C(c2ccccc2)c3ccccc3 C36552098
C[C@@H](c1ccccc1)[C@@H](C(=O)NC(C)(C)C)N(C(=O)Cc2ccc(cc2)Br)C(C)(C)C C36583901
C[C@H](c1ccccc1)[C@H](C(=O)NC(C)(C)C)N(C(=O)Cc2ccc(cc2)Br)C(C)(C)C C36583904
Cc1c(sc(n1)NC(=O)CCc2ccc(o2)c3ccccc3)Cc4cccc(c4)Br C36639831
CCCCN(Cc1cccn1Cc2ccccc2Cl)C(=O)Nc3ccccc3Br C40367670
CCCCCOC(=O)c1ccc(cc1)NC(=O)c2cc(c(s2)Br)Br C40948011
CCc1c(nc(s1)NC(=O)[C@@H](C)Oc2cccc(c2)Br)c3ccc(cc3)Br C41016808
c1ccc(cc1)NC(=O)CSc2ncc(n2c3cccc(c3)Cl)c4ccc(c(c4)Cl)Cl C44087397
Cc1ccc(cc1)NC(=O)CSc2ncc(n2c3cccc(c3)Cl)c4ccc(cc4)Br C44087439
Cc1ccc(cc1)NC(=O)CSc2ncc(n2c3ccc(cc3)Cl)c4ccc(cc4)Br C44087650
Cc1ccccc1CSCC(=O)N/N=C/c2c(n(c(c2Br)C)c3c(cccc3C)C)C C20243622
Cc1ccc(cc1C)n2c(c(c(c2C)Br)/C=N/NC(=O)CSc3ccc(cc3)Cl)C C20243699
Cc1cc(cc(c1)n2c(c(c(c2C)Br)/C=N/NC(=O)CCSc3ccccc3)C)C C20243907
Cc1cc(c(n1c2cc(cc(c2)Cl)Cl)C)/C=N/NC(=O)[C@H](C)Sc3ccc(cc3)Cl C28216521
Cc1cc(c(n1c2cccc(c2)Br)C)/C=N/NC(=O)[C@H](C)Sc3ccc(cc3)Cl C28216526
c1cc2c(cc1CN(C[C@@H]3CCC=CC3)C(=S)Nc4ccc(cc4Cl)C(F)(F)F)OCO2 C59097728
c1ccc(c(c1)COc2ccc(cc2/C=C(\C#N)/C(=O)Nc3ccccc3F)Br)Cl C59117145
CN(C)c1ccc(cc1)/C=N/NC(=O)CSc2c(c(c(c(c2Cl)Cl)Cl)Cl)Cl C59155156
c1ccc(cc1)c2c(oc(n2)SCC(=O)Nc3ccccc3I)c4ccccc4 C59200526
Cc1ccc(cc1C)NC(=O)/C(=C/c2cc(ccc2OCc3ccccc3F)Br)/C#N C59224561
Cc1ccc(cc1NC(=O)/C(=C/c2cccc(c2)OCc3ccc(cc3)Br)/C#N)Cl C59297171
c1ccc(cc1)C(=O)N/N=C(/CSc2nc3ccccc3s2)\c4ccc(cc4)Br C59460612
c1ccc(c(c1)NC(=O)CSc2nc3ccc(cc3s2)/N=C/c4ccc(cc4)Br)F C59502678
C#CCOc1ccc(cc1Br)/C=N/c2c(c3c(s2)CCCC3)C(=O)Nc4ccccc4 C59676328
CCCCc1ccc(cc1)C2=N/C(=C\Nc3ccc(cc3Br)Br)/C(=O)O2 C02946569
CC(=O)n1c(=O)cc(c(c1SCC(=O)c2ccc(cc2)Br)C#N)c3cccs3 C02361978
CCN(CC)c1ccc(cc1)/C=C/2\C(=O)N(C(=S)N(C2=O)c3ccc(c(c3)C)C)c4ccccc4 C02908673
CCOC(=O)[C@@H](C)Sc1nc2ccc(cc2c(=O)n1CC(=C)C)I C02401413
CCC12c3ccccc3C(c4c1cccc4)[C@@H]5[C@H]2C(=O)N(C5=O)c6ccc(cc6)C(=O)OCC C00854659
CCCn\1c2ccc(cc2s/c1=N\C(=O)CS(=O)(=O)c3ccccc3)Br C09299333
Cc1ccc(cc1)C(=O)N(CCc2cccs2)c3nc4c(s3)cccc4S(=O)(=O)C C10097484
Cc1ccc(s1)c2cc3c(c(c2)OC[C@@H]4CCCCO4)OCCN(C3)C(=O)Cc5ccccc5 C12037008
C=CCn1c(nnc1SCC(=O)N2CCC[C@@H]3[C@H]2CCCC3)c4ccc(cc4)Br C12772164
Cc1ccc(c(c1)C)/C=c/2\c(=O)n(/c(=C/C(=O)C(C)(C)C)/s2)CC(=O)N3c4ccccc4C[C@H]3C C13037952
CCOc1ccc2c(c1)-c3c(ssc3=S)C(N2C(=O)c4ccc(c(c4)OC)OC)(C)C C02262053
Cc1cnc(nc1[C@@H]2CCCN(C2)C(=O)/C=C/c3ccc(c(c3)F)F)SC[C@@H]4CCCO4 C14986918
CCOc1cc(cc(c1OCc2ccccc2)Br)/C=N/c3c(c(c(o3)C)C)C#N C15226184
c1ccc(c(c1)C(=O)CSc2nnc(n2c3ccc(cc3)Cl)c4cccnc4)Br C16789452
Cc1ccc(cc1)SCC(=O)N(CCN2CCOCC2)c3nc4cc(c(cc4s3)C)C C20744203
Cc1ccc(cc1F)n2c(=O)c3ccccc3nc2SCC(=O)N(C)Cc4ccc(s4)Cl C22001072
COc1ccc(c2c1nc(s2)N(C[C@H]3CCCO3)C(=O)c4ccc(cc4)C(F)(F)F)Cl C22887705
C[C@H]1CCc2c(sc3c2c(=O)n(c(n3)SCc4nccn4C(F)F)c5ccccc5F)C1 C23018291
C[C@@H](c1ccccc1)n2c(=O)c3cc(ccc3nc2SCc4nccn4C(F)F)Br C23030062
CC(=O)N(c1cccc(c1)Cl)c2nc(cs2)CSc3nccn3Cc4ccccc4 C24876357
CC(C)N(c1ccccc1)C(=O)CSC2=N/C(=C\c3ccccc3)/C(=O)N2c4ccccc4 C26508476
CC[C@H](C)N1C(=O)/C(=C\c2cn(nc2c3ccc(c(c3)Cl)OC)c4ccccc4)/SC1=S C33447940
c1ccc(c(c1)COc2ccc(c(c2)F)c3nc(cs3)C(=O)N4CCOCC4)C(F)(F)F C34713662
CC[C@H](c1nc2ccccc2c(=O)n1c3ccc(cc3)Cl)N(CC)C(=O)c4ccccc4F C35037920
CCCN([C@@H](CC)c1nc2ccccc2c(=O)n1c3ccc(cc3)F)C(=O)c4ccc(cc4)C C35066712
CCN([C@@H](C)c1nc2cc(ccc2c(=O)n1c3ccc(cc3)C)Cl)C(=O)c4ccc(cc4)Cl C35070911
CCN([C@@H](C)c1nc2cc(ccc2c(=O)n1c3ccc(cc3)C)Cl)C(=O)c4cccc(c4)F C35070949
CC[C@H](c1nc2ccccc2c(=O)n1c3ccc(cc3C)Cl)N(C)C(=O)c4ccccc4F C35071327
CCCN([C@H](C)c1nc2ccccc2c(=O)n1c3ccc(cc3)CC)C(=O)c4ccccc4F C35091143
c1cc(ccc1c2cn3c(csc3n2)CCN(C[C@@H]4CCCO4)C(=O)C5CCCC5)Cl C35493857
Cc1ccc(cc1)[C@@H]2c3cc(ccc3CCN2C(=O)C4CCCC4)O[C@H](C)C(=O)N5CCCC5 C35859673
Cc1cccc(c1)Oc2c(c(nn2c3ccccc3)C)CN(C(C)C)C(=O)c4ccc(cc4)F C35976993
Cc1ccc(c(c1)C)OC[C@H]2c3ccsc3CCN2C(=O)CN(C(=O)C4CC4)C(C)(C)C C36118890
Cc1c2cc(ccc2oc1C(=O)N(Cc3ccc(cc3)N(C)C)C[C@H]4CCCO4)Br C08613820
CCON1CC(N(C1=O)CC2(CCN(CC2)I)C3CCCCC3)(C)C C39487006
Cc1ccc2c(=O)c3c(oc2c1C)C(=O)N([C@H]3c4ccc(cc4)SC)CCCOC(C)C C40066273
C[C@H](C(=O)Oc1ccccc1/C=C\2/C(=O)c3cc(ccc3O2)Br)Oc4ccc(cc4)F C40130225
C[C@@H](C(=O)Oc1ccc(cc1)/C=C\2/C(=O)c3cc(ccc3O2)Br)Oc4ccccc4F C40131828
Cc1cc(cc(c1OCC(=O)N(c2ccccc2)S(=O)(=O)c3ccccc3)C)Br C40988956
COc1ccc(cc1)N2C(=O)/C(=C/c3ccc(o3)c4ccc(c(c4)Cl)OC)/SC2=S C41108546
Cc1c2c(nc(nc2sc1C(=O)N3CCC(CC3)C(=O)c4ccc(cc4)CC(C)C)C5CC5)C C46791394
c1csc(c1Br)C(=O)COc2c(cc(cc2Br)Cl)[N+](=O)[O-] C50161546
CN(C)c1ccc(cc1)[C@H]2CC(=NN2C\3=NC(=O)S/C3=C\c4cccs4)c5ccccc5 C54201253
c1cc(sc1)/C=C/C(=O)N(C[C@@H]2CCCO2)c3nc4ccc(cc4s3)OC(F)(F)F C56901805
C[C@@H]1CCC[C@@H](N1C(=O)CSc2nc3ccc(cc3c(=O)n2CC(C)C)Br)C C23223745
C[C@H](c1nc2ccccc2n1C(F)F)OC(=O)/C=C/c3ccc(o3)I C57622319
CC\1=NN(C(=O)/C1=C\c2cc(c(c(c2)Cl)OCc3ccccc3Cl)OC)c4ccccc4 C58822114
CCc1ccc(cc1)N2C(=O)/C(=C/c3cc(n(c3C)c4ccc(cc4)C(C)C)C)/C(=O)N(C2=S)C C59595859
C[C@@H]1C[C@@H](CN(C1)C(=O)CSc2nc3c(c(cs3)c4cccs4)c(=O)n2CC=C)C C09964557
c1ccc(cc1)N(c2ccccc2)C(=O)CSC3=NC(=O)C[C@@H]([C@H]3C#N)c4ccccc4F C64019453
Cc1ccccc1n2c(=O)c3c(ccs3)nc2SCC(=O)N(C)c4cccc(c4)Cl C67209335
c1ccc(cc1)NC(=O)CSc2nc3ccc(cc3s2)/N=C/c4ccc(cc4)Cl C03094791
CCc1nc2c(c3c(s2)CCCC3)c(n1)SCC(=O)N[C@H](C)CCc4ccccc4 C02342917
Cc1cc(c(c(c1)C)NC(=O)CSc2nnc(s2)SCc3ccc(cc3)Cl)C C01895804
CCOc1ccc2c(c1)[C@@H](CC3(O2)CCCC3)SCC(=O)NCc4ccc(cc4)Cl C03029936
c1ccc(cc1)c2c3ccccc3c(nn2)SCC(=O)Nc4ccccc4C(F)(F)F C03386732
Cc1cc(ccc1F)S(=O)(=O)NCCc2csc(n2)c3ccc(cc3)C(F)(F)F C10166156
c1ccc(cc1)CSCC(=O)Nc2nc(c(s2)C(=O)c3ccccc3)c4ccccc4 C10591140
c1ccc(cc1)Cc2ccccc2NC(=O)COC(=O)Cc3ccc(cc3)Br C11445171
Cc1ccc(cc1C)S(=O)(=O)NCCc2csc(n2)c3ccc(cc3)C(F)(F)F C11758702
c1ccc(c(c1)C(=O)c2cc(ccc2NC(=O)CSCc3ccco3)Br)Cl C01082932
c1cc(ccc1SCC(=O)OCC(=O)Nc2cc(c(cc2Cl)Cl)Cl)Cl C03352894
CCN(c1ccc(cc1)NC(=O)COc2ccc3cc(ccc3c2)Br)C(C)C C03302420
Cc1cc(cc(c1)n2ccnc2SCC(=O)Nc3cc(ccc3Cl)C(F)(F)F)C C13284020
CC(C)NC(=O)CSc1c(c(cc(n1)C23CC4CC(C2)CC(C4)C3)C(F)(F)F)C#N C06076992
Cc1ccc(cc1)NC(=O)C[C@@H](c2cccc(c2)C(F)(F)F)c3cnc4n3cccc4C C04172602
CC[C@@H](c1ccc(cc1)C(C)C)NC(=O)c2c(n(nc2c3ccccc3)c4ccccc4)C C02735331
CC[C@@H](C)OC(=O)c1c2c(sc1NC(=O)c3cc(cs3)Br)CCCC2 C02731477
C=CCN(CC=C)S(=O)(=O)c1ccc2c(c1)[C@H]3C=CC[C@@H]3[C@@H](N2)c4ccc(cc4)Cl C14465100
CCN(c1ccccc1)C(=O)c2ccc3c(c2)[C@@H]4C=CC[C@@H]4[C@@H](N3)c5ccc(cc5)OCC C14543853
CCN(c1ccccc1)C(=O)c2ccc3c(c2)[C@H]4C=CC[C@@H]4[C@@H](N3)c5ccc(cc5)OCC C14543855
CC(C)(C)c1ccc(cc1)SCC(=O)N(C)CC(=O)Nc2ccccc2C(F)(F)F C15452101
c1ccc(c(c1)OP(=O)(Nc2cccc(c2)Br)Oc3ccccc3F)F C19631030
c1ccc(c(c1)COc2ccc(cc2)/C=C(\C#N)/C(=O)Nc3cccc(c3)C(F)(F)F)F C19631420
CC1=C([C@@H](C(=C(N1)SCC(=O)c2ccc(cc2Cl)Cl)C#N)c3ccccc3)C(=O)C C16676335
Cc1c(cccc1Cl)N/C(=C(/C#N)\S(=O)(=O)c2ccccc2)/SCc3cccc(c3)F C20325491
CSCCC(=O)Nc1cc(nn1c2cc(ccc2Cl)Cl)c3ccc(cc3)Cl C23424652
Cc1cccc(c1NC(=O)CSc2nnc(s2)SCc3ccc(cc3)C(C)C)C C24713869
c1ccc(cc1)C(c2ccccc2)NC(=O)CSc3c4c5c(sc4ncn3)CCCC5 C25493302
CC[C@@H](C(=O)Nc1c(c2c(s1)CCCC2)C(=O)OCC)Sc3ccc(cc3)Cl C30873154
CC[C@H](C(=O)Nc1nc(cs1)c2ccc(cc2)Cl)Sc3ccc4ccccc4n3 C32528194
CCc1ccc(cc1)NC(=O)CCN([C@H](C)c2ccccc2)C(=O)c3cccc4c3cccc4 C34943143
Cc1cccc(c1)Cn2cccc2CN(CC=C)C(=O)Nc3ccc(cc3)Br C35728924
CC[C@H](c1ccccc1)C(=O)Nc2nnc(s2)SCc3ccc(cc3)C(F)(F)F C35912945
CCC(=O)N(c1ccccc1Cl)[C@H](c2c(cccc2Cl)Cl)C(=O)NC(C)(C)C C36550515
CC(=CC(=O)N([C@H](c1ccc(cc1)C(F)(F)F)C(=O)NC2CCCCC2)C(C)(C)C)C C36589139
c1ccc2cc(ccc2c1)c3ccc(nn3)SCC(=O)Nc4ccccc4C(F)(F)F C36716624
Cc1ccc(cc1)Cc2cnc(s2)NC(=O)CSc3nc(cs3)c4ccccc4 C39894959
CC1([C@H]([C@H]1C(=O)Nc2nnc(s2)SC/C=C/c3ccccc3)C=C(Cl)Cl)C C39998601
Cc1ccc(cc1)n2c(csc2=S)CNC(=O)[C@@H](C)Oc3ccc(cc3)C(C)(C)C C41009341
CCc1ccc(cc1)C(=O)Nc2c(c(c(s2)C)c3ccc(cc3)Br)C(=O)OC C41019319
Cc1c(cccc1Cl)n2ccnc2S[C@@H](C)C(=O)Nc3ccccc3C(F)(F)F C45509358
c1ccc(cc1)CN(Cc2ccccc2)Cc3c(ccc4c3occ(c4=O)c5ccccc5)O C54219545
CC[C@@H](C)NC(=O)c1ccc(o1)CSc2nc(cs2)c3cccc(c3)Br C57293706
c1cc(ccc1/C=C\2/C(=O)N=C(S2)NC3CCCC3)OC([C@H](C(F)(F)F)F)(F)F C21312233
Cc1cc(c(n1c2ccc(c(c2)Cl)Cl)C)/C=N/NC(=O)[C@H](C)Sc3ccccc3 C58917180
CC[C@H](C)NC(=O)CSc1nc(cc(n1)C(F)(F)F)c2ccc(cc2Cl)Cl C58960338
c1cc2c(cc1CN(C[C@H]3CCC=CC3)C(=S)Nc4cc(ccc4Cl)Cl)OCO2 C59093166
c1cc(c(cc1C(F)(F)F)Cl)NC(=O)[C@H]2[C@H]3C[C@@H]([C@@H]2C(=O)OCC(F)(F)F)C=C3 C59486961
CC[C@@H](C)Sc1ccc(c(c1)C(F)(F)F)NC(=O)[C@H]2CCCN(C2)C(=O)C(C)(C)C C60306111
Cc1ccc(cc1)C2=Nc3ccccc3N=C(C2)SCC(=O)Nc4cccc(c4)SC C64967214
c1cc(ccc1C(=O)N[C@@H](C(Cl)(Cl)Cl)[NH+]2CCCC2)Br C00675890
c1cc(ccc1C(=O)N[C@H](C(Cl)(Cl)Cl)[NH+]2CCCC2)Br C00675893
C[C@@H]1C[C@@H](C[NH+](C1)CC(=O)/C(=C/2\NC(=CS2)c3ccc(cc3)Br)/C#N)C C03171637
c1ccc(c(c1)COc2ccc(cc2C[NH2+]Cc3ccccn3)Br)F C08435785
Cc1c(c(n(n1)Cc2ccccc2)C)C[NH2+]Cc3cc(ccc3F)Br C15582127
c1cc(sc1)[C@@H]2C[C@@H](n3c(cc(n3)[C@@H]4CCC[NH+]4[C@@H]5CCSC5)N2)C(F)(F)F C19343866
C[NH+](C)CCNc1c(cc(cc1Br)Br)Br C20504740
CC[NH2+]Cc1ccc(cc1Oc2ccc(cc2Br)F)Br C34664247
CCOc1c(cc(cc1Br)C[NH2+][C@H]2CCCC[C@H]2C)Br C34991737
CCOc1c(cc(cc1Br)Br)C[NH2+][C@@H]2CCC[C@@H](C2)C C35253217
CCOc1c(cc(cc1Br)Br)C[NH2+][C@H]2CCC[C@@H](C2)C C35253219
CC(C)[C@@H](C[NH2+]Cc1cc(cc(c1OC)Br)Br)N(C)C C35258473
CCOc1c(cc(cc1Br)C[NH2+][C@@H](C)[C@@H]2CCCO2)Br C35273764
c1cc(cc(c1)I)Oc2c(n3ccsc3n2)C[NH2+]C4CC4 C35430788
C[NH2+][C@@H](Cc1ccccc1OC)c2cc(sc2Br)Br C35502636
CCOc1ccc(cc1[C@@H](c2cc(cnc2)Br)[NH2+]C)Br C35505621
CC[NH2+][C@H](c1ccc(c(c1)Br)OC)c2cc(cnc2)Br C35508290
CC[NH2+][C@H](c1cccc(c1)I)c2ccc(c(c2)Br)OC C35508296
CC[NH2+][C@H](c1cc(cc(c1)Br)F)c2cc(ccc2OC)Br C35508817
CC[NH2+][C@@H](c1cc(cnc1)Br)c2cc(ccc2OC)Br C35508920
CC[NH2+][C@H](c1cc(cnc1)Br)c2cc(ccc2OC)Br C35508922
CC[NH2+][C@@H](c1cccc(c1)I)c2ccc(c(c2)Cl)OC C35538431
CC(C)[C@H](C[NH2+]Cc1cc(c(c(c1)Br)OC)Br)N(C)C C36325279
CCOc1c(cc(cc1Br)Br)C[NH2+][C@@H](C)[C@H]2CCCO2 C37242409
CC[NH2+][C@@H](c1ccc(cc1Br)OC)c2cc(cnc2)Br C37445359
C[C@H](c1ccccc1F)[NH2+]Cc2cc(c(c(c2)Br)OC)Br C37505332
COc1c(cc(cc1Br)C[NH2+]Cc2cccc(c2)C#N)Br C37748891
c1ccc(c(c1)COc2ccc(cc2C[NH2+]Cc3cccnc3)Br)F C04621974
c1ccc(c(c1)COc2ccc(cc2C[NH2+]Cc3ccncc3)Br)F C04661538
CC(C)Oc1c(cc(cc1Br)Br)C[NH2+]C[C@@H]2CCCO2 C40729970
CC(C)Oc1c(cc(cc1Br)Br)C[NH2+]C[C@H]2CCCO2 C40729973
C[C@@H](c1ccc(cc1Br)Br)Nc2ccc(cc2)C[NH+](C)C C41650394
Cc1c(cnn1C)[C@@H](C)[NH2+][C@@H](C)c2ccc(cc2Br)Br C41650690
Cc1c(cnn1C)[C@H](C)[NH2+][C@@H](C)c2ccc(cc2Br)Br C41650695
C[C@@H](c1ccc(cc1Br)Br)[NH2+]Cc2cccnc2OC C41651962
C[C@H](c1ccc(cc1Br)Br)[NH2+]Cc2cccnc2OC C41651966
C[C@H](c1ccc(cc1Br)Br)[NH2+]Cc2ccccc2COC C41653445
C[C@@H](COc1c(cc(cc1Br)Br)Br)[NH2+]C C44473363
C#CCOc1ccc(cc1C[NH2+]Cc2cc(cs2)Br)Br C48520284
C[NH+](C)C1(CCCC1)CNC(=O)c2cc(c(s2)Br)Br C49097540
C[C@@H](C[NH2+]CC=C)Oc1c(cc(c2c1nccc2)Br)Br C53587509
C[C@H](C[NH2+]CC=C)Oc1c(cc(c2c1nccc2)Br)Br C53587510
c1cc2c(cc(c(c2nc1)OCCC[NH2+]C3CC3)Br)Br C53587535
C[NH+](CC[C@H](c1ccccc1Br)O)Cc2cc(cs2)Br C54025234
CCOc1c(cc(cc1Br)CNCC[NH+](C)C(C)C)Br C54111272
CCOc1c(cc(cc1Br)Br)CNCC[NH+](C)C(C)C C54111279
CC[NH2+][C@@H](c1ccc(nc1C)C)c2cc(sc2Br)Br C55330676
CC[NH2+][C@H](c1ccc(nc1C)C)c2cc(sc2Br)Br C55330677
CCN(CC)C[C@H](C)[NH2+]Cc1cc(cc(c1OC)Br)Br C45692523
c1ccc(cc1)C2(CCCC2)CNC(=O)[C@@H]3C=C4C(=c5ccccc5=[NH+]C4=O)S3 C63479126
c1cc(ccc1C(=O)c2cc([nH]c2Br)C(=O)C(Cl)(Cl)Cl)Cl C03134921
c1cc(ccc1OCC(=O)Nc2ccc(cc2Cl)C(F)(F)F)Br C01068754
c1ccc(cc1)C(c2ccccc2)C(=O)Nc3ccccc3I C01143357
C[C@H](C(=O)NCCSCc1ccc(cc1)Cl)Sc2ccc(cc2)Cl C02981984
Cc1ccc(cc1)Sc2c(c(nn2C)c3ccccc3)[C@@H](C#Cc4ccccc4)O C05342239
c1ccc(cc1)Cc2ccccc2NS(=O)(=O)c3ccc(cc3)Br C03284188
Cc1cc(ccc1NC(=O)[C@@H](C)Sc2ccc(cc2)Cl)I C02838063
c1ccc(c(c1)C(=O)N[C@@H](C(Cl)(Cl)Cl)Nc2ccccc2C(F)(F)F)[N+](=O)[O-] C02054947
Cc1ccc(cc1)N2C3=C([C@H](C(=C2N)C#N)c4ccc(cc4)Br)C(=O)CC(C3)(C)C C00705456
C[C@@H]1CCc2c(sc(c2C#N)NC(=S)NC(=O)c3cc(ccc3Cl)SC)C1 C02801646
c1ccc(c(c1)NS(=O)(=O)c2cccs2)SCc3c(cccc3Cl)F C08618210
Cc1cc(ccc1NC(=O)[C@@H](C)Oc2ccc(cc2)I)Br C01042254
c1cc(cc(c1)C(F)(F)F)C(=O)Nc2nc(cs2)c3cc(sc3Cl)Cl C09363749
CC(C)Sc1cccc(c1)C(=O)Nc2nc(cs2)c3ccc(cc3)Br C09618818
CCc1ccc(cc1)CC(=O)Nc2nc(cs2)c3ccc(s3)Br C10700830
C[C@@H](C(=O)Nc1ccc(cc1)OC(F)F)Sc2ccc(cc2)Br C11341108
Cc1nc(cs1)CSc2ccc(cc2)C(=O)N[C@H]3CCC[C@H](C3)C(F)(F)F C12730468
Cc1ccc(c(c1)Br)S(=O)(=O)N[C@H]2CCCC[C@@H]2C(F)(F)F C12916993
c1ccc(c(c1)S(=O)(=O)NCC2(CCCC2)c3cccs3)Br C13804421
c1ccc(cc1)/C(=C\c2ccco2)/C(=O)Nc3ccc(c(c3)Cl)Br C14413618
CCN(c1ccccc1)C(=O)c2ccc3c(c2)[C@@H]4C=CC[C@H]4[C@@H](N3)c5cccs5 C14548995
CCCCSC1=C([C@H](C(=C(N1)c2ccccc2)C#N)c3ccccc3Cl)C#N C02310527
CCC[C@H](C(=O)Nc1nc2c(cc(cc2s1)Br)C(C)C)Br C20132656
COCCOc1ccc2c(c1)[C@H]3C=CC[C@@H]3[C@H](N2)c4ccc(cc4)Br C20680994
c1cc(ccc1Cc2cnc(s2)NC(=O)[C@H]3CC3(Cl)Cl)Br C24888875
c1cc(ccc1c2c[nH]c(=S)n2c3ccc(cc3)OC(F)(F)F)Br C26423115
c1cc(c(cc1C(F)(F)F)NC(=O)Cn2ccc3c2ccc(c3)Br)Cl C32124643
CCc1cccc(c1NC(=O)CC23C[C@H]4C[C@@H](C2)CC(C4)(C3)Br)CC C17917788
CC[C@@H]1CN/C(=N\c2ccc(cc2)C(=O)/C=C/c3cc(ccc3F)Br)/S1 C18065403
CCS(=O)(=O)c1ccccc1N[C@H](C)c2ccc(cc2)I C37315358
Cc1c(cc(o1)c2ccc(cc2)Br)C(=O)Nc3cccc(c3)C(F)(F)F C40179438
CCOc1ccc(cc1[C@H](c2cc(cc(c2)Br)F)O)Br C40262226
C[C@@H]1CCC2=C([C@]1(C)COC(=O)N[C@@H](C)c3ccccc3)C4(CC2)SCCS4 C43762405
c1cc(c(cc1Br)Br)S(=O)(=O)NC[C@H]2CCC=CC2 C44572793
c1ccc(cc1)[C@@H](C(=O)Nc2cccc(c2)C3SCCCS3)Oc4ccccc4 C46912530
C[C@@H](Cc1ccc(cc1)Br)NC(=O)c2c(ccs2)Br C48240070
C[C@H](Cc1ccc(cc1)Br)NC(=O)c2c(ccs2)Br C48240071
c1cc(c(cc1CCNC(=O)c2c(ccs2)Br)Br)F C48826492
c1ccc(c(c1)NC(=O)CCSc2ccc(cc2)Br)I C48876906
Cc1ccc(c(c1)Br)NC(=O)CSCc2ccc(s2)Br C49394725
C[C@H](Cc1c(cccc1F)F)NCc2cc(c(o2)Br)Br C50360889
c1cc(c(cc1NCc2cc(c(o2)Br)Br)F)OC(F)F C50360895
c1cc(cc(c1)Br)N/C=C(\C#N)/c2nc(cs2)c3ccc(cc3Cl)Cl C16671814
Cc1ccc(cc1)CSC2=C([C@@H](C3=C(N2)CC(CC3=O)(C)C)c4cccs4)C#N C08463643
Cc1ccccc1CN([C@H](C)c2ccccc2)C(=S)Nc3c(cc(cc3C)C)C C59095093
CSc1ccc(cc1)/C=N/c2c(c3c(s2)CCCC3)C(=O)Nc4ccccc4 C59198946
C[C@H](CCc1ccc(cc1)Br)NC(=O)[C@@H]2CSc3ccccc3O2 C60272968
c1cc(ccc1[C@H](c2ccsc2)NC(=O)c3cc(cnc3Cl)Br)Cl C60358913
c1cc(c(cc1N/C=C(/C#N)\c2nc(cs2)c3ccc(cc3Cl)Cl)F)F C04135168
c1cc(ccc1N/C=C/C=C/C=N/c2ccc(cc2)Br)Br C13110873
c1ccc(c(c1)NC(=O)c2ccc(cc2)OC(F)F)Br C00137060
Cc1ccc(c(c1)[C@@](c2ccccc2)(c3cnc(n3C)C(C)C)O)C C04566746
Cc1c(nc(s1)NC(=O)c2ccccc2SC)c3ccccc3 C00559691
CCOCc1ccccc1C2(c3ccccc3Oc4c2cccc4)O C04692318
C[C@@H]1CCC[C@H]([C@@H]1C)NC(=O)CSc2nc3ccccc3s2 C05035114
CSc1cccc(c1)NC(=O)Oc2ccc(cc2)Br C01753727
Cc1ccc(cc1)c2ccsc2C(=O)Nc3cccc(c3)C(=O)C C05404633
c1cc(c(cc1Cl)SCC(=O)Nc2ccc(cn2)Cl)Cl C02626173
Cc1ccc(cc1)O[C@@H](C)C(=O)Nc2ccc(cc2)Br C05865002
Cc1ccc(cc1)S(=O)(=O)N[C@H](C)C2C3CC4CC(C3)CC2C4 C00189740
CSc1ccccc1NS(=O)(=O)c2cc(ccc2Cl)Cl C00609746
CC(C)c1ccccc1NC(=O)/C=C/c2ccc(o2)Br C03409753
Cc1cc2c(cc1C(C)C)c(co2)CC(=O)N[C@@H]3CCCc4c3cccc4 C03298427
c1cc(ccc1NC(=O)c2cc(cc(c2)Cl)Cl)OC(F)F C06329274
Cc1ccc(c(c1)Br)O[C@H](C)C(=O)Nc2ccccc2 C06346020
Cc1cc(c2ccccc2n1)C(=O)Nc3c(cccc3C(C)C)C(C)C C07669143
Cc1cccc2c1nc(s2)NC(=O)CSc3ccccc3F C07725123
c1ccc(c(c1)C(=O)Nc2ccc(cc2)F)Sc3nc(cs3)Cl C09112336
Cc1c(ccc(n1)c2ccccc2)C(=O)Nc3ccc(cc3)SC C12816032
Cc1c(c2ccccc2[nH]1)[C@@H]3c4ccccc4C(=O)N3CCC(C)C C13942315
Cc1ccc(c(c1)Br)O[C@H](C)C(=O)Nc2c(cccc2C)C C15395090
c1ccc(cc1)Sc2c(cccn2)C(=O)Nc3cc(cc(c3)F)F C18254392
CC(C)(C)C(=O)N[C@H](C(Cl)(Cl)Cl)N1CCCCCC1 C19315797
c1cc(oc1)CNc2nc(cs2)c3cc(sc3Cl)Cl C20673003
Cc1ccc(c(c1)C)NC(=O)[C@H](C)SC2=Nc3ccccc3CS2 C22022476
Cc1c2cccc(c2oc1C(=O)Nc3ccccc3SC(F)F)F C23268192
C[C@H](c1[nH]c(=O)c2ccccc2n1)SCc3cccc4c3cccc4 C06506338
c1ccc2c(c1)[nH]c(n2)SCC(=O)c3cc(sc3Cl)Cl C34990125
Cc1cccc(c1C)c2cc(cnc2)C(=O)N[C@H](C)c3ccccc3 C36349136
c1c(cc(c(c1NC2CCOCC2)OC(F)F)Br)Cl C36989667
CC(C)c1nc2cc(ccc2o1)NCc3cc(cs3)Br C37136894
CC[C@H](c1cccc(c1)Br)Nc2ccc3c(c2)OCO3 C37216619
CSc1ccc(cc1)C(=O)Nc2ccc3ccc(nc3c2)C(F)(F)F C37593720
CC1([C@@H]([C@H]1C(=O)N/N=C/c2ccccc2F)C=C(Cl)Cl)C C00987764
Cc1ccc(s1)CN2CCC[C@H](C2)c3c(c[nH]n3)c4ccc(cc4)F C19111376
Cc1cc(oc1C(=O)NCCc2ccc(s2)Cl)Br C44811602
CCN(c1ccc(cc1)C)NC(=O)c2c(ccs2)Br C45007598
Cc1cc(ccc1Br)NC(=O)c2cccnc2SC(C)C C46912782
C[C@@H](c1ccc(cc1)Br)NCc2cnc3ccccc3n2 C48400987
C[C@H](c1ccccc1)NC(=O)N(C)Cc2cc(sc2)Br C48979718
CC(C)(C)c1c(c[nH]n1)/C=C\C(=O)c2cccc(c2)Br C48984597
c1ccc(cc1)c2nc([nH]n2)SCc3ccc(s3)Br C49372428
Cc1cc(ccc1OC)[C@@H](C#N)Nc2cccc(c2)Br C50597022
COc1ccc(cc1)N/C=C\2/[C@H](c3ccccc3C2=O)c4ccccc4 C03133614
Cc1ccccc1CC(=O)Nc2nc(c(s2)C)c3ccc(cc3)F C23130265
Cc1ccc(cc1F)NC(=O)c2ccccc2C(=O)c3ccccc3 C07953933
C[C@@H](c1ccccc1Cl)N(C)C(=O)Nc2ccc(cc2)SC C47394966
Cc1ccccc1S[C@@H](C)C(=O)Nc2ccc(c(c2)Cl)C#N C59929144
Cc1cc(ccc1Br)NCc2ccn(n2)c3ccccc3 C61640877
Cc1ccc(cc1C)c2csc(n2)/C(=C\Nc3ccc(c(c3)F)C)/C#N C04135172
C[C@H](C(=O)Nc1c(c2c(s1)CCCC2)C(=O)OC)Oc3cccc(c3)Br C01783211
CCc1ccccc1N(CC(=O)Nc2ccc(cc2)I)S(=O)(=O)C C00786761
CCc1ccccc1NC(=O)CN(c2ccc(cc2)I)S(=O)(=O)C C01147571
C[C@@H](C(=O)Nc1c(c2c(s1)CCCC2)C(=O)OC)Oc3ccccc3Br C02192372
Cn1c(nnc1SCC(=O)Nc2ccc(c(c2)Cl)Br)Cc3ccccc3 C01113792
Cc1ccc(cc1)n2c(=O)c3ccccc3nc2SCC(=O)N[C@@H](C)c4ccc(cc4)F C10442391
CCOC(=O)[C@@H]1[C@H](CC2=C(C1=O)[C@@H](CC(=O)N2)c3ccccc3C(F)(F)F)c4ccccc4 C12413019
CN(C)c1ccc(cc1)NC(=O)CSc2c3c4c(sc3nc(n2)C5CC5)CCCC4 C01332818
CCn1c(=O)c2c3c(sc2nc1SCC(=O)Nc4ccccc4C(F)(F)F)CCC3 C00924248
c1ccc(c(c1)C(=O)Nc2cccc(c2)S(=O)(=O)N3CCCCCC3)SC(F)F C14164594
CCN(CC)S(=O)(=O)c1ccc(c(c1)C(=O)Nc2ccc(cc2C)Br)C C15649597
CC[C@@H](C(=O)Nc1nnc(s1)C(F)(F)F)Oc2ccc(cc2Cl)Br C16400426
CN(C)C(=O)[C@@H](c1ccccc1)Sc2nnc(s2)Nc3cccc(c3)Br C16543351
C[C@@H](C(=O)Nc1ccc(c(c1)S(=O)(=O)N(C)C)Cl)Sc2ccc3ccccc3c2 C16906475
CC[C@H](CNC(=O)Cn1cnc2c(c1=O)c(cs2)c3ccc(s3)C)c4ccccc4 C17186234
c1ccc(cc1)NC(=O)Cn2cc(c3c2cccc3)S(=O)(=O)Cc4cccc(c4)Cl C17190657
Cc1ccc(c(c1)NC(=O)[C@@H](C)Sc2nccn2c3ccc(cc3)Br)OC C18600907
CCN(CC)S(=O)(=O)c1cc(c(c(c1)NC(=O)c2cc(ccc2F)Br)C)C C19311893
CC(C)Oc1ccc(cc1OC)[C@H]2CC3=C([C@H](CC(=O)N3)c4ccc(cc4)SC)C(=O)C2 C21248695
CC(C)Oc1ccc(cc1OC)[C@H]2CC3=C([C@@H](CC(=O)N3)c4ccc(cc4)SC)C(=O)C2 C21248706
Cn1c(=O)c2c3c(sc2nc1SC[C@H](COc4c(cccc4Cl)Cl)O)CCC3 C24097341
Cn1ccnc1[C@@H](c2ccccc2F)NC(=O)c3cn(c4c3cccc4)Cc5ccccc5 C25468928
Cc1ccc(cc1F)n2c(=O)c3ccccc3nc2SCC(=O)NCc4cccs4 C25834340
CCn1c(=O)c2c(ccs2)nc1SCC(=O)Nc3c(cccc3Cl)C(F)(F)F C27819769
CCc1cc2c(s1)nc(n(c2=O)c3ccccc3)SCC(=O)Nc4c(cccc4C)C C28164298
CN(C)S(=O)(=O)c1cc(ccc1Cl)C(=O)Nc2ccc(cc2)SC3CCCC3 C30510583
CC(C)[C@@H](C(=O)Nc1ccccc1C(F)(F)F)Sc2nc3ccsc3c(=O)n2C C32330418
Cc1ccc(cc1)n2cnnc2SCC(=O)NC(C)(C)c3ccc(cc3)Br C32399605
CC(C)(C)[C@@H](c1cccs1)NC(=O)C2CCN(CC2)S(=O)(=O)c3ccc(c(c3)F)F C32915470
CC(C)Sc1ccc(cc1)Cc2nnc(o2)NC(=O)c3ccc(s3)Br C35588394
Cc1ccsc1[C@H]2N(C(=O)[C@H](S2)C)CCN(C)C(=O)Nc3ccc(cc3)C(F)(F)F C35614191
Cc1ccccc1[C@H](C(=O)NC(C)(C)C)N(Cc2ccc(o2)C)C(=O)C#Cc3ccccc3 C36596853
Cc1c(sc2c1c(=O)n(c(n2)S[C@H](C)C(=O)N[C@@H](C)c3ccc(cc3)F)C(C)C)C C36821099
Cc1cc(ccc1Br)NC(=O)CCc2nc3cccnc3n2Cc4cccs4 C08603442
c1ccc(cc1)[C@@H](c2ccccn2)NC(=O)c3cnn(c3C(F)(F)F)c4ccc(cc4)Cl C39196823
c1ccc(cc1)[C@H](c2ccccn2)NC(=O)c3cnn(c3C(F)(F)F)c4ccc(cc4)Cl C39196824
C[C@@H](c1ccc(cc1)C(C)C)NC(=O)c2ccc(c(c2)S(=O)(=O)N(C)C)Br C29083707
Cc1nnc(s1)SCCC(=O)Nc2c(c3c(s2)C[C@H](CC3)c4ccccc4)C#N C39427721
c1ccc(c(c1)Cn2cc(ccc2=O)NC(=O)CCCc3nc4ccccc4s3)Cl C46920438
C[C@@H]1CCCN(C1)c2cc(ncn2)SCC(=O)Nc3ccc(cc3C(F)(F)F)Cl C49006690
Cc1cccc(c1)NC(=O)CSc2nc3ccsc3c(=O)n2Cc4ccccc4F C57426103
Cc1cc(c(n1c2cccc(c2)Br)C)/C=N/NC(=O)[C@H](c3ccccc3)OC C28216659
c1cc(c(cc1COc2ccc(cc2/C=N/NC(=O)CC#N)Br)Cl)Cl C59197628
CCN(CC)S(=O)(=O)c1ccc(c(c1)C(=O)Nc2cc(ccc2C)Br)C C59308987
COc1ccc2c(c1)sc(n2)NC(=O)COc3c(c(c(c(c3F)F)C(F)(F)F)F)F C59365968
CCC(=O)[C@@H]1/C(=N/CCC2=c3cc(ccc3=[NH+][C@@H]2C)OC(F)(F)F)/CC(CC1=O)(C)C C63514685
CC1=NN(C(=O)[C@@H]1CCC(=O)N[C@H](C)c2ccccc2Br)c3ccc(cc3)F C12852401
Cc1ccc(cc1)S(=O)(=O)c2csc3c2NC(=O)C[C@H]3c4ccccc4OCC=C C64656716
c1ccc(c(c1)Cn2ccc3c2c(=O)n(cc3)CC(=O)NCc4ccc(c(c4)Cl)F)F C65220408
c1cc(cc(c1)F)Cn2ccc3c2c(=O)n(cc3)CC(=O)NCc4ccc(c(c4)Cl)F C65220498
C[C@]12CCCC(=C)[C@H]1C[C@H]3[C@@H](C2)OC(=O)[C@@H]3C[NH2+][C@@H]4CCCC[C@@H]4Cc5ccco5 C04040189
CCc1ccc(cc1)NC(=S)N(CC[NH+]2CCCCCC2)Cc3cccs3 C03662410
CCOc1cc(c(cc1OC2CCCC2)Br)C[NH2+]C3CCCCC3 C02845923
CCCC[NH+](CCCC)C[C@H](c1cnc2c(c1Cl)cc(cc2Cl)Cl)O C05973452
CC(C)[C@@H](c1ccc(cc1)C2CCCCC2)[NH2+]Cc3cc(=O)n4ccsc4n3 C07874951
C[C@@H](c1ccccc1Cl)NC(=O)C[NH+]2CCC(CC2)c3nc4ccccc4s3 C08201930
COc1cc(ccc1OCc2ccccc2Cl)C[NH2+]C3C4CC5CC(C4)CC3C5 C08472106
COc1cc(ccc1OCc2ccccc2F)C[NH2+]C34CC5CC(C3)CC(C5)C4 C08472220
COc1cc(ccc1OCc2ccccc2F)C[NH2+]C3C4CC5CC(C4)CC3C5 C08472224
CCOc1cc(cc(c1OCc2ccc(cc2)F)Br)C[NH2+]C(C)C C10435953
C[C@@H](c1cccc(c1)NC(=O)c2ccccc2)[NH+](C)Cc3nc4ccccc4s3 C11344002
CC(C)[C@@H](c1cccs1)NC(=O)C[NH+](C)Cc2ccccc2Br C11462228
CC(C)[C@H](c1cccs1)NC(=O)C[NH+](C)Cc2ccccc2Br C11462237
CCOc1cccc(c1OCc2ccccc2F)C[NH2+]Cc3ccccc3Cl C13729905
Cc1ccc(cc1)[C@@H](c2cccs2)NC(=O)C[NH+](CC=C)Cc3cccs3 C15519174
CCOc1cc(ccc1OCc2ccc(cc2Cl)Cl)C[NH2+]CC(C)(C)C C16689128
CCOc1cc(cc(c1OCc2c(cccc2Cl)F)Br)C[NH2+]C C19777618
Cc1cc2c(nc(nc2cc1C)N3CCC(CC3)[NH2+][C@H](C)Cc4ccsc4)C C20256421
CCOc1cc(ccc1OCc2ccc(cc2)C)C[NH2+]Cc3ccccc3Cl C20874305
CCCOc1c(cc(cc1Br)C[NH2+]Cc2ccc(cc2)F)OCC C20932466
CCC[C@]12C[NH+]3C[C@](C1O)(CN(C2)[C@H]3c4c(n(c5c4cccc5)CC)C)CCC C27532807
CCc1ccc2c(c1)c(c(o2)C(=O)NC[C@H](c3cccs3)[NH+]4CCCCC4)C C28403258
C[C@@H](C(=O)Nc1ccc(c(c1)C(F)(F)F)Cl)[NH+]2CCC[C@@H](C2)C(F)(F)F C35600921
Cc1ccccc1OC[C@@H](C[NH+](Cc2ccc(cc2)F)Cc3ccccc3F)O C36102656
Cc1ccccc1OC[C@@H](C[NH+](Cc2ccccc2)Cc3ccc(cc3F)F)O C36104101
Cc1ccc(cc1)[C@]2(CCO[C@H](C2)C(C)C)CC[NH2+]Cc3ccc(cc3)N(C)C C02212071
CC[NH2+][C@@H](Cc1ccccc1[N+](=O)[O-])c2ccccc2I C38132179
Cc1cc(c(c(c1)C)C(=O)NC[C@H](c2ccc3c(c2)CCCN3C)[NH+]4CCCC4)C C38670376
c1ccc(cc1)C2=CN=[NH+][C@@H]2c3ccc(cc3O)OCc4ccc(cc4Cl)F C38768856
c1cc(ccc1COc2ccc(c(c2)O)[C@H]3C(=CN=[NH+]3)c4ccc(cc4)Cl)F C39024495
c1ccc(cc1)C2=CN=[NH+][C@@H]2c3ccc(cc3O)OCc4c(cccc4Cl)F C39024745
CCOC(=O)c1c(c(sc1Nc2cc[nH+]c3c2cccc3C(F)(F)F)C)C C39963873
COc1cccc(c1OCc2c(cccc2Cl)F)C[NH2+]CCC3=CCCCC3 C40722477
CC(C)Oc1c(cc(cc1OC)Br)C[NH2+]C2C3CC4CC(C3)CC2C4 C40728452
CC(C)OCCC[NH2+]Cc1cc(cc(c1OC(C)C)Br)Br C40730078
CC(C)OCCC[NH2+]Cc1cc(c(c(c1)Br)OC(C)C)Br C40730602
COc1cc(cc(c1OCc2cccc(c2)Cl)Br)C[NH2+]CC=C C40734232
Cc1ccccc1COc2c(cc(cc2Cl)C[NH2+][C@H](C)c3ccccc3)OC C40742426
Cc1ccccc1COc2ccc(cc2C[NH2+]CCc3ccccc3OC)Cl C40743024
c1cc(ccc1c2nc(on2)C[NH2+]C3(CC3)c4ccc(c(c4)Cl)Cl)Cl C48375225
CC[NH2+]Cc1cc(cnc1Oc2ccc(cc2Br)C)Br C51550500
CC(C)[C@H](c1ccc(cc1)C2CCCCC2)NCc3cc(=O)n4ccsc4[nH+]3 C57806696
Cc1ccc(cc1)[C@H](c2cccs2)NC(=O)C[NH+]3CCc4c(ccs4)[C@@H]3C C58071080
C[NH+](Cc1ccccc1)Cc2c(ccc3c2occ(c3=O)c4ccc(cc4)Br)O C41514807
CN(C)c1ccc(cc1)[C@@H](CNC(=O)c2ccccc2F)C3=c4ccccc4=[NH+]C3 C63234518
COc1ccc(cc1COc2ccc(cc2)Br)[C@H]3[C@@H]4C(=c5ccccc5=[NH+]4)CCN3 C63350180
c1ccc2=[NH+][C@H](C(=c2c1)CC(=O)Nc3ccc(cc3)F)Sc4ccccc4F C63437135
c1ccc(cc1)C(CC(=O)NCc2ccc3=[NH+][C@@H]4CCCCC4=c3c2)c5ccccc5 C63515301
c1ccc(cc1)c2ccc(cc2)CC(=O)NCc3ccc4=[NH+][C@H]5CCCCC5=c4c3 C63663673
Cc1ccc(cc1)N(c2nc(cs2)C[NH2+][C@H](C)c3ccc(cc3)Cl)C(=O)C C66411317
Cc1ccc(s1)C[NH+](C)Cc2nnc(n2C[C@H]3CCCO3)SC C11964326
C[C@]1(CCS(=O)(=O)C1)[NH+](C)Cc2ccccc2OCc3ccccn3 C12148169
CC(C)Cn1c(cnc1S(=O)(=O)C)C[NH+](C)Cc2ccc(cc2)F C12297998
CC(C)c1csc(n1)C[NH+]2CCC[C@H](C2)CCC(=O)N3CCOCC3 C12452967
Cc1c(c(n(n1)C)Cl)C[NH+]2CCC[C@@H](C2)CCC(=O)N3CCCC3 C12705742
Cc1cc(c(n1c2cccnc2)C)C[NH+](Cc3ccccn3)C[C@@H]4CCCO4 C19567636
Cc1cc(c(n1c2cccnc2)C)C[NH+](Cc3ccccn3)C[C@H]4CCCO4 C19567639
Cc1c(sc(n1)C)C(=O)N(Cc2[nH+]ccn2C)[C@@H](C)c3ccccc3 C35403853
C[C@H](CCc1ccccc1)N(Cc2[nH+]ccn2C)C(=O)c3ccccn3 C06676897
c1ccc2=[NH+]C(=O)CC(=c2c1)C(=O)OCC(=O)C3=CC[C@H](S3)Cl C39724571
CC[S@](=O)c1ccccc1C(=O)O[C@H](C)C(=O)C2=c3ccccc3=[NH+]C2 C39752106
CC(C)c1nc(cs1)CC(=O)N2CCC[NH+](CC2)C[C@@H]3CCCO3 C40107275
CC(C)c1nc(cs1)CC(=O)N2CCC[NH+](CC2)C[C@H]3CCCO3 C40107276
Cc1c(n(c([nH+]1)SCC(=O)N(C)Cc2ccsc2)C[C@H]3CCCO3)C C45649987
CCOc1ccc(cc1)[C@@H]2CCC[NH+]2Cn3c(=S)n(c(n3)C)C4CC4 C52584233
Cc1c[nH+]c(cc1OCC(F)(F)F)C[S@@](=O)C2=NC3=CSCC3=N2 C52607468
C[C@@H](c1cccs1)[NH+](C)CC(=O)N(CC(C)C)[C@H]2CCS(=O)(=O)C2 C53427968
C[NH+](Cc1csc(n1)COc2ccc(cc2)Cl)CC(=O)N(C)C C55105355
c1cc(c([nH+]c1)N2CCOCC2)CN(Cc3ccsc3)C[C@@H]4CCCO4 C55402913
C[NH+](C)CCN1CCN(CC1)S(=O)(=O)c2c(ccs2)Br C58119189
C=CCn1c(nn(c1=S)C[NH+]2CCCC2)COc3ccccc3F C58583804
Cn1cc(cn1)[C@H]2C[C@H]2C(=O)N(CC[NH+](C)C)Cc3ccc(c(c3)F)F C60365795
C[NH+](C)CCN(Cc1ccc(cc1)C#N)C(=O)c2ccc(cc2F)OC C60575883
C[C@@H](C(=O)N1CCC(CC1)[NH+](C)C)Oc2ccc(cc2)CCC(=O)C C63340129
CN(CC(=O)C1=c2ccccc2=[NH+][C@H]1c3ccccc3)[C@@H]4CCS(=O)(=O)C4 C38741511
C[C@H]1N=C(CS1)CN2CCN(CC2)[C@H](C)C(=O)C3=c4ccccc4=[NH+]C3 C64058200
C[NH+](C[C@@H]1COc2ccccc2O1)CC(=O)N(Cc3ccsc3)C4CC4 C64137946
C[NH+](Cc1ccc2c(c1)OCCO2)CC(=O)N(Cc3ccsc3)C4CC4 C64138127
c1cc(cc(c1)F)[C@]2(CCOC2)CN3CCN(CC3)CCn4cc[nH+]c4 C19789754
CC[C@@H](C)[NH+](Cc1ccc(cc1)C2=NC(=O)[C@@H](C(=N2)C)F)Cc3ccccn3 C64640385
C=CCN([C@H]1CCS(=O)(=O)C1)C(=O)CCC2=c3ccccc3=[NH+]C2 C65508438
C[NH+](C)CCN(Cc1ccc(cc1)C(F)(F)F)C(=O)c2csnn2 C65936345
C[NH+](C)CCN(Cc1cccc(c1)C#N)S(=O)(=O)c2cccs2 C65975281
CCCC(=O)N1CSC[C@H]1C(=O)N(C2CC2)C3CC[NH+](CC3)CC C66334573
C[C@@H]1CN(C[C@H](O1)C)C[C@@H]2CCC[NH+]2CC(=O)N(CC(C)C)C(C)C C66377527
C[C@H]1CN(C[C@@H](O1)C)C[C@@H]2CCC[NH+]2CC(=O)N(CC(C)C)C3CC3 C66377565
C[NH+](Cc1ccccc1)CC(=O)N([C@@H]2CCS(=O)(=O)C2)C3CCCC3 C66405248
C[C@@H]1C[C@@H](C(=O)O1)[NH+](C)CCCc2cc(n(n2)C)c3ccc(cc3)F C66422657
C[NH+](CCC(F)(F)F)CC(=O)N(c1ccccc1)[C@H]2CCS(=O)(=O)C2 C66437948
C[C@@H]1CN(CCO1)C2CC[NH+](CC2)CC(=O)N(C3CCCC3)C4CC4 C66561904
CC[NH+](Cc1ccc(s1)Cl)CC(=O)N(CC)[C@@H]2CCS(=O)(=O)C2 C66564159
C[C@@H](c1cccnc1)N2C(=O)C[C@H](C2=O)[NH+](C)Cc3ccc(cc3)Cl C66584186
CCN(Cc1ccc(cc1)C[NH+](C)C)C(=O)[C@H]2CCCN(C2)C(=O)C3CC3 C66726245
CC(=O)N(C)c1nc(cs1)C[NH+](C)Cc2ccc(o2)Br C66829382
c1cc(ccc1C(=O)N2CCC[C@@H]2C[NH+]3CCCC3)OC[C@H]4CCCO4 C66945934
C[NH+](C)C[C@@H]1CCCCN1C(=O)c2ccc(nc2)OCC(F)(F)F C66947032
c1cc(sc1)c2cnc(o2)C[NH+](Cc3nccn3C(F)F)C4CC4 C67377186
C[C@H](C(=O)N(C)c1ccccc1)N(C)Cc2[nH+]ccn2CC(F)(F)F C67379774
Cc1csc(n1)SCc2ccccc2C(=O)N(C)Cc3[nH+]ccn3C C67509440
CCN(Cc1ccc(cc1)C[NH+](C)C)C(=O)C(=O)N(C)c2ccccc2 C67596150
Cc1ccc(c(c1)C)NC(=O)C[NH+]2CCC(CC2)c3nc4ccccc4s3 C04966470
C[NH+](C)[C@H](CNC(=O)C12CC3CC(C1)CC(C3)C2)c4ccc(cc4)N(C)C C05097854
C[NH+](C)[C@@H](CNC(=O)C12CC3CC(C1)CC(C3)C2)c4ccc(cc4)N(C)C C05097856
C[NH+](C)CCCNc1c2c3c(sc2nc(n1)c4cccs4)CCCC3 C06084846
CCCC[NH2+]CC(=O)N1c2ccccc2-n3cccc3[C@@H]1c4ccc(cc4)C C06663673
CCCC[NH2+]CC(=O)N1c2ccccc2-n3cccc3[C@H]1c4ccc(cc4)C C06663674
Cc1ccc(cc1)[C@@H](c2ccccc2)[NH2+]Cc3cc(=O)n4cc(ccc4n3)C C08264149
Cc1ccc(cc1)[C@H](c2ccccc2)[NH2+]Cc3cc(=O)n4cc(ccc4n3)C C08264151
CC(C)[NH2+]CC(=O)N1[C@H](CC(=N1)c2ccc3ccccc3c2)c4ccccc4 C08344757
C[NH+](Cc1ccccc1)Cc2c(ccc3c2oc(=O)cc3c4ccccc4)O C00934318
C[C@H]1c2ccsc2CC[NH+]1CC(=O)N[C@@H](c3ccc(cc3)OC)C(C)C C10227235
CC[C@H](C)CNC(=O)C[NH+]1Cc2ccccc2O[C@@H](C1)c3ccccc3F C12054400
Cc1c(nc2ccccc2n1)C[NH+]3CCC[C@](C3)(CCc4ccccc4)CO C14960605
Cc1ccc(cc1)C[NH2+][C@H](c2ccccc2F)c3nnc(o3)c4ccccc4 C21538372
C[C@@H]1CCCC[NH+]1CCNc2c3c(csc3ncn2)c4ccc(cc4)F C21643076
C[C@H]1c2cccn2CC[NH+]1CC(=O)N[C@@H](Cc3ccccc3)c4ccccc4 C24211854
C[C@@H]1c2cccn2CC[NH+]1CC(=O)N[C@@H](Cc3ccccc3)c4ccccc4 C24211860
Cc1ccc(c(c1)C)CCC(=O)Nc2nc(cs2)C[NH+]3CCC[C@H](C3)C C24888562
Cc1ccc(cc1)[C@@H](CNC(=O)c2c(c3cc(ccc3o2)Cl)C)[NH+](C)C C28294871
C[NH+](C)[C@H](CNC(=O)c1c(cco1)c2ccccc2)c3ccccc3Cl C29051076
c1ccc(cc1)CSc2c3ccn(c3cc[nH+]2)CC(=O)Nc4ccccc4 C33298622
C[C@@H](c1cccc(c1)Cl)[NH2+]Cc2ccc(c(c2)[N+](=O)[O-])Br C35009649
CC(C)[C@H](c1cccs1)[NH2+]Cc2ccc(c(c2)[N+](=O)[O-])Br C35017309
Cc1ccccc1N2[C@@H]([C@@H](C2=O)Oc3ccc(cc3)Cl)C[NH2+]C(C)(C)C C04992304
C[NH2+][C@H](Cc1ccccc1[N+](=O)[O-])c2cc(ccc2Cl)Br C38132090
C[NH2+][C@@H](Cc1ccc(cc1)[N+](=O)[O-])c2cc(ccc2Cl)Br C38133743
C[NH2+][C@H](Cc1ccc(cc1)[N+](=O)[O-])c2ccc(cc2Cl)Br C38133776
CCC[C@@]12CCN3C[C@@]([C@@H]1O)(C[NH+](C2)[C@@H]3c4ccc(cc4)N(C)C)CCC C39951352
CC[C@H]1c2ccsc2CCN1C(=O)Nc3ccccc3C[NH+](CC)CC C47568705
C[C@H](c1ccccc1Cl)[NH2+]Cc2ccc(cc2Br)[N+](=O)[O-] C49508745
CC(C)(C)[NH2+]CCCc1nnc(o1)c2cc(ccc2Cl)Br C50617868
CC(C)(C)[NH2+]CCCc1nnc(o1)c2ccc(cc2Cl)Br C50617870
C[NH+](C)[C@@H](CNC(=O)N(C)Cc1ccc(s1)Cl)c2cccc(c2)F C53538872
C[NH+](C)[C@H](CNC(=O)N(C)Cc1ccc(s1)Cl)c2cccc(c2)F C53538876
CCC[NH2+][C@@H](C)c1cnc(s1)c2cc3c(c(c2)Br)OCO3 C54160372
C[C@@H](c1ccccc1C(F)(F)F)NC(=O)N2CCC(CC2)CC[NH+](C)C C56854249
C[NH+](C)[C@H](CNC(=O)N(C)Cc1ccc(s1)Cl)c2ccc(cc2)F C56937755
Cc1ccc2[nH+]c(cc(=O)n2c1)CN[C@@H](Cc3ccccc3)c4ccccc4 C14633077
Cc1ccccc1C[NH+](C)CC(=O)Nc2nc(cs2)c3ccc(cc3)F C12810923
C[C@@H]1CCCC[NH+]1Cc2c(ccc3c2O/C(=C\C=C\c4ccccc4)/C3=O)O C41511701
C[NH+](Cc1ccccc1)Cc2c(ccc3c2oc(=O)c(c3)c4ccccc4)O C41514752
C#CC[NH+](Cc1ccco1)CC(=O)Nc2c(cc(cc2Cl)Cl)Cl C63299455
Cc1ccc2=[NH+][C@H](C(=c2c1)CCNS(=O)(=O)c3c(cc(cc3C)C)C)C C63514113
Cc1ccc(cc1C)S(=O)(=O)Nc2cccc(c2)[C@@H]3C=c4ccccc4=[NH+]3 C63737498
c1ccc2=[NH+][C@H]3[C@H](N(CCC3=c2c1)C/C=C/c4ccco4)c5cccc(c5)O C64137249
Cc1c(scn1)C[NH2+]Cc2cn(nc2c3ccccc3Cl)C(C)(C)C C66593965
CC(C)(C)[C@H](c1cccs1)[NH2+]Cn2c(=O)ccc(n2)c3ccccc3F C66792945
C[C@@H](c1cc2cccc(c2o1)OC)[NH2+]Cc3csc(n3)c4ccsc4 C67185542
C[C@H](c1cc2cccc(c2o1)OC)[NH2+]Cc3csc(n3)c4ccsc4 C67185543
Cc1ccc(c(c1)F)NC(=O)N2CCC(CC2)C[NH+](C)Cc3ccccc3 C67252296
Cc1ccc(c2c1cc(c(=O)[nH]2)CN(Cc3ccccc3)C(=O)NCc4ccccc4)C C01371657
CSc1ccc(cc1)S(=O)(=O)Nc2ccccc2C(=O)Nc3ccccc3Cl C00645875
Cc1ccc(c(c1)C)NC(=O)Cc2csc(n2)SCC(=O)Nc3ccc(cc3)F C08852040
Cc1cc(cc(c1)NC(=O)Cc2csc(n2)SCC(=O)Nc3ccc(cc3)F)C C08852053
Cc1ccc(cc1)NC(=O)CSc2nc(cs2)CC(=O)N[C@@H](C)c3ccccc3 C08852809
Cc1ccc(cc1)NC(=O)CSc2nc(cs2)CC(=O)N[C@H](C)c3ccccc3 C08852812
Cc1csc(n1)NC(=O)c2ccccc2SCC(=O)NC34CC5CC(C3)CC(C5)C4 C09958285
CCc1ccc(cc1)NC(=S)N(Cc2ccccc2)Cc3[nH]c(=O)c4ccccc4n3 C10946153
C[C@H](c1cnc(s1)c2ccccc2)NC(=O)CC[C@]3(CCC(=O)N3)Cc4ccc(cc4)F C11882469
CCc1ccccc1NC(=S)N(Cc2ccco2)Cc3cc4cc(cc(c4[nH]c3=O)C)C C01224975
Cc1ccc(cc1)NC(=S)N(Cc2ccco2)Cc3cc4c(cc(cc4[nH]c3=O)C)C C01224440
Cc1ccc(cc1)N(C(=O)c2ccccc2)NC(=O)[C@@](c3ccccc3)(c4cccs4)O C00825213
CCOc1ccc(cc1)NC(=O)c2cccc3c2N[C@@H]([C@@H]4[C@@H]3C=CC4)c5ccc(cc5)OC C13635729
Cc1c(sc2c1c(=O)[nH]c(n2)CS[C@H](C)C(=O)Nc3ccc(cc3)C(C)(C)C)C C14474473
CCN(c1ccccc1)C(=O)c2cccc(c2)NC(=S)NC(=O)Cc3ccccc3C C14563122
CC(C)(C)c1ccc(cc1)NC(=O)CSCc2[nH]c(=O)c3c4c(sc3n2)CCC4 C16643554
Cc1ccc(cc1C(=O)Nc2ccc(cc2)SC)S(=O)(=O)Nc3ccccc3F C16832679
Cc1cccc(c1)NC(=O)C(=O)NCCc2csc(n2)c3ccc(cc3)C(F)(F)F C17123146
CC(C)c1ccccc1NC(=O)CSCc2[nH]c(=O)c3c4c(sc3n2)CCCC4 C19212719
CCOc1cc(ccc1O)[C@H]2CC(=O)NC(=C2C#N)SCc3cccc4c3cccc4 C09015520
CCOc1ccccc1[C@H]2[C@@H]3CC=C[C@H]3c4cc(ccc4N2)S(=O)(=O)NC(C)(C)C C20748543
CCOc1ccc(cc1)NC(=O)c2cccc3c2N[C@@H]([C@@H]4[C@H]3C=CC4)c5ccccc5OC C20749401
C[C@H](C(=O)Nc1cc(ccc1F)F)Sc2nnc(s2)NCCc3cccs3 C22020045
C[C@@H](C(=O)Nc1ccc(c(c1)F)F)Sc2nnc(s2)NCCc3cccs3 C22020055
Cc1ccccc1[C@H](C)NC(=O)[C@@H](Cc2ccccc2)NS(=O)(=O)c3ccccc3F C22622731
Cc1ccccc1[C@H](C)NC(=O)[C@H](Cc2ccccc2)NS(=O)(=O)c3ccccc3F C22622737
Cc1ccc(cc1Cl)Cc2cnc(s2)NC(=O)C[C@H](c3cccs3)NC(=O)C C22867094
Cc1ccc(cc1S(=O)(=O)Nc2ccc(cc2)SC(F)F)NC(=O)C=C(C)C C22928935
C[C@@H](C(=O)NCC(F)(F)F)Sc1[nH]c(=O)c2c(csc2n1)c3ccc(cc3)F C24108666
CCCc1ccc(cc1)[C@H](c2cccs2)NC(=O)CCc3c(c(c(=O)[nH]c3C)C#N)C C25472090
Cc1nc(cs1)CSc2ccc(cc2)C(=O)Nc3ccc(cc3)NC(=O)CC(C)C C25765436
CCc1ccc(cc1)NC(=O)c2nnc(s2)CN[C@@H](C)c3ccc(cc3Cl)Cl C29698830
CCc1ccc(cc1)NC(=O)c2nnc(s2)CN[C@H](C)c3ccc(cc3Cl)Cl C29698835
C[C@H]1CCc2c(cc(s2)C(=O)NNC(=O)c3ccccc3SCc4cscn4)C1 C30801082
CC(C)CCOc1ccc(cc1Br)C(=O)Nc2ccc(cc2)CC(=O)NC C30834974
CC(C)(C)NS(=O)(=O)c1cccc(c1)NC(=O)CCc2cccc(c2)Br C32503049
CN(C)c1ccc(cc1)N[C@H]2c3cccc4c3c(ccc4)[C@H]2NS(=O)(=O)c5ccccc5 C33432211
CC(C)(C)NC(=O)[C@H](c1ccc(cc1)O)N(C)C(=O)/C(=C\c2ccccc2)/c3ccccc3 C36523094
Cc1cccc(c1)NC(=S)N(CCc2[nH]c3cc(c(cc3n2)C)C)Cc4cccnc4 C01360798
Cc1ccc(cc1)S(=O)(=O)[C@@H](CNC(=O)Nc2cc(cc(c2)C)C)c3cccs3 C38564950
Cc1ccc(cc1)n2c(c(c(n2)C)CCC(=O)N[C@]3(CCCC[C@H]3O)c4ccccc4)C C39301795
c1ccc(cc1)CCn2c3cc(ccc3cc(c2=O)CNCCc4[nH]c5ccccc5n4)F C39360169
CCCc1ccc(c(c1)N2CCN[C@H](C2)Br)NS(=O)(=O)Cc3ccccc3 C39481393
C=CCc1cccc(c1O)/C=C\2/C(=O)N(C(=S)S2)/N=C/c3cccc(c3O)CC=C C39795824
C[C@H](c1ccc(c(c1)F)F)NC(=O)Cc2ccc(cc2)NC(=O)c3ccc(o3)Br C46904759
Cc1ccc(cc1Cl)c2ccc(o2)/C=C/C(=O)NC(=S)Nc3cccc(c3)C(=O)C C17102847
Cc1ccc(cc1S(=O)(=O)Nc2ccc(cc2)F)C(=O)Nc3cccc(c3)SC C25418957
CC(C)c1cccc(c1)N/C(=N\C(=O)c2ccc(cc2)C(F)(F)F)/NCc3ccncc3 C45940528
Cc1cc(c(n1c2ccc(cc2)C(C)(C)C)C)/C=N\NC(=O)CC[C@@H](c3ccccc3)O C58888266
CCC(=O)Nc1ccc2c(c1)sc(n2)SCC(=O)Nc3cccc(c3)C(F)(F)F C59497882
Cc1ccc(c2c1cc(c(=O)[nH]2)CN(CCc3ccccc3)C(=O)Nc4ccccc4)C C01371660
CCN(CC)c1ccc(cc1)C(=O)NC(=S)Nc2nc(cs2)c3ccc(cc3C)C C03188356
Cc1cc(ccc1NC(=O)CNC(=O)CCc2ccc(o2)c3ccccc3)Br C08705603
c1ccc(c(c1)CSCC(=O)Nc2ccc(cc2)c3[nH]c(=O)c4ccccc4n3)Cl C08908580
Cc1ccc(cc1)c2c(nc([nH]2)c3ccc(cc3)Cl)SCC(=O)NCc4ccco4 C09674114
Cc1cccc(c1C)Nc2nnc(s2)SCC(=O)Nc3c(cccc3C(C)C)C C10211259
c1ccc(cc1)[C@@H](C(=O)N)Sc2nnc(n2c3ccccc3F)c4ccccc4Cl C11330141
CCOc1ccc(cc1)NC(=S)N(Cc2cc3cccc(c3[nH]c2=O)C)C4CCCCC4 C01224305
Cc1ccccc1CCN(Cc2cc3cc(c(cc3[nH]c2=O)C)C)C(=O)Nc4ccccc4F C01371188
Cc1ccc(c2c1cc(c(=O)[nH]2)CN(CCc3ccccc3)C(=O)NCc4ccccc4)C C01371667
CCc1ccc2c(c1)cc(c(=O)[nH]2)CN(Cc3cccs3)C(=O)NCc4ccccc4 C01327152
Cc1ncc2c(n1)CC[C@H](C2)NC(=O)[C@H](C(C)C)Nc3ccc(cc3Cl)C(F)(F)F C12754283
CC(C)Cn1c(nnc1S[C@H](c2ccccc2)C(=O)N)c3ccc(cc3Cl)Cl C12814907
C[C@@H](C(=O)N)Sc1nnc(n1c2ccc(c(c2)C(F)(F)F)Cl)c3cccc(c3)Cl C03497095
CCCN(CCC)S(=O)(=O)c1ccc2c(c1)[C@H]3C=CC[C@H]3[C@@H](N2)c4ccc(cc4)O C13637322
c1ccc2c(c1)C[C@@H](C(=O)N2)CCC(=O)Nc3ncc(s3)Cc4ccc(cc4)Cl C14366932
CC[C@H](C)NS(=O)(=O)c1ccc2c(c1)[C@H]3C=CC[C@@H]3[C@@H](N2)c4ccc(cc4)OCC C14543664
CCOc1ccc(cc1)NS(=O)(=O)c2ccc3c(c2)[C@@H]4C=CC[C@@H]4[C@@H](N3)c5ccccc5 C14551313
CC[C@@H](C)NC(=O)c1ccc(cc1)NC(=O)[C@@H](C)Oc2c(cc(cc2C)Br)C C14837823
Cc1ccc(c(c1)Cl)NC(=O)CCSCc2[nH]c(=O)c3c4c(sc3n2)CCCC4 C15632672
CC1=C([C@H](NC(=S)N1C2CC2)c3ccccc3OC(F)F)C(=O)Nc4ccccc4 C15855952
CCCCOc1ccc(cc1[C@H]2C(=C(NC(=S)N2)C)C(=O)OC)I C16361975
CC[C@@H](C)Cc1c(sc2c1c(=O)[nH]c(n2)SCC(=O)Nc3c(cccc3C)C)C C17188396
C[C@H](C(=O)Nc1ccccc1Sc2ccccc2)Sc3nnc(s3)NC4CC4 C18467259
C/C(=N\NC(=O)[C@H]1C[C@@H]1c2ccc(cc2)C(C)(C)C)/c3ccc(cc3)NC(=O)C(F)(F)F C19643317
C=CCNC(=O)/C(=C\c1ccc(o1)c2ccc(cc2)Br)/NC(=O)c3ccccc3 C19800400
COc1ccc(cc1)NC(=O)CSc2c(c3cc(ccc3[nH]c2=O)Cl)c4ccccc4 C09353514
Cc1cc(cc(c1)NC(=S)Nc2ccc(cc2)S(=O)(=O)N3CCCc4c3cccc4)C C20345394
CCc1ccc2c(c1)occ2CC(=O)NCC(=O)Nc3ccc(cc3C)Br C21286018
c1ccc(cc1)[C@H](c2ccc(cc2)OC(F)F)NCc3[nH]c4cc(ccc4c(=O)n3)Cl C23909435
CCCc1ccc(cc1)[C@@H](c2cccs2)NC(=O)CCc3[nH]c(=O)c4ccccc4n3 C25472060
Cc1ccc(cc1)S(=O)(=O)Nc2cccc(c2C)C(=O)N[C@@H](CC(C)C)c3ccccc3 C30755647
Cc1ccsc1CNc2c(c3c(s2)CCCC3)C(=O)Nc4ccc(cc4)C(=O)OC C02909503
Cc1cccc(c1NC(=O)N(CCC(=O)N[C@H](C)c2ccccc2)[C@@H](C)c3ccccc3)C C34945795
CC(C)(C)NC(=O)[C@@H](c1ccc(cc1)O)N(C)C(=O)/C(=C/c2ccccc2)/c3ccccc3 C36523093
CCOc1ccc(cc1)[C@H]2[C@H]3CC=C[C@@H]3c4cc(ccc4N2)S(=O)(=O)Nc5ccccc5 C14480443
CCCN([C@H](c1ccc(cc1)O)C(=O)NC(C)(C)C)C(=O)[C@@H]2C[C@@H]3C[C@H]([C@H]2C)C3(C)C C36561903
CCOc1ccc(cc1)NC(=O)c2c3c(sc2NC(=O)Cc4ccccc4)CCCC3 C00722329
Cc1c(c(no1)c2ccccc2Cl)C(=O)NC(=S)Nc3ccc(cc3)C(C)(C)C C03119545
Cc1ccc(cc1)c2[nH]c(c(n2)c3ccc(cc3)Cl)SCC(=O)NC[C@H]4CCCO4 C08683344
CCc1ccc(cc1)OCC(=O)N/N=C/c2cc(cc(c2O)Br)Br C01498402
Cc1c(cccc1Cl)NC(=O)[C@H](C)Sc2nnc(s2)NCCc3cccs3 C40018238
Cc1ccc(cc1)[C@H](CC(=O)c2cccs2)Sc3nnc(n3N)Cc4cccs4 C45067842
Cc1ccc(c(c1)NC(=O)[C@@H](c2ccccc2)NCc3c(nn(c3C)c4ccccc4)C)C C57323121
c1ccc(c(c1)Sc2ccc(cc2)NC(=O)Cn3c(n[nH]c3=S)c4cccs4)Cl C58029132
Cc1ccccc1C(=O)N/C(=C\c2ccc(cc2)Cl)/C(=O)Nc3ccc(cc3)C(=O)C C59074024
Cc1c(c(on1)C)[C@@H](C)C(=O)NC[C@@H](c2ccccc2)c3c4ccccc4[nH]c3c5ccccc5 C60337055
Cc1ccc(cc1)c2n[nH]c(=S)n2CCC(=O)N[C@H](CC3CCCCC3)c4ccccc4 C60361516
CCc1ccc(cc1)c2[nH]c(c(n2)c3ccc(cc3)F)SCC(=O)NCc4ccco4 C09674117
CN(c1ccccc1)C(=O)c2cccc(c2)NCC(=O)Nc3cccc(c3)Br C66091966
c1ccc2c(c1)c(cc(n2)c3ccc(cc3)F)C(=O)NC[C@@H](c4cccs4)[NH+]5CCOCC5 C03393443
c1cc2c(cc1Cl)nc(c(=O)n2CCNc3c(cc(c[nH+]3)C(F)(F)F)Cl)Cl C08666745
Cc1cc(c(c(c1C)S(=O)(=O)NC[C@H](c2ccc3c(c2)CCCN3C)[NH+](C)C)C)C C08798811
C[C@@]1(C(=O)N(C(=O)N1)C[NH+](C)Cc2ccc(cc2)C(F)(F)F)c3ccc4ccccc4c3 C08985984
Cc1cc(c(c2c1C(=O)/C(=C/c3cc4ccccc4o3)/O2)C[NH+](C)Cc5ccccc5)O C08990493
Cc1cc2c(cc1Cl)c(cc(=O)o2)C[NH+](C)CC(=O)Nc3c(cccc3Cl)Cl C09508299
C[C@@H](c1ccc2c(c1)OCO2)NC(=O)C[NH+]3CCc4c(ccs4)[C@@H]3c5cccs5 C09640415
C[NH+](CC(=O)Nc1ccc(c(c1F)F)F)CC(=O)N(c2ccccc2)C3CCCCC3 C09647376
Cc1ccn2c(c1)nc(c2C[NH2+][C@@H](C)c3ccccc3Cl)C(=O)N4CCCCCC4 C11935219
Cc1ccccc1c2c(cn(n2)c3ccc(cc3F)F)C[NH2+]Cc4ccc5c(c4)OCO5 C12072697
Cc1ccc(cc1)C(=O)Nc2c3ccccc3oc2[C@@H](c4cccnc4)[NH+]5CCC(CC5)C C15859604
Cc1cc([nH+]c2c1cc(cc2)NC(=O)Cc3cccc(c3)C(F)(F)F)N4CCOCC4 C03649785
CC(=O)[NH+]=c1ccc-2c(cc(oc2c1)O)COc3cc(cc(c3)C(F)(F)F)C(F)(F)F C21237174
CCN(CC)c1ccc2cc(c(=[NH2+])oc2c1)c3nc(cs3)c4cc(ccc4OC)Cl C06173390
c1cc(ccc1c2nc(co2)C[NH+]3CCC[C@@H]3C(=O)Nc4ccc(cc4Cl)Cl)F C26461380
Cc1cc(c2c(c1)c(=O)cc(o2)C(=O)NC[C@@H](c3ccccc3Cl)[NH+]4CCCCC4)C C28289012
Cc1cc(c2c(=O)cc(oc2c1)C(=O)NC[C@H](c3ccccc3Cl)[NH+]4CCCC4)C C28290126
Cc1ccc2c(=O)cc(oc2c1C)C(=O)NC[C@H](c3ccccc3Cl)[NH+]4CCCC4 C28290356
Cc1ccc2c(=O)cc(oc2c1C)C(=O)NC[C@@H](c3ccccc3Cl)[NH+]4CCCC4 C28290359
CC[C@@H](CNC(=O)c1c(nn(c1Cl)Cc2ccc(cc2)C)C)[NH+]3CCc4ccccc4C3 C32446731
Cc1cccc(c1C)NC(=O)C[NH+](C)Cc2c(nn(c2C)Cc3ccccc3Cl)C C32543255
CCc1ccc(cc1)[C@@H](CNC(=O)c2c(onc2c3c(cccc3Cl)F)C)[NH+](C)C C32733715
CCc1ccc(cc1)[C@H](CNC(=O)c2c(onc2c3c(cccc3Cl)F)C)[NH+](C)C C32733716
C[C@@H]1c2cc(c(cc2C3(CCCC3)C[NH+]1C[C@@H](COc4ccc(cc4)Cl)O)OC)OC C34790595
Cc1c([nH]c[nH+]1)CN(c2ccc(cc2)c3ccccc3)C(=O)c4ccc5c(c4)scn5 C35519310
Cc1ccc(cc1)[C@@H]2c3cccn3CC[NH+]2Cc4ccc(o4)C(=O)Nc5ccc(cc5)F C35523363
Cc1ccc(cc1)[C@H]2c3cccn3CC[NH+]2Cc4ccc(o4)C(=O)Nc5ccc(cc5)C C35523368
CCOC(=O)[C@H]1C(=c2cc(ccc2=[NH+]1)Br)NC(=O)c3cc(c(cc3C)C)C C38612472
Cc1cc(c(c(c1C)S(=O)(=O)NC[C@@H](c2ccc(cc2)N(C)C)[NH+]3CCCC3)C)C C38636076
Cc1cc(c(cc1Cl)Cl)S(=O)(=O)NC[C@H](c2ccc(cc2)N(C)C)[NH+]3CCCC3 C38636166
c1ccc(cc1)NC(=O)/N=C/2\N=[NH+][C@H](S2)c3ccccc3SCc4ccccc4F C38917993
COc1ccccc1C2=CN=[NH+][C@H]2c3ccc(cc3O)OCc4ccc(cc4Cl)F C38970829
COc1ccc(cc1)C2=NC(=CC3=c4ccccc4=[NH+][C@@H]32)C(=O)NCCC5=CCCCC5 C39024818
c1ccc(cc1)CSc2ccccc2[C@@H]3[NH+]=N/C(=N/C(=O)Nc4ccccc4F)/S3 C39030100
c1ccc(cc1)CSc2ccccc2[C@H]3[NH+]=N/C(=N/C(=O)Nc4ccccc4F)/S3 C39030101
C[C@](Cc1nc2ccccc2s1)(c3ccccc3)C(=O)NCCc4cn5ccccc5[nH+]4 C46550220
Cc1ccc(cc1)CSc2ncc(c(n2)C(=O)Nc3cccc([nH+]3)C)Br C28291931
Cc1c2ccccc2[nH+]c(c1CC(=O)Nc3ccc(cc3)C(=O)N(C)C4CCCCC4)C C59851704
CC[NH+](CC)Cc1c(cc(c2c1O/C(=C\c3cc(ccc3OC)Br)/C2=O)C)O C41510613
C[C@@H]1C(=c2cc(ccc2=[NH+]1)F)CCNC(=O)C3CCN(CC3)C(=O)c4ccc(cc4)C(C)(C)C C63295062
c1ccc2c(c1)[C@H](CN2CC(=O)NCCC3=c4ccccc4=[NH+]C3)C(=O)C5CCCCC5 C63297474
Cc1ccc(cc1)c2c3c(cc(n2)C(=O)NCCC4=c5ccccc5=[NH+]C4)[C@@H]6C=CC=CC6=N3 C63374731
Cc1ccc(cc1)c2c3c(cc(n2)C(=O)NCCC4=c5ccccc5=[NH+]C4)[C@H]6C=CC=CC6=N3 C63374731
c1ccc2=[NH+]CC(=c2c1)C[C@@H](C(=O)N3CC[C@H]4CCCC[C@H]4C3)NC(=O)c5ccc(cc5)F C63853913
c1ccc2=[NH+]CC(=c2c1)CCNC(=O)c3ccc(cc3)Oc4ccc(cn4)C(F)(F)F C63900561
C[C@@]1(Cc2ccccc2C(=O)O1)C(=O)NC[C@@H](c3ccccc3)C4=c5ccccc5=[NH+]C4 C64042771
C[C@@]1(Cc2ccccc2C(=O)O1)C(=O)NC[C@H](c3ccccc3)C4=c5ccccc5=[NH+]C4 C64042773
c1ccc(cc1)[C@H](CNC(=O)CN2c3ccccc3SCC2=O)C4=c5ccccc5=[NH+]C4 C64131322
COc1ccccc1C2=CN=[NH+][C@H]2c3ccc(cc3O)OCc4c(cccc4Cl)F C64198714
c1ccc(cc1)CC2CCN(CC2)C(=O)[C@H]3C(=c4cc(ccc4=[NH+]3)F)NC(=O)c5ccccc5 C64580521
Cc1c(c(n(n1)Cc2ccc(cc2Cl)F)C)NC(=S)N(Cc3ccccc3)Cc4ccccc4 C02732953
CCN(Cc1ccccc1)c2ccc(cc2)/C=C(\C#N)/C(=O)Nc3ccc(cc3)SC(F)F C03261495
CCOP(=O)([C@@H](c1ccc(cc1)Br)Nc2cc(cc(c2)Cl)Cl)OCC C02873348
COc1ccc(cc1)/C=C(/C#N)\C(=O)Nc2cccc(c2)SC(C(C(F)(F)F)(F)F)(F)F C08386826
c1ccc(c(c1)CSc2nc3ccc(cc3s2)NC(=O)CSc4ccccn4)Cl C08436934
CCN(CC)c1ccc(c(c1)C)NC(=O)[C@@H](C)Oc2ccc(cc2Br)Br C02069499
CCc1ccc(cc1)c2csc(c2C(=O)OC)NC(=O)Cc3ccc(cc3)Br C02765857
CC(C)(C)C1CCC(CC1)OC(=O)CCC(=O)Nc2cc(cc(c2)C(F)(F)F)C(F)(F)F C08895010
c1ccc(cc1)C(CC(=O)OCC(=O)Nc2c(cccc2Cl)C(F)(F)F)c3ccccc3 C03320509
Cn1c(cnc1SCC(=O)Nc2cc(cc(c2)C(F)(F)F)C(F)(F)F)c3ccc(cc3)Cl C09650454
c1ccc(cc1)CSCCC(=O)Nc2nc(c(s2)C(=O)c3ccccc3)c4ccccc4 C10613165
c1ccc(cc1)c2cc(nc(c2C#N)SCC(=O)Nc3ccc(cc3)SC(F)F)C4CC4 C06190389
CCCN(CCC)S(=O)(=O)c1ccc2c(c1)[C@@H]3C=CC[C@@H]3[C@@H](N2)c4ccc(cc4)SC C14551997
CCCN(CCC)S(=O)(=O)c1ccc2c(c1)[C@H]3C=CC[C@H]3[C@@H](N2)c4ccc(cc4)SC C14552000
Cc1ccc(cc1)NC(=O)CCCCCN2C(=O)/C(=C/C(=C/c3ccccc3)/C)/SC2=S C15043976
CCN(CC(=O)Nc1cc(ccc1C)Cl)C(=O)c2ccccc2c3ccc(cc3)C(F)(F)F C03325830
c1ccc(cc1)c2c(n(cn2)C[C@@H](COC(c3ccccc3)c4ccccc4)O)c5ccccc5 C01157184
CCSCCOC(=O)C1=C(NC2=C([C@@H]1c3cccc(c3)Cl)C(=O)C[C@H](C2)c4cccs4)C C02190943
CC(C)OP(=O)([C@H](c1ccc(cc1)Br)Nc2ccc(cc2)Cl)OC(C)C C03651846
CCSCCOC(=O)C1=C(NC2=C([C@H]1c3ccccc3F)C(=O)C[C@H](C2)c4ccccc4)C C02776099
Cc1ccc(c(c1)N/C(=C(/C#N)\S(=O)(=O)c2ccccc2)/SCc3c(cccc3Cl)F)C C20325709
C=CCN(CC=C)S(=O)(=O)c1ccc2c(c1)[C@H]3C=CC[C@H]3[C@H](N2)c4cccc5c4cccc5 C20698748
c1cc(sc1)CNC(=O)c2cncn2c3ccc(cc3)c4cc(cc(c4)C(F)(F)F)C(F)(F)F C25153398
c1ccc(cc1)Oc2cccc(c2)N(Cc3cccc(c3)c4cccnc4)C[C@@H](C(F)(F)F)O C29389018
CN(Cc1ccccc1)/C(=N\c2ccccc2)/SCC(=O)Nc3cccc(c3)C(F)(F)F C32691987
C=CCN(Cc1cccn1Cc2cccc(c2)C(F)(F)F)C(=O)Nc3ccc(c(c3)Cl)F C33803802
Cc1ccccc1C(=O)N2[C@@H](CS[C@@H]2CC(C)C)C(=O)N[C@@H](Cc3ccccc3)c4ccccc4 C35196901
Cc1cccc2n1c(cn2)[C@H](CC(=O)N[C@H](Cc3ccccc3)c4ccccc4)c5cccc(c5)F C35818270
CC(C)CC(=O)N(c1cccc(c1)Cl)[C@@H](c2ccc(cc2)C(F)(F)F)C(=O)NC(C)(C)C C36480875
CC(C)CC(=O)N(c1cccc(c1)Cl)[C@H](c2ccc(cc2)C(F)(F)F)C(=O)NC(C)(C)C C36480876
Cc1ccc(cc1)[C@H](C(=O)NC(C)(C)CC(C)(C)C)N(c2cccc(c2)Cl)C(=O)CCS C36485874
CC(C)(C)NC(=O)[C@@H](c1ccc(cc1)C(F)(F)F)N(C)C(=O)/C(=C/c2ccccc2)/c3ccccc3 C36523173
C[C@@H](CC(=O)N(C)[C@@H](C(c1ccccc1)c2ccccc2)C(=O)NC(C)(C)C)c3ccccc3 C36532468
CC(C)(C)CC(C)(C)NC(=O)[C@@H](C(c1ccccc1)c2ccccc2)N(C)C(=O)c3ccccc3 C36534817
CC(C)(C)CC(C)(C)NC(=O)[C@H](C(c1ccccc1)c2ccccc2)N(C)C(=O)c3ccccc3 C36534818
Cc1ccc(c(c1)C)[C@@H](C(=O)NC(C)(C)CC(C)(C)C)N(c2ccccc2Cl)C(=O)CCS C36545761
CCCCC(=O)N(c1ccccc1Cl)[C@@H](c2ccc(cc2)C(F)(F)F)C(=O)NC(C)(C)C C36550690
CC(C)(C)NC(=O)[C@H](c1ccc(cc1)C(F)(F)F)N(C(=O)c2cccc(c2)Cl)C(C)(C)C C36585150
CC(C)(C)NC(=O)[C@@H](C(c1ccccc1)c2ccccc2)N(C(=O)c3ccccc3)C(C)(C)C C36588812
CC(C)(C)CC(C)(C)NC(=O)[C@H](c1c(cccc1Cl)Cl)N(C(=O)CCl)C(C)(C)C C36590151
CC(C)(C)NC(=O)[C@H](c1ccccc1)N(C(=O)C(c2ccccc2)c3ccccc3)C(C)(C)C C36590359
CCOC(=O)[C@H](c1cc(cc(c1)C)C)[C@@H]2C[C@@H](C=C2)NC(=O)c3ccc(c(c3)F)C(F)(F)F C37382696
CC[NH+](CC)c1ccc(cc1)/C=C\2/[C@@H]3CC[C@@H](N3C)/C(=C/c4ccc(cc4)N(CC)CC)/C2=O C19909852
c1ccc(cc1)P(=O)(c2ccccc2)[C@H](c3ccc(cc3)F)NS(=O)(=O)c4ccccc4 C03177671
c1cc(ccc1NC(=O)COC(=O)c2cc(cc(c2)C(F)(F)F)C(F)(F)F)SC(F)F C03254498
c1ccc(c(c1)Cc2cnc(s2)NC(=O)c3ccccc3SCc4cscn4)Cl C58574587
Cc1cc(c(n1c2cc(ccc2Cl)Cl)C)/C=N/NC(=O)[C@H](C)SCc3ccccc3 C28216741
Cc1cc(c(n1c2cc(cc(c2)Cl)Cl)C)/C=N/NC(=O)[C@@H](C)SCc3ccccc3 C28216750
c1ccc(cc1)CCNC(=O)/C(=C/c2cn(c3c2cccc3)Cc4c(cccc4Cl)F)/C#N C58978594
Cc1ccc(c(c1)OC)NC(=S)N(Cc2ccc(cc2)OC)Cc3ccc(cc3Cl)Cl C34856497
CCN(CC)c1ccc(cc1)[C@H]2[C@@H]3CCCC[C@@]3(CC[NH+]2Cc4ccccc4Cl)O C02401701
CCn1cc(c2c1cccc2)/C=C/3\C(=O)c4ccc(c(c4O3)C[NH+]5C[C@@H](C[C@H](C5)C)C)O C08992658
CCc1c(sc2c1CC[NH+]([C@H]2c3ccccc3)CC(=O)Nc4ccc(cc4F)F)C C09527701
c1cc(sc1)[C@@H]2CCC[NH+]2Cc3[nH]c(=O)c4c(csc4n3)c5ccc(cc5)Cl C09712302
c1cc(sc1)[C@H]2CCC[NH+]2Cc3[nH]c(=O)c4c(csc4n3)c5ccc(cc5)Cl C09712303
c1ccc2c(c1)c3c([nH]2)[C@@H]([NH+](CC3)Cc4cccn4c5ccc(cn5)Cl)c6ccccn6 C11937896
CC(C)Oc1cccc(c1)C(=O)[C@H]2CCC[NH+](C2)Cc3ccc(s3)C#CC(C)(C)O C12076091
c1ccc(cc1)C(CC[NH+]2CCC[C@@]3(C2)c4cccn4-c5ccccc5N3)c6ccccc6 C13564191
Cc1cc(=O)oc2c1ccc3c2ccc(c3O)[C@H](c4ccccc4OC)[NH+]5CCCCC5 C13570840
CCN(CC)c1ccc(cc1)[C@H]2[C@H]3CCCC[C@]3(CC[NH+]2Cc4ccccc4Cl)O C13758407
CCO[C@H](c1ccccc1)c2ccc3c(c2)C[NH+](CCO3)Cc4ccc(cc4)C#CC(C)(C)O C14879596
Cc1ccc(cc1)C(=O)Nc2c3ccccc3oc2[C@@H](c4cccnc4)[NH+]5CCCCC5 C15859600
c1ccc(cc1)CNc2c3c(c(c([nH+]2)N4CCCCC4)C#N)CCN(C3)C5CCCCC5 C13509701
COc1cc(cc(c1OCc2ccc(cc2Cl)Cl)Cl)C[NH2+]Cc3ccco3 C22076347
Cc1c2cc(ccc2oc1C(=O)NC[C@@H](c3ccc(cc3)C(C)(C)C)[NH+]4CCCC4)Cl C28289192
Cc1ccc(cc1C)NC(=O)C[NH+]2CCn3cccc3[C@H]2c4ccc(c(c4)Cl)Cl C35592168
C[C@@H](c1ccccc1)[NH2+]Cc2cc(c(c(c2)Br)OCc3ccccc3)OC C02177974
c1ccc2c(c1)c3c([nH]2)[C@H]([NH+](CC3)Cc4cccn4c5ccc(cn5)Cl)c6ccccn6 C11937897
CCc1cc(c(s1)NC(=O)c2ccco2)[C@@H](c3ccc(cc3)F)[NH+]4CCC(CC4)C C38546285
Cc1ccccc1C2=NC(=CC3=c4ccccc4=[NH+][C@@H]32)C(=O)NCc5cccc(c5)Cl C38557777
c1ccc(cc1)CCNC(=O)C2=CC3=c4ccccc4=[NH+][C@H]3C(=N2)c5ccccc5Cl C38563627
CC(C)(C)c1ccc(cc1)[C@@H]2[NH+]=NC(=S)N2/N=C/c3cc(ccc3O)Br C38935746
CC(C)(C)c1ccc(cc1)[C@H]2[NH+]=NC(=S)N2/N=C/c3cc(ccc3O)Br C38935747
CCc1ccccc1NC(=O)c2cccc(c2)c3ccc4c(c3)CCC5(O4)CC[NH+](CC5)C C39227422
Cc1c(cccc1Cl)NC(=O)CS[C@H]2C(=c3cc(ccc3=[NH+]C2=O)Cl)c4ccccc4 C39404485
c1cc(c(cc1F)Cl)COc2ccc(cc2C[NH2+]C[C@H]3CCCO3)Br C40739558
CCOc1cc(cc(c1OCc2cccc(c2)Cl)Br)C[NH2+]C(C)(C)C C40741697
CCOc1cc(cc(c1OCc2cccc(c2)Cl)Br)C[NH2+]C3CCCC3 C40741706
C[C@@H](c1ccccc1)[NH2+]Cc2cc(c(c(c2)Cl)OCc3ccc(cc3Cl)F)OC C40742559
Cc1cccc(c1C)[NH+]2CCN(CC2)C[C@@H](COC(c3ccccc3)c4ccccc4)O C17740318
C[C@H]1C[C@@H]1c2ccc(o2)C[NH+](CC(=O)Nc3ccc(cc3C(F)(F)F)Cl)C4CC4 C30151210
c1ccc(cc1)C[NH+](Cc2ccccc2)CC(=O)N/N=C/c3c(cccc3Cl)Cl C59152925
C[C@@H](c1ccc(cc1Cl)Cl)NC(=O)C[NH+](C)Cc2ccc(c(c2)OC)SC C60242004
CC(C)c1ccc2=[NH+]C(=NNC(=c2c1)c3ccc(cc3)N4CCOCC4)c5cccs5 C08673029
C[C@@H]1C[C@@H](C[NH+](C1)Cc2c(ccc3c2oc(c(c3=O)c4ccccc4)C(F)(F)F)O)C C41583912
Cc1cccc(c1)/C=C\2/C(=O)c3c(cc(c(c3O2)C[NH+]4CCCC[C@H]4c5cccnc5)O)C C41584581
COc1ccc(cc1CSc2nc3ccccc3s2)[C@@H]4[C@H]5C(=c6ccccc6=[NH+]5)CCN4 C63268787
Cc1cccc2=C([C@@H]([NH+]=c12)C)CCNC(=O)c3cc4cc(cc(c4oc3=O)Cl)Cl C63514552
Cc1cccc2=C([C@H]([NH+]=c12)C)CCNC(=O)c3cc4cc(cc(c4oc3=O)Cl)Cl C63514553
C[C@@H](CCc1ccccc1)NC(=O)[C@@H]2C(=c3ccc(cc3=[NH+]2)OC)Sc4ccccc4 C63530989
CCOc1ccccc1NC(=O)N2CCC3=c4ccccc4=[NH+][C@H]3[C@@H]2c5ccc(cc5)C C63571492
CCOc1ccccc1NC(=O)N2CCC3=c4ccccc4=[NH+][C@H]3[C@H]2c5ccc(cc5)C C63571495
CCOc1ccc(cc1)NC(=O)N2CCC3=c4ccccc4=[NH+][C@H]3[C@H]2c5ccc(cc5)C C63571504
CCc1ccc(cc1)NC(=O)N2CCC3=c4ccccc4=[NH+][C@H]3[C@@H]2c5ccc(cc5)OC C63571892
CCc1ccc(cc1)NC(=O)N2CCC3=c4ccccc4=[NH+][C@H]3[C@H]2c5ccc(cc5)OC C63571895
CC(C)CCNC(=O)N1CCC2=c3cc(ccc3=[NH+][C@H]2[C@H]1c4ccc(cc4)OC)Cl C63572343
CCOc1ccccc1NC(=O)N2CCC3=c4ccccc4=[NH+][C@H]3[C@H]2c5ccccc5F C64622827
Cc1ccc(cc1)/[NH+]=c\2/c(cc3cc(ccc3o2)Br)C(=O)NC[C@@H]4CCCO4 C67292206
Cc1cc(ccc1/[NH+]=c\2/c(cc3cc(ccc3o2)Cl)C(=O)NC[C@H]4CCCO4)Cl C67293044
Cc1ccc(cc1Cl)/[NH+]=c\2/c(cc3cc(ccc3o2)Cl)C(=O)NC[C@@H]4CCCO4 C67293066
CCCOc1ccc(cc1)/C=C(\C#N)/C(=O)Nc2ccc(cc2C)I C01912705
C[C@@H](C(=O)Nc1ccccc1SC)Sc2nc(cc(n2)C(F)(F)F)c3ccccc3 C02840579
C[C@H](C(=O)Nc1ccccc1SC)Sc2nc(cc(n2)C(F)(F)F)c3ccccc3 C02840580
Cc1cc(c(n1c2ccccc2)C)/C=N/NC(=O)CSC3c4ccccc4-c5c3cccc5 C02162773
CCOC(=O)c1c2cc(c(cc2n(c1CSc3ccc(cc3)Cl)C)O)Br C00995583
C[C@H](C(=O)c1cc2ccccc2[nH]1)Sc3c(c(cc(n3)c4ccccc4)C(F)(F)F)C#N C08781386
Cc1cc(ccc1NC(=O)CSc2nnc(s2)SCc3ccc(cc3)Cl)Cl C02262661
c1ccc(cc1)[C@H](C(=O)Nc2ccc(c(c2)C(F)(F)F)Cl)Sc3ccc(nn3)Cl C09387829
c1ccc2c(c1)c(cn2Cc3ccc(cc3)F)SCC(=O)Nc4nc5ccccc5s4 C03581557
Cc1ccc(cc1)Cn2cc(c3c2cccc3)SCC(=O)Nc4nc5ccccc5s4 C09391748
COc1ccc(cc1)SCCCC(=O)Nc2nc(cs2)c3ccc(c(c3)Cl)Cl C09474304
c1ccc2c(c1)ccc(c2Br)OC[C@H](Cn3c4ccccc4nc3C(F)(F)F)O C01154575
c1ccc(cc1)Oc2ccc(cc2)c3csc(n3)NC(=O)CCSc4ccc(cc4)F C09630385
Cc1ccc(c(c1)CN2c3ccccc3S[C@H](C2=O)[C@H](C)C(=O)N[C@@H](C)c4ccccc4)C C09692961
Cc1cccc(c1C)N([C@@H](c2ccc(s2)C)C(=O)NC3CCCCC3)C(=O)C(F)(F)F C01365954
Cc1ccc(cc1)CN2C[C@@H](CC2=O)C(=O)Nc3ccc(cc3)Sc4ccc(cc4C)C C02623466
Cc1ccc(cc1)NC(=O)CSc2nc(cn2c3ccccc3F)c4ccc(cc4)Cl C12600373
Cc1ccc(cc1NC(=O)CSc2nc(cc(n2)C(F)(F)F)c3cccs3)Cl C00901530
c1ccc(cc1)c2c(n(cn2)C[C@H](Cn3c4ccccc4c5c3cccc5)O)c6ccccc6 C03832882
Cc1ccc2cc(c(nc2c1C)Cl)CN(CCOC)C(=S)Nc3ccccc3Cl C13568364
c1ccc(cc1)c2cn(c(n2)SCC(=O)NC34CC5CC(C3)CC(C5)C4)c6ccccc6 C13640502
Cc1ccc(cc1)c2cc(c(c(n2)SCC(=O)Nc3cc(ccc3C)C)C#N)C(F)(F)F C16730505
CC1([C@H]([C@H]1C(=O)Nc2nnc(s2)SCc3ccccc3Cl)C=C(Cl)Cl)C C16733609
CCSCCOC(=O)C1=C(NC2=C([C@H]1c3ccccc3)C(=O)C[C@H](C2)c4ccccc4)C C02757846
C[C@H](Cc1ccccc1)NC(=O)CSc2c3c4c(sc3nc(n2)SC)CCCC4 C20100287
c1cc(ccc1CCNCc2cn3c(nnc3s2)c4ccc(cc4)Br)Cl C17155817
CC(=C)CNC(=O)c1cncn1c2ccc(cc2)c3cc(cc(c3)C(F)(F)F)C(F)(F)F C23438696
CCCCc1ccc(cc1)c2ccc(cc2)n3cncc3C(=O)NCc4ccc(c(c4)F)F C23453359
c1ccc(cc1)NCc2nnc(n2c3ccccc3)SCc4cccc(c4)Br C27489265
CCO[P@@](=O)(c1ccc(cc1)N(C)C)[C@H](c2ccccc2)Nc3ccc4ccccc4c3 C32620435
c1ccc(cc1)c2c(n(cn2)C[C@H](Cn3c4ccccc4c5c3CCCC5)O)c6ccccc6 C15686284
CC1([C@@H]([C@@H]1C(=O)Nc2nnc(s2)SCc3ccc(cc3)Cl)C=C(Cl)Cl)C C33411041
CCOC(=O)c1c2c(sc1NC(=O)/C(=C/c3ccccc3)/c4ccccc4)CCC[C@@H]2C C01974470
CCc1cccc2c1[nH]cc2[C@H](CC(=O)N3C[C@H](O[C@H](C3)C)C)c4ccccc4C(F)(F)F C35556695
CCc1cccc2c1[nH]cc2[C@H](CC(=O)N3C[C@H](O[C@@H](C3)C)C)c4ccccc4C(F)(F)F C35556701
CC(C)c1ccccc1N2[C@H](SCC2=O)c3ccc(cc3)NC(=O)CSc4ccccc4 C35574792
Cc1ccc(cc1)NC(=O)C[C@@H](c2cccc(c2)C(F)(F)F)c3cnc4n3cc(cc4)Cl C35828650
CC(C)(C)CC(C)(C)NC(=O)[C@H](c1ccccc1)N(C(=O)C#Cc2ccccc2)C(C)(C)C C36586161
CC(C)(C)NC(=O)[C@@H](c1ccc(cc1)C(F)(F)F)N(C(=O)Cc2ccccc2)C(C)(C)C C36593863
CC[C@H](C(=O)NCc1ccc(cc1)F)n2c3cc(c(cc3nc2Cc4ccccc4F)C)C C37397987
CCN(c1cccc2c1cccc2)C(=O)CCCc3c4cc(ccc4[nH]c3c5ccccn5)C C39852577
CC(C)(C)c1ccc(cc1)OCC(=O)Nc2nc(cs2)c3cccc(c3)Br C40930000
Cc1ccc(c(c1)C)OCCCC(=O)Nc2nc(cs2)c3cccc(c3)Br C40935225
CCc1cccc(c1)OCC(=O)Nc2nc(c(s2)CC)c3ccc(cc3)Br C41015286
Cc1cc(cc(c1)Oc2c(c([nH]c(=O)c2I)C)COCc3cccs3)C C45253251
Cc1cc(cc(c1Cl)C)OCC(=O)NCc2ccc(o2)c3ccc(cc3)Br C57317023
Cc1cc(c(n1c2cc(ccc2Cl)Cl)C)/C=N/NC(=O)[C@H](C)Sc3ccccc3 C28216429
Cc1ccc(cc1Cl)NC(=S)N(Cc2ccc(cc2)F)Cc3ccc4c(c3)OCO4 C59068239
c1cc(ccc1C/[NH+]=C/c2cc(c(o2)Sc3ccc(cc3)Cl)Br)C(=O)[O-] C59248753
c1ccc(cc1)NC(=O)/C(=C/c2cc(ccc2OCc3ccccc3Cl)Br)/C#N C59536461
CN(C)c1ccc(cc1)NC(=O)CSc2[nH]c(=O)c3c(csc3n2)c4ccccc4 C01290707
CCOc1cc(cc(c1OC)Cl)/C=c\2/c(=O)[nH]/c(=C/C(=O)Nc3ccc(cc3)C)/s2 C09125065
CCCn\1c2ccc(cc2s/c1=N\C(=O)CSc3ccc(cc3)C)S(=O)(=O)N C09582021
CCc1ccc(cc1)NC(=O)CN2C(=O)[C@@](NC2=O)(Cc3ccccc3)c4ccccc4 C02645291
CC1=C(S(=O)(=O)N=C1NCC(=O)NC[C@H](C)c2ccccc2)c3ccc(cc3)Cl C09687177
CC(C)c1ccccc1n2c(nnc2S[C@H](c3ccccc3)C(=O)N)c4cccnc4 C10136808
CC(C)c1ccccc1NC(=O)c2ccc(cc2)NC(=O)[C@@H]3CC(=O)N(C3)c4ccccc4 C10462501
Cc1ccc(c(c1)C)NC(=O)NC(=O)COC(=O)/C=C/c2cc(ccc2F)Br C10662155
CC(C)[C@H](c1cccs1)NC(=O)CN2C(=O)[C@](NC2=O)(C)c3ccc4ccccc4c3 C11288180
C[C@H](C(=O)Nc1ccc(cc1)NC(=O)c2ccco2)Oc3ccc(cc3)Br C11361729
Cc1c(c(=O)n(n1C)c2ccccc2)N[C@H](C(Cl)(Cl)Cl)NC(=O)C(C)(C)C C01446738
Cc1c(nc(s1)c2ccc(cc2)OC(F)(F)F)C(=O)Nc3ccc(cc3)NC(=O)C C11865765
CC(=O)c1ccc(cc1)NC(=O)/C(=C\c2ccco2)/NC(=O)c3ccc(cc3)Br C12380124
CCCc1cc(n(n1)C)C(=O)Nc2ccccc2C(=O)Nc3cccc(c3)C(F)(F)F C12411436
Cc1c(c(=O)[nH]c(n1)SCc2ccccc2)CCC(=O)Nc3cccc4c3nccc4 C12740872
CCc1ccc(cc1)c2nc(cs2)C(=O)NNS(=O)(=O)c3ccc(cc3F)Cl C12800053
C[C@@H](CC(=O)N(C)CC(=O)Nc1ccccc1Br)NC(=O)c2ccccc2 C12942519
CCc1nc2c(c(c(s2)C)C)c(n1)SCC(=O)Nc3ccc(cc3)NC(=O)CC C01372163
Cc1c(sc2c1c(=O)[nH]c(n2)CN(CCc3ccccc3)C(=O)Nc4ccccc4)C C01358982
c1ccc(cc1)[C@H](C(=O)c2ccccc2)OC(=O)c3ccc(c(c3)S(=O)(=O)N)Cl C16207219
COC(=O)c1c2c(sc1NC(=S)Nc3ccc4c(c3)OCCO4)CCCCCC2 C16346436
CCOc1ccccc1CNC(=O)CSc2[nH]c(=O)c3c4c(sc3n2)CCCC4 C20407042
Cc1ccc(c(c1)C)[C@@H](C)NC(=O)c2cn(nc2C(=O)N[C@@H](C)c3ccc(cc3C)C)C C20617172
CCc1ccc(cc1)C2=C(C(=NS2(=O)=O)NCC(=O)Nc3cccc(c3C)Cl)C C20992426
CCc1ccc(c(c1NC(=O)CN2C(=O)[C@@](NC2=O)(C)c3ccc4c(c3)CCC4)CC)Cl C22068582
Cc1cc2c(cc1C)n(cn2)CC(=O)Nc3ccccc3C(=O)N[C@H](C)c4ccccc4 C22742306
CCC(C)(C)C1CCC2(CC1)C(=O)N(C(=O)N2)CC(=O)N[C@H](C)c3ccc(c(c3)F)F C23547909
Cc1cc(c(c(c1)C)c2csc(n2)NC(=O)CSc3nnc(s3)NC4CC4)C C24889639
CC(C)C(=O)N[C@@H](C(Cl)(Cl)Cl)Nc1ccc(cc1Br)[N+](=O)[O-] C27025451
Cc1cccc(c1C)Nc2nnc(s2)SCC(=O)N[C@@H]3CCOc4c3cccc4 C27029134
c1ccc(c(c1)NC(=O)CSc2nc3ccc(cc3s2)NC(=O)c4ccco4)F C33000525
CCC(=O)Nc1ccc(cc1)c2cc(c3ccccc3n2)C(=O)N[C@@H](C)Cc4ccco4 C33106287
CCNC(=O)NCc1nnc(n1c2cc(ccc2C)Cl)SCc3ccccc3C C00749360
CCOC(=O)C1=C(OC(=C([C@H]1c2ccc(cc2)Br)C#N)N)c3ccc(cc3)OC C35576435
CC(=O)Oc1c(c(nn1c2cccc(c2)F)c3ccc(cc3)N(C)C)c4ccc(cc4)N C36094921
CC(C)(C)NC(=O)[C@H](C1CCCCC1)N(c2cccc(c2)Cl)C(=O)[C@@H]3CCC(=O)N3 C36552804
CSc1c(c(nn1CNC(=O)Nc2ccccc2C(F)(F)F)c3cccs3)C#N C01037395
CCCCn1c2ccc(cc2nc1SCc3nc4ccccc4s3)S(=O)(=O)N C03254389
Cc1ccc(cc1)c2c(sc(n2)c3cccnc3)CC(=O)Nc4ccc(cc4)NC(=O)C C09613339
Cc1cccc(c1C)OCC(=O)Oc2ccc3c(c2)OC(=C([C@@H]3c4cccs4)C#N)N C38656533
c1cc(cc(c1)F)[C@@H]2c3ccc(cc3OC(=C2C#N)N)OC(=O)COc4ccc(cc4)Cl C38677801
C[C@H]1C[C@]2(CC(C1)(C)C)C(=O)N(C(=O)N2)CC(=O)N[C@@H](C)c3ccc(cc3)CC(C)C C35565471
Cc1ccccc1C(=O)N[C@H](C)c2nc3ccccc3n2CC(=O)Nc4ccc(cc4)F C40298052
Cc1ccc(cc1)CNC(=O)c2c(c\3c(o2)CCC/C3=N\NC(=O)Cc4ccccc4)C C40815651
Cc1ccc(cc1)c2csc(n2)NC(=O)CCn3c(n[nH]c3=S)c4ccc(cc4)C C45633345
CCc1ccccc1NC(=O)CCc2c([nH]n(c2=O)c3nc(cs3)c4ccccc4)C C21803425
Cc1ccc(cc1)[C@H]2C[C@H](n3c(cc(n3)C(=O)Nc4cccc(c4)CCC#N)N2)C(F)(F)F C03012697
c1ccc(cc1)n2c(nc(n2)C(=O)NNc3cccc(c3)C(F)(F)F)c4cccs4 C58549343
CC(C)C(=O)Nc1ccc(cc1)C(=O)Nc2cc(ccc2Sc3nccn3C)Cl C60351271
C[C@H]1CCC[C@H]([C@@H]1C)N2C(=O)[C@@](NC2=O)(C(F)(F)F)NC(=O)CCC3CCCCC3 C05215214
COc1ccc(cc1)c2nnc(s2)NC(=O)c3ccc(s3)Br C01056304
CC1(CC(=O)C2=C([C@@H]1C(=O)OC)Nc3ccc4ccccc4c3[C@H]2c5cccnc5)C C04708018
c1ccc(c(c1)C(=O)Nc2ccc3c(c2)nc(o3)c4ccncc4)Br C02303177
Cc1cc(c(c(c1)C)NC(=O)c2cnc3c(c2Cl)c(nn3c4ccccc4)C)C C05313717
c1cc(ccc1NC(=O)c2ccc(c(c2)[N+](=O)[O-])Br)Br C05558268
c1cc(ccc1[C@@H]2[C@H]3CC=C[C@@H]3c4cc(ccc4N2)Cl)S(=O)(=O)N5CCOCC5 C01014025
CC[C@@H](C(=O)Nc1cccc(c1)F)n2c(=O)c3c4ccccc4sc3c(n2)C C06799271
Cc1ccc2c(c1)-c3c(cnn3CC(=O)Nc4ccc(cc4C)Br)CO2 C06805864
C[C@H](c1ccc(cc1Cl)Cl)NC(=O)c2ccc3c(c2)nc4n(c3=O)CCC4 C07407711
c1cc(cc(c1)Br)C(=O)Nc2nnc(o2)c3ccc(cc3)Br C09275131
c1cc(ccc1N2C(=O)[C@@H](C(=O)NC2=S)/C=N/C3CCCCCC3)Br C09308561
C[C@@]1(Cc2ccccc2C(=O)O1)C(=O)Nc3nc(cs3)c4cc(ccc4F)F C12900238
CC(C)n1c2c(cc(cn2)NC(=O)c3ccc(cc3)I)cn1 C13001103
Cc1cccc(c1)[C@H]2[C@H]3CC=C[C@@H]3c4cc(ccc4N2)S(=O)(=O)N5CCOCC5 C14479972
c1cc(cnc1)[C@@H]2[C@@H]3CC=C[C@@H]3c4cc(ccc4N2)S(=O)(=O)N5CCCCCC5 C14547275
CN(C)S(=O)(=O)c1cc(ccc1Cl)C(=O)NC23CC4CC(C2)CC(C4)C3 C16022418
CCOc1ccc(cc1)[C@H]2c3c(nn(c3NC(=O)CS2)c4ccc(cc4)C)C C20892310
CCOc1ccccc1[C@@H]2c3c(nn(c3NC(=O)CS2)c4ccc(cc4)C)C C21523813
Cc1ccc2c(c1)c(cc(n2)C)C(=O)N[C@@H](C)c3nc4ccccc4n3C(F)F C25007888
Cc1ccc(c2c1nccc2)NC(=O)c3cnn(c3C)c4ccc(cc4)Br C27144914
[H]/N=C\1/N(C(=O)/C(=C\c2cc3cc(ccc3nc2Sc4ccccc4)C)/S1)C(=O)C C27573064
C[C@@H](C(=O)Nc1cc(ccc1F)F)n2c3ccccc3nc(c2=O)C(F)(F)F C32801711
c1cc(ccc1Cc2[nH]c(=O)c3c(n2)CCN(C3)C(=O)C45CC6CC(C4)CC(C6)C5)F C35418846
c1cc(c(cc1F)C(=O)Nc2cc(ccc2Br)Br)[N+](=O)[O-] C38104918
Cc1ccc(cc1)C2=C[C@H](N=N2)C(=O)N/N=C(/C)\c3cccc(c3)Br C38549272
Cc1c(snn1)C(=O)Nc2nc(cs2)c3ccc(cc3)I C38575354
CCOc1cccc(c1)[C@@H]2c3c(=O)c4cc(ccc4oc3C(=O)N2)Br C38702764
CC(C)S(=O)(=O)c1cc(cc2n1c(cn2)Br)c3ccccc3O C39459837
CC(C)S(=O)(=O)c1cc(cc2n1c(cn2)c3ccccc3O)Br C39463351
Cc1c(sc2c1c(=O)n(c(n2)SCC(=O)N[C@@H]3CCC[C@@H]([C@@H]3C)C)C)C C03568360
CCSc1nnc(s1)NC(=O)c2c(c3ccc(cc3o2)Br)C C39885898
c1cc(c(cc1[N+](=O)[O-])Br)NC(=O)c2ccc(s2)Br C40215023
CC[C@@H](C)N1CC(=O)N2[C@@H](C1=O)Cc3c4ccccc4[nH]c3[C@H]2c5ccccc5C C43742843
Cc1ccc(cc1)n2c3c(c(n2)C)[C@@H](CC(=O)N3)C(=O)c4cccc5c4cccc5 C46056505
c1cc(sc1)[C@H]2C[C@@H](n3c(cc(n3)C(=O)N4CCCCCC4)N2)C(F)(F)F C00865742
Cc1c2c(n(n1)c3ccccc3)NC(=O)CS[C@@H]2c4ccc(cc4)OC(C)C C02246894
CC\1=NN(C(=O)/C1=N\Nc2ccc(cc2)I)c3ccccc3 C12403879
c1ccc2c(c1)OC[C@@H](O2)c3csc(n3)NC(=O)c4ccc(cc4)Br C13721489
Cc1c(c(=O)n(n1C)c2ccccc2)/N=C/c3cc(cc(c3O)Br)Cl C00783198
CC\1=NNC(=O)/C1=C\c2cn(nc2c3ccc(cc3)Br)c4ccccc4 C12558357
C[C@]1(CC1(Cl)Cl)C(=O)Nc2ccc(c(c2)c3nnc4n3CCCCC4)F C29615293
Cc1ccc2c(c1)sc(n2)c3ccc(cc3)NC(=O)[C@@H]4CCCN(C4)C(=O)C C59747328
C[C@@]1(C(=O)N(C(=O)N1)Cc2ccc(c3c2nccc3)Cl)c4ccc(s4)Cl C60374780
Cc1c(c(n(n1)Cc2ccccc2Cl)Cl)C(=O)Nc3ccc(cn3)Cl C60658217
c1cc(ccc1[C@H]2C[C@@H](n3c(cc(n3)C(=O)N4CCCC4)N2)C(F)(F)F)Cl C12468185
Cc1ccc(cc1)[C@@H]2C[C@@H](n3c(cc(n3)C(=O)N4CCC(CC4)C)N2)C(F)(F)F C05200885
Cc1c(c2c(ncnc2s1)N3CCC[C@H](C3)C)C(=O)Nc4cc(c(cc4F)F)F C64459740
Cc1c(c(c(c(c1C)C)S(=O)(=O)N2CCNC(=O)C[C@H]2c3ccccc3)C)C C65487989
Cc1c(c(n(n1)C)C)[C@@H](C)NS(=O)(=O)c2c(cc(cc2Cl)Cl)Cl C65794075
CCOc1cc(cc(c1O)I)/C=C/2\C(=O)N(/C(=N/C)/S2)C C00980673
CCN(CC)c1ccc(cc1)N\2[C@@H]3CS(=O)(=O)C[C@@H]3S/C2=N\C(=O)CC(C)C C05373513
COc1cc(ccc1OCC#N)/C=C(\C#N)/S(=O)(=O)c2cc(ccc2Cl)Cl C03617281
Cc1cc(cc(c1)N2C(=O)/C(=C/c3ccc(cc3)OC)/N=C2SCC(=O)N(C)C)C C07805414
Cc1cc(c2c(c1)nc(s2)N(Cc3ccccn3)C(=O)c4ccc(cc4)S(=O)(=O)C)C C09388211
Cc1ccc2c(c1C)nc(s2)N(Cc3ccccn3)C(=O)c4cccc(c4)S(=O)(=O)C C09388528
Cc1cc(c2c(c1)n(/c(=N/C(=O)c3ccc(cc3)N4C(=O)CCC4=O)/s2)CCSC)C C09564726
Cc1ccc(cc1C)C(=O)N(C[C@@H]2CCCO2)c3nc4ccc(cc4s3)S(=O)(=O)C C10836836
Cc1c(sc(n1)c2ccccn2)C(=O)OCc3cc4c(cc3Br)OCCO4 C11123778
c1ccc(cc1)/C=C/2\CCc3c2nc4ccccc4c3C(=O)OCC(=O)N5CCCC5=O C11407991
c1cc(sc1)CN(c2ccc3c(c2)OCCO3)C(=O)Cn4ccc(n4)C(F)(F)F C12678557
c1ccc(cc1)[C@H](C(=O)N2CCOCC2)Sc3nnc4n3cc(cc4Cl)C(F)(F)F C13114222
CCOc1cc(cc(c1OS(=O)(=O)c2cccc(c2)C(=O)C)Br)C#N C16086093
Cc1c(cccc1Cl)/N=C\2/N(CCS2)C(=O)COc3ccc(cc3)N4CCCC4=O C16961923
C[C@H](C(=O)c1ccc(cc1)Br)Sc2nnc(o2)[C@@H]3COc4ccccc4O3 C17659000
C[C@H]1CN(C[C@H](O1)C)C(=O)CSc2nnc(n2c3ccccc3)Cc4ccccc4 C09896984
c1ccc(c(c1)c2nnc(o2)CN(C3CC3)S(=O)(=O)c4ccc(cc4)Cl)Cl C21975067
Cc1ccc2c(c1)cc(c(n2)C)C(=O)N3CCC(=CC3)c4c(cc(cc4OC)OC)OC C22087082
C[C@H](C(=O)C)Sc1nc2cc(ccc2n1C3CCCC3)S(=O)(=O)N4CCCC4 C22675163
c1cc(sc1)c2csc3c2c(=O)n(c(n3)CN4CCOCC4)Cc5ccc(cc5)C#N C12613945
COc1cccc(c1OC(F)F)/C=C\2/C(=O)N(C(=S)S2)c3ccc4c(c3)OCCO4 C24750761
CCc1nnc(o1)CSc2nc3c(c4c(s3)CCCC4)c(=O)n2c5ccc(cc5)C C24832632
c1cc(oc1)CN(C[C@@H]2CCCO2)C(=O)c3cc(=O)c4cc(cc(c4o3)Cl)Cl C27985605
Cc1c2ccccc2nc(c1Cl)CSc3nnc(o3)C[C@H]4CCS(=O)(=O)C4 C29798485
CC(C)c1ccc(cc1)C(=O)N2CCN(CC2)C(=O)c3cc(nn3c4ccccc4)C5CC5 C30882141
CCN(CC)c1ccc(c(c1)C)N\2[C@H]3CS(=O)(=O)C[C@H]3S/C2=N\C(=O)c4ccccc4 C32508460
Cc1c(nc2cc(ccc2n1)C(=O)N(C)Cc3c(nn(c3C)Cc4ccccc4Cl)C)C C32741247
CCc1ccc(cc1)S(=O)(=O)N2CCC(CC2)n3c4c(cccn4)nc3C(F)(F)F C32950413
Cc1nc2c(s1)cc(c3c2scc3)OS(=O)(=O)c4cc(ccc4OC)OC C33047605
CC[C@H](C)N1C(=O)/C(=C/c2c(c(c(=O)n(c2N3CCC(CC3)C)CC)C#N)C)/SC1=S C33470185
C[C@@H]1CN(C[C@H](O1)C)C(=O)c2ccc(cc2)CSc3nc(cc(n3)Cl)N(C)C C35248777
Cc1cc(cc(c1)N(CCC#N)C(=O)Cn2cnc3c(c2=O)cc(cc3Cl)Cl)C C36740776
Cc1cccc(c1)[C@@H]2c3cc(ccc3CCN2C(=O)C4CC4)O[C@H](C)C(=O)N5CCOCC5 C37281933
CCOc1ccc2c(c1)sc(n2)N(Cc3ccccn3)C(=O)c4c(nc(s4)C)C C36691470
c1ccc(cc1)OS(=O)(=O)[C@H]2C[C@]3(CC[C@@H](C3)S(=O)(=O)c4ccccc4)N(C2)Cl C39506369
CCc1cccc2c1n(cc2/C=C\3/C(=O)N(C(=S)N3C)CC)CC(=O)N4CCCC[C@H]4C C39556267
CCCCN1C(=O)/C(=C\c2c(c(c(=O)n(c2N3C[C@@H](C[C@@H](C3)C)C)C)C#N)C)/SC1=S C33812161
CCCCN1C(=O)/C(=C\c2c(c(c(=O)n(c2N3C[C@@H](C[C@H](C3)C)C)C)C#N)C)/SC1=S C39769151
CCCN1C(=O)/C(=C\c2c(c(c(=O)n(c2N3C[C@H](C[C@@H](C3)C)C)CC)C#N)C)/SC1=S C39769329
CC[C@H](C)N1C(=O)/C(=C/c2c(c(c(=O)n(c2N3CCC[C@@H](C3)C)CC)C#N)C)/SC1=S C39989722
CCOc1ccccc1CN2C[C@@H](CC2=O)c3nc(on3)c4cc5c(s4)CCCC5 C44426701
CN(Cc1ccc(cc1)c2ccccc2)C(=O)c3ccc(o3)S(=O)(=O)N4CCCC4 C45931555
CC1(Cc2cccc(c2O1)OCC(=O)N3CCC(CC3)Oc4nc5c(cccc5s4)F)C C49432107
COc1ccc2c(c1)sc(n2)OC3CCN(CC3)S(=O)(=O)c4ccc(c(c4)Cl)F C49444553
Cc1cccc(c1)N(C)C(=O)Cn2c3ccsc3c(=O)n(c2=O)Cc4ccc(cc4)F C57426533
C[C@@H](C(=O)N(C)[C@H]1CCS(=O)(=O)C1)Sc2c3ccccc3c(nn2)c4ccc(cc4)F C23269583
CC(=O)N(c1ccc(cc1)C(C)(c2ccccc2)c3ccc(cc3)N(C(=O)C)C(=O)C)C(=O)C C59383289
C[C@@H]1[C@@H]2C[C@@H](C2(C)C)C[C@@H]1OC(=O)c3cc(ccc3F)S(=O)(=O)N4CCOCC4 C60392357
Cc1cccc2c1nc(s2)N(Cc3ccccc3)C(=O)CN4C(=O)[C@H]5CC=CC[C@@H]5C4=O C14711332
Cc1ccc(cc1)C(=O)CSc2nnc3n2ccn(c3=O)c4ccc(cc4)Br C46047751
CCOC(=O)c1c2c(n(n1)C(C)C)CCN(C2)c3ccc(cn3)I C66352219
CC1=NC2=C([C@H](C1C(=O)OCCOC)c3ccc(c(c3)Cl)Cl)C(=O)CC(C2)(C)C C04061015
CCOC(=O)c1csc(n1)n2c(cc(n2)C(F)(F)F)c3ccc(cc3)Br C01415683
CCOc1cc(ccc1OCc2ccccc2C#N)/C=C/3\C=C(OC3=O)c4ccc(cc4)C C09311623
Cc1ccc(cc1C)N2[C@H]([C@H](C2=O)Oc3ccc(cc3)Cl)c4ccc(c(c4)OC)OC C01439861
Cc1cc(cc2c1nc(s2)N(CCCn3ccnc3)C(=O)/C=C/c4ccccc4)Cl C10586468
CCOc1ccc2c(c1)sc(n2)N(Cc3ccccn3)C(=O)Cc4cc(ccc4C)C C10064046
CCOc1ccc2c(c1)sc(n2)N(C[C@@H]3CCCO3)C(=O)Cc4c(cc(cc4C)C)C C10746446
CC(C)Oc1ccc(cc1)C(=O)N(C[C@@H]2CCCO2)c3nc4ccc(cc4s3)SC C10833409
Cc1ccc(cc1C)c2nnc(o2)SCC(=O)c3ccc(c(c3)Br)OC C10843489
CCOc1ccc2c(c1)sc(n2)N(C[C@@H]3CCCO3)C(=O)c4cc(ccc4Cl)Cl C11068706
CCc1ccc2c(c1)sc(n2)N(C[C@@H]3CCCO3)C(=O)COc4ccc(cc4)Cl C11071581
CCOC(=O)[C@@H](C)Oc1ccc2c(c1)c(c(c(=O)o2)c3ccc(cc3)Br)C C11866270
c1ccc(c(c1)/C=N/c2cc(ccc2Cl)S(=O)(=O)N3CCCCCC3)OC(F)F C12587700
Cc1ccc(c(c1)C(=O)[C@H](C)Sc2nnc(n2Cc3ccccc3)c4ccncc4)C C12818559
CC1=NC2=C([C@H](C1C(=O)OC(C)C)c3ccc(cc3)N(C)C)C(=O)C[C@H](C2)c4ccccc4 C06015629
c1ccc(cc1)C(=O)c2ccc(cc2)OCc3nnc(o3)c4ccccc4Br C14739026
c1ccc(cc1)/C=C/CSc2nnc(n2c3ccccc3)[C@@H]4COc5ccccc5O4 C16450938
CCN(c1nc2ccccc2s1)C(=O)CSc3c4ccccc4nc(n3)C(F)(F)F C17219079
C[C@H](c1nnc(o1)c2ccccc2)OC(=O)C34C[C@@H]5C[C@H](C3)CC(C5)(C4)c6ccccc6 C20055053
Cc1cc(c2c(c1)sc(n2)N(CCCN3CCOCC3)C(=O)c4ccc(s4)Cl)C C12469339
Cc1cc(c(c(c1C)C(=O)CSc2nnc(n2C)COc3ccccc3Cl)C)C C21373598
Cc1cccc(c1)n2ccnc2SCc3csc(n3)N(c4ccc(cc4C)C)C(=O)C C22316416
c1ccc(cc1)COc2ccc(cc2)OS(=O)(=O)c3ccc4c5c3cccc5C(=O)S4 C26461448
CCCCC1=N[C@@H]2[C@@H](c3c(c4nnc(n4cn3)SCc5ccccc5)S2)C6=C1CCC6 C26959957
Cc1nc(cs1)Cc2nnc(o2)SCc3csc(n3)c4ccc(cc4)C(C)C C29991585
CCCN1C(=O)/C(=C\c2ccc(c(c2)[N+](=O)[O-])Sc3ccc(cc3)Cl)/SC1=S C32124754
CCc1ccc(cc1)/C=c\2/c(=O)n(/c(=C/C(=O)C(C)(C)C)/s2)Cc3c(snn3)Cl C32777986
CN(c1ccccc1)C(=O)CSc2nnc(n2Cc3ccccc3)c4ccccc4F C09465540
C[C@@H]1C[C@@H](CN(C1)C(=O)CSc2nnc(n2C3CCCCC3)Cc4cccs4)C C23563588
Cc1ccc(c(c1)C)Cn2c(=O)c3c(c(sc3n(c2=O)CCc4ccccc4)C(=O)C)C C34777780
Cc1ccc(c(c1)Cn2c3c(c(c(s3)C(=O)C)C)c(=O)n(c2=O)CCc4ccccc4)C C34777901
CC[C@@]1(CN(C(=O)N1CC2(CCN(CC2)Br)C3CCCCC3)OCC)C C39487233
CCc1ccc(cc1)[C@H]2c3c(=O)c4cc(ccc4oc3C(=O)N2CCCOC(C)C)Cl C39839690
Cc1ccc(cc1)SCC\2=NN(C(=O)/C2=C\[C@@H]3C=NN=C3c4ccccc4)c5ccccc5 C39926862
c1ccc(cc1)COc2cccc(c2)/C=c\3/c(=O)n4c(s3)nc(n4)/C=C/c5cccs5 C40004858
CC(C)CCOc1cccc(c1)[C@H]2c3c(=O)c4cc(ccc4oc3C(=O)N2CC=C)Cl C40031485
Cc1ccc2c(=O)c3c(oc2c1C)C(=O)N([C@H]3c4ccc(cc4)C(C)(C)C)CCCOC C40063871
CC[C@@H](C(=O)Oc1ccccc1/C=C\2/C(=O)c3cc(ccc3O2)C)Oc4ccccc4F C40130054
Cc1cc(c2c(c1)O/C(=C\c3ccccc3OC(=O)[C@H](C)Oc4ccccc4F)/C2=O)C C40131307
Cc1ccc2c(c1)C(=O)/C(=C/c3ccc(cc3)OC(=O)[C@H](C)Oc4cccc(c4C)C)/O2 C40131634
Cc1cc(c2c(c1)O/C(=C\c3ccc(cc3)OC(=O)[C@H](C)Oc4ccccc4F)/C2=O)C C40132920
Cc1ccc(cc1)COc2ccccc2/C=c\3/c(=O)n4c(s3)nc(n4)Cc5ccccc5 C48513318
CC(C)Cn1c(=O)c2c(c3cccnc3s2)nc1SCCOc4ccc(cc4)F C48989010
CCc1ccc(cc1)C(=O)CSc2c3c(c(nn2)c4cccc(c4)OC)sc(n3)C C14007356
CC(C)Oc1ccc(cc1)C(=O)/C=C/c2csc(n2)N(c3ccc(cc3F)F)C(=O)C C58304182
Cc1ccc(cc1)OCc2nc(cs2)CSc3nncn3c4cccc(c4)Cl C58481483
CCCOc1c(cc(cc1Br)/C=C/2\C(=O)OC(=N2)c3ccccc3)OCC C59226999
CCCOc1c(cc(cc1Br)/C=C\2/C(=O)OC(=N2)c3ccccc3Cl)OC C13925123
CCN(CC)c1ccc(cc1)/C=C\2/C(=NN(C2=O)c3nc(c(s3)C)c4ccccc4)C C59487877
CCn1cc(c2c1cccc2)/C=C\3/C(=O)c4c(cc(cc4O3)OC(=O)Cc5ccccc5)C C41355861
CC1=NC2=C([C@H](C1C(=O)OC(C)C)c3cccnc3)C(=O)C[C@@H](C2)c4ccc(cc4)Cl C04046835
CC(C)N1C(=O)/C(=C/c2cc(c(c(c2)Cl)OCc3ccccc3C#N)Cl)/SC1=O C08875137
Cc1csc(n1)S[C@H](C)C(=O)N2[C@@H](CC(=N2)c3ccc(cc3)Cl)c4ccco4 C08894959
Cc1ccc(cc1)n2c(=O)c3c4c(sc3nc2SCC(=O)OC)CSC(C4)(C)C C01296533
CC(C)c1cccc2c1nc(s2)N(Cc3ccccn3)C(=O)c4ccc(cc4)OC C09037121
CC(C)Oc1ccc2ccccc2c1/C=C/3\C(=O)N(C(=O)S3)Cc4ccccc4C#N C09234353
c1ccc(c(c1)Cn2c3c(c(ncn3)SCc4ccc(c(c4)Cl)Cl)nn2)F C09345996
c1ccc(c(c1)Cn2c3c(c(ncn3)SCc4ccc(cc4Cl)Cl)nn2)F C09346001
Cc1c(c2cc(ccc2o1)OC(=O)c3ccccc3Br)C(=O)OC(C)C C01463700
CCOC(=O)[C@H](C)Oc1ccc2c(c1)O/C(=C\c3ccc(cc3)Br)/C2=O C09420547
Cc1nc2c(cc(s2)c3ccccc3)c(n1)SCC(=O)c4ccc5c(c4)OCCO5 C00752965
c1ccc(c(c1)c2nnc(o2)CO/N=C/c3ccc(cc3Cl)Cl)Br C03360604
CC(C)S(=O)(=O)c1cccc(c1)C(=O)/N=c\2/n(c3c(cccc3s2)F)CC=C C09622125
Cc1cccc(c1)n2c(nnc2SCC(=O)/C=C\3/C(c4ccccc4N3C)(C)C)C C09572908
Cc1cc(c2c(c1)s/c(=N/C(=O)CCCS(=O)(=O)c3ccc(cc3)F)/n2C)C C09476150
CC1=NC2=C([C@H](C1C(=O)OC[C@H]3CCCO3)c4cccc(c4Cl)Cl)C(=O)CCC2 C08934881
Cc1cc(cc2c1nc(s2)N(C[C@@H]3CCCO3)C(=O)c4ccc(cc4)OC)Cl C10526715
CCOc1ccc2c(c1)sc(n2)N(C[C@@H]3CCCO3)C(=O)c4ccc(cc4)Cl C11067962
Cc1c(ccc2c1nc(s2)N(C[C@H]3CCCO3)C(=O)c4ccc(cc4)C(=O)C)Cl C11159739
CC[C@H]1CCCCN1C(=O)CSc2nc3c(c(c(s3)C)C)c(=O)n2C4CCCC4 C11386113
CCc1cccc2c1n(/c(=N\C(=O)Cc3ccc(cc3)S(=O)(=O)C(C)C)/s2)C C12070452
CCOC(=O)C1=C(OC(=C([C@H]1c2cc(ccc2F)Br)C#N)n3cccc3)C C12412716
CCc1ccc(cc1)n2c(=O)c3ccccc3nc2SCc4cn5ccsc5n4 C09166965
Cc1cccc2c1nc(s2)N(Cc3ccccc3)C(=O)C[C@H]4c5ccccc5C(=O)O4 C13149862
CCOc1ccc(cc1)C(=O)N(Cc2ccccn2)c3nc4c(ccc(c4s3)C)C C05265348
Cc1ccc(c(c1)C(=O)CSc2nnc(n2c3ccccc3C)c4cccnc4)C C04835724
Cn1ccnc1SCC(=O)N2[C@H](CC(=N2)c3ccc4ccccc4c3)c5ccccc5 C09492527
CC(=O)[C@]1(CC[C@]2([C@H](C1)CC[C@@H]3[C@H]2CC[C@]4([C@@H]3CC[C@@H]4OC(=O)C)C)C)OC(=O)C C13408529
CN(c1ccc(cc1)Cl)C2=NC(=O)/C(=C/c3cc(cc(c3OC)OC)Cl)/S2 C15016197
CCOC(=O)C(=C1C=C(N(C(=C1)C)c2ccc(cc2)c3ccc4c(c3)sc(n4)C)C)C#N C16756353
CCOC(=O)/C(=C\1/CC[C@@H]2[C@@]1(CC[C@@H]3[C@@H]2CC=C4[C@@]3(CC[C@@H](C4)OC(=O)C)C)C)/C#N C17057697
c1cc(c(cc1Cl)Cl)C(=O)OCc2nnc(o2)c3ccc(s3)Br C19130266
CCS(=O)(=O)c1ccccc1C(=O)/N=c\2/n(ccs2)Cc3ccccc3Cl C19295217
Cc1cccc(c1C)n2c(=O)c3c(c(sc3nc2SCc4nccn4C(F)F)C)C C23030068
c1cc(ccc1S/C(=C(\C(=C(Cl)Cl)Cl)/[N+](=O)[O-])/N2CCOCC2)Cl C27571568
COc1ccc(cc1)c2csc(n2)Cc3nc(no3)c4cccc(c4)C(F)(F)F C33171473
Cc1c(c2c(s1)ncnc2SCC(=O)c3ccc4c(c3)OCCO4)c5ccccc5 C00947661
C[C@H](C(=O)N(C(C)C)C(C)C)Sc1nc2ccccc2c(=O)n1C3CCCCC3 C07364417
CC[C@@H](C)N1C(=O)/C(=C/c2ccc(cc2)OCc3ccc(cc3)C)/C(=C(C1=O)C#N)C C38605288
Cc1ccc2c(c(oc2c1)C(=O)N(C/C=C/c3ccccc3)[C@H]4CCS(=O)(=O)C4)C C38686930
c1cc(ccc1c2nc(on2)[C@H]3CC(=O)N(C3)Cc4ccc(cc4Cl)F)C(F)(F)F C38923635
C[C@H]([C@@]12[C@@H](O1)C[C@H]3[C@@]2(CC[C@@H]4[C@@H]3CC=C5[C@@]4(CC[C@@H](C5)OC(=O)C)C)C)OC(=O)C C39945499
Cc1ccc(cc1)/C=C/S(=O)(=O)N2CCC(CC2)Oc3nc4c(ccc(c4s3)C)C C49444884
Cc1ccc(cc1)C2(CCCC2)c3nc(on3)CN(C)Cc4ccnc5c4cccc5 C55244328
CCN(c1ccccc1C)C(=O)C2CCN(CC2)S(=O)(=O)c3c(cc(cc3C)C)C C58638334
CC(C)Oc1ccc(cc1)c2nc(cs2)C(=O)N3CCN(C[C@@H]3c4ccccc4)C C60322638
Cc1ccccc1COc2ccc3c(c2C)O/C(=C\c4ccc(c(c4)OC)OC)/C3=O C41432972
Cc1c(ccc2c1O/C(=C\c3ccc(cc3)N(C)C)/C2=O)OCC(=O)c4ccccc4 C41436615
c1cc(ccc1COC(=O)c2ccc(cc2)N3C(=O)[C@H]4CC=CC[C@@H]4C3=O)Br C16247664
c1ccc(cc1)C2=C3C(=NC(=NC3=O)COC(=O)c4ccc(c(c4)Cl)Cl)SC2 C39946474
c1cc(ccc1Oc2c(=O)c3ccc(c(c3oc2C(F)(F)F)C[NH+]4CCOCC4)O)Cl C00937821
c1ccc(c(c1)Oc2c(=O)c3ccc(c(c3oc2C(F)(F)F)C[NH+]4CCOCC4)O)Cl C00956052
C[C@]1(C(=O)N(C(=O)N1)C[NH+]2CCCCC[C@@H]2c3ccc(cc3)OC)c4ccc(c(c4)F)F C08861538
Cc1cc([nH+]c2c1cc(cc2)NC(=O)CCC(=O)N3CCCC[C@H]3C)N4CCC(CC4)C C09598018
Cc1cc([nH+]c2c1cc(cc2)NC(=O)CCC(=O)N3CCC(CC3)C)N4C[C@@H](C[C@H](C4)C)C C09598397
COC(=O)[C@@]1([C@@H]2[C@@H]([C@H]([NH2+]1)c3ccccc3F)C(=O)N(C2=O)c4ccc(cc4)F)c5ccccc5 C12496802
Cc1ccccc1[C@H]2[C@@H]3[C@H](C(=O)N(C3=O)c4ccccc4)[C@@]([NH2+]2)(c5ccccc5)C(=O)OC C12497111
Cc1ccccc1[C@H]2[C@@H]3[C@H](C(=O)N(C3=O)c4ccccc4)[C@]([NH2+]2)(c5ccccc5)C(=O)OC C12497114
CC(=O)Nc1ccc(cc1)Oc2c3c4c(sc3nc(n2)C[NH+]5CCCCC5)CCCC4 C12757773
Cc1c(nc(o1)c2ccc(c(c2)OC)F)C[NH+]3CCC[C@@H]3c4[nH]c5cc(ccc5n4)Cl C12444697
CC(C)Cn1c2c(c(n1)C(=O)N3CCOCC3)C[C@H](CC2)[NH2+]C45CC6CC(C4)CC(C6)C5 C14535253
Cc1c(sc2c1c(nc(n2)c3cccs3)NCc4ccc([nH+]c4)N5CCOCC5)C C14808850
c1cc(ccc1c2nccc(n2)Nc3ccc(cc3)C(=O)N4CCC(CC4)[NH+]5CCCCC5)F C15864020
COc1ccc(cc1)c2cc3ccc(c(c3oc2=O)C[NH+]4CCCC[C@H]4c5cccnc5)O C20763638
Cc1c2c(nc(nc2sc1C(=O)Nc3nc(cs3)C[NH+]4CCCCC4)C(C)(C)C)C C21135209
CCN1c2ccccc2[C@]3(C1=O)[C@@H](C[C@@H]4[NH+]3CSC4)C(=O)Nc5ccccc5OCC C21152364
CC(=O)[NH+]=c1ccc-2c(cc(oc2c1)O)COC(=O)/C=C/c3cccc(c3)Br C28933372
c1ccc2c(c1)c(cc(n2)c3ccncc3)C(=O)Nc4nc(cs4)C[NH+]5CCCCCC5 C29636109
Cc1cc(c(c(c1)Cl)NC(=O)CSc2nc3ccccc3c(=O)n2CC[NH+](C)C)C C32747192
Cc1ccc(cc1)Cn2ccc3c2cc[nH+]c3SCC(=O)Nc4ccc5c(c4)OCCO5 C33298383
Cc1c(n(c([nH+]1)SCc2[nH]c(=O)c3c(csc3n2)c4ccco4)C5CCCCC5)C C23328662
COc1ccccc1[C@@H]2C3=C(CCCC3=O)[NH+]=C4N2NC(=N4)SCc5ccccc5F C16973106
COC(=O)[C@H]1C(=c2cc(ccc2=[NH+]1)Br)NC(=O)CN3CCCc4c3cccc4 C38596917
c1cc(ccc1c2nc(on2)C[NH+]3CCC[C@H](C3)C(=O)Nc4ccc(cc4)Br)F C38893827
Cc1ccc(c(c1)[C@@H](C)NC(=O)[C@@H]2CCC[NH+](C2)Cc3nc(no3)c4ccc(cc4)F)C C38894144
CC(C)[NH+]1CCC2(CC1)CC(=O)c3cc(ccc3O2)c4cccc(c4)C(=O)NCc5ccco5 C39227488
c1ccc(cc1)[C@H]2[NH+]=N[C@H](N2c3ccc(cc3)F)SCc4[nH]c(=O)c5c(n4)ccs5 C39415643
CC(C)n1cc(cn1)[C@@H]2c3c(c4ccccc4[nH]3)CC[NH+]2C[C@@H]5C=NN=C5c6ccccc6 C39447451
C[C@H](C(=O)N1CCCC1)S[C@H]2NN=C(N2c3ccc(cc3)Cl)C4=c5ccccc5=[NH+]C4 C39785865
CCc1cccc2=C(C[NH+]=c12)/C=C/3\C(=O)N(C(=O)S3)CC(=O)Nc4ccc(c(c4)Cl)C C39934630
Cc1ccc2=[NH+][C@H]([NH+]=c2c1)/C(=C\c3cc(c(c(c3)Br)OCC(=O)[O-])Cl)/C#N C39964763
c1ccc(c(c1)C(F)(F)F)NC(=O)CSC2=N[C@@H]3C(=c4cc(ccc4=[NH+]3)Cl)N=N2 C39981124
c1ccc(c(c1)C(F)(F)F)NC(=O)CSC2=N[C@H]3C(=c4cc(ccc4=[NH+]3)Cl)N=N2 C39981125
Cc1ccc(cc1)c2nc(on2)C[NH+]3CCC[C@H](C3)C(=O)Nc4ccc(cc4)Br C44812293
Cc1ccc(cc1)NC(=O)[C@@H]2CCC[NH+](C2)Cc3nc(no3)c4ccc(cc4)Br C44821550
Cc1cc(nc([nH+]1)N2CCN(CC2)C(=O)c3ccc(cc3)C(F)(F)F)Nc4ccccc4 C46053267
CC[C@H](C)N1C(=O)[C@@H]([NH2+]C12CCN(CC2)S(=O)(=O)c3ccc(c(c3)Cl)Cl)C(C)C C36024506
CCc1ccc(cc1)c2nc(c(s2)C(=O)NCc3ccc([nH+]c3)N4CCO[C@@H](C4)C)C C58952724
C[NH+](Cc1nc(no1)c2cc(cs2)Br)CC(=O)Nc3cccc(c3)Cl C59833652
Cc1cc(c(c2c1C(=O)/C(=C/c3ccccc3OC)/O2)C[NH+]4CCCC[C@H]4c5cccnc5)O C41584558
Cc1c(c(=O)c2ccc(c(c2o1)C[NH+]3CCCC[C@H]3c4cccnc4)O)c5ccccc5OC C41584688
Cc1c(c(=O)c2ccc(c(c2o1)C[NH+]3CCCC[C@H]3c4cccnc4)O)c5ccc(cc5)OC C41584694
c1ccc2=[NH+]CC(=c2c1)CCC(=O)Nc3ccc(cc3)N4C(=O)c5cccc6c5c(ccc6)C4=O C63230342
Cc1cccc(c1)n2c(nnc2SCC3=CN4[C@@H](C=CC=C4N3)C)C5=c6ccccc6=[NH+]C5 C63258838
C[C@@H]1C(=C(NO1)C)CSc2nnc(n2c3ccc(cc3)Cl)C4=c5ccccc5=[NH+]C4 C63258845
COc1ccc(cc1)CNC(=O)C2=CC3=c4ccccc4=[NH+][C@@H]3C(=N2)c5cccc(c5)OC C38558318
c1ccc2=N/C(=N\S(=O)(=O)c3cccc(c3)Cl)/[C@@H]([NH+]=c2c1)NCc4ccc(cc4)F C38971557
c1ccc2=N/C(=N\S(=O)(=O)c3cccc(c3)Cl)/[C@H]([NH+]=c2c1)NCc4ccc(cc4)F C38971558
Cc1ccc(cc1)CN[C@@H]2/C(=N/S(=O)(=O)c3cccc(c3)Cl)/N=c4ccccc4=[NH+]2 C38984151
CCC1=c2cc(ccc2=[NH+][C@@H]1[C@@H]3NC(=NO3)CCN(C)C(=O)c4cc(ccc4Cl)F)C C65182442
c1cc(c(cc1Cl)Cl)[C@@H](Cn2cncn2)OC(=O)Nc3ccc(cc3Cl)Cl C01626317
CCOc1ccccc1NC(=O)[C@@H](C)n2cnc3c(c2=O)c(c(s3)C)c4ccc(cc4)F C08847340
CCn1c(nnc1SCC(=O)Nc2c(c3c(s2)CCCC3)C#N)c4cccc(c4)Cl C09108568
C=CCn1c(=O)c2c3c(sc2nc1SCC(=O)NC4(CCCC4)C#N)CCCCC3 C09194894
Cc1ccc(cc1)NC(=O)CSc2nc3c(c(c(s3)C)C)c(=O)n2Cc4ccco4 C02366588
Cc1ccc(cc1Cl)NC(=O)CSc2nc3ccccc3c(=O)n2C[C@@H]4CCCO4 C02970950
CCn1c(nnc1S[C@H](C)C(=O)Nc2cc(c(cc2Cl)Cl)Cl)c3ccncc3 C09485564
c1ccc(cc1)n2c(nnc2SCC(=O)Nc3cc(ccc3C#N)Cl)c4cccs4 C09507741
Cc1ccc(cc1)n2c3c(c(c(c(=O)n3C)CCC(=O)NCc4cc(ccc4C)C)C)c(n2)C C09526305
c1ccc2c(c1)c3c(s2)c(=O)n(c(n3)SCC(=O)NC4CCCCC4)C[C@H]5CCCO5 C02962135
Cc1ccc(c(c1)NC(=O)[C@@H](C)Sc2ccc(cn2)S(=O)(=O)N3CCCCCC3)C C10400052
Cc1c(sc2c1c(ncn2)SCC(=O)Nc3nc(cs3)c4ccc(cc4)OC)C C12487369
Cc1ccsc1[C@H](C(=O)NC2CCCCC2)N(c3ccccc3)C(=O)c4csnn4 C01357072
Cc1c2cc(sc2n(n1)Cc3c(cccc3Cl)Cl)C(=O)N(C)CC(=O)NC(C)C C12898810
c1ccc(cc1)Cn2c(nnc2SCc3[nH]c(=O)c4ccccc4n3)c5ccccc5F C13021038
Cc1cccc(c1OCCn2cc(c3c2cccc3)/C=C/4\C(=O)NN(C4=O)c5ccccc5)C C09246619
Cc1ccc(cc1)n2c(nnc2S[C@H](C)C(=O)Nc3ccc(c(c3)F)F)c4ccncc4 C10731686
Cc1cccc(c1)N([C@H](c2ccc(cc2)F)C(=O)Nc3ccc(cc3)F)C(=O)c4cnccn4 C01332080
Cc1ccc(c(c1)c2csc(n2)NC(=O)CN(C)S(=O)(=O)c3ccc(s3)Cl)C C14698133
Cc1ccccc1NC(=O)[C@H](C)Sc2nnc(n2c3cccc(c3)Cl)c4ccncc4 C01223944
Cc1ccc(cc1)/N=C\2/N(C(=O)[C@H](S2)CC(=O)Nc3cccc(c3)Cl)C[C@H]4CCCO4 C15353319
C[C@@H](C(=O)NC(C)(C)C)Sc1nnc(n1c2ccc(c(c2)Cl)Cl)c3cccnc3 C16061016
Cc1c(c(no1)c2ccccc2)C(=O)Nc3nc(c(s3)C)c4ccc(cc4)OC(F)F C19206144
CC1=C([C@@H](C2=C(N1)C[C@H]([C@@H](C2=O)C(=O)OC)c3cccs3)c4ccc(cc4)F)C(=O)OC C19858236
CCn1cc(c(n1)C)[C@H](C)NC(=O)c2cc3c(nn(c3s2)c4ccccc4)C(F)(F)F C20606883
c1ccc2cc(ccc2c1)NC(=O)CSc3nc4ccccc4c(=O)n3C[C@@H]5CCCO5 C20992122
Cc1ccccc1n2c(nnc2S[C@@H](C)C(=O)c3c[nH]c4c3cccc4)c5cccnc5 C21372866
CCOc1cc2c(cc1NC(=O)Cc3csc4n3cc(n4)c5ccc(cc5)F)O[C@H](C2)C C21975290
Cc1ccc(cc1F)n2c(=O)c3ccccc3nc2SCCC(=O)Nc4ccccc4C#N C24900720
CCN(CC)C(=O)c1ccc(cc1Cl)NC(=O)c2c3c(n(n2)c4ccc(cc4)C)CCC3 C27396647
c1ccc2c(c1)c(c[nH]2)c3nnc(n3C[C@@H]4CCCO4)SCc5nc6ccccc6s5 C28420932
C/C(=N\NC(=O)CSc1nc2cc(ccc2n1C)OC)/c3ccc(cc3)Br C30822802
c1cc(c(cc1NC(=O)CSc2nnc(n2C3CCCCC3)c4ccncc4)Cl)F C32686352
CCc1ccc(cc1)n2c(c(cn2)c3cc(c4ccccc4n3)C(=O)NCc5cccnc5)C C33258085
CCCS(=O)(=O)c1nc2ccc(cc2s1)NS(=O)(=O)c3c(cc(cc3C)C)C C33299022
Cc1ccc(cc1)c2csc3c2c(ncn3)SCC(=O)NCc4ccc5c(c4)OCO5 C02861442
CCc1ccc(cc1)n2c(=O)c3c4c(sc3n(c2=O)CC(=O)N[C@H](C)CC)CCCC4 C08593375
Cc1cc(c2ccccc2n1)NC(=O)c3csc(n3)c4cc5ccccc5n4CCOC C38911564
C[C@@H](C(=O)/C(=C/1\Nc2ccccc2S1)/C#N)Sc3nnc(n3C4CC4)c5cccs5 C45415766
CC1(COc2ccc(cc2N(C1=O)CC=C)NC(=O)CSc3nc4ccccc4s3)C C49507759
Cc1ccc2c(c1)/C(=N\NC(=O)COc3ccc(cc3)Br)/C(=O)N2CC(C)C C33959328
CCSc1nnc(s1)NC(=O)c2cc3c(nn(c3s2)Cc4ccc(cc4)Cl)C C12617785
Cc1ccc(cc1C)n2c(=O)c3c(ccs3)nc2SCC(=O)Nc4ccccc4OC C57428450
Cc1c(c(on1)C)COc2ccc(cc2)/C=C(\C#N)/C(=O)Nc3cc(cc(c3)Cl)Cl C32534588
c1ccc(c(c1)c2nnc(o2)SCC(=O)Nc3nc(cs3)c4ccc(cc4)F)Cl C59212651
CCOc1ccc(cc1)NC(=O)C[C@@H]2C(=O)N(/C(=N\c3cc(cc(c3)Cl)Cl)/S2)C C20176607
c1cc(ccc1C(=O)Nc2nnc(s2)C34CC5CC(C3)CC(C5)C4)OC[C@@H]6CCCO6 C60388416
CC(C)Cn1c(=O)c2c(c3cccnc3s2)nc1SCC(=O)Nc4cccc(c4)F C64699848
c1ccc(c(c1)C(F)(F)F)NC(=O)CSc2c3c(ncn2)nc(s3)N4CCCCC4 C64944020
Cc1ccc(cc1)n2c3c(c(n2)C)sc(n3)N(C)CC(=O)NCc4cccc(c4)Cl C65293972
CCOc1ccccc1Oc2coc-3c(c(=O)ccc3c2O)C[NH+]4CCC(CC4)C C05967674
Cc1c(cccc1[N+](=O)[O-])NC(=O)C[NH+](C)Cc2ccc(cc2)Br C06941914
c1cc(c(cc1[N+](=O)[O-])C(=O)NC[C@H](c2ccsc2)[NH+]3CCCCCC3)Cl C08863042
Cc1cc(ccc1[N+](=O)[O-])C(=O)NC[C@@H](c2ccsc2)[NH+]3CCCCCC3 C08863051
CC[NH+](CC)[C@@H](c1ccccc1)C(=O)N2CCC3(CC2)NC(=O)c4ccccc4O3 C12145785
CC[NH+](CC)CCC/N=c/1\c2c(c3cc4c(nc3s2)CC(OC4)(C)C)[nH]cn1 C05892150
CCc1ccc(cc1)[C@H](C(C)C)[NH2+]Cc2nnc3n2c4ccccc4c(=O)n3C C15522617
Cc1ccc(o1)[C@@H](CNC(=O)c2cc(on2)c3ccc4c(c3)CCCC4)[NH+](C)C C15860396
Cc1ccc(o1)[C@@H](CNC(=O)c2cc(=O)c3cc(c(cc3o2)C)C)[NH+]4CCCCC4 C15860433
Cc1ccccc1C[NH+](C)CC(=O)Nc2ccc(cc2Br)[N+](=O)[O-] C16585915
Cc1ccc(c(c1)[N+](=O)[O-])NC(=O)C[NH+](C)Cc2ccc(s2)Br C18939827
Cc1ccc(c(c1C)NC(=O)C[NH+](C)Cc2ccccc2Br)[N+](=O)[O-] C19530082
Cn1c(c[nH+]c1NCc2cccc(c2)[N+](=O)[O-])c3ccc(c(c3)Cl)Cl C04678715
C[NH+](C)[C@@H](CNc1c(nc(o1)c2ccc(o2)Br)C#N)c3cccs3 C27794175
CC(=O)[NH+]=c1ccc-2c(cc(oc2c1)O)COC(=O)c3ccc(cc3)C(F)(F)F C28932422
CC(=O)[NH+]=c1ccc-2c(cc(oc2c1)O)COC(=O)/C=C/c3ccc(cc3)F C28932951
Cc1ccc(cc1)c2ccc(nn2)SCc3ccc(o3)C(=O)N4CC[NH2+][C@@H](C4)C C35305997
C[NH2+][C@H](c1ccc(o1)[N+](=O)[O-])c2cc(cc(c2OC)Br)Cl C35457922
c1cc(cnc1)c2nc(c(o2)NC[C@@H](c3ccc(cc3)Cl)[NH+]4CCCCC4)C#N C35673084
c1ccc(cc1)Oc2ccc(cn2)NC(=O)[C@@H]3CCCC[NH+]3Cc4ccco4 C11818396
CC[C@H](C)NC(=O)C1=CC2=c3ccccc3=[NH+][C@H]2C(=N1)c4cc(ccc4OC)OC C38569861
Cc1ccc2=[NH+][C@@H](C(=c2c1)NC(=O)CN3c4ccc(cc4CC[C@@H]3C)F)C(=O)OC C38685221
Cc1cc(c(cc1NC[C@H]2C=c3cc4c(cc3=[NH+]C2=O)OCO4)C(C)C)OC C38789307
CC(C)NC(=O)[C@@H]1CCC[NH+](C1)Cc2nc(no2)c3ccc(cc3)C(C)(C)C C38902005
CCN(CC)c1ccc(c(c1)O)/C=N/N2[C@H]([NH+]=NC2=S)c3ccccc3F C38965606
C[NH+](Cc1c(cccc1Cl)F)CC(=O)Nc2ccc(c(c2)[N+](=O)[O-])Cl C39490801
Cc1cccc(c1)N2[C@H](NN=C2C3=c4ccccc4=[NH+]C3)S[C@@H](C)C(=O)OC C39573661
Cc1ccc2=[NH+][C@H]3C(=c2c1)N=NC(=N3)SCC(=O)Nc4cccc5c4cccc5 C39981053
Cc1cccn2c1[nH+]c(c2CC(=O)Nc3ccc(nc3)N4CCC(CC4)C)C C41304387
Cc1ccc(c(c1)C)N2[C@@H](NN=N2)S[C@@H](C)C(=O)C3=c4ccccc4=[NH+]C3 C44645908
Cc1csc(n1)N2CCN(CC2)C(=O)NC[C@@H](C(C)C)[NH+]3CCCCCC3 C45534099
C[C@H]1CCC[NH+](C1)Cc2c(ccc3c2O/C(=C\c4ccc(cc4)C(=O)OC)/C3=O)O C13653582
CC(C)(C)[C@H](c1ccccc1)[NH2+]Cc2nnc3n2c4ccccc4c(=O)n3C C54397047
CC(C)(C)[C@H](c1cccs1)[NH2+]Cc2nnc3n2c4ccccc4c(=O)n3C C54417234
C[C@@H](c1ccc(cc1)C(C)(C)C)[NH2+]Cc2nnc3n2c4ccccc4c(=O)n3C C56194589
Cn1cc[nH+]c1[C@H](c2cccc(c2)F)Nc3ccc(cc3[N+](=O)[O-])C(F)(F)F C12551194
C[C@@H](c1cccc(c1)[N+](=O)[O-])[NH+](C)CC(=O)Nc2ccccc2Br C15549073
CC[NH+](Cc1ccc2c(c1)OCO2)CC(=O)Nc3c(c4c(s3)CCCC4)C#N C53133078
COc1cc(ccc1O)/C=N/N2[C@H](N=[NH+]C2=S)c3ccc(cc3Cl)Cl C38890060
COC(=O)[C@H](Cc1ccccc1)NC(=O)N2CCC3=c4ccccc4=[NH+][C@H]3C2 C63270703
COc1ccc(cc1Cn2c3ccccc3nn2)[C@@H]4[C@@H]5C(=c6ccccc6=[NH+]5)CCN4 C63349738
COc1cccc(c1O)/C=N/N2[C@H](N=[NH+]C2=S)c3ccc(cc3Cl)Cl C38937050
c1ccc2=N/C(=N\S(=O)(=O)c3ccc(cc3)F)/[C@H]([NH+]=c2c1)Nc4cccc(c4)F C38966467
C=CCN[C@@H]1/C(=N/S(=O)(=O)c2cccc(c2)Cl)/N=c3ccccc3=[NH+]1 C38970917
C[C@H](C1CCN(CC1)C(=O)[C@@H]2C=c3ccc(cc3=[NH+]2)OC)C(=O)NC4CCCCC4 C63738843
COc1ccc2c(c1)occ2CC(=O)Nc3nc(cs3)C4=c5ccccc5=[NH+]C4 C63791148
c1ccc(cc1)N[C@H]2/C(=N/S(=O)(=O)c3ccc(cc3)F)/N=c4ccccc4=[NH+]2 C38975174
C[C@@H]1C(=c2ccccc2=[NH+]1)C(=O)[C@@H](C)S[C@@H]3NN=NN3c4ccc(cc4)Cl C64055404
CCC1=c2cc(ccc2=[NH+][C@@H]1[C@@H]3NC(=NO3)CCN(C)C(=O)C4CCCC4)C C65182360
Cc1ccc2=[NH+][C@@H](C(=c2c1)C)[C@H]3NC(=NO3)CCN(C)C(=O)C4CCCCC4 C65182577
CC[NH+](CC)CCNc1c2c(c3c4c(c([nH+]c3s2)N5CCCCC5)CCCC4)ncn1 C08922625
Cc1ccc(cc1)n2c(c(c3c2c(c(cc3)O)C[NH+](C)C)[N+](=O)[O-])/C=C\[NH+](C)C C05797380
CCOC(=O)[C@H]1C(=c2cc(ccc2=[NH+]1)Cl)NC(=O)C[NH+]3C[C@H](C[C@@H](C3)C)C C38689186
CC(C)CCN[C@@H]1/C(=N/S(=O)(=O)c2ccc(cc2)OC)/[NH+]=c3ccccc3=[NH+]1 C38974920
Cc1ccc(c(c1)S(=O)(=O)/N=C\2/[C@@H]([NH+]=c3ccccc3=[NH+]2)NCc4ccco4)C C38978996
Cc1ccc(c(c1)C)S(=O)(=O)/N=C\2/[C@@H]([NH+]=c3ccccc3=[NH+]2)NCc4ccco4 C38981226
CCCN(CCC)c1ccc(cc1)/C=N/[NH+]=C/2\N[C@H]3C(=c4ccccc4=[NH+]3)N=N2 C39699786
c1ccc(cc1)c2ccc(cc2)[C@H]3C[C@@H](N=[NH+]3)C(=O)N/N=C/C4=c5ccccc5=[NH+]C4 C39707959
C[C@H](c1ccc2c(c1)OCCO2)[NH2+][C@H](c3ccccc3)C(=O)C4=c5ccccc5=[NH+]C4 C39746811
COc1ccc2=[NH+][C@H]([NH+]=c2c1)/C(=C\c3ccc(o3)Sc4[nH]c5ccccc5n4)/C#N C39969300
c1ccc(c(c1)CN2C[C@H](c3c2cccc3)/C=N/NC4[NH+]=c5ccccc5=[NH+]4)C#N C39978355
CC1=CN2[C@H]([C@@H](N=C2C=C1)[C@@H]3C=c4ccc(cc4=[NH+]C3=O)OC)[NH2+]Cc5ccccc5 C40011174
CC(=O)OC[C@@H]1C=C(NN1c2ccc(cc2)Br)[C@@H]3C(=O)[NH+]=c4ccccc4=[NH+]3 C40151165
CCOC(=O)/[NH+]=c\1/ccc-2c(cc(oc2c1)O)C[NH+](C)Cc3ccc(cc3)C#N C46526515
Cc1ccc(c(c1C)NC(=O)C[NH+]2CCC(CC2)C3=c4ccccc4=[NH+]C3)[N+](=O)[O-] C63098886
CCN1CCN(CC1)C(=O)[C@H](C)[NH2+]C[C@@H](c2ccccc2Cl)C3=c4ccccc4=[NH+]C3 C63110647
CCN1CCN(CC1)C(=O)[C@H](C)[NH2+]C[C@H](c2ccccc2Cl)C3=c4ccccc4=[NH+]C3 C63110649
c1ccc2=[NH+]C([NH+]=c2c1)CCCCCNS(=O)(=O)c3cccc4c3nsn4 C63165609
CCCSc1ccc2=[NH+][C@@H]([NH+]=c2c1)NC(=O)CSc3nc4ccccc4s3 C63308998
CC(=O)c1cccc(c1)N[C@@H]2/C(=N/S(=O)(=O)c3cccs3)/[NH+]=c4ccccc4=[NH+]2 C39977305
CC(C)C(=O)Nc1ccc(cc1)[C@@H]2[NH+]=c3ccc(cc3=[NH+]2)C(=O)c4ccccc4 C39978878
CC(=O)c1ccc(cc1)N[C@H]2/C(=N/S(=O)(=O)c3cccs3)/[NH+]=c4ccccc4=[NH+]2 C39984041
CCOc1ccc2=[NH+][C@@H]([NH+]=c2c1)SCC(=O)Nc3ccccc3C(F)(F)F C63406186
c1ccc(c(c1)C(F)(F)F)NC(=O)CS[C@@H]2[NH+]=c3ccc(cc3=[NH+]2)[N+](=O)[O-] C63457997
CCOc1ccc2=[NH+][C@@H]([NH+]=c2c1)SCC(=O)Nc3ccc(cc3)C(=O)OCC C63552656
Cc1cc(no1)NC(=O)[C@H](c2ccccc2)S[C@@H]3[NH+]=c4ccc(cc4=[NH+]3)Cl C63633196
Cc1cc(no1)NC(=O)[C@H](c2ccccc2)S[C@H]3[NH+]=c4ccc(cc4=[NH+]3)Cl C63633200
Cc1ccc2=[NH+][C@H]([NH+]=c2c1)S[C@H](c3ccccc3)C(=O)Nc4nccs4 C63633483
C[C@@H](C(=O)Nc1nnc(s1)c2ccc(cc2)F)SC3[NH+]=c4ccccc4=[NH+]3 C63667279
c1ccc(c(c1)CN2[C@@H](Nc3ccsc3C2=O)SCC4[NH+]=c5ccccc5=[NH+]4)F C63709745
C[C@@H](C(=O)Nc1ccc(c(c1F)F)F)S[C@@H]2[NH+]=c3ccc(cc3=[NH+]2)OC C63742925
COc1ccc2=[NH+][C@H]([NH+]=c2c1)SCC3=NN[C@@H](O3)c4ccccc4Br C63743042
Cc1ccc2=[NH+][C@H]([NH+]=c2c1)SCC(=O)N(C)[C@@H](C)[C@@H]3Nc4ccccc4S3 C63743062
CCc1ccc(cc1)C(=O)Nc2nnc(s2)SC[C@@H]3C(=O)[NH+]=c4ccccc4=[NH+]3 C63743198
CCc1ccc(cc1)C(=O)Nc2nnc(s2)SC[C@H]3C(=O)[NH+]=c4ccccc4=[NH+]3 C63743199
c1ccc2=[NH+]C([NH+]=c2c1)SCC(=O)N/N=C/c3cccc(c3)Br C63867187
CN(C)C(=O)c1c2c(n(n1)Cc3ccccc3)CC[C@H](C2)[NH2+]CCC4=c5ccccc5=[NH+]C4 C63980791
CN(C)c1c(cc2c(n1)cc(c(c2OC)OC)OC)C[NH2+]CCC3=c4ccccc4=[NH+]C3 C64002401
Cc1ccsc1CN2C[C@H](C[C@H]2C(=O)NC(C)C)SC3[NH+]=c4ccccc4=[NH+]3 C64015624
CCOc1ccccc1NC(=O)[C@@H](C)[NH+]2CCC(=CC2)C3=c4ccccc4=[NH+]C3 C64059719
CC1=CC(=O)[C@H]([C@@H](N1CC2CCCCC2)COC)C(=O)NCCC3[NH+]=c4ccccc4=[NH+]3 C64061399
CC1=CC(=O)[C@H]([C@H](N1CC2CCCCC2)COC)C(=O)NCCC3[NH+]=c4ccccc4=[NH+]3 C64061401
c1ccc2=[NH+]CC(=c2c1)C3CC[NH+](CC3)CC(=O)Nc4ccc(c(c4)[N+](=O)[O-])Cl C64178600
Cc1c2ccc(c(c2oc(=O)c1CCC(=O)NC3[NH+]=c4ccccc4=[NH+]3)C)OC C64480199
CCCc1cc(=O)oc2c1c(cc(c2)C)OCC(=O)NC3[NH+]=c4ccccc4=[NH+]3 C64480239
CC[C@@H](C(=O)Nc1ccc(cc1)Br)S[C@@H]2[NH+]=c3cccnc3=[NH+]2 C64490970
Cc1ccc2=[NH+][C@H]([NH+]=c2c1)SCc3nc(on3)CCC(=O)Nc4cc(cc(c4)F)F C64604286
c1ccc(cc1)NC(=O)CCc2nc(no2)CS[C@H]3[NH+]=c4ccc(cc4=[NH+]3)Cl C64604308
Cc1cccc(c1NC(=O)CCc2nc(no2)CSC3[NH+]=c4cc(c(cc4=[NH+]3)C)C)C C64604366
Cc1cc([nH+]c2c1cccc2)NCc3ccc[nH+]c3N(C)CCc4ccccn4 C67514192
CCOc1cc2c(cc1OCC)-n3cccc3[C@H]([NH2+]C2)c4ccc(c(c4OC)C)OC C04190636
Cc1c2cc3c(cc2oc(=O)c1CCC(=O)NCCC[NH+](C)C)occ3C(C)(C)C C06660944
CC[NH+](CC)[C@@H](CNC(=O)c1ccc(cc1Cl)[N+](=O)[O-])c2ccccc2Cl C07671817
c1cc(c(cc1Cl)C(=O)NC[C@H](c2ccsc2)[NH+]3CCCCCC3)[N+](=O)[O-] C08863040
Cc1cccc(c1C)NC(=O)C[NH+](C)Cc2nc(no2)c3cccc(c3)C(F)(F)F C10986311
CC(C)c1cccc(c1NC(=O)C[NH+](C)Cc2cc(ccc2Cl)[N+](=O)[O-])C(C)C C11012037
COc1ccc(cc1)C2(CCCC2)[NH2+]Cc3c(nc4ccccn4c3=O)N5CCCC5 C12344180
c1cc(ccc1c2nc(on2)CCC(=O)NCC3(CCCCC3)[NH+]4CCCCC4)F C14184616
Cc1[nH+]c(cc(n1)NCC(C)(C)c2ccc(cc2)F)Cn3c(=O)c4ccccc4cn3 C19655887
c1ccc(cc1)C/[NH+]=C\2/N([C@@](CS2)(c3ccc(cc3)[N+](=O)[O-])O)Cc4ccccc4 C16737531
CC[C@H](C)[C@@H](c1ccccc1)C(=O)OCc2cc(oc-3cc(=[NH+]C(=O)C)ccc23)O C24840452
C[NH+](C)[C@H](CNc1c(nc(o1)c2cccc3c2cccc3)C#N)c4ccccc4OC C27562228
c1ccc(cc1)C(c2ccccc2)NC(=O)[C@@H](c3cccc(c3)[N+](=O)[O-])[NH+]4CCCC4 C27836051
CC1=C[C@H]([C@@H](C[C@H]1Cc2nnc(o2)C(C)(C)C)C(C)C)C[NH+]3CCN(CC3)CCO C30883555
CCOC(=O)C1=C(N(C(=O)N[C@H]1c2ccccc2F)C)C[NH+](C)C3CCCCC3 C35641168
c1ccc(c(c1)[C@H](CNc2c(nc(o2)c3cccnc3)C#N)[NH+]4CCCCCC4)Cl C35672596
CCc1cc2c(=O)c(c(oc2c(c1O)C[NH+](CC)CC)C)c3nc4ccccc4n3C C04247239
C[C@H](C(=O)NCCC(C)C)Oc1ccc2c(c1)c3cc[nH+]c4c3n2c(=O)c5c4cccc5 C08792385
C[C@@H](C(=O)NCCC(C)C)Oc1ccc2c(c1)c3cc[nH+]c4c3n2c(=O)c5c4cccc5 C08792386
CC[C@H](C)NC(=O)[C@@H]1CCC[NH+](C1)Cc2nc(no2)c3ccc(cc3)C(C)(C)C C38902011
CC[C@@H](C)NC(=O)[C@H]1CCC[NH+](C1)Cc2nc(no2)c3ccc(cc3)C(C)(C)C C38902013
CCN(CC)c1ccc(c(c1)O)/C=N/N2[C@H]([NH+]=NC2=S)c3ccc(cc3)Cl C38936430
CCOc1cc(ccc1O)/C=N/N2[C@H]([NH+]=NC2=S)c3ccc(cc3)C(C)(C)C C38938503
CCN(CC)c1ccc(c(c1)O)/C=N/N2[C@H]([NH+]=NC2=S)c3ccccc3Cl C38974720
c1cc(c(cc1Cl)Cl)COc2ccc(cc2C[NH2+]C3N=NN=N3)Br C39337545
Cc1cccc(c1)Oc2ccc3=[NH+][C@@H](C=c3c2)C(=O)N[C@H](CC(C)C)C(=O)OC C39353005
C[C@@H](c1[nH]c(=O)c2ccccc2n1)S[C@H]3N=[NH+][C@H](N3CC(C)C)c4ccccc4F C39431103
CCOc1ccc(cc1)Nc2nnc(s2)SCC(=O)C3=c4ccccc4=[NH+]C3 C39777087
CC[C@H](C(=O)N/N=C/[C@H]1C=c2ccccc2=[NH+]C1=O)Oc3ccc(cc3Cl)Cl C39948073
C[NH+](Cc1ccccc1NC(=O)N(Cc2ccco2)Cc3ccco3)C4CCCCC4 C40103370
CC(C)(C)NC(=O)N(Cc1ccccc1)Cc2c([nH+]n(c2N(C)C)C)c3ccccc3 C40389673
Cc1ccc2c(c1)c(n[nH]2)C(=O)N(C[C@@H]3CCCO3)CC4CC[NH+](CC4)C5CCCC5 C43016930
CCCN(Cc1ccc(cc1)C#N)C(=O)NC[C@H](c2ccco2)[NH+]3CCCCC3 C43135926
Cc1nc(cc(n1)[C@H]2C[NH+]3CC[C@@H]2C[C@@H]3COC(=O)NC(C)C)c4cccs4 C43527725
CCOc1ccccc1c2nc(c(o2)C)C[NH+]3CCCC[C@H]3c4[nH]c5ccccc5n4 C20540061
C[C@H]1CCCC[C@@H]1NC(=O)C[NH+]2CCC[C@@H](C2)CN(C(C)C)C(=O)OC(C)(C)C C59363496
c1cc(c(cc1[N+](=O)[O-])Br)NC(=O)C[NH+](CC2CCCCC2)C3CC3 C59409037
CCOC(=O)C[NH+](C)[C@H](C)C(=O)Nc1ccc(cc1)c2nc3ccc(cc3s2)C C60329973
C[C@@H]1Nc2cc(ccc2N1c3ccccc3)C(=O)OCC(=O)C4=c5ccccc5=[NH+]C4 C39943910
CCc1cc(=O)oc2c1ccc(c2C)O[C@@H](C)C(=O)NCCC3=c4ccccc4=[NH+]C3 C63375311
CCc1cc(=O)oc2c1c(cc(c2)C)O[C@@H](C)C(=O)NCCC3=c4ccccc4=[NH+]C3 C63375655
CCC[NH+](Cc1nc(no1)C(C)(C)C)CC(=O)Nc2cc(ccc2Cl)Cl C63482329
Cc1cc2c(c(cc(=O)o2)C)c(c1)OCC(=O)NCCC3=c4cc(ccc4=[NH+]C3)Cl C63486408
COc1ccc(c(c1)S(=O)(=O)Nc2ccc(cc2)[C@H]3C=c4cc(ccc4=[NH+]3)F)OC C63627457
c1ccc2=N/C(=N\S(=O)(=O)c3ccc(cc3)F)/[C@H]([NH+]=c2c1)NCCC4=CCCCC4 C38966522
Cc1c(c(=O)oc2c1cc(c(c2)OCC(=O)NCCC3=c4ccccc4=[NH+]C3)Cl)C C64165309
Cc1ccc(cc1)c2c(n(c[nH+]2)C3CCCC3)c4ccc(o4)C(=O)NCc5ccc(o5)C C64669496
CCC1=c2cc(ccc2=[NH+][C@@H]1[C@H]3NC(=NO3)CCN(C)C(=O)C4CCCCC4)C C65182303
CC[C@H](c1ccccc1)C(=O)N(C)CCC2=NO[C@H](N2)[C@@H]3C(=c4cc(ccc4=[NH+]3)C)C C65182632
Cc1ccc2=[NH+][C@H](C(=c2c1)C)[C@@H]3NC(=NO3)CCN(C)C(=O)c4ccc(cc4)C(C)C C65182708
CCc1cc2c(=O)c(c(oc2c(c1O)C[NH+](C)C)C(F)(F)F)c3ccc4c(c3)OCO4 C01276171
c1cc(sc1)[C@@H](CNC(=O)c2ccc(cc2Cl)[N+](=O)[O-])[NH+]3CCCC3 C07687016
c1cc(n(c1)c2ncccn2)C[NH+]3CCOc4ccc(cc4C3)[C@H](C5CCCCC5)O C12022218
Cc1cccc2c1nc(c(c2)C(=O)NC[C@@H](c3ccc4c(c3)OCO4)[NH+](C)C)C C12203763
CC1CC[NH+](CC1)Cc2nc(c3c4c(sc3n2)CCC4)Oc5cccc(c5)NC(=O)C C13137463
Cc1ccc(cc1NC(=O)[C@@H](C)[NH+]2CCC(CC2)C(=O)c3ccc4c(c3)OCCO4)Cl C14329260
Cc1c(cnn1c2cccc3c2cccc3)[C@@H](C)[NH2+]Cc4cccc5c4non5 C11661276
Cc1ccc(o1)[C@H](CNC(=O)c2cc(=O)c3ccccc3o2)[NH+]4CCC(CC4)C C15860511
C[C@H]1C[C@H]1c2ccc(o2)C[NH+](C)CC(=O)N3c4ccccc4NC(=O)C[C@@H]3C C16433778
Cc1cc2c(nc(nc2cc1C)N3CCC(CC3)[NH2+]CCN4CCOCC4)C C20599569
c1cc(sc1)CN2CC[NH+](CC2)CC(=O)Nc3ccc4c(c3)OC5(O4)CCCCC5 C22786829
C[C@@H](c1cc2ccccc2o1)NC(=O)[C@H](C)[NH+](C)Cc3ccc4c(c3)OCO4 C27229298
Cc1cc(ccc1NC(=O)[C@H](C)[NH+]2CCN(CC2)S(=O)(=O)c3ccccc3F)Cl C30596466
Cc1cc(c(cc1S(=O)(=O)[C@H]2CS(=O)(=O)C[C@@H]2[NH2+]C3CCCCCC3)C)OC C32536743
CCc1ccc(cc1)c2cc3cnn(c(=O)c3s2)c4ccc(nc4)N5CC[C@H](C5)[NH2+]C C35951866
C[C@H]1c2cc3c(cc2C4(CCCC4)C[NH+]1C[C@@H](COc5ccc(cc5)C#N)O)OCCO3 C36389941
CC(C)(C)c1ccc(cc1)[C@H]2[NH+]=NC(=S)N2/N=C/c3cccc(c3O)OC C38904030
CCOc1cccc(c1)[C@H]2[NH+]=NC(=S)N2/N=C/c3c4ccccc4ccc3O C38979942
CCC(=O)Nc1cccc(c1)N2C(=N/C(=C/C3=c4ccccc4=[NH+]C3)/C2=O)c5ccccc5 C39939895
C[NH+](C)CCN(Cc1ccccc1)C(=O)Nc2ccc3c(c2)OC4(O3)CCCC4 C40103897
Cc1ccc(cc1C)NC(=O)C[NH+]2CCC(CC2)c3nnc(s3)c4ccco4 C49366502
CC[NH+]1CCc2c(c(=O)n(c(n2)c3ccc(cc3)F)CC(=O)Nc4cccc(c4C)C)C1 C49400685
Cc1c(cc(cc1OC)C(=O)/N=c\2/[nH]c(cs2)C[NH+]3C[C@@H](C[C@H](C3)C)C)OC C22293033
Cc1cc(nc([nH+]1)C(C)C)N2CCN(CC2)[C@@H](C)C(=O)Nc3ccc(cc3F)Cl C12939788
c1cc(c(cc1F)Cl)CN2CCNC(=O)[C@@H]2CC(=O)N3CC[NH+](CC3)C4CCCC4 C19300989
Cc1c(sc(n1)c2ccc(cc2)F)C(=O)NCc3ccc([nH+]c3)N4CCO[C@@H](C4)C C58952722
Cc1c(sc2c1c(ncn2)N3CCC(CC3)C(=O)NC[C@]4(CCC[C@@H](C4)C)[NH+](C)C)C C59890707
Cc1c(sc2c1c(ncn2)N3CCC(CC3)C(=O)NC[C@]4(CCC[C@H](C4)C)[NH+](C)C)C C59890713
CC(C)c1[nH+]ccn1CC2CCN(CC2)C(=O)c3cc(n[nH]3)c4ccc(cc4)F C62129957
C[C@@H]1CC(=C(N1CC=C)C)c2csc(n2)NC(=O)[C@@H]3C=c4ccccc4=[NH+]C3=O C39932343
c1ccc2=[NH+]CC(=c2c1)C3=NN[C@H](N3C4CC4)SC[C@@H]5COc6ccccc6O5 C39934575
c1ccc(cc1)c2c(nnc(n2)N/N=C/C3=c4ccccc4=[NH+]C3)c5ccccc5 C38592588
CC(C)(C)c1ccc(cc1)[C@H]2N=[NH+]C(=S)N2/N=C/c3ccc(c(c3)OC)O C38914876
CCN(CC)c1ccc(c(c1)O)/C=N/N2[C@@H](N=[NH+]C2=S)c3ccccc3C C38918129
CCCCOc1cccc(c1)[C@H]2N=N/C(=[NH+]/C(=O)Nc3ccccc3F)/S2 C38925628
C[C@H]1C(=c2cc(ccc2=[NH+]1)OC(F)(F)F)CCN3C(=O)OC([C@]3(C)O)(C)C C63506754
CCOC(=O)CNC(=O)N1CCC2=c3cc(ccc3=[NH+][C@H]2[C@H]1c4ccc(cc4)F)Cl C63572612
CCOc1cccc2c1o/c(=[NH+]\c3ccccc3)/c(c2)C(=O)Nc4nccs4 C02951421
C[C@@H](C1CCN(CC1)C(=O)[C@H]2C=c3ccc(cc3=[NH+]2)OC)C(=O)NC4CCCCCC4 C63738399
C[C@H](C1CCN(CC1)C(=O)[C@H]2C=c3ccc(cc3=[NH+]2)OC)C(=O)NC4CCCCC4 C63738850
CCOc1cccc(c1)[C@H]2N=[NH+]C(=S)N2/N=C/c3c4ccccc4ccc3O C38979942
CCCCN[C@@H]1/C(=N/S(=O)(=O)c2cccc(c2)Cl)/N=c3ccccc3=[NH+]1 C38984538
CC(=O)N1C[C@@H](Oc2c1cccc2)C(=O)NC[C@H](c3ccccc3)C4=c5ccccc5=[NH+]C4 C64048522
c1ccc(cc1)CN[C@@H]2/C(=N/S(=O)(=O)c3ccc(cc3)Cl)/N=c4ccccc4=[NH+]2 C39011800
C[C@H]1C(=C(NO1)C)COc2ccccc2C(=O)N3CCC(=CC3)C4=c5ccccc5=[NH+]C4 C64202232
Cc1ccc(cc1)Nc2ccc(n[nH+]2)c3ccc(c(c3)S(=O)(=O)N4CCCC4)C C65009214
Cc1ccc(cc1)C(=O)N(C)CCC2=NO[C@@H](N2)[C@@H]3C(=c4cc(ccc4=[NH+]3)C)C C65182882
CN(CCC1=NO[C@H](N1)[C@@H]2C=c3cc(ccc3=[NH+]2)Cl)C(=O)c4cc(ccc4Cl)F C65183074
Cc1ccc(c(c1)n2c(nnn2)CNc3cccc4c3C[NH+](C4)[C@@H](C)C(C)C)F C66469196
CC(C)(C)C(=O)N1CCCN(CC1)C(=O)N[C@@H](Cc2ccccc2)C[NH+](C)C C67407113
CCOc1ccc2c(c1)sc(n2)SCCC(=O)Nc3ccccc3Br C02773846
CCOC(=O)c1c(csc1NC(=O)[C@@]2(CC2(Cl)Cl)C)c3ccc(cc3)C(C)C C02107731
c1cc2c(cc1Cl)nc(o2)SCC(=O)Nc3cc(cc(c3)C(F)(F)F)C(F)(F)F C08618194
CN(C)/C=C/C(=O)c1ccc(cc1)NC(=O)CC2(C3CC4CC(C3)CC2C4)c5ccccc5 C01391362
CCOC(=O)c1c2c(sc1NC(=O)CCSc3ccc(cc3)Cl)C[C@@H](CC2)C C09630250
c1ccc(cc1)CSc2nc3ccccc3n2CC(=O)Nc4c(c(c(c(c4F)F)F)F)F C09634707
CC[C@H](C)c1ccc(cc1)[C@@H](c2cccs2)NC(=O)c3cccc(c3)CS(=O)(=O)C C09930354
Cc1cc(c(c(c1)C)NC(=O)C/C(=C/c2ccc(cc2)OC)/c3nc4ccccc4s3)C C12566519
c1ccc(cc1)n2c(nnc2SCc3ccc(cc3)Cl)CNc4cccc(c4)Cl C06474884
Cc1cccc(c1C)n2ccnc2SCC(=O)Nc3cc(ccc3Cl)C(F)(F)F C13284018
C=CCN(CC=C)S(=O)(=O)c1ccc2c(c1)[C@@H]3C=CC[C@H]3[C@@H](N2)c4ccc(cc4)Cl C14465102
CCCCSc1nnc(s1)S[C@H](C)C(=O)Nc2ccc(cc2F)Br C17110857
c1cc(cc(c1)n2ccnc2SCC(=O)Nc3ccc(c(c3)Cl)Cl)C(F)(F)F C17155378
CC1=C([C@H](C2=C(N1)C[C@@H](CC2=O)c3cccs3)c4cccc(c4)F)C(=O)OCC(C)C C01184785
CC1=C([C@H](C2=C(N1)CCCC2=O)c3ccc(cc3)C(F)(F)F)C(=O)OCc4ccccc4 C00718181
CCc1ccc(s1)[C@@H]2C3=C(C[C@H](CC3=O)c4cccs4)NC(=C2C(=O)OC(C)C)C C08926757
CC1=C([C@@H](C(=C(N1)SCC(=O)c2ccccc2Cl)C#N)c3ccc(cc3)Cl)C(=O)C C16676250
CCc1ccc(cc1)/C=C/2\C(=O)N(c3ccccc3S2)CC(=O)N[C@H](C)c4ccccc4 C20181612
CCSc1nnc(s1)SCC(=O)Nc2ccccc2Sc3ccc(cc3)Cl C22041864
Cc1cc(ccc1NC(=O)COC(=O)C(c2ccccc2)c3ccccc3)Br C23513837
CCc1cc(c(=O)[nH]c1C)[C@@](C#CC2CC2)(C(F)(F)F)OCc3c(cccc3F)OC C26849060
CCC[C@@](c1ccc(cc1)C)([C@@H](CN2CCOCC2)Oc3ccc(cc3Cl)Cl)O C27236398
c1cc(c(c(c1)Cl)NC(=O)COC(=O)Cc2c(cccc2Cl)Cl)C(F)(F)F C28301162
CCOc1ccc(cc1)C(=O)Nc2ncc(s2)Cc3cc(ccc3C(F)(F)F)Cl C33524799
Cc1ccccc1[C@@H](CC(=O)NC(c2ccccc2)c3ccccc3)c4cnc5n4cccc5 C34700784
C[C@H](CCc1ccccc1)NC(=O)C[C@@H](c2ccccc2F)c3cnc4n3cc(cc4)Cl C34780654
Cc1ccccc1Cn2cccc2CN(CC=C)C(=O)Nc3ccccc3Br C35306988
Cc1ccc(cc1)NC(=O)C[C@H](c2cccc(c2)C(F)(F)F)c3cnc4n3cc(cc4)Cl C35828651
c1cc(ccc1c2nc(cs2)C(=O)Nc3ccc(cc3)F)OCc4cc(cc(c4)F)F C35895375
C[C@@H](CC(=O)Nc1ccc(cc1)[C@H]2N(C(=O)CS2)c3ccc4c(c3)CCC4)CC(C)(C)C C35925195
c1ccc(cc1)C[C@@H](c2ccccc2)NC(=O)C3(CCCC3)N4[C@H](CC4=O)c5ccccc5 C01412885
c1ccc(cc1)C[C@H](c2ccccc2)NC(=O)C3(CCCCC3)N4[C@@H](CC4=O)c5ccccc5 C01412902
CC(C)(C)NC(=O)[C@H](c1cc2ccccc2c3c1cccc3)N(C(=O)CCl)C(C)(C)C C36590019
c1ccc(cc1)CNC(=O)/C(=C/c2cccc(c2)OCc3ccc(cc3Cl)Cl)/C#N C40006663
Cc1ccc(c(c1)CSc2nc(cs2)CC(=O)Nc3ccc4c(c3)nc(s4)C)C C44200962
C[C@@H](c1ccccc1)[C@@H](C(=O)NC(C)(C)C)N(c2ccccc2)C(=O)C#Cc3ccccc3 C36609582
Cc1ccc(c(c1)C)c2csc(n2)SCc3ccc(o3)C(=O)NCc4ccc(cc4)F C57293721
c1ccc(c(c1)NC(=O)COc2ccc(cc2)/C=N\c3ccc(cc3)Br)Cl C58872471
Cc1cc(c(n1c2ccc(cc2)Cl)C)/C=N/NC(=O)[C@@H](C)Sc3ccc(cc3)Cl C28216497
Cc1ccc(cc1C)n2c(cc(c2C)/C=N/NC(=O)CSCc3ccc(cc3)Cl)C C28216052
CC(C)(CNC(=O)CCc1ncc(o1)c2ccc(cc2)F)c3ccc(cc3)Br C58968684
c1cc2c(cc1CN(C[C@@H]3CCC=CC3)C(=S)Nc4cc(ccc4Cl)Cl)OCO2 C59093165
c1cc(cc(c1)F)COc2ccc(cc2/C=C(\C#N)/C(=O)Nc3ccc(cc3)Cl)Cl C59116891
Cc1ccc(cc1)NC(=O)/C(=C\c2cc(c(c(c2)Br)OCC=C)CC=C)/C#N C59335695
C[C@H](Cc1nnc(s1)NC(=O)[C@H](c2ccccc2)Sc3ccccc3)c4ccccc4 C59343184
CC[C@H](C)OC(=O)[C@@H]1CC=CC[C@@H]1C(=O)Nc2cc(cc(c2)C(F)(F)F)C(F)(F)F C59448864
CC[C@@H](C)Sc1ccc(c(c1)C(F)(F)F)NC(=O)Cc2csc(n2)c3ccc(o3)C C60306357
c1ccc(c(c1)N2C(=O)/C(=C\c3ccc(c(c3)Cl)Cl)/N=C2SCCCCCO)F C60330866
CC[C@@H](C)N1[C@H](Nc2ccccc2C1=O)c3c4ccccc4ccc3OCc5ccccc5 C66133119
CC[C@H](C)N1[C@H](Nc2ccccc2C1=O)c3c4ccccc4ccc3OCc5ccccc5 C66133120
CC[C@@H](C)[C@@H](C(=O)Nc1ccc(c(c1)C(F)(F)F)Cl)N2C(=O)c3ccccc3C2=O C01770322
Cc1ccc(cc1S(=O)(=O)Nc2ccc(cc2)OC)C(=O)c3ccc(cc3)Br C01196278
Cc1ccccc1CN(c2ccc(cc2)C(=O)Nc3cccc4c3cccc4)S(=O)(=O)C C01145571
Cc1ccc(cc1)CN(Cc2cc3c(cc(cc3[nH]c2=O)C)C)S(=O)(=O)c4ccc(cc4)C C01335276
CCn1c(nnc1SCC(=O)Nc2cc(c(cc2Br)C)C)c3ccccc3 C02836323
CCn1c(nnc1SCC(=O)Nc2ccc(c(c2)C)Br)c3cccc(c3)C C00661073
Cc1ccc(c(c1)Cl)NC(=O)Cn2c3cnccc3nc2SCc4ccc(cc4)F C08913086
CCc1ccc(cc1)NC(=O)CSC2=C([C@@H]([C@@H]3C(=N2)CCCC3=O)c4ccc(cc4)C)C#N C09087988
Cn1c(nnc1SCC(=O)Nc2c(cc(cc2Cl)Cl)Cl)Cc3ccccc3 C01111000
CCn1c(nnc1SCC(=O)Nc2ccc(cc2C)C)c3ccccc3Br C00907399
c1ccc(cc1)n2c(nnc2SCC(=O)Nc3ccccc3F)c4ccccc4Cl C09309556
c1ccc(cc1)C(c2ccccc2)NC(=O)CSc3nnc4n3cc(cc4Cl)Cl C02617209
c1ccc(cc1)C[C@@]2(C(=O)N(C(=O)N2)CC(=O)C34CC5CC(C3)CC(C5)C4)c6ccccc6 C09764689
Cc1cc(nc(n1)SCC(=O)Nc2ncc(s2)Cc3ccc(cc3)Br)C C00941442
Cc1ccc(cc1)NC(=O)CSc2nc3c(c4c(s3)C[C@@H](CC4)C)c(=O)n2CC=C C12617175
C[C@@H]1CCc2c(c(c3ccccc3n2)C(=O)OCC(=O)Nc4ccc(cc4)C(F)(F)F)C1 C12623511
Cc1ccc(cc1)CN(Cc2cc3c(ccc(c3[nH]c2=O)C)C)S(=O)(=O)c4ccc(cc4)C C13499212
Cc1ccc(cc1C)NC(=O)CSc2nc3c(c4c(s3)CCCC4)c(=O)n2CC=C C02359098
Cc1ccc(cc1C(=O)N[C@H](C)c2ccc(cc2)C(C)(C)C)S(=O)(=O)N3CCCCC3 C13648644
c1cc(ccc1OCn2cc(cn2)NC(=O)CC34CC5CC(C3)CC(C5)C4)Br C13960098
CCc1ccc(cc1)NC(=O)CSc2nc3c(c(cs3)c4cccs4)c(=O)n2C C15278263
Cc1ccc(c(c1)Br)NC(=O)COC(=O)c2c(nc(s2)c3ccccc3)C C17828156
Cc1ccc(c(c1)Br)NC(=O)[C@@H](C)Sc2nnc(n2C3CC3)c4cccs4 C18597372
CCOC(=O)C1=C(NC2=C([C@H]1c3ccc(cc3)C(F)(F)F)C(=O)C[C@@H](C2)c4ccco4)C C02844517
Cc1ccccc1[C@@H]2CC(=O)NC(=C2C#N)SCC(=O)N(c3ccccc3)c4ccccc4 C09374198
CC1=C([C@@H](C2=C(N1)C[C@H](CC2=O)c3ccccc3OC)c4cccs4)C(=O)OC(C)C C00781599
C[C@@H](c1ccc2c(c1)CCCC2)NC(=O)CSc3nnc4n3cc(cc4Cl)C(F)(F)F C20069609
CCOc1ccc(cc1OC)/C=C(/c2[nH]c3c(c(cs3)c4cccs4)c(=O)n2)\Cl C21191003
CCc1cc2c(s1)cc3n2C[C@](N(C3=O)CCC(C)C)(C)C(=O)NC4CCC(CC4)C C21526072
Cc1ccc(cc1F)n2c(=O)c3ccccc3nc2S[C@@H](C)C(=O)NCc4cccs4 C21738732
Cc1cc(ccc1NC(=O)CN(c2ccccc2F)S(=O)(=O)c3cccs3)Cl C22386946
Cc1c(cccc1Cl)NC(=O)CN(c2ccccc2F)S(=O)(=O)c3cccs3 C22387094
Cc1ccc(c(c1)C)n2cnnc2SCC(=O)Nc3ccc(cc3C(F)(F)F)Cl C23239656
CCc1cc2c(s1)nc(n(c2=O)c3ccccc3)SCC(=O)Nc4ccccc4F C28164138
Cc1ccc2c(coc2c1C)CC(=O)N(C)[C@H](C)c3cccc(c3)NC(=O)c4ccccc4 C32900319
c1ccc(cc1)c2nnc(o2)[C@@H](c3ccc(cc3)F)NC(=O)c4ccccc4C(F)(F)F C33048664
Cc1ccc(c(c1)C)[C@@H](C(=O)NC(C)(C)C)N(Cc2ccco2)C(=O)C#Cc3ccccc3 C36499909
Cc1ccccc1[C@H](C(=O)NC2CCCCC2)N(Cc3ccco3)C(=O)C#Cc4ccccc4 C36499972
Cc1ccc(o1)CN([C@H](c2ccc(cc2)Cl)C(=O)NC(C)(C)C)C(=O)C#Cc3ccccc3 C36597035
Cc1nnc(n1C2CCCCC2)S[C@H](C)C(=O)N[C@@H](C)c3ccc(cc3Cl)Cl C23470048
CS(=O)(=O)N(C[C@@H](Cn1c2ccccc2c3c1cccc3)O)c4cccc5c4cccc5 C02353877
CCc1cccc(c1NC(=O)CSC2=NC(=O)C3=C4CC[C@H](C[C@@H]4SC3=N2)C)CC C38747181
CCOC(=O)c1c(csc1NC(=O)c2cc3c(n2C)ccs3)c4ccc(cc4)Cl C40798669
c1ccc(cc1)n2c(cnc2SCC(=O)Nc3nccs3)c4ccc(c(c4)Cl)Cl C44086105
CC(C)c1ccc(cc1)[C@@H]2CC(=O)N=C([C@H]2C#N)SCC(=O)Nc3cccc(c3)Cl C49804103
Cc1ccc(cc1)NC(=O)CSc2nc3ccsc3c(=O)n2Cc4ccc(cc4)F C57416960
Cc1ccc2c(c1)[nH]cc2C(=O)CSc3nc(c(nn3)c4ccsc4)c5ccsc5 C57742576
C[C@@H](C(=O)Nc1ccccc1C(F)(F)F)OC(=O)C2c3ccccc3Oc4c2cccc4 C15705375
c1ccc(cc1)Cn2c3c(cn2)[C@@H](SCC(=N3)O)c4ccc(cc4)OCc5ccccc5 C09478608
Cc1ccc(cc1)Oc2c(nccn2)SCC(=O)Nc3ccc(c(c3)F)Br C65110994
C[C@@H](CCC(=O)OC)[C@H]1CC[C@@H]2[C@@]1(CC=C3[C@@H]2CC[C@@H]4[C@@]3(CC[C@H](C4)OC(=O)C)C)C C05275207
C[C@H](CCC(=O)OC)[C@H]1CC[C@@H]2[C@@]1(CC=C3[C@@H]2CC[C@@H]4[C@@]3(CC[C@H](C4)OC(=O)C)C)C C05276033
CCCC(=O)N(c1cccc(c1)Br)c2nc(c(s2)C)c3ccc(cc3)OCC C02839042
CCCCCCSc1nc2c(c3c(s2)COC(C3)(C)C)c(=O)n1c4ccccc4 C02183504
Cc1ccc(cc1)Sc2ncc(c(n2)C(F)(F)F)C(=O)OCc3ccc(cc3)Cl C02142864
Cn1c(c(c(n1)C(F)(F)F)/C=N/OCc2ccc(cc2)Cl)Sc3ccc(cc3)Cl C03052396
Cc1ccc(cc1)c2csc3c2c(ncn3)S[C@@H](C)C(=O)OCc4ccccc4Cl C01935765
C[C@@H](C(=O)OCc1ccccc1)Sc2c3c(csc3ncn2)c4ccc(cc4)Cl C01935822
Cc1c(c2c(s1)ncnc2SCc3ccc(cc3)C(=O)OC(C)C)c4ccccc4 C01942421
Cc1ccn2c(c1)nc(c2/C(=N/OCc3ccc(cc3)F)/CSc4ccc(cc4)Cl)C C08857189
c1ccc(cc1)CSc2c(n3ccsc3n2)/C=N/OCc4c(cccc4Cl)Cl C08855383
CCN(CC)c1ccc2cc(c(=O)oc2c1)c3nc(cs3)c4ccc(cc4)CC(C)C C02201309
Cc1cc2c(cc1C)sc(n2)N(Cc3ccccc3)C(=O)CSc4ccc(cc4)OC C10023557
Cc1ccc(cc1I)C(=O)Oc2cccc(c2)C(=O)OCC(C)C C10286747
CCc1ccc(cc1)OCc2nnc(n2CC(C)C)SCc3ccc(cc3Cl)F C03318196
CC(C)(C)[C@H]1CCc2c(c(c(c(n2)SCCO[C@@H]3CCCCO3)C#N)c4cccs4)C1 C12855783
CCCCN(c1ccccc1)C(=O)c2c(c3ccccc3o2)CSc4nc(cs4)C C13098225
C[C@H]1CCCCN1C(=O)CSc2ncc(n2CCC3=CCCCC3)c4ccc(cc4)Cl C13562237
Cc1cc(c(cc1COc2ccc(cc2)Br)/C=C(\C#N)/C(=O)OC(C)C)C C02728064
c1ccc(c(c1)Cn2c(cc(n2)c3ccc(cc3)OC(F)F)c4ccc(cc4)OC(F)F)F C13960649
c1ccc2c(c1)c(c(o2)C(=O)OCC(=O)c3ccc(s3)Cl)CSC4CCCCC4 C03302601
CCOc1ccc(c(c1)OCC)/C=C(\C#N)/c2nc(cs2)c3ccc(cc3Cl)Cl C16671741
CCCCc1c(nc(n(c1=O)Cc2ccccc2Cl)C)/C=C/c3ccc(cc3)N(C)C C16883864
c1ccc(cc1)OP(=O)(Oc2ccccc2)Oc3cccc(c3)[C@H](C(F)(F)F)Cl C21487033
CCc1ccc2c(c1)sc(n2)N(C[C@H]3CCCO3)C(=O)C(c4ccccc4)c5ccccc5 C22858690
CCc1ccc2c(c1)sc(n2)N(C[C@H]3CCCO3)C(=O)c4ccc(cc4)SC(C)C C22858696
CCN(CC)C(=O)Oc1ccc2c(c1c3ccc(cc3)C)ccn2Cc4cccc(c4)F C23459789
CCSc1ccc(s1)S[C@H](CC(=O)c2ccccc2)c3cccc(c3)[N+](=O)[O-] C27497650
Cc1cc(ccc1Cl)OCc2ccc(o2)C(=O)OCc3ccc(cc3)Br C28577923
CCCOC(=O)CSc1c(c(c2c(n1)/C(=C\c3ccccc3)/CC2)c4ccccc4)C#N C31934207
C=CCn1c(nnc1SCc2ccc(cc2)Cl)COc3ccc(c(c3)Cl)Cl C32604818
c1ccc(cc1)c2c(n(cn2)CC(=O)c3ccc(cc3)Oc4ccccc4)c5ccccc5 C32684237
CCN(CC)C(=O)c1csc(n1)c2ccc(cc2)OCc3ccc(c(c3)Cl)Cl C34712124
CC1=C([C@@H](CC(=O)N1Cc2ccc(cc2F)F)c3ccc(cc3)C(C)C)C(=O)OCC=C C35833559
CC1=C([C@H](CC(=O)N1Cc2ccc(c(c2)F)F)c3ccc(cc3)C(C)C)C(=O)OCC=C C35833565
Cc1c(cc(n1c2ccc(cc2)OC)c3ccc(cc3)F)/C(=N\OCc4ccccc4F)/C C35843469
C[C@H](CCCOC(=O)C)[C@@H]1CC[C@@H]2[C@@]1(C=C[C@@H]3[C@@H]2CC[C@@H]4[C@@]3(CC[C@H](C4)OC(=O)C)C)C C36371253
C/C(=C\C=C(/Cl)\C=C)/CC1(C(=O)OC(OC1=O)(C)C)C/C(=C/C=C(\Cl)/C=C)/C C38187425
CCc1ccc2c(c1)sc(n2)N(Cc3ccccn3)C(=O)C(c4ccccc4)c5ccccc5 C36712337
CCc1ccc2c(c1)sc(n2)N(Cc3cccnc3)C(=O)C(c4ccccc4)c5ccccc5 C36675056
c1ccc(cc1)SCCC(=O)N(c2nc3ccc(cc3s2)F)/N=C/c4ccc(cc4)F C39714108
C[C@H](C(C)C)N(Cc1cccn1Cc2ccccc2)S(=O)(=O)c3ccc(cc3)C(C)(C)C C35302396
C[C@H](CCCOC(=O)C)[C@@H]1CC[C@@H]2[C@@]1(C=C[C@@H]3[C@@H]2CC[C@H]4[C@@]3(CC[C@H](C4)OC(=O)C)C)C C43757767
c1ccc(cc1)COc2ccc(cc2)[C@@H]3CC(=O)N=C([C@H]3C#N)SCc4ccccc4Cl C51017038
CCOC(=O)[C@H](C)Sc1nc(cc(n1)C(F)(F)F)c2ccc(cc2Cl)Cl C58976548
CCOc1cc(ccc1OCc2ccc(cc2Cl)Cl)/C=C(\C#N)/C(=O)c3ccccc3 C14150463
CC(C)c1ccc(cc1)N(c2nc3ccccc3s2)C(=O)CCSCc4ccccn4 C59361549
Cc1ccccc1C(=O)N(CCN(c2ccccc2)C(=O)c3ccccc3C)c4ccccc4 C59518704
CCOc1ccc(cc1)N(c2nc3ccccc3s2)C(=O)CCc4cccc(c4F)F C60337003
Cc1ccc(c(c1)C)c2csc3c2c(ncn3)N(CCc4ccccn4)Cc5ccccc5 C62046494
Cc1ccn2c(c1)ncc2[C@H](CC(=O)N[C@H](C)CCc3ccccc3)c4ccccc4F C04158068
Cc1ccc(o1)CN(Cc2ccccc2)C(=S)Nc3ccc(cc3)Oc4ccccc4 C03036071
Cc1c(c(on1)C)CSc2ccccc2C(=O)Nc3ccccc3Cc4ccccc4 C08941633
CCCO[P@@](=O)(c1ccc(cc1)N(C)C)[C@H](c2ccc(cc2)Cl)Nc3ccccc3 C02371302
c1ccc(cc1)Cc2ccccc2NC(=O)COC(=O)c3ccc(s3)Br C09605879
C[C@@H](CCc1ccco1)NC(=O)CSc2c3ccc(cc3nc4c2CCCC4)Cl C09612229
C[C@H](CCc1ccco1)NC(=O)CSc2c3ccc(cc3nc4c2CCCC4)Cl C09612230
Cc1ccc(c(c1)C(=O)c2ccccc2)NC(=O)C(c3ccccc3)(c4ccccc4)OC C10152087
c1ccc(cc1)Cc2ccccc2C(=O)OCC(=O)NC(c3ccccc3)c4ccccc4 C03215257
CCCN(CCC)S(=O)(=O)c1ccc2c(c1)[C@@H]3C=CC[C@H]3[C@@H](N2)c4c(ccs4)C C14455911
Cc1c(c(=O)[nH]c(n1)SCc2ccccc2Cl)CCSCc3ccc(cc3)OC C16854367
Cc1c(c(=O)[nH]c(n1)SCCSCc2ccccc2Cl)Cc3ccc(cc3)OC C16854807
c1ccc(cc1)COc2ccc(cc2)[C@H]3CC(=O)NC(=C3C#N)SCc4ccccc4Cl C09014871
Cc1cc(ccc1NC(=S)N(Cc2ccc(cc2)OC)Cc3ccc(cc3)OC)Cl C20352557
c1ccc(cc1)CN(Cc2ccccc2)C(=S)Nc3cc(nn3Cc4ccccc4F)Cl C20423644
CCCN(CCC)S(=O)(=O)c1ccc2c(c1)[C@H]3C=CC[C@@H]3[C@H](N2)c4ccc(s4)C C20689274
CCCN(CCC)S(=O)(=O)c1ccc2c(c1)[C@H]3C=CC[C@@H]3[C@H](N2)c4ccc(cc4)F C20754424
CCCCSc1nnc(s1)S[C@H](C)C(=O)Nc2ccc(cc2C(F)(F)F)Cl C21605294
C[C@@H](CCc1ccccc1)NC(=O)c2cncn2c3ccc(cc3)c4ccc(c(c4)F)F C23446731
CCCCCn1c2ccccc2nc1SCC(=O)Nc3cccc(c3)Br C25387453
Cc1ccc(c(c1)Br)NC(=O)COC(=O)C(c2ccccc2)c3ccccc3 C28278921
c1ccc(cc1)CCn2c3ccccc3nc2SCC(=O)NC4C5CC6CC(C5)CC4C6 C32693187
Cc1cccn2c1ncc2[C@@H](CC(=O)N[C@H](C)CCc3ccccc3)c4ccccc4F C33689421
Cc1cccn2c1ncc2[C@H](CC(=O)N[C@H](C)CCc3ccccc3)c4ccccc4F C33689423
c1ccc(cc1)[C@H](CC(=O)NC(c2ccccc2)c3ccccc3)c4cnc5n4cccc5 C35436049
Cc1ccc(cc1)CN(c2cccc(c2)CC(=O)Nc3cccc(c3)C)C(=O)CC(C)C C35854359
CC(C)CC(=O)N(c1cccc(c1)Cl)[C@H]([C@H](C)c2ccccc2)C(=O)NC(C)(C)C C36480906
CC(C)CC(=O)N(C)[C@H](c1c(cccc1Cl)Cl)C(=O)NC(C)(C)CC(C)(C)C C36524679
CC(C)(C)NC(=O)[C@H](C(c1ccccc1)c2ccccc2)N(C=O)c3ccccc3Cl C36544357
CCCCCC(=O)N(c1cccc(c1)Cl)[C@@H](c2ccccc2C)C(=O)NC(C)(C)C C36552475
CCCCCC(=O)N(c1cccc(c1)Cl)[C@H](c2ccccc2C)C(=O)NC(C)(C)C C36552476
CCCCC(=O)N(c1cccc(c1)Cl)[C@@H](c2ccc(cc2C)C)C(=O)NC(C)(C)C C36555082
CCC(=O)N([C@H](c1ccc(cc1)C(F)(F)F)C(=O)NC(C)(C)CC(C)(C)C)C(C)(C)C C36594231
CCC[C@@H](CNC(=O)CSc1nnc(s1)SC)c2ccc(cc2Cl)Cl C36812712
CCC(CC)C(=O)N[C@H](C)c1nc2ccccc2n1Cc3ccc(cc3)Br C40189358
Cc1cccn2c1ncc2[C@H](CC(=O)N[C@@H](C)CCc3ccccc3)c4cccc(c4)F C40373744
CC[C@@H](C(=O)NCc1ccccc1)Sc2c3ccccc3c(nn2)c4ccc(cc4)F C58450057
CC[NH+](CC)c1ccc(cc1)N(Cc2ccccc2OCc3ccccc3Cl)C(=O)C C59056608
CCOc1ccccc1NC(=S)N(Cc2ccc(cc2Cl)Cl)Cc3ccco3 C33696244
COc1ccc(cc1)CN(C[C@@H]2CCC=CC2)C(=S)Nc3cc(ccc3OC)Cl C59067461
Cc1ccc(c(c1)Cl)NC(=S)N(Cc2ccc3c(c2)OCO3)C[C@@H]4CCC=CC4 C33628440
Cc1ccc(c(c1)NC(=S)N(Cc2ccc3c(c2)OCO3)C[C@@H]4CCC=CC4)Cl C34856578
Cc1ccc(cc1Cl)NC(=S)N(Cc2ccc3c(c2)OCO3)C[C@H]4CCC=CC4 C59188118
CCN(CC)c1ccc(cc1)/C=N/c2c(c3c(s2)CCCC3)C(=O)Nc4ccccc4 C59720359
CCCCC(=O)[C@@H]1/C(=N/CCC2=c3ccccc3=[NH+][C@@H]2C)/C[C@@H](CC1=O)c4ccccc4 C63514640
CCC/C(=N\CCC1=c2cc(ccc2=[NH+][C@@H]1C)C)/C3=C(C[C@@H](CC3=O)c4ccccc4)[O-] C63514673
CCCC(=O)[C@@H]1/C(=N/CCC2=c3cc(ccc3=[NH+][C@@H]2C)C)/C[C@H](CC1=O)c4ccccc4 C63514716
c1ccc(cc1)/C=N/C(=C(/C#N)\NCc2ccccc2Sc3ccc(cc3)Cl)/C#N C02151575
CCn1cc(c2c1cccc2)CN(C3CCCCCC3)C(=S)Nc4ccccc4OC C20212729
C[C@H](c1ccc(cc1)CC(C)C)C(=O)Nc2cccc(c2)C(=O)N(C)Cc3ccccc3 C66199106
C#CCSc1c(c(cc(n1)c2cccs2)C(F)(F)F)C#N C03131878
c1ccc(cc1)CSc2c3c4c(sc3ncn2)CCC4 C01050855
CC(C)(CCC1=C(C(=O)c2ccccc2C1=O)Cl)Cl C01668090
CSc1ccc(s1)C(=O)C(=O)c2ccc(s2)SC C01638761
c1ccc(c(c1)COc2ccc(cc2Br)F)C#N C11834222
c1ccc(cc1)c2csc(n2)/C(=C\c3ccc(cc3)F)/C#N C13739137
c1ccc(cc1)[C@H]2C(=C(C(=O)C2=O)c3ccccc3)c4ccccc4 C01639583
CCCN(CCC)C(=O)c1ccc(cc1F)Br C19477289
COCOc1c(cc(cc1Br)Cl)Br C22001308
Cc1ccc(c(c1)C)/C=C(\C#N)/c2ccc(cn2)C(F)(F)F C22958438
c1ccc(cc1)[C@@H](Cc2ccc(cc2)Br)N=C=O C32187024
c1nc2c(c3c(s2)CCCC3)c(n1)SCCBr C33500585
Cc1cc(c(cc1OC)C)c2c(sc(n2)C)CCCl C36178325
Cc1ccccc1[C@H](C#N)C(=O)c2ccc(cc2)Br C37344333
C[C@H](CC(C)C)N(C)C(=O)c1ccc(cc1Br)F C37499832
c1csc(n1)SCC(=O)c2cc(sc2Cl)Cl C40677180
CN(Cc1cc(sc1)Br)c2ccccc2C=O C42362769
CCN(CC(F)(F)F)c1ccc(c(c1)C(F)(F)F)C#N C42780493
CC[C@@H]1CC[C@H]([C@@H](C1)CCS(=O)(=O)CC)Br C43663945
c1ccc(c(c1)CS(=O)(=O)c2ccccc2Br)F C47639451
Cc1ccc(cc1C)S(=O)(=O)[C@@H](C)c2ccccc2Cl C47649391
CC(C)CCC(=O)N(C)Cc1cc(cs1)Br C48069503
C=CCN1C(=O)/C(=C\c2cc(cc(c2)Cl)Cl)/SC1=S C48642707
c1cc(c(cc1Br)F)CSc2nccn2C3CC3 C48643741
Cc1cc(c(n1[C@H](C)c2ccc(s2)Cl)C)C(=O)CCl C49146896
Cc1cccc(c1)S(=O)(=O)Cc2ccc(s2)Br C49416056
c1ccc(c(c1)[C@H](C#N)C(=O)c2cc(cc(c2)Cl)Cl)F C49671503
Cc1cc(cc(c1OC[C@H]2CCOC2)C)CBr C49689209
CC[C@H](C)N(CC)c1c(cc(cn1)Br)CCl C50043354
CC1CCC(CC1)(CBr)OC[C@H]2CCCCO2 C50480707
c1cc(cc(c1)F)[C@H](CBr)OC[C@@H]2CCCCO2 C50480738
Cc1cc(ccc1N(C)Cc2cc(cs2)Br)C=O C50544992
COc1cc(c(c(c1)F)[C@H]([C@@H]2CCCCO2)Br)F C50972739
c1cc(c(c(c1)Cl)[C@H](C#N)C(=O)c2ccc(s2)Cl)F C51172082
c1cc(cc(c1)F)n2c(nc3c2c(c(cc3)F)F)CCCl C53170845
C[C@@H](CCl)C(=O)N(C)[C@H](C)c1ccc(cc1Cl)Cl C54714404
Cc1c(c(n(n1)Cc2ccc(cc2Cl)F)C)[C@H](C)Cl C54740075
CC[C@@H](c1c(nn(c1C)Cc2cc(ccc2F)F)C)Cl C54740338
c1cc(ccc1Cc2nccc(n2)CCl)Br C54793344
Cc1ccc(c(c1)Br)O[C@H](CC#N)c2ccccc2 C55021660
C=C(COc1ccc(cc1Br)C=O)Br C58395583
CC(C)N(CC(F)(F)F)C(=O)Cc1ccc2c(c1)CCCC2 C58987823
Cc1ccc(s1)CN(c2cc(ccc2Cl)Cl)C(=O)C C59054876
CC(C)N(CC(F)(F)F)C(=O)c1cc(cc(c1)Cl)Cl C60711375
CC(C)[C@H]1CC[C@H]([C@@H](C1)CCS(=O)(=O)C)Br C54630358
Cc1ccc(c(c1)C)[C@@H](c2cccnc2OC)Br C61446310
CCc1ccc(cc1)[C@@H](c2cccnc2OC)Br C61446352
c1cc(c(cc1Br)Br)OCCC=O C62545339
CC[C@@H](C#N)Oc1ccc(cc1Br)CBr C62703516
C[C@H](Cc1ccc2cc(cc(c2n1)C(F)(F)F)Cl)C#N C62712257
CCN1C(=O)[C@@H](SC1=S)/C=N/[C@@H]2CCC[C@H]([C@@H]2C)C C04678910
CC(C)CC1=C/C(=C/c2ccc(o2)Br)/C(=O)O1 C00502348
Cc1ccc(c(c1)CSC2=NCCN2C(=O)CCl)C C06814085
Cc1ccc(cc1)S(=O)(=O)N(C)[C@H](C)c2cccs2 C10518899
COC(=O)c1cc(cnc1)c2c(c(c(c(c2F)F)F)F)F C16948039
Cc1c2ccccc2nc(c1CC(=O)N(C)[C@H](C)C3CC3)C C25715701
CC1CCN(CC1)S(=O)(=O)c2ccc(cc2)CBr C32233354
Cc1ccc(cc1)CN(C)S(=O)(=O)c2ccc(s2)C C32550275
CCN1CCN(CC1)C(=O)[C@@H]2[C@H](C2(C)C)C=C(Cl)Cl C35299898
CC(=O)N(C)/C(=N\c1ccc(cc1)Br)/c2ccccc2 C06856635
Cc1cc(c(n1c2cccc(c2C#N)F)C)C(=O)[C@H](C)Cl C36158417
Cc1nc(c(s1)CCCl)c2ccc3c(c2)OCCCO3 C36179676
Cc1ccc(cc1S(=O)(=O)N(C)C(C)C)Br C37388827
Cc1ccc(c(c1)Br)S(=O)(=O)N(C)C(C)C C37396622
CN(C)c1c(c(cc(n1)c2cccs2)C(F)(F)F)C#N C20458571
CCn1cc(c2c1cccc2C)[C@H]3CCCN3C(=O)C(C)C C40821174
C[C@H](c1ccc(c(c1)Br)OC)[C@H](C#N)N(C)C C41496498
C[C@](Cc1ccc(cc1)Br)(C#N)N2CCOCC2 C41543028
CN(Cc1cc(sc1)Br)C(=O)c2ccc(o2)Cl C42303989
c1ccc(c(c1)[C@@H](C#N)C(=O)c2ccc(o2)Br)Cl C44268289
C[C@H]1C(=C2C(=NC(=NC2=O)[C@@H](C)Sc3ccc(cc3)F)S1)C C44645704
Cc1c(cn(n1)C)C(=O)/C=C/c2ccccc2Br C47380314
c1ccc2c(c1)nc(s2)[C@@H](C#N)C(=O)c3ccc(s3)Cl C06476803
Cc1c(sc2c1c(ncn2)S[C@@H](C)c3cccnc3)C C48833753
CCc1c(sc(n1)n2c(cc(c2C)C(=O)CCl)C)C C49185713
CN(Cc1ccc(cc1)Br)c2c3ccsc3ncn2 C22343034
C[C@@H](c1nc2cc(ccc2n1Cc3nccs3)Cl)Cl C49534410
Cc1ccc(c(c1)C)O[C@H](C)C(=O)N2CCSC2=S C49897325
Cc1ccc(c(c1)OCc2nc(c(s2)C(=O)C)C)Cl C49897856
C[C@@H](c1nc2cc(ccc2n1[C@H]3CCC[C@@H]3OC)F)Cl C50375996
c1cc(sc1)COCc2nc3c(ccs3)c(n2)Cl C50841017
c1cc(c(c(c1)Cl)[C@@H](C#N)C(=O)[C@H]2CCCCO2)Cl C50963793
C[C@H]1CN(CC(O1)(C)C)C[C@@H]2C[C@@H](CCC2=O)C(C)(C)C C53929527
CCC(C)(C)C(=O)c1cc2c(cc1Br)OCCO2 C54402123
Cc1c(cccc1Cl)n2c(c(c(n2)C)C(=O)CCl)C C57626400
CC(C)c1nc2cc(c(cc2n1CCCC#N)Cl)Cl C57869275
Cc1cc(n(n1)C)S[C@@H](C)C(=O)c2ccc(cc2F)F C52310949
Cc1cccc(c1)N(CCC#N)C(=O)c2cc(sc2C)C C61110556
Cc1ccc(cn1)Cn2c3ccc(cc3nc2[C@H](C)Cl)F C62057404
Cc1ccc2c(c1)nc(n2Cc3ccc(nc3)C)[C@H](C)Cl C62057422
C[C@@H]1CN(C[C@@H](O1)C)C[C@@H](c2ccc(cc2)N(C)C)Cl C62347547
CCc1ccc(s1)C(=O)c2ccc3c(c2)CCC(=O)N3C C62806351
CC[C@H](C1=NS(=O)(=O)c2c1cccc2)[C@@H](C)Br C63044819
Cc1cccc2c1nc(cc2C)SCC(=O)C3=NC=CC3 C39760618
c1c(nc(s1)C2CCCC2)CS(=O)(=O)C3CCCC3 C63926597
C1C=CC[C@@H]2[C@@H]1C(=O)N(C2=O)CCC34CC5CC(C3)CC(C5)C4 C21277079
c1cc(c(cc1C(=O)/C=C/c2csnn2)Br)F C58279712
CCN(c1ccc(c(c1)F)F)C(=O)c2cc(oc2)Br C66292596
Cc1nnc(o1)[C@@H](C)Sc2ccc(cc2)c3ccccc3 C66409812
CCc1nc(cs1)CC(=O)N2CCC[C@H]3[C@H]2CC[C@@H](C3)C C67519127
C(C#C[C@@H](c1c(c(c(s1)Cl)Cl)Cl)O)O C02298159
C[C@@H](C1=CC[C@H]2[C@@]1(CC[C@@H]3[C@@H]2CC=C4[C@@]3(CC[C@@H](C4)O)C)C)O C05275176
C[C@@H]([C@@H]1CC[C@@H]2[C@@]1(CC[C@@H]3[C@@H]2CCC4=C[C@@H](CC[C@@]34C)O)C)O C05275242
C[C@]12CC[C@@H]3[C@@H]([C@@H]1CC[C@@H]2O)CC[C@@H]4[C@@]3(CC(=CC4)CO)C C08615809
c1c(cc(c(c1N)OC(F)F)Br)Cl C08728671
c1cc(ccc1N)Oc2ccc(cc2Cl)Br C11804897
Cc1ccc(s1)[C@@H](c2ccccc2C(F)(F)F)N C19969800
CC1([C@H]2CC[C@@]34C[C@@H](CC[C@H]3[C@]2(CC[C@H]1O)C)C(=C4)CO)C C31160163
Cc1ccc(c(c1)C)c2csc(n2)Cc3ccc(cc3)N C31947679
CN(Cc1cc(ccc1F)Br)c2ccc(cc2)N C20374717
c1cc(c(cc1Sc2ccc3c(c2N)ncs3)F)F C35345066
c1cc(sc1[C@H](c2cc3c(s2)CCC3)N)Cl C35381250
CC(C)(C)c1ccc(c(c1)N)I C36532892
CC(C)N(C)c1ccc(c(c1)C(F)(F)F)C(=S)N C36805662
Cc1c(c(c(c(c1C)C)[C@@H](C(C(F)(F)F)(F)F)N)C)C C37034604
c1cc(c(cc1Br)CSc2ccncc2N)F C37190251
Cc1cc(ccc1SCCSc2ccccc2F)N C37193578
CC(C)COc1c(cc(cc1Br)Cl)N C37288200
Cc1ccc2ccn(c2c1)Cc3cc(ccc3Cl)N C37403212
c1cc(c(cc1Br)F)N[C@H]2CCC[C@H]2O C37689765
c1cc(c(cc1Br)F)N[C@H]2CCCC[C@H]2O C37691104
CSc1c2cc(ccc2ncc1N)Br C38063489
c1cc(cc(c1)N)c2csc(n2)c3ccc(c(c3)F)F C40887271
C[C@H](c1ccc(cc1)N)Oc2ccccc2Br C40909117
Cc1ccc(c(c1)Br)O[C@H](C)c2ccc(cc2)N C40909135
Cc1csc(n1)[C@@H](c2ccc(cc2)C(F)(F)F)N C41182030
CC(C)c1csc(n1)[C@@H](c2c(cccc2Cl)Cl)N C41182689
c1cc(c(cc1Br)F)[C@@H](c2nc3c(s2)CCC3)N C41183686
Cc1ccc(s1)[C@@H](CO)Nc2ccc(cc2)Cl C41677322
C[C@@H](c1ccccc1N[C@@H](C)c2c(cccc2F)F)O C49542128
Cc1ccc(c(c1)[C@@H](C)Nc2ccccc2[C@H](C)O)C C49542326
C[C@@H](c1ccccc1NCc2ccc(s2)Cl)O C49542636
Cc1cc(c(s1)C)[C@@H](C)Nc2ccccc2[C@H](C)O C49542699
Cc1ccc(c(c1)C)[C@@H](CNc2ccc(c(c2)C)C)O C49860963
Cc1ccccc1N(C)c2ccc(cc2Br)N C49979846
CN(c1cccc(c1)F)c2ccc(cc2C(F)(F)F)N C50003316
c1cc(c2c(cc(nc2c1F)C(F)(F)F)N)Br C50868303
CCc1cc(c2cc(cc(c2n1)F)Br)N C50869865
C[C@H]1CCC[C@@H](C1)Sc2c(cc(cn2)Br)N C54689100
CC(C)(Cc1c(ccc(c1Cl)Cl)Cl)C(=S)N C57905034
Cc1ccc(cc1N)c2csc(n2)Cc3ccccc3F C58014941
c1cc(c(cc1F)SCc2ccc(s2)C#CCN)F C43685798
c1cc(c(cc1N)Br)N2CCC[C@@H]2C3CCCC3 C59471669
Cc1ccc(cc1)[C@H](CN)N(C)c2ccc(cc2C)C C49978218
c1cc(c(cc1N)F)SCc2c(ccc(n2)Cl)Cl C61630334
c1cc(c2c(cc(nc2c1Cl)C(F)F)N)Br C61692513
C[C@@H](C(C)C)N(C)c1ccc(c(c1)Cl)C(=S)N C61849353
CCc1c(sc(n1)[C@@H](c2cc(c(c(c2)F)F)F)N)C C62719459
c1cc2c(cc1N)sc(n2)Sc3ccc(c(c3)F)F C63105127
CCC/[NH+]=C(/Nc1ccc(cc1)Br)\[S-] C13482575
CC(=O)NC(=S)Nc1cc(c(cc1Cl)Cl)Cl C08555170
Cc1cccc2c1[nH]c(=O)c(c2)CNc3c(cccc3C)C C12492334
C[C@@H]1Cc2ccccc2N1C(=O)[C@@H](C)Sc3ccc(cc3)N C13578892
Cc1ccc(cc1Cl)NC(=S)Nc2cccc(n2)C C07143446
c1ccc2c(c1)cc(c(=O)[nH]2)CNc3cc(cc(c3)F)F C20092117
c1cc(sc1)[C@@H]2[C@@H](SC(=C2C#N)N)C(=O)c3cccs3 C00062853
C[C@]12CCCC([C@@H]1C(=O)C[C@]34[C@H]2CC[C@H](C3)C(=C)C4)(CO)CO C31154854
Cc1cc(ccc1Br)NC[C@@H](c2ccco2)O C32160037
Cc1c(c(c(n1[C@H](C)C(C)C)C)C(=O)N)c2cccs2 C33703967
C/C(=N/NC(=S)NC)/c1ccc(s1)Br C35772408
CN(Cc1cc(ccc1Cl)N)c2cccc(c2C#N)F C37673028
C[C@@H](c1ccccc1F)N(C)C(=O)c2cc(ccc2N)F C37807444
C[C@H](c1cc(ccc1F)F)N(C)C(=O)c2ccccc2N C37839667
c1cc(c(c(c1)F)C#N)NC[C@H](c2ccc(c(c2)F)F)O C37863823
Cc1cc(cc(c1N[C@@H](C)c2cc[nH]n2)C)Br C37908407
c1cc(ccc1O)SCC(=O)Nc2ccc(c(c2)F)F C37995570
c1cc(ccc1O)SCC(=O)Nc2cc(ccc2F)F C37995610
c1cc(c(cc1C(F)(F)F)N)n2cc(cn2)Br C38053948
c1cc(ccc1N[C@H](CO)[C@H]2CCOC2)Br C38118026
Cc1ccccc1NC(=S)Nc2cccc3c2ccnc3 C13684471
CCN([C@H](C)c1ccc(cc1)F)C(=O)c2c(ccs2)N C40328569
CC(C)CCN(C)C(=O)c1cc(c(c(c1)Cl)Cl)N C40329084
Cc1c(cc(cc1F)C(=O)N(C)[C@H](C)c2cccs2)N C40330274
C[C@@H]1CCC[C@@H](C1)[NH2+][C@@]2(CCCC[C@@H]2C(C)(C)C)C(=O)[O-] C41796226
CC(C)N(Cc1ccccc1N)C(=O)[C@H]2C[C@H]3CC[C@@H]2C3 C42174108
C[C@H](c1cccc(c1)N)N(C)c2c(cccn2)Br C42376077
c1csc(c1Br)CSc2nnc(s2)N C43523155
CCc1ccc(s1)C(=O)Nc2ccc(cc2F)C#CCO C43640313
Cc1ccc(s1)[C@H](C)n2c(c(cn2)Br)N C43666375
c1cc(sc1)[C@@H](C2CC2)n3c(c(cn3)Br)N C43666511
C[C@@H](CC(C)C)n1c(c(cn1)I)N C43666690
CC[C@H](C)[C@H](C)n1c(c(cn1)I)N C43667178
C[C@H](c1cccc(c1)N)N(C)c2cccc(n2)C(F)(F)F C44271956
CC[C@H]1CCCCN1C(=O)C2(CCCCCC2)C(=S)N C44775022
C[C@@H]1CCC[C@@H](C1)N(C)C(=O)C2(CCCCCC2)C(=S)N C44778757
CN(Cc1ccccc1Cl)c2cc(ccn2)C(=S)N C48879315
c1cc(c(cc1N)Cl)CS(=O)(=O)c2ccc(cc2F)F C49964328
Cc1ccc(c(c1)C)N(C)C(=O)C2(CCCCC2)C(=S)N C49990653
CN(c1ccccc1F)C(=O)c2cc(ccc2Br)N C50000690
c1c(c(cc(c1F)F)N)C(=O)N2CCC[C@@H]2C3CCCC3 C50018139
c1cc(c(cc1SCc2nc(c3ccsc3n2)N)F)F C50837974
Cc1ccnc(n1)Sc2ccc(cc2C(F)(F)F)N C51331025
C[C@H]1CCC[C@](C1)(CO)NC(=O)[C@@H]2Cc3ccccc3S2 C53106388
Cc1ccc(cc1C)NC(=O)[C@H](c2ccc(c(c2)C)F)O C57598788
Cc1ccc(s1)[C@@H](C)N[C@@H]2c3cc(cc(c3NC2=O)F)F C49162275
Cc1cc(n(n1)Cc2cc(ccc2F)Br)N C43664218
C[C@@H]1CCC[C@](C1)(CO)Nc2ccc(cn2)Br C53111165
CC[C@@H]1c2cc(cc(c2NC1=O)[C@@H](c3ccccc3F)O)C C58092027
c1ccc(cc1)[C@H](CO)Nc2ccc(cn2)Br C63001589
c1cc(ccc1[C@H]2C[C@H]2NCc3cc[nH]n3)Br C66992192
c1c(cc(c(c1Cl)NNC(=O)CCl)Cl)Cl C00152817
C[C@]12CCN([C@]1(Nc3c2cccc3)C)C(=S)NCC=C C04623362
C/C(=N\N=C(\N)/SC)/c1ccc(cc1)Br C08552910
c1ccc2c(c1)cccc2c3csc(n3)[C@@H](c4ccncc4)N C19930701
Cc1cc(cc(c1N[C@@H]2CCCCNC2=O)C)Br C20071172
Cc1cc(c(s1)C)[C@@H](C)Nc2ccc(cc2)NC(=O)C C20086550
Cc1cc(c(s1)C)[C@H](C)Nc2cccc(c2)NC(=O)C C20089377
c1cc(c(cc1Br)F)c2ccc(o2)/C=C/C(=O)N C20160005
Cc1ccc(c2c1[C@H]3C=CC[C@H]3[C@H](N2)c4ccc(c(c4)O)OC)C C20690175
Cc1c(nc(s1)CON)c2ccc(cc2)Br C32182009
c1cc(c(cc1N)CS(=O)(=O)c2ccc(cc2F)F)Cl C35309177
Cc1c(cccc1N)CS(=O)(=O)c2cc(ccc2F)F C35676402
CN(c1ccc(cc1N)Br)C2CCOCC2 C36320456
C[C@H](c1cccc(c1)N)N(C)C(=O)c2cc(ccc2Cl)Cl C36738133
Cc1c(c(n[nH]1)C)CNc2ccc(cc2F)Br C36864531
c1cc(c(cc1Br)Cl)NCc2cc[nH]n2 C36900312
C[C@H](c1ccccc1F)Nc2cc(ccc2F)NC(=O)C C36918754
c1cc(ccc1NC(=O)c2ccc(cc2F)C#CCO)F C37568909
Cc1ccc(cc1N)C(=O)N(C)Cc2ccc(s2)Cl C37800066
C[C@H](c1cc[nH]n1)Nc2c(cc(cc2Br)F)F C37907082
c1cc(ccc1N[C@@H](CO)[C@@H]2CCOC2)Br C38118023
Cc1ccc(s1)[C@@H](C)N(C)C(=O)c2cc(ccc2N)Cl C40330727
Cc1ccc(s1)[C@@H](C)N(C)C(=O)c2cc(c(c(c2)F)C)N C40330781
Cc1ccc(s1)[C@@H](C)N(C)C(=O)c2cc(c(s2)C)N C40330820
c1cc(c(cc1N)C#N)OCc2ccc(cc2Br)F C40887437
Cc1cc(ccc1NC(=O)[C@@H](C(C)C)Br)O C41698325
Cc1c(sc2c1c(ncn2)Sc3c(cc(cc3F)N)F)C C42143951
CN(C[C@@H]1CCCCO1)c2ccc(cc2Br)N C43597144
CCc1ccc(s1)C(=O)N2c3ccc(cc3C[C@H]2C)N C43639641
Cc1cc(n(n1)Cc2ccc(cc2F)Br)N C43664745
CCc1ccc(s1)[C@@H](C)n2c(c(cn2)Br)N C43666505
Cc1cc(ccc1C(=O)N(C)[C@@H](C)c2ccccc2Cl)N C44748708
CN(C1CCCCC1)C(=O)C2(CCCCCC2)C(=S)N C44768207
CC(C)(C)CN(C)C(=O)c1ccc(c(c1)N)Br C45063644
C1CCC(CC1)(C(=S)N)C(=O)N2CCC[C@@H]2C3CCCC3 C45089100
CN(C[C@@H]1CCCCO1)c2ccc(c(c2)C(F)(F)F)N C48947513
Cc1ccc(c(c1)CS(=O)(=O)c2c(cc(cc2F)N)F)C C49258627
C[C@@H](c1cccc(c1)Br)NC(=O)c2cccc(c2)O C49570507
Cc1ccc(cc1NCc2cc(sc2C)C)C(=O)NC C49686271
c1cc(c(nc1)N)COc2ccc(cc2F)Br C52755302
Cc1ccc(s1)[C@@H](C)n2c3ccc(cc3nc2C4CC4)N C52855249
C[C@H](c1cccs1)N(C)C(=O)[C@](C)(c2ccccc2)N C52882272
C[C@@H]1CCC[C@@](C1)(CO)NC(=O)[C@@H]2Cc3ccccc3S2 C53106381
c1cc(ccc1Sc2c(nccn2)CN)Br C54378769
CS/C(=[NH+]/N=C/c1cc(ccc1O)Br)/[S-] C05527648
Cc1cc(n(n1)Cc2ccc(c(c2)Br)F)N C43664403
CC[C@@H](c1ccccc1)n2c(c(c(n2)C)Br)N C43668424
CC[C@@H](C(C)C)n1c(c(c(n1)C)I)N C43669350
CC[C@@H]1c2cc(cc(c2NC1=O)[C@H](c3cccs3)O)Cl C58105318
CC[C@@H]1c2cc(cc(c2NC1=O)F)[C@@H](C3CCCCC3)O C58108562
CC(C)c1ccc2c(c1)cc(c([nH+]2)N(C)C)CCC[NH3+] C11986165
Cc1cc(c(c(c1)C)[C@H](C[NH3+])[NH+]2C[C@@H](C[C@H](C2)C)C)C C21012422
CCC[C@H]1CC[C@H]([C@@H](C1)N(C)C2CC[NH+](CC2)C)C[NH3+] C35234784
C[C@@H](C(C)C)[NH+](C)[C@@H](C[NH3+])c1ccc(c(c1)Br)F C36786862
Cc1ccc(c2c1[C@@H](C[C@H]2[NH+]3CCC[C@@H](C3)C[NH2+]C)C)O C40593052
CC1CCC(CC1)(C[NH3+])N2CCC(CC2)[NH+]3CCCCC3 C40693823
C[NH+](C)Cc1cccc(c1)[C@H](c2cc(cc(c2)F)F)[NH3+] C41654225
c1ccc(cc1)N(CCC[NH3+])c2cc[nH+]c3c2cccc3 C41719989
Cc1ccccc1C[NH+](C)[C@@H](c2ccc(cc2)Cl)[C@@H](C)[NH3+] C42945192
CC[C@@H]([C@@H](c1ccc(cc1)Br)[NH+](C)C)[NH3+] C42952465
CC[C@@H]([C@H](c1ccc(cc1)Br)n2cc[nH+]c2C)[NH3+] C42955864
CCc1[nH+]ccn1[C@@H](c2cccc(c2)Cl)[C@H](CC)[NH3+] C43016961
C[C@H]([C@H](c1cccc(c1)Br)[NH+](C)C(C)C)[NH3+] C43019898
CC[C@H]([C@H](c1ccccc1C)[NH+]2C[C@@H](C[C@@H](C2)C)C)[NH3+] C43033896
Cc1ccccc1[C@@H]([C@@H](C)[NH3+])[NH+](C)Cc2ccc(o2)C C43034750
Cc1ccccc1[C@@H]([C@@H](C)[NH3+])N2CC[NH+](CC2)C(C)(C)C C43036306
CC1CC[NH+](CC1)[C@@H](c2ccccc2Br)[C@H](C)[NH3+] C43090301
C[C@H]([C@H](c1ccc(s1)Cl)N2CC[NH+](CC2)C(C)(C)C)[NH3+] C43253354
Cc1ccc(o1)[C@H]([C@H](C)[NH3+])[NH+]2CCC[C@@H]3[C@@H]2CCCC3 C43364499
Cc1cc(cc(c1)[C@@H](C[NH3+])[NH+](C)[C@@H]2CCCC[C@@H]2C)C C43394497
c1c2c([nH+]c(c1C[NH3+])N3CC[C@@H]4CCCC[C@@H]4C3)CCC2 C43405289
C[C@H](c1cccs1)N(C)c2c(cc3c([nH+]2)CCCC3)C[NH3+] C43409835
C[NH+](Cc1ccc(s1)C#CC[NH3+])Cc2ccc(s2)Cl C43683818
C[C@@H]1CCC[C@@H](C1)[NH+](C)Cc2c(ccs2)C#CC[NH3+] C43683857
Cc1cc([nH+]c(c1C[NH3+])N2CCC[C@@H]2C3CCCC3)C C45064354
CC[C@@H]1CC[C@@H]([C@@H](C1)[NH+]2CCN(CC2)C(C)(C)C)C[NH3+] C48926531
Cc1cc(c(s1)C)[C@H](C[NH3+])[NH+](C)Cc2ccc(cc2)Cl C49687408
Cc1cc([nH+]c(c1C[NH3+])N(C)[C@H](C)c2cccs2)C C49725709
Cc1ccccc1C[NH+](C)[C@H](c2ccc(s2)C)[C@@H](C)[NH3+] C43240427
Cc1ccc(cc1C)c2c(n3c([nH+]2)CCC[C@H]3C)C[NH3+] C49861106
C[C@@H]1CCn2c([nH+]c(c2CC[NH3+])c3ccc(cc3)C(C)C)C1 C49903317
Cc1ccccc1N(C)c2c3ccccc3[nH+]cc2C[NH3+] C49977645
Cc1cc(c(s1)C)[C@H](C[NH3+])[NH+]2CCC(CC2)C(C)(C)C C50346135
C1CC[C@@H]([C@H](CC1)N2CC[NH+](CC2)C3CCCC3)C[NH3+] C52060554
C[C@H]1CCC[C@@H](C1)[NH+](C)Cc2c(c3ccccc3o2)C[NH3+] C52513866
CCC(C)(C)[C@H]1CC[C@H]([C@@H](C1)N(C)C2CC[NH+](CC2)C)[NH3+] C52684813
C[C@@H]1CC[C@@H]([C@@H](C1)CN2CC[NH+](CC2)C3CCCC3)[NH3+] C53881173
CCC[C@@H]1CC[C@@H]([C@@H](C1)N2CC[NH+](CC2)[C@@H](C)CC)[NH3+] C55065275
c1c([nH+]c([nH]1)CC[NH2+]C2CC2)C34CC5CC(C3)CC(C5)C4 C37613661
CCC1CCC(CC1)(C[NH3+])N(C)C2CC[NH+](CC2)CC C42615745
Cc1cc(c2c(c1)[C@@](CCCO2)(CC[NH+](C)C)C[NH3+])C C62670150
CC(C)[C@@H]1CC[C@H]([C@@H](C1)N2CCC[NH+]3CCC[C@@H]3C2)[NH3+] C62940627
CC[C@@H]1CC[C@H]([C@@H](C1)CN2CCC[NH+]3CCC[C@@H]3C2)[NH3+] C62942053
CCC[C@@H]1CC[C@H]([C@@H](C1)CN2CCC[NH+]3CCC[C@@H]3C2)[NH3+] C62942061
CC[C@H]([C@H](c1ccc(o1)C)[NH+]2CCC3(CCCC3)CC2)[NH3+] C62952129
C[NH+](C)[C@@H]1CCN(C1)C[C@@H](C23CC4CC(C2)CC(C4)C3)[NH3+] C62964912
C1CCC(CC1)[C@@H](C[NH3+])N2CC[C@@H](C2)[NH+]3CCCCC3 C62978616
CCC[C@@H]1CC[C@H]([C@@H](C1)N2CC[C@@H](C2)[NH+]3CCCC3)[NH3+] C62979094
c1ccc(cc1)c2ccc3=[NH+][C@H]4[C@H](CCCC4=c3c2)[NH2+]CCO C63258803
c1cc(c(cc1N)Cl)[C@@H]2[NH+]=c3ccc(cc3=[NH+]2)Cl C63303295
CC(C)CN1C(=O)/C(=C/[C@@H]2CCC=CC2)/SC1=S C02707184
Cc1ccccc1/C=C\2/C(=O)N(C(=S)S2)C(C)(C)C C05371119
CC(C)CN1C(=O)/C(=C\[C@H]2CCC=CC2)/SC1=S C05497837
Cc1ccc(cc1)/C=C/2\C(=O)N(C(=S)S2)CC(C)C C01182221
COC(=O)C12C3C4C1C5C2C3C45I C01626432
CC[C@]12CC[C@H]3[C@H]([C@@H]1CCC2=O)CCC4=C3CC=C(C4)OC C05955124
CN1C(=O)/C(=C\c2ccccc2C(F)(F)F)/SC1=S C05123872
Cc1ccc(c(c1)S(=O)(=O)CCBr)C C19788584
Cc1ccc(cc1)CSc2nn(c(=S)s2)C C22611288
CC[C@H]1CCCN(C1)C(=O)[C@H](C(C)C)Br C36169341
Cc1cc(c(n1c2cccc(c2)F)C)C(=O)[C@@H](C)Cl C37327260
c1cc(c(cc1[C@H](C#N)N2CCCCC2)Br)F C37355742
CCc1ccc(s1)Cn2cc(cn2)Br C38074732
CCO[C@H]1C[C@]2(CC[C@@H](C2)Cl)N(C1)Br C39506869
CC(C)N1C(=O)/C(=C/c2cccc(c2)F)/SC1=S C39826475
Cc1ccc(cc1)[C@H](c2cccc(c2)S(=O)(=O)C)Cl C40268544
COc1cc(c(c(c1)F)[C@H](c2ccoc2)Br)F C40278389
CC(C)[C@H](c1ccc2c(c1)OCCCO2)Br C40280472
c1cc(ccc1[C@H](Cc2ccncc2)C#N)Br C41463454
CC[C@@H](C)C(=O)N(C)Cc1cc(sc1)Br C42303977
CN(Cc1cc(cs1)Br)[C@@H]2CCC[C@@H]2C#N C42399187
CC[C@H](CC#N)C(=O)c1ccc(cc1F)Br C43368526
CC1(COCCN1Cc2c(ccs2)Br)C C43511798
Cc1nnc(s1)SCc2c(ccs2)Br C43523236
CC(C)(C)[C@@H](C[C@H]1CCS(=O)(=O)C1)Br C43663191
c1c(csc1COC[C@@H]2CCCO2)Br C43687575
c1(c(nc(s1)C(F)(F)F)C(F)(F)F)C(=O)Cl C44154610
C[C@@H](CN(C)Cc1c(ccs1)Br)C#N C44424560
CC(C)C(=O)N(C)Cc1cc(cs1)Br C48069566
Cc1ccc(c(c1)/C=C\2/C(=O)N(C(=S)S2)C(C)C)C C48252695
c1ccc(c(c1)[C@@H](C#N)C(=O)c2c(cccc2F)F)F C49671684
c1c(cnc(c1CCl)OCC(F)(F)F)Br C50043770
c1c(csc1CN2CCCC[C@@H]2C=O)Br C54237844
Cc1cc(c(n1C)C)C(=O)CS[C@@H]2CCC[C@@H](C2)C C54692997
CC(=O)c1cnc(s1)Cc2ccccc2Br C55335738
c1cc(c(cc1C=O)Br)OC/C=C/Cl C57406903
Cc1nc(c(s1)C=O)c2ccc(cc2)Br C57579637
C[C@@H](C(C)C)N(C)C(=O)c1ccc(c(c1)C(F)(F)F)F C43567281
CCC(C(=O)N1CCCCC1)(C(F)(F)F)C(F)(F)F C03124618
CCN(Cc1ccc(s1)Br)C(=O)C(C)C C57467589
CN(Cc1c(ccc(n1)Cl)Cl)CC(F)(F)F C61630469
Cc1c(nc(s1)C=O)c2ccc(cc2)Br C61798299
C[C@H]1CN(C[C@@H](O1)C)C[C@@H](c2ccc3c(c2)CCC3)Cl C62346306
Cc1ccccc1CN(C)C(=O)c2cc(c(c(c2)F)F)F C63010883
CC[C@@H](c1c2c(ncn1)CCC2)[C@H](C)Br C63044600
Cc1cc(nc(n1)C(C)C)[C@@H](C)[C@@H](C)Br C63046000
C[C@@H](c1c2ccsc2ncn1)[C@H](C)Br C63046326
Cc1cc2ccccc2nc1[C@H](CBr)C#N C63107205
CC[C@@H](C)N(C)C(=O)c1ccc(s1)Br C40217852
CN(C(C1CC1)C2CC2)C(=O)c3csc4c3CCCC4 C50682261
C[C@@H]1c2c(sc(n2)CSc3ccccc3)C[C@]4([C@H]1[C@H]([C@@H](CC4)[C@H](C)C(=O)N5CCSCC5)O)C C03840657
CC(C)OP(=O)([C@H](c1ccc(cc1)Br)Nc2ccc(cc2)Br)OC(C)C C03082381
c1ccc(cc1)/C=C/C=C\2/C(=O)N(C(=S)S2)CCC(=O)Nc3ccc(c(c3)C(F)(F)F)Cl C08820421
c1ccc(c(c1)Cn2cc(c3c2cccc3)SCC(=O)Nc4ccccc4C(F)(F)F)Cl C09391795
c1ccc(cc1)C(c2ccccc2)C(=O)Nc3nc(cs3)c4ccc(cc4)I C03242514
c1cc(ccc1SCCCC(=O)Nc2nc(cs2)c3ccc(s3)Br)Cl C09910458
Cc1cc(c(cc1C)C(=O)C[C@@]2(c3cc(ccc3N(C2=O)Cc4cccs4)Br)O)C C09926163
c1ccc(c(c1)COc2ccc(cc2)/C=C(\C#N)/C(=O)Nc3ccccc3I)Cl C12555973
c1ccc(c(c1)NC(=O)CSc2c3c4c(sc3nc(n2)C5CC5)CCCC4)Br C12636120
Cc1ccc2c(c1)c(c(n2C[C@H](Cn3c(c(c(n3)C)Br)C)O)c4ccccc4)c5ccccc5 C02317083
c1ccc(cc1)CNC(=O)[C@H](c2ccccc2F)N(c3cccc(c3)F)C(=O)Cc4cccs4 C01331564
c1ccc(cc1)Cc2ccccc2NC(=O)[C@@H]3CS[C@@]4(N3C(=O)CC4)c5ccc(cc5)Br C03324824
c1cc(ccc1c2cc(c(c(n2)SCC(=O)Nc3ccc(cc3)F)C#N)C(F)(F)F)Br C16732296
Cc1nc(c(c(n1)O)CC[S@@](=O)Cc2cccc3c2cccc3)/C=C/c4ccc(cc4)Br C16855930
Cc1cc(ccc1NC(=O)CN(C)C(=O)CCCc2ccc(s2)Br)Br C17863131
c1ccc(cc1)[C@H]2C(=S)[C@H](C(=O)C(=C2O)[C@@H](c3ccc(cc3)Cl)C(C#N)C#N)c4ccccc4 C18119815
CCOC(=O)C1=C(NC2=C([C@@H]1c3cc(ccc3F)Br)C(=O)C[C@H](C2)c4cccs4)C C00717504
CCSCCOC(=O)C1=C(NC2=C([C@H]1c3cccs3)C(=O)C[C@H](C2)c4ccccc4Cl)C C02758794
Cc1cc(c(cc1CSc2ccc(cc2)Br)[C@H]3C4=C(CCCC4=O)NC(=C3C(=O)OC)C)C C08416708
C/C=C/Cc1c(c(c(nc1C)SCC(=O)Nc2cc(cc(c2)Br)Br)C#N)C C20160116
Cc1ccc(cc1Cl)N/C(=C(/C#N)\S(=O)(=O)c2ccccc2)/SCc3cccc(c3)F C20325254
Cc1ccc(c(c1)CS/C(=C(\C#N)/S(=O)(=O)c2ccccc2)/Nc3cccc(c3)SC)C C20325545
Cc1c(nn(c1NC(=S)N(Cc2ccccc2)Cc3ccccc3)Cc4ccccc4Cl)C C20343084
CSc1c(cccn1)C(=O)Nc2ncc(s2)Cc3cc(cc(c3)C(F)(F)F)C(F)(F)F C22865591
CC(C)CC[C@](c1ccc(cc1)Br)([C@H](CN2CCOCC2)c3ccc(cc3)Cl)O C27247787
CC[C@H](c1ccccc1)C(=O)Nc2cccc(c2)c3cn4cc(cc(c4n3)Br)Br C35701537
c1ccc(c(c1)CNC(=O)c2cc3c(n2Cc4ccc(cc4F)F)c(cs3)Br)F C35811379
CC(C)(C)CC(C)(C)NC(=O)[C@@H](c1ccccc1)N(C)C(=O)Cc2ccc(cc2)Br C36528398
Cc1ccc(cc1)[C@H](C(=O)NC(C)(C)CC(C)(C)C)N(C)C(=O)C(c2ccccc2)c3ccccc3 C36536238
CCCCNC(=O)[C@@H](c1ccc(cc1C)C)N(C(=O)Cc2ccc(cc2)Br)C(C)(C)C C36583869
C/C=C\[C@H](C(=O)NC(C)(C)CC(C)(C)C)N(C(=O)Cc1ccc(cc1)Br)C(C)(C)C C36583969
C[C@H](CC(=O)N([C@@H](c1ccc(cc1)C(F)(F)F)C(=O)NC(C)(C)C)C(C)(C)C)c2ccccc2 C36587996
c1ccc(c(c1)CNC(=O)c2cc3c(n2Cc4ccc(c(c4)F)F)c(cs3)Br)F C37542863
CSc1ccc(cc1)[C@@H](c2cccc(c2Cl)Cl)NS(=O)(=O)c3ccccc3C(F)(F)F C39196097
CC(C)Sc1cccc(c1)C(=O)Nc2nc(cs2)c3ccc(cc3)I C39735659
Cc1c(nc(s1)NC(=O)/C(=C/c2ccccc2)/c3ccccc3)c4ccc(cc4)Br C40970815
CCc1c(nc(s1)NC(=O)CCCOc2ccc(cc2C)C)c3ccc(cc3)Br C41015662
CCc1ccc(c(c1)Br)OCCCC(=O)Nc2c(c3c(c(=S)s2)C[C@@H](CC3)C)C#N C41017104
C[C@@H]1c2c(sc(n2)CSc3ccccc3)C[C@@]4([C@H]1[C@@H]([C@H](CC4)[C@H](C)C(=O)N5CCSCC5)O)C C43549049
c1ccc(cc1)P(=O)(c2ccccc2)[C@@H](c3ccc(cc3)Br)NS(=O)(=O)c4ccccc4 C03177658
Cc1ccc(c(c1)n2c(c(c(c2C)Br)/C=N/NC(=O)CSCc3ccccc3Cl)C)C C20243657
c1cc(c(c(c1)Cl)CN(C[C@@H]2CCCO2)C(=S)Nc3ccc(cc3)Br)Cl C34902557
c1cc(c(c(c1)Cl)CN(Cc2ccco2)C(=S)Nc3ccc(cc3C(F)(F)F)Cl)Cl C59095140
Cc1ccc(cc1)CN(Cc2ccc(cc2)OC)C(=S)Nc3ccc(c(c3)Cl)C(F)(F)F C59169054
c1cc(ccc1c2csc(n2)SCC(=O)Nc3c(cc(cc3Cl)Cl)Cl)Br C35132521
CCCOc1ccc(cc1/N=C/c2cc(cc(c2O)Br)Br)C(F)(F)F C59475453
c1cc(c(cc1/N=C/c2cc(ccc2O)Br)C(F)(F)F)OCC(C(F)F)(F)F C59475474
Cc1cc(cc(c1OCC(=O)N/N=C/C=C(/C)\CCC=C(C)C)Br)Br C34967579
Cc1ccccc1CS/C(=C(\C#N)/S(=O)(=O)c2ccccc2)/Nc3ccc(cc3)Br C20325307
Cc1ccc(cc1)C2=C(C(=O)N([C@H]2c3ccccc3Br)Cc4ccc(cc4)SC)O C45942217
C[C@@H]1c2c(sc(n2)CSc3ccccc3)C[C@]4([C@H]1[C@H]([C@H](CC4)[C@H](C)C(=O)N5CCSCC5)O)C C03840658
Cc1ccc(c(c1)C)/N=C/c2cc3c(cc2O)OC(=C([C@@H]3c4ccc(cc4)Br)C#N)N C01029885
C[C@H](C(=O)Nc1c(cc(cn1)C(F)(F)F)Cl)Oc2ccc(cc2Br)Br C08452282
CCNC(=S)NNC(=O)c1cc(nc2c1cc(cc2)Br)c3ccc(cc3)C(C)(C)C C02113024
c1cc(ccc1NC(=O)[C@@H]2CC=CC[C@H]2C(=O)OCC(=C(Cl)Cl)Cl)I C01085181
Cc1ccc(cc1)/C=C\2/C(=O)N(C(=S)S2)CCCCCC(=O)NC34CC5CC(C3)CC(C5)C4 C08819807
c1cc(ccc1C(=O)Nc2cc(ccc2OCC(C(F)F)(F)F)C(F)(F)F)Br C03089264
c1cc(ccc1CSc2nc(cs2)CC(=O)Nc3ccc(cc3)C(F)(F)F)Br C08854589
Cc1ccc(c(c1)CN2c3ccc(cc3[C@](C2=O)(CC(=O)c4ccc5c(c4)CCCC5)O)Br)C C08927705
c1cc(cc(c1)Br)c2csc(n2)/C(=C/Nc3cc(ccc3Cl)C(F)(F)F)/C#N C02285480
CCCO[P@](=O)(c1ccc(cc1)N(C)C)[C@H](c2ccc(cc2Cl)Cl)Nc3ccccc3 C02220778
c1ccc(cc1)c2cnc(n2c3ccccc3)SCC(=O)Nc4ccc(cc4)I C01430331
c1ccc(cc1)n2c(c(cn2)C(=O)Nc3ccc(c(c3)C(F)(F)F)Br)C(F)(F)F C10961155
c1ccc(cc1)C(CC(=O)OCC(=O)Nc2ccccc2I)c3ccccc3 C11398474
c1cc(c(cc1C(F)(F)F)Cc2cnc(s2)NC(=O)c3cc(cs3)Br)Cl C11690085
Cc1cc(cc(c1OCC(=O)N/N=C/c2ccc(s2)Br)Br)Br C12482894
C1CN(CCN1c2c(c(c(c(c2F)F)F)F)F)C(=S)NC(=O)CC34CC5CC(C3)CC(C5)C4 C14273772
c1ccc(cc1)Cc2ccccc2NC(=O)[C@@H]3CS[C@]4(N3C(=O)CC4)c5ccc(cc5)Br C03324828
C[C@H](Cc1cn(c2c1cc(cc2)Br)CC=C)NC(=O)C(c3ccccc3)c4ccccc4 C16888753
CCSCCOC(=O)C1=C(NC2=C([C@@H]1c3cccc(c3)F)C(=O)C[C@H](C2)c4cccs4)C C02190959
CCSCCOC(=O)C1=C(NC2=C([C@@H]1c3ccc(cc3)F)C(=O)C[C@@H](C2)c4cccs4)C C02994307
CCc1cccc(c1N/C(=C(/C#N)\S(=O)(=O)c2ccccc2)/SCc3cc(ccc3C)C)C C20325601
c1ccc(cc1)[C@H](C(=O)N/N=C(\CCCCl)/c2ccc(cc2)Br)Sc3ccccc3 C20509266
CCCOc1ccc(cc1)[C@H]2CC3=C([C@@H](CC(=O)N3)c4cc(ccc4F)Br)C(=O)C2 C21255903
c1ccc2c(c1)c3cccc(c3s2)c4cccc(c4)n5cncc5C(=O)NCc6cc(cc(c6)F)F C25165912
c1cc(cnc1)CSc2ccc(cc2)NC(=O)c3cc(c(s3)Br)Br C27121106
c1ccc(cc1)c2c(n(cn2)CC(=O)Nc3ccc(cc3)I)c4ccccc4 C32684169
CC(=O)/C(=N\Nc1c(cc(cc1Br)Br)Br)/C(=O)C(F)(F)F C02171751
c1ccc(cc1)CC(=O)NCCSc2nc(c(n2c3ccccc3)c4ccccc4)c5ccccc5 C33567812
Cc1ccc(c(c1)C)[C@@H](C(=O)NC(C)(C)CC(C)(C)C)N(c2cccc(c2)Cl)C(=O)CCS C36485457
CC(C)(C)CC(C)(C)NC(=O)[C@H](c1ccccc1)N(C)C(=O)Cc2ccc(cc2)Br C36528399
CC(C)(C)NC(=O)[C@@H](c1c(cccc1Cl)Cl)N(C(=O)Cc2ccc(cc2)Br)C(C)(C)C C36583945
c1cc(oc1CNc2cc(cc(c2OC(F)F)Br)Cl)I C37284079
Cc1ccc(cc1)c2nc(sc2)NP(=O)(/C=C(\Cl)/c3ccccc3)/C=C(\Cl)/c4ccccc4 C13305191
CCc1ccc(c(c1)Br)OCCCC(=O)Nc2c(c3c(c(=S)s2)C[C@H](CC3)C)C#N C41017107
Cc1cc(ccc1NC(=O)CCCOc2cc(c(c(c2Br)C)Cl)C)Br C41018145
C[C@@H]1c2c(sc(n2)CSc3ccccc3)C[C@@]4([C@H]1[C@H]([C@@H](CC4)[C@H](C)C(=O)N5CCCC5)O)C C43549065
CC(C)(C)NC(=O)[C@@H](c1ccc(cc1)C(F)(F)F)N(c2ccccc2)C(=O)CCC3CCCCC3 C36605860
c1ccc(cc1)c2ccc(cc2)c3csc(n3)/C(=C\Nc4ccc(cc4F)Br)/C#N C11853123
Cc1cc(cc(c1)n2c(c(c(c2C)Br)/C=N/NC(=O)CSCc3ccccc3Cl)C)C C20243660
Cc1ccc(cc1)n2c(c(c(c2C)Br)/C=N/NC(=O)CSCc3cccc(c3)Cl)C C20243662
Cc1cc(c(n1c2ccc(cc2)Cl)C)/C=N/NC(=O)CSCc3ccccc3Br C28216102
c1cc(cnc1)CN(Cc2ccc(cc2)Br)C(=S)Nc3cc(ccc3Cl)Cl C59169330
c1cc(ccc1c2csc(n2)SCC(=O)Nc3ccc(cc3Cl)Cl)Br C59216753
c1ccc(cc1)c2ccc(cc2)NC(=O)CSc3nc(cs3)c4ccc(cc4)Br C34703555
Cc1ccc(cc1)c2csc(n2)SCC(=O)Nc3ccc(c(c3)Br)Br C33828737
CCOc1c(cc(cc1I)/C=C(/C#N)\C(=O)Nc2ccc(cc2)C)Br C59335255
Cc1ccc(c(c1)NC(=S)N(Cc2ccccc2)C[C@@H]3C=CC(=N3)Cc4ccccc4Cl)C C63721608
Cc1ccc(cc1)C2=C(C(=O)N([C@@H]2c3cccc(c3)Br)Cc4ccc(cc4)SC)O C45942208
Cc1cc(c(c(c1Cl)C)Br)OCCCC(=O)Nc2ccc(cc2F)Br C64985016
Cc1c(sc(c1[C@H](c2ccc(cc2)OC(F)F)[NH+]3CCCC3)NC(=O)c4ccco4)C C08763382
C[C@@H]1c2cc3c(cc2CC[NH+]1CC(=O)Nc4ccc(c(c4)C(F)(F)F)Cl)OCCCO3 C09128822
c1cc(ccc1C2=NN3[C@H](C2)c4cc(ccc4OC35CC[NH2+]CC5)Br)OC(F)F C09210013
C[C@H]1CCc2c(sc3c2c(=O)[nH]c(n3)[C@H](C)[NH+]4CCC(CC4)c5nc6ccccc6s5)C1 C09222186
c1ccc(cc1)C(c2ccccc2)[C@@H](c3ccc4c(c3)C[NH+](CCO4)C5CCSCC5)O C12135169
C[C@@H](c1nc2ccccc2s1)[NH+](C)CC(=O)Nc3cccc(c3)I C12916806
c1ccc2c(c1)cccc2C[C@@]3(CCC(=O)N3)CCC(=O)N4CCC[NH+](CC4)C5Cc6ccccc6C5 C14880822
C[NH+](Cc1ccccc1Br)CC(=O)Nc2ccccc2I C16562885
C[C@@H](c1ccccc1Br)[NH2+]Cc2cn(nc2c3cccnc3)Cc4ccccc4 C17312615
C[C@H](c1ccc(cc1)Br)[NH2+]Cc2cn(nc2c3cccnc3)Cc4ccccc4 C17315058
CC(C)(C#Cc1ccc(s1)CN(C)C[C@@H]2CCC[NH+](C2)CCc3ccc(cc3)Cl)O C19228253
c1cc(ccc1/[NH+]=c\2/c(cc3cc(ccc3o2)Br)C(=O)Nc4nccs4)F C20616546
C[NH+]1CCN(CC1)S(=O)(=O)c2ccc3c(c2)[C@H]4C=CC[C@H]4[C@H](N3)c5c6ccccc6cc7c5cccc7 C20753456
C[NH+]1CCN(CC1)S(=O)(=O)c2ccc3c(c2)[C@H]4C=CC[C@@H]4[C@H](N3)c5c6ccccc6cc7c5cccc7 C20753459
CCN(CC)c1ccc2cc(c(=[NH2+])oc2c1)c3nc(cs3)c4ccc(cc4)Br C04397580
CC1CC[NH+](CC1)[C@H](CNC(=O)C2C[C@H]3CC[C@@H](C2)C34SCCS4)c5cccs5 C27573886
c1ccc(c(c1)[C@@H](CNC(=O)c2cc(=O)c3ccc(cc3o2)Br)[NH+]4CCCC4)Cl C28290002
Cc1ccc(c(c1)Br)NC(=O)C2CCN(CC2)c3c4cc(sc4cc[nH+]3)C C33171969
Cc1cc2c(s1)cc[nH+]c2N3CCC(CC3)C(=O)Nc4ccc(c(c4)F)Br C33171997
CC(C)c1ccc(cc1)NC(=O)[C@@H](C2CCCC2)[NH+]3CCN(CC3)C(=O)c4ccccc4F C36311761
Cc1c(n2ccccc2[nH+]1)CNc3c(cc(cc3Br)Br)Br C37248749
c1ccc2=[NH+]C(=O)[C@H](C=c2c1)C(=O)Nc3ncc(s3)Cc4cc(cc(c4)C(F)(F)F)C(F)(F)F C38778844
C[C@]12CCCC[C@@H]1CC[C@H]3[C@H]2CC[C@]4([C@@H]3CC[C@@]45CN(C(O5)(C)C)C(=O)CSC6=[NH+]CCN6)C C08856745
CC(C)[NH+]1CCC2(CC1)CC(=O)c3cc(ccc3O2)c4ccc(cc4)C(=O)NC(C)(C)C#C C39227314
c1ccc(cc1)C2=c3cc(ccc3=[NH+]C(=O)[C@H]2C4=NN[C@@H](C4)c5ccc(cc5)F)Br C39702184
C[C@]12C[C@H](CC(C1)(C)C)N(C2)C(=O)C3CC[NH+](CC3)Cc4cc(ccc4O)Br C39937958
CC1(Cc2c(c(nn2[C@@H]3[NH+]=c4ccccc4=P3)Nc5ccc(c(c5)Cl)Cl)C(=O)C1)C C44759897
c1ccc2c(c1)c(ccc2Br)NC(=O)C[NH+]3CCC4(CC3)CC(=O)c5ccccc5O4 C44973470
CC(C)[C@H](CNc1c2c(csc2ncn1)c3ccc(cc3)Br)N4CC[NH+](CC4)C C22930961
c1ccc2c(c1)cc(/c(=[NH+]/c3c(c4c(s3)CCCC4)C#N)/o2)C(=O)Nc5ccc(cc5)F C27520359
Cc1cc(c(c2c1C(=O)/C(=C\c3ccc(c(c3)Cl)Cl)/O2)C[NH+]4C[C@@H](C[C@@H](C4)C)C)O C41583663
Cc1cc(c(c2c1C(=O)/C(=C\c3ccc(c(c3)Cl)Cl)/O2)C[NH+]4C[C@H](C[C@@H](C4)C)C)O C41583664
C[C@@H](c1ccc2c(c1)OCCO2)NC(=O)[C@@H]3C(=c4ccccc4=[NH+]3)Sc5ccc(cc5)Cl C63530464
Cc1ccccc1[C@H]2[C@@H]3C(=c4cc(ccc4=[NH+]3)OC)CCN2C(=O)Nc5cccc(c5)Cl C63552166
Cc1ccc(cc1)[C@H]2[C@@H]3C(=c4ccccc4=[NH+]3)CCN2C(=O)Nc5cc(ccc5OC)Cl C63571469
Cc1ccc(c(c1)Cl)NC(=O)N2CCC3=c4ccccc4=[NH+][C@@H]3[C@@H]2c5ccc(cc5)OC C63571931
Cc1ccccc1NC(=O)N2CCC3=c4cc(ccc4=[NH+][C@H]3[C@@H]2c5ccc(cc5)OC)Cl C63572145
Cc1cccc(c1)NC(=O)N2CCC3=c4cc(ccc4=[NH+][C@H]3[C@@H]2c5ccc(cc5)OC)Cl C63572183
COc1ccc(cc1)NC(=O)N2CCC3=c4cc(ccc4=[NH+][C@@H]3[C@H]2c5ccc(cc5)F)Cl C63572471
COc1ccc2=[NH+][C@@H]3[C@@H](N(CCC3=c2c1)C(=O)Nc4ccccc4Cl)c5ccc(cc5)F C63573135
Cc1cccc(c1C)NC(=O)N2CCC3=c4cc(ccc4=[NH+][C@@H]3[C@@H]2c5ccc(cc5)F)OC C63573151
Cc1cccc(c1C)NC(=O)N2CCC3=c4cc(ccc4=[NH+][C@@H]3[C@H]2c5ccc(cc5)F)OC C63573154
Cc1ccc(c(c1)NC(=O)N2CCC3=c4cc(ccc4=[NH+][C@@H]3[C@@H]2c5ccc(cc5)F)OC)C C63573158
Cc1ccc(c(c1)C)NC(=O)N2CCC3=c4cc(ccc4=[NH+][C@@H]3[C@@H]2c5ccc(cc5)F)OC C63573228
CC1=c2ccccc2=[NH+][C@@H]1[C@@]3(c4cc(ccc4N(C3=O)Cc5ccccc5)Br)O C63611306
c1ccc2=[NH+][C@H](C(=c2c1)SCCNC(=O)c3ccc(o3)Br)c4ccc(cc4)F C63755488
c1cc(ccc1[C@H]2N=[NH+]C(=S)N2/N=C/c3cc(cc(c3O)Br)Br)Cl C39011980
Cc1cc(cc(c1)NC(=O)CSC2=NC3(CC[NH+](CC3)C)N=C2c4ccc(cc4)Br)C C35397185
c1ccnc(c1)NC(=O)c\2cc3cc(ccc3o/c2=[NH+]\c4cc(ccc4F)F)Br C67295074
c1ccc(c(c1)/[NH+]=c\2/c(cc3cc(ccc3o2)Br)C(=O)Nc4nccs4)F C67295287
c1ccc(cc1)[C@H](C(=O)Nc2cc(cc(c2)C(F)(F)F)C(F)(F)F)Br C02581855
Cc1c(c(n(n1)[C@H](c2ccccc2)C(c3ccccc3)(c4ccccc4)O)C)Br C02066542
Cc1ccc(cc1)[C@H]2[C@@H]([C@@](CC(=C2C(=O)C)Nc3ccc(cc3)Br)(C)O)C(=O)C C00842517
c1cc(ccc1c2cc(c(c(c2C#N)N)C#N)c3ccc(cc3)Br)[N+](=O)[O-] C00842730
CCOc1cc(c(cc1O)Br)/C=C/2\C(=O)N(C(=S)S2)c3ccc(c(c3)C)C C03768856
Cc1ccc(cc1)NC(=O)CC2=C(/C(=C\c3ccc(cc3)[S@@](=O)C)/c4c2cc(cc4)F)C C09341776
c1cc(c(cc1Br)Cl)NC(=O)CSc2ccc(cn2)C(F)(F)F C10348381
c1cc(ccc1C(=O)N2CCC(CC2)C(=O)Nc3ccc(c(c3F)F)F)C(F)(F)F C11370914
Cc1ccccc1NC(=O)[C@H](C)N2C(=O)/C(=C/c3ccc(cc3)Br)/SC2=S C15045570
c1cc(ccc1COc2ccc(cc2/C=C\3/C(=O)NC(=S)S3)Br)F C17093792
Cc1cc(ccc1NC(=O)CN(C)C(=O)c2cc3cc(ccc3s2)F)Br C17862702
c1ccc(cc1)C2=NC(N=C(N2)c3ccc(cc3)Br)(C(F)(F)F)C(F)(F)F C20509841
CCN(CC)C(=O)c1ccc2c(c1)[C@H]3C=CC[C@H]3[C@H](N2)c4ccc(cc4)Br C20681235
c1ccc(c(c1)NC(=O)CSCc2ccc(s2)Cl)I C23120049
Cc1cc(ccc1SCC(=O)N[C@H](c2ccccc2)c3ccccn3)Br C24465422
Cc1nc(cs1)c2ccc(s2)CNC(=O)CCCc3ccc(s3)Br C24498490
c1cc(ccc1C(=O)c2cc(ccc2NC(=O)CBr)Cl)Br C28166877
C[C@H](C(=O)Nc1ccc(cc1C(F)(F)F)Br)n2cc(cn2)Br C28224313
CSc1ccc(cc1)c2csc(n2)NC(=O)c3cc(ccc3Br)F C28248751
Cc1cc(cnc1NC(=O)C(c2ccccc2)c3ccccc3)I C32125140
CC(=O)Nc1ccc(cc1)SCC(=O)c2cc(sc2Br)Br C34990465
c1cc(oc1)CN(Cc2cccs2)C(=S)Nc3ccc(c(c3)Cl)C(F)(F)F C39412110
c1cc(cnc1)CN(C[C@@H]2CCC=CC2)C(=S)Nc3ccc(c(c3)Cl)C(F)(F)F C39439818
c1cc(cnc1)CN(C[C@H]2CCC=CC2)C(=S)Nc3ccc(c(c3)Cl)C(F)(F)F C39439819
c1ccc(cc1)Cc2c(ccc(c2I)Br)[C@@H](CC=O)NC=O C39495426
c1ccc(cc1)Cc2c(ccc(c2I)Cl)[C@H](CC=O)NC=O C39495443
c1ccc(cc1)Cc2ccc(c(c2I)Br)[C@H](CC=O)NC=O C39497658
Cc1c2c(oc1C(=O)Nc3ccc(cc3)SC(F)F)CCCC24SCCS4 C39852025
c1cc(sc1CNS(=O)(=O)c2c(cc(cc2Br)F)F)Br C40432809
Cc1ccc(o1)[C@@H](C)NS(=O)(=O)c2ccc(cc2Br)Br C40446013
CC1([C@H]([C@H]1C(=O)NCc2csc(=S)n2CCc3ccccc3)C=C(Cl)Cl)C C41009793
Cc1cc(ccc1NC(=O)[C@H](C)Sc2ccc(cn2)C(F)(F)F)Br C45840547
c1cc(ccc1C(=O)N2CCCC2)NC(=O)CC34C[C@H]5C[C@@H](C3)CC(C5)(C4)Br C45868922
CCCc1nc(c(s1)C(=O)Nc2ccc(cc2Br)Br)C C48464952
c1cc(c(cc1Br)Br)S(=O)(=O)NCc2ccc(s2)Cl C48666063
C[C@@H](C(=O)Nc1ccccc1Br)SCc2cc(sc2)Br C48681534
CC(C)(c1ccc(cc1)Br)C(=O)NCc2cc(cs2)Br C48793810
c1cc(ccc1F)SCC(=O)Nc2cc(ccc2I)Br C49031112
CN(C)C(=O)c1ccc(c(c1)NCc2cc(c(o2)Br)Br)Cl C50360449
Cc1ccc(cc1C)c2csc(n2)/C(=C/Nc3ccc(cc3F)Br)/C#N C09404896
C[C@H](c1ccc(cc1Br)Br)NC[C@H](c2ccco2)N(C)C C41641272
Cc1ccc(c(c1)Br)S(=O)(=O)NCCSCc2ccccc2F C58666565
Cc1cccc(c1NC(=S)N(Cc2ccc(cc2)Br)Cc3ccco3)C C59062018
CCc1cccc(c1NC(=S)N(Cc2c(cccc2Cl)F)C[C@@H]3CCCO3)C C06519342
Cc1ccc(cc1)CN(Cc2cccnc2)C(=S)Nc3ccc(c(c3)Cl)C(F)(F)F C59107421
Cc1cccc(c1NC(=S)N(Cc2cccnc2)Cc3ccccc3Cl)C(C)C C59199752
c1cc(ccc1NC(=O)COc2c(c(c(c(c2F)F)C(F)(F)F)F)F)Br C59365917
c1cc2cccnc2c(c1)SCC(=O)Nc3c(cc(cn3)Br)Br C33734690
Cc1ccc(s1)CC(=O)Nc2cc(ccc2I)C(F)(F)F C60322917
CC(C)(C(=O)Nc1cc(cc(c1)Cl)Cl)S(=O)(=O)c2ccc(cc2)Br C60359908
CC(C)N(CCc1ccncc1)C(=S)Nc2cccc(c2)Cl C03589006
c1ccc(cc1)CCn2c(cnc2SCc3ccccc3F)CO C04720196
Cc1c(sc(n1)SCC(=O)NC(C)C)Cc2ccccc2 C05032128
CCOc1ccccc1NC(=O)CSCc2ccccc2C C00443655
C[C@H]1CN=C(S1)N(Cc2ccccc2Cl)C(=S)NCC=C C05748665
CCC(CC)NC(=O)CSc1nc(cs1)c2ccccc2 C03453970
CCOc1ccc(cc1)CN(C)C(=S)N[C@@H]2C[C@H]3CC[C@@H]2C3 C06335698
Cc1ccc(cc1)S[C@@H](C)C(=O)NCc2ccc(cc2)N(C)C C08171998
C=CCn1c(cnc1SCc2ccc(cc2Cl)Cl)CO C09650163
c1cc(c(cc1Cl)Cl)NC(=S)N(Cc2ccncc2)C3CC3 C06898482
CC[C@@H](c1ccc(cc1)C)NC(=O)CCn2ccc3c2cccc3 C21905665
Cc1ccc(cc1C)SCCNS(=O)(=O)c2ccccc2F C23864421
C[C@H](CCc1ccco1)NC(=O)c2cc(ccc2Cl)SC C32716958
COCCOc1ccc(cc1)NCc2cc(cs2)Br C37106254
c1ccnc(c1)CCN[C@H](c2ccco2)c3ccc(s3)Cl C37201255
[H]/N=C/1\C(=C([C@H](S1)C)c2cccs2)C(=O)N(CCC)CCC C36237768
CCOC(=O)[C@H](c1ccc(cc1F)Br)NCC(C)C C37966339
C[C@H](c1ccccc1F)NC(=O)COc2ccc(cc2)C(F)(F)F C40116470
c1ccc(c(c1)OC[C@H](CSc2ccccn2)O)Br C40345886
CC(C)[C@@H](CC(=O)NCCOC)c1ccc(cc1)Br C41318427
C[C@H](c1cccs1)NC(=O)CCC(=O)c2ccc(s2)Cl C41593080
CC[C@@H](C)N[C@H](c1cc(cs1)Br)C(=O)OCC C41678301
CC[C@H](C)N[C@@H](c1ccc(s1)Br)C(=O)OCC C41702709
c1cc(cnc1)CSc2ccc(cc2)NC(=O)C[C@@H]3CCC=C3 C45638260
C[C@H](c1cccc(c1)OC(F)F)NC(=O)CSc2ccccc2 C46640553
C=CCNc1nnc(s1)SCc2cc(sc2)Br C47971952
c1cc(oc1)[C@@H](c2ccc(s2)Cl)NCCc3ccncc3 C48262090
COc1cc(ccc1NCc2ccc(o2)CSC(F)F)F C48330085
c1cc(sc1)[C@H](c2ccc(s2)Cl)NCCn3cccn3 C49075417
CC[C@H]([C@H](c1cc(ccc1F)Br)O)C(=O)OCC C52250678
CC[C@H](C(=O)OC)[C@](CC)(c1ccc(cc1)Br)O C52251238
CCc1c(sc(n1)[C@H](c2ccc(cc2)Cl)NCCOC)C C53291358
CC(C)(C)[C@H](c1cccs1)NC(=O)CSc2ccccn2 C53359948
COc1cc(ccn1)CNCc2cc(cs2)c3cccs3 C57395031
c1cc(ccc1COCC(F)(F)F)C(=O)Nc2ccc(c(c2)F)F C22012706
CC[C@@H](C(=O)Nc1ccc(cc1)OCC(F)(F)F)Br C61488017
CCOC(=O)[C@@](C)(c1ccc(c(c1)Br)F)NCC#C C61689543
C[C@H](c1ccccc1)NC(=O)[C@H](Cc2ccncc2)c3ccccc3 C62074310
CCC(CC)C(=O)NCc1ncc(s1)Cc2ccc(cc2)F C62609727
c1ccc(c(c1)F)SCC(=O)NCc2cccc(c2)OC(F)F C50378895
Cc1csc(n1)SC[C@H](COc2ccccc2C(C)C)O C66239405
CCCSCC(=O)N[C@H](C#N)c1cccc(c1Cl)Cl C66393290
c1ccc(cc1)/C=C/CS(=O)(=O)C[C@@H](c2ccc3ccccc3c2)O C66485733
Cc1ccc(cc1C)[C@@H](CN(C)[C@@H](c2ccccc2)c3ccccn3)O C66540774
CCc1ccc(s1)CNCCc2cc(cc3c2OCOC3)F C66593882
C[C@@H](CC#N)Sc1ccccc1NC(=O)[C@H]2C[C@@H]2c3ccccc3F C66801142
COCc1ccccc1CNCc2cnc(s2)c3ccccc3 C66970779
Cc1ccc(s1)CC(=O)N[C@@H](C)CCc2ccc(cc2)OC C67069669
C[C@@H](c1cccc(c1)NC(=O)[C@H](c2ccccc2)OC)SC C67241323
C[C@H](c1cccc(c1)NC(=O)N(C)CCC(F)(F)F)SC C67580490
CCOc1ccc(cc1)n2c(=O)c3c4c(sc3nc2SCC(=O)Nc5ccccc5)C[NH+](CC4)C C08914022
CC[NH+](CC)CCOC(=O)c1ccc(cc1)NC(=O)[C@@H]2c3ccccc3C(=O)N([C@H]2c4cccs4)C C09432419
Cn1c2c(c(=O)[nH]c1=O)n(c(n2)C[NH+](Cc3ccccc3)Cc4ccccc4)Cc5c(cccc5Cl)F C09278429
C[C@@H]1CCCC[NH+]1CCCNS(=O)(=O)c2ccc(s2)S(=O)(=O)c3ccc(cn3)C(F)(F)F C12367113
CC[C@H](c1nnnn1Cc2ccc(cc2)F)[NH+](Cc3cccs3)Cc4cc5ccc(cc5[nH]c4=O)C C13063936
CCCCCC[NH+](CCCCCC)C[C@@H](c1cc(nc2c1cccc2Cl)c3ccc(cc3)Cl)O C05488386
Cc1nc2cc(ccc2s1)NC(=O)[C@@H]3C[C@H](C[NH+]3Cc4ccc(cc4OC)OC)Sc5ccccn5 C14996928
CCOc1ccc(cc1)N(CC(=O)Nc2cccc(c2)C(F)(F)F)C3=[NH+][C@@H]4CS(=O)(=O)C[C@@H]4S3 C20618140
CCCN1CCCc2c1ccc(c2)CN(CCC[NH+](CC)CC)C(=S)Nc3cccc(c3C)Cl C20731677
Cc1[nH+]ccn1c2ccc(cc2)CNC(=O)CN(c3cccc(c3)F)S(=O)(=O)c4ccc(cc4)SC C22397172
CCOc1ccc(cc1)[C@](c2ccccc2C)([C@H](C[NH+]3CCCCCC3)Oc4ccc(cc4Cl)Cl)O C27238146
CC[NH+](CC)CCC[C@@H](C)NC(=O)CCN(CCc1ccccc1)C(=O)c2cccc(c2)Br C34945198
CC[NH+](CC)CCC[C@H](C)NC(=O)CCN(CCc1ccccc1)S(=O)(=O)c2ccc(cc2)Cl C34945205
CC[NH+](CC)CCC[C@@H](C)N(Cc1ccc(c(c1)OC)OCc2ccccc2)C(=O)Nc3cccc(c3)C C34999298
CC[NH+](CC)CCC[C@H](C)N(Cc1ccc(c(c1)OC)OCc2ccccc2)C(=O)Nc3cccc(c3)C C34999300
CC[NH+](CC)CCC[C@@H](C)NC(=O)C[C@@H](c1cccs1)c2cn(c3c2cccc3)Cc4ccccc4 C35395775
CC(C)CN(Cc1cc(ccc1N(C)C2CC[NH+](CC2)C)NC(=O)C3CC3)C(=O)c4ccc(cc4)OC C35619681
Cc1ccc(cc1)c2cn(/c(=N/C(=O)CN(CC[NH+](C)C)C(=O)c3ccccc3Cl)/[nH]2)c4ccc(cc4)C C35694816
Cc1ccc(cc1)c2cn(/c(=N/C(=O)CN(CC[NH+](C)C)C(=O)c3ccccc3C)/[nH]2)c4ccc(cc4)C C35694835
c1ccc(cc1)C[C@H](c2ccccc2)NC(=O)c3ccc(o3)C[NH+](Cc4ccccc4Cl)C5CCCCC5 C35706635
Cc1c(c(n(n1)c2ccc(cc2)Cl)Oc3ccccc3)C[NH+](CC4CC4)C[C@@H](COCc5ccccc5)O C35777181
Cc1c(c(n(n1)c2ccc(cc2)Cl)Oc3ccccc3)C[NH+](CC4CC4)C[C@H](COCc5ccccc5)O C35777184
CCC[NH+](C[C@H](COCc1ccccc1)O)CC(=O)N2CCc3c(ccs3)[C@@H]2COc4ccccc4 C35778633
Cc1cccc(c1)OC[C@H]2c3ccsc3CCN2C(=O)C[NH+](CC4CC4)C[C@@H](COCC(C)C)O C35778990
CC(C)(C)OC[C@@H](C[NH+](CC1CC1)CC(=O)N2CCc3c(ccs3)[C@@H]2COc4cccc(c4)F)O C35779076
Cc1c(c(n(n1)c2ccccc2)Oc3ccccc3F)C[NH+](C[C@@H](COCc4ccccc4)O)C5CC5 C35789106
CC[NH+](CC)CCC[C@H](C)NC(=O)C[C@@H](c1cccc(c1)Cl)c2cn(c3c2cccc3)Cc4ccccc4 C35805599
CC(C)(C)c1ccc(cc1)C[NH+](CCC(c2ccccc2)c3ccccc3)Cc4nc(cs4)C(=O)NC5CC5 C35815698
c1cc(cc(c1)C(F)(F)F)C[NH+](Cc2ccc(cc2F)F)Cc3nc(co3)C(=O)NCc4cccnc4 C36065443
C[C@@H](c1ccccc1)NC(=O)c2coc(n2)C[NH+](Cc3ccc4c(c3)OCO4)Cc5ccc(cc5F)F C36065912
CC[C@@H](C)[NH+]1CCN(CC1)C(=O)c2ccc(nc2)NCc3ccc(cc3F)c4cccc(c4C(=O)OC)F C36161488
COCCC[NH+](Cc1cccc(c1)F)Cc2ccc(o2)C(c3ccc(cc3)OC)(c4ccc(cc4)OC)O C36203093
CCc1c(c(n(n1)c2ccccc2)Oc3ccccc3OC)C[NH+](CC4CC4)C[C@@H](Cc5ccccc5)O C36302837
CC(C)CC[NH+](C[C@@H](COCC#C)O)CC(=O)N1CCc2c(ccs2)[C@@H]1COc3ccc(cc3)F C36309848
CC(C)COC[C@@H](C[NH+](CC1CC1)CC(=O)N2CCc3c(ccs3)[C@@H]2COc4ccc(cc4)F)O C36310187
CC(C)COC[C@H](C[NH+](CC1CC1)CC(=O)N2CCc3c(ccs3)[C@@H]2COc4ccc(cc4)F)O C36310189
CC(C)S(=O)(=O)c1ccc(c(c1)Cc2ccccc2)N3CC[NH2+][C@@H](C3)S(=O)(=O)Oc4ccccc4 C39528367
c1cc(ccc1c2nc(c(o2)NCCCn3cc[nH+]c3)S(=O)(=O)c4ccc(cc4)Br)F C39844670
CCN(CC)c1ccc(cc1)C[NH+](C[C@H](COc2ccccc2Br)O)[C@@H]3CCS(=O)(=O)C3 C40316956
CCOc1cc(cc(c1OCc2cccc(c2)Cl)Br)C[NH2+][C@@H](C)CCc3ccccc3 C40741754
CC[NH+](CC)[C@H](CNC(=O)c1cnc(nc1Cl)S(=O)(=O)Cc2ccc(cc2)C)c3ccccc3 C40986346
Cc1ccc(cc1)[C@H](CNC(=O)c2cnc(nc2Cl)S(=O)(=O)Cc3ccc(cc3)Cl)[NH+](C)C C40986418
Cc1[nH+]ccn1c2ccccc2CNC(=O)CN(c3cc(c(cc3Cl)Cl)Cl)S(=O)(=O)C C44847536
c1ccc(cc1)C[C@H]2C(=O)N(C3([NH2+]2)CCN(CC3)S(=O)(=O)c4ccc(cc4)Cl)CCc5ccccn5 C36027257
COCCCN1C(=O)[C@@H]([NH2+]C12CCN(CC2)S(=O)(=O)c3ccc(c(c3)Cl)Cl)Cc4ccccc4 C36027324
CCc1cc2c(=O)c(c(oc2c(c1O)C[NH+]3C[C@@]4(C[C@H]3CC(C4)(C)C)C)C(=O)OCC)c5nc6ccccc6s5 C01761991
CCCOc1ccc(cc1)N2C(=O)C[C@@H](C2=O)SC(=[NH2+])N3[C@@H](CC(=N3)c4ccccc4)c5ccccc5 C09031870
CCOC(=O)[C@@H]1CCC[NH+](C1)Cc2c(ccc3c2occ(c3=O)Oc4ccccc4Br)O C41586669
c1ccc2=[NH+]CC(=c2c1)C(=O)COC(=O)c3ccc(cc3)CNS(=O)(=O)c4ccc(c(c4)Cl)F C39944983
CCCCc1ccc(cc1)NC(=S)N(CCC2=c3cc(ccc3=[NH+]C2)OC)Cc4ccc(c(c4)OC)OC C63637337
C=CCOc1ccc(cc1)C(=O)[C@H]2[C@H]3CCC[NH+]3[C@@]4([C@@]25c6ccccc6NC5=O)c7ccccc7NC4=O C09233751
Cc1ccccc1n2c(cc(n2)C)NC(=O)C[NH+](C)CC(=O)Nc3ccccc3Br C12799864
c1ccc2c(c1)CC[NH2+][C@H]2C3=C([C@H]([C@H](CC3=O)c4ccccc4Oc5cccc(c5)Cl)n6cncn6)O C08855422
Cc1ccc(cc1)NS(=O)(=O)c2c(c3c(s2)C[NH+](CC3)Cc4ccccc4O)C(=O)OC C12151560
c1ccc(cc1)[C@@H](CC[NH2+]C2CCN(CC2)c3ccc(cc3)NC(=O)c4cnccn4)c5ccco5 C14984044
CC[NH+](CC(=O)Nc1cc(ccc1C)Cl)CC(=O)N[C@@H](c2ccc3c(c2)OCCO3)C(C)C C15420390
CC[NH+](CC(=O)Nc1ccc2c(c1)OCCO2)CC(=O)N[C@@H](c3ccc(cc3)F)c4cccs4 C21581054
Cc1cc(c(c(c1)C)c2csc(n2)NC(=O)CN3CC[NH+](CC3)CC(=O)Nc4cccc(c4)F)C C23248353
Cc1c(c(n(n1)c2ccccc2)C)[C@H]3C(=O)NCC[NH+]3CC(=O)Nc4ccccc4Cc5ccccc5 C24214844
Cc1c(c(n(n1)c2ccccc2)C)[C@@H]3C(=O)NCC[NH+]3CC(=O)Nc4ccccc4Cc5ccccc5 C24214851
CC[C@@H](C)NS(=O)(=O)c1ccc(cc1)C(=O)NC[C@@H](c2cccs2)[NH+]3CCC(CC3)C C27574742
Cc1c(n(c(c1C#N)NC(=O)C[NH+](C)CC(=O)Nc2ccccc2SC)Cc3ccc(cc3)F)C C31038908
CCC(=O)c1ccc(cc1)OCC(=O)Nc2c(c3c(s2)C([NH2+]C(C3)(C)C)(C)C)C(=O)OCC C32957675
CCOC(=O)c1c2c(sc1NC(=O)[C@H](C)[NH+](C)CC(=O)Nc3cc(ccc3C)C)C[C@@H](CC2)C C34896566
Cc1c2c(=O)[nH]c(nc2sc1C(=O)OC)C[NH+](C[C@H](Cc3ccccc3)O)C4CCCCC4 C36206965
Cc1cc(ccc1F)S(=O)(=O)Nc2ccc(cc2)C(=O)NC[C@@H](c3ccco3)[NH+]4CCCCC4 C12521195
COc1ccc(c(c1)NC(=O)C2=CC3=[NH+][C@@H](C[C@@H](N3N2)C(F)(F)F)c4ccc(cc4)Cl)OC C03011398
COc1ccc(c(c1)NC(=O)C2=CC3=[NH+][C@H](C[C@@H](N3N2)C(F)(F)F)c4ccc(cc4)Cl)OC C03011399
COc1ccc(c(c1)NC(=O)C2=CC3=[NH+][C@@H](C[C@H](N3N2)C(F)(F)F)c4ccc(cc4)Cl)OC C03011401
COc1ccc(c(c1)NC(=O)C2=CC3=[NH+][C@H](C[C@H](N3N2)C(F)(F)F)c4ccc(cc4)Cl)OC C03011403
COc1ccc(c(c1)OC)NC(=O)C2=CC3=[NH+][C@@H](C[C@@H](N3N2)C(F)(F)F)c4ccc(cc4)Cl C03011410
Cc1cccc([nH+]1)N[C@H](c2ccc(c(c2)OC)OC)c3c(c(sc3NC(=O)c4ccco4)C)C C38547670
CCc1cc(c(s1)NC(=O)c2ccco2)[C@H](c3ccc(c(c3)OC)OC)Nc4cccc[nH+]4 C38547907
CCc1cc(c(s1)NC(=O)c2ccco2)[C@@H](c3ccc(c(c3)OC)OC)Nc4cccc([nH+]4)C C38547910
CCc1cc(c(s1)NC(=O)c2ccco2)[C@H](c3ccc(c(c3)OC)OC)Nc4cccc([nH+]4)C C38547911
CC(C)S(=O)(=O)[P@@]1(=O)N[NH+]2C[C@@H]3C=C(C(=C[C@@H]3C[C@@H]2CO1)Cc4ccccc4)c5ccccc5O C39469811
CC(C)S(=O)(=O)[P@]1(=O)N[NH+]2C[C@@H]3C=C(C(=C[C@@H]3C[C@@H]2CO1)Cc4ccccc4)c5ccccc5O C39469812
CC(C)S(=O)(=O)[P@@]1(=O)N[NH+]2C[C@@H]3C=C(C(=C[C@@H]3C[C@@H]2CO1)c4ccccc4O)Cc5ccccc5 C39469828
CCCC[C@H](C)C(=O)N1C[C@H](C2(C1)CC[NH2+]CC2)C(=O)N[C@@H]3CCC[C@H]3OCc4ccccc4 C39609103
CC[C@H](c1ccccc1)C(=O)N2C[C@@H](C3(C2)CC[NH2+]CC3)C(=O)NCc4ccc(cc4F)Br C39639540
CCC[C@@H](C)C(=O)N1C[C@@H](C2(C1)CC[NH2+]CC2)C(=O)NC(c3ccc(cc3)OC)c4ccc(cc4)OC C39676552
CCC[C@@H](C)C(=O)N1C[C@H](C2(C1)CC[NH2+]CC2)C(=O)NC(c3ccc(cc3)OC)c4ccc(cc4)OC C39676554
CC1CC[NH+](CC1)Cc2nc(c3c4c(sc3n2)CCC4)N[C@@H](C)c5ccc(cc5)NS(=O)(=O)C C40149326
Cc1ccc(cc1)C(=O)c2c(c3c(c4c(nc3s2)CC[NH+](C4)C)c5cc(c(cc5OC)OC)OC)N C40570133
C=CCOc1ccc(cc1)C(=O)[C@@H]2[C@H]3CCC[NH+]3[C@]4([C@]25c6ccccc6NC5=O)c7ccccc7NC4=O C42696667
C[C@@](CC1=c2ccccc2=[NH+]C1)(C(=O)NCCc3ccccn3)NC(=O)OC4C5CC6CC(C5)CC4C6 C52603391
Cc1cccc(c1)n2c(c(cn2)C(=O)Nc3cc(ccc3F)NC(=O)C[NH+]4CCCC[C@@H]4C)C C58988730
Cc1cccc(c1)n2c(c(cn2)C(=O)Nc3cc(ccc3F)NC(=O)C[NH+]4CCCC[C@H]4C)C C58988735
C/C(=N/[NH+]=C(/N)\S[C@H]1CC(=O)N(C1=O)c2ccc(c(c2)Cl)Cl)/C=C/c3ccc(cc3)N(C)C C59516368
C[C@]1(C(=O)N(C(=O)N1)NC(=O)C[NH+](C)Cc2ccccc2c3ccccc3)CCc4ccccc4 C60356600
COc1ccc(cc1)/C=C(/C(=O)NCCC2=c3ccccc3=[NH+]C2)\NC(=O)c4ccc(cc4)OC C63254429
c1ccc2=[NH+]CC(=c2c1)C[C@@H](C(=O)OCC(=O)NC34CC5CC(C3)CC(C5)C4)NC(=O)c6cccs6 C63259006
COc1ccc(cc1OC)N/C(=N\C(=O)c2ccc(c(c2)Cl)F)/NCCC3=c4ccccc4=[NH+]C3 C63588919
CCOc1ccc(cc1)S(=O)(=O)N[C@H](CC2=c3ccccc3=[NH+]C2)C(=O)Nc4cccc(c4C)C C63772677
C[C@@H]1c2cc3c(cc2OC(=O)[C@@H]1CC(=O)NCCc4c[nH+]c[nH]4)occ3c5ccc(cc5)Cl C53627417
C[C@H]1c2cc3c(cc2OC(=O)[C@@H]1CC(=O)NCCc4c[nH+]c[nH]4)occ3c5ccc(cc5)Cl C53627419
Cc1ccc(cc1)NC(=O)[C@H]2N=N[C@H](S2)CCCC(=O)NCCC3=c4cc(ccc4=[NH+]C3)C C64491499
Cc1ccc(cc1)NC(=O)[C@H]2N=N[C@H](S2)CCCC(=O)NCCC3=c4cc(ccc4=[NH+]C3)Cl C64538867
Cc1ccc2=[NH+]CC(=c2c1)CCNC(=O)CCC[C@H]3N=N[C@@H](S3)C(=O)Nc4cccc(c4)Cl C64538873
Cc1ccc(c(c1)C)NC(=O)C[NH+]2CCC3(CC2)NC(=NO3)c4ccc(cc4)OC(F)(F)F C67317533
C[C@@H]1c2c(sc(n2)CSc3ccccc3)C[C@]4([C@H]1[C@H]([C@@H](CC4)[C@H](C)C(=O)N5CC[NH+](CC5)C)O)C C03840653
Cc1c(sc(c1[C@H](c2cccc(c2)Br)[NH+]3CCOCC3)NC(=O)c4ccco4)C C08441017
CC1(C[C@@H](CCO1)[C@H](Cc2ccccc2)[NH2+]C[C@@H]3[C@H]4C[C@@H]5C(=C)CCC[C@@]5(C[C@H]4OC3=O)C)C C09034035
CCOC(=O)c1c2c(sc1/N=C/c3cc(cc(c3O)Br)Br)C[NH+](CC2)C C09034169
Cc1c(sc(c1[C@@H](c2ccc(cc2)N3CCOCC3)[NH+]4C[C@H](C[C@@H](C4)C)C)NC(=O)C)C C09223676
Cc1c(c(n(n1)c2ccccc2)C)NC(=O)C[NH+]3CCc4c(ccs4)[C@H]3c5cccs5 C09730502
Cc1c2cc(sc2n(n1)c3cccc(c3)C(F)(F)F)C(=O)NC4CC[NH+](CC4)C(C)C C09884886
CC[NH+](CC)CCNC(=O)c1c(=O)cc(n-2c1C[C@H](Sc3c2cccc3)c4ccc(c(c4)F)F)C C11910535
CCn1c2ccccc2c3c1ccc(c3)C[NH+]4CCOc5ccc(cc5C4)[C@@H](c6cccnc6)O C11996155
c1ccc(c(c1)c2ccc(o2)C[NH+]3CCOc4ccc(cc4C3)[C@@H](c5cccnc5)O)Cl C12029110
CCOC(=O)c1c2c(sc1/N=C/c3cc(cc(c3O)Cl)Br)C[NH+](CC2)C C02296956
CN(c1ccccc1)c2ccc(cc2)C[NH+]3CCOc4ccc(cc4C3)[C@@H](c5cccnc5)O C12454659
COc1ccccc1[C@H](CNc2c3c(csc3ncn2)c4ccc(cc4)Cl)[NH+]5CCCC5 C13063203
C[C@H](C(=O)Nc1ccc(cc1)N2CCCCC2)[NH+]3CCC[C@H](C3)c4nc5ccccc5s4 C13100898
CC[NH+](CC)CCN1[C@H](/C(=C(/c2ccc(cc2)Br)\O)/C(=O)C1=O)c3ccccc3F C09270673
CC(=O)Nc1ccc(s1)C[NH+]2CCc3c(cc(c(=O)n3CC4CC4)c5ccccc5Cl)C2 C14740460
COC(=O)c1cc(ccc1Cl)NC(=S)N2CCCC3=C[C@@H]4C[C@H]([C@H]32)C[NH+]5[C@H]4CCCC5 C15955623
c1ccc(c(c1)COc2ccc(cc2C[NH2+]Cc3ccc4c(c3)OCO4)Br)Cl C16450017
CCOc1cc(cc(c1OCc2ccc(cc2Cl)Cl)Cl)C[NH2+]Cc3ccncc3 C16688591
CC[NH+](CC)CCN1[C@@H](/C(=C(/c2ccc(cc2)Br)\O)/C(=O)C1=O)c3ccccc3F C09270671
c1ccc2c(c1)CC(C2)[NH+]3CCNC(=O)[C@@H]3CC(=O)N4CCC(CC4)Cc5ccccc5F C19110546
CCOc1cc(cc(c1OCc2ccccc2F)Br)CN[C@H]3C[NH+]4CCC3CC4 C20477111
CC(=O)N1CCN(CC1)c2c(cc3ccc(cc3n2)SC)C[NH2+]C45CC6CC(C4)CC(C6)C5 C20777749
CC1(C[NH+]=C(S1)N2CCN(CC2)C[C@H](Cn3c4ccccc4c5c3ccc(c5)Br)O)C C20813552
C[C@H](C(=O)Nc1ccccc1C(F)(F)F)[NH+]2CCN(CC2)c3c(cc(cn3)C(F)(F)F)Cl C14926973
c1ccc(cc1)[C@@H](CNC(=O)c2cc(=O)c3ccc(cc3o2)Br)[NH+]4CCCCC4 C28291773
C[NH+](C)Cc1ccc(cc1)c2ccccc2CNC(=O)c3ccccc3SC[C@H]4CCCO4 C31079547
c1cc2n(c1)CC[NH+]([C@@H]2c3ccc(cc3F)F)Cc4ccc(o4)C(=O)NCc5ccc(cc5)F C35523528
CC(C)c1ccc(cc1)OCC(=O)NC[C@H](c2ccc3c(c2)CCCN3C)[NH+]4CCCCC4 C38670926
Cc1c(nc2cc(ccc2n1)C(=O)N3CCC(CC3)[NH2+]C(c4ccccc4)c5ccccc5)C C39302295
Cc1c(sc(c1[C@H](c2ccc(cc2)N3CCOCC3)[NH+]4C[C@@H](C[C@@H](C4)C)C)NC(=O)C)C C13038450
CC(C)S(=O)(=O)c1cc(ccc1N2CC[NH2+][C@@H](C2)Cc3ccccc3)I C39530841
CC(C)[NH2+][C@@H]1C[C@H](N2[C@H](C1)C3=NC4=CC=CCC4=C3C[C@H]2C(=O)OC)c5cccc(c5)Cl C39560772
c1ccc2=[NH+]CC(=c2c1)/C=C(\C#N)/C(=O)N[C@@H]3N=C[C@@H](S3)Cc4cc(ccc4Cl)Cl C39926662
c1ccc2=[NH+]CC(=c2c1)/C=C(\C#N)/C(=O)N[C@@H]3N=C[C@@H](S3)Cc4cccc(c4Cl)Cl C39926719
c1ccc2=[NH+]CC(=c2c1)/C=C(\C#N)/C(=O)N[C@H]3N=C[C@@H](S3)Cc4cccc(c4Cl)Cl C39926720
Cc1ccc(cc1C)C2=NN=C[C@@H]2C[NH+]3CCC(CC3)C(c4ccccc4)(c5ccccc5)O C39938959
c1cc(c(cc1F)Cl)COc2ccc(cc2C[NH2+]CCCN3CCCC3=O)Br C40739638
C[C@@]12CCCC(=C)[C@@H]1C[C@H]3[C@@H](C2)OC(=O)[C@@H]3C[NH+](C)C[C@@H](COc4cccc5c4cccc5)O C43604586
CC[C@@H](C)[C@H]1C(=O)N(C2([NH2+]1)CCN(CC2)C(=O)c3ccccc3Cl)[C@@H](C)CCc4ccccc4 C36029657
CC(C)(c1ccc2c(c1)OCCO2)C(=O)NC[C@@H](c3c(cccc3Cl)F)[NH+]4CCCC4 C60215160
Cc1c(cccc1NC(=O)[C@H](C)Oc2ccc(cc2)Br)C[NH+]3CCSCC3 C60221808
c1ccc(cc1)CC2CCN(CC2)C(=O)[C@@H]3Cc4c([nH]c[nH+]4)CN3Cc5ccc(cc5)C(F)(F)F C15676351
COc1ccc2=[NH+][C@@H]3[C@H](NCCC3=c2c1)c4cc(ccc4OCc5ccccn5)Br C63349989
CCOc1cc(ccc1Br)S(=O)(=O)NCCC2=c3cc(ccc3=[NH+][C@H]2C)F C63520859
c1ccc2=[NH+]CC(=c2c1)[C@@H](CNC(=O)[C@@H]3CCCN(C3)C(=O)c4ccc(cc4)Cl)c5cccs5 C63842614
c1ccc2=[NH+]CC(=c2c1)[C@@H](CNC(=O)[C@H]3CCCN(C3)C(=O)c4ccc(cc4)Cl)c5cccs5 C63842616
C[NH+]1CCC2(CC1)N=C(C(=N2)SCC(=O)Nc3ccc(c(c3)F)F)c4ccc(cc4)Br C35397191
C[NH+]1CCC2(CC1)N=C(C(=N2)SCC(=O)Nc3ccc(cc3F)F)c4ccc(cc4)Br C35397192
COc1ccc(c(c1)F)[C@H]2[C@@H]3C(=c4ccccc4=[NH+]3)CCN2Cc5ccc(cc5)OCCO C64651428
COc1cc2c(c(c1OC)OC)-c3ccc(c(=O)cc3[C@@H](CC2)[NH2+]Cc4ccc(cc4)F)SC C05835450
Cc1cc(c2c([nH+]1)N([C@@H](NC2=O)c3ccc(cc3)Br)Cc4ccccc4)COC C08590812
Cc1cc(c2c([nH+]1)N([C@H](NC2=O)c3ccc(cc3)Br)Cc4ccccc4)COC C08590813
c1cc(ccc1NC(=O)C[NH+]2CCN(CC2)C(=O)C3CC3)Sc4ccc(cc4)Br C08718410
CN1CCCc2c1ccc(c2)[C@@H](CNS(=O)(=O)Cc3ccc(cc3)Cl)[NH+]4CCCC4 C08799278
CN1CCCc2c1ccc(c2)[C@H](CNS(=O)(=O)Cc3ccc(cc3)Cl)[NH+]4CCCC4 C08799279
CC1(C[C@H](CCO1)[C@H](Cc2ccccc2)[NH2+]C[C@@H]3[C@H]4C[C@@H]5C(=C)CCC[C@@]5(C[C@H]4OC3=O)C)C C09034036
CN1CCc2c1ccc(c2)[C@@H](CNS(=O)(=O)Cc3ccc(cc3)Cl)[NH+]4CCCCC4 C08801722
C=CC[NH+](Cc1ccc(s1)Br)CC(=O)Nc2ccc(cc2)N3CCOCC3 C09469701
CN(C)c1ccc(cc1)[C@@H](CNS(=O)(=O)c2cc(ccc2F)F)[NH+]3CCc4ccccc4C3 C11025632
Cc1nc2cc(ccc2s1)NC(=O)[C@@H]3C[C@@H](C[NH+]3Cc4c(cccc4F)F)Sc5ccccn5 C11970428
Cc1nc2cc(ccc2s1)NC(=O)[C@@H]3C[C@@H](C[NH+]3Cc4ccc(c(c4)F)F)Sc5ccccn5 C11790354
Cc1nc(cs1)[C@H](C)n2cnc3c(c2=O)c4c(s3)C[C@H](CC4)[NH2+]CCc5cccc(c5)F C12099458
Cc1nc(cs1)[C@@H](C)n2cnc3c(c2=O)c4c(s3)C[C@H](CC4)[NH2+]CCc5cccc(c5)F C12099459
Cc1nc(cs1)[C@H](C)n2cnc3c(c2=O)c4c(s3)C[C@@H](CC4)[NH2+]CCc5cccc(c5)F C12099460
C[C@]12CCC[C@]3([C@H]1C[C@H]4[C@@H](C2)OC(=O)[C@@H]4C[NH+]5CCC(CC5)C(c6ccccc6)(c7ccccc7)O)CO3 C12659541
Cc1cc(c(cc1Br)C)SCC(=O)NC[C@H](c2ccco2)[NH+]3CCCCC3 C13137805
c1cc(c(cc1Br)Br)c2ccc(o2)C[NH2+]CCCN3CCCC3=O C13728114
Cc1nc2cc(ccc2s1)NC(=O)[C@@H]3C[C@@H](C[NH+]3Cc4cccc(c4)F)Sc5ccccn5 C14990593
CCOC(=O)c1c2c(sc1NC(=O)c3ccc(s3)Br)C[NH+](CC2)C(C)C C15823438
C[C@@H](C(=O)Nc1ccc(cc1)Cl)[NH+]2CCN(CC2)c3c(cc(cn3)C(F)(F)F)Cl C18941729
C[NH+](C)C[C@@H](c1ccccc1)NC(=O)COc2ccc(cc2Br)Br C23195608
C[NH+]1CCC[C@H]1CCNC(=O)CCc2cc3c(n2c4ccc(cc4Cl)F)-c5ccccc5CO3 C23450733
C[C@@H](C(=O)Nc1ccc(cc1Br)Br)[NH+](C)Cc2cccc(c2OC)OC C23777777
C[C@H](C(=O)Nc1ccc(cc1Br)Br)[NH+](C)Cc2cccc(c2OC)OC C23777782
Cc1ccc(c(c1)Br)NC(=O)[C@H](C)[NH+]2CCN(CC2)c3ccc(cn3)C(F)(F)F C14925700
Cc1ccc(cc1)NC(=O)C2CC[NH+](CC2)C3CCN(CC3)C(=O)c4ccc(cc4)C(F)(F)F C34912137
Cc1ccc(cc1)C[NH+](Cc2ccc(cc2)F)Cc3nc(cs3)C(=O)N[C@H](C)c4ccccc4 C33911367
C[NH+]1CCC(CC1)(C(=O)N[C@@H](Cc2ccccc2)c3ccccc3)N4[C@@H](CC4=O)c5ccccc5 C36058001
C[NH+]1CCC(CC1)(C(=O)N[C@H](Cc2ccccc2)c3ccccc3)N4[C@@H](CC4=O)c5ccccc5 C36058002
c1ccc(c(c1)C(=O)N2CC[NH+](CC2)[C@H](C3CCCC3)C(=O)Nc4cccc(c4)F)C(F)(F)F C36311897
c1cc(ccc1C(=O)N2CC[NH+](CC2)[C@H](C3CCCC3)C(=O)Nc4ccc(cc4F)F)C(F)(F)F C36312027
C[NH+](Cc1ccc(s1)Br)CC(=O)N(C)CC(=O)Nc2c(cccc2Cl)Cl C09713358
CCN(Cc1ccccc1)C(=O)c2cccc(c2)c3ccc4c(c3)[C@H](CC5(O4)CC[NH+](CC5)C)O C39226383
CC(C)Cc1cc(ccc1N2CC[NH2+][C@@H](C2)S(=O)(=O)Oc3ccccc3)I C39529487
c1ccc(cc1)c2cc(ccc2N3CC[NH2+][C@H](C3)S(=O)(=O)Oc4ccccc4)Br C39529762
COc1ccc(cc1)CNC(=O)CS[C@H]2C(=c3cc(ccc3=[NH+]C2=O)Cl)c4ccccc4 C39963291
Cn1c(cc(n1)c2ccc(cc2)F)[C@H]3CN4CC[C@@H]3C[C@@H]4C[NH2+]Cc5ccc(cc5)N(C)C C43525972
C[C@@]12CCCC(=C)[C@@H]1C[C@H]3[C@@H](C2)OC(=O)[C@@H]3C[NH2+]CC[C@]4(CCOC(C4)(C)C)c5ccc(cc5)OC C43604395
CC[C@H](C)[C@H]1C(=O)N(C2([NH2+]1)CCN(CC2)C(=O)c3ccccc3Cl)[C@@H](C)CCc4ccccc4 C36029658
Cc1ccc(cc1NC(=O)/C=C/c2c(nn(c2Cl)CC(C)C)C)C[NH+]3CCSCC3 C60331511
C[C@@H]1C(=c2cc(ccc2=[NH+]1)F)CCNC(=O)C3CCN(CC3)C(=O)c4ccc(c(c4)Cl)Cl C63281486
C[C@H]1C(=c2cc(ccc2=[NH+]1)F)CCNC(=O)C3CCN(CC3)C(=O)c4ccc(c(c4)Cl)Cl C63281488
Cc1cccc(c1NC(=O)[C@@H](c2ccc(cc2)Cl)N(CCC3=c4ccccc4=[NH+][C@H]3C)C(=O)C)C C63506927
Cc1cccc(c1C)NC(=S)N(CCC2=c3cc(ccc3=[NH+][C@H]2C)F)Cc4cccnc4 C63655179
Cc1ccc(c(c1)C)NC(=S)N(CCC2=c3cc(ccc3=[NH+][C@H]2C)F)Cc4cccnc4 C63655183
Cc1ccc2=[NH+][C@@H](C(=c2c1)CCN(Cc3ccccn3)C(=S)Nc4ccc(cc4)Cl)C C63659171
c1ccc2=[NH+]CC(=c2c1)[C@@H](CNC(=O)CS(=O)(=O)c3ccc(cc3)Cl)c4ccccc4Cl C64002659
c1ccc2=[NH+]CC(=c2c1)[C@H](CNC(=O)Cn3ccc(n3)C(F)(F)F)c4ccccc4Cl C64215639
COc1ccc(c(c1)F)[C@@H]2[C@H]3C(=c4ccccc4=[NH+]3)CCN2Cc5ccc(cc5)OCCO C64651429
CN(c1ccccc1C(=O)NCc2ccco2)C(=O)C[NH+]3CCc4c(ccs4)[C@@H]3c5cccs5 C09155051
COc1c(cc(cc1Br)Br)C[NH2+]CCSc2nnnn2c3ccccc3 C09193985
C[C@H](c1cccs1)NC(=O)CSc2nnc(n2c3ccc(cc3)F)[C@@H](C)[NH+]4CCCCC4 C09349397
C[C@@H](c1cccs1)NC(=O)CSc2nnc(n2c3ccc(cc3)F)[C@H](C)[NH+]4CCCCC4 C09349398
C[C@@H](c1[nH]c(=O)c2c(csc2n1)c3ccccc3)[NH+](C)Cc4ccc(c(c4)OC)OC(F)F C09506914
C[NH+](C)CCCn1c2c(c(nc1=O)SCC(=O)Nc3ccc(c(c3)Cl)Cl)CCCC2 C09747963
c1ccc(cc1)n2c(nnc2SCC(=O)Nc3c(cccc3Cl)C(F)(F)F)C[NH+]4CCCC4 C09876104
CCc1ccc(cc1)NC(=O)[C@@H](C)Sc2nnc(n2c3ccc(cc3)F)C[NH+]4CCCCC4 C09880694
C[C@H](c1ccccc1Cl)NC(=O)CSc2nnc(n2c3ccccc3)C[NH+]4CCCCC4 C12135108
C[C@H](c1cccs1)NC(=O)CSc2nnc(n2c3ccc(cc3)F)[C@H](C)[NH+]4CCCCC4 C09353507
Cc1cc(ccc1C(=O)C2=C(C(=O)N([C@@H]2c3ccc(c(c3)Cl)Cl)CC[NH+](C)C)O)OC C09370857
CN(CC(=O)NC[C@H](c1ccccc1Cl)[NH+]2CCCC2)S(=O)(=O)c3ccc(cc3)Cl C15787747
C[C@H](C(=O)NCc1ccccc1Cl)Sc2nnc(n2c3ccc(cc3)F)C[NH+]4CCCCC4 C16938515
C[C@@H](C(=O)Nc1ccc2c(c1)CCC2)Sc3nnc(n3c4ccc(cc4)F)C[NH+]5CCCCC5 C16938617
COc1c(cc(cc1Br)C[NH2+]CCSc2nnnn2c3ccccc3)Br C20927381
Cc1ccc(cc1S(=O)(=O)NC[C@H](c2ccc3c(c2)CCCN3C)N4CC[NH+](CC4)C)Cl C21775598
C[C@@H]1CCCC[C@H]1NC(=O)CSc2nc3c(c4c(s3)CCCC4)c(=O)n2CCC[NH+](C)C C22204080
CC(C)N(C1CCCCC1)C(=O)C[NH+]2CCN(CC2)CC(=O)Nc3ccccc3C(F)(F)F C22912845
C[NH+](C)[C@@H](CNC(=O)c1cc(ccc1Cl)S(=O)(=O)N(C)c2ccc(cc2)F)c3ccsc3 C23133096
CC(=O)N(c1ccccc1)c2nc(cs2)/C=C/C(=O)NC[C@@H](c3ccccc3Cl)[NH+](C)C C23788891
CC(=O)N(c1ccccc1)c2nc(cs2)/C=C/C(=O)NC[C@H](c3ccccc3Cl)[NH+](C)C C23788893
C[C@H]1C[C@@H](CN(C1)C(=O)CN2CC[NH+](CC2)[C@@H](C)C(=O)Nc3ccccc3Sc4ccccc4)C C24338984
Cc1ccc(cc1)Cn\2cccc/c2=[NH+]\C(=O)CCNS(=O)(=O)c3ccccc3Br C24969330
Cc1cc(cc(c1C)S(=O)(=O)N(C)C)C(=O)NCc2ccccc2c3ccc(cc3)C[NH+](C)C C25521416
Cc1ccc(cc1F)NC(=O)c2coc(n2)C[NH+]3CCN(CC3)Cc4ccc(cc4)C(F)(F)F C35840897
Cc1ccc(cc1)[C@@H]2c3cc(ccc3CCN2C(=O)C4CCCC4)O[C@@H](C)C(=O)NCC[NH+](C)C C35856449
CC[C@@H](C(=O)N1CC[NH2+][C@@H](C1)C)Oc2ccc3c(c2)[C@@H](N(CC3)C(=O)C(C)C)c4ccccc4 C35858479
CC[C@@H](C(=O)N1CC[NH2+][C@H](C1)C)Oc2ccc3c(c2)[C@@H](N(CC3)C(=O)C(C)C)c4ccccc4 C35858482
Cc1ccc(cc1)[C@H]2c3cc(ccc3CCN2C(=O)C4CCCC4)OCC(=O)NCC[NH+](C)C C37281089
CCOC(=O)C1CC[NH+](CC1)[C@@H](c2cccc(c2)F)c3cc(sc3NC(=O)c4ccco4)C C38546358
CCOC(=O)C1CC[NH+](CC1)[C@H](c2cccc(c2)F)c3cc(sc3NC(=O)c4ccco4)C C38546359
Cc1cc(c(n1C(C)C)C)C(=O)CN2CC[NH+](CC2)CC(=O)Nc3ccc(c(c3)C(F)(F)F)Cl C23292346
C[C@@H](C(=O)Nc1ccccc1C(C)C)[NH+]2CCN(CC2)S(=O)(=O)c3ccc(cc3)C(F)(F)F C14931854
COCC[NH2+][C@@H]1C[C@H](N2[C@H](C1)C3=NC4=CC=CCC4=C3C[C@H]2C(=O)OC)c5ccc(cc5)C(F)(F)F C39560837
COCC[NH2+][C@H]1C[C@H](N2[C@H](C1)C3=NC4=CC=CCC4=C3C[C@H]2C(=O)OC)c5ccc(cc5)C(F)(F)F C39560839
c1ccc(cc1)C[NH+](Cc2ccccc2)CC(=O)/[NH+]=C/3\C=C4C(=NC(=N4)[O-])C=C3Br C39730215
C[NH+](C)CCCNc1c(nc(o1)c2ccc(cc2)F)S(=O)(=O)c3ccc(cc3)Br C39844294
C[NH+](C)CCCNc1c(nc(o1)c2ccc(cc2)Br)S(=O)(=O)c3ccccc3 C39844933
CCOC(=O)C1CC[NH+](CC1)[C@@H](c2ccc(cc2)OC)c3c4c(sc3NC(=O)C)CCCC4 C39853483
Cc1c(nc(o1)c2ccc(cc2)OC(C)C)C[NH+]3CCC(CC3)C(=O)NCc4ccc(cc4F)F C40985165
C[C@H](c1ccc(cc1F)F)NC(=O)CSc2nnc(n2c3ccc(cc3)Cl)[C@H](C)[NH+](C)C C45236320
C[C@@H](C(=O)Nc1ccc(c(c1)Cl)Cl)Sc2nnc(n2c3ccccc3)C[NH+]4CCCC4 C45830146
C[NH+](Cc1ccc(cc1)OC(F)(F)F)CC(=O)Nc2cc3c(cc2Br)OCCO3 C46583397
c1ccc(cc1)CSc2ccc(o2)/C=C/3\C(=[NH2+])N4C(=NC3=O)SC(=N4)SCc5ccccc5 C20324651
C[C@@H](c1cccc(c1)C(F)(F)F)[NH+](CC(=O)Nc2cc(ccc2n3cncn3)Cl)C4CC4 C59578195
c1ccc(cc1)S(=O)(=O)N(CCC2=c3ccccc3=[NH+]C2)CC(=O)N[C@@H]4CCCc5c4cccc5 C63229112
c1ccc(cc1)S(=O)(=O)N(CCC2=c3ccccc3=[NH+]C2)CC(=O)N[C@H]4CCCc5c4cccc5 C63229113
C[C@@H]1C(=c2ccccc2=[NH+]1)C(=O)[C@H](C)S[C@@H]3NN=C(N3C4CC4)COc5ccccc5Cl C39944139
c1ccc(cc1)CN2[C@@H](NN=C2c3ccco3)S[C@@H](c4ccccc4)C(=O)C5=c6ccccc6=[NH+]C5 C39945154
c1ccc(cc1)CN2[C@H](NN=C2c3ccco3)S[C@@H](c4ccccc4)C(=O)C5=c6ccccc6=[NH+]C5 C39945155
Cc1nc(cc(n1)[C@H]2C[NH+]3CC[C@H]2C[C@@H]3CNC(=S)Nc4ccc(cc4)F)c5cccs5 C08635931
COC(=O)CSC1=C(C2(CCCCC2)[C@H](C(=[NH2+])N1)c3nc(cs3)c4ccccc4)C#N C08856863
c1cc(ccc1NC(=O)c2c3c(sc2NC(=O)CC[NH+]4CCCC4)CCC3)Br C08919223
C[C@@H](C(=O)Nc1ccc(c(c1)C(F)(F)F)Cl)[NH+]2CCC(CC2)C(=O)c3ccc(cc3)O C12745333
C[NH+](Cc1[nH]c(=O)c2c(csc2n1)c3ccccc3Cl)CC(=O)Nc4ccccc4SC C12793813
C[C@@H](c1cccs1)[NH+](C)CC(=O)Nc2cccc(c2)C(=O)Nc3cccc(c3)C(F)(F)F C12972058
Cc1ccc(c(c1)C[NH+]2C[C@@H](C[C@H]2C(=O)NCc3cccnc3)Sc4[nH]c5ccccc5n4)C C12246330
Cc1cc(ccc1NC(=O)C[NH+](C)[C@@H](C)C(=O)NCc2ccccc2Cl)Br C14922269
c1cc(cc(c1)NC(=O)c2cnn(c2C3CC[NH2+]CC3)c4ccc(cc4F)F)C(F)(F)F C20940953
CC1(CC(CC([NH2+]1)(C)C)NC(=S)N(Cc2ccc(cc2)N(C)C)Cc3cccnc3)C C21262827
C[C@H](C(=O)Nc1ccccc1Sc2ccc(cc2)Cl)[NH+](C)Cc3[nH]c(=O)c4ccccc4n3 C26171555
c1cc(cc(c1)CN2Cc3c(cccc3NC(=O)c4ccc(s4)Cl)C2=O)CNc5cc[nH+]cc5 C28526584
CC[NH+](CC)[C@H](CNC(=O)C[C@H]1C(=O)Nc2cc(ccc2S1)C(F)(F)F)c3ccccc3 C29167885
CC1=C([C@@H](N2CCCSC2=[NH+]1)c3cccc(c3)NC(=O)CC(C)C)C(=O)Nc4ccccc4 C35337674
COC(=O)[C@@H]1Cc2c3ccccc3[nH]c2[C@@H]4N1[C@@H](C[C@H](C4)[NH2+]C5CC5)c6ccc(cc6)OC(F)(F)F C12603184
CC[NH+]1CCc2c(sc(c2[C@H](C)NC(=O)Nc3ccc(cc3)OCC)n4cccc4)C1 C08619119
CCc1cc(c(s1)NC(=O)c2ccco2)[C@H](c3ccc(cc3)Cl)Nc4cccc[nH+]4 C38547747
c1ccc(cc1)CNC(=O)CS[C@@H]2NN=C(N2c3ccccc3)C4=c5ccccc5=[NH+]C4 C38628863
c1ccc(c(c1)CN2c3ccccc3N[C@@H]2SCC(=O)N/N=C\C4=c5ccccc5=[NH+]C4)Cl C38899557
Cc1ccc(c(c1)C)CNC(=O)[C@@H]2CN(CC23CC[NH2+]CC3)C(=O)[C@H](C(C)C)Oc4ccccc4 C39607261
Cc1ccc(c(c1)CNC(=O)[C@H]2CN(CC23CC[NH2+]CC3)C(=O)[C@H](C(C)C)Oc4ccccc4)C C39636672
Cc1ccccc1CC(=O)N2C[C@@H](C3(C2)CC[NH2+]CC3)C(=O)N[C@H](C)c4ccc(cc4)Br C39657196
Cc1ccc(cc1)O[C@H](C)CNC(=O)[C@@H]2CN(CC23CC[NH2+]CC3)C(=O)c4ccc(cc4Cl)Cl C39665893
Cc1ccc(cc1)O[C@H](C)CNC(=O)[C@@H]2CN(CC23CC[NH2+]CC3)C(=O)Cc4ccc(cc4)Cl C39666065
Cc1ccc(cc1)O[C@@H](C)CNC(=O)[C@H]2CN(CC23CC[NH2+]CC3)C(=O)Cc4ccc(cc4)Cl C39666066
Cc1ccc(cc1)O[C@H](C)CNC(=O)[C@@H]2CN(CC23CC[NH2+]CC3)C(=O)c4cccc(c4Cl)Cl C39666093
Cc1ccc(c(c1)C)CCNC(=O)[C@@H]2CN(CC23CC[NH2+]CC3)C(=O)CCC4CCCC4 C39666985
Cc1ccc(c(c1)C)CCNC(=O)[C@H]2CN(CC23CC[NH2+]CC3)C(=O)CCC4CCCC4 C39666986
CC[C@@H](c1ccccc1)C(=O)N2C[C@@H](C3(C2)CC[NH2+]CC3)C(=O)NCc4cccc(c4C)C C39667584
Cc1ccc(cc1C)CNC(=O)[C@@H]2CN(CC23CC[NH2+]CC3)C(=O)c4ccc(o4)c5ccccc5F C39673186
Cc1ccc(cc1C)CNC(=O)[C@@H]2CN(CC23CC[NH2+]CC3)C(=O)[C@@H](C(C)C)Oc4ccccc4 C39673198
Cc1ccc(cc1C)CNC(=O)[C@H]2CN(CC23CC[NH2+]CC3)C(=O)[C@@H](C(C)C)Oc4ccccc4 C39673199
Cc1ccc(cc1C)CNC(=O)[C@H]2CN(CC23CC[NH2+]CC3)C(=O)[C@H](C(C)C)Oc4ccccc4 C39673201
Cc1ccc(c(c1)CCNC(=O)[C@H]2CN(CC23CC[NH2+]CC3)C(=O)CCC4CCCC4)C C39676911
CC[C@@H](c1ccccc1)C(=O)N2C[C@@H](C3(C2)CC[NH2+]CC3)C(=O)NCc4ccc(s4)c5ccccn5 C39677690
CC[C@@H](c1ccccc1)C(=O)N2C[C@H](C3(C2)CC[NH2+]CC3)C(=O)NCc4ccc(s4)c5ccccn5 C39677692
C[C@H](Cc1ccccc1F)NC(=O)[C@H]2CN(CC23CC[NH2+]CC3)C(=O)c4ccc(o4)c5ccccc5 C39687161
Cc1cc(cc(c1)CNC(=O)[C@@H]2CN(CC23CC[NH2+]CC3)C(=O)[C@@H](C(C)C)Oc4ccccc4)C C39694896
Cc1cc(cc(c1)CNC(=O)[C@@H]2CN(CC23CC[NH2+]CC3)C(=O)[C@H](C(C)C)Oc4ccccc4)C C39694898
Cc1c(cccc1Cl)CNC(=O)[C@@H]2CN(CC23CC[NH2+]CC3)C(=O)[C@@H](C(C)C)Oc4ccccc4 C39695136
CCc1ccc(cc1)[C@@H](C)NC(=O)[C@@H]2CN(CC23CC[NH2+]CC3)C(=O)c4ccc(cc4)OC(F)(F)F C39696002
CCc1ccc(cc1)[C@H](C)NC(=O)[C@@H]2CN(CC23CC[NH2+]CC3)C(=O)c4ccc(cc4)OC(F)(F)F C39696003
CCc1ccc(cc1)[C@@H](C)NC(=O)[C@@H]2CN(CC23CC[NH2+]CC3)C(=O)c4ccc(cc4C)C C39696246
CN(Cc1ccccc1)C(=O)[C@H]2C[NH2+]C[C@@H]2C(=O)N[C@@H](Cc3ccccc3)c4ccccc4 C43223364
C[NH+](Cc1ccccc1NC(=O)NCC2(CCCCC2)N3CCOCC3)C4CCCCC4 C58859323
CC(=O)c1ccc(cc1)NC(=S)N(Cc2ccc(cc2)OC)C3CC([NH2+]C(C3)(C)C)(C)C C59169712
CN1C[C@@H](c2c1cccc2)/C=C(/C(=O)NCCC3=c4ccccc4=[NH+]C3)\NC(=O)c5ccccc5 C63098799
C[C@@H]1C(=C(NN1c2cccc(c2)C(F)(F)F)C)C(=O)C(=O)NCCC3=c4ccccc4=[NH+]C3 C63901504
Cc1cc2c(cc1C)N(C(=O)[C@@H](N2)C(F)(F)F)[C@@H](C)C(=O)NCCC3=c4ccccc4=[NH+]C3 C64538294
CCCc1ccc(cc1)S(=O)(=O)N2CCC3(CC2)C(=[NH+]CCN3)NCc4ccc(cc4)C C65074625
Cc1cc([nH+]c2c1cc(cc2)NC(=S)NCc3ccc(cc3)F)N4CCOCC4 C04969804
Cc1cc(ccc1Br)NC(=O)C[NH+](C)CC(=O)Nc2cccc(c2)F C03348411
C[C@H](c1ccccc1Br)[NH2+]CC(=O)Nc2c(c3c(s2)CCC3)C(=O)OC C09253710
c1ccc2c(c1)cccc2[C@@H](CNC(=O)C(=O)Nc3ccc(c(c3)F)F)[NH+]4CCCC4 C10086729
CC(C)(C)c1ccc(cc1)n2c3c(cn2)[C@@H](CCC3)[NH2+]Cc4ccc(c(c4)OC)O C11958527
CCOc1cccc(c1O)C[NH2+][C@@H]2CC(Cc3c2cnn3c4ccc(cc4)C)(C)C C12208604
Cc1c(c(n[nH]1)C)CC[NH2+]Cc2cn(nc2c3ccccc3Cl)c4ccc(cc4)F C12613274
C1C[C@H](C[NH+](C1)CCC(=O)NC(=O)NC23CC4CC(C2)CC(C4)C3)C(F)(F)F C12853421
Cc1cc(c(c(c1)C)NC(=O)CNC(=O)C[NH+](C)Cc2ccc(c(c2)Cl)Cl)C C12894943
Cc1cc(c(c(c1)C)NC(=O)C[NH+](C)[C@H](C)C(=O)Nc2cccc(c2C)Cl)C C14933562
CC(C)[NH2+]C[C@H](Cn1c2ccccc2c3c1-c4cnn(c4CC3)c5ccccc5)O C00762977
Cc1c(cnn1c2ccc(cc2F)F)[C@@H](C)[NH2+]Cc3cc(c(cc3Cl)O)OC C19731145
Cc1ccc(c(c1)Cl)NC(=O)[C@@H](C)[NH+](C)CC(=O)Nc2c(cc(cc2C)C)C C26371419
Cc1cc(c(s1)NC(=O)c2ccccc2)[C@@H](c3ccccn3)Nc4cccc[nH+]4 C35476848
Cc1cc(c(s1)NC(=O)c2ccccc2)[C@H](c3ccccn3)Nc4cccc[nH+]4 C35476849
Cc1cc(c(s1)NC(=O)c2ccccc2)[C@@H](c3cccnc3)Nc4cccc[nH+]4 C35476852
C[NH+](CC(=O)Nc1ccc2c(c1)CCC2)CC(=O)Nc3ccccc3Br C03409442
C[C@H](C(=O)Nc1ccccc1C(C)C)[NH+](C)CC(=O)Nc2ccccc2Br C23038648
c1ccc(cc1)C2=NC(=CC3=c4ccccc4=[NH+][C@H]32)C(=O)NC[C@@H](c5ccccc5)O C39024846
c1ccc(cc1)C2=NC(=CC3=c4ccccc4=[NH+][C@@H]32)C(=O)NC[C@H](c5ccccc5)O C39024847
c1ccc(cc1)C2=NC(=CC3=c4ccccc4=[NH+][C@H]32)C(=O)NC[C@H](c5ccccc5)O C39024848
CN1C=C([C@@H](N1)c2ccc(cc2)Oc3ccccc3)C[NH2+]CC4=CC=C[C@@H]5C4=CC=N5 C39399243
CN1C=C([C@H](N1)c2ccc(cc2)Oc3ccccc3)C[NH2+]CC4=CC=C[C@@H]5C4=CC=N5 C39399246
Cc1ccccc1[C@@H]2C(=CN(N2)c3ccc(cc3F)F)C[NH2+]CC[C@H]4N=CC(=N4)C C39542949
Cc1ccccc1[C@H]2C(=CN(N2)c3ccc(cc3F)F)C[NH2+]CC[C@H]4N=CC(=N4)C C39542953
CCC[C@@H](C)C(=O)N1C[C@@H](C2(C1)CC[NH2+]CC2)C(=O)NCCc3ccc(c(c3)C)C C39609162
CCC[C@H](C)C(=O)N1C[C@H](C2(C1)CC[NH2+]CC2)C(=O)NCCc3ccc(c(c3)C)C C39609165
CCCC[C@H](C)C(=O)N1C[C@@H](C2(C1)CC[NH2+]CC2)C(=O)NCc3cccc(c3)Cl C39635616
CCCC[C@@H](C)C(=O)N1C[C@H](C2(C1)CC[NH2+]CC2)C(=O)NCc3cccc(c3)Cl C39635617
CCc1ccc(cc1)[C@@H](C)NC(=O)[C@@H]2CN(CC23CC[NH2+]CC3)C(=O)C4(CCCCC4)C C39696070
CCc1ccc(cc1)[C@@H](c2cccs2)[NH2+]CC(=O)N[C@]3(CCS(=O)(=O)C3)C C39990640
Cc1c(sc(n1)NC(=O)C2=[NH+]CCN2)Cc3cc(ccc3Cl)C(F)(F)F C36639397
C[C@@H](C[NH+](Cc1[nH]c(=O)c2c(csc2n1)c3ccccc3Cl)CC(C)C)O C40404915
CC(C)[C@@H](C[NH+](Cc1ccccc1)Cc2[nH]c(=O)c3c4c(sc3n2)CCCCC4)O C40408605
CC(C)[C@H](C[NH+](Cc1ccccc1)Cc2[nH]c(=O)c3c4c(sc3n2)CCCCC4)O C40408609
CCOC(=O)[C@@H](Cc1c(nc2n1cccc2C)c3ccc(cc3)Br)[NH3+] C44360197
CCOC(=O)[C@@H](Cc1c(nc2n1ccc(c2)C)c3ccc(cc3)Br)[NH3+] C44360684
C[NH+](C)[C@H](CNC(=O)Nc1ccc(cc1C(F)(F)F)N(C)C)c2cccs2 C44369046
CC[C@@H](C)N1C(=O)[C@@H]([NH2+]C12CCN(CC2)C(=S)Nc3cccc(c3)C)C(C)C C36024361
CC[C@H](C)N1C(=O)[C@H]([NH2+]C12CCN(CC2)C(=S)Nc3cccc(c3)C)C(C)C C36024364
C[C@@H](c1ccccc1)N2C(=O)[C@H]([NH2+]C23CCN(CC3)C(=S)NC(C)C)C(C)C C50834628
C[C@H](c1ccccc1)N2C(=O)[C@H]([NH2+]C23CCN(CC3)C(=S)NC(C)C)C(C)C C50834630
Cc1ccc(c(c1)C)CNC(=O)N[C@H](CN(C)C2CC[NH+](CC2)C)c3ccccc3 C58159192
CC1(CC(CC([NH2+]1)(C)C)N(Cc2ccccn2)C(=S)Nc3ccc(cc3)OC)C C06515036
Cc1cc2c(cc1C(C)C)c(cc(=O)o2)C[NH+](Cc3cccc(c3)O)C4CCC(CC4)O C60343240
c1ccc2c(c1)CC[C@@H](C(=N2)O)SCCC(=O)NCCC3=c4cc(ccc4=[NH+]C3)F C63294494
c1ccc2c(c1)CC[C@H](C(=N2)O)SCCC(=O)NCCC3=c4cc(ccc4=[NH+]C3)F C63294496
Cc1ccc(cc1)C(=O)NC2=c3ccccc3=[NH+][C@@H]2C(=O)NCc4ccc(cc4F)F C63752471
c1ccc(cc1)CN2CC(=C(N2)c3ccccc3)CNC(=O)C4=c5ccccc5=[NH+]C4 C64353815
c1ccc(cc1)CCNC(=O)[C@H]2C(=c3cc(ccc3=[NH+]2)F)NC(=O)c4ccccc4 C64491153
Cc1cccc(c1C)n2c(c3c(n2)C[S@@](=O)C3)NC(=O)CCCc4ccccc4 C04224582
Cc1nnc(n1c2ccc(cc2)F)SCC(=O)Nc3ccccc3C(F)(F)F C00664278
CCN1c2ccc(cc2[C@@](C1=O)(CC(=O)c3ccc(cc3)OCC)O)Br C04555028
C=CCN1C(=O)/C(=C/c2ccc(cc2)OCc3ccc(cc3)Cl)/C(=O)NC1=S C00683804
CN(C)c1ccc(cc1)/C=C/2\C(=O)N(C(=O)S2)CNc3cccc(c3)C(F)(F)F C03765876
c1ccc(cc1)CCN(Cc2[nH]c(=O)c3c4c(sc3n2)CCCC4)C(=O)C5CCC5 C04850434
Cc1ccc(cc1)C(=O)NN2C(=O)/C(=C/c3ccc(cc3)OCC=C)/SC2=S C01771672
Cc1ccc(c(c1)NC(=S)N2CCN(CC2)S(=O)(=O)/C=C/c3ccccc3)C C03310931
CCN(CC)S(=O)(=O)c1ccc(cc1)NC(=O)c2cccc(c2)Br C05636683
Cc1ccc(cc1C)c2csc(n2)NC(=O)CCS(=O)(=O)c3ccc(cc3)F C04496271
CCn1c(=O)c2c3c(sc2nc1SCC(=O)NCC(F)(F)F)C[C@H](CC3)C C06549235
C[C@@H]1C[C@H](CN(C1)C(=O)CSCC(=O)Nc2nc(cs2)c3ccc(cc3)F)C C07345883
C[C@@H](c1ccc(cc1)Br)NC(=O)COC(=O)c2cn(c3c2cccc3)C C07703180
Cc1cccc(c1)NC(=O)Cc2nc(cs2)c3cc(n(c3C)Cc4ccco4)C C07845573
CN(CC(=O)Nc1cccc(c1)Br)S(=O)(=O)/C=C/c2ccccc2 C08272058
c1ccc(cc1)Cc2nc3c(c(n2)SCC(=O)Nc4nccs4)SCCC3 C09303286
C[C@@H](C(=O)NCC(F)(F)F)Sc1nc2ccccc2c(=O)n1C3CCCCC3 C10143198
c1ccc(cc1)S(=O)(=O)CCCC(=O)Nc2nc3ccc4ccccc4c3s2 C10218237
Cc1cccc2c1[nH]c(=O)c(c2)CN(Cc3cccs3)S(=O)(=O)c4ccccc4 C00923082
Cn1ccnc1[C@H](c2ccccc2F)NC(=O)c3c(c4ccccc4o3)CSC C12535690
Cn1cc(nc1)S(=O)(=O)NCc2c(cccc2Cl)Sc3ccc(cc3)Cl C01032827
Cc1nnc(n1c2ccc(cc2)Cl)SCC(=O)Nc3ccccc3C(F)(F)F C02837130
c1ccc(cc1)CS(=O)(=O)Nc2cnn(c2)Cc3ccc(cc3)Br C14230988
c1cc2c(cc1NC(=O)COc3cc(cc(c3)C(F)(F)F)C(F)(F)F)OCCO2 C15182982
C[C@@H](C(=O)NC[C@@H]1Cc2cc(ccc2O1)c3ccc(cc3)SC)N4CCOCC4 C20999517
CC(C)NC(=O)CN(c1ccc(cc1)Br)S(=O)(=O)c2ccccc2 C22274329
c1ccc(cc1)S(=O)(=O)N2CCCC[C@H]2C(=O)Nc3ccc(cc3)SC(F)F C27654823
c1ccc(c(c1)CNC(=O)c2ccc(o2)Cn3cc(cn3)Br)C(F)(F)F C27980845
Cc1csc(n1)c2cc(c(s2)C)S(=O)(=O)NCc3ccc(cc3)N(C)C C33290018
Cc1[nH]c2ccc(cc2n1)C(=O)N(Cc3ccccc3c4ccccc4)C[C@@H]5CCOC5 C35518962
CC[C@H]1C(=O)N(Cc2cc(ccc2O1)NC(=O)Cc3cccs3)Cc4ccccc4 C35873060
Cc1ccc(c(c1)C)CN(C)C(=O)CSCc2[nH]c(=O)c3c4c(sc3n2)CCC4 C23040583
c1cc(cc(c1)NC(=O)CCC(=O)c2ccc(cc2)Cl)c3cn4ccsc4n3 C38734844
C[C@H](C(C)C)NC(=O)CSc1nc2c(c(cs2)c3cccs3)c(=O)n1C C15278234
C=CCSc1nnc(s1)NC(=O)Cc2coc3c2cc(cc3)Br C39883370
Cc1csc(n1)SCc2ccc(cc2)C(=O)Nc3ccc(cc3)N4CCCC4=O C45638656
Cc1cc(ccc1NC(=O)[C@@H](C)Sc2nnc(n2C3CC3)C4CC4)Br C45840805
CC[C@H](c1ccc(cc1)Br)NC(=O)C2CCN(CC2)C(=O)OC(C)(C)C C46735162
Cc1ccc(c(c1)Br)O[C@@H](C)C(=O)N[C@H](c2ccccc2)c3nccn3C C48361796
CC(C)Cn1c(=O)c2c(ccs2)nc1SCC(=O)Nc3cc(ccc3F)F C57426258
CC(=O)Nc1ccc(c(c1)F)C(=O)COC(=O)C23C[C@H]4C[C@@H](C2)CC(C4)(C3)Cl C07160667
C[C@H](c1ccccc1)N2C(=N[C@@](C2=O)(C(F)(F)F)NC(=O)C(C)C)c3ccccc3 C21030261
CN(C)S(=O)(=O)c1ccc(cc1)CNC(=O)c2ccc(s2)c3ccc(cc3)F C53577857
C[C@H](c1ccc(cc1)S(=O)(=O)N(C)C)NC(=O)Cc2c(cccc2Cl)Cl C55829167
Cc1cc(c2c(c1)[C@@H](CCO2)NC(=O)CSCc3cc(on3)c4cccs4)C C60335310
COC(=O)[C@@H](c1cc(ccc1F)F)NS(=O)(=O)c2cccc(c2)Br C60377591
c1ccc(c(c1)Cn2ccc3c2c(=O)n(cc3)CC(=O)NCc4ccc(cc4F)F)F C62007382
Cc1c(c(c(s1)C)S(=O)(=O)NCCc2ccc(cc2)Cl)[C@@H]3C=C(N=N3)C C64452670
CCCNS(=O)(=O)c1cc(n(c1C)C)c2nc(cs2)c3ccc(cc3)Cl C64668120
CC1=C(N=N[C@@H]1[C@@H]2CC(=C(S2)C)S(=O)(=O)NCCc3ccc(cc3)Cl)C C65137728
C[C@]12CCCC(=C)[C@H]1C[C@H]3[C@@H](C2)OC(=O)[C@@H]3C[NH2+]Cc4ccc(c(c4)OC)OC C04028530
C[NH+](C)CCCN1[C@@H](/C(=C(/c2ccc(cc2)F)\O)/C(=O)C1=O)c3ccccc3F C06198490
C[C@H](c1ccccc1Cl)[NH2+]CC(=O)N(c2ccccc2)[C@@H]3CCS(=O)(=O)C3 C07499531
C[C@H](C(=O)Nc1ccc2c(c1)CCC2)[NH+](C)Cc3ccccc3N4CCOCC4 C08156752
C[C@@H](c1ccc(cc1)F)[NH2+]CC(=O)N(C2CCCCC2)[C@H]3CCS(=O)(=O)C3 C08488943
CCOc1ccccc1C[NH+]2CCOc3ccc(cc3C2)[C@H](c4cccnc4)O C11982549
C/C(=C\c1ccccc1)/C[NH+]2CCC3(CC[C@H](O3)CNC(=O)[C@@H]4CCCO4)CC2 C12042124
Cc1ccc2cc(c(=O)n(c2c1)CCc3ccccc3)C[NH2+][C@@H]4CCS(=O)(=O)C4 C12051702
CC(C)[NH+]1CCC[C@H](C1)CNC(=O)Cn2c3c(c(n2)C(F)(F)F)CCCC3 C12199426
Cc1cc(cc(c1)n2c3c(cn2)[C@@H](CCC3)[NH2+]Cc4c(nn(c4C)C(C)C)C)C C12298290
Cc1ccc(n1c2ccc(cc2)C(=O)NC[C@H](c3ccco3)[NH+]4CCCCC4)C C05688713
C=CCn1c2c(c(n1)C(=O)N3CCSCC3)C[C@H](CC2)[NH2+]C4CCCCC4 C14733541
Cn1ccnc1[C@H](c2ccc(cc2)F)NC(=O)[C@H](c3ccccc3)[NH+]4CCCC4 C19291181
CNc1c(ccc[nH+]1)CN2CCc3cc(c(cc3[C@H]2c4ccccc4)OC)OC C19592060
c1ccc(c(c1)Nc2nn(c(=S)s2)C[NH+]3CCC[C@H]3c4cccnc4)F C24758638
C[C@@H](C(=O)Nc1ccccc1SC(F)F)[NH+]2CCN(CC2)c3nccs3 C28103841
Cc1ccc(cc1)c2c(sc(n2)C)CC(=O)NCc3cc[nH+]c(c3)N4CCCC4 C30996534
C[C@@H](c1ccc(c(c1)F)F)[NH+](C)Cc2nnc(s2)C(=O)Nc3ccc(cc3)F C29971886
CC(C)(C)c1ccc(cc1)S(=O)(=O)[C@H]2CS(=O)(=O)C[C@@H]2[NH2+]Cc3ccccc3 C32536060
Cc1c([nH]c[nH+]1)CN(CCCc2ccccc2)C(=O)c3cn(c4c3cccc4)C C35451951
c1ccc(c(c1)[C@H]2c3cccn3CC[NH+]2CC(=O)NCCc4ccccn4)Cl C35523051
CC(=O)c1ccc(cc1)c2cccn(c2=O)[C@H](C[NH+]3CC[C@@H](C3)O)c4ccccc4 C36190470
Cc1ccc(nc1)[C@@]2(CCC[C@@H]3[C@@H]2C[NH+](C3)Cc4ccc(c(c4)OC)OCC#C)O C36740044
Cc1ccc2cccc(c2n1)S(=O)(=O)NC[C@H](c3ccccc3Cl)[NH+](C)C C38630822
COCCC(=O)N[C@@H]1C(=c2cc(ccc2=[NH+]C1=O)Br)c3ccccc3 C39708156
Cc1c(c(n(n1)c2cccc(c2)Cl)Cl)C[NH2+]Cc3ccc(nc3)N(C)C C40091414
C[C@H](CCc1ccco1)[NH2+]C[C@@H]2[C@H]3C[C@H]4[C@@](CCC[C@@]45CO5)(C[C@H]3OC2=O)C C43742805
Cc1ccc(o1)c2nc(cs2)CC(=O)NC[C@H](c3cccc(c3)F)[NH+](C)C C46699611
Cc1ccc(cc1)C(=O)N2CCC3(CC2)[NH2+][C@@H](C(=O)N3CC(C)C)CC(C)C C36028817
c1ccc(cc1)C[C@H]2C(=O)N(C3([NH2+]2)CCN(CC3)C(=O)c4ccccc4F)CC5CC5 C36029562
C[NH+]1CCC2(CC1)N=C(C(=N2)SCC(=O)Nc3ccccc3F)c4ccccc4 C35372770
c1cc2cccnc2c(c1)CN3CCOc4ccc(cc4C3)C[NH+]5CCCC[C@H]5CO C14879248
CCc1nc(cs1)C[NH+](C)[C@H](C)C(=O)Nc2ccc(cc2)N3CCCCC3 C63592982
Cc1ccc(cc1)CNC(=O)CC2CCN(CC2)C(=O)[C@H]3C=c4ccccc4=[NH+]3 C63737782
c1ccc2=[NH+][C@H](C=c2c1)C(=O)N3CCC(CC3)CC(=O)NCc4cccc(c4)F C63737900
CC(=O)[C@H]1CN(c2c1cccc2)CC(=O)NCCC3=c4cc(ccc4=[NH+]C3)Cl C63784985
CCc1ccc(cc1)[C@@H]2[C@H]3C(=c4ccccc4=[NH+]3)CCN2C(=O)CCNC(=O)C C64061362
C[NH+](C)[C@@H](CNC(=O)C1=NN=C(C1)c2ccc(cc2)Br)c3ccsc3 C64069905
CC1=c2cc(ccc2=[NH+][C@@H]1c3ccccc3F)CNC(=O)CCN4CCOCC4 C64167036
C[C@@H]1CC[C@@H]2[C@@H](C1)CCC[NH+]2CC(=O)NCc3ccc(cc3)C(=O)N4CCCC4 C64515448
C[C@H](c1ccccc1)[NH+]2CC[C@@H](C2)NC(=O)CSc3ccc4c(c3)OCCO4 C54227079
Cc1ccc(cc1)C[NH+]2CCc3c(cc(n3C)C(=O)N[C@H](C)c4cccnc4)C2 C65210942
CC(C)[NH+](CCNC(=O)[C@@H]1CCCN1C(=O)c2ccc(s2)Cl)C(C)C C55107086
CC[C@H](C)Sc1ccc(c(c1)C)NC(=O)C(=O)N2CC[C@H](C2)[NH+]3CCCC3 C66222637
CN(C)c1c(ccc[nH+]1)CNC(=O)Cc2csc(n2)c3ccc(s3)Cl C57432134
C[NH+](C)[C@H](CNC(=O)C(=O)N(c1ccccc1)C2CCCC2)c3ccsc3 C66719190
Cn1cc(c(n1)c2ccccc2Cl)C[NH2+]Cc3ccc(cc3)N4CCCC4=O C66904951
CCc1ccc(cc1)[C@@H](C)NC(=O)C[NH+]2CCC[C@@H]2C(=O)N3CCSCC3 C67117731
c1cc(c(cc1CS(=O)(=O)NCCc2cn3c([nH+]2)CCCC3)Cl)Cl C67118396
C[C@H]1CN(CCO1)[C@@H](CNC(=O)C[NH+](C)C(C)C)c2c(cccc2Cl)F C67574484
CSCC[C@H](C(=O)Nc1ccc(c(c1F)F)F)N2C(=O)c3ccccc3C2=O C03561497
C[C@H](C(=O)N[C@H]1CCCc2c1cccc2)OC(=O)/C=C/c3nc4ccccc4s3 C07432703
CCN(CC)S(=O)(=O)c1cccc(c1)C(=O)Nc2ccc(cc2F)Br C03611569
c1cc(ccc1CNC(=O)COc2c3c(csc3ncn2)c4ccc(cc4)F)F C03366096
C[C@@H](C(=O)Nc1ccc(c(c1)F)F)Sc2nc3ccsc3c(=O)n2CC=C C12644892
C[C@H](C(=O)N[C@H](c1ccccc1)c2nccn2C)Oc3ccc(cc3)Br C12581283
Cn1cc(nc1)S(=O)(=O)Nc2ccccc2SCc3c(cccc3Cl)F C01030148
CCCc1cc(=O)n2c(n1)SC[C@@H]2CC(=O)Nc3ccc(c(c3)C(F)(F)F)F C14033497
Cc1ccccc1/C=C\2/C(=O)N(C(=S)S2)CCC(=O)Nc3ccc(cc3)OC C15037868
CCOc1cccc(c1OC(F)F)/C=C\2/C(=O)N(C(=S)N2)c3ccccc3F C15256966
Cc1cccc(c1NC(=O)CN(C)C(=O)[C@@H](C)Oc2ccc(cc2)Br)C C15473433
CN(C)S(=O)(=O)c1ccc(cc1)C(=O)N[C@@H](c2ccc(cc2)F)c3cccs3 C17369728
CC(C)(C)c1ccc(cc1)CN(C)C(=O)c2ccc3c(c2)[nH]c(=S)n(c3=O)CC=C C18079880
C[C@@H]1C[C@@H](CN(C1)C(=O)CSCC(=O)Nc2nc(cs2)c3ccc(cc3)F)C C13374541
CC(C)[C@](C)(C#N)NC(=O)CSc1nccn1c2ccc(cc2)Br C21593639
c1ccc(c(c1)/C=C(\C#N)/C(=O)Nc2ccc(c(c2)Cl)F)OCc3ccccn3 C22504060
Cc1cccc(c1C)NC(=O)CN(C[C@@H]2CCCO2)C(=O)[C@@]3(CC3(Cl)Cl)C C23260448
CCn1c(=O)c2c(ccs2)nc1SCC(=O)N[C@@H](C)c3ccccc3Cl C27827405
CCOc1cc(cc(c1OCC(=O)Nc2ccc(cc2F)C)Br)C#N C31525572
Cc1c(cc(s1)c2cc(on2)C(F)(F)F)S(=O)(=O)NCc3ccc(cc3)F C33299280
CC(C)[C@@H](C(=O)OC)NS(=O)(=O)c1cc(ccc1Br)Br C35154509
c1ccc(c(c1)[C@H](CC(=O)NCc2ccccn2)c3cnc4n3cc(cc4)Cl)F C35819971
c1ccc(cc1)n2c(nnc2SCC(=O)Nc3ccc(cc3)Br)C4CC4 C36796195
Cc1ccc(cc1)[C@@H]2c3cc(ccc3CCN2C(=O)C4CC4)OCC(=O)NC(C)C C37280904
CC(C)(C)c1ccc(cc1)S(=O)(=O)N2CCC(CC2)(C[C@H]3CCCCO3)CO C13659308
Cc1ccc(cc1)CNC(=O)CN(C)S(=O)(=O)c2ccc(s2)Br C08594019
C[C@H](C(=O)Nc1ccc(cc1)C(F)(F)F)OC(=O)c2cc(c(nc2)Cl)Cl C39587378
CCc1ccc(cc1)N\2C(=O)[C@@H](S/C2=C(\C#N)/C(=O)NCc3ccccc3)CC C39896031
CCOc1ccc(cc1)CN2c3c(ccc(c3[C@](C2=O)(CC(=O)C)O)Cl)Cl C39921881
CC(C)Oc1ccc(cc1)CN2c3c(ccc(c3[C@@](C2=O)(CC(=O)C)O)Cl)Cl C39921882
Cc1cc(ccc1F)CNC(=O)Cc2c(nn(c2C)c3ccc(cn3)C(F)(F)F)C C40141693
CCOc1ccc(cc1)OCC(=O)Nc2c(c3c(c(=S)s2)C[C@H](CC3)C)C#N C41016515
Cc1c(sc2c1c(=O)n(c(n2)SCC(=O)N[C@H](c3cccs3)C(C)C)C)C C45632959
Cc1cc(ccc1NC(=O)[C@H](C)Sc2nnc(n2C3CC3)C4CC4)Br C45840808
CCn1c(=O)c2c(ccs2)nc1SCC(=O)Nc3ccccc3C(F)(F)F C27819299
c1ccc(c(c1)C(F)(F)F)NC(=O)CN2CCN(CC2)C(=O)C[C@H]3C[C@H]4CC[C@@H]3C4 C36512354
Cc1cccc(c1NC(=O)[C@@H](C)OC(=O)c2cc(n(c2C)c3ccc(cc3)F)C)C C15811970
c1ccc(c(c1)F)SCC(=O)Nc2c(c3c(n2C[C@@H]4CCCO4)CCCC3)C#N C41743864
Cc1c(c(n(n1)Cc2ccccc2)C)CNS(=O)(=O)c3cccc(c3F)Cl C32408173
C[C@@H]1CCC[C@@H]([C@@H]1C)NC(=O)[C@@H](C)S(=O)(=O)Cc2csc(n2)c3cccs3 C58934941
Cc1ccc(cc1)[C@@H](CNS(=O)(=O)c2ccc(cc2F)Cl)N3CCOCC3 C59747607
Cc1ccccc1S[C@H](C)C(=O)Nc2ccc(cc2)S(=O)(=O)N3CCCCC3 C59930110
COC(=O)[C@H](c1cc(ccc1F)F)NS(=O)(=O)c2cccc(c2)Br C60377592
COc1ccc(cc1OC)c2csc(n2)/C(=C/Nc3ccc(c(c3)Cl)F)/C#N C13648539
Cc1cc(cc(c1)NC(=O)CCSCC2=NC(=O)C3=C4CCC[C@H]4SC3=N2)C C39930154
C[C@H]1C(=c2cc(ccc2=[NH+]1)OC)CC/N=C/3\C[C@@H](CC(=O)[C@H]3C(=O)C)c4ccccc4 C63514910
C[C@@H]1C(=C2C(=NC(=NC2=O)[C@H](C)SCCC(=O)Nc3ccc4c(c3)CCC4)S1)C C64064435
CC1=NC(=NC(=O)[C@@H]1CC(=O)Nc2ccc(c(c2)F)F)S[C@@H](C)c3ccccc3 C64409624
CC(C)CC(=O)N1CCc2c1ccc(c2)CNS(=O)(=O)c3ccc(s3)Cl C64977079
C[C@H](c1ccccc1)NC(=O)CCn2c(=O)ccc(n2)c3ccc(cc3)Br C67261668
c1ccc(cc1)CCN2c3ccc(cc3[C@](C2=O)(CC(=O)c4cccc(c4)n5cccc5)O)Br C04122990
CN(C)c1ccc(cc1)NC(=O)[C@@H](c2ccc(cc2)Cl)N(Cc3ccccc3F)C(=O)Cc4ccccc4 C03764870
CN(C)c1ccc(cc1)NC(=O)[C@H](c2ccc(cc2)Cl)N(Cc3ccccc3F)C(=O)Cc4ccccc4 C03764871
CC(C)c1ccc(cc1)/C=N/NC(=O)c2c(cn(n2)Cc3ccc(cc3)Br)Br C08780809
Cc1cc(c(c(c1)C)NC(=O)[C@@H](C)Sc2nnc(n2c3ccccc3)c4cccc(c4)Br)C C02186324
CCc1cccc(c1NC(=O)[C@H](C)Sc2nc3c(c(cs3)c4ccccc4)c(=O)n2CC=C)CC C09041704
Cc1c(cccc1Cl)NC(=O)/C(=C/c2cc(c(c(c2)Br)OCC#C)Br)/C#N C09322193
C=CCOc1ccccc1/C=C(\C#N)/C(=O)Nc2ncc(s2)Cc3cc(ccc3Cl)C(F)(F)F C09909697
Cc1cc(cc(c1OCC(=O)N/N=C/c2ccc(cc2)Br)Br)Br C12482867
Cc1ccc(cc1Cl)NC(=O)CSc2nnc(n2c3ccccc3)c4ccc(cc4)Br C06280539
Cc1c(nc(s1)NC(=O)c2ccccc2C(=O)N(C)Cc3ccccc3)c4ccc(cc4)Br C13146033
CCc1ccc(cc1)/C=C\2/C(=O)N(C(=S)S2)CCCC(=O)Nc3ncc(s3)Cc4cccc(c4)C C13774876
Cc1ccc(cc1n2c(nnc2SCc3ccc(cc3)F)CNC(=O)CSc4ccccc4)Cl C16569086
Cc1ccc(c(c1)NC(=O)CSC2=C([C@H]([C@H]3C(=N2)CCCC3=O)c4ccccc4C(F)(F)F)C#N)C C09014612
Cc1cc(c(cc1COc2ccc(cc2)Br)[C@H]3C4=C(CCCC4=O)NC(=C3C(=O)OC)C)C C08440842
CC[C@@H](C)[C@H]1C(=O)N(c2ccc(cc2C(=N1)c3ccccc3F)Cl)CC(=O)Nc4cccc(c4C)C C03061402
CC[C@H](C)[C@@H]1C(=O)N(c2ccc(cc2C(=N1)c3ccccc3F)Cl)CC(=O)Nc4cccc(c4C)C C03061410
CC[C@@H](c1ccc(cc1C)C)NC(=O)CN(c2cccc(c2)C(F)(F)F)S(=O)(=O)c3ccc(cc3)C C22322791
CC[C@@H](c1ccc(cc1)C)NC(=O)CN(c2cccc(c2)C(F)(F)F)S(=O)(=O)c3ccc(cc3)C C22431322
Cc1c2c(cc(nc2sc1C(=O)OCC(=O)NCCC3=CCCCC3)c4cccs4)C(F)(F)F C25422685
C[C@@H](c1ccc(cc1)Br)NC(=O)COc2ccc3c(c2)occ(c3=O)c4ccc(cc4)Cl C27102827
c1ccc(cc1)COc2ccc(cc2)[C@@H]3c4c(nn(c4NC(=O)CS3)c5ccccc5)c6ccccc6 C28628660
CCCN(CC(=O)N(Cc1ccccc1)Cc2ccc(s2)C)C(=O)Nc3c(cccc3Cl)Cl C33396553
CCCN(CC(=O)N(Cc1ccc(cc1)F)Cc2c(ccs2)C)C(=O)Nc3ccc(c(c3)Cl)Cl C33678812
Cc1ccsc1CN(Cc2ccc(cc2)F)C(=O)CN(CC=C)C(=O)Nc3ccc(cc3Cl)Cl C33725821
Cc1ccc(s1)CN(Cc2ccccc2)C(=O)CN(CC(C)C)C(=O)Nc3c(cccc3Cl)Cl C34794458
Cc1ccc(cc1)n2c(nnc2SCc3cccc(c3)C)[C@H](Cc4ccccc4)NC(=O)[C@H](C)Cl C35226225
Cc1ccsc1CN(Cc2ccccc2)C(=O)CN(CC(C)C)C(=O)Nc3ccc(cc3)Br C35335021
c1ccc(cc1)COc2cccc(c2)CN(CCc3ccccn3)C(=O)Nc4ccccc4Br C35686752
Cc1ccc(s1)CN(Cc2ccccc2)C(=O)CN(CC(C)C)C(=O)Nc3ccc(cc3Cl)Cl C35804856
Cc1ccc(cc1)CN([C@@H](c2ccc(cc2)C)C(=O)Nc3ccc(cc3)N(C)C)C(=O)Cc4ccccc4 C03773338
Cc1ccccc1[C@H](C(=O)NC(C)(C)C)N(Cc2ccco2)C(=O)/C(=C/c3ccccc3)/c4ccccc4 C36493827
C[C@H](c1ccccc1)[C@@H](C(=O)NC(C)(C)C)N(Cc2ccco2)C(=O)Cc3ccc(cc3)Br C36497710
Cc1ccc(c(c1)C)[C@H](C(=O)NC(C)(C)C)N(Cc2ccco2)C(=O)C(c3ccccc3)c4ccccc4 C36503543
CC(C)(C)CC(C)(C)NC(=O)[C@H](c1ccc(cc1)Cl)N(Cc2ccco2)C(=O)c3ccccc3Cl C36506130
CC(C)(C)CC(C)(C)NC(=O)[C@H](c1ccc(cc1)OC)N(C)C(=O)Cc2ccc(cc2)Br C36528487
C[C@H](CC(=O)N(c1ccccc1Cl)[C@H](c2ccc(cc2)N(C)C)C(=O)NC(C)(C)C)c3ccccc3 C36546250
Cc1ccccc1[C@@H](C(=O)NC(C)(C)CC(C)(C)C)N(Cc2ccc(o2)C)C(=O)c3ccc(cc3)Cl C36558784
CCCN([C@@H](c1cc2ccccc2c3c1cccc3)C(=O)NC(C)(C)CC(C)(C)C)C(=O)c4cccnc4 C36577090
CC(C)(C)CC(C)(C)NC(=O)[C@@H](c1ccco1)N(C(=O)Cc2ccc(cc2)Br)C(C)(C)C C36583941
Cc1ccc(c(c1)C)[C@@H](C(=O)NC(C)(C)C)N(Cc2ccc(o2)C)C(=O)C(c3ccccc3)c4ccccc4 C36600196
Cc1ccc(cc1)[C@@H](C(=O)NC(C)(C)C)N(Cc2ccc(o2)C)C(=O)C(c3ccccc3)c4ccccc4 C36600286
CCOC(=O)c1c2c(sc1NC(=O)[C@H](C)Sc3cn(c4c3cccc4)Cc5ccc(cc5)F)CCC2 C39707035
Cc1ccc(cc1)n2c(nnc2SCc3cccc(c3)C)CNC(=O)C(c4ccccc4)c5ccccc5 C40363122
Cc1ccc(c(c1)OCC(=O)NN2C(=O)/C(=C\c3cccc(c3)Br)/SC2=S)C(C)C C40844436
CCOC(=O)c1c2c(sc1NC(=O)c3cc(c(s3)Br)Br)C[C@H](CC2)C C40947982
Cc1cc(c(cc1Br)C(C)C)OCC(=O)Nc2c(c3c(c(=S)s2)C[C@H](CC3)C)C#N C41017259
c1ccc(cc1)N(c2ccccc2)C(=O)CSC3=C([C@@H](C4=C(N3)CCCC4=O)c5ccccc5F)C#N C13174762
C=CCn1c(nnc1SCC(=O)NC(c2ccccc2)c3ccccc3)c4ccc(cc4)Br C59265941
Cc1ccc(c(c1)C)n2c(cc(c2C)/C=N/N=C/3\NC(=O)[C@@H](S3)Cc4ccc(cc4)SC(F)F)C C12491971
CCOc1ccc(cc1)N2C(=O)C[C@H](C2=O)[NH2+]Cc3ccc(c(c3)Cl)Cl C04648922
C[NH+](C)[C@H](CNS(=O)(=O)c1ccc(s1)Cl)c2ccc(cc2)N(C)C C05098892
C[NH+](C)[C@@H](CNS(=O)(=O)c1ccc(s1)Cl)c2ccc(cc2)N(C)C C05098893
Cc1ccc(cc1S(=O)(=O)NCC(C)(C)[NH+]2CCOCC2)Br C08944048
Cc1ccc(c(c1)C)S(=O)(=O)NC[C@H](c2ccc3c(c2)CCN3C)[NH+](C)C C08800613
CC[NH+](Cc1ccc(s1)Br)CN2C(=O)[C@H](NC2=O)CC(C)C C09724861
CCc1ccccc1NC(=O)CN(C)C(=O)[C@H](C)[NH+]2CCc3c(ccs3)C2 C10107157
Cc1ccc(c(c1)C[NH+]2CCC3(CC[C@@H](O3)CNC(=O)[C@@H]4CCCO4)CC2)C C12041534
Cc1ccc(c(c1)C[NH+]2CCC3(CC[C@@H](O3)CNC(=O)[C@H]4CCCO4)CC2)C C12041540
C/C(=C\c1ccccc1)/C[NH+]2CCC3(CC[C@@H](O3)CNC(=O)[C@@H]4CCCO4)CC2 C12042128
c1ccc(c(c1)CN2C[C@H](CC2=O)[NH2+]Cc3cccc4c3OCO4)C(F)(F)F C12301589
Cc1ccc2c(c1)C[NH+](C[C@H](O2)c3ccsc3)CC(=O)NCc4csc(n4)C C12457289
Cc1c(sc2c1c(nc(n2)C[NH+]3CCC(CC3)C)N[C@@H](C)[C@@H]4CCCO4)C C12975795
CSc1ccc(cc1)C(=O)[C@H]2CCC[NH+](C2)Cc3ccc(cc3)N4CCNC4=O C13596947
CC1(Cc2c(cnn2c3ccc(cc3)F)[C@@H](C1)NC4CC[NH+](CC4)Cc5ccco5)C C20917104
C[C@H](C(=O)Nc1ccccc1C(F)(F)F)[NH+]2CCN(CC2)C(=O)c3ccccc3F C23004591
C[C@H](C(=O)Nc1ccccc1SC(F)F)[NH+]2CCN(CC2)C(=O)c3ccccc3 C26341874
C[C@H](C(=O)Nc1ccccc1S(=O)(=O)C)[NH+](C)Cc2ccc(s2)Cl C26813008
CCOc1c(cc(cc1Br)C[NH2+]Cc2nc(no2)C)Br C38034079
Cc1c(sc(n1)C)C(=O)NC[C@H](c2ccc3c(c2)CCCN3C)[NH+]4CCCC4 C38670366
c1ccc2c(c1)OC[C@@H](O2)C(=O)NC[C@@H](c3ccsc3)[NH+]4CCCCCC4 C38673546
Cc1nc2cc(ccc2n1c3ccccc3)C(=O)NC[C@H](c4cccs4)[NH+](C)C C36685090
c1cc(cc(c1)OCCn2cc[nH+]c2)NC(=O)c3ccc(s3)Br C42707039
C[NH+](C)[C@H](CNC(=O)c1ccc(cc1)n2ccnc2SC)c3cccs3 C42765500
CC(C)C(=O)N1CCC2(CC1)[NH2+][C@H](C(=O)N2Cc3ccccc3)Cc4ccccc4 C36026392
CC(C)C[C@@H]1C(=O)N(C2([NH2+]1)CCN(CC2)C(=O)c3ccccc3Cl)CC=C C36032690
CC[C@@H](C)c1ccccc1NC(=O)[C@H](C)[NH+]2CCN(CC2)C(=O)c3ccsc3 C52239298
COc1cc(ccc1OCc2ccc(nc2)Cl)CN[C@H]3C[NH+]4CCC3CC4 C19932223
C[NH+](C)[C@@H](CNC(=O)Cc1cc2c(c(c1)Cl)OCCCO2)c3ccccc3 C58398896
c1ccc(c(c1)C(F)(F)F)S(=O)(=O)NCc2ccc([nH+]c2)N3CCCC3 C45806747
C#CC[NH+](CC(=O)Nc1cccc(c1)N2CCCC2=O)[C@@H]3CCc4c3cccc4 C47405948
Cn1cc[nH+]c1[C@H](c2ccc(cc2)F)NS(=O)(=O)c3c(cc(cc3F)F)F C60498140
C[NH+]1CCC(CC1)(CNC(=O)[C@@H](c2ccc(cc2)F)C3CC3)N4CCOCC4 C41309677
Cc1c(nc(o1)c2ccc(cc2)F)CC(=O)NC[C@@H](c3cccs3)[NH+](C)C C62074241
c1ccc2=[NH+]CC(=c2c1)CCC(=O)N3CCC[C@H](C3)C(=O)Nc4cccc(c4)F C63279410
c1ccc(c(c1)NC(=O)C[NH+]2CCC[C@@H]2C3CCCC3)S(=O)(=O)C(F)F C63551509
Cc1ccccc1CN2CC=N[C@@H]2C(=O)NCCC3=c4cc(ccc4=[NH+]C3)Cl C63668546
CC(=O)C1=CC(=NC1)C(=O)NC[C@@H](c2ccccc2Cl)C3=c4ccccc4=[NH+]C3 C63913006
c1ccc2=[NH+]CC(=c2c1)[C@H](CNC(=O)[C@H]3CCS(=O)(=O)C3)c4ccccc4Cl C64716297
c1ccc2=[NH+]CC(=c2c1)CC(=O)Nc3ccnn3C[C@H]4C=C(CS4)Br C64733522
C[NH+](C)CCN(Cc1ccc(c(c1)F)F)C(=O)c2cc3ccccc3c(=O)[nH]2 C65938669
CC[C@H](C)Sc1ccc(c(c1)C)NC(=O)C(=O)N2CC[C@@H](C2)[NH+]3CCCC3 C66222635
c1cc(ccc1NC(=O)C(=O)N2CC[C@H](C2)[NH+]3CCCC3)SC4CCCC4 C66223363
c1ccc(cc1)Sc2ccccc2NC(=O)C(=O)N3CC[C@H](C3)[NH+]4CCCC4 C66223751
CN(C)c1ccc(c[nH+]1)CNC(=O)Cc2csc(n2)c3ccc(s3)Cl C57430876
Cc1ccccc1C[C@@H](C)NC(=O)C[NH+]2CCC[C@@H]2CN3C[C@H](O[C@H](C3)C)C C66377465
C[NH+](C)[C@H](CNC(=O)C(=O)N(c1ccccc1)C2CCCC2)c3cccs3 C66718575
CC[C@@H]1CCCCN1C(=O)C[NH+](C)CC(=O)Nc2ccccc2Br C31206847
CC(C)[C@@H](C(=O)N1C[C@H](Cc2c1cccc2)[NH+](C)C)NC(=O)Cc3ccccc3 C67205933
C[C@@H]1CN(C[C@@H](O1)C)c2ccc(c[nH+]2)CNc3ccc(c(c3)C(F)(F)F)C#N C67367978
Cc1ccc2cc(c(=O)[nH]c2c1)CN(CCc3ccccc3)S(=O)(=O)c4ccc(cc4)F C00913934
Cc1cccc(c1NC(=O)CN(c2ccccc2F)S(=O)(=O)c3ccccc3)C(C)C C02856298
Cc1cc(c(c(c1)C)S(=O)(=O)NC[C@@H](c2ccccc2)S(=O)(=O)c3ccccc3)C C08970633
c1cc(cc(c1)I)NC(=O)COC(=O)c2ccc(cc2)OC(F)F C09022598
Cc1ccc(c(c1)S(=O)(=O)[C@H](CNS(=O)(=O)c2cccs2)c3cccs3)C C09106237
C[C@@H](C(=O)Nc1ccc(c(c1F)F)F)OC(=O)[C@@H](C)Oc2ccc(cc2)Br C09411547
C[C@H](C(=O)Nc1ccc(c(c1F)F)F)OC(=O)[C@H](C)Oc2ccc(cc2)Br C09411558
CCOC(=O)c1c(c(sc1N/C=C(/C#N)\c2nc(cs2)c3ccc(cc3)Cl)C)C C02323434
c1cc(nnc1c2ccncc2)SCC(=O)Nc3cc(cc(c3)C(F)(F)F)C(F)(F)F C09471679
CCOC(=O)c1c2c(c(s1)C)C(=O)N([C@@H](N2)c3ccc(cc3)SC)Cc4ccccc4 C09731574
Cc1ccc(c(c1)S(=O)(=O)NC[C@@H](c2cccs2)S(=O)(=O)c3cccs3)C C09742691
Cc1ccc(c(c1)S(=O)(=O)NC[C@H](c2cccs2)S(=O)(=O)c3cccs3)C C09742697
CN(C)c1ccc(cc1)/C=C/C=N/NC(=O)COc2ccc(cc2)I C09846048
c1ccc(cc1)CS(=O)(=O)CCC(=O)Nc2nc(cs2)c3ccc(cc3Cl)Cl C10620622
c1cc(ccc1CC(=O)OCC(=O)Nc2c(cc(cn2)C(F)(F)F)Cl)Br C11445391
c1ccc(c(c1)COC[C@H](Cn2cnc3cc(sc3c2=O)c4ccc(cc4)Cl)O)F C12910325
Cc1ccc2cc(c(=O)[nH]c2c1)CN(CCc3ccccc3C)S(=O)(=O)c4ccccc4 C06409590
Cc1ccc(cc1)CN([C@@H](c2ccccc2)C(=O)NC(C)(C)C)C(=O)c3c(nc(s3)C)C C13084400
CCn1c2ccccc2nc1SCC(=O)N/N=C/C(=C/c3ccccc3)/Br C12413808
c1ccc(c(c1)COC[C@@H](Cn2cnc3c(c2=O)c(cs3)c4ccc(cc4)F)O)Cl C14197818
CCN(CC)S(=O)(=O)c1ccc(c(c1)C(=O)N[C@@H](C)c2ccc(cc2Cl)Cl)F C15997094
Cc1c(c(=O)n(n1C)c2ccccc2)NC(=O)CSC(c3ccccc3)c4ccccc4 C16019675
CC1=C([C@H](C2=C(N1)C[C@@H](CC2=O)c3cccs3)c4cccc(c4)F)C(=O)OCCOC C02772048
Cc1nnc(n1Cc2ccccc2)S[C@@H](C)C(=O)NC(c3ccccc3)c4ccccc4 C21140927
CCCNC(=O)CSc1nc2c(c(cs2)c3cccs3)c(=O)n1c4ccccc4 C09750317
Cc1ccc(cc1)NC(=O)Cc2nc(cs2)COC(=O)c3ccccc3Br C22139379
c1ccc(c(c1)NC(=O)COC(=O)/C=C/c2cc(ccc2F)Br)SCC#N C22163638
CC[C@H](c1ccc(c(c1)C)C)NC(=O)CN(c2ccc(cc2)Br)S(=O)(=O)C C22332089
Cc1ccc(c(c1)C)c2ccc(n2c3ccc(cc3)CC#N)CCC(=O)NC[C@H]4CCCO4 C23425724
Cc1cc(sc1C(=O)N(Cc2cccs2)Cc3cccs3)NC(=O)c4ccco4 C24467886
Cc1ccc(cc1)c2csc3c2c(=O)n(cn3)C[C@@H](COCc4ccccc4Cl)O C24719258
Cc1ccc(cc1)c2csc3c2c(=O)n(cn3)C[C@H](COCc4ccc(cc4)Cl)O C24719261
Cc1ccc(cc1)c2csc3c2c(=O)n(cn3)C[C@@H](COCc4ccc(cc4)Cl)O C24719263
c1cc(ccc1COC[C@@H](Cn2cnc3c(c2=O)c(cs3)c4ccc(cc4)F)O)Cl C24719302
CC(C)[C@@H](c1ccc2c(c1)OCCO2)NC(=O)c3ccc(cc3)SCc4cscn4 C25246199
c1cc(c(cc1Cl)Cl)CSc2nnc(s2)NC(=O)CSC3=NCCS3 C32699544
CCC[C@](C)(C(=O)OC)NS(=O)(=O)c1cc(sc1Br)Br C35248793
Cc1ccc(cc1)n2c(nnc2SCc3ccccc3C)CNC(=O)Cc4ccccc4 C35709343
CC[C@H](C)N(Cc1ccccc1)C(=O)[C@H](C)SCc2[nH]c(=O)c3c(c(sc3n2)C)C C23229399
Cc1ccc(cc1)S(=O)(=O)[C@@H](CNS(=O)(=O)c2ccc(c(c2)C)C)c3cccs3 C38564347
Cc1c(c(n(n1)c2cc(ccc2F)F)C)CCC(=O)N[C@@H](c3ccccc3)c4cccnc4 C39301983
c1c(cc(cc1Cl)Cl)OCc2nc(cs2)CS[C@@H]3N[C@@H](N=N3)C(F)(F)F C39339178
CCOc1ccc(cc1)n2c(csc2=S)CNC(=O)[C@@H](C)Oc3cc(cc(c3)C)C C41009464
Cc1ccc(cc1)[C@@H](c2ccccc2)NC(=O)[C@H](C)N(c3ccc(cc3)F)S(=O)(=O)C C44902037
Cc1cccc(c1NC(=O)CSc2ncc(n2C[C@H]3CCCO3)c4ccccc4)C(C)C C45765315
CC[NH+](CC)c1ccc(cc1)CN([C@@H]2CCS(=O)(=O)C2)C(=O)/C=C/c3ccc(cc3)C C54310829
Cc1c(c(n(n1)Cc2ccccc2Cl)C)/C=N/NC(=O)[C@H](C)SCc3ccccc3 C59153559
Cc1csc(n1)SCc2ccccc2C(=O)Nc3cccc(c3)OCc4cccnc4 C59314082
C[C@@H](C(=O)NCC=C)Sc1nnc(n1c2ccccc2)c3cccc(c3)Br C59808984
C[C@H](C(=O)NCC=C)Sc1nnc(n1c2ccccc2)c3ccc(cc3)Br C59821820
Cc1ccc(cc1)S[C@@H](C)C(=O)Nc2ccc(cc2)S(=O)(=O)N3CCCCCC3 C02855084
Cc1cc(c(c(c1)C)NC(=O)[C@H](C)Sc2nc3cc(ccc3c(=O)n2CC=C)Cl)C C09085726
Cc1ccc(c(c1)S(=O)(=O)[C@H](CNC(=O)c2ccc(cc2Cl)Cl)c3ccco3)C C09101738
C[C@@H](C(=O)NC1CCCC1)Sc2nc3c(c4c(s3)CCCCC4)c(=O)n2CC=C C03516967
Cc1ccccc1n2c(nnc2S[C@@H](C)C(=O)N[C@@H](C)c3ccc(cc3Cl)Cl)C C09509349
CC(C)[C@@H](c1ccc2c(c1)OCCCO2)NC(=O)CSc3nc4ccccc4s3 C09513457
Cc1cccc(c1)n2c(nnc2S[C@H](C)C(=O)Nc3ccccc3c4ccccc4)C C09815521
CCc1ccc(cc1)NC(=O)[C@@H](C)Sc2nnc(o2)c3cccc(c3)Br C09884899
C[C@H](c1ccccc1)NC(=O)[C@H](C)Sc2nc3ccccc3c(=O)n2c4ccccc4F C10316765
COc1ccc(cc1)c2ccc(nn2)SCC(=O)Nc3ccc(cc3)Br C10452445
C[C@H](C(=O)Nc1cccc(c1Cl)Cl)OC(=O)/C=C/c2ccc(o2)Br C11193970
Cc1c(sc(n1)c2ccccc2)C(=O)N(C)CC(=O)Nc3ccccc3C(F)(F)F C12771150
c1cc(oc1)c2cc(nc(n2)SCC(=O)Nc3ccc(c(c3)Cl)F)C(F)(F)F C00901760
c1ccc2c(c1)c(cn2Cc3ccc(cc3Cl)Cl)/C=C(/C#N)\C(=O)NC[C@@H]4CCCO4 C09311823
CN(c1ccc(cc1)C(=O)Nc2ccc(cc2)C(F)(F)F)S(=O)(=O)c3cccs3 C13679665
c1ccc(cc1)Sc2ccccc2NC(=O)c3cc4nc(cc(n4n3)C(F)F)C5CC5 C02781065
C[C@H](C12CC3CC(C1)CC(C3)C2)NC(=O)/C=C/c4csc(n4)N(c5ccccc5)C(=O)C C15314317
CC(C)CCN1CC(=O)N2[C@@H](C1=O)Cc3c4ccccc4[nH]c3[C@@H]2CCc5ccccc5 C16042281
Cc1ccc(cc1)S(=O)(=O)N(C)c2ccccc2C(=O)Nc3c(cccc3C(C)C)C C16309353
Cc1ccccc1CNC(=O)CN(c2cc(c(cc2Cl)Cl)Cl)S(=O)(=O)C C01058390
Cc1ccc(cc1)c2nc(cs2)C(=O)OCC(=O)Nc3ccccc3Br C17939374
CC1=C([C@@H](C2=C(N1)C[C@@H](CC2=O)c3ccccc3)c4cccnc4)C(=O)OCc5ccccc5 C19881130
CCn1c2ccccc2c3c1ccc(c3)NC(=O)CSc4c(ccc(n4)C(C)C)C#N C20215216
CC1=C([C@H](C2=C(N1)C[C@H](CC2=O)c3ccc(cc3)N(C)C)c4cccs4)C(=O)OC(C)C C20562242
CC[C@@H](C)n1c2c(c(cc(n2)c3ccc(cc3)OC(F)F)C(F)(F)F)c(=O)[nH]c1=S C20604028
CC(C)c1ccc(c(c1)C(C)C)C(=O)CN2C(=O)[C@@](NC2=O)(C)c3cc(ccc3F)F C22224692
Cc1cc(c(c(c1)C)NC(=O)CN(c2ccc(cc2)F)S(=O)(=O)c3ccc(cc3)F)C C22390879
c1ccc2c(c1)cccc2OC[C@@H](Cn3c(=O)c4ccccc4c(n3)c5cccs5)O C22869368
c1cc(cc(c1)Br)/C=C/C(=O)OCC(=O)Nc2c(c3c(s2)CCCC3)C#N C23516787
CC(C)n1c(=O)c2ccccc2nc1SCC(=O)Nc3ccccc3c4ccccc4 C24667088
c1cscc1c2nc(on2)CSCC(=O)Nc3cc(c(cc3Cl)Cl)Cl C25057650
Cc1cc(cc(c1)NC(=O)CN(c2cc(ccc2Cl)C(F)(F)F)S(=O)(=O)C)C C27570181
COc1cc(ccc1O)/C=C(/C#N)\c2nc(cs2)CSc3nc4ccccc4s3 C31829174
Cc1ccc(c(c1)C)[C@H](C(=O)NC(C)(C)C)N(c2cccc(c2)Cl)C(=O)c3cccnc3 C36553799
Cc1ccc(o1)CN(C=O)[C@@H](c2cc3ccccc3c4c2cccc4)C(=O)NC(C)(C)C C36596258
CC(C)c1cccc(c1NC(=O)CSc2nnc3n2cc(cc3Cl)Cl)C(C)C C36773069
Cc1c(sc(n1)c2ccccc2)c3ccc(nn3)SCC(=O)Nc4ccc(cc4F)F C08589341
C[C@@H](c1ccccc1)NC(=O)/C(=C/c2cn(nc2c3ccc(cc3)F)c4ccccc4)/C#N C01452501
CC(C)CN1c2ccc(cc2OCC(C1=O)(C)C)NC(=O)CSc3ccc(cc3)F C38942709
CCON\1Cc2cc(c(cc2/C1=C\c3ccccc3)c4ccccc4O)S(=O)(=O)C(C)C C39499687
c1ccc(cc1)Cc2ccccc2NC(=O)CCC3=NC(=O)C4=C5CCCC[C@H]5SC4=N3 C39724628
c1ccc(cc1)c2cc(=O)n(c(n2)c3ccccc3)CCC(=O)Nc4c(cccc4F)F C40836209
Cc1ccc(c(c1)c2ccc(=O)n(n2)CCC(=O)NCc3ccc(c(c3)Cl)Cl)C C41255354
Cc1ccc(cc1)c2cnc(n2c3ccccc3C)SCC(=O)Nc4nc(cs4)C C44086803
c1ccc(c(c1)C(F)(F)F)OCC(=O)Nc2c(nc3n2ccs3)c4ccc(cc4)F C45714523
Cc1ccc(cc1C)Sc2ccc(cc2)NC(=O)c3ccc(o3)Cn4ccccc4=O C45849745
CC(C)S(=O)(=O)NC[C@H]1CCCN(C1)C(=O)c2cc3c(s2)CC[C@H](C3)C(C)(C)C C60271455
Cc1c(sc(n1)Cc2ccc(cc2)F)C(=O)Nc3ccccc3Sc4nncs4 C60340710
CC[C@H](C)N1[C@@H](Nc2ccccc2C1=O)c3c4ccccc4ccc3OC[C@@H]5CCCO5 C66130810
Cc1ccc(cc1)CNC(=O)CSc2nc3ccsc3c(=O)n2c4cc(ccc4C)C C67216921
CCc1ccc(cc1)[C@H]2C(C(=NC(=C2C(=O)C)C)SCC(=O)c3ccccc3)C#N C05020039
CC(C)[C@H](CCn1c2c(c(=S)nc1c3ccccc3)COC(C2)(C)C)c4ccco4 C02250926
CCCCc1ccc(cc1)N2C(=O)/C(=C/c3ccc(cc3)C(=O)OC)/SC2=S C05371716
C[C@H](Oc1cc(cc(n1)c2ccccc2)c3ccccc3)S(=O)(=O)c4ccccc4 C05330400
CCN(CC)C(=O)CSc1c(c(cc(n1)c2cccs2)c3ccc(cc3)Cl)C#N C08451239
c1ccc(cc1)[C@@H](C(=O)c2ccccc2)Sc3nnc(n3C4CC4)Cc5cccs5 C08750905
c1ccc(cc1)[C@H](C(=O)c2ccccc2)Sc3nnc(n3C4CC4)Cc5cccs5 C08750911
CC[C@H]1CCCCN1C(=O)CCCCCN2C(=O)/C(=C/c3ccc(cc3)C)/SC2=S C08819786
COCc1nnc(n1c2cccc3c2cccc3)SCc4cccc(c4)Br C01059001
Cc1ccc(c(c1)C)CC(=O)N(Cc2cccnc2)c3nc4c(cccc4s3)C(C)C C09038188
CCOc1cc(cc(c1OCC)Cl)/C=C/2\C(=O)N(C(=S)S2)c3ccc(c(c3)C)C C03768836
CCSc1ccc(cc1)C(=O)N(Cc2ccccn2)c3nc4c(cc(cc4s3)C)C C09388271
CC(C)Sc1ccc(cc1)C(=O)N(Cc2ccccn2)c3nc4ccccc4s3 C09566361
CCn1c(nnc1SCC(=O)c2ccc(s2)Br)c3cccc(c3)Cl C09823006
Cc1ccc(c2c1nc(s2)N(Cc3ccco3)C(=O)CSCc4ccccc4)C C10612355
Cc1ccc(c2c1nc(s2)N(Cc3ccco3)C(=O)CCSCc4ccccc4)C C10615950
CC(C)Sc1ccc(cc1)C(=O)N(C[C@@H]2CCCO2)c3nc4ccccc4s3 C10869185
CC(C)Sc1cccc(c1)C(=O)N(C[C@H]2CCCO2)c3nc4ccccc4s3 C10869234
CCSc1cccc(c1)C(=O)N(C[C@H]2CCCO2)c3nc4ccc(cc4s3)C C11067291
CC(C)Sc1cccc(c1)C(=O)N(C[C@@H]2CCCO2)c3nc4c(cc(cc4s3)F)F C11140460
Cc1cc(c2c(c1)nc(s2)N(C[C@@H]3CCCO3)C(=O)CSc4ccccc4)C C11141479
Cc1cc(c2c(c1)nc(s2)N(C[C@H]3CCCO3)C(=O)CSc4ccccc4)C C11141483
Cc1cc(c2c(c1)sc(n2)N(C[C@H]3CCCO3)C(=O)CSc4ccccc4)C C11142740
Cc1cc(c2c(c1)sc(n2)N(C[C@H]3CCCO3)C(=O)Cc4ccc(cc4)SC)C C11142916
Cc1ccc(c2c1nc(s2)N(C[C@H]3CCCO3)C(=O)CSc4ccc(cc4)F)C C11143291
c1cc(ccc1CN(Cc2ccncc2)C(=O)C3CCCCC3)OC[C@@H]4CCC=CC4 C11882110
Cc1csc(n1)SCc2ccccc2C(=O)O[C@H](C)C(=O)c3ccc4c(c3)CCC4 C13097485
CCOC(=O)c1ccc(cc1)N2C(=O)/C(=C/c3ccc(cc3)C(C)(C)C)/SC2=S C01777696
Cc1c2ccccc2sc1C(=O)CSc3nnc(n3C4CC4)c5ccccc5F C16696557
CC(C)Oc1c(cccc1OC)/C=C(\C#N)/c2nc3cc(ccc3s2)C(F)(F)F C22608588
CCc1ccc2c(c1)sc(n2)N(Cc3ccco3)C(=O)CCSc4ccc(cc4)F C22895815
Cc1cc(c2c(c1)nc(s2)N(Cc3ccco3)C(=O)CCSc4ccccc4)C C22898244
COCCn1c2ccc(cc2nc1SCc3csc(n3)c4ccsc4)Cl C28128926
CCN(c1ccccc1)C(=O)CSc2c3ccccc3c(nn2)c4ccc(cc4)F C02617253
CC(C)N(C)C(=O)c1csc(n1)c2cccc(c2)OCc3ccc(cc3)C(F)(F)F C34717362
CCCOC(=O)[C@@H]1CS[C@H](N1C(=O)C(c2ccccc2)c3ccccc3)C(C)C C35120601
C=CCN(C[C@@H]1CC(=NO1)c2ccccc2)C(=O)C(c3ccccc3)c4ccccc4 C35474101
Cc1cccc(c1)[C@@H]2CC(=O)N(C(=C2C(=O)OCC=C)C)Cc3ccc(c(c3)F)F C35833674
Cc1ccccc1[C@H]2CN(C[C@@H]2CN(CC(C)C)C(=O)C(C)C)Cc3cc(c(o3)C)C C35918007
Cc1ccc(c(c1)[C@@H]2CC(=O)N(C(=C2C(=O)OCC(C)C)C)Cc3cccc(c3F)F)C C37575013
Cc1ccc(c(c1)[C@@H]2CC(=O)N(C(=C2C(=O)OCC=C)C)Cc3cccc(c3F)F)C C37576239
CN(/N=C/c1c(cccc1Cl)Cl)CCN(/N=C/c2c(cccc2Cl)Cl)C C25691491
Cc1ccc(cc1)c2cnc(o2)CCC(=O)Oc3ccc(cc3)I C41019009
Cc1csc(=O)n1CCSc2nnc(s2)SCc3ccc(cc3)C(C)C C45649855
CCC[C@H]1C(=O)N(/C(=N/N=C/c2ccc(cc2)Br)/S1)Cc3ccccc3C C51366909
c1cc(c(cc1)F)C(=O)/C(=C/c2cc(ccc2)/C=C(/C(=O)c3c(cccc3)F)\C#N)/C#N C11333701
CC[C@H](C)C(=O)N(C[C@H]1CCCO1)c2nc(cs2)c3ccc(cc3Cl)Cl C58557651
CCOC(=O)c1ccc(cc1)n2c(cc(c2C)/C=N/c3cccc(c3)Br)C C59427305
CCOC(=O)c1ccc(cc1)n2c(cc(c2C)/C=N/c3ccc(cc3)Br)C C59427307
C[C@@H](c1ccc(c(c1)F)F)Sc2nnc(n2CCCOC)c3ccccc3Cl C59925425
C1COCC[NH+]1CC(=O)NCC23CC4CC(C2)CC(C4)C3 C04031435
Cc1ccc(cc1)N2C(=O)C[C@H](C2=O)[NH2+][C@H]3CCCC[C@@H]3C C05103016
Cc1cc(c(cc1S(=O)(=O)C[C@@H]2CCC[NH2+]C2)C)OC C11967784
CC(C)C(=O)N1CCCc2c1cc(cc2)N3CC[NH2+]CC3 C20182887
Cc1ccc2c(c1)c(c(n2C[C@@H](Cn3cc[nH+]c3C)O)C)C C28297050
Cc1c(cnn1C)[C@@H](C)[NH2+][C@@H](C)c2nc3ccccc3s2 C37167661
Cn1cc[nH+]c1[C@@H](c2ccco2)Nc3cc(ccc3F)F C37198374
C[C@@H]1CC[C@@H]([C@@H](C1)[NH+](C)CC(=O)N2CCNCC2)C(C)C C38031028
Cc1ccccc1c2c[nH+]c([nH]2)[C@H]3CC(=O)N(C3)CC(C)C C20906405
Cc1c(sc(n1)C)[C@H](C)[NH2+]Cc2cccc3c2OCO3 C40445717
C[NH2+]C[C@H]1CCCN(C1)C(=O)c2cc(cn2C3CC3)Cl C40593560
Cc1ccc(c(c1)S(=O)(=O)N2CCC[C@H](C2)C[NH2+]C)C C40597199
CC[NH2+][C@H](c1cc2c(c(c1)Cl)OCO2)c3nccs3 C41189012
CC[NH2+][C@H](c1ccc2c(c1)OCCO2)c3nc(c(s3)C)C C41190113
CC(C)c1ccc(cc1)[C@H](C(=O)N2CCNCC2)[NH+](C)C C41466406
C[C@@H]1CCCC[C@@H]1N(C)S(=O)(=O)CC2CC[NH2+]CC2 C42611554
C[C@@H](c1ccc2c(c1)OCCO2)[NH2+]C[C@@H]3CCCCN3C C44561829
Cc1cc(c(o1)C)[C@H](C)[NH2+][C@H](C)C(=O)N2CCCCCC2 C44730516
C[C@H]1CCCC[NH+]1[C@@H](C)CNC(=O)c2c(ncs2)Cl C48892230
C[C@@H](c1ccsc1)[NH2+][C@H](C)c2nnc3n2CCCCC3 C50343223
C[C@H](c1nnc(o1)c2ccc(c(c2)C(F)(F)F)F)[NH2+]C C50618584
C[C@H]1CN(C[C@@H](O1)C)c2c(cc(cn2)C[NH2+]C(C)C)Cl C51399700
C[C@H]1CN([C@@H](CO1)C)c2c(cc(cn2)C[NH2+]C(C)C)Cl C51444280
C[C@@H]1CCN([C@@H](C1)C)S(=O)(=O)c2ccc(cc2)C[NH2+]C C51748159
CC1CCC2(CC1)CSC(=[NH+]2)N[C@@H](C)Cn3cccn3 C53100311
C[C@]1(OC[C@@H](O1)CN2CCC[C@@H](C2)[NH2+]C)c3ccccc3 C53204041
CC(C)[NH2+]CC1CCN(CC1)c2c3ccsc3ncn2 C53664707
Cc1c(sc2c1c(ncn2)N3CCC[C@@H]3C[NH2+]C4CC4)C C53694873
CCCS(=O)(=O)c1ccccc1N2C[C@@H]([NH2+][C@H](C2)C)C C53711970
CC(C)[C@H]1CC[C@H]([C@@H](C1)CN2CCS(=O)(=O)CC2)[NH2+]C C54559954
CC[NH+]1CCN(CC1)c2nc3c(s2)[C@@H](CC(C3)(C)C)O C54910190
Cc1c(sc(n1)N2CCO[C@H]3[C@@H]2CCC3)C[NH2+]C(C)C C54999068
Cc1c[nH]c([nH+]1)CN(C)C(=O)CC23CC4CC(C2)CC(C4)C3 C55342055
CN(Cc1coc(n1)c2cccs2)C3C[C@H]4CC[C@@H](C3)[NH2+]4 C40747026
CCCN[C@@H]1CCC2(C[C@@H]1[NH+]3CCCC[C@@H]3C)OCCO2 C43810287
CC(C)[NH2+]C[C@@H]1CCCN(C1)c2c3ccsc3ncn2 C53701851
C[NH2+][C@H](Cn1c(=O)cccn1)C23CC4CC(C2)CC(C4)C3 C61402228
CC[C@@H](c1nnc(o1)c2ccccc2Br)[NH2+]C C61498193
Cc1c(c(n([nH+]1)C)N(C)[C@@H](C)c2cccc(c2)Cl)CO C62015431
CC(C)[C@H]1CN([C@@H](C[NH2+]1)Cc2ccccc2)S(=O)(=O)C C62710338
Cc1ccc(cc1)S(=O)(=O)N2CC[NH2+]C[C@@H]2CC(C)C C62710353
C1CC[C@@H]([C@H](C1)C(=O)[O-])[NH+]2CCC(CC2)C[NH+]3CCCC3 C62756980
C[NH2+][C@@H]1CCCCC[C@H]1CN2CC[C@@H](C2)N3CCOCC3 C62983076
C[C@@H]1C[C@H](CCN1c2ccc(cc2)N3CCOCC3)[NH2+]C C62996570
Cc1ccc(cc1F)S(=O)(=O)N2CCCC[C@@H]2C[NH2+]C C63168144
C[NH2+]C[C@H]1CCCCN1S(=O)(=O)c2cc(cc(c2)F)F C63168222
Cc1cc(ccc1S(=O)(=O)N2CCCC[C@H]2C[NH2+]C)F C63168268
C[C@@H](c1ccccc1)NC(=O)[C@H]2C=c3c(=[NH+]2)cccc3OC C63472918
c1ccc2=[NH+]CC(=c2c1)C3=N[C@H](SC3)NCc4ccco4 C64041833
C[C@H](C(=O)Nc1cc(ccc1F)C(F)(F)F)n2cc[nH+]c2 C67045846
C[C@]12CCCC(=C)[C@H]1C[C@H]3[C@@H](C2)OC(=O)[C@@H]3C[NH2+]Cc4ccc(cc4)OC C04041533
C[NH+](Cc1c(cccc1Cl)F)Cn2c(=S)[nH]c(n2)c3cccs3 C07100390
Cc1ccsc1C[NH+](C)CC(=O)Nc2c(c3c(s2)CCCC3)C#N C08309945
CC(C)NC(=S)N1CCN(CC1)c2c(cc(c[nH+]2)C(F)(F)F)Cl C08393172
CC[NH+](CC)Cc1c(ccc2c1O/C(=C\c3ccccc3F)/C2=O)O C04478702
C[C@@H](c1cccs1)[NH+](C)CC(=O)Nc2c(c3c(s2)CCC3)C#N C09458949
C/C=C(\C)/C[NH+]1CCC[C@@H]1C(=O)Nc2ccc(cc2)c3cscn3 C11874108
C/C=C(\C)/C[NH+]1CCC[C@H]1C(=O)Nc2ccc(cc2)c3cscn3 C11874109
Cc1c(nc(o1)c2ccc(cc2)C(F)(F)F)C[NH+]3CCCC[C@@H]3CO C12575220
Cc1c(sc2c1c(ncn2)NC[C@H](c3ccccc3Cl)[NH+](C)C)C C13069915
C[NH+](CC(=O)Nc1c(ccs1)C#N)CC23CC4CC(C2)CC(C4)C3 C14183111
Cc1c(cnc(n1)N(C)C2CCCCC2)[C@@H](C)[NH2+]C3CCSCC3 C15063807
c1cc(sc1)CNCc2cc3cc4c(cc3[nH+]c2N5CCOCC5)CCC4 C14969069
c1ccc2c(c1)cc(s2)C[NH2+][C@H]3CCCc4c3cnn4c5ccccn5 C20860315
c1cc(sc1)[C@@H]2CCC[NH+]2CCC(=O)Nc3c(c4c(s3)CCC4)C#N C22199375
c1cc(cc(c1)N2CCC(CC2)[NH2+]CC3CCOCC3)c4ccco4 C23379641
C[C@H]1c2cccn2CC[NH+]1CC(=O)Nc3ccccc3SC(F)F C24211755
Cc1ccccc1C[NH+](C)[C@@H](C)C(=O)Nc2c(c3c(s2)CCC3)C#N C26198596
CC[NH2+]Cc1c(nn(c1Oc2ccc(cc2Br)Cl)C)C C34664806
CCC[NH2+][C@@H](c1ccc2c(c1)OCCO2)c3ccc(o3)Br C35580973
CCC[NH2+][C@H](C)c1c(n(nn1)c2c(cc(cc2Br)F)F)C C36917151
C[C@H](Cn1ccnc1)[NH2+][C@H](C)c2cc3cc(ccc3o2)Br C37157699
C[C@H](c1cccc(c1)[N+](=O)[O-])[NH2+]Cc2cc(sc2)Br C37775630
C[C@H](C[NH2+]Cc1cc2c(c(c1)Br)OCO2)N3CCCCC3 C38028823
CCc1ccc(cc1)[C@H](C)NC(=O)/C(=C\C2=c3ccccc3=[NH+]C2)/C#N C39140849
c1ccc(cc1)c2ccc(cc2)C3=NN=C[C@H]3C[NH+]4CCCC[C@@H]4CO C39393378
CC(C)CCN1[C@H]2CCCCC2=C(C1=[NH2+])S(=O)(=O)c3ccccc3 C40173557
C[C@H]1CCC[C@@]2(C1=C[C@H]3[C@@H](C2)OC(=O)[C@@H]3C[NH2+]Cc4ccc(cc4)OC)C C43737092
Cc1cc(n(n1)C[C@@H](C)C/[NH+]=C/c2cc(ccc2O)Br)C C44010784
CC(C)[NH+]1CC[C@H](C1)Nc2cc3c(cc2Br)OCCO3 C45652095
C[NH+](Cc1c(cccc1Cl)Cl)Cc2[nH]c3ccccc3c(=O)n2 C29695611
CCC[NH2+][C@H](C)c1nnc(o1)c2ccc(cc2)I C50619224
CC(C)(C)[NH2+]CCc1nnc(o1)c2ccc(cc2Br)F C50620539
CC[C@@H]1CN(CCO1)c2c(cc(cn2)Br)C[NH2+]C(C)(C)C C51444723
CCC[NH2+]Cc1c(cc(nc1n2c(c(c(n2)C)Br)C)C)C C51487335
C1CCC(C1)(CNc2c(c(ns2)Cl)C#N)[NH+]3CCSCC3 C52042671
C[C@@H](c1cc(ccc1OCc2ncc(n2C)Cl)Br)[NH2+]C C52067126
Cc1csc2n1c(=O)cc([nH+]2)CN[C@@H](c3ccccc3)C(C)(C)C C54397099
Cc1csc2n1c(=O)cc([nH+]2)CN[C@H](c3ccccc3)C(C)(C)C C54397102
c1ccc(c(c1)Cc2nc(on2)CCC3CC[NH2+]CC3)Br C55334636
Cc1ccc(o1)C[NH+](C)[C@@H](C)C(=O)Nc2cc(ccc2Cl)Cl C57551888
Cc1ccc(o1)C[NH+](C)[C@H](C)C(=O)Nc2cc(ccc2Cl)Cl C57551890
Cc1cc(c(n1C(C)C)C)C(=O)NCC(C)(C)[NH+]2C[C@@H](C[C@@H](C2)C)C C59982443
COc1ccc(cc1)CC(=O)NCc2ccc3=[NH+][C@H]4CCCCC4=c3c2 C63663650
c1ccc2=[NH+]CC(=c2c1)CC(=O)Nc3ccc(c(c3)Cl)OC(F)F C64213420
CN(C)c1cc(cc[nH+]1)CNC(=O)c2c(ccs2)c3ccc(cc3)F C65843835
Cc1c(scn1)C[NH+](C)CC(=O)Nc2c(cccc2Cl)Cl C66564098
CCC[NH+]1Cc2cccc(c2C1)N[C@H](C)C(=O)N3C[C@@H](C[C@@H](C3)C)C C66968755
C[C@@H](C(=O)NC12CC3CC(C1)CC(C3)C2)N4CC[NH+](CC4)CC(C)C C49969574
Cc1cc(cc(c1OC)C)C[NH2+][C@@H](C)c2ccc3c(c2)OCCCO3 C67188244
Cc1cc(ccc1OC)[C@@]2(C[NH2+]C(CO2)(C)C)C C11803821
Cc1ccc(c(c1)[C@@]2(COCC([NH2+]2)(C)C)C)OC C11803973
CC(C)(C)c1ccc(cc1)[C@H](C#N)N2CC[NH2+]CC2 C19388238
c1cc(ccc1SC(=[NH2+])N2CCOCC2)Cl C08379122
Cc1cc(n(n1)c2cccc(c2C[NH2+]C)Cl)C C34825287
C[C@@H](c1cc(ccc1n2cnc3c2cccc3)F)[NH2+]C C34665299
Cc1ccc(o1)[C@@H](C)N[C@H]2C[C@@H]([NH+](C[C@@H]2C)C)C C36960558
Cc1ccc(o1)[C@H](C)N[C@H]2C[C@@H]([NH+](C[C@@H]2C)C)C C36960560
C[C@H]1CCC[C@H](C1)[NH2+][C@@H](C)C(=O)N2CCCCC2 C37255114
C1CC[C@H]2C[C@@H](CC[C@@H]2C1)[NH2+]C3CCS(=O)(=O)CC3 C37269906
Cc1cc(nc(c1[C@H](C)N[C@H]2CC[NH+]3[C@@H]2CCC3)C)C C37322231
C[C@H]1CCN([C@H]2[C@@H]1CCCC2)C(=O)C[NH2+]C3CC3 C37811269
C[C@@]12C[C@@H](CC(C1)(C)C)N(C2)C(=O)CC3CC[NH2+]CC3 C38075960
Cc1cc(nc([nH+]1)C)NCc2cc3c(s2)CCC3 C40627648
C[C@@H](C[NH+]1CCCC1)n2ccc3c2CC(C[C@H]3O)(C)C C41709714
Cc1cc2c(n1C[C@@H]3CC[NH+](C3)C)CC(C[C@@H]2O)(C)C C41717225
C[C@H]1CCCC[C@H]1NC(=O)[C@H](C)[NH+]2CCC(CC2)C C43305446
CC[NH2+][C@H]1CCCC[C@@H]1N2CCO[C@@H]3[C@@H]2CCCC3 C43985741
Cc1c(nn(c1C)[C@@H]2Cc3ccccc3[C@H]2[NH2+]C)C C44033039
CC[C@H]1COCC[NH+]1[C@@H]2C[C@@H](CC[C@@H]2O)C(C)(C)C C44160436
Cc1cc(c(o1)C)[C@@H](C)N[C@@H]2C[C@@H]([NH+](C[C@@H]2C)C)C C44729751
Cc1cc(c(o1)C)[C@H](C)N[C@@H]2C[C@@H]([NH+](C[C@@H]2C)C)C C44729752
c1ccc2c(c1)[C@H](CS2(=O)=O)[NH2+]C[C@@H]3CCC=CC3 C45629420
c1ccc2=[NH+]C(=O)/C(=C\NC[C@@H]3CCC=CC3)/C=c2c1 C49274758
C[C@@H]1CCC[C@H](C1)c2ncc3c(n2)CC(C[C@@H]3[NH2+]C)(C)C C50101152
CCOc1cc2c(cc1[C@@H]3[NH2+]CCS3)O[C@@H](C2)C C50522700
CC1(Cc2c(sc(n2)C3CCOCC3)[C@@H](C1)[NH2+]C)C C52176134
C[C@H]([C@@H]1CCCO1)NC2=[NH+]C3(CCCC3)CS2 C53046903
C1CCC2(CC1)CSC(=[NH+]2)NC[C@H]3CCCOC3 C53098266
CC(C)(C)[C@@H]1CC[C@@H]([C@@H](C1)CN2CC[NH+](CC2)C)O C53881758
Cc1c(sc(n1)N2Cc3ccccc3C2)[C@@H](C)[NH2+]C C54905482
Cc1c(cnc(n1)c2cc(cc(c2)F)F)[C@H](C)[NH2+]C C54962855
C[NH2+][C@H](c1cc(ccc1Cl)Cl)c2cnccn2 C55224524
C[C@H](c1ccc2c(c1)OCCO2)[NH2+][C@@H]3CCCSC3 C61577313
CO[C@@H]1C[C@H](NC1)C[NH+]2CCC3(CCCCC3)CC2 C61822382
Cc1cc(nc(n1)c2ccc(cc2Cl)F)C[NH2+]C C61847658
CC(C)c1cccc2c1OC[C@@H]([C@@H]2[NH+]3CCCC3)O C62189094
CC(C)c1cccc2c1OC[C@H]([C@H]2[NH+]3CCCC3)O C62189101
CC(C)Cc1ccc2c(c1)nc(o2)C3CC[NH2+]CC3 C62538221
CC(C)[C@@H]1C[NH2+][C@@H](CN1C(=O)C(F)(F)F)C(C)C C62662679
CC(C)[C@H]1C[NH2+][C@H](CN1C(=O)C(F)(F)F)C(C)C C62662689
CCCC1(CC[NH2+]CC1)C(=O)N2C[C@@H](C[C@@H](C2)C)C C62847796
CCC1(CC[NH2+]CC1)C(=O)N2CCC[C@@H]3[C@H]2CCCC3 C62848408
CCC[C@]1(CCC[NH2+]C1)C(=O)N2C[C@@H](C[C@@H](C2)C)C C62852612
CC[C@]1(CCC[NH2+]C1)C(=O)N(C)[C@@H]2CCCC[C@@H]2C C62856793
CC[C@@]1(CCC[NH2+]C1)C(=O)N(C)[C@H]2CCCC[C@@H]2C C62856794
CCC[C@@]1(CCC[NH2+]C1)C(=O)N2CC[C@H](C[C@@H]2C)C C62860906
CCC[C@@]1(CCC[NH2+]C1)C(=O)N2CCC(CC2)(C)C C62861404
Cc1ccc2c(c1)nc(n2C(C)C)[C@]3(CCC[NH2+]C3)C C62868981
CNC(=S)N1CCC(=CC1)C2=c3ccccc3=[NH+]C2 C38719702
Cc1c(c2c(c(c1O)C)C[C@H](CO2)CC(=O)CO)C C01673670
Cc1cc(c(c(c1)Cl)NC(=O)[C@@H](C)NC(=O)C)C C07780372
C[C@@H](C1CC1)NC(=O)c2cc(=O)[nH]c3c2cccc3 C09536025
C[C@@H](CNc1c2c3c(sc2ncn1)CCCC3)O C10021260
Cc1c(c(n(n1)COc2ccc(c(c2)F)F)C)N C02535086
Cc1cc(n(c(=O)n1)Cc2ccc(cc2)C(=S)N)C C19509923
Cn1cnnc1Sc2ccc(c(c2)C(F)(F)F)N C19845625
CCOc1ccc(cc1)n2cnc3c2ccc(c3)N C32265760
Cc1ccc(o1)C(=O)N(C)[C@H](C)c2cccc(c2)N C36738059
Cc1cc(cc(c1C)N)S(=O)(=O)N(C)C2CC2 C37080518
Cc1cc(cc(c1C)S(=O)(=O)N(C)C2CCCC2)N C37083923
Cc1c(nc(s1)C)[C@H](C)Nc2ccc3cn[nH]c3c2 C37134116
Cc1ccc(cc1N)S(=O)(=O)N(C)[C@@H]2CCSC2 C37174330
C[C@H]1C[C@@H](CN(C1)C(=O)CSc2ccc(nc2)N)C C37192416
Cc1csc2n1c(c(n2)C)CNc3cccc(c3)O C37237833
Cc1ccccc1NCc2[nH]c(=O)c3c(n2)ccs3 C37328801
Cc1c(nc(s1)C)[C@@H](C)Nc2ccc3c(c2)cn[nH]3 C37413548
Cn1cnnc1Sc2ccc(cc2C(F)(F)F)N C37754721
CC(=O)c1c(nc(nc1SC)c2ccccc2)N C03878691
CC1([C@H]2CC[C@H]([C@@H]1C2)CNC(=O)c3ccc(=O)[nH]c3)C C39263167
CCO[C@H]1CC[C@@]2(C1)C[C@@H](CN2c3ccccc3O)O C39503573
Cc1ccnc(c1)NC(=O)c2ccc(s2)C#CCCO C40233485
CC[C@@H](C)[C@H](c1ccc2c(c1)[nH]c(=O)c(=O)[nH]2)Cl C40269889
C[C@H](c1ccccc1F)N(C)C(=O)c2cc(cn2C)N C40322818
c1cc(c(cc1NC(=O)c2c[nH]nc2)C(F)(F)F)F C40713267
CN/N=C/c1ccc(c(c1Br)O)OC C41224252
CC[C@H]1CO[C@@H](CN1c2ccc(cn2)C(=S)N)C C42451859
Cc1ccc(c(c1)NC(=O)NCc2nc(cs2)C)F C43351061
C[C@@H]1CCCC[C@H]1N(C)C(=O)c2cc(cn2C3CC3)N C44353727
CN(C[C@H]1CCCCO1)c2ccc3cc(ccc3n2)N C48947487
CCc1ccc(s1)C(=O)N2C[C@H](CC[C@@H]2C)C(=O)N C49091106
CC(=O)Nc1cc(c(cc1F)F)NC(=O)C(C)(C)C C49315094
Cc1ccc(n1C)C(=O)Nc2ccccc2[C@H](C)O C49550429
CN(c1cccc(c1)OC)c2ccc(cc2C#N)N C49969593
CC(C)c1nc2cc(ccc2n1C[C@@H]3CCCOC3)N C52854474
CC(C)c1nc2cc(ccc2n1C[C@H]3CCCOC3)N C52854477
Cc1c(oc(c1C(=O)NC2(CCCC2)CO)C)C C53068966
Cc1c(oc(c1C(=O)NC2(CCCCC2)CO)C)C C53095579
Cc1ccoc1C(=O)NC2(CCC(CC2)C)CO C53102351
Cc1ccc(cc1C)CC(=O)N(C)c2ccncc2N C53137372
Cc1cc(no1)CN(C)c2c(ccc(c2F)F)N C53165531
C[C@H]1CCC[C@H](C1)Oc2c(nccn2)C(=S)N C54398649
c1cc(c(c2c1scn2)NCc3cnc[nH]3)Cl C54764202
c1c2c(cc(c1Cl)Cl)n(nn2)CCC(=S)N C57836922
Cc1ccc(c(c1)C)/C=C/C(=O)N2CC[C@@H](C2)C(=O)N C41129197
CCc1cc(cc2c1NC(=O)[C@@H]2C)[C@@H]([C@@H]3CCCO3)O C58097459
Cc1cccc(c1NC(=O)c2c(cc[nH]c2=O)C)C(C)C C62635545
Cc1cnc(nc1)N(C)Cc2cc(ccc2Cl)N C63049117
CCc1ccc(cc1S(=O)(=O)N2CCCC2(C)C)N C63066106
C[C@H]1C[C@@H](CC(C1)(C)C)CC(=O)N[C@@H]2CCC(=O)NC2 C66647008
C[C@H]1CCC[C@]2([C@@]13[C@@H](O3)[C@H]4[C@@H](C2)OC(=O)[C@@H]4C[NH+]5CCC(CC5)Cc6ccccc6)C C04027404
Cc1cccc2c1nc(s2)N(CC[NH+](C)C)C(=O)CCSc3ccc(cc3)F C04585257
Cc1cccc(c1)C(=O)N(CC[NH+](C)C)c2nc3ccc(cc3s2)Br C05115342
C[NH+](C)CCN(c1nc2c(s1)cccc2SC)C(=O)CSc3ccccc3 C07599591
C[NH+](C)CCN(c1nc2ccc(cc2s1)SC)C(=O)CSc3ccccc3 C07599646
C[NH+](Cc1ccc(cc1)F)CC(=O)N2[C@H](CC(=N2)c3cccs3)c4cccs4 C08189826
C[NH+](Cc1cc(=O)n2c3c(sc2n1)CCCC3)C(c4ccccc4)c5ccccc5 C08390606
CCSc1ccc(cc1)C(=O)N(CCC[NH+](C)C)c2nc3c(cccc3s2)F C09386489
CCSc1ccccc1C(=O)N(CC[NH+](C)C)c2nc3c(cc(cc3s2)C)C C09386800
CCSc1ccc(cc1)C(=O)N(CC[NH+](C)C)c2nc3c(ccc(c3s2)C)C C09386969
C[NH+](Cc1ccccc1Br)Cc2nc(no2)c3cccc(c3)C(F)(F)F C09976908
Cc1cc(c(c(c1)C)CC(=O)N(CCC[NH+](C)C)c2nc3ccc(cc3s2)F)C C10699685
c1ccc2c(c1)CC(C2)[NH+]3CCC(CC3)CN(C[C@H]4CCCO4)C(=O)C5=CCCCC5 C11708457
c1ccc2c(c1)CC(C2)[NH+]3CCC(CC3)CN(C[C@@H]4CCCO4)C(=O)CCC(F)(F)F C11843714
c1ccc(c(c1)C[NH+]2CCC(CC2)CN(C[C@@H]3CCCO3)C(=O)C4CCCCC4)F C11873771
Cc1c(cco1)C(=O)N(C)[C@@H](Cc2ccccc2F)C3CC[NH+](CC3)CCC(C)C C12038639
C[NH+](C)CCN(c1nc2c(cc(cc2s1)F)F)C(=O)CCSc3ccc(cc3)F C12342183
C[NH+](C)CCN(Cc1ccc(cc1)F)C(=O)Cc2csc(n2)c3ccccc3F C12346081
Cc1cc(c(s1)C)c2c(cn(n2)c3ccccc3F)C[NH+](C)[C@H](C)c4nccs4 C12701738
COCCN(C[C@@H]1CCC[NH+](C1)C2Cc3ccccc3C2)C(=O)C#Cc4ccccc4 C12714192
c1ccc(cc1)C#CC(=O)N(CC2CC[NH+](CC2)Cc3ccccc3F)C[C@H]4CCCO4 C12835900
c1cc2c(cc1C(F)(F)F)nc(n2C3CC[NH+](CC3)Cc4ccsc4)[C@H]5CCCO5 C12247699
CC[C@@H](C)C[NH+]1CCC(CC1)[C@@H](Cc2ccccc2F)N(C)C(=O)c3ccoc3C C14967884
CC[C@H](C)C[NH+]1CCC(CC1)[C@@H](Cc2ccccc2F)N(C)C(=O)c3ccoc3C C14967888
c1ccc(cc1)c2cc([n+](c(c2)c3ccccc3)NCc4ccccc4C#N)c5ccccc5 C15770427
CC[n+]1c(cc(c2c1[C@H](CCC2)C(=S)Nc3ccc(cc3)C)c4ccccc4)c5ccc(cc5)C C15770647
C=C[C@H]([C@@H](c1ccccc1)O)[n+]2c(cc(cc2c3ccccc3)c4ccccc4)c5ccccc5 C15770730
CC(C)(C)[n+]1c(csc1Nc2cc(ccc2Cl)C(F)(F)F)c3ccc(cc3)Cl C02559266
Cc1ccc(cc1Cl)N(Cc2ccc(cc2)F)C3=[NH+][C@H]4CS(=O)(=O)C[C@@H]4S3 C20867351
C/C(=C\c1[n+](c(cs1)c2ccccc2)c3ccccc3)/Nc4ccc(cc4)Br C22135262
Cc1nn(c(=S)n1Cc2ccccc2)C[NH+](C)C(c3ccccc3)c4ccccc4 C22419604
CC(C)C[NH+](Cc1ccc(cc1)F)Cc2cc(=O)n3c(csc3n2)c4ccc(cc4)F C33268799
CCSc1ccccc1C(=O)N(CCC[NH+](C)C)c2nc3ccc(cc3s2)Br C36694378
c1ccc(cc1)C#CC(=O)N(C[C@@H]2CCCO2)CC3CC[NH+](CC3)Cc4ccccc4F C39436949
c1ccc(cc1)C[NH+]2[C@@H](CCC[C@@]23CCC[C@@H](C3)S(=O)(=O)c4ccccc4)Br C39520929
CN1CCN(CC1)C(=S)S[C@H]2C(=c3cc(ccc3=[NH+]C2=O)Cl)c4ccccc4 C39927038
C[NH+](C)CCCn1c2ccc(cc2nc1CSc3ccc(cc3)Cl)C(F)(F)F C40404055
CC(C)CN(CC[NH+](C)C)S(=O)(=O)c1cc(ccc1Br)Br C40436025
CCCN(CC[NH+](C)C)S(=O)(=O)c1c(cc(cc1Cl)Br)Cl C41685046
CC(C)N(Cc1ccncc1)C(=O)CC2=c3ccccc3=[NH+][C@H]2c4ccccc4Cl C52618451
CCOc1ccc(cc1)Nc2[n+](c(cs2)c3ccc(s3)Cl)Cc4ccc(cc4)Cl C36019066
CC[n+]1c(csc1Nc2ccc(cc2)Oc3ccccc3)c4ccc(s4)Br C35999818
CCCN(Cc1cc(=O)n2cc(ccc2[nH+]1)C)[C@@H](C)c3ccccc3Br C59121809
Cc1ccc(c(c1)Br)S(=O)(=O)N(CC[NH+](C)C)Cc2ccccc2F C59746217
C[NH+](Cc1ccc(c(c1)OC)SC)CC(=O)N(C)Cc2ccc(c(c2)Cl)Cl C60212955
C[NH+](C)CCN(Cc1ccc(c(c1)F)F)C(=O)c2cnc(s2)Cc3ccc(cc3)F C60373737
c1cc2=C(C[NH+]=c2nc1)C3CCN(CC3)C(=O)c4cc(cc(c4)C(F)(F)F)C(F)(F)F C64110590
c1ccc2=[NH+][C@H]3[C@@H](N(CCC3=c2c1)C(=O)CSCc4ccc(cc4)F)c5cccnc5 C64557653
c1ccc2=[NH+][C@H]3[C@H](N(CCC3=c2c1)C(=O)CSCc4ccc(cc4)F)c5cccnc5 C64557657
c1ccc(cc1)SCC(=O)N2CCC3=c4ccccc4=[NH+][C@@H]3[C@H]2c5ccc(cc5)F C64567993
Cc1ccc(cc1)S(=O)(=O)N(CC(=O)Nc2cccc(c2)SC)c3ccc(cc3C)C C01138974
Cc1ccccc1CN(CC(=O)Nc2cccc(c2C)C)S(=O)(=O)c3ccc(cc3)Cl C01142457
CCOc1ccc2c(c1)c(nc(n2)c3ccccc3)SCC(=O)Nc4c(cc(cc4C)C)C C02074060
CCCCSCCCNC(=O)[C@@H](C)[C@H]1C(=O)N(c2ccccc2S1)Cc3ccc(cc3)C C08878021
CCCCSCCCNC(=O)[C@H](C)[C@H]1C(=O)N(c2ccccc2S1)Cc3ccc(cc3)C C08878027
CCOC(=O)C1=C(S/C(=C\c2cc(n(c2C)c3ccc(cc3)C)C)/C1=O)Nc4ccccc4 C09295824
CC(=O)N(c1ccccc1)c2nc(cs2)/C=C/C(=O)Nc3ccccc3Cc4ccccc4 C03383291
CCc1cccc(c1NC(=O)CSc2nnc(n2C)c3cc4c(s3)CC[C@H](C4)CC)C C10440167
Cc1cc(c(cc1Br)C)SCC(=O)OCC(=O)N[C@H](C)CCc2ccccc2 C03255225
CCOc1ccccc1NC(=O)CSc2c3c4c(sc3nc(n2)C5CC5)C[C@@H](CC4)C C12639654
CCc1cccc(c1NC(=O)CSc2nnc(n2c3ccc(cc3)C)c4ccc(cc4)C)C C02444828
CCc1cccc(c1NC(=O)CSc2nnc(n2c3ccc(cc3)C)c4cccc(c4)C)C C02453675
c1ccc2c(c1)C=C(CO2)C(=O)O[C@@H](c3ccc(cc3)C(F)(F)F)C(=O)NC4CCCCC4 C13563224
C[C@@H](c1ccc(cc1)C(C)(C)C)NC(=O)CN(c2cc(ccc2Cl)Cl)S(=O)(=O)C C13667888
Cc1ccc(c(c1)C)C[S@@](=O)CCc2c(nc(nc2O)C)/C=C(\C)/c3ccc(cc3)Cl C16856137
Cc1cc(cc(c1)c2nnc(o2)SCC(=O)N[C@H](c3ccc(cc3)F)c4cccs4)C C19392604
COc1ccc(cc1)CN(Cc2ccc(cc2)OC)C(=S)Nc3ccccc3C(F)(F)F C20248581
Cc1ccc(cc1)S(=O)(=O)N(CC(=O)N[C@H](C)c2cc(ccc2C)C)c3ccccc3F C22323461
Cc1ccc(cc1)S(=O)(=O)N(CC(=O)N[C@@H](C)c2cc(ccc2C)C)c3ccc(cc3)F C22323935
Cc1ccc(c(c1)C)[C@H](C)NC(=O)CN(c2ccc(cc2)F)S(=O)(=O)c3ccc(cc3)F C22397909
Cc1ccc(cc1)n2c(=O)c3ccccc3nc2S[C@H](C)C(=O)NC[C@@H](C)c4ccccc4 C25178492
Cc1ccccc1[C@@H](c2ccccc2)NC(=O)CN(c3ccc(cc3C)Cl)S(=O)(=O)C C30861880
CCOC(=O)c1c2c(sc1NC(=O)[C@@H](C)Sc3cc(c4ccccc4n3)C)CCCC2 C32528647
CC[C@H](C(=O)Nc1c(c2c(s1)CCCC2)C(=O)OC)Sc3cc(c4ccccc4n3)C C32528669
Cc1cc(nc2c1cccc2)SCCC(=O)Nc3c(c(cs3)c4ccc(cc4)OC)C#N C32528700
Cc1ccc2c(c1)sc(n2)NC(=O)CSc3nc4ccccc4n3CCc5ccccc5 C32692971
c1ccc(cc1)C(CC[NH+](Cc2ccccc2F)Cc3nc(cs3)C(=O)[O-])c4ccccc4 C35805561
c1ccc(c(c1)CN(Cc2ccc(cc2)F)Cc3nc(cs3)C(=O)Nc4ccc(cc4)F)F C35808016
CCCN([C@H](/C=C/C)C(=O)NC(C)(C)CC(C)(C)C)C(=O)Cc1ccc(cc1)Br C36567417
Cc1ccc(cc1)[C@H](c2ccccc2)NC(=O)CN(c3cccc4c3cccc4)S(=O)(=O)C C44947725
CCOC(=O)c1c2c(sc1NC(=O)CSCc3ccc(cc3)Br)CCC2 C20242023
Cc1cc(ccc1SCC(=O)NCc2ccc(cc2)OCc3cccnc3)Br C58950580
CCc1ccc(cc1)c2cc(nc(n2)SCC(=O)Nc3cccnc3Cl)C(F)(F)F C58960291
Cc1ccc(cc1)c2cc(nc(n2)S[C@H](C)C(=O)Nc3cccc(c3)C(=O)C)C(F)(F)F C58961213
CCOc1ccc(cc1)CN(Cc2ccc(cc2)OC)C(=S)Nc3ccc(cc3Cl)C C59064864
Cc1ccc(c(c1)NC(=S)N(Cc2ccc(cc2)Br)C[C@@H]3CCCO3)Cl C59065560
Cc1ccc(cc1Cl)NC(=S)N(Cc2ccc(cc2)Br)C[C@H]3CCCO3 C59068230
CCOc1ccccc1CN(Cc2ccc(cc2)OC)C(=S)Nc3ccc(c(c3)C)Cl C59068396
c1cc(cnc1)CN(Cc2ccc(cc2)Br)C(=S)Nc3ccc(c(c3)Cl)F C59094503
CCOc1ccccc1CN(C[C@@H]2CCCO2)C(=S)Nc3ccc(c(c3)Cl)C(F)(F)F C59097735
CCOc1ccccc1CN(C[C@H]2CCCO2)C(=S)Nc3ccc(c(c3)Cl)C(F)(F)F C59097737
CC(C)c1ccc(cc1)/C=C/2\C(=O)N(C(=O)S2)CNc3ccccc3C(=O)c4ccccc4 C59105671
CCOc1ccccc1CN(Cc2ccco2)C(=S)Nc3ccc(c(c3)C(F)(F)F)Cl C59107877
CCOc1ccccc1CN(C[C@@H]2CCCO2)C(=S)Nc3ccc(c(c3)C(F)(F)F)Cl C59107925
CCOc1ccc(cc1)CN(Cc2ccco2)C(=S)Nc3ccc(c(c3)Cl)C(F)(F)F C59107962
CCOc1ccccc1CN(Cc2ccc(cc2)OC)C(=S)Nc3ccc(c(c3)Cl)F C59187040
Cc1cccc(c1Cl)NC(=S)N(CCCN2CCOCC2)Cc3ccc(cc3)C(C)C C59188310
CCc1cccc(c1NC(=S)N(Cc2ccc(cc2)N(C)C)Cc3ccc(cc3)OC)CC C59188340
c1ccc(c(c1)CN(Cc2cccnc2)C(=S)Nc3cc(ccc3Cl)C(F)(F)F)F C59199789
CCOC(=O)CCCNc1c(cc(c(c1Br)C)Br)Br C59507328
c1cc(ccc1CSc2nnc(s2)SCC(=O)N[C@@H]3CCS(=O)(=O)C3)Cl C03365897
CC(C)c1cccc(c1NC(=O)COC(=O)c2cc(ccc2Cl)S(=O)(=O)C)C(C)C C03557303
CCc1nnc(s1)NC(=O)CCCN2C(=O)/C(=C/C(=C/c3ccccc3)/C)/SC2=S C02990854
CN(C)c1ccc(cc1)[C@H](CNS(=O)(=O)c2cccs2)S(=O)(=O)c3cccs3 C09079468
C[C@@H](C(=O)Nc1cccc(c1)S(=O)(=O)N(C)C)Sc2c(cc(cn2)C(F)(F)F)Cl C09160458
c1ccc2c(c1)[C@H](CCS2)NC(=O)CSc3nnc(n3C[C@H]4CCCO4)c5ccc(cc5)F C09223749
Cc1cc(c(s1)C)c2csc(n2)NC(=O)CCCN(C)S(=O)(=O)c3cccs3 C11810130
Cc1cc(c(n1C(C)C)C)C(=O)COC(=O)C[C@@H]2C(=O)Nc3cc(ccc3S2)C(F)(F)F C12426010
Cc1c(sc2c1c(=O)n(c(n2)S[C@H](C)C(=O)N[C@@H]3CCCc4c3cccc4)CCOC)C C12784317
CN(C)C(=O)CSc1ccccc1C(=O)NCc2ccc(o2)c3nc4ccccc4s3 C12938446
CN(CC(=O)Nc1ccc(c(c1)C(F)(F)F)Cl)C(=O)c2ccc(cc2)CS(=O)(=O)C C15317227
Cc1ccc(c(c1)C)N2C[C@@H](CC2=O)C(=O)Nc3nnc(s3)CSCc4ccccc4 C15466661
Cc1ccc(c(c1)Br)NC(=O)COC(=O)c2ccccc2SCC(=O)N(C)C C17183807
Cc1nc(cs1)c2cccc(c2)NC(=O)COC(=O)/C=C/c3ccc(o3)Br C18770771
Cc1ccccc1N2C[C@@H](CC2=O)c3nnc(s3)NC(=O)CSCc4ccc(cc4)Cl C20584583
Cc1cc(ccc1F)c2cc(cc3c2O[C@@H](C3)CNC(=O)CCN(C)[C@@H]4CCS(=O)(=O)C4)F C20912270
Cc1cc(c(c(c1)Br)NC(=O)CSc2nncn2CCOC)Br C22037908
CC(=O)N[C@H](Cc1ccccc1F)C(=O)N2CCO[C@@H](C2)COc3cccc(c3)C(F)(F)F C22655740
CN(CC12CC3CC(C1)CC(C3)C2)C(=O)c4cccc(c4)S(=O)(=O)NC[C@H]5CCCO5 C23150953
Cc1c(sc(n1)COc2ccc(cc2)F)C(=O)N[C@@H](C)c3ccc(cc3)S(=O)(=O)C C25154861
C[C@H](CCc1ccco1)NC(=O)[C@H]2CCCN(C2)S(=O)(=O)c3ccc(cc3)Br C25466183
CC[C@@H](c1ccc(cc1)Cl)NC(=O)CSc2ccc(cn2)S(=O)(=O)N3CCCC3 C26727659
C[C@H](c1cccc(c1)Br)NC(=O)CSc2nncn2c3ccc(cc3)OC C30464303
Cc1ccc(cc1)S(=O)(=O)N(CCC(=O)N[C@@H]2CCCc3c2cccc3)Cc4ccco4 C34945099
CCC(CC)[C@H](C(=O)NCS(=O)(=O)c1ccc(cc1)C)N(C)C(=O)C#Cc2ccccc2 C36530489
CCC(=O)N(C)[C@H](c1ccc(cc1)C(F)(F)F)C(=O)NCS(=O)(=O)c2ccc(cc2)C C36539980
CCCN([C@H](c1ccc(cc1)C)C(=O)NCS(=O)(=O)c2ccc(cc2)C)C(=O)CCl C36574405
Cc1cccc(c1NC(=O)CSc2nc3ccccc3c(=O)n2C[C@H]4CCCO4)C(C)C C36802578
c1cc(cc(c1)Br)OC[C@H](CN2CCN(CC2)S(=O)(=O)c3cccs3)O C23485556
CCC(C)(C)NC(=O)[C@H](c1ccncc1)N(c2ccc(cc2)F)C(=O)c3c(nc(s3)C)C C13084447
Cc1ccc(cc1)N([C@H](c2ccncc2)C(=O)NC[C@@H]3CCCO3)C(=O)Cc4cccs4 C12492857
Cc1ccc(cc1)N([C@@H](c2ccncc2)C(=O)NC[C@H]3CCCO3)C(=O)Cc4cccs4 C12492869
CCCN(CCC)C(=O)c1cc(c(=O)n(c1)C)NC(=O)c2cc(ccc2Cl)Br C38492239
c1ccc(cc1)[C@@H](CN2CCOCC2)NCC3=NC(=O)C4=C(CSC4=N3)c5ccc(cc5)F C39738443
CCN(Cc1ccncc1)C(=S)Nc2ccc(cc2)S(=O)(=O)N3[C@@H](CCC[C@H]3C)C C39970798
c1ccc(cc1)c2c(nc([nH]2)SCC(=O)N([C@@H]3CCS(=O)(=O)C3)C4CC4)c5ccccc5 C10244670
CCCn1c(c(c(c(c1=O)C#N)C)/C=C\2/C(=O)N(C(=S)S2)C)NCCc3ccccc3 C40066701
C[C@H](c1ccc(c(c1)Cl)Cl)NC(=O)COC(=O)C[C@H]2c3ccccc3C=CN2C(=O)C C45494854
c1ccc(cc1)CNC(=O)c2nnc(s2)CSc3nccn3c4ccc(cc4)Br C45747138
CNC(=O)c1ccc(cc1)CN(Cc2ccco2)S(=O)(=O)c3ccc(cc3)C(F)(F)F C46550854
CCN(CC(=O)Nc1ccccc1C(F)(F)F)C(=O)c2ccc(cc2)S(=O)(=O)C(C)C C46900234
Cc1cc(c2cc(ccc2n1)Br)[C@@H](c3ccncc3)OC[C@H](Cn4cccn4)O C49112321
C=CCn1c2c(c(=O)n(cn2)CC(=O)Nc3ccccc3Sc4ccccc4)sc1=S C12511814
C[C@@H](C(=O)Nc1ccccc1F)S(=O)(=O)Cc2csc(n2)COc3ccc(cc3)F C58935786
COC(=O)C[C@@H](c1ccc(cc1)Br)NS(=O)(=O)c2ccc(c(c2)Cl)C#N C59826439
Cc1cc(n(n1)Cc2cccc(c2)C(=O)N[C@H](CC(=O)OC)c3cccc(c3)Br)C C60301095
Cc1ccc(cc1)[C@@H](CN2CCOCC2)NCC3=NC(=O)C4=C(CSC4=N3)C5=CC[C@@H](S5)C C39763665
C[C@@H](C1=NC(=O)C2=C(CSC2=N1)c3cccs3)NCc4ccccc4CN5CCOCC5 C39768940
C[C@H](C(=O)NN(C)c1ccccc1)SCC2=NC(=O)C3=C(CSC3=N2)c4ccccc4 C39932153
C[C@@H]1C(=C(C(=N1)C(=O)OCC(=O)Nc2cc(cc(c2)C(F)(F)F)C(F)(F)F)C)C(=O)C C39943337
Cn1c(nnc1S)CNc2c(cc(c[nH+]2)C(F)(F)F)Cl C03063477
Cc1c(c2c3c(c4ccccc4c2o1)OC[NH+](C3)CCO)C(=O)C C04192361
C[C@@H]1CCc2c(c3c(ncnc3s2)NCC[NH+]4CCOCC4)C1 C00085738
Cc1ccc(cc1)N2[C@H]3CS(=O)(=O)C[C@H]3[NH2+][C@H](C2=O)CC(C)C C11955907
c1c(nnn1C2CC[NH+](CC2)[C@H]3CCSC3)C4(CCCC4)O C20854870
Cc1csc2n1c(=O)cc(n2)CSC(=[NH2+])N3CCCCC3 C29581189
CCOc1ccc2c(c1)cc3c(n2)S/C(=[NH+]\C)/N(C3)CCO C04858473
C[C@@]1(CCS(=O)(=O)C1)[NH2+]Cc2cc3c(c(c2)Cl)OCO3 C36944777
Cc1c(scn1)[C@H](C)[NH2+][C@@H](C)c2nnc3n2CCCCC3 C37318570
c1cc(c(cc1[N+](=O)[O-])Br)C[NH2+]C2CCOCC2 C37516450
CCN([C@@H]1CCS(=O)(=O)C1)C(=O)[C@@H]2C[C@@H]3CCCC[C@@H]3[NH2+]2 C37804786
Cc1c(c(nn1[C@@H]2CCC[NH+](C2)C)C(F)(F)F)C(=O)NC(C)C C36704431
Cc1c(c(nn1[C@@H]2CCC[NH+](C2)C(C)C)C(F)(F)F)C(=O)NC C36704510
Cc1[nH+]cc(n1C)CN2CCC3=NN[C@H]([C@@H]3C2)C4CCCCC4 C39461565
Cc1ccccc1C(=O)N/N=C/[C@H]2C=c3ccccc3=[NH+]C2=O C39948991
CN(C)c1cc(cc[nH+]1)CNC(=O)[C@@H]2Cc3cc(ccc3O2)Cl C40512565
C[NH2+][C@@H](c1cc2c(c(c1)Cl)OCO2)[C@@H]3CCS(=O)(=O)C3 C43300681
CO[C@@H]1C[C@@H]([NH2+]C1)c2nc(no2)c3ccccc3Br C43560586
Cc1c(sc2c1c(ncn2)SCC(=O)/[NH+]=C\3/NCCS3)C C44817461
CC[NH2+]Cc1c(nc2n1ccs2)N3C[C@@H](OC(C3)(C)C)C C45701363
Cc1cc(c(c(c1)C)NC(=O)[C@H](C)[NH+]2CCC3(CC2)OCCO3)C C45749123
Cc1cc(on1)NC(=O)[C@H](C)[NH+]2CCC[C@@H](C2)C(F)(F)F C45772646
Cc1c(c(n(n1)C)n2c(c(c(n2)C)Br)C)C[NH2+]C(C)C C50593831
C[C@@H](c1nnc(o1)c2ccc(c(c2)Br)OC)[NH2+]C C50618557
CNC(=O)[C@H]1CCCC[NH+]1Cc2nc3c(ccs3)c(n2)Cl C50840291
C[NH+]1CCC[C@@H](C1)CNc2cccc(c2n3cncn3)Cl C54241966
C[C@H]1C[NH2+]CCN1Cc2ccc(cc2Br)[N+](=O)[O-] C54374487
CC1CCN(CC1)c2ccc(cc2)NC(=O)[C@H](C)n3cc[nH+]c3 C56482626
CC1=C([C@@H](n2c3ccccc3[nH+]c2N1)c4cccnc4)C(=O)C C15107077
Cc1cc2c(nc1)n(c(n2)c3cccnc3)C[C@@H]4CCC[NH2+]C4 C57872223
C=CCN1[C@H](Nc2ccccc2C1=O)c3cn4ccccc4[nH+]3 C58358228
CC1([C@H]([C@@H](c2c(cc(cc2OC)OC)O1)O)[NH+]3CCCC3)C C62182306
CC1([C@H]([C@H](c2c(cc(cc2OC)OC)O1)O)[NH+]3CCCC3)C C62182312
Cc1c(n(cn1)c2c(n3ccsc3n2)C[NH2+]C(C)(C)C)C C62738905
C1CCCN(CC1)S(=O)(=O)N2CCC(CC2)[C@@H]3CCC[NH2+]3 C63199533
c1ccc2=[NH+]CC(=c2c1)/C=C\3/C(=O)N(C(=O)S3)c4ccc(cc4)O C39860444
c1ccc2=[NH+][C@@H](C=c2c1)[C@@H]3Nn4c(nnc4S3)C(F)(F)F C63272568
Cc1ccc2=[NH+]C(=O)C3=C[C@H](SC3=c2c1)C(=O)NC[C@@H]4CCCO4 C63433801
CC(C)NC(=O)CC1CCN(CC1)C(=O)[C@@H]2C=c3ccccc3=[NH+]2 C63737806
Cc1cccnc1NC(=O)c2csc(n2)[C@@H]3C=c4ccccc4=[NH+]3 C64411224
CC(=CC(=O)NC1CCN(CC1)C(=O)[C@H]2C=c3ccccc3=[NH+]2)C C64428786
c1cc(cnc1)CNC(=O)/C(=C/C2=c3ccc(cc3=[NH+]C2)Cl)/C#N C64435519
c1ccc2=[NH+]CC(=c2c1)C(=O)Nc3cccc(c3)N4CCCC4=O C64713677
Cn1c(cc2c1c[nH+]cc2)C(=O)NCc3ccc(cc3)N(C)C C65134839
c1ccc2=[NH+][C@H](C=c2c1)C(=O)N[C@H]3CC(=NO3)c4ccsc4 C65153278
C[C@H]1CCCCN1C(=O)CN2CC[NH+](CC2)CC3(CCCCC3)O C65510475
c1ccc2=[NH+][C@@H]3C[NH+](CCC3=c2c1)Cc4c(cccn4)C(=O)[O-] C65526679
C1CC[NH+](C1)[C@@H]2CCN(C2)C(=O)N[C@@H]3CCN(C3)CC(F)(F)F C66191845
C[C@@H]1CCC[C@@H]([C@@H]1C)NC(=O)C[NH+]2CCC(CC2)C(=O)N(C)C C15297418
CN(C)c1ccc(c[nH+]1)CNc2ncc(cn2)Br C67350005
C[C@H]1CCC[C@]2(C1=C[C@H]3[C@@H](C2)OC(=O)[C@@H]3C[NH+](C)Cc4ccccc4)C C04073793
C[NH+]1CCc2c(cc(c(n2)SCc3cccc(c3)Br)C#N)C1 C00663342
C[NH+]1CCc2c(cc(c(n2)SCc3ccccc3Br)C#N)C1 C00658654
Cc1cc(cc(c1OCC[NH+]2CCOCC2)Br)Cl C04841693
C[C@@]1([C@@H](Oc2ccc(cc2C1=O)Br)c3ccccc3)[NH+]4CCCCC4 C05531081
C[C@]1([C@@H](Oc2ccc(cc2C1=O)Br)c3ccccc3)[NH+]4CCCCC4 C05534926
CC[n+]1c(csc1Nc2ccccc2Cl)c3ccc(cc3Cl)Cl C02676712
Cc1ccc(s1)[C@@H]2C[C@H]3CN(C(=O)[C@@]34[NH+]2CCC4)C5Cc6ccccc6C5 C11767289
CCC(CC)[NH+]1CC[C@@]2(C1)CCCN(C2=O)Cc3cccc(c3F)F C12430623
Cc1ccc(s1)C(=O)N(C)[C@H]2CCC[NH+](C2)C3Cc4ccccc4C3 C12432872
C[C@H](c1ccccn1)C2=C(Cc3c2cc(cc3)SC)CC[NH+](C)C C13493461
C[NH+](Cc1cccc(c1)F)Cc2cc3c(cc2Br)OCCO3 C15300461
CSc1ccc(cc1)C(=O)[C@@H]2CCC[NH+](C2)C3CSCCSC3 C20639634
Cc1ccc(cc1)C(=O)c2c[nH+]c3ccc(cc3c2N4CCCC4)C C20861770
COC(=O)[C@H](Cc1ccccc1Cl)[NH+]2CCC3=C(C2)CCS3 C21992686
Cc1ccc2c(c1)c3c4n2CCC[NH+]([C@@H]4CCC3)Cc5cccnc5 C22078022
c1cc(cc(c1)F)C[NH+]2CCCn3cccc3[C@H]2c4ccc(cc4)F C36347629
C[C@H]1CCC[C@]2(C1=C[C@H]3[C@@H](C2)OC(=O)[C@H]3C[NH+]4CCCCCC4)C C12881134
c1ccc(cc1)C[NH+]2C[C@@H](C[C@@]23CC[C@@H](C3)S(=O)(=O)c4ccccc4)Cl C39503142
c1ccc2=[NH+]CC(=c2c1)/C=N/c3ccc(cc3Br)Br C39707534
CCCC[n+]1c(csc1Nc2ccc(cc2)C)c3ccc(cc3)C C39834991
Cc1ccc(cc1)Nc2[n+](c(cs2)c3ccc(cc3)Cl)Cc4ccccc4 C39835027
Cc1ccc(cc1)Nc2[n+](c(cs2)c3ccc(cc3)Cl)C4CCCCC4 C39835122
C[NH+](Cc1ccccc1Br)Cc2c(snn2)Cl C42223496
C[C@@H](c1nc(cs1)CCl)[NH+](C)Cc2cc(sc2)Br C43520892
CC[C@H](c1nc(cs1)CCl)[NH+](C)Cc2ccc(s2)Cl C43555629
C[C@@]12CCCC(=C)[C@@H]1C[C@H]3[C@@H](C2)OC(=O)[C@@H]3C[NH+]4CCCCCC4 C43746326
C[C@@H]1CCC[C@H]([NH+]1C)/C=C/[C@@H]2[C@@H]3CCCC[C@H]3C[C@@H]4[C@H]2[C@@H](OC4=O)C C43763841
C[NH+](Cc1ccccc1F)CC(=O)c2ccc(cc2)Br C48014372
C[C@@H](C(=O)c1ccc(cc1)Br)N2CC[NH+](CC2)C(C)(C)C C48945947
C[C@@H](c1cccs1)[NH+](C)CC(=O)c2ccccc2Br C50143726
C[NH+](Cc1ccccc1Br)CC(=O)Cc2ccccc2F C50150838
C[NH+](Cc1ccccc1Br)CC(=O)c2ccc(cc2F)F C50150860
C[NH+](Cc1cc(sc1)Br)CC(=O)c2ccccc2F C50152498
C[NH+](Cc1ccc(cc1)Br)CC(=O)Cc2ccccc2 C50158631
C1CC[C@@H]([C@@H](C1)C(=O)N2CCC[C@H](C2)[NH+]3CCCC3)C(F)(F)F C58919772
c1cc(c(c(c1)Cl)CN(Cc2ccco2)C3=[NH+]CCCS3)F C17071062
C[NH+](Cc1ccc(c(c1)OC)SC)Cc2ccc(cc2Cl)F C60212956
C[C@@H](C(=O)N1CC[C@@H](C1)[NH+]2CCCC2)Sc3cc(ccc3Cl)Cl C60373936
c1cc(ccc1c2ccsc2C(=O)N3CCC[NH+](CC3)C4CC4)F C61603863
CC[NH+](CC)[C@@H]1CCN(C1)c2c(cc(cn2)Br)CCl C62967556
CC[NH+](CC)[C@H]1CCN(C1)c2c(cc(cn2)Br)CCl C62967557
CC(C)(C)[NH+]1CCCN(CC1)C(=O)c2ccc(s2)Br C63725794
CC(C)(C)[NH+]1CCCN(CC1)C(=O)/C=C/c2ccc(s2)Br C63727029
C[NH+]1CCC(CC1)N2C(=O)/C(=C/c3cc(cc(c3)Cl)Cl)/SC2=S C63823882
c1ccc(c(c1)[C@H]2[C@H]3C(=c4ccccc4=[NH+]3)CCN2Cc5nccs5)Cl C64074600
c1cc(c(cc1Br)CSCc2cc(=O)n3ccsc3[nH+]2)F C65975858
C[NH+](C)[C@@H]1Cc2ccccc2N(C1)C(=O)c3cc(sc3)Br C67206243
C[NH+](C)[C@H]1Cc2ccccc2N(C1)C(=O)c3cc(sc3)Br C67206246
c1cc(sc1C[NH+]2CCC(CC2)CC(=O)N3CCCC3)Br C67387171
CCO[P@@](=O)(NC1CC1)SCc2nc(no2)c3ccc(cc3)C4SCCS4 C03135349
CC(=O)c1cccc(c1)NC(=O)CSc2nnc(n2C)CSCc3ccccc3F C02886473
CCc1cccc(c1NC(=O)COC(=O)[C@@H]2CC(=O)N(C2)c3ccc(cc3)OC(C)C)C C00794294
CCc1cccc(c1NC(=O)COC(=O)CN(C)S(=O)(=O)c2ccc(cc2)Cl)C C08631132
CCS(=O)(=O)c1nc(c(s1)NCCCOC)S(=O)(=O)c2ccc(cc2)Cl C08912442
CCOC(=O)c1c(c(c(s1)NC(=O)CCS(=O)(=O)c2ccccc2)SC#N)C C09831977
CCc1ccc(s1)S(=O)(=O)NCCn2c(=O)ccc(n2)c3ccc(cc3)OCC C09844805
CCOC(=O)c1c2c(sc1NC(=O)CCCS(=O)(=O)c3ccc(cc3)Cl)CCC2 C10021004
c1cc(cc(c1)S(=O)(=O)NCc2ccco2)C(=O)OCC(=O)c3ccc(s3)Cl C10603246
CCc1c(sc2c1c(=O)n(c(n2)SCC(=O)N[C@H](C)COC)C[C@@H]3CCCO3)C C11770756
c1ccc(cc1)CCCS(=O)(=O)NC[C@H](c2cccnc2)S(=O)(=O)c3ccccc3 C12027270
Cc1cc(c(n1CC=C)C)C(=O)COC(=O)C[C@H]2C(=O)Nc3cc(ccc3S2)C(F)(F)F C12426175
C[C@@H](c1ccc(cc1)Br)NC(=O)CCCN(C)S(=O)(=O)c2ccc(cc2)C(=O)C C12873836
CCN(CC)S(=O)(=O)c1ccc(nc1)S[C@H](C)C(=O)Nc2ccc(cc2)N(C)C C12554808
CC(=O)N[C@H](CC(=O)N(CC=C)c1nc(cs1)c2ccccc2)c3ccc(cc3)OC C14055209
Cc1nc(cs1)COc2ccc(cc2)C(=O)N[C@H](CC(=O)OC(C)C)c3ccccc3 C16140137
CC(C)CN(CC(C)C)C(=S)Nc1cc(ccc1Cl)S(=O)(=O)N2CCOCC2 C16190755
CCN(CC)S(=O)(=O)c1ccc(c(c1)C(=O)O[C@@H](C)C(=O)Nc2cccc(c2)F)C C17009166
c1ccc(c(c1)CNC(=O)CCSc2ccc(c(c2)F)F)CS(=O)(=O)N3CCOCC3 C17591784
Cc1cc(ccc1C(=O)C2=C(C(=O)N([C@@H]2c3ccncc3)CCC[NH+](C)C)[O-])OC(C)C C19929599
CCOCCCNC(=O)Cn1c(=O)c2c(n(c(c2cn1)C)Cc3ccccc3Cl)C C20417752
Cc1cc(no1)CSc2c(cccn2)C(=O)NCc3ccc(cc3)COCC(F)(F)F C21046551
C[C@@H](COC)NC(=O)CSc1nc2c(c(cs2)c3cccs3)c(=O)n1CC=C C11381742
Cc1c(c(nc(n1)C)SCC(=O)Nc2cc(ccc2OCCOC)C(F)(F)F)C#N C25246895
CCCNC(=O)CSc1nnc(s1)S[C@@H](c2ccccc2)C(=O)N(CC)CC C26560580
CC(C)OCCCn1c(=O)c2ccccc2nc1SCc3csc(n3)NC(=O)C C26856314
Cc1c(n(c(n1)SCC(=O)N[C@@H](C)c2cc(ccc2OC)OC)C[C@H]3CCCO3)C C27956321
Cc1cc(c(n1Cc2ccccc2)C)C(=O)OCC(=O)c3ccc(s3)CCNC(=O)C C30514441
C[C@H](C(=O)c1ccc(cc1)CCNC(=O)C)Sc2nc(n(n2)c3ccccc3)C4CC4 C32386456
CCCCc1ccc(cc1)N2C[C@H](CC2=O)C(=O)NCc3ccccc3Cn4cncn4 C33107803
Cc1cc(c(o1)C)C(=O)N(CCC(=O)N[C@@H](Cc2ccccc2)c3ccccc3)CCOC C33695873
CN(C)c1ccc(cc1CN(Cc2ccco2)C(=O)c3cccs3)NC(=O)CCCl C34921553
C=CCNC(=O)c1coc(n1)CN(CC=C)C(=O)c2cc(cc(c2)C(F)(F)F)C(F)(F)F C35329914
CN(C)c1ccc(cc1CN(C[C@@H]2CCCO2)C(=O)c3cccs3)NC(=O)COC C35619645
Cc1cccc(c1)C(=O)N(Cc2cc(ccc2N(C)C)NC(=O)COC)C[C@H]3CCCO3 C35944761
C[C@H](c1ccccc1)N(Cc2cc(ccc2N(C)C)NC(=O)c3ccco3)C(=O)COC C35946162
CCN(CC)C(=O)[C@@H](C1CCN(CC1)C(=O)c2ccc(cc2)C(F)(F)F)NC(=O)CC(C)C C36347030
CCCN([C@@H](C(CC)CC)C(=O)NCS(=O)(=O)c1ccc(cc1)C)C(=O)CCl C36574296
C/C=C\[C@H](C(=O)NCS(=O)(=O)c1ccc(cc1)C)N(C(=O)Cc2ccccc2)C(C)(C)C C36594029
CC(=O)c1ccc(cc1)S(=O)(=O)N(C)CCCC(=O)Nc2ccccc2SC(F)F C36773690
CCOc1ccc(cc1OCC)NC(=O)CN(C)C(=O)c2ccc(cc2)C3SCCS3 C12912774
C[C@@H]1C(=C2C(=NC(=NC2=O)CS[C@H](C)C(=O)NCCCO[C@@H](C)c3ccccc3)S1)C C38778870
c1ccc(c(c1)C(=O)OCC(=O)[C@H]2C=CC=N2)SCC(=O)NC34CC5CC(C3)CC(C5)C4 C09350937
c1ccc(cc1)Cc2c(ccc(c2F)S(=O)(=O)Oc3ccccc3)[C@H](CC=O)NC=O C39495353
Cc1c(c(on1)C)COC(=O)[C@H](Cc2ccccc2)NS(=O)(=O)c3ccccc3F C39577338
CCc1c(sc(c1C(=O)OCC)NC(=S)N2CCN(CC2)Cc3ccncc3)C C39968947
Cc1cc(c(o1)C)C(=O)N(CCC(=O)N[C@H](Cc2ccccc2)c3ccccc3)Cc4ccco4 C40372614
CC[NH+](CC)c1ccc(cc1)CN([C@H]2CCS(=O)(=O)C2)C(=O)c3ccc(cc3)OCC=C C54310904
C[C@@H](CCC(C)C)NC(=O)CS(=O)(=O)Cc1csc(n1)COc2ccc(cc2)F C58935897
CC(=O)c1ccc(cc1)S(=O)(=O)N(C)CC(=O)N[C@H](CC(C)(C)C)c2ccc(cc2)F C59119734
CC[NH+](CC)C[C@@H](Cn1c2ccc(cc2c3c1ccc(c3)Br)Br)O C00626492
CC(C)Oc1ccc(cc1)C[NH2+]CC[C@@]2(CCOC(C2)(C)C)Cc3ccccc3Cl C05298087
CCOC(=O)[C@H](c1ccccc1)[NH+]2CCC(CC2)C(c3ccccc3)(c4ccccc4)O C07737866
CCC[C@@H](c1ccccc1)[NH2+]Cc2cc(c(c(c2)Cl)OCc3ccccc3F)OC C10436015
CCC[C@@H](c1ccccc1)[NH2+]Cc2ccc(c(c2)OC)OCc3ccc(cc3Cl)F C10436163
COc1ccccc1CC[NH2+]Cc2cccc(c2OCc3ccc(cc3Cl)F)OC C13719307
COc1cc(cc(c1OCc2ccccc2)Br)C[NH2+]CCC3=CCCCC3 C13723472
CCCOc1c(cc(cc1Br)Br)C[NH2+]C[C@H]2CCCN2CC C20967925
c1ccc(c(c1)[C@@H](CNC(=O)Cc2csc(n2)c3cccs3)[NH+]4CCCC4)Cl C22619324
CCOc1ccc(cc1)[C@@](CC=C)([C@H](C[NH+]2CCCC2)Oc3ccc(cc3C)Cl)O C27240476
CCc1ccc(cc1)[C@@H](CNC(=O)Cc2csc(n2)c3ccccc3Cl)[NH+](C)C C27596963
C=CC[NH+](CC=C)C[C@H](Cn1c2ccc(cc2c3c1ccc(c3)Br)Br)O C28464456
CC[NH+](CC)CCC[C@@H](C)N(Cc1ccccc1F)C(=O)Nc2cccc3c2cccc3 C34932184
CC[NH+](CC)CCC[C@H](C)N(Cc1ccccc1F)C(=O)Nc2cccc3c2cccc3 C34932186
CC[NH+](CC)CCC[C@H](C)N(CC1=CC[C@H]2C[C@@H]1C2(C)C)C(=O)Nc3ccccc3F C34932193
CC(C)CC[NH2+]CC(=O)N(Cc1cccn1Cc2ccccc2Cl)C3CCCCC3 C35338096
C[C@@H](c1ccccc1)NC(=O)[C@@H]2CC[C@@H]([NH+](C2)Cc3ccc(cc3F)F)c4ccccc4 C35814590
C[C@H](Cc1cccs1)[NH+](Cc2ccc(cc2)OC)CC(=O)N[C@@H](C)c3cccs3 C36029691
c1ccc(c(c1)C[NH+](Cc2ccc(o2)C(c3cccc(c3)F)(c4cccc(c4)F)O)C5CC5)F C36202215
CCOc1cc(ccc1O)C[NH+]2CCCn3cccc3[C@@H]2c4ccc(cc4)C(F)(F)F C36347386
C[C@H](c1ccc(cc1)CC(C)C)c2nc3ccccc3n2C[C@@H](C[NH+](C(C)C)C(C)C)O C27694808
C[C@H](c1ccc(cc1)CC(C)C)c2nc3ccccc3n2C[C@H](C[NH+](C(C)C)C(C)C)O C27694798
CC(C)C[NH2+]Cc1cn(c2c1cc(cc2)C(=O)OC)CC(c3ccccc3)c4ccccc4 C39491676
CC(C)(C)c1ccc(cc1)C[NH+](Cc2ccco2)C[C@H](COc3ccccc3Cl)O C40314178
Cc1cc(ccc1Cl)OC[C@H](C[NH+](Cc2ccc(cc2)C(C)(C)C)Cc3ccco3)O C40317318
Cc1cc(ccc1Cl)OC[C@@H](C[NH+](Cc2ccc(cc2)C(C)C)Cc3ccco3)O C40317320
CCc1ccc(cc1)C[NH+](Cc2ccco2)C[C@H](COc3ccc(cc3Cl)Cl)O C40317921
CCOc1cc(cc(c1OCc2ccc(cc2Cl)F)Br)C[NH2+]CCN(C)C C40720464
COc1ccc(cc1)CC[NH2+]Cc2cccc(c2OCc3c(cccc3Cl)F)OC C40722451
COc1ccccc1C[NH2+]Cc2cccc(c2OCc3ccc(c(c3)Cl)Cl)OC C40722538
CC(C)C[NH2+]Cc1cc(c(c(c1)Br)OCc2c(cccc2Cl)F)OC C40734025
CCOc1cc(ccc1OCc2ccc(cc2Cl)F)C[NH2+]CCc3ccc(cc3)F C40737154
CCN1CCC[C@@H]1C[NH2+]Cc2ccc(c(c2)OCC)OCc3ccc(cc3Cl)Cl C22936118
c1ccc(c(c1)NC(=O)C[NH+](Cc2ccc(cc2)C(F)(F)F)C3CC3)Br C46583432
C[C@H]1C[C@H]1c2ccc(o2)C[NH+](CC(=O)Nc3ccc(cc3C(F)(F)F)Cl)C4CC4 C30151214
Cc1ccccc1CN(CCCn2cc[nH+]c2)C(=S)Nc3ccc(cc3Cl)C(F)(F)F C34876085
c1cc(c(cc1Cl)NC(=S)N(CCCn2cc[nH+]c2)C[C@H]3CCC=CC3)C(F)(F)F C35252329
Cc1ccccc1CN(CCCn2cc[nH+]c2)C(=S)Nc3cc(ccc3Cl)C(F)(F)F C59100713
C[NH+](C)CCCNCc1cc(c(c(c1)Cl)OCc2ccc(cc2Cl)Cl)OC C16163130
Cc1ccc(cc1)[C@@H](c2cccs2)NC(=O)C[NH+](C)Cc3ccc(c(c3)OC)SC C60212946
CCC[NH+](CCC)Cc1c(ccc2c1occ(c2=O)c3ccc(cc3)Br)O C41584526
Cc1ccc2=C([C@@H]([NH+]=c2c1)C(=O)NCc3ccc(cc3)OC(C)C)Sc4ccccc4 C63530793
CCCSCCCNC(=O)[C@H]1C(=c2ccc(cc2=[NH+]1)OC)Sc3ccc(cc3)C C63531305
c1ccc(cc1)CCC(=O)NCCSC2=c3ccccc3=[NH+][C@H]2c4ccc(cc4)Cl C63654949
Cc1ccc2=[NH+][C@@H](C(=c2c1)CCN(Cc3ccncc3)C(=S)NCCc4ccccc4)C C63655114
C[C@@H]1C(=c2cc(ccc2=[NH+]1)F)CCN(Cc3ccc(cc3)Cl)C(=S)NCCOC C63655146
C[C@H]1C(=c2cc(ccc2=[NH+]1)Cl)CCN(Cc3ccco3)C(=S)Nc4cccc(c4)F C63658943
Cc1ccc2=[NH+][C@@H](C(=c2c1)CCN(Cc3ccco3)C(=S)NCCc4ccccc4)C C63659182
C[C@]1(CC1(Cl)Cl)C(=O)NC[C@H](c2ccc(cc2)N(C)C)C3=c4ccccc4=[NH+]C3 C64220517
c1ccc2=[NH+]CC(=c2c1)[C@H](CNC(=O)Cc3ccc(cc3)Br)c4cccs4 C64338036
c1ccc(cc1)CCCN2c3ccccc3[C@@](C2=O)(CC(=O)c4cccc(c4)Br)O C01130085
c1cc(ccc1C(=C2C=CC(=NCCC#N)C=C2)c3ccc(cc3Cl)Cl)NCCC#N C04774011
Cc1cccc(c1)N/C(=C(/C#N)\S(=O)(=O)c2ccccc2)/SCc3ccc(cc3)Cl C02689718
C/C(=C\c1ccccc1)/C=C\2/C(=O)N(C(=S)S2)CCCC(=O)Nc3ccccc3Cl C08833881
Cc1ccc(cc1C)NC(=O)CCCN2C(=O)/C(=C/C(=C/c3ccccc3)/C)/SC2=S C01266009
c1ccc(c(c1)SCCC(=O)OCC(=O)Nc2c(cccc2Cl)C(F)(F)F)Cl C10405615
Cc1cc(c(cc1Br)C)SCC(=O)OCC(=O)N[C@@H]2CCC[C@H]([C@H]2C)C C12599772
Cc1cccc2c1[nH]c(=O)c(c2)CN(CCc3ccccc3)C(=O)c4ccc(cc4)C(C)(C)C C12643730
CC(C)c1ccc(cc1)NC(=S)N=[P@@](c2ccccc2)(C(C)(C)C)N3CCOCC3 C12648325
Cc1cc(c(n1c2ccc(cc2)Cl)C)/C=N/NC(=O)CSCc3cccc(c3)Cl C06177790
CN(C)c1ccc(cc1)[P@](=O)([C@@H](c2c(cccc2Cl)Cl)O)OCc3ccccc3 C09471650
c1ccc(cc1)CNC(=O)[C@@H](c2ccccc2F)N(c3ccccc3)C(=O)Cc4cccs4 C01331567
Cc1ccc(cc1)[C@H](C(=O)NCc2ccccc2)N(Cc3cccs3)C(=O)Cc4cccs4 C13496552
Cc1ccc(cc1)[C@@H](C(=O)NCc2ccccc2)N(Cc3ccccc3)C(=O)Cc4cccs4 C01331633
c1ccc(c(c1)N([C@@H](c2cccs2)C(=O)NC3CCCC3)C(=O)Cc4cccs4)F C01333718
CSc1ccc(cc1)[C@@H]2[C@@H]3CC=C[C@@H]3c4cc(ccc4N2)S(=O)(=O)N(CC=C)CC=C C14551976
CSc1ccc(cc1)[C@@H]2[C@H]3CC=C[C@@H]3c4cc(ccc4N2)S(=O)(=O)N(CC=C)CC=C C14551978
CCCN(CC(=O)Nc1cc(ccc1Cl)Cl)C(=O)c2ccc(cc2)C3SCCS3 C15647918
CCCN(CC(=O)Nc1ccc(c(c1F)F)F)C(=O)/C=C/c2cccc(c2)Br C15648488
CCSCCOC(=O)C1=C(NC2=C([C@H]1c3ccccc3C(F)(F)F)C(=O)CC(C2)(C)C)C C02775876
Cc1cc(cc(c1)N/C(=C(/C#N)\S(=O)(=O)c2ccccc2)/SCc3cccc(c3)F)C C20325408
Cc1cc(cc(c1)N/C(=C(/C#N)\S(=O)(=O)c2ccccc2)/SCc3ccc(cc3)F)C C20325416
CSc1ccc(cc1)[C@H]2[C@@H]3CC=C[C@H]3c4cc(ccc4N2)S(=O)(=O)N(CC=C)CC=C C20758958
Cc1ccc(cc1)Cc2cnc(s2)NC(=O)COc3ccc(cc3)C4SCCS4 C21828240
c1cc(ccc1c2cc(cc(c2)C(F)(F)F)C(F)(F)F)n3cncc3C(=O)NCC4CC4 C23438896
CCN(CC(=O)Nc1c(cccc1Cl)Cl)C(=O)CSCc2ccc(s2)Cl C24283717
CCOc1ccccc1c2nc(cs2)CC(=O)Nc3ccccc3SCC(F)(F)F C25089782
c1ccc(c(c1)C(=O)Nc2ncc(s2)Cc3ccc(cc3)Cl)SC[C@@H]4CCCO4 C26783402
c1cc(ccc1CNC(=O)c2csc(n2)c3ccc(cc3F)OCc4ccc(cc4)F)F C34713209
CC(C)(CCl)C(=O)NCCN(c1ccc(cc1)F)C(=O)c2ccc(cc2Cl)Cl C35100600
C[C@@H](c1ccccc1)[C@@H](C(=O)NC(C)(C)C)N(C)C(=O)Cc2ccc(cc2)Br C36528362
CCCN([C@@H](c1ccc(cc1)C(F)(F)F)C(=O)NC(C)(C)C)C(=O)Cc2ccccc2C C36561471
CCCN([C@H](c1ccc(cc1)C(F)(F)F)C(=O)NC(C)(C)C)C(=O)C#Cc2ccccc2 C36570403
Cc1nc(cc(n1)SCCC(=O)Nc2cc(ccc2Cl)C(F)(F)F)c3ccccc3 C40171862
COc1ccc(cc1)C[C@H](c2ccc(cc2)OC)NC(=O)c3ccc(s3)Br C41125944
C/C=C\[C@H](C(=O)NC(C)(C)C)N(c1ccccc1)C(=O)Cc2ccc(cc2)Br C36607916
Cc1ccc(cc1)CS/C(=C(\C#N)/S(=O)(=O)c2ccccc2)/Nc3cc(cc(c3)C)C C12437682
c1ccc(cc1)/C(=N/S(=O)(=O)c2ccccc2)/Nc3ccccc3Sc4ccccc4 C06190041
Cc1cccc(c1)N(c2nc(cs2)CN[C@H](c3ccc(cc3)F)c4cccs4)C(=O)C C14241901
C[C@@H](C(=O)NCCc1cccs1)Sc2c3c(csc3ncn2)c4ccc(cc4)F C57781662
C[C@H](C(=O)NCCc1cccs1)Sc2c3c(csc3ncn2)c4ccc(cc4)F C57781666
Cc1cc(c(n1c2cccc(c2)Br)C)/C=N/NC(=O)CSCc3ccccc3 C28215811
Cc1cc(c(n1c2ccc(cc2)Br)C)/C=N/NC(=O)CCSc3ccccc3 C28217003
COc1ccc(cc1)CN(Cc2cccc(c2)Br)C(=S)Nc3cccc(c3)OC C33596428
Cc1ccc(c(c1)Cl)NC(=S)N(Cc2ccc(cc2)N(C)C)Cc3ccc(cc3)OC C59064815
Cc1cc(ccc1NC(=S)N(Cc2ccc(cc2)N(C)C)Cc3ccc(cc3)OC)Cl C59066071
CN(C)c1ccc(cc1)CN(Cc2ccco2)C(=S)Nc3ccc(c(c3)C(F)(F)F)Cl C06287416
CN(C)c1ccc(cc1)CN(Cc2ccco2)C(=S)Nc3ccc(cc3C(F)(F)F)Cl C06287435
c1ccc(cc1)C(=O)c2ccccc2NC(=O)CSc3nc(cs3)c4ccc(cc4)F C59268130
CCN(CC)c1ccc(cc1)/C=C/2\C(=O)N(C(=S)S2)CNc3cc(ccc3C)Cl C59378349
C[C@@]1([C@H]2[C@@H]([C@@H]([NH2+]1)c3cccs3)C(=O)N(C2=O)c4ccc(cc4)F)C(=O)OC C04356150
[H]/N=C/1\C(C2=CC[NH+](C[C@H]2[C@@H](C1(C#N)C#N)c3ccccc3OCC)CC)C#N C04473388
Cc1cc([nH]n1)c2ccc(s2)S(=O)(=O)N3CCC(CC3)[NH+]4CCCCC4 C15734978
CC(C)c1[nH+]c2c(c(n1)N3CCOCC3)CCN(C2)Cc4ccccc4O C19453727
Cc1c(nc(o1)c2ccc(cc2)F)C[NH+]3CCc4c([nH]cn4)[C@@H]3c5cccnc5 C19837162
Cc1ccc(cc1F)C(=O)Nc2ccc(cc2)S(=O)(=O)N3CC[NH+](CC3)C C29765598
CC1(Cc2c(sc(c2C#N)NC(=O)N3CC[NH+](CC3)CC=C)CO1)C C34784898
COc1ccc(cc1OC)[C@H]2c3cccn3-c4c(ccc5c4OCO5)C[NH2+]2 C04035701
c1ccc(cc1)[C@@H](C(=O)[O-])N2C(=O)/C(=C/C3[NH+]=c4ccccc4=[NH+]3)/SC2=S C38567806
c1ccc2=[NH+]C([NH+]=c2c1)/C=C\3/C(=NC(=S)N(C3=O)c4cccc(c4)F)[O-] C38592381
c1ccc2=[NH+]C([NH+]=c2c1)/C=C/3\C(=O)N(C(=S)S3)c4ccc(cc4)C(=O)[O-] C39156580
CCc1ccc(cc1)[C@@H]2C3=C(CCN(C3)C(=O)C4=CNN5[C@@H]4C=CC=C5)N=[NH+]2 C39518626
c1ccc(cc1)C2=c3ccccc3=[NH+]C(=O)[C@H]2N4C(=O)C5(CCCC5)NC4=O C39734279
CC1([C@@H]2CC[C@]1(c3c2nc4ccccc4n3)C(=O)NN5CC[NH+](CC5)C)C C39854490
Cc1cccc(c1CNc2cc(cn3c2[nH+]c(c3C)C)n4cnccc4=O)C C40430105
Cc1ccc(cc1)C2=NN3C(=[NH2+])/C(=C/c4ccc(cc4)OC)/C(=O)N=C3S2 C19850872
CC(C)c1ccc(cc1)/C=C/2\C(=[NH2+])N3C(=NC2=O)SC(=N3)c4cccnc4 C20436954
Cc1c2c(nc(nc2sc1C(=O)NCc3ccc([nH+]c3)N4CCCCC4)C)C C53508528
c1cc2c(cc1Br)c(=O)[nH]c(n2)c3cc[nH+]c(c3)N4CCOCC4 C53850836
Cc1nc(on1)C2CC[NH+](CC2)[C@H](C)C(=O)Nc3cccc4c3cccc4 C54678844
Cc1nc2n(n1)c(c(s2)[C@H](c3ccccc3)N(C)C4CC[NH+](CC4)C)O C41635555
c1ccc2c(c1)nc(o2)C3CC[NH+](CC3)CC(=O)Nc4c(ccs4)C#N C57872646
C[C@H]1CCCC[C@@H]1NC(=O)[C@H](C)[NH+]2CCC[C@@H](C2)c3nnc4n3CCCCC4 C58505811
CC1=NN2[C@H](C3=C(C[C@@H](CC3=O)c4ccco4)[NH+]=C2N1)c5ccc(cc5)SC C19959951
CC1=NN2[C@H](C3=C(C[C@H](CC3=O)c4ccco4)[NH+]=C2N1)c5ccccc5Cl C19960016
C[C@@]1(C(=O)N(C(=O)N1)CC(=O)C2=c3ccccc3=[NH+]C2)c4cccc5c4cccc5 C39932188
C[C@@H]1[C@H]2[C@@H](N(C(=O)[C@@H]2N=N1)CCC3=c4ccccc4=[NH+]C3)c5ccc(cc5)O C63328931
CN1[C@H](C=C2C1=c3ccccc3=[NH+]C2=O)C(=O)Nc4ccc(c(c4)Cl)OC C63480400
c1ccc2=[NH+]C(=O)[C@@H](C=c2c1)C(=O)Nc3ccc4c(c3)sc(n4)N5CCCC5 C38739126
c\1cc(c-2cc[nH]cc2/c1=[NH+]/C(=O)C3=NN=C(C3)C4CC4)N5CCCCC5 C64064239
Cc1nc-2n(n1)[C@@H](Nc3c2cccc3)S[C@H](C)C(=O)C4=c5ccccc5=[NH+]C4 C64175360
CC1=NC(=C(C1)[C@@H]2CS/C(=[NH+]\C)/N2/N=C/c3ccc(cc3)NC(=O)C)C C64188411
c1ccc2=[NH+][C@H](C=c2c1)c3nc(cs3)C(=O)Nc4ccc5c(c4)OCCO5 C64411199
Cc1ccc2=[NH+][C@H]([NH+]=c2c1)SCC3=CC(=O)N=C4C3=C([C@H](S4)C(=O)[O-])C C64684043
c1cc2c(cc1[C@@H]3CC[NH+](C[C@H]3O)Cc4c(nc5n4ccs5)Cl)OCO2 C65371246
Cc1c[nH+]c([nH]1)[C@@H]2C(=NCN2C[C@@H]3COc4ccccc4O3)c5ccccc5 C65374664
Cc1ccn2c(c1)[nH+]c3c2[C@@H](CC(=O)NC3)c4ccc(cc4)Cn5cccn5 C65394372
Cc1cc(nc([nH+]1)C(C)C)N2CCN(CC2)C(=O)Nc3cccc(c3F)F C65427502
Cc1cc(c(o1)C)[C@H](C)NC(=O)N(C)C2CC[NH+](CC2)C3CCOCC3 C66190809
c1ccc2c(c1)nc(s2)N3CCC(CC3)C(=O)N[C@@H]4CCC[C@@H]4n5cc[nH+]c5 C66306048
C1CCCC(CCC1)NC(=O)C[NH+]2CCCC[C@@H]2C(=O)N3CCOCC3 C66893279
C[NH+](C)[C@H]1Cc2ccccc2N(C1)C(=O)c3cccc(c3)NC(=O)[C@H]4CCCO4 C67208006
c1cc2c(c(c1)OC(F)F)N(CCC2)C(=O)C(=O)N[C@H]3CC[NH+]4[C@@H]3CCCC4 C67352350
C[C@H]1CCC[C@@H]([C@@H]1C)NC(=O)C[NH+]2CCC(CC2)c3nnc4n3cccc4 C67442616
C[C@H]1CCC[C@H]([C@@H]1C)NC(=O)C[NH+]2CCC(CC2)c3nnc4n3cccc4 C67442620
Cc1cc(nc([nH+]1)C)N2CCN(CC2)C(=O)Nc3ccc(cc3Cl)F C67487529
CN(C[C@H]1C2=C(CCC2)N=N1)c3c4c(nc(n3)c5ccccc5)C[NH2+]CC4 C67560701
C[C@@H]1CN(C[C@H](O1)c2ccccc2)C(=O)Nc3ccc[nH+]c3N4CCCC4 C67566919
Cc1cc(nc([nH+]1)C)N2CCN(CC2)C(=O)N[C@@H](c3ccccc3)C4CC4 C67612012
Cc1ccc(s1)[C@H](C)NC(=O)N2CCN(CC2)c3cc([nH+]c(n3)C)C C67632595
c1cc(cc(c1)Cl)c2ccc(o2)CN([C@@H]3CCS(=O)(=O)C3)C(=O)c4ccc(cc4)[N+](=O)[O-] C08769752
CN(C)S(=O)(=O)c1ccc(cc1)C(=O)/N=c\2/n(c3ccc(cc3s2)S(=O)(=O)C)CC=C C08999956
c1cc(ccc1C(=O)COc2ccc(cc2[N+](=O)[O-])S(=O)(=O)N3CCCC3)Br C09054492
CCOC(=O)/C=c\1/n(c(=O)/c(=C/c2ccc(cc2)C(=O)OC)/s1)CC(=O)N3CCC(CC3)C C03411686
CN1/C(=C\c2cc(c(c(c2)Br)OCc3cccc(c3)[N+](=O)[O-])OC)/C(=O)N(C1=S)C C09296067
Cc1ccc(cc1)n2c(nnc2SCC(=O)N(C)Cc3nc4ccccc4s3)N5CCOCC5 C09548870
Cc1cc(n2c(n1)nc(n2)C(=O)OCC(=O)c3cc(n(c3C)c4ccc(cc4)Br)C)C C03345802
COc1ccc(cc1)[C@@H]2CCCCCN2S(=O)(=O)c3ccc(cc3)S(=O)(=O)N4CCOCC4 C09638778
CCCn1c2ccc(cc2nc1CSc3c4ccccc4ncn3)S(=O)(=O)N5CCOCC5 C09730147
Cc1c(c(n(n1)[C@@H]2CCS(=O)(=O)C2)C)CN(C)c3c4c(cc(s4)c5ccc(cc5)OC)ncn3 C09739193
c1cc(sc1)c2nnc(o2)SCC(=O)N3CCN(CC3)S(=O)(=O)c4ccc5c(c4)CCC5 C09952906
c1cc2c(cc1S(=O)(=O)N3CCC(CC3)C(=O)OCC(=O)c4ccc(s4)Cl)OCCCO2 C10070865
Cc1cc(c(n1c2c(n(n(c2=O)c3ccccc3)C)C)C)C(=O)COC(=O)c4ccc(cc4)C=O C03386094
Cc1cc(c(n1c2cccc(c2Cl)Cl)C)/C=C(\C#N)/C(=O)OCc3cc(=O)n(c(=O)n3C)C C10892884
Cn1ccc(n1)C(=O)N(C)[C@H](Cc2ccccc2)C3CCN(CC3)C(=O)c4c5c(on4)CCCC5 C11881894
Cc1ccc(cc1)n\2c(=O)/c(=C/c3ccc(c(c3OC)OC)OC)/s/c2=C(\C#N)/C(=O)N4CCCC4 C03222682
Cc1cnc(nc1c2cccs2)n3c(c(cn3)C(=O)N(C)Cc4cccc5c4cccn5)COC C12508594
c1cc(oc1)[C@@H]2CC(=NN2C(=O)CSc3nnc(n3C4CC4)c5ccncc5)c6cccs6 C12568975
Cc1ccc(c(c1)OC)S(=O)(=O)N2CCN([C@H](C2)C)S(=O)(=O)c3ccc(cc3OC)C C12998422
Cc1c2cc(sc2n(n1)CC(C)C)C(=O)N3CCN(CC3)S(=O)(=O)c4ccc(cc4)C(=O)C C13985037
c1ccn(c1)c2ccsc2C(=O)OCC(=O)N3CCN(CC3)S(=O)(=O)c4ccc5c(c4)CCC5 C14241639
CC1(C(C1(C)C)C(=O)N2CCc3c(c(cc(=O)n3CC2)OCCCc4ccncc4)C(=O)OC)C C14881391
Cc1cc(c(s1)C)c2ccnc(n2)n3c(c(cn3)C(=O)N(C)Cc4cccc5c4cccn5)COC C14968390
Cc1ccc(cc1)c2c(cn(n2)c3ccccc3)/C=C\4/C(=C(C(=O)N(C4=O)CCOC(=O)C)C#N)C C16753045
Cc1cc2nc(c(c(n2n1)C)CCC(=O)OCc3nnc(o3)c4ccc(s4)Br)C C19354531
CCn1c(nnc1SCC(=O)N2C[C@@H](C[C@H](C2)C)C)CN(c3ccc(cc3)F)S(=O)(=O)C C20416385
Cc1ccc(c(c1)N2CCN(CC2)C(=O)CCCn3cnc4c3ccc(c4)S(=O)(=O)N(C)C)C C21155275
Cc1ccc(cc1)C(=O)[C@H](C)OC(=O)c2cc(nc3c2c(nn3[C@@H]4CCS(=O)(=O)C4)C)C5CC5 C21441597
CCOC(=O)N1CCN(CC1)C(=O)CSc2nc3c(c(c(s3)C)C)c(=O)n2C4CCCC4 C21996747
CCCN(Cn1c(=S)n2c3ccccc3c(=O)n(c2n1)CCC(C)C)[C@@H]4CCS(=O)(=O)C4 C12515345
CCC[C@H](c1ccccc1)C(=O)N2CCN(CC2)c3ccc(cn3)S(=O)(=O)N4CCOCC4 C22282804
Cc1ccc(c(c1)OCc2nnc(o2)SCC(=O)N3CCC[C@H]3c4ccc5c(c4)OCCO5)C C22692579
CN1c2ccccc2N(C1=C(C#N)C(=O)CSc3nc4ccccc4c(=O)n3C[C@@H]5CCCO5)C C22987449
C[C@H]1CCCN(C1)S(=O)(=O)c2ccc3c(c2)nc(n3C4CCCC4)SCC(=O)N5CCOCC5 C23334946
Cc1nnc(o1)COC(=O)c2c3ccccc3nc\4c2CCC/C4=C\c5ccc(c(c5)OC)OC C23542332
Cc1c(nn(c1c2ccc(cc2)OC)c3ccc(cc3)C(=O)N(C)Cc4ccccc4)c5nnc(o5)C C25163400
C[C@@H]1CN(C(=Nc2cccc(c2)S(=O)(=O)N(C)C)S1)C(=O)Cc3csc(n3)c4ccco4 C25527548
c1ccc2c(c1)CCN2C(=O)CCSc3nnc(o3)c4cccc(c4)S(=O)(=O)N5CCCCC5 C32871020
CC[C@H](C)N1C(=O)/C(=C/c2c(c(c(=O)n(c2N3CCC[C@@H](C3)C(=O)OCC)C)C#N)C)/SC1=S C33812366
CCOC(=O)c1c(c2c(=O)n(c(=O)n(c2s1)Cc3cc(ccc3C)C)CC(=O)N4CCCC4)C C34776831
CCN1CCN(CC1)C(=O)CCN(C[C@@H]2CCCO2)C(=O)c3cc(on3)c4cc(ccc4C)C C36015540
C[C@@H]1Cc2ccccc2N1C(=O)CSc3nnc(o3)c4ccc(cc4)S(=O)(=O)N5CCCC5 C00901925
CC(C)COc1ccc(cc1)S(=O)(=O)N2CCC3(CC2)N(CCO3)S(=O)(=O)c4cccs4 C38634677
C[C@H](C1=NC(=O)C2=C(CSC2=N1)c3ccco3)Sc4nc5ccccc5c(=O)n4CCCOC C39445215
Cc1ccc(c(c1)C)N(c2nc(cs2)COC(=O)c3ccc(cc3)N4C(=O)CCC4=O)C(=O)C C39476487
CN1[C@@H]2/C(=C\c3cc(c(c(c3)OC)OC)OC)/C(=O)/C(=C/c4cc(c(c(c4)OC)OC)OC)/[C@H]1CC2 C43774148
Cc1c(c(n(n1)c2ccc(cc2)C(=O)OCC(=O)N(c3ccccc3)[C@H]4CS(=O)(=O)C=C4)C)Cl C45230141
Cc1c(c(on1)C)S(=O)(=O)N2CCC[C@H](C2)C(=O)OCC(=O)c3ccc(cc3Cl)Cl C45568245
CCn1c2ccc(cc2nc1CN(C)Cc3ccc4c(c3)OCO4)S(=O)(=O)N5CCCCC5 C58170514
COc1ccc(cc1)/C=C\2/C(=O)N(C(=N2)SCCn3cncn3)c4ccc(c(c4)OC)Cl C60373035
Cc1coc2c1cc3c(c(c(=O)oc3c2)CC(=O)NCCc4ccsc4)C C06624122
c1cc(c(cc1F)Br)C(=O)OCC(=O)Nc2c(ccs2)C#N C07722033
Cc1csc2n1c(=O)cc(n2)CSCC(=O)Nc3ccc(cc3)Cl C09526519
Cc1ccc(cc1n2cccc2)C(=O)N[C@H](C)c3ccc(cc3)S(=O)(=O)C C10309924
C[C@@H](C(=O)Nc1ccccc1C#N)OC(=O)c2ccc(s2)Br C10324832
Cc1c(c(n(n1)c2ccccc2)C)C(=O)C(=O)N[C@@H](C)c3ccccc3Cl C12780835
Cc1ccc(cc1)c2c(cn(n2)c3ccccc3)C(=O)N[C@H](C)c4ccncc4 C05226874
CCCOc1ccc(cc1/C=C\2/C(=O)N=C(S2)NC(=O)C)Br C13893397
Cc1ccsc1/C=C/C(=O)Nc2nc(c(s2)c3nccn3C(F)F)C C22472675
Cc1ccc(c(c1)Br)NC(=O)[C@H](C)OC(=O)c2ccc(nc2)C C23519312
CN(C)c1ccc(cc1)/C=C(/c2nnc(s2)C(=O)Nc3ccccc3)\Cl C26222770
C[C@H]1CN(C[C@H](O1)C)S(=O)(=O)N[C@H](c2ccc(cc2)F)c3cccs3 C32895709
Cc1c(cnc(c1Cl)NC(=O)CSc2nnc(s2)SC)Cl C36818583
COc1ccc(cc1OC)NS(=O)(=O)c2ccc(s2)Br C01119624
C[C@@H]1C(=O)N(c2cc(ccc2O1)c3csc(n3)Cc4ccccc4)CCO C40606383
C[C@@H]1CCC[C@H]([C@@H]1C)NC(=O)Cc2ccc(s2)S(=O)(=O)N3CCCC3 C41781201
C[C@@H]1C[C@H]([C@@H]2[C@]([C@@]1(CCC3=CC(=O)OC3)O)(CCCC2(C)C)C)OC(=O)C C43510179
Cc1c(cnn1c2ccc(cn2)C(F)(F)F)C(=O)N[C@H](C)c3cccs3 C45873166
Cc1cc(cc(c1)NCC(=O)N([C@H]2CCS(=O)(=O)C2)C3CCCCC3)C C45873837
Cc1nc(cs1)c2cccc(c2)NC(=O)c3cc(nn3C(C)(C)C)C4CC4 C46912005
c1nc2c(c3c(s2)CCCCC3)c(n1)SCC(=O)NC[C@@H]4CCCO4 C04539773
Cc1cc(=O)c(nn1c2ccccc2F)C(=O)N[C@@H](C)Cc3ccccc3F C53191607
Cc1cc(=O)c(nn1c2ccccc2F)C(=O)N[C@H](C)Cc3ccccc3F C53191609
Cc1ccc(c(c1)C)c2csc(n2)NC(=O)CSc3nnc(s3)C C53452282
Cc1c(c(n(n1)C)C)CN(C(C)C)C(=O)c2cccc(c2)c3ccc(cc3)O C55197905
C[C@@H](C(=O)Nc1cccc(c1)Cl)SCc2cc(=O)n3ccsc3n2 C56218240
C[C@H](C(=O)Nc1cccc(c1)Cl)SCc2cc(=O)n3ccsc3n2 C56218241
CN(Cc1ccccc1Cl)C(=O)Nc2ccc(cc2)Cn3ccccc3=O C56682594
Cc1cccc(c1NC(=O)CN(C)C(=O)c2ccc(o2)c3ccccc3F)C C19598787
c1ccc2c(c1)c(cn2CCC#N)/C=C(\C#N)/C(=O)Nc3ccc(cc3F)F C07167421
CN(C)S(=O)(=O)c1ccccc1NC(=O)/C=C/c2cccc3c2cccc3 C59934835
c1ccc(c(c1)NC(=O)c2cccc(c2)n3cccc3)S(=O)(=O)C(F)F C61205924
CCc1cc2c(s1)ncn(c2=O)CC(=O)N[C@H](C)c3ccc(cc3)Cl C61395630
CN(Cc1cc(sc1)Br)C(=O)Nc2cc(cc(c2)OC)OC C62246831
CC(=O)N(C)c1ccc(cc1)NC(=O)N(C)Cc2ccc(cc2)C(F)(F)F C62454916
COc1ccc(cc1Cl)N/C=C(/C#N)\S(=O)(=O)c2ccc(cc2)Cl C07616125
C[C@H]1N=C(CS1)c2ccc(cc2)CC(=O)Nc3cccc(c3)C4=NN=CC4 C63913458
CCCN1C(=O)c2cc3ccsc3n2C[C@@]1(C)C(=O)NCc4ccccc4 C64661980
Cc1ccc(c(c1)Br)S(=O)(=O)Nc2c(cnn2CC3CC3)C C66254742
CCS(=O)(=O)c1ccccc1NC(=O)c2cnc(s2)c3cccs3 C66303491
Cc1c(sc(n1)NC(=O)c2cnc(s2)c3cccs3)SCC#N C66313667
Cc1c(c2ccccc2[nH]1)C3=CCN(CC3)C(=O)[C@@H](C)OC[C@@H]4CCCCO4 C66337205
Cc1ccccc1[C@H](C#N)NC(=O)CSc2c3c(c(sc3ncn2)C)C C66399771
c1cc(cc(c1)SC(F)F)NC(=O)CN2C(=O)[C@H]3[C@@H]4C[C@H]([C@@H]3C2=O)C=C4 C66555107
Cc1c(scn1)CN(C)C(=O)Nc2cccc(c2COC)Br C66671434
C[C@@H](CC#N)Sc1ccccc1NC(=O)[C@]2(Cc3ccccc3C(=O)O2)C C66801512
c1cc(ccc1c2nnc3n2CCCC3)NC(=O)CSc4ccc(cc4)F C66803791
Cc1cc(c(o1)C)[C@@H](C)NC(=O)c2ccccc2N(C)C(=O)c3cccs3 C67331535
Cc1cc(ccc1N(C)C(=O)C(=O)N[C@H](C)Cc2ccco2)Br C67347485
Cc1cc(no1)CNC(=O)c2c(nc(s2)c3ccc(cc3)C(F)(F)F)C C67499065
C[C@H]1C[C@@H](C[NH+](C1)C(C)(C)C(=O)N2CCC(CC2)[NH3+])C C32055015
Cc1cc(c(c(c1)C)c2c[nH+]c([nH]2)CN3CC[NH2+]CC3)C C37632097
c1ccc2=[NH+]C([NH+]=c2c1)/C=N/[C@H]3C(=C4CCCC[C@@H]4S3)C(=O)N C38592158
CCc1ccc(cc1)N2CC(=O)C(=C2N)C3[NH+]=c4ccccc4=[NH+]3 C38827402
c1ccc2c(c1)c(=O)[nH]c(n2)NC3[NH+]=c4ccccc4=[NH+]3 C39411754
Cc1cccc\2c1NC(=O)/C2=N\[NH+]=C\3/N[C@H]4C(=c5ccccc5=[NH+]4)N=N3 C39700580
c1ccc2=[NH+]C([NH+]=c2c1)C3=C(N(CC3=O)C4CCCC4)N C39927494
c1ccc2c(c1)c(cn2CC(=O)N)/C=C(\C#N)/C3[NH+]=c4ccccc4=[NH+]3 C39935012
CC(C)[NH+]1CCC2=C3[C@H](N[C@@H](N=C3O)[C@@H]4C=CC=[NH+]4)S[C@@H]2C1 C39978633
C1CC[NH+](CC1)C2CCN(CC2)[C@H]3COCC[C@H]3[NH3+] C40693986
C[C@H]1CCCC[C@@H]1[NH+](C)[C@@H]2CC3(CC[C@@H]2[NH3+])OCCO3 C42607249
CC[C@H]([C@@H](c1cnn(c1)C)[NH+]2CCCCCCC2)[NH3+] C43126833
C[NH+](C)CC1CCN(CC1)C(=O)C2(CCCCC2)C[NH3+] C44763947
C[NH+](C)CC1CCN(CC1)C(=O)C2(CCCCCC2)C[NH3+] C44763949
C[C@H]1CN(CC(O1)(C)C)[C@@]2(CC[NH+](C2)C(C)C)C[NH3+] C45664437
CC(C)(c1cn(nn1)C[C@@H]2CCCN(C2)C(=O)C3CC[NH+](CC3)C)[NH3+] C48307211
CC1CCC(CC1)[NH+](C)[C@@H]2CC3(CC[C@@H]2[NH3+])OCCO3 C48970380
c1cc(ccc1c2c[nH+]c(o2)Cn3cc(nn3)C[NH3+])F C50224331
CCCC1CC[NH+](CC1)[C@@H]2CC3(CC[C@H]2[NH3+])OCCO3 C50893527
CC(C)[NH+]1CCN(CC1)c2nc3c(s2)[C@H](CC(C3)(C)C)[NH3+] C54895650
CC1(Cc2c(sc(n2)N(C)[C@@H]3CCC[NH+](C3)C)[C@@H](C1)[NH3+])C C54896319
C[NH+](C)C1CCN(CC1)C(=O)CC2CCC(CC2)[NH3+] C55128205
C[C@H]1CC[C@@H](C[C@@H]1[NH3+])C(=O)N2CCC(CC2)C[NH+](C)C C55134888
C[NH+](C)C[C@@H]1CCCN1C(=O)C2(CCCCC2)C[NH3+] C61644054
C[C@H]1C[C@H](CC[C@@H]1C(=O)N2CCC[C@@H]2C[NH+](C)C)[NH3+] C61656218
c1cc(sc1[C@@H](C[NH3+])N2CCn3cc[nH+]c3C2)Br C62245906
CC[C@H]([C@H](c1c(ccs1)C)N2CCn3cc[nH+]c3C2)[NH3+] C62246375
C[C@@H]1C[C@](CC(C1)(C)C)(C[NH3+])N2CCn3cc[nH+]c3C2 C62249353
CCCC1CCC(CC1)(C[NH3+])N2CCn3cc[nH+]c3C2 C62249439
CC(C)(C)[C@H]1CC[C@@H]([C@@H](C1)N2CCn3cc[nH+]c3C2)[NH3+] C62250240
Cn1cc[nH+]c1CN(C)c2c(cc3ccccc3n2)C[NH3+] C62255016
CC(C)(C)[C@@H]1CC[C@H]([C@@H](C1)CN2CCn3cc[nH+]c3C2)[NH3+] C62322442
CC[C@@]1(CCC[NH2+]C1)C(=O)N[C@@H]2CCC[C@@H]2n3cc[nH+]c3 C62855858
CCC[C@@]1(CC[NH2+]C1)C(=O)N[C@H]2CC[NH+]3[C@@H]2CCCC3 C62892603
Cc1cc([nH+]c(c1C[NH3+])N2CC[C@H](C2)N3CCOCC3)C C62976980
C1CC[NH+](CC1)[C@H]2CCN(C2)[C@@H](C[NH3+])[C@@H]3CCOC3 C62978613
CC[NH+](CC)[C@H]1CCN(C1)C(=O)[C@@H]2C[C@@H](CC[C@@H]2C)[NH3+] C62985465
CC[NH+](CC)[C@@H]1CCN(C1)C(=O)[C@H]2C[C@@H](CC[C@@H]2C)[NH3+] C62985466
CC[NH+](CC)[C@H]1CCN(C1)C(=O)[C@@H]2CC[C@@H](C[C@@H]2C)[NH3+] C62985479
C[C@@H]([C@H]1CCCC[NH+]1C2CCC3(CC2)OCCO3)[NH3+] C63191238
C[NH+]1c2ccccc2N[C@@H]1NCC3=c4ccccc4=[NH+]C3 C63205591
Cc1ccc2=[NH+][C@@H]([NH+]=c2c1)C3=C(N(CC3=O)c4ccc(cc4)Br)N C63515061
Cc1ccc2=[NH+][C@H]([NH+]=c2c1)C3=C(N(CC3=O)c4ccc(cc4)N(C)C)N C63515072
CN(C)c1ccc(cc1)N2CC(=O)C(=C2N)C3[NH+]=c4ccccc4=[NH+]3 C63515092
C[C@@H]1C(=C(N(N1)C)C)C(=O)C(=O)NC2[NH+]=c3ccccc3=[NH+]2 C63746409
CC1=C([C@@H](N(N1)C)Cl)C2=Nc3cc4=[NH+]C(=O)Nc4cc3=[NH+]2 C63855379
C[C@H]1C(=C(NN1C(C)(C)C)C)C2=Nc3cc4=[NH+]C(=O)Nc4cc3=[NH+]2 C63882634
Cc1cccc2=C([C@H]([NH+]=c12)CN3CC[C@H]([C@@H](C3)O)[NH+]4CCC(CC4)O)C C64103062
C[C@@H](c1ccc2=[NH+]C(=O)[NH+]=c2c1)NC(=O)Nc3cccc(c3)F C64291550
c1cc2=[NH+][C@H]([NH+]=c2cc1Br)SCC(=O)N C65042789
CC1(CC(=C2C(=Nc3c(ncnc3Cl)S2)C1)[NH3+])C C05424022
CC1CCN(CC1)C(=O)c2c3c(sc2N)C[NH+](CC3)C C09246207
C[C@@H](c1ccc(cc1)Oc2ccc3c(c2)oc(=O)s3)[NH3+] C19873079
Cc1cc(c(c(c1)O[C@H]2CC3(CC[C@@H]2[NH3+])OCCO3)C)C C20425554
c1csc(c1O)C(=O)N2CCC[C@]3(C2)CCC[NH2+]C3 C31989955
C[C@H]1CCc2c(sc3c2c(=O)[nH]c(n3)[C@@H]4CCC[NH2+]4)C1 C19773153
c1cc2c(cc1[C@H](c3ccc(o3)Br)[NH3+])OCCCO2 C35379897
C1CCc2nnc(n2CC1)S[C@H]3CCCC[C@@H]3C[NH3+] C35723958
c1cc2c(c(c1N3CCC[C@H]3c4cc[nH+]cc4)N)ncs2 C36132349
C1CCC(CC1)S(=O)(=O)N[C@@H]2CC[C@H]3C[NH2+]C[C@H]3C2 C38137162
c1cc(ccc1C2=C[C@H]([NH+]=N2)c3ccc(cc3O)O)Cl C39164409
Cc1cc([nH+]c(c1C(=S)N)N(C)C2CCOCC2)C C40514868
CO[C@@H]1C[C@@H](NC1)c2[nH]c(c[nH+]2)c3c(cccc3F)F C40637831
Cc1c(sc(n1)c2cc3c(c(c2)Br)OCCCO3)[C@@H](C)[NH3+] C40995194
Cc1c(sc(n1)c2cc3c(c(c2)Br)OCCCO3)[C@H](C)[NH3+] C40995196
CC(C)[C@@H](c1nc(on1)c2cc(cc(c2)Cl)Cl)[NH3+] C41123578
CC(C)(C)[C@@H](c1nc(on1)c2c(cccc2Cl)F)[NH3+] C41124353
c1cc(c(c(c1)Cl)Cl)c2nc(no2)[C@@H](C3CC3)[NH3+] C41124986
C(C[NH3+])c1nc(on1)c2c(c(c(c(c2F)F)F)F)F C41201878
Cc1cc(c2c(c1)NC(=O)[C@H]2[NH2+][C@@H](C)c3ccncc3)C C42100814
CC(C)(C)OC(=O)N1CCC[C@@H](C1)[C@H]2CCCC[C@@H]2[NH3+] C44135597
c1cc(c(cc1C#CC[NH3+])Cl)S(=O)(=O)N2C[C@H]3CC[C@@H]2C3 C49725310
Cc1c(c(n(n1)[C@H]2C[NH+]3CCC2CC3)N)Br C49853194
c1cc(c(cc1Cn2cc(nn2)C[NH3+])Br)F C50224480
c1ccc(cc1)[C@H](c2nnc(o2)c3c(cccc3F)F)[NH3+] C50283923
Cc1ccc(s1)[C@H](c2ccc3c(c2)n(c(=O)n3C)C)[NH3+] C51392338
Cc1c(c(n(n1)c2cccc(n2)C[NH3+])C)Br C51487082
Cc1ccc2c(c1C)NC(=O)[C@H]2[NH2+]Cc3cccc(n3)C C51575603
Cc1cn2c(c(nc2s1)C)C[NH2+][C@@H]3CCCC[C@@H]3O C51996920
c1c(cc(cc1F)F)O[C@@H]2CC3(CC[C@@H]2[NH3+])OCCO3 C54932893
CCc1c(sc(n1)N2CCO[C@H]3[C@@H]2CCCC3)C[NH3+] C55001797
C[C@H]1CC[C@H](C[C@@H]1C(=O)N2CCO[C@@H]3[C@@H]2CCCC3)[NH3+] C55134169
C[C@@H]1CN(CC(O1)(C)C)C(=O)CCC2CCC(CC2)[NH3+] C55139364
C[C@H]1CCC[C@H]([C@@H]1C(=O)N2CCN(CC2)C(C)(C)C)[NH3+] C55141103
C1C[C@H](C[C@@H](C1)C(=O)N2CCO[C@@H]3[C@@H]2CCC3)CC[NH3+] C55162275
Cc1nc2cc(cnc2n1CC(C)(C)[NH3+])Br C57797182
CC(C)(C(=O)Nc1ncc(s1)Br)[NH2+]C C61316547
Cc1c(nnn1c2cc(ccc2Cl)Br)[C@H](C)[NH3+] C61692358
Cc1cc([nH+]c(c1C(=S)N)N2CCCO[C@@H](C2)C)C C61932628
C[C@H]1CN(CCCO1)c2c(cc3c([nH+]2)CCC3)C(=S)N C61932635
Cc1ccc2c(c1C)OC([C@H]([C@@H]2O)[NH+](C)CCO)(C)C C62179246
Cc1ccc2c(c1C)OC([C@@H]([C@H]2O)[NH+](C)CCO)(C)C C62179248
Cc1c(nnn1Cc2ccc(cc2)Br)C[NH3+] C62285479
Cc1cc2c(c(c1Br)C)N(C(=O)[C@H](O2)CC[NH3+])C C62564459
Cc1c(sc(n1)C)[C@@H](C)NC(=O)C2(CC[NH2+]CC2)C C62841063
CCC1(CC[NH2+]CC1)C(=O)Nc2cccc3c2ccnc3 C62848537
C1CCC[C@H]([C@@H](CC1)[NH3+])N2CC[C@@H](C2)N3CCOCC3 C62979633
C1CC[C@H]([C@H](CC1)[NH3+])CN2CC[C@@H](C2)N3CCOCC3 C62983073
C[C@@H]([C@H]1CCCCN1[C@@H](C)C(=O)N2CCCCCC2)[NH3+] C63196154
c1ccc2=[NH+][C@@H]3C(=c2c1)C[C@@H]([NH2+]C34CCCCC4)C(=O)[O-] C63221305
CC1(C[C@@](CCO1)(CC[NH2+]C[C@@H]2[C@H]3C[C@H]4C(=C)CCC[C@@]4(C[C@H]3OC2=O)C)c5ccc(cc5)OC)C C08763176
CC(C)c1csc(n1)C[NH+]2CCC3(CC2)c4ccccc4[C@H]([C@@H]3OC)NC(=O)c5cccc(c5)F C11964131
Cc1ccccc1C[NH+]2C[C@@H](C[C@H]2C(=O)Nc3ccc4c(c3)nc(s4)C)Sc5ccccn5 C12078503
CCC(=O)N(CCc1ccc(cc1)F)Cc2cc3cccc(c3[nH+]c2N4CCC[C@@H](C4)O)C C12121936
C[NH+](Cc1cccc(c1)OC2CCN(CC2)C(=O)c3ccc4c(c3)c5c([nH]4)CCCC5)Cc6ccsc6 C12218655
c1ccc(cc1)C2(CCOCC2)CNC(=O)C[NH+]3Cc4ccccc4O[C@H](C3)c5ccsc5 C12278973
c1ccc(cc1)SCc2cc(no2)C[C@H]3C[NH2+]CC[C@H]3CC(=O)N4CCc5ccccc5C4 C12482001
CC1CC[NH+](CC1)[C@H](CNC(=O)COc2ccc(cc2)C3SCCCS3)c4cccs4 C12756842
C[NH+](Cc1cc2c(cc1Br)OCCO2)CC(=O)Nc3c(cccc3Cl)Cl C12847563
c1cc(c(cc1I)Cl)c2ccc(o2)C[NH2+]CCCN3CCCC3=O C13728022
Cc1nc2cc(ccc2s1)NC(=O)[C@@H]3C[C@H](C[NH+]3CCCSC)Sc4ccc(cc4)F C14996189
c1ccc(cc1)c2cc([n+](c(c2)C(=O)NNc3ccccc3)c4ccc(cc4)Cl)c5ccccc5 C15770236
COc1cc(cc(c1OCc2ccccc2Cl)Br)C[NH2+]Cc3ccncc3 C16195792
C[C@@H](C(=O)Nc1ccc(cc1Br)Br)[NH+](C)Cc2cccc(c2)OC C16558495
C[C@@H](C(=O)Nc1ccc(cc1Br)Br)[NH+](C)Cc2ccc(cc2OC)OC C16590915
c1ccc2c(c1)CC(C2)[NH+]3CCNC(=O)[C@H]3CC(=O)N4CCC(CC4)Cc5ccccc5F C19110550
Cc1ccccc1Cn2c3ccccc3[nH+]c2N4CCC(CC4)C(=O)N[C@@H]5CCCc6c5cccc6 C21160237
Cc1cc(c(c(c1)C)NC(=O)C2CCN(CC2)c3[nH+]c4ccccc4n3Cc5cccc(c5)F)C C21162927
CCc1ccc(cc1)[C@@H](CNC(=O)C2CCN(CC2)c3ccc(cn3)C(F)(F)F)[NH+](C)C C12904515
C[NH+](Cc1cccc(c1Cl)Cl)CC(=O)Nc2cc3c(cc2Br)OCCO3 C22060188
C[NH+](Cc1ccc(cc1Cl)Cl)CC(=O)Nc2cc3c(cc2Br)OCCO3 C23038355
C[C@H](C(=O)N1CCC(CC1)Cc2ccccc2)[NH+](C)CC(=O)Nc3ccccc3Br C23038668
Cc1c(c2ccccc2[nH]1)C(=O)[C@@H](C)[NH+]3CCN(CC3)c4c(cc(cn4)C(F)(F)F)Cl C13128915
Cc1c(c2ccccc2[nH]1)C(=O)[C@H](C)[NH+]3CCN(CC3)c4c(cc(cn4)C(F)(F)F)Cl C13128916
C[NH+](C)Cc1ccc(cc1)c2ccccc2CNC(=O)c3ccccc3SC[C@@H]4CCCO4 C31079544
C[C@]1(C[NH+]2Cc3ccccc3C[C@@H]2C(=O)N1CCc4ccccc4)C(=O)NC5CCCCCC5 C32984916
c1cc(cc(c1)F)NC(=O)[C@@H](C2CCCC2)[NH+]3CCN(CC3)C(=O)c4ccc(cc4)C(F)(F)F C35780286
C[NH+](Cc1cc(ccc1OC)Br)C[C@H](COc2ccc(cc2)Br)O C02629536
C[NH+](Cc1ccc(cc1)OC(F)F)Cc2[nH]c(=O)c3cc(cc(c3n2)Br)Br C02651050
c1ccc2c(c1)cccc2[C@H](CNS(=O)(=O)c3cc(ccc3Cl)Cl)[NH+]4CCCC4 C38621799
CN(CC(=O)Nc1ccccc1Br)[C@H](c2ccccc2)C(=O)C3=c4ccccc4=[NH+]C3 C38796913
c1ccc2=[NH+]CC(=c2c1)/C=C(\C#N)/C(=O)N[C@H]3N=C[C@@H](S3)Cc4ccc(cc4Cl)Cl C38925726
COC(=O)[C@@H]1CC2=C3CC=CC=C3N=C2[C@@H]4N1[C@@H](C[C@@H](C4)[NH2+]C5CC5)c6ccc(c(c6)F)Cl C39560805
C[C@@]12CCCC(=C)[C@@H]1C[C@H]3[C@@H](C2)OC(=O)[C@@H]3C[NH2+]CC[C@@]4(CCOC(C4)(C)C)c5ccc(cc5)OC C43604389
c1cc(sc1)c2nn(c(=S)n2C3CC3)C[NH2+]C4(CCOCC4)c5ccc(cc5)Br C48290239
CC[C@H](C)CN1C(=O)[C@H]([NH2+]C12CCN(CC2)C(=O)c3ccccc3Cl)Cc4ccccc4 C36026582
CC(C)[NH+](C)Cc1ccccc1CNC(=O)[C@@H]2CCCC[C@@H]2C(=O)N3CCc4c3cccc4 C58954312
c1ccc(c(c1)CN(CCCn2cc[nH+]c2)C(=S)Nc3ccc(c(c3)Cl)Cl)Cl C33676295
C[C@H]1C[C@@H](C[NH+](C1)C[C@@H](C)NC(=O)c2ccccc2SCC(=O)N3CCc4c3cccc4)C C60015945
Cc1ccc(cc1)[C@@H](CNC(=O)c2ccccc2SCc3c(noc3C)C)[NH+]4CCCC4 C60238732
Cc1cc(ccc1NC(=O)/C=C/c2c(nn(c2Cl)CC(C)C)C)C[NH+]3CCSCC3 C60331417
Cc1cccn2c1nc(c2CC(=O)NC[C@H](c3ccccc3)[NH+]4CCCC4)c5ccc(c(c5)C)C C62049450
Cc1ccc(c(c1)NC(=S)N(CCC2=c3cc(ccc3=[NH+][C@H]2C)F)Cc4cccnc4)C C63655181
Cc1ccc2=[NH+][C@@H](C(=c2c1)CCN(Cc3ccccn3)C(=S)Nc4cccc(c4)Cl)C C63659167
c1ccc(cc1)[C@@H]2C(=c3ccccc3=[NH+]2)[C@H](CNC(=O)[C@@H]4CCS(=O)(=O)C4)c5ccccc5 C64144001
CC(C)[NH+](CCNC(=O)c1c2c(n(n1)C)-c3cc(ccc3SC2)Cl)Cc4ccccc4 C35534878
CC(C)CC1=C[C@H]2[C@@H](S1)SCC(=O)N2CC(=O)NCCC3=c4cc(ccc4=[NH+]C3)Cl C64520863
CC(C)CC1=C[C@@H]2[C@H](S1)SCC(=O)N2CC(=O)NCCC3=c4cc(ccc4=[NH+]C3)Cl C64520864
C[NH+]1CCC2(CC1)N=C(C(=N2)SCC(=O)Nc3cccc(c3)F)c4ccc(cc4)Br C35397193
COc1ccc(c(c1)F)[C@@H]2[C@@H]3C(=c4ccccc4=[NH+]3)CCN2Cc5ccc(cc5)OCCO C64651427
CCc1ccccc1NC(=O)CN(Cc2ccccc2Cl)S(=O)(=O)c3ccc(cc3)Cl C01167111
CS(=O)(=O)N(CC(=O)Nc1ccccc1Sc2ccccc2)c3ccc(c(c3)Cl)Cl C02851363
Cc1ccc(cc1)S(=O)(=O)N(CC(=O)NC(C(C)C)C(C)C)c2ccc(cc2)Br C02987102
Cc1ccc(cc1)S(=O)(=O)N[S@](=O)OC2(c3ccccc3-c4c2cccc4)c5ccccc5 C08383804
Cc1c(cccc1Cl)NC2=NC(=O)/C(=C/c3cc(c(c(c3)Br)OCC#C)OC)/S2 C02176009
CCn1c(nnc1SCC(=O)Nc2cc(c(cc2Br)C)C)c3ccc(cc3)Cl C00639460
c1ccc(cc1)c2cc(=O)n(c(n2)SCc3ccccc3Cl)CC(=O)Nc4ccccc4F C09003249
CCCCc1ccc(cc1)NC(=O)CSc2nc3c(c(=O)n2c4ccc(cc4)C)S[C@@H](C3)C C09276772
Cc1ccc(cc1)c2nnc(n2CC=C)SCC(=O)Nc3c(cc(cc3Br)F)F C09307724
CCCCc1ccc(cc1)N2C(=O)/C(=C\c3cc(n(c3C)c4cc(cc(c4)C)C)C)/C(=O)NC2=S C09311129
c1ccc(cc1)CSc2nnc(s2)SCC(=O)N/N=C/c3ccccc3Br C01774862
C=CCn1c(nnc1SCC(=O)Nc2cc(ccc2Cl)C(F)(F)F)c3ccc(cc3)Cl C09478448
Cc1ccc(c(c1)Br)NC(=O)CSc2nnc(n2CC=C)c3cccc(c3)Cl C09496692
C[C@@H](c1ccc(cc1Cl)Cl)NC(=O)[C@H](C)Sc2nnc(n2C3CC3)c4ccccc4F C09638924
Cc1cccc(c1NC(=O)CSc2nnc(n2c3ccc(cc3)Cl)Cc4ccccc4)C(C)C C09570930
COc1ccc(cc1)/C=C(\C#N)/C(=O)Nc2ncc(s2)Cc3cc(ccc3Cl)C(F)(F)F C09909701
Cc1cc(cc(c1)n2c(=O)c3c(nc2SCC(=O)Nc4ccc(cc4)C(F)(F)F)CCS3)C C12140556
Cc1cc(cc(c1)OCC(=O)OCC(=O)Nc2c(cc(cc2Br)C)Br)C C03244054
CC(C)(C)c1cc(c(c(n1)SCC(=O)Nc2c(c3c(s2)CCCC3)C#N)C#N)C(F)(F)F C00971482
C[C@H](c1ccc(cc1Cl)Cl)NC(=O)[C@H](C)Sc2nnc(n2C3CC3)Cc4cccs4 C13117990
C[C@@H]1C[C@H](CN(C1)C(=S)SCC(=O)NC2=Nc3ccccc3N=C([C@@H]2c4ccccc4)C)C C05941491
C=CCn1c(nnc1SCC(=O)Nc2cc(ccc2Cl)C(F)(F)F)c3cccc(c3)Cl C02442312
CCN(CC)c1ccc(cc1)[C@H]2[C@@H]3CC=C[C@@H]3c4cc(ccc4N2)S(=O)(=O)N5CCCCCC5 C14461547
CCN(CC)c1ccc(cc1)[C@H]2[C@@H]3CC=C[C@@H]3c4cc(ccc4N2)S(=O)(=O)N5CCC(CC5)C C14461590
Cc1ccc(cc1)Sc2cnc(nc2C(=O)Nc3ccncc3)SCc4ccc(cc4)Cl C15835400
Cc1c(cc(s1)[C@H]2C3=C(CCCC3=O)NC(=C2C(=O)OC)C)COc4ccc(cc4Cl)F C08441708
CC1=C([C@@H](C2=C(N1)C[C@@H](CC2=O)c3cccs3)c4cccs4)C(=O)OCCOc5ccccc5 C02993820
c1ccc(c(c1)/C=N/NS(=O)(=O)c2ccc(cc2)Cl)OCc3cccc(c3)Br C20494502
C[C@H](C(=O)Nc1ccc(cc1C(F)(F)F)Cl)Sc2nnc(n2C3CC3)Cc4cccs4 C21622849
CC[C@@H](c1ccc(c(c1)C)C)NC(=O)CN(c2cccc(c2)C)S(=O)(=O)c3ccc(cc3)Cl C22371490
Cc1ccc(c(c1)[C@H](C)NC(=O)CN(c2cccc(c2)F)S(=O)(=O)c3ccc(cc3)SC)C C22400854
Cc1cccc(c1)n2c(nnc2SCC(=O)Nc3c(cc(cc3C)C)C)CSc4ccccc4 C02544697
CC1CCN(CC1)C(=S)SCC(=O)Nc2c(c(c(o2)c3ccccc3)c4ccccc4)C#N C32697248
Cc1ccc(cc1)N(C)S(=O)(=O)c2c(csc2C(=O)NCc3ccccc3)c4ccccc4 C32950873
Cc1cccc(c1)N(C)S(=O)(=O)c2c(csc2C(=O)Nc3ccc(cc3)F)c4ccccc4 C32984558
Cc1ccccc1CSc2nnc(n2c3ccc(cc3Cl)Cl)CNC(=O)CC(C)(C)C C34880162
CC(C)(CCl)C(=O)NCc1nnc(n1c2ccc(cc2Cl)Cl)SCc3ccccc3 C35200063
CC(C)(C)NC(=O)[C@@H](C1CCCCC1)N(Cc2ccco2)C(=O)Cc3ccc(cc3)Br C36497671
Cc1c(sc2c1c(=O)n(c(n2)S[C@H](C)C(=O)Nc3ccccc3c4ccccc4)C(C)C)C C36821265
CCc1cccc(c1NC(=O)[C@@H](C)SC2=NC(=O)C3=C([C@H](SC3=N2)C)c4ccccc4)CC C38780122
c1ccc(cc1)[C@H]2CCc3c(sc(c3C#N)NC(=O)COC(=O)c4cc5c(s4)CCCC5)C2 C39426950
C[C@@H](C(=O)Nc1cccc(c1)SC)Sc2nnc(n2CC=C)c3ccccc3Br C39758752
CCOC(=O)c1c2c(sc1NC(=O)c3cc4c(n3Cc5cccc(c5)F)ccs4)CCCC2 C40799156
CCCOc1ccc(cc1)/C=C(\C#N)/C(=O)Nc2nc(c(s2)C)c3ccc(cc3)Br C41013364
CN(C)c1ccc(cc1)[C@H]2Nc3ccc(cc3[C@H](N2CC(=O)OC)c4ccccc4)Br C49591203
CC(=O)c1ccc(cc1)NC(=O)CCSc2nc(cc(n2)C(F)(F)F)c3ccc(cc3)Cl C58968361
c1cc(sc1)c2cc(nc(n2)SCCC(=O)Nc3c(c4c(s3)CCCC4)C#N)C(F)(F)F C58969698
CCOc1ccc2c(c1)sc(n2)NC(=O)CSc3nc(cs3)c4ccc(cc4)Br C59216944
C=CCn1c(nnc1SCCC(=O)Nc2ccc(cc2)Br)c3ccc(cc3)Cl C59794966
Cc1ccc(c(c1)C)n2c(=O)c3c(ccs3)nc2SCC(=O)Nc4ccc(cc4)C(F)(F)F C67217379
Cc1cc(c(c2c1CC[C@@H]([C@H]2O)[C@H](C)C(=O)N3CC[NH+](CC3)C)C)OCC=C C04222590
Cc1ccc(cc1)C(=O)N2[C@@H](CS[C@H]2C3CCCCC3)C(=O)NCC[NH+](C)C C06838351
Cc1ccc(n1C)CNC(=O)C2CCN(CC2)c3c(cc(c[nH+]3)C(F)(F)F)Cl C08985422
Cc1c2cc(sc2n(n1)c3ccccc3)C(=O)NCc4ccccc4C[NH+](C)C C09917220
CC[C@@H](c1ccc(cc1)Br)NC(=O)C[NH+]2CCN(CC2)c3nccs3 C11499282
c1cc(c2c(c1)nccn2)C[NH+]3CCC4(CC3)C[C@@H]4C(=O)NCc5cccs5 C11880374
C[C@@](COc1ccccc1)(c2ccc3c(c2)C[NH+](CCO3)Cc4cccnc4)O C11786969
CCCn1c(c(c2c1CC(CC2=O)(C)C)CC(=O)NC[C@H]3CCCC[NH+]3C)C C12023028
Cc1ncc(n1C)C[NH+]2CCC[C@H]2C(=O)Nc3cccc(c3)c4ccc(cc4)F C11935712
CC(C)[NH+]1CCC(CC1)CNC(=O)Cn2c3c(c(n2)C(F)(F)F)CCCC3 C12196038
C[C@]12CCCC(=C)[C@@H]1C[C@H]3[C@@H](C2)OC(=O)[C@H]3C[NH2+]Cc4ccc(c(c4)OC)OC C12659835
C[NH+](Cc1ccccc1Br)CC(=O)Nc2ccc(cc2)N3CCCC3=O C13011615
c1ccc2c(c1)CC(C2)[NH+]3CCC[C@H](C3)NC(=O)CCn4cnc5c4cccc5 C12319278
Cc1cc(oc1C)C[NH+]2CCC(CC2)C(=O)Nc3cccc(c3)c4cscn4 C14960212
CC(C)[C@H](CNC(=O)C1CCN(CC1)c2ccc(cn2)C(F)(F)F)[NH+](C)C C19661459
Cc1cccc(n1)CN2CC[NH+](C[C@@H]2CCO)C3CCN(CC3)c4cc(cc(c4)C)C C19743121
Cc1c(n(c(c1C#N)NC(=O)C[NH+](C)Cc2ccsc2)c3cccc(c3)F)C C21672157
C[NH+](Cc1ccccc1F)CC(=O)Nc2cc3c(cc2Br)OCCO3 C24770660
C[NH+](C)Cc1nc2ccccc2c(n1)SCC(=O)Nc3ccc(c(c3)F)F C31619238
C[C@H](C(=O)Nc1ccc(cc1C(F)(F)F)Cl)[NH+]2CCN(CC2)C(=O)C3CC3 C32797246
C[C@H](C(=O)NCc1ccc([nH+]c1)N2CCCC2)Oc3ccc(cc3Br)F C32637781
CC(=O)c1ccc(cc1)c2cccn(c2=O)[C@@H](C[NH+]3CC[C@@H](C3)O)c4ccccc4 C36190468
Cc1ccc(cc1)NC(=O)CN(C)C(=O)[C@@H](C)[NH+]2CCC[C@@H](C2)C(F)(F)F C36447637
Cc1ccc(cc1)CNC(=O)c2c(n(nc2C(F)(F)F)[C@H]3CCC[NH+](C3)C)C C36704492
Cc1ccc2cccc(c2n1)S(=O)(=O)NC[C@@H](c3ccccc3Cl)[NH+](C)C C38630821
Cc1cc(c(o1)C)C(=O)NC[C@@H](c2ccc3c(c2)CCCN3C)[NH+]4CCCCC4 C38670739
C[C@@H](C(=O)NC1CC[NH+](CC1)C(C)C)n2c(c(c(n2)C(F)(F)F)Cl)C3CC3 C39237601
C[C@H]1CCC[C@@]2(C1=C[C@H]3[C@@H](C2)OC(=O)[C@@H]3C[NH2+]Cc4ccc(c(c4)OC)OC)C C43737576
C[NH+](C)[C@@H](CNC(=O)c1ccn(n1)c2ccc(cc2)F)c3ccccc3Cl C46699064
c1ccc(c(c1)S(=O)(=O)NC[C@H](c2ccco2)[NH+]3CCCC3)Br C47031949
CC(C)C[C@H]1C(=O)N(C2([NH2+]1)CCN(CC2)C(=O)c3ccc(cc3)Cl)CC=C C36032701
C[C@@H]1CCCN(C1)C(=O)C2CC[NH+](CC2)CC(=O)NCc3ccc(s3)Cl C52703237
Cc1ccsc1CNc2ccc(cc2)C(=O)N3CCC[C@@H](C3)Cn4cc[nH+]c4C C55369252
Cc1c(c(n(n1)c2ccccc2)C)NC(=O)[C@@H](C)[NH+](C)Cc3ccc(cc3F)F C43637881
C[C@@H](c1ccccc1Cl)[NH+](C)CC(=O)Nc2cccc(c2)N3CCCC3=O C52162634
CC(C)n1c(c(cn1)C(=O)NCC2(CCCC2)[NH+]3CCSCC3)C(F)(F)F C60337240
COc1ccc2=C([C@H]([NH+]=c2c1)C(=O)NCc3cccnc3)Sc4ccccc4 C63530870
C=Cc1ccc(cc1)C(=O)N2CCC[C@@H](C2)CNC(=O)[C@@H]3C=c4ccccc4=[NH+]3 C64044293
C[C@@]12CCC(=O)N1[C@@H](CS2)C(=O)NC[C@@H](c3ccccc3)C4=c5ccccc5=[NH+]C4 C64338171
C[NH+]1CCC(CC1)N(C)C[C@H](c2ccccc2)NC(=O)[C@H]3Cc4ccccc4O3 C64421176
c1ccc(c(c1)C[NH2+]Cc2ccc(cc2)n3cnc4c3cccc4)N5CCOCC5 C65934807
Cc1ccc(s1)[C@@H](C)NC(=O)N(C)C2CC[NH+](CC2)CCc3ccccn3 C66187789
CCC[NH+]1Cc2cccc(c2C1)NC(=O)c3cccc(c3)Cn4c(cc(n4)C)C C66514171
CCC[NH+]1Cc2cccc(c2C1)NC(=O)c3ccccc3S(=O)(=O)C(C)C C66514407
CCN1CCN(CC1)C(=O)CC2CC[NH+](CC2)C[C@@](C)(c3ccc(cc3)C)O C66568448
CC(C)(C)n1cc(c(n1)c2ccccc2Cl)C[NH2+]C[C@@H]3CCS(=O)(=O)C3 C66586664
CC[NH+](CC)Cc1ccccc1NC(=O)[C@H]2CC(=O)N(C2)C3CCC(CC3)C C66762860
c1ccc(c(c1)/C=C/S(=O)(=O)NCc2ccc([nH+]c2)N3CCCCC3)Cl C66911300
Cc1c(c(n(n1)Cc2ccc(cc2Cl)Cl)Cl)C[NH2+]Cc3cnn(c3)C C67223395
CC1CC[NH+](CC1)[C@H](C)CNC(=O)[C@H]2CCCN2C(=O)c3ccc(s3)Cl C67269488
CC(=C(C#N)C#N)C1=NO[C@@H](C1)CNc2c(cc(c[nH+]2)C(F)(F)F)Cl C05185916
Cc1cc(c(c2c1C(=O)/C(=C/c3cccc(c3OC)OC)/O2)C[NH+](C)C)O C06764465
CC[C@H](C(=O)NCC[NH+](C)C)n1c(=O)c2c3ccccc3sc2c(n1)C C06799266
Cc1c(c(no1)c2ccccc2)c3nnc(o3)C[NH2+][C@H](C)c4ccccc4 C08279945
Cc1c2c(=O)[nH]c(nc2sc1C(=O)OC)C[NH+](C)[C@@H](C)c3ccccc3 C09608076
Cc1ccccc1C(=O)N[C@@H](C)c2nnc3n2CC[NH+](CC3)CC(C)(C)C C11840908
c1ccc(cc1)c2cc(no2)C(=O)NC[C@H](c3ccco3)[NH+]4CCCC4 C11905227
Cc1c(cnc(n1)N2CCCCCCC2)[C@H](C)[NH2+]Cc3cnn(c3C)C C12386780
Cc1cccc(c1)NC(=O)C[NH+](C)[C@H](C)c2ccc(cc2)n3cncn3 C13019063
Cc1cccc(c1)c2nnc(o2)[C@@H](C)[NH2+][C@H](C)c3ccc(cc3)n4ccnc4 C12530970
Cc1nc2c3c4c(sc3nc(n2n1)NCCC[NH+](C)C)CC[C@H](C4)C C13727738
Cc1c(cn(n1)C)C[NH+](C)CC(=O)Nc2c(c3c(s2)C[C@H](CC3)C)C#N C14191891
Cc1ccc2c(=O)cc(oc2c1C)C(=O)NC[C@@H](c3ccc(o3)C)[NH+](C)C C15860379
Cc1ccccc1NC(=O)C[NH+](C)[C@H](C)c2ccc(cc2)n3cncn3 C17305734
C[NH+](Cc1ccc(cc1)c2[nH]c(=O)cc(n2)c3ccccn3)Cc4ccoc4 C20866300
Cc1cn2c(n1)sc(n2)NC[C@@H](c3ccc(cc3)OC)[NH+]4CCCC4 C26692702
C1CC[NH+](CC1)CC(=O)Nc2c(c3c(n2C[C@@H]4CCCO4)CCCC3)C#N C29691851
Cc1ccc(o1)C[NH+](C)CC(=O)Nc2c(c(c(n2C3CCCC3)C)C)C#N C29121977
C[NH+](C[C@@H]1COc2ccccc2O1)CC(=O)Nc3ccc(c(c3)Cl)C#N C32654934
CC(C)[C@@H](c1ccc2c(c1)OCCO2)[NH2+]Cc3nnc(o3)c4ccccc4 C32759530
Cc1c([nH]c[nH+]1)CN(CC2CCCCC2)C(=O)[C@H]3COc4ccccc4O3 C06663093
Cc1c(c(on1)C)S(=O)(=O)NC[C@H](c2cccc3c2cccc3)[NH+](C)C C38621362
c1cc(cc(c1)n2cccn2)NC(=O)[C@H]3CCC[NH+]3C/C=C/c4ccco4 C39531277
C[C@@H](C(=O)C1=c2ccccc2=[NH+]C1)S[C@@H]3NN=NN3c4cccc(c4)F C39620470
C=CCn1c(=O)c2c3c(sc2nc1NCCn4cc[nH+]c4)CCCC3 C41531586
Cc1c2c(cc(nc2n(n1)C(C)(C)C)C3CC3)C(=O)NCC(C)(C)[NH+](C)C C45012907
Cc1cn(c[nH+]1)c2ccc(nn2)SCC(=O)NCc3cccc(c3)Cl C49401178
C[C@H]1C[C@@H](C[NH+](C1)Cc2ccccc2CNc3c4cnn(c4ncn3)C)C C52331276
CC(C)c1nc(on1)[C@@H]2CCC[NH+]2Cc3c[nH]nc3c4ccc(cc4)F C55168725
C[NH+](C)C1(CCCC1)CNC(=O)N2CCN(CC2)Cc3cscn3 C56550561
C[C@H](C(=O)Nc1cccc(c1)C#Cc2cccc(c2)C(=O)OC)n3cc[nH+]c3 C45880523
C[C@@H](C(=O)N[C@@](C)(C#N)C(C)C)[NH+]1CCC(CC1)c2nc3ccccc3o2 C58889979
CCn1c2ccccc2n(c1=O)CC(=O)NC[C@@]3(CCC[C@@H](C3)C)[NH+](C)C C59891072
C[NH+](C)[C@@H](CNC(=O)CN1C(=O)[C@H]2[C@@H]3C[C@H]([C@H]2C1=O)C=C3)C4CCCCC4 C60553075
CCCNC(=O)[C@H](C)C1CCN(CC1)C(=O)[C@H]2C=c3ccc(cc3=[NH+]2)OC C63738586
c1ccc2=[NH+]CC(=c2c1)CCC(=O)Nc3cccc(c3)Oc4ncccn4 C64076258
CC(C)(C)OC(=O)N1CCC(CC1)C(=O)NCCC2=c3ccccc3=[NH+]C2 C64137483
Cc1ccc2=[NH+][C@H](C(=c2c1)C)[C@@H]3NC(=NO3)CCN(C)C(=O)C4CCC4 C64678680
C[C@@H](c1cccnc1)NC2=c3cccc(c3=[NH+]C(=O)[C@@H]2C(=O)OC)Cl C64887841
CCC[C@H](C)NC(=O)[C@@H]1CCC[NH+](C1)Cc2cc(=O)n3cccc(c3n2)C C51056928
CCCn1cc[nH+]c1[C@@H]2CC(=O)Nc3c2cnn3Cc4ccccc4Cl C65399213
CC1(CC(CC([NH2+]1)(C)C)N(C)Cc2ccc(o2)Sc3nncn3C)C C65406459
Cc1c[nH+]c(c(c1OC)C)CN2CN=C([C@@H]2c3[nH]ccn3)c4ccccc4 C65426823
CCOC(=O)Nc1nn(c(=S)s1)C[NH+]2CC3C[C@H]4C[C@@H](C3)CC2C4 C65944307
C[NH+](C)CCN(Cc1cccc(c1)C#N)C(=O)Nc2cccc3c2ccnc3 C65987023
Cc1ccc(c(c1)OC2CC[NH+](CC2)CC(=O)Nc3ccnn3C(C)C)C C66437255
C[C@@H](C(=O)NC1CCCC1)[NH+]2CCC(CC2)(C)N(C)C(=O)OC(C)(C)C C66567370
CCS(=O)(=O)N(C)C1CC[NH+](CC1)CC(=O)N[C@H]2CCC[C@@H]([C@@H]2C)C C66880445
Cn1cc[nH+]c1[C@@H](c2cccc(c2)OC)Nc3ccc(c(n3)C#N)Cl C67348291
Cc1cc(cnc1)NC(=O)c2cccc(c2)C[NH+](C)[C@@H](C)c3ccon3 C67650293
CC(C)[NH+]1CCc2c(sc(c2C(=O)OC)NC(=O)c3c(cccc3F)F)C1 C04086930
CCOc1ccc(cc1)N2C(=O)C[C@H](C2=O)[NH2+]CC34CC5CC(C3)CC(C5)C4 C04452363
Cc1ccc(cc1)/C(=C/2\[C@H](N(C(=O)C2=O)CC[NH+](C)C)c3ccccc3F)/O C05595785
C[C@@H](C(=O)N1CCc2c1cccc2)[NH+](C)CC(=O)Nc3ccccc3SC C03356782
CCOC(=O)[C@H]1CCC[NH+](C1)[C@@H](C)C(=O)Nc2ccc(cc2)Br C07436416
c1ccc(cc1)[C@@H]2CCCN(CC2)C(=O)c3ccc([nH+]c3)NCC4CCOCC4 C12301948
c1ccc(cc1)[C@H]2CCCN(CC2)C(=O)c3ccc([nH+]c3)NCC4CCOCC4 C12301949
COc1cc2c(cc1C[NH2+]Cc3cccnc3n4cnc5c4cccc5)CCC2 C12437535
CC1CC[NH+](CC1)[C@@H](C)C(=O)N(C)CC(=O)Nc2ccccc2C(F)(F)F C12779859
C[NH+](C)CC#Cc1cc(ccc1OC)C(=O)Nc2ccc(cc2)c3ccncc3 C13766054
CC1CC[NH+](CC1)[C@H]2CCc3c(c(nn3CCc4ccccc4)C(=O)NC)C2 C14533651
c1ccc(c(c1)C[NH+]2C[C@@H](C[C@H]2C(=O)N3CCOCC3)Sc4ccc(cc4)F)O C14976392
CC(C)[C@@H]1C[C@@H](n2c(cc(n2)[C@@H]3CCC[NH+]3C[C@@H]4CCOC4)N1)C(F)(F)F C19451292
CN(C)C(=O)c1ccc(s1)[C@H]2CCC[NH+]2Cc3ccc(s3)c4cc[nH]n4 C19789675
Cc1c(c(n(n1)c2ccccc2)C)C(=O)NC[C@H](c3ccccc3Cl)[NH+](C)C C21556798
C[NH+](Cc1ccsc1)Cc2ccccc2c3[nH]c(=O)cc(n3)[C@@H]4CCCO4 C23153427
C[NH+](Cc1ccsc1)Cc2ccccc2c3[nH]c(=O)cc(n3)[C@H]4CCCO4 C23153428
C[C@@H](C(=O)NC[C@@H](c1cccc(c1)F)[NH+](C)C)N2C(=C)c3ccccc3C2=O C32730618
c1ccnc(c1)CCNC(=O)C[NH+]2CCn3cccc3[C@@H]2c4ccc(cc4)Cl C35522967
Cc1c(c(n(n1)c2ccccc2)C)C(=O)NC[C@H](c3ccccc3)[NH+]4CCCC4 C36883750
CC1CCC(CC1)C(=O)N[C@H](C(C)C)C(=O)N2CCC(CC2)[NH+]3CCCCC3 C04101779
Cc1ccc(cc1)[C@@H](CNS(=O)(=O)c2ccc(nc2)Cl)[NH+]3CCCC3 C36193328
Cc1cc(c(c(c1)C)NC(=O)C[NH+](C)[C@@H](C)C(=O)N2CCc3c2cccc3)C C07374097
COc1ccc(cc1OC)C/[NH+]=C/c2cc(cc(c2O)Br)OC C01395962
COC(=O)[C@@H]1CC2=C3CC=CC=C3N=C2[C@@H]4N1[C@@H](C[C@@H](C4)[NH2+]C5CC5)c6ccccc6 C39560759
c1ccc2=[NH+]CC(=c2c1)C3=NN[C@H](N3C4CC4)SCC(=O)c5cccs5 C39947314
Cc1c(c(n(n1)C)Cl)C(=O)NC[C@@H](c2ccccc2Cl)[NH+]3CCCC3 C40040700
C[NH+](C)[C@H](CNC(=O)c1c2c(n(n1)c3ccccc3)CCC2)c4cccs4 C45820799
Cc1ccccc1CCNC(=O)[C@H](C)[NH+]2CCC(CC2)C(=O)N3CCC(CC3)C C52159277
Cc1ccc(c(c1)N(C)C(=O)C(=O)N[C@@H]2CC[NH+](C2)[C@@H](C)c3ccccc3)C C54939926
COc1ccc(c(c1OC)Cl)CN2CC[C@H]([C@@H](C2)O)[NH+]3CCCCCC3 C39518322
C[C@H](c1ccc(cc1)Cl)[NH2+]Cc2cccc(c2)S(=O)(=O)N3CCOCC3 C29119161
CC(=O)Nc1cccc(c1)OCC(=O)C2=c3ccccc3=[NH+][C@H]2c4ccccc4 C39943178
C[C@H](c1ccccc1)NC(=O)[C@@H]2CCCN(C2)C(=O)CC3=c4ccccc4=[NH+]C3 C63280743
c1cnn(c1)c2ccc(cc2)C[NH2+]Cc3cc4c(c(c3)Br)OCO4 C63578821
CCc1nc(cs1)C[NH+](C)CC(=O)Nc2c(c3c(s2)C[C@H](CC3)C)C#N C63593105
Cc1ccc(cc1)CNC(=O)[C@]2(CCC(=O)N2CCC3=c4ccccc4=[NH+]C3)C C63698426
C[C@H](C1CCN(CC1)C(=O)[C@H]2C=c3ccccc3=[NH+]2)C(=O)NCc4ccccc4F C63738211
Cc1ccc2=[NH+]CC(=c2c1)CCN3C[C@H](CC3=O)C(=O)Nc4ccc(cc4)F C64538091
C[C@@H](C1CCN(CC1)C(=O)[C@H]2C=c3ccccc3=[NH+]2)C(=O)NCc4ccc(cc4)F C64540558
Cc1ccccc1n2c(c(cn2)C(=O)NC[C@@H](c3ccc(cc3)F)[NH+](C)C)C C65497212
Cc1ccc(c(c1)C)N(C)C(=O)C(=O)N[C@H]2CC[NH+](C2)[C@H](C)c3ccccc3 C65571892
C[NH+](C)CCN(Cc1ccc(cc1F)F)C(=O)Nc2cccc3c2ccnc3 C65984370
c1cc(c(cc1c2nc(cs2)C(=O)NCCCn3cc[nH+]c3)Cl)Cl C66041854
CCn1c(=O)c2c(c(sc2nc1SC[C@@H](C[NH+]3CCC(CC3)C)O)C)C C66476201
Cc1c(n(c([nH+]1)SC[C@@H](CN2C[C@H](O[C@H](C2)C)C)O)C3CCCCC3)C C66481673
Cc1c(n(c([nH+]1)SC[C@H](CN2C[C@H](O[C@@H](C2)C)C)O)C3CCCCC3)C C66481675
CCn1c2ccc(cc2nc1C[NH+](C)CC(=O)Nc3c(cc(cc3C)C)C)F C66829180
C[NH+](Cc1ccccc1)CC2CCN(CC2)C(=O)N[C@H]3CCCc4c3cco4 C67044183
C[C@@H](c1cccc(c1)NC(=O)N(C)C2CC[NH+](CC2)C3CCOCC3)SC C67578688
CCC(C)(C)[C@H]1CCc2c(c3c(ncnc3s2)NCCC[NH+](C)C)C1 C02364909
CCOc1cc2c(cc1OCC)[C@@H]([NH2+]CC2)c3ccc(cc3)OC(F)F C00719179
COc1cc(ccc1OCc2c(cccc2Cl)F)C[NH2+]Cc3ccco3 C04942819
Cc1ccc(cc1)[C@H](CC(=O)NCCC[NH+](C)C)[C@@H]2CCOC(C2)(C)C C05348411
CCc1ccc(cc1)NC(=O)[C@@H](C)[NH+](C)Cc2ccc(cc2)OC(F)F C07421156
c1cc(cc(c1)Cl)NC(=O)C[NH+](Cc2ccco2)Cc3cccs3 C07580264
CC(C)Cc1ccc(cc1)[C@H](C(C)C)[NH2+]Cc2cc(=O)n3ccsc3n2 C07875309
Cc1cccc(c1)Cn2c3cc(ccc3cc(c2=O)C[NH2+][C@@H](C)COC)C C14983962
C[C@@H](c1ccccc1)[NH2+]Cc2cn(nc2c3cccnc3)Cc4ccccc4 C17309594
Cc1ccc2c(coc2c1C)CC(=O)NC[C@@H](Cc3ccccc3)[NH+](C)C C17793926
C[C@H](C(=O)Nc1ccccc1C(F)(F)F)[NH+](C)CCOc2ccccc2 C21670951
C[NH+](C)[C@H](CNCc1c2ccccc2ccc1OC(F)F)c3ccco3 C22787493
CC(C)(C)c1ccc(c(c1)C(C)(C)C)OC[C@@H](CN2CC[NH+](CC2)C)O C22918273
CCN(CC)S(=O)(=O)c1ccc(cc1)[C@H](C)[NH2+]Cc2ccc(cc2)C C26311140
CC(C)CNC(=O)c1ccc(o1)C[NH+](Cc2ccccc2F)C(C)(C)C C35226689
CC(C)CCNC(=O)C[NH+]1CCn2cccc2[C@H]1c3ccc(cc3F)F C35537980
CCC[NH+](CCC)/C=C/1\NC(=O)[C@@H]2C(=N1)c3ccccc3CC2(CC)CC C39973276
CCC(CC)[C@@H](CNS(=O)(=O)c1ccc(cc1)Br)[NH+](C)C C40435980
CC(C)[C@@H](c1ccc(cc1)OC)C(=O)NC[C@@H](c2cccs2)[NH+](C)C C41111497
CC[NH+](CC(=O)Nc1c(cccc1C(C)C)C)[C@@H](C)c2ccc(cc2)C#N C42741675
Cc1ccccc1NC(=O)[C@H](C)[NH+](C)Cc2ccc(cc2)OC(F)(F)F C46583508
Cc1ccc(c(c1)NC(=O)C[NH+](C)Cc2ccc(cc2)OC(F)(F)F)C C46583652
CC[NH+](CC)[C@H](Cc1ccccc1)CNC(=O)[C@@H]2Cc3ccccc3OC2 C46730046
CCc1ccc(cc1)CN(C2CC2)C(=O)NCc3cccc(c3)C[NH+](C)C C46926371
CC[NH+](CC)Cc1ccccc1NC(=O)N(C)Cc2cccc(c2)Cl C47568568
CC(C)CC[NH+]1CCN(CC1)C[C@H](COc2cc(ccc2Cl)Cl)O C47870706
Cc1cc(ccc1OC[C@H](CN2CC[NH+](CC2)CC3CC3)O)C(C)(C)C C51426531
CC[NH+](C[C@H]1CCOC1)CC(=O)N[C@@H](c2ccc(cc2)F)c3cccs3 C52071284
Cc1ccc(cc1)SCC[NH+](C)Cc2cccnc2NC(=O)C(C)(C)C C55042191
Cc1cc(c(c(c1)Cl)NC(=O)C[NH+](C)Cc2ccc(c(c2)F)OC)C C57585873
CC(C)[C@@H](c1ccc(cc1)OC)[NH2+]Cc2cc(c(c(c2)Cl)OC)OC C24083037
Cc1c(c(on1)C)COc2ccc(cc2)C[NH2+][C@@H](C)c3ccccc3Cl C25359277
C[NH+]1CCC(CC1)N(Cc2ccco2)C(=S)NCCC3=CCCCC3 C06452153
C[C@@H](c1ccccc1F)[NH+](C)CC(=O)Nc2ccc(cc2)OC(F)(F)F C59384489
Cc1ccc(s1)C[NH+](Cc2ccco2)CC(=O)N[C@@H]3CCCC[C@@H]3C C59404635
COc1ccc(cc1)NC(=O)C[NH+](Cc2ccccc2C(F)(F)F)C3CC3 C59404911
C[C@@H]1CCCC[C@@H]1NC(=O)C[NH+](Cc2cccc(c2)F)C[C@@H]3CCCO3 C59406291
C[C@H](c1ccc(cc1)F)NC(=O)C[NH+](C)Cc2cccc(c2)OC(F)F C60040505
C[NH+](Cc1ccc(cc1)SC(F)F)CC(=O)Nc2cccc(c2)OC C60244208
CCc1ccccc1NC(=O)N(CC[NH+](C)C)Cc2ccc(cc2F)F C62375651
C[C@H]1C(=c2ccccc2=[NH+]1)SCCNC(=O)c3ccc(cc3)OC(C)C C63437393
C[C@@H](c1ccc(cc1)OC(F)F)[NH+](C)CC(=O)Nc2ccccc2Cl C64031073
C[NH+](C)CCN(CCCc1ccccc1)C(=O)Nc2cccc(c2F)F C65423747
COc1cc(ccc1OC(F)F)C[NH2+][C@H](c2ccccc2)c3ccco3 C66236410
COc1ccc(cc1OC(F)F)C[NH2+][C@H](c2ccccc2)c3ccco3 C66236425
C[C@@H](CC(=O)NC[C@H](c1ccco1)[NH+](C)C)c2ccc(cc2)C(F)(F)F C57419535
Cc1ccc(cc1NC(=O)[C@H](C)[NH+](C)Cc2cccc(c2)OC(F)F)F C66472228
CCc1ccccc1NC(=O)C[NH+](C)[C@@H](c2ccccc2)c3ccccn3 C66541308
Cc1c(scn1)C[NH+](C)CCC(=O)Nc2ccccc2c3ccccc3 C66562734
C[C@H](c1ccc(cc1OC)OC)[NH2+]Cc2csc(n2)c3ccsc3 C67188048
c1cc(cc(c1)S(=O)(=O)Nc2ccc3n(c2=O)C[C@H]4C[C@@H]3C[NH+](C4)Cc5ccc(cc5)F)F C03841488
C[C@@H](C(=O)Nc1ccc(cc1)S(=O)(=O)N2CCCC2)[NH+](C)Cc3ccc(cc3)C(F)(F)F C03398159
c1ccc2c(c1)CCC[C@@H]2NC(=O)CSc3nnc(n3c4ccc(cc4)Cl)C[NH+]5CCCCC5 C08720365
C[C@@H](c1ccc2ccccc2c1)NC(=O)CSc3nnc(n3c4ccccc4)C[NH+]5CCCC5 C08726511
CC(C)[C@@H](C)NC(=O)C[NH+]1CCN(CC1)S(=O)(=O)c2ccc(cc2Cl)Br C09125116
CC(C)[C@H](C)NC(=O)C[NH+]1CCN(CC1)S(=O)(=O)c2ccc(cc2Cl)Br C09125117
C[C@@H](c1nnc(n1c2ccc(cc2)F)SCC(=O)c3c[nH]c4c3cccc4)[NH+]5CCCCC5 C09550124
C[C@H](c1nnc(n1c2ccc(cc2)F)SCC(=O)c3c[nH]c4c3cccc4)[NH+]5CCCCC5 C09550125
Cc1ccsc1C(=O)N(Cc2cc3ccc(cc3[nH+]c2N4CCC(CC4)O)F)C[C@H]5CCCO5 C12132179
c1ccc2c(c1)CCN(C2)C(=O)c3ccc(cc3)N4CCC(CC4)[NH2+]Cc5cnc6n5cccc6 C11911923
COc1ccc(cc1)S[C@@H]2C[C@H]([NH+](C2)Cc3ccc(cc3)Cl)C(=O)N[C@@H]4CCS(=O)(=O)C4 C12513182
c1ccc2c(c1)C[NH+](C[C@H](O2)c3ccccc3F)CC(=O)N4CCC(CC4)[C@H](c5cccnc5)O C12152899
CC(C)(C#Cc1ccc(cc1)C[NH+]2C[C@H](CN(C(=O)C2)Cc3cccnc3)OCc4ccccc4)O C14537301
c1ccc(cc1)CCn2c3c(c(n2)C(=O)N4CCC(CC4)O)C[NH+](CC3)[C@@H]5CCc6ccccc6C5 C14747022
CCn1c2c(c(n1)C(=O)N3CCSCC3)C[C@H](CC2)[NH2+]CC4(CCOCC4)c5ccccc5 C14749775
C[NH+]1CCN(CC1)c2ccc(cc2)C(=O)N3CCC4(CC3)C[C@H]4C(=O)Nc5ccc(cc5)SC C15006289
Cc1ccc(cc1)c2csc(n2)SCC(=O)N3CC[NH+](CC3)CC(=O)Nc4c(cccc4C)C C19352672
c1ccc2c(c1)CN(C[C@H](O2)c3ccccc3F)CCNC(=O)[C@H](c4cccnc4)[NH+]5CCCC5 C19739720
COc1cc(cc(c1OCc2ccc3c(c2)OCCO3)Br)C[NH2+]Cc4ccncc4 C20876892
C[NH+]1CCN(CC1)[C@@H](CNS(=O)(=O)c2ccc(cc2F)F)c3ccc4c(c3)CCCN4C C22735592
Cc1ccc(cc1Br)NC(=O)C[NH+]2CCN(CC2)CC(=O)N3C[C@@H](C[C@@H](C3)C)C C22929658
Cc1cc(ccc1NC(=O)C[NH+]2CCN(CC2)CC(=O)N3C[C@H](C[C@@H](C3)C)C)Br C23371130
c1ccc(cc1)NC(=O)C[NH+]2CCN(CC2)C(=O)c3c4c(sc3n5cccc5)CSCC4 C23762973
CC(=O)Nc1ccc(cc1)C(=O)N2CCC(CC2)Oc3cccc(c3)c4ccccc4C[NH+](C)C C24896922
C[C@@H](C(=O)Nc1ccc(cc1)S(=O)(=O)N2CCCC2)[NH+](C)Cc3ccccc3C(F)(F)F C25532385
Cc1cc(c(c(c1)C)NC(=O)C[NH+](C)CC(=O)N2CCc3c2ccc(c3)c4csc(n4)C)C C27126585
C[C@H]1CCCC[C@@H]1NC(=O)[C@@H](C)[NH+]2CCN(CC2)S(=O)(=O)c3ccc(s3)Br C31581720
Cc1ccc(cc1)c2c(sc([n+]2C[C@@H]3CCCO3)Nc4ccccc4)NC(=O)c5ccccc5 C35047412
C[C@]12CCCC(=C)[C@@H]1C[C@H]3[C@@H](C2)OC(=O)[C@H]3C[NH+]4CCc5cc(c(cc5[C@@H]4CCO)OC)OC C35363884
CCOC(=O)c1c2c(sc1NC(=O)[C@@]34CC[C@@](C3(C)C)(C(=O)[C@@H]4Br)C)C[NH+](CC2)C C35548738
C[NH+](C)CCCNC(=O)[C@H](C1CCCC1)N2CCN(CC2)C(=O)c3ccc(c(c3)Cl)Cl C36256473
C[NH+]1CCC2(CC1)C[C@@H](c3cc(ccc3O2)c4cccc(c4)C(=O)N(C)CCc5ccccn5)O C39227725
CC1CCN(CC1)C(=O)[C@H](C)N2CC[NH+](CC2)CC(=O)Nc3ccc(c(c3)C(F)(F)F)Cl C23469918
CC(C)S(=O)(=O)C1=C[C@H]2C[C@@H]3CO[P@@](=O)(N[NH+]3C[C@@H]2C=C1Cc4ccccc4)SC C39468693
CC(C)S(=O)(=O)c1ccc(c(c1)S(=O)(=O)C(C)C)N2CC[NH2+][C@H](C2)Cc3ccccc3 C39530932
c1ccc(c(c1)OC[C@H](C[NH+](Cc2ccc(cc2)F)[C@@H]3CCS(=O)(=O)C3)O)Br C40316972
Cc1cc(cc(c1)OC[C@@H](C[NH+](Cc2ccc(o2)Br)[C@@H]3CCS(=O)(=O)C3)O)C C40317763
C[C@@]12CCCC(=C)[C@@H]1C[C@H]3[C@@H](C2)OC(=O)[C@@H]3C[NH+]4CCc5cc(c(cc5[C@@H]4CCO)OC)OC C43746353
Cc1cc(ccc1NC(=O)[C@H](C)[NH+]2CCN(CC2)S(=O)(=O)c3ccccc3)Br C45840439
c1cc(ccc1N2C(=O)C[C@H](C2=O)[NH2+]C3CCN(CC3)c4c(cc(cn4)C(F)(F)F)Cl)F C18140848
C[NH+]1CCCN(CC1)C(=O)[C@@H]2C[C@H](CN2Cc3ccc(cc3F)F)Sc4[nH]c5ccccc5n4 C55099023
Cc1ccc(o1)[C@H](CNC(=O)[C@@H]2CCCN2C(=O)c3cc(cc(c3)Cl)Cl)[NH+]4CCCC4 C60355020
Cc1ccc(o1)[C@@H](CNC(=O)[C@H]2CCCN2C(=O)c3cc(cc(c3)Cl)Cl)[NH+]4CCCC4 C60355021
CC(C)(C)c1ccc(cc1)S(=O)(=O)[C@@H]2CS(=O)(=O)C[C@@H]2NCCC3=c4ccccc4=[NH+]C3 C63386530
CC(C)(C)c1ccc(cc1)S(=O)(=O)[C@H]2CS(=O)(=O)C[C@@H]2NCCC3=c4ccccc4=[NH+]C3 C63386531
CC(C)(C)c1ccc(cc1)S(=O)(=O)[C@H]2CS(=O)(=O)C[C@H]2NCCC3=c4ccccc4=[NH+]C3 C63386534
C[C@@H]1C(=c2cc(ccc2=[NH+]1)F)CCNC(=O)[C@@H]3Cc4cc(cc(c4OC3=O)OC)Br C63514546
c1ccc2=[NH+]CC(=c2c1)CCNC(=O)CCCN3C(=O)[C@@H]4C=C(C=CC4=NC3=S)Br C63667433
c1ccc2=[NH+]CC(=c2c1)CCN3C(=O)[C@@H]4C=CC(=CC4=NC3=S)C(=O)NCc5ccc(cc5)F C63708400
c1ccc2=[NH+]CC(=c2c1)CCN3C(=O)[C@H]4C=CC(=CC4=NC3=S)C(=O)NCc5ccc(cc5)F C63708401
Cc1ccc(cc1)[C@H]2C(=C(N=C3N2C(=O)[C@H](S3)C)C)C(=O)OCC(C)C C03904334
Cc1ccc(cc1)Cn2c3c(c(ncn3)SCc4ccc(cc4)C)nn2 C04268915
Cc1ccc(c(c1)C)n2c3c(cn2)c(ncn3)SCC(=O)c4ccccc4 C04341774
CCOC(=O)[C@@H](C)n1cnc2c(c1=O)c(cs2)c3ccc4c(c3)CCCC4 C01281825
CCOC(=O)c1csc(n1)n2c(c3c(n2)CCCCC3)C(F)(F)F C05274824
CC(C)C(=O)Oc1ccc(cc1)/C=C/2\C(=O)OC(=N2)c3cccc(c3)Cl C02753268
CC1=NC(=C([C@H](C1C(=O)OC)c2ccc(s2)Br)C(=O)OC)C C05614328
c1cc(c(c(c1)Cl)CC(=O)OCc2cc(=O)n3ccsc3n2)Cl C05667709
C/C=C/C(=O)Oc1ccc(cc1)/C=C/2\C(=O)OC(=N2)c3ccccc3Cl C05829885
CCc1ccccc1N(CC)C(=O)Cn2c-3c(cn2)COc4c3cc(cc4)C C06819826
Cc1cc(c(c(c1)C)N(c2nc(cs2)CSc3ncccn3)C(=O)C)C C06911313
CC(C)Oc1ccc(cc1OC)/C=C\2/C(=O)OC(=N2)c3ccc(cc3)Cl C07973552
c1c(c(sc1Cl)Cl)C(=O)CSc2nnnn2C3CCCC3 C08132810
Cc1ccc(c(c1)C)C(=O)N(Cc2nc(no2)c3ccc(cc3)Cl)C(C)C C01122863
CC[C@@H](c1ccccc1)c2nn3c(nnc3s2)c4ccc(cc4)N(C)C C09192517
CC[C@@H]1CCCCN1C(=O)[C@@H](C)Sc2nc3ccccc3c(=O)n2C(C)C C10865630
Cc1ccc(cc1)c2cc(n3c(n2)c(cn3)C(=O)OC(C)C)C(F)(F)F C00848654
CS(=O)(=O)c1ccc2c(c1)s/c(=N\C(=O)Cc3ccccc3)/n2CC=C C06414773
Cc1cccn2c1nc(c2)CSc3nc4c(ccs4)c(=O)n3CC=C C09157069
Cc1cc2nnc(n2c3c1cccc3)SCC(=O)N(C)Cc4cccs4 C05886086
Cn1c2ccccc2c(c1[C@@H](c3ccsc3)OC)Cn4c5ccccc5nn4 C05331194
C[C@H](C(=O)N1CCCc2c1cccc2)OC(=O)c3c(ccs3)n4cccc4 C22887998
Cc1ccc(cc1C)SCC(=O)N2[C@@H](CC(=N2)c3ccco3)c4ccco4 C23223076
c1cc(cc(c1)Cl)n2ccnc2SCc3nc(on3)c4cccs4 C30506812
CCCC(=O)N(C)[C@H](C)c1nc2ccccc2c(=O)n1c3ccc(cc3C)C C35071134
CCOc1ccc(cc1)c2csc3n2c(c(n3)c4cccnc4)CC#N C36295174
C[C@H]1CCCCN1C(=O)CSc2nc(no2)c3ccc(cc3)C(C)C C08599983
C[C@H]1C(=O)N2[C@H](C(=C(N=C2S1)C)C(=O)OC(C)C)/C=C/c3ccccc3 C38288025
C[C@@H]1C2=C(C[C@H](CC2=O)c3ccc(cc3)N(C)C)N=C1C(=O)OC4CCCC4 C39215105
CC(C)c1cc(nn1C(C)(C)C)C(=O)N(C)Cc2nc3ccccc3s2 C40144277
CCOc1ccc(cc1[C@@H](c2ccc(o2)[N+](=O)[O-])Cl)Br C40275910
Cc1cc2c(cc1C)n(c(=O)n2CC(=O)N(c3ccccc3)C(C)C)C(=C)C C40311300
c1ccc(cc1)c2csc(n2)[C@H](C#N)C(=O)c3cc(on3)c4ccccc4F C41522034
C[C@@H]1C[C@@H](CN(C1)C(=O)[C@@H](C(C)C)Sc2nnc(o2)c3cccs3)C C43852253
Cc1ccc(nn1)Oc2ccc(cc2)N(C)C(=O)c3ccccc3C(F)(F)F C44213775
C[C@@H](C(=O)C12CC3CC(C1)CC(C3)C2)Sc4nnnn4C5CCCCC5 C16295276
CN(c1ccccc1)C(=O)CSc2c3ccccc3nc(n2)c4ccco4 C45670856
CCn1c(=O)c2c(ccs2)nc1SCc3cc(on3)c4ccccc4 C46569396
Cc1ccccc1c2nc(on2)CO/N=C/c3ccc(cc3)Br C05469382
Cc1c2cccc(c2oc1C(=O)O[C@H](c3nccn3C)C(F)(F)F)Cl C55399113
Cc1ccc(cc1)N2C(=O)/C(=C/c3ccc(cc3)C(=O)OC)/N=C2SC C57466238
CCc1nnc(s1)/N=C\2/N(C(=O)/C(=C\c3ccccc3F)/S2)CC=C C16770010
CC1=NN(CC1)c2ccc(cc2)C(=O)N(CC=C)c3nc4c(s3)CCCC4 C58186251
CCOC(=O)[C@H]1CCCCN1C(=O)c2csc(n2)c3ccc(s3)Cl C60354354
Cc1cccc(c1n2c(nnn2)CSCc3ccc(c4c3nccc4)F)C C60520551
Cc1c(ccc2c1O/C(=C\c3ccc(cc3)N(C)C)/C2=O)OC(=O)[C@H](C)Cl C41356469
C[C@H](Cn1cccn1)n2cnc(c2c3cc4ccccc4nc3)c5ccccc5 C65406345
Cc1ccc(c(c1)C)N(C)C(=O)CSc2nncn2c3cccc(c3)Cl C65657826
Cc1ccc(cc1C)n2cnnc2SCC(=O)N(C)c3ccc(c(c3)F)F C56227404
Cc1cc(c(c(c1)OC(=O)c2c(ccs2)S(=O)(=O)N3CCCC3)C)C C67508786
Cc1ccc2c(c1C)[nH]c(c(c2=O)C[NH+](C)C3CCCCC3)C C00099510
c1ccc(c(c1)C[NH2+]Cc2ccc3c(c2)nccn3)Br C21635832
C/C(=C\C(=O)c1ccc(cc1)Br)/Nc2cc[nH+]cc2 C32100483
Cc1ccc(o1)[C@@H](c2ccc(c(c2)Br)OC)[NH2+]C C35454988
Cc1ccoc1[C@@H](c2ccc(c(c2)Br)OC)[NH2+]C C35455037
CC[C@@H](C)[C@@H](c1cc2c(cc1Br)OCCO2)[NH2+]C C35500992
C[C@H]1C[C@@H]1[C@@H](c2cc3c(cc2Br)OCCO3)[NH2+]C C35501035
C[NH2+][C@H](c1cccs1)c2cc3c(cc2Cl)OCCCO3 C35501121
CC[NH2+][C@@H](c1cc2c(cc1Br)OCCO2)C(C)C C35557089
CCC[NH2+][C@H](C)c1cc2c(cc1Br)OCCCO2 C35584570
C[NH2+][C@H](c1ccc(cc1F)OC)c2ccc(o2)Br C36766773
C[C@@H](c1ccc(cc1)C(C)(C)C)[NH2+][C@@]2(CCS(=O)(=O)C2)C C36945179
C[C@H](c1ccccc1Br)Nc2ccc[nH+]c2N(C)C C37028909
C[C@H](c1cccc(c1)Br)Nc2ccc[nH+]c2N(C)C C37028925
Cc1c(cnn1C)[C@H](C)[NH2+][C@H](C)c2cccc(c2)Br C37167772
C[NH+]1CCC(CC1)N[C@@H](c2ccco2)c3ccc(s3)Cl C37256171
C[NH+]1CCC(CC1)N[C@H](c2ccco2)c3ccc(s3)Cl C37256173
Cc1c2ccccc2sc1[C@H](C)[NH2+]C3CCS(=O)(=O)CC3 C37269972
Cc1c(n2ccsc2n1)C[NH2+][C@H]3CCC[C@@H](C3)C(F)(F)F C37318733
Cc1c(n2ccsc2n1)C[NH2+][C@H]3CCC[C@H](C3)C(F)(F)F C37318735
c1cc2c(cc1Br)nc(n2C3CC3)[C@H]4CCCC[NH2+]4 C37441952
Cc1c(cnn1C)[C@H](C)[NH2+][C@H](C)c2ccc(s2)Br C38003298
CCOc1ccc(cc1)c2ccc(cc2)[C@@H]3C[NH2+]C(CO3)(C)C C41547886
CCOc1ccc(cc1)c2ccc(cc2)[C@H]3C[NH2+]C(CO3)(C)C C41547889
c1cc(c2c(c1)OCO2)C[NH2+]Cc3c(ccs3)Br C43675229
C1CC[NH+]2C[C@@H]3C[C@H]([C@@H]2C1)C=C4[C@@H]3N(CCC4)C(=S)NC5CC5 C43746851
CC[NH2+][C@@H]1CCCc2c1cnc(n2)c3cc(cc(c3)Cl)Cl C50101600
CC1CCN(CC1)c2c(cc(cn2)Br)C[NH2+]C(C)C C51399072
C[C@H]1CCCN(C1)c2c(cc(cn2)Br)C[NH2+]C(C)C C51399999
C[NH2+]Cc1cc(cnc1N(C)c2ccccc2F)Br C51488025
C[NH2+]Cc1cc(cnc1Oc2cccc(c2)F)Br C51549829
Cc1c(c(n(n1)Cc2c3ccccc3sc2C[NH2+]C)C)Cl C52573839
Cc1c(sc(n1)C)[C@H](C)NC2=[NH+]C3(CCCCC3)CS2 C53098123
Cc1c(c(n(n1)CC[NH2+][C@H]2CCCC[C@H]2C)C)Br C53534985
Cc1c(c(n(n1)[C@H](C)C[NH2+]C2CCCCC2)C)Br C53535341
Cc1c(c(nc(n1)Cc2c(cccc2Cl)Cl)C)C[NH2+]C C54854097
Cc1c(cnc(n1)Cc2c(cccc2Cl)Cl)[C@H](C)[NH2+]C C54962869
CC[NH2+][C@@H](C)c1cnc(nc1C)c2ccc(cc2)Br C54962884
CC[NH2+][C@H](C)c1cnc(nc1C)c2ccc(cc2)Br C54962885
CC[NH2+][C@@H](C)c1cnc(nc1C)c2ccccc2Br C54962958
CC[NH2+][C@H](C)c1cnc(nc1C)c2cccc(c2)Br C54963011
CCc1nc2cc(c(cc2n1C[C@@H]3CCC[NH2+]C3)Cl)Cl C57866003
CCN(Cc1c(cc(nc1Cl)C)Cl)C2C[C@H]3CC[C@@H](C2)[NH2+]3 C40748341
Cc1ccc(cn1)Oc2ccc(cc2Br)[C@@H](C)[NH2+]C C61699789
Cc1cc(ccc1[C@H](c2ccc(cn2)Br)[NH2+]C)OC C61861850
Cc1cc(cc2c1OC[C@H]([C@H]2O)[NH+]3[C@@H](CCC[C@@H]3C)C)Cl C62175809
Cc1cc2c(cc1Cl)[C@@H]([C@@H](C(O2)(C)C)[NH+]3CCCCC3)O C62180667
c1ccc(c(c1)COc2ccc(cc2Cl)Cl)C3=[NH+]CCN3 C62565153
C[C@@H]1[C@@H]2C(=c3ccccc3=[NH+]2)CCN1C(=S)Nc4ccccc4 C63160046
c1ccc2=[NH+]CC(=c2c1)CCNC(=O)c3cc4c(s3)CCC4 C63772093
C[C@@H](c1ccccc1)NC(=S)N=[P@@](c2ccccc2)(C(C)(C)C)N3CCOCC3 C05519548
COC(=O)c1c2c(sc1NC(=O)CSCc3ccc(cc3)Br)CCCC2 C02873779
CCc1cccc(c1NC(=S)N2CCn3cccc3[C@H]2c4ccc(cc4)OCC)CC C08795663
CCc1ccc(cc1)/C=C/2\C(=O)N(C(=S)S2)CCCC(=O)Nc3c(cc(cc3C)C)C C01785753
CC(C)CCO[P@](=O)(c1ccc(cc1)N(C)C)[C@@H](c2ccc(cc2)Br)O C02367080
Cc1cccc(c1NC(=O)COC(=O)/C=C/c2cc(ccc2F)Br)C(C)C C10665417
c1ccc(c(c1)C(F)(F)F)NC(=O)COC(=O)/C=C/c2cc(ccc2F)Br C10665514
CC(=O)c1cccc(c1)NC(=O)[C@@H](c2ccccc2)Sc3ccc(cn3)C(F)(F)F C11266006
CC(C)c1cccc(c1NC(=O)COC(=O)Cc2ccc(cc2)Br)C(C)C C11445202
Cc1nc(cs1)CSc2ccccc2C(=O)Nc3ccc(cc3)OC(F)(F)F C11557862
c1ccc(cc1)Cn2cc(c(n2)c3ccccc3)CNC(=O)c4ccccc4C(F)(F)F C12023116
COc1ccc(cc1)[C@@H](c2ccccc2)NC(=O)CSc3ccc(cn3)C(F)(F)F C12608753
CCc1ccc(cc1)/C=C\2/C(=O)N(C(=S)S2)CCCC(=O)Nc3ccccc3Cl C13774518
C=CCN(CC=C)S(=O)(=O)c1ccc2c(c1)[C@@H]3C=CC[C@@H]3[C@@H](N2)c4ccc(cc4)F C14549708
C=CC[C@@H]1CC=C[C@H](N1C(=O)CC[C@@]2(CCC(=O)N2)Cc3cccs3)c4ccccc4 C15001486
CCc1ccccc1NC(=O)CN(C)C(=O)CSc2ccc(cc2C)Br C15558433
Cc1cc(ccc1SCC(=O)O[C@@H](C)C(=O)Nc2c(cccc2F)F)Br C15804220
C[C@@H](Cc1cn(c2c1cc(cc2)Br)CC(=C)C)NC(=O)/C=C/c3ccoc3 C16888708
Cc1ccccc1CS/C(=C(\C#N)/S(=O)(=O)c2ccccc2)/Nc3ccccc3C C20325137
CC(C)[C@H](c1cccs1)NC(=O)CSc2c3ccccc3nc(n2)C(F)(F)F C22068708
Cc1c(nc(o1)c2cccs2)CC(=O)Nc3ccccc3SCc4ccsc4 C22502093
c1ccc(c(c1)COC[C@@H](CSc2c3c(csc3ncn2)c4ccc(cc4)F)O)F C24096353
CCCc1ccc(cc1)[C@H](c2cccs2)NC(=O)c3cc(ccc3C)S(=O)(=O)C C24647759
Cc1cccc(c1C)NC(=O)CN(C)C(=O)c2ccccc2SCc3cccs3 C24739741
Cc1cc(c(c(c1)C)NC(=O)CS/C(=N/c2ccccc2)/N(C)Cc3ccccc3)C C32692151
CC[C@H](C(=O)NCc1ccccc1)OC(=O)C23C[C@H]4C[C@@H](C2)CC(C4)(C3)Br C24710591
CC[C@](C)(C(=O)N[C@@H](Cc1ccccc1)c2ccccc2)N3[C@@H](CC3=O)c4ccccc4 C36057990
Cc1ccc(c(c1)C)[C@@H](C(=O)NC(C)(C)C)N(c2cccc(c2)Cl)C(=O)CCS C36485453
C/C=C\[C@H](C(=O)NC(C)(C)CC(C)(C)C)N(c1cccc(c1)Cl)C(=O)CCS C36485778
C/C=C\[C@@H](C(=O)NC(C)(C)CC(C)(C)C)N(c1ccccc1Cl)C(=O)CCS C36545921
CC[C@H](C)c1ccccc1NC(=O)[C@@H](C)Sc2nn(c(=S)s2)c3ccccc3 C36801835
CCOC(=O)[C@H](c1cc(cc(c1)C)C)[C@@H]2C[C@@H](C=C2)NC(=O)c3cc(c(cc3F)F)F C37341670
Cc1cc(c(c(c1)C)NC(=O)COC(=O)CSc2ccc(cc2C)Br)C C03525520
Cc1cccc(c1NC(=O)[C@@H](C)OC(=O)/C=C/c2cccc(c2)Br)C(C)C C39591471
CCCCCCN(CCO)S(=O)(=O)c1ccc(cc1Br)Br C40691230
CCc1ccc(cc1)O[C@H](C)C(=O)NCc2csc(=S)n2CCc3ccccc3 C41009857
Cc1c(c(c(s1)NC(=O)CCCCl)C(=O)OC)c2ccc(cc2)Br C41011527
C[C@H](C(=O)NCCc1cccs1)Sc2c3cc(sc3ncn2)c4ccccc4 C57780763
C[C@H](c1[nH]c(=O)c2c(csc2n1)c3cccs3)SCCOc4ccccc4F C12689335
C[C@H](C(=O)Nc1ccc(cc1)Br)OC(=O)Cc2ccc(cc2)C(F)(F)F C11068983
c1cc(cc(c1)OCC(F)(F)F)NC(=O)CCC(=O)c2ccc(cc2)Br C58789041
c1ccc(c(c1)NC(=O)[C@@H]2CCCC[C@H]2C(=O)OCC(C(F)F)(F)F)Br C58838535
c1c(cc(cc1C(F)(F)F)NC(=O)[C@@H]2CCCC[C@@H]2C(=O)OCCF)C(F)(F)F C59010225
CCOc1ccc(cc1)NC(=S)N(Cc2ccc(cc2Cl)Cl)C[C@H]3CCCO3 C33715426
Cc1ccc(c(c1)OC)NC(=S)N(Cc2cccc(c2)Br)C[C@H]3CCCO3 C59060015
CN(C)c1ccc(cc1)CN(Cc2cccnc2)C(=S)Nc3cc(ccc3Cl)Cl C06287362
CN(C)c1ccc(cc1)CN(C[C@@H]2CCCO2)C(=S)Nc3ccc(c(c3)Cl)Cl C06287158
CCOc1ccccc1CN(C[C@H]2CCCO2)C(=S)Nc3ccc(cc3Cl)Cl C59187785
Cc1c(c(nc(n1)SC)C)CCC(=O)NCCc2ccc(c(c2)Br)F C59802297
CSCC[C@H](C(=O)OCc1cccc(c1)F)NC(=O)c2ccc(cc2Cl)Cl C23643268
C[C@@H]1CCc2c(sc3c2c(nc(n3)C4CC4)N5CCN(CC5)C(=O)CCCl)C1 C04218019
c1ccc(c(c1)CN2C(=O)/C(=C\c3ccc(o3)c4ccc(cc4)C#N)/SC2=O)F C04545318
CC(=O)Oc1cccc(c1)/C=C\2/C(=O)OC(=N2)c3ccc(cc3)I C00829651
CN(c1ccccc1)C(=O)c2ccc(c(c2)S(=O)(=O)N3CCCCC3)Br C01157116
CCn1c(=O)c2c3c(sc2nc1SCC(=O)N4CCCCC4)C[C@H](CC3)C C06549391
Cc1ccc(cc1)C2=NC3(CCN(CC3)S(=O)(=O)c4ccccc4)N=C2SC C07006427
Cc1c(c(c(c(c1C)C)S(=O)(=O)N2CCN(CC2)C(=O)C[C@@H]3CCC=C3)C)C C08095622
CCOc1cccc2c1oc(=O)c(c2)S(=O)(=O)c3ccc(cc3)Br C04483732
CC(=O)Oc1ccc(cc1)/C=C\2/C(=O)OC(=N2)c3ccccc3I C03373211
CC1CCN(CC1)C(=O)[C@H](C)Sc2nc3c(c(cs3)c4cccs4)c(=O)n2C C10867392
CC[C@@H]1CCCCN1C(=O)[C@H](C)Sc2nc3c(c(c(s3)C)C)c(=O)n2CC C11133200
c1ccc2c(c1)cccc2/C=C/C(=O)N3CCN(CC3)S(=O)(=O)c4cccc(c4)F C11239768
c1cc(ccc1c2nc(on2)Cn3cc(cn3)I)C(F)(F)F C12374750
C[C@]1([C@H]2[C@@]1(C(=O)Oc3c2c4ccccc4cc3)C(=O)c5ccco5)C(=O)c6ccccc6 C12384143
Cc1c(c(n(n1)Cc2c(cccc2Cl)Cl)C)/C=C/C(=O)N3C[C@@H](O[C@H](C3)C)C C12457463
CC(C)(C)c1ccc(cc1)/C=C\2/C(=O)N(C(=O)S2)CC(=O)c3ccc(cc3)C#N C12562479
Cc1c2c(nc3n(c2=O)CCCCC3)sc1C(=O)N(C)Cc4ccc(cc4)SC C12770492
C[C@@]1(CC1(Cl)Cl)C(=O)N2CCN(CC2)S(=O)(=O)c3ccc(cc3)C(C)(C)C C15689919
c1cc(c(cc1S(=O)(=O)N2CCN(CC2)C(=O)C[C@@H]3C[C@H]4CC[C@@H]3C4)Cl)Cl C15930797
c1c(c(cc2c1OCCO2)Br)CSc3nnc(o3)C4CCCCC4 C22892117
Cc1cc(c(n1c2ccc3c(c2)OCO3)C)/C=C(\C#N)/c4ccc(cn4)C(F)(F)F C22958681
Cc1cccn2c1nc(cc2=O)COC(=O)c3ccccc3I C23220996
Cc1c2c(nc3n(c2=O)CCC3)sc1C(=O)OCc4ccccc4C(F)(F)F C23648745
C[C@@H](c1nnc(o1)c2ccc(cc2)F)N3CCC[C@H](C3)c4nc5ccccc5s4 C12617717
Cc1ccc(cc1C)N([C@@H]2CS(=O)(=O)C=C2)S(=O)(=O)c3ccc(cc3)Cl C26920377
Cc1ccc(cc1C)N([C@H]2CS(=O)(=O)C=C2)S(=O)(=O)c3ccc(cc3)Cl C26920381
CC(C)(C)C1CCC(CC1)C(=O)N2CCN(CC2)S(=O)(=O)c3ccccc3F C07723204
Cc1ccc2c(c1)c(=O)c3c(o2)C(=O)N([C@H]3c4cccc(c4)Br)CCOC C35487109
C[C@H]1CCCCN1C(=O)[C@@H](C2CCCC2)N3CCN(CC3)C(=O)C4CCCCC4 C36250341
c1cc(sc1)[C@@H]2CCCN2C(=O)[C@H]3CCCN(C3)S(=O)(=O)c4ccc(cc4)F C36636447
CCc1ccc(s1)C(=O)N2CCN(CC2)S(=O)(=O)c3ccc(s3)Cl C04750604
CC[C@@H](C(=O)N(C)Cc1ccccc1)n2c(=O)c3c4ccccc4sc3c(n2)C C06799210
c1cc(ccc1c2nc(on2)[C@@H]3CC(=O)N(C3)c4ccc5c(c4)CCC5)C(F)(F)F C38913199
CSc1cccc(c1)N2C[C@@H](CC2=O)c3nc(no3)c4ccc(c(c4)F)Cl C38914500
c1cc(ccc1c2nc(on2)[C@H]3CC(=O)N(C3)Cc4cc(cc(c4)F)F)Br C38923059
CC(C)n1c2c(cccn2)cc(c1=O)C(=O)N3CCC(CC3)Cc4ccc(cc4)Cl C39305927
CCOc1ccccc1N2C(=O)[C@H]3[C@H](C2=O)C4(c5ccccc5C3c6c4cccc6)C(=O)C C00910827
Cc1cc(c2c(c1)c(c(o2)C(=O)N(Cc3ccc(cc3)F)[C@H]4CCS(=O)(=O)C4)C)C C40114846
Cc1ccc(s1)c2cc(c3cnn(c3n2)C(C)C)C(=O)N4CCC[C@H](C4)C(F)(F)F C45728113
C[C@@H](c1ccc(cc1)n2cncn2)N(C)C(=O)c3ccc(s3)c4ccc(cc4)F C46641992
CSc1nnc(s1)SCc2nc(no2)c3cc(cs3)Br C48705594
Cn1c2c(sc1=O)[C@@H](CC(=O)N2c3ccc(cc3)OC)c4ccc(cc4)SC C49545006
c1ccc2c(c1)C3c4ccccc4C2[C@@H]5[C@H]3C(=O)N(C5=O)CC(=O)OC6CCCCC6 C18157496
C[C@H]1C[C@@H](CN(C1)C(=O)CSc2nc3ccsc3c(=O)n2c4ccccc4)C C26089573
C[C@@H]1C[C@H](CN(C1)C(=O)CSc2nc3ccsc3c(=O)n2c4ccccc4)C C26089555
Cc1c(sc(n1)c2ccsc2)C(=O)N3CCN(CC3)c4ccc(cc4F)C(=O)C C16111564
CCCC(=O)/N=C\1/N([C@H]2CS(=O)(=O)C[C@H]2S1)c3ccc(c(c3)C(F)(F)F)Cl C32639408
c1ccc(c(c1)C2=C3C(=NC(=NC3=O)CSc4ccc5c(c4)OCCO5)SC2)Cl C40083678
c1cc(sc1S(=O)(=O)N2CCC(CC2)CC(=O)N3CCCCCC3)Cl C65061957
CCCC(=O)/N=C/1\N([C@H]2CS(=O)(=O)C[C@@H]2S1)c3cc(ccc3Cl)C(F)(F)F C09309689
CCC(CC)COC(=O)C1=C(NC(=O)N[C@H]1c2ccc(c(c2)Br)OC)C C00823553
CCC(=O)Nc1ccc(cc1C)NC(=O)CSc2c(cc3ccc(cc3n2)OC)C C00932993
Cc1ccc(cc1)[C@@]2(C(=O)N(C(=O)N2)CC(=O)N[C@@H](C)c3ccc(cc3)CC(C)C)C C04305269
CC[C@H](C)[C@@H](C(=O)Nc1nnc(s1)c2ccc(cc2)C)NC(=O)c3ccccc3C C06603737
CC[C@H](C)[C@H](C(=O)Nc1nnc(s1)c2ccc(cc2)C)NC(=O)c3ccccc3C C06603762
Cc1ccc(c(c1C)OC[C@@H](CN2C(=O)[C@@](NC2=O)(C)c3ccc(cc3)C(C)C)O)C C07206910
Cc1ccc(c(c1C)OC[C@H](CN2C(=O)[C@@](NC2=O)(C)c3ccc(cc3)C(C)C)O)C C07206912
CCOc1cc(ccc1OCc2ccc(cc2)C)[C@H]3C(=C(NC(=S)N3)C)C(=O)OC C00956980
CC(=O)Nc1cccc(c1)NC(=O)CSc2nc(c(o2)c3ccccc3)c4ccccc4 C08755365
Cc1ccc(c(c1)C)NS(=O)(=O)c2cccc(c2)C(=O)N/N=C/c3ccc(cc3)SC C08778901
Cc1ccc(cc1)NC(=O)c2c(c(c(s2)NC(=O)Cc3ccc(cc3)Cl)C(=O)OC)C C00871538
Cc1ccc(c(c1)C)OCC(=O)N/N=C(\C)/CC(=O)Nc2ccccc2c3ccccc3 C09763084
CC(C)[C@H](C(=O)N/N=C/c1ccc(cc1)N(C)C)NC(=O)c2ccc(cc2Cl)Cl C09886523
Cc1ccccc1C(=O)NNC(=O)CCc2nc(c(o2)c3ccccc3)c4ccccc4 C10419130
Cc1ccc(cc1)c2nc(cs2)CSc3nnc(n3N)Cc4ccc(cc4)OC C10921421
C/C(=C\c1ccccc1)/C=N/NC(=O)c2ccccc2NS(=O)(=O)c3cccs3 C12532535
c1cc(ccc1CCC(=O)Nc2nc(cs2)c3ccc4c(c3)CCC(=O)N4)OC(F)F C12888714
Cc1ccc(cc1C)NC(=S)N/N=C/c2c(nc(s2)N3CCOCC3)c4ccccc4 C03228899
c1ccc(cc1)Nc2nnc(s2)SCC(=O)Nc3ccc(cc3)OC(F)(F)F C15280342
CCOC(=O)Cc1csc(n1)NCC(=O)Nc2c(cc(cc2Cl)Cl)Cl C15587401
CCCNC(=O)[C@H](C)Sc1nnc(n1c2cccc(c2)C)c3c[nH]c4c3cccc4 C16071586
Cc1ccc(cc1Cl)Nc2nnc(s2)SCC(=O)c3ccc(cc3)NC(=O)C C16325405
COc1ccc(cc1)NC(=O)[C@@H](c2ccccc2)Sc3[nH]c(nn3)c4ccccc4F C16816646
C[C@H](C(=O)Nc1ccc(c(c1)F)F)Sc2nnc(s2)Nc3cccc(c3)OC C17110736
C[C@H](C(=O)Nc1ccccc1Sc2ccccc2)Sc3nnc(o3)c4ccc[nH]4 C18454759
CCOC(=O)CC1=CC(=Nc2ccccc2N1)SCC(=O)Nc3ccc(c(c3)C)C C21152641
Cc1cccc(c1)NC(=O)c2ccccc2NC(=O)CCc3ncc(o3)c4ccc(cc4)F C22241756
Cc1ccc(cc1S(=O)(=O)Nc2cccc(c2)C(=O)N[C@@H](C)[C@@H]3CCCO3)C(C)(C)C C23196281
CCCCCC[C@@]1(C(=O)N(C(=O)N1)CC(=O)Nc2ccc(cc2F)Br)C C23656735
C[C@@H](c1[nH]c(=O)c2ccccc2n1)N[C@H](Cc3ccc(cc3)OC)c4ccc(cc4)OC C16694978
CC[C@H](C)[C@@H](C(=O)Oc1ccc2c(c1)occ(c2=O)Oc3ccc(cc3Cl)Cl)N C26772129
CCc1cccc2c1[nH]cc2C(=O)[C@H](c3ccccc3)Sc4nnc(o4)c5ccc[nH]5 C28131170
Cc1ccccc1C(=O)N[C@@H](CC(C)C)C(=O)Nc2ccc(cc2)c3cn4ccsc4n3 C29794713
CCOc1ccc(cc1)c2nc(c(s2)C(=O)Nc3ccc(cc3)C(=O)NC(C)(C)C)C C31908800
Cc1ccc(cc1F)C(=O)/N=C(\NCc2c(nn(c2C)C)C)/Nc3ccc(cc3)C(C)C C32972656
c1ccc(cc1)C(=O)c2cc(ccc2NC(=O)CSc3[nH]nc(n3)c4cccs4)Cl C03349335
CCN(c1ccc(cc1)[C@@](C(=O)OC)(C(F)(F)F)O)C(=O)Nc2ccc(cc2)Cl C03062690
Cc1ccc(cc1)[C@@H](C(=O)NC(C)(C)C)N(Cc2ccco2)C(=O)c3ccccc3O C36498019
C[C@@H](C(=O)N(C)Cc1cccc(c1)F)Sc2nnc(n2N)c3ccc(cc3)C(C)(C)C C36775130
C[C@@H](C(=O)Nc1ccc(cc1)OC(F)F)Sc2nnc(s2)NC3CCCCC3 C28936592
C[C@@H](C(C)C)NC(=O)c1csc(n1)CN(C(C)C)C(=O)Nc2ccc(cc2)C(C)C C04374281
CCOc1cc(ccc1O)/C=C/2\C(=O)C(=C(S2)Nc3ccc(cc3)C)C(=O)OCC C40407917
CC(C)c1ccc(cc1)[C@@H](C(C)C)NC(=O)CN2C(=O)[C@@](NC2=O)(C)c3ccccc3 C08502550
Cc1ccc(cc1C)[C@H](C)NC(=O)COC(=O)c2c(cc(s2)NC(=O)C(C)(C)C)C C45800406
CC(C)CC(=O)Nc1ccc(cc1)NC(=O)Cn2c3ccccc3nc2SC(F)F C45914928
C[C@@H](C(=O)Nc1cccc(c1)NC(=O)/C=C/c2ccc(s2)c3ccccc3)n4cccn4 C46666074
c1ccc(c(c1)NC(=O)Cc2csc(n2)Nc3ccc(cn3)Cl)OC(F)(F)F C49460635
CCc1cc2c(cc(=O)oc2cc1O)CNc3ccc(c(c3)Cl)OCc4ccccn4 C60168517
CCc1cccc(c1)NC(=O)c2cn(cn2)Cc3ccc(cc3)NC(=O)c4ccccc4F C49422081
CC[C@@H](C(=O)Nc1ccc(cc1)F)SC2=Nc3ccccc3NC(=C2)CC(=O)OC C64869576
CCOC(=O)c1c(csc1NC(=O)C[NH2+]Cc2ccccc2)c3ccc(cc3)C C01930733
CCOC(=O)c1c(csc1NC(=O)C[NH2+]CCc2ccccc2)c3cccs3 C03289389
Cc1ccc(cc1)[C@H](c2c(c(sc2NC(=O)c3ccco3)C)C)Nc4cccc[nH+]4 C05739411
C[C@H]1CCC[C@@H](N1S(=O)(=O)c2ccc(cc2)NC(=O)C[NH2+]C3CCCCC3)C C04897806
CCC[NH2+][C@@H](c1ccccc1)C(=O)Nc2c(cc(s2)c3ccccc3)C(=O)OCC C06586474
Cc1ccc(cc1)NC(=O)C[NH+](C)Cc2[nH]c(=O)c3c(csc3n2)c4ccccc4 C07487035
CCc1ccc(cc1)[C@@H](c2cccc(c2)F)[NH2+]CC(=O)Nc3ccnn3C4CCCC4 C07715601
CC(C)Cc1ccc(cc1)[C@H](C(C)C)[NH2+]CC(=O)Nc2ccc(cc2)C(=O)N(C)C C07875376
c1cc(cc(c1)F)c2ccnc(n2)N[C@H]3CO[C@H]4[C@@H]3OC[C@@H]4[NH2+]CC5CCCCC5 C08296240
Cc1c(c(n(n1)CC(C)C)Cl)C[NH2+][C@H](CCSC)c2[nH]c3ccccc3n2 C08345220
CCOC(=O)c1c2c(sc1NC(=O)Cc3cccs3)C([NH2+]C(C2)(C)C)(C)C C10061668
Cc1ccccc1C[NH+]2C[C@@H](C[C@H]2C(=O)NC(C)C)Sc3[nH]c4ccccc4n3 C11911523
Cc1ccccc1c2c(cn(n2)c3ccc(cc3F)F)C[NH2+]CCc4c([nH]nc4C)C C12587319
Cc1ccc(c(c1)[C@@H](C)[NH2+]CC(=O)Nc2ccc3c(c2)OC4(O3)CCCCC4)OC C12792826
Cc1ccc(c(c1)[C@H](C)[NH2+]CC(=O)Nc2ccc3c(c2)OC4(O3)CCCCC4)OC C12792829
CCc1ccc(cc1)[C@H](CNC(=O)[C@H](C(C)C)NC(=O)Cc2ccccc2)[NH+](C)C C12909409
CCc1ccc(cc1)[C@H](CNC(=O)[C@@H](C(C)C)NC(=O)Cc2ccccc2)[NH+](C)C C12909419
Cc1ccc(cc1)NC(=S)N(CCC[NH+](C)C)Cc2cc3c(cc(cc3[nH]c2=O)C)C C06245240
COc1cc(c(cc1OC)Cl)[C@@H](c2cc(c3cccnc3c2O)Cl)Nc4cccc[nH+]4 C06395441
C[C@H](c1ccc2c(c1)CCCC2)[NH2+]CC(=O)Nc3cc(ccc3n4cncn4)Cl C14086791
C[C@@H](C(=O)Nc1ccccc1c2ccccc2)[NH+](C)CC(=O)Nc3cccc4c3cccc4 C14197879
c1ccc(cc1)Oc2ccc(cc2)NC(=S)NC[C@H](c3ccco3)[NH+]4CCCC4 C16239134
C[C@@H](C(=O)Nc1ccccc1SC)[NH+](C)CC(=O)Nc2ccc(c(c2)C(F)(F)F)Cl C16625612
Cc1cc(cc(c1)NC(=O)N[C@@H](CCC(C)C)c2c3c(sc2n4cccc4)C[NH+](CC3)C)C C20532152
CC(C)[C@H](C(=O)NCC1(CCCCCC1)[NH+](C)C)NC(=O)c2c(cccc2F)F C21200547
Cc1ccc(cc1)CN(CCCN2CCOCC2)C(=S)NC3CC([NH2+]C(C3)(C)C)(C)C C21263254
CC(C)[C@@H](C(=O)NCC[NH+](C(C)C)C(C)C)NC(=O)C12CC3CC(C1)CC(C3)C2 C23179686
C[C@@H](C(=O)Nc1ccc(cc1)C(F)(F)F)[NH2+]CC2(CCCCC2)N3CCOCC3 C23994632
CCc1ccc(cc1)[C@H](CNC(=O)CCNC(=O)C23CC4CC(C2)CC(C4)C3)[NH+](C)C C32424849
CCc1cc2c(cc(=O)oc2cc1O)C[NH2+][C@@H](c3ccc4c(c3)OCCO4)C(C)C C32759546
CCCCc1c(c(c(n1CC[NH+]2CCCCC2)C)C(=O)N)c3ccc(cc3)N(C)C C33702074
CC(=C)CSc1nc(c2c3c(sc2n1)CCCC3)N4CC[NH+](CC4)CC(=O)N C34756084
CC[C@@H](C)CNC(=O)[C@H]1CSC2([NH2+]1)CCN(CC2)C(=O)C[C@@H](C)CC(C)(C)C C35374618
CC[C@H](C)CNC(=O)[C@H]1CSC2([NH2+]1)CCN(CC2)C(=O)C[C@@H](C)CC(C)(C)C C35374622
Cc1cc(c(/c(=[NH+]/c2ccccc2SCC(=O)Nc3ccccc3)/o1)C(=O)C)O C35682767
Cc1ccc(c(c1)C)c2csc3c2c(=O)[nH]c(n3)C[NH+](C[C@](C)(C=C)O)C4CC4 C35746421
CC(C)C[NH+](Cc1[nH]c(=O)c2c(csc2n1)c3ccccc3)C[C@H](CCC=C)O C35747170
CCC[NH+](Cc1[nH]c(=O)c2c(csc2n1)c3ccccc3C)C[C@@H](CCC=C)O C35747255
C[C@@H](C(=O)NC1(CCCCC1)C#N)[NH+](C)CC(=O)Nc2ccc(c(c2)Cl)Cl C08231129
Cc1c(c(=O)oc2c1cc(c(c2C[NH2+]Cc3ccc(cc3OC)OC)O)Cl)C C06756789
CCOC(=O)[C@H]1C(=c2ccccc2=[NH+]1)NC(=S)Nc3ccc(cc3)C(F)(F)F C39360941
CC(C)S(=O)(=O)c1ccc(c(c1)c2ccccc2O)N3CC[NH2+][C@H](C3)Cc4ccccc4 C39530274
CCCC[C@@H](C)C(=O)N1C[C@H](C2(C1)CC[NH2+]CC2)C(=O)N[C@@H]3CCC[C@@H]([C@@H]3C)C C39637439
COc1ccc(cc1)C(=O)N/C(=C/C2=c3ccccc3=[NH+]C2)/C(=O)Nc4ccccc4 C39698534
c1ccc(cc1)/C=C(/C(=O)N/N=C/C2=c3ccccc3=[NH+]C2)\NC(=O)c4ccccc4 C39935147
CC(C)CNC(=S)NC[C@H]1C[C@H]2CC[NH+]1C[C@@H]2c3cc(nn3C)C4CCCC4 C43526012
CCN1CCC(CC1)[NH2+][C@@H]2C[C@H](N(C2)CC(c3ccccc3)c4ccccc4)C(=O)NC(C)C C23361717
CC[C@]1(NN(C(=[NH+]1)SCC(=O)Nc2nc3ccccc3s2)c4ccccc4)C C59564856
C[C@@H](c1ccc(cc1)OCC(F)(F)F)NC(=O)NC[C@H](c2cccs2)[NH+](C)C C60063946
CCN(c1ccccc1)C(=O)c2cccc(c2)NC(=O)C[NH2+]CCC3=CCCCC3 C66214473
CC1=NC2=C([C@H](C1C(=O)OC(C)C)c3ccc(cc3OC)OC)C(=O)C[C@H](C2)c4ccc(cc4)OC C04067619
CCOc1ccc(cc1)S(=O)(=O)N(C)c2ccc(cc2)OCC(=O)Oc3ccc(c(c3)C)Cl C03332466
COc1ccc(cc1)OCc2nnc(n2c3ccccc3)SCc4cc(cc5c4OCOC5)Cl C08826321
CCCCN(C)S(=O)(=O)c1ccc(cc1)C(=O)/N=c\2/n(c3c(cccc3s2)F)CCOC C09078917
Cc1c(c(on1)C)COC(=O)c2cccc(c2)S(=O)(=O)N(CC=C)c3cccc(c3)C(F)(F)F C09125345
CCN(CC)S(=O)(=O)c1ccc(cc1)C(=O)N(c2nc3ccc(cc3s2)C)/N=C/c4cccs4 C09149343
Cc1ccc(cc1)C2=NN([C@@H](C2)c3ccco3)C(=O)CSc4nnc(n4CC=C)c5ccccc5 C09448378
CCOC(=O)c1c(c2c(s1)nc(n(c2=O)Cc3ccccc3OC)SCC(=O)C(C)(C)C)C C03010603
CCOC(=O)c1c(c2c(s1)nc(n(c2=O)Cc3ccc(cc3)OC)SCC(=O)C(C)(C)C)C C03010604
CC(C)(C)OC(=O)CSC1=N/C(=C\c2ccc(cc2)OC)/C(=O)N1c3ccc(cc3)OC(F)F C09501517
C[C@@H](C(=O)N(C)C1CCCCC1)Sc2nnc(n2c3ccc(c(c3)OC)OC)c4ccccc4 C09661780
CCn1c(nnc1SCc2nnc(o2)c3ccc(cc3)Cl)COc4ccc5c(c4)CCCC5 C09699088
CCN(CC)S(=O)(=O)c1ccc(cc1)C(=O)/N=c\2/n(c3c(s2)cccc3Cl)CCOCC C09765155
CCc1ccc2c(c1)s/c(=N/C(=O)CCCS(=O)(=O)c3ccc(cc3)C)/n2CC(=O)OCC C09475873
C=CCN(CC=C)S(=O)(=O)c1ccc(cc1)C(=O)N(Cc2ccco2)c3nc4ccccc4s3 C10526984
Cc1ccc(cc1C)c2cnc(o2)CCC(=O)OCc3csc(n3)N(c4ccccc4F)C(=O)C C12267498
CCOC(=O)Cn\1c2cc(cc(c2s/c1=N\C(=O)CCCS(=O)(=O)c3ccc(cc3)C)C)C C12630342
c1ccc(cc1)S(=O)(=O)Cc2ccc(o2)C(=O)OCC(=O)N(C3CCCCC3)C4CCCCC4 C13102158
CCOc1ccc(cc1)n2c(nnc2SCC(=O)N(CC#N)c3ccccc3)c4cccc(c4)C C09163003
CC[C@]1(Cc2ccccc2-c3c1c(=O)n4c(n3)n(nc4SCC(=O)OCC)Cc5ccccc5)C C15839550
CCCC1=NC2=C([C@@H](C1C(=O)OCC)c3ccccn3)C(=O)[C@@H]([C@H](C2)c4ccccc4)C(=O)OCC C16319950
CCN(CC)C(=O)CSc1c2c(nc(n1)c3ccc(cc3)OCC)Oc4c(cccc4OC)C2 C09859593
Cc1ccc(c(c1)C)N(c2nc(cs2)COC(=O)c3c(nn(c3C)Cc4ccccc4)C)C(=O)C C22621530
Cc1cc(cc2c1nc(s2)N(C[C@H]3CCCO3)C(=O)/C=C/c4cc(c(c(c4)OC)OC)OC)Cl C22888074
CCOc1cc(cc(c1OCC)OCC)C(=O)N(Cc2ccco2)c3nc4ccc(cc4s3)F C22896558
C=CCn1c(=O)c2ccccc2n3c1nnc3SCC(=O)N(Cc4ccccc4)c5ccccc5 C24763284
Cc1nc(cs1)Cc2nnc(o2)SCc3c(c(c4ccccc4n3)c5ccccc5)C(=O)OC C26497541
CC(C)CCn1c(=O)c2ccccc2n3c1nnc3SCC(=O)N(C)Cc4ccc(s4)Cl C29812237
CCOC(=O)[C@@H]1CCCN(C1)C(=O)CSc2nnc(n2CC(C)C)c3ccc(cc3Cl)Cl C29813165
CCOc1ccc(cc1)c2nc(c(o2)C)CSc3nc4ccccc4c(=O)n3Cc5cccnc5 C32984832
CCCN(CCC)C(=O)c1ccc(cc1)CSc2nc(cc(n2)Cl)N3CCC4(CC3)OCCO4 C00738107
CC[C@@H](c1nc2ccccc2c(=O)n1c3cccc(c3)C)N(CCOC)C(=O)COc4ccccc4 C35067860
CCN(CC)C(=O)c1coc(n1)COc2ccc3c(c2)[C@H](N(CC3)C(=O)C(C)(C)C)c4cccc(c4)F C35863331
Cc1ccc(cc1)S(=O)(=O)N(Cc2c(noc2N3CCOCC3)c4cccc(c4)C)CC(C)C C36314388
Cc1c(c(n(n1)c2ccccc2)OC(=O)c3cc(c(c(c3)OC)OC)OC)Sc4ccccc4 C02718492
CCOc1cc(ccc1OCCC(C)C)[C@H]2c3c(=O)c4c(cc(cc4oc3C(=O)N2CCOC)C)C C38594105
CCCN1C(=O)C(=Cc2cn(nc2c3ccc(cc3)OCC(C)C)c4ccccc4)C(=C(C1=O)C#N)C C38603390
CC\1=C(C(=O)N(C(=O)/C1=C\c2cn(nc2c3ccc(cc3)OCC(C)C)c4ccccc4)CC(C)C)C#N C38605492
CCc1cccc(c1n2c(nnc2SCC(=O)[C@H]3C(=C(C(=N3)C)C(=O)C)C)c4cccnc4)CC C03587976
CCON1C[C@@](N(C1=O)CC2(CCN(CC2)S(=O)(=O)C(C)C)C3CCCCC3)(C)CC(C)C C39487861
CCOc1cccc(c1)c2c3cc(c(cc3cc(c2C(=O)OCC)Cn4cncn4)OC)Br C39502418
CCOc1cc2cc(c(c(c2cc1SC)c3cccc(c3)OC)C(=O)OCC)Cn4cncn4 C39502777
CCOc1ccc(cc1OC)c2nc(cs2)COC(=O)/C=C/c3c(nc4n3ccs4)Cl C39608185
CCOc1cc(ccc1OCCC(C)C)[C@@H]2c3c(=O)c4cc(cc(c4oc3C(=O)N2CCOC)C)C C39910334
CCCOc1ccc(cc1OCC)[C@H]2c3c(=O)c4cc(cc(c4oc3C(=O)N2C[C@@H]5CCCO5)C)C C40041690
CCCOc1ccc(cc1OCC)[C@H]2c3c(=O)c4cc(ccc4oc3C(=O)N2Cc5ccco5)CC C40042746
CCc1ccc2c(c1)c(=O)c3c(o2)C(=O)N([C@@H]3c4ccc(c(c4)OC)OCC(C)C)C[C@H]5CCCO5 C40043221
CCCOc1ccc(cc1OCC)[C@H]2c3c(=O)c4ccc(c(c4oc3C(=O)N2Cc5ccco5)C)C C40065761
CCOc1cc(ccc1OCC=C)[C@H]2c3c(=O)c4ccc(c(c4oc3C(=O)N2Cc5ccco5)C)C C40065809
CC(C)OC(=O)[C@H]1[C@H]2c3ccccc3C=NN2C(=C1C(=O)OC(C)C)C(=O)c4ccc(cc4)Cl C43191223
COc1ccc(cc1)C(=O)[C@H]2[C@@H](C([C@H]3[NH+]2C=Cc4c3cccc4)(C#N)C#N)c5ccc(cc5)SC C08448648
COc1ccc(cc1)S(=O)(=O)N=S2CCN(CC2)c3c(cc(c[nH+]3)C(F)(F)F)Cl C08648417
C[C@H]1CCN(c2ccccc2S1)C(=O)CSc3c4ccccc4nc(n3)C[NH+]5CCOCC5 C08735887
C[C@@H]1Cc2ccccc2N1C(=O)[C@@H](C)Sc3nnc(n3c4ccc(cc4)F)[C@@H](C)[NH+](C)C C09205472
Cc1cc(nc(n1)Sc2c3c(csc3nc(n2)C[NH+]4CCOCC4)c5cccs5)C C09365076
Cc1cc(c2c(c1)sc(n2)N(CC[NH+]3CCOCC3)C(=O)c4nc5ccccc5s4)C C10047106
C[NH+](C)CCN(c1nc2cc3c(cc2s1)OCCO3)C(=O)c4ccc(cc4)Br C10065986
C[NH+](C)CCN(c1nc2cc3c(cc2s1)OCCO3)C(=O)c4ccccc4I C10066030
C[NH+](C)CCCN(c1nc2cc3c(cc2s1)OCCO3)C(=O)c4cccc(c4)C(F)(F)F C10068222
Cc1ccc(cc1)SCCC(=O)N(CC[NH+]2CCOCC2)c3nc4c(s3)cccc4SC C10813819
CC[NH+](CC)CCN(c1nc2ccc(cc2s1)Br)C(=O)c3ccc(cc3)C#N C12140845
C[NH+](Cc1ccc2ccccc2c1)Cc3nnc(n3c4cccc(c4)Cl)SCc5ccncc5 C11790985
Cc1c2ccc(cc2nc(n1)N3CCC[C@H](CC3)[NH+](C)[C@@H](C)c4cccs4)S(=O)(=O)C C12208741
C[C@@H]1CCc2c(sc3c2c(nc(n3)C[NH+]4CCOCC4)N(C)Cc5c(cccc5Cl)F)C1 C03440596
CC[NH+]1CCCC[C@H]1C(=O)N2CCc3c(cc(c(=O)n3Cc4cccnc4)c5ccc(c(c5)C)F)C2 C14530701
c1ccc(cc1)[C@H]2CN(C[C@H]2C[NH+]3CCC4(CC3)C[S@](=O)c5c4cccc5)S(=O)(=O)c6ccccc6 C29222708
Cc1ccc(cc1)Cn\2cccc/c2=[NH+]\C(=O)c3ccc(c(c3)S(=O)(=O)N4CCCCC4)C C29386244
Cc1ccc(cc1S(=O)(=O)N2CC[NH+](CC2)C3CCCCC3)c4cc(on4)C(F)(F)F C33173390
COCC[NH+](Cc1ccc(cc1)Cl)Cc2cc(=O)n3c(csc3n2)c4ccc(cc4)F C33268813
c1ccc(cc1)[C@@H]2c3ccsc3CC[NH+]2CC(=O)N4CCN(CC4)C(=O)c5ccc(cc5)C(F)(F)F C34787140
c1ccc(cc1)[C@@H]2c3ccsc3CC[NH+]2CC(=O)N4CCN(CC4)S(=O)(=O)c5ccc(cc5)Cl C34788950
C[C@H]1CN(CCN1C(=O)C(C)(C)C)C(=O)C[NH+]2CCc3c(ccs3)[C@@H]2c4ccc(cc4)OC C34829635
Cc1ccc(cc1)[C@H]2c3ccsc3CC[NH+]2CCC(=O)N4CCN([C@@H](C4)C)C(=O)c5ccco5 C34830161
Cc1ccccc1[C@H]2c3ccsc3CC[NH+]2CCC(=O)N4CCN([C@@H](C4)C)C(=O)c5ccco5 C34830265
Cc1ccccc1[C@H]2c3ccsc3CC[NH+]2[C@@H](C)C(=O)N4CCN(CC4)C(=O)CC(C)(C)C C34830327
C[C@H](C(=O)N1CCN(CC1)C(=O)Cc2cccs2)[NH+]3CCc4c(ccs4)[C@@H]3c5ccccc5 C35938639
Cc1ccccc1[C@H]2c3ccsc3CC[NH+]2CCC(=O)N4CCN([C@@H](C4)C)C(=O)C(C)(C)C C35938741
C[NH+](C)CCN(c1nc2cc3c(cc2s1)OCCO3)C(=O)c4ccc(s4)Br C09604069
CCc1ccc2c(c1)sc(n2)N(CCCn3cc[nH+]c3)C(=O)c4ccc(o4)Br C38847759
Cc1cc(cc2c1nc(s2)N(CCCn3cc[nH+]c3)C(=O)c4ccc(cc4)Br)Cl C38848460
C=CCn1c(nnc1S[C@@H]2C(=c3cc(ccc3=[NH+]C2=O)Cl)c4ccccc4)c5ccncc5 C39237652
Cc1cccc2=C[C@@H](C(=O)[NH+]=c12)CN(C3CCCC3)S(=O)(=O)c4ccccc4Br C39325307
Cc1c2ccc(cc2nc(n1)N3CCC[C@@H](CC3)[NH+](C)[C@@H](C)c4cccs4)S(=O)(=O)C C39394426
C[C@@H](c1ccccc1F)[NH+](Cn2c(=S)n(c(n2)c3cccnc3)Cc4ccccc4)C5CC5 C40158180
C[NH+](C)CCN(c1nc2ccc(cc2s1)Br)C(=O)c3cnc4ccccc4n3 C36642462
CCn1c2c(c(n1)C(=O)N3CCN(CC3)C)C[C@H](CC2)[NH+](C)CC45CC6CC(C4)CC(C6)C5 C14536402
COc1cccc(c1)[C@H]2[C@@H]3C(=c4ccccc4=[NH+]3)C[C@@H]5N2C(=O)CN(C5=O)CCc6ccccc6F C63136849
COc1cccc(c1)[C@@H]2[C@H]3C(=c4ccccc4=[NH+]3)C[C@@H]5N2C(=O)CN(C5=O)CCc6ccccc6F C63136851
CCOc1ccccc1[C@@H]2[C@H]3C(=c4ccccc4=[NH+]3)C[C@@H]5N2C(=O)CN(C5=O)Cc6ccc(cc6)F C63140578
COc1ccccc1[C@@H]2[C@@H]3C(=c4ccccc4=[NH+]3)C[C@@H]5N2C(=O)CN(C5=O)CCc6ccccc6 C63140911
COc1ccc(cc1)c2ccnc(n2)SCC(=O)N3CCC4=c5ccccc5=[NH+][C@H]4[C@@H]3C(F)(F)F C63150956
C[C@@]12[C@@H]3C(=c4ccccc4=[NH+]3)[C@H](CN1C(=O)CN(C2=O)CCc5ccc(cc5)Cl)c6ccc(cc6)OC C63372305
c1ccc2=[NH+]CC(=c2c1)CCN3[C@@H](C4=C(N=N[C@H]4C3=O)c5ccc(cc5)Br)c6ccccn6 C63561153
c1ccc2=[NH+]CC(=c2c1)CCN3[C@H](C4=C(N=N[C@H]4C3=O)c5ccc(cc5)Br)c6ccccn6 C63561156
c1ccc2=[NH+]CC(=c2c1)CCN3[C@@H](C4=C(N=N[C@@H]4C3=O)c5ccc(cc5)Br)c6cccnc6 C63561250
Cc1ccc(cc1)[C@@H]2[C@@H]3C(=c4ccccc4=[NH+]3)CCN2C(=O)c5cc(c(c(c5)OC)OC)OC C63697343
Cc1ccc(cc1)[C@H]2[C@@H]3C(=c4ccccc4=[NH+]3)CCN2C(=O)c5cc(c(c(c5)OC)OC)OC C63697346
Cc1ccc(cc1)[C@@H]2[C@H]3C(=c4ccccc4=[NH+]3)CCN2C(=O)c5cc(c(c(c5)OC)OC)OC C63697348
Cc1ccc(cc1)[C@H]2[C@H]3C(=c4ccccc4=[NH+]3)CCN2C(=O)c5cc(c(c(c5)OC)OC)OC C63697351
COc1ccc(cc1OC)C(=O)N2CCC3=c4ccccc4=[NH+][C@H]3[C@@H]2c5ccc(cc5)SC C63697496
CCCS(=O)(=O)c1c2c(cc(cn2c(c1S(=O)(=O)CCC)C(=O)c3ccc(cc3)F)C)C C00714518
CCOC(=O)c1cnc(nc1[C@H](C#N)c2nc(cs2)c3ccc(cc3)Br)SC C03188598
c1ccc(cc1)n2c(nnc2SCC(=O)N(CCC#N)c3ccccc3)c4ccc(cc4)Cl C08641585
Cc1ccc(cc1)S(=O)(=O)c2c(sc(n2)SCC(=O)c3ccccc3)N4CCOCC4 C09222797
CCCN(CCC)c1c(c(=O)n2cccc(c2n1)C)/C=C\3/C(=O)N(C(=S)S3)C4CCCC4 C09346002
c1ccc(cc1)CN([C@H]2CCS(=O)(=O)C2)C(=O)c3c(c4ccccc4o3)COc5ccccc5 C09349497
Cc1cc(cc(c1)N(CCC#N)C(=O)CSc2nnc(o2)c3ccccc3Br)C C09442218
CCOc1ccc2c(c1)sc(n2)N(Cc3ccccc3)C(=O)c4ccccc4S(=O)(=O)CC C09525264
Cc1ccc(cc1)n2c(nnc2SCC(=O)N(CCC#N)c3ccccc3)Cc4cccs4 C03355734
CCSc1ccc(cc1)CC(=O)N(Cc2ccccn2)c3nc4c(ccc(c4s3)OC)OC C09565746
CCOC(=O)CSc1nc2c(c(=O)n1c3ccccc3)sc(=S)n2CCc4ccccc4 C09775489
CCc1cccc2c1nc(s2)N(Cc3ccccc3)C(=O)CCS(=O)(=O)c4ccc(cc4)OC C10031106
CS(=O)(=O)c1cccc2c1nc(s2)N(CCc3cccs3)C(=O)COc4ccccc4 C10097619
CCc1cccc2c1nc(s2)N(C[C@H]3CCCO3)C(=O)c4cccc(c4)S(=O)(=O)C(C)C C10882635
Cc1ccc(cc1)SCCC(=O)N(C[C@@H]2CCCO2)c3nc4c(ccc(c4s3)OC)OC C11143614
C=CCn1c(=O)c2c(csc2nc1SCC(=O)N(CC#N)c3ccccc3)c4cccs4 C11380349
CN([C@@H](Cc1ccccc1)C2CCN(CC2)C(=O)c3c4c(cs3)CCCC4)C(=O)Cn5cccn5 C11788204
Cc1cc(c(n1CC=C)C)C(=O)COC(=O)c2cc3c(nn(c3s2)Cc4ccccc4Cl)C C12638017
CC(=O)N(c1ccccc1F)c2nc(cs2)CSc3nc4ccsc4c(=O)n3CC=C C12639002
Cc1cccc(c1)c2c(cc3ccc(cc3n2)Cl)CN(CCCN4CCCC4=O)C(=O)[C@@H]5CCCO5 C12247688
Cc1cc(c(n1c2ccc3c(c2)OCO3)C)C(=O)COC(=O)CCSc4ccc(cc4)Cl C02637849
c1cc(ccc1C(=O)OC[C@@H]2CCCO2)OC(=O)COc3ccc(cc3Cl)Br C14838329
c1ccc(cc1)[C@@H](C(=O)OCc2cccc(c2)S(=O)(=O)N3CCOCC3)Sc4ccccc4 C15969803
CC1=NC2=C([C@H](C1C(=O)OCCOc3ccccc3)c4cccnc4)C(=O)C[C@@H](C2)c5ccccc5 C12384623
CCOc1ccc2c(c1)sc(n2)N(CCN3CCOCC3)C(=O)CSc4ccc(cc4)C C20743301
Cc1c(c(n(n1)Cc2ccccc2Cl)C)/C=C/C(=O)N(C)Cc3nc4ccccc4n3C(F)F C23880746
Cc1ccc(c(c1)C)N(c2nc(cs2)COC(=O)CCC(=O)c3cc(sc3C)C)C(=O)C C24164305
CCc1c(sc2c1c(=O)n(c(n2)SCc3coc(n3)c4cccs4)C[C@H]5CCCO5)C C24875826
CCN(Cc1ccccc1)C(=O)[C@H](C)Sc2nnc(n2c3ccc(c(c3)C)C)c4ccncc4 C24968910
CCCCCCN1C(=O)/C(=C/c2c(c(c(=O)n(c2N3CCC[C@@H](C3)C)C)C#N)C)/SC1=S C33812046
CC[C@@H](c1nc2ccccc2c(=O)n1c3ccc(cc3)C)N(CCOC)C(=O)c4ccccc4F C35060310
CCCCN(CC(=O)N1c2ccccc2-n3cccc3[C@@H]1c4ccco4)C(=O)c5cccc(c5)F C35228704
CCC(=O)N(Cc1ccco1)CC(=O)N2CCc3c(ccs3)[C@@H]2COc4ccc(cc4)Cl C35742003
Cc1c(c(n(n1)c2ccccc2)Oc3ccc(cc3F)F)CN(C[C@H]4CCCO4)C(=O)C5CCC5 C35976330
CCN(Cc1cnc(n1Cc2ccccc2)S(=O)(=O)Cc3ccc(cc3)C)C(=O)c4ccccc4 C36030454
Cc1cccc(c1)CS(=O)(=O)c2ncc(n2C3CCCCC3)CN(CC4CC4)C(=O)C(C)C C36030629
Cc1ccc(cc1)OC[C@H]2c3ccsc3CCN2C(=O)CN(Cc4ccco4)C(=O)CC(C)C C36119840
CCN(CC)C(=O)Cn1c(=O)c2c(csc2n(c1=O)Cc3cc(ccc3C)C)c4ccccc4 C37639098
C[C@@H](C(=O)N(C(C)C)C(C)C)Sc1nc2c(c3c(s2)CCCC3)c(=O)n1C[C@@H]4CCCO4 C16861127
CCOc1ccc(cc1)CN([C@@H]2CCS(=O)(=O)C2)C(=O)[C@@H](C)Oc3cc(ccc3C(C)C)C C39837366
CCOc1ccc(cc1)CN([C@@H]2CCS(=O)(=O)C2)C(=O)[C@H](C)Oc3cc(ccc3C(C)C)C C39837368
CCOc1cccc(c1)c2c(cn(n2)c3ccccc3)/C=C(\C#N)/S(=O)(=O)c4ccc(cc4)F C39850268
CCCCCN1C(=O)/C(=C/c2c(c(c(=O)n(c2N3CCCC3)CCCC)C#N)C)/SC1=S C39990351
CCCOc1ccc(cc1)CN([C@@H]2CCS(=O)(=O)C2)C(=O)c3c(c4cc(ccc4o3)CC)C C40114720
CCOC(=O)C1CCN(CC1)c2c(cc3cc(ccc3n2)C)/C=C\4/C(=O)N(C(=S)S4)CC=C C40562592
C[C@]12C[C@H](CC(C1)(C)C)N(C2)C(=O)CCN(CCOC)c3nc(ns3)Cc4ccc(cc4)F C35769981
CCOC(=O)O[C@@H]1CC[C@]2([C@H](C1)CC[C@H]3C2=CC(=O)[C@]4([C@@H]3CC[C@@H]4[C@@H](C)CCC(=O)OC)C)C C44460438
C[C@@H]1C[C@@H]1c2ccc(o2)CN([C@@H]3CCS(=O)(=O)C3)C(=O)[C@@H](C)Oc4ccc(cc4)C(C)(C)C C47132857
CC[C@@H](C)CC1=C2C(=NC(=NC2=O)CSc3nnc(n3C4CC4)c5cccs5)S[C@H]1C C39939449
CCOC(=O)C1=C(C(=N[C@@H]1C)C(=O)/C(=C/c2cc(n(c2C)c3cccc(c3)C(F)(F)F)C)/C#N)C C38639813
c1ccc(cc1)CN(Cc2ccccc2)S(=O)(=O)c3cc/c(=N/S(=O)(=O)c4ccc(s4)Cl)/[nH]c3 C02622146
Cc1ccc2c(c1S(=O)(=O)N(CCc3ccccc3)Cc4cc5cc(cc(c5[nH]c4=O)C)C)nsn2 C00925513
CCOC(=O)c1c(c(sc1NC(=O)[C@H](C)Sc2nnc(o2)c3ccc(cc3)Br)C)C C06599479
Cc1ccc(cc1)S(=O)(=O)N/N=C/c2ccc(c(c2)OC)OC(=O)c3cccc(c3)Br C04293149
c1ccc(cc1)/C=C/[C@@]2(CC(=O)N(C2=O)C3CCCCC3)Nc4ccc(cc4)S(=O)(=O)N5CCCC5 C08636610
CCc1cccc(c1NC(=O)c2cnn(c2C3CCN(CC3)C(=O)OC(C)(C)C)c4ccc(cc4)Cl)C C09639566
c1ccc2c(c1)nc(s2)N(Cc3ccco3)C(=O)c4ccc(cc4)NS(=O)(=O)c5ccc(cc5)F C10527052
Cc1ccc(o1)[C@@H]2C(C(=NC(=C2C(=O)C)C)SCC(=O)Nc3ccccc3C(=O)c4ccccc4)C#N C12658251
CCOC(=O)c1c(c(c(s1)NC(=O)CSc2c(c(c3c(n2)CCC3)c4cccs4)C#N)C#N)C C08451147
Cc1ccc(cc1)n2c(nnc2SCC(=O)N/N=C/c3ccccc3Br)c4ccncc4 C01479382
Cc1cc(c(c(n1)SCC(=O)N/N=C/c2cc(n(c2C)c3ccc(cc3)c4ccccc4)C)C#N)COC C18192571
CCN(CC)c1ccc(cc1)/C=C\2/C(=O)OC(=N2)c3ccc(cc3)NC(=O)c4cc(cnc4)Br C16678519
CCOc1cc(ccc1OC(=O)C)[C@@H]2C3=C(C[C@H](CC3=O)c4ccccc4)NC(=C2C(=O)OC(C)C)C C04111814
Cc1ccc2c(c1)cc(c(=O)[nH]2)[C@@H](c3nnnn3C4CCCC4)N(Cc5ccccc5)Cc6cccs6 C20082263
CCC(C)(C)n1c(nnn1)[C@@H](c2cc3cc(ccc3[nH]c2=O)C)N(Cc4ccccc4)Cc5cccs5 C20082283
CCn1c(nnc1SCC(=O)Nc2ccc(cc2)C(C)C)[C@H]3CCCN3C(=O)c4ccc(cc4)Cl C20290298
Cc1c(c(n(n1)C)C)S(=O)(=O)N(CC(=O)Nc2ccc(cc2)Br)c3ccc(cc3)C(C)C C20322879
CCn1c(nnc1SCC(=O)Nc2ccc(cc2)C(C)C)[C@@H]3CCCN3C(=O)c4ccccc4Cl C20342595
Cc1ccc(cc1)[C@@H]2CC(=NN2C3=NC(=O)[C@@H](S3)CC(=O)Nc4cccc(c4)F)c5ccc(cc5)OC C20490540
CCOc1ccc(cc1)S(=O)(=O)N(CC(=O)N[C@@H]2CC(Oc3c2ccc(c3)C)(C)C)c4ccccc4 C22346607
CCCCC1=N[C@@H]2[C@@H](c3c(c4nnc(n4cn3)SCC(=O)Nc5ccc(cc5)C)S2)C6=C1CCC6 C26464301
CCOC(=O)c1c2c(sc1NC(=O)CSc3nnc(o3)Cc4ccc(cc4Cl)Cl)CCC2 C27525806
CCOc1ccc(cc1)NC(=O)C[C@@H]2C(=O)N=C(S2)N3[C@H](CC(=N3)c4cccs4)c5ccc(cc5)C C28160070
Cc1cc(no1)CSc2ccccc2C(=O)Nc3ccc(cc3)S(=O)(=O)N4C[C@@H](C[C@@H](C4)C)C C12568069
Cc1ccnc(n1)NC(=O)CSc2nc3c(c(cs3)c4ccc(cc4)F)c(=O)n2Cc5ccccc5 C16051206
CCn\1c2ccccc2s/c1=N\C(=O)CSCC(=O)Nc3c(c4c(s3)CCCC4)C(=O)OC C34914427
Cc1cc(ccc1Cl)O[C@@H](C)C(=O)Nc2nc(cs2)c3ccc(cc3)S(=O)(=O)N4CCCC4 C34989436
Cc1cc(ccc1Cl)O[C@H](C)C(=O)Nc2nc(cs2)c3ccc(cc3)S(=O)(=O)N4CCCC4 C34989438
CCCn1c(=O)c2ccccc2nc1[C@@H](CC)N(CCOC)C(=O)Nc3ccc(cc3)Br C35029623
C[C@H](c1nc2cc(ccc2c(=O)n1C)Cl)N(CCCOC)C(=O)Nc3ccccc3Br C35113178
CC[C@@H](C)N(CCC(=O)Nc1nnc(s1)c2ccc(cc2)Br)C(=O)c3ccc(cc3)OC C35155242
Cc1ccc(cc1F)n2cc(nc2NC(=O)CN(C[C@H]3CCCO3)C(=O)c4cccs4)c5ccccc5 C36052145
Cc1ccc(cc1)S(=O)(=O)CNC(=O)[C@H](c2ccccc2)N(c3cccc(c3)Cl)C(=O)c4ccco4 C36483677
CCc1cccc(c1NC(=O)Cn2c(=O)c3c(c(n2)c4ccc(cc4)F)sc(n3)N5CCCC5)CC C38485897
Cc1cc(nc(n1)SCc2c(nnn2c3ccc(cc3)Br)C(=O)NCc4cccs4)C C38842362
C[C@@H](c1nc2ccccc2c(=O)n1CCOC)N(CCC(C)C)C(=O)Nc3ccccc3Br C35060044
CCCSc1nc2n(n1)[C@@H](C3=C(N2)CC(CC3=O)(C)C)c4cc(c(c(c4)Br)OCC)OC C40980583
CCOC(=O)c1cc(ccc1Cl)NC(=O)CN(c2ccc(c(c2)C)Br)S(=O)(=O)C C44904171
Cc1ccc(cc1)S(=O)(=O)CNC(=O)[C@H](c2ccc(cc2C)C)N(c3ccccc3)C(=O)c4ccco4 C36608499
[H]/N=C\1/C(=C/c2cn(c3c2cccc3)CCOc4ccc(cc4)C(C)(C)C)/C(=O)N=C5N1N=C(S5)C(C)C C08450604
CC[C@@H](c1nnnn1Cc2ccc(cc2)F)N(Cc3ccc(cc3)C)Cc4cc5cc(c(cc5[nH]c4=O)C)C C57641567
CC[C@H](c1nnnn1Cc2ccc(cc2)F)N(Cc3ccc(cc3)F)Cc4cc5cc(cc(c5[nH]c4=O)C)C C13495033
Cc1ccc(cc1)n2c(c(c(c2C)Br)/C=N/NC(=O)CSCc3ccc(cc3)[N+](=O)[O-])C C20243680
Cc1cccc(c1)N(CC(=O)N/N=C/c2cc(n(c2C)c3cc(ccc3Cl)Cl)C)S(=O)(=O)C C58853821
Cc1c(cc(o1)/C=N/NC(=O)CN(c2ccccc2Cl)S(=O)(=O)c3ccccc3)Br C58926416
CC(C)c1ccccc1NC(=O)CSc2nnc(n2CC=C)[C@H]3CCCN3C(=O)c4ccc(cc4)Cl C59180534
COc1cccc(c1)c2nnc(o2)SCC(=O)Nc3nc(cs3)c4ccc(cc4)Br C33508566
COc1ccc(cc1)NC(=O)/C(=C/c2cc(c(cc2Br)OCc3ccccc3C#N)OC)/C#N C59433098
CCOc1ccccc1NC(=O)CS[C@H]2N=C3C=C(N=C3C(=O)N2Cc4ccccc4)c5ccccc5 C63625296
CCOc1cccc2c1Oc3c(c(=O)n(n3CC(=O)Nc4ccccc4C(F)(F)F)c5ccccc5)C2 C45994609
CSc1ccc(cc1)COC(=O)c2ccc(c(c2)S(=O)(=O)N3CCOCC3)Br C03525825
CCOC(=O)CN1C(=O)/C(=C/c2cc(n(c2C)c3cccc(c3)I)C)/SC1=O C00980032
CCS(=O)(=O)c1ccc(cc1)C(=O)N(Cc2ccccn2)c3nc4c(ccc(c4s3)Cl)C C09388475
CC[C@@H]1C(=O)N2[C@H](C(=C(N=C2S1)C)C(=O)OCCOC)c3ccc(cc3)I C02250230
Cc1ccc(cc1)S(=O)(=O)CCC(=O)N(Cc2ccccc2)c3nc4c(ccc(c4s3)C)OC C09541761
CCOC(=O)C1=C[C@@]2(C3=C(S1)C(N(c4c3cc(cc4)C)C(=O)C)(C)C)SC=C(S2)C(=O)OCC C09850483
CCN([C@@H]1CCS(=O)(=O)C1)C(=O)[C@@H](C)Sc2ncc(n2c3ccccc3)c4ccc(cc4)C C10087744
c1ccc(cc1)CS(=O)(=O)CCC(=O)N(Cc2cccnc2)c3nc4c(s3)cccc4Cl C10621537
Cc1cc2c(cc1C)sc(n2)N(Cc3ccco3)C(=O)CCCS(=O)(=O)Cc4ccccc4 C10689615
Cc1ccc(cc1)SCCC(=O)N(Cc2cccnc2)c3nc4c(s3)cccc4S(=O)(=O)C C10528789
CSc1ccc2c(c1)sc(n2)N(C[C@H]3CCCO3)C(=O)CCS(=O)(=O)c4ccc(cc4)Cl C10833861
CS(=O)(=O)c1ccc2c(c1)sc(n2)N(Cc3ccco3)C(=O)CSc4ccc(cc4)Cl C10836131
c1cc2c(c(c1)Cl)nc(s2)N(C[C@@H]3CCCO3)C(=O)CCCS(=O)(=O)c4ccc(cc4)Cl C10872559
Cc1ccc(cc1)S(=O)(=O)CCCC(=O)N(C[C@H]2CCCO2)c3nc4ccc(cc4s3)Cl C11061442
Cc1ccc2c(c1C)nc(s2)N(C[C@H]3CCCO3)C(=O)CCCS(=O)(=O)c4ccc(cc4)Cl C11158390
CCCCN([C@@H]1CCS(=O)(=O)C1)C(=O)CSc2c3c(csc3ncn2)c4ccc(cc4)F C11497481
C[C@H]1CCc2c(sc3c2c(=O)n(c(n3)SCC(=O)N(C)CCC#N)c4ccc(cc4)Cl)C1 C11541187
c1cc(ccc1CSC2=NCCN2C(=O)c3ccc(cc3)S(=O)(=O)N4CCCCC4)Br C11757698
CN([C@H](Cc1ccccc1F)C2CCN(CC2)C(=O)c3c4c(on3)CCCC4)C(=O)CCSC C11783884
c1ccc(cc1)COC(=O)CSC2=N[C@H]3CS(=O)(=O)C[C@H]3N2c4ccc(cc4)Br C13736017
c1ccc(cc1)c2csc(n2)N3C[C@H](CC3=O)C(=O)OCC(=O)c4ccc(cc4)Br C00993348
Cc1c(cco1)C(=O)N(C)[C@H](Cc2ccccc2F)C3CCN(CC3)C(=O)[C@@H]4CCOC(C4)(C)C C14885712
Cc1ccc(s1)c2cc3c(c(c2)OCCc4c(ncs4)C)OCCN(C3)C(=O)c5ccccn5 C14999757
Cc1ccc(s1)c2cc3c(c(c2)OCCc4c(ncs4)C)OCCN(C3)C(=O)[C@H]5CCCO5 C15067656
CCOc1cc(cc(c1OS(=O)(=O)C)Cl)/C=C\2/C(=O)N(C(=S)S2)c3ccccc3C C16193263
CN(Cc1c(cccc1Cl)F)C(=O)CSc2nc3ccccc3c(=O)n2Cc4cccnc4 C17743897
CC(C)c1ccccc1n2c(cnc2SCC(=O)N(C)[C@H]3CCS(=O)(=O)C3)c4ccccc4 C21464063
CCc1ccc2c(c1)sc(n2)N(Cc3ccco3)C(=O)CCS(=O)(=O)c4ccc(cc4)Cl C22895851
C[C@]12CCC(=O)N1[C@H](CS2)C(=O)N(C)Cc3cn(nc3c4ccccc4)Cc5ccccc5Cl C25061681
CCC(=O)c1ccc(cc1)OC(=O)[C@H]2CCCN(C2)S(=O)(=O)c3ccc(s3)Br C25244728
Cc1ccc(cc1)Cn2c(c(c(n2)C)/C=C/C(=O)N3CCN(CC3)c4ccc(cn4)C(F)(F)F)C C16059048
CCCCN(C)c1c(c(c(c(=O)n1C)C#N)C)/C=C\2/C(=O)N(C(=S)S2)Cc3ccc(cc3)F C33458877
C[C@H](c1nc2cc(ccc2c(=O)n1C)Cl)N(CCCOC)C(=O)c3ccc(c(c3)Cl)Cl C35113092
CCN(CC)c1ccc(cc1)[C@H]2N(C[C@@H](N2C(=O)C(F)(F)F)C)S(=O)(=O)c3ccc(cc3)C C36059949
CC[C@H](C(=O)N1CCSCC1)Oc2ccc3c(c2)[C@@H](N(CC3)C(=O)c4ccco4)c5ccccc5 C37604240
Cc1ccc(cc1)S(=O)(=O)CCCC(=O)N(Cc2ccncc2)c3nc4c(ccc(c4s3)C)C C38836523
Cc1ccc(c2c1nc(s2)N(Cc3ccncc3)C(=O)CCCS(=O)(=O)c4ccc(cc4)Cl)C C38836529
Cc1ccc(cc1C)c2cn(c(n2)SCC(=O)N([C@H]3CCS(=O)(=O)C3)C4CC4)c5ccccc5 C12627724
CC(C)(C)c1ccc2c(c1)c(co2)CC(=O)N(Cc3ccc(cc3)N(C)C)[C@@H]4CCS(=O)(=O)C4 C39883603
CCCn1c(c(c(c(c1=O)C#N)C)/C=C\2/C(=O)N(C(=S)S2)CC(C)C)N3C[C@@H](C[C@@H](C3)C)C C39990121
CCCCn1c(c(c(c(c1=O)C#N)C)/C=C\2/C(=O)N(C(=S)S2)C3CCCC3)N4CCCCC4 C39990342
CCOc1cc(ccc1OCc2ccccc2)[C@@H]3c4c(=O)c5cc(ccc5oc4C(=O)N3CC=C)F C40031688
CCCOC(=O)CCN1C(=O)/C(=C/2\c3cc(ccc3N(C2=O)CC)Br)/SC1=S C40938210
c1ccc(cc1)N([C@H]2CS(=O)(=O)C=C2)C(=O)COC(=O)c3ccc(cc3)C4SCCCS4 C45400004
C[C@H](C(=O)N(C)[C@@H]1CCS(=O)(=O)C1)Sc2nnc(s2)SCc3ccc(cc3)C(C)C C25735180
Cc1ccc(cc1)/C=C\2/C(=O)N(C(=S)S2)CC(=O)N(Cc3ccco3)Cc4ccc(o4)[C@@H]5C[C@@H]5C C47132605
C[C@H]1C[C@@H]1c2ccc(o2)CN(Cc3ccco3)C(=O)CN4C(=O)/C(=C/c5ccc(cc5)F)/SC4=S C47132614
CC[C@@H]1C(=O)N([C@H](S1)c2ccc(cc2)F)CCN(CC)S(=O)(=O)c3cccc4c3nccc4 C50208558
CCOc1cc(cc(c1OCc2ccc(cc2)C)Br)C=C3C(=O)N(C(=S)N(C3=O)C)C C59139793
Cc1cc(cc2c1C(=O)/C(=C/c3ccncc3)/O2)OC(=O)[C@H](C)Oc4c(c(c(c(c4F)F)F)F)F C41349769
CC(C)(C)c1ccc(cc1)OCCOc2c(cc(cc2Br)/C=N/n3cnnc3)OC C02958149
Cc1ccc(cc1)C(=O)[C@H](C)Sc2nnc(o2)c3cccc(c3)S(=O)(=O)N4CCCCC4 C03515859
CCN(c1ccccc1)C(=O)COC(=O)c2ccc(c(c2)S(=O)(=O)N3CCC[C@@H](C3)C)Cl C08983161
CCN(c1ccccc1)C(=O)CSc2nnc(n2c3ccc(c(c3)OC)OC)c4ccccc4 C09127105
Cc1nc(cs1)Cc2nnc(o2)SCc3nnc(o3)c4cc5c(s4)CC[C@H](C5)C(C)(C)C C09253201
Cc1ccc(c(c1)C(=O)COC(=O)c2ccc(c(c2)S(=O)(=O)N3C[C@H](O[C@H](C3)C)C)Cl)C C09437189
Cc1ccccc1c2nnc(o2)SCC(=O)N(Cc3cccs3)c4ccc5c(c4)OCCO5 C09512442
CCOc1cc(ccc1OCC=C)[C@@H]2c3c(=O)c4ccccc4oc3C(=O)N2c5nc(c(s5)C)C C02704786
CCOC(=O)[C@H]1CCCN(C1)C(=O)CCc2c(c3c(nn(c3nc2C)c4ccc(c(c4)C)C)C)C C09610259
Cc1ccc(cc1)S(=O)(=O)N2CCC(CC2)C(=O)OCc3csc(n3)c4ccc(cc4)OC C09628770
Cc1cc(c2c(c1)sc(n2)N(Cc3cccnc3)C(=O)c4ccc(cc4)S(=O)(=O)N(C)C(C)C)C C10099125
Cc1c(cccc1Cl)n2c(nnc2SCC(=O)N(CC#N)c3ccccc3)c4ccncc4 C10318038
CCCCN(C)S(=O)(=O)c1ccc(cc1)C(=O)N(Cc2ccco2)c3nc4ccccc4s3 C10527018
Cc1cc(c(n1c2c(n(n(c2=O)c3ccccc3)C)C)C)C(=O)COC(=O)C(C)(C)c4ccccc4 C10842237
CC(C)(C)[C@H]1CCc2c(cc(s2)c3nnc(n3CC=C)SCc4cc(=O)n(c(=O)n4C)C)C1 C11229439
Cc1ccc(cc1)c2nc(cs2)COC(=O)c3cc(ccc3C)S(=O)(=O)N4CCOCC4 C11399942
CC1=C([C@H](C(=C(O1)n2cccc2)C#N)c3ccc(c(c3)OC)OCc4ccccc4F)C(=O)OC C12402638
CCOCCn\1c2c(cccc2s/c1=N\C(=O)[C@@H]3CCCN3S(=O)(=O)c4cccs4)F C12465217
CCN(CC)S(=O)(=O)c1cccc(c1)c2nnc(o2)S[C@H](C)C(=O)c3ccc(c(c3)C)C C12760811
Cc1ccc(cc1)n2c(nnc2SCC(=O)N3CCC(CC3)C)CSc4nc(cc(n4)C)C C06280002
C[C@@H]1C=C2[C@H]([C@H](C(C(=N2)C)C(=O)OCc3ccc(cc3)OC)c4cccs4)C(=O)[C@H]1C(=O)OC C13332648
c1ccc(cc1)CN(c2nc3c(s2)CCCC3)C(=O)CSc4nnnn4c5cccc(c5)F C15521410
CC(C)CN(CC(=O)N1CCc2c(ccs2)[C@@H]1c3ccccc3)C(=O)c4ccc(cc4)[N+](=O)[O-] C16486231
CC1=C([C@@H](n2c(=O)/c(=C/c3ccc(cc3)N(C)C)/sc2=N1)c4cccs4)C(=O)OCCOC C16730449
CN(c1ccc(cc1)OC)S(=O)(=O)c2ccsc2c3nc(no3)c4ccc(cc4)SC C16846914
CCCN(Cc1ccc(cc1)C)C(=O)CSc2nnc(n2c3cccc(c3)C)N4CCOCC4 C19353298
CCN(c1ccccc1)C(=O)COC(=O)C2CCN(CC2)S(=O)(=O)c3ccc(cc3)C(C)C C20992792
CCOc1ccc(cc1C(=O)OCC(=O)c2ccc(c(c2)F)F)CN3C(=O)c4ccccc4C3=O C03573324
COc1ccc(cc1)C2=NN([C@H](C2)c3ccco3)C(=O)COC(=O)c4cc(c(cc4Cl)F)F C22113196
CC1CCN(CC1)c2nnc(n2Cc3ccco3)SCC(=O)N(C)[C@@H]4CCCc5c4cccc5 C22285876
COc1cc(cc(c1OCc2ccccc2[N+](=O)[O-])Cl)/C=C\3/C(=O)N(C(=S)S3)CC=C C22309646
CCOc1ccc(cc1)n2c(nnc2S[C@@H](C)c3nc(no3)C)c4ccc(cc4)Br C22830956
CC(=O)N(c1cccc(c1)C(F)(F)F)c2nc(cs2)COC(=O)COc3ccc(cc3)C#N C23561207
CC[C@@H]1CCc2c(cc(s2)c3nnc(n3C)SCC(=O)N4CCC[C@H](C4)C(=O)OCC)C1 C23882602
CCOc1ccc(cc1)n2c(=O)c3ccccc3nc2[C@@H](C)N(C)S(=O)(=O)c4ccc(cc4)C C35092465
CC(=O)[C@@H]1C[C@@H]([C@@H]2[C@@]1([C@@H](C[C@@H]3[C@@H]2CC[C@@H]4[C@@]3(CC[C@@H](C4)OC(=O)C)C)OC(=O)C)C)OC(=O)C C35317960
Cc1ccc(cc1c2nnc(n2c3ccccc3)SCC=C(C)C)S(=O)(=O)N4CCOCC4 C36393542
CC[C@@H](C)N1C(=O)/C(=C/c2cn(nc2c3ccc(cc3C)OCC)c4ccccc4)/C(=C(C1=O)C#N)C C38604781
CC\1=C(C(=O)N(C(=O)/C1=C\c2ccc(o2)c3ccc(cc3)C(=O)C)CCc4ccc(cc4)OC)C#N C38608608
CCCOc1ccc(cc1OCC)[C@H]2c3c(=O)c4cc(ccc4oc3C(=O)N2C[C@H]5CCCO5)C C39839302
CCOc1cc(ccc1OCC=C)[C@@H]2c3c(=O)c4cc(c(cc4oc3C(=O)N2CCOC)C)Cl C39912966
CCc1ccc2c(c1)c(=O)c3c(o2)C(=O)N([C@@H]3c4ccc(c(c4)OC)OCC=C)c5nccs5 C40046249
CCOc1cc(ccc1OCC=C)[C@@H]2c3c(=O)c4ccc(c(c4oc3C(=O)N2C[C@H]5CCCO5)C)C C40065806
Cn1c(c(c(n1)c2ccccc2)CN(C[C@@H]3CCCO3)C(=O)c4ccco4)Oc5ccccc5F C40389774
CC(=O)[C@H]1C[C@@H]([C@H]2[C@@]1([C@@H](C[C@@H]3[C@@H]2CC[C@H]4[C@@]3(CC[C@@H](C4)OC(=O)C)C)OC(=O)C)C)OC(=O)C C43757628
CCc1nn2c(=O)cc(nc2s1)COC(=O)C34C[C@@H]5C[C@H](C3)CC(C5)(C4)c6ccc(cc6)OC C45601434
CCN(C1=CCCCC1)C(=O)CSc2nnc(n2CCN3CCOCC3)c4ccc(cc4)F C57862841
c1cc(ccc1c2cnc(o2)CCC(=O)OCc3cc(=O)n4cc(ccc4n3)Br)Cl C12258597
CCn1cc(c2c1cccc2)/C=C\3/C(=O)c4c(cc(cc4O3)OC(=O)CCc5cc(no5)Cl)C C41358831
Cc1c(ccc2c1O/C(=C\c3ccccc3Br)/C2=O)OC(=O)CCc4cc(no4)OC C41359033
CCOc1cc(cc(c1OCCCOc2cc(cc(c2)C)C)Cl)/C=C/3\C(=O)N(C(=S)S3)C C02878614
CCOc1cc(ccc1OCc2ccc(cc2Cl)Cl)/C=C/3\C(=O)N(C(=S)S3)CCOC C02938890
CN(C)c1ccc(cc1)N2C(=O)/C(=C\c3ccc(c(c3)OC)OCc4ccc(cc4)Cl)/SC2=S C09232409
CN(Cc1ccccc1Br)C(=O)CSc2nc3cc(ccc3c(=O)n2CC=C)Cl C09353466
CCCOc1ccc(cc1Cl)c2c(cn(n2)c3ccccc3)/C=C\4/C(=O)N(C(=S)S4)C(C)C C02260420
c1ccc(cc1)CN(c2nc3ccc(cc3s2)Br)C(=O)CS(=O)(=O)c4ccccc4 C09525465
CSc1nn(c(=S)s1)c2ccc(cc2)C(=O)OCC(=O)c3ccc(s3)Br C09545058
C[C@H](C(=O)c1ccc(cc1)Br)Sc2nnc(n2C[C@@H]3CCCO3)c4ccc(cc4)F C09790631
Cc1cc(cc(c1OCC(=O)N(C)[C@H](c2ccc(cc2)Cl)c3nccn3C)Cl)Br C09338144
CS(=O)(=O)c1cccc2c1nc(s2)N(CCc3cccs3)C(=O)CCSc4ccc(cc4)F C10097633
CS(=O)(=O)c1ccc2c(c1)sc(n2)N(CCc3cccs3)C(=O)Cc4cccc5c4cccc5 C10098054
c1ccc(cc1)CN(c2nc3c(s2)cccc3Cl)C(=O)CCCS(=O)(=O)Cc4ccccc4 C10688963
Cc1c(sc2c1c(=O)n(c(n2)SCCS(=O)(=O)c3ccc(cc3)Br)CC=C)C C11316694
c1cc2c(c(c1)Cl)nc(s2)N(CCCn3ccnc3)C(=O)CCSc4ccc(cc4)Cl C10579204
c1cc(ccc1SCCC(=O)N(CCCn2ccnc2)c3nc4ccc(cc4s3)Cl)Cl C10581364
CSc1ccc(cc1)C(=O)N(CCCn2ccnc2)c3nc4ccc(cc4s3)Br C10581999
CSc1ccc2cc(c(nc2c1)c3ccc(cc3)Cl)CN(C[C@@H]4CCCO4)C(=O)c5ccoc5 C12247400
c1ccc(cc1)Cc2ccc(cn2)[C@@H](Cc3cc[n+](cc3)[O-])c4ccc(c(c4)OC(F)F)OC(F)F C13490137
Cc1cc(c(n1c2ccc(cc2)OC(F)F)C)C(=O)CSc3nn(c(=S)s3)c4ccccc4 C03305013
CC(=O)Oc1cccc2c1nc(cc2)/C=C/c3cc(c(c(c3)Br)OC(=O)C)Br C15015573
CCCCCN1c2ccc(cc2/C(=C/3\C(=O)N(C(=S)S3)C[C@H]4CCCO4)/C1=O)Br C16730970
CCOc1ccc(cc1)N2C(=O)/C(=C\c3cn(nc3c4cccs4)c5ccccc5)/SC2=S C19800468
CN1CCc2c(c(c(c(n2)SCCS(=O)(=O)c3ccc(cc3)Cl)C#N)c4ccsc4)C1 C20230586
Cc1ccc(cc1)SCCC(=O)N(CCCN2CCOCC2)c3nc4c(ccc(c4s3)Cl)C C20590555
Cc1ccc(cc1)SCCCC(=O)N(CCCN2CCOCC2)c3nc4c(ccc(c4s3)C)C C20779427
CSc1cccc2c1nc(s2)N(CCN3CCOCC3)C(=O)c4cccc(c4)Br C21021218
c1ccc(cc1)CN(Cc2ccccc2)C(=O)CN(c3ccc(cc3)F)S(=O)(=O)c4cccs4 C22378505
C[C@@H](C(=O)N(C)Cc1cccc(c1)F)Sc2nnc(n2CCc3ccccc3)Cc4cccs4 C23273374
c1c(cc(cc1C(F)(F)F)Oc2c3c4c(sc3nc(n2)CN5CCOCC5)CCC4)C(F)(F)F C25460854
c1cc(ccc1OCC(=O)N(Cc2ccc(cc2Cl)Cl)[C@@H]3CCS(=O)(=O)C3)Br C27745608
C=CCN(Cc1ccc(s1)Cl)C(=O)C2CCN(CC2)S(=O)(=O)c3ccc(c(c3)Cl)F C32516504
CCOc1cc(cc(c1OCCCOc2cccc(c2C)C)Cl)/C=C\3/C(=O)N(C(=S)S3)C C33391871
CC[C@@H](C)N(CC(=O)N(Cc1ccc(cc1)F)Cc2cccs2)S(=O)(=O)c3ccc(cc3)F C33552425
Cc1ccc(o1)CN(Cc2ccccc2)C(=O)CN(CC(C)C)C(=O)c3cc(cc(c3)Cl)Cl C33674825
CCCN(CC(=O)N(Cc1ccc(cc1)F)Cc2ccco2)C(=O)c3ccc(cc3)Br C33679205
CC[C@@H](C)N(CC(=O)N(Cc1ccccc1)Cc2cccn2C)C(=O)c3cccc(c3)Br C33734942
CC[C@H](C)CN(CC(=O)N1CCc2c(ccs2)[C@H]1COc3cccc(c3)F)C(=O)c4ccccc4F C35742245
c1ccc(cc1)CN(Cc2cccs2)C(=O)CN(C[C@@H]3CCCO3)C(=O)c4cccc5c4cccc5 C35797218
Cc1cc(ccc1Cl)OC[C@@H]2c3ccsc3CCN2C(=O)CN(C(C)C)C(=O)c4ccc(cc4)F C36116090
CC[C@H](C)N(CC(=O)N1CCc2c(ccs2)[C@@H]1COc3ccccc3F)C(=O)c4ccccc4C C36120434
CC[C@H](C)CN(CC(=O)N1CCc2c(ccs2)[C@@H]1COc3ccccc3F)C(=O)c4ccccc4F C36120636
CC[C@@H](C)N(CC(=O)N1CCc2c(ccs2)[C@@H]1COc3ccccc3C)C(=O)c4ccccc4F C36121942
CC(C)S(=O)(=O)c1cc2c(cc1SC)CN(C2=Cc3ccccc3)S(=O)(=O)c4ccccc4 C39499707
CCOc1ccc(cc1)C(=O)N(Cc2ccc(cc2)c3ccc(cc3Cl)Cl)[C@H]4CCS(=O)(=O)C4 C39836839
CC(C)c1ccc(cc1)CN([C@@H]2CCS(=O)(=O)C2)C(=O)Cc3coc4c3cc(cc4)Br C39883361
Cc1ccc(cc1)CSc2nnc(n2CC=C)[C@H]3CCCN3C(=O)c4ccc(cc4)Br C59180576
C=CCn1c(nnc1SCc2ccc(cc2)Cl)[C@H]3CCCN3C(=O)c4ccc(cc4)Br C59180582
Cc1cc(cc2c1C(=O)/C(=C/c3cccs3)/O2)OC(=O)[C@H](C)Oc4c(c(c(c(c4F)F)F)F)F C41349713
CCOc1ccc(cc1)N2C3=NC(=NC(=O)[C@H]3SC2=S)SCc4cccc(c4)Br C63709413
CCC(CC)C(=O)/N=C/1\N([C@H]2CS(=O)(=O)C[C@@H]2S1)c3cc(cc(c3)C(F)(F)F)C(F)(F)F C32506559
COCCN1C(=O)/C(=C/c2ccc(c(c2)Cl)OCc3ccc(cc3)[N+](=O)[O-])/SC1=S C02976821
c1cc(ccc1C(=O)COc2ccc(cc2Cl)S(=O)(=O)N3CCOCC3)OC(F)F C03340410
CCOC(=O)[C@@H](c1nc(cs1)C)C(=O)CSc2nnc(n2c3ccc(cc3)C)c4ccccc4 C09127013
CCCn1ccnc1SCC(=O)c2cc(n(c2C)c3c(n(n(c3=O)c4ccccc4)C)C)C C09254665
CCCOc1ccc(cc1)CN([C@@H]2CCS(=O)(=O)C2)C(=O)c3c(cnc(n3)SC)Cl C09431746
CCS(=O)(=O)c1ccc2c(c1)nc(o2)SCC(=O)N(Cc3ccco3)C4=CCCCC4 C09465480
CCN([C@H]1CCS(=O)(=O)C1)C(=O)CSc2ncc(n2c3cccc(c3)OC)c4ccccc4 C10082841
Cc1cc(c(n1Cc2ccc(cc2)F)C)C(=O)COC(=O)CN(C)S(=O)(=O)c3ccc(cc3)F C10239128
Cc1ccc(cc1S(=O)(=O)N2CCCCC2)C(=O)OCC(=O)c3cc(n(c3C)C4CC4)C C11396910
Cc1cc(c(n1CC(F)(F)F)C)C(=O)CSc2nnc(n2Cc3ccco3)N4CCCC4 C11429628
Cc1cc(c(n1[C@@H](C)COC)C)C(=O)COC(=O)c2c(onc2c3c(cccc3Cl)F)C C11444465
CCc1c(sc2c1c(=O)n(c(n2)SCC(=O)N(C)Cc3ccc(o3)C)C[C@@H]4CCCO4)C C11771082
Cc1ccccc1c2c(cc3cc4c(cc3n2)OCO4)CN(CCCOC)C(=O)[C@H]5CCCO5 C12167571
Cc1ccc(o1)[C@@H](C(F)(F)F)OC(=O)C2CCN(CC2)S(=O)(=O)c3ccc(cc3)OC C12790759
Cc1cc(c(n1c2ccc3c(c2)OCO3)C)C(=O)COC(=O)CCc4nc5ccccc5s4 C13145450
CCOC(=O)[C@H](C(=O)C)Sc1nc2c(c(=O)n1c3ccccc3)sc(=S)n2c4ccccc4 C03018619
CCN(CC)C(=O)c1csc(n1)CSc2nnc(n2c3ccccc3C)c4ccncc4 C16464642
CCOc1ccc(cc1)n2c(cc(c2C)C(=O)COC(=O)c3ccccc3S(=O)(=O)CC)C C17213310
Cc1cccc(c1n2c(=O)c3ccccc3nc2SCC(=O)N(CCC#N)Cc4ccco4)C C19317351
CCN(CC)C(=O)[C@@H](c1ccccc1)Sc2nnc(n2c3ccc(cc3)C)N4CCOCC4 C19354443
Cc1ccc(cc1C)n2c(cc(c2C)C(=O)COC(=O)Cc3csc(n3)N4CCCC4=O)C C19476426
CCOc1ccc(cc1)n2c(nnc2SCC(=O)[C@H](C#N)c3nc(cs3)C)Cc4ccccc4 C20041280
Cc1csc(n1)[C@@H](C#N)C(=O)CSc2nnc(n2c3ccccc3C(C)C)c4cccnc4 C20043769
COc1ccc(cc1)S(=O)(=O)N(CC=C)Cc2nnc(o2)c3ccc(cc3)Br C21471768
c1ccc(cc1)/C=C/2\CCCc3c2nc4ccccc4c3C(=O)OCC(=O)N(CCC#N)CCC#N C22530235
c1ccc(cc1)c2ccc(o2)CCC(=O)OCC(=O)N(c3ccccc3)[C@@H]4CS(=O)(=O)C=C4 C22615545
CN1c2ccccc2N(C1=C(C#N)C(=O)COC(=O)c3ccc(cc3)COCC(F)(F)F)C C22988951
Cc1nc(cs1)CSc2ccc(cc2)C(=O)OCC(=O)C(=C3N(c4ccccc4N3C)C)C#N C22989360
CCn1c2ccc(cc2nc1CCC(=O)N(CC)Cc3ccc(s3)Cl)S(=O)(=O)N(C)C C23228724
CCN(CC)S(=O)(=O)c1ccc2c(c1)nc(n2C[C@@H]3CCCO3)SCC(=O)C(C)(C)C C23315751
c1ccc(cc1)Cn2c(nnc2SCC(=O)N(CCC#N)c3ccc(cc3)F)c4cccnc4 C23599705
CCCN(CCC)C(=O)c1ccc(cc1)n2c(c(c(n2)c3nnc(o3)C)C)c4ccc(cc4)F C25150182
Cc1c(c(n(n1)c2cccc(c2)C(F)(F)F)C)C(=O)C(=O)N(C)Cc3ccc(cc3)C(=O)OC C30207357
Cc1c(c(on1)C)CSCC(=O)OCC(=O)N(C)[C@]2(CCCCC2=O)c3ccccc3Cl C32390853
Cc1ccc(o1)CN(Cc2ccccc2)C(=O)CN(CC=C)S(=O)(=O)c3cccc4c3nccc4 C35104360
Cc1ccsc1CN(Cc2ccc3c(c2)OCO3)C(=O)CN(CC(C)C)C(=O)c4ccco4 C35808068
Cc1ccc(cc1F)S(=O)(=O)N2CCO[C@@H](C2)CN(CC(C)C)C(=O)c3ccc(cc3)OC C35864836
Cc1ccc(cc1F)S(=O)(=O)N2CCO[C@H](C2)CN(CC(C)C)C(=O)c3ccc(cc3)OC C35864837
CC(C)CC(=O)N(Cc1cnc(n1C[C@H]2CCCO2)S(=O)(=O)Cc3ccccc3F)C(C)C C36030691
CCN(Cc1cnc(n1C[C@H]2CCCO2)S(=O)(=O)Cc3ccc(cc3)F)C(=O)C4CCCC4 C36030847
Cc1ccc(cc1)C(=O)N(Cc2cnc(n2CC=C)S(=O)(=O)Cc3ccccc3)C[C@H]4CCCO4 C36031262
CCN(CC)c1ccc(c(c1)OS(=O)(=O)C)CN(Cc2ccco2)C(=O)c3cccs3 C37423787
C[C@H]1C(=C(N=N1)C)CN(C)C(=O)[C@@H]2[C@@H](N(C(=CC2=O)C)Cc3ccncc3)CCc4ccccc4 C39460873
CCCCn1c(c(c(c(c1=O)C#N)C)/C=C\2/C(=O)N(C(=S)S2)CCOC)N3CCCCCC3 C39991286
c1cc(ccc1/C=C\2/C(=O)OC(=N2)COc3ccc(cc3Cl)Cl)N(CCC#N)CCC#N C01627744
CCCn1c2ccc(cc2nc1CCC(=O)N3CCCC[C@@H]3CC)S(=O)(=O)N4CCCC4 C23979520
c1ccc2c(c1)c(cc(n2)C3CC3)C(=O)OCC(=O)c4ccc(cc4)S(=O)(=O)N5CCCC5 C57602761
CCOC(=O)C1=C(C(=N[C@H]1C)C)C(=O)CSC2=NC(=O)C3=C(CSC3=N2)c4cccs4 C39944030
CCOC(=O)C1=C(C(=N[C@H]1C)C)C(=O)CSC2=NC(=O)C3=C(CSC3=N2)c4ccccc4 C39946409
C=CCN(c1ccccc1)S(=O)(=O)c2ccc(c(c2)C(=O)OCC(=O)[C@@H]3C=CC=N3)Cl C09633094
CC(C)N(CC(=O)N(Cc1ccco1)C[C@H]2CCCO2)S(=O)(=O)c3ccc(cc3)C(C)(C)C C00741194
c1ccc(cc1)N(CCC#N)C(=O)COC(=O)c2c3ccccc3nc\4c2CC/C4=C\c5ccco5 C08620823
Cc1cc(c(n1CC(F)(F)F)C)C(=O)COC(=O)c2c3ccccc3c(=O)n(n2)c4ccccc4 C08668545
CC(C)CN([C@H]1CCS(=O)(=O)C1)C(=O)CSc2nc(n(n2)c3ccccc3)C4CCCCC4 C09119485
CC[C@@H](C)N([C@@H]1CCS(=O)(=O)C1)C(=O)COC(=O)c2ccc(o2)c3cccc(c3)C(F)(F)F C09415372
CCS(=O)(=O)c1ccc(cc1)C(=O)/N=c\2/n(c3ccc(cc3s2)C(=O)OC)CCSC C09564152
Cc1cc(c(n1c2ccc(cc2)OC(F)F)C)C(=O)COC(=O)CN3C(=C)c4ccccc4C3=O C09469851
COc1ccc(c2c1nc(s2)N(Cc3ccccc3)C(=O)CCCS(=O)(=O)c4ccccc4)OC C09912575
CCOc1cc(ccc1OCc2ccccc2F)/C=C\3/C(=O)N(C(=O)S3)[C@H](C)C(=O)OCC C09957412
Cc1ccc(cc1)C2=NN([C@H](C2)c3ccco3)C(=O)COC(=O)CCc4nc5ccccc5s4 C10359407
c1cc(ccc1OCc2nc(cs2)CSc3ccc(cn3)S(=O)(=O)N4CCOCC4)Cl C10374765
CCOc1ccc2c(c1)sc(n2)N(C[C@@H]3CCCO3)C(=O)CS(=O)(=O)Cc4ccccc4 C10620201
CN(Cc1ccccc1Br)C(=O)CSc2nnc(o2)c3cc(cc(c3)OC)OC C12173082
CCCN(Cc1ccc(cc1)C)C(=O)CSc2nnc(n2CC=C)[C@@H]3COc4ccccc4O3 C12901772
Cc1cc(c(n1c2ccc(cc2)OC(F)F)C)C(=O)COC(=O)c3ccc(cc3)N4CCCC4=O C13129057
Cc1cc(cc(c1)N(CCC#N)C(=O)CSc2nnc(n2Cc3ccccc3)c4cccnc4)C C13138205
CCc1ccc2c(c1)sc(n2)N(CCCn3ccnc3)C(=O)c4cccc(c4)S(=O)(=O)CC C10582597
CCCn1c(=O)c2c3c(sc2nc1SCC(=O)N4CCC(CC4)C(=O)OCC)CCCC3 C03456701
CCS(=O)(=O)Oc1ccc(cc1)CN(Cc2ccco2)S(=O)(=O)c3c(cc(cc3C)C)C C16499159
Cc1ccc(c(c1)C)CN(C)C(=O)CSc2nnc(n2c3ccc(cc3)OC)c4ccncc4 C20067751
Cc1ccc2c(c1)sc(n2)N(CCCN3CCOCC3)C(=O)CS(=O)(=O)c4ccc(cc4)Cl C20587991
CCOc1ccc(cc1)n2c3c(c(=O)n(c(n3)SCC(=O)OCC)c4ccccc4)sc2=S C03026792
CN(CCc1nc(on1)COc2ccc(cc2)Cl)S(=O)(=O)c3ccccc3C(F)(F)F C21533779
Cc1c(c(n(n1)Cc2ccccc2Cl)Cl)C(=O)O[C@H](C)C(=O)N(CCC#N)c3ccccc3 C21695738
CCOc1cc(ccc1OS(=O)(=O)c2ccc(cc2)OC)/C=C\3/C(=O)N(C(=S)S3)CC=C C22275923
CN(Cc1ccco1)C(=O)COC(=O)c2ccccc2Sc3c4c5c(sc4ncn3)CCC5 C22710997
Cc1ccc(c2c1nc(s2)N(Cc3ccco3)C(=O)CCS(=O)(=O)c4ccc(cc4)OC)Cl C22901159
CCOc1cc2c(cc1COC(=O)C3CCN(CC3)S(=O)(=O)c4ccc(cc4)F)O[C@@H](C2)C C24710067
Cc1cc(c(n1[C@@H](C)COC)C)C(=O)COC(=O)[C@H]2CCCN2C(=O)C34CC5CC(C3)CC(C5)C4 C26418243
Cc1ccc(s1)CN(Cc2ccccc2)C(=O)CN(C(=O)c3cccc(c3)[N+](=O)[O-])C(C)(C)C C00742379
Cc1ccc(cc1)C(=O)N(C[C@H]2CCCO2)CC(=O)N(Cc3ccc4c(c3)OCO4)Cc5cccs5 C33686949
Cc1cc(c(c(c1)C)Cn2ccnc2CN(C[C@@H]3CCCO3)S(=O)(=O)c4ccc(cc4)OC)C C35637489
Cc1c(c(n(c1C(=O)OC)C)C)C(=O)[C@@H](C)N(Cc2ccco2)C(=O)c3ccc(cc3)C(C)(C)C C35868367
CCOC(=O)c1c(c(c(n1C)C)C(=O)[C@@H](C)N(C)S(=O)(=O)c2cc(ccc2Cl)Cl)C C35869434
CCOC(=O)c1c(c(c(n1C)C)C(=O)[C@H](C)N(C)S(=O)(=O)c2cc(ccc2Cl)Cl)C C35869435
CCCN(CCC)C(=O)Cc1csc2n1c(=O)c(c(n2)C)c3cc(n(n3)c4ccccc4F)C C35925768
COCCN(CC(=O)N1[C@@H](CC(=N1)c2ccc(cc2)F)c3ccc(cc3)OC)C(=O)C4CCCC4 C35946615
CN(Cc1ccc(s1)Cl)C(=O)COC(=O)c2c3ccccc3c(=O)n(n2)Cc4ccccc4 C36772013
CCN(CC)C(=O)c1coc(n1)COc2ccc3c(c2)[C@@H](N(CC3)C(=O)C4CC4)c5ccccc5 C37282236
CC(C)N(C(C)C)C(=O)COC(=O)c1cccc(c1)S(=O)(=O)N2C[C@]3(C[C@@H]2CC(C3)(C)C)C C15185015
CCCn1c(=O)ccc(n1)C(=O)OCC(=O)c2cc(n(c2C)c3ccc(c(c3)C)Br)C C23460964
CCOc1ccc(cc1)CN([C@@H]2CCS(=O)(=O)C2)C(=O)CCc3ncc(o3)c4ccc(cc4)Cl C41021582
CCCN(CCC)S(=O)(=O)c1ccc2c(c1)N(C(=O)CS2)CC(=O)N3C[C@@H](C[C@@H](C3)C)C C08812820
CN(C)S(=O)(=O)c1cc(ccc1Cl)C(=O)OCc2csc(n2)COc3ccc(cc3)F C45486612
Cn1c(nnc1SCC(=O)N(Cc2ccccc2)Cc3ccco3)COc4ccccc4Cl C45649828
CCN(CC)S(=O)(=O)c1cc(n(c1)C)C(=O)N2CCC(CC2)C(=O)c3ccc(cc3)CC(C)C C46798015
Cc1ccc(cc1C)n2cnnc2SCC(=O)N(Cc3ccc(cc3)N(C)C)C[C@@H]4CCCO4 C58549831
CCOC(=O)C1=C(C(=N[C@@H]1C)C(=O)CSc2nc3cc(ccc3c(=O)n2CC(C)C)Cl)C C39943090
CCOc1ccc2c(c1)sc(n2)S[C@@H]3CC(=O)N(C3=O)c4c(c(c(s4)C)C)C(=O)OCC C01744437
CCOc1ccc(cc1)C(=O)CSc2nc3c4cccnc4sc3c(=O)n2C[C@@H]5CCCO5 C45924111
Cc1ccc(cc1S(=O)(=O)N2CCCCC2)C(=O)OCC(=O)c3cc(n(c3C)Cc4cccs4)C C03296143
CCn1c(nnc1SCC(=O)N(CC(=O)OCC)c2ccccc2)c3ccccc3Br C06878249
COCCn\1c2c(cc(cc2s/c1=N\C(=O)c3ccc(cc3)S(=O)(=O)N(CC=C)CC=C)F)F C09078540
CCCCN(C)S(=O)(=O)c1ccc(cc1)C(=O)N(Cc2cccnc2)c3nc4c(cccc4s3)F C09242177
CCCCN(CC)S(=O)(=O)c1ccc(cc1)C(=O)N(Cc2cccnc2)c3nc4c(cccc4s3)F C09242178
CCCCN(CC)S(=O)(=O)c1ccc(cc1)C(=O)N2CCN(CC2)c3nc4c(c(ccc4s3)C)C C09345528
CCOC(=O)C1CCC(CC1)CN(Cc2ccc(cc2)Cl)S(=O)(=O)c3ccc4c(c3)OCCO4 C09490696
CCc1ccc2c(c1)sc(n2)N(Cc3ccccn3)C(=O)c4ccc(cc4)S(=O)(=O)N(CC)CC C09401945
CCN(CC)S(=O)(=O)c1ccc(cc1)C(=O)N(Cc2ccccn2)c3nc4c(cc(cc4s3)C)C C09402456
CC[C@@H]1C(=O)N2[C@H](C(=C(N=C2S1)C)C(=O)OCc3ccccc3)c4ccc(c(c4)OCC)OCC C03636870
c1cc(oc1)CN(C(=O)COC(=O)CSc2c3ccsc3ncn2)C45CC6CC(C4)CC(C6)C5 C09718852
Cc1cc(c2c(c1)n(/c(=N\C(=O)CCCS(=O)(=O)c3ccc(cc3)Cl)/s2)CC(=O)OC)C C09476396
CCc1cccc2c1nc(s2)N(C[C@@H]3CCCO3)C(=O)c4ccc(cc4)S(=O)(=O)N(C)C5CC5 C10100131
CCS(=O)(=O)c1ccccc1C(=O)N(Cc2ccccc2)c3nc4c(ccc(c4s3)OC)OC C10187546
CCN(CC)S(=O)(=O)c1ccc(cc1)C(=O)N(C[C@H]2CCCO2)c3nc4cc(c(cc4s3)C)C C10526416
C=CCN(CC=C)S(=O)(=O)c1ccc(cc1)C(=O)N(C[C@H]2CCCO2)c3nc4c(cccc4s3)F C10883990
CCc1ccc2c(c1)sc(n2)N(C[C@@H]3CCCO3)C(=O)c4ccc(cc4)S(=O)(=O)N(CC)CC C11070894
CCCCN(CC)S(=O)(=O)c1ccc(cc1)C(=O)N2CCN(CC2)c3nc4cc(c(cc4s3)C)C C12468929
C[C@@H]1CCc2cc(ccc2N1C(=O)CSc3nnc(n3C[C@@H]4CCCO4)COc5ccccc5)F C00904763
Cc1c(cco1)c2nnc(n2CC=C)SCC(=O)N3[C@@H](CC(=N3)c4cccs4)c5cccs5 C12752946
COc1ccc(cc1)CN(c2ccc(cc2)F)C(=O)CSc3c4cnn(c4ncn3)c5ccccc5 C00929837
C[C@@H](CCC(=O)OC)[C@@H]1CC[C@H]2[C@]1(C(=O)C[C@@H]3[C@@H]2[C@@H](C[C@@H]4[C@@]3(CC[C@H](C4)OC(=O)C)C)OC(=O)C)C C13424977
CCN(CC)C(=O)c1csc(n1)CSc2nnc(n2c3ccc(c(c3)Cl)Cl)c4ccco4 C16461275
CCCOc1ccc(cc1OCC)[C@@H]2C(=C(N=C3N2C(=O)CCS3)C)C(=O)OCc4ccccc4 C03640288
CCc1ccc(cc1)CN(C)C(=O)CSc2nnc3n2c4ccccc4c(=O)n3Cc5ccccc5 C19015796
C[C@H](CCC(=O)OC)[C@@H]1CC[C@H]2[C@]1(C(=O)C=C3[C@H]2[C@@H](C[C@H]4[C@]3(CC[C@H](C4)OC(=O)C)C)OC(=O)C)C C19911628
COc1ccc(cc1OC)C(=O)CSc2nc3c(c4c(s3)CCCC4)c(=O)n2Cc5ccco5 C23485632
Cc1ccsc1CN(Cc2ccc(cc2)F)C(=O)CN(C3CC3)C(=O)/C=C/c4ccc(cc4)[N+](=O)[O-] C35147300
CCCCOc1ccc(cc1OCC)[C@@H]2c3c(=O)c4cc(ccc4oc3C(=O)N2c5nc(c(s5)C)C)F C35513714
Cc1ccc(cc1)[C@@H]2CC(=NN2C(=O)CN(CCN3CCOCC3)C(=O)C4CCC4)c5ccc(c(c5)C)C C35949310
C[C@H](CCC(=O)OC)[C@H]1CC[C@@H]2[C@@]1([C@H](C[C@@H]3[C@@H]2[C@@H](C[C@@H]4[C@@]3(CCC(=O)C4)C)OC(=O)C)OC(=O)C)C C37246018
CC(C)C(=O)N1CCc2ccc(cc2[C@@H]1c3ccccc3)OCc4nc(cs4)C(=O)N(C)Cc5ccco5 C37602177
CCOC(=O)Cn\1c2ccc(cc2s/c1=N\C(=O)CC(c3ccccc3)c4ccccc4)S(=O)(=O)C C38930612
CCON\1Cc2cc(c(cc2/C1=C\c3ccccc3)S(=O)(=O)Oc4ccccc4)S(=O)(=O)C(C)C C39499686
Cc1ccc(c(c1)Oc2c(c(=O)n3cccc(c3n2)C)/C=C/4\C(=O)N(C(=S)S4)CCCOC)C(C)C C39836032
CCOc1cc(ccc1OCC=C)[C@H]2c3c(=O)c4cc(ccc4oc3C(=O)N2C[C@@H]5CCCO5)Cl C39839600
CCCc1nnc(s1)N2[C@H](c3c(=O)c4cc(ccc4oc3C2=O)F)c5cccc(c5)OCCC(C)C C39840614
CC(C)CCOc1cccc(c1)[C@H]2c3c(=O)c4cc(ccc4oc3C(=O)N2c5nnc(s5)CC(C)C)F C39840664
CCCCCCOc1ccc(cc1OC)[C@H]2c3c(=O)c4cc(ccc4oc3C(=O)N2c5cccc(n5)C)F C39840870
Cc1cc2c(cc1Cl)c(=O)c3c(o2)C(=O)N([C@H]3c4ccc(c(c4)OC)OCCC(C)C)CCOC C39912935
Cc1c(sc2n1c(=O)cc(n2)CSc3nnc(n3CC=C)[C@@H](C)Oc4ccc(cc4Cl)F)C C39967063
CCCC[C@H](CC)CN1C(=O)/C(=C/c2c(c(c(=O)n(c2N3C[C@H](O[C@@H](C3)C)C)C)C#N)C)/SC1=S C39989603
CCCC[C@H](CC)CN1C(=O)/C(=C/c2c(c(c(=O)n(c2N3CCOCC3)CCC)C#N)C)/SC1=S C39989925
CCCCn1c(c(c(c(c1=O)C#N)C)/C=C\2/C(=O)N(C(=S)S2)CCCOCC)N3C[C@H](C[C@@H](C3)C)C C39990499
C[C@@H](CCC(=O)OC)[C@@H]1CC[C@H]2[C@@]1([C@H](C[C@@H]3[C@@H]2[C@@H](C[C@@H]4[C@@]3(CCC(=O)C4)C)OC(=O)C)OC(=O)C)C C43760017
C[C@@H](CCC(=O)OC)[C@H]1CC[C@H]2[C@@]1([C@H](C[C@@H]3[C@@H]2[C@@H](C[C@@H]4[C@@]3(CCC(=O)C4)C)OC(=O)C)OC(=O)C)C C43760019
CCOC1=NN(C(=O)[C@H]1/C=N/OCc2ccc(cc2Cl)Cl)c3c(cc(cn3)C(F)(F)F)Cl C08873797
CCCCN(CCCC)C(=O)c1cc(nc2c1c(nn2[C@@H]3CCS(=O)(=O)C3)C)c4ccc(cc4)CC C57310714
CCOC(=O)CCc1cc2c(cc(=O)oc2cc1OC(=O)[C@H](C)Oc3c(c(c(c(c3F)F)F)F)F)C C41350162
c1ccc(cc1)c2ccc(cc2)C(=O)O[C@H]3C[C@@H]4[C@@H]([C@@H]3/C=C/C5(OCCO5)COc6ccccc6)CC(=O)O4 C66331757
c1ccc(cc1)c2nc(nn2c3cccc(c3)C(F)(F)F)C(=O)OCC(=O)c4ccc(s4)Cl C03365764
c1ccc(cc1)/C=C/S(=O)(=O)N(Cc2ccco2)CC(=O)N3c4ccccc4Sc5c3cccc5 C02635103
CCCS(=O)(=O)c1c2c3ccccc3ccn2c(c1S(=O)(=O)CCC)C(=O)c4ccc(cc4C)C C08425361
CC1=NC2=C([C@H](C1C(=O)OC(C)C)c3ccccc3OC(C)C)C(=O)C[C@H](C2)c4ccc(cc4)OC C08440742
CC1=NC2=C([C@H](C1C(=O)OC(C)C)c3ccccc3OC(C)C)C(=O)C[C@@H](C2)c4ccc(cc4)OC C08440745
CC1(Cc2c(c(sc2C(=O)OC)SC)C(=NOC(=O)c3c(cc(cn3)C(F)(F)F)Cl)C1)C C08648496
CC1=NC2=C([C@H](C1C(=O)OC(C)C)c3cc(ccc3OC)OC)C(=O)C[C@H](C2)c4ccc(cc4)Cl C08780660
CC1=NC2=C([C@@H](C1C(=O)OC(C)C)c3cc(ccc3OC)OC)C(=O)C[C@@H](C2)c4ccc(cc4)Cl C08780663
c1ccc(cc1)Cn2c(=O)c3ccccc3c(n2)c4nnc(o4)SCc5ccccc5C(F)(F)F C08803878
c1ccc(cc1)Oc2cccc(c2)C(=O)N(Cc3nnc(o3)c4ccccc4Br)C5CC5 C09501690
Cc1ccc(cc1)c2csc3c2c(=O)n(c(n3)C)/N=C/c4ccc(cc4OC(F)F)OC(F)F C03323515
CCN(c1ccc(cc1)F)C(=O)CSc2nnc(o2)c3cc(nc4c3cccc4)c5cccs5 C09588088
CCc1ccccc1N(c2nc(cs2)CSc3nnc(n3C4CC4)c5ccccc5F)C(=O)C C09636984
CCc1ccc2c(c1)s/c(=N/C(=O)[C@@H]3CCCN(C3)S(=O)(=O)c4cccs4)/n2CCSC C10064944
CCc1cccc2c1nc(s2)N(Cc3ccccc3)C(=O)[C@H]4CCCCN4S(=O)(=O)c5cccs5 C10786118
Cc1c(ccc2c1nc(s2)N(Cc3ccccn3)C(=O)Cc4ccc(cc4)S(=O)(=O)C(C)C)Cl C12070606
Cc1ccc2c(c1C)nc(s2)N(C[C@@H]3CCCO3)C(=O)Cc4ccc(cc4)S(=O)(=O)C(C)C C12070715
C[C@@H]1Cc2ccccc2N1C(=O)COC(=O)CSc3nc4cc(ccc4n3Cc5ccccc5)Cl C12658655
CCOC(=O)Cn\1c2ccc(cc2s/c1=N\C(=O)CSc3ccc(cc3)OC)Br C12631650
CC[C@H](C)OC(=O)C1[C@@H](C2=C(C[C@@H](CC2=O)c3ccc(c(c3)OC)OC)N=C1C)c4ccccc4C C13388454
C[C@@H](C(=O)c1ccccc1)OC(=O)c2ccc(cc2)N3C(=O)[C@@H]4[C@H]5C[C@@H]([C@H](C5)[C@@H]4C3=O)c6ccccc6 C13856580
CC1=NC2=C([C@H](C1C(=O)OC(C)C)c3ccc(cc3OC)OC)C(=O)C[C@H](C2)c4ccc(cc4)Cl C09730732
CCCN(Cc1cccn1Cc2ccc(o2)C(=O)N3C[C@@]4(C[C@H]3CC(C4)(C)C)C)C(=O)c5ccc(cc5)C C16533765
Cc1ccc(cc1)/C=c/2\c(=O)n3c(=NC(=C([C@@H]3c4ccc(cc4)SC)C(=O)OCCOC)C)s2 C16713728
CCOc1ccc(cc1F)c2c(cn(n2)c3ccccc3)/C=C\4/C(=O)N(C(=S)S4)Cc5ccco5 C16729201
Cc1c(c(n(n1)Cc2ccccc2Cl)Cl)C(=O)OCC(=O)/C=C\3/C(c4ccccc4N3C)(C)C C32957658
CC(C)OCCCn1c(=O)c2cc(ccc2n3c1nnc3SCc4c(cccc4Cl)F)Cl C32985598
CCCC[C@H](CC)CN1C(=O)/C(=C\c2c(nc3c(cccn3c2=O)C)N4CCC(CC4)C)/SC1=S C33444765
CCOC(=O)COc1ccccc1[C@@H]2CC(=NN2C(=O)c3ccccc3)c4ccc(cc4)Br C33642121
CCCN([C@H](C)c1nc2cc(ccc2c(=O)n1CC)Cl)S(=O)(=O)c3ccc(cc3)C(C)(C)C C35009427
c1ccc(c(c1)C2=NO[C@H](C2)CN(Cc3ccc(cc3F)F)S(=O)(=O)c4cccc5c4nccc5)F C35496409
Cc1ccc(cc1)C(=O)N(C[C@H]2CN(C[C@@H]2c3cccc(c3)F)Cc4ccc(cc4)[N+](=O)[O-])C(C)C C35887315
Cc1cccc(c1)Oc2c(c(nn2C)c3ccccc3)CN(C[C@H]4CCCO4)C(=O)c5ccc(cc5)Cl C35980783
Cc1ccc(cc1)S(=O)(=O)N(Cc2ccccc2Cl)C(=O)O[C@@H]3C[C@]4(CC[C@@]3(O4)C)C(C)C C04110257
CCC(=O)N1CCc2ccc(cc2[C@H]1c3cccc(c3)F)OCc4nc(cs4)C(=O)N(CC)CC C37603206
Cc1ccc2c(c1C)nc(s2)N(CCN3CCOCC3)C(=O)C(C)(C)Oc4ccc(cc4)Cl C36714957
CC(C)C[C@@]1(CN(C(=O)N1CC2(CCN(CC2)S(=O)(=O)c3ccccc3)C4CCCCC4)F)C C39487827
CCCCCCN1C(=O)/C(=C\c2c(nc3c(cccn3c2=O)C)Oc4ccccc4F)/SC1=S C39835990
CCCCCN1C(=O)/C(=C\c2c(nc3c(cccn3c2=O)C)Oc4cccc(c4C)C)/SC1=S C39836065
CCCCOC(=O)c1ccc(cc1)N2[C@H](c3c(=O)c4cc(ccc4oc3C2=O)F)c5cccc(c5)Cl C39876638
CCOc1cc(ccc1OCc2ccccc2)[C@@H]3c4c(=O)c5cc(cc(c5oc4C(=O)N3CC=C)C)C C39910824
CCOc1cc(ccc1OCc2ccccc2)[C@H]3c4c(=O)c5cc(cc(c5oc4C(=O)N3CC=C)C)C C39910825
CCOc1cc(ccc1OCc2ccccc2F)/C=c\3/c(=O)n4c(s3)nc(n4)/C=C/c5ccccc5 C40004818
CCOc1cc(ccc1OCc2ccc(cc2)F)/C=c\3/c(=O)n4c(s3)nc(n4)/C=C/c5ccccc5 C40004819
CCOc1cc(ccc1OC(=O)[C@H](C)Oc2ccccc2Cl)/C=C\3/C(=O)c4cc(ccc4O3)Cl C40136465
CCOc1cc(ccc1OC(=O)COc2c(cccc2C)C)/C=C\3/C(=O)c4cc(c(cc4O3)C)Cl C40136603
c1cc(oc1)CN(Cc2cccs2)C(=O)c3ccc(o3)S(=O)(=O)c4ccc(cc4)Br C40322959
c1cc(c(c(c1)Cl)CN([C@@H]2CCS(=O)(=O)C2)C(=O)CCc3ncc(o3)c4ccc(cc4)Cl)F C41021910
Cc1cc(=O)oc2c1cc(c3c2CN(CO3)CCc4ccc(cc4Cl)Cl)CCC(=O)OC(C)C C41666649
Cc1ccc(cc1C)C(=O)[C@H](c2ccccc2)OC(=O)c3cccc(c3)N4C(=O)[C@@H]5CC=CC[C@@H]5C4=O C08451487
COc1ccc(cc1)S(=O)(=O)N(Cc2ccco2)Cc3nnc(o3)c4ccccc4Br C02620728
CN1[C@H](C[C@@H](O1)CN(N(C)c2c(cc(cn2)C(F)(F)F)Cl)S(=O)(=O)C)c3ccc(cc3)OC C01388714
CCOc1cc(cc(c1OCC(=O)OC)I)/C=C\2/C(=O)OC(=N2)c3ccco3 C00679148
Cc1cc(c(n1Cc2ccc3c(c2)OCO3)C)C(=O)COC(=O)CSc4c5ccsc5ncn4 C08824911
CN(Cc1nc2ccccc2s1)C(=O)CSc3nnc(n3CC=C)[C@@H]4COc5ccccc5O4 C08848571
Cn1cc(cn1)CN(C)C(=O)CSc2nc(cc(n2)C(F)(F)F)c3ccc(c(c3)OC)OC C00920007
Cc1cc(c(n1[C@H](C)COC)C)C(=O)COC(=O)c2c3ccccc3c(=O)n(n2)Cc4ccccc4 C08949876
Cc1ccc(c(c1)S(=O)(=O)Oc2ccc(cc2)C(=O)OCC(=O)[C@@H](C#N)c3nc(cs3)C)C C09254100
CCCCN1C(=O)/C(=C/c2c(nc3ccccn3c2=O)N4CCC(CC4)C(=O)OCC)/SC1=S C09427514
CCOC(=O)Cc1csc(n1)SCC(=O)N2CCN(CC2)S(=O)(=O)c3ccc(cc3C)C C09509107
CC[C@@H]1C(=O)N2[C@H](C(=C(N=C2S1)C)C(=O)OCC(C)C)c3ccc(c(c3)OCC)OC(=O)C C03636750
CCn1c2ccc(cc2nc1SCC(=O)c3ccc4c(c3)OCCO4)S(=O)(=O)N(CC)CC C09634198
CCOc1ccc(cc1)n2c(nnc2SCC(=O)c3ccc4c(c3)OCCCO4)c5ccncc5 C09948879
CN(C1CC1)S(=O)(=O)c2ccc(cc2)C(=O)N(C[C@H]3CCCO3)c4nc5cc(ccc5s4)OC C10100151
Cc1c(nc(o1)c2cccs2)COC(=O)/C=C/c3ccc(cc3)S(=O)(=O)N4CCOCC4 C10662412
CCOc1ccc2c(c1)sc(n2)N(C[C@H]3CCCO3)C(=O)c4ccc(cc4)S(=O)(=O)N(C)C C11068472
c1ccc(cc1)CN(c2ccccc2)C(=O)CSc3nnc(n3C[C@@H]4CCCO4)N5CCOCC5 C11376327
CCc1ccc(cc1)OCc2nnc(n2CC(C)C)S[C@@H](C)C(=O)N(C)[C@H]3CCS(=O)(=O)C3 C11478087
CCS(=O)(=O)N1CCc2c1ccc(c2)C(=O)CSc3nnc(n3C4CC4)N5CCC(CC5)C C11985968
Cc1cc(c(n1C[C@@H]2CCCO2)C)C(=O)COC(=O)c3ccc(cc3)S(=O)(=O)N4CCCCC4 C12532041
c1ccc2c(c1)c(=O)n(c(n2)CSc3nnc(n3C4CC4)COc5ccccc5Cl)CC#N C03456355
CCOC(=O)[C@]1([C@@H]2C=Cc3ccccc3N2[C@@H]([C@@H]1c4ccco4)C(=O)c5ccc(cc5)OC(=O)C)C#N C09015567
CCN([C@H]1CCS(=O)(=O)C1)C(=O)CSc2nnc(n2c3ccccc3C(C)C)c4cccnc4 C09717164
Cc1cc(c(n1C[C@@H]2CCCO2)C)C(=O)CSc3nnc(n3c4cccc(c4)F)N5CCOCC5 C09847293
CCOC(=O)c1c2c(n(n1)Cc3ccccc3)CCN(C2)C(=O)CN4C[C@H](CC4=O)c5ccccc5 C14534362
CCn1c(nnc1SCC(=O)N2[C@H](CCC[C@@H]2C)C)CN(c3ccc(cc3)C)S(=O)(=O)C C15019638
Cc1ccc(cc1)S(=O)(=O)N(C)CC(=O)OCc2nnc(o2)c3ccc(s3)Br C18345643
Cc1c(c(n(n1)C)Cl)CN2CCc3c(c(cc(=O)n3CC2)OCCc4cccs4)C(=O)OC C15004533
CCn1c2c(c(cc(n2)C3CC3)C(=O)OC)c(=O)nc1SCC(=O)c4c(n(c5c4cccc5)C)C C21098539
CCc1ccc(cc1)C(=O)[C@H](C)OC(=O)c2cc(nc3c2c(nn3[C@H]4CCS(=O)(=O)C4)C)C5CC5 C21441757
CCOc1cc2c(cc1COC(=O)c3ccc(c(c3)S(=O)(=O)N4CCOCC4)F)O[C@H](C2)C C21976512
CCN(CC)S(=O)(=O)c1ccc2nnc(n2c1)SCC(=O)N(C)[C@@H](C)c3ccc(cc3)F C22069593
CCOc1ccc2c(c1)sc(n2)N(Cc3ccco3)C(=O)CCS(=O)(=O)c4ccc(cc4)OC C22895153
CCCn1c(nnc1SCC(=O)N2[C@H](CC(=N2)c3ccco3)c4cccs4)c5ccncc5 C32844564
c1cc(ccc1CCC(=O)OCc2cc(=O)n3ccsc3n2)S(=O)(=O)N4CCCCCC4 C32954466
CC(C)(CCl)C(=O)N(C[C@H]1CCCO1)CC(=O)N(Cc2ccc3c(c2)OCO3)Cc4ccco4 C33666379
CCCc1c(c(nc(n1)C)C(=O)N2CCN([C@@H](C2)C)C(=O)[C@@H](c3ccccc3)Cl)C(=O)OCC C33703414
CC(=O)OCC(=O)[C@]1(CC[C@H]2[C@]1(C[C@@H]([C@@H]3[C@@H]2CCC4=CC(=O)C=C[C@@]34C)C(=O)OC)C)OC(=O)C C36014991
Cc1ccc(cc1)c2ccc(nn2)N3CCN(CC3)C(=O)CN(C[C@@H]4CCCO4)C(=O)CC(C)C C36069810
Cc1ccc(cc1)OCC(=O)N(CCN2CCOCC2)c3nc4c(s3)cccc4S(=O)(=O)C C38845671
CCOC(=O)[C@@H]1C(=C2C(=NC(=NC2=O)[C@H](C)Sc3nc4ccccc4c(=O)n3CC=C)S1)C C39421844
CCCN(Cc1nnc(o1)c2cccs2)CC3=NC(=O)[C@@H]4C(=N3)C=C(S4)c5ccc(cc5)OC C39454466
CCCc1nnc(s1)N2[C@H](c3c(=O)c4cc(ccc4oc3C2=O)F)c5ccc(c(c5)OCC)OCC C39840616
CCCCN1C(=O)/C(=C/c2c(c(c(=O)n(c2N3CCC[C@H](C3)C(=O)OCC)C)C#N)C)/SC1=S C39989593
CCCn1c(c(c(c(c1=O)C#N)C)/C=C\2/C(=O)N(C(=S)S2)CC)N3CCC[C@H](C3)C(=O)OCC C39990163
CCCOc1ccccc1CN(Cc2ccco2)C(=O)c3c4c(n(n3)[C@H]5CCS(=O)(=O)C5)CCCC4 C40987979
Cc1ccc(cc1C)N(CCC#N)C(=O)CSc2nnc(n2C[C@@H]3CCCO3)N4CCC(CC4)C C45737657
CCCn1c2ccc(cc2nc1CCC(=O)N(CC)[C@H](C)C(C)C)S(=O)(=O)N3CCOCC3 C60140691
C[C@H]1CC(=C(N1c2nccs2)C)C(=O)COC(=O)CCC3=NC(=O)C4=C5CCCC[C@H]5SC4=N3 C39943053
CCOC(=O)C1=C(C(=N[C@@H]1C)C(=O)COC(=O)C2CCN(CC2)c3ccc(cn3)C(F)(F)F)C C38639393
CC(C)c1cccc2c1nc(s2)N(C[C@@H]3CCCO3)C(=O)[C@H]4CCCN4S(=O)(=O)c5cccs5 C09035869
CCc1cccc2c1nc(s2)N(Cc3ccccn3)C(=O)[C@H]4CCCN4S(=O)(=O)c5ccc(cc5)F C08842309
CCc1ccc2c(c1)sc(n2)N(Cc3ccco3)C(=O)[C@@H]4CCCN4S(=O)(=O)c5ccc(cc5)F C09067698
Cc1cc2c(cc1C)oc3c(c2=O)[C@@H](N(C3=O)Cc4ccco4)c5ccc(c(c5)OC)OCC(C)C C02433509
CCCCN(C)S(=O)(=O)c1ccc(cc1)C(=O)N2CCN(CC2)c3nc4c(cc(cc4s3)F)F C09543631
CN(C(=O)CSc1nnc(n1C2CC2)c3cccnc3)[C@]4(CCCCC4=O)c5ccccc5Cl C09594501
Cc1ccc(c2c1nc(s2)N(Cc3ccccn3)C(=O)c4ccc(cc4)S(=O)(=O)N(C)C(C)C)C C10098948
CC(C)N(C)S(=O)(=O)c1ccc(cc1)C(=O)N(C[C@H]2CCCO2)c3nc4c(s3)cccc4Cl C10099147
Cc1c(ccc2c1nc(s2)N(C[C@@H]3CCCO3)C(=O)c4ccc(cc4)S(=O)(=O)N(C)C5CC5)Cl C10100240
CN(C(c1ccccc1)c2ccccc2)C(=O)CSc3ccc(cn3)S(=O)(=O)N4CCOCC4 C10094641
CCc1ccc2c(c1)sc(n2)N(C[C@H]3CCCO3)C(=O)[C@@H]4CCCCN4S(=O)(=O)c5cccs5 C10786390
CN(Cc1ccccc1Br)C(=O)CSc2nnc3n2c4ccccc4c(=O)n3CC=C C11022794
Cc1ccc(c2c1sc(n2)N(C[C@H]3CCCO3)C(=O)CCS(=O)(=O)c4ccc(cc4)Cl)OC C11143889
CCN(CC)S(=O)(=O)c1c(c2c(s1)CN(CC2)C(=O)C34CC5CC(C3)CC(C5)C4)C(=O)OC C12150411
CC(=O)Oc1cc2c(cc1Cl)C(C[C@](O2)(C)c3cc(c(cc3OC(=O)C)OC(=O)C)Cl)(C)C C12364596
CCc1ccc2c(c1)sc(n2)N(Cc3ccccn3)C(=O)[C@H]4CCCN4S(=O)(=O)c5cccs5 C09520027
COc1cc(cc(c1OCC=C)Br)/C=C\2/C(=O)OC(=N2)c3ccc(cc3)N4CCCC4=O C12853615
COC(=O)Cn\1c2ccc(cc2s/c1=N\C(=O)CS(=O)(=O)Cc3ccccc3)Br C12310986
CCc1cccc2c1nc(s2)N(C[C@H]3CCCO3)C(=O)[C@H]4CCCN(C4)S(=O)(=O)c5ccccc5 C14019831
Cc1ccc(cc1)[C@@H]2c3ccsc3CCN2C(=O)CN(CC=C)C(=O)c4ccc(c(c4)[N+](=O)[O-])C C16502645
Cc1cc(no1)CSc2c(cccn2)C(=O)OCc3cc(=O)oc4c3ccc(c4)Br C17832832
Cc1ccc(cc1)S(=O)(=O)CC(=O)N(CCN2CCOCC2)c3nc4c(ccc(c4s3)C)C C20743798
Cc1ccc(cc1)S(=O)(=O)CC(=O)N(CCN2CCOCC2)c3nc4c(c(ccc4s3)C)C C20744061
Cc1ccc(cc1)S(=O)(=O)N2CCC[C@@H]2C(=O)N(C[C@H]3CCCO3)c4nc5c(cccc5s4)C(C)C C22710674
C[C@@H](C(=O)/C=C/1\C(c2ccccc2N1C)(C)C)Sc3nnc(n3CC=C)[C@@H]4CCS(=O)(=O)C4 C23175122
c1cc(c(cc1F)CSc2nc3cc(ccc3n2C[C@@H]4CCCO4)S(=O)(=O)N5CCOCC5)F C23462405
c1ccc(cc1)n2cc(c(n2)c3ccc(cc3)OCc4ccccc4F)/C=C(/C#N)\C(=O)N5CCOCC5 C33341928
C[C@H](C(=O)N1CCc2c1cccc2)SC3=N/C(=C/c4ccco4)/C(=O)N3c5ccc(cc5)OC(F)F C02642205
C[C@@H](c1nc2ccc(cc2c(=O)n1C)Cl)N(CCOC)S(=O)(=O)c3ccc(cc3)Br C35031132
CCCCOc1ccc(cc1OC)[C@@H]2c3c(=O)c4cc(ccc4oc3C(=O)N2c5nc(c(s5)C)C)F C35513520
CCCn1c(c(c(c(c1=O)C#N)C)/C=C\2/C(=O)N(C(=S)S2)CCCOC)N3C[C@H](C[C@@H](C3)C)C C35521199
CC1([C@H]2CC[C@@]1(C(=O)C2)CS(=O)(=O)Oc3cc(nn3c4ccc(c(c4)Cl)Cl)COC)C C35690095
CCOc1ccc2c(c1)sc(n2)N(Cc3ccccc3)C(=O)[C@H]4CCCN(C4)C(=O)c5ccoc5 C36729407
Cc1cc(cc2c1nc(s2)N(CCN3CCOCC3)C(=O)c4ccc(cc4)S(=O)(=O)C(C)C)Cl C38837462
CCS(=O)(=O)c1cccc(c1)C(=O)N(CCn2c(cc(n2)C)C)c3nc4c(c(ccc4s3)Cl)C C38902083
CCS(=O)(=O)c1ccc(cc1)C(=O)N(CCn2c(cc(n2)C)C)c3nc4c(cc(cc4s3)Cl)C C38902894
C[C@H](C(=O)OCC(=O)N(c1ccccc1)[C@@H]2CS(=O)(=O)C=C2)Oc3ccc(cc3)Br C39566394
CCCCn1c(c(c(c(c1=O)C#N)C)/C=C/2\C(=O)N(C(=S)S2)C[C@H]3CCCO3)N4CCC[C@@H](C4)C C39770625
CCCCn1c(c(c(c(c1=O)C#N)C)/C=C/2\C(=O)N(C(=S)S2)Cc3ccco3)N4C[C@H](C[C@@H](C4)C)C C39770681
CCCCn1c(c(c(c(c1=O)C#N)C)/C=C/2\C(=O)N(C(=S)S2)CC(C)C)N3C[C@H](O[C@H](C3)C)C C39770765
CCCCn1c(c(c(c(c1=O)C#N)C)/C=C/2\C(=O)N(C(=S)S2)CC=C)N3C[C@H](O[C@@H](C3)C)C C39770769
CCCOc1ccc(cc1OCC)[C@H]2c3c(=O)c4cc(ccc4oc3C(=O)N2c5ccc(cn5)Cl)F C39840766
CCCCn1c(c(c(c(c1=O)C#N)C)/C=C\2/C(=O)N(C(=S)S2)Cc3ccco3)N4CCC[C@H](C4)C C39990433
CCCCn1c(c(c(c(c1=O)C#N)C)/C=C\2/C(=O)N(C(=S)S2)CC(C)C)N3C[C@@H](O[C@H](C3)C)C C39991323
Cc1cc2c(cc1Cl)c(=O)c3c(o2)C(=O)N([C@@H]3c4ccc(c(c4)OC)OCC=C)C[C@@H]5CCCO5 C40056684
Cc1ccc2c(=O)c3c(oc2c1C)C(=O)N([C@@H]3c4ccc(c(c4)OC)OCC(C)C)C[C@H]5CCCO5 C40066340
c1ccc(cc1)Cn2c(nn(c2=S)CN([C@@H]3CCS(=O)(=O)C3)C4CCCCC4)c5ccco5 C32926911
C[C@@]12CC[C@@H]3[C@@H]([C@H]1CC[C@H]2OC(=O)CCC(=O)N4CCC[C@H]4C(=O)OC)CCC5=CC(=O)CC[C@@]35C C43743702
CC[C@H](C)C(=O)/N=C\1/N([C@@H]2CS(=O)(=O)C[C@@H]2S1)c3cc(c(cc3Br)OCC)OCC C32506306
CC[C@@H](C)C(=O)/N=C/1\N([C@@H]2CS(=O)(=O)C[C@@H]2S1)c3cc(c(cc3Br)OCC)OCC C36638686
C[C@@H](c1nnc(o1)SCC(=O)N(C)Cc2nc3ccccc3s2)Oc4ccccc4F C08709213
Cc1c2c(ncn(c2=O)CC(=O)c3ccc(cc3)Br)sc1C(=O)OCCOC C08898061
c1ccc(cc1)N(CCC#N)C(=O)CSc2nnc(n2C[C@H]3CCCO3)c4cccs4 C09438595
Cc1cc(c(n1C[C@@H]2CCCO2)C)C(=O)CN(Cc3ccco3)S(=O)(=O)c4ccccc4F C09508867
c1cc(ccc1C(=O)COC(=O)c2cc(ccc2F)S(=O)(=O)N3CCOCC3)Br C09632933
CCS(=O)(=O)c1ccc2c(c1)nc(o2)SCC(=O)c3cc(n(c3C)Cc4ccco4)C C09780427
C[C@H]1Cc2cc(ccc2N1S(=O)(=O)C)C(=O)CSc3nnc(n3C)Cc4cccs4 C09812674
c1ccc(cc1)n2c(nc(n2)SCC(=O)N(c3ccccc3)[C@H]4CCS(=O)(=O)C4)C5CC5 C09815893
Cc1csc(n1)[C@@H](C#N)C(=O)CSc2nc3cc(ccc3c(=O)n2Cc4ccco4)Cl C09963772
Cc1cc(c(n1C(C)C)C)C(=O)COC(=O)C2CCN(CC2)S(=O)(=O)c3cccs3 C10609794
CCOc1cccc2c1nc(s2)N(C[C@@H]3CCCO3)C(=O)CCS(=O)(=O)c4ccc(cc4)C C10878248
C[C@H](C(=O)N(C)[C@@H]1CCS(=O)(=O)C1)Sc2nnc(n2c3ccccc3)Cc4cccs4 C10201583
CCOc1ccc2c(c1)sc(n2)N(C[C@H]3CCCO3)C(=O)CCS(=O)(=O)c4ccccc4 C11069839
CCCN([C@H]1CCS(=O)(=O)C1)C(=O)CSc2ncc(n2C[C@H]3CCCO3)c4ccccc4 C11644900
COC(=O)c1c2c(sc1S(=O)(=O)N3CCCCCCC3)CN(CC2)C(=O)CCSC C11782805
c1ccnc(c1)CN(Cc2cccc(c2)OC[C@H]3CCC=CC3)C(=O)c4cnc5ccccn5c4=O C11790995
Cc1c(c(n(n1)[C@H]2CCS(=O)(=O)C2)C)CN(C)C(=O)CCc3ccc(o3)c4ccccc4 C12745855
Cc1cc(c(n1CC=C)C)C(=O)CSc2nnc(n2CC=C)[C@@H]3COc4ccccc4O3 C13112839
CCCN(CC)c1c(c(=O)n2cccc(c2n1)C)/C=C\3/C(=O)N(C(=S)S3)CCCOC C13424038
COCCN([C@@H]1CCS(=O)(=O)C1)C(=O)CSc2c3cc(sc3ncn2)c4ccccc4 C14164511
CCCN(Cc1cccn1Cc2ccc(o2)C(=O)N3CCOCC3)C(=O)c4ccc(cc4)F C16533704
CCCCN([C@H]1CCS(=O)(=O)C1)C(=O)CSc2nnc(n2C3CC3)c4cccs4 C17271143
CCc1c(sc2c1c(=O)n(c(n2)SCC(=O)N(C)Cc3ccco3)C[C@@H]4CCCO4)C C21331317
CCN(CC)S(=O)(=O)c1ccc2nn(c(=S)n2c1)CN(C)Cc3ccc(s3)Cl C22194197
CC(C)CCN(CC(=O)N1CCc2c(ccs2)C1)S(=O)(=O)c3ccc4c(c3)OCCO4 C22317452
CCn1c2ccc(cc2nc1CCC(=O)N(C)[C@H](C)c3ccc(c(c3)F)F)S(=O)(=O)N(C)C C23503827
c1ccc2c(c1)c(=O)n(c(n2)SCC(=O)N(CCC#N)Cc3ccco3)c4ccccc4F C24136861
CCCn1c(nnc1S[C@@H](C)C(=O)N(CC)[C@H]2CCS(=O)(=O)C2)c3cccc(c3)C C24226955
CN1c2ccccc2N(C1=C(C#N)C(=O)CSc3nnc(n3C4CC4)Cc5cccs5)C C26225189
Cc1c(cccn1)[C@@H](C#N)N2CCN(CC2)C(=O)CN(C(c3ccccc3)c4ccccc4)C(=O)C C13833184
c1ccc(c(c1)N(CCC#N)C(=O)CSc2nnc(n2C[C@H]3CCCO3)c4cccs4)F C28445806
Cc1cc(c(n1[C@@H]2CCS(=O)(=O)C2)C)C(=O)COc3ccc(cc3Br)C(=O)OC C29708902
Cc1nnc(n1c2ccc(cc2)OC)SCC(=O)N(C)[C@H](C)c3nc4ccccc4s3 C32341638
CCN(CCc1ccncc1)S(=O)(=O)c2cc(c(cc2C)N3CCCCS3(=O)=O)C C32537234
CC(C)c1ccccc1n2ccnc2SCC(=O)N(Cc3ccco3)[C@H]4CCS(=O)(=O)C4 C32830030
c1cc(ccc1S(=O)(=O)CCC(=O)OCc2cc(=O)n3c4c(sc3n2)CCCC4)Cl C32848690
CCOCCCN1C(=O)/C(=C\c2c(c(c(=O)n(c2N3C[C@H](C[C@@H](C3)C)C)C)C#N)C)/SC1=S C33812239
CC[C@H](C)c1ccc(cc1)S(=O)(=O)N2CCN(CC2)C(=O)CSCc3c(noc3C)C C35982492
CC(C)C(=O)N(Cc1cnc(n1C[C@H]2CCCO2)S(=O)(=O)Cc3ccccc3F)C4CC4 C36030723
COc1ccc(cc1)S(=O)(=O)CC(=O)N(Cc2ccncc2)c3nc4ccc(cc4s3)Cl C38836277
C[C@H](C(=O)OCC(=O)N(CC(C)C)[C@@H]1CCS(=O)(=O)C1)Oc2ccc(cc2)Br C39566421
CCCCn1c(c(c(c(c1=O)C#N)C)/C=C/2\C(=O)N(C(=S)S2)C[C@H]3CCCO3)N4CCCC4 C39770559
CCCOc1ccc(cc1OCC)[C@H]2c3c(=O)c4cc(ccc4oc3C(=O)N2C[C@H]5CCCO5)F C39840382
C[C@@H]1C(=C(C(=N1)C(=O)CSc2nnc(n2C3CC3)COc4ccccc4Cl)C)C(=O)C C39957595
c1cc(sc1)Cc2nnc(n2C3CC3)SCC(=O)N([C@H]4CCS(=O)(=O)C4)C5CCCC5 C09729372
COc1ccc(cc1)CSc2nnc(s2)SCC(=O)N([C@@H]3CCS(=O)(=O)C3)C4CC4 C24107904
CN(Cc1ccc2c(c1)OCCO2)C(=O)CSc3ncc(n3C[C@H]4CCCO4)c5ccccc5 C11642505
Cc1ccc(cc1)OCc2nc(cs2)CSc3nnc(n3C)C[C@H]4CCS(=O)(=O)C4 C58481498
CCCCN([C@@H]1CCS(=O)(=O)C1)C(=O)COc2c(cc(cc2Br)C#N)OCC C60386666
CCN(CCc1ccncc1)C(=O)[C@@H]2CCCN(C2)C(=O)c3c(nc(s3)c4cccnc4)C C62042499
CCOC(=O)c1ccc(cc1)NC(=O)Cn2cnc3c(c2=O)c(c(s3)C)c4ccc(cc4)F C08788960
CC(C)c1ccc(cc1)c2csc3c2c(=O)n(cn3)CC(=O)Nc4ccc(cc4)C(=O)OC C08950180
CCc1ccc(cc1)c2csc3c2c(=O)n(cn3)CC(=O)Nc4ccc(cc4)C(=O)OC C08950210
Cc1ccc(cc1)Cn2c(=O)c3ccccc3nc2S[C@H](C)C(=O)Nc4ccnn4C(C)C C08954207
c1ccc(cc1)c2c3c(ncn4c3nc(n4)COc5ccccc5)n(c2c6ccccc6)CCO C09058619
Cc1cccc(c1)NC(=O)[C@H](C)OC(=O)c2ccc(cc2)S(=O)(=O)N3C[C@H](C[C@@H](C3)C)C C09182395
Cc1csc(n1)NC(=O)[C@H](C)Sc2nnc(n2CC=C)c3cc4cc(ccc4o3)Cl C09328639
Cc1cc(c(c(c1)Cl)NC(=O)CSc2nnc(n2Cc3ccco3)c4ccco4)C C02415311
c1ccc(cc1)c2nc(nn2c3ccccc3)C(=O)OCC(=O)NC45CC6CC(C4)CC(C6)C5 C09634598
C[C@H](c1ccc2c(c1)OCO2)NC(=O)CSc3nnc(n3c4ccccc4)c5cccs5 C09729598
c1cc(c(cc1[N+](=O)[O-])C(F)(F)F)NC(=O)COC(=O)c2cc(ccc2Cl)Cl C11030061
c1ccc(cc1)[C@@H](C(=O)Nc2ccc(cc2Cl)[N+](=O)[O-])OC(=O)c3c(cccc3F)F C11125153
Cc1ccccc1n2c(nnc2S[C@@H](C)C(=O)Nc3ccc(cc3)N(C)C)c4ccncc4 C12553184
CCC(C)(C)NC(=O)[C@@H](c1ccco1)N(c2c(cc(cc2C)C)C)C(=O)c3csnn3 C12871088
Cc1ccc(c(c1)C)n2c(nnn2)S[C@@H](c3ccccc3)C(=O)Nc4cccc(c4)OC C13141009
Cc1cc(ccc1S(=O)(=O)Nc2ccccc2C(=O)OCc3cn4ccccc4c3C#N)F C14852296
Cc1ccc(cc1F)NC(=O)[C@@H](C)OC(=O)c2ccc(cc2)S(=O)(=O)N3CCCCCC3 C15804146
c1ccc(cc1)CCNC(=O)/C(=C/c2ccc(o2)c3ccc(cc3Br)[N+](=O)[O-])/C#N C16411668
CCOC(=O)C1=C(Nc2ncnn2[C@@H]1c3cccc(c3)Oc4ccccc4)c5ccccc5 C02355514
CCOC(=O)[C@@]1([C@@H]2[C@@H]([C@H](N1)c3ccc(cc3)C(C)C)C(=O)N(C2=O)c4ccc(cc4)OC)C C19529522
Cc1ccc(cc1)C(=O)CSC2=C([C@H](C(=C(N2)C)C(=O)C)c3cccc(c3)[N+](=O)[O-])C#N C01199167
CCn1cc2c(n1)c(=O)n(c(n2)SCC(=O)Nc3ccc(cc3)F)Cc4ccc(cc4)C C20981587
CCOc1ccc(cc1OCC)c2c(nn3c2ncc(c3C)C(=O)Nc4cccc(c4C)C)C C21537822
CCc1nn2c(=O)cc(nc2s1)CSc3[nH]c(=O)c4c(c(sc4n3)C)C[C@@H](C)CC C21622193
CCn1c2ccccc2c3c1nc(nn3)S[C@@H](C)C(=O)Nc4ccc(cc4)OC(F)F C23931338
C[C@H](C(=O)Nc1ccc(cc1F)Cl)OC(=O)c2nc(n(n2)c3ccccc3)c4ccccc4 C24226477
c1ccc(cc1)Nc2nc(cs2)CSc3nnc(n3c4ccccc4)N5CCOCC5 C25678457
CCc1nnc(s1)NC(=O)[C@@H](CC)Oc2c(=O)c3ccccc3oc2c4ccc(cc4)C C32535033
Cc1cccc(c1)c2nnc(n2c3ccccc3)SCC(=O)Nc4nc(c(s4)C(=O)C)C C32691123
Cc1ccc(c(c1)C)NC(=O)CSc2cc(nc3n2ncc3c4ccc(c(c4)OC)OC)C C33268902
CCOc1ccc2c(c1)sc(n2)n3c4c(c(n3)C)[C@@H](CC(=O)N4)c5ccccc5OCC=C C33271679
COc1ccc(cc1)C2(CC2)c3nc(no3)c4ccc(cc4)NS(=O)(=O)c5cccs5 C33276478
CC[C@H](c1nc2ccccc2c(=O)n1C)N(CCOC)C(=O)Nc3cccc(c3Cl)Cl C35027270
CCc1ccccc1n2c(cc(n2)c3c(nc4n(c3=O)c(cs4)CC(=O)N[C@@H](C)CC)C)C C35911798
C=CCn1c(=O)c2ccccc2n3c1nnc3SCC(=O)NCC45CC6CC(C4)CC(C6)C5 C36725643
C[C@H](C(=O)Nc1c(cc(cn1)Cl)Cl)Sc2nnc(n2C(C)C)c3ccc(cc3)OC C03413432
CCc1c(sc(n1)NC(=O)[C@@H](C)Sc2nnc(n2CC)c3c(c4ccccc4o3)C)C C39772608
Cc1ccc(cc1C)n2c(nnn2)SCC(=O)Nc3ccccc3C(=O)c4ccccc4 C39895225
CC[C@@H](C(=O)Nc1ccccc1OCC)n2c(=O)cc(c3c2n(nc3C)c4ccccc4)C C40174897
CCCSc1nnc(s1)NC(=O)c2ccc(cc2)n3c(cnn3)c4ccc(cc4)C C40180165
CCCSc1nc2n(n1)[C@@H](C(=C(N2)C)C(=O)OC)c3cc(ccc3OC)Br C40982385
CC(C)(C)c1cc(n(n1)c2ccc(cc2)F)NC(=O)CN(C)S(=O)(=O)c3ccc(cc3)F C46666474
CCOC(=O)c1c2c(sc1NC(=O)c3ccc(o3)Cn4cc(cn4)Cl)CCCCC2 C00649415
CC(C)(C)c1ccc(cc1)c2csc(n2)NC(=O)c3cccc(c3)S(=O)(=O)N(C)OC C57810026
CCOc1ccc(cc1)c2nc(c(s2)C(=O)Nc3ccc(cc3)Sc4nncn4C)C C59923226
c1ccc(cc1)Oc2ccc(cc2)NC(=O)CSc3ccc4nnc(n4n3)C(F)(F)F C61719559
CCOc1ccc(cc1)c2cc(=O)c3cc(ccc3o2)NC(=O)CCc4cc(no4)Cl C41358985
Cc1ccc(cc1)N(C)S(=O)(=O)c2ccsc2C(=O)Nc3ccc(cc3)C(=O)OC C64871916
CCn1c(nnc1SCC(=O)Nc2ccc(c(c2)C)C)c3cn(nc3c4ccc(cc4)F)C C65099223
CC(C)c1ccc(cc1)NC(=O)CSc2nnc3n2ccn(c3=O)Cc4ccc(cc4)F C65534232
C[C@H](c1nnc(n1c2ccc(cc2)Cl)S[C@H](C)C(=O)NC3(CCCCC3)C#N)[NH+](C)C C09127213
C[C@H](c1nnc(n1c2ccc(cc2)Cl)S[C@H](C)C(=O)Nc3cccc(c3)C(=O)C)[NH+](C)C C03375983
C[C@@H](c1nnc(n1c2ccc(cc2)Cl)S[C@@H](C)C(=O)Nc3ccc(cn3)Cl)[NH+](C)C C03376467
c1cc(ccc1NC(=O)COC(=O)C2CCN(CC2)c3ccc(c[nH+]3)C(F)(F)F)OC(F)F C09466262
CCOc1ccc(cc1S(=O)(=O)N2CCCC2)NC(=O)C[NH+](C)[C@@H]3CCCc4c3cccc4 C09723763
CCCn1c2ccc(cc2nc1C[NH2+]C34CC5CC(C3)CC(C5)C4)S(=O)(=O)N6CCOCC6 C09729949
CC(C)n1c2c(cn1)c(cc(n2)c3ccccc3)C(=O)NC[C@@H](c4ccco4)[NH+]5CCCC5 C09790142
CCC[C@@]1([C@@H]2[C@@H]([C@@H]([NH2+]1)c3cccs3)C(=O)N(C2=O)c4ccc(cc4)OCC)C(=O)OCC C12497639
CCC[C@@]1([C@@H]2[C@@H]([C@H]([NH2+]1)c3cccs3)C(=O)N(C2=O)c4ccc(cc4)OCC)C(=O)OCC C12497647
Cc1ccc(c2c1cc(c(=O)[nH]2)C[NH+](Cc3ccc(cc3)F)Cc4nnnn4C5CCCCC5)C C12833108
Cc1ccc(cc1)C[NH+](Cc2cc3ccc(cc3[nH]c2=O)C)Cc4nnnn4C5CCCCC5 C13033321
Cc1ccc(cc1)C[NH+](Cc2cc3c(ccc(c3[nH]c2=O)C)C)Cc4nnnn4C(C)(C)C C13033367
CC[C@H](c1nnnn1C(C)(C)CC)[NH+](Cc2cccs2)Cc3cc4ccc(cc4[nH]c3=O)C C13063794
CC[C@@H](c1nnnn1Cc2ccc(cc2)F)[NH+](Cc3cc4ccc(cc4[nH]c3=O)C)C5CCCC5 C13063940
CC[C@H](c1nnnn1C(C)(C)C)[NH+](CCc2ccccc2)Cc3cc4cccc(c4[nH]c3=O)C C13494533
CC[C@H](c1nnnn1C2CCCC2)[NH+](CCc3ccccc3)Cc4cc5cc(ccc5[nH]c4=O)C C13495820
CC[C@H](c1nnnn1Cc2ccc(cc2)F)[NH+](Cc3cc4cc(ccc4[nH]c3=O)C)C5CCCC5 C13501144
CCOc1ccccc1NC(=O)[C@H](C)[NH+]2CCN(CC2)S(=O)(=O)c3ccc4c(c3)CCCC4 C14922061
Cc1ccc2c(c1)c(nc([nH+]2)CN3CCC[C@@H](C3)c4nc5ccccc5o4)NCCCOC C19837941
CCc1nn(c(=O)c2n1c3cc(sc3c2)C)CC(=O)NCC[NH+](C4CCCCC4)[C@@H](C)CC C20862600
CCOc1ccccc1NC(=O)[C@@H](C)[NH+]2CCN(CC2)S(=O)(=O)c3c(cc(cc3C)C)C C21670933
C[C@H](c1nnc(n1Cc2ccccc2)SCc3[nH]c(=O)c4ccc(cc4n3)Cl)[NH+](C)C C23989576
C[C@@H](c1nnc(n1c2ccc(cc2)F)S[C@H](C)C(=O)Nc3ccc(c(c3)Cl)C#N)[NH+](C)C C24228156
COC(=O)c1cc(cc(c1NC(=O)C[NH+](Cc2ccco2)Cc3ccco3)Cl)Cl C29401095
C[C@@H](CNC(=O)COc1ccc(cc1)N(C)S(=O)(=O)c2cccs2)[NH+]3CCCCCC3 C32345003
Cc1cccc(c1)Cn2c3ccccc3c4c2nc(nn4)SCCCC(=O)N5CC[NH2+][C@H](C5)C C35156537
Cc1cc(c2=C[C@@H](C(=O)[NH+]=c2c1)CN(CCN3CCOCC3)C(=O)NCc4ccccc4)C C39697460
Cc1cc(c2=C[C@H](C(=O)[NH+]=c2c1)CN(CCN3CCOCC3)C(=O)NCc4ccccc4)C C39697461
Cc1ccc2=C[C@H](C(=O)[NH+]=c2c1C)CN(CCN3CCOCC3)C(=O)NCc4ccccc4 C39697716
c1ccc(cc1)S(=O)(=O)c2ccc(o2)C(=O)NC[C@@H](c3ccco3)[NH+]4CCCCCC4 C40321717
CCOc1ccc(cc1)[C@H]2c3c([nH]nc3C(=O)N2CCCn4cc[nH+]c4)c5ccc(cc5)C C40340504
CC[NH+](CC)CCNC(=O)[C@H]1CCCN(C1)c2ccc(cc2F)c3nc(on3)c4cccs4 C40897443
CCC(CC)c1cc(nc(n1)c2ccncc2)[C@H]3C[NH+]4CC[C@@H]3C[C@@H]4CNC(=O)c5ccco5 C43527847
CC(=O)N(C[C@H]1CCC[NH+]2[C@@H]1CCCC2)C3(CCCCC3)C(=O)Nc4cc(cc(c4)OC)OC C43883946
COc1ccc(cc1)[C@H](CNC(=O)COC(=O)[C@@H]2Cc3ccccc3OC2)[NH+]4CCCCC4 C45936203
CC[C@H](C)CN1C(=O)[C@H]([NH2+]C12CCN(CC2)S(=O)(=O)c3cccc4c3nccc4)CC(C)C C36038452
Cc1cc(nc([nH+]1)C(C)C)N2CCN(CC2)[C@@H](c3ccccc3)C(=O)Nc4cccc(c4)C(=O)C C27545010
Cc1ccc(o1)[C@@H](CNC(=O)c2cnn(c2C(C)C)c3ccc(cn3)C(F)(F)F)[NH+]4CCCC4 C60354975
CCOC(=O)[C@H]1CCC[NH+](C1)Cc2c(ccc3c2O/C(=C\c4ccccc4OC(F)F)/C3=O)O C41586540
CN(C1CCCCC1)C(=O)CS[C@@H]2NN=C(N2Cc3ccco3)C4=c5ccccc5=[NH+]C4 C39763455
c1ccc2=[NH+]CC(=c2c1)c3nnc(n3Cc4ccco4)SCC(=O)Nc5cccc(c5)F C63117912
CC(C)[C@@H](C(=O)NCCCc1ccccc1)N2C(=O)[C@@]3([C@@H]4C(=c5ccccc5=[NH+]4)CCN3C2=O)C C63375112
C[C@@H]1c2c(cc(cc2OC)OC)OC(=O)[C@@H]1CC(=O)NCCC3=c4cc(ccc4=[NH+]C3)Cl C63490872
C[C@H]1c2c(cc(cc2OC)OC)OC(=O)[C@H]1CC(=O)NCCC3=c4cc(ccc4=[NH+]C3)Cl C63490879
C[C@H]1c2cc(c(cc2OC(=O)[C@@H]1CC(=O)NCCC3=c4cc(ccc4=[NH+]C3)OC)OC)Cl C63491003
C[C@@H]1C(=c2cc(ccc2=[NH+]1)OC(F)(F)F)CCNC(=O)[C@@H]3Cc4cc(ccc4OC3=O)OC C63514204
COc1ccc2=[NH+][C@@H](C=c2c1)CNC(=O)[C@H]3CN(N=N3)C(c4ccccc4)c5ccccc5 C64057913
COc1ccc2=[NH+][C@H](C=c2c1)CNC(=O)[C@H]3CN(N=N3)C(c4ccccc4)c5ccccc5 C64057916
Cc1c(ccc2c1OC(=O)[C@@H]([C@@H]2C)CCC(=O)NCCC3=c4cc(ccc4=[NH+]C3)OC)OC C64417158
Cc1ccc2=[NH+][C@@H](C=c2c1)[C@@H]3NC(=NO3)CCN(C)C(=O)Cc4ccc(c(c4)Cl)OC C65182238
CCN(CC)[P@]1(=S)OC[C@H](O1)C C01560430
c1cc(ccc1[N+](=O)[O-])Br C01666827
c1(c(c(c(c(c1F)F)F)F)F)[N+](=O)[O-] C01845591
CN(C(=O)CCl)C1(CCCCC1)C#N C02647734
Cc1cc2c(s1)ncnc2SCC#N C04488357
C[C@@H]1CCC[C@H](N1/N=C/c2ccncc2)C C05753727
c1ccc(c(c1)C=O)Oc2ccccn2 C12370411
Cc1c2c(nc(nc2sc1C(=O)C)C)C C12505650
c1cc(sc1)c2c(nco2)C(=O)Cl C16124702
CCn1c(nnc1S)c2cc(sc2)C C05686872
Cc1cc2c(cc1C)n(cn2)C[C@H]3CO3 C19277821
Cc1ccc(cc1)c2cc(nn2C)C=O C20270501
Cc1ccc2nc(c(n2c1)[C@H](C)C#N)C C31915857
CCc1c(sc2n1c(c(n2)C)CC#N)C C36256727
CCc1cc(nc(n1)c2ccncc2)Cl C36755680
CC(C)CN1C(=O)CC(=N1)C(C)(C)C C36905565
CC[C@@](C#N)(C(C)C)N1CCOCC1 C37755159
Cc1c(snn1)Sc2ccccn2 C01385545
Cn1cc(cn1)c2cc(ccc2F)C=O C38071853
C1CCCN(CC1)[C@@H](C#N)[C@@H]2CCOC2 C38086151
CCC1=NC(=O)[C@@H](C2=C1CCCC2)C#N C38592383
C[C@@H]1C(=C(N=N1)C)c2ccc(cc2)C#N C39738242
c1csc2n1c(c(n2)Cl)C(=O)Cl C40538459
CCn1c(nnc1SC)C(C)(C)C C41360482
CC(C)Cn1c(ccc(c1=O)C#N)C(C)C C41605657
Cn1cc(cn1)S[C@H]2CCCC[C@H]2C#N C42406157
Cc1ccc(c(c1)C(=O)c2ncco2)C C43210579
c1ccnc(c1)Sc2c(nccn2)Cl C43538459
C[C@@H]1C[C@H](CN(C1)C(=O)C(C)(C)C#N)C C44318147
C[C@H](C#N)C(=O)N1CC[C@@H]2CCCC[C@@H]2C1 C44823555
C[C@H](C#N)C(=O)N1CC[C@H]2CCCC[C@@H]2C1 C44823557
C[C@@H]1CCC[C@@H](C1)c2nc(on2)CCl C44977531
C[C@@H](C1CC1)N(C)c2cc(ncn2)Cl C48631262
c1cc(oc1)c2ccnc(c2C#N)Cl C49812994
Cc1ccc(c(c1)C)N(C)C(=O)[C@H](C)C#N C49990495
C[C@@H](C1CC1)N(C)c2ccnc(n2)Cl C51849564
CCN(CC)c1cc(nc(n1)C)Cl C52835744
CCN(c1cc(nc(n1)C)Cl)C2CC2 C52836026
c1c(sc(n1)N2CCCCCC2)C=O C54861549
CC(=O)c1cnc(s1)N2C[C@H]3CC[C@@H]2C3 C54863154
Cc1c(sc(n1)N2CCCC[C@H]2C)C=O C54966742
Cc1ccc(c(c1)C)C(=O)c2ncccn2 C55235707
CC(C)C(=O)N(C)C1(CCCCC1)C#N C57495508
CN(c1ccnc(c1)C#N)c2ccccc2F C61815190
C[C@H]1CN(C(CO1)(C)C)C(=O)[C@@H](C)C2CC2 C62371629
C[C@H](C=O)[C@@H]1CCCCC12OCCO2 C62720506
c1cc(ccc1[C@H]2N=NC(=S)O2)F C40010606
c1cnc(c2c1occ2)C3=CC=C[C@H]4C3=CC=N4 C65405579
C[C@@H]1CN([C@@H](CO1)C)C(=O)CC2CCCC2 C65604339
CC(C)(C)OC(=O)N1CC[C@@H](C1)C=C C66055097
Cc1ccc(c(c1)C)NC(=O)c2ccc(s2)Cl C06340291
Cc1cc2c(nc1[C@@H](c3cccs3)O)CCCCC2 C13602788
Cc1ccc(c(c1)Br)NC(=O)[C@@H]2CCC=CC2 C15316015
C[C@@H]1C=C([C@H]2[C@H]([C@@H]1CO[C@@H]2c3ccc(cc3)O)C)C C16029320
C[C@@H]1C[C@H](CC(C1)(C)C)NC(=O)[C@]2(CC2(Cl)Cl)C C13138455
C[C@@H]1C[C@@H](CC(C1)(C)C)NC(=O)[C@]2(CC2(Cl)Cl)C C13138457
CC1(CN/C(=N\c2ccc(c(c2)Cl)Cl)/S1)C C20354458
CCC(C)(C)[C@H]1CCc2c(cc(c(=S)[nH]2)C#N)C1 C20573097
c1cc2c(cc1C34CC5CC(C3)CC(C5)C4)[nH]c(=S)o2 C04343269
Cc1ccc(cc1C)NC(=O)c2csc3c2CCCC3 C06503760
C[C@@H](c1ccccc1F)Nc2cccc(c2C#N)F C35135009
Cc1cc(ccc1Oc2ccc(cc2)[C@@H](C)O)Cl C35632386
Cc1cccc(c1)[C@H](C)Nc2cccc3c2ccnc3 C37277704
c1cc(c(cc1F)C#CCO)OCC2CCCCC2 C37544050
C[C@H]1CCC[C@](C1)(C#N)Nc2ccc(cc2)Br C37936242
CC(C)(C)/[NH+]=C/c1cc(sc1[O-])c2ccccc2 C18283011
CS[C@H]1CCCN([C@@]12CC[C@@H](C2)F)c3ccccc3O C39512153
c1ccc(c(c1)N2CCC[C@H]([C@@]23CC[C@@H](C3)Cl)F)O C39512497
c1ccc(cc1)C[C@H]2CCC[C@]3(N2O)CCC[C@@H](C3)F C39522785
c1cc2c(cc1[C@@H](c3cc4c(s3)CCC4)O)CCCO2 C40264881
CC1(CS/C(=N\c2ccc(c(c2)C(F)(F)F)F)/N1)C C40713083
Cc1cc(c2c(c1)[C@H](CC3(O2)CCCC3)CCO)C C41348224
C[C@@H]1CCC[C@H](C1)n2ccc3c2CC(C[C@@H]3O)(C)C C41715737
Cc1cc2c(n1[C@@H](C)c3ccc(s3)Cl)CCC[C@@H]2O C41718541
c1cc(c(cc1Cl)Cl)c2c(c[nH]n2)Br C42415152
CC1(CS/C(=N\c2ccc(cc2F)Cl)/N1)C C42592252
c1cc(sc1COC2CCCCCC2)C#CCO C43683053
C[C@H](c1ccccc1N2CCC[C@@H]2C3CCCC3)O C45084239
CCc1ccc(s1)C(=O)Nc2ccc(cc2C)C C47829900
Cc1cc(sc1C)C(=O)N[C@@H]2C[C@H]3CC[C@@]2(C3(C)C)C C48442954
Cc1ccc(cc1)[C@H](C)n2c3cccc(c3[nH]c2=S)F C49559045
CC1(Cc2c(sc(n2)c3ccc(c(c3)F)F)[C@H](C1)O)C C50335664
CNc1ccnc2c1c(c(cc2Cl)Cl)Cl C50843781
Cc1ccc(c(c1)[C@@H](c2ccc3c(c2)C[C@@H](O3)C)O)F C52999015
C[C@@H]1CCC[C@@]2(C1)CS/C(=N\c3ccc(c(c3)F)F)/N2 C53099117
c1cc(c(cc1Cl)Cl)NCc2cncs2 C54769876
c1c(cc(cc1Cl)Cl)NCc2cncs2 C54769935
c1cc(c(cc1Br)N[C@H]2CCC[C@H]2C#N)F C54825272
c1cc(cc(c1)Br)/N=C/c2ccc(cc2)O C00433273
c1cc2cnccc2c(c1)[C@]3(C[C@H]4C[C@@H]3[C@@H]5[C@@H]4CCC5)O C61123346
Cc1ccc(c(c1)F)NCc2cccc3c2ccnc3 C61125055
Cc1ccc(c(c1)C)[C@H](c2cccc3c2nccc3)O C61416845
CNc1cc(nc2c1cc(cc2Cl)Cl)C(F)F C61629547
CC(C)Sc1[nH]c2cc(ccc2n1)Br C13555978
Cc1ccc(cc1C)[C@@H](c2ccn[nH]2)Br C62779186
Cc1cc(c(c(c1C)[C@@H](c2c[nH]nc2)Br)C)C C62779352
Cc1cc(c(c(c1)C)[C@@H](c2ccn[nH]2)Br)C C62779362
c1cc(ccc1O)Sc2cc(ccc2C#N)Cl C62786197
c1cc(ccc1O)Sc2ccc(cc2Cl)C#N C62791500
c1cc(ccc1c2ccc(c(c2)C#N)O)C(F)(F)F C65341586
CCCC[C@]1([C@@H]2N(CC[NH2+]1)C(=O)CS2)C C01827426
Cc1csc(n1)NC2=[NH+]CCCCC2 C03185642
C[C@@H]1CC([NH2+][C@H](O1)[C@@H]2CCC=CO2)(C)C C04803877
CC(C)C[NH2+]C1CCC2(CC1)OCCO2 C19883237
Cn1c(cc[nH+]1)NCc2cccc(c2F)F C20350306
CC[C@H]1CCC[C@H]([C@@H]1NC2=[NH+]CCO2)C C00013985
C[C@@]12CC[C@H]3[C@@]1(C[NH2+][C@@]2(C3)C(=O)OC)C C34802183
CC[C@@H](C)Nc1c2ccccc2cn[nH+]1 C35121009
c1cn(cn1)[C@@H]2CCC[C@@H]2[NH2+]C3CCCC3 C37106523
c1cn(cn1)[C@H]2CCC[C@H]2[NH2+]C3CCCC3 C37106526
Cc1ccc(o1)[C@@H](C)N[C@@H]2CC[NH+]3[C@@H]2CCC3 C37168873
CC(C)[NH2+]CC(=O)N1CC[C@@H]2CCCC[C@@H]2C1 C37394734
Cc1cccc([nH+]1)N[C@H](C)c2ccco2 C37670712
C[C@@H](c1cccc(c1)c2cnn(c2)C)[NH2+]C C38073091
Cc1c(sc(n1)c2ccncc2)[C@@H](C)[NH2+]C C40994293
Cc1c(sc(n1)c2ccncc2)[C@H](C)[NH2+]C C40994296
Cc1ccc(cc1F)[C@H](c2[nH+]ccn2C)NC C41111621
Cc1cc[nH+]c(c1)N[C@@H](C)c2cccnc2 C43561460
Cc1ccoc1[C@@H](c2ccc(o2)C)[NH2+]C C43610317
C[C@@H]([C@@H](C)N1CCO[C@@H]2[C@@H]1CCCC2)[NH2+]C C43985595
C[NH2+][C@@H]1CCCCCC[C@H]1n2cccn2 C43989630
CC[C@H]1CC[C@H]([C@@H](C1)n2cccn2)[NH2+]C C43989669
Cc1cccc(c1)[C@H](c2cnn(c2)C)[NH2+]C C35500303
C[NH2+][C@@H]1CCCC[C@H]1Cc2cnn(c2)C C50540746
C[C@H]1CC[C@H]([C@@H](C1)Cc2cnn(c2)C)[NH2+]C C50540891
CCCc1[nH+]c2c(c(n1)NC)CCCC2 C50852178
C[NH2+]Cc1cc(nc2c1cccc2)N(C)C C51436784
CC[C@H](C)c1[nH+]c2c(c(n1)NC)CCC2 C51690812
Cc1c(n2ccsc2n1)C[NH2+][C@H]3C[C@@H]3C C52273835
Cc1cc(nc([nH+]1)C(C)C)N[C@@H]2C[C@H]2C C52291367
Cc1ccc(c(c1)[C@H](c2[nH+]ccn2C)NC)F C52999312
Cc1ccc(cc1F)c2ncc(cn2)C[NH2+]C C54855514
CCn1cc[nH+]c1[C@@H](c2ccccc2Cl)O C41110261
c1cc(oc1)c2nc3c(s2)C[NH2+]CC3 C53335931
C[C@@H]1C[C@H](C[NH+](C1)[C@H](C)C(=O)NC(C)C)C C60624761
Cc1c(c(nc([nH+]1)C(C)C)NC)C(C)C C61687364
Cc1nc(cs1)[C@@H](C)[NH2+][C@@H]2CCC[C@@H]2C#N C61892050
CCC(CC)C(=O)N1C[C@@H]([NH2+]C[C@@H]1C)C C62570633
CCC(=O)N1C[C@H]([NH2+]C[C@H]1C)CC(C)C C62570670
CCC(CC)C(=O)N1CC[NH2+]C(C1)(C)C C62570691
CCC(=O)N1C[C@H]([NH2+]C[C@H]1CC(C)C)C C62570772
CCC(CC)C(=O)N1CC[C@H]([NH2+]CC1)C C62570913
CC(C)C[C@H]1C[NH2+]CCCN1C(=O)C(C)C C62612784
CC(C)C[C@@H]1CN(C(C[NH2+]1)(C)C)C(=O)C2CC2 C62618879
CC(C)C[C@H]1CN(C(C[NH2+]1)(C)C)C(=O)C2CC2 C62618882
CCC[C@@]1(CC[NH2+]C1)C(=O)N2CCCCC2 C62889541
C[C@]1(CC[NH2+]C1)c2nc3ccccc3o2 C62920152
C[C@@H](c1c2ccccc2cnn1)[C@H](C)[NH2+]C C63032180
CC(=CC(=O)N1CCCC[C@@H]1C[NH2+]C)C C63167525
C[C@H]1CCC[C@@H]([NH+]1CC(=O)NC(C)C)C C66532240
Cn1c(cc(n1)C2CCCC2)[C@H]3C[NH+]4CC[C@H]3C[C@@H]4CO C08635313
c1cc(c(c(c1)Cl)[C@@H](C2=[NH+]CCN2)N3CCOCC3)F C19683954
Cc1cc(c(c(c1)C)Cc2nnc(o2)C3CC[NH2+]CC3)C C19733140
C[C@@H](c1ccc2c(c1)OCCO2)N[C@@H]3C[NH+]4CCC3CC4 C19947132
c1cc(ccc1c2nnc(o2)[C@H]3CCC[NH2+]3)Br C32157336
C[NH2+][C@@H](c1cc2c(cc1Cl)OCCO2)[C@@H]3CCCO3 C35501392
Cc1cccc2c1O[C@]3(CC[NH2+]C3)C[C@H]2N4CCOCC4 C36148270
c1cc(ccc1S(=O)(=O)N2CC[C@@H]3[C@H]2C[NH2+]C3)Cl C36265633
C[C@@H]1CCC[C@H](C1[NH2+]C2CCN(CC2)S(=O)(=O)C)C C36828258
C[C@@H]1C[C@@H]([C@@H](C[NH+]1C)C)Nc2cccc(c2)S(=O)(=O)C C37763425
C[C@@H]1C[C@H]([C@@H](C[NH+]1C)C)Nc2cccc(c2)S(=O)(=O)C C37763427
Cc1ccc2c(c1)nc(o2)[C@@H]3CCC[NH+]3C4CCNCC4 C38042528
Cc1c([nH]c([nH+]1)[C@@H]2CC(=O)N(C2)C(C)C)c3ccc(c(c3)F)F C23310550
Cc1c(sc(n1)C)[C@H](C)[NH2+]C2CCC3(CC2)OCCO3 C40517865
C[NH2+]C[C@H]1CCCN(C1)C(=O)c2cc(cn2C)Br C40595963
C[C@H]1CCN([C@H]2[C@@H]1CCCC2)C(=O)[C@@H]3C[C@@H](C[NH2+]3)OC C40635569
CCOC1CCN(CC1)C(=O)[C@H]2C[C@@H]3CCCC[C@@H]3[NH2+]2 C40689987
Cc1csc(n1)[C@H](c2ccc3c(c2)OCCCO3)[NH2+]C C41185307
CC[NH+]([C@@H]1CC2(CC[C@@H]1O)OCCO2)C3CCCCC3 C44113510
C1CC[C@@H]2[C@@H](C1)CCC[NH+]2[C@@H]3CC4(CC[C@@H]3O)OCCO4 C44160948
Cc1cc2c(o1)CC(C[C@H]2[NH2+][C@@H](C)c3cnn(c3)C)(C)C C44497859
Cc1ccc2ccc(c(c2n1)O)[C@H](c3ccccn3)[NH+]4CCCC4 C45944443
Cc1cc(c(cc1C)S(=O)(=O)N2CCC[NH2+]CC2)C C45949226
Cc1ccc(s1)S(=O)(=O)N[C@@H]2CC[NH+]3[C@@H]2CCCC3 C46036450
C[C@@H](C(=O)Nc1ccc(cc1)Br)n2cc[nH+]c2 C49215279
C[C@@H](c1nnc(o1)c2ccc(cc2Br)F)[NH2+]C C50618274
C[C@@H](c1nnc(o1)c2ccccc2Br)[NH2+]C C50618619
Cc1cnn(c1)c2c(cc(cn2)Br)C[NH2+]C C51492308
C[NH2+][C@H]1CCCN(C1)CC(=O)N2CCC[C@@H]3[C@@H]2CCCC3 C53204035
c1cc2c(cc1c3nc4c(s3)C[NH2+]CC4)OCCCO2 C53335984
c1cc(c(cc1c2nnc3n2CC[NH2+]C3)C(F)(F)F)F C53709931
c1cc(c(cc1c2nnc3n2CC[NH2+]C3)F)Br C53709937
CC[C@@H]1COCCN1c2nc3c(s2)[C@@H](CCC3)[NH2+]C C54904696
CC[C@H]1COCCN1c2nc3c(s2)[C@@H](CCC3)[NH2+]C C54904699
Cc1ccc(c(n1)C)[C@H](c2ccc3c(c2)OCCO3)[NH2+]C C55330547
Cc1cccc2n1c(=O)cc([nH+]2)CNc3cccc(c3)F C24045280
C1CC[NH+]2CC[C@H]([C@@H]2C1)NC3CCC4(CC3)OCCO4 C36996854
CC(C)(C)[C@H]1CC[C@H]([C@@H](C1)CN2CCn3cc[nH+]c3C2)O C62323817
C[C@H]1CN(c2cc(cc(c2O1)Cl)N3CC[NH2+]CC3)C C62557871
CC1(C[NH2+]C(CN1C(=O)c2c(ccs2)OC)(C)C)C C62671957
Cc1ccc(cc1)S(=O)(=O)N2CC[NH2+]C[C@H]2C(C)C C62671997
c1ccc(c(c1)C2=[NH+]CCN2)Oc3cccc4c3nccc4 C62705574
CC1(CC[NH2+]CC1)c2nnc3n2cc(cc3)C(F)(F)F C62843146
CCC1(CC[NH+](CC1)[C@@H]2CC3(CC[C@@H]2O)OCCO3)C C62955638
CCC1(CC[NH+](CC1)[C@H]2CC3(CC[C@@H]2O)OCCO3)C C62955639
C1CC[C@@H]([C@@H](CC1)O)C[NH+]2CC[C@@H](C2)N3CCOCC3 C62983140
CCN[C@H]1CCC2(C[C@@H]1[NH+]3CCCC3(C)C)OCCO2 C63066733
c1csc2c1c(ncn2)N3CCC(CC3)[C@@H]4CCC[NH2+]4 C63201251
c1cc(sc1CN2CC[C@H]3CC[C@@H](C2)[NH2+]3)[C@H]4C=CN=N4 C65454179
c1csc(n1)NC(=O)[C@@H]2CCC[NH+](C2)[C@@H]3CCCC=C3 C66495127
C1COCC[NH+]1CC(=O)NC23CC4CC(C2)CC(C4)C3 C04021522
C1COCC[NH+]1CC(=O)NC2C3CC4CC(C3)CC2C4 C04162393
CCCN1CCN(CC1)C(=O)[C@H]2C[C@H]3CCCC[C@@H]3[NH2+]2 C19802678
C[NH2+][C@H](c1ccco1)c2cc3c(cc2Cl)OCCO3 C35501307
C[C@H]1CN([C@@H](CO1)C)c2c(cc3ccccc3n2)C[NH2+]C C35788605
C[C@@H]1CCCC[C@@H]1[NH2+][C@@H]2CC(=O)N(C2=O)C3CCCC3 C36853037
Cc1ccc2c(c1)c(c3c([nH+]2)C[C@H]4CC[C@@H]3[NH+]4C)C(=O)[O-] C36915219
c1c(cc(c2c1OCO2)Cl)C[NH2+][C@H]3CCN4[C@@H]3CCC4 C37168629
c1ccc2c(c1)CSC[C@H]2[NH2+]Cc3nnc4n3cccc4 C37235900
Cc1cc2ncc(c(n2n1)C)[C@H](C)[NH2+][C@@H]3CCC[C@@H](C3)C C37253737
CC(C)n1c2c(cccc2Cl)nc1[C@@H]3C[C@@H](C[NH2+]3)OC C37444355
c1ccc2=[NH+]C(=O)CC(=c2c1)C(=O)Nc3ccc(c(c3)F)F C39737166
CC1(CC(=CC(=O)C1)NC2=C[C@@H]([NH+]=N2)c3ccccc3)C C39948518
C1CCC2(CC1)C[C@@H](CC[NH2+]2)N3C(=O)CCCCC3=O C41157001
C[NH2+][C@@H]1c2ccccc2OC[C@H]1n3cnc4c3cccc4 C43995421
CC[NH2+][C@H]1c2ccccc2OC[C@@H]1n3c(c(c(n3)C)C)C C44032615
CC[NH2+][C@H]1c2ccccc2OC[C@H]1n3c(c(c(n3)C)C)C C44032619
C[C@@H]1CCCC[C@@H]1[NH+](C)[C@@H]2CC3(CC[C@@H]2O)OCCO3 C44174053
C[C@@H]1CCCC[C@H]1[NH+](C)[C@@H]2CC3(CC[C@@H]2O)OCCO3 C44174061
c1cc(c(cc1F)F)S(=O)(=O)N[C@H]2CC[NH+]3[C@@H]2CCCC3 C44937592
CC1CC[NH+](CC1)CC(=O)Nc2nc3c(s2)CCC3 C48544960
CC[C@@H]1CO[C@@H](CN1c2cc(c3ccccc3[nH+]2)CO)C C48916265
C[NH2+][C@@H]1c2ccccc2OC[C@@H]1n3c4ccccc4cn3 C50524866
C[NH2+][C@H]1c2ccccc2OC[C@H]1n3c4ccccc4cn3 C50524871
CCCC1CC[NH+](CC1)[C@@H]2CC3(CC[C@H]2O)OCCO3 C50905295
CCn1cc(cn1)NC2=[NH+]C3(CCC(CC3)C)CS2 C53099985
CCn1cc(cn1)NC2=[NH+][C@@]3(CCC[C@@H](C3)C)CS2 C53099988
Cc1cc(no1)CNC2=[NH+][C@]3(CCC[C@H](C3)C)CS2 C53101071
c1cc2c(cc1c3csc(n3)[C@@H]4CCCC[NH2+]4)OCO2 C53251667
Cc1c(sc(n1)N2C[C@@H](OC(C2)(C)C)C)[C@@H](C)[NH2+]C C54908043
Cc1c(sc(n1)N2CCO[C@H]3[C@@H]2CCCC3)C[NH2+]C C55001804
CCc1ccc2c(c1)sc3n2c(nn3)C4CC[NH2+]CC4 C58021953
C1CCCC(CC1)N2C(=O)C[C@H](C2=O)[NH2+]C3CCCC3 C36852956
Cc1c(sc2c1c(ncn2)N3CCCC[C@@H]3C[NH2+]C)C C53706646
CC1CC(=O)N(C(=O)C1)[C@H]2CC[NH2+]C3(C2)CCCCC3 C61829035
C[C@H]1CN(CCCO1)c2[nH+]c3c(s2)[C@@H](CC(C3)(C)C)O C61936869
C[NH2+][C@H](c1ccc2c(c1)COC2)c3ccc4c(c3)OCO4 C62332901
Cc1ccc(cc1)S(=O)(=O)N2CC([NH2+]C[C@@H]2C)(C)C C62671944
Cc1ccc(cc1C)S(=O)(=O)N2CC[C@@H]([NH2+]CC2)C C62672024
CC1(CC[NH2+]CC1)c2nc(no2)C3(CC3)c4ccccc4 C62843421
c1cc(c(cc1c2nc(no2)C[C@@H]3CCC[NH2+]C3)F)F C63084574
c1c(cc(c(c1F)F)F)c2nc(no2)C[C@H]3CCC[NH2+]C3 C63084781
C1CCN([C@@H](C1)[C@@H]2CCC[NH2+]2)C[C@@H]3COC4(O3)CCCC4 C63189963
COc1cccc2=[NH+][C@H](C=c21)C(=O)Nc3ccc(cc3)F C63478224
Cc1cccc(n1)NC(=O)c2ccc3=[NH+][C@H](C(=c3c2)C)C C63486467
C[C@H](c1ccccc1)NC(=O)C2=c3ccccc3=[NH+]C(=O)C2 C40052378
CCn1cc(cn1)[C@@H]2[C@H]3C(=c4cc(ccc4=[NH+]3)C)CCN2 C65042538
C[C@@H](c1ccccc1)NC(=O)c2cc3cc[nH+]cc3n2C C65134831
C[C@H](c1ccccc1)NC(=O)c2cc3cc[nH+]cc3n2C C65134832
CC1CC[NH+](CC1)[C@@H](C)CNC(=O)N2CCSCC2 C65476950
C[C@@H]1C[C@@H](C[NH+](C1)[C@@H](C)C(=O)Nc2nccs2)C C09997449
C[C@@H]1C[C@H](C[NH+](C1)[C@@H](C)C(=O)Nc2nccs2)C C09997451
Cc1ccc(c(c1)S(=O)(=O)N2CCC[NH2+]CC2)C C19680014
C[C@@H](c1ccccc1)N2[C@@H]3CS(=O)(=O)C[C@@H]3SC2=[NH2+] C05437185
C[C@H]1CCC[C@@H]([NH+]1[C@H](C(C)C)C(=O)N2CCNCC2)C C32050129
C[C@@H]1CCC[C@@H]([NH+]1[C@H](C(C)C)C(=O)N2CCNCC2)C C32050136
C[C@H]1CCC[C@@H](C1)[NH2+]C2CCN(CC2)S(=O)(=O)C C35251630
Cc1ccc([nH+]c1)N[C@@H]2CS(=O)(=O)c3c2cccc3 C35688276
C[C@H](c1ccccn1)[NH2+][C@H]2CS(=O)(=O)c3c2cccc3 C35694435
Cc1cc2c(o1)CC(C[C@@H]2[NH2+]Cc3csnn3)(C)C C37118598
CC(C)C(=O)N1CCC(CC1)N[C@H]2C[NH+]3CCC2CC3 C37142716
c1cc(c2c(c1)OCCO2)C[NH2+][C@H]3CCN4[C@@H]3CCC4 C37168262
Cc1c(n2ccsc2n1)CN[C@@H]3C[NH+]4CCC3CC4 C37510019
C[C@@H]1CCN([C@@H]2[C@@H]1CCCC2)C(=O)CN3CC[NH2+]CC3 C37811334
c1ccc(c(c1)F)S(=O)(=O)N[C@H]2CC[NH+]3[C@@H]2CCC3 C37990601
CO[C@@H]1C[C@H]([NH2+]C1)C(=O)N2CCC[C@@H]3[C@@H]2CCCC3 C40632462
C[NH+]1CCC(CC1)N(C)c2c(cc(cn2)CO)Cl C40864566
C[C@@H](C(=O)N1CCC[C@@H]1C2CCCC2)N3CC[NH2+]CC3 C45090188
Cc1c(c(n(n1)C)C)[C@@H](C)[NH2+][C@H]2CCOc3c2cccc3 C45170794
C[C@H]1CCC[C@@H](N1C(=O)[C@@H](C)[NH+]2CCC(CC2)CO)C C46091033
Cc1nc(cs1)/C=C/C(=O)N[C@@H]2CC[NH+]3[C@@H]2CCCC3 C47227092
C1CCCN(CCC1)C(=O)C[NH+]2CCC(CC2)CO C47958744
C1CCCN(CCC1)S(=O)(=O)C[C@H]2CCC[NH2+]C2 C49642193
C1CC[C@H]2[C@H](C1)N(CCO2)C(=O)CC[C@@H]3CCC[NH2+]C3 C49842712
CC1(Cc2c(cnc(n2)c3ccccn3)[C@H](C1)[NH2+]C)C C50101129
CC(C)(C)C1CCN(CC1)C(=O)[C@@H]2C[C@@H](C[NH2+]2)OC C50348650
C1CC[C@@H]2[C@H](C1)N(CCO2)C(=O)CCC3CC[NH2+]CC3 C50947171
C[C@@H]1CN(CC(O1)(C)C)C(=O)CCC2CC[NH2+]CC2 C50951974
C[C@@H]1CN(CC(O1)(C)C)C(=O)CC[C@@H]2CCCC[NH2+]2 C50951978
C1CCO[C@H](C1)C(=O)N2CCC[C@@H](C2)[C@@H]3CCC[NH2+]3 C50970862
C[C@@H]1CC[NH+]([C@@H](C1)C)[C@@H]2CC3(CC[C@@H]2O)OCCO3 C51747217
C[C@H]1CCC[C@@H]([NH2+]1)C(=O)N2CCN(CC2)C3CCCC3 C52063214
C[C@H]1CCC[NH2+][C@H]1C(=O)N2CCN(CC2)C3CCCC3 C52063229
Cc1c(c(n(n1)C)C)c2csc(n2)[C@@H]3CCCC[NH2+]3 C53251974
C[C@@H]1C[NH2+]CCN1C(=O)c2cc(cn2C(C)C)Cl C54369300
C[C@@H](c1cnc(s1)N2CC[NH+](CC2)C(C)(C)C)O C54928195
Cc1csc(n1)Cc2ncc3c(n2)CC(C[C@H]3[NH2+]C)(C)C C55269756
C1CC[C@@H]2CN(CC[C@@H]2C1)C(=O)C[NH+]3CCCNCC3 C61269946
C[C@H]1CN(CCCO1)c2c(cc(cn2)C[NH2+]C)Cl C61935193
C[NH2+][C@@H](c1ccc2c(c1)OCCCO2)[C@@H]3CCCOC3 C62231152
C[C@@H](c1ccc(c(c1)Cl)N2CCn3cc[nH+]c3C2)O C62253961
C[NH2+][C@H](c1ccc2c(c1)CC(=O)N2C)c3cscn3 C62355546
CCn1c(cc(=O)c(c1C[NH+]2C[C@H](C[C@@H](C2)C)C)O)C C62384536
CC(C)C[C@H]1CN(C(C[NH2+]1)(C)C)C(=O)[C@@H]2CCCO2 C62664590
C[C@H]1CC[C@@H]([C@@H](C1)[NH+](C)C2CC[NH+](CC2)C)C(=O)[O-] C62756557
C[NH2+][C@H](c1ccc2c(c1)CCC(=O)N2C)c3ccco3 C62806508
CCC1(CC[NH2+]CC1)C(=O)N2CCN(CC2)C(C)(C)C C62849876
C1CC[C@@H]([C@@H](CC1)O)[NH+]2CC[C@@H](C2)N3CCOCC3 C62982480
C1CCN([C@H](C1)[C@@H]2CCC[NH2+]2)C(=O)C3CCOCC3 C63188962
C1CCN(CC1)C(=O)C[NH+]2CCCC[C@H]2[C@@H]3CCCN3 C63190267
CC[NH+](CC)[C@@H]1C=CC[C@@H]2[C@@H]1S(=O)(=O)C2(C)C C04973130
CC(C)CN1[C@H]2CC[NH+](C[C@H]2CCC1=O)C(C)C C12038337
c1ccc(cc1)CC2=[NH+][C@@H]3C=CC=C[C@H]3N2CCC#N C16809133
c1ccc(cc1)CC2=[NH+][C@@H]3C=CC=C[C@@H]3N2CCC#N C16809135
C[NH+]1CCC(=CC1)c2c(nsn2)SCCF C27874579
C[NH+]1CCC(CC1)N(C)C(=O)CC2CCCCC2 C33019537
CC/[O+]=c/1\cc(oc2c1cc(c(c2)C)C)c3ccc(cc3)O C01992119
CC1(OC(=CC(=[O+]1)c2ccccc2)/C=C/c3ccc(cc3)O)C C16677200
c1cc(ccc1COn2cc[nH+]c2)Br C01406251
c1cc(cc(c1)C2=CCS[C@H]2C#N)[C@@H]3C=CN=[NH+]3 C39380886
Cc1cc(c(n1[C@@H]2CC[NH+](C2)C)C)C(=O)[C@@H](C)Cl C42548782
C[NH+](Cc1ccc(nc1)Cl)Cc2cscn2 C42864638
CCN(C1CCCCC1)C(=O)[C@@H](C)[NH+]2CCCC2 C43304380
CCc1[nH+]ccn1[C@H](C)c2nc(cs2)CCl C43521482
CC[C@@H](c1nc(cs1)CCl)n2cc[nH+]c2C C43555941
CCc1[nH+]ccn1[C@@H](C)C(=O)c2ccc(c(c2)F)F C48822308
Cc1cc(c(n1[C@@H]2CC[NH+]3[C@@H]2CCC3)C)C(=O)CCl C49570017
C[NH+](Cc1nc2c(ccs2)c(n1)Cl)C3CC3 C50839903
CC(C)(C)[NH+]1CCN(CC1)CC2(CCCC2)C=O C51179463
CC[C@@H]1CCC[NH+](C1)[C@@H](C)C(=O)N2CCCCC2 C51532584
Cc1c(n(c[nH+]1)CC(=O)c2ccc(cc2)SC)C C51927381
CC1CCC(CC1)[NH+](C)CC2(CCOCC2)C=O C52180334
CC[C@H]1CCCCN1C(=O)C[NH+]2CCC(CC2)C C52873276
C[NH+]1CCC[C@@H](C1)N(C)Cc2ccc(nc2)Cl C53245215
C[NH+](Cc1cscn1)C[C@H]2CCCCCC2=O C53928306
C[C@H]1CCC(=O)[C@H](C1)C[NH+](C)C[C@@H]2CCCCO2 C53928491
C[NH+]1CCC[C@@H](C1)N(C)C[C@@H]2CCCCCC2=O C53931517
CC[C@@H]1CCCCN1C(=O)[C@@H](C)[NH+]2CCCCC2 C57567303
CC[C@H]1CCCC[NH+]1CC(=O)N2CCC(CC2)C C58015412
CC[NH+]1CCC(CC1)N(C)C[C@@H]2CCCCC2=O C60720382
C[C@H]1CCC[C@@H](N1C(=O)C[NH+](C2CC2)C(C)C)C C61164608
C[NH+](C)C[C@@H]1CCCN1c2nc(cs2)CCl C61651941
CC(=O)N1CCc2c1ccc(c2)[C@@H](C[NH+](C)C)Cl C62344703
C[NH+]1CCC(CC1)N(C)C[C@@H](c2ccco2)Cl C62346032
CC(C)(C)C(=O)CCN1CCC[NH+]2CCC[C@@H]2C1 C62941921
CC[NH+](CC)[C@@H]1CCN(C1)[C@@H]2CCCCCC2=O C62966820
CC[NH+](CC)[C@H]1CCN(C1)[C@@H]2CCCCCC2=O C62966821
CC[C@H]1CCC(=O)[C@@H](C1)CN2CC[C@@H](C2)[NH+](C)C C62969668
COC(=O)c1cc(cc2=CC[NH+]=c21)Br C64032968
CN(C[C@H]1CC=CS1)C(=O)C2=c3ccccc3=[NH+]C2 C64050361
Cc1cc(c(cc1C)C[NH+](C)[C@@H](C)C(=O)N(C)C)C C65404038
C[NH+](CC(=O)N1CCCCCC1)C2CCCCC2 C66215881
C[C@H]1CCCCN1C(=O)C[NH+](C)C2CCCCC2 C66405339
CC[NH+](CC)CC(=O)N1CCC[C@H]2[C@H]1CCCC2 C66406253
C[C@H]1C[C@@H](CN(C1)C(=O)C[NH+]2CCC(CC2)C)C C66406774
C/C(=C/C(=O)N1CCC[C@H]1C[NH+]2CCCC2)/C3CC3 C66944126
C[C@H]1CN(C[C@@H](O1)C)C[C@@H]2CCC[NH+]2CC(=C)C C66960999
C[C@@H]1CN(C[C@H](O1)C)C[C@@H]2CCC[NH+]2CC(=C)C C66961001
Cc1c[nH+]c(c(c1OC)C)CN2CCSCC2 C67227000
C[C@@H]1CC[NH+]([C@@H]2[C@@H]1CCCC2)CCC(=O)N(C)C C67457713
C=CCC[C@]12CCCC(=O)[C@H]1Sc3c2c4ccccc4cc3 C01622809
CC=C(c1ccc(cc1)SC)c2ccc(cc2)SC C05055024
c1cc(sc1)/C=C/c2c(cc(cn2)C(F)(F)F)Cl C05514105
CSC(=C(c1ccc(s1)c2ccccc2)Cl)SC C05919077
CCCc1c(nc(s1)C)c2ccc(c(c2)Cl)Cl C06138990
CC(C)Sc1cc(c(cc1SC(C)C)C=S)C=S C12359060
c1ccc(cc1)S/C=C(\Sc2ccccc2)/Cl C17322748
c1cc(ccc1OCc2ccc(s2)Cl)Br C20563361
c1cc(c(c(c1)Cl)Cc2nc(cs2)CCl)Cl C02568756
Cc1ccc(cc1)C(=O)[C@H](C)Sc2ccc(c(c2)C)C C35184421
Cc1ccc(cc1)C(=O)[C@@H](C)Sc2cc(ccc2C)C C35184492
CCc1ccc(s1)C(=O)c2cc(cc(c2)Cl)Cl C36943011
CC(C)(C)[C@@H]1CC[C@H]([C@@H](C1)Sc2cccs2)C#N C37156171
CCC(=O)c1ccc(s1)c2cc(cc(c2)Cl)Cl C36666849
c1cc(c(cc1F)C#CCCl)OCC2CCCCC2 C37544744
CS[C@H]1C[C@]2(CC[C@@H](C2)Cc3ccccc3)N(C1)Cl C39506025
CC(C)(C)c1ccc(cc1)[C@H](c2cccnc2)Br C40283613
CC(C)c1ccc(cc1)Cc2nc(cs2)CCl C41382741
C[C@H](CBr)Oc1ccccc1C(C)(C)C C41402749
C[C@@H](CBr)Oc1cc(cc(c1)Cl)Cl C41457972
Cc1cccc(c1)C[C@H](C#N)c2ccc(cc2Cl)Cl C41466897
CC[C@H](C)c1ccc(cc1)c2csc(n2)Br C41485988
CC(C)[C@@H](CBr)c1ccc(s1)Br C41562798
CC(C)[C@H]1CC[C@]2([C@@H]([C@@H]1C2=O)Sc3ccccc3)C=C C43198946
Cc1cccc(c1C)CCC(=O)c2c(cccc2C)C C02517443
C/C(=N\C(C)(C)C)/[C@H](C12CC3CC(C1)CC(C3)C2)Br C44544644
c1c(cc(cc1C(F)(F)F)OC(F)F)C(F)(F)F C02637172
Cc1cc(c(c(c1)C)[C@@H](CBr)C2CC2)C C49790944
CCC[C@H](CBr)c1c(cc(cc1C)C)C C49791051
CC[C@@H](CBr)c1c(c(cc(c1C)C)C)C C49791053
Cc1cc(c(c(c1)C)[C@@H](CCBr)C(C)C)C C49792213
CC[C@@H](CBr)c1ccc(cc1)Br C49793942
C[C@@H](CCc1cc(ccc1F)Br)Cl C49852583
C[C@H](CCc1ccc(cc1Br)F)Cl C49852592
C[C@H](Cc1ccc(s1)Br)[C@H](C)Cl C49852769
CC(=O)[C@H](Cc1cc(c(cc1Cl)Cl)Cl)Br C52229733
CC(C)[C@H]1CCC(=O)[C@@H](C1)Cc2c(ccs2)Br C54630164
CC(C)[C@H]1CCC(=O)[C@H](C1)Cc2c(ccs2)Br C54630169
CC(C)[C@H]1CCC(=O)[C@H](C1)Cc2cc(cs2)Br C54630177
Cc1ccccc1CSc2c(cccn2)Br C54964543
c1cc(c(c(c1)Cl)C[C@H](C#N)c2c(cccc2Cl)F)F C57740065
C[C@@H](c1ccccc1)[C@H](C#N)c2cccc3c2cccc3 C57746271
c1cc(c(cc1C(F)(F)F)CBr)C(F)(F)F C02569905
CCC(=O)c1cc(c(s1)c2cc(c(c(c2)F)F)F)C C61120611
CCc1ccc(s1)[C@@H](c2ccc3c(c2)cccn3)Cl C61417499
c1cc(oc1)[C@H](Cc2ccc(cc2)Br)Cl C62144894
CCCC[C@@H](c1ccc2c(c1)COC2)Br C62336049
CC(C)[C@H](Cc1c(cc(cn1)Cl)Cl)Br C63045811
CC[C@H](c1c(cc2ccccc2n1)C)[C@@H](C)Br C63107168
c1cc(c(cc1Cl)CC(F)(F)F)C(F)(F)F C66330480
CCC(C)(C)[C@@H]1CC[C@@H]([C@H](C1)[NH+]2CCCCCC2)[NH3+] C20558757
CCC(C)(C)C1CCC(CC1)(C[NH3+])[NH+]2CCCC2 C21062761
C[NH+](CC1CCCCC1)C2(CCCCC2)C[NH3+] C20226878
CC[C@@H]1CC[C@@H]([C@@H](C1)[NH+](C)C2CCCCC2)C[NH3+] C35055850
C[C@H]1CCCC[C@]1(C[NH3+])[NH+](C)C2CCCCC2 C35176700
CC[NH+](C1CCCCC1)[C@]2(CCC[C@@H](C2)C)C[NH3+] C35176751
CC(C)C[C@H](C[NH3+])[NH+](C)C1CCCCCC1 C36328242
C[C@@H]1CCC[C@@](C1)(C[NH3+])[NH+](C)C2CCCCCC2 C36328298
CCC(C)(C)[C@H]1CC[C@H]([C@@H](C1)[NH+](C)C2CCCC2)[NH3+] C37084313
CC(C)C[NH+](C)[C@H]1C[C@@H](CC[C@@H]1[NH3+])C(C)(C)C C37108486
CCC(C)(C)[C@@H]1CC[C@@H]([C@@H](C1)[NH+]2CCCC[C@@H]2C)C[NH3+] C37157058
CC[C@@H]1CC[C@@H]([C@@H](C1)[NH+]2CCCC[C@@H]2CC)C[NH3+] C37159313
CC[C@@H]1CC[C@H]([C@@H](C1)[NH+]2CCCC[C@@H]2CC)C[NH3+] C37159317
CC[C@H](C)C[NH+](C)[C@@]1(C[C@@H](CC(C1)(C)C)C)C[NH3+] C37172747
C[C@@H](C(C)C)[NH+](C)[C@@H]1C[C@@H](CC[C@@H]1[NH3+])C(C)(C)C C36787164
CC[C@H]1CC[C@@H]([C@@H](C1)[NH+]2CCC(CC2)CC)C[NH3+] C42446272
CCC1CC[NH+](CC1)[C@@](C)(CC(C)C)C[NH3+] C42446398
CCC[C@@H]1CC[C@H]([C@@H](C1)[NH+]2CCC(CC2)CC)[NH3+] C42446725
CC1CCC(CC1)[NH+](C)C[C@@H](CC(C)C)[NH3+] C42488237
C[C@H]1CCC[C@](C1)(C[NH3+])[NH+](C)CC2CCCCC2 C42492168
C[C@@H]1CCC[C@H](C1)[NH+](C)[C@@H](CC(C)C)C[NH3+] C42492380
C[C@H]1CCC[C@@H](C1)[NH+](C)[C@@H](C[NH3+])C2CCCCC2 C42492396
C[C@@H]1CCC[C@@H](C1)[NH+](C)C2(CCCCCC2)C[NH3+] C42492438
C[C@@H]1CCC[C@@H](C1)[NH+](C)[C@@](C)(CC(C)C)C[NH3+] C42492452
C[C@@H]1CCC[C@H](C1)[NH+](C)C[C@@H](CC(C)C)[NH3+] C42495755
CCC1CCC(CC1)[NH+](C)C2(CCCC2)C[NH3+] C42515576
C[C@@H]1CCCC[C@H]1[NH+](C)CC2(CCCC2)[NH3+] C42610955
C[C@H]1CCCC[C@H]1[NH+](C)CC2CCC(CC2)[NH3+] C42611154
C[C@@H]1CCC[C@](C1)(C[NH3+])[NH+](C)[C@@H](C)C(C)(C)C C42742340
CC[C@@H]1CC[C@H]([C@@H](C1)[NH+](C)[C@@H](C)C(C)(C)C)[NH3+] C42747289
CC[C@@H]1CCCC[NH+]1[C@@H]([C@@H](CC)[NH3+])C(C)(C)C C43292125
C[C@H](C(C)(C)C)[NH+](C)Cc1c(ccs1)C#CC[NH3+] C43684252
CCC[C@H](C)[C@@H](C[NH3+])[NH+]1C[C@@H](C[C@@H](C1)C)C C49952565
CC1CCC(CC1)(C[NH3+])[NH+](C)CCC(C)(C)C C50088444
CCC1CC[NH+](CC1)[C@@H](C[NH3+])C2CCCC2 C50272270
C[C@@H]1CCC[C@@H](C1)[NH+](C)CC2(CCCCC2)C[NH3+] C51251782
CC(C)(C)C[NH+](C)CC1(CCCCC1)C[NH3+] C51257442
CCC[C@H]1CC[C@@H]([C@@H](C1)[NH+]2CC[C@@H](C[C@@H]2C)C)C[NH3+] C51729974
CCCC1CC[NH+](CC1)C[C@@H]2C[C@@H](CC[C@@H]2[NH3+])C C53869497
C[C@H]1CC[C@@H]([C@@H](C1)C[NH+](C)[C@@H](C)CC(C)C)[NH3+] C53878365
CC(C)CC[NH+](C)C[C@H]1CCCCC[C@@H]1[NH3+] C53879107
CC(C)[C@H]1CC[C@H]([C@@H](C1)[NH+](C)CC2CC2)[NH3+] C54555219
CC(C)C1CCC(CC1)[NH+]2CCC(CC2)C[NH3+] C54557516
C[C@@H](C1CC1)[NH+](C)C[C@@H]2C[C@H](CC[C@H]2[NH3+])C(C)C C54559918
CC[C@@H](C1CCCCC1)[NH+]2[C@@H]3CCC[C@H]2CC(C3)[NH3+] C54602310
CC(C)(C)[C@H]1CC[C@H]([C@@H](C1)[NH+](C)CC2CCC2)[NH3+] C61456535
CC(C)(C)[C@@H]1CC[C@@H]([C@@H](C1)C[NH+](C)CC2CCC2)[NH3+] C61484617
CCC[C@@H]([C@H](CC)[NH+]1CCC(CC1)(C)C)[NH3+] C61819571
CC1(CCC[NH+]1[C@H](C[NH3+])C2CCCCC2)C C63066337
c1ccc(cc1)[C@@H]2C(=c3ccccc3=[NH+]2)SCC[NH3+] C63668926
CCSc1ncc(cn1)C[NH+]2CC[C@]3(C2)CCC[NH+](C3)Cc4ccc(c(c4)F)F C11818670
C[NH+](C)CCN(C[C@H]1CCC[NH+](C1)Cc2ccccc2F)C(=O)C3=CCCCC3 C11996963
COc1ccc(cc1)C[NH+](CC2CC[NH+](CC2)C3CCCC3)C[C@@H]4CCCO4 C12054147
COc1ccc(cc1)C[NH+](CC2CC[NH+](CC2)C3CCCC3)C[C@H]4CCCO4 C12054148
C[NH+](C)CCCN(CC1CC[NH+](CC1)C2Cc3ccccc3C2)C(=O)c4ccsc4 C12057178
CCN(CC)C(=O)[C@@H]1CCC[NH+](C1)Cc2ccc3c(c2)C[NH+](CCO3)CC(C)(C)C C12149167
C[NH+](C)CCC[NH+](Cc1ccco1)Cc2cc3c(cc2Br)OCO3 C12186809
CCn1c(c(c(n1)C)C[NH+](CC2CC[NH+](CC2)Cc3ccccc3F)C[C@@H]4CCCO4)C C12373623
c1ccc2c(c1)CC(C2)[NH+]3CCC(CC3)C[NH+](CCCn4cccn4)C[C@@H]5CCCO5 C12429475
CCn1c(c(cn1)C[NH+](CC2CC[NH+](CC2)C3Cc4ccccc4C3)C[C@@H]5CCCO5)C C12465688
CCN(CC)C(=O)[C@@H]1CCC[NH+](C1)Cc2ccc3c(c2)C[NH+](CCO3)C/C=C/c4ccco4 C14951207
CC[NH+](CCCn1cccn1)CC2CC[NH+](CC2)CCc3ccccc3C C14956759
CC[NH+]1CCCC[C@@H]1C(=O)N(C)CC2CC[NH+](CC2)CCc3ccccc3F C14980437
CC1(CC1)C(=O)N(CC[NH+]2CCCCC2)C[C@@H]3CCC[NH+](C3)C4CCCC4 C15065422
CC1(CC1)C(=O)N(CC[NH+]2CCCCC2)C[C@H]3CCC[NH+](C3)C4CCCC4 C15065423
Cc1ccccc1C[NH+]2CCC(CC2)C[NH+](C[C@@H]3CCCO3)C4CCSCC4 C15073513
C[NH+](C)C=C(/C=C/C(=O)/C=C/C(=C/[NH+](C)C)/c1ccccc1)c2ccccc2 C05248039
Cc1ccc(cc1)C[NH+](Cc2ccncc2)Cc3ccc(c(c3)Cn4cc[nH+]c4C)OC C19210160
c1cc(c2c(c1)OCO2)CN(CC[NH+]3CCCCC3)C[C@H]4CCC[NH+](C4)C5CCCC5 C19733273
Cc1c(cnn1C)CN(CC[NH+]2CCCCC2)C[C@H]3CCC[NH+](C3)C4CCCC4 C19742175
CN1CCC(CC1)[NH+]2CCC(CC2)C[NH+](Cc3ccc(cc3)SC)Cc4ccncc4 C20119726
C[NH+](C)CCC/[NH+]=c/1\cc(oc2c1cc(cc2)OC)c3ccc(cc3)Cl C20166080
Cc1cc(ccc1OC)c2nc(c(o2)C)C[NH+]3CCCC[C@H]3CCn4cc[nH+]c4 C20450579
Cc1cccc2c1[nH+]c(c(c2)CN(CC[NH+](C)C)C(=O)c3ccc(cc3)F)N(C)C C20572925
Cc1c(nc(o1)c2ccc(cc2)OC)C[NH+]3CCCC[C@H]3CCn4cc[nH+]c4 C23339178
[truncated: 1,842,013 more chars]
