# Supplementary material for: PyRMD Studio: A Unified Suite for Next-Generation, AI-Powered Virtual Screening
Source: J Chem Inf Model. 2026 May 19;66(11):6197–203. doi: 10.1021/acs.jcim.6c00648 (PMC13250901; doi:10.1021/acs.jcim.6c00648)
Supplement: Supplementary file 2 [file ci6c00648_si_002.zip › decoys/dyr_decoys.ism]

C[C@@H](C(=O)Nc1ccccc1C(=O)NC2CC2)[NH3+] C19433863
CC(C)(C[NH+]1CCC(CC1)C(=O)N)C(=O)N C33433830
c1cc(=O)n(cc1N)CC[NH+]2CCC[C@H]2C(=O)N C37065287
C1CCCC(CC1)NC(=O)C(=O)NCC[NH3+] C37244010
CCNC(=O)C[NH2+]C1CCN(CC1)C(=O)N C37262511
C1CC1NC(=O)C[NH2+]C2CCN(CC2)C(=O)N C37262950
CC(C)NC(=O)N(CC(=O)N)[C@@H]1CCC[NH2+]C1 C37542228
c1cc(c(c(c1)F)C#N)NC(=O)CNC(=O)C[NH3+] C37626418
Cc1c(cn[nH]1)S(=O)(=O)N[C@H]2CCCC[C@@H]2[NH3+] C38050221
c1csc(c1C(=O)N)NC(=O)[C@H]2CCC[NH2+]2 C40859312
C[C@@H]1CC[C@@H](CN1C(=O)C(C)(C)[NH3+])C(=O)N C40923981
C[C@@H]1CN(CC(O1)(C)C)C(=O)[C@@H](CC(=O)N)[NH3+] C41679895
C[C@H]1CN(CC(O1)(C)C)C(=O)[C@H](CC(=O)N)[NH3+] C41679898
c1cc(ccc1C[NH+]2CCC[C@@H]2CO)/C(=N\O)/N C42432899
CC[C@H](/C(=N/O)/N)C(=O)N[C@H]1CC[NH+](C1)C C44874809
C[C@@H]1CN(C[C@@H](O1)C)CC[C@@](C)(C(=O)N)[NH3+] C45228142
C[C@H]1CN(C[C@@H](O1)C)CC[C@@](C)(C(=O)N)[NH3+] C45228145
C[C@@H]1CN([C@@H](CO1)C)CC[C@@](C)(C(=O)N)[NH3+] C45269083
C[C@H]1CN([C@@H](CO1)C)CC[C@@](C)(C(=O)N)[NH3+] C45269085
C1CCc2nnc(n2CC1)SC[C@@H](C(=O)N)[NH3+] C45582919
C[C@H](C(=O)NC1CC[NH+](CC1)C(C)C)NC(=O)N C47829607
C1CC[NH+]([C@@H](C1)CCO)CC(=O)NC(=O)N C49801258
CC(C)CNC(=O)NC(=O)CN1CC[C@H](C1)[NH3+] C50243229
C[C@@H](C(=O)Nc1ccccc1S(=O)(=O)N)[NH2+]C C54075741
c1cnc(c(n1)C(=O)N)NC2C[C@H]3CC[C@@H](C2)[NH2+]3 C54399069
CC(C)N(CC(=O)N)C(=O)[C@H]1CCCC[C@@H]1[NH3+] C55087611
CC(C)N(CC(=O)N)C(=O)[C@@H]1CCCC[C@H]1[NH3+] C55087613
C[C@H]1CC[C@H](C[C@@H]1[NH3+])C(=O)N(CC(=O)N)C(C)C C55129056
C[C@@H]1C[C@H](CC[C@@H]1[NH3+])C(=O)N(CC(=O)N)C(C)C C55129062
C[C@@H]1CC[C@@H](C[C@@H]1C(=O)N(CC(=O)N)C(C)C)[NH3+] C55129090
C[C@@H]1CC[C@H](C[C@@H]1C(=O)N(CC(=O)N)C(C)C)[NH3+] C55129093
C[C@H]1CC[C@H](C[C@@H]1C(=O)N(CC(=O)N)C(C)C)[NH3+] C55129095
C[C@H]1C[C@@H](CC[C@@H]1C(=O)N(CC(=O)N)C(C)C)[NH3+] C55129115
C[C@@H](C(=O)NC)NC(=O)C[C@@H]1CCCC[C@@H]1[NH3+] C55140543
C[C@H](C(=O)NC)NC(=O)C[C@@H]1CCC[C@@H](C1)[NH3+] C55140584
C[C@@H](C(=O)NC)NC(=O)C[C@H]1CCC[C@@H](C1)[NH3+] C55140586
C[C@H](C(=O)NC)NC(=O)C[C@H]1CCC[C@@H](C1)[NH3+] C55140588
CNC(=O)CNC(=O)[C@@H]1CCC[C@@H](C1)C[NH3+] C55146882
CNC(=O)CNC(=O)[C@H]1CCC[C@@H](C1)C[NH3+] C55146884
CC[NH2+]C1CCN(CC1)CC(=O)NC(=O)N C37469366
CC(C)NC(=O)N1CCC[C@@H](C1)C(=O)NCC[NH3+] C59926929
c1ccc(cc1)[C@H](C[NH3+])C(=O)N[C@H]2CCCNC2=O C61613297
c1c[nH+]c(cc1N2CCCC[C@@H]2CO)/C(=N\O)/N C61813697
C[C@H]1CN(CC(O1)(C)C)CC[C@@H](C(=O)N)[NH3+] C62527754
c1c(c(n[nH]1)C(=O)N[C@H]2C[NH+]3CCC2CC3)N C62810568
CC1(CC[NH2+]CC1)C(=O)NC(C)(C)C(=O)N C62841076
C[NH2+]C[C@H]1CCCCN1CC(=O)NC(=O)N C63169118
C[C@@H](C(=O)NC(=O)N)N1CCCC[C@@H]1C[NH2+]C C63169209
CC(C)(C)NC(=O)C[NH+]1C[C@@H](C[C@@H]1C(=O)N)O C67128697
CC(C)(C)NC(=O)C[NH+]1C[C@H](C[C@@H]1C(=O)N)O C67128698
CC1CCC(CC1)[NH2+][C@H](C)C(=O)NC(=O)N C20309505
c1cc(oc1)[C@H](c2ccc3c(c2)NC(=O)CC(=O)N3)[NH3+] C35381082
CC(C)N(CC(=O)N)C(=O)C1(CCCCC1)[NH3+] C36134797
c1cc(c(c2c1[C@@H](C[C@@]3(O2)CC[NH2+]C3)O)O)O C36141785
c1cc(c(c2c1[C@H](C[C@@]3(O2)CC[NH2+]C3)O)O)O C36141786
c1cc(cc(c1)[N+](=O)[O-])NC(=O)N[C@@H]2C[C@@H]2[NH3+] C36263290
c1cc(cc(c1)[N+](=O)[O-])NC(=O)N[C@@H]2C[C@H]2[NH3+] C36263294
c1cc(cc(c1)[N+](=O)[O-])NC(=O)N[C@H]2C[C@H]2[NH3+] C36263296
c1c2c(cc(c1N[C@H]3C[C@H]3[NH3+])[N+](=O)[O-])NC(=O)CC2 C36267608
CC(C)[C@@H](C(=O)Nc1ccc(cc1[N+](=O)[O-])O)[NH3+] C37000635
CC(C)[C@H](C(=O)Nc1ccc(cc1[N+](=O)[O-])O)[NH3+] C37000636
C[C@H]1CCCC[C@@H]1NC(=O)CNC(=O)C[NH3+] C37481771
c1cc([nH]c1C(=O)N[C@H]2CCCC[C@@H]2[NH3+])[N+](=O)[O-] C38049641
c1cc([nH]c1C(=O)N[C@@H]2CCCC[C@H]2[NH3+])[N+](=O)[O-] C38049642
c1cc([nH]c1C(=O)N[C@H]2CCCC[C@H]2[NH3+])[N+](=O)[O-] C38049643
CN(C)Nc1c(c(nc[nH+]1)Nc2nccs2)N C40759942
c1c(c(n[nH]1)[N+](=O)[O-])N[C@@H]2CCCC[C@@H]2[NH3+] C40998935
c1c(c(n[nH]1)[N+](=O)[O-])N[C@H]2CCCC[C@@H]2[NH3+] C40998936
c1c(c(n[nH]1)[N+](=O)[O-])N[C@@H]2CCCC[C@H]2[NH3+] C40998937
c1cc(c(cc1c2ccc(=O)[nH]n2)N)N3CC[NH2+]CC3 C41631251
Cc1c(nnc(c1C[NH3+])N2CCC(CC2)CC(=O)N)C C42427034
C[C@@H](C(=O)NC)NC(=O)C1(CCCCCC1)C[NH3+] C44763555
C[C@H](C(=O)NC)NC(=O)C1(CCCCCC1)C[NH3+] C44763556
Cc1ccc(s1)C[NH2+]CC(=O)NC(=O)N C48348940
C[C@](c1cccc[nH+]1)(C(=O)[O-])N[C@H]2CCCC[C@@H]2[NH3+] C48846816
Cc1ccccc1C(=O)NNC(=O)[C@H](C(C)C)[NH3+] C49837070
c1cc(c(cc1O)F)N/C(=[NH+]\N)/C[N+](=O)[O-] C04089828
c1cc(c(cc1[N+](=O)[O-])C[NH+]2CCC[C@@H]2C(=O)N)N C50812459
c1cc(c(cc1[N+](=O)[O-])C[NH+]2CCC[C@H]2C(=O)N)N C50812460
c1cc(c(nc1)NN)C(=O)N[C@@H]2CC[NH+]3[C@@H]2CCCC3 C51121138
c1cc(c(cc1[N+](=O)[O-])C[NH+]2CCC[C@H](C2)O)NN C51145872
c1c(c(n[nH]1)[N+](=O)[O-])NC2CCC(CC2)[NH3+] C51693745
C1CC[C@@H]([C@@H](C1)[NH2+]C2CCN(CC2)C(=O)N)O C52000506
CC(C)(C)OC(=O)NC1(CC[NH+](CC1)C)/C(=N/O)/N C54138817
C[C@H]1CCC[C@H]([C@@H]1C(=O)NCC(=O)NC(C)C)[NH3+] C55128386
C1CCN([C@@H](C1)C(=O)N)C(=O)CC2CCC(CC2)[NH3+] C55135133
C1CCN([C@H](C1)C(=O)N)C(=O)CC2CCC(CC2)[NH3+] C55135135
C[C@@H]1CC[C@H](C[C@@H]1C(=O)N2CCCC[C@@H]2C(=O)N)[NH3+] C55135154
C1C[C@@H](C[C@@H](C1)C(=O)N2CCC[C@@H]2C(=O)N)CC[NH3+] C55146494
C1C[C@H](C[C@@H](C1)C(=O)N2CCC[C@@H]2C(=O)N)CC[NH3+] C55146496
c1ccc(cc1)[C@@H](C[NH3+])C(=O)Nc2cc[nH]n2 C61612764
c1ccc(cc1)[C@H](C[NH3+])C(=O)Nc2cc[nH]n2 C61612765
C[NH+]1CC[C@@H](C1)NC(=O)[C@@H](c2ccccc2)/C(=N/O)/N C61617304
CC[C@@]1(CC[NH2+]C1)C(=O)Nc2c(ccs2)C(=O)N C62900866
CC[C@]1(CC[NH2+]C1)C(=O)Nc2c(ccs2)C(=O)N C62900868
C[C@@H](CC(=[NH2+])N)N(C)c1c2c([nH]cn2)ncn1 C63092441
c1c(c(n[nH]1)[N+](=O)[O-])N[C@@H]2CCC[C@@H]2[NH3+] C63176547
c1c(c(n[nH]1)[N+](=O)[O-])N[C@H]2CCC[C@@H]2[NH3+] C63176549
c1c(c(n[nH]1)[N+](=O)[O-])N[C@@H]2CCC[C@H]2[NH3+] C63176551
c1c(c(n[nH]1)[N+](=O)[O-])N[C@H]2CCC[C@H]2[NH3+] C63176554
c1cc(sc1)C(=O)[C@@H]2[C@@H](NC(=O)N[C@@]2(C(F)(F)F)O)c3ccc(cc3)O C04279743
c1cc(sc1)C(=O)[C@H]2[C@@H](NC(=O)N[C@@]2(C(F)(F)F)O)c3ccc(cc3)O C04279744
c1cc(sc1)C(=O)[C@@H]2[C@H](NC(=O)N[C@@]2(C(F)(F)F)O)c3ccc(cc3)O C04279745
Cc1ccccc1C(=O)NC(=S)Nc2c(c3c(s2)C[C@@H](CC3)C)C(=O)N C00623841
Cc1ccccc1C(=O)NC(=S)Nc2c(c3c(s2)C[C@H](CC3)C)C(=O)N C00623838
CNc1ccccc1C(=O)NNC(=O)Nc2ccc(cc2F)F C02167753
CSc1ccc(cc1)[C@@H]2[C@H]([C@@](NC(=O)[C@@H]2C(=O)N)(c3ccccc3)O)C#N C04833300
c1cc(sc1)C(=O)[C@@H]2[C@@H](NC(=O)N[C@]2(C(F)(F)F)O)c3ccc(cc3)O C12377925
Cc1ccc(c(c1)C)N[C@H](C)C(=O)Nc2ccc3c(c2)[nH]c(=O)[nH]3 C12563954
CSc1ccc(cc1)[C@@H]2[C@H]([C@](NC(=O)[C@@H]2C(=O)N)(c3ccccc3)O)C#N C15017018
CSc1ccc(cc1)[C@@H]2[C@@H]([C@](NC(=O)[C@@H]2C(=O)N)(c3ccccc3)O)C#N C15017020
C[C@]1(Cc2c(c(n[nH]2)O)[C@H]([C@H]1C(=O)NC)c3ccc(cc3)Br)O C15105996
c1cc(c(cc1F)Cl)C(=O)Nc2nc(cs2)c3cc([nH]c3)C(=O)N C30982320
[H]/N=C/1\N=C(N[C@H](O1)C(Cl)(Cl)Cl)N[C@@H](C(Cl)(Cl)Cl)O C35145045
Cc1c(sc(n1)N)SCC(=O)NC(=O)NC2CCCCC2 C37036621
Cc1cc(cc(c1C)NC(=O)c2cc(c[nH]2)Br)S(=O)(=O)N C37496073
c1ccc(c(c1)C(F)(F)F)NC(=O)Nc2nc(cs2)C(=O)N C36709088
c1cc(ccc1[C@H](CC(=O)NC2CCCCC2)NC(=O)N)Br C40069441
c1cc(sc1CCNC(=O)NC2CCCCC2)S(=O)(=O)N C40218871
CC[C@H](/C(=N/O)/N)NS(=O)(=O)c1cc(sc1Cl)Cl C40376779
c1c(cc(c(c1Cl)S(=O)(=O)NC/C(=N/O)/N)Cl)Br C40377129
c1cc(ccc1S(=O)(=O)NC2(CCCCC2)/C(=N\O)/N)Cl C40377222
CC[C@H](C)NC(=O)c1c(c\2c(o1)CCC/C2=N\NC(=S)N)C C40824437
Cc1c\2c(oc1C(=O)NC(C)(C)C)CCC/C2=N\NC(=S)N C40824464
C[C@@H]1CCC[C@@H](C1)NS(=O)(=O)c2cc(cnc2NN)Br C41070057
c1c(cc(cc1N)N)c2nnnn2c3cc(cc(c3)Cl)Cl C42015032
c1cc(ccc1C(=O)Nc2c(c3c(s2)CCC3)C(=O)NC(=O)N)Cl C44452569
Cc1ccc(s1)CNC(=O)NNC(=O)Cc2c[nH]c3c2cccc3 C45678994
c1ccc2c(c1)C[C@H](CO2)CNC(=O)Nc3ccccc3CC(=O)N C45724932
C[C@@H](c1ccc2c(c1)[nH]c(=O)[nH]2)NC(=O)c3cc4ccccc4[nH]3 C47534711
C[C@H](C(=O)Nc1ccc2c(c1)[nH]c(=O)[nH]2)Sc3ccc(cc3)O C47895306
c1cc(c(cc1NC(=O)C(=O)NC2CCCCCCC2)C(=O)N)F C48638294
CCCc1c2c([nH]n1)OC(=C([C@H]2c3c[nH]c4c3cccc4)C#N)N C18116993
c1cc(nnc1C(=O)Nc2c(cc(cc2Cl)Br)Cl)NN C51122960
C[C@@H](CNS(=O)(=O)c1cc(cc(c1)Cl)Cl)/C(=N/O)/N C54156150
CC[C@H](C/C(=N/O)/N)NC(=O)c1ccc(cc1Br)F C54163164
c1ccc2c(c1)C[C@@H]([C@@H]2NC(=O)NCC(=O)Nc3ccc(c(c3)F)F)O C57003514
c1cc(c(cc1Cl)Cl)c2nnc(n2N)SCCC(=O)N C21655319
Cc1ccccc1[C@@H]2c3c(nn(c3OC(=C2C(=O)N)N)c4ccccc4)C C58903609
c1cc(ccc1/C=N/c2ccc(cc2)S(=O)(=O)N=C(N)N)Br C59460847
c1cc(sc1S(=O)(=O)N[C@H]2CCC[C@H]2/C(=N\O)/N)Br C61887980
c1cc(sc1S(=O)(=O)N[C@H]2CCC[C@@H]2/C(=N\O)/N)Cl C61887982
c1cc(sc1S(=O)(=O)N[C@H]2CCC[C@H]2/C(=N\O)/N)Cl C61887984
c1ccc2c(c1)N[C@H](S2)NCCNC(=O)c3ccc4c(c3)nc[nH]4 C64079723
c1cc2c(cc1Br)c(c([nH]2)C(=O)NNC(=O)NCC3CC3)Cl C65191905
CC1(CCCC1)CNC(=O)NCc2ccc(s2)S(=O)(=O)N C66595883
CNC(=O)c1ccc(cc1)NC(=O)NC[C@@]2(CCCc3c2cccc3)O C66951862
C[C@H](c1[nH]c2ccccc2n1)NC(=O)NC[C@]3(CCCc4c3cccc4)O C66976334
Cc1cc([nH]c(=O)c1CNC(=O)NC[C@]2(CCCc3c2cccc3)O)C C66976487
c1ccc(cc1)[C@@H]2C[C@@H]2NC(=O)NNC(=O)c3cc(c[nH]3)Br C67613996
C1CC[NH+]=C(NC1)N/N=C/C=N\NC2=[NH+]CCCCN2 C08665439
c1[nH]c2c([nH+]1)C3(CCN(CC3)CC[NH3+])NCC2 C26476579
CCC(=O)Nc1c(c2c(s1)C[NH+](CC2)C)C(=O)NCC[NH3+] C31946769
CC(C)[C@H](C(=O)N1CCC(CC1)[NH3+])[NH+]2CCC(CC2)C(=O)N C32075930
c1cc(c(cc1C(=[NH2+])N)F)C[NH+]2CCN(CC2)CCO C36231522
CCC[C@@H]1CC[C@H]([C@@H](C1)[NH+]2CCC[C@@H](C2)C(=O)N)C[NH3+] C37157750
CCC[C@H]1CC[C@@H]([C@@H](C1)[NH+]2CCC(CC2)C(=O)N)C[NH3+] C37158204
CC[C@@H]1CC[C@H]([C@@H](C1)[NH+]2CCC(CC2)C(=O)N)C[NH3+] C37158214
CCC[C@H]1CC[C@H]([C@@H](C1)[NH+]2CCC[C@@H]2C(=O)N)C[NH3+] C37158883
C[C@@H]1CC[C@@H]([C@@H](C1)[NH+]2CCC[C@@H]2C(=O)N)C[NH3+] C37158893
C[C@H]1CC[C@@H]([C@@H](C1)[NH+]2CCC[C@@H]2C(=O)N)C[NH3+] C37158895
c1cc2cc(c1)NCC[NH2+]CCC[NH2+]CCN2 C39124197
c1ccc(c(c1)[C@H]2[NH+]=C3C=CC(=[NH2+])C=C3[N-]2)[C@H]4[NH+]=C5C=CC(=[NH2+])C=C5[N-]4 C39698145
c1cc(ccc1[C@@H]2[NH+]=C3C=CC(=[NH2+])C=C3[N-]2)[C@H]4[NH+]=C5C=CC(=[NH2+])C=C5[N-]4 C39702015
C1CC[C@H]([C@H](CC1)[NH+]2CCC(CC2)C(=O)N)[NH3+] C40431143
CC(C)(C)NC(=O)NC(=O)C[NH+]1[C@@H]2CC[C@H]1CC(C2)[NH3+] C40750132
CC1(CC(CC([NH2+]1)(C)C)NC(=O)CCC[NH3+])C C40810364
CC(C)[C@H](C(=O)NC1CC([NH2+]C(C1)(C)C)(C)C)[NH3+] C40810380
CC1(CC(CC([NH2+]1)(C)C)NC(=O)C2(CCCC2)[NH3+])C C40810431
CCCC[C@@H](C(=O)NC1CC([NH2+]C(C1)(C)C)(C)C)[NH3+] C40810436
CC1(CC(CC([NH2+]1)(C)C)NC(=O)C2CCC(CC2)[NH3+])C C40810445
CC1(CC(CC([NH2+]1)(C)C)NC(=O)C(C)(C)[NH3+])C C40925104
CC(C)NC(=O)NC(=O)C[NH+]1CCC[C@@H](C1)[NH3+] C41029141
C[C@@H]1CC[C@@H](C[NH+]1[C@@H]2CCCCC[C@@H]2C[NH3+])C(=O)N C42428226
C[C@@H]1CC[C@@H]([C@@H](C1)[NH+]2C[C@@H](CC[C@@H]2C)C(=O)N)C[NH3+] C42428230
C1CC[C@H]([C@H](C1)C[NH3+])[NH+](CC(=O)N)C2CCCC2 C42428527
C[C@H]1CC[C@@H](C[NH+]1[C@@H]2CCCCC[C@@H]2[NH3+])C(=O)N C42438599
C[C@@H]([C@H](C(C)(C)C)[NH+]1CCC[C@@H](C1)C(=O)N)[NH3+] C43291514
C[C@H]([C@@H](C(C)(C)C)[NH+]1CCCC[C@@H]1C(=O)N)[NH3+] C43294059
Cc1ccc(o1)[C@H]([C@@H](C)[NH3+])[NH+]2CCC(CC2)CC(=O)N C43365079
C1CCC(CC1)NC(=O)NC(=O)C[NH+]2CCC(CC2)C[NH3+] C44514220
C1C[C@@H](C[NH+](C1)CC(=O)NC(=O)NC2CC2)C[NH3+] C44529897
CC(C)CNC(=O)NC(=O)C[NH+]1CCCC[C@@H]1C[NH3+] C44558249
C=CCNC(=O)NC(=O)C[NH+]1CCCC[C@@H]1C[NH3+] C44558426
C[C@@](CC[NH+]1CCC[C@@H]1C2CCCC2)(C(=O)N)[NH3+] C45277409
C[C@](CN1CC[NH+](CC1)CC2CC2)(C(=O)N)[NH3+] C45282333
CC(=O)/[NH+]=c\1/ccc-2c(cc(oc2c1)O)CSC(=[NH2+])N C46171902
C[C@@H](C(=O)Nc1ccccc1C[NH3+])[NH+]2CCCC[C@@H]2CO C48857292
C1CCC(C1)NC(=O)NC(=O)C[NH+]2CC[C@@H](C2)C[NH3+] C50247312
C=CCNC(=O)NC(=O)C[NH+]1CC[C@@H](C1)C[NH3+] C50248077
C1CCC(CC1)NC(=O)NC(=O)C[NH+]2CC[C@@H](C2)C[NH3+] C50248862
C1CC[NH+]([C@@H](C1)C(=O)N)CC2(CC[NH2+]CC2)O C51016131
C1CC[NH+](CC1)C2CCN(CC2)CC[C@H](C(=O)N)[NH3+] C62453667
CC[C@]1(CCC[NH2+]C1)C(=O)NC2CC[NH+](CC2)CC(=O)N C62855689
C1CC[NH+](C1)[C@@H]2CCN(C2)C(=O)[C@@H](CC(=O)N)[NH3+] C62972995
C1CC[NH+](C1)[C@H]2CCN(C2)C(=O)[C@H](CC(=O)N)[NH3+] C62972998
C[NH+]1CCC(CC1)CN(C)C(=O)[C@@H](CC(=O)N)[NH3+] C63123920
C1C[C@@H]([C@@H](C1)O)[NH+]2CCC[C@@H](C2)C(=O)NCC[NH3+] C63180093
C1CC[NH+](CC1)C2(CCN(CC2)C(=O)[C@]34C[NH2+]C[C@H]3CNC4)C(=O)N C65396135
CC(C)(C)OC(=O)[C@@H](C1CCC(CC1)C[NH3+])[NH3+] C67172255
C[C@H](c1ccccc1NC(=O)c2ccc(cc2)O)[NH3+] C19405393
C[C@@H](c1ccccc1NC(=O)c2ccc(cc2)O)[NH3+] C19405396
c1cc(c(nc1)N2CCCC[C@@H]2CCO)C(=[NH2+])N C19482391
c1cc2c(cc1[C@@H](CC3CCCC3)[NH3+])NC(=O)CC(=O)N2 C19971632
c1cc2c(cc1[C@@H](CC3CCCCC3)[NH3+])[nH]c(=O)c(=O)[nH]2 C20252145
c1c2c(cc(c1NC(=O)CC[NH3+])Cl)NC(=O)C2 C37020542
c1c2c(cc(c1F)NC(=O)CC[NH3+])NC(=O)CC2 C37032531
c1ccc(cc1)[C@H](C(=O)Nc2cccc3c2[nH]nc3)[NH3+] C37044387
CC[C@@H](C)[C@@H](C(=O)N1C[C@@H](CC[C@@H]1C)C(=O)N)[NH3+] C37821549
CC[C@H](C)[C@@H](C(=O)N1C[C@@H](CC[C@@H]1C)C(=O)N)[NH3+] C37821550
CC[C@H](C)[C@H](C(=O)N1C[C@@H](CC[C@@H]1C)C(=O)N)[NH3+] C37821552
c1cc(sc1C#CC[NH3+])C(=O)N2CCC(CC2)C(=O)N C40233677
c1cc(c(cc1N)N)C(=O)N2CC[NH+]3CCCC[C@@H]3C2 C40326617
CC[C@H](C)[C@@H](C(=O)N1C[C@H](CC[C@H]1C)C(=O)N)[NH3+] C40468458
c1ccc(c(c1)N2CCC[C@@H](C2)[NH3+])S(=O)(=O)N C41030127
c1ccc(c(c1)N2CCC[C@H](C2)[NH3+])S(=O)(=O)N C41030128
C[C@@H]1CC[C@@H](CN1[C@@H](C[NH3+])C(F)(F)F)C(=O)N C42427181
C[C@H]1CC[C@@H](CN1[C@@H](C[NH3+])C(F)(F)F)C(=O)N C42427182
C[C@@H]1CC[C@H](CN1[C@@H](C[NH3+])C(F)(F)F)C(=O)N C42427183
C[C@H]1CC[C@H](CN1[C@@H](C[NH3+])C(F)(F)F)C(=O)N C42427184
c1c2c(nc(c1C(=O)N)N3CCC(CC3)[NH3+])CCC2 C43405703
c1ccc2c(c1)nc(s2)c3ccc(o3)[C@H](C[NH3+])N C44473722
C[C@](CCn1cc(cn1)Br)(C(=O)N)[NH3+] C45437510
c1cc(c(cc1/C(=N\O)/N)F)C[NH+]2CCC[C@@H]2CO C48860488
c1cc2c(cc1[C@H](C3CCCCCC3)[NH3+])[nH]c(=O)c(=O)[nH]2 C53714046
C1C[C@H](C[NH2+]C1)CC(=O)NC2CCC(CC2)C(=O)N C54306414
C[C@@H](C[NH3+])C(=O)N1Cc2ccccc2C[C@H]1C(=O)N C54340639
C[C@H](C[NH3+])C(=O)N1Cc2ccccc2C[C@H]1C(=O)N C54340642
C[C@@H]1CCC[C@@H]([C@@H]1C(=O)N2CCC(CC2)C(=O)N)[NH3+] C55091446
C[C@H]1CCC[C@H]([C@@H]1C(=O)N2CCC(CC2)C(=O)N)[NH3+] C55091451
C1C[C@@H](C[C@H](C1)[NH3+])CC(=O)N2CCC(CC2)C(=O)N C55091457
C1C[C@H](C[C@H](C1)[NH3+])CC(=O)N2CCC[C@@H](C2)C(=O)N C55091610
C1C[C@@H](N(C1)C(=O)CC2CCC(CC2)[NH3+])C(=O)N C55125855
C[C@@H]1[C@H](CCC[C@@H]1[NH3+])C(=O)N(CC(=O)N)C(C)C C55129078
C[C@H]1CCC[C@@H]([C@@H]1[NH3+])C(=O)N(CC(=O)N)C(C)C C55129084
C[C@@H]1CCC[C@H]([C@@H]1[NH3+])C(=O)N(CC(=O)N)C(C)C C55129086
C[C@H]1CCC[C@H]([C@@H]1C(=O)N(CC(=O)N)C(C)C)[NH3+] C55129101
CCNC(=O)[C@@H](C)NC(=O)[C@H]1CC[C@@H]([C@@H](C1)[NH3+])C C55129125
CCNC(=O)[C@H](C)NC(=O)[C@H]1C[C@@H](CC[C@@H]1C)[NH3+] C55129167
CCNC(=O)[C@@H](C)NC(=O)[C@H]1CC[C@@H](C[C@@H]1C)[NH3+] C55129191
C1C[C@@H](C[C@@H](C1)C(=O)N2CCC(CC2)C(=O)N)C[NH3+] C55145034
C1C[C@H](C[C@@H](C1)C(=O)N2CCC[C@@H](C2)C(=O)N)C[NH3+] C55145071
C[C@H]1CC[C@@H](CN1C(=O)C2CCC(CC2)C[NH3+])C(=O)N C55161439
c1cc(cc(c1)N)[C@@H](CCN2CCC[NH2+]CC2)O C57662538
c1ccc2c(c1)c(c[nH]2)C[C@@H](C(=O)N3CC[C@@H](C3)O)[NH3+] C61712300
c1c(c(cc2c1[nH]c(=O)[nH]2)Br)[C@@H]([C@H]3CCCOC3)[NH3+] C62235137
c1ccc2c(c1)C[NH+](CCO2)CC[C@@H](C(=O)N)N C63013257
c1ccc2c(c1)C[NH+](CCO2)CC[C@H](C(=O)N)N C63013258
c1ccc(cc1)[C@@H](Cc2ccccc2S(=O)(=O)N)[NH3+] C63024638
c1cc2c(=O)cc([nH]c2c(c1)F)C(=O)N[C@@H]3CC[C@H](C3)[NH3+] C67642115
c1cc(c(cc1[C@@H]2CCc3c(cc(cc3O2)O)O)O)O C00968072
CC(C)c1ccc(cc1)[C@@H]2c3ccc(cc3OC(=C2C#N)N)N C00196760
c1cc(c(cc1I)C(=O)NN)O C02784359
CC1=C([C@H](NC(=S)N1)/C=C\c2ccccc2)C(=O)N C05551873
C[C@H]([C@@H](c1ccccc1)Nc2ccccc2)C(=O)NN C01600608
C[C@@H]([C@H](c1ccccc1)Nc2ccccc2)C(=O)NN C01600609
C[C@H]([C@H](c1ccccc1)Nc2ccccc2)C(=O)NN C01600610
Cc1cc2c(cc1C)oc(n2)c3cc(c(c(c3)N)C)N C08703367
C#CCN[C@@H](c1ccccc1)c2ccc(c(c2O)O)O C19875616
C[C@@H](c1ccc(cc1O)O)Nc2ccc3c(c2)cc[nH]3 C20132532
C[C@@H]1CCCC[C@@H]1Nc2cc3c(cc2N)NC(=O)CC3 C35341246
c1cc(ccc1[C@@H](CNC(=O)CC2CCCCC2)O)N C35366991
c1ccc(cc1)[C@@H](CNC(=O)Cc2ccccc2N)O C35599019
C[C@@H](c1ccc(cc1O)O)NC[C@H](c2ccccc2)O C35601299
Cc1ccc(c(c1O)C)N[C@@H](C)c2cc(ccc2O)O C37130494
C[C@@H](c1ccccc1N)NC(=O)Nc2ccccc2F C37179042
c1cc(ccc1[C@@H](CNc2ccc(cc2F)C#N)O)N C37671153
Cc1ccccc1N[C@](C)(c2ccc(cc2)O)C(=O)N C37950118
C/C(=C\CO)/[C@@H](C[C@@H]1[C@@]2(CC[C@@H](C([C@@H]2CC[C@@]1(C)O)(C)C)O)C)O C39560067
c1cc(c(cc1N)N)C(=O)N2CCC[C@H]3[C@@H]2CCCC3 C40305443
CCCNC(=O)NC1(CCC(CC1)CC)C(=S)N C40361708
CC[C@@](C)(C(=S)N)NC(=O)c1ccc(cc1O)Br C44483950
CC(C)[NH+]1C[C@H]2CCC[C@@H](C1)C2[NH2+]CCC(=O)NC C44990489
c1cc(c(cc1N)N)C(=O)N2CCC[C@H]2C3CCCC3 C45064086
c1cc(c(cc1[C@@H]2Nc3cc(ccc3C(=O)N2)Cl)O)O C48310806
Cc1cccc2c1C(=O)N[C@@H](N2)c3ccc(c(c3)O)O C48619667
C[C@H](c1ccccc1N[C@@H](C)c2cc(ccc2O)O)O C49542243
c1cc(c(cc1N)C(F)(F)F)N[C@@H]2CCCNC2=O C50397317
c1cc(c(cc1Cl)C(=O)Nc2ccc(cc2F)Br)NN C51090088
C[C@@H](c1ccc(s1)Cl)NC(=O)c2cc(ccc2NN)Cl C51095262
C[C@H]1CCC[C@@H]([C@@H]1C)NC(=O)c2cc(ccc2NN)Cl C51096225
CC(C)[C@H](c1cccs1)NC(=O)c2ccccc2NN C51115471
c1cc2c(cc1N)cc(s2)C(=O)N[C@H]3CCCC[C@@H]3O C51988886
c1cc(c(cc1c2c(n(cn2)N)N)Br)F C52838085
CC[C@@H]1CCCC[C@H]1NC(=O)c2cc(ccc2NN)C C53008011
CC1CCC(CC1)(CO)NC(=O)c2ccc(cc2F)N C53112010
Cc1cccc(c1C(=O)N[C@@]2(CCC[C@@H](C2)C)CO)N C53112085
C[C@@H]1CCC[C@](C1)(CO)NC(=O)c2ccc(cc2Cl)N C53112101
C[C@@H]1CCC[C@@](C1)(CO)NC(=O)[C@@H](Cc2ccccc2)N C53127680
C[C@H]1CCC[C@](C1)(CO)NC(=O)[C@@H](Cc2ccccc2)N C53127688
c1cc(c(c(c1N)N2CCC(CC2)CC(=O)N)F)F C53166943
CC[C@@H]1CCCC[C@@H]1NC(=O)c2cccc(c2NN)F C54217260
c1cc2cc([nH]c2c(c1)N)C(=O)NCc3cccs3 C59973024
c1cc2cc([nH]c2c(c1)N)C(=O)NC3CCCCCC3 C59973051
C[C@H](c1ccsc1)Nc2cc3c(cc2N)CC(=O)N3 C61361320
c1c(cc(cc1SC2CCCC2)S(=O)(=O)N)N C62829172
C[C@H]1CCC[C@H](C1)NC(=O)c2c[nH]c3c2cc(cc3)N C62832473
c1ccc(cc1)[C@H](CO)NC(=O)Cc2ccccc2N C62998420
Cc1cc(ccc1NN)C(=O)Nc2ccc(cc2Br)F C63059371
Cc1cc(c(c(c1)Br)O)/C=N/c2ccc(cc2)NC(=S)N C06275706
CC(C)(C)CC(=O)N1CC[C@@H]([C@H]1C(=O)N[C@@H](Cc2cccs2)C(=O)N)NC(=O)NCC=C C03839139
COc1cc2c(cc1O[C@H]3[C@@H]([C@@H]([C@@H]([C@H](O3)CO)O)O)O)occ(c2=O)c4ccc(cc4)O C04349791
CC1=C(C(=O)c2c(c3n(c2C1=O)C[C@H]([C@@H]3O)NC(=O)C)COC(=O)N)Nc4ccccc4 C01721483
Cn1c(=O)c(c(nc1SC)N[C@@H]2[C@H]([C@@H]([C@@H]([C@@H](O2)CO)O)O)O)C(=O)CCl C05766320
c1ccc(cc1)C[C@H](C(=O)N)NC(=O)C2=C[C@H]([C@H]([C@@H](C2)O)O)NS(=O)(=O)c3cccs3 C04221786
COc1cc(c2c(c1)occ(c2=O)c3ccc(cc3)O[C@H]4[C@@H]([C@@H]([C@@H]([C@@H](O4)CO)O)O)O)O C08662731
CNc1ccc(cc1[N+](=O)[O-])S(=O)(=O)NCC(=O)OCC(=O)Nc2c(ccs2)C(=O)N C09493105
c1ccc2c(c1)C(=O)c3cccc(c3C2=O)S(=O)(=O)Nc4ccc(c(c4)C(=O)N)C(=O)N C09540521
COc1ccc(cc1)/C=C\2/C(=O)N(C(=S)S2)CC(=O)N[C@@H]3[C@@H]([C@@H]([C@@H](O[C@@H]3O)CO)O)O C06142326
CC1CCC2(CC1)C(=O)N(C(=O)N2)NC(=O)COC(=O)C[C@@H](c3ccccc3)NC(=O)N C11939086
C[C@H](C(=O)NC(=O)NC1CCCC1)OC(=O)C[C@H](c2ccccc2)NC(=O)N C11940597
c1cc(c(cc1NC(=S)N[C@@H]2CCS(=O)(=O)C2)NC(=S)N[C@@H]3CCS(=O)(=O)C3)O C12139563
Cc1cc2c(n[nH]c(=O)c2c(n1)NN)Cc3c[nH]nc3c4cccc(c4)[N+](=O)[O-] C12446854
c1ccc(c(c1)CN([C@@H](c2ccco2)C(=O)NC3CCCC3)C(=O)c4c(c(ns4)C(=O)N)N)F C12703338
Cc1c(c(=O)[nH]c(=S)[nH]1)CCC(=O)NCCCCCc2c(c([nH]n2)N)C#N C12547793
CCCCn1c2ccc(cc2nc1SCC(=O)Nc3c(ccs3)C(=O)N)S(=O)(=O)N C03402693
COc1ccc(cc1)c2nnc(n2N)SCC(=O)Nc3c(c4c(s3)CCC4)C(=O)N C16771246
C[C@]12CCC(=O)C=C1CC[C@@H]3[C@@H]2[C@@H](C[C@]4([C@H]3CC[C@@]4(C(=O)COC(=O)[C@@H](CCC(=O)[O-])[NH3+])O)C)O C17161954
COc1ccc(c(c1)/C=N/Nc2[nH]nc(n2)SCC(=O)NNC(=O)C(F)(F)F)O C20832628
c1cc(ccc1/C=N/Nc2[nH]nc(n2)SCC(=O)Nc3nnc(s3)SCC(=O)N)Cl C20833565
CC/C(=N\Nc1[nH]nc(n1)SCC(=O)Nc2nnc(s2)SCC(=O)N)/c3ccccc3 C20835362
CCCSc1nc2ccc(cc2s1)NC(=O)CSc3nnc(n3N)NN C21036245
C[NH+](C)C[C@H](c1ccc(cc1)O[C@@H]2[C@@H]([C@H]([C@@H]([C@H](O2)C(=O)[O-])O)O)O)C3(CCCCC3)O C21981419
Cn1cc(cc1C(=O)N)S(=O)(=O)N2CCC(CC2)C(=O)Nc3cc(c(c(c3)Cl)N)Cl C22024040
Cc1ccc(cc1)c2c3c([nH]n2)OC(=C([C@@H]3c4cn(nc4c5ccccc5)CC(=O)N)C#N)N C22531846
c1ccc2c(c1)-c3ccc(cc3C2=O)S(=O)(=O)Nc4ccc(cc4)S(=O)(=O)N=C(N)N C23234587
COC(=O)C1=CO[C@H]([C@H]2[C@@H]1CC[C@@H]2CO)O[C@H]3[C@@H]([C@H]([C@@H]([C@H](O3)CO)O)O)O C31158055
c1ccc2c(c1)NC(=O)[C@@H]([S@]2=O)/C(=N\NC(=S)NN)/C(=O)Nc3cc(ccc3Cl)Cl C17211623
CCCCN1C(=O)[C@H]2[C@@H]([NH2+][C@@]([C@@H]2C1=O)(CCCNC(=O)N)C(=O)[O-])c3ccc(cc3)C#N C33516262
C[C@@H]([C@@H]([C@@H]([C@@H](OCCO)Oc1ccc(c(c1)O)C(=O)/C=C/c2ccc3c(c2)OCCO3)O)O)O C34898295
CCOCCCN([C@H](c1ccc(cc1)F)C(=O)NC2CCCC2)C(=O)c3c(c(ns3)C(=O)N)N C06600122
C[C@@H](C1=C[C@]2(C=C[C@H]3[C@@H]2[C@@H](OC=C3C(=O)OC)O[C@H]4[C@@H]([C@@H]([C@@H]([C@@H](O4)O)O)O)CO)OC1=O)O C35459180
COc1ccc(cc1)c2coc3cc(cc(c3c2=O)O)O[C@H]4[C@H]([C@@H]([C@@H]([C@@H](O4)CO)O)O)O C03947504
c1cc(oc1)[C@H](C(=O)NC2CCCC2)N(Cc3ccc(cc3)F)C(=O)c4c(c(ns4)C(=O)N)N C12703356
Cc1ccc(cc1)c2csc(c2C(=O)N)NC(=O)[C@H](C)n3c(nnc3SCC#N)N C40173488
CC[C@@H](C(=O)Nc1c(c2c(s1)CCCC2)C(=O)N)n3c(nnc3SCC(=O)OC)N C40174054
Cc1ccccc1[C@@H]2[C@H]3[C@@H](C(=O)N(C3=O)C(C)(C)C)[C@@]([NH2+]2)(CCCNC(=O)N)C(=O)[O-] C33476168
c1ccnc(c1)[C@H]2[C@H]3[C@@H](C(=O)N(C3=O)C4CCCCC4)[C@@]([NH2+]2)(CCCNC(=O)N)C(=O)[O-] C33904191
CC(=O)NCCNC(=O)C[C@@H]1c2c(sc(n2)Nc3cccnc3)C[C@H]4[C@@]1(CC[C@H]([C@@]4(C)CO)O)C C43553701
Cc1ccc(c(c1)OCC(=O)NNC(=O)[C@@H](Cc2c[nH]c3c2cccc3)NC(=O)N)C C58436684
c1ccc2c(c1)c(c[nH]2)C[C@H](C(=O)N)NC(=O)[C@H]3CNCCN3C(=O)NC4CCCCC4 C12605047
Cc1c(c(n(n1)CCO)C)/C=N/Nc2[nH]nc(n2)S[C@@H](C)C(=O)NNC(=O)C(C)C C59883947
Cc1c(c(n(n1)CCO)C)/C=N/Nc2[nH]nc(n2)SCC(=O)NNC(=O)c3ccccc3 C59888381
c1ccc(cc1)c2cc([nH]n2)C(=O)NNC(=O)Cn3cc(cn3)S(=O)(=O)N C60298107
CC(=O)N[C@@H](Cc1c[nH]c2c1cccc2)C(=O)NNc3ccc(cc3)S(=O)(=O)NC4CC4 C60369039
c1ccc2=[NH+]CC(=c2c1)C[C@@H](C(=O)N[C@H](c3ccc(cc3)O)C(=O)[O-])N4[C@@H](Nc5ccccc5C4=O)O C64044422
CC(C)[NH+](CC[C@H](c1ccccc1)c2cc(ccc2O[C@H]3[C@@H]([C@@H]([C@@H]([C@@H](O3)C(=O)[O-])O)O)O)CO)C(C)C C65742946
CC(C)[NH+](CC[C@H](c1ccccc1)c2cc(ccc2O[C@H]3[C@H]([C@@H]([C@@H]([C@@H](O3)C(=O)[O-])O)O)O)CO)C(C)C C65742948
COC(=O)[C@H]1[C@H]([C@@H]([C@@H]([C@@H](O1)O[C@@]2([C@@H]([C@@H]([C@@H](O2)C(=O)OC)O)O)C(=O)OC)O)O)O C65748754
CC(C)c1ccccc1NC(=S)NNC(=O)Cn2cc(cn2)S(=O)(=O)N C66123498
Cc1ccc(cc1)NC(=O)C2=C(NC(=S)N[C@H]2c3ccccc3O)C C00655249
CC(C)CNc1nc(cs1)c2ccc(c(c2)C(=O)N)O C06671399
Cc1ccc(cc1)NC(=S)N/N=C/c2ccc(cc2O)O C00502785
c1ccc(cc1)NC(=S)NNC(=O)NC2CCCCC2 C12403364
c1c(nc(nc1N)SCc2c(c(c(c(c2F)F)F)F)F)N C18541052
CC(C)c1ccc(cc1)C(=O)c2c(c(c3n2cccc3)C(=O)N)N C22760156
c1ccc(c(c1)NN)S(=O)(=O)Nc2ccc(cc2)Br C35354514
c1ccc(c(c1)N)N(CCO)C(=O)c2ccc(cc2O)Cl C36736647
CC(C)(C)NC(=O)Nc1nc(cs1)c2cccc(c2)N C36743987
Cc1ccc(cc1)[C@H](C)Nc2cccc(c2)NS(=O)(=O)N C37130861
C[C@@H](c1ccccc1F)Nc2cccc(c2)NS(=O)(=O)N C37130862
C[C@H](c1ccc(cc1)F)Nc2cccc(c2)NS(=O)(=O)N C37130866
c1ccc(c(c1)N[C@H](c2ccc(cc2)O)C(=O)N)Br C37944083
Cc1ccc(c(c1)NC2=NC(=O)/C(=C(\C)/c3cccc(c3)N)/S2)O C39869704
CCC[C@@H](/C(=N/O)/N)NC(=O)c1cc2c(s1)CCCCC2 C40370657
CC[C@H](c1ccccc1)C(=O)NC2(CCCC2)/C(=N/O)/N C40372191
c1ccc(cc1)[C@@H](/C(=N\O)/N)NC(=O)CC2CCCCC2 C40374222
c1ccc(cc1)[C@H](/C(=N\O)/N)NC(=O)CC2CCCCC2 C40374226
CC(C)Nc1c(c(ncn1)Nc2ccccc2C(F)(F)F)N C40701704
CNc1c(c(ncn1)NC(c2ccccc2)c3ccccc3)N C40707008
C[C@H](c1ccccc1)Nc2c(c(ncn2)NC3CCCCC3)N C40708534
C[C@@H](c1ccccc1)Nc2c(c(ncn2)NC3CCCCCC3)N C40760602
C[C@@H]1CC[C@@H]([C@@H](C1)OC(=O)c2cc(cc(c2)N)N)C(C)C C41087508
C[C@H]1CCCC[C@@H]1CNS(=O)(=O)c2ccccc2NN C42869773
c1ccc2c(c1)c(c[nH]2)CCNC(=O)NNc3ccc(cc3)F C42957459
C[C@@H]1CCC[C@H]([C@@H]1C)NC(=O)NNC(=S)NC2CCCC2 C43043255
c1ccc(cc1)C[C@H](/C(=N\O)/N)C(=O)NC2CCCCC2 C44861511
CCC[C@@H](/C(=N/O)/N)C(=O)Nc1ccc(c(c1)Cl)F C44865811
CCC1CCC(CC1)CNC(=O)C2(CCCC2)/C(=N/O)/N C45014676
C[C@H](c1ccccc1Br)NC(=O)c2c(c([nH]n2)C(C)C)N C50310072
CC[C@@H](c1cccs1)NC(=O)c2c(c([nH]n2)C(C)C)N C50321501
c1cc(c(cc1C(=O)NC2CCCCC2)C(F)(F)F)NN C51093720
CCC1CCC(CC1)CNC(=O)c2cc(c(nc2)NN)Cl C51124021
c1ccc(c(c1)C(F)(F)F)NC(=O)Nc2ccc(cc2)C(=O)N C51354214
CCC[C@@H](/C(=N/O)/N)C(=O)N[C@@H]1CCc2ccccc2C1 C51633769
CCC[C@H](/C(=N/O)/N)C(=O)N[C@@H]1CCc2ccccc2C1 C51633771
CC[C@@H](C1CCCCC1)NC(=O)C2(CCCC2)/C(=N/O)/N C52344531
C[C@H](C1CCCCC1)NC(=O)c2c(ccc(n2)NN)Cl C52345112
c1cc(sc1)[C@@H](c2cc3c(cc2Br)[nH]c(=O)[nH]3)N C52094213
CC[C@@H](C1CCCCC1)NC(=O)c2cc(ccc2NN)C C53008573
CC(C)(C)Oc1c(ccc(n1)NC2(CCCCC2)CO)N C53113953
C[C@H]1CCC[C@@](C1)(CO)Nc2ccc(c(n2)OC(C)C)N C53114781
C[C@H]1CCC[C@](C1)(CO)Nc2ccc(c(n2)OC(C)C)N C53114788
Cc1ccc(c(c1Cl)NC(=O)c2cccc(c2NN)F)Cl C54215755
c1c(cc(c(c1/C=N\[NH+]=C(\N)/[S-])O)Br)Br C19909472
C/C(=N\NC(=S)Nc1ccc(cc1)F)/c2ccc(cc2O)O C06046196
Cc1cccc(c1)NC(=S)N/N=C/c2ccc(c(c2)O)O C59456860
Cc1cc(ccc1NN)C(=O)N[C@H](C)c2ccccc2Cl C63059285
Cc1cc(ccc1NN)C(=O)Nc2nc3c(s2)CCC3 C63059351
Cc1ccc(cc1C(=O)N)NC(=O)N[C@H]2CCCC[C@H]2C(F)(F)F C67310861
CSCC(=O)N1C[C@H](C[C@H]1C(=O)N[C@H](Cc2ccccc2)C(=O)N)NC(=O)Nc3ccc(cc3F)F C03838890
CCCC[C@@H](C(=O)NC1CCCC1)N(CCCO)C(=O)c2c(c(ns2)C(=O)N)N C04161223
COc1cc2c(cc1O[C@H]3[C@@H]([C@H]([C@@H]([C@@H](O3)CO)O)O)O)occ(c2=O)c4ccc(cc4)O C04349789
CC1=C(C(=O)c2c(c3n(c2C1=O)C[C@@H]([C@@H]3O)NC(=O)C)COC(=O)N)Nc4ccccc4 C01721485
C[C@@H](/C(=N/NC(=O)C(=O)N)/c1c(ccc(c1O)Cl)Cl)[C@@]2(c3ccccc3NC2=O)O C05813625
Cc1ccc(cc1C)NC(=O)COC(=O)c2cc(oc2C)[C@H]([C@@H]([C@@H](CO)O)O)O C06940483
CC(C)C[C@H](C(=O)N)NC(=O)C1=C[C@H]([C@H]([C@@H](C1)O)O)NS(=O)(=O)c2cccs2 C04221780
Cc1cc(ccc1OCC(=O)N/N=C/c2ccc(cc2)O[C@H]3[C@@H]([C@@H]([C@@H]([C@@H](O3)CO)O)O)O)Cl C09090711
CCCCn1c(c(c(=O)[nH]c1=O)N(CCOC)C(=O)COC(=O)c2c(nsc2N)C)N C09244417
c1cc(sc1)c2c(nnn2c3c(non3)N)C(=O)N/N=C/c4ccc(cc4O)O C01873075
c1cc(oc1)CN([C@@H](c2cccs2)C(=O)NC3CCCC3)C(=O)c4c(c(ns4)C(=O)N)N C12710967
Cc1ccc(o1)[C@@H](C(=O)NC(C)(C)C)N(C2CCCC2)C(=O)c3c(c(ns3)C(=O)N)N C12715422
Cc1ccc(o1)[C@H](C(=O)NC(C)(C)C)N(Cc2cccs2)C(=O)c3c(c(ns3)C(=O)N)N C12715523
CC[C@@H](C)[C@@H](C(=O)NNC(=O)CN(C)S(=O)(=O)c1ccc(cc1)C)NC(=O)N C09223757
CC(C)C[C@H]([C@@H](C(=O)NO)NS(=O)(=O)CCc1ccncc1)C(=O)N[C@H](C(=O)NC)C(C)(C)C C13802368
COc1ccc(cc1)c2coc3cc(cc(c3c2=O)O)O[C@@H]4[C@H]([C@@H]([C@@H]([C@H](O4)CO)O)O)O C13813075
C1CC1n2c(c(c(=O)[nH]c2=O)C(=O)CSc3nnc(s3)SCC(=O)N)N C16665613
c1ccc(cc1)C(=O)NC(=S)NNC(=O)NNC(=S)NC(=O)c2ccccc2 C08385121
CCN(CC)c1ccc(cc1)/C=N/Nc2[nH]nc(n2)SCC(=O)Nc3nnc(s3)SCC(=O)N C20832856
c1ccc(c(c1)/C=N/Nc2[nH]nc(n2)SCC(=O)Nc3nnc(s3)SCC(=O)N)Cl C20833458
C/C(=N\Nc1[nH]nc(n1)SCC(=O)Nc2nnc(s2)SCC(=O)N)/c3cccs3 C20835950
CCn1c2ccc(cc2nc1SCC(=O)Nc3c(c4c(s3)CCCC4)C(=O)N)S(=O)(=O)N C21736364
C[NH+](C)C[C@@H](c1ccc(cc1)O[C@H]2[C@H]([C@@H]([C@@H]([C@@H](O2)C(=O)[O-])O)O)O)C3(CCCCC3)O C22056430
C[NH+](C)C[C@@H](c1ccc(cc1)O[C@H]2[C@H]([C@@H]([C@@H]([C@H](O2)C(=O)[O-])O)O)O)C3(CCCCC3)O C22056439
C[NH2+]C[C@H](c1ccc(cc1)O[C@H]2[C@H]([C@@H]([C@@H]([C@@H](O2)C(=O)[O-])O)O)O)C3(CCCCC3)O C22057172
COc1cc2c(cc1O[C@@H]3[C@H]([C@H]([C@@H]([C@@H](O3)CO)O)O)O)occ(c2=O)c4ccc(cc4)O C22060030
CCc1ccc(cc1)/C=C/2\C(=O)N(C(=S)S2)CCCC(=O)NNC(=O)c3cc(c(c(c3)O)O)O C28393790
CC(=C[C@@H]1[C@H](/C(=C/CO[C@@H]2[C@H]([C@@H]([C@@H]([C@@H](O2)COC(=O)/C=C/c3ccc(cc3)O)O)O)O)/C(=O)O1)O)C C31156612
CCCCN1C(=O)[C@H]2[C@@H]([NH2+][C@@]([C@@H]2C1=O)(CCCNC(=O)N)C(=O)[O-])c3cc(ccc3C)C C33703740
c1cc(ccc1OCC(=O)c2ccc(cc2O)O[C@@H]3[C@H]([C@@H]([C@@H]([C@@H](O3)CO)O)O)O)F C34898315
CCOCCCN([C@@H](c1ccc(cc1)F)C(=O)NC2CCCC2)C(=O)c3c(c(ns3)C(=O)N)N C06600047
COc1ccc(cc1)c2coc3cc(cc(c3c2=O)O)O[C@@H]4[C@H]([C@@H]([C@@H]([C@@H](O4)CO)O)O)O C03947503
C[C@H]1CC[C@@H]2[C@@]([C@@]1(CCC3=CCOC3=O)O)(CC[C@H](C2(C)C)O[C@H]4[C@@H]([C@H]([C@@H]([C@H](O4)CO)O)O)O)C C35271573
Cc1ccc(cc1)c2csc(c2C(=O)N)NC(=O)[C@@H](C)n3c(nnc3SCC#N)N C40173487
CC[C@@H](C(=O)Nc1c(c(c(o1)C)C(=O)OCC)C(=O)N)n2c(nnc2SCC#N)N C40173534
CC[C@H](C(=O)Nc1c(c(c(o1)C)C(=O)OCC)C(=O)N)n2c(nnc2SCC(=O)OCC)N C40174628
Cc1ccccc1[C@H]2[C@H]3[C@@H](C(=O)N(C3=O)C(C)(C)C)[C@@]([NH2+]2)(CCCNC(=O)N)C(=O)[O-] C33476167
CCCCN1C(=O)[C@H]2[C@H]([NH2+][C@@]([C@@H]2C1=O)(CCCNC(=O)N)C(=O)[O-])c3cccc4c3cccc4 C33880637
C[C@@]12CCC(=O)C=C1CC[C@H]3[C@H]2[C@H](C[C@@]4([C@@H]3CC[C@@]4(C(=O)COC(=O)[C@H](CCC(=O)[O-])[NH3+])O)C)O C43743652
CC(C)(C)N1C(=O)[C@H]2[C@H]([NH2+][C@@]([C@@H]2C1=O)(CCCNC(=O)N)C(=O)[O-])c3ccc(cc3)/C=C/c4ccccc4 C44174492
C[NH+](C)C[C@@H](c1ccc(cc1)O[C@@H]2[C@@H]([C@H]([C@H]([C@H](O2)C(=O)[O-])O)O)O)C3(CCCCC3)O C44608343
[H]/N=C(\[NH3+])/N/N=C\1/C(=C(/Nc2ccc(cc2)Cl)\[O-])/C(=O)N(C1=O)c3ccc(cc3)Cl C17176602
C[NH2+]C[C@H](c1ccc(cc1)O[C@H]2[C@@H]([C@H]([C@@H]([C@@H](O2)C(=O)[O-])O)O)O)C3(CCCCC3)O C44963159
C=C(c1ccc(cc1)O)NNC(=O)c2c(n(nn2)c3c(non3)N)c4cccs4 C01828159
C[C@H](C(=O)N/N=C/c1cc(cc(c1O)Br)Br)Nc2c(=O)[nH]c(=O)[nH]n2 C01800948
c1ccc2c(c1)c(c[nH]2)C[C@H](C(=O)NNC(=O)[C@@H]3COc4ccccc4O3)NC(=O)N C12609606
c1cc(cc(c1)F)NC(=O)CSc2nnc(n2N)N/N=C/c3ccc(cc3O)O C20292285
CCNS(=O)(=O)c1ccc(cc1)NC(=O)CSc2nc([nH]n2)N/N=C/c3c(nn(c3C)CCO)C C59887988
Cc1c(c(n(n1)CCO)C)/C=N/Nc2nnc(n2N)SCC(=O)Nc3nccs3 C59914548
CC(C)[NH+](CC[C@H](c1ccccc1)c2cc(ccc2O[C@@H]3[C@@H]([C@@H]([C@@H]([C@@H](O3)C(=O)[O-])O)O)O)CO)C(C)C C65742945
c1cc(ccc1/C=C\C(=O)NCCc2c[nH]c3c2cc(cc3)O)O C05553933
Cc1ccccc1N[C@@H](C)C(=O)Nc2ccccc2C(=O)N C32176566
CC(C)SCc1cc(=O)[nH]c(n1)Nc2ccc(cc2)N C19690139
c1cc(c(cc1Nc2cc3c(cc2N)CC(=O)N3)Cl)F C35345446
CC(C)c1ccccc1NS(=O)(=O)c2ccc(cc2)NN C35354178
Cc1ccc(c(c1)O)[C@@H](C)Nc2ccc(c(c2)C(=O)N)F C37020927
Cc1ccc(c(c1)O)[C@H](C)Nc2ccc(c(c2)C(=O)N)F C37020928
C[C@H](c1ccccc1O)Nc2cc3c(cc2Br)[nH]c(=O)[nH]3 C37129848
C[C@H](c1ccccc1Cl)Nc2cccc(c2)NS(=O)(=O)N C37130804
Cc1c(c([nH]n1)N)C(=O)N[C@@H](C)c2ccc(cc2Cl)Cl C37353266
Cc1cc(ccc1Nc2nc(cs2)c3c(nc(s3)N)C)O C00613386
c1ccc2c(c1)c(c[nH]2)CC(=O)N[C@@H]3[C@H](C4=C(S3)CCCC4)C(=O)N C38689193
Cc1ccc(c(c1)C(=O)NC2(CCCCC2)C(=S)N)O C40354694
Cc1cccc(c1O)C(=O)NC2(CCCCC2)C(=S)N C40355061
Cc1ccc(c(c1)C(=O)NC2(CCCCCC2)C(=S)N)O C40357167
C1CCC(CC1)CC(=O)N[C@H](C2CCCCC2)/C(=N\O)/N C40369710
CCC[C@H](/C(=N/O)/N)NC(=O)c1cc2c(s1)CCCCC2 C40370658
C[C@H]1CCC[C@H]([C@@H]1C)NC(=O)NNC(=S)NC2CCCC2 C43043258
c1cc(cc(c1)NC(=O)c2ccc(cc2O)Br)N C44483302
c1ccc(c(c1)C(=S)N)NC(=O)c2ccc(cc2O)Br C44483934
C[C@H](Cc1ccsc1)NC(=O)C2(CCCCC2)/C(=N/O)/N C44786178
CC[C@@H](c1cccs1)NC(=O)C2(CCCC2)/C(=N/O)/N C44786324
CCC[C@H](/C(=N/O)/N)C(=O)Nc1cccc(c1F)Cl C44866033
c1cc(c(cc1NC(=O)N[C@@H]2CCC[C@@H](C2)C(F)(F)F)C(=O)N)F C45692643
C[C@@H](CNC(=O)Nc1ccc(c(c1)C(=O)N)F)c2ccccc2 C45693831
c1cc(c(cc1Cl)F)Nc2cc3c(cc2N)NC(=O)CC3 C49128795
c1cc(c(cc1Cl)F)Nc2cc3c(cc2N)CCC(=O)N3 C49128810
CCC[NH+]1CCC(CC1)Nc2cc(c(cc2F)N)C(=O)[O-] C50032175
CC[C@H](c1cccs1)NC(=O)c2c(c([nH]n2)C(C)C)N C50321503
CCCC1CCC(CC1)NC(=O)c2c(c([nH]n2)C(C)C)N C50321509
C[C@@H]1CCCC[C@@H]1CNC(=O)c2c(ccc(n2)NN)Cl C51094409
C[C@H]1CCCC[C@@H]1CNC(=O)c2c(ccc(n2)NN)Cl C51094410
C[C@H](C1CCCCC1)NS(=O)(=O)c2ccc(cc2)NN C52343968
C[C@@H](C1CCCCC1)NC(=O)c2cc(ccc2NN)Cl C52345101
c1cc(sc1)[C@H](c2cc3c(cc2Br)[nH]c(=O)[nH]3)N C52094214
Cc1ccc(c(c1)C(=O)Nc2nc(cs2)C(C)(C)C)NN C53006954
CC1CCC(CC1)(CO)Nc2ccc(c(n2)OC(C)C)N C53114269
Cc1cc(nc(n1)S[C@@H](CC(=[NH2+])N)c2ccccc2)[O-] C55024164
Cc1cc(cc(c1)NC(=O)CNc2ccc(c(c2)C(=O)N)F)C C55850669
C[C@H](C(=O)NCC1(CCCCC1)c2ccc(cc2)F)NC(=O)N C56251466
CCNC(=S)NNC(=O)c1cc2ccccc2cc1O C06939294
Cc1c(cc(cc1F)C(=O)N)NC(=O)c2cc3ccccc3[nH]2 C59265947
Cc1cccc(c1)NC(=S)N/N=C(\C)/c2ccc(cc2O)O C59460919
C=C(c1cc(ccc1O)O)NNC(=O)Cc2ccc(cc2)Cl C20115334
C[C@H](c1cccs1)NC(=O)c2cc(c(c(c2)F)NN)F C63008017
C1CCCC(CC1)(/C(=N\O)/N)C(=O)NCCC(F)(F)F C63101921
Cc1ccccc1C2(CCCCC2)CNC(=O)[C@H](C)NC(=O)N C65621788
C/C(=N\NC(=S)Nc1ccccc1)/c2ccc(cc2O)O C12582280
CC[C@H](c1cccs1)NC(=O)Nc2ccc(c(c2)C(=O)N)C C67309530
Cc1ccc(cc1C(=O)N)NC(=O)N[C@@H]2CCC[C@@H](C2)C(F)(F)F C67311653
c1c2c(c(c(c1F)N3CC(C3)O)Cl)n(cc(c2=O)C(=O)[O-])c4c(cc(c(n4)N)F)F C03827556
CC(=O)[C@]1(Cc2c(c(c3c(c2O)C(=O)c4cccc(c4C3=O)OC)O)[C@H](C1)S(=O)(=O)[O-])O C05812243
C[C@@]12CC[C@@H]3[C@@H]([C@@]1(CC[C@@H]2C(=O)C(=O)[O-])O)CC[C@@]4([C@@]3(CC[C@@H](C4)O)C(=O)[O-])O C06415831
C[C@]12CC[C@@H]3[C@@H]([C@@]1(CC[C@@H]2C(=O)C(=O)[O-])O)CC[C@@]4([C@@]3(CC[C@@H](C4)O)C(=O)[O-])O C06417208
C[C@]12CC[C@H]3[C@@H]([C@@]1(CC[C@@H]2C(=O)C(=O)[O-])O)CC[C@@]4([C@@]3(CC[C@@H](C4)O)C(=O)[O-])O C06417247
Cc1cc(cc(c1[O-])[C@@H]2c3c(c4ccccc4[nH]3)C[C@H]([NH2+]2)C(=O)[O-])[N+](=O)[O-] C12659851
c1ccc2c(c1)C(=O)N[C@@H](N2CC(=O)N)c3cc(cc(c3[O-])[N+](=O)[O-])Cl C12527972
c1cc(ccc1/C=C/C(=O)[O-])S(=O)(=O)Nc2cc(ccc2N3CCCC3)C(=O)N C13240348
c1cc2c(cc1S(=O)(=O)[N-]c3cc(ccc3C(=O)N)Cl)NC(=O)CO2 C32095292
Cc1[nH]c(c(c(=O)n1)[C@@H](c2c3ccccc3ccc2O)c4c(=O)[nH]c(nc4[O-])C)[O-] C16363255
c1ccc(c(c1)NC(=O)c2c(=O)c3cccc4c3n(c2[O-])CC4)S(=O)(=O)N C01248309
Cc1cc(cc(c1O)[C@H]2c3c(c4ccccc4[nH]3)C[C@@H](N2)C(=O)[O-])[N+](=O)[O-] C36368056
c1ccn2c(c1)nc(c2S(=O)(=O)[N-]c3ncc(s3)Br)NN C37556399
CC(C)[C@H]1[C@@H]2C[C@@H]3Cc4c(ccc(c4C(=C3C(=O)[C@@]2(C(=C(C1=O)C(=O)N)[O-])O)[O-])O)N(C)C C04475285
[H]\N=C\1/C(=N/Nc2ccccc2C(F)(F)F)/C(=NN1C(=O)c3ccncc3)[NH-] C06059630
c1cc(ccc1C#N)C(c2c([nH]c(=O)[nH]c2=O)[O-])c3c([nH]c(=O)[nH]c3=O)[O-] C08437450
c1cc(cnc1)[C@@H](c2c([nH]c(=S)[nH]c2=O)[O-])c3c([nH]c(=S)nc3[O-])[O-] C09010579
c1cc2c(cc1F)/C(=C/3\C(=O)N(C(=S)S3)[C@@H](CC(=O)N)C(=O)[O-])/C(=O)N2 C39862027
C1=CC(=C([C@@H]2C1=NC=C2O[C@@H]3[C@@H]([C@@H]([C@@H]([C@@H](O3)C(=O)[O-])O)O)O)Cl)Br C39936939
C1=CC(=C([C@@H]2C1=NC=C2O[C@H]3[C@@H]([C@@H]([C@@H]([C@@H](O3)C(=O)[O-])O)O)O)Cl)Br C39936941
C1=CC(=C([C@H]2C1=NC=C2O[C@H]3[C@@H]([C@@H]([C@@H]([C@@H](O3)C(=O)[O-])O)O)O)Cl)Br C39936942
CCOc1cc(ccc1O)[C@@H]2c3c([nH]nc3C(=O)N2CCO)c4cc(ccc4[O-])Cl C39897949
c1ccc2c(c1)cc(o2)[C@@H]3[C@H]4[C@@H](C(=O)NC4=O)[C@@](N3)(Cc5c[nH]c6c5cccc6)C(=O)[O-] C33680851
c1ccnc(c1)[C@@H]2[C@H]3[C@@H](C(=O)NC3=O)[C@@](N2)(Cc4ccc(cc4)O)C(=O)[O-] C33626191
c1c(cc(c(c1Br)S(=O)(=O)NCc2[n-]nnn2)Br)N C44887860
c\1c[n-]cc(/c1=N/NC2=NS(=O)(=O)c3cc(c(cc3S2)Cl)C#N)S(=O)(=O)N C49803756
c1cnccc1C(c2c([nH]c(=S)[nH]c2=O)[O-])c3c([nH]c(=S)[nH]c3=O)[O-] C09310387
c1ccc(c(c1)C(F)(F)F)N/C(=C(\C#N)/C(=O)c2ccc(c(c2)[N+](=O)[O-])N)/[O-] C51403070
Cc1cc(c(n1c2ccc(cc2)S(=O)(=O)N)C)/C=C\3/C(=O)NC(=S)N=C3[O-] C04107040
Cc1nc([nH]n1)c2ccc(cc2)NC(=O)c3ccc4c(c3)nc(=S)[nH]c4[O-] C58139026
C[C@@H]1CN(C[C@H](O1)C)c2ccc(cc2F)NC(=O)c3c([nH]c(=O)[nH]c3=O)[O-] C58357011
CC(=O)Nc1ccccc1C(=O)N2C[N-]S(=O)(=O)c3c2cc(c(c3)S(=O)(=O)N)Cl C58901854
c1cnccc1[C@H](c2c([nH]c(=S)[nH]c2=O)[O-])c3c([nH]c(=S)nc3[O-])[O-] C09310387
C/C(=N\N=C(\C1=C(N(c2ccccc2[C@@H]1O)C)[O-])/[O-])/[C@@H]3C(=c4ccccc4=[NH+]C3=O)O C39142997
c1ccc(cc1)[C@H](c2c([nH]c(=S)[nH]c2=O)[O-])c3c([nH]c(=S)nc3[O-])[O-] C12591673
c1cc(ccc1C#N)[C@H](c2c([nH]c(=S)[nH]c2=O)[O-])c3c([nH]c(=S)nc3[O-])[O-] C08437452
Cc1cc(c(n1c2ccc(cc2)S(=O)(=O)N)C)/C=C/3\C(=O)NC(=S)N=C3[O-] C04107040
c1cc(ccc1c2nc([nH]n2)/N=C(/c3ccc4c(c3)[nH]c(=S)[nH]c4=O)\[O-])F C63809472
c1ccnc(c1)c2nc([nH]n2)/N=C(/c3ccc4c(c3)[nH]c(=S)[nH]c4=O)\[O-] C63810323
C/C(=N/N=C(/C1=C(N(c2ccccc2[C@@H]1O)C)[O-])\[O-])/[C@@H]3C(=c4ccccc4=[NH+]C3=O)O C39142997
CNC(=O)Nc1ccc(cc1)NC(=O)c2cc(ccc2[N-]S(=O)(=O)C)Cl C64487281
CCCCCNC(=O)NNC(=O)c1ccc2c(c1)nc(=S)n(c2[O-])CC C65128738
CCNC(=O)NNC(=O)c1ccccc1[N-]S(=O)(=O)c2ccc(cc2)Cl C65190686
COc1cc2ccc(=O)oc2cc1O[C@@H]3[C@H]([C@@H]([C@@H]([C@@H](O3)C(=O)[O-])O)O)O C65748719
Cc1c(c2ccccc2[nH]1)/C(=C(\C#N)/C(=O)CNC(=O)NCc3ccco3)/[O-] C66004395
c1c(cc(c(c1S(=O)(=O)NNC(=O)NCC2CC2)Cl)Cl)C(=O)[O-] C66813763
CS(=O)(=O)[N-]c1ccccc1CNC(=O)NNC(=O)CCC2CCCCC2 C67059972
Cc1ccc(c(c1)C(=O)[O-])NS(=O)(=O)c2ccc3c(c2)[nH]c(=O)c(=O)[nH]3 C67124065
c1cc(cc(c1)N2C(=O)[C@H]3[C@@H]([NH2+][C@@H]([C@@H]3C2=O)C(=O)[O-])c4cc(ccc4O)Br)C(=O)[O-] C67240286
c1cc(cc(c1)N2C(=O)[C@H]3[C@H]([NH2+][C@@H]([C@@H]3C2=O)C(=O)[O-])c4cc(ccc4O)Br)C(=O)[O-] C67240290
CC(C)C[C@@H](C(c1ccccc1)(c2ccccc2)O)[NH3+] C05019578
Cc1c(c2cccc(c2[nH]1)Br)CC[NH3+] C00127719
CC(C)[C@H](C(c1ccccc1)(c2ccccc2)O)[NH3+] C00084967
Cc1cccc(c1)[C@@H](c2c[nH]c3c2cccc3)[NH3+] C11822623
Cc1cccc(c1)[C@H](c2c([nH]c3c2cccc3)C)[NH3+] C11822628
Cc1ccccc1[C@@H](c2c[nH]c3c2cccc3)[NH3+] C11823988
Cc1ccc(cc1)[C@@H](c2ccc3c(c2)CCC(=O)N3)[NH3+] C19968159
c1ccc(c(c1)[C@@H](c2ccc3c(c2)CC(=O)N3)[NH3+])F C19969646
c1ccc2c(c1)c(c[nH]2)[C@H](Cc3ccc(cc3)F)C[NH3+] C20268393
c1cc(cc(c1)c2ccc3c(c2)CCCN3)CC[NH3+] C31997117
Cc1ccc(c2c1[C@H](C[C@@H]2[NH2+][C@@H]3CCC[C@@H](C3)O)C)O C37166075
C[C@@H](CSc1ccc(cc1)C(C)C)C(=[NH2+])N C36987740
CC(C)(C)[C@H]1[C@H]2CCCC[C@@H]2C[C@@H]([NH2+]1)C(=O)N C39953869
c1ccc2c(c1)c(c[nH]2)C[C@H](c3ccc(cc3)Cl)[NH3+] C40177410
CC(C)c1ccc(cc1)[C@H](c2ccccc2)[C@H](C[NH3+])O C41390344
Cc1ccc(c(c1)C)[C@H](Cc2c[nH]c3c2cccc3)C[NH3+] C41433210
c1ccc(cc1)/C(=[NH+]\N)/NC2CCCCCC2 C42037898
c1cc(c(cc1N)Br)N[C@@H]2CC[NH+]3[C@@H]2CCC3 C43597296
CC[C@H](CC1=C(/C(=C/O)/C[C@@H](C1)C(C)(C)C)Cl)[NH3+] C44402721
Cc1cc(ccc1N)N[C@H]2CC[NH+]3[C@@H]2CCCC3 C49564207
CC(C)Cc1ccc(cc1)[C@](C[NH3+])(C2CC2)O C49825958
Cc1cccc2c1nc([nH]2)[C@@]3(CCC[C@@H](C3)C)[NH3+] C43601105
Cc1cccc2c1nc([nH]2)[C@]3(CCC[C@H](C3)C)[NH3+] C43601516
C[C@](c1[nH]c(cn1)c2ccsc2)(C3CC3)[NH3+] C50340355
c1cc2c(cc1[C@H](c3ccc(s3)Cl)[NH3+])CCCC(=O)N2 C51171441
Cc1cc(ccc1NC2CCC(CC2)[NH3+])C#N C51693671
C[C@H]1CCN([C@@H](C1)C)c2ccc(cc2F)C(=[NH2+])N C51732436
C[C@H](c1ccc(cc1)O)[NH2+][C@H]2CCCC[C@@H]2O C51991343
C1CCCC(CC1)C(=O)N[C@@H]2CCCC[C@H]2[NH3+] C53715570
CCCN[C@@H](C[NH3+])c1csc2c1cccc2 C54464606
CC(C)C[C@@H]([C@H](c1c(cccc1Cl)F)O)[NH3+] C54929257
C[C@@H]1CCC[C@@H](C1)NC(=O)[C@@H]2CCCC[C@@H]2[NH3+] C55087174
CCC(C)(C)NC(=O)[C@H]1[C@H](CCC[C@@H]1[NH3+])C C55122876
C[C@H]1CCC[C@@H]([C@@H]1C)NC(=O)[C@@H]2CC[C@@H]([C@@H](C2)[NH3+])C C55123296
C[C@H]1CCC[C@H]([C@@H]1C)NC(=O)[C@@H]2[C@@H](CCC[C@@H]2[NH3+])C C55123333
C[C@@H]1CCC[C@@H](C1)NC(=O)[C@@H]2CC[C@@H](C[C@@H]2C)[NH3+] C55126988
C[C@@H]1CCC[C@@H]([C@@H]1C(=O)NC2(CCCCC2)C)[NH3+] C55139048
Cc1ccc(c2c1[C@H](C[C@H]2N3CCC(CC3)[NH3+])C)O C20521434
CC(C)c1ccc(cc1)[C@H](C[NH3+])Nc2ccccc2 C57539798
Cc1cc(cc(c1)N[C@H](C[NH3+])c2ccccc2F)C C57545713
c1ccc(cc1)[C@@H](Cc2ccc(cc2)CO)C[NH3+] C57989558
Cc1cc(cc2c1NC(=O)C2)[C@@H](c3ccccc3)[NH3+] C58094189
Cc1ccc(cc1)[C@@H](c2cc(cc3c2NC(=O)CC3)Cl)[NH3+] C58115441
c1ccc(c(c1)[C@@H]2CCCCC[C@H]2N[NH3+])Br C62672201
CC[C@@H]([C@](c1ccc(cc1F)F)(C(F)(F)F)O)[NH3+] C62784611
C[C@@H](CCNc1ccccc1C(F)(F)F)[NH3+] C63171514
c1ccc2cc(ccc2c1)C(=O)N[C@@H]3CCC[C@@H]3[NH3+] C63173984
C1CC[C@@H]([C@@H](CC1)NC(=O)C2CCCCC2)[NH3+] C63212053
Cc1cc(ccc1N[C@H]2CCCCC[C@H]2[NH3+])C#N C63214436
c1cc(c(c(c1)F)C#N)N[C@@H]2CCCCC[C@@H]2[NH3+] C63214853
c1ccc2c(c1)CC[C@@H](N2)C[NH2+]CCc3ccc(c(c3)O)O C01722133
c1ccc(c(c1)[C@H](c2ccc3c(c2)[nH]c(=O)[nH]3)[NH3+])F C19842781
Cc1cc(cc(c1)[C@@H](c2ccc3c(c2)[nH]c(=O)[nH]3)[NH3+])C C19842803
CC(C)c1ccc(cc1)[C@H](c2ccc3c(c2)[nH]c(=O)[nH]3)[NH3+] C19842903
C[C@H](c1ccc(cc1O)O)[NH2+]C2CC(NC(C2)(C)C)(C)C C20143303
c1ccc2cc(ccc2c1)[C@H](c3ccc4c(c3)[nH]c(=O)[nH]4)[NH3+] C20260449
c1cc2c(cc1[C@H](c3ccc(cc3Cl)Cl)[NH3+])[nH]c(=O)[nH]2 C21513303
c1ccc2c(c1)c(c[nH]2)CCNC(=O)C3(CCCCC3)[NH3+] C31830202
CC(C)c1ccc(cc1)/C(=N\[NH+]=C(N)N)/C2CC2 C17328278
c1c2c(cc(c1N)N[C@@H]3C[NH+]4CCC3CC4)NC(=O)CC2 C35355841
Cc1ccc(c(c1O)C)NC(=O)[C@@H](CC(C)C)[NH3+] C37040133
c1cc2cn[nH]c2cc1NC(=O)C3(CCCCC3)[NH3+] C37040761
CC(C)(C)c1cc(cc(c1O)C(C)(C)C)C(=[NH2+])N C37309050
CCC(=O)Nc1cccc(c1C)NC(=O)[C@](C)(C2CC2)[NH3+] C37615628
c1cc(c(cc1Cl)O)C(=O)N[C@H]2CCCC[C@@H]2[NH3+] C38049189
Cc1ccc(c(c1)C(=O)N[C@H]2CCCC[C@@H]2[NH3+])O C38049351
Cc1ccc(c(c1)O)C(=O)N[C@H]2CCCC[C@@H]2[NH3+] C38049539
CCC(=O)Nc1ccc(c(c1)NC(=O)[C@H](C(C)(C)C)[NH3+])Cl C40462562
CCC[C@](C)(C(=O)Nc1ccc2c(c1)cc[nH]2)[NH3+] C40809845
C1CCC(CC1)NC(=O)NCC2(CCCCC2)[NH3+] C41069066
c1cc(sc1)C[NH2+][C@@H](c2ccc(c(c2)Cl)O)C(=O)N C43489228
c1cc(c(cc1[C@@H](C(=O)N)[NH2+]C2CCCCC2)Cl)O C43489252
Cc1cccc2c1nc([nH]2)c3c[nH]c(n3)C4(CCC4)[NH3+] C43598621
c1ccc(cc1)C(c2ccccc2)[C@@H](CC(=O)N)[NH3+] C44250614
c1ccc(cc1)C(c2ccccc2)[C@H](CC(=O)N)[NH3+] C44250616
c1cc(cc(c1)SC(F)(F)F)[C@@H](CC(=O)N)[NH3+] C44254200
Cc1ccc(c(c1)C(C)(C)C)OC[C@@](C)(C(=O)N)[NH3+] C45508911
Cc1ccc(c(c1)C)SCC[C@@](C)(C(=O)N)[NH3+] C45558744
Cc1ccc(cc1C)SCC[C@@](C)(C(=O)N)[NH3+] C45584998
Cc1ccc(cc1C)SCC[C@](C)(C(=O)N)[NH3+] C45585001
CC(C)Nc1ccc(c(c1)C(F)(F)F)C(=[NH2+])N C50891555
Cc1ccc(c(c1)N[C@H](C)[C@H]2CCC[NH2+]C2)C(=O)N C51581418
C[C@H](c1ccc(cc1O)O)[NH2+][C@H]2CCCC[C@@H]2O C51991504
C[C@@H]1C[C@@H]1[NH2+][C@@H](c2ccccc2)c3ccc(c(c3O)O)O C52270410
CC(C)(C)c1[nH+]c(c(n1N)N)c2ccccc2C(F)(F)F C52839690
CCC(CC)c1c(n(c([nH+]1)C2CCCCC2)N)N C52839777
CC(C)c1[nH+]c(c(n1N)N)c2ccc3c(c2)CCCN3C C52839892
CC(C)c1[nH+]c(c(n1N)N)c2ccccc2C(F)(F)F C52839959
CCC[C@@](C)(C(=O)N[C@]1(CCC[C@@H](C1)C)CO)[NH3+] C53128160
CC1CCC(CC1)(CO)NC(=[NH2+])NC2CCCC2 C53128261
C[C@@H]1CCC[C@@](C1)(CO)NC(=[NH2+])NC2CCCCC2 C53128303
CC(C)C[C@@H]([C@@H](c1ccc(c(c1)Cl)O)O)[NH3+] C54929223
c1cc(c(c(c1)Cl)Cl)[C@H]2NC(=[NH2+])NC(=S)N2 C34926926
c1ccc(c(c1)N)NC(=O)[C@@H]2CC[C@@H]3CCCC[C@@H]3[NH2+]2 C57218458
C[C@@H](c1ccc2ccccc2c1O)NCCC[NH3+] C37713189
c1ccc(cc1)[C@@H](c2cc3c(cc2Cl)[nH]c(=O)[nH]3)[NH3+] C58117983
c1cc(c(cc1N[C@H]2CC[NH2+]C3(C2)CCC3)Cl)C(=O)N C61846868
c1cc(c(cc1Cl)C(=O)N[C@H]2CCC[C@@H]2[NH3+])O C63173735
c1cc(c(cc1Cl)O)C(=O)N[C@@H]2CCCCC[C@H]2[NH3+] C63211756
c1ccc(c(c1)C(=O)N[C@@H]2CCCCC[C@H]2[NH3+])O C63211955
c1ccc(c(c1)C(=O)Nc2ccccc2N)O C00166719
Cc1cc(cc2c1-c3c(cc(cc3CC(=O)C2)N)C)N C04532852
c1cc(c2c(c1)oc3ccc(cc3c2=O)N)N C04824363
c1cc(c(cc1/C=N/NC(=O)N)Br)O C03572411
Cc1ccc(n1c2ccc(c(c2)O)C(=O)NN)C C08413265
c1c(cc2c(c1N)c(n[nH]2)O)I C14983255
C[C@H]1CCCC2=C1[C@H](c3c(cccc3N)[C@@H]2O)O C05392875
c1(c(c(nc(c1Cl)Cl)C(=O)N)Cl)N C19791604
c1ccc(cc1)[C@@H](c2ccc(c(c2O)O)O)O C20030787
CC1CCN(CC1)c2cc3c(cc2N)[nH]c(=O)[nH]3 C20388134
c1c(c(cc2c1[nH]c(=O)[nH]2)N3CCCCCC3)N C20388155
CC1(CC(=NNC(=S)N)CC(N1O)(C)C)C C05963554
c1cnc2c(c(c(c(c2n1)N)Cl)Cl)N C00189796
c1ccc(c(c1)N)NC(=O)c2cc(c[nH]2)Cl C36277955
c1cc(c(cc1N)NC(=O)c2cc(c[nH]2)Cl)F C36278143
CC(C)NC(=O)Nc1cc(c(cc1F)F)N C36744315
Cc1c(c([nH]n1)N)C(=O)N[C@@H]2CCC[C@@H]([C@@H]2C)C C36939629
Cc1c(c([nH]n1)N)C(=O)N[C@H]2CCC[C@H]([C@@H]2C)C C36939635
c1cc2cccc3c2c(c1)/C(=N/NC(=O)N)/N3 C12487477
CC\1(CSCC(/C(=N\N)/C1=N\N)(C)C)C C18251295
c1cc(c(c(c1)F)F)NC(=O)c2cc(c[nH]2)N C40229711
c1c(nc(nc1N)S[C@H]2CCC[C@H]2C#N)N C41023656
c1cc(c(cc1N)O)c2nc([nH]n2)C3CCCC3 C41161617
c1cc2c(nc1)nc([nH]2)c3ccc(c(c3)O)N C44264377
C1CCC(CC1)Nc2[nH]c(=S)nc(n2)N C49474007
Cc1c(c(n[nH]1)C(=O)N[C@@H]2CCC[C@@H]([C@@H]2C)C)N C50305375
Cc1c(c(n[nH]1)C(=O)N[C@H]2CCC[C@@H]([C@@H]2C)C)N C50305376
Cc1c(c(n[nH]1)C(=O)N[C@@H]2CCC[C@H]([C@@H]2C)C)N C50305377
c1cc2c(ccc(c2nc1)N)N[C@@H]3CCCNC3=O C50397387
c1ccc2c(c1)CC[C@@H](C2)NC(=O)c3cc(c[nH]3)N C51630451
c1ccc2c(c1)CC[C@H](C2)NC(=O)c3cc(c[nH]3)N C51630452
Cc1cccc(c1C(=O)N[C@@H]2CCCC[C@@H]2O)N C51988723
Cc1cccc(c1C(=O)N[C@H]2CCCC[C@H]2O)N C51988729
C[C@@H]1C[C@H]1Nc2cc3c(cc2N)CCC(=O)N3 C52274052
C[C@H]1C[C@@H]1Nc2cc3c(cc2N)NC(=O)CC3 C52274173
C[C@@H]1C[C@H]1Nc2cc3c(cc2N)NC(=O)CC3 C52274175
Cc1ccc(cc1N2CCCC[C@@H]2C(=O)N)N C53735390
C[C@@H]1C2=CC(=NNC2=C3C1=C(C=CC3=O)C)NN C54931337
c1ccc(cc1)[C@@H]2c3cc(ccc3NC(=O)CN2)N C14987533
Cc1cc(ccc1N2CCCC[C@@H]2C(=O)N)N C58946022
Cc1cc(c2c(c1)/C(=N/NC(=S)N)/C(=O)N2)C C00436283
c1cc(c(cc1N)Cl)N[C@@H]2CCCNC2=O C50397327
Cc1ccc2c(c1)/C(=N/NC(=S)N)/C(=O)N2 C13638652
Cc1cc(c(c(c1C)[C@@H](c2cc[nH]n2)[NH3+])C)C C62775861
Cc1cc(cc(c1)NC(=O)c2c(c[nH]n2)N)C C62810574
C[C@@H]1CCC[C@@H]([C@@H]1C)NC(=O)c2c(c[nH]n2)N C62810597
C[C@H]1CCC[C@@H]([C@@H]1C)NC(=O)c2c(c[nH]n2)N C62810598
c1cc2c(cc1N)c(c[nH]2)C(=O)NC3CCCC3 C62832250
C[C@@H]1C[C@@H]1NC(=O)c2cc3cccc(c3[nH]2)N C62834013
c1c(nc(s1)N=C(N)N)CBr C22053315
Cc1c2cc(c(cc2oc(=O)c1CC(=O)NCC(=O)NCC(=O)[O-])O)Cl C02113856
c1ccc(cc1)S(=O)(=O)NNC(=O)C(=O)Nc2ccc(cc2)C(=O)[O-] C01887225
CC(C)[C@H]1C(=Nc2ccccc2N1C(=O)N[C@@H](C(C)C)C(=O)NCC(=O)[O-])O C08766870
CC(C)[C@@H]1C(=Nc2ccccc2N1C(=O)N[C@H](C(C)C)C(=O)NCC(=O)[O-])O C08766873
CC[C@H](C)[C@@H](C(=O)N[C@H](C)C(=O)[O-])NC(=O)N1CC(=Nc2c1cccc2)O C09044271
Cc1cc2c(c(c(c(=O)o2)CC(=O)N[C@@H](Cc3c[nH]c4c3cc(cc4)O)C(=O)[O-])C)c5c1c(co5)C C02134277
C1[C@H]2[C@@H]([C@@H](S1)CCCCC(=O)NCC(=O)[O-])NC(=O)N2 C22052067
C1[C@H]2[C@@H]([C@H](S1)CCCCC(=O)NCC(=O)[O-])NC(=O)N2 C22052073
CC[C@@H](C)NC(=O)c1ccccc1[N-]S(=O)(=O)c2c[nH]c(=O)[nH]c2=O C33330713
CC(C)(C)[C@@H](C(=O)[O-])NS(=O)(=O)c1cc(n(c1)C)C(=O)N C35390795
Cc1c(c(n(n1)CC(=O)[O-])C)S(=O)(=O)N[C@H](C)C(=O)N C35794322
c1c(cn(c1C(=O)[O-])C2CC2)S(=O)(=O)NCCC(=O)N C36864383
CSCC[C@@H](C(=O)N(CC1CC1)CC(=O)[O-])NC(=O)N C36884629
CC[C@@H](C)[C@H](C(=O)N1C[C@@H](C[C@@H]1C(=O)[O-])OC)NC(=O)N C36979992
CC[C@H](C)[C@H](C(=O)N1C[C@@H](C[C@@H]1C(=O)[O-])OC)NC(=O)N C36979994
C[C@@H]([C@@H](C(=O)[O-])NC(=O)CNC(=O)c1ccc(o1)Br)O C37413815
C[C@@H]([C@H](C(=O)[O-])NC(=O)CNC(=O)c1ccc(o1)Br)O C37413819
C[C@H]([C@H](C(=O)[O-])NC(=O)CNC(=O)c1ccc(o1)Br)O C37413821
CC(C)[C@@H](C(=O)[O-])NS(=O)(=O)c1cc(n(c1)C)C(=O)N C37418337
C[C@@H]([C@@H](C(=O)[O-])NC(=O)c1ccc(s1)NC(=O)C2CC2)O C37431748
C[C@@H]([C@H](C(=O)[O-])NC(=O)c1ccc(s1)NC(=O)C2CC2)O C37431750
C[C@@H]([C@H](C(=O)[O-])NC(=O)C[C@@H](c1cccs1)NC(=O)C)O C37431824
CSCC[C@@H](C(=O)N1CSC[C@@H]1C(=O)[O-])NC(=O)N C37454702
CSCC[C@@H](C(=O)N1CSC[C@H]1C(=O)[O-])NC(=O)N C37454704
C1C[C@@H](CN(C1)S(=O)(=O)NCCS(=O)(=O)N)C(=O)[O-] C37656727
C1CCN([C@H](C1)C(=O)[O-])S(=O)(=O)NCCS(=O)(=O)N C37656730
C1C[C@H](CN(C1)C(=O)CCCC(=O)[O-])CNS(=O)(=O)N C37835027
c1nc(c2c(n1)n(cn2)[C@H]3[C@H]([C@@H]([C@@H](O3)C[P@@](=O)([O-])OC[P@@H](=O)[O-])O)O)N C38655520
C[C@H]([C@@H](C(=O)[O-])NC(=O)[C@@H](CC(C)C)NS(=O)(=O)C)O C37432207
COC(=O)C1CCN(CC1)C(=O)N[C@@H](CC(=O)N)C(=O)[O-] C40521225
c1cc(ccc1C(=O)NCCO)[N-]S(=O)(=O)c2c[nH]nc2 C40829697
C[C@H]1CCC[C@@](C1)(C(=O)[O-])NC(=O)NCCNS(=O)(=O)C C41036265
Cc1ccc(cc1NC(=O)COCC(=O)[O-])S(=O)(=O)N C41073175
Cc1c(cc(cc1[N+](=O)[O-])C(=O)[O-])NCCS(=O)(=O)N C43386969
CSCC[C@H](C(=O)N1CCO[C@@H](C1)C(=O)[O-])NC(=O)N C43701351
CSCC[C@@H](C(=O)N1CCO[C@H](C1)C(=O)[O-])NC(=O)N C43701352
c1c(cncc1S(=O)(=O)NCCCC(=O)N)/C=C/C(=O)[O-] C44259603
CC[C@@H](C)NC(=O)CCNC(=O)N1C[C@H](C[C@@H]1C(=O)[O-])O C45013890
CC(C)(C(=O)N)NS(=O)(=O)c1cc(cnc1)/C=C/C(=O)[O-] C45114922
CCCNC(=O)[C@@H](C)NC(=O)NC(=O)CCCCC(=O)[O-] C49226400
COCCN(CC(=O)[O-])C(=O)[C@H](CCSC)NC(=O)N C49606638
c1cn(nc1N/C(=N/c2nnc(s2)C3CC3)/[O-])CC(=O)N C50076796
CC(C)(CCC(=O)[O-])NS(=O)(=O)c1c[nH]c(=O)[nH]c1=O C50196026
CC[C@@H](C(=O)[O-])n1c(cc(=O)c(c1CN(C)CCO)O)CO C62387262
c1ccc(cc1)n2ccc(n2)/C(=N/S(=O)(=O)c3ccc(cc3)CNC(=O)N)/[O-] C62677434
CS(=O)(=O)CCS(=O)(=O)[N-]c1ccc(cc1)/C(=N/O)/N C63143989
CCCCNC(=O)NNC(=O)Cn1c(=O)c2ccccc2c(n1)[O-] C64426726
c1c(csc1S(=O)(=O)NNC(=O)NCC2CC2)C(=O)[O-] C64940238
c1cc(ccc1CNC(=O)NC/C(=N/c2[nH]nc(n2)C(F)(F)F)/[O-])Cl C66629085
Cc1cccc(c1S(=O)(=O)[N-]c2ccc(cc2)CNC(=O)N)[N+](=O)[O-] C67124141
c1ccc(cc1)[C@H]([NH2+][C@@H](Cc2ccc(cc2)O)C(=O)[O-])P(=O)([O-])[O-] C01590381
c1ccc(cc1)[C@H]([NH2+][C@H](Cc2ccc(cc2)O)C(=O)[O-])P(=O)([O-])[O-] C01590383
CCOc1cc(ccc1C(=O)NNS(=O)(=O)c2ccc(c(c2)C(=O)[O-])Cl)NC(=O)C C01660575
c1cc(ccc1NC(=S)NCCC(=O)[O-])S(=O)(=O)c2ccc(cc2)NC(=S)NCCC(=O)[O-] C04823118
Cc1c2ccc(c(c2oc(=O)c1CC(=O)N[C@@H](Cc3c[nH]c4c3cc(cc4)O)C(=O)[O-])OC)OC C02135653
c1ccc(cc1)[C@H](C(=O)[O-])NC(=O)C2CCC(CC2)CNC(=O)Cn3c(=O)c4ccccc4[nH]c3=O C09129061
C[C@H](C(=O)N[C@@H](Cc1c[nH]c2c1cc(cc2)O)C(=O)[O-])Oc3ccc4c(c3)oc(=O)c5c4CCC5 C02133098
C[C@@H](C(=O)N[C@H](Cc1c[nH]c2c1cc(cc2)O)C(=O)[O-])Oc3ccc4c(c3)oc(=O)c5c4CCC5 C02133100
Cc1cc(=O)oc2c1cc(c(c2)O[C@@H](C)C(=O)N[C@@H](Cc3c[nH]c4c3cc(cc4)O)C(=O)[O-])Cl C02136786
C[C@@H](C(=O)[O-])NS(=O)(=O)c1ccc(cc1)/C(=N/NC(=S)NCc2ccc(cc2)F)/C C13026003
C/C(=N\NC(=S)NC[C@H]1CCCO1)/c2ccc(cc2)S(=O)(=O)NCCCC(=O)[O-] C13061016
c1ccc2c(c1)c(c[nH]2)C[C@@H](C(=O)[O-])NC(=O)NCC(=O)N3CCC[C@@H]3c4ccc5c(c4)OCCO5 C13235121
Cc1ccc(c(c1)Br)NC(=O)CNC(=O)N[C@@H](CC(=O)N2CCCC2)C(=O)[O-] C13245328
Cc1ccc(c(c1)Br)NC(=O)CNC(=O)N[C@H](CC(=O)N2CCCC2)C(=O)[O-] C13245330
C/C(=N\Nc1ccc(cc1)S(=O)(=O)N)/c2ccc(cc2)S(=O)(=O)N3CCCC[C@@H]3C(=O)[O-] C13263900
CC(C)C[C@@H](C(=O)NCc1cccnc1)NC(=O)[C@H](Cc2ccc(cc2)OP(=O)([O-])[O-])NC(=O)C C13556664
C(CCCNC(=O)NCC(=O)[O-])CCNC(=O)NCC(=O)[O-] C16136318
c1ccc(cc1)C[C@@](CC[P@@](=O)(CCC(=O)[O-])[O-])(C(=O)[O-])[NH3+] C20112473
c1ccc(cc1)C[C@@](CC[P@](=O)(CCC(=O)[O-])[O-])(C(=O)[O-])[NH3+] C20112477
CC1(CC(=O)c2c(cc(cc2O1)OCC(=O)N[C@@H](Cc3c[nH]c4c3cccc4)C(=O)[O-])O)C C20761648
C1[C@H]([C@@H]([C@H]([C@H]1O)/C=C/[C@@H](CCCCCC(=O)[O-])O)C/C=C\CCCC(=O)[O-])O C27642343
C1[C@H]([C@@H]([C@H]([C@@H]1O)/C=C/[C@@H](CCCCCC(=O)[O-])O)C/C=C\CCCC(=O)[O-])O C27642357
C(CCC(=O)[O-])C/C=C\C/C=C\[C@@H](C[C@H](CC[C@@H](CC(=O)[O-])O)O)O C31167436
C(CCC(=O)[O-])C/C=C\C/C=C\[C@@H](C[C@@H](CC[C@@H](CC(=O)[O-])O)O)O C31167440
CC[C@H](C)[C@@H](C(=O)[O-])NC(=O)CCC(=O)NCCOCCO C33456753
CC(C)[C@H](C(=O)[O-])NC(=O)[C@@H]1CCCC[C@@H]1C(=O)NCCCO C33463976
CCc1cccc(c1N2C(=O)[C@H]3[C@@H]([NH2+][C@@]([C@@H]3C2=O)(CC(=O)[O-])C(=O)[O-])c4ccc(c(c4)OC)O)CC C34377974
CCCC[C@@H](C(=O)[O-])NS(=O)(=O)c1cc(n(c1)C)C(=O)N C35186361
CCC[C@](C)(C(=O)[O-])NS(=O)(=O)c1cc(n(c1)C)C(=O)N C36339979
CC(C)C[C@@H](C(=O)[O-])NS(=O)(=O)c1cc(n(c1)C)C(=O)N C37418324
CC[C@H](C)[C@H](C(=O)[O-])NS(=O)(=O)c1cc(n(c1)C)C(=O)N C37418391
C[C@H]([C@@H](C(=O)[O-])NC(=O)CNS(=O)(=O)c1ccccc1)O C37431879
C[C@H]([C@H](C(=O)[O-])NC(=O)CNS(=O)(=O)c1ccccc1)O C37431881
CSCC[C@@H](C(=O)N(CC(=O)[O-])C1CCCC1)NC(=O)N C37586423
CSCC[C@H](C(=O)N(CC(=O)[O-])C1CCCC1)NC(=O)N C37586424
c1cc(c(cc1Cc2ccc(c(c2)O)NC(=O)CCC(=O)[O-])O)NC(=O)CCC(=O)[O-] C02934761
C=CCN1[C@H](NN[C@@H]1SCc2[nH]c(=O)c3ccc(cc3n2)C(=O)[O-])[C@@H]4CCS(=O)(=O)C4 C39639674
c1cc(sc1)[C@@H]2NN[C@@H](N2CC(=O)[O-])SCc3[nH]c(=O)c4ccc(cc4n3)C(=O)[O-] C39653195
c1cc(sc1)[C@H]2NN[C@@H](N2CC(=O)[O-])SCc3[nH]c(=O)c4ccc(cc4n3)C(=O)[O-] C39653197
c1cc(sc1)[C@@H]2NN[C@H](N2CC(=O)[O-])SCc3[nH]c(=O)c4ccc(cc4n3)C(=O)[O-] C39653199
c1ccc2c(c1)c(c[nH]2)C[C@H](C(=O)[O-])NC(=O)CS[C@@H]3NN=C(O3)COc4ccccc4Cl C39680008
CN1[C@@H](Nc2cc3ccccc3cc2C1=O)SCC(=O)N[C@@H](Cc4c[nH]c5c4cccc5)C(=O)[O-] C39692766
CN1[C@@H](Nc2cc3ccccc3cc2C1=O)SCC(=O)N[C@H](Cc4c[nH]c5c4cccc5)C(=O)[O-] C39692768
C[C@H](CNC(=O)[C@H]1CCCC[C@H]1C(=O)N[C@@H](C(C)C)C(=O)[O-])O C36112773
CS(=O)(=O)NCCNC(=O)N[C@@H](C1CCCCC1)C(=O)[O-] C40578775
c1ccc(cc1)N(CC(=O)[O-])C(=O)NCCCS(=O)(=O)N C45090644
C[C@@H](C(=O)[O-])NS(=O)(=O)c1ccc(cc1)/C(=N/NC(=O)c2ccc[nH]2)/C C13013674
c1cc(cc(c1)S(=O)(=O)[N-]c2c([nH]c(nc2=O)SCC(=O)[O-])N)[N+](=O)[O-] C17142820
Cc1c(c(c(cn1)COP(=O)([O-])[O-])C[NH2+][C@@](C)(CCC(=O)[O-])C(=O)[O-])O C12504501
C(CC(=O)[O-])c1c(n(c-2nc(=O)[nH]c(=O)c2n1)C[C@@H]([C@@H]([C@@H](CO)O)O)O)[O-] C12504250
c1cc(c(cc1C(=O)c2c(cc(cc2O)O)O)O)O C03983883
c1ccc2c(c1)N[C@H](C(=O)N2)CC(=O)NC(=O)N C03903609
CC[C@@H](CO)Nc1cc2c(cc1N)OCC(=O)N2 C35599862
CC[C@H](CO)Nc1cc2c(cc1N)OCC(=O)N2 C35599864
C[C@@H](C(=O)N)Nc1ccc(c(n1)OCC2CC2)N C35793954
C[C@@H](c1ccccc1N)Nc2ccnc(c2)C(=O)N C37673422
C[C@H](c1ccccc1N)Nc2ccnc(c2)C(=O)N C37673423
C=CCNC(=S)NNC(=O)c1cc(ccc1O)O C13544945
c1c(cc(cc1NC2CCCC2)S(=O)(=O)N)N C37934016
C[C@@H](C1CC1)Nc2cc(cc(c2)S(=O)(=O)N)N C37934226
CC1=C(O[C@@H]([N-]1)c2c([nH+][nH]c2N)c3ccccc3)O C39139789
Cc1c(cc(s1)C(=O)Nc2ccccc2C(=O)N)N C40304583
CCCNC(=O)Nc1ccccc1OC/C(=N/O)/N C40374874
CCCCNC(=O)N[C@@H](C1CCCCC1)/C(=N/O)/N C40374984
CC[C@@H](/C(=N/O)/N)NC(=O)Nc1ccccc1F C40375201
CCC1CCC(CC1)(/C(=N/O)/N)NC(=O)NCC C40375753
CC(C)NC(=O)NC1(CCCCCC1)/C(=N/O)/N C40375769
CCCNC(=O)N[C@@H](c1ccccc1)/C(=N/O)/N C40375920
CCCNC(=O)N[C@H](c1ccccc1)/C(=N/O)/N C40375922
C[C@@H](C(=O)NC(C)C)Sc1nc(cc(n1)N)N C08458469
c1c(cnc(c1C(=O)N)NC2CCCCCCC2)N C42138488
C[C@H]1CCC[C@@H](C1)Nc2c(cc(cn2)N)C(=O)N C42138975
C[C@@H]1CCC[C@H](C1)Nc2c(cc(cn2)N)C(=O)N C42138978
c1c(cnc(c1C(=O)N)NCCC2CCCC2)N C42139389
C[C@@H]1CCCC[C@H]1OCCNC(=O)NNC(=S)N C46831177
CC(C)(CNC(=O)NNC(=O)N)c1ccccc1 C46874488
C[C@]12CC[C@H](C1(C)C)C[C@H]2NC(=O)NNC(=O)N C46907533
C[C@@]12CC[C@@H](C1(C)C)C[C@H]2NC(=O)NNC(=O)N C46907535
Cc1ccc(o1)[C@@H](C)Nc2ccc(cc2C(=O)N)N C49232456
c1cc(c(cc1NC(=O)Nc2cc[nH]n2)Cl)C(=O)N C49516319
c1c(c(cc(c1NC2CCOCC2)F)N)C(=O)N C50030452
c1cc(oc1)CCNc2cc(c(cc2F)N)C(=O)N C50031676
CCOC[C@@H](C)Nc1cc(c(cc1F)N)C(=O)N C50033326
CCOC[C@H](C)Nc1cc(c(cc1F)N)C(=O)N C50033329
CC(C)C[C@H](CO)NC(=O)c1c(c([nH]n1)C(C)C)N C50321347
CC(C)[C@@H](/C(=N/O)/N)C(=O)N[C@@H]1CCCC[C@@H]1O C52012577
CC(C)[C@@H](/C(=N/O)/N)C(=O)N[C@H]1CCCC[C@@H]1O C52012581
c1ccc(c(c1)C(=O)N[C@@H]2CCCC[C@@H]2O)NN C52016873
c1ccc(c(c1)C(=O)N[C@@H]2CCCC[C@H]2O)NN C52016878
C[C@@H](C(C)(C)C)NC(=S)Nc1ccc(nc1)NN C13600664
CCC(CC)(CO)NC(=O)c1c(c([nH]n1)C(C)C)N C53044197
Cc1ccc(c(c1)O)C(=O)NC[C@H](C)/C(=N/O)/N C54155153
C[C@H](CNC(=O)Nc1cccc(c1)F)/C(=N/O)/N C54155789
C[C@@H](CNC(=O)Nc1ccccc1F)/C(=N/O)/N C54155829
Cc1cccc(c1)NC(=O)NC[C@H](C)/C(=N/O)/N C54155837
C[C@@H]([C@@H]1CCCO1)Nc2ccc(c(c2)C(=O)N)N C41670496
CCNC(=S)N/N=C/c1c(cc(cc1O)O)O C59167639
Cc1ccc(c(c1)O)NC(=O)CCCCNC(=O)N C61485723
Cc1cc(ccc1NN)C(=O)Nc2c([nH]nc2C)C C63059565
c1ccc(cc1)C2(CCC2)NC(=O)NNC(=O)N C66220194
c1cc2c(cc(=O)oc2cc1O[C@@H]3[C@@H]([C@@H]([C@@H]([C@@H](O3)C(=O)[O-])O)O)O)C(F)(F)F C05273993
c1cc2c(cc1Nc3ccc4c(c3)cc(cc4O)S(=O)(=O)[O-])cc(cc2O)S(=O)(=O)[O-] C01576967
C[C@]1([C@@]([C@@]([C@@]([C@](O1)(C)Oc2ccc(cc2)[N+](=O)[O-])(C)O)(C)O)(C)O)C(=O)[O-] C09915676
CN(C)c1ccc(cc1NS(=O)(=O)c2ccc(c(c2)C(=O)[O-])F)S(=O)(=O)N C13066961
c1ccc(c(c1)[C@@H]2c3c([nH]c(=O)[nH]c3=O)NC4=C2C(=O)CCC4)OCC(=O)[O-] C18199442
c1ccc(cc1)C2(CC(=NN2)C(=O)N/N=C\3/C(=O)NC(=O)N=C3[O-])c4ccccc4 C05646988
c1ccc(c(c1)[C@@H]2C3([C@@H](NC(=O)N2)c4ccccc4[N+](=O)[O-])C(=O)NC(=O)N=C3[O-])[N+](=O)[O-] C20133080
Cc1cc(n(c(=O)c1)O[C@@H]2[C@@H]([C@@H]([C@H]([C@@H](O2)C(=O)[O-])O)O)O)C3CCCCC3 C22054966
Cc1cc(n(c(=O)c1)O[C@@H]2[C@@H]([C@H]([C@H]([C@@H](O2)C(=O)[O-])O)O)O)C3CCCCC3 C22054973
Cc1ncc2n1-c3ccc(cc3C(=N[C@@H]2O[C@@H]4[C@@H]([C@@H]([C@H]([C@@H](O4)C(=O)[O-])O)O)O)c5ccccc5F)Cl C22060937
Cc1ncc2n1-c3ccc(cc3C(=N[C@@H]2O[C@@H]4[C@@H]([C@@H]([C@H]([C@H](O4)C(=O)[O-])O)O)O)c5ccccc5F)Cl C22060943
Cc1ncc2n1-c3ccc(cc3C(=N[C@H]2O[C@@H]4[C@@H]([C@@H]([C@H]([C@H](O4)C(=O)[O-])O)O)O)c5ccccc5F)Cl C22060946
C[C@H](c1ccc2cc(ccc2c1)OC)C(=O)O[C@H]3[C@@H]([C@@H]([C@H]([C@H](O3)C(=O)[O-])O)O)O C22064374
c1cc2c(c(c1)O[C@H]3[C@@H]([C@H]([C@@H]([C@@H](O3)C(=O)[O-])O)O)O)C(=O)c4c(cc(cc4O)C(=O)[O-])C2=O C22066413
c1cc2c(c(c1)O[C@H]3[C@H]([C@H]([C@@H]([C@H](O3)C(=O)[O-])O)O)O)C(=O)c4c(cc(cc4O)C(=O)[O-])C2=O C22066416
c1cc2c(c(c1)O[C@H]3[C@@H]([C@H]([C@@H]([C@H](O3)C(=O)[O-])O)O)O)C(=O)c4c(cc(cc4O)C(=O)[O-])C2=O C22066419
c1ccc2c(c1)c(c(o2)C(=O)N)[N-]S(=O)(=O)c3ccc4c(c3)NC(=O)CO4 C24262043
c1cc(cc(c1)[N+](=O)[O-])[C@@H]2C3([C@H](NC(=O)N2)c4cccc(c4)[N+](=O)[O-])C(=O)NC(=O)N=C3[O-] C03217498
c1cc(cc(c1)[N+](=O)[O-])[C@H]2C3([C@@H](NC(=O)N2)c4cccc(c4)[N+](=O)[O-])C(=O)NC(=O)N=C3[O-] C03217499
c1cc(cnc1)CSc2nc3c(ncnc3n2[C@H]4[C@H]([C@@H]5[C@@H](O4)CO[P@@](=O)(O5)[O-])O)N C26508461
C[C@@H](c1ccccc1)NC(=O)c2ccccc2[N-]S(=O)(=O)c3c[nH]c(=O)[nH]c3=O C33330735
Cc1c(c(=O)[nH]c(=O)[nH]1)S(=O)(=O)[N-]c2ccccc2C(=O)N[C@@H](C)c3ccccc3 C33330797
c1c(cc(c(c1Cl)NC(=O)C(=O)c2c([nH]c(=S)[nH]c2=O)[O-])Cl)[N+](=O)[O-] C05834783
c1cc2c(cc1S(=O)(=O)N[C@H]3CCCCNC3=O)c(=O)c(c[nH]2)C(=O)[O-] C04659663
c1ccc(cc1)n2cc(c(n2)C(=O)NNC(=O)[C@@H]3CC(=O)Nc4c3cccc4)[O-] C14250162
COC1=C/C(=C/NNc2nc3c(c(=O)[nH]c(n3)[O-])nn2)/C=C(C1=O)I C08871646
Cn1c2ccccc2c(=O)c(c1[O-])C(=O)NNC(=C)c3c(c4ccccc4n(c3=O)C)O C25558450
c1ccc(c(c1)C(=O)c2ccc(c3c2c(cc(c3)S(=O)(=O)[O-])O)S(=O)(=O)[O-])N C38632853
Cc1cc(c(cc1Cl)S(=O)(=O)[O-])/N=N\c2c(ccc3c2c(cc(c3)S(=O)(=O)[O-])O)N C33921707
c1cc(cc(c1)[N-]S(=O)(=O)c2c[nH]c(=O)[nH]c2=O)[C@@H]3Nc4cccnc4S3 C39404228
c1cc(cc(c1)[N-]S(=O)(=O)c2c[nH]c(=O)[nH]c2=O)[C@H]3Nc4cccnc4S3 C39404229
C[C@@H](c1ccc2cc(ccc2c1)OC)C(=O)O[C@@H]3[C@@H]([C@H]([C@H]([C@@H](O3)C(=O)[O-])O)O)O C39937330
c1cc(cnc1)CSc2nc3c(ncnc3n2[C@@H]4[C@@H]([C@@H]5[C@@H](O4)CO[P@@](=O)(O5)[O-])O)N C40457054
Cc1cc(n(c(=O)c1)O[C@@H]2[C@H]([C@@H]([C@H]([C@@H](O2)C(=O)[O-])O)O)O)C3CCCCC3 C44963031
CO[C@H](c1ccccc1)C(=O)NCC(=O)Nc2cccc3c2c(n[nH]c3=O)[O-] C51384024
Cc1cccc2n1cc(n2)C(=O)NCC(=O)Nc3cccc4c3c(n[nH]c4=O)[O-] C51384134
c1ccc(cc1)n2cc(c(n2)C(=O)NN/C=C/3\c4ccccc4C(=O)NC3=O)[O-] C16720522
Cc1c2c([nH]c1C(=O)NNC(=O)c3c(cn(n3)c4ccccc4)[O-])CCCC2=O C53662106
CC(=C1C(=O)NC(=S)NC1=O)Nc2ccc(cc2)S(=O)(=O)/N=C(/C)\[O-] C54500474
CCC(=O)NCC(=O)NNC(=O)c1ccccc1[N-]S(=O)(=O)c2cccs2 C48402856
Cc1c(cn(n1)c2ccccc2)[C@@H](c3c(nc(=S)[nH]c3[O-])N)c4c(nc(nc4[O-])[S-])N C13545744
Cc1ccc(cc1[N-]S(=O)(=O)C)NC(=O)CNC(=O)NCc2ccco2 C64879663
c1ccc(cc1)n2cc(c(n2)C(=O)NNC(=O)c3c[nH]c4ccccc4c3=O)[O-] C53790945
Cc1cc(n(c(=O)c1)O[C@@H]2[C@H]([C@@H]([C@@H]([C@@H](O2)C(=O)[O-])O)O)O)C3CCCCC3 C65739399
Cc1cc(n(c(=O)c1)O[C@H]2[C@H]([C@@H]([C@@H]([C@@H](O2)C(=O)[O-])O)O)O)C3CCCCC3 C65739401
Cc1ncc2n1-c3ccc(cc3C(=N[C@@H]2O[C@@H]4[C@@H]([C@@H]([C@@H]([C@@H](O4)C(=O)[O-])O)O)O)c5ccccc5F)Cl C65742951
Cc1ncc2n1-c3ccc(cc3C(=N[C@@H]2O[C@H]4[C@@H]([C@@H]([C@@H]([C@@H](O4)C(=O)[O-])O)O)O)c5ccccc5F)Cl C65742953
C[C@H](c1cccc(c1)C(=O)c2ccccc2)C(=O)O[C@@H]3[C@@H]([C@@H]([C@@H]([C@@H](O3)C(=O)[O-])O)O)O C65743112
c1cc2c(c(c1)O[C@@H]3[C@@H]([C@@H]([C@@H]([C@@H](O3)C(=O)[O-])O)O)O)C(=O)c4c(cc(cc4O)C(=O)[O-])C2=O C65748662
c1cc2c(c(c1)O[C@H]3[C@H]([C@@H]([C@@H]([C@@H](O3)C(=O)[O-])O)O)O)C(=O)c4c(cc(cc4O)C(=O)[O-])C2=O C65748667
c1ccc2c(c1)C(=O)N3[C@H](C[NH2+][C@H]3N2)CSc4ccccc4N C04052047
CC[C@H](c1ccccc1)[C@H](c2ccc3c(c2)[nH]c(=O)[nH]3)[NH3+] C19842579
CC(C)(c1ccccc1)[C@H](c2ccc3c(c2)[nH]c(=O)[nH]3)[NH3+] C19842862
CC(C)(c1ccccc1)[C@@H](c2ccc3c(c2)[nH]c(=O)[nH]3)[NH3+] C19842863
Cc1ccc(c(c1)[C@H](c2ccc3c(c2)[nH]c(=O)c(=O)[nH]3)[NH3+])C C20260431
c1cc(c(cc1C(=S)N)C[NH+]2CCC[C@H]2C(=O)N)F C20294780
c1cc(c(cc1C(=S)N)C[NH+]2CCC[C@@H]2C(=O)N)F C20294783
c1cc2=[NH+][C@]3(C(=c2cc1Br)NNC(=S)N3)O C03108532
Cc1ccc(c2c1[C@@H](C[C@@H]2[NH2+]CCS(=O)(=O)N)C)O C36745170
CC(C)C[C@@H](C(=O)Nc1cc2c(cc1Cl)NC(=O)C2)[NH3+] C37020556
C[C@H](c1ccc2c(c1)[nH]c(=O)[nH]2)[NH2+]Cc3ccccc3O C37163201
Cc1c(c(n[nH]1)C)C[NH2+][C@@H](C)c2ccc3c(c2)[nH]c(=O)[nH]3 C37163271
c1cc2c(cc1NC(=O)C3(CCCC3)[NH3+])NC(=O)CS2 C37616598
Cc1c(cn[nH]1)S(=O)(=O)NC2(CCCCCCC2)C[NH3+] C37730229
c1cc([nH]c1)C(=O)c2cc(ccc2NC(=O)C[NH3+])Cl C00021557
C[C@@H]1CCCCN1c2c(c([nH+]cn2)NNC(C)(C)C)N C40732357
Cc1ccc(cc1F)NC(=O)Nc2cccc(c2)[C@@H](C)[NH3+] C41711188
Cc1cccc(c1C)NC(=O)Nc2ccc(cc2)[C@H](C)[NH3+] C41711522
c1cc2c(c(c1)Cl)NC(=O)[C@H]2[NH2+]C3CCC(CC3)C(=O)N C42110630
c1cc(ccc1C[NH+]2CCCC[C@@H]2C(=O)N)C(=S)N C42405004
C[C@@H]1CC[C@@H](C[NH+]1Cc2c(cccc2Br)N)C(=O)N C42427105
C[C@H]([C@@H](c1ccccc1F)N2CCCC[C@@H]2C(=O)N)[NH3+] C43045244
C[C@@H]([C@@H](c1ccc(s1)Cl)N2CCC[C@@H](C2)C(=O)N)[NH3+] C43251901
C[C@@H]([C@H](c1ccc(s1)Cl)N2CCC[C@@H](C2)C(=O)N)[NH3+] C43251904
C[C@H]1CC[C@@H](CN1[C@@H](c2ccc(s2)Cl)[C@@H](C)[NH3+])C(=O)N C43253789
C[C@@H]([C@@H](c1ccc(s1)Br)N2CCC[C@@H](C2)C(=O)N)[NH3+] C43258841
C[C@@H]([C@H](c1ccc(s1)Br)N2CCC[C@@H](C2)C(=O)N)[NH3+] C43258847
C[C@H]([C@H](c1ccc(s1)Br)N2CCC[C@@H](C2)C(=O)N)[NH3+] C43258850
C[C@@H]([C@@H](c1ccc(s1)Br)N2CCCC[C@@H]2C(=O)N)[NH3+] C43262422
C[C@@H]([C@@H](c1cc(cs1)Br)[NH+]2CCC[C@@H]2C(=O)N)N C43285098
C[C@H]([C@@H](c1cc(cs1)Br)[NH+]2CCC[C@@H]2C(=O)N)N C43285101
C[C@@H]([C@H](c1cc(cs1)Br)[NH+]2CCC[C@@H]2C(=O)N)N C43285104
C[C@H]([C@H](c1cc(cs1)Br)[NH+]2CCC[C@@H]2C(=O)N)N C43285107
C[C@@H](C(=O)NC(=O)N)[NH+]1CCC(=CC1)c2c[nH]c3c2ccc(c3)F C47274006
C[C@@H]1CC[C@H]([C@@](C1)(C(=O)[O-])[NH2+][C@@H]2CCCC[C@@H]2[NH3+])C(C)C C48846763
Cc1ccc(s1)[C@@H](C)NC(=O)Nc2ccc(cc2)[C@@H](C)[NH3+] C49189757
C[C@H](Cn1cc[nH+]c1)Nc2cc3c(cc2N)CCC(=O)N3 C49234787
CC(C)c1c(c(n[nH]1)C(=O)NC[C@H]2CCCC[NH+]2C)N C50321621
C[NH+]1CCCC[C@H]1CNC(=O)c2cc(nc(c2)Cl)NN C51114631
c1c(c(cc2c1[nH]c(=O)[nH]2)Br)[C@@H](CC3CCCC3)[NH3+] C52094299
c1c(c(cc2c1[nH]c(=O)[nH]2)Br)[C@H](CC3CCCC3)[NH3+] C52094300
CCC[C@H](C)[C@H](c1cc2c(cc1Br)[nH]c(=O)[nH]2)[NH3+] C52094324
C[C@H]([C@@H](c1ccc(s1)Cl)N2CCC(CC2)C(=O)N)[NH3+] C43252038
C[C@@H]([C@@H](c1ccc(s1)Br)N2CCC(CC2)C(=O)N)[NH3+] C43259097
C[C@H]([C@@H](c1ccc(s1)Br)N2CCC(CC2)C(=O)N)[NH3+] C43259099
c1c(cc(c2c1[C@@H](C(=O)N2)NC3CCC(CC3)[NH3+])Br)F C51694564
c1cc(c(cc1Cl)N2CCCC[C@@H]2CCO)C(=[NH2+])N C62788767
C[C@H](c1ccc2c(c1)[nH]c(=O)[nH]2)NC(=O)[C@]3(CC[NH2+]C3)C C62891487
C[C@@H]([C@@H]1CCCCN1c2cc(ccc2C(=O)N)Cl)[NH3+] C63196518
C[C@@H]([C@@H]1CCCCN1c2ccc(cc2C(=O)N)Cl)[NH3+] C63196728
C[C@]12C[C@H]([NH2+][C@@H]1NC(=O)C2)c3ccccc3O C04108655
c1ccc(c(c1)NC(=O)C2CC[NH2+]CC2)O C04218722
C[C@@H]1CC[C@@H](C[NH2+]1)C(=O)NC2CCC(CC2)O C19477121
c1cc2c(cc1O)OC[C@@H]2N3CCC(CC3)[NH3+] C20521438
C[C@H]([C@@H]1CCC[NH2+]C1)NC(=O)NC(C)(C)C C35690903
c1cc2c(cc1O)O[C@@]3(CC[NH2+]C3)C[C@@H]2O C36141717
c1ccc(cc1)[C@@H](c2[nH]c(cn2)c3ccco3)[NH3+] C36877931
C[C@H]([C@@H](c1cc2c(c(c1)Br)OCO2)O)[NH3+] C36897273
c1cc2c(cc1[C@@H](C3CCCCC3)[NH3+])NC(=O)CO2 C37371359
C1CC[C@@H]([C@@H](C1)[NH+]2CCC[C@@H](C2)C(=O)N)O C37491177
c1ccc2c(c1)C[C@@H]2CNC(=O)[C@H]3C[C@@H](C[NH2+]3)O C37566191
C[C@@H](c1ccccn1)NC(=O)C2CCC(CC2)[NH3+] C37626245
Cc1ccc(n1C)CNC(=O)C2CCC(CC2)[NH3+] C37626522
c1ccc2c(c1)CCO[C@H]2C(=O)NC3CC(C3)[NH3+] C37927096
CCn1cccc1C(=O)N[C@@H]2CCCC[C@H]2[NH3+] C38048518
c1ccc(cc1)[C@H](C(=O)NC2[C@H]3[C@@H]2C[NH2+]C3)O C37375272
CC(C)(C)[C@@H](C(=O)N1CCC(CC1)CO)[NH3+] C40459308
CC(C)(C(=O)N1CCc2ccc(cc2C1)O)[NH3+] C40924053
C1CCC(CC1)[C@@H](c2nc([nH]n2)C3CCCC3)[NH3+] C41161563
Cc1cc2c(n1Cc3c[nH]nc3C)CC(C[C@H]2[NH3+])(C)C C41723280
C1C[C@H]([C@@H](C1)O)[NH+]2CCC(CC2)CC(=O)N C42438581
C[NH+]1CC[C@H](C1)NC(=O)c2c(ccs2)N C42543687
C[C@@H]([C@H](c1ccccc1F)N2CCNC(=O)C2)[NH3+] C43042378
Cc1c(cccc1F)NC(=O)[C@@H]2C[C@H](C[NH2+]2)O C43322102
c1ccc(c(c1)C#CC[NH3+])NC(=O)[C@@H]2CCOC2 C48628718
c1ccc(c(c1)NC(=O)N2CC[C@@H](C2)[NH3+])F C50228874
c1c(c[nH]c1C(=O)N2CC[C@@H](C2)C[NH3+])Br C50246228
c1c(c[nH]c1C(=O)N2CC[C@@H](C2)C[NH3+])Cl C50246230
C[C@@H]1C[C@@H](CC[C@@H]1C(=O)N2CCC(CC2)CO)[NH3+] C55124979
C[C@@H]1[C@H](CCC[C@@H]1[NH3+])C(=O)N2CCCC[C@@H]2CO C55129454
C[C@@H]1CCC[C@H]([C@@H]1[NH3+])C(=O)N(C)C[C@@H](C)O C55130916
C1CC[C@@H]([C@H](C1)CC(=O)N2CCC[C@@H]2CO)[NH3+] C55139882
C1C[C@H](C[C@H](C1)C(=O)NC2CCOCC2)C[NH3+] C55147886
Cc1cc(c2c(c1)C(C(=O)N2)(C)C)[C@@H]([C@@H]3CCCO3)[NH3+] C58092129
Cc1cc(c2c(c1)C(C(=O)N2)(C)C)[C@H]([C@H]3CCCO3)[NH3+] C58092141
c1cc2c(c(c1)Cl)[C@H](C(=O)N2)N3CC[C@@H](C3)[NH3+] C50228079
C[C@H]([C@H](c1ccccc1)N2CCC(=O)NCC2)[NH3+] C62099471
Cc1cc(c2c(c1C)NC(=O)[C@@H](O2)C[NH3+])C C62528283
c1cc2c(c(c1)Br)O[C@@H](C(=O)N2)CC[NH3+] C62541520
Cc1cc2c(cc1Br)O[C@H](C(=O)N2)CC[NH3+] C62559027
c1c(cc(c2c1NC(=O)[C@H](O2)CC[NH3+])F)Br C62559918
Cc1cc(c(c(c1)C)NC(=O)[C@H]2C[NH2+]CCN2)C C22033756
C[C@@H](c1ccccc1)NC(=O)[C@H]2C[NH2+]CCN2 C62812502
C[C@]1(CC[NH2+]C1)C(=O)NC2(CCCC2)CO C62904064
CCn1cccc1C(=O)N[C@@H]2CCC[C@@H]2[NH3+] C63172013
CCn1cccc1C(=O)N[C@@H]2CCC[C@H]2[NH3+] C63172015
Cc1c(scn1)C(=O)N[C@H]2CCC[C@@H]2[NH3+] C63173285
c1ccc(cc1)S(=O)(=O)N[C@H]2CCC[C@@H]2[NH3+] C63176049
Cc1c(cco1)C(=O)N[C@H]2CCCCC[C@@H]2[NH3+] C63212246
CCS(=O)(=O)N[C@H]1CCCCC[C@H]1[NH3+] C63213976
c1ccc(c(c1)NC(=O)N2CCC(CC2)C(=O)N)F C06528752
Cc1ccc(cc1C)N2C[C@H]([N-]S2(=O)=O)C[NH3+] C19724064
C[C@@H]1CCC[C@@H](C1)NC(=O)[C@@H]2CCCN(C2)C(=O)N C25273814
C1CCCC(CC1)NC=C2C(=O)NC(=S)NC2=O C06904481
C1CCC(CC1)CNC=C2C(=O)NC(=S)NC2=O C06904466
c1cc2cn[nH]c2cc1C(=O)NC3CCC(CC3)O C35119930
C[C@@H]1CN(CCO1)c2cc3c(cc2N)NC(=O)CC3 C35341129
c1ccc(c(c1)NN)S(=O)(=O)N2CCCCC2 C35354662
c1ccc(c(c1)N)S(=O)(=O)N2CCCC[C@H]2CO C36129136
Cc1cc(ccc1N2C[C@H](OC[C@@H]2C)C)/C(=N/O)/N C37734019
C[C@@H]1C[C@@H]1[C@@H](c2ccc3c(c2)NC(=O)CC(=O)N3)O C40246846
c1cc2c(cc1C(=O)N[C@@H]3CCC[C@@H](C3)O)nc[nH]2 C40445244
Cc1c(c(n[nH]1)C)NC(=O)[C@@H]2Cc3ccccc3N2 C40460230
C[C@@H](CC(=O)N1[C@@H]2CCCC[C@@H]2C[C@@H]1C(=O)[O-])[NH3+] C40473324
C[C@@H](CC(=O)N1[C@H]2CCCC[C@@H]2C[C@@H]1C(=O)[O-])[NH3+] C40473328
C1CC[NH2+][C@@H](C1)C(=O)NC2CCC(CC2)C(=O)[O-] C40483275
c1cc(nc(c1Cl)C(=O)[O-])N2CCC[C@@H](C2)[NH3+] C42430251
Cc1cc2c(o1)CC(C[C@@H]2NC(=O)NCCO)(C)C C42873817
C[C@@H](c1ccc2c(c1)CC(=O)N2)NC(=O)NC3CC3 C42933785
C[C@@H](CC(=O)N1CCc2c(ccs2)[C@H]1C(=O)[O-])[NH3+] C44592627
Cc1cc(ccc1C(=O)[O-])NC(=O)C2CC[NH2+]CC2 C44750426
Cc1cc(ccc1C(=O)[O-])NC(=O)[C@H]2CSC[NH2+]2 C44750432
C[C@H]1CCCCN1C(=O)C2(CCCC2)/C(=N/O)/N C44783294
CC(=O)NNC(=O)N[C@H]1CCC[C@H](C1)C(F)(F)F C45439953
C1C[C@@H](CN(C1)C(=O)[C@@H]2CCC=CC2)CNC(=O)N C47401639
CC(C)(C(=O)Nc1cccc(c1)C#C)NC(=O)NC C48890285
CNC(=O)NNC(=O)c1ccccc1Br C48949035
c1cc(c(c(c1)F)C(=O)NNC(=O)NC2CC2)F C49150666
C1C[C@@H](CN(C1)C(=O)N)C(=O)NC[C@@H]2CCC=CC2 C49298243
C1C[C@@H](CN(C1)C(=O)N)C(=O)NC[C@H]2CCC=CC2 C49298247
Cc1cc(c(s1)C)C(=O)NNC(=O)NC(C)C C49468691
c1c(c[nH]c(=O)c1NC(=O)NC2CC2)C(F)(F)F C50038768
Cc1c(c(n(n1)c2ccc(cc2)/C(=N/O)/N)C)Cl C50586822
c1ccc(c(c1)N)n2ccc(n2)C(=O)NC3CCC3 C52206479
C[C@@H]1CCC[C@](C1)(CO)NC(=O)c2ccc(=O)[nH]c2 C53105663
Cc1c(c(n[nH]1)C)C(=O)NC2(CCC(CC2)C)CO C53128636
Cc1c(c(n[nH]1)C)C(=O)N[C@]2(CCC[C@H](C2)C)CO C53128660
c1cc(c(c2c1nc(n2[C@H]3CCCNC3=O)N)F)F C53170385
C[C@@H]1CN(C[C@@H](O1)C)c2ccc(cc2F)/C(=N/O)/N C36887634
c1c(cc(c2c1NC(=O)[C@@H]2NCc3c[nH]nc3)F)F C42134711
c1csc2c1[C@@H](CCC2)n3c(cc(=O)[nH]c3=O)N C61364035
Cc1cc(cc(c1C)N)S(=O)(=O)N2CC[C@@H](C2)O C61708923
Cc1ccc(c(n1)N2CCC(CC2)(C)C)/C(=N/O)/N C61820201
c1c(c(cc(c1NC(=O)[C@H]2CC[NH2+]C2)F)F)C(=O)[O-] C62113140
C[C@@]1(CCCN(C1)C(=O)[C@@](C)(C2CC2)[NH3+])C(=O)[O-] C62870465
C[C@@]1(CC[NH2+]C1)C(=O)N[C@H]2CCC[C@@H](C2)C(=O)[O-] C62910622
CC[C@]1(CCN(C1)C(=O)C2(CCCCC2)[NH3+])C(=O)[O-] C62917170
c1c(cc(c(c1F)N)F)C(=O)Nc2nncs2 C63004140
Cc1ccccc1/N=C/2\NC(=O)C(S2)(CO)CO C02594844
Cc1c2c([nH]n1)OC(=C([C@@H]2[C@H]3CCCC=C3)C#N)N C00550763
C[C@]12CC[C@@H](C[C@@H]1CC[C@H]3[C@@H]2CC[C@]4([C@@H]3CC[C@@H]4[NH2+]CCO)C)O C04029054
C[C@@H](c1ccc(cc1O)O)[NH2+]Cc2ccc(cc2)F C19943743
C[C@H](C(=O)Nc1c(cccc1Cl)C(F)(F)F)[NH3+] C20443589
CC(C)[C@H](C(=O)Nc1c(cc(cc1Cl)Br)Cl)[NH3+] C20505965
Cc1cccc(c1O)C[NH2+]Cc2cccc(c2O)C C25496795
CC(C)[C@@H](C(=O)Nc1ccccc1C(F)(F)F)[NH3+] C11958732
CN(c1ccc(cc1)O)[C@H](C[NH3+])c2ccccc2F C33439448
Cc1cc(ccc1NC(=O)[C@H](C(C)C)[NH3+])I C37029216
CC[C@@H]1CCCC[C@H]1[NH2+][C@@H](C)c2cc(ccc2O)O C37031901
C[C@@H](CC(=O)Nc1ccc(cc1Cl)I)[NH3+] C37476651
Cc1cc(c(c(c1)C)c2cnc([nH]2)[C@](C)(C3CC3)[NH3+])C C37615854
C[C@@H]1CC[C@H]([C@@H](C1)NC(=O)C2(CCCC2)[NH3+])C(C)C C37616522
CC[C@@H](c1ccc(cc1)C)NC(=O)C2(CCCC2)[NH3+] C37616539
C1CCC(C1)(C(=O)NC2CCC(CC2)C(F)(F)F)[NH3+] C37616710
CCC[C@](C)(C(=O)Nc1ccc(c(c1)F)Cl)[NH3+] C37622353
C[C@@H](c1ccc(c(c1)F)F)NC(=O)C2CCC(CC2)[NH3+] C37627401
C[C@H](c1ccc(c(c1)F)F)NC(=O)C2CCC(CC2)[NH3+] C37627403
C[C@H](c1ccccc1N)Nc2c3ccsc3cc[nH+]2 C37673497
Cc1ccc(c(c1)C)[C@H](C)NC(=O)[C@](C)(C2CC2)[NH3+] C37765463
CC(C)(C)[C@H]1CCCC[C@]1(C(=O)N)[NH2+]C2CCCC2 C37968731
C[C@](C1CCCCC1)(C(=O)N)[NH2+]C2CCCCCC2 C37970762
C[C@@](C1CC1)(C(=O)Nc2ccccc2C(C)(C)C)[NH3+] C37614955
c1cc(ccc1CNC(=O)c2ccc(s2)C#CC[NH3+])F C40233925
CC(C)(C)[C@H]1CCCC[C@@H]1NC(=O)[C@H](C(C)(C)C)[NH3+] C40462400
CC(C)(C(=O)N)[NH2+]Cc1ccc(s1)Br C40674261
C[C@H](CNC(=O)C1CCC(CC1)[NH3+])c2ccccc2 C40857835
CCc1cccc2c1[nH]cc2CN3CCC[C@H](C3)[NH3+] C41027979
c1c2c(sc1/C(=[NH+]\N)/NC3CCCCC3)CCC2 C42037658
C[C@@]12CC[C@@H](C[C@H]1CC[C@H]3[C@@H]2CC[C@@]4([C@@H]3CC[C@@H]4[NH2+]CCO)C)O C43737407
C[C@@H](c1ccc(cc1O)O)[NH2+][C@@H]2C[C@@H]2c3ccccc3 C44674126
c1cc(ccc1C(=S)N)N[C@@H]2CC[NH+](C2)C3CC3 C44679073
CC(C)(C[NH3+])C(=O)Nc1ccccc1C(F)(F)F C44751387
Cc1cccc(c1NC(=O)C2(CCCC2)C[NH3+])C(C)C C44762230
c1cc(c(cc1N[C@@H]2CC[NH+]3[C@@H]2CCCC3)C(F)(F)F)N C49564301
Cc1ccc(s1)C[NH2+][C@H](C)c2ccc(cc2O)O C50225160
Cc1ccc(cc1C(F)(F)F)NC(=O)[C@@H]2C[C@H]2[NH3+] C50465332
Cc1ccc(cc1C(F)(F)F)NC(=O)[C@H]2C[C@H]2[NH3+] C50465333
CCC[C@](C)(C(=O)N[C@H]1CCc2ccccc2C1)[NH3+] C51632343
c1cc(c(cc1NC(=O)CC2CCCCC2)C[NH3+])F C51634908
C[C@H](c1cc(ccc1O)O)[NH2+][C@H](C)C2CCCCC2 C52332672
C[C@H]1CCC[C@](C1)(CO)[NH2+]CC2(CCCCCC2)O C53125858
CCCC1CCC(CC1)NC(=O)[C@@H]2CCCC[C@@H]2[NH3+] C55090219
C1CCCC(CCC1)NC(=O)C[C@H]2CCC[C@@H](C2)[NH3+] C55125477
C[C@@H]1[C@H](CCC[C@@H]1[NH3+])C(=O)NCCC2CCCCC2 C55130670
CCC1CCC(CC1)NC(=O)C2CCC(CC2)C[NH3+] C55162311
CCc1cc2c(c(c1)[C@@H](c3ccccc3)[NH3+])NC(=O)C2 C58092478
CCc1cc(cc2c1NC(=O)CC2)[C@H](c3ccc(cc3)C)[NH3+] C58113386
c1c(cc(c(c1NC(=O)C2(CCCCCC2)C[NH3+])F)F)F C61118044
C[C@H](c1ccsc1)[NH2+][C@@H](C)c2ccc(cc2O)O C61360782
C[C@@H]1CCC[C@H](C1)NC(=O)[C@@H](C[NH3+])c2ccccc2 C61611217
C[C@@]12CC[C@H]([C@@]([C@H]1Cc3c(nc(s3)Nc4ccccc4)[C@H]2CC(=O)NC5CCCC5)(C)CO)O C03841010
Cc1ccc(cc1C)NC(=S)NNC(=S)Nc2ccc(cc2)SC(F)F C03274722
CC(C)(C)c1ccc(cc1)C(=O)NC(=S)Nc2c(c3c(s2)C[C@H](CC3)C(C)(C)C)C(=O)N C08831603
c1ccc(cc1)Nc2ccc(cc2)NC(=S)NNC(=O)c3ccccc3Br C09851519
c1cc(c(cc1NC(=S)NNC(=S)N[C@H]2C[C@H]3C[C@@H]2C=C3)Cl)Br C12339722
Cc1ccc(cc1C)NC(=S)NC2CCC(CC2)NC(=S)Nc3ccc(c(c3)C)C C01080419
Cc1c(sc(c1C(=O)N)NC(=S)NC(=O)COc2ccc3ccccc3c2Br)C C12497141
C[C@@H]1CCc2c(sc(c2C(=O)N)NC(=S)NC(=O)C(c3ccccc3)c4ccccc4)C1 C14271601
CC(C)(C)[C@H]1CCc2c(sc(c2C(=O)N)NC(=S)NC(=O)c3ccccc3Br)C1 C14276508
c1ccc(cc1)/C=C(/C(=O)N/N=C/c2cc(c(c(c2)Br)O)O)\NC(=O)c3ccccc3 C15015415
CC(=CCC/C(=C/Cc1c(cc2c(c1O)C(=O)C[C@H](O2)c3ccc(c(c3)O)O)O)/C)C C15122022
Cc1ccc(c(c1)C)NC(=S)NC2CCC(CC2)NC(=S)Nc3ccc(cc3C)C C16238037
c1ccc(c(c1)C(F)(F)F)NC(=O)Nc2cccc(c2)NC(=O)Nc3ccccc3C(F)(F)F C03146030
c1ccc(cc1)NC(=S)Nc2cc(c(cc2Cl)NC(=S)Nc3ccccc3)Cl C16489991
C[C@@H]1CCc2c(sc(c2C(=O)N)NC(=S)NC(=O)/C=C/c3ccc(cc3)Br)C1 C18191361
C/C(=C\C(=O)Nc1ccc(cc1C(F)(F)F)Cl)/NNC(=O)c2cc3ccccc3cc2O C20158822
C[C@H](CNC(=S)Nc1ccc(c(c1)Cl)F)NC(=S)Nc2ccc(c(c2)Cl)F C20550760
C[C@H]1CCc2c(sc(c2C(=O)N)NC(=O)c3ccccc3NS(=O)(=O)c4ccc(cc4)F)C1 C20569712
c1cc(cc(c1)NS(=O)(=O)c2ccc(cc2)F)C(=O)Nc3c(c4c(s3)CCCCC4)C(=O)N C20570497
Cc1ccc(cc1)S(=O)(=O)Nc2cccc(c2)C(=O)Nc3c(c4c(s3)C[C@@H](CC4)C)C(=O)N C20570654
c1ccc(cc1)[C@@H]2C[C@H](n3c(c(cn3)C(=O)NNC(=S)Nc4cccc5c4cccc5)N2)C(F)F C02792330
c1ccc(c(c1)NC(=O)CCSc2nc([nH]n2)N/N=C/c3cc(ccc3O)Br)Cl C21080076
C[C@@H](C(=O)Nc1c(c2c(s1)CCCCC2)C#N)Nc3cccc(c3)NC(=O)Nc4ccccc4 C24977122
Cc1ccccc1OCC(=O)N[C@@H](C(Cl)(Cl)Cl)Nc2c(c3c(s2)CCCC3)C(=O)N C27016688
c1cc(cc(c1)Cl)N([C@@H](c2c(cc(cc2O)O)O)C(=O)NC3CCCCC3)C(=O)c4ccco4 C36483614
c1ccc(c(c1)[C@H](C(=O)NC2CCCCC2)N(c3cccc(c3)Cl)C(=O)c4c(cccc4O)O)O C36484871
CC(C)(C)CC(C)(C)NC(=O)[C@H](c1ccccc1O)N(Cc2ccco2)C(=O)c3cccc(c3O)O C36500763
CN([C@@H](c1c(cc(cc1O)O)O)C(=O)NC2CCCCC2)C(=O)Cc3ccc(cc3)Br C36528334
CC(C)(C)NC(=O)[C@@H](c1c(cc(cc1O)O)O)N(c2ccccc2Cl)C(=O)C3CCCCC3 C36540833
CCCC[C@H](CC)C(=O)N([C@H](c1c(cc(cc1O)O)O)C(=O)NC2CCCCC2)C(C)(C)C C36582517
C[C@@]1(C[C@@H](CC(C1)(C)C)NC(=S)Nc2ccccc2)CNC(=S)Nc3ccccc3 C08846829
Cc1ccc2c(c1)S[C@@H](N2)NC(=O)[C@@H](Cc3c[nH]c4c3cccc4)NC(=O)OC(C)(C)C C39698209
CCc1ccc(c(c1)c2cc([nH]n2)C(=O)Nc3c(c4c(s3)CCCC4)C(=O)NCc5ccco5)O C40549388
Cc1ccc(c(c1C)O)c2cc([nH]n2)C(=O)Nc3c(c4c(s3)CCCC4)C(=O)NC[C@@H]5CCCO5 C40549741
c1cc(c(cc1Br)C(F)(F)F)NC(=O)NNC(=S)NC2CCCCC2 C48520886
c1ccc(c(c1)NC(=S)NNC2=CCC/C(=N/NC(=S)Nc3ccccc3Cl)/C2)Cl C03306025
c1ccc(cc1)N([C@H](c2c(cc(cc2O)O)O)C(=O)NC3CCCCC3)C(=O)c4ccc(cc4)Cl C36607517
CC(C)(C)N[C@H](C(Cl)(Cl)Cl)NC(=O)N[C@H](C(Cl)(Cl)Cl)NC(C)(C)C C12381480
c1cc(ccc1c2ccc(o2)C(=O)NC(=S)Nc3c(c4c(s3)CCC4)C(=O)N)Br C16429502
c1cc(c(cc1Cc2ccc(c(c2)Cl)NC(=S)NC3CC3)Cl)NC(=S)NC4CC4 C16187814
CC(C)c1ccc(cc1)[C@@H](c2cccs2)NC(=O)C[C@H](c3cccs3)NC(=O)N C09984692
Cc1ccc(c(c1)Br)NC(=O)CSc2nc([nH]n2)N/N=C/c3cc(ccc3O)Cl C59018585
C[C@@]1(C[C@H](CC(C1)(C)C)NC(=S)NC(C)(C)C)CNC(=S)NC(C)(C)C C59112614
C[C@@]1(C[C@H](CC(C1)(C)C)NC(=S)NC2CCCC2)CNC(=S)NC3CCCC3 C59114947
C[C@]1(C[C@H](CC(C1)(C)C)NC(=S)Nc2ccc(cc2)F)CNC(=S)Nc3ccc(cc3)F C59115201
C[C@@]1(C[C@@H](CC(C1)(C)C)NC(=S)Nc2ccc(cc2)F)CNC(=S)Nc3ccc(cc3)F C59115205
CC(C)(CNC(=S)NC1CCCCCC1)CNC(=S)NC2CCCCCC2 C59115487
CC[NH+](CC)CCNC(=O)c1ccc2c(c1)[C@@H]3C=CC[C@@H]3[C@@H](N2)c4ccc(cc4)[NH+](CC)CC C14462385
[H]/N=C\1/[C@@H](SC(=C1C(=O)Nc2ccccc2F)Nc3ccc(cc3)C)C(=O)Nc4ccccc4C#N C09373147
CC[NH+](CC)c1ccc(cc1)/C=C/C(=[NH+]\CCN2CCC(CC2)[NH+](C)[C@@H]3CCCC[C@@H]3C)/O C20241358
CC1=C([C@H](C(=C(O1)N)C#N)C2CCCCC2)C(=O)N C00090061
CC[C@@H](C)[C@@H](C(=O)Nc1ccccc1F)NC(=O)N C02617840
CC[C@H](C)[C@H](C(=O)Nc1ccccc1F)NC(=O)N C02617843
CNC(=S)NNC(=O)c1cc(ccc1O)Cl C07059653
Cc1cccc(c1)NC(=O)N[C@@H](C)[C@H](c2ccc(cc2)O)O C08772451
Cc1ccc(n1c2ccc(c(c2)C(=O)NN)O)c3ccccc3 C08413207
CC(C)[C@@H]1Cc2ccccc2-c3c1c(=O)[nH]c(n3)NN C05818022
CC(C)c1ccc(cc1)NS(=O)(=O)c2ccc(c(c2)N)O C21011263
c1cc(ccc1c2c[nH]nc2c3ccc(c(c3O)O)O)F C26571821
c1c(c(cc2c1OCC(=O)N2)NC3CCCCC3)N C35452758
CCC[C@](C)(C(=O)Nc1cccc(c1C)C(=O)[O-])[NH3+] C37621671
CC[C@H](C)[C@@H](C(=O)Nc1ccccc1F)NC(=O)N C02617841
CC[C@@H](/C(=N/O)/N)NC(=O)C(C)(C)c1ccccc1 C40370493
CC[C@H](/C(=N/O)/N)NC(=O)C(C)(C)c1ccccc1 C40370494
CC[C@H](c1ccccc1)C(=O)NC(C)(C)/C(=N/O)/N C40371318
CC(C)(C)CC(=O)N[C@@H](c1ccccc1)/C(=N/O)/N C40374422
c1cc(c(cc1Cl)NC(=O)C2(CCCCC2)[NH3+])C(=O)[O-] C40471591
C=CCNc1c(c(ncn1)NC2CCCCCC2)N C40709153
C[C@@H](C(=O)N)NC(=O)c1ccc(cc1O)Br C44490708
CCOC[C@@H](C)Nc1cc2c(cc1N)CCC(=O)N2 C44690361
CCC(CC)(/C(=N/O)/N)C(=O)N[C@H]1CCCC[C@H]1C C44784406
C[C@@H](CC(C)C)NC(=O)C1(CCCCC1)/C(=N/O)/N C44785011
CCCc1ccccc1NC(=O)C(C)(C)/C(=N/O)/N C44786392
C[C@@H](c1ccccc1)NC(=O)[C@@H](C(C)C)/C(=N/O)/N C44862285
C[C@H](c1ccccc1)NC(=O)[C@@H](C(C)C)/C(=N/O)/N C44862289
C[C@@H](/C(=N/O)/N)C(=O)Nc1cc(c(cc1Cl)Cl)Cl C44862944
CC[C@@H](/C(=N/O)/N)C(=O)Nc1ccccc1C(C)C C44863053
CC[C@H](/C(=N/O)/N)C(=O)Nc1ccccc1C(C)C C44863055
CCC[C@@H](/C(=N/O)/N)C(=O)Nc1ccc(cc1C)C C44864003
CCC[C@H](/C(=N/O)/N)C(=O)Nc1ccc(cc1C)C C44864005
CC(C)[C@H](/C(=N/O)/N)C(=O)Nc1ccccc1Br C44864097
CCC[C@@H](/C(=N/O)/N)C(=O)Nc1cc(cc(c1)C)C C44864382
Cc1cccc(c1NC(=O)[C@H](C(C)C)/C(=N/O)/N)C C44864609
CCC[C@H](/C(=N/O)/N)C(=O)Nc1ccc(c(c1)C)C C44864994
C[C@@H]1CCCC[C@@H]1CNC(=O)[C@@H](C(C)C)/C(=N/O)/N C44879194
CCC[C@H](C(=O)Nc1cc(cc(c1)C)C)NC(=O)N C49069397
CCc1c(c(n[nH]1)C(=O)NC(C)(C)CC(C)(C)C)N C50307870
CCCc1c(c(n[nH]1)C(=O)NC[C@@H]2CCC=CC2)N C50323215
C[C@H](c1ccccc1F)NC(=O)c2c(ccc(n2)NN)Cl C51112812
CC[C@@H]1CCCC[C@H]1NC(=O)c2cccc(n2)NN C51123782
CC[C@@H](C/C(=N/O)/N)NC(=O)c1cc(ccc1C)C C54163225
CCC(C)(C)C(=O)N[C@@H](c1ccccc1)/C(=N/O)/N C54404298
CC[C@H]1CCCC[C@H]1NC(=O)c2cccnc2NN C51123730
CC[C@@H](C/C(=N/O)/N)NC(=O)c1ccccc1Cl C54162949
C[C@@H](C(C)C)NC(=O)[C@H](c1ccccc1)/C(=N/O)/N C61616864
c1ccc(cc1)[C@@H](/C(=N/O)/N)C(=O)NC2CCCC2 C61616911
c1ccc(cc1)[C@H](/C(=N/O)/N)C(=O)NC2CCCC2 C61616912
c1ccc(cc1)C2(CCC2)NC(=O)Nc3ccc(c(c3)C(=O)N)F C62250931
Cc1ccc(c(c1)C)C[C@@H](C)NC(=O)CNC(=O)N C66651092
Cc1ccsc1c2cccc(c2)N[C@H](C)C(=O)NC(=O)N C66964625
C[C@H](C(=O)NN=Cc1ccc(cc1)C(=O)[O-])Nc2c(=O)[nH]c(=O)[nH]n2 C01748493
Cc1c2ccc(cc2oc(=O)c1CC(=O)NCC(=O)N[C@@H](C(C)C)C(=O)[O-])O C02111643
c1ccc(c(c1)/C=N/N=C/2\NC(=O)[C@@H](S2)CC(=O)NCC(=O)[O-])O C04291874
C[C@@H]([C@@H](C(=O)[O-])NC(=O)CO/N=C/1\CC[C@@]2([C@H]3CC[C@]4([C@H]([C@@H]3CCC2=C1)CC[C@@]4(C(=O)C)O)C)C)O C08788935
CC(C)C[C@@H](C(=O)N[C@H](C)C(=O)[O-])NC(=O)N1CC(=Nc2c1cccc2)O C09041901
c1cc(c(cc1Cl)Cl)OCC(=O)NCC(=O)NNC(=O)/C=C/C(=O)[O-] C04075705
C[C@@H](C(=O)[O-])NS(=O)(=O)c1ccc(cc1)/C(=N/NC(=S)Nc2ccccc2OC)/C C13013284
c1cc(c(cc1S(=O)(=O)NNC(=O)C(=O)NC2CC2)C(=O)[O-])F C13031680
c1cc(sc1)c2nnc(n2CC(=O)[O-])SCC(=O)NC(=O)N C13033310
Cc1cccc(c1)c2nnc(n2CC(=O)[O-])S[C@H](C)C(=O)NC(=O)N C13034275
C/C(=N\NC(=S)NCCOC)/c1ccc(cc1)S(=O)(=O)NCC(=O)[O-] C13058883
CCCc1nnc(n1CC(=O)[O-])SCC(=O)Nc2c(ccs2)C(=O)N C13202338
Cc1c(cco1)C(=O)NNS(=O)(=O)c2ccc(c(c2)C(=O)[O-])O C13346792
C/C(=N\NC(=S)NCc1ccco1)/c2ccc(cc2)S(=O)(=O)NCC(=O)[O-] C13365201
c1c(cc(cc1[N+](=O)[O-])SC[C@H](CO)O)NC(=O)CSCC(=O)[O-] C02764958
CC[C@H](C)[C@@H](C(=O)[O-])NC(=O)CNC(=O)Cc1c(c2c(cc(cc2oc1=O)C)O)C C15955633
CC(C)(C(=O)O[C@H]1[C@@H]([C@H]([C@H]([C@H](O1)C(=O)[O-])O)O)O)Oc2ccc(cc2)Cl C22055042
C[C@@H](c1ccc2cc(ccc2c1)OC)C(=O)O[C@H]3[C@@H]([C@H]([C@H]([C@H](O3)C(=O)[O-])O)O)O C22064412
[H]/N=c\1/c(c([n-]s1)C)C(=O)OCC(=O)NNC(=O)Cc2nc(cs2)C C09953160
c1cc(c[n+](c1)C[C@@](O)([P@](=O)(O)[O-])P(=O)([O-])[O-])c2ccc(cc2)O C13643028
CC[C@@H](C)NC(=O)c1ccccc1[N-]S(=O)(=O)c2c([nH]c(=O)[nH]c2=O)C C33330780
C[C@@](/C=C/[C@H]1CC=CC(=O)O1)([C@@H](C[C@H](/C=C\C=C/C=C/CO)O)OP(=O)([O-])[O-])O C05707379
C=CCn1c(=O)c(c([nH]c1=S)[O-])[C@@H](c2ccncc2)[C@H]3[C@@H](N(C(=S)NC3=O)CC=C)O C38582314
c1ccc(cc1)N2[C@@H](NN[C@@H]2SCC(=O)Nc3[n-]ncn3)c4ccncc4 C38598354
C=CCn1c(=O)c(c([nH]c1=S)[O-])[C@H](c2ccncc2)[C@@H]3[C@@H](N(C(=S)NC3=O)CC=C)O C39159863
C1CCC(CC1)CNC(=O)CNC(=O)N[C@@H](CC(=O)N2CCCC2)C(=O)[O-] C13245239
C[C@H](c1ccc2cc(ccc2c1)OC)C(=O)O[C@@H]3[C@@H]([C@H]([C@H]([C@@H](O3)C(=O)[O-])O)O)O C39937324
Cc1cc(c(c(=O)n1CCO)C2(CC[NH+](CC2)C)c3c(cc(n(c3=O)CCO)C)[O-])[O-] C16267023
CC(C)C[C@@]1([C@H]2[C@@H]([C@@H]([NH2+]1)c3cc(c(c(c3)OC)O)OC)C(=NC2=O)[O-])C(=O)[O-] C33436936
C[C@@H](C(=O)[O-])NC(=O)[C@H](C(C)C)NC(=O)[C@H]1Cc2c3ccccc3[nH]c2[C@H]4N1C(=O)c5c4cccc5 C43746477
Cc1c(c(c(o1)C)S(=O)(=O)NCCCS(=O)(=O)N)C(=O)[O-] C45074319
c1cc(c(cc1O)O)/C=C\2/C(=O)N(C(=O)S2)CC(=O)NCCC(=O)[O-] C15050287
C[C@@H](C(=O)[O-])NC(=O)CN1C(=O)/C(=C/c2ccc(cc2O)O)/SC1=O C15050638
C[C@@H]1C[C@@H]1C(=O)NCCC(=O)NNC(=O)c2c(cn(n2)c3ccccc3)[O-] C48121103
CCn1cc(c(=O)c2c1cc3c(c2)OCO3)/C(=N/NC(=S)N)/C(=O)[O-] C48523392
c1ccc(cc1)n2cc(c(n2)C(=O)NNC(=O)NCCc3nccs3)[O-] C51339358
C[C@H](C(=O)NCC(=O)Nc1cccc2c1c(n[nH]c2=O)[O-])OCC3CC3 C51383842
C[C@H](C(=O)N/N=C/c1ccc(cc1)C(=O)[O-])Nc2c(=O)[nH]c(=O)[nH]n2 C54202510
COCCOCCCN/C(=C(\C(=O)OC)/F)/c1c([nH]c(=S)[nH]c1=O)[O-] C54506138
c1ccc2c(c1)c(nn(c2=O)CC(=O)NNC(=S)NC[C@@H]3CCCO3)[O-] C15900078
[H]/N=C(/N)\[N-]C1=NC(=O)[C@@H](S1)CC(=O)Nc2ccc(c(c2)[N+](=O)[O-])C C20407187
COC(=O)C1=C(N2C(=O)[C@@H](SC2=C([C@H]1c3ccc(cc3)O)C#N)CC(=O)[O-])N C59293872
CC(=O)Nc1c(=O)[nH]c(nc1[O-])SCC(=O)Nc2nccs2 C59432436
CC(=O)Nc1cc(ccc1F)/C(=N/S(=O)(=O)c2cc(n(c2)C)C(=O)N)/[O-] C60043264
C[C@H](C(=O)[O-])NC(=O)[C@H](CC(C)C)NC(=O)N1CC(=Nc2c1cccc2)O C20758716
CCc1nnc(s1)NC(=O)CSC2=C(C3=NC(=O)C=C([C@H]3S2)[O-])C(=O)N C44893147
c1c(csc1S(=O)(=O)NNC(=O)NC[C@@H]2CCCO2)C(=O)[O-] C64939464
c1ccc2c(c1)c(nn(c2=O)CCC(=O)NNC(=O)NCC3CC3)[O-] C65193276
C(C[C@](O)([P@](=O)(O)[O-])P(=O)([O-])[O-])CNC(=O)C(F)(F)F C22067272
Cn1cc(cc1C(=O)N)S(=O)(=O)[N-]c2ccc3c(c2)[nH]c(n3)[C@H]4CCCO4 C66445539
c1nc(c2c(n1)n(cn2)[C@H]3[C@H]([C@@H]([C@H](O3)CO)O)O)NC4CCCC4 C03995997
CC(C)(C)NC(=O)NC(=O)CSc1nnc(n1N)c2ccco2 C04537685
CC(=O)N[C@H]1[C@@H](C[C@@](O[C@@H]1[C@@H]([C@@H](CO)O)O)(C(=O)[O-])OC)O C02575147
CC(=O)N[C@H]1[C@H](C[C@@](O[C@@H]1[C@@H]([C@@H](CO)O)O)(C(=O)[O-])OC)O C04557073
CSc1c2c(ncn1)n(cn2)[C@H]3[C@H]([C@@H]([C@@H](O3)CCC(=O)N)O)O C05202774
c1ccc(cc1)[C@H]2CNC(=O)[C@@H]2C(=O)N/N=C/c3cc(=O)[nH]c(=O)[nH]3 C05378478
CSCNc1c2c(ncn1)n(cn2)[C@H]3[C@H]([C@@H]([C@@H](O3)CO)O)O C05641184
Cn1c(=O)c(c(nc1SC)N[C@@H]2[C@H]([C@@H]([C@@H](CO2)O)O)O)C=O C05760809
CNc1c2cnn(c2nc(n1)SC)[C@@H]3[C@H]([C@@H]([C@@H](O3)CO)O)O C05765481
C[C@@H](C(=O)N/N=C/c1ccccc1F)Nc2c(=O)[nH]c(=O)[nH]n2 C00055824
C[C@H](C(=O)N/N=C/c1ccccc1F)Nc2c(=O)[nH]c(=O)[nH]n2 C00055826
Cc1ccc(cc1)S(=O)(=O)NNC=C2C(=O)NC(=O)NC2=O C06585463
C1CC[C@@H]([C@@H](C1)C(=O)N[C@@H]2[C@H]([C@@H]([C@H](O[C@@H]2O)CO)O)O)C(=O)[O-] C11949237
C[C@H](C(=O)[O-])NC(=O)[C@@H](C)O[C@H]([C@@H](C=O)O)[C@@H]([C@@H](CO)O)O C16941528
Cc1c(cccc1[N+](=O)[O-])NC(=O)[C@H](C)Sc2nc([nH]n2)N C22645073
Cc1c(cco1)c2nnc(n2N)SCC(=O)NC(=O)NC3CC3 C26127667
C[C@H](C(=O)Nc1nc(cs1)c2cc([nH]c2)C(=O)N)n3cncn3 C29785862
Cc1c2c(=O)n(c(=O)n(c2sc1C(=O)C)CC(=O)N)CC(=O)N C34778027
CC(=O)N[C@H]1[C@H](C[C@](O[C@H]1[C@H]([C@@H](CO)O)O)(C(=O)[O-])OC)O C36533147
c1csc2n1c(c(n2)NN)S(=O)(=O)N[C@@H]3CCS(=O)(=O)C3 C37555936
c1c(cn[nH]1)S(=O)(=O)N2CCC[C@H](C2)CNS(=O)(=O)N C37840732
c1nc(c2c(n1)n(cn2)[C@H]3[C@@H]([C@H]([C@H](O3)CO)O)O)NC4CCCC4 C01319816
C=C[C@H]1[C@@H](OC=C2C1=CCOC2=O)O[C@H]3[C@@H]([C@H]([C@@H]([C@H](O3)CO)O)O)O C04098340
c1cc(ccc1/C=N/NC(=O)CN2[C@H]3[C@@H](NC(=O)N3)NC2=O)F C04200036
CN1[C@@H](C(=C(N(C1=O)C)[O-])C(=O)CSc2[nH]c(=O)ccn2)[NH3+] C39610979
CN1[C@H](C(=C(N(C1=O)C)[O-])C(=O)CSc2[nH]c(=O)ccn2)[NH3+] C39610980
c1cc(c(=O)[nH]c1)C(=O)NNC(=O)/C=C\2/CS[C@H](N2)N3CCOCC3 C39734070
c1cc(sc1CNC(=O)c2ccc([nH]2)[N+](=O)[O-])S(=O)(=O)N C40223188
c1c(c(n[nH]1)N)S(=O)(=O)N(CCO)[C@@H]2CCS(=O)(=O)C2 C40318415
CS(=O)(=O)NC[C@@H]1CCCCN1S(=O)(=O)c2c[nH]nc2N C40319460
c1ccc2c(c1)OC[C@@H](O2)CNC(=O)NNC(=O)C(=O)NC3CC3 C42298193
c1ccc2c(c1)OC[C@H](O2)CNC(=O)NNC(=O)C(=O)NC3CC3 C42298198
C=C[C@@H]1[C@@H](OC=C2C1=CCOC2=O)O[C@H]3[C@H]([C@@H]([C@@H]([C@H](O3)CO)O)O)O C43764179
Cc1c(c(=O)[nH]c(=O)[nH]1)CC(=O)Nc2nc(cs2)CC(=O)NC C44441010
c1ccc2c(c1)cc(c(=O)o2)C(=O)O[C@@H]3[C@H]([C@@H](O[C@@H]([C@@H]3O)O)CO)O C44608783
c1cc(c(cc1[N+](=O)[O-])S(=O)(=O)N)N2CCC[C@H](C2)C(=O)N C46230548
c1cc(c(cc1S(=O)(=O)N)[N+](=O)[O-])N[C@H]2CCCCNC2=O C49980358
C[C@@H](C(=O)NC)NS(=O)(=O)c1c(cc(cc1F)[N+](=O)[O-])N C50674481
Cc1c(c(on1)N)C(=O)O[C@@H](C)C(=O)NC(=O)NC2CCCCC2 C07252514
c1cc(ncc1C(=O)NNC(=O)c2ccc(o2)S(=O)(=O)N)Cl C58382387
CCOC(=O)C1=C(Oc2c(c(=O)[nH]c(=O)[nH]2)[C@@H]1c3ccc(o3)C)N C58950338
c1cc(ccc1/C=N/NC(=O)CN2[C@@H]3[C@@H](NC(=O)N3)NC2=O)Cl C59092458
c1cc(ccc1/C=N/NC(=O)CN2[C@@H]3[C@H](NC(=O)N3)NC2=O)Cl C59092460
c1ccc(c(c1)/C=N/NC(=O)CN2[C@H]3[C@@H](NC(=O)N3)NC2=O)Cl C59092463
c1ccc2c(c1)OC[C@H](O2)C(=O)NNC(=O)CNC(=O)NC3CC3 C44878059
CN(C)c1ccc(cc1/C=N/n2c(cc(nc2=S)N)N)[N+](=O)[O-] C59500615
CC(C)NC(=O)NNC(=O)CCN1C(=O)C2(CCCCC2)NC1=O C63269787
CN1C(=O)C=C[C@@H](N1)C(=O)Nc2nc(cs2)C3=CC(=NC3)C(=O)N C64201910
CC1(C(=O)NCCN1CC(=O)c2c(n(c(=O)[nH]c2=O)C3CC3)N)C C66528578
Cc1nc(no1)CO/N=C(/C2=C(C3(CCCC3)N(C2=O)C)N)\N C67098530
Cc1cccc(c1C)NC(=O)NC(=O)C[NH+](CC(=O)N)C(C)C C08532907
CCC(C)(C)[NH2+]CC(=O)Nc1c(ccs1)C(=O)N C18940250
c1ccc(c(c1)N)NC(=O)C[NH+]2CCCC[C@H]2CCO C19256121
Cc1ccc(c(c1)C)[C@@H](c2ccc3c(c2)[nH]c(=O)c(=O)[nH]3)[NH3+] C20260385
Cc1ccccc1NC(=[NH2+])Nc2[nH]c3c(c(=O)n2)CCCC3 C20555674
Cc1cccc(c1)C(=O)Nc2ccccc2NC(=O)C[NH3+] C31964098
Cc1ccc(cc1NC(=O)Cc2cccs2)NC(=O)C[NH3+] C31965220
CC(C)C[C@@H](C(=O)NC)[NH2+]Cc1ccc(cc1O)O C37161333
c1ccc(c(c1)C(=O)Nc2ccc(cc2)OCC[NH3+])O C36681989
CCC(=O)Nc1ccc(c(c1)NC(=O)C2(CCCC2)[NH3+])C C37616334
CCCC[C@@H](C(=O)Nc1ccc2c(c1)CCC(=O)N2)[NH3+] C37619630
CCCC[C@H](C(=O)Nc1ccc2c(c1)CCC(=O)N2)[NH3+] C37619631
c1ccc(c(c1)CC(=O)N)NC(=O)C[NH2+]C2CCCC2 C37626761
CC(C)(C)[C@@H](c1ccccc1)NC(=O)CNC(=O)C[NH3+] C37628287
C[C@H]1CC[C@H]([C@@H](C1)NC(=O)CNC(=O)C[NH3+])C(C)C C37628686
Cc1c(cccc1NC(=O)CC[NH2+]C(C)(C)C)C(=O)N C37634428
C[C@H](c1ccc(cc1O)O)[NH2+]CCNC(=O)C(C)C C20125252
C[NH+]1CCC(CC1)(/C(=N/O)/N)NC(=O)CC2CCCCC2 C40371454
CC(C)(C)[C@@H](C(=O)Nc1ccc(c(c1)C(=O)NC)Cl)[NH3+] C40464285
CC(C)(C)Nc1c(c(ncn1)NCC[NH+]2CCCCC2)N C40680525
CC(C)C[C@@H](C(=O)NC)[NH2+]Cc1cccc(c1O)O C41117626
CC(C)C[C@H](C(=O)NC)[NH2+]Cc1cccc(c1O)O C41117628
C[C@H](c1cccc(c1)NC(=O)NC2CCC(CC2)O)[NH2+]C C41709390
C[C@H](c1cccc(c1)NC(=O)NCC(=O)NC2CC2)[NH2+]C C41716271
c1ccc(cc1)c2[nH]nc(n2)c3c[nH]c(n3)C4(CCC4)[NH3+] C42013596
C[NH+]1CCCC[C@@H]1CNc2cc3c(cc2N)NC(=O)CC3 C44563624
C[NH+]1CCC(CC1)CNC(=O)C2(CCCCC2)/C(=N/O)/N C44792916
CC[NH+]1CCC[C@@H]1CNC(=O)[C@@H](C(C)C)/C(=N/O)/N C44864559
CC[NH+]1CCC[C@H]1CNC(=O)[C@@H](C(C)C)/C(=N/O)/N C44864561
CC[NH+]1CC[C@@H](C1)CNC(=O)[C@@H](C(C)C)/C(=N/O)/N C44870410
CC[NH+]1CC[C@H](C1)CNC(=O)[C@@H](C(C)C)/C(=N/O)/N C44870417
CC(C)[C@H](/C(=N/O)/N)C(=O)NCC[NH+]1CCCCC1 C44877340
Cc1ccc(c(c1)O)[C@@H](C)[NH2+]CCCS(=O)(=O)N C45067295
Cc1ccc(c(c1)[C@@H](C)[NH2+]CCCS(=O)(=O)N)O C45068321
CCC[C@@H](c1cccs1)[NH2+][C@@H](C)C(=O)NC(=O)N C49544544
CCC[C@@H](c1cccs1)[NH2+][C@H](C)C(=O)NC(=O)N C49544547
CC(C)[C@@H](C(=O)NNC(=O)CCc1ccc(cc1)Cl)[NH3+] C49903491
CC(C)[C@H](C(=O)NNC(=O)CCc1ccc(cc1)Cl)[NH3+] C49903492
C[C@@](CCOc1c(cc(cc1Cl)[N+](=O)[O-])Cl)(C(=O)N)[NH3+] C50440742
Cc1c(cccc1NC(=O)CC[C@H]2CCCC[NH2+]2)C(=O)N C50944274
CCC[NH+]1CCC(CC1)NC(=O)c2c(ccc(n2)NN)Cl C51124628
CC[NH2+][C@@H](C)CC(=O)N1CCC[C@@H](C1)CNC(=O)N C61272598
CC[NH2+][C@H](C)CC(=O)N1CCC[C@@H](C1)CNC(=O)N C61272599
CC[NH2+][C@@H](C)CC(=O)N1CCC[C@H](C1)CNC(=O)N C61272600
CC[NH2+][C@H](C)CC(=O)N1CCC[C@H](C1)CNC(=O)N C61272601
C[NH+](CCNC(=O)C1(CCCCCC1)/C(=N/O)/N)C2CC2 C62011254
Cc1ccc(c(c1)C(=O)NC[C@H](C)C[NH+]2CCCC2)NN C62070938
CC[NH+]1CC[C@@H](C1)CNC(=O)c2cc3cc(ccc3[nH]2)N C62834264
C[C@@H](C(=O)NC(=O)N)[NH+]1CCC(CC1)c2cc3ccccc3[nH]2 C58289380
C[C@H](C(=O)NC(=O)N)[NH+]1CCC(CC1)c2cc3ccccc3[nH]2 C58289381
c1ccc(cc1)C(=O)N[C@@H]2[C@@](N=C(S2)N)(c3ccccc3)O C00523876
Cc1ccc(c(c1)[C@@H]2c3c(c4ccccc4[nH]3)C[C@@H]([NH2+]2)C(=O)[O-])O C00095987
c1cc(c(cc1/C=N/NC(=O)N)I)O C00564363
Cc1cccc(c1)NC(=O)N[C@H](C)[C@@H](c2ccc(cc2)O)O C08772450
CNC(=O)c1cccc2c1N[C@@H]([C@@H]3[C@@H]2C=CC3)c4ccc(cc4O)O C13640294
Cc1cccc(c1O)C(=O)Nc2nc3ccc(cc3s2)N C19807139
C[C@H](C(=O)NC(=O)N)Nc1ccccc1C(F)(F)F C20359070
c1cc2c(cc1N)sc(n2)NC(=O)NC3CCCCC3 C22218654
c1ccc(cc1)[C@H](CNC(=O)c2ccc(cc2O)O)O C35187957
c1cc2c(c(c1)O)CC[C@@H]2Nc3ccc4c(c3)[nH]c(=O)[nH]4 C36852211
c1cc(cc(c1)C(=O)NC2CCCCCC2)/C(=N/O)/N C36963126
c1cc(nc(c1N)OCC2CC2)NC3CCC(CC3)O C37066769
c1cc(cc(c1)F)NC(=O)Nc2nc3ccc(cc3s2)N C38076192
C[C@H](C(C)C)Nc1ccc(cc1N)S(=O)(=O)NC C35059777
c1cc(ccc1/C(=N\O)/N)NC(=O)c2ccc(s2)Br C40367406
c1ccc(c(c1)/C(=N\O)/N)NC(=O)CC2CCCCC2 C40369005
c1ccc(c(c1)CC(=O)NC2(CCCCC2)/C(=N\O)/N)Cl C40372296
CC1CCC(CC1)(/C(=N/O)/N)NC(=O)c2ccccc2 C40372582
c1cc(c(cc1Cl)C(=O)[O-])NC(=O)C2(CCCCC2)[NH3+] C40469539
CC(C)[C@@H](C(=O)Nc1c(cc(cc1Cl)Cl)C(=O)[O-])[NH3+] C40481156
CC(C)(/C(=N/O)/N)C(=O)Nc1ccc(c(c1)F)Cl C44786090
CCC[C@H](/C(=N/O)/N)C(=O)Nc1c(cc(cc1C)C)C C44862325
CC[C@@H](/C(=N/O)/N)C(=O)Nc1c(cccc1C(C)C)C C44863559
CC(C)[C@@H](/C(=N/O)/N)C(=O)Nc1ccccc1Br C44864095
CC(C)[C@@H](/C(=N/O)/N)C(=O)N[C@@H]1C[C@@H]1c2ccccc2 C44879828
CC(C)[C@H](/C(=N/O)/N)C(=O)N[C@@H]1C[C@@H]1c2ccccc2 C44879830
CC(C)[C@@H](/C(=N/O)/N)C(=O)N[C@H]1C[C@@H]1c2ccccc2 C44879833
CC(C)[C@H](/C(=N/O)/N)C(=O)N[C@H]1C[C@@H]1c2ccccc2 C44879836
CC(C)(C)C1CCN(CC1)c2c(cc(cn2)N)C(=O)N C50346938
CC[C@@H](c1cccs1)NC(=O)c2cc(ccn2)NN C51095052
CC[C@@H](c1cccs1)NC(=O)c2cccc(n2)NN C51095068
CC[C@H](c1cccs1)NC(=O)c2cccc(n2)NN C51095069
C[C@@H]1CCCC[C@@H]1NC(=O)c2cc(cnc2NN)Br C51096547
c1ccc(c(c1)C(=O)Nc2nc3c(s2)CCC3)NN C51121317
Cc1ccc(c(c1)N)S(=O)(=O)N[C@]2(CCC[C@@H](C2)C)CO C53113362
c1ccc(c(c1)CC(=O)[O-])NC(=O)C2(CCCCC2)[NH3+] C53200566
c1ccc(cc1)[C@@H](CC(=[NH2+])N)Sc2nccc(n2)[O-] C55024219
Cc1cc(c(n1C2CC2)C)c3csc(n3)N=C(N)N C29456584
C[C@H](c1ccc(cc1)C(C)C)N[C@@H](C)C(=O)NC(=O)N C48433731
c1ccc(cc1)[C@H](/C(=N\O)/N)C(=O)NCC2CCCC2 C61617109
c1cc2cc([nH]c2c(c1)N)C(=O)Nc3ccc(cn3)Br C62833659
C[C@@H](c1ccccn1)NC(=O)c2cc3cccc(c3[nH]2)N C62833719
C[C@H](c1ccccn1)NC(=O)c2cc3cccc(c3[nH]2)N C62833720
CO[C@H]1CCC[C@H]1NC(=O)c2cc3cccc(c3[nH]2)N C62833986
c1ccc(c(c1)C#N)NC(=O)c2cc3cc(ccc3[nH]2)N C62834079
c1cc2c(cc1N)sc(n2)N3CCCC[C@H]3C(=O)N C63104104
c1cc(ccc1N/C(=[NH+]/C2CCCCC2)/[S-])S(=O)(=O)N C13496800
c1ccc(c(c1)C(=O)N)NCC(=O)NC2CCCCC2 C10840980
Cc1ccsc1c2cccc(c2)N[C@@H](C)C(=O)NC(=O)N C66964623
c1ccc2c(c1)CCC[C@@]2(CNC(=O)NCc3ccc(cc3)O)O C66976703
C[C@H]1C[C@]([C@@H](C[NH+]1C)C)(C#C[C@@]2(C[C@@H]([NH+](C[C@@H]2C)C)C)O)O C04689514
CC[NH+]1CCN(CC1)[C@H](C[NH3+])c2ccc(s2)Br C19281787
c1cc[nH+]c(c1)N2CCN(CC2)[C@H](C[NH3+])c3ccc(s3)Br C21801707
C[NH+]1CCC(CC1)N(C)[C@@H](C[NH3+])c2ccc(c(c2)Br)F C22164482
CCN1CC[NH+](CC1)[C@H]2CCCCCCCCCC[C@H]2[NH3+] C23068703
c1ccc2c(c1)c(cc([nH+]2)C3CCCCC3)[C@@H]([C@@H]4CCCC[NH2+]4)O C01729644
CCCN1CC[NH+](CC1)[C@H]2C[C@H](CC[C@@H]2C[NH3+])C(C)(C)C C37157836
C1CCCCCC(CCCCC1)[NH2+]CCN2CC[NH2+]CC2 C19950310
CC1(CC(CC([NH2+]1)(C)C)N2CCC(=O)N(C2)C3CC([NH2+]C(C3)(C)C)(C)C)C C22363985
CSCC[C@@H](C(=O)N1CCC(CC1)[NH+]2CCCCC2)[NH3+] C40468806
C[C@H]1CCC[C@](C1)(C[NH2+]CC2(CCCCCC2)O)[NH+](C)C C40669166
C1CC[NH+](CC1)C2CCN(CC2)[C@@H](CC[NH3+])C(F)(F)F C40693683
C[C@H]([C@@H](c1cc(cs1)Br)N2CC[NH+](CC2)C(C)C)[NH3+] C43285931
CC[C@H]([C@@H](C(C)(C)C)[NH+]1CCN(CC1)c2nccs2)[NH3+] C43291815
CC[NH+]1CCC[C@@](C1)(C[NH+]2CCC(=CC2)c3c[nH]c4c3cccn4)O C46087870
CC(C)N1CCC(CC1)(C[NH3+])[NH+]2CCN(CC2)C(C)(C)C C48927198
CC(C)(C)[NH+]1CCN(CC1)[C@@H](C[NH3+])c2cc(cs2)Br C48927224
c1cc(c(cc1[C@@H](C[NH3+])N2CC[NH+](CC2)CC3CC3)Br)F C48991983
CC[C@@H]1CCC[NH+]1[C@@H](C[NH3+])c2cc(c(o2)Br)Br C50361985
CCC1CC[NH+](CC1)[C@@H](C[NH3+])c2cc(c(o2)Br)Br C50362094
C[C@@H](c1cccs1)[NH+](C)[C@@H](C[NH3+])c2cc(c(o2)Br)Br C50362248
CC[C@H]1CC[C@H]([C@@H](C1)N2CC[NH+](CC2)C3CCCC3)C[NH3+] C52060571
C1CC[C@@H]([C@@H](CC1)[NH3+])CN2CCC(CC2)[NH+]3CCCCC3 C53870297
CC[NH2+][C@H]1CC[C@@H](C[C@@H]1C[NH+]2CCC[C@@H](C2)O)C(C)(C)C C53877544
CCC[C@@H]1CC[C@H]([C@@H](C1)CN2CC[NH+](CC2)C(C)(C)C)[NH3+] C53878020
CC[NH+]1CCC(CC1)N(C)c2nc3c(s2)[C@@H](CCC3)[NH3+] C54897683
C[C@@H]([C@@H](c1cc(cs1)Br)N2CC[NH+](CC2)CC(C)C)[NH3+] C55077128
C[C@@H]([C@H](c1ccc(s1)Br)N2CC[NH+](CC2)CC(C)C)[NH3+] C55077355
CCC[NH+]1CCN(CC1)[C@H](c2cc(cs2)Br)[C@H](C)[NH3+] C44418612
C[C@@H]([C@@H](c1cc(cs1)Br)N2CCC[NH+](CC2)C)[NH3+] C43284979
C[C@@H]1CCC[C@](C1)(C[NH3+])N(C)CC(=O)N2CC[NH+](CC2)C C50089012
CC(C)(C)[C@H]1CC[C@H]([C@@H](C1)CN2CCC[C@@H]2C[NH+](C)C)[NH3+] C61653611
C1CC[C@@H]([C@@H](CC1)[NH+]2CCN(CC2)CC(F)(F)F)C[NH3+] C61940906
CC[C@H]1CC[C@@H]([C@@H](C1)[NH+]2CCN(CC2)CC(F)(F)F)C[NH3+] C61940916
Cc1ccc2c(c1C)OC[C@H]([C@H]2[NH3+])C[NH+]3[C@@H](CCC[C@@H]3C)C C62185873
C[C@@H]([C@H](c1ccc(s1)Br)N2CCn3cc[nH+]c3C2)[NH3+] C62246398
C[NH+]1CCC[C@H](C1)N(C)[C@@H](C[NH3+])c2cc(c(c(c2)F)F)F C62711693
C[C@@]1(CCC[NH2+]C1)C(=O)NC[C@H]2CC[NH+](C2)CC(F)(F)F C62855946
C[C@@]1(CCC[NH2+]C1)C(=O)NC[C@H](c2cccs2)[NH+](C)C C62859200
C[C@@]1(CC[NH2+]C1)C(=O)NC[C@H]2CC[NH+](C2)CC(F)(F)F C62893811
c1c(cc(cc1Cl)Cl)[C@@H](C[NH3+])N2CCC[NH+]3CCC[C@@H]3C2 C62940234
CC(C)(C)[C@H]1CC[C@@H]([C@@H](C1)N2CCC[NH+]3CCC[C@@H]3C2)[NH3+] C62940443
CCC(C)(C)[C@@H]1CC[C@H]([C@@H](C1)N2CC[C@@H](C2)[NH+](C)C)C[NH3+] C62964397
c1ccc(c(c1)C[NH3+])S(=O)(=O)N2CC[C@H](C2)[NH+]3CCCC3 C62968017
Cc1ccc(s1)[C@@H]([C@H](C)[NH3+])N2CC[C@@H](C2)[NH+]3CCCC3 C62977445
C[C@@H]([C@@H](c1cccs1)N2CC[C@@H](C2)[NH+]3CCCCC3)[NH3+] C62977759
c1c(cc(cc1Cl)Cl)[C@H](C[NH3+])N2CC[C@@H](C2)[NH+]3CCCC3 C62978394
C[C@@H]1[C@H](CCC[C@@H]1[NH3+])C(=O)N2CC[C@@H](C2)[NH+]3CCCCC3 C62985546
CCC(C)(C)NC(=O)[C@H](C)[NH+]1CCC(CC1)[C@@H]2CCC[NH2+]2 C63200823
c1cc2=[NH+][C@H]3[C@@H](CCCC3=c2cc1Br)[NH2+]CCO C63236323
CC(C)(C)NC(=O)NC(=O)C[NH+]1CCN(CC1)c2ccc(cc2)O C02624345
C[C@@H]1CCc2c(sc(c2C(=O)N)NC(=O)C[NH+]3CCOCC3)C1 C06727010
C[C@@H](C(=O)NC(=O)NC(C)(C)C)[NH+]1CCN(CC1)c2ccccc2O C08309256
C[C@@H](C(=O)NC(=O)NC1CCCC1)[NH+]2CCN(CC2)c3ccccc3O C08309259
C[C@H](C(=O)NC(=O)NC1CCCC1)[NH+]2CCN(CC2)c3ccccc3O C08309260
c1ccc(c(c1)N2C(=O)[C@H](C(=NC2=O)O)/C=N/[C@H]3CCCC[C@H]3[NH3+])Cl C08575400
C/C(=N\[C@H]1CCCC[C@@H]1[NH3+])/C2C(=NC(=O)N(C2=O)C3CCCCC3)O C09359166
C/C(=N\[C@@H]1CCCC[C@H]1[NH3+])/C2C(=NC(=O)N(C2=O)C3CCCCC3)O C09359172
C[C@H](C(=O)Nc1ccc2c(c1)[nH]c(=O)[nH]2)[NH+]3CCC[C@@H]3c4cccn4C C09908995
c1ccc(c(c1)NC(=O)C[C@H]2C(=O)N[C@H]3CCCC[C@@H]3[NH2+]2)[N+](=O)[O-] C14165432
Cc1ccc(cc1NC(=O)C[C@H]2C(=O)N[C@H]3CCCC[C@H]3[NH2+]2)[N+](=O)[O-] C14607364
Cc1ccc(cc1NC(=O)C[C@@H]2C(=O)N[C@H]3CCCC[C@H]3[NH2+]2)[N+](=O)[O-] C14607365
c1ccc(c(c1)C(F)(F)F)NC(=O)N2CCC(CC2)n3cc(nn3)C[NH3+] C23478387
C[C@@H](C(=O)NC(=O)NC1CCCC1)[NH+]2CCN(CC2)c3ccc(cc3)O C26465102
C[C@@H]1CC(=O)Nc2ccccc2N1C(=O)C[NH+]3CCC(CC3)C(=O)N C32751302
c1cc(oc1C[NH3+])c2cs/c(=N\S(=O)(=O)N3CCCC3)/[nH]2 C36283719
c1cc(c(cc1Cl)[N+](=O)[O-])S(=O)(=O)N[C@@H]2CCCC[C@H]2[NH3+] C38050087
c1cc(c(cc1Cl)[N+](=O)[O-])S(=O)(=O)N[C@H]2CCCC[C@H]2[NH3+] C38050088
c1cc(c(cc1[N+](=O)[O-])S(=O)(=O)N[C@@H]2CCCC[C@@H]2[NH3+])Cl C38050105
c1cc(c(cc1[N+](=O)[O-])S(=O)(=O)N[C@@H]2CCCC[C@H]2[NH3+])Cl C38050107
c1cc(c(cc1[N+](=O)[O-])Cl)S(=O)(=O)N[C@H]2CCCC[C@@H]2[NH3+] C38050110
c1ccc2c(c1)cc([nH]2)CNC(=O)[C@@H]3CN(CC34CC[NH2+]CC4)C(=O)C5CCC5 C39671454
CC/[NH+]=c\1/c2ccccc2oc(c1NC(=O)NCc3ccco3)O C45896288
c1c(c(cc(c1Cl)Cl)Cl)NC(=O)Cn2cc(nn2)C[NH3+] C50224378
CC[NH+]1CCC[C@@H](C1)NC(=O)NNC(=O)c2cn(c3c2cccc3)C C52594697
CCC(=O)N1C[C@H](C2(C1)CC[NH2+]CC2)C(=O)N[C@@H](C)c3[nH]c4cc(ccc4n3)C C44737213
CCC(=O)N1C[C@@H](C2(C1)CC[NH2+]CC2)C(=O)N[C@H](C)c3[nH]c4cc(ccc4n3)C C44737214
c1ccc2c(c1)nc3n2[C@H](NC(=[NH2+])N3)c4cc(ccc4Cl)[N+](=O)[O-] C18053528
C[C@@]12C[C@@H](CC(C1)(C)C)N(C2)c3c(c(ncn3)NN4CC[NH+](CC4)C)N C40734785
C[C@@H](c1ccc(cc1)N2CC[NH+](CC2)C)NC(=O)N[C@H]3CCCCNC3=O C56899409
C[C@H](c1ccc(cc1)N2CC[NH+](CC2)C)NC(=O)N[C@H]3CCCCNC3=O C56899410
C[C@@H](c1ccc(cc1)N2CC[NH+](CC2)C)NC(=O)Nc3c[nH]nc3 C56899771
c1ccc2c(c1)nc3n2[C@@H](NC(=[NH2+])N3)c4ccc(c(c4)[N+](=O)[O-])Cl C07125872
C[C@H]1CCC[C@](C1)(CNC(=O)C2CCN(CC2)C(=O)N)[NH+](C)C C60411113
CC(C)N1c2ccccc2[C@H](C1=O)NC(=O)C(=O)NC3CC([NH2+]C(C3)(C)C)(C)C C40267489
c1ccc2=[NH+]CC(=c2c1)C[C@H]3N[C@@H](ON3)C(=O)NC4CCCCC4 C63295578
CC1(CC(CC([NH2+]1)(C)C)NC(=O)[C@@H]2NC(=NO2)C3=C[C@H]4C(=CC=N4)C=C3)C C39959208
Cc1ccc2[nH+]c(cn2c1)CNC(=O)NC3CCC(CC3)C(=O)NC C63329397
COc1ccc2=C[C@H]([NH+]=c2c1)C(=O)N/N=C/c3ccc(cc3O)O C63458497
C[C@H]1CCC2=C3C(=NC(=NC3=O)[C@H](C)S[C@@H]4N[NH+]=C(N4C5CC5)N)S[C@@H]2C1 C64064890
C[C@@H]1C2=C([C@H](O[C@@H]2C)NC(=O)C[NH+]3CCC[C@@H]4[C@@H]3CCCC4)C(=O)NN1 C64156376
C[C@@H](c1ccccc1)N2[C@H](N=C([C@@H](C2=O)[C@@H]3[C@@H]4C(=c5ccccc5=[NH+]4)CCN3)O)O C64197304
c1ccc(cc1)N2C=C(NN2)C(=O)N3CCC(CC3)NC(=O)[C@@H]4C=c5ccccc5=[NH+]4 C64402177
C[NH+]1CCN(CC1)c2ccccc2NC(=O)NNC(=O)c3ccccc3 C65771180
Cc1cc(nc(n1)NNC(=O)Nc2ccccc2N3CC[NH+](CC3)C)C C65772341
CC1(CC(CC([NH2+]1)(C)C)NC(=O)Nc2cccnc2n3cncn3)C C66670138
C[C@H]1C[C@@H](C[NH+](C1)C(C)(C)CNC(=O)C2CCC3(CC2)C(=O)NC(=O)N3)C C67269275
C1CCCC(CC1)[NH+]2CC[C@H](C2)NC(=O)C3CCC4(CC3)C(=O)NC(=O)N4 C67305318
c1cc(c(nc1)n2cccn2)NC(=O)Nc3c(c4c(s3)C[NH2+]CC4)C#N C67475441
c1ccnc(c1)c2nnc(s2)NC(=O)Nc3c(c4c(s3)C[NH2+]CC4)C#N C67475445
CC(C)NC(=O)C[C@@H]1c2c(sc(n2)Nc3cccnc3)C[C@H]4[C@]1(CC[C@H]([C@@]4(C)CO)O)C C03841648
Cc1cc(cc(c1/C=N/NC(=O)CNC(=O)C(c2ccccc2)c3ccccc3)O)O C03087002
c1ccc(c(c1)C(=O)N/C(=C/c2cccs2)/C(=O)N/N=C/c3ccc(cc3O)O)Cl C08386088
C[C@H]1CCC[C@@H]([C@@H]1C)NC(=S)NNC(=O)CNC(=O)c2ccccc2Cl C08418737
Cc1ccc(cc1C)C(=O)NCC(=O)NNC(=S)N[C@H]2CCC[C@H]([C@@H]2C)C C08418852
c1ccc(c(c1)Nc2nnc(s2)SCC(=O)Nc3c(c4c(s3)CCC4)C(=O)N)F C02618291
Cc1ccccc1C(=O)NC(=S)NNC(=O)c2ccc(cc2)NC(=O)C3CCCCC3 C12500864
c1cc(ccc1C(=O)NNC(=S)NC(=O)c2ccc(cc2Cl)Cl)NC(=O)C3CC3 C12501493
c1ccc(c(c1)C(=O)NC(=S)NNC(=O)c2ccc(cc2)NC(=O)C3CCCCC3)Cl C12501728
Cc1ccc(cc1)S(=O)(=O)Nc2ccccc2C(=O)Nc3c(c(c(s3)C)C)C(=O)N C09714690
C[C@@H]1C[C@@H](n2c(c(cn2)C(=O)NNC(=S)Nc3cccc4c3cccc4)N1)C(F)(F)F C02792167
C[C@H](c1ccc(cc1Cl)Cl)NC(=O)C[C@H](c2cccc(c2)Br)NC(=O)N C25396160
CCOc1cc(ccc1O)[C@H]2[C@H]([C@@](NC(=O)N2)(c3ccc(cc3)Cl)O)C(=O)C(F)(F)F C27754109
CCOc1cc(ccc1O)[C@@H]2[C@H]([C@@](NC(=O)N2)(c3ccc(cc3)Cl)O)C(=O)C(F)(F)F C27754117
Cc1cccc(c1)NC(=O)[C@@H](C)Nc2ccc(cc2)NC(=O)NC[C@@H]3CCCO3 C29718056
C[C@H](C(=O)Nc1ccccc1F)Nc2ccc(cc2)NC(=O)NCc3ccco3 C29719683
Cc1ccc2c(c1)c(c([nH]2)C)CC(=O)NCCCc3c(c(n(n3)c4ccc(cc4)F)N)C#N C31118238
c1ccc(cc1)NC(=O)c2ccccc2OCC(=O)Nc3c(c4c(s3)CCCC4)C(=O)N C31678702
c1ccc(cc1)N2[C@H](CC(=N2)C(=O)NC[C@H](c3cccs3)c4c[nH]c5c4cccc5)C(=O)N C32779806
CC(C)(C)NC(=O)[C@@H](c1c(cc(cc1O)O)O)N(C2CCCCC2)C(=O)c3ccc(cc3)F C36492368
CC(C)(C)NC(=O)[C@H](c1c(cc(cc1O)O)O)N(C2CCCCC2)C(=O)Cc3ccccc3 C36492845
CC(C)(C)CC(C)(C)NC(=O)[C@H](c1c(cc(cc1O)O)O)N(C)C(=O)C#Cc2ccccc2 C36530399
CC(C)(C)CC(C)(C)NC(=O)[C@@H](c1ccc(cc1)O)N(C)C(=O)c2cccc(c2O)O C36531248
C[C@@H](CC(=O)N(C)[C@@H](c1c(cc(cc1O)O)O)C(=O)NC2CCCCC2)c3ccccc3 C36533837
CCC(=O)N(c1ccccc1Cl)[C@H](c2c(cc(cc2O)O)O)C(=O)NC3CCCCC3 C36550405
CC(C)(C)N([C@@H](c1cccc(c1)O)C(=O)NC2CCCCC2)C(=O)c3c(cccc3O)O C36586599
CC(C)(C)N([C@H](c1ccccc1O)C(=O)NC2CCCCC2)C(=O)c3c(cccc3O)O C36586674
CC(C)(C)N([C@H](c1c(cc(cc1O)O)O)C(=O)NC2CCCCC2)C(=O)c3ccccc3 C36588833
CCCC(=O)N([C@@H](c1c(cc(cc1O)O)O)C(=O)NC2CCCCC2)C(C)(C)C C36589430
CC(C)(C)N([C@H](c1c(cc(cc1O)O)O)C(=O)NC2CCCCC2)C(=O)Cc3ccccc3 C36593858
C[C@H](c1ccc(cc1)S(=O)(=O)N)NC(=O)CNC(=O)c2c(c3ccccc3s2)Cl C13037792
c1ccc(cc1)C2=C[C@H](N=N2)[C@@H]3NN[C@@H](N3N)SCC(=O)c4ccccc4Br C38556196
c1ccc2c(c1)cc([nH]2)CNC(=O)CC[C@@H]3NN[C@@H](O3)C4(CCC4)c5ccc(cc5)Cl C39405203
c1cc(c(cc1Br)C(=O)OCC(=O)Nc2c(c3c(s2)CCCC3)C(=O)N)O C39587530
Cc1c(sc(c1C(=O)N)NC(=O)CN(Cc2cccs2)C(=O)Nc3ccccc3)C C40010064
C[C@H](C(=O)Nc1cccc(c1)S(=O)(=O)N)Sc2[nH]c3cc(ccc3n2)C(F)(F)F C40134547
CCN(c1cccc(c1)C)c2c(c(ncn2)NNC(=O)c3ccccc3Br)N C40661875
C[C@]12C[C@H](CC(C1)(C)C)N(C2)c3c(c(ncn3)NNC(=O)c4ccc(cc4)Br)N C40735090
C[C@@]1(CC(=O)[C@@H]([C@@H]([C@@H]1C(=O)Nc2ccccc2)c3cccc(c3)O)C(=O)Nc4ccccc4)O C41006677
Cc1c(cc(n1[C@@H](Cc2ccc(cc2)O)C(=O)NC3CCCCC3)c4ccccc4)C(=O)N C43225867
C1CCC(CC1)C(=O)N2CCC(CC2)NC(=O)NNC(=S)NC3CCCC3 C45740660
c1ccc(c(c1)NC(=O)NCCNC(=O)c2ccc(cc2)O)SC3CCCC3 C46851395
c1ccc(cc1)NC(=[NH2+])/N=C/2\NC(N=C(O2)c3cccnc3)(C(F)(F)F)C(F)(F)F C20069545
Cc1cc(ccc1F)S(=O)(=O)Nc2ccc(cc2)C(=O)Nc3ccc(c(c3)C(=O)N)F C33062809
C[C@H](C(=O)Nc1c(c2c(s1)CCC2)C(=O)N)OC(=O)c3ccc(cc3O)Cl C07774650
c1ccc(c(c1)C(=O)Nc2ccc(cc2Cl)F)NCC(=O)NC(=O)NCC(F)(F)F C59801359
c1cc(cc(c1)F)Nc2c(cccn2)C(=O)NNC(=O)NCCc3cccs3 C65198846
Cc1ccccc1[C@H](CC(=O)Nc2cc(nn2C(C)(C)C)C(C)(C)C)NC(=O)N C66664646
CCCN(Cc1ccccc1O)C(=O)N[C@@H](C)c2cccc(c2)S(=O)(=O)N C66698092
CCCN(Cc1ccccc1O)C(=O)N[C@H](C)c2cccc(c2)S(=O)(=O)N C66698093
c1cc(c(cc1NS(=O)(=O)c2ccc3c(c2)oc(=O)[nH]3)O)C(=O)[O-] C02360199
c1cc2c3c(c1)C(=O)N(C(=O)c3cc(c2N)S(=O)(=O)[O-])CCCO C05002631
Cc1c(c(n[nH]1)O)C(c2cc(c(cc2[O-])[O-])[N+](=O)[O-])c3c([nH]nc3O)C C09435120
c1cc2c(cc1Br)/C(=C/3\C(=O)N(C(=S)S3)[C@@H](CC(=O)N)C(=O)[O-])/C(=O)N2 C12275020
c1cc(c(cc1S(=O)(=O)N2C[C@H](C[C@@H]2C(=O)N)O)C(=O)[O-])Br C13251479
C1COCCN1CCN2[C@@H]3[C@@H](C[C@H]([C@@H]([C@@H]3NC2=S)O)O)C(=O)[O-] C20504143
CCS(=O)(=O)c1ccc(c(c1)NC=C2C(=O)NC(=S)NC2=O)[O-] C06907947
Cc1ccc(c(c1)S(=O)(=O)NN/C=C\2/C(=O)NC(=S)N=C2[O-])C C28975808
c1ccc2c(c1)c(nc(n2)C(F)(F)F)NN/C=C/3\C(=O)NC(=S)N=C3[O-] C29009281
Cc1c(c(n2c(n1)c(cn2)C#N)[O-])CC(=O)NNC(=O)c3ccccc3O C32933181
C[C@H]([C@]1([C@@H]2[C@@H]([C@@H]([NH2+]1)c3ccc(c4c3cccc4)OC)C(=NC2=O)[O-])C(=O)[O-])O C33529356
c1ccc2c(c1)/C(=C/3\C(=O)N(C(=S)S3)[C@@H](CC(=O)N)C(=O)[O-])/C(=O)N2 C34132965
c1ccc2c(c1)/C(=C/3\C(=O)N(C(=S)S3)[C@H](CC(=O)N)C(=O)[O-])/C(=O)N2 C34132969
CC(C)Cn1c2ccccc2c(=O)c(c1O)N/C(=C/3\C(=c4ccccc4=NC3=O)[O-])/O C05977041
c1ccc2c(c1)c(c[nH]2)C[C@@]3([C@H]4[C@@H]([C@@H](N3)c5ccc(cc5)C#N)C(=O)NC4=O)C(=O)[O-] C35385347
C[C@@]12CC[C@H]([C@@]([C@H]1Cc3c([nH]/c(=N/S(=O)(=O)C)/s3)[C@H]2CC(=O)[O-])(C)CO)O C35939855
c1cc(c(cc1S(=O)(=O)CC(=O)NC(=O)N)C(=O)[O-])Br C37310166
c1ccc(cc1)N/N=C/2\C(=Cc3cc(c(cc3C2=O)N)S(=O)(=O)[O-])S(=O)(=O)[O-] C17302788
c1ccc(c(c1)C(=O)NN/C=C\2/C(=NC(=O)N(C2=O)C3CCCCC3)[O-])O C01823038
COC1=C/C(=C/NNC(=O)c2c[nH]nc2[O-])/C=C(C1=O)Br C05728253
c1cc(c(cc1N)N)N/N=C\2/C=C(C=C(C2=O)C(=O)[O-])S(=O)(=O)[O-] C38648213
c1ccc(cc1)CC[C@H]2C3=C(CCN(C3)[C@@H]4c5c(nc[n-]5)NC(=N4)N)N=N2 C39557694
Cc1cc(c(n1[C@@H]2C(=C([C@@H](O2)C)C)C#N)C)[C@H](c3c([nH][nH]c3=O)C)c4c(n[nH]c4[O-])C C39715294
c1cc2c(cc1F)/C(=C/3\C(=O)N(C(=S)S3)[C@H](CC(=O)N)C(=O)[O-])/C(=O)N2 C39862028
c1c(cnc(c1S(=O)(=O)[N-]c2nncs2)NN)Br C41069844
c1cnc(cn1)[N-]S(=O)(=O)c2cc(cnc2NN)Br C41070135
c1ccc2c(c1)cc(o2)[C@H]3[C@H]4[C@@H](C(=O)NC4=O)[C@@](N3)(Cc5c[nH]c6c5cccc6)C(=O)[O-] C33680852
C[C@H](c1[n-]nnn1)NS(=O)(=O)c2ccc(cc2Br)N C44887259
C[C@H](c1[n-]nnn1)NS(=O)(=O)c2cc(ccc2N)Br C44887359
c1ccc(cc1)NS(=O)(=O)c2ccc3c(c2)c4c(c[nH]c4c(=O)[nH]3)C(=O)[O-] C45821313
Cc1ccc(c(c1)S(=O)(=O)NCCNC(=O)c2ccc3c(c2)nc(=S)[nH]c3[O-])C C46813432
Cc1cccc(c1)NC(=O)NC/C(=C(\C#N)/C(=O)NCCCOC(C)C)/[O-] C49222345
c1ccc(c(c1)[C@H]2c3c([nH]c(=O)[nH]c3=O)NC4=C2C(=O)c5c4cccc5)OCC(=O)[O-] C18201114
Cc1c(scn1)C(=O)NCC(=O)Nc2cccc3c2c(n[nH]c3=O)[O-] C51384030
c1ccc(cc1)n2cc(c(n2)C(=O)NNC(=O)c3ccc4c(c3)nc[nH]4)[O-] C10159117
CC(=O)Nc1c(=O)[nH]c(nc1[O-])SCC(=O)Nc2ccccc2C(F)(F)F C59432473
CS(=O)(=O)[N-]c1ccc(c(c1)C(=O)NNC(=O)Cc2ccc(cc2)Cl)O C55140391
C[C@@H](c1[n-]nnn1)NS(=O)(=O)c2cc(cc(c2Br)N)Cl C61882467
c1ccc(cc1)[C@H]2NN[C@H](N2c3ccccc3)SC/C(=N/c4[nH]ncn4)/[O-] C38588544
c1cc(sc1)S(=O)(=O)[N-]c2ccc(cc2)CC(=O)NNC(=O)NC3CC3 C64427736
Cc1cc(c(cc1C(=O)[O-])S(=O)(=O)NNC(=O)NCCC(C)C)C C64939009
Cc1cc(ccc1N[C@H]2CC(=O)N(C2=O)c3ccc(c(c3)O)C(=O)[O-])O C16902000
CC(C)CNC(=O)NNC(=O)c1ccc2c(c1)nc(=S)n(c2[O-])C C65179880
c1ccc(cc1)N2C(=O)/C(=C\Nc3ccc(c(c3)C(=O)[O-])O)/C(=O)NC2=O C19804778
c1cc(cc(c1)F)C(=O)NCC(=O)Nc2cccc3c2c(n[nH]c3=O)[O-] C65741840
CCS(=O)(=O)[N-]c1ccccc1C(=O)NNC(=O)NCCc2cccs2 C65898153
Cc1ccc(c(c1)C(=O)NCC(=O)Nc2cccc3c2c(n[nH]c3=O)[O-])F C66078265
C[C@@H](CC(=O)NCC(=O)Nc1cccc2c1c(n[nH]c2=O)[O-])C(C)(C)C C66622109
Cn1c(n[nH]c1=S)CCNC(=O)c2ccc3c(c2)nc(=S)[nH]c3[O-] C67118997
c1cc(cc(c1)N2C(=O)[C@@H]3[C@H]([NH2+][C@@H]([C@@H]3C2=O)C(=O)[O-])c4cc(ccc4O)Br)C(=O)[O-] C67240290
CC(C)(C)NC(=O)N1CCC(CC1)C(=O)N C00471031
c1ccc2c(c1)c(c(o2)C(=O)N)NC(=O)C3CC3 C04135019
c1cc(c(cc1C[NH3+])Cn2c(=O)ccc(n2)[O-])F C19405482
CN(c1ccc(cn1)/C(=N/O)/N)C2CCCCC2 C19433267
CC1=NN[C@@](NC1=O)(NC2CCCC2)SC C19793767
Cc1cccnc1NC(=O)C2=CNSN2 C19793799
CC(C)[C@@H]1C(=O)N(c2ccc(cc2O1)N)CCO C20276194
C[C@@H]1CN(CCO1)c2cc3c(cc2N)CC(=O)N3 C35061023
c1c(c(cc2c1OCC(=O)N2)OCC3CC3)N C35453479
c1cc2c(cc1[C@@H](c3ccncc3)[NH3+])oc(n2)[O-] C36892106
c1cc(cnc1)[C@H](c2ccc3c(c2)oc(n3)[O-])[NH3+] C36892109
c1cn(nc1N)CC(=O)NC2CCCCC2 C37418600
c1c(c([nH]n1)N)C(=O)N2CC[C@H]3CCCC[C@H]3C2 C37506305
Cc1c(c([nH]c1c2csc(n2)N)C)C(=O)OC C01006932
C[C@@H]1CCCN1c2cc3c(cc2N)OCC(=O)N3 C37910167
c1ccc(c(c1)NC(=O)NCc2c[nH]nc2)F C37998800
c1cc(cnc1)[C@@H](c2ccc3c(c2)[nH]c(=O)[nH]3)O C40247857
Cc1c(cc(s1)C(=O)Nc2cnn(c2)C)N C40303822
Cc1ccc(o1)[C@H](C)NC(=O)c2cc(cn2C)N C40345957
c1ccc(c(c1)C(=O)[O-])NC(=O)[C@@H]2CCC[NH2+]2 C40472783
c1cc(c(cc1N)C#N)O[C@H]2CCCCNC2=O C40887471
c1ccc(c(c1)C(=O)N/N=C/c2ccncc2)N C41213140
c1cc(c(cc1/C=C(\C#N)/C(=O)NC2CC2)O)O C41689139
c1ccc2c(c1)C[C@H]([C@@H]2NC(=O)c3cc[nH]n3)O C42190286
c1ccc2c(c1)C[C@H]([C@H]2NC(=O)c3cc[nH]n3)O C42190290
Cc1c(c([nH]n1)N)C(=O)N(C)CC2CCCCC2 C42491509
Cc1ccccc1[C@H](C)NC(=O)NNC(=O)C C42805668
C[C@@H]1C[C@H]1CNC(=O)N[C@@H]2CCCCNC2=O C45668487
c1cc(ccc1NNC(=O)c2ccc(=O)[nH]c2)F C45971758
C[C@H](c1ccco1)NC(=O)NC2CCC(CC2)O C47622795
CC(=C1C(=O)NC(=S)NC1=O)NC2CCCC2 C48403647
Cc1cc([nH]n1)NC(=O)c2cc(c[nH]2)Cl C48602509
C[C@@H](C(=O)N1CCC[C@@H]1C2CCCC2)NC(=O)N C48942009
C[C@@H](C(=O)N1CCC[C@H]1C2CCCC2)NC(=O)N C48942012
Cc1c(c(n[nH]1)C(=O)N2[C@@H](CCC[C@@H]2C)C)N C50305371
C[C@H]1CCCN([C@@H]1C)C(=O)C(C)(C)/C(=N/O)/N C50568135
C[C@@H]1CCN([C@H](C1)C)C(=O)c2cc(ccn2)NN C51752267
CC(=O)c1cc([nH]c1)C(=O)N[C@@H]2CCCC[C@H]2O C51990867
C=C(c1cc2ccc(cc2oc1=O)O)NO C03199797
CNC(=O)NNC(=O)c1csc2c1CCCC2 C56375089
CC(C)[C@H](c1ccc2c(c1)NC(=O)CC(=O)N2)O C42352113
Cc1cc2c(c(c1)F)NC(=O)[C@@H]2NCC(=O)NC C42115717
Cc1c(c([nH]n1)N)C(=O)N(C)[C@H]2CCCC[C@H]2C C44415352
c1cc(ccc1[C@H]2[C@@H](C(=O)NC(=S)N2)C#N)O C59370790
CNc1c(cccn1)C(=O)N[C@H]2CCCC[C@@H]2O C52016130
c1cc(c(cc1F)C(=O)Nc2ccon2)N C61684241
c1ccnc(c1)Sc2ccnc(c2)/C(=N\O)/N C61814347
C1CCC(CC1)(C(=O)N2CC[C@H](C2)C(=O)[O-])[NH3+] C62135700
CO[C@H]1CCC[C@@H]1Nc2c(c(ncn2)Cl)N C62364249
c1cc2c(cc1c3csc(n3)N)N=C(CO2)O C02548749
CC1=C([C@H](NC(=O)N1)c2ccc(cc2)O)C(=O)C C05232012
Cc1c(ccc2c1oc(=O)cc2CC(=O)N)O C00082392
c1ccc(cc1)NC2C(=O)NC(=S)NC2=O C01690466
Cc1csc(n1)S[C@H](C)C(=O)NC(=O)N C05101495
CC1([C@@]([C@@]([C@@]([C@](O1)(C)OC)(C)O)(C)O)(C)O)C C09970431
c1cc(c(cc1C[NH3+])F)Cn2c(=O)ccc(n2)[O-] C19389081
CC1CCN(CC1)c2ccc(cn2)/C(=N/O)/N C19489057
c1c(n(c(=O)[nH]c1=O)CC[C@@H]2CCC=CC2)N C20153964
CNC(=O)CNC(=O)c1cc2ccccc2[nH]1 C25601130
CC(C)CNC(=O)N1CCC(CC1)C(=O)N C26518807
c1cc(c(cc1NC(=O)[C@@H]2CCC[NH2+]2)C(=O)[O-])F C35251946
c1cnc(cc1NC2CCOCC2)C(=O)N C36319991
CNC(=O)CNC(=O)c1ccc2c(c1)CCCN2 C37224951
Cc1c(c(n[nH]1)C)NC(=O)c2cccc(c2)O C37408865
c1cc([nH]c1)C(=O)Nc2ncc(s2)C#CCO C37548132
C[C@@H](/C(=N/O)/N)N1C[C@H](CC1=O)c2ccccc2 C38803832
c1ccc(c(c1)[C@H]2[NH+]=C3C=CC(=[NH2+])C=C3[N-]2)C(=O)[O-] C39697488
CCC[C@H](c1ccc2c(c1)NC(=O)CC(=O)N2)O C40246839
Cn1cc(cn1)NC(=O)c2cc(c(cc2F)F)N C40303821
Cn1cc(ccc1=O)NC(=O)c2c(ccs2)N C40306378
c1ccc(c(c1)NC(=O)C2CC2)S(=O)(=O)N C40380897
C1CCC(C1)(C(=O)N2CCC[C@H](C2)C(=O)[O-])[NH3+] C40472057
c1cc(c(c(c1)F)C(=O)[O-])NC(=O)[C@H]2CCC[NH2+]2 C40473740
c1c(nc([nH]c1=O)SC[C@H]2CCOC2)N C42298117
c1cc(c(cc1C#N)N)O[C@@H]2CCCCNC2=O C42410748
C[C@H]1CCC[C@H]([C@@H]1C)NC(=O)NNC(=O)C C43042234
c1ccc2c(c1)c(n3c(n2)c(cn3)CC[NH3+])[O-] C44398083
CC[C@H]1CCCCN1C(=O)[C@H](C)/C(=N/O)/N C44866416
Cc1ccc(s1)C(=O)N(C)[C@@H](C)/C(=N/O)/N C45144914
C1CCNC(=O)[C@@H](C1)NC(=O)NCC(F)(F)F C45666000
CC(C)(C)C(=O)N1CCC[C@@H](C1)CNC(=O)N C47400578
C[C@@H]1CCC[C@H](C1)NC(=O)NCC(=O)NC C48021340
CNC(=O)NNC(=O)C(c1ccccc1)(F)F C48949938
Cc1cc(c(cc1C(=O)NC)S(=O)(=O)N)C C49475017
c1ccc2c(c1)cnn2c3ccc(cc3)/C(=N\O)/N C50526063
CNc1cc(ccn1)C(=O)N[C@H]2CCCC[C@H]2O C52016293
c1cn(nc1C2CC2)c3cc4c(cc3N)CC(=O)N4 C52855666
c1cc(ccc1/C(=N\O)/N)n2ccc(n2)C3CC3 C52884302
Cc1c(c(n(n1)C/C(=N/O)/N)C)Br C12357384
COC(=O)[C@@H]1C[C@H](c2cc(cc(c2O1)N)F)O C57347263
Cc1cc2c(cc1[C@H]([C@H]3CCCO3)O)[nH]c(=O)[nH]2 C58117251
COC[C@H](c1cc2c(cc1Cl)[nH]c(=O)[nH]2)O C58118125
CNC(=S)N/N=C\1/c2cc(ccc2NC1=O)F C20823351
Cc1cc2c(cc1C)n(cn2)C[C@@H](C)C(=O)NN C58854068
CNc1c(cccn1)C(=O)N[C@@H]2CCCC[C@@H]2O C52016127
c1cc(c(cc1C(=O)N)F)[NH+]2CC[C@@H](C2)C(=O)[O-] C62132899
c1csc(c1C(=O)N)NC(=O)c2cscn2 C62660066
CC(C)n1c(nnc1S[C@@H]2CCC[C@@H]2O)N C62801346
CC(C)n1c(nnc1S[C@@H]2CCC[C@H]2O)N C62801348
c1cc2c(cc1F)cc([nH]2)C(=O)Nc3cc[nH]n3 C66456968
C1CCC(CCCCC(C1)[NH3+])O C05124755
CC1(C[C@@H](C(N1O)(C)C)[NH3+])C C02507942
C[C@@H]1CC[C@H]([C@@H](C1)O)C(C)(C)[NH3+] C04272304
C1[C@@H]2CC3(C[C@H]1CC(C2)(C3)O)CC[NH3+] C16032884
C(=[NH2+])(C(C(F)(F)F)(F)F)N C08698376
C1C[C@H]([C@H]2CCC[NH2+][C@@H]2C1)C(=O)N C19260043
CC(C)(C)[C@@H]1CCCC[C@@H]1[NH2+]N C19403885
C1CCC(CC1)(C(=O)N2CCC(CC2)O)[NH3+] C19435086
C[C@H]1CCC[C@H]([C@@H]1C)NC(=O)C[NH3+] C19515991
C1CCC(CC1)SC(=[NH2+])N C19864960
c1cc2c(cc1[C@H](C3CC3)[NH3+])CCC(=O)N2 C19968224
Cc1ccc2cc([nH]c2c1)CC[NH3+] C20269458
C1C[C@H](C[NH2+]CC=C1)C(=O)N C20286471
C1C[C@@H](C[NH2+]CC=C1)C(=O)N C20286474
Cc1c(c(n[nH]1)C)C[C@H](C)[NH3+] C26546437
CC(C)(C)[C@H]1CC[C@H]([C@@H](C1)O)C[NH3+] C35236679
C[C@H](C(=O)N)N1CCCC1=[NH2+] C35795431
C[C@](C[NH3+])(c1ccc(s1)Cl)O C36156713
CC(C)(C)C(=O)N[C@H]1C[C@H]1[NH3+] C36234375
CCNC(=O)N1C[C@H]2CC[C@H](C[C@H]2C1)[NH3+] C36263826
c1cnc(nc1)N[C@@H]2C[C@H]2[NH3+] C36267786
C[C@H]1C[C@H]1C(=O)NC2CCC(CC2)[NH3+] C36880372
CC1=CC=C[C@@]2([C@H]1C[NH2+]C2)N C39048447
CC1=CC=C[C@@H]2[C@@]1(C[NH2+]C2)N C39048466
C[C@@H]1[NH2+][C@@H](CS1)C(=O)N C39064602
C1C[C@@H]2C[C@@H]([NH2+][C@@H]2C1)C(=O)N C39064922
CC(C)[C@@H]1CN(C(=O)[C@@H]1[NH3+])O C39103554
c1c(cc(c2c1C[C@H]([C@@H]2[NH3+])O)Cl)Cl C39941447
Cc1[nH]nc(n1)[C@]2(CCC[C@H](C2)C)[NH3+] C41036527
Cc1cc2c([nH]1)CC(C[C@H]2[NH3+])(C)C C41726585
C[C@H](C(=O)NC1(CCCC1)C)[NH3+] C42187983
C1C[C@H]2[C@@H](CC[NH+]2C1)NC(=O)N C42350386
C1C[C@@H]2[C@H](CC[NH+]2C1)NC(=O)N C42350387
C[C@@H](/C(=N/O)/N)[NH+]1CCCC1 C43515760
C1C[NH+](C[C@@H]1NC(=O)N)C2CC2 C44725276
Cc1cc(c(s1)C)[C@H](C[NH3+])O C49685279
C1CCC(C1)NC(=O)[C@H]2C[C@@H]2[NH3+] C50456208
C[C@H]1C[C@H]1NC(=O)[C@@H]2C[C@@H]2[NH3+] C52268434
C1C[C@@H]2CC(C[C@H](C1)N2[C@@H]3CCCNC3=O)[NH3+] C54602262
C1CC[C@@H]([C@H](C1)C(=O)N2CCC[C@@H](C2)O)[NH3+] C55087258
CCNC(=O)[C@H]1CC[C@H](C[C@@H]1C)[NH3+] C55122513
C[C@@H]1CCCCN1CC(=[NH2+])N C38986350
C1[C@H]2CC(C[C@@H]2CC1[NH3+])(C(F)(F)F)O C57218933
C[C@H](c1cc2c(c(c1)Cl)NC(=O)C2(C)C)[NH3+] C58110230
C[C@@H]1CCCN(C1)[C@@H](C)C(=[NH2+])N C59184369
CC(C)C1CCC(CC1)(C[NH3+])O C54557531
C[C@H]1[C@@H](CCC[C@@H]1[NH3+])C(=O)N2CC[C@@H](C2)O C61714123
c1cc(sc1)[C@H](c2c[nH]nc2)[NH3+] C62775784
CC1(CCCN1CC(=[NH2+])N)C C63067404
c1c([nH]nc1O)[C@@H]2CC[NH2+]C2 C66054550
CC1=C(C(=O)c2c(c3n(c2C1=O)C[C@@H]([C@@H]3O)N(C)C(=O)C)COC(=O)N)OC C01721481
c1cc(ccc1F)S(=O)(=O)N2CCCO[C@@H]2CNC(=O)C(=O)NCCCO C03016088
c1ccc(cc1)S(=O)(=O)N2CCCO[C@H]2CNC(=O)C(=O)NCCCO C03016131
Cc1ccc(cc1)S(=O)(=O)N2CCCO[C@H]2CNC(=O)C(=O)NCCO C04338592
Cc1cc(ccc1F)S(=O)(=O)N2CCCO[C@H]2CNC(=O)C(=O)NCCO C04357667
CC(=O)N[C@@H](CC(=O)NNC(=O)Cn1nc(nn1)c2ccccc2)c3ccccc3 C06788590
c1cc(cnc1)[C@H](CNC(=O)C(=O)NNC(=O)c2ccco2)S(=O)(=O)c3ccc(cc3)F C09006009
CCOC(=O)N1CCc2c(sc(c2C(=O)N)NC(=O)CN3C(=O)CCC3=O)C1 C09638977
Cn1cc(cc1C(=O)N)S(=O)(=O)N2CCN(CC2)C(=O)CNC(=O)c3ccc(cc3F)F C11747394
CC(=O)Nc1nnc(s1)S(=O)(=O)N[C@@]2(c3c(n(c(=O)n(c3=O)C)C)NC2=O)C(F)(F)F C12364479
Cn1c(c(c(=O)n(c1=O)C)C(=O)COC(=O)C[C@H]2C(=O)Nc3ccccc3S2)N C03505095
c1cc(ccc1S(=O)(=O)NC2CC2)S(=O)(=O)NNC(=O)C[C@@H]3CCS(=O)(=O)C3 C13004127
C[C@H](CNC(=O)C(=O)Nc1c2c(nn1c3ccc(cc3)F)CS(=O)(=O)C2)O C10219787
c1ccc2c(c1)C(=NS2(=O)=O)NCC(=O)OCC(=O)NC(=O)NCC(F)(F)F C16772129
CCc1nnc(s1)[N-]S(=O)(=O)c2ccc(cc2)N3C(=O)C[C@H](C3=O)SCC[NH3+] C16900814
C[C@H]1C(=NN(c2n1c3c(n2)n(c(=O)n(c3=O)CCN4CCOCC4)C)CC(=O)NN)C C20816134
Cn1cc(cc1C(=O)N)S(=O)(=O)N2CCN(CC2)CN3C(=O)C4(CCCC4)NC3=O C14282601
c1cnn(c1)c2cc(ccn2)CNS(=O)(=O)c3ccc4c(c3)[nH]c(=O)c(=O)[nH]4 C26838710
CCOC(=O)c1c(c(sc1NC=C2C(=O)N(C(=O)N(C2=O)C)C)C(=O)N)C C28975721
c1ccc(cc1)n2cnnc2SCC(=O)NNC(=O)C[C@@H]3C(=O)NC(=O)S3 C32597867
C[C@@H](C(=O)N1CCN(CC1)S(=O)(=O)c2cc(n(c2)C)C(=O)N)NC(=O)C3CC3 C32778309
CCCCN1C(=O)[C@H]2[C@H]([NH2+][C@@]([C@@H]2C1=O)([C@@H](C)O)C(=O)[O-])c3ccc(cc3)OC(=O)C C33628124
COC(=O)c1ccc(cc1)[C@H]2[C@H]3[C@@H](C(=O)N(C3=O)CCCSC)[C@@]([NH2+]2)(CO)C(=O)[O-] C33657479
CC1(O[C@@H]2[C@@H](O1)[C@@H](O[C@@H]3[C@@H]2OC(O3)(C)C)C(=O)NCC(=O)NCC(=O)NC)C C34377930
C[C@H]([C@@]1([C@@H]2[C@@H]([C@@H]([NH2+]1)c3cccs3)C(=O)N(C2=O)c4cccc(c4)[N+](=O)[O-])C(=O)[O-])O C34388695
C/C/1=C/CC/C(=C\[C@@H]2[C@@H]([C@H](C1)OC(=O)[C@@H](C)CO)[C@@H](C(=O)O2)C[NH+]3CCC[C@@H]3C(=O)[O-])/CO C36375174
CC(=O)OCS[P@@]1(=O)OC[C@@H]2[C@@H](O1)[C@H]([C@@H](O2)n3cnc4c3ncnc4N)O C38580936
COCC(=O)N1CCN([C@@H](C1)C(=O)N[C@H]2CCCNC2=O)C(=O)[C@@H]3CSCN3 C38690690
C[C@H](C(=O)OCC(=O)NC(=O)NC(C)C)NC1=NS(=O)(=O)c2c1cccc2 C03380575
C[C@@H](C(=O)OCC(=O)NC(=O)NC(C)C)NC1=NS(=O)(=O)c2c1cccc2 C03380578
CC(=O)N1CCC(CC1)C(=O)N2C[C@H](C3(C2)CC[NH2+]CC3)C(=O)N[C@@H](CC(=O)[O-])c4ccccc4 C39682458
c1cc(ccc1F)S(=O)(=O)N2CCC[C@H]2C(=O)NNC(=O)C(=O)NC3CC3 C39981919
C[C@@]1(CCS(=O)(=O)C1)NC(=O)NCCOC(=O)N[C@@]2(CCS(=O)(=O)C2)C C40169105
C1CS(=O)(=O)C[C@H]1CNC(=O)NCCOC(=O)NC[C@H]2CCS(=O)(=O)C2 C40169152
CC(=O)OCS[P@]1(=O)OC[C@@H]2[C@@H](O1)[C@H]([C@@H](O2)n3cnc4c3ncnc4N)O C42854020
c1ccnc(c1)[C@@H]2[C@H]3[C@@H](C(=O)N(C3=O)c4cccc(c4)[N+](=O)[O-])[C@@]([NH2+]2)(CO)C(=O)[O-] C33925765
c1ccnc(c1)[C@H]2[C@H]3[C@@H](C(=O)N(C3=O)c4cccc(c4)[N+](=O)[O-])[C@@]([NH2+]2)(CO)C(=O)[O-] C33925766
c1cc(ccc1C#N)S(=O)(=O)N2CCC(CC2)C(=O)NNC(=O)C(=O)NC3CC3 C46772898
c1cc(c(nc1)Cl)S(=O)(=O)N2CCC(CC2)C(=O)NNC(=O)C(=O)NC3CC3 C46772924
Cc1cc(cc(c1C)NC(=O)C(=O)NCCNC(=O)C)S(=O)(=O)N(C)C C48737912
Cn1cc(c(n1)OC)C(=O)N2CCC(CC2)C(=O)Nc3nc(cs3)CC(=O)N C56906776
Cc1c(cco1)C(=O)NCC(=O)NNC(=O)Cn2nc(nn2)c3ccccc3 C58831148
C[C@H](C(=O)NCc1ccco1)NC(=O)C(=O)Nc2ccc(cc2)n3cncn3 C62630210
C[C@@H]([C@@H](C(=O)[O-])NC(=O)[C@H](C(C)C)N1C(=O)[C@@]2([C@@H]3C(=c4ccccc4=[NH+]3)CCN2C1=O)C)O C63374911
c1cc(ccc1S(=O)(=O)NC2CC2)S(=O)(=O)N3CCO[C@H](C3)C(=O)N C65269206
CCn1c(c(c(=O)[nH]c1=O)C(=O)CN2CCN(CC2)Cc3c(noc3C)C)N C65681785
CS(=O)(=O)NCCNC(=O)CNC(=O)[C@@H]1c2ccccc2C(=O)N1C3CC3 C66044045
c1cc(c(cc1n2cnnn2)NCC(=O)NC(=O)N[C@@H]3CCS(=O)(=O)C3)F C66469324
c1cc(c(cc1n2cnnn2)NCC(=O)NC(=O)N[C@H]3CCS(=O)(=O)C3)F C66469327
c1c(c[nH]c1C(=O)Nc2cnn(c2)CCO)S(=O)(=O)N3CCSCC3 C66672212
CC(=O)OC[C@H]1[C@H]([C@@H]([C@@H]([C@@H](O1)O)NC(=O)C(F)(F)F)OC(=O)C)OC(=O)C C05052565
Cc1c(c(=O)n(c(=O)n1CCCO)C)Cc2c(n(c(=O)n(c2=O)C)CCCO)C C05257684
Cn1cccc1C(=O)N2CCN([C@H](C2)C(=O)N[C@H]3CCCNC3=O)C(=O)c4ccc(cc4)OC C05433787
CN(CCC#N)S(=O)(=O)c1ccc2c(c1)c(=O)c(c[nH]2)C(=O)NC[C@H]3CCCO3 C04687679
CCOC(=O)c1c(c(sc1NC(=O)CSS(=O)(=O)O)C(=O)OCC)C C02746419
c1cc(cnc1)C(=O)N2CCN([C@H](C2)C(=O)N[C@H]3CCCNC3=O)S(=O)(=O)c4ccc(cc4)F C05413981
CC(=O)NC[C@H]1[C@H]([C@@H]([C@@H]([C@@H](O1)OC)NC(=O)C)OS(=O)(=O)C)OC(=O)C C04565677
Cn1c(c(c(=O)n(c1=O)C)C(=O)COC(=O)C2CCN(CC2)/C=C/C(=O)C(F)(F)F)N C03246754
CS(=O)(=O)c1nnc(o1)CCCNS(=O)(=O)[C@H]2CS(=O)(=O)C[C@@H]2O C08971930
c1cc(cnc1)[C@@H](CNS(=O)(=O)[C@@H]2CS(=O)(=O)C[C@@H]2O)S(=O)(=O)c3cccs3 C09005115
c1cc(cnc1)[C@H](CNC(=O)C(=O)NCCCn2ccnc2)S(=O)(=O)c3ccc(cc3)F C09005941
c1ccc(cc1)CS(=O)(=O)c2nnc(o2)CCNS(=O)(=O)[C@H]3CS(=O)(=O)C[C@H]3O C09024510
c1ccc(cc1)CS(=O)(=O)c2nnc(o2)CCCNS(=O)(=O)[C@H]3CS(=O)(=O)C[C@H]3O C09027050
c1ccc(c(c1)/C=N/NC(=O)Cn2cncn2)OC(=O)/C=C\3/C(=O)NC(=O)S3 C09244801
COC(=O)NC(=O)c1c2c(sc1NC(=O)CN3C(=O)CCC3=O)CN(CC2)C(=O)OC C09325511
c1cc(sc1)S(=O)(=O)N2CCCO[C@H]2CNC(=O)C(=O)NCCCn3ccnc3 C09518936
C[C@@]1(C(=O)N(C(=O)N1)CC(=O)N[C@@H]2CCS(=O)(=O)C2)c3cccc(c3)n4cnnn4 C09863123
CC(C)NS(=O)(=O)Cc1ccccc1CNS(=O)(=O)c2cn(c(=O)n(c2=O)C)C C10761094
c1cc(sc1)S(=O)(=O)N2CCO[C@H]2CNC(=O)C(=O)NCc3ccncc3 C09489760
c1cc(oc1)C(=O)N2CCN(CC2)C(=O)Cc3csc(n3)NC(=O)[C@H]4CCC(=O)N4 C12878656
CCN(CC)C(=O)N[C@H]1[C@H](N(CN1S(=O)(=O)C)S(=O)(=O)C)N[N+](=O)[O-] C14919933
CCOC(=O)c1c([nH]c(c1S(=O)(=O)NCC(=O)N2CCN(CC2)C)C)C C20582467
C[C@@H](C(=O)c1c(n(c(=O)n(c1=O)C)C)N)Sc2nnc(n2CC=C)[C@@H]3CCS(=O)(=O)C3 C21740229
c1cc(sc1)S(=O)(=O)N2CCCO[C@H]2CNC(=O)C(=O)NCCCN3CCOCC3 C22628514
COc1ccc(cc1)S(=O)(=O)NCCNC(=O)C2=NN(C(=O)CC2)[C@@H]3CCS(=O)(=O)C3 C22971558
CNC(=O)C1CCN(CC1)C(=O)c2cccc(c2)S(=O)(=O)N[C@H]3CCS(=O)(=O)C3 C23180751
CC1CCC2(CC1)C(=O)N(C(=O)N2)NC(=O)Cn3c(=O)n(c(=O)n(c3=O)CC=C)CC=C C24711635
COC(=O)c1c(ccs1)S(=O)(=O)NNC(=O)[C@H]2CCS(=O)(=O)C2 C28790732
Cc1c(sc2c1c(=O)n(cn2)CC(=O)N3CCN(CC3)S(=O)(=O)c4cc(n(c4)C)C(=O)N)C C32854705
CCN(CC)S(=O)(=O)c1ccc(=O)n(c1)CC(=O)N2CCC3(CC2)C(=O)NC(=O)N3 C32881945
CS(=O)(=O)c1ccc(cc1)/C=[NH+]/[C@H]([C@@H](c2ccc(cc2)[N+](=O)[O-])O)C(=O)[O-] C33770516
Cc1cccc[n+]1[C@@H]2[C@H](C(=C(N[C@@]2(c3ccccc3)O)C(C#N)C#N)C#N)c4ccc(cc4)[N+](=O)[O-] C35102906
CC(C)C(=O)N1CCC[C@H](C1)C(=O)N2CCN(CC2)S(=O)(=O)c3cc(n(c3)C)C(=O)N C36754585
Cc1c(c(n[nH]1)C)S(=O)(=O)NCCn2c3c(cn2)c(ncn3)N4CCOCC4 C38522054
CCOC(=O)N1CCN(CC1)C(=O)/C=C\2/CS[C@@H](N2)NC(=O)C3=CCC(=O)N=C3 C39590310
C[C@]1(CCS(=O)(=O)C1)NC(=O)OCCOCCOC(=O)N[C@@]2(CCS(=O)(=O)C2)C C40168526
CCN1C(=O)[C@H]2[C@@H]([NH2+][C@@]([C@@H]2C1=O)(CC(C)C)C(=O)[O-])c3c(n(n(c3=O)c4ccccc4)C)C C43212249
c1cc(sc1)C(=O)NCCN2CCN(CC2)C(=O)CCn3ccc(=O)[nH]c3=O C44454862
CC[C@H](C)[C@@H](C(=O)N1CCN(CC1)C(=O)C)NC(=O)N[C@H]2CCS(=O)(=O)C2 C44690322
CS(=O)(=O)c1ccc(c(c1)[N+](=O)[O-])N2CCN(CC2)C(=O)CCSCC(=O)N C46846321
C[C@@H](C(=O)NC(=O)NC1CCCC1)N2CCN(CC2)C(=O)C(=O)NC3CC3 C48007524
Cn1c(c(c(=O)n(c1=O)C)C(=O)CN(Cc2ccco2)[C@H]3CCS(=O)(=O)C3)N C57568070
CN1CCN(CC1)S(=O)(=O)N2CCN(CC2)CC(=O)NC(=O)NCc3ccco3 C59385299
CCOC(=O)CN1CCCN(CC1)S(=O)(=O)c2ccc3c(c2)[nH]c(=O)c(=O)[nH]3 C60198452
CC(=O)NCCCNS(=O)(=O)c1ccc(cc1)N2C(=O)CCS2(=O)=O C40668927
Cc1nc(cn1CC(=O)NNC(=O)Cn2nc(nn2)c3ccccc3)[N+](=O)[O-] C65834752
CC(C)n1c(n[nH]c1=S)CNC(=O)Cn2c(=O)c3c(ncn3C)n(c2=O)C C66639826
CN(CCC#N)S(=O)(=O)NCCNS(=O)(=O)c1cccc(c1)[N+](=O)[O-] C66872684
C1CC1n2c(n[nH]c2=S)CCNC(=O)C3=CN4CCS(=O)(=O)N=C4C=C3 C67078772
CC(C)(C)OC(=O)NCCNC(=O)[C@H]1CC(=O)N(C1)[C@H]2CCS(=O)(=O)C2 C67339676
CC1=C([C@H](NC(=S)N1)c2cccc3c2cccc3)C(=O)Nc4ccccc4 C00799821
Cc1ccc(c(c1)C)NC(=O)C2=C(NC(=S)N[C@@H]2c3ccc(cc3)F)C C01139051
Cc1ccccc1[C@@H]2C[C@]3(CC(NC(=S)N3)(C)C)Oc4c2ccc(c4C)O C00881911
Cc1ccc(c(c1)n2c(c(sc2=S)C(=O)NC3CCCCC3)N)C C04138268
C[C@@H]1CCCCC[C@@H](CCC1)NNC(=O)c2cc3ccccc3[nH]2 C04656283
c1ccc(c(c1)[C@@H]2CC3=C([C@@H](Nc4ccccc4N3)c5cccc(c5)O)C(=O)C2)Cl C00718053
c1ccc2c(c1)ccc3c2C4=C([C@@H](N3)c5ccc(c(c5)O)O)C(=O)CCC4 C01030072
c1cc(ccc1C2(c3cc(ccc3NC2=O)Br)c4ccc(cc4)O)O C05101938
CC1=C([C@H](NC(=S)N1)c2ccccc2Cl)C(=O)Nc3ccc(cc3)F C08767117
C[C@@H](c1ccc2c3cc(ccc3[nH]c2c1)Cl)C(=O)Nc4ccc(cc4)O C09419066
C[C@@H]([C@]1(CC[C@H]2[C@@]1(CC[C@@H]3[C@H]2CC[C@@]4([C@]3(CC[C@@H](C4)O)C)C)C)O)O C13401296
c1ccc(cc1)Nc2ccc3c(c2)[C@H]4C=CC[C@H]4[C@@H](N3)c5ccc(cc5)O C13636702
c1ccc(cc1)Oc2ccc3c(c2)[C@H]4C=CC[C@@H]4[C@@H](N3)c5ccc(cc5O)O C13639662
c1ccc2c(c1)ccc(c2[C@@H]3[C@H]4CC=C[C@@H]4c5cc(ccc5N3)O)O C14547741
Cc1ccc(c2c1[C@@H]3C=CC[C@H]3[C@@H](N2)c4c5ccccc5ccc4O)O C14547890
CC1=C([C@H](NC(=S)N1)c2ccc(c(c2)F)F)C(=O)Nc3ccccc3 C14877654
c1ccc(cc1)C2=C[C@H](NC(=S)N2)c3c4ccccc4ccc3O C16884045
C[C@@]12CC[C@@H](CC1=CC[C@@H]3[C@H]2CC[C@]4([C@@H]3CC[C@]4(CC(C)(C)O)O)C)O C19798555
Cc1ccc(c(c1)[C@@H]2Nc3c(c4c(s3)C[C@H](CC4)C(C)(C)C)C(=O)N2)O C05274730
C[C@]12CCC[C@@H]1[C@@H]3CCC4=C/C(=N/NC(=O)N)/CC[C@]4([C@@H]3CC2)C C19898893
C[C@@]12CCCC[C@@H]1CC[C@@H]3[C@@H]2CC[C@@]\4([C@@H]3CC/C4=N\NC(=S)N)C C20275578
c1cc2c(cc1O)[C@H]3C=CC[C@@H]3[C@H](N2)c4cc(ccc4O)Br C20695696
c1ccc(cc1)[C@@H]2CC3=C([C@@H](Nc4ccccc4N3)c5cc(ccc5O)Cl)C(=O)C2 C20882014
c1ccc(c(c1)[C@@H]2C3=C(C[C@H](CC3=O)c4cccs4)Nc5ccccc5N2)O C20882209
Cc1cccc2c1NC(=O)[C@@]23c4c(c5ccccc5[nH]4)[C@@H](CN3)c6ccccc6Cl C25686069
CCc1c(cc(s1)[C@H]2c3ccc(cc3OC(=C2C#N)N)O)Br C27062668
C/C(=C/CO)/CC[C@H]1[C@@]2(CCC[C@@]([C@H]2CC[C@]1(C)O)(C)CO)C C31155284
Cc1ccc(c(c1)C)NC(=O)Nc2ccc(cc2)c3cc4cc(ccc4[nH]3)F C33123956
c1cc(c(cc1N)C(=O)Nc2cc(c(cc2Cl)Cl)Cl)F C35651399
c1cc(c(c(c1)F)C(=O)Nc2c(cc(cc2Br)Br)N)F C36737348
Cc1cc(c(s1)C)[C@@H](C)Nc2cc3c(cc2Br)[nH]c(=O)[nH]3 C37129707
Cc1c(cccc1N[C@@H](C)c2ccc(c(c2)Br)F)C(=O)N C37292542
CC[C@@](CO)(c1ccc(cc1)O)Nc2ccccc2Br C38117553
C[C@]12CCCC([C@@H]1CC[C@@]3([C@H]2[C@@H]([C@H]([C@](C3)(C)C=C)O)O)O)(C)C C31168937
c1c(cc(c(c1[C@H]2Nc3c(c4c(s3)CCCC4)C(=N2)O)O)Cl)Cl C35668902
C[C@@]12CC[C@@H](C([C@@H]1CC[C@@]([C@@H]2CC[C@@](C)(C=C)O)(C)O)(C)C)O C34348857
c1cc(c(cc1N)F)C(=O)Nc2c(cc(cc2Cl)Br)Cl C43570697
C[C@H](CCCC(C)C)[C@H]1CC[C@@H]2[C@]1(CC[C@@H]3[C@@H]2C[C@H]([C@]4([C@]3(CC[C@@H](C4)O)C)O)O)C C43722016
C[C@@H]([C@@]1(CC[C@H]2[C@@]1(CC[C@@H]3[C@@H]2CC[C@@]4([C@@]3(CC[C@H](C4)O)C)C)C)O)O C43722363
C[C@H]([C@@]1(CC[C@@H]2[C@@]1(CC[C@@H]3[C@@H]2CC[C@]4([C@@]3(CC[C@@H](C4)O)C)C)C)O)O C43722592
C[C@@H](CCCC(C)C)[C@@H]1CC[C@@H]2[C@]1(CC[C@H]3[C@@H]2C[C@@H]([C@]4([C@]3(CC[C@@H](C4)O)C)O)O)C C43726745
C[C@@]12CCCC([C@@H]1CC[C@]3([C@H]2[C@@H]([C@H]([C@](C3)(C)C=C)O)O)O)(C)C C43769404
c1c(cc(c(c1Cl)N)Cl)NC(=O)c2cc(sc2Cl)Cl C16489908
CCC1=[NH+][C@H](C(=[NH2+])N1C(C)(C)C)c2ccccc2Br C50995152
CCCC1=[NH+][C@H](C(=[NH2+])N1C(C)(C)C)c2ccccc2Br C50997330
CCCC1=[NH+][C@@H](C(=[NH2+])N1CC#C)c2ccc(c(c2)Br)F C50997896
Cc1ccccc1NC(=O)C2=C(NC(=S)N[C@H]2c3cc(ccc3F)F)C C56044221
CC(C)c1ccc(cc1NC(=S)Nc2ccc(cc2)Br)O C59449757
C[C@H](C(=O)Nc1c(cc(cc1Cl)N)Cl)SCC2CCCC2 C62835706
CC1(C[C@]2(C[C@@H](Oc3c2ccc(c3)O)c4ccccc4)[NH+]=C(N1)[S-])C C08690937
Cc1ccc(cc1)[C@H]2C[C@]3(CC(NC(=O)N3)(C)C)Oc4c2ccc(c4)O C00881865
Cc1ccccc1[C@H]2C[C@]3(CC(NC(=S)N3)(C)C)Oc4c2cc(c(c4)O)Cl C00881886
CC1([C@@H]2CC[C@@H](C2)[C@]1(C)NC(=S)N/N=C/c3cc(cc(c3O)Cl)Cl)C C01048035
c1c(cc(c(c1Cl)NNC(=S)N[C@@H]2C[C@H]3CC[C@@H]2C3)Cl)Cl C03261060
c1ccc2c(c1)C(=O)c3ccc(c(c3C2=O)N)C(=O)NC4CCCCC4 C04184177
Cc1cc(cc(c1)C(=O)NC(=S)Nc2cc(cc(c2O)Cl)C(C)(C)C)C C04699147
CC1=C([C@@H](NC(=S)N1)c2ccccc2F)C(=O)Nc3ccc(cc3)Cl C00845709
c1ccc(cc1)C2=C[C@@H](NC(=S)N2)c3cc(ccc3O)Br C03065465
CC1(C[C@@]2(C[C@H](Oc3c2cc(c(c3)O)Cl)c4ccccc4)NC(=O)N1)C C05705893
CC1(C[C@]2(C[C@@H](c3cc(c(cc3O2)O)Cl)c4cccs4)NC(=O)N1)C C07101923
c1ccc(cc1)[C@@H](CNC(=O)Nc2ccc(cc2F)F)c3c[nH]c4c3cccc4 C09911050
C[C@]1\2CC[C@H]3[C@@H]([C@H]1CC/C2=N\NC(=S)N)CC[C@@H]4[C@@]3(CC=CC4)C C12657763
c1cc(c(cc1O)O)[C@@H]2[C@H]3CC=C[C@@H]3c4cc(ccc4N2)Br C13639634
c1cc2c(c(c1)Br)N[C@H]([C@H]3[C@@H]2C=CC3)c4ccc(cc4O)O C13639911
CC[C@@H](C)Oc1ccc2c(c1)[C@@H]3C=CC[C@@H]3[C@@H](N2)c4ccc(cc4O)O C13640378
CC(C)C(=O)Nc1ccc2c(c1)[C@H]3C=CC[C@@H]3[C@@H](N2)c4cc(ccc4O)Br C14461255
c1ccc(cc1)Nc2ccc3c(c2)[C@@H]4C=CC[C@H]4[C@@H](N3)c5c[nH]c6c5cccc6 C14544642
CC[C@H](C)NC(=O)c1cccc2c1N[C@@H]([C@@H]3[C@@H]2C=CC3)c4c5ccccc5ccc4O C14548245
CC(C)C(=O)Nc1ccc2c(c1)[C@@H]3C=CC[C@H]3[C@@H](N2)c4c5ccccc5ccc4O C14548278
Cc1cccc(c1)C(=O)Nc2ccc3c(c2)[C@@H]4C=CC[C@H]4[C@@H](N3)c5ccccc5O C14553613
C/C(=N\O)/[C@H]1CC[C@@H]2[C@@]1(C[C@]([C@@H]3[C@@H]2CC[C@@H]4[C@@]3(CC/C(=N\O)/C4)C)(C)O)C C17003188
c1ccc(cc1)[C@H]2CC3=C([C@H](Nc4ccccc4N3)c5ccc(cc5)O)C(=O)C2 C05092448
Cc1cccc(c1C)NC(=O)C2=C(NC(=S)N[C@@H]2c3ccc(cc3)Br)C C01261324
c1cc2c(c(c1)Br)N[C@H]([C@H]3[C@H]2C=CC3)c4ccc(cc4O)O C20681775
Cc1ccc(cc1)[C@H]2CC3=C([C@@H](Nc4ccccc4N3)c5cc(ccc5O)Cl)C(=O)C2 C21220619
c1ccc2c(c1)N[C@H](C3=C(N2)C[C@@H](CC3=O)c4cccs4)c5cc(ccc5O)Cl C21259869
c1cc(c(cc1C(C(F)(F)F)(C(F)(F)F)O)O)NC2C3CC4CC(C3)CC2C4 C23283598
Cc1cccc(c1C)NC(=O)C2=C(NC(=S)N[C@H]2c3ccc(cc3Cl)Cl)C C27531903
Cc1ccc(cc1)NC(=O)Nc2cccc(c2)c3cc4cc(ccc4[nH]3)F C33123680
C[C@H](c1cc(ccc1O)O)Nc2cc(cc(c2OC)Br)Cl C36981832
c1cc(c(cc1O)O)[C@]23CCC[C@@H]2C4(CCCC4)c5ccc(cc5O3)O C01079807
Cc1ccsc1[C@@H]2C(=C(NC(=S)N2)C)C(=O)Nc3ccccc3C(F)(F)F C13879041
Cc1ccc(c(c1)NC(=S)NNC(=O)c2csc3c2CC[C@@H](C3)C)C C08579203
C[C@H](/C=C/[C@@H](C1CC1)O)[C@H]2CC[C@@H]\3[C@@]2(CCC/C3=C\C=C\4/C[C@H](C[C@@H](C4=C)O)O)C C38339299
c1ccc2c(c1)c3c([nH]2)[C@H](NC[C@H]3c4ccccc4Cl)c5ccccc5O C39361351
C[C@@H]1CCCC[C@H]1NC(=S)NNC(=O)c2cc(cc(c2)Br)F C46574691
c1cc(c(cc1C(=O)NNC(=S)NC2CCCC2)I)Cl C48482205
CCC(C)(C)[C@H]1CCc2c(sc3c2C(=N[C@@H](N3)c4ccccc4O)O)C1 C04545699
C[C@@H]1CCCC[C@H]1NC(=S)NNC(=O)c2ccc(cc2F)Br C52539897
c1cc(ccc1C2=C(C3=CC=C[C@H](N3N2)NC4CCCC4)c5ccc6c(c5)cc[nH]6)F C52636845
c1c(cc(c(c1N)NC(=O)C2CCCCCC2)Br)Br C53713222
Cc1ccc(c(c1)/N=C\2/NC(=O)/C(=C/c3ccc(c(c3)O)O)/S2)C C08410884
Cc1ccc(cc1C)NC(=S)NNC(=O)c2ccc(cc2C)Br C58866197
C[C@@H](CCCC(C)C)[C@@H]1CC[C@H]2[C@@]1(CC[C@@H]3[C@H]2C[C@H]([C@@]4([C@@]3(CC[C@@H](C4)O)C)O)O)C C13298537
c1c(cc(c(c1N)Br)S(=O)(=O)NC2CCCCCC2)Cl C61881677
C[C@@H]1CCc2c(sc3c2C(=N[C@@H](N3)c4cc(cc(c4O)Br)Cl)O)C1 C15947655
c1ccc(cc1)[C@@H]2[C@H](SNN2)C(=O)/N=c\3/[nH]c4ccccc4s3 C63807791
CC1(C[C@]2(C[C@@H](c3cc(c(cc3O2)O)Cl)c4ccccc4F)[NH+]=C(N1)[S-])C C13521697
c1ccc2c(c1)C[C@H]([C@@H]2NC(=O)N[C@@H](c3ccc(cc3)Cl)c4ccsc4)O C66346817
c1ccc2c(c1)CCC[C@@]2(CNC(=O)N[C@H]3CCC[C@@H](C3)C(F)(F)F)O C66908574
CCC(C(F)(F)F)(C(F)(F)F)NC(=O)Nc1c(c2c(s1)CCC2)C(=O)N C00721364
CC(C)c1ccc(cc1)C(=O)NC(=S)Nc2c(c3c(s2)CCC3)C(=O)N C06263182
c1cc(sc1)/C=C/C(=O)NC(=S)Nc2c(c3c(s2)CCCC3)C(=O)N C06527093
c1ccc(c(c1)/C=c\2/c(=O)n3c(=C([C@@H](C(=C3N)C#N)c4ccccc4F)C(=O)N)s2)F C00989361
C[C@@H]1CCc2c(sc(c2C(=O)N)NC(=O)CCCc3c[nH]c4c3cccc4)C1 C08987561
c1cc(ccc1[C@@H](CC(=O)Nc2ccc(c(c2)C(F)(F)F)Cl)NC(=O)N)Cl C03334299
C[C@]12CC/C(=N\NC(=S)N)/C[C@@H]1CC[C@@H]3[C@@H]2CC[C@]4([C@]3(CC[C@@H]4C5=CC(=O)OC5)O)C C12662714
C[C@H](c1cccc2c1cccc2)NC(=O)C[C@H](c3cccc(c3)Br)NC(=O)N C25260876
C[C@@H](c1cccc2c1cccc2)NC(=O)C[C@@H](c3cccc(c3)Br)NC(=O)N C25260891
CC[C@@H](C)[C@H](C(=O)Nc1ccc(c(c1)C(F)(F)F)Br)NC(=O)N C25262849
C[C@]12CC/C(=N\NC(=S)N)/C[C@H]1CC[C@@H]3[C@@H]2CC[C@]4([C@@]3(CC[C@@H]4C5=CC(=O)OC5)O)C C35361913
c1c(cc(c(c1N)S(=O)(=O)N2CCC[C@@H]2C(=O)N)Br)Br C37064129
c1c(cc(c(c1N)S(=O)(=O)N2CCC[C@H]2C(=O)N)Br)Br C37064130
c1cc(c(cc1Br)F)[N-]S(=O)(=O)c2cc[nH+]c(c2)NN C38008827
c1ccc2c(c1)c(c[nH]2)CCNC(=O)C(=O)N[C@@H]3Nc4ccccc4S3 C39404580
CSC1=C2Nc3ccccc3C[NH+]2[C@H](C1)C(=O)N(c4ccccc4O)c5ccccc5O C39545407
c1cc(sc1CNC(=O)c2cc(c([nH]2)Cl)Cl)S(=O)(=O)N C40216975
c1c(cc(c(c1Br)S(=O)(=O)N2CCCC[C@H]2C(=O)N)Br)N C40333443
c1c(cc(c(c1N)S(=O)(=O)N2CCCC[C@@H]2C(=O)N)Br)Br C40333444
c1c(cc(c(c1N)S(=O)(=O)N2CCCC[C@H]2C(=O)N)Br)Br C40333445
c1cc(c(cc1Br)S(=O)(=O)NC2(CCCC2)/C(=N\O)/N)Br C40377188
CC1CCC(CC1)NS(=O)(=O)c2cc(cnc2NN)Br C41069891
C[C@@H](c1cccs1)NS(=O)(=O)c2cc(cnc2NN)Br C41070082
C[C@@]12CC/C(=N\NC(=S)N)/C[C@@H]1CC[C@@H]3[C@H]2CC[C@@]4([C@@]3(CC[C@@H]4C5=CC(=O)OC5)O)C C43741406
C[C@@]12CC/C(=N\NC(=S)N)/C[C@@H]1CC[C@H]3[C@H]2CC[C@@]4([C@@]3(CC[C@@H]4C5=CC(=O)OC5)O)C C43741409
c1ccc(cc1)[C@@H](c2ccc(cc2)F)NC(=O)Nc3ccccc3CC(=O)N C46011055
Cc1cccc(c1)[C@@H](CC(=O)NC[C@H]2CC3c4ccccc4C2c5c3cccc5)NC(=O)N C46652071
C[C@@H](c1ccccc1Cl)NC(=O)C(=O)Nc2ccc(c(c2)Cl)C(=O)N C48776382
C[C@H](C/C(=N/O)/N)NS(=O)(=O)c1ccc(cc1Cl)Br C50389783
c1c(cnc(c1C(=O)Nc2nc(cs2)C3CC3)NN)Br C51117484
C[C@@H](c1ccc2c(c1)CCCC2)N[C@H](C)C(=O)Nc3c(c4c(s3)CCC4)C(=O)N C14196728
C[C@@H](c1ccc(cc1F)F)N[C@H](C)C(=O)Nc2c(ccs2)C(=O)N C12796972
C[C@@H](c1ccc(c(c1)F)F)N[C@@H](C)C(=O)Nc2c(ccs2)C(=O)N C12796960
C[C@@H](c1ccc(c(c1)F)F)N[C@H](C)C(=O)Nc2c(ccs2)C(=O)N C12796955
C[C@@H](C(=O)Nc1c(ccs1)C(=O)N)Sc2[nH]c3cc(c(cc3n2)F)F C58611214
c1c(cc(c(c1N)Br)S(=O)(=O)N2CCC[C@@H]2C(=O)N)Cl C61881635
c1c(cc(c(c1N)Br)S(=O)(=O)N2CCC[C@H]2C(=O)N)Cl C61881637
C[C@]12CC[C@H](C1(C)C)C[C@@H]2NC(=O)C(=O)Nc3ccccc3CC(=O)N C62205436
c1cc(sc1)c2ccc(c(=O)[nH]2)C(=O)Nc3ccc(c(c3)C(=O)N)F C63928858
c1ccc(c(c1)CC(=O)N)NC(=O)NCCc2cc(ccc2F)Br C65455238
c1ccc(cc1)[C@H](C(=O)N)NC(=O)NCCc2cc(ccc2F)Br C65699355
CNC(=O)C1CCC(CC1)NC(=O)NC[C@@]2(CCCc3c2cccc3)O C66925647
CNC(=O)C1CCC(CC1)NC(=O)NC[C@]2(CCCc3c2cccc3)O C66925648
Cc1ccc(cc1C(=O)N)N[C@H](C)C(=O)N[C@@H]2CCOc3c2cccc3 C66940834
Cc1ccc(cc1C(=O)N)N[C@@H](c2ccccc2)C(=O)c3c[nH]c4c3cccc4 C66964167
c1cc(cc(c1)F)[C@H]2C[C@@H]2C(=O)Nc3nc(cs3)c4cc([nH]c4)C(=O)N C67032927
c1cc(cc(c1)F)[C@H]2C[C@H]2C(=O)Nc3nc(cs3)c4cc([nH]c4)C(=O)N C67032929
Cc1ccsc1C(=O)NNC(=O)NC[C@@H](c2ccc(c(c2)F)F)O C67102079
Cc1ccsc1C(=O)NNC(=O)NC[C@@H](c2ccc(cc2F)F)O C67102081
Cc1ccc(cc1C(=O)N)NC(=O)C(=O)N[C@@H]2CCCC[C@H]2C(F)(F)F C67494980
C/C(=C\c1ccccc1)/C=C(\C(=O)N/N=C/c2ccc(c(c2O)O)O)/NC(=O)c3ccccc3 C04471538
c1cc(c(cc1NC(=O)NC2CCCCC2)NC(=O)NC3CCCCC3)O C05568145
CC(C)(C)NC(=O)[C@H](c1ccc(cc1)F)N(C2CCCC2)C(=O)c3c(c(ns3)C(=O)N)N C06074877
c1cc(c(c(c1)Cl)Cl)c2ccc(o2)C(=O)NC(=S)Nc3ccc(cc3)NC(=S)N C02594682
c1cc(ccc1/C=C\c2cc(cc3c2[C@@H]([C@H](O3)c4ccc(cc4)O)c5cc(cc(c5)O)O)O)O C14829497
C[C@H](C(=O)Nc1ccc2c(c1)[nH]c(=O)[nH]2)Sc3nnc(n3N)c4ccc(cc4Cl)Cl C16067607
Cc1ccc(c(c1)C)NC(=O)CSc2nnc(n2N)N/N=C/c3c4ccccc4ccc3O C20806662
Cc1ccc(c(c1)NC(=O)CSc2nnc(n2N)N/N=C/c3c4ccccc4ccc3O)C C20806858
Cc1cc(cc(c1)NC(=O)CSc2nnc(n2N)N/N=C/c3c4ccccc4ccc3O)C C20916976
c1cc(cc(c1)Cl)NC(=O)CSc2nnc(n2N)N/N=C/c3cc(ccc3O)Cl C21319930
c1cc(cc(c1)Cl)NS(=O)(=O)c2ccc(c(c2)NC(=O)c3ccc(c(c3)[N+](=O)[O-])N)O C29697131
c1ccc(c(c1)C(=O)N/C(=C\c2ccc(cc2)Br)/C(=O)NNC(=S)N)Cl C13632999
CC(C)(C)CC(C)(C)NC(=O)[C@H](c1c(cc(cc1O)O)O)N(C)C(=O)c2c(cccc2O)O C36530999
CC(C)(C)CC(C)(C)NC(=O)[C@H](c1c(cc(cc1O)O)O)N(C)C(=O)c2cccc(c2O)O C36531295
CCCN([C@@H](c1c(cc(cc1O)O)O)C(=O)NC2CCCCC2)C(=O)c3c(cccc3O)O C36570976
CCCN([C@H](c1c(cc(cc1O)O)O)C(=O)NC2CCCCC2)C(=O)c3c(cccc3O)O C36570977
CC(C)(C)N([C@H](c1c(cc(cc1O)O)O)C(=O)NC2CCCCC2)C(=O)c3ccccc3O C36584090
CC(C)Cc1cc(c2c(c1O)C(=O)c3c(c(cc(c3O)CC(C)C)N)C2=O)N C38634202
c1cc(ccc1C2=C[C@@H](N=N2)[C@@H]3NN[C@@H](N3N)SCC(=O)Nc4ccc(cc4)Cl)Cl C38994289
c1cc(ccc1C2=C[C@H](N=N2)[C@H]3NN[C@@H](N3N)SCC(=O)Nc4ccc(cc4)Cl)Cl C38994292
c1cc(cc(c1)Cl)NC(=O)CS[C@@H]2NN[C@@H](N2N)[C@@H]3C=C(N=N3)c4ccc(cc4)Cl C38994903
c1cc(cc(c1)Cl)NC(=O)CS[C@@H]2NN[C@H](N2N)[C@@H]3C=C(N=N3)c4ccc(cc4)Cl C38994905
c1cc(cc(c1)Cl)NC(=O)CS[C@H]2NN[C@H](N2N)[C@@H]3C=C(N=N3)c4ccc(cc4)Cl C38994906
Cc1ccc(cc1)C2=C[C@H](N=N2)[C@H]3NN[C@@H](N3N)SCC(=O)Nc4ccccc4C(C)C C38999527
CC(C)c1ccc(cc1)NC(=O)CS[C@H]2NN[C@@H](N2N)[C@@H]3C=C(N=N3)c4ccc(cc4)F C39000768
CC(C)c1ccc(cc1)NC(=O)CS[C@H]2NN[C@H](N2N)[C@@H]3C=C(N=N3)c4ccc(cc4)F C39000774
Cc1cc(cc(c1)NC(=O)CS[C@H]2NN[C@H](N2N)[C@@H]3C=C(N=N3)c4ccc(cc4)Cl)C C39007348
c1ccc(cc1)C2=C[C@@H](N=N2)[C@@H]3NN[C@@H](N3N)SCC(=O)Nc4ccc(c(c4)Cl)Cl C39016089
c1ccc(cc1)C2=C[C@@H](N=N2)[C@H]3NN[C@@H](N3N)SCC(=O)Nc4ccc(c(c4)Cl)Cl C39016091
c1ccc(cc1)C2=C[C@H](N=N2)[C@H]3NN[C@@H](N3N)SCC(=O)Nc4ccc(c(c4)Cl)Cl C39016092
c1ccc2c(c1)c(c[nH]2)CCNC(=O)C[C@H]3CS[C@H](N3)NC(=O)Nc4ccc(cc4)Cl C39382285
c1ccc2c(c1)c(c[nH]2)CCNC(=O)C[C@@H]3CS[C@@H](N3)NC(=O)Nc4cccc(c4)Cl C39382287
c1ccc2c(c1)c(c[nH]2)CCNC(=O)C[C@H]3CS[C@@H](N3)NC(=O)Nc4cccc(c4)Cl C39382290
c1ccc2c(c1)c(c[nH]2)CCNC(=O)C[C@@H]3CS[C@H](N3)NC(=O)Nc4cccc(c4)Cl C39382292
c1ccc2c(c1)c(c[nH]2)CCNC(=O)C[C@H]3CS[C@H](N3)NC(=O)Nc4cccc(c4)Cl C39382294
COc1ccccc1NC(=O)N[C@H]2N/C(=C\C(=O)NCCc3c[nH]c4c3cccc4)/CS2 C39709736
CC(C)c1ccc(cc1)Nc2c(c(ncn2)NNC(=O)c3ccccc3Br)N C40706220
Cc1ccccc1C(=O)NNc2c(c(ncn2)Nc3ccc(c(c3)C(F)(F)F)Cl)N C40784356
c1ccc(c(c1)C(=O)NNc2c(c(ncn2)Nc3ccc(c(c3)C(F)(F)F)Cl)N)Cl C40784854
CC(C)CC[C@H]([C@@](C)([C@H]1CC[C@]2([C@]1(CC[C@H]3C2=CC(=O)[C@H]4[C@]3(C[C@@H]([C@@H](C4)O)O)C)C)O)O)O C44830918
c1cc(c(c(c1)Cl)Cc2c(ccc(c2O)/C=[NH+]/CCc3ccc(cc3)S(=O)(=O)N)O)F C02381114
c1ccc2c(c1)[nH]c(=NC(=O)NC[C@@H]3CCC[C@H](C3)CNC(=O)N=c4[nH]c5ccccc5[nH]4)[nH]2 C16525090
CC(C)(C)NC(=O)[C@@H](c1c(cc(cc1O)O)O)N(c2ccccc2)C(=O)c3ccccc3O C36608018
c1cc(c(cc1O)O)/C=N/Nc2[nH]nc(n2)SCC(=O)Nc3cc(cc(c3)Cl)Cl C58994329
CC1=C([C@H](NC(=S)N1)c2ccc(cc2Cl)Cl)C(=O)N/N=C/c3ccc(cc3O)O C59384940
CC1=C([C@@H](NC(=S)N1)c2ccc(cc2O)O)C(=O)N/N=C/c3cccc(c3)Br C59385038
C/C(=N\Nc1nnc(n1N)SCC(=O)Nc2cccc(c2Cl)Cl)/c3ccccc3O C59829723
C/C(=N\Nc1nnc(n1N)SCC(=O)Nc2nc3ccccc3s2)/c4ccccc4O C59829737
C/C(=N\Nc1nnc(n1N)SCC(=O)Nc2ccc(cc2Cl)Cl)/c3ccccc3O C59829754
c1cc(c(cc1)O)C(=O)N/N=C/c2[nH]c(cc2)/C=N/NC(=O)c3c(cccc3)O C67317214
c1ccc(c(c1)C(=O)NNC(=O)c2ccccc2O)O C00225708
c1cc(ccc1/C=N/NC(=O)c2ccc(cc2O)O)O C00095680
c1ccc(c(c1)C(=O)N/N=C/c2ccc(c(c2)O)O)O C00256886
c1ccc(cc1)NC(=O)N/N=C/c2ccc(cc2O)O C00357832
c1cc2c(cc1C(F)(F)F)[nH]cc2/C=N/NC(=S)N C08627262
c1nc(c2c(n1)[nH]c(n2)NC3CCCCC3)N C07466924
c1ccc2c(c1)C(=O)c3c(c(c(c(c3O)O)O)O)C2=O C14725201
c1cc2c(c(c1)O)N[C@@H]([C@H]3[C@H]2C=CC3)c4ccc(cc4O)O C20681657
CC(C)(C)OC(=O)NC1(CCCCCC1)/C(=N/O)/N C22115563
c1ccc2c(c1)C(=O)c3c(c(c4c(c3N)OCO4)N)C2=O C05544933
CC(C)(C)c1c(=O)[nH]c(nn1)Nc2ccc(cc2)N C19689942
CNS(=O)(=O)c1ccc(c(c1)N)NC2CCCC2 C35059745
C[C@@H](C1CC1)Nc2cc3c(cc2N)NC(=O)CC3 C35733400
c1cc2c(c(c1)NO)C(=O)c3c(cccc3NO)C2=O C37638373
c1ccc(cc1)c2c3ccccc3[nH]c2C(=O)NN C00168352
CCC(C)(C)Nc1cc2c(cc1N)NC(=O)CC2 C35060066
C[C@H](c1cc[nH]n1)Nc2ccc(cc2)c3cc(n[nH]3)O C37907648
c1ccc(c(c1)/C=N/NC(=O)c2cc(ccc2O)O)O C39771609
CC(C)(c1ccccc1)C(=O)NC2(CCCC2)/C(=N/O)/N C40372199
CCC1CCC(CC1)(/C(=N/O)/N)NC(=O)[C@H]2C[C@@H]2C C40372658
CC(C)(C)CNc1cc2c(cc1N)CCC(=O)N2 C40494642
Cc1cc(cc(c1)Nc2c(c(ncn2)NN(C)C)N)C C40681941
Cc1ccc(c(c1)n2c(nnn2)c3ccc(cc3N)N)C C42014821
Cc1cccc(c1n2c(nnn2)c3ccc(cc3N)N)C C42026150
Cc1cc(cc(c1)n2c(nnn2)c3ccc(cc3N)N)C C42026624
CC[C@H](C)NC(=O)NNC(=O)Nc1ccccc1C C42844155
Cc1ccccc1NC(=O)NNC(=O)N[C@H](C)C(C)C C43069202
CC[C@@H]1CCCC[C@H]1Nc2c(n(c(=O)[nH]c2=O)CC)N C47873479
c1ccc(c(c1)C(=O)NNC(=O)NCc2cccs2)O C48644177
C[C@@H](Cc1ccco1)Nc2cc3c(cc2N)CC(=O)N3 C49128342
C[C@H](Cc1ccco1)Nc2cc3c(cc2N)CC(=O)N3 C49128346
CCCNC(=O)NNC(=O)c1c(c2ccccc2[nH]1)Cl C49279059
CCCNC(=O)NNC(=O)c1cc2cc(ccc2[nH]1)C C49279314
C[C@@H]1CCC[C@H]([C@@H]1C)NC(=O)c2cc(nc(c2)Cl)NN C51096250
CC(C)c1ncc(c(n1)C(=O)NC2(CCCCC2)C)NN C51115988
CC1(CCCCC1)NC(=O)c2ccccc2NN C51116000
CC(C)c1ncc(c(n1)C(=O)NC2CCCCCC2)NN C51126264
c1cc(c2c(c1N)non2)N[C@@H]3CCCC[C@@H]3O C51999733
c1cc(c2c(c1N)non2)N[C@H]3CCCC[C@H]3O C51999742
CC[C@H](C1CCCCC1)Nc2c(n(c(=O)[nH]c2=O)C)N C52341113
c1cc(c(cc1[N+](=O)[O-])N)N[C@@H]2CCCC[C@H]2O C52841537
c1cc(c(cc1[N+](=O)[O-])N)N[C@H]2CCCC[C@H]2O C52841538
Cc1ccc(c(c1)C(=O)N[C@@H]2CCC[C@H](C2)C)NN C53008340
c1cc(c(c(c1)F)NN)C(=O)Nc2cc(cc(c2)F)F C54216587
CC(C)c1csc(n1)NC(=O)c2cccc(c2NN)F C54216747
Cc1ccc(c(c1)N)/N=C/c2ccc(c(c2)[N+](=O)[O-])N C59502834
c1cc2c(cc1N)cc([nH]2)C(=O)NC3CCCCC3 C59971354
C[C@H](C(C)C)NC(=O)c1cc2cccc(c2[nH]1)N C59972692
Cc1cc(ccc1F)NS(=O)(=O)c2ccccc2NN C61120885
CC(C)(C)OC(=O)N[C@@H]1CCC[C@H]1/C(=N/O)/N C61886666
c1ccc(cc1)Nc2ccc(cc2)NC(=S)NCC[NH+]3CCOCC3 C04163602
CCc1ccccc1NC(=O)c2c3c(sc2NC(=O)C[NH2+]CC(C)C)CCCCC3 C04554291
Cc1cccc(c1NC(=O)CNC(=O)[C@@H](C)[NH2+][C@@H](C)c2ccc(cc2Cl)Cl)C C07092833
Cc1c(c([nH]c1C(=O)[C@@H](C)[NH2+]C[C@@H](c2ccccc2)c3c[nH]c4c3cccc4)C)C(=O)C C07546878
Cc1c(c([nH]c1C(=O)[C@H](C)[NH2+]C[C@H](c2ccccc2)c3c[nH]c4c3cccc4)C)C(=O)C C07546883
CC(C)[C@H](c1ccccc1)[NH2+]CC(=O)Nc2ccccc2C(=O)NC3CC3 C08003246
CC(C)C[NH2+]CC(=O)Nc1c(c2c(s1)CCC2)C(=O)Nc3ccc(cc3)Br C08430041
Cc1c(c([nH]c1C(=O)[C@@H](C)[NH2+]C[C@@H](c2cccs2)c3c[nH]c4c3cccc4)C)C(=O)C C09256522
Cc1cc2cc(ccc2[nH]1)CNC(=O)C[C@@H]3C(=O)NCC[NH+]3Cc4cccs4 C11842197
CCC[NH2+]CCC(=O)Nc1c(c2c(s1)CCC2)C(=O)Nc3ccc(cc3)Br C15946929
Cc1ccc2c(c1)c(c([nH]2)C[NH2+]Cc3cccnc3N4CCC[C@H](C4)O)C C20235030
c1ccc(cc1)CC2CC[NH+](CC2)[C@@H]3[C@H]([C@@H]([C@H]4CO[C@@H]3O4)NCc5c[nH]c6c5cccc6)O C20463773
Cc1cccc(c1)NC(=O)c2ccccc2NC(=O)C[NH2+][C@@H](c3cccs3)C(C)C C29203543
C[C@@H](C(=O)Nc1ccccc1)[NH+]2CCC(CC2)NC(=O)Nc3ccc(cc3)F C32927356
c1ccc(cc1)CCC(=O)N2C[C@@H](C3(C2)CC[NH2+]CC3)C(=O)NCc4cc5ccccc5[nH]4 C39671400
c1ccc2c(c1)cc([nH]2)CNC(=O)[C@@H]3CN(CC34CC[NH2+]CC4)C(=O)CCC5CCCC5 C39671418
Cc1c(c([nH]c1C(=O)[C@H](C)[NH2+]C[C@@H](c2c[nH]c3c2cccc3)[C@@H]4CC=CS4)C)C(=O)C C39727279
Cc1ccc(cc1)NC(=O)COc2ccc(cc2C[NH2+]C[C@@H](C)O)Br C40744045
C[C@H](C(C)C)Nc1cc(cc[nH+]1)c2c([nH]c(n2)SCCO)c3ccc(cc3)F C40954777
C[C@H](CC(C)C)NC(=O)[C@H]1C[NH2+]C[C@@H]1C(=O)NC[C@@H](C)c2ccccc2 C43222535
C[C@@H](CC(C)C)NC(=O)[C@H]1C[NH2+]C[C@@H]1C(=O)NC[C@@H](C)c2ccccc2 C43222536
C[C@H](c1ccccc1)NC(=O)[C@H]2C[NH2+]C[C@@H]2C(=O)N[C@H](Cc3ccccc3)c4ccccc4 C43223111
CC(C)C(=O)Nc1ccc(cc1)NC(=O)NC[C@@H](c2ccsc2)[NH+](C)C C43675325
CC(C)C(=O)Nc1ccc(cc1)NC(=O)NC[C@H](c2ccsc2)[NH+](C)C C43675327
C[NH+](C)[C@@H](CNC(=O)Nc1cccc(c1)NC(=O)C2CC2)c3cccs3 C44103185
c1ccc(cc1)C(c2ccccc2)[NH2+]CC(=O)N3CCc4c3ccc(c4)S(=O)(=O)N C45605951
C[C@@H]1CCCC[NH+]1CCCCNC(=O)NNC(=O)c2ccccc2Cl C46751662
C[C@H]1CCCC[NH+]1CCCCNC(=O)NNC(=O)c2ccccc2Cl C46751663
CCCCNC(=O)[C@H](C)[NH+]1CCC(CC1)NC(=O)NC2CCCCC2 C55029215
CC1CCC(CC1)NC(=O)[C@H](C)[NH+]2CCC(CC2)NC(=O)Nc3ccccc3 C55032322
C[C@@H](C(=O)NCCC(C)C)[NH+]1CCC(CC1)NC(=O)Nc2ccccc2 C55032346
Cc1cc(c(c(c1)C)NC(=O)CNC(=O)NC[C@@H](C)C[NH+]2CCCCC2)C C57040717
C[NH+](C)C[C@H](COc1ccc(cc1)NC(=O)Nc2ccc(cc2F)F)O C58190758
CCNC(=O)c1ccc(c(c1)NC(=O)NC[C@@H](c2cccs2)[NH+](C)C)C C61262693
Cc1ccc(cc1NC(=O)NC2CC[NH+](CC2)CC(F)F)NC(=O)C3CC3 C61768938
CC[NH+](CC)C[C@@H](C)NS(=O)(=O)c1cc(cc(c1Br)N)Cl C61882502
CC(C)[C@@H](CNC(=O)NC1CC[NH+](CC1)CC(=O)NC)c2ccccc2 C41172323
CC(C)(C)NC(=O)CNC(=O)NC[C@@H]1CCCC[NH+]1Cc2ccccc2 C63463722
c1ccc(cc1)C(=O)N[C@@H]2NC3=C(CC[C@@H]3S2)C(=O)NCCC4=c5ccccc5=[NH+]C4 C63690769
CC(C)[C@H](C(=O)NC[C@H]1CC[NH+](C1)C(C)C)NC(=O)Nc2ccccc2 C63836765
CC(=O)N[C@H]1Nc2ccc(cc2S1)CC(=O)NCCC3=c4cc(ccc4=[NH+]C3)Cl C64491147
Cc1ccccc1c2ncc(s2)C[NH2+]CCNc3[nH]c(=O)cc(n3)C C65373247
CC(C)[NH+]1CC[C@@H](C1)CNC(=O)NCCNc2nc3ccccc3s2 C65440555
c1ccc(cc1)NC(=O)NC2CC[NH+](CC2)CC(=O)NCc3ccccc3F C55031193
c1ccc(cc1)NC(=O)NC[C@H]2CCCC[NH+]2CC(=O)NCC3CCC3 C66492743
CC(C)CCC(=O)NNC(=O)NCC(C)(C)[NH+]1CCc2ccccc2C1 C67041954
Cc1ccsc1C(=O)NNC(=O)NCCC[NH+](C)C2CCCCC2 C67102554
CCn1cc(cn1)NC(=O)NCC2(CCCC2)[NH2+][C@@H](C)c3ccccc3 C67427630
CNC(=O)C1CCC(CC1)NC(=O)NC[C@H]2CCC[NH+]2CC3CCCCC3 C67462693
Cc1ccc(cc1S(=O)(=O)N)C(=O)NC[C@@H]2CCC[NH+]2CC3CCCCC3 C67483782
C[C@@H]1CCCC[C@@H]1NC(=O)C[NH+]2CCC(CC2)C(=O)N C07448586
c1ccc(cc1)NC(=O)c2c-3[nH+]c4ccccc4c3[nH][nH]2 C00042223
Cc1ccc/c(=N/S(=O)(=O)c2ccc(s2)C[NH3+])/[nH]1 C36929435
Cc1ccc(o1)[C@H](C)[NH2+][C@@H](C)c2ccc3c(c2)[nH]c(=O)[nH]3 C36959952
C[C@H](c1cc(ccc1O)O)[NH2+]C2CCN(CC2)C(=O)C C37138386
c1c(c(cc2c1OCO2)Cl)NC(=O)C3(CCCC3)[NH3+] C37616417
CC[NH2+][C@H](c1cc2c(c(c1)Cl)OCCCO2)C(=O)N C37869568
C[C@H](c1ccc(cc1O)O)[NH2+]C[C@@H]2CCS(=O)(=O)C2 C38082700
C[C@H](C1=C[NH2+]N(C1)C)NC(=O)Cc2c[nH]c3c2cccc3 C39160006
CS[C@@H]1N=N[C@@H](O1)[C@@H](Cc2c[nH]c3c2cccc3)[NH3+] C39446560
CS[C@@H]1N=N[C@H](O1)[C@@H](Cc2c[nH]c3c2cccc3)[NH3+] C39446562
CC(C)(C)[NH+]1CCC(CC1)NC(=O)c2cc(cn2C)N C40306416
Cc1cccc(c1S(=O)(=O)N[C@@H]2CCC[NH+](C2)C)N C40672197
Cc1c(nnc(c1C(=S)N)N[C@@H]2CCC[NH+](C2)C)C C40716160
C[C@@](C1CC1)(C(=O)NC[C@@H]2COc3ccccc3O2)[NH3+] C40810292
c1cc(ccc1N[C@@H]2CCC[NH2+]C2)Sc3[nH]ncn3 C43326653
Cc1ccc(cc1N[C@@H]2CCC[NH2+]C2)S(=O)(=O)NC C43327017
C[C@@H]([C@H](c1ccco1)Oc2ccc3c(c2)CCC(=O)N3)[NH3+] C43336625
Cc1ccc(o1)[C@@H](C[NH3+])Oc2ccc3c(c2)CCC(=O)N3 C43365688
Cc1cnc(nc1)Sc2c(cc3c(n2)CCC3)C(=[NH2+])N C43407363
CC(C)n1cc(cc1C(=O)NCC2CC[NH+](CC2)C)N C44515034
CC(C)n1cc(cc1C(=O)NC[C@H]2CCC[NH+](C2)C)N C44532333
C[C@@H]1CCC[C@@H]([C@@H]1C)[NH2+][C@@H](C)C(=O)NC(=O)NC(C)C C48392475
C[C@@H]1CCCC[C@@H]1OC(=O)c2c[nH]c(n2)C3(CCC3)[NH3+] C48633733
CC(C)Oc1c(cccn1)NC(=O)C2(CCCCC2)[NH3+] C48762152
CC(C)(C)[NH+]1CCN(CC1)c2cc3c(cc2N)CC(=O)N3 C48927268
Cc1c(nnc(c1C(=[NH2+])N)N(C)[C@@H]2CCC[C@@H](C2)C)C C49012137
C[C@H](C(=O)N)[NH+]1CCC[C@@H](C1)C(=O)NC2CCCCC2 C49442801
c1ccc(c(c1)N[C@@H]2CC[NH+]3[C@@H]2CCC3)S(=O)(=O)N C49569044
C1CCC(CC1)(CNS(=O)(=O)C2CCOCC2)[NH3+] C50200166
c1cc(c(c(c1)Cl)n2cccn2)NC(=O)[C@H]3C[C@@H]3[NH3+] C50459790
C[C@@H]1CCC[NH+](C1)Cc2nc(c3ccsc3n2)NN C51146778
c1cc(c(cc1O)O)C(=O)N2CCC[C@H]2[C@@H]3CCC[NH2+]3 C51358647
C[NH+]1CCC[C@H](C1)N(C)CC(=O)Nc2ccccc2N C53205093
c1cnc(c(n1)C(=S)N)N[C@H]2CC[NH+]3[C@@H]2CCCC3 C54397891
c1c(nc([nH]c1=O)N2CCC(CC2)C[NH3+])C(F)(F)F C57342906
CCC1(C(=O)N(c2cc(ccc2O1)O)[C@@H](C)C[NH3+])CC C58006289
CC(C)c1cc2c(c(c1)S(=O)(=O)NC)O[C@@H](C2)C[NH3+] C58020767
C[C@@](c1n[nH]nn1)(C(c2ccccc2)c3ccccc3)[NH3+] C40397225
c1cc2cn[nH]c2cc1C(=O)N[C@@H]3CC[NH2+]C4(C3)CCC4 C61670019
C[C@H](c1cccs1)N(C)c2cc[nH+]c(c2)/C(=N/O)/N C61813761
C1CCC2(CC1)CC[NH+](CC2)Cc3c(snn3)NN C61822156
c1cc(c2c(c1)OCCO2)C(=O)N[C@H]3CCC[C@H]3C[NH3+] C61883591
c1cc(ccc1c2c(nnn2c3ccc(cc3)O)C[NH3+])F C62217493
C[NH2+][C@H](c1cc[nH]n1)c2cc3c(cc2Cl)NC(=O)C3 C62776438
CN(C)S(=O)(=O)c1ccccc1N[C@@H]2CCC[C@H]2[NH3+] C63177863
c1cc(c(cc1O)O)C(=O)N2CCCC[C@H]2[C@H]3CCC[NH2+]3 C63189444
C[C@H]([C@H]1CCCCN1CC(=O)NC2(CCCC2)C#N)[NH3+] C63195266
CC(C)(C)n1ccnc(c1=O)N[C@H]2CCCCC[C@@H]2[NH3+] C63214266
CSc1[nH]nc(n1)c2cc(cc3c2O[C@@H](C3)C[NH3+])F C67588726
CC(C)(C)NC(=O)NC[C@@H]1CCC[C@@H]1NC(=O)NC(C)(C)C C00136894
CC(C)(C)NC(=O)NC[C@@H]1CCC[C@H]1NC(=O)NC(C)(C)C C00136892
CCC1(CC2(CC(NC(=O)N2)(CC)CC)NC(=O)N1)CC C00391329
Cc1c(c2ccccc2[nH]1)/C=N/NC(=O)c3ccc(cc3O)O C00283294
c1ccc(cc1)NC(=O)N[C@H]2CCCC[C@@H]2NC(=O)Nc3ccccc3 C00636951
CCC(=O)NC(=S)NNC(=O)c1cc2ccccc2cc1O C06395945
CC[C@H](C)NC(=O)Nc1c(cccc1NC(=O)NC(C)C)C C06743581
c1ccc(cc1)[C@@H](C(=O)c2c[nH]c3c2cccc3)Sc4[nH]c(nn4)N C03537774
c1ccc(cc1)c2cc(c(s2)NC(=O)c3ccc4c(c3)nc[nH]4)C(=O)N C08718778
Cc1ccc(cc1)N[C@H](C)C(=O)N/N=C/c2ccc(cc2O)O C00234255
c1ccc(c(c1)C(=O)NNC(=S)NC(=O)c2ccccc2Cl)O C12501614
CC/C(=N\NC(=O)c1ccccc1O)/c2cc(ccc2O)O C17024916
CCN(C1=CCCCC1)C(=O)CSc2nc(cc(n2)N)N C07692762
c1cc(ccc1NC(=[NH2+])Nc2nc(cc(n2)[O-])C(F)(F)F)F C18126928
Cc1cccc(c1)NC(=O)NNC(=O)Nc2ccccc2C C31091291
CC(C)(C)n1c(c(c(n1)c2ccccc2)NC(=O)NC3CCCCC3)N C35868121
c1cc([nH]c1)C(=NN=C(c2ccc[nH]2)c3ccc[nH]3)c4ccc[nH]4 C37624829
c1cc(cnc1)Nc2c(c(ns2)[O-])/C(=[NH+]\CC3CCCCC3)/N C34802636
C/C(=C/C(=O)NC(C)(C)C)/NNC(=O)c1cc(ccc1O)Cl C04904452
CC(=C)CS[C@@H]1NN[C@@H](N1N)[C@@H]2C=C(N=N2)c3ccc(cc3)Cl C38985175
Cc1cc(cc(c1)Oc2c(c(ncn2)NNC(C)(C)C)N)C C40681560
CCc1ccccc1Nc2c(c(ncn2)Nc3nccs3)N C40688263
c1csc(n1)Nc2c(c(ncn2)Nc3cc(cc(c3)Cl)Cl)N C40701000
C=CCNc1c(c(ncn1)Nc2nc3ccccc3s2)N C40708946
Cc1ccccc1Nc2c(c(ncn2)Nc3nccs3)N C40780781
Cc1c(cccc1NC(=O)NCCc2c[nH]c3c2cccc3)C(=O)NC C44175518
c1cc(c(cc1Br)O)C(=O)Nc2cc3c(cc2N)OCO3 C44483414
c1ccc(cc1)C2(CCC2)CNC(=O)NNC(=O)Nc3ccccc3 C45370805
CC(C)(C)[C@@H]1CCCC[C@H]1NC(=O)NNC(=O)Nc2ccccc2 C46024229
c1ccc(c(c1)NC(=O)c2ccc(s2)C(=O)Nc3ccccc3O)O C47064255
Cc1c2ccccc2oc1[C@@H](C)NC(=O)Nc3ccccc3CC(=O)N C47518173
CC(C)c1c(c(n[nH]1)C(=O)/N=c\2/[nH]c3ccccc3s2)N C50309769
c1ccc2c(c1)c(c(c(=O)o2)[NH3+])Nc3ccccc3C(=O)[O-] C19606826
CC(C)C1CCC(CC1)Nc2cccc(c2)NS(=O)(=O)N C54555782
Cc1ccc(c(c1)O)C(=O)NNC(=O)Nc2ccc(cc2)F C55329525
Cc1ccc(cc1)NCC(=O)N/N=C\c2c(cc(cc2O)O)C C55399309
CC1CCC(CC1)CNC(=O)NNC(=O)Cc2c[nH]c3c2cccc3 C56818592
Cc1ccccc1NC(=O)NNC(=O)CCc2c[nH]c3c2cccc3 C58865506
c1ccc(c(c1)CCC(=O)N/N=C/c2ccc(cc2O)O)O C59148096
c1cc(cnc1)Nc2nc(cs2)c3ccc(c(c3)C(=O)N)O C62581220
CCCCNC(=O)NNC(=O)c1cccc2c1[nH]c3c2CCCC3 C64883586
CCCCNC(=O)NNC(=O)c1cc2cc(ccc2[nH]1)Cl C64883633
c1ccc(cc1)Nc2ccccc2C(=O)NNC(=O)NC3CC3 C64900832
Cc1ccc2cc([nH]c2c1)C(=O)NNC(=O)NCCc3cccs3 C65200164
Cc1ccc(c(c1)O)NC(=O)CNC(=O)NCC2CCCC2 C51480814
Cc1ccccc1NC(=O)NNC(=O)N[C@@H](C)Cc2ccccc2F C54623343
c1ccc(c(c1)CCNC(=O)NNC(=O)c2ccccc2O)Cl C65504253
Cc1cccc(c1)C(=O)NNC(=O)NC[C@]2(CCCc3c2cccc3)O C66926221
c1ccc(c(c1)CNC(=O)NNC(=O)CC2CCCCC2)O C67413706
Cc1ccccc1NC(=O)NNC(=O)N[C@@H]2C[C@H]2c3cccc(c3)F C67560246
CC1(CC(=NNC(=O)c2ccccc2O)CC([NH2+]1)(C)C)C C00061855
CC(C)CNC(=O)c1ccccc1NC(=O)[C@@H]2CCC[NH2+]2 C19409624
Cc1nc2cc(c(cc2s1)N)NCCCn3cc[nH+]c3 C35342522
CC[C@H](C)[C@@H](c1ccc2c(c1)NC(=O)CC(=O)N2)[NH2+]CC C35544481
CCC[NH2+][C@@H](c1ccc2c(c1)[nH]c(=O)c(=O)[nH]2)C3CCC3 C35581064
CCC[NH2+][C@@H](c1ccc2c(c1)[nH]c(=O)[nH]2)c3ccc(o3)C C35581351
CCC[NH2+][C@H](c1ccc2c(c1)[nH]c(=O)[nH]2)c3c(cco3)C C35581364
Cc1ccc/c(=N/S(=O)(=O)c2ccc(s2)CC[NH3+])/[nH]1 C35679266
Cc1ccc(o1)C[NH+](C)[C@@H](C)C(=O)Nc2ccccc2N C35698971
c1cc(=O)[nH]cc1C(=O)N[C@H]2CC[NH2+]C3(C2)CCCCC3 C36260758
C[C@H](c1ccc(cc1O)O)[NH2+]C2CCS(=O)(=O)CC2 C36331617
C[C@@H](c1ccc(cc1O)O)[NH2+][C@]2(CCS(=O)(=O)C2)C C36945103
CC(C)[C@H](C(=O)Nc1cc2c(cc1Cl)OCCO2)[NH3+] C37007987
CC(C)[C@H](C(=O)Nc1cc(ccc1C(=O)OC)Cl)[NH3+] C37014821
C[C@@H](c1ccc2c(c1)[nH]c(=O)[nH]2)[NH2+][C@@H]3CCN4[C@@H]3CCC4 C37168207
c1ccc2c(c1)cc([nH]c2=O)NCCCN3CC[NH2+]CC3 C37757274
c1ccc2c(c1)cc(c(=O)o2)C(=O)N[C@H]3CCCC[C@H]3[NH3+] C38049227
C[C@@H]1CCCN(C1)S(=O)(=O)NC2(CCC(CC2)C)C[NH3+] C20431676
CN1C=C[C@H](N1)C[NH2+]Cc2cc([nH]n2)c3ccc(cc3)F C39305598
Cc1cc(c(cc1C)S(=O)(=O)NC[C@@H](C)[NH+](C)C)N C40348143
CO[C@H]1C[C@@H]([NH2+]C1)C(=O)NCCc2c[nH]c3c2cccc3 C40852664
CC[NH+]1CCC[C@H]1CNS(=O)(=O)c2cc(cs2)N C41067707
C1CO[C@H](CN1C(=O)NC23CC4CC(C2)CC(C4)C3)C[NH3+] C41162006
Cc1cc(c2c(c1)NC(=O)[C@H]2[NH2+]CCNC(=O)C(C)C)C C42100823
CC[C@@H]([C@@H](c1ccco1)N2CC(=O)Nc3c2cccc3)[NH3+] C43334655
Cc1ccc(o1)[C@@H]([C@@H](C)[NH3+])N2CC(=O)Nc3c2cccc3 C43363968
C[C@H]1CCCN(C1)c2c(cc3c([nH+]2)CCCC3)/C(=N/O)/N C43410583
CCCN(c1c(cc2c([nH+]1)CCCC2)/C(=N/O)/N)C3CC3 C43410609
CCC[C@@H]1C(=O)N(C(=O)N1)Cc2ccc(s2)C#CC[NH3+] C43684315
C[NH+]1CCCC[C@@H]1CNS(=O)(=O)c2c(cc(cc2F)N)F C44563455
CNC(=O)c1ccccc1NC(=O)CC[C@H]2CCCC[NH2+]2 C50940522
c1cc(cnc1)c2c(c[nH]n2)C[NH2+]C3(CCCCC3)CO C53096644
c1cc2c(cc1N3[C@@H]4CCC[C@H]3CC(C4)[NH3+])C(=O)NC2=O C54601833
c1ccc2c(c1)cc(o2)C[NH2+]C3CCN(CC3)CC(=O)N C35255114
C[NH2+][C@@H]1c2ccc(cc2NC1=O)N(CCO)C3CCCC3 C42509972
[H]/N=C(/c1c(c([nH+]nc1N(CC(F)(F)F)C(C)C)C)C)\N C42767631
C[C@H](c1ccc2c(c1)[nH]c(=O)[nH]2)[NH2+][C@@H]3CCN(C3)C4CC4 C44685403
C[C@@H](c1ccc2c(c1)[nH]c(=O)[nH]2)[NH2+][C@H]3CCN(C3)C4CC4 C44685406
CC(C)C(=O)Nc1ccccc1C[NH+]2CCC[C@H]2C(=O)N C60369198
c1c[nH+]c(cc1NC2CCS(=O)(=O)CC2)C(=S)N C61812656
CCC[NH2+][C@H](c1ccc2c(c1)[nH]c(=O)[nH]2)[C@@H]3CCCOC3 C62233739
CCC[NH2+][C@@H](c1ccc2c(c1)[nH]c(=O)[nH]2)[C@H]3CCCOC3 C62233742
CCC[NH2+][C@H](c1ccc2c(c1)[nH]c(=O)[nH]2)[C@H]3CCCOC3 C62233747
c1c2c(cc(c1N)N3CC[C@H](C3)[NH+]4CCCC4)NC(=O)C2 C62976002
CC(C)(C[NH3+])Nc1ccc(cc1Br)[N+](=O)[O-] C63020773
C[C@@H](CCNc1ccc(cc1Br)[N+](=O)[O-])[NH3+] C63171438
c1ccc2c(c1)OC[C@H](O2)C(=O)N[C@@H]3CCCCC[C@@H]3[NH3+] C63210980
c1ccc(cc1)[C@H]2[C@H]([C@@H](n3c(ncn3)N2)c4ccccc4)[NH3+] C35337502
c1cc(c(cc1F)C(=O)N[C@@H]2CCC[NH+](C2)CC(=O)N)Br C66451349
CCCC(=O)Nc1cccc(c1C)NC(=O)[C@H]2CCC[NH2+]2 C67500704
CC1([C@H](N2[C@@H](S1)[C@@H](C2=O)NC(=O)C3(CCCCC3)[NH3+])C(=O)[O-])C C03830608
Cc1ccccc1NC(=O)c2ccc(cc2)O[C@H](C)C(=O)NN C01943965
Cc1cc(c(c(c1)C)[C@@H]2c3c(=O)[nH]c(=O)[nH]c3OC(=C2C#N)N)C C03683274
Cc1cc(c2c(c1)cc(c(=O)[nH]2)[C@H]3c4c(n[nH]c4OC(=C3C#N)N)C)C C00421472
CC(C)c1ccc(cc1)[C@H]2c3c(=O)[nH]c(=O)[nH]c3OC(=C2C#N)N C00521690
c1cc(cc(c1)N)[C@@H]2c3ccc(cc3OC(=C2C#N)N)[N+](=O)[O-] C00492394
Cc1nnc(n1N)N/N=C\c2cc(ccc2O)Br C16363390
Cc1c(cc(cc1Cl)S(=O)(=O)N(CC(=O)N)C(C)C)N C36128635
Cc1c(c(n[nH]1)C)S(=O)(=O)Nc2cc(c(cc2F)F)N C36743488
Cc1c2c(n[nH]1)OC(=C([C@H]2c3cn[nH]c3c4ccc(cc4)F)C#N)N C05067937
CC1(CC2=C([C@H](C3=C(N=N[C@@H]3N2)O)c4ccc(c(c4)O)O)C(=O)C1)C C39359020
c1ccc(c(c1)F)S(=O)(=O)Nc2ccc(cc2)/C(=N\O)/N C40375959
C[C@H](/C(=N/O)/N)NS(=O)(=O)c1ccccc1Br C40376627
c1cc(ccc1C(=O)Nc2cc(ccc2F)S(=O)(=O)N)O C40381532
c1ccc2c(c1)c(c[nH]2)[C@H]3N=C(Nc4n3c5ccccc5c(=O)n4)N C22241454
COc1cc(c2c(c1)O[C@@H]([C@@H](C2=O)O)c3ccc(c(c3)O)O)O C14643615
Cc1c(sc(c1C(=O)N)NC(=O)[C@]2(C(=O)Nc3ccccc3O2)C)C C41545537
Cc1c(nnc(c1C(=S)N)N2CCC(CC2)CC(=O)N)C C42438961
c1ccc(cc1)[C@@H]2C[C@@H]2NS(=O)(=O)c3ccc(nc3)NN C44677530
c1csc(c1C(=O)N)NC(=O)C(=O)NC2CCCCCC2 C47962996
C[C@H](c1ccc(cc1F)F)NC(=O)C(=O)Nc2ccc(c(c2)C(=O)N)F C48832386
c1c(c[nH]c1C(=O)NNC(=O)NCC(F)(F)F)Br C49027515
Cc1csc(n1)NC(=O)NNC(=O)c2cc(c[nH]2)Br C49206784
c1ccc2c(c1)[C@@]3(c4c(n[nH]c4OC(=C3C#N)N)c5cccs5)C(=O)N2 C09360460
CCCc1c2c([nH]n1)OC(=C([C@]23c4ccccc4NC3=O)C#N)N C05634057
CC(C)c1c2c([nH]n1)OC(=C([C@]23c4ccccc4NC3=O)C#N)N C05817475
c1ccnc(c1)c2c3c([nH]n2)OC(=C([C@@H]3c4ccc(cc4)O)C#N)N C00091191
c1c(cc(c(c1[N+](=O)[O-])N)Cl)C(=O)N[C@@H]2CCCC[C@H]2O C52016632
c1cc(ccc1[C@@H]2c3cc(ccc3OC(=C2C#N)N)[N+](=O)[O-])N C01433783
C[C@@H](C(=O)Nc1cc(c(c(c1)F)N2CCCC2)F)NC(=O)N C56094873
c1ccc2c(c1)cc(c(=O)[nH]2)[C@@H]3NC(=Nc4n3c5ccccc5n4)N C28511635
C[C@H]1CCc2c(cc(s2)C(=O)NNC(=O)Nc3c[nH]nc3)C1 C57029448
C[C@H](c1ccc2c(c1)[nH]c(=O)[nH]2)NC(=O)[C@H]3CC(=O)Nc4c3cccc4 C58385692
c1c(nc(nc1N)S[C@@H]2CC(=O)N(C2=O)C3CCCC3)N C41023962
CCOC(=O)C1=C(OC(=C([C@@H]1c2cccs2)C(=O)N)C)N C58949490
c1c[nH+]c(cc1S(=O)(=O)[N-]c2cc(c(cc2F)F)F)NN C61094699
c1cnc(cc1S(=O)(=O)N[C@@H]2CCCc3c2ccs3)NN C61368562
C[C@H](C(=O)NC)NS(=O)(=O)c1cc(cc(c1Br)N)Cl C61882309
c1c(cncc1Br)C(=O)N[C@H]2CCC[C@@H]2/C(=N\O)/N C61887392
CC[C@@H](C)n1cc(c(=O)c2c1cccc2N)C(=O)NC[C@H](C)O C62319453
c1cc2=[NH+][C@@H]3[C@@H](NCCC3=c2cc1Cl)c4c([nH]c(=O)[nH]c4=O)[O-] C63386350
c1cc2=[NH+][C@@H]3[C@H](NCCC3=c2cc1Cl)c4c([nH]c(=O)[nH]c4=O)[O-] C63386356
c1cc(c(c(c1)Cl)CN2CCNC(=O)[C@@H]2CC(=O)NN)Cl C63594772
c1cc(ccc1/C(=N/O)/N)NS(=O)(=O)c2ccc(cc2)F C40375961
C[C@H](c1ccc(cc1)S(=O)(=O)N)NC(=O)NCC(F)(F)F C54091110
Cc1cc2c(cc(=O)oc2cc1C)CN[C@@H]([C@@H](C)O)C(=O)N C65425911
CCc1[nH]c(c([nH+]1)C)[C@@H]2CC(=O)N[C@@H]3C2=C(NN3C4CCCCC4)[O-] C65534014
c1c(cc2c(c1C(=O)NNC(=O)NC3CCCC3)nc[nH]2)F C65919236
Cc1c2c([nH]c1C(=O)NNC(=O)NC3CCCC3)CCCC2=O C65920357
Cc1c2c(n[nH]1)C(=O)N[C@@H](N2)c3cccc(c3)NC(=O)C(F)(F)F C66740195
c1ccc(cc1)c2cc(=O)c3ccc(cc3o2)O[C@H]4[C@@H]([C@H]([C@@H]([C@H](O4)CO)O)O)O C04349290
CC1([C@H]2CC[C@@]1(/C(=N/N=C/3\NC(=O)[C@H](S3)CC(=O)NC(=O)N)/C2)C)C C11859866
Cn1cc(c2c1ccc(c2)F)C3=C(C(=O)NC3=O)c4cccc(c4)NC[C@H](CO)O C12501080
CC(=O)C1=C([C@]2([C@H](Cc3cc4cccc(c4c(c3C2=O)O)O)[C@H](C1=O)OC)O)O C13409663
COc1cc(cc(c1O)OC)[C@H]2[C@@H](C(=O)c3c(cc(cc3O2)O)O)O C14436366
CNS(=O)(=O)c1cccc(c1)C(=O)Nc2ccc3c(c2)[nH]c(=O)[nH]3 C15544013
c1ccc2c(c1)c(c[nH]2)c3nnc(n3C4CC4)SCC(=O)NC(=O)N C17881997
C[C@H](C(=O)NC(=O)NC)Sc1nnc(n1N)c2cccc(c2)Br C22233160
c1ccc(c(c1)[C@@H](CC(=O)NC[C@H]2COc3ccccc3O2)NC(=O)N)Cl C24775433
Cc1c(sc(n1)NC(=O)c2c[nH]nc2c3ccc(cc3)F)SCC(=O)N C30686325
c1ccc(cc1)n2c(c[nH]c2=S)C(=O)NCCc3ccc(s3)S(=O)(=O)N C32928247
C[C@@H]1CCCC[C@@]12C(=O)N(C(=O)N2)CC(=O)Nc3c(ccs3)C(=O)N C08192093
CC1(C(=[N+]([C@]2(N1O)CCCCC2=NNC(=O)N)[O-])c3cccs3)C C07787377
C[C@@H](Cc1c[nH]c2c1cccc2)NC(=O)CCN3[C@H](Nc4ccccc4C3=O)O C39040847
CCCc1ccc(c(c1)N2CC[NH2+][C@H](C2)c3ccccc3O)NS(=O)(=O)[O-] C39481295
Cc1ccc2c(=O)c(c[nH]c2n1)C(=O)NNC(=O)c3cc(c[nH]3)Br C40144401
CCc1ccnc(c1)C(=O)N[C@@H]([C@@H]2[C@@H]([C@@H]([C@@H]([C@@H](O2)SC)O)O)O)[C@@H](C)Cl C40447496
CCc1ccnc(c1)C(=O)N[C@H]([C@@H]2[C@@H]([C@@H]([C@@H]([C@@H](O2)SC)O)O)O)[C@@H](C)Cl C40447498
CCc1ccnc(c1)C(=O)N[C@@H]([C@H]2[C@@H]([C@@H]([C@@H]([C@@H](O2)SC)O)O)O)[C@@H](C)Cl C40447500
CNC(=O)Nc1cccc(c1)NS(=O)(=O)c2ccc3c(c2)CCC(=O)N3 C42626054
c1cc(cc(c1)S(=O)(=O)/N=C\2/CCCCCN2)NC(=O)NCCO C42875517
c1nc(c2c(n1)n(cn2)[C@H]3[C@@H]([C@H]([C@H](O3)CI)O)O)N C44608000
Cc1cc(c(c(c1)C)NC(=O)CNC(=O)Cc2ccc(s2)S(=O)(=O)N)C C46864600
CNC(=O)c1cc(ccc1F)NC(=O)C(=O)NC[C@@H](c2ccc(c(c2)F)F)O C50165655
CC(C)n1c(=O)c(c([nH]c1=O)[O-])[C@@H]2c3c(c4cc(ccc4[nH]3)OC)CC[NH2+]2 C20611216
c1cc(sc1)[C@@H](CC(=O)N2CCC[C@@H](C2)C(=O)NC3CC3)NC(=O)N C50729379
c1ccc(cc1)c2cc([nH]n2)C(=O)NN/C=C/3\c4ccccc4C(=O)NC3=O C16719739
Cc1ccc(o1)C(=O)Nc2ccc(cc2)NC(=O)Cc3c([nH]nc3O)C C55385307
c1cc(ccc1c2c(cn[nH]2)[C@@H]3c4c(c(=O)cc(o4)CO)OC(=C3C#N)N)F C18125181
c1ccc(cc1)c2cc([nH]n2)C(=O)NNC(=O)c3ccc4c(c3)NC(=O)CS4 C06173797
Cc1ccc(o1)[C@@H]2Nc3cc(c(cc3S(=O)(=O)N2)S(=O)(=O)N)Cl C42652084
CC1=C([C@H](C(=C(O1)N)C(=O)N)c2cc(ccc2Cl)[N+](=O)[O-])C(=O)C C58949098
C[C@@]1(C(=O)NC(=O)N1)c2cccc(c2)NC(=O)c3cc4ccccc4[nH]c3=O C58982849
Cc1ccc(cc1)[C@@H](CC(=O)Nc2cc(cc(c2)S(=O)(=O)N)F)NC(=O)C C60410212
c1ccc2c(c1)c(c[nH]2)C(=O)NNC(=O)c3ccc4c(c3)OCC(=O)N4 C25163056
Cc1c2cc(cnc2[nH]n1)C(=O)NNC(=O)c3cc(c[nH]3)Br C60855913
C[C@@H]1CC[C@H](CN1C(=O)CCCC[C@H]2[C@@H]3[C@H](CS2)NC(=O)N3)C(=O)N C63768340
Cc1ccc(cc1NC(=O)c2cc(ccc2F)S(=O)(=O)NC(C)C)C(=O)N C63949376
c1cc2c(c[nH]c2nc1)C(=O)Nc3ccc4c(c3)N(CC4)S(=O)(=O)N C65792794
Cn1ccnc1[C@](CCNC(=O)N[C@@H]2c3ccccc3C[C@@H]2O)(C(F)(F)F)O C66333541
c1cc(ccc1[C@H](c2ccsc2)NC(=O)NNC(=O)C(=O)NC3CC3)Cl C66348514
C[C@H](c1ccc2c(c1)NC(=O)CO2)NC(=O)Nc3cc(c[nH]c3=O)C(F)(F)F C66402602
Cc1cccc2n1cc(n2)C(=O)Nc3nc(cs3)c4cc([nH]c4)C(=O)N C26208040
CC(C)C(=O)N[C@H]1CCCN(C1)C(=O)Nc2cccc(c2)S(=O)(=O)N C67012535
c1cc2c(cc1C(=O)NCC(=O)NCc3ccc(s3)S(=O)(=O)N)CCC2 C67153031
C[C@H]1CC[C@@H](CN1C(=O)CCCC[C@@H]2[C@@H]3[C@@H](CS2)NC(=O)N3)C(=O)N C67203231
c1cc(c(cc1NC(=O)CNC(=O)C2CCC3(CC2)C(=O)NC(=O)N3)F)F C67246101
Cc1ccccc1NC(=O)CNC(=O)[C@@H]2C[C@H](CN2)NC(=O)c3cccs3 C67446729
Cc1c(cccc1S(=O)(=O)N)NC(=O)CNC(=O)c2ccoc2C C67465283
Cc1ccc(cc1C(=O)N)NC(=O)C(=O)NCC2(CCOCC2)c3ccccc3 C67525263
CCCCn1c(c(c(=O)[nH]c1=S)[C@H]2c3c(c4cc(ccc4[nH]3)OC)CC[NH2+]2)O C03985165
CC1(CC(CC([NH2+]1)(C)C)NC(=O)c2c(nc[nH]2)C(=O)Nc3ccccc3)C C04625278
C[C@H]([C@H]1C[C@@H]([C@@]2([NH2+]1)c3cccc(c3NC2=O)Cl)C(=O)Nc4ccc(cc4)OC)O C05451920
CC(C)c1ccc(cc1)n2c(c(c(=O)[nH]c2=O)[C@H]3c4c(c5ccccc5[nH]4)CC[NH2+]3)O C05625156
C[C@@H](C(=O)Nc1c(c2c(s1)CCC2)C(=O)N)[NH+]3CCN(CC3)c4ccccc4O C08309185
C[C@@H]([C@@H]1C[C@@H]([C@@]2([NH2+]1)c3cccc(c3NC2=O)Cl)C(=O)Nc4ccc(cc4)OC)O C09043860
C[C@@H]([C@H]1C[C@@H]([C@@]2([NH2+]1)c3cccc(c3NC2=O)Cl)C(=O)Nc4ccc(cc4)OC)O C09043867
CC1(CC(CC([NH2+]1)(C)C)NC(=O)CNC(=O)Cc2c3ccccc3c(=O)[nH]n2)C C09576746
c1ccc2c(c1)c3c([nH]2)[C@H]([NH2+]CC3)c4c(=O)[nH]c(=S)n(c4O)c5ccccc5F C05807422
CN1C(=O)N([C@]2([C@]1(NC(=[NH2+])NN2)c3ccccc3)c4ccccc4)C C13784763
C[C@H]([C@@H]1C[C@H]([C@]2([NH2+]1)c3ccccc3NC2=O)C(=O)Nc4cc(ccc4OC)Cl)O C16026634
C[C@H]([C@@H]1C[C@H]([C@]2([NH2+]1)c3cccc(c3NC2=O)Cl)C(=O)Nc4ccc(cc4)OC)O C16033258
C[C@H]([C@@H]1C[C@@H]([C@]2([NH2+]1)c3cccc(c3NC2=O)Cl)C(=O)Nc4ccc(cc4)OC)O C16033259
C[C@H]([C@H]1C[C@H]([C@]2([NH2+]1)c3cccc(c3NC2=O)Cl)C(=O)Nc4ccc(cc4)OC)O C16033260
C[C@H](C(=O)Nc1c(c2c(s1)CCC2)C(=O)N)[NH+]3CCC(=CC3)c4ccc(cc4)O C25680380
CCOc1cccc2c1o/c(=[NH+]\c3c(c4c(s3)CCCC4)C(=O)N)/c(c2)C(=O)N C01506520
C[NH+]1CCN(CC1)c2cc(c3c(c2N)C(=O)c4ccccc4C3=O)NCCO C09418904
C[C@H](C(=O)Nc1c(cc(cc1Cl)Cl)N)[NH+]2CCC[C@@H](C2)O C36798604
c1cc2c(cc1[C@H](c3cc(cc(c3)Br)F)[NH3+])[nH]c(=O)[nH]2 C37034245
CC1(Cc2c(c(sc2C([NH2+]1)(C)C)NC(=O)c3ccc4c(c3)scn4)C(=O)N)C C04275268
c1ccc(c(c1)NC(=O)C[NH2+]C2CCC(CC2)C(=O)N)Br C38091999
c1ccc2c(c1)[nH]c(n2)[C@@H]3c4c(nc5ccccc5n4)N([C@@H]3[NH3+])CCO C38971887
CCCCc1nc2c(o1)NC(=C([C@@]23c4cc(ccc4NC3=O)Br)C#N)[NH3+] C39323856
CCCCc1nc2c(o1)NC(=C([C@]23c4cc(ccc4NC3=O)Br)C#N)[NH3+] C39323857
c1ccc(cc1)C(=O)NC[C@@H]2NN[C@H]3N2CC[NH+](CC3)Cc4cc5ccccc5[nH]4 C39353521
Cc1cc([nH+]c2c1c(c(s2)C(=O)NNC(=O)C3CCN(CC3)C(=O)C(C)C)N)C C40051456
Cc1cc(cc(c1)OC(=O)c2c(c\3c(o2)CCC/C3=N\NC(=[NH2+])N)C)C C40824768
CC(C)(c1ccc2c(c1)NC(=O)c3ccc(cc3N2)Nc4cc[nH+]cc4)O C42988828
Cc1c(c(c2ccnn2c1NOc3ccccc3)C#N)NC4CCC(CC4)[NH3+] C45253334
CC(C)C[NH+]1CCC(CC1)NC(=O)NNC(=O)c2cc(c[nH]2)Br C45464000
c1ccc(cc1)[C@@H](C(=O)NC(=O)N)[NH+]2CCC(=CC2)c3c[nH]c4c3ccc(c4)F C47274055
C[C@H](c1ccc(cc1)NC(=O)N[C@H](C)c2ccc(s2)Cl)[NH3+] C49148761
C[C@@H](c1cccc(c1)NC(=O)Nc2ccc(cc2Br)Br)[NH3+] C49189652
C[C@H](c1cccc(c1)NC(=O)Nc2ccc(cc2Br)Br)[NH3+] C49189654
Cc1c(cco1)[C@H](c2cc3c(cc2Br)[nH]c(=O)[nH]3)[NH3+] C52094216
Cc1cc(ccc1[C@H](c2cc3c(cc2Br)[nH]c(=O)[nH]3)[NH3+])Br C52094242
Cc1ccccc1NC(=O)NNC(=O)NC[C@@]2(CCC[C@H](C2)C)[NH+](C)C C52587779
C[C@@H](c1ccc(cc1)S(=O)(=O)NC)NC(=O)NC2CC([NH2+]C(C2)(C)C)(C)C C54581142
C[C@@H](c1ccccc1)[NH+]2CC[C@@H](C2)NC(=O)NNC(=O)Nc3ccccc3 C54717207
C[C@H](c1ccc(cc1)N2CC[NH+](CC2)C)NC(=O)NNC(=O)Nc3ccccc3 C56898918
c1ccc2=[NH+][C@@H]3[C@@H](NCCC3=c2c1)[C@@H]4[C@@H](N[C@@H](N(C4=O)c5ccccc5Cl)O)O C63641541
c1ccc2=[NH+][C@H]3[C@@H](NCCC3=c2c1)[C@@H]4[C@@H](N[C@@H](N(C4=O)c5ccccc5Cl)O)O C63641543
c1ccc2=[NH+][C@H]3[C@H](NCCC3=c2c1)[C@@H]4[C@@H](N[C@@H](N(C4=O)c5ccccc5Cl)O)O C63641546
Cc1ccc(c(c1)C)N2[C@@H](N[C@@H]([C@@H](C2=O)[C@@H]3[C@@H]4C(=c5ccccc5=[NH+]4)CCN3)O)O C64380677
Cc1ccc(c(c1)C)N2[C@@H](N[C@H]([C@@H](C2=O)[C@@H]3[C@@H]4C(=c5ccccc5=[NH+]4)CCN3)O)O C64380679
c1ccc2=[NH+]CC(=c2c1)CCNC(=O)[C@H]3[C@@H](SNN3)NC(=O)N4CCCCC4 C65330195
c1ccc2=[NH+]CC(=c2c1)CCNC(=O)[C@H]3[C@H](SNN3)NC(=O)N4CCCCC4 C65330197
CC(C)[NH+]1CC[C@@H](C1)CNC(=O)NNC(=O)c2ccccc2O C65520948
C[C@@H](C(=O)Nc1c(ccs1)C(=O)N)[NH+]2CCC(CC2)c3cc4ccccc4[nH]3 C65966650
Cc1ccc(cc1C(=O)N)NC(=O)C(=O)N[C@@H]2CC[NH+](C2)C3CCCCCC3 C67565911
CC1(CC2=C([C@@H](C(=C(O2)N)C#N)c3ccc(c(c3)O)O)C(=O)C1)C C00196705
CSc1nc(c2c(n1)OC(=C([C@H]2c3cc(ccc3F)Br)C#N)N)N C01430915
c1cc(c(cc1C(F)(F)F)NC(=S)Nc2ccc3c(c2)[nH]c(=O)[nH]3)Cl C03503658
c1cc(c(cc1Br)Br)OCC(=O)NNC(=S)N C00829027
C[C@@H]1CCc2c(sc(c2C(=O)N)NC(=S)NC(=O)c3ccccc3)C1 C00849487
c1cc(c(cc1Br)C(=O)NNC(=S)NC2CCCCC2)O C02857619
c1cc(ccc1[C@H]2[C@H]3[C@@H](NN=C3C(F)(F)F)OC(=C2C#N)N)O C05570125
CC1=C([C@H](NC(=S)N1)c2ccccc2O)C(=O)Nc3ccc(cc3)Br C00823197
CCCCNC(=O)c1ccc2c(c1)[C@@H]3C=CC[C@@H]3[C@@H](N2)c4ccc(cc4O)O C13640443
CCCCNC(=O)c1ccc2c(c1)[C@@H]3C=CC[C@H]3[C@@H](N2)c4ccc(cc4O)O C13640447
C[C@@H]1[C@H]([C@H]([C@H]([C@@H](O1)Oc2c[nH]c3c2c(c(cc3)Br)Cl)O)O)O C15205491
c1ccc(c(c1)C(=O)N/N=C/c2cc(cc(c2O)Br)Br)N C01091262
c1ccc2cc(c(cc2c1)C(=O)NNC(=S)N[C@@H]3C[C@H]4CC[C@@H]3C4)O C16238227
c1cc(c(cc1Cl)Cl)C(=O)NC(=S)Nc2c(c3c(s2)CCC3)C(=O)N C16384906
Cc1cc(cc(c1O)c2nc3cc(ccc3o2)C(C)C)NC(=S)N C20154584
CCCCNC(=O)c1ccc2c(c1)[C@H]3C=CC[C@H]3[C@H](N2)c4ccc(cc4O)O C20682379
Cc1cc(c2cc([nH]c2c1)C(=O)Nc3ccc4c(c3)[nH]c(=O)[nH]4)C C22018740
Cc1cc(cc(c1)NC(=O)C[C@@H](c2cccc(c2)Br)NC(=O)N)C C23708819
Cc1ccc(cc1C)C(=O)NC(=S)Nc2c(c3c(s2)CCCCC3)C(=O)N C32125284
c1ccc2cc(c(cc2c1)C(=O)Nc3ccc4c(c3)[nH]c(=O)[nH]4)O C18178495
c1ccc(cc1)[C@@H]2[C@@H]3CCC[C@@H]4C3(NC(=O)N2)NC(=O)N[C@H]4c5ccccc5 C05603884
C[C@H](c1c(ccs1)Br)Nc2cccc(c2)NS(=O)(=O)N C37316596
Cc1cc(c(c(c1)O)Oc2ccc(c(c2O)O)CC=C(C)C)CO C37536163
Cc1ccccc1C(=O)NN2SC3=CC=C[C@@H]3NSNSNS2 C39073386
Cc1cccc(c1/N=C\2/C3(CCCCC3)N(C(=S)N2)NC(=O)N)C C06628223
C[C@@]1(CCS(=O)(=O)C1)NC(=S)Nc2ccc(cc2)c3ccc(cc3)N C40167307
c1cc(ccc1c2ccc(cc2)NC(=S)N[C@H]3CS(=O)(=O)C[C@@H]3Cl)N C40167797
CCC(CC)(/C(=N/O)/N)NC(=O)c1cc(ccc1F)Br C40370954
CC1(CC2=C([C@H](c3c(nc(=S)[nH]c3N2)N)c4ccc(cc4)C#N)C(=O)C1)C C08236369
C[C@H]1CC[C@H]2[C@@]([C@@]13Cc4c(cc(c(c4O3)C=O)CO)O)(C[C@H]([C@H](C2(C)C)O)O)C C06037668
c1ccc(c(c1)[C@@H](CC(=O)NC2CCCCCC2)NC(=O)N)F C40498426
CCC(CC)(/C(=N/O)/N)C(=O)Nc1c(cc(cc1Cl)Br)Cl C44783060
CCC[C@H](/C(=N/O)/N)C(=O)Nc1c(cc(cc1Cl)Br)Cl C44861209
CC[C@@H](C)[C@@H](C(=O)Nc1ccc(cc1C)I)NC(=O)N C45051586
CC(C)[C@@H](C(=O)NC[C@H]1CC2c3ccccc3C1c4c2cccc4)NC(=O)N C46645435
c1c(cc(c(c1O)O)Cl)/C=N/NC(=S)NC2CCCCC2 C08014903
C[C@](C1CC1)(C(=O)Nc2ccc(cc2C(=O)[O-])Br)[NH3+] C50202349
c1c(cc(c(c1Cl)NC(=O)c2cc(c(nc2)NN)Cl)Cl)Br C51122949
c1c(cc(nc1NN)Cl)C(=O)Nc2c(cc(cc2Cl)Br)Cl C51122968
C[C@]1(Cc2c(c(n[nH]2)O)[C@@H]([C@@H]1C(=O)NC)c3ccc(cc3)Br)O C15105993
CC1CCC(CC1)(CO)NS(=O)(=O)c2ccc(cc2N)Br C53113082
c1cc(c(c(c1)F)NN)C(=O)Nc2c(cc(cc2Cl)Br)Cl C54217218
c1ccc(c(c1)CC(=O)N)NC(=O)NCc2ccc(s2)Br C45723401
C/C(=N\NC(=S)Nc1ccc(c(c1)Cl)Cl)/c2ccc(cc2O)O C06185324
Cc1cc(cc(c1)C(=O)NC(=S)Nc2c(c3c(s2)C[C@@H](CC3)C)C(=O)N)C C17082270
CCC[C@](C)(C(=O)Nc1c(cc(cc1Br)Br)C(=O)[O-])[NH3+] C62825387
CC1(CC[C@H](c2c1cccc2)NC(=O)C[C@@H](c3cccs3)NC(=O)N)C C63712760
Cc1ccc2c(c1)[nH]cc2CC(=O)Nc3ccc(c(c3)C(=O)N)C C66440764
Cc1ccc(cc1C(=O)N)NC(=O)N[C@H]2C[C@H]2c3ccccc3C(F)(F)F C67308956
Cc1ccc(cc1C(=O)N)NC(=O)N[C@@H](c2ccc(cc2)Cl)c3ccsc3 C67309266
CC(C)(C)c1cc(cc(c1O)C(C)(C)C)[C@@H]2c3c(c4ccccc4[nH]3)C[C@@H]([NH2+]2)C(=O)[O-] C01816473
CC(C)(C)c1cc(cc(c1O)C(C)(C)C)[C@H]2c3c(c4ccccc4[nH]3)C[C@@H]([NH2+]2)C(=O)[O-] C01816472
c1ccc(cc1)C2=C([C@@H](NC(=S)N2)c3ccc(cc3)O)C(=O)Nc4ccccn4 C00956720
CC(C)c1ccc(cc1)[C@H]2C[C@@H](n3c(c(cn3)C(=O)NN)N2)C(F)(F)F C05912928
c1cc(c(cc1S(=O)(=O)c2ccc(c(c2)N)N3CCCCC3)N)N4CCCCC4 C01727469
CC(C)c1ccc(cc1)N2[C@@H]3[C@@H](C[C@H]([C@@H]([C@@H]3NC2=S)O)O)C(=O)Nc4ccccc4 C08254752
C[C@@H](c1ccc2c3cc(ccc3[nH]c2c1)Cl)C(=O)NCCc4ccc(c(c4)O)O C09419192
Cc1ccccc1NC(=O)Cc2nc(cs2)c3ccc(c(c3)C(=O)N)O C10217420
CC1=C([C@@]2(CC[C@H]3[C@H]([C@@H]2C1)CC[C@H]4[C@@]3(CC[C@@H](C4)O)C)C)/C(=N\NC(=S)N)/C C13425172
CC(C)(C)NS(=O)(=O)c1ccc2c(c1)[C@H]3C=CC[C@H]3[C@@H](N2)c4ccc(cc4O)O C13639905
c1cc2c(cc1C(=O)NC[C@@H]3CCCO3)[C@H]4C=CC[C@@H]4[C@@H](N2)c5ccc(cc5O)O C13640518
c1ccc(cc1)CCC(=O)Nc2ccc3c(c2)[C@H]4C=CC[C@@H]4[C@@H](N3)c5ccc(cc5O)O C13640563
c1ccc(cc1)CCC(=O)Nc2ccc3c(c2)[C@H]4C=CC[C@H]4[C@@H](N3)c5ccc(cc5O)O C13640567
Cc1ccccc1C(=O)Nc2ccc3c(c2)[C@@H]4C=CC[C@@H]4[C@@H](N3)c5ccc(cc5O)O C14552361
Cc1ccccc1C(=O)Nc2ccc3c(c2)[C@H]4C=CC[C@H]4[C@@H](N3)c5ccc(cc5O)O C14552364
Cc1cccc(c1)C(=O)Nc2ccc3c(c2)[C@H]4C=CC[C@@H]4[C@@H](N3)c5ccc(cc5O)O C14553520
Cc1cccc(c1)C(=O)Nc2ccc3c(c2)[C@@H]4C=CC[C@H]4[C@@H](N3)c5ccc(cc5O)O C14553521
c1cc(c(cc1O)O)C(=O)N/N=C/c2cc(cc(c2O)Br)Br C15777332
Cc1c(c(sc1c2c(c(c(s2)N)C(=O)OC)C)N)C(=O)OC C16249639
CC1=C([C@@H](NC(=O)N1)c2ccc(c(c2)Cl)O)C(=O)Nc3cccc(c3)C(F)(F)F C01126896
c1cc(ccc1C(=O)NC(=S)Nc2c(c3c(s2)CCC3)C(=O)N)Br C16400842
CC(C)(C)NS(=O)(=O)c1ccc2c(c1)[C@H]3C=CC[C@@H]3[C@H](N2)c4ccc(cc4O)O C20681772
CCCC(=O)Nc1ccc(c2c1[C@H]3C=CC[C@H]3[C@H](N2)c4ccc(cc4O)O)Cl C20682331
CCCC(=O)Nc1ccc(c2c1[C@H]3C=CC[C@@H]3[C@H](N2)c4ccc(cc4O)O)Cl C20682334
c1cc2c(cc1C(=O)NC[C@@H]3CCCO3)[C@@H]4C=CC[C@H]4[C@@H](N2)c5ccc(cc5O)O C20682478
Cc1ccccc1C(=O)Nc2ccc3c(c2)[C@H]4C=CC[C@H]4[C@H](N3)c5ccc(cc5O)O C20769303
Cc1ccccc1C(=O)Nc2ccc3c(c2)[C@H]4C=CC[C@@H]4[C@H](N3)c5ccc(cc5O)O C20769306
Cc1cccc(c1)C(=O)Nc2ccc3c(c2)[C@H]4C=CC[C@H]4[C@H](N3)c5ccc(cc5O)O C20795296
Cc1ccc(cc1)c2c(c3ccccc3[nH]2)[C@H]4c5ccccc5C(=O)N4[C@H](C)C(=O)NN C27912084
Cc1ccc(cc1Cl)C(=O)NC(=S)Nc2c(c3c(s2)CCCCC3)C(=O)N C32125325
Cc1cc(c(c(c1)Br)NC(=O)CSc2nc([nH]n2)N)Br C03273875
c1cc(c(cc1Cl)O)C(=O)Nc2c(cc(cc2Br)Br)N C36737304
CC[NH+](CC)c1ccc(c(c1)O)C2Nc3cccc4c3c(ccc4)N2 C01740248
c1ccc2c(c1)C[NH+]3[C@H](CC(=C3N2)c4ccccc4O)C(=O)N(c5ccccc5O)F C39545524
Cc1ccc(c(c1)C)NC(=S)c2c(nc([nH]c2=O)N3CCc4ccccc4C3)N C40385582
c1ccc(cc1)c2c(c(n(n2)c3cc(ccc3F)F)N)NC(=O)NC4CCCC4 C40426313
Cc1c(c2ccccc2[nH]1)/C=C(/C#N)\C(=O)Nc3c(c4c(s3)CCCC4)C(=O)N C40570682
Cc1c\2c(oc1C(=O)Nc3cc(cc(c3)Cl)Cl)CCC/C2=N\NC(=S)N C40824482
C[C@H](c1cccc(c1)S(=O)(=O)N)NC(=O)Nc2ccccc2Br C43132817
C[C@H](C(=O)NC1(CCCCC1)C#N)Nc2ccc(c(c2)C(=O)N)Cl C44806518
Cc1c(c2cc(ccc2[nH]1)Br)CC(=O)Nc3ccc(cc3)NC(=O)NC C46673972
c1cc(cc(c1)O)[C@H]2[C@@H]([C@@](NC(=O)N2)(C(F)(F)F)O)C(=O)c3ccc(cc3)Cl C09130176
c1ccc(cc1)C(=O)[C@@H]2[C@@H](NC(=O)N[C@@]2(C(F)(F)F)O)c3c4ccccc4ccc3O C57531271
c1ccc(cc1)C(=O)[C@@H]2[C@H](NC(=O)N[C@@]2(C(F)(F)F)O)c3c4ccccc4ccc3O C57531276
Cc1cc(cc(c1O)C)/C=C(/C#N)\C(=O)Nc2c(c3c(s2)CCCC3)C(=O)N C57548472
c1c(cc(c(c1O)/C=N/NC(=O)C(C(C(F)(F)F)(F)F)(F)F)O)O C59166754
C[C@@H](C(=O)Nc1ccc(c(c1)C(F)(F)F)Cl)Sc2nc([nH]n2)N C10715982
c1cc(cc(c1)O)NC(=S)N/N=C\2/c3cc(ccc3NC2=O)Br C13123395
c1cc(cc(c1)O)[C@H]2[C@@H]([C@@]([NH+]=C(N2)O)(C(F)(F)F)[O-])C(=O)c3ccc(cc3)Cl C09130176
c1ccc2c(c1)CCC[C@]2(CNC(=O)Nc3ccc4c(c3)CCC(=O)N4)O C66952007
Cc1c2c([nH]n1)OC(=C([C@H]2c3cc(c(c(c3)O)Br)O)C#N)N C00708805
Cc1c(cc(c2c1oc(c(c2=O)O)c3ccc(c(c3)O)O)O)O C04731234
c1cc(c(cc1O)O)[C@@H]2[C@H](C(=O)c3c(cc(cc3O2)O)O)O C01573788
Cc1ccc(cc1)C2=NN[C@H](S2)[C@@](C)([C@@](C)([C@@](C)(CO)O)O)O C06211791
CC1=C([C@H](c2c(c(sc2N1)C(=O)N)N)c3ccco3)C(=O)C C06682016
CC1(CC2=C([C@@H](c3c([nH]nc3O)N2)c4ccc(c(c4)O)O)C(=O)C1)C C12348858
c1cc(c(c(c1c2cc(=O)c3c(cc(cc3o2)O)O)O)O)O C14644152
COc1cc(c(c2c1c(=O)c3c(cccc3o2)O)[C@H](CO)[C@H](CO)O)O C14694896
Cc1ccc(cc1)C2=NN[C@@H](S2)[C@](C)([C@](C)([C@](C)(CO)O)O)O C16292190
c1ccc2c(c1)nc3n2[C@H](NC(=N3)N)c4cc(c(c(c4)Cl)O)O C07128040
c1ccc(cc1)[C@@H]2c3ccc(cc3Oc4c2c(c(c(n4)N)C#N)N)O C19933179
c1cc2c(cc1Cl)c3c([nH]2)[C@H]([NH2+]CC3)c4c([nH]c(=O)[nH]c4=O)[O-] C20759728
c1cc2c(cc1Cl)c3c([nH]2)[C@@H]([NH2+]CC3)c4c([nH]c(=S)[nH]c4=O)[O-] C20759752
C[C@H](C(=O)NC(=O)NC1CCCCC1)Sc2nc([nH]n2)N C28845289
Cc1c(cc2c(c1O)c(=O)c(c(o2)c3ccc(c(c3)O)O)O)O C06520226
CNS(=O)(=O)c1ccc(c(c1)N)NC2CCC(CC2)O C35339710
C[C@H]1CCCC[C@H]1NC(=O)NC(=O)CSc2nc([nH]n2)N C06607225
c1c(c(cc(c1NC2CCN(CC2)C(=O)N)F)F)C(=O)N C37271769
c1c(cc(c(c1N)OCC(=O)NC(=O)N)Br)Cl C37288547
c1ccc(c(c1)NC2CCC(CC2)C(=O)N)S(=O)(=O)N C38092075
c1cc(c(cc1c2c(c(=O)c3c(cc(cc3o2)O)O)O)O)O C03869685
c1cc2c(cc1O)oc(c(c2=O)O)c3cc(c(c(c3)O)O)O C04098600
CC1=C[C@@H](N=N1)[C@@H]2NN[C@@H](N2N)SCC(=O)Nc3ccccc3F C38990087
CC1=C[C@H](N=N1)[C@@H]2NN[C@@H](N2N)SCC(=O)Nc3cccc(c3)F C39016361
c1ccc2c(c1)[nH]c(n2)CS[C@H]3NN[C@H](N3N)c4ccc(cc4)F C39926810
Cc1c(cn[nH]1)S(=O)(=O)NC2(CCCCCC2)/C(=N/O)/N C40377299
Cc1cc2c(c(c1)Br)O[C@]3(N2)C=C(OC(=C3C(=O)N)N)C C40545613
Cc1cc2c(c(c1C)Br)O[C@@]3(N2)C=C(OC(=C3C(=O)N)N)C C40546312
Cc1c\2c(oc1C(=O)NNC(C)(C)C)CCC/C2=N\NC(=O)N C40824428
c1cc(c(cc1NC(=O)N[C@H]2CCCC[C@@H]2[NH3+])Cl)C(=O)[O-] C48843564
Cc1ccc(s1)[C@@H](C)N(C)C(=O)NC(C(=O)N)C(=O)N C48852995
c1c(cnc(c1C(=O)N[C@H]2CCCC[C@@H]2O)NN)Br C52016975
c1ccc2c(c1)[nH]c(=O)n2CCCS[C@H]3NN[C@@H](S3)N C39277094
c1cc(ccc1C(=O)NC2=CNc3c(c(n[nH]3)O)NC2=O)Br C19799239
CC(C)[C@@H](C(=O)NC1[C@@H]2CCC[C@H]1C[NH+](C2)C3CC3)NC(=O)N C55475735
CCOC(=O)[C@@H]1[C@H](NC(=O)N[C@@]1(C(F)(F)F)O)c2ccc(c(c2)O)O C06439237
c1ccc(c(c1)[C@@H](CNC(=O)Nc2cccc(c2)S(=O)(=O)N)O)F C31053320
Cc1c2c([nH]n1)OC(=C([C@@H]2c3ccccc3Cl)C(=O)N)N C58950899
Cc1c2c([nH]n1)OC(=C([C@H]2c3ccccc3Cl)C(=O)N)N C58950900
Cc1c(c(n(n1)C(=S)N)O)[C@@H](c2ccc(cc2)Cl)[C@@H](C#N)C(=O)N C59461800
Cc1c(c(n(n1)C(=S)N)O)[C@H](c2ccc(cc2)Cl)[C@@H](C#N)C(=O)N C59461801
Cc1c(c(n(n1)C(=S)N)O)[C@@H](c2ccc(cc2)Cl)[C@H](C#N)C(=O)N C59461802
C/C(=N\NC(=O)c1ccc(cc1)C(=O)N)/c2cc(ccc2O)O C13321403
c1ccc(c(c1)NC(=O)c2ccc(cc2N)F)S(=O)(=O)N C62822891
Cc1c(sc(c1C(=O)[O-])NC(=O)NC2CCC(CC2)[NH3+])C C62828856
c1ccc(cc1)[C@@H](CO)NS(=O)(=O)c2ccc(c(c2)N)O C63000091
c1cc(ccc1NC(=O)CNC(=O)c2ccsc2)NC(=O)N C65631270
c1cc(c(cc1O)O)c2c(c(c-3c(cc(=O)cc3o2)O)O)O C03881558
Cc1c2c(n[nH]1)C(=O)N[C@@H](N2)c3cc(cc(c3O)Br)O C66741032
c1ccc2c(c1)CCC[C@@]2(CNC(=O)Nc3ccc(cc3)C(=O)N)O C66906771
c1ccc(cc1)c2c(cn(n2)c3ccccc3)C(=O)N/N=C/c4ccc(c(c4O)O)O C03232414
Cc1c(cc(c(c1O)C2(c3ccccc3C(=O)O2)c4c(cc(c(c4O)C)O)O)O)O C04428282
c1cc(c(c(c1[C@]23CCCC[C@H]2C4(CCCCC4)c5ccc(c(c5O3)O)O)O)O)O C04601488
c1ccc(cc1)C2=C[C@](C[C@]2(c3ccccc3)O)(C(=O)N)Nc4ccc(cc4)Br C01675877
CC1([C@@H](N(C(=S)S1)NC(=O)Nc2ccc(c(c2)Cl)Cl)N(C(=O)NC)O)C C03876673
c1ccc(cc1)NC(=O)Nc2cc(c(cc2Cl)NC(=O)Nc3ccccc3)Cl C06344457
CC1=C([C@H](NC(=S)N1)c2cc(ccc2O)Br)C(=O)Nc3ccc(cc3)Cl C00799782
c1cc(c(cc1Cl)Cl)c2nnc(n2N)SCC(=O)NC(=O)NC3CCCC3 C03327713
Cc1ccc(c(c1)c2cc([nH]n2)C(=O)Nc3c4ccccc4oc3C(=O)Nc5ccccc5)O C08845374
C/C(=N/NC(=O)c1cc(ccc1O)O)/c2cccc(c2)NC(=O)c3csc4c3CCCC4 C13321338
CC(=CCc1c(c(c2c(c1O)C(=O)[C@H](CO2)c3ccc(cc3O)O)CC=C(C)C)O)C C14727588
c1ccc2c(c1)c(c[nH]2)C(c3cc(c(c(c3)Br)O)O)c4c[nH]c5c4cccc5 C15016583
Cc1ccc(c(c1)C)NC(=O)[C@@H]2[C@@H](c3c([nH]nc3O)C[C@]2(C)O)c4ccc(cc4)C(=O)OC C15107711
Cc1ccc(c(c1)C)NC(=O)[C@H]2[C@@H](c3c([nH]nc3O)C[C@]2(C)O)c4ccc(cc4)C(=O)OC C15107717
Cc1ccc(c(c1)C(=O)c2c(c(c(s2)Nc3ccc(cc3)F)C(=O)N)N)C C15862824
CCNC(=O)N[C@H]1CC[C@@]2(CC[C@@H]([C@@H]([C@H]2[C@@H]1C)O)[C@H](C)C(=O)NC3CCCC3)C C20467293
CC1=C([C@H](NC(=O)N1)c2c3ccccc3ccc2O)C(=O)Nc4ccc(cc4)Br C20568884
C[C@H]1CCCC[C@@H]1NC(=O)NC(=O)COC(=O)c2c(c(c(c(n2)Cl)Cl)N)Cl C21332062
C[C@H]1CCCC[C@H]1NC(=O)NC(=O)COC(=O)c2c(c(c(c(n2)Cl)Cl)N)Cl C21332068
c1cc(c(cc1Cl)Cl)C(=O)NC(=S)Nc2c(c3c(s2)CCCCC3)C(=O)N C32125066
c1ccc(cc1)N2CCN(CC2)c3cc(c4c(c3N)C(=O)c5ccccc5C4=O)NCCO C09130657
CC(C)(C)c1c(c(n(n1)c2cc(ccc2F)F)N)NC(=O)NCC3CCCCC3 C34784874
c1ccc(cc1)Nc2ccc3ccccc3c2/N=N/c4cc(ccc4O)S(=O)(=O)N C38171495
c1cc2c(c(c(cc2)O)/C=N/NC(=O)C(=O)N/N=C/c3c(ccc4c3cccc4)O)cc1 C01684459
C[C@@H](C(=O)NC(=O)NC1CCCCC1)OC(=O)c2c(c(c(c(n2)Cl)Cl)N)Cl C39561091
Cc1ccc(c(c1)F)NC(=O)[C@H]2CC(=O)Nc3c2c(=O)[nH]c(n3)Nc4ccc(cc4)Cl C40399328
Cc1ccc(cc1)Nc2[nH]c(=O)c3c(n2)NC(=O)C[C@@H]3C(=O)Nc4ccc(c(c4)C)C C40400371
Cc1ccc(cc1)Nc2[nH]c(=O)c3c(n2)NC(=O)C[C@@H]3C(=O)Nc4cc(cc(c4)C)C C40400375
Cc1ccc(cc1)Nc2[nH]c(=O)c3c(n2)NC(=O)C[C@@H]3C(=O)Nc4ccc(cc4Cl)C C40400531
C[C@]1(C[C@H](CC(C1)(C)C)NC(=O)NC2CCCCC2)CNC(=O)NC3CCCCC3 C06050257
C[C@@]1(C[C@H](CC(C1)(C)C)NC(=O)NC2CCCCC2)CNC(=O)NC3CCCCC3 C06050258
CC1=C([C@H](NC(=S)N1)c2ccc(c(c2)[N+](=O)[O-])O)C(=O)Nc3ccccc3C(F)(F)F C45326720
Cc1cccc(c1C)n2c(=O)c(c([nH]c2=O)[O-])[C@@H]3c4c(c5cc(ccc5[nH]4)OC)CC[NH2+]3 C20611068
Cc1ccc(c(c1)n2c(=O)c(c([nH]c2=O)[O-])[C@@H]3c4c(c5cc(ccc5[nH]4)OC)CC[NH2+]3)C C20611475
c1ccc(c(c1)/C=N/n2c(c(c3c2nc4ccccc4n3)C(=O)NC5CCCCC5)N)O C01790855
c1ccc(c(c1)C(=O)NC2CCCCCC2)NS(=O)(=O)c3ccc4c(c3)[nH]c(=O)[nH]4 C45873168
CC1=CC(=O)N2[C@H](N=C(N[C@H]2N1)NCCc3c[nH]c4c3cccc4)c5ccc(cc5)Cl C39326460
c1ccc(c(c1)/C=N\n2c(c(c3c2nc4ccccc4n3)C(=O)NC5CCCC5)N)O C01276165
Cc1ccc(cc1)Nc2[nH]c(=O)c3c(n2)NC(=O)C[C@@H]3C(=O)Nc4ccc(c(c4)Cl)F C54202200
C[C@H](c1cc2ccccc2o1)NC(=O)NNC(=O)c3cc(n[nH]3)c4ccccc4 C54925357
Cc1ccc(c(c1)C)NC(=O)NC(=O)[C@@H](C)Nc2cccc(c2)N3CCNC3=O C56157228
Cc1ccc(c(c1)C)NC(=O)NC(=O)[C@H](C)Nc2cccc(c2)N3CCNC3=O C56157229
C[C@@H](C(=O)NC(=O)N)Sc1nnc(n1c2ccc(cc2)Cl)c3c[nH]c4c3cccc4 C03521728
C[C@H](C(=O)NC(=O)N)Sc1nnc(n1c2ccc(cc2)Cl)c3c[nH]c4c3cccc4 C03521729
CC1=C([C@@H](NC(=S)N1)c2ccccc2O)C(=O)N/N=C/c3ccc4c(c3)OCO4 C59385187
C[C@H]([C@H]1C[C@H]([C@]2(N1)c3cc(ccc3NC2=O)Cl)C(=O)Nc4cc(ccc4OC)Cl)O C15972886
c1cc(ccc1NC(=O)c2cc[nH]n2)NC(=O)Nc3ccc(cc3)Cl C62522425
COc1ccc(cc1)[C@@]2(C[C@H]([NH+]=C(N2)[S-])c3ccccc3Cl)c4ccc(cc4O)O C13523681
c1ccc(cc1)NC(=O)Nc2ccc(cc2)NC(=O)N3CCC[C@H](C3)C(=O)NC4CCCC4 C65315493
Cc1ccc(c(c1)C)NC(=O)Nc2ccc(cc2)NC(=O)N3CCC[C@H](C3)C(=O)NC C65315549
CC1([C@@H]2CC[C@@H](C2)[C@]1(C)NC(=S)N/N=C/c3ccc(cc3O)O)C C01048187
c1ccc(cc1)/C=c\2/c(=O)n3c(=C([C@H](C(=C3N)C#N)c4ccccc4)C(=O)N)s2 C01296701
c1c(c2c(s1)CCCC2)NC(=O)NNC(=O)Nc3csc4c3CCCC4 C00838848
c1cc(ccc1C(=O)NNC(=O)Nc2cc(c(cc2Cl)Cl)Cl)O C02166036
c1cc(c(cc1F)F)NC(=O)NNC(=O)c2cc(ccc2O)Br C02853681
c1ccc2c(c1)cc3ccccc3c2/C=N/NC(=O)c4cc(c(c(c4)O)O)O C05175714
C[C@@]1(Cc2c(c(n[nH]2)O)[C@@H]([C@@H]1C(=O)Nc3ccccc3)c4ccccc4)O C12402452
C/C(=N\NC(=S)N)/[C@@H]1CC[C@@H]2[C@@]1(CC[C@@H]3[C@H]2CC[C@@H]4[C@@]3(CC[C@@H](C4)O)C)C C12660047
CC(C)CC(=O)Nc1ccc2c(c1)[C@@H]3C=CC[C@@H]3[C@@H](N2)c4ccc(cc4O)O C13640429
CC(C)CC(=O)Nc1ccc2c(c1)[C@@H]3C=CC[C@H]3[C@@H](N2)c4ccc(cc4O)O C13640433
CC(=CCc1c(cc(c2c1oc(c(c2=O)O)c3ccc(cc3)O)O)O)C C14762765
c1cc(c(c2c1[nH]cc2O[C@H]3[C@@H]([C@@H]([C@H](O3)CO)O)O)Cl)Br C15020136
C[C@@]1(Cc2c(c(n[nH]2)O)[C@H]([C@@H]1C(=O)Nc3ccccc3)c4ccc(cc4)Cl)O C15081092
C[C@]1(Cc2c(c(n[nH]2)O)[C@@H]([C@@H]1C(=O)Nc3ccccc3)c4ccc(cc4)Cl)O C15081094
c1cc(ccc1/N=C\2/C3(CCCCC3)N(C(=S)N2)CC(=O)NN)Br C18122077
Cc1cc(cc(c1)NC(=O)NNC(=O)c2cc3ccccc3cc2O)C C20345362
CC[C@@H](C)n1c(=O)c(c([nH]c1=S)[O-])[C@H]2c3c(c4cc(ccc4[nH]3)Cl)CC[NH2+]2 C20622433
CC[C@H](C)n1c(=O)c(c([nH]c1=S)[O-])[C@H]2c3c(c4cc(ccc4[nH]3)Cl)CC[NH2+]2 C20622436
C[C@@H]1CCc2c(c3cc(ccc3[nH]2)C(=O)NNC(=O)c4cc(c[nH]4)Br)C1 C24122082
C[C@H]1CCc2c(c3cc(ccc3[nH]2)C(=O)NNC(=O)c4cc(c[nH]4)Br)C1 C24122086
c1c2c(cc(c1N)Nc3cc(c(cc3Cl)Cl)Cl)NC(=O)C2 C35345337
CC1(CC(=CC(=C1)NNC(=O)c2cc3ccccc3cc2O)O)C C18122579
Cc1cc(c(c(c1)Br)[N-]S(=O)(=O)c2c[nH+][nH]c2N)Br C37558709
c1c(cc(c(c1Cl)[N-]S(=O)(=O)c2c[nH+][nH]c2N)Cl)Br C37558723
Cc1ccc(cc1C)NC(=O)NNC(=O)c2cc3ccccc3cc2O C15934082
c1ccc2cc(c(cc2c1)C(=O)NNC(=O)Nc3ccc(cc3)Br)O C15933780
c1ccc2cc(c(cc2c1)C(=O)NNC(=O)Nc3ccc(cc3F)F)O C15934083
c1ccc(c(c1)C(=O)Nc2ccc(cc2Br)S(=O)(=O)N)O C40378662
C[C@@H]1CCc2c(sc(c2C(=O)N)NC(=O)[C@]3(C(=O)Nc4ccccc4S3)C)C1 C41644349
C[C@@H]1CCC[C@@H]([C@@H]1C)NC(=O)NNC(=O)c2cc(c[nH]2)Br C43043372
C/C(=N\NC(=S)N)/[C@H]1CC[C@H]2[C@]1(CC[C@@H]3[C@@H]2CC[C@H]4[C@]3(CC[C@@H](C4)O)C)C C43737286
C/C(=N\N=c/1\[nH]c(cs1)c2ccccc2)/c3c(cc(cc3O)O)O C43761276
CC(C)[C@@H](/C(=N/O)/N)C(=O)Nc1c(cc(cc1Cl)Br)Cl C44861211
Cc1c([nH]c2c1cc(cc2)C(=O)Nc3cccc(c3C)S(=O)(=O)N)C C48383381
c1cc(c(cc1Br)O)C(=O)NNC(=O)c2cc(c[nH]2)Br C49446783
Cc1c(c(n[nH]1)O)[C@@H](c2ccc(cc2Cl)Cl)c3c(n[nH]c3O)C C19597715
c1c(cnc(c1C(=O)Nc2nc3c(s2)CCCC3)NN)Br C51113286
c1cc(ncc1Br)NC(=O)c2c(ccc(n2)NN)Cl C51122276
Cc1cc(c(c(c1)Br)NC(=O)c2ccc(nn2)NN)Br C51122842
Cc1c(c(n[nH]1)O)[C@@H](c2cccc(c2)I)c3c(n[nH]c3O)C C04663864
C[C@@H]1CCCC[C@@H]1NC(=O)NNC(=O)c2cc(c[nH]2)Br C54094875
CNC(=O)Nc1cccc(c1)NC(=O)c2c(c3cc(ccc3[nH]2)Cl)Cl C56346876
C[C@H](c1ccc2c(c1)[nH]c(=O)[nH]2)NC(=O)c3cccc4c3[nH]c5c4CCCC5 C58385925
c1ccc2cc(c(cc2c1)C(=O)NNC(=O)c3cc(c[nH]3)Br)O C24122934
c1c(cc(c(c1O)/C=N/Nc2c(c(c(c(c2F)F)F)F)F)O)O C59153034
Cc1cccc(c1C)NC(=S)NNC(=O)c2cc3c(cc2O)CCCC3 C65617449
c1ccc2c(c1)c(c([nH]2)C(=O)NNC(=O)NC3CCCC3)Br C65919484
c1ccc2c(c1)CCC[C@@]2(CNC(=O)Nc3ccc4c(c3)NC(=O)CS4)O C66951912
c1ccc2c(c1)CCC[C@@]2(CNC(=O)Nc3ccc4c(c3)CCCC(=O)N4)O C66953019
c1ccc2c(c1)CCC[C@]2(CNC(=O)Nc3ccc4c(c3)CCCC(=O)N4)O C66953020
c1cc(c(cc1O)O)[C@@H]2[C@@H](C(=O)c3c(cc(cc3O2)O)O)O C01573790
CC1=C([C@@H](c2c(c(sc2N1)C(=O)N)N)c3ccco3)C(=O)C C06682015
Cc1ccc(cc1)C2=NN[C@H](S2)[C@](C)([C@](C)([C@](C)(CO)O)O)O C16292188
Cc1ccc(cc1)C2=NN[C@@H](S2)[C@@](C)([C@](C)([C@](C)(CO)O)O)O C16292194
c1ccc(c(c1)C(=O)N)NC(=O)CN2CCOc3c2ccc(c3)N C19757226
c1c(c[nH]c1C(=O)NN)S(=O)(=O)NC2CCCCCC2 C22157046
Cc1cccc(c1C)NS(=O)(=O)c2cc([nH]c2)C(=O)NN C22159604
C[C@H]1CCC[C@H]([C@@H]1C)NS(=O)(=O)c2cc([nH]c2)C(=O)NN C22160581
c1ccc(cc1)C(=O)N/C(=C\c2ccccc2O)/C(=O)NN C06863987
C[C@@H]1CCc2c(cc(s2)C(=O)NNC(=O)[C@@H](C)NC(=O)N)C1 C27329966
C[C@H]1CCc2c(cc(s2)C(=O)NNC(=O)[C@@H](C)NC(=O)N)C1 C27329969
C[C@@H]1CCc2c(cc(s2)C(=O)NNC(=O)[C@H](C)NC(=O)N)C1 C27329972
c1cc(ccc1/C=N/c2ccc(cc2)S(=O)(=O)N=C(N)N)O C27835875
c1cc(c(cc1c2cn3cc(ccc3n2)S(=O)(=O)N)C(=O)N)O C32727499
c1ccc(cc1)[C@H](CNS(=O)(=O)c2ccc(c(c2)N)O)O C35599523
C[C@@H]1CCCC[C@H]1NC(=O)NC(=O)CSc2nc([nH]n2)N C06607221
C[C@H]1CCCC[C@@H]1NC(=O)NC(=O)CSc2nc([nH]n2)N C06607216
c1cc(c2c(c1)n(c(n2)c3ccc(cc3)F)CC(=O)NN)N C36284514
c1cc(cc(c1)NS(=O)(=O)c2ccc3c(c2)[nH]c(=O)[nH]3)N C36337314
C[C@@H](C(=O)NC(=O)N)Oc1c(cc(cc1Br)F)N C37288704
Cc1ccccc1NC(=O)CS[C@@H]2NN[C@H](N2N)[C@@H]3C=C(N=N3)C C39006702
C[C@@H]1CCC[C@H]([C@@H]1C)NC(=O)NC(=O)CSc2nc([nH]n2)N C10716116
Cc1ccc(cc1N)S(=O)(=O)NC2CCC(CC2)C(=O)N C40348782
c1ccc(c(c1)NC(=O)c2cc(ccc2Cl)N)S(=O)(=O)N C40377978
Cc1c(cc(cc1Cl)S(=O)(=O)NC(C)(C)C(=O)N)N C40673908
Cc1ccccc1C(=O)NNc2c(c(ncn2)NC(C)(C)C)N C40680625
c1cc(oc1)C(=O)NNc2c(c(ncn2)NC3CCCCC3)N C40708662
c1cc(c(cc1S(=O)(=O)N)N)N(CCO)C2CCCC2 C42502212
C[C@H](C(=O)NC[C@@H]1CCCC[C@@H]1O)Sc2c3c([nH]cn3)nc(n2)N C44990282
c1cc(ncc1C(F)(F)F)N2CCC(CC2)NC(=O)NNC(=O)N C45708966
c1cc2c(cc1NC(=O)CNC(=O)NCC(F)(F)F)[nH]c(=O)[nH]2 C46907969
c1cc(cc(c1)N)/C(=N\NC(=S)N)/C[C@H]2C(=C(C(=O)O2)Cl)Cl C48547820
c1cc(c(cc1NC(=O)N[C@@H]2CCCC[C@@H]2[NH3+])Cl)C(=O)[O-] C48843561
Cc1cs/c(=N\C(=O)c2c(c3cc(c(nc3s2)N)C#N)N)/[nH]1 C17123097
c1c(c(cc(c1Br)O)O)/C=N/Nc2nncn2N C06828397
c1ccc(c(c1)CC(=O)N)NC(=O)NC2[C@@H]3CCC[C@H]2C[NH+](C3)C4CC4 C56645018
C[C@H](C(=O)NNC(=O)c1cc2c(s1)CCCCC2)NC(=O)N C26753136
c1ccc(c(c1)[C@@H](CC(=O)Nc2cccc3c2[nH]nc3)NC(=O)N)F C24440296
Cc1cc(c(c(c1)C)[C@H]2c3c(n[nH]c3OC(=C2C(=O)N)N)C)C C58950875
Cc1ccc(c(c1)O)C(=O)NNC(=O)CNC(=O)NC2CC2 C60396608
Cc1cc(nc(n1)SCC(=O)Nc2c(ccs2)C(=O)N)N C22089817
c1cc(c(cc1C(=O)N[C@@H]2CCC[C@@H]2/C(=N\O)/N)Cl)O C61886279
Cc1cc(c(cc1C(=O)NNC(=O)NCC(C)C)S(=O)(=O)N)C C63244764
Cc1cc(c(cc1C(=O)NNC(=O)NCC2CC2)S(=O)(=O)N)C C63244773
CCCNC(=O)NNC(=O)c1cc(c(cc1C)C)S(=O)(=O)N C63244964
CN1C(=O)C(=C(C12CCCC2)N)/C(=N/OCC(=O)NC3CCCCC3)/N C63456376
Cc1c(c(n[nH]1)O)[C@H](c2ccc(c(c2)O)O)C3=C(N=N[C@@H]3O)C C39345080
c1ccc(c(c1)c2nc(cs2)C(=O)NC(C(=O)N)C(=O)N)F C63695136
Cc1cc(cc(c1C)S(=O)(=O)N)C(=O)NNC(=O)NCC2CC2 C65623414
Cc1cc(c(c(c1)[N+](=O)[O-])N)C(=O)NC2CCC(CC2)C(=O)N C66634653
CC1([C@H](N(C(=S)S1)NC(=O)Nc2ccc(c(c2)Cl)Cl)N(C(=O)NC)O)C C03876674
c1c(cc(c(c1C(=O)NCCNC(=O)c2cc(cc(c2O)Cl)Cl)O)Cl)Cl C01608075
c1ccc(cc1)NC(=O)N(c2nc(cs2)c3cccc(c3)O)NC(=O)NC4CCCCC4 C08754528
c1ccc2c(c1)c(c[nH]2)/C=N/n3c(c(c4c3nc5ccccc5n4)C(=O)NC6CCCC6)N C02392549
Cc1cc2c(nc(nc2cc1C)NC3=N[C@@H](C=C(N3)CSc4[nH]c5ccccc5n4)O)C C09246495
c1ccc2c(c1)c(c(c(=O)o2)C(c3ccc(c(c3)O)O)c4c(c5ccccc5oc4=O)O)O C09779154
C[C@@H](c1ccc(cc1Cl)Cl)NC(=O)NNC(=O)c2c(cn(n2)c3ccccc3)O C10275393
Cc1cccc(c1C)NC(=O)c2ccc(cc2)NS(=O)(=O)c3ccc4c(c3)[nH]c(=O)[nH]4 C12605368
c1ccc(cc1)Nc2ccc3c(c2)[C@@H]4C=CC[C@H]4[C@@H](N3)c5ccc(cc5O)O C13639657
Cc1ccccc1NC(=O)C2=C(NC(=O)N[C@H]2c3cc(c(c(c3)Br)O)OC)C C01110249
Cc1ccc(c(c1)S(=O)(=O)Nc2ccc(cc2)C(=O)Nc3ccc4c(c3)[nH]c(=O)[nH]4)C C15541292
Cc1ccc(cc1C)NC(=O)C2=C(NC(=S)N[C@@H]2c3cc(c(c(c3)Cl)O)Cl)C C01126835
c1ccc(cc1)NC(=O)c2c(c3ccccc3o2)NC(=O)c4cc(n[nH]4)c5ccccc5O C08845186
C1CC[C@@]23[C@@](C1)(C(=C(S2)N)C(=O)N)Oc4c(c(c(c(c4Cl)Cl)Cl)Cl)O3 C20018508
Cc1ccc(c(c1)NC(=O)c2ccc(cc2)NS(=O)(=O)c3ccc4c(c3)[nH]c(=O)[nH]4)C C24977371
CC1(CCc2ccc(c(c2O1)C(=O)c3c(cc4c(c3O)[C@@]5(C=CO[C@@H]5O4)O)O)O)C C31164995
c1cc(c(c(c1)Cl)Cl)C(=O)NC(=S)Nc2c(c3c(s2)CCCCC3)C(=O)N C32125192
C[C@@H](C(=O)N1CC(=O)Nc2c1cccc2)Nc3cccc(c3)NC(=O)Nc4ccccc4 C32771512
Cc1ccc(cc1C)NC(=O)C2=C(NC(=S)N[C@@H]2c3ccc(c(c3)[N+](=O)[O-])O)C C35352892
C[C@@H]1CC[C@@H]([C@@H](C1)NC(=O)Nc2cccc(c2)NC(=O)N[C@@H]3C[C@@H](CC[C@@H]3C)C)C C35944073
c1c(cc(c2c1/C(=N/NC(=O)c3c(c(c(c(n3)Cl)Cl)N)Cl)/C(=N2)O)Cl)Cl C36280548
CC1([C@H](N(C(=S)S1)NC(=O)Nc2cccc3c2cccc3)N(C(=O)NC)O)C C04732493
c1ccc(cc1)NC(=O)N/N=C\2/[C@@H]3C[C@@H](/C(=N/NC(=O)Nc4ccccc4)/CC3)CC2 C19898872
c1c(c(c(cc1Cl)Cl)O)/C=N/NC(=O)N/N=C/c2c(c(cc(c2)Cl)Cl)O C03083199
CC(C)(C)c1cc(cc(c1O)C(C)(C)C)/C=N/NC(=O)c2cc(c(c(c2)O)O)O C39771607
c1cc(ccc1Nc2[nH]c(=O)c3c(n2)NC(=O)C[C@H]3C(=O)Nc4ccc(cc4)Cl)Cl C40399204
c1ccc(c(c1)NC(=O)[C@H]2CC(=O)Nc3c2c(=O)[nH]c(n3)Nc4ccc(cc4)Cl)Cl C40399208
c1ccc(cc1)Nc2[nH]c(=O)c3c(n2)NC(=O)C[C@H]3C(=O)Nc4cc(cc(c4)Cl)Cl C40399216
Cc1ccc(cc1C)NC(=O)[C@H]2CC(=O)Nc3c2c(=O)[nH]c(n3)Nc4ccc(cc4)Cl C40399260
c1ccc(cc1)NC(=O)[C@H]2CC(=O)Nc3c2c(=O)[nH]c(n3)Nc4cc(cc(c4)Cl)Cl C40399436
Cc1ccc(cc1)Nc2[nH]c(=O)c3c(n2)NC(=O)C[C@H]3C(=O)Nc4cc(cc(c4)C)C C40400377
Cc1ccc(cc1)Nc2[nH]c(=O)c3c(n2)NC(=O)C[C@@H]3C(=O)Nc4ccc(cc4C)C C40400379
CCc1ccccc1NC(=O)[C@H]2CC(=O)Nc3c2c(=O)[nH]c(n3)Nc4ccc(cc4)C C40400393
Cc1cccc(c1O)c2cc([nH]n2)C(=O)Nc3c4ccccc4oc3C(=O)Nc5ccccc5 C40527340
Cc1ccccc1NC(=O)NNC(=O)N[C@@H](c2ccc3c(c2)OCCO3)C(C)C C43883815
CC1=C([C@@H](NC(=S)N1)c2ccc(c(c2)[N+](=O)[O-])O)C(=O)Nc3ccccc3C(F)(F)F C45326718
c1ccc(cc1)N2[C@@H](CC(=N2)C(=O)Nc3ccc(cc3)c4[nH]c5ccccc5n4)C(=O)N C45946888
c1c(c2c(nc1Cl)n(cn2)[C@@H]3[C@@H]([C@@H]([C@H](O3)CO)O)O)NC4CCCCCCC4 C49000219
Cc1c(c(n[nH]1)O)[C@@H](c2cn(c3c2cccc3)Cc4ccccc4C#N)c5c(n[nH]c5O)C C06177554
Cc1ccc(cc1n2c(=O)c(c([nH]c2=O)[O-])[C@H]3c4c(c5cc(ccc5[nH]4)OC)CC[NH2+]3)Cl C20611031
Cc1ccc(cc1Cl)n2c(=O)c(c([nH]c2=O)[O-])[C@@H]3c4c(c5cc(ccc5[nH]4)OC)CC[NH2+]3 C20611654
COc1ccc2c(c1)c3c([nH]2)[C@@H]([NH2+]CC3)c4c(=O)[nH]c(=O)n(c4[O-])C5CCCCCC5 C20756722
CC1=CC(=O)N2[C@@H](N=C(N[C@H]2N1)NCCc3c[nH]c4c3cccc4)c5ccc(cc5)Cl C39326459
c1ccc2c(c1)c(ccc2Oc3ccnc4c3[nH]c(=O)[nH]4)NC(=O)Nc5ccc(c(c5)F)F C40975768
CC(C)(C)OC(=O)N[C@H]1CCCN(C1)C(=O)Nc2ccc(c(c2)C(=O)N)F C56604071
C[C@H]([C@H]1C[C@@H]([C@@]2(N1)c3cc(ccc3NC2=O)Cl)C(=O)Nc4cc(ccc4OC)Cl)O C57142620
CC1=C([C@H](NC(=S)N1)c2ccccc2O)C(=O)N/N=C/c3ccc4c(c3)OCO4 C59385188
c1ccc2c(c1)[C@@](C(=O)N2)(CC(=O)c3ccc(cc3)NC(=O)Nc4cccc(c4)Cl)O C59474595
COc1ccc(cc1)[C@]2(C[C@H]([NH+]=C(N2)[S-])c3ccccc3Cl)c4ccc(cc4O)O C13523677
CC(C)NC(=O)[C@H]1CCCN(C1)C(=O)Nc2ccc(cc2)NC(=O)Nc3ccccc3F C65315473
c1cc(sc1)c2cc(c3c(c(sc3n2)C(=O)N)N)c4ccc(cc4)F C02255194
c1cc2c(cc1Br)c(c([nH]2)C(=O)[O-])CC[NH3+] C00236009
Cc1ccc(c2c1[C@H]3C=CC[C@@H]3[C@@H](N2)c4ccc(cc4O)O)O C13639812
c1cc2c(cc1C(=O)N)[C@@H]3C=CC[C@H]3[C@@H](N2)c4cc(cc(c4O)Cl)Cl C14467016
CC1=C/C(=N/NC(=S)N)/[C@@H](C(C1)(C)C)C(C(F)(F)F)(C(F)(F)F)O C17222927
Cc1ccc(c(c1)O)[C@H](C)Nc2ccc3c(c2)[nH]c(=O)[nH]3 C20095126
CC(C)(C)c1cc(cc(c1O)/C=N/NC(=S)N)Br C22017745
c1ccc(c(c1)Nc2cc3c(cc2N)NC(=O)CC3)I C35341365
c1ccc(c(c1)Nc2cc3c(cc2N)CCC(=O)N3)I C35355932
c1cc(ccc1[C@H](CNC(=O)c2cc(ccc2F)Br)O)N C35367014
Cc1ccc(c(c1)[C@@H](C)Nc2ccc3c(c2)[nH]c(=O)[nH]3)O C35628739
CCCSc1ccc(c(c1)NC(=O)c2ccccc2O)N C36737927
C[C@H](c1ccccc1O)Nc2ccc(c(c2)C(=O)N)Cl C37046182
c1ccc2c(c1)nc(s2)NC[C@@H](c3ccc(cc3)N)O C37671179
Cc1cccc(c1O)C(=O)NNC2=CC(CC(=C2)O)(C)C C13638666
c1ccc(c(c1)N[C@@]2(COc3c2ccc(c3)O)C(=O)N)F C37945395
CC1(CC(=C(C(=O)C1)CC2=C(CC(CC2=O)(C)C)N)N)C C19909388
C=CCN(Cc1ccc(s1)Cl)C(=O)c2cc(cc(c2)N)N C40333942
c1ccc(c(c1)/C(=N\O)/N)NC(=O)c2cc3c(s2)CCC3 C40368970
CC1CCC(CC1)(/C(=N/O)/N)NC(=O)c2cccs2 C40372497
c1c(csc1Br)CSc2c(c(cc(n2)N)N)C#N C42153572
C[C@H]1CCCC[C@H]1N(C)c2cc(cc(c2)S(=O)(=O)N)N C42603274
C[C@H]([C@@]1(CC[C@H]2[C@@]1(C[C@@H]([C@@H]3[C@@H]2CC[C@@]4([C@@]3(CC[C@H](C4)O)C)C)O)C)O)O C43722191
C[C@@]12CC[C@H](C[C@H]1CC[C@H]3[C@@H]2[C@H](C[C@@]4([C@@H]3CC[C@]4(C(=O)CO)O)C)O)O C44460403
C[C@H]1CCCC[C@H]1NC(=O)C2(CCCCCC2)/C(=N/O)/N C44784398
c1cc(c(c(c1)F)F)NC(=O)C2(CCCC2)/C(=N\O)/N C44785614
C[C@H]1CCC[C@@H](C1)N(C)c2cc(cc(c2)S(=O)(=O)N)N C49010266
c1cc2c(cc1N)[nH]cc2C(=O)Nc3nc(cs3)C4CC4 C49234194
CCCC1CCC(CC1)Nc2cc3c(cc2N)CC(=O)N3 C49542567
C[C@@H]1CCC[C@@H](C1)NC(=O)c2cc(c(nc2)NN)Cl C51127638
Cc1cc(c(cc1C)S(=O)(=O)N[C@H]2CCCC[C@@H]2O)N C51993334
c1cc(c(cc1Cl)C(=S)N)N2CCC[C@H]2C(=O)N C52857993
Cc1ccc(c(c1)C(=O)Nc2ccc(cc2)C(C)C)NN C53006393
c1cc(c(cc1N)C(=O)NC2(CCCCC2)CO)Br C53111842
C[C@H]1CCC[C@@](C1)(CO)Nc2ccc3c(c2N)ncs3 C53114874
c1cc(c(c(c1)F)NN)C(=O)Nc2cccc(c2F)F C54216133
c1cc(cc(c1)N)c2nc3cc(c(cc3n2CC(=S)N)F)F C57866477
CC(C)(C(=O)N)N[C@H](c1ccccc1)c2ccc(cc2)O C40674106
C[C@](c1ccc(cc1)SC)(C(=O)[O-])N[C@@H]2CCCC[C@@H]2[NH3+] C48846653
c1ccc2c(c1)[C@H](C(=O)N2)Nc3ccc(c(c3)C(=O)N)Cl C37045934
C[C@@H]1CCC[C@](C1)(CO)NC(=O)c2cc(c(cc2Br)F)N C61089379
c1cc(c(cc1Br)O)C(=O)N[C@@H]2CCC[C@H]2C(=S)N C61884838
c1cc(c(cc1F)C(=O)N[C@@H]2CCC[C@H]2/C(=N\O)/N)F C61886421
c1c(cc(cc1F)F)C(=O)N[C@H]2CCC[C@H]2/C(=N\O)/N C61887598
c1c[nH]nc1C(=O)NC2(CCCCCCC2)C(=S)N C62777594
c1cc(c(cc1Cl)N2CCCC[C@H]2C(=O)N)C(=S)N C62788336
c1c(c(cc(c1N2CCC3(CCCC3)CC2)F)N)C(=O)N C62960726
c1cc(c(cc1N)CNC(=O)c2cc(c(c(c2)F)F)F)O C63003982
c1c(cc(c(c1F)F)F)C(=O)N[C@H]2CCC[C@@H]2/C(=N\O)/N C63008572
Cc1cc(ccc1NN)C(=O)N[C@H]2CCCc3c2ccs3 C63059634
C[C@]12CC[C@@H](C[C@@H]1CC[C@@H]3[C@@H]2CC[C@@]4([C@@H]3CC[C@@H]4[NH+](C)CC[NH3+])C)O C19368128
CC(C)(C)[C@@H]1CC[C@H]([C@@H](C1)[NH+]2CCC[C@@H](C2)CO)C[NH3+] C36226786
CCC(C)(C)[C@H]1CC[C@H]([C@@H](C1)[NH+]2CCC(CC2)CO)C[NH3+] C37159026
CC(C)(C)[C@@H]1CC[C@H]([C@@H](C1)[NH+]2CCC(CC2)CO)C[NH3+] C37159032
CC(C)(C)[C@H]1CC[C@H]([C@@H](C1)[NH+]2CCC(CC2)CO)C[NH3+] C37159034
CC[C@@H](C(=O)NC[C@@H]1CC[NH+](C1)CC(F)(F)F)[NH3+] C37648645
CC[C@H](C(=O)NC[C@@H]1CC[NH+](C1)CC(F)(F)F)[NH3+] C37648646
C[C@H](C[NH+]1CCCCC1)NC(=O)[C@H](C(C)(C)C)[NH3+] C40461998
CC(C)[NH2+]CCC(=O)NC1CC([NH2+]C(C1)(C)C)(C)C C40810434
CC(C)[C@@H](CNC(=O)[C@@H](C(C)C)[NH3+])[NH+]1CCCC1 C40831093
C[C@H]([C@H](c1ccccc1)[NH+]2CCC(CC2)C(=O)NC)[NH3+] C42901464
CC[C@@H]([C@@H](c1ccc(s1)Br)[NH+]2CCCC[C@@H]2C(=O)NC)[NH3+] C43262441
CC[C@H]([C@H](C(C)(C)C)[NH+]1CCCC[C@@H]1CCO)[NH3+] C43291642
C[C@@]12CC[C@H](C[C@H]1CC[C@@H]3[C@@H]2CC[C@@]4([C@@H]3CC[C@@H]4[NH+](C)CC[NH3+])C)O C43735898
C[C@](CC[NH+](C)C1CCCCCC1)(C(=O)N)[NH2+]C C45271989
CC(C)(C)[C@@H]1CC[C@@H]([C@@H](C1)[NH+]2CCCC[C@@H]2CO)C[NH3+] C48857393
CCC(C)(C)[C@@H]1CC[C@H]([C@@H](C1)[NH+]2CCCC[C@@H]2CO)C[NH3+] C48857418
CCC[C@](C)(C[NH2+][C@@H](C)c1c(nc(s1)C)C)[NH3+] C49538844
Cc1c(sc(n1)C)[C@@H](C)[NH2+]CC2CCC(CC2)[NH3+] C49538847
c1cc(sc1[C@H](C[NH3+])[NH+]2CCC[C@@H]2CO)Cl C43253146
c1cc(sc1[C@H](C[NH3+])[NH+](CCO)C2CC2)Cl C43253903
CC[NH2+][C@H](C[NH3+])c1cc2c(c(c1)Br)OCCCO2 C50270289
CCC(C)(C)[C@@H]1CC[C@H]([C@@H](C1)[NH+](C)C[C@@H](C)O)C[NH3+] C51818571
CC(C)(C)[C@@H]1CC[C@H]([C@@H](C1)C[NH+]2CCC(CC2)CO)[NH3+] C53860121
CC[C@H]1CC[C@H]([C@@H](C1)C[NH+]2CCCC[C@@H]2CCO)[NH3+] C53863783
CC[C@H]1CC[C@H]([C@@H](C1)C[NH+](CCO)C2CCCC2)[NH3+] C53875228
CC(C)(C)[C@@H]1CC[C@H]([C@@H](C1)C[NH+](CCO)C2CCCC2)[NH3+] C53875277
C1CC[C@@H]([C@H](CC1)[NH3+])C[NH+](CCO)C2CCCCC2 C53875411
CC(C)[C@@H]1CC[C@H]([C@@H](C1)C[NH+]2CCC(CC2)CO)[NH3+] C54559399
CC(C)[C@@H]1CC[C@H]([C@@H](C1)C[NH+](CCO)C2CCCCC2)[NH3+] C54560296
CC(C)[C@H]1CC[C@@H]([C@@H](C1)C[NH+]2CCCC[C@@H]2CO)[NH3+] C54560370
CC(C)[C@@H]1CC[C@@H]([C@@H](C1)C[NH+]2CCC[C@@H]2CCCO)[NH3+] C54560667
C[C@H]1C[C@@H](CC[C@@H]1[NH3+])C(=O)NCC[NH+](C)C(C)C C55131881
C[C@H]1CC[C@@H](C[C@@H]1C(=O)NCC[NH+](C)C(C)C)[NH3+] C55131927
CC1CC[NH+](CC1)CCNC(=O)C[C@@H]2CCC[C@H](C2)[NH3+] C55136683
C[C@H]1CCC[C@@H]([C@@H]1[NH3+])C(=O)NCCCC[NH+](C)C C55138961
C[C@H]1CCC[C@H]([C@@H]1C(=O)N[C@@H]2CC[NH+]3[C@@H]2CCC3)[NH3+] C55139276
CC[NH+]1CCC(CC1)CNC(=O)[C@H]2CCC[C@@H]([C@@H]2C)[NH3+] C55140042
CC[NH+]1CCC(CC1)CNC(=O)[C@@H]2CCC[C@H]([C@@H]2[NH3+])C C55140052
C[C@@H]1CC[C@@H](C[C@@H]1C(=O)N[C@@H](C)C[NH+]2CCCC2)[NH3+] C55140715
C[C@H]1CCC[C@H]([C@@H]1C(=O)N[C@@H](C)C[NH+]2CCCC2)[NH3+] C55140728
CCC[NH+]1CCC(CC1)NC(=O)[C@H]2CCC[C@@H]([C@@H]2[NH3+])C C55141536
C[C@@H](C[NH+]1CCCCC1)NC(=O)C[C@@H]2CCCC[C@@H]2[NH3+] C55141886
C[C@@H](C[NH+]1CCCCC1)NC(=O)C[C@@H]2CCC[C@@H](C2)[NH3+] C55141921
C[NH+]1CCC(CC1)NC(=O)[C@@H]2CCC[C@@H](C2)CC[NH3+] C55146961
C[NH+]1CC[C@@H](C1)CNC(=O)[C@@H]2CCC[C@@H](C2)CC[NH3+] C55148062
C[NH+]1CCC[C@@H](C1)NC(=O)[C@@H]2CCC[C@@H](C2)CC[NH3+] C55161921
C[C@H](CC[NH+](C)C)NC(=O)[C@H]1CCC[C@@H](C1)C[NH3+] C55163023
C[C@@H]1CC[C@@H](C[C@@H]1[NH3+])C(=O)NCCC[NH+]2CCCC2 C62073329
C[C@@H](C1CCCC1)[NH+]2CCC[C@@H](C2)C(=O)NCC[NH3+] C63178270
CC1CC[NH+](CC1)C2(CCCCC2)CNC(=O)CCC[NH3+] C11955234
C[C@@H]1CC[C@@H]([C@@H](C1)[NH+]2CCN(CC2)CCO)C[NH3+] C36128227
CCCC[NH+]1CCC(CC1)NC(=O)[C@@H](C(C)C)[NH3+] C37005011
C[C@@H]([C@H]1CCC[NH+](C1)C)[NH2+]C2CCC(CC2)C(=O)N C37152158
CCC(C)(C)[C@@H]1CC[C@@H]([C@@H](C1)[NH+]2CCNC(=O)C2)C[NH3+] C37157534
C[C@@H](CNC(=O)C1(CCCC1)[NH3+])C[NH+]2CCCCC2 C38042252
C1C[NH+](C[C@@H]1CNC(=O)C2CCC(CC2)[NH3+])C3CC3 C37649695
CC(C)C[C@H](C(=O)NC[C@H]1CC[NH+](C1)C(C)C)[NH3+] C40624375
C[C@H]1CCC[C@](C1)(CNC(=O)[C@@H](C(C)C)[NH3+])[NH+](C)C C40670564
CC[C@H]1CC[C@H]([C@@H](C1)[NH+]2CCC[C@@H]2C(=O)NC)C[NH3+] C42391800
C1CC[NH2+][C@@H](C1)CC[NH+](CC(=O)N)C2CCCC2 C42429065
CC[C@@H]1CC[C@@H]([C@@H](C1)[NH+](C)CC(=O)NC(C)C)C[NH3+] C42602141
CC[C@@H]([C@@H](c1ccc(o1)C)[NH+]2CCC[C@@H]2CO)[NH3+] C43364614
C[C@H]1CC[C@@H]([NH+]1[C@@H](C)C(=O)N[C@@H]2CCCC[C@@H]2[NH3+])C C43559887
C[C@@H]1CCC[NH+]([C@@H]1C[NH3+])CC(=O)NC2CCCCC2 C43617068
C[NH+]1CCCC[C@H]1CNC(=O)C2(CCCCC2)[NH3+] C44564473
CCC[NH+]1CCC(CC1)NC(=O)[C@H](C[NH3+])C(C)C C44806443
C[C@H](CNC(=O)[C@@H](C[NH3+])C(C)C)[NH+]1CCCCC1 C44995407
C[C@@H](CNC(=O)[C@@H](C[NH3+])C(C)C)[NH+]1CCCCC1 C44995411
C[NH+](CC(=O)NCC(F)(F)F)C1(CCCC1)C[NH3+] C50090190
C[C@@H]1CCC[C@@](C1)(CNC(=[NH2+])NC2CCCCC2)[NH+](C)C C52047920
C[C@@H](C[NH+]1CCCCC1)NC(=[NH2+])NC2CCCCC2 C52048798
C[C@H](CNC(=O)[C@H]1CCCC[C@@H]1[NH3+])[NH+]2CCCCC2 C55089021
C1CCC[NH+](CC1)CCNC(=O)[C@H]2CCCC[C@@H]2[NH3+] C55089282
C1CC[NH+](CC1)CCNC(=O)[C@H]2CCCC[C@@H]2[NH3+] C55089893
CC[NH+](CC)CCNC(=O)[C@H]1C[C@H](CC[C@@H]1C)[NH3+] C55122999
C1CC(CCC1CC(=O)N[C@H]2C[NH+]3CCC2CC3)[NH3+] C55123543
C[C@H]1[C@H](CCC[C@@H]1[NH3+])C(=O)N[C@@H]2C[NH+]3CCC2CC3 C55123550
C[C@H]1CCC[C@H]([C@@H]1C(=O)N[C@@H]2C[NH+]3CCC2CC3)[NH3+] C55123567
C1C[C@H](C[C@@H](C1)[NH3+])CC(=O)N[C@@H]2C[NH+]3CCC2CC3 C55123570
C[C@H]1CCC[C@H]([C@@H]1[NH3+])C(=O)NCC[NH+](C(C)C)C(C)C C55125029
C1CCC[NH+](CC1)CCNC(=O)C[C@@H]2CCC[C@H](C2)[NH3+] C55136260
C[C@H]1C[C@@H](CC[C@@H]1[NH3+])C(=O)N[C@@H]2CCC[NH+](C2)C C55136283
C[C@H]1CCC[C@H]([C@@H]1[NH3+])C(=O)N[C@@H]2CCC[NH+](C2)C C55136307
C1CC[NH+](CC1)CCNC(=O)C[C@H]2CCC[C@H](C2)[NH3+] C55138397
C[C@H]1C[C@H](CC[C@@H]1[NH3+])C(=O)NC[C@@H]2CCCC[NH+]2C C55138632
C[C@@H]1CCC[C@@H]([C@@H]1[NH3+])C(=O)N[C@@H]2CC[NH+]3[C@@H]2CCC3 C55139254
CC[NH+]1CCC(CC1)CNC(=O)C[C@H]2CCCC[C@@H]2[NH3+] C55140032
C[C@H]1C[C@@H](CC[C@@H]1[NH3+])C(=O)N[C@@H](C)C[NH+]2CCCC2 C55140684
C[C@@H](C[NH+]1CCCC1)NC(=O)C[C@@H]2CCCC[C@@H]2[NH3+] C55140689
C[C@@H](C[NH+]1CCCC1)NC(=O)C[C@@H]2CCC[C@@H](C2)[NH3+] C55140730
CCC[NH+]1CCC(CC1)NC(=O)[C@H]2CC[C@H]([C@@H](C2)C)[NH3+] C55141525
C[C@@H](C[NH+]1CCCCC1)NC(=O)CCC2CCC(CC2)[NH3+] C55141928
C1C[C@H](C[C@H](C1)C(=O)N[C@@H]2C[NH+]3CCC2CC3)CC[NH3+] C55145791
CC[NH+]1CC[C@H](C1)CNC(=O)[C@@H]2CCC[C@@H](C2)CC[NH3+] C55148051
CC(C)[C@@H](C[NH+](C)C)NC(=O)[C@@H]1CCC[C@@H](C1)C[NH3+] C55162622
CC(C)(CNC(=O)[C@H]1CCC[C@H](C1)[NH3+])C[NH+](C)C C55086623
C[C@H](C[NH+]1CCCC1)NC(=O)[C@@H]2CCC[C@@H](C2)[NH3+] C55090498
CCC1CCC(CC1)[NH+]2CCC[C@H](C2)C(=O)NCC[NH3+] C63178616
C[C@H](CC(C)C)[NH+]1CCC[C@@H](C1)C(=O)NCC[NH3+] C63178744
Cc1c(cccc1NC(=O)[C@H](C)[NH+]2CCC[C@@H]2C(=O)N)N C20294242
Cc1cc(c(s1)NC(=O)C(C)(C)C)C(=O)NCC[NH3+] C31946655
C1CCc2c(c(c(s2)NC(=O)C3CC3)C(=O)NCC[NH3+])C1 C31946725
c1cn(c[nH+]1)CCCNc2cc3c(cc2N)NC(=O)CC3 C35341283
c1ccc(cc1)c2ccccc2NC(=O)C(=O)NCC[NH3+] C37243465
c1ccc(c(c1)NC(=O)CNC(=O)C[NH3+])I C37481896
C[C@@H](c1ccc2c(c1)[nH]c(=O)[nH]2)NC(=O)[C@@](C)(C3CC3)[NH3+] C37614653
C[C@H](c1ccc2c(c1)[nH]c(=O)[nH]2)NC(=O)[C@@](C)(C3CC3)[NH3+] C37614654
C[C@H](c1ccc2c(c1)[nH]c(=O)[nH]2)NC(=O)[C@](C)(C3CC3)[NH3+] C37614656
c1cc(c(cc1Br)F)NC(=O)CNC(=O)C[NH3+] C37622917
c1cc(c(cc1Br)NC(=O)CNC(=O)C[NH3+])F C37626281
C[NH+]1CC[C@@H](C1)CNS(=O)(=O)c2ccc(c(c2)N)O C37645628
C[NH+]1CC[C@H](C1)CNS(=O)(=O)c2ccc(c(c2)N)O C37645629
C[NH+]1CC[C@@H](C1)CNS(=O)(=O)c2ccc(cc2)NN C37647555
C[NH+]1CC[C@H](C1)CNS(=O)(=O)c2ccc(cc2)NN C37647556
Cc1c(cccc1S(=O)(=O)N)NC(=O)[C@@](C)(C2CC2)[NH3+] C37771206
C1CCC(CC1)(C(=O)N2CCC[C@@H](C2)CNC(=O)N)[NH3+] C37820881
c1c(cc(cc1N[C@@H]2C[NH+]3CCC2CC3)S(=O)(=O)N)N C37934058
c1c(cc(cc1N[C@H]2C[NH+]3CCC2CC3)S(=O)(=O)N)N C37934059
c1c(cc(c2=[NH+]C(=O)C(=c21)NNC(=S)NN)Cl)Cl C06234808
CCS[C@H]1NN[C@@H](O1)[C@H](Cc2c[nH]c3c2cccc3)[NH3+] C38974959
Cc1c(cccc1S(=O)(=O)N)NC(=O)[C@H](C(C)(C)C)[NH3+] C40464365
Cc1ccc(cc1NC(=O)C(C)(C)[NH3+])S(=O)(=O)NC C40921106
CC(C)(C(=O)Nc1cc2c(cc1Br)[nH]c(=O)[nH]2)[NH3+] C40922223
c1cc(c(cc1N)NC(=O)C[NH+]2CCCC[C@@H]2C(=O)N)F C42404007
c1cc(ccc1[C@H](C[NH+]2CCCC[C@@H]2C(=O)N)O)C(=S)N C42405054
c1cc(c(c(c1)Br)O)C[NH2+]CCS(=O)(=O)N C42411934
C1CCC(CC1)CCC[NH+]2C[C@H]([C@@H]([C@H]([C@@H]2CO)O)O)O C44019631
Cc1cc([nH+]c2c1c(c(s2)C(=O)N)N)N3CCC[C@H](C3)O C45258824
C[C@@H](C(=O)NC(C)(C)C)[NH+]1CCC[C@@H](C1)CNC(=O)N C48575869
C[C@H](C(=O)NC(C)(C)C)[NH+]1CCC[C@@H](C1)CNC(=O)N C48575872
c1ccc(c(c1)C(=S)N)NC(=O)CC[NH+]2CCC[C@@H](C2)O C48954187
c1ccc(c(c1)C(=S)N)NC(=O)CC[NH+]2CCC[C@H](C2)O C48954189
Cc1cc(ccc1Sc2c3c(nc[nH]3)ncn2)C(=[NH2+])N C51036568
c1ccc(c(c1)C[NH3+])CS(=O)(=O)N[C@@H]2CCCC[C@@H]2O C52008498
c1ccc(c(c1)C[NH3+])CS(=O)(=O)N[C@@H]2CCCC[C@H]2O C52008503
c1ccc(c(c1)C[NH3+])CS(=O)(=O)N[C@H]2CCCC[C@H]2O C52008505
c1cc(sc1CC[NH3+])S(=O)(=O)N[C@H]2CCCC[C@@H]2O C52011035
c1cc(ccc1CC[NH3+])S(=O)(=O)N[C@H]2CCCC[C@H]2O C52011199
C[NH+]1CC[C@@H](C1)CNC(=O)c2ccc(c(c2)NN)[N+](=O)[O-] C54415524
C[NH+]1CC[C@H](C1)CNC(=O)c2ccc(c(c2)NN)[N+](=O)[O-] C54415525
C1C[C@H](C[C@@H](C1)C(=O)N2CCC(CC2)CC(=O)N)CC[NH3+] C55161424
C1C[C@H](C[C@H](C1)C(=O)N2CCC(CC2)CC(=O)N)CC[NH3+] C55161428
c1cc(ccc1[C@@]2([C@@H]3[C@@](C3(C#N)C#N)(C(=[NH2+])N2N)C#N)O)Br C15081080
c1cc(c(cc1C[NH2+]CCS(=O)(=O)N)Br)O C62701969
CC[C@]1(CCC[NH2+]C1)C(=O)Nc2ccc3c(c2)[nH]c(=O)[nH]3 C62854417
CC[C@@]1(CCC[NH2+]C1)C(=O)Nc2ccccc2CC(=O)N C62854606
C[C@H]([C@@H]1CCCCN1CC(=O)NC(=O)NCC(C)C)[NH3+] C63195284
CNC(=O)C1CCC(CC1)[NH2+][C@H](c2ccccc2)C(=O)N C63311755
C[C@@H]1C[C@H](C[NH+](C1)C[C@H](C)NC(=O)[C@H](C)NC(=O)N)C C63805175
Cc1c(cccc1S(=O)(=O)NC2CCC(CC2)O)N C19995308
c1c(c(cc(c1S(=O)(=O)NC2CCC(CC2)O)F)F)N C19999647
c1ccc(c(c1)C(=S)N)S(=O)(=O)NC2CCC(CC2)O C20553888
C[C@H](C(=O)NCc1ccc(s1)Br)NC(=O)N C29166648
C[C@@H](C(=O)NCc1ccc(s1)Br)NC(=O)N C29166652
Cc1cccc(c1S(=O)(=O)NC2CCC(CC2)O)N C35346804
CC(C)(CO)NS(=O)(=O)c1cc(cc(c1F)Cl)N C35599408
C[C@@H](CNS(=O)(=O)c1c(cc(cc1Cl)N)Cl)O C35599582
C[C@H](CNS(=O)(=O)c1c(cc(cc1Cl)N)Cl)O C35599584
C[C@H](CO)NS(=O)(=O)c1c(cc(cc1Cl)N)Cl C35599738
c1c(cc(c(c1Cl)NC(=O)C(=O)NN)Cl)Br C36948103
CN(c1ccc(cc1N)S(=O)(=O)N)[C@@H]2CCSC2 C37174390
CN(c1ccc(cc1N)S(=O)(=O)N)[C@H]2CCSC2 C37174391
Cc1ccc(c(c1)N)SCC(=O)N2CCC[C@@H](C2)C(=O)N C37192919
C[C@@H](C(=O)NC(=O)NC)Sc1ccc(cc1Cl)N C37204962
C[C@H](C(=O)NC(=O)NC)Sc1ccc(cc1Cl)N C37204963
Cc1ccc(c(c1Cl)NC(=O)C(=O)NCC(=S)N)Cl C37244012
c1ccc(cc1)C(=O)N/C(=C/c2cccs2)/C(=O)NN C00160514
c1cc2c(cc1N)cc(s2)C(=O)N3CCC[C@@H](C3)C(=O)N C40293054
c1ccc2c(c1)C[C@H](N2)C(=O)NC3CCC(CC3)C(=O)N C40462315
c1ccc(cc1)[C@@H](C(=O)Nc2ccc(cc2C(=O)[O-])Cl)[NH3+] C40469531
C1CCC(CC1)[C@H](C(=O)[O-])NC(=O)C2(CCCCC2)[NH3+] C40486682
C1CCC(CC1)(C(=S)N)C(=O)N2CCCC[C@H]2C(=O)N C44781321
c1cc(c(c(c1)F)S(=O)(=O)NC2CCC(CC2)O)N C45147384
c1cc(c(cc1N)C(=O)N2CCCC[C@@H]2C(=O)N)Br C45624000
c1cc(c(cc1N2CCC[C@@H]2CO)C(F)(F)F)/C(=N\O)/N C48860458
c1c(c(cc(c1F)F)N)C(=O)N2CCCC[C@H]2C(=O)N C50017383
c1ccc(c(c1)CS(=O)(=O)NC2CCC(CC2)O)N C50101940
c1c(cnc(c1C(=O)NC2CCC(CC2)O)N)Br C50698079
c1ccc2c(c1)[C@H](CCO2)NC(=O)c3ccccc3NN C51988573
c1cc(c(cc1N)F)S(=O)(=O)NC2(CCCC2)CO C53044482
C(CNC(=O)c1c(c(c(c(c1F)F)F)F)F)/C(=N\O)/N C54154281
c1ccc2c(c1)C[C@@H]([C@@H]2NC(=O)NC3CCC(CC3)O)O C57003455
CCC1(C(=O)N(c2cc(ccc2O1)N)CC(=S)N)CC C58006387
C[C@H](c1ccc(cc1)CNC(=O)NC2CCC(CC2)O)O C58159489
CC(C)(C(=O)N)N[C@@H]1c2c(cccc2Br)NC1=O C40674240
CC(C)(C(=O)N)N[C@@H]1c2c(ccc(c2NC1=O)F)Cl C42118902
Cc1ccccc1[C@@H]2C(=C(OC(=C2C(=O)N)N)C)C(=O)C C58949113
c1c(c(cc2c1[nH]c(=O)[nH]2)Br)c3csc(n3)N C52094769
c1c(c(cc(c1N)F)Br)C(=O)N[C@@H]2CCCNC2=O C61089239
c1csc2c1[C@H](CCC2)NC(=O)c3c(c(n[nH]3)C4CC4)N C61330388
c1cc(c(cc1S(=O)(=O)N[C@@H]2CCCc3c2ccs3)N)O C61360324
c1ccc(cc1)[C@H](C(=S)N)C(=O)N2CCCC[C@@H]2C(=O)N C61616546
c1ccc(cc1)[C@@H](C(=S)N)C(=O)N2CCCC[C@H]2C(=O)N C61616547
c1c2c(sc1C(=O)N[C@H]3CCC[C@@H]3/C(=N\O)/N)CCCC2 C61887138
Cc1cc(c(c(c1)Br)NC(=O)c2c(c[nH]n2)N)Br C62810794
c1c(cc(c(c1F)NN)F)C(=O)N2CCCC[C@H]2CCO C63007869
c1ccn(c1)[C@@H]2c3c4c(sc3N[C@H]2C(=O)NN)CCCC4 C65335106
c1ccn(c1)[C@H]2c3c4c(sc3N[C@H]2C(=O)NN)CCCC4 C65335108
c1c(csc1[C@@H]2CC(=O)NCc3c2sc(n3)N)C#CCO C65410697
CC(C)(C)c1ccc(cc1)c2nnc(n2N)SCC(=O)NC(=O)N C03529259
c1c(cc(c(c1O)c2cc(=O)c3c(cc(cc3o2)O)O)O)O C05004393
C[C@]1([C@@]([C@@]([C@@]([C@](O1)(C)Oc2ccc(cc2)O)(C)O)(C)O)(C)O)CO C09970258
C[C@@]1([C@@]([C@@]([C@@]([C@](O1)(C)Oc2ccc(cc2)O)(C)O)(C)O)(C)O)CO C09970259
c1cc(ccc1[C@@H]2c3c(nc(nc3NC4=C2C(=O)CCC4)N)N)F C10339103
c1cc(c(cc1Br)C(=O)NC(C(=O)N)C(=O)N)Cl C12731510
Cc1ccc(cc1C(=O)Nc2ccc3c(c2)[nH]c(=O)[nH]3)S(=O)(=O)N C14267974
c1ccc2c(c1)nc3n2[C@@H](NC(=N3)N)c4cc(c(c(c4)Cl)O)O C07128033
c1cc(c(cc1[C@@H]2c3c([nH]nc3O)NC4=C2C(=O)CCC4)O)O C18195897
COc1ccc2c(c1)c3c([nH]2)[C@H]([NH2+]CC3)c4c([nH]c(=O)[nH]c4=O)[O-] C20611249
c1cc2c(cc1Cl)c3c([nH]2)[C@H]([NH2+]CC3)c4c([nH]c(=S)[nH]c4=O)[O-] C20759757
Cc1ccc(c(c1)C)NS(=O)(=O)c2cc([nH]c2)C(=O)NN C22157900
Cc1cc(cc(c1)NS(=O)(=O)c2cc([nH]c2)C(=O)NN)C C22160475
C[C@@H](C(=O)NC(=O)N)OC(=O)c1c(c(c(c(n1)Cl)Cl)N)Cl C35380603
C[C@@H]1CCCC[C@@H]1NC(=O)NC(=O)CSc2nc([nH]n2)N C06607213
C[C@H]([C@H]1C[C@@H]2CC[C@H]1C2)NC(=O)NC(=O)CSc3nc([nH]n3)N C36489912
CC(=CCc1cc(ccc1O[C@H]2[C@@H]([C@H]([C@@H]([C@H](O2)CO)O)O)O)O)C C31155623
c1cc-2c(cc1S(=O)(=O)N)C(=NO)c3c2ccc(c3)S(=O)(=O)N C03109784
Cc1cccc(c1NC(=O)CS[C@H]2NN[C@@H](N2N)[C@@H]3C=C(N=N3)C)C C39007486
Cc1cccc(c1NC(=O)CS[C@H]2NN[C@H](N2N)[C@@H]3C=C(N=N3)C)C C39007488
CC1=C([C@@H](N=C1C)NC(=O)CSc2nc(cc(n2)N)N)C#N C39600197
c1cc(cc(c1)NS(=O)(=O)N)NC(=O)NC2CCCCC2 C40220844
c1cc2c(cn[nH]2)c(c1)NS(=O)(=O)c3ccc(c(c3)N)O C40315401
c1ccc(c(c1)NC(=O)c2ccc(cc2Cl)N)S(=O)(=O)N C40377973
c1cc(ccc1[C@@H]2c3c(nc(=S)[nH]c3NC4=C2C(=O)CCC4)N)O C08514081
Cc1cc2c(c(c1)Br)O[C@@]3(N2)C=C(OC(=C3C(=O)N)N)C C40545611
c1ccc(c(c1)Nc2c(c(ncn2)NNC(=O)c3cccnc3)N)F C40759236
c1cnccc1C(=O)NNc2c(c(ncn2)NC3CCCCCC3)N C40793861
c1c(cc(cc1N(CCO)C2CCCCC2)S(=O)(=O)N)N C42501912
Cc1cc(ccc1C(=O)Nc2ccccc2S(=O)(=O)N)N C44748962
c1cc2c(cc1O)c(=O)c(c(o2)c3cc(c(cc3O)O)O)O C48057104
c1cc2c(cc1Br)cc(o2)C(=O)NC(C(=O)N)C(=O)N C48135713
Cc1cccc(c1I)C(=O)NC(C(=O)N)C(=O)N C48720366
c1cc(c(cc1S(=O)(=O)N)C(=O)[O-])NC2CC[NH2+]CC2 C48835190
c1cc(c(cc1NC(=O)N[C@H]2CCCC[C@H]2[NH3+])C(=O)[O-])Cl C48843466
c1cc(c(cc1Br)C(=O)[O-])NC(=O)NCC[NH3+] C50208875
CCc1c2c([nH]n1)OC(=C([C@@H]2c3ccc(c(c3)O)O)C#N)N C18106694
c1c(cnc(c1S(=O)(=O)N[C@@H]2CCCC[C@@H]2O)NN)Br C52010953
c1c(cnc(c1S(=O)(=O)N[C@@H]2CCCC[C@H]2O)NN)Br C52010961
c1c(cnc(c1C(=O)N[C@@H]2CCCC[C@H]2O)NN)Br C52016978
c1cc(nc(c1)c2csc(n2)N=C(N)N)CNC(=O)c3ccco3 C13600808
c1cc(c(cc1O)O)[C@H]2[C@@H](C(=O)c3c(cc(cc3O2)O)O)O C01573789
c1ccc2c(c1)c(n[nH]2)C(=O)Nc3nc(cs3)c4cc([nH]c4)C(=O)N C22831821
c1cc(cc(c1)S(=O)(=O)N)NC(=O)NC[C@@H](c2ccc(cc2)F)O C31081975
Cc1cc(c(c(c1)C)[C@@H]2c3c(n[nH]c3OC(=C2C(=O)N)N)C)C C58950874
c1cc(ccc1C(=S)N)C(=O)NNC(=O)NCC(F)(F)F C60411364
c1cc(cnc1)NC(=S)N/N=C/c2ccc(c(c2O)O)O C13878645
c1ccc(cc1)[C@H](CO)NS(=O)(=O)c2ccc(c(c2)N)O C63000092
Cc1c(c(n[nH]1)O)[C@@H](c2ccc(c(c2)O)O)C3=C(N=N[C@@H]3O)C C39345079
Cc1ccccc1n2c3c(c(n2)C(=O)NC(C(=O)N)C(=O)N)CCC3 C65582739
C[C@H]1CCCC[NH+]1CCCNC(=O)[C@@H](C(C)C)[NH3+] C19484284
C[NH+](CC(=O)NC1CC1)[C@@H]2CCCCC[C@@H]2C[NH3+] C36127689
C[C@@H]1CC[C@@H]([C@@H](C1)[NH+](C)CC(=O)NC2CC2)C[NH3+] C36127692
CC[C@H]1CC[C@@H]([C@@H](C1)[NH+]2CCN(CC2)CCO)C[NH3+] C36128232
CCC[C@@H]1CC[C@H]([C@@H](C1)[NH+]2CCN(CC2)CCO)C[NH3+] C36128237
CCCC[NH+]1CCC(CC1)NC(=O)[C@H](C(C)C)[NH3+] C37005012
CC[C@H](C)[C@H](C(=O)NC1CC[NH+](CC1)C2CC2)[NH3+] C37042457
CC(C)C[C@@H](C(=O)NC[C@@H]1CC[NH+](C1)C2CC2)[NH3+] C37649657
CC(C)C[C@@H](C(=O)NC[C@H]1CC[NH+](C1)C2CC2)[NH3+] C37649659
C[C@H](CNC(=O)[C@@H](C(C)C)[NH3+])C[NH+]1CCCCC1 C38042229
CC(C)(C)[C@@H](C(=O)N[C@H]1CC[NH+]2[C@@H]1CCCC2)[NH3+] C40463082
CC(C)[NH+]1CCC(CC1)NC(=O)[C@H](C(C)(C)C)[NH3+] C40463693
CC(C)[NH+]1CC[C@@H](C1)CNC(=O)C2CCC(CC2)[NH3+] C40624339
CC(C)[C@@H](CNC(=O)C1(CCCCC1)[NH3+])[NH+](C)C C40825559
C[NH+](C)[C@@H](CNC(=O)C1(CCCC1)[NH3+])c2cccs2 C40827256
CC[NH+]1CC[C@H](C1)CNC(=O)C2(CCCCCC2)C[NH3+] C44763030
CC(C)[NH+]1CC[C@@H](C1)CNC(=O)C2(CCCCCC2)C[NH3+] C45135557
C[C@@H]1CCCC[NH+]1CC[C@@](C)(C(=O)N)[NH2+]C2CC2 C45227144
C[NH+](CCCNC(=O)[C@@H]1C[C@@H]1[NH3+])C2CCCCC2 C50464056
CC[NH2+][C@@](C)(CC[NH+]1CCC[C@@H]([C@@H]1C)C)C(=O)N C50567284
CC(C)[NH+]1CC[C@@H](C1)CNC(=[NH2+])NC2CCCC2 C51691837
C[C@@H]1CC[C@H](C[NH+]1CC[C@@H]2CCC[NH2+]C2)C(=O)N C51919272
C[C@H]1CC[C@@H](C[NH+]1CCC[C@@H]2CCC[NH2+]2)C(=O)N C52764499
C[C@@H]1CCC[C@@](C1)(CNC(=O)[C@@H](C)C[NH3+])[NH+](C)C C54343451
CC[NH+]1CCC(CC1)CNC(=O)[C@@H]2CCCC[C@@H]2[NH3+] C55090309
C[C@@H]1CC[C@H](C[C@@H]1C(=O)N[C@@H]2C[NH+]3CCC2CC3)[NH3+] C55123558
C[C@@H]1C[C@@H](CC[C@@H]1[NH3+])C(=O)NCC[NH+](C(C)C)C(C)C C55124995
C[C@@H]1C[C@@H](CC[C@@H]1C(=O)NCC(C)(C)C[NH+](C)C)[NH3+] C55125320
C[C@@H]1CCC[C@H]([C@@H]1C(=O)NCCC[NH+]2CCCC[C@@H]2C)[NH3+] C55125551
C[C@H]1[C@@H](CCC[C@@H]1[NH3+])C(=O)NC2CC[NH+](CC2)C C55126707
C[C@H]1CC[C@@H](C[C@@H]1C(=O)NC2CC[NH+](CC2)C)[NH3+] C55126715
CC[NH+]1CC[C@@H](C1)CNC(=O)C[C@@H]2CCCC[C@@H]2[NH3+] C55130339
C[NH+]1CC[C@H](C1)CNC(=O)CCC2CCC(CC2)[NH3+] C55130430
C[C@H]1C[C@H](CC[C@@H]1C(=O)NC[C@@H]2CC[NH+](C2)C)[NH3+] C55130437
C[C@H]1CCC[C@@H]([C@@H]1[NH3+])C(=O)NC[C@@H](C)[NH+]2CCCCC2 C55135362
C[C@@H]1[C@@H](CCC[C@@H]1[NH3+])C(=O)N[C@@H]2CCC[NH+](C2)C C55136295
C[C@@H]1CCC[C@@H]([C@@H]1[NH3+])C(=O)N[C@@H]2CCC[NH+](C2)C C55136302
C[C@@H]1[C@H](CCC[C@@H]1[NH3+])C(=O)NC[C@@H]2CCCC[NH+]2C C55138645
C[C@H]1CCC[C@@H]([C@@H]1[NH3+])C(=O)N[C@@H]2CC[NH+]3[C@@H]2CCC3 C55139256
C[NH+]1CCC(CC1)CNC(=O)C[C@H]2CCCC[C@H]2[NH3+] C55140178
C1CC[NH+]2CC[C@H]([C@@H]2C1)NC(=O)CC3CCC(CC3)[NH3+] C55140919
C1CC[NH+](C1)CCNC(=O)[C@@H]2CCC[C@@H](C2)C[NH3+] C55160831
C1CC[NH+](CC1)CCNC(=O)[C@H]2CCC[C@@H](C2)C[NH3+] C55162455
C[NH+]1CCC[C@H](C1)CNC(=O)[C@@H]2CCC[C@@H](C2)CC[NH3+] C55162495
CC[NH+]1CCC(CC1)CNC(=O)[C@H]2CCC[C@H](C2)CC[NH3+] C55162839
C[C@@H](CNC(=O)C1CCC(CC1)C[NH3+])C[NH+]2CCCC2 C62073451
C[C@@H](CNC(=O)C1(CCCCC1)C[NH3+])C[NH+]2CCCC2 C62073556
CC[C@@]1(CCC[NH2+]C1)C(=O)NC2CC([NH2+]C(C2)(C)C)(C)C C62859148
C[C@@H]1C[C@H](CC(C1)(C)C)[NH+]2CCC[C@@H](C2)C(=O)NCC[NH3+] C63178376
C1CCCC(CC1)[NH+]2CCC[C@@H](C2)C(=O)NCC[NH3+] C63178597
C[C@@]12CC[C@H]([C@@]([C@H]1CC[C@H]([C@H]2CC(=O)N3CC[C@H](C3)O)O)(C)CO)OC(=O)Nc4cc(cc(c4)OC)OC C04236808
CC(C)NC(=O)N1CCN([C@H](C1)C(=O)N[C@H](Cc2c[nH]c3c2cccc3)C(=O)N)C(=O)C4CCCCC4 C04277969
C[C@@H]1CCc2c(sc(c2C(=O)N)NC(=S)NC(=O)c3ccc(c(c3)[N+](=O)[O-])N4CCOCC4)C1 C08896679
C[C@H]1CCc2c(sc(c2C(=O)N)NC(=S)NC(=O)c3ccc(c(c3)[N+](=O)[O-])N4CCOCC4)C1 C08896688
CCc1cc2c(cc1O[C@@H](C)C(=O)N[C@H](CC(C)C)C(=O)NCC(=O)N)occ(c2=O)c3nc(cs3)C C12654131
CCOC(=O)C1=C(NC(=O)N[C@@H]1c2ccc(o2)C)CSc3nnc(n3N)COc4ccc(cc4)F C12792722
CC[C@H](C)[C@@H](C(=O)NCCCO)NC(=O)CNC(=O)COc1ccc2c3c(c(=O)oc2c1C)CCCC3 C13606963
CCNNC(=O)[C@@H]1[C@@H]([C@H](c2cc3c(cc2[C@@H]1c4cc(c(c(c4)OC)OC)OC)OCO3)O)CO C14676557
c1ccc(c(c1)NCCNC(=O)CNC(=O)CNC(=O)c2ccc(cc2Cl)Cl)[N+](=O)[O-] C15093330
COc1ccccc1N2CCN(CC2)C(=O)C[C@H]3[C@@H]([C@@H]([C@H](O3)CNC(=O)Nc4ccccc4)O)O C08627160
c1cc(c(cc1C(c2ccc(c(c2)[N+](=O)[O-])C(=O)N)(C(F)(F)F)C(F)(F)F)[N+](=O)[O-])C(=O)N C02518336
CCCCn1c(c(c(=O)[nH]c1=O)N(C2CCCC2)C(=O)CSc3nnc(s3)NCCC)N C19284319
CCOc1ccc(cc1)NC(=O)[C@@H](CCSC)NS(=O)(=O)c2ccc3c(c2)[nH]c(=O)c(=O)[nH]3 C02928649
Cc1c(c(n(n1)C(C)C)C)/C=N/Nc2nnc(n2N)SCC(=O)Nc3cccc(c3Cl)Cl C20805389
CC(C)Sc1nnc(s1)NC(=O)CSc2nc([nH]n2)N/N=C/c3c[nH]c4c3cccc4 C20833051
c1cc(ccc1/C=N/Nc2[nH]nc(n2)SCC(=O)Nc3ccc(cc3)S(=O)(=O)N4CCCC4)O C20833605
Cc1c(c(n(n1)C(C)C)C)/C=N/Nc2nnc(n2N)SCC(=O)NC3C4CC5CC(C4)CC3C5 C20911378
Cc1c(c(n(n1)C(C)C)C)/C=N/Nc2nnc(n2N)SCC(=O)NCc3ccc(cc3)C(F)(F)F C20911406
Cc1ccc(c(c1)C)NC(=O)CCSc2nnc(n2N)N/N=C/c3c(nn(c3C)C(C)C)C C20911887
CCCSc1nnc(s1)NC(=O)CSc2nnc(n2N)N/N=C/c3ccc(cc3)C C20917454
CCSc1nnc(s1)NC(=O)CSc2nnc(n2N)N/N=C/c3cnn(c3)C(C)C C20920848
CC(C)n1cc(cn1)/C=N/Nc2nnc(n2N)SCCC(=O)NC(c3ccccc3)c4ccccc4 C20921370
CC[C@@H](C)Sc1nnc(s1)NC(=O)CSc2nc([nH]n2)N/N=C/c3ccc(cc3)O C21078080
Cn1ccnc1[C@@H](c2ccc(cc2)Cl)NC(=O)CCNc3ccc(cc3[N+](=O)[O-])S(=O)(=O)N C21840750
CCCCn1c(c(c(=O)[nH]c1=O)N(CC)CC(=O)Nc2c(c(c(n2c3cccc(c3)F)C)C)C#N)N C24956236
CCCCn1c(c(c(=O)[nH]c1=O)N(CC)CC(=O)Nc2c(c(c(n2c3ccc(cc3)F)C)C)C#N)N C24956576
CCOC(=O)C1=C(NC(=O)N[C@H]1c2ccco2)CSc3nnc(n3N)COc4ccc(cc4)F C25629285
CCOc1ccc(cc1)NC(=O)c2ccccc2NC(=O)C(=O)N/N=C/c3cc4ccccc4[nH]c3=O C25782600
CCOC(=O)NCC[C@@]1(c2ccccc2NC1=O)[C@@]3(c4ccccc4NC3=O)CCNC(=O)OCC C16923137
c1cc(ccc1/C=N/NC(=O)COc2ccc(cc2Cl)Cl)O[C@H]3[C@@H]([C@@H]([C@@H]([C@@H](O3)CO)O)O)O C36047478
c1cc(ccc1/C=N/NC(=O)COc2ccc(cc2Cl)Cl)O[C@H]3[C@H]([C@@H]([C@@H]([C@@H](O3)CO)O)O)O C36047480
Cc1ccc(cc1)S(=O)(=O)CNC(=O)[C@H](c2c(cc(cc2O)O)O)N(Cc3ccco3)C(=O)C(=C)C C36505022
CCCCNC(=O)[C@@H](c1c(cc(cc1O)O)O)N(CCC)C(=O)c2cc(cc(c2)[N+](=O)[O-])[N+](=O)[O-] C36566797
CCCCNC(=O)[C@H](c1c(cc(cc1O)O)O)N(CCC)C(=O)c2cc(cc(c2)[N+](=O)[O-])[N+](=O)[O-] C36566799
CCC(=O)N(Cc1ccc(o1)C)[C@@H](c2c(cc(cc2O)O)O)C(=O)NCS(=O)(=O)c3ccc(cc3)C C36603503
CC[C@@H](C(=O)Nc1c(c(cs1)c2ccc(cc2)C)C(=O)N)n3c(nnc3SCC(=O)OC)N C40174058
c1cc(ccc1C(=O)NNc2c(c(ncn2)NNc3ccc(cc3)[N+](=O)[O-])[N+](=O)[O-])Br C40625008
c1ccc(cc1)C(=O)NNc2c(c(ncn2)NNC(=O)c3ccc(cc3Cl)Cl)[N+](=O)[O-] C40657262
c1ccc(c(c1)C(=O)NNc2c(c(ncn2)NNC(=O)c3ccc(cc3)Br)[N+](=O)[O-])Cl C40657878
c1ccc2c(c1)cccc2C(=O)NNc3c(c(ncn3)NNC(=O)c4ccccc4F)[N+](=O)[O-] C40658191
c1ccc(c(c1)C(=O)NNc2c(c(ncn2)NNC(=O)c3ccc(cc3Cl)Cl)[N+](=O)[O-])F C40658192
c1ccc(c(c1)C(=O)NNc2c(c(ncn2)NNC(=O)c3ccccc3Cl)[N+](=O)[O-])Cl C40658269
c1ccc(cc1)n2c3c(cn2)c(nc(n3)N4CCN(CC4)CCO)Nc5c(c6c(s5)CCC6)C(=O)N C41026300
CC(C)OC[C@@H](Cn1c2c(=O)[nH]c(=O)n(c2nc1N/N=C/c3cc(ccc3O)Br)C)O C08995110
C[C@H]1CCc2c(sc(c2C(=O)N)NC(=S)NC(=O)c3cc(ccc3N4CCOCC4)[N+](=O)[O-])C1 C22827288
CCCCn1c(c(c(=O)[nH]c1=O)N(C2CCCC2)C(=O)CN3CCN(CC3)c4ccccc4O)N C58173589
CCCSc1nnc(s1)NC(=O)CSc2nc([nH]n2)N/N=C/c3cc(ccc3O)OC C58998034
CC(C)c1nnc(o1)CNC(=O)CSc2nc([nH]n2)N/N=C/c3cc(ccc3O)Br C59879525
Cn1c2ccc(cc2nc1CCC(=O)NCCCc3c(c([nH]n3)N)C#N)S(=O)(=O)N4CCCCC4 C12559485
CCCCN(c1c(n(c(=O)[nH]c1=O)CCC)N)C(=O)CSc2nnc(o2)c3c[nH]c4c3cccc4 C09283317
c1nc(c2c(n1)n(cn2)[C@@H]3[C@@H]([C@@H]([C@@H](O3)CO)O)O)NCCCC(=O)[O-] C04012718
c1nc(c2c(n1)n(cn2)[C@@H]3[C@H]([C@@H]([C@@H](O3)CO)O)O)NCCCC(=O)[O-] C04012720
CCC[C@H]1C[C@H]([NH+](C1)C)C(=O)N[C@@H]([C@@H]2[C@@H]([C@@H]([C@@H]([C@@H](O2)SC)OP(=O)([O-])[O-])O)O)[C@@H](C)Cl C04536310
C([C@@H]1[C@H]([C@@H]([C@@H]([C@@H](O1)O[C@@H]([C@@H](CO)O)[C@@H]([C@@H](C(=O)[O-])O)O)O)O)O)O C04556682
c1nc(c2c(n1)n(cn2)[C@@H]3[C@H]([C@@H]([C@@H](O3)CO)O)O)N[C@@H](C(=O)[O-])C(C(=O)[O-])(F)F C05492922
CC(=O)N[C@]1([C@@](O[C@](C([C@@]1(C)O)(C)C)(C(=O)[O-])O)(C)[C@@H]([C@H](CO)O)O)C C09915724
CC(=O)O[C@@H]1[C@@H]([C@H]([C@]2(CS[C@]([C@@H]1O2)(C(=O)N)O)C(=O)[O-])OP(=O)([O-])[O-])[NH3+] C12504512
CC1=C(N2[C@@H]([C@@H](C2=O)NC(=O)CCC[C@@H](C(=O)[O-])[NH3+])SC1)C(=O)[O-] C13432742
CC1=C(N2[C@H]([C@@H](C2=O)NC(=O)CCC[C@@H](C(=O)[O-])[NH3+])SC1)C(=O)[O-] C13432744
CC1=C(N2[C@@H]([C@H](C2=O)NC(=O)CCC[C@@H](C(=O)[O-])[NH3+])SC1)C(=O)[O-] C13432745
CC1=C(N2[C@H]([C@H](C2=O)NC(=O)CCC[C@@H](C(=O)[O-])[NH3+])SC1)C(=O)[O-] C13432747
C=CC/C(=N/OS(=O)(=O)[O-])/S[C@H]1[C@H]([C@H]([C@@H]([C@H](O1)CO)O)O)O C13522817
CC(=O)[C@]1(CC[C@@H]2[C@@]1(CC[C@@H]3[C@H]2CCC4=C/C(=N/OCC(=O)N[C@@H](CC(=O)N)C(=O)[O-])/CC[C@@]34C)C)O C15958767
C([C@@H]1[C@H]([C@@H]([C@H]([C@@H](O1)O/C(=C(\CC(=O)[O-])/C=C/C(=O)[O-])/C#N)O)O)O)O C16939938
CS(=O)(=O)CCC/C(=N/OS(=O)(=O)[O-])/S[C@@H]1[C@H]([C@@H]([C@@H]([C@@H](O1)CO)O)O)O C17161531
c1cc(ccc1[C@@H](c2c([nH]c(=O)[nH]c2=O)[O-])NC3=NC(=O)[C@H](S3)CC(=O)Nc4ccc(cc4)Cl)O C20135029
c1cc(c(cc1[N+](=O)[O-])/C=N/Nc2[nH]nc(n2)SCC(=O)Nc3nnc(s3)SCC(=O)N)[O-] C20832566
c1cc(ccc1/C=C/c2cc(cc(c2)O[C@H]3[C@@H]([C@H]([C@@H]([C@H](O3)C(=O)[O-])O)O)O)O)O C22066319
C1CC(=O)[C@@H]([C@H]1CC(=O)[O-])C/C=C\CCO[C@@H]2[C@H]([C@H]([C@@H]([C@H](O2)CO)O)O)O C31156088
COC(=O)C1=CO[C@H]([C@H]([C@@H]1CC(=O)[O-])C=C)O[C@H]2[C@@H]([C@H]([C@@H]([C@H](O2)CO)O)O)O C31160597
c1coc2c1cc(c(c2)O[C@H]3[C@@H]([C@H]([C@@H]([C@H](O3)CO)O)O)O)/C=C/C(=O)[O-] C31164237
COc1cc(ccc1O)c2c(c(=O)c3c(cc(cc3o2)O)O)O[C@@H]4[C@H]([C@@H]([C@@H]([C@@H](O4)C(=O)[O-])O)O)O C31169840
CC(=O)N[C@@H]1[C@H](C[C@@](O[C@H]1[C@@H]([C@@H](CO)O)O)(C(=O)[O-])Oc2ccc(cc2)[N+](=O)[O-])O C32303435
c1c(c(cc(c1Cl)Cl)Cl)NC(=O)/C(=N/NC(=S)NN)/c2c([nH]c(=S)[nH]c2=O)[O-] C25573903
C/C/1=C\CC/C(=C/[C@H]([C@H]([C@@H](C1)OC(=O)[C@@H](C)CO)[C@@H](C[NH+]2CCC[C@@H]2C(=O)[O-])C(=O)[O-])O)/CO C35457648
CCCCC[C@H](C[C@H](CC(=O)[O-])O[C@@H]1[C@@H]([C@@H]([C@@H]([C@@H](O1)CO)O)O)O)O C35457923
C=C[C@H]1[C@H](C(=CO[C@@H]1O[C@@H]2[C@@H]([C@@H]([C@@H]([C@@H](O2)CO)O)O)O)C(=O)[O-])CC(=O)[O-] C34235761
C[C@@]12CCC[C@]([C@@H]1C[C@@H](C[C@@H]2O[C@@H]3[C@@H]([C@@H]([C@@H]([C@@H](O3)CO)O)O)O)C(=C)C(=O)[O-])(C)O C39560234
C=CC/C(=N\OS(=O)(=O)[O-])/S[C@H]1[C@@H]([C@@H]([C@@H]([C@H](O1)CO)O)O)O C39946828
c1ccnc(c1)C(=O)NNc2c(c(ncn2)N3CCC(CC3)C(=O)[O-])N C40794364
CC(=O)N[C@H]1C[C@@H]([C@@H](O[C@@H]1O[C@@H]2[C@@H]([C@@H]([C@@H](O[C@@H]2C(=O)[O-])O)O)O)CO)O C42689344
COc1cc(cc(c1O)OC)[C@@H]2[C@H]3[C@@H](C(=NC3=O)[O-])[C@@]([NH2+]2)(CO)C(=O)[O-] C43209362
c1cc(c(cc1C(=O)[O-])[N+](=O)[O-])C([C@@H](CC(=O)[O-])[NH3+])[C@@H](CC(=O)[O-])[NH3+] C44217560
c1cc(c(cc1C(=O)[O-])[N+](=O)[O-])C([C@@H](CC(=O)[O-])[NH3+])[C@H](CC(=O)[O-])[NH3+] C44217563
c1cc(c(cc1C(=O)[O-])[N+](=O)[O-])C([C@H](CC(=O)[O-])[NH3+])[C@H](CC(=O)[O-])[NH3+] C44217565
C[C@H]1[C@H](O[C@@H]([C@]([C@@]1(C)O)(C)O)O[C@H]2[C@@H](O[C@@H]([C@@]([C@@]2(C)O)(C)O)OC)C(=O)[O-])C(=O)[O-] C44608037
C1=C[C@@]([C@@H]2[C@H]1C(=CO[C@H]2O[C@H]3[C@@H]([C@H]([C@H]([C@H](O3)CO)O)O)O)C(=O)[O-])(CO)O C48056606
C=C1[C@H](C[C@H]2[C@@H]1[C@@H](OC=C2C(=O)[O-])O[C@@H]3[C@@H]([C@@H]([C@@H]([C@@H](O3)CO)O)O)O)OC(=O)/C=C/c4ccc(cc4)O C49601749
c1cc(c(cc1N2C(=O)C[C@@H](C2=O)SC[C@H](C(=O)[O-])[NH3+])O)C(=O)[O-] C16900431
C[C@H](C(=O)NC(=O)NC)OC(=O)c1ccccc1[N-]S(=O)(=O)c2ccc3c(c2)[nH]c(=O)[nH]3 C57421334
c1cc(c(cc1N2C(=O)C[C@H](C2=O)SC[C@@H](C(=O)[O-])[NH3+])C(=O)[O-])O C16900406
c1cc(c(cc1N2C(=O)C[C@H](C2=O)SC[C@H](C(=O)[O-])[NH3+])C(=O)[O-])O C16900407
CC(C)OC[C@H](Cn1c2c(=O)[nH]c(=O)n(c2nc1N/N=C/3\C(=O)NC(=O)N=C3[O-])C)O C02344813
c1cc2c(cc1O[C@H]3[C@@H]([C@@H]([C@@H]([C@@H](O3)C(=O)[O-])O)O)O)c(c[nH]2)CCO C62227202
CC(C)CN1[C@@H](C(=C(N(C1=O)C)[O-])C(=O)CSc2nc([nH]n2)N)N C39944040
c1cc(c(cc1N2C(=O)C[C@H](C2=O)SC[C@H](C(=O)[O-])[NH3+])O)C(=O)[O-] C16900431
c1c(nc(s1)N=C(N)N)C[S@@](=O)CC/C(=N/S(=O)(=O)N)/[O-] C22056689
c1cc(ccc1/C=C/c2cc(cc(c2)O[C@@H]3[C@@H]([C@@H]([C@@H]([C@@H](O3)C(=O)[O-])O)O)O)O)O C65748610
Cc1ccc(cc1)C(=O)c2cc(c(c(c2)O[C@@H]3[C@H]([C@@H]([C@@H]([C@@H](O3)C(=O)[O-])O)O)O)O)[N+](=O)[O-] C65748862
C[C@@H](c1cc2ccccc2s1)N(C(=O)N)O[C@@H]3[C@@H]([C@@H]([C@@H]([C@@H](O3)C(=O)[O-])O)O)O C65749692
c1ccc(c(c1)C(=O)Nc2ccc(cc2)NC(=S)Nc3ccc(cc3)Cl)O C01041843
Cc1c(sc(c1C(=O)N)NC(=S)NC(=O)c2ccc(cc2)C(C)(C)C)C C00675514
CC(C)(C)C(=O)N[C@H](C(Cl)(Cl)Cl)NC(=S)Nc1cccc(c1)O C02905321
Cc1ccccc1C(=O)N[C@H](C(Cl)(Cl)Cl)NC(=S)Nc2cccc(c2)O C00939595
C[C@@H]1CCCC[C@H]1NC(=S)NNC(=O)CNc2ccccc2F C07785456
Cc1ccc(cc1)[C@@H](c2cccs2)NC(=O)C[C@@H](c3ccccc3)NC(=O)N C09897150
Cc1ccc(cc1)[C@@H](c2cccs2)NC(=O)C[C@H](c3ccccc3)NC(=O)N C09897154
c1ccc(cc1)C(=O)[C@@H]2[C@H](NC(=O)N[C@]2(C(F)(F)F)O)c3ccc(cc3)O C12139893
Cc1c(sc(c1C(=O)N)NC(=S)NC(=O)C(c2ccccc2)c3ccccc3)C C12496412
c1ccc(cc1)NC(=S)NNC(=S)NC(=O)c2c(c3ccccc3s2)Cl C12502536
c1cc(c(cc1C(F)(F)F)NC(=S)N/N=C/c2ccc(cc2O)O)Cl C12767081
C[C@@H](c1ccc(cc1)c2ccccc2)NC(=O)C[C@H](c3ccccc3)NC(=O)N C12983630
Cc1cc(c(c(c1)Br)NS(=O)(=O)c2ccc(c(c2)N)O)Br C20486873
CC[C@H](C)[C@@H](C(=O)Nc1ccc(c(c1)C(F)(F)F)Br)NC(=O)N C25262861
c1ccc(c(c1)[C@H](CC(=O)N[C@@H](c2ccc(cc2)F)c3cccs3)NC(=O)N)Cl C30135265
c1ccc(c(c1)[C@H](CC(=O)N[C@H](c2ccc(cc2)F)c3cccs3)NC(=O)N)Cl C30135271
C[C@@H](c1ccc(cc1)c2ccccc2)NC(=O)C[C@@H](c3ccccc3Cl)NC(=O)N C30229721
Cc1cccc(c1)[C@@H](CC(=O)N[C@H](c2cccs2)C(C)C)NC(=O)N C32421905
Cc1cccc(c1)[C@H](CC(=O)N[C@H](c2cccs2)C(C)C)NC(=O)N C32421907
c1ccc(cc1)C2(CCCC2)CNC(=O)C[C@@H](c3ccc(cc3)Cl)NC(=O)N C32468599
c1ccc(c(c1)NC(=S)N[C@@H](C(Cl)(Cl)Cl)NC(=O)CF)O C13658169
CCc1cc2c(cc1CC)CC(C2)[NH2+]C[C@H](c3ccc(c4c3ccc(=O)[nH]4)[O-])O C00590240
C[C@]12CCCC([C@@H]1CC[C@@]([C@@H]2CC(=O)NNC(=S)Nc3ccccc3)(C)O)(C)C C04663691
c1ccc2c(c1)C[NH+]3[C@H](CC(=C3N2)c4ccccc4O)C(=O)N(c5ccccc5O)Cl C39545550
C[C@@H](c1ccccc1F)NC(=O)C[C@@H](c2ccc(cc2)Br)NC(=O)N C40069166
C[C@@H](c1ccccc1)Nc2c(c(ncn2)Nc3ccccc3C(F)(F)F)N C40701770
CC(C)C[C@@H](CO)NS(=O)(=O)c1c(cc(cc1Br)Br)N C40773611
C[C@@](CC=C)([C@H](c1cc(c2c(c1O)C(=O)c3ccccc3C2=O)O)O)O C44547647
CC[C@@H](C)c1ccccc1NC(=O)[C@@H](C)Nc2ccc(c(c2)C(=O)N)Cl C44806504
c1ccc(cc1)C2CCC(CC2)NC(=O)Nc3ccccc3SCC(=O)N C45695385
CCC(CC)(CO)NS(=O)(=O)c1c(cc(cc1Br)N)Br C53044617
CC[C@H](C)[C@@H](C(=O)NCC1(CCCC1)c2ccc(cc2)F)NC(=O)N C53484427
c1ccc(cc1)[C@@H](C2CC2)NC(=O)C[C@H](c3cccs3)NC(=O)N C55394252
C[C@@H](c1ccccc1C(F)(F)F)NC(=O)Nc2ccccc2SCC(=O)N C56644377
CSc1ccc(cc1)CNC(=O)NNC(=S)NC2CCCC2 C56943814
C[C@@H](c1ccc2c(c1)CCCC2)N[C@@H](C)C(=O)Nc3c(c4c(s3)CCC4)C(=O)N C14196729
Cc1ccc(cc1)[C@@H](c2cccs2)NCC(=O)Nc3c(ccs3)C(=O)N C57471040
C[C@H](C(=O)Nc1ccc(cc1C(F)(F)F)Cl)Nc2ccc(c(c2)C(=O)N)Cl C57993646
c1ccc(cc1)[C@H](C2CCCCC2)NC(=O)C[C@H](c3cccs3)NC(=O)N C58822744
Cc1ccc(cc1NC(=O)c2ccc(cc2)C(=S)N)C(=O)NCC(F)(F)F C58928794
c1ccc(c(c1)NC(=O)C[C@H](c2cccs2)NC(=O)N)SC3CCCC3 C59849782
c1ccc(c(c1)C(F)(F)F)N/C(=N/c2[nH]c(=O)c3c(n2)CCC3)/N C13110649
Cc1ccsc1CNC(=O)Nc2ccccc2SCCC(=O)N C65565043
Cc1ccc2c(c1)[nH]cc2CC(=O)NNC(=S)Nc3ccccc3C(C)C C66123423
Cc1ccccc1[C@@H](CC(=O)NCC2(CC2)c3ccc(cc3)Cl)NC(=O)N C66508211
c1cc(sc1)[C@H](CC(=O)NCC2(CC2)c3ccc(cc3)Cl)NC(=O)N C66756188
c1ccc2c(c1)CCC[C@@]2(CNC(=O)NNC(=O)c3ccc(cc3)F)O C66908200
CNC(=O)c1cc(ccc1F)NC(=O)NC[C@]2(CCCc3c2cccc3)O C66952792
Cc1ccc(cc1C(=O)N)N[C@H](c2ccccc2)C(=O)Nc3cc(cc(c3)C)C C66963980
Cc1ccccc1[C@@H](CC(=O)Nc2ccc(c(c2)C(F)(F)F)F)NC(=O)N C67090932
c1ccc(cc1)C(c2ccccc2)(C(=O)NNC(=S)Nc3ccc(cc3)F)O C01033210
CC(C)(C)C(=O)N[C@@H](C(Cl)(Cl)Cl)NC(=S)Nc1ccccc1O C02707030
c1ccc(cc1)NC(=S)NNC(=S)NC(=O)C2CCCCC2 C06616045
C[C@H]1CCCC[C@@H]1NC(=S)NNC(=O)CNc2ccccc2F C07785453
c1cc(sc1)/C=C/C(=O)NC(=S)Nc2c(c3c(s2)CCCCCC3)C(=O)N C02316453
c1ccc(cc1)c2ccc(cc2)C(=O)NC(=S)Nc3c(c4c(s3)CCC4)C(=O)N C10035159
C[C@H](c1ccc(cc1)c2ccccc2)NC(=O)C[C@@H](c3ccccc3)NC(=O)N C12983632
C[C@@H](CC/C=C(\C)/CO)C1=CC[C@]([C@@H]1CC2=C(CC[C@@H](C2=O)O)O)(C)O C13307795
c1ccc(c(c1)/C=C/C(=O)NC(=S)Nc2c(c3c(s2)CCCC3)C(=O)N)Cl C13981308
C[C@@H](c1ccccc1Br)NC(=O)C[C@@H](c2cccs2)NC(=O)N C14417551
c1ccc(cc1)[C@@H](C(=O)Nc2ccc(cc2)F)Nc3ccc(c(c3)Cl)C(=O)N C27005571
c1ccc(c(c1)[C@@H](CC(=O)N[C@@H](c2ccc(cc2)F)c3cccs3)NC(=O)N)F C30134853
C[C@H](c1ccc(cc1)c2ccccc2)NC(=O)C[C@H](c3ccccc3Cl)NC(=O)N C30229715
C[C@@H]1CCc2c(c3cccc(c3[nH]2)C(=O)Nc4nc(cs4)CC(=O)N)C1 C30562537
Cc1c(c2cc(ccc2[nH]1)F)CC(=O)NNC(=S)Nc3ccc(cc3)C(C)C C31576370
CCc1ccc(cc1)[C@@H](C)NC(=O)C[C@H](c2cccs2)NC(=O)N C32879105
CCc1cc2c(cc1CC)CC(C2)[NH2+]C[C@@H](c3ccc(c4c3ccc(=O)[nH]4)[O-])O C35801098
Cc1ccc(c(c1)C)C(=O)NC(=S)Nc2ccc3c(c2)[nH]c(=O)[nH]3 C18240502
c1cc(c(cc1Br)Cl)[N-]S(=O)(=O)c2cc[nH+]c(c2)NN C38009020
C[C@@]12CCCC([C@H]1CC[C@@]([C@@H]2CC(=O)NNC(=S)Nc3ccccc3)(C)O)(C)C C04663688
C[C@@]12CCCC([C@@H]1CC[C@@]([C@@H]2CC(=O)NNC(=S)Nc3ccccc3)(C)O)(C)C C04663690
c1ccc2c(c1)C[NH+]3[C@@H](CC(=C3N2)Cl)C(=O)N(c4ccccc4O)c5ccccc5O C39545413
C[C@H](c1ccccc1F)NC(=O)C[C@@H](c2ccc(cc2)Br)NC(=O)N C40069167
c1ccc(c(c1)S(=O)(=O)NC2(CCCC2)/C(=N\O)/N)Br C40377190
CC[C@H](C)c1ccccc1NC(=O)[C@@H](C)Nc2ccc(c(c2)C(=O)N)Cl C44806506
CC[C@H](c1ccc(cc1)Cl)NC(=O)Nc2ccccc2SCC(=O)N C45695647
CC(C)c1ccc(cc1)[C@@H](C(C)C)NC(=O)Nc2ccccc2CC(=O)N C45725029
c1cc(ccc1C2(CCCC2)CNC(=O)NNC(=S)NC3CCCC3)F C47029705
c1ccc(cc1)[C@H](CNC(=O)NCCCO)c2c[nH]c3c2cccc3 C47598122
C[C@H](c1ccc(cc1Cl)Cl)NC(=O)NNC(=S)NC2CCCC2 C49779758
C[C@H](c1ccccc1Br)NC(=O)NNC(=S)NC2CCCC2 C49789296
C[C@H](c1ccc(cc1Cl)Cl)NC(=O)[C@@H](CCSC)NC(=O)N C49952080
C[C@H](c1cccc(c1)S(=O)(=O)N)NC(=O)Nc2ccc(cc2F)F C52684989
Cc1ccc(s1)[C@H](C)NC(=O)NNC(=O)c2cc(c[nH]2)Br C54731235
Cc1ccc(cc1)[C@H](c2cccs2)NC(=O)CNc3ccc(c(c3)C(=O)N)F C55850514
C[C@H](c1ccccc1C(F)(F)F)NC(=O)Nc2ccccc2SCC(=O)N C56644381
C[C@H](c1ccc2c(c1)CCCC2)N[C@H](C)C(=O)Nc3c(c4c(s3)CCC4)C(=O)N C14196730
c1cc(ccc1C2(CCC2)NCC(=O)Nc3c(c4c(s3)CCCC4)C(=O)N)F C58209607
C[C@H](C(=O)Nc1c(c2c(s1)CCC2)C(=O)N)NC(c3ccccc3)c4ccccc4 C58271987
C[C@@H](c1ccc(cc1)C(C)C)NCC(=O)Nc2c(ccs2)C(=O)N C57881423
c1ccc(cc1)[C@@H](C2CCCCC2)NC(=O)C[C@H](c3cccs3)NC(=O)N C58822742
c1ccc2c(c1)c(c[nH]2)[C@H](CNC(=O)NCCCO)c3cccs3 C47598236
c1cc(c(cc1NC(=O)CCCCNC(=O)N)C(F)(F)F)Br C08249228
c1ccc(c(c1)CCNC(=O)C[C@H](c2cccs2)NC(=O)N)Br C61557491
c1c(cc(cc1Cl)Cl)S(=O)(=O)N[C@H]2CCC[C@H]2/C(=N\O)/N C61888110
C[C@H](c1ccccc1C(F)(F)F)NC(=O)C[C@@H](c2cccs2)NC(=O)N C55671875
Cc1ccccc1[C@@H](CC(=O)N[C@H](C)c2ccccc2C(F)(F)F)NC(=O)N C65718591
C[C@@H](c1ccccc1C(F)(F)F)N[C@@H](C)C(=O)Nc2ccc(cc2)C(=O)N C66391255
Cc1ccc(cc1C(=O)N)N[C@H](C)C(=O)Nc2c(cccc2C(C)C)C(C)C C66963327
Cc1ccc(cc1C(=O)N)N[C@H](C)C(=O)Nc2ccc(c(c2)C(F)(F)F)Cl C66963949
c1cc(c(cc1[C@@H]2[C@H](Cc3c(cc(cc3O2)O)O)OC(=O)c4cc(c(c(c4)O)O)O)O)O C04534390
c1cc(c2c(c1NCCCO)C(=O)c3c(ccc(c3C2=O)O)O)NCCCO C05386603
CC[C@H](C(=O)NC1CCCC1)N(c2cc(ccc2C)C)C(=O)c3c(c(ns3)C(=O)N)N C06821007
c1cc(c(cc1[C@H]2[C@@H](Cc3c(cc(cc3O2)OC(=O)c4cc(c(c(c4)O)O)O)O)O)O)O C14642868
Cc1ccccc1N/N=C/c2ccc(o2)c3ccc(cc3)S(=O)(=O)N=C(N)N C16362967
Cc1ccc(cc1)NC(=O)CSc2nnc(n2N)N/N=C/c3c4ccccc4ccc3O C20806617
Cc1cccc(c1)NC(=O)CSc2nnc(n2N)N/N=C/c3c4ccccc4ccc3O C20806622
c1(nc(nc(n1)N[C@@H](C(Cl)(Cl)Cl)O)N[C@H](C(Cl)(Cl)Cl)O)N C25666835
c1cc(c(cc1Oc2c(cc(cc2Cl)C[C@@H](C(=O)[O-])[NH3+])Cl)Cc3ccc(=O)[nH]c3)O C26996677
C[C@@H]1CCC[C@@H]([C@@H]1C)NC(=S)NNC(=O)C[C@H](c2cccs2)NC(=O)N C27259417
c1cc(sc1)[C@H](CC(=O)NNC(=S)NC2CCCCC2)NC(=O)N C28632303
CC(C)(c1ccccc1)c2ccc(cc2)Oc3cc/c(=C(/[NH3+])\N[O-])/c(=C(N)N=O)c3 C16082771
CC1=C([C@@H](NC(=S)N1)c2ccc(cc2)[N+](=O)[O-])C(=O)N/N=C/c3ccc(cc3O)O C35166948
CCCCNC(=O)[C@H](c1c(cc(cc1O)O)O)N(C)C(=O)c2cccc(c2O)O C36531297
C[C@@]12CC/C(=N/NC(=S)N)/C[C@H]1CC[C@@H]3[C@@H]2CC[C@@]\4([C@@H]3CC/C4=N\NC(=S)N)C C37229831
CCC[C@H](C(=O)NC1CCCC1)N(c2ccc(cc2)F)C(=O)c3c(c(ns3)C(=O)N)N C06501404
c1cc(c(cc1[C@H]2[C@@H](Cc3c(cc(cc3O2)O)O)OC(=O)c4cc(c(c(c4)O)O)O)O)O C08681494
c1ccc(cc1)N2C(=O)[C@H](C(=N2)N)/C(=N/NC(=O)c3cc4ccccc4cc3O)/C(=O)N C18252194
Cc1cc(cc(c1)NC(=O)CS[C@H]2NN[C@@H](N2N)[C@@H]3C=C(N=N3)c4ccc(cc4)F)C C38995181
Cc1cccc(c1)NC(=O)CS[C@H]2NN[C@@H](N2N)[C@@H]3C=C(N=N3)c4ccc(cc4)Cl C39021215
Cc1cccc(c1)NC(=O)CS[C@H]2NN[C@H](N2N)[C@@H]3C=C(N=N3)c4ccc(cc4)Cl C39021219
c1c(ccc(c1)/C=N/NC(=O)c2c(cc(cc2)O)O)/C=N/NC(=O)c3c(cc(cc3)O)O C02854266
c1ccc(cc1)NC(=O)N[C@H]2N[C@@H](CS2)CC(=O)NCCc3c[nH]c4c3cccc4 C39382271
c1ccc(c(c1)c2ccc(c(c2)N3CC[NH2+][C@H](C3)[O-])NS(=O)(=O)c4ccccc4O)O C39482390
c1ccc2c(c1)c(c[nH]2)CCNC(=O)C[C@H]3CS[C@H](N3)NC(=O)Nc4ccc(cc4)F C39709744
CC(C)c1ccc(cc1)Nc2c(c(ncn2)NNC(=O)c3ccccc3F)N C40706216
Cc1cccc(c1C)Nc2c(c(ncn2)NNC(=O)c3ccccc3Br)N C40755151
Cc1ccc(c(c1)C)Nc2c(c(ncn2)NNC(=O)c3ccccc3Br)N C40755455
c1ccc(c(c1)C(=O)NNc2c(c(ncn2)Nc3ccc(c(c3)C(F)(F)F)Cl)N)F C40784753
c1cc(c(cc1Cl)Cl)C(=O)NNc2c(c(ncn2)NC3CCCCCC3)N C40793497
C[C@@H]1CCCN(C1)c2nc(c(c(n2)Nc3c(c4c(s3)CCC4)C(=O)N)[N+](=O)[O-])N C41301861
C[C@@]12CC/C(=N/NC(=S)N)/C[C@H]1CC[C@@H]3[C@H]2CC[C@@]\4([C@@H]3CC/C4=N\NC(=S)N)C C43737010
Cc1cc(c(c(c1)/C=N/Nc2nc3c([nH]2)cccc3)O)/C=N/Nc4nc5c([nH]4)cccc5 C27908483
Cc1ccc(cc1C)NC(=S)NNC(=O)C[C@H](c2cccs2)NC(=O)N C54867038
Cc1ccc(cc1S(=O)(=O)N)Nc2ncc(c(n2)Nc3ccc4c(c3)NC(=O)CO4)C C33359275
c1cc(c(c(c1)O)O)/C=N/Nc2ccc(cc2[N+](=O)[O-])S(=O)(=O)N C09443782
C/C(=N\Nc1ccc(cc1[N+](=O)[O-])S(=O)(=O)N)/c2ccc(cc2O)O C12648954
Cc1ccc(cc1NC(=O)N[C@@H](C)c2cccc(c2)O)NC(=O)N[C@H](C)c3cccc(c3)O C58245995
Cc1ccc(cc1NC(=O)N[C@H](C)c2cccc(c2)O)NC(=O)N[C@H](C)c3cccc(c3)O C58245996
Cc1cccc(c1C)O[C@H](C)C(=O)NNC(=O)[C@@H](Cc2c[nH]c3c2cccc3)NC(=O)N C58442731
Cc1ccccc1[C@H](CC(=O)NNC(=O)[C@H](C)Oc2c(cc(cc2C)Cl)C)NC(=O)N C58687649
CC1=C([C@@H](NC(=S)N1)c2cccc(c2)[N+](=O)[O-])C(=O)N/N=C/c3ccc(cc3O)O C59384183
CC1=C([C@H](NC(=S)N1)c2cccc(c2)[N+](=O)[O-])C(=O)N/N=C/c3ccc(cc3O)O C59384184
CC1=C([C@@H](NC(=S)N1)c2ccc(cc2O)O)C(=O)N/N=C/c3ccc(cc3)[N+](=O)[O-] C59385035
CC1=C([C@@H](NC(=S)N1)c2ccc(cc2O)O)C(=O)N/N=C/c3cccc(c3)[N+](=O)[O-] C59385042
c1cc(sc1)[C@@H](CC(=O)Nc2ccc3c(c2)nc([nH]3)c4cc(ccc4F)F)NC(=O)N C59850105
CCc1ccc(cc1)C2=C[C@H](N=N2)C(=O)N[C@@H]3[C@@H](N[C@@H](S3)Nc4ccc(cc4)C)C(=O)N C64728945
c1ccc(cc1)C[C@H](C(=O)NNC(=S)NC2CCCCC2)NC(=O)N C28632428
c1ccc2c(c1)c(c[nH]2)C[C@@H](C(=O)NNC(=O)CC3CCCCC3)NC(=O)N C66790378
c1ccc2c(c1)c(c[nH]2)C[C@H](C(=O)NNC(=O)CC3CCCCC3)NC(=O)N C66790379
CCc1nnc2n1nc(s2)c3cc(c(c(c3)N)C)N C20134759
C[C@H](C(=O)NC1CCCC1)Sc2[nH]c(=O)cc(n2)N C20297521
c1cc(ccc1NS(=O)(=O)c2ccc(nc2)NN)F C21814321
Cc1ccccc1NC(=O)NNC(=O)NC2CCCC2 C31091207
c1cc(c2c(c1)[nH]nc2c3c[nH]nc3c4cccnc4)N C31992365
c1ccc(c(c1)C(=O)NN[C@H]\2[C@H]3CC[C@H](C3)/C2=N/O)O C16449331
CCCNS(=O)(=O)c1ccc2c(c1)ccc(n2)NN C35358299
C[C@@H]1CCCC[C@H]1NS(=O)(=O)c2cccnc2NN C35358458
C[C@@H]([C@@H]1CCCO1)Nc2cc3c(cc2N)OCC(=O)N3 C35734532
C[C@H](c1ccco1)NS(=O)(=O)c2ccc(c(c2)N)O C35739128
C[C@@H](c1ccco1)NS(=O)(=O)c2ccc(cc2)NN C35739714
C[C@H](c1ccco1)NS(=O)(=O)c2ccc(cc2)NN C35739715
Cc1c(cccc1S(=O)(=O)N)N[C@H](C)c2cc[nH]n2 C37908544
Cc1ccc(cc1)C2=C[C@H](N=N2)[C@H]3NN[C@@H](N3N)S C39280365
c1ccc(cc1)S(=O)(=O)NC2(CCCC2)/C(=N\O)/N C40377153
CC(C)(C)NC(=O)Nc1cc(cc(c1)S(=O)(=O)N)F C40383920
Cc1ccc(c(c1)C)n2c(nnn2)c3cc(cc(c3)N)N C42016384
Cc1cc2c(cc1C)n(cn2)c3c(cc(cn3)N)C(=O)N C42139504
Cc1ccc(cc1NC(=O)NCCO)NC(=O)C(C)C C42873310
Cc1ccc2c(c1)cc(o2)C(=O)NC(C)(C)/C(=N/O)/N C42894271
c1cc2c(cc1NC(=O)NCc3ccsc3)[nH]c(=O)[nH]2 C47648194
C[C@@H]1CCC[C@@H](C1NC(=O)CSc2nc([nH]n2)N)C C48456789
c1cc(c(cc1F)C(=O)[O-])NC(=O)NC2CC[NH2+]CC2 C48835426
CC(C)(C)N(CCC(=O)[O-])C(=O)N[C@H]1CCCC[C@@H]1[NH3+] C48843909
CC(C)(C)N(CCC(=O)[O-])C(=O)N[C@H]1CCCC[C@H]1[NH3+] C48843915
c1cc(c(cc1Cl)NC(=O)N2CC[C@@H](C2)[NH3+])C(=O)[O-] C50244395
c1cc(c(cc1Cl)C(=O)[O-])NC(=O)N2CC[C@H](C2)[NH3+] C50244630
CC(C)c1c(c(n[nH]1)C(=O)Nc2c(ccs2)C#N)N C50310078
C1Cc2c(sc(n2)NC(=O)c3c(c(n[nH]3)C4CC4)N)C1 C50324564
CO[C@H]1CCC[C@H]1NC(=O)C2(CCCCC2)/C(=N/O)/N C50376769
C1CCC(CC1)[C@@H](/C(=N/O)/N)NC(=O)[C@@H]2CCCCO2 C50973285
C1CCC(CC1)[C@H](/C(=N/O)/N)NC(=O)[C@H]2CCCCO2 C50973290
CC(C)(/C(=N/O)/N)C(=O)NC[C@H]1Cc2ccccc2O1 C51087794
c1ccc2c(c1)cc(nc2NN)C(=O)NC3CCOCC3 C51090504
CO[C@@H]1CCC[C@@H]1NC(=O)c2c(ccc(n2)NN)Cl C51093953
CO[C@H]1CCC[C@@H]1NC(=O)c2c(ccc(n2)NN)Cl C51093954
CO[C@@H]1CCC[C@H]1NC(=O)c2c(ccc(n2)NN)Cl C51093955
CO[C@H]1CCC[C@H]1NC(=O)c2c(ccc(n2)NN)Cl C51093956
CC[C@@H](c1cccs1)NC(=O)c2ccc(nn2)NN C51095066
CC[C@H](c1cccs1)NC(=O)c2ccc(nn2)NN C51095067
C[C@H]1CCC[C@@](C1)(CO)Nc2ccc(cc2N)[N+](=O)[O-] C53115236
Cc1ccc2c(c1)cc(o2)C(=O)NCCC/C(=N/O)/N C54136326
c1ccc2c(c1)OC[C@@H](O2)c3csc(n3)N=C(N)N C15974029
c1ccc2c(c1)OC[C@H](O2)c3csc(n3)N=C(N)N C15974028
c1ccc2c(c1)/C(=N\NC(=O)c3ccccc3N)/C(=O)N2 C05594103
c1cc2c(cc1C(=O)N[C@@H]3CCC[C@H]3/C(=N\O)/N)CCO2 C61886758
C1CCC(CC1)[C@H](/C(=N/O)/N)NC(=O)[C@H]2CCCOC2 C62243007
c1c(ncs1)C(=O)N[C@@H](C2CCCCC2)/C(=N/O)/N C62361507
CC[C@]1(CC[NH2+]C1)C(=O)Nc2ccc(cc2C(=O)[O-])O C62901175
c1ccc2c(c1)/C(=N/NC(=O)c3ccccc3N)/C(=O)N2 C05594103
c1cc(sc1S(=O)(=O)NCC2(CCCCC2)[NH3+])Cl C36266730
c1ccc(cc1)[C@@H](c2[nH]c(cn2)c3ccc(c(c3)Cl)F)[NH3+] C36877985
c1cc(ccc1NC(=O)[C@H]2C[C@H](C[NH2+]2)O)SC(F)(F)F C37030249
C[C@@H](c1ccc(cc1O)O)[NH2+]C2CCC(CC2)C(F)(F)F C37092616
C[C@@H](C(=O)Nc1c(cc(cc1Cl)Cl)N)[NH+](C)[C@@H]2CCSC2 C37174176
C[C@@H](C(=O)Nc1c(cc(cc1Cl)N)Cl)[NH+](C)[C@@H]2CCSC2 C37174182
Cc1c2ccccc2sc1[C@@H](C)[NH2+]CCS(=O)(=O)N C37261898
Cc1c2ccccc2sc1[C@H](C)[NH2+]CCS(=O)(=O)N C37261899
C[C@@H](c1ccc(cc1)I)[NH2+]C2CCC(CC2)C(=O)N C37319390
c1cc(c(c(c1)Br)C[NH+]2CCCC[C@H]2CCO)N C37401835
C[C@H](CC(=O)Nc1cc(ccc1N(C)C)Br)[NH3+] C37608533
C[C@@](C1CC1)(C(=O)N[C@@H](c2ccccc2)c3cccs3)[NH3+] C37615367
CCC[C@@](C)(C(=O)Nc1c(ccc2c1ncs2)Cl)[NH3+] C37621812
CCC[C@](C)(C(=O)Nc1c(ccc2c1ncs2)Cl)[NH3+] C37621813
c1cc2c(cc1Cl)sc(n2)NC(=O)C3CCC(CC3)[NH3+] C37622829
C[C@@H]1CCC[NH+]1[C@@H](C)C(=O)Nc2c(cc(cc2Cl)N)Cl C37909871
CC[C@@H]1CCC[NH+]1[C@@H](C)C(=O)Nc2c(cc(cc2Cl)N)Cl C37913049
CC[C@H]1CCC[NH+]1[C@@H](C)C(=O)Nc2c(cc(cc2Cl)N)Cl C37913050
c1c(cc(cc1Cl)Cl)[C@@H](C(=O)N)[NH2+]C2CCCCC2 C37969912
c1c(cc(cc1Cl)Cl)S(=O)(=O)N[C@@H]2CCCC[C@@H]2[NH3+] C38050164
Cc1cc(ccc1Br)S(=O)(=O)N[C@@H]2CCCC[C@H]2[NH3+] C38050226
Cc1ccc(cc1S(=O)(=O)N[C@@H]2CCCC[C@H]2[NH3+])Br C38050238
Cc1ccc(cc1S(=O)(=O)N[C@H]2CCCC[C@H]2[NH3+])Br C38050239
Cc1ccc2c(c1)c(c[nH]2)CC[NH2+]CC3=C(NN([C@@H]3C)C)C C39304595
CC(C)(C)[C@@H](C(=O)Nc1cc(cc(c1OC)Br)Cl)[NH3+] C40462910
C[C@@]12C[C@@H](CC(C1)(C)C)[NH+](C2)CC[C@@H](c3ccc(cc3)N)O C36276199
C[C@@H](c1ccc(c(c1)Cl)Cl)NC(=O)C2(CCCC2)[NH3+] C40807551
C[C@H](c1ccc(c(c1)Cl)Cl)NC(=O)C2(CCCC2)[NH3+] C40807553
C[NH2+]Cc1ccc(cc1N2CCCC[C@@H]2C(=O)N)Br C42405732
CCC[C@](C)(C(=O)NCc1ccccc1Br)[NH3+] C42419481
C[C@H]([C@H](c1ccccc1Br)Sc2[nH]c(=O)ccn2)[NH3+] C43096154
c1cc(c(cc1/C(=[NH+]\N)/NC2CCCC2)F)Br C43578223
c1ccc(cc1)[C@H](C(=O)N)[NH2+]Cc2ccc(cc2F)Br C48375448
c1ccc(cc1)[C@@H](C(=O)N)[NH2+]Cc2cc(cs2)Br C48674608
c1ccc(cc1)[C@H](C(=O)N)[NH2+]Cc2cc(cs2)Br C48674609
c1c(oc(c1Br)Br)C[NH2+]C2CCC(CC2)C(=O)N C50360623
c1c(cc(c(c1Cl)OC(F)F)Cl)NC(=O)[C@H]2C[C@H]2[NH3+] C50459866
CC(C)[C@H](c1cc2c(cc1Br)[nH]c(=O)[nH]2)[NH2+]C C52094546
Cc1ccc(cc1C)NC(=O)C[C@@H](C[NH3+])c2ccc(cc2)F C57629597
c1cc(sc1)[C@@H](CC(=O)Nc2ccc(c(c2)Cl)F)C[NH3+] C57657464
Cc1cccc(c1C)N2CCN(CC2)[C@H](C[NH3+])c3ccccc3O C32087150
c1cc(c(c(c1)Cl)Cl)NC(=O)CN2[C@@H]3CC[C@H]2CC(C3)[NH3+] C40750037
c1cc(c(cc1F)S(=O)(=O)C(F)(F)F)N[C@@H]2C[C@H]2[NH3+] C61630242
CCc1cc(cc2c1NC(=O)[C@@H]2CC)[C@@H](c3ccc(cc3)C)[NH3+] C58097849
CC(C)(C[NH3+])NS(=O)(=O)c1c(cc(cc1Cl)Br)Cl C63020566
Cc1c(c(c(c(c1C)C)S(=O)(=O)NC(C)(C)C[NH3+])C)C C63020718
c1ccc2c(c1)[C@@H](CN2C(=O)c3cc(c([nH]3)Cl)Cl)CC[NH3+] C63127825
Cc1c(c(c(c(c1C)C)S(=O)(=O)NCC[C@@H](C)[NH3+])C)C C63171286
c1cc(c(cc1F)Cl)S(=O)(=O)N[C@H]2CCCCC[C@@H]2[NH3+] C63213334
c1c(c(sc1Cl)Cl)S(=O)(=O)N[C@@H]2CCCCC[C@@H]2[NH3+] C63213874
c1ccc2c(c1)c(c[nH]2)C(=O)C(=O)Nc3c4ccccc4oc3C(=O)N C04852021
CCOC(=O)c1c(c(c(s1)N)C#N)CSc2nnc(s2)N C05636633
C[C@H]1CCc2c(sc(c2C(=O)N)NC(=O)[C@H](C)NC(=O)c3ccco3)C1 C07737606
C[C@H](C(=O)Nc1c(ccs1)C(=O)N)Sc2[nH]nc(n2)c3ccccc3 C10028261
CC[C@H](C)[C@H](C(=O)Nc1ccc(c(c1)Cl)N2CCCC2=O)NC(=O)N C11417100
c1cc(c(c(c1)Cl)Cl)/C=N/Nc2[nH]nc(n2)SCC(=O)N C20428995
c1ccc(c(c1)[C@H](c2c(occ(c2=O)O)CO)Nc3ccccn3)O C20494704
C[C@@H](C(=O)Nc1c(ccs1)C(=O)N)Sc2[nH]nc(n2)C(C)(C)C C12259833
c1cc([nH]c1)c2csc(n2)NC(=O)CCNC(=O)NC3CCCCC3 C24496109
C/C(=C\C(=O)Nc1cccc(c1)F)/NNC(=O)C(=O)NC2CCCCC2 C04689970
Cc1c\2c(oc1C(=O)N[C@@H](C)COC)CC(C/C2=N\NC(=S)N)(C)C C39856072
CC1CCN(CC1)c2c(c(ncn2)NNC(=O)c3ccccc3F)N C40732974
c1ccc(cc1)C(=O)NNc2c(c(ncn2)N3CCc4ccccc4C3)N C40780552
Cc1c\2c(oc1C(=O)Nc3nccs3)CCC/C2=N\NC(=S)N C40824548
CC[C@H](C)[C@@H](C(=O)N1CCC(CC1)NC(=O)c2ccccc2C)NC(=O)N C43112131
CCC(CC)(/C(=N/O)/N)NS(=O)(=O)c1cc(cnc1)Br C44243865
c1cc(ccc1c2ccc(s2)C(=O)NNC(=O)CNC(=O)NC3CC3)F C45034800
Cc1cc(c(c(c1)C)NC(=O)CNC(=O)NNC(=O)c2ccccc2)C C45127803
c1ccc(c(c1)NC(=O)NC[C@H]2COc3ccccc3O2)SCC(=O)N C45695141
Cc1cccc(c1C)NC(=O)C(=O)N[C@H](C)c2ccc(cc2)S(=O)(=O)N C48756763
Cc1ccc(o1)[C@H](C)NS(=O)(=O)c2cc(cnc2NN)Br C49226984
CC(C)c1ncc(c(n1)C(=O)Nc2ccc(cn2)Br)NN C51122271
CCCCNC(=O)[C@@H]1CCCN(C1)C(=O)Nc2ccc(c(c2)C(=O)N)F C51613361
CC(C)CNC(=O)NC(=O)CNc1ccc(cc1C(=O)NC)Cl C55842392
c1ccc(c(c1)NC(=O)C[C@H](c2cccs2)NC(=O)N)n3cccn3 C57073732
c1ccc2c(c1)c(c[nH]2)CCNC(=O)C(=O)Nc3ccc4c(c3)CCC(=O)N4 C57945904
Cc1ccc(c(c1)C)NCC(=O)NNC(=O)c2cc(=O)[nH]c3c2cccc3 C58079668
C[C@@H](C(=O)Nc1c(c2c(s1)CCC2)C(=O)N)OC(=O)c3cccc(c3)O C29994858
C[C@H](C(=O)Nc1c(c2c(s1)CCC2)C(=O)N)OC(=O)c3cccc(c3)O C29994857
CCCCNC(=O)C1CCN(CC1)C(=O)Nc2ccc(c(c2)C(=O)N)F C45691799
[H]/N=C\1/N=C(/C(=N/Nc2cccc(c2)S(=O)(=O)N)/S1)c3ccc(cc3)F C06045195
Cc1c(c(n[nH]1)O)C(c2c([nH]nc2O)C)[C@H]3C=CC=C[C@H]3OCC=C C03254229
CC(C)NC(=O)C(=O)NNC(=O)c1ccccc1Nc2ccccc2 C61087702
CNC(=O)C1CCC(CC1)NC(=O)NNC(=O)Cc2ccc(cc2)Cl C63329548
Cc1cc(c(c(c1)C)S(=O)(=O)Nc2ccc(cc2)C(=O)NCC(=O)N)C C50208175
c1ccc(cc1)c2c(c([nH]n2)C(=O)NNC(=O)NC3CC3)Br C65109353
c1c(c[nH]c(=O)c1NC(=O)CNC(=O)NCC2CCCC2)C(F)(F)F C50586015
CC(C)CNC(=O)NNC(=O)c1ccccc1NC(=O)c2cccs2 C65180035
c1cc(sc1)CCNC(=O)NNC(=O)c2cc(cc3c2nc[nH]3)F C65198571
Cc1cc(c(o1)C)[C@H](C)NC(=O)N[C@H](C)c2cccc(c2)S(=O)(=O)N C65494536
CCC(=O)N[C@@H](c1ccccc1)C(=O)NNC(=O)c2c[nH]c3c2cccc3 C66600926
CCC(=O)N[C@H](c1ccccc1)C(=O)NNC(=O)c2c[nH]c3c2cccc3 C66600927
Cc1cc(ccc1C(=O)NC(C)C)NC(=O)N[C@@H](C)C(=O)NC(C)(C)C C66683332
Cc1ccc(cc1)S(=O)(=O)N[C@@H](C)C(=O)Nc2ccc(c(c2)C(=O)N)C C66714272
CCNC(=O)NC1(CCCC1)C(=O)NNC(=O)c2c(ccs2)C C66783148
c1ccc(c(c1)CC(=O)NNC(=O)c2cccc(c2)NC(=O)NC3CC3)F C66839779
c1ccc2c(c1)CCC[C@@]2(CNC(=O)NCCNc3c(cccn3)C#N)O C66977584
Cc1cccc(c1)C(=O)NNC(=O)NCC(=O)Nc2cccc(c2)C#C C67102931
Cc1ccc(cc1C(=O)N)NC(=O)N2CCC[C@@H](C2)CNC(=O)C(C)C C67308658
Cc1ccc(cc1C(=O)N)NC(=O)N2CCC[C@H](C2)CNC(=O)C(C)C C67308661
c1ccc2c(c1)C(=O)c3ccc(c(c3C2=O)N)N C03881302
C1C[C@@H]2[C@@H](C1)[C@@H]3C[C@H]2CC34NNC(=S)NN4 C13154590
CC(C)c1ccc(cc1)C2C(=C(SC(=C2C#N)N)N)C#N C19203647
Cc1cccc(c1O)C(=O)Nc2cccc(c2C)N C19488923
c1ccc(c(c1)[C@@H]2c3cc(c(cc3CC[NH2+]2)O)O)[O-] C19691288
Cc1ccc(c(c1)O)C(=O)Nc2ccccc2C(=S)N C19807241
C[C@H]1CCC[C@H]([C@@H]1C)NS(=O)(=O)c2ccc(c(c2)N)O C21013052
Cc1c(cccc1NC(=O)c2ccccc2O)N C21962542
c1cc(ccc1[C@@H]2Nc3ccc(cc3S2)O)N C21984422
Cc1cc(c2c(c1)sc(n2)NNC(=S)N)C C22124836
c1ccc(cc1)[C@H](c2ccc(cc2)O)NC(=O)N C02898304
C[C@H]1c2cc(c(cc2[C@H]3[C@@H]1c4cc(c(cc4[C@@H]3C)O)O)O)O C25500363
C1CCC(CC1)C2C(=C(SC(=C2C#N)N)N)C#N C00164291
CC[C@@H](C)Nc1cc2c(cc1N)OCC(=O)N2 C35452769
C[C@@H](c1ccco1)Nc2cc3c(cc2N)CCC(=O)N3 C35739157
C[C@@H](c1ccco1)Nc2cc3c(cc2N)NC(=O)CC3 C35739171
C[C@H]1CCC[C@H]([C@@H]1C)NC(=O)c2cc(c[nH]2)N C36861512
C[C@H](c1ccccc1N)NC(=O)NC(C)(C)C C37179001
c1cc(c(cc1S(=O)(=O)C(F)(F)F)N)N C02566381
Cc1ccc(c(c1/C=N/NC(=O)N)O)C(C)C C04266505
Cc1cccc(c1C)NC(=O)c2c[nH]c3c2ccc(c3)N C40293515
Cc1ccc(c(c1)O)C(=O)NC2(CCCCC2)C(=S)N C40355069
C[C@@H]1C[C@H]1C(=O)NC2(CCCCCC2)/C(=N/O)/N C40372782
C[C@H]1CCC[C@@H](C1)OC(=O)c2cc(cc(c2)N)N C41088113
CC1(CCCC1)Nc2cc3c(cc2N)CC(=O)N3 C42176479
C[NH+]1CC[C@@H](C1)Nc2ccc(c(c2)C(=O)[O-])N C42550158
Cc1cc(cc(c1)NC(=O)C(C)(C)/C(=N/O)/N)C C44784439
C[C@H]1CCC[C@@H](C1)NC(=O)C2(CCCC2)/C(=N/O)/N C44784971
C[C@H]1CCC[C@H](C1)NC(=O)C2(CCCC2)/C(=N/O)/N C44784973
CC[C@@H]1CCCC[C@@H]1NC(=O)c2c[nH]c3c2ccc(c3)N C49116757
Cc1ccc(c(c1)C)[C@@H](C)NC(=O)c2c(c([nH]n2)C)N C50305830
C[C@@H]1CCC[C@H](C1)NC(=O)c2c(c([nH]n2)C(C)C)N C50309861
CC1(CCCCC1)NC(=O)c2c(c(n[nH]2)C3CC3)N C50324711
c1c(cc(c(c1F)N[C@H]2CCCC[C@H]2O)F)N C52000137
C[C@](c1ccccc1)(C(=O)Nc2ccc3c(c2)cc[nH]3)N C52882664
Cc1ccc(c(c1)C(=O)Nc2ccccc2)NN C53006599
Cc1ccc(c(c1)C(=O)Nc2cccc(c2)F)NN C53007171
Cc1ccc(c(c1)C(=O)N[C@@H]2CCCC[C@@H]2C)NN C53007218
C[C@H]1CCC[C@](C1)(CO)Nc2ccc(cc2F)N C53114719
c1cc(c(c(c1N)N[C@H]2CCCC[C@H]2O)F)F C53167761
c1cc(c(c(c1N)NC2(CCCC2)CO)F)F C53167836
CCn1c(cc(c1C)c2csc(n2)N=C(N)N)C C29456581
Cc1ccc(c2c1[C@H](C[C@@H]2N[C@@H](C)C(=O)N)C)O C35793055
c1ccc(cc1)C(=O)NC2(CCCCC2)/C(=N\O)/N C40452065
Cc1ccc(c2c1[C@H](C[C@H]2NC(C)(C)C(=O)N)C)O C40674237
C[C@]1(CC(NC(=O)N1)(C)C)c2ccc(cc2O)O C59519851
C[C@@H]1CCC[C@@](C1)(CO)Nc2ccccc2N C53114449
CC[C@H]1CCCC[C@H]1NC(=O)c2c[nH]c3c2cc(cc3)N C62832802
[H]/N=C\1/c2c(c3c(c(c2/C(=N/[H])/CC1)O)cccc3)O C13597418
c1ccc2c(c1)c(c3c(ccc(c3c2O)O)O)O C18032052
c1c2c(c(sc2nc3c1C(=O)CCC3)C(=O)N)N C00550390
CC1(C[C@@H](CCS1)c2c([nH]c(=S)[nH]c2=O)N)C C05625264
CC1(C[C@H](CCS1)c2c([nH]c(=S)[nH]c2=O)N)C C05625272
c1ccc2c(c1)C(=O)[C@]3([C@@]2(Nc4c3ccc(c4)O)O)O C01625516
c1cc2c(cc1Br)c(c[nH]2)CC(=O)NN C02572387
C[C@@]12CC=C(CC[C@H]1[C@@]([C@@H](C2)O)(C(C)(C)O)O)CO C13432332
CC1(CC[C@@H]([C@@]2([C@H]1C[C@H]([C@]34[C@@H]2CC[C@H]([C@H]3O)C(=C)C4=O)O)CO)O)C C14806726
CC1(CC[C@@H]([C@@]2([C@@H]1C[C@H]([C@]34[C@H]2CC[C@H]([C@H]3O)C(=C)C4=O)O)CO)O)C C14806731
c1ccc2c(c1)N(C(=O)[C@@H](S2)SC(=[NH2+])N)[O-] C16524871
C[C@]12CC[C@@H]3c4ccc(cc4[C@@H](C[C@H]3[C@@H]1[C@@H](C[C@@H]2O)O)O)O C22057690
C[C@]12CC[C@@H]3c4ccc(cc4[C@H](C[C@H]3[C@@H]1[C@@H](C[C@@H]2O)O)O)O C22057693
C[C@]12CC[C@@H]([C@@]([C@@H]3[C@H]1[C@H](C[C@]2([C@H]3O)C)O)(C)CO)O C31160127
Cc1cc(c(c(c1)Br)NC)C(=O)NN C33494810
c1c2c(cc(c1N)N3CCC[C@@H](C3)O)NC(=O)CC2 C35612199
c1c2c(cc(c1N)N3CCC[C@H](C3)CO)NC(=O)C2 C36227009
c1ccc(c(c1)NC(=O)NN)I C36948105
c1cc(c(cc1F)C(=O)N[C@H]2CCCCNC2=O)N C37019182
Cc1cc(c(s1)C)C2C(=C(SC(=C2C#N)N)N)C#N C19857504
c1c(c(cc(c1N)F)F)C(=O)NC2CCC(CC2)O C40293003
Cc1c(cc(s1)C(=O)NC2CCC(CC2)O)N C40293005
c1ccc2c(c1)CCN(C2)C(=O)c3ccc(cc3N)N C40295515
c1ccc(cc1)[C@H]2CCCN2C(=O)c3cc(cc(c3)N)N C40304875
C[C@@H](c1cccs1)N(C)C(=O)c2cc(cc(c2)N)N C40330307
C[C@H](c1cccs1)N(C)C(=O)c2cc(cc(c2)N)N C40330308
Cc1ccc(s1)[C@@H](C)N(C)C(=O)c2cc(cc(c2)N)N C40330811
c1cc(sc1)[C@@H]2CCCN2C(=O)c3cc(cc(c3)N)N C40333748
CC(C)(C(=S)N)NC(=O)Nc1ccccc1F C40350043
c1csc(c1N)C(=O)N2CCCC[C@H]2C(=O)N C42270728
Cc1ccc(c(n1)NC2CCC(CC2)O)C(=S)N C43396188
C[C@@]12CC[C@@H]3c4ccc(cc4[C@@H](C[C@@H]3[C@@H]1[C@@H](C[C@@H]2O)O)O)O C44020067
C[C@@]12CC[C@H]3c4ccc(cc4[C@@H](C[C@@H]3[C@@H]1[C@@H](C[C@@H]2O)O)O)O C44020070
C[C@@]12CC[C@H]3c4ccc(cc4[C@H](C[C@@H]3[C@@H]1[C@@H](C[C@@H]2O)O)O)O C44020076
c1ccc(cc1)c2c(c3ccccc3[nH]2)[C@H](CC(=O)[O-])[NH3+] C44215719
CC(C)(C)c1c(c2ccccc2[nH]1)[C@@H](CC(=O)[O-])[NH3+] C44218341
CC[C@H]1CO[C@@H](CN1[C@@]2(C[NH+]3CCC2CC3)C[NH3+])C C48914316
c1cc(c(cc1N)F)C(=O)N[C@H]2CCCC[C@H]2O C51989030
C[C@](c1ccccc1)(C(=O)NC2CCC(CC2)O)N C52881004
C[C@H](CNC(=O)Nc1ccccc1F)C(=S)N C54154152
C1CCC(CC1)[C@H](C(=S)N)NC(=O)NC2CC2 C54457268
C[C@@H]1CCCC[C@H]1N(C)C(=O)c2cc(cc(c2)N)N C44353739
c1csc2c1[C@H](CCC2)NC(=O)c3cc(c[nH]3)N C61330343
Cn1cc[nH+]c1CN(C)C2(CCCCCC2)C[NH3+] C62249798
c1cc(c(cc1N)Br)NC(=O)c2c[nH]nc2 C62775329
c1cc(c(cc1/C(=N\O)/N)Cl)N2CCC[C@H](C2)O C62794568
c1cc(c(cc1F)N)C(=O)N[C@@H]2CCC[C@@H](C2)O C62823189
c1cc(c(cc1F)N)C(=O)N[C@H]2CCC[C@@H](C2)O C62823190
c1c(cc(c(c1F)N)F)C(=O)NC2CCC(CC2)O C63004710
c1c(c(c(c(c1F)F)[O-])F)C(=O)N[C@@H]2CCC[C@H]2[NH3+] C63172964
c1cc(c(cc1F)NC(=O)[C@H]2CSC(=O)N2)N C63202298
c1c2c(cc(c1N)N)[C@H]3C[C@@H]2CN(C3)C(=O)C(F)(F)F C38213517
c1nc(c2c(n1)n(cn2)[C@@H]3[C@@H]([C@@H]4[C@@H](O3)CO[P@@](=O)(O4)[O-])O)N C03869448
c1nc(c2c(n1)n(cn2)[C@H]3[C@@H]([C@@H]4[C@@H](O3)CO[P@@](=O)(O4)[O-])O)N C03869449
c1nc(c2c(n1)n(c(n2)CS)[C@H]3[C@@H]([C@@H]4[C@@H](O3)CO[P@@](=O)(O4)[O-])O)N C03871286
c1cc(ccc1[N+](=O)[O-])O[C@@H]2[C@H]([C@@H]([C@H]([C@@H](O2)C(=O)[O-])O)O)O C02151308
c1cc(ccc1[N+](=O)[O-])O[C@H]2[C@@H]([C@@H]([C@@H]([C@@H](O2)C(=O)[O-])O)O)O C04521727
c1cn(c(=O)nc1N)[C@H]2[C@@H]([C@@H]3[C@@H](O2)CO[P@@](=O)(O3)[O-])O C04537104
c1nc(c2c(n1)n(cn2)[C@@H]3C[C@H]4CO[P@@](=O)(O[C@@H]4[C@@H]3O)[O-])N C05085595
CC(=O)N[C@@H]1[C@H](C=C(O[C@H]1[C@H]([C@@H](CO)O)O)C(=O)[O-])O C05884087
C[C@@]1(CCS(=O)(=O)C1)NC(=O)Nc2nc([nH]n2)C(=O)[O-] C05493719
CC(=O)N[C@H]1C=C(O[C@@H]([C@@H]1O)[C@@H]([C@@H](CO)O)O)C(=O)[O-] C06692582
CC(=O)N[C@H]1C=C(O[C@H]([C@@H]1O)[C@@H]([C@@H](CO)O)O)C(=O)[O-] C06692583
c1nc(c2c(n1)n(cn2)[C@H]3[C@H]4[C@@H]([C@H](O3)CO)O[P@@](=O)(O4)[O-])N C01564775
c1cc(ccc1[N+](=O)[O-])O[C@H]2[C@@H]([C@H]([C@H]([C@H](O2)C(=O)[O-])O)O)O C13542682
c1nc(c2c(n1)n(cn2)[C@@H]3[C@H]4[C@@H]([C@H](O3)CO)O[P@](=O)(O4)[O-])N C13544181
c1nc2c(n1[C@@H]3[C@H]([C@@H]([C@H](CO3)O)O)O)nc(nc2[S-])N C17020224
CC(=O)N[C@H]1[C@@H](C=C(O[C@@H]1[C@H]([C@@H](CO)O)O)C(=O)[O-])O C22047269
C1[C@H](O[C@H]([C@@H]1O)CO)CN2[C@H](N=C3C2=NC(=NC3=O)[NH-])O C27644369
c1cc(c(cc1S(=O)(=O)N)NC=C2C(=O)NC(=S)NC2=O)[O-] C28969274
c1nc(c2c(n1)n(c(n2)Cl)[C@H]3[C@@H]([C@H]4[C@H](O3)CO[P@@](=O)(O4)[O-])O)N C30691296
c1nc2c(c(n1)[O-])nc(n2[C@@H]3[C@H]([C@@H]([C@@H](O3)CO)O)O)NO C17419762
COc1nc2c(c(n1)[O-])nnn2[C@H]3[C@H]([C@@H]([C@@H]([C@@H](O3)CO)O)O)O C17175207
CN\1C(=O)/C(=C/C(=O)[O-])/S/C1=N/c2c([nH]cn2)C(=O)N C04818372
c1cn2c(n1)c3c(nc2[S-])n(cn3)[C@@H]4[C@H]([C@@H]([C@@H](O4)CO)O)O C05647557
c1c(cn(n1)CC(=O)[O-])S(=O)(=O)NCCS(=O)(=O)N C36745546
Cn1cc(cc1C(=O)N2C[C@H](C[C@@H]2C(=O)[O-])O)S(=O)(=O)N C36970733
c1c([nH]c(=O)[nH]c1=O)CC(=O)N2C[C@@H](C[C@@H]2C(=O)[O-])O C37450049
Cc1c(c(n[nH]1)C)NS(=O)(=O)c2c(cn[nH]2)C(=O)[O-] C37732026
C1N=C2C(=NC(=NC2=O)[NH-])N1[C@@H]3[C@@H]4[C@@H]([C@@H](O3)CO)O[P@@](=S)(O4)O C38665071
CC(=O)N[C@H]1[C@H]([C@@H]([C@@H](O[C@@H]1[C@@H]([C@@H](CO)O)O)C(=O)[O-])F)O C38665461
c1ccc2c(c1)c(=O)c(c([nH]2)[O-])C(=O)/N=C/3\N=N[C@H](S3)S(=O)(=O)N C38980146
C1=CC2=NSN[C@@H]2c3c1nc(c(n3)C(=O)NC(=O)N)[O-] C39322184
CCOC(=O)C[C@H]1NN[C@H](S1)NC(=O)c2[n-]ncn2 C39939912
c1c(nc([nH]1)C2(CCC2)NC(=O)NCC(=O)N)C(=O)[O-] C40531242
C1C[C@H](CN(C1)C(=O)NCC(=O)NCC(=O)[O-])C(=O)N C40547638
c1c(cn(n1)CC(=O)[O-])NC(=O)NCC(=O)NC2CC2 C40580296
CC(C)(C(=O)[O-])NS(=O)(=O)c1c[nH]c(=O)[nH]c1=O C40910746
C(CS(=O)(=O)N)NC(=O)NC(=O)COCC(=O)[O-] C41073984
C1CC1NC(=O)CNC(=O)NC(=O)COCC(=O)[O-] C41073997
C[C@@H]1CC[C@H](CN1C(=O)NC(=O)COCC(=O)[O-])C(=O)N C42439279
c1nc(c(n1[C@H]2[C@@H]([C@@H]3[C@H](O2)CO[P@](=O)(O3)[O-])O)N)C(=O)N C44019108
C[C@@H](c1[n-]nnn1)NC(=O)c2cc(cn2C)S(=O)(=O)N C44887395
C[C@@H](c1[n-]nnn1)NS(=O)(=O)c2ccccc2NN C44934426
C[C@@H](c1[n-]nnn1)NS(=O)(=O)c2ccc(cc2)NN C44934438
C1[C@@H](CN([C@@H]1C(=O)[O-])C(=O)NCCCS(=O)(=O)N)O C45090685
COc1ccnc(n1)NN/C=C\2/C(=O)NC(=S)N=C2[O-] C46302859
CCOC(=O)c1c([nH]cn1)N/N=C\2/C(=NN(C2=O)C)[NH-] C03869005
C1CN(CCC1C(=O)[O-])C(=O)N(CC(=O)N)CC(=O)N C61809336
CN1[C@@H](C(=C(N(C1=O)C)[O-])C(=O)CSc2nc([nH]n2)N)N C39945372
c1cc(sc1)C2=N[C@@H]3[C@H]([C@@H]2[C@@H]4C(=NC(=O)NC4=O)N)C(=NC(=O)N3)[O-] C63272139
c1c(c(=O)[nH]c(=O)[nH]1)Nc2[nH]c(c(c(=O)n2)[N+](=O)[O-])[O-] C12651760
CCc1c2cc(ccc2nc-3c1Cn4c3cc(c(c4=O)CO)[C@@](CC)(C(=O)[O-])O)O C00967786
c1ccc2c(c1)-c3ccccc3C2=NOC[C@H](C[NH2+][C@H](CC(=O)[O-])C(=O)[O-])O C02709116
Cc1ccc(cc1)S(=O)(=O)Nc2nc3c(s2)C[C@H]4[C@]([C@@H]3CC(=O)[O-])(CC[C@H]([C@@]4(C)CO)O)C C03841306
C[C@]12CC/C(=N/OCC(=O)[O-])/C=C1CC[C@H]3[C@@H]2[C@@H](C[C@]4([C@H]3CC[C@@]4(C(=O)CO)O)C)O C12657826
C[C@]12CC[C@@H]3[C@H]([C@@H]1CC[C@]2(C)O)CCC4=C/C(=N/OCC(=O)N[C@@H]([C@H](c5ccccc5)O)C(=O)[O-])/C=C[C@]34C C12868790
C[C@@H](C(=O)[O-])NS(=O)(=O)c1ccc(cc1)/C(=N/NC(=S)NCC(=C)C)/C C13013294
c1cc(ccc1n2c(cnc2SCC(=O)Nc3c(c4c(s3)CCC4)C(=O)N)C(=O)[O-])F C13015692
C/C(=N\NC(=S)Nc1ccc(cc1Cl)Cl)/c2ccc(cc2)S(=O)(=O)NCC(=O)[O-] C13058858
Cc1cc(cc(c1C)S(=O)(=O)NNC(=O)c2cccc(c2)O)C(=O)[O-] C13078938
c1cc(c(cc1S(=O)(=O)Nc2nc(cs2)CC(=O)N)C(=O)[O-])F C13249891
c1cc(cc(c1)S(=O)(=O)N)NS(=O)(=O)c2ccc(c(c2)C(=O)[O-])F C13367093
c1cc(ccc1C(=O)NC2CC2)NS(=O)(=O)c3ccc(c(c3)C(=O)[O-])O C13460404
C[C@@H]([C@@H](C(=O)[O-])NC(=O)CO/N=C/1\CC[C@]2([C@@H]3CC[C@@]4([C@@H]([C@@H]3CCC2=C1)CC[C@@H]4O)C)C)O C15953459
c1ccc(cc1)c2cc([nH]n2)C(=O)NNC(=O)CC3(CCCCC3)C(=O)[O-] C16480715
CCOC(=O)c1c(c([nH]c1C)C(=O)NN[C@H](c2ccccc2)SCC(=O)[O-])C C16758489
c1cc(cc(c1)O)N2C(=O)[C@H](SC2=O)CC(=O)Nc3ccc(c(c3)C(=O)[O-])O C16925930
COCCNC(=S)NNC(=O)c1ccc(cc1)[N-]S(=O)(=O)c2cccs2 C06146380
C[C@]12CC/C(=N/OCC(=O)[O-])/C=C1CC[C@H]3[C@H]2[C@@H](C[C@]4([C@@H]3CC[C@@]4(C(=O)CO)O)C)O C35361163
C[C@]12CC[C@@H]3[C@H]([C@@H]1CC[C@]2(C)O)CCC4=C/C(=N/OCC(=O)N[C@@H]([C@@H](c5ccccc5)O)C(=O)[O-])/C=C[C@]34C C35363820
c1ccc(c(c1)[N+](=O)[O-])S[C@@H]2C[C@@H]3[C@@H]([C@@H]2Cl)c4cccc(c4N[C@@H]3C(=O)[O-])C(=O)N C35404403
C[C@]12CCC(=O)[C@]([C@@H]1CC[C@@]34[C@@H]2CC[C@@H](C3)[C@@](C4)(CO)O)(C)COC(=O)C[C@@](C)(CC(=O)[O-])O C35456794
c1cc2c(cc1NC(=O)[C@@H]3CC=CC[C@@H]3C(=O)[O-])[nH]cc2[C@@H](C(=O)[O-])[NH+]4CCCC4 C36357137
c1cc2c(cc1NC(=O)[C@@H]3CC=CC[C@H]3C(=O)[O-])c(c[nH]2)[C@@H](C(=O)[O-])[NH+]4CCCC4 C36357325
Cc1ccc(cc1)[C@H](CC(=O)N[C@H]2[N-]C(=CS2)Cc3n[nH]c(=S)n3CC=C)NC(=O)C C38798844
CCn1c2ccccc2c3c1ccc(c3)[C@H]4[C@H]5[C@@H](C(=O)NC5=O)[C@@](N4)(Cc6ccc(cc6)O)C(=O)[O-] C33626082
C[C@H]([C@@H](C(=O)[O-])NC(=O)CO/N=C/1\CC[C@]2([C@@H]3CC[C@@]4([C@@H]([C@@H]3CCC2=C1)CC[C@]4(C#C)O)C)C)O C43740557
C[C@@]12CC/C(=N\OCC(=O)N[C@@H](CO)C(=O)[O-])/C=C1CC[C@H]3[C@H]2CC[C@@]4([C@@H]3CC[C@@]4(C#C)O)C C43743747
CC(C)NC(=O)Nc1ccc(cc1)NC(=O)c2ccccc2[N-]S(=O)(=O)C C43753177
C[C@@H]1[C@@H]2[C@@H](NC(=O)[C@@]23[C@@H](/C=C(\CC[C@@H](C(=O)[C@@H](CC3=O)SC[C@@H](C(=O)[O-])O)O)/C)C=C1C)CC(C)C C44681220
c1cc(ccc1[C@@H](CC(=O)[O-])NS(=O)(=O)c2ccc3c(c2)[nH]c(=O)[nH]3)Cl C13196550
c1ccc(c(c1)C(=O)NNC(=O)c2cc3cc(ccc3[nH]2)F)[N-]S(=O)(=O)c4cccs4 C46543745
c1cc(c(cc1O)O)/C=C\2/C(=O)N(C(=S)S2)CCCC(=O)NCCCC(=O)[O-] C15040629
C[C@@H](C(=O)[O-])NC(=O)CCCN1C(=O)/C(=C/c2ccc(cc2O)O)/SC1=S C15040836
C[C@H](C(=O)[O-])NC(=O)[C@H](C)N1C(=O)/C(=C/c2ccc(cc2O)O)/SC1=S C15048683
Cc1nnc(s1)SCc2cc(nc(n2)/N=C(/N)\Nc3ccccc3)[O-] C17207295
Cn1cc(cc1C(=O)N)S(=O)(=O)[N-]c2ccc(cc2)C(=O)NCC=C C55664114
Cc1ccccc1NC(=O)NNC(=O)c2cccc(c2)[N-]S(=O)(=O)C C58862291
c1ccc(c(c1)[N+](=O)[O-])S[C@H]2C[C@H]3[C@@H]([C@@H]2Cl)c4cccc(c4N[C@@H]3C(=O)[O-])C(=O)N C58982884
CCCCN1C(=O)/C(=C(\C)/NNC(=O)c2ccccc2O)/C(=NC1=O)[O-] C16955784
CN1[C@H](C(=C(N(C1=O)C)[O-])C(=O)CSc2[nH]c(cn2)c3ccccc3)N C63403860
Cc1csc(n1)NC(=O)CSC2=C(C3=NC(=O)C=C([C@@H]3S2)[O-])C(=O)N C36360383
CNC(=O)Nc1cccc(c1)NC(=O)c2cc(ccc2[N-]S(=O)(=O)C)Cl C64487295
CCCNC(=O)NC(C)(C)C(=O)Nc1ccc(c(c1)[N-]S(=O)(=O)C)C C64879654
CCNC(=O)NNC(=O)c1cc(ccc1C)S(=O)(=O)[N-]c2ccccc2F C65191281
C1[C@H]2[C@@H]([C@@H](S1)CCCCC(=O)NCCCCCCO[P@@H](=O)[O-])NC(=O)N2 C06691913
Cc1ccc(cc1)SCC(=O)NCC(=O)Nc2cccc3c2c(n[nH]c3=O)[O-] C65742088
Cc1ccc(cc1C(=O)N)[N-]S(=O)(=O)c2cc([nH]c2)C(=O)N3CCCC3 C66587301
Cc1ccsc1C(=O)NNC(=O)c2cc(ccc2O)[N-]S(=O)(=O)C C67181386
Cc1cccc(c1)C(=O)NNC(=O)c2cc(ccc2O)[N-]S(=O)(=O)C C67181537
c1ccc(cc1)[C@@H]2C[C@@H]2NC(=O)NNC(=O)c3c(cn(n3)c4ccccc4)[O-] C67614746
CC(C)NC(=O)O[C@@H]1CC[C@@]2([C@@H]([C@]1(C)CO)CC[C@H]([C@H]2CC(=O)NCc3cccs3)O)C C04236629
Cc1c(cccc1[N+](=O)[O-])C(=O)NC(=S)Nc2c(c3c(s2)C[C@H](CC3)C(C)(C)C)C(=O)N C08896606
CC(C)(C)OC(=O)N[C@@H](Cc1ccccc1)C(=O)NNC(=S)Nc2ccc(c(c2)Cl)F C12370076
C[C@H](C(=O)NC(=S)NNC(=O)c1cc2ccccc2cc1O)Oc3ccc(cc3Cl)Cl C12569986
Cc1ccc(c(c1)N(CC(=O)NC(C)(C)C)C(=O)c2c(c(ns2)C(=O)NC3CCCCC3)N)C C12708602
CCNC(=O)NC(=O)[C@@H](C)Nc1ccc(c(c1)S(=O)(=O)Nc2cccc(c2)C(F)(F)F)C C12605069
COc1ccc(cc1)[C@H](CNC(=O)CN2C[C@H](Oc3c2cccc3)C(=O)N)c4c[nH]c5c4cccc5 C12635858
CC(C)CCNC(=O)NC(=O)CSc1nnc(n1N)c2ccc(cc2Cl)Cl C03468497
Cc1cc(nc(n1)N/C(=N/C(=S)Nc2ccc(cc2)Nc3ccccc3)/NCc4cccs4)C C14157201
CC(C)c1ccc(cc1)NC(=O)CSc2nnc(n2N)c3cc(n[nH]3)c4ccc(cc4)Cl C09542003
CC[C@H](C)c1ccc(cc1)NC(=O)CSc2nnc(n2N)c3cc(n[nH]3)c4ccc(cc4)C C09451267
Cc1ccc(cc1)c2nnc(n2N)SCC(=O)Nc3ccccc3C(=O)Nc4ccc(cc4)F C18479164
CC/C(=N\Nc1nnc(n1N)SCC(=O)Nc2ccccc2Br)/c3ccccc3 C21322473
C[C@H](c1ccccc1)NC(=O)CSc2nnc(n2N)N/N=C(\C)/c3ccc(cc3)Br C21323106
C/C(=N\Nc1nnc(n1N)SCC(=O)Nc2cccc(c2)F)/c3ccc4ccccc4c3 C21323594
CCOc1cc(ccc1O)[C@@H]2C(=C(NC(=S)N2)C)C(=O)Nc3c(c(c(s3)C)C)C(=O)OCC C25071194
Cc1ccc(cc1)CNC(=O)NCC(=O)Nc2cccc(c2)S(=O)(=O)Nc3ccccc3Cl C27598410
Cc1ccc(cc1S(=O)(=O)NC(C)(C)CO)c2c3ccccc3c(nn2)Nc4cccc(c4)O C01293634
CC(C)(C)c1ccc(cc1)C(=O)Nc2ccc(cc2)C(=O)NNC(=S)NC(=O)C3CCCCC3 C12571959
CCCC[C@]1(C(=O)N(C(=O)N1)CC(=O)Nc2c(c3c(s2)CCCC3)C(=O)N)c4ccc(cc4)F C36339823
CCCCNC(=O)[C@H](c1c(cc(cc1O)O)O)N(c2cccc(c2)Cl)C(=O)C3CCCCC3 C36480621
CCCCNC(=O)[C@H](c1c(cc(cc1O)O)O)N(C2CCCCC2)C(=O)Cc3ccccc3 C36492851
CCCCCCN([C@@H](c1ccccc1O)C(=O)NC2CCCCC2)C(=O)c3c(cccc3O)O C36514538
CCCCCCN([C@H](c1ccccc1O)C(=O)NC2CCCCC2)C(=O)c3cccc(c3O)O C36514783
CC[C@H](c1ccccc1)C(=O)N(C)[C@H](c2c(cc(cc2O)O)O)C(=O)NC(C)(C)CC(C)(C)C C36527343
CC(C)(C)CC(C)(C)NC(=O)[C@H](c1c(cc(cc1O)O)O)N(C)C(=O)c2ccc(cc2)OC C36528909
CCCCNC(=O)[C@@H](c1cccc(c1)O)N(c2ccccc2Cl)C(=O)c3cccc(c3O)O C36545340
Cc1ccc(o1)CN([C@@H](c2c(cc(cc2O)O)O)C(=O)NC3CCCCC3)C(=O)CC(C)C C36556072
CCCN([C@H](c1c(cc(cc1O)O)O)C(=O)NC2CCCCC2)C(=O)[C@H](CC)c3ccccc3 C36565386
CCCN([C@H](c1ccccc1O)C(=O)NC(C)(C)CC(C)(C)C)C(=O)c2cccc(c2O)O C36571289
CC(C)(C)CC(C)(C)NC(=O)[C@H](c1cccc(c1)O)N(C(=O)c2c(cccc2O)O)C(C)(C)C C36586602
CC(C)(C)CC(C)(C)NC(=O)[C@H](c1ccc(cc1)O)N(C(=O)c2cccc(c2O)O)C(C)(C)C C36586882
C[C@H](CC(=O)N([C@H](c1c(cc(cc1O)O)O)C(=O)NC(C)(C)C)C(C)(C)C)c2ccccc2 C36587982
CC(C)(C)CC(C)(C)NC(=O)[C@@H](c1c(cc(cc1O)O)O)N(C(=O)c2cccnc2)C(C)(C)C C36592546
CC(C)(C)CC(C)(C)NC(=O)[C@H](c1c(cc(cc1O)O)O)N(C(=O)c2ccc(cc2)F)C(C)(C)C C36593176
C[C@H](C(=O)Nc1ccc(cc1)S(=O)(=O)NC(C)C)OC(=O)c2cc(cc(c2N)Cl)Cl C10961176
Cc1cc(c(c(c1)O)c2cc([nH]n2)C(=O)Nc3c(c4c(s3)CCCC4)C(=O)NCCCOC)C C40549534
Cc1cc(c(c(c1)c2cc([nH]n2)C(=O)Nc3c(c4c(s3)CCCC4)C(=O)NCCCOC)O)C C40549637
Cc1ccc(cc1)NS(=O)(=O)c2ccc(c(c2)C(=O)Nc3ccc(cc3)NC(=O)NC4CC4)C C45873877
CCOC(=O)N[C@H](CC(C)C)CNC(=O)NNC(=O)Cc1ccc(cc1)Cl C47056725
CCCCNC(=O)[C@H](c1c(cc(cc1O)O)O)N(c2ccccc2)C(=O)C3CCCCC3 C36604671
CC(C)CC(=O)N(c1ccccc1)[C@H](c2c(cc(cc2O)O)O)C(=O)NC(C)(C)CC(C)(C)C C36604953
CC(C)(C)NC(=O)[C@H](c1c(cc(cc1O)O)O)N(c2ccccc2)C(=O)[C@H](c3ccccc3)OC C36605229
CCCC[C@H](CC)C(=O)N(c1ccccc1)[C@H](c2c(cc(cc2O)O)O)C(=O)NC(C)(C)C C36606649
CCCCNC(=O)[C@H](c1c(cc(cc1O)O)O)N(c2ccccc2)C(=O)[C@H](CC)c3ccccc3 C36607137
CC(C)(C)CC(C)(C)NC(=O)[C@H](c1c(cc(cc1O)O)O)N(c2ccccc2)C(=O)c3ccco3 C36608537
c1cc2c(c(c(cc2)O)/C=N/NC(=O)CCC(=O)N/N=C/c3c(ccc4c3cccc4)O)cc1 C12575018
CC[C@H](C)c1ccc(cc1)NC(=O)CSc2nc([nH]n2)N/N=C/c3c[nH]c4c3cccc4 C59006403
c1ccc(cc1)/C(=N/NC(=O)Cc2c[nH]c3c2cccc3)/C=N/NC(=O)Cc4c[nH]c5c4cccc5 C59502101
C/C(=N\Nc1[nH]nc(n1)SCCC(=O)Nc2ccccc2Br)/c3ccccc3O C59830584
CCc1ccccc1NC(=O)NCCNc2ccc(nn2)Nc3cccc(n3)C C11697090
C[C@@H](C(=O)NC(=O)NC1CC1)OC(=O)c2ccc3c(c2N)C(=O)c4ccccc4C3=O C12483131
CC(C)NC(=O)NC[C@@H]1[C@H]([C@H]([C@@H](O1)Cc2nc(no2)c3ccc(cc3)F)O)O C12603468
Cc1ccc(c(c1)C)NC(=O)NC(=O)COC(=O)c2ccccc2NC(=O)NC(C)C C16534612
c1ccc(cc1)C(=O)[C@@H]2[C@@H](NC(=O)N[C@]2(C(F)(F)F)O)c3cc(ccc3O)[N+](=O)[O-] C19863646
c1ccc2c(c1)nc(s2)NC(=O)CSc3nnc(n3N)NN=C4CCCCC4 C21327330
C[C@H](C(=O)Nc1c2c(nc[nH]2)ncn1)OC(=O)c3cc(cc(c3N)Cl)Cl C26239485
Cc1cccc(c1O)C(=O)NN/C(=C/C(=O)Nc2cc(ccc2C)[N+](=O)[O-])/C C03089883
CCOC(=O)[C@H]1[C@H](NC(=S)N[C@@]1(C(F)(F)F)O)c2cc(ccc2O)[N+](=O)[O-] C34909265
c1ccc(cc1)C(=O)[C@H]2[C@H](NC(=O)N[C@@]2(C(F)(F)F)O)c3cc(ccc3O)[N+](=O)[O-] C36083123
CNc1ccc(cc1[N+](=O)[O-])/C=N/NC(=O)c2c(c(c(c(n2)Cl)Cl)N)Cl C36280586
c1ccc(c(c1)C(=O)NNC(=S)NC(=O)c2ccc(cc2)[N+](=O)[O-])O C02064464
Cc1ccc(cc1)Nc2[nH]c(=O)c3c(n2)NC(=O)C[C@H]3C(=O)Nc4ccccc4 C40400357
CC1(CC(CC([NH2+]1)(C)C)Nc2c(c(ncn2)Nc3ccc(cc3)C(=O)[O-])[N+](=O)[O-])C C40645290
Cc1ccc(cc1NC(=O)[C@H](C)Nc2ccc(cc2)NC(=O)NC3CC3)[N+](=O)[O-] C42667464
Cc1cc(ccc1NC(=O)[C@H](C)Nc2ccc(cc2)NC(=O)NC3CC3)[N+](=O)[O-] C42667466
COC(=O)Nc1ccc(cc1)NC(=O)NCCNc2ccccc2[N+](=O)[O-] C43892787
Cc1ccc(c(c1C)NC(=O)[C@H](C)Nc2ccc(c(c2)C(=O)N)Cl)[N+](=O)[O-] C44806892
C[C@H](C(=O)NC(=O)NC1CCCCC1)OC(=O)c2cc(ccc2N)[N+](=O)[O-] C28856261
CCOC(=O)N[C@H](C(C)C)C(=O)NNC(=O)Cc1c[nH]c2c1cccc2 C46659996
Cc1ccc(cc1[N+](=O)[O-])NC(=O)N[C@@H](C)c2ccc(cc2)NC(=O)NC3CC3 C47697578
CCOc1ccccc1n2c(=O)c(c([nH]c2=O)[O-])[C@@H]3c4c(c5ccccc5[nH]4)CC[NH2+]3 C17197858
CCOc1cc(ccc1O)[C@H]2c3c(n[nH]c3OC(=C2C#N)N)c4cccc(c4)[N+](=O)[O-] C08854963
Cc1ccc2c(c1)[nH]c(n2)CSc3nc([nH]n3)N/N=C/c4cccc(c4O)CC=C C21075885
Cc1ccc(cc1)Nc2[nH]c(=O)c3c(n2)NC(=O)C[C@@H]3C(=O)Nc4ccc(cc4)F C54202194
c1ccc(c(c1)C[NH+]2CCC[C@H]2C(=O)N)NC(=O)c3cc4cccc(c4[n-]3)[N+](=O)[O-] C58343991
c1ccc(c(c1)/C=N/Nc2[nH]nc(n2)SCC(=O)Nc3nc4ccccc4s3)O C58996963
C[C@H](c1ccccc1)NC(=O)CSc2nc([nH]n2)N/N=C/c3ccccc3O C06253054
C[C@@H](c1ccccc1)NC(=O)CSc2nc([nH]n2)N/N=C/c3c[nH]c4c3cccc4 C06249755
c1ccc2cc(c(cc2c1)C(=O)NNC(=S)NC(=O)c3ccccc3[N+](=O)[O-])O C12501188
c1ccc(c(c1)c2nnc(n2N)SCc3[nH]c4cc(ccc4n3)[N+](=O)[O-])O C59264000
CC1=C([C@H](NC(=S)N1)c2cccc(c2)[N+](=O)[O-])C(=O)N/N=C/c3ccc(cc3)O C59384178
CC1=C([C@@H](NC(=S)N1)c2ccc(cc2)O)C(=O)N/N=C/c3ccc(cc3)[N+](=O)[O-] C59385104
CC1=C([C@H](NC(=S)N1)c2ccccc2O)C(=O)N/N=C/c3ccccc3[N+](=O)[O-] C59385157
CC1=C([C@H](NC(=S)N1)c2ccccc2O)C(=O)N/N=C/c3cccc(c3)[N+](=O)[O-] C59385184
c1ccc2c(c1)c(c[nH]2)/C=N/n3c(c(sc3=O)C(=O)Nc4cccc(c4)[N+](=O)[O-])N C59435014
Cc1ccc(c(c1)O)N/N=C/2\C(=NN(C2=O)C(=S)N)c3ccc(cc3)[N+](=O)[O-] C27836231
Cc1cc(cc(c1)NC(=O)CSc2nc([nH]n2)N/N=C(\C)/c3ccccc3O)C C59830712
CC(C)C/C(=N/Nc1nnc(n1N)SCC(=O)Nc2ccc(cc2F)F)/C C59915772
Cc1ccc(cc1C)NC(=O)CSc2nnc(n2N)N/N=C(\C)/CC(C)C C59915857
C[C@H](C(=O)NNC(=O)c1cc(n[nH]1)c2ccccc2)NC(=O)OC(C)(C)C C43935670
C[C@@H](C(=O)Nc1ccc(cc1)NC(=O)N)Oc2ccc(cc2[N+](=O)[O-])Cl C64722988
CC(C)NC(=O)Nc1ccccc1NC(=O)CNc2ccccc2[N+](=O)[O-] C65868540
C[C@@H](c1cccc(c1)N2CCOC2=O)NC(=O)NNC(=O)Nc3ccccc3 C65995382
C[C@H]1CCCC[C@H]1NC(=S)NNC(=O)c2ccc(c(c2)[N+](=O)[O-])NC3CC3 C66276964
C[C@@H](CC(=O)NNC(=O)c1c2ccccc2c(=O)[nH]n1)NC(=O)C3CCCCC3 C66591680
CSCC[C@H](C(=O)N1CCC(CC1)NC(=O)Oc2ccccc2)NC(=O)N C66748278
Cc1ccc(cc1)S(=O)(=O)NCCNC(=O)NNC(=O)CC2CCCCC2 C67043023
C[C@@H](C(=O)Nc1ccc2c(c1)N(CC2)S(=O)(=O)N)NC(=O)OC(C)(C)C C67207091
COC(=O)Nc1cc(ccc1F)NC(=O)NCCNC(=O)CC2CCCCC2 C67321259
CC(C)[C@@H](C(=O)NN(c1ccccc1)c2ccccc2)NC(=O)c3ccccc3NC(=O)c4ccccc4 C03142928
CCOCCCNC(=O)c1cc(ccc1N2CCC(CC2)Cc3ccccc3)NC(=O)Nc4ccccc4C C04213034
Cc1cc(cc(c1O)C(=O)OC)C(c2cc(c(c(c2)C(=O)OC)O)C)(c3cc(c(c(c3)C(=O)OC)O)C)O C05812057
CCC[C@H](C(=O)NC1CCCC1)N(c2cccc(c2C)C)C(=O)c3c(c(ns3)C(=O)NC4CCCCC4)N C06501422
CCCCCCc1cc2cc(c(=O)oc2cc1O)c3csc(n3)NC(=O)CCC(=O)NC4CCCC4 C09590272
C[C@H](C(=O)Nc1cccc(c1)[N+](=O)[O-])Nc2nc(nc(n2)Nc3ccccc3F)Nc4ccccc4F C09933757
Cc1ccc(cc1)OCC(=O)NNC(=S)NC(=O)c2cc(ccc2OCCC(C)C)Br C14651246
CC(C)c1ccc(c(c1)Br)OCC(=O)NNC(=S)NC(=O)c2ccccc2OC(C)C C14664770
Cc1ccc(cc1)c2nnc(n2C3CCCCC3)SCC(=O)NNC(=S)Nc4ccc(cc4)Cl C16311296
CC[C@@H](C)[C@@H](C(=O)Nc1nnc(s1)c2ccc(cc2)N(C)C)NC(=O)Nc3c(cccc3C(C)C)C(C)C C16607414
CC1=C([C@H](NC(=S)N1C)c2ccc(cc2)NC(=O)Nc3c(cccc3C(C)C)C(C)C)C(=O)OCC(C)C C16610146
CCN1C(=C([C@H](NC1=S)c2ccc(cc2)NC(=O)Nc3c(cccc3C(C)C)C(C)C)C(=O)OCC)C C16610396
CCN1C(=C([C@@H](NC1=S)c2ccc(cc2)NC(=O)Nc3ccc(cc3)OCC)C(=O)OCC(C)C)C C16610515
CCc1ccc(cc1)NC(=O)Nc2ccc(cc2)[C@H]3C(=C(N(C(=S)N3)CC)C)C(=O)OCC(C)C C16610518
CCc1cccc(c1)NC(=O)Nc2ccc(cc2)[C@H]3C(=C(N(C(=S)N3)CC)C)C(=O)OCC(C)C C16610541
CCCCN1C(=C([C@@H](NC1=O)c2cccc(c2)NC(=O)NC3CCCCC3)C(=O)OCC)c4ccccc4 C33710225
c1ccc(cc1)Oc2ccc(cc2)N(CCCNC(=O)Nc3cccc(c3)F)C(=O)Nc4ccccc4F C34972421
CC(C)(C)NC(=O)NCCCN(c1ccc(cc1)Oc2ccccc2)C(=O)Nc3ccc(cc3)OC C34976776
Cc1ccc(cc1)NC(=O)N(CCNC(=O)Nc2ccc(cc2)SC)c3ccc(cc3)Oc4ccccc4 C35106410
CCCCN1C(=C([C@H](NC1=O)c2cccc(c2)NC(=O)Nc3cccc4c3cccc4)C(=O)OC(C)C)C C35708072
CCCCN1C(=C([C@@H](NC1=O)c2cccc(c2)NC(=O)Nc3ccc(c(c3)F)F)C(=O)OC(C)C)C C35708087
CCCN1C(=C([C@@H](NC1=O)c2cccc(c2)NC(=O)Nc3cccc(c3)F)C(=O)OCC)c4ccccc4 C35712067
CCCC[C@@H](CC)C(=O)N(Cc1ccco1)[C@H](c2c(cc(cc2O)O)O)C(=O)NC(C)(C)CC(C)(C)C C36496378
CC(C)(C)CC(C)(C)NC(=O)[C@H](C1CCCCC1)N(Cc2ccco2)C(=O)c3c(cccc3O)O C36500455
CCCCCCN([C@@H](c1c(cc(cc1O)O)O)C(=O)NCCCC)C(=O)[C@@H]2C[C@@H]3C[C@H]([C@H]2C)C3(C)C C36509371
CCCCCCN([C@@H](c1c(cc(cc1O)O)O)C(=O)NC2CCCCC2)C(=O)[C@H](CC)c3ccccc3 C36510922
CCCCCCN([C@H](c1cc(ccc1Cl)[N+](=O)[O-])C(=O)NC2CCCCC2)C(=O)c3cccc(c3O)O C36514831
CCCCCCN([C@H](c1c(cc(cc1O)O)O)C(=O)NC2CCCCC2)C(=O)C[C@H](C)c3ccccc3 C36515711
CCCCNC(=O)[C@H](c1ccc(cc1)[N+](=O)[O-])N(c2ccccc2Cl)C(=O)c3cccc(c3O)O C36545452
Cc1ccccc1CC(=O)N(Cc2ccc(o2)C)[C@H](c3c(cc(cc3O)O)O)C(=O)NC(C)(C)CC(C)(C)C C36556562
CCCCC/C=C\C(=O)N(Cc1ccc(o1)C)[C@H](c2c(cc(cc2O)O)O)C(=O)NC3CCCCC3 C36557380
CCCC[C@@H](CC)C(=O)N(Cc1ccc(o1)C)[C@@H](c2c(cc(cc2O)O)O)C(=O)NC(C)(C)CC(C)(C)C C36557942
CCCN([C@@H](c1c(cc(cc1O)O)O)C(=O)NC(C)(C)CC(C)(C)C)C(=O)[C@@H](CC)c2ccccc2 C36565388
CC(C)(C)CC(C)(C)NC(=O)[C@H](c1c(cc(cc1O)O)O)N(C(=O)CCC2CCCCC2)C(C)(C)C C36581630
CCCCC/C=C\C(=O)N([C@@H](c1c(cc(cc1O)O)O)C(=O)NC(C)(C)CC(C)(C)C)C(C)(C)C C36581982
CCCC[C@H](CC)C(=O)N([C@@H](c1c(cc(cc1O)O)O)C(=O)NC(C)(C)CC(C)(C)C)C(C)(C)C C36582519
Cc1ccc(o1)CN([C@H](C2CCCCC2)C(=O)NC(C)(C)CC(C)(C)C)C(=O)c3cccc(c3O)O C36597649
Cc1ccc(o1)CN([C@H]([C@H](C)c2ccccc2)C(=O)NC(C)(C)CC(C)(C)C)C(=O)c3cccc(c3O)O C36597725
CCC(CC)[C@@H](C(=O)NC(C)(C)CC(C)(C)C)N(Cc1ccc(o1)C)C(=O)c2cccc(c2O)O C36597758
c1ccc(cc1)[C@H]([C@H](c2ccccc2O)C(=O)S(=O)(=O)Oc3ccccc3)NC(=O)c4ccccc4O C39494265
Cc1ccc(cc1)NC(=O)N(CCNC(=O)Nc2ccc(cc2)OC)c3ccc(cc3)Oc4ccccc4 C40361134
CCCCC/C=C\C(=O)N(c1ccccc1)[C@@H](c2c(cc(cc2O)O)O)C(=O)NC(C)(C)CC(C)(C)C C36606166
CCCCC/C=C/C(=O)N(c1ccccc1)[C@@H](c2c(cc(cc2O)O)O)C(=O)NC(C)(C)CC(C)(C)C C36606167
CCCC[C@@H](CC)C(=O)N(c1ccccc1)[C@@H](c2c(cc(cc2O)O)O)C(=O)NC3CCCCC3 C36606650
CC[C@H](c1ccccc1)C(=O)N(c2ccccc2)[C@@H](c3c(cc(cc3O)O)O)C(=O)NC(C)(C)CC(C)(C)C C36607131
CCCCSc1nc2n(n1)[C@H](C(=C(N2)C)C(=O)Nc3cccc(c3C)C)c4ccc(c(c4)OCC)O C54613933
CCCSc1nc2ccc(cc2s1)NC(=O)CSc3nc([nH]n3)N/N=C(/CC)\c4ccccc4 C59020630
CCCSc1nc2ccc(cc2s1)NC(=O)CSc3nc([nH]n3)NN=C4CCCCCC4 C59311264
CCOC(=O)C1=C(NC(=O)N[C@@H]1c2ccc(cc2)Cl)CN3CCC(CC3)NC(=O)OC(C)(C)C C67204743
CCOC(=O)C1=C(NC(=O)N[C@H]1c2ccccc2Cl)CN3CCC(CC3)NC(=O)OC(C)(C)C C67204991
CCOc1cc(cc(c1OCC)OCC)C(=O)Nc2c(c3c(s2)C[C@H](CC3)C(C)(C)C)C(=O)N C02739063
CC(C)CCNC(=O)CN(c1ccc(cc1)C(C)C)C(=O)c2c(c(ns2)C(=O)NC3CCCCC3)N C06133990
CC(C)CCNC(=O)[C@@H](CC(C)C)N(C1CCCC1)C(=O)c2c(c(ns2)C(=O)NC3CCCCC3)N C06134073
CC[C@@H](C)[C@@H](C(=O)NC1CCCCCC1)NC(=O)c2ccccc2NC(=O)c3ccc(cc3)OC C08694336
Cc1ccc(c(c1)C)Nc2nc(nc(n2)N/N=C(\C)/c3ccc(cc3)[N+](=O)[O-])Nc4ccccc4 C08872662
Cc1ccc(cc1C)Nc2nc(nc(n2)N/N=C/c3cccc(c3)F)Nc4ccc(cc4)[N+](=O)[O-] C08872870
Cc1ccc(cc1)Nc2nc(nc(n2)N[C@H](C)C(=O)Nc3ccc(cc3C)C)Nc4ccc(cc4)C C09908098
C[C@@]1(C2(CCCCC2)OC(=O)N1CCNC(=O)CCc3cc(c(c(c3)C(C)(C)C)O)C(C)(C)C)O C09969677
CCC[C@@H](C(=O)NCCC(C)C)N(C1CCCC1)C(=O)c2c(c(ns2)C(=O)NC3CCCCC3)N C06501136
Cc1ccc(c(c1)C)OCC(=O)NNC(=S)NC(=O)c2ccc(c(c2)Br)OCCC(C)C C14645964
CC(C)COc1ccc(cc1Br)C(=O)NC(=S)NNC(=O)COc2ccccc2C(C)C C14654215
CC[C@H](C)c1ccccc1OCC(=O)NNC(=S)NC(=O)c2cc(ccc2OCC)Br C14655642
CCOc1ccc(cc1C(=O)NC(=S)NNC(=O)COc2ccc(cc2)C(C)C)Br C14655651
c1ccc(cc1)C2=CP(=O)(C=C(S2)c3ccccc3)N[C@@H](CO)[C@H](c4ccc(cc4)[N+](=O)[O-])O C15906012
c1ccc(cc1)C2=CP(=O)(C=C(S2)c3ccccc3)N[C@@H](CO)[C@@H](c4ccc(cc4)[N+](=O)[O-])O C15906014
CC[C@@H](C)[C@@H](C(=O)Nc1nnc(s1)c2ccc(cc2)N(C)C)NC(=O)Nc3ccccc3C(F)(F)F C16607390
CC1=C([C@H](NC(=S)N1C)c2ccc(cc2)NC(=O)Nc3ccc(cc3)C(C)C)C(=O)OCCOC C16610069
CCc1ccccc1NC(=O)Nc2ccc(cc2)[C@@H]3C(=C(N(C(=S)N3)C)C)C(=O)OCC(C)C C16610198
CCN1C(=C([C@@H](NC1=S)c2ccc(cc2)NC(=O)Nc3ccccc3OC)C(=O)OCC(C)C)C C16610524
C[C@H](C(=O)Nc1c(ccs1)C(=O)N)Sc2nnc(n2C3CCCC3)c4ccc(cc4)C(C)(C)C C16734961
Cc1ccc(cc1)NC(=S)NNC(=O)c2cc3n(n2)[C@H](C[C@@H](N3)c4ccc(cc4)C(C)C)C(F)(F)F C02793914
CCOC(=O)C1=C(NC(=O)N[C@@H]1c2ccco2)CSc3nnc(s3)Nc4c(cccc4C)C C24013942
Cc1ccc(cc1[N+](=O)[O-])C(=O)NCC(=O)NC[C@H](c2ccccc2Cl)c3c[nH]c4c3cccc4 C25180494
CC(C)(C)c1cc(cc(c1O)C(C)(C)C)/C=N/N=C/2\NC(=O)[C@H](S2)CC(=O)Nc3ccc(cc3)OC C27552179
CCOC(=O)c1ccccc1NC(=O)Nc2cc(ccc2N3CCCC3)NC(=O)c4ccc(cc4)C C33009336
CC(C)c1ccc(cc1)OCc2nc(cs2)C(=O)N[C@@H]3CCCC[C@H]3NC(=O)NC4CCCCC4 C34906274
CCCOc1ccc(cc1)C(=O)[C@H]2[C@H](NC(=O)N[C@@]2(C(F)(F)F)O)c3ccc(o3)c4cccc(c4)F C35633368
Cc1ccc(cc1C)Nc2nc(nc(n2)N/N=C\c3ccc(cc3)Cl)Nc4ccc(cc4)[N+](=O)[O-] C36020497
CCCCNC(=O)[C@@H](C(c1ccccc1)c2ccccc2)N(Cc3ccco3)C(=O)c4c(cccc4O)O C36500492
CCCCCCN([C@@H](c1c(cc(cc1O)O)O)C(=O)NC2CCCCC2)C(=O)C3CCCCC3 C36508349
CC(C)(C)NC(=O)[C@H](c1c(cc(cc1O)O)O)N(c2ccccc2Cl)C(=O)CCC3CCCCC3 C36541801
CC(C)(C)CC(C)(C)NC(=O)[C@@H](c1ccco1)N(c2ccccc2Cl)C(=O)c3c(cccc3O)O C36545246
CC(C)(C)CC(C)(C)NC(=O)[C@H](c1c(cc(cc1O)O)O)N(c2ccccc2Cl)C(=O)CCl C36547340
CC(=CC(=O)N(c1cccc(c1)Cl)[C@H](c2c(cc(cc2O)O)O)C(=O)NC(C)(C)CC(C)(C)C)C C36551303
CCCN([C@H](c1ccc(cc1)OC)C(=O)NC(C)(C)CC(C)(C)C)C(=O)c2c(cccc2O)O C36571147
CCCCNC(=O)[C@H](c1c(cc(cc1O)O)O)N(C(=O)Cc2cccc(c2Cl)Cl)C(C)(C)C C36587170
Cc1ccc(o1)CN([C@H](c2cccc(c2)OC)C(=O)NC(C)(C)CC(C)(C)C)C(=O)c3c(cccc3O)O C36597465
Cc1ccc(o1)CN([C@H](c2c(cc(cc2O)O)O)C(=O)NC3CCCCC3)C(=O)C[C@H](C)c4ccccc4 C36598529
CCN1C(=C([C@@H](NC1=S)c2ccc(cc2)NC(=O)Nc3ccc(cc3)C#N)C(=O)OCC(C)C)C C40367695
CCOc1ccc(cc1)NC(=O)N[C@@H]2CCCC[C@H]2NC(=O)c3csc(n3)COc4cc(cc(c4)C)C C40427930
CCc1ccc(cc1)Nc2c(c(ncn2)NNC(=O)C(c3ccccc3)c4ccccc4)[N+](=O)[O-] C40587357
CCCCSc1nc2n(n1)[C@H](C(=C(N2)C)C(=O)Nc3ccccc3OCC)c4ccc(cc4)O C41019502
CCCCC[C@H](C(=O)NCS(=O)(=O)c1ccc(cc1)C)N(c2ccccc2)C(=O)c3c(cccc3O)O C36610195
CC(C)COC(=O)N[C@@H](Cc1c[nH]c2c1cccc2)C(=O)N/N=C/c3c4ccccc4ccc3O C06134796
CCCSc1ccccc1NC(=O)CSc2nc([nH]n2)N/N=C/c3ccc(cc3Cl)Cl C59014584
CCCCSc1ccccc1NC(=O)CSc2nc([nH]n2)N/N=C(/CC)\c3ccccc3 C59020647
C[C@@H](c1ccccc1)NC(=O)CSc2nc([nH]n2)N/N=C/c3ccccc3OCc4ccccc4Cl C59038977
CC[NH+](CC)c1ccc(c(c1)C)n2nc3cc(c(cc3n2)NC(=S)NC(=O)COc4ccccc4C)C C59331625
CCC/C(=N/Nc1[nH]nc(n1)SCC(=O)Nc2ccccc2SCc3ccc(cc3)F)/C C59889886
CCCC/C(=N/Nc1[nH]nc(n1)SCC(=O)Nc2ccc(cc2Br)Br)/C C59890950
CNc1nc(nc(n1)N/N=C/c2cc(c(cc2Cl)Cl)[N+](=O)[O-])Nc3cccc(c3)C(F)(F)F C06136070
C[C@]1(C2(CCCCC2)OC(=O)N1CCNC(=O)CCc3cc(c(c(c3)C(C)(C)C)O)C(C)(C)C)O C09969678
CCOC(=O)C1=C(NC(=O)N[C@@H]1c2ccc(cc2)Cl)CSc3[nH]c(nn3)c4ccc(cc4)C C11390752
CCc1ccc(c(c1)Br)OCC(=O)NC(=S)NNC(=O)c2cc3ccccc3cc2O C13978565
CC(C)COc1ccc(cc1)C(=O)NC(=S)NNC(=O)COc2ccc(cc2Br)C(C)C C14030643
CC(C)C(=O)Nc1ccc(cc1OC)NC(=S)NC(=O)c2ccc(o2)c3ccc(c(c3)Cl)Cl C14276108
Cc1cccc(c1NS(=O)(=O)c2ccc(cc2)NC(=S)NC(=O)c3ccccc3OC(C)C)C C14664542
CC(C)COc1ccc(cc1C(=O)NC(=S)NNC(=O)COc2ccc(cc2)Cl)Br C14667356
Cc1cccc(c1C)OCC(=O)NNC(=S)NC(=O)c2cc(ccc2OCC(C)C)Br C14667405
CC(C)(C)c1cc(ccc1OCC(=O)NNC(=O)c2ccc(cc2)NC(=O)C3CCCCC3)Br C14668224
Cc1cc(cc(c1)OCC(=O)NNC(=S)NC(=O)c2cc(ccc2OC(C)C)Br)C C14668612
CCN1C(=C([C@@H](NC1=S)c2ccc(cc2)NC(=O)Nc3ccc(c(c3)Cl)F)C(=O)OCC(C)C)C C16610553
CCN1C(=C([C@@H](NC1=S)c2ccc(cc2)NC(=O)Nc3c(cccc3C(C)C)C(C)C)C(=O)OC)C C16610650
Cc1ccc(cc1)c2nnc(s2)NC(=O)[C@@H](C(C)C)NC(=O)Nc3c(cccc3C(C)C)C(C)C C16614614
CC[C@@H](C)Oc1ccc(cc1)C(=O)NC(=S)Nc2ccc(c(c2)OC)NC(=O)c3cc4ccccc4o3 C08818390
Cc1cccc(c1OCc2nnc(n2N)S[C@H](C)C(=O)Nc3ccc(cc3C(F)(F)F)Cl)C C21629207
CCCCn1c(c(c(=O)[nH]c1=O)N(CCCC)C(=O)[C@@H](C)Oc2ccc(cc2)c3ccccc3)N C31876431
CC1=C([C@H](NC(=S)N1C)c2cccc(c2)NC(=O)Nc3ccccc3OC)C(=O)OCC(C)C C33675976
CC1=C([C@H](NC(=S)N1C)c2cccc(c2)NC(=O)Nc3cccc(c3Cl)Cl)C(=O)OCCOC C33748685
CCc1ccccc1NC(=O)N[C@@H]2CCCC[C@H]2NC(=O)c3csc(n3)COc4ccc(cc4)Cl C34906148
CC(C)c1ccc(cc1)OCc2nc(cs2)C(=O)N[C@H]3CCCC[C@@H]3NC(=O)NC(C)(C)C C34906285
Cc1ccccc1NC(=O)NCCN(c2ccc(cc2)Oc3ccccc3)C(=O)Nc4ccccc4F C35106361
CCOC(=O)c1ccc(cc1)NC(=O)Nc2ccc(c(c2)C(=O)NC3CCCCC3)N4CCCC4 C35244730
CCCCNC(=O)N[C@H]([C@@H](C)CC)C(=O)Nc1nnc(s1)c2cccc(c2)Br C35268642
CCCCN1C(=C([C@H](NC1=O)c2cccc(c2)NC(=O)NC34CC5CC(C3)CC(C5)C4)C(=O)OC)C C35712518
CCCCN1C(=C([C@H](NC1=O)c2cccc(c2)NC(=O)Nc3ccccc3Br)C(=O)OC)C C35712523
CCCCN1C(=C([C@H](NC1=O)c2cccc(c2)NC(=O)Nc3cccc(c3)Br)C(=O)OC)C C35712529
CCOCCCNC(=O)c1cc(ccc1N2CCc3ccccc3C2)NC(=O)Nc4ccc(cc4C)C C35728765
CC1=C([C@@H](NC(=S)N1C)c2ccc(cc2)NC(=O)Nc3c(cccc3C(C)C)C(C)C)C(=O)OC(C)C C35729742
CC[C@H](c1ccccc1)C(=O)N(Cc2ccco2)[C@H](c3c(cc(cc3O)O)O)C(=O)NC4CCCCC4 C36496874
COc1ccc2ccccc2c1[C@H](C(=O)NC3CCCCC3)N(Cc4ccco4)C(=O)c5c(cccc5O)O C36500547
C[C@H](CC(=O)N(Cc1ccco1)[C@@H](c2c(cc(cc2O)O)O)C(=O)NC3CCCCC3)c4ccccc4 C36501671
CC(C)(C)CC(C)(C)NC(=O)[C@H](c1c2ccccc2ccc1OC)N(C)C(=O)c3c(cccc3O)O C36531055
CC[C@@H](c1ccccc1)C(=O)N(Cc2ccc(o2)C)[C@@H](c3c(cc(cc3O)O)O)C(=O)NC4CCCCC4 C36558426
CCCN([C@H](c1c(cc(cc1O)O)O)C(=O)NC2CCCCC2)C(=O)/C(=C\c3ccccc3)/c4ccccc4 C36559606
CCCN([C@@H](c1c(cc(cc1O)O)O)C(=O)NC2CCCCC2)C(=O)Cc3ccc(cc3)Br C36567192
CCCN([C@@H](c1c(cc(cc1O)O)O)C(=O)NC(C)(C)C)C(=O)C(c2ccccc2)c3ccccc3 C36574476
CCCCNC(=O)[C@@H](c1c2ccccc2ccc1OC)N(C(=O)c3c(cccc3O)O)C(C)(C)C C36586701
Cc1ccc(o1)CN([C@@H](c2ccc(cc2)N(C)C)C(=O)NC(C)(C)CC(C)(C)C)C(=O)c3c(cccc3O)O C36597620
c1ccc(cc1)N(c2ccccc2)Nc3c(c(ncn3)NNC(=O)c4cccc5c4cccc5)[N+](=O)[O-] C40646424
Cc1ccc(cc1)n2c(nnc2SCC(=O)N/N=C\c3ccc(cc3O)O)c4ccc(cc4)C(C)(C)C C09763725
CC[C@@H](c1ccccc1)C(=O)N(c2ccccc2)[C@@H](c3c(cc(cc3O)O)O)C(=O)NC4CCCCC4 C36607126
CCCCC[C@@H](C(=O)NCS(=O)(=O)c1ccc(cc1)C)N(c2ccccc2)C(=O)c3cccc(c3O)O C36610438
CCCCSc1nc2n(n1)[C@H](C(=C(N2)C)C(=O)Nc3cccc(c3)C)c4cc(c(c(c4)OC)O)[N+](=O)[O-] C54617603
CCCSc1nc2ccc(cc2s1)NC(=O)CSc3nc([nH]n3)N/N=C/c4ccccc4Cl C59015187
c1cc(c(c(c1)Cl)Cl)/C=N/Nc2[nH]nc(n2)SCC(=O)Nc3ccc(cc3)OC(F)(F)F C59015699
CC[NH+](CC)c1ccc(cc1)n2nc3cc(c(cc3n2)NC(=S)NC(=O)c4ccc(cc4)Cl)C C22751405
c1cc(c(cc1C(F)(F)F)[N+](=O)[O-])NCCCCCC(=O)N/N=C/c2cc(ccc2O)Cl C59516453
C/C(=N\Nc1[nH]nc(n1)SCCC(=O)N(c2ccccc2)c3ccccc3)/c4ccccc4O C59830623
c1ccc(cc1)/N=N/c2ccc(cc2)Nc3c(c(ncn3)NNC(=O)c4cccc5c4cccc5)[N+](=O)[O-] C40645905
CC(C)(C)C(=O)N[C@@H](C(Cl)(Cl)Cl)NC(=S)Nc1ccc(cc1)[N+](=O)[O-] C03878112
c1cc(oc1)c2cc(nc(n2)SCCC(=O)Nc3c(c4c(s3)CCCC4)C(=O)N)C(F)(F)F C02866169
Cc1ccccc1C(=O)N[C@H](CC(C)C)C(=O)NNC(=O)COc2cc(cc(c2)C)C C08349190
Cc1cc(ccc1O[C@H](C)C(=O)Nc2c(c(c(s2)C(=O)OC(C)C)C)C(=O)N)Cl C00669301
CCC[C@@H](CNC(=O)CSc1nnc(n1N)c2ccco2)c3ccc(cc3Cl)Cl C08719123
Cc1cccc(c1Nc2ccc(cc2/C=N/NC(=O)C(=O)NCCOC)Br)C C09235450
Cc1ccc(cc1)CNC(=O)c2ccccc2NCC(=O)Nc3c(nn(c3C)c4ccccc4)C C09608967
CCc1ccc(cc1)NS(=O)(=O)c2ccc3c(c2)c(=O)c(c[nH]3)C(=O)NCCC4=CCCCC4 C09680082
CCOc1cc(cc(c1O)I)/C=N/NC(=O)[C@@H](C(C)C)NC(=O)c2ccccc2 C10002387
c1ccc(cc1)Oc2ccccc2NC(=O)CNc3ccccc3C(=O)NCc4ccco4 C09379036
CCOC(=O)c1c2c(sc1NC(=O)CSc3c(c(c(c(n3)C)C)C)C(=O)N)C[C@H](CC2)C C12986774
CCCCn1c(c(c(=O)[nH]c1=O)N(CCCC)C(=O)/C=C/c2ccccc2Br)N C14623946
Cc1ccc(cc1)S(=O)(=O)NCC(=O)NCC(=O)N[C@@H](C)c2ccc(cc2Cl)Cl C14897324
Cc1ccc(cc1)S(=O)(=O)N(CC(=O)Nc2ccccc2C(=O)N)c3cccc(c3)C(F)(F)F C16309913
CC[C@@H](C)NC(=O)c1ccccc1NC(=O)c2ccccc2NS(=O)(=O)c3ccc(cc3)C C16399825
CCOC(=O)c1c([nH]c(c1C(c2ccccc2O)c3c([nH]c(c3C(=O)OCC)C)C)C)C C16887413
CC(C)Cn1c(nnc1SCC(=O)Nc2c(c3c(s2)CCCC3)C(=O)N)c4ccccc4F C18357146
Cc1cc(c(s1)NC(=S)NNS(=O)(=O)c2ccc(cc2)C(C)(C)C)C(=O)OC C19634762
c1ccc(c(c1)/C=N/Nc2[nH]nc(n2)SCCC(=O)Nc3ccccc3Br)Cl C21077730
CCCCCn1c(=O)c2c3c(sc2nc1S[C@H](C(C)C)C(=O)NC(=O)N)CCCC3 C21231929
C[C@@H](C(=O)Nc1c(c2c(s1)CCC2)C(=O)N)OC(=O)COc3ccccc3c4ccccc4 C21602558
CC(C)c1ccc(cc1)CNC(=O)c2ccc(c(c2)NC(=O)NC[C@@H]3CCCO3)N4CCCC4 C21934082
Cc1ccc(cc1)NC(=O)[C@H](c2ccccc2)Nc3ccc(cc3)NC(=O)CN4CCOCC4 C23627540
Cc1ccc(cc1C)NC(=O)NC(=O)CSc2nnc(s2)NCCc3cccs3 C24720059
Cc1cccc(c1)NS(=O)(=O)c2ccc(c(c2)C(=O)NCc3cccc(c3)NC(=O)C4CC4)Cl C24774811
c1cc(cc(c1)Cl)NS(=O)(=O)c2ccc(c(c2)NC(=O)CCC(=O)c3cccs3)O C29697127
c1ccc(c(c1)CSc2nnc(s2)SCC(=O)N/N=C\c3ccc(c(c3)O)O)Cl C30735512
C[C@@H]1[C@H](CC[C@]2([C@H]1[C@H]([C@@H](CC2)[C@H](C)C(=O)NCc3ccco3)O)C)NC(=O)COc4ccccc4 C30883905
CCN1C(=C([C@H](NC1=S)c2ccc(cc2)NC(=O)NC(C)(C)C)C(=O)OCC(C)C)C C35304008
CCOc1ccc(cc1)NC2=C(C(=O)/C(=C\c3cc(ccc3O)O)/S2)C(=O)OCC C36301375
CC(C)(C)CC(C)(C)NC(=O)[C@@H](c1cccc(c1)O)N(c2ccccc2Cl)C(=O)[C@@H]3CCC(=O)N3 C36548325
CCC(CC)[C@@H](C(=O)NC(C)(C)C)N(Cc1ccc(o1)C)C(=O)c2cccc(c2O)O C36597754
CC[C@@H](C)[C@@H](C(=O)NC1CCCCC1)NC(=O)c2ccccc2NC(=O)c3ccco3 C00784740
CC(C)[C@H](C(=O)NC(=O)N)OC(=O)c1c(c2ccccc2o1)CSC3CCCCC3 C03428053
CCCc1ccc(cc1)c2cc(n(n2)c3ccccc3)NC(=O)CSc4nnc(s4)N C02622056
CCCOc1ccc(cc1)[C@@H]2c3c(n[nH]c3C(=O)N2CCCO)c4cc(c(cc4O)C)Cl C39913992
C[C@@H](c1ccc(cc1)Br)NC(=O)COC(=O)c2ccccc2NC(=O)NC(C)C C16534601
Cc1ccc(cc1C)NC(=S)NNC(=O)CCc2nc(no2)c3ccc(cc3)C(C)C C46772580
CC(C)[C@H](C(=O)Nc1cccc(c1)NS(=O)(=O)c2ccccc2)NC(=O)c3ccccc3Cl C46779766
c1cc(cc(c1)NC(=O)O[C@@H]2CO[C@H]3[C@@H]2OC[C@@H]3NC(=S)NC4CCCCC4)C(F)(F)F C04235383
CCn1c(nnc1SCC(=O)NNC(=S)N[C@H]2CCCC[C@@H]2C)c3cccs3 C57390578
CC[C@]1(C(=O)N(C(=O)N1)NC(=O)CN[C@H](c2ccc(cc2)F)c3cccs3)c4ccccc4 C12789602
C[C@H](c1ccccc1)NC(=O)CSc2nc([nH]n2)N/N=C/c3ccc(cc3Cl)Cl C59014544
Cc1ccc(cc1)/C=N/Nc2[nH]nc(n2)SCC(=O)NCCc3ccc(cc3)Cl C59019564
CC/C(=N/Nc1[nH]nc(n1)SCC(=O)Nc2ccc(cc2F)Cl)/c3ccccc3 C59020540
Cc1ccc(cc1)NC(=O)CS[C@H](C)C(=O)Nc2ccc(cc2NC(=O)c3ccco3)Cl C59326664
C[C@@H](C(=O)NNC(=O)c1ccc(cc1)NC(=O)C2CCCCC2)Oc3ccc(cc3)C(C)C C14040255
CCCCNC(=O)CSc1nc([nH]n1)N/N=C/c2c3ccccc3cc4c2cccc4 C59816500
CC(C)C/C(=N/Nc1nnc(n1N)SCC(=O)c2ccc(cc2)Br)/C C59915794
COCCNS(=O)(=O)c1ccc(cc1)C(=O)Nc2ccc(cc2)NC3CCCCC3 C60331680
C[C@@]12CC[C@H]([C@@]([C@H]1Cc3c(nc(s3)NC(=O)COC)[C@H]2CC(=O)NC4CCCC4)(C)CO)O C03841098
C[C@@H](C(=O)NC1CCCC1)N(c2ccccc2)C(=O)c3c(c(ns3)C(=O)NC4CCCC4)N C00898319
c1cc(ccc1C(=O)N/N=C/c2ccc(cc2O)O)NS(=O)(=O)c3ccc(cc3)Cl C06088337
c1cc(cc(c1)S(=O)(=O)Nc2cc(ccc2Cl)Cl)C(=O)N/N=C/c3ccc(c(c3)O)O C03269236
Cc1cc(c(n1c2ccc(cc2)S(=O)(=O)N)C)/C=N/NC(=O)c3ccc(cc3)O C09265567
c1ccc(cc1)NC(=O)c2c(c3ccccc3o2)NC(=O)C(=O)NCCc4c[nH]c5c4cccc5 C09705538
c1ccc2c(c1)c(c[nH]2)CCNC(=O)C(=O)Nc3c4ccccc4oc3C(=O)Nc5ccccc5F C09705631
Cc1ccc(cc1C(=O)N[C@H](C)c2ccc(cc2)S(=O)(=O)N)S(=O)(=O)NC3CCCCC3 C10277154
Cc1ccc(c(c1)c2cc([nH]n2)C(=O)Nc3c(c4c(s3)CCCC4)C(=O)NCc5ccco5)O C08845441
c1cc(c(cc1C(c2ccc(c(c2)[N+](=O)[O-])N)(C(F)(F)F)C(F)(F)F)[N+](=O)[O-])N C08926456
c1cc(sc1)c2c(nc([nH]2)SCC(=O)c3c(n(c(=O)[nH]c3=O)C4CC4)N)c5cccs5 C09058186
c1ccc(c(c1)C(=O)NNC(=O)c2cccc(c2)S(=O)(=O)Nc3cccc(c3)C(F)(F)F)O C17575545
Cc1ccc(cc1C)NS(=O)(=O)c2ccc(cc2)C(=O)NNC(=O)c3ccccc3O C17575663
Cc1cccc(c1C)NC(=O)CSc2nnc(n2N)c3cc(n[nH]3)c4ccc(cc4)Cl C09446903
c1ccc2c(c1)c(c[nH]2)/C=N/Nc3nnc(n3N)SCC(=O)c4ccc(cc4)Br C20527825
Cc1ccc2c(c1)[nH]c(n2)CSc3nc([nH]n3)N/N=C/c4cc(ccc4O)Br C21080056
c1cc(c(cc1NC(=O)CSc2nnc(n2N)NN=C3CCCC3)C(F)(F)F)Cl C21327690
Cc1ccccc1n2c(nnc2S[C@@H](C(C)C)C(=O)NC(=O)N)c3c[nH]c4c3cccc4 C22572087
c1ccc(c(c1)Cn2ccc(n2)NC(=S)NNC(=O)c3c(c[nH]n3)I)F C02802956
C[C@@H](C(=O)NNC(=O)Cc1c[nH]c2c1cccc2)NS(=O)(=O)c3c(cccc3Cl)Cl C24368065
Cc1cc(sc1C(=O)Nc2ccc(cc2)NC(=O)NCc3ccco3)NC(=O)C(C)(C)C C27986870
CC(C)(C)NC(=O)[C@H](c1c(cc(cc1O)O)O)N(Cc2ccco2)C(=O)C3CCCCC3 C36494402
CC(C)(C)NC(=O)[C@@H](c1c(cc(cc1O)O)O)N(Cc2ccco2)C(=O)c3ccc(cc3)Cl C36497363
CC(=CC(=O)N(Cc1ccco1)[C@@H](c2c(cc(cc2O)O)O)C(=O)NC3CCCCC3)C C36502714
COCC(=O)N(c1ccccc1Cl)[C@H](c2c(cc(cc2O)O)O)C(=O)NC3CCCCC3 C36549078
CCCN([C@@H](c1c(cc(cc1O)O)O)C(=O)NC2CCCCC2)C(=O)COC C36576789
Cc1ccc(o1)CN([C@H](c2ccccc2O)C(=O)NC3CCCCC3)C(=O)c4c(cccc4O)O C36597493
Cc1ccc(o1)CN([C@H](c2cccc(c2)O)C(=O)NC3CCCCC3)C(=O)c4cccc(c4O)O C36597655
c1ccc(cc1)C2=NN([C@H](C2)NC(=O)CSc3nc([nH]n3)N)c4ccccc4 C39549783
Cc1cccc(c1)NC(=O)[C@H]2[C@@H](c3ccccc3O2)NC(=O)C(=O)NCCc4c[nH]c5c4cccc5 C39708914
c1ccc(c(c1)C(=O)NNc2c(c(ncn2)Oc3cccnc3)N)Br C40784988
Cc1ccccc1NC(=O)NNC(=O)c2ccc(cc2)S(=O)(=O)NC3CC3 C45884282
Cc1c(cco1)C(=O)Nc2cc(ccc2F)NC(=O)[C@@H](C(C)C)NC(=O)Nc3ccccc3 C46791002
Cc1ccc(cc1NC(=O)C(=O)NC[C@@H]2CCCO2)NC(=O)Nc3ccccc3 C48588314
Cc1c(c(n[nH]1)O)[C@@H](c2ccc(cc2)OC(=O)c3ccccc3Br)c4c(n[nH]c4O)C C09109358
Cc1ccc(c(c1)O)c2cc([nH]n2)C(=O)Nc3c(c4c(s3)CCCC4)C(=O)NCc5ccco5 C11913754
c1cc(ccc1c2cc([nH]n2)c3nnc(n3N)SCC(=O)Nc4ccc(cc4)F)Cl C09451523
c1ccc2c(c1)C(=O)N([C@H](N2)O)CCCCCC(=O)N=c3[nH]c4ccccc4[nH]3 C39029687
Cc1cc(cc(c1)OCC(=O)NNC(=O)NCCC(=O)NC2CCCCC2)C C57179486
Cc1ccc(cc1NC(=O)N[C@@H](C)c2ccc(o2)C)NC(=O)N[C@@H](C)c3ccc(o3)C C57614269
Cc1ccccc1NC(=O)NNC(=O)c2cccc(c2)S(=O)(=O)NCC=C C58864293
c1cc(c(cc1F)F)NC(=O)CSc2nc([nH]n2)N/N=C/c3cc(ccc3O)Br C59016923
Cc1c(cccc1F)NC(=O)CSc2nc([nH]n2)N/N=C/c3cc(ccc3O)Br C59016963
CCOc1ccc(cc1)/C=N/NC(=O)C2=C(NC(=O)N[C@H]2c3ccccc3O)C C59385838
c1ccc(c(c1)C(=O)NNS(=O)(=O)c2ccc(cc2)NC(=O)C(F)(F)F)O C55556904
C[C@@H](C(=O)NNC(=O)C1CCC1)Sc2nnc(n2N)c3ccc(cc3)Cl C59883305
c1ccc(cc1)N/N=C/2\C(=N\Nc3ccc(cc3)Br)\[C@H](OC2=O)[C@@H](CO)O C15775055
Cc1cccc(c1NC(=O)CSc2nnc(n2N)c3cc(n[nH]3)c4ccc(cc4)Cl)C(C)C C09448412
CCCNS(=O)(=O)c1ccc(cc1)/C=C/C(=O)NNC(=O)NC2CCCC2 C65919545
Cc1ccc(cc1)c2cc(n[nH]2)c3nnc(n3N)SCC(=O)Nc4ccccc4C(C)C C09488557
Cc1ccc(cc1)C(=O)Nc2ccccc2C(=O)N[C@@H](C(C)C)C(=O)NNC(=O)c3ccccc3 C03144150
C[C@@]12CC[C@H]([C@@]([C@H]1Cc3c(nc(s3)NC(=O)c4ccnc(c4)Cl)[C@H]2CC(=O)NC5CC5)(C)CO)O C04222374
C[C@@]12CC[C@H]([C@@]([C@H]1Cc3c(nc(s3)NC(=O)OCC=C)[C@H]2CC(=O)NC4CCCC4)(C)CO)O C04237003
C[C@@]12CC[C@H]([C@@]([C@H]1Cc3c(nc(s3)NC(=O)OCC=C)[C@H]2CC(=O)NCc4cccs4)(C)CO)O C04237017
c1ccc2c(c1)c(c[nH]2)/C=N/NC(=O)C(=O)Nc3ccccc3C(=O)Nc4ccc(cc4)Br C04282950
C[C@@]12CC[C@H]([C@@]([C@H]1Cc3c(nc(s3)NC(=O)C(C)(C)C)[C@H]2CC(=O)NCc4cccnc4)(C)CO)O C03841616
CC1(CC(=O)[C@H](C(=C1C(=O)C(=O)Nc2cccc3c2cc(cc3)O)O)CC4=C(c5ccccc5C4=O)O)C C05724067
C[C@H](C(=O)NCC(=O)Nc1ccc(c(c1F)F)F)Sc2nnc(n2N)Cc3ccccc3F C09634583
CC(C)[C@H](C(=O)NNC(=O)c1cccs1)NC(=O)c2ccccc2NC(=O)c3ccccc3 C09969860
c1csc(c1C(=O)N)NC(=O)COC(=O)c2c3c(sc2NC(=O)C4CCCCC4)CCC3 C10932506
CC(C)(C)c1ccc(s1)[C@@H]2C(=C(N(C3=C2C(=O)CCC3)Nc4cc(=O)[nH]nc4c5ccccc5)N)C#N C12401142
c1cc(ccc1C(=O)NNC(=S)NC(=O)c2ccc(o2)Br)NC(=O)C3CCCCC3 C12570877
Cc1cc(cc(c1OCC(=O)NC(=S)NNC(=O)c2cc(n[nH]2)C)Br)Br C12547128
CCc1ccc(cc1)N2C(=O)[C@H]3[C@H]([NH2+][C@@]([C@@H]3C2=O)(Cc4c[nH]c5c4cccc5)C(=O)[O-])c6ccccc6O C09510413
c1cc(ccc1c2ccc(cc2)S(=O)(=O)c3cc(ccc3O)O)S(=O)(=O)c4cc(ccc4O)O C15769684
C[C@@H](C(=O)Nc1c(ccs1)C(=O)N)OC(=O)CNC(=O)c2c(c3ccccc3s2)Cl C15848434
c1ccc(cc1)c2cc([nH]n2)C(=O)NNC(=O)C[C@H](c3ccccc3)NC(=O)c4ccccc4Cl C17519123
c1cc(ccc1c2cc([nH]n2)c3nnc(n3N)SCC(=O)Nc4ccc(cc4C(F)(F)F)Cl)F C09447483
c1ccc2c(c1)c(cn2CC(=O)N)/C=N/NC(=O)c3ccccc3NC(=O)c4ccccc4Br C20533881
Cc1ccc(cc1C)N2C(=O)[C@@H]3[C@@H]([NH2+][C@@]([C@@H]3C2=O)(Cc4c[nH]c5c4cccc5)C(=O)[O-])c6ccccc6O C20546456
c1cc(c(c(c1)Cl)Cl)/C=N/Nc2nnc(n2N)SCC(=O)NCc3ccc(cc3)F C21316383
C/C(=N\Nc1nnc(n1N)SCC(=O)Nc2c(cccc2F)F)/c3ccc(cc3)Br C21323090
CC(C)[C@@H](C(=O)NNC(=O)Cc1c[nH]c2c1cccc2)NS(=O)(=O)c3ccc4ccccc4c3 C22698614
c1ccc(c(c1)C(=O)Nc2nc3ccc(cc3s2)F)NS(=O)(=O)c4ccc5c(c4)[nH]c(=O)[nH]5 C28714964
c1cc(oc1)CN([C@H](c2c(cc(cc2O)O)O)C(=O)NC3CCCCC3)C(=O)c4ccc(cc4)Cl C36497366
Cc1ccc(o1)CN([C@@H](c2c(cc(cc2O)O)O)C(=O)NC3CCCCC3)C(=O)c4ccc(cc4)F C36602763
c1cc2c(c[nH]c2cc1)/C=N/NC(=O)c3oc(cc3)C(=O)N/N=C/c4c5c([nH]c4)cccc5 C00654523
c1ccc(cc1)OS(=O)(=O)[N-]C[C@H](c2ccc(cc2)c3ccccc3O)N4CC[NH2+][C@@H](C4)O C39534056
C[C@H](C(=O)Nc1ccc(cc1)C(=O)N)OC(=O)C[C@H]2C(=O)Nc3cc(ccc3S2)C(F)(F)F C39547059
c1ccc(cc1)N2CCN(CC2)C(=O)CS[C@@H]3NN[C@@H](S3)NC(=O)Cc4c[nH]c5c4cccc5 C39702978
Cc1ccc(cc1)N2C[C@H](CC2=O)C(=O)N[C@H]3N[C@@H](CS3)CC(=O)NCCc4c[nH]c5c4cccc5 C39707784
c1ccc2c(c1)nc(n2CCOc3ccc(cc3Cl)Cl)S[C@@H]4[C@H]([C@@H]([C@@H]([C@@H](O4)CO)O)O)O C39915994
Cc1ccccc1OCCCn2c3ccccc3nc2S[C@H]4[C@H]([C@@H]([C@@H]([C@@H](O4)CO)O)O)O C39916011
COc1ccc(cc1NC(=O)[C@H]2CC(=O)Nc3c2c(=O)[nH]c(n3)Nc4ccccc4)Cl C40399246
Cc1cc(c(c(c1)O)c2cc([nH]n2)C(=O)Nc3c(c4c(s3)CCCC4)C(=O)NC[C@H]5CCCO5)C C40549545
c1ccc(cc1)C(c2ccccc2)C(=O)NNc3c(c(ncn3)n4c5ccccc5nn4)N C40795043
CCCCN1C(=O)[C@H]2[C@@H]([NH2+][C@@]([C@@H]2C1=O)(Cc3c[nH]c4c3cccc4)C(=O)[O-])c5cc(c(c(c5)C)O)C C43221484
Cc1ccc(cc1)NC(=O)O[C@@H]2CC[C@]3([C@@H]([C@]2(C)CO)CC[C@H]([C@H]3CC(=O)NCc4ccco4)O)C C43553907
C[C@]12CC[C@H]([C@@]([C@@H]1CC[C@H]([C@H]2CC(=O)NCc3ccco3)O)(C)CO)OC(=O)Nc4cccc(c4)F C43553925
Cc1cc(cc2c1NC(=O)[C@]23[C@H]4[C@@H]([C@@H](N3)CCC(=O)N)C(=O)N(C4=O)Cc5ccccc5Cl)Cl C16010363
c1ccc2c(c1)NC(=O)[C@H](S2)CC(=O)Nc3ccccc3NC(=O)C[C@H]4C(=O)Nc5ccccc5S4 C12562500
c1ccc2c(c1)[C@@]3([C@@H]4[C@@H]([C@@H](N3)CCC(=O)N)C(=O)N(C4=O)c5cc(ccc5Cl)C(F)(F)F)C(=O)N2 C16010290
c1cc(ccc1CCNC(=O)CSc2nc([nH]n2)N/N=C/c3cc(ccc3O)Br)Cl C59016998
CC(C)(C)NC(=O)CSc1nc([nH]n1)N/N=C/c2cc(cc(c2O)Br)Br C59017020
c1c(cc(c(c1[N+](=O)[O-])NC(=O)CSc2[nH]c(=O)cc(n2)N)Br)Br C33792367
c1ccc(cc1)[C@@H](O)/C(=N\NC(=O)C(=O)N/N=C(\[C@@H](O)c2ccccc2)/c3ccccc3)/c4ccccc4 C33908587
C[C@H](C(=O)NC1CC1)Sc2nc([nH]n2)N/N=C/c3cc(c(c(c3)Br)O)Br C59818968
C[C@@H](C(=O)NCC=C)Sc1nc([nH]n1)N/N=C/c2cc(c(c(c2)Br)O)Br C59818982
CCCCNC(=O)CSc1nc([nH]n1)N/N=C/c2cc(cc(c2O)Br)Br C59819176
Cc1ccc(cc1)c2cc([nH]n2)c3nnc(n3N)SCC(=O)Nc4ccc(cc4F)Br C09447280
CNC(=O)c1cc(cc[n+]1[O-])Oc2ccc(cc2)NC(=O)Nc3ccc(c(c3)C(F)(F)F)Cl C03817152
Cc1ccc(cc1)S(=O)(=O)Nc2cc(c(c(c2)Sc3nc4c(c5ccccc5[nH]4)nn3)O)C C01896472
Cc1ccc(cc1S(=O)(=O)NCc2[nH]c3ccccc3n2)c4c5ccccc5c(=O)[nH]n4 C00902563
CC1=C([C@@H](NC(=S)N1)c2cccc(c2)[N+](=O)[O-])C(=O)Nc3cc(ccc3OC)Cl C00867179
c1ccn2c(c1)c(c(c2C(=O)c3cccc(c3)[N+](=O)[O-])N)C(=O)Nc4ccc(cc4)Br C09316802
c1cc(c(cc1[N+](=O)[O-])/C=C(\C#N)/C(=O)Nc2c(c3c(s2)CCCC3)C(=O)N)Cl C09317688
Cn1c(nnc1SCC(=O)N/N=C/c2ccc(cc2O)O)c3ccc(cc3)Br C02264894
c1ccc(c(c1)NS(=O)(=O)c2ccc(c(c2)NC(=O)NC3CCCCC3)N4CCOCC4)Cl C09516869
C[C@@H](c1cc2ccccc2o1)NC(=O)CN3C(=O)[C@H](NC3=O)Cc4c[nH]c5c4cccc5 C09691105
Cc1ccc(c(c1)O)NC(=O)c2cccc(c2)NS(=O)(=O)c3ccc4c(c3)OCCCO4 C09338392
Cc1cccc(c1)NC(=O)c2ccccc2NS(=O)(=O)c3cc4c(cc3C)OCC(=O)N4 C12462837
C[C@H](C(=O)NC(=O)NC(C)(C)C)OC(=O)c1cc([nH]n1)c2ccc(cc2)Br C09314014
Cc1ccc(cc1C)S(=O)(=O)N(C)CC(=O)NNC(=O)c2cc(ccc2O)Cl C12983146
C[C@H]1CCc2c(sc(c2C(=O)N)NC(=O)c3cc(ccc3N4CCCCC4)[N+](=O)[O-])C1 C13101876
c1ccc(cc1)NC(=S)NNC(=O)c2cc3c(cc2Cl)N4CCCCCC4=NS3(=O)=O C10742924
c1ccc(cc1)NC(=O)N2CCC(CC2)C(=O)Nc3cccc(c3)S(=O)(=O)Nc4ccccc4F C14169742
Cc1ccccc1NC(=O)[C@H](C)n2c(=O)c3c(c(n2)c4ccc(c(c4)S(=O)(=O)N)C)CCCC3 C15860631
Cc1ccc(cc1)S(=O)(=O)Nc2nc3c(cc(cc3s2)NC(=O)c4c5c([nH]n4)CCCC5)C C15862053
c1ccc(c(c1)C(=O)NNC(=O)C2CCN(CC2)S(=O)(=O)c3ccc4c(c3)CCCC4)O C17574802
C[C@@H]1CCCC[C@@]12C(=O)N(C(=O)N2)CC(=O)NCC(=O)Nc3ccccc3Br C18350470
CC[C@@]1(C(=O)N(C(=O)N1)CC(=O)NC(=O)Nc2cccc(c2C)C)c3ccc(cc3)Cl C21741113
CCCCn1c(nnc1SCC(=O)NC(=O)Nc2ccc(cc2)Br)O C23025490
c1cc(nc2c1c(ncc2c3ccsc3)NC4CCC(CC4)Nc5c6c([nH]cn6)ncn5)C(F)(F)F C24904310
c1cc(ccc1N2[C@@H](CC(=N2)C(=O)Nc3ccc4c(c3)sc(n4)N5CCCC5)C(=O)N)F C24929657
Cc1cc(sc1C(=O)O[C@@H](c2ccccc2)C(=O)NC(=O)NC)NC(=O)C(C)(C)C C29976207
CC[C@@H](C)NS(=O)(=O)c1ccc2c(c1)[C@@H]3C=CC[C@@H]3[C@@H](N2)c4cc(ccc4O)[N+](=O)[O-] C14476158
Cc1cccc2=C(C(=O)[NH+]=c12)NNC(=O)c3ccccc3[N-]S(=O)(=O)c4cccs4 C14360237
Cc1ccc(c(c1)C2=NN=C(C2)C(=O)N[C@@H]3[C@H]([C@@H]4CCC[C@@H]4S3)C(=O)NCc5ccco5)O C38573407
Cc1cccc(c1)NC(=O)[C@H]2[C@H](c3ccccc3O2)NC(=O)C4=NN=C(C4)c5cc(ccc5O)C C38573486
Cc1ccc(c(c1)O)C2=C[C@@H](N=N2)C(=O)N[C@@H]3c4ccccc4O[C@@H]3C(=O)Nc5ccccc5 C38577180
Cc1cccc(c1)NC(=O)[C@@H]2[C@@H](c3ccccc3O2)NC(=O)C4=NN=C(C4)c5ccc(cc5O)C C38990131
Cc1ccc(c(c1)N2[C@@H](N=NN2)SCC(=O)N[C@@H](c3[nH]c4ccccc4n3)C(C)C)C C39024812
CSN(c1ccccc1O)C(=O)[C@H]2CC(=C3[NH+]2Cc4ccccc4N3)S(=O)(=O)Oc5ccccc5 C39545478
Cc1ccc(cc1)C2=C[C@@H](N=N2)[C@H]3N=N[C@@H](N3N)SCC(=O)Nc4ccc(cc4F)Br C39592220
c1ccc(c(c1)c2nc([nH]n2)SCC(=O)N3CCc4c3ccc(c4)S(=O)(=O)N)Br C16811214
Cc1cc(c(c(c1)O)c2c3c([nH]n2)C(=O)N([C@@H]3c4cc(c(c(c4)Br)O)OC)CCOC)C C38705371
C[C@H]1C[C@@H](CN(C1)S(=O)(=O)c2cccc(c2)C(=O)NNC(=O)Cc3c[nH]c4c3cccc4)C C45591993
c1cc(oc1)CNC(=O)Nc2ccc(cc2)NC(=O)[C@@H]3CCCN(C3)C(=O)c4cccs4 C46550580
c1ccc(cc1)N2[C@H](CC(=N2)C(=O)Nc3ccnn3Cc4c(cccc4Cl)Cl)C(=O)N C46743931
c1ccc(c(c1)CN(C[C@H]2CCCO2)C(=O)Nc3cccc(c3)NC(=O)c4ccco4)O C48229627
Cc1ccc2c(cc(=O)oc2c1)CN(CC(C)C)c3c(n(c(=O)[nH]c3=O)CC(C)C)N C48332157
Cc1cc(c(cc1C)O)c2cc([nH]n2)C(=O)Nc3ccc(cc3)S(=O)(=O)N4CCCCCC4 C08845334
Cc1ccc(c(c1C)O)c2cc([nH]n2)C(=O)Nc3ccc(cc3)S(=O)(=O)N4CCCC[C@H]4C C08845663
c1cc(ccc1/C=N/Nc2[nH]nc(n2)SCC(=O)Nc3c(c4c(s3)CCC4)C#N)F C59014842
c1ccc(c(c1)/C=N/Nc2[nH]nc(n2)SCC(=O)Nc3c(c4c(s3)CCC4)C#N)F C59015000
C/C(=N/Nc1[nH]nc(n1)SCC(=O)Nc2nc3ccccc3s2)/c4ccc(cc4)F C59021751
CC1=C([C@H](NC(=S)N1)c2ccc(cc2Cl)Cl)C(=O)N/N=C/c3ccc(cc3)[N+](=O)[O-] C59384966
Cc1c(sc(n1)NC(=O)c2cc(on2)c3ccc(c(c3)F)F)[C@@H]4N[C@@H](NO4)c5ccc(cc5)F C63367148
Cc1c(sc(n1)NC(=O)c2cc(on2)c3ccccc3)[C@H]4N[C@@H](NO4)c5ccc(cc5)F C63389645
Cc1ccc(cc1S(=O)(=O)N)c2c3c(c(=O)n(n2)[C@@H](C)C(=O)Nc4ccc(cc4C)F)CCCC3 C35477207
Cc1ccccc1NC(=O)c2c(n(nn2)CC(=O)Nc3c(cc(cc3C)C)C)N C04878081
c1cc(ccc1n2c3c(c(n2)[C@@H]([C@@H]([C@@H](CO)O)O)O)nc4cc(c(cc4n3)Cl)Cl)Cl C01622944
c1ccc(c(c1)C(=O)N/N=C/c2ccc(cc2O)O)NS(=O)(=O)c3ccc(cc3)Cl C02521904
C[C@@H]1C(=O)Nc2cc(ccc2S1)C(=O)OCC(=O)Nc3c(c4c(s3)CCC4)C(=O)N C08713779
c1ccc(c(c1)C(=O)NNC(=O)c2cccc(c2)S(=O)(=O)Nc3ccccc3Cl)O C08825353
CCOC(=O)C1=c2n(c(=O)/c(=C/c3ccc(cc3)O)/s2)C(=C([C@H]1c4ccc(cc4)O)C#N)N C02254488
c1ccc(cc1)N2C(=O)[C@H]3[C@@H]([NH2+][C@@]([C@@H]3C2=O)(Cc4c[nH]c5c4cccc5)C(=O)[O-])c6ccccc6O C09187264
Cc1cc(c(c(c1C)S(=O)(=O)NCC(=O)N[C@H](C)c2ccc(cc2)S(=O)(=O)N)C)C C09508449
Cc1ccc(cc1)c2nnc(n2N)S[C@@H](C)C(=O)NCC(=O)Nc3ccc(c(c3F)F)F C03500228
c1ccc(c(c1)C(=O)NNC(=O)c2cccc(c2)S(=O)(=O)Nc3ccc(cc3)Cl)O C17397452
Cc1cc(ccc1F)S(=O)(=O)Nc2ccc(cc2)C(=O)NNC(=O)c3ccccc3O C17576611
Cc1cc(nc(n1)N/C(=N/C(=O)Nc2ccc(cc2)F)/NCCc3c[nH]c4c3cc(cc4)F)C C18077266
Cc1cc(cc(c1)NC(=O)CSc2nnc(n2N)c3cc(n[nH]3)c4ccc(cc4)F)C C09187603
c1cc(cc(c1)F)NC(=O)CSc2nnc(n2N)N/N=C/c3cccc(c3Cl)Cl C21316205
C/C(=N\Nc1nnc(n1N)SCC(=O)Nc2cc(cc(c2)Cl)Cl)/c3cccs3 C21325427
Cc1cc(ccc1F)S(=O)(=O)Nc2ccccc2C(=O)NNC(=O)c3ccccc3O C24839424
c1ccc(cc1)NC(=O)Nc2ccc(cc2)NC(=O)N3CCC(CC3)C(=O)NCC4CC4 C33310195
c1ccc2c(c1)c(cn2CC(=O)N)/C=N/NC(=O)c3ccccc3NC(=O)c4ccccc4F C33366560
CC(C)OC(=O)[C@@]1([C@H]2C=CC(=CN2[C@@H]([C@@H]1c3ccccc3C(F)(F)F)C(=O)N)C(=O)N)C#N C33657671
c1cc(cc(c1)F)N/N=C/2\[C@@H](OC(=O)\C2=N\Nc3cccc(c3)F)[C@@H](CO)O C05428357
CC[C@@]1(C[C@@H]([C@@]2([C@@H](CC[C@@]3([C@@H]2C(=O)CC3)[C@@H]([C@@H]1O)C)C)C)OC(=O)CSc4nc([nH]n4)N)C C35636369
CC[C@]1(C[C@H]([C@@]2([C@@H](CC[C@@]3([C@@H]2C(=O)CC3)[C@@H]([C@@H]1O)C)C)C)OC(=O)CSc4nc([nH]n4)N)C C35636375
CC(C)(C)N([C@@H](c1c(cc(cc1O)O)O)C(=O)NC2CCCCC2)C(=O)c3ccco3 C36584770
Cc1cc(c(cc1C)O)c2cc([nH]n2)C(=O)Nc3c(c4c(s3)CCC4)C(=O)NCc5ccco5 C15962002
Cc1ccc(c(c1)O)c2cc([nH]n2)C(=O)Nc3c(c4c(s3)CCC4)C(=O)NCc5ccco5 C13125520
CC(C)[C@@H](C(=O)Nc1cccc(c1)[C@@]2(C(=O)NC(=O)N2)C)NC(=O)c3cccs3 C40117809
Cc1ccc(c(c1)O)c2cc([nH]n2)C(=O)Nc3c(c4c(s3)CCCC4)C(=O)NC[C@@H]5CCCO5 C40549173
Cc1ccc(c(c1)O)c2cc([nH]n2)C(=O)Nc3c(c4c(s3)CCCC4)C(=O)NC[C@H]5CCCO5 C40549177
Cc1cc(c(c(c1)c2cc([nH]n2)C(=O)Nc3c(c4c(s3)CCC4)C(=O)NC[C@@H]5CCCO5)O)C C40549653
Cc1c\2c(oc1C(=O)NNC(=O)c3ccccc3)CCC/C2=N\NC(=S)Nc4ccccc4 C40825274
C[C@]12CC[C@H]([C@@]([C@H]1Cc3c(nc(s3)NC(=O)c4ccco4)[C@H]2CC(=O)NCC#C)(C)CO)O C43553511
CC(C)NC(=O)O[C@@H]1CC[C@]2([C@@H]([C@]1(C)CO)CC[C@H]([C@H]2CC(=O)N3CCC[C@H]3CO)O)C C43553836
c1cc2c(cc1C(=O)OCC(=O)Nc3c(c4c(s3)CCC4)C(=O)N)CCC(=O)N2 C45556322
Cc1c(c(n[nH]1)O)[C@@H](c2ccc(cc2)OC(=O)c3ccccc3F)c4c(n[nH]c4O)C C09014900
Cc1cc2c(c(c1)Cl)NC(=O)[C@]23[C@H]4[C@@H]([C@H](N3)CCC(=O)N)C(=O)N(C4=O)CCc5ccccc5 C15959702
CCc1ccc2c(c1)[C@@]3([C@H]4[C@@H]([C@@H](N3)CCC(=O)N)C(=O)N(C4=O)CCc5ccccc5)C(=O)N2 C15969838
CCc1ccc2c(c1)[C@@]3([C@H]4[C@@H]([C@H](N3)CCC(=O)N)C(=O)N(C4=O)CCc5ccccc5)C(=O)N2 C15969841
CCOc1cc(ccc1O)[C@@H]2c3c(n[nH]c3C(=O)N2CCCO)c4cc(c(cc4O)C)Cl C09124696
Cc1ccc(c(c1)S(=O)(=O)NCCC(=O)NNC(=O)c2ccccc2O)C C17526063
C[C@]1(C(=O)N(C(=O)N1)CC(=O)Nc2c(c3c(s2)CCC3)C(=O)N)c4cc(ccc4F)F C31743932
c1ccc(c(c1)/C=N/Nc2[nH]nc(n2)SCC(=O)NC3C4CC5CC(C4)CC3C5)O C58996826
Cc1ccc(cc1S(=O)(=O)Nc2ccc(cc2)Cl)NC(=O)CNC(=O)NC3CC3 C59289375
CCOc1ccc(cc1)[C@@H]2C(=C(NC(=O)N2)C)C(=O)N/N=C/c3ccccc3O C59385897
c1cc(=O)[nH]c2c1cc(cc2)S(=O)(=O)NCCC(=O)N[C@@H]3Nc4ccc(cc4S3)Cl C63552519
CC(C)(Cc1ccc(cc1)O)NC(=O)CC(=O)/N=N/c2c3ccc(cc3[nH]c2O)Br C13570697
c1ccc(cc1)S(=O)(=O)Nc2cccc(c2)C(=O)NNC(=O)NCC3CC3 C65193602
CCCCNC(=O)C1CCN(CC1)C(=O)Nc2ccc(cc2)NC(=O)NC3CCCC3 C65315457
c1cc(sc1)[C@@H](CC(=O)Nc2cc(ccc2F)N3CCOC3=O)NC(=O)N C56210421
CCCC(=O)Nc1cccc(c1C)NC(=O)C2CCC3(CC2)C(=O)NC(=O)N3 C67269997
Cc1ccc(c(c1C)O)c2cc(n[nH]2)C(=O)Nc3c(c4c(s3)CCC4)C(=O)NCc5ccco5 C09124149
C[C@H](C(=O)NC(=O)NC)OC(=O)c1cc(ccc1N)Br C04246283
C[C@@H](C(=O)OCC(=O)Nc1cc(cc(c1)Cl)Cl)NC(=O)N C03303757
c1ccc(cc1)NC(=O)C[C@H]2[C@@H]([C@@H]([C@H](O2)CNC(=O)C3CC3)O)O C08624512
c1ccc2c(c1)[nH]c(n2)NC(=O)CCCC[C@H]3[C@@H]4[C@@H](CS3)NC(=O)N4 C09113765
C[C@H](C(=O)Nc1c(ccs1)C(=O)N)OC(=O)c2ccccc2O C09497768
C[C@@H](C(=O)N/N=C/c1ccc(cc1O)O)NC(=O)c2ccccc2 C01956223
C[C@H](C(=O)N/N=C/c1ccc(cc1O)O)NC(=O)c2ccccc2 C01956226
CC(C)(C)C(=O)Nc1nc(cs1)CC(=O)Nc2ccccc2C(=O)N C09815599
C[C@H](C(=O)N)Sc1nnc(n1N)COc2c(cccc2Cl)Cl C10918728
CCNC(=O)NC(=O)[C@H](c1ccccc1)NNC(=O)c2ccccc2F C14066188
C[C@H](C(=O)NC(=O)NCCc1cccs1)Sc2nnc(s2)N C22737436
C[C@@H](C(=O)NC(=O)NCC=C)Sc1nc(cn1N)c2ccccc2 C24578817
CCN(c1nc(cs1)CSc2nc(cc(n2)N)N)C(=O)C C31354561
c1cc(cc(c1)F)NS(=O)(=O)c2c(nc3n2ccs3)NN C37556103
CC1=C[C@@H](N=N1)[C@@H]2NN[C@@H](N2N)SCC(=O)c3ccc(cc3)F C38556235
Cc1ccccc1C(=O)CS[C@@H]2NN[C@H](N2N)[C@@H]3C=C(N=N3)C C38556261
CC1=C[C@H](N=N1)[C@@H]2NN[C@@H](N2N)SCC(=O)c3ccc(cc3)Cl C38748408
Cc1ccc(cc1)C(=O)CS[C@@H]2NN[C@H](N2N)[C@@H]3C=C(N=N3)C C38752894
CC1=NN[C@@H](N1N)SCC(=O)Nc2nc(cs2)c3ccccc3 C38970726
c1ccc(c(c1)C(=O)NNc2c(c(ncn2)N3CCCC3)N)Cl C40724445
c1ccc(cc1)C(=O)NNc2c(c(ncn2)N3CCCCCC3)N C40725559
c1nc(c(c(n1)NC2CCCCCC2)N)NCCN3CCOCC3 C40800532
Cc1c(cc(cc1F)C(=O)N)NC(=O)c2c(c(c([nH]2)C)C(=O)OC)C C43270229
C[C@@H](CCc1ccc(cc1)O)NC(=O)NN[C@@]2(CCS(=O)(=O)C2)C C45381541
Cc1ccccc1NC(=O)NNC(=O)CNC(=O)c2ccccc2Cl C45884116
Cc1c(cnn1C)[C@@H](C)NC(=O)NNC(=S)NC2CCCC2 C47007321
C[C@@H](c1ccc(cc1)NC(=O)NC2CC2)NC(=O)Nc3cccnc3 C47128537
C[C@H](c1ccc(cc1)NC(=O)NC2CC2)NC(=O)Nc3cccnc3 C47128538
c1ccc2c(c1)C(=O)N[C@H](C(=O)N2)CCC(=O)Nc3ccc4c(c3)cc[nH]4 C49543710
c1ccc(c(c1)c2c3c([nH]n2)C(=O)N([C@@H]3c4cccc(c4)O)CCO)O C05343656
c1ccc(c(c1)c2c3c([nH]n2)C(=O)N([C@H]3c4cccc(c4)O)CCO)O C05343657
c1cc(c(cc1Br)O)C(=O)NCC(=O)Nc2c[nH]nc2 C51412601
C=CCNC(=O)Nc1ccc(cc1)NC(=O)c2cc(c(=O)[nH]c2)Cl C54520527
CCCNC(=O)c1ccc(cc1NCC(=O)NC(=O)NC)Cl C55878194
CCOC(=O)C1=C(NC(=O)N[C@@H]1c2ccc(cc2O)O)CCl C57509113
Cc1ccc(cc1NC(=O)CNC(=O)NC2CC2)NC(=O)C(C)C C58273481
Cc1c(c(=O)[nH]c(=O)[nH]1)/C(=N/NC(=S)NC2CCCCC2)/C C11153524
c1c(nc([nH]c1=O)SCC(=O)Nc2nc3c(s2)CCCC3)N C58948225
c1ccc(c(c1)c2nnc(n2N)SCC(=O)NC3CCCC3)O C59045714
Cc1ccc(c(c1)O)C(=O)NNC(=O)c2ccc(nc2)NC3CC3 C61621871
CCCNC(=O)c1cccc(c1)NC(=O)NC2CCC(CC2)C(=O)NC C63391263
CC(C)CC(=O)Nc1cccc(c1)CNC(=O)N[C@@H]2CCCCNC2=O C64778032
CCCCNC(=O)NNC(=O)c1ccc([nH]c1=O)c2ccccc2 C64883060
C[C@H]1C[C@H]1C(=O)Nc2ccc(cc2C(=O)NNC(=O)NC3CC3)F C64900385
CC(C)C(=O)Nc1ccc(cc1)C(=O)NNC(=O)NC2CCCC2 C65919653
Cc1cc(ccc1C(=O)NC(C)C)NC(=O)NCC(=O)NC2CC2 C66682100
Cc1ccc(cc1C(=O)NC(C)C)NC(=O)NCC(=O)NC2CC2 C66684475
c1ccc2c(c1)CCC[C@@]2(CNC(=O)NCCNC(=O)c3ccco3)O C66908734
Cc1ccsc1C(=O)NNC(=O)NCCc2[nH]c3ccccc3n2 C67046294
CC(C)(C)OC(=O)NC(C)(C)C(=O)Nc1ccc(c(c1)C(=O)N)F C67161851
c1cc(c(cc1NC(=O)[C@@H]2[C@H]3C[C@@H]([C@@H]2C(=O)[O-])C=C3)C(=O)N)N4CCOCC4 C04755336
c1ccc2c(c1)-c3ccccc3C2=NOC[C@@H](C[NH2+]C(C(=O)[O-])C(=O)[O-])O C05553935
c1cc(c(cc1S(=O)(=O)Nc2cc(cc(c2)C(=O)[O-])C(=O)[O-])N)Cl C03833246
c1ccc2c(c1)c(c[nH]2)C(=O)NNS(=O)(=O)c3ccc(c(c3)C(=O)[O-])F C12807633
Cc1ccc(cc1S(=O)(=O)N)NS(=O)(=O)c2cc(cc(c2C)C)C(=O)[O-] C13079383
C/C(=N\NC(=S)Nc1ccccc1F)/c2ccc(cc2)S(=O)(=O)NCCC(=O)[O-] C13264170
c1ccc(cc1)NC(=O)NNS(=O)(=O)c2ccc(c(c2)C(=O)[O-])F C13308513
c1cc(c(cc1Br)C(=O)[O-])NC(=O)CSc2nnc(s2)SCC(=O)N C13319482
c1ccc(c(c1)C(=O)NNS(=O)(=O)c2ccc(c(c2)C(=O)[O-])O)F C13346147
Cc1ccc(cc1C(=O)[O-])S(=O)(=O)Nc2c3ccccc3oc2C(=O)N C14672510
C[C@@H](CNC(=O)C(=O)Nc1c(c2c(s1)COC(C2)(C)C)C(=O)[O-])O C06661840
CNC(=S)N1CCN(CC1)CC/N=C/c2c([nH]c(=S)[nH]c2=O)[O-] C02593728
c1ccc(c(c1)C[NH+](CCN(Cc2ccccc2O)CC(=O)[O-])CC(=O)[O-])O C19368612
CCn1c(c2ccc(cc2nc1=S)C(=O)Nc3cc(ccc3N4CCCC4)C(=O)N)[O-] C22976679
CC(C)NC(=O)Nc1ccc(cc1)NS(=O)(=O)c2ccc(c(c2)C(=O)[O-])F C24427543
c1cc2c(cc1NC(=O)/C=C/C(=O)[O-])c(c[nH]2)[C@H](C(=O)[O-])[NH+]3CCSCC3 C32094510
C1[C@@H]2[C@@H]([C@@H](S1)CCCCC(=O)NCCCCCCO[P@@H](=O)[O-])NC(=O)N2 C06691901
C[C@@]12CC[C@H]3[C@@H]([C@@H]1CC[C@@]2(C)O)CCC4=C/C(=N/OCC(=O)N[C@@H]([C@@H](c5ccccc5)O)C(=O)[O-])/C=C[C@@]34C C35780598
C[C@@H](CC(=O)N[C@@H]1[N-]C(=CS1)Cc2n[nH]c(=S)n2CC=C)NC(=O)c3ccccc3 C38798852
C[C@]12C[C@H](CC(C1)(C)C)[NH+](C2)[C@@H](c3c[nH]c4c3cc(cc4)NC(=O)/C=C/C(=O)[O-])C(=O)[O-] C36358524
C[C@@]12C[C@@H](CC(C1)(C)C)[NH+](C2)[C@@H](c3c[nH]c4c3ccc(c4)NC(=O)CCC(=O)[O-])C(=O)[O-] C36366446
C[C@H]1CCCC[C@H]1NC(=S)NNC(=O)Cn2c(=O)c3ccccc3c(n2)[O-] C42085668
CNC(=O)Nc1cccc(c1)NC(=O)c2ccccc2[N-]S(=O)(=O)C C42621113
C[C@@]12CC/C(=N/OCC(=O)[O-])/C=C1CC[C@@H]3[C@@H]2[C@@H](C[C@@]4([C@@H]3CC[C@]4(C(=O)CO)O)C)O C43736503
C[C@H]1[C@@H]2[C@@H](NC(=O)[C@@]23[C@@H](/C=C(\CC[C@@H](C(=O)[C@@H](CC3=O)SC[C@@H](C(=O)[O-])O)O)/C)C=C1C)CC(C)C C44681223
Cc1cc(cc(c1C)S(=O)(=O)NNC(=O)c2cc(c[nH]2)Br)C(=O)[O-] C13030700
c1cc(c(cc1O)O)/C=C\2/C(=O)N(C(=S)S2)CC(=O)NCCC(=O)[O-] C15036537
C[C@H](C(=O)[O-])NC(=O)CCCCCN1C(=O)/C(=C/c2ccc(cc2O)O)/SC1=S C15045088
Cn1cc(cc1C(=O)N)S(=O)(=O)Nc2ccc(c(c2)C(=O)[O-])Cl C47318133
CC[C@]([C@@H](C)O)(C(=O)OCc1ccccc1NC(=O)CCC(=O)[O-])O C49180797
c1ccc(c(c1)N/C(=C(\C#N)/C(=O)c2ccc(c(c2)[N+](=O)[O-])N)/[O-])Cl C50810858
c1cc2c(c(c1)NC(=O)CNC(=O)C3(CC3)c4ccc(cc4)F)c(n[nH]c2=O)[O-] C51384085
CCCCOCCCN/C(=C(\C(=O)OC)/F)/c1c([nH]c(=S)[nH]c1=O)[O-] C54501174
Cc1ccc(s1)[C@H](C)NC(=O)NNC(=O)c2c(cn(n2)c3ccccc3)[O-] C54732661
CS(=O)(=O)[N-]c1ccc(c(c1)C(=O)Nc2cccc(c2)c3ccn[nH]3)O C55222402
CNC(=O)c1ccc(cc1Cl)[N-]S(=O)(=O)c2cc(n(c2)C)C(=O)N C55677246
c1cc2c(c(c1)NC(=O)CNC(=O)CC3CCCCC3)c(n[nH]c2=O)[O-] C58370869
c1cc(ccc1[C@@H](CC(=O)N2C[C@@H](C[C@H]2C(=O)[O-])O)CNC(=O)[C@@H]3CSCN3)Cl C59487915
Cc1ccccc1NC(=O)NNC(=O)c2ccc(c(c2)[N-]S(=O)(=O)C)Cl C61650699
CCCS(=O)(=O)[N-]c1ccc(cc1)N[C@H](C)C(=O)NC(=O)NCC C63632827
CCCNC(=O)NNS(=O)(=O)c1cc(c(cc1Cl)F)C(=O)[O-] C63877978
Cc1ccc(cc1[N-]S(=O)(=O)C)N[C@@H](C)C(=O)NC(=O)NC2CCCC2 C64409885
CC(C)c1ccc(cc1S(=O)(=O)NNC(=O)NCC2CC2)C(=O)[O-] C64940224
CCS(=O)(=O)[N-]c1ccc(cc1)NC(=O)CNC(=O)NCC2CCCC2 C50586849
Cc1ccc(cc1C(=O)NCC(=O)Nc2cccc3c2c(n[nH]c3=O)[O-])SC C65309431
CCCCCC[C@@H](CCC)C(=O)O[C@@H]1[C@@H]([C@@H]([C@@H]([C@@H](O1)C(=O)[O-])O)O)O C65734402
CCCS(=O)(=O)[N-]c1ccccc1C(=O)NNC(=O)NC2CCCC2 C65919191
Cc1ccsc1C(=O)NNS(=O)(=O)c2cc(c(cc2C)O)C(=O)[O-] C66588728
CS(=O)(=O)[N-]c1ccc(c(c1)C(=O)NNC(=O)Cc2ccccc2F)O C66928410
c1ccc(cc1)n2cc(c(n2)C(=O)NNC(=O)N[C@H]3C[C@@H]3c4cccc(c4)F)[O-] C67566153
C/C(=N\NC(=O)c1ccc(cc1)N)/c2ccc(cc2)O C12362489
C/C=C\1/CN2[C@@H]3Cc4c5cc(ccc5[nH]c4[C@@]2(C[C@@H]1[C@@H]3CO)O)O C13304253
C[C@H](C(=O)NC(=O)NC)Sc1ccc(cc1N)Cl C20422515
Cc1cc(cc(c1)NC(=O)[C@H](C(C)C)NC(=O)N)C C26563130
c1cc(ccc1NC(=O)c2cc3cc(ccc3s2)F)NC(=O)N C32901856
c1cc2c(c(c1N3CCC[C@H]3C(=O)N)N)ncs2 C35060695
c1ccc(c(c1)NN)S(=O)(=O)Nc2ccc3c(c2)CCC3 C35354206
c1cc(cc(c1)NS(=O)(=O)N)N[C@@H]2CCSC2 C37130755
c1ccc2c(c1)nc(o2)NC[C@H](c3ccc(cc3)N)O C38074682
C[C@@H](/C(=N/O)/N)NC(=O)c1cc2c(s1)CCCC2 C40369779
C1CCC(CC1)(/C(=N\O)/N)NC(=O)CC(F)(F)F C40372464
CC(C)[C@@H](C(=O)Nc1cc(ccc1C(=O)[O-])Cl)[NH3+] C40471573
C[C@](C1CC1)(C(=O)Nc2cccc(c2C(=O)[O-])F)[NH3+] C40473818
C1CCC(C1)(/C(=N\O)/N)NC(=O)[C@H]2C[C@H]3CC[C@@H]2C3 C42175784
Cc1ccc(c(c1)[C@@H](C)NC(=O)[C@@H](C)NC(=O)N)C C42671466
C[C@@H]1c2ccsc2CCN1c3ccc(cc3N)S(=O)(=O)N C42740467
Cc1cc(ccc1C(=O)[O-])NC(=O)[C@](C)(C2CC2)[NH3+] C44750479
C[C@H]1CCCC[C@@H]1NC(=O)C2(CCCCC2)/C(=N/O)/N C44784392
Cc1ccccc1[C@@H](C)NC(=O)C(C)(C)/C(=N/O)/N C44786305
C[C@H]1C[C@H](c2ccccc2N1)C(=O)NC(C)(C)C(=O)N C45109909
C[C@@H](c1ccc(s1)Cl)NC(=O)[C@H](C)NC(=O)N C48934804
C[C@H]1CCC[C@@H](C1)N(C)c2ccc(cc2N)S(=O)(=O)N C49010130
c1cc(oc1)CCNc2cc3c(cc2N)NC(=O)CC3 C49128501
CC(C)[C@H](C(=O)Nc1cccc(c1F)F)NC(=O)N C49413165
CC[C@H](c1cccs1)Nc2cc3c(cc2N)OCC(=O)N3 C49529216
CC(C)[C@@H](c1cccs1)NC(=O)c2cn[nH]c2N C49561727
CC(C)c1c(c(n[nH]1)C(=O)NC[C@H]2CCC=CC2)N C50321680
C[C@@H](C/C(=N/O)/N)NC(=O)c1c(cccc1Cl)F C50389268
c1cc2c(c(c1N[C@@H]3CCCNC3=O)N)ncs2 C50397375
Cc1nc2cc(c(cc2s1)N)N[C@H]3CCCNC3=O C50397384
Cc1ccc(c(c1)Br)NC(=O)c2ccnc(c2)NN C51089235
C[C@H]1CCCC[C@H]1CNC(=O)c2cccc(n2)NN C51094408
C[C@H]1CCC[C@@H]([C@@H]1C)NC(=O)c2cc(ccn2)NN C51096209
C[C@H]1CCC[C@H]([C@@H]1C)NC(=O)c2cccnc2NN C51096215
C[C@@H]1CCCC[C@H]1NC(=O)c2c(ccc(n2)NN)Cl C51096565
Cc1ccc(s1)[C@H](C)NC(=O)c2cccc(n2)NN C51124075
Cc1cc(cc(c1C)N)S(=O)(=O)N[C@H]2CCCC[C@@H]2O C51993217
CC(C)Oc1c(ccc(n1)N[C@@H]2CCCC[C@H]2O)N C51998800
C[C@@H](C1CCCCC1)NC(=O)c2cccc(n2)NN C52345109
C[C@H](CNC(=O)c1cc2c(s1)CCCCC2)/C(=N/O)/N C54155110
c1ccc(cc1)[C@H](CSc2[nH]c(=O)cc(n2)N)O C37487855
C/C(=C\1/C=C(C=C(C1=O)Cl)Cl)/NNC(=O)N C13123085
Cc1ccsc1C(=O)N[C@@H]2CCC[C@H]2/C(=N/O)/N C61886388
c1ccc(c(c1)C(=O)N[C@@H]2CCC[C@H]2/C(=N\O)/N)F C61887543
C[C@H]1CCC[C@@](C1)(CO)Nc2c(c(ncn2)Cl)N C62364516
c1ccc(c(c1)C(F)(F)F)NC(=O)c2c(c[nH]n2)N C62810669
C[C@H](c1ccccc1Cl)NC(=O)c2c(c[nH]n2)N C62811214
C[C@@]12CC[C@@H](C1(C)C)C[C@H]2NC(=O)c3c(c[nH]n3)N C62811218
c1ccc(c(c1)n2cccc2/C=N/N=C(N)N)Cl C44804340
Cc1ccc(cc1C(=O)N)NC(=O)NC[C@@H]2C[C@H]3CC[C@@H]2C3 C67308847
C[C@@H]([C@@]1(CC[C@H]2[C@]1(CC[C@@H]3[C@@H]2CC[C@@H]4[C@@]3(CC[C@@H](C4)O)C)C)O)O C04264950
C[C@H]1CCc2c(sc(c2C(=O)NC3CCCC3)N)C1 C02558485
C[C@@H]([C@H]1[C@@H](C[C@@H]2[C@@]1(CC[C@@H]3[C@@H]2CC[C@@H]4[C@@]3(CC[C@@H](C4)O)C)C)O)O C05275301
c1ccc(cc1)C2=C[C@@H](NC(=S)N2)c3ccccc3O C03065462
c1cc(cc(c1)Br)C(=O)Nc2cc(ccc2N)Cl C19472685
Cc1cccc(c1C)NC(=O)c2ccc(cc2)C(=S)N C19802541
c1ccc(c(c1)NC(=O)c2ccc(c(c2)N)Cl)I C20479579
c1cc(cc(c1)N)C(=O)Nc2c(cc(cc2Cl)Br)Cl C20505493
c1cc(c(c(c1)Cl)Cl)NC(=O)c2ccc(cc2N)Cl C21513984
c1ccc(cc1)c2cc(ccc2NC(=S)N)Br C26508207
Cc1nc2cc(c(cc2s1)N)Nc3cc(cc(c3)F)F C35342650
CSc1cccc(c1)Nc2ccc3c(c2N)ncs3 C35344416
c1cc(c(cc1N)Cl)C(=O)Nc2cc(ccc2F)Br C36750455
c1ccc(c(c1)C(=S)N)Nc2cc(ccc2F)Br C36752618
c1ccc(c(c1)Nc2ccc(cc2F)C(=S)N)SC(F)F C36887173
C[C@H](c1ccccc1O)[NH2+][C@@H]2CCCC[C@@H]2C(C)(C)C C36921115
c1cc(c(cc1N[C@H]2C[C@H]3C[C@@H]2[C@@H]4[C@@H]3CCC4)C(=O)N)F C37021260
C[C@H](c1ccc(cc1O)O)Nc2ccc(c(c2)F)Cl C37070164
Cc1ccc(c2c1[C@@H](C[C@@H]2Nc3ccccc3CO)C)O C37133966
Cc1ccc(c2c1[C@H](C[C@@H]2Nc3ccccc3CO)C)O C37133968
Cc1ccsc1c2c(c([nH]n2)N)c3c(cccc3Cl)F C37348496
CC(C)c1ccc(cc1)c2c(n[nH]c2N)c3ccsc3 C37349624
C[C@H](c1cccs1)Nc2ccc(cc2C(F)(F)F)N C37754580
Cc1ccc(cc1)N[C@@]2(CCCc3c2cccc3)C(=O)N C37941720
c1cc(c(cc1Br)NC(=O)c2cc(c(cc2F)F)N)F C40304175
c1ccc2c(c1)c(cs2)C(=O)Nc3ccc(cc3Br)N C42880729
C[C@H]([C@]1(CC[C@H]2[C@]1(CC[C@@H]3[C@@H]2CC[C@@H]4[C@]3(CC[C@H](C4)O)C)C)O)O C43681921
Cc1cccc(c1C(=O)Nc2ccc(c(c2)F)Cl)N C49116906
C[C@@H](Cc1ccsc1)Nc2ccccc2C(=S)N C49186077
C[C@H](Cc1ccsc1)Nc2ccc(cc2F)C(=S)N C49186080
Cc1cc(c(s1)C)[C@H](C)Nc2ccc(cc2C(F)(F)F)N C49506243
C[C@@H](c1ccc(cc1)F)Nc2ccc(cc2F)C(=S)N C49511784
Cc1ccccc1[C@H](C)Nc2ccc(c(c2)C(F)(F)F)N C49525431
CC(C)C1=[NH+][C@@H](C(=[NH2+])N1C)c2cccc(c2Cl)Cl C50998290
Cc1cc(ccc1F)[C@@H]2C(=[NH2+])N(C(=[NH+]2)C(C)C)C(C)C C50998893
c1cc(c(cc1Cl)N)NC(=O)c2ccc(s2)Cl C51171036
CC[C@@H](c1ccccc1)Nc2ccc(c(c2)C(F)(F)F)N C51626488
c1ccc2c(c1)CC[C@H](C2)NC(=O)c3ccc(c(c3)N)Br C51630497
CCc1ccccc1[C@@H]2C(=[NH2+])N(C(=[NH+]2)C3CCCCC3)C C52202141
C[C@H](C1CCCCC1)Nc2ccc(cc2F)C(=S)N C52343444
CC[C@@H]1CCCC[C@@H]1Nc2cccc(c2C(=S)N)Cl C52906133
C[C@@H](c1ccc(s1)Cl)Nc2c(ccc(c2F)F)N C53166326
c1cc(c(cc1C(=S)N)F)NCCc2cc(cc(c2)F)F C60719222
c1ccc(c(c1)C(=S)N)Nc2cc(c(cc2F)F)F C61094523
c1cc(c(cc1N[C@@H]2CCCc3c2ccs3)C(F)(F)F)N C61360871
c1ccc(c(c1)C(F)(F)F)Nc2ccc(c(c2)Cl)C(=S)N C61848905
Cc1cc(ccc1N[C@@H](C)Cc2ccccc2)C(=S)N C62189801
CC1CCC(CC1)Nc2ccc(cc2Cl)C(=S)N C62795186
c1ccc2c(c1)CC[C@H](C2)Nc3ccc(cc3Cl)C(=S)N C62796088
c1cc(c(cc1c2cc(cc(c2)Br)O)C(=O)N)Cl C65343930
c1cc(sc1)C[C@@H](C(=O)N)NC(=O)C2=C[C@H]([C@@H]([C@@H](C2)O)O)Oc3ccc(cc3)n4cncn4 C04221897
CC(C)C[C@@H](C(=O)OCC(=O)c1c(n(c(=O)n(c1=O)C)C)N)NC(=O)N C03370361
CCC(C)(C)NC(=O)[C@@H](c1ccc(o1)C)N(Cc2ccco2)C(=O)c3c(c(ns3)C(=O)N)N C06462121
CCOC(=O)CN([C@@H](c1cccs1)C(=O)NC2CCCCC2)C(=O)c3c(c(ns3)C(=O)N)N C06546263
CC(=O)N1CC[C@@H](C[C@H]1C(=O)N[C@H](Cc2c[nH]c3c2cccc3)C(=O)N)NS(=O)(=O)c4cccs4 C04151726
Cc1c2ccc(c(c2oc(=O)c1CC(=O)N(C)C[C@@H]([C@H]([C@@H]([C@@H](CO)O)O)O)O)C)OCC(=C)C C08764221
C[C@@]12CCC(=O)C=C1CC[C@@H]3[C@@H]2[C@@H](C[C@@]4([C@@H]3CC[C@@]4(C(=O)COC(=O)[C@@H](CCC(=O)[O-])[NH3+])O)C)O C09233576
c1cc2c(cc1NC(=O)COc3ccc(cc3C(=O)N)S(=O)(=O)N4CCCC4)[nH]c(=O)[nH]2 C09349269
Cc1ccccc1N([C@@H](c2ccc(o2)C)C(=O)NCCOC)C(=O)c3c(c(ns3)C(=O)N)N C12467431
CC(C)C[C@H](C(=O)OCC(=O)c1c(n(c(=O)n(c1=O)C)C)N)NC(=O)N C03370364
Cc1ccc(cc1)N([C@H](c2cccs2)C(=O)NC[C@@H]3CCCO3)C(=O)c4c(c(ns4)C(=O)N)N C12711228
Cc1ccc(cc1)N([C@@H](c2cccs2)C(=O)NC[C@@H]3CCCO3)C(=O)c4c(c(ns4)C(=O)N)N C12711232
c1cc(cc(c1)S(=O)(=O)N)NC(=O)COC(=O)CNC(=O)CNC(=O)c2ccc(cc2Cl)Cl C13129540
COc1cc(cc2c1oc(c2)c3ccc4c(c3)OCO4)[C@@H](CCO[C@@H]5[C@H]([C@@H]([C@@H]([C@@H](O5)CO)O)O)O)O C15112228
Cc1cc(c(c(=O)n1CCO)C(c2cccc(c2O)OC)c3c(cc(n(c3=O)CCO)C)O)O C16266991
CCOC(=O)c1c(oc(c1C(=O)N)NC(=O)CSc2nnc(n2N)c3ccc(cc3)F)C C18524563
c1cc(cc(c1)F)NC(=O)NC[C@@H]2[C@H]([C@H]([C@@H](O2)CC(=O)NCCN3CCOCC3)O)O C12603948
c1cc(cc(c1)Br)c2nnc(n2N)SCC(=O)Nc3nnc(s3)SCC(=O)N C20830445
CCOc1cc(ccc1O)/C=N/Nc2[nH]nc(n2)SCC(=O)NNC(=O)C(C)(C)C C20836262
C(C(=O)N)Sc1nnc(s1)NC(=O)CSc2nnc(n2N)C(F)(F)F C20841669
CCN(CC)S(=O)(=O)c1cccc(c1)c2nnc(n2N)S[C@H](C)C(=O)NC(=O)N C20894670
CCCSc1nnc(s1)NC(=O)CSc2nnc(n2N)N/N=C/c3cccc(c3)O C20914799
Cc1c2c(c(c(c1OC)C/C=C(\C)/CCC(=O)O[C@@H]3[C@H]([C@H]([C@@H]([C@H](O3)CO)O)O)O)O)C(=O)OC2 C22064281
Cc1ccc(cc1)S(=O)(=O)NCC(=O)NCC(=O)NCc2ccc(s2)S(=O)(=O)N C24961523
CCOC(=O)c1c(c(sc1NC(=O)COC(=O)c2ccc(cc2)NC(=O)N)C(=O)NC)C C28852261
CC(C)([C@@H](Cc1c(cc2c(c1OC)ccc(=O)o2)OC)O)O[C@H]3[C@@H]([C@H]([C@@H]([C@H](O3)CO)O)O)O C31166206
Cc1cccc(c1)[C@@H](CC(=O)NCCNc2ccc(cc2[N+](=O)[O-])C(F)(F)F)NC(=O)N C32796275
Cc1cccc(c1)[C@H](CC(=O)NCCNc2ccc(cc2[N+](=O)[O-])C(F)(F)F)NC(=O)N C32796276
Cc1ccc(cc1Cl)N2C(=O)[C@H]3[C@@H]([NH2+][C@@]([C@@H]3C2=O)(CCCNC(=O)N)C(=O)[O-])c4ccccc4OC C33638394
Cc1nc(nc(n1)Nn2c(c(sc2=S)C(=O)OC)N)N[C@@H](C(Cl)(Cl)Cl)O C35047247
CC(=C[C@H]1[C@H](/C(=C/CO[C@@H]2[C@@H]([C@@H]([C@@H]([C@@H](O2)COC(=O)/C=C/c3ccc(cc3)O)O)O)O)/C(=O)O1)O)C C35455155
COC(=O)C1=CO[C@H]([C@@H]2[C@@H]1CC=C2CO)O[C@@H]3[C@@H]([C@@H]([C@@H]([C@@H](O3)CO)O)O)O C35877582
CC(C)(C)NC(=O)[C@@H](c1c(cc(cc1O)O)O)N(Cc2ccco2)C(=O)c3ccc(cc3)O C36500241
CCCCNC(=O)[C@@H](c1c(cc(cc1O)O)O)N(C)C(=O)[C@@H]2CCC(=O)N2 C36537242
Cc1ccc(o1)[C@H](C(=O)NC[C@H]2CCCO2)N(c3ccccc3)C(=O)c4c(c(ns4)C(=O)N)N C12714864
CCOc1ccc(cc1)N([C@H](c2ccc(o2)C)C(=O)NC[C@@H]3CCCO3)C(=O)c4c(c(ns4)C(=O)N)N C06601062
CCOc1ccc(cc1)N([C@@H](c2ccc(o2)C)C(=O)NC[C@H]3CCCO3)C(=O)c4c(c(ns4)C(=O)N)N C06600990
COC(=O)C1=CO[C@H]([C@H]2[C@@H]1CC=C2CO)O[C@H]3[C@@H]([C@H]([C@@H]([C@H](O3)CO)O)O)O C03882101
CC[C@@H](C(=O)Nc1c(c(cs1)c2ccc(cc2)C)C(=O)N)n3c(nnc3SCC#N)N C40173511
Cc1c(sc(c1C(=O)N)NC(=O)[C@@H](C)n2c(nnc2SCC(=O)OC)N)C C40173996
CCCCN1C(=O)[C@H]2[C@@H]([NH2+][C@@]([C@@H]2C1=O)(CCCNC(=O)N)C(=O)[O-])c3cccs3 C33904180
CCCCN1C(=O)[C@H]2[C@H]([NH2+][C@@]([C@@H]2C1=O)(CCCNC(=O)N)C(=O)[O-])c3cc4ccccc4o3 C33910433
Cc1ccccc1N2C(=O)[C@H]3[C@H]([NH2+][C@@]([C@@H]3C2=O)(CCCNC(=O)N)C(=O)[O-])c4ccc(cc4)C(=O)OC C43221905
Cc1coc2c1cc3c(c(c(=O)oc3c2C)CCC(=O)N(C)C[C@H]([C@H]([C@H]([C@H](CO)O)O)O)O)C C12892777
CN(CNc1ccc(cc1Br)[N+](=O)[O-])[C@@H]2[C@@H]([C@@H]([C@@H]([C@@H](O2)CO)O)O)O C59378980
Cc1ccc(cc1)S(=O)(=O)N(C)CC(=O)NNC(=O)CCCCNC(=O)N C21779006
CCCc1c(nnn1c2c(non2)N)C(=O)NNC(=C)c3ccccc3O C09234309
CC(C)CCNC(=O)NNC(=O)c1cc(nc2n1cnc2C(=O)N)c3ccco3 C65135066
CC(C)(C)OC(=O)NCCNC(=O)C(=O)Nc1ccccc1OCCC(=O)N C65628938
CC[NH+](CCCC(=O)O[C@@H]1[C@@H]([C@@H]([C@@H]([C@@H](O1)C(=O)[O-])O)O)O)[C@@H](C)Cc2ccc(cc2)O C65739954
CC1=C([C@H](NC(=S)N1)c2ccc(cc2)O)C(=O)Nc3ccccc3F C04276383
c1ccc(cc1)CNC(=S)NNC(=O)NC2CCCCC2 C03274875
Cc1ccc(cc1F)CNC(=O)C[C@@H](c2cccs2)NC(=O)N C10496520
C[C@H](c1ccccc1)NC(=O)C[C@H](c2cccs2)NC(=O)N C14203611
C[C@H](c1ccccc1)NC(=O)C[C@@H](c2cccs2)NC(=O)N C14203613
Cc1ccc2c(c1)oc(n2)c3cc(cc(c3O)C)NC(=S)N C20154601
Cc1cccc(c1C)N[C@H](C)C(=O)Nc2c(ccs2)C(=O)N C28758466
C[C@H](c1ccc(cc1)c2ccccc2)NC(=O)[C@H](C(C)C)NC(=O)N C08073419
CCC1CCC(CC1)CNS(=O)(=O)c2ccc(c(c2)N)O C40315659
c1ccc(c(c1)C(=O)N[C@@H](C2CCCCC2)/C(=N/O)/N)Br C40369665
c1cc(sc1C(=O)NC2(CCCCC2)/C(=N\O)/N)Br C40372311
c1ccc(c(c1)N)N(CCO)C(=O)c2ccc(cc2O)Br C44483403
c1cc(c(cc1Br)Cl)NC(=O)C2(CCCC2)/C(=N\O)/N C44784815
CCC(CC)(/C(=N/O)/N)C(=O)N[C@H](C)c1cc(sc1C)C C44786272
C[C@@H](c1ccccc1)NC(=O)[C@@H](C)Nc2ccc(c(c2)C(=O)N)Cl C44806610
C[C@H](c1ccccc1)NC(=O)[C@H](C)Nc2ccc(c(c2)C(=O)N)Cl C44806616
CCC[C@H](/C(=N/O)/N)C(=O)N[C@@H](C)c1ccc(cc1Cl)Cl C44861109
CCC[C@H](/C(=N/O)/N)C(=O)Nc1ccccc1I C44861357
CC(C)[C@H](/C(=N/O)/N)C(=O)Nc1cc(ccc1F)Br C44868962
C[C@@H](c1ccc2ccccc2c1)NC(=O)Nc3ccccc3CC(=O)N C45723437
c1ccc(cc1)C2(CCC2)CNC(=O)Nc3ccccc3CC(=O)N C45724580
CC(C)c1ccccc1NC(=O)C[C@H](c2ccccc2)NC(=O)N C46539200
C[C@H](Cc1c(cccc1F)F)NC(=O)Nc2ccccc2CC(=O)N C47518247
Cc1cc(cc(c1)Oc2cc(c(c(c2)O)C[C@@H](C(C)(C)O)O)C)O C49181623
Cc1ccc(c(c1)C(=O)NNC(=S)NCC(F)(F)F)O C49496514
CC[C@H](c1cccs1)Nc2ccc(cc2N)S(=O)(=O)NC C49529194
CC[C@H](c1cccs1)NS(=O)(=O)c2ccccc2NN C49532553
c1cc(c(cc1Br)F)NC(=O)c2c(ccc(n2)NN)Cl C51090097
c1cc(c(cc1Br)F)NC(=O)c2cc(nc(c2)Cl)NN C51090100
c1cc(c(cc1Br)NC(=O)c2cc(ccn2)NN)F C51128972
c1cc(nc(c1)NN)C(=O)Nc2cc(ccc2F)Br C51128988
Cc1cc(cc(c1C)N)S(=O)(=O)NC2(CCCCC2)CO C53112708
c1cc2c(cc1Cl)CC[C@H]2NC(=O)NNC(=S)NC3CCCC3 C56910609
C[C@H](c1ccc(cc1)Cl)NCC(=O)Nc2c(ccs2)C(=O)N C57878167
CCC(C)(C)C1CCC(CC1)NC(=O)Nc2ccccc2CC(=O)N C45723913
C[C@@H](C(c1ccccc1)c2ccccc2)NC(=O)CNC(=O)N C46579594
c1ccc(cc1)[C@H](C(=O)N)NC(=O)NCC2(CC2)c3ccccc3 C61632450
C[C@@H](Cc1cccs1)NC(=O)N[C@H](c2ccccc2)C(=O)N C61632513
c1ccc(cc1)C[C@@H](CO)Nc2ccccc2S(=O)(=O)N C63218774
Cc1cccc(c1C(=O)N)NCC(=O)Nc2ccccc2C(F)(F)F C63461744
c1ccc(cc1)C2(CCC2)NCC(=O)Nc3c(ccs3)C(=O)N C64343660
C/C(=N\[NH+]=C(\NCCc1ccccc1)/[S-])/c2ccc(cc2O)O C12475472
c1cc(cc(c1)F)[C@@H]2C[C@@H]2NC(=O)NNC(=S)NC3CCCC3 C65507733
c1cc(ccc1C[C@@H](CNC(=O)c2cc(ccc2O)Cl)C(=O)N)F C66456544
c1ccc2c(c1)CCC[C@@]2(CNC(=O)Nc3cccc4c3cc[nH]4)O C66952845
Cc1ccc(cc1C(=O)N)N[C@H](C)C(=O)Nc2cccc(c2)SC C66963346
CCc1cccc(c1NC(=O)[C@H](C)Nc2ccc(c(c2)C(=O)N)C)C C66963374
CC(C)(C)SCCNC(=O)Nc1ccc(c(c1)C(=O)N)Cl C67016248
CCc1ccc(cc1)[C@H](c2cccs2)NCC(=O)NC(=O)N C49974895
c1ccc(cc1)[C@H]2C[C@H]2NC(=O)Nc3ccccc3SCC(=O)N C67565778
C1CCC(C1)(CC(=O)N[C@@H]2C=C(C[C@H]([C@@H]2O)O)C(=O)NCC(=O)N)CC(=O)[O-] C03840035
C1[C@@H]2[C@@H]([C@H](OC=C2C(=O)[O-])O[C@H]3[C@@H]([C@H]([C@@H]([C@H](O3)CO)O)O)O)[C@@](C1=O)(CO)O C04270015
CCC[C@H]1C[C@@H]([NH+](C1)C)C(=O)N[C@@H]([C@@H]2[C@@H]([C@@H]([C@@H]([C@@H](O2)SC)OP(=O)([O-])[O-])O)O)[C@@H](C)Cl C04536300
CC(=O)N[C@]1([C@@](O[C@](C([C@@]1(C)O)(C)C)(C(=O)[O-])O)(C)[C@H]([C@H](CO)O)O)C C09915722
CC[C@@H](C)[C@@H](C(=O)NCC1CCC(CC1)C(=O)N[C@H]([C@H](C)O)C(=O)[O-])NC(=O)OC(C)(C)C C12881448
c1cc(c(cc1S(=O)(=O)N)NC(=O)CC2(CCCCC2)C(=O)[O-])O C13469934
C=CC/C(=N/OS(=O)(=O)[O-])/S[C@H]1[C@H]([C@H]([C@@H]([C@@H](O1)CO)O)O)O C13522808
c1ccc(cc1)CC[C@@H](CC(=O)[O-])O[C@H]2[C@H]([C@H]([C@@H]([C@@H](O2)CO)O)O)O C13660224
c1ccc(cc1)CC[C@@H](CC(=O)[O-])O[C@H]2[C@H]([C@H]([C@@H]([C@H](O2)CO)O)O)O C13660226
c1ccc(cc1)CC[C@@H](CC(=O)[O-])O[C@@H]2[C@H]([C@H]([C@@H]([C@@H](O2)CO)O)O)O C13660229
C=CC1=C(N2[C@H]([C@@H](C2=O)NC(=O)/C(=N/O)/c3csc(n3)N)SC1)C(=O)[O-] C14768522
c1ccc(c(c1)[C@@H](C(=O)[O-])[NH2+]CCN[C@@H](c2ccccc2O)C(=O)[O-])O C19369276
Cc1ccc(cc1)NC(=O)C[C@@H]2C(=O)N=C(S2)N[C@@H](c3ccc(cc3)OC)c4c([nH]c(=O)[nH]c4=O)[O-] C20559665
c1ccc(c(c1)NCCCCCNc2ccccc2[P@](=O)(O)[O-])[P@](=O)(O)[O-] C20601897
Cc1c(cccc1Nc2ccccc2C(=O)O[C@H]3[C@@H]([C@@H]([C@H]([C@H](O3)C(=O)[O-])O)O)O)C(=O)[O-] C22054033
CC(C)c1cc(cc(c1O[C@H]2[C@@H]([C@H]([C@@H]([C@@H](O2)C(=O)[O-])O)O)O)C(C)C)O C22061032
Cc1cc(=O)oc2c1ccc(c2)O[C@]3(C[C@H]([C@H]([C@H](O3)[C@@H]([C@@H](CO)O)O)NC(=O)C)O)C(=O)[O-] C22064020
c1cc(c(cc1NC(=S)NN)C(=O)[O-])c2c3ccc(cc3oc-4cc(=O)ccc24)O C25781561
C=C[C@H]1[C@@H](C(=CO[C@H]1O[C@@H]2[C@H]([C@H]([C@@H]([C@@H](O2)CO)O)O)O)C(=O)[O-])CC(=O)[O-] C31158099
COc1c(cc2c(c1O)c(=O)cc(o2)c3ccc(c(c3)O)O)O[C@H]4[C@@H]([C@H]([C@@H]([C@H](O4)C(=O)[O-])O)O)O C31168484
C1CC[C@@H]([C@@H](C1)C(=O)NNC(=O)/C(=N/c2[nH]c(=S)[nH]n2)/[O-])S(=O)(=O)N C08653474
CCCCC[C@H](C[C@@H](CC(=O)[O-])O[C@@H]1[C@@H]([C@@H]([C@@H]([C@@H](O1)CO)O)O)O)O C35457917
CC1=CC(=O)C[C@@]([C@]1(/C=C/C(=C/C(=O)[O-])/C)O)(C)CO[C@H]2[C@@H]([C@H]([C@@H]([C@H](O2)CO)O)O)O C35465978
Cc1c(cccc1Nc2ccccc2C(=O)O[C@@H]3[C@@H]([C@@H]([C@H]([C@H](O3)C(=O)[O-])O)O)O)C(=O)[O-] C35636690
C=CC/C(=N/OS(=O)(=O)[O-])/S[C@@H]1[C@H]([C@@H]([C@@H]([C@@H](O1)CO)O)O)O C33917780
c1ccc(cc1)NC(=S)N/N=C/C(=N\NC(=S)Nc2ccccc2)/[C@@H]([C@@H]([C@@H](CO)O)O)[O-] C18119042
C/C=C/C1=C(N2[C@@H]([C@@H](C2=O)NC(=O)[C@@H](c3ccc(cc3)O)N)SC1)C(=O)[O-] C20444132
c1ccc(cc1)CC[C@@H](CC(=O)[O-])O[C@H]2[C@@H]([C@@H]([C@@H]([C@@H](O2)CO)O)O)O C35456150
c1ccc(cc1)CC[C@H](CC(=O)[O-])O[C@H]2[C@@H]([C@@H]([C@@H]([C@@H](O2)CO)O)O)O C35456155
C(CCc1c([nH]c(=O)[nH]c1=O)NC[C@H]([C@H]([C@@H](CO)O)O)O)CC[P@](=O)(O)[O-] C38665490
CC(C)([C@H]1Cc2cc(c(cc2O1)O[C@H]3[C@@H]([C@H]([C@@H]([C@H](O3)CO)O)O)O)CCC(=O)[O-])O C39560060
C[C@@]12CCC[C@@]([C@@H]1C[C@@H](C[C@@H]2O[C@@H]3[C@@H]([C@@H]([C@@H]([C@@H](O3)CO)O)O)O)C(=C)C(=O)[O-])(C)O C39560232
Cc1c2c(c(c(c1OC)C/C=C(\C)/CCC(=O)O[C@H]3[C@H]([C@@H]([C@@H]([C@@H](O3)C(=O)[O-])O)O)O)O)C(=O)OC2 C39937322
C1C=C([C@H]2[C@@H]1C(=CO[C@H]2O[C@H]3[C@@H]([C@H]([C@@H]([C@H](O3)CO)O)O)O)C(=O)[O-])CO C43781628
Cc1c(cccc1Nc2ccccc2C(=O)O[C@@H]3[C@H]([C@@H]([C@H]([C@H](O3)C(=O)[O-])O)O)O)C(=O)[O-] C44019459
CC(=O)N[C@]1([C@@](O[C@](C([C@@]1(C)O)(C)C)(C(=O)[O-])O)(C)[C@@H]([C@@H](CO)O)O)C C44185610
C[C@H]1[C@H](O[C@@H]([C@@]([C@@]1(C)O)(C)O)O[C@H]2[C@@H](O[C@@H]([C@@]([C@@]2(C)O)(C)O)OC)C(=O)[O-])C(=O)[O-] C44608035
C[C@H](c1[n-]nnn1)NS(=O)(=O)c2cc(cnc2NN)Br C44934466
CO[C@@H]1[C@H]([C@@H]([C@@H]([C@@H](O1)C(=O)[O-])O)O)O[C@@H]2[C@@H]([C@@H]([C@@H]([C@@H](O2)C(=O)[O-])O)O)O C48056990
C=C1[C@@H](C[C@@H]2[C@@H]1[C@@H](OC=C2C(=O)[O-])O[C@@H]3[C@@H]([C@@H]([C@@H]([C@@H](O3)CO)O)O)O)OC(=O)/C=C/c4ccc(cc4)O C49601744
CCO/C(=C\1/[C@H](C(=C(N=C1COCCNC(=O)NCC(=O)N)C)C(=O)OC)c2ccccc2Cl)/[O-] C27650570
C/C=C/C1=C(N2[C@H]([C@H](C2=O)NC(=O)[C@@H](c3ccc(cc3)O)N)SC1)C(=O)[O-] C33838820
Cc1c(c(=O)n(n1C)c2ccccc2)/N=C(/N)\N=C(\N)/[N-]c3ccccc3 C18207025
CC(C)(c1ccc(cc1)O)c2ccc(cc2)O[C@H]3[C@@H]([C@@H]([C@@H]([C@@H](O3)C(=O)[O-])O)O)O C65734894
c1ccc(c(c1)[C@@H](COC(=O)N)O[C@H]2[C@@H]([C@@H]([C@@H]([C@@H](O2)C(=O)[O-])O)O)O)Cl C65735189
CCC[C@@H]1C[C@@H]([NH+](C1)C)C(=O)N[C@@H]([C@@H]2[C@@H]([C@@H]([C@@H]([C@@H](O2)SC)O)O)OP(=O)([O-])[O-])[C@@H](C)Cl C65739426
CC(C)c1cc(cc(c1O[C@@H]2[C@H]([C@@H]([C@@H]([C@@H](O2)C(=O)[O-])O)O)O)C(C)C)O C65742979
CC(C)c1cc(cc(c1O)C(C)C)O[C@@H]2[C@@H]([C@@H]([C@@H]([C@@H](O2)C(=O)[O-])O)O)O C65742981
CCC(=O)NCC[C@@H]1CCc2c1c3c(c(c2)O[C@H]4[C@H]([C@@H]([C@@H]([C@@H](O4)C(=O)[O-])O)O)O)OCC3 C65743013
C=CC1=C(N2[C@@H]([C@H](C2=O)NC(=O)/C(=N/O)/c3csc(n3)N)SC1)C(=O)[O-] C33940339
C(=O)[C@H]([C@@H]([C@@H]([C@@H](C(=O)[O-])O)O[C@@H]1[C@@H]([C@@H]([C@@H]([C@@H](O1)C(=O)[O-])O)O)O)O)O C04543788
C([C@H]1[C@@H]([C@@H]([C@@H]([C@@H](O1)O[C@@H]([C@@H](CO)O)[C@@H]([C@@H](C(=O)[O-])O)O)O)O)O)O C04556681
C=C[C@@H](C(=O)[O-])NC(=O)[C@@H](CS)NC(=O)CCC[C@@H](C(=O)[O-])[NH3+] C06363114
C=C[C@H](C(=O)[O-])NC(=O)[C@@H](CS)NC(=O)CCC[C@@H](C(=O)[O-])[NH3+] C06363125
CC(=O)N[C@]1([C@](O[C@](C([C@@]1(C)O)(C)C)(C(=O)[O-])O)(C)[C@H]([C@H](CO)O)O)C C09915723
CC(C)NC(=O)C[C@H]1[C@H]([C@@H]([C@H](O1)CNC(=O)COCC(=O)[O-])O)O C12603496
C[C@@H](C(=O)[O-])NS(=O)(=O)c1ccc(cc1)/C(=N/Nc2ccc(cc2[N+](=O)[O-])S(=O)(=O)N)/C C13336918
C([C@H]1[C@H]([C@@H]([C@@H]([C@@H](O1)O/C(=C(\CC(=O)[O-])/C=C/C(=O)[O-])/C#N)O)O)O)O C14773871
CC(C)NC(=O)C[C@H]1[C@@H]([C@@H]([C@H](O1)CNC(=O)COCC(=O)[O-])O)O C15675185
CC(C)NC(=O)C[C@H]1[C@@H]([C@@H]([C@H](O1)CNC(=O)CCCC(=O)[O-])O)O C15675187
CS(=O)(=O)CCC/C(=N/OS(=O)(=O)[O-])/S[C@H]1[C@H]([C@@H]([C@@H]([C@@H](O1)CO)O)O)O C17161527
Cc1ccc(cc1)NC(=O)C[C@H]2C(=O)N=C(S2)N[C@@H](c3ccc(cc3)O)c4c([nH]c(=O)[nH]c4=O)[O-] C20559570
Cc1cc(=O)oc2c1ccc(c2)O[C@]3(C[C@H]([C@@H]([C@H](O3)[C@@H]([C@@H](CO)O)O)NC(=O)C)O)C(=O)[O-] C02559036
C=C[C@H]1[C@@H](C(=CO[C@H]1O[C@@H]2[C@H]([C@H]([C@@H]([C@H](O2)CO)O)O)O)C(=O)[O-])CC(=O)[O-] C31158104
COc1cc(ccc1O)c2c(c(=O)c3c(cc(cc3o2)O)O)O[C@H]4[C@H]([C@@H]([C@@H]([C@@H](O4)C(=O)[O-])O)O)O C31169836
CO[C@H]1[C@H]([C@@H]([C@@H](O[C@@H]1C(=O)[O-])O[C@@H]2[C@@H]([C@@H]([C@@H](O[C@@H]2C(=O)[O-])OC)O)O)O)O C35051190
C/C/1=C\CC/C(=C/[C@@H]([C@@H]([C@@H](C1)OC(=O)[C@@H](C)CO)[C@@H](C[NH+]2CCC[C@@H]2C(=O)[O-])C(=O)[O-])O)/CO C35457639
CCCCC[C@@H](C[C@H](CC(=O)[O-])O[C@@H]1[C@@H]([C@@H]([C@@H]([C@@H](O1)CO)O)O)O)O C35457920
CC1=CC(=O)C[C@]([C@]1(/C=C/C(=C/C(=O)[O-])/C)O)(C)CO[C@H]2[C@@H]([C@H]([C@@H]([C@H](O2)CO)O)O)O C35465980
C=CC/C(=N/OS(=O)(=O)[O-])/S[C@H]1[C@H]([C@@H]([C@@H]([C@@H](O1)CO)O)O)O C33917781
C(=O)[C@@H]([C@@H]([C@@H]([C@@H](C(=O)[O-])O)O[C@@H]1[C@@H]([C@@H]([C@@H]([C@@H](O1)C(=O)[O-])O)O)O)O)O C37246287
C1CCC(CC1)C[C@@H](C(=O)[O-])NC(=O)[C@@H]([C@@H]([C@@H]([C@@H](CO)O)O)O)O C38656868
C1CCC(CC1)C[C@@H](C(=O)[O-])NC(=O)[C@H]([C@@H]([C@@H]([C@@H](CO)O)O)O)O C38656872
C([C@H]1[C@@H]([C@@H]([C@@H]([C@@H](O1)OC[C@@H]([C@@H]([C@@H]([C@@H](C(=O)[O-])O)O)O)O)O)O)O)O C39205605
C([C@H]1[C@H]([C@@H]([C@@H]([C@@H](O1)OC[C@@H]([C@@H]([C@@H]([C@@H](C(=O)[O-])O)O)O)O)O)O)O)O C39205607
C[C@]12CCC[C@@]([C@@H]1C[C@@H](C[C@@H]2O[C@@H]3[C@@H]([C@@H]([C@@H]([C@@H](O3)CO)O)O)O)C(=C)C(=O)[O-])(C)O C39560233
Cc1c2c(c(c(c1OC)C/C=C(\C)/CCC(=O)O[C@H]3[C@H]([C@@H]([C@@H]([C@H](O3)C(=O)[O-])O)O)O)O)C(=O)OC2 C39937323
CCCCCC(=O)[C@@](C)(c1c(nc2nnc(n2n1)N)[O-])[C@@H]3C(=O)Nc4nnc(n4N3)N C39944237
c1ccc(cc1)NC(=S)N/N=C/C(=N\NC(=S)Nc2ccccc2)/[C@H]([C@@H]([C@@H](CO)O)O)[O-] C39949479
CC(=O)N[C@@H]1C[C@@H]([C@@H](O[C@@H]1O[C@@H]2[C@@H]([C@@H]([C@@H](O[C@@H]2C(=O)[O-])O)O)O)CO)O C42689341
C([C@H]1[C@@H]([C@@H]([C@H]([C@@H](O1)O[C@@H]([C@@H](CO)O)[C@@H]([C@@H](C(=O)[O-])O)O)O)O)O)O C44169140
CC(=O)N[C@H]([C@H](CC(=O)C(=O)[O-])O)[C@@H]([C@@H]([C@@H](COC(=O)C)O)O)O C04543881
C[C@H]1[C@@H](O[C@@H]([C@]([C@@]1(C)O)(C)O)O[C@H]2[C@@H](O[C@@H]([C@@]([C@@]2(C)O)(C)O)OC)C(=O)[O-])C(=O)[O-] C44608036
C1=C[C@@]([C@H]2[C@@H]1C(=CO[C@H]2O[C@H]3[C@@H]([C@H]([C@H]([C@H](O3)CO)O)O)O)C(=O)[O-])(CO)O C44830612
C1[C@H]2[C@@H]([C@@H](S1)CCCCC(=O)NCCNC(=O)CSS(=O)(=O)[O-])NC(=O)N2 C44960158
CO[C@H]1[C@H]([C@@H]([C@@H]([C@@H](O1)C(=O)[O-])O)O)O[C@@H]2[C@@H]([C@@H]([C@@H]([C@@H](O2)C(=O)[O-])O)O)O C48056993
C=C1[C@H](C[C@@H]2[C@@H]1[C@@H](OC=C2C(=O)[O-])O[C@@H]3[C@@H]([C@@H]([C@@H]([C@@H](O3)CO)O)O)O)OC(=O)/C=C/c4ccc(cc4)O C49601745
c1cc(ccc1C(=O)NCC(=O)O)/N=C/c2c([nH]c(=S)[nH]c2=O)[O-] C13551818
CC[C@@H](C)NC(=O)CCNC(=O)NNC(=O)c1c(cn(n1)c2ccccc2)[O-] C56917055
c1cc(cc(c1)O)/C=N/Nc2nnc(n2N)SC/C(=N/c3[nH]ncn3)/[O-] C20915038
CC(C)OC[C@@H](Cn1c2c(=O)[nH]c(=O)n(c2nc1N/N=C/3\C(=O)NC(=O)N=C3[O-])C)O C02344808
c1cc2c(cc1O[C@@H]3[C@@H]([C@@H]([C@@H]([C@@H](O3)C(=O)[O-])O)O)O)c(c[nH]2)CCO C62227199
c1ccc2c(c1)N[C@H](S2)NCC(=O)NNC(=O)c3ccc(nn3)[O-] C39792117
C1C=C([C@H]2[C@H]1C(=CO[C@H]2O[C@H]3[C@@H]([C@H]([C@@H]([C@H](O3)CO)O)O)O)C(=O)[O-])CO C40448268
c1cc(c(cc1N2C(=O)C[C@H](C2=O)SC[C@@H](C(=O)[O-])[NH3+])O)C(=O)[O-] C16900430
c1ccc(c(c1)[C@@H](COC(=O)N)O[C@@H]2[C@H]([C@@H]([C@@H]([C@@H](O2)C(=O)[O-])O)O)O)Cl C65735191
CCC[C@H]1C[C@@H]([NH+](C1)C)C(=O)N[C@@H]([C@@H]2[C@@H]([C@@H]([C@@H]([C@@H](O2)SC)O)O)OP(=O)([O-])[O-])[C@@H](C)Cl C65739428
C1CCN(CC1)c2c3c(c(nc(n3)N(CCO)CCO)[O-])nc(n2)N(CCO)CCO C65740024
Cc1ccc(cc1)C(=O)c2cc(c(c(c2)O[C@@H]3[C@@H]([C@@H]([C@@H]([C@@H](O3)C(=O)[O-])O)O)O)O)[N+](=O)[O-] C65748860
CNC(=S)N/N=C\C(=N/NC(=S)NC)\[C@@H]([C@@H]([C@@H](CO)O)O)[O-] C39949480
C1C=C([C@@H]2[C@H]1C(=CO[C@H]2O[C@H]3[C@@H]([C@H]([C@@H]([C@H](O3)CO)O)O)O)C(=O)[O-])CO C04102166
C1[C@@H]2[C@@H]([C@H](OC=C2C(=O)[O-])O[C@H]3[C@@H]([C@H]([C@@H]([C@H](O3)CO)O)O)O)[C@](C1=O)(CO)O C04270013
CCC[C@@H]1C[C@@H]([NH+](C1)C)C(=O)N[C@@H]([C@@H]2[C@@H]([C@@H]([C@@H]([C@@H](O2)SC)OP(=O)([O-])[O-])O)O)[C@@H](C)Cl C04536296
c1ccc(cc1)C[C@H](C(=O)N)NC(=O)[C@@H]2C[C@H](CCN2C(=O)COCC(=O)[O-])NS(=O)(=O)c3cccs3 C04221743
c1cc(c(cc1S(=O)(=O)N)NC(=O)CC2(CCCCCC2)C(=O)[O-])O C13469937
c1cc(ccc1[N+](=O)[O-])O[P@@](=O)([O-])OC2[C@@H]([C@H](C([C@H]([C@H]2O)O)O)O)O C15206003
c1ccc(cc1)[C@@H](NNC(=O)C(=O)NN[C@H](c2ccccc2)SCC(=O)[O-])SCC(=O)[O-] C16758411
c1ccc(c(c1)NCCNc2ccccc2[P@](=O)(O)[O-])[P@](=O)(O)[O-] C19949919
COc1ccc(cc1)NC(=O)C[C@@H]2C(=O)N=C(S2)N[C@@H](c3ccc(cc3)O)c4c([nH]c(=O)[nH]c4=O)[O-] C20559588
Cc1ccc(cc1)NC(=O)C[C@@H]2C(=O)N=C(S2)N[C@H](c3ccc(cc3)OC)c4c([nH]c(=O)[nH]c4=O)[O-] C20559663
Cc1c(cccc1Nc2ccccc2C(=O)O[C@H]3[C@@H]([C@@H]([C@H]([C@@H](O3)C(=O)[O-])O)O)O)C(=O)[O-] C22054029
CC(C)c1cc(cc(c1O[C@H]2[C@H]([C@H]([C@@H]([C@H](O2)C(=O)[O-])O)O)O)C(C)C)O C22061029
CC(C)c1cc(cc(c1O)C(C)C)O[C@H]2[C@@H]([C@@H]([C@H]([C@@H](O2)C(=O)[O-])O)O)O C22061038
CC(C)c1cc(cc(c1O)C(C)C)O[C@H]2[C@@H]([C@H]([C@H]([C@@H](O2)C(=O)[O-])O)O)O C22061044
C=C[C@H]1[C@@H](C(=CO[C@H]1O[C@H]2[C@H]([C@H]([C@@H]([C@H](O2)CO)O)O)O)C(=O)[O-])CC(=O)[O-] C31158094
C/C/1=C\CC/C(=C/[C@H]([C@@H]([C@H](C1)OC(=O)[C@@H](C)CO)[C@@H](C[NH+]2CCC[C@@H]2C(=O)[O-])C(=O)[O-])O)/CO C31162144
c1cc(c(cc1C(F)(F)F)N/N=C(/[C@H]([C@H]([C@@H](CO)O)O)O)\C(=O)[O-])[N+](=O)[O-] C35193485
CCCCC[C@@H](C[C@@H](CC(=O)[O-])O[C@@H]1[C@@H]([C@@H]([C@@H]([C@@H](O1)CO)O)O)O)O C35457914
CC1=CC(=O)C[C@]([C@@]1(/C=C/C(=C/C(=O)[O-])/C)O)(C)CO[C@H]2[C@@H]([C@H]([C@@H]([C@H](O2)CO)O)O)O C35465976
COc1cc2c(cc1O[C@H]3[C@@H]([C@H]([C@@H]([C@H](O3)C(=O)[O-])O)O)O)occ(c2=O)c4ccc(cc4)O C35466077
Cc1c(cccc1Nc2ccccc2C(=O)O[C@@H]3[C@@H]([C@@H]([C@H]([C@@H](O3)C(=O)[O-])O)O)O)C(=O)[O-] C35636688
Cc1c2c(c(c(c1OC)C/C=C(\C)/CCC(=O)O[C@H]3[C@H]([C@H]([C@@H]([C@H](O3)C(=O)[O-])O)O)O)O)C(=O)OC2 C35645520
C/C=C\C1=C(N2[C@H]([C@H](C2=O)NC(=O)[C@@H](c3ccc(cc3)O)N)SC1)C(=O)[O-] C36378490
Cc1c(cccc1Nc2ccccc2C(=O)O[C@H]3[C@H]([C@@H]([C@@H]([C@@H](O3)C(=O)[O-])O)O)O)C(=O)[O-] C38138100
c1cc(ccc1[C@@H](C(=O)N[C@H]2[C@@H]3N(C2=O)C(=C(CS3)CSc4cn[nH]n4)C(=O)[O-])N)O C38604955
C(CCc1c([nH]c(=O)[nH]c1=O)NC[C@H]([C@@H]([C@@H](CO)O)O)O)CC[P@](=O)(O)[O-] C38665488
c1cc(c(cc1/C=C\2/C(=O)N(C(=S)S2)[C@@H](CC(=O)N)C(=O)[O-])O)O C39861913
c1c(cc(c(c1)O)S(=O)(=O)[O-])/C=N/NC(=O)N/N=C/c2cc(c(cc2)O)S(=O)(=O)[O-] C16990527
c1cc(c(cc1Br)NC(=O)NCCS(=O)(=O)N)C(=O)[O-] C40579018
CC(C)c1cc(cc(c1O)C(C)C)O[C@@H]2[C@H]([C@@H]([C@H]([C@H](O2)C(=O)[O-])O)O)O C44020804
Cc1cc(=O)oc2c1ccc(c2)O[C@]3(C[C@H]([C@@H]([C@@H](O3)[C@H]([C@@H](CO)O)O)O)O)C(=O)[O-] C44021572
C1[C@@H]2[C@H]([C@@H](S1)CCCCC(=O)NCCNC(=O)CSS(=O)(=O)[O-])NC(=O)N2 C44136004
CC(=O)N[C@@]1([C@@](O[C@](C([C@@]1(C)O)(C)C)(C(=O)[O-])O)(C)[C@@H]([C@@H](CO)O)O)C C44185606
C[C@H]1[C@@H](O[C@@H]([C@@]([C@@]1(C)O)(C)O)O[C@H]2[C@@H](O[C@@H]([C@@]([C@@]2(C)O)(C)O)OC)C(=O)[O-])C(=O)[O-] C44608034
C[C@@H](c1[n-]nnn1)NS(=O)(=O)c2cc(cnc2NN)Br C44934463
CCC[C@H]1C[C@H]([NH+](C1)C)C(=O)N[C@H]([C@H]2[C@H]([C@H]([C@@H]([C@@H](O2)SC)OP(=O)([O-])[O-])O)O)[C@H](C)Cl C45076889
CO[C@H]1[C@@H]([C@@H]([C@@H]([C@@H](O1)C(=O)[O-])O)O)O[C@@H]2[C@@H]([C@@H]([C@@H]([C@@H](O2)C(=O)[O-])O)O)O C48056987
C=C1[C@H](C[C@H]2[C@@H]1[C@@H](OC=C2C(=O)[O-])O[C@@H]3[C@@H]([C@@H]([C@@H]([C@@H](O3)CO)O)O)OC(=O)/C=C\c4ccc(cc4)O)O C49181157
Cc1cc2c(cc1C)n(c-3nc(=O)[nH]c(=O)c3n2)C[C@H]([C@H]([C@H](CO)O)O)OP(=O)([O-])[O-] C49588257
C/C=C/C1=C(N2[C@@H]([C@H](C2=O)NC(=O)[C@@H](c3ccc(cc3)O)N)SC1)C(=O)[O-] C33838819
c1csc(n1)NC(=O)CSc2c(c3c(s2)c(cc(=O)[nH]3)[O-])C(=O)N C40287805
CC(=O)N[C@H]1[C@H](C[C@@](O[C@@H]1[C@@H]([C@@H](COC(=O)C)O)O)(C(=O)[O-])OC)O C65734071
CC(C)(c1ccc(cc1)O)c2ccc(cc2)O[C@@H]3[C@@H]([C@@H]([C@@H]([C@@H](O3)C(=O)[O-])O)O)O C65734892
c1ccc(c(c1)[C@@H](COC(=O)N)O[C@@H]2[C@@H]([C@@H]([C@@H]([C@@H](O2)C(=O)[O-])O)O)O)Cl C65735187
CCC[C@H]1C[C@H]([NH+](C1)C)C(=O)N[C@@H]([C@@H]2[C@@H]([C@@H]([C@@H]([C@@H](O2)SC)O)OP(=O)([O-])[O-])O)[C@@H](C)Cl C65739424
CC(C)c1cc(cc(c1O[C@H]2[C@@H]([C@@H]([C@@H]([C@@H](O2)C(=O)[O-])O)O)O)C(C)C)O C65742978
CC(C)c1cc(cc(c1O)C(C)C)O[C@H]2[C@H]([C@@H]([C@@H]([C@@H](O2)C(=O)[O-])O)O)O C65742984
CCC(=O)NCC[C@@H]1CCc2c1c3c(c(c2)O[C@@H]4[C@H]([C@@H]([C@@H]([C@@H](O4)C(=O)[O-])O)O)O)OCC3 C65743012
c1cc(ccc1/C=C/c2cc(cc(c2)O)O)O[C@H]3[C@H]([C@@H]([C@@H]([C@@H](O3)C(=O)[O-])O)O)O C65748626
C(CN(CCO)C[P@](=O)(O)[O-])[NH+](C[P@](=O)(O)[O-])CP(=O)([O-])[O-] C34022839
CC1CCC(CC1)[NH+](C)CC(=O)Nc2c(ccs2)C(=O)N C08923787
C[NH+](CCC(=O)NC(=O)N)Cc1cccc(c1Cl)Cl C11212493
c1ccc2c(c1)C(=O)N(C2=O)C[C@@H](CSC(=[NH2+])N)Br C04307081
CCC[C@H](c1ccccc1)C(=O)NC2CC[NH+](CC2)CC(=O)N C24905523
C[C@@H](C1CC1)[NH+](CC(=O)Nc2c(ccs2)C(=O)N)C3CC3 C31654441
C[C@H]1CCCN(C1)S(=O)(=O)N[C@@H](C)c2ccc(cc2)C[NH3+] C37747929
Cc1ccc(c(c1)Br)OC[C@@H](C[NH2+]CC(=O)NC)O C37886356
Cc1ccc(c(c1)Br)OC[C@H](C[NH2+]CC(=O)NC)O C37886357
CCNC(=O)NC(=O)[C@@H](C)[NH2+][C@H](C)c1cccc(c1)Br C37984411
CC(C)Cc1ccc(cc1)[C@H](CNOC)N2CC[NH2+][C@@H](C2)O C39533409
Cc1c(cccc1S(=O)(=O)NCC[NH+]2CCCCCC2)N C40767223
Cc1cc(ccc1S(=O)(=O)NCC[NH+]2CCC(CC2)C)N C40771170
CCc1cc(c(s1)NC(=O)[C@](C)(C2CC2)[NH3+])C(=O)OCC C40833620
CCc1cc(c(s1)NC(=O)[C@H](C(C)(C)C)[NH3+])C(=O)OCC C40833642
CC[C@H](C)[C@H](C(=O)Nc1c(c(c(s1)C)C)C(=O)OCC)[NH3+] C40851660
CC(C)[NH+](CCNS(=O)(=O)c1cc(cs1)N)C(C)C C41067749
c1c(csc1S(=O)(=O)NCCC[NH+]2CCCCC2)N C41068188
c1c(cc(c(c1Cl)NC(=O)C[NH+](CCC#N)C2CC2)Cl)N C42530961
Cc1csc(n1)CNC(=O)NCCC[NH2+]C2CCCCC2 C43034141
CCCNS(=O)(=O)c1ccccc1NC[C@@H]2CCCC[NH2+]2 C44493430
CCCNS(=O)(=O)c1ccccc1NC[C@H]2CCCC[NH2+]2 C44493432
Cc1c(sc(n1)C(C)(C)C)[C@@H](C)[NH2+]CCCS(=O)(=O)N C45070034
Cc1c(sc(n1)C(C)(C)C)[C@H](C)[NH2+]CCCS(=O)(=O)N C45070038
CC(C)[NH+]1CC[C@H](C1)CNS(=O)(=O)c2c(cccc2F)N C45148049
C[C@@](CCCSc1c2ccccc2ncn1)(C(=O)N)[NH2+]C C45594788
CC[NH+](CC)C[C@H](C)NS(=O)(=O)c1cc(c(cc1N)C)C C45666465
CC[NH+](CC)C[C@H](C)NS(=O)(=O)c1cc(c(c(c1)N)C)C C45666497
C[C@@H](Cc1ccco1)NS(=O)(=O)Cc2ccc(cc2)C[NH3+] C49146405
Cc1ccc(c(c1S(=O)(=O)N[C@@H](C)C[NH+]2CCCC2)C)N C49150583
C[C@H](C[NH+]1CCCC1)NS(=O)(=O)c2ccc(cc2)C(=S)N C49186005
C[C@@H](COC)NC(=O)COc1c(cc(cc1Cl)Cl)C[NH3+] C49290429
CC(C)C[C@H](C[NH+](C)C)NS(=O)(=O)c1ccc(c(c1)N)F C49554500
Cc1ccc(cc1N)S(=O)(=O)N[C@@H](CC(C)C)C[NH+](C)C C49554503
Cc1cc(ccc1S(=O)(=O)N[C@H](CC(C)C)C[NH+](C)C)N C49554588
C[C@@H](CCc1ccco1)NS(=O)(=O)c2ccc(cc2)C[NH3+] C49568668
CC(C)COc1ccccc1c2cs/c(=N\C(=O)C[NH3+])/[nH]2 C31959726
C[C@@H](c1ccc(cc1)F)NC(=O)[C@H](C)[NH+]2CCC(CC2)CC(=O)N C52941158
C[C@H]1CCCC[NH+]1[C@@H](C)CNc2c(cc(cn2)C(=O)N)Cl C54059136
CC(C)[NH+](C)CCNS(=O)(=O)c1ccc(c(c1)N)Cl C54111654
c1cc(cnc1)NCC[NH2+]Cc2c[nH]nc2c3ccc(cc3)F C55211676
Cc1ccc(cc1)OCc2nc3c(c(n2)NCCC[NH3+])CCC3 C57328829
CNC(=O)CN1CCC(CC1)[NH2+]Cc2cc(ccc2O)Cl C36990347
CC[NH+](CC)Cc1ccc(cc1)CNC(=O)NC2CCC(CC2)O C45549056
CCCc1cc(=O)nc([nH]1)S[C@H](c2ccccn2)[C@H](C)[NH3+] C43344471
c1cc(ccc1[C@H](C[NH+]2CCC(CC2)CC(=O)N)O)OC(F)F C60469221
c1cc(ccc1CNC(=O)NC2CCC(CC2)O)C[NH+]3CCCC3 C60916891
C[C@@H]1C[C@@H](CN(C1)S(=O)(=O)NCc2ccccc2C[NH3+])C C61841327
C[C@H](CCNS(=O)(=O)c1ccc(c(c1)Cl)OC(F)F)[NH3+] C63171309
CC(C)C[C@@H](c1ccccc1)NC(=O)C[NH+]2CCC[C@@H]2C(=O)N C66560682
CC1CC[NH+](CC1)C[C@H](CNC(=O)NC(C2CC2)C3CC3)O C67613242
Cc1c(sc(c1C[NH2+]CCCO)NC(=O)c2ccccc2)C C03127936
c1ccc(c(c1)C(=S)N)NC(=O)CCC[NH+]2CCSCC2 C21808621
CC(C)(CO)[NH2+]C[C@@H](COc1ccc(cc1)Br)O C26781651
CN(CCO)[C@@H](C[NH3+])c1ccc(cc1)Oc2ccc(cc2)F C32067698
CC(C)C[C@@H](C(=O)N[C@@H]1CCC[C@@H](C1)OCC(F)(F)F)[NH3+] C37005507
CCC[NH+](C1CC1)[C@H](C)C(=O)Nc2ccccc2C(=S)N C37097325
C=CCNC(=O)COc1c(cc(cc1Cl)Cl)CC[NH3+] C37722044
CC(C)CNC(=O)COc1c(cc(cc1Cl)Cl)CC[NH3+] C37722056
CCCNC(=O)[C@H](C)Oc1ccc(cc1C[C@@H](C)[NH3+])Br C37725309
C[C@@H](Cc1cc(cc(c1O[C@@H](C)C(=O)NC)Cl)Cl)[NH3+] C37728996
C[C@H](C(C)C)[NH+](C)CCC(=O)Nc1ccccc1C(=S)N C36787371
CCCc1ccc(cc1)[C@@H](CNSC)N2CC[NH2+][C@@H](C2)O C39532833
CC[C@@](C)(C[NH3+])NS(=O)(=O)c1ccccc1C(F)(F)F C40367297
CC(C)C[C@@H](C(=O)N[C@H]1CCC[C@H](C1)OCC(F)(F)F)[NH3+] C40462321
CC[C@@H](C)[C@@H](C(=O)N[C@H]1CCC[C@@H](C1)OCC(F)(F)F)[NH3+] C40487193
CCCN(CCC[NH3+])C(=O)Nc1ccccc1C(F)(F)F C41111018
CC[NH+](CC)C[C@@H](C)NC(=O)C1(CCCCCC1)C(=S)N C41680968
C[C@](c1ccccc1Br)(C(=O)[O-])[NH2+]CCC[NH2+]C C42431344
CC[NH2+]Cc1ccc(cc1N(CC(=O)N)C(C)C)Br C42438440
CCN(CC(=O)NC)[C@H](c1ccc(cc1)Br)[C@@H](C)[NH3+] C42953423
CCNC(=O)CN(C)[C@H](c1ccc(cc1)Br)[C@@H](C)[NH3+] C42954778
CCCN(CC(=O)NC)[C@@H](C[NH3+])c1ccc(cc1)Br C42954934
CCCNC(=O)CN(C)[C@@H](C[NH3+])c1cccc(c1)Br C43021409
CCN(CC(=O)NC(C)C)[C@H](c1cccc(c1)Br)[C@@H](C)[NH3+] C43021511
CCCN(CC(=O)NC)[C@@H](C[NH3+])c1cccc(c1)Br C43021542
C[C@H]([C@H](c1cccc(c1)Br)N(C)CC(=O)NC(C)C)[NH3+] C43021864
CCCC[C@@H](c1nc(cs1)C(=O)Nc2cc(cc(c2)C)C)[NH3+] C43250371
CCN(CC(=O)NC(C)C)[C@H](C[NH3+])c1ccc(s1)Cl C43253641
CCCN(CC(=O)NC)[C@@H](c1ccc(s1)Cl)[C@@H](C)[NH3+] C43253698
CCCN(CC(=O)NC)[C@@H](C[NH3+])c1ccc(s1)Br C43262387
CCNC(=O)CN(CC)[C@@H](c1cc(cs1)Br)[C@@H](C)[NH3+] C43287044
CCN(CC(=O)NC(C)C)[C@@H](C[NH3+])c1cc(cs1)Br C43287056
CCCN(CC(=O)NC)[C@@H](C[NH3+])c1cc(cs1)Br C43287120
c1ccc(c(c1)CNS(=O)(=O)c2ccc(cc2)CC[NH3+])Br C44594500
c1ccc(cc1)C(c2ccccc2)[NH2+]CCCS(=O)(=O)N C45064932
c1cc(sc1)c2cc(sc2)C[NH2+]CCCS(=O)(=O)N C45069849
c1cc(sc1)[C@@H](C2CCCC2)[NH2+]CCCS(=O)(=O)N C45070092
c1cc(sc1CC[NH3+])S(=O)(=O)NC[C@@H]2CCC=CC2 C45648078
Cc1nc2cc(c(cc2s1)N)NCCCC[NH+](C)C(C)C C45686741
CC[C@@H](Cc1cccc(c1O[C@H](C)C(=O)NCC#C)Br)[NH3+] C48798225
C[C@@H](Cc1cccc(c1OCC(=O)N[C@@H](C)C(C)C)Br)[NH3+] C49309202
CC(C)[NH+](Cc1ccccc1N)CC(=O)NCC(F)(F)F C49310055
C[C@@H](Cc1cc(ccc1OCC(=O)NCC(F)(F)F)Cl)[NH3+] C49310290
C[C@@H](c1cccc(c1)F)NS(=O)(=O)c2ccc(s2)CC[NH3+] C49532572
c1cc(ccc1CC[NH3+])CNS(=O)(=O)CC2CCCCC2 C52899136
CCN(CC(=O)NCC(F)(F)F)[C@]1(CCC[C@@H](C1)C)C[NH3+] C50089221
CC[C@@H](C(=O)N)Oc1c(cccc1Br)C[NH2+]CC C61675986
c1ccc(cc1)c2ccc(s2)CN[C@H]3CCC[NH+](C3)CC(=O)N C62257779
C[C@@H](C(=O)N)Oc1c(cccc1Br)C[NH2+]C(C)(C)C C62733493
c1ccc(cc1)c2ccc(s2)CN[C@@H]3CCC[NH+](C3)CC(=O)N C67501959
c1ccc(c(c1)NC(=O)N[C@@H]2C=C(C[C@H]([C@@H]2O)O)C(=O)NCC(=O)N)Br C03838853
c1ccc(c(c1)NC(=O)N[C@@H]2C=C(C[C@H]([C@@H]2O)O)C(=O)NCCC(=O)N)Br C03838863
CC(=CCc1c(cc(c2c1O[C@@H]([C@H](C2=O)O)c3ccc(cc3)O)O)O[C@H]4[C@@H]([C@H]([C@@H]([C@H](O4)CO)O)O)O)C C04098359
c1ccc(cc1)N2[C@@H](C(=CC(=N2)C(=O)c3cccs3)C(=O)NN)C(=O)NN C04334799
c1ccc(c(c1)[C@@H](NC(=O)N)NC(=O)N[C@@H](c2ccccc2O)NC(=O)N)O C04428986
CC(=CCNc1c2c(cn(c2ncn1)[C@@H]3[C@H]([C@@H]([C@@H](O3)CO)O)O)C(=O)N)C C05180945
c1cc(c(cc1CCNc2c3c(ncn2)n(cn3)[C@@H]4[C@H]([C@@H]([C@@H](O4)CO)O)O)O)O C05395584
COc1ccc(cc1)[C@@H](/C(=N/NC(=O)C(=O)NN)/c2ccc(cc2)OC)[C@@]3(c4ccccc4NC3=O)O C05808888
c1cc(sc1)S(=O)(=O)N[C@@H]2C=C(C[C@H]([C@@H]2O)O)C(=O)NCC(=O)N C04221776
CC(=O)N[C@]1([C@@](O[C@](C([C@@]1(C)O)(C)C)(C(=O)[O-])O)(C)[C@H]([C@H](C[NH3+])O)O)C C09970240
CC(=O)N[C@]1([C@](O[C@](C([C@@]1(C)O)(C)C)(C(=O)[O-])O)(C)[C@H]([C@H](C[NH3+])O)O)C C09970241
c1cc(cc(c1)[N+](=O)[O-])/C=N/Nc2nc3c(ncnc3n2[C@H]4[C@@H]([C@@H]([C@@H](O4)CO)O)O)N C09975167
Cc1cccc(n1)/C=N/Nc2nc3c(ncnc3n2[C@H]4[C@H]([C@@H]([C@@H](O4)CO)O)O)N C09975196
c1cc(sc1)/C=N/Nc2nc3c(ncnc3n2[C@@H]4[C@@H]([C@@H]([C@@H](O4)CO)O)O)N C08740472
c1cc(sc1)/C=N/Nc2nc3c(ncnc3n2[C@@H]4[C@H]([C@@H]([C@@H](O4)CO)O)O)N C08740475
c1cc(oc1/C=N/Nc2nc3c(ncnc3n2[C@H]4[C@H]([C@@H]([C@H](O4)CO)O)O)N)Br C10004194
c1ccc(cc1)[C@H](CC(=O)OCC(=O)Nc2c(ccs2)C(=O)N)NC(=O)N C11740775
c1ccc(cc1)c2c(cn(n2)c3ccccc3)C(c4c([nH]c(=S)[nH]c4=O)N)c5c([nH]c(=S)[nH]c5=O)N C12340712
C(CCNC(=O)CSc1nnc(s1)N)CNC(=O)CSc2nnc(s2)N C08826763
c1cc(sc1)/C=N/Nc2nc3c(ncnc3n2[C@@H]4[C@H]([C@@H]([C@H](O4)CO)O)O)N C12320707
c1cc(ccc1[N+](=O)[O-])O[C@H]2[C@@H]([C@H]([C@@H]([C@H](O2)CS[C@@H]3[C@@H]([C@H]([C@@H](CO3)O)O)O)O)O)O C12504521
c1cc(oc1)/C=N/Nc2nc3c(ncnc3n2[C@@H]4[C@H]([C@@H]([C@@H](O4)CO)O)O)N C08740524
COc1cc(cc(c1O)OC)c2c(c(=O)c3c(cc(cc3o2)O)O)O[C@H]4[C@H]([C@@H]([C@@H]([C@@H](O4)CO)O)O)O C13424744
c1cc(ccc1NC(=S)NNC(=O)C(=O)NNC(=S)Nc2ccc(cc2)[N+](=O)[O-])[N+](=O)[O-] C16221219
c1cc2c(cc1O)c(c[nH]2)C[C@H](C(=O)[O-])[NH2+]C[C@]3([C@@H]([C@H]([C@@H](CO3)O)O)O)O C16941728
c1cc(ccc1[C@H](CC(=O)OCC(=O)Nc2c(c3c(s2)CCC3)C(=O)N)NC(=O)N)Cl C20973350
CC(=O)N[C@H](C(=O)N[C@@H]1[C@H]([C@@H]([C@@H]([C@@H](O1)CO)O)O)O)C(C)(C)SN=O C22059988
CC(=O)O[C@H]1[C@@H]([C@H]([C@H](O[C@@H]1Oc2c(=O)c3c(cc(cc3oc2c4ccc(cc4)O)O)O)CO)O)O C31156352
c1ccc(cc1)C(=O)c2c(cc(cc2O[C@H]3[C@@H]([C@H]([C@@H]([C@H](O3)CO)O)O)O)O)O C31162312
C[C@H]1[C@H](O[C@H]([C@@]1(C)O)c2ccc(cc2)O)c3ccc(cc3)O[C@H]4[C@@H]([C@H]([C@@H]([C@H](O4)CO)O)O)O C31164898
C[C@H]1[C@@H]([C@H]([C@H]([C@@H](O1)Oc2c(=O)c3c(cc(cc3oc2c4ccc(c(c4)O)O)O)O)O)O)OC(=O)C C31166884
c1cnccc1/C=N/Nc2nc3c(ncnc3n2[C@@H]4[C@@H]([C@@H]([C@@H](O4)CO)O)O)N C08740483
C1CCC(CC1)CCCCCO[C@H]2[C@H]([C@@H]([C@@H]([C@@H](O2)CO)O[C@@H]3[C@@H]([C@@H]([C@@H]([C@@H](O3)CO)O)O)O)O)O C33745453
C[C@@H]([C@@H]([C@@H]([C@@H](OCCO)Oc1ccc(cc1)c2coc3cc(cc(c3c2=O)O)O)O)O)O C34898303
C[C@H]1[C@@H](O[C@@H]([C@@]1(C)O)c2ccc(cc2)O)c3ccc(cc3)O[C@H]4[C@@H]([C@H]([C@@H]([C@H](O4)CO)O)O)O C35458962
C[C@H]1[C@H](O[C@@H]([C@@]1(C)O)c2ccc(cc2)O)c3ccc(cc3)O[C@H]4[C@@H]([C@H]([C@@H]([C@H](O4)CO)O)O)O C35458969
CC(=CCc1c(cc2c(c1O)C(=O)[C@H]([C@@H](O2)c3ccc(cc3)O)O)O[C@@H]4[C@@H]([C@@H]([C@@H]([C@@H](O4)CO)O)O)O)C C35464235
CC1=CC(=O)C[C@]([C@]1(/C=C/[C@@H](C)O[C@H]2[C@@H]([C@H]([C@@H]([C@H](O2)CO)O)O)O)O)(C)CO C35464916
C[C@H]1[C@@H]([C@@H]([C@@H]([C@@H](O1)O[C@@H]2[C@@H]([C@@H](O[C@@H]([C@@H]2O)CO)OC)NC(=O)C)O)O)O C33855945
CC(=CCC[C@](C)(C=C)O[C@H]1[C@@H]([C@H]([C@@H]([C@H](O1)CO[C@H]2[C@@H]([C@H]([C@H](CO2)O)O)O)O)O)O)C C31158225
c1ccc(cc1)NN[C@H]2[C@H]([C@@H]([C@@H]([C@@H](O2)C(=O)NNc3ccccc3)O)O)O C36644262
CC1=NN[C@@H]([C@H]1C(=O)NN)CSSC[C@@H]2C(=C(N=N2)C)C(=O)NN C39381027
CC1=NN[C@H]([C@H]1C(=O)NN)CSSC[C@@H]2C(=C(N=N2)C)C(=O)NN C39381028
C[C@]1(OC[C@H]2[C@@H](O1)[C@@H]([C@@H]([C@@H](O2)O[C@]3([C@@H]([C@@H]([C@@H](O3)CO)O)O)CO)O)O)OC C44028878
C=CCOC(=O)N[C@H]1[C@H]([C@@H]([C@H](O[C@@H]1O)CO)O[C@H]2[C@@H]([C@H]([C@H]([C@@H](O2)CO)O)O)O)O C44960131
COC(=O)C1=CO[C@H]([C@H]([C@@H]1C[C@@H]2c3c(c4ccccc4[nH]3)CCN2)C=C)OC[C@@H]5[C@@H]([C@@H]([C@@H]([C@@H](O5)O)O)O)O C48564614
CC1=C(C(CCC1)(C)C)CC[C@@H](C)O[C@H]2[C@@H]([C@@H]([C@@H]([C@@H](O2)CO[C@@H]3[C@@H]([C@@H]([C@@H](CO3)O)O)O)O)O)O C49601491
c1ccc(c(c1)/C=N/Nc2nc3c(ncnc3n2[C@H]4[C@@H]([C@@H]([C@@H](O4)CO)O)O)N)O C08964843
c1ccc(c(c1)C(=O)Nc2c[nH]c(=O)[nH]c2=O)Oc3ccccc3C(=O)Nc4c[nH]c(=O)[nH]c4=O C59487160
CC(=CCc1c(cc(c2c1O[C@H]([C@@H](C2=O)O)c3ccc(cc3)O)O)O[C@@H]4[C@@H]([C@@H]([C@@H]([C@@H](O4)CO)O)O)O)C C35780546
CCNC(=O)N[C@H]1CO[C@H]2[C@@H]1OC[C@@H]2n3c(nnn3)Oc4ccc(cc4)n5ccnc5 C04147848
c1ccc(c(c1)[N+](=O)[O-])S(=O)(=O)N2C[C@@H](C[C@H]2C(=O)OCC(=O)c3ccc[nH]3)O C02659918
Cc1c(cnn1C)S(=O)(=O)N2CCC[C@H](C2)C(=O)Nc3cn(nc3C(=O)NCc4ccco4)C C02732831
CC(C)[C@@H](c1nnc(o1)S(=O)(=O)Cc2ccc(cc2)F)NS(=O)(=O)[C@@H]3CS(=O)(=O)C[C@@H]3O C09029718
c1cc(cnc1)[C@@H](CNC(=O)C(=O)NCCCn2ccnc2)S(=O)(=O)c3ccc4c(c3)OCCO4 C09006195
c1cc(oc1)CNS(=O)(=O)c2ccc(cc2)NC(=O)C3=NN(C(=O)CC3)[C@@H]4CCS(=O)(=O)C4 C09119812
COC(=O)NC(=O)c1c2c(sc1NC(=O)c3cccc(c3)N4C(=O)CCC4=O)CN(CC2)C(=O)OC C09325485
Cn1c2c(c(=O)n(c1=O)C)n(cn2)CC(=O)Nc3ccccc3C(=O)NC[C@H]4CCCO4 C09356302
CC[C@]1(C(=O)N(C(=O)N1)NC(=O)CSc2nnnn2C[C@H]3CCCO3)c4ccccc4 C09503497
Cc1c2c(nc3n(c2=O)CCC3)sc1C(=O)OCC(=O)c4c(n(c(=O)n(c4=O)C)CC(C)C)N C09634177
Cc1c2c(oc(c2c(=O)[nH]n1)NC(=O)CSc3nnnn3C[C@@H]4CCCO4)C C09835428
CCc1nnc(s1)NC(=O)CSc2nnc(n2CC)c3c(non3)NC(=O)C C09877707
CCn1c(nnc1SCC(=O)Nc2nccs2)c3c(non3)NC(=O)C C09877714
c1cc(oc1)CNC(=O)NC(=O)CSc2nnc(n2C[C@@H]3CCCO3)N4CCOCC4 C11374249
COCCNC(=O)NC(=O)CSc1nnc(n1C[C@H]2CCCO2)N3CCOCC3 C11374492
c1ccnc(c1)C(CNc2c(=O)n(ccn2)CC(=O)NCc3cc(ccc3n4cnnn4)Cl)(F)F C13579426
CC1CCC2(CC1)C(=O)N(C(=O)N2)NC(=O)CSc3nnc(o3)[C@@H]4COc5ccccc5O4 C14117922
CCCNC(=O)C1=C(CS[C@@H]2N1C(=O)[C@H]2NC(=O)c3c(cn(n3)C)[N+](=O)[O-])C C02785576
CCNC(=O)NC(=O)[C@H](C)OC(=O)CCCn1c2ccc(cc2oc1=O)[N+](=O)[O-] C19430629
c1nc(c2c(noc2n1)C(=O)NCCCN3CCOCC3)NCCCN4CCOCC4 C20847872
Cc1ccc(cc1)/C=N/Nc2[nH]nc(n2)SCC(=O)N3CCN(CC3)Cc4nnc(o4)C(C)C C20908192
CCc1nnc(o1)CN2CCN(CC2)C(=O)CSc3nc([nH]n3)N/N=C/c4ccc(cc4)C C20908199
Cc1c2c(cc(nc2n(n1)[C@H]3CCS(=O)(=O)C3)C4CC4)C(=O)OCC(=O)NC(=O)NCC(C)C C21441679
CCNc1ccc(cc1NCCn2cnc3c2c(=O)n(c(=O)n3C)C)S(=O)(=O)N(C)C C22017898
c1ccc(cc1)n2cncc2C(=O)NNS(=O)(=O)c3ccc(cc3)S(=O)(=O)N4CCOCC4 C24093432
CCOC(=O)C1=C(NC(=O)N[C@@H]1c2ccco2)COC(=O)c3c(oc4c3c(=O)n(cn4)C)C C24176083
CC(C)(C)c1c(=O)n2c(nn1)sc(n2)SCC(=O)c3c(n(c(=O)n(c3=O)C)C)N C27788839
c1ccc(cc1)n2cnn(c2=S)CC(=O)N/N=C\c3ccccc3OC(=O)/C=C\4/C(=O)NC(=O)S4 C32509096
Cc1c(c(n(n1)CC(=O)Nc2cccc(c2)S(=O)(=O)/N=C\3/CCCN3)C)[N+](=O)[O-] C34863250
CCCn1c2c(c(=O)n(c1=O)C)C(=O)/C(=C/c3cc(c(c(c3)OC)O)[N+](=O)[O-])/N2 C16389176
c1ccc(c(c1)c2nnc(o2)SC(=O)C[C@@H]3C(=O)NC(=O)S3)OC(=O)C[C@H]4C(=O)NC(=O)S4 C36633771
CS(=O)(=O)N1CCC(CC1)C(=O)NCCn2c3c(cn2)c(ncn3)NCc4ccco4 C38484233
CCOC(=O)Cn\1c2ccc(cc2s/c1=N\C(=O)CN(C)S(=O)(=O)C)S(=O)(=O)N C38931748
CCNC(=O)[C@@H]1[C@@H]2[C@H]([C@@H](O1)n3cnc4c3ncnc4N5CCC[C@H]5CO)OC(O2)(C)C C39264840
Cc1c(c(=O)[nH]c(n1)SCC(=O)N2CCN(CC2)S(=O)(=O)c3c(noc3C)C)CCC(=O)O C13451577
Cc1ccc(c(c1)[N+](=O)[O-])NC(=O)C(=O)NCC2CCN(CC2)C(=O)c3cn(nc3OC)C C43942313
c1ccc2c(c1)cnn(c2=O)CC(=O)NNC(=O)COc3ccccc3[N+](=O)[O-] C44599354
Cc1[nH]nc(n1)NC(=O)CN2C[C@H]3N(CCC(=O)N3[C@H](C2=O)CC(C)C)Cc4cncs4 C44973395
C[C@H](C(=O)NC(=O)NC(C)C)OC(=O)CCCn1c2ccc(cc2oc1=O)[N+](=O)[O-] C18600006
Cn1cc(cc1C(=O)N)S(=O)(=O)N2CCN(CC2)C(=O)/C=C/c3cccc(c3)[N+](=O)[O-] C45620575
C[C@@]1(C(=O)N(C(=O)N1)NC(=O)Cn2cc(ccc2=O)[N+](=O)[O-])c3ccc(cc3)OC C09685715
Cc1cccc(c1[N+](=O)[O-])C(=O)N2CCN(CC2)S(=O)(=O)c3cc(n(c3)C)C(=O)N C45776636
Cc1c(snn1)C(=O)N2CCC(CC2)CNC(=O)C(=O)Nc3ccc(cc3)N4CCCCS4(=O)=O C49523275
c1c2cc3c(cc2[nH]c(=O)c1[C@@H](c4nnnn4C[C@@H]5CCCO5)N6CCC(CC6)O)OCO3 C57595080
C[C@H](C(=O)N1CCNC1=O)OC(=O)c2ccc(cc2)C(=O)O[C@H](C)C(=O)N3CCNC3=O C58152989
c1cc(cc(c1)S(=O)(=O)N2CCNC(=O)C2)NC(=O)c3cc(ccc3n4cnnn4)Cl C59253006
CCC/C(=N/Nc1[nH]nc(n1)SCC(=O)N2CCN(CC2)Cc3nnc(o3)C)/C C59890254
COC(=O)c1cc(cn(c1=O)CC(=O)NC(=O)NCc2cccs2)[N+](=O)[O-] C60430120
Cc1nc(nn1c2[n-]nc(n2)C(F)(F)F)C(=O)N[C@@H](CC3=c4ccccc4=[NH+]C3)C(=O)OC C63111006
c1cc(c(cc1N2CCCS2(=O)=O)NC(=O)CCn3cc(cn3)[N+](=O)[O-])O C66047131
c1ccc2c(c1)C(=O)c3cc(c(c(c3C2=O)O)O)C[NH+](CC(=O)[O-])CC(=O)[O-] C03861001
c1cc2c(cc1O)c(c[nH]2)C[C@@H](C(=O)[O-])NC(=O)COc3ccc4c(c3)oc(=O)c5c4CCC5 C02134861
CC(C)(COP(=O)([O-])[O-])[C@@H](C(=O)NCCC(=O)NCCS)O C12495127
CC(C)[C@@H](C(=O)N[C@H](C)C(=O)[O-])NC(=O)[C@@H]1Cc2c3ccccc3[nH]c2[C@@H]4N1C(=O)c5c4cccc5 C12884879
C[C@@H](C(=O)[O-])NS(=O)(=O)c1ccc(cc1)/C(=N/NC(=S)NCCOC)/C C13013292
C/C(=N\NC(=O)CNc1cccc(c1)C(F)(F)F)/c2ccc(cc2)S(=O)(=O)NCC(=O)[O-] C13058726
C/C(=N\NC(=S)NC[C@H]1CCCO1)/c2ccc(cc2)S(=O)(=O)NCC(=O)[O-] C13061011
c1ccc(c(c1)C(F)(F)F)NC(=O)CNC(=O)N[C@H](CC(=O)N2CCCC2)C(=O)[O-] C13245980
Cc1cn(c(=O)n(c1=O)Cc2ccsc2C(=O)[O-])C[C@@H](C(=O)[O-])[NH3+] C16052001
C[C@@H](c1cccc(c1)C(=O)c2ccccc2)C(=O)O[C@@H]3[C@H]([C@@H]([C@@H]([C@H](O3)C(=O)[O-])O)O)O C22061759
C[C@H](c1ccc2cc(ccc2c1)OC)C(=O)O[C@H]3[C@@H]([C@H]([C@H]([C@@H](O3)C(=O)[O-])O)O)O C22064378
CC(C)n1c(ccn1)N/C(=C(/C(=O)OC)\F)/c2c([nH]c(=S)[nH]c2=O)[O-] C29005066
CCCNC(=O)c1ccccc1[N-]S(=O)(=O)c2c[nH]c(=O)[nH]c2=O C33330709
c1ccc(c(c1)C(=O)NC2CCCCC2)[N-]S(=O)(=O)c3c[nH]c(=O)[nH]c3=O C33330722
CC(=C)[C@@H](C(=O)[O-])NC(=O)[C@@H](CS)NC(=O)CCC[C@@H](C(=O)[O-])[NH3+] C34250927
Cc1ccccc1N2C(=O)[C@H]3[C@@H]([NH2+][C@@]([C@@H]3C2=O)(CC(=O)[O-])C(=O)[O-])c4cc(c(c(c4)C)O)C C34377982
CC(C)(C(=O)O[C@@H]1[C@@H]([C@@H]([C@H]([C@H](O1)C(=O)[O-])O)O)O)Oc2ccc(cc2)Cl C35643568
C[C@H](c1ccc2cc(ccc2c1)OC)C(=O)O[C@@H]3[C@@H]([C@@H]([C@H]([C@@H](O3)C(=O)[O-])O)O)O C35645536
C1C[C@@H](CN(C1)S(=O)(=O)CCCC(=O)[O-])CNS(=O)(=O)N C37838104
C1C[C@H](CN(C1)S(=O)(=O)CCCC(=O)[O-])CNS(=O)(=O)N C37838105
c1cc(sc1)S(=O)(=O)[N-]c2ccc(cc2)C(=O)NNC(=O)c3ccc(=O)[nH]c3 C17518763
C[C@@H](C(=O)[O-])NC(=O)[C@H](C(C)C)NC(=O)[C@@H]1Cc2c3ccccc3[nH]c2[C@H]4N1C(=O)c5c4cccc5 C38570448
c1ccc2c(c1)c(c[nH]2)C[C@H](C(=O)N3CCC(CC3)C(=O)[O-])N4[C@@H](Nc5ccccc5C4=O)O C39022443
C=CCn1c(=O)c(c([nH]c1=S)[O-])[C@H](c2ccncc2)[C@H]3[C@H](N(C(=S)NC3=O)CC=C)O C39159860
C[C@@H](c1ccc2cc(ccc2c1)OC)C(=O)O[C@@H]3[C@@H]([C@H]([C@H]([C@H](O3)C(=O)[O-])O)O)O C39937331
c1nc(c(c(n1)N2CCN(CC2)CCO)N)N3CCC(CC3)C(=O)[O-] C40734655
c1ccc(cc1)n2cc(c(n2)C(=O)NNC(=O)NCCc3ccccn3)[O-] C42992758
C[C@@H](c1ccc2cc(ccc2c1)OC)C(=O)O[C@@H]3[C@H]([C@@H]([C@@H](O[C@@H]3C(=O)[O-])O)O)O C44136516
C[C@@H](C(=O)NNC(=O)c1c(cn(n1)c2ccccc2)[O-])NC(=O)c3cccs3 C45684280
Cn1cc(cc1C(=O)N)S(=O)(=O)[N-]c2ccc(cc2)N3CCNC3=O C44667928
CS(=O)(=O)[N-]c1ccc(c(c1)C(=O)NNC(=O)c2ccccn2)O C55093190
CS(=O)(=O)[N-]c1ccc(c(c1)C(=O)NCCNc2ncccn2)O C55247895
CS(=O)(=O)[N-]c1ccc(c(c1)C(=O)NNC(=O)c2cccnc2)O C55112587
CC(C)NC(=O)C(=O)NNS(=O)(=O)c1cc(c(cc1Cl)F)C(=O)[O-] C60379694
COCCCN1C(=O)/C(=C\2/C[C@@H](NN2)c3c[nH]c4c3cccc4)/C(=NC1=O)[O-] C17113078
CC(C)N1C[C@@H](CC1=O)/C(=N/S(=O)(=O)c2ccc(cc2)CNC(=O)N)/[O-] C62677545
CC(C)NC(=O)NNS(=O)(=O)c1ccc(cc1F)[N-]S(=O)(=O)C C62930778
C(C(/C=C/C(=O)[O-])(/C=C/C(=O)[O-])C=CC(=O)[O-])C(CO)(CO)CO C64033497
c1ccc2c(c1)c(c(o2)C(=O)N)[N-]S(=O)(=O)C3=CC(=[NH+]C3)C(=O)[O-] C64328069
CN1[C@H](C(=C(N(C1=O)C)[O-])C(=O)CSc2[nH]nc(n2)c3cccs3)N C39724948
COCCNC(=O)NNC(=O)CCn1c(=O)c2ccccc2c(n1)[O-] C64899929
Cc1ccc(cc1S(=O)(=O)NNC(=O)NC[C@@H]2CCCO2)C(=O)[O-] C64939566
CCCS(=O)(=O)[N-]c1cccc(c1)C(=O)NNC(=O)NC[C@@H]2CCCO2 C65146440
c1cc(c(cc1/C=C/C(=O)[O-])O[C@@H]2[C@@H]([C@@H]([C@@H]([C@@H](O2)CO)O)O)O)O C06505379
c1cc(c(cc1/C=C/C(=O)[O-])O[C@@H]2[C@H]([C@@H]([C@@H]([C@@H](O2)CO)O)O)O)O C38249244
CC(C)(C(=O)O[C@H]1[C@@H]([C@@H]([C@@H]([C@@H](O1)C(=O)[O-])O)O)O)Oc2ccc(cc2)Cl C65739456
c1cc(ccc1[N-]S(=O)(=O)CC(=O)NNC(=O)NC2CC2)N3CCCCC3 C65897889
CCOCCCNC(=O)NNS(=O)(=O)c1cc(cs1)C(=O)[O-] C67124611
CCOCCCNC(=O)NNC(=O)/C=C/c1ccc(cc1)[N-]S(=O)(=O)C C67312031
CCC(=O)N[C@H](c1ccccc1)/C(=N/S(=O)(=O)c2cc(n(c2)C)C(=O)N)/[O-] C67600341
CC(C)[NH2+]C[C@@H]1[C@@H]([C@@H]([C@@H](O1)CO)O)[NH+]2CCCCC2 C20465730
CC(C)(C)OC(=O)N1CCC(CC1)(C[NH3+])[NH2+]C2CC2 C32628283
c1csc2n1c(c(n2)[NH+]3CCC[C@@H](C3)CO)C[NH3+] C36227730
CC(C)[C@H](C(=O)N[C@H](Cn1cc[nH+]c1)C(C)(C)C)[NH3+] C36999258
CCC[C@@H](C(=O)NC1CC[NH+](CC1)CC(=O)NC)[NH3+] C37020410
C1CCC(C1)NC(=O)C[NH+]2CCCN(CC2)CC[NH3+] C37039808
C[C@@H](C[NH+]1CCCCC1)[NH2+]C2CCN(CC2)C(=O)N C37319692
C[NH+]1CCN(CC1)CCNC(=O)C2CCC(CC2)[NH3+] C37760092
CC(C)C[C@H](C(=O)N(CCO)C1CC[NH+](CC1)C)[NH3+] C37824927
CC[NH+](CC)C1CCN(CC1)C(=O)[C@@H](CC(=O)N)[NH3+] C37827385
C[C@@H](C[NH3+])CN1CC[NH+](CC1)[C@@H](C)C(=O)NC(C)C C37049076
C[NH+]1CCN(CC1)[C@@H]2[C@H]([C@@H]([C@H]3CO[C@@H]2O3)[NH2+]Cc4ccc(o4)CO)O C22922139
CC(C)(C)[C@@H](C(=O)N(CCO)C1CC[NH+](CC1)C)[NH3+] C40468677
C[C@@H](CC(=O)NC[C@H](C(C)C)N1CC[NH+](CC1)C)[NH3+] C40770608
C[NH+]1CCN(CC1)CCCNC(=O)C2(CCCC2)[NH3+] C40808878
CC(C)(CNC(=O)[C@@H]1C[C@@H](C[NH2+]1)O)N2CC[NH+](CC2)C C40831001
C[NH+]1CCC(CC1)OC(=O)c2c[nH]c(n2)C3(CCC3)[NH3+] C41019149
C1CC[NH+](C1)CCN2[C@@H](C3(CC[NH2+]CC3)NC2=O)O C41599749
CC[C@@H]([C@@H](c1cnn(c1)C)[NH+]2CCC(CC2)CO)[NH3+] C43126932
CC[C@@H]([C@H](c1cnn(c1)C)[NH+]2CCC(CC2)CO)[NH3+] C43126936
CC(C)(c1nc(on1)C[NH+]2CCC[C@H]2C(=O)NC)[NH3+] C43402227
CC(C)NC(=O)C[NH+](C)Cc1nc(no1)C(C)(C)[NH3+] C43402288
CC1(C(=O)N(C(=O)N1)CC[NH+]2CCC[C@@H](C2)C[NH3+])C C44529788
CCNC(=O)NC(=O)[C@H](C)[NH2+]C[C@H]1CCCC[NH+]1C C44562513
c1cc(sc1C[NH3+])S(=O)(=O)N[C@H]2CC[NH+](C2)C3CC3 C44680659
C1C[C@H]2[C@H](CC[NH+]2C1)NC(=O)C3(CCOCC3)C[NH3+] C44763886
CC[NH2+][C@](C)(CN1CC[NH+](CC1)C(C)(C)C)C(=O)N C45279701
C[C@](CN1CC[NH+](CC1)C2CC2)(C(=O)N)[NH2+]C3CC3 C45281994
CC(C)[NH+]1CC[C@H](C1)[NH2+]C2CCN(CC2)CC(=O)N C45654603
C1C[NH+](C[C@H]1C[NH3+])CC(=O)N[C@@H]2CS(=O)(=O)C[C@@H]2Cl C50248356
Cc1c(c(n([nH+]1)C)NC)C[NH+]2C[C@H](CC[C@@H]2C)C(=O)N C50815314
C[NH+]1CCCC[C@H]1CNC2CC[NH+](CC2)CC(=O)N C54242567
C[C@H](C[NH3+])C(=O)NC[C@@H](C(C)C)N1CC[NH+](CC1)C C54343517
CC(C)[NH+]1CCC2(CC1)C(=O)N(C(=O)N2)CCOCC[NH3+] C57846025
C1C[NH2+]CCC1N2C(=O)C3(CC[NH+](CC3)CCCO)NC2=O C57847093
C1C[C@@H](C[NH2+]C1)CN2C(=O)C3(CC[NH2+]CC3)NC2=O C57848239
C1C[C@H](C[NH2+]C1)CN2C(=O)C3(CC[NH+](CC3)CCO)NC2=O C57848355
C[C@H](C[NH2+]C1CCN(CC1)C(=O)N)C[NH+]2CCCC2 C62078794
CCC[NH+]1CCC(CC1)NC(=O)[C@H]2C[NH2+][C@@H](CN2)C C62814993
C[C@@H]1CN[C@@H](C[NH2+]1)C(=O)N[C@@H]2CC[NH+]3[C@@H]2CCCC3 C62815012
C[C@H]1CN[C@@H](C[NH2+]1)C(=O)NC[C@@H]2CC[NH+](C2)C(C)C C62815385
CC(C)[NH2+][C@@H](CN1CC[C@@H](C1)[NH+]2CCCC2)C(=O)N C62969267
C1C[C@@H](C[NH+](C1)C[C@@H]2CCOCO2)C(=O)NCC[NH3+] C63179730
CC(C)c1nc(no1)C[NH+]2CCC[C@@H](C2)C(=O)NCC[NH3+] C63180056
C[C@@H](C(=O)N1CCCC1)[NH+]2CCC[C@@H](C2)C(=O)NCC[NH3+] C63180347
c1ccc2=[NH+]CC(=c2c1)C[C@@H]([C@H]3N=N[C@H](O3)SCC(=O)N)[NH3+] C63761289
c1ccc(cc1)[C@H]2[C@@H]([NH+](CN2)C[C@@H](c3cccnc3)O)c4[nH]cc[nH+]4 C65382069
C[NH+]1CCC(CC1)n2c3c(cn2)[C@H](CC(=O)N3)C4CCC(CC4)[NH3+] C65428383
CCNC(=O)[C@@H]1C[C@H](CN1C(=O)C[NH+](C)C2CCCC2)[NH3+] C67491419
CC(C)C[C@H](c1nnc2n1CC[NH2+]CC2)NC(=O)C3CC[NH2+]CC3 C67654307
Cn1c2ccccc2c(c(c1=O)C(=O)NCC[NH2+]CCO)O C01814752
c1c(nc(s1)N)/C(=N\O)/C(=O)NCCC[NH+]2CCOCC2 C09060712
c1ccc2c(c1)c(c[nH]2)C[C@@H]3C(=O)N4CC[C@@H]([C@H]4C(=O)N3)[NH3+] C15708848
CCOC(=O)N1CCC(CC1)[NH2+][C@H](C)C(=O)NC(=O)N C20310129
C1CCc2c(c3c(s2)[nH]c(=O)n(c3=O)CC(=O)NCC[NH3+])C1 C20590480
Cc1cc(=O)n2c(n1)sc(n2)NC(=O)CSC(=[NH2+])N C04599575
C[C@@H](C(=O)NC(=O)NCC=C)[NH+]1CCC(CC1)C(=O)N C24956848
CCC(CC)[C@H](c1ccc2c(c1)N(C(=O)CO2)CC(=O)N)[NH3+] C33501288
C[C@H]1C(=O)N(c2cc(ccc2O1)[C@H](C(C)(C)C)[NH3+])CC(=O)N C33501587
C[C@@H]1C(=O)N(c2cc(ccc2O1)[C@H](C(C)(C)C)[NH3+])CC(=O)N C33501588
C[C@@H]1C(=O)N(c2cc(ccc2O1)[C@@H](CC(C)C)[NH3+])CC(=O)N C33501601
c1cc2c(cc1S(=O)(=O)N[C@@H]3C[C@H]3[NH3+])NC(=O)CO2 C36264528
c1cc(c(cc1[N+](=O)[O-])C(=O)N)NCCN2CC[NH2+]CC2 C36278923
c1ccc2c(c1)cc(c(=O)[nH]2)C[NH2+]CCS(=O)(=O)N C36744863
Cc1ccc(o1)c2c(c[nH]n2)C[NH2+]CCS(=O)(=O)N C37261922
c1csc(c1C(=O)N)NC(=O)CN2CCC[NH2+]CC2 C37365348
c1c(sc(n1)NC(=O)[C@@H]2CSC(=O)N2)C#CC[NH3+] C37550595
c1c2c(n(n1)CCO)CCC[C@@H]2NC(=O)C3(CCCC3)[NH3+] C37616236
Cn1cnnc1c2ccccc2NC(=O)CNC(=O)C[NH3+] C37628615
c1ccc2c(c1)C[C@H](N(C2)C(=O)[C@H]3C[C@@H](C[NH2+]3)O)C(=O)N C37800817
c1ccc2c(c1)C[C@H](N(C2)C(=O)[C@@H]3C[C@H](C[NH2+]3)O)C(=O)N C37800818
c1ccc2c(c1)C[C@H](N(C2)C(=O)[C@H]3C[C@H](C[NH2+]3)O)C(=O)N C37800819
CCCC[C@H](C(=O)N1CCC2(CC1)C(=O)NC(=O)N2)[NH3+] C37818307
Cc1cc([nH+]c(c1/C(=N/O)/N)N(C)C[C@H](COC)O)C C42507230
c1c(cc(c(c1[C@@H](CCO)[NH3+])O)[N+](=O)[O-])Br C44233969
c1cnn(c1)C[C@@H](C[NH+]2CCC[C@@H](C2)CNC(=O)N)O C48275633
c1cnn(c1)C[C@H](C[NH+]2CCC[C@@H](C2)CNC(=O)N)O C48275636
CC[NH+]1CCC[C@@H](C1)NS(=O)(=O)c2cnc(nc2)NN C49226826
CC[NH+]1CCC[C@H](C1)NS(=O)(=O)c2cnc(nc2)NN C49226830
c1cc(c(cc1S(=O)(=O)N)[N+](=O)[O-])N2CC[C@@H](C2)[NH3+] C50244070
c1cc(c(cc1S(=O)(=O)N)[N+](=O)[O-])N2CC[C@H](C2)[NH3+] C50244071
c1cc(c(cc1S(=O)(=O)N)[N+](=O)[O-])N2CC[C@H](C2)C[NH3+] C50249536
c1cc(ccc1C#CC[NH3+])S(=O)(=O)N[C@@H]2CCCNC2=O C50392990
c1cc(cc(c1)S(=O)(=O)N[C@@H]2CCCNC2=O)C#CC[NH3+] C50392993
c1cc(cc(c1)S(=O)(=O)N[C@H]2CCCNC2=O)C#CC[NH3+] C50392995
c1cc(oc1)c2nc(on2)[C@@H](Cc3ccc(c(c3)O)O)[NH3+] C54445310
CC(C)[C@H](CNC(=O)c1nc([nH]n1)N)N2CC[NH+](CC2)C C55169048
C[C@H]1C(=O)Nc2cc(ccc2O1)S(=O)(=O)NCCC[NH3+] C62562052
Cn1c2c(cn1)c(nc(n2)C[NH+]3CCCC[C@@H]3CO)NN C63084102
Cn1c2c(cn1)c(nc(n2)C[NH+]3CCC[C@H](C3)CO)NN C63084129
Cn1c2c(cn1)c(nc(n2)C[NH+]3CCC(CC3)CO)NN C63084130
c1[nH]c2c(n1)c(ncn2)N3CCC[C@@H](C3)C(=O)NCC[NH3+] C63180576
C[C@@H]([C@@H]1CCCCN1CC(=O)NC(=O)NCCOC)[NH3+] C63195541
C[C@H]([C@@H]1CCCCN1CC(=O)NC(=O)NCCOC)[NH3+] C63195542
C[C@@H]([C@H]1CCCCN1CC(=O)NC(=O)NCCOC)[NH3+] C63195543
C[C@H]([C@H]1CCCCN1CC(=O)NC(=O)NCCOC)[NH3+] C63195544
C[C@@H]([C@H]1CCCCN1c2c(cc(cn2)[N+](=O)[O-])C(=O)N)[NH3+] C63196688
c1cc2=[NH+]CC(=c2cc1F)CCN3[C@@H](NC(=O)C=C3N)O C64062525
c1cc2=[NH+]CC(=c2cc1F)CCN3[C@H](NC(=O)C=C3N)O C64062526
c1c([nH]nc1C(=O)N[C@@H]2CCC[NH+](C2)CC(=O)N)C3CC3 C66448753
c1ccc2c(c1)n(c(=[NH2+])n2C[C@H](c3cccs3)O)CC[NH+]4CCOCC4 C04663509
C/C=C(\C)/C[NH+]1CCC(CC1)n2cc(nn2)C[NH+]3CCC[C@H]3C(=O)N C19853431
C#C[C@H]1C[NH+]2CC[C@H]1C[C@@H]2C[NH+](Cc3ccc(o3)CO)Cc4ccc(o4)CO C20462732
Cc1cc(n(n1)C[C@@H](C)[NH+]2CCC(CC2)n3cc(nn3)C(C)(C)[NH3+])C C20820380
Cc1c(nc[nH]1)C[NH+]2CC[C@H]([C@@H](C2)O)N3CCN(CC3)c4cccc[nH+]4 C20909809
CCOC(=O)[C@@H]1C(=c2cc(ccc2=[NH+]1)Br)NC(=O)C[NH2+]C C38582688
CCOC(=O)[C@H]1C(=c2cc(ccc2=[NH+]1)Br)NC(=O)C[NH2+]C C38582691
c1ccc2=[NH+]CC(=c2c1)/C=N\NC(=O)CN3C[NH2+][C@@H]4[C@@H](C3=O)C5=C(S4)CCCC5 C38818461
COC[C@H]1C2=C(CCN(C2)C(=O)c3cnc(s3)C[NH+]4CCCC4)[NH2+]N1 C39552331
CC(C)C(=O)N1C[C@@H](C2(C1)CC[NH2+]CC2)C(=O)NC[C@@H](c3cccnc3)[NH+]4CCCC4 C39594164
CCCCC(=O)N1C[C@@H](C2(C1)CC[NH2+]CC2)C(=O)NCCC[NH+](C)C C39627214
CC[C@H](C)C(=O)N1C[C@@H](C2(C1)CC[NH2+]CC2)C(=O)NCCC[NH+](C)C C39627360
C[NH+](C)CCCNC(=O)[C@@H]1CN(CC12CC[NH2+]CC2)C(=O)c3cc(ccc3F)Cl C39627541
CC[C@H](C)CC(=O)N1C[C@@H](C2(C1)CC[NH2+]CC2)C(=O)NCCC[NH+](C)C C39627684
CC(C)C(=O)N1C[C@@H](C2(C1)CC[NH2+]CC2)C(=O)NCC[NH+]3CCCCC3 C39627803
c1cc(c(c(c1F)C(=O)N2C[C@@H](C3(C2)CC[NH2+]CC3)C(=O)NCC[NH+]4CCCCC4)F)Cl C39628261
Cc1ccsc1C(=O)N2C[C@@H](C3(C2)CC[NH2+]CC3)C(=O)NCCC[NH+]4CCCC[C@@H]4C C39628645
CCC(=O)N1C[C@H](C2(C1)CC[NH2+]CC2)C(=O)NCC[NH+](C(C)C)C(C)C C39634756
c1ccc(c(c1)C(=O)N2C[C@@H](C3(C2)CC[NH2+]CC3)C(=O)N[C@@H]4C[NH+]5CCC4CC5)Cl C39662882
CCCCC(=O)N1C[C@H](C2(C1)CC[NH2+]CC2)C(=O)N[C@@H]3C[NH+]4CCC3CC4 C39662919
c1cc(c(cc1C(=O)N2C[C@@H](C3(C2)CC[NH2+]CC3)C(=O)N[C@@H]4C[NH+]5CCC4CC5)C(F)(F)F)F C39663022
C[C@@H]1C(=c2cc(ccc2=[NH+]1)C#N)CCNC(=O)[C@H]3CN(CC34CC[NH2+]CC4)C(=O)C(C)C C39674614
Cc1ccsc1C(=O)N2C[C@@H](C3(C2)CC[NH2+]CC3)C(=O)NC[C@@H](c4ccccc4)[NH+](C)C C39675922
C[NH+](C)CCCCNC(=O)[C@@H]1CN(CC12CC[NH2+]CC2)C(=O)c3ccccc3C(F)(F)F C39678904
C[NH+](C)CCCCNC(=O)[C@@H]1CN(CC12CC[NH2+]CC2)C(=O)c3cc(ccc3F)Cl C39679022
CC[C@@H](C)CC(=O)N1C[C@@H](C2(C1)CC[NH2+]CC2)C(=O)N[C@H]3C[NH+]4CCC3CC4 C39681961
CCCC[NH+]1CCC(CC1)CNC(=O)[C@@H]2CN(CC23CC[NH2+]CC3)C(=O)c4ccc(cc4F)F C39683437
CCCC[NH+]1CCC(CC1)CNC(=O)[C@@H]2CN(CC23CC[NH2+]CC3)C(=O)C4(CCCCC4)C C39683489
C1CCC(C1)CCC(=O)N2C[C@@H](C3(C2)CC[NH2+]CC3)C(=O)NCC4CC[NH+](CC4)C5CCCC5 C39689116
CC[C@H](C)C(=O)N1C[C@@H](C2(C1)CC[NH2+]CC2)C(=O)NC[C@@H]3CC[NH+](C3)C C39689631
CCC(=O)N1C[C@@H](C2(C1)CC[NH2+]CC2)C(=O)NC[C@@H]3CC[NH+](C3)C C39689642
Cc1ccc(c(c1F)C(=O)N2C[C@@H](C3(C2)CC[NH2+]CC3)C(=O)NC[C@H]4CC[NH+](C4)C)Cl C39689692
CC[C@H](C)C(=O)N1C[C@@H](C2(C1)CC[NH2+]CC2)C(=O)NC[C@@H]3CCC[NH+]3CC C39695503
CC[C@@H](C)CC(=O)N1C[C@H](C2(C1)CC[NH2+]CC2)C(=O)NC[C@@H]3CCC[NH+]3CC C39695644
c1ccc2=[NH+][C@@H]3C(=c2c1)N=NC(=[NH+]3)N/N=C/c4cc(ccc4O)Cl C39774474
c1cc(oc1)[C@@H](CNC(=O)N[C@H]2CC[NH+]3[C@@H]2CCCC3)[NH+]4CCCC4 C44966500
c1ccc(c(c1)[C@H](CNC(=O)C[NH+]2CCC(CC2)NC(=O)C3CC3)[NH+]4CCCC4)Cl C58133407
CC(C)C(=O)NC1CC[NH+](CC1)CC(=O)NC[C@H](c2ccccc2Cl)[NH+]3CCCC3 C59037140
c1ccc2c(c1)ccc(c2/C=N/NC3=N[C@@H]4C(=c5ccccc5=[NH+]4)N=[NH+]3)O C38821591
C[NH+](C)CCNC(=O)CNC(=O)N1CCC2=c3cc(ccc3=[NH+][C@@H]2C1)Cl C63295909
c1cn(c[nH+]1)CCCNC(=O)NC2CC[NH+](CC2)CC3CCCC3 C63399179
c1cn(c[nH+]1)CC2(CCN(CC2)C[C@@]3(CCC[NH+]4[C@@H]3CCCC4)O)O C63834165
Cc1ccc(cc1)c2nc(on2)CC[NH2+]C[C@@]3(CCC[NH+]4[C@@H]3CCCC4)O C63835180
C[C@@H](c1ccc2=[NH+]C(=O)[NH+]=c2c1)NC(=O)Nc3ccccc3C(F)(F)F C64127700
c1cc(ccc1C[NH+]2CC[C@H](C2)O)C3=NC(=O)CC(=N3)C4CC[NH2+]CC4 C64143557
CCCNC(=O)C[NH+]1CCC(CC1)NC(=O)N2CC[C@@H](C2)[NH+]3CCCC3 C66179388
CCCC[NH+]1CCCC[C@H]1CNC(=O)N[C@@H](C)CN2CC[NH+](CC2)C C66599562
C[NH+](C)C1(CCCCC1)CNC(=O)c2cc(on2)C[NH+]3CCC(CC3)O C67490535
CC[NH+](CC)Cc1cnc2c(cnn2c1)C(=O)N[C@H]3CCC[NH2+]C3 C67514845
CS(=O)(=O)N1CCO[C@@H](C1)C[NH2+]C2CCC3(CC2)CC[NH2+]CC3 C67654211
c1ccc(c(c1)c2ccc3c(c2)C(=O)N4CC[C@@H](C[C@H]4C(=O)N3)NC(=O)C5CC[NH2+]CC5)F C03840479
C[C@@H]1c2c(sc(n2)NC)C[C@]3([C@H]1[C@H]([C@@H](CC3)[C@H](C)C(=O)NCC[NH+]4CCOCC4)O)C C03840519
c1ccc(c(c1)c2ccc3c(c2)C(=O)N4CC[C@@H](C[C@H]4C(=O)N3)NC(=O)[C@@H]5CSC[NH2+]5)F C04222250
c1cc(oc1)CNC(=O)C[NH+]2CCC(CC2)NC(=O)NC3CCCCC3 C04909269
Cc1cccc(c1NC(=O)C[NH+](C)CC(=O)NC(=O)NCC(F)(F)F)C C07682963
c1cc(ccc1N2CC[NH+](CC2)CC(=O)NC(=O)NCCc3c[nH]c4c3cc(cc4)F)F C09482429
C[C@@H](C(=O)NC1CC([NH2+]C(C1)(C)C)(C)C)NC2=NS(=O)(=O)c3c2cccc3 C11423112
Cc1c2c(n[nH]1)OC(=C([C@H]2c3cc(cs3)C[NH+]4CCOCC4)C#N)N C04396823
c1cc(ccc1C(=O)NCCC(=O)N2CCC3(CC2)c4c([nH]cn4)CC[NH2+]3)Br C09409571
CC(=O)NCC[NH2+][C@H]1CCc2c(c(nn2CC3CCCCC3)C(=O)NC)C1 C14750851
c1ccc(cc1)S(=O)(=O)NC[C@@H]2[C@@H]([C@@H]([C@@H](O2)CO)O)[NH+]3CCc4ccccc4C3 C20465223
c1ccc2c(c1)CC[NH+](C2)[C@H]3[C@H](O[C@H]([C@H]3O)CO)CNS(=O)(=O)c4ccc(cc4)F C20465228
CNC(=O)C1CC[NH+](CC1)CCC(=O)Nc2ccccc2C(=O)NC3CC3 C24899002
C[C@@H](C(=O)N1CCC[C@@H](C1)C(=O)N)[NH+]2CCN(CC2)c3ccccc3O C25521374
CCCC/[NH+]=C(\N)/SCC(=O)N1C[C@H](Oc2c1cccc2)C(=O)NC C29493707
Cc1ccc(cc1)S(=O)(=O)Nc2ccc(c(c2)C(=O)NC(C)C)N3CC[NH2+]CC3 C33275404
c1cc(cc(c1)Cl)C(=O)NCC(=O)N2CCC3(CC2)c4c(nc[nH]4)CC[NH2+]3 C08742691
c1cc2=[NH+]C(=O)C(=c2cc1Br)NNC(=O)c3cc([nH]n3)C4CC4 C06554056
Cc1cn(nc1C(=O)Nc2c(c3c(s2)C[NH+](CC3)C(C)C)C(=O)N)C C38509024
CC(C)[C@@H](C(=O)NC(C)(C)C)NC(=O)[C@H]1CN(CC12CC[NH2+]CC2)C(=O)c3ccccc3 C39685769
c1cocc1C(=O)N2CCC(CC2)NC(=O)NCCC[NH2+]C3CCCCC3 C43035354
Cc1c(c(n[nH]1)C)[C@H](C)NC(=O)[C@@H]2CN(CC23CC[NH2+]CC3)C(=O)c4c(cccc4F)F C44713666
Cc1c(c(n[nH]1)C)[C@@H](C)NC(=O)[C@@H]2CN(CC23CC[NH2+]CC3)C(=O)c4cc(cc(c4)F)F C44713717
Cc1c(c(n[nH]1)C)[C@@H](C)NC(=O)[C@H]2CN(CC23CC[NH2+]CC3)C(=O)c4cc(cc(c4)F)F C44713719
Cc1c(c(n[nH]1)C)[C@H](C)NC(=O)[C@@H]2CN(CC23CC[NH2+]CC3)C(=O)c4ccc(cc4)Cl C44713730
CC[C@H](C)C(=O)N1C[C@H](C2(C1)CC[NH2+]CC2)C(=O)NCCc3c([nH]c4c3cc(cc4)C#N)C C44714475
Cc1cc(cc(c1)OCC(=O)NNC(=O)NC2CC[NH+](CC2)CC(C)C)C C45463723
C[C@H]1CCCC[NH+]1Cc2ccc(cc2)CNC(=O)NNC(=O)OC(C)(C)C C45778648
c1ccc(cc1)n2c3c(c(n2)C(=O)NC4CC[NH+](CC4)CC(=O)N)CCC3 C45890653
Cc1[nH+]ccn1CCCNC(=O)Nc2ccc(c(c2)C(=O)NC3CC3)Cl C47729287
CNC(=O)NC(=O)[C@@H](c1ccccc1)[NH+]2CCC[C@@H](C2)C(=O)NC3CC3 C51046538
c1ccc(cc1)CNC(=O)NC(=O)C[NH+]2CCC[C@@H](C2)C(=O)NC3CC3 C51048646
Cc1ccc2c(c1)[nH]c(n2)[C@@H](C)NC(=O)[C@H]3CN(CC34CC[NH2+]CC4)C(=O)C5CCC5 C44737204
C[C@H]1C[C@@H](C[NH+](C1)C(C)(C)CNS(=O)(=O)c2cc(n(c2)C)C(=O)N)C C53688468
C[C@H](CNC(=O)NNC(=O)c1cn(c2c1cccc2)C)C[NH+]3CCCCC3 C57042738
C[C@H]1CCc2c(cc(s2)C(=O)NNC(=O)NCCCCn3cc[nH+]c3)C1 C57378809
Cc1ccc(cc1NC(=O)NC[C@@H](c2ccco2)[NH+](C)C)C(=O)NC3CC3 C47985158
CS(=O)(=O)N[C@H]1Nc2ccc(cc2S1)C(=O)NCCC3=c4cc(ccc4=[NH+]C3)Cl C63281265
Cc1csc(n1)NC(=O)CS[C@H]2NN[C@@H]([NH+]2C3CC3)c4ccco4 C39983873
CN1c2ccc(cc2N[C@@H]1C(F)(F)F)NC(=O)C(=O)NCCC3=c4cc(ccc4=[NH+]C3)F C63818220
c1cn(c[nH+]1)CCCNC(=O)NNC(=O)c2cc(c(cc2Cl)F)F C64885347
c1cc2cc(ccc2nc1)OC3(CC[NH2+]CC3)C(=O)N[C@H]4CCCCNC4=O C65496021
c1ccc(cc1)C(=O)NNC(=O)C[NH+]2CCC(CC2)NC(=O)C3CCCCC3 C65963868
Cn1cc(c(n1)c2ccccc2Cl)C(=O)N[C@H]3CCC[NH+](C3)CC(=O)N C66621889
C[NH+](C)[C@H](CNC(=O)NCc1nc([nH]n1)c2cccs2)c3ccsc3 C66699513
C[C@H](C(=O)N1CCC[C@H](C1)C(=O)N)[NH+](C)CC(=O)Nc2cc(cc(c2)F)F C66836588
c1ccc(c(c1)C(=O)NCc2ccco2)NC(=O)C[NH+]3CCC[C@@H](C3)O C66863162
CNC(=O)NC(=O)CCC[NH+]1CCC(CC1)NC(=O)CC2CCCCC2 C66886551
Cc1ccc(o1)[C@@H](CNC(=O)NNC(=O)CC2CCCCC2)[NH+]3CCCC3 C67081754
Cc1c(cccc1NC(=O)C(=O)N[C@@H](C)C[NH+]2C[C@@H](C[C@@H](C2)C)C)C(=O)NC C67438729
c1ccc(cc1)c2cc(=O)oc3c2ccc(c3)O[C@H]4[C@@H]([C@H]([C@@H]([C@H](O4)CO)O)O)O C04081776
c1ccc(c(c1)C(=O)NC2CCCCC2)NC(=O)C(=O)N/N=C/c3cccc(c3)O C04261314
c1ccc(cc1)c2cc(=O)c3cc(ccc3o2)O[C@H]4[C@@H]([C@@H]([C@@H]([C@H](O4)CO)O)O)O C04349275
c1ccc2c(c1)CC[C@]23C(=O)N(C(=O)N3)CC(=O)Nc4c(c5c(s4)CCC5)C(=O)N C03534186
C[C@H]1[C@H]([C@@H]([C@@H]([C@@H](O1)Oc2ccc3c(c2)occ(c3=O)c4ccc(cc4)O)O)O)O C05759382
CC(C)OC(=O)[C@]1([C@H]2C=CC(=CN2[C@@H]([C@@H]1c3ccc(cc3)Cl)C(=O)N)C(=O)N)C#N C06190582
C[C@H]1CCCC[C@H]1NC(=O)NC(=O)CSc2nnc(n2N)c3cccs3 C07979782
COc1ccc(cc1)NC2=N[C@H]3[C@H]([C@@H](C[C@@H]([C@H]3S2)C(=O)Nc4nccs4)O)O C08254722
CC(=O)n1cc(c2c1cccc2)O[C@]3([C@]([C@]([C@@]([C@](O3)(C)CO)(C)O)(C)O)(C)O)C C09915796
Cc1cc(=O)oc2c1ccc(c2)O[C@]3([C@@]([C@]([C@]([C@](O3)(C)CO)(C)O)(C)O)(C)O)C C09970463
c1ccc(c(c1)C(=O)NC2CCCC2)NC(=O)CN3C[C@@H](Oc4c3cccc4)C(=O)N C12596520
c1ccc(c(c1)C(=O)NCc2ccc(cc2)F)NS(=O)(=O)c3ccc4c(c3)[nH]c(=O)[nH]4 C15372808
C[C@]1(C(=O)N(C(=O)N1)CC(=O)Nc2c(ccs2)C(=O)N)c3ccc(c(c3)Cl)Cl C16579890
C[C@H](C(=O)NC(=O)NC1CCCC1)Sc2nnc(s2)SCC(=O)N C17016426
Cc1c(c2ccccc2[nH]1)c3csc(n3)NC(=O)[C@@H]4CCC(=O)NC(=O)N4 C19581696
c1cc(ccc1c2c(c[nH]n2)[C@H]3c4c(n[nH]c4OC(=C3C#N)N)c5ccncc5)F C05409198
c1cc(ccc1c2c(c[nH]n2)[C@@H]3c4c(n[nH]c4OC(=C3C#N)N)c5ccncc5)F C05409197
c1cc(c(c(c1)F)NC(=O)CSc2nnc(n2N)NN=C3CCCC3)F C21327787
C[C@H](C(=O)NC(=O)NCC(F)(F)F)Nc1ccc(cc1)NC(=O)c2ccco2 C26987931
CC(=O)N/C(=C/c1ccccc1)/C(=O)NNC(=O)c2cc(n[nH]2)c3ccccc3 C28785802
C[C@H]1CCCC[C@]12C(=O)N(C(=O)N2)CC(=O)Nc3c(c4c(s3)CCC4)C(=O)N C03408110
C[C@@H]1c2c(cc(cc2OC(=O)[C@H]1CC(=O)NCCc3c[nH]c4c3ccc(c4)OC)O)O C38573798
C[C@@H](c1ccccc1)N2[C@H](N=C([C@@H](C2=O)[C@@H]3c4c(c5cc(ccc5[nH]4)OC)CCN3)O)O C38990187
Cc1cc(c(c(c1)C)NC(=O)CSC2=NN[C@H](N2N)[C@H]3C4=C(CCC4)N=N3)C C39006741
C[C@@H]1c2c(cc(cc2OC(=O)[C@@H]1CC(=O)NCCc3c[nH]c4c3cc(cc4)OC)O)O C39272757
C[C@H]1CCC2=C(C1)S[C@H]([C@@H]2C(=O)OC(C)C)NC(=O)CSc3nc([nH]n3)N C39617296
c1cc(ccc1NC(=O)C[C@H]2C(=O)N/C(=N\c3ccc(cc3)S(=O)(=O)N)/S2)F C39843623
CCOC(=O)c1c(c(sc1NC(=O)N2CCC[C@H](C2)CNC(=O)N)C)C C40149935
CC1(c2cc(ccc2NC1=O)NS(=O)(=O)c3ccc4c(c3)[nH]c(=O)[nH]4)C C49741340
c1ccc2c(c1)[C@@]3([C@H]4[C@@H]([C@@H](N3)CCC(=O)N)C(=O)N(C4=O)C5CCCCCC5)C(=O)N2 C20610938
COc1ccccc1n2c(=O)c(c([nH]c2=O)[O-])[C@H]3c4c(c5ccccc5[nH]4)CC[NH2+]3 C16957026
c1cc2c(cc1F)[C@]3([C@H]4[C@@H]([C@@H](N3)CC(=O)N)C(=O)N(C4=O)C5CCCCC5)C(=O)N2 C20518089
Cc1cccc2c1NC(=O)[C@@]23[C@H]4[C@@H]([C@H](N3)CC(=O)N)C(=O)N(C4=O)Cc5ccc(cc5)F C16033992
CC(C)(C)N1C(=O)[C@@H]2[C@H](N[C@@]3([C@@H]2C1=O)c4cc(ccc4NC3=O)F)CC(=O)N C20566869
CC(C)(C)N1C(=O)[C@@H]2[C@@H](N[C@@]3([C@@H]2C1=O)c4cc(ccc4NC3=O)F)CC(=O)N C20566871
c1ccc(cc1)Nc2[nH]c(=O)c3c(n2)NC(=O)C[C@H]3C(=O)Nc4ccc(c(c4)F)F C54202151
CC\1=C(C(=O)NC(=O)/C1=C\NNC(=O)c2cc(ccc2O)Br)C#N C16694055
c1cc(c(cc1Cl)C(=O)NNC(=O)c2ccc(o2)S(=O)(=O)N)Cl C56107971
c1ccc2c(c1)C[C@@H]([C@@H]2NC(=O)NCCCN3C(=O)C4(CCCC4)NC3=O)O C57003618
COc1ccc(cc1)[C@H]2Nc3cc(c(cc3S(=O)(=O)N2)S(=O)(=O)N)Cl C53899068
Cc1ccccc1NC(=O)NNC(=O)c2ccc(cc2)S(=O)(=O)NCC#C C58862709
c1cc(c(c(c1[C@H]2CC(=O)Nc3c2c(=O)[nH]c(n3)N4CCC(CC4)C(=O)N)F)F)F C61719659
c1c2c(cc(c1Cl)O[C@H]3[C@@H]([C@H]([C@H]([C@H](O3)CO)O)O)O)oc(=O)c4c2CCCC4 C11866705
C[C@H](C(=O)NCc1ccco1)NC(=O)NNC(=O)Cc2ccc(cc2)Cl C62521073
CCC[C@H](C(=O)Nc1cc(ccc1F)N2CCCS2(=O)=O)NC(=O)N C63696720
c1cc2c(cc1S(=O)(=O)NCCC(=O)NNC(=O)NC3CC3)CCCC2 C64428697
CNS(=O)(=O)c1ccc(cc1)C(=O)NNC(=O)NCCc2cccs2 C65202802
c1ccc(cc1)N2[C@@H](CC(=N2)C(=O)NNC(=O)Cc3ccccc3F)C(=O)N C66784493
Cc1ccc(nc1)NC(=O)CCNC(=O)NNC(=O)Cc2ccccc2F C66978074
Cc1cccc(c1)C(=O)NNC(=O)NCC[C@@](c2nccn2C)(C(F)(F)F)O C67064841
c1ccc(cc1)NC(=O)C[C@H]2[C@@H]([C@@H]([C@H](O2)C[NH2+]Cc3ccc(cc3)F)O)O C12603729
Cc1ccccc1NC(=[NH2+])Nc2nc(cc(n2)O)CSc3nnc(s3)C C09089691
CCNC(=O)NC(=O)[C@@H](C)[NH2+]C[C@@H](c1ccccc1)c2c[nH]c3c2cccc3 C19623362
CC(C)(C)n1c(c(c(n1)c2ccccc2)NC(=O)NCCC[NH+](C)C)N C34784959
c1ccc(cc1)[C@@H](C(=O)NC(=O)N)Nc2ccc(cc2)[NH+]3CCCCC3 C07003321
C[NH+]1CCN(CC1)Nc2c(c(ncn2)Nc3nc4ccccc4s3)N C40756853
Cc1c(cccc1NC(=O)C(=O)NC[C@@H](C(C)C)[NH+]2CCC(CC2)C)C(=O)N C41593543
Cc1c(cccc1NC(=O)C(=O)NC[C@H](C(C)C)[NH+]2CCC(CC2)C)C(=O)N C41593545
CCCNC(=O)C[NH+]1CCC(CC1)NC(=O)NNC(=O)c2ccc(cc2)F C42343195
C[NH+](C)[C@H](CNC(=O)NNC(=O)Cc1c[nH]c2c1cccc2)c3ccco3 C43138207
CC(C)(CNC(=O)NNC(=O)c1cc([nH]n1)c2ccccc2)[NH+](C)C C43190022
c1cc([nH+]cc1CNC(=O)NNC(=S)NC2CCCC2)N3CCCCC3 C45878823
CC[NH+](CC)[C@@H](C)CNC(=O)NNC(=O)Nc1ccccc1C C46279718
CN(C)c1cc(cc[nH+]1)CNC(=O)NNC(=S)NC2CCCC2 C46285814
C[C@@H]1C[C@H](C[NH+](C1)CCCNC(=O)NNC(=O)Cc2c[nH]c3c2cccc3)C C46427609
CCC(CC)(CNC(=O)NNC(=O)Nc1ccccc1C)[NH+](C)C C46949950
c1ccc(c(c1)NC(=O)NC2CCN(CC2)c3cccc[nH+]3)OCCC(=O)N C47878535
CCC(=O)Nc1ccc(cc1C)NC(=O)C(=O)NC2CC([NH2+]C(C2)(C)C)(C)C C48605014
C[C@@H](c1nc(nc(n1)Nc2ccccc2)N)[NH+]3CCC[C@@H](C3)C(=O)NC4CC4 C51046136
CCCCNC(=O)[C@@H]1CCC[NH+](C1)[C@@H](c2ccccc2)C(=O)NC(=O)N C51060925
CCCCNC(=O)[C@H]1CCC[NH+](C1)[C@@H](c2ccccc2)C(=O)NC(=O)N C51060928
C[C@@H](CNC(=O)c1cc(cnc1NN)Br)[NH+]2CCCCC2 C51120541
C[C@@H]1CCC[C@](C1)(CNC(=O)NNC(=S)NC2CCCC2)[NH+](C)C C52586872
C[NH+](C)[C@H](CNC(=O)NNC(=O)c1cccc(c1O)OC)c2cccs2 C54539720
C[C@H]1CCC[NH+](C1)C(C)(C)CNC(=O)NNC(=S)NC2CCCC2 C54805327
c1ccc2c(c1)c(cn2CCC(=O)N)C[NH2+]Cc3c4c(n[nH]3)CCCCC4 C55036226
C[C@@H](c1ccc(cc1)NC(=O)NC2CC2)[NH2+][C@@H](C)C(=O)Nc3ccccc3F C56159855
C[C@H](c1ccc(cc1)NC(=O)NC2CC2)[NH2+][C@@H](C)C(=O)Nc3ccccc3F C56159856
C[C@@H](c1ccc(cc1)NC(=O)NC2CC2)[NH2+][C@H](C)C(=O)Nc3ccccc3F C56159857
C[C@H](c1ccc(cc1)NC(=O)NC2CC2)[NH2+][C@H](C)C(=O)Nc3ccccc3F C56159858
C[C@@H]1C[C@H](C[NH+](C1)C[C@@H](C)NC(=O)Nc2ccccc2SCC(=O)N)C C56644455
C[C@@H]1C[C@H](C[NH+](C1)C[C@@H](C)NC(=O)NNC(=S)NC2CCCC2)C C56946010
CN(CCO)c1ccc(cc1)[C@@H]2NC(=[NH2+])Nc3n2c4ccccc4n3 C07126754
Cc1cc(c(c(c1)C)NC(=O)C[NH+](C)CC(=O)Nc2ccccc2C(=O)N)C C58372010
C[NH+](CCC(=O)NC(=O)N)CC(=O)Nc1ccc(c(c1)C(F)(F)F)Cl C31161372
c1ccc2=[NH+]CC(=c2c1)CCNC(=O)C[C@@H](c3ccc(cc3)Cl)NC(=O)N C63122556
C[C@@H](c1[nH]cc([nH+]1)c2ccccc2)NC(=O)CNC(=O)NCc3ccco3 C63488604
CC(C)Cc1nnc(s1)NC(=O)CC2(CCCCC2)CN3CN[NH2+]N3 C63807564
Cc1ccccc1[C@@H](CC(=O)NCC(C)(C)[NH+]2C[C@@H](C[C@@H](C2)C)C)NC(=O)N C65142303
CCCCNC(=O)[C@@H]1CCC[NH+](C1)[C@H](C)C(=O)Nc2ccc3c(c2)[nH]c(=O)[nH]3 C65253622
c1ccc(cc1)C[NH+]2CCCC[C@H]2CNC(=O)NNC(=O)Nc3ccccc3 C65517297
C=CCOc1ccc2ccccc2c1C[NH+]3CCNC(=O)[C@@H]3CC(=O)NN C66115501
CC[C@H](C)[NH+](C)CCNC(=O)NNC(=O)Nc1ccccc1C C66196560
CCCC[NH+]1CCCC[C@@H]1CNC(=O)NNC(=O)c2c[nH]c3c2cccc3 C66599573
CCC[NH+]1Cc2cccc(c2C1)NC(=O)C[C@H](c3cccs3)NC(=O)N C66761156
CCCNC(=O)C[NH+]1CCC(CC1)NC(=O)NNC(=O)c2cccc(c2)C C67059591
CCCNC(=O)C[NH+]1CCC(CC1)NC(=O)NNC(=O)c2c(ccs2)C C67059593
Cc1cc(cc(c1CCNC(=O)C[NH+]2C[C@H](C[C@@H]2C(=O)N)O)C)C(C)(C)C C67129500
Cc1ccc(cc1C(=O)N)NC(=O)NC[C@@H](c2ccccc2Cl)[NH+](C)C C67313365
c1ccc(c(c1)CC(=O)N)NC(=O)NC[C@H]2CCC[NH+]2CC3CCCCC3 C67542541
CCOc1ccc(cc1)NC(=O)c2ccccc2NC(=O)C(=O)N/N=C/c3cc(ccc3[O-])[N+](=O)[O-] C02520397
CC[C@@H](C)[C@@H](C(=O)[O-])NC(=O)C1CCC(CC1)CNC(=O)[C@@H](C(C)C)NC(=O)OC(C)(C)C C08790069
CC(C)C[C@@H](C(=O)[O-])NC(=O)C1CCC(CC1)CNC(=O)[C@H](C(C)C)NC(=O)OC(C)(C)C C08790314
CC[C@@H](C)[C@@H](C(=O)NCC1CCC(CC1)C(=O)N[C@@H](CC(C)C)C(=O)[O-])NC(=O)OC(C)(C)C C08791242
CC(C)C[C@H](C(=O)NCC1CCC(CC1)C(=O)N[C@H](C(C)C)C(=O)[O-])NC(=O)OC(C)(C)C C08791635
c1ccc(cc1)C[C@@H](C(=O)[O-])NC(=O)C2CCC(CC2)CNC(=O)Cn3c(=O)c4ccccc4[nH]c3=O C09430331
CC[C@@H](C)[C@@H](C(=O)[O-])NC(=O)C1CCC(CC1)CNC(=O)[C@H](Cc2ccccc2)NC(=O)OC(C)(C)C C12880103
CC(C)C[C@@H](C(=O)NCC1CCC(CC1)C(=O)N[C@@H](C(C)C)C(=O)[O-])NC(=O)OC(C)(C)C C12882572
CC[C@@H](C)[C@@H](C(=O)[O-])NC(=O)C1CCC(CC1)CNC(=O)[C@H](CCSC)NC(=O)OC(C)(C)C C12883356
CC[C@H](C)[C@@H](C(=O)NCC1CCC(CC1)C(=O)N[C@H](CC(C)C)C(=O)[O-])NC(=O)OC(C)(C)C C12884765
CCCCNC(=S)N/N=C(\C)/c1ccc(cc1)S(=O)(=O)Nc2ccc(cc2)C(=O)[O-] C13058833
c1ccc2c(c1)c(c[nH]2)CCNc3ccc(cc3[N+](=O)[O-])S(=O)(=O)Nc4ccccc4C(=O)[O-] C13211046
C[C@H](c1ccc(cc1)c2ccccc2)NC(=O)CNC(=O)N[C@@H](CC(=O)N3CCCC3)C(=O)[O-] C13244856
C[C@@H](c1ccc(cc1)c2ccccc2)NC(=O)CNC(=O)N[C@@H](CC(=O)N3CCCC3)C(=O)[O-] C13244858
C[C@H](c1ccc(cc1)c2ccccc2)NC(=O)CNC(=O)N[C@H](CC(=O)N3CCCC3)C(=O)[O-] C13244861
CC(C)C[C@H](c1ccccc1)NC(=O)CNC(=O)N[C@@H](CC(=O)N2CCCC2)C(=O)[O-] C13245526
CC(C)C[C@@H](c1ccccc1)NC(=O)CNC(=O)N[C@@H](CC(=O)N2CCCC2)C(=O)[O-] C13245528
CC(C)C[C@H](c1ccccc1)NC(=O)CNC(=O)N[C@H](CC(=O)N2CCCC2)C(=O)[O-] C13245530
Cc1c(cccc1Cl)NC(=S)N/N=C(\C)/c2ccc(cc2)S(=O)(=O)NCCC(=O)[O-] C13264268
CCCCn1c(c(c(=O)[nH]c1=O)N(CCC)C(=O)c2cc(cc(c2)[N+](=O)[O-])C(=O)[O-])N C13409515
CCCCNc1ccc(cc1NS(=O)(=O)c2ccc(c(c2)C(=O)[O-])O)S(=O)(=O)N(CC)CC C13453765
CCNC(=O)c1c(c(c(n1C(C)C)CC[C@H](C[C@H](CC(=O)[O-])O)O)c2ccc(cc2)F)c3ccccn3 C14967811
CCOc1cc(ccc1OCC(=O)[O-])[C@@H]2C(=C(NC(=S)N2)C)C(=O)Nc3cccc(c3)C(F)(F)F C16361478
c1ccc(cc1)C[C@@H](C(=O)[O-])[NH2+]Cc2c(ccc(c2[O-])C(=O)COc3ccccc3)O C19799981
CC(C)(C)c1ccc(cc1)S(=O)(=O)NNC(=S)Nc2ccc(cc2)S(=O)(=O)[N-]c3ncccn3 C20468241
c1cnc(nc1)[N-]S(=O)(=O)c2ccc(cc2)NC(=S)NNC(=S)Nc3ccc(cc3F)F C20534557
CCOc1ccc2c(c1)sc(n2)NC(=O)CSc3nc([nH]n3)N/N=C/c4cc(ccc4[O-])[N+](=O)[O-] C20832530
COc1cc(cc(c1[O-])[N+](=O)[O-])/C=N/Nc2[nH]nc(n2)SCC(=O)Nc3ccccc3C#N C20836323
c1cc(cc(c1)Br)NC(=O)CCSc2nc([nH]n2)N/N=C/c3cc(ccc3[O-])[N+](=O)[O-] C21075532
CCOc1ccccc1NC(=O)CCSc2nc([nH]n2)N/N=C/c3cc(ccc3[O-])[N+](=O)[O-] C21075551
c1ccc2c(c1)cccc2NC(=O)CCSc3nc([nH]n3)N/N=C/c4cc(ccc4[O-])[N+](=O)[O-] C21075558
c1cc(c(c(c1)Cl)NC(=O)CCSc2nc([nH]n2)N/N=C/c3cc(ccc3[O-])[N+](=O)[O-])Cl C21075564
c1ccc(cc1)C(c2ccccc2)NC(=O)CSc3nc([nH]n3)N/N=C/c4cc(ccc4[O-])[N+](=O)[O-] C21075595
CCOc1ccccc1NC(=O)CCSc2nc([nH]n2)N/N=C/c3cc(cc(c3[O-])Cl)Cl C21079744
CC(C)(C)c1ccc(cc1)NC(=O)CSc2nc([nH]n2)N/N=C/c3cc(c(c(c3)OC)[O-])[N+](=O)[O-] C21084101
COc1cc(cc(c1[O-])[N+](=O)[O-])/C=N/Nc2[nH]nc(n2)SCCC(=O)Nc3ccc(cc3)Cl C21084231
CC[C@@H](C)c1ccc(cc1)NC(=O)CSc2nnc(n2N)N/N=C/c3cc(c(c(c3)OC)[O-])[N+](=O)[O-] C21326908
C[C@H]([C@@H]([C@@H]([C@@H](OC)Oc1ccc(c(c1)[O-])C(=O)Cc2ccc3ccccc3n2)O)O)O C28115228
CCCCOC(=O)[C@H]1[C@H]([C@@H](C(=O)C(=C1[O-])C(=O)N)C(=O)OCCCC)c2ccc(cc2)O C04972966
CN1[C@@H](NN[C@@H]1SCC(=O)N[C@@H](Cc2c[nH]c3c2cccc3)C(=O)[O-])COc4ccccc4Cl C39691878
c1ccc(cc1)[C@@H]2NN[C@@H](N2c3ccccc3)SCC(=O)N[C@@H](Cc4c[nH]c5c4cccc5)C(=O)[O-] C39692903
c1ccc(cc1)[C@H]2NN[C@@H](N2c3ccccc3)SCC(=O)N[C@@H](Cc4c[nH]c5c4cccc5)C(=O)[O-] C39692904
c1ccc(cc1)[C@@H]2NN[C@H](N2c3ccccc3)SCC(=O)N[C@@H](Cc4c[nH]c5c4cccc5)C(=O)[O-] C39692905
CCCCN1[C@@H](Nc2cc(ccc2C1=O)C(=O)[O-])SCC(=O)NCCc3c[nH]c4c3cccc4 C39697877
Cc1ccc(cc1)C(=O)C2=C(C(=O)N([C@H]2c3ccc(cc3)OCC(=O)N)CCCO)[O-] C40047423
c1cc(ccc1[C@@H]2C(=C(C(=O)N2CCCO)[O-])C(=O)c3ccc(cc3)Cl)OCC(=O)N C40047707
c1cc(ccc1[C@H]2C(=C(C(=O)N2CCCO)[O-])C(=O)c3ccc(cc3)Cl)OCC(=O)N C40047708
c1cc(ccc1[C@@H]2C(=C(C(=O)N2CCCO)[O-])C(=O)c3ccc(cc3)Br)OCC(=O)N C40047843
c1cc(ccc1[C@H]2C(=C(C(=O)N2CCCO)[O-])C(=O)c3ccc(cc3)F)OCC(=O)N C40052887
Cc1ccccc1[N-]/C(=N/C2=N[C@H](C(=O)N2)CC(=O)Nc3cc(cc(c3)C(=O)OC)C(=O)OC)/N C40376377
C[C@@H](c1cccc(c1)F)[NH2+][C@H](C)c2cc(ccc2O)O C20147919
c1ccc(cc1)[C@H](C(=O)Nc2cc(c(cc2Cl)Cl)Cl)[NH3+] C21060819
CC(C)c1ccc(cc1)[C@H](c2ccc3c(c2)CCC(=O)N3)[NH3+] C21303728
C[C@@H]1Cc2ccccc2N1[C@@H](C[NH3+])c3c4ccccc4ccc3O C33457008
CC(C)[C@H](C(=O)Nc1cc(ccc1F)Br)[NH3+] C36752436
C[C@@H](c1ccc(c(c1)F)F)NC(=O)C2(CCCCC2)[NH3+] C37015051
C1CCC(CC1)(C(=O)N[C@H]2CCCC[C@@H]2C(F)(F)F)[NH3+] C37044283
CCc1ccc(cc1)[C@@H](C)[NH2+]C2CCC(CC2)C(=O)N C37152438
c1cc(c(cc1Br)C(F)(F)F)NC(=O)C2(CCCCC2)[NH3+] C37518820
Cc1ccc(c(c1)C#CC[NH3+])NC(=O)Cc2ccsc2 C37551607
C[C@](C1CC1)(C(=O)Nc2cc(c(cc2Cl)Cl)Cl)[NH3+] C37614177
C[C@@](C1CC1)(C(=O)N[C@@H]2CCSc3c2cc(cc3)Cl)[NH3+] C37615391
C[C@H](c1ccccc1Br)NC(=O)C2(CCCC2)[NH3+] C37616354
CC[C@@H](C)[C@@H](c1[nH]c(cn1)c2cc(c(cc2Cl)Cl)F)[NH3+] C37735246
C[C@@](c1[nH]c(cn1)c2cc(c(cc2Cl)Cl)F)(C3CC3)[NH3+] C37735258
c1cc(c(cc1Br)[C@@H](C(=O)N)[NH2+]C2CCCCC2)F C37969674
C[C@@](c1ccc(cc1F)F)(C(=O)N)[NH2+]C2CCCCC2 C37971114
CC[C@@H](C)[NH2+][C@H](c1cccc(c1Cl)Cl)C(=O)N C38064794
C[C@@H](c1ccc(s1)Cl)NC(=O)[C@@H](CC(C)C)[NH3+] C37020900
CC(C)(C(=O)Nc1ccc(c(c1)C(F)(F)F)Br)[NH3+] C40921438
CCCN/C(=[NH+]/N)/c1cc(cc(c1)Br)F C42036105
CC[C@@H](CO)[NH2+]Cc1cccc(c1O)Br C42411835
CC[C@H](CO)[NH2+]Cc1cccc(c1O)Br C42411836
c1ccc2c(c1)c(cs2)/C(=[NH+]\N)/NC3CCCCC3 C42892929
c1cc(c(cc1F)Sc2c(cc3c(n2)CCC3)C(=[NH2+])N)F C43407321
c1ccc2c(c1)nc(s2)[C@@H](Cc3ccc(c(c3)Cl)O)[NH3+] C43476982
CCc1cccc(c1NC(=O)C2(CCCCCC2)C[NH3+])C C44761999
C[C@@H](c1ccc(cc1Cl)Cl)NC(=O)[C@@H]2C[C@@H]2[NH3+] C50457785
CC[C@H](c1ccccc1)NC(=O)C2(CCCCC2)C[NH3+] C51627435
CCC(CC)(C[NH3+])C(=O)N[C@H]1CCc2ccccc2C1 C51631630
C[C@H](C[NH3+])C(=O)Nc1c(cccc1Cl)C(F)(F)F C54337725
Cc1ccc(cc1I)NC(=O)[C@H](C)C[NH3+] C54339224
C[C@H](C[NH3+])C(=O)N[C@@H](c1ccccc1)c2cccs2 C54339373
C[C@H](C[NH3+])C(=O)N[C@H](c1ccccc1)c2cccs2 C54339376
CC(C)(C)C1CCC(CC1)C(=O)N[C@H]2CCCC[C@H]2[NH3+] C54668138
CN(C)c1ccc(cc1)[C@@H](C[NH3+])Nc2ccccc2F C57569411
Cc1ccccc1NC(=O)C[C@H](C[NH3+])c2cccs2 C57570854
Cc1ccccc1[C@@H](CC(=O)NC2CCCCC2)C[NH3+] C57570930
Cc1ccccc1[C@H](CC(=O)NC2CCCCC2)C[NH3+] C57570933
C[C@@]12C[C@@H](CC(C1)(C)C)N(C2)[C@@H](C[NH3+])c3cc(ccc3O)Cl C32086520
CCC(CC)(C[NH3+])C(=O)Nc1cc(c(c(c1)F)F)F C61118095
Cc1ccc2c(c1)[nH]c(n2)SCc3c(ccs3)C#CC[NH3+] C61440694
C[C@@H](c1cccs1)NC(=O)[C@H](C[NH3+])c2ccccc2 C61611342
CCC1CCC(CC1)NC(=O)[C@@H](C[NH3+])c2ccccc2 C61612831
C[C@@H]1CCCC[C@H]1CNC(=O)[C@@H](C[NH3+])c2ccccc2 C61613025
CC[C@@H]1c2cc(cc(c2NC1=O)[C@H](C3CCCCC3)[NH3+])C C58091720
CCc1cc2c(c(c1)[C@H](C(C)(C)C)[NH3+])NC(=O)[C@@H]2CC C58093560
CCc1cc(cc2c1NC(=O)[C@@H]2CC)[C@@H](C(C)(C)C)[NH3+] C58097738
C[C@@H](Cc1ccccc1)NC(=O)C2(CCCCC2)C[NH3+] C62187283
CC1CCC(CC1)CNC(=O)[C@@H](C[NH3+])c2ccccc2 C63145854
Cc1cc2c(cc1NC(=O)C(C)C)N[C@]3(c4ccccc4C(=O)[C@]3(N2)O)O C01279733
Cc1cc2c(cc1NC(=O)C(C)C)N[C@]3(c4ccccc4C(=O)[C@@]3(N2)O)O C01279734
Cc1ccccc1N([C@H](C)C(=O)NC(C)(C)C)C(=O)c2c(c(ns2)C(=O)N)N C04191599
C[C@H](C(=O)NC1CCCCC1)N(C2CCCC2)C(=O)c3c(c(ns3)C(=O)N)N C04192214
CCOc1cc(c(cc1O)Cl)[C@@H]2C(=C(NC(=O)N2)c3ccccc3)C(=O)N C00814190
CC1=C([C@H](NC(=S)N1)c2ccc(c(c2)O)O)C(=O)Nc3ccccc3 C00861719
c1cc(cc2c1cc(/c(=N/c3c(c4c(s3)CCCC4)C(=O)N)/o2)C(=O)N)O C04644239
c1cc(sc1)C(=O)[C@H]2[C@@H](NC(=O)N[C@@]2(C(F)(F)F)O)c3ccc(c(c3)O)O C06222067
CC(C)[C@@H](C(=O)NNC(=O)c1cc2c(s1)CC[C@H](C2)C(C)(C)C)NC(=O)N C08303367
c1cc(ccc1c2nnc(n2N)SCC(=O)Nc3c(ccs3)C(=O)N)Cl C08659326
CC[C@@H](C(=O)Nc1nnc(s1)C(F)(F)F)Sc2nc(cc(n2)N)N C08814454
C[C@@]1([C@]([C@@]([C@@]([C@](O1)(C)Oc2c[nH]c3c2c(ccc3)Cl)(C)O)(C)O)(C)O)CO C09915693
C[C@@]1([C@]([C@@]([C@@]([C@](O1)(C)Oc2c[nH]c3c2ccc(c3)Cl)(C)O)(C)O)(C)O)CO C09915697
Cc1ccc(cc1)n2c(cc(n2)C)NC(=O)CSc3nc(cc(n3)N)N C12537996
COc1cccc2c1C(=O)c3c(c(c4c(c3O)CC[C@@](C4)([C@@H](CO)O)O)O)C2=O C22055692
C[C@H](CO)c1c(c2c(c(c1O)O)[C@@]3(CCCC(C3=C(C2=O)O)(C)C)C)O C24717539
c1ccc(cc1)C[C@H](C(=O)NNC(=O)c2cc(ccc2Cl)Cl)NC(=O)N C25257147
CC[C@@H](C)[C@@H](C(=O)NNc1c(cc(cc1Cl)Cl)Cl)NC(=O)N C25381935
C[C@@H](c1cc2ccccc2o1)NC(=O)[C@@H](Cc3c[nH]c4c3cccc4)NC(=O)N C27134214
CC(C)[C@@H](C(=O)NNC(=O)c1cc2c(s1)CCCCCC2)NC(=O)N C28083080
c1ccc(cc1)Nc2ccccc2C(=O)Nc3nc(cs3)c4cc([nH]c4)C(=O)N C30982049
C[C@H](C(=O)/C(=C/1\Nc2ccccc2S1)/C#N)Sc3nc(cc(n3)N)N C31819253
Cn1c2ccccc2c(c(c1=O)C3=C[C@H](NNC(=S)N3)c4ccccc4O)O C03846549
CCc1ccccc1NC(=O)CS[C@@H]2NN[C@@H](N2N)[C@@H]3C=C(N=N3)C C39016863
Cc1ccc(c(c1)C)N2[C@@H](N[C@@H]([C@@H](C2=O)[C@@H]3c4c(c5ccccc5[nH]4)CCN3)O)O C39037696
Cc1ccc(cc1)C(=O)NNc2c(c(ncn2)Nc3cccc4c3nccc4)N C40758364
c1cc2c(ccc(c2nc1)Oc3c(c(ncn3)NN)N)Br C40783868
c1cc(oc1)C(=O)NNc2c(c(ncn2)Nc3ccc(c(c3)F)F)N C40794527
Cc1cccc(c1)NS(=O)(=O)c2cc(ccc2C)NC(=O)[C@H](C)NC(=O)N C42523219
C[C@@H](C(=O)Nc1ccc(cc1)NC(=O)NC2CC2)NC(=O)Nc3ccccc3 C42661340
c1cc(ccc1c2ccc(s2)C(=O)NNC(=O)Nc3ccc(cc3)C(=O)N)F C42904371
Cc1ccccc1NC(=O)NNC(=O)N[C@@H](C)CCc2ccc(cc2)O C45382336
Cc1ccc(cc1F)C(=O)NCCNC(=O)NNC(=O)Nc2ccccc2 C45580422
c1cc(c(cc1C(=O)Nc2cc(c(c(c2)Cl)N)Cl)[N+](=O)[O-])N C45621717
Cc1c(c([nH]c1C(=O)[C@@H](C)Sc2nc(cc(n2)N)N)C)C(=O)OC C46560612
CC(C)(C)[C@H]1CCCC[C@H]1NC(=O)NCCCc2c(c([nH]n2)N)C#N C48279055
CNC(=O)Nc1cccc(c1)NC(=O)C(=O)NNc2ccc(cc2Cl)Cl C50557482
C[C@H]1CCC[C@H]([C@@H]1C)NC(=S)NNC(=O)c2cc(sc2)S(=O)(=O)N C53367252
CC(=C)CNC(=S)NNC(=O)c1c(c(c(c(n1)Cl)Cl)N)Cl C16273742
C[C@H](C(=O)Nc1c(c2c(s1)CCC2)C(=O)N)OC(=O)c3ccc(cc3N)Cl C07302537
CC1=C([C@@H](NC(=S)N1)c2ccccc2O)C(=O)N/N=C/c3ccc(cc3)O C59385124
c1cc(ccc1CSc2nnc(n2N)N/N=C/c3ccc(cc3O)O)F C20292322
CC[C@@H](C)[C@H](C(=O)Nc1ccc(c(c1)Cl)N2CCNC(=O)C2)NC(=O)N C46695449
Cc1ccc(cc1)S(=O)(=O)Nc2ccc(cc2)N[C@H](C)C(=O)NC(=O)N C61804065
CC1=C([C@H](N2C(=N1)C(=CN2)C(=O)N)c3ccc(cc3)O)C(=O)Nc4ccccc4 C13734299
CCC[C@H](C(=O)NNc1c(cc(cc1Cl)Cl)Cl)NC(=O)N C63663600
CCC[C@H](C(=O)N1CCC(CC1)NC(=O)NC2CCCCC2)NC(=O)N C64312150
C[C@H](C(=O)NC(=O)NC1CCCCC1)Nc2cccc(c2)NC(=O)CO C66582688
Cc1ccsc1C(=O)NNC(=O)NCc2cccc(c2)NC(=O)NC3CC3 C67082506
c1ccc2cc(ccc2c1)[C@@H](CNC(=O)Nc3ccccc3CC(=O)N)O C67542545
CCOC(=O)[C@H]1[C@@H](NC(=S)N[C@@]1(C(F)(F)F)O)c2ccc(cc2)O C00946524
Cc1cccc(c1NC(=S)NNC(=O)CCc2ccc(cc2)O)C C00067459
c1ccc(cc1)C(c2ccccc2)(C(=O)NNC(=S)NCc3ccc(cc3)F)O C02853854
CCOc1ccc(cc1)NC(=S)NNC(=S)N[C@H]2CCCC=C2 C00637313
C[C@@H]1CCc2c(sc(c2C(=O)N)NC(=S)NC(=O)c3cccc(c3)F)C1 C01101671
C[C@H]1CCc2c(sc(c2C(=O)N)NC(=S)NC(=O)c3cccc(c3)F)C1 C01101670
CCOC(=O)[C@H]1[C@@H](NC(=S)N[C@]1(C(F)(F)F)O)c2ccc(cc2)O C11691750
C[C@H](C(=O)Nc1ccc(cc1)C(F)(F)F)Nc2ccccc2SCC(=O)N C12783085
C[C@@H](C(=O)Nc1ccc(cc1)C(F)(F)F)Nc2ccccc2SCC(=O)N C12783090
Cc1ccc(cc1C)NC(=S)NNC(=S)Nc2cccnc2 C16266675
CC(C)[C@@H](c1ccccc1)NC(=O)C[C@@H](c2ccccc2)NC(=O)N C23773607
CC[C@H](c1ccc(cc1)C)NC(=O)C[C@H](c2cccc(c2)Br)NC(=O)N C25260950
CC[C@@H](c1ccc(cc1)C)NC(=O)C[C@H](c2cccc(c2)Br)NC(=O)N C25260955
CC[C@H](c1ccc(cc1)C)NC(=O)C[C@@H](c2cccc(c2)Br)NC(=O)N C25260960
Cc1ccc(cc1C)[C@@H](c2ccccc2)NC(=O)C[C@H](c3ccccc3F)NC(=O)N C30113834
Cc1ccc(cc1C)[C@@H](c2ccccc2)NC(=O)C[C@@H](c3ccccc3F)NC(=O)N C30113837
Cc1ccccc1[C@@H](CC(=O)N[C@H](Cc2ccccc2)c3ccccc3)NC(=O)N C30123099
Cc1ccccc1[C@H](CC(=O)N[C@H](Cc2ccccc2)c3ccccc3)NC(=O)N C30123102
Cc1cccc(c1)[C@H](CC(=O)NCCC2=CCCCC2)NC(=O)N C32408508
C[C@@H](C(c1ccccc1)c2ccccc2)NC(=O)C[C@@H](c3ccccc3F)NC(=O)N C32914538
CC[C@@H](C)NC(=O)Nc1c(c(c(s1)C)c2ccc(cc2Cl)Cl)C(=O)N C39972771
Cc1ccc(cc1C)SCCNC(=O)C[C@@H](c2ccccc2F)NC(=O)N C40069161
CC[C@@H](c1ccc(cc1)Cl)NC(=O)CNc2ccccc2SCC(=O)N C42081455
CC[C@H](c1ccc(cc1)Cl)NC(=O)CNc2ccccc2SCC(=O)N C42081457
c1ccc2c(c1)c(c[nH]2)CCCC(=O)NNC(=S)Nc3ccc(cc3F)F C42084022
CC(C)[C@@H](CNC(=O)NC[C@@H](c1ccc(c(c1)F)F)O)Nc2ccccc2 C45485065
CC(C)[C@@H](CNC(=O)NC[C@H](c1ccc(c(c1)F)F)O)Nc2ccccc2 C45485069
CC(C)[C@H](CNC(=O)NC[C@H](c1ccc(c(c1)F)F)O)Nc2ccccc2 C45485071
C[C@H](c1ccc2c(c1)CCCC2)NC(=O)CNc3ccccc3SCC(=O)N C45779011
CC(C)(C)[C@@H]1CCCC[C@H]1NC(=O)C(=O)Nc2c(ccs2)C(=O)N C47998331
C=CCNC(=S)NNC(=O)CCc1c2ccccc2[nH]c1c3ccc(cc3)F C52539519
c1ccc(cc1)[C@@H](C(=O)N)N2CCC(CC2)NC(=O)Nc3ccccc3 C55031978
c1ccc(cc1)[C@H](C(=O)N)N2CCC(CC2)NC(=O)Nc3ccccc3 C55031982
C[C@H](c1ccccc1C(F)(F)F)NC(=O)[C@H](CCSC)NC(=O)N C55671571
CCC(CC)[C@@H](c1cccs1)NC(=O)Nc2ccccc2SCC(=O)N C56604263
CCc1ccc(cc1)[C@@H](c2cccc(c2)F)NCC(=O)Nc3c(ccs3)C(=O)N C57415068
CC[C@H](c1ccc(cc1)Br)NCC(=O)Nc2c(ccs2)C(=O)N C57456007
C[C@@H](c1cccc2c1cccc2)NCC(=O)Nc3c(c4c(s3)CCCC4)C(=O)N C58169309
c1ccc(c(c1)C(F)(F)F)NC(=S)NNC(=S)Nc2cccnc2 C59112762
CCc1ccc(cc1)NC(=S)NNC(=S)NCc2ccco2 C07585490
CC(C)C[C@@H](C(=O)NCCSCc1ccccc1F)NC(=O)N C60906387
C[C@H](c1ccc(cc1)Cl)NCC(=O)Nc2ccccc2SCC(=O)N C60994321
Cc1ccccc1[C@H](CC(=O)NCCc2ccccc2C(F)(F)F)NC(=O)N C65139381
c1ccc(c(c1)NC(=O)NCCc2cccs2)SCCC(=O)N C65567404
c1cc(c(cc1Br)CCNC(=O)CCCCNC(=O)N)F C65604521
CC(C)(CNC(=O)[C@H](CCSC)NC(=O)N)c1ccccc1F C65607236
CC(C)c1ccccc1NC(=S)NNC(=O)CCc2c[nH]c3c2cccc3 C66123200
Cc1c(sc(c1C(=O)N)NC(=S)NC(=O)[C@@H](C)c2ccc(cc2)CC(C)C)C C66199601
Cc1ccc(c(c1)Br)NC(=O)[C@@H](C)Nc2ccc(c(c2)C(=O)N)C C66963760
C[C@H](c1cccc(c1)S(=O)(=O)N)NC(=O)N[C@@H]2C[C@@H]2c3ccccc3 C67615462
C[C@@]12CC[C@H]([C@@]([C@H]1Cc3c(nc(s3)NC)[C@H]2CC(=O)NCc4cccs4)(C)CO)O C03841007
CC/C(=N\NC(=O)N)/C[C@H](c1ccccc1)c2c(c3ccccc3oc2=O)O C04579354
CCCC[C@@H]1C[C@](OC1=O)(C)c2csc(n2)NCCNC(=S)N C01819557
c1ccc2cc(c(cc2c1)C(=O)NNC(=S)NC(=O)/C=C/c3ccco3)O C06886182
CCCCCNC(=S)NNC(=O)C[C@@H]1C(=O)Nc2ccccc2S1 C08089165
COc1ccc(cc1C(=O)NC(=S)Nc2c(c3c(s2)CCC3)C(=O)N)Br C02123499
Cc1ccc(cc1C(=O)NC[C@@H](c2ccccc2)c3c[nH]c4c3cccc4)S(=O)(=O)N C10698782
CC(C)(C)c1ccc(cc1Br)C(=O)NC(=S)NNC(=O)Nc2ccccc2 C13977025
COc1ccc(cc1NC(=O)NNC(=S)Nc2ccc(cc2F)F)Cl C17079000
c1ccc(c(c1)CSc2nnc(n2N)N/N=C/c3ccccc3O)Cl C20527305
C[C@@H](C(=O)NC(=O)NC(C)(C)C)Nc1ccc(cc1)NC(=O)C(C)(C)C C22765930
c1ccc(cc1)C(CCNC(=O)NNC(=O)Nc2ccccc2)c3ccccc3 C24674461
Cc1cccc(c1)NC(=O)NCC(=O)Nc2cccc(c2)NC(=O)C(C)C C24895643
c1ccc(cc1)C(c2ccccc2)C(=O)Nc3nc(cs3)c4cc([nH]c4)C(=O)N C24925488
Cc1cccc(c1)C(=O)N[C@@H](C(C)C)C(=O)NNC(=S)NC2CCCC2 C27249571
Cc1cccc(c1C)NC(=S)NNC(=O)c2ccc(cc2)NC(=O)[C@@H]3C[C@@H]3C C30717828
c1ccc(cc1)C(=O)N[C@H]2N[C@@H](CS2)CC(=O)NCCc3c[nH]c4c3cccc4 C39710047
C[C@H](c1ccccc1)OCCCNC(=O)NNC(=S)NC2CCCC2 C45159928
CC(C)Oc1ccc(cc1)CCNC(=O)NNC(=S)NC2CCCC2 C45895094
C[C@@H]1CCCC[C@@H]1OCCNC(=O)Nc2ccccc2SCC(=O)N C46010380
Cc1ccccc1NC(=O)NNC(=O)N[C@@H](C)c2ccc(cc2)OC(C)C C46067102
Cc1ccccc1NC(=S)NNC(=O)c2ccc(cc2)NC(=O)[C@H]3C[C@@H]3C C46772687
c1ccc(cc1)C(c2ccccc2)NC(=O)Nc3ccccc3OCCC(=O)N C47876888
Cc1ccc(cc1NC(=O)NCCc2[nH]c3ccccc3n2)NC(=O)C(C)C C48255833
CCc1ccc(cc1)[C@H](C(C)C)NC(=O)C(=O)Nc2ccccc2CC(=O)N C49199055
CC(C)CNC(=O)CNC(=O)NNC(=O)c1cc2c(s1)CCCCCC2 C50118213
COc1ccccc1C2(CCCC2)CNC(=O)NNC(=S)NC3CCCC3 C54687898
Cc1ccccc1OC[C@@H](C)NC(=O)C[C@H](c2cccs2)NC(=O)N C55694319
CCC(=O)Nc1ccc(c(c1)NCC(=O)Nc2ccc(cc2)[NH+](CC)C(C)C)C C55847942
COc1ccc(cc1)[C@@H](c2ccccc2)NCC(=O)Nc3c(ccs3)C(=O)N C58157222
Cc1ccc(c(c1)O[C@H](C)C(=O)N[C@@H](C)c2ccc(cc2)NC(=O)N)Cl C58247043
C[C@H](C(=O)Nc1ccc2c(c1)[nH]c(=O)[nH]2)NC(c3ccccc3)c4ccccc4 C53516963
CCC(=O)Nc1ccc(cc1C)NC(=O)CNC(=O)Nc2cccc(c2)C C58333480
Cc1ccc(cc1)Nc2nnc(s2)S[C@@H](C(C)C)C(=O)NC(=O)N C07758515
CC(C)(C)c1ccc2cc([nH]c2c1)C(=O)NNC(=O)NCCc3ccccn3 C65144469
C[C@@H](CC(=O)NNC(=S)Nc1ccccc1C(C)C)NC(=O)c2ccccc2 C66122822
Cc1ccc(cc1C(=O)NC(C)C)NC(=O)CNC(=O)NC2CCCCC2 C66426787
C[C@H](C(=O)Nc1c(cccc1C(C)C)C(C)C)Nc2cccc(c2)NC(=O)CO C66582697
C[C@H](CC(=O)N[C@@H](C)c1ccc2c(c1)[nH]c(=O)[nH]2)NC(=O)C3CCCCC3 C66616903
C[C@H](CC(=O)N[C@H](C)c1ccc2c(c1)[nH]c(=O)[nH]2)NC(=O)C3CCCCC3 C66616905
Cc1cc(ccc1O[C@@H](C)CC(C)C)NC(=O)[C@@H](CCSC)NC(=O)N C66674283
c1cc(cc(c1)NS(=O)(=O)N)NC(=O)CCCCCc2cccs2 C67135811
C[C@@H](CC(=O)NNC(=S)NCC(F)(F)F)NC(=O)C1CCCCC1 C67157462
CCC[NH+]1CC[C@@H](C1)CNC(=O)C(=O)Nc2ccc(cc2)[NH+](CC)C(C)C C67393710
CCC[NH+]1CC[C@H](C1)CNC(=O)C(=O)Nc2ccc(cc2)[NH+](CC)C(C)C C67393711
c1ccc2cc(ccc2c1)[C@H](CNC(=O)NCCNC(=O)CC3CCCC3)O C67478789
CCC(=O)Nc1ccc(cc1C)NC(=O)NC[C@@H](c2ccc3ccccc3c2)O C67542852
CCC(=O)Nc1ccc(cc1C)NC(=O)NC[C@H](c2ccc3ccccc3c2)O C67542859
CCC(=O)Nc1ccc(c(c1)NC(=O)NC[C@@H](c2ccc3ccccc3c2)O)C C67543941
Cc1ccccc1[C@H](CC(=O)N2CCC(CC2)Nc3ccc(cc3)F)NC(=O)N C67592967
c1cc(ccc1C(=O)NNC(=O)NC2CCCCC2)NC(=O)NC3CCCCC3 C04927543
c1cc(cc(c1)F)NC(=O)NC[C@@H]2[C@H]([C@H]([C@@H](O2)CC(=O)NCc3ccc(cc3)F)O)O C08624354
CCc1c(sc(c1C(=O)OCC)NC(=O)CSc2nc(cc(n2)N)N)C C06533268
c1cc(ccc1CNC(=O)CSc2nc([nH]n2)N/N=C/c3ccc(cc3O)O)Cl C20457870
C[C@@H](c1ccccc1)NC(=O)CSc2nnc(n2N)N/N=C/c3ccccc3O C20527345
Cc1ccc(cc1)NC(=O)NC(=O)[C@H](C)Nc2ccc(cc2)NC(=O)NCC=C C25478564
CC[C@H]1CCc2c(cc(s2)C(=O)NNC(=O)[C@H]([C@@H](C)CC)NC(=O)N)C1 C27327204
CC(C)(C)NC(=O)[C@H](c1c(cc(cc1O)O)O)N(C(=O)c2ccccc2O)C(C)(C)C C36584088
Cc1ccccc1N([C@H](C)C(=O)NC2CCCCC2)C(=O)c3c(c(ns3)C(=O)N)N C12715141
c1ccc(cc1)C2=C[C@H](N=N2)[C@@H]3NN[C@@H](N3N)SCC(=O)Nc4ccc(cc4)Cl C38989698
c1ccc(cc1)C2=C[C@H](N=N2)[C@H]3NN[C@@H](N3N)SCC(=O)Nc4ccc(cc4)Cl C38989700
CC(C)c1ccccc1NC(=O)CS[C@H]2NN[C@H](N2N)[C@@H]3C=C(N=N3)c4ccccc4 C38994507
Cc1ccc(cc1)NC(=O)CS[C@@H]2NN[C@@H](N2N)[C@@H]3C=C(N=N3)c4ccc(cc4)F C38995114
Cc1ccccc1NC(=O)CS[C@H]2NN[C@H](N2N)[C@@H]3C=C(N=N3)c4ccc(cc4)F C39012095
CC(C)c1ccc(cc1)NC(=O)CS[C@@H]2NN[C@@H](N2N)[C@@H]3C=C(N=N3)c4ccccc4 C39012116
CC(C)c1ccc(cc1)NC(=O)CS[C@H]2NN[C@@H](N2N)[C@@H]3C=C(N=N3)c4ccccc4 C39012117
CC(C)c1ccc(cc1)NC(=O)CS[C@H]2NN[C@H](N2N)[C@@H]3C=C(N=N3)c4ccccc4 C39012119
Cc1ccc(cc1)C2=C[C@@H](N=N2)[C@H]3NN[C@@H](N3N)SCC(=O)Nc4cccc(c4)C C39012444
CC1=C([C@@H](NC(=S)N1)c2ccc(cc2)N(C)C)C(=O)N/N=C/c3ccc(cc3O)O C39371227
c1ccc2c(c1)c(c[nH]2)CCCC(=O)NCC(=O)Nc3ccc4c(c3)[nH]c(=O)[nH]4 C39558702
Cc1ccc(cc1)C2=C[C@H](N=N2)[C@@H]3NN[C@@H](N3N)SCC(=O)NC4CCCCC4 C38990401
Cc1cccc(c1)NC(=O)N[C@H]2N/C(=C\C(=O)NCCc3c[nH]c4c3cccc4)/CS2 C39709734
c1ccc2c(c1)c(c[nH]2)CCNC(=O)C[C@@H]3CS[C@@H](N3)NC(=O)NCc4ccccn4 C39709753
c1ccc2c(c1)c(c[nH]2)CCNC(=O)C[C@@H]3CS[C@H](N3)NC(=O)NCc4ccccn4 C39709755
c1ccc2c(c1)c(c[nH]2)CCNC(=O)C[C@@H]3CS[C@H](N3)NC(=O)NCc4cccnc4 C39710030
c1ccc2c(c1)c(c[nH]2)CCNC(=O)C[C@@H]3CS[C@H](N3)NC(=O)NCc4ccncc4 C39710034
C[C@@H](C(=O)Nc1ccc2c(c1)[nH]c(=O)[nH]2)Nc3ccc(cc3)NC(=O)C(C)C C32797182
c1ccnc(c1)C(=O)NNc2c(c(ncn2)Nc3cc(cc(c3)Cl)Cl)N C40701088
Cc1ccc(cc1)C(=O)NNc2c(c(ncn2)Nc3ccccc3C(F)(F)F)N C40701817
C[C@H](c1ccccc1)Nc2c(c(ncn2)NNC(=O)C(c3ccccc3)c4ccccc4)N C40760442
c1ccc(cc1)N(c2ccccc2)Nc3c(c(ncn3)NNC(=O)c4ccccc4F)N C40777849
c1ccc(cc1)N(c2ccccc2)Nc3c(c(ncn3)NNC(=O)c4ccccn4)N C40777880
Cc1ccc(cc1)C(=O)NNc2c(c(ncn2)Nc3ccccc3Br)N C40781415
Cc1ccccc1C(=O)NNc2c(c(ncn2)NC(c3ccccc3)c4ccccc4)N C40783658
c1ccc(cc1)n2c3c(cn2)c(nc(n3)NCCO)Nc4c(c5c(s4)CCC5)C(=O)N C41026342
c1cc2c(cc1NC(=O)CNC(=O)c3cc4cc(ccc4[nH]3)Cl)[nH]c(=O)[nH]2 C44439355
Cc1c(c([nH]c1C(=O)N[C@@H](C)c2ccc(cc2)NC(=O)N)C)C(=O)OC(C)C C45782465
C[C@@H](C(=O)Nc1c(c2c(s1)CCC2)C(=O)N)OC(=O)c3cc(c(cc3OC)N)Cl C58154023
Cc1ccc(cc1C)NC(=S)NNC(=O)CNC(=O)NC2CCCCC2 C58866086
Cc1c(cccc1F)NC(=O)CSc2nc([nH]n2)N/N=C/c3ccc(cc3O)O C06254600
c1cc(c(cc1NC(=O)CSc2nc([nH]n2)N/N=C/c3ccc(cc3O)O)Cl)F C58994207
CC1=C([C@@H](NC(=S)N1)c2ccc(cc2)Cl)C(=O)N/N=C/c3ccc(cc3O)O C59384215
CC1=C([C@@H](NC(=S)N1)c2ccc(cc2O)O)C(=O)N/N=C/c3cccc(c3)Cl C59385012
CC1=C([C@H](NC(=O)N1)c2ccc(cc2Cl)Cl)C(=O)N/N=C/c3ccc(cc3O)O C59385730
CC1=C([C@@H](NC(=O)N1)c2ccc(cc2O)O)C(=O)N/N=C/c3ccc(cc3)F C59385774
CC(C)(C)C(=O)Nc1cc(cc(c1)NC(=O)C(C)(C)C)C(=O)Nc2ccccc2N C59487847
Cc1ccc(cc1)C(=O)CSc2nnc(n2N)N/N=C/c3ccc(cc3O)O C20292390
Cc1ccc(cc1)CNC(=O)CSc2nnc(n2N)N/N=C(\C)/c3ccccc3O C59829706
C/C(=N\Nc1nnc(n1N)SCC(=O)Nc2c(cccc2F)F)/c3ccccc3O C59829741
Cc1ccc(c(c1)NC(=S)NNC(=O)CNC(=O)NCC2CCCC2)C C51481042
c1csc(c1C(=O)N)NC(=O)CSc2nnc(s2)NC3CCCCC3 C03427018
Cc1ccc(cc1C)NC(=O)CCC(=O)NNC(=O)Nc2ccccc2C(F)(F)F C02857347
Cc1ccc(c(c1)C)Nc2nnc(s2)SCC(=O)Nc3c(ccs3)C(=O)N C03378415
c1ccc(cc1)NC(=O)Nc2nc(cs2)CC(=O)NCCc3c[nH]c4c3cccc4 C15880607
c1ccc(cc1)NC(=S)N/N=C\c2ccc(o2)c3ccc(cc3)S(=O)(=O)N C16777027
C[C@H](C(=O)NCC(=O)Nc1ccc(c(c1F)F)F)OC(=O)c2ccc(cc2N)F C18750104
CC[C@@H](C)[C@H](C(=O)Nc1ccc(cc1)c2nc3ccccc3n2C(F)F)NC(=O)N C21142914
CC[C@@H](C)[C@@H](C(=O)Nc1ccc(cc1)c2nc3ccccc3n2C(F)F)NC(=O)N C21142919
CC1CCC(CC1)NC(=O)[C@@H](C)Nc2ccc(cc2)NC(=O)NCc3ccco3 C26991668
CC1CCC(CC1)NC(=O)[C@H](C)Nc2ccc(cc2)NC(=O)NCc3ccco3 C26991675
Cc1ccc(cc1C)C(=O)NCC(=O)NNC(=S)N[C@@H]2CCC[C@@H]([C@H]2C)C C27254211
C[C@H](C(=O)N[C@@H]1CCOc2c1cccc2)Nc3ccc(cc3)NC(=O)NCC=C C29802303
C[C@H](C(=O)N[C@H]1CCOc2c1cccc2)Nc3ccc(cc3)NC(=O)NCC=C C29802308
CCCCNC(=O)[C@H](c1c(cc(cc1O)O)O)N(C)C(=O)c2ccccc2Cl C36538781
CCCN([C@H](c1cccc(c1)O)C(=O)NC(C)(C)C)C(=O)c2c(cccc2O)O C36570921
CCCN([C@@H](c1ccc(cc1)O)C(=O)NC(C)(C)C)C(=O)c2c(cccc2O)O C36570930
CCCN([C@H](c1ccc(cc1)O)C(=O)NC(C)(C)C)C(=O)c2c(cccc2O)O C36570931
CCCN([C@@H](c1ccc(cc1)O)C(=O)NC(C)(C)C)C(=O)c2cccc(c2O)O C36571212
CCCN([C@H](c1ccc(cc1)O)C(=O)NC(C)(C)C)C(=O)c2cccc(c2O)O C36571213
c1cc(ccc1Nc2nnc(s2)SCC(=O)NC(=O)N)SC(F)F C36773141
c1ccc(c(c1)c2ccc(o2)CCC(=O)Nc3cccc(c3)NS(=O)(=O)N)F C39558452
CC(C)(C)c1ccc(cc1)SCC(=O)NCC(=O)Nc2ccc3c(c2)[nH]c(=O)[nH]3 C39559033
CCc1cccc(c1)NC(=O)C(=O)N[C@@H](C)c2ccc(cc2)NC(=O)NC3CC3 C42073215
Cc1ccc(c(c1)NC(=S)NNC(=O)COc2ccc3c(c2)CCC(=O)N3)C C45154238
Cn1ccnc1[C@H](c2ccc(cc2)F)NC(=O)NNC(=S)NC3CCCC3 C45233542
Cc1cc(sc1C(=O)Nc2ccccc2SCC(=O)N)NC(=O)c3ccco3 C46641797
Cc1ccccc1NC(=S)NNC(=O)c2ccc(cc2)NC(=O)c3ccco3 C46772656
C[C@@H](c1cccc(c1)S(=O)(=O)N)NC(=O)Nc2ccccc2OCC(C)C C48117842
Cc1ccccc1C(=O)NCC(=O)N[C@@H](C)c2ccc(cc2)NC(=O)NC3CC3 C53471821
CCc1ccc(cc1)[C@@H](c2cccs2)N[C@H](C)C(=O)Nc3ccc4c(c3)[nH]c(=O)[nH]4 C12916919
CC[C@@H](C)[C@@H](C(=O)NCc1ccc(o1)c2nc3ccccc3s2)NC(=O)N C54277015
CNC(=O)c1ccc(cc1NCC(=O)NC(=O)NCCc2cccs2)Cl C55881357
C[C@H](C(=O)NC(=O)NC1CC1)Nc2ccc(c(c2)NC(=O)Cc3ccccc3)F C56195453
Cc1cccc(c1)C(=O)NCCNC(=O)Nc2cc(ccc2C)C(=O)NC3CC3 C56613920
CC[C@H](C)NC(=O)CCNC(=O)NNC(=O)c1cc2c(s1)CCCCCC2 C56917076
C[C@H]1CCCC[C@H]1NC(=S)NNC(=O)CNC(=O)c2c(c3ccccc3s2)Cl C57390595
CCCNC(=O)NC(C)(C)C(=O)NCC(=O)Nc1ccc(cc1)Br C58530121
CCSc1ccccc1NC(=O)CSc2nnc(n2N)c3ccccc3O C59045823
CCNC(=O)CNC(=O)Nc1ccc(cc1C(F)(F)F)NC(=O)c2ccccc2 C59054395
C[C@H]1CCCC[C@H]1NC(=S)NNC(=O)[C@H](C(C)C)NC(=O)c2cccs2 C60881330
CCCCNC(=O)NNC(=O)c1ccc(c(c1)NC(=O)c2cccs2)Cl C64426347
CC(C)CCNC(=O)NNC(=O)CNC(=O)c1c(c2ccccc2s1)Cl C65622655
C[C@H](c1ccc(cc1)N2CCCC2=O)NC(=O)NNC(=S)NC3CCCC3 C65995149
CC(C)(C)c1ccccc1OCCNC(=O)[C@H](CCSC)NC(=O)N C66426886
C[C@H](C(=O)Nc1ccc(cc1)N2CCCCC2)Nc3cccc(c3)NC(=O)CO C66582829
CCNC(=O)NC1(CCCC1)C(=O)NCCC(=O)Nc2ccc(cc2Cl)C C66684396
c1ccc2c(c1)c(c[nH]2)C(=O)NCCC(=O)NNC(=O)CC3CCCCC3 C66790229
Cc1ccc(cc1C(=O)N)N[C@@H](C)C(=O)Nc2c(c(c(s2)C)C)C(=O)OC C66940821
CC(C)Oc1ccc(cc1)NC(=S)NNC(=O)CCc2c[nH]c3c2cccc3 C67194226
COCC(=O)Nc1cccc(c1)NC(=O)NC[C@H](c2ccc3ccccc3c2)O C67539761
C[C@@H]1CCc2c(sc(c2C(=O)N)NC(=S)NC(=O)C(C)C)C1 C00559976
CC1=C([C@H](NC(=S)N1)c2ccc(cc2)OCC(C)C)C(=O)N C04574727
c1cc(c(c(c1)Cl)Cl)NS(=O)(=O)c2ccc(c(c2)N)O C21812135
CC(C)CCNC(=O)Nc1c(c2c(s1)CCC2)C(=O)N C28286438
CNS(=O)(=O)c1ccc(c(c1)N)NC2CCCCCC2 C35340098
C[C@@H](c1cccs1)NS(=O)(=O)c2ccc(cc2)NN C35736948
C[C@H](c1cccc(c1)O)Nc2cc3c(cc2Br)[nH]c(=O)[nH]3 C37129842
Cc1cc(c(s1)C)[C@H](C)Nc2cccc(c2)NS(=O)(=O)N C37130684
Cc1ccc(s1)[C@@H](C)Nc2cccc(c2)NS(=O)(=O)N C37130839
c1cc(cc(c1)NS(=O)(=O)N)NC2CCSCC2 C37130917
c1cc(ccc1/C(=N\O)/N)NC(=O)c2cc(ccc2Br)F C40367393
c1ccc(c(c1)/C(=N\O)/N)NC(=O)c2ccc(cc2F)Br C40368988
CCC(CC)(/C(=N/O)/N)NC(=O)c1cc(cc(c1)Cl)Cl C40370926
c1ccc(cc1)CCCC(=O)NC2(CCCC2)/C(=N\O)/N C40372092
Cc1ccsc1C(=O)N[C@@H](c2ccccc2)/C(=N/O)/N C40374158
c1ccc(cc1)[C@@H](/C(=N\O)/N)NC(=O)CCC2CCCC2 C40374414
c1ccc(cc1)[C@H](/C(=N\O)/N)NC(=O)CCC2CCCC2 C40374418
CC1CCC(CC1)NC(=O)Nc2ccccc2CC(=O)N C40527100
Cc1cc(ccc1N(CCO)C2CCCCC2)/C(=N/O)/N C42507274
CC1CCC(CC1)NC(=O)NNC(=S)NC2CCCC2 C43074392
c1csc(c1C#CCCO)CSc2[nH]c(=O)cc(n2)N C43683425
c1ccc(c(c1)CCNC(=O)C2(CCCC2)/C(=N\O)/N)F C44784101
C[C@H](c1ccccc1Cl)NC(=O)C2(CCCC2)/C(=N/O)/N C44786280
CCC(CC)(/C(=N/O)/N)C(=O)N[C@@H]1C[C@@H]1c2ccccc2 C44793066
CCC(CC)(/C(=N/O)/N)C(=O)N[C@H]1C[C@H]1c2ccccc2 C44793074
CC[C@H](/C(=N/O)/N)C(=O)Nc1c(cc(cc1Br)F)F C44866128
CC[C@H](/C(=N/O)/N)C(=O)N[C@@H](C)c1ccc(s1)Cl C44875233
c1ccc(c(c1)CC(=O)N)NC(=O)N[C@H]2CCC[C@H](C2)C(F)(F)F C45724483
c1cc(c(c(c1)Cl)Cl)NC(=O)NCCCC(=O)N C47081564
CC[C@@H]1CCCC[C@@H]1NS(=O)(=O)c2ccc(cc2)NN C49122841
Cc1ccc(s1)[C@@H](C)Nc2ccc(cc2N)S(=O)(=O)NC C49153008
C[C@@H](C/C(=N/O)/N)NC(=O)c1cc(cc(c1)Cl)Cl C50389204
C[C@H](c1cccs1)NC(=O)c2cc(cnc2NN)Br C51127999
Cc1ccc(c(c1)N(CCO)C2CCCCC2)/C(=N/O)/N C51579575
CC[C@@H](C1CCCCC1)NS(=O)(=O)c2ccc(c(c2)N)O C52333832
CCCn1cc(cc1C(=O)N[C@]2(CCC[C@H](C2)C)CO)N C53112310
CCC(CC)(/C(=N/O)/N)NC(=O)Cc1ccc(c(c1)C)C C53140804
c1c2c(sc1C(=O)NCCC/C(=N\O)/N)CCCCC2 C54135921
CC[C@@H](C/C(=N/O)/N)NC(=O)c1cccc(c1Cl)Cl C54162957
Cc1ccccc1[C@H]2C3=C(CC(CC3=O)(C)C)OC(=C2C(=O)N)N C58949988
C/C(=N/NC(=S)Nc1ccccc1)/c2ccc(cc2O)O C12582280
c1cc2c(cc1N)cc([nH]2)C(=O)Nc3nc(cs3)C4CC4 C59972222
c1cc(cc(c1)NS(=O)(=O)N)N[C@@H]2CCCSC2 C61587813
CC[C@H]([C@H](C(C)(C)C)Sc1n[nH]c(=O)n1C(C)C)[NH3+] C61595156
C[C@@H](Cc1ccccc1)NC(=O)C2(CCCC2)/C(=N/O)/N C62191411
c1c(cc(c(c1F)F)F)C(=O)NC2(CCCC2)/C(=N\O)/N C63008548
CC1(CCCC1)CNC(=O)N[C@@H](c2ccccc2)C(=O)N C66600029
c1ccc2c(c1)CCC[C@]2(CNC(=O)Nc3ccc4c(c3)cc[nH]4)O C66952832
Cc1ccc(cc1C(=O)N)N[C@@H](C)C(=O)Nc2ccc(c(c2)F)F C66963723
Cc1ccc(cc1C(=O)N)N[C@@H](C)C(=O)Nc2ccc(c(c2F)F)F C66964013
C=CCNC(=S)NNC(=O)c1cc2ccccc2cc1O C04619172
Cc1ccc(cc1)C(=O)NC(=S)Nc2c(c(c(s2)C)C)C(=O)N C00513267
Cc1cccc(c1NC(=S)N/N=C/c2ccc(cc2O)O)C C06288118
Cc1c(sc(c1C(=O)N)NC(=S)NC(=O)c2ccccc2F)C C08562032
c1cc(sc1)[C@H](CC(=O)Nc2ccc(c(c2)Cl)F)NC(=O)N C10491027
Cc1ccc(s1)C(=O)NCC(=O)Nc2cc(c(c(c2)Cl)N)Cl C24152090
CC(C)c1ccc(cc1)NS(=O)(=O)c2ccccc2NN C35354198
c1ccc(c(c1)NN)S(=O)(=O)Nc2c(cccc2F)F C35354723
CCCc1ccc(cc1)NS(=O)(=O)c2ccccc2NN C35354933
Cc1ccc(s1)[C@H](C)Nc2cccc(c2)NS(=O)(=O)N C37130840
c1ccc(c(c1)NN)S(=O)(=O)NCCC2CCCCC2 C37742199
c1ccc2c(c1)c(c[nH]2)CC(=O)N[C@@H]3[C@H]([C@@H]4CCC[C@@H]4S3)C(=O)N C39160060
CCCNC(=O)CNC(=O)c1cc2cc(ccc2s1)N C40304305
C[C@H](c1ccccc1Cl)NS(=O)(=O)c2ccc(c(c2)N)O C40323620
C[C@H](CC(=O)Nc1ccccc1/C(=N/O)/N)CC(C)(C)C C40369016
c1ccc(c(c1)C(=O)N[C@H](C2CCCCC2)/C(=N/O)/N)Br C40369666
c1ccc(c(c1)C(=O)NC2(CCCCC2)/C(=N\O)/N)Br C40372274
Cc1cc(c(cc1C)S(=O)(=O)N[C@@H](CC(C)C)CO)N C40773428
c1cc2c(c(c1N(CC(=O)N)C3CCCC3)N)ncs2 C42428211
c1ccc(c(c1)NC(=O)C2(CCCCCC2)/C(=N\O)/N)Br C44784335
CCC[C@H](/C(=N/O)/N)C(=O)Nc1ccc(cc1Br)F C44865774
c1ccc(cc1)C[C@H](/C(=N\O)/N)C(=O)NCc2cccs2 C44866221
CCC[C@@H](/C(=N/O)/N)C(=O)N[C@H](C)c1ccc(s1)Cl C44875249
C[C@@H]1CCC[C@H](C1)N(C)c2ccc(cc2N)S(=O)(=O)N C49010132
C[C@@H](c1ccc(s1)Cl)Nc2ccc(cc2N)S(=O)(=O)NC C49127900
CCCc1c(c(n[nH]1)C(=O)NC2CCC(CC2)CCC)N C50323055
C[C@@H](C/C(=N/O)/N)NC(=O)c1c(cccc1Cl)Cl C50389225
C[C@H](C/C(=N/O)/N)NC(=O)c1c(cccc1Cl)Cl C50389227
c1cc(c(c(c1)F)F)NC(=O)c2cc(cnc2NN)Br C51094192
c1c(cc(c(c1Cl)S(=O)(=O)N[C@H]2CCCC[C@H]2O)Cl)N C51993955
Cc1ccc(c(c1)C(=O)Nc2ncc(s2)Br)NN C53006325
c1cc(c(cc1S(=O)(=O)NC2(CCCCC2)CO)N)Cl C53112716
c1ccc(cc1)CNC(=O)NNC(=S)NC2CCCC2 C53246329
CC[C@H](C/C(=N/O)/N)NC(=O)c1cccc(c1Cl)Cl C54162958
CC(C)[C@@H](C(=O)NCC1(CCC1)c2ccccc2)NC(=O)N C10221464
c1ccc(cc1)C(CNC(=O)CNC(=O)N)c2ccccc2 C41600000
Cc1ccccc1CCNC(=O)Nc2ccc(c(c2)C(=O)N)F C45693764
Cc1ccc(s1)[C@H]2c3ccc(cc3OC(=C2C(=O)OC)N)N C58950987
Cc1ccc(cc1F)NC(=S)N/N=C/c2ccc(cc2O)O C59156345
CC(C)[C@H](/C(=N/O)/N)C(=O)NCCc1cc(cc(c1)F)F C60719571
c1ccc(c(c1)NC(=O)c2ccc3cc[nH]c3c2)SCC(=O)N C60831305
c1ccc(cc1)[C@H](/C(=N\O)/N)C(=O)NCCc2ccsc2 C61617321
C[C@@H](Cc1ccccc1)NS(=O)(=O)c2ccccc2NN C62190466
C[C@H](Cc1ccccc1)NS(=O)(=O)c2ccccc2NN C62190468
CC[NH+](CC)c1ccc(cc1)n2c(c(nn2)C[NH3+])C(C)(C)C C62218801
CC[NH+](CC)c1ccc(cc1)n2c(c(nn2)C[NH3+])C3CCC3 C62218819
CCC[C@@H](C(=O)N[C@H]1CCCC[C@H]1C(C)(C)C)NC(=O)N C64290454
C[C@@H](c1ccccc1)NCC(=O)Nc2ccccc2C(=O)N C66212590
Cc1ccccc1NC(=O)[C@H](C)Nc2ccc(c(c2)C(=O)N)C C66963879
c1cc(c(c(c1)F)F)NC(=O)C[C@@H](c2cccs2)NC(=O)N C67331325
CC[C@@H](CO)[NH2+]Cc1cc(cc(c1OCC(=O)N)Cl)Cl C06746320
COc1ccc(cc1)[C@@H](C[NH2+]C[C@@H](CO)O)c2c[nH]c3c2cccc3 C06787580
COc1ccc(cc1)[C@H](C[NH2+]C[C@@H](CO)O)c2c[nH]c3c2cccc3 C06787581
COc1ccc(cc1)[C@@H](C[NH2+]C[C@H](CO)O)c2c[nH]c3c2cccc3 C06787582
COc1ccc(cc1)[C@H](C[NH2+]C[C@H](CO)O)c2c[nH]c3c2cccc3 C06787583
C[C@@H](C(=O)Nc1ccc(cc1)C(=O)N)[NH2+][C@H](c2ccccc2)c3ccco3 C07648061
CCC(CC)C(=O)Nc1c(c(c(s1)C)C)C(=O)NCC[NH3+] C31946631
CCc1cc(c(s1)NC(=O)C(CC)CC)C(=O)NCC[NH3+] C31946701
c1ccc(c(c1)NC(=O)CCC[NH3+])NC(=O)Cc2ccc(cc2)F C31971558
C1CCCC(CCC1)NC(=O)NC2CC[NH+](CC2)CC(=O)N C32809168
CCC[NH2+][C@H](C)c1cccc(c1)S(=O)(=O)N[C@@H](C)C(=O)N C35796533
CCCC[C@H](C(=O)Nc1cc2c(cc1Cl)NC(=O)CO2)[NH3+] C37620063
CC(C)(C)[NH2+]CCC(=O)Nc1ccccc1SCC(=O)N C37634605
c1cc(ccc1CCNS(=O)(=O)c2ccc(s2)CC[NH3+])O C40737265
C[C@@H](C(=O)Nc1ccc(cc1Cl)N)[NH+](CCCO)C(C)C C42482887
CC(C)[NH+](CCCO)CC(=O)Nc1ccccc1C(=S)N C42505959
CC[NH+](CC)CCNC(=O)NNC(=O)Cc1c[nH]c2c1cccc2 C42845681
CC[NH+](CC)CCCNC(=O)NNC(=O)c1cc(c[nH]1)Br C43004955
C[NH+](C)[C@H](CNC(=O)NNC(=S)NC1CCCC1)c2ccco2 C43138307
CC[NH+](CC)[C@@H](CNC(=O)Nc1ccc(c(c1)C(=O)N)F)c2ccccc2 C45693935
C[NH+](C)[C@@H](Cc1ccccc1)CNC(=O)Nc2ccccc2CC(=O)N C45725354
CN(C)c1ccc(c[nH+]1)CNC(=O)NNC(=S)NC2CCCC2 C46286893
CCC(CC)(CNC(=O)NNC(=O)Cc1c[nH]c2c1cccc2)[NH+](C)C C46950294
CC[C@H](C)[C@H](C(=O)NC[C@@H](c1ccco1)[NH+]2CCCCC2)NC(=O)N C47648371
C[C@@H]1CCCC[C@H]1NC(=O)NC(=O)C[NH+]2CCC(CC2)CC(=O)N C48025059
CCCCNC(=O)[C@@H]1CCC[NH+](C1)CC(=O)Nc2ccccc2C(=O)N C51059701
CC[C@@H](C)[C@H](C(=O)N[C@@H]1CC[NH+](C1)[C@@H](C)c2ccccc2)NC(=O)N C54226709
Cc1c(c2ccccc2n1CC(=O)N)C[NH2+][C@@H](CO)c3ccccc3 C55325511
CC(C)COc1ccc(cc1N)[C@@H](CCN2CCC[NH2+]CC2)O C57663241
C[NH+](C)[C@@H](CNC(=O)[C@H](Cc1ccccc1)NC(=O)N)c2ccccc2 C30243001
c1ccc(c(c1)NC(=O)NC2CC[NH+](CC2)CC(F)F)OCCC(=O)N C61774141
CCCCC1CCC(CC1)c2c(nnn2C[C@H](CO)O)C[NH3+] C62314393
C[C@H](CC[NH+](C)C)NC(=O)N[C@H](C)c1ccc(cc1)NC(=O)NC2CC2 C62506264
C[C@@H]1C[C@H](C[NH+](C1)C[C@H](C)NC(=O)CCCCNC(=O)N)C C65760677
CC[C@@H](c1ccccc1)[NH2+]CC(=O)Nc2ccccc2C(=O)N C66109791
CC[C@H](c1ccccc1)[NH2+]CC(=O)Nc2ccccc2C(=O)N C66109792
CC(C)CCOc1ccccc1C[NH+]2CCNC(=O)[C@@H]2CC(=O)NN C66115453
CC(C)CCOc1ccccc1C[NH+]2CCNC(=O)[C@H]2CC(=O)NN C66115454
CC[C@@H](C)[NH+](C)CCNC(=O)Nc1ccccc1CC(=O)N C66177755
CC[C@H](C)[NH+](C)CCNC(=O)Nc1ccccc1CC(=O)N C66177756
c1cc(cc(c1)NC(=O)NCCCO)NC(=O)CC[NH+]2CCCCC2 C66953220
CC[NH+](C)CCNC(=O)N[C@@H](C)c1ccc(cc1)NC(=O)NC2CC2 C66987817
C[NH+](C)[C@H](CNC(=O)[C@@H](Cc1ccccc1)NC(=O)N)c2ccccc2 C66992469
CC[C@@H](C)[C@@H](C(=O)NC[C@@H](c1ccccc1)[NH+](C)C)NC(=O)N C66992499
Cc1c(c(n(n1)CCO)C)C[NH2+][C@@H](C)c2ccc(cc2)NC(=O)NC3CC3 C67189102
CC1CC[NH+](CC1)[C@H](C)CNC(=O)C[C@@H](c2cccs2)NC(=O)N C67271690
CC[NH+](CC)[C@@H](CNC(=O)Nc1ccc(c(c1)C(=O)N)C)c2ccccc2 C67313482
CCC[C@@H](C(=O)NC[C@@H]1CCC[NH+]1CC2CCCCC2)NC(=O)N C67332850
CC(C)C[C@@H](C(=O)NC[C@H]1CCCC[NH+]1Cc2ccccc2)NC(=O)N C67595070
CC(C)[C@H](C(=O)NC[C@H]1CCCC[NH+]1Cc2ccccc2)NC(=O)N C67595076
CC(=NNC(=O)Cc1c[nH]c2c1c(ccc2)OC[C@@H](C[NH2+]C(C)(C)C)O)C C04190418
c1cc2c(c(c1)O)C(=O)c3c(cccc3OC[C@H](C[NH+](CCO)CCO)O)C2=O C05663815
Cc1cc(nc(n1)N/C(=N/C(=S)Nc2ccccc2)/NCCc3c[nH]c[nH+]3)C C14156505
CC(C)[NH2+]CCC(=O)Nc1cc2c(cc1Br)[nH]c(=O)[nH]2 C37618783
c1ccc(cc1)NC(=O)NCC[NH2+]C[C@@H](COc2ccccc2C#N)O C03995721
CCCNC(=O)C[NH+]1CCC(CC1)NC(=O)NC[C@H](c2ccc(cc2)OC)O C41450572
C[NH+](C)[C@H](Cc1ccccc1)CNC(=O)C[C@@H](c2cccs2)NC(=O)N C41949158
C[NH+](C)[C@H](Cc1ccccc1)CNC(=O)C[C@H](c2cccs2)NC(=O)N C41949166
c1cc(c(nc1)NCCNC(=O)NCCC[NH2+]C2CCCCC2)C#N C43036726
CC[C@H](C)/[NH+]=C(\N)/SCC1=C([C@@H](NC(=O)N1)c2ccco2)C(=O)OCC C44792924
CC[NH+](CC)[C@@H](C)CNC(=O)Nc1ccccc1SCC(=O)N C45695330
C[NH+](CCCNC(=O)Nc1ccccc1CC(=O)N)Cc2ccccc2 C45724936
CC[NH+](CC)[C@@H](CNC(=O)Nc1ccccc1CC(=O)N)c2ccccc2 C45725321
CC1CC[NH+](CC1)CCCCNC(=O)NNC(=S)NC2CCCC2 C46738265
C[C@H]1CCCC[NH+]1CCCCNC(=O)NNC(=S)NC2CCCC2 C46751351
C[NH+](CCCNC(=O)NNC(=O)c1cc(n[nH]1)c2ccccc2)CC(F)(F)F C46983151
CC[C@@H](C)[C@@H](C(=O)NC[C@@H](c1ccco1)[NH+]2CCCCC2)NC(=O)N C47648363
c1ccc(cc1)[C@H](CNC(=O)Nc2ccccc2OCCC(=O)N)[NH+]3CCCC3 C47877088
C[C@@H]1CCCC[C@@H]1NC(=O)NC(=O)C[NH+]2CCC(CC2)CC(=O)N C48025057
C[NH+](C)[C@H](CNC(=O)Nc1ccccc1OCCC(=O)N)c2ccc(cc2)F C48095745
CCc1ccc(cc1)[C@@H](CNC(=O)C(=O)Nc2ccccc2CC(=O)N)[NH+](C)C C48846504
CCc1ccc(cc1)[C@H](CNC(=O)C(=O)Nc2ccccc2CC(=O)N)[NH+](C)C C48846506
C[NH+](C)[C@@H](Cc1ccccc1)CNC(=O)NNC(=S)NC2CCCC2 C49795257
CC[NH+](CC)Cc1ccccc1CNC(=O)[C@@H](C(C)C)NC(=O)N C52397173
CCCCCNC(=O)C1CC[NH+](CC1)[C@@H](C)C(=O)Nc2c(ccs2)C(=O)N C52722259
c1cc(sc1)[C@@H](CNC(=O)CCCCNC(=O)N)[NH+]2CCCC2 C52840144
c1cc(sc1)[C@H](CNC(=O)CCCCNC(=O)N)[NH+]2CCCC2 C52840145
C[C@@H]1C[C@H](C[NH+](C1)C(C)(C)CNC(=O)Nc2ccccc2OCCC(=O)N)C C54440453
C[C@@H](c1ccc(cc1)S(=O)(=O)NC)NC(=O)NCCC[NH2+]C2CCCCC2 C54580947
C[C@@H](c1ccc(cc1)NC(=O)NC2CC2)NC(=O)NCCCCn3cc[nH+]c3 C57373859
CC(C)C[C@H](C(=O)NC[C@H](c1ccc(cc1)OC)[NH+]2CCCCC2)NC(=O)N C58056316
C[C@@H]1CCC[NH+](C1)Cc2ccccc2CNC(=O)[C@@H](CCSC)NC(=O)N C46714438
C[C@H]1CCC[NH+](C1)Cc2ccccc2CNC(=O)[C@@H](CCSC)NC(=O)N C46714440
Cc1ccc(n[nH+]1)NCCNC(=O)CCCNC(=O)NC2CCCCC2 C57790479
Cc1ccccc1[C@H](CC(=O)NCCCC[NH+]2CCCC[C@@H]2C)NC(=O)N C63757971
C[NH+](C)[C@H](CNC(=O)C[C@@H](c1cccs1)NC(=O)N)C2CCCCC2 C63804288
Cc1ccc(cc1)S(=O)(=O)NCCCNc2c3ccccc3nc(n2)CC[NH3+] C65395164
CCCNC(=O)C[NH+]1CCC(CC1)NC(=O)NCCC(=O)NC2CCCC2 C65531696
CC1(CC(CC([NH2+]1)(C)C)NC(=O)NCCC(=O)NC2CCCC2)C C54752542
C[C@@H]1CCC[NH+](C1)C[C@H](C)NC(=O)C[C@@H](c2cccs2)NC(=O)N C65674851
C[C@@H]1C[C@@H](C[NH+](C1)C[C@H](C)NC(=O)C[C@@H](c2cccs2)NC(=O)N)C C65760805
CC[C@H](C)[NH+](C)CCNC(=O)Nc1ccccc1SCC(=O)N C66176089
Cc1ccc(c(c1)C)C[C@H](C)NC(=O)NCCC[NH+]2CCC[C@@H](C2)C(=O)N C66598909
CC(C)(CO)[NH2+]CC(=O)N[C@@H](Cc1c[nH]c2c1cccc2)C(=O)OC C66862819
CCCNC(=O)C[NH+]1CCC(CC1)NC(=O)NNC(=O)CCC2CCCCC2 C67059590
CCCNC(=O)C[NH+]1CCC(CC1)NC(=O)NNC(=O)CCC(C)C C67059608
C1CCC(CC1)C[NH+]2CCC[C@@H]2CNC(=O)CCCCNC(=O)N C67332321
CSCC[C@@H](C(=O)NC[C@H]1CCCC[NH+]1Cc2ccccc2)NC(=O)N C67361073
CC[NH+](CC)[C@H](CNC(=O)C(=O)Nc1ccc(c(c1)C(=O)N)C)c2ccccc2 C67491934
CCOC(=O)Nc1cccc(c1C)NC(=O)NC[C@H](C[NH+]2CCC(CC2)C)O C67548176
CC(C)(C)OC(=O)NNC(=O)[C@H](CCSC)[NH3+] C01606812
C[C@H](c1ccc(cc1)C#N)[NH2+][C@@H](C)C(=O)NC(=O)N C37502306
CC1CCC(CC1)(C[NH3+])NS(=O)(=O)c2c[nH]nc2 C37744297
Cc1[nH]nc(n1)c2cccc(c2)NC(=O)[C@H]3C[C@@H](C[NH2+]3)O C37769073
Cc1[nH]nc(n1)c2cccc(c2)NC(=O)[C@@H]3C[C@H](C[NH2+]3)O C37769074
Cc1[nH]nc(n1)c2cccc(c2)NC(=O)[C@H]3C[C@H](C[NH2+]3)O C37769075
CC[C@@H](C)[NH2+]CC(=O)N1CCC[C@@H](C1)CNC(=O)N C37820941
CC[C@@H](C)[NH2+]CC(=O)N1CCC[C@H](C1)CNC(=O)N C37820943
CC(C)[NH2+]CCC(=O)N1CCC[C@@H](C1)CNC(=O)N C37820945
C[C@@H](c1ccccc1O)N(C)C(=O)CNC(=O)C[NH3+] C37826603
CC[C@](C)(C[NH3+])NS(=O)(=O)c1c([nH]nc1C)C C40367285
c1ccc(c(c1)NC(=O)C[NH2+]C2CC2)S(=O)(=O)N C40378053
Cc1c(sc(n1)C)[C@@H](C)[NH2+][C@H](C)C(=O)NC(=O)N C40447480
CS(=O)(=O)NCC[NH2+]Cc1cccc(c1O)O C41116715
Cc1c(c(n(n1)C)N(CC(=O)N)C2CCCC2)C[NH3+] C42438347
Cc1c(nnc(c1C(=[NH2+])N)N(CCCO)C(C)C)C C42507794
c1c2c([nH+]c(c1/C(=N\O)/N)N(CCO)C3CC3)CCC2 C43407828
C[C@@H](CC[NH+](C)C)NC(=O)[C@H](C(C)C)/C(=N/O)/N C44877048
C[C@H](CC[NH+](C)C)NC(=O)[C@H](C(C)C)/C(=N/O)/N C44877054
CCC[C@H](/C(=N/O)/N)C(=O)NCC(C)(C)[NH+](C)C C44879340
CCC(CC)(/C(=N/O)/N)C(=O)NC[C@H](C)[NH+](C)C C45112939
C[C@@](CCCCSc1nncn1C)(C(=O)N)[NH3+] C45584377
Cc1nc([nH]n1)SCC[C@](C)(C(=O)N)[NH2+]C2CC2 C45596891
Cc1nc([nH]n1)SCCC[C@@](C)(C(=O)N)[NH2+]C C45597000
Cc1nc([nH]n1)SC[C@@](C)(C(=O)N)[NH2+]C(C)C C45597084
C[C@@H]1CCCC[NH+]1CCNC(=O)NCCCC(=O)N C46373411
C[C@@H](COC)NC(=O)C[NH2+]C1CCC(CC1)C(=O)N C49290854
CC(C)[NH+]1CC[C@@H](C1)CNC(=O)NCCCC(=O)N C49415257
CC[NH+]1CC[C@@H](C1)CNC(=O)c2cccc(n2)NN C51091238
CC[NH+]1CC[C@H](C1)CNC(=O)c2cccc(n2)NN C51091240
CC[NH+]1CCC[C@@H]1CNC(=O)c2cc(ccn2)NN C51112442
CC[NH+]1CCC[C@H]1CNC(=O)c2cccnc2NN C51112450
CC[NH+]1CCC[C@H]1CNC(=O)c2cccc(n2)NN C51112489
c1cc(c(nc1)NN)C(=O)N[C@H]2CC[NH+](C2)C3CC3 C51116210
c1cc(ncc1C(=O)N[C@H]2CC[NH+](C2)C3CC3)NN C51116216
c1cnc(cc1C(=O)N[C@@H]2CC[NH+](C2)C3CC3)NN C51116227
c1cnc(cc1C(=O)N[C@H]2CC[NH+](C2)C3CC3)NN C51116230
c1cnc(cc1C(=O)N[C@H]2CC[NH+]3[C@@H]2CCCC3)NN C51121173
C1CC[NH+]([C@H](C1)CCO)Cc2c(snn2)NN C51146951
Cc1ccc(c(c1)C(=O)NCCn2cc[nH+]c2)NN C53008214
CC(C)c1c(c(n[nH]1)C(=O)NCC[NH+](C)C(C)C)N C54110246
C1C[C@@H]([NH2+]C1)[C@H]2CCCN(C2)CCC(=O)NC(=O)N C37917888
Cc1c(c([nH]n1)N)C(=O)N[C@@H](C)C[NH+]2CCCCC2 C42322287
C[C@H]1c2cc(ccc2NC1=O)S(=O)(=O)N[C@@H]3C[C@@H]3[NH3+] C36264555
C[C@H](C[NH+]1CCCC1)NC(=O)c2cccnc2NN C51120144
CC(C)n1c(=O)[nH]nc1SCCCCC(=[NH2+])N C61595756
CC[C@@H](C(=O)N)N1CCN(CC1)c2c(ccc[nH+]2)N C61677776
CC[C@H](C(=O)N)N1CCN(CC1)c2c(ccc[nH+]2)N C61677777
c1csc2c1c(nc(n2)C[NH+]3CC[C@H](C3)O)NN C61711646
C[C@H](c1ccc(cc1OCC(=O)NC(=O)N)F)[NH2+]C C62746595
c1ccc2c(c1)cc([nH]2)C(=O)OCC(=O)Nc3c(c4c(s3)CCC4)C(=O)N C05530495
c1ccc2c(c1)NC(=O)[C@@H](S2)CC(=O)Nc3cc(ccc3N4CCCC4)C(=O)N C09904316
c1ccc2c(c1)NC(=O)[C@H](S2)CC(=O)Nc3cc(ccc3N4CCCC4)C(=O)N C09904318
c1ccc(c(c1)C(=O)N)NCC(=O)Nc2cc3c(cc2Br)OCCO3 C10939941
C1CCc2c(c(c(s2)NC(=O)CSc3[nH]c(=O)c4c(n3)CCC4)C(=O)N)C1 C11905456
Cc1c(c(c(nc1C)SCC(=O)NC(=O)N[C@@H]2CCCC[C@H]2C)C(=O)N)C C14254342
Cc1cc(cc(c1)C(=O)NCC(=O)NNC(=O)Cc2c[nH]c3c2cccc3)C C21969699
c1ccc(cc1)[C@H](C(=O)Nc2ccc3c(c2)[nH]c(=O)[nH]3)NC(=O)c4cccs4 C25576485
Cc1cc(c(c(c1)C)NC(=O)CN(C)[C@H](c2ccccc2)C(=O)NC(=O)N)C C26860077
Cc1cc(c(c(c1)C)NC(=O)CN(C)[C@@H](c2ccccc2)C(=O)NC(=O)N)C C26860088
Cc1c(c(n(n1)c2ccccc2)C)N[C@@H](C)C(=O)Nc3c(ccs3)C(=O)N C32900813
CC1=C([C@@H](N2C(=N1)NC(=N2)c3cccc(c3)O)c4ccccc4Cl)C(=O)N C04279807
C[C@H]1c2c(cc(cc2OC(=O)[C@H]1CC(=O)NCCc3c[nH]c4c3cc(cc4)F)O)O C38782267
C[C@H]1c2ccc(c(c2OC(=O)[C@@H]1CC(=O)NCCc3c[nH]c4c3cccc4)O)O C39024528
CC(C)CCn1c2ccccc2nc1S[C@H]3[C@@H]([C@@H]([C@@H]([C@@H](O3)CO)O)O)O C39915829
CC(C)CCn1c2ccccc2nc1S[C@@H]3[C@H]([C@@H]([C@@H]([C@@H](O3)CO)O)O)O C39915830
c1ccc(cc1)Cn2c3ccccc3nc2S[C@@H]4[C@@H]([C@@H]([C@@H]([C@@H](O4)CO)O)O)O C39915848
C[C@@H](C(=O)NC(=O)NC(C)C)OC(=O)c1cc(ccc1N)Br C07203972
C[C@@H](c1ccc(cc1)NC(=O)NC2CC2)NC(=O)C(=O)Nc3ccccc3F C42073100
c1cc(cc(c1)Br)C(=O)NCC(=O)N/N=C/c2ccc(cc2O)O C43190572
Cc1c(sc(n1)S[C@@H](C)C(=O)NC(=O)NC2CCCCC2)CC(=O)N C45697878
Cc1c(sc(n1)S[C@H](C)C(=O)NC(=O)NC2CCCCC2)CC(=O)N C45697881
Cn1ccnc1[C@@H](c2ccc(cc2)F)NC(=O)Nc3ccccc3CC(=O)N C45724765
Cc1ccccc1NC(=O)NNC(=O)CNC(=O)c2ccc(cc2Cl)Cl C45884149
c1cc(ccc1CNC(=O)NCC(=O)Nc2cc(c[nH]c2=O)C(F)(F)F)F C47231809
c1ccc(cc1)[C@H](CN2CCCC2=O)NC(=O)Nc3cc(ccc3F)C(=O)N C47875667
c1ccc(cc1)[C@@H](CNC(=O)N2CCO[C@@H](C2)C(=O)N)c3c[nH]c4c3cccc4 C51675831
Cc1ccc(cc1)NC(=S)NNC(=O)c2ccc(c(c2)C)N3CCNC3=O C53087074
Cc1c2cc(ccc2sc1C(=O)NCC(=O)Nc3ccc4c(c3)[nH]c(=O)[nH]4)F C53412888
c1ccc(c(c1)C(=O)NC2CC2)NC(=O)c3cccc(c3)NC(=O)NC4CC4 C56380757
C[C@H](c1cccc(c1)S(=O)(=O)N)NC(=O)[C@H](C)NC(=O)C2CCCCC2 C58835135
[H]/N=C\1/[C@@H](SC(=O)[C@H]1/N=C/c2ccc(c(c2)O)O)CC(=O)Nc3ccccc3C C58837274
Cc1ccccc1NC(=O)NNC(=O)[C@@H](C)NC(=O)c2cccs2 C58862531
Cc1ccccc1NC(=O)NNC(=O)CCNC(=O)c2cccs2 C58865729
Cc1cc(cc(c1C)NC(=O)[C@@H](C)NC(=O)C2CCCCC2)S(=O)(=O)N C59892391
CC(C)(C)C(=O)Nc1cccc(c1)C(=O)Nc2cc(cc(c2)S(=O)(=O)N)F C60409888
c1cc(cc(c1)NC(=O)c2cccs2)C(=O)NNC(=O)NCC(F)(F)F C60415219
C[C@](CNS(=O)(=O)c1ccc2c(c1)[nH]c(=O)[nH]2)(c3ccc(cc3)Cl)O C62506905
C1CCC2=C(C1)[C@@H]([C@@H](S2)NC(=O)CSc3[nH]c(=O)c4c(n3)CCC4)C(=O)N C63766500
C1CCC2=C(C1)[C@@H]([C@H](S2)NC(=O)CSc3[nH]c(=O)c4c(n3)CCC4)C(=O)N C63766505
c1ccc2c(c1)c(c[nH]2)CC(=O)NNC(=O)N[C@H]3CCN(C3)CC(F)(F)F C64253677
c1ccc2c(c1)c(c(s2)C(=O)NCC(=O)NNC(=O)NCC3CC3)Cl C65623651
C1CCC(C1)NC(=O)NNC(=O)c2c(c(n[nH]2)C3CC3)Br C65918976
CC(C)[C@@H](C(=O)NNC(=O)NC1CCCC1)NC(=O)c2c(cccc2F)F C65918988
c1cc(cc(c1)NC(=O)NC[C@@H](c2ccc(cc2F)F)O)c3ccc(=O)[nH]n3 C66678993
C[C@H](C(=O)NC[C@@]1(CCCc2c1cccc2)O)NC(=O)c3c4ccccc4[nH]n3 C66931429
C[C@H](C(=O)NC[C@]1(CCCc2c1cccc2)O)NC(=O)c3c4ccccc4[nH]n3 C66931431
COCC(=O)Nc1ccc(cc1)NC(=O)NC[C@]2(CCCc3c2cccc3)O C66952046
Cc1ccc(nc1)NC(=O)CCNC(=O)NC[C@@]2(CCCc3c2cccc3)O C66978075
Cc1cccc(c1OC[C@@H](CNC(=O)N[C@@H]2CCCc3c2ccc(=O)[nH]3)O)C C67591132
c1ccc2c(c1)c3c(c(=O)o2)[C@]4(c5ccccc5N(C4=O)CC(=O)N)C(=C(O3)N)C#N C02236914
CC(=O)C1=C([C@]2([C@@H](Cc3cc4cccc(c4c(c3C2=O)O)O)[C@@H](C1=O)OC)O)O C04262790
Cc1cc2c(c(=O)[nH]1)[C@@]3(c4ccccc4NC3=O)C(=C(O2)N)C(=O)OC C04629783
c1ccc(c(c1)C(=O)NN/C=C/2\C(=O)NC(=O)N(C2=O)c3ccc(cc3)Cl)O C04857655
CC(C)OC(=O)[C@]1([C@@H]2C=CC(=CN2[C@@H]([C@@H]1c3ccc(cc3)F)C(=O)N)C(=O)N)C#N C06190581
Cc1c(cccc1[N+](=O)[O-])C(=O)NC(=S)Nc2ccc3c(c2)[nH]c(=O)[nH]3 C06571321
Cc1c(c(n(n1)c2ccc(cc2)[N+](=O)[O-])N)[C@@]3(c4cc(ccc4NC3=O)Cl)O C06848168
Cc1c(c(n(n1)c2cccc(c2)[N+](=O)[O-])N)[C@@]3(c4cc(ccc4NC3=O)Cl)O C07737608
C#CCNC(=O)[C@@H]1C[C@H]([C@@H]([C@H]2[C@@H]1N(C(=S)N2)c3ccc4c(c3)OCO4)O)O C08636402
C1CCC(CC1)c2nnc(n2N)SCC(=O)NC(=O)NC3CCCC3 C08985328
C[C@@H]1CCCC[C@H]1NC(=O)NC(=O)CSc2nnc(n2N)c3ccco3 C11670933
c1nc(c2c(n1)n(cn2)[C@H]3[C@H]([C@@H]([C@H](O3)CO)O)O)NC4CCCCC4 C12652657
Cc1cc(c2c(c1)NC(=O)[C@@]2(c3c(nn(c3N)c4ccc(cc4)[N+](=O)[O-])C)O)C C12804564
c1nc(c2c(n1)n(cn2)[C@H]3[C@@H]([C@@H]([C@@H](O3)CI)O)O)N C05395347
c1ccc2c(c1)c3c(c(=O)o2)[C@]4(c5ccccc5OC(=C4C#N)N)C(=O)N3CC(=O)N C13483397
COc1cc(cc(c1)OC)N2[C@@H]3[C@@H](C[C@H]([C@@H]([C@@H]3NC2=S)O)O)C(=O)NCC#C C08636398
c1cc2c(c(c(=O)[nH]c2nc1)C(c3ccco3)c4c(c5cccnc5[nH]c4=O)O)O C16430847
C1CCC(CC1)NC(=O)CSc2nnc(n2N)c3c4c(n[nH]3)CCC4 C09108884
Cc1c(c(n2c(n1)nc(n2)N)C)CC(=O)NNC(=O)c3cc4c(s3)CCCC4 C24704643
c1ccc(cc1)NNC(=O)C(=O)NNS(=O)(=O)c2ccc(cc2)Cl C01921379
c1cc2c(cc1NC(=O)Nc3ccc4c(c3)NC(=O)CO4)NC(=O)CO2 C32907651
C1CCC2(CC1)C(=O)N(C(=O)N2)NC(=O)CSc3nnc(s3)N C03407371
c1nc(c2c(n1)n(cn2)[C@H]3[C@@H]([C@@H]([C@H](O3)CO)O)O)N[C@H]4C[C@H]5CC[C@@H]4C5 C03784343
c1ccc2c(c1)nnn2c3c(c(ncn3)NNC(=O)c4ccc(cc4)F)N C40784712
c1cc(c(cc1[C@@H](CNc2ccc(cc2S(=O)(=O)N)[N+](=O)[O-])O)F)F C42098934
C[C@H](C(=O)NC(=O)NCC(C)C)Sc1nnc(n1N)C(F)(F)F C14565246
C[C@H](C(=O)NNC(=O)c1cc2ccccc2cc1O)NC(=O)c3ccoc3 C50170333
c1cc(sc1C(=O)NCC(=O)NCC(=O)Nc2c[nH]nc2)Br C51413272
c1ccc2cc(c(cc2c1)C(=O)NNC(=O)C(=O)NC3CC3)NC(=O)C4CC4 C11683812
c1cc(ccc1[C@@H]([C@H](CO)NC(=O)Nc2ccc(cc2F)F)O)[N+](=O)[O-] C10258573
CC(=O)[C@@H]1[C@@H](NC(=O)N[C@@]1(C(F)(F)F)O)c2ccc(c(c2)[N+](=O)[O-])O C57531213
CC(=O)[C@@H]1[C@H](NC(=O)N[C@@]1(C(F)(F)F)O)c2ccc(c(c2)[N+](=O)[O-])O C57531217
C[C@H](C(=O)NNC(=O)c1cc(sc1)S(=O)(=O)N)Oc2ccc(cc2)F C29456417
CC1=C([C@@H](C(=C(O1)N)C(=O)N)c2cc(ccc2Cl)[N+](=O)[O-])C(=O)C C58949097
CCOC(=O)C1=C(Oc2c(c(=O)[nH]c(=O)[nH]2)[C@H]1c3ccc(cc3)C#N)N C58950284
c1cc(cnc1)c2nc([nH]n2)SCC(=O)Nc3c(ccs3)C(=O)N C60530387
C[C@@H](C(=O)NNC(=O)NC(C)C)NS(=O)(=O)c1ccc(cc1)Cl C63270519
C[C@H](C(=O)NNC(=O)NC1CCC(CC1)C(=O)NC)Oc2ccccc2F C63406791
CN1C(=O)C(=C(C12CCCC2)N)/C(=N\OCC(=O)N(C)Cc3cccs3)/N C63456272
CCN1C(=O)c2ccccc2[C@H](N1)C(=O)NNC(=O)c3c4ccccc4[nH]n3 C64220500
CC(C)(C)NS(=O)(=O)c1ccccc1CNC(=O)N2CC[C@H](C2)C(=O)N C65032826
CC(C)(C)NS(=O)(=O)c1ccccc1CNC(=O)C2CCN(CC2)C(=O)N C65126684
CC(C)n1c(ccn1)NC(=O)NNC(=O)c2cc(n[nH]2)c3ccccc3 C65773354
Cc1ccc(cc1C)NC(=O)C(=O)NNC(=O)[C@H](C)NC(=O)C2CCC2 C66144722
c1cn(nc1C(F)(F)F)CC(=O)Nc2nc(cs2)c3cc([nH]c3)C(=O)N C66961308
Cc1cc(cc(c1C)NC(=O)CNC(=O)OC(C)(C)C)S(=O)(=O)N C67131367
C1CCC(CC1)CCN(CC(=O)N)C(=O)C2CCC3(CC2)C(=O)NC(=O)N3 C67272997
Cc1c(c(n(n1)C)C)[C@@H](C)NC(=O)NNC(=O)c2c[nH]c3c2cccc3 C67535921
CS(=O)(=O)N1CCC[C@H](C1)NC(=O)NNC(=O)Nc2ccccc2 C67624596
CS(=O)(=O)N1CCC[C@@H](C1)NC(=O)NNC(=O)c2ccccc2O C67625835
c1ccc(cc1)/C(=C/2\[C@H](N(C(=O)C2=O)CC[NH3+])c3ccc(cc3)[N+](=O)[O-])/O C05887688
c1ccc(c(c1)N2CC[NH+](CC2)CC(=O)NC(=O)NCc3ccco3)O C02624278
C[C@@H](c1ccco1)[NH2+]CC(=O)NN2C(=O)C3(CCCCC3)NC2=O C07801235
CS(=O)(=O)NC1CC[NH+](CC1)CC(=O)NC(=O)NC2CCCCC2 C08852333
C[C@H]([C@@H]1[C@@H]2[C@@H](C(=O)N(C2=O)C[C@@H]3CCCO3)[C@@]4([NH2+]1)c5ccccc5NC4=O)O C09042197
C[C@H]([C@H]1[C@@H]2[C@@H](C(=O)N(C2=O)C[C@@H]3CCCO3)[C@@]4([NH2+]1)c5ccccc5NC4=O)O C09042200
CC[NH+]1CCC[C@@H]1CNC(=O)C(=O)Nc2c3c(cc(nc3[nH]n2)C)C C09421414
c1ccc(cc1)n2c(cc(n2)c3cccs3)C(=O)NC4CC[NH+](CC4)CC(=O)N C14482368
c1ccc2=[NH+]C([NH+]=c2c1)/C=C\3/C(=O)N(C(=S)S3)[C@@H](CC(=O)N)C(=O)[O-] C38567451
CN1[C@@H]2[C@@H](C(=O)N(C1=O)C)NC(=[NH+]2)NCCc3c[nH]c4c3cccc4 C39431331
c1ccc2=[NH+]C([NH+]=c2c1)/C=C/3\C(=O)N(C(=S)S3)[C@@H](CC(=O)N)C(=O)[O-] C39909826
C[NH+]1CCN(CC1)[C@@H]2[C@H]([C@@H]([C@H]3CO[C@@H]2O3)NC(=O)Nc4ccccc4)O C22922179
CC[C@]1(C(=O)N(C(=O)N1)NC(=O)C[NH+]2CCC[C@@H]2c3ccc[nH]3)C C40549097
Cc1c\2c(oc1C(=O)N(C)C3CC[NH+](CC3)C)CCC/C2=N\NC(=O)N C40824294
Cc1c\2c(oc1C(=O)N3CC[NH+](CC3)C)CCC/C2=N\NC(=O)N C40824355
C[C@]1(CCS(=O)(=O)C1)NNC(=O)NCc2ccc(cc2)C[NH+]3CCCCC3 C45186648
C[C@@H](C(=O)NC(=O)NC)[NH+]1CCC(CC1)n2c3ccccc3[nH]c2=O C45512686
Cc1cc(c(o1)C)C(=O)NNC(=O)NCc2ccccc2C[NH+]3CCCC[C@H]3C C45780439
C[C@@]1(CCS(=O)(=O)C1)NNC(=O)NCc2ccc[nH+]c2N(C)C C46288981
C[C@@H]1C[C@@H](C[NH+](C1)CCNC(=O)NNC(=O)[C@@H]2CCS(=O)(=O)C2)C C46425401
Cc1cccc(n1)NC(=O)[C@@H]2CCC[NH+](C2)[C@@H](C)C(=O)NC(=O)NC C47260867
CCNC(=O)NC(=O)[C@H](C)[NH+]1CCC[C@@H](C1)C(=O)Nc2nccs2 C47263534
Cc1ccc(o1)C(=O)NC2CC[NH+](CC2)[C@H](C)C(=O)NC(=O)NC3CC3 C51097126
CCNC(=O)NC(=O)[C@@H](C)[NH+]1CCC(CC1)NC(=O)c2ccc(o2)C C51097621
CC[NH+]1CCC[C@H](C1)NC(=O)NNC(=O)[C@@H](C)Oc2ccc(cc2)F C52593285
C[NH+](C)C1(CCCCC1)CNC(=O)NNC(=O)[C@@H]2CCS(=O)(=O)C2 C54101711
C[C@H]1CCC[NH+](C1)C(C)(C)CNC(=O)NNC(=O)[C@@H]2CCS(=O)(=O)C2 C54805197
Cc1cc(on1)NC(=O)[C@@H](C)[NH+]2CCC(CC2)NC(=O)Nc3ccccc3 C55032094
CCNC(=O)NC(=O)[C@H](C)[NH+]1CCC[C@@H](C1)C(=O)NC2CCCCC2 C58192737
CC(C)NC(=O)N1Cc2c([nH+]c[nH]2)C[C@H]1C(=O)NCc3ccco3 C15676148
CC[NH+]1CCC[C@@H](C1)NS(=O)(=O)c2ccc3c(c2)c(=O)[nH]c(=O)[nH]3 C60510929
CC1(CC2=C3C(=[NH+]C(=NC3=O)NNCCC(=O)O)S[C@H]2CO1)C C39973228
c1ccc2=[NH+][C@@H](C(=c2c1)Nc3ccc(cc3)[N+](=O)[O-])/C=C(\C#N)/C(=O)N C04815347
C[C@@H]1C(=C(NN1C)C)NC(=O)C(=O)NCCC2=c3cc(ccc3=[NH+]C2)F C63795570
Cc1[nH]cc(n1)C(=O)N2CCC[C@@H](C2)CN3C[C@@H](N[NH2+]3)c4ccccn4 C63845307
Cc1[nH]cc(n1)C(=O)N2CCC[C@H](C2)CN3C[C@@H](N[NH2+]3)c4ccccn4 C63845309
c1ccc(cc1)S(=O)(=O)N2CCC[NH+](CC2)CCC(=O)NC(=O)N C64353156
c1cn(c[nH+]1)CCCNC(=O)NNC(=O)c2cc(sc2Cl)Cl C64886547
CNC(=O)C[NH+]1CCC(CC1)NC(=O)N2CCC[C@@H](C2)C(=O)NC3CC3 C65379869
CNC(=O)C[NH+]1CCC(CC1)NC(=O)c2c3ccccc3c(=O)[nH]n2 C25227291
c1ccc2=[NH+][C@@H](C=c2c1)C(=O)N3CCCN4[C@@H](C3)C=C(N4)C(=O)NCCO C65395728
c1ccc2=[NH+][C@H](C=c2c1)C(=O)N3CCCN4[C@@H](C3)C=C(N4)C(=O)NCCO C65395729
c1cc([nH+]cc1NC(=O)N[C@@H]2CCCCNC2=O)N3CCOCC3 C45665699
c1cc(c([nH+]c1)N2CCOCC2)NC(=O)N[C@@H]3CCCCNC3=O C65476628
C[NH+]1CCCN2[C@@H](C1)C=C(N2)C(=O)NCc3nc([nH]n3)c4ccccc4 C65490780
Cc1cc(n(n1)CCC#N)NC(=O)Nc2c(c3c(s2)C[NH2+]CC3)C#N C65816244
C[C@@H](C(=O)NC(=O)N)[NH+]1CCC(CC1)(C)N(C)C(=O)OC(C)(C)C C66567569
c1ccc(c(c1)N2CC[NH+](CC2)CCCNC(=O)N[C@H]3CCCCNC3=O)F C66598287
C[NH+]1CCN(CC1)c2c(cccn2)CNC(=O)N3CC[C@H](C3)C(=O)N C66891959
C[NH+]1CCN(CC1)c2c(cccn2)CNC(=O)N3CCC(CC3)CC(=O)N C66986217
c1cc(oc1)/C=C(\C(=O)NN)/NC(=O)c2ccc(o2)Br C04520391
C[C@@]12CC[C@H]3[C@H]([C@@]1(CC[C@@H]2C4=CC(=O)OC4)O)CC[C@@]5([C@@]3(CC[C@@H](C5)O)/C=N/O)O C05370368
c1ccc2c(c1)c(c[nH]2)C[C@H](C(=O)[O-])[NH2+][C@H]3CC(=NN3)c4ccccn4 C05948831
C/C(=N\NC(=S)N)/[C@]1(N(C(C(=[N+]1[O-])c2cccs2)(C)C)O)C C07813284
c1cc(oc1)CNC(=O)C(=O)Nc2c(c3c(s2)CCCC3)C(=O)N C06669783
c1ccc2c(c1)NC(=O)[C@H](S2)CC(=O)Nc3nc(cs3)CC(=O)N C14167038
Cc1ccc(cc1Cl)N2[C@@H]3[C@@H](C[C@H]([C@@H]([C@@H]3NC2=S)O)O)C(=O)NCCOC C08636314
Cc1cc(cc(c1)NC2=N[C@H]3[C@H]([C@@H](C[C@@H]([C@H]3S2)C(=O)NCc4cccnc4)O)O)C C08636442
C[C@@]12CC[C@H]([C@@]([C@H]1Cc3c([nH+]c(s3)Nc4cccnc4)[C@H]2CC(=O)[O-])(C)CO)O C20504819
C1Cc2c(sc(c2C(=O)N)NC(=O)N3CCN(CC3)CCO)C1 C16625494
C[C@H]1C[C@H]1C(=O)NCC(=O)NNC(=O)c2cc(c[nH]2)Br C23187565
c1ccc2c(c1)ccc3c2cc(c(=O)o3)C(=O)NC(CO)(CO)CO C27529334
c1c(c[nH]c1C(=O)N2CCC[C@H](C2)CNS(=O)(=O)N)Br C37845768
c1ccc(c(c1)C(=O)C[C@@]2(c3ccccc3N(C2=O)CC(=O)N)O)O C00299963
c1ccc(c(c1)C(=O)C[C@]2(c3ccccc3N(C2=O)CC(=O)N)O)O C03465104
c1cc(c(=O)[nH]c1)C(=O)N[C@@H]2N/C(=C/C(=O)NCc3cccs3)/CS2 C39590222
c1ccc2c(c1)c(c[nH]2)CCNC(=O)[C@H]3[C@@H](N[C@@H]4N(C3=O)C=CS4)O C39734136
c1ccc2c(c1)c(c[nH]2)CCNC(=O)[C@H]3[C@H](N[C@@H]4N(C3=O)C=CS4)O C39734138
C1=CC(=C(C2=C(C=N[C@@H]21)O[C@H]3[C@@H]([C@@H]([C@@H]([C@@H](O3)CO)O)O)O)Cl)Br C39936933
c1c(cnc(c1S(=O)(=O)N2CCC(CC2)CO)NN)Br C41070030
C[C@H]([C@@H]1CCCO1)NC(=O)C(=O)Nc2ccc(c(c2)C(=O)N)Cl C41917653
C[C@@H]([C@@H]1CCCO1)NC(=O)C(=O)Nc2ccc(c(c2)Cl)C(=O)N C41917698
CC(C)N(CCO)S(=O)(=O)c1cc(cnc1NN)Br C42481122
c1c(cnc(c1S(=O)(=O)N(CCO)C2CC2)NN)Br C42481148
C[C@@]12CC/C(=N\NC(=O)N)/C[C@@H]1CC[C@@H]3[C@H]2CC[C@@]4([C@@]3(CC[C@@H]4C5=CC(=O)OC5)O)C C43741557
C[C@@]12CC/C(=N\NC(=O)N)/C[C@H]1CC[C@@H]3[C@H]2CC[C@@]4([C@@]3(CC[C@@H]4C5=CC(=O)OC5)O)C C43741559
C[C@@]12CCC(=O)C=C1CC[C@H]3[C@H]2[C@H](C[C@@]4([C@@H]3CC[C@@]4(C(=O)COC(=O)CN)O)C)O C43743673
C[C@]12CC[C@@H]3[C@@H]([C@]1(CC[C@@H]2C4=CC(=O)OC4)O)CC[C@@]5([C@@]3(CC[C@@H](C5)O)/C=N/O)O C43772828
CC(=O)N[C@@H]1[C@H]([C@H]([C@@H](O[C@H]1Oc2ccc3cc(ccc3c2)Br)CO)O)O C44167767
Cc1c(sc(n1)NC(=O)[C@H]2CC(=O)Nc3c2cccc3)SCC(=O)N C45095667
C[C@H](C(=O)NC(=O)NC)OC(=O)c1cc(ccc1Br)N C45625975
c1cc(c(cc1Br)CNC(=O)NNC(=O)C(=O)NC2CC2)F C46927018
c1c(csc1CNC(=O)NNC(=O)C(=O)NC2CC2)Br C47041354
Cc1csc(n1)CNC(=O)NNC(=O)c2cc(c[nH]2)Br C48849617
c1c(cnc(c1S(=O)(=O)N2CCC[C@H](C2)O)NN)Br C48967189
c1cc2c(cc1Cl)NC(=O)[C@H](S2)CC(=O)NCCS(=O)(=O)N C53773885
C[C@H](C(=O)Nc1c(c2c(s1)CCC2)C(=O)N)N3CCN(CC3)c4ccc(cc4)O C57273924
C[C@H](C(=O)NCC1(CCOCC1)C(=O)N)NC(=O)C2CCCCC2 C58122556
Cc1ccc(s1)C(=O)NC2CCN(CC2)[C@@H](C)C(=O)NC(=O)N C51098886
c1c(cnc(c1S(=O)(=O)N2CCC[C@@H]2CO)NN)Br C48865672
c1cc2c(cc1Br)NC(=O)[C@H]2Nc3cnn(c3)CC(=O)N C36998497
c1cc2c(cc1Br)[C@H](C(=O)N2)Nc3cnn(c3)CC(=O)N C36998583
C[C@@]12CC[C@@H]3[C@@H]([C@@]1(CC[C@@H]2C4=CC(=O)OC4)O)CC[C@@]5([C@@]3(CC[C@@H](C5)O)/C=N/O)O C05119483
C1C[C@H](CN(C1)C(=O)CCCC[C@H]2[C@H]3[C@@H](CS2)NC(=O)N3)C(=O)N C63703095
C1C[C@@H](C(=O)NC1)NC(=O)CCCC[C@@H]2[C@H]3[C@@H](CS2)NC(=O)N3 C65140149
Cc1cc(c(o1)C)[C@@H](C)NC(=O)C(=O)Nc2ccccc2CC(=O)N C65616847
CS(=O)(=O)NCCNC(=O)NC[C@]1(CCCc2c1cccc2)O C66908664
C1CN(CCC1C(=O)N)C(=O)CCCC[C@@H]2[C@H]3[C@@H](CS2)NC(=O)N3 C67126209
C1CN(CCC1C(=O)N)C(=O)CCCC[C@H]2[C@H]3[C@@H](CS2)NC(=O)N3 C67126211
C1CCNC(=O)[C@H](C1)NC(=O)CCCC[C@H]2[C@@H]3[C@@H](CS2)NC(=O)N3 C67162940
c1cc(cc2c1cc(cc2)Br)O[C@@H]3[C@@H]([C@@H]([C@@H]([C@@H](O3)CO)O)O)O C04028707
c1cc(cc2c1cc(cc2)Br)O[C@@H]3[C@@H]([C@H]([C@@H]([C@H](O3)CO)O)O)O C04028710
c1cc(cnc1)C(=O)[C@@H]2[C@H](NC(=O)N[C@@]2(C(F)(F)F)O)c3ccc(cc3)O C04269932
c1cc(cc(c1)O)[C@H]2[C@@H]([C@@](NC(=O)N2)(C(F)(F)F)O)C(=O)c3cccnc3 C01006979
c1cc(cc(c1)O)[C@H]2[C@H]([C@@](NC(=O)N2)(C(F)(F)F)O)C(=O)c3cccnc3 C00951774
Cc1cccc(n1)NC(=O)C[C@@H]2[C@@H](CC[C@@H]3[C@]2(CC[C@H]([C@@]3(C)CO)O)C)O C03841834
c1ccc2c(c1)[C@@H](CCS2)NC(=O)C[C@@H](c3ccc(cc3)Cl)NC(=O)N C08265746
CC(C)C/N=C\1/N([C@H]2[C@H]([C@@H](C[C@@H]([C@H]2S1)C(=O)N)O)O)Cc3ccc(cc3)F C08295624
C[C@]1([C@]([C@@]([C@@]([C@](O1)(C)Oc2cn(c3c2cccc3)C)(C)O)(C)O)(C)O)CO C09915807
c1cc(c(cc1C(=O)N)NC(=O)c2ccc3c(c2)NC(=O)CS3)N4CCCC4 C09904300
Cc1cc(cc(c1)N2[C@@H]3[C@@H](C[C@H]([C@@H]([C@@H]3NC2=S)O)O)C(=O)NCC#C)C C08636400
c1cc(ccc1/C=C(/C#N)\C(=O)Nc2ccc(cc2)S(=O)(=O)N)O C17071649
CCOC(=O)[C@@H]1[C@@H](NC(=O)N[C@]1(C(F)(F)F)O)c2cccc(c2)O C19898490
c1ccc(c(c1)C(=O)Nc2cccc(c2)S(=O)(=O)/N=C\3/CCCN3)N C12522832
c1ccc2c(c1)[C@](C(=O)N2)([C@H]3CCCC[C@@H](C3=O)[C@]4(c5ccccc5NC4=O)O)O C05006852
CC[C@H](C)[C@@H]([C@@](C)(/C=C/C1=CC2=C(C(=O)[C@@]([C@@H]([C@@H]2CO1)O)(C)O)Cl)O)O C13369900
c1c(cc(c(c1/C=[NH+]/Nc2nncn2N)[O-])Br)Br C04187678
CC(C)(C)[C@@H]1CCC2=C3[C@H](N[C@@H](NC3=O)c4cc(=O)[nH]c(=O)[nH]4)S[C@@H]2C1 C39357547
Cc1cccc(c1)NC(=O)/C=C/2\CS[C@H](N2)NC(=O)c3ccc[nH]c3=O C39590235
Cc1cccc(c1)NC(=O)/C=C/2\CS[C@@H](N2)NC(=O)c3ccc[nH]c3=O C39590236
c1ccc2c(c1)C(=O)N([C@@H](N2)c3ccc(cc3)O)NC(=O)c4ccc(cc4)O C39919440
c1ccc2c(c1)C(=O)N([C@H](N2)c3ccc(cc3)O)NC(=O)c4ccc(cc4)O C39919441
Cc1ccc2c(c1)NC(=O)[C@H](O2)CC(=O)Nc3c(c4c(s3)CCCC4)C(=O)N C40801578
CCc1cc(c(s1)NC(=O)[C@]2(C(=O)Nc3cc(ccc3O2)C)C)C(=O)N C41547152
CCNC(=O)NC(=O)[C@@H](C)Oc1c(cc(cc1I)C#N)N C43415320
CC(C)c1cc(n[nH]1)C(=O)NNC(=O)c2cc(c[nH]2)Br C44956296
c1ccc2c(c1)OC[C@@H](O2)CNC(=O)Nc3ccc(c(c3)C(=O)N)F C45691638
c1cc(ccc1C(=O)NNC(=O)c2cc(ccc2Cl)S(=O)(=O)N)F C45949513
c1c(c(sc1C(=O)[O-])Br)S(=O)(=O)N[C@@H]2CCCC[C@H]2[NH3+] C48839611
[H]/N=C\1/N(C(=O)/C(=C/c2cc(ccc2O)Cl)/S1)c3ccc(cc3)S(=O)(=O)N C15053794
Cc1c(cc(cc1F)C(=O)N)NS(=O)(=O)c2ccc3c(c2)CCC(=O)N3 C55614991
c1cc(c(cc1NC(=O)N2CCC(CC2)NC(=O)c3ccsc3)C(=O)N)F C56608278
Cc1ccc(s1)[C@H]2Nc3cc(c(cc3S(=O)(=O)N2)S(=O)(=O)N)Cl C57681374
C[C@H](c1ccc2c(c1)[nH]c(=O)[nH]2)NC(=O)[C@@H](C3CCCC3)NC(=O)C C58385616
Cc1ccccc1NC(=O)NNC(=O)[C@@H](C)NC(=O)C2CCCCC2 C58861192
c1c(cc(c(c1N)Br)S(=O)(=O)N[C@H]2CCCNC2=O)Cl C61882528
c1ccc2c(c1)c(c[nH]2)CNS(=O)(=O)c3ccc4c(c3)[nH]c(=O)[nH]4 C62161475
c1cc(ccc1c2cc[nH]n2)NC(=O)c3ccc(c(c3)S(=O)(=O)N)F C63079319
CC(C)NC(=O)NNC(=O)C[C@@H]1C(=O)Nc2cc(ccc2S1)Cl C63269606
Cc1ccc2c(c1)S[C@@H](N2)NC(=O)CCc3c([nH]c(=O)[nH]c3=O)C C64409721
c1cc(c(cc1Cl)Cl)C(=O)NCC(=O)NNC(=O)NC2CC2 C64428029
c1ccc(c(c1)C(=O)NNC(=O)NC2CC2)NC(=O)c3cccs3 C64900665
c1cc(cc2c1cc([nH]2)C(=O)NCC(=O)Nc3c[nH]nc3)Br C65310333
Cc1ccc(cc1C(=O)Nc2ccc3c(c2)NC(=O)CS3)S(=O)(=O)N C29773073
c1cc2c(cc1NC(=O)c3cc(ccc3Cl)S(=O)(=O)N)NC(=O)CS2 C66067031
Cc1ccsc1C(=O)NNC(=O)[C@@H](C)NC(=O)Nc2ccccc2 C66783573
Cc1ccc(cc1C(=O)NNC(=O)c2c(ccs2)C)S(=O)(=O)N C66783602
c1ccc2c(c1)CCC[C@@]2(CNC(=O)C(=O)Nc3ccc4c(c3)CCC(=O)N4)O C67000394
c1ccc2c(c1)CCC[C@]2(CNC(=O)C(=O)Nc3ccc4c(c3)CCC(=O)N4)O C67000395
C#Cc1cccc(c1)NC(=S)NNC(=O)c2ccc3c(c2)NC(=O)CS3 C67196676
C[NH+](C)CCNc1cc2c(cc1N)OCC(=O)N2 C35452786
c1cc2cn[nH]c2cc1NC(=O)[C@@H]3C[C@@H](C[NH2+]3)O C37040783
c1cc2cn[nH]c2cc1NC(=O)[C@H]3C[C@@H](C[NH2+]3)O C37040784
c1cc2cn[nH]c2cc1NC(=O)[C@H]3C[C@H](C[NH2+]3)O C37040786
c1cc2c(cc1NC(=O)[C@H]3C[C@H](C[NH2+]3)O)cn[nH]2 C37508756
c1cc2c(cn[nH]2)c(c1)NC(=O)[C@@H]3C[C@@H](C[NH2+]3)O C37769582
C1CCC(CC1)(C(=O)N2CCC3(CC2)C(=O)NC(=O)N3)[NH3+] C37818277
C[C@H](c1ccc2c(c1)[nH]c(=O)[nH]2)[NH2+]Cc3nc[nH]n3 C37919567
Cc1ccc(o1)[C@@H](C)[NH2+][C@@H](C)C(=O)NC(=O)N C37977814
Cc1ccc(o1)[C@@H](C)[NH2+][C@H](C)C(=O)NC(=O)N C37977816
CCOC(=O)NC1(CC[NH+](CC1)C)/C(=N/O)/N C40375534
c1cn(c[nH+]1)CCNc2cc3c(cc2N)CC(=O)N3 C41119261
Cc1cc(c(o1)C)[C@@H](C)[NH2+][C@@H](C)C(=O)NC(=O)N C44730457
Cc1cc(c(o1)C)[C@H](C)[NH2+][C@H](C)C(=O)NC(=O)N C44730460
CC[C@H](/C(=N/O)/N)C(=O)NC1CC[NH+](CC1)C C44867515
CC[C@@H](/C(=N/O)/N)C(=O)N[C@@H]1CCC[NH+](C1)C C44871491
CC[C@@H](/C(=N/O)/N)C(=O)N[C@H]1CCC[NH+](C1)C C44871499
CC[C@H](/C(=N/O)/N)C(=O)N[C@H]1CCC[NH+](C1)C C44871504
CC[NH+]1CCC[C@@H](C1)NC(=O)[C@@H](C)/C(=N/O)/N C44875672
CC[C@H](/C(=N/O)/N)C(=O)N[C@H]1CC[NH+]2[C@@H]1CCC2 C44877294
C[C@@H](/C(=N/O)/N)C(=O)NCC1CC[NH+](CC1)C C44879576
C[C@H](/C(=N/O)/N)C(=O)NCC1CC[NH+](CC1)C C44879578
C[C@@H](/C(=N/O)/N)C(=O)NC[C@@H]1CCC[NH+](C1)C C44879622
C[C@H](/C(=N/O)/N)C(=O)NC[C@H]1CCC[NH+](C1)C C44879630
C[C@H](/C(=N/O)/N)C(=O)NC[C@@H]1CCCC[NH+]1C C44879668
C[C@@H](/C(=N/O)/N)C(=O)NC[C@H]1CCCC[NH+]1C C44879671
CNC(=O)CCNC(=O)C1(CCCCC1)[NH3+] C45007388
C1C[NH+](CCC1CC(=O)N)Cc2c(snn2)N C50818177
C[C@@H](CC(=[NH2+])N)Sc1c2c(nc[nH]2)ncn1 C51036597
C[C@H](CC(=[NH2+])N)Sc1c2c(nc[nH]2)ncn1 C51036599
C1C[C@@H](C[NH+](C1)Cc2c(snn2)NN)CO C51146461
C[C@@H](C(=O)NC(=O)NC)[NH2+]C1(CCCC1)CO C53069604
CCNC(=O)CNC(=O)[C@H]1CCCC[C@@H]1[NH3+] C55086748
CCNC(=O)CNC(=O)[C@@H]1CCCC[C@H]1[NH3+] C55086750
CC(C)CNC(=O)NC(=O)CN1CCC(CC1)[NH3+] C36754476
C[C@@H](C(=[NH2+])N)Sc1n[nH]c(=O)n1C(C)C C61595752
C[C@H](C(=[NH2+])N)Sc1n[nH]c(=O)n1C(C)C C61595753
c1cc(c(cc1[N+](=O)[O-])C[NH+]2CC[C@@H](C2)O)NN C61711643
c1cc(c(cc1[N+](=O)[O-])C[NH+]2CC[C@H](C2)O)NN C61711644
c1c(c(n[nH]1)C(=O)NC[C@@H]2CC[NH+](C2)C3CC3)N C62811146
c1c(c(n[nH]1)C(=O)NC[C@H]2CC[NH+](C2)C3CC3)N C62811147
C[NH+]1CCCC[C@@H]1CNC(=O)c2c(c[nH]n2)N C62812065
C[NH+]1CCCC[C@H]1CNC(=O)c2c(c[nH]n2)N C62812066
CCC1(CC[NH2+]CC1)C(=O)N[C@H](C)C(=O)N C62848234
CC[C@]1(CC[NH2+]C1)C(=O)NC(C)(C)C(=O)N C62899053
c1cc([nH]c1C(=O)N[C@H]2CCC[C@@H]2[NH3+])[N+](=O)[O-] C63172907
C[C@H]([C@@H]1CCCCN1CC(=O)NC(=O)NC2CC2)[NH3+] C63195198
CCNC(=O)NC(=O)CN1CCCC[C@H]1[C@@H](C)[NH3+] C63195394
C1CCC(C1)NC(=O)C[NH+]2C[C@@H](C[C@@H]2C(=O)N)O C67128616
C1CCC(C1)NC(=O)C[NH+]2C[C@H](C[C@@H]2C(=O)N)O C67128617
CCN(CC)C(=O)c1c(c(c(s1)N)C(=O)N)C C04099663
C1CC2CCC1[C@H]([C@H]2C(=O)ON)C(=O)N C00401628
CO[P@@](=O)([C@H](Cc1c[nH]c2c1cccc2)[NH3+])[O-] C01643394
CNC(=S)NNC(=O)c1ccc(cc1)O C00173309
c1cc(c(nc1)N2CCC[C@@H]2C(=O)N)C(=S)N C20295180
C=C(CSCc1nc(nc(n1)N)N)Cl C32778782
CC1CCC(CC1)NC(=O)[C@@H](C)NC(=O)N C28777493
CN(CCO)c1cc2c(cc1N)NC(=O)CC2 C35341448
Cc1c(cccc1S(=O)(=O)NC[C@H](C)O)N C35599637
c1ccc(cc1)c2ccccc2NC(=O)C(=O)NN C36948016
Cc1cccc(c1NC(=O)C/C(=N/O)/N)C(C)C C37338601
CCNC(=S)Nc1ccc2c(c1)[nH]c(=O)[nH]2 C13555654
c1cc(c(cc1F)C(=O)N2CCCC[C@@H]2C(=O)N)N C37996485
c1ccc2c(c1)[C@H](CCO2)NC(=O)c3cc(c[nH]3)N C40317181
CC[C@H](/C(=N/O)/N)NC(=O)C1CCCC1 C40370180
c1ccc(c(c1)C(=O)NC/C(=N/O)/N)Br C40371645
C1CCC(CC1)CC(=O)NC/C(=N\O)/N C40371750
C[C@H](C(=O)N)NC(=O)[C@@H]1Cc2ccccc2N1 C40460215
C[C@H](c1ccccc1F)NC(=O)CNC(=O)N C41301976
C[C@H](C(=O)N)[NH2+][C@@]1(CCc2c1cccc2)C(=O)[O-] C41804960
C[C@@H](C(=O)NC)NC(=O)c1cc(ccc1N)Cl C42559806
C1CCC(CC1)NC(=O)NCCC(=O)N C42620161
Cc1c(sc(n1)C)[C@@H](C)Nc2c([nH]c(n2)C)N C42873218
Cc1c(sc(n1)C)[C@H](C)Nc2c([nH]c(n2)C)N C42873220
c1cc(c(cc1N)C(=O)N)n2ccc(n2)C(F)(F)F C43298945
C[C@@H](c1cccs1)NC(=O)[C@H](C)NC(=O)N C43545305
CCC(C)(C)NC(=O)C(C)(C)/C(=N/O)/N C44783246
c1ccc(c(c1)CC(=O)N)NC(=O)NC2CC2 C45725707
c1c(cc(cc1F)F)NC(=O)CCNC(=O)N C47668477
c1cc(c(cc1/C(=N\O)/N)F)N2CCCC[C@H]2CO C48857783
Cc1ccc(s1)[C@@H](C)NC(=O)[C@H](C)NC(=O)N C48945066
CN(c1cc(c(cc1F)N)C(=O)N)C2CCOCC2 C50030461
C[C@@H](C1CC1)NC(=O)c2cccc(n2)NN C51128203
Cc1ccc(c(c1)N2CCC(CC2)CO)/C(=N/O)/N C51578884
Cc1ccc(c(c1)N2CCC[C@H](C2)CO)/C(=N/O)/N C51579010
c1c(cn(c1C(=O)N[C@H]2CCCC[C@@H]2O)C3CC3)N C51988801
c1c(cn(c1C(=O)N[C@H]2CCCC[C@H]2O)C3CC3)N C51988805
c1c(nc(s1)N)CC(=O)N[C@@H]2CCC[C@H](C2)O C55271666
C[C@@H](CSc1nccc(n1)[O-])C(=[NH2+])N C57403642
C[C@H](CSc1nccc(n1)[O-])C(=[NH2+])N C57403643
CC(C)(C(=O)N)N[C@@H]1COc2c1ccc(c2)O C40674232
CC(C)(C(=O)N)N[C@H]1COc2c1ccc(c2)O C40674233
Cc1cc(c(s1)C)[C@@H](C)NC(=O)C/C(=N/O)/N C49513821
Cc1ccc(c(c1)N2CCC[C@@H]2CO)/C(=N/O)/N C51579157
C[C@@H](/C(=N/O)/N)NC(=O)C1(CC1)c2ccccc2 C61618549
C1C[C@@H]([C@H](C1)NC(=O)CC(F)(F)F)/C(=N\O)/N C61887694
c1cc(c(cc1/C(=N\O)/N)Cl)N2CCC[C@H]2CO C62794530
CC1CCC(CC1)CNC(=O)C/C(=N/O)/N C63151347
C[C@H](C(=O)NCC1(CCCC1)C)NC(=O)N C66442927
c1ccc2c(c1)CCC[C@@]2(CNS(=O)(=O)N)O C66906847
CC(C)c1cc2c(c(c1O)O)[C@@]34CCCC([C@H]3[C@@H]([C@@H]2[NH2+]C)OC4=O)(C)C C05649045
c1ccc(c(c1)NC(=O)C[C@H]2C(=O)N[C@H]3CCCC[C@H]3[NH2+]2)F C13535744
C1CCCC(CCC1)(C[NH3+])NS(=O)(=O)N2CCCCC2 C20431636
C[C@H]1CCCCN1S(=O)(=O)NC2(CCCCCC2)C[NH3+] C20431655
C[C@@H](c1ccc(cc1)S(=O)(=O)Nc2ccc(cc2)I)[NH3+] C20478136
c1ccc(c(c1)N2CCN(CC2)[C@H](C[NH3+])c3ccc(cc3)O)F C32077834
C[C@@H]1CCCCN1S(=O)(=O)NCC2(CCCCCC2)[NH3+] C36266792
C[C@H]1CCCCN1S(=O)(=O)NCC2(CCCCCC2)[NH3+] C36266793
C[C@@H](c1c(ccc(c1Cl)F)Cl)[NH2+]CCS(=O)(=O)N C36745185
Cc1ccc(cc1S(=O)(=O)N)N[C@H]2C[C@@H]([NH+](C[C@@H]2C)C)C C36908128
Cc1cc(c(c2c1nccc2)NC(=O)[C@@H]3C[C@@H](C[NH2+]3)O)Cl C37008110
Cc1ccc(c(c1S(=O)(=O)N[C@H]2C[NH+]3CCC2CC3)C)N C37063021
Cc1ccc(c(c1C)S(=O)(=O)N[C@H]2C[NH+]3CCC2CC3)N C37063035
C[C@@H](c1cc(c(cc1Cl)Cl)F)[NH2+]CCS(=O)(=O)N C37261890
C[C@H](CC(=O)Nc1cc(cc(c1OC(F)F)Br)Cl)[NH3+] C37607997
C[C@@](C1CC1)(C(=O)Nc2cc3c(cc2Br)OCCO3)[NH3+] C37654841
c1c(cc(c(c1F)S(=O)(=O)N[C@@H]2CCCC[C@H]2[NH3+])F)F C38049909
c1cc(c(c(c1F)F)F)S(=O)(=O)N[C@@H]2CCCC[C@@H]2[NH3+] C38050578
CC[C@]12C[NH+]3C[C@](C1O)(CN(C2)[C@@H]3c4ccc(cc4O)O)CC C19320190
CC[C@]12C[NH+]3C[C@](C1O)(CN(C2)[C@H]3c4ccc(c(c4)O)O)CC C27489121
C[C@@H](C[NH+](C)Cc1cc(sc1)Br)/C(=N/O)/N C42362423
CC1(CC(CC([NH2+]1)(C)C)NC(=O)C(=O)Nc2ccc(c(c2)Cl)F)C C42645855
CC[C@@H]([C@@H](c1ccc(s1)C)N2CCC(CC2)C(=O)NC)[NH3+] C43240651
C[C@H]([C@H](c1ccc(s1)Br)Sc2[nH]ncn2)[NH3+] C43283338
CS(=O)(=O)Nc1ccc(c(c1)N[C@H]2CCC[NH2+]C2)Cl C43326370
COC(=O)[C@@H](Cc1cc(c(cc1O)Cl)Br)[NH3+] C44335213
CCOC(=O)[C@@H](Cc1cc(cc(c1O)Br)Cl)[NH3+] C44340449
CC[NH+]1CCC[C@@H](C1)NC(=O)C2(CCCCCC2)C(=S)N C44779742
Cc1ccc(c(c1)F)NC(=O)C(=O)NC2CC([NH2+]C(C2)(C)C)(C)C C48605085
Cc1ccc(s1)[C@@H](C)NS(=O)(=O)c2ccc(s2)C[NH3+] C49186728
C[C@@H](c1ccc(cc1)F)NS(=O)(=O)c2ccc(s2)C[NH3+] C49502668
Cc1cc(c(cc1C)S(=O)(=O)N[C@@H]2CC[NH+]3[C@@H]2CCC3)N C49563820
Cc1cc(c(cc1C)S(=O)(=O)N[C@H]2CC[NH+]3[C@@H]2CCC3)N C49563821
c1c(cc(c(c1N)S(=O)(=O)N[C@@H]2CC[NH+]3[C@@H]2CCC3)Cl)Cl C49563843
Cc1ccc(c(c1S(=O)(=O)N[C@@H]2CC[NH+]3[C@@H]2CCC3)C)N C49563880
c1ccc(c(c1)c2ccc(o2)C(=O)NCC[NH3+])Br C49920133
C[NH2+][C@H](c1ccoc1)c2cc3c(cc2Br)[nH]c(=O)[nH]3 C52094462
C[NH2+][C@@H](c1cc2c(cc1Br)[nH]c(=O)[nH]2)[C@H]3CCOC3 C52094477
C[C@H]1C[C@H]1[C@@H](c2cc3c(cc2Br)[nH]c(=O)[nH]3)[NH2+]C C52094498
C[C@@H]1CCC[C@@](C1)(CO)[NH2+]Cc2c[nH]nc2c3cccs3 C53116982
C[NH+]1CCCC[C@@H]1CNc2cc3c(cc2Br)[nH]c(=O)[nH]3 C54242435
CC(C)C[C@@H]([C@@H](c1cc2c(c(c1)Br)OCCCO2)O)[NH3+] C54929307
C[C@H](C(=O)Nc1c(cc(cc1Cl)N)Cl)N2CC[NH+](CC2)C C21009217
C[C@@H]([C@@H](c1cc(cs1)Br)N2CCC(CC2)C(=O)NC)[NH3+] C43285865
c1ccc2c(c1)nc3n2[C@H](NC(=[NH2+])N3)c4ccc(c(c4F)F)F C39404033
CN(C1CCCCC1)S(=O)(=O)N[C@@H]2CCCCC[C@@H]2[NH3+] C63213448
CN(C1CCCCC1)S(=O)(=O)N[C@H]2CCCCC[C@@H]2[NH3+] C63213449
c1cc2c(cc1S(=O)(=O)N[C@@H]3CCCCC[C@@H]3[NH3+])CCO2 C63213661
Cc1c(c(=O)c2ccccc2[nH]1)CC[C@@]3(c4c(nc[nH]4)CC[NH2+]3)C C65385117
c1cc(sc1)C2=NN=C3[C@H]2[C@@H](CC(=O)N3)C4CCC(CC4)[NH3+] C65470520
c1cc(c(cc1NC(=O)C(=O)N/N=C/c2ccc(cc2O)O)Cl)Cl C02521789
c1ccc2c(c1)nc3c(c(n(c3n2)c4ccc(cc4)O)N)C(=O)NC5CC5 C02325874
Cc1ccc(cc1[N+](=O)[O-])NC(=O)Nc2ccccc2C(=O)N C01753781
c1ccc(c(c1)NC(=O)NNC(=O)c2cc3c([nH]2)cco3)Cl C05134984
c1ccc2c(c1)Oc3ccc4c(c3S2(=O)=O)c(c[nH]4)/C=N/NC(=O)N C04785858
Cc1c(c(=O)n2c3ccccc3[nH]c2c1C#N)/C=N/NC(=S)N C00156752
Cc1c(c(n[nH]1)O)CCC(=O)/N=N/c2c3ccccc3[nH]c2O C05595727
C[C@H]1[C@@H]([C@H]([C@@H]([C@@H](O1)Nc2ccc(cc2)/N=N/c3ccccc3)O)O)O C12384935
CC1=C([C@H](NC(=O)N1)c2ccc(cc2)O)C(=O)Nc3ccc(cc3)OC C00845610
C[C@H]1C/C=C/[C@H]([C@H](CC/C=C/c2cc(cc(c2C(=O)O1)O)O)O)O C14415573
c1ccc2c(c1)c3c([nH]2)nc(nn3)N/N=C/c4cc(ccc4O)O C16511721
c1ccc2cc(c(cc2c1)C(=O)NNc3c4c([nH]cn4)ncn3)O C16758187
C[C@H]1C(=O)Nc2cc(ccc2S1)C(=O)NNC(=O)c3ccccc3O C17525932
c1cc(sc1)c2cc(n[nH]2)C(=O)N/N=C/c3ccc(c(c3)O)O C08553429
c1ccc-2c(c1)CCc3c2[nH]nc3C(=O)N/N=C/c4ccc(c(c4)O)O C05359262
Cc1cccc(c1n2c(nnn2)C3(CCCC3)NNC(=O)N)C C22203756
C[C@@H](C(=O)Nc1cccc2c1[nH]nc2)NC(=O)Nc3ccccc3 C26913719
C[C@@H](C(=O)Nc1c(ccs1)C#N)Nc2ccc3c(c2)[nH]c(=O)[nH]3 C30009912
Cc1ccccc1NC(=O)NN/C=C/2\c3ccccc3C(=O)NC2=O C32584946
C[C@@H]1[C@H]([C@@H]([C@@H]([C@H](O1)Nc2ccc(cc2)N=Nc3ccccc3)O)O)O C18208935
c1ccc(cc1)C(=O)Nc2ccccc2C(=O)Nc3ccc4c(c3)[nH]c(=O)[nH]4 C36253475
Cc1cccc(c1C)NC(=O)NNC(=O)c2cc3c([nH]2)cco3 C15936437
CCc1ccc2c(c1)c3c([nH]2)nc(nn3)N/N=C/c4ccc(cc4O)O C05030940
c1ccc(c(c1)NC(=O)Nc2nc3ccc(cc3s2)S(=O)(=O)N)F C08405450
c1ccc(cc1)n2cc(cn2)/C=C(/c3ccc(cc3O)O)\NO C04748249
c1ccc2c(c1)c(c[nH]2)C[C@@H]3C(=O)N(C(=O)N3)CC4=C(SNN4)Cl C39982584
Cc1ccc(cc1C)S(=O)(=O)NC2(CCCC2)/C(=N/O)/N C40377189
Cc1ccc(cc1)S(=O)(=O)NC2(CCCCC2)/C(=N/O)/N C40377214
C[C@]12C[C@H](CC(C1)(C)C)N(C2)c3c(c(ncn3)NNC(=O)c4ccco4)N C40735169
c1ccc2c(c1)cc(c(=O)[nH]2)/C=N/NC(=O)c3ccc(cc3O)O C43190730
c1ccc2c(c1)c(c[nH]2)CC(=O)N/N=C/c3ccc(c(c3)O)O C43761348
Cc1cc(=O)[nH]c(n1)NNC2=CC(CC(=C2)[NH+]3CCOCC3)(C)C C44514213
[truncated: 729,083 more chars]
