# Supplementary material for: PyRMD Studio: A Unified Suite for Next-Generation, AI-Powered Virtual Screening
Source: J Chem Inf Model. 2026 May 19;66(11):6197–203. doi: 10.1021/acs.jcim.6c00648 (PMC13250901; doi:10.1021/acs.jcim.6c00648)
Supplement: Supplementary file 2 [file ci6c00648_si_002.zip › decoys/egfr_decoys.ism]

Cc1cc(c(c(c1)C)[C@@H](C/C(=N\NC(=O)N)/c2cccs2)C(C#N)C#N)C C04955856
Cc1ccc(cc1)c2nnc(n2N)SCC(=O)N[C@@H](C)c3ccccc3Cl C06058179
Cc1ccc(cc1)c2nnc(n2N)SCC(=O)N[C@H](C)c3ccccc3Cl C06058181
CCn1c(nnc1SCC(=O)Nc2cccc(c2C)C)c3ccccc3N C01364513
CCOc1ccc(cc1)N2[C@H](Nc3ccccc3C2=O)c4ccc(c(c4)O)O C07884043
C[C@H]1CCCC[C@H]1NC(=O)CNC(=O)CNC(=O)c2ccc(cc2Cl)Cl C08277376
C[C@@H](c1ccc2ccccc2c1)NC(=O)CSc3nnc(n3N)c4cccs4 C11591727
c1ccc(cc1)c2csc3c2c(nc(n3)SCC(=O)NCc4ccco4)N C12325049
CCOC(=O)c1c(c(sc1NC(=O)c2c(c3c(cc(nc3s2)C)C)N)C)C C13281321
c1ccc(c(c1)C(=O)NCCc2c[nH]c3c2cc(cc3)Cl)NC(=O)c4ccco4 C13691153
CCc1ccccc1NC(=O)COC(=O)c2c(c3c(cc(nc3s2)C)C)N C14151958
Cc1cc(nc2c1cccc2)S[C@@H](C)C(=O)Nc3ccc4c(c3)[nH]c(=O)[nH]4 C16774869
CC(C)(C)c1nnc(n1N)SCCC(=O)Nc2cc(ccc2Cl)Cl C20842037
COc1ccccc1/C=C/C=N/NC(=O)c2c(c(c(c(n2)Cl)Cl)N)Cl C20933388
C/C(=N\Nc1nnc(n1N)SCc2ccc(cc2)Cl)/c3cccs3 C21325218
Cn1c2ccccc2c(c1c3ccccc3)C(=O)CSc4[nH]c(=O)cc(n4)N C06566752
Cc1ccc(c(c1)C)[C@@H](C(=O)NC2CCCCC2)N(C)C(=O)c3cccc(c3O)O C36531256
CC1=C([C@H](N2C(=[NH+]1)N=C([N-]2)SCc3ccccc3)c4ccccc4Cl)C(=O)N C04574838
Cc1ccc2c(c1)[nH]c(n2)SCC(=O)N[C@H](C)C3=CNN([C@@H]3C)c4ccccc4 C39379849
c1cc(ccc1c2ccc(o2)C(=O)Nc3cc(ccc3N4CCCCC4)C(=O)N)F C39559387
Cc1ccc(cc1)N2[C@H](NN[C@@H]2SCc3[nH]c4ccccc4n3)c5ccccn5 C39584158
CC(C)[C@@H](C(=O)NC1CCCCCCC1)Sc2nnc(n2N)C(F)(F)F C42944088
CC(C)C(=O)Nc1ccc(cc1)NC(=O)NC[C@H]2CCN(C2)c3ccccc3 C43673585
c1ccc(cc1)c2cc([nH]n2)C(=O)NCC3CCC(CC3)c4[nH]c5ccccc5n4 C44442039
Cc1ccc(c(c1)OCC(=O)NNC(=O)N[C@@H]2CCC[C@@H](C2)C(F)(F)F)C C45440222
Cc1ccc(cc1C)OCC(=O)NNC(=O)N[C@@H]2CCC[C@@H](C2)C(F)(F)F C45440226
Cc1cc(ccc1NC(=O)NCc2ccccc2OC3CCCC3)C(=O)NC C47541419
C[C@@H](c1cc2ccccc2o1)NC(=O)Nc3ccc(c(c3)Cl)C(=O)NC4CC4 C47588792
c1ccc2c(c1)C(=O)N[C@H](C(=O)N2)CC(=O)NCCc3ccc(cc3Cl)Cl C49545664
CCOc1ccc(cc1)c2c3c([nH]n2)OC(=C([C@@H]3c4ccc(cc4)SC)C#N)N C05149615
Cc1cc(c(c(c1)c2c3c([nH]n2)C(=O)N([C@H]3c4ccc(cc4)Cl)CCCO)O)C C05343437
Cc1cc(ccc1N[C@H](C)C(=O)NC(=O)Nc2ccccc2)N3CCSCC3 C51186648
Cc1cc(c(cc1C)O)c2c3c([nH]n2)C(=O)N([C@@H]3c4ccc(cc4)Cl)CCCO C04809695
Cc1ccc(cc1)c2nnc(n2N)SCC(=O)NC3(CCC3)c4ccccc4 C53405504
CC(C)[C@H](c1ccc(cc1)C(C)(C)C)NC(=O)c2ccc(o2)S(=O)(=O)N C56327178
C[C@@H](C(=O)Nc1ccccc1C(C)C)Sc2nnc(n2N)C3CCCCC3 C21665453
Cc1ccc(cc1NC(=O)[C@@H](C)Sc2nnc(n2N)c3cccs3)Cl C16790805
CCNC(=O)NNC(=O)c1c2ccccc2nc\3c1CC/C3=C\c4ccccc4 C65190087
CC(C)c1cc(c2ccccc2n1)C(=O)NNC(=O)NCCc3cccs3 C65202095
Cc1cccc(c1C)NC(=S)NNC(=O)c2ccn(n2)c3ccccc3Cl C51342302
CC[C@@H](C)c1ccc(c(c1)Br)OCc2c(c(nc(n2)N)C)C(=O)NC C66136053
CCc1ccc(cc1)C(=O)NNC(=O)NC[C@H]2CCN(C2)c3ccc(cc3)F C66343297
CCNC(=O)c1ccc(c(c1)C)NC(=O)NC[C@H]2CCN(C2)c3ccc(cc3)F C66347420
C[C@H](CC(=O)Nc1cc(c(cc1NC(=O)C)F)F)NC(=O)C2CCCCC2 C66361549
Cc1ccccc1[C@H](C#N)NC(=O)CCNC(=O)NC23CC4CC(C2)CC(C4)C3 C66398819
Cc1cc(ccc1C(=O)NC(C)C)NC(=O)N[C@H](C)c2cc3ccccc3o2 C66682834
CC[C@H](c1[nH]c2ccccc2n1)NC(=O)N[C@@H](c3ccc(cc3)F)[C@@H]4CCCO4 C67407088
CC(C)(c1ccc(cc1)Cl)NC(=O)NNC(=O)c2cn(c3c2cccc3)C C67470818
CC[C@H](C)NC(=O)c1ccc(c(c1)C)NC(=O)N(C)[C@H](C)c2cccc(c2)O C67550303
CCCC(=O)Nc1cccc(c1C)NC(=O)N[C@H]2CC(Cc3c2cc(o3)C)(C)C C67585070
C[NH+](CCNC(=S)Nc1ccc2c(c1)c(=O)n3c(n2)CCCCC3)C4CCCCC4 C03646032
CC1(CC2=C([C@H]([NH+]=C(N2)Nc3nc4ccccc4o3)c5cccc(c5)Cl)C(=O)C1)C C04814208
C[C@@H]1CCc2c(sc3c2c(=O)[nH]c(n3)[C@@H](C)[NH+]4CCN(CC4)c5ccc(cc5)O)C1 C07002773
C[C@H]1CCc2c(sc3c2c(=O)[nH]c(n3)[C@H](C)[NH+]4CCN(CC4)c5ccc(cc5)O)C1 C07002777
CSCC[C@H]1[C@@H]2[C@@H](C(=O)N(C2=O)c3ccc4ccccc4c3)[C@@]5([NH2+]1)c6ccccc6NC5=O C08789550
C[NH+]1CCc2c(sc3c2C(=N[C@@H](N3)c4ccc(cc4)OC(=O)c5cccs5)O)C1 C08838279
c1ccc(cc1)S(=O)(=O)N[C@H]2Cc3ccccc3[C@@H]2[NH2+]Cc4ccc5c(c4)OCO5 C09508697
C[C@@H]1CC(=O)Nc2ccccc2N1C(=O)C[NH+](C)CC(=O)Nc3ccc(c(c3F)F)F C11068527
CC(C)COC(=O)c1c(c2c3c(c([nH+]c2s1)N4CCOCC4)COC(C3)(C)C)N C12437139
CN(C)S(=O)(=O)Nc1ccc(cc1)N2CCC(CC2)[NH2+]Cc3ccc(s3)Cl C12452606
Cc1c(oc2c1cc3c(c(c(=O)oc3c2C)CC(=O)NC4CC([NH2+]C(C4)(C)C)(C)C)C)C C12882862
C[C@@]1(C(=O)N(C(=O)N1)C[NH+]2CCN(CC2)c3ccccc3O)c4ccc5ccccc5c4 C09208669
C[C@]1(C(=O)N(C(=O)N1)C[NH+]2CCN(CC2)c3ccccc3O)c4ccc5ccccc5c4 C09208673
c1cc(ccc1c2ccnc(n2)N)N3CCN(CC3)c4c(cc(c[nH+]4)C(F)(F)F)Cl C08733716
Cn1c2c(c(n1)C(=O)N3CCCCCC3)C[C@H](CC2)[NH2+]CCc4c[nH]c5c4cccc5 C14733283
C[C@@H]1CN(C[C@@H](O1)C)C(=O)c2cc(cc(c2)NC(=O)C)C[NH2+]CCC3=C(CCCC3(C)C)C C14998400
CCCCc1[nH]c(c([nH+]1)CN2CCc3c(nc([nH]c3=O)N4CCC(CC4)C)C2)Cl C19502323
CCOc1ccccc1[C@@H]2C(=C3[NH+]=C(c4ccccc4N3C5=C2C(=O)CC(C5)(C)C)N)C#N C03654532
C[NH+]1CCc2c(sc3c2C(=O)N[C@H](N3)c4ccc(cc4)OC(=O)c5ccccc5)C1 C20079954
c1c2cc3c(cc2nc(c1C[NH2+]CCC4=CCCCC4)N5CCC[C@@H](C5)CO)OCO3 C14885808
C[NH+]1CCc2c(sc3c2C(=O)N[C@@H](N3)c4ccc(o4)c5ccc(c(c5)Cl)OC)C1 C22078650
Cc1cccc(c1NC(=O)C[NH+](C)[C@@H](C)c2[nH]c(=O)c3c4c(sc3n2)C[C@@H](CC4)C)C C31114752
Cc1ccc2c(c1)[nH]c([nH+]2)N3CCC(CC3)C(=O)N[C@@H](C)c4ccc5c(c4)OCCO5 C33070922
Cc1ccc(c(c1)c2csc3c2c(=O)[nH]c(n3)C[NH+](Cc4ccco4)C[C@@H](C)O)C C36207086
Cc1c2cc3c(cc2oc(=O)c1CCC(=O)NCCc4c[nH+]c[nH]4)oc5c3CCCC5 C09059770
CCCCOC(=O)c1c(c2c3c(c([nH+]c2s1)N4CCOCC4)COC(C3)(C)C)N C13142499
Cc1c(c(=O)oc2c1cc(c(c2)OCC(=O)NC3CC([NH2+]C(C3)(C)C)(C)C)Cl)C C06660208
c1cc(oc1)[C@H](CNC(=O)NCc2cccs2)[NH+]3CCN(CC3)c4ccc(cc4)F C38598012
CN1[C@@H]([NH+]=N[C@@H]1SCc2[nH]c(=O)c3ccccc3n2)c4cc(ccc4O)Br C38787492
CCOC(=O)c1c2c(sc1NC(=O)c3ccc4c(c3)nccn4)C([NH2+]C(C2)(C)C)(C)C C38806383
c1ccc(c(c1)/C=N/[NH+]=C(\N)/S[C@H]2CC(=O)N(C2=O)c3cc(ccc3Cl)Cl)Cl C17969648
Cc1ccc(c(c1)C)NC(=O)[C@@H](C)[NH+]2CCC(CC2)NS(=O)(=O)c3ccc(cc3)F C29935434
C[C@H]1C[C@@]2(CC(C1)(C)C)C(=O)N(C(=O)N2)CC(=O)NC3CC[NH+](CC3)CC4CCCC4 C60186149
C[C@@H]1C[C@@]2(CC(C1)(C)C)C(=O)N(C(=O)N2)CC(=O)NC3CC[NH+](CC3)CC4CCCC4 C60186153
c1ccc2c(c1)cccc2/C=N/NC(=O)[C@H](CC3=c4ccccc4=[NH+]C3)NC(=O)c5cccs5 C63266683
C[C@@H](CC1=c2ccccc2=[NH+]C1)NC(=O)/C=C\3/CS[C@@H](N3)c4ccc(c(c4)OC)OC C63280092
C[C@@H](CC1=c2ccccc2=[NH+]C1)NC(=O)/C=C\3/CS[C@H](N3)c4ccc(c(c4)OC)OC C63280094
CC[NH+]1CCC2=c3ccccc3=[NH+][C@@H]2[C@@H]1c4c([nH]c(=O)n(c4=O)c5cc(cc(c5)C)C)[O-] C63384074
CC[NH+]1CCC2=c3ccccc3=[NH+][C@H]2[C@@H]1c4c([nH]c(=O)n(c4=O)CCC5=CCCCC5)[O-] C63384315
C[C@@H]1c2cc(c(cc2OC(=O)[C@H]1CC(=O)NCCC3=c4cc(ccc4=[NH+]C3)F)O)Cl C63485997
CC[C@@H](C)NC(=O)Nc1cc(cc2=C([C@@H]([NH+]=c21)C(=O)N3CCOCC3)c4ccccc4)C C63746675
c1ccc2=[NH+]CC(=c2c1)C(=O)NNC(=O)c3c4c(n(n3)c5ccc(cc5)F)CCCCC4 C63908658
Cc1ccc(cc1)Cn2c(=O)c3ccc(cc3[nH]c2=O)[C@@H]4[NH+]=C(NO4)c5cccc(c5)C C64392204
Cc1ccc(cc1)Cn2c(=O)c3ccc(cc3[nH]c2=O)[C@H]4[NH+]=C(NO4)c5cccc(c5)C C64392205
Cc1cc(c2c(c1)OC(=O)[C@@H]([C@@H]2C)CC(=O)NCCC3=c4cc(ccc4=[NH+]C3)Cl)O C64600387
CCN1CC(=C(c2c1[nH+]c(cc2)C)[O-])C(=O)Nc3nc(cs3)C4=c5ccccc5=[NH+]C4 C64672744
c1cc(ccc1CNC2=[NH+]CCNC23CCN(CC3)S(=O)(=O)c4ccc(cc4)F)C(F)(F)F C65074638
Cc1ccccc1CNC2=[NH+]CCNC23CCN(CC3)S(=O)(=O)c4ccc(cc4)Cl C65074705
Cc1ccccc1S(=O)(=O)N2CCC3(CC2)C(=[NH+]CCN3)NCc4ccc(cc4)Cl C65074734
CC[NH+]1CCC2(CC1)N[C@@H](CC(=N2)c3ccc(cc3)OCC)c4cccc(c4O)OCC C65298388
CC1(CNC(=[NH+]C1)[C@@H](c2ccccc2)Oc3ccc(cc3)Cl)C C05963664
Cc1cc2c(cc1Cl)c(cc(=O)o2)C[NH2+][C@H]3CCCC[C@@H]3C C06552422
Cc1cc2c(cc1Cl)c(cc(=O)o2)C[NH2+][C@@H]3CCCC[C@H]3C C06552423
CCc1ccc2c(cc(=O)oc2c1)C[NH2+][C@H](c3ccccc3)c4ccco4 C07647912
CC(C)(C)C(=O)N[C@@H](C(Cl)(Cl)Cl)[NH+]1CCCCCC1 C00339952
Cc1ccc(cc1)[C@@H](c2ccc(cc2)OC(C)C)[NH2+][C@H]3CCOC(C3)(C)C C08990694
CC1(CCCC([NH+]1C[C@H](COCC23CC4CC(C2)CC(C4)C3)O)(C)C)C C10383802
Cc1cc2c(cc1C[NH2+]C3(CCC3)c4ccc(cc4)Cl)OCO2 C12361785
Cc1ccc(cc1)Cn2c(c(c(n2)C)C[NH2+][C@H](C)c3ccc(cc3)Cl)C C17315218
CCc1ccc2c(cc(=O)oc2c1)C[NH2+][C@H]3CCC[C@H]([C@@H]3C)C C18938248
CCCC[NH2+][C@@H]1c2ccccc2C(=O)N1[C@H]3CCC[C@H]([C@@H]3C)C C19798455
CCOc1ccc(cc1)C2=N[NH+]=C(Nc3c2cc(cc3)C)c4ccncc4 C06600845
C[C@@H]1CCC[C@H]([C@H]1C)[NH2+][C@H]2c3ccccc3C(=O)N2CCC(C)C C20123504
C[C@@H]1CCC[C@H]([C@H]1C)[NH2+][C@@H]2c3ccccc3C(=O)N2CCC(C)C C20123506
CCC[C@H](C)NC(=O)C[NH+]1CCc2c(ccs2)[C@@H]1c3cccs3 C24348526
CN(C)c1ccc(cc1)/C=N/[NH+]=C\2/c3cccc4c3c(ccc4)N2 C06180650
C1CCC(CC1)C2(OC[C@H](O2)[C@@H]3CCCC[NH2+]3)C4CCCCC4 C02036997
Cc1ccc(cc1)[C@H]2C[NH2+]C[C@@H]2CN(C3CCCCC3)C(=O)C(C)C C34740235
CCC[NH2+][C@H](c1cc2c(cc1Cl)OCCCO2)C(C)(C)C C35584662
C1CCCCCC(CCCCC1)[NH2+]C2CCS(=O)(=O)CC2 C36331224
Cc1ccc(cc1)[C@H]2c3cccn3CCC[NH+]2Cc4cc(ccc4O)Cl C36347273
CC(C)(C)CC(C)(C)[NH2+]Cc1cc2c(c(c1)Br)OCCO2 C37100751
C[C@H](c1cccc(c1)[N+](=O)[O-])[NH2+]Cc2cccc(c2Cl)Cl C37775552
c1ccc2c(c1)cc(o2)C3=C4CCCC[NH+]=C4N(N3)c5ccccc5F C03696946
CCCC1=NC2=C([C@@H]3C1=c4ccccc4=[NH+]3)/C(=N/O)/CC(C2)(C)C C38549498
Cc1ccc(cc1)C2=NC(=CC3=c4ccccc4=[NH+][C@@H]32)C(=O)NCCC(C)C C38564980
C[NH+](C)[C@@H](CNC(=O)C1(CCCC1)c2ccc(cc2)Cl)c3cccs3 C38629058
c1ccc2c(c1)ccc([nH+]2)N/N=C/3\c4cccc5c4c(ccc5)C3=O C45330730
CCc1ccc(cc1)[C@H]2C[C@@H](Nc3n2c4ccccc4[nH+]3)c5ccc(cc5)F C05459053
c1ccc(cc1)[C@H]2C[C@@H](n3c4ccccc4[nH+]c3N2)c5ccc(cc5)Cl C05459213
Cc1cccc(c1)[C@H]2C[C@H](Nc3n2c4ccccc4[nH+]3)c5ccccc5 C05460562
c1ccc(cc1)[C@H]2C[C@@H](Nc3n2c4ccccc4[nH+]3)c5ccccc5Cl C05461689
c1cc[nH+]c(c1)N2CCN(CC2)[C@@H]\3CCCCCCCCCC/C3=N\O C05605184
CCCCn1c2ccccc2[nH+]c1/N=C/c3c4ccccc4ccc3O C04663459
C[C@@H]1CCC[C@H](N1/C(=[NH+]\C2CCCCC2)/Nc3ccc(cc3)Cl)C C15782952
Cc1ccc(c(c1)Br)OCc2c(cco2)C[NH2+]C(C)(C)C C52692731
CCC[C@@]1(CC[NH2+]C1)c2nc3cc(ccc3n2CCC)Br C62915026
C[C@H]1C[C@@H](C[NH+](C1)Cc2c(ccc3c2onc3Cc4ccccc4F)O)C C41583814
Cc1c2ccc(c(c2oc(=O)c1c3ccccc3)C[NH+]4C[C@@H](C[C@H](C4)C)C)O C41583845
Cc1ccc(c(c1)C)/N=C\2/NC(=O)/C(=C/C3=c4ccccc4=[NH+]C3)/S2 C38613147
C[C@@H](CC(C)C)N(C)C(=O)NC1CC[NH+](CC1)CC2CCCC2 C63407637
C[C@@H]1C(=c2ccccc2=[NH+]1)SCCNC(=O)c3ccc(cc3Cl)Cl C63437496
C[C@@H]1C(=c2ccccc2=[NH+]1)SCCNC(=O)c3ccc(cc3)C(C)(C)C C63437505
Cc1ccc2=[NH+][C@@H]3[C@H](CCCC3=c2c1)Nc4cccc(c4)C(=O)C C63489535
Cc1ccccc1c2nc(on2)C[NH2+][C@@H](c3ccccc3)C(C)(C)C C63550516
Cc1ccc(cc1)[C@@H]2[C@H]3C(=c4ccccc4=[NH+]3)CCN2C(=O)NCCC(C)C C63571690
Cc1ccc(cc1C)/N=C/2\NC(=O)/C(=C/C3=c4ccccc4=[NH+]C3)/S2 C38958838
Cc1ccc(cc1)S(=O)(=O)Nc2ccc(cc2)[C@@H]3C=c4cc(ccc4=[NH+]3)F C63627424
c1ccc(cc1)[C@H](c2ccco2)[NH2+]Cc3csc(n3)c4cccs4 C67132943
CCc1ccc(cc1)[C@@H](C(C)C)[NH2+]Cc2cc(=O)n3cc(ccc3n2)C C07872638
CC(C)c1ccc(cc1)[C@H]2c3cc4c(cc3OC(=C2C#N)N)OCO4 C00203556
Cc1cccc(c1O)C(=O)N2[C@@]([C@H]3CCCCC3=N2)(C(F)(F)F)O C00352141
Cc1cccc(c1O)C(=O)N2[C@@]([C@H]3CCCCCC3=N2)(C(F)(F)F)O C00706744
Cc1cccc2c1[nH]c(c2CCN3C(=O)OC4([C@@]3(C)O)CCCCC4)C C01445805
c1cc(ccc1c2ccc(o2)C(=O)c3cc4c(cc3N)OCCO4)Cl C04245239
Cc1cccc(c1O)C(=O)N2[C@@](CC(=N2)C(F)(F)F)(C(C)(C)C)O C00279577
c1ccc2c(c1)ccc(c2O)/C=N/NC(=O)c3ccc(o3)Br C02794930
Cc1ccc2c(cc(=O)oc2c1)CSc3nc(c4ccsc4n3)N C09743697
Cc1c(c2ccccc2[nH]1)/C=N/NC(=O)c3cn(c4c3cccc4)C C06571251
c1ccc-2c(c1)CCc3c2[nH]nc3C(=O)N/N=C/c4ccccc4Cl C05296778
Cc1ccc(cc1F)NC(=O)Nc2c(c(nn2C)C)C3=CCCCC3 C13365755
Cc1c(c2c(c(c1O)C)CC[C@](O2)(C)C(=O)Nc3ccccn3)C C13651306
c1cc(ccc1[C@H]2[C@@H]3CC=C[C@@H]3c4cc(cc(c4N2)O)[N+](=O)[O-])F C14549631
c1ccc(c(c1)NC(=O)c2c3c(n(n2)c4ccc(cc4)F)CCCC3)O C14780089
CCCc1nnc2n1nc(s2)c3cc(cc(c3N)Cl)Cl C15423926
c1cc(ccc1[C@@H]2[C@@H]3CC=C[C@H]3c4c(ccc(c4N2)F)[N+](=O)[O-])O C20679578
c1ccc(c(c1)[C@@H]2[C@@H]3CC=C[C@H]3c4c(ccc(c4N2)O)[N+](=O)[O-])Cl C20700245
Cc1cc(c2c(c1)[C@H]3C=CC[C@@H]3[C@H](N2)c4cc(ccc4O)[N+](=O)[O-])C C20708867
Cc1ccccc1[C@@H]2[C@@H]3CC=C[C@H]3c4cc(cc(c4N2)O)[N+](=O)[O-] C20714125
c1ccc2c(c1)c(c[nH]2)[C@@H]3[C@H]4CC=C[C@H]4c5c(ccc(c5N3)F)[N+](=O)[O-] C20720020
c1ccc2c(c1)c(c[nH]2)[C@@H]3[C@H]4CC=C[C@H]4c5cccc(c5N3)[N+](=O)[O-] C20720041
CSc1ccc(cc1)[C@H]2[C@@H]3CC=C[C@@H]3c4c(ccc(c4N2)O)[N+](=O)[O-] C14551854
Cn1c2ccc(c3c2c(c(c1=O)N)-c4ccccc4C3=O)N5CCCCC5 C05091741
Cc1ccc(c(c1)C)NC(=O)NC(=O)CN2CCCc3c2c(ccc3)F C22846384
C1CCC(CC1)NC(=O)N2[C@H]3CCC[C@@H]2CC(C3)NC(=O)C4CC4 C12499559
Cc1ccc(cc1)[C@@H]2[C@H]([C@@H](SC(=C2C#N)N)c3ccccc3)[N+](=O)[O-] C04625401
c1cc(c(cc1Cl)Br)Oc2ccc(c3c2non3)N C35675863
c1cc2c(c(c1)F)N[C@H]([C@@H]3[C@@H]2C=CC3)c4cc(ccc4O)[N+](=O)[O-] C14475923
CCc1c2c(c3c(c(oc3n1)C(=O)c4ccccc4)N)CC(OC2)(C)C C00784471
CC(C)c1ccc(cc1)[C@@H]2[C@@H]3CN(CC=C3C(C(=C2C#N)N)(C#N)C#N)C C04453377
CC1=C2[C@@H](C[C@@H](CC2=O)c3ccccc3)N(N1)c4[nH]c5ccccc5n4 C39272171
c1ccc(cc1)c2ccc(cc2)[C@H]3C4=C(N=N[C@@H]4NC5=C3C(=O)CCC5)O C39358611
c1ccc(cc1)c2ccc(cc2)[C@H]3C4=C(N=N[C@H]4NC5=C3C(=O)CCC5)O C39358613
Cc1cc(ccc1N)c2nnnn2c3ccc(c(c3)C)Br C42015222
Cc1ccc(c(c1)Br)n2c(nnn2)c3cccc(c3N)C C42015259
CCc1ccccc1n2c(nnn2)c3ccc(c(c3)N)Br C42015641
C[C@@H]1CCC[C@H]([C@@H]1C)n2c(nnn2)c3ccc(c(c3)N)Br C42016659
c1cc(ccc1NC(=O)NC23CC4CC(C2)CC(C4)C3)N5CCCC5=O C43573537
C[C@@H]1CCCC[C@@H]1Cn2c(nnn2)c3cc(ccc3Br)N C45626427
Cc1ccc(c(c1)NC(=O)C2CCN(CC2)C(=O)Nc3cccs3)C C49429591
C[C@H]1CCc2c(sc3c2C(=O)N[C@@H](N3)c4ccc(cc4OC)OC)C1 C04525602
c1cc(cc(c1)I)Oc2ccc(cc2N)[N+](=O)[O-] C52841762
c1ccc2c(c1)c(c[nH]2)Cc3[nH]c(=O)c4c(csc4n3)c5ccco5 C53845101
Cc1cc(c2c(c1)-c3cc(nn3[C@@H](N2)c4ccc(cc4OC)O)C)C C00382416
Cc1ccc\2c(c1C)NC(=O)/C2=N\NC(=O)c3ccc(c(c3)Cl)C C59160308
Cn\1c2ccc(cc2[nH]/c1=N\C(=O)CCc3c[nH]c4c3cccc4)Cl C60211222
c1cc(cc(c1)Cl)[C@H]2[C@@H]3C(=NN=C3OC(=C2C#N)N)c4cccs4 C05409187
Cc1ccc(c(c1)NC(=O)C2=NN=C(C2)c3cc(cc(c3O)C)C)C C12475309
Cc1cc(c(cc1C)S(=O)(=O)Nc2ccc3c(c2)sc(=O)[nH]3)C C46017656
CC(C)C(=O)Nc1ccc(cc1)c2[nH]c(=O)c3c4c(sc3n2)CCC4 C55493865
CC1=C([C@H](NC(=O)N1)c2ccc(cc2)F)C(=O)c3ccccc3 C00373854
CN(C)c1ccc(cc1)c2c3c(c(c(c2C#N)N)C#N)CCCC3 C04889004
c1cc(ccc1N2C=NC(=NC23CCCCC3)N)Br C03953782
C[C@H]1CCc2c(sc(c2C(=O)NC)NC(=O)c3ccccc3F)C1 C05055617
c1ccc2c(c1)c(c(s2)C(=O)NNC(=O)c3cccs3)Cl C00587022
c1ccc2cc(ccc2c1)C(=O)N3c4ccccc4C[C@@H]3C(=O)N C10255699
CCC1CCC2(CC1)C(=C(OC3=C2C(=O)CC(C3)(C)C)N)C#N C12419120
[H]/N=C\1/NC(=O)/C(=C\c2ccc(o2)c3cccc(c3Cl)Cl)/S1 C13372435
C[C@H]1CCc2c(sc3c2[C@H](CC(=O)N3)c4ccc(c(c4)OC)O)C1 C15085169
C[C@@H]1CCc2c(sc3c2[C@H](CC(=O)N3)c4ccc(c(c4)OC)O)C1 C15085173
c1ccc2c(c1)CCN(C2)Cc3c(c(on3)N)c4ccc(cc4)Cl C19821947
Cc1ccc(c(c1)Br)Oc2cc3c(cc2N)OCCO3 C20077787
CC(C)[C@H]1C(=O)N(c2cc(ccc2O1)N)Cc3ccc(cc3)Cl C20276429
c1cc(oc1)c2cc(nc3c2c(c(s3)C#N)N)C(F)(F)F C20328929
Cc1cccc(c1)/C=C/2\C(=O)N(c3ccc(cc3O2)N)CC(=C)C C20339825
Cc1ccc(o1)C2=NN[C@@H](C2)c3cc(ccc3O)Br C20390606
CSc1ccc(cc1)c2c3c(nc(n2)N)-c4ccccc4C3=O C20798088
c1ccc2c(c1)NC[C@@H](O2)C(=O)Nc3ccc(cc3Cl)Cl C21789194
c1ccc2c(c1)C(=O)N(C2=O)c3ccc(cc3)c4ccc(cc4)N C22073618
C[C@H]1CCc2c(sc3c2c(nc(n3)SCC(=O)C)N)C1 C22574467
c1ccc(c(c1)NC(=O)Nc2c(c3c(s2)CCC3)C#N)Cl C28225739
C[C@H]1[C@H](SC(=C1C#N)NC(=O)Nc2ccc(cc2)Cl)C C28579310
CC(C)(C)[NH+]1C[C@H]2CCC[C@@]3(C1)C2=NC4(CCCCC4)NC3=O C34856464
C[C@H]1CC=C2[C@@H](C1)[C@@H](C(C(=C2C#N)N)(C#N)C#N)[C@@H]3CCCC=C3 C06381984
C[C@H]1CCc2c(sc3c2c(nc(n3)Cl)NC[C@H](C)O)C1 C36278095
Cc1c(cco1)c2cc(n(n2)c3ccc(cc3Cl)Cl)N C37291300
Cc1nc2c(c(cs2)c3ccc(cc3)C(C)(C)C)c(=O)n1N C00087485
c1ccc(cc1)[C@@H]2C(=C(N3c4ccccc4SC3=C2C#N)N)C#N C00495252
[H]/N=C/1\N=C/C(=N\Nc2c(cc(cc2Cl)Cl)Cl)/S1 C06189026
Cc1c(nnc(c1C(=S)N)O[C@H]2C[C@H](CC(C2)(C)C)C)C C40291437
Cc1cccc(c1C)NC(=O)c2cc3cc(cc(c3[nH]c2=O)C)C C40641649
Cc1cc(cc(c1C)N)S(=O)(=O)N(C)[C@@H]2CCCC[C@@H]2C C42269841
C[C@@H]1CCCC[C@@H]1NC(=O)C(=O)Nc2cccc3c2CCCC3 C48689328
Cc1c(n(c2c1c(nc(n2)C)N)[C@@H](C)c3ccc(s3)Cl)C C49146912
Cc1ccc(cc1N)S(=O)(=O)N2CCC(CC2)C(C)(C)C C50346304
C[C@@H]1c2ccccc2S[C@@H]1C(=O)N=c3[nH]c4ccccc4[nH]3 C39446759
c1cc(ccc1c2nc(no2)c3ccc(s3)Br)N C53993849
c1cc(sc1)[C@@H](c2ccc(cc2)F)NC(=O)N3CCC[C@@H](C3)O C53997371
Cc1cc(c(c(c1)C2=NN[C@@H](C2)c3ccc(o3)Br)O)C C04423351
Cc1c(sc2c1c(nc(n2)CSc3c(cccn3)Cl)N)C C11034047
Cc1ccc(o1)c2c(c(on2)N)c3ccccc3Br C55334387
Cc1ccc(c(c1)[C@H]2C(=C(NC(=O)N2)C)C(=O)c3ccccc3)C C05866963
C[C@H]1CCCC[C@@H]1N(C)S(=O)(=O)c2cc(ccc2N)Cl C42269923
C[C@@H]1C[C@@H](CN(C1)C(=O)c2c(nc(s2)N)c3ccccc3)C C31972485
C/C(=N\NC(=O)C)/c1ccc2c(c1)[C@@H]3C=CC[C@@H]3[C@@H](N2)c4ccccc4 C58917370
C[C@H]1CCc2c(sc3c2c(=O)[nH]c(n3)c4ccc(cc4)O)C1 C46438340
c1cc(c(cc1c2c(noc2N)[C@H]3CCCOC3)Cl)Cl C62238226
Cc1ccc(c(c1)C)C[C@@H]2C(=O)N(c3cc(ccc3O2)N)C(C)C C62496582
C[C@H]1CCc2c(sc3c2C(=O)N[C@H](N3)c4ccc(cc4)N(C)C)C1 C02492909
c1c(cnc(n1)NC2[C@@H]3CCC[C@H]2C[NH+](C3)C4CC4)Br C67369339
Cc1c(c(on1)C)S(=O)(=O)Nc2ccc(cc2)n3c(cc(n3)C(F)(F)F)c4cccs4 C01032419
Cc1c(c(=O)n(n1C)c2ccccc2)NC(=O)CSc3c4c5c(sc4ncn3)C[C@H](CC5)C C01017574
CC(=O)[C@H]1[C@H]([C@@]2(c3ccccc3NC2=O)[C@H]4N1c5ccccc5C=C4)C(=O)c6ccc(c(c6)OC)OC C09086418
C[C@H]1Cc2cc(ccc2N1C(=O)C)S(=O)(=O)NCC3CCC(CC3)C(=O)N4CCc5c4cccc5 C09430597
Cc1cc(c(n1c2ccccc2)C)C3=NN=C(SC3)Nc4cccc(c4)S(=O)(=O)N(C)C C09492492
C[C@@H]1CCc2c(sc(c2C(=O)OC)NC(=O)[C@H]3CCCN3S(=O)(=O)c4cccs4)C1 C09505935
C[C@H]1CCc2c(sc(c2C(=O)OC)NC(=O)[C@H]3CCCN3S(=O)(=O)c4cccs4)C1 C09505937
Cc1ccc(cc1)n2c(=O)c3c(nc2SCC(=O)Nc4ccc5c(c4)OCCO5)C[C@H](S3)C C09560154
CCN1C[C@@H](Oc2c1cccc2)CN(C)C(=O)CCc3[nH]c(=O)c4c5c(sc4n3)CCCC5 C09933164
Cc1ccc2c(cc(=O)oc2c1)CC(=O)N3CCC4(CC[C@@H](O4)CNC(=O)c5ccccc5F)CC3 C12183729
Cc1c(c(c(c(c1C)C)S(=O)(=O)N2CCN(CC2)C(=O)CNC(=O)C3CCCCC3)C)C C12908521
Cc1nc(cn1C)S(=O)(=O)Nc2ccc(cc2)n3c(cc(n3)C(F)(F)F)c4cccs4 C01032422
Cc1ccccc1NS(=O)(=O)c2c(c3c(s2)CN(CC3)C(=O)C4CCCC4)C(=O)OC C12246711
Cc1ccc(cc1)n2c3c(cn2)c(=O)n4c(n3)SC[C@@H]4CC(=O)Nc5ccccc5SC C14015258
c1cc(ccc1NC(=O)[C@@H]2CCCN2C(=O)C34CC5CC(C3)CC(C5)C4)S(=O)(=O)N6CCCCC6 C14829959
CCC[C@@]1(C(=O)N(C(=O)N1)C[C@H]2CCCO2)C3CCN(CC3)C(=O)c4cccc5c4cccc5 C14878995
Cc1c2ccc(cc2nc(n1)N3CCC(CC3)C(=O)NC[C@H]4C[C@H]5C=C[C@@H]4C56CC6)S(=O)(=O)C C14880237
Cc1cc(=O)c(c2n1-c3ccccc3S[C@H](C2)c4ccc5c(c4)OCO5)C(=O)N[C@@H](C)COC C14887424
Cn1cccc1C(=O)NC(=O)CSc2nc3c(c4c(s3)CCCC4)c(=O)n2c5ccccc5 C16208495
Cc1ccc2cc(c(=O)[nH]c2c1C)[C@H](c3nnnn3Cc4ccc(cc4)F)N5CCc6ccccc6C5 C19234228
Cc1cc(c2c(c1)cc(c(=O)[nH]2)[C@H](c3nnnn3Cc4ccc(cc4)F)N5CCc6ccccc6C5)C C19568197
Cc1ccc(cc1)S(=O)(=O)N2CC(=O)N([C@](C2)(C)C(=O)NC3CCCC3)c4ccc(c(c4)F)C C20864025
CC1=C(C2(CCN(CC2)S(=O)(=O)c3cccs3)OC1=O)C(=O)NCc4ccc(cc4)Cl C20981126
C[C@H](c1ccc2c(c1)OCCO2)NC(=O)CSc3nc4ccccc4c(=O)n3C5CCCC5 C21264217
Cc1ccc(cc1Cl)N2C[C@@H](CC2=O)C(=O)Nc3ccc(cc3)S(=O)(=O)N4CCCCC4 C21348923
Cc1ccc(cc1Cl)N2C[C@H](CC2=O)C(=O)Nc3ccc(cc3)S(=O)(=O)N4CCCCCC4 C21349003
C[C@@H]1CCc2ccccc2N1C(=O)COC(=O)c3c4c(sc3NC(=O)c5ccco5)CCC4 C22066159
Cc1c(n(c(c1C#N)NC(=O)CSc2nnc(n2C)c3cccs3)c4ccc(cc4)F)C C22188222
C[C@H](C(=O)N1CC(=O)Nc2c1ccc(c2)C(F)(F)F)OC(=O)c3c(ccs3)n4cccc4 C22888459
CC[C@@]1(C(=O)N(C(=O)N1)CC(=O)N2/C(=N/Cc3ccccc3)/SCC2(C)C)c4ccccc4 C24017557
C[C@H]1CCc2c(sc(c2C(=O)OC)NC(=O)CSc3nc4ccsc4c(=O)n3C)C1 C26103999
Cc1ccc(s1)S(=O)(=O)N2CCC[C@H](C2)C(=O)Nc3nc(cs3)c4ccc5c(c4)CCO5 C28350737
CC[C@H](C12CC3CC(C1)CC(C3)C2)NC(=O)[C@H]4CCCN(C4)S(=O)(=O)c5cnn(c5C)C C28632022
c1cc2c(cc1/C=C\3/C(=O)N(C(=O)S3)CCNC(=O)C45C[C@H]6C[C@@H](C4)CC(C6)(C5)Cl)OCO2 C14719204
c1ccc(c(c1)CN2CCCN(C2=O)c3ccc(cc3)NS(=O)(=O)c4ccc(cc4)F)C#N C35916135
C[C@@H]1C(=O)[C@@]2(C(=C[C@@H]3[C@@]([C@@]2(C1=O)C(=O)OC)(CC[C@H]4[C@]3(CC[C@@H](C4(C)C)OC(=O)C)CO)C)C)C C34527611
CCOC1=C[C@@H]2C[C@@H]3CO[P@@](=O)(NN3C[C@@H]2C=C1Cc4ccccc4)S(=O)(=O)C(C)C C39469976
Cc1ccc(c(c1)N2[C@H](N=C3c4ccccc4N=C3C2=O)SCC(=O)NC[C@@H]5CCCO5)C C39701674
CCOc1cc(ccc1O)[C@H]2c3c(=O)c4cc(ccc4oc3C(=O)N2c5ccc(c(c5)Cl)OC)F C39876212
c1ccc2c(c1)CCN(C2)Cc3cc(=O)[nH]c(n3)N4CCCN(CC4)C(=O)CCC5CCCC5 C40386500
c1ccc(cc1)C(=O)c2ccccc2NC(=O)c3c4c(n(n3)[C@H]5CCS(=O)(=O)C5)CCCC4 C40987908
CC(=C)CN1c2ccccc2[C@]3(C1=O)[C@H]4[C@@H]([C@@H](N3)Cc5ccccc5)C(=O)N(C4=O)c6nccs6 C59256179
Cc1ccc(cc1Cl)N2C[C@@H](CC2=O)C(=O)Nc3ccc(cc3)S(=O)(=O)N4CCC[C@@H](C4)C C59547244
CCc1ccc(cc1)N2C[C@H](CC2=O)C(=O)Nc3ccc(cc3)S(=O)(=O)N4CCC[C@@H](C4)C C59547251
CC1=C([C@@H](C2=C(N1)CC(CC2=O)(C)C)c3coc4ccccc4c3=O)C(=O)OC[C@@H]5CCCO5 C19720110
CNS(=O)(=O)c1ccc(cc1)c2ccc(o2)/C=C(/C3=NC(=O)C4=C5CCC[C@@H]5SC4=N3)\Cl C39796063
[H]/N=C\1/C(=C\c2ccc(o2)SCc3ccc(cc3)Cl)/C(=O)N=C4N1N=C(S4)c5ccco5 C20324619
Cc1cccc(c1)CN2C(=O)c3cc(nn3C[C@@]2(C)C(=O)NCc4ccccc4C)c5ccco5 C64816370
CN1c2ccc(cc2CC1=O)S(=O)(=O)NCc3ccc4c(c3)N(CC4)C(=O)c5ccc(cc5)Cl C65002780
Cc1c(sc(n1)c2cc(c(n2C)C)S(=O)(=O)NC3CCCCCC3)C(=O)N4CCCC4 C65036380
Cc1ccc2c(c1)[C@H](N(CC(=O)N2)C(=O)c3ccc(cc3)S(=O)(=O)N(C)C)c4ccccc4 C01509805
Cc1c(sc2c1c3nnc(n3cn2)SCC(=O)Nc4c(c5c(s4)CCCC5)C#N)C C02074338
c1ccc(cc1)Oc2cccc(c2)/C=N/N3CC(=O)N4Cc5c(c6ccccc6[nH]5)C[C@@H]4C3=O C08739084
CC(=O)N1c2ccccc2NC3=C([C@H]1c4ccc(cc4)C(=O)OC)C(=O)C[C@H](C3)c5ccco5 C01069598
Cc1cc(cc(c1)n2c(=O)c3c(nc2SCC(=O)Nc4nnc(s4)C)C[C@H](S3)C)C C09276831
Cc1c2cc3c(cc2oc(=O)c1CC(=O)N[C@H]4CS(=O)(=O)C=C4)occ3c5ccc(cc5)F C09306751
C[C@@H]1CCCC[C@@H]1NC(=O)C2CCN(CC2)S(=O)(=O)c3ccc4c(c3)C(C(=O)N4C)(C)C C09405467
c1cc(ccc1C(=O)N2CCC[C@H]3[C@@H]2CCCC3)NS(=O)(=O)c4ccc5c(c4)OCCO5 C09604426
CC[C@@]1(C(=O)N(C(=O)N1)CC(=O)N2CCC[C@@H](C2)c3nc4ccccc4s3)c5ccccc5 C09866726
Cc1cc(sc1C(=O)N2CCC(CC2)C(=O)c3ccc4c(c3)OCCO4)NC(=O)C5CC5 C09991508
c1cc(cc(c1)Cl)N2CCN(CC2)C(=O)c3ccc(cc3)Cn4c(=O)c5c(ccs5)[nH]c4=O C10274377
c1ccc2c(c1)-c3c(sc(n3)NC(=O)[C@H]4CCCN(C4)S(=O)(=O)c5cccs5)CO2 C10754781
CS(=O)(=O)c1ccc(cc1)c2ccc3c(c2)C[C@@H](O3)CNC(=O)c4c5c(on4)CCCC5 C12041789
c1cc2c(cc1S(=O)(=O)N3CCC(CC3)C(=O)NC45CC6CC(C4)CC(C6)C5)OCCO2 C12637313
C[C@H](C(=O)N1c2ccccc2NC(=O)C1(C)C)Sc3nc4ccsc4c(=O)n3CC=C C12645485
c1cc(cnc1)c2csc(n2)NC(=O)[C@H]3CCCN(C3)S(=O)(=O)c4ccc(cc4)Cl C12664174
Cc1c(c(n(n1)CCC(=O)Nn2c(nc3c(c2=O)c4c(s3)C[C@@H](CC4)C)C)C)Br C02778657
C[C@]1(C(=O)N(C(=O)N1)CC(=O)N2c3ccccc3OC[C@@H]2c4ccccc4)c5ccc(cc5)F C14184899
C[C@@]1(C(=O)N(C(=O)N1)Cc2nnc(o2)c3ccc(s3)Br)c4ccc5c(c4)CCC5 C14253501
CS(=O)(=O)c1ccc2c(c1)sc(n2)NC(=O)c3c4c(n(n3)c5ccc(cc5)F)CCCC4 C14856829
CN(Cc1[nH]c(=O)c2ccccc2n1)C(=O)c3cn(nc3c4ccc(cc4)Cl)c5ccccc5 C14932715
Cc1ccc(c(c1)C)N2C(=O)CN(C[C@]2(C)C(=O)NC3CCCCCCC3)S(=O)(=O)C C15680163
[H]/N=C\1/C(=C/c2cccc(c2)OC(=O)c3cccs3)/C(=O)N=C4N1N=C(S4)C5CCCCC5 C16247577
CC1(CS(=O)(=O)N(C1=O)c2ccc(cc2)S(=O)(=O)Nc3ccc(cc3Cl)Cl)C C16676617
Cc1cc(n(n1)c2nc(cs2)c3cccs3)NC(=O)[C@@H]4CC(=O)N(C4)c5ccccc5 C17012018
Cc1ccc(c(c1)C)NC(=O)[C@@H]2CCCN(C2)C(=O)c3cnn(c3n4cccc4)c5ccccc5 C20416171
Cc1cc(ccc1N2C(=O)CN(C[C@@]2(C)C(=O)NC3CCCCCCC3)S(=O)(=O)C)F C20928154
Cc1c(c(c(c(c1C)C)S(=O)(=O)N2CCN(CC2)C(=O)c3c(c(c([nH]3)C)C(=O)C)C)C)C C23721830
CSc1nc2c(c3n1c(nn3)SCC(=O)Nc4nccs4)SC5=C(C2)CCCC5 C34788852
CN1C2=C([C@H](NC1=O)c3ccccc3C(F)(F)F)C(=O)N(C2)CC(=O)N4CCc5ccccc5C4 C34792153
Cc1cc(c2c(c1)cc(c(=O)[nH]2)[C@@H]3c4cc(c(cc4CCN3C(=O)c5ccco5)OC)OC)C C35313475
CC(=O)OCC(=O)[C@]12[C@H](C[C@@H]3[C@@]1(C[C@@H]([C@@H]4[C@@H]3C[C@@H](C5=CC(=O)C=C[C@@]45C)F)O)C)OC(O2)(C)C C35804857
C[C@H](c1[nH]c(=O)c2ccccc2n1)N3CCN(CC3)S(=O)(=O)c4ccc(c(c4)Cl)Cl C12981467
C[C@H](c1[nH]c(=O)c2ccccc2n1)N3CCN(CC3)S(=O)(=O)c4cc(ccc4Cl)Cl C12923509
CC(=O)NC1=C2c3ccccc3N([C@]24CC[C@H]1C[C@@H]4C(=O)OC)S(=O)(=O)c5ccccc5 C37625401
CC(=O)OCC(=O)[C@@]12[C@H](C[C@@H]3[C@@]1(C[C@@H]([C@@H]4[C@@H]3C[C@@H](C5=CC(=O)CC[C@@]45C)F)O)C)OC(O2)(C)C C38653473
c1ccc(cc1)Cn2c3c(c4c(c2=O)cc(cn4)S(=O)(=O)c5ccccc5)N[C@@H](CC3=O)F C39450592
c1ccc(cc1)N2/C(=N/N=C/3\NC(=O)[C@H](S3)CC(=O)c4ccc(cc4)Cl)/CSC2=O C39886349
[H]/N=C\1/C(=C/c2cc(n(c2C)c3cc(ccc3OC)C)C)/C(=O)N=C4N1N=C(S4)c5ccccc5 C09309420
Cc1c2c(cc(nc2n(n1)[C@@H]3CCS(=O)(=O)C3)c4ccccc4F)C(=O)N[C@H]5CCCC[C@@H]5C C57308110
c1cc2c(c[nH]c2nc1)S(=O)(=O)N3CCN(CC3)C(=O)c4ccc(cc4)C5CCCCC5 C59891759
Cc1cc(c(c(c1)C)S(=O)(=O)N2CCC(CC2)C(=O)Nc3nc4c(s3)C(=O)CCC4)C C60362027
c1cc(oc1)[C@@H]2C[C@H](n3c(cc(n3)C(=O)N4CCN(CC4)c5ccc(cc5)F)N2)C(F)(F)F C12850974
[H]/N=C\1/C(=C\c2cccn2c3cc(ccc3OC)Cl)/C(=O)N=C4N1N=C(S4)c5ccccc5F C32964288
[H]/N=C/1\C(=C/c2ccc(o2)SCc3ccco3)\C(=O)N=C4N1N=C(S4)c5ccccc5Cl C20238743
Cc1c(c(=O)n(n1C)c2ccccc2)N/C=C\3/c4ccccc4C(=O)N(C3=O)c5ccccc5 C13816063
COc1ccc(cc1OC)S(=O)(=O)N2CCC3(CC2)c4cccn4-c5ccc(cc5N3)F C35399313
CCNC(=O)N1CCc2c1ccc(c2)S(=O)(=O)N3CCN(CC3)c4ccc(cc4)Cl C64861339
CC1(c2c(n(c(=O)s2)CC(=O)Nc3ccccc3)S[C@H]4[C@@H]1C(=O)N(C4=O)c5ccccc5)C C15087765
c1cc(ccc1n2c(nnn2)SCC(=O)c3c(ccc4c3CC(=O)N4)Cl)Br C67225574
CC1(CC(CC([NH2+]1)(C)C)NC(=O)c2cc3cc(ccc3oc2=O)Br)C C04593585
CC1(CC2=C([C@@H]([NH+]=C(N2)Nc3nc4ccccc4o3)c5ccc(cc5)F)C(=O)C1)C C04718140
CC1(Cc2c(c([nH+]c3c2c(c(s3)C(=O)c4ccccc4)N)N5CCCC5)CO1)C C05204509
C[C@@H]1CC2=C([C@@H]([NH+]=C(N2)Nc3nc4ccccc4o3)c5cc(cc(c5)F)F)C(=O)C1 C05390562
CC1(CC2=C([C@@H](Nc3c(cc(c[nH+]3)Br)N2)c4ccc(cc4)OC)C(=O)C1)C C10494099
CC1(CC(CC([NH2+]1)(C)C)NC(=O)C2CCN(CC2)C(=O)c3ccc(cc3)Br)C C10818142
C[C@@H](c1cccs1)NC(=O)c2ccc([nH]c2=O)C[NH+]3CCC(=CC3)c4ccc(cc4)F C12001555
CCOc1cccc(c1O)C[NH2+][C@@H]2CC(Cc3c2cnn3c4ccc(cc4)C)(C)C C12208604
Cc1cc2c(cc1C)OC3(CC[NH+](CC3)C[C@H](c4cn(c5c4cccc5)C)O)C[C@H]2O C12293226
C[NH+](Cc1ccc(c(=O)[nH]1)C(=O)NCc2cc3ccccc3s2)C4CCCCC4 C14961380
Cc1c(cnn1c2ccc(cc2F)F)[C@H](C)[NH2+]Cc3c[nH]nc3c4cccc(c4)F C15069869
CN(c1ccccc1)C(=O)c2c(c3c4c(c([nH+]c3s2)N5CCCC5)CCCC4)N C15670977
Cc1cc2c(cc1Cl)[C@H](CC3(O2)CC[NH+](CC3)C[C@@H](c4ccc5c(c4)CCO5)O)O C19125698
Cn1cc(c2c1cccc2)[C@H](C[NH+]3CCC4(CC3)C[C@@H](c5ccc6ccccc6c5O4)O)O C19290372
CC[NH+]1CCc2c(sc3c2C(=N[C@@H](N3)c4ccc(o4)c5ccc(cc5)Cl)O)C1 C22635892
CC1CC[NH+](CC1)[C@H](CNC(=O)C[C@@H]2C(=O)Nc3ccccc3S2)c4cccs4 C22681271
c1ccc2c(c1)[C@]3([C@@H](C[C@@H]4[NH+]3CCC4)C(=O)Nc5c(c(cc(c5F)F)F)F)C(=O)N2 C35325619
CC1(CC(CC([NH2+]1)(C)C)N/C=C\2/c3ccccc3C(=O)N(C2=O)c4ccccn4)C C20823578
Cc1c(sc(c1[C@H](c2ccsc2)Nc3cccc[nH+]3)NC(=O)c4ccco4)C C38547734
CCOC(=O)c1c2c(sc1NC(=O)c3ccc(o3)Br)C([NH2+]C(C2)(C)C)(C)C C38806166
CC(C)(C#C)NC(=O)c1cccc(c1)c2ccc3c(c2)[C@H](CC4(O3)CC[NH+](CC4)C)O C39227396
c1ccc(cc1)C[P@]2(=O)N[NH+]3C[C@@H]4C=C(C(=C[C@@H]4C[C@@H]3CO2)F)c5ccccc5O C39466733
CC1(CCCCC1)C(=O)N2C[C@H](C3(C2)CC[NH2+]CC3)C(=O)NC4CCCCCC4 C39633523
Cc1ccc(cc1C)C(=O)N2C[C@@H](C3(C2)CC[NH2+]CC3)C(=O)NC4CCCCCC4 C39633638
c1ccc2c(c1)c(cs2)C(=O)N3C[C@H](C4(C3)CC[NH2+]CC4)C(=O)NC5CCCCCC5 C39633730
c1cc(c(c(c1F)C(=O)N2C[C@H](C3(C2)CC[NH2+]CC3)C(=O)NC4CCCCCC4)F)Cl C39633850
C[C@H]1CCCC[C@@H]1NC(=O)[C@@H]2CN(CC23CC[NH2+]CC3)C(=O)c4c(cccc4Cl)Cl C39635736
C[C@H]1CCCC[C@H]1NC(=O)[C@@H]2CN(CC23CC[NH2+]CC3)C(=O)c4c(cccc4Cl)Cl C39635738
C[C@H]1CCCC[C@@H]1NC(=O)[C@@H]2CN(CC23CC[NH2+]CC3)C(=O)c4ccc5ccccc5c4 C39635768
C[C@H]1CCCC[C@H]1NC(=O)[C@@H]2CN(CC23CC[NH2+]CC3)C(=O)c4cc(cc(c4)Cl)Cl C39635806
C[C@H]1CCCC[C@H]1NC(=O)[C@@H]2CN(CC23CC[NH2+]CC3)C(=O)C4(CCCCC4)C C39635886
Cc1ccc(c(c1F)C(=O)N2C[C@H](C3(C2)CC[NH2+]CC3)C(=O)N[C@H]4CCCC[C@@H]4C)Cl C39635922
C[C@H]1CCC[C@H]([C@@H]1C)NC(=O)[C@@H]2CN(CC23CC[NH2+]CC3)C(=O)c4ccc(cc4)C(F)(F)F C39637160
C[C@@H]1CCC[C@@H]([C@@H]1C)NC(=O)[C@@H]2CN(CC23CC[NH2+]CC3)C(=O)c4ccccc4C(F)(F)F C39637161
C[C@H]1CCC[C@@H]([C@@H]1C)NC(=O)[C@@H]2CN(CC23CC[NH2+]CC3)C(=O)C4(CCCCC4)C C39637286
C[C@@H]1CCC[C@@H]([C@@H]1C)NC(=O)[C@@H]2CN(CC23CC[NH2+]CC3)C(=O)c4cccc(c4Cl)Cl C39637305
C[C@@H]1CCC[C@H]([C@@H]1C)NC(=O)[C@@H]2CN(CC23CC[NH2+]CC3)C(=O)c4cccc(c4Cl)Cl C39637307
CCCC[C@@H](C)C(=O)N1C[C@H](C2(C1)CC[NH2+]CC2)C(=O)N[C@@H]3CCC[C@@H]([C@@H]3C)C C39637439
C[C@H]1CCC[C@@H]([C@@H]1C)NC(=O)[C@@H]2CN(CC23CC[NH2+]CC3)C(=O)c4csc5c4cccc5 C39637462
C[C@H]1CCC[C@H]([C@@H]1C)NC(=O)[C@@H]2CN(CC23CC[NH2+]CC3)C(=O)c4csc5c4cccc5 C39637464
Cc1ccc(c(c1F)F)C(=O)N2C[C@H](C3(C2)CC[NH2+]CC3)C(=O)NC4CCCCCCC4 C39659838
CCC(CC)CNC(=O)[C@H]1CN(CC12CC[NH2+]CC2)C(=O)c3ccc(c(c3)Cl)Cl C39666680
Cc1ccc(c(c1)CCNC(=O)[C@H]2CN(CC23CC[NH2+]CC3)C(=O)c4c(ccc(c4F)C)F)C C39676975
CC[C@@H](c1ccccc1)C(=O)N2C[C@H](C3(C2)CC[NH2+]CC3)C(=O)N[C@@H](C)C(C)(C)C C39684549
COC(=O)[C@@H]1[C@H]2C[C@@H]3c4c(c5ccccc5[nH]4)CC[NH+]3C[C@H]2[C@@H](C[C@H]1O)Br C43759909
C[C@@H](CNC(=O)NC[C@H]1CCN(C1)c2ccc(cc2)F)[NH+]3CCc4ccccc4C3 C58415924
c1ccc2=[NH+][C@H](C(=c2c1)Sc3ccc(cc3)Cl)C(=O)N4CCC(CC4)C(=O)N C63530273
c1cc(sc1)c2cc3n(n2)C4=[NH+]CCN4[C@H](N3)c5cc(cc(c5O)Cl)Cl C01048826
Cc1ccccc1[C@H]2[C@@H](CN(N2)c3ccc(cc3F)F)CN(C)Cc4[nH]c(c[nH+]4)C C64066687
c1ccc2c(c1)CN[C@@]3(CCN(C3)C(=O)Cc4ccsc4)/C(=[NH+]/C5CCCC5)/N2 C65265887
c1cc(oc1)[C@H]2CC3=C([C@H](C(=C(O3)N)C#N)c4ccc(c(c4)F)F)C(=O)C2 C00718020
Cc1ccsc1[C@@H]2c3c(c4ccccc4oc3=O)OC(=C2C#N)N C00058306
Cc1cccc2c1nc(c(c2)[C@H]3C(=C(OC4=C3C(=O)CCC4)N)C#N)Cl C00977009
Cc1ccc(cc1)[C@H]2c3c(c4ccccc4oc3=O)OC(=C2C#N)N C00288866
c1ccc2c(c1)c3c(c(=O)o2)[C@H](C(=C(O3)N)C#N)c4ccc(cc4)Cl C00632573
CC(=O)n1c2ccccc2c3c1[C@@H](C(=C(O3)N)C#N)c4cccs4 C00496313
c1ccc2c(c1)c3cc4nc5ccc(cc5c(=O)n4c6c3c(c2=O)ccc6)N C01586845
CC(C)(C=C)[C@@]12C[C@@H]3C(=O)Nc4ccccc4C(=O)N3[C@@H]1Nc5c2cccc5 C05487696
CCc1ccc(cc1)[C@@H]2CN3C(=O)CNC(=O)[C@]3(c4c2c5ccccc5[nH]4)C C02130248
C[C@@H]1CCc2c(cc(s2)C(=O)N3C[C@H](Oc4c3cccc4)C(=O)N)C1 C06610149
C[C@@H]1CC[C@H]2[C@@]([C@@]13CC[C@@](O3)(CO)O)(CC[C@H]4[C@]2(COC(O4)(C)C)C)C C10127366
C[C@@H]1CCc2c(sc(n2)NC(=O)c3ccc4c(c3)NC(=O)[C@@H](S4)C)C1 C11427929
c1cc2c(c3c1-c4c(sc(n4)N)C5(O3)CCCCC5)OCCO2 C11730283
c1ccc2c(c1)c3c(c(=O)o2)[C@H](C(=C(O3)N)C#N)c4cc(cc(c4)F)F C15087243
Cc1c(ccc\2c1NC(=O)/C2=N\NC(=O)[C@]3(CC3(Cl)Cl)C)Cl C17074335
C[C@@H]1C=C2C(=C(C([C@@H]([C@]2(CN1C)C)c3ccc(cc3)F)(C#N)C#N)N)C#N C19816152
CN1CC=C2[C@@H](C1)[C@H](C(C(=C2C#N)N)(C#N)C#N)c3cccc4c3cccc4 C15134148
CN1[C@@H]2CC[C@H]1[C@@H]3[C@@H](C(C(=C(C3=C2)C#N)N)(C#N)C#N)c4cccc(c4)Cl C12371973
Cc1cccc(c1)n2c3c(c(=O)[nH]c2=S)CN(CN3)C4CCCCC4 C20567588
c1ccc(cc1)c2[nH]c(=O)c3c(n2)NC(=O)C[C@H]3c4c(cccc4Cl)F C09137785
C[C@@H]1C=C2C(=C(C([C@@H]([C@@]2(CN1C)C)c3ccc(cc3)F)(C#N)C#N)N)C#N C20792420
C[C@@H]1C(=O)Nc2cc(ccc2O1)NC(=O)c3ccc(s3)Br C21601192
CC1(CC2=C([C@H](N(c3ccccc3N2)C(=O)NC)c4ccccc4)C(=O)C1)C C21722101
C[C@@H]1CN(C[C@H](O1)C)Cc2nc(c3c4c(sc3n2)CCCCC4)N C23762696
Cc1c(s/c(=N/C(=O)c2c[nH]c3cc(cc(c3c2=O)F)F)/[nH]1)C C32608112
[H]/N=C\1/[C@H](c2c(nc3ccccc3n2)Sc4ccccc4N1)C#N C05731767
CCN1CC=C2[C@@H](C1)[C@@H](C(=C(C2(C#N)C#N)N)C#N)c3ccc(s3)Cl C00664243
c1ccc2c(c1)c3c(c(=O)o2)[C@H](C(=C(O3)N)C#N)c4ccc(s4)Cl C39327247
c1cc(c(cc1[C@@H]2C3=C(N=N[C@H]3NC4=C2C(=O)CCC4)O)Cl)Cl C39358632
CC1(CC2=C([C@H](C3=C(N=N[C@@H]3N2)O)c4ccc(cc4)Cl)C(=O)C1)C C39358815
Cc1c(cccc1Cl)NC(=O)[C@]23CC[C@](C2(C)C)(/C(=N/O)/C3=O)C C33942194
c1cc(ccc1c2nnnn2c3c(cc(cc3Br)F)F)N C42013931
c1cc(c(cc1c2nnnn2c3ccc(cc3F)F)N)Br C42015729
c1cc(c(c(c1)F)NC(=O)N2CCC(=CC2)c3c[nH]c4c3cccn4)F C43265557
c1c(cc(c2c1OCO2)Br)Cn3c(c(cn3)Br)N C43666437
C[C@@H]1CCCC(=O)CCC/C=C\c2c(cc(cc2O)O)C(=O)O1 C44062695
[H]/N=C\1/[C@@H](C2(CCCCC2)[C@H](C(=O)N1)C#N)c3nc(cs3)c4ccccc4 C35415735
c1ccc(cc1)n2c(=O)c3c([nH]2)NC4=C([C@@H]3c5cccs5)C(=O)CCC4 C12348012
C[C@@H]1CC(N2c3c1cccc3[C@@]4(C2=O)Nc5ccccc5C(=O)N4)(C)C C18029977
Cc1c(nc(nc1N)c2cc3c(c(c2)Br)OCCCO3)C C50867488
CC1=NN[C@@H]2[C@H]1C3=C([C@@H](N2)c4ccc(cc4)N(C)C)C(=O)CC(C3)(C)C C16607988
CSc1[nH]c(=O)c2c(n1)NC(=O)C[C@@H]2c3c(cccc3Cl)Cl C04386982
CSc1[nH]c(=O)c2c(n1)NC(=O)C[C@H]2c3ccc(c(c3)Cl)Cl C04944277
C[NH+]1CCc2c(c(c3c4c(c(cc(=O)[nH]4)[O-])sc3n2)c5ccccc5)C1 C26457228
c1ccc2c(c1)C[C@H](N2C(=O)C3=Cc4cc(ccc4OC3)Cl)C(=O)N C58433026
c1ccc2c(c1)[C@@H]3C/C(=C/4\C=C(C=CC4=O)O)/NN3[C@H](O2)c5ccsc5 C13036331
CN1c2cc(ccc2/C(=C/3\C(=N\O)\c4ccccc4N3)/C1=O)Br C13559454
c1ccc(c(c1)[C@@H]2[C@H]3C(=NN=C3OC(=C2C#N)N)c4cccs4)Cl C00718532
c1ccc(cc1)C2=NN=C3[C@@H]2[C@@H](C(=C(O3)N)C#N)c4ccc(s4)Cl C05130185
c1ccc(cc1)[C@H]2CCCN(CC2)C(=O)N[C@@H]3CCCc4c3ccc(=O)[nH]4 C67388266
CCC(C)(C)n1c(nnn1)[C@@H](c2cc3cc(c(cc3[nH]c2=O)C)C)[NH+]4CCc5ccccc5C4 C06149082
CCC(C)(C)n1c(nnn1)[C@@H](c2cc3cc(cc(c3[nH]c2=O)C)C)[NH+]4CCc5ccccc5C4 C06149139
CCC(C)(C)n1c(nnn1)[C@@H](c2cc3cc(ccc3[nH]c2=O)C)[NH+]4CCCC5(C4)CCCCC5 C06149163
CCC(C)(C)n1c(nnn1)[C@@H](c2cc3ccc(c(c3[nH]c2=O)C)C)[NH+]4CCc5ccccc5C4 C06149257
CCC(C)(C)n1c(nnn1)[C@@H](c2cc3ccc(cc3[nH]c2=O)C)[NH+]4CCCC5(C4)CCCCC5 C06149284
Cc1c(sc2c1c(=O)[nH]c(n2)[C@H](C)Sc3nnc(n3c4ccccc4)C[NH+]5CCCCC5)C C09877878
Cc1ccc2c(c1)C[NH+](C[C@@H](O2)c3ccsc3)CC(=O)NC[C@@H]4CCCN(C4)c5ncccn5 C12181887
c1ccc(cc1)n2c3c(cn2)C4=[NH+]CCCN4C(=N3)SCC(=O)Nc5ccc(cc5)Cl C12321602
CC(=O)c1cccc(c1)N2C(=O)[C@@H]3[C@@H]([NH2+][C@]([C@H]3C2=O)(c4ccccc4)C(=O)OC)c5ccccc5F C12498268
C[C@@H]1C[C@@H](C[NH+](C1)Cc2c(ccc3c2O/C(=C\c4ccc(c(c4OC)OC)OC)/C3=O)O)C C11866243
Cc1cc(c2c(c1)cc(c(=O)[nH]2)[C@@H](c3nnnn3C(C)(C)C)[NH+]4CCC(=CC4)c5ccc(cc5)F)C C06300606
Cc1ccc2cc(c(=O)[nH]c2c1C)[C@@H](c3nnnn3Cc4ccc(cc4)F)[NH+]5CCCCCC5 C06442362
Cc1cccc2c1[nH]c(=O)c(c2)[C@H](c3nnnn3C4CCCC4)[NH+]5CCC(=CC5)c6ccc(cc6)F C06443941
Cc1c(c(n2c(n1)c3ccccc3n2)C)CCC(=O)Nc4nc(cs4)C[NH+]5CCCCC5 C14525922
CC(C)c1n[nH]/c(=N/C(=O)CCC(=O)N2CC[NH+](CC2)C3c4ccccc4-c5c3cccc5)/s1 C09360839
CC(C)CCNc1c2c(c3c4c(c([nH+]c3s2)N5CCOCC5)CSC(C4)(C)C)nnn1 C02259287
Cc1ccc(c(c1)C)C[NH+]2CCN(CC2)C[C@H](Cn3c4ccccc4n5c3c(c(cc5=O)C)C#N)O C20479187
CC(C)(C)[C@@H]1CCc2c(sc3c2c(=O)[nH]c(n3)CCC(=O)N4CCN(CC4)c5cccc[nH+]5)C1 C21882616
C[C@@H](c1[nH]c(=O)c2ccccc2n1)[NH+]3CCN(CC3)S(=O)(=O)c4ccc(cc4)C(C)(C)C C22053188
C[C@@H](c1[nH]c(=O)c2c(csc2n1)c3ccccc3)[NH+]4CCN(CC4)Cc5ccc6c(c5)OCO6 C22793390
CC[NH+](Cc1ccc2c(c1)OCO2)CC(=O)N3c4ccccc4NC(=O)C[C@@H]3C(F)(F)F C25074418
Cn1c(cc(n1)C2CCCCC2)[C@H]3C[NH+]4CC[C@H]3C[C@@H]4CNC(=O)c5ccc6c(c5)OCO6 C12602047
C[C@@H](C(=O)Nc1ccc(cc1)I)[NH+]2CCN(CC2)c3ccc(cc3)[N+](=O)[O-] C30544970
C[C@@H]1CCC[C@H]([C@@H]1C)NC(=O)[C@@]2(Cn3c4ccoc4cc3C(=O)N2CC[NH+]5CCCCCC5)C C35325153
c1cc(sc1)CCNC(=O)[C@@H]2Cc3cc(ccc3N4[C@@H]2C[NH+](CC4)C5CCCC5)[N+](=O)[O-] C35894863
Cc1c(sc2c1c(=O)[nH]c(n2)CSc3nnc(n3c4ccc(cc4)Cl)[C@H](C)[NH+](C)C)C C22876949
C[C@@H]1CCCC[C@@H]1NC(=O)[C@@]2(Cn3c4ccoc4cc3C(=O)N2CC[NH+]5CCCCCC5)C C37409790
C[C@H]1CCCC[C@@H]1NC(=O)[C@@]2(Cn3c4ccoc4cc3C(=O)N2CC[NH+]5CCCCCC5)C C37409791
CC(=O)O[C@H]1[C@H](c2c(ccc(c2O)/C=C/C(=O)N3CCCCC3)OC1(C)C)[NH+]4CCCCC4 C04016734
Cc1cccc(c1)N2[C@H](NN=C2C3=c4ccccc4=[NH+]C3)SCC(=O)N5C[C@H](O[C@@H](C5)C)C C39068004
c1ccc(cc1)N2C=C([C@@H](N2)c3ccc(cc3)Cl)/C=N/N4[C@@H]([NH+]=NC4=S)c5ccncc5 C39336737
c1ccc(cc1)C2=C[C@@H](N=N2)C(=O)N3CCC(CC3)N4c5c(ccc[nH+]5)N[C@@H]4CC6CCCC6 C39519160
Cc1cc(c(c(c1C)S(=O)(=O)N2CCC(CC2)C(=O)Nc3nc(cs3)C4=[NH+]C=CC4)C)C C39672682
CC[C@H](C(=O)N[C@H]1[C@@H](C2=C(S1)CCCC2)C#N)SC3=N[C@@H]4C(=c5ccccc5=[NH+]4)N=N3 C39948491
Cc1ccccc1N2[C@H](NN=C2C3=c4ccccc4=[NH+]C3)SCC(=O)N5C[C@H](O[C@@H](C5)C)C C40018312
c1ccc2c(c1)C(=O)N(C2=O)CC3CC[NH+](CC3)Cn4c(=S)[nH]c(n4)c5ccc(cc5)Cl C40149178
Cc1ccc2c(c1)sc(n2)NC(=O)C[NH+]3CCC(CC3)c4nnc(o4)c5ccc(cc5)F C49377733
c1ccc(cc1)c2cc3c(s2)ncn(c3=O)CC(=O)/N=c\4/[nH]c(cs4)C[NH+]5CCCCC5 C49563552
Cc1c(sc2c1c(=O)n(cn2)CCC(=O)/N=c/3\[nH]c4c(s3)C[NH+](CC4)Cc5ccccc5)C C22413107
CC(C)C[C@@H]1C(=O)N(C2([NH2+]1)CCN(CC2)C(=O)c3ccccc3Cl)Cc4ccc5c(c4)OCO5 C36029728
Cc1c2ccc(c(c2oc(=O)c1c3ccc(cc3)OC)CN4CCN(CC4)c5cccc[nH+]5)O C41585943
C[C@@H]1CC(=C(N1c2cccc(c2)Cl)C)C(=O)CN3C(=O)[C@@H](NC3=O)CC4=c5ccccc5=[NH+]C4 C63187664
C[C@H]1CC(=C(N1c2cccc(c2)Cl)C)C(=O)CN3C(=O)[C@@H](NC3=O)CC4=c5ccccc5=[NH+]C4 C63187665
c1ccc(cc1)/C=C/CN2CCN(CC2)C(=O)CCNC(=O)N3CCC4=c5ccccc5=[NH+][C@H]4C3 C63303075
CCCNC(=O)c1ccccc1N2C(=O)[C@@H]3CC4=c5ccccc5=[NH+][C@H]4[C@@H](N3C2=O)c6ccccc6 C63375777
c1ccc2=N/C(=N\S(=O)(=O)c3cc(ccc3Cl)Cl)/[C@H]([NH+]=c2c1)NCc4ccco4 C38970866
c1ccc2=N/C(=N\S(=O)(=O)c3cc(ccc3Cl)Cl)/[C@@H]([NH+]=c2c1)NC[C@@H]4CCCO4 C38984435
c1ccc2=N/C(=N\S(=O)(=O)c3cc(ccc3Cl)Cl)/[C@@H]([NH+]=c2c1)NC[C@H]4CCCO4 C38984437
C[C@]12C[C@H](CC(C1)(C)C)N(C2)S(=O)(=O)c3ccc(cc3)C(=O)N/N=C/C4=c5ccccc5=[NH+]C4 C64044574
Cn1c2ccc(cc2oc1=O)S(=O)(=O)NC[C@H](c3ccccc3Cl)C4=c5ccccc5=[NH+]C4 C64057478
Cn1cc(c2c1cccc2)C[NH+]3C[C@@H]4C[C@H](C3)c5ccc(c(=O)n5C4)NC(=O)c6ccc(cc6)F C03842057
c1cc(cc(c1)S(=O)(=O)Nc2ccc3n(c2=O)C[C@H]4C[C@@H]3C[NH+](C4)CC5CCCCC5)F C03841484
c1ccc2c(c1)nc(s2)C3CC[NH+](CC3)CC(=O)NC[C@H]4COc5ccccc5O4 C08076280
CC(C)(C)C(=O)[C@H]1[C@@H]([C@@]2(c3ccccc3NC2=O)[C@@H]4[NH+]1C=Cc5c4cccc5)C(=O)c6ccccn6 C02246880
CC(C)(C)C(=O)[C@@H]1[C@H]([C@@]2(c3ccccc3NC2=O)[C@@H]4[NH+]1C=Cc5c4cccc5)C(=O)c6ccccn6 C09088216
c1ccc(cc1)C[NH+]2CCC(CC2)/N=C/C3C(=O)NC(=S)N(C3=O)c4ccc(cc4)Cl C09310094
C[C@H]1c2ccsc2CC[NH+]1CC(=O)Nc3ccc(cc3)S(=O)(=O)N4CCCCCC4 C09663402
Cc1c2ccc(cc2nc(n1)N3CCC[C@H](CC3)[NH2+]Cc4cccc5c4cccc5)S(=O)(=O)C C12053107
Cc1c2ccc(cc2nc(n1)N3CCC[C@@H](CC3)[NH2+]Cc4cccc5c4cccc5)S(=O)(=O)C C12053110
Cc1c2ccc(cc2nc(n1)N3CCC(CC3)[NH2+]C[C@@H]4C[C@H]5C=C[C@@H]4C56CC6)S(=O)(=O)C C12195257
COC(=O)[C@@]1([C@@H]2[C@@H]([C@@H]([NH2+]1)c3cccs3)C(=O)N(C2=O)c4ccccc4F)c5ccccc5 C12497529
C[C@]12CCC[C@@]([C@@]1(C[C@H]3[C@@H](C2)OC(=O)[C@H]3C[NH+]4CCN(CC4)c5cccc(c5)Cl)O)(C)OC C12661476
c1ccc2c(c1)C(=O)c3ccc(cc3S2(=O)=O)C(=O)NC[C@H](c4cccs4)[NH+]5CCCC5 C13096693
C[C@]12CCC[C@@]([C@@]1(C[C@H]3[C@@H](C2)OC(=O)[C@@H]3C[NH+]4CCN(CC4)c5cccc(c5)Cl)O)(C)OC C08964821
c1cc2c(cc1[C@H]3CCC[NH+]3CCC(=O)Nc4c(c5c(s4)CCCC5)C#N)OCCO2 C14140678
c1cc2c(cc1[C@@H]3CCC[NH+]3CCC(=O)Nc4c(c5c(s4)CCCC5)C#N)OCCO2 C14140680
C[C@H](CC(C)(C)O)[NH+]1CCC2(CC1)C(=O)N(C(=O)N2C)Cc3ccc4ccccc4c3 C14531275
CSc1ccc(cc1)NC(=O)[C@@H]2CC23CCN(CC3)C(=O)[C@H]4CCCN(C4)c5cccc[nH+]5 C14979257
Cc1cccc(c1)N2CCN(C[C@@H]2C)C(=O)c3cnn(c3C4CC[NH2+]CC4)c5ccc(cc5)Cl C15722079
C[C@@H]1CSc2ccc(cc2NC1=O)S(=O)(=O)N3CCC(CC3)C[NH+]4CCc5ccccc5C4 C15731204
c1ccc(cc1)NC(=O)[C@@H]2[C@@H]3[C@@H]([C@@H]4[NH+]2C=Cc5c4cccc5)C(=O)N(C3=O)c6ccccc6 C09329917
CCOc1ccccc1[C@H]2[C@@H]3CC=C[C@H]3c4cc(ccc4N2)S(=O)(=O)N5CC[NH+](CC5)C C20748563
c1cc(ccc1n2c(c(cn2)C(=O)N3CCN(CC3)c4ccc(cc4)Cl)C5CC[NH2+]CC5)Cl C21018130
Cc1cccc(c1)N2CC[NH+](CC2)[C@H](C)C(=O)N3CC(=O)Nc4c3ccc(c4)C(F)(F)F C27385321
Cc1c(c(n(n1)c2ccccc2)C)[C@H]3C(=O)NCC[NH+]3Cc4csc(n4)c5ccccc5 C32759608
CC1(CC2=C([C@H](N(c3ccccc3N2)C(=O)CN4CC[NH+](CC4)C)c5cccs5)C(=O)C1)C C22800611
c1cc2c3c(c1)N(S(=O)(=O)N3CCC2)CC[NH+]4CCC(=CC4)c5c[nH]c6c5ccc(c6)F C00602908
CC1(CC2=C(/C(=N/NC(=O)c3ccncc3)/C1)C4=c5ccccc5=[NH+][C@H]4C(=N2)C(F)(F)F)C C38583141
CC1([C@H]2CC[C@H]([C@@H]1C2)CNC(=O)[C@H]3CC=CC[C@H]3C(=O)N4CCN(CC4)c5cccc[nH+]5)C C38733182
CC(C)[NH+]1CCC2(CC1)CC(=O)c3cc(ccc3O2)c4cccc(c4)C(=O)NN5C[C@H]6CCC[C@H]6C5 C39226326
c1ccc2c(c1)ccc3c2C(=O)CC4(O3)CC[NH+](CC4)CC(=O)Nc5c(ccs5)C#N C39227265
C[C@H](C(=O)N1CCc2ccccc2C1)S[C@H]3NN=C(N3C4CC4)C5=c6ccccc6=[NH+]C5 C39947157
Cc1cccc2=C[C@H](C(=O)[NH+]=c12)[C@@H]3c4cc(c(cc4CCN3C(=S)NC)OC)OC C40010923
Cc1cc(c2=[NH+]C(=O)[C@@H](C=c2c1)[C@H]3c4cc(c(cc4CCN3C(=S)NC)OC)OC)C C40010936
c1cc(cc(c1)Cl)N2CCN(CC2)C(=O)c3ccc(cc3)CSc4[nH]c5cnccc5[nH+]4 C15973808
CC(C)[C@H]1C(=O)N(C2([NH2+]1)CCN(CC2)S(=O)(=O)c3cccc(c3)Cl)Cc4ccc(cc4)F C36014273
CC(C)[C@H]1C(=O)N(C2([NH2+]1)CCN(CC2)S(=O)(=O)c3cccc(c3Cl)Cl)CC4CC4 C36024608
c1cc(cc(c1)C(F)(F)F)CN2C(=O)C[NH2+]C23CCN(CC3)S(=O)(=O)c4ccc(cc4)Cl C36025128
Cc1ccc(cc1)S(=O)(=O)N2CCC3(CC2)[NH2+]CC(=O)N3Cc4cccc(c4)C(F)(F)F C36025129
CC(C)[NH2+][C@H]1CCCN(C1)c2c3c4c(sc3nc(n2)CN5CCOCC5)CCCC4 C58191733
C[C@@H]1CCC[NH+](C1)C(C)(C)CNC(=O)c2cc(ccc2I)[N+](=O)[O-] C59990810
c1ccc2=[NH+]CC(=c2c1)C3=CCN(CC3)C(=O)CNC(=O)c4ccc(cc4)OC(F)F C39792866
C[C@@H]1C(=c2cc(ccc2=[NH+]1)F)CCNC(=O)[C@H]3Cc4cc(cc(c4OC3=O)OC)Br C63514548
c1ccc2=[NH+]CC(=c2c1)c3nnc(o3)SCC(=O)Nc4ccc(cc4)I C63778170
CC(=O)N1C[C@H](Oc2c1cccc2)C(=O)NC[C@@H](c3ccccc3)C4=c5ccccc5=[NH+]C4 C64048521
C[C@@H]1C(=C(NO1)C)CSc2c(cccn2)C(=O)N3CCC(CC3)C4=c5ccccc5=[NH+]C4 C64202262
C[C@@H]1c2c(cc(nc2N(N1)C)c3ccccc3)C(=O)N4CCC(=CC4)C5=c6ccccc6=[NH+]C5 C64202853
Cc1ccc2=[NH+][C@H](C=c2c1)[C@@H]3NC(=NO3)CCN(C)C(=O)c4ccccc4Br C64678415
Cc1ccccc1[C@H]2NC(=NO2)C3CCN(CC3)C(=O)[C@H]4C=c5cc(ccc5=[NH+]4)Cl C65076804
c1ccc(cc1)[C@H]2CN(CC[NH2+]2)c3cccc(n3)C(=O)N4CCN(CC4)c5ccc(cc5)F C65256320
CC(C)(C)N(C=C(Cl)Cl)C(=O)NCCNC(=O)N(C=C(Cl)Cl)C(C)(C)C C03058824
CCc1ccccc1N(c2nc(cs2)CSc3nc(cn3N)c4ccccc4)C(=O)C C08757276
Cc1c2ccc(c(c2oc(=O)c1CCC(=O)NCCc3c[nH]c4c3cc(cc4)Cl)C)OC C09435247
Cc1ccc(c(c1)NC(=O)Cc2nc(cs2)COC(=O)c3ccc4c(c3)c(c([nH]4)C)C)C C09552067
C[C@@H]1CCC[C@@H]([C@@H]1C)NC(=O)COC(=O)c2ccc(c(c2)NC(=O)c3cccs3)Cl C09631010
C[C@@H]1CCC[C@H]([C@@H]1C)NC(=O)COC(=O)c2ccc(c(c2)NC(=O)c3cccs3)Cl C09631012
CCC(C)(C)C1CCC(=NNC(=O)c2ccccc2NS(=O)(=O)c3cccs3)CC1 C09631238
CC(C)Sc1nnc(s1)N2C3=C([C@H](C(=C2N)C#N)c4ccc(s4)C(C)(C)C)C(=O)CCC3 C12401682
C[C@@H](c1ccc(cc1Cl)Cl)NC(=O)CN2C(=O)C(NC2=O)(c3ccccc3)c4ccccc4 C03345833
Cc1ccc(cc1)c2cnnn2c3ccc(cc3)NC(=S)NC(=O)C45CC6CC(C4)CC(C6)C5 C12659585
CC(C)(C)c1ccc(cc1)S(=O)(=O)NNC(=O)Cc2csc(n2)c3ccc(cc3)F C12932385
Cc1ccc(cc1)C(=O)c2c3c(sc2NC(=O)COC(=O)c4ccc(cc4)O)CCCC3 C13141257
c1ccc(cc1)c2nnc(n2c3ccccc3)SCC(=O)NNC4=CCCc5c4cccc5 C03339275
CN(C)c1ccc(cc1)/C=C(\C(=O)N/N=C/c2cccs2)/NC(=O)c3ccccc3Cl C13476620
C[C@@H]1CCc2c(cc(s2)c3nnc(o3)SCC(=O)NCCc4c[nH]c5c4cccc5)C1 C14126101
c1cc(ccc1c2ccc(s2)C(=O)NNC(=O)CCc3ncc(o3)c4ccc(cc4)F)F C14511807
c1ccc2c(c1)/C(=C/NNC(=O)c3ccc(cc3)Cl)/C(=O)N(C2=O)c4ccccc4C(F)(F)F C15906006
c1ccc(cc1)n2cc(c(n2)c3ccc(cc3)F)/C=C/C(=O)NNC(=O)C45CC6CC(C4)CC(C6)C5 C16043699
CC[C@@H](C)[C@@H](C(=O)Nc1nnc(s1)c2ccc(cc2)Br)NC(=O)C(C)(C)C C16571480
CCOC(=O)C1=C(OC2=C([C@H]1c3ccc(o3)c4ccc(cc4)Br)C(=O)CC(C2)(C)C)N C03073369
CC1(CC2=C([C@@H](Nc3ccc(cc3N2)C(=O)c4ccccc4)c5ccc(c(c5)OC)OC)C(=O)C1)C C09334008
CC1=C([C@@H](C2=C(N1)C[C@H](CC2=O)c3cccs3)c4ccc(c(c4)OC)O)C(=O)OC5CCCC5 C01456575
C/C(=N\NS(=O)(=O)c1ccc(cc1)F)/c2cccc(c2)NC(=O)c3csc4c3CCCC4 C20159749
C[C@H]1CCc2c(sc(c2C#N)NC(=O)c3cccc(c3)NS(=O)(=O)c4ccc(cc4)Cl)C1 C20570819
CC(C)Oc1c(cccc1OC)[C@@H]2C3=C(C[C@H](CC3=O)c4ccccc4OC)Nc5ccccc5N2 C21250391
CCOc1ccc(cc1OC)[C@@H]2CC3=C([C@H](Nc4ccccc4N3)c5ccc(cc5)N(C)C)C(=O)C2 C21250991
CCOc1ccc(cc1OC)[C@@H]2CC3=C([C@@H](Nc4ccccc4N3)c5ccc(cc5)N(C)C)C(=O)C2 C21250999
Cc1ccc(cc1)[C@H](C2CC2)NC(=O)CN3C(=O)C(NC3=O)(c4ccccc4)c5ccccc5 C21650975
C[C@@]1(C(=O)N(C(=O)N1)C[C@@H](COc2ccccc2C(C)(C)C)O)c3ccc4ccccc4c3 C22020944
C[C@@H](c1ccc(cc1Cl)Cl)NC(=O)CN2C(=O)[C@](NC2=O)(C)CCc3ccccc3 C32859539
CCC[C@@]1(C(=O)N(C(=O)N1)CC(=O)N[C@@H](C)c2ccc(cc2Cl)Cl)c3ccccc3 C03465223
Cc1ccc(cc1)c2nnc(s2)NC(=O)[C@H](Cc3ccccc3)NC(=O)c4cccs4 C35723957
CC(C)(C)C(=O)N[C@@H]1CCCC[C@@H]1NC(=O)c2csc(n2)COc3ccc(cc3)Cl C35957051
COc1cccc(c1OC)[C@H]2[C@H]3CC=C[C@@H]3c4cc(ccc4N2)S(=O)(=O)Nc5ccc(cc5)F C36056889
C[C@H](c1ccccc1)[C@@H](C(=O)NC2CCCCC2)N(C3CCCCC3)C(=O)[C@@H]4CCC(=O)N4 C36490739
Cc1ccc(o1)CN([C@@H](c2ccccc2O)C(=O)NC3CCCCC3)C(=O)C#Cc4ccccc4 C36596865
CC(C)(C)c1ccc(cc1)c2nnc(n2N)SCC(=O)N(C)Cc3ccc(s3)Cl C36772165
CC[C@@H](C)c1ccc(cc1)[C@@H](C(C)C)NC(=O)CN2C(=O)[C@@]3(CCc4c3cccc4)NC2=O C36783981
CC[C@@]1(C(=O)N(C(=O)N1)CC(=O)Nc2cc(c(cc2Cl)Cl)Cl)c3ccc(cc3)Cl C36876098
CCOc1cccc(c1)[C@H]2c3ccc(cc3OC(=C2C#N)N)OC(=O)/C=C/c4ccc(cc4)C C38684872
Cc1cc(c2c(c1)c(c(o2)C(=O)Nc3c(c4c(s3)CCCC4)C(=O)NCCCOC)C)C C40038107
Cc1ccccc1CNC(=O)C2CCN(CC2)c3[nH]c(=O)c4c(n3)c(cs4)c5ccccc5F C49421091
c1ccc(cc1)c2csc3c2nc([nH]c3=O)N4CCC[C@@H](C4)C(=O)NCc5ccc(cc5)Cl C49421168
CCCOc1ccc(cc1)[C@H]2C3=C(CCCC3=O)NC(=C2C(=O)Nc4ccccc4OC)C C06162451
CC(C)(c1ccccc1)c2ccc(cc2)OC[C@H](CN3C(=O)C4(CCCCCC4)NC3=O)O C24089792
CC(C)c1ccc(cc1)[C@@]2(C(=O)N(C(=O)N2)C[C@H](COc3ccc(cc3Cl)Cl)O)C C15247479
CC(C)c1ccc(cc1)[C@@H](c2cccs2)NC(=O)CCn3c4ccccc4c(=O)[nH]c3=O C09984508
Cc1ccc(c(c1)NS(=O)(=O)c2ccc3c(c2)[C@H]4C=CC[C@H]4[C@H](N3)c5ccccc5OC)OC C58849757
CC(C)c1ccc(cc1)/C=C/C(=O)NC(=S)Nc2ccc(cc2Br)[N+](=O)[O-] C09064940
Cc1cc2c([nH]1)c(=O)[nH]c(n2)SCC(=O)N(Cc3ccccc3)c4ccc(cc4)Br C67235819
C[NH+]1CCc2c(sc3c2C(=O)N[C@@H](N3)c4ccc(o4)c5cc(cc(c5)Cl)Cl)C1 C08721725
Cc1ccc(cc1)C(=O)[C@@H]2[C@H]3CCC[NH+]3[C@]4([C@]25c6ccccc6NC5=O)c7cc(cc(c7NC4=O)C)C C08876707
Cc1ccc(cc1)C(=O)[C@H]2[C@@H]3CCC[NH+]3[C@@]4([C@@]25c6ccccc6NC5=O)c7cc(cc(c7NC4=O)C)C C08971866
Cc1ccc(cc1)C(=O)[C@@H]2[C@H]3CCC[NH+]3[C@@]4([C@@]25c6ccccc6NC5=O)c7cc(cc(c7NC4=O)C)C C08971869
Cc1ccc(cc1)C(=O)[C@H]2[C@H]3CCC[NH+]3[C@@]4([C@@]25c6ccccc6NC5=O)c7cc(cc(c7NC4=O)C)C C08971871
Cc1cccc2c1NC(=O)[C@@]23[C@]4(c5ccccc5NC4=O)[C@@H]([C@H]6[NH+]3CCC6)C(=O)c7ccccc7Cl C09487658
c1ccc2c(c1)CC(C2)n3cnc4c(c3=O)c5c(s4)C[C@H](CC5)[NH2+]CC6(CCCCC6)O C11842213
Cc1cc(cc(c1)NC(=O)C[NH+]2CC[C@]3(CCCC[C@H]3[C@@H]2c4ccc5c(c4)OCO5)O)C C12866701
Cc1ccc2c(c1)c3c([nH]2)[C@H](CCC3)[NH2+]C[C@H]4[C@H]5C[C@@H]6[C@](CCC[C@]67CO7)(C[C@H]5OC4=O)C C12870744
Cc1c(ccc2c1NC(=O)[C@@]23[C@]4(c5ccccc5NC4=O)[C@@H]([C@H]6[NH+]3CCC6)C(=O)c7ccccc7)Cl C12881190
Cc1ccc(cc1)C(=O)[C@@H]2[C@@H]3CCC[NH+]3[C@]4([C@]25c6ccccc6NC5=O)c7cc(ccc7NC4=O)Cl C12885104
Cc1c2cc3c(cc2oc(=O)c1CC(=O)NC4CC([NH2+]C(C4)(C)C)(C)C)OC5(CCCCC5)CC3 C13551191
C[NH+]1CCc2c(sc3c2C(=O)N[C@@H](N3)c4ccc(o4)c5ccc(c(c5)Cl)Cl)C1 C18284222
Cc1ccc(c(c1)C[NH+]2CCN([C@@H]2c3ccc(cc3)N(C)C)Cc4cc(ccc4O)C)O C19327538
Cc1ccc(cc1)[C@@H]2CC3=C([C@H](n4c5ccccc5[nH+]c4N3)c6c[nH]c7c6cccc7)C(=O)C2 C19641160
Cc1ccc(cc1)[C@@H]2CC3=C([C@@H](n4c5ccccc5[nH+]c4N3)c6c[nH]c7c6cccc7)C(=O)C2 C19641169
c1ccc2c(c1)c(c[nH]2)[C@@H]3C4=C(C[C@H](CC4=O)c5ccc(cc5)F)Nc6n3c7ccccc7[nH+]6 C19647224
C[NH+]1CCc2c(sc3c2C(=O)N[C@H](N3)c4ccc(cc4)OCc5ccccc5Cl)C1 C20080967
c1ccc2c(c1)[C@@]3([C@@H](C[C@@H]4[NH+]3CCC4)C(=O)Nc5c(cc(cc5Br)F)F)C(=O)N2 C20513342
c1ccc2c(c1)[C@@]3([C@H](C[C@@H]4[NH+]3CCC4)C(=O)Nc5c(cc(cc5Br)F)F)C(=O)N2 C20513344
c1ccc2c(c1)c(=[NH+]C3CCCCC3)c(c(o2)O)NC(=O)c4ccccc4Br C21155928
c1c2c(c(nc3c2c([nH+]c1N4CCCCC4)NC5(N3)CCCCC5)N6CCCCC6)C#N C25265627
c1ccc(cc1)C\2=c3cc(ccc3=[NH+]C(=O)/C2=C/4\C[C@H](NN4)c5ccc(cc5)[N+](=O)[O-])Br C23549996
CC1(Cc2c(c(sc2C([NH2+]1)(C)C)NC(=O)c3cc4c5ccccc5ccc4oc3=O)C#N)C C34737147
CC(C)[NH2+][C@H]1C[C@H](N2[C@@H](Cc3c4ccccc4[nH]c3[C@@H]2C1)C(=O)OC)c5ccc(c(c5)F)Cl C12603031
Cc1cc2c(c(c1)Cl)NC(=O)[C@@]23[C@]4(c5ccccc5NC4=O)[C@@H]([C@@H]6[NH+]3CCC6)C(=O)c7ccccc7 C35807343
c1cc[nH+]c(c1)N[C@@H](c2ccc(cc2)Cl)c3c4c(sc3NC(=O)c5ccco5)CCCC4 C38547305
Cc1cccc([nH+]1)N[C@H](c2ccc(cc2)Cl)c3c4c(sc3NC(=O)c5ccco5)CCCC4 C38547315
Cc1c(sc(c1[C@@H](c2ccccc2Cl)Nc3cccc[nH+]3)NC(=O)c4ccco4)C C38547565
Cc1ccc(cc1)[C@@H](c2c(c(sc2NC(=O)c3ccco3)C)C)Nc4cc(cc[nH+]4)C C38547626
Cc1ccc(cc1)[C@H](c2c(c(sc2NC(=O)c3ccco3)C)C)Nc4cc(cc[nH+]4)C C38547628
C[C@@H]1CCC[C@@H](C1)NC(=O)c2ccc(cc2)c3ccc4c(c3)[C@@H](CC5(O4)CC[NH+](CC5)C)O C39226239
C[C@@H]1[C@H]2C[C@H](C2(C)C)C[C@H]1NC(=O)c3ccc(cc3)c4ccc5c(c4)[C@H](CC6(O5)CC[NH+](CC6)C)O C39226244
C[C@@H]1[C@H]2C[C@H](C2(C)C)C[C@H]1NC(=O)c3cccc(c3)c4ccc5c(c4)[C@H](CC6(O5)CC[NH+](CC6)C)O C39226371
CSC1=C[C@H]2C[C@H]3CO[P@@](=O)(N[NH+]3C[C@@H]2C=C1Cc4ccccc4)c5ccccc5O C39467226
c1ccc(cc1)CC2=C[C@@H]3C[NH+]4[C@@H](C[C@@H]3C=C2Cl)CO[P@@](=O)(N4)c5ccccc5O C39467373
c1ccc(cc1)CC2=C[C@H]3C[NH+]4[C@@H](C[C@@H]3C=C2Cl)CO[P@@](=O)(N4)c5ccccc5O C39467375
CC(C)S(=O)(=O)c1ccc(c(c1)c2ccccc2)N3CC[NH2+][C@@H](C3)c4ccccc4O C39529841
CC[C@@H](c1ccccc1)C(=O)N2C[C@@H](C3(C2)CC[NH2+]CC3)C(=O)NC4CCCCCCC4 C39659853
CC[C@@H](c1ccccc1)C(=O)N2C[C@H](C3(C2)CC[NH2+]CC3)C(=O)NC4CCCCCCC4 C39659855
Cc1ccc(cc1)C(=O)[C@H]2[C@@H]3[C@@H](N[C@@H]4C2=c5ccccc5=[NH+]4)N(C(=O)NC3=O)Cc6ccccc6 C39931030
Cc1c/c(=[NH+]\c2ccc(cc2)S(=O)(=O)NCC(C)C)/c3ccc(cc3[nH]1)C(F)(F)F C40570930
c1ccc(cc1)[C@@H](c2c3c(sc2NC(=O)c4ccco4)CCCC3)Nc5cccc[nH+]5 C38550599
C[C@H](CC(C)C)NC(=O)c1ccc(cc1)c2ccc3c(c2)[C@@H](CC4(O3)CC[NH+](CC4)C)O C44973715
CC(C)(C)c1c2cc(c(=O)[nH]c2n(n1)c3ccc(cc3)Cl)C[NH2+]Cc4ccccc4Cl C35533866
C[C@H](c1[nH]c(=O)c2c(csc2n1)c3ccccc3)[NH2+]C4CCN(CC4)Cc5ccccc5 C13100546
Cc1cc(ccc1NC(=O)Cc2c(c3ccccc3[nH+]c2C)C)C(=O)NC4CCCCC4 C59768644
C[C@H]1C(=O)Nc2cc(ccc2S1)C(=O)NC[C@@H](c3ccccc3Cl)C4=c5ccccc5=[NH+]C4 C63228847
C[C@@H]1C2=C(NC3=C([C@H]2C4=c5ccccc5=[NH+]C4)C(=O)CC(C3)(C)C)N(N1)c6cccc(c6)Cl C63259001
Cc1c(ccc2c1OC(=O)[C@H]([C@H]2C)CCC(=O)NCCC3=c4cc(ccc4=[NH+]C3)Cl)O C63486478
Cc1cc(c(s1)SC)[C@@H]2C(=C(N(C3=C2C(=O)CCC3)c4cccc(c4)[N+](=O)[O-])N)C#N C02501761
Cn1cc(c(n1)[C@H]2NN=C(S2)SCC(=O)Nc3ccc(nc3Cl)Cl)Cl C02564905
COc1ccc(cc1)/C=C/c2ccc3c(c2)C(=O)N4CC[C@@H]([C@H]4C(=O)N3)NC(=O)c5cccs5 C08296805
c1ccc(cc1)C[C@@H](C(=O)NC2CCCC2)NC(=O)N3C[C@H]4C[C@@H](C3)c5cccc(=O)n5C4 C02149273
CC1=C([C@H]([C@H]2C(=N1)C[C@H](CC2=O)c3ccco3)c4ccc(cc4)O)C(=O)Nc5ccccn5 C09009774
c1cc(=O)[nH]c2c1cc(cc2)S(=O)(=O)N3CCC(CC3)C(=O)NC4CCCCCCC4 C09439079
Cn1cc(c2c1c(=O)n(c(=O)[nH]2)c3ccccc3)C(=O)Nc4cc(ccc4Cl)C(F)(F)F C09819821
CCc1ccccc1NC(=O)C2CCN(CC2)S(=O)(=O)c3ccc4c(c3)CCC(=O)N4 C09831182
c1ccc(cc1)c2cc(no2)C(=O)Nc3c(c4c(s3)CCC4)C(=O)NC[C@H]5CCCO5 C10232781
CC1CCC2(CC1)C(=O)N(C(=O)N2)CC(=O)Nc3nc(cs3)c4ccc(cc4)SC C10555433
C[C@@H](C(=O)NC(=O)NC1CC1)Sc2nc3c(c4c(s3)CCCC4)c(=O)n2C5CCCC5 C11254228
CCn1c2c(cc(cc2NC(=O)C)C(=O)NCc3ccc(o3)C)nc1c4ccccc4F C12079542
CC(C)c1ccc(cc1)c2nc(cs2)C(=O)NN3C(=O)[C@@](NC3=O)(C)c4ccccc4 C12872160
CC(=O)N[C@@H]1[C@H]([C@H]2[C@@H](CO[C@@H](O2)c3ccccc3)O[C@H]1Oc4ccc(cc4)C(C)(C)C)O C13369737
CC(=O)N1CCc2c1ccc(c2)S(=O)(=O)NNC(=O)c3cc4c(s3)CCCCCC4 C15245394
CCNC(=O)NC(=O)CSc1nc2c(c3c(s2)CCCC3)c(=O)n1c4ccccc4 C15275237
c1cc(cc(c1)[N+](=O)[O-])C(=O)NNC(=O)c2cc(c(s2)Br)Br C15342204
c1cc(ccc1n2c(=S)sc(n2)SCc3ccc(cc3[N+](=O)[O-])C(=O)N)Cl C16804781
Cc1ccc(cc1C)S(=O)(=O)N2CCC(CC2)C(=O)NNC(=O)C34CC5CC(C3)CC(C5)C4 C17157288
c1ccc2c(c1)CCCC[C@@]23C(=O)N(C(=O)N3)CC(=O)Nc4ccccc4SCC#N C21176217
CC(=O)Nc1c2ccccc2n3c1C(=O)N([C@@](C3)(C)C(=O)NC4CCCC4)C5CCCC5 C21866907
CC(=O)Nc1c2ccccc2n3c1C(=O)N([C@](C3)(C)C(=O)NC4CCCC4)C5CCCC5 C21866910
C[C@H](C(=O)NC(=O)NC1CCCCC1)Sc2nc3c(c4c(s3)CCC4)c(=O)n2C C22620185
Cc1ccc(cc1C)S(=O)(=O)C2(CCCC2)C(=O)Nc3ccc4c(c3)NC(=O)[C@@H](O4)C C22890996
c1cc(oc1)CNC(=O)NC(=O)CSc2c3c(csc3ncn2)c4ccc(cc4)F C23648778
CCOC(=O)c1c(c(c(s1)N)C#N)CSc2nc3c(c(c(s3)C)C)c(=O)n2C C24640142
CC[C@]1(C(=O)N(C(=O)N1)NC(=O)c2csc(n2)c3ccc(cc3)Cl)c4ccccc4 C24642401
c1cc2c(cc1Cl)[nH]cc2[C@@H](C(=O)[O-])[NH+]3CCN(CC3)c4ncc(cn4)Br C32100718
Cc1cccc(c1C)NS(=O)(=O)c2ccc3c(c2)NC(=O)[C@@H](CS3)CC(=O)N4CCCC4 C33290333
CN1C2=C([C@H](NC1=O)c3ccccc3C(F)(F)F)C(=O)N(C2)CC(=O)Nc4ccccc4F C34792104
c1ccc2c(c1)[C@@H](N(C2=O)Cc3ccc4c(c3)OCO4)Nc5ccc(cc5)C(=O)NC6CC6 C35326438
CC(C)(C)NC(=O)N1CCC(CC1)[C@@H](C(=O)N2CCCCC2)NC(=O)c3cccs3 C36213830
c1ccc2c(c1)c(nc(n2)c3cccnc3)N4CCN(CC4)[C@H](c5ccc(cc5)Cl)C(=O)N C36386311
Cc1ccc(c(c1)C)NC(=O)C2CCN(CC2)S(=O)(=O)c3ccc4c(c3)NC(=O)[C@@H](S4)C C15942799
Cn1c2c(c(n1)NC(=O)CC(c3ccccc3)c4ccccc4)[C@H](CC(=O)N2)c5ccco5 C38519845
c1ccc2c(c1)OC[C@@H](O2)C(=O)Oc3ccc4c(c3)OC(=C([C@@H]4c5cccc(c5)F)C#N)N C38700480
c1ccc(cc1)C2=C[C@@H](N=N2)[C@@H]3NN[C@@H]4N3N=C(S4)COc5ccc(cc5)Br C38743047
C[C@@H]1[C@H]([C@@H](N(N1)c2ccccc2)C)/C=N/NC(=O)[C@@H]3C=C(N=N3)c4ccc(cc4)Br C39571146
Cc1cc2c(cc1C)oc3c(c2=O)[C@H](N(C3=O)CCO)c4cc(c(c(c4)Br)O)OC C40021861
Cc1ccc(c(c1)OCC(=O)NN2C(=O)/C(=C/3\c4ccccc4NC3=O)/SC2=S)C(C)C C03079172
Cc1ccc(cc1Cl)N2C(=O)[C@H]3[C@H](N(O[C@@H]3C2=O)CC(=O)N)c4ccc5ccccc5c4 C43210885
Cc1ccc(cc1Cl)N2C(=O)[C@H]3[C@@H]([NH2+][C@@]([C@@H]3C2=O)(c4ccccc4)C(=O)[O-])c5ccccn5 C43218993
c1cc(ccc1n2c(cc(=O)nc2SCC(=O)N3CCN(CC3)c4ccc(cc4)F)N)Cl C20479178
Cc1cc(c(c(c1C)S(=O)(=O)/N=C/2\C=C3[C@](c4c2cccc4)(OCCN3CCO)O)C)C C13149261
Cc1nccn1c2ccc(cc2)/N=C(/C3=CNN4C3=[NH+][C@@H](C[C@H]4C(F)(F)F)c5cccs5)\[O-] C13640564
CC(C)[C@@H](C(=O)N1CCC(CC1)n2c3ccccc3[nH]c2=O)NC(=O)c4ccc(cc4)Cl C59875287
Cc1nc(no1)C2(CCCCCC2)NC(=O)C[C@H]3C(=O)Nc4cc(ccc4S3)Cl C59922373
c1cc(sc1c2csc(n2)NC(=O)Cc3csc(n3)N4CCCNC4=O)Cl C60364705
CCN1c2ccccc2[C@@]3(C1=O)[C@@H]4C(=NN=C4OC(=C3C#N)N)CSc5ccc(cc5)C C08442112
Cc1ccc(cc1)NS(=O)(=O)c2ccc3c(c2)NC(=O)[C@H](S3)C(=O)N4CCCCCC4 C65021934
c1ccc(cc1)CC[C@]2(C(=O)NC(=O)N2)C3CC[NH+](CC3)Cc4ccc5c(c4)OCO5 C12039990
COC(=O)c1ccc(cc1)CNC(=O)C[C@H]2C(=O)NCC[NH+]2C/C=C/c3ccccc3 C12195427
Cc1ccc(cc1)C[NH+]2CCNC(=O)[C@@H]2CC(=O)N3CCc4c(c5cc(ccc5[nH]4)OC)C3 C12478648
COC(=O)[C@@]1([C@@H]2[C@@H]([C@H]([NH2+]1)c3ccc(cc3)O)C(=O)N(C2=O)c4ccc(cc4)F)c5ccccc5 C12496758
CCc1ccc(cc1)[C@@H](CNC(=O)CN2C(=O)[C@](NC2=O)(CC)c3ccccc3)[NH+](C)C C12781587
CC[NH+](CC)CCN1[C@@H](/C(=C(/c2ccc(c(c2)C)OC)\O)/C(=O)C1=O)c3ccc(cc3)O C09374370
CC[C@H](COC)[NH2+]C1CCN(CC1)c2ccc(cc2)C(=O)NCc3ccc4c(c3)OCO4 C11791275
C/C(=C/1\C(=NN(C1=O)c2ccc(cc2)F)CC(=O)OC)/NC3CC([NH2+]C(C3)(C)C)(C)C C19921391
CC[C@@]1(C(=O)N(C(=O)N1)NC(=O)C[NH+](C)Cc2ccc(c(c2)Cl)Cl)c3ccccc3 C21580464
CC[C@]1(C(=O)N(C(=O)N1)NC(=O)C[NH+](C)Cc2ccc(c(c2)Cl)Cl)c3ccccc3 C21580468
CC[NH+](CC)[C@@H](Cc1ccccc1)CNC(=O)CN2C(=O)[C@]3(CCCC[C@@H]3C)NC2=O C23196917
C[C@@]1(C(=O)N(C(=O)N1)NC(=O)C[NH+]2CCc3c(ccs3)[C@@H]2C4CC4)CCc5ccccc5 C24767414
C[C@@H](C(=O)Nc1ccc2c(c1)OC(O2)(F)F)[NH+]3CCC(CC3)NC(=O)c4ccccc4 C28109023
CC[NH+](CC)[C@@H](CNC(=O)CN1C(=O)[C@](NC1=O)(C)c2ccc(cc2)F)c3ccccc3 C29192650
CC[NH+](CC)[C@H](CNC(=O)CN1C(=O)[C@@](NC1=O)(C)c2ccc(cc2)F)c3ccccc3 C29192659
C[C@@H]1CC(=O)Nc2ccccc2N1C(=O)C[NH+](C)[C@@H](C)C(=O)Nc3c(cccc3F)F C32860153
C[C@H]1CC(=O)Nc2ccccc2N1C(=O)C[NH+](C)[C@@H](C)C(=O)Nc3c(cccc3F)F C32860154
CCCCN(C)C(=O)c1cc(ccc1N2CC[NH2+]CC2)NS(=O)(=O)c3ccc(cc3)CC C33121183
CC[C@@H](C[NH+](Cc1[nH]c(=O)c2c(c(sc2n1)C(=O)OCC)C)C3CCCCC3)O C35746568
CC(C)c1ccc(cc1)n\2cc([nH]/c2=N\C(=O)C[NH2+]CCOC)c3ccc(cc3)OC C36039530
CC[NH+](CC)[C@H](CNC(=O)CN1C(=O)[C@@](NC1=O)(C)c2ccc(cc2)C)c3ccccc3 C36063044
CC[NH+](CC)[C@@H](CNC(=O)CN1C(=O)[C@](NC1=O)(C)c2ccc(cc2)C)c3ccccc3 C36063046
c1ccc2c(c1)[nH]c(=O)n2CCC[NH+]3CCC(CC3)n4c5ccc(cc5[nH]c4=O)Cl C19632603
Cc1cc(on1)CNC(=O)C[C@H]2C(=O)NCC[NH+]2CC(c3ccccc3)c4ccccc4 C11838965
c1ccc(cc1)[C@H]2CN(CC[NH2+]2)c3ccc(cn3)C(=O)NCCc4ccc5c(c4)OCO5 C39229640
Cc1ccc(cc1)CCC2CC[NH+](CC2)CC(=O)N[C@@H]3c4c(c(n[nH]c4=O)C)[C@@H](O3)C C39462216
c1ccc(cc1)C(C[NH+]2CCNC(=O)[C@H]2CC(=O)NCCC3=CN=NC3)c4ccccc4 C39489966
c1ccc(cc1)C[C@@]2(C(=O)NC(=O)N2)C3CC[NH+](CC3)C[C@H]4C=NN=C4c5ccccc5 C39550749
CCN1C[C@H](Oc2c1cccc2)C[NH+](C)CC(=O)Nc3ccccc3C(=O)NCC(C)C C45747941
Cc1c(c(c(c(c1C)C)S(=O)(=O)NCCC(=O)NCc2cc[nH+]c(c2)N3CCCC3)C)C C45870196
COc1ccc(cc1)[C@@H](CNC(=O)NC[C@H]2COc3ccccc3O2)[NH+]4CCCCC4 C46728390
c1ccc2c(c1)c(c[nH]2)C[NH2+][C@H]3CO[C@H]4[C@@H]3OC[C@@H]4n5cc(nn5)CC6CCCCC6 C05413147
Cc1c/c(=N\C(=O)C(=O)NC[C@@H](c2ccc3c(c2)CCCN3C)[NH+]4CCCC4)/c5ccccc5[nH]1 C56939982
Cc1c2c(=O)[nH]c(nc2sc1C(=O)OCCOC)C[NH2+][C@@H](C)c3ccccc3Cl C13040151
c1ccc(cc1)N(c2ccccc2)C(=O)C[NH2+]CCNc3ccc(cc3Cl)[N+](=O)[O-] C59447193
COc1ccccc1[C@@H](CNS(=O)(=O)c2ccc3c(c2)CCC(=O)N3)[NH+]4CCCCC4 C59746490
Cc1ccc(cc1)[C@H](CNC(=O)CN2C(=O)[C@@]3(CCCC[C@@H]3C)NC2=O)[NH+]4CCCC4 C60238922
Cc1ccc(cc1)[C@H](CNC(=O)CN2C(=O)[C@]3(CCCC[C@@H]3C)NC2=O)[NH+]4CCCC4 C60238927
c1ccc(cc1)OCCS/C(=[NH+]/N=C/2\c3ccccc3NC2=O)/NC[C@@H]4CCCO4 C13128604
c1ccc(cc1)NC(=O)c2ccc(cc2)CN3C(=O)[C@H](NC3=O)CC4=c5ccccc5=[NH+]C4 C63194323
CCCCN1C(=O)[C@@H]2[C@@H](N[C@@]3([C@@H]2C1=O)c4cc(ccc4NC3=O)Cl)CC5=c6ccccc6=[NH+]C5 C63376156
Cc1c(ccc2c1OC(=O)[C@H]([C@H]2C)CC(=O)NCCC3=c4cc(ccc4=[NH+]C3)OC)O C63385131
Cc1cc2=C([C@@H]([NH+]=c2c(c1)NC(=O)NCC(C)C)C(=O)N3CCOCC3)c4ccccc4 C63746698
CC[C@H](C)[C@H](CO)NC(=O)c1ccc2c(c1)C(=O)N(C2=O)CCC3=c4ccccc4=[NH+]C3 C63818109
Cc1c(c([nH]c1C(=O)[C@@H](C)S[C@@H]2NN=C(N2C3CC3)C4=c5ccccc5=[NH+]C4)C)C(=O)C C40070798
C[C@H]1C(=C(NN1c2ccccc2)C)NC(=O)COC(=O)CCCC3=c4ccccc4=[NH+]C3 C63896778
C[C@H]1C[C@@H]1C(=O)NCC(=O)NC[C@@H](c2cccc(c2OC)OC)C3=c4ccccc4=[NH+]C3 C64079261
C[C@@H]1C[C@H]1C(=O)NCC(=O)NC[C@@H](c2cccc(c2OC)OC)C3=c4ccccc4=[NH+]C3 C64079263
c1ccc2=[NH+]CC(=c2c1)[C@@H](CNC(=O)CN3CCC(=O)NC3=O)c4ccccc4Cl C64155922
c1cc(ccc1C2=NOC3(N2)CC[NH+](CC3)CC(=O)NC4CCCC4)OC(F)(F)F C67317622
c1ccc(c(c1)C(=O)NCc2nnc(n2c3ccc(cc3)F)SCC(=O)Nc4nccs4)F C09610999
COc1ccc(cc1)N2C[C@H](CC2=O)C(=O)Nc3nc(cs3)CC(=O)Nc4ccccc4SC C09700484
Cc1ccc(cc1)S(=O)(=O)N[C@@H]([C@H](C)O)C(=O)OCC(=O)c2cc(n(c2C)CC(F)(F)F)C C09724178
CC[C@H](C)[C@@H](C(=O)OCC(=O)Nc1ccccc1N2CCCC2=O)NC(=O)c3ccc(cc3)Cl C12002189
CCOC(=O)c1c2c(sc1NC(=O)[C@@H](C)OC(=O)C[C@@H](c3cccs3)NC(=O)C)CCCC2 C12174641
c1ccc(c(c1)[C@H](C(=O)NC[C@@H]2CCCO2)N(C[C@@H]3CCCO3)C(=O)C(=O)NC4CCCCC4)F C12641387
CCn1c2c(cc(cc2nc1c3ccccc3F)NC(=O)C)C(=O)N[C@@H](CCSC)C(=O)OC C12151545
Cc1ccc(cc1)[C@@H](C(=O)NCCOC)N(C2CCCCC2)C(=O)CCC(=O)Nc3nccs3 C13501889
Cc1ccc(cc1)[C@H](C(=O)NCCOC)N(C2CCCCC2)C(=O)CCC(=O)Nc3nccs3 C13501890
CC(C)[C@H](C(=O)NCc1ccco1)N(c2ccccc2)C(=O)CNS(=O)(=O)c3ccc(cc3)F C13503136
CCC[C@H](C(=O)NC(C)(C)C)N(C[C@@H]1CCCO1)C(=O)CNS(=O)(=O)c2ccc(cc2)Cl C13503190
Cn1c(cc(=O)n(c1=O)C)CNC(=O)[C@@H](Cc2ccccc2)NC(=O)c3ccc(cc3)c4ccccc4 C13607877
CC(=O)NCCc1ccc(s1)C(=O)COC(=O)CCc2[nH]c(=O)c3c4c(sc3n2)CCCC4 C16809106
CCOC(=O)c1c(c(c([nH]1)C)C(=O)C2=C(C(=O)N([C@H]2c3cccc(c3)Cl)CCC[NH+](C)C)[O-])C C09070860
COCCNC(=O)[C@@H]1CCCN(C1)C(=O)c2ccc(cc2)NS(=O)(=O)c3ccc4c(c3)CCCC4 C21706719
CCOC(=O)Cc1csc(n1)NC(=O)[C@@H](CCSC)NS(=O)(=O)c2ccc(cc2)Cl C22282548
c1cc(oc1)c2nnc(n2CCC(=O)N)SCC(=O)N(Cc3ccc(cc3)F)C4CCCCC4 C22523983
c1cc(sc1)[C@@H]2CC(=NN2C(=O)CSc3nnc(n3CCC(=O)N)C4CC4)c5cccs5 C23365515
Cc1cccn2c1nc(c(c2=O)/C=C\3/C(=O)N(C(=S)S3)CCOC)NC[C@@H](c4ccccc4)O C02261095
Cc1c(sc2c1n(cc(c2=O)C(=O)NCc3ccc(cc3)Cl)C)CN(C)C[C@H](c4ncccn4)O C28822563
c1cc(c(cc1F)F)C(=O)NCCC(=O)OCC(=O)Nc2cc3c(cc2Br)OCCO3 C29493012
CS(=O)(=O)CC[C@H](C(=O)NCc1ccc2c(c1)OCO2)NC(=O)c3ccc(cc3Cl)Cl C32747660
CCCCc1c(c(c(n1CCCN2CCCC2=O)C)C(=O)N)c3c(n(n(c3=O)c4ccccc4)C)C C33717384
CCCNC(=O)[C@@H](C)NC(=O)CN1CCN(CC1)S(=O)(=O)c2ccc(c(c2)C)Br C35343736
CN1C2=C([C@H](NC1=O)c3ccccc3C(F)(F)F)C(=O)N(C2)CCC(=O)NCCc4ccccn4 C35967655
CCN1C2=C([C@@H](NC1=O)c3ccsc3)C(=O)N(C2)[C@H](Cc4ccccc4)C(=O)NC[C@@H]5CCCO5 C35968847
C=CCN1C2=C([C@@H](NC1=O)c3ccc(cc3)C(F)(F)F)C(=O)N(C2)CCC(=O)NCc4cccnc4 C35971804
Cn1ccnc1[C@@H](c2cc(cc(c2)OC)OC)NC(=O)[C@H]3CS[C@@H](C(=O)N3)Cc4ccc(cc4)F C36055825
Cc1ccc(cc1)S(=O)(=O)CNC(=O)[C@@H](c2ccccc2O)N(C3CCCCC3)C(=O)COC C36491592
Cc1ccc(cc1)S(=O)(=O)CNC(=O)[C@H](c2ccccc2O)N(C3CCCCC3)C(=O)COC C36491593
CCCCC(=O)N(Cc1ccco1)[C@H](c2cccc(c2)O)C(=O)NCS(=O)(=O)c3ccc(cc3)C C36507200
CCCN([C@@H]([C@H](C)c1ccccc1)C(=O)NCS(=O)(=O)c2ccc(cc2)C)C(=O)[C@@H]3CCC(=O)N3 C36575726
CCCN([C@H](c1ccc(cc1)C)C(=O)NCS(=O)(=O)c2ccc(cc2)C)C(=O)[C@@H]3CCC(=O)N3 C36575930
CCC(C)(C)NC(=O)[C@H](c1ccc(cc1)C)N(C[C@H]2CCCO2)C(=O)CCC(=O)Nc3ccccn3 C08994971
c1cc(ccc1CNC(=O)CN(C[C@@H]2CCCO2)C(=O)CNS(=O)(=O)c3ccc(cc3)Cl)F C13503198
c1ccc(cc1)[C@H](C(=O)NC[C@H]2CCCO2)N(Cc3ccc(cc3)F)C(=O)CNC(=O)c4ccco4 C12485717
Cc1ccc(cc1C)N2C[C@@H](CC2=O)C(=O)Nc3nnc(s3)SCC(=O)NC[C@H]4CCCO4 C09517976
CCC[C@H](C(=O)NC(C)(C)CC)N(C[C@@H]1CCCO1)C(=O)CNS(=O)(=O)c2ccc(cc2)F C13150992
CCC(C)(C)NC(=O)[C@@H](C(C)C)N(C[C@@H]1CCCO1)C(=O)CNS(=O)(=O)c2ccc(cc2)F C13150996
CC(C)[C@@H](C(=O)NC[C@@H]1CCCO1)N(Cc2cccs2)C(=O)CNS(=O)(=O)c3ccccc3 C13151046
CCC(=O)N1CCc2c1ccc(c2)S(=O)(=O)N[C@@H](CC(C)C)C(=O)Nc3cc(ccc3OC)C C08595971
CCCS(=O)(=O)c1c2c(cccn2c(c1S(=O)(=O)CCC)C(=O)c3ccc(cc3)F)C(=O)N C01436931
CCC(C)(C)NC(=O)[C@@H](c1ccc(cc1)F)N(Cc2ccco2)C(=O)CCC(=O)Nc3ccccn3 C04092863
CCC(C)(C)C1CCC2(CC1)C(=O)N(C(=O)N2)CC(=O)N(CC)CC(=O)NCc3ccc(cc3)F C39544380
C[C@@H](C(=O)Nc1ccc(cc1)S(=O)(=O)NC(C)C)Sc2nnc(n2c3ccccc3)C4CC4 C22511462
CCN(CC)c1ccc(cc1NC(=O)C[C@H](c2cccs2)NC(=O)C)S(=O)(=O)N(CC)CC C45726401
C[C@@H]1CCCCN1S(=O)(=O)c2ccc(cc2)C(=O)NCC[C@@](c3nccn3C)(C(F)(F)F)O C48312495
CCCCn1c2c(c(=O)n(c1=O)C)[C@@H](C(=O)N2)CC(=O)NCC(C)(c3ccccc3)c4ccccc4 C12754482
CCCCn1c2c(c(=O)n(c1=O)C)[C@H](C(=O)N2)CC(=O)NCC(C)(c3ccccc3)c4ccccc4 C12754482
CC(C)CNC(=O)CCCCn1c(=O)c2ccccc2n(c1=O)CC(=O)NCc3ccccc3Cl C45899053
CCC(C)(C)n1c(nnn1)[C@@H](c2cc3cc(ccc3[nH]c2=O)C)[NH+](Cc4ccco4)C[C@@H]5CCCO5 C06149159
CCC(C)(C)n1c(nnn1)[C@H](c2cc3cc(ccc3[nH]c2=O)C)[NH+](Cc4ccco4)C[C@@H]5CCCO5 C06149442
Cc1cccn2c1nc(c2C(=O)C3=C(C(=O)N([C@H]3c4ccc(cc4)C(=O)OC)CCC[NH+](C)C)O)C C08826955
CCC[NH+](Cc1nnc(o1)c2cccs2)CC(=O)Nc3ccc(cc3)S(=O)(=O)N4CCCC4 C09056431
CCCn1c2ccccc2c3c1c(=O)n(nc3)CC(=O)NCCC[NH+](Cc4ccco4)C5CCCC5 C09153445
Cc1c(c([nH]c1C(=O)[C@H](C)Sc2nnc(n2c3ccc(cc3)Cl)[C@H](C)[NH+](C)C)C)C(=O)OC C09102572
CCn1cc(c(=O)c2c1ccc(c2)S(=O)(=O)N(C)C)C(=O)NCC[NH+](Cc3ccccc3)C(C)C C09725599
CC(=O)N1c2ccc(cc2C[C@@H]1C(=O)NCC[NH+](C)Cc3ccccc3)S(=O)(=O)N4CCCCC4 C09742142
CCC[NH+](CCC)CCCNC(=O)c1c(c2c(s1)ncn(c2=O)CC(=O)N3CCCC[C@@H]3C)C C10013302
CCC[NH+](CCC)CCCNC(=O)c1c(c2c(s1)ncn(c2=O)CC(=O)N3CCCC[C@H]3C)C C10013303
CC(C)(C)NC(=O)C[NH+]1CCN(CC1)C(=O)CSc2nc3ccccc3c(=O)n2Cc4ccco4 C11121065
C=CCOc1ccccc1C[NH+]2CCC(CC2)[C@@]3(C(=O)N(C(=O)N3)C[C@@H]4CCCO4)c5ccccn5 C11913023
CCC[C@]1([C@@H]2[C@@H]([C@@H]([NH2+]1)c3ccc(c(c3)OC)OC)C(=O)N(C2=O)c4cccc(c4)C(=O)C)C(=O)OC C12498208
CCC[C@@]1([C@@H]2[C@@H]([C@H]([NH2+]1)c3ccc(c(c3)OC)OC)C(=O)N(C2=O)c4cccc(c4)C(=O)C)C(=O)OC C12498210
CC[NH+](CC)CCCN1CC(=O)N2[C@H](C1=O)Cc3c4ccccc4[nH]c3[C@@H]2c5cccc(c5)[N+](=O)[O-] C02146843
CC[C@@H](c1nnnn1Cc2ccc(cc2)F)[NH+](Cc3cc4cc(ccc4[nH]c3=O)OC)C5CCCC5 C13064163
CC[C@@H](c1nnnn1C2CCCC2)[NH+](Cc3ccc(cc3)F)Cc4cc5ccc(cc5[nH]c4=O)OC C13064248
CC[C@H](c1nnnn1Cc2ccccc2)[NH+](Cc3cccnc3)Cc4cc5ccc(c(c5[nH]c4=O)C)C C13065058
Cc1ccc(cc1)C[NH+](Cc2cc3cc(ccc3[nH]c2=O)C)Cc4nnnn4Cc5ccc(cc5)OC C13065482
Cc1cccc2c1[nH]c(=O)c(c2)[C@H](c3nnnn3C(C)(C)C)[NH+](Cc4cccs4)C[C@@H]5CCCO5 C06443908
Cc1c(c([nH]c1C(=O)[C@@H](C)Sc2nnc(n2c3ccc(cc3)Cl)[C@@H](C)[NH+](C)C)C)C(=O)OC C09102561
CC(C)[C@@H](c1nnnn1Cc2ccco2)[NH+](Cc3cc4ccc(cc4[nH]c3=O)OC)C5CCCCC5 C13498766
CCOC(=O)c1c(c2c(nc(nc2s1)C[NH+]3CCCCC3)NC4CCN(CC4)C(=O)OCC)C C14185134
Cc1ccc(cc1S(=O)(=O)N2CCC(CC2)C(=O)NC[C@@H](c3cccc(c3)F)[NH+](C)C)[N+](=O)[O-] C17794237
CCc1ccc2c(c1)cc(c(n2)O)[C@H](c3nnnn3CCOC)[NH+]4CCN(CC4)c5ccc(cc5)F C08582574
c1cc2cccc3c2c(c1)C(=O)N(C3=O)CC[NH+]4CCN(CC4)C[C@H](COc5ccc6c(c5)OCO6)O C19790803
C1CCC(CC1)[NH+]2CCN(CC2)CCCNC(=O)[C@@H]3CCCN3c4nnc(s4)N5CCCC5=O C21927356
c1cc(oc1)CNC(=O)C[NH+]2CCN(CC2)S(=O)(=O)c3cc(cc(c3)C(F)(F)F)C(F)(F)F C23818498
CCCn1c2ccc(cc2nn1)S(=O)(=O)N3CCC[C@H](C3)C(=O)NCC[NH+](C)C4CCCCC4 C33262724
Cc1ccc2cc(c(=O)[nH]c2c1C)C[NH+](C[C@H]3CCCO3)[C@@H](c4nnnn4Cc5ccco5)C(C)C C33937258
Cc1cc(c2c(c1)cc(c(=O)[nH]2)C[NH+](C[C@H]3CCCO3)[C@@H](c4nnnn4Cc5ccco5)C(C)C)C C33937332
Cc1cc(c2c(c1)cc(c(=O)[nH]2)[C@H](c3nnnn3C(C)(C)C)[NH+](Cc4ccco4)C[C@@H]5CCCO5)C C19973163
COc1ccc(cc1)N2CC[NH+](CC2)[C@@H](CNS(=O)(=O)c3cccc4c3nccc4)c5ccco5 C38619325
CCCCN([C@@H]1CCS(=O)(=O)C1)C(=O)CS[C@H]2NN=C(N2C3CC3)C4=c5ccccc5=[NH+]C4 C39957699
CC[NH+](CC)[C@@H](CNC(=O)c1c2c(n(n1)[C@H]3CCS(=O)(=O)C3)CCCC2)c4ccccc4Cl C40988489
CC[NH+](CC)[C@H](CNC(=O)c1c2c(n(n1)[C@H]3CCS(=O)(=O)C3)CCCC2)c4ccccc4Cl C40988491
CCn1ccc2c1ccc(c2)S(=O)(=O)N3CCC(CC3)C(=O)NCCCN4CC[NH+](CC4)CC C22937902
Cc1[nH+]ccn1c2ccccc2CNC(=O)CCCN(c3cc(ccc3Cl)Cl)S(=O)(=O)C C44949867
CC1CC[NH+](CC1)[C@H](CNS(=O)(=O)c2ccc(cc2)S(=O)(=O)N3CCCC3)c4ccccc4 C48288099
CCOc1cc(ccc1OCc2ccccc2C)/C=C/3\C(=[NH2+])N4C(=NC3=O)SC(=N4)S(=O)(=O)CC C20208405
Cc1ccccc1OCCCOc2ccc(cc2)/C=C/3\C(=[NH2+])N4C(=NC3=O)SC(=N4)N5CCCC5 C20356335
COc1cc2c(cc1OC)CN3[C@@H](C2)C(=O)N(C3=O)CCC(=O)NCCC4=c5cc(ccc5=[NH+]C4)F C63280011
CCCOc1ccc(cc1OCC)[C@@H]2CN3C(=O)CN(C(=O)[C@@]3([C@H]4C2=c5ccccc5=[NH+]4)C)CCO C63374547
c1cc(ccc1N2[C@@H](NN=C2SCC(=O)C3=CN=C(C3)C(=O)N4CCCC4)C[NH+]5CCCCC5)F C63731288
c1ccc(cc1)[C@H]2C(=c3ccccc3=[NH+]2)C(=O)COC(=O)CCNC(=O)CCC(=O)[C@@H]4CC=CS4 C64002589
CCN(CC)S(=O)(=O)N1CCN(CC1)C(=O)NC[C@H]([C@H]2CC=CS2)C3=c4ccccc4=[NH+]C3 C64173483
COc1cccc(c1OC)[C@@H](CNC(=O)c2ccc(cc2)CS(=O)(=O)C)C3=c4ccccc4=[NH+]C3 C64218781
COc1cccc(c1OC)[C@H](CNC(=O)c2ccc(cc2)CS(=O)(=O)C)C3=c4ccccc4=[NH+]C3 C64218782
COc1ccc(cc1)/C=C\2/C(=O)N(C(=S)S2)CCC(=O)NCCC3=c4ccc(cc4=[NH+]C3)OC C64653807
C[C@@H](CCNC(=O)CN1c2cc(ccc2N3CCCC[C@@H]3C1=O)S(=O)(=O)N(C)C)[NH+]4CCCC4 C64966454
CCN(CC)c1ccc(c(c1)O)C=NNC(=O)[C@@H]2[C@@H](CNC2=O)c3ccccc3 C04045394
CCOc1ccc(cc1)/N=C\2/NC(=O)/C(=C\c3ccc(cc3)OCC(=O)N)/S2 C04544520
COCCCNC(=O)c1c2c(nc3ccccc3n2)n(c1N)c4ccc(cc4)Cl C04819625
Cc1ccccc1Nc2nc(nc(n2)N)CSc3ccc4c(c3)OCCCO4 C05365783
Cc1cccc(c1C)NC(=O)C2=C(NC(=O)N[C@H]2c3cccc(c3OC)OC)C C05943007
Cc1ccc(cc1)c2nnc(n2N)S[C@@H](C)C(=O)Nc3cccc(c3)C(=O)C C06057902
CCn1c2ccc(cc2nc1S[C@H](C)C(=O)NCC3CCCCC3)S(=O)(=O)N C05071566
Cc1ccc(cc1)c2c(nnc(n2)SCC(=O)NC(=O)N)c3ccc(cc3)C C03572784
CCCCN(c1c(n(c(=O)[nH]c1=O)CC(C)C)N)C(=O)c2cccc(c2)Cl C06788282
C[C@H]1CCc2c(cc(s2)c3nnc(o3)S[C@H](C(C)C)C(=O)NC(=O)N)C1 C07130661
C[C@@H]1CCc2c(sc(c2C(=O)N)NC(=O)c3cc(c(cc3OC)OC)OC)C1 C08075893
Cc1ccc(c(c1)C)NC(=O)NC(=O)CSc2[nH]c(nn2)c3ccccc3F C09801153
Cc1ccccc1NC(=O)Cc2csc(n2)N/N=C/3\c4ccccc4NC3=O C17221920
CCOc1ccc2ccc(c(c2c1)[C@@H]3c4c(n[nH]c4OC(=C3C#N)N)C)OCC C05444699
C[C@H]1CCCC[C@@H]1NC(=O)[C@@H](C)Sc2nnc(n2N)COc3ccc(cc3)F C21732238
Cc1c(c([nH]c1C(=O)[C@H](C)Sc2nc(c3ccsc3n2)N)C)C(=O)OC C21762323
CCCNc1nnc(s1)S[C@@H](C)C(=O)NC(=O)Nc2ccc(cc2C)C C22762639
c1ccc(c(c1)C(=O)NNC(=O)c2cnn(c2C(F)(F)F)c3ccccc3F)O C24836601
Cc1ccc(cc1)NC(=O)NC(=O)[C@H](C)Sc2[nH]nc(n2)c3ccccc3F C24897444
COC(=O)C(=C1Nc2ccccc2N1)C(=O)CSc3[nH]c(cn3)c4ccc(cc4)F C26569586
c1cc(c(cc1C(=O)CSc2nnc(n2N)c3c4c([nH]n3)CCC4)Cl)Cl C28382365
Cc1ccc(c(c1)C)NC(=O)NC(=O)[C@@H](C)Sc2[nH]nc(n2)c3cccs3 C29491896
C[C@@H]1CCCC[C@H]1NC(=O)NC(=O)CSc2[nH]nc(n2)c3ccccc3F C05678345
c1ccc2c(c1)c(c[nH]2)CCN3C(=O)[C@H](N=C3O)CCC(=O)NC4CCCCCCC4 C36589835
CCc1c(cc(s1)C(=O)N(CC(C)C)c2c(n(c(=O)[nH]c2=O)CC(C)C)N)C C36811815
COCCNC(=O)c1c2c(nc3ccccc3n2)n(c1N)CCC4=CCCCC4 C04326658
Cc1cc(c(cc1C)COc2ccc(cc2)[C@@H]3C(=C(Nc4n3ncn4)C)C(=O)N)C C40915975
CCOc1ccc2c(cc(=O)oc2c1)C(=O)Nc3c(c4c(s3)C[C@H](CC4)C)C(=O)N C41643595
c1cc2c(cc1C(=O)NNC(=O)NCCC34CC5CC(C3)CC(C5)C4)OCCO2 C43074560
Cc1cc(ccc1NC(=O)N[C@@H](c2ccc3c(c2)OCCO3)C(C)C)C(=O)NC C48183312
Cc1cc(nc(n1)Nc2nc(cs2)C(=O)NCCc3c[nH]c4c3cccc4)C C49032291
CCCc1cc(c(cc1OC)O)c2c(cnc(n2)N)c3ccc4c(c3)OCCO4 C01324022
Cc1cccc(c1C)NC(=O)C2=C(NC(=O)N[C@H]2c3ccc(cc3OC)OC)C C04262965
Cc1nc([nH]n1)c2ccc(cc2)NC(=O)c3cc(ccc3NC(=O)[C@H]4C[C@H]4C)F C50896052
CCOc1cccc(c1)[C@@H]2c3c(n[nH]c3C(=O)N2CCO)c4c(cc(cc4O)C)C C06743308
Cc1ccc(cc1C)NC(=S)NNC(=O)c2cc(ccc2[N+](=O)[O-])SC C53370061
CCN([C@@H](C)c1cc2ccccc2o1)C(=O)Nc3ccc(cc3C)OCC(=O)N C56725414
Cc1cccnc1NC(=O)[C@H]2CCCN(C2)C(=O)N[C@@H](C)Cc3ccc(cc3)O C56770935
CCc1ccc(cc1)[C@H](C(C)C)NCC(=O)Nc2c3c(c(n[nH]c3=O)C)c(o2)C C57661318
C[C@H](CC(=O)NNC(=O)CN1CCCc2c1cccc2)NC(=O)c3ccccc3 C22896897
Cc1ccc(c(c1)C)NC(=S)NNC(=O)c2cc(ccc2[N+](=O)[O-])SC C16232110
CSc1ccccc1NC(=O)CSc2nc([nH]n2)NN=C3CCCCC3 C59040358
c1ccc(cc1)c2c(oc(n2)CCC(=O)NNC(=O)NC3CC3)c4ccccc4 C64429159
CCN1c2ccccc2N[C@H]1CCc3ccccc3[N-]S(=O)(=O)c4c[nH+]c[nH]4 C64605642
C[C@@H]1CCCN(C1)c2ccc(cc2NC(=O)CCC3=C4CCCC[C@@H]4N=N3)C(=O)N C65398384
CC[C@@H](C(C)C)NC(=O)Nc1cccc(c1)S(=O)(=O)/N=C\2/CCCCCN2 C66365986
CC[C@@H](C)NC(=O)[C@@H](C)NC(=O)N1CCC(CC1)NC(=O)CC2CCCCC2 C66925917
CCC[C@H](c1nnc2n1cccc2)NC(=O)NC[C@]3(CCCc4c3cccc4)O C66978024
CC[C@@H](c1[nH]c2ccccc2n1)NC(=O)NC(C)(C)c3ccc4c(c3)OCCO4 C67417970
CNS(=O)(=O)c1ccc(s1)CNC(=O)N2CC[C@@H](C2)Nc3ccccc3 C67612158
CC1(C(=O)Nc2ccccc2N1C(=O)COC(=O)CCc3c[nH]c4c3cccc4)C C04286723
Cc1ccc(c(c1)C)NC(=O)CN2C(=O)[C@](NC2=O)(C)c3ccc(cc3)OC(F)F C04308656
C[C@]1(C(=O)N(C(=O)N1)CC(=O)c2c[nH]c3c2cccc3)c4ccc(cc4)OC(F)F C04514577
c1ccc(c(c1)C(=O)NC(=S)Nc2cccc(c2N3CCCC3)Cl)[N+](=O)[O-] C01063861
COC(=O)c1ccc(cc1)NC(=O)CCc2[nH]c(=O)c3c4c(sc3n2)CCCC4 C06153687
c1ccc2c(c1)NC(=C(C#N)C(=O)COC(=O)Cc3coc4c3cc5c(c4)CCC5)N2 C03358168
c1cc(sc1)c2nc(on2)CCC(=O)NNC(=O)c3cc(ccc3Cl)Cl C07961005
CCc1ccccc1NC(=O)CNC(=O)c2c(=O)cc(n(n2)c3ccccc3F)C C07963987
C[C@H](c1ccccc1Br)NC(=O)CNC(=O)c2cccc(c2)[N+](=O)[O-] C08088423
c1cc(ccc1NC(=O)CC2CCCC2)NS(=O)(=O)c3ccc4c(c3)OCCO4 C08185263
COc1ccc(cc1)N2C[C@@H](OC2=O)CNC(=O)NCc3cccc4c3cccc4 C08839804
CC1(COc2cc(ccc2NC1=O)NS(=O)(=O)CCc3ccc(cc3)OC)C C09169228
CCN(CC)c1ccc(c(c1)C)Nc2c(c(=O)c2=O)c3ccc4c(c3)OCC(=O)N4 C09274026
CCNC(=O)NC(=O)[C@@H](C)Sc1nc2ccccc2c(=O)n1Cc3ccc(cc3)F C03522792
C[C@@H]1CCCC[C@H]1NC(=O)NC(=O)CSc2nnc(n2C3CC3)c4ccccc4F C09639402
Cc1cc(c(s1)C)c2csc(n2)NC(=O)c3ccc(c(c3)[N+](=O)[O-])NC4CC4 C09804151
CCSc1ccccc1C(=O)Nc2cc(nn2c3[nH]c(=O)cc(n3)C)c4cccs4 C11854489
Cc1cccc(c1)C(=O)NCc2c(oc(n2)c3ccccc3NC(=O)[C@H]4CCCO4)C C11971145
C=CCNS(=O)(=O)c1ccc2c(c1)[C@@H]3C=CC[C@@H]3[C@@H](N2)c4ccccc4[N+](=O)[O-] C14478121
C[C@]1(C(=O)N(C(=O)N1)C[C@H](COc2ccc(cc2)C#N)O)c3cccc4c3cccc4 C15236437
C[C@@H](C(=O)N1CCCCCC1)Sc2nnc(n2N)c3ccc(cc3)OC(F)F C16792316
c1cc(ccc1Cc2cnc(s2)NC(=O)CCN3C(=O)C4(CCCC4)NC3=O)F C19334842
CC(C)(C)[C@H]1CCc2c(c(n[nH]2)C(=O)NCc3ccc(cc3)S(=O)(=O)N(C)C)C1 C19661496
Cc1ccc(cc1C)NC(=O)[C@H](C(C)C)NS(=O)(=O)c2ccc3c(c2)OCCO3 C21869334
c1ccc(cc1)CSc2nnc(s2)NC(=O)Cc3c4ccccc4c(=O)[nH]n3 C21953863
c1ccc(cc1)C[C@H](C(=O)Nc2ccc3c(c2)OC(O3)(F)F)NC(=O)c4ccco4 C23454077
CCc1c(cc(s1)C(=O)NCC(=O)/N=c\2/[nH]c(cs2)CN3C[C@@H](O[C@H](C3)C)C)C C24834502
c1cc(ccc1c2nc(on2)CSc3nnc(n3N)C(F)(F)F)C(F)(F)F C25469936
Cc1c(sc(n1)c2ccc(cc2)Cl)C(=O)O[C@@H](C)C(=O)NC(=O)NC(C)C C10698351
c1ccc(cc1)c2nn3c(n2C4CC4)nnc3S[C@@H](c5ccc(cc5)F)C(=O)N C32925504
COc1ccc(c(c1)[C@@H]2c3c(=O)[nH]c(nc3NC4=C2C(=O)CCC4)SCC=C)OC C33809991
CC[C@@H](C)[C@H](C(=O)N1CCN([C@@H](C1)C)C(=O)NC(C)C)NC(=O)c2ccccc2F C35097890
Cc1c(c(n(n1)c2ccccc2)C)NC(=O)CSc3[nH]nc(n3)c4cccs4 C06035474
Cc1c(sc2c1c(=O)[nH]c(n2)[C@H](C)OC(=O)/C(=C/c3ccccc3)/NC(=O)C)C C18114103
CCn1c(nnc1SCC(=O)NC(=O)N[C@H]2CCCC[C@@H]2C)c3cccs3 C36828059
Cc1ccc(cc1)[C@H]2C(=C(NC(=O)N2)CS(=O)(=O)c3ccc(cc3C)C)C(=O)OC C08603496
c1ccc(cc1)C2=NN=C(C2)C(=O)NNC(=O)Cc3csc(n3)c4cccc(c4)F C38762100
CCOc1ccc(c(c1)OCC)C2=NN=C3[C@H]2[C@H](C(=C(O3)N)C#N)c4cccs4 C05095408
c1ccc(cc1)C(=O)NNC(=O)CSC2=NC(=O)C3=C(CSC3=N2)c4cccs4 C39733619
CCCN1[C@@H](c2c(=O)c3cc(c(cc3oc2C1=O)C)Cl)c4ccc(cc4)OCC(=O)N C40056654
CC[C@H](C)[C@@H](C(=O)N1CCN(CC1)C(=O)C2CCCCC2)NC(=O)NC(C)(C)C C40361293
CC[C@H](C)[C@H](C(=O)N1CCN(CC1)C(=O)C2CCCCC2)NC(=O)NC(C)(C)C C40361297
CCCc1cc2c(c(=O)n1C[C@H]3CCCO3)[C@@H](C(=C(O2)N)C#N)c4ccc(cc4)OC C40569317
Cc1ccc(cc1C(=O)Nc2nc(ns2)c3ccccc3)S(=O)(=O)NC4CC4 C48373950
Cc1ccc(cc1)[C@@H]2C(=C(NC(=O)N2)CN3CCN(CC3)c4ccccc4F)C(=O)OC C51318390
CCNC(=O)CN1c2ccccc2/C(=N/NC(=O)c3ccc(cc3)C(C)(C)C)/C1=O C05868263
C[C@]1(C(=O)N(C(=O)N1)Cc2cccc(c2)C(=O)NCc3ccco3)c4ccc(cc4)Cl C59737835
C[C@@H](C(=O)NC(=O)NC)Sc1nc2c(c(cs2)c3ccccc3)c(=O)n1CC=C C11297232
CC(C)Oc1ccc(cc1)C(=O)N[C@@]2(C(=O)N(C(=N2)O)C3CCCCCC3)C(F)(F)F C02595211
COC(=O)C1=C(NC(=O)N[C@H]1c2ccc(cc2)F)CN3CCN(CC3)c4ccc(cc4)F C67204892
CC[NH+](CC)CCCn1c(cc2c(c1=O)[C@@H](C(=C(O2)N)C#N)c3cccc(c3)Cl)C C02258047
CC[NH+](CC)CCCn1c(cc2c(c1=O)[C@H](C(=C(O2)N)C#N)c3ccc(cc3)Cl)C C02250256
c1cc2c(c(c1)Cl)n(c(=O)c(=O)[nH]2)CCNc3c(cc(c[nH+]3)C(F)(F)F)Cl C08762006
Cc1ccc(c(c1)C)NC(=O)C(=O)NC[C@@H](c2ccc3c(c2)CCCN3C)[NH+](C)C C09135450
C[NH+](C)[C@@H](CNC(=O)CCc1[nH]c(=O)c2c3c(sc2n1)CCCC3)c4cccc(c4)F C11603753
Cc1cccc(c1C)NC(=O)C(=O)NC[C@H](c2cccn2C)[NH+]3CCc4ccccc4C3 C11898477
Cc1ccc(cc1C)n2c3c(cn2)[C@@H](CCC3)[NH2+]Cc4ccc(cc4)N5CCNC5=O C11950117
CNS(=O)(=O)c1cc(ccc1Cl)C(=O)NC[C@H](c2ccccc2Cl)[NH+](C)C C12765383
CN1CCc2c1ccc(c2)[C@H](CNC(=O)C(=O)Nc3ccccc3SC)[NH+]4CCCCC4 C13007973
c1cc2c(cc1C3(CC[NH+](CC3)C4CCCC4)O)cc(o2)C(=O)NC[C@H]5CCCO5 C14993467
C[C@H]1CSc2ccc(cc2NC1=O)S(=O)(=O)NC3CC[NH+](CC3)Cc4ccccc4 C15730778
Cc1c(c([nH]c1C(=O)[C@H](C)[NH+](C)CC(=O)Nc2ccccc2Br)C)C(=O)C C23038636
Cc1ccc(cc1)S(=O)(=O)N2CCC(CC2)[NH2+][C@@H](c3ccccc3)C(=O)NC4CC4 C23627202
CC1CC[NH+](CC1)[C@@H](CNC(=O)NC[C@H]2COc3ccccc3O2)c4cccs4 C29655182
Cc1cc(c(c(c1)C)NC(=O)C[NH+](C)CCC(=O)Nc2c(c3c(s2)CCC3)C#N)C C28896352
C[NH+](CC(=O)N1C[C@@H](Oc2c1cccc2)C(=O)N)C(c3ccccc3)c4ccccc4 C28928232
Cc1c(c([nH]c1C)C(=O)N2CCC(CC2)CC(=O)NCCC[NH+]3CCCC[C@H]3C)C C33024417
CC[C@@H](C)NC(=O)[C@@H]1CSC2([NH2+]1)CCN(CC2)S(=O)(=O)c3ccc(cc3)Br C35375152
Cc1ccc(cc1F)n\2cc([nH]/c2=N\C(=O)C[NH2+]C[C@H]3CCCO3)c4ccccc4 C36039575
c1ccc2=[NH+]CC(=c2c1)/C=N/NC(=O)[C@@H]3C(=CN(N3)Cc4ccc(cc4)Cl)Br C39167745
Cc1ccc(cc1F)C(=O)N2C[C@@H](C3(C2)CC[NH2+]CC3)C(=O)NC[C@H](C)Oc4ccc(cc4)F C39596012
c1ccc(cc1)CO[C@@H]2CCC[C@H]2NC(=O)[C@H]3CN(CC34CC[NH2+]CC4)C(=O)[C@H]5CCC=CC5 C39609111
CC1(CCCCC1)C(=O)N2C[C@H](C3(C2)CC[NH2+]CC3)C(=O)NCCc4ccc(cc4)OC C39635018
COc1ccc(cc1)CCNC(=O)[C@H]2CN(CC23CC[NH2+]CC3)C(=O)c4csc5c4cccc5 C39635108
Cc1ccc(cc1)CC(=O)N2C[C@H](C3(C2)CC[NH2+]CC3)C(=O)NCCc4ccccc4OC C39636434
Cc1ccc(cc1)[C@H](C)NC(=O)[C@@H]2CN(CC23CC[NH2+]CC3)C(=O)c4ccccc4OC C39639249
Cc1ccc(cc1)O[C@@H](C)CNC(=O)[C@@H]2CN(CC23CC[NH2+]CC3)C(=O)c4cc(cc(c4)F)F C39665996
CC[C@H](C)C(=O)N1C[C@@H](C2(C1)CC[NH2+]CC2)C(=O)NC[C@@H](C)Oc3ccc(cc3)C C39666037
Cc1ccc(cc1)O[C@H](C)CNC(=O)[C@H]2CN(CC23CC[NH2+]CC3)C(=O)[C@@H]4CCC=CC4 C39666231
Cc1ccc(c(c1)C)CCNC(=O)[C@H]2CN(CC23CC[NH2+]CC3)C(=O)c4ccccc4OC C39666978
CC[C@@H](c1ccccc1)C(=O)N2C[C@H](C3(C2)CC[NH2+]CC3)C(=O)NCCc4ccco4 C39670998
CCc1ccc(cc1)C(=O)N2C[C@@H](C3(C2)CC[NH2+]CC3)C(=O)NCc4ccc5c(c4)CCCN5C C39672164
Cc1ccc(cc1)CC(=O)N2C[C@H](C3(C2)CC[NH2+]CC3)C(=O)NCc4ccc5c(c4)CCCN5C C39672307
C[C@H](C(=O)N1C[C@@H](C2(C1)CC[NH2+]CC2)C(=O)N[C@@H](C)C(C)(C)C)Oc3ccccc3 C39684460
Cc1ccc(cc1C)C(=O)N2C[C@H](C3(C2)CC[NH2+]CC3)C(=O)N[C@H](C)Cc4ccccc4OC C39686649
C[C@H](Cc1ccccc1F)NC(=O)[C@H]2CN(CC23CC[NH2+]CC3)C(=O)c4ccc5ccccc5n4 C39687193
C[C@@H](Cc1ccc(cc1)F)NC(=O)[C@@H]2CN(CC23CC[NH2+]CC3)C(=O)c4ccc5ccccc5n4 C39688770
C[C@H](C(=O)NCc1cccs1)S[C@@H]2NN=C(N2C3CC3)C4=c5ccccc5=[NH+]C4 C39991368
CCCc1cc2c(c(=O)n1CC[NH+](C)C)[C@@H](C(=C(O2)N)C#N)c3ccccc3Cl C40569512
CCCc1c(c(c(n1CC[NH+]2CCCCC2)C)C(=O)N)c3ccc4c(c3)OCCO4 C43224964
C/C(=N\NC(=[NH2+])S[C@H]1CC(=O)N(C1=O)c2ccccc2F)/c3ccc(cc3)Cl C59489465
CCc1ccc(cc1)[C@@H](CNC(=O)[C@@H]2CSCN2C(=O)c3c[nH]c4c3cccc4)[NH+](C)C C60032153
C/C(=N\NC(=[NH2+])S[C@@H]1CC(=O)N(C1=O)c2cccc(c2)Cl)/c3ccc(cc3)F C15162810
CC[C@]1(CCC(=O)NC1=O)c2ccc(cc2)NC(=O)CCCC3=c4ccccc4=[NH+]C3 C63279521
c1ccc(cc1)[C@H]2C(=c3ccccc3=[NH+]2)C(=O)C(=O)Nc4ccccc4C(=O)NC5CC5 C63393626
c1ccc2=[NH+]CC(=c2c1)CCNC(=O)CCC(=O)N3CCC[C@H]3[C@@H]4Nc5ccccc5S4 C63899668
Cc1cc(c(cc1C)c2csc(n2)NC(=O)[C@@H](CC3=c4ccccc4=[NH+]C3)NC(=O)C)C C64173363
c1ccc(cc1)[C@H](CNC(=O)CCN2CNc3c(ccs3)C2=O)C4=c5ccccc5=[NH+]C4 C64176548
c1cc(sc1)C2=CCC(=O)N(N2)CC(=O)NCCC3=c4cc(ccc4=[NH+]C3)Cl C64369810
Cc1ccccc1S(=O)(=O)N2CCC3(CC2)C(=[NH+]CCN3)NCc4cc(cc(c4)F)F C65074729
CC[C@@H](C)N1C(=O)[C@@H]2[C@@H]([NH2+][C@@]3([C@@H]2C1=O)c4cc(ccc4NC3=O)Cl)CC(C)C C05345950
Cc1cc(c(c(c1C)S(=O)(=O)N2CCC(CC2)(C(=O)N)[NH+]3CCCCC3)C)C C04858274
CSCC[C@@H]1[C@@H]2[C@@H](C(=O)N(C2=O)Cc3ccccc3Cl)[C@]4([NH2+]1)c5ccccc5NC4=O C08789843
Cc1cc(c(c(c1)C)NC(=O)C(=O)NC[C@H](c2ccc3c(c2)CCCN3C)[NH+](C)C)C C09135429
Cc1ccc(c(c1)NC(=O)C(=O)NC[C@@H](c2cccn2C)[NH+]3CCCCCC3)C C11898850
CC(C)(C)n1ccc(c1)C[NH+]2CCC(CC2)[C@@H]3Nc4ccccc4S(=O)(=O)N3 C14001563
c1ccc(cc1)N2CCN(CC2)[C@@H]3[C@H]([C@@H]([C@H]4CO[C@@H]3O4)[NH2+]CC5CCCCC5)O C12484168
C[C@H](C(=O)NC1(CCCCC1)C#N)[NH+]2CCC(CC2)NC(=O)c3ccc(cc3)F C23147526
Cc1c(c(=O)n(n1C)c2ccccc2)NC(=O)[C@@H](C)[NH2+][C@@H](C)c3ccc(cc3Cl)Cl C24807736
C[C@@H](C(=O)Nc1ccccc1F)[NH+]2CCC(CC2)NS(=O)(=O)c3cccs3 C24988917
C[C@H](C(=O)Nc1c(c2c(s1)CCC2)C#N)[NH+]3CCN(CC3)c4ccc(cc4)O C25505422
C[C@@H](c1ccc(cc1)S(=O)(=O)N)[NH+](C)Cc2cc3c(cc2Br)OCCO3 C28727605
CC(=C)CSc1nc(c2c3c(sc2n1)CCC3)N4CC[NH+](CC4)CC(=O)N C34757224
c1ccc2c(c1)CCCN2C(=O)COc3cccn4c3[nH+]c(c4)c5ccc(cc5)N C36273720
c1ccc(cc1)C[C@H]2NN[C@@H]3[NH+]2CCN(CC3)C[C@@H]4C=NN=C4c5ccc(cc5)Cl C39485918
C[C@H](C(C)C)NC(=O)[C@@H]1CN(CC12CC[NH2+]CC2)C(=O)COc3cccc(c3)Cl C39608098
Cc1ccc(cc1)CC(=O)N2C[C@@H](C3(C2)CC[NH2+]CC3)C(=O)NCc4ccc(cc4)OC C39610056
C[C@@H]1CCCC[C@H]1NC(=O)[C@@H]2CN(CC23CC[NH2+]CC3)C(=O)[C@@H](C)Oc4ccccc4 C39635877
C[C@@H]1CCCC[C@H]1NC(=O)[C@@H]2CN(CC23CC[NH2+]CC3)C(=O)c4csc(c4OC)Cl C39636044
Cc1ccc(c(c1)C)C(=O)N2C[C@H](C3(C2)CC[NH2+]CC3)C(=O)NCCc4ccccc4OC C39636402
c1ccc2c(c1)ccc(n2)C(=O)N3C[C@@H](C4(C3)CC[NH2+]CC4)C(=O)NCCc5ccccc5F C39639011
Cc1cccc(c1)C(=O)N2C[C@H](C3(C2)CC[NH2+]CC3)C(=O)NC[C@@H](C)Oc4ccccc4 C39664988
Cc1ccc(cc1F)C(=O)N2C[C@@H](C3(C2)CC[NH2+]CC3)C(=O)NC[C@@H](C)Oc4ccccc4 C39665180
CCC[C@@H](C)C(=O)N1C[C@@H](C2(C1)CC[NH2+]CC2)C(=O)NC[C@@H]3c4ccccc4CCO3 C39668868
c1ccc2c(c1)CCO[C@@H]2CNC(=O)[C@@H]3CN(CC34CC[NH2+]CC4)C(=O)CCC5CCCC5 C39668928
c1cc(ccc1CNC(=O)[C@@H]2CN(CC23CC[NH2+]CC3)C(=O)[C@H]4CCC=CC4)OC(F)F C39673392
CC(=C)CNC(=O)[C@H]1CN(CC12CC[NH2+]CC2)C(=O)c3ccc(o3)c4ccccc4 C39691007
Cc1ccc(cc1NC(=O)[C@@H](C)[NH+]2CCC(CC2)n3c4ccccc4[nH]c3=O)F C42535514
c1cc(ccc1C[NH3+])Oc2c(cc(cc2I)C#N)[N+](=O)[O-] C43415052
CC[C@H](C)N1C(=O)[C@H]2[C@H]([NH2+][C@]3([C@H]2C1=O)c4cc(ccc4NC3=O)Cl)CC(C)C C16022099
c1ccc(c(c1)NC(=O)NC[C@@H](c2cccs2)[NH+]3CCCC3)N4CCCC4=O C43853048
CCc1cccc(c1NC(=O)C[NH+]2CCC(CC2)n3c4ccccc4[nH]c3=O)CC C45513223
C1CCC(C1)(CNC(=O)N2CCC[C@@H](C2)C(=O)NC3CC3)[NH+]4CCSCC4 C51687842
C[C@@H]1C[C@@H](C[NH+](C1)C(C)(C)CNC(=O)C(=O)Nc2cc(c(c(c2)F)OC)F)C C54946812
C1CCC(C1)(CNC(=O)N2CCC(CC2)C(=O)NC3CC3)[NH+]4CCSCC4 C56878242
Cc1c/c(=N\C(=O)C(=O)NC[C@@H](c2ccsc2)[NH+]3CCCC3)/c4ccccc4[nH]1 C56940931
Cc1cccc(c1C)NC(=O)C[NH+](C)Cc2[nH]c(=O)c3c4c(sc3n2)CCC4 C07001518
Cc1ccc(cc1NC(=O)c2ccco2)C(=O)NC[C@@]3(CCC[C@H](C3)C)[NH+](C)C C59890578
c1cc(cc(c1)Cl)[C@H](CNC(=O)c2cc3c([nH]c2=O)CCCC3=O)[NH+]4CCCC4 C59894330
C/C(=N\[NH+]=C(\N)/S[C@@H]1CC(=O)N(C1=O)c2cccc(c2)Cl)/c3cccs3 C18115797
c1ccc2=[NH+]CC(=c2c1)/C=N\NC(=O)c3ccccc3NC(=O)c4ccccc4Br C63428501
CC1=C(S[C@@H]2[C@H]1C(=O)N3CCCC[C@@H]3N2)C(=O)NCCC4=c5ccccc5=[NH+]C4 C63541379
CN1C(=O)C=C[C@H](N1)C(=O)NC[C@H](c2ccccc2Cl)C3=c4ccccc4=[NH+]C3 C63919972
c1ccc2=[NH+]CC(=c2c1)CCNC(=O)CCN3CNc4c(c5c(s4)CCCC5)C3=O C64156643
c1ccc(cc1)S(=O)(=O)N2CCC3(CC2)C(=[NH+]CCN3)NCc4ccc(cc4)F C65074684
Cc1ccc(cc1)CNC2=[NH+]CCNC23CCN(CC3)S(=O)(=O)c4ccccc4C C65074731
CC(C)(C)NC1=[NH+]CCNC12CCN(CC2)S(=O)(=O)c3ccc(s3)Cl C65074781
Cc1cccc(c1)CC(=O)N2CC[C@]3(C2)/C(=[NH+]/CCOC)/Nc4ccccc4CN3 C65265818
CC1CC[NH+](CC1)C[C@@H](CN2C(=O)[C@](NC2=O)(C)c3cccc4c3cccc4)O C66481855
C[C@@H](c1cccc(c1)S(=O)(=O)NC)[NH2+]Cc2cc3c(c(c2)Cl)OCCO3 C67010543
CCOC(=O)c1c(c(sc1NC(=O)CN2C(=O)[C@@](NC2=O)(C)c3ccc(cc3)C)C(=O)NC)C C08643649
C[C@]1(C(=O)N(C(=O)N1)NC(=O)c2ccc(c(c2)S(=O)(=O)NC3CC3)Cl)CCc4ccccc4 C08861223
CCn1c(nc2c1ccc(c2)C(=O)NNC(=O)NCc3ccc(s3)S(=O)(=O)N(CC)CC)C C09943100
Cc1cc(cc(c1C)NC(=O)CN2C(=O)[C@H](NC2=O)Cc3c[nH]c4c3cccc4)S(=O)(=O)N(C)C C10611360
CC(C)Cn1c(c(c(=O)[nH]c1=O)N(CC(C)C)C(=O)CN(C)C(=O)c2ccc(o2)Br)N C10708232
C[C@@H](C(=O)NC(=O)NC)OC(=O)CNS(=O)(=O)c1c(cc(cc1Cl)Br)Cl C11307115
CCCCN(c1c(n(c(=O)[nH]c1=O)CCC)N)C(=O)CSc2nnc(n2C3CC3)N4CCCC4 C11377520
CCOC(=O)c1c(c(c(s1)NC(=O)[C@H]2CCCN2S(=O)(=O)c3ccc(s3)Cl)C(=O)N)C C12467518
CC(C)OC[C@@H](Cn1c2c(=O)[nH]c(=O)n(c2nc1NN=C/C(=C/c3ccccc3)/Br)C)O C05313115
c1ccc(cc1)Cc2nnc(n2c3ccc(cc3)F)SCC(=O)c4c(n(c(=O)[nH]c4=O)C5CC5)N C09716294
CSCC[C@H](C(=O)OCC(=O)NC(=O)NC1CCCCC1)NS(=O)(=O)c2ccc(cc2)Cl C14359392
CN(C)S(=O)(=O)c1cc(cc(c1)NCc2ccc(cc2)c3ccco3)C(=O)N4CCC[C@H](C4)C(=O)N C14742438
CCOC(=O)c1c2c(sc1NC(=O)CSCC(=O)NNc3c(c(=O)cc(o3)C)C(=O)C)CCCC2 C15022103
CC(C)Cn1c(c(c(=O)[nH]c1=O)N(CC(C)C)C(=O)CN(C)C(=O)CCc2ccccc2OC)N C16013858
C[C@@]1(C(=O)N(C(=O)N1)NC(=O)CSc2nnc(s2)NCc3ccc(cc3)F)c4ccccc4 C16335628
C[C@]1(C(=O)N(C(=O)N1)NC(=O)CSc2nnc(s2)NCc3ccc(cc3)F)c4ccccc4 C16335630
C[C@@H](C(=O)Nc1c(ccs1)C(=O)N)OC(=O)c2cc(ccc2N3CCCC3)S(=O)(=O)N(C)C C16836158
Cc1ccc(c(c1)NC(=O)CSc2nnc(n2c3ccc(cc3)OC)Cc4cc(=O)[nH]c(=O)[nH]4)C C17026325
c1ccc2c(c1)C(=O)N(C2=O)CCC(=O)NNC(=O)c3ccccc3NS(=O)(=O)c4cccs4 C17576852
CN(CCCc1c(c([nH]n1)N)C#N)c2c3c(csc3nc(n2)CN4CCOCC4)c5cccs5 C19309331
CCCCn1c(c(c(=O)[nH]c1=O)N(C2CCCC2)C(=O)CSc3nnc(n3C4CC4)C5CC5)N C19355754
Cc1c(c(sc1C(=O)N)NC(=O)CSc2nnc(n2C[C@@H]3CCCO3)c4ccco4)C(=O)OC C20295052
Cc1c(c(sc1C(=O)N)NC(=O)CSc2nnc(n2C[C@H]3CCCO3)c4ccco4)C(=O)OC C20295056
Cc1ccc(o1)/C=N/Nc2[nH]nc(n2)SCC(=O)Nc3nnc(s3)SCc4ccccc4 C20407303
Cc1ccc(o1)/C=N/Nc2[nH]nc(n2)SCC(=O)Nc3ccc(cc3)S(=O)(=O)N4CCCC4 C20834948
c1cc(cc(c1)S(=O)(=O)NCCC(=O)OCC(=O)NC(=O)NCc2cccs2)C(F)(F)F C21739861
CC(C)[C@H](C(=O)OCC(=O)c1c(n(c(=O)n(c1=O)C)Cc2ccccc2)N)NC(=O)c3cccs3 C23061314
CCn1c(cnc1S[C@@H](C)C(=O)Nc2ccc(cc2)S(=O)(=O)N)c3ccc4c(c3)OCCO4 C23291286
CCn1c(cnc1S[C@H](C)C(=O)Nc2ccc(cc2)S(=O)(=O)N)c3ccc4c(c3)OCCO4 C23291289
CCCn1c2ccc(cc2nc1CCC(=O)Nn3cnc4c(c3=O)c(c(s4)C)C)S(=O)(=O)N C17160949
CC(C)CN(c1c(n(c(=O)[nH]c1=O)Cc2ccccc2)N)C(=O)COC(=O)[C@H]3COc4ccccc4O3 C24764372
CCN(CC)S(=O)(=O)c1cccc(c1)C(=O)N[C@@H](C(C)C)C(=O)NNC(=O)Cc2ccccc2 C25416995
CC(C)Cn1c(c(c(=O)[nH]c1=O)N(CC(C)C)C(=O)CN(C)C(=O)/C=C/c2cccc(c2OC)OC)N C32972026
C/C=C/[C@H](C(=O)NCS(=O)(=O)c1ccc(cc1)C)N(Cc2ccco2)C(=O)c3cccc(c3O)O C36500855
Cc1ccc(cc1)S(=O)(=O)CNC(=O)[C@H](c2ccco2)N(C(=O)c3c(cccc3O)O)C(C)(C)C C36586744
COc1ccc(cc1OC)C(=O)NNC(=O)CCSCc2[nH]c(=O)c3c4c(sc3n2)CCC4 C30058431
CCCCn1c(c(c(=O)[nH]c1=O)N(CCOC)C(=O)c2cccc(c2)S(=O)(=O)N3CCCCCC3)N C23076482
COCCN(c1c(n(c(=O)[nH]c1=O)Cc2ccccc2)N)C(=O)COC(=O)c3cc4c(s3)CCC4 C12999952
c1ccc2c(c1)c(c[nH]2)CCNC(=O)C(=O)NC[C@H]3N(CCCO3)S(=O)(=O)c4ccc(cc4)F C08684089
Cc1ccc(c(c1)N2[C@H](N=N[C@@H]2SCC(=O)Nc3nnc(s3)C)Cc4cc(=O)[nH]c(=O)[nH]4)C C39361902
CCc1nnc(s1)NC(=O)CS[C@@H]2N=N[C@@H](N2c3cc(ccc3C)C)Cc4cc(=O)[nH]c(=O)[nH]4 C39361903
CCCCN(c1c(n(c(=O)[nH]c1=O)CCC)N)C(=O)COC(=O)c2ccc(s2)Br C39476237
CCOC(=O)c1c(c(c(s1)NC(=O)c2ccc(cc2)S(=O)(=O)N(C)C[C@@H]3CCCO3)C(=O)N)C C39737894
CCn1c(nnc1SCC(=O)Nc2c(c(c(s2)C)C)C(=O)N)[C@H](C)Oc3ccc(cc3)OC C39972358
CCOC(=O)CSc1nnc(n1[C@@H](C)C(=O)Nc2ccc(cc2)S(=O)(=O)N3CCCCC3)N C40174242
CCOC(=O)c1c(c(sc1NC(=O)CN2C(=O)[C@@](NC2=O)(C)c3ccc(cc3)C#N)C(=O)NC)C C45222436
Cc1c(c(n(n1)CC=C)C)/C=N/Nc2[nH]nc(n2)SCCC(=O)Nc3cccc(c3)N4CCCC4=O C59831428
CCCn1c(=O)c(nn(c1=O)c2ccccc2)/C(=N/OC(=O)Nc3ccc(cc3)OC(F)(F)F)/N C08648535
c1ccc(cc1)C(=O)N/C(=C\c2ccc3c(c2)OCO3)/C(=O)N[C@@H](CC4=c5ccccc5=[NH+]C4)C(=O)[O-] C63416455
CC1=C[C@H](N=N1)NC(=O)CS[C@H]2Nc3ccccc3C(=O)N2CCCC(=O)NCCc4ccccc4 C63708572
Cc1ccc(c(c1)Br)NC(=O)COC(=O)c2ccc(cc2N)[N+](=O)[O-] C04246141
c1ccc(c(c1)c2ccc(o2)C(=O)Nc3c(c4c(s3)CCCC4)C(=O)N)[N+](=O)[O-] C02997965
CC(C)(C)c1ccc(cc1)n2c3c(c(nc(n3)c4ccccc4OC)C(=O)N)[nH]c2=O C05143488
C[C@@H](C12CC3CC(C1)CC(C3)C2)NC(=O)COC(=O)c4ccc(c(c4)[N+](=O)[O-])N C05709868
CC(C)(C)c1ccc(cc1)C(=O)NC(=S)NNC(=O)c2ccc(cc2)[N+](=O)[O-] C06563483
c1cc(cc(c1)[N+](=O)[O-])c2ccc(o2)C(=O)Nc3c(c4c(s3)CCC4)C(=O)N C06882813
Cc1ccc(cc1)c2csc(n2)n3c(nc(n3)NS(=O)(=O)c4ccc(cc4)C)N C09421798
c1ccc(cc1)Nc2nc(nc(n2)N)CSc3nnc(n3C4CC4)c5cccs5 C09672524
c1cc(c(cc1[N+](=O)[O-])Br)NC(=O)COc2ccc(cc2C(=O)N)Cl C11112962
c1cc(cc(c1)Cl)C(=O)NNC(=S)NC(=O)c2ccc(c(c2)[N+](=O)[O-])Cl C13976655
CCCCN(c1c(n(c(=O)[nH]c1=O)CC(C)C)N)C(=O)c2c(ccc(n2)Cl)Cl C14720921
CCc1cccc(c1n2c(nnc2S[C@H](C)C(=O)NC(=O)N)c3cccnc3)CC C03521790
c1cc(ccc1Cn2ccc(n2)NC(=S)NNC(=O)c3ccc4c(c3)OCO4)Cl C17096685
c1ccc(cc1)C2=C([C@H](NC(=O)N2)c3ccc(c(c3)[N+](=O)[O-])O)C(=O)c4ccccc4 C20271881
c1ccc(cc1)/N=N/c2ccc(cc2)NC(=O)CSc3nnc(n3N)C(F)(F)F C20817721
Cc1cc(c(c(c1)C)CSc2nnc(n2N)N/N=C/c3c(nn(c3C)C(C)C)C)C C20911547
CC(C)Cn1c(c(c(=O)[nH]c1=O)N(CC(C)C)C(=O)c2c(ccc(n2)Cl)Cl)N C20969016
CC(C)(C)C1CCC2(CC1)C(=O)N(C(=O)N2)CC(=O)NCCc3[nH]c4ccccc4n3 C29601706
c1ccc(cc1)Oc2ccccc2NCC(=O)NN3C(=O)C4(CCCCC4)NC3=O C32753272
c1ccc(cc1)NC(=O)Nc2cnc3ccc(cn3c2=O)C(=O)NCC4CCCCC4 C35022451
CN([C@H](c1ccc2c(c1)OCO2)C(=O)NC3CCCCC3)C(=O)c4cccc(c4O)O C36531503
c1cc(oc1)c2nnc(n2C3CCCCC3)SCC(=O)Nc4ccc(cc4)C(=O)N C36858654
Cc1ccccc1Nc2nnc(s2)SCC(=O)NC(=O)NCc3ccco3 C03465435
CC(C)[C@H](c1[nH]c2ccccc2n1)NC(=O)CS[C@@H]3N=NNN3c4ccccc4F C39024732
C[C@H]1CCCC[C@@]12C(=O)N(C(=O)N2)CC(=O)Nc3ccccc3C(=O)NC4CCCC4 C36638402
C[C@H]1CCCC[C@]12C(=O)N(C(=O)N2)CC(=O)Nc3ccccc3C(=O)NC4CCCC4 C36638404
C[C@H]1C(=C(NN1C)C)NC(=O)CSc2nnc(n2C3CC3)c4c[nH]c5c4cccc5 C39992056
CC[C@@H](C)[C@H](c1[nH]c2ccccc2n1)NC(=O)CCN3C(=O)C4(CCCCC4)NC3=O C40146150
C[C@H](c1ccc(cc1Cl)Cl)NC(=O)NNC(=O)c2cccc(c2)[N+](=O)[O-] C43140269
C[C@@H](C(=O)NC(=O)Nc1ccc(cc1)C#N)Sc2nnc(s2)NC3CCCCC3 C45898899
Cc1ccccc1Nc2nc(nc(n2)N)CN3CCC[C@@H](C3)c4nc5ccccc5o4 C46720927
Cc1ccc(cc1C)NC(=O)[C@@H]2[C@H](NC(=O)NC2=C)c3cc(c(cc3OC)OC)OC C03358063
c1ccc(cc1)[C@H](CNC(=O)Nc2c(ccc[nH+]2)[O-])N3C(=O)c4ccccc4C3=O C54200833
Cc1ccc(c(c1)C)NC(=O)c2c(n(nn2)Cc3c(oc(n3)c4ccccc4)C)N C57511900
CN(CCCc1c(c([nH]n1)N)C#N)c2cc(c(cc2[N+](=O)[O-])C(F)(F)F)Cl C57877014
c1ccc2c(c1)[nH]c(=NC(=O)CCNc3ccc(cc3[N+](=O)[O-])C(F)(F)F)[nH]2 C17304331
CCCCCn1c(=O)c2ccccc2c(n1)C(=O)NNC(=O)c3ccc4cc[nH]c4c3 C33225160
Cc1ccccc1NC(=O)NNC(=O)c2cc(nc3c2cnn3C(C)C)C(C)C C58862091
C1CCC(=NNc2[nH]nc(n2)SCC(=O)Nc3c(c4c(s3)CCCC4)C#N)CC1 C59040273
c1cc(ccc1CC(=O)NNC(=S)NC(=O)c2ccc(c(c2)[N+](=O)[O-])Cl)Cl C14003235
CCOc1ccc(cc1)[C@H]2C(=C(NC(=O)N2)C)C(=O)N/N=C/c3ccccc3OC C59385907
CCOc1ccc(cc1)[C@@H]2C(=C(NC(=O)N2)C)C(=O)N/N=C/c3ccc(cc3)OC C59385912
CC/C(=N/Nc1[nH]nc(n1)SCC(=O)Nc2c(c3c(s2)CCCC3)C#N)/C C59888768
C[C@@H](C(=O)NC(=O)NCC(C)C)Sc1nnc(n1C2CC2)c3c[nH]c4c3cccc4 C12912106
C[C@@H]1C(=C(NN1c2ccccc2)C)C3=NN=C(C3)C(=O)N/N=C(/C)\c4ccccc4O C38613518
c1ccc(cc1)C[C@@H](C(=O)N)NC(=O)c2csc(n2)c3ccc(cc3)[N+](=O)[O-] C51383809
C1C[C@@H](CN(C1)C(=O)N)C(=O)OC2CCC(CC2)NC(=O)OCC(F)(F)F C66730548
CC1CCC2(CC1)C(=O)N(C(=O)N2)NC(=O)C[C@@H](C)NC(=O)C3CCCCC3 C67105182
CC1CCC2(CC1)C(=O)N(C(=O)N2)NC(=O)C[C@H](C)NC(=O)C3CCCCC3 C67105183
CC1(Cc2cccc(c2O1)OCCNC(=O)NNC(=O)c3ccccc3OC)C C67457884
CCCSc1nc2c(n1C[C@@H](O)Oc3cccc4c3cccc4)c(=O)[nH]c(=O)n2C C02322739
CCCNC(=O)CSc1nc(cc(n1)Cl)N2CCN([C@@H](C2)C)C(=O)NCC C04926711
C[C@]1(C(=O)N(C(=O)N1)CC(=O)NC2(CCCCC2)C#N)c3ccc(cc3)OC(F)F C04954750
C[C@H]1CCCC[C@]12C(=O)N(C(=O)N2)CC(=O)O[C@@H](C)C(=O)Nc3ccc(cc3)Cl C05041044
Cc1ccc(c(c1)Cl)NC(=O)COC(=O)CN2C(=O)[C@@]3(CCCC[C@H]3C)NC2=O C05067249
CCOc1cc(ccc1O)/C=N/NC(=O)[C@@H](C)n2cnc3c(c2=O)c4c(s3)CCCC4 C01783681
Cc1ccc(o1)c2cc(c3ccccc3n2)C(=O)OCC(=O)NC(=O)NCC(C)C C06839646
C[C@@H]1CC(=O)Nc2ccccc2N1C(=O)CSc3nnc(s3)NCCOC C07090896
Cc1ccc(cc1[N+](=O)[O-])C(=O)NCC(=O)N/N=C/c2ccc(cc2)C(F)(F)F C07321229
C[C@@H](C(=O)Nc1ccc(cc1)S(=O)(=O)N2CCCC2)Nc3ccc4c(c3)OCO4 C07221181
C[C@@]1(C(=O)N(C(=O)N1)CC(=O)NCCC2=CCCCC2)Cc3ccc4c(c3)OCO4 C07560681
Cc1ccc(cc1NC(=O)[C@H](C)Nc2ccc3c(c2)OCO3)S(=O)(=O)N(C)C C08190265
Cc1ccc(c(c1)C)NC(=O)NC(=O)COC(=O)c2ccc(cc2)n3c(cc(n3)C)C C08711111
Cc1cc(n(n1)c2ccc(cc2)C(=O)OCC(=O)NC(=O)N[C@H]3CCCC[C@H]3C)C C08711726
CC1(COc2cc(ccc2NC1=O)NS(=O)(=O)Cc3cc(cc(c3)OC)OC)C C09169221
CC1(COc2ccc(cc2NC1=O)NS(=O)(=O)Cc3cc(cc(c3)OC)OC)C C09173954
CCc1nnc2n1N[C@@H]([C@H](S2)C(=O)Nc3ccccc3OC)c4ccc(cc4)OC C09197429
CN(CC(=O)NC1CCCCCC1)S(=O)(=O)c2ccc(s2)c3ccc(=O)[nH]n3 C09265800
c1cc(cnc1)CNC(=O)c2c3c(sc2NC(=O)c4ccc(cc4)[N+](=O)[O-])CCCC3 C01121360
Cc1c(cco1)c2nnc(n2C)SCC(=O)Nc3ccccc3C(=O)NC4CCCC4 C09691845
CC(C)n1cc(c2c1cccc2)/C=N/NC(=O)CNC(=O)c3ccc4c(c3)OCO4 C09886227
CCC1CCC2(CC1)C(=O)N(C(=O)N2)CC(=O)OCC(=O)Nc3cc(cc(c3)C)C C10135469
C[C@H](C(=O)NC(=O)NC)Sc1nnc(n1Cc2ccco2)c3ccc(cc3)Cl C10144106
CC[C@@H](C)NC(=O)c1ccccc1NS(=O)(=O)c2cc(cc(c2C)C)[N+](=O)[O-] C07323792
CCC(=O)NNC(=O)CSc1nnc2n1c(nc3c2c4c(s3)C[C@@H](CC4)C)C5CC5 C13502588
CCC(=O)NNC(=O)CSc1nnc2n1c(nc3c2c4c(s3)C[C@H](CC4)C)C5CC5 C13502589
Cc1ccc(cc1Br)C(=O)NNC(=O)[C@@H](C)Oc2ccc(cc2)[N+](=O)[O-] C14038013
CC[C@]1(C(=O)N(C(=O)N1)CC(=O)N[C@H](C)c2ccc3c(c2)OCO3)c4ccccc4 C14482748
Cc1cc(c(c(c1)C)NC(=O)CNS(=O)(=O)c2cc(cc(c2C)C)[N+](=O)[O-])C C15329664
CCCn1c(=O)c2ccccc2c(n1)C(=O)NNC(=O)/C=C/c3ccc(o3)[C@@H]4C[C@H]4C C16231549
Cc1ccc(cc1)/C(=N\CCc2cnc[nH]2)/C3C(=O)NC(=O)N(C3=O)c4ccc(cc4)C C08695096
CCc1ccccc1NC(=O)CN(C)C(=O)CN2C(=O)[C@](NC2=O)(C)c3ccc(cc3)C C03461803
CC[C@]1(C(=O)N(C(=O)N1)NC(=O)COC(=O)c2c(ccs2)c3ccc(cc3)C)C C19294733
C/C(=N\Nc1[nH]nc(n1)SCc2nnc(o2)C(F)(F)F)/c3ccc4ccccc4c3 C20835610
CCOC(=O)C[C@H](c1ccccc1)NC(=O)N2CCC3(CC2)NC(=O)c4ccccc4O3 C21019068
C[C@@H](C(=O)Nc1nc(cs1)c2ccccc2)OC(=O)c3ccc4c(c3)OCC(=O)N4 C22258353
COc1ccc(cc1)c2nc(co2)CN3C(=O)[C@@H](NC3=O)Cc4c[nH]c5c4cccc5 C22841734
c1cc(oc1)CCC(=O)Nc2ccc(cc2)NS(=O)(=O)c3ccc4c(c3)OCCCO4 C23053461
CCCn1c(nnc1SCC(=O)NC(=O)N[C@@H]2CCCC[C@@H]2C)c3ccncc3 C23635789
CC[C@]1(C(=O)N(C(=O)N1)NC(=O)CCc2ncc(o2)c3ccccc3)c4ccccc4 C25394170
Cc1cc(nc(n1)NNC(=O)c2cnn(c2C(C)C)c3ccc(cn3)C(F)(F)F)C C30683787
Cc1c(c(nc(n1)c2ccco2)SC)C(=O)OCc3nc4ccccc4c(n3)N C29848136
CCOC(=O)C1=C(NC(=O)N[C@H]1c2ccc(cc2)Cl)Cn3cnc4ccsc4c3=O C31788918
CCc1ccccc1NC(=O)CN(C)S(=O)(=O)c2cc3c(cc2C)NC(=O)[C@H](O3)C C35452555
CCN1C2=C([C@H](NC1=O)c3ccccc3)C(=O)N(C2)[C@@H](C(C)C)C(=O)NCc4ccco4 C35622640
C/C(=N\NC1=N[C@@H](N=N1)SCC(=O)Nc2nc3ccccc3s2)/c4cccs4 C39439802
Cn1nc(nn1)NC(=S)NC(=O)/C=C/c2ccc(o2)c3ccc(cc3)Br C57316649
CC[C@@]1(C(=O)N(C(=O)N1)CC(=O)Nc2ccnn2Cc3ccc(cc3)C(C)(C)C)C C57898474
[H]/N=C\1/C2=C(N=NC2=N[C@H](N1c3ccc(cc3)OC)S[C@H](CC)C(=O)NC4CCCC4)C C63731917
c1cc(ccc1CCNc2ccc(cc2[N+](=O)[O-])N3C(=O)[C@@H]4CC=CC[C@@H]4C3=O)O C13496413
C[C@@H]1CCc2c(sc(c2C(=O)OC)NC(=O)C[NH+](C)CC(=O)NC(C)(C)C)C1 C07659501
C[C@H]1CCc2c(sc(c2C(=O)OC)NC(=O)C[NH+](C)CC(=O)NC(C)(C)C)C1 C07659502
c1cc2c(cc1[C@H]3CCC[NH+]3CC(=O)NC(=O)NCCC4=CCCCC4)OCCO2 C08318824
C[C@H](c1cc2ccccc2o1)NC(=O)C[NH+]3CCC(CC3)n4c5ccccc5[nH]c4=O C08918784
CN(Cc1[nH]c(=O)c2ccccc2n1)C(=O)NCC3(CCCCC3)[NH+]4CCCCC4 C09586116
C[C@H]1CC(=O)Nc2ccccc2N1C(=O)C[NH+](C)CC(=O)Nc3c(cccc3F)F C11068021
Cc1c2cc(c(=O)[nH]c2n(n1)c3ccc(cc3)F)C[NH2+]Cc4cc(cc(c4)OC)OC C12290160
C[C@H]1CC(=O)Nc2ccccc2N1C(=O)C[NH+](C)CC(=O)Nc3ccc(cc3)Cl C12870227
c1ccc(cc1)n2c(nnn2)Oc3cccc(c3)C[NH2+]C45C[C@H]6C[C@@H](C4)CC(C6)(C5)O C13729431
C[NH+](CCCNS(=O)(=O)c1ccc(s1)c2ccc(=O)[nH]n2)C3CCCCC3 C20984954
CCOC(=O)c1ccc(cc1)N2C(=O)C[C@@H](C2=O)[NH2+]CCc3c[nH]c4c3cc(cc4)C C25182369
C1CCC(CC1)(CNC(=O)CCN2C(=O)C3(CCCCC3)NC2=O)[NH+]4CCCCC4 C27400506
CC[NH+]1CCC(CC1)NC(=O)CN2C(=O)[C@@](NC2=O)(C)c3ccc(cc3)C(C)(C)C C29974589
CC(C)(C)NS(=O)(=O)c1ccc(o1)C(=O)NC[C@H](c2cccs2)[NH+]3CCCC3 C32763096
Cc1c(n(c([nH+]1)S[C@@H](C)c2nc(nc(n2)N(C)C)N)[C@H](C)[C@H]3C[C@@H]4CC[C@H]3C4)C C36420457
Cc1c2cc(c(cc2oc(=O)c1CC(=O)NCCc3c[nH+]c[nH]3)OCC(=C)C)Cl C09060294
COC(=O)CCNC(=O)N1CCc2c([nH+]c[nH]2)[C@@H]1c3ccc(cc3F)Br C31808074
CC(C)[C@H](C(=O)OC)NC(=O)N1CCc2c([nH+]c[nH]2)[C@@H]1c3ccc(c(c3F)F)F C36597386
CC[C@@H](C)NC(=O)C1=CC2=[NH+][C@@H](C[C@@H](N2N1)C(F)(F)F)c3ccc4c(c3)OCO4 C00866771
c1ccc2=[NH+]CC(=c2c1)/C=N/NC(=O)CNC(=O)COc3ccc(cc3Cl)Cl C39359646
C[C@@H]1CCCC[C@@]12C(=O)N(C(=O)N2)CC(=O)NC[C@@H](c3ccccc3)[NH+]4CCCC4 C36659906
C[C@H]1CCCC[C@@H]1NC(=O)[C@@H]2CN(CC23CC[NH2+]CC3)C(=O)c4ccc(nc4)Oc5ccccc5 C39636079
C[C@H]1CCC[C@@H]([C@@H]1C)NC(=O)[C@@H]2CN(CC23CC[NH2+]CC3)C(=O)c4ccc(cc4OC)OC C39637210
C[C@H]1CCC[C@H]([C@@H]1C)NC(=O)[C@@H]2CN(CC23CC[NH2+]CC3)C(=O)c4ccc(cc4OC)OC C39637212
CCCCCCC(=O)N1C[C@@H](C2(C1)CC[NH2+]CC2)C(=O)N[C@@H](C)C3=C(N=N[C@@H]3C)C C39674402
CCCC[C@@H](C)C(=O)N1C[C@@H](C2(C1)CC[NH2+]CC2)C(=O)N[C@@H](C)C3=C(N=N[C@@H]3C)C C39674468
Cc1c(c([nH]c1C(=O)[C@H](C)S[C@@H]2NN=C(O2)C3=c4ccccc4=[NH+]C3)C)C(=O)C C39990896
Cc1c(c([nH]c1C(=O)[C@@H](C)S[C@H]2NN=C(O2)C3=c4ccccc4=[NH+]C3)C)C(=O)C C39990897
Cc1ccc(cc1C)NC(=O)NC(=O)CSc2[nH+]c(c(n2C[C@H]3CCCO3)C)C C40011887
Cc1cccc(n1)c2c([nH+]c([nH]2)NCc3ccc(cc3)C#N)C4=CC=C5[C@@H](C4)OCO5 C45324681
Cc1cccc(n1)c2c([nH+]c([nH]2)NCc3ccc(cc3)C#N)C4=CC=C5[C@H](C4)OCO5 C45324684
C[C@H](C(=O)/N=c/1\[nH]c2c(s1)C[NH+](CC2)Cc3ccccc3)NC(=O)c4ccco4 C49765436
Cc1cc([nH+]c2c1c(c(s2)C(=O)OCCCN3C(=O)c4ccccc4C3=O)N)C C57651964
CC1CCN(CC1)c2ccc(c[nH+]2)CNC(=O)N[C@H](C)c3ccc4c(c3)OCCO4 C59039297
CC[C@@H](C)NC(=O)C1=CC2=[NH+][C@@H](C[C@H](N2N1)C(F)(F)F)c3ccc4c(c3)OCO4 C12850285
CC[C@@H](C)NC(=O)C1=CNN2C1=[NH+][C@H](C[C@@H]2C(F)(F)F)c3ccc4c(c3)OCO4 C04399832
c1ccc2=[NH+]CC(=c2c1)CCNC(=O)CNC(=O)N3CC[C@H]4[C@@H](C3)N=C5[C@@H]4C=CC=C5 C63270802
CC(=O)c1ccc(cc1)NC(=O)CCCNC(=O)N2CCC3=c4ccccc4=[NH+][C@@H]3C2 C63270937
CC(=O)c1ccc(cc1)NC(=O)CCCNC(=O)N2CCC3=c4ccccc4=[NH+][C@H]3C2 C63270939
c1ccc2=[NH+][C@@H]3CN(CCC3=c2c1)C(=O)NCCCC(=O)NC4=CC5=CC=N[C@H]5C=C4 C63271167
CC(C)CN1[C@H]([C@@H](C(=O)N(C1=O)CC(C)C)[C@@H]2[C@@H]3C(=c4ccccc4=[NH+]3)CCN2)O C63375801
COc1ccc2=C[C@@H]([NH+]=c2c1)C(=O)Nc3cc(ccc3OC)[C@H]4Nc5ccccc5O4 C63617447
C[C@@H](/C(=N/C1=NN[C@@H](S1)c2ccccc2OC)/[O-])SC3[NH+]=c4ccccc4=[NH+]3 C63667281
C[C@@H](/C(=N/C1=NN[C@H](S1)c2ccccc2OC)/[O-])SC3[NH+]=c4ccccc4=[NH+]3 C63667283
c1ccc2c(c1)CCC[C@]23C(=O)N(C(=O)N3)CC(=O)NCCC4=c5ccccc5=[NH+]C4 C63809693
CC(C)[C@@H](C(=O)OC)NC(=O)N1CCc2c([nH+]c[nH]2)[C@H]1c3ccc(c(c3F)F)F C20727536
c1ccc2cc(ccc2c1)NC(=O)CN3C(=O)[C@H](NC3=O)CC4=c5ccccc5=[NH+]C4 C63869702
Cc1c(c2c(=O)[nH]cnc2o1)C(=O)NC[C@H](c3ccccc3)C4=c5ccccc5=[NH+]C4 C64202281
CC1=C(O[C@@H]2[C@@H]1C(=O)N(CN2)CCC(=O)NCCC3=c4cc(ccc4=[NH+]C3)Cl)C C64538573
CC(C)CCn1c(=O)c2ccc(cc2[nH]c1=O)[C@@H]3[NH+]=C(NO3)c4ccccc4Cl C64870717
Cc1cc(ccc1[N+](=O)[O-])C(=O)NCCNc2c(cc(c[nH+]2)C(F)(F)F)Cl C08325625
CC(C)(C)c1c2cc(c(=O)[nH]c2n(n1)c3ccccc3)C[NH2+]C[C@@H]4COCCO4 C12186383
Cc1c2cc(c(=O)[nH]c2n(n1)c3ccccc3)C[NH2+]C[C@H]4COc5ccccc5O4 C12186445
c1ccc(cc1)C(=O)NC2CC[NH+](CC2)CN3C(=O)C4(CCCCCC4)NC3=O C13000086
CCn1c(cc(n1)C(=O)Nc2c(c3c(s2)C([NH2+]C(C3)(C)C)(C)C)C(=O)OC)C C13702989
CC1CCC2(CC1)C(=O)N(C(=O)N2)NC(=O)C[NH+](C)Cc3ccc4ccccc4c3 C15482215
c1cc(c(cc1C(F)(F)F)NC(=O)c2cc3cc(ccc3oc2=[NH2+])[N+](=O)[O-])Cl C17089039
C[C@@H]1CCCC[C@@H]1NC(=O)NC(=O)C[NH+]2CCC(CC2)C(=O)N3CCCCCC3 C21584504
C[C@H]1CCC[NH+](C1)Cc2csc(n2)NC(=O)[C@H](C(C)C)NC(=O)c3ccco3 C24887946
CC\1(c2ccccc2N(/C1=C\C=[NH+]\[C@H](CO)[C@H](c3ccc(cc3)[N+](=O)[O-])O)C)C C25325929
CC[C@@]1(C(=O)N(C(=O)N1)NC(=O)C[NH+](Cc2ccc(cc2)F)C3CCCCC3)C C26867175
C[NH+](CC(=O)NC(=O)Nc1ccc2c(c1)OCCCO2)[C@H]3CCCc4c3cccc4 C27906432
C[NH+](C)CCN(Cc1cc2cc(ccc2[nH]c1=O)OC)C(=O)NC3CCCCC3 C12707209
CC[NH+]1CCC(CC1)NC(=O)CN2C(=O)[C@@](NC2=O)(C)c3ccc(cc3)C(C)C C30028287
CCn1c(c(c(n1)C)CCNC(=O)[C@H]2CCCN(C2)c3[nH]c4cc(ccc4[nH+]3)C)C C33072119
CC[C@H]1C[NH+]2CC[C@@]3([C@@H]2C[C@@H]1/C(=C/OC)/C(=O)OC)c4c(cccc4O)NC3=O C35465070
CCOC(=O)c1c2c(sc1NC(=O)c3c(cnn3C)C)C([NH2+]C(C2)(C)C)(C)C C38507143
Cc1ccc2=[NH+]C(=O)[C@@H](C=c2c1)CNc3ccc(cc3C(=O)[O-])N4CC[NH+](CC4)C C38790195
c1cc(ccc1C2=NN=C[C@@H]2CN3CC[C@@H]4NN[C@@H]([NH+]4CC3)[C@@H]5CCCO5)Cl C39394583
CCCc1cc2c(c(=O)n1CC[NH+](C)C)[C@@H](C(=C(O2)N)C#N)c3ccccc3OC C40569506
C[NH+](C)C1(CCCCC1)CNC(=O)N2CCC(CC2)n3c4ccccc4[nH]c3=O C43108804
CCC(CC)(CNC(=O)N1CCC(CC1)NC(=O)c2c(ncs2)C)[NH+](C)C C51687244
C[C@@H]1C[C@@H](C[NH+](C1)C(C)(C)CNC(=O)C(=O)Nc2ccccc2n3cccn3)C C54946102
C[C@H]1C[C@@H](C[NH+](C1)C(C)(C)CNC(=O)C(=O)Nc2ccccc2n3cccn3)C C54946104
C[C@@H]1C[C@H](C[NH+](C1)C(C)(C)CNC(=O)C(=O)Nc2ccccc2n3cccn3)C C54946106
C[C@H]1C[C@@H](C[NH+](C1)C(C)(C)CNC(=O)C(=O)Nc2nnc(s2)C(C)(C)C)C C54946731
CCC(CC)(CNC(=O)N1CCC(CC1)C(=O)Nc2nc(cs2)C)[NH+](C)C C56874187
CC[C@@H](C)NC(=O)CN1CCN(CC1)C(=O)N[C@H](C)C[NH+]2C[C@@H](C[C@@H](C2)C)C C56946800
C[NH+](C)[C@H](CNC(=O)Nc1ccc(cc1C(F)(F)F)n2cccn2)c3ccco3 C58251498
C[C@@H](C1CC1)[NH+](Cc2ccccc2)CC(=O)NN3C(=O)C4(CCCCC4)NC3=O C24674355
C[C@H](C1CC1)[NH+](Cc2ccccc2)CC(=O)NN3C(=O)C4(CCCCC4)NC3=O C24674361
C[C@@H]1C[C@@]2(CC(C1)(C)C)C(=O)N(C(=O)N2)CC(=O)NC[C@@H]3CCC[NH+](C3)C(C)C C60207903
C[C@H]1CCCC[NH+]1CC(=O)Nc2ccc(cc2)S(=O)(=O)/N=C/3\CCCCCN3 C13039176
c1ccc2=[NH+][C@@H]3CN(CCC3=c2c1)C(=O)NCCC(=O)Nc4cccc5c4cccn5 C63271060
CC(C)C[C@@H](C(=O)OC)NC(=O)N1CCc2c([nH+]c[nH]2)[C@@H]1c3cc(ccc3F)F C20716125
Cc1cc(ccc1NC(=O)[C@@H](C)[NH+]2CCC(CC2)[C@H](c3ccccc3)O)[N+](=O)[O-] C63491986
Cc1nc(no1)C2(CCCC2)[NH2+]CCC(=O)Nc3c(c4c(s3)CCCC4)C#N C63511542
Cc1ccc2=[NH+][C@H](C(=c2c1)NC(=O)c3ccc(cc3)F)C(=O)NCc4c(nn(c4C)C)C C63752779
CCC(=O)/N=C(\NCCC1=c2cc(ccc2=[NH+]C1)Cl)/Nc3nc(cc(n3)C)C C63784121
c1ccc2c(c1)CC[C@]23C(=O)N(C(=O)N3)CC(=O)NCCC4=c5ccccc5=[NH+]C4 C63855260
Cc1ccc(cc1)Cn2c(=O)c3ccc(cc3[nH]c2=O)[C@@H]4[NH+]=C(NO4)c5ccccc5 C64392128
Cc1c(oc2c1cc3c(c2)OC(=O)[C@H]([C@@H]3C)CCC(=O)NCCc4c[nH+]c[nH]4)C C53629491
C[C@H]1CC(=NO1)NC(=O)[C@@H](CC2=c3ccccc3=[NH+]C2)NC(=O)c4ccc(cc4)F C64719753
Cc1ccc2c(c1C)[nH]c3c(c2=O)C[NH+](CC3)CC(=O)NCc4ccc5c(c4)OCO5 C65034858
CC(C)COc1ccc(cc1)C2=NO[C@@H](N2)[C@@H]3C(=c4ccc(cc4=[NH+]C3=O)F)O C65248548
CC(C)[NH+]1CC[C@H](C1)CNC(=O)N2CCc3c(c4cc(ccc4[nH]3)C(=O)OC)C2 C65441377
CC1CC[NH+](CC1)[C@@H](C)CNC(=O)N2CCC(CC2)n3c4ccccc4[nH]c3=O C65477555
CCCC[NH+]1Cc2cccc(c2C1)NC(=O)[C@@H](C)N3C(=O)C4(CCCC4)NC3=O C66513237
CCCC[NH+](CC(=O)NC(=O)Nc1ccc(c(c1)C)C)[C@@H]2CCS(=O)(=O)C2 C66559369
C[C@@H]1CCCC[NH+]1[C@@H](C)CNC(=O)Nc2ccc(cc2)c3nnc4n3CCCC4 C66956878
CCc1nnc(s1)NC(=O)c2c(c3cc4cc(ccc4nc3s2)OCC)N C04125417
CCOc1ccc(cc1)c2nnc(n2N)SCC(=O)Nc3ccc(cc3F)F C02336287
CCOC(=O)c1c2c(sc1NC(=O)CSc3nnc(s3)N)CCCCC2 C05717899
C[C@@]1(CC(=O)[C@H]([C@@H]([C@@H]1C(=O)OC(C)(C)C)c2cccc(c2)N)C(=O)OC(C)(C)C)O C05739213
Cc1ccc(cc1)c2nnc(n2N)S[C@@H](C)C(=O)Nc3ccccc3C(=O)C C07298541
c1ccc(c(c1)N)SCC(=O)Nc2c(c(c(o2)c3ccco3)c4ccco4)C#N C07456400
CC[C@H](C)[C@H](C(=O)Nc1ccccc1C)NC(=O)N2CC(=Nc3c2cccc3)O C08769529
CCN(CC(=O)NC(C)(C)C)C(=O)NNC(=O)c1cc2c(s1)CC[C@H](C2)C C09793158
Cc1cccc(c1C)NC(=O)CSc2nnc(c(=O)n2N)Cc3ccccc3 C12347935
CCCn1c(nnc1S[C@H](C(C)C)C(=O)NC(=O)N)c2ccc(cc2)Cl C09139221
Cc1cc(sc1C(=O)N[C@H](C)c2[nH]c3ccccc3n2)NC(=O)c4ccco4 C12551532
COc1ccc2c(c1)c(c[nH]2)CCNC(=O)c3ccccc3NC(=O)c4ccco4 C13720009
C[C@H](Cc1c[nH]c2c1cccc2)NC(=O)c3ccc4c(c3)sc(n4)NS(=O)(=O)C C13723593
Cc1cc(nc(n1)SCC(=O)Nc2ccc3c(c2)[nH]c(=O)[nH]3)c4ccccc4 C14129405
CC1=C([C@@H](n2c(nc(n2)SC)N1)c3cccc(c3)Oc4ccccc4)C(=O)N C20413822
CC[C@H](C)NC(=O)c1cccc2c1N[C@@H]([C@@H]3[C@H]2C=CC3)c4cc(ccc4O)[N+](=O)[O-] C20710053
C[C@@H]1CCCC[C@@H]1NC(=O)[C@@H](C)Sc2nnc(n2N)COc3ccc(cc3)F C21732234
Cc1cc(c(c(c1)Cl)NC(=O)[C@@H](C)Sc2nnc(n2N)c3ccco3)C C21879888
CCCSc1[nH]c(=O)c2c(n1)NC3=C([C@@H]2c4ccc(c(c4)OC)O)C(=O)CCC3 C05923871
CC(C)[C@@H](C(=O)Nc1ccc2c(c1)OC(O2)(F)F)NC(=O)Nc3ccccc3 C25364058
CCc1c(c(nc(n1)S[C@@H](C)C(=O)N2CCNC2=O)N)c3ccc(cc3)Cl C25589169
C[C@@H](CNC(=O)C[C@H](c1ccc(cc1)[N+](=O)[O-])c2cc(ccc2O)Br)O C27578395
CC(C)(C)c1ccc(cc1)C(=O)NNC(=O)COc2ccc3c(c2)CCC(=O)N3 C32905580
CC(=O)NNC(=O)CSc1[nH]c(=O)c2c3c(sc2n1)C[C@H](CC3)C(C)(C)C C35316163
C[C@@H]1C[C@]2(CC(C1)(C)C)C(=O)N(C(=O)N2)CC(=O)NCCc3c[nH]c4c3cccc4 C03410439
Cc1c(c(=O)[nH][nH]1)[C@@H](c2c3ccccc3ccc2OC(C)C)C4=C(N=N[C@@H]4O)C C38532143
C[C@H](C(=O)NN1[C@H](Nc2ccccc2C1=O)c3ccc(cc3)O)Oc4ccccc4 C39920293
CC(C)[C@H](C(=O)N1CCC(CC1)c2[nH]c3ccccc3n2)NC(=O)Nc4ccccc4 C40050896
Cc1c(nsn1)COc2cccc(c2)C(=O)Nc3c(c4c(s3)CCCC4)C(=O)N C40795001
CC(C)[C@H](CNC(=O)NNC(=O)Cc1nc2ccccc2n1C)c3ccccc3 C47044054
C[C@@H](c1cc2ccccc2o1)NC(=O)NCc3ccc(cc3)N4CCNC(=O)C4 C48150790
c1ccc(cc1)C(=O)NN[C@@H]2CC(=NN2C(=O)c3ccccc3)c4ccccc4O C01504450
C[C@@H](C(=O)Nc1ccc(cc1)OC(F)F)Nc2cccc(c2)N3CCNC3=O C56157787
Cc1cc(cc(c1C)S(=O)(=O)N)C(=O)O[C@@H](C)C(=O)c2c[nH]c3c2cccc3 C21485643
Cc1cccc(c1C)NC(=S)NNC(=O)c2cc(ccc2[N+](=O)[O-])SC C16232065
C[C@@H](c1cccc2c1cccc2)NC(=O)CSc3nnc(n3N)c4ccco4 C18527096
CCNc1nnc(s1)SCC(=O)NC(=O)NC23CC4CC(C2)CC(C4)C3 C07247230
c1cc(oc1)CNC(=O)CNC(=O)Nc2cc(ccc2N3CCCCC3)Cl C43441262
c1cc(ccc1CNC(=O)CSc2nc([nH]n2)NN=C3CCCCC3)Cl C59040247
CC1=C([C@@H](NC(=O)N1)c2ccc(cc2)N(C)C)C(=O)N/N=C/c3ccccc3F C59385623
C/C(=C\1/C(=O)NC(=O)N(C1=O)C2CCCCCC2)/NCCc3c[nH]c4c3cccc4 C23528339
CC(C)(C)C(=O)Nc1cc(cc(c1)NC(=O)C(C)(C)C)C(=O)NC[C@H]2CCCO2 C59487763
CC(C)c1ccccc1n2c(=O)c3ccccc3nc2SCCCC(=O)NC(=O)N C60340222
C[C@H](c1cccc(c1)OC(F)F)NC(=O)Nc2cccc(c2)N3CCNC3=O C47890990
C[C@H](c1cc2cccc(c2o1)OC)NC(=O)Nc3cc(c[nH]c3=O)C(F)(F)F C63162186
Cc1ccccc1c2c(cn(n2)c3ccccc3)C(=O)NNC(=O)NCC(C)C C65181284
c1ccc(c(c1)CSc2nc3ccccc3o2)C(=O)NNC(=O)NCC4CC4 C65192374
CC(C)c1ccccc1NC(=S)NNC(=O)c2cc(ccc2Cl)[N+](=O)[O-] C66147755
CC[C@@H](c1[nH]cc(n1)c2ccccc2)NC(=O)NCc3c(cc(nc3OC)C)C C67471693
CCc1c(nnn1c2cccc(c2)Cl)C(=O)NNC(=S)NC3CCCC3 C67483689
CN1CCCc2c1ccc(c2)[C@H](CNC(=O)C(=O)Nc3cccc(c3)SC)[NH+]4CCCC4 C09135540
Cc1ccc(c(c1)NC(=O)C(=O)NC[C@H](c2ccc3c(c2)CCCN3C)[NH+]4CCCC4)C C09135773
CN1CCc2c1ccc(c2)[C@H](CNC(=O)C(=O)Nc3ccccc3C(F)(F)F)[NH+]4CCCC4 C08964170
c1cc(cc(c1)OC(F)(F)F)C[NH2+]C2CCN(CC2)c3ccc(cc3)C(=O)N4CCC[C@H](C4)O C14889583
C[C@H](C[NH2+]Cc1cc(c(c(c1)Br)OCc2ccc3c(c2)OCO3)OC)O C20876707
CC(C)(C)NS(=O)(=O)c1ccc(cc1)C(=O)NC[C@H](c2cccs2)[NH+]3CCCC3 C25383469
CC(C)[C@H](C(=O)NC[C@H](c1ccco1)[NH+]2CCCCC2)NC(=O)c3c(cccc3F)F C27498049
CC(C)[C@H](C(=O)NC[C@@H](c1ccco1)[NH+]2CCCCC2)NC(=O)c3c(cccc3F)F C27498061
CC[C@@H](CNC(=O)c1ccc(cc1)S(=O)(=O)NC(C)C)[NH+]2CCc3ccccc3C2 C29911345
CCC[NH+](CC(=O)Nc1ccc(c(c1F)F)F)CC(=O)N[C@@H]2CCOc3c2cccc3 C32753384
c1cc[nH+]c(c1)N[C@@H](c2ccccn2)c3c4c(sc3NC(=O)c5ccco5)CCCC4 C38547394
Cc1ccccc1CC(=O)N2C[C@H](C3(C2)CC[NH2+]CC3)C(=O)NC[C@@H](C)Oc4ccc(cc4)F C39596556
Cc1cccc(c1)CC(=O)N2C[C@@H](C3(C2)CC[NH2+]CC3)C(=O)NC[C@H](C)Oc4ccc(cc4)F C39596567
CCC[C@H](C)C(=O)N1C[C@@H](C2(C1)CC[NH2+]CC2)C(=O)NCc3ccc(cc3)OC(F)(F)F C39599556
Cc1ccc(c(c1)C)CNC(=O)[C@@H]2CN(CC23CC[NH2+]CC3)C(=O)c4ccc(cc4)OC(F)(F)F C39606950
C[C@H]1CCC[C@H]([C@@H]1C)NC(=O)[C@@H]2CN(CC23CC[NH2+]CC3)C(=O)CCc4ccc(cc4)OC C39637500
CCOc1ccccc1CCNC(=O)[C@@H]2CN(CC23CC[NH2+]CC3)C(=O)c4csc5c4cccc5 C39652766
Cc1ccc(c(c1F)C(=O)N2C[C@H](C3(C2)CC[NH2+]CC3)C(=O)NC[C@H](C)Oc4ccccc4)Cl C39665209
Cc1ccccc1CC(=O)N2C[C@H](C3(C2)CC[NH2+]CC3)C(=O)NC[C@H](C)Oc4ccccc4 C39665460
Cc1ccc(cc1)O[C@H](C)CNC(=O)[C@@H]2CN(CC23CC[NH2+]CC3)C(=O)c4c(ccc(c4F)C)F C39666101
Cc1cccc(c1C)CNC(=O)[C@@H]2CN(CC23CC[NH2+]CC3)C(=O)c4ccc(cc4)OC(F)(F)F C39667510
CC[C@@H](c1ccccc1)C(=O)N2C[C@@H](C3(C2)CC[NH2+]CC3)C(=O)NCc4ccc5c(c4)CCO5 C39668272
CCCC[C@@H](C)C(=O)N1C[C@@H](C2(C1)CC[NH2+]CC2)C(=O)NC[C@@H]3c4ccccc4CCO3 C39669148
Cc1ccc(cc1C)CNC(=O)[C@@H]2CN(CC23CC[NH2+]CC3)C(=O)c4ccc(cc4)OC(F)(F)F C39673046
Cc1ccc(cc1)CC(=O)N2C[C@H](C3(C2)CC[NH2+]CC3)C(=O)NCc4ccc(cc4)OC(F)F C39673423
CC[C@H](C)C(=O)N1C[C@@H](C2(C1)CC[NH2+]CC2)C(=O)N[C@@H](C)CCc3ccc(cc3)OC C39675267
CCOc1ccc(cc1)C(=O)N2C[C@@H](C3(C2)CC[NH2+]CC3)C(=O)NCCc4cc(ccc4C)C C39676914
CCC[C@H](C)C(=O)N1C[C@H](C2(C1)CC[NH2+]CC2)C(=O)NCc3ccc(s3)c4ccccn4 C39677607
c1ccnc(c1)c2ccc(s2)CNC(=O)[C@H]3CN(CC34CC[NH2+]CC4)C(=O)CCC5CCCC5 C39677627
C[C@H](Cc1ccccc1OC)NC(=O)[C@H]2CN(CC23CC[NH2+]CC3)C(=O)CCC4CCCC4 C39686457
CCC(CC)C(=O)N1C[C@@H](C2(C1)CC[NH2+]CC2)C(=O)N[C@H](C)Cc3ccccc3OC C39686544
Cc1ccccc1CC(=O)N2C[C@@H](C3(C2)CC[NH2+]CC3)C(=O)N[C@H](C)Cc4ccccc4OC C39686756
C[C@@H](Cc1ccccc1F)NC(=O)[C@@H]2CN(CC23CC[NH2+]CC3)C(=O)[C@@H](C)Oc4ccccc4 C39686970
C[C@@H](Cc1ccccc1F)NC(=O)[C@H]2CN(CC23CC[NH2+]CC3)C(=O)[C@@H](C)Oc4ccccc4 C39686972
CCCC[C@@H](C)C(=O)N1C[C@@H](C2(C1)CC[NH2+]CC2)C(=O)NCc3ccc(cc3)n4cccc4 C39690286
c1ccn(c1)c2cccc(c2)CNC(=O)[C@@H]3CN(CC34CC[NH2+]CC4)C(=O)Cc5ccc(cc5)Cl C39694098
Cc1cc(cc(c1)CNC(=O)[C@@H]2CN(CC23CC[NH2+]CC3)C(=O)c4ccc(cc4)OC(F)(F)F)C C39694744
Cc1c(cccc1Cl)CNC(=O)[C@H]2CN(CC23CC[NH2+]CC3)C(=O)[C@@H](C)Oc4ccccc4 C39695027
CCc1ccc(cc1)[C@@H](C)NC(=O)[C@@H]2CN(CC23CC[NH2+]CC3)C(=O)c4cc(oc4C(F)(F)F)C C39696222
c1ccc(cc1)[C@@H](C(=O)C2=c3ccccc3=[NH+]C2)S[C@@H]4NN=C(S4)NC[C@@H]5CCCO5 C39991026
CC(=O)c1ccc(cc1)NC(=O)NC[C@H]2C[C@H]3CC[NH+]2C[C@@H]3CN4CCc5c4cccc5 C43527585
Cn1cccc1[C@@H](CNC(=O)C(=O)Nc2ccccc2C(F)(F)F)[NH+]3CCCCCC3 C49513007
CC(C)(C)[C@@H](C[NH+]1CCc2ccccc2C1)NC(=O)c3cccc(c3)S(=O)(=O)NC C59332585
c1ccc(cc1)C(=O)NCCc2nc3ccccc3n2C[C@@H](C[NH+]4CCc5ccccc5C4)O C60042719
C[C@@H](C(=O)Nc1cc(ccc1F)F)S[C@@H]2NN=C(N2C3CC3)C4=c5ccccc5=[NH+]C4 C39937772
Cc1c(ccc2c1OC(=O)[C@@H]([C@@H]2C)CCC(=O)NCCC3=c4cc(ccc4=[NH+]C3)Cl)O C63486472
CCOc1ccc2c(c1)S[C@@H](N2)N3CCC[C@@H](C3)C(=O)NCCC4=c5ccccc5=[NH+]C4 C63502953
C[C@@H](C(=O)NCCC1=c2cc(ccc2=[NH+]C1)Cl)N3c4ccccc4N[C@@H](C3=O)C(F)(F)F C64538287
C[C@H]1C(=C(NO1)C)S(=O)(=O)NC[C@@H](c2ccccc2Cl)C3=c4ccccc4=[NH+]C3 C64713472
c1ccc(cc1)N2CCC(CC2)NC(=O)C[C@H]3C(=O)NCC[NH+]3Cc4ccc(cc4)F C67655090
Cc1cccc(c1)n2c(nnc2SCc3ccccc3)Cc4cc(=O)[nH]c(=O)[nH]4 C04061365
CCn1c(nnc1SCC(=O)C(=C2Nc3ccccc3N2)C#N)c4cccs4 C04309129
CCCCNC(=O)c1ccc2c(c1)[nH]c(=S)n(c2=O)Cc3ccc4c(c3)OCO4 C03043759
c1ccc(cc1)S(=O)(=O)Oc2cccc(c2N)OS(=O)(=O)c3ccccc3 C01568757
c1cc(cc(c1)Cl)C(=O)NNC(=O)CSc2nnc(o2)c3ccc(cc3)F C08353487
CCc1cccc2c1[nH]cc2C(=O)CN3C(=O)[C@@](NC3=O)(C)c4ccc(cc4)OC C08889404
C[C@]1(C(=O)N(C(=O)N1)CC(=O)Nc2ccc(cc2Cl)F)c3ccc(cc3)OC(F)F C08936972
CC(C)c1cc(=O)[nH]c2n1c(nn2)SCC(=O)Nc3ccccc3C(F)(F)F C09018582
CCc1cc(=O)[nH]c(n1)n2c(cc(n2)c3cccs3)NC(=O)C(C)(C)CCl C11854536
c1ccc(cc1)c2cc(no2)C(=O)Nc3c(c4c(s3)CCC4)C(=O)NCc5ccco5 C11916701
C[C@H](c1[nH]c(=O)c2c(csc2n1)c3ccco3)Sc4nnc(s4)NC5CC5 C18339506
Cc1cc(nc2c1c(nn2CC(=O)NCCc3c[nH]c4c3cccc4)n5cccc5)C C21539896
Cc1ccc(cc1F)C(=O)NCCNC(=O)c2cc(nc3c2c(no3)C)c4cccs4 C22975723
C[C@@H](C(=O)c1ccc2c(c1)NC(=O)CO2)Sc3nnc(s3)NC4CCCCC4 C23779143
CCc1ccc(cc1)c2nc(cs2)C(=O)NN3C(=O)[C@@](NC3=O)(CC)c4ccccc4 C24641477
c1ccc(cc1)[C@@H](c2cc3ccccc3o2)NC(=O)CCN4C(=O)C5(CCCC5)NC4=O C24709239
CCCN1C(=O)/C(=C\Nc2cc(nn2c3ccccc3)C(C)(C)C)/C(=O)NC1=S C06907438
c1ccc(cc1)c2nn3c(n2C4CC4)nnc3S[C@H](c5ccc(cc5)F)C(=O)N C32925506
c1ccc2c(c1)cc(o2)CCC(=O)Nc3cccc(c3)S(=O)(=O)/N=C\4/CCCN4 C12946575
Cc1ccc(cc1)n2c(nc(n2)C(=O)NCCc3c[nH]c4c3cccc4)c5ccco5 C34911372
CCc1nc(c2c(nn(c2n1)c3ccccc3)C)NC4CCC(CC4)NC(=O)C5CC5 C36006137
c1cc(oc1)c2csc3c2c(=O)[nH]c(n3)CSc4[nH]nc(n4)CC5CCCC5 C25244620
CC(C)CC(=O)N[C@@H](C1CCN(CC1)C(=O)NC(C)(C)C)C(=O)N2CCCCC2 C36347184
CC[C@]1(C(=O)N(C(=O)N1)CC(=O)Nc2ccccc2N3CCCC3)c4ccccc4 C12528110
Cc1ccc(cc1)C2=C[C@@H](N=N2)[C@@H]3N=N[C@@H](N3N)SCC(=O)c4ccc(cc4)Cl C38556287
Cc1cccc(c1)OCC(=O)Oc2ccc3c(c2)OC(=C([C@@H]3c4ccc(o4)C)C#N)N C38659215
COc1ccccc1/C=C/C=N/N2[C@@H](NN[C@@H]2S)[C@@H]3C=C(N=N3)c4ccccc4 C38965529
c1ccc(cc1)C[C@@H]2C(=O)N(C(=O)N2)CC(=O)Nc3ccc(cc3)N4CCCCC4 C39220753
C[C@]12C=C[C@]3(O1)[C@@H]([C@@H]2C(=O)NC4CCCCC4)C(=O)N([C@@H]3C(=O)NC5CCCC5)CC=C C39981502
C=CCN(c1nc2c(s1)CCCC2)C(=O)C3=NN([C@@H](C3)C(=O)N)c4ccccc4 C40062673
Cc1ccc(c(c1)C)N2CC[NH+](CC2)[C@H](c3c[nH]c4c3cc(cc4)OCC#N)C(=O)[O-] C40284043
CC[C@@H](C)[C@@H](C(=O)N1CCN(CC1)C(=O)C2CCCCC2)NC(=O)NC(C)(C)C C40361291
Cc1ccc(o1)[C@H](CNC(=O)C2=NN(C(=O)CC2)c3ccccc3)c4c[nH]c5c4cccc5 C40563634
CCOC(=O)c1c(csc1NC(=O)[C@]2(C(=O)Nc3ccccc3O2)C)c4ccccc4 C40796556
CC[C@H](C)NC(=O)c1c(c\2c(o1)CCC/C2=N\NS(=O)(=O)c3ccc(cc3)F)C C40825985
Cc1ccc(cc1)S(=O)(=O)N2CCCC[C@H]2CCNC(=O)c3ccc4c(c3)nc[nH]4 C49486703
c1ccc(cc1)[C@@H](c2ccc3c(c2)[nH]cn3)NC(=O)CCn4c5ccccc5oc4=O C25035313
c1ccc(cc1)n2c(nnc2SCC(=O)Nc3nccs3)c4ccccc4O C01058881
Cc1cc(cc(c1O[C@@H](C)C(=O)NNC(=O)C[C@H]2c3ccccc3C(=O)O2)C)Cl C57377550
Cc1c(nnn1c2ccc(cc2)F)C(=O)N[C@@H](CC(C)C)c3[nH]c4ccccc4n3 C45884619
C[C@@]1(C(=O)N(C(=O)N1)Cc2cccc(c2)C(=O)NCc3ccco3)c4ccc(cc4)Cl C59737831
CCOc1cccc(c1)[C@H](C)NC(=O)CN2C(=O)[C@]3(C[C@@H](CC(C3)(C)C)C)NC2=O C60183666
Cc1c(cccc1OC(F)F)NC(=O)CCc2c(c3c(nn(c3[nH]c2=O)C)C)C C60365363
CCCN(C[C@H]1NN=C(O1)c2ccco2)C(=O)c3ccc4c(c3)c5c([nH]4)CCCC5 C63908235
CCc1ccc(cc1)NC(=O)CS[C@H]2N=NC(=O)[C@H]3N2NC(=C3)c4ccc(cc4)F C64700842
CCc1ccc(cc1)C2=C[C@H]3C(=O)N=N[C@@H](N3N2)SCC(=O)NC4CCCCC4 C64703142
CCc1ccccc1NC(=O)[C@@H]2CC(=O)NC3=NC(=NC(=O)[C@H]23)SCc4ccccc4 C64740946
CCOc1cc(ccc1O)[C@H]2CC(=O)NC3=NC(=NC(=O)[C@@H]23)SCc4ccccc4C C64773136
c1ccc(cc1)NC(=O)N2CCC[C@@H](C2)CCC(=O)NCc3ccc4c(c3)OCO4 C65136873
COC(=O)C1=C(NC(=O)N[C@@H]1c2ccc(cc2)F)CN3CCN(CC3)c4ccccc4F C67204883
CC[NH+](CC)CCCn1c(cc2c(c1=O)[C@@H](C(=C(O2)N)C#N)c3ccc(cc3)Cl)C C02250257
C[C@@H](c1cccs1)[NH2+][C@@H](C)C(=O)Nc2ccc(cc2)S(=O)(=O)N3CCCCC3 C08185775
c1cc2c(cc1C(F)(F)F)[nH]c(=O)c(=O)n2CCNc3c(cc(c[nH+]3)C(F)(F)F)Cl C03104245
CC(C)[NH+]1CCc2c(sc3c2C(=N[C@@H](N3)c4ccc(cc4)OC(=O)c5cccs5)O)C1 C08923397
CC(C)[C@@H](C(=O)NC1CC[NH+](CC1)C(C)C)NS(=O)(=O)c2ccc(cc2)Cl C10891845
CCc1ccc(cc1)NC(=O)C(=O)NC[C@H](c2cccn2C)[NH+]3CCc4ccccc4C3 C11898447
Cc1cccc(c1C)NC(=O)C(=O)NC[C@@H](c2ccc3c(c2)CCN3C)[NH+]4CCCC4 C08964161
CCCn1c2c(c(n1)C(=O)N3CCSCC3)C[C@H](CC2)[NH2+]CC4(CCCCC4)O C14543205
C=CCn1c2c(c(n1)C(=O)N3CCCC3)C[C@H](CC2)[NH2+]CCc4c[nH]c5c4cccc5 C14749906
C[C@@H](c1ccc(cc1)S(=O)(=O)N)[NH+](C)Cc2cc3c(c(c2)Cl)OCCCO3 C28727765
C[C@H]1C[C@@H](C[NH+](C1)Cc2csc(n2)NC(=O)C[C@@H]3C(=O)Nc4ccccc4S3)C C34892080
Cc1ccc(cc1F)n\2cc([nH]/c2=N\C(=O)C[NH2+]C[C@@H]3CCCO3)c4ccccc4 C36039574
Cc1cc[nH+]c(c1)N[C@@H](c2ccccn2)c3c4c(sc3NC(=O)c5ccco5)CCCC4 C38547398
Cc1cccc([nH+]1)N[C@H](c2ccccn2)c3c(c(sc3NC(=O)c4ccco4)C)C C38547609
Cc1ccc2=[NH+][C@H](C(=c2c1)NC(=O)C(c3ccccc3)(c4ccccc4)O)C(=O)OC C38612413
Cc1ccc(cc1)[C@H](CNCl)N2CC[NH2+][C@@H](C2)S(=O)(=O)Oc3ccccc3 C39531979
Cc1ccc(cc1F)C(=O)N2C[C@H](C3(C2)CC[NH2+]CC3)C(=O)NC[C@@H](C)Oc4ccc(cc4)F C39596009
Cc1cc(ccc1F)C(=O)N2C[C@H](C3(C2)CC[NH2+]CC3)C(=O)NC[C@@H](C)Oc4ccc(cc4)F C39596083
Cc1cc(ccc1F)C(=O)N2C[C@H](C3(C2)CC[NH2+]CC3)C(=O)NC[C@H](C)Oc4ccc(cc4)F C39596088
CC1(CCCCC1)C(=O)N2C[C@@H](C3(C2)CC[NH2+]CC3)C(=O)NCc4ccc(cc4)OC C39609928
C[C@@H]1CCCC[C@H]1NC(=O)[C@@H]2CN(CC23CC[NH2+]CC3)C(=O)c4ccc(cc4)OC(F)(F)F C39635817
CCCC[C@H](C)C(=O)N1C[C@@H](C2(C1)CC[NH2+]CC2)C(=O)N[C@@H](C#N)c3ccccc3 C39662523
Cc1ccsc1C(=O)N2C[C@H](C3(C2)CC[NH2+]CC3)C(=O)NC[C@@H](C)Oc4ccccc4 C39665447
Cc1ccc(cc1)C(=O)N2C[C@H](C3(C2)CC[NH2+]CC3)C(=O)NC[C@@H](C)Oc4ccccc4Cl C39666322
Cc1ccc(cc1)CC(=O)N2C[C@@H](C3(C2)CC[NH2+]CC3)C(=O)NCc4ccc5c(c4)CCCN5C C39672306
Cc1ccsc1C(=O)N2C[C@@H](C3(C2)CC[NH2+]CC3)C(=O)NCc4ccc(cc4)OC(F)F C39673420
CCC[C@H](C)NC(=O)[C@H]1CN(CC12CC[NH2+]CC2)C(=O)c3ccc(cc3)OC(F)(F)F C39673573
Cc1ccsc1CNC(=O)[C@H]2CN(CC23CC[NH2+]CC3)C(=O)COc4cccc(c4)Cl C39677237
CC[C@H](C)C(=O)N1C[C@H](C2(C1)CC[NH2+]CC2)C(=O)NCc3ccccc3N4CCCCC4 C39678271
Cc1ccsc1C(=O)N2C[C@@H](C3(C2)CC[NH2+]CC3)C(=O)N[C@H](C)Cc4ccccc4OC C39686748
C[C@@H](Cc1ccccc1F)NC(=O)[C@@H]2CN(CC23CC[NH2+]CC3)C(=O)c4ccc5ccccc5n4 C39687190
C[C@H](Cc1ccc(cc1)F)NC(=O)[C@H]2CN(CC23CC[NH2+]CC3)C(=O)c4ccc5ccccc5n4 C39688773
CC(C)[C@@H](C(=O)N1C[C@@H](C2(C1)CC[NH2+]CC2)C(=O)NCC(=C)C)Oc3ccccc3 C39691014
CCC[C@@H](C)C(=O)N1C[C@@H](C2(C1)CC[NH2+]CC2)C(=O)NCc3cccc(c3)n4cccc4 C39694034
CCC[C@H](C)C(=O)N1C[C@H](C2(C1)CC[NH2+]CC2)C(=O)NCc3cccc(c3)n4cccc4 C39694037
c1ccc2=[NH+]CC(=c2c1)C3=NN[C@@H](O3)SCC(=O)NC45CC6CC(C4)CC(C6)C5 C39741320
C[C@H](c1cccs1)NC(=O)c2ccc([nH]c2=O)CN3CC[NH+](CC3)C4CCCCC4 C23361216
Cn1cccc1[C@H](CNC(=O)C(=O)Nc2ccccc2C(F)(F)F)[NH+]3CCCCCC3 C49513010
c1ccc(cc1)C2(C(=O)N(C(=O)N2)C[C@@H](C[NH+]3CCc4ccccc4C3)O)c5ccccc5 C60042642
c1cc(cc(c1)Cl)[C@H](CNC(=O)c2ccc([nH]c2=O)c3ccco3)[NH+]4CCCC4 C60166225
Cc1cc(c(c2c1C(=O)/C(=C/C=C/c3ccccc3)/O2)C[NH+]4CCN(CC4)CCO)O C41514099
c1ccc(cc1)/C=N/NC(=[NH2+])S[C@@H]2CC(=O)N(C2=O)c3ccc(cc3)Br C18057504
Cc1c(c(=O)n([nH]1)[C@H]2Nc3ccccc3S2)/C=N\C4CC[NH+](CC4)Cc5ccccc5 C39396518
C[C@@H]1c2cc(c(cc2OC(=O)[C@@H]1CC(=O)NCCC3=c4ccccc4=[NH+]C3)O)Cl C63375401
c1ccc(cc1)[C@@H]2C(=c3ccccc3=[NH+]2)C(=O)C(=O)Nc4ccccc4C(=O)NC5CC5 C63393625
c1ccc2=[NH+]CC(=c2c1)c3csc(n3)NC(=O)CS[C@H]4Nc5ccccc5O4 C63773474
c1ccc(cc1)C2=CCC(=O)N(N2)CC(=O)NCCC3=c4cc(ccc4=[NH+]C3)Cl C63818134
C[C@H]1c2c(ncnc2S[C@@H]1C(=O)NCC(C)C)NCCC3=c4ccccc4=[NH+]C3 C64131556
CSc1ccc(cc1)C2=CCC(=O)N(N2)CC(=O)NCCC3=c4ccccc4=[NH+]C3 C64435330
CCc1ccc(cc1)S(=O)(=O)N2CCC3(CC2)C(=[NH+]CCN3)NCc4ccccc4 C65074874
CC[C@H](C)[C@H]1[C@@H]2[C@@H](C(=O)N(C2=O)Cc3ccccc3)[C@@]4([NH2+]1)c5ccccc5NC4=O C04084346
CCOc1ccc(cc1OC)[C@H]2Nc3c(c4c(s3)C[NH+](CC4)C(C)C)C(=N2)O C04555318
CC[C@H](C)NC(=O)[C@@H]1CSC2([NH2+]1)CCN(CC2)S(=O)(=O)/C=C/c3ccccc3 C04781838
CCN(CC)S(=O)(=O)c1cccc(c1)C(=O)NC2CC([NH2+]C(C2)(C)C)(C)C C07770976
Cc1nc(cc(n1)[C@H]2C[NH+]3CC[C@H]2C[C@@H]3CNC(=O)NC(C)C)c4cccs4 C08622840
Cc1cccc(c1C)NC(=O)C(=O)NC[C@@H](c2ccc3c(c2)CCCN3C)[NH+]4CCCCC4 C09138447
C[C@@H](C(=O)Nc1ccc(cc1)F)[NH+]2CCC(CC2)NS(=O)(=O)c3cccs3 C11718596
c1cc(c(cc1[C@@H]2C3=C(CN(C3=O)CC[NH+]4CCCC4)NC(=O)N2)Cl)Cl C12113458
C[NH+](C)[C@@H](CNS(=O)(=O)c1ccc2c(c1)CCC(=O)N2)c3ccccc3Cl C12325427
c1ccc(cc1)[C@H]2c3ccsc3CC[NH+]2CC(=O)NC(=O)NCc4ccco4 C15033663
Cc1c2cc(c(=O)[nH]c2n(n1)c3ccc(cc3)F)CNC4CC[NH+](CC4)C(C)C C19565286
Cc1c2c([nH]c1C(=O)Nc3nc(cs3)C[NH+]4C[C@H](C[C@@H](C4)C)C)CCCC2=O C22294412
Cc1cc(c(c(c1)C)c2csc(n2)NC(=O)C[NH+]3CCC(CC3)C(=O)NC)C C24955711
Cc1cc(cc(c1C)S(=O)(=O)NC)C(=O)NCC2(CCCCCC2)[NH+](C)C C25443524
C[NH+](C)C1(CCCCCC1)CNC(=O)CCn2c(=O)c3ccccc3[nH]c2=S C25443647
CC1CC[NH+](CC1)[C@@H](CNC(=O)c2ccc3c(c2)OCC(=O)N3)c4cccs4 C27575043
C[C@H](c1ccc(cc1)S(=O)(=O)N)[NH+](C)Cc2cc3c(cc2Br)OCCO3 C28727603
c1ccc(cc1)Cc2nc(c3c4c(sc3n2)CCC4)N5CC[NH+](CC5)CC(=O)N C34756965
c1ccc(cc1)/C=C/C=C\2/C(=O)c3ccc(c(c3O2)C[NH+]4CCN(CC4)CCO)O C22930747
C[C@@H]1CCCC[C@@H]1NC(=O)[C@@H]2CN(CC23CC[NH2+]CC3)C(=O)[C@@H](C)Oc4ccccc4 C39635875
C[C@@H]1CCC[C@@H]([C@@H]1C)NC(=O)[C@@H]2CN(CC23CC[NH2+]CC3)C(=O)c4cccc(c4)N(C)C C39637345
C[C@H]1CCC[C@H]([C@@H]1C)NC(=O)[C@@H]2CN(CC23CC[NH2+]CC3)C(=O)c4cccc(c4)N(C)C C39637348
c1ccc(cc1)[C@H](C#N)NC(=O)[C@H]2CN(CC23CC[NH2+]CC3)C(=O)c4ccc5ccccc5c4 C39662265
Cc1ccc(cc1)C(=O)N2C[C@H](C3(C2)CC[NH2+]CC3)C(=O)NC[C@@H](C)Oc4ccccc4 C39664964
Cc1cccc(c1)C(=O)N2C[C@@H](C3(C2)CC[NH2+]CC3)C(=O)NC[C@@H](C)Oc4ccccc4 C39664987
c1cc2c(cc1CNC(=O)[C@H]3CN(CC34CC[NH2+]CC4)C(=O)CCC5CCCC5)CCO2 C39668187
CCC[C@H](C)C(=O)N1C[C@H](C2(C1)CC[NH2+]CC2)C(=O)NC[C@@H]3c4ccccc4CCO3 C39668871
Cc1ccc(cc1)CC(=O)N2C[C@@H](C3(C2)CC[NH2+]CC3)C(=O)NC[C@@H]4c5ccccc5CCO4 C39669224
CC(=C)CNC(=O)[C@@H]1CN(CC12CC[NH2+]CC2)C(=O)c3ccc(o3)c4ccccc4 C39691006
CC(=O)c1c(c2c(c3c(nc2s1)CC[NH+](C3)C)c4ccc(c(c4)OC)OC)N C40570152
CCc1ccccc1NC(=O)C[NH+](C)[C@H](C)c2[nH]c(=O)c3c(c(sc3n2)C)C C43302282
C[C@@H](C(=O)Nc1ccc(cc1)Cl)[NH+]2CCC(CC2)n3c4ccccc4[nH]c3=O C45512782
Cc1c(c([nH]c1C(=O)[C@@H](C)[NH+]2CCC[C@@H](C2)C(=O)Nc3ccccc3)C)C(=O)C C45606846
CSc1ccc(cc1)NC(=O)C[NH+]2CCC(CC2)n3c4ccccc4[nH]c3=O C45632499
c1cc2c(c(c1)NC(=O)C(=O)NC[C@H](c3ccco3)[NH+]4CCCCC4)CCCC2 C48731216
Cc1ccc(c(c1)NC(=O)NCC(C)(C)[NH+]2C[C@H](C[C@@H](C2)C)C)S(=O)(=O)C C54449660
C[C@H]1CCCC[NH+]1CCNC(=O)[C@@H]2C[C@@H]3CCCN3[C@@]24c5ccccc5NC4=O C57992246
C[C@@H]1CN(C[C@@H](O1)C)c2ccc(c[nH+]2)CNC(=O)NCc3ccc4c(c3)CCC4 C61880587
c1ccc2=[NH+]CC(=c2c1)/C=N\NC(=O)CCNC(=O)c3ccccc3Br C63409436
CC1CCC(CC1)C(=O)N[C@H](CC2=c3ccccc3=[NH+]C2)C(=O)Nc4cccnc4 C63437319
C[C@@H]1C(=c2ccccc2=[NH+]1)CCN/C(=C\3/C(=NN(C3=O)[C@H]4Nc5ccccc5S4)C)/C C63097159
c1ccc2=[NH+]CC(=c2c1)CCNC(=O)[C@H]3CCCN(C3)[C@@H]4Nc5cccnc5S4 C63655787
CC(C)[C@@H]1C(=O)NCC[NH+]1Cc2ccccc2c3[nH]c(=O)c4c(n3)CCCCC4 C63869720
c1ccc(cc1)[C@H](C(=O)C2=c3ccccc3=[NH+]C2)N4CCC(CC4)C(=O)Nc5ccccc5O C64155710
Cc1cc(cc(c1O[C@H](C)C(=O)NNC(=O)CC2=c3ccccc3=[NH+]C2)C)Cl C64219002
c1ccc2=[NH+]CC(=c2c1)CCNC(=O)C[C@H]3CS[C@H]4N3C(=O)C5=C(N4)CCCC5 C64652834
Cc1ccc(cc1)CNC2=[NH+]CCNC23CCN(CC3)S(=O)(=O)c4cc(c(cc4C)C)C C65074881
CC1CC[NH+](CC1)C[C@H](CN2C(=O)[C@@](NC2=O)(C)c3cccc4c3cccc4)O C66481854
Cc1c(cco1)C(=O)NC2CC[NH+](CC2)CC(=O)NC3(CCC3)c4ccccc4 C66890212
c1ccc(cc1)C[NH+]2CCC[C@@H](C2)CNC(=O)NC[C@@H]3COc4ccccc4O3 C67529280
CC1([C@@H]2CC=C([C@H]1C2)/C=N/NC(=O)NC3CCCCC3)C C03311161
Cc1ccc(cc1)/N=C/c2ccc3c(c2N)C(=O)c4ccccc4C3=O C04575695
c1ccc(c(c1)[C@H]2N=C(N=C3N2c4ccccc4S3)N)Cl C04747293
CC1=C/C(=N/NC(=O)c2c[nH]c3c2cccc3)/CC(C1)(C)C C04979854
c1cc(sc1)/C=N/NC(=O)NC23CC4CC(C2)CC(C4)C3 C05206422
CC1([C@H]2CC=C([C@@H]1C2)/C=N/NC(=O)NC3CCCCC3)C C05834992
c1ccc(c(c1)N)Sc2cc(c(cc2[N+](=O)[O-])Cl)Cl C00159821
CC(C)(C)c1ccc(cc1)c2nnc(o2)c3ccc(cc3)N C06703835
Cc1c(c2ccccc2[nH]1)/C=N\NC(=O)C3[C@H]4[C@@H]3CCCC4 C12372346
Cc1ccc(c(c1)NC(=O)Nc2cn(c3c2cccc3)C)C C05265836
Cc1ccccc1C(=O)N2CCc3c2ccc(c3)c4c(sc(n4)N)C C04933383
c1cc(ccc1N2C(=O)NC3(N2)CCCCCCC3)Br C15867903
Cc1cc2c(cc1C)nc([nH]2)NC(=O)c3ccc(cc3F)F C16284167
CC(C)(C)C1=C([C@@H](C(=C(O1)N)C#N)c2ccc(c(c2)Cl)Cl)C#N C16322730
C[C@H]1CC=C2[C@H](C1)[C@H](C(C(=C2C#N)N)(C#N)C#N)c3ccc(c(c3)F)F C04631518
Cc1cc(cc(c1)[N+](=O)[O-])[C@H](c2cccc(c2Cl)Cl)N C21502178
Cc1ccc(cc1)[NH+]=c2cc([nH]c3c2cc(cc3)C)C(=O)[O-] C21657775
c1cc(c(cc1Cl)N)Sc2ccc(cc2[N+](=O)[O-])Cl C22011945
c1cc(ccc1c2ccc(cc2)N)c3ccc(cc3)[N+](=O)[O-] C22114913
Cc1c2c([nH]c1C(=O)NC34CC5CC(C3)CC(C5)C4)CCCC2=O C23027332
Cc1cc(c2nnc(n2c1)/C=C/c3ccc(cc3)C(C)C)N C31862965
c1ccc(cc1)C[C@@H]2[C@H]3CCCC=C3C(=C(C2(C#N)C#N)N)C#N C34954484
CC(C)[C@H]1[C@@H]2C[C@@H](CC=C2C(=C(C1(C#N)C#N)N)C#N)C(C)(C)C C34954638
c1cc(ccc1c2nc(on2)c3cc4c(s3)CCCC4)N C35696745
Cc1ccc(cc1)c2c(sc3n2c(c(n3)c4ccco4)N)C C36286354
CC[C@H]1CC=C2[C@@H](C1)[C@@H](C(C(=C2C#N)N)(C#N)C#N)c3cccs3 C04453554
C1CCC(CC1)N(C2CCCCC2)C(=O)C3=CNSN3 C36626597
C[C@H]1C(=O)Nc2cc(ccc2O1)N[C@H](C)C3CCCCC3 C37281457
c1ccc-2c(c1)Cc3c2nc(s3)NC(=O)Nc4cccs4 C38671415
CCO[C@H]1CCC[C@@]2(N1O)CCC[C@@H](C2)c3ccccc3O C39523329
Cc1ccccc1[C@@H]2C(=C(OC3=C2C(=O)C[C@H](C3)c4ccccc4)N)C#N C39930975
CCc1c(c(c2c(c(n(c2n1)c3c(cccn3)C)C)C)N)C C40285029
Cc1c(c2c(=O)[nH]c(=O)[nH]c2s1)c3ccc(cc3)C(C)(C)C C41583517
Cc1ccccc1Cc2nc(on2)c3ccc(cc3N)Cl C43560167
C[C@@H]1CC=C2[C@@H](C1)[C@H](C(C(=C2C#N)N)(C#N)C#N)c3ccc(c(c3)F)F C43766786
C[C@@H]1CCC[C@H](C1)c2nc(on2)c3cc(ccc3N)Cl C44977817
CC(C)NC(=O)N1CCc2c(c3cc(ccc3[nH]2)Cl)C1 C48843919
Cc1csc(n1)NC(=O)N[C@H]2C[C@@H](CC[C@@H]2C(C)C)C C49211228
c1ccc2c(c1)[nH]c(=NC(=O)[C@H]3[C@H](c4ccc(cc4S3)F)Cl)[nH]2 C39440755
CC(C)C1CCC(CC1)Nc2ccc3c(c2)NC(=O)CO3 C54554428
Cc1ccc2c(c1)[nH]c(n2)S[C@@H]\3CCCCCC/C3=N\O C12965084
c1c(nc([nH]c1=O)NC2CCCCCCC2)C(F)(F)F C57342599
Cc1cccc2c1n3c(cc2C)nnc3c4ccc(c(c4)N)C C58021669
Cc1ccc(c(c1)C)NC(=O)N[C@@H](C)c2cc3ccccc3o2 C53986046
Cc1ccc(cc1C)C(=O)NC(=S)/N=c/2\[nH]ccs2 C59437684
C[C@H](CC(=O)N=c1[nH]c2ccccc2[nH]1)c3ccc(cc3)F C57395155
Cc1ccc(cc1)c2nc(on2)c3cc(c(cc3N)F)F C61563920
Cc1ncc(c(n1)N)c2nc3c(s2)C[C@H](CC3)C(C)C C62329593
c1cc(ccc1C[C@@H]2CNc3ccc(cc3O2)O)N4CCCCC4 C62495686
c1cc(ccc1N[C@@H]2CCCCC[C@H]2O)N3CCOCC3 C62996344
CC(=O)O[C@H]1CC[C@@H]2[C@@]1(CC[C@@H]3[C@H]2C[C@@H]([C@H]4[C@@]3(CC[C@H](C4)O)C)O)C C04073938
CC(=O)O[C@H]1CC[C@H]2[C@@]1(CC[C@@H]3[C@H]2C[C@@H]([C@H]4[C@@]3(CC[C@H](C4)O)C)O)C C04073939
CCN(CC)c1ccc2c(c1)OC(=C([C@@H]2c3ccccc3)C#N)N C00804104
c1ccc(cc1)C(=O)NC2(CCCCC2)C(=O)NC3CCCC3 C00341030
C[C@@H]1C[C@@H]1C(=O)NNC(=O)c2ccc(s2)c3ccc(cc3)F C10735567
c1ccnc(c1)NC(=S)NC(=O)C23CC4CC(C2)CC(C4)C3 C05658973
CC(=O)c1ccc2c(c1)[C@@H]3C=CC[C@@H]3[C@@H](N2)c4ccc(c(c4)O)OC C14456980
CC(=O)c1ccc2c(c1)[C@H]3C=CC[C@H]3[C@@H](N2)c4ccc(c(c4)OC)O C14458903
Cc1ccc(cc1)SCC(=O)NC(=O)N[C@@H]2CCCC[C@@H]2C C16484091
c1cc(ccc1Oc2cc3c(cc2N)OCCO3)Br C19869051
Cc1ccc(cc1)c2csc3c2c(=O)[nH]c(n3)SCCO C19993542
CC(C)[C@H]1C(=O)N(c2ccc(cc2O1)N)Cc3ccccc3Cl C20276248
CCc1c(cc(s1)C(=O)NNC(=O)c2cc(c(s2)C)C)C C24286163
Cc1c2c([nH]c1C(=O)N[C@H]3CCC[C@H](C3)C(F)(F)F)CCCC2=O C27850927
c1ccc2c(c1)C(=CC2=O)NNC(=O)c3ccccc3Br C04966124
C[C@@H](c1ccc(cc1)S(=O)(=O)NC2CCCCCCC2)O C35634372
c1csc2c1nc([nH]c2=O)CNc3cc(cc(c3)Cl)Cl C36923134
c1ccc(c(c1)c2nc(no2)CSc3ccc(cc3)N)Cl C37181521
Cc1c(cco1)c2c(c(n(n2)C)N)c3c(cccc3Cl)Cl C37351174
CCN(C1CCCCC1)S(=O)(=O)c2cc(ccc2N)Cl C37928838
c1ccc2c(c1)[C@@H](CN2)C(=O)N/N=C/c3ccc(s3)Br C39379307
c1ccc2c(c1)[C@H](CN2)C(=O)N/N=C/c3ccc(s3)Br C39379308
C[C@@H]1C(=C(N=N1)C)NC(=S)Nc2cc(ccc2Cl)Cl C39443080
CCO[C@@H]1CN(CCN1)c2ccc(cc2c3ccccc3O)F C39530040
CCc1ccccc1N2C(=O)/C(=C(\C)/c3cccc(c3)N)/SC2=O C39857265
c1cc2c(cc1[C@@H](c3ccc(o3)Br)Cl)[nH]c(=O)[nH]2 C40270390
Cc1ccc2cc(c(=O)[nH]c2c1)CNC(=O)C34CC5CC(C3)CC(C5)C4 C41158196
C[C@@H]1CCc2c(cc(s2)C(=O)NNC(=O)c3c(cccc3F)F)C1 C42026137
C[C@@H](c1ccc(cc1)Cl)[NH2+]Cc2nc3ccsc3c(n2)[O-] C42259574
C[C@H](c1cccs1)NC(=O)Nc2ccccc2N3CCCC3 C43485844
COC(=O)[C@@H](Cc1c2ccccc2c-3cc4ccccc4oc13)N C44327625
CC(=CC(=O)NNC(=O)c1ccc(s1)c2ccc(cc2)F)C C47740403
C[C@@H]1CCC[C@@H](C1)N(C)S(=O)(=O)c2c(cc(cc2Cl)N)Cl C49009591
Cc1cc(ccc1NC(=O)NC[C@@H]2CCCCO2)Br C49057303
Cc1ccc(cc1NC(=O)C)C(=O)N[C@@H]2C[C@H]3CC[C@@]2(C3(C)C)C C49639839
Cc1ccc(cc1)[C@@H]2C[C@@H](n3c(c(c(n3)CO)Cl)N2)C(F)(F)F C00226861
C[C@H]1CCN([C@@H](C1)C)S(=O)(=O)c2c(cc(cc2Cl)Cl)N C51729831
c1ccc2cc(ccc2c1)CC(=O)NNC(=O)[C@@H]3C[C@H]4CC[C@@H]3C4 C53605871
Cc1c(sc(n1)N)c2nc3cc(ccc3n2C4CC4)Br C55170314
C[C@@H]1CCC[C@H](N1C(=O)/C=C\c2ccc(c(c2)N)OC(C)C)C C57898442
CC(C)[C@@H]1C(=O)N(c2cc(c(cc2N1)Cl)Cl)CCCO C57933926
Cc1c(cc(cc1Cl)S(=O)(=O)N(C)[C@@H](C)C(C)(C)C)N C44353564
CC(C)(C)[C@H]1CCc2c(cc(s2)C(=O)N[C@@H]3CCCCNC3=O)C1 C58794699
Cc1ccc(c(c1)C)C[C@@H]2CN(c3cc(ccc3O2)O)CCO C62498186
Cc1cc(cc(c1)C[C@@H]2CN(c3cc(ccc3O2)O)CCO)C C62498188
C=CCOc1ccccc1[C@@H]2Nc3ccc(cc3C(=O)N2)Cl C63499138
c1cc(ccc1[C@@H](c2ccsc2)NC(=O)N3CCC[C@H](C3)O)Cl C66346630
c1cc(ccc1[C@H](c2ccsc2)NC(=O)N3CCC[C@H](C3)O)Cl C66346634
Cc1cccc(c1)C2(CCCC2)NC(=O)[C@@H]3CC(=O)Nc4c3cccc4 C66511644
c1cc(sc1)NC(=O)N2CCC(CC2)[C@@H](c3ccc(cc3)Cl)O C67427259
Cc1cc2cc(c(=O)[nH]c2cc1C)C[NH2+][C@H]3CCCC[C@H]3C C04130519
Cc1ccc(cc1)C2=[NH+][C@H](NC(=S)N2)C(Cl)(Cl)Cl C05257281
Cc1ccc2cc(c(=O)[nH]c2c1C)C[NH2+][C@@H]3CCCC[C@@H]3C C00410810
c1ccc2c(c1)cc(o2)c3csc(n3)c4ccccc4C[NH3+] C11944695
C[C@H]1[C@@H]2CC[C@@]3([C@H]1O)CC[C@H]4[C@@]5(CCC[C@@]4([C@@H]3C2)C[NH+](C5)CCO)C C16951681
Cc1cccc2n1c(c(n2)CC[NH3+])c3ccc(c(c3)Cl)Cl C20392646
c1ccc(c(c1)N2CCN(CC2)C3(CCCCC3)C[NH3+])Cl C20425690
CN1c2ccc(cc2CC1=O)[C@H](c3cc(ccc3Br)F)[NH3+] C20431220
c1cc2c(cc1[C@H](c3cc(ccc3Cl)Cl)[NH3+])OCCO2 C21810207
C[C@@H]1CCc2c(sc3n2c(c(n3)c4cccs4)C[NH3+])C1 C31973960
C[C@@H](C[NH3+])c1c(nc2n1cccc2)c3ccc(cc3)C(C)(C)C C31935093
CC(C)Cc1c(c(n([nH+]1)C)N)c2ccc(cc2)Br C34976090
c1c2c(sc1[C@H](c3cc4c(cc3Br)OCCO4)[NH3+])CCC2 C35381972
C[NH2+][C@H](c1ccc2c(c1)CC(=O)N2)c3cc(cc(c3)Cl)Cl C35495940
c1cc(sc1)c2c(n3cc(ccc3n2)C(F)(F)F)C[NH3+] C36244655
CC(C)(C)SCC(=O)N[C@H]1CC[NH2+]C2(C1)CCCCC2 C36260717
Cc1ccc2c(c1)[nH+]c(n2c3ccc(cc3Br)C)N C36899652
C[C@H](c1ccccc1Br)[NH2+][C@H]2COc3c2ccc(c3)O C36945637
c1cc2c(cc1[C@@H](c3cc(cc(c3)Br)F)[NH3+])OCCO2 C37034240
c1cc2c(cc1[C@H](c3cc(cc(c3)Br)F)[NH3+])OCCO2 C37034241
c1ccc(cc1)N2CCN(CC2)[C@@H](C[NH3+])c3ccc(s3)Cl C37328330
c1c(cc(cc1F)F)[C@H](c2cc3c(cc2Cl)OCCO3)[NH3+] C37332134
c1cc(c(c(c1)F)[C@H](c2cc3c(cc2Cl)OCCO3)[NH3+])F C37332138
CC(C)N(Cc1ccc(cc1)N)c2c3ccsc3cc[nH+]2 C37671754
CC1(CC(CC([NH2+]1)(C)C)NC(=O)C(Cl)(Cl)Cl)C C04442280
c1ccc2c(c1)[C@@]3(CC[NH2+][C@@H]3c4ccc(cc4)Cl)C(=O)N2 C40267900
CC(C)c1cc(nn1c2ccc(c(c2)Cl)Cl)CC[NH3+] C41499744
C[C@H]1CCCC[C@H]1[NH2+][C@@H]2c3cccc(c3NC2=O)Br C42080119
CCc1ccc2c(c1)[C@H](C(=O)N2)[NH2+]Cc3ccc(cc3)Cl C42104052
Cc1ccc(c2c1[C@H](C(=O)N2)[NH2+]Cc3ccc(s3)Br)C C42107858
CC[C@H](C)[C@@H](C)[NH2+][C@@H]1c2cccc(c2NC1=O)Br C42554527
CC[C@H]([C@H](c1ccc(cc1)Cl)N2CCOCC2(C)C)[NH3+] C42945900
CC[C@@H]([C@H](c1ccccc1Br)n2cc(cn2)Cl)[NH3+] C43093818
CC[C@@H]([C@H](c1ccc(s1)Cl)N2CCOC(C2)(C)C)[NH3+] C43252950
CC[C@@H]([C@H](c1ccc(s1)Cl)n2cnc3c2cccc3)[NH3+] C43254386
Cc1ccc2cccc(c2n1)O[C@H](C[NH3+])c3ccc(s3)Cl C43256384
Cc1ccc(o1)[C@H]([C@@H](C)[NH3+])Oc2ccc(cc2)Br C43365861
C[C@H]([C@@H](c1ccccc1Cl)N2CCO[C@@H]3[C@@H]2CCCC3)[NH3+] C43423912
c1c(cc(c2c1[C@H](C(=O)N2)[NH2+]C[C@H]3CCC=CC3)Br)F C45629310
C[C@@H](c1ccc(cc1)Br)[NH2+][C@H]2c3ccccc3NC2=O C49514765
CC[C@H]([C@@H](c1c(ccs1)C)n2c(c(c(n2)C)Cl)C)[NH3+] C50586257
Cc1c(c(n(n1)[C@@H](c2ccc(cc2)Cl)[C@@H](C)[NH3+])C)Br C50588746
Cc1ccnc(n1)S[C@H](c2ccc(s2)Cl)[C@H](C)[NH3+] C51331449
Cc1c(c(nc(n1)c2ccc(cc2)Br)C)CCC[NH3+] C54836451
CC(C)C[C@@H](Cc1cc2c(c(c1)Br)OCCCO2)[NH3+] C54928563
Cc1ccccc1[C@H](C)[NH2+][C@@H]2c3cccc(c3NC2=O)Br C42080376
CC[C@]1(CC[NH2+]C1)C(=O)N[C@H](C)c2ccccc2Br C62892003
CCC1(CCN(CC1)c2c(cc(cn2)Br)C[NH3+])C C62957531
C[C@H]([C@H]1CCCCN1C(=O)c2cc3c(s2)CCCCC3)[NH3+] C63192707
c1cc2c(cc1Br)[C@@H](C(=O)N2)[NH2+]C(C3CC3)C4CC4 C20130836
Cc1ccc(c(c1)[N+](=O)[O-])NC(=S)NC(=O)/C=C/c2ccc(o2)c3cc(cc(c3)Cl)Cl C08833303
Cc1ccc(cc1)c2nnc(n2c3ccc(cc3)Cl)SCC(=O)N/N=C/c4ccc(cc4)O C09272568
CCN(CC)c1ccc(cc1)/C=C/2\CCC(=C2N3CCOCC3)/C=N/NC(=O)NC4CCCCC4 C12500733
CCCCc1ccc(cc1)n2c(nnc2SCC(=O)NC(=O)NC(C)C)c3ccc(cc3)C C03302800
CCCCC[C@@H](C)NC(=O)c1ccccc1N2C(=O)[C@@]3(c4c(c5ccccc5[nH]4)CCN3C2=O)C C12863152
CCCSc1nc(c2c3c(sc2n1)CO[C@](C3)(C)CC)NNC(=O)c4ccc(cc4)OC C13770689
Cc1ccc(cc1NC(=S)NC(=O)c2cc(ccc2OCCC(C)C)Br)[N+](=O)[O-] C14650915
Cc1cc(ccc1NC(=S)NC(=O)c2cc(ccc2OCCC(C)C)Br)[N+](=O)[O-] C14650932
Cc1cccc(c1C)NC(=O)NC(=O)CSc2nnc(n2C3CCCCC3)Cc4cccs4 C16214220
CCCN(CC(=O)Nc1cc(nn1c2ccccc2)c3ccccc3)C(=O)Nc4ccccc4C C00745394
CC(C)CN(CC(=O)Nc1cc(nn1c2ccc(cc2)F)c3ccccc3)C(=O)NC(C)(C)C C16433215
Cc1ccc(cc1)n2c(cc(n2)C(C)(C)C)NC(=O)CN(C(C)C)C(=O)Nc3ccc(cc3F)F C16434604
C/C(=N\Nc1[nH]nc(n1)SCC(=O)N(C2CCCCC2)C3CCCCC3)/c4ccc(cc4)F C20835472
COc1ccc(c(c1)C(=O)c2c(c(c3n2cccc3)c4nc(cs4)c5ccccc5OC)N)OC C21168024
CCCCN1C(=C([C@H](NC1=O)c2cccc(c2)NC(=O)c3ccccc3F)C(=O)OC(C)C)C C33746261
CCCCNC(=O)N1C[C@@H](C[C@@H](C1)C(=O)NCc2ccc3c(c2)OCO3)c4ccc(c(c4)C)F C34716373
Cc1cccc(c1C)NC(=O)N(CC(=O)Nc2cc(nn2c3ccccc3)c4ccccc4)C(C)C C35129751
CCCCN(CC(=O)Nc1cc(nn1c2ccccc2)C(C)(C)C)C(=O)Nc3c(cccc3C)C C35137464
CCN(CC(=O)Nc1cc(nn1c2ccccc2)C(C)(C)C)C(=O)Nc3cccc(c3C)C C35137539
CCN(CC(=O)Nc1c(c(nn1c2ccccc2C)C)c3ccccc3)C(=O)Nc4ccccc4C C35143887
CCCCN1C(=C([C@@H](NC1=O)c2ccc(cc2)NC(=O)c3cccs3)C(=O)OC(C)C)C C35246189
CCN(CC(=O)Nc1nc(cn1c2ccc(c(c2)C)C)c3ccc(cc3)Cl)C(=O)NC(C)C C35671853
Cc1ccc(cc1C)n2cc(nc2NC(=O)CN(CC=C)C(=O)NC(C)C)c3ccc(cc3)Cl C35671861
C[C@H](C(=O)Oc1ccc2c(c1)OC(=C([C@H]2c3cccc(c3)OC)C#N)N)Oc4ccc(cc4)C(C)C C38650238
CCCOc1ccc(cc1)[C@H]2c3ccc(cc3OC(=C2C#N)N)OC(=O)c4ccc(cc4)OC C38650594
CCCOc1ccc(cc1)[C@H]2c3ccc(cc3OC(=C2C#N)N)OC(=O)c4ccc(cc4)OCC C38650642
CCCOc1ccc(cc1)[C@@H]2c3ccc(cc3OC(=C2C#N)N)OC(=O)COc4c(cccc4C)C C38650659
CCCOc1ccc(cc1)[C@H]2c3ccc(cc3OC(=C2C#N)N)OC(=O)COc4ccc(c(c4)C)C C38650694
CCCOc1ccc(cc1)[C@H]2c3ccc(cc3OC(=C2C#N)N)OC(=O)COc4cccc(c4C)C C38650696
CCCCOc1ccc(cc1)[C@@H]2c3ccc(cc3OC(=C2C#N)N)OC(=O)c4ccc(cc4)OC C38650751
CC(C)Oc1ccc(cc1)C(=O)Oc2ccc3c(c2)OC(=C([C@H]3c4ccc(cc4)OCC=C)C#N)N C38658149
CCOc1cccc(c1)C(=O)Oc2ccc3c(c2)OC(=C([C@H]3c4ccc(cc4)OCC=C)C#N)N C38658212
CCCCOc1ccc(cc1OC)[C@@H]2c3ccc(cc3OC(=C2C#N)N)OC(=O)c4ccc(cc4)C C38660046
CCCCOc1ccc(cc1OC)[C@H]2c3ccc(cc3OC(=C2C#N)N)OC(=O)c4ccc(cc4)C C38660047
CCCCOc1ccc(cc1OC)[C@H]2c3ccc(cc3OC(=C2C#N)N)OC(=O)c4cccc(c4)C C38660051
CCCOc1ccccc1[C@H]2c3ccc(cc3OC(=C2C#N)N)OC(=O)COc4c(cccc4C)C C38681559
CCOc1cccc(c1)[C@H]2c3ccc(cc3OC(=C2C#N)N)OC(=O)c4ccc(cc4)OCC=C C38684920
CCc1ccc(cc1)O[C@H](C)C(=O)Oc2ccc3c(c2)OC(=C([C@@H]3c4ccc(cc4)OCC)C#N)N C38685923
CCOC(=O)N[C@@H](CC(C)C)CNC(=O)c1c(nn(c1C)c2ccc(cc2)Br)C C40154903
CCOC(=O)N[C@H](CC(C)C)CNC(=O)c1c(nn(c1C)c2ccc(cc2)Br)C C40154904
CCCCCSc1[nH]c(=O)c2c(n1)NC3=C([C@H]2c4cccc(c4OC)OC)C(=O)CC(C3)(C)C C40476354
C[C@@H](CCc1ccccc1)NC(=O)CNc2c3nnc(n3c4ccccc4n2)c5ccccc5 C40849171
Cc1ccc(cc1)c2nnc3n2c4ccccc4nc3NCC(=O)N[C@@H](C)CCc5ccccc5 C40849394
CCCSc1nc2n(n1)[C@H](C(=C(N2)C)C(=O)Nc3ccc(cc3C)C)c4ccc(cc4)OC C40981646
CCCOc1ccccc1[C@@H]2C(=C(Nc3n2nc(n3)SCCC)C)C(=O)Nc4ccccc4C C40982233
CCCCSc1nc2n(n1)[C@@H](C(=C(N2)C)C(=O)Nc3ccccc3C)c4ccc(cc4)OC C40983475
c1cc(c(cc1Cl)[N+](=O)[O-])NCCNC(=O)c2ccc(o2)c3cc(ccc3Cl)Cl C59400717
CC(=O)/C(=N/Nc1ccccc1Cl)/Sc2nnc(n2c3ccccc3)[C@@H](c4ccccc4)O C13143158
CCSc1nc2n(n1)[C@@H](C(=C(N2)C)C(=O)Nc3ccccc3OC)c4ccc(cc4)C(C)C C17316868
CCc1ccc(cc1)c2c(n3c(n2)sc(n3)N(C)CC(=O)NC4CCCC4)NC(C)(C)C C64438851
C[C@@H]1CCc2c(sc(c2C(=O)N)NC(=O)CCC(=O)[O-])C1 C04645992
c1csc(c1C(=O)N)NC(=O)[C@H]2[C@@H]3CC[C@@H](C3)[C@@H]2C(=O)[O-] C06537097
c1cc(c(c(c1)[N+](=O)[O-])[O-])/C=N/c2ccc(cc2)NC(=S)N C16384144
CC(C)(C)C(=O)Nc1c(c2c(s1)CCC[C@H]2C(=O)[O-])C(=O)N C19754381
c1cc2c(cc1[C@H]([C@@H]3CCCC[C@@H]3C(=O)[O-])O)[nH]c(=O)[nH]2 C20433430
Cc1cc(ccc1NC(=O)CCSc2nccc(n2)[O-])N C20483808
Cc1ccc(cc1NC(=O)CSc2nccc(n2)[O-])N C20483841
Cc1ccc(cc1NC(=O)CSc2nc(cc(n2)[O-])C)N C21508843
Cc1cc(nc(n1)SCC(=O)Nc2ccc(cc2N)F)[O-] C21517811
CSc1nc2c(c(n1)[O-])[C@@H](CC(=O)N2)c3ccc(c(c3)O)O C21784005
CC1(CCC[C@@]2([C@H]1[C@H](C=C([C@]2(C(=O)[O-])O)CO)O)C)C C31164074
C[C@@]1(C[C@H]([C@@H]([C@@H]([C@@H]1C(=C)CO)O)C(=C)C(=O)[O-])O)C=C C35271404
c1cc(c(cc1[N-]S(=O)(=O)c2c[nH]nc2)N)Cl C37744361
c1cc(c(cc1C(=O)N)NC(=O)[C@@H]2C[C@@H]2C(=O)[O-])Cl C37793426
Cc1c(c(=O)[nH][nH]1)[C@@H](c2ccc(cc2)Cl)c3c(n[nH]c3[O-])C C34849575
c1cc2c(cc1C(=O)[O-])CCCN2C(=O)NCC(=O)N C40531194
CC(C)(C)CNC(=O)NC1(CCC1)c2[nH]cc(n2)C(=O)[O-] C40605398
CSc1ccc(cc1)[N-]S(=O)(=O)c2cnc(nc2)NN C41071048
c1ccc2c(c1)[C@@](CCO2)(C(=O)[O-])Sc3nc([nH]n3)N C41992213
C[C@](c1ccccc1F)(C(=O)[O-])Sc2[nH]c(=O)cc(n2)N C42010930
C[C@H](c1[n-]nnn1)NC(=O)c2cc(c(c(c2)Cl)Cl)N C44884617
c1ccc(c(c1)N)NS(=O)(=O)c2ccc(s2)CC(=O)[O-] C48838686
Cc1cc(ccc1NC(=O)N[C@@H](C)C(=O)NC)C(=O)[O-] C49103159
C[C@H](c1ccccc1NC(=O)c2cc([nH]c(=O)c2)[O-])O C49549557
C[C@@H](c1c([nH]c(=O)[nH]c1=O)[O-])N/C=C/C2=CCCCC2 C49871937
Cc1c(c(n[nH]1)C)NC(=O)NC(C)(C)CCC(=O)[O-] C50196807
c1cc(ccc1C(=O)[O-])NC(=O)N[C@@H]2CCCNC2=O C50398319
Cc1ccc(cc1[N-]S(=O)(=O)C2CCCCC2)/C(=N/O)/N C50436632
[H]/N=C(/N)\[N-]C1=NC(=O)/C(=C\c2cccc3c2cccc3)/S1 C08382040
c1c2c(c(sc2[nH]c(=O)c1C(=O)[O-])C(=O)N3CCCCC3)N C28902890
C[C@H]1CCC[C@](C1)(CO)NS(=O)(=O)c2cc([nH]c2)C(=O)[O-] C53117700
c1c2c(nc(c1C(=O)[O-])Sc3[nH]c(=O)cc(n3)N)CCC2 C54554311
C[C@](c1ccccc1)(C(=O)[O-])NC(=O)c2csc(n2)N C55189309
Cc1ccc(cc1[N-]S(=O)(=O)c2c([nH]c(=O)s2)C)N C36296517
Cc1cccc(c1C)OCCc2[nH]c(=O)c(c(n2)[O-])N C58056928
C[C@@](c1cc(ccc1F)F)(C(=O)[O-])NC(C)(C)C(=O)N C41834252
c1cc(c(cc1N)F)c2cs/c(=N\S(=O)(=O)CC(=O)[O-])/[nH]2 C42294529
Cc1cc(nc(n1)SC2=C/C(=C(/N)\N=O)/C=CN2)[O-] C19847862
C[C@@H](c1[n-]nnn1)NC(=O)c2cc(c(cc2Br)F)N C61089107
c1c(cc(c(c1[N-]S(=O)(=O)c2cnc(nc2)NN)F)F)F C61120873
c1c(nc([nH]c1=O)S[C@@H]2CCCC[C@@H]2C(=O)[O-])N C62766898
c1csc(c1C(=O)[O-])NC(=O)N[C@@H]2CCC[C@@H](C2)O C62828508
C[C@H](c1ccccc1NC(=O)Nc2c(ccs2)C(=O)[O-])O C62828657
Cc1c(sc(c1C(=O)[O-])NC(=O)N[C@@H]2CCCC[C@@H]2O)C C62828873
c1cc(c(cc1N)NC(=O)[C@@H]2CCCOC2)C(=O)[O-] C62831800
c1c(cc(c(c1F)Sc2[nH]c(=O)cc(n2)N)F)C(=O)[O-] C63006630
c1cc(c([nH+]c1)NC(=O)c2ccc3c(c2)nc(=S)[nH]c3[O-])[O-] C63809062
c1cc(ccc1[C@H]2[C@@H](C(=O)N=C3C2=C(NC(=N3)N)[O-])C#N)F C06667771
CC(C)[C@@H](C(=O)NC(=O)N)Sc1[n-]c2cc(cnc2n1)Cl C05310022
c1cc(ccc1NC(=O)N)[N-]S(=O)(=O)C2CCCCC2 C66578933
Cc1c(sc(c1C#N)NC(=O)[C@@H]2[C@H]3C[C@@H]([C@@H]2C(=O)[O-])C=C3)C C04143908
C1CCc2c(nc(s2)NC(=O)[C@@H]3CC=CC[C@@H]3C(=O)[O-])C1 C06742529
Cc1ccc(c(c1)NC(=O)C[C@@H]([C@@H]2CCCO2)C(=O)[O-])C C00333474
Cc1nc([nH]n1)S/C(=C\c2ccc(cc2)Cl)/C(=O)[O-] C09357215
Cc1cc(ccc1NC(=O)[C@H]2CC=CC[C@H]2C(=O)[O-])SC#N C12809734
CCOC(=O)[C@H]1[C@@H]2CC=C[C@H]2c3ccc(c(c3N1)C)C(=O)[O-] C20058222
Cc1nc2c(c3c(s2)CCC3)c(n1)SCc4cc([nH]n4)[O-] C28165348
Cc1c(cccc1[N-]S(=O)(=O)c2cccs2)C(=O)NC C32631901
c1cc(c(cc1F)F)S(=O)(=O)Nc2ccsc2C(=O)[O-] C35306460
CC[C@@H](C)NS(=O)(=O)c1cc(cc(c1C)F)C(=O)[O-] C35650869
c1cc(c(cc1[N-]S(=O)(=O)c2ccc(=O)[nH]c2)Cl)Cl C36828819
Cc1cc(sc1C(=O)[O-])NC(=O)c2c(c(oc2C)C)C C37404777
Cc1c(c(c(c(c1C)C)S(=O)(=O)N[C@@H](C)CC(=O)[O-])C)C C37413222
c1cc(ccc1C(=O)[O-])SCC(=O)Nc2c(ccs2)C#N C37417131
C[C@H]1CCc2c(sc(c2C#N)NC(=O)[C@@H]3C[C@@H]3C(=O)[O-])C1 C37517978
CC(C)n1cc(cc1C(=O)NC2CCC(CC2)C(=O)[O-])Cl C37561622
Cc1c(c(sn1)NC(=O)c2ccccc2SC)C(=O)[O-] C37675683
Cc1c(c(sn1)NC(=O)CSc2ccc(cc2)F)C(=O)[O-] C37675710
Cc1c(c(nc(n1)C(C)C)S[C@H]2CCCC[C@H]2O)C(=O)[O-] C37690913
Cc1c(sc(n1)[O-])S(=O)(=O)Nc2ccccc2SC C37856292
C[C@H](Cc1ccco1)NCc2nc3ccsc3c(n2)[O-] C38092956
c1ccc(cc1)[C@@H]2[C@@H]([C@@H](ON2c3ccccc3)CO)C(=O)[O-] C39139550
CC(C)(C)NS(=O)(=O)c1cc(sc1C(=O)[O-])Cl C39296088
CC(C)C[C@@H](C(=O)[O-])NC(=O)N1CC[C@@H]2CCCC[C@@H]2C1 C40590687
CCCC[C@H](C(=O)[O-])NC(=O)N1CC[C@H]2CCCC[C@@H]2C1 C40590797
c1cn[nH]c1[N-]S(=O)(=O)c2cc(cc(c2)Cl)Cl C42414625
CN([C@@H]1CCSC1)C(=O)NCC2(CCCCC2)CC(=O)[O-] C43414220
c1ccc2c(c1)CCN([C@H]2C(=O)[O-])C(=O)NCC(F)(F)F C43594822
c1csc2c1[C@@H](N(CC2)C(=O)NCC3CCC3)C(=O)[O-] C44593222
Cc1cc(c(o1)C)[C@H](C)NC(=O)c2ccc(s2)C(=O)[O-] C44731811
c1c(cc(c2c1c(nc(n2)CC(=O)NC3CC3)[O-])Cl)Cl C48606519
CCC1CCC(CC1)NC(=O)N(CC(=O)[O-])C2CCCC2 C49124288
Cc1ccc(s1)[C@H](C)NC(=O)N2CCC[C@H](C2)C(=O)[O-] C49188081
CC(C)c1csc(n1)NC(=O)[C@@H]2CC=CC[C@H]2C(=O)[O-] C49235025
Cc1cc(c(s1)C)[C@@H](C)NC(=O)N2CCC[C@H]2CC(=O)[O-] C49512845
Cc1ccc(s1)CNC(=O)N2CCC[C@@H](C2)CCC(=O)[O-] C50227022
CC[C@@H](C1CCCCC1)NC(=O)N2CCCC[C@H]2C(=O)[O-] C52344371
C[C@](c1ccccc1)(C(=O)[O-])NC(=O)c2cc(cn2C)Cl C52878735
c1cc(ccc1[C@@H]2CC(=CC(=O)C2)Nc3[n-]ncn3)Cl C08971260
C/C(=N\O)/c1ccc(cc1)/N=C/C2=C(CC(CC2=O)(C)C)[O-] C05517052
CC(C)c1ccc(cc1)S(=O)(=O)c2cnc(=S)[nH]c2[O-] C57509339
CC[C@@H](C(=O)[O-])N1c2cc(c(cc2N[C@@H](C1=O)C(C)C)C)C C57930227
C[C@H](c1ccsc1)NS(=O)(=O)c2ccc(s2)C(=O)[O-] C61363640
Cc1c(sc(c1C(=O)[O-])NC(=O)N(C)[C@@H]2CCSC2)C C62827756
CC[C@@]1(CCCN(C1)C(=O)NCc2ccc(s2)C)C(=O)[O-] C62876312
CC[C@]1(CCCN(C1)C(=O)N[C@H](C)c2ccsc2)C(=O)[O-] C62876809
C[C@H](c1ccccc1F)NC(=O)N2CC[C@](C2)(C)C(=O)[O-] C62933512
C1CC1[C@H]2C[C@H](n3c(c(c(n3)C(=O)[O-])Cl)N2)C(F)(F)F C34928933
CC(C)(C)[C@H]1CCC2=C(C1)C[C@@H](S2)/C(=N/c3[nH]ncn3)/[O-] C64070182
CCc1ncc(s1)/C(=C(\C#N)/C(=O)NC2CCCC2)/[O-] C57314611
C[C@@H]1CCCC[NH+]1Cc2c(ccc3c2oc(c(c3=O)Oc4ccc5ccccc5c4)C(F)(F)F)O C04290112
C[C@@H]1CCC[NH+](C1)Cc2c(ccc3c2oc(c(c3=O)c4ccccc4OC)C(F)(F)F)O C06162687
C[C@H]1CCC[NH+](C1)Cc2c(ccc3c2oc(c(c3=O)c4ccccc4OC)C(F)(F)F)O C06162688
Cc1ccc(cc1)S(=O)(=O)N(C[C@H](C[NH+]2CCCCC2)O)c3cccc4c3cccc4 C04066029
CCc1ccc(cc1)c2nc(c(s2)C(=O)NC[C@H](c3cccs3)[NH+]4CCOCC4)C C08747796
CCOC(=O)c1c2c(sc1NC(=O)Cc3cccc4c3cccc4)C[NH+](CC2)C(C)C C08793042
CC(C)(C)OC(=O)c1c2c(sc1/N=C/c3cc(cc(c3O)Cl)Cl)C[NH+](CC2)C C08921738
CN1CCCc2c1ccc(c2)[C@@H](CNS(=O)(=O)c3ccc4ccccc4c3)[NH+]5CCCC5 C08799036
CN1CCCc2c1ccc(c2)[C@@H](CNS(=O)(=O)c3ccc4c(c3)CCCC4)[NH+]5CCCC5 C08799120
Cc1ccc(cc1Cl)S(=O)(=O)NC[C@@H](c2ccc3c(c2)CCCN3C)[NH+]4CCCC4 C08799205
CN1CCCc2c1ccc(c2)[C@H](CNS(=O)(=O)c3ccc(cc3)Cl)[NH+]4CCCCC4 C08800198
CN1CCCc2c1ccc(c2)[C@@H](CNS(=O)(=O)c3ccc(s3)Cl)[NH+]4CCCCC4 C08800227
Cc1cc(ccc1S(=O)(=O)NC[C@@H](c2ccc3c(c2)CCCN3C)[NH+]4CCCCC4)F C08800253
CN1CCc2c1ccc(c2)[C@H](CNS(=O)(=O)c3ccc4c(c3)CCCC4)[NH+]5CCCCC5 C08801625
Cc1ccc(cc1S(=O)(=O)NC[C@H](c2ccc3c(c2)CCN3C)[NH+]4CCCCC4)Cl C08801685
Cc1ccc(cc1)c2cn3c4ccc(cc4sc3n2)C(=O)NCCC[NH+]5CCCC[C@H]5C C09406356
CCn1cc(c2c1cccc2)/C=C/3\C(=O)c4ccc(c(c4O3)C[NH+](C)Cc5ccccc5)O C09423405
COc1ccccc1CCNC(=O)[C@H]2CC23CC[NH+](CC3)Cc4ccc(cc4)c5ccco5 C12054780
Cc1nc(cs1)[C@H](C)n2cnc3c(c2=O)c4c(s3)C[C@@H](CC4)[NH2+]CCc5ccccc5Cl C12149593
Cc1nc(cs1)[C@H](C)n2cnc3c(c2=O)c4c(s3)C[C@H](CC4)[NH2+]CCc5ccc(cc5)Cl C12325747
Cc1ccc(cc1)Cn2c(c(c(n2)C)C(=O)NC[C@@H](c3ccccc3Cl)[NH+]4CCCC4)C C12797638
CC(=O)c1ccc(s1)c2ccc3c(c2)ccc4c3C[C@H](O4)CNC(=O)[C@@H]5CCC[NH+](C5)C C14991009
CC(C)c1ccc(cc1)[C@@H](c2c(c3ccccc3o2)NC(=O)c4ccco4)[NH+]5CCCCC5 C15859348
Cc1ccc(c(c1)C)n2c(cc(n2)c3cccs3)C(=O)NCCC[NH+]4CCCC[C@H]4C C16605229
Cc1c(c2ccccc2[nH]1)[C@H](c3ccc4c(c3)OCO4)N5CC[NH+](CC5)Cc6ccccc6 C19864040
c1ccc(cc1)CCNc2c3c(c(c([nH+]2)N4CCCCC4)C#N)CCN(C3)Cc5ccccc5 C19900718
CC1CCC(CC1)NC(=O)[C@@]2(C[NH+]3Cc4ccccc4C[C@@H]3C(=O)N2CCc5ccc(cc5)Cl)C C20917993
C[C@@H]1CCCC[C@H]1NC(=O)C2CCN(CC2)c3[nH+]c4ccccc4n3Cc5ccc(cc5)F C21161989
C[C@H]1CCCC[C@H]1NC(=O)C2CCN(CC2)c3[nH+]c4ccccc4n3Cc5ccc(cc5)F C21161993
Cc1ccc2c(c(c(=O)oc2c1)CCC(=O)NC[C@H](c3cccs3)[NH+]4CCC(CC4)C)C C22681143
C[C@@H](c1ccc(c(c1)F)F)[NH+](C)CC(=O)N2c3ccccc3NC(=O)C[C@@H]2C(F)(F)F C23668635
CC[C@@H](CNC(=O)c1c(nn(c1Cl)Cc2ccc(cc2)C)C)[NH+]3CCc4ccccc4C3 C32446731
Cc1ccc(c(c1)C)[C@H](C)NC(=O)C[NH+]2CCc3ccccc3[C@@H]2C(=O)N4CCC(CC4)C C33312893
C[C@H]1CCc2c(sc3c2c(ncn3)SC[C@@H]4C[NH2+][C@@H](O4)c5ccc(cc5)N(C)C)C1 C34892457
c1ccc2c(c1)[nH+]c(n2CC3CCCCC3)N4CCC(CC4)C(=O)NCc5ccc(cc5)F C34906530
C[C@H](c1ccccc1)NC(=O)[C@@H]2Cc3cc(ccc3N4[C@@H]2CN(CC4)c5cccc[nH+]5)C(F)(F)F C35545030
C[NH+](Cc1ccc(cc1)OCC=C)Cc2[nH]c(=O)c3c(csc3n2)c4ccc(cc4)F C20686508
Cc1ccc(cc1)Oc2c(=O)c3ccc(c(c3oc2C(F)(F)F)C[NH+]4CCCC[C@H]4C)O C00958103
Cc1c(c(c(c(c1C)C)S(=O)(=O)NC[C@@H](c2ccc3c(c2)CCN3C)[NH+]4CCCCC4)C)C C38671701
Cc1cc(nc(n1)CC[NH2+]C[C@@H]2C=NN=C2c3ccc(cc3)c4ccccc4)C(F)(F)F C39357954
COC(=O)[C@@H]1CC2=C3CC=CC=C3N=C2[C@@H]4N1[C@@H](C[C@@H](C4)[NH2+]Cc5cccs5)c6ccc(cc6)F C39560828
Cc1c(nn(c1c2ccc(nc2)C(F)(F)F)c3c(cccn3)Cl)C[NH2+]C4CCCC4 C40954869
c1ccc(cc1)[C@H](CNC(=O)CCc2ncc(o2)c3ccc(cc3)Cl)[NH+]4CCCCC4 C41022012
c1cc(sc1)[C@H](CNC(=O)CCc2ncc(o2)c3ccc(cc3)Cl)[NH+]4CCCCC4 C41022100
Cc1csc(n1)SCc2ccc(cc2)C(=O)/N=c\3/[nH]c(cs3)C[NH+]4CCCCC4 C22238247
c1ccc2=[NH+][C@H](C(=c2c1)CCC(=O)N3CCN(CC3)c4ccccc4O)c5ccc(cc5)F C63205614
c1ccc2c(c1)nc(s2)n3c(c(c(n3)C(F)(F)F)/C=[NH+]/Cc4ccc(cc4)Cl)O C08694283
c1ccc2c(c1)C[C@@H](OC2=O)C(=O)NC[C@@H](c3ccccc3Cl)C4=c5ccccc5=[NH+]C4 C64042780
C[C@H](C(=O)c1ccc2c(c1)CCN2C(=O)C)NC[C@H](c3ccccc3)C4=c5ccccc5=[NH+]C4 C64352970
CCC(=O)N1CCc2c1ccc(c2)c3ccc(cc3)C(=O)NCCC[NH+](C)C4CCCCC4 C65026883
c1cc(ccc1[C@H]2c3ccc(cc3OC(=C2C#N)N)N)O C00242247
c1cc(cc(c1)O)[C@H]2c3ccc(cc3OC(=C2C#N)N)N C00207985
C[C@H]1c2c(c(sc2NC3=C1C(=O)CC(C3)(C)C)C(=O)N)N C04660914
C[C@@H]1CCC[C@H]([C@@H]1C)NC(=O)[C@@H](C)Sc2nc(cc(n2)N)N C07692710
c1ccc(c(c1)C(=O)Nc2c(c3c(s2)CCC3)C(=O)N)N C10167916
C/C(=N\N)/c1ccc2c(c1)c3c([nH]2)/C(=N/N)/CCC3 C12342947
c1ccc2c(c1)c(c[nH]2)[C@H]3C[C@](N(N3)C(=O)N)(C(F)(F)F)O C15203270
c1cc(ccc1CSc2nnc(n2N)NN)Br C20922221
CNc1ccc(c2c1[C@H](c3c(ccc(c3[C@H]2O)N)O)O)O C33610816
c1ccc2c(c1)C(=O)c3c(cc(c(c3C2=O)N)C(=O)N)N C04712898
C[C@@H](C(=O)N)Nc1cc2c(cc1N)NC(=O)CC2 C35793894
Cc1ccc(cc1NC2CCN(CC2)C(=O)N)S(=O)(=O)N C37317489
C[C@H]1CCCC[C@@H]1Nc2ccc(cc2N)S(=O)(=O)N C37333611
c1c(cc(c(c1/C=[NH+]/N=C(/c2c(non2)N)\N)[O-])Cl)Cl C08572939
C/C(=C/C(=O)NC12CC3CC(C1)CC(C3)C2)/NNC(=O)N C04690424
c1cc(c(cc1Cl)Nc2[nH+]c(c(n2O)[O-])N)Cl C15226786
C1[C@@H]2[C@H]3/C(=N\NC(=S)N)/C[C@@H]2[C@H]4[C@@H]1[C@@H]3/C(=N\NC(=S)N)/C4 C39944310
c1cc(oc1c2[nH]nc(n2)c3cc(cc(c3)N)N)Br C40169650
CC[C@@H](/C(=N/O)/N)NC(=O)c1cccc(c1O)C C40370305
CCNC(=O)N[C@H](C1CCCCC1)/C(=N/O)/N C40375000
c1cc(ccc1NC(=O)NC2(CCCC2)/C(=N\O)/N)F C40375632
CCCNC(=O)NC1(CCCCCC1)/C(=N/O)/N C40375774
CC1=C[C@@]2(C(=C(O1)N)C(=O)N)Nc3cc(ccc3O2)C(C)C C40546240
c1c(nc(nc1N)SCc2csc(n2)N)N C41023189
c1cc(c(c(c1)Sc2nc(cc(n2)N)N)N)F C41023386
c1c(cc(cc1F)Sc2nc(cc(n2)N)N)N C41023392
Cc1nc2cc(c(cc2s1)N)Sc3[nH]c(=O)cc(n3)N C41027106
c1c(nc(nc1N)S[C@H]2CCC[C@H]2O)N C41042198
c1cc(sc1)[C@@H](C[NH3+])Sc2nc(cc(n2)[O-])N C43114742
CCC(C)(C)C1CCC(CC1)NC(=O)NNC(=O)N C43863176
Cc1c(c(n[nH]1)C)NC(=O)[C@H](C(C)C)/C(=N/O)/N C44868783
C[C@@H]1CC[C@H]([C@@H](C1)NC(=O)NNC(=O)N)C(C)C C45638775
c1cc(c(cc1F)C(=O)[O-])NC(=O)N[C@@H]2CCCC[C@H]2[NH3+] C48843746
C[C@H]([C@@H]1CCCO1)Nc2cc(c(cc2F)N)C(=O)N C50029855
CC(C)c1csc(n1)Nc2cc(c(cc2F)N)C(=O)N C50031883
COC(=O)c1cc(c(cc1N)F)Sc2[nH]c(=O)cc(n2)N C50036156
Cc1ccc(cc1Nc2ccc(cc2C(=O)N)N)C#N C50436732
c1csc2c1c(nc(n2)CSc3[nH]c(=O)cc(n3)N)N C50839550
c1c2c(cc(c1N)N[C@@H]3CCCC[C@H]3O)NC(=O)CC2 C51999595
c1ccc(c(c1)C(=O)N[C@@H]2CCCC[C@@H]2O)NN C52016873
c1cc2c(cc1N)[nH]cc2C(=O)NC3(CCCCC3)CO C53111799
c1cc(c(cc1S(=O)(=O)N)N)NC2(CCCCC2)CO C53113922
c1cc(c(cc1N)C(=O)N)Nc2nc3c(s2)CCC3 C49549369
Cc1c2c([nH]n1)OC(=C([C@@H]2c3ccc4ccccc4c3)C(=O)N)N C58950915
c1ccc2c(c1)c([nH]c2/N=N/C(=O)c3ccccc3N)N C12599541
Cc1ccc2c(c1)[nH]c(n2)SCc3nc(nc(n3)N)N C07676206
C1CCC(CC1)NC(=O)N[C@@H]2CCC[C@@H]2/C(=N\O)/N C61887838
Cc1c(cccc1Sc2nc(cc(n2)N)N)N C62725609
c1ccc2c(c1)CC[C@@H](C(=N2)O)Sc3nc(cc(n3)N)N C32096891
Cc1c(sc(n1)c2ccccc2)CNC(=O)NNC(=O)N C67471846
C[C@@H]1CCc2c(sc3c2c(=O)[nH]c(n3)NN)C1 C01290931
c1c2c(c3n(c(=O)c2c(s1)N)NC4(N3)CCCC4)C#N C05567206
c1c(nc(nc1Cl)N)NCC2(CCCC2)O C01645723
Cc1cc(c2c(c1)c3c([nH]2)nc(nn3)NN)C C06825639
Cc1c(c(nc(n1)N)N)/N=N/c2ccccc2 C25491595
c1c2c(cc(c1N)NC3CCCC3)nc[nH]c2=O C35081878
CC(C)CCNc1cc2c(cc1N)c(=O)[nH]cn2 C35081886
CC[C@H](C)Nc1cc2c(cc1N)OCC(=O)N2 C35452772
CCC(CC)Nc1cc2c(cc1N)OCC(=O)N2 C35452781
CC(C)CCNc1cc2c(cc1N)OCC(=O)N2 C35452835
CC(C)(C)c1c(n2cc(ccc2n1)N)CC(=O)N C36220671
c1cc2cccc3c2c(c1)/C(=N/NC(=O)N)/N3 C12487477
C[C@H]1C[C@@H]1C(=O)N[C@@H](C2CCCCC2)/C(=N/O)/N C40369654
C1CCC(C1)CC(=O)NC2(CCCC2)/C(=N\O)/N C40371962
CC(C)(C)CC(=O)NC1(CCCC1)/C(=N/O)/N C40372230
c1cc2c(c(c1NCc3cc[nH]n3)N)ncs2 C41014433
c1c(nc(nc1N)S[C@@H]2CCC[C@H]2C#N)N C41023653
Cc1ccc(cc1C)n2c(nnn2)c3cc(cc(c3)N)N C42016418
Cc1cccc(c1C)n2c(nnn2)c3ccc(cc3N)N C42016450
CC1CCC(CC1)n2c(nnn2)c3ccc(cc3N)N C42027057
c1cc2c(c(c1N(CC(=O)N)C3CCCC3)N)ncs2 C42428211
C[C@H](C(=O)NC)Nc1ccc2c(c1N)ncs2 C42561287
C[C@H](C(C)C)NC(=O)C1(CCCC1)/C(=N/O)/N C44783018
CCCNC(=O)C1(CCCCC1)/C(=N/O)/N C44783236
CCC(C)(C)NC(=O)C1(CCCC1)/C(=N/O)/N C44783244
CC(C)(/C(=N/O)/N)C(=O)NC1CCCCCC1 C44784810
CC[C@@H](/C(=N/O)/N)C(=O)N[C@H]1CCC[C@@H](C1)C C44867262
CC1(CCCCC1)NC(=O)C(C)(C)/C(=N/O)/N C45047577
CC[C@@H](/C(=N/O)/N)C(=O)NC1(CCCCC1)C C45047585
CC[C@H]1CCCC[C@H]1Nc2c(n(c(=O)[nH]c2=O)C)N C47873472
CC(C)[C@H](c1cccs1)NC(=O)c2cn[nH]c2N C49561728
Cc1c(c([nH]n1)N)C(=O)N[C@H](c2cccs2)C(C)C C49561730
Cc1c(c(n[nH]1)C(=O)NC(C)(C)CC(C)(C)C)N C50306623
CCc1c(c(n[nH]1)C(=O)N[C@H](C)c2cc(sc2C)C)N C50307798
C[C@@H](C/C(=N/O)/N)NC(=O)c1cc2c(s1)CCCC2 C50389332
Cc1cc(nc(n1)c2ccc(c(c2)Cl)O)NN C51168481
Cc1cc2c(cc1C)nc([nH]2)c3cn[nH]c3N C51847964
CCOc1c(ccc(n1)N[C@H]2CCCC[C@H]2O)N C51998734
c1cc(c2c(c1N)non2)N[C@H]3CCCC[C@@H]3O C51999736
C1CCCC(CC1)(/C(=N\O)/N)C(=O)NC2CCC2 C52213570
Cc1ccc(c(c1)C(=O)Nc2nc(cs2)C)NN C53006506
Cc1cc(c(o1)C)[C@@H](C)NC(=O)c2cccc(c2NN)F C54217010
Cc1cc(c(o1)C)[C@H](C)NC(=O)c2cccc(c2NN)F C54217012
CCCC(=O)NC1(CCCCC1)/C(=N/O)/N C41043251
CC(C)[C@@H](/C(=N/O)/N)C(=O)N[C@@H]1CCCc2c1ccs2 C61371060
c1cc(cc(c1)NS(=O)(=O)N)N[C@H]2CCCSC2 C61587814
C/C(=C\1/C=C(C=C(C1=O)Cl)Cl)/NNC(=O)N C13123085
c1c2c(sc1C(=O)N[C@H]3CCC[C@H]3/C(=N\O)/N)CCC2 C61886296
Cc1ccccc1C(=O)N[C@@H]2CCC[C@H]2/C(=N/O)/N C61887240
C[C@@H](Cc1ccco1)NC(=O)c2c[nH]c3c2cc(cc3)N C62832738
c1ccc(cc1)NC(=S)NNc2[nH]c(=O)c3c4c(sc3n2)CCCC4 C00944881
C[C@@H]1CCc2c(sc(c2C(=O)N)NC(=O)Nc3ccccc3)C1 C00120580
CC1(CCCCC1)[C@]2(C[C@H](NN2C(=O)N)c3ccccc3)O C00507289
Cc1c(cccc1Cl)N2NC3=C(N(NC3=N2)c4ccccc4)N C05724474
c1ccc(c(c1)c2nc(nc(n2)N)/C=C/c3ccc(cc3)O)O C04978049
CC1(c2ccccc2N(C1=CC(=O)CSc3nc(nc(n3)N)N)C)C C05689230
C[C@@H]1CCc2c(sc(c2C(=O)N)NC(=S)NC(=O)C(C)(C)C)C1 C06764146
CC(C)[C@H](C(=O)NC(=O)N)OC(=O)c1ccc2c(c1)c3c([nH]2)CCCC3 C07737385
c1ccc(cc1)[C@@H](C(=O)c2c[nH]c3c2cccc3)Sc4[nH]c(nn4)N C03537774
C[C@]1\2CC[C@H]3[C@H]([C@H]1CC/C2=N\NC(=O)N)CC=C4[C@@]3(CC[C@@H](C4)O)C C13467057
c1ccc2c(c1)nc3n2[C@H](NC(=N3)N)c4cc(ccc4O)Cl C07126830
Cc1cccc(c1C)NC(=S)NNC(=O)c2c3ccccc3[nH]n2 C15844627
Cc1cccc(c1C)NC(=S)NNC(=O)c2c(c3c([nH]2)CCCC3=O)C C21297684
c1cc(c(cc1S(=O)(=O)Nc2cc(ccc2Cl)Cl)N)O C21816133
c1cc(ccc1NC(=[NH2+])Nc2nc(cc(n2)[O-])C(F)(F)F)F C18126928
CC1(CC2=C([C@H](c3c([nH]c(nc3=O)N)N2)c4ccc(cc4)Cl)C(=O)C1)C C16956948
c1ccc2c(c1)C3=C(C2=O)[C@H](c4c([nH]c(nc4=O)N)N3)c5ccc(cc5)F C13598487
c1ccc(cc1)[C@@H]2c3c([nH]c(nc3=O)N)NC4=C2C(=O)c5c4cccc5 C04384801
c1cc2c(cc1S(=O)(=O)c3ccc4c(c3)sc(n4)N)sc(n2)N C06485562
CCN1c2ccc(cc2NN1)C(=O)NCCc3c[nH]c4c3cccc4 C39760523
C[C@@H](c1ccccc1Cl)NS(=O)(=O)c2ccc(c(c2)N)O C40323618
CCC[C@H](/C(=N/O)/N)NC(=O)c1cc(cc(c1)Cl)Cl C40370600
CCC[C@H](/C(=N/O)/N)NC(=O)c1cc(ccc1Cl)Cl C40370642
CCC(CC)(/C(=N/O)/N)NC(=O)c1ccc(cc1Cl)Br C40370998
C[C@@](C1CC1)(C(=O)Nc2c(cc(cc2Cl)Cl)C(=O)[O-])[NH3+] C40481198
CCc1ccc(cc1)NC(=O)c2c(c\3c(o2)CCC/C3=N\NC(=O)N)C C40824328
CC(C)(C)[C@H]1CC[C@@H]([C@@H](C1)Sc2nc(cc(n2)N)N)C#N C41023709
Cc1ccc2c(c1)sc(n2)NC(=O)[C@H](C)Sc3[nH]c(=O)cc(n3)N C41630238
Cc1cccc(c1C)NC(=O)NCCc2ccc(cc2)S(=O)(=O)N C43136336
CCC(CC)(/C(=N/O)/N)C(=O)Nc1ccc(cc1C)Br C44783896
CCC(CC)(/C(=N/O)/N)C(=O)Nc1cc(cc(c1)Cl)Cl C44784057
CC[C@@H](/C(=N/O)/N)C(=O)Nc1c(ccc(c1Cl)C)Cl C44862641
CCC(CC)(/C(=N/O)/N)NC(=O)c1cc2ccccc2s1 C48856602
CC[C@@H]1CCCC[C@H]1Nc2ccc(cc2N)S(=O)(=O)NC C49118610
COc1cccc(c1O)[C@H]2c3c([nH]nc3O)NC4=C2C(=O)c5c4cccc5 C18196268
C[C@H](c1ccc(cc1Cl)Cl)NC(=O)c2cccc(n2)NN C51092891
Cc1ccc(s1)[C@@H](C)NC(=O)NNC(=O)Cc2c[nH]c3c2cccc3 C54733569
CNC(=O)NC(=O)CSc1nc(c2c3c(sc2n1)CCCCC3)N C09322592
Cc1cc(cc(c1C)NC(=O)CNc2ccccc2Cl)S(=O)(=O)N C58018371
c1ccc2c(c1)cc([nH]2)CNC(=O)NCc3cc4ccccc4[nH]3 C58157146
CC(C)c1ccc(cc1)[C@H]2C3=C(CC(CC3=O)(C)C)OC(=C2C(=O)N)N C58949932
c1cc(c(cc1Br)C(=O)N[C@H]2CCC[C@H]2/C(=N\O)/N)Cl C61887458
c1cc(c(cc1Br)Cl)C(=O)N[C@H]2CCC[C@@H]2/C(=N\O)/N C61887464
c1ccc2c(c1)c(cc(=O)[nH]2)C(=O)N[C@H]3NN[C@H](S3)C4CCCCC4 C64365600
Cc1ccc2cc([nH]c2c1)C(=O)NNC(=O)NCCc3cccs3 C65200164
Cc1c([nH]c2c1cc(cc2)C(=O)NNC(=O)NCCc3cccs3)C C65203595
C[C@@H]1C[C@@H](CC(C1)(C)C)CC(=O)NCc2ccc(cc2)NC(=O)N C66604549
CC[C@@H](c1[nH]c2ccccc2n1)NC(=O)NNC(=O)c3ccc(cc3)F C67040178
Cc1cccc2c1nc([nH]2)CCNC(=O)C[C@@H]3C[C@H](NC(=S)N3)C C67446797
c1cc(ccc1C2(CCCC2)CNC(=O)CNC(=O)N)Cl C67473811
C[NH+](C)[C@@H](C(Cl)(Cl)Cl)NC(=O)N[C@H](C(Cl)(Cl)Cl)[NH+](C)C C03137443
c1ccc2c(c1)CN(C2=[NH2+])c3ccc(cc3)c4ccc(cc4)N5Cc6ccccc6C5=[NH2+] C02645160
CCCCSC1([C@@]2(C3=C(CCC3)[NH2+][C@@H]([C@]2(C(=[NH+]1)N)C#N)c4ccccc4)C#N)SCCCC C13801113
c1cc(ccc1N2CC[NH+](CC2)C[C@H]3C[NH+]4CC[C@H]3C[C@@H]4CNC(=O)Nc5ccsc5)F C08636255
CC(C)(C)c1ccc(cc1)[C@@H](CC[NH3+])N2CC[NH+](CC2)C(c3ccccc3)c4ccccc4 C19936554
c1cc(c(cc1c2cc[nH+]c(c2)N3CCC(CC3)[C@@H]([NH3+])O)C(F)(F)F)Sc4ccc5c(c4)OCCO5 C28342037
C[C@]12CCCC(=C)[C@H]1C[C@H]3[C@@H](C2)OC(=O)[C@@H]3C[NH2+]CCC4=c5cc(ccc5=[NH+]C4)O C38555844
c1ccc(cc1)C2=c3cc(ccc3=[NH+]C(=O)[C@@H]2[NH+]4CCC[C@@H](C4)C(=O)N5CCC(CC5)C(=O)N)Cl C39330637
c1ccc(cc1)C2=c3cc(ccc3=[NH+]C(=O)[C@H]2[NH+]4CCC[C@@H](C4)C(=O)N5CCC(CC5)C(=O)N)Cl C39330639
COc1cc(cc(c1O)/C=N/[NH+]=C/2\N[C@@H]3C(=c4ccccc4=[NH+]3)N=N2)Br C39444102
c1ccc(cc1)C[C@H]2C[NH+](CC[NH2+]2)[C@@H](CNc3ccccc3O)c4ccc(cc4)c5ccccc5O C39533936
Cc1ccc[nH+]c1N2CCC(CC2)NC(=O)[C@H]3CN(CC34CC[NH2+]CC4)C(=O)c5ccc(o5)c6ccccc6 C39687699
CC1=C([C@H](N(N1)c2ccc(cc2)Br)O)/C=C(\C#N)/C3[NH+]=c4ccccc4=[NH+]3 C39698059
Cc1ccc2=[NH+][C@@H]([NH+]=c2c1)/C(=C/c3cccn3c4ccc(cc4)S(=O)(=O)N)/C#N C39709145
c1ccc2c(c1)CC[NH+](C2)C[C@H]3C[NH+]4CC[C@@H]3C[C@@H]4CNC(=O)Nc5ccsc5 C43527021
c1ccc(c(c1)C[NH+]2CC[NH+](C2c3c(ccc4c3c5c(o4)CCCC5)O)Cc6ccccc6O)O C19324814
Cc1ccccc1C[NH+](C)[C@H](C[NH3+])c2cc(c(o2)Br)Br C50362023
CC[NH+](Cc1cccs1)[C@@H](C[NH3+])c2cc(c(o2)Br)Br C50362165
CC[NH+](Cc1cccs1)[C@H](C[NH3+])c2cc(c(o2)Br)Br C50362168
C[NH+](Cc1ccc(s1)Cl)[C@@H](C[NH3+])c2cc(c(o2)Br)Br C50362170
C[C@H](c1cccs1)[NH+](C)[C@@H](C[NH3+])c2cc(c(o2)Br)Br C50362251
c1ccc2=[NH+]CC(=c2c1)C[C@@H](COc3cc(cnc3)c4ccc5c(c4)C(C(=O)N5)(F)F)[NH3+] C52566197
c1ccc(cc1)[C@H]2c3cc(ccc3NC2=O)c4cc(cnc4)OC[C@H](CC5=c6ccccc6=[NH+]C5)[NH3+] C52566219
c1cc2c(cc1C(=O)N)CCO[C@H]2CC[NH+]3CCC(=CC3)C4=c5ccc(cc5=[NH+]C4)F C52595238
c1ccc2=[NH+]CC(=c2c1)C[C@@H](CNc3cc(cnc3)Oc4cccc5c4ccnc5)[NH3+] C52627718
Cc1ccc2[nH+]c(cc(=O)n2c1)CNc3ccccc3[NH2+]C45CC6CC(C4)CC(C6)C5 C58175545
c1c(c(oc1[C@@H](C[NH3+])[NH+]2CCC3(CCCC3)CC2)Br)Br C62952612
Cc1ccc(cc1)N2[C@@H](NN[C@@H]2SCC3[NH+]=c4ccccc4=[NH+]3)c5cccc(c5)Cl C63165325
c1ccc2=[NH+]C([NH+]=c2c1)CS[C@H]3NN[C@H](N3c4ccc(cc4)Cl)c5cccc(c5)Cl C63165330
C[C@@H]1[C@@H]([C@@H](N(N1)c2ccccc2)C)/C=N/NC(=O)CSC3[NH+]=c4ccccc4=[NH+]3 C63251888
c1ccc(cc1)C([C@H]2C(=c3ccccc3=[NH+]C2=O)O)[C@H]4C(=c5ccccc5=[NH+]C4=O)O C07343682
C[C@@H]1[C@H]([C@@H](N(N1)Cc2ccccc2)C)NC(=O)CS[C@@H]3[NH+]=c4ccc(cc4=[NH+]3)F C63340094
C[C@H]1C(=c2cc(ccc2=[NH+]1)OC(F)(F)F)CCN3C(=O)OC4([C@]3(C)O)CC([NH2+]C(C4)(C)C)(C)C C63506882
CC1=C2[C@@H](CC(=O)N[C@@H]2N(N1)C3[NH+]=c4ccccc4=[NH+]3)c5ccccc5C(F)(F)F C63698931
CC1=C2[C@H](CC(=O)N[C@H]2N(N1)C3[NH+]=c4ccccc4=[NH+]3)c5ccccc5C(F)(F)F C63698936
CC1=C2[C@@H](CC(=O)N[C@@H]2N(N1)C3[NH+]=c4ccccc4=[NH+]3)c5ccc(cc5)C(F)(F)F C63698938
CC1=C2[C@@H](CC(=O)N[C@H]2N(N1)C3[NH+]=c4ccccc4=[NH+]3)c5ccc(s5)C(C)(C)C C63699047
CC1=C2[C@H](CC(=O)N[C@H]2N(N1)C3[NH+]=c4ccccc4=[NH+]3)c5ccc(s5)C(C)(C)C C63699050
CC[C@H](C(=O)Nc1ccc(cc1)F)S[C@H]2[NH+]=c3ccccc3=C4N2NC(=[NH+]4)CCC5=C(N=N[C@@H]5C)C C63708317
c1ccc2=[NH+]CC(=c2c1)C[C@@H]([C@H]3NN[C@H](O3)SCc4ccc(c(c4)Cl)Cl)[NH3+] C63720178
CSCC[C@H](C(=O)NC1[NH+]=c2ccccc2=[NH+]1)NC(=O)c3cc4ccccc4o3 C63821579
C[C@H](C1[NH+]=c2ccccc2=[NH+]1)NC(=O)CC[C@]3(CCC(=O)N3)Cc4ccc(cc4)c5ccccc5 C64061442
CN1c2ccccc2N[C@H]1[C@@H]3[C@@H]4C(=c5ccccc5=[NH+]4)CC[NH+]3Cc6cccc(c6)O C64120549
Cc1cccc(c1)N2[C@@H](N[NH2+]N2)SCC(=O)NCCC3=c4ccc(cc4=[NH+]C3)OC C64165519
c1ccc(cc1)[C@@H]2NN=C3N2N=C(C=C3)N4CCC(CC4)C(=O)NC5[NH+]=c6ccccc6=[NH+]5 C64435715
CC1=C2[C@@H](CC(=O)N[C@@H]2N(N1)C3[NH+]=c4ccccc4=[NH+]3)c5cc(ccc5OC)Br C64450341
CC1=C2[C@H](CC(=O)N[C@H]2N(N1)C3[NH+]=c4ccccc4=[NH+]3)c5cc(ccc5OC)Br C64450344
c1cc2c([nH+]c1)N(NN2)c3ccc(cc3)C(=O)NCCC4=c5cc(ccc5=[NH+]C4)Cl C64492085
CC(C)[NH+]1CCC(CC1)CC(=O)N2CC[C@@]3(C2)/C(=[NH+]/C(C)(C)C)/Nc4ccccc4CN3 C65266019
CC(C)[NH+]1CCC(CC1)CC(=O)N2CC[C@]3(C2)/C(=[NH+]/C(C)(C)C)/Nc4ccccc4CN3 C65266020
Cc1ccc2ccc(c(c2n1)O)[C@@H](c3cccc(c3Cl)Cl)Nc4cccc[nH+]4 C03634558
CC1(Cc2c(c(sc2C([NH2+]1)(C)C)NC(=O)c3ccc(cc3)c4ccccc4)C#N)C C04275304
c1ccc(cc1)C(=O)c2ccc(c(c2O)[C@@H](c3ccccc3Cl)[NH+]4CCCCC4)O C04854753
Cc1ccc(cc1)c2c(sc3c2c(=O)[nH]c(n3)C[NH2+][C@H](c4ccccc4)C(C)C)C C07000883
Cc1ccc(c(c1)[C@@H](C)[NH2+][C@H]2c3ccccc3C[C@@H]2NS(=O)(=O)c4ccccc4)C C08491749
Cc1ccc(c(c1)[C@H](C)[NH2+][C@@H]2c3ccccc3C[C@@H]2NS(=O)(=O)c4ccccc4)C C08491750
COc1cccc(c1OC)[C@H]2C[NH2+][C@@H](c3c2c4ccccc4[nH]3)c5ccc(cc5)SC C02662712
COc1cccc(c1OC)[C@@H]2C[NH2+][C@H](c3c2c4ccccc4[nH]3)c5ccc(cc5)SC C02662711
C[C@H](c1[nH]c(=O)c2c(csc2n1)c3ccccc3)[NH2+]CCc4ccc(cc4)Cl C09669554
C[C@@H](c1[nH]c2ccccc2n1)[NH2+]Cc3cc4ccc(cc4nc3c5ccsc5)Cl C12079740
c1ccc(cc1)C(=O)N[C@@H]2c3ccccc3C4([C@H]2O)CC[NH+](CC4)C5C6CC7CC(C6)CC5C7 C12098648
Cc1ccccc1[C@H]2c3c(c4ccccc4[nH]3)CC[NH+]2Cc5ccc(s5)NC(=O)C C12193934
C[C@H](Cc1cccs1)[NH2+]C2CCN(CC2)c3ccc(cc3)NC(=O)C4CCCC4 C12218425
Cc1ccc2c(c1)c3c([nH]2)[C@H](CCC3)[NH2+]C[C@H]4[C@H]5C[C@H]6C(=C)CCC[C@@]6(C[C@H]5OC4=O)C C12864207
c1ccc2cc(ccc2c1)[C@H](C[NH+]3CCC4(CC3)C[C@@H](c5ccc6ccccc6c5O4)O)O C13998233
CC[NH+](CC)CCNC(=O)c1ccc2c(c1)[C@H]3C=CC[C@H]3[C@@H](N2)c4ccc5ccccc5c4 C14475608
Cc1cc(ccc1NC(=O)CC[C@H]2CCC[NH+](C2)Cc3ccc(s3)C#CC(C)(C)O)F C14980411
Cc1cc[nH+]c(c1)N[C@@H](c2ccc3ccc(nc3c2O)C)c4c(cccc4Cl)F C15016650
Cc1ccc(cc1Cl)n2c(c(c(n2)C)[C@H]3C[C@@H](C=C3)[NH2+]Cc4c[nH]c5c4cccc5)C C15673928
c1ccc(cc1)Cn2c3ccccc3nc2[C@@H](c4c5ccccc5[nH+]c6c4CCCC6)N C19931323
[H]/N=c/1\cc(sn1/C(=[NH+]/C2CCCCCCC2)/Nc3ccc(c(c3)Cl)Cl)C C20343894
Cc1ccc(o1)CN(C2CC([NH2+]C(C2)(C)C)(C)C)C(=S)NC3CCCCCC3 C20407394
CC1(CC(CC([NH2+]1)(C)C)N(Cc2ccncc2)C(=S)NC3CCCCCCC3)C C21262171
c1ccc(cc1)C(c2ccccc2)NC(=O)NC[C@H](c3ccsc3)[NH+]4CCCCCC4 C22679537
Cc1cc(ccc1NC(=O)C[NH2+][C@H](C)c2ccc(cc2Cl)Cl)N3CCCC3 C24808612
Cc1ccccc1[C@H](C)[NH2+]Cc2[nH]c(=O)c3c(csc3n2)c4ccccc4Cl C25057712
c1ccc(cc1)C(=O)c2ccc3c(c2O)NC4(CCCCC4)[C@@H](O3)[NH+]5CCCCC5 C28126150
c1cc(ccc1[C@H]2[C@@H]([C@@H]3C=CC=C[NH+]3[C@@H]2C(=O)N)C(=O)c4ccc(cc4)Cl)Cl C34262170
CC(C)Cc1ccc(cc1)[C@@H](C(C)C)[NH2+]Cc2[nH]c(=O)c3c4c(sc3n2)CCC4 C32759977
CCc1cc(c(s1)NC(=O)c2ccccc2)[C@H](c3ccsc3)Nc4cccc[nH+]4 C35476923
Cc1ccc(c(c1)Br)Nc2c([nH+]c3n2cc(cc3)C)c4ccccc4O C35616457
Cc1ccccc1[C@H]2C[C@@]3(CC(NC(=[NH+]3)SCC=C)(C)C)Oc4c2c(cc(c4)O)C C04192162
Cc1ccccc1[C@H]2C[C@]3(CC(NC(=[NH+]3)SCC=C)(C)C)Oc4c2c(cc(c4)O)C C04192168
C[C@H]1[C@H]([NH2+][C@H]([C@@H](C1(CC=C)O)C)c2ccc(cc2)N(C)C)c3ccc(cc3)N(C)C C36181757
CC1=C([C@H](N(N1)C)Cl)C[NH+]2CCc3c4ccccc4[nH]c3[C@@H]2c5ccc(cc5)F C39466782
Cc1c(ccc(c1O)[C@H]2C(=C(N=[NH+]2)C)Oc3ccc(cc3)I)O C39580434
C=CCNC(=S)N/[NH+]=c/1\c(cc2ccccc2o1)c3ccc(cc3)Br C39916664
C[C@@]12CCCC[C@@H]1CC[C@H]3[C@@H]2CC[C@@]4([C@@H]3CC[C@@]4(C/[NH+]=C/c5cccc(c5O)OC)O)C C43740991
Cc1ccc(cc1)[C@H](C)[NH2+]CC(=O)/N=c\2/[nH]c(cs2)c3ccc(cc3Cl)Cl C20366819
C[C@]12CCCC[C@H]1CC[C@@H]3[C@@H]2CC[C@]4([C@@H]3CC[C@@]4(C/[NH+]=C/c5cccc(c5O)OC)O)C C04044444
C[C@]12CCCC[C@H]1CC[C@H]3[C@@H]2CC[C@]4([C@@H]3CC[C@@]4(C/[NH+]=C/c5cccc(c5O)OC)O)C C04044448
Cc1ccc(c(c1)C)NC(=S)N(Cc2ccc(o2)C)C3CC([NH2+]C(C3)(C)C)(C)C C59094844
CCOc1cc(cc2c1o/c(=[NH+]\c3ccc(cc3)C)/c(c2)C(=S)N)Br C59170763
CCOc1cc(cc2c1o/c(=[NH+]\c3ccc(cc3)Cl)/c(c2)C(=S)N)Br C59170907
Cc1ccc(cc1NC(=O)Nc2ccc(cc2)[C@H]3C=c4cc(ccc4=[NH+]3)Cl)Cl C63625222
c1cc(ccc1NC(=S)NCc2ccc3=[NH+][C@@H]4CCCCC4=c3c2)OC(F)(F)F C63663757
c1cc(ccc1[C@@H]2C=c3cc(ccc3=[NH+]2)Cl)NC(=O)Nc4ccc5c(c4)OCO5 C63743874
c1ccc(cc1)[C@H]2N/C(=C\C(=O)NC[C@@H](c3ccccc3)C4=c5ccccc5=[NH+]C4)/CS2 C64338164
c1ccc(cc1)[C@@H]2N/C(=C\C(=O)NC[C@H](c3ccccc3)C4=c5ccccc5=[NH+]C4)/CS2 C64338165
c1ccc(cc1)[C@H]2N/C(=C\C(=O)NC[C@H](c3ccccc3)C4=c5ccccc5=[NH+]C4)/CS2 C64338166
Cc1cc(cc(c1)n2c(c(nn2)C(=O)NCCc3ccc(cc3)Cl)N)C C02957647
CC1=C([C@@H](NC(=O)N1)c2ccc(cc2)O)C(=O)OC3CCCCCC3 C00112138
CCCCCn1c(c(c2c1nc3ccccc3n2)C(=O)NC4CCCC4)N C02245956
C[C@@H]1CCCC[C@@H]1NC(=O)[C@@H](C)OC(=O)c2cc(c(cc2OC)N)Cl C07656825
c1ccc(cc1)NC(=O)Nc2nc(cs2)C(=O)NCC3CCCCC3 C09317487
Cc1ccccc1NC(=O)c2csc(n2)NC(=O)Nc3ccc(cc3)F C09320067
Cc1ccccc1Nc2nc(nc(n2)N)CSc3c(cccn3)Cl C11033785
Cc1cc(no1)NC(=O)C2=C(NC(=S)N[C@@H]2c3ccc(cc3)C(C)C)C C11550337
c1ccc(cc1)Oc2ccccc2NCC(=O)NC(=O)NC3CCCC3 C09368790
CCC(C)(C)[C@H]1CCc2c(c(n[nH]2)C(=O)N/N=C(\C)/c3ccc(cc3)O)C1 C05402564
CCc1ccc(cc1)NC2=NC(=O)[C@H](N2)CC(=O)NC3CCCCC3 C13693067
C[C@H](c1nc(nc(n1)Nc2ccccc2)N)N3CCCc4c3cccc4 C22009913
CC[C@H](C)c1ccccc1NC(=O)[C@H](C)Nc2ccc3c(c2)NC(=O)CO3 C25672911
CCc1ccccc1Nc2c(=O)n(c(nn2)SCc3ccccc3)N C28535753
c1ccc(cc1)CSc2nnc(c(=O)n2N)Nc3ccccc3Cl C28535766
Cc1cc(c2cc([nH]c2c1)C(=O)OCc3nc4ccccc4c(n3)N)C C28661775
CCc1ccc(cc1)c2cc([nH]n2)C(=O)N/N=C\c3ccc(cc3)O C33147658
CCCC(=O)NNc1[nH]c(=O)c2c(n1)-c3ccccc3CC24CCCCC4 C08738604
C[C@H](c1ccc(cc1O)O)Nc2ccc(cc2[N+](=O)[O-])Br C37140066
Cn1c(c2c(nc(nc2n1)NCCc3ccccc3)c4ccccc4F)N C37359525
Cc1ccc(c(c1)N[C@@H](C)C(=O)NC(=O)NC2CCCCC2)OC C03339280
Cc1ccc(cc1)S(=O)(=O)NNC(=O)NC23CC4CC(C2)CC(C4)C3 C04171549
Cc1ccc(cc1)OC(=O)c2c(c\3c(o2)CCC/C3=N\NC(=S)N)C C40824647
CC1(CC(CC([NH2+]1)(C)C)Nc2nc(c(nn2)Cc3ccc(cc3)F)[O-])C C41601585
c1cc(oc1)C(=O)Nc2ccc(cc2)NC(=O)NCCC3=CCCCC3 C43977481
CCC[C@H](C(=O)Nc1[nH]c2ccccc2n1)NC(=O)c3cc(cc(c3)C)C C44168945
CCc1cc2c(=O)[nH]c(nc2s1)c3cccc(c3)NC(=O)NC(C)C C46727848
CC(C)(C)[C@H](c1ccccc1)NC(=O)Nc2cccc(c2)N3CCNC3=O C46894901
CCCCc1c2c(n[nH]1)OC(=C([C@H]2c3ccccc3OC(C)C)C#N)N C47309543
CC(C)Oc1ccc(cc1)[C@H]2c3c([nH]nc3OC(=C2C#N)N)C(C)(C)C C04631453
CCCOc1ccc(cc1)[C@@H]2c3c(n[nH]c3OC(=C2C#N)N)C(C)(C)C C05051900
CCOc1cccc(c1O)/C=N/NC(=O)C2=C(Nc3ccccc3S2)C C01201107
CCNC(=O)NC(=O)[C@@H](C)Nc1ccc2c(c1)c3ccccc3n2CC C25425317
Cc1c2ccccc2oc1[C@@H](C)NC(=O)[C@H](C)NC(=O)Nc3ccccc3 C58475251
C[C@H](CCc1ccc(cc1)O)NC(=O)N[C@@H](C)c2ccc3c(c2)OCO3 C45606647
C[C@H](c1cc2ccccc2o1)NC(=O)Nc3cccc(c3)NC(=O)C(C)C C44084103
CCNC(=O)c1ccc(c(c1)NC(=O)N[C@H](C)c2cc3ccccc3o2)C C59038452
Cc1ccc(c\2c1NC(=O)/C2=N\NC(=O)CCc3ccccc3O)Cl C59166793
Cc1cccc(c1)C(C)(C)CNC(=O)Nc2cc(ccc2OC)C(=O)NC C63391792
CCOc1ccccc1[C@@H]2C[C@@H](Nc3n2nc(n3)N)c4ccc(cc4)Cl C13131432
CCOc1ccccc1[C@@H]2C[C@H](Nc3n2nc(n3)N)c4ccc(cc4)Cl C13131429
Cc1c2ccccc2oc1[C@@H](C)NC(=O)NCC(=O)Nc3ccc(cc3)F C64627478
Cc1c(c(c(c(c1C)C)S(=O)(=O)NNC(=O)NC2CCCC2)C)C C65833075
Cc1ccc(s1)c2cc([nH]n2)NC(=O)C[C@H](C)NC(=O)C3CCCC3 C66081241
Cc1cc(ccc1NC(=O)C[C@@H](C)NC(=O)C2CCCCC2)C(=O)NC C66307389
Cc1c(n[nH]c1NC(=O)C[C@H](C)NC(=O)C2CCCCC2)C(F)(F)F C66641921
CCC[C@@H]1CCCC[C@@H]1NC(=O)Nc2cccc(c2)c3ccc(=O)[nH]n3 C66679746
C[C@@H](C(=O)Nc1cccc(c1)NC(=O)Nc2cccc3c2CCCC3)OC C66807520
CCCC(=O)Nc1cccc(c1C)NC(=O)N(C)[C@@H](C)c2cccc(c2)O C67549859
CC(C)(C)[C@@H](c1cccs1)NC(=O)NNC(=O)c2ccccc2OC C67628317
c1ccc2c(c1)N[C@H](C(=O)N2)CC(=O)Nc3ccccc3OC(F)F C00083131
c1ccc2c(c1)N[C@@H](C(=O)N2)CC(=O)Nc3ccc(cc3)OC(F)F C00108941
CC(C)c1ccc(cc1)[C@H]2C[C@H](Nc3n2nc(n3)N)c4ccc(cc4)OC C02472384
CCc1ccc(cc1)Cn2c(c(nn2)C(=O)Nc3cc(ccc3C)Cl)N C04852437
Cc1ccc(c(c1)C)[C@H]2[C@@H](C(=C)NC(=O)N2)C(=O)Nc3ccccc3OC C03299122
C[C@H]1CCCC[C@H]1NC(=O)[C@@H](C)OC(=O)c2cc(c(cc2OC)N)Cl C07656830
Cc1ccc(cc1)Nc2ccccc2NS(=O)(=O)c3c([nH]nc3C)C C08195480
CCc1ccc(cc1)NC2=NC(=O)[C@@H](N2)CC(=O)NC3CCCCC3 C13693068
CCc1ccccc1NC(=O)Nc2cc(c3c(c2)sc(n3)NC(=O)C)C C15729964
c1c(nc([nH]c1=O)SCC(=O)N(C2CCCCC2)C3CCCCC3)N C15587306
c1ccc2c(c1)cccc2/C=N/Nc3nnc(n3N)SC4CCCC4 C20912823
Cc1cccc(c1)CSc2nnc(n2N)N/N=C(\C)/c3ccc(cc3)F C21323302
c1cc(ccc1CSc2nnc(n2N)NN=C3CCCCC3)Cl C21327193
Cc1cccc(c1C)Nc2c(=O)n(c(nn2)SCc3ccccc3)N C28535592
CC(=O)c1ccccc1NCC(=O)NC(=O)NC23CC4CC(C2)CC(C4)C3 C30291482
CCCNC(=O)NCCC1CCN(CC1)C(=O)NC2CCCCC2 C33125860
COc1ccc(cc1)c2cs/c(=N\N=C/c3ccc(cc3O)O)/[nH]2 C33428823
Cn1c(c2c(nc(nc2n1)NCCc3cccs3)c4ccc(cc4)F)N C35930193
C[C@@H](c1ccc(cc1O)O)Nc2ccc(cc2Br)[N+](=O)[O-] C37131329
CC(C)(C)c1ccc(cc1)CSC2=NN[C@H](N2N)[C@H]3C4=C(CCC4)N=N3 C39575943
Cc1ccc2cc([nH]c2c1)C(=O)NNC(=O)c3cc(ccc3OC)Cl C40058338
c1ccc(cc1)Cn2c(c3c(nc(nc3n2)NCC4CC4)c5ccccc5)N C40386744
C[C@@H]1CC[C@@H]([C@@H](C1)NC(=O)NNC(=O)c2ccc3ccccc3n2)C(C)C C45639741
Cc1cc(ccc1NC(=O)N[C@@H](c2[nH]c3ccccc3n2)C(C)C)N(C)C C46015620
CCCCc1c2c(n[nH]1)OC(=C([C@@H]2c3ccccc3OC(C)C)C#N)N C47309540
Cc1cc(ccc1NC(=O)N[C@@H](C)c2c(c3ccccc3o2)C)C(=O)NC C47541309
c1cc(ccc1NC(=O)NCC(=O)Nc2ccc(cc2)F)N3CCCCC3 C50035688
CCCc1cc(c(cc1O)O)c2c(c[nH]n2)c3ccc4c(c3)OCCO4 C03984097
Cc1cccc(c1C)NC(=O)C2=C(NC(=O)N[C@@H]2c3cccc(c3)OC)C C00641267
CC(C)Oc1ccc(cc1)[C@@H]2c3c([nH]nc3OC(=C2C#N)N)C(C)(C)C C04631452
CCOc1ccc(cc1)[C@@H]2C[C@@H](n3c(nc(n3)N)N2)c4ccc(cc4)Cl C02472081
Cc1ccc(c(c1)Br)OCc2cc(ccc2NN)[N+](=O)[O-] C51149403
C[C@@H](C(=O)Nc1ccccc1C(C)C)Nc2cccc(c2)N3CCNC3=O C56157718
C[C@H](CCc1ccc(cc1)O)NC(=O)Nc2nnc(s2)C(C)(C)C C56737573
CC[NH+](CC)c1ccc(c(c1)C)NC(=O)Nc2ccc3c(c2)OCCO3 C57756502
c1ccc(cc1)C2(CCCCC2)CNC(=O)c3ccc(c(c3)[N+](=O)[O-])N C25250329
C[C@@H](c1cc2ccccc2o1)NC(=O)Nc3cccc(c3)NC(=O)C(C)C C44084101
C/C(=N\Nc1[nH]nc(n1)SC2CCCCC2)/c3ccccc3O C59830626
Cc1cc(ccc1NCC(=O)NC2(CCCCCC2)C#N)C(=O)NC(C)C C60458866
C[C@H]1CC[C@@H]([C@H](C1)NC(=O)Nc2cccc(c2)N3CCNC3=O)C(C)C C61160267
CC(C)[C@@H](c1ccc(cc1)C(C)(C)C)NC(=O)NNC(=O)c2ccoc2 C61855546
Cc1ccc(c(c1)C)c2nc(c(s2)C(=O)NNC(=O)NCC(C)C)C C63660586
C[C@H](C(=O)NC1[C@@H]2CCC[C@H]1C[NH+](C2)C3CC3)NC(=O)OC(C)(C)C C55476926
C[C@H](CC(=O)Nc1ccc2c(c1)CCC(=O)N2)NC(=O)C3CCCCC3 C66303351
Cc1cccc(c1C(=O)NC)NC(=O)C[C@@H](C)NC(=O)C2CCCCC2 C66363523
C[C@H](CC(=O)Nc1ccc(cc1)c2cc[nH]n2)NC(=O)C3CCCCC3 C66631806
Cc1c(n[nH]c1NC(=O)C[C@@H](C)NC(=O)C2CCCCC2)C(F)(F)F C66641920
CC(C)CC[C@H]1CCC[C@H]1NC(=O)Nc2cccc(c2)c3ccc(=O)[nH]n3 C66679419
CC[C@H](C1CCCCC1)NC(=O)Nc2cccc(c2)c3ccc(=O)[nH]n3 C66679629
c1ccc(cc1)N2CC[C@@H](C2)CNC(=O)NNC(=O)CC3CCCCC3 C67063309
CCC[C@@H](c1nc(cs1)C(=O)N[C@@H](C)C23CC4CC(C2)CC(C4)C3)[NH3+] C06593616
c1csc2c1[C@@H]([NH+](CC2)CC(=O)Nc3c(ccs3)C(=O)N)C4CC4 C07880114
C[NH+](Cc1ccsc1)CC(=O)Nc2c(c3c(s2)CCCC3)C(=O)N C07926966
CC1(CC(CC([NH2+]1)(C)C)NC(=O)C[C@@H]2C(=O)Nc3ccccc3S2)C C11423675
CC1(CC(CC([NH2+]1)(C)C)NC(=O)C[C@H]2C(=O)Nc3ccccc3S2)C C11423681
c1cc(ccc1CCNC(=O)C[NH+](Cc2ccc(cc2)C(=O)N)C3CC3)F C13006556
Cc1c2c(cc(/c(=[NH+]/c3cc(ccc3F)F)/o2)C(=S)N)c(cn1)CO C20132017
C[C@@]12CCCC[C@@H]1CC[C@@H]3[C@@H]2CC[C@@]4([C@@H]3CC[C@@]4(CSCC[NH3+])O)C C20275558
C[C@@]12CCCC[C@H]1CC[C@H]3[C@@H]2CC[C@@]4([C@@H]3CC[C@@]4(CSCC[NH3+])O)C C20275564
CCOc1c(cc(cc1OC)Br)C[NH2+]CCNC[C@H](C)O C20477726
Cc1cc(c(c(c1)Br)NC(=O)[C@H](C(C)C)[NH3+])Br C20504220
CCCCC[C@H](/C=C/[C@H]1[C@@H](C[C@H]([C@@H]1C/C=C\CCCC[NH+](C)C)O)O)O C27640951
CC(C)(C)[NH2+]C[C@@H](CS[C@@H](C[C@@H](c1ccccc1)O)c2ccccc2)O C33702871
C[C@]12CCCC[C@@H]1CC[C@@H]3[C@@H]2CC[C@@]4([C@@H]3CC[C@@]4(CSCC[NH3+])O)C C33729282
C[C@]12CCCC[C@H]1CC[C@@H]3[C@@H]2CC[C@@]4([C@@H]3CC[C@@]4(CSCC[NH3+])O)C C33729283
c1ccc(cc1)C[C@@H](c2nc(co2)C(=O)NC3C4CC5CC(C4)CC3C5)[NH3+] C33777294
c1cc(ccc1C[C@@H](c2cc3c(cc2Cl)NC(=O)C3)[NH3+])Br C35359440
c1ccc(cc1)C2=c3cc(ccc3=[NH+]C(=O)[C@@H]2CC(=O)NN)Br C39978173
c1ccc(cc1)C[C@@H](c2nc(co2)C(=O)NC34CC5CC(C3)CC(C5)C4)[NH3+] C43213912
CCCC[C@@H](c1nc(co1)C(=O)NC2c3ccccc3-c4c2cccc4)[NH3+] C33886910
C[C@@H](CCc1ccccc1)NC(=O)[C@H]2C[NH2+]C[C@@H]2C(=O)N[C@H](C)CC(C)C C43222788
C[C@H]([C@@H](c1ccc(s1)Br)N2CC(=O)Nc3c2cccc3)[NH3+] C43259429
CC[C@H]([C@@H](c1ccc(s1)Br)[NH+]2CCN(CC2)CCO)N C43260395
C[C@@H]([C@H](c1ccc(s1)Br)[NH+](CCO)C2CCCCC2)N C43262821
C[C@H]([C@H](c1ccc(s1)Br)[NH+](CCO)C2CCCCC2)N C43262823
c1cc2c(cc1O[C@H](C[NH3+])c3ccc(s3)Br)CCC(=O)N2 C43263721
CN(Cc1cc(sc1)Br)c2c(cc3c(n2)CCC3)C(=[NH2+])N C43406764
CCCCC[C@H](/C=C/[C@H]1[C@@H](C[C@@H]([C@@H]1C/C=C\CCCC[NH+](C)C)O)O)O C43772188
CCCCCc1ccc(cc1)C(=O)c2cc3cc(ccc3o2)[C@@H](CCO)[NH3+] C44235144
CCCCCc1ccc(cc1)C(=O)c2cc3cc(ccc3o2)[C@H](CCO)[NH3+] C44235148
c1cc(c(cc1Br)C(F)(F)F)c2ccc(o2)[C@H](CCO)[NH3+] C44235447
c1c(cncc1Br)S(=O)(=O)NCC2(CCCCCC2)[NH3+] C44243577
CCC[NH2+][C@H](CC(F)(F)F)c1cc2c(cc1Br)[nH]c(=O)[nH]2 C52094694
CC[C@@H]([C@@H](c1ccc(s1)Br)N2CCC[C@@H]2CCCO)[NH3+] C52757356
Cc1cc(c(c(c1C[NH2+]CCCc2csc(n2)N)C)COC(=O)C)C C55413597
CC[C@H]([C@@H](c1cc(cs1)Br)N(CCO)C2CCCC2)[NH3+] C43287474
CC[C@H]([C@H](c1cc(cs1)Br)N(CCO)C2CCCC2)[NH3+] C43287478
Cc1cccc(c1)/[NH+]=c\2/c(cc3cc(cc(c3o2)O)C(C)(C)C)C(=S)N C59170775
Cc1ccccc1/[NH+]=c\2/c(cc3cc(cc(c3o2)O)C(C)(C)C)C(=S)N C59170791
Cc1ccccc1NC(=S)N2CCC(CC2)(C(=O)N)[NH+]3CCCCC3 C59346513
c1ccc(cc1)c2ccc(cc2)[C@H]3[C@H]([NH+]=C(S3)N)[C@@H](c4ccccc4)O C59500974
CC[C@@H]([C@@H](c1cc(cs1)Br)Sc2n[nH]c(=O)n2C)[NH3+] C61592575
C[C@H]([C@@H](c1ccc(cc1)Br)Sc2n[nH]c(=O)n2C3CC3)[NH3+] C61594645
CCCn1c(=O)[nH]nc1S[C@@H](C[NH3+])c2cc(cs2)Br C61594963
c1cc(c(cc1Cl)Oc2ccc(cc2Br)Cl)C(=[NH2+])N C62789069
C[C@@H](CCNS(=O)(=O)c1cc(cc(c1OC)Br)Cl)[NH3+] C63171110
c1cc(ccc1S(=O)(=O)N[C@H]2CCC[C@@H]2[NH3+])I C63175220
c1cc(c(cc1F)Br)S(=O)(=O)N[C@H]2CCCCC[C@@H]2[NH3+] C63213151
CC[NH+]1C[C@@H]2[C@H](C1)[C@](N[C@@H]2c3c(sc4c3cccc4)C)(CCO)CO C65502308
c1cc(cc(c1)O)[C@H]2c3c([nH]cn3)CC[NH+]2Cc4cc(cs4)C#CCO C67446755
C[NH+](C)[C@H](CNc1ccc(cc1[N+](=O)[O-])S(=O)(=O)C(F)(F)F)c2ccc(cc2)OC C09469260
C[C@H](C(=O)OC)[NH2+]Cc1c(cco1)CC[C@H]2C(=C)CC[C@@H]3[C@@]2(CCC[C@]3(C)C(=O)OC)C C12660153
C[C@H](C(=O)OC)[NH2+]Cc1c(cco1)CC[C@H]2C(=C)CC[C@H]3[C@@]2(CCC[C@]3(C)C(=O)OC)C C12660157
CCc1ccc2c(c1)cc(c(=O)[nH]2)C[NH+](C3CCCCC3)[C@H](CC)c4nnnn4C(C)(C)CC C13034012
CCC[C@@H](c1nnnn1C(C)(C)CC)[NH+](Cc2cc3cc(cc(c3[nH]c2=O)C)C)C4CCCC4 C13500062
CCC[C@@H](c1nnnn1C(C)(C)CC)[NH+](Cc2cc3cccc(c3[nH]c2=O)C)C4CCCCC4 C13500116
CCc1ccccc1[C@@H](CC(=O)OC)[NH2+][C@@H]2C3=C(CCCC3)C(=O)N2[C@@H](C)CCc4ccccc4 C23467586
CC1=C[C@H]([C@@H](C[C@H]1Cc2nnc(o2)c3ccc(cc3)OC)C(C)C)C[NH2+]Cc4cccnc4 C30883271
CC(C)(C)c1ccc(cc1)Cn2cccc2C[NH+](CC=C)C[C@H](COc3ccc(cc3)OC)O C35499052
CC(C)c1c(c(n(n1)c2ccccc2)Oc3cccc(c3)F)C[NH+](C[C@@H](CCC=C)O)C4CC4 C35778400
CC[C@H](C[NH+](CCC(C)C)CC(=O)N1CCc2c(ccs2)[C@@H]1COc3ccc(cc3)C)O C35778715
CCCC[C@@H](C[NH+](Cc1c(nn(c1Oc2ccccc2Cl)C)c3ccccc3)C(C)C)O C35782692
CC(C)[NH+](Cc1c(nn(c1Oc2ccccc2Cl)C)c3ccccc3)C[C@@H](CCC=C)O C35782696
CCCC[C@H](C[NH+](CCN(C)C)Cc1c(nn(c1Oc2cccc(c2)C)c3ccccc3)C)O C35788949
c1cc(n(c1)Cc2ccc(cc2)F)C[NH+](CC3CCCCC3)C[C@H](COCc4ccco4)O C35840580
Cc1cccc(c1)C[NH+](C[C@@H]2CCCO2)C[C@@H](C(=O)NCCC(C)C)Oc3ccc(c(c3)F)F C35891043
CC[NH+]1CCN(CC1)CC2=C([C@@H](NC(=O)N2CC=C)c3ccc(cc3)C(C)(C)C)C(=O)OCC C35991090
CC[NH+]1CCN(CC1)CC2=C([C@H](NC(=O)N2CC=C)c3ccc(cc3)C(C)(C)C)C(=O)OCC C35991091
CCN1C(=C([C@H](NC1=O)c2ccc(cc2)C(C)(C)C)C(=O)OCC)C[NH+](C)C3CCCCC3 C35991115
CC[C@H](C)NC(=O)c1coc(n1)C[NH+](Cc2ccc(cc2)C(C)C)Cc3ccc4c(c3)OCO4 C36065851
CC(C)C[NH+](Cc1c(noc1N2CCCCC2)c3ccccc3)C[C@@H](COc4ccccc4)O C36151083
CCC[NH+](Cc1ccsc1)Cc2ccc(o2)C(c3ccc(cc3)OC)(c4ccc(cc4)OC)O C36202921
CCC[NH+](Cc1c(noc1N(CC)CC)c2ccccc2)C[C@@H](COc3ccccc3C)O C36246074
CCC[NH+](Cc1c(nn(c1Oc2ccccc2OC)c3ccccc3)CC)C[C@H](C(C)C)O C36302813
Cc1c(c(n(n1)c2ccccc2)Oc3ccc(cc3)Cl)C[NH+](C[C@@H](CCC=C)O)C(C)C C36303700
Cc1cccc(c1)Oc2c(c(nn2c3ccccc3)C)C[NH+](C[C@@H](COC(C)(C)C)O)C(C)C C36304765
CCC[C@H](C[NH+](Cc1c(nn(c1Oc2ccccc2OC)C)c3ccccc3)CC(C)C)O C36305687
CC(C)C[NH+](Cc1c(nn(c1Oc2ccccc2OC)C)c3ccccc3)C[C@H](CCC=C)O C36305702
CC[C@H](C)[NH+](Cc1c(nn(c1Oc2ccccc2OC)C)c3ccccc3)C[C@@H](CCC=C)O C36305803
Cn1c(c(c(n1)c2ccccc2)C[NH+](CC3CC3)C[C@H](CCC=C)O)Oc4ccccc4F C36306876
CCC[NH+](Cc1c(nn(c1Oc2cccc(c2)F)C)c3ccccc3)C[C@@H](COCC(C)C)O C36307182
CCC[NH+](Cc1c(nn(c1Oc2cccc(c2)F)C)c3ccccc3)C[C@H](COCC(C)C)O C36307185
CCC[NH+](Cc1c(nn(c1Oc2ccc(cc2)F)C)c3ccccc3)C[C@@H](COC(C)(C)C)O C36307716
CCC[C@@H](C[NH+](CCC(C)C)CC(=O)N1CCc2c(ccs2)[C@@H]1COc3cccc(c3)F)O C36309671
CCCC[C@@H](C[NH+](CCC)Cc1c(nn(c1Oc2ccccc2OC)c3ccccc3)C)O C36313743
CCCC[C@H](C[NH+](CCC)Cc1c(nn(c1Oc2ccccc2OC)c3ccccc3)C)O C36313744
CCCC[C@@H](C[NH+](Cc1c(nn(c1Oc2ccccc2OC)C)c3ccccc3)[C@@H](C)CC)O C36313783
CCC[NH+](Cc1c(nn(c1Oc2ccc(cc2)C)C)c3ccccc3)C[C@@H](COCC(C)C)O C36316052
CCCC[C@@H](C[NH+](CCOC)Cc1c(nn(c1Oc2ccc(cc2)C)C)c3ccccc3)O C36316094
Cc1ccc(cc1)Oc2c(c(nn2c3ccccc3)C)C[NH+](C[C@H](COC(C)(C)C)O)C(C)C C36345866
Cc1c(c(n(n1)c2ccccc2)Oc3cccc(c3)F)C[NH+](CC4CC4)C[C@@H](CCC=C)O C36346429
CCC[NH+](CCC)CN1c2ccccc2/C(=N\NC(=O)COc3cc(ccc3C(C)C)C)/C1=O C20595026
CCCOc1ccc(cc1)C[NH+](Cc2ccco2)C[C@@H](COc3ccccc3Br)O C40317097
CCc1c(c(n(n1)c2ccccc2)Oc3ccccc3F)C[NH+](C[C@H](C(C)C)O)CC(C)C C35782621
Cc1ccc(cc1)OC[C@H]2c3ccsc3CCN2C(=O)C[NH+](C[C@@H](CCC=C)O)CC(C)C C36309098
CCc1cc(=O)oc2c1ccc(c2)OC(=O)[C@H](CC3=c4ccccc4=[NH+]C3)NC(=O)OC(C)(C)C C63351024
Cc1ccccc1CS[C@@H]2N=N[C@H](O2)[C@H](CC3=c4ccccc4=[NH+]C3)NC(=O)OC(C)(C)C C63426825
CCOC(=O)CS[C@@H]1N=N[C@@H](O1)[C@H](CC2=c3ccccc3=[NH+]C2)NC(=O)OC(C)(C)C C63446490
CCOC(=O)CS[C@@H]1N=N[C@H](O1)[C@H](CC2=c3ccccc3=[NH+]C2)NC(=O)OC(C)(C)C C63446493
CCc1ccc(cc1)C(=O)N[C@@H](CC2=c3ccccc3=[NH+]C2)C(=O)OCC(=O)c4ccc(cc4)C C63622993
CC[NH+]1[C@H]([C@H](C[C@@]1(C)CO)C[NH2+]CC2CC2)c3ccc(cc3)Cl C12090163
C[NH+](C/C=C/c1ccccc1)[C@@H]2c3ccccc3C4([C@H]2O)CC[NH2+]CC4 C23192607
C[NH+](C1CCCC1)[C@H](C[NH3+])c2cc3c(c(c2)Br)OCCO3 C37084146
CC[C@@H](C)[NH+](CC)[C@@H](C[NH3+])c1cc2c(c(c1)Br)OCCO2 C37112667
CC[C@@H](C)[NH+](CC)[C@@H](C[NH3+])c1cc2c(c(c1)Br)OCO2 C37112669
C1CCC(CC1)[NH2+][C@@H]2CC[C@H]3[C@H](CC[C@@H]2S3)[NH2+]C4CCCCC4 C35741608
c1ccc2c(c1)cccc2[C@H]3C(=CN=[NH+]3)C[NH2+]CC4(CCCCC4)O C39460730
CCC[NH+](CCC)CCSC1=N[C@@H]2C(=c3cc(ccc3=[NH+]2)N)N=N1 C39776593
CC[C@H]([C@@H](c1ccc(cc1)Br)[NH+](C)[C@@H]2CCSC2)[NH3+] C42952994
CC[C@H]([C@@H](c1ccc(cc1)Br)[NH+](C)Cc2ccco2)[NH3+] C42953148
Cc1ccccc1C[NH+](C)[C@@H](c2ccc(cc2)Br)[C@@H](C)[NH3+] C42953437
CCc1ccc(cc1)C[NH+](C)[C@@H](C[NH3+])c2ccc(cc2)Br C42953685
CC[NH+](Cc1ccco1)[C@@H](c2ccc(cc2)Br)[C@@H](C)[NH3+] C42954258
CC[NH+](Cc1ccco1)[C@H](c2ccc(cc2)Br)[C@@H](C)[NH3+] C42954261
CC[C@H]([C@@H](c1ccc(cc1)Br)[NH+](C)Cc2ccoc2)[NH3+] C42954303
C[C@@H]([C@@H](c1ccc(cc1)Br)N2CC[NH+](CC2)C(C)(C)C)[NH3+] C42954411
CC[C@H]([C@@H](c1ccc(cc1)Br)n2cc[nH+]c2C(C)C)[NH3+] C42955999
C[C@@H]([C@H](c1ccccc1Br)N2CC[NH+](CC2)C(C)(C)C)[NH3+] C43092752
C[C@H]([C@H](c1ccccc1Br)N2CC[NH+](CC2)C(C)(C)C)[NH3+] C43092755
C[C@H]([C@H](c1ccccc1Br)N2CC[NH+](CC2)CC3CC3)[NH3+] C43092890
CCC(CC)(CNC(=O)NC[C@@H](c1cccs1)[NH+](C)C)[NH+](C)C C43143717
CC[C@@H]([C@H](c1ccc(s1)Br)[NH+]2C[C@@H](C[C@@H](C2)C)C)[NH3+] C43259012
C[C@H]([C@@H](c1cc(cs1)Br)N2CC[NH+](CC2)C(C)(C)C)[NH3+] C43286667
CCC1CC[NH+](CC1)[C@@H](C[NH3+])c2cc3c(c(c2)Br)OCO3 C48907438
CCC(CC)c1cc(nc(n1)c2ccncc2)[C@H]3C[NH+]4CC[C@H]3C[C@@H]4C[NH3+] C35415852
C[C@H]([C@@H](c1ccsc1)[NH+](C)Cc2ccccc2Br)[NH3+] C43119707
C[C@@H]([C@@H](c1ccc(s1)Br)[NH+](C)Cc2ccccc2)[NH3+] C43259143
C[C@@H]([C@H](c1ccc(s1)Br)[NH+]2CCC[C@@H]2c3ccccc3)[NH3+] C43260570
CC(C)(C)[NH+]1CCN(CC1)[C@@H](C[NH3+])c2cc(c(o2)Br)Br C50362135
CC[C@@H]([C@@H](c1ccc(s1)Br)[NH+]2CCC[C@@H]([C@@H]2C)C)[NH3+] C50563440
CCc1ccc(o1)[C@H](C[NH3+])[NH+](C)Cc2cc(cs2)Br C51725863
CC[C@H]([C@H](c1ccc(s1)Br)[NH+]2CC[C@@H](C[C@@H]2C)C)[NH3+] C51729512
c1ccc2=[NH+]CC(=c2c1)C[C@H](COc3cc(cnc3)/C=C/c4ccncc4)[NH3+] C52627524
CCCCc1[nH]cc([nH+]1)CN2CC[NH+]([C@@H](C2)CCO)C3CCCCC3 C39461674
Cc1ccc(o1)CN(Cc2c([nH]c[nH+]2)C)C3CC([NH2+]C(C3)(C)C)(C)C C19216498
C[C@@H]([C@@H](c1ccc(s1)Br)N2CCC(CC2)C[NH+](C)C)[NH3+] C43262323
CC[C@H]([C@@H](c1cc(cs1)Br)N2CCC[C@@H]2C[NH+](C)C)[NH3+] C61642074
c1cc(sc1[C@@H](C[NH3+])N2CCC(CC2)C[NH+]3CCCC3)Br C62037984
C[C@@H]1CCC[NH+](C1)Cc2ccc(cc2)C[NH2+]C[C@@H]3CNc4ccnn4C3 C58308381
Cc1ccc(cc1)[C@H]2NN[C@H](N2C)SCC3[NH+]=c4ccccc4=[NH+]3 C63162937
CN1[C@H](NN[C@@H]1SCC2[NH+]=c3ccccc3=[NH+]2)Cc4cccs4 C63165454
Cc1ccc2c(c1)S[C@H](N2)NC(=O)CSC3[NH+]=c4ccccc4=[NH+]3 C63262060
CC1=C([C@@H](N(N1)C2[NH+]=c3ccccc3=[NH+]2)O)Cc4ccc(cc4)C(C)(C)C C63491265
c1ccc(cc1)CS[C@@H]2N=N[C@@H](O2)[C@H](CC3=c4ccccc4=[NH+]C3)[NH3+] C63720158
c1ccc2c(c1)N[C@@H](S2)NC(=O)CSC3[NH+]=c4ccccc4=[NH+]3 C64020226
c1ccc2=[NH+]CC(=c2c1)CCC(=O)NNC(=O)CCC3=c4ccccc4=[NH+]C3 C64120520
CC1(CC(CC([NH2+]1)(C)C)NC(=O)CCCC2=c3ccccc3=[NH+]C2)C C64742171
CC(C)[NH+]1CCC(CC1)[C@@H]2[C@@H]3CN(C[C@@H]3[C@@H]([NH2+]2)CO)c4ccccc4 C65426762
CC1CC[NH+](CC1)C[C@@H](C[NH2+]Cc2ccc(o2)CSC(F)F)O C67122350
CC1CC[NH+](CC1)C[C@H](C[NH2+]Cc2ccc(o2)CSC(F)F)O C67122351
CC[NH+](CC)CCN(Cc1cc2cc3c(cc2[nH]c1=O)OCCO3)C(=S)Nc4ccccc4OC C06078361
CCOc1ccc(cc1)NC(=S)N(CCC[NH+](C)C)Cc2cc3cc4c(cc3[nH]c2=O)OCO4 C06089908
CN1CCCc2c1ccc(c2)[C@@H](CNC(=O)C(=O)NCc3ccc4c(c3)OCO4)[NH+]5CCCC5 C09135565
c1ccc2c(c1)c(c[nH]2)CCNC(=O)C[NH+]3CCN(CC3)S(=O)(=O)c4ccc5c(c4)OCCCO5 C09257927
c1nc2c(c3c(s2)CCCC3)c(=O)n1CC(=O)NCCCC(=O)NCCC[NH+]4CCCCCC4 C09775597
CC(C)CCNC(=O)c1cn(cc(c1=O)C(=O)NCC(C)(C)[NH+]2CCOCC2)C3CCCC3 C12218616
CCOC(=O)[C@]1([C@@H]2[C@@H]([C@@H]([NH2+]1)c3ccc(c(c3)OC)O)C(=O)N(C2=O)c4ccc(cc4)C)CCSC C12497424
CC[NH+](CC)CCCN1[C@H](C(=C(C1=O)O)C(=O)c2ccc3c(c2)OCCO3)c4cccc(c4)O C09425123
CN1CCCc2c1ccc(c2)C[NH+]3CCC4(CC3)C(=O)N(C(=O)N4CCc5ccccc5)CC(=O)N C14537506
CCC[C@@]1(C(=O)N(C(=O)N1)C[C@H]2CCCO2)C3CC[NH+](CC3)Cc4ccc(s4)NC(=O)C C14882650
C[C@@H](c1nnc(n1c2ccc(cc2)Cl)SCC(=O)NC(=O)NCC(F)(F)F)[NH+](C)C C16919717
CC(=O)Nc1c2cc(ccc2n3c1C(=O)N([C@](C3)(C)C(=O)NC4CCCCC4)CC[NH+](C)C)OC C21866012
CC(C)(C[NH2+]C1CCN(CC1)c2ccc(cc2)C(=O)NCc3ccc4c(c3)OCO4)N5CCOCC5 C22910900
Cc1ccc2c(c1)S(=O)(=O)N=C(N2)CN3CCC[NH+](CC3)C[C@H](COc4ccccc4)O C24899324
CNC(=O)c1ccc(cc1)C[NH+](Cc2ccco2)CC(=O)Nc3c(c4c(s3)CCCC4)C(=O)OC C27574640
COC(=O)c1c(ccs1)NC(=O)C[NH+](Cc2ccc(cc2)C(=O)NC3CC3)Cc4ccco4 C27576282
CC(=O)[NH+]=c1ccc-2c(cc(oc2c1)O)COC(=O)CCNS(=O)(=O)c3ccc(cc3)F C32738669
CCc1c(sc2c1c(nc(n2)SCC(=O)N)N3CC[NH+](CC3)CC(=O)N4CCCC4)C C34762221
CC(C)OC[C@H](C[NH+](Cc1[nH]c(=O)c2c(csc2n1)c3ccc(c(c3)OC)OC)C4CC4)O C35745926
CCOC[C@H](C[NH+](Cc1ccco1)Cc2[nH]c(=O)c3c(csc3n2)c4ccc(cc4)OC)O C35746129
Cc1c2c(=O)[nH]c(nc2sc1C(=O)OCCOC)C[NH+](Cc3ccccc3)CC(C)(C)O C35746627
CC(C)[NH+](Cc1[nH]c(=O)c2c(csc2n1)c3ccc(c(c3)OC)OC)C[C@@H](COC(C)C)O C36205943
CCOC(=O)c1c(c2c(=O)[nH]c(nc2s1)C[NH+](C[C@H](COCC#C)O)C3CCCCC3)C C36207249
C[C@H]1CCc2c(sc3c2c(=O)[nH]c(n3)C[NH+](CCOC)C[C@@H](COCc4ccco4)O)C1 C36208015
CC[C@@H](C)[NH+](CCNC(=O)c1ccc(cc1)/N=C\2/N[C@@H]3CS(=O)(=O)C[C@@H]3S2)Cc4ccco4 C20618098
CC(C)C[NH+](CCCNC(=O)c1cc(=O)[nH]c2c1cc(cc2)S(=O)(=O)N3CCCC3)CC(C)C C08583357
C[C@@H]1C[C@]2(CC(C1)(C)C)C(=O)N(C(=O)N2)CC(=O)NC[C@@H](c3ccc(cc3)OC)[NH+]4CCCCC4 C39440306
CC(C)S(=O)(=O)c1ccc(cc1)[C@H](CNSC)N2CC[NH2+][C@@H](C2)S(=O)(=O)Oc3ccccc3 C39540249
CC(=O)Oc1ccccc1C(=O)N2C[C@@H](C3(C2)CC[NH2+]CC3)C(=O)N[C@@H]4CCC[C@H]4OCc5ccccc5 C39608884
CCn1c(c(c(n1)C)Br)C(=O)N2C[C@H](C3(C2)CC[NH2+]CC3)C(=O)NCCc4ccc(cc4)OC C39635089
CCCCCCC(=O)N1C[C@@H](C2(C1)CC[NH2+]CC2)C(=O)NCc3cc(c(c(c3)OC)OC)OC C39637017
COc1ccc(cc1)CCC(=O)N2C[C@@H](C3(C2)CC[NH2+]CC3)C(=O)NCc4cccc(c4OC)OC C39638489
Cc1c(c(no1)c2ccccc2)C(=O)N3C[C@H](C4(C3)CC[NH2+]CC4)C(=O)NC[C@@H](C)Oc5ccccc5 C39665415
Cc1c(cccc1OC(=O)C)C(=O)N2C[C@H](C3(C2)CC[NH2+]CC3)C(=O)NC[C@H](C)Oc4ccccc4Cl C39666532
c1ccc(cc1)CCC(=O)N2C[C@H](C3(C2)CC[NH2+]CC3)C(=O)NC[C@@H]4CCCN(C4)c5ncccn5 C39669317
Cc1cc(n(n1)CCCNC(=O)[C@H]2CN(CC23CC[NH2+]CC3)C(=O)[C@H](C(C)C)Oc4ccccc4)C C39671835
COCCC(=O)N1C[C@H](C2(C1)CC[NH2+]CC2)C(=O)NC(c3ccc(cc3)OC)c4ccc(cc4)OC C39676607
Cc1c(cccc1OC(=O)C)C(=O)N2C[C@@H](C3(C2)CC[NH2+]CC3)C(=O)NCc4ccccc4N5CCCCC5 C39678316
CC(C)CC(=O)N1CCC(CC1)NC(=O)[C@H]2CN(CC23CC[NH2+]CC3)C(=O)CCc4ccc(cc4)OC C39686323
CSCC[C@@H](C(=O)NC[C@H](c1ccccc1)[NH+]2CCCC2)NC(=O)c3cccc(c3)[N+](=O)[O-] C60391024
CC[NH+](CC)CCn\1c2ccccc2[nH]/c1=N\C(=O)CN3C(=O)[C@]4(C[C@@H](CC(C4)(C)C)C)NC3=O C36648961
c1ccc2=[NH+]CC(=c2c1)C3=NN[C@@H](N3C4CC4)SCC(=O)Nc5ccc(cc5)N6CCCC6=O C39936804
C[C@@H]([C@@H](C(=O)OCC(=O)C1=c2ccccc2=[NH+]C1)NS(=O)(=O)c3ccc4ccccc4c3)O C39938703
C[C@H]([C@@H](C(=O)OCC(=O)C1=c2ccccc2=[NH+]C1)NS(=O)(=O)c3ccc4ccccc4c3)O C39938704
CC/C(=C\1/C(=O)NC(=O)N(C1=O)c2ccccc2)/N[C@@H](CC3=c4ccccc4=[NH+]C3)C(=O)OC C63425999
Cc1cccc(c1)N2C(=O)/C(=C/N[C@H](CC3=c4ccccc4=[NH+]C3)C(=O)OC)/C(=O)NC2=S C63426834
CCN1[C@H]2C(=C(NN2c3ccc(cc3)C)C)N=C(C1=O)CCC(=O)NCCC4=c5ccccc5=[NH+]C4 C63667302
c1ccc(cc1)S(=O)(=O)N2CCCC[C@H]2CCNC(=O)C(=O)NCCC3=c4ccccc4=[NH+]C3 C63698407
CCC1=C[C@@H](NO1)C(=O)NCc2c(ncc3c2CCN(C3)C(=O)CCC4=c5ccccc5=[NH+]C4)C C64152466
Cc1ccc(cc1)NC(=O)[C@@H]2N=N[C@@H](S2)COCC(=O)NCCC3=c4cc(ccc4=[NH+]C3)Cl C64538818
CC(=O)Nc1nc2c(s1)C[C@H]3[C@]([C@@H]2CC(=O)NCC[NH+](C)C)(CC[C@H]([C@@]3(C)CO)O)C C04222256
Cc1cc(c(cc1Cl)SCc2nc(nc(n2)N(C)C)N)S(=O)(=O)Nc3cc(=[NH2+])[nH][nH]3 C08651883
Cc1c(c(n(n1)[C@@H]2CCS(=O)(=O)C2)C)C[NH+](C)CC(=O)Nc3c(c4c(s3)CCCC4)C(=O)N C09683253
Cc1ccc(c(=O)n1CC(=O)NCc2ccc(s2)C(=[NH2+])N)NS(=O)(=O)Cc3ccccc3 C13440735
c1cc(cc(c1)C(=[NH2+])N)CN2CC[C@@H](C2=O)NS(=O)(=O)c3ccc(cc3)c4ccncc4 C13800328
c1cnn(c1)c2ccc(cc2)NC(=S)N[C@H]3C[C@H]4C(=O)NC[C@H]([NH+]4C3)CCC(=O)NC5CC5 C15708357
COc1cc(cc(c1OC)OC)C(=O)NCCC(=O)N2CCC3(CC2)c4c([nH]cn4)CC[NH2+]3 C09410806
C/C(=N\NC(=O)c1c(nnn1c2c(non2)N)C[NH+]3CCCCC3)/c4cccc(c4)[N+](=O)[O-] C19808240
c1cc(c(c(c1)Cl)/C=N/NC(=O)c2c(nnn2c3c(non3)N)C[NH+]4CCCCC4)[N+](=O)[O-] C19927086
CCC[NH+](CCC)Cc1c(nnn1c2c(non2)N)C(=O)N/N=C/c3cc(c(cc3OC)OC)OC C20037901
CCC[NH+](CCC)Cc1c(nnn1c2c(non2)N)C(=O)N/N=C/c3c(cc(cc3OC)OC)OC C20037904
c1ccc(cc1)S(=O)(=O)NC[C@@H]2[C@@H]([C@@H]([C@@H](O2)CO)O)N3CCN(CC3)c4cccc[nH+]4 C20465622
c1cc[nH+]c(c1)N2CCN(CC2)[C@H]3[C@H](O[C@H]([C@H]3O)CO)CNS(=O)(=O)c4ccc(cc4)Cl C20465628
Cc1ccc(cc1)S(=O)(=O)NC[C@@H]2[C@@H]([C@@H]([C@@H](O2)CO)O)N3CCN(CC3)c4cccc[nH+]4 C20465631
CC(C)(C)NC(=O)C[NH+]1CCCN(CC1)CC(=O)Nc2c(c3c(s2)CCCC3)C(=O)N C22782017
c1cc(ccc1CCNC(=O)C[NH+]2CCN(CC2)CC(=O)N3CCCCC3)S(=O)(=O)N C27376306
CC(C)(C)c1ccc(cc1)/C=N/NC(=O)c2c(n(nn2)c3c(non3)N)C[NH+]4CCCCC4 C01959587
c1ccc(c(c1)C[NH3+])CN[C@H](Cc2c(ccc([n+]2[O-])NCC(c3ccccn3)(F)F)C#N)O C28525091
Cc1ccc(cc1)S(=O)(=O)Nc2ccc(n(c2=O)CC(=O)NCC3CCC(CC3)[NH3+])C C29310441
C[NH+](Cc1c(nnn1c2c(non2)N)C(=O)N/N=C/c3ccccc3[N+](=O)[O-])C4CCCCC4 C01890583
C[NH+](Cc1c(nnn1c2c(non2)N)C(=O)N/N=C/c3ccc(cc3)[N+](=O)[O-])C4CCCCC4 C01813234
c1cc(sc1)S(=O)(=O)Nc2ccc(c(c2)C(=O)NC[C@@H]3CCCO3)N4CC[NH2+]CC4 C33121084
CC(C)(C)c1cc(cc(c1O)C(C)(C)C)CCC(=O)OC[C@H]([C@@H]([C@@H]([C@@H](C[NH2+]C)O)O)O)O C33738405
CS(=O)(=O)Nc1c(ccn(c1=O)CC(=O)N[C@H]2CCCN([C@@H]2O)C(=[NH2+])N)CCC3CCCCC3 C28000499
CC1CC[NH+](CC1)Cc2c(nnn2c3c(non3)N)C(=O)N/N=C/C(=C\c4ccccc4)/C C04466155
C[C@@H](c1nnc(n1c2ccc(cc2)F)SCC(=O)c3c(n(c(=O)[nH]c3=O)C4CC4)N)[NH+](C)C C09713780
C[C@@H](C(=O)NCC[NH3+])NC(=O)[C@H](Cc1cccc2c1cccc2)NC(=O)[C@H](CC(C)C)CC(=O)NO C38337298
c1ccc2=[NH+]CC(=c2c1)/C=N/NC(=O)[C@@H]3[C@@H](N(N=N3)c4c(non4)N)CNc5ccccc5C(=O)N C38688942
c1ccc2=[NH+]CC(=c2c1)/C=N/NC(=O)[C@H]3[C@@H](N(N=N3)c4c(non4)N)CNc5ccccc5C(=O)N C38688943
C/C=C/C=C/C=C\C(=O)N[C@H]([C@H](C)[NH3+])C(=O)O[C@@H]([C@@H]1C(=O)NCC(=O)N1)C2=C3C=CC(=C[C@@H]3N=C2)Cl C39559757
Cc1cc(no1)c2c(c(no2)C)C(=O)N3C[C@H](C4(C3)CC[NH2+]CC4)C(=O)N[C@H](C)CCCC(C)(C)O C39631880
Cc1cc(no1)c2c(c(no2)C)C(=O)N3C[C@H](C4(C3)CC[NH2+]CC4)C(=O)NCCNc5ccccc5 C39655561
CC(C)(C)OC(=O)NCCNC(=O)[C@@H]1CN(CC12CC[NH2+]CC2)C(=O)[C@@H]3COc4ccccc4O3 C39693522
CC(C)(C)OC(=O)NCCNC(=O)[C@H]1CN(CC12CC[NH2+]CC2)C(=O)[C@@H]3COc4ccccc4O3 C39693523
Cc1cc(nn1C)C(=O)N2C[C@@H](C3(C2)CC[NH2+]CC3)C(=O)NCCNC(=O)OC(C)(C)C C39693586
Cc1cc(nn1C)C(=O)N2C[C@H](C3(C2)CC[NH2+]CC3)C(=O)NCCNC(=O)OC(C)(C)C C39693587
CCN(CC)C(=O)Oc1ccc(cc1)/C=N\NC(=O)c2c(n(nn2)c3c(non3)N)C[NH+]4CCCC[C@@H]4C C39948764
C[C@@H]1CCCC[NH+]1Cc2c(nnn2c3c(non3)N)C(=O)N/N=C\c4ccc(cc4)[N+](=O)[O-] C39948768
C[C@@H]1CCCC[NH+]1Cc2c(nnn2c3c(non3)N)C(=O)N/N=C\c4ccccc4[N+](=O)[O-] C33934500
CCOC(=O)[C@H](CCCCNS(=O)(=O)c1ccc(cc1)C)NC(=O)c2csc(n2)[C@H](C)[NH3+] C43227013
Cc1c(c(n[nH]1)C)[C@H](C)NC(=O)[C@H]2CN(CC23CC[NH2+]CC3)C(=O)c4cc(c(c(c4)OC)OC)OC C44713807
C[C@H](c1ccc(cc1)S(=O)(=O)N)[NH2+]CC(=O)N(Cc2ccco2)[C@@H]3CCS(=O)(=O)C3 C49605871
C[C@@H](c1ccc(cc1)S(=O)(=O)N)[NH2+]CC(=O)N(Cc2ccco2)[C@H]3CCS(=O)(=O)C3 C49605872
CC(C)(C(=O)N[C@H](CC1=c2ccccc2=[NH+]C1)C(=O)N3CCC4(CC3)C[C@H](c5c4cccc5)CC(=O)[O-])[NH3+] C52426236
[H]/N=C(/NC(C)C)\N/N=C/c1ccc2nc(cn2c1)c3ccc(cc3)/C=N/NC(=[NH2+])NC(C)C C52541554
Cc1csc2n1c(=O)cc([nH+]2)CN(C)CC(=O)N(C)c3c(n(c(=O)[nH]c3=O)Cc4ccccc4)N C62734777
C[C@H](C(=O)Nc1ccc(cc1)NC(=O)[C@@H](CC2=c3ccccc3=[NH+]C2)NC(=O)C)n4cncn4 C63405735
CCCN1c2ccc(cc2NN1)S(=O)(=O)N3CCCC[C@@H]3C(=O)NCCc4c[nH]c[nH+]4 C64714377
CC[C@@H](C(=O)NCc1ccco1)Sc2nc3c(c([nH]n3)C)c([n+]2c4ccc(cc4)Br)N C33750351
CC[C@H](C(=O)NCc1ccco1)Sc2nc3c(c([nH]n3)C)c([n+]2c4ccc(cc4)Br)N C33750352
CC(=O)Nc1ccc(cc1)S(=O)(=O)[C@H]2CS(=O)(=O)C[C@@H]2[NH2+]CCC3=CCCCC3 C11996786
CSCC[C@@H](C(=O)N1CCC2(CC1)[C@H]3C(=NC=N3)CC[NH2+]2)NC(=O)c4ccc(cc4)F C38776689
CSCC[C@H](C(=O)N1CCC2(CC1)[C@H]3C(=NC=N3)CC[NH2+]2)NC(=O)Cc4ccc(cc4)F C39232085
COCCNC(=O)[C@H]1CN(CC12CC[NH2+]CC2)C(=O)c3cccc4c3-c5ccccc5C4=O C39603295
Cc1c(c(no1)c2ccccc2)C(=O)N3C[C@@H](C4(C3)CC[NH2+]CC4)C(=O)N[C@H](C)C(C)C C39608304
c1cc2c(cc1CNC(=O)[C@H]3CN(CC34CC[NH2+]CC4)C(=O)c5ccc(cc5F)F)OCO2 C39610125
CCCCCNC(=O)[C@H]1CN(CC12CC[NH2+]CC2)C(=O)[C@@H]3CCCN3C(=O)C(F)(F)F C39623327
C1CCCC(CC1)NC(=O)[C@@H]2CN(CC23CC[NH2+]CC3)C(=O)[C@@H]4CCCN4C(=O)C(F)(F)F C39633371
Cc1ccc(cc1)CNC(=O)[C@H]2CN(CC23CC[NH2+]CC3)C(=O)[C@@H]4CCCN4C(=O)C(F)(F)F C39634236
C[C@H]1CCCC[C@H]1NC(=O)[C@@H]2CN(CC23CC[NH2+]CC3)C(=O)[C@@H]4CCCN4C(=O)C(F)(F)F C39635746
Cc1ccc(c(c1)CNC(=O)[C@H]2CN(CC23CC[NH2+]CC3)C(=O)[C@@H]4CCCN4C(=O)C(F)(F)F)C C39636482
CC1(OC[C@H](O1)CNC(=O)[C@H]2CN(CC23CC[NH2+]CC3)C(=O)c4c(cccc4Cl)Cl)C C39658962
CC1(OC[C@@H](O1)CNC(=O)[C@H]2CN(CC23CC[NH2+]CC3)C(=O)c4ccc5ccccc5c4)C C39659028
CC1(OC[C@H](O1)CNC(=O)[C@@H]2CN(CC23CC[NH2+]CC3)C(=O)c4cc(cc(c4)Cl)Cl)C C39659110
Cc1ccc(c(c1F)C(=O)N2C[C@H](C3(C2)CC[NH2+]CC3)C(=O)NC[C@@H]4COC(O4)(C)C)F C39659346
CC1(OC[C@H](O1)CNC(=O)[C@@H]2CN(CC23CC[NH2+]CC3)C(=O)c4csc5c4cccc5)C C39659610
c1ccc(cc1)[C@@H](C#N)NC(=O)[C@@H]2CN(CC23CC[NH2+]CC3)C(=O)c4ccc5ccccc5n4 C39662602
c1ccc(cc1)[C@H](C#N)NC(=O)[C@H]2CN(CC23CC[NH2+]CC3)C(=O)c4ccc5ccccc5n4 C39662605
Cc1ccc(c(c1)C)CCNC(=O)[C@@H]2CN(CC23CC[NH2+]CC3)C(=O)c4c(noc4C)C C39667178
CC(C)(CNC(=O)[C@H]1CN(CC12CC[NH2+]CC2)C(=O)c3ccccc3C(F)(F)F)N4CCOCC4 C39669617
Cc1ccsc1C(=O)N2C[C@H](C3(C2)CC[NH2+]CC3)C(=O)NCC(C)(C)N4CCOCC4 C39669801
Cc1cc(c(o1)C(F)(F)F)C(=O)N2C[C@H](C3(C2)CC[NH2+]CC3)C(=O)NCCc4ccco4 C39671045
Cc1ccc(c(c1F)F)C(=O)N2C[C@H](C3(C2)CC[NH2+]CC3)C(=O)NCCCn4c(cc(n4)C)C C39671741
c1ccc2c(c1)c(cs2)C(=O)N3C[C@H](C4(C3)CC[NH2+]CC4)C(=O)NCc5cn6ccccc6n5 C39672057
C1CCC(CC1)(CNC(=O)[C@@H]2CN(CC23CC[NH2+]CC3)C(=O)C4CCC4)N5CCOCC5 C39672858
C[C@H]1C(=C(N=N1)C)[C@H](C)NC(=O)[C@@H]2CN(CC23CC[NH2+]CC3)C(=O)c4ccccc4Cl C39674129
C[C@H]1C(=C(N=N1)C)[C@H](C)NC(=O)[C@@H]2CN(CC23CC[NH2+]CC3)C(=O)c4c(cccc4F)F C39674193
C[C@H]1C(=C(N=N1)C)[C@@H](C)NC(=O)[C@@H]2CN(CC23CC[NH2+]CC3)C(=O)c4ccc(cc4F)F C39674227
Cc1ccc(c(c1F)C(=O)N2C[C@H](C3(C2)CC[NH2+]CC3)C(=O)N[C@@H](C)C4=C(N=N[C@@H]4C)C)F C39674351
Cc1ccc(cc1C(=O)N2C[C@H](C3(C2)CC[NH2+]CC3)C(=O)N[C@@H](C)C4=C(N=N[C@@H]4C)C)F C39674419
Cc1cc(n(n1)CCNC(=O)[C@H]2CN(CC23CC[NH2+]CC3)C(=O)c4ccc(cc4)Br)C C39674971
C[C@H](CCc1ccc(cc1)OC)NC(=O)[C@H]2CN(CC23CC[NH2+]CC3)C(=O)c4ccncc4 C39675389
Cc1ccc(c(c1)CCNC(=O)[C@H]2CN(CC23CC[NH2+]CC3)C(=O)C4CCN(CC4)C(=O)C)C C39676985
Cc1ccc(c(c1)CCNC(=O)[C@H]2CN(CC23CC[NH2+]CC3)C(=O)c4c(noc4C)C)C C39677083
Cc1ccsc1CNC(=O)[C@H]2CN(CC23CC[NH2+]CC3)C(=O)[C@@H]4COc5ccccc5O4 C39677287
c1cc(ccc1C(=O)N2C[C@H](C3(C2)CC[NH2+]CC3)C(=O)NCc4ccc5c(c4)OCCO5)Cl C39677423
Cc1ccc(c(c1F)F)C(=O)N2C[C@H](C3(C2)CC[NH2+]CC3)C(=O)NCc4ccc5c(c4)OCCO5 C39677481
Cc1ccc(cc1C(=O)N2C[C@H](C3(C2)CC[NH2+]CC3)C(=O)NCc4ccc5c(c4)OCCO5)F C39677507
C[C@H](c1ccncc1)NC(=O)[C@@H]2CN(CC23CC[NH2+]CC3)C(=O)c4ccc5ccccc5n4 C39681164
C[C@H](c1ccncc1)NC(=O)[C@H]2CN(CC23CC[NH2+]CC3)C(=O)c4ccc5ccccc5n4 C39681166
C[C@@H](C(C)(C)C)NC(=O)[C@@H]1CN(CC12CC[NH2+]CC2)C(=O)[C@@H]3CCCN3C(=O)C(F)(F)F C39684327
CCc1ccc(cc1)C(=O)N2C[C@H](C3(C2)CC[NH2+]CC3)C(=O)NC4CCN(CC4)C(=O)C(C)C C39685971
Cc1cc(nn1C)C(=O)N2C[C@H](C3(C2)CC[NH2+]CC3)C(=O)N[C@@H](C)Cc4ccccc4F C39687219
C[C@H](Cc1ccc(cc1)F)NC(=O)[C@H]2CN(CC23CC[NH2+]CC3)C(=O)[C@@H]4CCCN4C(=O)C(F)(F)F C39688425
c1cnn(c1)CCNC(=O)[C@H]2CN(CC23CC[NH2+]CC3)C(=O)c4ccc(c(c4)Cl)Cl C39694427
c1cnn(c1)CCNC(=O)[C@H]2CN(CC23CC[NH2+]CC3)C(=O)c4cc(cc(c4)Cl)Cl C39694483
c1cc(c(c(c1)Cl)Cl)C(=O)N2C[C@H](C3(C2)CC[NH2+]CC3)C(=O)NCCn4cccn4 C39694537
c1ccc2=[NH+]CC(=c2c1)C[C@H](C(=O)N[C@H]3CCS(=O)(=O)C3)NC(=O)c4ccc(cc4)F C64151217
CC1CCN(CC1)CC2=N[C@H](SC2)NC(=O)[C@H](CC3=c4ccccc4=[NH+]C3)NC(=O)C C64185777
c1ccc2=[NH+]CC(=c2c1)CCNC(=O)CCN3[C@H](N[C@@H]4C=CS[C@@H]4C3=O)N5CCCC5 C64526049
Cc1c(c(n(n1)c2ccccc2)C)C[NH+](C)CC(=O)NN3C(=O)[C@](NC3=O)(C)c4ccccc4 C09217866
Cc1c(c(n(n1)c2ccccc2)C)C[NH+](C)CC(=O)NC(=O)NC[C@@H]3COc4ccccc4O3 C09465333
c1ccc(cc1)n2c(nnc2SCC(=O)NC(=O)NCc3ccco3)C[NH+]4CCCCC4 C09877312
CC1CCC2(CC1)C(=O)N(C(=O)N2)NC(=O)C[NH+]3CCC[C@@H](C3)c4nc5ccccc5s4 C14124661
CSCC[C@@H]1[C@H]2[C@@H](C(=O)N(C2=O)c3cccc(c3)[N+](=O)[O-])[C@@]4([NH2+]1)c5ccccc5NC4=O C09319118
Cc1c(c(n(n1)c2ccccc2)C)[C@@H]3C(=O)NCC[NH+]3CC(=O)Nc4cccc5c4nsn5 C24215272
c1cc(cc(c1)S(=O)(=O)N2CCNC(=O)C2)C(=O)NC[C@@H](c3ccco3)[NH+]4CCCCC4 C24748162
CC(C)Nc1ccc[nH+]c1N2CCN(CC2)C(=O)c3ccc(cn3)C(=O)N[C@@H]4CCC(=S)O4 C26650111
CC(C)Nc1ccc[nH+]c1N2CCN(CC2)C(=O)c3ccc(cn3)C(=O)N[C@H]4CCC(=S)O4 C26650116
CC1(Cc2c(sc3c2c(nc(n3)SCC(=O)N)N4CC[NH+](CC4)CC(=O)N5CC5)CO1)C C34750164
c1cc[nH+]c(c1)N2CCN(CC2)CC(=O)N3CCNC(=O)[C@H]3CC(=O)Nc4ccc(cc4)F C20555939
Cn1c(c2c(nc(nc2n1)N3CC[NH+](CC3)CC(=O)N4CCOCC4)c5ccc(cc5)C(F)(F)F)N C37359341
C[C@@H]1CCCCN1S(=O)(=O)c2ccc(cc2)C(=O)Nc3c(c4c(s3)C[NH+](CC4)C)C(=O)NC C08920083
c1ccc(cc1)CN2[C@@H](CC(=O)NC2=O)NC(=O)CSC3=N[C@@H]4C(=c5ccccc5=[NH+]4)N=N3 C38784380
c1ccc2c(c1)[nH]c(=O)n2CCNC(=O)[C@H]3CC=CC[C@H]3C(=O)N4CCN(CC4)c5cccc[nH+]5 C39302181
COC1=C[C@@H]2C[C@@H]3CO[P@@](=O)(N[NH+]3C[C@@H]2C=C1S(=O)(=O)Oc4ccccc4)c5ccccc5O C39467208
COC1=C[C@@H]2C[NH+]3[C@@H](C[C@@H]2C=C1S(=O)(=O)Oc4ccccc4)CO[P@@](=O)(N3)c5ccccc5O C39467569
Cc1ccc(c(c1)C)CNC(=O)[C@H]2CN(CC23CC[NH2+]CC3)C(=O)c4cnc5c(c4Cl)c(nn5C)C C39607274
Cc1cc(no1)c2c(c(no2)C)C(=O)N3C[C@H](C4(C3)CC[NH2+]CC4)C(=O)NC5CCCCCC5 C39633680
Cc1ccc(c(c1)CNC(=O)[C@@H]2CN(CC23CC[NH2+]CC3)C(=O)c4cnc5c(c4Cl)c(nn5C)C)C C39636679
Cc1ccc(c(c1)CNC(=O)[C@H]2CN(CC23CC[NH2+]CC3)C(=O)c4cnc5c(c4Cl)c(nn5C)C)C C39636680
C[C@H]1CCC[C@H]([C@@H]1C)NC(=O)[C@@H]2CN(CC23CC[NH2+]CC3)C(=O)c4ccc(nc4)N5CCOCC5 C39637460
Cc1c(c(no1)c2ccccc2Cl)C(=O)N3C[C@@H](C4(C3)CC[NH2+]CC4)C(=O)NCc5ccco5 C39654855
Cc1cc(no1)c2c(c(no2)C)C(=O)N3C[C@H](C4(C3)CC[NH2+]CC4)C(=O)NC5CCCCCCC5 C39659888
Cc1ccc(cc1)Oc2c(cccn2)C(=O)N3C[C@H](C4(C3)CC[NH2+]CC4)C(=O)N[C@H]5CCSC5=O C39661303
Cn1cccc1C(=O)N2C[C@@H](C3(C2)CC[NH2+]CC3)C(=O)NCC4(CCCCC4)N5CCOCC5 C39672894
C[C@@H]1C(=C(N=N1)C)[C@@H](C)NC(=O)[C@@H]2CN(CC23CC[NH2+]CC3)C(=O)c4ccc(cc4OC)OC C39674250
C[C@@H]1C(=C(N=N1)C)[C@@H](C)NC(=O)[C@@H]2CN(CC23CC[NH2+]CC3)C(=O)[C@@H]4CC(=NN4C(C)(C)C)C C39674454
C[C@H]1C(=C(N=N1)C)[C@H](C)NC(=O)[C@@H]2CN(CC23CC[NH2+]CC3)C(=O)[C@@H]4CC(=NN4C(C)(C)C)C C39674457
C[C@@H]1C(=C(N=N1)C)[C@@H](C)NC(=O)[C@@H]2CN(CC23CC[NH2+]CC3)C(=O)c4cc(ccc4OC)OC C39674472
C[C@@H]1C(=C(N=N1)C)[C@H](C)NC(=O)[C@@H]2CN(CC23CC[NH2+]CC3)C(=O)c4cc(ccc4OC)OC C39674474
C[C@H]1C(=C(N=N1)C)[C@H](C)NC(=O)[C@@H]2CN(CC23CC[NH2+]CC3)C(=O)c4cc(ccc4OC)OC C39674475
Cc1cc(n(n1)C(C)(C)C)C(=O)N2C[C@@H](C3(C2)CC[NH2+]CC3)C(=O)NC4CCN(CC4)C(=O)C(C)C C39686076
Cc1cc(n(n1)C(C)(C)C)C(=O)N2C[C@H](C3(C2)CC[NH2+]CC3)C(=O)NC4CCN(CC4)C(=O)C(C)C C39686077
Cc1cccc(c1)CCNC(=O)[C@@H]2CN(CC23CC[NH2+]CC3)C(=O)c4cnc5c(c4Cl)c(nn5C)C C39689510
Cc1cccc(c1)CCNC(=O)[C@H]2CN(CC23CC[NH2+]CC3)C(=O)c4cnc5c(c4Cl)c(nn5C)C C39689511
Cc1cc(no1)c2c(c(no2)C)C(=O)N3C[C@H](C4(C3)CC[NH2+]CC4)C(=O)NCc5cccc(c5C)Cl C39695097
Cc1cnc(cn1)CNC(=O)[C@H]2CN(CC23CC[NH2+]CC3)C(=O)c4ccc(o4)c5ccccc5F C39697137
CC(C)Nc1ccc[nH+]c1N2CCN(CC2)C(=O)C3=CC4=C[C@@H](C=CC4=N3)NS(=O)(=O)C C39936983
CC(C)[C@H](C(=O)NCc1ccco1)NC(=O)N2CCN(CC2)C(=O)[C@@H]3C=c4ccccc4=[NH+]3 C63315535
COCCN1C(=O)[C@@H]2[C@H](N[C@@]3([C@@H]2C1=O)c4cc(ccc4NC3=O)Cl)CC5=c6ccccc6=[NH+]C5 C63376178
COCCN1C(=O)[C@@H]2[C@@H](N[C@@]3([C@@H]2C1=O)c4cc(ccc4NC3=O)Cl)CC5=c6ccccc6=[NH+]C5 C63376180
COCCN1C(=O)[C@@H]2[C@H](N[C@@]3([C@@H]2C1=O)c4cccc(c4NC3=O)Cl)CC5=c6ccccc6=[NH+]C5 C63383730
COC(=O)[C@@H](CC1=c2ccccc2=[NH+]C1)N/C=C/3\C(=O)NC(=O)N(C3=O)c4ccc(cc4)F C63426785
CC1=C[C@@H](N=N1)NC(=O)CS[C@H]2Nc3c(nccn3)C(=O)N2CCC4=c5ccccc5=[NH+]C4 C63541296
C[C@@H]1[C@H](C(=O)N(N1C)c2ccccc2)NC(=O)CN3C(=O)[C@@H](NC3=O)CC4=c5ccccc5=[NH+]C4 C63831407
Cc1cc(nc(n1)C)[N-]S(=O)(=O)c2ccc(cc2)NC(=O)CS[C@@H]3[NH+]=c4cccnc4=[NH+]3 C64097955
Cc1cc(nc(n1)C)[N-]S(=O)(=O)c2ccc(cc2)NC(=O)CS[C@H]3[NH+]=c4cccnc4=[NH+]3 C64097956
C[C@@H](C(=O)Nc1ncccn1)S[C@H]2NN=C(N2C[C@@H]3CCCO3)C4=c5ccccc5=[NH+]C4 C64178637
CC1CC[NH+](CC1)c2ccc(cc2)[C@H]3N[C@@H](ON3)C(=O)N4CCN(CC4)C(=O)C5=CC=C[C@@H]6C5=CC=N6 C64649133
C[C@@H](c1ccc2c(c1)OCCO2)NC(=O)C[NH+]3CCC(CC3)n4c5ccccc5[nH]c4=O C10216198
c1ccc(cc1)c2csc3c2c(=O)[nH]c(n3)C[NH+](Cc4[nH]c(=O)c5ccccc5n4)C[C@H]6CCCO6 C11335428
c1ccc(cc1)C[NH+]2CCNC(=O)[C@H]2CC(=O)NCCn3c(=O)ccc(n3)c4ccccc4 C12074054
Cc1ccc2c(c1)c(c([nH]2)C(=O)OC)NC(=O)[C@H](C)[NH+]3C[C@H]4C[C@@H](C3)c5cccc(=O)n5C4 C02134065
C[NH+](C)CCN(Cc1cc2cc3c(cc2[nH]c1=O)OCO3)C(=O)Nc4ccc(cc4)Cl C12710703
C[NH+]1CCN(CC1)S(=O)(=O)c2ccc(c(c2)[N+](=O)[O-])NCCc3c[nH]c4c3cccc4 C09670353
Cc1cc(c2cc(c(=O)[nH]c2c1)C[NH+](CCO)[C@@H](c3nnnn3C4CCCC4)C(C)C)C C13499074
Cc1ccc(cc1)[C@H]2/C(=C(/c3c(c([nH]c3C)C(=O)OC)C)\O)/C(=O)C(=O)N2CC[NH+](C)C C08836632
CCOc1ccc(cc1)C[NH+]2CCNC(=O)[C@H]2CC(=O)NCc3cn4cc(sc4n3)C C19839261
Cc1c(cccc1Cl)n2c(=[NH2+])c3c(n[nH]c3nc2SCc4cc(=O)n5ccccc5n4)C C02927197
CC(=O)[NH+]=c1ccc-2c(cc(oc2c1)O)COC(=O)c3ccc(c(c3)[N+](=O)[O-])NC4CC4 C22835690
Cc1ccc(c(c1)C)NC(=O)NC(=O)[C@@H](C)[NH+]2CCN(CC2)c3ccc(cc3[N+](=O)[O-])Cl C31308154
c1ccc2c(c1)[nH]c(n2)N(C[C@H]3CCCO3)Cn4c5ccccc5[nH+]c4NC[C@@H]6CCCO6 C35810193
COc1ccc(c(c1)F)[C@@H]2c3c([nH]c[nH+]3)CCN2C(=O)N[C@H](CCSC)C(=O)OC C36569684
COc1ccc(c(c1)F)[C@H]2c3c([nH]c[nH+]3)CCN2C(=O)N[C@H](CCSC)C(=O)OC C36569685
COC(=O)[C@@H](Cc1ccccc1)NC(=O)N2CCc3c([nH+]c[nH]3)[C@H]2c4ccc5c(c4)OCO5 C36589769
COC(=O)[C@H](Cc1ccccc1)NC(=O)N2CCc3c([nH+]c[nH]3)[C@H]2c4ccc5c(c4)OCO5 C32123957
CC(=O)/[NH+]=c\1/ccc-2c(cc(oc2c1)O)COC(=O)C[C@@H]3C(=O)Nc4ccccc4S3 C37866349
c1ccc2=[NH+]/C(=N\S(=O)(=O)c3ccc(cc3)F)/[C@@H]([NH+]=c2c1)Nc4cccc(c4)C(=O)[O-] C38971394
Cc1c2c(c(=O)[nH]n1)[C@@H](O[C@H]2C)NC(=O)C[NH+](Cc3ccc4c(c3)OCO4)C5CCCC5 C39462208
Cc1c2c(c(=O)[nH]n1)[C@@H](O[C@@H]2C)NC(=O)C[NH+](Cc3ccc4c(c3)OCO4)C5CCCC5 C39462209
C[C@H](c1nnc(n1c2ccc(cc2)Cl)SCC(=O)NC(=O)NCC(C)C)[NH+](C)C C39567358
C[C@@H](c1nnc(n1c2ccc(cc2)Cl)SCC(=O)NC(=O)NCC(C)C)[NH+](C)C C39567360
C[C@@H]1C(=C(N=N1)C)[C@H](C)NC(=O)[C@@H]2CN(CC23CC[NH2+]CC3)C(=O)[C@@H](C(C)C)Oc4ccccc4 C39674530
Cc1cccc(c1)N2[C@@H](NN=C2C3=c4ccccc4=[NH+]C3)SCC(=O)NCC(=O)OC C39741293
CCOC(=O)C1=C(OC2=c3ccccc3=[NH+]C(=O)[C@H]2[C@@H]1c4cc(ccc4Cl)[N+](=O)[O-])N C39753275
CCOC(=O)C1=C(OC2=c3ccccc3=[NH+]C(=O)[C@H]2[C@H]1c4cc(ccc4Cl)[N+](=O)[O-])N C39753277
c1ccc2=[NH+]CC(=c2c1)C3=NN[C@H](N3C4CC4)SCC(=O)NCc5ccc6c(c5)OCO6 C39947189
COC(=O)NC[C@H]1CN(C(=O)O1)c2ccc(c(c2)F)c3ccc(nc3)C4([C@H]5[C@@H]4C[NH2+]C5)C#N C40938077
C[C@@H](C(=O)Nc1ccc(cc1Cl)[N+](=O)[O-])[NH+]2CCC(CC2)n3c4ccccc4[nH]c3=O C45512371
Cc1cc([nH+]c2c1c(c(s2)C(=O)O[C@@H](C)c3nnc(o3)c4ccc(cc4)[N+](=O)[O-])N)C C45716841
CC(C)[NH+]1CCC(CC1)CNC(=O)C(=O)Nc2ccc3c(c2)N(CCC3)S(=O)(=O)c4cccs4 C49509182
c1cc(oc1)c2nc3nc([nH+]c(n3n2)N)N4CCN(CC4)Cc5c(cncc5Cl)Cl C13581816
Cc1c[nH+]c(c(c1OC)C)CN2CC[NH+](CC2)[C@@H](c3c[nH]c4c3cc(cc4)OC)C(=O)[O-] C31807950
CC[NH+](CC)CCn\1c2ccccc2[nH]/c1=N\C(=O)CNC(=O)c3ccc4c(c3)OCO4 C57614952
Cc1ccc(o1)[C@@H](CNC(=O)NCc2ccc([nH+]c2)N3CCCCCC3)N4CCOCC4 C57562772
Cc1ccc(o1)[C@H](CNC(=O)NCc2ccc([nH+]c2)N3CCCCCC3)N4CCOCC4 C57562774
COc1ccc(c(c1)N2/C(=N/C3=NC4=c5ccccc5=NC4=[NH+]3)/N[C@@]26c7ccccc7NC6=O)OC C22713557
COc1ccc(c(c1)N2/C(=N/C3=NC4=c5ccccc5=NC4=[NH+]3)/N[C@]26c7ccccc7NC6=O)OC C02323494
CC(=O)c1ccc(cc1)NC(=O)N2Cc3c([nH+]c[nH]3)C[C@H]2c4nc(no4)c5ccc(cc5)F C15676070
Cc1ccc(o1)/C=C/c2[nH]c(=S)n(n2)C[NH+](C[C@@H]3NN=C(O3)c4ccccc4)C(C)C C39932373
CCn1c(nnc1SCC(=O)NNC(=O)CC2=c3ccccc3=[NH+]C2)c4cccs4 C63194402
COc1ccc(c(c1)F)[C@@H]2c3c([nH]c[nH+]3)CCN2C(=O)N[C@@H](CCSC)C(=O)OC C20731328
CCOC(=O)[C@@H](CC1=c2ccccc2=[NH+]C1)NS(=O)(=O)c3ccc4c(c3)[nH]c(=O)s4 C63340044
CCOC(=O)[C@H](CC1=c2ccccc2=[NH+]C1)NS(=O)(=O)c3ccc4c(c3)[nH]c(=O)s4 C63340045
COc1ccc2=[NH+]CC(=c2c1)CCN3C(=O)[C@H](N=C3O)CCC(=O)NC4CCCCCC4 C63387116
Cc1cc(cc(c1)NC(=O)CC[C@@H]2C(=O)N(C(=N2)O)CCC3=c4cc(ccc4=[NH+]C3)OC)C C63387249
Cc1ccc2=[NH+]CC(=c2c1)CCN3C[C@H](CC3=O)C(=O)Nc4ccc(cc4)S(=O)(=O)NC(C)(C)C C63393535
c1ccc(cc1)S(=O)(=O)N2CCNC(=O)[C@H]2CC(=O)NCCC3=c4ccccc4=[NH+]C3 C63785074
CNc1ccc(cc1[N+](=O)[O-])C(=O)c2ccccc2C(=O)NCCC3=c4ccccc4=[NH+]C3 C64354193
CCC[C@@H](C)C(=O)N1C[C@H](C2(C1)CC[NH2+]CC2)C(=O)NCCC[NH+]3CCCC[C@@H]3C C39628306
CCC(CC)C(=O)N1C[C@H](C2(C1)CC[NH2+]CC2)C(=O)NCCC[NH+]3CCCC[C@@H]3C C39628436
CC[C@@H](C)CC(=O)N1C[C@H](C2(C1)CC[NH2+]CC2)C(=O)NCCC[NH+]3CCCC[C@@H]3C C39628618
CC[C@H](C)CC(=O)N1C[C@H](C2(C1)CC[NH2+]CC2)C(=O)NCCC[NH+]3CCCC[C@@H]3C C39628619
CC(C)(CNC(=O)[C@@H]1CN(CC12CC[NH2+]CC2)C(=O)c3ccc(cc3Cl)Cl)C[NH+](C)C C39630539
CC1(CCCCC1)C(=O)N2C[C@H](C3(C2)CC[NH2+]CC3)C(=O)NCC(C)(C)C[NH+](C)C C39630766
Cc1ccc(c(c1)C)C(=O)N2C[C@@H](C3(C2)CC[NH2+]CC3)C(=O)NC[C@@H](c4ccc(cc4)OC)[NH+](C)C C39663911
Cc1ccc(c(c1F)F)C(=O)N2C[C@H](C3(C2)CC[NH2+]CC3)C(=O)N[C@@H](C[NH+](C)C)c4ccccc4 C39664744
CCCC[C@@H](C)C(=O)N1C[C@@H](C2(C1)CC[NH2+]CC2)C(=O)N[C@@H](C[NH+](C)C)c3ccccc3 C39664831
Cc1ccsc1C(=O)N2C[C@H](C3(C2)CC[NH2+]CC3)C(=O)N[C@H](C[NH+](C)C)c4ccccc4 C39664917
CCC[C@@H](C)C(=O)N1C[C@H](C2(C1)CC[NH2+]CC2)C(=O)NCc3cn4cc(ccc4[nH+]3)C C39670377
Cc1ccc2[nH+]c(cn2c1)CNC(=O)[C@@H]3CN(CC34CC[NH2+]CC4)C(=O)c5cc(cc(c5)F)C(F)(F)F C39670450
Cc1ccc2[nH+]c(cn2c1)CNC(=O)[C@@H]3CN(CC34CC[NH2+]CC4)C(=O)c5ccc(o5)c6ccccc6F C39670578
C[C@@H]1C(=c2cc(ccc2=[NH+]1)C#N)CCNC(=O)[C@@H]3CN(CC34CC[NH2+]CC4)C(=O)C5(CCCCC5)C C39674720
CCOc1ccccc1C(=O)N2C[C@@H](C3(C2)CC[NH2+]CC3)C(=O)NCCC4=c5cc(ccc5=[NH+][C@H]4C)C#N C39674734
Cc1ccc(c(c1F)C(=O)N2C[C@H](C3(C2)CC[NH2+]CC3)C(=O)NCCC4=c5cc(ccc5=[NH+][C@H]4C)C#N)F C39674739
C[C@@H]1C(=c2cc(ccc2=[NH+]1)C#N)CCNC(=O)[C@H]3CN(CC34CC[NH2+]CC4)C(=O)[C@@H]5CCC=CC5 C39674826
CCCC[NH+]1CCC(CC1)CNC(=O)[C@H]2CN(CC23CC[NH2+]CC3)C(=O)[C@@H](C)CC C39683466
CCC[C@@H](C)C(=O)N1C[C@H](C2(C1)CC[NH2+]CC2)C(=O)NC3CCN(CC3)c4cccc[nH+]4 C39687346
CC[C@H](c1ccccc1)C(=O)N2C[C@@H](C3(C2)CC[NH2+]CC3)C(=O)NC4CCN(CC4)c5c(ccc[nH+]5)C C39687657
CCCCC(=O)N1C[C@H](C2(C1)CC[NH2+]CC2)C(=O)NCC3CC[NH+](CC3)C4CCCC4 C39689085
COc1cc(cc(c1)OC)C(=O)N2C[C@@H](C3(C2)CC[NH2+]CC3)C(=O)NCC4CC[NH+](CC4)C5CCCC5 C39689090
c1ccc(cc1)C(=O)N2C[C@@H](C3(C2)CC[NH2+]CC3)C(=O)NCC4CC[NH+](CC4)C5CCCC5 C39689138
Cc1ccc(cc1F)C(=O)N2C[C@H](C3(C2)CC[NH2+]CC3)C(=O)NCC4CC[NH+](CC4)C5CCCC5 C39689161
Cc1ccc(c(c1F)C(=O)N2C[C@@H](C3(C2)CC[NH2+]CC3)C(=O)NCC4CC[NH+](CC4)C5CCCC5)F C39689168
Cc1ccc(c(c1F)F)C(=O)N2C[C@H](C3(C2)CC[NH2+]CC3)C(=O)NCC4CC[NH+](CC4)C5CCCC5 C39689177
CNS(=O)(=O)Cc1ccccc1C[NH2+][C@H](c2ccccc2)C(=O)C3=c4ccccc4=[NH+]C3 C39734787
CC[NH+]1[C@H](NN[C@@H]1SCC(=O)N/N=C\C2=c3ccccc3=[NH+]C2)c4ccc(cc4)C C39923308
c1cc2n(c(=O)c1)C[C@H]3C[C@@H]2C[NH+](C3)C[C@H]4C[NH+]5CC[C@@H]4C[C@@H]5CNC(=O)Nc6ccsc6 C43527189
CN(C)c1c2cc(ccc2[nH]n1)c3cc(cnc3)OC[C@H](CC4=c5ccccc5=[NH+]C4)[NH3+] C52566133
CCOc1ccc2c(c1)S[C@@H](N2)NC(=O)CS[C@H]3[NH+]=c4ccc(cc4=[NH+]3)[N+](=O)[O-] C63075110
CCOc1ccc2c(c1)S[C@H](N2)NC(=O)CS[C@H]3[NH+]=c4ccc(cc4=[NH+]3)[N+](=O)[O-] C63075112
CCc1ccc(cc1)[C@H](CNC(=O)[C@H](CC2=c3ccccc3=[NH+]C2)NC(=O)C)[NH+](C)C C63097978
CC(=O)N[C@@H](CC1=c2ccccc2=[NH+]C1)C(=O)NC[C@H](c3ccccc3Cl)[NH+](C)C C63110955
CC(=O)N[C@H](CC1=c2ccccc2=[NH+]C1)C(=O)NC[C@H](c3ccccc3Cl)[NH+](C)C C63110956
C[C@@H]1CCC=C2[C@@]1([C@@H]([C@H]3[C@@H](C2)OC(=O)[C@@H]3C[NH2+]CCC4=c5cc(ccc5=[NH+]C4)OC)O)C C63225286
c1ccc2=[NH+][C@H]3CN(CCC3=c2c1)C(=O)NCCC(=O)NCCC4=c5ccccc5=[NH+]C4 C63271568
c1ccc2=[NH+]CC(=c2c1)CCNC(=O)C3CCN(CC3)[C@H]4[C@H]5C=CCN5c6ccc[nH+]c6N4 C63624927
Cc1ccc2=[NH+][C@@H]([NH+]=c2c1)CNC(=O)[C@@H]3NC(=NO3)c4ccc(cc4)N5CCCCCC5 C63747031
COc1ccc2=[NH+][C@H](C=c2c1)CNC(=O)C[C@H]3C(=O)NCC[NH+]3C4Cc5ccccc5C4 C64058145
CC(=O)N[C@H](CC1=c2ccccc2=[NH+]C1)C(=O)NCC(C)(C)[NH+]3CCc4ccccc4C3 C64069875
CCNC(=O)c1cn(cc(c1=O)C(=O)N[C@@H](C)[C@H]2[NH+]=c3ccc(cc3=[NH+]2)C)CC(C)C C64131780
CN(C)S(=O)(=O)Nc1ccc(cc1)N2CCC(CC2)[NH2+]C[C@H]3C=c4ccccc4=[NH+]3 C64131801
CC(C)[C@H](C1[NH+]=c2ccccc2=[NH+]1)NC(=O)CS[C@@H]3N=NNN3c4ccccc4F C64197441
CC1CCC(CC1)NC(=O)c2ccccc2NS(=O)(=O)c3ccc4=[NH+]C(=O)[NH+]=c4c3 C64202169
CC1=C(S[C@@H](N1)n2cccc2)C(=O)NCC3CCC(CC3)C4[NH+]=c5ccccc5=[NH+]4 C64414455
Cc1ccc2=[NH+]CC(=c2c1)CCNC(=O)C3CC[NH+](CC3)[C@H]4C(=O)N(c5ccccc5N4)C C64491439
Cc1ccc2=[NH+][C@H]([NH+]=c2c1)CCNC(=O)CN3c4ccccc4[C@@H](N3)C(=O)N5CCCC5 C64605635
COc1ccc2=C(C[NH+]=c2c1)CCNC(=O)CS[C@@H]3N[NH2+]NN3c4ccccc4F C64657138
COc1ccc2=C(C[NH+]=c2c1)CCNC(=O)CS[C@H]3N[NH2+]NN3c4ccccc4F C64657141
CCOC(=O)c1c2c(sc1NC(=O)C(=O)N/N=C/c3ccc(c(c3)OC)OC)C[C@@H](CC2)C C04260598
c1ccc(c(c1)NS(=O)(=O)c2ccc(cc2)NS(=O)(=O)c3ccc(cc3)[N+](=O)[O-])Cl C02870731
CC[C@@H]1CCc2c(cc(s2)c3nnc(n3C)SCC(=O)NN4C(=O)[C@](NC4=O)(C)CC)C1 C08766702
CC[C@]1(C(=O)N(C(=O)N1)NC(=O)CSc2nnc(n2C3CCCC3)c4ccccc4Cl)C C08772244
CCOC(=O)C1=C(NC(=O)N[C@H]1c2ccccc2)Cn3nc(nn3)c4cccc(c4)C(F)(F)F C08825089
CCOC(=O)c1c2c(sc1NC(=O)[C@@H](C)Sc3nnc4n3c(cc(=O)[nH]4)C(C)C)CCC2 C09018615
CCOC(=O)c1c2c(sc1NC(=O)[C@H](C)Sc3nnc4n3c(cc(=O)[nH]4)C(C)C)CCC2 C09018616
Cc1cccc(c1)OC[C@H](Cn2c3c(=O)[nH]c(=O)n(c3nc2N4CCC(CC4)Cc5ccccc5)C)O C09110788
Cc1ccccc1N2C(=O)[C@@H](C(=O)NC2=O)/C=N/[C@H](Cc3c[nH]c4c3cccc4)C(=O)OC(C)C C09308676
c1cc(oc1)CNC(=O)NC(=O)CSc2nnc(n2Cc3ccco3)c4ccc(cc4)Cl C09582678
c1ccc(cc1)C2(C(=O)N(C(=O)N2)NC(=O)CCc3nc(no3)c4ccsc4)c5ccccc5 C09950741
CCN(c1ccccc1)S(=O)(=O)c2ccc(cc2)C(=O)OCC(=O)NC(=O)NC3CCCC3 C10445322
CCOC(=O)C1=C(NC(=O)N[C@H]1c2ccc(cc2)Cl)COC(=O)/C=C/c3c(nn(c3C)C)C C11229238
C[C@H]1CCC[C@@H]([C@@H]1C)NC(=O)NC(=O)CSc2nnc(n2Cc3ccco3)N4CCCCC4 C12215980
C/C(=N/N=C\1/N=C([C@@H](S1)CC(=O)Nc2ccccc2C(F)(F)F)O)/c3ccc(cc3)[N+](=O)[O-] C12378840
CCCn1c(nnc1SCc2nc(c3c(c(sc3n2)C(=O)OCC)C)N)c4ccncc4 C12465546
C[C@H](c1nc(no1)c2ccc(cc2)NS(=O)(=O)c3ccc(cc3)Cl)NC(=O)c4ccco4 C13346563
CC/C(=N\[C@@H](Cc1c[nH]c2c1cccc2)C(=O)OC)/C3C(=O)NC(=O)N(C3=O)Cc4ccccc4 C09187729
CC/C(=N\[C@H](Cc1c[nH]c2c1cccc2)C(=O)OC)/C3C(=O)NC(=O)N(C3=O)Cc4ccccc4 C09187730
C[C@@H](C(=O)NC(=O)NC1CCCC1)OC(=O)c2ccc(cc2)S(=O)(=O)N3CCc4ccccc4C3 C15851299
c1ccc(cc1)n2cc(c(n2)c3ccc(cc3)F)CNC(=O)CNC(=O)c4cccc(c4)[N+](=O)[O-] C16516071
CCOC(=O)C1=C(OC(=C([C@@H]1c2ccc3c(c2)OCO3)C#N)N)CSc4c(ccc(n4)C)C#N C16682535
CCCn1c2ccccc2n(c1=O)CC(=O)Nc3ccc(cc3)S(=O)(=O)/N=C/4\CCCCCN4 C16707760
Cc1cc(cc(c1C)S(=O)(=O)N2CCC(CC2)C)C(=O)OCC(=O)NC(=O)NC3CCCC3 C17215969
C[C@H](c1cc2ccccc2o1)NC(=O)COC(=O)CN3C(=O)C4(CCC(CC4)C(C)(C)C)NC3=O C19125328
CCOC(=O)C1=C(NC(=O)N[C@H]1c2ccco2)CSc3nncn3c4ccc(c(c4)Cl)C C19180114
CC[C@@]1(C(=O)N(C(=O)N1)NC(=O)CSc2nc3cc(sc3c(=O)n2CC=C)c4ccccc4)C C19285968
CCC[C@@]1([C@@H]2[C@@H]([C@H](N1)c3ccc(cc3)O)C(=O)N(C2=O)c4ccc5c(c4)OCCO5)C(=O)OCC C20150732
CCOC(=O)c1c(c(=Cc2ccco2)c3=C(S[C@@H](C(=O)n31)c4ccco4)C(=O)OC(C)C)N C20167950
CC[C@@H](C(=O)Nc1nnc(s1)C(C)C)Sc2[nH]c(=O)c(c(n2)c3ccc(cc3)OC)C#N C20573076
CC[C@H](C)NC(=O)CSC1=Nc2ccccc2C3=N[C@H](C(=O)N31)CC(=O)NCc4ccco4 C02967874
CC[C@@H]1C(=C(NC(=O)N1)CN2CCN(CC2)S(=O)(=O)c3ccc4c(c3)CCCC4)C(=O)OCC C21472363
C[C@@H]1CCCC[C@@]12C(=O)N(C(=O)N2)CC(=O)O[C@@H](C)C(=O)Nc3ccc(cc3)N4CCCCC4 C22102782
CC[C@]1(C(=O)N(C(=O)N1)NC(=O)CSc2nnc(n2CC)c3ccc(cc3)Cl)c4ccccc4 C24139577
Cc1ccc(c(c1)C)NC(=O)NC(=O)[C@@H](C)Sc2nc3ccccc3c(=O)n2CC(=O)OC C25455674
COc1ccc(cc1)c2nnc(n2C[C@@H]3CCCO3)SCCC(=O)NC(=O)NC4CCCC4 C25537676
c1ccc(cc1)S(=O)(=O)NCc2nc(no2)c3ccc(cc3)NS(=O)(=O)c4ccccc4 C33122808
CCN1C2=C([C@@H](NC1=O)c3cccc(c3)Oc4ccccc4)C(=O)N(C2)[C@@H](C)C(=O)NC[C@@H]5CCCO5 C35636215
CCN1C2=C([C@@H](NC1=O)c3cccc(c3)Oc4ccccc4)C(=O)N(C2)[C@@H](C)C(=O)NCCOC C35965929
CC(C)(C)NC(=O)[C@@H](c1cc(ccc1Cl)[N+](=O)[O-])N(C2CCCCC2)C(=O)[C@@H]3CCC(=O)N3 C36490806
Cc1ccc(o1)CN([C@H](c2ccc(cc2)O)C(=O)NC3CCCCC3)C(=O)c4cccc(c4)[N+](=O)[O-] C36601308
Cc1ccc(cc1NC(=O)C(=O)NC[C@@H](c2ccc(cc2)N(C)C)N3CCc4ccccc4C3)[N+](=O)[O-] C38667066
Cc1cccc2c1nc(s2)NC(=O)CSc3nnc(n3CC=C)[C@@H](C)NC(=O)c4ccco4 C39755201
COc1ccc(c(c1)OC)C2=C([C@@]3(c4ccccc4NC3=O)ON2)C(=O)c5ccc(cc5OC)OC C43732437
c1cc(cc(c1)S(=O)(=O)/N=C\2/CCCCCN2)NC(=O)CCc3nc(no3)c4cccs4 C22699854
CCN(CC)C(=O)COc1ccc(cc1)[C@H]2C(=C(Nc3n2ncn3)C)C(=O)Nc4cccc(c4C)C C54615856
C/C(=N\N=C/1\NC(=O)[C@H](S1)CC(=O)Nc2ccccc2C(F)(F)F)/c3ccc(cc3)[N+](=O)[O-] C12343012
Cc1ccc(cc1)N2CCN(CC2)CC3=C([C@@H](NC(=O)N3)c4ccc(c(c4)OC)OC)C(=O)OC C57414505
C[C@H]1C[C@@H](CN(C1)c2nnc(n2Cc3ccco3)SCC(=O)NC(=O)Nc4ccccc4)C C11987804
C[C@@H]1C[C@@H](CN(C1)c2nnc(n2Cc3ccco3)SCC(=O)NNC(=O)c4ccccc4F)C C12699332
CCc1cccc2c1NC(=O)[C@@]23[C@H]4[C@@H]([C@@H]([NH2+]3)CCC(=O)N)C(=O)N(C4=O)Cc5ccc6c(c5)OCO6 C08790655
c1ccc-2c(c1)Cc3c2ccc(c3)S(=O)(=O)Nc4ccc(cc4)S(=O)(=O)NC(=[NH2+])N C08934569
CC[C@H](C)[C@@H](C(=O)NC1CC([NH2+]C(C1)(C)C)(C)C)NC(=O)[C@@H]2C(=O)Nc3ccccc3N2 C09060692
C[NH+](C)CCNC(=O)CNC(=O)C1CCC(CC1)CNS(=O)(=O)c2ccc(cc2)Cl C09576610
c1ccc(cc1)CS(=O)(=O)N2CC[NH+](CC2)[C@H](c3ccccc3)c4c([nH]c(=O)[nH]c4=O)N C09684726
C[C@H]1CCCC[C@]12C(=O)N(C(=O)N2)CC(=O)Nc3cccc(c3)S(=O)(=O)NC4=[NH+]CCC4 C09824390
c1ccc(cc1)CS(=O)(=O)N2CC[NH+](CC2)[C@@H](c3ccccc3)c4c([nH]c(=O)[nH]c4=O)N C09684720
CN(C)c1ccc(cc1)/C=N/NC(=O)c2c(n(nn2)c3c(non3)N)C[NH+]4CCCCCC4 C15879904
Cc1cc(oc-2cc(=[NH+]C(=S)NNC(=O)[C@@H](C)n3cc(c(n3)OC)[N+](=O)[O-])ccc12)O C19644434
C/C(=N\NC(=O)c1c(nnn1c2c(non2)N)C[NH+]3CCCCC3)/c4ccc(cc4)Cl C19927053
COc1ccc(c(c1)OC)NC(=O)c2cc(ccc2NC(=O)C[NH2+]C[C@@H]3CCCO3)[N+](=O)[O-] C20155076
CC[NH+](CC)[C@@H](CNC(=O)C1CCN(CC1)S(=O)(=O)c2cc(n(c2)C)C(=O)N)c3ccccc3 C22023941
CC[NH+](CC)[C@H](CNC(=O)C1CCN(CC1)S(=O)(=O)c2cc(n(c2)C)C(=O)N)c3ccccc3 C22023942
C[C@H](C(=O)Nc1c(c2c(s1)CCC2)C(=O)N)N3CC[NH+](CC3)CC(=O)N4CCCCCC4 C22792023
Cc1cc(c(s1)C)/C(=N/NC(=O)c2c(nnn2c3c(non3)N)C[NH+]4CCCCC4)/C C25782523
C/C(=N\NC(=O)c1c(nnn1c2c(non2)N)C[NH+]3CCCC3)/c4cccc5c4cccc5 C25783337
C[C@@H]1CCCN(C1)C(=O)c2ccc(c(c2)NS(=O)(=O)c3ccc(cc3)NC(=O)C)N4CC[NH2+]CC4 C33033065
C[C@H](C(=O)NCC[NH+](C)C)NC(=O)C1CCC(CC1)CNS(=O)(=O)c2ccc(cc2)F C36569330
Cc1cc([nH+]c2c1c(c(s2)C(=O)OCC(=O)Nc3c(c4c(s3)CCC4)C(=O)N)N)C C36645734
c1ccc(cc1)NC[C@@H]2[C@H](N=NN2c3c(non3)N)C(=O)N/N=C/C4=c5ccccc5=[NH+]C4 C39252886
c1ccc(cc1)NC[C@H]2[C@H](N=NN2c3c(non3)N)C(=O)N/N=C/C4=c5ccccc5=[NH+]C4 C39252887
c1ccc(cc1)C2=NN=C[C@H]2/C=N/NC(=O)CS[C@@H]3N[NH2+]NN3c4ccc(cc4)Cl C39280316
c1ccc(cc1)C2=NN=C[C@@H]2/C=N/NC(=O)CS[C@H]3N[NH2+]NN3c4ccc(cc4)Cl C39280317
c1ccc(cc1)C2=NN=C[C@H]2/C=N/NC(=O)CS[C@H]3N[NH2+]NN3c4ccc(cc4)Cl C39280318
C[C@@H]1C(=C(NO1)C)C(=O)N2C[C@H](C3(C2)CC[NH2+]CC3)C(=O)NCCc4c[nH]c5c4cc(cc5)OC C39599444
CC1=C[C@H](NN1C)C(=O)N2C[C@@H](C3(C2)CC[NH2+]CC3)C(=O)NCCc4c[nH]c5c4cc(cc5)OC C39599502
C[C@@H](CCCC(C)(C)O)NC(=O)[C@@H]1CN(CC12CC[NH2+]CC2)C(=O)c3ccc(c(c3)OC)OC C39631324
Cc1c(cccc1OC(=O)C)C(=O)N2C[C@@H](C3(C2)CC[NH2+]CC3)C(=O)NCCNc4ccccc4 C39655471
Cc1cc(c(o1)C(F)(F)F)C(=O)N2C[C@@H](C3(C2)CC[NH2+]CC3)C(=O)NCCNC(=O)OC(C)(C)C C39693532
Cc1c(c(no1)c2ccccc2)C(=O)N3C[C@H](C4(C3)CC[NH2+]CC4)C(=O)NCCNC(=O)OC(C)(C)C C39693567
Cc1c\2c(oc1C(=O)NCCc3ccc(c(c3)OC)OC)CC(C/C2=N\NC(=[NH2+])N)(C)C C39855939
COc1ccc(cc1)CN[C@H]2C[C@H]3C(=O)NC[C@H]([NH+]3C2)CCC(=O)NCc4ccc(cc4)OC C22936777
CC(C)(CNC(=O)C1CCN(CC1)C(=O)Nc2ccc(cc2)S(=O)(=O)N)C[NH+](C)C C40158454
CC(C)C[C@@H](C(=O)Nc1ccc(cc1)[N+](=O)[O-])NC(=O)c2coc(n2)[C@H](Cc3c[nH]c4c3cccc4)[NH3+] C33897441
CC(C)n1cnc2c1nc(nc2NCc3ccc(nc3)n4cccn4)NC5CCC(CC5)[NH3+] C45245817
CCCc1ccc(c(=O)n1CC(=O)NCc2ccc([nH+]c2C)N)NS(=O)(=O)Cc3ccccc3 C01488296
Cc1cc([nH+]c2c1c(c(s2)C(=O)OCC(=O)NNC(=O)[C@@H]3COc4ccccc4O3)N)C C57481606
Cc1cc([nH+]c2c1c(c(s2)C(=O)OCC(=O)NNC(=O)c3ccc(c(c3)OC)OC)N)C C57481629
CC1(CC(CC([NH2+]1)(C)C)NC(=O)CSc2[nH]nc(n2)N/N=C/c3ccc(cc3)[N+](=O)[O-])C C20831915
c1cc(c(cc1Cl)/C=[NH+]/NC(=O)c2c(n(nn2)c3c(non3)N)C[NH+]4CCCCCC4)[O-] C12428478
C=CCNC(=O)NC(=O)COC(=O)[C@@H](CC1=c2ccccc2=[NH+]C1)NC(=O)c3cccs3 C63122540
C[C@@H](c1ccc(cc1)S(=O)(=O)N)NC(=O)CS[C@@H]2NN=C(O2)C3=c4ccccc4=[NH+]C3 C39933366
COc1ccc(cc1)N2C(=O)[C@@H]3[C@@H]([NH2+][C@@]([C@@H]3C2=O)(CC4=c5ccccc5=[NH+]C4)C(=O)[O-])c6ccccc6O C63472990
CC(=O)Nc1ccccc1OC[C@@H]2N[C@@H](ON2)C(=O)NCCC3=c4cc(ccc4=[NH+]C3)F C63786510
CC(=O)Nc1ccccc1OC[C@H]2N[C@@H](ON2)C(=O)NCCC3=c4cc(ccc4=[NH+]C3)Cl C63808356
c1cc2=[NH+]CC(=c2cc1F)CCNC(=O)[C@@H]3N[C@@H](NO3)CC(=O)Nc4ccc(cc4F)F C63818054
c1cc2=[NH+]CC(=c2cc1F)CCNC(=O)[C@H]3N[C@@H](NO3)CC(=O)Nc4ccc(cc4F)F C63818055
c1cc2=[NH+]CC(=c2cc1F)CCNC(=O)[C@@H]3N[C@H](NO3)CC(=O)Nc4ccc(cc4F)F C63818056
C[C@@H](C(=O)Nc1c(ccs1)C(=O)N)S[C@@H]2NN=C(N2C3CC3)C4=c5ccccc5=[NH+]C4 C39995865
CC(=O)N[C@@H](CC1=c2ccccc2=[NH+]C1)C(=O)Nc3ccc(cc3)NC(=O)Nc4ccccc4 C64202207
COc1ccc(cc1OC)[C@H]2CC3=C([C@@H](Nc4ccccc4N3)c5ccc(c(c5)Cl)Cl)C(=O)C2 C04083651
CC(=CCC/C(=C/C[C@]12C(=O)c3cc(cc(c3C(=O)[C@@]1(C[C@@H](C(O2)(C)C)Cl)Cl)O)O)/C)C C05766627
Cc1ccc(cc1Cl)c2ccc(o2)C(=O)NC(=S)Nc3c(c4c(s3)C[C@@H](CC4)C)C#N C08831554
C1CCC(CC1)c2nnc(n2N)SCCOc3c(c(c(c(c3Cl)Cl)Cl)Cl)Cl C08892626
c1ccc(cc1)c2csc3c2c(=O)[nH]c(n3)SCC(=O)Nc4cc(ccc4Cl)Cl C08897274
CC1(CC2=C([C@@H](N(c3ccccc3N2)CC(=O)Nc4ccccc4Cl)[C@@H]5CCC=CC5)C(=O)C1)C C09483173
COC(=O)c1ccc(cc1)[C@H]2C3=C(C[C@@H](CC3=O)c4ccc(cc4)Cl)Nc5cc(ccc5N2)Cl C09600973
CC(CO)(CO)/N=C/1\C=CC2=N[C@]34CCCC[C@@H]3[C@H](C=C(N4C2=C1)c5ccccc5)c6ccccc6 C12436883
CCCNS(=O)(=O)c1ccc2c(c1)[C@@H]3C=CC[C@@H]3[C@@H](N2)c4ccc5c(c4)c6ccccc6n5CC C13642713
CCOc1ccc(cc1)[C@H]2[C@@H]3CC=C[C@@H]3c4cc(ccc4N2)S(=O)(=O)Nc5c(cccc5C)C C14543301
CCOc1ccccc1[C@H]2[C@@H]3CC=C[C@@H]3c4cc(ccc4N2)S(=O)(=O)Nc5ccc(c(c5)C)C C14545239
CC(C)(C)c1cc(cc(c1O)C(C)(C)C)[C@@H]2c3cc(c(cc3NC4=C2C(=O)CCC4)OC)OC C18200350
Cc1cc(c(c(c1COc2ccc(cc2)F)C)[C@@H]3[C@@H]4CCCC=C4C(=C(C3(C#N)C#N)N)C#N)C C00647871
CCOc1ccc(cc1)NS(=O)(=O)c2ccc3c(c2)[C@H]4C=CC[C@H]4[C@H](N3)c5cccc6c5cccc6 C20698699
CCOc1ccccc1[C@H]2[C@@H]3CC=C[C@H]3c4cc(ccc4N2)S(=O)(=O)Nc5cc(cc(c5)C)C C20748534
CCCOc1c(cccc1OC)[C@H]2C3=C(C[C@@H](CC3=O)c4ccc(cc4)Cl)Nc5ccccc5N2 C21219186
CC[C@H](C)Oc1ccc(cc1)[C@H]2C3=C(C[C@@H](CC3=O)c4ccc(cc4)N(C)C)Nc5ccccc5N2 C21219470
CC[C@H](C)Oc1ccc(cc1)[C@@H]2C3=C(C[C@@H](CC3=O)c4ccc(cc4)N(C)C)Nc5ccccc5N2 C21219479
CC(C)(C)c1ccc(cc1)[C@H]2C3=C(C[C@H](CC3=O)c4ccc(c(c4)OC)OC)Nc5ccccc5N2 C21220809
CCOc1c(cccc1OC)[C@H]2C3=C(C[C@@H](CC3=O)c4ccc(cc4)Cl)Nc5ccccc5N2 C21220856
CCCOc1ccc(cc1)[C@@H]2C3=C(C[C@H](CC3=O)c4ccc(cc4)N(C)C)Nc5ccccc5N2 C21243127
CC(C)(C)c1ccc(cc1)[C@H]2C3=C(C[C@H](CC3=O)c4cc(ccc4OC)OC)Nc5ccccc5N2 C21243713
CC(C)Oc1ccc(cc1OC)[C@@H]2CC3=C([C@H](Nc4ccccc4N3)c5ccccc5Cl)C(=O)C2 C21253222
CCOc1ccc(cc1OC)[C@H]2CC3=C([C@@H](Nc4ccccc4N3)c5cccc6c5cccc6)C(=O)C2 C21253299
CCOc1ccccc1[C@@H]2C3=C(C[C@H](CC3=O)c4ccc(cc4)OC(C)C)Nc5ccccc5N2 C21256838
Cc1ccc(c(c1)C(=O)c2ccccc2)NC(=O)[C@@H]3CC=CC[C@H]3C(=O)Nc4ccccc4Cl C26892865
Cc1ccc(cc1)CSc2[nH]c(=O)c3c(n2)NC4=C([C@H]3c5ccccc5Cl)C(=O)CC(C4)(C)C C33810572
CC[C@H](C)Sc1[nH]c(=O)c2c(n1)NC3=C([C@@H]2c4ccc(c(c4)Cl)Cl)C(=O)CC(C3)(C)C C35450418
CC[C@H](C)Sc1[nH]c(=O)c2c(n1)NC3=C([C@@H]2c4cccc(c4Cl)Cl)C(=O)CC(C3)(C)C C35450434
CC(C)CCSc1[nH]c(=O)c2c(n1)NC3=C([C@H]2c4ccc(c(c4)Cl)Cl)C(=O)CC(C3)(C)C C35450756
CC(C)CCSc1[nH]c(=O)c2c(n1)NC3=C([C@H]2c4cccc(c4Cl)Cl)C(=O)CC(C3)(C)C C35450763
C[C@H]1[C@@H](C[C@@H]2C[C@H]1C2(C)C)C(=O)N([C@@H](c3ccccc3O)C(=O)NC4CCCCC4)C(C)(C)C C36581425
c1cc(cc(c1)Cl)[C@@H]2c3ccc(cc3OC(=C2C#N)N)OC(=O)/C=C/c4ccc(cc4Cl)Cl C38651161
CC(C)(C)c1ccc(cc1)/C=C/C(=O)Oc2ccc3c(c2)OC(=C([C@@H]3c4ccc(cc4)Cl)C#N)N C38651341
c1cc(c(c(c1)Cl)[C@@H]2c3ccc(cc3OC(=C2C#N)N)OC(=O)c4ccc(cc4)Cl)Cl C38679521
c1ccc2c(c1)c(c(s2)C(=O)Oc3ccc4c(c3)OC(=C([C@@H]4c5ccccc5F)C#N)N)Cl C38687919
Cc1ccc2c(c1)sc(c2Cl)C(=O)Oc3ccc4c(c3)OC(=C([C@@H]4c5cccs5)C#N)N C38688357
C/C(=C/1\C(=O)N(/C(=N\c2nc(cs2)c3ccccc3)/S1)c4ccccc4)/c5ccc(cc5)N C39866005
Cc1cc(c2c(c(oc2c1)C(=O)Nc3c(c4c(s3)CCCC4)C(=O)NCc5ccccc5)C)C C40038367
c1ccc(cc1)c2c(c3ccccc3[nH]2)/C=N/N=C/4\NC(=O)[C@H](S4)Cc5ccc(c(c5)Cl)Cl C40476110
CC(C)CSc1[nH]c(=O)c2c(n1)NC3=C([C@@H]2c4ccc(c(c4)Cl)Cl)C(=O)CC(C3)(C)C C40476475
CCCCN1[C@H](c2c(n[nH]c2C1=O)c3cc(c(cc3O)C)Cl)c4ccc(c(c4)Cl)Cl C39914309
CCc1ccc(cc1)[C@H]2c3c(n[nH]c3C(=O)N2Cc4ccc(cc4)C)c5cc(c(cc5O)C)Cl C39914741
CCc1cc(c(cc1OCc2c(cccc2Cl)Cl)O)c3c(c[nH]n3)c4nc(cs4)C C09144930
c1cc(ccc1[C@H]2C[C@H](n3c(c(c(n3)C(=O)Nc4ccc(cc4)Cl)Cl)N2)C(F)(F)F)Cl C02305295
Cc1ccc(cc1Cl)NS(=O)(=O)c2ccc3c(c2)[C@H]4C=CC[C@H]4[C@H](N3)c5ccc(cc5)OC C58848224
C[C@H](C(=O)Nc1cc(ccc1O)Cl)Sc2nc(cc(n2)C(F)(F)F)c3ccc(cc3)F C58960976
Cc1ccc(cc1)c2cc(nc(n2)S[C@H](C)C(=O)Nc3cc(ccc3O)Cl)C(F)(F)F C58961177
C[C@@H](C(=O)Nc1cc(ccc1O)Cl)Sc2c3c(csc3ncn2)c4ccc5c(c4)CCCC5 C62038663
CC[NH+](CC)c1ccc(cc1)[C@@H]2C3=C(CC(CC3=O)(C)C)Nc4ccccc4N2C(=O)c5ccccc5 C08456265
C[C@@H]1CCCC[C@@]12C(=O)N(C(=O)N2)CC(=O)N[C@@H](C)C34CC5CC(C3)CC(C5)C4 C04515122
Cc1cc2c(cc1Cl)c(cc(=O)o2)CSc3nnc(n3N)c4cccs4 C04536796
c1ccc2c(c1)c(=O)n(c(=O)[nH]2)CC3CCC(CC3)C(=O)NC4CCCCCCC4 C02952624
COC(=O)c1ccc(cc1)[C@H]2C(=C(OC3=C2C(=O)C[C@@H](C3)c4ccccc4)N)C#N C00986037
C[C@@H]1C[C@H](CN(C1)C(=O)CSc2nnc(n2N)c3ccc(cc3)C(C)(C)C)C C03528779
C[C@H](CNc1c2c(c3c4c(c(nc3s2)c5ccco5)CCC4)nc(n1)SC)O C05477701
Cc1coc2c1cc3c(c(c(=O)oc3c2)CC(=O)NCCc4c[nH]c5c4cccc5)C C06623695
C=CCn\1c2ccc(cc2s/c1=N\C(=O)c3cccc4c3cccc4)S(=O)(=O)N C09725577
CC(C)(C)c1ccc(cc1)C(=O)/N=c\2/n(c3ccc(cc3s2)S(=O)(=O)N)CC#C C09726126
c1ccc2c(c1)c(c[nH]2)C3=CCN(CC3)C(=S)Nc4cc(ccc4Cl)[N+](=O)[O-] C11084830
CN1C=C([C@@H](NC1=O)c2ccccc2)c3csc(n3)N/N=C/c4ccc(cc4)Cl C12322198
Cc1c(cc2cnn(c2n1)C(C)C)C(=O)NNc3c(cc(cc3Cl)Cl)Cl C12509963
c1ccc2c(c1)c(c[nH]2)CCNC(=O)Cn3c4cc(ccc4n5cccc5c3=O)F C06782428
CC[C@]1(C(=O)N(C(=O)N1)CC(=O)N[C@@H]2CCC[C@H]([C@@H]2C)C)c3ccc(cc3)Cl C03595379
c1ccc(cc1)c2nnc(o2)SCc3nc(c4c5c(sc4n3)CCCCC5)N C10395771
Cc1ccc(c(c1)NC(=O)c2cnn3c2nc(cc3C(F)(F)F)c4cccs4)O C01204161
Cc1ccc(cc1C)N2C[C@@H](CC2=O)C(=O)N/N=C/c3ccc4ccccc4c3O C17087220
c1ccc(cc1)NC(=O)CN2c3ccccc3NC4=C([C@H]2c5ccco5)C(=O)CCC4 C20503264
c1ccc(cc1)S(=O)(=O)Nc2ccccc2C(=O)Nc3c(c4c(s3)CCCC4)C#N C20569462
Cc1ccc(c(c1)C)NC(=O)[C@H]2[C@H](Nc3ncnn3[C@H]2c4ccc(cc4)C(C)C)C C20803978
CC1CCN(CC1)C(=O)[C@H](C)Sc2nnc(n2N)c3ccc(cc3)C(C)(C)C C22056658
CCCc1ccc(cc1)c2c(s/c(=N\C(=O)c3cc4c([nH]c3=O)CCCC4=O)/[nH]2)C C30014063
C[C@H](CNc1nc2c(c(cs2)c3ccccc3)c4n1nc(n4)c5ccccc5)O C32087831
c1cc(ccc1c2nc([nH]n2)SCC(=O)c3ccc4c(c3)CCCC(=O)N4)Cl C32325971
c1ccc(cc1)c2ccccc2NC(=O)C3CCN(CC3)C(=O)NCc4ccco4 C32913026
CC1(CC2=C([C@H](c3c(=O)[nH]c(nc3N2)SCC=C)c4ccc(cc4)C#N)C(=O)C1)C C33810320
c1cc(c(cc1NC(=O)NC23CC4CC(C2)CC(C4)C3)C(=O)N5CCCC5)N6CCCC6 C35709639
c1ccc(cc1)c2csc3c2c(=O)[nH]c(n3)CSc4[nH]nc(n4)c5ccccc5F C22614166
CCC(C)(C)C1CCC2(CC1)C(=O)N(C(=O)N2)CC(=O)Nc3ccc4c(c3)CCC4 C36245730
Cc1c(c2ccccc2[nH]1)/C=N/NC(=O)c3cc(nc4c3cccc4)c5ccncc5 C00654214
COc1ccc(cc1)C(=O)Oc2ccc3c(c2)OC(=C([C@H]3c4cccs4)C#N)N C38656160
CC(C)C1=C[C@@H](N=N1)[C@H]2NN[C@@H]3N2N=C(S3)/C=C/c4ccc(cc4Cl)Cl C38742725
c1ccc(cc1)C2=C[C@@H](N=N2)[C@H]3NN[C@@H]4N3N=C(S4)/C=C/c5ccccc5Cl C38743116
c1ccc(cc1)c2ccc(cc2)/C=N/N3[C@H](NN[C@@H]3S)[C@@H]4C=C(N=N4)c5ccccc5 C38965893
CC[C@@H]1Nc2ccc(cc2C(=O)N1NC(=O)COc3ccc(cc3C)Cl)Cl C39920254
Cc1cc(c2c(c1)c(cc3n2c(nn3)S[C@@H](C)C(=O)Nc4ccc(cc4)O)C)C C40170582
Cc1cc(c2c(c1)c(cc3n2c(nn3)S[C@H](C)C(=O)Nc4ccc(cc4)O)C)C C40170583
CCCCSc1[nH]c(=O)c2c(n1)NC3=C([C@H]2c4ccc(cc4)C#N)C(=O)CCC3 C06856660
Cc1ccc(cc1)[C@@H]2c3c(n[nH]c3C(=O)N2Cc4ccco4)c5cc(c(cc5O)C)Cl C39914586
Cc1cc(c(c(c1)O)c2c3c([nH]n2)C(=O)N([C@@H]3c4ccc(cc4)Cl)C[C@H]5CCCO5)C C40549960
Cc1cc2c(cc1C(C)C)c(co2)CC(=O)Nc3cc4c(cc3Cl)NC(=O)CO4 C43773361
Cc1c(c(n(n1)c2ccccc2)Cl)C(=O)NNC(=O)c3cc4c(s3)CCCCC4 C14940651
C[C@H]1CCCC[C@]12C(=O)N(C(=O)N2)CC(=O)N[C@@H](c3cccs3)C4CCCC4 C46759948
c1ccc(cc1)CSc2nc3n(n2)[C@@H](C4=C(N3)CCCC4=O)c5ccccc5O C06344319
c1ccc(cc1)CSc2nc3n(n2)[C@@H](C4=C(N3)CCCC4=O)c5c[nH]c6c5cccc6 C54643543
Cc1ccc(cc1NS(=O)(=O)c2ccc3c4c2cccc4C(=O)N3)c5ccncc5 C58248201
C[C@@H](c1cc2ccccc2o1)NC(=O)NCCc3cc4c(c(c3)Cl)OCCO4 C10369745
Cc1cc\2c(cc1Br)NC(=O)/C2=N\NC(=O)COc3ccccc3C(C)C C13979912
Cc1ccc(c(c1)C)NC(=O)[C@H]2[C@@H](Nc3ncnn3[C@@H]2c4ccc(cc4)C(C)C)C C59669767
Cc1cc(ccc1O[C@@H](C)C(=O)N/N=C/2\c3cc(ccc3NC2=O)Br)Cl C17877667
C[NH+]1CCc2c(sc3c2C(=O)N[C@H](N3)c4ccc(o4)COc5ccc(cc5)C#N)C1 C02738063
CC[C@]1(C(=O)N(C(=O)N1)NC(=O)C[NH+](C)[C@@H]2CCCc3c2cccc3)c4ccccc4 C07583417
CC[C@]1(C(=O)N(C(=O)N1)NC(=O)C[NH+](C)Cc2ccc(s2)Cl)c3ccccc3 C07677855
C[C@@]1(C(=O)N(C(=O)N1)NC(=O)C[NH+]2CCC[C@@H]2c3cccs3)CCc4ccccc4 C08942340
c1ccc(cc1)C[NH+]2CCc3c(sc(n3)NC(=O)Cc4c5ccccc5c(=O)[nH]n4)C2 C09222446
C[C@@H]1CCc2c(sc(c2C#N)NC(=O)C[NH+](C)Cc3[nH]c4ccccc4c(=O)n3)C1 C06025029
C[C@H]1CCc2c(sc(c2C#N)NC(=O)C[NH+](C)Cc3[nH]c4ccccc4c(=O)n3)C1 C06025068
C[C@H]1C[C@@H](C[NH+](C1)Cc2csc(n2)NC(=O)CCc3[nH]c(=O)c4ccccc4n3)C C14528576
C[C@@]1(C(=O)NC(=O)N1)C2CC[NH+](CC2)Cc3cn(nc3c4ccccc4)c5ccccc5 C14974131
C[C@H]1CCc2c(sc3c2c(=O)[nH]c(n3)C[NH+](C)Cc4[nH]c5ccccc5c(=O)n4)C1 C06187644
c1ccc(cc1)c2ccc(cc2)C[NH+]3CCNC(=O)[C@H]3CC(=O)N4CCc5c(c[nH]n5)C4 C23505993
C[C@]1(C(=O)N(C(=O)N1)NC(=O)C[NH+](C)[C@@H]2CCc3c2cccc3)CCc4ccccc4 C26915693
C[C@@H](C(=O)N1c2ccccc2NC(=O)C1(C)C)[NH2+]CC3(CCCCC3)N4CCOCC4 C32797213
Cc1c(c([nH]c(=O)c1C#N)C)CCC(=O)Nc2nc(cs2)C[NH+]3C[C@@H](C[C@@H](C3)C)C C32885687
Cc1ccc(cc1)/C(=N/NC(=O)Cc2c[nH]c3c2cccc3)/C45C[NH+]6CN(C4)CN(C5)C6 C32926624
c1cc(cc(c1)[N+](=O)[O-])C[NH+]2CCC3(CC2)Nc4ccc(cc4C(=O)N3)Br C34812217
Cc1ccc(cc1)n\2cc([nH]/c2=N\C(=O)C[NH2+]C[C@@H]3CCCO3)c4ccc(cc4)OC C35667416
C[C@@H]1C(=C(NN1c2ccccc2)C)C3=NN=C(C3)C(=O)N/N=C/C4=c5ccccc5=[NH+]C4 C38814897
C[C@H]1C(=C(NN1c2ccccc2)C)C3=NN=C(C3)C(=O)N/N=C/C4=c5ccccc5=[NH+]C4 C38814900
C[C@@H]1CCCC[C@@]12C(=O)N(C(=O)N2)CC(=O)NC[C@@H](c3ccccc3Cl)[NH+](C)C C36674264
c1ccc2=[NH+]CC(=c2c1)C3=NN[C@@H](N3C4CC4)SCC(=O)NC5(CCCCC5)C#N C39942451
Cc1cc([nH+]c2c1c(c(s2)C(=O)OCC(=O)N(CCC#N)c3ccccc3F)N)C C46585935
C[C@H]1C[C@@H](C[NH+](C1)Cc2ccccc2CNC(=O)CN3C(=O)C4(CCCC4)NC3=O)C C48375022
Cc1c(c(n(n1)C)Oc2c(cc(cc2Br)[N+](=O)[O-])Br)C[NH3+] C50441432
CC[C@@H](C)[C@@H]1C(=O)N(C2([NH2+]1)CCN(CC2)C(=O)NC(C)C)Cc3ccc4c(c3)OCO4 C36028923
CC[C@H](C)[C@@H]1C(=O)N(C2([NH2+]1)CCN(CC2)C(=O)NC(C)C)Cc3ccc4c(c3)OCO4 C36028924
CC[C@H](C)[C@H]1C(=O)N(C2([NH2+]1)CCN(CC2)C(=O)NC(C)C)Cc3ccc4c(c3)OCO4 C36028927
c1ccc(cc1)C[NH+]2CCc3c(sc4c3C(=O)N[C@H](N4)c5ccc(cc5)[N+](=O)[O-])C2 C08721984
C[C@H]1C[C@@H](C[NH+](C1)Cc2ccccc2CNC(=O)CN3C(=O)[C@@](NC3=O)(C)C4CC4)C C58144041
Cc1ccc(cc1)[C@@H](CNC(=O)CN2C(=O)C3(CCC(CC3)C)NC2=O)[NH+]4CCCC4 C60238801
C[NH+]1CCC(CC1)N2C[C@@H]3C[C@H](C2)c4c(ccc(=O)n4C3)NC(=O)Nc5ccccc5 C15672363
c1ccc(cc1)c2nc(on2)[C@@H]3Cc4c([nH]c[nH+]4)CN3C(=O)Nc5ccc(cc5)Cl C15707173
CC[NH+](CC)CCn\1c2ccccc2[nH]/c1=N\C(=O)c3ccc4c(c3)NC(=O)CS4 C60392158
C[C@H]1C(=O)N=C([NH+]=N1)N/N=C/C2=C(NN([C@@H]2Cl)Cc3c(cccc3Cl)Cl)C C39940973
c1ccc2=[NH+][C@@H]3CN(CCC3=c2c1)C(=O)NCCCC(=O)Nc4ccc5c(c4)OCO5 C63270794
CC/C(=C/1\C(=O)NC(=O)N(C1=O)c2cccc(c2)F)/NCCC3=c4ccccc4=[NH+]C3 C63280479
c1cc2c(cc1NC(=O)CNC(=O)N3CCC4=c5cc(ccc5=[NH+][C@@H]4C3)Cl)OCO2 C63295218
c1ccc(cc1)S(=O)(=O)/N=C\2/[C@H]([NH+]=c3ccccc3=N2)Nc4ccc(cc4)C(=O)O C39980046
c1ccc2=[NH+]CC(=c2c1)CCN3C(=O)[C@H](N=C3O)CCC(=O)NC4CCCCCCC4 C63367591
C[C@@H]1C(=C(NN1c2ccccc2)C)C3=NN=C(C3)C(=O)N/N=C\C4=c5ccccc5=[NH+]C4 C38814897
CC(C)[C@@H](c1cccs1)NC(=O)CN2C(=O)[C@@H](NC2=O)CC3=c4ccccc4=[NH+]C3 C63746588
CC(C)[C@@H](c1cccs1)NC(=O)CN2C(=O)[C@H](NC2=O)CC3=c4ccccc4=[NH+]C3 C63746593
CCc1ccc(cc1)n2c(=O)c(c([nH]c2=O)[O-])[C@H]3[C@H]4C(=c5ccccc5=[NH+]4)CC[NH+]3CC C64164503
Cc1cccc(c1)C2=[NH+][C@H](ON2)c3ccc4c(c3)[nH]c(=O)n(c4=O)Cc5ccccc5F C64392064
C[C@H]1c2cc3c(cc2OC(=O)[C@@H]1CCC(=O)NCCc4c[nH+]c[nH]4)oc5c3CCCC5 C53627426
C[C@@H](C(=O)OC)NC(=O)N1CCc2c([nH+]c[nH]2)[C@H]1c3cc(ccc3F)Br C61720694
c1ccc2c(c1)N/C(=[NH+]\C3CCCC3)/[C@]4(N2)CCCN(C4)S(=O)(=O)c5cccnc5 C65260027
CCCCS(=O)(=O)N1CCC[C@@]2(C1)/C(=[NH+]/Cc3ccccc3)/Nc4c(cccn4)N2 C65265721
Cc1cc(n(n1)CCC(=O)N2CC[C@]3(C2)/C(=[NH+]/C4CCCC4)/Nc5ccccc5CN3)C C65265912
CCn1cc(c(n1)C(=O)N2CC[C@]3(C2)/C(=[NH+]/C(C)(C)C)/Nc4ccccc4CN3)Cl C65266012
CC(=O)Nc1ccc(cc1)S(=O)(=O)NC[C@H]2C[C@@H]3CC[NH+]2C[C@@H]3c4cc(nn4C)c5ccco5 C08635407
CC[NH+](Cc1[nH]c(=O)c2cc(c(cc2n1)OC)OC)Cc3[nH]c(=O)c4c5c(sc4n3)CCC5 C09703475
Cc1cc(c(n1c2ccc(cc2)S(=O)(=O)N)C)C(=O)C[NH+]3CCc4cc(c(cc4C3)OC)OC C09984668
c1ccc(cc1)C[NH+]2CCc3c(sc(n3)NC(=O)Cc4csc(n4)NC(=O)c5ccco5)C2 C11765007
CN1CCc2c1ccc(c2)[C@@H](CNC(=O)C(=O)NCc3ccc4c(c3)OCO4)[NH+]5CCCCC5 C13007954
C[NH+]1CCN(CC1)[C@@H](CNC(=O)C(=O)NCc2ccc3c(c2)OCO3)c4ccc5c(c4)CCCN5C C22735089
Cn1ccnc1[C@H](c2ccccc2F)NC(=O)c3ccc(cc3)S(=O)(=O)Nc4cc[nH+]cc4 C28968452
C[C@@H]1CCCN(C1)C(=O)c2ccc(c(c2)NS(=O)(=O)c3ccc(c(c3)OC)OC)N4CC[NH2+]CC4 C33033266
Cc1c(c(n(n1)c2ccccc2)N3CCC(CC3)C(=O)NCC[C@@H](C)[NH+]4CCCC4)NC(=O)C C33069311
Cn1c2ccccc2nc1CN3CC[C@@H]4[C@H]3C(=O)NC[C@@H]([NH+]4C)CCC(=O)NCc5cccs5 C22921113
Cc1ccc(cc1)S(=O)(=O)Cn2c(nnn2)[C@H](c3ccc(cc3)F)[NH+]4CCC(CC4)C(=O)N C01352219
COc1ccc(cc1)CC(=O)N[C@@H](CCSC)C(=O)N2CCC3(CC2)[C@@H]4C(=NC=N4)CC[NH2+]3 C38777235
COc1ccc(cc1)CC(=O)N[C@H](CCSC)C(=O)N2CCC3(CC2)[C@H]4C(=NC=N4)CC[NH2+]3 C39030277
CC(C)OCCCNC(=O)[C@H]1CN(CC12CC[NH2+]CC2)C(=O)c3ccc(nc3)Oc4ccccc4 C39605227
Cc1c(c(no1)c2ccccc2)C(=O)N3C[C@@H](C4(C3)CC[NH2+]CC4)C(=O)NCCCOC(C)C C39605260
Cc1c(c(no1)c2ccccc2)C(=O)N3C[C@H](C4(C3)CC[NH2+]CC4)C(=O)NCCCOC(C)C C39605261
COc1ccc(cc1OC)CCNC(=O)[C@H]2CN(CC23CC[NH2+]CC3)C(=O)[C@@H]4COc5ccccc5O4 C39634604
COc1ccccc1CCNC(=O)[C@@H]2CN(CC23CC[NH2+]CC3)C(=O)c4cc(cc(c4)OC)OC C39636223
Cc1ccc(c(c1)CNC(=O)[C@@H]2CN(CC23CC[NH2+]CC3)C(=O)c4cc(c(c(c4)OC)OC)OC)C C39636543
COc1cc(cc(c1OC)OC)CNC(=O)[C@@H]2CN(CC23CC[NH2+]CC3)C(=O)[C@@H]4CCC=CC4 C39637045
CC[C@H](COC)NC(=O)[C@@H]1CN(CC12CC[NH2+]CC2)C(=O)COc3cccc4c3oc(=O)cc4C C39638200
Cc1ccc(cc1)C(=O)N2C[C@@H](C3(C2)CC[NH2+]CC3)C(=O)NCc4c(cc(cc4OC)OC)OC C39639033
COc1cc(cc(c1)OC)CCNC(=O)[C@H]2CN(CC23CC[NH2+]CC3)C(=O)[C@H]4COc5ccccc5O4 C39653125
COc1cc(cc(c1OC)OC)C(=O)N2C[C@@H](C3(C2)CC[NH2+]CC3)C(=O)NCCc4cccs4 C39657418
C[C@H](CNC(=O)[C@H]1CN(CC12CC[NH2+]CC2)C(=O)[C@@H]3CCCN3C(=O)C(F)(F)F)Oc4ccccc4 C39665028
Cc1cccc(c1C)CNC(=O)[C@@H]2CN(CC23CC[NH2+]CC3)C(=O)c4cc(c(c(c4)OC)OC)OC C39667536
Cc1cc(c(o1)C(F)(F)F)C(=O)N2C[C@@H](C3(C2)CC[NH2+]CC3)C(=O)NC[C@H](C)Oc4cccnc4 C39668722
Cc1cc(c(o1)C(F)(F)F)C(=O)N2C[C@H](C3(C2)CC[NH2+]CC3)C(=O)NC[C@H](C)Oc4cccnc4 C39668723
CC(C)(CNC(=O)[C@@H]1CN(CC12CC[NH2+]CC2)C(=O)c3cccnc3Sc4ccccc4)N5CCOCC5 C39669738
Cc1c(cccc1OC(=O)C)C(=O)N2C[C@H](C3(C2)CC[NH2+]CC3)C(=O)NCC4(CCCCC4)N5CCOCC5 C39672899
Cc1ccc(cc1)Oc2c(cccn2)C(=O)N3C[C@@H](C4(C3)CC[NH2+]CC4)C(=O)NCCn5c(cc(n5)C)C C39675052
Cc1cc(nn1C)C(=O)N2C[C@@H](C3(C2)CC[NH2+]CC3)C(=O)N[C@@H](C)CCc4ccc(cc4)OC C39675514
Cc1cc(nn1C)C(=O)N2C[C@H](C3(C2)CC[NH2+]CC3)C(=O)N[C@H](C)CCc4ccc(cc4)OC C39675517
Cc1ccsc1CNC(=O)[C@@H]2CN(CC23CC[NH2+]CC3)C(=O)c4cc(c(c(c4)OC)OC)OC C39677200
CC(C)OC(=O)CNC(=O)[C@@H]1CN(CC12CC[NH2+]CC2)C(=O)c3cc(c(c(c3)Cl)OC)Cl C39678818
CC(=O)Oc1ccccc1C(=O)N2C[C@H](C3(C2)CC[NH2+]CC3)C(=O)NCc4ccc(cc4)n5cccc5 C39689998
CCSc1c(cccn1)C(=O)N2C[C@H](C3(C2)CC[NH2+]CC3)C(=O)NCc4ccccc4N5CCOCC5 C39694345
CC(C)(C)SCCNC(=O)[C@H]1CN(CC12CC[NH2+]CC2)C(=O)c3cc(c(c(c3)OC)OC)OC C39696429
CCOC(=O)C1=C2CCCC[C@H]2S[C@@H]1NC(=O)C(=O)N/N=C/[C@@H]3C=c4ccccc4=[NH+]C3=O C39941732
CC(C)C[C@@H]1[C@H]2[C@H](C(=O)N(C2=O)CCc3ccc(c(c3)OC)OC)[C@@]4([NH2+]1)c5cc(ccc5NC4=O)F C16022248
CC(C)C(=O)N1CCCc2c1cc(cc2)NC(=O)C(=O)NC[C@@H](c3cccn3C)N4CC[NH+](CC4)C C49512966
c1cc(cc(c1)/C(=N\OCC(=O)N([C@@H]2CCS(=O)(=O)C2)C3CCCC3)/N)C[NH+]4CCCCC4 C57995474
Cc1c(c([nH]c1C(=O)[C@@H](C)S[C@@H]2NN=C(N2C[C@@H]3CCCO3)C4=c5ccccc5=[NH+]C4)C)C(=O)C C39934444
CC(C)NC(=O)CN1CCN(CC1)C(=O)CS[C@@H]2NN=C(N2C3CC3)C4=c5ccccc5=[NH+]C4 C39939482
COc1ccc2=[NH+]CC(=c2c1)CCNC(=O)CCNC(=O)[C@@H]3CS[C@H]4N3C(=O)c5c4cccc5 C63280629
C[C@@H](c1ccccc1)NC(=O)[C@H](CC2=c3ccccc3=[NH+]C2)NC(=O)[C@@H]4C(S(=O)(=O)[C@H]5N4C(=O)C5)(C)C C63384379
COC(=O)[C@@H](CC1=c2ccccc2=[NH+]C1)N/C=C/3\C(=O)NC(=O)N(C3=O)c4ccc(cc4)Cl C63425543
Cc1cc(ccc1S(=O)(=O)N2CCCO[C@H]2CNC(=O)C(=O)NCCC3=c4ccccc4=[NH+]C3)F C63679653
CN(C)c1ccc(cc1)[C@H](CNC(=O)CCN2C(=O)C3(CCCC3)NC2=O)C4=c5ccccc5=[NH+]C4 C63818954
CC(=O)N[C@H](CC1=c2ccccc2=[NH+]C1)C(=O)Nc3cccc(c3)S(=O)(=O)N4CCCCC4 C64219041
C[NH+]1CCc2cc3c(c(c2[C@@H]1CNC(=S)Nc4ccccc4)OC)OCO3 C02133108
CC(C)[NH+]1CCc2c(sc3c2C(=N[C@H](N3)c4ccc(cc4)C(=O)OC)O)C1 C04554105
C[C@H](C(=O)Nc1c2cc(ccc2[nH]c1C(=O)OC)Cl)[NH+]3CCSCC3 C02315204
CCCCN1C(=O)[C@H]2[C@@H](C1=O)[C@]3(c4cc(ccc4NC3=O)Cl)[NH2+][C@H]2C(C)C C05351929
CC(C)(C)c1ccnc(n1)N[C@H]2CO[C@H]3[C@@H]2OC[C@@H]3[NH2+]CC4CCCCC4 C05433911
C[C@@H]1CCC[C@H]([C@@H]1C)[NH2+][C@@H](C)C(=O)Nc2cccc(c2)S(=O)(=O)N(C)C C08226791
c1cc(ccc1C(c2ccc(cc2)F)[NH+]3CCN(CC3)C(=O)[C@H]4CCCN(C4)C(=O)N)F C09446229
C[C@H]1C[NH+](Cc2ccccc2O1)CC(=O)NCc3c[nH]nc3c4ccccc4 C11909031
CCCCN1C(=O)[C@H]2[C@H](C1=O)[C@@]3(c4cc(ccc4NC3=O)Cl)[NH2+][C@@H]2C(C)C C08995815
C[C@@H]1CN2C[C@@H](C[C@H]2C[NH+]1Cc3ccc(o3)Sc4[nH]c5ccccc5n4)O C19575262
c1ccc(cc1)C[C@H]2C(=O)NCC[NH+]2Cc3c[nH]nc3c4cc5ccccc5o4 C19939673
Cc1c2c([nH]c1C(=O)NC[C@@H](c3ccco3)[NH+]4CCCC4)CC(CC2=O)(C)C C23043431
c1ccc(cc1)N2CN(C(=O)C23CC[NH2+]CC3)CC(=O)NCC4CCCCC4 C35343321
CC[C@H](C)NC(=O)[C@@H]1Cc2ccccc2N3[C@@H]1C[NH+](CC3)CC(=O)NC(C)C C35543557
C[C@@H](C[NH+](Cc1ccco1)Cc2[nH]c(=O)c3c4c(sc3n2)CCCCC4)O C35781256
C[C@H](C[NH+](Cc1ccco1)Cc2[nH]c(=O)c3c4c(sc3n2)CCCCC4)O C35781258
Cc1cc(=O)n2c3ccccc3n(c2c1C#N)C[C@@H](C[NH2+]Cc4ccccc4)O C05051101
CC(C)c1ccc2=[NH+]C(=O)C(=c2c1)NNC(=O)CN3CCCc4c3cccc4 C08125008
C[C@@H](c1cccs1)NC(=O)CS[C@H]2NN=C(O2)C3=c4ccccc4=[NH+]C3 C39947450
CCOC(=O)C1=C(OC2=c3cc(ccc3=[NH+]C(=O)[C@@H]2[C@@H]1c4ccccc4)C)N C39960928
CCOC(=O)C1=C(OC2=c3cc(ccc3=[NH+]C(=O)[C@@H]2[C@H]1c4ccccc4)C)N C39960930
CC(C)C[C@H]1[C@@H]2[C@@H](C(=O)N(C2=O)CC=C)[C@]3([NH2+]1)c4cc(ccc4NC3=O)Cl C16033233
Cc1ccc(c(c1)C)NC(=O)[C@H](C)[NH+]2CCC[C@@H](C2)C(=O)Nc3nccs3 C47263758
Cc1ccccc1NC(=O)[C@H](C)[NH+]2CCC(CC2)C(=O)Nc3nc(cs3)C C47264219
C[C@@H]1CCC[NH+](C1)[C@@H](C)CNC(=O)N[C@@H](c2ccc(cc2)F)c3nccn3C C48247252
c1ccc(cc1)[C@@H]2OC[C@@H]3[C@@H](O2)[C@@H]([C@H]([C@H](O3)OC(=O)c4ccccc4)[NH3+])Cl C48546804
C[C@H]1C[C@@H](C[NH+](C1)C(C)(C)CNC(=O)Nc2ccc(cc2)CC(=O)N(C)C)C C54431244
C[C@@H]1C[C@H](C[NH+](C1)C(C)(C)CNC(=O)Nc2ccc(cc2)CC(=O)N(C)C)C C54431246
Cc1cc(c(o1)C)C(=O)NCC(=O)NCC2(CCCCC2)[NH+]3CCCCC3 C54917414
C[C@@H]1C[C@H](C[NH+](C1)C[C@@H](C)NC(=O)N2CCc3c(cccc3NC(=O)C)C2)C C56947494
Cc1cc([nH+]c2c1c(c(s2)C(=O)OCC(=O)N3[C@H](CCC[C@@H]3C)C)N)C C21924052
Cc1cc(on1)NC(=O)[C@H](C)[NH2+]CC2(CCOCC2)c3ccc(cc3)Cl C58201795
C[C@@H]1CCCC[C@H]1NC(=O)NC(=O)C[NH+]2CCCN(CC2)CC(F)(F)F C58577366
C[C@@H]1C[C@@H](C[NH+](C1)C(C)(C)CNC(=O)N[C@@H](C)c2ccc3c(c2)OCO3)C C59992838
c1ccn2cc(nc2c1)CCNC(=O)NCC3(CCCC3)[NH+]4CCSCC4 C48414296
CC[C@H](CNC(=O)N[C@H](C)c1c(nn(c1C)C)C)[NH+]2CCc3ccccc3C2 C63068629
c1ccc2=[NH+]CC(=c2c1)CCNC(=O)c3ccc4c(c3)NC(=O)[C@H]5N4CCCC5 C63671457
Cc1ccc(cc1)N2C[C@H](CC2=O)NC(=O)NCCC3=c4ccccc4=[NH+]C3 C63681113
c1cscc1C(=O)NC2CC[NH+](CC2)CC(=O)NC3(CCCCCC3)C#N C64989836
Cc1ccc(c(c1)C)S(=O)(=O)N2CCC3(CC2)C(=[NH+]CCN3)NC(C)(C)C C65074809
c1ccc2c(c1)CC[NH+](C2)C[C@H](CN3C(=O)C4(CCCCCCC4)NC3=O)O C65170511
c1c(c[nH]c(=O)c1NC(=O)N2CC[NH+](CC2)CC3CCCCC3)C(F)(F)F C65416055
c1ccc(cc1)c2c3c(nc(n2)N)CN(C3)C(=O)CCC4=c5ccccc5=[NH+]C4 C65422628
CC(C)[NH+]1CC[C@H](C1)CNC(=O)N2CCC(CC2)NC(=O)c3cccs3 C65440401
Cc1ccc(cc1N2CC[C@H](C2)CNC(=O)NCCc3[nH+]ccn3C)Cl C66234975
c1cc(ccc1N2CC[C@H](C2)CNC(=O)NCCc3cn4c([nH+]3)CCCC4)F C66344218
CCN(C1CC[NH+](CC1)Cc2cc(cc(c2O)O)C(C)(C)C)S(=O)(=O)C C66859360
Cc1c(c(=O)n(n1C)c2ccccc2)C[NH2+]CC(=O)Nc3ccc(cc3)Cl C67219018
c1cc(ccc1/[NH+]=c\2/c(cc3ccc(cc3o2)O)C(=O)NC[C@@H]4CCCO4)F C67298607
c1cc(ccc1/[NH+]=c\2/c(cc3ccc(cc3o2)O)C(=O)NC[C@H]4CCCO4)F C67298612
CCCC[C@H]1C[C@@H]1C(=O)NNC(=O)Nc2ccccc2 C02913608
CCCC[C@@H]1C[C@H]1C(=O)NNC(=O)Nc2ccccc2 C02913607
c1ccc(c(c1)NNC(=O)Nc2ccc(cc2)Cl)[N+](=O)[O-] C04589936
c1ccc2cc(c(cc2c1)N)Nc3cc(c(cc3[N+](=O)[O-])C#N)C#N C04571313
c1c2c(cc(c1NC3CCCCC3)F)nc(c(n2)N)C#N C04745247
C[C@@H]1CCC[C@@H]([C@@H]1C)Nc2ccc(cc2[N+](=O)[O-])C(=O)N C08178156
Cc1ccc(cc1)CNC(=O)NCC(=O)N[C@H]2CCC[C@@H]([C@H]2C)C C14288496
Cc1ccc(c(c1)Cn2c(=O)c(c(nc2N)O)Cc3ccccc3)C C16881027
c1cc(c(cc1[N+](=O)[O-])[C@H]2[C@@H]3CC=C[C@@H]3c4cc(ccc4N2)O)O C14475651
CC(C)CC(=O)NNC(=O)c1cc2ccc(cc2[nH]1)C(C)(C)C C29763410
c1cc(c(c(c1)Cl)Cl)Nc2ccc(c3c2non3)N C35675611
Cc1ccc(cc1C)OCCCSc2[nH]c(=O)cc(n2)N C37023703
Cc1ccc(c(c1)[N+](=O)[O-])N[C@@H](C)c2ccc(cc2O)O C37059826
CC(C)Oc1c(ccc(n1)Sc2[nH]c3ccccc3n2)N C37077846
C/C(=N\Nc1ccc(cc1)[N+](=O)[O-])/c2cccc(c2)N C13304779
c1ccc2c(c1)nc(s2)NNC(=O)NCCc3ccc(cc3)F C40058090
c1cc(ccc1[C@@H](c2[n-]nnn2)[NH3+])SC(F)(F)F C40397155
CC[C@H]1CCCCN1c2c(c(ncn2)NC3CCCCCC3)N C40734036
CCC(C)(C)NC(=O)[C@H](C)OC(=O)c1cc(ccc1N)Cl C41098785
Cc1cc(cc(c1)OCC(=O)NNC(=O)N[C@H]2CCCC[C@H]2C)C C43046893
CC[C@H](CO)NC(=O)/N=c/1\[nH]c2ccc(cc2s1)C C43313972
CNC(=O)NNC(=O)c1ccc(cc1)SC(F)(F)F C48949627
CCCCc1ccc2c(c1)s/c(=N\C(=O)NCCO)/[nH]2 C49203756
Cc1c[nH]/c(=N\C(=O)NNc2cccc(c2C)Cl)/s1 C49337875
c1cc(c(c(c1)Cl)OCc2cc(ccc2NN)[N+](=O)[O-])Cl C51147992
CC(C)(C)c1ccc(cc1)OCc2c(snn2)NN C51148740
Cc1cc(cc(c1)OCc2ccc(c(c2)[N+](=O)[O-])NN)C C51148840
C[C@H](CCc1ccco1)Nc2ccc(cc2N)[N+](=O)[O-] C52841082
C[C@@H]1CCC[C@@H](C1)SCc2cc(ccc2NN)[N+](=O)[O-] C54696198
CCOC(=O)NNC(=O)/N=c/1\[nH]c2ccc(cc2s1)C C49206406
c1cc(c(cc1Cl)Cl)c2ccc(o2)/C=N/NC(=O)N C06220130
CC(C)C[C@H](C(=O)OC)Nc1ccc(c2c1nccc2)N C43430660
Cc1ccc(c(c1)C(C)(C)C)OC2=C/C(=C(/N)\N=O)/C=CN2 C20027841
CCCc1cc(nc(n1)c2cccc(c2)OC(C)C)NN C51168658
Cc1ccc(cc1NC(=O)c2ccccc2NC(=O)NC(C)C)F C61397545
C[C@H](Cc1ccccc1)Nc2ccc(c3c2non3)N C62185386
c1cc2c(c(c1)Cl)[nH]c(n2)c3ccc(cc3N)[N+](=O)[O-] C62823637
CC(C)CCNC(=O)NNC(=O)[C@H]1CCCC[C@H]1C(F)(F)F C65133505
c1ccc(cc1)Oc2ccccc2C(=O)NNC(=O)NCC3CC3 C65192997
CCc1ccc(cc1)CCC(=O)NNC(=O)NC2CCCC2 C65918778
CC(C)Oc1ccccc1c2cc(n[nH]2)COc3ccccc3N C66140144
CCCC[C@H](C(=O)N1CCCc2c1cc(cc2C)C)NC(=O)N C66732759
CC[C@@H](c1[nH]c2ccccc2n1)NC(=O)NCC(C)(C)C C67065070
C1CCC(CC1)CCC(=O)NNC(=O)NC[C@H]2CCC=CC2 C67101771
Cc1ccccc1[C@H](C)NC(=O)NNC(=O)CC2CCCCC2 C67103770
CC[C@H](c1[nH]c2ccccc2n1)NC(=O)NCc3ccccc3C C67384176
CC[C@@H](c1[nH]c2ccccc2n1)NC(=O)NC(C3CC3)C4CC4 C67388205
CC[C@@H](c1[nH]c2ccccc2n1)NC(=O)NC[C@@H]3CCC=CC3 C67410210
Cc1cc2c(cc1O)NC(=O)C[C@H]2c3cc([nH]n3)C(C)(C)C C67541769
CCCC(=O)Nc1cccc(c1C)NC(=O)N[C@H](C)C(C)C C67584408
C[C@]12C[C@H]([C@]3([C@@H]([C@@H]1C[C@H]([C@@]2(C(=O)CO)O)O)CCC4=CC(=O)C=C[C@@]43C)F)O C04426856
C[C@]12C[C@@H]([C@]3([C@H]([C@@H]1C[C@H]([C@]2(C(=O)CO)O)O)CCC4=CC(=O)C=C[C@@]43C)F)O C11592697
C[C@@]12C[C@@H]([C@@]3([C@@H]([C@@H]1C[C@H]([C@]2(C(=O)CO)O)O)CCC4=CC(=O)C=C[C@]43C)F)O C13783422
C[C@H](C(=O)N1CCCCCC1)SCc2nc(nc(n2)N)N C15495129
c1c2c(n(c(=S)c1C#N)[C@H]3[C@@H]([C@H]([C@@H]([C@H](O3)CO)O)O)O)CCCCC2 C16958783
c1cc(oc1)/C=C/2\C(=O)N(c3ccc(cc3O2)N)C[C@H](CO)O C20337015
c1ccnc(c1)/C=C/2\C(=O)N(c3ccc(cc3O2)N)C[C@H](CO)O C20337707
c1c(c(nc(=O)n1[C@@H]2C[C@@H]([C@H](O2)CO)O)N)I C16952033
C[C@@]12CCC3=CC(=O)C=C[C@@]3([C@H]1[C@H](C[C@]4([C@H]2C[C@H]([C@@]4(C(=O)CO)O)O)C)O)C C21981441
C[C@@H]1CCC[C@H]([C@@H]1C)NS(=O)(=O)c2cc(n(c2)C)C(=O)NN C22157153
C[C@H]1CCCC[C@@H]1NS(=O)(=O)c2cc(n(c2)C)C(=O)NN C22157801
C[C@@H]1[C@@H]2[C@H](C(=O)N2C(=C1c3ccc(nc3)C[NH3+])C(=O)[O-])[C@H](C)O C27990646
CC(C)CSC[C@@H]1C[C@H]([C@@H]([C@@H]1O)O)n2cnc3c2ccnc3N C34290300
C[C@H]1CC[C@@H]2[C@@H]1[C@@H](OC=C2C)O[C@H]3[C@@H]([C@H]([C@@H]([C@H](O3)CO)O)O)O C35271579
c1cc(sc1)S(=O)(=O)Nc2cc3c(cc2N)OCC(=O)N3 C36742905
c1c(cc(c(c1Cl)S(=O)(=O)NCC(=O)NC2CC2)Cl)N C36782177
c1cc(cc(c1)S(=O)(=O)NCC(=O)NC2CC2)C(=S)N C36782662
c1c(c([nH][nH+]1)N)S(=O)(=O)[N-]c2ncc(s2)Br C37471665
c1ccn2c(c1)nc(c2S(=O)(=O)NCC(F)(F)F)NN C37555965
C[C@]12C[C@@H]([C@]3([C@@H]([C@@H]1C[C@H]([C@@]2(C(=O)CO)O)O)CCC4=CC(=O)C=C[C@@]43C)F)O C03977910
C[C@@]1(C[C@@H](CC(C1)(C)C)O)CNC=C2C(=O)NC(=O)NC2=O C03189460
CCNC(=O)CC(=O)Nc1c(c2c(s1)CCCC2)C(=O)N C39296855
CN1[C@H](NN[C@@H]1SCc2cc(=O)[nH]c(=O)[nH]2)C(F)(F)F C39339129
c1cc(ccc1CCNC(=O)[C@@H]2CCC(=O)N2)S(=O)(=O)N C40214705
Cc1c(cc(cc1F)C(=O)N2CCN(CC2)S(=O)(=O)N)N C40338406
CNS(=O)(=O)c1ccc(c(c1)N)Oc2ccc(cc2)CO C40710872
Cc1csc(n1)CCNC(=O)NCc2ccc(cc2)C(=O)N C41219560
CC(C)C[C@H](CO)NC(=O)c1cc(cc(c1)S(=O)(=O)C)N C42806475
c1ccc(c(c1)c2nc(co2)C(=O)N[C@H]3CCCCNC3=O)N C43214033
C[C@@]12CCC(=O)C=C1[C@H](C[C@H]3[C@H]2[C@H](C[C@@]4([C@@H]3CC[C@@]4(C(=O)CO)O)C)O)O C44004039
Cc1ccc2c(c1)[nH]c(n2)Sc3ccc(o3)C[C@@H](C(=O)[O-])[NH3+] C44292309
C[C@H]1CC[C@H](CN1C(=O)CSc2nnc(s2)N)C(=O)N C48582910
CCCNC(=O)[C@H](C)NS(=O)(=O)c1ccc(cc1N)F C49192504
C[C@H](C/C(=N/O)/N)NS(=O)(=O)c1ccccc1Br C50389797
c1cc(c(cc1N)Br)S(=O)(=O)N[C@@H]2CCCNC2=O C50397253
c1c(cc(c(c1F)S(=O)(=O)N[C@@H]2CCCNC2=O)F)N C50397287
c1c(cc(c(c1C(=O)[O-])F)S(=O)(=O)NCCC[NH3+])Br C51355182
C[C@@](c1ccccc1)(C(=O)N2CCN(CC2)S(=O)(=O)N)N C52882435
Cn1cc(cc1C(=O)NC2(CCCCC2)CO)S(=O)(=O)N C53074758
c1cc2c(cccn2)c(c1)n3c(c(cn3)C(=O)N=C(N)N)C4CC4 C03933046
C[C@@H](C(=O)NC(=O)N)N1CCc2c(cccc2NC(=O)C)C1 C54390383
CC1CCN(CC1)C(=O)[C@H](C)SCc2nc(nc(n2)N)N C56229254
C1C[C@@H](CN(C1)C(=O)N)C(=O)NCC(=O)NCC(F)(F)F C58474757
c1cc(c(cc1N)C(=O)N)Sc2nnc3n2CCCCC3 C41080279
c1cc2c(cc1Br)[C@H](C(=O)N2)NCCS(=O)(=O)N C36745404
c1cc2c(cc1Br)[C@@H](C(=O)N2)NCCCS(=O)(=O)N C45067070
Cc1csc(n1)CCNC(=O)c2cc(cnc2NN)Br C63141504
Cc1cc(cc(c1C)S(=O)(=O)N)C(=O)NCC2(CCC2)CO C65464072
c1c2c(cc(c1SCc3nc(nc(n3)N)N)Cl)OCCO2 C66262570
C#CCNC(=O)CCNC(=O)NC[C@@]1(CCCc2c1cccc2)O C66925760
C[C@@]12CC[C@H]([C@@]([C@H]1Cc3c(nc(s3)N)[C@H]2CC(=O)NCCOC)(C)CO)O C03842076
c1ccc(c(c1)c2nnc(n2N)SCC(=O)NC(=O)N)Br C04786924
C([C@@H]1[C@H]([C@@H]([C@@H](O1)n2c3c(c(nc(n3)N)Cl)nc2Cl)O)O)O C05004680
CSc1c2c(nc(n1)N)n(c(n2)SC)[C@@H]3[C@H]([C@@H]([C@@H](O3)CO)O)O C05217224
CSc1c2c(nc(n1)N)n(c(n2)SC)[C@H]3[C@H]([C@@H]([C@@H](O3)CO)O)O C05217225
c1cnc(c(n1)C(=O)OCC(=O)Nc2c(c3c(s2)CCC3)C(=O)N)N C05321907
c1ccc(cc1)c2c(c(n(c(=S)c2C#N)[C@H]3[C@H]([C@@H]([C@@H](CO3)O)O)O)N)C#N C05540627
CCSc1nnc(n1CC(=O)Nc2c(c3c(s2)CCCC3)C(=O)N)N C01922615
Cc1cc2c(cc1S(=O)(=O)Nc3cc(ccc3OC)C(=O)N)[nH]c(=O)[nH]2 C11635243
CC(C)c1ccc(cc1)[C@]2(C(=O)N(C(=O)N2)Cc3nc(nc(n3)N)N)C C15572746
CC(=O)CNC(=O)C[C@@H]1c2c(sc(n2)N)C[C@H]3[C@]1(CC[C@H]([C@@]3(C)CO)O)C C08636549
C1C[C@H](OC1)CNc2nnc(s2)SCc3nc(nc(n3)N)N C24506941
CC[C@@H](C)[C@H](C(=O)NNC(=O)c1ccc2c(c1)OCO2)NC(=O)N C25259726
CC[C@@H](C)[C@@H](C(=O)NNC(=O)c1cn(c2c1cccc2)C)NC(=O)N C26938076
c1cc(ccc1[C@@H]2[C@@H]3CNCC=C3C(=C(C2(C#N)C#N)N)C#N)OCC(=O)N C27129826
Cc1cc(cc(c1O[C@H](C)C(=O)NNC(=O)[C@H](C)NC(=O)N)C)Cl C27202298
Cc1cc(cc(c1O[C@@H](C)C(=O)NNC(=O)[C@H](C)NC(=O)N)C)Cl C27202310
CCCc1ccc(cc1)[C@@]2(C(=O)N(C(=O)N2)Cc3nc(nc(n3)N)N)C C29465983
CC1(Cc2c(sc(c2C(=O)N)NC(=O)N3CCN(CC3)CC(=O)N)CO1)C C34785136
c1csc(c1C(=O)N)NC(=O)CSc2nnc(n2N)C(F)(F)F C36788201
c1ccc2c(c1)[C@@H](OC2=O)C/C(=C/3\C=CC=CC3=O)/NNC(=S)NN C05808789
CC1=C[C@H](N=N1)[C@@H]2NN[C@@H](N2N)SCC(=O)Nc3ccc(cc3)F C39012221
c1ccc(cc1)N2[C@H](NN=C2SCC(=O)N)Cc3cc(=O)[nH]c(=O)[nH]3 C39361516
c1cc2c(cc1C(=O)Nc3nc(cs3)c4cc([nH]c4)C(=O)N)NC(=O)CS2 C39554905
CC[C@H](C)[C@H]([C@@](C)(/C=C/C1=CC2=C(C(=O)[C@@]([C@@H](C2=CO1)O)(C)O)O)O)O C39559739
C[C@H]1C[C@H](CC([C@@H]1CC[C@@H](C)O)(C)C)O[C@H]2[C@@H]([C@H]([C@@H]([C@H](O2)CO)O)O)O C39560290
c1ccc(cc1)[C@@H]2NN[C@@H]3N2c4cc(ccc4NC3=O)S(=O)(=O)N C39930894
c1ccc(cc1)[C@H]2NN[C@@H]3N2c4cc(ccc4NC3=O)S(=O)(=O)N C39930895
Cc1c\2c(oc1C(=O)NN)CCC/C2=N\NC(=O)c3ccc(cc3)O C40812132
Cc1c(cccc1NC(=O)C(=O)NC[C@@H](c2ccc(c(c2)F)F)O)C(=O)N C41740380
Cc1cc(c(c(c1)C)NC(=O)CNC(=O)[C@H](C(C)C)NC(=O)N)C C42052019
c1ccc(c(c1)n2c3c(c(n2)C(=O)NC(C(=O)N)C(=O)N)CCC3)F C42955829
C[C@H](C(=O)NC(=O)N)Oc1c(cc(cc1I)C#N)N C43415319
CC(=O)N[C@H](Cc1c[nH]c2c1cccc2)C(=O)Nc3ccc4c(c3)[nH]c(=O)[nH]4 C45747612
Cc1cc(cc(c1O[C@H](C)C(=O)NNC(=O)CNC(=O)N)C)Cl C46867820
c1cc2c(cc1F)sc(c2Cl)C(=O)NNC(=O)CNC(=O)N C47685500
CC[C@H](C)[C@@H](C(=O)NNC(=O)c1ccc2c(c1)OCCO2)NC(=O)N C53625674
C[C@@H]1CCC[C@H]([C@@H]1C)NC(=O)[C@@H](C)SCc2nc(nc(n2)N)N C56229263
C[C@H]1CCC[C@H]([C@@H]1C)NC(=O)[C@@H](C)SCc2nc(nc(n2)N)N C56229264
Cc1c(c(n(n1)C(=S)N)O)[C@@H](c2ccc(cc2)Cl)[C@H](C#N)C(=O)N C59461802
Cc1cc(c(cc1C(=O)NNC(=O)NC[C@@H]2CCCO2)S(=O)(=O)N)C C63244758
c1cc(ccc1C2=NN=C[C@@H]2CNC(=O)CS[C@H]3NN[C@@H](S3)N)F C63833102
Cc1ccccc1Nc2nc(nc(n2)N)CSC3=NC(=O)CC(=N3)N C63901461
CC(C)NC(=O)Nc1ccccc1C(=O)NNC(=O)NC[C@@H]2CCCO2 C65146859
CCCC[C@@H](C(=O)N1Cc2ccccc2C[C@H]1C(=O)N)NC(=O)N C65581732
Cc1cc(cc(c1C)S(=O)(=O)N)C(=O)NNC(=O)NCC(C)C C65623064
Cc1ccc(cc1S(=O)(=O)N)C(=O)NNC(=O)NCCc2cccs2 C65623770
CCNC(=O)CNC(=O)Nc1cc(ccc1N2CCCCC2)C(=O)N C65770765
CCc1nnc(s1)NC(=O)[C@@H](Cc2c[nH]c3c2cccc3)NC(=O)N C66780386
c1ccc2c(c1)CCC[C@@]2(CNC(=O)C(=O)Nc3ccccc3CC(=O)N)O C67000490
Cc1cc(cc(c1C(=O)c2c(cccc2O)Cc3cc(=O)cc(o3)O)O)O C03850734
Cc1ccc(c(c1)O)C(=O)OCc2nc(nc(n2)Nc3ccccc3C)N C09021882
C[C@H](C(=O)/C=C/1\C(c2ccccc2N1C)(C)C)Sc3nc(cc(n3)N)N C11392643
CCCOC(=O)c1cccc(c1)NC(=O)c2c(c3c(cc(=O)[nH]c3s2)C)N C12083745
CCCc1ccc(cc1)N[C@H](C)C(=O)Nc2ccc3c(c2)[nH]c(=O)[nH]3 C12765975
Cc1ccc(cc1C(F)(F)F)N[C@@H](C)C(=O)Nc2ccc3c(c2)[nH]c(=O)[nH]3 C12610135
CCOC(=O)c1c(c2ccccc2nc1CSc3nc(cc(n3)N)N)C C05198517
CC(C)CSc1nnc(n1N)N/N=C/c2c3ccccc3ccc2O C20916330
CC[C@@H](C)[C@H](C(=O)Nc1ccc2c(c1)OC3(O2)CCCCC3)NC(=O)N C21046765
CC(C)[C@H](C(=O)NC(=O)N)Nc1cc(ccc1OC)C(C)(C)C C24762134
C1CCC(CC1)NC(=O)N[C@@H]2CCCC[C@H]2NC(=O)NC3CCCCC3 C00637766
CC(C)Nc1cc(c(c2c1C(=O)c3ccccc3C2=O)N)N(C)CCO C05452401
CC(C)Nc1cc(c2c(c1N)C(=O)c3ccccc3C2=O)NCCOC C06661278
CC(C)(C)n1c(c(c(n1)c2ccccc2)NC(=O)NCc3ccc(cc3)F)N C34784947
CC(C)(C)c1c(c(n(n1)c2ccc(cc2)F)N)NC(=O)NC3CCCCC3 C35542198
CC[C@@H](C)NC(=O)Nc1c(nn(c1N)c2ccc(cc2)F)C(C)(C)C C35542200
Cc1c(cccc1Cl)NC(=O)CCC(=O)NNC2=CC(CC(=C2)O)(C)C C18105822
c1cc(ccc1C(=O)N/N=C/c2ccc(cc2O)O)NC(=O)C3CCCCC3 C00674530
Cc1ccc(cc1)CS[C@@H]2NN[C@@H](N2N)[C@@H]3C=C(N=N3)c4ccc(cc4)C C39016236
CC1=C([C@@H](NC(=S)N1)c2ccccc2)C(=O)N/N=C/c3ccccc3O C39371217
CCc1ccc(cc1)NC(=O)c2c(c\3c(o2)CC(C/C3=N\NC(=O)N)(C)C)C C39856291
C[C@@H](C(=O)Nc1ccc(cc1)Cl)Nc2ccc(cc2)NC(=O)NC3CC3 C42667150
Cc1ccc(c(c1)C)NC(=O)[C@H](C)Nc2ccc(cc2)NC(=O)NC3CC3 C42667304
C[C@H](C(=O)Nc1c(cccc1F)F)Nc2ccc(cc2)NC(=O)NC3CC3 C42667355
Cc1cc(ccc1NC(=O)[C@H](C)Nc2ccc(cc2)NC(=O)NC3CC3)Cl C42667492
Cc1ccccc1NC(=O)NNC(=O)NCc2ccc(cc2Cl)Cl C42997112
Cc1ccccc1NC(=O)NNC(=O)N[C@@H]2CCC[C@H]([C@@H]2C)C C43040941
CC(C)(C)[C@H]1CCCC[C@@H]1NC(=O)NNC(=O)Nc2ccccc2 C46024227
CC(C)(C)[C@@H]1CCCC[C@H]1NC(=O)NNC(=O)c2cc(c[nH]2)Br C46025636
Cc1ccccc1NC(=O)NNC(=O)NCC(C)(C)c2ccccc2 C46874021
CC(C)[C@H](CNC(=O)NNC(=O)Nc1ccccc1)c2ccccc2 C47043365
CC(C)(C)c1cs/c(=N\S(=O)(=O)c2ccc(cc2)NN)/[nH]1 C49500193
c1cc(cc(c1)Oc2cccc3c2[nH]c(=O)[nH]3)NC(=O)Nc4cccc(c4)F C45336084
CC[NH+](CC)c1ccc(cc1)[C@H]2c3c([nH]nc3OC(=C2C#N)N)c4ccccc4 C01025752
CC(C)(CNC(=O)Nc1cc(ccc1OC)C(=O)N)c2ccc(cc2)Cl C56628664
Cc1ccc2cc([nH]c2c1)C(=O)Nc3ccccc3NC(=O)NC(C)C C58351879
CC1=C([C@H](NC(=S)N1)c2ccccc2O)C(=O)N/N=C/c3ccccc3 C59385120
CC1=C([C@H](NC(=S)N1)c2ccccc2O)C(=O)N/N=C/c3ccccc3F C59385154
Cc1cccc(c1)CSc2nnc(n2N)N/N=C(\C)/c3ccccc3O C59829699
C[C@H](c1ccc(cc1)NC(=O)NC2CC2)NC(=O)N[C@@H](C)[C@H]3C[C@H]4CC[C@@H]3C4 C61996313
Cc1cccc(c1C)Nc2ccccc2C(=O)NNC(=O)NC(C)C C63269882
Cc1ccc(c(c1)C)CCNC(=O)NNC(=O)Nc2ccccc2C C65445969
CCCC[C@H](C(=O)Nc1ccc2c3ccccc3oc2c1)NC(=O)N C65585689
C[C@H](CC(=O)Nc1ccc(c(c1)Cl)C(=O)N)NC(=O)C2CCCCC2 C66303094
Cc1c(c2ccccc2[nH]1)CCNC(=O)NNC(=O)CC3CCCCC3 C67082657
CC[C@@H](c1[nH]c2ccccc2n1)NC(=O)NNC(=O)CC3CCCCC3 C67103352
C[C@@H](CC(=O)NNC(=O)c1ccccc1O)NC(=O)C2CCCCC2 C67105900
Cc1ccccc1NC(=O)NNC(=O)C[C@H](C)NC(=O)C2CCCCC2 C67193470
CC[C@@H](c1[nH]c2ccccc2n1)NC(=O)NCCc3c[nH]c4c3cccc4 C67380741
CC(C)(c1ccc(cc1)Cl)NC(=O)NNC(=O)c2c[nH]c3c2cccc3 C67470867
Cc1ccc(cc1)N(C[C@H](C[NH+]2CCC(CC2)C)O)S(=O)(=O)c3ccc(cc3)[N+](=O)[O-] C06059728
COCC[NH+](CCOC)Cc1c(ccc2c1oc(=O)cc2c3cc4ccccc4oc3=O)O C02128464
CC[C@H](C)[NH+](CCNC(=O)c1c2c(n(n1)C)-c3ccccc3S(=O)(=O)C2)Cc4ccco4 C09405590
CC(C)[C@H](c1ccc2c(c1)OCCO2)NC(=O)C[NH+](C)Cc3cc(ccc3Cl)[N+](=O)[O-] C11012809
CC(C)[C@H](c1nnc2n1CC[NH+](CC2)Cc3cnc(s3)c4ccccc4)NC(=O)COC C11909601
CC(C)(CNC(=O)c1cnn(c1C2CC2)c3nccc(n3)c4cc5ccccc5o4)C[NH+](C)C C11910119
CCc1ccc2c(c1)cc(c(=O)[nH]2)C[NH+](Cc3ccco3)Cc4nnnn4C5CCCCC5 C12717431
CCc1ccc2c(c1)cc(c(=O)[nH]2)C[NH+](Cc3ccco3)Cc4nnnn4Cc5ccccc5 C12717463
Cc1ccc2cc(c(=O)[nH]c2c1C)C[NH+](Cc3ccco3)Cc4nnnn4Cc5ccccc5 C12832954
CCC(C)(C)n1c(nnn1)C[NH+](Cc2cccs2)Cc3cc4ccc(cc4[nH]c3=O)OC C12833319
CCOc1ccc2c(c1)cc(c(=O)[nH]2)C[NH+](Cc3nnnn3C4CCCCC4)C5CCCC5 C12833521
CC[C@H](c1nnnn1C2CCCC2)[NH+](Cc3cc4ccc(cc4[nH]c3=O)C)C[C@@H]5CCCO5 C13063811
CC[C@@H](c1nnnn1C(C)(C)C)[NH+](Cc2cc3ccc(cc3[nH]c2=O)OC)C4CCCCC4 C13064230
CC[C@H](c1nnnn1C2CCCC2)[NH+](Cc3cc4ccc(cc4[nH]c3=O)OC)C5CCCC5 C13064255
CC[C@@H](c1nnnn1C(C)(C)C)[NH+](Cc2ccco2)Cc3cc4cc(c(cc4[nH]c3=O)C)C C13064550
CC[C@@H](c1nnnn1CCOC)[NH+](Cc2cc3cc(c(cc3[nH]c2=O)C)C)C4CCCCC4 C13064753
CC[C@@H](c1nnnn1C(C)(C)C)[NH+](Cc2ccco2)Cc3cc4c(cc(cc4[nH]c3=O)C)C C13064775
Cc1cccc2c1[nH]c(=O)c(c2)C[NH+](Cc3ccco3)Cc4nnnn4Cc5ccc(cc5)F C13065546
Cc1cccc2c1[nH]c(=O)c(c2)C[NH+](CCc3ccccc3)Cc4nnnn4Cc5ccco5 C13065600
Cc1ccc2cc(c(=O)[nH]c2c1C)C[NH+](Cc3ccccc3)Cc4nnnn4C[C@H]5CCCO5 C06410251
Cc1cc(c2c(c1)cc(c(=O)[nH]2)C[NH+](Cc3ccccc3)Cc4nnnn4C[C@H]5CCCO5)C C06300500
Cc1cc2cc(c(=O)[nH]c2cc1C)C[NH+](Cc3ccccc3)Cc4nnnn4C[C@@H]5CCCO5 C06320860
CC[NH+](CC)CCN1[C@@H](C(=C(C1=O)O)C(=O)c2ccc(cc2)[N+](=O)[O-])c3ccc(cc3)Cl C09085940
CC(C)[C@H](c1nnnn1C(C)(C)C)[NH+](Cc2cc3ccc(cc3[nH]c2=O)OC)C4CCCC4 C13498711
CC[C@H](c1nnnn1C[C@@H]2CCCO2)[NH+](Cc3cc4cccc(c4[nH]c3=O)C)C5CCCC5 C13501110
CC[C@@H](c1nnnn1C[C@@H]2CCCO2)[NH+](Cc3cc4cc(ccc4[nH]c3=O)C)C5CCCC5 C13501149
CC[NH+](Cc1ccccc1)[C@@H](c2cc3cc(cc(c3nc2O)C)C)c4nnnn4CCOC C08586215
Cc1ccc2c(c1)cc(c(n2)O)C[NH+](CCc3ccccc3)Cc4nnnn4C[C@@H]5CCCO5 C08582649
CC[NH+](CC)CCNC(=O)[C@H]1CCCN(C1)c2c3c(c(nn2)C)c(n(n3)c4ccccc4)C C20564849
CC[C@@H]1CCCC[NH+]1CCCNC(=O)CCn2cnc3c(c2=O)c(no3)c4ccc(cc4)F C20574648
C[C@@H]1C[C@H](C[NH+](C1)CCCNC(=O)CCn2cnc3c(c2=O)c(no3)c4ccc(cc4)F)C C20574650
Cc1c([nH+]c[nH]1)CN2CCC3(CC2)C(=O)N(C(=O)N3CCc4ccc(cc4)OC)CC(C)C C14537649
Cc1nnc(o1)c2cc(n(n2)c3cccc(c3)C(=O)NCC[C@H]4CCC[NH+]4C)CCC(C)C C23336009
CCC[NH+](Cc1[nH]c(=O)c2c(csc2n1)c3ccco3)Cc4nnc(o4)c5cccs5 C24106052
Cc1c(c(n2c(n1)nc(n2)C(F)(F)F)C)CCC(=O)NC[C@H](c3ccco3)[NH+]4CCCC4 C25155297
Cc1c(c(n2c(n1)nc(n2)C(F)(F)F)C)CCC(=O)NC[C@@H](c3ccco3)[NH+]4CCCC4 C25155302
C[NH+](C)C1(CCCCCC1)CNC(=O)[C@@H]2CC(=O)N(C2)c3cc(c(c(c3)OC)OC)OC C32704127
CCCCCC(=O)N1CCN(CC1)c2[nH]c(=O)cc(n2)CN3CC[NH+](CC3)C4CCCCC4 C35564273
CC[C@@H](c1nnnn1C[C@H]2CCCO2)[NH+](Cc3cc4cc(ccc4[nH]c3=O)C)C5CCCC5 C33937385
CC[NH+](Cc1ccccc1)[C@@H](c2cc3cc(cc(c3[nH]c2=O)C)C)c4nnnn4CCOC C19973140
c1cc(oc1)[C@@H](CNC(=O)Cc2ccc(cc2)[N+](=O)[O-])[NH+]3CCN(CC3)c4ccc(cc4)F C38597613
C[C@@H]1C(=C(NO1)C)CO[C@@H]2C[NH+](CC(=O)N(C2)CC(C)C)C[C@@H]3C=NN=C3c4ccccc4 C39344718
C[C@@H]1C(=c2ccccc2=[NH+]1)C(=O)[C@@H](C)OC(=O)c3ccc(c(c3)S(=O)(=O)NC4CC4)OC C39957713
C[C@@H](C(=O)C1=c2ccccc2=[NH+]C1)OC(=O)c3ccc(cc3)S(=O)(=O)NCc4ccco4 C44657327
CCCCc1[nH]cc(n1)C[NH+]2CCC3(CC2)C(=O)N(C(=O)N3CCc4ccc(cc4)OC)C C14744780
CCCCCn1c(=O)c2ccccc2c(n1)C(=O)NCc3ccc([nH+]c3)N4CCO[C@@H](C4)C C58952774
C[C@@H]1c2c(cc(cc2OC)OC)OC(=O)[C@H]1CC(=O)NCCC3=c4ccc(cc4=[NH+]C3)OC C63386097
Cc1ccc2=[NH+]CC(=c2c1)CCN3C[C@H](CC3=O)C(=O)Nc4cc(c(c(c4)OC)OC)OC C63557439
c1ccc2=[NH+]CC(=c2c1)CCC(=O)OCC(=O)Nc3ccc(cc3)S(=O)(=O)N4CCCC4 C63919947
C[C@@H]1c2ccc(cc2OC(=O)[C@H]1CC(=O)NCCC3=c4cc(ccc4=[NH+]C3)OC)OC(=O)C C64480207
CC[NH+](CC)CCCn1c(cc2c(c1=O)[C@H](C(=C(O2)N)C#N)c3ccc(c(c3OC)OC)OC)C C02253070
CCOC(=O)C1=C(NC(=O)N[C@@H]1c2ccc(cc2)OC)C[NH+](C)Cc3cc(c(o3)C)C(=O)OC C09052725
c1ccc(cc1)C[NH2+][C@@H](C(Cl)(Cl)Cl)NC(=O)c2cc(cc(c2)[N+](=O)[O-])[N+](=O)[O-] C02277878
CCOC(=O)[C@@](C(F)(F)F)(Nc1c(c2c(s1)C[NH+](CC2)C)C(=O)OC)NC(=O)OCC C09348257
c1cc(cc(c1)S(=O)(=O)Nc2ccc3c(c2)OCO3)C(=O)NC[C@@H](c4ccco4)[NH+]5CCCC5 C09378507
COc1ccc(cc1)N2CC[NH+](CC2)[C@@H](CNC(=O)C(=O)NCCc3ccccc3OC)c4ccco4 C09828976
CC[NH+](CC)CCN(Cc1cc2cc3c(cc2[nH]c1=O)OCCO3)C(=O)Nc4ccccc4OC C12709984
Cc1ccc(cc1NC(=O)C(=O)NC[C@@H](c2ccc3c(c2)CCN3C)[NH+]4CCCC4)[N+](=O)[O-] C08964205
CCC[C@@H](c1nnnn1Cc2ccco2)[NH+](CCCO)Cc3cc4cc(c(cc4[nH]c3=O)C)C C13499518
CCC[C@H](c1nnnn1C[C@@H]2CCCO2)[NH+](CCCO)Cc3cc4c(ccc(c4[nH]c3=O)C)C C13499677
Cc1ccc2c(c1)cc(c(=O)[nH]2)C[NH+](CCCO)[C@@H](c3nnnn3Cc4ccc(cc4)OC)C(C)C C13500552
CCCCn1c2ccc(cc2nc1CN3CC[NH+](CC3)Cc4ccc5c(c4)OCO5)S(=O)(=O)N C20681365
Cc1cc(no1)NC(=O)C[NH+]2CCN(CC2)CC(=O)Nc3c(c4c(s3)C[C@H](CC4)C)C(=O)OC C22804186
CCCCc1c[nH+]c2c(c1NOCC(=O)Nc3c(cc(cc3C)C)C)c(=O)n(c(=O)n2C)C C12309765
CCCCc1c[nH+]c2c(c1NOCC(=O)Nc3ccc(cc3F)F)c(=O)n(c(=O)n2C)C C12309770
C[NH+](C)CCNS(=O)(=O)c1ccc(c(c1)[N+](=O)[O-])NC[C@@H]2CCN(C2)c3ccccc3 C29621841
CCC[C@@H](c1nnnn1C[C@H]2CCCO2)[NH+](CCCO)Cc3cc4c(ccc(c4[nH]c3=O)C)C C33937291
COC(=O)CC[C@H](C(=O)OC)NC(=O)N1CCc2c([nH+]c[nH]2)[C@@H]1c3ccc(cc3F)Br C36579970
COC(=O)CC[C@H](C(=O)OC)NC(=O)N1CCc2c([nH+]c[nH]2)[C@H]1c3ccc(cc3F)Br C36579971
COc1ccc(c(c1)[C@@H]2c3c([nH]c[nH+]3)CCN2C(=O)N[C@@H](CCSC)C(=O)OC)OC C32123785
COc1ccc(c(c1)[C@H]2c3c([nH]c[nH+]3)CCN2C(=O)N[C@H](CCSC)C(=O)OC)OC C36589773
COC(=O)CC[C@H](C(=O)OC)NC(=O)N1CCc2c([nH+]c[nH]2)[C@H]1c3ccc(c(c3F)F)F C36594118
COc1cc(cc(c1)OC)[C@H]2c3c([nH]c[nH+]3)CCN2C(=O)N[C@@H](CCSC)C(=O)OC C20762021
COc1cc(cc(c1)OC)[C@@H]2c3c([nH]c[nH+]3)CCN2C(=O)N[C@H](CCSC)C(=O)OC C36594804
c1ccc(c(c1)C(=O)NC[C@@H]2CCCO2)NC(=O)C3CC[NH+](CC3)Cc4nc(no4)c5cccs5 C38872861
c1ccc(cc1)C(=O)N[C@@H]([C@@H]2c3ccccc3C(=O)N=[NH+]2)C(=O)N/N=C/c4ccc(s4)[N+](=O)[O-] C38932726
c1ccc(cc1)C(=O)N[C@@H]([C@H]2c3ccccc3C(=O)N=[NH+]2)C(=O)N/N=C/c4ccc(s4)[N+](=O)[O-] C38932732
CCOC(=O)c1c(n(nn1)c2c(non2)N)CN3CC[NH+](CC3)C45CC6CC(C4)CC(C6)C5 C22753132
CCOc1ccc(cc1)/C=N/[NH+]=C/2\N[C@@H](N=N2)SCC(=O)N[C@H]3[C@@H](C4=C(S3)CCC4)C#N C39404332
CCSc1nnc(s1)NC(=O)CS[C@@H]2[NH+]=C(N=N2)N/N=C(/C)\c3ccc4c(c3)OCO4 C39404378
Cc1cc(n(n1)C(C)(C)C)C(=O)N2C[C@@H](C3(C2)CC[NH2+]CC3)C(=O)NCCc4cc(cc(c4)OC)OC C39653120
Cc1cc(n(n1)C(C)(C)C)C(=O)N2C[C@H](C3(C2)CC[NH2+]CC3)C(=O)NCCc4cc(cc(c4)OC)OC C39653121
c1ccc2=[NH+]CC(=c2c1)C3=NN[C@@H](N3C[C@H]4CCCO4)SCC(=O)Nc5ccc6c(c5)OCCO6 C40061458
CCOC(=O)C1=C(NC(=O)N[C@@H]1c2ccco2)C[NH+](C)Cc3ccc(c(c3)OC)OC(F)F C45469383
CN(C)c1nc(nc(n1)N)CSc2nnc(n2c3ccccc3C(F)(F)F)C[NH+]4CCCCC4 C45747159
CC1CCC(CC1)NS(=O)(=O)c2ccc(c(c2)[N+](=O)[O-])NCc3cc[nH+]c(c3)N(C)C C46617878
C[NH+]1CCN(CC1)C2(CCCCC2)CNC(=O)C[C@@H]3C(=O)N(C(=N3)O)Cc4ccc5c(c4)OCO5 C36596441
CC[NH+](CC)CCn\1c2ccccc2[nH]/c1=N\C(=O)CCn3c4ccccc4c(=O)[nH]c3=O C58522370
CCOC(=O)c1ccc(cc1)NC(=O)C[C@@H]2C(=O)N/C(=N\N=C\C3=c4ccccc4=[NH+]C3)/S2 C39354264
CCOC(=O)[C@@H](CC1=c2ccccc2=[NH+]C1)NS(=O)(=O)c3ccc(c(c3)N4CNN=N4)OC C63340046
c1cc2c(cc1CN3C(=O)[C@@H](N=C3O)CC(=O)NCCC4=c5cc(ccc5=[NH+]C4)F)OCO2 C63385645
c1cc2c(cc1CN3C(=O)[C@H](N=C3O)CC(=O)NCCC4=c5cc(ccc5=[NH+]C4)F)OCO2 C63385649
C/C(=C/1\C(=O)NC(=O)N(C1=O)c2ccc(cc2)Cl)/N[C@H](CC3=c4ccccc4=[NH+]C3)C(=O)OC C63411801
Cc1ccc2=[NH+]CC(=c2c1)CCNC(=O)c3cc4n(n3)C[C@](N(C4=O)C)(C)C(=O)NCc5ccccc5 C63570114
Cc1ccc(cc1S(=O)(=O)NC)NC(=O)CSc2nnc(n2C3CC3)C4=c5ccccc5=[NH+]C4 C63893067
c1ccc(cc1)C(=O)N[C@H]([C@H]2c3ccccc3C(=O)N=[NH+]2)C(=O)N/N=C/[C@@H]4C=NN=C4c5ccc(cc5)F C63974371
COc1cccc(c1OC)[C@H](CNC(=O)CN2CCC(=O)NC2=O)C3=c4ccccc4=[NH+]C3 C64155812
C[C@H]1C(=C(NO1)C)S(=O)(=O)N2CCC(CC2)[C@H](C)C(=O)NCCC3=c4cc(ccc4=[NH+]C3)OC C64520859
CCOC(=O)C1=C(NC(=O)N[C@H]1c2ccc(cc2)[N+](=O)[O-])CN3CCN(CC3)c4cccc[nH+]4 C67286396
COC(=O)CC[C@@H](C(=O)OC)NC(=O)N1CCc2c([nH+]c[nH]2)[C@@H]1c3ccc(cc3)Br C20738036
C[C@@H]1C[C@@H](CC(C1)(C)C)[NH2+][C@@H](C)c2ccc(c(c2)Cl)Cl C20546436
C[NH2+][C@@H](c1ccc(s1)c2c(cc(cc2Cl)Cl)Cl)C3CC3 C34673035
C[C@H](c1ccccc1Br)[NH2+][C@@H]2CCCC[C@@H]2C(C)(C)C C34996211
C[C@@H](c1ccccc1Br)[NH2+][C@H]2CC[C@@H]3CCCC[C@@H]3C2 C34996231
C[C@H](c1ccc(cc1)Br)[NH2+]C2C3CC4CC(C3)CC2C4 C35009872
c1ccc(cc1)C2CCC(CC2)[NH2+]Cc3ccc(s3)Cl C35231773
Cc1cc(c(s1)C)[C@@H](C)[NH2+]Cc2c(ccc(c2Cl)Cl)Cl C35252951
c1cc(c(c(c1Cl)C[NH2+][C@H]2CCC[C@H](C2)C(F)(F)F)Cl)Cl C35257509
C1CC[C@@H]2C[C@@H](CC[C@@H]2C1)[NH2+]C3CCC(CC3)C(F)(F)F C35258432
CCc1ccc(s1)[C@@H](c2ccccc2I)[NH2+]C C35460779
C[NH2+][C@@H](c1ccc(cc1)Br)c2ccccc2C(F)(F)F C35462892
C[NH2+][C@@H](c1ccc(cc1)Cl)c2ccc(cc2)I C35464201
Cc1ccc(c(c1)[C@@H](c2cc(ccc2F)Br)[NH2+]C)C C35489644
Cc1cc(c(s1)C)[C@H](c2cc3c(s2)CCCCC3)[NH2+]C C35497436
C[NH2+][C@H](c1ccc(s1)Cl)c2cc3c(s2)CCCCC3 C35497976
C[NH2+][C@@H](c1ccc(s1)Cl)c2cc(ccc2Cl)Br C35497978
C[NH2+][C@@H](c1ccc(c(c1)Cl)Cl)c2cc(sc2Cl)Cl C35502227
C[NH2+][C@H](c1cc(ccc1Cl)Cl)c2cc(sc2Cl)Cl C35502448
CC[NH2+][C@@H](c1ccc(c(c1)C)C)c2ccc(s2)Br C35509239
CC[NH2+][C@H](c1ccc(cc1C)C)c2ccc(s2)Br C35542574
CC[NH2+][C@@H](c1ccc(s1)Br)c2cc(ccc2F)F C35543418
CC[NH2+][C@@H](c1ccc(cc1)I)c2c(cc(cc2F)F)F C35544641
CC[NH2+][C@H](c1ccccc1I)c2c(c(cc(c2C)C)C)C C35547126
CC[NH2+][C@H](c1cc(ccc1Br)F)c2c(cc(cc2C)C)C C35547929
CC[NH2+][C@H](c1cc(cc(c1)Cl)Cl)c2c(cc(cc2C)C)C C35547937
CC[NH2+][C@H](c1ccc(c(c1)Cl)Cl)c2cc3c(s2)CCCC3 C35557868
CC[NH2+][C@H](c1ccc(c(c1)Cl)Cl)c2cc3c(s2)CCC3 C35557901
CC[NH2+][C@H](c1ccccc1Cl)c2cc(sc2Cl)Cl C35559324
CC[NH2+][C@H](c1ccc(cc1)Br)c2cc(sc2Cl)Cl C35559787
CC[NH2+][C@H](c1ccc(cc1C)Br)c2ccc(s2)C C36830043
C[C@H]1CCCC[C@@H]1[NH2+]C2CC(C2)c3ccccc3Br C36842486
Cc1ccc(s1)[C@H](C)[NH2+][C@@H](C)c2ccccc2Br C36945526
C[C@H]1CC[C@H]([C@@H](C1)[NH2+]Cc2cc(cs2)Br)C(C)C C37034016
C[C@@H](c1ccc(s1)Cl)[NH2+][C@@H]2CCCC[C@@H]2C(F)(F)F C37099750
Cc1cc(c(cc1C)[C@@H](C)[NH2+][C@H](C)c2cc(sc2C)C)C C37122782
C[C@H]1C[C@@H](CC(C1)(C)C)[NH2+][C@@H](c2cccs2)C3CCCC3 C37128819
C[C@@H]1CCCC[C@@H]1[NH2+][C@@H](c2cccs2)c3ccc(s3)Cl C37211505
C[C@@H](c1ccc(c(c1)Cl)Cl)[NH2+][C@@H](C)C2CCCCC2 C37220626
C[C@@H](c1ccc(cc1)I)[NH2+]CC2CCCC2 C37254889
CC[C@@H]1CCCC[C@@H]1[NH2+][C@@H](C)c2ccc(c(c2Cl)Cl)Cl C37294638
C[C@@H](c1c(ccs1)Br)[NH2+]C2CCC(CC2)C(F)(F)F C37305930
C[C@H]1CCC[C@H](C1)[NH2+][C@@H](C)c2ccc(s2)Br C38002247
Cc1cc(c(cc1C)[C@@H](C)[NH2+]Cc2ccc(cc2)Br)C C42352866
CC[NH2+][C@H](c1ccc(cc1Br)F)c2c(ccs2)C C42729748
Cc1cc(sc1c2ccc(cc2)I)[C@H](C)[NH2+]C C42734519
Cc1ccc(cc1c2c(cc(s2)[C@H](C)[NH2+]C)C)Br C42735438
Cc1ccc(s1)[C@@H](C)[NH2+][C@H]2CCc3c2ccc(c3)Br C49161959
C[NH2+][C@@H](c1cc(ccc1F)Br)C2=CCCCC2 C50326136
CC(C)C[C@@H]1[C@@](CC[NH2+]1)(C)c2ccc(s2)Br C54928811
Cc1ccc(cc1[C@@H](c2cc(sc2Br)Br)[NH2+]C)F C62665287
c1cc(sc1)c2cc(n3c(n2)cc(n3)C(=O)N4CC[NH+](CC4)C56CC7CC(C5)CC(C7)C6)C(F)(F)F C08454505
C[C@H]1CCCC[NH+]1Cc2c(ccc3c2oc(=O)c(c3)c4nc(cs4)c5ccc(cc5)Br)O C01803302
c1ccc2c(c1)C=C[NH+]3[C@H]2[C@@H]4[C@@H]([C@@H]3C(=O)c5ccc(cc5Cl)Cl)C(=O)N(C4=O)c6ccc(cc6)F C09109039
c1ccc(cc1)C(=O)[C@@H]2[C@H]([C@@]3(c4ccccc4NC3=O)[C@@H]5[NH+]2C=Cc6c5cccc6)C(=O)c7ccc(cc7)F C09136605
c1ccc2c(c1)C=C[NH+]3[C@@H]2[C@@H]4[C@H]([C@H]3C(=O)c5ccco5)C(=O)N(C4=O)c6ccc(c(c6)C(F)(F)F)Cl C09216078
Cc1ccc(cc1N2C(=O)[C@@H]3[C@@H]4c5ccccc5C=C[NH+]4[C@@H]([C@@H]3C2=O)C(=O)c6ccc(cc6)Cl)[N+](=O)[O-] C09329460
c1ccc(c(c1)N2CC[NH+](CC2)[C@H](c3coc4ccc(cc4c3=O)Cl)c5nnnn5C6CCCC6)F C12635773
c1ccc2c(c1)[C@]3([C@@H]4CCC[NH+]4[C@@]5([C@@H]3C(=O)c6ccc(cc6Cl)Cl)c7ccccc7NC5=O)C(=O)N2 C12662629
c1ccc2c(c1)[C@]3([C@@H]4CCC[NH+]4[C@@]5([C@H]3C(=O)c6ccc(cc6Cl)Cl)c7ccccc7NC5=O)C(=O)N2 C12662631
C[NH+]1CCN(CC1)S(=O)(=O)c2ccc3c(c2)[C@H]4C=CC[C@H]4[C@H](N3)c5c6ccccc6cc7c5cccc7 C20753456
c1ccc(c(c1)CC2CC[NH+](CC2)C3CCC4(CC3)c5ccc6c(c5C(=O)O4)OCCO6)Br C28368076
Cc1ccc(cc1)N2C(=O)[C@]3(Cc4cc(ccc4N5[C@@H]3CN(CC5)c6cccc[nH+]6)Br)C(=N2)C C33428995
c1ccc2cc(ccc2c1)N3C(=O)[C@@H]4[C@@H]5c6ccccc6C=C[NH+]5[C@@H]([C@@H]4C3=O)C(=O)Nc7ccc(cc7)Cl C34377802
Cc1ccccc1[C@@H]2c3ccsc3CC[NH+]2CC(=O)N4CCCN(CC4)C(=O)C56CC7CC(C5)CC(C7)C6 C34788077
Cc1ccc(cc1)[C@H]2c3ccsc3CC[NH+]2CCC(=O)N4CCN([C@@H](C4)C)C(=O)Cc5cccs5 C34830167
Cc1ccccc1[C@@H]2c3ccsc3CC[NH+]2[C@@H](C)C(=O)N4CCN(CC4)C(=O)c5ccc6ccccc6c5 C34830346
CCn1c(=O)c2cc(ccc2nc1[C@H](C)[NH+]3CCN([C@@H](C3)C)C(=O)c4ccc(c(c4)Cl)Cl)Cl C35034622
c1ccc2c(c1)C=C[NH+]3[C@@H]2[C@@H]4[C@@H]([C@@H]3C(=O)c5ccc(cc5Cl)Cl)C(=O)N(C4=O)c6ccc(cc6)F C35828581
Cc1cc(cc2c1NC(=O)[C@@]23[C@]4(c5ccccc5NC4=O)[C@@H]([C@@H]6[NH+]3CCC6)C(=O)c7ccc(cc7)F)Cl C35876766
Cc1ccccc1[C@@H]2c3ccsc3CC[NH+]2CC(=O)N4CCCN(CC4)C(=O)c5cccc6c5cccc6 C35933328
Cc1ccccc1[C@H]2c3ccsc3CC[NH+]2CC(=O)N4CCN([C@@H](C4)C)C(=O)c5cccc6c5cccc6 C35938503
CSC1=NC2=[NH+]C3=C([C@@H](N2N1)c4ccc(cc4)Br)[C@H](Oc5c3cccc5)c6cccs6 C02253810
c1ccc(cc1)C2=c3cc(ccc3=[NH+]C(=O)[C@H]2C4=NN([C@@H](C4)c5ccco5)C(=O)c6ccc(cc6)F)Cl C39987206
c1ccc(cc1)C2=c3cc(ccc3=[NH+]C(=O)[C@@H]2C4=NN([C@H](C4)c5ccco5)C(=O)c6ccccc6F)Cl C39988951
c1ccc(cc1)C2=c3cc(ccc3=[NH+]C(=O)[C@H]2C4=NN([C@H](C4)c5ccco5)C(=O)c6ccccc6F)Cl C39988952
CS(=O)(=O)N1[C@H](CC(=N1)[C@@H]2C(=c3cc(ccc3=[NH+]C2=O)Cl)c4ccccc4)c5ccc(cc5)Cl C39988972
CC[C@@]1(C[C@@H]2C=C3C4=N[C@@H]5C=C(C(=C[C@@H]5C(=C4CN3C(=O)[C@@H]2COC1=O)C[NH+]6CCC(CC6)C)C)Cl)O C40689075
Cc1ccc(cc1)C(=O)[C@@H]2[C@H]3CCC[NH+]3[C@]4([C@]25c6ccccc6NC5=O)c7cc(cc(c7NC4=O)C)Cl C43743801
Cc1cc(c(c2c1C(=O)/C(=C\c3cc(cc4c3OCOC4)Br)/O2)C[NH+]5C[C@@H](C[C@H](C5)C)C)O C41583689
CC(C)c1ccc(cc1)[C@@H]2[C@H]3C(=c4ccccc4=[NH+]3)C[C@@H]5N2C(=O)CN(C5=O)Cc6ccc7c(c6)OCO7 C63139214
CC(C)c1ccc(cc1)[C@H]2[C@H]3C(=c4ccccc4=[NH+]3)C[C@@H]5N2C(=O)CN(C5=O)Cc6ccc7c(c6)OCO7 C63139216
Cc1ccc(cc1)CN2CC(=O)N3[C@H](C2=O)CC4=c5ccccc5=[NH+][C@@H]4[C@@H]3c6ccc(cc6)Br C63140240
c1ccc(cc1)CCN2CC(=O)N3[C@H](C2=O)CC4=c5ccccc5=[NH+][C@H]4[C@H]3c6cccc(c6)Br C63141413
c1ccc2=[NH+][C@@H]3[C@H](NC[C@@H](C3=c2c1)c4ccc(cc4Cl)Cl)c5ccc(c(c5)[N+](=O)[O-])N6CCCC6 C63165704
C[C@@]12[C@H]3C(=c4ccccc4=[NH+]3)CCN1C(=O)N(C2=O)c5ccc(cc5)Oc6c(c(c(c(c6F)F)F)F)F C63350409
C[C@@]12[C@@H]3C(=c4ccccc4=[NH+]3)[C@H](CN1C(=O)CN(C2=O)CCc5ccc(cc5)Cl)c6ccccc6Cl C63362937
C[C@@]12[C@@H]3C(=c4ccccc4=[NH+]3)[C@@H](CN1C(=O)CN(C2=O)CCc5ccc(cc5)Cl)c6ccc(cc6)Cl C63372957
C[C@@]12[C@@H]3C(=c4ccccc4=[NH+]3)[C@@H](CN1C(=O)CN(C2=O)Cc5ccccc5)c6ccc(cc6)Br C63374902
C[C@@]12[C@H]3C(=c4ccccc4=[NH+]3)[C@@H](CN1C(=O)CN(C2=O)Cc5ccccc5)c6ccc(cc6)Br C63374903
C[C@@]12[C@H]3C(=c4ccccc4=[NH+]3)[C@H](CN1C(=O)CN(C2=O)Cc5ccccc5)c6ccc(cc6)Br C63374905
CCc1ccc(cc1)[C@@H]2CN3C(=O)CN(C(=O)[C@@]3([C@@H]4C2=c5ccccc5=[NH+]4)C)Cc6c(cccc6Cl)F C63375163
CCc1ccc(cc1)[C@H]2CN3C(=O)CN(C(=O)[C@@]3([C@@H]4C2=c5ccccc5=[NH+]4)C)Cc6c(cccc6Cl)F C63375164
CCc1ccc(cc1)[C@@H]2CN3C(=O)CN(C(=O)[C@@]3([C@H]4C2=c5ccccc5=[NH+]4)C)Cc6c(cccc6Cl)F C63375165
c1ccc2=[NH+][C@@H]3[C@H](N(CCC3=c2c1)C(=O)c4cc5cc(ccc5o4)Br)c6ccc(cc6)[N+](=O)[O-] C63503297
CCOc1ccc(cc1)[C@H]2[C@@H]3C(=c4ccccc4=[NH+]3)CCN2C(=O)c5cc6cc(ccc6o5)Br C63503304
c1ccc2=[NH+][C@H]3[C@H](N(CCC3=c2c1)C(=O)c4cc5cc(ccc5o4)Br)c6ccc7c(c6)OCO7 C63948814
CC(=O)N1[C@@H](CC(=N1)[C@@H]2C(=c3cc(ccc3=[NH+]C2=O)Br)c4ccccc4)/C=C/c5ccccc5 C64363784
C[NH+]1CCc2c(sc-3c2CN([C@H](c4n3ccc4)c5ccc(cc5)Cl)C(=O)Nc6ccc(cc6)F)C1 C35427223
C[NH+]1CCc2c(sc-3c2CN([C@H](c4n3ccc4)c5ccc(cc5)F)C(=O)Nc6ccc(cc6)Cl)C1 C35427235
C[NH+]1CCc2c(sc-3c2CN([C@H](c4n3ccc4)c5ccc(cc5)F)C(=O)Nc6ccc7c(c6)OCO7)C1 C35427270
C[C@@H]1c2c(sc(n2)NC(=O)Nc3cc(cc(c3)OC)OC)C[C@]4([C@H]1[C@@H]5[C@@H](CC4)[C@@H](C(=O)O5)C)C C03839971
Cc1c2c(n(n1)c3ccccc3)OC(=C([C@]24c5ccccc5N(C4=O)Cc6cccc7c6cccc7)C#N)N C02406950
CC1(CC2=C([C@H](C(=C(N2c3c(c4c(s3)CCCC4)C#N)N)C#N)c5cccc(c5)[N+](=O)[O-])C(=O)C1)C C02188849
CCOC(=O)C1=C(OC2=C([C@]13c4cc(cc5c4N(C3=O)C(C=C5C)(C)C)OC)C(=O)CC(C2)(C)C)N C09846919
Cc1cc(no1)NC(=O)C2=C(N(C(=S)N[C@H]2c3ccc(c(c3)[N+](=O)[O-])Br)C)C C11204681
c1ccc2c(c1)c(=O)cc(o2)C(=O)Nc3cc(nn3c4[nH]c(=O)c5c(n4)CCC5)c6cccs6 C11855850
c1cc(oc1)c2cc(n(n2)c3[nH]c(=O)c4c(n3)CCCC4)NC(=O)c5ccc(o5)Br C12010489
c1cc(ccc1c2cc3c(s2)c(=O)n(cn3)CC(=O)NN4C(=O)C5(CCCCC5)NC4=O)Cl C12478894
Cc1c(=O)c2cccc(c2oc1c3ccccc3)C(=O)NNC(=O)[C@H]4COc5ccccc5O4 C12856340
Cc1ccc(c(c1)n2c(=O)c3ccccc3n4c2nnc4S[C@H](C)C(=O)NC(=O)NC)C C09558730
CC1(C=C(c2cc(ccc2O1)S(=O)(=O)NC(=O)Nc3ccccc3)n4ccccc4=O)C C13472645
c1cc(c(cc1[N+](=O)[O-])Cl)N2C3=C([C@H](C(=C2N)C#N)c4cc(cs4)Br)C(=O)CCC3 C13917353
Cc1cc(c(o1)C)c2cc(c3c(noc3n2)C)C(=O)NNC(=O)C45CC6CC(C4)CC(C6)C5 C14333193
C[C@H]1CC(=O)Nc2ccccc2N1C(=O)CN3C(=O)[C@@](NC3=O)(C)c4ccc(c(c4)Cl)Cl C16256142
Cc1ccc(nc1)NC(=O)C2=C(NC3=C([C@@H]2c4ccc(cc4)[N+](=O)[O-])C(=O)CC(C3)(C)C)C C15799503
C[C@@H]1c2c(sc(n2)NC(=O)c3cccn3C)C[C@]4([C@H]1[C@H]([C@H](CC4)[C@H](C)C(=O)N5CCN(CC5)C)O)C C20504590
c1cc(c(cc1[N+](=O)[O-])[C@@H]2[C@@H]3CC=C[C@@H]3c4cc(ccc4N2)S(=O)(=O)N5CCCCCC5)O C14475823
CC1(CC2=C([C@@H](c3c(n[nH]c3N2)c4cccc(c4)[N+](=O)[O-])c5ccc(cc5)N(C)C)C(=O)C1)C C20849710
C[C@@]1(C(=O)N(C(=O)N1)CC(=O)N2c3ccccc3NC(=O)C[C@@H]2C(F)(F)F)c4ccc(cc4)Cl C22240169
C[C@]1(C(=O)N(C(=O)N1)CC(=O)N2c3ccccc3NC(=O)C[C@H]2C(F)(F)F)c4ccc(cc4)Cl C22240172
C[C@]1(C(=O)N(C(=O)N1)CC(=O)N2c3ccccc3NC(=O)C[C@H]2C(F)(F)F)c4cc(ccc4F)F C22282419
c1ccc2c(c1)c3c(c(=O)o2)[C@@H](N([C@@H](O3)c4ccc(cc4)O)c5ccccn5)c6ccc(cc6)O C12561891
c1ccc2c(c1)[C@]3(CCO2)C(=O)N(C(=O)N3)CC(=O)N4c5ccccc5NC(=O)C[C@H]4C(F)(F)F C32878836
c1ccc2c(c1)[C@@]3(CCO2)C(=O)N(C(=O)N3)CC(=O)N4c5ccccc5NC(=O)C[C@@H]4C(F)(F)F C32878841
C[C@@H]1[C@H]2[C@@H](C[C@@]3(C1=CC(=O)O3)O)[C@@]4(CC[C@@H](C([C@@H]4[C@@H]([C@@H]2O)OC(=O)C)(C)C)OC(=O)C)C C35465140
Cc1cccc2c1NC(=O)[C@@]23[C@@H]([C@@]4(c5ccccc5NC4=O)[C@@H]6N3CCC6)C(=O)c7cccc(c7)[N+](=O)[O-] C35851860
Cc1ccc(cc1)n2c3c(c(n2)C)[C@@H](C4=C(N3)CCCC4=O)c5cc(c(c(c5)OC)O)[N+](=O)[O-] C18196095
CC1CCN(CC1)S(=O)(=O)c2ccc3c(c2)[C@@H]4C=CC[C@H]4[C@@H](N3)c5cc(ccc5O)[N+](=O)[O-] C14475846
CN1CCN(CC1)S(=O)(=O)c2ccc3c(c2)[C@@H]4C=CC[C@@H]4[C@@H](N3)c5cc(ccc5O)[N+](=O)[O-] C14475892
c1ccc(c(c1)[C@@H]2c3ccc(cc3OC(=C2C#N)N)OC(=O)[C@@H]4COc5ccccc5O4)Br C38700513
CC(C)S(=O)(=O)n1c2c(c3c(c1=O)cc4c(n3)cccc4SC)N[C@@H](CC2=O)c5ccccc5O C39452766
c1ccc(cc1)OS(=O)(=O)c2cc3c(cc2F)[C@H]4CO[P@](=O)(NN4CC3)c5ccccc5O C39464524
CC(C)S(=O)(=O)n1c2ccccc2c3c1-c4nc5cc(c(cc5c(=O)n4CC3)O)c6ccccc6O C39542129
Cc1ccccc1CN2c3ccccc3[C@@]4(C2=O)c5c(cc(n(c5=O)Cc6ccccc6)C)OC(=C4C#N)N C39918706
Cc1cccc2c1oc(c2)C(=O)Nc3c(c4c(s3)C[C@@H](CC4)C)C(=O)N[C@@H]5CCS(=O)(=O)C5 C41313882
Cc1cccc2c1oc(c2)C(=O)Nc3c(c4c(s3)C[C@H](CC4)C)C(=O)N[C@H]5CCS(=O)(=O)C5 C41313895
C[C@H]1CCc2c(sc(c2C(=O)N[C@H]3CCS(=O)(=O)C3)NC(=O)c4cc5cccc(c5o4)F)C1 C41332148
C[C@H]1CCc2c(sc3c2c(nc(n3)Cn4c5c(c(=O)n(c(=O)n5C)C)nc4Br)N)C1 C46875832
c1cc(ccc1C#N)NC(=O)c2cc3n(n2)[C@@H](C[C@@H](N3)c4ccc5c(c4)OCO5)C(F)(F)F C03011267
c1cc(ccc1C#N)NC(=O)c2cc3n(n2)[C@H](C[C@@H](N3)c4ccc5c(c4)OCO5)C(F)(F)F C03011263
C[C@]12CC[C@H]3[C@]([C@H]1C[C@@H]([C@@]4([C@H]2[C@H](c5c(cc(oc5=O)c6cccnc6)O4)O)C)O)(COC(O3)(C)C)C C52595782
Cc1ccc(cc1)C2=C[C@@H](N(N2)C(=O)CN3C(=O)[C@]4(CCCc5c4cccc5)NC3=O)c6ccco6 C03336209
C[C@]1(C(=O)N(C(=O)N1)CC(=O)Nc2c(c3c(s2)CCCCC3)C#N)c4ccc(cc4)C#N C31633419
C[C@@H]1CC2(CCCCC2)N3c4c1cccc4[C@@]5(C3=O)c6c(c7ccccc7oc6=O)OC(=C5C#N)N C22716133
C[C@]12C[C@@H]([C@@H]3[C@H]([C@H]1CC[C@H]2C4(OCCO4)C)CC[C@H]5[C@]3(/C(=N\O)/CC6(C5)OCCO6)C)O C13450622
c1cc(cc(c1)[N+](=O)[O-])C2=NN=C3[C@H]2[C@@H](C(=C(O3)N)C#N)c4cc(ccc4F)Br C02483973
c1cc(cc(c1)[N+](=O)[O-])C2=NN=C3[C@H]2[C@@H](C(=C(O3)N)C#N)c4c(c(c(c(c4F)F)F)F)F C08856051
Cc1ccccc1N2C(=O)/C(=C/3\C[C@H](Sc4ccccc4N3)c5ccc6c(c5)OCO6)/C(=O)NC2=O C63526199
C[C@@H]1CCC[C@H]([C@@H]1C)NC(=O)c2ccc3c(c2)n4c(nc3=O)[C@@H](SC4=S)C(=O)NC(C)C C63704871
CC(C)[C@H]1[C@H]2[C@@H](C(=O)N(C2=O)c3ccc(c(c3)[N+](=O)[O-])Cl)[C@@]4(N1)c5ccccc5NC4=O C16012559
CC1(C=Cc2c(ccc(c2OC)C3=COc4cc5c(cc4[C@@H]3O)C[C@H](C(O5)(C)C)O)O1)C C03979011
CSc1ccc(cc1)c2ccc3c(c2)C(=O)N4CC[C@@H]([C@H]4C(=O)N3)NC(=O)C5CCCC5 C08296548
CSc1nc2c(nn1)-c3ccccc3N[C@@]4(O2)c5cc(cc(c5NC4=O)Br)Br C00822522
COC(=O)c1c2c(sc1N3C4=C([C@@H](C(=C3N)C#N)c5ccsc5)C(=O)CCC4)CCCC2 C02188775
c1cc(cnc1)[C@@H]2C(=C3N=C(c4c5c(sc4N3C6=C2C(=O)CCC6)CCCCC5)N)C#N C01064848
c1cc2c(cc1[C@@H]3C(=C(N(C4=C3C(=O)CCC4)c5c(c6c(s5)CCCC6)C#N)N)C#N)OCO2 C01061811
C[C@H]1Cc2cc(ccc2N1Cc3cc4c(cc3Br)OCCO4)S(=O)(=O)N C09672644
Cc1ccc(s1)[C@@H]2C(=C(N(C3=C2C(=O)CCC3)c4nnc(s4)SC(C)C)N)C#N C12462533
Cc1cccc(c1)N2C3=C(C(=O)CC(C3)(C)C)[C@]4(c5ccccc5N(C4=O)C)C(=C2N)C#N C12462788
c1ccc2c(c1)C(=NC3=C([C@@H](C4=C(N23)C[C@@H](CC4=O)c5ccco5)c6ccsc6)C#N)N C09580625
CCCN1c2ccccc2[C@@]3(C1=O)C(=C(N(C4=C3C(=O)CCC4)c5ccccc5C)N)C#N C13567597
Cc1ccccc1N2C3=C(C(=O)CCC3)[C@]4(c5ccccc5N(C4=O)CC=C)C(=C2N)C#N C13567600
Cc1ccc(cc1)N2C3=C(C(=O)CC(C3)(C)C)[C@]4(c5ccccc5N(C4=O)CC#C)C(=C2N)C#N C13567652
Cc1ccccc1N2C3=C(C(=O)CCC3)[C@@]4(c5ccccc5N(C4=O)CC#C)C(=C2N)C#N C13567663
c1cc2c(cc1S(=O)(=O)N3CCOCC3)[C@@H]4C=CC[C@@H]4[C@@H](N2)c5cc(cc(c5O)Cl)Cl C14467263
CC1(CC2=C(C(=O)C1)[C@@]3(c4ccccc4N(C3=O)Cc5ccc(cc5)F)C(=C(O2)N)C#N)C C16741428
C[C@@H]1C[C@@H]2[C@@H]3CC[C@]([C@]3(C[C@@H]([C@]2([C@]4(C1=CC(=O)C=C4)C)Br)O)C)(C(=O)COC(=O)C)O C17002262
C[C@@H]1C[C@H]2[C@@H]3C[C@@H](C4=CC(=O)C=C[C@@]4([C@]3([C@H](C[C@@]2([C@]1(C(=O)CO)OC(=O)C)C)O)F)C)F C21981449
c1cc2c(cc1C(=O)Nc3cc4c(cc3Br)OCCO4)NC(=O)CCS2 C24946480
Cc1cc(c(s1)C)[C@@H]2C(=C(N(C3=C2C(=O)CC(C3)(C)C)c4ccc(cc4)[N+](=O)[O-])N)C#N C27550712
Cc1cccc(c1)N2CCN(CC2)C(=O)c3ccc(cc3)[C@@H]4Nc5ccccc5S(=O)(=O)N4 C33268490
CC1(C=Cc2c(ccc3c2N[C@]4(C3=O)C[C@]56[C@@H](C4(C)C)C[C@@]7(CCCN7C5=O)C(=O)N6)O1)C C35271065
C[C@]12C[C@@H]([C@]3([C@H]([C@H]1C[C@@H]4[C@]2(OC(O4)(C)C)C(=O)CO)CCC5=CC(=O)C=C[C@@]53C)F)O C03882042
C[C@]12CCC(=O)C=C1[C@H](C[C@H]3[C@H]2[C@H](C[C@]4([C@@H]3C[C@@H]5[C@]4(OC(O5)(C)C)C(=O)CO)C)O)F C03977853
Cn1c2c(c(n1)NC(=O)c3ccccc3I)[C@H](CC(=O)N2)c4ccco4 C38519953
Cc1cc(nc2c1[C@@H]3[C@@H](S2)C(=O)N[C@@H](N3)[C@@H]4C=NN=C4c5ccc(cc5)Cl)C(F)(F)F C39237567
CSn1c2c(c3c(c1=O)cc(cn3)I)N[C@@H](CC2=O)c4ccccc4O C39449345
c1cc2c(cc3c(n2)c4c(n(c3=O)Br)C(=O)C[C@@H](N4)O)c(c1)I C39453456
c1ccc(c(c1)c2cccc3c2cc4c(n3)c5c(n(c4=O)Br)C(=O)C[C@H](N5)F)O C39453715
CC(C)S(=O)(=O)[P@]1(=O)NN2CCc3cc(c(cc3[C@@H]2CO1)F)c4ccccc4O C39466084
CC1=NC(=O)[C@@H]2C(=C1)OC(=C([C@@]23c4ccccc4N(C3=O)Cc5ccc(cc5)Cl)C#N)N C39918938
C[C@@]12C[C@@H]([C@@]3([C@@H]([C@H]1C[C@@H]4[C@@]2(OC(O4)(C)C)C(=O)CO)CCC5=CC(=O)C=C[C@]53C)F)O C43162923
C[C@@H]1C[C@H]2[C@H]3CCC4=CC(=O)C=C[C@@]4([C@@]3([C@@H](C[C@@]2([C@@]1(C(=O)COC(=O)C)O)C)O)F)C C43191454
CC(C)[C@]1([C@H]2[C@@H]([C@@H]([NH2+]1)c3ccc4ccccc4c3)C(=O)N(C2=O)C5CCCCC5)C(=O)[O-] C43212134
CC(=O)O[C@H]1C[C@]2([C@H]3CC[C@H]4C[C@H](CC[C@]4([C@H]3CC[C@]2([C@H]1C5=CC(=O)OC5)C)C)O)O C43741681
Cc1nc(cs1)/C=C(\C)/[C@H]2C/C=C(/CCC[C@@H]([C@@H]([C@H](C(=O)C([C@H](CC(=O)O2)O)(C)C)C)O)C)\C C34015217
Cc1nc(cs1)/C=C(\C)/[C@@H]2C[C@@H]3[C@H](O3)CCC[C@@H]([C@@H]([C@H](C(=O)C([C@H](CC(=O)O2)O)(C)C)C)O)C C44963247
c1ccc2c(c1)c(=O)c3ccccc3n2CC(=O)NNC(=O)c4cc5c(s4)CCCCC5 C45780508
C[C@H]1c2cc3c(cc2C4(CCCC4)CN1C(=O)Cc5ccc(s5)S(=O)(=O)N)OCCO3 C46705352
CC(=CCOc1c2c(cc3c1C(=O)[C@]4(c5ccc(cc5O[C@H]4O3)O)O)OC(C=C2)(C)C)C C49181565
c1ccc2c(c1)CC[NH2+][C@@H]2C3=C([C@@H]([C@@H](CC3=O)c4c(cccc4Cl)F)n5cncn5)[O-] C36383383
c1ccc2c(c1)c(c[nH]2)[C@@H]3C4=C(C[C@H](CC4=O)c5ccco5)Nc6n3nc(n6)C(F)(F)F C13568028
c1ccc(c(c1)CN2c3ccccc3[C@]4(C2=O)c5c(c6ccccc6oc5=O)OC(=C4C#N)N)F C55104531
C=C1C=C(N2[C@H]([NH+]=C(N=C2N1)N3CCN(CC3)c4cccc(c4)Cl)[C@H]5CCC=CC5)[O-] C59619537
c1ccc2c(c1)c(c[nH]2)C3=CCN(CC3)C(=O)c4cccc(c4)N5C(=O)[C@@H]6CC=CC[C@@H]6C(=O)N5 C60154313
Cc1cc(cc2c1NC(=O)[C@@]23[C@]4(c5ccccc5NC4=O)[C@@H]([C@H]6N3CCC6)C(=O)c7ccccc7)Cl C61999328
Cc1cc(cc2c1NC(=O)[C@@]23[C@]4(c5ccccc5NC4=O)[C@@H]([C@@H]6N3CCC6)C(=O)c7ccccc7)Cl C61999517
CN1CCC2=c3ccccc3=[NH+][C@H]2[C@@H]1c4c([nH]c(=O)n(c4=O)c5ccc(cc5)Br)[O-] C63375423
c1cc(ccc1N2CCN(CC2)C(=O)[C@@H]3Nc4cc(ccc4S(=O)(=O)N3)C(F)(F)F)F C64775294
Cc1ccc(c(c1)Br)N2C(=O)[C@@H]3[C@@H](C2=O)[C@@]4(c5ccccc5NC4=O)N[C@@H]3C(C)C C16011443
CCC(C)(C)n1c(nnn1)[C@@H](c2cc3cc(ccc3[nH]c2=O)OCC)[NH+]4CCN(CC4)c5ccc(cc5)O C06077577
CCOc1ccc2c(c1)cc(c(=O)[nH]2)[C@H](c3nnnn3C4CCCC4)[NH+]5CCN(CC5)c6ccc(cc6)O C06134064
C[NH+]1CCc2c(sc3c2C(=O)N[C@H](N3)c4cccc(c4)OC(=O)c5cc(c(c(c5)OC)OC)OC)C1 C08448851
CCC[NH+]1CCc2c(sc(c2C(=O)NC)NC(=O)c3ccc(cc3)S(=O)(=O)N4CCC[C@@H](C4)C)C1 C08920594
C[NH+]1CCc2c(sc3c2C(=O)N[C@H](N3)c4ccccc4OC(=O)c5cc(c(c(c5)OC)OC)OC)C1 C09379811
c1ccc(cc1)c2nc3c4ccccc4nc(n3n2)NNC(=O)CCC(=O)N5CCN(CC5)c6cccc[nH+]6 C20286993
CC1CCN(CC1)S(=O)(=O)c2ccc3c(c2)c(cc(=O)[nH]3)C(=O)NCC[NH+](CC(C)C)CC(C)C C20682235
C[C@@H](c1nc2ccccc2c(=O)n1CCOC)N(CCCCCC[NH3+])C(=O)c3ccc(cc3)C(F)(F)F C35743815
CCc1c2c(=O)[nH]c(nc2sc1C(=O)OC)C[NH+](Cc3ccccc3)C[C@@H](COCc4ccco4)O C36207306
COCC[NH+](Cc1[nH]c(=O)c2c(csc2n1)c3ccc(cc3)Cl)C[C@H](COCc4ccco4)O C36207764
COc1ccc(c(c1)NC(=O)C2=CC3=[NH+][C@@H](C[C@H](N3N2)C(F)(F)F)c4ccc(c(c4)OC)OC)OC C03010980
CCOc1ccc(cc1)N2[C@@H](NN[C@@H]2SCC(=O)N/N=C/C3=c4ccccc4=[NH+]C3)c5cccnc5 C38578581
C[C@H](COC)Nc1cc2c([nH+]c1)N([C@@H]([C@@H]2NC(=O)[C@@H]3CCOC3)C(=O)OC)CCc4c[nH]c5c4cccc5 C39352633
CCOC(=O)[C@@H]1[C@@H](SC2=C1CCC2)NC(=O)CS[C@@H]3N/C(=[NH+]\N=C\c4ccc(cc4)Cl)/N=N3 C39404348
CCOC(=O)[C@H]1[C@@H](SC2=C1CCC2)NC(=O)CS[C@@H]3N/C(=[NH+]\N=C\c4ccc(cc4)Cl)/N=N3 C39404349
CCOC(=O)[C@H]1[C@H](SC2=C1CCC2)NC(=O)CS[C@@H]3N/C(=[NH+]\N=C\c4ccc(cc4)Cl)/N=N3 C39404351
C[C@H](C(=O)N1C[C@@H](C2(C1)CC[NH2+]CC2)C(=O)NCc3ccc(cc3)OC(F)(F)F)Oc4ccccc4 C39599698
Cc1ccc(cc1)Oc2c(cccn2)C(=O)N3C[C@@H](C4(C3)CC[NH2+]CC4)C(=O)NCCc5ccccc5F C39638949
CCOc1ccccc1CCNC(=O)[C@@H]2CN(CC23CC[NH2+]CC3)C(=O)c4ccc(cc4)OC(F)(F)F C39652650
CCOc1ccccc1CCNC(=O)[C@H]2CN(CC23CC[NH2+]CC3)C(=O)c4ccc(cc4)OC(F)(F)F C39652651
COc1cc(cc(c1)OC)CCNC(=O)[C@@H]2CN(CC23CC[NH2+]CC3)C(=O)c4ccc(c(c4)Cl)Cl C39652984
CCOc1ccc(cc1)CCNC(=O)[C@H]2CN(CC23CC[NH2+]CC3)C(=O)c4ccc(c(c4)C(F)(F)F)OC C39653957
c1cc(c(nc1)Oc2ccc(cc2)Cl)C(=O)N3C[C@H](C4(C3)CC[NH2+]CC4)C(=O)NCCc5cccs5 C39657530
C[C@@H](CNC(=O)[C@@H]1CN(CC12CC[NH2+]CC2)C(=O)c3ccc(cc3)OC(F)(F)F)Oc4ccccc4 C39665112
C[C@H](CNC(=O)[C@@H]1CN(CC12CC[NH2+]CC2)C(=O)c3ccc(cc3)OC(F)(F)F)Oc4ccccc4 C39665113
C[C@@H](CNC(=O)[C@@H]1CN(CC12CC[NH2+]CC2)C(=O)c3ccccc3C(F)(F)F)Oc4ccc(cc4)OC C39665564
C[C@@H](CNC(=O)[C@H]1CN(CC12CC[NH2+]CC2)C(=O)c3ccccc3C(F)(F)F)Oc4ccc(cc4)OC C39665566
Cc1cc(c(o1)C(F)(F)F)C(=O)N2C[C@@H](C3(C2)CC[NH2+]CC3)C(=O)NC[C@@H](C)Oc4ccccc4Cl C39666593
Cc1cc(c(o1)C(F)(F)F)C(=O)N2C[C@@H](C3(C2)CC[NH2+]CC3)C(=O)NC[C@H](C)Oc4ccccc4Cl C39666595
CC[C@H](c1ccccc1)C(=O)N2C[C@@H](C3(C2)CC[NH2+]CC3)C(=O)NC[C@@H]4CCCN(C4)c5ncccn5 C39669461
CN1CCCc2c1ccc(c2)CNC(=O)[C@@H]3CN(CC34CC[NH2+]CC4)C(=O)CCc5ccc(cc5)OC C39672290
CC[C@@H](c1ccccc1)C(=O)N2C[C@H](C3(C2)CC[NH2+]CC3)C(=O)NCC4(CCCCC4)N5CCOCC5 C39672906
Cc1c(c2ccccc2[nH]1)CCNC(=O)[C@@H]3CN(CC34CC[NH2+]CC4)C(=O)c5ccc(cc5)OC(F)(F)F C39673982
Cc1c(c2ccccc2[nH]1)CCNC(=O)[C@H]3CN(CC34CC[NH2+]CC4)C(=O)c5ccc(cc5)OC(F)(F)F C39673983
C[C@H](CCc1ccc(cc1)OC)NC(=O)[C@@H]2CN(CC23CC[NH2+]CC3)C(=O)c4ccc(cc4OC)OC C39675251
COc1ccc(c(c1)OC)C(=O)N2C[C@@H](C3(C2)CC[NH2+]CC3)C(=O)NCCc4c[nH]c5c4cc(cc5)Cl C39676408
COc1ccc(c(c1)C(=O)N2C[C@H](C3(C2)CC[NH2+]CC3)C(=O)NCCc4c[nH]c5c4cc(cc5)Cl)OC C39676491
C[C@H](c1cccc(c1)OC)NC(=O)[C@H]2CN(CC23CC[NH2+]CC3)C(=O)c4cccnc4Sc5ccccc5 C39676773
COc1ccc(cc1)CCC(=O)N2C[C@H](C3(C2)CC[NH2+]CC3)C(=O)NCc4ccc(s4)c5ccccn5 C39677735
c1cc(cc(c1)OC(F)F)CNC(=O)[C@@H]2CN(CC23CC[NH2+]CC3)C(=O)COc4cccc(c4)Cl C39678510
C[C@@H](Cc1ccccc1OC)NC(=O)[C@H]2CN(CC23CC[NH2+]CC3)C(=O)c4ccc(o4)c5ccccc5 C39686716
CCCC[C@H](C)C(=O)N1C[C@@H](C2(C1)CC[NH2+]CC2)C(=O)N[C@@H](Cc3ccccc3)C(=O)N4CCCCC4 C39687293
C[C@@H](Cc1ccc(cc1)F)NC(=O)[C@@H]2CN(CC23CC[NH2+]CC3)C(=O)c4ccc(nc4)Oc5ccccc5 C39688706
CCc1ccc(cc1)C(=O)N2C[C@@H](C3(C2)CC[NH2+]CC3)C(=O)NCCNC(=O)Cc4cccc5c4cccc5 C39691326
CCc1ccc(cc1)[C@H](C)NC(=O)[C@H]2CN(CC23CC[NH2+]CC3)C(=O)COc4cccc5c4oc(=O)cc5C C39696245
CC(C)COC[C@H](C[NH+](Cc1ccco1)Cc2[nH]c(=O)c3c(csc3n2)c4ccc(c(c4)OC)OC)O C40404627
Cc1c2c(=O)[nH]c(nc2sc1C(=O)OC(C)C)C[NH+](C[C@@H](COc3ccc(cc3)OC)O)C4CC4 C40404894
CCOc1cc(cc(c1OCc2ccccc2C)Br)C[NH2+]CCNC(=O)c3c(non3)N C40744525
c1ccc2=[NH+]CC(=c2c1)C[C@@H](C(=O)OCC(=O)c3ccc4c(c3)NC(=O)CO4)NC(=O)c5ccc(cc5)F C63258809
CC[C@@H](C)[C@@H](C(=O)NCc1ccco1)NC(=O)[C@@H]2CC3=c4ccccc4=[NH+][C@H]3[C@@H]5N2C(=O)c6c5cccc6 C63383939
C[C@@H]1c2c(sc(n2)NC(=O)C[NH+](C)C)C[C@]3([C@H]1[C@H]([C@H](CC3)[C@H](C)C(=O)N(C)CCC#N)O)C C03840970
C[NH+](CCNC(=O)c1cc(=O)[nH]c2c1cc(cc2)S(=O)(=O)N3CCCCC3)Cc4ccccc4 C08662080
Cc1ccc(cc1NC(=O)C(=O)NC[C@@H](c2ccc3c(c2)CCCN3C)[NH+]4CCCCC4)[N+](=O)[O-] C09165326
CCCN1C(=[NH+][C@](C1=O)(C(F)(F)F)NS(=O)(=O)c2ccc(cc2)NC(=O)C)c3ccccc3 C09419105
c1ccc(cc1)N2CC[NH+](CC2)[C@H](CNC(=O)C(=O)Nc3ccc(cc3)[N+](=O)[O-])c4cccnc4 C09708768
CC[C@]1(C(=O)N(C(=O)N1)CC(=O)Nc2nc3c(s2)C[NH+](CC3)Cc4ccccc4)c5ccccc5 C11762313
c1ccc(cc1)n2ncc(n2)C[NH2+]C3CCN(CC3)c4ccc(cc4)C(=O)N5CCC[C@H](C5)CO C11788536
CC[C@]1(C(=O)N(C(=O)N1)NC(=O)C[NH+](C)Cc2c(nn(c2C)c3ccccc3)C)c4ccccc4 C12818744
C[C@@H](c1nnc(n1c2ccc(cc2)F)SCC(=O)NN3C(=O)C4(CCCCC4)NC3=O)[NH+](C)C C12516455
Cn1cc(c2c1cccc2)C[NH+]3CCC4(CC3)C(=O)N(C(=O)N4CCc5ccccc5)CC(=O)N C14749481
CC[C@@]1(C(=O)N(C(=O)N1)NC(=O)C[NH+]2CCCN(CC2)Cc3ccc(cc3)C#N)c4ccccc4 C21405725
Cc1ccc(c(c1)[N+](=O)[O-])NC(=O)C(=O)NC[C@@H](c2ccc3c(c2)CCN3C)N4CC[NH+](CC4)C C23857755
C[C@H]1C[C@H](CN(C1)C(=O)CN2CC[NH+](CC2)CC(=O)Nc3ccccc3C(=O)NCc4ccco4)C C23372368
C[C@@]1(C(=O)N(C(=O)N1)NC(=O)C[NH+](Cc2ccc3c(c2)OCO3)C4CCCC4)CCc5ccccc5 C27574773
CC(C)COC[C@@H](C[NH+](CCN1CCOCC1)Cc2[nH]c(=O)c3c4c(sc3n2)CCCC4)O C36155999
CC(C)(C)OC[C@H](C[NH+](CCN1CCOCC1)Cc2[nH]c(=O)c3c4c(sc3n2)CCCC4)O C36156010
c1cc(sc1)c2csc3c2c(=O)[nH]c(n3)C[NH+]4CCN(CC4)CC(=O)NC[C@@H]5CCCO5 C22807778
CC(C)[C@H](c1ccc2c(c1)OCCCO2)NC(=O)CN3CC[NH+](CC3)CC(=O)NCCCOC C23255571
c1ccc(cc1)CCN2[C@@H](CC(=O)NC2=O)NC(=O)CSC3=N[C@@H]4C(=c5ccccc5=[NH+]4)N=N3 C38784398
c1ccc(cc1)CCN2[C@@H](CC(=O)NC2=O)NC(=O)CSC3=N[C@H]4C(=c5ccccc5=[NH+]4)N=N3 C38784408
c1ccc(cc1)CCN2[C@H](CC(=O)NC2=O)NC(=O)CSC3=N[C@H]4C(=c5ccccc5=[NH+]4)N=N3 C38784411
COc1ccccc1C(=O)N2C[C@H](C3(C2)CC[NH2+]CC3)C(=O)NCCc4ccc(c(c4)OC)OC C39634502
COc1ccc(c(c1)C(=O)N2C[C@@H](C3(C2)CC[NH2+]CC3)C(=O)NCCc4ccc(c(c4)OC)OC)OC C39634611
COc1ccc(c(c1)C(=O)N2C[C@H](C3(C2)CC[NH2+]CC3)C(=O)NCCc4ccc(c(c4)OC)OC)OC C39634612
Cc1c(cccc1OC(=O)C)C(=O)N2C[C@@H](C3(C2)CC[NH2+]CC3)C(=O)NC[C@H](C)Oc4ccccc4 C39665249
C[C@H](CNC(=O)[C@@H]1CN(CC12CC[NH2+]CC2)C(=O)c3ccccc3OC(=O)C)Oc4ccc(cc4)OC C39665541
Cc1c(cccc1OC(=O)C)C(=O)N2C[C@@H](C3(C2)CC[NH2+]CC3)C(=O)NC[C@@H](C)Oc4ccc(cc4)OC C39665732
Cc1c(cccc1OC(=O)C)C(=O)N2C[C@@H](C3(C2)CC[NH2+]CC3)C(=O)NC[C@H](C)Oc4ccc(cc4)OC C39665734
C[C@@H](CNC(=O)[C@H]1CN(CC12CC[NH2+]CC2)C(=O)[C@@H]3COc4ccccc4O3)Oc5ccc(cc5)OC C39665786
Cc1ccc(cc1)O[C@@H](C)CNC(=O)[C@@H]2CN(CC23CC[NH2+]CC3)C(=O)[C@@H]4CCCN4C(=O)C(F)(F)F C39665944
Cc1ccc(cc1)Oc2c(cccn2)C(=O)N3C[C@@H](C4(C3)CC[NH2+]CC4)C(=O)NCCCn5c(cc(n5)C)C C39671782
COc1ccc(cc1)CCC(=O)N2C[C@H](C3(C2)CC[NH2+]CC3)C(=O)NCc4cn5ccccc5n4 C39672079
COc1cc(cc(c1)OC)C(=O)N2C[C@@H](C3(C2)CC[NH2+]CC3)C(=O)NCC4(CCCCC4)N5CCOCC5 C39672761
COc1ccc(c(c1)OC)C(=O)N2C[C@@H](C3(C2)CC[NH2+]CC3)C(=O)NCC4(CCCCC4)N5CCOCC5 C39672833
COc1cc(cc(c1)OC)C(=O)N2C[C@H](C3(C2)CC[NH2+]CC3)C(=O)NCc4ccc(cc4)OC(F)F C39673255
Cc1cc(n(n1)CCNC(=O)[C@H]2CN(CC23CC[NH2+]CC3)C(=O)[C@H](C(C)C)Oc4ccccc4)C C39675105
COc1ccc(cc1)CCC(=O)N2C[C@H](C3(C2)CC[NH2+]CC3)C(=O)NCc4ccc5c(c4)OCCO5 C39677557
Cc1c(c(no1)c2c(cccc2Cl)F)C(=O)N3C[C@@H](C4(C3)CC[NH2+]CC4)C(=O)NCCCOCC(C)C C39683239
CC(=O)Nc1ccc(cc1)S(=O)(=O)NC[C@H]2C[C@H]3CC[NH+]2C[C@@H]3c4cc(nn4C)C5CCCCC5 C43525879
Cc1c(sc(n1)c2cnccn2)[C@H]3CSC[C@H]([NH2+]3)C(=O)NCCc4ccc(c(c4)OC)OC C44164371
Cc1c(sc2c1c(=O)n(cn2)CC(=O)NCCCC(=O)NCCC[NH+]3C[C@@H](C[C@@H](C3)C)C)C C20103904
CC[C@]1(C(=O)N(C(=O)N1)NC(=O)CSc2nnc(n2c3ccc(cc3)Cl)[C@H](C)[NH+](C)C)C C45443370
CN(C)c1ccc(cc1)[C@H](CNC(=O)C(=O)Nc2cc3c4c(c2)CCC(=O)N4CCC3)[NH+]5CCCC5 C49504556
C[C@@H]([C@@H](c1cccs1)N2CCN(CC2)c3ccc(cc3)OC)NC(=O)C(=O)NCC[NH+](C)C C20289265
C[C@H]([C@H](c1cccs1)N2CCN(CC2)c3ccc(cc3)OC)NC(=O)C(=O)NCC[NH+](C)C C20289262
C[NH+](C)CCNS(=O)(=O)c1ccc(c(c1)[N+](=O)[O-])N2CCC(CC2)c3[nH]c4ccccc4n3 C14307434
CC(=O)Nc1ccc(cc1)S(=O)(=O)N2CCC(CC2)C(=O)NCCC3=c4cc(ccc4=[NH+]C3)OC C63280739
CCc1ccc(cc1)NC(=O)CS[C@@H]2Nc3c(nccn3)C(=O)N2CCC4=c5ccccc5=[NH+]C4 C63541288
Cc1ccc(c(c1)S(=O)(=O)N2CCCO[C@@H]2CNC(=O)C(=O)NCCC3=c4ccccc4=[NH+]C3)C C63681099
CC[C@@H]1C(=O)Nc2cc(c(cc2O1)S(=O)(=O)N3CCC[C@@H](C3)C(=O)NC[C@@H]4CCC[NH+]4CC)C C35396659
c1ccc(cc1)C(c2ccccc2)[NH+]3CCN(CC3)C(=S)Nc4ccc5c(c4)OCO5 C02858294
Cc1c(sc(c1[C@@H](c2ccc(cc2)Cl)[NH+]3CCOCC3)NC(=O)c4ccco4)C C08440999
Cc1cccc(c1)C(=O)N[C@@]2(C(=O)N(C(=[NH+]2)c3ccccc3)C4CCCCC4)C(F)(F)F C08591019
C[C@@]1(C(=O)N(C(=O)N1)C[NH+](C)Cc2ccc(cc2)C(F)(F)F)c3ccc4ccccc4c3 C08985984
c1cc(cc(c1)Cl)N2CC[NH+](CC2)Cc3[nH]c(=O)c4c(csc4n3)c5ccc(cc5)F C09646744
CC[NH+](CC)Cc1c(ccc2c1oc(c(c2=O)Oc3ccccc3Br)C)O C02404611
Cc1c(cnn1c2ccc(cc2F)F)[C@H](C)[NH2+]Cc3cnc(nc3)c4ccc(cc4)Cl C12058683
Cc1ccccc1c2ncc(cn2)C[NH+]3CCc4c5ccccc5[nH]c4[C@@H]3c6ccccn6 C12305234
C[NH+](Cc1ccc(cc1)SC)CC(=O)N2c3ccccc3NC(=O)C[C@@H]2C(F)(F)F C12737042
C[C@H]1CCc2c(sc3c2c(=O)[nH]c(n3)[C@@H](C)[NH+]4CCC(CC4)C(=O)c5ccccc5)C1 C14729250
C[C@H]1CCc2c(sc3c2c(=O)[nH]c(n3)[C@H](C)[NH+]4CCC(CC4)C(=O)c5ccccc5)C1 C14729252
C=CCn1c2c(c(n1)C(=O)N3CCSCC3)C[C@@H](CC2)[NH2+]C45CC6CC(C4)CC(C6)C5 C14731245
Cn1c2c(c(n1)C(=O)N3CCCCC3)C[C@@H](CC2)[NH2+]CC(c4ccccc4)c5ccccc5 C14744032
C[C@H](C(=O)Nc1ccccc1c2ccccc2)[NH+]3CCN(CC3)Cc4ccc5c(c4)CCO5 C22804268
c1ccc(cc1)[C@H]2c3ccsc3CC[NH+]2Cc4[nH]c(=O)c5c(csc5n4)c6ccco6 C23039909
Cc1cccc(c1)n2cc[nH+]c2CN3CCC[C@H](C3)CNC(=O)c4cccc5c4cccc5 C23129866
C[NH+]1CCN(CC1)[C@@H](CNC(=O)Cc2cccc3c2cccc3)c4ccc5c(c4)CCCN5C C23859160
Cc1ccc(cc1)[C@H](c2cccs2)[NH2+]CC(=O)N3CCC[C@H]3c4ccc5c(c4)OCCO5 C25048958
Cc1c(nc([nH]1)SCC(=O)N2CC[NH+](CC2)C34CC5CC(C3)CC(C5)C4)CC(C)C C33821716
Cc1c([nH]c[nH+]1)CN(Cc2ccc(cc2)c3ccccc3)C(=O)C4=Cc5ccccc5OC4 C35472522
c1cc2c(cc1C(F)(F)F)C[C@@H]([C@@H]3N2CC[NH+](C3)C4CCCCC4)C(=O)NC[C@@H]5CCCO5 C35907990
Cc1ccc(cc1)c2csc3c2c(=O)nc([nH]3)C[NH+]4CCN(CC4)c5ccccc5F C36203787
c1ccc2c(c1)cccc2C(=O)NC[C@H](c3ccco3)[NH+]4CCN(CC4)c5ccc(cc5)F C38597539
CC(C)[NH+]1CCC2(CC1)CC(=O)c3cc(ccc3O2)c4ccc(cc4)C(=O)NC(C)(C)C#C C39227314
CC(C)[NH+]1CCC2(CC1)CC(=O)c3cc(ccc3O2)c4cccc(c4)C(=O)NC(C)(C)C#C C39227374
CC[NH+]1CCN(CC1)[C@H](c2c(c(sc2NC(=O)c3ccco3)C)C)c4c(ccs4)C C22920970
CCOC1=C[C@H]2C[C@@H]3CO[P@@](=O)(N[NH+]3C[C@@H]2C=C1Cc4ccccc4)Cc5ccccc5 C39466862
CCO[P@@]1(=O)N[NH+]2C[C@@H]3C=C(C(=C[C@@H]3C[C@@H]2CO1)Cc4ccccc4)Cc5ccccc5 C39469325
CC(C)Cc1cc(ccc1N2CC[NH2+][C@H](C2)S(=O)(=O)Oc3ccccc3)Br C39529460
Cc1ccc(cc1)C(=O)N2CCC[C@@H](C2)C(=O)Nc3ccccc3C[NH+](C)C4CCCCC4 C46735427
c1cc(oc1)[C@H](CNC(=O)c2ccc(s2)Cl)[NH+]3CCN(CC3)c4ccc(cc4)F C49486154
CC[NH+](CC)CCn\1c2ccccc2[nH]/c1=N\C(=O)c3ccc(cc3F)Br C15607235
C[C@@H]1CCC[C@@](C1)(CNC(=O)c2cnn(c2C(F)(F)F)c3ccc(cc3)Cl)[NH+](C)C C58168411
Cc1ccccc1n2c(c(cn2)C(=O)NCC(C)(C)[NH+]3C[C@@H](C[C@@H](C3)C)C)C(F)(F)F C59989958
c1cc(cc(c1)Cl)/C=C\2/C(=O)c3ccc(c(c3O2)C[NH+]4CCCC[C@H]4c5cccnc5)O C41584632
Cc1cc(c(c2c1C(=O)/C(=C/c3cccs3)/O2)C[NH+]4CCN(CC4)Cc5ccccc5)O C41584832
Cc1cc(c(c2c1C(=O)/C(=C/c3cccs3)/O2)C[NH+]4CCN(CC4)c5ccc(cc5)F)O C41585533
COc1ccc2=[NH+][C@H]3[C@@H](NCCC3=c2c1)c4ccc(c(c4)COc5ccccc5F)OC C63172474
CN(C)c1ccc(cc1)[C@H](CNC(=O)c2ccc(o2)Br)C3=c4ccccc4=[NH+]C3 C63221832
c1ccc2c(c1)[C@H]3[C@H]4C(=c5ccccc5=[NH+]4)C[C@H](N3C2=O)C(=O)NCCc6ccc(cc6)Cl C63375848
Cc1ccc2=[NH+]C(=O)C3=C[C@@H](SC3=c2c1)C(=O)NCCOC45CC6CC(C4)CC(C6)C5 C63494551
Cc1ccc2=[NH+]C(=O)C3=C[C@H](SC3=c2c1)C(=O)NCCOC45CC6C[C@@](C4)(C[C@](C6)(C5)C)C C63494556
C[C@@H]1C(=c2cc(ccc2=[NH+]1)Br)CCNS(=O)(=O)c3cc(ccc3OC)Cl C63514305
Cc1ccc2=[NH+][C@H](C(=c2c1)CCNC(=O)[C@@H]3Cc4cc(cc(c4OC3=O)Cl)Cl)C C63515556
c1ccc2=[NH+]CC(=c2c1)[C@@H](CNC(=O)[C@H]3CC(=O)c4ccccc4O3)c5ccccc5Cl C63780772
c1ccc2=[NH+]CC(=c2c1)[C@H](CNC(=O)Cc3ccc4c(c3)OCCO4)c5ccccc5Cl C63831537
c1ccc2=[NH+][C@H]3[C@@H](CCCC3=c2c1)C(=O)NC[C@@H]4Cc5cc(cc(c5O4)F)c6cccnc6 C64006455
C[C@H]1CCCN(C1)S(=O)(=O)NC[C@@H](c2ccccc2Cl)C3=c4ccccc4=[NH+]C3 C64073222
CC(C)c1csc(n1)CN2CCC3=c4ccccc4=[NH+][C@@H]3[C@@H]2[C@@H]5Nc6ccccc6N5C C64110482
c1ccc(cc1)[C@H]2C(=c3ccccc3=[NH+]2)[C@H](CNC(=O)[C@@H]4CCS(=O)(=O)C4)c5ccccc5 C64144002
CC[NH+](Cc1ccccc1)[C@@H](c2cc3cccc(c3[nH]c2=O)C)c4nnnn4Cc5ccccc5 C06193685
C[NH+](C)CCCN1[C@@H](C(=C(C1=O)O)C(=O)c2cc3ccccc3o2)c4cccc(c4)OCC=C C06458783
CC[NH+](CC)CCCN1[C@H](/C(=C(\c2ccco2)/O)/C(=O)C1=O)c3ccc(cc3)OC(C)C C08462731
CC[NH+](CC)CCCN1[C@@H](/C(=C(\c2ccco2)/O)/C(=O)C1=O)c3ccc(cc3)OC(C)C C08462756
CC[NH+](CC)CCCN1[C@@H](/C(=C(/c2ccc(o2)C)\O)/C(=O)C1=O)c3ccc(cc3)OCC C09045311
CCC[NH+](Cc1nnc(o1)c2cccs2)CC(=O)Nc3ccccc3C(=O)c4ccccc4 C09256415
CCC[NH+]1CCc2c(sc(n2)NC(=O)c3cc(c(c(c3)OCC)OCC)OCC)C1 C09648765
Cc1ccc(c(c1)NC(=O)COC(=O)C2CCN(CC2)c3ccc(c[nH+]3)C(F)(F)F)OC C09963331
C[C@@H](C(=O)Nc1ccc(cc1)N(C)C)Sc2nnc(n2c3ccccc3)C[NH+]4CCCCC4 C09877527
CCc1ccc2c(c1)cc(c(=O)[nH]2)C[NH+](Cc3ccccc3)Cc4nnnn4C5CCCCC5 C12717417
COc1ccc(cc1)[C@@H](CNC(=O)c2ccc(c(c2OC)OC)OC)[NH+]3CCCCC3 C12783079
CCc1ccc2c(c1)cc(c(=O)[nH]2)C[NH+](Cc3ccc(cc3)C)Cc4nnnn4C5CCCC5 C13033294
CCOC(=O)c1c2c(sc1NC(=O)C[NH+](C)Cc3ccc(c(c3)OC)OC)C[C@@H](CC2)C C13058587
CC[C@@H](c1nnnn1Cc2ccccc2)[NH+](Cc3cc4ccc(cc4[nH]c3=O)C)C5CCCC5 C13063874
CC[NH+](CC)CCCN1[C@H](/C(=C(/c2cccs2)\O)/C(=O)C1=O)c3cc(ccc3OC)OC C09270248
CCCCn1c(cnc1S(=O)(=O)CC)C[NH+](C)CCc2[nH]c3ccc(cc3n2)Cl C12316940
CC[NH+](CC)CCCN1[C@H](/C(=C(/c2c(nc3n2cccc3)C)\O)/C(=O)C1=O)c4ccc(cc4)F C09065101
CC[NH+](CC)CCN1[C@@H](/C(=C(/c2cc3cccc(c3o2)OC)\O)/C(=O)C1=O)c4ccc(cc4)F C09066988
CC[NH+](CC)CCCN1[C@H](/C(=C(/c2ccc(o2)C)\O)/C(=O)C1=O)c3ccc(cc3)OC(C)C C09271645
CC(C)[C@H](C(=O)OC)Nc1c2c(nc(n1)c3ccccn3)CC[NH+](C2)Cc4ccc(cc4)F C19445281
CC[C@@H](c1nnc(n1Cc2ccccc2)S[C@H](C)C(=O)NC3(CCCCC3)C#N)[NH+](C)C C21235934
CCCC[NH+](CC)CCN1C(=O)c2ccc(n2C[C@@]1(C)C(=O)NC3CCCC3)c4ccco4 C21364784
CCCC[NH+](CC)CCN1C(=O)c2ccc(n2C[C@]1(C)C(=O)NC3CCCC3)c4ccco4 C21364790
CCc1ccccc1NC(=O)C[NH+]2CCN(CC2)C(=O)/C=C/c3ccc(cc3)C(=O)OC C24069172
CCC[C@H](C)NC(=O)CSc1nnc(n1c2ccc(cc2)OC)[C@H](C)[NH+]3CCCCC3 C25749594
Cc1ccc(cc1)S(=O)(=O)N(C)CC(=O)NC[C@@H](c2ccc(cc2)OC)[NH+]3CCCCC3 C27667587
Cc1ccccc1c2nc(on2)C[NH+]3CCC(CC3)C(=O)NCCCSCc4ccco4 C30973605
Cc1ccccc1OC[C@@H](C)NC(=O)[C@H]2CCC[NH+](C2)Cc3nc(no3)c4cccs4 C31057684
COc1ccc(cc1)[C@H](CNC(=O)CCCc2nc(no2)c3cccs3)[NH+]4CCCCC4 C32485608
CCc1ccc(cc1)[C@@H](CNC(=O)CSc2nnc(o2)c3ccc(cc3)OC)[NH+](C)C C32734744
CCc1ccc(cc1)[C@H](CNC(=O)CSc2nnc(o2)c3ccc(cc3)OC)[NH+](C)C C32734745
CCc1ccc(cc1)CNC(=O)Cn2cc(c3c2cccc3)c4nnc(o4)C[NH+]5CCCCC5 C33278790
CCCCNC(=O)N(Cc1c(nn(c1N2CC[NH+](CC2)CC)c3ccccc3)C)C4CC4 C34831357
CC(C)(C)OC(=O)N(CCC[NH2+]Cc1ccc2c(c1)OCO2)C(=O)C3(CC3)c4ccccc4 C35489694
CC(C)CNC(=O)c1coc(n1)C[NH+](Cc2ccc3c(c2)OCO3)Cc4ccc(cc4F)F C36065906
CC(C)(C)OC[C@@H](C[NH+](Cc1ccc(cc1)F)C[C@@H]2CC(=NO2)c3ccc4c(c3)OCO4)O C36146506
Cc1c(c(n(n1)c2ccccc2)Oc3ccc(cc3)OC)C[NH+](Cc4ccco4)C[C@H](C)O C36302515
CCCNC(=S)N(Cc1cc2cc(ccc2n3c1nnn3)C)CC(C)(C)C[NH+](C)C C04985239
COc1ccccc1c2c(cn(n2)c3ccccc3)C(=O)NC[C@@H](c4ccco4)[NH+]5CCCC5 C09712224
Cc1ccccc1c2nc(on2)C[NH+]3CCC[C@@H](C3)C(=O)NCCCN4CCc5c4cccc5 C38887189
CCOc1ccc(cc1)c2nc(c(o2)NCCC[NH+](C)C)S(=O)(=O)c3ccc(cc3)C C39845183
CCc1nc(no1)c2ccc(c(c2)F)N3CCC(CC3)C(=O)NCCC[NH+](CC)CC C40903494
CC[NH+](CC)CCCNC(=O)C1CCN(CC1)c2ccc(cc2F)c3nc(on3)C(C)C C40904047
CCC(CC)c1cc(nc(n1)c2ccncc2)[C@H]3C[NH+]4CC[C@@H]3C[C@@H]4CNC(=O)c5ccco5 C43527847
C[C@H](C1CC1)[NH+](CC(=O)Nc2cc(ccc2OC(C)C)S(=O)(=O)N3CCCCC3)C4CC4 C29725443
CC[NH+](CC)CCNC(=O)CC1CCN(CC1)C(=O)c2ccc3c(c2)oc(n3)c4ccccc4 C15869762
Cc1c(cccc1[N+](=O)[O-])NC(=O)CC[NH+](CCc2ccccn2)Cc3ccc(cc3)F C60371419
COc1ccc(cc1)c2csc(n2)NC(=O)COC(=O)CCCC3=c4ccccc4=[NH+]C3 C63256873
COc1ccc(cc1)C(=O)COC(=O)[C@H](CC2=c3ccccc3=[NH+]C2)NC(=O)c4cccs4 C63814601
COC(=O)c1cccc(c1)COC(=O)[C@@H](CC2=c3ccccc3=[NH+]C2)NC(=O)c4cccs4 C64055301
CCOc1ccc2c(c1)cc3c(c(sc3n2)C(=O)N[C@H]4CCCC[C@@H]4C)N C00917109
CCOc1ccc2cc3c(c(sc3nc2c1)C(=O)N[C@H]4CCCC[C@@H]4C)N C00891632
Cc1ccccc1NC(=O)C2=C(NC(=O)N[C@H]2c3ccc(cc3)C(C)C)C C04171438
c1ccc(cc1)/C(=N\Nc2ccccc2)/c3ccc(c(c3)[N+](=O)[O-])N C04531733
CC(C)Cc1ccc(cc1)c2cc([nH]n2)C(=O)N/N=C/c3ccccc3O C00946751
CC(=C)c1cccc(c1)C(C)(C)NC(=O)NNc2nc3ccccc3s2 C03227686
C/C(=N\NC(=O)c1ccccc1O)/c2ccc3c(c2)Nc4ccccc4S3 C04869460
CSc1nc2c3c4c(c(nc3sc2c(n1)NN)c5ccccc5)CCC4 C02408872
CCCCSc1nc(c2c3c(sc2n1)CO[C@](C3)(C)CC)NN C02425117
C1CCC(CC1)NC(=O)NCC2CCN(CC2)C(=O)NC3CCCCC3 C05382495
c1ccc2c(c1)ccc(c2/C=N/c3cc(cc(c3)N)c4nc5ccccc5o4)O C05338606
Cc1cc(c(cc1COc2ccc(cc2)Br)/C=N/NC(=O)N)C C02727937
c1ccc2c(c1)c(c(c(c2O)Cl)/N=N/C(=O)c3ccccc3O)O C06576263
Cc1ccc(cc1)OCC(=O)N/N=C/c2c(cc(c(c2O)C)O)C C00058839
Cc1c(c2ccccc2[nH]1)/C=N/n\3c(cs/c3=N\C)c4ccc(cc4O)O C12794424
COC(=O)c1cccc(c1)NC(=O)Nc2ccccc2c3cc4ccccc4[nH]3 C13351494
Cc1cc(cc(c1/C=N\NC(=O)[C@@H]2COc3ccc(cc3O2)C(C)(C)C)O)O C13810612
Cc1cc2c(cc1NS(=O)(=O)c3ccc(cc3)C4CCCCC4)[nH]c(=O)[nH]2 C15780427
C/C(=C\c1ccccc1)/C=N/NC(=O)c2c(c(c(c(n2)Cl)Cl)N)Cl C20933339
Cc1ccc(c(c1)/C=N/NC(=O)c2c(c(c(c(n2)Cl)Cl)N)Cl)C C23230844
Cc1ccccc1NC(=O)c2c(c3c(nc(nc3s2)c4ccccc4)C)N C27789174
Cc1ccc(c(c1)C)NC(=O)/C(=C\c2ccc[nH]2)/NC(=O)c3ccccc3C C28311845
c1ccc(cc1)c2c3c(nc(=O)[nH]2)Nc4ccccc4N[C@@H]3c5ccccc5 C28629259
CC[NH+](CC)c1ccc(cc1)[C@@H]2[C@H]3CC=C[C@@H]3c4c(ccc(c4N2)O)[N+](=O)[O-] C14461512
Cc1cccc(c1)n2c(c3c(nc(nc3n2)NCC(C)C)c4cccs4)N C37358874
CC(C)(C)C[C@@H]1CCc2c(c(n[nH]2)C(=O)N/[NH+]=C/c3ccccc3[O-])C1 C05296111
CC(C)CNc1nc(c2c(n(nc2n1)Cc3ccccc3)N)c4ccccc4 C40386742
CC(=C)c1cccc(c1)C(C)(C)NC(=O)N/N=C\c2c[nH]c3c2cccc3 C40859201
CC(C)[C@H](C(=O)Nc1ccc(cc1)c2ccccc2)Sc3nnc(s3)N C42934150
C/C(=N\N=c/1\[nH]c(cs1)c2ccc(cc2)Cl)/c3ccc(cc3O)O C43761271
C[C@H](c1cc2ccccc2o1)NC(=O)Nc3cccc(c3)NC(=O)C(C)(C)C C44012594
CC(C)[C@@H](CNC(=O)N1CCN(CC1)c2ccccc2O)Nc3ccccc3 C45483909
COc1ccc2ccccc2c1/C=N/Nc3ccc(cc3)S(=O)(=O)N C46568720
Cc1cccc(c1C)NC(=O)CSc2nc(c3c(c(sc3n2)C)C)N C46581402
Cc1ccc(cc1NC(=O)N[C@H]2CCC[C@@H](C2)C(F)(F)F)NC(=O)C(C)C C48256245
c1ccc(c(c1)/C=N/NC(=O)c2cc(n[nH]2)c3ccc4c5c3cccc5CC4)O C04981480
Cc1ccc(c(c1C)O)c2cc([nH]n2)C(=O)Nc3cccc(c3C)Cl C05343562
CC(C)c1ccc(cc1)[C@@H](c2cccs2)NC(=O)N3CCC(CC3)C(=O)N C53491598
CC(C)(C)c1cc([nH]n1)C(=O)N/N=C\c2c3ccccc3[nH]c2Cl C54959722
c1ccc(cc1)/N=N/c2c(n[nH]c2N)c3ccc(cc3)Br C05728989
c1ccc2c(c1)cccc2c3c4c([nH]n3)OC(=C([C@H]4C5CCCCC5)C#N)N C01177717
CC(C)(C)c1ccc(cc1)C(=O)NC(=S)/N=c/2\[nH]c3ccc(cc3s2)O C17078727
c1ccc(cc1)[C@H](c2c3ccccc3ccc2O)NC(=O)Nc4cccnc4 C43234165
c1ccc(cc1)[C@H](c2cc3ccccc3o2)Nc4cc(nc(n4)N)Cl C59384387
CC[NH+](CC)c1ccc2c(c1)[C@H]3C=CC[C@@H]3[C@@H](N2)c4cc(ccc4O)[N+](=O)[O-] C14475684
Cc1cc(ccc1NC(=O)N[C@H](C)c2ccc(cc2)F)C(=O)NC3CCCC3 C65481130
Cc1ccc(cc1Cl)NNC(=O)C[C@H](C)NC(=O)C2CCCCC2 C66606786
C[C@H](CC(=O)Nc1cc(ccc1O)Cl)NC(=O)C2CCCCC2 C67156419
CC(C)(CNC(=O)NNC(=O)c1ccccc1OC)c2ccc(cc2)Cl C67459118
CCCC(=O)Nc1cccc(c1C)NC(=O)NC2(CCC2)c3ccccc3 C67585284
c1ccc(c(c1)C[NH3+])S(=O)(=O)NC2CCCC2 C22170561
c1c(cc(c2c1COCO2)CSC(=[NH2+])N)Cl C07715628
C[C@H]([C@@H]1CCCC[NH2+]1)NC(=O)NC2CCCCC2 C35691200
CCCCNC(=O)N[C@H]1CC[C@H]2C[NH2+]C[C@H]2C1 C36288138
CCCNC(=O)NC1CCC(CC1)[NH2+]C C36880928
C[C@@H]1C[C@H](C[NH+](C1)C[C@@H](C)/C(=N/O)/N)C C36986970
C[C@@H](c1ccc(cc1O)O)[NH2+][C@@H]2CCN3[C@@H]2CCC3 C37168869
c1ccc2c(c1)C(c3ccccc3O2)[NH2+]CC(=O)N C37376403
CC[C@@H](C/C(=N/O)/N)[NH+]1CCCCCCC1 C36678316
CCC[C@@](C)(C(=O)Nc1nc(cs1)C)[NH3+] C37481285
C1CCC(C1)[NH2+]CC(=O)NC2CCC(CC2)O C37622736
CC(C)S(=O)(=O)NCC1(CCCCC1)[NH3+] C37657691
CCNC(=O)C[NH2+][C@@H]1CCCCC[C@H]1O C37892081
C[C@@H]1CCCC[C@@]1(C(=O)N)[NH2+]C[C@@H]2CCCO2 C37942930
CC[C@]1(C[C@@]([NH+]=C(N1)N)(CC)OCC)C C39100004
CC[C@H](C/C(=N/O)/N)[NH+]1C[C@@H](C[C@@H](C1)C)C C36678154
Cc1cc(nc(c1C(=[NH2+])N)OC(C)(C)C)C C40515232
CCC[C@H](C(=O)Nc1c(c(c(s1)C)C)C#N)[NH3+] C40857149
CC(C)N(Cc1ccccc1)c2c[nH+][nH]c2N C40999024
c1ccc2c(c1)nc(n2CCO)C3(CCCCC3)[NH3+] C41032762
C[C@@H](c1ccc(cc1O)O)[NH2+][C@H]2CCN(C2)C C42544271
CC[C@@H](C)[C@@H](C)[NH2+]C1CCN(CC1)C(=O)N C42554120
CC[C@@H](C)[C@H](C)[NH2+]C1CCN(CC1)C(=O)N C42554126
Cc1cc(nc(c1C(=[NH2+])N)N(C)[C@@H]2CCCC[C@@H]2C)C C42607921
c1cc2c(ccc(c2[nH+]c1)NC[C@H]3CCCCO3)N C42813770
Cc1[nH]c(c([nH+]1)N)N(C)[C@H](C)C(C)(C)C C42873416
CC[C@@H]1CCCN(C1)c2c(cc3c(n2)CCC3)C(=[NH2+])N C43406590
C[C@H]1CCCC[C@@H]1Oc2c(cc3c(n2)CCC3)C(=[NH2+])N C43406956
CC(C)(C)Oc1c(cc2c(n1)CCC2)C(=[NH2+])N C43407049
CN(c1c(cc2c(n1)CCCC2)C(=[NH2+])N)C3CCCC3 C43410388
Cc1cc(c(o1)C)[C@H](C)NC(=O)C[C@@H](C)[NH3+] C44731315
CC(C)(CO)NC(=O)[C@H]1C[C@@H]2CCCC[C@@H]2C[NH2+]1 C44960220
C1CCC(C1)[C@H]2CCC[NH+]2CC/C(=N/O)/N C45074171
CC[NH2+][C@@H](c1ccc2c(c1)CCCN2C)C(=O)N C50287569
CC[C@@H](/C(=N/O)/N)[NH+]1CCC(CC1)C(C)(C)C C50347218
CC[C@H](/C(=N/O)/N)[NH+]1CCC(CC1)C(C)(C)C C50347221
Cc1cc(ccc1Sc2nc(cc(n2)C)C)C(=[NH2+])N C51607448
CC(C)(C)NC(=O)C[NH2+][C@H]1CCCC[C@H]1O C52012993
C[C@@H](C(=O)NC(C)(C)C)[NH2+][C@@H]1CCCC[C@@H]1O C52013346
CC[C@@H](C1CCCCC1)NC(=O)[C@@H]2C[C@@H](C[NH2+]2)O C52342877
c1cc(c(cc1Cl)C(=[NH2+])N)Sc2nncs2 C52860427
Cc1c(c[nH]n1)C[NH2+]C2(CCCCC2)CO C53096411
CCC1CC[NH+](CC1)c2ccc(cc2)/C(=N/O)/N C58666291
C1CCCC(CC1)N/C(=[NH+]/N)/[C@H]2CCCCO2 C60264865
CO[C@@H]1CCC[C@H]1Nc2cc[nH+]c(c2)C(=S)N C61813271
CN[C@H](C[NH+]1CCC2(CCCCC2)CC1)C(=O)N C61821748
CCc1c(c2ccccc2o1)[C@H](c3cc[nH]n3)[NH3+] C62777466
CC[C@H]1CCCC[C@H]1NC(=O)[C@@H]2C[NH2+][C@@H](CN2)C C62814913
CS(=O)(=O)c1ccccc1N[C@@H]2CCC[C@H]2[NH3+] C63177729
CCCNC(=O)N1CCCC[C@@H]1[C@H](C)[NH3+] C63193818
C=COc1ccc(cc1)[C@@H]2C(=C(OC3=C2C(=O)CCC3)N)C#N C00493704
Cc1c(ncc(c1c2ccc(c(c2OC)OC)OC)N)C C01561146
c1ccc2c(c1)cccc2Cc3nnc(n3N)SCC#N C03333087
CN(C)c1nc(nc(n1)N)CSc2ccc(cc2)Cl C12488398
c1cc(ccc1C#N)NCC(=O)NC2(CCCCC2)C#N C15291258
c1ccc(cc1)c2nnn(n2)Cc3ccccc3C(=S)N C19817904
Cc1ccc(cc1)OCCN2c3cccc(c3OCC2=O)N C19941901
c1ccc2c(c1)c(n[nH]2)CC(=O)N[C@@H]3CC4(CCCC4)OC3 C20534310
C[C@H](c1nc(nc(n1)N(C)C)N)Sc2ccc(cc2)F C24891541
C[C@@H](c1nc(nc(n1)N(C)C)N)Sc2ccc(cc2)F C24891549
CC(C)NC(=O)NC(=O)CN1CCCc2c1cc(c(c2)F)F C26342827
CC(C)NC(=O)NC(=O)CN1CCCc2c1c(cc(c2)F)F C26725760
C[C@H](c1ccc2c(c1)OCO2)NC(=O)N[C@@H](C)C3CC3 C31105431
CCc1c(c(nn1C(=O)OC(C)(C)C)c2ccsc2)N C34793641
C[C@@H]([C@@H]1CCCO1)Nc2c3ccccc3cc([nH+]2)C(=O)[O-] C35735148
c1ccc(cc1)c2nc(on2)CSc3c(cccn3)N C37190738
Cc1ccc(c(c1)N)SCc2nc(on2)c3ccco3 C37192837
Cc1ccc(c(c1)NS(=O)(=O)N2CCCCCC2)O C37746301
CNC(=O)Cn1cc(cn1)N[C@H]2CC[C@H]3CCCC[C@@H]3C2 C37787173
c1ccc(c(c1)N)OCc2nc(no2)c3ccsc3 C38055927
Cc1ccc2nc(cc(=O)n2c1)COc3ccccc3N C38056052
c1cc(c(cc1OC[C@H]2N=NC(=S)N2N)Cl)Cl C39021419
CC(C)(C)c1c(c[nH]n1)[C@@H]2Nc3ccccc3C(=O)N2C4CC4 C40156418
CC(C)(C)[C@H]1CCCC[C@@H]1NS(=O)(=O)c2c[nH]nc2 C40809703
C[C@H]1CC[C@@H]([C@@H](C1)NS(=O)(=O)c2c[nH]nc2)C(C)C C40809954
CCc1ccc(c(c1)Cn2c3cc(ccc3oc2=O)N)OC C41500273
CC[C@H](C)NS(=O)(=O)c1ccc2c(c1)NCC(O2)(C)C C41600332
CC[C@@H]1CNc2cc(ccc2O1)S(=O)(=O)NC(C)(C)C C41600422
c1ccc(c(c1)Cn2c(nnn2)c3ccc(cc3Cl)N)F C42015665
Cc1cc(ccc1N)c2nnnn2Cc3ccccc3F C42015666
C[C@@H](c1ccc(c(c1)Cl)Cl)[NH2+][C@@H](C)c2[n-]nnn2 C44923572
Cc1ccc(cc1F)N[C@@H](C)C(=O)Nc2cc(no2)C C48406531
Cc1ccc(cc1F)N[C@H](C)C(=O)Nc2cc(no2)C C48406534
c1cc(ccc1N)n2ccc(n2)C(=O)OC3CCCCC3 C48671305
CC[C@H]1CCCC[C@@H]1NC(=O)NCc2nc(c(o2)C)C C48857130
CC[C@@H]1CCCC[C@H]1NC(=O)NCc2nc(c(o2)C)C C48857133
CC[C@H]1CCCC[C@H]1NC(=O)NCc2nc(c(o2)C)C C48857136
c1cc(c(cc1NNC(=O)c2cnsn2)Cl)Cl C48890489
CC[C@@H]1CCc2c(sc(n2)NC(=O)c3cc(n[nH]3)C)C1 C49248985
CC(C)c1nnc(s1)NC(=O)NC[C@H]2CCC=CC2 C49283636
CCN(C1CCCCC1)C(=O)c2c(cnc(n2)C(C)C)N C50698641
c1ccc(c(c1)c2nnnn2Cc3ccc(cc3F)F)N C51017749
c1cc(ccc1c2nnc3n2cc(cc3)N)OC(F)F C53146138
c1cc([nH]c1)/C=N/c2ccc(cc2)NC(=O)c3ccco3 C06240158
CC[NH2+]C(C)(C)C(=O)N1CCCc2c1ccc(c2)C(=O)[O-] C61297784
CC1=C2[C@H](C(=C(O[C@@H]2N=N1)N)C#N)CCc3ccccc3 C63581843
CC(C)Cc1cc(n(n1)C)NC(=O)c2cc(c[nH]2)Cl C64524694
CCCn1ccc(n1)NC(=O)Nc2ccc(cc2F)F C64556119
CC(C)(C)CNC(=O)N1CCC(CC1)NC(=O)C2CCC2 C66121289
CCNC(=O)C1CCN(CC1)C(=O)NCC2(CCCC2)C C66599629
c1ccc(cc1)CC2CCN(CC2)S(=O)(=O)c3ccc([nH+]c3)N4CCC[C@H](C4)C(=O)N C09375880
Cc1cc(c(n1c2ccc(cc2)S(=O)(=O)N)C)C(=O)C[NH+]3CCC[C@H]3c4cccn4C C09847580
c1cc(ccc1C(=O)NCC(=O)NCC2(CCCCC2)[NH+]3CCCCC3)N4CCCC4=O C14053427
C[C@@H]1Cc2cc(ccc2N1S(=O)(=O)C)[C@@H](C[NH+]3CCC(CC3)NC(=O)C4CCCC4)O C19497861
C[C@]1(C(=O)N(C(=O)N1)CC(=O)NC[C@@H](c2ccccc2)[NH+]3CCCC3)c4ccc(cc4)F C22464491
C[C@@H]1CCCN(C1)C(=O)c2ccc(c(c2)NS(=O)(=O)c3ccccc3)N4CC[NH2+]CC4 C33033031
Cc1ccc(cc1C)S(=O)(=O)Nc2cc(ccc2N3CC[NH2+]CC3)C(=O)N4CCCC4 C33033349
CC1CCN(CC1)C(=O)c2ccc(c(c2)NS(=O)(=O)c3cccs3)N4CC[NH2+]CC4 C33033284
C[C@@H]1CCCN(C1)C(=O)c2ccc(c(c2)NS(=O)(=O)c3cccs3)N4CC[NH2+]CC4 C33033299
C[C@H]1CCCN(C1)C(=O)c2ccc(c(c2)NS(=O)(=O)c3cccs3)N4CC[NH2+]CC4 C33033301
Cn1cc(c2c1cccc2)CN3CC[C@@H]4[C@H]3C(=O)NC[C@@H]([NH+]4C)CCC(=O)NCc5cccs5 C22920806
CCc1ccc(cc1)n2c(=[NH2+])c3c([nH]nc3nc2SCC(=O)N4C[C@H](C[C@@H](C4)C)C)C C36221456
C1CCc2c(c3c(s2)[nH]c(nc3=O)C[NH+]4CCN(CC4)C(=S)NC[C@H]5CCCO5)C1 C36384661
C[C@H](CNC(=O)[C@H]1CN(CC12CC[NH2+]CC2)C(=O)c3cccn3C)Oc4ccc(cc4)F C39596134
c1cc(ccc1CNC(=O)[C@H]2CN(CC23CC[NH2+]CC3)C(=O)C4CCOCC4)OC(F)(F)F C39600040
CC(=O)Oc1ccccc1C(=O)N2C[C@H](C3(C2)CC[NH2+]CC3)C(=O)NCCc4ccccc4F C39638808
c1ccc(c(c1)CCNC(=O)[C@H]2CN(CC23CC[NH2+]CC3)C(=O)[C@@H]4COc5ccccc5O4)F C39638960
CC1(OC[C@@H](O1)CNC(=O)[C@H]2CN(CC23CC[NH2+]CC3)C(=O)Cc4ccc(cc4)Cl)C C39659256
CC1(OC[C@@H](O1)CNC(=O)[C@@H]2CN(CC23CC[NH2+]CC3)C(=O)CCCc4ccccc4)C C39659530
CC1(OC[C@@H](O1)CNC(=O)[C@H]2CN(CC23CC[NH2+]CC3)C(=O)CCCc4ccccc4)C C39659535
CC(C)(CNC(=O)[C@H]1CN(CC12CC[NH2+]CC2)C(=O)c3cc(cc(c3)Cl)Cl)N4CCOCC4 C39669639
CC1(CCCCC1)C(=O)N2C[C@@H](C3(C2)CC[NH2+]CC3)C(=O)NCC(C)(C)N4CCOCC4 C39669680
Cc1cc(n(n1)CCCNC(=O)[C@H]2CN(CC23CC[NH2+]CC3)C(=O)c4ccc5ccccc5c4)C C39671661
c1ccn2cc(nc2c1)CNC(=O)[C@H]3CN(CC34CC[NH2+]CC4)C(=O)c5ccc(cc5)C(F)(F)F C39671903
Cc1ccc(cc1)C(=O)N2C[C@H](C3(C2)CC[NH2+]CC3)C(=O)NCC4(CCCCC4)N5CCOCC5 C39672720
C1CCC(CC1)(CNC(=O)[C@@H]2CN(CC23CC[NH2+]CC3)C(=O)[C@H]4CCC=CC4)N5CCOCC5 C39672940
CCC[C@H](C)NC(=O)[C@@H]1CN(CC12CC[NH2+]CC2)C(=O)c3c(onc3c4ccccc4)C C39673867
CCC[C@@H](C)NC(=O)[C@H]1CN(CC12CC[NH2+]CC2)C(=O)c3c(onc3c4ccccc4)C C39673868
c1cc(ccc1CC(=O)N2C[C@@H](C3(C2)CC[NH2+]CC3)C(=O)NCc4ccc5c(c4)OCCO5)Cl C39677452
Cc1ccccc1CC(=O)N2C[C@H](C3(C2)CC[NH2+]CC3)C(=O)NCc4ccc5c(c4)OCCO5 C39677575
Cc1c(cccc1OC(=O)C)C(=O)N2C[C@@H](C3(C2)CC[NH2+]CC3)C(=O)N[C@H](C)C(C)(C)C C39684537
Cc1ccccc1C(=O)N2C[C@@H](C3(C2)CC[NH2+]CC3)C(=O)NC4CCN(CC4)C(=O)CC(C)C C39686158
Cc1ccccc1C(=O)N2C[C@H](C3(C2)CC[NH2+]CC3)C(=O)NC4CCN(CC4)C(=O)CC(C)C C39686159
Cc1ccc(c(c1F)C(=O)N2C[C@H](C3(C2)CC[NH2+]CC3)C(=O)NC4CCN(CC4)C(=O)CC(C)C)F C39686245
C[C@H](Cc1ccccc1OC)NC(=O)[C@H]2CN(CC23CC[NH2+]CC3)C(=O)c4cccn4C C39686601
c1ccc(cc1)C[C@@H](C(=O)N2CCCCC2)NC(=O)[C@H]3CN(CC34CC[NH2+]CC4)C(=O)C5CCC5 C39687265
CCc1ccc(cc1)[C@H](C)NC(=O)[C@@H]2CN(CC23CC[NH2+]CC3)C(=O)C4CCN(CC4)C(=O)C C39696115
CCc1ccc(cc1)[C@H](C)NC(=O)[C@H]2CN(CC23CC[NH2+]CC3)C(=O)C4CCN(CC4)C(=O)C C39696117
C[C@@H](C(=O)c1ccc(cc1)NC(=O)C)S[C@H]2NN=C(N2C3CC3)C4=c5ccccc5=[NH+]C4 C39942365
CCCCCC[n+]1c(c(cc2c1nc3c(cccn3c2=O)C)C(=O)Nc4cc(ccc4C)C)N C39993618
Cc1c(sc2c1c(=O)[nH]c(n2)CC(=O)NC[C@@H](c3ccc(cc3)OC)[NH+]4CCCC4)C C12926832
c1ccc2=[NH+]CC(=c2c1)C3=NN[C@@H](N3C4CC4)SCC(=O)c5ccc6c(c5)CCC(=O)N6 C39937669
CCCCN1C(=O)[C@@H]2[C@H](N[C@]3([C@@H]2C1=O)c4ccccc4NC3=O)CC5=c6ccccc6=[NH+]C5 C63376143
CC(=O)Nc1ccc(cc1)NC(=O)[C@@H]2CC(=O)N(C2)CCC3=c4cc(ccc4=[NH+]C3)Cl C63557198
c1ccc2=[NH+]CC(=c2c1)C[C@H]3C(=O)N(C(=O)N3)CC(=O)Nc4ccc(cc4)SC(F)F C63775744
CCn1c2ccc(cc2nc1S[C@@H](C)C(=O)C3=c4ccccc4=[NH+][C@H]3C)S(=O)(=O)N C38653280
CN1CC[NH+]=C1[C@@H](c2ccccc2)NC(=O)CSc3[nH]nc(n3)c4ccc(cc4)Cl C64178802
c1ccc2=[NH+]CC(=c2c1)[C@H](CNC(=O)CN3C(=O)C4(CCCC4)NC3=O)[C@H]5CC=CS5 C64212902
CC(=O)N[C@H](CC1=c2ccccc2=[NH+]C1)C(=O)NCCc3cc4c(c(c3)Cl)OCCO4 C64352978
CC(C)N1c2ccccc2[C@@H](C1=O)NC(=O)C(=O)NCCC3=c4cc(ccc4=[NH+]C3)Cl C64480213
C=CCn1c(nnc1SCC(=O)Nc2c(c3c(s2)CCCC3)C(=O)N)c4ccncc4 C03343190
Cc1cc(c(c(c1)C)NC(=O)CNC(=O)COC(=O)c2ccc3c(c2)NC(=O)[C@H](S3)C)C C08713210
Cc1ccc(c(c1)C)NC(=O)C2=C3N(C(=O)[C@@H](S3)CC(=O)OC)C(=C([C@@H]2c4cccc(c4)F)C#N)N C03770426
Cc1ccc(c(c1)C)NC(=O)C2=c3n(c(=O)/c(=C/C(=O)OC)/s3)C(=C([C@@H]2c4cccs4)C#N)N C03764673
CC(C)C[C@@H](C(=O)NCc1ccco1)NC(=O)[C@@H]2Cc3c4ccccc4[nH]c3[C@H]5N2C(=O)c6c5cccc6 C08791754
CCCNC(=O)NC(=O)COC(=O)c1c2ccccc2nc\3c1CC/C3=C\c4ccc(cc4)O C09396776
CCCCn1c(c(c(=O)[nH]c1=O)N(C2CCCC2)C(=O)CN3CCCc4c3ccc(c4)C)N C09952653
CCCc1cc(nc(n1)SCC(=O)c2cc(n(c2C)c3ccc(cc3)S(=O)(=O)N)C)O C11443252
CCO[C@H]1[C@@H](c2ccccc2C13CCN(CC3)C(=O)[C@@H]4C[C@H](NC(=S)N4)C)NC(=O)c5ccco5 C12202055
CNC(=O)NC(=O)[C@@H](c1ccccc1)OC(=O)C[C@@H]2C(=O)Nc3cc(ccc3S2)C(F)(F)F C12426920
Cc1ccc2c(c1C)NC(=O)[C@@]23[C@H]4[C@@H]([C@@H]([NH2+]3)CCC(=O)[O-])C(=O)N(C4=O)Cc5ccccc5Cl C02127339
c1cc(ccc1n2c(nnc2SCC(=O)Nc3c(c4c(s3)CCC4)C(=O)N)c5ccncc5)F C09847594
Cc1c(c(=O)[nH]c(=O)[nH]1)NC(=O)CSc2c3c4c(sc3nc(n2)C5CC5)C[C@@H](CC4)C C13510591
CCCCn1c(c(c(=O)[nH]c1=O)N(CC(C)C)C(=O)/C=C/c2ccc(o2)Br)N C14670073
Cc1cc(c(c(c1)Br)OCC(=O)N/N=C/c2cc(=O)[nH]c(=O)[nH]2)Br C14920615
CC[C@@]1(Cc2c(sc3c2c4nnc(n4c(n3)N)SCC(=O)Nc5ccccc5)CO1)C C16846865
c1ccc2c(c1)CC[C@]23C(=O)N(C(=O)N3)CC(=O)NCC(=O)Nc4ccccc4Br C18281208
C/C(=N\Nc1[nH]nc(n1)SCCC(=O)Nc2ccccc2Br)/c3ccncc3 C21082528
C/C(=N\Nc1[nH]nc(n1)SCCC(=O)Nc2ccccc2Br)/c3ccccn3 C21082821
CCCCn1c2ccc(cc2nc1COC(=O)C34C[C@H]5C[C@@H](C3)CC(C5)(C4)O)S(=O)(=O)N C21335505
C[C@H](c1ccc(c(c1)Cl)Cl)NC(=O)C2CCN(CC2)S(=O)(=O)c3cc(n(c3)C)C(=O)N C23055045
CC(C)Cn1c(c(c(=O)[nH]c1=O)C(=O)COc2ccc(cc2)C(=O)c3ccc(cc3)Cl)N C24786695
CC(C)[C@@H](c1ccc(cc1)Cl)NC(=O)C2CCN(CC2)S(=O)(=O)c3cc(n(c3)C)C(=O)N C24965920
C[C@H]1CCc2c(cc(s2)C(=O)NNC(=O)CN3C(=O)[C@](NC3=O)(C)c4ccc(cc4)F)C1 C27329934
c1ccc(cc1)C(=O)N[C@H](c2c3ccccc3c(=O)[nH]n2)C(=O)N/N=C/c4cc(cs4)Br C27519310
CC(C)c1c(cnn1c2ccc(cn2)C(F)(F)F)C(=O)NNC(=O)Cc3c[nH]c4c3cccc4 C31818160
CCOC(=O)c1c(oc(c1C(=O)N)NC(=O)[C@H](C)Sc2cc(c3cc(cc(c3n2)C)C)C)C C32529649
CC[C@@H](C(=O)Nc1nnc(s1)C2CCCCC2)n3c(nnc3SCc4ccccc4)N C32535614
CC(=O)c1ccc(cc1)N2C(=O)[C@H]3[C@@H]([NH2+][C@@]([C@@H]3C2=O)(CC4CCCCC4)C(=O)[O-])c5ccccc5O C33624619
CC[C@@H](C)[C@H](C(=O)N1CCN([C@@H](C1)C)C(=O)NC(C)C)NC(=O)Nc2ccc(cc2F)F C35004443
CC(C)(C)NC(=O)[C@H](c1ccc(cc1)N(C)C)N(Cc2ccco2)C(=O)c3c(cccc3O)O C36500657
Cc1ccc(cc1)[C@@H](C(=O)NCS(=O)(=O)c2ccc(cc2)C)N(C)C(=O)c3cccc(c3O)O C36531490
c1ccc2c(c1)C3=N[C@H](C(=O)N3C(=N2)SCC(=O)N)CCC(=O)NCc4ccc(cc4)F C02967274
Cc1cc(c(c(c1)C2=NN=C(C2)C(=O)N[C@H]3[C@H]([C@@H]4CCC[C@@H]4S3)C(=O)NCc5ccco5)O)C C38576712
Cc1ccc(c(c1)C)NC(=O)NC(=O)COC(=O)[C@H](C(C)C)NC(=O)c2c(cccc2F)F C39193619
CC(C)NS(=O)(=O)c1cc(cc(c1)NC[C@@H]2C=CN=N2)C(=O)NC3Cc4ccccc4C3 C39344693
CCOc1ccc(cc1)N2[C@H](NN=C2SCc3cccc(c3)F)Cc4cc(=O)[nH]c(=O)[nH]4 C39362595
c1ccc(cc1)OS(=O)(=O)N(C(=O)[C@@H]2CC(=C3[NH+]2Cc4ccccc4N3)c5ccccc5O)Cl C39545791
Cc1cc(=O)n(c2c1c(nn2c3ccccc3)C)[C@H](C)C(=O)Nc4c(c(c(s4)C)C)C(=O)N C40175189
Cc1cc(=O)n(c2c1c(nn2c3ccccc3)C)[C@@H](C)C(=O)Nc4c(c5c(s4)CCCC5)C(=O)N C40175191
Cc1cc(c(c(c1)O)c2c3c([nH]n2)C(=O)N([C@@H]3c4ccc(c(c4)OC)OCC(C)C)CCO)C C38706110
C[C@]12CC[C@H]([C@@]([C@H]1Cc3c(nc(s3)NC(=O)c4ccco4)[C@H]2CC(=O)N(C)CC=C)(C)CO)O C43553491
c1cc(cc(c1)S(=O)(=O)NCc2ccco2)C(=O)NNC(=O)c3cc4c(s3)CCCCCC4 C45824421
COc1ccc(cc1)S(=O)(=O)N2CCC[C@H](C2)C(=O)NNC(=S)NC3CCCCC3 C28633057
CCn1c(nnc1SCC(=O)Nc2cc(cc(c2C)C)S(=O)(=O)N)c3ccccc3C C18620684
CC(C)NC(=O)c1ccc(cc1NC(=O)CN2C(=O)[C@]3(CCc4c3cccc4)NC2=O)Cl C58282003
Cc1c(c(=O)[nH]c(n1)SC)CCC(=O)Nc2ccccc2NS(=O)(=O)c3ccccc3 C58441090
c1ccc(c(c1)c2nnc(n2N)SCCCC(=O)N/N=C/c3cccnc3)Br C58989728
C/C(=N\NC(=[NH2+])S[C@H]1CC(=O)N(C1=O)c2ccc(cc2)C(=O)[O-])/c3ccc(cc3)Br C59489262
c1cc(cc(c1)Cl)CSC2=NC(=O)[C@@H]3[C@@H](CC(=O)NC3=N2)c4ccc(cc4)OCC(=O)N C64774009
CCOC(=O)[C@@H]1C(=c2cc(ccc2=[NH+]1)F)NC(=O)C[NH+]3CCc4cc(c(cc4[C@H]3C)OC)O C38550275
c1ccc2=[NH+]CC(=c2c1)/C=N/N3c4c(nc5ccccc5n4)[C@H]([C@H]3[NH3+])C(=O)NC[C@@H]6CCCO6 C38626971
c1ccc(cc1)C(=O)N[C@@H]([C@H]2c3ccccc3C(=O)N=[NH+]2)C(=O)N/N=C/C4=c5ccccc5=[NH+]C4 C38936035
c1ccc(cc1)C(=O)N[C@H]([C@H]2c3ccccc3C(=O)N=[NH+]2)C(=O)N/N=C/C4=c5ccccc5=[NH+]C4 C38936036
CC(C)C[C@@H]1C[C@@H](C[C@H]2[NH+]1[C@@H](CC3=C4CC=CC=C4N=C23)C(=O)OC)NCCc5c[nH+]c[nH]5 C39560901
CC(C)(CNC(=O)[C@H]1CN(CC12CC[NH2+]CC2)C(=O)c3cccnc3Sc4ccccc4)C[NH+](C)C C39630906
CC(C)(CNC(=O)[C@@H]1CN(CC12CC[NH2+]CC2)C(=O)CCc3ccc(cc3)OC)C[NH+](C)C C39631033
CC(C)[NH+](CCNC(=O)[C@@H]1CN(CC12CC[NH2+]CC2)C(=O)c3ccc(cc3)OC(F)(F)F)C(C)C C39634731
Cc1cc(n(n1)C(C)(C)C)C(=O)N2C[C@@H](C3(C2)CC[NH2+]CC3)C(=O)NCC[NH+](C(C)C)C(C)C C39634835
c1ccc(cc1)Sc2c(cccn2)C(=O)N3C[C@@H](C4(C3)CC[NH2+]CC4)C(=O)N[C@H]5C[NH+]6CCC5CC6 C39663215
c1ccc(cc1)Sc2c(cccn2)C(=O)N3C[C@H](C4(C3)CC[NH2+]CC4)C(=O)N[C@H]5C[NH+]6CCC5CC6 C39663216
C[NH+](C)[C@@H](CNC(=O)[C@H]1CN(CC12CC[NH2+]CC2)C(=O)c3ccc(cc3)C(F)(F)F)c4ccc(cc4)OC C39663697
CCC(CC)C(=O)N1C[C@@H](C2(C1)CC[NH2+]CC2)C(=O)NC[C@@H](c3ccc(cc3)OC)[NH+](C)C C39663779
COc1ccc(cc1)[C@@H](CNC(=O)[C@H]2CN(CC23CC[NH2+]CC3)C(=O)C4CCC4)[NH+]5CCCC5 C39664073
CCCCC(=O)N1C[C@@H](C2(C1)CC[NH2+]CC2)C(=O)NCCC3=c4cc(ccc4=[NH+][C@@H]3C)C#N C39674616
C[C@@H]1C(=c2cc(ccc2=[NH+]1)C#N)CCNC(=O)[C@@H]3CN(CC34CC[NH2+]CC4)C(=O)c5c(cccc5F)F C39674636
C[C@H]1C(=c2cc(ccc2=[NH+]1)C#N)CCNC(=O)[C@H]3CN(CC34CC[NH2+]CC4)C(=O)c5c(cccc5F)F C39674639
C[C@H]1C(=c2cc(ccc2=[NH+]1)C#N)CCNC(=O)[C@H]3CN(CC34CC[NH2+]CC4)C(=O)c5ccc6ccccc6c5 C39674647
CCOc1ccccc1C(=O)N2C[C@@H](C3(C2)CC[NH2+]CC3)C(=O)NCCC4=c5cc(ccc5=[NH+][C@@H]4C)C#N C39674732
C[C@@H]1C(=c2cc(ccc2=[NH+]1)C#N)CCNC(=O)[C@@H]3CN(CC34CC[NH2+]CC4)C(=O)c5cccc(c5)N(C)C C39674760
C[C@H]1C(=c2cc(ccc2=[NH+]1)C#N)CCNC(=O)[C@@H]3CN(CC34CC[NH2+]CC4)C(=O)c5cccc(c5)N(C)C C39674761
CCSc1c(cccn1)C(=O)N2C[C@@H](C3(C2)CC[NH2+]CC3)C(=O)NCCC4=c5cc(ccc5=[NH+][C@H]4C)C#N C39674770
CC[C@@H](c1ccccc1)C(=O)N2C[C@@H](C3(C2)CC[NH2+]CC3)C(=O)NCCC4=c5cc(ccc5=[NH+][C@@H]4C)C#N C39674772
CCCC[C@@H](C)C(=O)N1C[C@@H](C2(C1)CC[NH2+]CC2)C(=O)NC3CCN(CC3)c4cccc[nH+]4 C39687478
Cc1ccc[nH+]c1N2CCC(CC2)NC(=O)[C@H]3CN(CC34CC[NH2+]CC4)C(=O)CCC5CCCC5 C39687587
CC[C@H](C)C(=O)N1C[C@@H](C2(C1)CC[NH2+]CC2)C(=O)NC3CCN(CC3)c4c(ccc[nH+]4)C C39687603
CC[C@@H](C)C(=O)N1C[C@H](C2(C1)CC[NH2+]CC2)C(=O)NC3CCN(CC3)c4c(ccc[nH+]4)C C39687604
c1ccc2c(c1)OC[C@@H](O2)C(=O)N3C[C@H](C4(C3)CC[NH2+]CC4)C(=O)NCC5CC[NH+](CC5)C6CCCC6 C39689218
CC(C)(C(=O)N[C@@H](CC1=c2ccccc2=[NH+]C1)C(=O)N3CCC4(CC3)C[C@@H](c5c4cccc5)O)[NH3+] C52426216
CC(C)(C(=O)N[C@H](CC1=c2ccccc2=[NH+]C1)C(=O)N3CCC4(CC3)C[C@@H](c5c4cccc5)O)[NH3+] C52426217
CC(C)(C(=O)N[C@@H](CC1=c2ccccc2=[NH+]C1)C(=O)N3CCC4(CC3)CS(=O)(=O)c5c4cccc5)[NH3+] C52426234
CC(C)(C(=O)N[C@H](CC1=c2ccccc2=[NH+]C1)C(=O)N3CCC4(CC3)CS(=O)(=O)c5c4cccc5)[NH3+] C52426235
c1ccc2=[NH+]CC(=c2c1)C[C@@H](COc3cc(cnc3)c4ccc5c(c4)c(n[nH]5)N6CCOCC6)[NH3+] C52566167
c1ccc2=[NH+]CC(=c2c1)C[C@@H](COc3cc(cnc3)c4ccc5c(c4)[C@H](C(=O)N5)C6=NC=CC6)[NH3+] C52566232
c1cc2c(cc1C3=[NH+]C4=C[C@@H](NN4C(=C3)C(F)(F)F)C(=O)NC[C@@H]5C=c6cc(ccc6=[NH+]5)Cl)OCO2 C63111101
CC(=O)N[C@H](CC1=c2ccccc2=[NH+]C1)C(=O)Nc3nc(cs3)C[NH+]4CCCCCC4 C63122569
c1ccc2=[NH+]CC(=c2c1)CCNC(=O)[C@@H]3C=C4[NH+]=C(C=C(N4N3)C(F)(F)F)c5ccco5 C63172594
c1ccc(cc1)NC(=O)Cn2cc(c3c2cccc3)/C=N/NC4=N[C@H]5C(=c6ccccc6=[NH+]5)N=[NH+]4 C38690896
C[C@H]([C@H](c1cccs1)N2CC[NH+](CC2)C)NC(=O)C(=O)NCCC3=c4ccccc4=[NH+]C3 C63663799
Cc1nc2ccccc2n1CCC3=[NH+]C4=c5ccccc5=[NH+][C@@H](N4N3)SCC(=O)N[C@@H]6C=C(N=N6)C C63708120
c1ccc2=[NH+]CC(=c2c1)CCNC(=O)C3=NNS[C@H]3NC(=O)N4CCN(CC4)c5cccc[nH+]5 C63980155
CC(=O)N[C@H]1c2cc(c[nH+]c2N([C@@H]1C(=O)OC)CCC3=c4ccccc4=[NH+]C3)NC5CCC5 C63980798
CC[C@@H](C)Nc1cc2c([nH+]c1)N([C@@H]([C@@H]2NC(=O)C)C(=O)OC)CCC3=c4ccccc4=[NH+]C3 C63993514
C[C@H](C1[NH+]=c2ccccc2=[NH+]1)NC(=O)c3cn(cc(c3=O)C(=O)NC4CC4)CC5CCCCC5 C64031712
CCc1ccccc1N2[C@H](N[NH2+]N2)SCC(=O)NCCC3=c4ccc(cc4=[NH+]C3)OC C64164923
Cc1ccc(cc1N2[C@@H](N[NH2+]N2)SCC(=O)NCCC3=c4ccc(cc4=[NH+]C3)OC)Cl C64197638
Cc1ccc2=[NH+][C@@H]([NH+]=c2c1)CNC(=O)c3ccc(cc3)N4[C@@H]([C@@H]([C@@H](N4)C)c5ccccc5)NC(=O)C C64502785
CC(C)Cn1cc(c(=O)c(c1)C(=O)NC(C)C)C(=O)NCC[C@@H]2[NH+]=c3ccc(cc3=[NH+]2)OC C64610073
Cc1ccc2=[NH+][C@H]([NH+]=c2c1)CNC(=O)CN(C)S(=O)(=O)c3cc4c(cc3C)NC(=O)CO4 C64648347
CC1=C(C(=O)N2[C@H](N1Cc3ccccc3)NC(=N2)c4ccccc4)CC(=O)NC5[NH+]=c6ccccc6=[NH+]5 C64813735
CSCC[C@H]1[C@@H]2[C@@H](C(=O)N(C2=O)c3ccc4c(c3)OCCO4)[C@@]5([NH2+]1)c6ccccc6NC5=O C08788770
c1cc(cc(c1)S(=O)(=O)NC2=[NH+]CCC2)NC(=O)c3cc4c(c(c3)Cl)OCCCO4 C09764651
Cc1cc(c2ccccc2[nH+]1)N3CCN(CC3)S(=O)(=O)c4ccc(cc4)S(=O)(=O)N C12760287
CN(C)S(=O)(=O)c1ccc2c(c1)CCCN2C(=O)C[NH+]3Cc4ccccc4C[C@H]3C(=O)N C24716819
Cc1ccc(cc1Cl)N2[C@@H]3CS(=O)(=O)C[C@@H]3[NH+](CC2=O)CCc4ccc(cc4)S(=O)(=O)N C31773760
C[C@H](CNC(=O)[C@@H]1CN(CC12CC[NH2+]CC2)C(=O)C3CCOCC3)Oc4ccc(cc4)F C39596585
Cc1cc(c(o1)C(F)(F)F)C(=O)N2C[C@H](C3(C2)CC[NH2+]CC3)C(=O)NCc4ccc5c(c4)OCO5 C39610320
Cc1cc(=O)oc2c1cccc2OCC(=O)N3C[C@H](C4(C3)CC[NH2+]CC4)C(=O)NC5CCC5 C39635384
Cc1c2c(c(cnc2n(n1)C)C(=O)N3C[C@@H](C4(C3)CC[NH2+]CC4)C(=O)N[C@@H]5CCC[C@@H]([C@@H]5C)C)Cl C39637517
Cc1c2c(c(cnc2n(n1)C)C(=O)N3C[C@H](C4(C3)CC[NH2+]CC4)C(=O)N[C@@H]5CCC[C@@H]([C@@H]5C)C)Cl C39637518
Cc1c2c(c(cnc2n(n1)C)C(=O)N3C[C@@H](C4(C3)CC[NH2+]CC4)C(=O)N[C@H]5CCC[C@@H]([C@@H]5C)C)Cl C39637519
Cc1c(c(on1)C)C(=O)N2C[C@@H](C3(C2)CC[NH2+]CC3)C(=O)N[C@H](C)c4ccc(cc4)Br C39657166
CC1(OC[C@H](O1)CNC(=O)[C@H]2CN(CC23CC[NH2+]CC3)C(=O)c4ccc(c(c4)Cl)Cl)C C39658882
Cc1cc(ccc1Br)C(=O)N2C[C@H](C3(C2)CC[NH2+]CC3)C(=O)NC[C@H]4COC(O4)(C)C C39659341
Cc1ccc(c(c1F)C(=O)N2C[C@@H](C3(C2)CC[NH2+]CC3)C(=O)NC[C@@H]4COC(O4)(C)C)Cl C39659353
Cc1ccc(c(c1F)C(=O)N2C[C@H](C3(C2)CC[NH2+]CC3)C(=O)NC[C@H]4COC(O4)(C)C)Cl C39659360
CC1(OC[C@@H](O1)CNC(=O)[C@H]2CN(CC23CC[NH2+]CC3)C(=O)c4cc(ccc4Br)OC)C C39659489
CC1(OC[C@@H](O1)CNC(=O)[C@@H]2CN(CC23CC[NH2+]CC3)C(=O)c4cc(c(c(c4)Cl)OC)Cl)C C39659625
c1ccc2c(c1)-c3c(cccc3C(=O)N4C[C@@H](C5(C4)CC[NH2+]CC5)C(=O)N[C@H]6CCSC6=O)C2=O C39661054
c1ccc2c(c1)-c3c(cccc3C(=O)N4C[C@H](C5(C4)CC[NH2+]CC5)C(=O)N[C@H]6CCSC6=O)C2=O C39661055
c1cc(c(nc1)Oc2ccc(cc2)Cl)C(=O)N3C[C@@H](C4(C3)CC[NH2+]CC4)C(=O)N[C@@H]5CCSC5=O C39661296
COc1c(cc(cc1Cl)C(=O)N2C[C@H](C3(C2)CC[NH2+]CC3)C(=O)N[C@H]4CCSC4=O)Cl C39661367
c1ccc(cc1)[C@H](C#N)NC(=O)[C@@H]2CN(CC23CC[NH2+]CC3)C(=O)c4ccc5ccccc5n4 C39662603
Cc1cccc(c1C)CNC(=O)[C@@H]2CN(CC23CC[NH2+]CC3)C(=O)c4cnc5c(c4Cl)c(nn5C)C C39667672
CN(C)c1cccc(c1)C(=O)N2C[C@H](C3(C2)CC[NH2+]CC3)C(=O)NC[C@H]4c5ccccc5CCO4 C39669079
CCSc1c(cccn1)C(=O)N2C[C@H](C3(C2)CC[NH2+]CC3)C(=O)NC[C@@H]4c5ccccc5CCO4 C39669089
Cc1cc(n(n1)C(C)(C)C)C(=O)N2C[C@@H](C3(C2)CC[NH2+]CC3)C(=O)NC[C@@H]4c5ccccc5CCO4 C39669136
c1ccc2c(c1)CCO[C@@H]2CNC(=O)[C@@H]3CN(CC34CC[NH2+]CC4)C(=O)[C@@H]5COc6ccccc6O5 C39669144
c1ccc2c(c1)CCO[C@@H]2CNC(=O)[C@H]3CN(CC34CC[NH2+]CC4)C(=O)[C@@H]5COc6ccccc6O5 C39669146
CCC[C@H](C)NC(=O)[C@H]1CN(CC12CC[NH2+]CC2)C(=O)c3cnc4c(c3Cl)c(nn4C)C C39673877
Cc1ccc(c(c1F)F)C(=O)N2C[C@H](C3(C2)CC[NH2+]CC3)C(=O)N[C@H](C)C4=C(N=N[C@@H]4C)C C39674369
C[C@@H]1C(=C(N=N1)C)[C@@H](C)NC(=O)[C@@H]2CN(CC23CC[NH2+]CC3)C(=O)c4cccc(c4)N(C)C C39674382
C[C@H]1C(=C(N=N1)C)[C@@H](C)NC(=O)[C@@H]2CN(CC23CC[NH2+]CC3)C(=O)[C@@H]4CSc5c4cccc5 C39674489
Cc1ccsc1CNC(=O)[C@@H]2CN(CC23CC[NH2+]CC3)C(=O)c4cc(cc(c4)OC)OC C39677130
Cc1cc(nn1C)C(=O)N2C[C@@H](C3(C2)CC[NH2+]CC3)C(=O)NCc4ccc(s4)c5ccccn5 C39677758
C[C@H](c1ccncc1)NC(=O)[C@@H]2CN(CC23CC[NH2+]CC3)C(=O)c4cccc5c4-c6ccccc6C5=O C39680808
C[C@H](c1ccncc1)NC(=O)[C@@H]2CN(CC23CC[NH2+]CC3)C(=O)c4ccc(cc4)OC(F)(F)F C39680860
Cc1c(c(no1)c2ccccc2Cl)C(=O)N3C[C@H](C4(C3)CC[NH2+]CC4)C(=O)N[C@H](C)c5ccncc5 C39680918
Cc1c2c(c(cnc2n(n1)C)C(=O)N3C[C@@H](C4(C3)CC[NH2+]CC4)C(=O)N[C@@H](C)C(C)(C)C)Cl C39684703
c1ccc(c(c1)CNC(=O)[C@@H]2CN(CC23CC[NH2+]CC3)C(=O)[C@@H]4COc5ccccc5O4)Br C39690703
CC[C@@H](c1ccccc1)NC(=O)[C@H]2CN(CC23CC[NH2+]CC3)C(=O)[C@H]4COc5ccccc5O4 C39695349
CC(C)(C)SCCNC(=O)[C@@H]1CN(CC12CC[NH2+]CC2)C(=O)[C@H]3COc4ccccc4O3 C39696516
CN1CCO[C@H](C1)CNC(=O)[C@@H]2CN(CC23CC[NH2+]CC3)C(=O)c4ccc(o4)c5ccc(cc5)F C39696863
Cc1cc2c(c(=O)n1CC[NH+](C)C)[C@]3(c4ccccc4N(C3=O)CC(C)C)C(=C(O2)N)C#N C39919005
c1cc2=[NH+][C@@H]3CN(CCC3=c2cc1Cl)C(=O)NCCCC(=O)N[C@@H]4CCS(=O)(=O)C4 C63303010
c1cc2=[NH+][C@H]3CN(CCC3=c2cc1Cl)C(=O)NCCCC(=O)N[C@@H]4CCS(=O)(=O)C4 C63303011
Cc1ccc2c(c1)[C@@]3([C@H]4[C@@H]([C@@H](N3)CC5=c6ccccc6=[NH+]C5)C(=O)N(C4=O)CCOC)C(=O)N2 C63383824
Cc1ccc2c(c1)[C@]3([C@H]4[C@@H]([C@H](N3)CC5=c6ccccc6=[NH+]C5)C(=O)N(C4=O)CCOC)C(=O)N2 C63383834
c1ccc2=[NH+]CC(=c2c1)C[C@@H]3[C@H]4[C@H](C(=O)N(C4=O)C[C@@H]5CCCO5)[C@]6(N3)c7ccccc7NC6=O C63384450
c1ccc2=[NH+]CC(=c2c1)C[C@@H]3[C@H]4[C@H](C(=O)N(C4=O)C[C@H]5CCCO5)[C@]6(N3)c7ccccc7NC6=O C63384453
Cc1c2ccc(c(c2oc(=O)c1CC(=O)N3CCCC4=C[C@@H]5C[C@H]([C@@H]43)C[NH+]6[C@@H]5CCCC6)O)O C08765130
Cc1ccc2c(c1C)NC(=O)[C@]23[C@H]([C@@]4(c5ccccc5NC4=O)[C@H]6[NH+]3CCC6)C(=O)c7ccco7 C08789616
CN1CCCc2c1ccc(c2)[C@H](CNC(=O)C(=O)Nc3ccc4c(c3)OCO4)[NH+]5CCCC5 C09135530
CC1(CC(CC([NH2+]1)(C)C)NC(=O)C2CCN(CC2)S(=O)(=O)c3ccc4c(c3)OCCO4)C C10813478
Cc1cccn2c1nc(c2)C[NH2+]C3CCN(CC3)c4ccc(cc4)C(=O)N5CCC[C@@H](C5)O C11784496
C[NH+]1CCc2cc3c(c(c2[C@H]1c4c(=O)[nH]c(=S)n(c4O)c5ccccc5OC)OC)OCO3 C02154830
C[C@H]1CSc2ccc(cc2NC1=O)S(=O)(=O)NCc3ccc(o3)C[NH+]4CCCCCC4 C15731193
C[C@@H](C(=O)NC(=O)NC12CC3CC(C1)CC(C3)C2)[NH+]4CCN(CC4)c5ccc(cc5)[N+](=O)[O-] C20683761
Cc1cc(oc-2cc(=[NH+]C(=O)c3cccc(c3)S(=O)(=O)N[C@@H]4CCS(=O)(=O)C4)ccc12)O C22241229
Cc1ccccc1C(=O)N2CCC3(CC2)[NH2+][C@H](CS3)C(=O)NCc4ccc5c(c4)OCO5 C35370250
Cc1cccc2c1NC(=O)[C@@]23[C@]4(c5ccccc5NC4=O)[C@@H]([C@@H]6[NH+]3CCC6)C(=O)c7ccc8c(c7)OCO8 C35807355
c1cc2c(cc1CNC(=O)[C@@H]3CN(CC34CC[NH2+]CC4)C(=O)c5ccc(c(c5)F)C(F)(F)F)OCO2 C39610146
Cc1c(c(no1)c2ccccc2)C(=O)N3C[C@H](C4(C3)CC[NH2+]CC4)C(=O)N[C@@H]5CCCC[C@@H]5C C39636135
C[C@H]1CCC[C@H]([C@@H]1C)NC(=O)[C@@H]2CN(CC23CC[NH2+]CC3)C(=O)c4cc(ccc4OC)OC C39637444
Cc1ccc(cc1)[C@H](C)NC(=O)[C@H]2CN(CC23CC[NH2+]CC3)C(=O)c4ccccc4OC(=O)C C39639230
Cc1ccc(cc1)[C@H](C)NC(=O)[C@H]2CN(CC23CC[NH2+]CC3)C(=O)[C@H]4COc5ccccc5O4 C39639384
c1ccc2c(c1)OC[C@H](O2)C(=O)N3C[C@H](C4(C3)CC[NH2+]CC4)C(=O)NCCc5ccc(cc5)Br C39652935
c1ccc2c(c1)OC[C@@H](O2)C(=O)N3C[C@H](C4(C3)CC[NH2+]CC4)C(=O)NC5CCCCCCC5 C39659893
c1ccc(cc1)[C@@H](C#N)NC(=O)[C@@H]2CN(CC23CC[NH2+]CC3)C(=O)c4ccc(cc4)OC(F)(F)F C39662310
c1cc(ccc1C(=O)N2C[C@H](C3(C2)CC[NH2+]CC3)C(=O)NCc4ccc5c(c4)CCO5)OC(F)(F)F C39668201
C[C@@H](CNC(=O)[C@@H]1CN(CC12CC[NH2+]CC2)C(=O)c3cccc4c3-c5ccccc5C4=O)Oc6cccnc6 C39668460
C[C@@H](CNC(=O)[C@H]1CN(CC12CC[NH2+]CC2)C(=O)c3cccc4c3-c5ccccc5C4=O)Oc6cccnc6 C39668462
c1ccc2c(c1)CCO[C@@H]2CNC(=O)[C@@H]3CN(CC34CC[NH2+]CC4)C(=O)c5ccc(cc5)OC(F)(F)F C39668956
c1ccc2c(c1)CCO[C@H]2CNC(=O)[C@@H]3CN(CC34CC[NH2+]CC4)C(=O)COc5cccc(c5)Cl C39669069
c1ccc2c(c1)CCO[C@H]2CNC(=O)[C@H]3CN(CC34CC[NH2+]CC4)C(=O)COc5cccc(c5)Cl C39669071
c1ccc(cc1)c2ccc(o2)C(=O)N3C[C@H](C4(C3)CC[NH2+]CC4)C(=O)NCCc5ccco5 C39671069
CC[C@H](C)C(=O)N1C[C@@H](C2(C1)CC[NH2+]CC2)C(=O)NCC3(CCCCC3)N4CCOCC4 C39672846
Cc1ccc(c(c1F)F)C(=O)N2C[C@H](C3(C2)CC[NH2+]CC3)C(=O)NCC4(CCCCC4)N5CCOCC5 C39672889
Cc1ccsc1C(=O)N2C[C@H](C3(C2)CC[NH2+]CC3)C(=O)NCC4(CCCCC4)N5CCOCC5 C39672963
Cc1cc(ccc1Br)C(=O)N2C[C@@H](C3(C2)CC[NH2+]CC3)C(=O)N[C@H](C)C4=C(N=N[C@@H]4C)C C39674348
c1ccc(c(c1)CCNC(=O)[C@H]2CN(CC23CC[NH2+]CC3)C(=O)[C@@H]4COc5ccccc5O4)Br C39683738
CCn1c(c(c(n1)C)Br)C(=O)N2C[C@H](C3(C2)CC[NH2+]CC3)C(=O)N[C@H](C)C(C)(C)C C39684618
c1ccc2c(c1)-c3c(cccc3C(=O)N4C[C@@H](C5(C4)CC[NH2+]CC5)C(=O)NCc6ccc(cc6)C#N)C2=O C39684789
c1cc(c(nc1)N2CCC(CC2)NC(=O)[C@H]3CN(CC34CC[NH2+]CC4)C(=O)[C@H]5CCC=CC5)Cl C39687843
c1ccc(c(c1)CNC(=O)[C@H]2CN(CC23CC[NH2+]CC3)C(=O)c4ccc(cc4)C(F)(F)F)N5CCOCC5 C39694265
CC[C@H]1c2ccsc2CC[NH+]1CC(=O)Nc3cccc(c3)S(=O)(=O)/N=C\4/CCCN4 C15547290
CC(C)C[C@@H]1[C@H]2[C@H](C(=O)N(C2=O)CCCOC)[C@]3([NH2+]1)c4cc(ccc4NC3=O)Br C20566028
C[C@]12CCC(=O)C=C1CC[C@H]3C2=CC[C@]4([C@@H]3CC[C@@]4(C(=O)CN5CC[NH+](CC5)Cc6c(ccc[nH+]6)[O-])O)C C40466448
CC(C)C[C@H]1[C@@H]2[C@@H](C(=O)N(C2=O)CCCOC)[C@@]3([NH2+]1)c4cc(ccc4NC3=O)Br C09348146
COc1ccccc1N2/C(=N/C3=NC4=c5ccccc5=NC4=[NH+]3)/N[C@@]26c7ccccc7NC6=O C19645828
c1ccc2=NC3=[NH+]C(=NC3=c2c1)/N=C/4\N[C@@]5(N4c6cccc(c6)Cl)c7ccccc7NC5=O C22532683
Cc1ccc(cc1)NC(=O)N2Cc3c([nH+]c[nH]3)C[C@H]2c4nc(no4)c5ccc(cc5)OC(F)(F)F C15675843
CN1[C@H]([C@H](C(=O)N(C1=O)c2ccc(cc2)Cl)[C@@H]3[C@@H]4C(=c5cc(ccc5=[NH+]4)OC)CCN3)O C63383948
CC[NH+]1CCC2=c3ccccc3=[NH+][C@@H]2[C@@H]1c4c([nH]c(=O)n(c4=O)c5ccccc5OCC)[O-] C63384149
c1ccc2=[NH+]CC(=c2c1)C(=O)N3CSC[C@H]3C(=O)Nc4ccc(c(c4)Cl)N5CCNC(=O)C5 C63970765
C[C@H]1c2c(ncnc2S[C@@H]1C(=O)N[C@@H]3CCOC(C3)(C)C)NCCC4=c5ccccc5=[NH+]C4 C64002342
c1ccc2=[NH+]CC(=c2c1)C3=CCN(CC3)CC(=O)NC(=O)Nc4ccc5c(c4)OCCCO5 C64059714
C[C@@H](C(=O)NCCC1=c2cc(ccc2=[NH+]C1)Cl)N3c4ccccc4C5=CNN(C(=O)[C@@H]53)C C64839575
c1ccc(cc1)C/[NH+]=C\2/C3(CCN(CC3)S(=O)(=O)c4ccccc4)Nc5cccnc5N2 C65265667
COCC/[NH+]=C\1/[C@@]2(CCN(C2)S(=O)(=O)c3cccc(c3)Cl)NCc4ccccc4N1 C65265834
CC(C)C[C@H]1C(=O)N2CCC[C@H]2[C@]3(N1C(=O)[C@](O3)(C(C)C)NC(=O)[C@H]4C[NH+]([C@@H]5Cc6c[nH]c7c6c(ccc7)C5=C4)C)O C04245686
CC[C@]1(C[C@@H](c2c(cc3c(c2O)C(=O)c4c(cccc4O)C3=O)[C@H]1C(=O)OC)O[C@@H]5C[C@H]([C@@H]([C@@H](O5)C)O)[NH+](C)C)O C04293361
c1cc(ccc1NC(=O)NNC(=O)C2=NO[C@@H](C2)CNc3c(cc(c[nH+]3)C(F)(F)F)Cl)[N+](=O)[O-] C08781641
CCOC(=O)c1ccc(cc1)N2C(=O)[C@@H]3[C@@H]([NH2+][C@]4([C@@H]3C2=O)c5ccc(c(c5NC4=O)C)Cl)CC(=O)N C08789395
CCc1cccc2c1NC(=O)[C@]23[C@H]4[C@@H]([C@H]([NH2+]3)CC(=O)N)C(=O)N(C4=O)CCc5ccc(c(c5)OC)OC C08790572
CCc1ccc2c(c1)[C@@]3([C@H]4[C@@H]([C@H]([NH2+]3)CC(=O)N)C(=O)N(C4=O)Cc5ccc6c(c5)OCO6)C(=O)N2 C08790631
CCc1ccc2c(c1)[C@]3([C@H]4[C@@H]([C@H]([NH2+]3)CC(=O)N)C(=O)N(C4=O)Cc5ccc6c(c5)OCO6)C(=O)N2 C08790632
Cc1c(ccc2c1NC(=O)[C@]23[C@H]4[C@@H]([C@H]([NH2+]3)CCC(=O)N)C(=O)N(C4=O)[C@H](C)c5ccccc5)Cl C02130478
Cc1cc(c(cc1N2C(=O)[C@@H]3[C@@H]([NH2+][C@]4([C@@H]3C2=O)c5ccccc5NC4=O)CC(=O)N)OC)[N+](=O)[O-] C09242865
C[NH+]1CCc2c(sc(c2C(=O)N)NC(=O)[C@@H]3CCCN(C3)S(=O)(=O)c4ccc(s4)Cl)C1 C10751896
CC[NH+]1CCc2c(sc(c2C(=O)N)NC(=O)[C@H]3CCCN3S(=O)(=O)c4ccc(s4)Cl)C1 C12465685
CCOC(=O)c1ccc(cc1)N2C(=O)[C@@H]3[C@H]([NH2+][C@@]4([C@@H]3C2=O)c5cc(cc(c5NC4=O)Cl)C)CC(=O)N C12874568
CCOC(=O)c1ccc(cc1)N2C(=O)[C@@H]3[C@@H]([NH2+][C@@]4([C@@H]3C2=O)c5cc(cc(c5NC4=O)Cl)C)CC(=O)N C12874574
CC(C)[NH+]1CCc2c(sc(c2C(=O)N)NC(=O)[C@H]3CCCN(C3)S(=O)(=O)c4ccc(cc4)F)C1 C14023363
Cn1c2c(c(n1)C(=O)NCc3ccc(cc3)F)C[C@@H](CC2)[NH2+]CCc4ccc(cc4)S(=O)(=O)N C14733338
C[C@H]1CCCC[NH+]1Cc2c(nnn2c3c(non3)N)C(=O)N/N=C(/C)\c4ccc(cc4)Br C25782776
C[C@H]1CC(=O)Nc2ccccc2N1C(=O)C[NH+](C)CC(=O)NC(=O)Nc3ccc4c(c3)OCCCO4 C32860152
CC(C)Oc1ccc(cc1)/C=N/NC(=O)c2c(n(nn2)c3c(non3)N)C[NH+](C)C4CCCCC4 C02443085
C[C@@H]1CCCCN1S(=O)(=O)c2ccc(cc2)C(=O)Nc3c(c4c(s3)C([NH2+]C(C4)(C)C)(C)C)C(=O)N C04177826
COc1ccc(cc1)NS(=O)(=O)c2cc(ccc2NNC3=c4cc(ccc4=[NH+]C3=O)F)[N+](=O)[O-] C13527725
c1cc2c(cc1[C@@H]3C[C@@H](N4[C@@H]([NH2+]3)C[C@@H](N4)C(=O)NCc5cc6cc(ccc6[nH]5)Cl)C(F)(F)F)OCO2 C39440407
c1cc2c(cc1[C@H]3C[C@@H](N4[C@@H]([NH2+]3)C[C@@H](N4)C(=O)NCc5cc6cc(ccc6[nH]5)Cl)C(F)(F)F)OCO2 C39440409
CC1=C([C@H](NO1)c2ccccc2)C(=O)N3C[C@@H](C4(C3)CC[NH2+]CC4)C(=O)NCCc5c[nH]c6c5cccc6 C39597930
CC1=C([C@H](NO1)c2ccccc2)C(=O)N3C[C@H](C4(C3)CC[NH2+]CC4)C(=O)NCCc5c[nH]c6c5cccc6 C39597934
Cc1cc(nn1C)C(=O)N2C[C@@H](C3(C2)CC[NH2+]CC3)C(=O)NCc4ccccc4Sc5ccccc5CO C39657794
Cc1c(c2ccccc2[nH]1)CCNC(=O)[C@@H]3CN(CC34CC[NH2+]CC4)C(=O)[C@@H]5COc6ccccc6O5 C39674068
c1ccc2c(c1)OC[C@@H](O2)C(=O)N3C[C@H](C4(C3)CC[NH2+]CC4)C(=O)NCCc5c[nH]c6c5cc(cc6)Cl C39676484
Cc1cccc2c1[nH]cc2CCNC(=O)[C@H]3CN(CC34CC[NH2+]CC4)C(=O)c5cccc(c5C)OC(=O)C C39684162
Cc1cccc2c1[nH]cc2CCNC(=O)[C@@H]3CN(CC34CC[NH2+]CC4)C(=O)C5=C(ON[C@@H]5c6ccccc6)C C39684239
Cc1cccc2c1[nH]cc2CCNC(=O)[C@H]3CN(CC34CC[NH2+]CC4)C(=O)C5=C(ON[C@H]5c6ccccc6)C C39684242
CC(C)(C)OC(=O)NCCNC(=O)[C@@H]1CN(CC12CC[NH2+]CC2)C(=O)c3cc(c(c(c3)Cl)OC)Cl C39693546
CC(C)(C)OC(=O)NCCNC(=O)[C@H]1CN(CC12CC[NH2+]CC2)C(=O)c3cc(c(c(c3)Cl)OC)Cl C39693547
CCSc1c(cccn1)C(=O)N2C[C@H](C3(C2)CC[NH2+]CC3)C(=O)N[C@@H](C)c4[nH]c5cc(ccc5n4)C C39695797
CCSc1c(cccn1)C(=O)N2C[C@@H](C3(C2)CC[NH2+]CC3)C(=O)N[C@H](C)c4[nH]c5cc(ccc5n4)C C39695798
CCN(CC)c1ccc(cc1)/C=N\NC(=O)c2c(n(nn2)c3c(non3)N)C[NH+]4CCCC[C@H]4C C39948775
Cc1c\2c(oc1C(=O)NC3CC([NH2+]C(C3)(C)C)(C)C)CCC/C2=N\NC(=O)c4ccc(cc4)[N+](=O)[O-] C40812259
Cc1c\2c(oc1C(=O)NC3CC([NH2+]C(C3)(C)C)(C)C)CCC/C2=N\NC(=O)c4cccc(c4)[N+](=O)[O-] C40813084
Cc1c(c2ccccc2[nH]1)CCNC(=O)[C@@H]3CN(CC34CC[NH2+]CC4)C(=O)[C@H]5COc6ccccc6O5 C44713589
Cc1cc(n(n1)C(C)(C)C)C(=O)N2C[C@H](C3(C2)CC[NH2+]CC3)C(=O)NCCc4c([nH]c5c4cc(cc5)C#N)C C44714601
Cc1c(c2cc(ccc2[nH]1)C#N)CCNC(=O)[C@@H]3CN(CC34CC[NH2+]CC4)C(=O)c5cc(ccc5OC)OC C44714618
CCn1c2c(cn1)c(nc(n2)c3ccc(cc3)NC(=O)Nc4ccc([nH+]c4)NC)N5C[C@H]6CC[C@@H](C5)O6 C45257011
Cc1ccc2c(c1)[nH]c(n2)[C@H](C)NC(=O)[C@@H]3CN(CC34CC[NH2+]CC4)C(=O)c5cc(cc(c5)OC)OC C39695703
Cc1ccc2c(c1)[nH]c(n2)[C@@H](C)NC(=O)[C@@H]3CN(CC34CC[NH2+]CC4)C(=O)c5csc(c5OC)Cl C39695814
Cc1ccc2c(c1)[nH]c(n2)[C@@H](C)NC(=O)[C@@H]3CN(CC34CC[NH2+]CC4)C(=O)c5cc(cc(c5)OC)OC C39695702
Cc1ccc2c(c1)[nH]c(n2)[C@@H](C)NC(=O)[C@H]3CN(CC34CC[NH2+]CC4)C(=O)c5cc(cc(c5)OC)OC C44737029
Cc1ccc2c(c1)[nH]c(n2)[C@H](C)NC(=O)[C@@H]3CN(CC34CC[NH2+]CC4)C(=O)c5cc(oc5C(F)(F)F)C C44737474
Cc1ccc2c(c1)[nH]c(n2)[C@H](C)NC(=O)[C@H]3CN(CC34CC[NH2+]CC4)C(=O)c5cc(oc5C(F)(F)F)C C44737480
Cc1ccc2c(c1)[nH]c(n2)[C@@H](C)NC(=O)[C@@H]3CN(CC34CC[NH2+]CC4)C(=O)c5ccc(o5)c6ccccc6F C39695840
c1ccc(c(c1)[C@@H]2[C@H]3[C@@H](C(=O)N(C3=O)c4ccc(cc4)Cl)[C@@]([NH2+]2)(CC5=c6ccccc6=[NH+]C5)C(=O)[O-])O C63472898
c1ccc2=[NH+][C@@H](C(=c2c1)NC(=O)c3ccc(cc3)Cl)C(=O)NCCc4ccc(cc4)S(=O)(=O)N C64392421
CCOC(=O)c1c2c(sc1NC(=O)N/N=C/c3cc(cc(c3[O-])[N+](=O)[O-])Br)CCC2 C01779716
Cc1c(ccc2c1oc(=O)c3c2CCCC3)O[C@@H](C)C(=O)N[C@H](Cc4c[nH]c5c4cc(cc5)O)C(=O)[O-] C02161086
C[C@@H](C(=O)N[C@H](Cc1c[nH]c2c1cc(cc2)O)C(=O)[O-])Oc3cc4c(cc3Cl)c5c(c(=O)o4)CCCC5 C02136490
CC[C@H](C)[C@@H](C(=O)N1CCC(CC1)C(=O)NCC2CCC(CC2)C(=O)[O-])NS(=O)(=O)c3ccc(cc3)C C08952602
CC[C@@H](C(=O)NCCC(=O)[O-])NC(=O)Cc1c(c2cc3c(cc2oc1=O)OC4(CCCCC4)CC3)C C09476611
Cc1cc(c(n1c2c(c3c(s2)CCCC3)C(=O)[O-])C)/C=N\NC(=O)COc4ccccc4[N+](=O)[O-] C09933824
CC[C@@H](C)[C@H](C(=O)[O-])NC(=O)CNC(=O)Cc1c(c2cc3c(cc2oc1=O)occ3c4ccc(cc4)C)C C11865457
COCCCn1c(=O)c2ccc(cc2nc1SCC(=O)NC[C@H]3COc4ccccc4O3)C(=O)[O-] C13035521
C[C@@H](C(=O)[O-])Oc1ccc(cc1)C2=C[C@H](n3c(nnn3)N2)c4ccc(cc4OC(F)F)OC(F)F C13077451
CCCOc1c(cc(cc1Cl)[C@H]2C=C(Nc3n2nnn3)c4ccc(cc4)O[C@@H](C)C(=O)[O-])OCC C13077561
CCc1ccccc1NC(=O)CN(C)C(=O)[C@H](C)Sc2nnc(n2CC(=O)[O-])c3cccc(c3)C C13205716
CCc1ccccc1NC(=O)CN(C)C(=O)[C@H](C)Sc2nc3nc(c(c(n3n2)C)CCC(=O)[O-])C C13210239
CCOc1cc2c(cc1CNC(=O)CSc3nc4nc(c(c(n4n3)C)CCC(=O)[O-])C)O[C@H](C2)C C13223446
Cc1cc(c(cc1C)[N+](=O)[O-])NC(=O)CSc2nc3ccccc3c(=O)n2CCCCCC(=O)[O-] C13223586
C=CCn1c(=O)c2ccc(cc2nc1SCC(=O)NC(=O)Nc3ccc4c(c3)OCCO4)C(=O)[O-] C13256253
CC(C)[C@H](C(=O)[O-])n1c(nnc1SCC(=O)Nc2cc(ccc2Cl)[N+](=O)[O-])c3cccs3 C13271377
CC(C)[C@H](C(=O)[O-])n1c(nnc1SCC(=O)N2c3ccccc3NC(=O)C2(C)C)c4cccs4 C13271813
CCc1cc(sc1C)C(=O)NNC(=O)COc2ccc(cc2C(=O)[O-])S(=O)(=O)N3CCCC3 C13318065
CCOc1cc2c(cc1NC(=O)CSc3nnc(n3CC(=O)[O-])c4ccc(cc4)OC)O[C@@H](C2)C C13443040
CC[C@H](C)[C@@H](C(=O)[O-])NC(=O)CNC(=O)Cc1c(c2cc3c(coc3c(c2oc1=O)C)C(C)(C)C)C C15955613
CCCC[C@H](C(=O)[O-])NC(=O)[C@H](C)NC(=O)CO/N=C/1\CC[C@]2([C@@H]3CC[C@@]4([C@@H]([C@@H]3CCC2=C1)CC[C@@H]4O)C)C C15957544
CCOc1cc(ccc1O[C@H](C)C(=O)[O-])/C=C/2\C(=O)N(C(=S)S2)NC(=O)c3ccc(cc3)[N+](=O)[O-] C16917075
Cc1ccc(cc1)S(=O)(=O)Nc2cc(c(cc2[N-]S(=O)(=O)c3ccc(cc3)C)[N+](=O)[O-])[N+](=O)[O-] C04244397
CC1=C([C@@H](C2=C(N1)C[C@H](CC2=O)c3cccs3)c4cc(c(c(c4)OC)[O-])[N+](=O)[O-])C(=O)OCCOC C20568829
CC(C)Sc1nnc(s1)NC(=O)CSc2nc([nH]n2)N/N=C/c3cc(ccc3[O-])[N+](=O)[O-] C20832564
CC[C@@H](C)Sc1nnc(s1)NC(=O)CSc2nc([nH]n2)N/N=C/c3cc(ccc3[O-])[N+](=O)[O-] C21075465
c1cc(cc(c1)N2CCCC2=O)NC(=O)CCSc3nc([nH]n3)N/N=C/c4cc(ccc4[O-])[N+](=O)[O-] C21075601
Cc1cc(cc(c1C)NS(=O)(=O)c2cc(cc(c2OC)OC)/C=C/C(=O)[O-])S(=O)(=O)N(C)C C21633139
CCC(=O)Nc1ccc(cc1c2c(nc(nn2)S[C@@H](C)C(=O)Nc3cc(cc(c3)OC)OC)[O-])C C21882732
Cc1ccc(cc1)S(=O)(=O)N/N=C(/c2c(nc3cc(ccc3n2)[N+](=O)[O-])[O-])\[C@H](/C=C/c4ccccc4)O C05316294
CC(=O)N[C@@H]1[C@H]([C@@H]2[C@@H](COC(O2)(C)C)O[C@@H]1Oc3ccc(cc3)C(=O)/C=C/c4ccccc4)OCC(=O)[O-] C27516478
Cc1cc(nc(n1)[N-]S(=O)(=O)c2ccc(cc2)NC(=O)c3cc(ccc3N4CCC(CC4)C)[N+](=O)[O-])C C30826717
Cc1c(sc(n1)N2[C@H](C(=C(C2=O)[O-])C(=O)c3cc4ccccc4o3)c5cccc(c5)O)C(=O)OCC=C C33370792
C[C@@H](C(=O)Nc1ccc(cc1)S(=O)(=O)[N-]c2cc(nc(n2)OC)OC)Oc3ccccc3[N+](=O)[O-] C14033436
CCC1=C([C@H](N2C(=CSC2=N1)/C=C(/NCCCN3CCCC3=O)\[O-])c4cccc(c4)OC)C(=O)OC C34923229
C[C@@H](C(=O)[O-])O[C@H]1[C@@H]([C@@H](O[C@@H]2[C@@H]1O[C@@H](OC2)c3ccccc3)Oc4ccc5ccccc5c4)NC(=O)C C35057168
c1ccc(cc1)n2c(c(c(n2)Cc3cccs3)/C=C\4/C(=O)N(C(=O)N4)Cc5cccc(c5)[N+](=O)[O-])[O-] C16534178
CCOC(=O)C1=C(N=C2N([C@@H]1c3cc(cc(c3)OC)OC)C(=CS2)/C=C(/NC[C@H]4CCCO4)\[O-])C C36050964
CC1=C([C@@H](N2C(=CSC2=N1)/C=C(/NCc3ccncc3)\[O-])c4ccc(cc4OC)OC)C(=O)OCC=C C36058679
CCOC(=O)C1=C(N=C2N([C@@H]1c3ccc(c(c3)OC)OC)C(=CS2)/C=C(/NC[C@@H]4CCCO4)\[O-])C C36058897
CC1=C([C@@H](N2C(=CSC2=N1)/C=C(/NCc3cccnc3)\[O-])c4ccc(cc4)[N+](=O)[O-])C(=O)OC(C)C C36064978
c1cc(oc1)CN([C@H](c2ccc3c(c2)OCO3)C(=O)NC4CCCCC4)C(=O)c5cc(ccc5[O-])[N+](=O)[O-] C36499866
Cc1c2c(c(c3c1O[C@@]4(C[C@H]([C@@H]([C@@]([C@@H]4C3)(C)CCC(=O)[O-])C(C)(C)O)OC(=O)C)C)OC)C(=O)OC2 C37536157
CC1=C[C@H]2[C@@](CC1)([C@@]3([C@@H](C[C@@H]([C@@]34CO4)O2)OC(=O)/C=C/C=C/C(=O)[O-])C)COC(=O)/C=C(\C)/CCO C37538465
Cc1c(noc1[N-]S(=O)(=O)c2ccc(cc2)NC(=O)[C@H](CC(C)C)N3C(=O)c4ccccc4C3=O)C C00941896
C/C(=C/1\C=C(C(=O)C=C1[O-])[N+](=O)[O-])/NNC(=O)/C(=C/c2cccc(c2)[N+](=O)[O-])/NC(=O)c3ccccc3 C16982636
c1ccc2c(c1)-c3ccccc3C2COC(=O)N[C@H](Cc4ccc(c(c4)[N+](=O)[O-])N5CCOCC5)C(=O)[O-] C44320726
c1ccc2c(c1)-c3ccccc3C2COC(=O)N[C@H](Cc4ccc(o4)Cn5cc(cn5)[N+](=O)[O-])C(=O)[O-] C44322345
[H]/N=C/1\CN(C(=O)N1C)CCOCC\2=NC(=C([C@@H](/C2=C(\[O-])/OCC)c3ccccc3Cl)C(=O)OC)C C29481548
Cc1c2c([nH]c(nc2=O)SCC(=O)Nc3ccc(cc3)S(=O)(=O)NC(C)(C)C)sc1C(=O)[O-] C13496806
c1ccc2c(c1)c(=O)n(c(n2)SCc3cc(cc4c3OCOC4)[N+](=O)[O-])CCCCCC(=O)[O-] C13055626
CCN(CC)c1ccc(cc1)[C@@H]2C(=C(N(C(=O)N2)c3ccc(cc3)C(=O)[O-])C)C(=O)OCCOC C13060323
CCOC(=O)CN(c1ccc(cc1)F)C(=O)CSc2nnc(n2CC(=O)[O-])c3cccs3 C13203811
Cc1ccc(cc1)c2nnc(n2CC(=O)[O-])SCC(=O)Nc3c(c(c(s3)C)C)C(=O)OC C13205135
Cc1ccc(cc1)c2nnc(n2CC(=O)[O-])SCC(=O)N3Cc4ccccc4C[C@H]3C(=O)OC C13206076
CCN(Cc1ccc2c(c1)OCO2)C(=O)CSc3nnc(n3CCC(=O)[O-])c4ccc(cc4)C C13219692
Cc1ccc(cc1)c2nnc(n2CCC(=O)[O-])SCC(=O)N(C)Cc3ccc4c(c3)OCCO4 C13219710
COC(=O)c1c2c(sc1NC(=O)CSc3nc4ccccc4c(=O)n3CC(=O)[O-])CCC2 C13222758
Cc1cc(c(n1NC(=O)c2ccccc2)C)C(=O)CSc3nc4ccccc4c(=O)n3CC(=O)[O-] C13223115
COc1ccc(cc1)c2nnc(n2CCC(=O)[O-])SCC(=O)N3CCc4c3ccc(c4)[N+](=O)[O-] C13245169
CCc1ccc(cc1[N+](=O)[O-])/C=C/C(=O)c2ccc(cc2)S(=O)(=O)N3CCCC[C@@H]3C(=O)[O-] C13358309
Cc1c(c(n2c(n1)nc(n2)SCc3nc(no3)c4cccc(c4)C(F)(F)F)C)CCC(=O)[O-] C13404670
CC(C)[C@@H](c1ccc(cc1)OC)NC(=O)CSc2nnc(n2CC(=O)[O-])c3ccc(cc3)OC C13442987
CC(C)Oc1ccc(cc1)C(=O)C2=C(C(=O)N([C@@H]2c3ccc(cc3)[N+](=O)[O-])CCCn4ccnc4)[O-] C01155552
CCc1ccccc1n2c(nnc2[S-])CSc3nnc(n3C[C@H]4CCCO4)c5ccn(n5)C C02793338
COc1ccc(c(c1)OC)NC(=O)c2ccccc2[N-]S(=O)(=O)c3ccc(cc3)N4CCCC4=O C21632370
CCOc1ccc(cc1S(=O)(=O)N2CCCC2)[N-]S(=O)(=O)c3ccsc3C(=O)OC C22021508
CCOC(=O)N1CCN(CC1)[C@H](c2ccccc2OC)c3c(cc(n(c3=O)Cc4ccco4)C)[O-] C22698165
Cc1c(sc(n1)NC(=O)CCCN(C)S(=O)(=O)c2cccs2)c3nnc(n3CC=C)[S-] C22972879
CCOc1cccc(c1)C(=O)C2=C(C(=O)N([C@H]2c3ccco3)c4nc(c(s4)C(=O)OCC)C)[O-] C33364521
CCOc1cccc(c1)[C@H]2C(=C(C(=O)N2c3nc(c(s3)C(=O)OC)C)[O-])C(=O)c4ccc(o4)C C33551669
CCOc1ccc(cc1OC)[C@@H]2C(=C(C(=O)N2c3nc(c(s3)C(=O)C)C)[O-])C(=O)c4ccncc4 C33752987
CCCCOc1cccc(c1)C(=O)C2=C(C(=O)N([C@H]2c3ccco3)c4nc(c(s4)C(=O)OC)C)[O-] C33771493
CCN(CC)C(=O)[C@@H]1CCCN(C1)c2ccc(cc2/C=N/[N-]S(=O)(=O)c3ccccc3)[N+](=O)[O-] C08427256
CC1=C([C@@H](N2C(=CSC2=N1)/C=C(/NCc3ccco3)\[O-])c4ccc(c(c4)OC)OC)C(=O)OC C35697754
Cc1ccc(c(c1)C)[C@H]2C(=C(N=C3N2C(=CS3)/C=C(/N4CCN(CC4)C(=O)C)\[O-])C)C(=O)OCCOC C35703678
CCC1=C([C@@H](N2C(=CSC2=N1)/C=C(/NC[C@H]3CCCO3)\[O-])c4ccc(c(c4)OC)OC)C(=O)OC C35705212
CCN(CC)C1=C(C(=O)N(C1=O)c2ccc(c(c2)OC)OC)c3c(nn(c3[O-])c4ccc(cc4)F)C C35960802
Cc1cc(no1)N2[C@@H](C(=C(C2=O)[O-])C(=O)c3ccc(cc3)OC(C)C)c4cc(c(c(c4)OC)OC)OC C08894821
Cc1ccccc1[C@H](C(=O)NC(C)(C)C)N(Cc2ccc(o2)C)C(=O)c3cc(ccc3[O-])[N+](=O)[O-] C36596621
C[C@H](C(=O)NCc1ccc2c(c1)OCO2)OC(=O)c3cccc(c3)S(=O)(=O)[N-]c4ccccc4F C03377891
C[C@@H]1Cc2cc(ccc2O1)C(=O)C3=C(C(=O)N([C@H]3c4cc(c(c(c4)OC)OC)OC)C[C@@H]5CCCO5)[O-] C08441413
CC(C)S(=O)(=O)[C@@H]1CN(CCN1)c2cc(ccc2[N-]S(=O)(=O)S(=O)(=O)C(C)C)c3ccccc3 C39482254
CC(C)[C@H](C(=O)[O-])n1c(nnc1SCC(=O)Nc2cccc3c2nsn3)c4cccs4 C39665439
C[C@@H]1C(=C2C(=NC(=NC2=O)CSc3nc4ccccc4c(=O)n3[C@H](C)CCCC(C)C)O1)C(=O)[O-] C39692506
Cc1cccc(c1)c2nnc(n2CC(=O)[O-])SCC(=O)N([C@@H]3CCS(=O)(=O)C3)C4CCCC4 C13206311
Cc1cc(no1)N2[C@@H](C(=C(C2=O)[O-])C(=O)c3cc4cccc(c4o3)OC)c5cccc(c5)OCC=C C39848719
Cc1c(c(=O)n(c(c1/N=N/c2ccc(cc2[N+](=O)[O-])[N+](=O)[O-])[O-])CCc3ccc(cc3)OC)C#N C39870693
CCSc1nnc(s1)N2[C@@H](C(=C(C2=O)[O-])C(=O)c3ccc(o3)C)c4ccc(cc4)C(=O)OC C39999622
CSc1nnc(s1)N2[C@H](C(=C(C2=O)[O-])C(=O)c3ccc(cc3)OCC=C)c4ccc(cc4)[N+](=O)[O-] C40003111
CCOc1cc(ccc1OCC=C)[C@H]2C(=C(C(=O)N2Cc3ccco3)[O-])C(=O)c4c(nc5n4cccc5C)C C40004020
CCCCN1[C@@H](C(=C(C1=O)[O-])C(=O)c2ccc(cc2)S(=O)(=O)N(C)C)c3ccc(cc3)[N+](=O)[O-] C40110787
CCOc1ccc(cc1OCC)S(=O)(=O)[N-]c2ccc(cc2)S(=O)(=O)N3CCN(CC3)C C14867951
Cc1c(c([nH]c1C(=O)[C@H](C)Sc2nnc(n2CCC(=O)[O-])c3ccc(cc3)F)C)C(=O)OC C13206664
Cc1c(c([nH]c1C(=O)CSc2nc3cc(ccc3c(=O)n2CCC(=O)[O-])Cl)C)C(=O)OC C13176916
CCCC[C@@H]\1C(=C(N=C(/C1=C(\[O-])/OC)C)C)C(=O)OCCN2C(=O)c3ccccc3S2(=O)=O C29555143
Cc1ccc(cc1)S(=O)(=O)/N=C(/N(Cc2ccc(cc2)OC)Cc3ccc(c(c3OC)OC)OC)\[O-] C59076301
c1ccc(c(c1)C(=O)[O-])C(=O)OCCN2C(=O)c3ccc(cc3C2=O)Oc4cccc(c4)[N+](=O)[O-] C59432300
CCCNC(=O)[C@@H]1CN(c2ccccc2O1)S(=O)(=O)c3ccc(c(c3)C)OCCCC(=O)[O-] C60360563
CCOC(=O)C1=C([C@H](C(=N1)C)C(=O)C2=C(C(=O)N([C@@H]2c3cccc(c3)[N+](=O)[O-])Cc4cccnc4)[O-])C C09192134
COc1ccc(cc1)C(=O)Oc2cccc(c2)/C=N/NC(=O)C(=O)Nc3c(c4c(s3)CCCC4)C#N C02542455
CC(=O)N/C(=C\c1ccccc1)/C(=O)O[C@H](c2ccccc2)C(=O)Nc3ccc(cc3Cl)[N+](=O)[O-] C08773850
c1ccc(cc1)/C=C\2/C(=O)N(C(=S)S2)CCCCCC(=O)NNC(=O)c3cccc(c3)[N+](=O)[O-] C08819726
C[C@]1(C(=O)N(C(=O)N1)CC(=O)Nc2c(c3c(s2)CCC3)C(=O)OC)c4ccc(cc4)OC(F)F C08892047
c1ccc(cc1)C(=O)c2cc(ccc2NC(=O)CCNS(=O)(=O)c3ccc(cc3)[N+](=O)[O-])Cl C09343395
CCOC(=O)C1=C(NC(=O)N[C@@H]1C)CSc2nnc(n2c3ccccc3OC)c4cccs4 C09962723
CCOC(=O)C1=C(NC(=O)N[C@H]1C)CSc2nnc(n2c3ccccc3OC)c4cccs4 C09962725
CCn1c(nnc1SCC(=O)Nc2cccc(c2C)Cl)CNC(=O)c3ccc4c(c3)OCO4 C10001013
CCn1c(nnc1SCC(=O)Nc2ccc(cc2Cl)Cl)CNC(=O)c3ccc4c(c3)OCO4 C10002858
CC(C)[C@H](c1cccs1)NC(=O)c2ccc(cc2)S(=O)(=O)Nc3cc(ccc3OC)[N+](=O)[O-] C10376533
Cc1cccc(c1NC(=O)COC(=O)c2c3c(sc2NC(=O)C4CCCCC4)CCC3)[N+](=O)[O-] C10932302
Cc1c(c(c(s1)C(c2c(c(c(s2)C)C(=O)OC)O)C(=O)c3ccc4c(c3)OCCO4)O)C(=O)OC C12372123
CCC(C)(C)NC(=O)[C@@H](c1ccco1)N(c2ccc3c(c2)OCCO3)C(=O)CNC(=O)c4cccs4 C12484240
COc1ccc(c(c1)O)C(=O)/C=C/C(=O)N(Cc2ccco2)[C@@H](c3ccncc3)C(=O)NC4CCCCC4 C12491046
CCOCCCn1c(=O)c2c(c(sc2nc1SCC3=C([C@@H](NC(=O)N3)C)C(=O)OCC)C)C C12776032
Cc1c(c([nH]c1C(=O)CN2C(=O)C(NC2=O)(c3ccc(cc3)OC)c4ccc(cc4)OC)C)C(=O)C C13128808
c1ccc(cc1)NC(=O)CN(C[C@H]2CCCO2)S(=O)(=O)c3ccc(cc3)S(=O)(=O)NC4CCCC4 C13496966
C[C@H](C(=O)NNC(=O)COc1ccc(cc1Br)C(C)(C)C)Oc2ccc(cc2)[N+](=O)[O-] C14038058
Cc1ccc(cc1)n2c(nnc2SCC(=O)C(=C3Nc4ccccc4N3)C(=O)OC)N5CCCC5 C19356468
C[C@H]1CC2=C([C@H](C(=C(N2)C)C(=O)OC3CCCC3)c4cc(c(c(c4)OC)O)OC)C(=O)[C@H]1C(=O)OC C20363253
c1ccc2c(c1)C3=N[C@H](C(=O)N3C(=N2)SCC(=O)NC4CCCCC4)CC(=O)NCc5ccco5 C02967843
CCc1c(c(c([nH]1)C(=O)O[C@H](C)C(=O)Nc2cccc3c2C(=O)c4ccccc4C3=O)C)C(=O)OC C22094228
c1cc(sc1)C(=O)Nc2ccc(cc2)C(=O)OCC(=O)Nc3ccc(cc3C(F)(F)F)[N+](=O)[O-] C22219043
CCCc1nc(on1)CSc2nc3ccccc3c(=O)n2CCc4ccc(cc4)S(=O)(=O)N C29571626
CCCn1c(=O)c2ccccc2c(n1)C(=O)NNC(=O)c3ccccc3SCc4c(noc4C)C C29705453
CCOC(=O)C1=C(NC(=O)N[C@@H]1c2ccc(cc2)OC)CSc3nnc(n3C)c4ccccc4C C29836258
COc1ccc(cc1)[C@H](CNC(=O)c2cnn(c2C(F)(F)F)c3ccc(nn3)[O-])[NH+]4CCCCC4 C30522139
c1ccc(cc1)CNC(=O)c2c3c(sc2NC(=O)COC(=O)c4ccc(cc4)[N+](=O)[O-])CCCC3 C32124906
CC[C@H]1C(=C(NC(=O)N1)COC(=O)C2(CCCC2)S(=O)(=O)c3cc(ccc3C)C)C(=O)OCC C32858475
c1ccc(c(c1)NC(=O)COC(=O)c2cccc(c2)S(=O)(=O)N3CCN(CC3)c4ccc(cc4)F)O C32925313
CCOC(=O)C1=C(N(C(=O)N[C@H]1c2ccc(cc2)F)CC=C)CN3CCN(CC3)C(=O)NC(C)C C35664793
CCCNC(=O)N1CCN(C[C@H]1C)CC2=C([C@@H](NC(=O)N2CC)c3ccc(cc3)F)C(=O)OCC C35992897
CCN1C(=C([C@@H](NC1=O)c2ccsc2)C(=O)OCC)CN3CCN([C@@H](C3)C)C(=O)NC(C)(C)C C36016873
CCOC(=O)C1=C(N(C(=O)N[C@H]1c2ccsc2)CC=C)CN3CCN(CC3)C(=O)NC(C)(C)C C36016887
CCC1=C([C@H](N2C(=CSC2=N1)/C=C(/NCC[NH+](C)C)\[O-])c3ccc(cc3OC)OC)C(=O)OC C36064559
CC(C)OCCCN1[C@@H]([C@@]23C=C[C@@H](O2)[C@@H]([C@@H]3C1=O)C(=O)Nc4cccc(c4)OC)C(=O)NC5CCCCC5 C36066279
CC1=C([C@@H](N2C(=CSC2=N1)/C=C(/NCC[NH+](C)C)\[O-])c3ccc(cc3OC)OC)C(=O)OC(C)C C36071680
Cc1ccc(o1)CN([C@@H](c2cc(ccc2Cl)[N+](=O)[O-])C(=O)NC(C)(C)C)C(=O)c3ccccc3O C36595355
CCc1cccc(c1)NC(=O)[C@@H](Cc2ccccc2)NS(=O)(=O)c3ccc4c(c3)c(=O)n(c(=O)n4C)C C08599484
C=CCNC(=O)/C(=C/c1cn(nc1c2cccc(c2)[N+](=O)[O-])c3ccccc3)/NC(=O)c4ccccc4 C02279654
CCc1ccccc1NC(=O)Cc2nnc(n2CC=C)SCC(=O)Nc3nnc(s3)C(C)C C39773160
Cc1c(c([nH]c1C(=O)C)CC(=O)Nc2ccc(cc2)S(=O)(=O)N3[C@@H](CCC[C@@H]3C)C)C(=O)OC C39984955
CCCOc1ccc(cc1OCC)[C@H]2c3c(n[nH]c3C(=O)N2[C@@H]4CCS(=O)(=O)C4)c5cc(ccc5O)C C38701975
CCOc1ccc(cc1OC)C(=O)NNC(=O)c2cc(nc3c2cnn3C(C)C)c4ccc(s4)C C14382251
c1cc(ccc1/C=C/2\C(=O)N(C(=O)S2)CCNC(=O)c3ccc(c(c3)[N+](=O)[O-])NC4CC4)Cl C49735062
c1ccc2c(c1)n(c(=O)o2)CCC(=O)Nc3nnc(s3)SCC(=O)Nc4ccc(cc4)Cl C59346271
[H]/N=C\1/C2=C(N=NC2=N[C@H](N1c3ccc(cc3)Oc4ccccc4)S[C@@H](CC)C(=O)NCCOC)C C63731566
Cc1nnc(n1Cc2ccccc2)SCC(=O)Nc3cccc(c3)S(=O)(=O)/N=C\4/CCCCCN4 C14357910
CCCNC(=O)Cc1ccc(cc1)n2c(=O)c3ccccc3n(c2=O)CC(=O)Nc4ccccc4OCC C35377791
Cc1ccc(c(c1)NC(=O)Cn2c3ccccc3c(=O)n(c2=O)CCCCC(=O)NCc4ccco4)C C45896528
CCOC(=O)c1c(c(sc1NC(=O)[C@H](CC(C)C)N2C(=O)c3ccccc3C2=O)C(=O)OCC)C C00939151
CCn1c(nnc1SCC(=O)Nc2c(c(c(s2)C)C)C(=O)OCC)c3cc(cc(c3)OC)OC C02871986
CCCOC(=O)c1c2c(sc1NC(=O)c3ccc(cc3)Cn4c(c(c(n4)C)[N+](=O)[O-])C)CCCC2 C02753383
CCOC(=O)c1c2c(sc1NC(=O)COC(=O)c3cc(c(c(c3)OC)OC)OC)C[C@H](CC2)C C01919264
C[C@H]1CCc2c(sc(c2C(=O)OC)NC(=O)COC(=O)/C=C/c3cc(c(c(c3)OC)OC)OC)C1 C01962948
CC[C@H](C(=O)Nc1c(c2c(s1)CCCC2)C(=O)OCC)OC(=O)/C=C/c3ccc(cc3)[N+](=O)[O-] C03667192
CCCCOC(=O)c1ccc(cc1)NC(=O)Cn2cnc3c(c2=O)c(c(s3)C(=O)OCC(C)C)C C08950005
CCn1cc2c(n1)c(=O)n(c(n2)SCC(=O)Nc3cc(cc(c3)OC)OC)Cc4ccc(cc4)C C09299789
C[C@H](C(=O)Nc1ccc(cc1C(F)(F)F)[N+](=O)[O-])OC(=O)CCc2ncc(o2)c3ccccc3F C12273575
COc1ccc2c(c1OC)C(=O)O[C@H]2Nc3ccc(cc3C(=O)c4cc(c(c(c4)OC)OC)OC)Cl C02133752
Cc1c2ccc(c(c2oc(=O)c1CC(=O)OC)C)OC(=O)C3CCC(CC3)CNC(=O)OC(C)(C)C C12869970
CCOc1ccc(cc1)[C@H](C(=O)NC2CCCC2)N(c3cc4c(cc3C(=O)C)OCO4)C(=O)c5ccco5 C01380023
CCOc1ccc(cc1)[C@@H](C(=O)NC2CCCC2)N(c3cc4c(cc3C(=O)C)OCO4)C(=O)c5ccco5 C01380022
Cc1ccc(c(c1)N([C@H](c2ccc(o2)C)C(=O)NCCC(C)C)C(=O)Cn3c4ccccc4nn3)OC C13031556
Cc1ccc(cc1)Cn\2ccs/c2=N\C(=O)COC(=O)[C@H](C)NS(=O)(=O)c3ccc(cc3)OC C13076231
CCCCCn1c(=O)c2ccccc2n3c1nnc3S[C@H](C)C(=O)Nc4cc(ccc4OC)OC C12047075
CC[C@H]1CCc2c(sc(c2C(=O)OCC)NC(=O)CSc3nnc(n3CC)c4cc(n(n4)C)C)C1 C02747764
Cc1ccc(cc1)c2nnc(o2)[C@@H](C)OC(=O)c3ccccc3C(=O)c4ccc(c(c4)[N+](=O)[O-])NC C17721002
CCOCCOC(=O)C1=C(NC2=C([C@H]1c3cccc(c3)[N+](=O)[O-])C(=O)C[C@@H](C2)c4ccc(cc4)OC)C C02775874
CCCCc1ccc(cc1)n2c(nnn2)SCC(=O)Nc3c(c(c(n3Cc4ccco4)C)C)C#N C20042134
CCCCCCc1nc2c(c(n1)SCc3[nH]c(=O)c4ccccc4n3)c(=O)n(c(=O)n2CCC)C C21736308
c1ccc(cc1)c2ccc(cc2)OC[C@H](CN3CCN(CC3)S(=O)(=O)c4cccc(c4)[N+](=O)[O-])O C13108036
CC[C@H](C)[C@@H](C(=O)N1CCN([C@@H](C1)C)C(=O)CCC2CCCC2)NC(=O)/C=C/c3ccc(cc3)[N+](=O)[O-] C34979259
CC[C@@H](C)N(CCC(=O)Nc1nnc(s1)c2ccccc2)C(=O)c3ccc(cc3Cl)[N+](=O)[O-] C35155750
CCOC(=O)c1c(csc1NC(=O)CN2CCN(CC2)c3ccccc3[N+](=O)[O-])c4ccc(cc4)C C12524988
Cc1cc(c(n1CC=C)C)C(=O)COC(=O)c2ccccc2NC(=O)c3ccc(cc3Cl)[N+](=O)[O-] C35800723
COc1ccc(cc1OC)CCN2CC3=C(C2=O)[C@@H](NC(=O)N3CC=C)c4cc(cc(c4)OC)OC C35834826
COc1cc(c(cc1OC)NC(=O)C[C@@H]2C[C@@H]3CC[C@H]2C3)C(=O)OCc4cc(=O)n5ccccc5n4 C36430621
COc1ccccc1C(=O)N(Cc2ccco2)[C@H](c3ccc(cc3)[N+](=O)[O-])C(=O)NC4CCCCC4 C36494258
CC(C)(C)CC(C)(C)NC(=O)[C@H](c1cc(ccc1Cl)[N+](=O)[O-])N(Cc2ccco2)C(=O)c3ccco3 C36498440
CN(C)c1ccc(cc1)[C@H](C(=O)NC2CCCCC2)N(Cc3ccco3)C(=O)c4cccc(c4)[N+](=O)[O-] C36504928
CC(C)(C)N([C@H](c1ccc(c(c1)OC)OC)C(=O)NC2CCCCC2)C(=O)c3cccc(c3)[N+](=O)[O-] C36591771
CCCCNC(=O)[C@H](c1ccc(cc1)[N+](=O)[O-])N(Cc2ccc(o2)C)C(=O)CCc3ccc(cc3)OC C36598093
CCCCNC(=O)[C@@H](c1ccc(cc1)N(C)C)N(Cc2ccc(o2)C)C(=O)c3cccc(c3)[N+](=O)[O-] C36601514
CCc1ccc(cc1)N([C@H](c2ccccn2)C(=O)NC3CCCCC3)C(=O)Cn4nc(nn4)c5ccccc5 C00905795
CC[C@@H](C(=O)Nc1nc(c(s1)C(=O)OCC)C)Sc2nc3c(c4ccccc4n3CC=C)nn2 C02751061
Cc1ccc(cc1)c2nnn(n2)CC(=O)N(c3ccccc3F)[C@H](CC(C)C)C(=O)NC[C@H]4CCCO4 C12706106
CCOC(=O)/C(=C/c1ccc([nH]1)[C@H](c2ccc(cc2)N(C)C)[C@@H]3C=CC(=N3)/C=C(\C#N)/C(=O)OCC)/C#N C39315160
C=CCn1c(nnc1SCC(=O)c2ccc(cc2)[N+](=O)[O-])CCNC(=O)c3ccc(cc3)Cl C39748232
C=CCn1c(nnc1SCC(=O)c2ccc(c(c2)[N+](=O)[O-])Cl)CCNC(=O)c3ccccc3F C39757541
Cc1ccc(cc1)OCCN2c3ccccc3/C(=N/NC(=O)c4cc(c(c(c4)OC)OC)OC)/C2=O C40137527
Cc1ccc(cc1)OCCCN2c3ccccc3/C(=N/NC(=O)c4cc(c(c(c4)OC)OC)OC)/C2=O C40138270
CCCCn1c2c(c(=O)[nH]c1=O)n(c(n2)CCC(=O)N(C)[C@H](C)c3cc4ccccc4o3)CC(C)C C46540871
CCc1ccc2c(c1)cc(c(=O)[nH]2)CN(Cc3ccc4c(c3)OCO4)[C@H](CC)c5nnnn5C(C)(C)CC C01374016
CC[C@@H](c1nnnn1C(C)(C)CC)N(Cc2ccc(cc2)OC)Cc3cc4cc(ccc4[nH]c3=O)OC C01374382
CC[C@@H](c1nnnn1CC(=O)OCC)N(Cc2ccc(cc2)C)Cc3cc4c(ccc(c4[nH]c3=O)C)C C01375655
CCOC(=O)c1ccc(cc1)NC(=O)[C@H]2CC(=O)N(/C(=N/c3ccc(cc3)Cl)/S2)CC(=O)OC C58945331
CCc1ccccc1N(CC(=O)N/N=C/c2cccc(c2)OCC(=O)OC)S(=O)(=O)c3ccccc3 C59401644
CC(=O)c1ccc(cc1)NC(=O)CCSc2nnc(n2c3ccccc3)c4cccc(c4)[N+](=O)[O-] C20290926
C=CCn1c(nnc1SCCC(=O)Nc2ccc(cc2)OC(F)(F)F)c3ccc(cc3)[N+](=O)[O-] C59792329
CCOC(=O)c1c2c(sc1NC(=O)C(=O)N/N=C/c3ccc(c(c3)[N+](=O)[O-])Cl)C[C@@H](CC2)C C04230310
c1cc(c(cc1[N+](=O)[O-])NC(=O)CCSCCC(=O)Nc2cc(ccc2Cl)[N+](=O)[O-])Cl C02086074
Cc1ccc(c(c1)Nc2nc(nc(n2)N3CCOCC3)N/N=C/c4ccc(c(c4)[N+](=O)[O-])N(C)C)C C06244710
CCOc1cccc2c1oc(c2)C(=O)/N=c\3/n(c4ccc(cc4s3)S(=O)(=O)N)CC(=O)OCC C08962771
Cc1ccc(cc1[N+](=O)[O-])c2ccc(o2)/C=N/NC(=O)[C@@H](C(C)C)NC(=O)c3ccc4c(c3)OCO4 C02057392
CC1=C([C@@H](NC(=O)N1)c2cn(nc2c3ccc(c(c3)[N+](=O)[O-])OC)c4ccccc4)C(=O)OC(C)C C01152981
C=CCN(CC=C)S(=O)(=O)c1ccc(cc1)C(=O)NNC(=O)c2cc3cc(ccc3s2)[N+](=O)[O-] C09404152
Cc1ccc(c(c1)NC(=O)[C@H](C(C)C)Nc2ccc(cc2[N+](=O)[O-])S(=O)(=O)N3CCOCC3)C C09539776
CC(C)[C@H](C(=O)N/N=C\c1cc(ccc1N2CCOCC2)[N+](=O)[O-])NC(=O)c3cccc(c3)Cl C10000747
C[C@H](C(=O)Nc1cc(ccc1N2CCOCC2)C(F)(F)F)OC(=O)c3ccc(c(c3)[N+](=O)[O-])NC C09924401
c1ccc(cc1)c2nnc(n2c3ccc(cc3)F)SCC(=O)NNC(=O)c4cccc(c4)[N+](=O)[O-] C10212598
Cc1ccccc1[C@@H](C)NC(=O)COC(=O)c2ccccc2NS(=O)(=O)c3cccc(c3)[N+](=O)[O-] C10603688
C[C@H](C(=O)Nc1ccccc1F)OC(=O)c2ccccc2NS(=O)(=O)c3cccc(c3)[N+](=O)[O-] C10603759
CCOC(=O)C1=C(NC(=O)N[C@@H]1c2ccc(cc2)OC)COC(=O)/C=C/c3cc(ccc3OC)OC C10868942
CCOC(=O)C1=C(NC(=O)N[C@H]1c2ccc(cc2)Cl)COC(=O)CN3C(=O)c4ccccc4C3=O C11151997
Cc1cc(c(c(c1)S(=O)(=O)Nc2ccccc2C(=O)O[C@@H](C)C(=O)NC3CCCCC3)C)[N+](=O)[O-] C13133883
Cc1ccc(cc1)n2c(nnc2SCC(=O)NNC(=O)c3cccc(c3)[N+](=O)[O-])c4ccccc4 C11196610
c1cc(cc(c1)Oc2ccc(cc2[N+](=O)[O-])[N+](=O)[O-])/C=N/NC(=O)CNC(=O)c3ccc(cc3)Cl C03081149
Cc1c2c(n(n1)c3ccc(cc3)C(=O)OCCC(C)C)OC(=C([C@H]2c4ccc(cc4)[N+](=O)[O-])C#N)N C16856668
CCCCc1ccc(cc1)n2c(nnn2)SCC(=O)NN3C(=O)[C@@](NC3=O)(CC)c4ccccc4 C19313476
CCOC(=O)C1=C(NC(=O)N[C@@H]1c2ccc(cc2)OC)CSc3nnnn3c4ccc(cc4C)C C19529547
c1ccc(cc1)Cn2c(nnc2SCC(=O)NNC(=O)c3cccc(c3)[N+](=O)[O-])c4cccs4 C20820128
CCOC(=O)C1=C(NC(=O)N[C@H]1c2ccc(o2)C)COC(=O)CCc3ncc(o3)c4ccc(cc4)C C25671612
CC1=C([C@@H](NC(=O)N1)c2cn(nc2c3ccc(c(c3)[N+](=O)[O-])OC)c4ccccc4)C(=O)OCC=C C27017997
c1ccc(c(c1)C(=O)NCC23CC4CC(C2)CC(C4)(C3)CNC(=O)c5ccccc5[N+](=O)[O-])[N+](=O)[O-] C27467495
Cc1ccccc1CSc2nnc(n2c3ccc(cc3)[N+](=O)[O-])CNC(=O)Nc4ccc(cc4)[N+](=O)[O-] C35265320
CCOc1cc(cc(c1OCC)OCC)c2nnc(o2)SCC(=O)NC(=O)NC3CCCCC3 C23585978
CNc1ccc(cc1[N+](=O)[O-])/C=N/NC(=O)CSc2nnc(n2c3ccccc3)c4ccccc4 C36271725
Cc1cccc(c1C)NS(=O)(=O)c2ccc(cc2)C(=O)O[C@@H](C)C(=O)Nc3cccc(c3)[N+](=O)[O-] C36275096
CC(C)(C)N([C@H](c1ccc(cc1)O)C(=O)NC2CCCCC2)C(=O)c3cc(cc(c3)[N+](=O)[O-])[N+](=O)[O-] C36583686
CC(C)(C)N([C@@H](c1ccccc1O)C(=O)NC2CCCCC2)C(=O)c3cc(cc(c3)[N+](=O)[O-])[N+](=O)[O-] C36583721
Cc1ccc(o1)CN([C@@H](c2ccc(c(c2)OC)O)C(=O)NC3CCCCC3)C(=O)c4ccc(cc4)[N+](=O)[O-] C36603179
Cc1ccc(o1)CN([C@H](c2ccc(c(c2)OC)O)C(=O)NC3CCCCC3)C(=O)c4ccc(cc4)[N+](=O)[O-] C36603180
CCCOc1ccc(cc1)[C@@H]2c3ccc(cc3OC(=C2C#N)N)OC(=O)COc4ccccc4[N+](=O)[O-] C38650617
C=CCOc1cccc(c1)[C@H]2c3ccc(cc3OC(=C2C#N)N)OC(=O)COc4ccccc4[N+](=O)[O-] C38684530
CCOc1cccc(c1)[C@H]2c3ccc(cc3OC(=C2C#N)N)OC(=O)COc4ccccc4[N+](=O)[O-] C38684862
CCOC(=O)c1c([nH]c(c1c2cc(ccc2OC)OC)C(=O)C(=O)Nc3ccc(cc3C)[N+](=O)[O-])C C38790628
CCOC(=O)c1c([nH]c(c1c2cc(ccc2OC)OC)C(=O)C(=O)Nc3cc(ccc3C)[N+](=O)[O-])C C38790629
CCOC(=O)/[NH+]=c\1/ccc-2c(cc(oc2c1)O)CSc3nnc(n3CC(=O)[O-])c4ccc(cc4)C C39709372
CC[C@@H](C(=O)Nc1ccc(cc1)[N+](=O)[O-])Sc2nnc(n2C)[C@H](C)NC(=O)c3ccccc3OC C39750999
CC[C@H](C(=O)Nc1ccc(cc1)[N+](=O)[O-])Sc2nnc(n2C)CCNC(=O)c3ccccc3OC C39762208
CCOP(=O)(c1c(oc(n1)c2ccc(cc2)C)NNC(=O)c3cc(on3)c4ccccc4)OCC C41154291
CC(=O)/C(=N\Nc1ccccc1[N+](=O)[O-])/Sc2nnc(n2c3ccccc3)[C@H](c4ccccc4)O C59122194
CCOC(=O)C1=C(NC(=O)N[C@@H]1c2ccc(cc2OC)Oc3ccc(cc3[N+](=O)[O-])C(F)(F)F)C C59267043
C[C@H](C(=O)Nc1ccccc1NC(=O)[C@H](C)Oc2ccc(cc2)[N+](=O)[O-])Oc3ccc(cc3)[N+](=O)[O-] C14038115
CCN(CC)C(=O)[C@H]1CCCCN1S(=O)(=O)c2cc(ccc2N/N=C/c3ccccc3O)[N+](=O)[O-] C59523107
C=CCn1c(nnc1SCC(=O)N/N=C/c2ccccc2[N+](=O)[O-])CNc3cccc4c3cccc4 C59884569
C[C@@H](C(=O)N/N=C/c1ccccc1[N+](=O)[O-])Sc2nnc(n2CC=C)CNc3ccc(cc3)Cl C59884582
Cc1cc(nc(n1)N/C(=N/C(=O)c2cc(cc(c2)OC)OC)/[N-]CCC3=c4cc(ccc4=[NH+]C3)OC)C C63804292
CCOC(=O)C1=C(NC(=O)N[C@H]1c2ccc(cc2)[N+](=O)[O-])CN3CCN(CC3)c4ccc(cc4C)C C67286342
Cc1cccc(c1C)NC(=O)CCC(=O)N/N=C/c2ccc(cc2)[N+](=O)[O-] C02147638
Cc1ccc(s1)c2cc([nH]n2)C(=O)N/N=C(/C)\c3cccc(c3)[N+](=O)[O-] C04135661
C[C@@H]1CCC[C@H]1OC(=O)C2=C(NC(=O)N[C@@H]2c3ccc(cc3)[N+](=O)[O-])C C04256032
Cc1ccc(c(c1)NC(=O)C(=O)N/N=C/c2ccc(cc2)[N+](=O)[O-])C C04405596
C/C(=N\NC(=O)c1cc(n[nH]1)c2cccc(c2)[N+](=O)[O-])/c3ccc(cc3)F C04677691
c1cc(sc1)C(=O)Nc2ccc(cc2)NC(=O)c3ccc(o3)[N+](=O)[O-] C00878025
CCc1ccccc1NC(=O)C(=O)N/N=C/c2cccc(c2)[N+](=O)[O-] C03101239
C[C@H]1CCCC[C@H]1NC(=O)COC(=O)c2ccc(c(c2)[N+](=O)[O-])NC C05363479
C[C@@H]1CCCC[C@@H]1NC(=O)[C@@H](C)OC(=O)c2ccc(c(c2)[N+](=O)[O-])NC C05363603
C[C@@H]1CCCC[C@H]1NC(=O)[C@@H](C)OC(=O)c2ccc(c(c2)[N+](=O)[O-])NC C05363606
Cc1cc(nc(n1)c2ccccc2O)N/N=C/c3ccc(cc3)[N+](=O)[O-] C04752008
C[C@H]1CCCC[C@@H]1NC(=O)[C@@H](C)OC(=O)c2cc(ccc2NC)[N+](=O)[O-] C05620241
c1ccc(c(c1)c2ccc(o2)C(=O)NNC(=O)c3cccc(c3)[N+](=O)[O-])F C08274218
Cc1c(c(on1)C)c2ccc(s2)C(=O)NNc3ccc(cc3)[N+](=O)[O-] C08536092
CC1CCN(CC1)c2ccc(cc2C(=O)NNC(=O)CC(C)C)[N+](=O)[O-] C10160270
CNc1ccc(cc1C(=O)OCC(=O)c2c[nH]c3c2cccc3)[N+](=O)[O-] C10247628
Cc1ccccc1[C@H](C)Nc2c(cc(c(c2[N+](=O)[O-])C)CO)[N+](=O)[O-] C10810214
CCc1cc(=O)[nH]c(n1)n2c(cc(n2)c3ccco3)NC(=O)C(CC)CC C12006617
CCCc1cc(=O)[nH]c(n1)n2c(cc(n2)c3ccco3)NC(=O)C(C)(C)C C12007096
Cc1c(c2ccccc2[nH]1)C(=O)COC(=O)c3cc(ccc3NC)[N+](=O)[O-] C05620053
C/C(=N\NC(=O)c1cc(n[nH]1)c2cccc(c2)[N+](=O)[O-])/c3ccccc3 C05319186
CN(C)c1nc(c(c(n1)N2CCC(CC2)Cc3ccccc3)[N+](=O)[O-])N C04306264
Cc1c(c([nH]c1C(=O)Nc2cccc(c2)[N+](=O)[O-])C)C(=O)OC(C)C C15629298
Cc1ccc(cc1NCC(=O)Nc2cccc3c2nsn3)[N+](=O)[O-] C19096450
Cc1ccc(s1)c2cc([nH]n2)C(=O)N/N=C/c3cccc(c3)[N+](=O)[O-] C09008687
C[C@H](C(=O)OC)NC(=O)c1ccc(c(c1)[N+](=O)[O-])NC2CCCC2 C29067255
Cc1ccc(cc1[N+](=O)[O-])NC(=O)[C@H](C)Nc2ccc3c(c2)OCCO3 C29227663
CCC(=O)O/N=C(\c1ccc(c(c1)[N+](=O)[O-])Oc2ccc(cc2F)F)/N C04394446
CCCCc1c(nc([nH]c1=O)N/N=C(\C)/c2ccc(cc2)[N+](=O)[O-])C C13548627
Cc1ccc(c(c1)[N+](=O)[O-])OCC(=O)N/N=C/c2c[nH]c3c2cccc3 C01228165
CCCCC1=C2[C@H](C(=C(O[C@H]2N=N1)N)C#N)c3cc4c(c(c3)OC)OCO4 C39327275
CCc1ccc2c(c1)c(co2)CC(=O)NNC(=O)c3ccc(cc3)[N+](=O)[O-] C39893283
Cc1cccc(c1C)NC(=O)NC(=O)COC(=O)c2ccc3c(c2)OCO3 C08540783
c1cc(ccc1CNC(=O)Nc2ccc(nc2)OCC(F)(F)F)[N+](=O)[O-] C48081283
Cc1c(cc(c(c1[N+](=O)[O-])NCCc2c(cccc2F)F)[N+](=O)[O-])CO C52445633
Cc1c(cccc1[N+](=O)[O-])NC(=O)[C@H](C)Nc2cccc3c2OCCO3 C55156498
Cc1ccc(c(c1)[N+](=O)[O-])NC(=O)CNc2cccc3c2OCCO3 C55894275
c1cc2c(cc1[N+](=O)[O-])cc([nH]2)C(=O)OCCc3c[nH]nc3C(F)(F)F C56231211
c1cc(cc(c1)O)C(=O)N/N=C/c2cc(ccc2N3CCCC3)[N+](=O)[O-] C59378004
c1ccc(cc1)c2nc([nH]n2)SCC(=O)Nc3ccc(cc3)[N+](=O)[O-] C08381610
CC(C)COc1ccccc1CNc2cc3c(cc2[N+](=O)[O-])c(=O)[nH]cn3 C60451374
CC(C)CCC(=O)NNC(=O)c1cc(ccc1N2CCCCC2)[N+](=O)[O-] C66574344
Cc1cc(ccc1S(=O)(=O)NNC(=O)CCC2CCCCC2)[N+](=O)[O-] C66588557
c1cc(ccc1[N+](=O)[O-])S(=O)(=O)NNC(=O)CCC2CCCCC2 C66588582
Cc1ccc(c(c1)[N+](=O)[O-])S(=O)(=O)NNC(=O)CC2CCCCC2 C66589147
C[C@H](c1ccc2c(c1)NC(=O)CO2)OC(=O)[C@H](C(C)C)NC(=O)OC C66730140
c1cc(cc(c1)[N+](=O)[O-])C[NH2+]Cc2cc(cc(c2[O-])[N+](=O)[O-])Cl C66991053
Cc1nc(no1)C2(CCCC2)NC(=O)[C@@H](C)NC(=O)OC(C)(C)C C67205664
Cc1ccc(cc1)OC[C@H](C)NC(=O)c2c3cc(ccc3[nH]n2)[N+](=O)[O-] C67330879
CCOC(=O)N[C@H]1CCCN(C1)C(=O)N[C@H](C)c2c(nn(c2C)C)C C67535832
Cc1ccc(c(c1)Oc2c(=O)c3ccc(c(c3oc2C(F)(F)F)C[NH+]4CCCC4)O)C C06162879
Cc1c(sc(c1[C@@H](c2ccc(cc2)OC(F)F)[NH+]3CCCC3)NC(=O)c4ccco4)C C08763381
CN1CCCc2c1ccc(c2)[C@@H](CNC(=O)COc3ccc(cc3)Cl)[NH+]4CCCCC4 C09137377
CC[C@@H](C)[NH+](CCNC(=O)c1c(c2c(cc(nc2s1)C)C)n3cccc3)C4CCCCC4 C09251912
C[C@@H](Cc1ccc2c(c1)OCO2)C[NH+]3CCC4(CC3)C[C@H]4C(=O)Nc5ccc(cc5)SC C11981010
C[C@H](Cc1ccc2c(c1)OCO2)C[NH+]3CCC4(CC3)C[C@@H]4C(=O)Nc5ccc(cc5)SC C11981025
COc1cccc(c1)CCn2cnc3c(c2=O)c4c(s3)C[C@H](CC4)[NH2+]C5CCCCC5 C12333265
CCOC(=O)c1c(oc2c1c(c(c3c2cccc3)O)[C@@H](c4ccc(cc4)C)[NH+]5CCCCC5)C C02667760
CC1CC[NH+](CC1)[C@@H](c2ccc(cc2)Cl)c3c(c4ccccc4o3)NC(=O)c5ccco5 C15859319
Cc1ccc(cc1)/[NH+]=C\2/C3(CCCCC3)N(C(=[NH+]2)SCC(=O)[O-])c4cccc(c4)Cl C08702106
C[C@H]1CCCC[C@@H]1NC(=O)C2CCN(CC2)c3[nH+]c4ccccc4n3Cc5ccccc5F C21162528
CC(C)(C)c1ccc(cc1)C(=O)NC[C@H](c2ccc3c(c2)CCCN3C)N4CC[NH+](CC4)C C22734851
CCc1ccc(cc1)[C@H](CNC(=O)c2cnn(c2C(F)(F)F)c3ccc(cc3)C)[NH+](C)C C23081707
Cc1ccc(cc1)c2cnc(o2)CCC(=O)NC[C@@H](c3ccccc3Cl)[NH+]4CCCC4 C25377629
Cc1ccc(cc1)c2c(sc3c2c(=O)[nH]c(n3)C[NH+]4CCC[C@H]4c5ccc(cc5)OC)C C25415561
Cc1ccc(cc1)c2c(s/c(=[NH+]\c3cccc(c3)Cl)/n2CC=C)NC(=O)c4ccco4 C27024759
Cc1cc(c2c(c(oc2c1)C(=O)NC[C@H](c3ccc(cc3)OC)[NH+]4CCCCCC4)C)C C27583204
Cc1cc(c2c(c1)c(=O)cc(o2)C(=O)NC[C@H](c3ccc(cc3)Cl)[NH+]4CCCCC4)C C28288310
CCc1ccc2c(c1)c(=O)cc(o2)C(=O)NC[C@@H](c3ccc(cc3)C(C)C)[NH+]4CCCCC4 C28293021
C[C@@H](c1nc2cc(ccc2n1Cc3ccccc3)Cl)[NH+]4CCN(CC4)c5ccccc5O C29450005
CC1=C[C@H]([C@@H](C[C@H]1Cc2nnc(o2)c3ccccc3F)C(C)C)C[NH2+]Cc4ccncc4 C30883480
CCC[NH+](Cc1coc(n1)c2ccc(cc2C)C)CC(=O)Nc3ccc(c(c3F)F)F C29973354
Cc1ccc(cc1)c2c(cn(n2)c3ccccc3)CCC(=O)NCC[NH+](C)C4CCCCC4 C32974949
Cc1ccc(cc1)C[NH+](Cc2cc(=O)n3c(n2)cc([nH]3)c4ccc(cc4)Cl)CC(C)C C33126273
Cc1cccc(c1)c2cc3nc(cc(=O)n3[nH]2)C[NH+](Cc4ccc(cc4)C(C)C)CC(C)C C33126323
C[C@@H]1CCc2c(sc3c2c(ncn3)SC[C@@H]4C[NH2+][C@@H](O4)c5ccc(cc5)N(C)C)C1 C34892454
Cc1ccccc1Cn2c3ccccc3[nH+]c2N4CCC(CC4)C(=O)N[C@@H]5CCC[C@H]([C@@H]5C)C C35310534
CCc1cc(c(s1)NC(=O)c2ccco2)[C@H](c3ccc(cc3)C(C)C)N4CC[NH+](CC4)C C38546467
Cc1ccc(cc1)CCNC(=O)c2cccc(c2)c3ccc4c(c3)C(=O)CC5(O4)CC[NH+](CC5)C C39227685
Cc1ccc(cc1)S(=O)(=O)NC[C@@H]2C(=c3cc(ccc3=[NH+]C2=O)Cl)c4ccccc4 C39708160
c1ccc2=[NH+]CC(=c2c1)/C=N/Nc3nc(cs3)c4ccc(o4)c5cc(ccc5Cl)Cl C39988857
Cc1ccc(cc1)[C@@H](CNC(=O)c2cnc(nc2Cl)SCc3ccccc3)[NH+](C)C C40985733
c1ccc(cc1)Cn2cnc3c(c2=O)c4c(s3)C[C@@H](CC4)NC5CC[NH+](CC5)Cc6ccccc6 C14955026
C[NH+]1CCN(CC1)[C@H](c2ccc(cc2)Cl)c3c(c4ccccc4o3)NC(=O)c5ccccc5 C22938278
C[NH+](CCOc1ccc(cc1)F)Cc2[nH]c(=O)c3c(csc3n2)c4ccc(cc4)Cl C15101468
CC[C@@H](C)[C@@H]1C(=O)N(C2([NH2+]1)CCN(CC2)C(=O)c3cccs3)[C@@H](C)CCc4ccccc4 C36029651
CC(C)C[C@@H]1C(=O)N(C2([NH2+]1)CCN(CC2)C(=O)c3ccccc3Cl)Cc4cccc(c4)C(F)(F)F C36032524
CC(C)C[C@@H]1C(=O)N(C2([NH2+]1)CCN(CC2)C(=O)c3ccc(cc3)Cl)Cc4cccc(c4)C(F)(F)F C36032540
CC(C)C[C@H]1C(=O)N(C2([NH2+]1)CCN(CC2)C(=O)c3ccc(cc3)Cl)Cc4cccc(c4)C(F)(F)F C36032541
Cc1ccccc1N2C(=[NH+]/C(=[NH+]/c3ccc(cc3)Cl)/C24CCCCC4)SCC(=O)[O-] C19907497
Cc1ccccc1n2c(c(cn2)C(=O)NCC(C)(C)[NH+]3C[C@@H](C[C@H](C3)C)C)C(F)(F)F C59989962
CCc1ccc(cc1)/C=C\2/C(=O)c3ccc(c(c3O2)C[NH+]4CCCC[C@H]4c5cccnc5)O C41584637
COc1ccc2=[NH+][C@@H]3[C@@H](NCCC3=c2c1)c4ccc(c(c4)COc5ccccc5F)OC C63172472
CCCCOc1ccc(cc1)/C=N/NC(=O)[C@H]2C(=c3cc(ccc3=[NH+]2)Cl)c4ccccc4 C63318903
C[C@@H](C(=O)NCCC1=c2ccccc2=[NH+]C1)n3c4ccc(cc4c(n3)c5ccccc5)Cl C63493540
Cc1cccc(c1C)OCc2cc(ccc2OC)[C@@H]3[C@@H]4C(=c5cc(ccc5=[NH+]4)OC)CCN3 C63503403
CC1(Cc2cccc(c2O1)OCc3ccc(cc3)C(=O)NCCC4=c5ccccc5=[NH+]C4)C C63686731
C[C@H]1NN=C(N1C2CCCCC2)S[C@H](c3ccccc3)C(=O)C4=c5ccccc5=[NH+]C4 C64053002
c1ccc(c(c1)C(F)(F)F)/[NH+]=c\2/c(cc3cc(ccc3o2)Cl)C(=O)NC[C@@H]4CCCO4 C67292988
c1ccc(c(c1)C(F)(F)F)/[NH+]=c\2/c(cc3cc(ccc3o2)Cl)C(=O)NC[C@H]4CCCO4 C67292991
c1ccc2c(c1)cc3ccccc3c2/C=N/NC(=O)c4c(n(nn4)c5c(non5)N)C[NH+]6CCCCC6 C02276623
CCOc1cc(ccc1OC(=O)c2cccs2)[C@@H]3Nc4c(c5c(s4)C[NH+](CC5)C(C)C)C(=N3)O C08923411
CCOc1cc(ccc1OC(=O)c2cccs2)[C@H]3Nc4c(c5c(s4)C[NH+](CC5)C(C)C)C(=N3)O C08923415
CC[C@H]1CCCCN1S(=O)(=O)c2ccc(cc2)C(=O)Nc3c(c4c(s3)C([NH2+]C(C4)(C)C)(C)C)C(=O)N C09383545
C[C@@H](C(=O)N1CC(=O)Nc2c1cccc2)[NH2+]C[C@@H](c3cccc(c3OC)OC)c4c[nH]c5c4cccc5 C09723361
CC#CCN1C(=O)[C@@](NC1=O)(CCc2ccccc2)C3CC[NH+](CC3)Cc4cc5ccccc5[nH]c4=O C11972087
COc1cc(ccc1O)C[NH+]2CCC(CC2)[C@]3(C(=O)N(C(=O)N3)C4CCCC4)Cc5ccc(cc5)F C12190979
c1ccc(cc1)c2[nH]c(nn2)C[NH2+]C3CCN(CC3)c4ccc(cc4)NC(=O)c5ccc6c(c5)OCO6 C12242732
CCO[C@H]1[C@@H](c2ccccc2C13CC[NH+](CC3)Cc4c[nH]nc4c5ccccc5)NC(=O)c6ccco6 C12241265
Cc1ccc(c(c1)CSC[C@H]2C(=O)Nc3cc(ccc3N2)C(=O)N4CCN(CC4)c5cccc[nH+]5)C C09505457
C[C@@H](CCc1ccco1)NC(=O)N2CC[NH+](CC2)Cc3[nH]c4c(c(cs4)c5cccs5)c(=O)n3 C24528364
CC1=C([C@@H](N2CCCSC2=[NH+]1)c3ccc(cc3)NS(=O)(=O)c4ccc(cc4)C(C)(C)C)C(=O)NC C35337834
CC1(Cc2c(c(sc2C([NH2+]1)(C)C)NC(=O)c3ccc(c(c3)[N+](=O)[O-])N4CCCCC4)C(=O)OC)C C38806356
CC1(Cc2c(c(sc2C([NH2+]1)(C)C)NC(=O)C3CCN(CC3)S(=O)(=O)c4cccs4)C(=O)OC)C C36704261
CCOC(=O)c1c2c(sc1NC(=O)[C@H]3CCCN3S(=O)(=O)c4cccs4)C([NH2+]C(C2)(C)C)(C)C C36704335
c1ccc(cc1)N2[C@@H](NN[C@@H]2SCC(=O)N/N=C/C3=c4ccccc4=[NH+]C3)c5cccc(c5)[N+](=O)[O-] C38959983
c1ccc(cc1)[C@H]2C(=c3ccccc3=[NH+]2)/C=N/N=C/4\NC(=O)[C@@H](S4)CC(=O)Nc5ccc(cc5)Cl C39355138
c1ccc(cc1)[C@@H]2C(=c3ccccc3=[NH+]2)/C=N/N=C/4\NC(=O)[C@H](S4)CC(=O)Nc5ccc(cc5)Cl C39355139
Cc1cc(ccc1NC(=O)CNC(=O)COC(=O)c2ccc3=[NH+][C@@H]4CCCCC4=c3c2)Br C39431002
C[C@@H]1c2c(s/c(=N\C(=O)C[NH+](C)C)/[nH]2)C[C@]3([C@H]1[C@H]([C@@H](CC3)[C@H](C)C(=O)N(C)Cc4ccccc4)O)C C39563698
C[C@H](CNC(=O)[C@@H]1CN(CC12CC[NH2+]CC2)C(=O)c3ccc(o3)c4ccccc4F)Oc5ccccc5 C39665387
Cc1ccc(cc1)O[C@@H](C)CNC(=O)[C@@H]2CN(CC23CC[NH2+]CC3)C(=O)c4ccc(o4)c5ccccc5 C39666245
c1ccc(c(c1)c2ccc(o2)C(=O)N3C[C@H](C4(C3)CC[NH2+]CC4)C(=O)NCc5ccc(cc5)OC(F)F)F C39673397
c1cc(ccc1CNC(=O)[C@@H]2CN(CC23CC[NH2+]CC3)C(=O)c4ccc(o4)c5ccc(cc5)F)OC(F)F C39673398
C[C@@H](CCc1ccc(cc1)OC)NC(=O)[C@@H]2CN(CC23CC[NH2+]CC3)C(=O)COc4cccc(c4)Cl C39675350
C[C@H](CCc1ccc(cc1)OC)NC(=O)[C@H]2CN(CC23CC[NH2+]CC3)C(=O)COc4cccc(c4)Cl C39675353
c1ccc(cc1)c2ccc(o2)C(=O)N3C[C@H](C4(C3)CC[NH2+]CC4)C(=O)NCCc5c[nH]c6c5cc(cc6)Cl C39676503
Cc1cccc2c1[nH]cc2CCNC(=O)[C@@H]3CN(CC34CC[NH2+]CC4)C(=O)c5ccc(o5)c6ccc(cc6)F C39684223
C[C@@H](Cc1ccccc1OC)NC(=O)[C@@H]2CN(CC23CC[NH2+]CC3)C(=O)c4ccc(o4)c5ccccc5 C39686714
C[C@H](Cc1ccccc1OC)NC(=O)[C@@H]2CN(CC23CC[NH2+]CC3)C(=O)c4ccc(o4)c5ccccc5 C39686715
C[C@H](Cc1ccccc1OC)NC(=O)[C@H]2CN(CC23CC[NH2+]CC3)C(=O)c4ccc(o4)c5ccccc5 C39686717
CCc1ccc(cc1)[C@@H](C)NC(=O)[C@@H]2CN(CC23CC[NH2+]CC3)C(=O)c4c(onc4c5ccccc5Cl)C C39696058
CCc1ccc(cc1)[C@H](C)NC(=O)[C@@H]2CN(CC23CC[NH2+]CC3)C(=O)c4c(onc4c5ccccc5Cl)C C39696059
c1ccc(cc1)N2[C@@H](N[C@@H]3[C@@H](C2=O)C4=C(S3)CCCC4)SCC(=O)N/N=C/C5=c6ccccc6=[NH+]C5 C39926557
c1ccc(cc1)N2[C@@H](N[C@H]3[C@@H](C2=O)C4=C(S3)CCCC4)SCC(=O)N/N=C/C5=c6ccccc6=[NH+]C5 C39926559
CC(C)c1ccc(cc1)c2ccc(nn2)N3CCC(CC3)C(=O)N4CCC(CC4)(C(=O)N)[NH+]5CCCCC5 C40921229
C[C@@H](C(=O)N[C@@H](C1CCCCC1)C(=O)N2CCC[C@H]2c3nc4c(ccnc4s3)c5ccccc5)[NH2+]C C49073067
CCc1ccccc1NC(=O)c\2cc3cc(cc(c3o/c2=[NH+]\c4ccc(cc4)S(=O)(=O)N)O)C(C)(C)C C59170643
CC(C)(C)c1cc2cc(/c(=[NH+]/c3ccc(cc3)S(=O)(=O)N)/oc2c(c1)O)C(=O)Nc4ccccc4OC C59170726
Cc1cc(nc(n1)N/C(=N\C(=S)Nc2cc(ccc2OC)OC)/NC3CC([NH2+]C(C3)(C)C)(C)C)C C14157986
CCOC(=O)c1c(c(sc1NC(=O)C2=CC3=[NH+][C@H](C[C@H](N3N2)C(F)(F)F)c4cccs4)C)C C13121889
C[C@@H](C(=O)Nc1ccc(cc1)NC(=O)C)S[C@@H]2NN=C(N2c3ccccc3)C4=c5ccccc5=[NH+]C4 C39933409
C[C@@H](C(=O)Nc1ccc(cc1)NC(=O)C)S[C@H]2NN=C(N2c3ccccc3)C4=c5ccccc5=[NH+]C4 C39933411
C[C@H](C(=O)Nc1ccc(cc1)NC(=O)C)S[C@H]2NN=C(N2c3ccccc3)C4=c5ccccc5=[NH+]C4 C39933412
Cc1ccc(c(c1)Sc2ccc(cc2)NC(=O)CN3C(=O)[C@@H](NC3=O)CC4=c5ccccc5=[NH+]C4)C C63204579
c1ccc2=[NH+]CC(=c2c1)C[C@@H](C(=O)NC3CCCCCC3)NS(=O)(=O)c4ccc5c(c4)CCC(=O)N5 C63732006
c1ccc2=[NH+]CC(=c2c1)C[C@H](C(=O)NC3CCCCCC3)NS(=O)(=O)c4ccc5c(c4)CCC(=O)N5 C63732007
COc1ccccc1CNC(=O)[C@@H](CC2=c3ccccc3=[NH+]C2)NS(=O)(=O)c4ccc(cc4)Cl C63780733
c1ccc2=[NH+]CC(=c2c1)C[C@@H](C(=O)Nc3ccc4c(c3)OCO4)NS(=O)(=O)c5ccc(cc5)Cl C63844202
c1ccc2=[NH+]CC(=c2c1)C[C@H](C(=O)N/N=C/c3ccc4c(c3)OCCO4)NC(=O)c5ccc(cc5)Cl C64044571
C[NH+](C)CCN(Cc1cc2cc3c(cc2[nH+]c1N(C)C)OCO3)C(=O)c4ccc(cc4)C(F)(F)F C12080123
CCOC(=O)N1CCN(CC1)c2c(cc3cc4c(cc3[nH+]2)CCC4)C[NH2+]CCc5c[nH]c6c5cccc6 C14985756
CCc1c(c(n(n1)c2ccccc2)N3CC[NH+](CC3)CC)C[NH+](Cc4ccc5c(c4)OCO5)C(C)C C34836828
c1ccc2c(c1)cccc2COc3ccccc3[C@H]4C[C@@H](N=[NH+]4)C(=O)N/N=C/C5=c6ccccc6=[NH+]C5 C38612957
c1ccc(cc1)CN(Cc2ccccc2)[C@@H]3[C@H](C(=O)N4C=CC=CC4=N3)/C=C(\C#N)/C5[NH+]=c6ccccc6=[NH+]5 C38614269
CCCCc1ccc(cc1)N[C@H]2/C(=N/S(=O)(=O)c3cccc4c3nsn4)/[NH+]=c5ccccc5=[NH+]2 C38966447
COc1ccc(cc1)S(=O)(=O)/N=C\2/[C@H]([NH+]=c3ccccc3=[NH+]2)Nc4ccc(cc4)OC(F)(F)F C38966570
CC#CCN1C(=O)[C@](NC1=O)(CCc2ccccc2)C3CC[NH+](CC3)C[C@@H]4C=c5ccccc5=[NH+]C4=O C39355569
CC(C)(CNC(=O)[C@@H]1CN(CC12CC[NH2+]CC2)C(=O)c3ccc(o3)c4ccccc4F)C[NH+](C)C C39631007
CCC(CC)C(=O)N1C[C@H](C2(C1)CC[NH2+]CC2)C(=O)NC[C@H](c3ccc(cc3)OC)[NH+]4CCCC4 C39664091
Cc1ccc2=C[C@H](C(=O)[NH+]=c2c1)[C@H]([C@@H]3N=NNN3C4CCCCC4)[NH+](Cc5cccnc5)Cc6ccco6 C39699249
Cc1ccc2=[NH+]C(=O)[C@@H](C=c2c1)[C@H](c3nnnn3CCOC)[NH+](Cc4ccc(cc4)Cl)Cc5ccco5 C39710322
Cc1ccc2=[NH+]C(=O)[C@@H](C=c2c1)[C@H](c3nnnn3CCOC)[NH+](Cc4ccccc4)Cc5ccc(cc5)F C39710354
CCc1ccc2=[NH+]C(=O)[C@@H](C=c2c1)[C@@H](c3nnnn3CCOC)N4CC[NH+](CC4)Cc5ccc6c(c5)OCO6 C39710484
CCc1ccc2=[NH+]C(=O)[C@@H](C=c2c1)[C@@H]([C@@H]3N=NNN3C(C)(C)C)[NH+](Cc4cccs4)C[C@@H]5CCCO5 C39710555
Cc1ccc2=C[C@H](C(=O)[NH+]=c2c1)[C@@H]([C@@H]3N=NNN3C4CCCC4)[NH+](Cc5ccc(cc5)OC)Cc6ccco6 C39710620
Cc1ccc2=C[C@H](C(=O)[NH+]=c2c1)[C@H]([C@@H]3N=NNN3C(C)(C)C)[NH+](Cc4ccccc4)Cc5cccs5 C39710696
CCOc1ccc(cc1)C[NH+](Cc2ccco2)[C@@H](c3nnnn3CCOC)[C@@H]4C=c5ccc(cc5=[NH+]C4=O)C C39710737
Cc1cccc2=C[C@@H](C(=O)[NH+]=c12)[C@H]([C@@H]3N=NNN3C4CCCCC4)[NH+](Cc5ccccc5)Cc6ccco6 C39710888
CCC(C)(C)N1[C@@H](N=NN1)[C@@H]([C@@H]2C=c3cccc(c3=[NH+]C2=O)C)[NH+](Cc4ccc(cc4)Cl)Cc5ccco5 C39710936
Cc1cccc2=C[C@H](C(=O)[NH+]=c12)[C@H](c3nnnn3Cc4ccccc4)[NH+](Cc5cccs5)C[C@@H]6CCCO6 C39710970
Cc1cccc2=C[C@@H](C(=O)[NH+]=c12)[C@H]([C@@H]3N=NNN3C(C)(C)C)[NH+](Cc4cccs4)C[C@@H]5CCCO5 C39710975
Cc1cc(c2=[NH+]C(=O)[C@@H](C=c2c1)[C@H]([C@@H]3NN=NN3C(C)(C)C)[NH+](Cc4ccccc4)Cc5ccco5)C C39711055
Cc1ccc(c2=[NH+]C(=O)[C@@H](C=c12)[C@H]([C@@H]3NN=NN3C4CCCCC4)[NH+](Cc5cccnc5)Cc6ccco6)C C39711101
CCC(C)(C)N1[C@H](NN=N1)[C@H]([C@@H]2C=c3c(cc(cc3=[NH+]C2=O)C)C)[NH+](Cc4ccc(cc4)F)Cc5ccco5 C39711170
CCOc1ccc2=[NH+]C(=O)[C@H](C=c2c1)[C@@H]([C@@H]3N=NNN3C(C)(C)C)[NH+]4CCN(CC4)c5ccccc5 C39711477
CCOc1ccc2=[NH+]C(=O)[C@H](C=c2c1)[C@H]([C@@H]3N=NNN3C(C)(C)C)[NH+]4CCN(CC4)c5ccccc5 C39711479
CCOc1ccc2=[NH+]C(=O)[C@H](C=c2c1)[C@H]([C@@H]3N=NNN3C(C)(C)C)[NH+](Cc4ccc(cc4)F)Cc5ccco5 C39711547
CC(C)(C)N1[C@@H](N=NN1)[C@@H]([C@@H]2C=c3cc4c(cc3=[NH+]C2=O)OCO4)[NH+](Cc5ccccc5)Cc6cccnc6 C39711662
C[C@H](c1nnc(n1c2ccc(cc2)OC)S[C@@H](C)C(=O)C3=c4ccccc4=[NH+]C3)[NH+]5CCCCC5 C39736578
CCOC(=O)[C@@H]1[C@@H](SC2=C1CC[NH+](C2)C)NC(=O)CSC3=N[C@@H]4C(=c5ccccc5=[NH+]4)N=N3 C39960578
CCOC(=O)[C@@H]1[C@H](SC2=C1CC[NH+](C2)C)NC(=O)CSC3=N[C@@H]4C(=c5ccccc5=[NH+]4)N=N3 C39960582
CC[NH+](CC)CCCN1CC(=O)N2[C@H](C1=O)CC3=c4ccccc4=[NH+][C@@H]3[C@H]2c5ccccc5OCC C63140380
COc1ccc(cc1)[C@H]2[C@@H]3[C@@H](N(C(=O)[C@@H]3N=[NH+]2)CCC4=c5cc(ccc5=[NH+]C4)OC)c6ccc(cc6)O C63294520
Cc1ccc(cc1)S(=O)(=O)N2C[C@H](N([C@@H]2C(C)C)C(=O)CS[C@@H]3[NH+]=c4ccc(cc4=[NH+]3)[N+](=O)[O-])C C63526761
COc1ccc2=[NH+][C@@H]([NH+]=c2c1)SCC(=O)Nc3ncc(s3)S(=O)(=O)c4ccc(cc4)[N+](=O)[O-] C63625878
Cc1cc(c(c(c1)C)NC(=O)CS[C@@H]2[NH+]=c3ccccc3=C4N2NC(=[NH+]4)CCC5=C(N=N[C@@H]5C)C)C C63708284
CC(C)(C)c1ccc(cc1)C[C@H]2C(=O)N=C([NH+]=N2)NC[C@H](c3ccc(cc3)OC)C4=c5ccccc5=[NH+]C4 C63886917
Cc1ccc2=[NH+][C@@H]([NH+]=c2c1)SCC(=O)N3CCc4c(c(nn4CCC(F)(F)F)C(=O)N(C)C)C3 C63985675
Cc1ccc2=[NH+][C@@H]([NH+]=c2c1)SCC(=O)N3CCc4c(c(nn4CC(C)C)C(=O)NC5CCCC5)C3 C63985709
C[C@H](CCC1=c2ccccc2=[NH+]C1)[NH+]3CCC4(CC3)C(=O)N(C(=O)N4CCc5ccc(cc5)OC)C C63985738
COCCCN1C(=O)N(C(=O)C12CC[NH+](CC2)C[C@@H]3C=c4ccccc4=[NH+]3)Cc5ccc6ccccc6c5 C63985876
CC(C)CN1C(=O)C2(CC[NH+](CC2)C[C@@H]3C=c4ccccc4=[NH+]3)N(C1=O)CCc5ccc(cc5)OC C63993726
C[C@@H](CCO)Nc1cc2c([nH+]c1)N([C@@H]([C@@H]2NC(=O)CCOC)C(=O)OC)CCC3=c4ccccc4=[NH+]C3 C63993750
c1ccc2=[NH+]CC(=c2c1)C(=O)CSc3nnc(n3c4ccc(cc4)OC(F)F)C[NH+]5CCCCC5 C64052949
CC1=C[C@H]2NC(=C(C(=O)N2C=C1)Cc3nnc(n3C)SCC(=O)NCC4[NH+]=c5ccccc5=[NH+]4)C C64482306
Cc1ccc2=[NH+][C@@H]([NH+]=c2c1)CCc3ccc(cc3)NC(=O)CN4c5cc(ccc5OCC4=O)C(C)(C)C C64491160
c1cc2=[NH+][C@@H]([NH+]=c2cc1Cl)SCc3nc(on3)CCC(=O)N[C@@H]4[C@@H]([C@@H]5CCCC[C@@H]5S4)C#N C64604323
Cc1cc2=[NH+]C([NH+]=c2cc1C)SCc3nc(on3)CCC(=O)N[C@@H]4[C@@H]([C@@H]5CCCC[C@@H]5S4)C#N C64604384
CCc1nc(no1)c2ccc(c(c2)S(=O)(=O)N3CCC(CC3)C(=O)NC[C@H]4[NH+]=c5ccc(cc5=[NH+]4)C)C C64769598
CC[NH+](Cc1ccccc1)[C@@H](c2cc3cc(c(cc3[nH]c2=O)C)C)c4nnnn4Cc5ccccc5 C06193590
CC[NH+](Cc1ccccc1)[C@@H](c2cc3ccc(c(c3[nH]c2=O)C)C)c4nnnn4Cc5ccccc5 C06193654
c1cc(ccc1CCC(=O)NCC2(CCCCC2)[NH+]3CCOCC3)S(=O)(=O)N4CCCCC4 C09412111
C[NH+]1CCN(CC1)S(=O)(=O)c2ccc(nc2)SCC(=O)Nc3ccccc3Cc4ccccc4 C09516500
c1cc(oc1)C[NH+](Cc2cccs2)CC(=O)Nc3cc(ccc3Cl)S(=O)(=O)N4CCCC4 C09726206
Cc1c(c([nH]c1C(=O)[C@H](C)Sc2nnc(n2c3ccc(cc3)F)C[NH+]4CCCCC4)C)C(=O)C C09950472
Cc1cccc(c1C)C(=O)N2CCC(CC2)[C@]3(C(=O)N(C(=O)N3)CC[NH+](C)C)CCc4ccccc4 C12038122
CC(C)CCNS(=O)(=O)c1c(c2c(s1)C[NH+](CC2)Cc3ccc4ccccc4n3)C(=O)OC C12055455
C[C@](C#N)(C1CC1)NC(=O)CSc2nnc(n2c3ccccc3C(F)(F)F)C[NH+]4CCCCC4 C12136755
CCOc1ccc(cc1)N2C(=O)[C@H]3[C@H]([NH2+][C@@]([C@@H]3C2=O)(CCSC)C(=O)OC)c4ccccc4F C12497845
Cc1ccc(cc1)C[NH+](Cc2cc3cccc(c3[nH]c2=O)C)Cc4nnnn4Cc5ccc(cc5)F C13065484
Cc1cccc2c1[nH]c(=O)c(c2)C[NH+](CCc3ccccc3)Cc4nnnn4Cc5ccc(cc5)F C13065556
CC[NH+](CC)CCCN1[C@@H](C(=C(C1=O)O)C(=O)c2ccc3c(c2)C[C@@H](O3)C)c4cccc(c4)OC C09459785
CC[NH+](CC)CCCN1[C@@H](C(=C(C1=O)O)C(=O)c2ccc3c(c2)C[C@H](O3)C)c4cccc(c4)OC C09459787
CCc1ccc(cc1)[C@@H]2C(=C(C(=O)N2CCC[NH+](CC)CC)O)C(=O)c3ccc4c(c3)OCCO4 C09425186
C=CCN(c1ccccc1)S(=O)(=O)c2cccc(c2)C(=O)NCc3cc[nH+]c(c3)N4CCCC4 C14250986
C[NH+](C)[C@@H](CNC(=O)c1cccc(c1)S(=O)(=O)N2CCN(CC2)c3ccccc3)c4ccccc4 C16599398
C[C@H](c1nnc(n1c2ccc(cc2)Cl)SCC(=O)Nc3ccc(cc3)N4CCCC4)[NH+](C)C C16919661
Cc1c(nc(o1)c2ccccc2NS(=O)(=O)C)CN(C)C3CC[NH+](CC3)CCc4ccccc4 C20911504
CC[C@@H](C[NH+](C)Cc1ccccc1)NC(=O)Cn2c3ccccc3n(c(=O)c2=O)Cc4ccccc4 C21944457
Cc1ccc(o1)/C=C/c2[nH]c(=S)n(n2)C[NH+](C)Cc3c(nn(c3C)Cc4ccccc4Cl)C C22757290
C[C@@H](c1nnc(n1c2ccc(cc2)Cl)SCC(=O)Nc3ccccc3SCC#N)[NH+](C)C C22844126
CC(C)C[C@@H](C(=O)NC[C@H](c1ccc(cc1)OC)[NH+]2CCCCC2)N3C(=O)[C@@H]4CC=CC[C@@H]4C3=O C23058449
C[C@H](Cc1cccs1)[NH+](Cc2ccc(cc2)OC)Cc3[nH]c(=O)c4cc(c(cc4n3)OC)OC C24892480
C[C@H](c1ccco1)NC(=O)COc2c3c(csc3nc(n2)C[NH+]4CCCCC4)c5cccs5 C28616776
Cc1cc2c(o1)cc3n2C[C@@](N(C3=O)CCC[NH+](C)Cc4ccccc4)(C)C(=O)NC5CCCCC5 C33331897
CC1CCC(CC1)NC(=O)[C@@]2(Cn3c4ccoc4cc3C(=O)N2CCC[NH+](C)Cc5ccccc5)C C33331928
CCOC(=O)C1=C(N(C(=O)C[C@@H]1c2ccc(cc2)F)Cc3cccc(c3)C(=O)NCC[NH+](C)C)C C35726560
CCC[NH+](CC(=O)Nc1ccc(cc1Cl)Cl)CC(=O)N([C@H]2CCS(=O)(=O)C2)[C@@H](C)CC C36007144
C[C@H]1CCCC[C@H]1NC(=O)[C@@]2(Cn3c4ccoc4cc3C(=O)N2CCC[NH+](C)Cc5ccccc5)C C37443411
Cn1c(nnn1)SCC[NH2+]Cc2cc(c(c(c2)Br)OCc3ccccc3F)OC C08437909
C[NH+](C)[C@@H](CNC(=O)c1cc(ccc1Cl)S(=O)(=O)N(C)c2ccc(cc2)F)c3ccco3 C09884367
C[C@@H]([C@@H](c1cccs1)N2CC[NH+](CC2)Cc3ccccc3)NC(=O)CN4C(=O)c5ccccc5C4=O C38595957
C[C@@H]([C@H](c1cccs1)N2CC[NH+](CC2)Cc3ccccc3)NC(=O)CN4C(=O)c5ccccc5C4=O C38595959
COc1ccc(cc1S(=O)(=O)NC[C@H](c2ccco2)[NH+]3CCN(CC3)c4ccc(cc4)F)F C38604664
CCOc1ccccc1C2=NC(=CC3=c4ccccc4=[NH+][C@@H]32)C(=O)N[C@@H](CCSC)C(=O)OC C39024553
c1cc(oc1)[C@H](CNC(=O)CCc2ccc(cc2)S(=O)(=O)N3CCCCCC3)[NH+]4CCCCC4 C36684469
CCN1[C@@H](NN=C1SCC(=O)C2=c3ccccc3=[NH+][C@@H]2c4ccccc4)CN5CCCCCC5=O C39730081
Cc1ccc(c2=[NH+]C(=O)[C@@H](C=c12)[C@@H]3c4cc(c(cc4CCN3C(=S)NCCOC)OC)OC)C C40010982
Cc1cc2=C[C@@H](C(=O)[NH+]=c2cc1C)[C@H]3c4cc(c(cc4CCN3C(=S)NCCOC)OC)OC C40010988
CCCOc1c(cc(cc1Br)C(=O)NCc2ccc([nH+]c2)N3C[C@@H](O[C@H](C3)C)C)OC C46792054
CCc1cc(cc(c1)OCCOc2ccc(cc2)/C=C\3/C(=[NH2+])N4C(=NC3=O)SC(=N4)C(C)C)C C19897217
CC[C@@H](C)[C@H]1C(=O)N(C2([NH2+]1)CCN(CC2)S(=O)(=O)c3ccc(c(c3)Cl)Cl)CCCOC C36028152
CC(C)C[C@@H](C(=O)NC[C@H](c1ccccc1OC)[NH+]2CCCCC2)N3C(=O)[C@@H]4CC=CC[C@@H]4C3=O C59782647
COC(=O)[C@@H](CC1=c2ccccc2=[NH+]C1)NC(=O)c3cnn(c3C(F)(F)F)c4ccc(cc4)Cl C63182690
COc1ccc(cc1)[C@@H]([C@H](C(=O)C2=c3ccccc3=[NH+]C2)O)N4CCN(CC4)c5ccc(cc5)OC C63780721
COc1ccc(cc1)[C@H]([C@H](C(=O)C2=c3ccccc3=[NH+]C2)O)N4CCN(CC4)c5ccc(cc5)OC C63780723
Cc1ccc2=[NH+]CC(=c2c1)CCN3C[C@H](CC3=O)C(=O)N[C@@H]4N=N[C@@H](S4)CSc5ccccc5 C63941274
Cc1ccc2=[NH+]CC(=c2c1)CCN3C[C@H](CC3=O)C(=O)N[C@H]4N=N[C@@H](S4)CSc5ccccc5 C63941278
CCN(CC)C(=O)c1c[nH+]c2c(c1N3CCC(CC3)C(=O)NCCC4=CCCCC4)c(ns2)C C65301368
c1ccc(cc1)c2nc(sn2)N3CC[NH+](CC3)C[C@@H](COc4ccc(cc4)Br)O C01028156
C[C@@H]1C[C@@H](C[NH+](C1)CCCNC(=O)[C@@H]2c3ccccc3C(=O)N([C@@H]2c4cccs4)CC(C)C)C C09433053
C[C@@H]1C[C@H](C[NH+](C1)CCCNC(=O)[C@@H]2c3ccccc3C(=O)N([C@@H]2c4cccs4)CC(C)C)C C09433055
CCCC[NH+](CC)CCCNC(=O)[C@H]1c2ccccc2C(=O)N([C@@H]1c3cccs3)C4CCCC4 C09433599
C[C@@H](c1nnc(n1c2ccc(cc2)F)SCC(=O)c3c[nH]c4c3cccc4)[NH+]5CCCCC5 C09550124
c1ccc(c(c1)CC[NH2+][C@H]2CCc3c(sc4c3c(=O)n(cn4)CCCc5ccncc5)C2)F C11789214
C[C@@H](C(=O)NC12CC3CC(C1)CC(C3)C2)Sc4nnc(n4c5ccccc5)C[NH+]6CCCC6 C12133536
Cc1ccc(c(c1)C)C[NH+]2CCC(CC2)[C@]3(C(=O)N(C(=O)N3)CCc4cccs4)c5ccccn5 C12181943
Cc1c(sc(c1[C@@H](c2cccnc2)[NH+]3CCC(CC3)Cc4ccccc4)NC(=O)c5ccco5)C C06144651
CC[NH+](CC)CCN1[C@@H](/C(=C(/c2cccs2)\O)/C(=O)C1=O)c3ccc(cc3)Br C09135575
Cc1ccc(c(c1)C(=O)C2=C(C(=O)N([C@H]2c3ccc(c(c3)Cl)Cl)CCC[NH+](C)C)O)C C08973120
CC(C)C[NH+]1C[C@H](C[C@H]1C(=O)N(C)Cc2cc3ccccc3s2)Sc4[nH]c5ccccc5n4 C12151204
CCOc1cc(cc(c1OCc2ccc(cc2)C)Br)C[NH2+]CCCN3CCCC3=O C13727970
Cc1nc(cs1)[C@H](C)n2cnc3c(c2=O)c4c(s3)C[C@H](CC4)[NH2+]CCCc5ccccc5 C14988650
COc1ccccc1Cn2cnc3c(c2=O)c4c(s3)C[C@@H](CC4)[NH2+]CCc5ccc(cc5)F C14995393
Cc1cc(cc(c1)C[NH+]2CCC(CC2)[C@@]3(C(=O)N(C(=O)N3)CCc4cccs4)c5ccccn5)C C15002544
Cc1cc(cc(c1)C[NH+]2CCC(CC2)[C@]3(C(=O)N(C(=O)N3)CCc4cccs4)c5ccccn5)C C15002547
CCCCCC[NH2+]Cc1cc(c(c(c1)Br)OCc2ccc3c(c2)OCCO3)OC C20876866
CCc1cc2c(s1)cc3n2C[C@@](N(C3=O)CC[NH+](CC)CC)(C)C(=O)NC4CCC(CC4)C C21526089
CC[NH+](CCNC(=O)c1c2ccccc2nc3c1CN(C3=O)C4CCCCC4)Cc5ccccc5 C21915511
c1cc(oc1)[C@H](CNC(=O)c2ccc(cc2)C(F)(F)F)[NH+]3CCN(CC3)c4ccc(cc4)F C22714798
C[C@H](c1nnc(n1c2ccc(cc2)Cl)S[C@@H](C)C(=O)Nc3ccccc3SC)[NH+](C)C C22718732
C[C@@H](c1nnc(n1c2ccc(cc2)Cl)S[C@H](C)C(=O)Nc3ccccc3SC)[NH+](C)C C22718736
C[NH+]1CCN(CC1)[C@H](CNC(=O)Cc2ccc(cc2)c3ccccc3)c4ccc5c(c4)CCN5C C22733705
Cc1ccc(c(c1)F)n2c(cc3c2-c4ccccc4OC3)CCC(=O)NCC[C@H]5CCC[NH+]5C C23442275
Cc1c(c(n(n1)Cc2ccccc2Cl)Cl)C(=O)NC[C@H](c3ccccc3Cl)[NH+](C)C C23788842
C[NH+](C)C1(CCCCCC1)CNC(=O)c2ccccc2SCC(=O)N3CCc4c3cccc4 C32704052
CC(C)[C@@H](C[NH+](Cc1c2c(n(n1)c3ccccc3)CCN(C2)Cc4ccccc4F)CC5CC5)O C35548338
CC[C@H](C)[NH+](Cc1ccc(cc1)C(F)(F)F)Cc2nc(co2)C(=O)NCc3ccc(cc3)F C35712849
CC[C@H](C)[NH+](Cc1cccc(c1)C(F)(F)F)Cc2nc(co2)C(=O)NCc3ccc(cc3)F C35714631
CCC[NH+](C[C@H](c1ccccc1)O)CC(=O)N2CCc3c(ccs3)[C@@H]2COc4cccc(c4)C C35778950
Cc1cccc(c1)C[NH+](C[C@@H]2CCCO2)C[C@@H](C(=O)NCC(C)C)Oc3ccc(c(c3)F)F C35891005
CC(C)[C@@H](C[NH+](C)Cc1c2c(n(n1)c3ccc(cc3)Cl)CCN(C2)Cc4ccccc4F)O C35931308
CC[C@@H](C)NC(=O)c1coc(n1)C[NH+](Cc2cccc(c2)C(F)(F)F)Cc3ccccc3F C36065365
c1ccc(cc1)CNC(=O)c2coc(n2)C[NH+](Cc3cccc(c3)C(F)(F)F)Cc4cccs4 C36068994
Cc1ccsc1C[NH+](CCc2c[nH]c3c2cccc3)Cc4nc(co4)C(=O)N5CCCCC5 C36073611
Cc1c(c(n(n1)c2ccccc2)Oc3cccc(c3)F)C[NH+](CC4CC4)C[C@@H](Cc5ccccc5)O C36346423
CCOC(=O)c1c2c(sc1NC(=O)c3cc(cc(c3)C(F)(F)F)C(F)(F)F)C[NH+](CC2)C C36629321
CC[NH+](Cc1c2c(n(n1)c3ccc(cc3)F)CCN(C2)Cc4ccccc4F)C[C@@H](CCC=C)O C37379145
Cc1ccc(c(c1)CN2c3cc(ccc3SCC2=O)C(=O)NC[C@@H](C)C[NH+]4CCC(CC4)C)C C03638755
c1cc(oc1)[C@H](CNS(=O)(=O)c2ccc(s2)Cl)[NH+]3CCN(CC3)c4ccc(cc4)F C38597778
CC(C)(C)c1ccc(cc1)OCC(=O)NC[C@H](c2ccc3c(c2)CCN3C)N4CC[NH+](CC4)C C38672443
c1ccc(cc1)[C@@H]2C[NH+](Cc3ccccc3O2)CCC(=O)NC[C@@H]4C=NN=C4c5ccc(cc5)F C39445682
Cc1cccc(c1C)OC[C@@H](C[NH+](Cc2ccc(cc2Cl)Cl)[C@@H]3CCS(=O)(=O)C3)O C40315377
Cc1cc(ccc1Cl)OC[C@@H](C[NH+](Cc2cccc3c2cccc3)[C@@H]4CCS(=O)(=O)C4)O C40317279
Cc1cc(ccc1Cl)OC[C@H](C[NH+](Cc2cccc3c2cccc3)[C@@H]4CCS(=O)(=O)C4)O C40317281
Cc1cc(cc(c1)OC[C@H](C[NH+](Cc2ccc(cc2Cl)Cl)[C@@H]3CCS(=O)(=O)C3)O)C C40317734
CCc1ccc(cc1)C[NH+](C[C@@H](COc2ccc(cc2Cl)Cl)O)[C@@H]3CCS(=O)(=O)C3 C40317825
C[C@@H](CCc1ccccc1)NC(=O)[C@H](C)C2CCN(CC2)C(=O)[C@@H]3C=c4ccc(cc4=[NH+]3)OC C63738781
Cc1cc(c(cc1Br)S(=O)(=O)NCCC2=c3cc(ccc3=[NH+][C@H]2C)OC)OC C64657057
Cc1cccn2c1nc(c(c2=O)/C=C/3\C(=O)N(C(=S)S3)CCc4ccc(cc4)OC)NCC(C)C C02249132
Cc1cccc2c1[nH]c(=O)c(c2)CN(Cc3ccc(cc3)F)S(=O)(=O)c4ccc(cc4)C(=O)OC C00913544
Cc1cc(c(c(c1)C)S(=O)(=O)N(Cc2ccc(cc2)OC)Cc3cc4cc(ccc4[nH]c3=O)OC)C C00923359
c1ccc2c(c1)C(=O)N(C2=O)CCC(=O)NC[C@H](c3ccc(cc3)Cl)S(=O)(=O)c4cccs4 C08970339
CCN(CC)S(=O)(=O)c1ccc(cc1)N2C[C@H](CC2=O)C(=O)Nc3ccccc3c4ccccc4 C09222732
CCOC(=O)c1c2c(sc1NC(=O)[C@H](C)Sc3nnc(n3C)C(F)(F)F)C[C@H](CC2)C C09665629
C=CCN(c1ccccc1)S(=O)(=O)c2ccc(c(c2)C(=O)NC[C@@H]3COc4ccccc4O3)Cl C09665874
CCn1cc(c(=O)c2c1ccc(c2)S(=O)(=O)N(C)C3CCCCC3)C(=O)NCCC4=CCCCC4 C09726334
Cc1c(n(c(c1C#N)NC(=O)CSc2nnc(n2Cc3ccccc3)C4CC4)c5ccccc5)C C10412893
Cc1ccc(c(c1)N2C(=C([C@@H](NC2=S)c3ccc(cc3)n4ccnc4)C(=O)OCCOC)C)C C10355800
C[C@@H](c1ccc2ccccc2c1)NC(=O)CSc3nnc(n3C[C@@H]4CCCO4)N5CCCCC5 C11455679
Cc1cc2c(c(c1)c3cc(ccc3F)C(=O)C)O[C@@H](C2)CNC(=O)c4cc(c(c(c4)OC)OC)OC C12191112
CC1=C([C@@H](NC(=S)N1c2ccc(cc2)Cl)c3ccc(cc3)n4ccnc4)C(=O)OCCOC C10355814
c1cc(oc1)Cn2c(nnc2SCC(=O)Nc3cc(ccc3Cl)C(F)(F)F)c4ccncc4 C00873118
Cc1ccc(cc1)c2csc(n2)NC(=O)CSc3nnc(n3C[C@@H]4CCCO4)c5cccs5 C14062010
c1ccc(c(c1)/C=C\2/C(=O)N(C(=O)S2)CCNC(=O)CCc3ncc(o3)c4ccc(cc4)Cl)F C14773149
CCCCc1ccc(cc1)n2c(=O)c3ccccc3nc2S[C@H](C)C(=O)N[C@H]4CCS(=O)(=O)C4 C15852875
Cc1cccc(c1)n2c(nnc2SCc3nc(cs3)C(=O)NCc4ccncc4)c5cccs5 C16461608
CCOc1ccc(cc1)n2c(=O)c3c4c(sc3nc2SCC(=O)N[C@@H](C)c5ccco5)CCC4 C18484307
CC(C)[C@@H](C(=O)OCC(=O)c1ccc2c(c1)OCCCO2)NC(=O)c3ccc(cc3Cl)Cl C19357233
CCOC(=O)C1=C(NC2=C([C@@H]1c3cc(c(cc3OC)OC)OC)C(=O)C[C@H](C2)c4cccs4)C C01456279
Cn1c(nnc1SCC(=O)N(C)CC(=O)Nc2ccccc2C(F)(F)F)c3ccccc3F C21237786
CC(C)Oc1ccc(cc1OC)[C@H]2CC3=C([C@@H](CC(=O)N3)c4cccc(c4OC(C)C)OC)C(=O)C2 C21257509
c1ccc(cc1)n2cc(c(n2)c3ccc(cc3)F)CNC(=O)CCc4nc(no4)c5ccsc5 C10908762
Cc1ccc(cc1)S(=O)(=O)N(CC(=O)NCc2cccc(c2)N3CCCC3=O)c4ccccc4F C22323708
Cc1ccc(cc1)S(=O)(=O)N(CC(=O)NCc2ccccc2n3ccnc3C)c4ccccc4Cl C22430787
C[C@H](c1ccc(cc1Cl)Cl)NC(=O)[C@H](C)OC(=O)c2ccc(cc2)S(=O)(=O)N3CCCC3 C22512988
C[C@@H]1CN(C[C@@H](O1)C)C(C)(C)CNC(=O)CSc2nnc(n2c3ccccc3)c4ccccc4F C25408302
CC(=O)OC[C@H]([C@@]1(CC[C@@H]2[C@@]1(CC[C@@H]3[C@@H]2CC=C4[C@@]3(CC[C@@H](C4)OC(=O)C)C)C)O)OC(=O)C C34799617
CC(C)C[C@H](C(=O)NCc1cn(nc1c2ccccc2)c3ccccc3)N4C(=O)[C@H]5CC=CC[C@@H]5C4=O C18157489
Cc1ccc(cc1)n2cc(nc2NC(=O)CN(C[C@H]3CCCO3)C(=O)c4ccccc4C)c5ccccc5 C36044993
CCNC(=O)N(C[C@@H]1CCCO1)CC(=O)N2CCc3c(ccs3)[C@H]2COc4ccc(cc4)F C36123680
Cc1ccc(cc1)S(=O)(=O)CNC(=O)[C@@H](C2CCCCC2)N(C(=O)c3ccco3)C(C)(C)C C36584684
Cc1ccc(cc1)S(=O)(=O)CNC(=O)[C@H](c2ccc(cc2)Cl)N(C(=O)c3ccco3)C(C)(C)C C36585002
CC(C)NC(=O)[C@@]1(C[C@@H]2[C@H]([C@H](C1)OCc3ccccc3C#N)OC(O2)(C)C)OCc4ccccc4F C37402594
Cc1ccc(cc1)c2nc(c(o2)SCC(=O)NC[C@@H]3CCCO3)S(=O)(=O)c4ccc(cc4)F C02721687
CCCC(=O)O[C@@]1(CC[C@@H]2[C@@]1(C[C@@H]([C@]3([C@H]2C[C@@H](C4=CC(=O)C=C[C@@]43C)F)F)O)C)C(=O)COC(=O)C C04212945
C[C@@H](C1=NC(=O)C2=C(CSC2=N1)c3ccco3)Sc4nnc(s4)NCCc5cccs5 C39455698
CS(=O)(=O)c1ccccc1C(=O)OCC(=O)Nc2c(c3c(s2)CCCC3)C(=O)c4ccccc4 C39569964
C[C@H](C(C)C)NC(=O)c1csc(n1)CSc2nnc(n2c3ccccc3Cl)c4ccncc4 C16464498
C[C@@H](C(=O)c1ccc(cc1)NS(=O)(=O)C)Sc2nc3ccc(cc3c(=O)n2CC(C)C)Cl C23220639
C[C@H](C(=O)c1ccc(s1)CNC(=O)C)OC(=O)[C@@H]2CCCC[C@@H]2C(=O)N3CCc4c3cccc4 C45555279
Cc1c(sc(n1)c2cccs2)c3ccc(=O)n(n3)CCNC(=O)[C@@H](C)Oc4ccc(cc4)F C49468693
[H]/N=C\1/C(=C/c2ccc(cc2)OCCCOc3cccc(c3)C)/C(=O)N=C4N1N=C(S4)c5cccs5 C09456730
Cc1nc2ccccc2c(=O)n1c3ccc(cc3)C(=O)O[C@H](C)C(=O)NCCc4ccc(cc4)F C24200491
Cc1cc(c2c(c1)cc(c(=O)[nH]2)CN(Cc3ccccc3)[C@@H](c4nnnn4C(C)(C)C)C(C)C)C C13500209
COc1ccc(cc1OC)[C@H]2C(=C(C(=O)N2CCC3=c4ccccc4=[NH+]C3)[O-])C(=O)c5ccc(cc5)F C63526654
CCCC(=O)O[C@@]1(CC[C@@H]2[C@@]1(C[C@H]([C@]3([C@H]2C[C@@H](C4=CC(=O)C=C[C@@]43C)F)F)O)C)C(=O)COC(=O)C C40448952
c1ccc(cc1)c2ccccc2NC(=O)COC(=O)CCC3=NC(=O)C4=C5CCCC[C@@H]5SC4=N3 C64050837
Cn1c2c(c(=O)nc1SCc3ccc(cc3)Cl)[C@H](CC(=O)N2)c4cccc(c4OCC=C)OC C46017410
Cc1ccc(cc1)n2c(nnc2SCC(=O)N/N=C/c3cccc(c3O)CC=C)c4ccncc4 C01479414
c1ccc(cc1)NS(=O)(=O)c2ccc(cc2)C(=O)OCC(=O)Nc3c(c4c(s3)CCC4)C#N C09963018
CCOC(=O)c1c2c(sc1NC(=O)[C@H](C)Sc3nnc(s3)NC(=O)C(C)C)CCCC2 C12032715
Cc1c(n(c(c1C#N)NC(=O)COC(=O)CNC(=O)c2ccc(cc2Cl)Cl)C3CCCC3)C C12470145
CCOCCn\1c2ccc(cc2s/c1=N\C(=O)CSc3ccc(cc3)OC)S(=O)(=O)N C12631609
CS(=O)(=O)Nc1ccc(cc1)NC(=O)CSc2nnc(n2c3ccccc3)c4ccccc4 C10549847
CCOC(=O)Cn\1c2ccc(cc2s/c1=N\C(=O)CCSc3ccccc3)S(=O)(=O)N C09809740
Cc1cccc(c1C)N([C@H](c2ccc(o2)C)C(=O)NC3CCCC3)C(=O)CNC(=O)c4ccco4 C13506651
CCOc1ccc(cc1)N([C@@H](c2cccs2)C(=O)NC3CCCC3)C(=O)CNC(=O)c4ccco4 C13506740
CCc1ccc(cc1)[C@@H](C(=O)NC2CCCCC2)N(Cc3ccco3)C(=O)CNC(=O)c4ccco4 C13507981
CCC[C@H](CNC(=O)COC(=O)Cn1c(=O)c2ccccc2c(=O)[nH]1)c3ccc(cc3Cl)Cl C03367328
Cc1c(c(c(c(c1C)C)S(=O)(=O)NCCC(=O)O[C@H](C)C(=O)c2c(c(c([nH]2)C)C(=O)C)C)C)C C15754633
COC(=O)[C@@H]1CCCN(C1)S(=O)(=O)c2ccc(cc2)NC(=O)CCCc3c[nH]c4c3cccc4 C16113069
CC[C@H](C(=O)N(CC)Cc1ccccc1)Sc2nc3c(c(c(s3)C(=O)OCC)C)c(=O)n2N C03018563
CC(C)c1ccccc1n2c(nnc2SCC(=O)NC(=O)NCCOC)c3ccc(cc3)Cl C21124237
Cc1cc(c(n1C[C@H]2COc3ccccc3O2)C)C(=O)COC(=O)c4cc(c(cc4OC)N)Cl C21135427
CCCCn1c2ccc(cc2nc1COC(=O)c3csc(n3)c4ccsc4)S(=O)(=O)N C21998630
CCCc1ccc(cc1)[C@@]2(C(=O)N(C(=O)N2)CC(=O)Nc3c(c4c(s3)CCC4)C(=O)OCC)C C22222116
CCCCn1c2c(c(=O)[nH]c1=O)n(c(n2)CCC(=O)Nc3ccc(cc3)C(F)(F)F)CC(C)C C22369540
CCOC(=O)Cc1csc(n1)NC(=O)[C@H](C(C)C)NS(=O)(=O)c2ccc3ccccc3c2 C22699908
CCCCn1c2ccc(cc2nc1CSc3nnc4n3cc(cc4)C(F)(F)F)S(=O)(=O)N C24144847
CCc1ccc(cc1)c2nc(on2)CCC(=O)Nc3nc(cs3)c4ccc(s4)CNC(=O)C C25157814
CCOc1cc(cc(c1OCC)OCC)C(=O)NNC(=O)Cc2coc3c2c4ccccc4cc3 C26957618
CC1(Cc2cccc(c2O1)OCCNC(=O)c3ccc(c(c3)S(=O)(=O)NC4CCCC4)OC)C C32049954
Cc1cc(ccc1N/C(=N/CCc2c(nn(c2C)C)C)/NC(=O)c3ccc(c(c3)OC)OC)Cl C32973864
CCCCC(=O)N1CCN(C[C@@H]1C)C(=O)[C@@H](Cc2ccccc2)NC(=O)Nc3ccccc3OC C34977996
CC(C)CNC(=O)c1coc(n1)CN(CCc2c[nH]c3c2cccc3)Cc4ccc5c(c4)OCO5 C35705797
CCNC(=O)[C@@H]1[C@H](OC(=O)N1Cc2ccc(cc2)C)c3cccc(c3)NC(=O)c4ccccc4OC C35757929
CCOC(=O)c1c(c(sc1NC(=O)c2ccc(c(c2)S(=O)(=O)NC3CCCC3)OC)C)C C35982466
Cc1ccc(cc1)CN2[C@H]([C@@H](OC2=O)c3cccc(c3)NC(=O)CC(C)C)C(=O)NCc4ccco4 C36218989
CCCN([C@H](c1ccc(c(c1)OC)O)C(=O)NC2CCCCC2)C(=O)Cc3ccc4c(c3)OCO4 C36573017
CCOC(=O)C1=C(NC(=O)N[C@@H]1c2ccccc2)CSc3nc4ccccc4c(=O)n3CC=C C36627206
COc1ccc(c(c1)OC)[C@H]2c3ccc(cc3OC(=C2C#N)N)OC(=O)COc4ccc(cc4)F C38656821
C[C@H](C(=O)NCc1ccc2c(c1)OCO2)OC(=O)[C@H](CC(C)C)NC(=O)c3ccc(cc3)Cl C09258540
C[C@@H](C(=O)NC1CCCCC1)Sc2nnc(n2C)[C@H](C(C)C)NC(=O)c3ccc(cc3)OC C39749559
C[C@H](C(=O)NC1CCCCC1)Sc2nnc(n2C)[C@@H](C(C)C)NC(=O)c3ccc(cc3)OC C39749562
Cc1ccc(cc1)NC(=O)[C@@H](C)Sc2nnc(n2C)[C@H](C(C)C)NC(=O)c3ccccc3OC C39750603
CCc1ccccc1NC(=O)Cc2nnc(n2CC)S[C@@H](C)C(=O)Nc3nc(c(s3)C)CC C39772449
CC(C)[C@@H]([C@@H]1N=N[C@@H](N1CC=C)SCc2[nH]c(=O)c3ccccc3n2)NC(=O)c4ccccc4 C39969488
Cc1cccc(c1)OCCCN2c3ccc(cc3/C(=N/NC(=O)CNC(=O)c4ccccc4)/C2=O)C C40138450
CCCOc1ccc(cc1OCC)[C@H]2c3c(n[nH]c3C(=O)N2Cc4ccco4)c5ccccc5O C09409010
CCc1ccccc1NC(=O)CNC(=O)CSc2nnc(n2c3ccc(cc3)C)N4CCCC4 C28034234
CN(C)c1ccc(cc1)NC(=O)CSc2nnc(n2C[C@H]3CCCO3)c4c[nH]c5c4cccc5 C09540504
Cc1ccc(cc1NC(=O)COC(=O)CC(C)(C)CC2=NS(=O)(=O)c3ccccc3N2)Cl C08608507
CCOCSc1nnc(s1)NC(=O)CSc2[nH]nc(n2)c3ccc(cc3)Br C59778037
COc1ccccc1/C=C/C(=O)NCC(=O)N/N=C\2/c3ccccc3N(C2=O)CCc4ccccc4 C01818174
Cc1cc(ccc1N/C(=N\C(=O)c2ccc(c(c2)OC)OC)/NCCc3c(nn(c3C)C)C)Cl C32973864
CCOc1cc(ccc1O)[C@H]2C3=C(N=N[C@@H]3C(=O)N2CCc4ccc(cc4)OC)c5ccccc5O C09409176
COc1ccccc1/C=C/C(=O)NCC(=O)N/N=C/2\c3ccccc3N(C2=O)CCc4ccccc4 C01818174
Cc1cc(c(cc1Cl)C2=NN=C3[C@H]2[C@@H](N(C3=O)CCCOC(C)C)c4ccc(c(c4)OC)O)O C09124551
Cn1c(cc(n1)c2ccccc2)[C@H]3C[NH+]4CC[C@H]3C[C@@H]4CNC(=S)Nc5cccc(c5)C(=O)OC C08635335
CCC(=O)Nc1ccc(c(c1)C)S(=O)(=O)NC[C@@H](c2ccc3c(c2)CCCN3C)[NH+]4CCCCC4 C08800273
CCC(=O)Nc1ccc(c(c1)C)S(=O)(=O)NC[C@H](c2ccc3c(c2)CCCN3C)[NH+]4CCCCC4 C08800274
C[NH+](Cc1ccccc1NCC(=O)Nc2ccc(cc2)S(=O)(=O)N3CCCC3)C4CCCCC4 C09125884
CCOC(=O)c1c2c(sc1NC(=O)c3ccc(cc3)S(=O)(=O)N4CCCCC4)C([NH2+]C(C2)(C)C)(C)C C09391511
c1cc(oc1)[C@@H](CNC(=O)c2ccc(cc2)NS(=O)(=O)c3ccc(s3)Cl)[NH+]4CCCC4 C09641151
CC1CC[NH+](CC1)[C@H](CNC(=O)[C@H](C(C)C)NC(=O)c2cc(cc(c2)OC)OC)c3cccs3 C12790891
COc1ccc(cc1)c2c[nH]nc2c3ccc(cc3O)OCC[NH+]4C[C@H]5C[C@@H](C4)c6cccc(=O)n6C5 C08791873
CCOC(=O)c1c2c(sc1NC(=O)[C@H](C)[NH+](C)CC(=O)Nc3cc(ccc3C)C)C[C@H](CC2)C C13041467
COc1ccc(cc1)[C@@H](CNC(=O)[C@@H](Cc2ccccc2)NC(=O)c3ccco3)[NH+]4CCCCC4 C13129778
CCCCc1[nH]cc(n1)C[NH+]2CCC(CC2)[C@@]3(C(=O)N(C(=O)N3)CCc4ccc(cc4)OC)CC C12246296
c1ccc(cc1)[C@H](CC[NH2+]C2CCN(CC2)c3ccc(cc3)NC(=O)c4cnccn4)c5ccco5 C14984042
CC(C)(C)NS(=O)(=O)c1ccc(c(c1)[N+](=O)[O-])NC[C@@H](c2ccccc2OC)[NH+]3CCCC3 C15128630
Cn1c(cc(n1)C2CCCC2)[C@H]3C[NH+]4CC[C@H]3C[C@@H]4CNC(=S)Nc5cccc(c5)C(=O)OC C08636189
CCC(C)(C)C1CCC2(CC1)C(=O)N(C(=O)N2)CC(=O)NC[C@H](c3ccccc3Cl)[NH+](C)C C22619825
CCCCc1[nH]cc([nH+]1)CN2CCC(CC2)[C@@]3(C(=O)N(C(=O)N3)CCc4ccc(cc4)OC)CC C23339547
COc1ccc2c(c1)CC[C@@H]([C@@H]2Cc3cccnc3)NC(=O)C[NH+]4CCC(CC4)n5c6ccccc6[nH]c5=O C29397720
COc1ccc2c(c1)CC[C@H]([C@@H]2Cc3cccnc3)NC(=O)C[NH+]4CCC(CC4)n5c6ccccc6[nH]c5=O C29397727
CCOc1ccc(cc1OCC)CCNC(=O)c2ccc(cc2)CSc3[nH]c4cc[nH+]cc4n3 C08911669
CCC[NH+](CC(=O)Nc1ccccc1N2CCCC2=O)CC(=O)Nc3ccc(cc3Cl)Cl C28958909
CCC[C@@H](C[NH+](Cc1[nH]c(=O)c2c(csc2n1)c3ccc(c(c3)OC)OC)C4CCCCC4)O C35745933
CCOC(=O)C1=C(N(C(=O)N[C@H]1c2ccsc2)CC=C)C[NH+]3CCCN(CC3)C(=O)NC(C)C C36016915
Cc1ccc(cc1C)c2csc3c2c(=O)[nH]c(n3)C[NH+](Cc4ccco4)C[C@H](COCC=C)O C36207578
CC(C)[NH+](Cc1[nH]c(=O)c2c(csc2n1)c3ccc(cc3)Cl)C[C@H](COCc4ccco4)O C36207772
COc1ccc(cc1)c2csc3c2c(=O)[nH]c(n3)C[NH+](C[C@@H](COc4ccccc4)O)C5CC5 C36207851
COc1ccc(cc1)c2csc3c2c(=O)[nH]c(n3)C[NH+](C[C@@H](COCC=C)O)C4CCCCC4 C36207857
Cc1c2cc3c(cc2oc(=O)c1CCC(=O)NCCc4c[nH+]c[nH]4)occ3c5ccc(cc5)Cl C09060041
CCNC(=O)N(CCOC)Cc1cc(ccc1N(C)C2CC[NH+](CC2)C)NC(=O)CC(C)(C)C C37442478
CC[NH+]1CCc2c(sc(c2[C@@H](C)NC(=O)Nc3cc(c(cc3OC)OC)Cl)n4cccc4)C1 C08590241
Cc1cccc([nH+]1)N[C@@H](c2cccc(c2OC)OC)c3c(c(sc3NC(=O)c4ccco4)C)C C38547701
CCc1cc(c(s1)NC(=O)c2ccco2)[C@@H](c3cc(ccc3OC)OC)Nc4cc(cc[nH+]4)C C38547932
CCc1ccc(cc1)CCNC(=O)[C@@H]2CN(CC23CC[NH2+]CC3)C(=O)c4cccnc4Oc5ccc(cc5)C C39654495
Cc1c(c([nH]c1C(=O)CSC2=NN[C@@H](N2c3ccc(cc3)F)[C@@H](C)[NH+]4CCCCC4)C)C(=O)C C39727164
C[C@@H](C(=O)NC[C@@H]1CCCO1)S[C@@H]2NN=C(N2c3ccc(cc3)Cl)C4=c5ccccc5=[NH+]C4 C39947233
Cc1ccc(cc1)c2csc3c2c(=O)[nH]c(n3)C[NH+](C[C@H](COCc4ccco4)O)CC(C)C C36207632
C/C(=N\NC(=O)C[NH+]1CCCCC1)/c2ccc3c(c2)[C@@H]4C=CC[C@@H]4[C@@H](N3)c5ccc(cc5)C(=O)OC C58917272
Cc1ccc(cc1)S(=O)(=O)N/[NH+]=c\2/c(cc3ccc(cc3o2)OC)C(=O)Nc4ccccc4OC C59170741
Cc1ccc(cc1)[C@@]2(C(=O)N(C(=O)N2)CC(=O)N[C@@H](C[NH+]3CCc4ccccc4C3)C(C)(C)C)C C59287141
c1ccc(cc1)N2CCN(CC2)Cc3cc(no3)C[C@H]4C[NH2+]CC[C@H]4CC(=O)NC5CCCCC5 C12482914
CCOc1ccccc1NC(=O)C2=C3CCN(C[C@@H]3S[C@@H]2NCC4=c5ccccc5=[NH+]C4)C(=O)OCC C63072160
CC[C@@H](C)[C@@H](C(=O)N[C@@H](C)CC)NC(=O)[C@@H]1CC2=c3ccccc3=[NH+][C@@H]2[C@@H]4N1C(=O)c5c4cccc5 C63383650
C[C@@H]1C(=c2ccccc2=[NH+]1)CCNC(=O)/C(=C/c3cccc(c3)[N+](=O)[O-])/NC(=O)c4ccc(cc4)OC C63513883
COc1ccc(cc1OC)N/C(=N\C(=O)c2ccc(cc2)Cl)/NCCC3=c4ccccc4=[NH+]C3 C63588481
CC(C)[C@@H](C(=O)OC)NC(=O)[C@@H](CC1=c2ccccc2=[NH+]C1)NC(=O)C34CC5CC(C3)CC(C5)C4 C63761350
C[C@@H]1CCCC[C@@]12C(=O)N(C(=O)N2)CC(=O)NC[C@@H](c3ccc(cc3)OC)C4=c5ccccc5=[NH+]C4 C63830752
c1ccc2=[NH+]CC(=c2c1)[C@H](CNC(=O)CNC(=O)c3ccc4c(c3)OCO4)c5ccccc5Cl C63919966
COc1ccc(cc1)[C@@H](CNC(=O)c2cccc(c2)S(=O)(=O)NCC=C)C3=c4ccccc4=[NH+]C3 C64169863
C[C@@H]1c2cc3c(cc2OC(=O)[C@@H]1CCC(=O)NCCc4c[nH+]c[nH]4)occ3c5ccc(cc5)Cl C53627450
Cc1ccc(cc1)NC(=O)[C@@H]2N=N[C@@H](S2)CCCC(=O)NCCC3=c4cc(ccc4=[NH+]C3)Cl C64538858
Cc1ccc(cc1)NC(=O)[C@@H]2N=N[C@H](S2)CCCC(=O)NCCC3=c4cc(ccc4=[NH+]C3)Cl C64538864
c1cc(ccc1C(=O)Nc2c3cc(ccc3oc2C(=O)[O-])Cl)C(F)(F)F C04134351
COc1cccc(c1OC)[C@@H]2[C@H]3[C@@H]4CC[C@@H](C4)[C@@H]3c5cc(ccc5N2)C(=O)[O-] C04535156
COc1cccc(c1OC)[C@H]2[C@H]3[C@@H]4CC[C@@H](C4)[C@@H]3c5cc(ccc5N2)C(=O)[O-] C04535157
Cc1c(nc(s1)NC(=O)[C@@H]2[C@@H]3CC[C@@H](C3)[C@@H]2C(=O)[O-])c4ccc(cc4)C(C)C C04651937
CN(c1ccc(cc1)Cl)C(=O)Cc2c3cc(ccc3[nH]c2C(=O)[O-])Cl C04920452
CC(C)(C)[C@@H]1CCc2c(sc(c2C#N)NC(=O)[C@@H]3CCCC[C@@H]3C(=O)[O-])C1 C05383709
Cc1ccc(cc1)c2c(sc(n2)NC(=O)[C@@H]3CC(=C(C[C@@H]3C(=O)[O-])C)C)C C02736124
Cc1c(c(c(s1)NC(=O)[C@@H]2CCCC[C@@H]2C(=O)[O-])C#N)c3ccccc3 C06184257
Cc1cccc(c1)O[C@@H](C)C(=O)Nc2cc3ccccc3cc2C(=O)[O-] C13171626
Cc1cc(cc(c1C)S(=O)(=O)N[C@H]2CCSc3c2cccc3F)C(=O)[O-] C13240307
Cc1ccc(c(c1)NC(=O)[C@@H](C)Oc2ccc(cc2C(=O)[O-])Cl)C C13313376
C[C@H](C(=O)Nc1c(cccc1F)F)Oc2c3ccccc3ccc2C(=O)[O-] C13316364
C[C@@H]1CCC[C@@H]([C@@H]1C)NS(=O)(=O)c2cc(c(cc2Cl)Cl)C(=O)[O-] C13341315
C[C@H](C(=O)Nc1ccccc1C(F)(F)F)Oc2ccccc2C(=O)[O-] C13411786
c1ccc2c(c1)cc(o2)c3ccc(cc3)NC(=O)[C@H]4[C@H]5C[C@@H]([C@@H]4C(=O)[O-])C=C5 C13466148
c1cc(ccc1c2csc(n2)NC(=O)[C@H]3[C@H]4C[C@@H]([C@H]3C(=O)[O-])C=C4)Cl C17076715
Cc1ccc(c(c1)c2c(sc(n2)NC(=O)[C@H]3[C@@H]4C[C@H]([C@@H]3C(=O)[O-])C=C4)C)C C17078119
CC1(CC2=C([C@@H](C(=C(N2)SCC(=O)[O-])C#N)c3ccc(cc3)Cl)C(=O)C1)C C20814460
Cc1c(c(nc(n1)SC)[O-])CCC(=O)NC2CCCCCCC2 C22018186
CC(C)Cn1c2ccccc2c(=O)c(c1[O-])C(=O)NC34CC5CC(C3)CC(C5)C4 C06364634
Cc1ccc(c(c1)Br)S(=O)(=O)Nc2ccc(cc2C(=O)[O-])F C32596943
C/C(=N/O)/C[C@@H](c1ccc(cc1)Cl)c2c(=O)c3ccccc3oc2[O-] C01043970
Cc1ccc(c(c1)C)COc2ccc(cc2)c3[nH]c(=O)c(c(n3)[O-])C C35287948
CCc1c(=O)[nH]c(nc1[O-])c2ccc(cc2)OCc3cc(ccc3C)C C35287968
Cc1ccc(cc1)c2nnc(n2CC(=O)N[C@@H](C)c3ccccc3C)[S-] C12992066
CC(C)(C)[C@@H]1CCc2c(sc(c2C#N)NC(=O)[C@H]3CC=CC[C@@H]3C(=O)[O-])C1 C04155224
C[C@@H](C12CC3CC(C1)CC(C3)C2)NS(=O)(=O)c4cccc(c4)C(=O)[O-] C03886712
CC(C)(C)c1ccc(cc1)[C@@H]2C(=C(C(=O)N2)[O-])C(=O)c3cc4ccccc4o3 C40124672
CC(C)c1ccc(cc1)[C@H]2C(=C(C(=O)N2)[O-])C(=O)c3cc4ccccc4o3 C40124749
C[C@]1(CC[C@H](C1(C)C)C(=O)Nc2ccccc2/N=C/c3ccccc3)C(=O)[O-] C41170002
Cc1c(cccc1Cl)NC(=O)CSc2nc3c(c(n2)[O-])CSC3 C41606559
CCc1ccc(cc1)NC(=O)[C@@H](C)Sc2nc3c(c(n2)[O-])CSC3 C41606836
CCc1ccccc1NC(=O)Cn2c(nnc2[S-])c3ccc(cc3)Cl C45830710
Cc1c(sc(n1)c2ccc(cc2)Cl)/C(=C(\C#N)/C(=O)NCC=C)/[O-] C50851247
CCOC(=O)/C(=C\1/CCc2c3cc(ccc3[nH]c2C1=O)C4CCCCC4)/[O-] C19806344
c1cc(sc1)c2nc(cs2)/C(=C(\C#N)/C(=O)NC3CCCC3)/[O-] C51653051
Cc1ccc2c(c1)[nH]c(n2)SCc3c4ccccc4oc3C(=O)[O-] C13411220
Cc1ccc(cc1)[C@H]2C(=C(NC(=N2)[S-])C(=O)OC)C(=O)c3cccs3 C56045443
Cc1cccc(c1)[C@@H]2/C(=C(\c3ccc(cc3)F)/[O-])/C(=NC(=S)N2)C(=O)OC C56047410
COC(=O)C\1=NC(=S)N[C@H](/C1=C(\c2ccccc2F)/[O-])c3ccccc3F C56051203
C[C@@H](C(=O)N/N=C/c1ccccc1C(=O)[O-])Sc2ccc(cc2)Cl C20246291
C[C@H](C(=O)N/N=C/c1ccccc1C(=O)[O-])Sc2ccc(cc2)Cl C20246289
Cc1ccc(cc1)c2ccc(s2)[C@@H]3/C(=C(\C)/[O-])/C(=NC(=S)N3)C(=O)OC C63848477
c1ccc(c(c1)C(=O)Nc2ccc(cc2C(=O)[O-])N3CCCCC3)F C64588813
Cc1cccc(c1)[C@@H]2CCN(C2)c3ccc(c(c3)C(=O)[O-])NC(=O)C4CCC4 C64589156
Cc1c(c2ccccc2[nH]1)/C(=C(/C#N)\C(=O)Cc3ccc4c(c3)CCO4)/[O-] C66004703
C[C@H](/C(=C(/C#N)\C(=O)NC1CCCC1)/[O-])Oc2cc(cc(c2)Cl)Cl C66231020
Cc1cc(ccc1[N-]S(=O)(=O)C2CCCCC2)C(=O)NC3CCCCC3 C66581877
Cc1cc(ccc1[N-]S(=O)(=O)C2CCCCC2)C(=O)NC3CCCC3 C66583733
Cc1c(c2ccccc2[nH]1)/C(=C(/C#N)\C(=O)c3cnc(s3)c4cccs4)/[O-] C67600648
C/C(=N/Nc1nc(c(s1)CC(=O)[O-])c2ccccc2)/c3ccccc3 C04311288
CCCN(c1ccccc1C)C(=O)Cc2c3cc(ccc3[nH]c2C(=O)[O-])Cl C04920469
c1cc2c(cc1C(=O)NC3CCCCCC3)nc4c(c2SCC(=O)[O-])CCCC4 C04940197
CCOC(=O)c1ccc2c(c1)[C@H]3C=CC[C@H]3[C@H](N2)c4ccc(cc4)C(=O)[O-] C00871769
Cc1c(nc(s1)NC(=O)[C@H]2[C@H]3C[C@@H]([C@@H]2C(=O)[O-])C=C3)c4ccc(cc4)CC(C)C C05577175
CC(C)c1ccc(cc1)c2csc3c2c(=O)[nH]c(n3)SCC(=O)[O-] C05238814
Cc1c(c(c(s1)NC(=O)CCCC(=O)[O-])C#N)c2ccc(cc2Cl)Cl C02770384
Cc1c(nc(s1)NC(=O)[C@@H]2[C@H]3C[C@@H]([C@@H]2C(=O)[O-])C=C3)c4ccc(cc4)CC(C)C C05792490
c1ccc2cc(ccc2c1)S(=O)(=O)N[C@H](CC(=O)[O-])c3ccccc3Cl C03316006
c1cc(ccc1/C=C/C(=O)[O-])NC(=O)c2csc(n2)c3ccc(cc3)F C12993157
Cc1ccc(cc1C(=O)[O-])S(=O)(=O)N[C@@H](C)c2ccc(cc2Cl)Cl C13071241
c1cc(c(cc1C(F)(F)F)NS(=O)(=O)c2ccc(c(c2F)F)F)C(=O)[O-] C13078396
Cc1ccc(cc1)[C@H](CC(=O)[O-])NC(=O)c2ccc(o2)c3cc(ccc3Cl)Cl C13181694
Cc1ccc(cc1C(=O)[O-])S(=O)(=O)N[C@H](c2ccc(cc2)F)c3cccs3 C13184955
CCc1cc(ccc1NC(=O)CC2(CCCCCC2)C(=O)[O-])SC#N C13255200
Cc1c2cccc(c2oc1C(=O)N[C@H](CC(=O)[O-])c3ccc(cc3)Cl)Cl C13256657
Cc1c2cccc(c2oc1C(=O)N[C@@H](CC(=O)[O-])c3ccccc3Cl)Cl C13258935
Cc1cc(c(c(c1C)S(=O)(=O)N[C@@H](CC(=O)[O-])c2ccccc2Cl)C)C C13342980
c1cc(ccc1[C@H](CC(=O)[O-])NS(=O)(=O)c2cc(cc(c2)Cl)Cl)Cl C13344287
Cc1cc(c(c(c1C)S(=O)(=O)N[C@@H](CC(=O)[O-])c2ccc(cc2)F)C)C C13347746
Cc1ccc(c(c1)Br)NC(=O)[C@H](C)Oc2ccccc2C(=O)[O-] C13411837
c1ccc(cc1)c2ccc(cc2)OC(=O)c3cccc4c3N[C@H]([C@H]5[C@H]4C=CC5)C(=O)[O-] C13450202
CCc1cc(cc(c1NC(=O)CC2(CCCCCC2)C(=O)[O-])C)SC#N C13469536
c1ccc(cc1)c2c(sc(n2)NC(=O)CCC(=O)[O-])c3ccccc3 C19995476
c1cc(ccc1Nc2nnc(s2)SCC(=O)[O-])I C20582718
CC(C)(C)NC(=O)c1ccc(cc1)[N-]S(=O)(=O)c2ccccc2C(F)(F)F C22959973
c1ccc(cc1)c2nc(cs2)CC(=O)NCc3ccc(cc3)C(=O)[O-] C20745486
CC[C@H](C)c1ccccc1NC(=O)CSc2[n-]c3cc(cnc3n2)Cl C05453464
Cc1ccccc1NC(=O)Cc2c(nc(nc2[O-])SCc3ccccc3)C C38897656
Cc1ccc(cc1C(=O)Nc2ccc(cc2C)F)S(=O)(=O)[N-]c3ccccc3F C39485579
C[C@@H](C(=O)NCC1CCCCC1)Oc2c(cc(cc2Cl)C(=O)[O-])Cl C13423357
c1ccc2c(c1)CCC[C@@]2(C(=O)[O-])NC(=O)OCC3c4ccccc4-c5c3cccc5 C02527629
C=CCOc1ccc(cc1)C(=O)C2=C(C(=O)N[C@@H]2c3ccc(c(c3)Cl)Cl)[O-] C40125146
CCCOc1cccc(c1)C(=O)C2=C(C(=O)N[C@H]2c3ccc(cc3)Br)[O-] C40125741
C[C@H](C(C)C)NC(=O)c1ccc(c(c1)S(=O)(=O)[N-]c2ccc(cc2)F)Cl C21872190
c1ccc(cc1)[C@@H](C(=O)c2c[nH]c3c2cccc3)Oc4cccc(c4)C(=O)[O-] C13418865
Cc1c(c([nH]c1C(=O)[O-])C)C(=O)/C=C/c2ccc(o2)c3ccc(cc3)Br C13078146
CC(C)[C@@H](/C(=N/S(=O)(=O)C)/[O-])Nc1ccc(cc1Cl)C(F)(F)F C48478995
Cc1c(c2ccccc2[nH]1)CC/N=C/C3=C(C[C@@H](CC3=O)c4ccc(cc4)OC)[O-] C04171697
CCNC(=O)c1ccc(c(c1)[N-]S(=O)(=O)C2=Cc3ccccc3CC2)C C55611331
C[C@@H]1C=CC2=CCC[C@H]([C@@H]2[C@@H]1CC[C@@H]3C[C@@H](CC(=O)O3)O)[C@@H](C)[C@@H](C)C(=O)[O-] C56955949
c1ccc(c(c1)C(=O)Nc2ccc(cc2)F)[N-]S(=O)(=O)c3ccccc3F C07505245
Cc1cccc(c1)c2nnc(n2CC(=O)N[C@@H](c3cccs3)C(C)C)[S-] C10853779
Cc1cc(ccc1N/C(=N/C(=O)c2ccc(cc2)F)/[N-]C[C@@H]3CCCO3)Cl C46132862
[H]\N=C(\C)/C(=C(/C)\[O-])/C(=O)COC(=O)c1cc2c(s1)c3ccccc3s2 C58450852
CC[C@@H](c1ccc(cc1)C)NC(=O)CCn2c(=O)c3ccc(cc3nc2[S-])Cl C12793284
Cc1c(sc(n1)[S-])CC(=O)Nc2nc(cs2)C3=C(N([C@@H](C3)C)CC=C)C C39930494
CCCCSC1=C([C@@H](C2=C(CCCC2=N1)[O-])c3ccc(c(c3)OC)O)C#N C13284559
CC1(CCCC1)CNC(=O)c2cccc(c2)[N-]S(=O)(=O)c3cccs3 C66442855
Cc1ccc(c(c1)C)C[C@H](C)NC(=O)c2ccc(c(c2)[N-]S(=O)(=O)C)C C66444098
CC[NH+](CC)C[C@H](C)CNC(=O)c1c(c2cc(ccc2o1)S(=O)(=O)N3C[C@@H](C[C@@H](C3)C)C)C C03047716
CC[NH+](CC)CCN1[C@H](/C(=C(/c2ccc(cc2)OC)\O)/C(=O)C1=O)c3ccc(cc3)OC(C)C C08920527
CC(C)[NH+](CCCNC(=O)c1cccn1c2nnc(s2)N3CCCCC3)Cc4ccccc4 C09269485
CC(C)C[NH+](Cc1c(ccc2c1O/C(=C\c3cc(c(cc3OC)OC)OC)/C2=O)O)CC(C)C C09576057
Cc1c(c(n(n1)C)Cl)C[NH+]2CCC(CC2)[C@@]3(C(=O)N(C(=O)N3)CCc4cccs4)CC(C)C C11983132
CCC[C@@]1([C@@H]2[C@@H]([C@@H]([NH2+]1)c3ccccc3F)C(=O)N(C2=O)c4cccc(c4)C(=O)C)C(=O)OCC C12498158
CCC[C@]1([C@@H]2[C@@H]([C@@H]([NH2+]1)c3ccccc3F)C(=O)N(C2=O)c4cccc(c4)C(=O)C)C(=O)OCC C12498160
CCC[C@]1([C@@H]2[C@@H]([C@H]([NH2+]1)c3ccccc3F)C(=O)N(C2=O)c4cccc(c4)C(=O)C)C(=O)OCC C12498167
CCCC[C@]1([C@@H]2[C@@H]([C@@H]([NH2+]1)c3cccc(c3)F)C(=O)N(C2=O)c4cccc(c4)C(=O)C)C(=O)OCC C12498241
CCc1ccc2c(c1)cc(c(=O)[nH]2)C[NH+](Cc3cccs3)[C@@H](CC)c4nnnn4C(C)(C)CC C13034010
CC[C@H](c1nnnn1C2CCCC2)[NH+](Cc3ccc(cc3)F)Cc4cc5ccc(cc5[nH]c4=O)C C13063805
CC[C@H](c1nnnn1C(C)(C)CC)[NH+](Cc2ccc(cc2)C)Cc3cc4ccc(cc4[nH]c3=O)C C13063912
CC[C@@H](c1nnnn1C(C)(C)CC)[NH+](Cc2ccc(cc2)F)Cc3cc4cc(c(cc4[nH]c3=O)C)C C13064566
CC[C@H](c1nnnn1C2CCCC2)[NH+](Cc3cccs3)Cc4cc5c(cc(cc5[nH]c4=O)C)C C13064820
CC[C@H](c1nnnn1C2CCCC2)[NH+](Cc3cccs3)Cc4cc5ccc(c(c5[nH]c4=O)C)C C13065032
CCOc1ccccc1N2CC[NH+](CC2)CN3C(=O)[C@@](NC3=O)(Cc4ccccc4)c5ccccc5 C09697997
CC[C@H](c1nnnn1C2CCCC2)[NH+](CCc3ccccc3)Cc4cc5cc(cc(c5[nH]c4=O)C)C C13495838
CC[C@H](c1nnnn1C2CCCC2)[NH+](CCc3cccc(c3)C)Cc4cc5cccc(c5[nH]c4=O)C C13495922
Cc1ccc2cc(c(=O)[nH]c2c1)C[NH+](C3CCCC3)[C@H](c4nnnn4Cc5ccc(cc5)F)C(C)C C13498576
CC[C@H](c1nnnn1CCc2ccccc2)[NH+](Cc3cc4cccc(c4[nH]c3=O)C)C5CCCC5 C13501116
CC[C@@H](c1nnnn1Cc2ccc(cc2)F)[NH+](Cc3cc4cc(ccc4[nH]c3=O)C)C5CCCC5 C13501145
CC[NH+](CC)CCN1[C@H](/C(=C(/c2ccc(cc2)OC(C)C)\O)/C(=O)C1=O)c3ccc(cc3)OC C08837528
CC[NH+](CC)CCCN1[C@@H](/C(=C(/c2ccc(cc2)C)\O)/C(=O)C1=O)c3cc(ccc3OC)OC C09175908
CCCOc1cccc(c1)[C@@H]2/C(=C(/c3ccc4c(c3)C[C@H](O4)C)\O)/C(=O)C(=O)N2CCC[NH+](C)C C09373741
CC(C)[NH+](CCn1c(=O)c2ccccc2nc1SCc3cc(=O)oc4c3ccc(c4)O)C(C)C C21185093
C[NH+](CCCNC(=O)c1ccc(cc1)Cn2c3c(cccn3)n4cccc4c2=O)Cc5ccccc5 C21527864
Cc1ccc(cc1)CCC2CC[NH+](CC2)CC(=O)NCc3ccc(cc3)S(=O)(=O)N4CCOCC4 C22065703
CCc1ccccc1NC(=O)C[NH+]2CCN(CC2)C(=O)CSc3nc(cc(n3)c4ccccc4)C C24174563
COc1ccc(cc1)[C@@H](CNC(=O)CSc2nc3ccccc3c(=O)n2CC=C)[NH+]4CCCCC4 C24965909
CC(C)(C)c1ccc(cc1)[C@H](CNC(=O)c2c(=O)ccn(n2)c3ccc(cc3)OC)[NH+]4CCCC4 C28292790
C[NH+](CCNC(=O)c1cccc(c1)Cn2c3c(cccn3)n4cccc4c2=O)Cc5ccccc5 C33018549
CC(C)C[NH+](Cc1ccc(c(c1)OC)OC)Cc2cc(=O)n3c(n2)cc([nH]3)c4ccc(cc4)Cl C33126290
CCC(C)(C)c1ccc2c(c1)N(C(=O)CO2)Cc3ccc(o3)C(=O)NCCC[NH+]4CCCC[C@H]4C C33628037
Cc1cccc(c1)O[C@H](C[NH+](Cc2ccc3c(c2)OCO3)C[C@@H]4CCCO4)C(=O)NC(C)(C)C C35890788
CCN1C(=C([C@@H](NC1=O)c2ccc(cc2Cl)Cl)C(=O)OCC)CN(C)C3CC[NH+](CC3)C C35991218
CC[C@H](C)NC(=O)c1coc(n1)C[NH+](Cc2ccc3c(c2)OCO3)Cc4ccc(cc4Cl)Cl C36065838
CCC(=O)N1CCc2ccc(cc2[C@H]1c3ccc(cc3)C)OCc4ccc(o4)C(=O)NCC[NH+](C)C C37605111
Cc1cccc2c1[nH]c(=O)c(c2)C[NH+](Cc3cccs3)[C@@H](c4nnnn4C5CCCC5)C(C)C C19236498
CCCn1c2ccccc2c3c1c(=O)n(nc3)CC(=O)NCC4CC[NH+](CC4)Cc5ccccc5C C08591085
CCCOc1ccc(cc1)S(=O)(=O)NC[C@H](c2ccco2)[NH+]3CCN(CC3)c4ccc(cc4)F C38597822
CCOC(=O)[C@H]1C(=c2cc(ccc2=[NH+]1)OC)NC(=S)N3CCN(CC3)c4cccc(c4)Cl C39370625
C[C@H](c1[nH]c(=O)c2ccccc2n1)Sc3nc4ccccc4c(=O)n3CC[NH+](C(C)C)C(C)C C23635237
Cc1ccc(cc1)S(=O)(=O)c2ccc(o2)C(=O)NC[C@H](c3ccc(cc3)OC)[NH+]4CCCCC4 C40322673
CCCOc1ccc(cc1)[C@@H](CNC(=O)c2ccc(o2)S(=O)(=O)c3ccc(cc3)C)[NH+](C)C C40322790
Cc1cc(=O)oc2c1cc(c(c2C[NH+]3CCN(CC3)c4ccccc4)O)CCC(=O)OC(C)C C41585202
CCN(CC)S(=O)(=O)c1ccc(c(c1)NC(=O)COC2=C[C@@H]3C(=c4ccccc4=[NH+]3)C=C2)C C39781155
Cc1c(sc(n1)c2cc(c(c(c2)OC)OC)OC)C(=O)N[C@@H](C)CC3=c4ccccc4=[NH+]C3 C63294834
C[C@H]1c2ccc(cc2OC(=O)[C@H]1CCC(=O)NCCC3=c4ccc(cc4=[NH+]C3)OC)OCC(=C)C C64416687
C[C@H]1c2ccc(cc2OC(=O)[C@@H]1CCC(=O)NCCC3=c4cc(ccc4=[NH+]C3)OC)OCC(=C)C C64479914
Cc1cc2c(c(c1)OCC(=C)C)[C@@H]([C@H](C(=O)O2)CC(=O)NCCC3=c4cc(ccc4=[NH+]C3)OC)C C64600405
C[C@@H](C(=O)Nc1ccccc1c2ccccc2)[NH+]3CCN(CC3)S(=O)(=O)c4ccc(cc4)OC C03406107
C[C@H](C(=O)Nc1ccccc1c2ccccc2)[NH+]3CCN(CC3)S(=O)(=O)c4ccc(cc4)OC C03406109
CCc1ccc2c(c1)cc(c(=O)[nH]2)[C@@H](c3nnnn3Cc4ccc(cc4)F)[NH+](C)C5CCCCC5 C06198065
Cc1nnc(s1)SCc2cc(=O)[nH]c(n2)N3CC[NH+](CC3)C(c4ccccc4)c5ccccc5 C08758007
CC[C@@H]1C(=O)N(c2cc(ccc2O1)C)CC(=O)NCC3CC[NH+](CC3)Cc4ccccc4OCC C08812219
CC[C@@H](c1nnc(n1Cc2ccccc2)SCC(=O)Nc3c(c4c(s3)CCCC4)C#N)[NH+](C)C C09375539
c1ccc2c(c1)CCCN2S(=O)(=O)c3ccc(cc3)C(=O)NC[C@H](c4ccco4)[NH+]5CCCCC5 C09442674
CCc1ccccc1NC(=O)C[NH+]2CCN(CC2)C(=O)C3CCN(CC3)C(=O)/C=C/c4ccccc4 C09712860
c1ccc2cc(ccc2c1)S(=O)(=O)N3CCC(CC3)C(=O)NC[C@@H](c4ccco4)[NH+]5CCCCC5 C09789683
CC(C)CC[C@@]1(C(=O)N(C(=O)N1)CC[NH+](C)C)C2CCN(CC2)C(=O)/C=C/c3ccccc3Cl C11783651
CCOc1ccc(cc1)N2C(=O)[C@H]3[C@H]([NH2+][C@]([C@@H]3C2=O)(c4ccccc4)C(=O)OC)c5cccs5 C12497748
CC[C@@H](c1nnnn1CCc2ccccc2)[NH+](Cc3cc4ccc(cc4[nH]c3=O)C)C5CCCC5 C13063974
CC[C@@H](c1nnnn1C(C)(C)C)[NH+](Cc2cccs2)Cc3cc4cc(c(cc4[nH]c3=O)C)C C13064552
Cc1ccc2c(c1)cc(c(=O)[nH]2)C[NH+](Cc3ccccc3Cl)Cc4nnnn4C5CCCCC5 C13065444
CC[NH+](CC)CCN1[C@@H](/C(=C(/c2c(nc3n2cccc3)C)\O)/C(=O)C1=O)c4ccc(cc4)Cl C08903373
CC[C@@H](c1nnnn1C(C)(C)C)[NH+](CCc2cccc(c2)C)Cc3cc4cc(ccc4[nH]c3=O)C C13494563
CCc1ccc2c(c1)cc(c(=O)[nH]2)C[NH+](C3CCCC3)[C@H](c4nnnn4C5CCCC5)C(C)C C13498438
Cc1cccc2c1[nH]c(=O)c(c2)C[NH+](C3CCCC3)[C@H](c4nnnn4Cc5ccc(cc5)F)C(C)C C13500611
Cc1ccc2c(c1)cc(c(=O)[nH]2)C[NH+](C3CCCC3)[C@H](c4nnnn4Cc5ccc(cc5)F)C(C)C C13500633
Cc1ccc2c(c1)cc(c(=O)[nH]2)C[NH+](C3CCCC3)[C@H](c4nnnn4CCc5ccccc5)C(C)C C13500641
Cc1cnc(nc1c2ccc(cc2)F)n3c(c(cn3)C(=O)NCC[C@@H]4CCC[NH+]4C)c5cccs5 C14971279
C[C@@H](c1ccccc1)C(=O)N2CCC(CC2)[C@@]3(C(=O)N(C(=O)N3)CC[NH+](C)C)CCc4ccccc4 C14971727
Cc1ccc2c(c1)cc(c([nH+]2)N(C)Cc3ccn[nH]3)CN(C[C@H]4CCCO4)C(=O)c5ccc(s5)C C15005303
Cc1cc(c(c(c1)C)S(=O)(=O)N2CCC(CC2)C(=O)NC[C@@H](c3ccco3)[NH+]4CCCCC4)C C15988612
CCCOc1ccc(cc1)S(=O)(=O)NC[C@H](c2ccc3c(c2)CCCN3C)N4CC[NH+](CC4)C C21775630
CC[C@H]1CCCC[NH+]1CCCN2C(=O)c3cc4c(n3C[C@@]2(C)C(=O)NC5CCC(CC5)C)cco4 C21811100
CCc1ccc(cc1)c2cc3n(n2)C[C@@](N(C3=O)CC[NH+](CC)CC)(C)C(=O)NC4CCCCC4 C21852964
C[C@@H]1C[C@H](C[NH+](C1)CCCN2C(=O)c3ccc(n3C[C@@]2(C)C(=O)NC4CCCC4)c5ccco5)C C21864165
C[C@H]1C[C@@H](C[NH+](C1)CCCN2C(=O)c3ccc(n3C[C@@]2(C)C(=O)NC4CCCC4)c5ccco5)C C21864176
C[C@H](c1nnc(n1c2ccc(cc2)F)SCC(=O)c3ccc4c(c3)CCC(=O)N4)[NH+]5CCCCC5 C24090482
C[C@H](c1ccc(cc1)N2CCCCC2)NC(=O)C3CC[NH+](CC3)Cc4nc(no4)c5ccccc5 C30955820
CC1CCN(CC1)c2ccc(cc2)[C@@H](C)NC(=O)[C@@H]3CCC[NH+](C3)Cc4nc(no4)c5cccs5 C31057716
C[C@H]1CCCN(C1)c2ccc(cc2)[C@@H](C)NC(=O)[C@@H]3CCC[NH+](C3)Cc4nc(no4)c5cccs5 C31057747
C[C@H](COC)n\1c(cs/c1=[NH+]\c2cccc(c2)NC(=O)C)c3ccc(cc3)N4CCCC4=O C32772199
Cc1ccc(cc1)c2nc(on2)C[NH+]3CCN(CC3)C[C@H](CO[C@@H](C)c4ccc(cc4)Cl)O C32894943
CC(C)NC(=O)c1coc(n1)C[NH+](Cc2ccc(cc2)C(C)(C)C)Cc3ccc4c(c3)OCO4 C35704079
c1ccc(cc1)CCNC(=O)[C@H]2Cc3cc(ccc3N4[C@@H]2C[NH+](CC4)Cc5ccc(cc5)F)[N+](=O)[O-] C35870397
Cc1cc(cc(c1OC)C)S(=O)(=O)NC[C@H](c2ccco2)[NH+]3CCN(CC3)c4ccc(cc4)F C38597820
C[C@H](c1ccc(cc1)N2CCCCC2)NC(=O)[C@@H]3CCC[NH+](C3)Cc4nc(no4)c5ccccc5 C38885889
C[C@@H](c1ccc(cc1)N2CCCCC2)NC(=O)[C@H]3CCC[NH+](C3)Cc4nc(no4)c5ccccc5 C38885891
c1ccc2=[NH+]CC(=c2c1)/C=N/NC(=O)[C@H]3C=C(N=N3)c4ccccc4OCc5ccc(cc5)Cl C39923094
CCCS(=O)(=O)c1ccc(cc1)c2cc(no2)C(=O)NC[C@@H](c3ccccc3)[NH+]4CCCCC4 C40325287
Cc1nc(cc(n1)[C@H]2C[NH+]3CC[C@@H]2C[C@@H]3COC(=O)Nc4ccccc4)c5ccc(cc5)N(C)C C43527761
C[C@H]1CN(C[C@@H](O1)C)c2cccc3c2nc(n3CC[NH2+]Cc4ccccc4)c5cc(cnc5)C#N C45190682
CCOC(=O)c1c(c2c(s1)[nH]c(nc2=O)[C@H](C)[NH+]3CCN(CC3)Cc4ccc(cc4)Cl)C C45313853
C[C@H](c1ccc(cc1)c2ccccc2)NC(=O)CN3CCN(CC3)Cc4cc(=O)n5ccsc5[nH+]4 C22914036
COc1ccc(cc1)Oc2coc3c(c2=O)ccc(c3C[NH+]4CCN(CC4)Cc5ccccc5)O C41584973
Cc1c(oc2c1cc3c(c2)OC(=O)[C@@H]([C@H]3C)CCC(=O)NCCC4=c5cc(ccc5=[NH+]C4)OC)C C63385327
Cc1cc2c(c(c1)OCC(=C)C)[C@H]([C@H](C(=O)O2)CC(=O)NCCC3=c4ccc(cc4=[NH+]C3)OC)C C63385771
CN(C)c1ccc(cc1)NC(=O)CSc2nnc(n2c3ccccc3)C4=c5ccccc5=[NH+]C4 C64055331
Cc1ccc(o1)[C@@H]2C(=C(C(=O)N2CC[NH+](C)C)O)C(=O)c3c(nc(s3)c4ccccc4)C C01110003
Cc1ccc(o1)[C@H]2C(=C(C(=O)N2CC[NH+](C)C)O)C(=O)c3c(nc(s3)c4ccccc4)C C01110002
Cc1c(sc(n1)c2ccccc2)C(=O)C3=C(C(=O)N([C@H]3c4cccs4)CC[NH+]5CCOCC5)O C01109871
Cc1c(sc(n1)c2ccccc2)C(=O)C3=C(C(=O)N([C@@H]3c4cccs4)CC[NH+]5CCOCC5)O C06143605
CC1CC[NH+](CC1)Cc2nc3c(c(cs3)c4cccs4)c(=O)n2CC(=O)NCc5ccco5 C09315445
COc1cc2c(cc1OC)[C@H]([NH+](CC2)CC(=O)Nc3ccc(cc3)N4CCCC4=O)c5cccs5 C09596482
C[C@H](c1nnc(n1c2ccc(cc2)F)SCC(=O)Nc3c(c4c(s3)CCC4)C#N)[NH+](C)C C09793180
c1cc(oc1)[C@H](CNC(=O)c2cc(ccc2Cl)S(=O)(=O)N3CCCCC3)[NH+]4CCCC4 C09813561
C[NH+](C)[C@@H](CNC(=O)C1CCN(CC1)S(=O)(=O)c2ccc3ccccc3c2)c4ccco4 C09949796
Cc1c(c(n2c(n1)nc(n2)SC)C)CCC(=O)NCc3ccccc3C[NH+]4CCCCC4 C10282284
Cc1c(c([nH]c1C(=O)CSc2nnc(n2c3ccccc3)C[NH+]4CCCCC4)C)C(=O)C C09876591
c1ccc(cc1)C[C@]2(C(=O)N(C(=O)N2)CC[NH+]3CCCC3)C4CCN(CC4)C(=O)c5cccs5 C12035968
CN(c1ccccc1C(=O)NCc2ccco2)C(=O)C[NH+]3CCC[C@@H](C3)c4nc5ccccc5s4 C12983435
c1ccc(cc1)/C=C/S(=O)(=O)N2CC[NH+](CC2)CC(=O)Nc3ccc(cc3)N4CCCC4 C09139801
CN(c1ccccc1)S(=O)(=O)c2cccc(c2)C(=O)NC[C@H](c3cccs3)[NH+]4CCOCC4 C13146002
Cc1cccc(n1)C[NH+]2CCc3nnc(n3CC2)[C@@H](CC(C)C)NC(=O)c4cc(cc(c4)C)C C12247964
Cc1cccc(n1)C[NH+]2CCc3nnc(n3CC2)[C@H](CC(C)C)NC(=O)c4cc(cc(c4)C)C C12247965
c1cc(nc(c1)n2cccn2)C[NH2+]CC3CCN(CC3)S(=O)(=O)c4ccc(c(c4)Cl)Cl C13782321
COCCCN1C(=O)N(C(=O)C12CC[NH+](CC2)Cc3c[nH]c4c3cccc4)Cc5ccccc5 C14536462
CCN1C(=O)N(C(=O)C12CC[NH+](CC2)[C@H](C)CCc3c[nH]c4c3cccc4)Cc5ccccn5 C14542183
c1ccc(cc1)c2c(c[nH]n2)C[NH+]3C[C@@H](CN(C(=O)C3)C4CCCCC4)OCc5ccncc5 C14743529
CC(C)[C@@H](c1nnc2n1CC[NH+](CC2)Cc3ccc-4c(c3)Cc5c4cccc5)NC(=O)COC C14878794
C[NH+](C)[C@@H](CNC(=O)c1cc(ccc1N2CCCC2)S(=O)(=O)N(C)C)c3ccccc3Cl C21556789
C[NH+](C)[C@@H](CNC(=O)C1CCN(CC1)S(=O)(=O)c2ccc3c(c2)CCCC3)c4ccco4 C23116773
CC1CC[NH+](CC1)Cc2nc(c3c4c(sc3n2)CCC4)NC[C@@H]([C@H]5CCOC5)N6CCOCC6 C12864339
Cc1ccc(cc1)Nc2nc(cs2)C[NH+](C)Cc3c(nn(c3C)[C@@H]4CCS(=O)(=O)C4)C C24757354
Cc1c(c(n(n1)c2ccccc2)C)[C@@H]3C(=O)NCC[NH+]3CC(=O)N(Cc4ccccc4)c5ccccc5 C24779695
Cc1c(c(n(n1)c2ccccc2)C)C(=O)C(=O)NC[C@@H](c3ccc(cc3)OC)[NH+]4CCCCC4 C27668746
CC[C@H]1CCCC[NH+]1Cc2ccc(o2)CNS(=O)(=O)c3ccc4c(c3)CCCN4C(=O)C C33077332
C[C@@H]1CCCC[NH+]1CCCNC(=O)c2ccc(cc2)CN3c4cc(ccc4OCC3=O)C(=O)C C34714700
C[C@@H]1CCCC[NH+]1CCCNC(=O)c2cc3n(n2)CCN(C3=O)Cc4ccc(cc4)C(F)(F)F C34810792
CCOc1cc(ccc1O)[C@H]2c3c(=O)c4cc(ccc4oc3C(=O)N2CCC[NH+](C)C)Br C35486941
C[C@H]([C@@H](c1cccs1)N2CC[NH+](CC2)c3ccc(cc3)OC)NC(=O)C(=O)N4CCCCC4 C20289287
c1cc(oc1)[C@@H](CNC(=O)[C@H]2CC(=O)N(C2)c3ccc(cc3)F)[NH+]4CCN(CC4)c5ccc(cc5)F C38597731
c1cc(oc1)[C@H](CNC(=O)[C@H]2CC(=O)N(C2)c3ccc(cc3)F)[NH+]4CCN(CC4)c5ccc(cc5)F C38597732
C[NH+]1CCN(CC1)[C@@H](CNS(=O)(=O)Cc2ccc(cc2)Cl)c3ccc4c(c3)OCO4 C38638886
C[C@H](C(=O)N1CCN(CC1)Cc2ccccc2)S[C@@H]3NN=C(N3C4CC4)C5=c6ccccc6=[NH+]C5 C39947216
C[NH+](C)[C@@H](CNC(=O)c1ccc(o1)S(=O)(=O)c2ccc(cc2)Br)c3ccco3 C40322983
CCCS(=O)(=O)c1ncc(c(n1)Cl)C(=O)NC[C@@H](c2ccc(cc2)C)[NH+]3CCCC3 C40986153
CCS(=O)(=O)N1C[C@@H](Oc2c1cccc2)C(=O)NCc3ccc(cc3)C[NH+]4CCC[C@@H](C4)C C44879092
CN(CCCNC(=O)[C@H]1CC=CC[C@@H]1C(=O)N2CCN(CC2)c3cccc[nH+]3)c4ccccc4 C38740509
Cc1ccc(cc1)N2[C@@H]([C@H](CCC2=O)C(=O)NCc3cc[nH+]c(c3)N(C)C)c4ccc(cc4)OC C46624499
CCC1=NN2C(=[NH2+])/C(=C/c3cccc(c3)OCCOc4ccc(cc4)Br)/C(=O)N=C2S1 C27531180
CC[C@@H](C)N1C(=O)[C@@H]([NH2+]C12CCN(CC2)S(=O)(=O)c3ccc(cc3)OC)Cc4ccccc4 C36027298
CC[C@@H](C)[C@H]1C(=O)N(C2([NH2+]1)CCN(CC2)S(=O)(=O)c3ccc(cc3)Cl)CCCOC C36028132
CC(C)C[C@@H]1C(=O)N(C2([NH2+]1)CCN(CC2)C(=O)C3CCC3)CCc4ccc(c(c4)OC)OC C36029687
CC1CC[NH+](CC1)Cc2csc(n2)NC(=O)[C@@H](CC(C)C)N3C(=O)[C@@H]4CC=CC[C@@H]4C3=O C22291629
Cc1c(ccc2c1OC(=O)[C@H]([C@H]2C)CC(=O)NCCC3=c4cc(ccc4=[NH+]C3)F)OC(=O)C C63490998
Cc1cc2c(c(c1)OC(=O)C)[C@H]([C@H](C(=O)O2)CC(=O)NCCC3=c4cc(ccc4=[NH+]C3)F)C C64480133
c1ccc2=[NH+]CC(=c2c1)[C@H](CNc3ccc(cn3)S(=O)(=O)N4CCOCC4)c5cccs5 C64723079
CCOC(=O)C1=C(NC(=O)N[C@H]1c2ccc(cc2)Cl)C[NH+]3CCN(CC3)c4nc5ccccc5o4 C04502041
c1ccc(cc1)C[NH+]2CCc3c(sc4c3C(=O)N[C@@H](N4)c5ccc(cc5)OC(=O)/C=C/c6ccco6)C2 C08722171
CCCCN(CCCC)C(=O)c1c(c2c3c(c([nH+]c2s1)N4CCOCC4)COC(C3)(C)C)N C02334744
CC(C)Cn1cc(c2ccccc2c1=O)NC(=O)NCC[NH+](Cc3ccco3)C4CCCC4 C09227570
CCOC(=O)N1CCC(CC1)NC(=O)[C@H]2CC23CC[NH+](CC3)[C@@H](C)CCc4c[nH]c5c4cccc5 C11980581
CCOC(=O)c1c(c2cc(ccc2[nH]1)F)NC(=O)[C@@H](C)[NH+]3CCN(CC3)c4cc(ccc4C)Cl C02312564
C[NH+](Cc1ccccc1N2CCCCC2)CC(=O)Nc3ccccc3C(=O)NCc4ccco4 C15103906
CCC[NH+](CC(=O)Nc1ccc(c(c1F)F)F)CC(=O)N[C@@H](c2ccc3c(c2)OCCO3)C(C)C C16390621
CCOC(=O)C1=C(NC(=O)N[C@@H]1c2ccc(cc2)OC(C)C)C[NH+](Cc3ccco3)C4CCCC4 C20214700
C[NH+](C)CCCNc1cc(c2c3c1C(=O)c4ccccc4-c3on2)NCc5ccc6c(c5)OCO6 C20322479
CN(C)c1ccc(cc1)[C@@H](CNC(=O)Nc2ccc(c(c2)OC)OC)[NH+]3CCc4ccccc4C3 C22419243
Cc1cc(c(c(c1)C)NC(=O)C[NH+](C)CC(=O)Nc2c(c3c(s2)C[C@@H](CC3)C)C(=O)OC)C C23830687
C[C@H]1CCc2c(sc(c2C#N)NC(=O)C[NH+](C)CC(=O)Nc3ccc(cc3)OC(F)(F)F)C1 C23861467
C[NH+](C)C1(CCCCCC1)CNC(=O)CCNS(=O)(=O)c2ccc(cc2)OC(F)(F)F C25443861
CC(C)CC[NH+](Cc1[nH]c2cc(ccc2c(=O)n1)Cl)Cc3[nH]c(=O)c4ccc(cc4n3)Cl C32830944
CCCc1ccc(cc1)S(=O)(=O)Nc2ccc(c(c2)C(=O)N3CCCCCC3)N4CC[NH2+]CC4 C33121281
CCCC[C@H](CC)C(=O)N1CCC2(CC1)[NH2+][C@H](CS2)C(=O)NCc3ccc4c(c3)OCO4 C33369991
CCNc1[nH+]c(n2c(n1)nc(n2)S[C@@H](C)C(=O)c3ccc(cc3)Br)NCC C04528827
Cc1ccccc1c2csc3c2c(=O)[nH]c(n3)C[NH+](C)C[C@H](COc4ccc(cc4)OC)O C35747274
C[C@]12CC[C@@H]3c4ccc(cc4CC[C@@H]3[C@@H]1CC[C@@H]2[NH2+]CCNc5ccc(cn5)[N+](=O)[O-])OC C35982150
Cc1ccccc1OC[C@H](C[NH2+][C@@H](Cc2ccccc2)c3nc(no3)c4ccc(cc4)[N+](=O)[O-])O C36155103
CCC[C@H](C[NH+](Cc1ccco1)Cc2[nH]c(=O)c3c(csc3n2)c4ccc(cc4)OC)O C36206287
COc1ccccc1c2csc3c2c(=O)[nH]c(n3)C[NH+](Cc4ccco4)C[C@@H](CCC=C)O C36207120
COc1ccc(cc1)c2csc3c2c(=O)[nH]c(n3)C[NH+](Cc4ccco4)C[C@H](CCC=C)O C36207840
CC[NH+](CC)CCCN(Cc1cc2cc3c(cc2[nH]c1=O)OCO3)C(=O)NC4CCCCC4 C12710776
CCC[NH+](CC(=O)Nc1cc(ccc1Cl)Cl)CN2C(=O)[C@]3(CCCC[C@H]3C)NC2=O C36391776
Cc1cccc(c1)NS(=O)(=O)c2cccc(c2)C(=O)NC[C@H](c3ccco3)[NH+]4CCCCC4 C12521028
Cc1c(sc(c1[C@@H](c2ccc(c(c2)OC)OC)Nc3cccc[nH+]3)NC(=O)c4ccco4)C C08385093
Cc1cccc([nH+]1)N[C@H](c2cccc(c2OC)OC)c3c(c(sc3NC(=O)c4ccco4)C)C C38547703
Cc1cc[nH+]c(c1)N[C@H](c2cc(ccc2OC)OC)c3c(c(sc3NC(=O)c4ccco4)C)C C38547712
CCc1cc(c(s1)NC(=O)c2ccco2)[C@@H](c3cccc(c3OC)OC)Nc4cccc([nH+]4)C C38547928
CCc1cc(c(s1)NC(=O)c2ccco2)[C@H](c3cc(ccc3OC)OC)Nc4cccc[nH+]4 C38547931
c1ccc(cc1)CC[C@@]2(C(=O)NC(=O)N2)C3CC[NH+](CC3)C[C@H]4C=NN=C4c5ccc(cc5)F C39372016
CONC[C@@H](c1ccc(cc1)c2ccccc2)N3CC[NH2+][C@@H](C3)S(=O)(=O)Oc4ccccc4 C39533895
Cc1cccc(c1)C(=O)N[C@@H](C(C)C)C(=O)OCc2cc(oc-3c/c(=[NH+]\C(=O)C)/ccc23)O C39659027
Cc1cccc(c1)C(=O)N[C@H](C(C)C)C(=O)OCc2cc(oc-3c/c(=[NH+]\C(=O)C)/ccc23)O C39659029
c1ccc(c(c1)c2ccc(o2)C(=O)N3C[C@H](C4(C3)CC[NH2+]CC4)C(=O)NCCOc5cccc(c5)F)F C39685464
CCC(CC)c1cc(nc(n1)c2ccncc2)[C@H]3C[NH+]4CC[C@@H]3C[C@@H]4CNC(=O)Nc5ccccc5 C43527871
Cc1ccc(cc1)S(=O)(=O)N[C@@H](C(C)C)C(=O)/N=c\2/[nH]c(cs2)C[NH+]3CCCCC3 C22289215
c1ccc(cc1)Oc2cccc(c2)C[NH+](CCc3c[nH]c4c3cccc4)Cc5[nH+]c(co5)C(=O)[O-] C36054050
CCCC[NH+](C)CC(=O)Nc1c(c(c(s1)C(=O)Nc2ccc(cc2C)C)C)C(=O)OCC C16476556
CCCCOc1ccc(cc1)N2C(=O)C[C@H](C2=O)S/C(=[NH+]/N=C(\C)/c3ccc(cc3)F)/N C59491249
COC(=O)[C@H](Cc1ccccc1)NC(=O)N2CCc3c([nH+]c[nH]3)[C@@H]2c4ccccc4OC(F)(F)F C20714937
COC(=O)[C@H](CCSC)NC(=O)N1CCc2c([nH+]c[nH]2)[C@@H]1c3cccc(c3Cl)Cl C20737619
COc1ccc2=C(C[NH+]=c2c1)CCNC(=O)CS[C@@H]3NN=NN3c4cccc5c4cccc5 C63478300
CCC(C)(C)[C@H]1NN=C(S1)NC(=O)[C@@H]2CC(=O)N(C2)CCC3=c4cc(ccc4=[NH+]C3)Cl C63557160
Cc1cccc(c1)C(=O)/N=C(/NCCC2=c3ccccc3=[NH+]C2)\Nc4ccc(c(c4)OC)OC C63588660
Cc1ccc(cc1)NC(=O)[C@@H]2N=N[C@H](S2)CCCC(=O)NCCC3=c4cc(ccc4=[NH+]C3)C C64491498
Cc1ccccc1NC(=O)COC(=O)[C@H](CC2=c3ccccc3=[NH+]C2)NC(=O)c4cccs4 C64674414
CN(C)c1ccc(cc1)/C=N/NC(=[NH2+])S[C@H]2CC(=O)N(C2=O)c3cc(ccc3Cl)Cl C06135773
CCOc1cc(ccc1OC(=O)c2ccc(cc2)C)[C@@H]3Nc4c(c5c(s4)C[NH+](CC5)C)C(=O)N3 C02332211
Cc1ccc(s1)C[NH+](CCc2ccccc2)CC(=O)Nc3c4c(c(n[nH]c4=O)C)c(o3)C C10907694
CCOC(=O)N1CCC(CC1)NC(=O)[C@H]2CC23CC[NH+](CC3)[C@H](C)CCc4c[nH]c5c4cccc5 C11980593
Cc1c(nc(o1)c2cccs2)CNC(=O)C[C@@H]3C(=O)NCC[NH+]3C4Cc5ccccc5C4 C12707292
CO[C@H]1[C@@H](c2ccccc2C13CC[NH+](CC3)Cc4c[nH]nc4c5ccccc5)NC(=O)c6ccco6 C11911606
CCC[C@@]1(C(=O)N(C(=O)N1)C[C@H]2CCCO2)C3CC[NH+](CC3)Cc4ccc(c(c4)Cl)O C14883545
Cc1nc(cc(n1)[C@H]2C[NH+]3CC[C@H]2C[C@@H]3CNC(=O)Nc4ccc(cc4)C(=O)C)c5cccs5 C15672556
c1ccc2c(c1)CC[NH+](C2)CC(=O)Nc3ccc(cc3C(=O)Nc4ccccc4F)[N+](=O)[O-] C16286145
Cc1c(sc2c1c(nc(n2)CSc3nnc(n3c4ccccc4)C[NH+]5CCCCC5)N)C C24952863
C[C@@H](C(=O)Nc1ccc(cc1)S(=O)(=O)N2CCCCC2)[NH+]3CCC(=CC3)c4c[nH]c5c4cccc5 C24984728
CCc1ccc(cc1)[C@@H](CNC(=O)CN2C(=O)[C@]3(CCCc4c3cccc4)NC2=O)[NH+](C)C C25382909
CCc1ccc(cc1)[C@H](CNC(=O)CN2C(=O)[C@@]3(CCCc4c3cccc4)NC2=O)[NH+](C)C C25382921
c1cc(ccc1/C=N/NC2=[NH+]CCS2)c3cn4cc(ccc4n3)/C=N/NC5=NCCS5 C27432959
CC[NH+](CC)[C@H](CNC(=O)CN1C(=O)[C@]2(CCCC[C@@H]2C)NC1=O)c3ccccc3Cl C32316314
CCc1ccc(c(c1NC(=O)C[NH+](C)CC(=O)N2c3ccccc3NC(=O)C[C@@H]2C)CC)Cl C32860163
C[NH+](CCNC(=O)c1ccc2c(c1)NC(=O)/C(=C/c3ccccc3OC)/O2)C4CCCCC4 C32983773
CCCC[NH+]1CCN(CC1)c2c3c4c(sc3nc(n2)SCC(=O)N)COC(C4)(C)C C34750152
CC(C)(C)OC[C@@H](C[NH+](Cc1ccco1)Cc2[nH]c(=O)c3c(csc3n2)c4ccccc4)O C35745628
CC[C@@H](C)[C@H](C(=O)OC)NC(=O)N1CCc2c([nH+]c[nH]2)[C@@H]1c3ccc(cc3F)Br C36576218
CC(C)(C)OC(=O)CNC(=O)c1ccc(cc1)c2ccc3c(c2)[C@@H](CC4(O3)CC[NH+](CC4)C)O C39226267
CC(C)(C)OC(=O)CNC(=O)c1cccc(c1)c2ccc3c(c2)[C@H](CC4(O3)CC[NH+](CC4)C)O C39226393
C=CCN1[C@@H]([NH+]=N[C@@H]1SCc2[nH]c(=O)c3ccccc3n2)c4cc(ccc4O)Br C39354193
C[C@H]([C@@H]1NN=C(N1c2ccc(cc2)F)SCc3[nH]c(=O)c4c(n3)ccs4)[NH+]5CCCCC5 C39425139
Cc1ccc(cc1)S(=O)(=O)NCC(=O)N[C@@H]2C(=c3cc(ccc3=[NH+]C2=O)C)c4ccccc4 C39983032
Cc1nc(cc(n1)[C@H]2C[NH+]3CC[C@@H]2C[C@@H]3CNC(=O)Nc4ccc(cc4)C(=O)C)c5cccs5 C43527973
CC(C)[NH+](CC(=O)Nc1cccc(c1)S(=O)(=O)/N=C\2/CCCCCN2)C3CCCCC3 C58195526
Cc1ccc(cc1)S(=O)(=O)N/[NH+]=c\2/c(cc3cccc(c3o2)OC)C(=O)Nc4ccccc4C C59170460
Cc1ccc(cc1)C2=C[C@@H](N3C(=[NH+]2)C(=CN3)C(=O)Nc4ccc(cc4)F)c5cccc(c5OC)OC C08597829
Cc1ccc(cc1)C2=C[C@H](N3C(=[NH+]2)C(=CN3)C(=O)Nc4ccc(cc4)F)c5cccc(c5OC)OC C08597830
Cc1ccc2c(c1)C[NH+](C[C@H](O2)c3ccsc3)CC(=O)NCCc4[nH]c(=O)c5ccccc5n4 C15007348
CC[NH+]1CCc2c(sc3c2C(=N[C@@H](N3)c4ccc(c(c4)OC)OC(=O)c5ccc(cc5)C)O)C1 C15947414
C[C@H](C(=O)Nc1nc(cs1)c2ccccc2)S[C@@H]3NN=C(O3)C4=c5ccccc5=[NH+]C4 C39779638
c1ccc2=[NH+]CC(=c2c1)C[C@@H](C(=O)Nc3ccc4c(c3)OCCCO4)NC(=O)c5ccccc5Cl C63204344
Cc1ccc(cc1)N2[C@H](Nc3ccccc3C2=O)SCC(=O)N/N=C/C4=c5ccccc5=[NH+]C4 C38890369
Cc1ccc(cc1)C2=N[C@H]3C(=CNN3C(=C2)C(F)F)C(=O)NCCC4=c5cc(ccc5=[NH+]C4)OC C63546993
Cc1cc2=C([C@@H]([NH+]=c2c(c1)NC(=O)NCCC(C)C)C(=O)N3CCOCC3)c4ccccc4 C63746686
Cc1cc2=C([C@H]([NH+]=c2c(c1)NC(=O)NCCC(C)C)C(=O)N3CCOCC3)c4ccccc4 C63746691
CC[C@@]1(C(=O)N(C(=O)N1)CC(=O)NC[C@@H](c2ccc(cc2)OC)C3=c4ccccc4=[NH+]C3)C C63830700
CC[C@@]1(C(=O)N(C(=O)N1)CC(=O)NC[C@H](c2ccc(cc2)OC)C3=c4ccccc4=[NH+]C3)C C63830702
Cc1ccc2=[NH+]CC(=c2c1)CCN3C[C@@H](CC3=O)C(=O)NC4=NN[C@@H](S4)C5CCCCC5 C63941197
c1ccc2=[NH+]CC(=c2c1)C[C@H](C(=O)Nn3cnc4c3cccc4)NC(=O)c5ccccc5Cl C64173255
CCC[C@@H]1N=N[C@@H](S1)C(=O)Nc2cccc(c2)C(=O)NCCC3=c4cc(ccc4=[NH+]C3)C C64502499
CCC[C@H]1N=N[C@@H](S1)C(=O)Nc2cccc(c2)C(=O)NCCC3=c4cc(ccc4=[NH+]C3)C C64502500
CCC[C@@H]1N=N[C@H](S1)C(=O)Nc2cccc(c2)C(=O)NCCC3=c4cc(ccc4=[NH+]C3)C C64502501
CCC[C@H]1N=N[C@H](S1)C(=O)Nc2cccc(c2)C(=O)NCCC3=c4cc(ccc4=[NH+]C3)C C64502502
CC(C)C[C@H]1N=N[C@H](S1)C(=O)Nc2cccc(c2)C(=O)NCCC3=c4ccccc4=[NH+]C3 C64502510
c1cc(cc(c1)Cl)C2=C[C@H]3N(N2)CCC(=O)N3CC(=O)NCCC4=c5cc(ccc5=[NH+]C4)Cl C64538247
Cc1ccccc1NC(=O)[C@@H]2N=N[C@@H](S2)CCCC(=O)NCCC3=c4ccccc4=[NH+]C3 C64538896
Cc1ccccc1NC(=O)[C@H]2N=N[C@@H](S2)CCCC(=O)NCCC3=c4ccccc4=[NH+]C3 C64538900
c1cc(ccc1/[NH+]=c\2/c(cc3ccc(cc3o2)O)C(=O)NC[C@@H]4CCCO4)OC(F)(F)F C67298741
C[C@H](c1nnc(n1c2ccc(cc2)Cl)SCC(=O)NC(=O)NCC=C)[NH+]3CCCCC3 C09125882
CC(C)CNC(=O)NC(=O)CSc1nnc(n1c2ccc(cc2)F)[C@H](C)[NH+]3CCCCC3 C09468656
C[C@H]1CCCC[C@@H]1NC(=O)NC(=O)CSc2nnc(n2c3ccc(cc3)F)C[NH+]4CCCCC4 C12136588
CCC(C)(C)n1c(nnn1)[C@@H](C(C)C)[NH+](CCCO)Cc2cc3cc(c(cc3[nH]c2=O)C)C C13498942
Cc1cc(c2cc(c(=O)[nH]c2c1)C[NH+](CCCO)[C@H](c3nnnn3C4CCCCC4)C(C)C)C C13499085
CCC[C@H](c1nnnn1C(C)(C)CC)[NH+](CCCO)Cc2cc3cc(c(cc3[nH]c2=O)C)C C13499507
CCOc1ccc2c(c1)cc(c(=O)[nH]2)C[NH+](CCCO)[C@@H](c3nnnn3C4CCCCC4)C(C)C C13500581
CCOC(=O)c1c2c(sc1NC(=O)COc3ccccc3[N+](=O)[O-])C([NH2+]C(C2)(C)C)(C)C C18769881
CCC(C)(C)C1CCC2(CC1)C(=O)N(C(=O)N2)CC(=O)NCc3ccc([nH+]c3)N4CCCC4 C23101239
C[C@]1(C(=O)N(C(=O)N1)CC(=O)NC[C@@H](c2ccccc2Cl)[NH+](C)C)c3ccc(cc3)OC C23788867
CCCCc1c[nH+]c2c(c1NOCC(=O)Nc3ccc(cc3)C(F)(F)F)c(=O)n(c(=O)n2C)C C12309783
CC(C)[C@@H](C(=O)NC[C@H](c1ccco1)[NH+]2CCCCC2)NS(=O)(=O)c3ccc(cc3)OC C27497062
CC(C)[C@@H](C(=O)NC[C@@H](c1ccco1)[NH+]2CCCCC2)NS(=O)(=O)c3ccc(cc3)OC C27497068
CCc1ccc(cc1)[C@@H](CNC(=O)CN2C(=O)[C@](NC2=O)(C)c3ccc(cc3)OC)[NH+](C)C C27596170
CCc1ccc(cc1)[C@H](CNC(=O)CN2C(=O)[C@](NC2=O)(C)c3ccc(cc3)OC)[NH+](C)C C27596173
CCOC(=O)c1c(csc1NC(=O)[C@H](C)N2CC[NH+](CC2)CC(=O)NCC=C)c3cccs3 C27902564
c1cc(c(cc1Cl)Cc2nc3c(o2)ccnc3NCC([C@@H]4CCCC[NH2+]4)(F)F)n5cncn5 C28528498
CCOC(=O)[NH+]=c1ccc-2c(cc(oc2c1)O)COC(=O)CNC(=O)c3cc(cc(c3)C)C C28679171
CC[NH+](CC)[C@H](CNC(=O)CN1C(=O)[C@@](NC1=O)(C)c2ccc(cc2)OC)c3ccccc3 C29165464
C[C@H](c1nnc(n1c2ccc(cc2)F)S[C@H](C)C(=O)NC(=O)Nc3ccccc3)[NH+](C)C C29145134
C[C@H](c1nnc(n1c2ccc(cc2)F)S[C@@H](C)C(=O)NC(=O)Nc3ccccc3)[NH+](C)C C29145138
COc1cc(c(c(c1)OC)C2=CC[NH+](CC2)CC(=O)NC(=O)NCCc3cccs3)OC C29641314
CCc1c2c(c(nc(n2)N3CC[NH2+]CC3)Nc4cccc(n4)C)n(n1)CCOCC(F)(F)F C34631487
CC(C)NC(=O)C[NH+]1CCN2c3ccc(cc3C[C@@H]([C@@H]2C1)C(=O)NCc4ccccc4F)[N+](=O)[O-] C35544698
c1ccc2c(c1)c(c[nH]2)CC[NH+](Cc3ccc4c(c3)OCO4)Cc5nc(co5)C(=O)NCC6CC6 C35705805
c1ccc(cc1)C[C@@H](c2nc(no2)c3ccc(cc3)[N+](=O)[O-])[NH2+]C[C@@H](COc4ccccc4)O C36155088
CCOC(=O)c1c(c2c(=O)[nH]c(nc2s1)C[NH+](Cc3ccco3)C[C@@H](Cc4ccccc4)O)C C36206639
CC(C)CNC(=O)NC(=O)CSc1nc2ccccc2c(=O)n1CC[NH+](C(C)C)C(C)C C36810818
C[C@@H](c1ccc2c(c1)OCO2)NC(=O)CS[C@H]3NN=C(N3C4CC4)C5=c6ccccc6=[NH+]C5 C39947198
Cc1c2c(=O)[nH]c(nc2sc1C(=O)OC)C[NH+](C[C@@H](COc3ccccc3)O)CC(C)C C36207491
Cc1c2c(=O)[nH]c(nc2sc1C(=O)OC)C[NH+](C[C@H](COc3ccccc3)O)CC(C)C C36207492
COc1ccccc1NS(=O)(=O)c2cc(ccc2NCc3cn4ccccc4[nH+]3)[N+](=O)[O-] C25347536
C[C@]1(C(=O)N(C(=O)N1)NC(=O)C[NH+](Cc2ccccc2)Cc3ccco3)CCc4ccccc4 C26860911
Cc1ccc(c(c1)C)NS(=O)(=O)c2ccc(c(c2)[N+](=O)[O-])NC[C@H](C)Cn3cc[nH+]c3C C58146762
C[C@H]1CCCN(C1)S(=O)(=O)c2ccc(c(c2)[N+](=O)[O-])NCc3[nH]c(c[nH+]3)c4ccccc4 C58167352
CC[NH+]1CCN(CC1)CCNc2ccc(cc2[N+](=O)[O-])S(=O)(=O)Nc3ccc(cc3C)C C59386003
C/C(=C/1\C(=NN(C1=O)c2ccc(cc2)[N+](=O)[O-])CC(=O)OC)/NC3CC([NH2+]C(C3)(C)C)(C)C C20287312
Cc1ccccc1NC(=S)N/C(=N/c2nc(cc(n2)C)C)/N3CCN(CC3)c4cccc[nH+]4 C14159797
C[C@@H]1C[C@]2(CC(C1)(C)C)C(=O)N(C(=O)N2)CC(=O)NCC3CC[NH+](CC3)Cc4ccc(cc4)OC C60185963
c1cc(ccc1c2nc(on2)[C@@H]3Cc4c([nH]c[nH+]4)CN3Cc5ccc(o5)CO)OC(F)(F)F C15675581
C/C(=N\NC(=[NH2+])S[C@H]1CC(=O)N(C1=O)c2ccccc2OC)/C=C/c3ccc(cc3)N(C)C C16677553
CCC(CC)[C@H]1NN=C(S1)NC(=O)[C@@H]2CC(=O)N(C2)CCC3=c4cc(ccc4=[NH+]C3)OC C63557829
CC1=C2[C@@H](N(C(=O)C(=N2)CCC(=O)NCCC3=c4ccccc4=[NH+]C3)C)N(N1)c5ccccc5 C63667299
CC(=O)N[C@H](CC1=c2ccccc2=[NH+]C1)C(=O)OC[C@@H]3CC(=O)N4[C@@H](N3)SC5=C4CCCC5 C63731549
Cc1ccc(cc1)S(=O)(=O)N2CCNC(=O)[C@H]2CC(=O)NCCC3=c4ccccc4=[NH+]C3 C63783123
CN(C)c1ccc(cc1)[C@@H](CNC(=O)CN2C(=O)C3(CCCC3)NC2=O)C4=c5ccccc5=[NH+]C4 C63819103
CC[C@@]1(C(=O)N(C(=O)N1)CC(=O)NC[C@@H](c2ccc(cc2)N(C)C)C3=c4ccccc4=[NH+]C3)C C63830694
COc1ccc(cc1)[C@H](CNC(=O)CN2C(=O)C3(CCCCC3)NC2=O)C4=c5ccccc5=[NH+]C4 C63831623
Cc1c(c([nH]c1C(=O)[C@@H](C)S[C@H]2N[NH+]=C(N2Cc3ccco3)N4CCCCC4)C)C(=O)C C64179358
CCOC(=O)C1=C(NC(=O)N[C@H]1c2ccc(cc2)Cl)COC(=O)c3ccc4c(c3)N=[NH+]C4 C64201829
CC(=O)c1ccc(cc1)NC(=O)OC[C@H]2C[C@@H]3CC[NH+]2C[C@@H]3c4cc(nn4C)c5ccc(cc5)F C08635882
CC(=C)[C@H]1CCC(=CC1)C[NH+]2CCC(CC2)[C@]3(C(=O)N(C(=O)N3)Cc4cccc(c4OC)OC)C C11882281
CC[C@]1(C(=O)N(C(=O)N1)CCc2c(ncs2)C)C3CC[NH+](CC3)C/C=C/c4ccccc4OC C12036439
CC[C@@]1(C(=O)N(C(=O)N1)C[C@H]2COc3ccccc3O2)C4CC[NH+](CC4)C/C(=C/c5ccccc5)/C C12038101
c1ccc(cc1)C(c2ccccc2)NC(=O)[C@@H]3C[C@H](C[NH+]3Cc4ccc5ccccc5c4)n6cnnn6 C12328558
CCc1ccc2c(c1)cc(c(=O)[nH]2)C[NH+](Cc3ccc(cc3)C)[C@H](CC)c4nnnn4C5CCCC5 C13063718
CCc1ccc2c(c1)cc(c(=O)[nH]2)C[NH+](Cc3ccc(cc3)C)[C@@H](CC)c4nnnn4C5CCCC5 C13063719
CC[C@@H](c1nnnn1Cc2ccc(cc2)F)[NH+](Cc3cc4ccc(cc4[nH]c3=O)C)C5CCCCC5 C13063942
CC[C@@H](c1nnnn1CCc2ccccc2)[NH+](Cc3cc4ccc(cc4[nH]c3=O)C)C5CCCCC5 C13063976
CC[C@@H](c1nnnn1C2CCCCC2)[NH+](Cc3ccccc3)Cc4cc5cc(c(cc5[nH]c4=O)C)C C13064602
CC[C@H](c1nnnn1C2CCCCC2)[NH+](Cc3cccs3)Cc4cc5cc(c(cc5[nH]c4=O)C)C C13064609
CC[C@H](c1nnnn1C(C)(C)C)[NH+](Cc2ccc(cc2)F)Cc3cc4c(cc(cc4[nH]c3=O)C)C C13064768
CC[C@@H](c1nnnn1C(C)(C)CC)[NH+](Cc2cccs2)Cc3cc4ccc(c(c4[nH]c3=O)C)C C13065023
CC[C@@H](c1nnnn1C2CCCCC2)[NH+](Cc3ccccc3)Cc4cc5ccc(c(c5[nH]c4=O)C)C C13065035
CC[C@H](c1nnnn1C2CCCCC2)[NH+](Cc3cccs3)Cc4cc5ccc(c(c5[nH]c4=O)C)C C13065048
CC[C@@H](c1nnnn1C2CCCCC2)[NH+](Cc3cccs3)Cc4cc5ccc(c(c5[nH]c4=O)C)C C13065049
CC[C@H](c1nnnn1C2CCCCC2)[NH+](CCc3ccccc3)Cc4cc5cccc(c5[nH]c4=O)C C13495804
Cc1ccc2cc(c(=O)[nH]c2c1)C[NH+](C3CCCCC3)[C@@H](c4nnnn4Cc5ccccc5)C(C)C C13498548
CCC[C@@H](c1nnnn1Cc2ccc(cc2)F)[NH+](Cc3cc4ccc(cc4[nH]c3=O)C)C5CCCC5 C13499326
CCC[C@@H](c1nnnn1Cc2ccc(cc2)F)[NH+](Cc3cc4cccc(c4[nH]c3=O)C)C5CCCC5 C13500104
Cc1cc(c2c(c1)cc(c(=O)[nH]2)C[NH+](C3CCCC3)[C@@H](c4nnnn4Cc5ccccc5)C(C)C)C C13500590
CC[C@@H](c1nnnn1Cc2ccc(cc2)F)[NH+](Cc3cc4cc(ccc4[nH]c3=O)C)C5CCCCC5 C13501165
CCN(c1ccccc1)S(=O)(=O)c2cccc(c2)C(=O)NC[C@@H](c3ccco3)[NH+]4CCCCC4 C14071361
CCC(C)(C)n1c(nnn1)[C@@H](C(C)C)[NH+](Cc2ccccc2)Cc3cc4cc(c(cc4[nH]c3=O)C)C C13498854
CCOc1ccccc1Oc2c(=O)c3ccc(c(c3oc2C(F)(F)F)CN4CC[NH+](CC4)C)O C19793184
Cc1ccc(c(c1)Cn2c3ccccc3[nH+]c2N4CCC(CC4)C(=O)NCCCN5CCCC5=O)C C21159651
CN(C)c1ccc(cc1)[C@H](CNC(=O)c2cc(ccc2Cl)[N+](=O)[O-])[NH+]3CCc4ccccc4C3 C22418155
CCOC(=O)c1c(c2c(s1)[nH]c(nc2=O)[C@@H](C)[NH+]3CCN(CC3)Cc4ccc(cc4)C(C)C)C C23084499
CCOC(=O)c1c(c2c(s1)[nH]c(nc2=O)[C@H](C)[NH+]3CCN(CC3)Cc4ccc(cc4)C(C)C)C C23084501
CC[C@H](C)NC(=O)C[NH+]1CCN(CC1)c2c3c(csc3nc(n2)c4cccnc4)c5ccccc5 C29531991
C[C@H]1CCCN(C1)c2ccc(cc2)[C@@H](C)NC(=O)C3CC[NH+](CC3)Cc4nc(no4)c5ccccc5 C30955826
C[C@H](c1ccc(cc1)N2CCCCC2)NC(=O)[C@@H]3CCC[NH+](C3)Cc4nc(no4)c5cccs5 C31057737
COC(=O)c1c(c2ccc(nc2s1)C[NH+]3CCCC[C@H]3c4cccnc4)NC(=O)C5CCCCC5 C12217593
CCCCNC(=O)N1CCN(C[C@@H]1C)C(=O)C[NH+]2CCc3c(ccs3)[C@@H]2c4ccc(cc4)OC C34829940
CC1([C@H]2CC=C([C@@H]1C2)CN(CC[NH+]3CCN(CC3)C(=O)Nc4ccccc4F)C(=O)c5ccco5)C C34997623
Cc1cccc(c1)C[NH+](Cc2ccc(o2)C(=O)N3CCC(CC3)n4c5ccccc5[nH]c4=O)C(C)C C33879203
CCN1C(=C([C@H](NC1=O)c2cccc(c2Cl)Cl)C(=O)OCC)CN(C)C3CC[NH+](CC3)C C35641463
C[C@H](c1ccc(cc1)N2CCCCC2)NC(=O)C3CC[NH+](CC3)Cc4nc(no4)c5cccs5 C38884166
CC(C)S(=O)(=O)[C@@]1(CN(C(=O)N1CC2(CC[NH+](CC2)Cc3ccccc3)C4CCCCC4)O)C C39490849
CC(=O)c1ccc(cc1)NC(=O)OC[C@H]2C[C@H]3CC[NH+]2C[C@@H]3c4cc(nn4C)c5ccc(cc5)F C43525348
c1ccc(cc1)Cn2c(nnc2SCC(=O)/N=c\3/[nH]c4ccc(cc4s3)F)C[NH+]5CCCC5 C23951796
Cc1cc(c(c2c1C(=O)/C(=C/c3cc(ccc3OC)OC)/O2)C[NH+]4CCN(CC4)Cc5ccccc5)O C41584837
Cc1c(c(=O)c2ccc(c(c2o1)C[NH+]3CCN(CC3)Cc4ccccc4)O)Oc5ccc(cc5)OC C41584974
CN(C)c1ccc(cc1)[C@H](CNS(=O)(=O)c2ccc3c(c2)OCCCO3)C4=c5ccccc5=[NH+]C4 C63221858
COc1ccc(cc1)[C@@H](CNc2ccc(cn2)S(=O)(=O)N3CCCCC3)C4=c5ccccc5=[NH+]C4 C63221894
c1ccc(cc1)n2cc(c(n2)c3ccc4c(c3)OCCO4)/C=C/C(=O)NCCC5=c6ccccc6=[NH+]C5 C63256706
Cc1c(sc(n1)c2cc(c(c(c2)OC)OC)OC)C(=O)NCCC3=c4cc(ccc4=[NH+]C3)Cl C63294172
C[C@@H](CNC(=O)[C@H](CC(C)C)N1C(=O)[C@@]2([C@@H]3C(=c4ccccc4=[NH+]3)CCN2C1=O)C)c5ccccc5 C63374847
C[C@H](CNC(=O)[C@H](CC(C)C)N1C(=O)[C@@]2([C@H]3C(=c4ccccc4=[NH+]3)CCN2C1=O)C)c5ccccc5 C63374848
CN(C)c1ccc(cc1)[C@@H](CNS(=O)(=O)c2ccc3c(c2)OCCO3)C4=c5ccccc5=[NH+]C4 C63817168
c1cc(ccc1/C=C/C(=O)Nc2c(c3c(s2)CCCC3)C(=O)N)[N+](=O)[O-] C04599991
CC1=C([C@H](NC(=S)N1)c2ccc(cc2)[N+](=O)[O-])C(=O)Nc3ccccc3F C04990872
CCc1ccc(cc1)Nc2nnc(s2)S[C@H](C)C(=O)NC(=O)NC C04895348
Cc1ccc(cc1)c2nnc(n2N)SCC(=O)NC3(CCCCC3)C#N C06058096
C[C@H](C(=O)NC(=O)N)Sc1nnc(o1)c2c(c3ccccc3s2)Cl C02656649
CC(C)[C@H](c1[nH]c2ccccc2n1)NC(=O)c3c4ccccc4c(=O)[nH]n3 C08341414
C=CCNC(=O)c1c2c(nc3ccccc3n2)n(c1N)/N=C/c4ccccc4 C02264931
C[C@H]1CCc2ccccc2N1C(=O)COC(=O)c3cccc(c3)NC(=O)N C09337854
C[C@H](C(=O)Nc1ccc(cc1)N(C)C)Sc2nnc(n2N)c3cccs3 C11592038
CC[C@@]1(C(=O)N(C(=O)N1)NC(=O)NC(C)(C)c2cccc(c2)C(=C)C)C C12859605
c1ccc2c(c1)c(cc(n2)c3ccccn3)C(=O)N/N=C/c4ccc(cc4O)O C12561265
CC(C)(C)c1cc(on1)NC(=O)CSc2nc(cn2N)c3ccccc3 C05165317
CC(C)c1ccc(cc1)CCNC(=O)N2CCC3(CC2)C(=O)NC(=O)N3 C14201957
c1cc(c(cc1C(=O)N)[N+](=O)[O-])SCC(=O)NC2CCCCCCC2 C15080855
CC1=C([C@H](NC(=S)N1)c2ccc(cc2)[N+](=O)[O-])C(=O)Nc3ccccc3 C01309574
CCc1ccccc1NC(=O)[C@H](C)Sc2nnc(n2N)c3ccoc3C C23616767
c1ccc(cc1)[C@H]2CC(=NN2c3ccccc3)C(=O)Nc4ccc5c(c4)[nH]c(=O)[nH]5 C24974370
Cc1c2c(oc1C(=O)NNC(=O)c3ccccc3OC)CC(C[C@H]2O)(C)C C27816997
c1ccc(cc1)C2=C[C@@H](N=N2)[C@H]3NN[C@@H](N3/N=C/c4ccccc4O)S C38556149
Cc1ccc(c(c1)N2[C@H](NN=C2SCC=C)Cc3cc(=O)[nH]c(=O)[nH]3)C C39361832
CC(C)[C@@H](c1ccc(cc1)F)Nc2ccc(cc2[N+](=O)[O-])S(=O)(=O)N C42096911
c1ccc(cc1)n2c(c(cn2)c3nc(co3)C(=O)NCC4CCCCC4)N C43209809
CCOc1cccc(c1)[C@H]2c3c(n[nH]c3C(=O)N2CCO)c4cc(ccc4O)C C06753206
c1ccc(c(c1)C(=O)NNC(=O)[C@@H]2CCN(C2=O)c3ccc(cc3)Cl)O C53790778
c1ccc(c(c1)C(=O)NNC(=O)[C@H]2CCN(C2=O)c3ccc(cc3)Cl)O C53790780
C[C@@]1(Cc2c(c(n[nH]2)O)[C@H]([C@@H]1C(=O)OC(C)(C)C)c3ccc(cc3)C#N)O C55142494
Cc1ccccc1OC[C@@H](C)NC(=O)Nc2cccc(c2)N3CCNC3=O C56516366
CC(C)(C)c1ccc(cc1)[C@@H]2c3c([nH]nc3OC(=C2C#N)N)CC(=O)OC C00803866
Cc1ccc(c(c1)C)NC(=O)[C@H](C)Sc2nnc(n2N)c3ccoc3C C16788988
CC(C)NC(=O)Nc1ccccc1NC(=O)c2cc3ccccc3oc2=O C47401818
Cc1ccccc1NC(=O)NNC(=O)Cc2csc(n2)c3ccc(o3)C C58861731
Cc1ccccc1NC(=O)NNC(=O)Cc2cc3c(c(c2)Cl)OCCO3 C58862737
Cc1ccccc1NC(=O)NNC(=O)/C=C/c2c(nc3n2cccc3)Cl C58864437
c1ccc2c(c1)NC(=O)CN2C(=O)NCC(=O)Nc3ccc(cc3)C(F)(F)F C09165012
CC(C)NC(=O)NNS(=O)(=O)c1ccc(c2c1cccc2)OC(C)C C62930808
CC(C)NC(=O)NNC(=O)c1c(nc(s1)c2ccco2)c3ccccc3 C63269255
Cc1ccc(c2c1cn[nH]2)NC(=O)c3ccc(s3)NC(=O)c4ccco4 C63714182
CCc1ccc(cc1)c2cc([nH]n2)C(=O)N/N=C/3\c4ccccc4NC3=O C05444938
CCNC(=O)NNC(=O)CCc1ncc(o1)c2ccc(cc2Cl)Cl C65190361
Cc1ccc(cc1NC(=O)N[C@H](C)c2c(nn(c2C)C)C)NC(=O)C(C)C C65411301
CCOc1ccccc1CNC(=O)NNC(=O)c2c(c3ccccc3o2)C C54604091
CC1(CC(=O)c2ccc(cc2O1)OC(=O)c3ccc(cc3)CNC(=O)N)C C65666326
c1ccc(c(c1)n2c3c(c(n2)C(=O)NNC(=O)NC4CCCC4)CCC3)F C65919552
c1cc(oc1)c2ccc(c(=O)[nH]2)C(=O)Nc3cc(n[nH]3)CC4CCCCC4 C66048513
CC(C)(C)c1ccc(cc1)C(=O)C(=O)NNC(=O)c2cccc(c2O)OC C66050235
C[C@@H]1C[C@H](CC(C1)(C)C)CC(=O)NNC(=O)c2c3ccccc3c(=O)[nH]n2 C66591676
CCCNC(=O)NNC(=O)[C@H]1C[C@H]2CCCC[C@@H]2N1C(=O)c3ccccc3 C66633282
CC(C)NC(=O)NNC(=O)[C@H]1C[C@@H]2CCCC[C@@H]2N1C(=O)c3ccccc3 C66641501
c1ccc2c(c1)CCC[C@@]2(CNC(=O)Nc3cccc(c3)N4CCOC4=O)O C66906922
CC[C@@H](c1[nH]c2ccccc2n1)NC(=O)NCc3c(c(c(cn3)C)OC)C C67080408
c1ccc(cc1)N2CC[NH+](CC2)CCNC(=O)C3CCC(CC3)CNS(=O)(=O)c4cccs4 C04794117
COc1cc(cc(c1OC[C@@H](c2ccc3c(c2)OCO3)O)Br)C[NH2+]C[C@H]4CCCO4 C20877020
COc1cc(cc(c1OC[C@H](c2ccc3c(c2)OCCO3)O)Br)C[NH2+]Cc4ccco4 C20877195
c1cc(sc1c2ccc(s2)Cl)S(=O)(=O)N[C@H]3CCN(C3=O)CCNc4cc[nH+]cc4 C25981183
C[C@H](C(=O)NCC(=O)Nc1ccc(c(c1F)F)F)[NH+]2CCN(CC2)C(=O)C(C)(C)c3ccccc3 C29693771
C[NH+](C)[C@@H](CNC(=O)CCSCc1[nH]c(=O)c2c3c(sc2n1)CCC3)c4ccc(cc4)OC C24347825
Cc1c(sc2c1c(=O)[nH]c(n2)CS[C@@H](C)C(=O)Nc3nc(cs3)C[NH+]4CCC[C@@H](C4)C)C C36025607
C[NH+](C)[C@@H](CNC(=O)CCSCc1[nH]c(=O)c2c3c(sc2n1)CCC3)c4ccccc4OC C22837097
C[NH+](C)[C@H](CNC(=O)CCSCc1[nH]c(=O)c2c3c(sc2n1)CCC3)c4ccccc4OC C22837092
C[C@@](C[NH+](Cc1ccco1)Cc2[nH]c(=O)c3c4c(sc3n2)CN(CC4)Cc5ccccc5)(C=C)O C36155934
COc1ccccc1c2csc3c2c(=O)[nH]c(n3)C[NH+](Cc4ccccc4)C[C@@H](COCC#C)O C36207128
COC(=O)[C@H](CCSC)NC(=O)N1CCc2c([nH+]c[nH]2)[C@H]1c3ccc(cc3F)Br C20745142
CC[NH+](CC)C[C@H](COc1c(ccc2c1sc(c2C(=O)OCC)NC(=O)C)Br)O C08397262
c1cc(oc1)[C@@H](CNC(=O)CCSCc2[nH]c(=O)c3c4c(sc3n2)CCC4)[NH+]5CCCCC5 C29897852
CC(C)CCNC(=O)[C@@H]1CN(CC12CC[NH2+]CC2)C(=O)c3cccnc3Oc4ccc(cc4)Cl C39601311
COc1ccc(cc1)CCC(=O)N2C[C@H](C3(C2)CC[NH2+]CC3)C(=O)NCCc4ccc(cc4)OC C39635135
CCOc1ccccc1CCNC(=O)[C@H]2CN(CC23CC[NH2+]CC3)C(=O)c4ccccc4OCC C39652693
CCCCCCNC(=O)[C@H]1CN(CC12CC[NH2+]CC2)C(=O)c3c(c(nn3CC)C)Br C39660400
CCCC[C@@H](C)C(=O)N1C[C@@H](C2(C1)CC[NH2+]CC2)C(=O)NC[C@@H](c3ccccc3)N4CCOCC4 C39664439
C[C@H](CNC(=O)[C@H]1CN(CC12CC[NH2+]CC2)C(=O)COc3cccc(c3)Cl)Oc4ccccc4 C39665232
C[C@@H](CNC(=O)[C@@H]1CN(CC12CC[NH2+]CC2)C(=O)CCc3ccc(cc3)OC)Oc4ccccc4 C39665402
Cc1ccc(c(c1)C)C(=O)N2C[C@@H](C3(C2)CC[NH2+]CC3)C(=O)NC[C@@H](C)Oc4ccc(cc4)OC C39665812
Cc1ccc(cc1)CC(=O)N2C[C@H](C3(C2)CC[NH2+]CC3)C(=O)NC[C@@H](C)Oc4ccc(cc4)OC C39665853
CCOc1ccc(cc1)C(=O)N2C[C@H](C3(C2)CC[NH2+]CC3)C(=O)NC[C@@H](C)Oc4ccc(cc4)C C39665993
CCOc1ccc(cc1)C(=O)N2C[C@H](C3(C2)CC[NH2+]CC3)C(=O)NC[C@H](C)Oc4ccc(cc4)C C39665995
C1CCC(CC1)(CNC(=O)[C@@H]2CN(CC23CC[NH2+]CC3)C(=O)CCC4CCCC4)N5CCOCC5 C39672811
CC(C)C(=O)N1C[C@H](C2(C1)CC[NH2+]CC2)C(=O)NC(c3ccc(cc3)OC)c4ccc(cc4)OC C39676549
COc1ccc(cc1)C(c2ccc(cc2)OC)NC(=O)[C@@H]3CN(CC34CC[NH2+]CC4)C(=O)CCSC C39676576
C[C@H](c1cccc(c1)OC)NC(=O)[C@H]2CN(CC23CC[NH2+]CC3)C(=O)c4ccc(c(c4)C(F)(F)F)OC C39676765
COc1ccc(cc1)CCC(=O)N2C[C@H](C3(C2)CC[NH2+]CC3)C(=O)NCCOc4ccccc4F C39685204
CC[C@@H](c1ccccc1)C(=O)N2C[C@@H](C3(C2)CC[NH2+]CC3)C(=O)NC4CCN(CC4)C(=O)CC(C)C C39686268
CC[C@@H](c1ccccc1)C(=O)N2C[C@H](C3(C2)CC[NH2+]CC3)C(=O)NC4CCN(CC4)C(=O)CC(C)C C39686270
C[C@@H](Cc1ccccc1OC)NC(=O)[C@H]2CN(CC23CC[NH2+]CC3)C(=O)[C@@H](C)Oc4ccccc4 C39686540
C[C@H](Cc1ccccc1OC)NC(=O)[C@H]2CN(CC23CC[NH2+]CC3)C(=O)[C@@H](C)Oc4ccccc4 C39686541
CCOc1ccccc1C(=O)N2C[C@@H](C3(C2)CC[NH2+]CC3)C(=O)N[C@@H](C)Cc4ccccc4OC C39686558
CCOc1ccccc1C(=O)N2C[C@H](C3(C2)CC[NH2+]CC3)C(=O)N[C@@H](C)Cc4ccccc4OC C39686559
C[C@@H](Cc1ccccc1F)NC(=O)[C@@H]2CN(CC23CC[NH2+]CC3)C(=O)c4ccc(cc4OC)OC C39686906
C[C@@H](Cc1ccccc1F)NC(=O)[C@H]2CN(CC23CC[NH2+]CC3)C(=O)c4ccc(cc4OC)OC C39686908
C[C@@H](Cc1ccccc1F)NC(=O)[C@H]2CN(CC23CC[NH2+]CC3)C(=O)c4cc(ccc4OC)OC C39687120
C[C@H](Cc1ccccc1F)NC(=O)[C@H]2CN(CC23CC[NH2+]CC3)C(=O)c4cc(ccc4OC)OC C39687121
Cc1ccccc1CC(=O)N2C[C@@H](C3(C2)CC[NH2+]CC3)C(=O)N[C@@H](Cc4ccccc4)C(=O)N5CCCCC5 C39687312
Cc1ccccc1CCNC(=O)[C@@H]2CN(CC23CC[NH2+]CC3)C(=O)c4ccc(nc4)Oc5ccccc5 C39691238
CCc1ccc(cc1)[C@H](C)NC(=O)[C@H]2CN(CC23CC[NH2+]CC3)C(=O)c4ccc(cc4OC)OC C39695997
Cc1c(sc2c1c(nc(n2)C[NH+]3CCCCC3)NCC[C@@](c4nccn4C)(C(F)(F)F)O)C C40105310
Cc1c(sc2c1c(nc(n2)C[NH+]3CCCCC3)NCC[C@](c4nccn4C)(C(F)(F)F)O)C C40105311
CC(=O)[C@@H]1CC[C@H]2[C@]1(CC[C@@H]3[C@@H]2CCC4=C/C(=N\OCC(=O)NCCc5c[nH]c[nH+]5)/CC[C@@]34C)C C43741659
c1ccc2=[NH+]CC(=c2c1)CCNC(=O)CCCNC(=O)N3CC[C@@H]4[C@@H](C3)N=C5[C@@H]4C=C(C=C5)Cl C63270967
CCCCNC(=O)[C@H]([C@H](C)CC)NC(=O)[C@@H]1CC2=c3ccccc3=[NH+][C@@H]2[C@@H]4N1C(=O)c5c4cccc5 C63383871
Cc1cccc(c1NC(=O)C2(CCCCC2)N(CCC3=c4ccccc4=[NH+]C3)C(=O)CNC(=O)C)C C63506790
CN(C)c1ccc(cc1)[C@H](CNC(=O)/C=C\2/CS[C@H](N2)N3CCCC3=O)C4=c5ccccc5=[NH+]C4 C63830546
Cc1ccc(cc1)S(=O)(=O)n2cc(c3c2cccc3)CCCC[NH+]4CCC5(CC4)c6ccccc6CO5 C01534898
CCCC1=C([C@@H](n2c(=O)/c(=C\c3ccc(o3)N4CC[NH+](CC4)C)/sc2=N1)c5c6ccccc6ccc5OC)C(=O)OCC C08767144
Cc1ccc2c(c1)cc(c(=O)[nH]2)[C@@H](c3nnnn3C(C)(C)C)[NH+](Cc4ccccc4)Cc5ccc(cc5)Cl C06408539
C[C@@H]([C@H](c1cccs1)[NH+]2CCN(CC2)c3ccccc3)NS(=O)(=O)c4ccc(cc4)Br C09382625
Cc1ccc(cc1)CN2c3cc(ccc3Sc4ccccc4C2=O)C(=O)NC[C@H](C)C[NH+]5CCC(CC5)C C03040358
Cc1c(sc(c1[C@@H](c2ccc(cc2)SC)[NH+]3CCN(CC3)c4ccccc4)NC(=O)c5ccco5)C C12042710
Cc1cccc(c1)C[NH+]2C[C@@H](C[C@H]2C(=O)N(C)Cc3cc4ccccc4s3)Sc5[nH]c6ccccc6n5 C12053609
CC1(CC(CC([NH2+]1)(C)C)N(Cc2ccc(cc2)OC)C(=O)c3cc4c(n3Cc5ccccc5)ccs4)C C13083074
C[NH+]1CCC[C@@H]1CCNc2nc(nc(n2)C(Cl)(Cl)Cl)c3ccc(cc3)C(Cl)(Cl)Cl C01555749
C[NH+](C)CCOc1ccccc1/C=N\N2CCN(CC2)[C@@H]3Cc4ccccc4Sc5c3cc(cc5)Cl C19802154
CC(=O)Nc1ccc(cc1)N2C(=S)[NH+]=C(C2(C)C)N[C@@H](/C=C/c3ccc(cc3Cl)Cl)C(C)(C)C C19901063
CC[NH+]1CCC[C@@H]1CNC(=O)c2ccc3c(c2)N(C(=O)/C(=C/c4ccccc4)/S3)Cc5cccc(c5)C C20737665
CCOc1ccc(cc1)C2=N[C@@H]([NH2+][C@H](C2)c3cccc(c3O)OCC)c4ccc(c(c4)Br)F C20764317
CCOc1ccc(cc1)C2=N[C@@H]([NH2+][C@@H](C2)c3cccc(c3O)OCC)c4ccc(c(c4)Br)F C20764325
CC(C)N1CC[C@H]([C@H](C1)CCC(=O)N2CCCCCC2)[NH+]3CCN(CC3)c4cccc(c4)C(F)(F)F C23340413
CCCN1CCN(CC1)c2cc(cc[nH+]2)c3ccc(c(c3)C(F)(F)F)Sc4ccc5c(c4)OCCO5 C28347237
c1cc(c(cc1c2cc[nH+]c(c2)N3CCC(CC3)CCO)C(F)(F)F)Sc4ccc5c(c4)OCCO5 C28357088
Cc1ccc(c(c1)C[NH+]2CCN(CC2)c3nc4c(c5c(s4)CCCC5)c(=O)n3CCCc6ccccc6)C C34747350
Cc1ccc(c(c1)C[NH+]2CCN(CC2)c3nc4c(c5c(s4)CCC5)c(=O)n3CCCc6ccccc6)C C34747918
CC(=C)CSc1nc(c2c3c(sc2n1)COC(C3)(C)C)N4CC[NH+](CC4)CCCc5ccccc5 C34750022
c1ccc(cc1)c2csc3c2c(nc(n3)SCC(=O)N)N4CC[NH+](CC4)Cc5ccc(cc5)Cl C34774696
CCCC[C@@H](CC)C(=O)N1CCN(C[C@@H]1C)C(=O)CC[NH+]2CCc3c(ccs3)[C@@H]2c4ccc(cc4)C C34830170
CCCC[C@H](CC)C(=O)N1CCN(C[C@@H]1C)C(=O)CC[NH+]2CCc3c(ccs3)[C@@H]2c4ccc(cc4)C C34830171
CCCC[C@@H](CC)C(=O)N1CCN(C[C@H]1C)C(=O)CC[NH+]2CCc3c(ccs3)[C@@H]2c4ccc(cc4)C C34830172
CCCC[C@@H](CC)C(=O)N1CCCN(CC1)C(=O)[C@@H](C)[NH+]2CCc3c(ccs3)[C@@H]2c4ccccc4C C34830408
CC[C@@H](c1nc2ccccc2c(=O)n1c3ccc(cc3)Br)N(CC[NH+](C)C)C(=O)CC(C)C C35069380
CC[NH+](CC)CCN1[C@H](c2c(=O)c3cc(ccc3oc2C1=O)Br)c4ccc(cc4)C(C)(C)C C35486225
CC[NH+](CC)CCN1[C@@H](c2c(=O)c3cc(ccc3oc2C1=O)Br)c4ccc(cc4)OCC=C C35486238
Cc1ccc(c(c1)c2csc3c2c(=O)[nH]c(n3)C[NH+](Cc4ccccc4)C[C@H](Cc5ccccc5)O)C C35746490
CC[C@@H](c1ccccc1)C(=O)N2CCN(C[C@H]2C)C(=O)CC[NH+]3CCc4c(ccs4)[C@@H]3c5ccccc5 C35938594
CCCCc1ccc(cc1)C(=O)N2CCN(CC2)C(=O)[C@@H](C)[NH+]3CCc4c(ccs4)[C@@H]3c5ccccc5 C35938654
CC[NH+](CC)CCN(c1nc2ccc(cc2s1)Cl)C(=O)c3cc(nc4c3cccc4)c5cccs5 C36637831
CC[NH+](CC)CCN(c1nc2c(c(ccc2s1)C)C)C(=O)c3cc(nc4c3cccc4)c5ccccc5 C36638203
C[C@@H]([C@@H](c1cccs1)N2CC[NH+](CC2)Cc3ccccc3)NC(=O)C4c5ccccc5Oc6c4cccc6 C38596009
C[C@H]([C@@H](c1cccs1)N2CC[NH+](CC2)Cc3ccccc3)NC(=O)C4c5ccccc5Oc6c4cccc6 C38596010
CC[NH+](CC)CCN(c1nc2c(cc(cc2s1)F)F)C(=O)c3cc(nc4c3cccc4)c5cccs5 C36640537
C[NH+](C)CCCN(c1nc2c(cc(cc2s1)F)F)C(=O)c3cc(nc4c3cccc4)c5cccs5 C36643794
CC[NH+](CC)CCN(c1nc2cc(c(cc2s1)C)C)C(=O)c3ccc(cc3)S(=O)(=O)N(CC)CC C36698885
Cc1ccccc1c2nc(on2)C[NH+]3CCC[C@@H](C3)C(=O)N4CCN(CC4)C(c5ccccc5)c6ccccc6 C38886893
Cc1ccccc1c2nc(on2)C[NH+]3CCC[C@H](C3)C(=O)N4CCN(CC4)C(c5ccccc5)c6ccccc6 C38886896
CC[NH+](CC)CCCN1[C@@H](c2c(=O)c3cc(ccc3oc2C1=O)Br)c4ccc(cc4)OCC=C C40008613
CC[NH+](CC)CCCN1[C@@H](c2c(=O)c3cc(c(cc3oc2C1=O)C)C)c4ccc(c(c4)OC)OCC(C)C C40013626
Cc1ccccc1OC(=O)c2c(c3c(c4c(nc3s2)CC[NH+](C4)C)c5cc(c(cc5OC)OC)OC)N C40570128
CC1([C@@H]2CC=C([C@H]1C2)C[NH+]3C[C@@H](C[C@H]3C(=O)N(C)Cc4cc5ccccc5s4)Sc6ncccn6)C C43619438
c1ccc(cc1)CC2CCN(CC2)c3cccc4c3nc(n4CC[NH2+]Cc5ccccc5)c6cc(cnc6)C#N C45168795
COc1ccc(cc1OC)CC/[NH+]=C/C2=C(Oc3ccccc3[C@@H]2c4ccccc4)c5ccc(c(c5)OC)OC C01867836
Cc1ccc(cc1C)n2c(nnc2S[C@@H](c3ccccc3)C(=O)C4=c5ccccc5=[NH+]C4)c6ccccc6 C39940797
CC1CCC(CC1)NC(=O)[C@H](CC2=c3ccccc3=[NH+]C2)NC(=O)c4ccc(cc4)C56CC7CC(C5)CC(C7)C6 C63437325
Cc1cccc(c1NC(=O)C2(CCCCC2)N(CCC3=c4ccccc4=[NH+]C3)C(=O)c5ccccc5F)C C63506962
COc1ccc(cc1)[C@H]2C(=c3ccccc3=[NH+]2)SCCNC(=O)[C@@H]4c5ccccc5O[C@@H]6[C@@H]4C=CC=C6 C63654901
c1ccnc(c1)c2ccc(cc2)CNc3ccc4n(c3=O)C[C@H]5C[C@@H]4CN(C5)C(=O)Nc6ccc(cc6)F C03841969
COc1cccc(c1OC)[C@@H]2C3=C(C[C@H](CC3=O)c4ccc(c(c4)OC)OC)Nc5ccccc5N2 C00812909
Cc1ccc2c(c1)c(c(o2)C(=O)Nc3c(c4c(s3)C[C@@H](CC4)C)C(=O)N[C@H]5CCS(=O)(=O)C5)C C02410465
COc1ccc(cc1OC)[C@@H]2c3c(=O)[nH]c(nc3NC4=C2C(=O)CCC4)SCc5ccccc5F C00702465
C[C@@]1(C(=O)N(C(=O)N1)CC(=O)Nc2c(cc(cc2Cl)Cl)Cl)c3ccc(cc3)OC(F)F C08937017
CCOC(=O)C1=C(N(C2=C([C@H]1c3ccc4c(c3)OCO4)C(=O)CCC2)c5ccccc5C(F)(F)F)N C01445557
CCOCCn\1c2ccc(cc2s/c1=N\C(=O)c3ccccc3Br)S(=O)(=O)N C08998569
C[C@H]1CCc2c(sc(c2C#N)NC(=O)COCC(=O)Nc3c(c4c(s3)C[C@H](CC4)C)C#N)C1 C03165901
Cc1ccc2c(c(oc2c1)C(=O)Nc3c(c4c(s3)C[C@@H](CC4)C)C(=O)N[C@H]5CCS(=O)(=O)C5)C C09209628
CC(C)(C)[C@@H]1CCc2c(sc(c2C(=O)N[C@H]3CCS(=O)(=O)C3)NC(=O)c4cccc(c4)OC)C1 C09281407
CC(C)(C)[C@H]1CCc2c(sc(c2C(=O)N[C@H]3CCS(=O)(=O)C3)NC(=O)c4cccc(c4)OC)C1 C09281408
Cc1ccc(c(c1)C)NC(=O)CSc2[nH]c(=O)c(cn2)S(=O)(=O)c3ccc(cc3)Br C09319317
c1ccc(cc1)NC(=O)[C@H]2[C@H]([C@@]3(c4ccccc4NC3=O)[C@H]5N2c6ccccc6C=C5)C(=O)c7ccco7 C09380249
Cc1c(nc(s1)NC(=O)CCc2[nH]c(=O)c3c4c(sc3n2)CCCC4)c5ccc(cc5)OC C03331244
[truncated: 2,107,203 more chars]
