# Supplementary material for: PyRMD Studio: A Unified Suite for Next-Generation, AI-Powered Virtual Screening
Source: J Chem Inf Model. 2026 May 19;66(11):6197–203. doi: 10.1021/acs.jcim.6c00648 (PMC13250901; doi:10.1021/acs.jcim.6c00648)
Supplement: Supplementary file 2 [file ci6c00648_si_002.zip › decoys/era1_decoys.dat]

# PUBCHEM_COMPOUND_CID	ID	SMILES
366	MUV_713_D_1	CC(=O)Oc1ccc2c(C)cc(=O)oc2c1
1676	MUV_713_D_2	CCCn1c2nc[nH]c2c(=O)[nH]c1=O
1922	MUV_713_D_3	Cn1c2nc(-c3ccccc3)[nH]c2c(=O)n(C)c1=O
1967	MUV_713_D_4	CC1=C(C)C(=O)C(CCCCC#CCCCC#CCO)=C(C)C1=O
2153	MUV_713_D_5	Cn1c2nc[nH]c2c(=O)n(C)c1=O
2196	MUV_713_D_6	COc1ccc(C(=O)N2CCCC2=O)cc1
2284	MUV_713_D_7	NCC(CC(=O)O)c1ccc(Cl)cc1
2343	MUV_713_D_8	NS(=O)(=O)c1cc2c(cc1Cl)NC(CSCc1ccccc1)=NS2(=O)=O
2435	MUV_713_D_9	Brc1c(NC2=NCCN2)ccc2nccnc21
2890	MUV_713_D_10	O=C(c1ccc2c(c1)OCCO2)N1CCCCC1
3168	MUV_713_D_11	O=C(CCCN1CC=C(n2c(=O)[nH]c3ccccc32)CC1)c1ccc(F)cc1
3279	MUV_713_D_12	CCC(CO)NCCNC(CC)CO
3366	MUV_713_D_13	Nc1[nH]c(=O)ncc1F
3463	MUV_713_D_14	Cc1ccc(C)c(OCCCC(C)(C)C(=O)O)c1
3478	MUV_713_D_15	Cc1cnc(C(=O)NCCc2ccc(S(=O)(=O)NC(=O)NC3CCCCC3)cc2)cn1
3488	MUV_713_D_16	COc1ccc(Cl)cc1C(=O)NCCc1ccc(S(=O)(=O)NC(=O)NC2CCCCC2)cc1
3747	MUV_713_D_17	CC(C)Oc1ccc2c(c1)occ(-c1ccccc1)c2=O
3825	MUV_713_D_18	CC(C(=O)O)c1cccc(C(=O)c2ccccc2)c1
3883	MUV_713_D_19	Cc1c(OCC(F)(F)F)ccnc1CS(=O)c1nc2ccccc2[nH]1
4030	MUV_713_D_20	COC(=O)Nc1nc2ccc(C(=O)c3ccccc3)cc2[nH]1
4044	MUV_713_D_21	Cc1cccc(Nc2ccccc2C(=O)O)c1C
4488	MUV_713_D_22	O=C(O)c1cccnc1Nc1cccc(C(F)(F)F)c1
4495	MUV_713_D_23	CS(=O)(=O)Nc1ccc([N+](=O)[O-])cc1Oc1ccccc1
4632	MUV_713_D_24	COc1ccc(C(=O)c2ccccc2)c(O)c1
4977	MUV_713_D_25	CC(O)Cn1cnc2c1c(=O)n(C)c(=O)n2C
5319	MUV_713_D_26	Nc1ccc(S(=O)(=O)NC(=O)c2ccccc2)cc1
5320	MUV_713_D_27	CC(=O)NS(=O)(=O)c1ccc(N)cc1
5344	MUV_713_D_28	Cc1noc(NS(=O)(=O)c2ccc(N)cc2)c1C
5429	MUV_713_D_29	Cn1cnc2c1c(=O)[nH]c(=O)n2C
5503	MUV_713_D_30	Cc1ccc(S(=O)(=O)NC(=O)NN2CCCCCC2)cc1
5546	MUV_713_D_31	Nc1nc(N)c2nc(-c3ccccc3)c(N)nc2n1
6256	MUV_713_D_32	O=c1[nH]c(=O)n(C2CC(O)C(CO)O2)cc1C(F)(F)F
6821	MUV_713_D_33	Cc1cccc(NC(=O)c2ccccc2C(=O)O)c1
8593	MUV_713_D_34	O=C(O)c1cc(-c2ccccc2)nc2ccccc21
8660	MUV_713_D_35	O=C(O)CSc1ccccc1C(=O)O
10607	MUV_713_D_36	COc1cc(C2c3cc4c(cc3C(O)C3COC(=O)C32)OCO4)cc(OC)c1OC
10737	MUV_713_D_37	CN(C)c1ccc(C(=O)c2ccccc2)cc1
11378	MUV_713_D_38	O=c1ccc2ccc[nH]c-2c1
12425	MUV_713_D_39	[Na+].O=C1NC([O-])=NC1(c1ccccc1)c1ccccc1
12612	MUV_713_D_40	NC(=O)Nc1ccc(F)cc1
12884	MUV_713_D_41	O=C1c2ccccc2N(c2ccccc2)C1=O
12914	MUV_713_D_42	CCOC(=O)c1ccc(NC(=O)c2ccccc2)cc1
13791	MUV_713_D_43	CCCCC(=O)OC1CCC2C3CCc4cc(O)ccc4C3CCC12C
15032	MUV_713_D_44	CC(=O)C1C(C#N)CC2C3CC=C4CC(O)CCC4(C)C3CCC21C
15548	MUV_713_D_45	COc1ccc(CC2c3cc(OC)c(OC)cc3CCN2C)cc1OC
15718	MUV_713_D_46	CC(C)(C)c1ccc(OCC(=O)O)cc1
15807	MUV_713_D_47	CCc1nc2ccccc2[nH]1
16803	MUV_713_D_48	c1ccc2oc(-c3cccnc3)nc2c1
17709	MUV_713_D_49	O=CNc1ccccc1Oc1ccccc1
19004	MUV_713_D_50	[Br-].C[N+]12CCC(CC1)C(OC(=O)C(O)(c1ccccc1)c1ccccc1)C2
23466	MUV_713_D_51	Cc1ccccc1C(=O)Nc1ccccc1
25712	MUV_713_D_52	NC(=O)Nc1cccc(C(F)(F)F)c1
26248	MUV_713_D_53	CC(=O)Oc1cccc2c1C(=O)c1c(OC(C)=O)cc(C(=O)O)cc1C2=O
26731	MUV_713_D_54	O=C(c1ccccc1)c1ccncc1
28912	MUV_713_D_55	O=C(c1cc2ccccc2oc1=O)N1CCCC1
29508	MUV_713_D_56	COc1ccc(OC(=O)Nc2ccccc2)cc1
30553	MUV_713_D_57	COC(=O)c1cc2ccccc2oc1=O
30928	MUV_713_D_58	CC(C)N(CCC(C(N)=O)(c1ccccc1)c1ccccn1)C(C)C.O=P(O)(O)O
31736	MUV_713_D_59	O=C(O)c1ccccc1C(=O)OCc1ccccc1
34281	MUV_713_D_60	Cc1cc(C(=O)Nc2ccccc2)c(C)o1
36316	MUV_713_D_61	CCOc1ccc(C(=O)c2ccncc2)cc1
36339	MUV_713_D_62	CCOC(=O)c1cncn1C(C)c1ccccc1
38280	MUV_713_D_63	CCCOC(=O)c1cc2ccccc2oc1=O
38661	MUV_713_D_64	Cc1ccccc1NC(=O)Cc1ccccc1
41022	MUV_713_D_65	CC(=O)O.O=C(NCC1CCCCN1)c1cc(OCC(F)(F)F)ccc1OCC(F)(F)F
43247	MUV_713_D_66	COc1cc(C(=O)NCc2ccco2)cc(OC)c1OC
44008	MUV_713_D_67	CCOC(=O)c1c2c(sc1NC(=O)CN1CCOCC1)CCCC2
54710	MUV_713_D_68	Cc1c(NC(=O)C(C)N2C(=O)c3ccccc3C2=O)c(=O)n(-c2ccccc2)n1C
55935	MUV_713_D_69	COC(=O)c1ccc2nc(C(F)(F)F)[nH]c2c1
57381	MUV_713_D_70	CC(C)CCOc1ccc(C2(C)NC(=O)N(CN3CCOCC3)C2=O)cc1
57491	MUV_713_D_71	O=C1Nc2ccc(Br)cc2C1(O)Cc1ccccn1
64127	MUV_713_D_72	Cn1c(Br)nc2c1c(=O)n(C)c(=O)n2C
64798	MUV_713_D_73	O=C(O)CC(c1ccccc1)c1ccccc1
66061	MUV_713_D_74	Cl.CN1CCCN=C1COC(=O)C(O)(c1ccccc1)C1CCCCC1
66419	MUV_713_D_75	CC12CCC3c4ccc(O)cc4C(=O)CC3C1CCC2O
66734	MUV_713_D_76	O=C(Oc1ccc2ccccc2c1)c1ccccc1
66807	MUV_713_D_77	COc1cc(OC)c(Cl)cc1N
67869	MUV_713_D_78	Nc1cc(C(F)(F)F)ccc1C(=O)O
68459	MUV_713_D_79	O=C(O)c1c[nH]c2cc(C(F)(F)F)ccc2c1=O
68482	MUV_713_D_80	O=C(O)c1ccccc1NC(=O)c1ccccc1
68497	MUV_713_D_81	Cc1ccc(NC(=O)c2ccccc2)cc1
70161	MUV_713_D_82	COc1cc2ccccc2cc1C(=O)O
72971	MUV_713_D_83	CCCCOc1ccc(C(=O)O)cc1
73324	MUV_713_D_84	Cc1cccc(C)c1N1C(=O)c2ccccc2C1=O
74469	MUV_713_D_85	COc1ccc(OC)c(CC(=O)O)c1
75766	MUV_713_D_86	CCCCC(=O)c1ccc(O)cc1
75879	MUV_713_D_87	O=C(c1ccc(C(=O)N2CCCCCC2=O)cc1)N1CCCCCC1=O
76313	MUV_713_D_88	O=C(O)COc1cccc2ccccc21
77875	MUV_713_D_89	COC(=O)c1ccc(OCCOc2ccc(C(=O)OC)cc2)cc1
78165	MUV_713_D_90	O=S(=O)(O)CCN1CCOCC1
78458	MUV_713_D_91	O=C(O)c1ccccc1C(=O)Nc1ccccc1
78644	MUV_713_D_92	O=C(Nc1ccccc1)Oc1ccccc1
79322	MUV_713_D_93	O=C(O)c1ccc(S(=O)(=O)c2ccccc2)cc1
79437	MUV_713_D_94	Cn1c(=O)[nH]c2c1c(=O)n(C)c(=O)n2C
81020	MUV_713_D_95	NCCN1CCN(CCN)CC1
81472	MUV_713_D_96	CCOC(=O)c1cn[nH]c1N
81857	MUV_713_D_97	O=C(c1cccc(C(=O)N2CCCCCC2=O)c1)N1CCCCCC1=O
81919	MUV_713_D_98	Cc1ccc2oc(-c3ccccc3)nc2c1
81994	MUV_713_D_99	CCOC(=O)C(C(=O)OCC)C(=O)c1cc(OC)c(OC)c(OC)c1
82078	MUV_713_D_100	CCOC(=O)CS(=O)(=O)c1ccccc1
82533	MUV_713_D_101	Cc1ccc(S(=O)(=O)Nc2cccc3cccnc32)cc1
85270	MUV_713_D_102	CCOC(=O)c1cnn(-c2ccccc2)c1N
85307	MUV_713_D_103	Cc1ccc(-c2nc3cc(C)ccc3o2)cc1
90260	MUV_713_D_104	O=C(O)c1c[nH]c2c(cccc2C(F)(F)F)c1=O
90261	MUV_713_D_105	O=c1cc[nH]c2c1cccc2C(F)(F)F
90531	MUV_713_D_106	CCCCCOC(=O)c1ccccc1C(=O)O
91332	MUV_713_D_107	O=C(O)C(c1ccccc1)C1(O)CCCC1
91851	MUV_713_D_108	CCOC(=O)c1nc2nc(C)cc(=O)n2[nH]1
95022	MUV_713_D_109	O=C(c1ccccc1)C1C(=O)c2ccccc2C1=O
95028	MUV_713_D_110	Cn1c2ncn(Cc3ccccc3)c2c(=O)n(C)c1=O
95446	MUV_713_D_111	CN(C)c1ccc(C(=O)C(O)c2ccccc2)cc1
95651	MUV_713_D_112	COc1ccccc1C(=O)C(O)c1ccccc1OC
95808	MUV_713_D_113	O=C(c1cc2ccccc2o1)c1ccccc1
96737	MUV_713_D_114	Brc1cccc(-c2nnc(-c3ccccc3)o2)c1
97806	MUV_713_D_115	CSCCC(NC(=O)OCc1ccccc1)C(=O)O
98283	MUV_713_D_116	O=C(O)C(O)(c1ccccc1)C1CCCC1
98630	MUV_713_D_117	COc1ccc(C2(C(=O)O)CCCC2)cc1
98771	MUV_713_D_118	CNC(=O)Nc1cccc(C(F)(F)F)c1
99955	MUV_713_D_119	CCOC(=O)C1=C(C)NC(C)=C(C(=O)OCC)C1c1ccccn1
100380	MUV_713_D_120	Cn1c2nc(-c3cccnc3)[nH]c2c(=O)n(C)c1=O
100617	MUV_713_D_121	CC(=O)Oc1c2occc2cc2ccc(=O)oc21
100641	MUV_713_D_122	Nc1ccc2c(c1)oc(=O)cc2C(F)(F)F
101181	MUV_713_D_123	CC(Oc1ccc(-c2ccccc2)cc1)C(=O)O
104845	MUV_713_D_124	CC(=O)C1CCC2C3CCC4CC(O)CCC4(C)C3C(=O)CC12C
112786	MUV_713_D_125	Cc1nc2cc(-c3ccccc3)ccc2o1
114250	MUV_713_D_126	CCOc1ccc(C(=O)CCN2CCCCC2)cc1
118264	MUV_713_D_127	Cl.COC(=O)c1cncn1C(C)c1ccccc1
119442	MUV_713_D_128	Cl.COc1ccc(CCN(C)CCCC(C#N)(c2cc(OC)c(OC)c(OC)c2)C(C)C)cc1OC
120526	MUV_713_D_129	O=C(NCN1CCCCC1)c1cnccn1
121034	MUV_713_D_130	CC(C)CCn1cnc2c1c(=O)n(C)c(=O)n2C
134684	MUV_713_D_131	c1nc2ncnc(NCCCc3ccccc3)c2[nH]1
135005	MUV_713_D_132	c1ccc(-c2nc3ccccc3o2)nc1
136765	MUV_713_D_133	CC1=NN(c2ccccc2)C(=O)C1(C)C
143191	MUV_713_D_134	CCN(CC)c1ccc2cc(C=O)c(=O)oc2c1
148737	MUV_713_D_135	COc1ccc(CN2CCC(=O)NC2=O)cc1
148769	MUV_713_D_136	CC(=O)Oc1cc2oc(=O)cc(C)c2cc1OC(C)=O
149270	MUV_713_D_137	Cl.CN(C)CCCOc1nc2c(c(=O)n(C)c(=O)n2C)n1C
161091	MUV_713_D_138	O=c1cc(-c2ccccc2)[nH]c2ccccc12
162320	MUV_713_D_139	Cc1nccn1CCc1nc(N)nc(N)n1
181679	MUV_713_D_140	CCOC(=O)c1c(C)n(C)c2ccc(OC(C)=O)cc21
183411	MUV_713_D_141	COc1ccc(-n2c(C)c(C(C)=O)c(C(C)=O)c2C)cc1
197746	MUV_713_D_142	Cl.OC1(c2cccc(C(F)(F)F)c2)CCNCC1
198956	MUV_713_D_143	COc1ccc(S(=O)(=O)Nc2nnc(C(C)(C)C)s2)cc1
199391	MUV_713_D_144	Nc1ccc(N(c2ccccc2)c2ccc(N)cc2)cc1
200283	MUV_713_D_145	O=C(c1ccccc1)n1ccc2ccccc21
205489	MUV_713_D_146	Cl.O=C(CCN1CCCCCC1)c1ccccc1
205491	MUV_713_D_147	Cl.CCOc1ccc(C(=O)CCN2CCCCCC2)cc1
206267	MUV_713_D_148	CCN(CC)CCNC(=O)COc1ccc(Cl)cc1Cl
206388	MUV_713_D_149	CCN1C=CC(=C2C(=O)c3ccccc3C2=O)C=C1
207582	MUV_713_D_150	Cc1cc(=O)oc2cc3c(cc12)OCCO3
208532	MUV_713_D_151	CCOc1ccc(S(=O)(=O)NCCCN2CCOCC2)cc1
212320	MUV_713_D_152	CSc1snc(SCC(N)=O)c1C#N
213329	MUV_713_D_153	Cc1ccc(C)n1-c1cccc(C(=O)O)c1
217228	MUV_713_D_154	O=C1c2ccccc2C(=O)C1=CNc1ccccc1
219490	MUV_713_D_155	CN(C)c1ccc(C(=O)c2ccc(N(C)C)c(N)c2)cc1N
220840	MUV_713_D_156	O=C(Nc1ccccc1)c1ccncc1
221856	MUV_713_D_157	CCC(=O)Nc1ccc(C(=O)c2ccccc2)cc1
223037	MUV_713_D_158	COc1ccc(C(C#N)(CCC#N)CCC#N)cc1OC
223561	MUV_713_D_159	Cn1c(Oc2ccccc2)nc2c1c(=O)n(C)c(=O)n2C
223821	MUV_713_D_160	COc1ccc2oc(=O)cc(C)c2c1
223910	MUV_713_D_161	COC(=O)CSc1ccccc1C(=O)OC
224214	MUV_713_D_162	O=Cc1ccccc1OCCOc1ccccc1C=O
227363	MUV_713_D_163	COc1cccc2cc(C(C)=O)c(=O)oc21
227519	MUV_713_D_164	O=c1ncnc2n(Cc3ccccc3)[nH]cc1-2
228457	MUV_713_D_165	CCOC(=O)Nc1c(C)n(C)n(-c2ccccc2)c1=O
228532	MUV_713_D_166	CC(=O)Nc1ccc(C(=O)c2ccccc2)cc1
228684	MUV_713_D_167	Cc1ccc(C(=O)NC2CCCCC2)cc1
229357	MUV_713_D_168	O=C(O)c1ccc(S(=O)(=O)NC2CCCCC2)cc1
229604	MUV_713_D_169	O=C(NS(=O)(=O)c1ccccc1)c1ccccc1
230485	MUV_713_D_170	O=C(NC(=O)c1ccccc1)NC(=O)c1ccccc1
232061	MUV_713_D_171	CC(=O)Nc1ccc(C)cc1NC(C)=O
232388	MUV_713_D_172	O=C(O)C1CCCN1C(=O)OCc1ccccc1
234310	MUV_713_D_173	COc1ccc(S(=O)(=O)Nc2nnc(CC(C)C)s2)cc1
235110	MUV_713_D_174	O=C1CC(c2ccccc2)c2ccc(O)cc2O1
237621	MUV_713_D_175	COc1ccc(CCCC(=O)O)c(C)c1
238615	MUV_713_D_176	COc1ccc(S(=O)(=O)c2ccc(OC)cc2)cc1
241488	MUV_713_D_177	Nc1nc2ccccc2nc1N
241616	MUV_713_D_178	O=C1c2ccccc2C(=O)N1CNc1ccccc1
242586	MUV_713_D_179	O=c1cc(-c2ccncc2)oc2ccccc12
243038	MUV_713_D_180	O=C(CN1C(=O)c2ccccc2C1=O)c1ccccc1
247209	MUV_713_D_181	COc1ccc(S(=O)(=O)N2CCCCC2)cc1
247212	MUV_713_D_182	COc1ccc(S(=O)(=O)N2CCCCCC2)cc1
247215	MUV_713_D_183	Cc1cccc(C(=O)N2CCCCCC2)c1
247216	MUV_713_D_184	CCOc1ccc(S(=O)(=O)N2CCCCCC2)cc1
247440	MUV_713_D_185	Cc1cc(C(F)(F)F)c(C#N)c(=O)[nH]1
250654	MUV_713_D_186	CCOC(=O)c1ccc(NS(C)(=O)=O)cc1
250709	MUV_713_D_187	CN(C)CCc1nn[nH]n1
251293	MUV_713_D_188	CC(C)CCOc1ccc(C(=O)O)cc1
252491	MUV_713_D_189	Cc1cc(=O)nc(NN=Cc2ccco2)[nH]1
253834	MUV_713_D_190	COc1ccc2c(=O)cc(-c3ccccc3)n(C)c2c1
254875	MUV_713_D_191	O=C(c1ccccc1)c1cc[n+]([O-])cc1
255292	MUV_713_D_192	O=C1c2ccccc2C(=O)N1OCc1ccccc1
255754	MUV_713_D_193	CCCCCSc1nc2c(c(=O)[nH]c(=O)n2C)n1C
257030	MUV_713_D_194	O=C(Nc1ccccc1)C1CCCCC1
257906	MUV_713_D_195	COc1ccc(OC)c(C(=O)c2ccccc2)c1
260088	MUV_713_D_196	COc1ccc(Oc2nc(Oc3ccc(OC)cc3)nc(Oc3ccc(OC)cc3)n2)cc1
261502	MUV_713_D_197	CCOC(=O)c1cnc2nc[nH]n2c1=O
265711	MUV_713_D_198	Cc1ccc(-c2oc3ccccc3c(=O)c2O)cc1
265714	MUV_713_D_199	O=c1cc(-c2ccc3c(c2)OCO3)oc2ccccc12
265924	MUV_713_D_200	O=S1(=O)CC2(N3CCOCC3)CCCCC21
266802	MUV_713_D_201	Cc1ccc(S(=O)(=O)NCCC(=O)O)cc1
266964	MUV_713_D_202	OCC1(CO)COC2(CCCC2)N1
267737	MUV_713_D_203	N=c1ccccn1CC(O)COc1ccccc1
268975	MUV_713_D_204	Cc1ccc(S(=O)(=O)Nc2ccc3ncccc3c2)cc1
269224	MUV_713_D_205	CC(=O)NCCc1ccc(S(=O)(=O)Nc2cccnc2)cc1
270308	MUV_713_D_206	Cc1ccc(CC(=O)N2CCOCC2)cc1
270590	MUV_713_D_207	ON=C1CCCCc2ccccc21
271640	MUV_713_D_208	O=C(O)c1cc2ccc3ccccc3c2oc1=O
272514	MUV_713_D_209	O=C1Cc2ccccc2C(=O)N1Cc1ccccc1
272567	MUV_713_D_210	Cc1ccc(NC2=CC(=O)C(=O)c3ccccc32)cc1
272861	MUV_713_D_211	O=C(O)c1ccccc1C(=O)N(Cc1ccccc1)Cc1ccccc1
273577	MUV_713_D_212	Cc1cc(NCc2ccccc2)nc2ccccc12
279619	MUV_713_D_213	Oc1ccc(CN2CCCCC2)c2cccnc12
279843	MUV_713_D_214	CCOC(=O)c1ccc(NC(=O)c2cnccn2)cc1
279869	MUV_713_D_215	O=C(Nc1ccc(Br)cc1)c1cnccn1
279876	MUV_713_D_216	O=C(Nc1cccc(C(F)(F)F)c1)c1cccnc1
282654	MUV_713_D_217	O=C(O)c1ccccc1C(=O)c1cccs1
284017	MUV_713_D_218	c1ccc2[nH]c(N3CCOCC3)nc2c1
285247	MUV_713_D_219	O=C(O)C1CCC(NC(=O)OCc2ccccc2)CC1
286520	MUV_713_D_220	CCOC(=O)c1ccc(N2C(=O)C=CC2=O)cc1
290012	MUV_713_D_221	CCOC(=O)C(C(=O)OCC)C1CCS(=O)(=O)C1
290218	MUV_713_D_222	O=C(O)CSCC(=O)c1ccccc1
290685	MUV_713_D_223	CNc1c([N+](=O)[O-])ncn1C
291812	MUV_713_D_224	CCOC(=O)c1sc(NC(C)=O)c(C(=O)OCC)c1C
294891	MUV_713_D_225	O=C(O)C(Cc1c[nH]c2ccccc12)NC(=O)c1ccccc1
296003	MUV_713_D_226	O=c1oc(-c2ccco2)nc2ccccc21
299417	MUV_713_D_227	COc1ccc(NC(=O)N2CCOCC2)cc1OC
306227	MUV_713_D_228	O=C(Nc1cccc(C(F)(F)F)c1)c1ccco1
306826	MUV_713_D_229	O=S(=O)(Nc1nccs1)c1ccc(Cl)cc1
307235	MUV_713_D_230	COc1ccccc1C(=O)Nc1ccccc1SC
307336	MUV_713_D_231	Cc1ccc(CNC(=O)C2CCCCC2C(=O)O)cc1
309669	MUV_713_D_232	O=C(COc1ccccc1)NCc1ccccc1
310138	MUV_713_D_233	COC(=O)c1ccccc1NC(=O)c1ccco1
310173	MUV_713_D_234	CCOC(=O)c1ccc(NC(=O)C2CC2)cc1
312894	MUV_713_D_235	CC(=O)Nc1ccc2c(c1)CCC2=O
314787	MUV_713_D_236	O=C1Cc2ccccc2N1c1ccccc1
314929	MUV_713_D_237	COc1cccc(CCC(=O)O)c1OC
315777	MUV_713_D_238	CC(=O)c1cccc(NC(=O)c2ccco2)c1
318781	MUV_713_D_239	Cc1ccc(S(=O)(=O)NC2CCC(C(=O)O)CC2)cc1
319814	MUV_713_D_240	Cn1c(=O)cc(NCc2ccccc2)n(C)c1=O
329036	MUV_713_D_241	O=C(NCCCCCCNC(=O)NCc1ccco1)NCc1ccco1
329038	MUV_713_D_242	CCOC(=O)c1nc2sc3c(c2c(=O)[nH]1)CCCC3
329167	MUV_713_D_243	COc1nc(Nc2cccc(C(F)(F)F)c2)nc(OC)n1
339661	MUV_713_D_244	CC1=CC(=C2C(=O)c3ccccc3C2=O)C=C(C)O1
340151	MUV_713_D_245	O=C1CCCC2=C1C(c1ccccc1)C1=C(CCCC1=O)O2
341820	MUV_713_D_246	O=C1c2ccccc2C(=O)C1=C(O)c1ccccc1
342533	MUV_713_D_247	COc1ccc2cc(C(=O)c3ccccc3)c(=O)oc2c1
346046	MUV_713_D_248	COc1ccc(C(=O)Nc2cccc(C)c2)cc1
346199	MUV_713_D_249	CC(=O)Nc1ccc(Cl)cc1C(=O)O
346358	MUV_713_D_250	CCOc1ccccc1C(=O)N1CCOCC1
347743	MUV_713_D_251	O=C(NCNC(=O)c1ccccc1)c1ccccc1
348061	MUV_713_D_252	Cc1cccc(NCN2C(=O)c3ccccc3C2=O)c1
348580	MUV_713_D_253	CCCc1ccc(OCC(=O)O)cc1
350697	MUV_713_D_254	O=C(O)C1CCCCC1C(=O)Nc1ccccn1
351111	MUV_713_D_255	CC(=O)NC1(C2CCCCC2=O)CCCCC1
351531	MUV_713_D_256	CCOc1ccccc1OCC(=O)O
356261	MUV_713_D_257	COC(=O)C1=C(C)NC(C)=C(C(=O)OC)C1c1ccc(NC(C)=O)cc1
357403	MUV_713_D_258	CCOC(=O)CC1C(=O)NCCN1C(=O)c1c(F)cccc1F
362128	MUV_713_D_259	CN1CC(=O)N(C)c2ncn(Cc3ccccc3)c2C1=O
362741	MUV_713_D_260	O=C(O)CCCNS(=O)(=O)c1ccccc1
362742	MUV_713_D_261	O=C(O)CCCNS(=O)(=O)c1ccc2ccccc2c1
363669	MUV_713_D_262	CC(Oc1ccc2c(c1)oc(=O)cc2-c1ccccc1)C(=O)O
372639	MUV_713_D_263	COC(=O)c1ccc(Cc2ccc(C(=O)OC)o2)o1
373687	MUV_713_D_264	O=c1nc[nH]c2c1sc(=S)n2-c1ccccc1
373718	MUV_713_D_265	Cc1ccc(S(=O)(=O)N2CCCN(S(=O)(=O)c3ccc(C)cc3)CC2)cc1
375912	MUV_713_D_266	O=c1cc(-c2ccccc2)c2ccccc2[nH]1
376106	MUV_713_D_267	O=C1NC2(C=Cc3c(ccc4ccccc43)O2)Oc2ccccc21
378526	MUV_713_D_268	Cn1c2nc(Nc3ccccc3)[nH]c2c(=O)n(C)c1=O
380185	MUV_713_D_269	O=C(CCN1CCN(CCC(=O)c2ccccc2)CC1)c1ccccc1
383505	MUV_713_D_270	Fc1c(F)c(F)c(CSc2nc3ccccc3[nH]2)c(F)c1F
383569	MUV_713_D_271	CCOC(=O)NC(NCC(O)c1ccccc1)(C(F)(F)F)C(F)(F)F
383573	MUV_713_D_272	CCOC(=O)NC(Nc1ncccn1)(C(F)(F)F)C(F)(F)F
383674	MUV_713_D_273	CCOC(=O)C(NC(=O)CC)(Nc1cc(C)on1)C(F)(F)F
383676	MUV_713_D_274	CCOC(=O)C(NC(=O)CC)(Nc1ccccc1OC)C(F)(F)F
383681	MUV_713_D_275	CCOC(=O)C(NC(C)=O)(Nc1ccc(F)cc1)C(F)(F)F
384618	MUV_713_D_276	O=C(NCCc1c[nH]c2ccccc12)C(F)(F)F
389130	MUV_713_D_277	CCOC(=O)C(NC(=O)c1ccccc1)(Nc1cc(C)on1)C(F)(F)F
389249	MUV_713_D_278	COc1ccc2oc(=N)c(C(=O)Nc3ccccc3)cc2c1
389547	MUV_713_D_279	Cc1nc2ccccc2c(=O)n1N=Cc1ccc(N(C)C)cc1
390799	MUV_713_D_280	COc1cc(OC)c2c(C)cc(=O)oc2c1
397073	MUV_713_D_281	CCN(CC)c1ccc2cc(-c3nnc(-c4ccccc4)o3)c(=O)oc2c1
397078	MUV_713_D_282	COc1ccc2oc(=O)c(-c3nc4ccccc4o3)cc2c1
401019	MUV_713_D_283	c1[nH]c2ccccc2c1CN1CCN(c2ncccn2)CC1
403074	MUV_713_D_284	Cc1nc2c3ccccc3oc2c(Oc2ccccc2)n1
405767	MUV_713_D_285	COc1cc2nc(-c3cccs3)oc(=O)c2cc1OC
406679	MUV_713_D_286	O=C1c2ccccc2C(=O)N1c1ccc(-c2nc3ccccc3o2)cc1
458233	MUV_713_D_287	Cc1ccc(C(=O)c2ccccc2C(=O)O)c(O)c1
470910	MUV_713_D_288	COc1ccc(CNC(=O)c2cnccn2)cc1
496045	MUV_713_D_289	CC(Nc1cc(=O)n(C)c(=O)[nH]1)c1ccccc1
500095	MUV_713_D_290	CC1=C2C(=O)OC(c3ccoc3)C2(C)CCC1
519183	MUV_713_D_291	CCOC(=O)CNc1ncnc2nc[nH]c21
531389	MUV_713_D_292	COC(=O)C1CCCN1C(=O)c1cccs1
531884	MUV_713_D_293	Cc1cccc(NC(=O)C2CCCC2)c1
531888	MUV_713_D_294	COc1ccc(OC)c(NC(=O)C2CCCC2)c1
531895	MUV_713_D_295	O=C(Nc1ccc(Br)cc1)c1ccco1
531986	MUV_713_D_296	O=C(Cc1ccccc1)NCC1CCCO1
531989	MUV_713_D_297	COc1ccc(NC(=O)Cc2ccccc2)cc1
532046	MUV_713_D_298	COc1ccc(OC)c(NC(=O)CSc2ccccc2)c1
532276	MUV_713_D_299	COc1ccc(C(=O)Nc2cc(OC)ccc2OC)cc1
532682	MUV_713_D_300	COc1ccc(OC(=O)c2cccnc2)cc1
532723	MUV_713_D_301	O=C(Oc1ccc2ccccc2c1)c1ccco1
534279	MUV_713_D_302	CC1(C)CC(=O)C(=CNCCO)C(=O)C1
534843	MUV_713_D_303	ON1C2CCCCC2N(O)C1c1c(F)c(F)c(F)c(F)c1F
535721	MUV_713_D_304	CN1CCCc2cc3c(C(F)(F)F)cc(=O)oc3nc21
536157	MUV_713_D_305	CCCCN1CC(COc2ccccc2)OC1=O
536254	MUV_713_D_306	CC(=O)CC(C)(C)S(=O)(=O)c1ccc(NC(C)=O)cc1
536700	MUV_713_D_307	CC(=O)N1CN2CN(C(C)=O)CC(C(=O)c3ccc(Br)cc3)(C2)C1
539959	MUV_713_D_308	CCOc1cccc(=O)c2c(C)oc(C)c21
540218	MUV_713_D_309	CCOC(=O)C(NC(C)=O)(N1CCOCC1)C(F)(F)F
540404	MUV_713_D_310	COc1ccc2oc(=O)c(C(C)=O)cc2c1
540952	MUV_713_D_311	CCOC(=O)c1c2ccc(Br)c(OC)c2sc1NC(C)=O
541049	MUV_713_D_312	COC(=O)C(NC(C)=O)(Nc1nc2ccc(C)cc2s1)C(F)(F)F
541218	MUV_713_D_313	CC(=O)Nc1ccc(S(=O)(=O)Nc2nc3ccccc3s2)cc1
541823	MUV_713_D_314	CC(C)OC(=O)c1cc2ccccc2oc1=O
542910	MUV_713_D_315	Oc1ccc(-n2cnnn2)cc1
544948	MUV_713_D_316	CC(=O)C1=C(O)C(=O)N(C2CCCCC2)C1c1ccccc1
545029	MUV_713_D_317	Cc1c(N(C)C(=O)C23CC4CC(CC(C4)C2)C3)c(=O)n(-c2ccccc2)n1C
547407	MUV_713_D_318	CN1CC2(C(=O)c3ccccc3)CN(C)CC(C(=O)c3ccccc3)(C1)C2
547830	MUV_713_D_319	COC(=O)CCS(=O)(=O)c1ccc(Cl)c(Cl)c1
548838	MUV_713_D_320	CCOC(=O)Cc1cc(=O)n2[nH]c(-c3ccccc3)cc2n1
548915	MUV_713_D_321	OCC1(C2=NOC(O)(C(F)(F)F)C2)CCCCC1
549228	MUV_713_D_322	Cn1c(Br)nc2c1C(=O)N(C)CC(=O)N2C
549527	MUV_713_D_323	C=C(C)C(=O)Nc1ccc(OC(F)(F)C(F)F)c(NC(=O)C(=C)C)c1
550849	MUV_713_D_324	CC(C)(C)N1CC(COc2ccccc2)OC1=O
550926	MUV_713_D_325	COc1cc2c(cc1Br)oc(C)c2C(=O)N1CCN(C)CC1
551021	MUV_713_D_326	Cc1ccc(C)c(NC(=O)C2CCCN2C(=O)OC(C)(C)C)c1
551117	MUV_713_D_327	Cc1cccc(NC(=O)C2CCCN2C(=O)Oc2ccccc2)c1
551311	MUV_713_D_328	O=C1CC(c2ccccc2)CC(=O)C1=CNCC1CCCO1
555517	MUV_713_D_329	O=C(O)C1CC(c2ccccc2)=NO1
555825	MUV_713_D_330	O=C1CCN(S(=O)(=O)c2ccccc2)C2CCCCC12
558422	MUV_713_D_331	COC(=O)c1oc2ccccc2c1NC(=O)CN1CCCC1
558609	MUV_713_D_332	COC(=O)n1c2ccc(S(=O)(=O)N3CCCCC3)cc2oc1=O
558610	MUV_713_D_333	O=S(=O)(c1ccc(Br)s1)N1CCCCC1
558837	MUV_713_D_334	O=C(Nc1ccccc1)c1cccc(S(=O)(=O)N2CCCCC2)c1
558856	MUV_713_D_335	CSc1nc2ccc(S(=O)(=O)N3CCCCC3)cc2s1
559377	MUV_713_D_336	CCN(CC)CCOc1c2sc3nc4n(c(=O)c3c2ccc1Br)CCC4
559412	MUV_713_D_337	O=S(=O)(c1ccc2oc3ccccc3c2c1)N1CCOCC1
559616	MUV_713_D_338	CC1(C)OC(C(N)=O)C(C(N)=O)O1
561158	MUV_713_D_339	COC(=O)C(Cc1cncn1COCc1ccccc1)NC(=O)OC(C)(C)C
561426	MUV_713_D_340	O=C(O)c1ccccc1S(=O)(=O)Cc1ccccc1
561468	MUV_713_D_341	COc1cc(OC)c(C#N)c(S(=O)Cc2ccccc2)c1
561960	MUV_713_D_342	CCCn1c(SCc2ccccc2)nc2c1c(=O)[nH]c(=O)n2C
562625	MUV_713_D_343	CC12CN(Cc3ccccc3)CC(C)(CN(Cc3ccccc3)C1)C2=NO
562753	MUV_713_D_344	O=C(O)c1ccc(C2SCC(=O)N2Cc2ccccc2)cc1
562945	MUV_713_D_345	CCCCc1ccc(S(=O)(=O)Nc2cc(C)on2)cc1
563449	MUV_713_D_346	Nc1nc(SCc2ccccc2)ns1
563461	MUV_713_D_347	Cc1ccc(S(=O)(=O)N2CCCC2C(=O)O)cc1
563918	MUV_713_D_348	O=c1c2ccccc2nc(-c2ccco2)n1Cc1ccccc1
564006	MUV_713_D_349	C=CCNc1nc(NCc2ccccc2)c(C#N)c2c1CN(C)CC2
564104	MUV_713_D_350	COC(=O)c1ccc(NC(=O)CCN2CCN(Cc3ccccc3)CC2)cc1
564337	MUV_713_D_351	CCOCc1nc(C)c(Cl)c(NS(=O)(=O)c2ccc(N)cc2)n1
564997	MUV_713_D_352	O=C(O)C1CCCN1C(=O)Oc1ccccc1
565132	MUV_713_D_353	O=C(CC(=O)Nc1ccccn1)Nc1ccccn1
565200	MUV_713_D_354	CC1(C)c2ssc(=S)c2-c2ccccc2N1C(=O)c1ccco1
565213	MUV_713_D_355	O=C(Oc1cccc2ccccc21)c1ccco1
565346	MUV_713_D_356	CCOC(=O)Cc1nnc(NC(=O)c2ccco2)s1
565354	MUV_713_D_357	O=C(c1ccco1)N1C2C=CC(C2)C1(C(F)(F)F)C(F)(F)F
565802	MUV_713_D_358	CC1(C)CC(=O)CC(C)(C)N1OC(=O)c1ccco1
565831	MUV_713_D_359	CC1(C)CC(NC(=O)C(F)(F)F)CC(C)(C)N1OC(=O)c1ccco1
566150	MUV_713_D_360	CC(=O)Nc1cn(C(C)=O)c(C)n1
566593	MUV_713_D_361	COc1cc(S(=O)(=O)N2CCCCCC2)c(OC)cc1Br
567237	MUV_713_D_362	CN1CCN(S(=O)(=O)c2ccc(Br)c3nsnc32)CC1
567572	MUV_713_D_363	CCOC(=O)c1c2cc(OC)c(Br)cc2n(C)c1CN1CCN(C)CC1
567841	MUV_713_D_364	O=C(CCN1CCOCC1)Nc1cccc(Br)c1
568400	MUV_713_D_365	Cc1nnc(-c2ccccc2)c[n+]1[O-]
568416	MUV_713_D_366	Cc1cc(Cl)ccc1OCCCC(=O)NO
569192	MUV_713_D_367	Cc1onc(-c2ccccc2)c1C(=O)OCC(=O)c1ccccc1
569322	MUV_713_D_368	O=C(c1ccccc1)N1CCCc2ccccc21
569941	MUV_713_D_369	CC1CN(C(=O)c2ccccc2)OC(c2ccc3c(c2)OCO3)O1
570005	MUV_713_D_370	O=C(O)C1Cc2ccccc2CN1C(=O)c1ccccc1
570153	MUV_713_D_371	CC(=O)c1n[nH]nc1NC(=O)c1ccccc1
570259	MUV_713_D_372	O=C(O)COc1cccc(NC(=O)c2ccccc2)c1
570654	MUV_713_D_373	O=C(COC(=O)c1cccs1)c1ccccc1
571481	MUV_713_D_374	CC(=O)C(C(C)=O)C(NC(=O)c1cccnc1)(C(F)(F)F)C(F)(F)F
571558	MUV_713_D_375	COC(=O)c1ccccc1OC(=O)c1cccnc1
571564	MUV_713_D_376	O=C(Nc1ccc(OC(=O)c2cccnc2)cc1)c1cccnc1
571582	MUV_713_D_377	CCOC(=O)C(O)(NC(=O)c1cccnc1)C(F)(F)F
571631	MUV_713_D_378	CCOC(=O)C(NC(=O)c1cccnc1)(Nc1cccc(C)n1)C(F)(F)F
571682	MUV_713_D_379	CCOC(=O)Nc1ccc(S(=O)(=O)NCc2ccccc2)cc1
573225	MUV_713_D_380	Cn1nccc1C(=O)NCCN1C(=O)OC(C)(C)C1(C)O
573344	MUV_713_D_381	CC(=O)N(C)c1ccc(NC(=O)c2cnn(C)c2)cc1
573359	MUV_713_D_382	COC(=O)c1c(C)c(C)sc1NC(=O)c1ccnn1C
573743	MUV_713_D_383	O=C(Nc1cccc2nsnc21)c1cccs1
573814	MUV_713_D_384	CCC(=O)Nc1c(C)nn(C(=O)CC)c1C
574188	MUV_713_D_385	O=C(c1cccs1)N(C(=O)c1cccs1)c1ccccn1
574469	MUV_713_D_386	O=C(O)CCC(=O)N(Cc1cccs1)Cc1cccs1
575111	MUV_713_D_387	CCOC(=O)C1(C(F)(F)F)N=C(c2cccnc2)OC(N2CCOCC2)=N1
575909	MUV_713_D_388	Brc1ccc(Oc2nnnn2-c2ccccc2)cc1
576126	MUV_713_D_389	CC1(C)OC(=O)C(=CNc2ccccc2)C(=O)O1
576756	MUV_713_D_390	Cc1ccc(C(=O)c2nocc2C(=O)c2cccs2)cc1
576845	MUV_713_D_391	Cc1cccc(C(=O)N2CCCN(C(=O)c3cccc(C)c3)CC2)c1
576889	MUV_713_D_392	Cc1ccc(C(=O)C2OC(=O)C(C)(C)C(=O)C2(C)C)cc1
576973	MUV_713_D_393	Cc1ccccc1C(=O)N1CCc2ccccc2C1
577801	MUV_713_D_394	Nc1ccc(C(O)(C(F)(F)F)C(F)(F)F)cc1
578517	MUV_713_D_395	COc1ccc(S(=O)(=O)CCc2nc3ccccc3s2)cc1
580398	MUV_713_D_396	O=C(O)CSCc1ccc(C(=O)O)o1
582695	MUV_713_D_397	O=C(Cc1c[nH]c2ccccc12)OCCOC(=O)Cc1c[nH]c2ccccc12
583289	MUV_713_D_398	OCc1ccccc1N=c1ssnc1Cl
583347	MUV_713_D_399	CCCS(=O)(=O)c1cn2cccc(N)c2c1S(=O)(=O)CCC
583516	MUV_713_D_400	O=C(c1cc2ccccc2c(=O)o1)N1CCCc2ccccc21
583866	MUV_713_D_401	O=C(NCC1OCCc2ccccc21)c1ccco1
583867	MUV_713_D_402	OCCNc1nc2ccccc2[nH]1
583938	MUV_713_D_403	O=C1C2C3CCCC3=C3CCCC3C2C(=O)N1c1ccccc1
584277	MUV_713_D_404	CCCCOc1ccc(C2(C)CC(=O)NC2=O)cc1
584509	MUV_713_D_405	O=C(N1CCCCC1)C12CC3CC(CC(C3)C1)C2
585536	MUV_713_D_406	c1n[nH]c(NCc2ccc3c(c2)OCO3)n1
585642	MUV_713_D_407	O=C(O)c1ccc(CSc2nc3ccccc3o2)cc1
585964	MUV_713_D_408	O=C(NCCSc1ccccc1)c1cncc(Br)c1
586130	MUV_713_D_409	COc1ccc(N2CC(C(=O)NCCC3=CCCCC3)CC2=O)cc1
586709	MUV_713_D_410	CC(C)Oc1cccc(C(=O)O)c1
586799	MUV_713_D_411	CCCOc1cccc(C(=O)O)c1
586929	MUV_713_D_412	O=C1c2ccccc2C(=O)N1CCCN1CCN(CCCN2C(=O)c3ccccc3C2=O)CC1
586998	MUV_713_D_413	Cc1cccc(OCCNC(=O)c2ncn[nH]2)c1
587037	MUV_713_D_414	CC(Sc1nnc(N)s1)c1ccccc1Cl
589406	MUV_713_D_415	Cn1c(CSc2nc3ccc(Br)cc3[nH]2)nc2ccccc21
589822	MUV_713_D_416	Cc1nn(CC(=O)NCc2ccccc2)c(=O)c2ccccc12
590998	MUV_713_D_417	CCOc1ccc(C(=O)N2CCCC2C(=O)O)cc1
591403	MUV_713_D_418	O=C(Cc1ccccc1)Nc1nc2ccccc2s1
591517	MUV_713_D_419	CCOc1ccc(N2CC(C(=O)NCc3cccc(C)c3)CC2=O)cc1
592024	MUV_713_D_420	CCc1ccc(N2C(=O)NC(=O)C(Cc3ccc(OC)cc3OC)C2=O)cc1
592173	MUV_713_D_421	CCCOc1ccc(C(=O)N2CCCC2)cc1OC
592205	MUV_713_D_422	COc1ccc(CNc2nn[nH]n2)cc1OC
592640	MUV_713_D_423	CC(=O)C1=C(C)NC(=O)NC1c1ccccc1
592766	MUV_713_D_424	COc1ccc(NC(=O)NS(=O)(=O)c2ccc(C)cc2)c(OC)c1
593970	MUV_713_D_425	O=C(O)CCc1ccc(-c2ccccc2)o1
595010	MUV_713_D_426	CCCCOc1cccc(C2(C(=O)O)CCCC2)c1
595285	MUV_713_D_427	O=S(=O)(CCc1nc2ccccc2s1)c1ccc(Cl)cc1
596046	MUV_713_D_428	CSCCC(NC(=O)c1c(C)oc2c1CCCC2)C(=O)O
596556	MUV_713_D_429	COc1cccc(OC)c1C(=O)N1CC(C)OC(C)C1
596574	MUV_713_D_430	Cc1oc(C(C)(C)C)cc1C(=O)N1CCCC1C(=O)O
597354	MUV_713_D_431	CC(=O)C(C(C)=O)=C(N)N1CCN(C(c2ccccc2)c2ccccc2)CC1
597482	MUV_713_D_432	Cc1cc(=O)oc(C)c1C(=O)N1CCN(C(c2ccccc2)c2ccccc2)CC1
597578	MUV_713_D_433	O=c1nc(N2CCOCC2)nc2n1CCO2
598179	MUV_713_D_434	Nc1nnnn1CC(=O)OCc1cccc(Br)c1
598594	MUV_713_D_435	CCOC(=O)N1CCN(CC(=O)Nc2ccc(C)cc2)CC1
598665	MUV_713_D_436	COc1ccc2ccccc2c1CN1CCN(C(=O)c2ccccc2)CC1
599493	MUV_713_D_437	Cc1cc(O)c(C(C)C)cc1NC(=O)Cn1nc(C)c2ccccc2c1=O
599637	MUV_713_D_438	Nc1nonc1-c1noc(-c2ccc(Br)o2)n1
599999	MUV_713_D_439	O=C(CCC1CCCC1)Nc1ccc(Br)cn1
600165	MUV_713_D_440	COC(=O)c1ccc(NC(=O)CN2CCN(c3ccccc3)CC2)cc1
600329	MUV_713_D_441	O=C(NC1CCCCC1)c1ccc(Br)o1
601231	MUV_713_D_442	CNc1nc(OCC(F)(F)F)nc(N2CCN(C34CC5CC(CC(C5)C3)C4)CC2)n1
601524	MUV_713_D_443	CC(=O)Oc1ccc(C(C)=O)c2c1OCCO2
602539	MUV_713_D_444	CN(C)c1nc(C(=O)NN)nc(N(C)C)n1
602757	MUV_713_D_445	O=C(CN1c2cccc3cccc(c23)C1=O)Nc1ccc2c(c1)OCO2
602926	MUV_713_D_446	CC(=O)c1c(C)oc(C)c1CSCc1ccc(C(=O)O)o1
603066	MUV_713_D_447	Cc1cc(=O)nc(SCC(=O)Nc2cccc(C(F)(F)F)c2)[nH]1
603377	MUV_713_D_448	Nc1nonc1-c1noc(-c2ccccc2Br)n1
603692	MUV_713_D_449	COc1ccc(CC(=O)n2c(CC#N)nc3ccccc32)cc1OC
603778	MUV_713_D_450	Cc1cc(C(=O)Nc2ccc(C(=O)O)cc2)c(-c2ccccc2)o1
604410	MUV_713_D_451	CCOC(=O)c1[nH]cnc1C(=O)Nc1ccccn1
604494	MUV_713_D_452	COc1ccc(NC(=O)CCSc2nnc(C)s2)cc1
604548	MUV_713_D_453	COc1ccccc1NC(=O)c1nn(C)cc1Br
605044	MUV_713_D_454	COC(=O)c1ccc(NC(=O)CN2CCN(c3ccccc3C)CC2)cc1
605078	MUV_713_D_455	COC(F)(C(=O)Nc1ccc2c(c1)C(=O)NC2=O)C(F)(F)F
605217	MUV_713_D_456	Cn1c2ccc(C(=O)c3ccccc3)cc2n(C)c1=O
605295	MUV_713_D_457	COC(=O)C(NC(C)=O)(Nc1ccccn1)C(F)(F)F
606794	MUV_713_D_458	COc1cc(C(=O)Nc2cccc(-c3nncn3C)c2)cc(OC)c1OC
606840	MUV_713_D_459	O=C(NC1CCCCCC1)c1c(F)c(F)c(F)c(F)c1F
607087	MUV_713_D_460	CCC(C)NC(=O)c1c(F)c(F)c(F)c(F)c1F
607301	MUV_713_D_461	Cn1c(=O)cc(NC(=O)COc2ccccc2)n(C)c1=O
607825	MUV_713_D_462	Cc1cc(N2CC(C(=O)O)CC2=O)ccc1Br
608147	MUV_713_D_463	O=C1CCCC(O)=C1C1c2ccccc2OC2=C1C(=O)CCC2
608382	MUV_713_D_464	CC(=O)Nc1c2ccccc2oc1C(=O)C1CC1
608628	MUV_713_D_465	Cn1c(O)c(C(=O)Nc2ncccn2)c(=O)c2ccccc21
608956	MUV_713_D_466	CCCOc1ccc(C2(C(=O)O)CCCC2)cc1
609890	MUV_713_D_467	COc1ccc2c(C)c(C(=O)O)oc2c1
610466	MUV_713_D_468	Cc1ccc(C(=O)c2ccc([N+](=O)[O-])cc2)c(C)c1
611207	MUV_713_D_469	c1nn(-c2ccccc2)c2ncnc(NCCc3ccccc3)c12
611317	MUV_713_D_470	Cc1ccc(Nc2nc(C)cc(C)n2)c(Br)c1
611836	MUV_713_D_471	CC(=O)Oc1ccc(-c2ccc(C(=O)O)cc2)cc1
612005	MUV_713_D_472	O=[N+]([O-])c1cnccc1Nc1ccccc1
612413	MUV_713_D_473	CCCCOc1ccc(C2(C(=O)O)CCCC2)cc1
612449	MUV_713_D_474	OCC1(c2cc(C(F)(F)F)n[nH]2)CCCCC1
613157	MUV_713_D_475	CCCC(=O)c1ccc(N2CCN(C(=O)c3ccccc3Br)CC2)c(F)c1
614133	MUV_713_D_476	CC(=O)NC1(C(F)(F)F)N=C2SCCN2C1=O
614255	MUV_713_D_477	Cc1nc2nc(-c3ccccc3)cn2nc1C
614266	MUV_713_D_478	CCN1C=C(C(=O)OC)C(c2cccc(C)c2)C(C(=O)OC)=C1
614397	MUV_713_D_479	O=C(O)C1CC(=O)N(Cc2cccs2)C1
614604	MUV_713_D_480	CC(=O)Oc1cc2c(C(C)=O)coc2c2ccccc12
615208	MUV_713_D_481	O=c1c2ccccc2occ1N1CCCCC1
615212	MUV_713_D_482	Cc1cc(C)n(Cc2ccc(C(=O)O)cc2)n1
615754	MUV_713_D_483	COc1cc2cc(C(=O)Nc3ccccc3)c(N)nc2cc1OC
616884	MUV_713_D_484	CC(=O)Nc1c2ccccc2oc1C(=O)c1ccccc1
617810	MUV_713_D_485	Cc1cc(C)c2nc3c(c(C(=O)O)c2c1)CCC3
618368	MUV_713_D_486	Cc1c(C(C)O)oc2ccc3c(C)cc(=O)oc3c12
618556	MUV_713_D_487	CS(=O)(=O)N1CCN(c2nc(-c3ccccc3)cs2)CC1
619081	MUV_713_D_488	COC(=O)COc1ccc2occ(C(C)=O)c2c1
619876	MUV_713_D_489	O=C(O)Cn1c2ccccc2nc1-c1ccccc1
619926	MUV_713_D_490	Cc1nc2cc(C(=O)O)ccc2n1-c1ccccc1
620333	MUV_713_D_491	CC(=O)Nc1c2ccccc2oc1C(=O)c1ccc(F)cc1
621302	MUV_713_D_492	CCOC(=O)c1nc(N)c(=O)n(-c2ccccc2)n1
621599	MUV_713_D_493	COC(=O)C1=C(C)N(C)C(C)=C(C(=O)OC)C1c1ccsc1
622172	MUV_713_D_494	Cc1cc(C)c2nc(C(F)(F)F)c(C#N)c(N)c2c1
623248	MUV_713_D_495	FC(F)C(F)(F)C1=CC(c2ccccc2)=NCCN1
623769	MUV_713_D_496	O=C1c2ccccc2C(O)(Cc2ccccc2)N1CCCN1CCOCC1
623828	MUV_713_D_497	COC(=O)C1C(=O)N2CCCSC2=C(C#N)C1c1cccs1
623917	MUV_713_D_498	CN(C)S(=O)(=O)c1ccc(C(=O)Nc2ccccn2)cc1
625400	MUV_713_D_499	Cc1ccc(C2C(C(=O)OC3CCCCC3)=C(C)NC3=C2C(=O)CCC3)o1
626230	MUV_713_D_500	CCc1nnc(NC2=NS(=O)(=O)c3ccccc32)s1
626410	MUV_713_D_501	COc1ccc(OC)c(C(O)c2nc3ccccc3n2C(C)C)c1
626848	MUV_713_D_502	CCCCn1c(-c2ccccc2)nc2c1[nH]c(=O)n(C)c2=O
626866	MUV_713_D_503	COc1ccc(OC)c(C(=O)c2coc3ccc(O)cc23)c1
627336	MUV_713_D_504	CC(=O)OC1N=C(c2ccccc2)c2cc(Br)ccc2NC1=O
627566	MUV_713_D_505	CN(C)C(=O)c1ccc(NC(=O)c2cncc(Br)c2)cc1
627918	MUV_713_D_506	Nc1nonc1NC(=O)CSc1nc2ccccc2s1
627975	MUV_713_D_507	COC(=O)c1ccc(Cn2nc(C)c(Br)c2C)cc1
628469	MUV_713_D_508	COc1ccc2occ(C(=O)c3cc(OC)ccc3OC)c2c1
629063	MUV_713_D_509	COc1ccc2nc(C(F)(F)C(F)(F)F)c(C#N)c(N)c2c1
629182	MUV_713_D_510	Cc1nn(-c2cc(N3CCCCC3)ccc2[N+](=O)[O-])c(=O)c2ccccc12
629239	MUV_713_D_511	CCOC(=O)c1ccccc1NS(=O)(=O)c1ccc(C)cc1
630093	MUV_713_D_512	Brc1ccc(-c2cn3nc4c(nc3n2)CCCC4)cc1
631101	MUV_713_D_513	O=c1oc2ccc(Br)cc2cc1-c1nc2ccccc2o1
631429	MUV_713_D_514	CN(c1ccccc1)C1=C(N2CCCCC2)C(=O)c2ccccc2C1=O
631597	MUV_713_D_515	CC1CCCCN1C(=O)c1ccc(S(=O)(=O)N2CCCCC2C)cc1
632022	MUV_713_D_516	CCOC(=O)c1c(NC(=O)C(F)(OC)C(F)(F)F)sc2c1CCN(C)C2
632654	MUV_713_D_517	COC(=O)c1ccc(NC(=O)CCN2CCN(c3ccccc3)CC2)cc1
633303	MUV_713_D_518	CCOC(=O)c1c2cc(O)ccc2n(-c2ccccc2)c1CN1CCOCC1
639431	MUV_713_D_519	c1nc2ccccc2n1CCn1cnc2ccccc21
641401	MUV_713_D_520	Brc1ccc(Oc2nsnc2N2CCOCC2)cc1
644397	MUV_713_D_521	CCOc1ccc(-c2nnn(CC(=O)c3cc(OC)ccc3OC)n2)cc1
644402	MUV_713_D_522	O=C(CSc1nnnn1-c1ccc2c(c1)OCCO2)Nc1nc2c(s1)CCCC2
644406	MUV_713_D_523	COc1ccccc1-c1ccc(Nc2cccc(C(C)=O)c2)nn1
644412	MUV_713_D_524	COc1cc(C2Nc3ccccc3C(=O)N2c2ccccc2OC)ccc1O
644417	MUV_713_D_525	CCOc1ccc(NC(=O)CSc2nc3cccnc3n2CCOC)cc1
644419	MUV_713_D_526	O=C(CSc1nc2ccccc2o1)NCc1n[nH]c(=O)c2ccccc12
644425	MUV_713_D_527	Cc1ccc(C(c2nnnn2C(C)(C)C)N(Cc2ccco2)Cc2cccs2)cc1
644428	MUV_713_D_528	O=C(CSc1n[nH]c(-c2ccc(S(=O)(=O)NC3CCCCC3)cc2)n1)N1CCCC1
644429	MUV_713_D_529	O=C(Cn1c(=O)sc2ccccc21)Nc1ccc2c(c1)OCCO2
644432	MUV_713_D_530	O=C(CN1c2ccccc2N=C(c2ccccc2)CC1=O)NCc1ccco1
644438	MUV_713_D_531	O=C(O)c1ccc2noc(-c3ccccc3)c2c1
644445	MUV_713_D_532	Cc1cc2nnc(SCc3ccccc3)n2c(N)n1
644446	MUV_713_D_533	COCC(=O)N(CCc1ccc(OC)cc1)Cc1nc(=O)c2ccccc2[nH]1
644459	MUV_713_D_534	CCOc1cc(C(=O)CSc2nnc(CNc3ccc(Cl)cc3)o2)ccc1NC(=O)CC
644511	MUV_713_D_535	COc1ccc(NS(=O)(=O)c2cccc3cccnc32)cc1
644518	MUV_713_D_536	CCOC(=O)c1ccccc1NC(=O)c1c(O)n(CC)c2ccccc2c1=O
644522	MUV_713_D_537	COCCCn1c(SCC(=O)OC2CCCCC2)nnc1-c1cccs1
644523	MUV_713_D_538	COc1cc(NC(=O)C2CCCCC2)c(OC)cc1NC(=O)CN1CCCCC1
644527	MUV_713_D_539	CC(=O)Nc1ccc2oc(-c3ccccc3Br)nc2c1
644533	MUV_713_D_540	CC1=C(C(=O)OCc2ccccc2)C(c2ccoc2)C(C#N)=C(N)O1
644538	MUV_713_D_541	C=CCn1c(SCC(=O)OCc2ccccc2)nc2c1c(=O)n(C)c(=O)n2C
644545	MUV_713_D_542	COCCCn1c(SCC(=O)NC(C)C)nnc1-c1ccccc1
644551	MUV_713_D_543	COCCSc1nnc(NC(=O)Cc2ccccc2OC)s1
644558	MUV_713_D_544	CC(C)(C)NC(=O)CN(Cc1cccs1)C(=O)c1csnn1
644565	MUV_713_D_545	COC(=O)c1ccc(-n2nnnc2SCC(=O)Nc2cc(OC)ccc2OC)cc1
644568	MUV_713_D_546	Cc1cc(NC(=O)CCC(=O)N(c2ccc(F)cc2)C2(C(=O)NC3CCCCC3)CCCC2)no1
644570	MUV_713_D_547	Cc1ccc(NC(=O)N2c3ccccc3C3(OCCO3)C2=O)cc1
644571	MUV_713_D_548	CCCn1c(O)c(CN2CCCCC2)c(C)c(C#N)c1=O
644587	MUV_713_D_549	Cc1sc2nc(SCC(=O)NCc3cccs3)[nH]c(=O)c2c1C
644595	MUV_713_D_550	CCOC(=O)CNc1c(-c2ccc(O)cc2)nc2ccccn21
644600	MUV_713_D_551	COCCN(CC(=O)NCc1ccc(OC)cc1)C(=O)CCC(=O)Nc1nccs1
644604	MUV_713_D_552	CCOc1ccc2[nH]c(=O)c(CN(C(=O)N3CCOCC3)C3CC3)cc2c1
644609	MUV_713_D_553	COCC(=O)N(Cc1cccs1)Cc1nc(=O)c2ccccc2[nH]1
644638	MUV_713_D_554	COc1ccc2[nH]c(=O)c(CN(CCCN(C)C)C(=O)Nc3ccc(F)cc3)cc2c1
644645	MUV_713_D_555	Cn1c(-c2cccc(Br)c2)cnc1NCc1cccnc1
644647	MUV_713_D_556	CCc1ccc2[nH]c(=O)c(CN(CCN3CCCC3)C(=O)NC3CCCCC3)cc2c1
644651	MUV_713_D_557	Cn1c2nc(NCc3ccccc3)n(CCCc3ccccc3)c2c(=O)n(C)c1=O
644652	MUV_713_D_558	CC(C)NS(=O)(=O)c1ccc(CCC(=O)NCc2ccco2)cc1
644664	MUV_713_D_559	COc1ccccc1Cc1noc(C(C)(C)NC(=O)c2ccccc2)n1
644672	MUV_713_D_560	COc1ccc2[nH]c(=O)c(CN(CCCN(C)C)C(=O)Nc3ccccc3)cc2c1
644675	MUV_713_D_561	CC(=O)N(c1ccc2oc(=O)sc2c1)S(=O)(=O)c1cccs1
644685	MUV_713_D_562	COc1ccc(S(=O)(=O)NCC(=O)N(CC(=O)NCC2CCCO2)c2cc(C)ccc2C)cc1
644686	MUV_713_D_563	COCCn1c(Cc2ccccc2)nnc1SCC(=O)NC(C)C
644689	MUV_713_D_564	CCOC(=O)CN(C(=O)CNC(=O)c1ccco1)C(C(=O)NC1CCCCC1)c1cccc(OC)c1
644697	MUV_713_D_565	O=C(Nc1ccccc1)NC1(C(=O)NCc2ccc3c(c2)OCO3)CCCCC1
644717	MUV_713_D_566	O=C(NC1CCCCC1)C(c1ccco1)N(Cc1ccco1)C(=O)c1ccco1
644721	MUV_713_D_567	Nc1nonc1C(=O)OCC(=O)N1CCCCC1
644723	MUV_713_D_568	COc1ccc2nc(NC(=O)CSc3nnnn3C3CCCCC3)sc2c1
644740	MUV_713_D_569	Cc1nc2sccn2c1-c1csc(Nc2cc(C)ccn2)n1
644771	MUV_713_D_570	O=C(O)C1CSC(c2ccccc2)N1C(=O)c1ccco1
644781	MUV_713_D_571	Cc1sc2ncn(CC(=O)OCC(=O)NC(C)(C)C)c(=O)c2c1C
644783	MUV_713_D_572	O=C(CC12CC3CC(CC(C3)C1)C2)N1CCCOC1
644784	MUV_713_D_573	O=C(Nc1nnc(Cc2ccccc2)s1)c1cccs1
644785	MUV_713_D_574	COc1cc(C(=O)Nc2ccc3c(c2)OCCO3)ccc1-n1cnnn1
644793	MUV_713_D_575	COc1ccc(Cn2c(=O)c3cc(NC(=O)C4CC4)ccc3nc2C2CC2)cc1
644800	MUV_713_D_576	CC(=O)Nc1ccc(S(=O)(=O)N2CCC(NC(=O)C(Cc3cccn3C)NC(C)=O)CC2)cc1
644801	MUV_713_D_577	CC1(C)CC(=O)C=C(Nc2ccccn2)C1
644804	MUV_713_D_578	COc1ccc(Cc2nnc(NS(=O)(=O)Cc3ccccc3)s2)cc1
644805	MUV_713_D_579	Cc1cc(NS(=O)(=O)c2ccc(NC(=O)COc3ccc(Cl)cc3)cc2)no1
644812	MUV_713_D_580	CC(=O)NC(Cc1ccccc1C)C(=O)NC1CCN(c2c3c(nc4ncnn42)CCC3)CC1
644822	MUV_713_D_581	CC(C)(C)c1cc(CN2CCN(CCC#N)CC2)cc(C(C)(C)C)c1O
644827	MUV_713_D_582	Cc1ccc(NC(=O)N2CCCC2C(=O)NCCC2=CCCCC2)cc1
644832	MUV_713_D_583	N#CCSc1nnc(-c2ccc(S(=O)(=O)N3CCOCC3)cc2)n1CC1CCCO1
644834	MUV_713_D_584	CCCC(=O)Nc1cc(OC)c(NC(=O)NC2CCCCC2)cc1OC
644849	MUV_713_D_585	CCN1CCCC1CN(Cc1cc2cc(OC)ccc2[nH]c1=O)C(=O)NCc1ccccc1
644852	MUV_713_D_586	CC(C)CC(c1nnnn1CC1CCCO1)N1CCN(c2cccc(Cl)c2)CC1
644856	MUV_713_D_587	O=C(CSc1nnc(NC(=O)C2CC2)s1)Nc1ccc(F)cc1
644864	MUV_713_D_588	CCOCCCNCC(=O)N1CCN(S(=O)(=O)c2ccc(C)cc2)CC1.O=C(O)C(=O)O
644882	MUV_713_D_589	CCC(=O)Nc1cc(C)c(NC(=O)c2ccccc2OC)cn1
644890	MUV_713_D_590	COc1ccccc1C(c1nnnn1C(C)(C)C)N1CCN(Cc2ccncc2)CC1
644891	MUV_713_D_591	Cn1c(O)c(C(=O)Nc2cnccn2)c(=O)c2ccccc21
644897	MUV_713_D_592	COc1cccc(N(C(=O)c2ccco2)C(C(=O)NC2CCCC2)c2cccnc2)c1
644902	MUV_713_D_593	CNC(=O)CSc1nnc(-c2ccco2)n1-c1ccccc1OC
644906	MUV_713_D_594	O=C(CN(Cc1ccccc1F)C(=O)Cn1nnc(-c2cccs2)n1)NCC1CCCO1
644908	MUV_713_D_595	COCc1cc(=O)n2[nH]c(C)cc2n1
644916	MUV_713_D_596	Cc1ccc(C(=O)C2CCN(CC(=O)Nc3ccc4c(c3)OCCO4)CC2)cc1
644919	MUV_713_D_597	COCCNC(=O)CN(C(=O)CCC(=O)Nc1ccccn1)c1ccc(F)c(Cl)c1
644920	MUV_713_D_598	O=C(CCC(=O)N(CC(=O)NCCc1ccccc1)c1ccc2c(c1)OCCO2)Nc1ccccn1
644925	MUV_713_D_599	CCN1c2ccc(NS(=O)(=O)c3ccc(NC(C)=O)cc3)c3cccc(c23)C1=O
644926	MUV_713_D_600	CCc1ccc(NC(=O)Cn2c3ccccc3nc2SC)cc1
644936	MUV_713_D_601	CCC(=O)Nc1cccc(NC(=O)CSc2nnc(-c3ccc(NS(C)(=O)=O)cc3)n2C)c1
644937	MUV_713_D_602	CCCC(=O)Nc1cccn(Cc2ccccc2Br)c1=O
644953	MUV_713_D_603	CCC(=O)Nc1sc(C(=O)OC)c(C)c1C(=O)OC
644957	MUV_713_D_604	Cc1nonc1NC(=O)CSc1nc2cc(C)ccc2c2c1CCCC2
644958	MUV_713_D_605	Brc1ccc(-c2cnc(-c3cccs3)o2)cc1
644960	MUV_713_D_606	COC(=O)c1cc2c(ccn2-c2ccc(F)cc2)n1CC(=O)N1CCN(C(=O)c2ccco2)CC1
644963	MUV_713_D_607	COC(=O)CSc1nc2c(c(=O)[nH]c(=O)n2C)n1CCC(C)C
644972	MUV_713_D_608	CCOc1cc(C)nc(N2CCC(C(=O)Nc3ccccc3OCC)CC2)n1
644975	MUV_713_D_609	CCOC(=O)Nc1cc(OCC)c(NC(=O)C2CC2)cc1OCC
644978	MUV_713_D_610	COc1cc(NS(=O)(=O)c2ccc(Cl)cc2)c(OC)cc1NC(=O)c1ccco1
644982	MUV_713_D_611	COc1ccc(CNCC(=O)N2CCC3(CC2)OCCO3)cc1.O=C(O)C(=O)O
644993	MUV_713_D_612	COCCNS(=O)(=O)c1cc(-c2nn(C)c(=O)c3ccccc32)ccc1C
644999	MUV_713_D_613	COc1ccc(N2CCN(CC(=O)Nc3c(C)cc(C)cc3C)CC2)cc1
645001	MUV_713_D_614	COc1ccc(NC(=O)CSc2nc(=O)cc(NS(=O)(=O)c3ccccc3)[nH]2)cc1
645003	MUV_713_D_615	CC(=O)c1cccc(S(=O)(=O)N(CCCO)Cc2cc3ccc(C)cc3[nH]c2=O)c1
645006	MUV_713_D_616	CC(=O)N1CCC(O)(c2cccc(C(F)(F)F)c2)CC1
645017	MUV_713_D_617	Cc1ccc2oc(-c3ccc(NC(=O)c4cccnc4)cc3)nc2c1
645024	MUV_713_D_618	COc1cccc(NC(=O)CCN2CCN(C)CC2)c1
645025	MUV_713_D_619	Cc1cc(C)n(C(=O)c2ccncc2)n1
645032	MUV_713_D_620	O=C(Oc1ccccc1)c1ccc2nccnc2c1
645036	MUV_713_D_621	CCc1ccc2oc(-c3cccc(NC(=O)c4cccnc4)c3)nc2c1
645048	MUV_713_D_622	CC(=O)c1c(C)n(-c2ccccc2)c2ccc(OCC(O)CN3CCOCC3)cc21
645054	MUV_713_D_623	COC(=O)C1=C(C)NC(C)=C(C(=O)OC)C1c1cc2cc(C)ccc2[nH]c1=O
645057	MUV_713_D_624	CC(C)Oc1cccc(C(=O)Nc2ccccc2N2CCOCC2)c1
645063	MUV_713_D_625	CC(=O)Nc1cccc(NC(=O)C2CCCN2C(=O)Nc2ccccc2C)c1
645066	MUV_713_D_626	Cc1cccc(N(CC(=O)NCc2ccc3c(c2)OCO3)C(=O)CCC(=O)Nc2ccccn2)c1
645071	MUV_713_D_627	CCOC(=O)CNC(=O)CSc1nnnn1-c1cc(C)ccc1C
645072	MUV_713_D_628	COCCNC(=O)Cn1nc(C(F)(F)F)c(Cl)c1C
645081	MUV_713_D_629	COc1ccc(NC(=O)Cn2nc(C(F)(F)F)c3c2CCCC3)c(OC)c1
645100	MUV_713_D_630	O=C(NCCc1ccccc1)c1c(O)n2c3c(cccc3c1=O)CC2
645105	MUV_713_D_631	Cn1c(SCCN2CCCCC2)nnc1-c1ccccc1Br.O=C(O)C(=O)O
645121	MUV_713_D_632	CC1CCCCC1NC(=O)c1ccc(S(=O)(=O)NCc2ccco2)cc1
645124	MUV_713_D_633	COC(=O)c1c(C)c(C)sc1NC(=O)CSc1nnnn1-c1ccc2c(c1)OCO2
645146	MUV_713_D_634	COCCn1c(=O)c2c3c(sc2nc1SCC(=O)Nc1ncc(C)s1)CCC3
645148	MUV_713_D_635	CNC(=O)CSc1nc2c(c(=O)n(C)c(=O)n2C)n1Cc1ccc(C)cc1
645162	MUV_713_D_636	CCC(C)N(CC(=O)NCc1ccc(OC)cc1)C(=O)c1csnn1
645163	MUV_713_D_637	Cc1cc2cc(CN(Cc3ccco3)C(=O)C3CCCCC3)c(=O)[nH]c2cc1C
645170	MUV_713_D_638	COc1ccc(NC(=O)C2CCCN2C(=O)NCc2ccccc2)c(OC)c1
645180	MUV_713_D_639	O=C(Nc1ccc2nc[nH]c2c1)c1ccco1
645182	MUV_713_D_640	CCCn1c(O)c(C(=O)Nc2ccccc2)c(=O)c2c1CCCC2
645185	MUV_713_D_641	COC(=O)c1cccc(NC(=O)CSc2nc3cccnc3n2C)c1
645191	MUV_713_D_642	Cc1sc(NC(=O)CSc2nnc(-c3ccccc3)o2)c(C#N)c1C
645199	MUV_713_D_643	CCOC(=O)c1snc(C(=O)NC2CCCCC2)c1N
645206	MUV_713_D_644	CCN=c1sc(C(=O)NCCc2ccccc2)cc(=O)n1CC
645212	MUV_713_D_645	C=CCN(C(=O)CNS(=O)(=O)c1ccccc1)C(C(=O)NCCOC)c1ccncc1
645238	MUV_713_D_646	Nc1nc(-c2cccs2)c(NC(=O)c2ccccc2)s1
645257	MUV_713_D_647	Cn1c(SCC(=O)N2CCCCC2)nc2cccnc21
645262	MUV_713_D_648	CCc1cccc(NC(=O)c2snc3c2[nH]cnc3=O)c1
645265	MUV_713_D_649	COc1ccc(OC)c(-n2nnnc2SCC(=O)Nc2nc(C)c(C)s2)c1
645271	MUV_713_D_650	COc1ccccc1-c1ccc(=O)n(CC(=O)NCc2ccc3c(c2)OCO3)n1
645272	MUV_713_D_651	Cc1cc(NC(=O)CCCC(=O)N(CC(=O)NC2CCCCC2)c2ccccc2)no1
645277	MUV_713_D_652	CCOC(=O)c1cc2c(ccn2C)n1CC(=O)N1CCN(c2ccccc2OC)CC1
645278	MUV_713_D_653	COc1ccc(S(=O)(=O)N2CCN(c3cc(-c4ccccc4)nc4ncnn43)CC2)cc1
645281	MUV_713_D_654	CCOC(=O)CNC(=O)CSc1ncnc2c1cnn2-c1ccccc1
645283	MUV_713_D_655	CCCCNS(=O)(=O)c1cccc(S(=O)(=O)N2CCCC2)c1
645290	MUV_713_D_656	O=C(CN1CCOCC1)Nc1ccc(OCc2ccccc2)cc1
645311	MUV_713_D_657	N#CC1=C(N)OC2=C(C(=O)CCC2)C12CCN(C(=O)OCc1ccccc1)CC2
645313	MUV_713_D_658	COc1ccc(OC)c(-c2csc3nnc(SCC(=O)Nc4ccc(NC(C)=O)cc4)n23)c1
645315	MUV_713_D_659	COc1ccc(NC(=O)CSc2nnc(-c3ccco3)n2C)cc1
645319	MUV_713_D_660	CCN(CC)C(=O)N1CCC(NC(=O)c2ccccc2)CC1
645333	MUV_713_D_661	COc1cccc(NC(=O)c2ccc3c(c2)N(CC(=O)N2CCCCC2)C(=O)C(C)(C)O3)c1
645334	MUV_713_D_662	O=C(CSc1nnc(Cc2ccccc2)n1-c1cccc(Cl)c1)N1CCOCC1
645335	MUV_713_D_663	CCn1c(O)c(C(=O)NCCc2ccccc2)c(=O)c2ccccc21
645339	MUV_713_D_664	CCCCN(C(=O)CNC(=O)c1ccco1)C(C(=O)NC1CCCCC1)c1ccc(OC)cc1OC
645373	MUV_713_D_665	COCCCNc1nc2c(c(=O)[nH]c(=O)n2C)n1CCCc1ccccc1
645385	MUV_713_D_666	CCOC(=O)c1sc(NC(=O)CSc2nnc(C)s2)c(C(=O)OCC)c1C
645386	MUV_713_D_667	COC(=O)c1ccccc1NC(=O)Cn1nc(C(F)(F)F)c2c1CCC2
645390	MUV_713_D_668	COC(=O)c1cc(-c2ccc(OC)c(OC)c2)on1
645394	MUV_713_D_669	CS(=O)(=O)N1CCc2cc(C(=O)OCC(=O)c3ccccc3)ccc21
645396	MUV_713_D_670	CCS(=O)(=O)CCSc1nc2ccccc2s1
645398	MUV_713_D_671	Cc1ccc(O)c(NC(=O)c2cccc(NC(=O)c3ccco3)c2)c1
645407	MUV_713_D_672	O=C(CSc1nc(C2CC2)nc2sc3c(c21)CCCC3)NCc1ccco1
645423	MUV_713_D_673	CCN(CC)c1ccc2cc(C(=O)Nc3cccnc3N3CCOCC3)c(=O)oc2c1
645424	MUV_713_D_674	COc1ccc(Cc2noc(-c3ccc(OC)c(OC)c3)n2)cc1OC
645437	MUV_713_D_675	NC(=O)c1c2c(sc1NC(=O)CSc1nnc(Cc3ccccc3)n1Cc1ccco1)CCC2
645443	MUV_713_D_676	Cc1ccc(-n2c3c(cc(C(=O)Nc4cccc(C)n4)c2=O)C(=O)CCC3)cc1
645448	MUV_713_D_677	CCC(C)(C)NC(=O)c1ccc2c(c1)N(CC(=O)OC)C(=O)C(C)(C)O2
645454	MUV_713_D_678	CCOC(=O)C(C#N)C(c1c(C)[nH][nH]c1=O)c1cccnc1
645456	MUV_713_D_679	COc1ccccc1OCCCn1c2ccccc2sc1=O
645478	MUV_713_D_680	CCc1cccc(CC)c1N(COC)C(=O)Cn1c(CO)nc2ccccc21
645479	MUV_713_D_681	Cc1ccccc1N(CC(=O)NCc1ccc2c(c1)OCO2)C(=O)CCC(=O)Nc1ccccn1
645486	MUV_713_D_682	CC1(C)Oc2ccc(C(=O)N3CCOCC3)cc2N(CC(=O)Nc2ccccc2)C1=O
645491	MUV_713_D_683	CCOC(=O)c1cccc(NC(=O)Cn2c(CC(=O)N3CCCC3)nc3ccccc32)c1
645492	MUV_713_D_684	Cc1ccc(CN(C(=O)Cn2nnc3ccccc32)C(C(=O)NCc2ccco2)c2cccs2)cc1
645497	MUV_713_D_685	CC1CCCC(C)N1C(=O)CSc1nc2ncnc(N)c2[nH]1
645499	MUV_713_D_686	COC(=O)C(C)Sc1nc2c(c(=O)[nH]c(=O)n2C)n1CCCc1ccccc1
645502	MUV_713_D_687	O=C(CN(Cc1ccco1)C(=O)CNS(=O)(=O)c1ccc(Cl)cc1)NC1CCCCC1
645508	MUV_713_D_688	CCCn1nnnc1SCC(=O)NCc1ccc(OC)cc1
645510	MUV_713_D_689	COc1cccc(Cn2c(=O)c3cc(NC(=O)c4ccco4)ccc3nc2C2CC2)c1
645519	MUV_713_D_690	Cc1ccc(S(=O)(=O)NCC(=O)N(CC(=O)NCc2ccccc2)CC2CCCO2)cc1
645520	MUV_713_D_691	O=C(Nc1ccc2oc(-c3ccccc3)nc2c1)c1ccc2c(c1)OCCO2
645525	MUV_713_D_692	COc1ccc(C2(O)CCN(C(=O)NC3CCCCC3)CC2)cc1
645527	MUV_713_D_693	COC(=O)Cn1c(CCS(=O)(=O)c2ccc(C)cc2)nc2ccccc21
645531	MUV_713_D_694	CS(=O)(=O)NCc1nnc(SCC(=O)NC2CCCCC2)n1-c1ccc(F)cc1
645533	MUV_713_D_695	CCCCn1nnnc1SCC(=O)Nc1ccc2c(c1)OCCO2
645537	MUV_713_D_696	COc1ccc(N2C(=O)CN=C2Nc2cccc(C)c2C)cc1OC
645541	MUV_713_D_697	CCOC(=O)CNC(=O)CSc1ncnc2c1cnn2-c1ccc(OC)cc1
645552	MUV_713_D_698	CC(=O)C1=C(O)C(=O)N(CCc2c[nH]c3ccccc23)C1c1cccc(O)c1
645553	MUV_713_D_699	COc1ccc2nc(NC(=O)CSc3nc4cccnc4n3C)sc2c1
645564	MUV_713_D_700	CCOC(=O)c1ccc2ncc(C(=O)OCC)c(NCc3ccco3)c2c1
645570	MUV_713_D_701	COc1ccc(Nc2oc3cc(=O)ccc-3cc2C(=O)NCC2CCCO2)cc1
645572	MUV_713_D_702	CC(C)OC(=O)CSc1nnnn1-c1ccc2c(c1)OCCO2
645575	MUV_713_D_703	CCOc1cc(NC(=O)C2CCCCC2)c(OCC)cc1NC(=O)c1ccco1
645581	MUV_713_D_704	CCC(C)(C)NC(=O)CN(C(=O)CNS(=O)(=O)c1ccc(C)cc1)c1ccc2c(c1)OCCO2
645611	MUV_713_D_705	COC(=O)c1cn(CC(=O)NC2CCCCC2)c2ccccc12
645618	MUV_713_D_706	O=C(NCC1COc2ccccc2O1)c1ccc(Cl)cc1
645620	MUV_713_D_707	Cc1nc2ccccn2c1C(=O)NCc1ccc2c(c1)OCO2
645622	MUV_713_D_708	CCC(=O)N(Cc1cc2cc(OC)ccc2[nH]c1=O)c1ccc(C)cc1C
645625	MUV_713_D_709	COc1cc(NC(=O)CCN2CCN(c3ccccc3F)CC2)cc(OC)c1
645626	MUV_713_D_710	CC(=O)Nc1cccc(NC(=O)CCn2cnc3cc(C)c(C)cc32)c1
645631	MUV_713_D_711	O=C(Oc1ccc2[nH]cc(CCN3C(=O)c4ccccc4C3=O)c2c1)c1ccco1
645634	MUV_713_D_712	CCCC(=O)Nc1ccc(NC(=O)c2ccccc2OC)cn1
645637	MUV_713_D_713	Cc1ccc(C)c(N(CC(=O)NCc2ccc3c(c2)OCO3)C(=O)CCC(=O)Nc2ccccn2)c1
645641	MUV_713_D_714	Cc1occc1-c1nnc(SCC(=O)NCCc2ccccc2)n1Cc1ccccc1
645642	MUV_713_D_715	CCOc1ccc2[nH]cc(C(=O)N3CCN(CC)CC3)c(=O)c2c1
645645	MUV_713_D_716	CC1(C)Cc2c(C#N)c(=O)[nH]c(-c3ccccc3)c2CO1
645658	MUV_713_D_717	CCCc1[nH]nc2c1C(c1ccccc1OC)C(C#N)=C(N)O2
645665	MUV_713_D_718	O=C(CN1CCCC1)Nc1ccc(NC(=O)Nc2ccccc2)cc1
645669	MUV_713_D_719	O=C(CSc1nc(-c2ccncc2)nn1CC(=O)N1CCCCC1)NC1CCCC1
645692	MUV_713_D_720	Cc1ccc2cc(CN(CCCN(C)C)C(=O)NCc3ccccc3)c(=O)[nH]c2c1C
645693	MUV_713_D_721	Cc1ccc(N2CC(C(=O)Nc3nnc(C(C)C)s3)CC2=O)cc1
645696	MUV_713_D_722	COc1cc(NC(=O)CSc2nnc(C)s2)cc(OC)c1
645704	MUV_713_D_723	COCCN(C(=O)c1csnn1)C(C(=O)NC1CCCCC1)c1cccs1
645729	MUV_713_D_724	CCOC(=O)C1=C(C)NC(=O)NC1c1cc2c(cc1Br)OCO2
645736	MUV_713_D_725	CC(C)CCN(C(=O)CNC(=O)c1ccco1)C(C(=O)NC1CCCCC1)c1ccco1
645740	MUV_713_D_726	Cc1ccc(Cn2cccc(NC(=O)c3ccco3)c2=O)cc1
645748	MUV_713_D_727	CC(C)COC(=O)N(C)c1ccc(C(O)(C(F)(F)F)C(F)(F)F)cc1
645750	MUV_713_D_728	O=C(CSc1nnc(NC(=O)C2CCC2)s1)Nc1ccc(N2CCOCC2)cc1
645751	MUV_713_D_729	CCc1ccc(CCC(=O)Nc2nc(CC(C)=O)ns2)o1
645760	MUV_713_D_730	Cc1ccc(CN(Cc2cccnc2)C(=O)CN2C(=O)COc3ccccc32)o1
645761	MUV_713_D_731	COc1ccc(-c2nnc(SCC(=O)c3cccs3)o2)c(OC)c1
645764	MUV_713_D_732	CCCCOCCCNC(=O)c1c(C)onc1-c1ccccc1
645767	MUV_713_D_733	O=C(c1cccs1)N(Cc1nc2sc3c(c2c(=O)[nH]1)CCCC3)C1CCCC1
645770	MUV_713_D_734	CCN(CC)C(=O)CSc1nnc(-c2ccc(S(=O)(=O)NCc3ccccc3Cl)cc2)o1
645771	MUV_713_D_735	O=S(=O)(NC1CC1)c1ccc(S(=O)(=O)N2CCCc3ccccc32)cc1
645783	MUV_713_D_736	Cc1ccc(NC(=O)N(Cc2cc3cc(C)cc(C)c3[nH]c2=O)CC2COCCO2)cc1
645786	MUV_713_D_737	O=C(Nc1ccccc1)c1ccc(S(=O)(=O)NCC2CCCO2)cc1
645788	MUV_713_D_738	O=C(CCC(=O)N(CC(=O)NCC1CCCO1)c1ccc2c(c1)OCO2)Nc1nccs1
645795	MUV_713_D_739	CN1CCN(C(=O)Cc2nc3ccccc3[nH]2)CC1
645799	MUV_713_D_740	O=S(=O)(c1ccccc1)c1ccccc1C=NO
645802	MUV_713_D_741	Cc1cc(C)n(CC(O)COc2ccccc2C(=O)Nc2ccccc2)n1
645804	MUV_713_D_742	CC(C)C(c1nnnn1C1CCCC1)N1CCN(C(=O)c2ccco2)CC1
645806	MUV_713_D_743	CCNC(=O)Nc1cc2nc(C)n(Cc3ccc(Br)cc3)c2nc1C
645840	MUV_713_D_744	COc1cc(CN2CCC(C(=O)NC3CCCC3)CC2)cc(Br)c1O.O=C(O)C(=O)O
645851	MUV_713_D_745	O=C(CSC1=NCCS1)Nc1ccc(S(=O)(=O)N2CCCCCC2)cc1
645857	MUV_713_D_746	CCc1ccccc1NC1=NCC(=O)N1Cc1ccc2c(c1)OCO2
645872	MUV_713_D_747	CCN(CC)S(=O)(=O)c1cccc2cc(C(=O)O)c(O)cc21
645879	MUV_713_D_748	CCOc1ccc(S(=O)(=O)n2cnc3cc(C)c(C)cc32)cc1
645882	MUV_713_D_749	Cc1occc1-c1nnc(SCC(=O)Nc2nccs2)n1Cc1ccco1
645890	MUV_713_D_750	O=C(O)c1cccc(N2CCCCS2(=O)=O)c1
645908	MUV_713_D_751	COCCn1c(SCC(=O)Nc2cccc(C(=O)OC)c2)nc2ccccc2c1=O
645916	MUV_713_D_752	CC(C)OC(=O)CSc1ncnc2c1cnn2-c1ccccc1
645921	MUV_713_D_753	COc1cc(C(=O)N2CCN(C(=O)C(Cc3cc(C)ccc3C)NC(C)=O)CC2)cc(OC)c1OC
645925	MUV_713_D_754	COc1cc(C(=O)Nc2ccc(NC(=O)C3CC3)nc2)cc(OC)c1OC
645932	MUV_713_D_755	COc1ccccc1CN(CC(=O)NCc1ccco1)C(=O)CNS(=O)(=O)c1ccc(C)cc1
645934	MUV_713_D_756	O=C(Nc1ccccc1)NC1CCN(CCCN2C(=O)c3ccccc3C2=O)CC1
645958	MUV_713_D_757	C=CCn1c(O)c(C(=O)Nc2ccccc2C(=O)OCC)c(=O)c2ccccc21
645962	MUV_713_D_758	COc1cc(C(=O)Nc2ccc(S(=O)(=O)Nc3cc(C)on3)cc2)cc(OC)c1OC
645985	MUV_713_D_759	Cc1cc(C)n(CCOc2nonc2N)n1
645989	MUV_713_D_760	CCC1Oc2ccc(C)cc2N(CC(=O)N(Cc2ccc(C)o2)Cc2cccnc2)C1=O
645992	MUV_713_D_761	Cc1cc2nc(-c3ccc(NC(=O)c4cccnc4)cc3)oc2cc1C
645993	MUV_713_D_762	O=C(CSc1nc(=O)c2ccccc2[nH]1)Nc1ccc(S(=O)(=O)N2CCCC2)cc1
646007	MUV_713_D_763	O=S(=O)(c1ccc(S(=O)(=O)N2CCCCCC2)cc1)N1CCCC1
646010	MUV_713_D_764	CCN1C(=O)CC(C(=O)O)SC1=Nc1ccc(OC)cc1
646020	MUV_713_D_765	COc1ccc2[nH]c(=O)c(CN(CCO)S(=O)(=O)c3ccc4c(c3)OCCO4)cc2c1
646024	MUV_713_D_766	O=C(Cc1cccs1)Nc1nnc(SCC(=O)N2CCCCC2)s1
646029	MUV_713_D_767	COc1ccc(C(=O)N(CCN2CCOCC2)CC(=O)NC2CCCC2)cc1OC
646037	MUV_713_D_768	N#Cc1c2c(sc1NC(=O)CSc1nnc(-c3ccncc3)n1CC1CCCO1)CCCC2
646043	MUV_713_D_769	Cc1ccc2nc3sc(C(=O)N4CCOCC4)c(N)c3cc2c1
646049	MUV_713_D_770	COc1ccc(C(=O)N2CCN(C(=O)c3cc(OC)c(OC)c(OC)c3)CC2)cc1
646053	MUV_713_D_771	CCOc1ccccc1N(C(=O)Cn1nnnc1-c1ccc(C)o1)C(CC)C(=O)NC(C)(C)C
646057	MUV_713_D_772	COc1ccccc1NC(=O)N(Cc1ccc2c(c1)OCO2)Cc1nc(=O)c2ccccc2[nH]1
646058	MUV_713_D_773	CCNc1nc(-c2ccc(Cl)cc2)cs1
646059	MUV_713_D_774	COc1cccc(C(=O)CSc2nnc(CNS(=O)(=O)c3ccc(C)cc3)n2C)c1
646063	MUV_713_D_775	COC(=O)C1=C(C)N(c2ccc(OC)c(OC)c2)C(=O)C1
646088	MUV_713_D_776	Cc1sc(NC(=O)CSc2nnc(COc3ccc(C)cc3)n2C)c(C#N)c1C
646094	MUV_713_D_777	O=C(CN1CCOCC1)Nc1ccc(S(=O)(=O)N2CCCCCC2)cc1
646098	MUV_713_D_778	CCOC(=O)c1ccc(Oc2nc(NC)nc(OC)n2)cc1
646103	MUV_713_D_779	CCOC(=O)Cn1cc(C(=O)c2ccco2)c2ccccc21
646105	MUV_713_D_780	CCn1c(O)c(C(=O)NCCCO)c(=O)c2ccccc21
646126	MUV_713_D_781	O=C(CSc1nnc(CNc2ccc(Cl)cc2)o1)Nc1nc2c(s1)CCCC2
646146	MUV_713_D_782	O=C(Cn1c(=O)sc2ccccc21)Nc1nc2c(s1)CCCC2
646147	MUV_713_D_783	CC(=O)Nc1ccc(NC(=O)CSC2=NCCS2)cc1
646148	MUV_713_D_784	CCC(=O)Nc1ccc(NC(=O)Cc2ccccc2)cn1
646177	MUV_713_D_785	Cc1ccc2c(c1)C(c1ccccc1)NCC(=O)N2
646178	MUV_713_D_786	CCc1nc(-c2ccc(-c3ccc(OC)cc3)nc2OC)no1
646196	MUV_713_D_787	Cc1csc(NC(=O)CSc2nnc(C)n2Cc2ccco2)n1
646197	MUV_713_D_788	C=COCCn1c(C)c(C(=O)OCC)c2cc(O)ccc21
646212	MUV_713_D_789	CCC(C)OC(=O)n1ccc(C(=O)Nc2nccs2)n1
646234	MUV_713_D_790	CCc1ccc2[nH]c(=O)c(C(c3nnnn3Cc3ccccc3)N3CCOCC3)cc2c1
646250	MUV_713_D_791	O=C(NC1CCCC1)C(c1cccs1)N(Cc1ccco1)C(=O)c1csnn1
646254	MUV_713_D_792	COc1ccc(C)cc1S(=O)(=O)N1CCC(C)CC1
646260	MUV_713_D_793	CCOC(=O)c1ccc2nc(NC(=O)c3ccco3)sc2c1
646275	MUV_713_D_794	CCOc1cc(C)nc(NCCc2ccc(OC)c(OC)c2)n1
646283	MUV_713_D_795	COC(=O)c1ccccc1NC1OC(=O)c2ccccc21
646286	MUV_713_D_796	COCCN(C(=O)Cc1cccs1)c1nnc(-c2ccncc2)s1
646295	MUV_713_D_797	Cc1ccccc1-c1nnc(-c2ccc(Br)cc2)o1
646300	MUV_713_D_798	CCOC(=O)CSc1nc2ccccc2c(=O)n1CC1CCCO1
646307	MUV_713_D_799	CCNc1nc(Oc2ccc(C(=O)OC)cc2)nc(SC)n1
646323	MUV_713_D_800	CCCCOC(=O)Cn1c(=O)c2c(nc(Br)n2Cc2ccccc2)n(C)c1=O
646328	MUV_713_D_801	CCOC(=O)C1CCN(C(=O)c2ccco2)CC1
646334	MUV_713_D_802	Cc1sc(NC(=O)CSc2nc(N)n(CC(=O)c3ccccc3)n2)c(C#N)c1C
646336	MUV_713_D_803	CCOCCn1c(SCCCc2ccccc2)nc2c1c(=O)[nH]c(=O)n2C
646340	MUV_713_D_804	COC(=O)c1cccc(S(=O)(=O)N2CCN(c3nc4ccccc4s3)CC2)c1
646350	MUV_713_D_805	Cn1nc(CC(=O)Nc2cccnc2N2CCOCC2)c2ccccc2c1=O
646351	MUV_713_D_806	O=S(=O)(NCc1cccs1)c1cccc(S(=O)(=O)N2CCCCC2)c1
646355	MUV_713_D_807	CC(=O)C1=C(O)C(=O)N(CCc2c[nH]c3ccccc23)C1c1ccco1
646357	MUV_713_D_808	CCOc1cc(-c2nc3ccccn3c2NCC2CCCO2)ccc1O
646365	MUV_713_D_809	COc1ccc(C(=O)COC(=O)CCn2nnc(-c3cccc(O)c3OC)n2)cc1
646372	MUV_713_D_810	Cc1cnc(NC(=O)CSc2nnc(-c3cccs3)n2C)s1
646389	MUV_713_D_811	COc1cccc2cc(-c3nnc(SCC(=O)Nc4nc(C)cs4)n3C)oc21
646400	MUV_713_D_812	COc1cccc(C(=O)NC2CCN(CC(=O)NCc3ccccc3OC)CC2)c1
646405	MUV_713_D_813	N=c1c(S(=O)(=O)c2ccccc2)cc2c(=O)n3ccccc3nc2n1CC1CCCO1
646413	MUV_713_D_814	COc1ccc2oc(=O)c(C(=O)N3CCN(c4ccccc4)CC3)cc2c1
646414	MUV_713_D_815	COC(=O)C1=C(C)NC(C)=C(C(=O)OC)C1c1ccc(N(C)C)cc1
646420	MUV_713_D_816	Cc1ccccc1NC(=O)c1cc(S(=O)(=O)N2CCOCC2)cs1
646429	MUV_713_D_817	O=C(Oc1cccc2c(O)cccc12)c1ccccc1
646446	MUV_713_D_818	CC(=O)OC(C(=O)NC1CCCCC1)c1ccccc1
646449	MUV_713_D_819	COc1ccc2nc(NC(=O)CSc3nnc(-c4ccoc4C)n3C)sc2c1
646454	MUV_713_D_820	Cc1ccc2nc(-c3ccccn3)oc2c1
646458	MUV_713_D_821	COc1ccc(N=c2oc3c(cccc3OC)cc2C(=O)NCc2ccco2)cc1OC
646459	MUV_713_D_822	O=C(CN1CCC(c2nc3ccccc3s2)CC1)NCc1cccs1
646461	MUV_713_D_823	CCCOc1ccc(-c2nnn(CC(=O)c3ccc4c(c3)OCCO4)n2)cc1
646462	MUV_713_D_824	CC(=O)C1=C(O)C(=O)N(CCN(C)C)C1c1ccc(Cl)cc1
646463	MUV_713_D_825	COc1ccccc1-c1nc(NC(C)=O)n[nH]1
646464	MUV_713_D_826	CC1CCCN(c2ccc(C(=O)NCc3cccs3)cn2)C1
646465	MUV_713_D_827	O=C(COc1ccc(Cl)cc1)Nc1ccc(Cl)cn1
646467	MUV_713_D_828	CCN(CC)CCCN(Cc1cc2cc3c(cc2[nH]c1=O)OCCO3)C(=O)Nc1ccc(F)cc1
646474	MUV_713_D_829	Cc1ccc2cc(CN(CC3CCCO3)C(=O)c3ccco3)c(=O)[nH]c2c1C
646477	MUV_713_D_830	CCC(C(=O)O)n1c2ccccc2nc1C(F)(F)F
646485	MUV_713_D_831	O=C(CN1C(=O)c2ccccc2C1=O)Nc1ccccc1C(=O)N1CCCC1
646490	MUV_713_D_832	CCCc1nnc(NC(=O)c2c(O)n3c4c(cccc4c2=O)CCC3)s1
646495	MUV_713_D_833	C=CCOc1cccc(C2C(C(=O)c3ccco3)=C(O)C(=O)N2Cc2ccncc2)c1
646500	MUV_713_D_834	O=C(CN(Cc1ccco1)C(=O)CNS(=O)(=O)c1ccccc1)NCc1ccccc1
646523	MUV_713_D_835	O=C(CSc1n[nH]c(=O)[nH]c1=O)c1ccccc1
646535	MUV_713_D_836	COc1cccc(C(=O)CSc2nnc(CNS(C)(=O)=O)n2-c2ccc(C)cc2)c1
646536	MUV_713_D_837	CC(C)c1nnc(SCC(=O)NCc2ccco2)n1C
646538	MUV_713_D_838	O=C(CN1CCOCC1)Nc1ccccc1NC(=O)C1CCN(c2ncccn2)CC1
646540	MUV_713_D_839	O=C(CN1CCC(c2nc3ccccc3[nH]2)CC1)NCc1ccc2c(c1)OCO2
646542	MUV_713_D_840	O=C(CN(CCc1ccccc1)C(=O)CN1C(=O)COc2ccccc21)NCc1ccco1
646547	MUV_713_D_841	CCOc1cc(NC(=O)C2CC2)c(OCC)cc1NC(=O)c1ccccn1
646571	MUV_713_D_842	COc1cccc(C(=O)N2CCN(Cc3ccco3)CC2)c1OC.O=C(O)C(=O)O
646581	MUV_713_D_843	N#CCSc1nc2c(cc1C#N)CCCC2
646583	MUV_713_D_844	Cc1cccc(NC(=O)c2c(O)n3c4c(cccc4c2=O)CCC3)n1
646586	MUV_713_D_845	CC(=O)N1CCN(c2ccc(NC(=O)c3ccc4c(c3)OCO4)cc2)CC1
646588	MUV_713_D_846	CCOc1ccc(N(CC(=O)NC(C)(C)C)C(=O)c2ccco2)cc1
646594	MUV_713_D_847	CCc1nnc(NC(=O)CSc2nnc(-c3ccc(OC)cc3)n2C)s1
646596	MUV_713_D_848	COc1cc(C(=O)N2CCC(NC(=O)C(Cc3ccccc3C)NC(C)=O)CC2)cc(OC)c1OC
646601	MUV_713_D_849	COc1cc2cc(C(c3nnnn3C(C)(C)C)N3CCc4ccccc4C3)c(=O)[nH]c2cc1OC
646602	MUV_713_D_850	Cc1ccc(NC(=O)COC(=O)c2ccnn2C)cc1
646607	MUV_713_D_851	Cc1ccc(S(=O)(=O)NCC(=O)N(CC(=O)NC2CCCCC2)Cc2ccco2)cc1
646610	MUV_713_D_852	CC(C(=O)NCc1ccccc1)N1c2ccccc2C(=O)N(C)CC1=O
646614	MUV_713_D_853	CS(=O)(=O)N(CC(=O)N1CCCCCC1)c1ccc(Br)cc1
646620	MUV_713_D_854	O=C(CSc1nnc(CNc2ccc(Cl)cc2)o1)Nc1nc2ccccc2s1
646622	MUV_713_D_855	CCCn1c(O)c(C(=O)Nc2cnccn2)c(=O)c2ccccc21
646639	MUV_713_D_856	CC(=O)c1cc2c(cc1NC(=O)c1cnc(C)cn1)OCO2
646640	MUV_713_D_857	CC(C)c1c(O)nc(SCc2ccccc2)[nH]c1=O
646641	MUV_713_D_858	Cc1ccccc1OCC(O)Cn1c(SC(C)C)nc2c1c(=O)[nH]c(=O)n2C
646642	MUV_713_D_859	Cc1cc(NC(=O)CSc2nnc(COc3cccc(C)c3)n2C)no1
646655	MUV_713_D_860	Cc1ccc2nc(SCC(=O)NCC3CCCO3)c(C#N)cc2c1
646670	MUV_713_D_861	COc1ccc(NC(=O)C2CCN(C(=O)NCc3ccccc3)CC2)cc1
646671	MUV_713_D_862	O=C(OCCOCCNC1=NS(=O)(=O)c2ccccc21)c1ccncc1
646675	MUV_713_D_863	O=C(NCc1ccccc1)NC1(C(=O)Nc2ccc3c(c2)OCCO3)CCCCC1
646679	MUV_713_D_864	CC(C)C(C(=O)NCc1ccco1)N(C(=O)CNS(=O)(=O)c1ccc(Cl)cc1)C1CCCC1
646683	MUV_713_D_865	O=c1nc(C(F)(F)F)nc2n(Cc3ccccc3F)[nH]nc1-2
646686	MUV_713_D_866	CCOC(=O)C1=C(C)N=C2SCCC(=O)N2C1c1cccs1
646702	MUV_713_D_867	CCOC(=O)C(C)Sc1nc2c(c(=O)[nH]c(=O)n2C)n1CCc1ccccc1
646705	MUV_713_D_868	NC(=O)CSc1nnc(Cc2csc(Nc3ccccc3)n2)n1Cc1ccccc1
646719	MUV_713_D_869	CN(C1CCCCC1)S(=O)(=O)c1ccc(C(=O)O)cc1
646726	MUV_713_D_870	CCOc1ccc(C(=O)C2CCN(CC(=O)Nc3ccccc3N3CCOCC3)CC2)cc1
646736	MUV_713_D_871	CCOc1ccc(N2C(=O)CSC23CCCCC3)cc1
646755	MUV_713_D_872	CCc1nnc(NC(=O)c2ccc(S(=O)(=O)NC3CCCCC3)cc2)s1
646757	MUV_713_D_873	COc1cc(C(=O)Nc2ccc(NC(=O)c3ccco3)nc2)cc(OC)c1OC
646758	MUV_713_D_874	Cc1nc(C)c(-c2csc(NCc3ccco3)n2)s1
646760	MUV_713_D_875	Cc1ccc(SCCNC(=O)CN2C(=O)c3ccccc3S2(=O)=O)cc1
646769	MUV_713_D_876	Cc1cc(C)cc(-c2nnc(SCC(=O)NCc3cccs3)o2)c1
646770	MUV_713_D_877	CCOC(=O)CN1c2cc(C(=O)Nc3ccccc3OC)ccc2OC(C)(C)C1=O
646772	MUV_713_D_878	COCCn1nnnc1C(c1ccccn1)N(CCc1ccccc1)Cc1cccs1
646782	MUV_713_D_879	CC(=O)Nc1ccccc1-c1ccc(C)o1
646795	MUV_713_D_880	CC(=O)Nc1cc2c(nc(C)n2Cc2ccc(Br)cc2)nc1C
646799	MUV_713_D_881	CCOc1ccccc1NC(=O)NC1CCN(CC(=O)Nc2ccc3c(c2)OCCO3)CC1
646814	MUV_713_D_882	CCOC(=O)CSC1=C(C#N)C(c2ccccc2OCC)C(C#N)C(=O)N1
646821	MUV_713_D_883	Cn1c(SCC(=O)Nc2cccc(NC(=O)c3cccs3)c2)nnc1-c1ccncc1
646825	MUV_713_D_884	CCOC(=O)c1cc2sccc2n1CCCN1C(=O)c2ccccc2C1=O
646827	MUV_713_D_885	O=C(O)c1oc2ccccc2c1CSc1ccccn1
646833	MUV_713_D_886	CCOC(=O)Cc1nnc(NC(=O)Nc2ccccc2)s1
646837	MUV_713_D_887	CCOc1ccc2[nH]c(=O)c(CN(Cc3ccc(C)cc3)C(=O)N3CCCC3)cc2c1
646845	MUV_713_D_888	CCNC(=O)NC1(C(=O)Nc2ccc3c(c2)CCC3)CCCCC1
646847	MUV_713_D_889	O=C(Nc1nc2ccccc2n1CCOc1ccccc1)c1ccco1
646865	MUV_713_D_890	O=C(CSc1nnc(-c2ccncc2)n1CC1CCCO1)NCc1ccccc1
646869	MUV_713_D_891	COC(=O)c1nc2nc(C)cc(C(F)(F)F)n2n1
646878	MUV_713_D_892	COc1cc(NC(=O)c2ccco2)c(OC)cc1NC(=O)CSc1nnc(-c2cccs2)n1C
646882	MUV_713_D_893	CCCCCOC(=O)c1ccc(NC(=O)c2ccco2)cc1
646897	MUV_713_D_894	CN(C)C=C1C(=O)N(C2CCCCC2)C(=O)N(C2CCCCC2)C1=O
646902	MUV_713_D_895	CC(C)C(=O)Nc1ccc(C(=O)NCc2cccnc2)cc1
646903	MUV_713_D_896	c1ccc2oc(CCc3nc4ccccc4o3)nc2c1
646912	MUV_713_D_897	Cc1ccccc1-c1ccc(=O)n(CC(=O)Nc2ccc(N3CCOCC3)cc2)n1
646919	MUV_713_D_898	O=C(NCc1cccs1)C1CCN(c2nccs2)CC1
646937	MUV_713_D_899	Cc1ccc(NC(=O)CN2c3ccccc3OC(C)C2=O)nc1
646940	MUV_713_D_900	CCCCn1c(SCC(=O)c2ccccc2)nc2c1c(=O)[nH]c(=O)n2C
646945	MUV_713_D_901	O=C(Nc1nncs1)c1ccc(S(=O)(=O)c2ccccc2)cc1
646946	MUV_713_D_902	O=C(CN1C2CCC1CC(NC(=O)Nc1ccccc1)C2)NCc1ccco1
646947	MUV_713_D_903	CCc1ccc2[nH]c(=O)c(CN(CCO)C(=O)NCc3ccccc3)cc2c1
646953	MUV_713_D_904	Cc1nnc(SC(C)C(=O)Nc2ccc(S(=O)(=O)N3CCCCC3)cc2)s1
646957	MUV_713_D_905	COc1nc(-c2ccc(C)cc2)ccc1-c1noc(-c2ccco2)n1
646959	MUV_713_D_906	Cc1ccc(S(=O)(=O)N2CCCC2)cc1S(=O)(=O)N1CCCC1
646985	MUV_713_D_907	COc1ccc2cc(CN(CCO)C(=O)c3ccc(Br)cc3)c(=O)[nH]c2c1
646986	MUV_713_D_908	O=C(c1ccco1)C1=C(O)C(=O)N(CCc2ccccc2)C1c1cccnc1
646990	MUV_713_D_909	Cc1cccc(OCC(=O)Nc2ccccc2N2CCN(C(=O)C(C)C)CC2)c1C
646992	MUV_713_D_910	CC(C)(C)NC(=O)C(c1ccccc1)N(C(=O)c1csnn1)C1CC1
646997	MUV_713_D_911	O=C(CNC(=O)c1ccco1)N(c1ccc2c(c1)OCO2)C(C(=O)NC1CCCC1)c1cccs1
646998	MUV_713_D_912	CCOC(=O)CSc1nc2c(c(=O)n(Cc3ccccc3Cl)c(=O)n2C)n1C
647000	MUV_713_D_913	COc1cc(NS(=O)(=O)c2ccc(NC(=O)COc3ccccc3C)cc2)nc(OC)n1
647006	MUV_713_D_914	O=C(Nc1cccnc1)c1c(O)n2c3c(cccc3c1=O)CC2
647009	MUV_713_D_915	COc1cc(NC(=O)c2ccc3c(c2)OCO3)ccc1NC(=O)C(C)C
647012	MUV_713_D_916	CCS(=O)(=O)Nc1ccc(C(=O)CC2(O)C(=O)Nc3ccccc32)cc1
647013	MUV_713_D_917	COCCNC(=O)CN(Cc1ccc2c(c1)OCO2)C(=O)CCC(=O)Nc1nccs1
647023	MUV_713_D_918	CCCN1C2CCCC1CC(NC(=O)Nc1cccc(C(C)=O)c1)C2
647028	MUV_713_D_919	O=C(O)C1CCCN1S(=O)(=O)c1ccc2c(c1)CCC2
647035	MUV_713_D_920	CN(C)S(=O)(=O)c1ccc2c(c1)C(CC(=O)O)OC2=O
647045	MUV_713_D_921	O=C(Cn1c(=O)onc1-c1ccccc1)NCc1ccccc1
647064	MUV_713_D_922	COC(=O)C1=c2sc(=Cc3cccnc3)c(=O)n2C(N)=C(C(=O)OC)C1c1cccnc1
647069	MUV_713_D_923	CCOc1ccc(OCC)c(S(=O)(=O)N2CCCCC2)c1
647075	MUV_713_D_924	CCOC(=O)c1cccc(NC(=O)CSc2nnc(-c3ccncc3)n2CCCOC)c1
647085	MUV_713_D_925	O=C(Nc1cnc2ccccc2c1)N1CCOCC1
647086	MUV_713_D_926	CCOc1ccc(NC(=O)CN2CCC(NC(=O)C3CCCCC3)CC2)cc1
647088	MUV_713_D_927	COc1cc2nc(C3CCC3)n(NC(=O)C(OC(C)=O)c3ccccc3)c(=O)c2cc1OC
647096	MUV_713_D_928	COc1ccc(Cn2c(=O)c3cc(NC(=O)c4ccco4)ccc3nc2C2CC2)cc1
647099	MUV_713_D_929	CN1CCN(c2ccc(NC(=O)c3ccc4c(c3)OCO4)cc2)CC1
647109	MUV_713_D_930	COc1ccccc1N(C(=O)c1ccco1)C(C(=O)NC1CCCC1)c1cccnc1
647111	MUV_713_D_931	CCC(=O)Nc1ccc(C(=O)CSc2nnc(CNc3ccc(Cl)cc3)o2)cc1OC
647113	MUV_713_D_932	COc1ccc(NC(=O)c2ccco2)cc1NC(=O)c1cc2ccccc2o1
647114	MUV_713_D_933	Cn1c2ccccc2nc1SC1=CS(=O)(=O)c2ccccc21
647118	MUV_713_D_934	Cn1nnnc1SCC(=O)Nc1ccccc1N1CCOCC1
647128	MUV_713_D_935	O=C(Nc1nccs1)c1c(O)n2c3c(cccc3c1=O)CCC2
647135	MUV_713_D_936	COc1ccc(N(Cc2cc3ccc(C)cc3[nH]c2=O)C(C)=O)cc1
647137	MUV_713_D_937	CCOc1cc(C2NC(=O)NC(C)=C2C(=O)OCc2ccccc2)ccc1O
647167	MUV_713_D_938	CN1CCN(C(=O)c2ccc3c(c2)NC(=O)C(C)(C)O3)CC1
647178	MUV_713_D_939	CCn1c2ccccc2c2cc(C3C(C#N)=C(N)OC4=C3C(=O)CC(C)(C)C4)ccc21
647180	MUV_713_D_940	CC(C)c1ccccc1N1CC(C(=O)O)CC1=O
647186	MUV_713_D_941	COc1ccccc1NC(=O)Nc1cc(OC)c(NC(=O)CN2CCCCC2)cc1OC
647187	MUV_713_D_942	Cc1cc(NC(=O)c2sc3nc(C)cc(C(F)(F)F)c3c2N)no1
647207	MUV_713_D_943	CCCn1c(SCc2cc(=O)[nH]c3ccccc23)nc2c1c(=O)n(C)c(=O)n2C
647210	MUV_713_D_944	CCC(C(=O)NC1CCCCC1)N(CC1CCCO1)C(=O)CNS(=O)(=O)c1ccc(OC)cc1
647212	MUV_713_D_945	O=C(Nc1cccnc1N1CCOCC1)c1cc2ccccc2oc1=O
647216	MUV_713_D_946	CCOC(=O)c1cc2c(ccn2-c2ccc(F)cc2)n1CC(=O)N1CCN(C(=O)c2ccco2)CC1
647222	MUV_713_D_947	COc1ccc(N(C(=O)CNC(=O)c2ccco2)C(C(=O)NC2CCCCC2)c2ccco2)cc1
647223	MUV_713_D_948	CCOC(=O)Cc1csc(NC(=O)CSc2nnc(C(C)C)n2C)n1
647231	MUV_713_D_949	CCN(CC)CCN(Cc1cc2cc(C)ccc2[nH]c1=O)C(=O)Nc1ccccc1OC
647238	MUV_713_D_950	CCOC(=O)c1cnc(SCC(=O)NCc2cccs2)nc1N
647239	MUV_713_D_951	CCCn1c(SCC(=O)NCc2cccs2)nc2c1c(=O)n(C)c(=O)n2C
647244	MUV_713_D_952	COc1ccccc1-c1nnc(SCCN2CCOCC2)n1-c1ccc(C)cc1
647250	MUV_713_D_953	O=S(=O)(NC1CC1)c1cccc(S(=O)(=O)N2CCCC2)c1
647254	MUV_713_D_954	O=C(Nc1cccc(F)c1)C1CC(=O)N(c2ccc(Br)cc2)C1
647256	MUV_713_D_955	O=C(O)c1c(-c2ccccc2)csc1NC(=O)c1ccco1
647261	MUV_713_D_956	CCn1c(SCC(=O)Nc2nccs2)nnc1-c1cc2cccc(OC)c2o1
647269	MUV_713_D_957	CCOC(=O)c1ccc(NC(=O)CC2SC(=NC)N(C)C2=O)cc1
647270	MUV_713_D_958	CCOc1ccccc1-n1c(SCC(=O)NC)nnc1-c1ccco1
647277	MUV_713_D_959	COc1ccc(OCC(=O)Nc2ccccc2C(=O)N2CCCC2)cc1
647281	MUV_713_D_960	Cc1ccnc(NC(=O)c2c(O)n(C)c3ccccc3c2=O)c1
647304	MUV_713_D_961	CCN(CC)C(=O)c1sc(NC(=O)c2ccco2)c(C#N)c1C
647309	MUV_713_D_962	Cc1ccc(C(=O)C(NC(=O)c2ccco2)N2CCOCC2)cc1
647310	MUV_713_D_963	CCOC(=O)CSc1nc2c(c(=O)[nH]c(=O)n2C)n1CCc1ccccc1
647322	MUV_713_D_964	CCC(=O)OCCn1c(Br)nc2c1c(=O)[nH]c(=O)n2C
647324	MUV_713_D_965	CCC(=O)Nc1cccc(NC(=O)c2ccc3c(c2)OCO3)c1
647329	MUV_713_D_966	CC1(C)CC(=O)C=C(NCCN2CCN(C(=O)Nc3ccccc3)CC2)C1
647330	MUV_713_D_967	O=C(c1cccs1)c1ccc(N2CCOCC2)cc1
647339	MUV_713_D_968	CN1C(=O)C(Cc2ccsc2)C(=O)N(C)C1=O
647341	MUV_713_D_969	COc1ccc(C(=O)N2CCCC(c3nc(-c4ccc(OC)c(OC)c4)no3)C2)c(OC)c1
647342	MUV_713_D_970	COc1ccccc1C(=O)N1CCN(C(=O)COc2cccc(C)c2)CC1
647344	MUV_713_D_971	CCCn1c(SCC(=O)NCc2ccco2)nc2c1c(=O)n(C)c(=O)n2C
647357	MUV_713_D_972	CCN(CC)S(=O)(=O)c1csc(C(=O)NCc2ccccc2)c1
647363	MUV_713_D_973	COc1ccccc1-n1c(SCC(N)=O)nnc1-c1ccc(S(=O)(=O)N2CCCCC2)cc1
647376	MUV_713_D_974	Cc1cc(NS(=O)(=O)c2ccc(NC(=O)Nc3cccc(Cl)c3)cc2)no1
647377	MUV_713_D_975	Cc1cc(C)cc(N(CC(=O)NCc2cccnc2)S(C)(=O)=O)c1
647380	MUV_713_D_976	COC(=O)c1ccccc1NC(=O)Nc1cccnc1
647389	MUV_713_D_977	Cn1c2nc(Br)n(CCC(=O)c3ccccc3)c2c(=O)[nH]c1=O
647393	MUV_713_D_978	CCC(C)NS(=O)(=O)c1ccc(OCC(=O)NCc2cccnc2)cc1
647399	MUV_713_D_979	COc1cccc(NC(=O)N2CCC(C(=O)Nc3ccc(C)cc3C)CC2)c1
647410	MUV_713_D_980	CCOc1ccc(Nc2nc(Cc3nnc(SCC(=O)O)o3)cs2)cc1
647414	MUV_713_D_981	CCOC(=O)c1c(C)c(C(=O)N2CCOCC2)sc1NC(=O)c1cccs1
647421	MUV_713_D_982	COc1cc(OC)cc(C(=O)N2CCN(C(=O)COc3ccc4ccccc4c3)CC2)c1
647422	MUV_713_D_983	c1cnc(NCCNc2ncccn2)nc1
647437	MUV_713_D_984	Cc1ccc(S(=O)(=O)NCCCCCC(=O)Nc2nccs2)cc1
647438	MUV_713_D_985	CCN1CCCC1CN(Cc1cc2ccc(C)c(C)c2[nH]c1=O)C(=O)Nc1ccccc1OC
647446	MUV_713_D_986	COCCn1c(SCC(=O)NCc2cccs2)nnc1-c1ccc(OC)cc1
647449	MUV_713_D_987	CC(C)(C)c1nc2ccccc2c2nnc(SCC(=O)NCc3ccco3)n21
647450	MUV_713_D_988	Cn1c2nc(Br)n(CCOc3ccccc3)c2c(=O)[nH]c1=O
647464	MUV_713_D_989	COc1ccccc1N(CC(=O)NC1CCCC1)C(=O)CCC(=O)Nc1cc(C)on1
647465	MUV_713_D_990	COc1cc(S(=O)(=O)Nc2ccc(C(=O)N3CCCC3)cc2)ccc1-n1cnnn1
647467	MUV_713_D_991	CCc1ccc(-c2ccc(C(=O)O)cc2)nc1
647468	MUV_713_D_992	COC(=O)c1ccc2[nH]c(C)c(CN3CCCC3)c(=O)c2c1
647471	MUV_713_D_993	COc1cccc(NC(=O)CSc2nnc(-c3cccs3)n2C)c1
647472	MUV_713_D_994	CCC(=O)Nc1cc(C)c(NC(=O)CCc2ccccc2)cn1
647475	MUV_713_D_995	CCc1ccc(NC(=O)C2CC(=O)N(C(C)C)C2)cc1
647481	MUV_713_D_996	O=C(NCCNC(=O)C(c1ccccc1)c1ccccc1)c1ccco1
647485	MUV_713_D_997	O=C(NCc1ccco1)c1csc(Nc2ccccc2Cl)n1
647491	MUV_713_D_998	COc1cccc(OC)c1-c1nnc(-c2cn(C)c3ccccc23)o1
647502	MUV_713_D_999	O=C(NCc1ccccc1)C(c1cccnc1)N(Cc1ccco1)C(=O)c1ccccn1
647534	MUV_713_D_1000	O=C(Cn1nc(C(F)(F)F)c2c1CCC2)NC1CCCCC1
647555	MUV_713_D_1001	O=C(CCCC(=O)N(CC(=O)NC1CCCCC1)Cc1ccco1)Nc1ccccn1
647561	MUV_713_D_1002	CC(C)OC(=O)CSc1n[nH]c(-c2cccnc2)n1
647564	MUV_713_D_1003	CCn1c(SCC(N)=O)nnc1-c1ccc(OC)c(OC)c1
647566	MUV_713_D_1004	COC(=O)C1=C(C)Nc2c(c(=O)n(C)c(=O)n2C)C1c1cccs1
647577	MUV_713_D_1005	O=C(CN(CCc1ccccc1)C(=O)CNS(=O)(=O)c1ccc(F)cc1)NCC1CCCO1
647584	MUV_713_D_1006	CCOC(=O)C1=C(c2ccccc2)NC(=O)NC1c1ccc(OCC#N)c(OC)c1
647588	MUV_713_D_1007	CCOc1cccc(C(=O)Nc2ccccc2N2CCN(C(=O)C(C)C)CC2)c1
647591	MUV_713_D_1008	CCOc1ccc2nc(NC(=O)CSc3nc4ccccc4c(=O)n3Cc3ccco3)sc2c1
647594	MUV_713_D_1009	COc1cccc(C(=O)CN2c3cc(C(=O)N4CCCCCC4)ccc3OC(C)(C)C2=O)c1
647604	MUV_713_D_1010	CCn1c(Cc2ccccc2)nnc1SCC(=O)Nc1nc(C)c(C)s1
647615	MUV_713_D_1011	O=C(CCC(=O)NC1CCN(Cc2ccccc2)CC1)NCc1ccco1
647621	MUV_713_D_1012	COc1ccc(N(Cc2cc(=O)[nH]c3ccccc23)C(=O)c2ccco2)cc1
647623	MUV_713_D_1013	CC(=O)Nc1ccc2nc(-c3cccc(NC(C)=O)c3)[nH]c2c1
647626	MUV_713_D_1014	O=C(O)CCCC(=O)Nc1nc(-c2ccccc2)cs1
647627	MUV_713_D_1015	CCCCOc1ccc(NC(=O)Cn2c(=O)ccc3c(C)cc(C)nc32)cc1
647631	MUV_713_D_1016	Cc1cc(C)c2cc(CN(CCN3CCCC3)C(=O)Nc3ccc(F)cc3)c(=O)[nH]c2c1
647634	MUV_713_D_1017	CCOC(=O)c1cc2ccccc2nc1C
647635	MUV_713_D_1018	NC(=O)c1c2c(sc1NC(=O)CSc1nnc(-c3ccccc3)n1CC1CCCO1)CCC2
647660	MUV_713_D_1019	CC1(C)CC(=O)CC(=Nc2ccc(C(=O)O)cc2)C1
647661	MUV_713_D_1020	COC(=O)CN(c1cccc(OC)c1)S(C)(=O)=O
647664	MUV_713_D_1021	O=C(NCc1ccncc1)c1ccc(Cl)c(S(=O)(=O)N2CCOCC2)c1
647665	MUV_713_D_1022	O=C(Cn1cc(C(=O)c2ccco2)c2ccccc21)NC1CCCC1
647672	MUV_713_D_1023	COc1cccc(NC(=O)C(C#N)Cc2ccncc2)c1
647673	MUV_713_D_1024	CCC(=O)Nc1ccc(C(=O)n2ccc(C)n2)cc1
647689	MUV_713_D_1025	Cc1c2ccccc2oc1C(=O)Nc1ccc(N2CCOCC2)cc1
647695	MUV_713_D_1026	COc1ccc(-c2nc3cccc(C)n3c2NCc2ccco2)cc1OC
647698	MUV_713_D_1027	O=C(CNC(=O)c1ccco1)N(Cc1ccccc1)C(C(=O)NC1CCCC1)c1ccco1
647709	MUV_713_D_1028	OCCNc1ncnc2ccc(Br)cc21
647720	MUV_713_D_1029	Cc1csc(NC(=O)CSc2nnc(-c3ccoc3C)n2Cc2ccco2)n1
647725	MUV_713_D_1030	COCCn1c(SCC(=O)N2CCCCC2)nc2cccnc21
647738	MUV_713_D_1031	COc1cccc(-c2csc(N3CCN(CC(=O)Nc4ccc5c(c4)OCO5)CC3)n2)c1
647741	MUV_713_D_1032	CC(=O)Nc1ccc(C(=O)CSc2nnc3scc(-c4ccccc4)n23)cc1
647749	MUV_713_D_1033	Cc1ccc2[nH]c(C(=O)O)c(-c3ccccc3)c2c1
647784	MUV_713_D_1034	CCCn1c(SCC(=O)Nc2nnc(CC)s2)nnc1-c1ccco1
647791	MUV_713_D_1035	COc1ccc(CN(CC(=O)NCC2CCCO2)C(=O)CCC(=O)Nc2cc(C)on2)cc1
647817	MUV_713_D_1036	COc1ccc(-c2ccc(SCC(=O)Nc3cc(C)on3)nn2)cc1OC
647819	MUV_713_D_1037	CCc1nc2ccccc2c(=O)n1-c1cccc(OC)c1
647821	MUV_713_D_1038	CCOC(=O)c1nn(-c2ccccc2)c(=O)c2c(N)scc21
647827	MUV_713_D_1039	O=C(CCCCCN1C(=O)c2ccccc2C1=O)NCc1ccco1
647829	MUV_713_D_1040	Cc1n[nH]c(=O)nc1NCc1ccco1
647833	MUV_713_D_1041	O=C(O)CCC(=O)Nc1ccc(Br)cn1
647836	MUV_713_D_1042	Cc1ccccc1NS(=O)(=O)c1ccc(NC(=O)c2ccco2)cc1
647842	MUV_713_D_1043	O=C(Cn1nc(C(F)(F)F)c2c1CCCC2)NCCN1CCOCC1
647846	MUV_713_D_1044	Cc1cccc2cc(C#N)c(NCCNC(=O)NC3CCCCC3)nc12
647850	MUV_713_D_1045	CCOc1cc(NS(=O)(=O)CC)c(OCC)cc1NC(=O)c1ccco1
647859	MUV_713_D_1046	Cc1ccc(S(=O)(=O)Cn2nnnc2C(C(C)C)N2CCSCC2)cc1
647861	MUV_713_D_1047	COc1cccc(OC)c1NC(=O)C1CCCN1C(=O)NCc1ccccc1
647867	MUV_713_D_1048	CC1CCCN(c2ccc(C(=O)NCCc3ccccc3)cn2)C1
647869	MUV_713_D_1049	COc1ccc(C)cc1NC(=O)c1ccc2c(c1)OCO2
647872	MUV_713_D_1050	Cc1ccc(NC(=O)c2ccco2)cc1NC(=O)CSc1nnc(-c2cccs2)n1C
647873	MUV_713_D_1051	Cc1nc2ccccn2c1C(=O)NCCCN1CCOCC1
647888	MUV_713_D_1052	Cc1c(NS(=O)(=O)c2cccs2)c(=O)n(-c2ccccc2)n1C
647890	MUV_713_D_1053	CCOc1ccc2nc(NC(=O)CSc3nc4c(c(=O)n(C)c(=O)n4C)n3C(C)C)sc2c1
647891	MUV_713_D_1054	O=S(=O)(c1ccc(S(=O)(=O)N2CCCCC2)cc1)N(Cc1cccs1)CC1CCCO1
647919	MUV_713_D_1055	Cc1ccc2c(c1)cc(C)c1nnc(SCC(=O)NCc3ccco3)n12
647931	MUV_713_D_1056	CCc1nnc(NC(=O)CSc2nnc(-c3ccccc3NC(=O)c3ccccc3)o2)s1
647952	MUV_713_D_1057	COC(=O)c1oc2ccc(Br)cc2c1NC(=O)CCN1CCOCC1
647955	MUV_713_D_1058	COc1ccc(-c2noc(C3CCCN(S(=O)(=O)c4cccc(Cl)c4)C3)n2)cc1OC
647956	MUV_713_D_1059	COC(=O)c1ccccc1NC(=O)c1c(O)n2c3c(cccc3c1=O)CCC2
647958	MUV_713_D_1060	COc1ccccc1N1CCN(C(=O)CSc2nnc(NC(=O)C3CC3)s2)CC1
647960	MUV_713_D_1061	CCOC(=O)CSc1nnc(CCc2nc3ccccc3[nH]2)n1C
647969	MUV_713_D_1062	Cc1nnc(SCCOC(N)=O)n1C
647972	MUV_713_D_1063	Fc1cccc(Cl)c1CSc1nnc(COc2cccc3cccnc32)o1
647974	MUV_713_D_1064	CC(C)COc1ccc(-c2nnc(-c3ccncc3)o2)cc1
647999	MUV_713_D_1065	O=C(CN(C(=O)CCNC(=O)c1ccco1)c1ccccc1)NC1CCCC1
648010	MUV_713_D_1066	COc1ccc(CCN2CNc3c(c(=O)n(C)c(=O)n3C)C2)cc1
648038	MUV_713_D_1067	Cc1ccc(N(Cc2cc(=O)[nH]c3ccccc23)C(=O)c2ccco2)cc1
648046	MUV_713_D_1068	CCc1ccccc1NC(=O)CC1SC(=Nc2nccs2)N(CC)C1=O
648057	MUV_713_D_1069	Nc1nc2c(s1)CC(c1ccccc1)CC2
648058	MUV_713_D_1070	O=C(CSc1nc2ccccc2n1CC(=O)N1CCCC1)Nc1nccs1
648067	MUV_713_D_1071	CCCn1c(SCC(=O)Nc2cccc(C(=O)OC)c2)nnc1-c1cccnc1
648068	MUV_713_D_1072	CCOc1cccc(C2C(C(=O)c3ccc(C)o3)=C(O)C(=O)N2Cc2ccncc2)c1
648074	MUV_713_D_1073	COc1ccc(S(=O)(=O)N2CCCC(C(=O)Nc3ccc(NC(=O)c4ccccn4)cc3)C2)cc1
648075	MUV_713_D_1074	CC(C)(C)C(=O)NC1CCN(C(=O)N2CCCC2)CC1
648078	MUV_713_D_1075	CCCOc1ccc(C(=O)N2CCCC2C(=O)O)cc1
648080	MUV_713_D_1076	COc1ccc2cc(C)c(SCC(=O)Nc3cc(C)on3)nc2c1
648081	MUV_713_D_1077	O=C(O)CSCCCC(=O)Nc1ccc(Br)cc1
648089	MUV_713_D_1078	O=C(CSc1nc2ccccc2s1)NCCCN1CCOCC1
648106	MUV_713_D_1079	CCOC(=O)c1cnc(SCC(=O)Nc2nc(C)c(C)s2)nc1N
648121	MUV_713_D_1080	CCN(CC)c1ccc2c(C)c(CN3CCOCC3)c(=O)oc2c1
648123	MUV_713_D_1081	CC(C)n1c(SCc2cc(=O)[nH]c3ccccc23)nc2c1c(=O)n(C)c(=O)n2C
648127	MUV_713_D_1082	CC(=O)c1cc2c(cc1NS(=O)(=O)c1ccc3c(c1)OCCO3)OCO2
648144	MUV_713_D_1083	C=CCc1c(C)nc(SC)nc1Nc1ccc(C(=O)O)cc1
648162	MUV_713_D_1084	O=C(Oc1cccc2cccnc21)c1ccc(Br)o1
648173	MUV_713_D_1085	COCCN(C(=O)CNC(=O)c1cccs1)C(C(=O)NC1CCCCC1)c1ccco1
648180	MUV_713_D_1086	CCOc1cc(NC(=O)c2cnccn2)c(OCC)cc1NC(=O)c1ccc(OC)cc1
648181	MUV_713_D_1087	Cc1ccc(C)c(N2CCN(C(=O)c3ccccc3Br)CC2)c1
648182	MUV_713_D_1088	COC(=O)COc1ccc(S(=O)(=O)N2CCN(c3ccccc3F)CC2)cc1
648196	MUV_713_D_1089	CN(C)S(=O)(=O)c1ccc(S(=O)(=O)N(Cc2ccco2)Cc2ccccc2Cl)cc1
648199	MUV_713_D_1090	COCCN(CC(=O)NCc1ccccc1)C(=O)CCC(=O)Nc1nccs1
648202	MUV_713_D_1091	O=C(CSc1nnc(-c2ccco2)n1Cc1ccco1)NCc1cccs1
648208	MUV_713_D_1092	Cc1cccc2cc3c(N)c(C(=O)N4CCOCC4)sc3nc12
648210	MUV_713_D_1093	NC(=O)CSc1nnc(-c2ccc(S(=O)(=O)N3CCCC3)cc2)n1CC1CCCO1
648216	MUV_713_D_1094	Cc1cc2ncn(CC(O)COc3cccc(C(=O)O)c3)c2cc1C
648226	MUV_713_D_1095	N#Cc1cn(CC(=O)NCCc2c[nH]c3ccccc23)c2ccccc12
648235	MUV_713_D_1096	Cc1ccc(N(C(C)C(=O)N2CCCCC2)S(C)(=O)=O)cc1C
648253	MUV_713_D_1097	Cc1ccc(OCc2nnc(SCCN3CCOCC3)n2C)cc1.O=C(O)C(=O)O
648283	MUV_713_D_1098	O=C(CN1CCOCC1)N(c1ccccc1)c1ccc2ccccc2c1
648287	MUV_713_D_1099	CCOC(=O)c1c(C)c(C(C)=O)sc1NC(=O)CC
648290	MUV_713_D_1100	C=CCn1c(SCCC(=O)O)nc2c1c(=O)n(C)c(=O)n2C
648292	MUV_713_D_1101	CCCn1nnnc1SCC(=O)NCc1ccc2c(c1)OCO2
648294	MUV_713_D_1102	CCOc1ccc(-c2nnc(-c3ccco3)o2)cc1OCC
648295	MUV_713_D_1103	CC1(C)Oc2ccc(C(=O)N3CCCCC3)cc2N(CC(=O)NCc2ccccc2)C1=O
648301	MUV_713_D_1104	COc1cccc(C2c3c(C)nn(-c4ccccc4)c3OC(N)=C2C#N)c1OC
648304	MUV_713_D_1105	Cc1ccsc1C(C(=O)NC1CCCCC1)N(C(=O)c1csnn1)C1CC1
648310	MUV_713_D_1106	CCN(CC)CCCN(Cc1cc2cc3c(cc2[nH]c1=O)OCO3)C(=O)Nc1ccccc1OC
648313	MUV_713_D_1107	COc1cccc(OC(=O)CSc2nnc(-c3ccccc3Br)o2)c1
648315	MUV_713_D_1108	O=C(NCc1cccs1)C(OC(=O)c1cccs1)c1ccccn1
648317	MUV_713_D_1109	Cc1ccccc1N(CC(=O)NCc1ccncc1)S(C)(=O)=O
648321	MUV_713_D_1110	O=C(NCCCCO)C(F)(F)C(F)(F)C(F)(F)C(=O)NCCCCO
648329	MUV_713_D_1111	O=c1cccc2n1CC1CC2CN(c2ncnc3c2cnn3-c2ccccc2)C1
648343	MUV_713_D_1112	CCOCC(=O)Nc1nnc(Cc2ccc(OC)c(OC)c2)s1
648346	MUV_713_D_1113	CCOc1ccccc1NC(=O)N1CCC(c2nc3ccccc3[nH]2)CC1
648353	MUV_713_D_1114	COc1cc(C(=O)Nc2cnc(NC(=O)C(C)C)cc2C)cc(OC)c1OC
648380	MUV_713_D_1115	Cc1ccc(NC(=O)Cn2nc(C)c3ccccc3c2=O)c(C)c1
648384	MUV_713_D_1116	CCOc1ccc(-c2nc(-c3ccc(OC)cc3)no2)cc1OCC
648385	MUV_713_D_1117	COc1cc2cc3c(N)c(C(=O)NCc4ccco4)sc3nc2cc1OC
648409	MUV_713_D_1118	Cn1c(SCC(=O)NCc2ccco2)nc2ccccc2c1=O
648412	MUV_713_D_1119	O=C(Nc1ccc2c(c1)Cc1ccccc1-2)c1ccco1
648418	MUV_713_D_1120	COCCSc1nnc(NC(=O)C2CCCCC2)s1
648423	MUV_713_D_1121	CC(C)CC(OC(=O)c1cccs1)C(=O)NCc1ccco1
648432	MUV_713_D_1122	COc1ccc(OC)c(S(=O)(=O)NCCc2ccccc2)c1
648442	MUV_713_D_1123	CC(C)CC(OC(=O)c1cccs1)C(=O)NCC1CCCO1
648444	MUV_713_D_1124	CCC(=O)Nc1ccc2nc(C3CC3)n(Cc3ccccc3)c(=O)c2c1
648450	MUV_713_D_1125	O=C(COc1ccc2oc3c(c2c1)CCCC3)Nc1ccccn1
648453	MUV_713_D_1126	O=C(Nc1ccc2c(c1)COC2=O)C1CCCCC1
648460	MUV_713_D_1127	Cn1c(=O)c2c(n(C)c1=O)NCN(CC1CCCO1)C2
648466	MUV_713_D_1128	CC(=O)NC1CC2CCCC(C1)N2CC(=O)NCc1ccc(F)cc1
648471	MUV_713_D_1129	CCOC(=O)C1=C(N)OC2=C(C(=O)CC(C)(C)C2)C1c1cccnc1
648487	MUV_713_D_1130	CCN(CC)S(=O)(=O)c1csc(C(=O)Nc2ccccn2)c1
648492	MUV_713_D_1131	COc1ccc(Cn2nnnc2C(c2ccc(F)cc2)N2CCN(C3CCCC3)CC2)cc1
648498	MUV_713_D_1132	O=S(=O)(c1ccc(Br)cc1)N1CCN(c2cc(-c3ccccc3)nc3ncnn32)CC1
648505	MUV_713_D_1133	CC(C)(C)c1[nH]n(-c2ccccc2)c2nc(=O)c(CNCc3ccco3)cc1-2
648532	MUV_713_D_1134	COc1cc(-c2noc(C3CCCN(S(=O)(=O)c4cccc(Cl)c4)C3)n2)cc(OC)c1OC
648535	MUV_713_D_1135	CCOc1ccccc1NC(=O)N1CCC(c2nc3ccc(C)cc3[nH]2)CC1
648538	MUV_713_D_1136	CCCn1c(O)c(C(=O)NCc2ccncc2)c(=O)c2ccccc21
648542	MUV_713_D_1137	Cc1ccc(NCc2nnc(SCC(=O)NCc3ccco3)n2CC2CCCO2)cc1Cl
648548	MUV_713_D_1138	Cc1csc(NC(=O)CSc2nc(=O)c3ccccc3[nH]2)n1
648549	MUV_713_D_1139	CC(=O)Nc1cccc(NC(=O)C2CCCN2C(=O)Nc2cccc(C)c2)c1
648553	MUV_713_D_1140	O=C(CN1C(=O)CSC1=O)Nc1ccc(F)c(F)c1F
648567	MUV_713_D_1141	CCCCNC(=O)CSc1nnc(-c2ccco2)n1C
648568	MUV_713_D_1142	Cc1ccc2nsnc2c1S(=O)(=O)N1CCCC1
648577	MUV_713_D_1143	COc1ccc(CNC(=O)CN(C(=O)CCC(=O)Nc2ccccn2)c2ccccc2OC)cc1
648584	MUV_713_D_1144	COc1ccc(C(=O)Nc2ccccc2NC(=O)c2ccco2)cc1OC
648589	MUV_713_D_1145	CN(C)c1ccc(-c2nnn(Cc3ccccc3Br)n2)cc1
648590	MUV_713_D_1146	COC(=O)c1ccc(S(=O)(=O)N2CCCCCC2)cc1
648597	MUV_713_D_1147	COc1ccc2c(c1)sc(C(=O)NC1CCS(=O)(=O)C1)c2Cl
648611	MUV_713_D_1148	O=C(CSc1nnc(-c2cccs2)o1)OC1CCCCC1
648619	MUV_713_D_1149	O=C(O)Cn1nc(C(F)(F)F)c2c1CCCCC2
648620	MUV_713_D_1150	COc1ccc(C(C(=O)NC(C)(C)C)N(Cc2ccco2)C(=O)CCC(=O)Nc2cc(C)on2)cc1
648655	MUV_713_D_1151	O=C(Nc1ccccc1)NC1(C(=O)NCc2ccco2)CCCCC1
648657	MUV_713_D_1152	CCOc1ccccc1NC(=O)NC1(C(=O)N2CCOCC2)CCCCC1
648662	MUV_713_D_1153	Cc1nn(-c2ccccc2)c2cc(C)oc(=O)c12
648664	MUV_713_D_1154	CCCCCc1c(O)nc(SCC(=O)NCC2CCCO2)[nH]c1=O
648667	MUV_713_D_1155	COc1ccc(Cn2c(=O)c3cc(NC(C)=O)ccc3nc2C2CC2)cc1
648669	MUV_713_D_1156	COCCNC(=O)CN(c1ccc(C)cc1)S(=O)(=O)c1ccccc1
648677	MUV_713_D_1157	CNC(=O)CSc1nnc(-c2cc3c(C)nn(-c4ccccc4)c3s2)n1C
648684	MUV_713_D_1158	Cc1ccc(Cn2[nH]nc3c(=O)nc(C4CCCN(C(=O)Nc5ccc(F)cc5)C4)nc2-3)cc1
648685	MUV_713_D_1159	O=C(Nc1ccc2c3c(cccc31)CC2)c1ccco1
648692	MUV_713_D_1160	Cc1ccc(S(=O)(=O)NCC(=O)N(CC(=O)NCC2CCCO2)C2CCCC2)cc1
648701	MUV_713_D_1161	CC(C)NC(=O)CN(c1cccc(Br)c1)S(C)(=O)=O
648704	MUV_713_D_1162	CCOc1ccccc1N(CC(=O)NC1CCCC1)C(=O)CCCC(=O)Nc1ccccn1
648715	MUV_713_D_1163	CCOC(=O)C1CCN(C(=O)CN(c2cccc(C(F)(F)F)c2)S(C)(=O)=O)CC1
648724	MUV_713_D_1164	Cc1cccc(-n2c(SCC(=O)NCc3ccco3)nnc2-c2ccco2)c1
648734	MUV_713_D_1165	COc1cccc(-c2nnc(N(C)C(=O)c3ccno3)s2)c1
648765	MUV_713_D_1166	CC1CCCC(C)N1C(=O)CSc1nnc(NC(=O)c2cccs2)s1
648773	MUV_713_D_1167	CC(=O)Nc1nc(=O)c(Oc2ccccc2)c(C)[nH]1
648780	MUV_713_D_1168	Cc1ccccc1-c1nnc(SCC(=O)NC2CCCCC2)o1
648782	MUV_713_D_1169	O=S(=O)(c1ccccc1)c1cccc(S(=O)(=O)N2CCCCC2)c1
648789	MUV_713_D_1170	COc1ccc(-c2nc3cc(NC(=O)c4ccc5c(c4)OCO5)ccc3o2)cc1
648797	MUV_713_D_1171	CCOC(=O)C1=C(C)N(C)C(=O)NC1c1cc2c(cc1Br)OCO2
648804	MUV_713_D_1172	Cc1ccc(S(=O)(=O)NC(=O)NCc2ccccn2)cc1
648805	MUV_713_D_1173	CCc1nnc(NC(=O)C2CCCN2C(=O)Nc2ccccc2OC)s1
648807	MUV_713_D_1174	O=C(CCCC(=O)N(CC(=O)NC1CCCCC1)Cc1ccc2c(c1)OCO2)Nc1ccccn1
648812	MUV_713_D_1175	CC(=O)OC(C(=O)NC1CCCCC1)c1ccc(C#N)cc1
648821	MUV_713_D_1176	Cc1nnc(SCc2nnc(-c3ccc(C)cc3)o2)s1
648823	MUV_713_D_1177	O=C(Cn1nc(C(F)(F)F)c2c1CCCC2)Nc1ccc2c(c1)OCO2
648826	MUV_713_D_1178	CCOc1ccc2cc(C#N)c(SCC(=O)N3CCOCC3)nc2c1
648829	MUV_713_D_1179	O=CN1CCN(C2CC(=O)N(c3ccc(Br)cc3)C2=O)CC1
648834	MUV_713_D_1180	COc1ccc2c3c(cccc13)OCC2=O
648842	MUV_713_D_1181	CCOc1cc(NC(=O)C2CC2)c(OCC)cc1NC(=O)c1cccnc1
648846	MUV_713_D_1182	COc1ccc(CN(Cc2ccccn2)S(=O)(=O)c2ccc(-n3cnnn3)cc2)cc1
648848	MUV_713_D_1183	COc1cc(C)nc(OCCNS(=O)(=O)c2cc(C)ccc2C)n1
648859	MUV_713_D_1184	COC(=O)CSc1nnc(-c2ccc(S(=O)(=O)N3CCCCC3)cc2)o1
648863	MUV_713_D_1185	Cc1ccc(CNc2ccc(N3CCOCC3)cc2)s1
648871	MUV_713_D_1186	Cn1c(SCC(=O)OCc2ccccc2)nc2c1c(=O)n(C)c(=O)n2C
648895	MUV_713_D_1187	O=C(O)CCSc1nnc(-c2ccc3c(c2)OCO3)o1
648897	MUV_713_D_1188	CCOCCCNC(=O)c1c[nH]c2cc(C)ccc2c1=O
648900	MUV_713_D_1189	O=C(CN(C(=O)c1ccco1)c1cccc(F)c1)NCc1ccc(F)cc1
648901	MUV_713_D_1190	CN(Cc1ccccc1)c1nc2c(c(=O)[nH]c(=O)n2C)n1CCCc1ccccc1
648903	MUV_713_D_1191	CCOc1cc(NC(=O)C2CCCO2)c(OCC)cc1NC(C)=O
648913	MUV_713_D_1192	O=C(c1ccc2c(c1)OCO2)N1CCCc2ccccc21
648931	MUV_713_D_1193	CCOC(=O)CC(=O)CSc1ncnc2c1cnn2-c1ccccc1
648939	MUV_713_D_1194	Cc1cc(C)c2cc(C#N)c(SCC(=O)NCC3CCCO3)nc2c1
648944	MUV_713_D_1195	COc1cccc(C(=O)OCC(=O)Nc2ccccc2N2CCOCC2)c1
648951	MUV_713_D_1196	COCCn1c(COc2ccccc2)nnc1SCC(N)=O
648958	MUV_713_D_1197	CCOC(=O)c1cnc(SCC(=O)Nc2nnc(CC)s2)nc1N
648969	MUV_713_D_1198	COc1ccc(CCN(CC(=O)NC2CCCC2)C(=O)CCC(=O)Nc2cc(C)on2)cc1OC
648972	MUV_713_D_1199	O=C(NC1CCCCC1)C(c1ccncc1)N(CC1CCCO1)C(=O)C1CSC(=O)C1
648985	MUV_713_D_1200	COCCCNC(=O)Cn1cc(C(=O)C2CC2)c2ccccc21
648989	MUV_713_D_1201	COc1ccc(C(=O)Nc2ccc(S(=O)(=O)Nc3onc(C)c3C)cc2)cc1OC
649005	MUV_713_D_1202	CCN(Cc1ccccc1)C(=O)C1CCN(Cc2ccc(OC)c(OC)c2OC)CC1.O=C(O)C(=O)O
649011	MUV_713_D_1203	CC(C)C(=O)Nc1cccc(C(=O)Nc2ccc3c(c2)OCO3)c1
649012	MUV_713_D_1204	COc1ccc(N2CCN(c3oc(COc4ccccc4)nc3C#N)CC2)cc1
649014	MUV_713_D_1205	O=C(Nc1ccc2c(c1)OCO2)C1CCCN1C(=O)NCc1ccccc1
649022	MUV_713_D_1206	COc1ccccc1N(CC(=O)NC1CCCC1)C(=O)c1csnn1
649027	MUV_713_D_1207	COc1ccc(NC(=O)N(Cc2cc3cc(OC)ccc3[nH]c2=O)CC2CCCO2)cc1
649031	MUV_713_D_1208	CS(=O)(=O)N1CCc2cc(-c3csc(NC(=O)Cc4cccs4)n3)ccc21
649034	MUV_713_D_1209	O=C(NC1CCN(Cc2ccccc2)CC1)C1COc2ccccc2O1
649040	MUV_713_D_1210	CCC(C)(C)n1nnnc1C(c1cc2cc3c(cc2[nH]c1=O)OCO3)N1CCN(C)CC1
649048	MUV_713_D_1211	COc1ccc(S(=O)(=O)N2CCSC2c2ccc(OC)c(OC)c2)cc1
649055	MUV_713_D_1212	Cc1cccc(Cn2c(SCCO)nc3c2c(=O)n(C)c(=O)n3C)c1
649059	MUV_713_D_1213	COc1ccc(N(CC(=O)NC(C)(C)C)C(=O)c2ccco2)cc1
649072	MUV_713_D_1214	Cc1cccnc1NC(=O)CCCN1C(=O)c2ccccc2C1=O
649081	MUV_713_D_1215	Cc1ccc(OCC(O)CNS(=O)(=O)c2ccccc2C(=O)N2CCCCC2)cc1
649083	MUV_713_D_1216	Cc1ccc2[nH]c(=O)c(CN(CCCN3CCOCC3)C(=O)NC3CCCCC3)cc2c1
649098	MUV_713_D_1217	COc1ccc(C(=O)CSc2nnc(Cn3cnc4ccccc43)o2)cc1
649106	MUV_713_D_1218	COc1cc(OC)cc(C(C(=O)NCc2ccccc2)N(Cc2ccco2)C(=O)c2ccno2)c1
649111	MUV_713_D_1219	Cc1ccc2nc(C3CCN(CC(=O)Nc4ccc5c(c4)OCCO5)CC3)[nH]c2c1
649129	MUV_713_D_1220	CCN1CCCC1CN(Cc1cc2c(C)cc(C)cc2[nH]c1=O)C(=O)NC1CCCCC1
649132	MUV_713_D_1221	Cc1ccc(CN(CC2CCCO2)C(=O)CN2c3ccccc3OC(C(C)C)C2=O)o1
649141	MUV_713_D_1222	O=C(O)C1CCCN1S(=O)(=O)c1ccc2ccccc2c1
649162	MUV_713_D_1223	COc1ccc(C2CCN(Cc3cccnc3)CC2O)cc1
649164	MUV_713_D_1224	O=C(Nc1ccc(CN2CCOCC2)cc1)c1cc2ccccc2oc1=O
649165	MUV_713_D_1225	COc1ccc(OC)c(S(=O)(=O)N2CCC(C(=O)Nc3ccc(C)c(C)c3)CC2)c1
649166	MUV_713_D_1226	CCn1c(SCC(=O)Nc2nc(C)c(C)s2)nnc1-c1ccco1
649175	MUV_713_D_1227	COc1ccc(OCc2ccc(C(=O)O)cc2)cc1
649181	MUV_713_D_1228	COc1ccccc1NC(=O)N(Cc1ccco1)Cc1cc2c(C)ccc(C)c2[nH]c1=O
649184	MUV_713_D_1229	COc1ccc(C)cc1N(CC(=O)NC1CCCC1)C(=O)CCC(=O)Nc1cc(C)on1
649186	MUV_713_D_1230	O=C(CN1C(=O)COc2ccccc21)N(Cc1ccccc1)Cc1ccccn1
649189	MUV_713_D_1231	COCC(=O)Nc1nnc(-c2cccs2)s1
649199	MUV_713_D_1232	CCN(CC)S(=O)(=O)c1ccc(Cl)c(C(=O)Nc2nncs2)c1
649207	MUV_713_D_1233	COc1ccc(CCNC(=O)c2ccc(CN3CCOCC3)cc2)cc1
649209	MUV_713_D_1234	COc1cc(NC(=O)CSc2nccc(C)n2)c(C(=O)O)cc1OC
649211	MUV_713_D_1235	Cc1ccc(-c2nnc(SCC(=O)Nc3nc4c(s3)CCCC4)n2C)cc1
649216	MUV_713_D_1236	COC(=O)c1ccccc1NC(=O)CSc1nnc(CNS(=O)(=O)c2ccc(C)cc2)n1C
649221	MUV_713_D_1237	CSc1nnc(-c2ccc(S(=O)(=O)N3CCCC3)cc2)n1C
649224	MUV_713_D_1238	O=C(CCN1CCCCC1)NCNC(=O)CCN1CCCCC1
649230	MUV_713_D_1239	O=C(CN1C(=O)COc2ccccc21)N(Cc1ccc2c(c1)OCO2)CC1CCCO1
649257	MUV_713_D_1240	CCC(=O)N(Cc1cc2cc(OC)ccc2[nH]c1=O)c1ccccc1C
649258	MUV_713_D_1241	N#CCCN(C1CCCCC1)S(=O)(=O)CCOc1ccccc1
649262	MUV_713_D_1242	Cc1cccc(CCN(Cc2cc3cccc(C)c3[nH]c2=O)C(=O)N2CCOCC2)c1
649264	MUV_713_D_1243	CC(C)(C)S(=O)(=O)c1ccccc1C(=O)O
649278	MUV_713_D_1244	CC1CCCCN1C(=O)c1ccccc1NC(=O)c1ccco1
649288	MUV_713_D_1245	COCCNC(=O)c1ccccc1NC(=O)C1COc2ccccc2O1
649290	MUV_713_D_1246	CCOc1ccccc1C(=O)NCc1ccco1
649294	MUV_713_D_1247	COC(=O)c1ccccc1NC(=O)CN1CCC(C(=O)c2ccc3c(c2)OCCO3)CC1
649295	MUV_713_D_1248	Cc1nc2ccccc2c(=O)n1C1CCCCCC1
649299	MUV_713_D_1249	O=C(c1cccs1)N1C2CCC1CC(O)(c1cccnc1)C2
649308	MUV_713_D_1250	COC(=O)CNC(=O)C1CCN(c2nc(C)cc(C)n2)CC1
649315	MUV_713_D_1251	Cc1ccccc1NC(=O)CN1CCC(NC(=O)Nc2ccccc2)CC1
649323	MUV_713_D_1252	Cc1sc(NC(=O)CSc2nnc(COc3ccccc3)n2C)c(C#N)c1C
649336	MUV_713_D_1253	Cc1cc(NS(=O)(=O)c2ccc(NC(=O)CCCOc3ccc(Cl)cc3)cc2)no1
649340	MUV_713_D_1254	CN1CCN(C(=O)c2ccccc2-c2ccccc2C(=O)O)CC1
649392	MUV_713_D_1255	O=C(O)c1ccc(NC(=O)Cc2cccs2)cc1
649402	MUV_713_D_1256	CCOC(=O)CCc1c(C)nc2cc(C3CCCN(C(=O)OC(C)(C)C)C3)[nH]n2c1=O
649420	MUV_713_D_1257	CCOC(=O)c1[nH]cnc1C(=O)NC1CCCCC1
649422	MUV_713_D_1258	Cc1ccccc1-n1c2n[nH]c(=O)n2c2ccccc2c1=O
649424	MUV_713_D_1259	Cn1c2ccc(NC(=O)C(F)(F)F)cc2n(C)c1=O
649450	MUV_713_D_1260	CCCc1cc(N2CCCC(C(=O)NCC)C2)n2ncnc2n1
649455	MUV_713_D_1261	COc1ccc2nc(C)cc(SCC(=O)O)c2c1
649457	MUV_713_D_1262	COc1ccccc1NC(=O)N(CCN(C)C)Cc1cc2cc(C)ccc2[nH]c1=O
649458	MUV_713_D_1263	O=C(O)C1CC(=O)N(c2ccc(OCc3ccccc3Cl)cc2)C1
649459	MUV_713_D_1264	O=C(O)CCCC(=O)Nc1ccc(N2CCCC2)cc1
649466	MUV_713_D_1265	COc1ccc(S(=O)(=O)NCC(=O)N(CC(=O)NCC2CCCO2)c2ccccc2)cc1
649470	MUV_713_D_1266	O=C(NCN1CCCCC1)c1cccnc1
649471	MUV_713_D_1267	O=C(NC1CCS(=O)(=O)C1)OC1CCCCC1
649495	MUV_713_D_1268	Cc1noc(NS(=O)(=O)c2ccc(NC(=O)CCCOc3cccc(C)c3)cc2)c1C
649510	MUV_713_D_1269	COc1cccc(C(=O)Nc2ccc(NC(C)=O)cn2)c1
649512	MUV_713_D_1270	COc1cc(NC(=O)c2cc(OC)c(OC)c(OC)c2)c(OC)cc1NC(=O)CN1CCCCC1
649515	MUV_713_D_1271	COCCNC(=O)CN1CCC(NC(=O)Nc2ccc(C(F)(F)F)cc2)CC1
649521	MUV_713_D_1272	CCOC(=O)c1csc(NC(=O)CSc2nnc(C3CC3)n2C)n1
649528	MUV_713_D_1273	CCOC(=O)c1c(C)c(C)sc1NC(=O)CSc1nnc(CNc2ccc(OC)cc2)n1C
649530	MUV_713_D_1274	CC(C)(C)NC(=O)C(c1ccccc1)N(C(=O)c1ccco1)C1CC1
649535	MUV_713_D_1275	Cc1ccc2[nH]c(=O)c(CN(CC3CCCO3)C(=O)c3ccco3)cc2c1
649539	MUV_713_D_1276	CCCCCn1c(O)c(C(=O)NCc2ccncc2)c(=O)c2ccccc21
649563	MUV_713_D_1277	Cc1ccc2oc(=O)n(CCCOc3ccccc3)c2c1
649564	MUV_713_D_1278	O=C(CCc1ccccc1)Nc1ccc(NC(=O)c2ccco2)nc1
649572	MUV_713_D_1279	CCOc1ccc(OCC)c(NC(=O)C2CCN(c3ncccn3)CC2)c1
649580	MUV_713_D_1280	COc1ccc(S(=O)(=O)N2CCN(C(=O)c3c(C)nn(-c4ccccc4)c3Cl)CC2)cc1
649583	MUV_713_D_1281	CCOc1cc(C(=O)Nc2cc(C)ccn2)cc(OCC)c1OCC
649594	MUV_713_D_1282	Cn1nccc1C(=O)Nc1cccnc1
649595	MUV_713_D_1283	CCN=C1SC(C(=O)Nc2cccc(C(=O)O)c2)CC(=O)N1CC
649596	MUV_713_D_1284	COCCCn1c(SCC(=O)NC2CCCC2)nnc1-c1ccco1
649621	MUV_713_D_1285	O=C(CCn1nnc2ccccc21)N1CCC(O)(c2cccc(F)c2)CC1
649630	MUV_713_D_1286	O=C(CCSc1nnc(-c2ccco2)o1)Nc1ccccc1
649633	MUV_713_D_1287	COc1cc2nc(CC(C)C)n(NC(=O)c3ccccc3)c(=O)c2cc1OC
649634	MUV_713_D_1288	CCOc1cc(NC(=O)C2CCCO2)c(OCC)cc1NC(=O)C1CC1
649641	MUV_713_D_1289	CCCC(=O)Nc1ccc(NC(=O)C2CC2)cn1
649644	MUV_713_D_1290	C=CCn1c(Br)nc2c1c(=O)[nH]c(=O)n2C
649650	MUV_713_D_1291	COCc1nnc(NC(=O)CSc2ccc(C)cc2)s1
649656	MUV_713_D_1292	CCC(C)NC(=O)CSc1nnc(-c2ccncc2)n1-c1ccc(OC)cc1
649657	MUV_713_D_1293	O=S(=O)(NCC1OCCc2ccccc21)c1ccc(S(=O)(=O)N2CCOCC2)cc1
649659	MUV_713_D_1294	CC(C)C(=O)Nc1ccc(NC(=O)c2ccco2)cn1
649661	MUV_713_D_1295	CC(C)(C)NC(=O)C(c1ccccn1)N(C(=O)c1ccc2c(c1)OCCO2)C1CCCC1
649668	MUV_713_D_1296	COc1cc(NS(=O)(=O)c2cccc3nsnc32)c(C(=O)O)cc1OC
649669	MUV_713_D_1297	COc1ccc(C2C(=O)N(C(C)(C)C)CC(=O)N2c2ccccc2C)cc1
649672	MUV_713_D_1298	CCOc1ccc2[nH]c(=O)c(CN(CCc3ccccc3)C(=O)c3cnccn3)cc2c1
649674	MUV_713_D_1299	O=C(O)CCSc1nc2ccc(Br)cc2[nH]1
649676	MUV_713_D_1300	COCCN(C(=O)Cc1cccs1)c1nnc(-c2cccnc2)s1
649678	MUV_713_D_1301	COc1cc(C)nc(N2CCC(C(N)=O)CC2)n1
649688	MUV_713_D_1302	Cn1c2nc(Br)n(Cc3ccccc3Cl)c2c(=O)[nH]c1=O
649691	MUV_713_D_1303	CCN(CC)CCN(Cc1cc2cc3c(cc2[nH]c1=O)OCCO3)C(=O)NC1CCCCC1
649692	MUV_713_D_1304	O=C(Nc1ccc2c(c1)OCO2)C1CCCN1C(=O)Nc1cccc(F)c1
649710	MUV_713_D_1305	CC1(c2ccc3noc(-c4ccccc4)c3c2)OCCO1
649722	MUV_713_D_1306	O=C(NC1CCCCC1)N(Cc1cc2cc3c(cc2[nH]c1=O)OCCO3)CC1CCCO1
649731	MUV_713_D_1307	COC(=O)CCC(=O)Nc1sc(C)c(C)c1C(N)=O
649734	MUV_713_D_1308	CCOC(=O)CSc1nnc(-c2ccc(OC)cc2OC)o1
649737	MUV_713_D_1309	CCc1nnc(SCC(=O)Nc2ccc(C(C)=O)cc2)nc1CC
649741	MUV_713_D_1310	CCOC(=O)CNC(=O)CSc1nc2cccnc2n1Cc1ccccc1
649749	MUV_713_D_1311	CC(=O)Nc1cccc(NC(=O)c2c(C)onc2-c2ccccc2)c1
649756	MUV_713_D_1312	Cc1ccc(C(C(=O)NCc2ccco2)N(Cc2ccco2)C(=O)CNC(=O)c2ccco2)cc1
649780	MUV_713_D_1313	Cc1cnc(NC(=O)c2c(O)n3c4c(cccc4c2=O)CCC3)s1
649781	MUV_713_D_1314	CC1CCN(C(=O)Cn2nc(C(F)(F)F)c3c2CCCC3)CC1
649793	MUV_713_D_1315	CC(C)CCOc1cccc(OCC(=O)N(C)C2CCS(=O)(=O)C2)c1
649795	MUV_713_D_1316	CCCc1nnc(NC(=O)Cn2c3ccccc3sc2=O)s1
649797	MUV_713_D_1317	O=C(c1ccccc1)N(Cc1ccc2c(c1)OCO2)Cc1nc(=O)c2ccccc2[nH]1
649833	MUV_713_D_1318	Cc1cc(NC(=O)c2ccco2)ncc1NC(=O)Cc1ccccc1
649839	MUV_713_D_1319	O=C(Cc1ccc(-c2ccccc2)cc1)NCCN1CCOCC1
649845	MUV_713_D_1320	COCC(=O)Nc1sc2c(c1C(=O)OC)CCC(C)C2
649848	MUV_713_D_1321	O=C(Nc1nnc(C2CCCC2)s1)C1CCN(S(=O)(=O)c2ccc(Cl)cc2)CC1
649852	MUV_713_D_1322	COCCNC(=O)CN1CCC(n2c(C)nc3cc(C(F)(F)F)ccc32)CC1
649854	MUV_713_D_1323	Cc1cccc(NC(=O)c2ccccc2NC(=O)C(C)(C)C)n1
649860	MUV_713_D_1324	CC(C)(C)NC(=O)c1ccc(NC(=O)C2COc3ccccc3O2)cc1
649864	MUV_713_D_1325	O=C(CSc1nc(O)cc(=O)[nH]1)N1CCCc2ccccc21
649874	MUV_713_D_1326	O=C(O)c1ccccc1C(=O)N1CCN(c2cccc(Cl)c2)CC1
649875	MUV_713_D_1327	Cc1ccc(S(=O)(=O)N(c2ccccc2)C2CCS(=O)(=O)C2)cc1
649884	MUV_713_D_1328	COc1ccc(C(=O)CN2c3cc(C(=O)N4CCCCCC4)ccc3OC(C)(C)C2=O)cc1
649885	MUV_713_D_1329	CC(C(=O)NCC1(c2ccccc2)CCCC1)N1CCOCC1
649887	MUV_713_D_1330	Cc1cc(C)n(C(=O)CCC(=O)NCc2ccccc2)n1
649896	MUV_713_D_1331	Cn1c(O)c(C(=O)Nc2ccccn2)c(=O)c2ccccc21
649908	MUV_713_D_1332	Cc1ccc(NC(=O)c2c(O)n(C)c3ccccc3c2=O)nc1
649912	MUV_713_D_1333	CCCCC(=O)N1CC2(C)CN(C(=O)CCCC)CC(C)(C1)C2=O
649913	MUV_713_D_1334	CCOC(=O)c1ccccc1NC(=O)CSc1ncc(C(=O)OCC)c(N)n1
649916	MUV_713_D_1335	COc1cccc(-c2noc(C3CCCN(C(=O)Cc4ccccc4)C3)n2)c1
649920	MUV_713_D_1336	O=C(CN1CCC(C(=O)c2ccc3c(c2)OCCO3)CC1)NC1CCCC1
649929	MUV_713_D_1337	O=C(Nc1ccccc1O)c1cc(S(=O)(=O)N2CCOCC2)ccc1Cl
649937	MUV_713_D_1338	CCOc1ccccc1NC(=O)c1ccc2nccnc2c1
649940	MUV_713_D_1339	COc1ccc(CCNC(=O)CSc2nnc(CNc3ccc(Cl)cc3)o2)cc1OC
649951	MUV_713_D_1340	O=C(NCc1cccnc1)C1CCCN(S(=O)(=O)c2ccc(Cl)cc2)C1
649956	MUV_713_D_1341	CCCn1c(SCC(=O)NCCc2ccccc2)nnc1-c1cccnc1
649958	MUV_713_D_1342	O=C1CN=C(c2ccccc2)c2oc3ccc(Br)cc3c2N1
649959	MUV_713_D_1343	CC(C)CNC(=O)C1CC(=O)OC12CCCCC2
649966	MUV_713_D_1344	O=C(Nc1ccc(N2CCN(C(=O)c3ccco3)CC2)cc1)c1cccc(F)c1
649973	MUV_713_D_1345	CC(=O)c1cccc(NC(=O)N2CCCC2C(=O)Nc2cccc(C)c2)c1
649980	MUV_713_D_1346	CCOc1ccccc1NC(=O)CCCc1nc(=O)c2ccccc2[nH]1
649992	MUV_713_D_1347	O=C(Oc1ccc2cccc(OC(=O)N3CCOCC3)c2c1)N1CCOCC1
650001	MUV_713_D_1348	Cc1cc(NC(=O)CCC(=O)N(CC(=O)NC2CCCC2)c2ccc3c(c2)OCCO3)no1
650003	MUV_713_D_1349	CC(C)c1nnc(NC(=O)c2c(O)n3c4c(cccc4c2=O)CCC3)s1
650017	MUV_713_D_1350	CC(OC(=O)c1ccco1)C(=O)NC1CCCCC1
650019	MUV_713_D_1351	CCOc1ccccc1NC(=O)CSc1nc2cccnc2n1C
650033	MUV_713_D_1352	CCCn1c(SCC(=O)OCc2ccccc2)nc2c1c(=O)n(C)c(=O)n2C
650036	MUV_713_D_1353	Cn1ccnc1Sc1nc2c(c(=O)n(C)c(=O)n2C)n1C
650039	MUV_713_D_1354	COc1cccc(-c2noc(C3CCCN(S(=O)(=O)c4cccc(Cl)c4C)C3)n2)c1
650041	MUV_713_D_1355	COc1ccccc1NC(=O)CSc1nc(O)cc(=O)[nH]1
650069	MUV_713_D_1356	COCCNC(=O)C(c1cccs1)N(CCc1ccccc1)C(=O)Cn1nnc2ccccc21
650077	MUV_713_D_1357	N#Cc1cc2cc3c(cc2nc1SCC(=O)OC1CCCCC1)OCO3
650081	MUV_713_D_1358	CC(C)c1[nH]nc2c1C(Cc1ccccc1)C(C#N)=C(N)O2
650103	MUV_713_D_1359	CC(C)c1nnc(NC(=O)C2CCCN2S(=O)(=O)c2ccc(Cl)cc2)s1
650113	MUV_713_D_1360	CC(=O)Nc1cc(C(F)(F)F)ccc1OCC1CCCO1
650118	MUV_713_D_1361	COc1ccc(OC)c(Nc2cc(-c3ccccc3)nc(N)n2)c1
650132	MUV_713_D_1362	CCc1nnc(NC(=O)c2ccc(S(=O)(=O)N3CCN(Cc4ccccc4)CC3)cc2)s1
650134	MUV_713_D_1363	CCOc1ccc(-c2nnn(CC(=O)c3ccc4c(c3)OCCO4)n2)cc1OCC
650136	MUV_713_D_1364	CCCc1[nH]nc2c1C(c1cc(OC)cc(OC)c1)C(C#N)=C(N)O2
650139	MUV_713_D_1365	COc1cccc(C(=O)N(Cc2ccc3c(c2)OCO3)Cc2nc(=O)c3ccccc3[nH]2)c1
650149	MUV_713_D_1366	O=C(CSc1nnc(NC(=O)Cc2cccs2)s1)NC1CCCCC1
650153	MUV_713_D_1367	Cn1c2nc(Br)n(Cc3ccccc3Cl)c2c(=O)n(C)c1=O
650159	MUV_713_D_1368	COCCn1c(SCC(=O)N2CCCC2)nnc1C(C)C
650170	MUV_713_D_1369	CCCn1c(SCCc2ccccc2)nc2c1c(=O)[nH]c(=O)n2C
650192	MUV_713_D_1370	Cc1cccc(NC(=O)CSc2nnc(-c3ccccc3Br)o2)c1C
650194	MUV_713_D_1371	Cc1ccc(NC2=NCC(=O)N2Cc2ccc3c(c2)OCO3)c(C)c1
650195	MUV_713_D_1372	O=C(NC1CCN(C(=O)NCc2ccccc2)CC1)c1ccco1
650200	MUV_713_D_1373	Cn1c2nc(Sc3nc4ccccc4s3)n(Cc3ccccc3)c2c(=O)[nH]c1=O
650209	MUV_713_D_1374	O=C(CN1C(=O)c2ccccc2S1(=O)=O)NCCSc1ccccc1
650215	MUV_713_D_1375	CCOc1ccccc1C(=O)Nn1c(=O)c2ccccc2nc1C1CCC1
650223	MUV_713_D_1376	CC(=O)c1cc2c(cc1NC(=O)CCc1ccccc1)OCO2
650224	MUV_713_D_1377	CC(C)Sc1nc2c(c(=O)[nH]c(=O)n2C)n1CCc1ccccc1
650225	MUV_713_D_1378	CCCC(C(=O)NC1CCCC1)N(Cc1cccs1)C(=O)c1snc(C(N)=O)c1N
650227	MUV_713_D_1379	O=C(O)c1ccccc1NC(=O)Cn1c(=O)sc2ccccc21
650242	MUV_713_D_1380	Cc1ccccc1OCC(=O)Nc1ccc2c(c1)COC2=O
650253	MUV_713_D_1381	CC(C)(C)c1ccc(C(=O)N2CCC(C(=O)NCc3ccncc3)CC2)cc1
650258	MUV_713_D_1382	O=C(NCC1CCCO1)C(C(=O)c1ccc(F)cc1)n1ccccc1=O
650259	MUV_713_D_1383	O=C(O)CCC(=O)N(Cc1ccco1)c1nc(-c2ccccc2)cs1
650263	MUV_713_D_1384	CCOC(=O)C1(CC)NC(c2ccco2)C2C(=O)N(c3ccc(C)cc3)C(=O)C21
650264	MUV_713_D_1385	COc1ccc(NC(=O)c2ccco2)cc1NC(=O)c1ccco1
650269	MUV_713_D_1386	O=C(Cc1cccs1)Nc1cccnc1
650270	MUV_713_D_1387	CCCn1nnnc1SCC(=O)c1ccc(NC(C)=O)cc1
650277	MUV_713_D_1388	CC1(C)NC(=O)N(CC(O)CN2CCCCC2)C1=O
650281	MUV_713_D_1389	COc1cccc2cc(C(=O)Nc3cccnc3N3CCOCC3)c(=O)oc21
650283	MUV_713_D_1390	CCOC(=O)c1cc2sccc2n1CC(=O)N1c2ccccc2CC1C
650289	MUV_713_D_1391	O=C1NC(=O)C2(COC3(CCCC3)OC2)S1
650290	MUV_713_D_1392	CC1CCN(C(c2nnnn2C(C)(C)C)c2ccc(N(C)C)cc2)CC1
650322	MUV_713_D_1393	O=C(NCc1cccs1)C1CCN(c2ccc(S(=O)(=O)N3CCOCC3)cc2Cl)CC1
650323	MUV_713_D_1394	CCN(CC)CCCN(Cc1cc2cc3c(cc2[nH]c1=O)OCCO3)C(=O)Nc1ccccc1
650327	MUV_713_D_1395	Cc1cc(NC(=O)CSc2nc(C3CC3)nc3sc4c(c32)CCC(C)C4)no1
650329	MUV_713_D_1396	CCOc1ccc(NS(=O)(=O)c2ccc3c(c2)oc(=O)n3C)cc1
650331	MUV_713_D_1397	CCOc1ccc(NC(=O)CSc2nnc(-c3ccco3)n2C)cc1
650333	MUV_713_D_1398	CC(=O)c1cccc(NC(=O)N2CCCC2C(=O)NC2CCCCC2)c1
650338	MUV_713_D_1399	Brc1ccc(C2=Nn3c(nnc3-c3ccncc3)SC2)cc1
650343	MUV_713_D_1400	COc1ccc(S(=O)(=O)Nc2cc(C)on2)cc1OC
650352	MUV_713_D_1401	Cc1ccc(S(=O)(=O)NC2CCOC(C)(C)C2)cc1
650356	MUV_713_D_1402	CCc1nnc(NC(=O)CSc2nnc3c4ccccc4n(C)c3n2)s1
650366	MUV_713_D_1403	CC(C)(CNC(=O)CN1C(=O)c2ccccc2C1=O)CNC1=NS(=O)(=O)c2ccccc21
650367	MUV_713_D_1404	COCCn1c(SCC#N)nnc1-c1ccc2c(c1)OCO2
650374	MUV_713_D_1405	Cc1nn(CC(=O)NCCc2ccccc2)c(=O)c2ccccc12
650375	MUV_713_D_1406	COCCn1c(SCC(=O)Nc2sc(C)c(C)c2C#N)nnc1C(C)C
650377	MUV_713_D_1407	COC(=O)CN(Cc1ccco1)S(=O)(=O)c1ccccc1
650379	MUV_713_D_1408	NC(=O)CSc1nnc(-c2ccc(S(=O)(=O)N3CCOCC3)cc2)n1Cc1ccccc1
650381	MUV_713_D_1409	CCCC(=O)Nc1ccc(C(=O)Nc2nnc(COC)s2)cc1
650389	MUV_713_D_1410	CC(C)(C)c1ccc2c(c1)OCC(C(=O)O)O2
650391	MUV_713_D_1411	Cc1cccnc1NC(=O)c1c(O)n2c3c(cccc3c1=O)CCC2
650392	MUV_713_D_1412	COc1ccccc1NC(=O)N(Cc1ccco1)Cc1cc2cc(C)cc(C)c2[nH]c1=O
650393	MUV_713_D_1413	O=C1NC(c2ccc3c(c2)OCO3)Nc2ccccc21
650394	MUV_713_D_1414	CCOc1c2sc3nc[nH]c(=O)c3c2ccc1Br
650397	MUV_713_D_1415	CCc1c(C)nc2ncnn2c1N1CCC(C(=O)Nc2ccccc2)CC1
650400	MUV_713_D_1416	CN=C1SC(CC(=O)Nc2sc3c(c2C#N)CCCC3)C(=O)N1C
650409	MUV_713_D_1417	c1nnnn1Cc1ccc2c(c1)OCO2
650435	MUV_713_D_1418	COC(=O)c1ccc(N(CC(=O)NC2CCCC2)C(=O)CNC(=O)c2ccco2)cc1
650439	MUV_713_D_1419	O=C(Nc1ccc(N2CCOCC2)cc1)C1CCCN(S(=O)(=O)c2ccccc2)C1
650445	MUV_713_D_1420	COc1ccc2nc(N3CCC(O)CC3)c(C#N)cc2c1
650446	MUV_713_D_1421	O=C(NCc1ccco1)c1cc2c(n(-c3ccccc3)c1=O)CCCC2=O
650452	MUV_713_D_1422	O=S(=O)(c1ccc2c(c1)OCCO2)N1CCC(c2nc3ccc(Cl)cc3[nH]2)CC1
650453	MUV_713_D_1423	Cc1cccc(NC(=O)CSc2nnc(CSc3nc(C)cc(C)n3)o2)c1
650454	MUV_713_D_1424	Cc1ccc2c(c1)nnn2C1CCN(S(C)(=O)=O)CC1
650455	MUV_713_D_1425	CCCNC(=O)CCC(=O)Nc1ncc(-c2ccc(C)cc2)n1C
650465	MUV_713_D_1426	COCCN(C(=O)C(F)(F)F)C(C(=O)NC1CCCCC1)c1ccco1
650488	MUV_713_D_1427	C=CCN1C2CCCC1CC(NC(=O)Nc1cccc(C(C)=O)c1)C2
650492	MUV_713_D_1428	COc1cc(NS(=O)(=O)c2ccc(Br)cc2)c(OC)cc1NC(=O)c1ccco1
650497	MUV_713_D_1429	O=C(CN1CCC(O)(c2ccc3c(c2)OCO3)CC1)OC1CCCCC1
650512	MUV_713_D_1430	Cc1cccc(C)c1OCC(=O)Nc1ncn[nH]1
650517	MUV_713_D_1431	CCC(c1nnnn1C(C)(C)CC)N(CCCO)Cc1cc2cc(C)cc(C)c2[nH]c1=O
650519	MUV_713_D_1432	CC(C)CCn1c(Br)nc2c1c(=O)n(CC(N)=O)c(=O)n2C
650520	MUV_713_D_1433	Cc1ccc(NC(=O)C(C)N2C(=O)c3ccccc3C2=O)cc1
650524	MUV_713_D_1434	CCCOC(=O)c1ccc2c(c1)C(=O)N(c1ccccc1)C2=O
650526	MUV_713_D_1435	Cc1ccc2ncccc2c1NS(=O)(=O)c1ccccc1
650527	MUV_713_D_1436	CC(OC(=O)c1cccs1)C(=O)NCC1CCCO1
650529	MUV_713_D_1437	CCc1nnc(NC(=O)CSc2ncc(-c3ccccc3)n2C)s1
650559	MUV_713_D_1438	COc1ccccc1N(CC(=O)NC1CCCCC1)C(=O)c1cnn(C(C)C)c1
650568	MUV_713_D_1439	c1csc(-c2nnc(-c3ccc(N4CCOCC4)cc3)o2)c1
650581	MUV_713_D_1440	COc1ccc(C(=O)N2CCCC(c3nc(-c4cc(OC)c(OC)c(OC)c4)no3)C2)cc1
650589	MUV_713_D_1441	COc1cc(NC(=O)C(C)C)ccc1NC(=O)c1ccco1
650592	MUV_713_D_1442	CCCn1c(O)c(C(=O)Nc2nnc(CC)s2)c(=O)c2ccccc21
650595	MUV_713_D_1443	Cc1ccc(NC(=O)CS(=O)CC(=O)NCC2OCCc3ccccc32)c(C)c1
650601	MUV_713_D_1444	COc1cccc(C(C(=O)NC(C)(C)C)N(C(=O)CCC(=O)Nc2cc(C)on2)C2CC2)c1OC
650604	MUV_713_D_1445	Cc1csc(NC(=O)CSc2nc3sc(C)c(C)c3c(=O)[nH]2)n1
650617	MUV_713_D_1446	CCN1CCCC1CN(Cc1cc2cc(C)ccc2[nH]c1=O)C(=O)Nc1ccccc1OC
650621	MUV_713_D_1447	O=C(Nc1ccccc1C(F)(F)F)c1cccnc1
650623	MUV_713_D_1448	COc1ccc(CCNC(=O)c2c[nH]c3ccccc3c2=O)cc1OC
650627	MUV_713_D_1449	CCn1c(SCC(N)=O)nnc1-c1cc2c(C)nn(-c3ccccc3)c2s1
650638	MUV_713_D_1450	COC(=O)c1ccccc1NC(=O)c1ccccc1OC
650648	MUV_713_D_1451	CCCNC(=O)c1nc2ncc(Br)cn2n1
650678	MUV_713_D_1452	Cc1ccc(S(=O)(=O)NCCNC(=O)N2CCOCC2)cc1
650680	MUV_713_D_1453	COC(=O)c1cccc(N2C(=O)c3ccccc3S2(=O)=O)c1
650692	MUV_713_D_1454	COc1cc(C(C(=O)NC(C)(C)C)N(Cc2ccccc2)C(=O)c2cnccn2)cc(OC)c1OC
650704	MUV_713_D_1455	CCOC(=O)c1cccc(S(=O)(=O)N(CCO)Cc2cc3cc(OC)ccc3[nH]c2=O)c1
650708	MUV_713_D_1456	CC(C)CCOc1cccc(OCC(=O)NC2CCS(=O)(=O)C2)c1
650727	MUV_713_D_1457	Cc1cc(NC(=O)Cn2nnc3sc4c(c3c2=O)CCCC4)no1
650735	MUV_713_D_1458	CCN(C1CCCCC1)S(=O)(=O)c1ccc(S(=O)(=O)NCCc2ccncc2)cc1
650736	MUV_713_D_1459	O=C(COC(=O)CCC(=O)Nc1nccs1)NCc1ccco1
650740	MUV_713_D_1460	Cc1ccc(NC(=O)CS(=O)CC(=O)Nc2ccc(N3CCOCC3)cc2)cc1Cl
650743	MUV_713_D_1461	O=C(CSc1nnc(-c2cccs2)o1)N1CCCc2ccccc21
650745	MUV_713_D_1462	O=C(Cn1cc(C(=O)c2ccco2)c2ccccc21)N1CCCCC1
650753	MUV_713_D_1463	Cc1nc(NC(=O)c2ccco2)sc1C(=O)Nc1ccc(Br)cc1
650755	MUV_713_D_1464	COc1ccc(CCN(Cc2cc3cccc(C)c3[nH]c2=O)C(=O)N2CCCC2)cc1OC
650761	MUV_713_D_1465	COc1cc(CSc2ncn[nH]2)c(OC)cc1CSc1ncn[nH]1
650763	MUV_713_D_1466	O=C(O)CCc1ccc(-c2cccs2)n1CCC(=O)O
650766	MUV_713_D_1467	CC(C)CCNC(=O)CN(CC1CCCO1)C(=O)CCC(=O)Nc1nccs1
650769	MUV_713_D_1468	COc1ccc(C2C(C(C)=O)=C(O)C(=O)N2CCCn2ccnc2)cc1OC
650782	MUV_713_D_1469	CS(=O)(=O)c1ccc2nc(NC(=O)CN3CCCCCC3)sc2c1.O=C(O)C(=O)O
650807	MUV_713_D_1470	COc1ccc(N2CC(C(=O)Nc3ccccc3C(=O)NCc3ccco3)CC2=O)cc1
650809	MUV_713_D_1471	Cn1c(=O)c2c(nc1NCCCO)-c1ccccc1CC21CCCCC1
650810	MUV_713_D_1472	N#CC1=C(N)Oc2c(=O)cc(CO)oc2C1c1ccsc1
650815	MUV_713_D_1473	COc1ccc(C(C#N)N2CCCCCC2)cc1OC
650817	MUV_713_D_1474	C=CCN(C(=O)CNC(=O)c1ccco1)C(C(=O)NC1CCCCC1)c1ccccc1
650824	MUV_713_D_1475	CC1(O)c2ccccc2C(=O)N1Cc1ccccc1
650832	MUV_713_D_1476	O=C(Cn1nc(C(F)(F)F)c2c1CCCC2)NC1CCCC1
650843	MUV_713_D_1477	CCOCCCNS(=O)(=O)c1ccc2c(c1)OCCO2
650855	MUV_713_D_1478	COc1ccc(CNC(=O)CN2CCC(C(=O)c3ccc(OC)cc3)CC2)cc1
650858	MUV_713_D_1479	O=C(CCSc1nnc(-c2ccncc2)o1)Nc1ccccc1
650859	MUV_713_D_1480	COc1ccc(C(=O)N2CCN(C(=O)Cc3ccccc3)CC2)cc1OC
650861	MUV_713_D_1481	CC1(C)C(C(=O)N2CCOCC2)CCC1(C)C(=O)O
650862	MUV_713_D_1482	O=C(NCc1ccccc1)C(c1cccs1)N(C(=O)c1csnn1)C1CC1
650868	MUV_713_D_1483	COCCn1c(SCC(=O)NCc2ccco2)nc2cccnc21
650878	MUV_713_D_1484	CC(OC(=O)c1cccs1)C(=O)NCc1ccccc1
650885	MUV_713_D_1485	O=C(c1ccccc1NS(=O)(=O)c1cccs1)N1CCCC1
650903	MUV_713_D_1486	COc1ccc(-c2cc(C(F)(F)F)n3ncc(C(=O)O)c3n2)cc1OC
650914	MUV_713_D_1487	O=C(O)C(=O)O.O=C(CN1CCOCC1)Nc1c2c(nc3ccccc31)N(Cc1ccccc1)CC2
650931	MUV_713_D_1488	COC(=O)c1ccc(-c2nc3ccccc3o2)cc1
650936	MUV_713_D_1489	COCCN(C(=O)c1cccc(OC)c1)c1nnc(-c2ccncc2)s1
650948	MUV_713_D_1490	CCOC(=O)Cn1c(C(=O)OCC)cc2sccc21
650973	MUV_713_D_1491	CC(C)CSc1nc2c(c(=O)[nH]c(=O)n2C)n1CCc1ccccc1
650979	MUV_713_D_1492	COc1ccccc1N=c1oc2c(cccc2OC)cc1C(=O)NCc1ccco1
650987	MUV_713_D_1493	O=S(=O)(O)c1nc2ccccc2n1CCOc1ccccc1
650998	MUV_713_D_1494	CC(=O)N(CCc1ccccc1C)Cc1cc2cc3c(cc2[nH]c1=O)OCO3
651001	MUV_713_D_1495	COC(=O)C1(C)NC(c2ccc(O)cc2)C2C(=O)N(c3ccc4c(c3)OCCO4)C(=O)C21
651002	MUV_713_D_1496	O=c1c2ccccc2nc(-c2ccccc2)n1Cc1ccco1
651004	MUV_713_D_1497	CCOC(=O)c1c2c(sc1NC(=O)CSc1nc(=O)c(C)n[nH]1)CCC2
651007	MUV_713_D_1498	CCC1CCCCN1S(=O)(=O)c1ccc(S(=O)(=O)N2CCN(S(=O)(=O)CC)CC2)cc1
651016	MUV_713_D_1499	COc1ccc(N2CC(C(=O)Nc3ccc4c(c3)OCO4)CC2=O)cc1
651018	MUV_713_D_1500	C=CCn1c(N2CCCC2)nc2c1c(=O)[nH]c(=O)n2C
651033	MUV_713_D_1501	O=S(=O)(c1ccc2c(c1)OCCO2)N1CCC(n2nnc3cc(F)ccc32)CC1
651038	MUV_713_D_1502	Cc1noc(C)c1C(=O)N(CC(=O)NC1CCCCC1)c1cccc(C)c1
651058	MUV_713_D_1503	COC(=O)c1ccccc1NC(=O)CN1CCC(NC(=O)c2ccccc2C)CC1
651059	MUV_713_D_1504	CCCC(=O)Nc1cccc(NC(=O)c2ccc3c(c2)OCCO3)c1
651063	MUV_713_D_1505	COC(=O)CSc1nnc(-c2ccc(S(=O)(=O)N3CCC(C)CC3)cc2)o1
651077	MUV_713_D_1506	COc1ccccc1OCCCn1c(C)c(C#N)c2ccccc21
651082	MUV_713_D_1507	Nc1ccc2nc(-c3cccc(N)c3)sc2c1
651088	MUV_713_D_1508	CCCC(C(=O)NCc1ccco1)N(C(=O)CNS(=O)(=O)c1ccc(Cl)cc1)C1CCCC1
651092	MUV_713_D_1509	O=C(O)C(CC(=O)Nc1cccc(C(F)(F)F)c1)C1CCCO1
651093	MUV_713_D_1510	CCn1c(COc2cccc(OC)c2)nnc1SCC(=O)N1CCOCC1
651095	MUV_713_D_1511	O=C(CSc1nnc(-c2cccs2)o1)c1cccs1
651098	MUV_713_D_1512	O=C(CCC(=O)N(CC(=O)NC1CCCCC1)c1ccc2c(c1)OCO2)Nc1ccccn1
651102	MUV_713_D_1513	COc1ccc(-c2noc(C3CCCN(C(=O)CCc4ccccc4)C3)n2)cc1
651104	MUV_713_D_1514	Cc1ncsc1C(=O)Nc1nc2c(s1)CC(C)CC2
651110	MUV_713_D_1515	Cc1nonc1NC(=O)CSc1nc2cc(C)c(C)cc2c2c1CCCC2
651123	MUV_713_D_1516	Cn1c2c(nc1N1CCCCC1)n(C)c(=O)n(Cc1cccc(Br)c1)c2=O
651125	MUV_713_D_1517	CCC(C)(C)NC(=O)CN(CC1CCCO1)C(=O)CCC(=O)Nc1nccs1
651129	MUV_713_D_1518	CC(C)(C)NC(=O)Cn1c2ccccc2nc1SCC(=O)NCc1cccs1
651131	MUV_713_D_1519	CCOC(=O)CN(C(=O)CNC(=O)c1ccco1)C(C(=O)NC1CCCC1)c1ccccc1OCC
651137	MUV_713_D_1520	COc1ccc(CCN(Cc2nc(=O)c3ccccc3[nH]2)C(=O)c2ccco2)cc1
651139	MUV_713_D_1521	CCOC(=O)Cn1cc(C(=O)C2CC2)c2ccccc21
651141	MUV_713_D_1522	CCOC(=O)C1CCN(c2nc3cc(OC)ccc3cc2C#N)CC1
651149	MUV_713_D_1523	CN(C(=O)C1CCOC1)c1nnc(C2CCOC2)s1
651150	MUV_713_D_1524	CC(=O)OC(C(=O)NCS(=O)(=O)c1ccc(C)cc1)c1cccnc1
651153	MUV_713_D_1525	O=C(CN(C(=O)CNS(=O)(=O)c1ccccc1)C1CCCC1)NCc1ccco1
651154	MUV_713_D_1526	COCCCn1c(SCC(=O)N(C)C)nnc1-c1ccccc1
651157	MUV_713_D_1527	COCC(=O)Nc1nnc(Cc2ccc(OC)c(OC)c2)s1
651158	MUV_713_D_1528	Cc1cc(C)cc(NC(=O)CSc2nnc(-c3ccccc3Br)o2)c1
651179	MUV_713_D_1529	Cc1ccc(-n2c3c(cc(C(=O)N4CCN(C)CC4)c2=O)C(=O)CC(C)(C)C3)cc1
651183	MUV_713_D_1530	Cc1cccc2cc(CN(CCN3CCOCC3)C(=O)NCc3ccccc3)c(=O)[nH]c12
651186	MUV_713_D_1531	CCOc1ccccc1C(=O)NC1CC2CCCC(C1)N2C1CC1
651187	MUV_713_D_1532	COCCOC(=O)C1=C(C)N=C2SCCC(=O)N2C1c1ccc(C(=O)OC)cc1
651194	MUV_713_D_1533	O=C(NCc1ccccc1)N(Cc1cc2cc3c(cc2[nH]c1=O)OCO3)CC1CCCO1
651200	MUV_713_D_1534	CCn1c(CNc2nc(-c3ccccc3)cs2)nnc1SCC(=O)NCc1ccco1
651211	MUV_713_D_1535	COC(=O)Nc1c(-c2ccccc2)nc2ccc(C)cn21
651231	MUV_713_D_1536	CCc1ccc2[nH]c(=O)c(CN(CCN(CC)CC)C(=O)NC3CCCCC3)cc2c1
651235	MUV_713_D_1537	CC(OC(=O)c1ccco1)C(=O)NCc1cccs1
651240	MUV_713_D_1538	COC(=O)c1ccc(-c2nc3ccc(C)cc3o2)cc1
651244	MUV_713_D_1539	Cc1ccc(OCC(=O)N2CCN(C(=O)CCC3CCCC3)CC2)cc1
651248	MUV_713_D_1540	COc1ccc(C(=O)Nn2c(=O)c3ccccc3nc2C2CCC2)c(OC)c1
651253	MUV_713_D_1541	CC(=O)N1CCN(S(=O)(=O)c2ccc(C)cc2)C1C(C)C
651254	MUV_713_D_1542	COc1ccccc1N1CCN(C(=O)CSc2nnc(NC(=O)c3ccco3)s2)CC1
651257	MUV_713_D_1543	CCc1ccc2[nH]c(=O)c(CN(CCN(C)C)C(=O)Nc3ccccc3)cc2c1
651260	MUV_713_D_1544	O=C(CCn1[nH]c(=O)c2ccccc2c1=O)OC1CCCCC1
651262	MUV_713_D_1545	COc1ccc(N(CC(=O)NC2CCCCC2)C(=O)CCCC(=O)Nc2ccccn2)c(OC)c1
651270	MUV_713_D_1546	CC(=O)C1=C(O)C(=O)N(c2cc(C(C)(C)C)on2)C1c1ccc(Br)cc1
651279	MUV_713_D_1547	O=C(CCCCCN1C(=O)c2ccccc2C1=O)NCCc1nc2ccccc2[nH]1
651282	MUV_713_D_1548	CC(=O)NC1CCN(C(=O)N2CCCC2)CC1
651310	MUV_713_D_1549	O=C(CN(CCc1ccccc1)C(=O)CNS(=O)(=O)c1ccccc1)NCC1CCCO1
651311	MUV_713_D_1550	CCn1c(SCC(N)=O)nnc1-c1ccc(S(=O)(=O)N2CCN(C)CC2)cc1
651314	MUV_713_D_1551	C=CCN(CC(=O)NCc1ccccc1)C(=O)c1csnn1
651319	MUV_713_D_1552	N#Cc1c2c(c(NCc3ccccc3)nc1NCCO)CN(Cc1ccccc1)CC2
651323	MUV_713_D_1553	COC(=O)c1ccccc1NC(=O)CN1CCC(NC(=O)c2ccc(C)cc2)CC1
651328	MUV_713_D_1554	CN(C)CC(O)COc1cc2ccccc2cc1C(=O)N1CCCCC1
651332	MUV_713_D_1555	Cc1ccccc1C(=O)NC1CCN(Cc2nnnn2Cc2ccccc2)CC1
651336	MUV_713_D_1556	Cc1ccc2cc(CN(CCN3CCOCC3)C(=O)NCc3ccccc3)c(=O)[nH]c2c1C
651340	MUV_713_D_1557	COc1ccc(Cn2nnnc2C(c2cccs2)N2CCSCC2)cc1
651344	MUV_713_D_1558	COc1ccc(NC(=O)N(CCO)Cc2cc3c(C)cc(C)cc3[nH]c2=O)cc1
651346	MUV_713_D_1559	COc1ccc(NC(=O)N2CCC(NC(=O)c3ccco3)CC2)cc1
651347	MUV_713_D_1560	CCOC(=O)c1c(C)c(C(C)=O)sc1NC(=O)Cn1nnc(-c2ccccc2)n1
651350	MUV_713_D_1561	CC(=O)Nc1cc2c(cc1NC(=O)c1cnccn1)OCCO2
651356	MUV_713_D_1562	C=CCN(CC(=O)NCc1ccc(OC)cc1)C(=O)c1csnn1
651358	MUV_713_D_1563	COc1ccc(-c2cc(C(F)F)n3ncc(C(=O)N4CCN5CCCC5C4)c3n2)cc1
651363	MUV_713_D_1564	CCN(CC)CCCN1C(=O)C(O)=C(C(=O)c2ccco2)C1c1ccc(C)o1
651366	MUV_713_D_1565	CCn1cc(C(=O)NC2CCc3ccccc32)c(=O)c2ccc(C)nc21
651368	MUV_713_D_1566	CC(=O)c1cccc(NC(=O)N2CCCC2C(=O)Nc2ccccc2C)c1
651375	MUV_713_D_1567	O=C(CSCC(=O)Nc1ccccc1)Nc1nccs1
651380	MUV_713_D_1568	Cc1csc(NC(=O)CNC(=O)OCc2ccccc2)n1
651385	MUV_713_D_1569	CSCCC(NC(=O)c1cc(CC(C)C)oc1C)C(=O)O
651393	MUV_713_D_1570	CC1CCN(C(=O)Cn2c3ccccc3nc2SCC(=O)Nc2nccs2)CC1
651396	MUV_713_D_1571	Cc1ccc(-c2nnn(CC(=O)N(CC3CCCO3)C(C(=O)NC(C)(C)C)c3ccc(F)cc3)n2)o1
651402	MUV_713_D_1572	NC(=O)C1CC(=O)N(c2ccc(OCC(=O)Nc3cccc(C(F)(F)F)c3)cc2)C1
651426	MUV_713_D_1573	COc1cc(CN2CCC(C(=O)N3CCCC(C)C3)CC2)cc(Br)c1O.O=C(O)C(=O)O
651434	MUV_713_D_1574	COCCn1c(Cc2ccccc2)nnc1SCC(=O)N(C)C
651438	MUV_713_D_1575	O=C(O)c1cccc(S(=O)(=O)N2Cc3ccccc3C2)c1
651462	MUV_713_D_1576	CCOC(=O)c1cccc(NC(=O)CN2CCN(c3ccc(OC)cc3)CC2)c1
651465	MUV_713_D_1577	Cc1ccc(C)c2[nH]c(=O)c(CN(CCCN(C)C)C(=O)NCc3ccccc3)cc12
651470	MUV_713_D_1578	COCCCNC(=O)C1CCN(c2ncccn2)CC1
651483	MUV_713_D_1579	CCOC(=O)c1sc(NC(=O)CSc2nnc(C(C)C)n2CC)nc1C
651497	MUV_713_D_1580	CC1CCN(C(=O)CN(CCc2ccccc2)S(C)(=O)=O)CC1
651500	MUV_713_D_1581	COc1ccc(CN(CC(=O)NCC2CCCO2)C(=O)CNS(=O)(=O)c2ccc(C)cc2)cc1
651507	MUV_713_D_1582	CCOC(=O)c1[nH]c2ccccc2c1NC(=O)CN1CCCCC1
651508	MUV_713_D_1583	COc1cccc(C(C(=O)NC2CCCC2)N(C(=O)c2ccco2)C2CC2)c1OC
651513	MUV_713_D_1584	COc1ccc(-c2cc3ccccc3n2CC(O)CN2CCOCC2)cc1
651518	MUV_713_D_1585	Cc1ccc(-n2ncc3c2ncn(CC(=O)OCc2ccccc2)c3=O)cc1
651531	MUV_713_D_1586	COc1cc(-c2nnc(-c3ccco3)o2)ccc1OCc1ccccc1
651534	MUV_713_D_1587	CCn1c(SCC(=O)n2c(C)c(C)c3ccccc32)nnc1-c1ccco1
651537	MUV_713_D_1588	CCOc1ccccc1N(C(=O)c1ccco1)C(C(=O)NC1CCCC1)c1cccnc1
651551	MUV_713_D_1589	CC(C)CCn1c(SCC(=O)c2ccccc2)nc2c1c(=O)[nH]c(=O)n2C
651571	MUV_713_D_1590	Cc1c(NC(=O)c2ccc3c(c2)OCO3)cccc1-c1nc2ccccc2o1
651578	MUV_713_D_1591	Cc1ccc(Cn2c(NCCCn3ccnc3)nc3c2c(=O)n(C)c(=O)n3C)cc1
651582	MUV_713_D_1592	Cc1ccc(NC(=O)CS(=O)CC(=O)N(c2ccccc2)C(C)C(=O)NC2CCCC2)cc1
651583	MUV_713_D_1593	CCOCCCNC(=O)C1CCN(C(=O)Nc2ccc(C)cc2)CC1
651590	MUV_713_D_1594	COc1ccccc1C(=O)N1CCCC(c2nc(-c3cc(OC)c(OC)c(OC)c3)no2)C1
651608	MUV_713_D_1595	COc1cccc(OC)c1C(=O)Nc1ccc(S(=O)(=O)Nc2cc(C)nc(C)n2)cc1
651610	MUV_713_D_1596	CCOc1ccc(Nc2nc(Cc3nnc(SCC(=O)NCc4ccco4)n3CC)cs2)cc1
651612	MUV_713_D_1597	Cc1ccc(C(=O)NC=C(Cl)Cl)cc1
651627	MUV_713_D_1598	CCn1c(SCC(=O)OCc2ccccc2)nc2c1c(=O)n(C)c(=O)n2C
651628	MUV_713_D_1599	O=C(Nc1ncnc2sc3c(c21)CCCCC3)c1ccco1
651629	MUV_713_D_1600	CCCC(=O)OCCn1c(Br)nc2c1c(=O)[nH]c(=O)n2C
651638	MUV_713_D_1601	CCOc1cc(NC(=O)c2cc(OC)c(OC)c(OC)c2)c(OCC)cc1NC(=O)c1ccco1
651639	MUV_713_D_1602	CC(C)(C)NS(=O)(=O)c1ccc(CCC(=O)N2CCOCC2)cc1
651640	MUV_713_D_1603	Cn1c(-c2ccc3c(c2)OCO3)cnc1NC(=O)CCC(=O)NCCc1ccccc1
651646	MUV_713_D_1604	O=C(CCC(=O)N(CC(=O)NCC1CCCO1)CC1CCCO1)Nc1ccccn1
651662	MUV_713_D_1605	O=C(O)C(=O)O.O=C(CNCCC1=CCCCC1)Nc1ccccc1N1CCCCC1
651683	MUV_713_D_1606	CCOC(=O)N1CCN(Cc2cn3ccccc3n2)CC1.O=C(O)C(=O)O
651697	MUV_713_D_1607	Cc1csc(N(C)C(=O)CSc2nnc(COc3cccc4ccccc43)o2)n1
651702	MUV_713_D_1608	CCC(OC(=O)CCc1nc2ccccc2[nH]c1=O)C(=O)c1ccccc1
651704	MUV_713_D_1609	CCN(CC)C(=O)CSc1nnc(-c2ccccn2)n1-c1ccc(C)c(C)c1
651706	MUV_713_D_1610	O=C(NCCNC(=O)c1cccc(F)c1)c1ccco1
651709	MUV_713_D_1611	CCOc1ccc(C2C(C(=O)c3ccco3)=C(O)C(=O)N2Cc2cccnc2)cc1OC
651716	MUV_713_D_1612	O=C(CN(Cc1ccc2c(c1)OCO2)C(=O)CNC(=O)c1ccco1)NC1CCCCC1
651721	MUV_713_D_1613	O=C(O)c1cccc(N2CCCC2)c1
651724	MUV_713_D_1614	COc1ccc(Nc2nc(-c3sc(N)nc3C)cs2)cc1
651729	MUV_713_D_1615	CCc1nnc(NC(=O)C2CCN(S(=O)(=O)Cc3ccccc3)CC2)s1
651741	MUV_713_D_1616	COCCOC(=O)c1c(C)oc2ccc(NS(=O)(=O)c3ccccc3)cc21
651743	MUV_713_D_1617	CCOc1ccc(NC(=O)C2CCN(C(=O)NCc3ccccc3)CC2)cc1
651749	MUV_713_D_1618	CCOC(=O)c1ccc(NC(=O)NC2CCN(CC(=O)NCc3ccc4c(c3)OCO4)CC2)cc1
651750	MUV_713_D_1619	C#CCN1C(=O)C2C(C(=O)NC)C3C=CC2(O3)C1C(=O)NCc1ccc(OC)cc1
651758	MUV_713_D_1620	COc1ccc(CCN(Cc2nc(=O)c3ccccc3[nH]2)C(=O)c2ccco2)cc1OC
651775	MUV_713_D_1621	Cc1ccnc(NC(=O)CCC(=O)N(CC(=O)NC2CCCCC2)Cc2ccc3c(c2)OCO3)c1
651779	MUV_713_D_1622	COC(=O)c1sc(NC(=O)c2ccc(Cn3cc(Cl)cn3)o2)c(C#N)c1C
651807	MUV_713_D_1623	Cc1c2ccccc2oc1C(=O)Nc1ccc2oc(-c3cccnc3)nc2c1
651813	MUV_713_D_1624	CCc1nc2sc3c(c2c(SCC(=O)NCc2ccco2)n1)CCCC3
651814	MUV_713_D_1625	O=C(CN1CCOCC1)Nc1ccc(C2CCCCC2)cc1
651817	MUV_713_D_1626	O=c1oc2ccccc2n1CCc1ccccc1
651826	MUV_713_D_1627	Cc1ccc(S(=O)(=O)N2CCCC(C(=O)NCc3cccnc3)C2)cc1Cl
651831	MUV_713_D_1628	COCCn1c(SCC(=O)Nc2sc(C)c(C)c2C#N)nnc1-c1ccc(OC)cc1
651832	MUV_713_D_1629	COc1ccccc1-c1ccc(N2CCc3cc(OC)c(OC)cc3C2)nn1
651836	MUV_713_D_1630	O=C(Nc1ccc(S(=O)(=O)NCc2cccnc2)cc1)c1ccco1
651837	MUV_713_D_1631	O=C(Nc1ccc2oc(=O)ccc2c1)c1ccco1
651839	MUV_713_D_1632	COc1ccc(OC)c(S(=O)(=O)Nc2ccc3oc4c(c3c2)C(=O)CCC4)c1
651840	MUV_713_D_1633	O=C(NCc1ccco1)c1cccc2ccccc21
651841	MUV_713_D_1634	CCOc1ccc(C(=O)NC2CCN(C(=O)NCc3ccccc3)CC2)cc1
651852	MUV_713_D_1635	CCOC(=O)c1ccc(S(=O)(=O)N2CCC(C(=O)OCC)CC2)cc1
651855	MUV_713_D_1636	c1ccc2oc(-c3cccc(-c4nc5ccccc5o4)n3)nc2c1
651856	MUV_713_D_1637	O=C(Cn1c(=O)c2ccccc2nc1C1CC1)Nc1ccc(Br)cc1
651858	MUV_713_D_1638	CCn1c(SCC(=O)NCc2ccco2)nc2cccnc21
651860	MUV_713_D_1639	O=C(Nc1ccccn1)c1c(O)n2c3c(cccc3c1=O)CCC2
651861	MUV_713_D_1640	O=C(O)CCn1c(=O)sc2ccccc21
651868	MUV_713_D_1641	COc1cccc2cc(C(=O)Nc3cccc(C)n3)c(=O)oc21
651869	MUV_713_D_1642	O=C(CCC(=O)N(CC(=O)NCC1CCCO1)c1cccc(F)c1)Nc1nccs1
651870	MUV_713_D_1643	CC1(C)NC(=O)N(CC(O)CN(Cc2ccccc2)Cc2ccccc2)C1=O
651872	MUV_713_D_1644	COc1ccc(CNC(=O)CN(CC2CCCO2)C(=O)CNS(=O)(=O)c2ccc(C)cc2)cc1
651885	MUV_713_D_1645	CCN(CC)C(=O)N1CCC(NC(=O)Cc2ccccc2)CC1
651894	MUV_713_D_1646	O=C(Nc1nnc(-c2ccco2)s1)C1CCN(S(=O)(=O)c2ccc(Cl)cc2)CC1
651906	MUV_713_D_1647	O=C(Nn1c(=O)c2ccccc2nc1-c1ccccc1)C1CCC1
651909	MUV_713_D_1648	COC(=O)Cn1cc(C(=O)c2cccs2)c2ccccc21
651911	MUV_713_D_1649	COc1cccc(-c2csc3nnc(SCC(=O)c4ccc(NC(C)=O)cc4)n23)c1
651914	MUV_713_D_1650	Cc1c(N2C(=O)c3ccccc3C2=O)c(=O)n(-c2ccccc2)n1C
651933	MUV_713_D_1651	COc1cc(CN2CCC(C(=O)NC3CCCC3)CC2)ccc1O.O=C(O)C(=O)O
651941	MUV_713_D_1652	O=c1c2ccccc2nc(-c2ccco2)n1-c1ccc(Br)cn1
651946	MUV_713_D_1653	Cc1ccc2cccc(OC(=O)c3ccc4c(c3)OCCO4)c2n1
651953	MUV_713_D_1654	O=C(CCCC(=O)N(CC(=O)NC1CCCC1)Cc1ccc2c(c1)OCO2)Nc1ccccn1
651956	MUV_713_D_1655	COc1ccccc1NC(=O)N(Cc1cc2cc(OC)c(OC)cc2[nH]c1=O)CC1CCCO1
651957	MUV_713_D_1656	CC(=O)OCCn1c(Br)nc2c1c(=O)[nH]c(=O)n2C
651960	MUV_713_D_1657	CCCNC(=O)CSc1nnc(-c2ccco2)n1C
651963	MUV_713_D_1658	CCOc1ccc(NC(=O)N2CCC(NC(=O)c3ccco3)CC2)cc1
651969	MUV_713_D_1659	CC(C)(C)n1nnnc1C(c1cccc(C#N)c1)N1CCCc2ccccc21
651974	MUV_713_D_1660	CC1CCc2c(sc3ncn4c(SCC(=O)NCc5ccco5)nnc4c23)C1
651979	MUV_713_D_1661	CC1(C)Oc2ccc(C(=O)NC3CCCC3)cc2N(CC(=O)N2CCOCC2)C1=O
651980	MUV_713_D_1662	CC(NCCCn1ccnc1)=C1C(=O)c2ccccc2C1=O
651987	MUV_713_D_1663	Cc1sc(NC(=O)CSc2nnc(COc3ccc(Cl)cc3)n2C)c(C#N)c1C
651989	MUV_713_D_1664	COc1cccc(OC)c1C(=O)Nc1ccc(NC(=O)c2ccco2)cc1
651998	MUV_713_D_1665	CCOC(=O)C1CCN(S(=O)(=O)Cc2ccccc2)C1=O
651999	MUV_713_D_1666	O=C(NC1CCCCC1)N(CCN1CCOCC1)Cc1cc2cc3c(cc2[nH]c1=O)OCCO3
652003	MUV_713_D_1667	O=S(=O)(Nc1nccs1)c1ccc2c(c1)OCCO2
652004	MUV_713_D_1668	CN(C)CC(C)(C)CNC(=O)C1CCN(Cc2ccccc2O)CC1
652011	MUV_713_D_1669	CCC(=O)N1CCN(c2ccc(NC(=O)c3ccc4c(c3)OCO4)cc2)CC1
652014	MUV_713_D_1670	CCCC(=O)c1cn(CC(=O)OC)c2ccccc12
652015	MUV_713_D_1671	CCOc1cc(NC(=O)c2ccccn2)c(OCC)cc1NC(=O)CC(C)C
652025	MUV_713_D_1672	CCOC(=O)Cn1nc(-c2ccccc2)nc1-c1ccccc1
652028	MUV_713_D_1673	CC1(C)Oc2ccc(C(=O)N3CCCC3)cc2N(CC(=O)NCc2ccccc2)C1=O
652033	MUV_713_D_1674	O=C(NCCCn1ccnc1)c1ccc2c(c1)OCCO2
652038	MUV_713_D_1675	CS(=O)(=O)N(CC(=O)N1CCC(C(N)=O)CC1)C1CCCCC1
652041	MUV_713_D_1676	Cc1cc(NS(=O)(=O)c2ccc(NC(=O)CCCOc3ccc(C)cc3)cc2)no1
652074	MUV_713_D_1677	COCCn1c(Cc2ccccc2)nnc1SCC(=O)NC(C)(C)C
652084	MUV_713_D_1678	CC1Oc2ccccc2N(CC(=O)c2ccccc2)C1=O
652092	MUV_713_D_1679	COc1cccc(CN(C(=O)c2cc3ccccc3oc2=O)C2CC2)c1
652093	MUV_713_D_1680	COc1ccc(-c2ccc(-c3nnc(-c4cc(OC)ccc4OC)o3)cc2)cc1
652096	MUV_713_D_1681	COC(=O)c1ccccc1S(=O)(=O)N(CCCO)Cc1cc2c(C)ccc(C)c2[nH]c1=O
652121	MUV_713_D_1682	CCC(CC)C(=O)Nc1nnc(SCC(=O)N2CCN(c3ccccc3OC)CC2)s1
652124	MUV_713_D_1683	CCN(C(=O)Cc1cccs1)c1nnc(-c2cccnc2)s1
652125	MUV_713_D_1684	CC1(C)C(C(=O)NCc2ccco2)C1(C)C
652131	MUV_713_D_1685	Cc1ccccc1CNS(=O)(=O)c1ccc2c(c1)OCCO2
652137	MUV_713_D_1686	O=C(CN(Cc1ccccc1Cl)C(=O)Cn1nnc(-c2cccs2)n1)NCC1CCCO1
652139	MUV_713_D_1687	CC(C)c1nnc(NC(=O)c2c(O)n3c4c(cccc4c2=O)CC3)s1
652140	MUV_713_D_1688	CCOC(=O)C1CCN(C(=O)c2ccc3snnc3c2)CC1
652143	MUV_713_D_1689	CCOc1ccc(N=C2SC(C(=O)O)CC(=O)N2C)cc1
652183	MUV_713_D_1690	CC(C)c1nc2ccccc2c2nnc(SCC(=O)NCc3ccco3)n21
652196	MUV_713_D_1691	CCCCCOC(=O)C1=C(C)N(C)C(=O)NC1c1cc(Br)c(O)c(OC)c1
652199	MUV_713_D_1692	CCN(CC)CC(=O)N(CC(=O)Nc1c(C)cc(C)cc1C)C1CCCCC1
652203	MUV_713_D_1693	COC(=O)c1sc(NC(=O)CSc2nnc(C(C)C)n2C)nc1C
652207	MUV_713_D_1694	CCOC(=O)C1C2C=CC3(CN(Cc4cccs4)C(=O)C13)O2
652209	MUV_713_D_1695	Cn1c(=O)c2c(n(C)c1=O)N=C1c3ccccc3C(=O)C1C2c1cccc(Br)c1
652212	MUV_713_D_1696	O=C(O)c1ccccc1NC(=O)Cc1cccs1
652216	MUV_713_D_1697	CCCCn1c(O)c(C(=O)Nc2nc3ccccc3[nH]2)c(=O)c2ccccc21
652217	MUV_713_D_1698	O=C(COc1ccccc1)NCc1ccc2c(c1)OCO2
652223	MUV_713_D_1699	CC1=CCC(COC(=O)Nc2ccccc2)CC1
652231	MUV_713_D_1700	Cc1cc(C)n(C(=O)CNC(=O)Cc2ccccc2)n1
652234	MUV_713_D_1701	CC(=O)c1cccc(NC(=O)N2CCCC2C(=O)NCc2ccc(C)cc2)c1
652235	MUV_713_D_1702	O=C(Nc1ccc2c(c1)oc1ccccc12)C1CC1
652238	MUV_713_D_1703	CCn1c(O)c(C(=O)NCc2ccc(OC)c(OC)c2)c(=O)c2ccccc21
652255	MUV_713_D_1704	CCOc1ccc(OCC)c(S(=O)(=O)N2CCCCC2C)c1
652259	MUV_713_D_1705	CCCn1c(SCC(=O)Nc2nc(C)c(C(=O)OC)s2)nnc1C(C)C
652260	MUV_713_D_1706	N#CCCCSc1nnc(-c2ccccn2)o1
652261	MUV_713_D_1707	CCn1c(COc2cccc3ccccc32)nnc1SCC(N)=O
652262	MUV_713_D_1708	Cc1ccc(C)c(Cn2[nH]nc3c(=O)nc(C4CCN(C(=O)c5cccs5)CC4)nc2-3)c1
652270	MUV_713_D_1709	Cc1ccc(NC2=NCC(=O)N2c2ccc3c(c2)OCCO3)c(C)c1
652272	MUV_713_D_1710	CC(=O)Nc1ccc(C(=O)CSc2nnnn2C(C)C)cc1
652274	MUV_713_D_1711	O=C(OCCNC1=NS(=O)(=O)c2ccccc21)c1cccnc1
652275	MUV_713_D_1712	CCCCn1c(SCC(=O)Nc2nnc(C)s2)nnc1-c1ccoc1C
652283	MUV_713_D_1713	CNc1nnc(CSc2nc3ccccc3s2)s1
652296	MUV_713_D_1714	COc1ccc(OC)c(CN2CCN(C(=O)c3cccc4ccccc43)CC2)c1.O=C(O)C(=O)O
652303	MUV_713_D_1715	CCOC(=O)Cc1csc(NC(=O)CSc2nnc(-c3ccc(OC)cc3)n2C)n1
652313	MUV_713_D_1716	Cc1cc(SCC(N)=O)nc(SCC(=O)c2ccccc2)n1
652328	MUV_713_D_1717	Cc1ccc(NC(=O)CSc2nnc(-c3ccccc3Br)o2)cc1C
652330	MUV_713_D_1718	Cc1ccc(-c2cc(C(F)(F)F)n3ncc(C(=O)O)c3n2)cc1
652336	MUV_713_D_1719	COc1ccccc1C(=O)Nc1ccc2c(c1)OCCO2
652339	MUV_713_D_1720	CC(C)NS(=O)(=O)c1ccc(CCC(=O)NCc2cccnc2)cc1
652341	MUV_713_D_1721	CCOC(=O)c1cccc(NC(=O)CSc2nnc(COc3ccc(Cl)cc3)o2)c1
652342	MUV_713_D_1722	Cc1nn(C)c(C)c1NC(=O)c1ccnn1C
652344	MUV_713_D_1723	CCCC(C(=O)NCC1CCCO1)N(Cc1ccco1)C(=O)CNS(=O)(=O)c1ccccc1
652346	MUV_713_D_1724	CC(C)(C)c1ccc(OCCn2ccccc2=O)cc1
652352	MUV_713_D_1725	Cc1sc2c(c1C)C(c1cccs1)=NCC(=O)N2CC(=O)NCc1cccs1
652357	MUV_713_D_1726	COc1cccc(CN(C(=O)c2ccco2)C(C(=O)NC2CCCC2)c2cccnc2)c1
652358	MUV_713_D_1727	Cc1cc(NC(=O)CCCC(=O)NCc2cccs2)no1
652369	MUV_713_D_1728	O=S(=O)(c1ccc2ccccc2c1)N1CCCOC1
652370	MUV_713_D_1729	CCCCOc1ccc(-c2nnc(-c3ccncc3)o2)cc1
652375	MUV_713_D_1730	COc1ccccc1NC(=O)N1CCCC1C(=O)NC1CCCCC1
652378	MUV_713_D_1731	CCOC(=O)Cn1c(=O)c2c(nc(Br)n2Cc2ccccc2)n(C)c1=O
652385	MUV_713_D_1732	CCc1c(C)[nH]c(SCC(=O)N2CCc3ccccc32)nc1=O
652392	MUV_713_D_1733	CC(C)C(OC(=O)c1cccs1)C(=O)NCc1ccco1
652398	MUV_713_D_1734	Cc1cc(C)nc(SCc2nnc(SCc3ccccc3Cl)o2)n1
652399	MUV_713_D_1735	CC(C)Oc1ccc(C(=O)N2CCCC2C(=O)O)cc1
652422	MUV_713_D_1736	Cn1nccc1C(=O)OCC(=O)Nc1nc(-c2ccccc2)cs1
652424	MUV_713_D_1737	COc1ccccc1Nc1oc2cc(=O)ccc-2cc1C(=O)NCC1CCCO1
652426	MUV_713_D_1738	COc1ccc(S(=O)(=O)Nc2ccc(S(=O)(=O)N3CCCCC3)cc2)cc1
652429	MUV_713_D_1739	O=C(NC1CCCC1)C(c1ccc(N2CCOCC2)cc1)N(Cc1ccco1)C(=O)c1ccco1
652432	MUV_713_D_1740	O=S(=O)(NCC1CC1)c1cccc(S(=O)(=O)N2CCCC2)c1
652434	MUV_713_D_1741	CCOc1ccc2nc(NC(=O)CSc3nc4cccnc4n3C)sc2c1
652435	MUV_713_D_1742	CCn1nnc(-c2ccccc2NC(=O)C(F)(F)F)n1
652443	MUV_713_D_1743	CCNC(=O)C1CC(=O)N(c2ccc(Br)cc2)C1
652450	MUV_713_D_1744	CC(=O)N(CC1CCCO1)c1nnc(-c2ccccn2)s1
652456	MUV_713_D_1745	CCOC(=O)C1=c2sc(=Cc3cccnc3)c(=O)n2C(N)=C(C(=O)OCC)C1c1cccnc1
652459	MUV_713_D_1746	O=C(Nc1cccc(C(F)(F)F)c1)C1CCCN(c2ncccn2)C1
652463	MUV_713_D_1747	COCCn1c(SCC(=O)N2CCCc3ccccc32)nc2cccnc21
652465	MUV_713_D_1748	CCCC(=O)Nc1ccc2oc(-c3ccncc3)nc2c1
652472	MUV_713_D_1749	CC(=O)Nc1ccc(C(=O)Nc2ccc(S(=O)(=O)NCC3CCCO3)cc2)cc1
652473	MUV_713_D_1750	COc1cc(NC(=O)C2CCCCC2)c(OC)cc1NC(=O)c1ccco1
652477	MUV_713_D_1751	Cc1ccc(S(=O)(=O)c2nc(N3CCOCC3)sc2Cl)cc1
652478	MUV_713_D_1752	COc1cc(NC(=O)Nc2ccccc2)c(OC)cc1NC(=O)CN1CCCCC1
652501	MUV_713_D_1753	O=C(c1ccco1)N(Cc1nc(=O)c2ccccc2[nH]1)C1CCCC1
652527	MUV_713_D_1754	COCCNC(=O)CSc1nc(-c2ccc(OC)c(OC)c2)cc(C(F)(F)F)n1
652530	MUV_713_D_1755	O=C(NCc1ccc2c(c1)OCO2)c1c(O)n2c3c(cccc3c1=O)CCC2
652532	MUV_713_D_1756	Cc1ccc2nc(NC(=O)COC(=O)c3ccco3)sc2c1
652542	MUV_713_D_1757	O=C(CCC(=O)N(CC(=O)NCc1ccc2c(c1)OCO2)CC1CCCO1)Nc1nccs1
652559	MUV_713_D_1758	Cc1sc2nc(CN3CCN(S(=O)(=O)c4cccc5nonc54)CC3)[nH]c(=O)c2c1C
652562	MUV_713_D_1759	Cc1cc2cc(CN(Cc3nnnn3C3CCCC3)Cc3ccc4c(c3)OCO4)c(=O)[nH]c2cc1C
652563	MUV_713_D_1760	COc1ccc2[nH]c(=O)c(CN(C(C)=O)c3cccc(C)c3)cc2c1
652570	MUV_713_D_1761	COc1cc(C(=O)NC2CC3CCCC(C2)N3C2CC2)cc(OC)c1OC
652571	MUV_713_D_1762	CCOc1ccc(OCC)c(NC(=O)CSCC(=O)O)c1
652572	MUV_713_D_1763	Cc1ccccc1-n1ncc2c1ncnc2SCC(=O)NCc1cccs1
652575	MUV_713_D_1764	CCOC(=O)c1cccc(NC(=O)CSc2nc3cccnc3n2C)c1
652581	MUV_713_D_1765	CCOC(=O)C1CCN(Cc2ccc(O)c3ncccc23)CC1
652583	MUV_713_D_1766	Cc1cc2cc(OCC(=O)O)ccc2n1C
652592	MUV_713_D_1767	CCOc1cccc(C2C(C(=O)c3ccco3)=C(O)C(=O)N2Cc2ccncc2)c1
652593	MUV_713_D_1768	COc1ccc(OC)c(NS(=O)(=O)c2cccs2)c1
652594	MUV_713_D_1769	COCC(=O)Nc1nnc(COc2ccccc2)s1
652599	MUV_713_D_1770	CCCOc1ccc(N2CC(C(=O)Nc3ncccc3C)CC2=O)cc1
652600	MUV_713_D_1771	O=C(CN(C(=O)c1ccc2c(c1)OCCO2)c1ccccc1)NCC1CCCO1
652601	MUV_713_D_1772	COc1cccc(C(=O)Nc2cnc(NC(=O)c3ccco3)cc2C)c1
652621	MUV_713_D_1773	CCCCc1c(O)nc(SCC(=O)NCC2CCCO2)[nH]c1=O
652627	MUV_713_D_1774	O=C(Nc1nccs1)c1ccc(S(=O)(=O)NCC2CCCCC2)cc1
652632	MUV_713_D_1775	COc1cccc(C(=O)CSc2nnc(-c3cc(OC)cc(OC)c3)o2)c1
652633	MUV_713_D_1776	COc1ccc2ncn(-c3ccccc3)c2c1
652653	MUV_713_D_1777	CCn1c(SCC(=O)Nc2ccc(NC(=O)c3cccs3)cc2)nnc1-c1cccnc1
652671	MUV_713_D_1778	Cc1nc(NC(=O)CSc2nnc(C)n2CC2CCCO2)sc1C
652672	MUV_713_D_1779	COCC(=O)N(CCc1ccc(OC)c(OC)c1)Cc1nc(=O)c2ccccc2[nH]1
652674	MUV_713_D_1780	CCn1c(COc2ccccc2OC)nnc1SCC#N
652676	MUV_713_D_1781	CCCc1[nH]nc2c1C(c1ccc(O)c(OC)c1)C(C#N)=C(N)O2
652679	MUV_713_D_1782	COc1ccccc1N(CC(=O)NC1CCCCC1)C(=O)CCC(=O)Nc1ccccn1
652682	MUV_713_D_1783	C=CCOc1cccc(C2C(C(=O)c3ccc(C)o3)=C(O)C(=O)N2Cc2ccncc2)c1
652688	MUV_713_D_1784	COC(=O)c1cccc(NC(=O)CN2CCN(c3ccc(OC)cc3)CC2)c1
652702	MUV_713_D_1785	Cc1ccc2cc3c(N)c(C(=O)N4CCOCC4)sc3nc2c1
652703	MUV_713_D_1786	Cc1sc2nc(C3CC3)nc(NCCNS(C)(=O)=O)c2c1C
652709	MUV_713_D_1787	CCNc1cc(=O)n(C)c(=O)n1C
652711	MUV_713_D_1788	COC(=O)c1c(C)c(C(=O)N2CCCCC2)sc1NC(=O)Cc1cccs1
652715	MUV_713_D_1789	CCCC(=O)Nc1ccc(NC(=O)c2cccc(OC)c2)nc1
652717	MUV_713_D_1790	CCN1CCCC1CN(Cc1cc2cc(C)cc(C)c2[nH]c1=O)C(=O)Nc1ccccc1OC
652726	MUV_713_D_1791	CCC(=O)Nc1nnc(CSCc2ccccc2)s1
652735	MUV_713_D_1792	CC1Oc2ccccc2N(CC(=O)N(Cc2ccccc2)Cc2ccccn2)C1=O
652736	MUV_713_D_1793	Cc1ccc2cc(CN(Cc3ccco3)C(=O)c3ccccc3)c(=O)[nH]c2c1C
652740	MUV_713_D_1794	Cc1ccc(CN(Cc2cc3cc(C)ccc3[nH]c2=O)C(=O)N2CCOCC2)cc1
652746	MUV_713_D_1795	Cc1occc1-c1nnc(SCC(=O)Nc2nccs2)n1CCc1ccccc1
652748	MUV_713_D_1796	CCn1c2ccccc2nc1NC(=O)c1cccs1
652749	MUV_713_D_1797	COc1cc(C(=O)N2CCC(NC(=O)C(Cc3ccccc3)NC(C)=O)CC2)cc(OC)c1OC
652751	MUV_713_D_1798	COCCn1c(SCCCc2ccccc2)nc2c1c(=O)[nH]c(=O)n2C
652775	MUV_713_D_1799	COC(=O)C1=C(C)NC(C)=C(C(=O)OC)C1c1cc2ccc(C)cc2[nH]c1=O
652784	MUV_713_D_1800	COc1cccc(C(=O)CN2CCC(NC(=O)NC3CCCCC3)CC2)c1
652785	MUV_713_D_1801	CCCC(=O)Nc1ccc(NC(=O)c2ccco2)cn1
652787	MUV_713_D_1802	COc1ccc2cc(C(c3nnnn3CCc3ccccc3)N3CCC(C)CC3)c(=O)[nH]c2c1
652791	MUV_713_D_1803	CCOC(=O)c1c(C)c(C)sc1NC(=O)CSc1nnnn1-c1ccc2c(c1)OCO2
652801	MUV_713_D_1804	CC(C)(O)c1nnn(-c2ccccc2)c1C(F)(F)F
652814	MUV_713_D_1805	COc1ccc2[nH]c(=O)c(CN(CC3CCCO3)C(=O)Nc3ccccc3OC)cc2c1
652818	MUV_713_D_1806	Cc1ccc(-c2nnc(CSc3nncn3N)o2)cc1
652828	MUV_713_D_1807	CCCNS(=O)(=O)c1ccc(C(=O)NCC2CCCO2)cc1
652829	MUV_713_D_1808	Cn1c2ncn(CCCc3ccccc3)c2c(=O)[nH]c1=O
652833	MUV_713_D_1809	CCOC(=O)C(CC)Sc1nnc2n1C(C)(C)Cc1ccccc1-2
652837	MUV_713_D_1810	CCOC(=O)COc1ccc(C(=O)c2ccccc2)c(O)c1
652848	MUV_713_D_1811	COc1ccc2[nH]c(=O)c(CN(Cc3ccco3)C(=O)c3ccccc3)cc2c1
652854	MUV_713_D_1812	Cc1ccc(S(=O)(=O)Nc2ccc3nc(N)sc3c2)cc1
652856	MUV_713_D_1813	CCCC(OC(=O)CN1C(=O)COc2ccccc21)C(=O)NC1CCCC1
652863	MUV_713_D_1814	Cc1ccccc1C(=O)Nc1ccc2c(c1)OCO2
652874	MUV_713_D_1815	COc1ccc(S(=O)(=O)NCCCN2CCOCC2)c2ccccc12
652881	MUV_713_D_1816	CC1=CC=CC2=NC(=O)CC(C)(C(=O)N(CC(=O)NC(C)C)C3CCCC3)N12
652906	MUV_713_D_1817	CCCn1c(=N)c(C(=O)NCC2CCCO2)cc2c1nc1c(C)cccn1c2=O
652910	MUV_713_D_1818	CCOCc1nnc(NC(=O)CSCc2ccccc2)s1
652914	MUV_713_D_1819	O=C(CN1CCC(O)(c2ccccc2F)CC1)NCCc1c[nH]c2ccccc12
652928	MUV_713_D_1820	Cc1csc(NC(=O)CSc2nnc(-c3cccs3)n2C)n1
652941	MUV_713_D_1821	Cc1ccccc1NC(=O)c1c(O)n2c3c(cccc3c1=O)CC2
652948	MUV_713_D_1822	OC(COc1ccc2ccccc2c1)Cn1ccnc1
652949	MUV_713_D_1823	CCOC(=O)Cn1c(=O)c2c(nc(Br)n2Cc2ccc(Cl)cc2)n(C)c1=O
652955	MUV_713_D_1824	CCCCOc1cccc(C(=O)O)c1
652959	MUV_713_D_1825	COc1ccc(-c2noc(C3CCCN(S(=O)(=O)c4cccc(Cl)c4C)C3)n2)cc1OC
652961	MUV_713_D_1826	CCOCCCN(CCC#N)S(=O)(=O)c1ccc(S(=O)(=O)N2CCCC2)cc1
652969	MUV_713_D_1827	COc1ccc(C2(NC(C)=O)CCN(C(=O)c3ccco3)CC2)cc1
652981	MUV_713_D_1828	CC(C)COc1ccc(-c2nnc(-c3ccco3)o2)cc1
652987	MUV_713_D_1829	CS(=O)(=O)Cc1nc2ccccc2oc1=O
652988	MUV_713_D_1830	Cc1nnc(SCc2ccc(CC(=O)O)cc2)o1
652990	MUV_713_D_1831	CSc1nnc(-c2ccc(S(=O)(=O)N3CCOCC3)cc2)n1CC1CCCO1
652991	MUV_713_D_1832	CCCN(C(=O)c1cccs1)c1nnc(-c2ccncc2)s1
652997	MUV_713_D_1833	CCOCCCN(C(=O)CNC(=O)c1ccco1)C(C(=O)NC1CCCC1)c1ccccc1C
653023	MUV_713_D_1834	COc1cc(CN2CCC(C(=O)N3CCC(C)CC3)CC2)cc(Br)c1O.O=C(O)C(=O)O
653025	MUV_713_D_1835	CC(=O)c1cccc(NC(=O)N2CCCC2C(=O)Nc2c(C)cccc2C)c1
653027	MUV_713_D_1836	CCOc1ccc2nc(NCCNS(=O)(=O)c3ccccc3)c(C#N)cc2c1
653030	MUV_713_D_1837	Cc1cc(NS(=O)(=O)c2ccc(-c3ccccc3)cc2)no1
653033	MUV_713_D_1838	COc1cccc(C=Nn2c(=O)c3ccccc3nc2-c2ccco2)c1
653035	MUV_713_D_1839	CC1CCCC(C)N1C(=O)CSc1nnc(NC(=O)Cc2cccs2)s1
653039	MUV_713_D_1840	CC(C)N(C(=O)Cn1c2ccccc2nc1SCC(=O)N1CCN(c2ccccc2)CC1)C(C)C
653040	MUV_713_D_1841	O=S(=O)(NCc1ccccc1)c1ccc(S(=O)(=O)N2CCCCC2)cc1
653043	MUV_713_D_1842	CC(C)c1cc(C(F)(F)F)n2nc(C(=O)Nc3ccc4c(c3)OCO4)cc2n1
653047	MUV_713_D_1843	O=C(CN(CCc1ccccc1)C(=O)CNS(=O)(=O)c1ccccc1)NCc1ccco1
653051	MUV_713_D_1844	Cc1ccc(OCC(=O)OC2CCS(=O)(=O)C2)cc1
653053	MUV_713_D_1845	CCCn1nnnc1SCC(=O)c1ccc2c(c1)OCCO2
653057	MUV_713_D_1846	COc1cccc(CSc2nnc(-c3ccc(F)cc3)o2)c1
653067	MUV_713_D_1847	COc1ccc(C(=O)COC(=O)Cn2nnc3ccccc32)cc1Br
653084	MUV_713_D_1848	Cc1cc2cc(CN(Cc3ccc4c(c3)OCO4)C(=O)c3ccco3)c(=O)[nH]c2cc1C
653088	MUV_713_D_1849	O=C(CSc1nnc(-c2ccco2)n1Cc1ccccc1)OC1CCCCC1
653090	MUV_713_D_1850	O=C1CCCC2=C1C(c1ccccc1O)C1=C(CCCC1=O)O2
653106	MUV_713_D_1851	COc1cccc(-c2csc3nnc(SCC(=O)NCc4cccs4)n23)c1
653108	MUV_713_D_1852	N#CC1=C(N)Oc2cc(O)ccc2C1c1cccs1
653130	MUV_713_D_1853	CCOC(=O)N1CCN(Cc2ccccn2)CC1.O=C(O)C(=O)O
653137	MUV_713_D_1854	COc1cccc(C(=O)Nc2cc(NC(=O)c3ccco3)ccc2OC)c1
653149	MUV_713_D_1855	COc1cc2cc(C3c4cc(OC)c(OC)cc4CCN3C(=O)C3CC3)c(=O)[nH]c2cc1OC
653154	MUV_713_D_1856	O=C(O)CCCC(=O)Nc1cccc(-c2nc3ccccc3[nH]2)c1
653159	MUV_713_D_1857	C=CCN=C1SCC(=O)N1S(=O)(=O)c1ccccc1
653163	MUV_713_D_1858	CCOc1ccc(N(CC(=O)NC2CCCC2)C(=O)CCC(=O)Nc2ccccn2)cc1
653171	MUV_713_D_1859	O=C(Nc1ccc2c(c1)C(=O)OC2)C1CCCCC1
653172	MUV_713_D_1860	CCOC(=O)c1nnc2cc(-c3ccc(Br)cc3)nn2c1C
653175	MUV_713_D_1861	COc1ccc(-c2noc(C3CCCN(S(=O)(=O)c4ccc(C)c(Cl)c4)C3)n2)cc1OC
653177	MUV_713_D_1862	CCn1c(SCC(=O)Nc2cccc(NC(=O)c3cccs3)c2)nnc1-c1ccncc1
653179	MUV_713_D_1863	CCOCCCNC(=O)c1c(C)onc1-c1ccccc1
653180	MUV_713_D_1864	Cc1nc2ccc(-c3ccccc3)cc2o1
653189	MUV_713_D_1865	Cc1occc1-c1nnc(SCC(=O)NCC2CCCO2)n1C
653200	MUV_713_D_1866	COc1ccc(Cl)cc1NC(=O)CSc1nnc(-c2ccncc2)n1CC1CCCO1
653214	MUV_713_D_1867	CCc1nnc(NC(=O)CSc2nnc(-c3ccco3)n2CC)s1
653218	MUV_713_D_1868	O=C(NCCc1nc2ccccc2[nH]1)c1ccco1
653226	MUV_713_D_1869	O=C(Nc1ccccn1)N1CCOCC1
653236	MUV_713_D_1870	c1coc(Cn2c(SCc3cccnc3)nnc2-c2cccnc2)c1
653248	MUV_713_D_1871	COc1cccc(CN2CCN(C(=O)c3cccc4ccccc43)CC2)c1OC.O=C(O)C(=O)O
653252	MUV_713_D_1872	CCOC(=O)N1CCC(N2CCN(S(=O)(=O)c3ccc(NC(C)=O)cc3)CC2)CC1.O=C(O)C(=O)O
653266	MUV_713_D_1873	COC(=O)Cn1cc(C(=O)c2ccco2)c2ccccc21
653267	MUV_713_D_1874	O=C(CSc1nnc(-c2ccc(Br)cc2)o1)N1CCN(C(=O)c2ccco2)CC1
653283	MUV_713_D_1875	Cn1c(SCC(=O)c2ccccc2F)nnc1C1CC1
653285	MUV_713_D_1876	CCC1Oc2ccccc2N(CC(=O)Nc2ccccc2OC)C1=O
653292	MUV_713_D_1877	O=C(O)CC1CCCC(c2ccccc2)C1=O
653307	MUV_713_D_1878	COc1ccc2oc(=O)c(C(=O)N3CCc4ccccc43)cc2c1
653310	MUV_713_D_1879	Cn1c(SCC(=O)N2CCCc3ccccc32)nnc1-c1cccs1
653311	MUV_713_D_1880	COCCn1c(SCC(=O)NCCc2ccccc2)nnc1-c1ccco1
653315	MUV_713_D_1881	COC(=O)CSc1nc2c(c(=O)n(C)c(=O)n2C)n1CCCc1ccccc1
653318	MUV_713_D_1882	COCc1nc(-c2ccc(-c3ccc(C)cc3)nc2OC)no1
653322	MUV_713_D_1883	CCCOc1ccccc1C1NC(=O)NC(C)=C1C(=O)OCCOCC
653323	MUV_713_D_1884	CC(C)C(OC(=O)c1cc2sccc2n1C)C(=O)NCC1CCCO1
653329	MUV_713_D_1885	Cc1cccc(N(CC(=O)NCc2ccc3c(c2)OCO3)C(=O)CCC(=O)Nc2ccccn2)c1C
653335	MUV_713_D_1886	O=C(NCCc1ccc(Cl)cc1)C1CCN(S(=O)(=O)c2ccc(-n3cnnn3)cc2)CC1
653336	MUV_713_D_1887	CCN(CC)S(=O)(=O)c1cccc(C(=O)Nc2ccccc2)c1
653343	MUV_713_D_1888	O=C(CN1CCOCC1)Nc1ccccc1-c1ccccc1
653361	MUV_713_D_1889	CCCC(=O)Nc1ccc(NC(=O)Cc2ccccc2)cn1
653387	MUV_713_D_1890	O=C(NCc1ccc2c(c1)OCO2)c1ccc2snnc2c1
653395	MUV_713_D_1891	CC1OC(Nc2ccc(OC(F)(F)F)cc2)C(O)C(O)C1O
653396	MUV_713_D_1892	CCN(CC)c1ccc(C2C(C(=O)OC)=C(C)NC(C)=C2C(=O)OC)cc1
653400	MUV_713_D_1893	CC1CCN(C(=O)CN2c3cc(C(=O)NC4CCCC4)ccc3OC(C)(C)C2=O)CC1
653410	MUV_713_D_1894	Cc1ccc(NC(=O)c2ccc3c(c2)N(CC(=O)N2CCCCC2)C(=O)C(C)(C)O3)cc1
653413	MUV_713_D_1895	COc1cc(Cn2c(C(=O)O)cc3sccc32)cc(OC)c1OC
653418	MUV_713_D_1896	Cc1ccc(NC(=O)NC2(C(=O)NCc3ccco3)CCCCC2)cc1
653423	MUV_713_D_1897	COc1ccc(NC(=O)CN2CCC(NC(=O)C3CCCCC3)CC2)cc1
653426	MUV_713_D_1898	COCCn1c(SCC(=O)Nc2cc(C)cc(C)c2)nnc1C(C)C
653429	MUV_713_D_1899	CCOC(=O)Cc1csc(NC(=O)CSc2nc3cccnc3n2CC)n1
653430	MUV_713_D_1900	COc1ccccc1NC(=O)C1CCCN1C(=O)NCc1ccccc1
653443	MUV_713_D_1901	COC(=O)c1oc2ccc(Br)cc2c1-n1cccc1
653449	MUV_713_D_1902	Cc1c(C#N)c(NC(=O)c2cccs2)sc1C(=O)N1CCCC1
653451	MUV_713_D_1903	Cc1cc(C)n(C(=O)CN2C(=O)COc3ccccc32)n1
653454	MUV_713_D_1904	Cc1cc(NC(=O)CCC(=O)N(c2cccnc2)C(C(=O)NC2CCCC2)c2ccccc2F)no1
653465	MUV_713_D_1905	CCOC(=O)N(C)c1ccc(C(O)(C(F)(F)F)C(F)(F)F)cc1
653466	MUV_713_D_1906	COc1ccc(-c2cc(C(F)(F)F)nc(SCC(N)=O)n2)cc1
653475	MUV_713_D_1907	Cc1ccc(Cl)cc1N1CCN(S(=O)(=O)c2cccc(S(=O)(=O)N3CCCC3)c2)CC1
653476	MUV_713_D_1908	COCCCn1c(SCC(=O)Nc2cccc(C(=O)OC)c2)nnc1-c1ccncc1
653480	MUV_713_D_1909	CCCCn1c(SCC(=O)NCc2cccs2)nc2c1c(=O)n(C)c(=O)n2C
653483	MUV_713_D_1910	Cc1ccc(C)c(N(CC(=O)NCc2ccco2)C(=O)CCC(=O)Nc2ccccn2)c1
653487	MUV_713_D_1911	Cc1cc2cc3c(cc2nc1SCC(=O)O)OCCO3
653488	MUV_713_D_1912	COc1ccccc1CN(C(=O)c1ccco1)C(C(=O)NC1CCCC1)c1ccncc1
653489	MUV_713_D_1913	O=C(CN1CCC(c2nc3ccccc3[nH]2)CC1)Nc1ccc2c(c1)OCO2
653491	MUV_713_D_1914	CN(C)CCCN(C(=O)c1cccs1)c1nc(-c2ccccc2)cs1
653512	MUV_713_D_1915	COc1cccc(C(=O)N2CCN(CCCc3ccccc3)CC2)c1OC.O=C(O)C(=O)O
653520	MUV_713_D_1916	Fc1ccc2c(Cl)c(-c3nnc(-c4cccs4)o3)sc2c1
653528	MUV_713_D_1917	O=C(CN(Cc1ccco1)C(=O)CNS(=O)(=O)c1ccccc1)NC1CCCCC1
653530	MUV_713_D_1918	O=C(CN(Cc1ccccc1)C(=O)c1ccc2c(c1)OCCO2)NCc1ccc2c(c1)OCO2
653531	MUV_713_D_1919	COc1ccc(OC)c(S(=O)(=O)N2CCc3ccccc32)c1
653542	MUV_713_D_1920	CC1CCN(C(=O)c2ccc(C(=O)N3CCC(C)CC3)cc2)CC1
653552	MUV_713_D_1921	CCCc1nc2ccccc2c(SCC(=O)Nc2cc(C)on2)n1
653554	MUV_713_D_1922	Cc1sc2nc(SCC(=O)NCc3ccco3)n(-c3ccccc3)c(=O)c2c1C
653559	MUV_713_D_1923	CCOC(=O)c1cc2occc2n1CC(=O)N1CCCc2ccccc21
653561	MUV_713_D_1924	Cc1cc(NC(=O)CSc2nc(C)nc3sc(C)c(C)c32)no1
653564	MUV_713_D_1925	COc1ccc(S(=O)(=O)N2CCC(C(=O)Nc3nnc(CCN4CCCCC4)s3)CC2)cc1
653565	MUV_713_D_1926	CCc1nnc(NC(=O)CN2CCN(c3nc(-c4ccccc4)cs3)CC2)s1
653569	MUV_713_D_1927	C=CCOc1cccc(C2C(C(=O)c3ccc(C)o3)=C(O)C(=O)N2CCN(C)C)c1
653572	MUV_713_D_1928	O=C(CSc1nnnn1-c1ccc2c(c1)CCC2)NCc1cccs1
653582	MUV_713_D_1929	OC1(c2ccc3c(c2)OCO3)CCN(Cc2ccccn2)CC1
653586	MUV_713_D_1930	CCCCCCOc1ccc(OCC(O)CN2C(=O)NC(C)(C)C2=O)cc1
653600	MUV_713_D_1931	CC(C)OC(=O)CN1c2cc(C(=O)NC3CC3)ccc2OC(C)(C)C1=O
653601	MUV_713_D_1932	COc1ccccc1CN(CC(=O)NCc1ccco1)C(=O)CNS(=O)(=O)c1ccccc1
653602	MUV_713_D_1933	O=C(CS(=O)(=O)Cc1ccccc1)Nc1nc2ccccc2s1
653606	MUV_713_D_1934	COc1ccc(CCNC(=O)C2CCCN2C(=O)Nc2cccc(C(C)=O)c2)cc1OC
653612	MUV_713_D_1935	COc1ccccc1NC(=O)c1cc2ccccc2oc1=NO
653639	MUV_713_D_1936	O=C(O)c1ccccc1-c1nc(=O)c2ccccc2[nH]1
653640	MUV_713_D_1937	CCOC(=O)CN1c2cc(C(=O)Nc3ccccc3)ccc2OC(C)(C)C1=O
653642	MUV_713_D_1938	COc1cc(OC)cc(C(=O)NC2CCN(Cc3nnnn3Cc3cccs3)CC2)c1
653651	MUV_713_D_1939	CCOC(=O)Cn1nnc(-c2cccc(OC)c2)n1
653665	MUV_713_D_1940	O=C(Cc1cccs1)N1CCN(c2nc(-c3ccc(Cl)cc3)cs2)CC1
653688	MUV_713_D_1941	CSCCC(NC(=O)c1ccc(C)o1)C(=O)O
653689	MUV_713_D_1942	Cc1cc(C2C(=O)CC(=O)CC2c2ccccc2)on1
653691	MUV_713_D_1943	O=C(NC1CCN(C(=O)N2CCOCC2)CC1)C12CC3CC(CC(C3)C1)C2
653697	MUV_713_D_1944	Cc1cc(C)c2[nH]c(=O)c(CN(Cc3ccco3)C(=O)C3CCCO3)cc2c1
653698	MUV_713_D_1945	O=C(Nc1nc2c(s1)CCCC2)C1CCCN1C(=O)c1cccs1
653716	MUV_713_D_1946	COc1ccc(NC(=O)N2CCCC2C(=O)Nc2ccc(C)cc2)cc1
653725	MUV_713_D_1947	CCCn1c(O)c(C(=O)Nc2ccccn2)c(=O)c2c1CCCC2
653733	MUV_713_D_1948	CC(=O)Nc1sc(NC(=O)c2ccccc2)nc1-c1cccs1
653735	MUV_713_D_1949	O=C(COc1ccc(Cl)cc1Cl)NC1CCSC1=O
653744	MUV_713_D_1950	Cc1ncsc1C(=O)Nc1nc2c(s1)CCCC2
653759	MUV_713_D_1951	Cc1ccc(-c2c3c(cn2-c2ccccc2O)n(C)c(=O)n(C)c3=O)cc1
653762	MUV_713_D_1952	COC(=O)Cn1nnc(-c2cccc(OC)c2)n1
653792	MUV_713_D_1953	CCOC(=O)CN(C(=O)CSc1nnc(-c2ccc(OC)c(OC)c2)o1)c1ccccc1
653808	MUV_713_D_1954	C=CCN(C(=O)CNC(=O)c1ccco1)C(C(=O)NC1CCCCC1)c1ccc(OC)cc1OC
653817	MUV_713_D_1955	COC(=O)c1cccc(N(C(=O)CNC(=O)c2ccco2)C(C(=O)NC2CCCC2)c2ccco2)c1
653826	MUV_713_D_1956	COc1ccc(C(=O)COC(=O)CCn2nnc(-c3cccs3)n2)cc1
653831	MUV_713_D_1957	CCc1c(C)nc2[nH]nc(NC(=O)C(F)(F)F)n2c1=O
653834	MUV_713_D_1958	O=C(CSc1nnc2c3c4c(sc3ncn12)CCCC4)NCc1ccco1
653844	MUV_713_D_1959	O=C(Nc1cccnc1N1CCOCC1)c1ccco1
653845	MUV_713_D_1960	CCOC(=O)c1cnn2c1nc(-c1ccco1)cc2C(F)(F)F
653847	MUV_713_D_1961	CCn1c(SCC(=O)Nc2nc3c(s2)CCCC3)nnc1-c1ccccc1
653849	MUV_713_D_1962	COCCNC(=O)C(OC(=O)CC1Sc2ccccc2NC1=O)c1ccncc1
653853	MUV_713_D_1963	COc1ccc(CNC(=O)c2cnc(C)cn2)c(OC)c1
653856	MUV_713_D_1964	COc1ccc(OCC(=O)Nc2ccc(C)cc2)cc1
653864	MUV_713_D_1965	COCCCn1c(SCC(N)=O)nnc1-c1ccccc1
653870	MUV_713_D_1966	CCCc1nnc(NC(=O)c2c(O)n3c4c(cccc4c2=O)CC3)s1
653890	MUV_713_D_1967	COC(=O)COc1cccc(-n2cnnn2)c1
653892	MUV_713_D_1968	Cc1ccnc(SCC(=O)Nc2sc3c(c2C#N)CCCC3)n1
653893	MUV_713_D_1969	Cc1cc2cc(CN(CCCN3CCOCC3)C(=O)NC3CCCCC3)c(=O)[nH]c2cc1C
653898	MUV_713_D_1970	COCc1nnc(NC(=O)CCCOc2ccccc2OC)s1
653904	MUV_713_D_1971	Cc1sc(NC(=O)CSc2nnc3scc(-c4ccccc4)n23)c(C#N)c1C
653910	MUV_713_D_1972	CCCn1c(O)c(C(=O)Nc2ccc(OCC)cc2)c(=O)c2c1CCCC2
653923	MUV_713_D_1973	O=C(NCCCn1ccnc1)C1CCC(=O)N1
653928	MUV_713_D_1974	CC1CCN(S(=O)(=O)c2cccc(C(=O)NCc3cccs3)c2)CC1
653932	MUV_713_D_1975	COc1ccc(NC(=O)c2ccco2)cc1NC(=O)c1cccc(OC(C)C)c1
653935	MUV_713_D_1976	Nc1nonc1N1CCCCC1
653938	MUV_713_D_1977	CC1(C)Cc2c(sc3c2c(=O)n(Cc2ccccc2)c2nncn32)CO1
653940	MUV_713_D_1978	Cc1ccc(-n2c(C)cc(C)c(C#N)c2=O)cc1
653941	MUV_713_D_1979	COCCN(C(=O)c1csnn1)C(C(=O)NC1CCCCC1)c1sccc1C
653945	MUV_713_D_1980	COc1cc2nc(C3CCC3)n(NC(=O)C3CCCC(OC)C3)c(=O)c2cc1OC
653955	MUV_713_D_1981	CC1(C)Oc2ccc(C(=O)N3CCc4ccccc43)cc2N(CC(=O)N2CCCC2)C1=O
653960	MUV_713_D_1982	COc1ccc(S(=O)(=O)NCC(=O)N(CC(=O)NCC2CCCO2)c2c(C)cccc2C)cc1
653961	MUV_713_D_1983	CCn1cc(C(=O)NCc2ccc3c(c2)OCO3)c(=O)c2ccc(C)nc21
653980	MUV_713_D_1984	COc1ccc(C(OC(=O)c2c(C)noc2C)C(=O)NC2CCCC2)cc1
653984	MUV_713_D_1985	CCOC(=O)C(Cc1c[nH]c2ccccc12)NC(=O)c1ccco1
653989	MUV_713_D_1986	COc1cccc(C(=O)Nc2ccc(NC(=O)C(C)(C)C)cn2)c1
653993	MUV_713_D_1987	CCC12CN(C(=O)c3ccc(OC)cc3)CC(CC)(CN(C(=O)c3ccc(OC)cc3)C1)C2=O
653995	MUV_713_D_1988	COc1cccc(C(=O)CSc2nnc(-c3cccs3)o2)c1
654012	MUV_713_D_1989	COc1ccc(CN2CCN(C(=O)COc3cccc(C)c3)CC2)c(OC)c1.O=C(O)C(=O)O
654019	MUV_713_D_1990	COc1ccc(CNS(=O)(=O)c2ccc(S(=O)(=O)N3CCCCC3)cc2)cc1
654026	MUV_713_D_1991	CCN(CC)C(=O)CSc1nc2ccc(NC(=O)CSc3nccn3C)cc2s1
654029	MUV_713_D_1992	Cn1nc(C(C)(C)C)cc1C(=O)Nc1nc2c(s1)C(=O)CC(C)(C)C2
654036	MUV_713_D_1993	Cc1nnc(NC(=O)CSc2nnc(-c3ccoc3C)n2CC(C)C)s1
654052	MUV_713_D_1994	CCOC(=O)CSc1ncnc2c1cnn2-c1ccccc1
654059	MUV_713_D_1995	COCc1cc(=O)nc(SCC(=O)Nc2ccccc2)[nH]1
654064	MUV_713_D_1996	COc1cccc(OC)c1NC(=O)Cc1nn(C)c(=O)c2ccccc12
654072	MUV_713_D_1997	Cn1c2nc3n(c2c(=O)n(Cc2ccccc2)c1=O)CCS3
654080	MUV_713_D_1998	O=C(O)c1cccc2[nH]c(C(F)(F)F)nc21
654091	MUV_713_D_1999	FC(F)(F)c1cccc(-c2nnc3ccc(C(F)(F)F)cn32)c1
[truncated: 13,001 more rows]
