# Supplementary material for: PyRMD Studio: A Unified Suite for Next-Generation, AI-Powered Virtual Screening
Source: J Chem Inf Model. 2026 May 19;66(11):6197–203. doi: 10.1021/acs.jcim.6c00648 (PMC13250901; doi:10.1021/acs.jcim.6c00648)
Supplement: Supplementary file 2 [file ci6c00648_si_002.zip › decoys/era2_decoys.dat]

# PUBCHEM_COMPOUND_CID	ID	SMILES
1676	MUV_737_D_1	CCCn1c2nc[nH]c2c(=O)[nH]c1=O
1820	MUV_737_D_2	O=C(O)c1cc2cc(F)ccc2[nH]1
2000	MUV_737_D_3	CC(=O)NC(Cc1ccccc1)C(=O)O
2196	MUV_737_D_4	COc1ccc(C(=O)N2CCCC2=O)cc1
2378	MUV_737_D_5	c1cn(C(c2ccccc2)c2ccc(-c3ccccc3)cc2)cn1
3025	MUV_737_D_6	CCCCOc1cc(C(=O)NCCN(CC)CC)c2ccccc2n1
3332	MUV_737_D_7	O=C(O)Cc1ccc(-c2ccccc2)cc1
3463	MUV_737_D_8	Cc1ccc(C)c(OCCCC(C)(C)C(=O)O)c1
3747	MUV_737_D_9	CC(C)Oc1ccc2c(c1)occ(-c1ccccc1)c2=O
3825	MUV_737_D_10	CC(C(=O)O)c1cccc(C(=O)c2ccccc2)c1
3828	MUV_737_D_11	COc1c2occc2c(OC)c2c(=O)cc(C)oc12
4044	MUV_737_D_12	Cc1cccc(Nc2ccccc2C(=O)O)c1C
4409	MUV_737_D_13	COc1ccc2cc(CCC(C)=O)ccc2c1
4472	MUV_737_D_14	O=C(CCNNC(=O)c1ccncc1)NCc1ccccc1
4632	MUV_737_D_15	COc1ccc(C(=O)c2ccccc2)c(O)c1
4764	MUV_737_D_16	O=C1OC(c2ccc(O)cc2)(c2ccc(O)cc2)c2ccccc21
5147	MUV_737_D_17	NC(=O)c1ccccc1O
5265	MUV_737_D_18	O=C(CCCN1CCC2(CC1)C(=O)NCN2c1ccccc1)c1ccc(F)cc1
5503	MUV_737_D_19	Cc1ccc(S(=O)(=O)NC(=O)NN2CCCCCC2)cc1
5763	MUV_737_D_20	Cl.CCN(CC)CCOC(=O)C(c1ccccc1)c1ccccc1
5775	MUV_737_D_21	Cc1ccc(N(CC2=NCCN2)c2cccc(O)c2)cc1
6081	MUV_737_D_22	Cl.COc1ccc(OC)c(C(O)C(C)N)c1
6084	MUV_737_D_23	Cl.COc1ccc(Cc2nccc3cc(OC)c(OC)cc32)cc1OC
6872	MUV_737_D_24	O=C(Nc1ccccc1)c1ccccc1O
7172	MUV_737_D_25	CNCC(O)c1ccc(O)cc1
8228	MUV_737_D_26	Cl.CN(C)CCCN1c2ccccc2CCc2ccccc21
8739	MUV_737_D_27	NS(=O)(=O)c1ccc(C(=O)O)cc1
9568	MUV_737_D_28	Cl.Cc1ccccc1C(OCCN(C)C)c1ccccc1
10145	MUV_737_D_29	COc1cc2c(cc1OC)-c1c(OC)c(OC)cc3c1C(C2)N(C)CC3
11257	MUV_737_D_30	CC(=O)Nc1ccc(S(=O)(=O)c2ccc(N)cc2)cc1
11352	MUV_737_D_31	Nc1cccc2nc3ccccc3cc12
11741	MUV_737_D_32	Nc1cccc(S(=O)(=O)c2cccc(N)c2)c1
12884	MUV_737_D_33	O=C1c2ccccc2N(c2ccccc2)C1=O
12897	MUV_737_D_34	CCC1(c2ccccc2)C(=O)N(C)C(=O)N(C)C1=O
12914	MUV_737_D_35	CCOC(=O)c1ccc(NC(=O)c2ccccc2)cc1
13451	MUV_737_D_36	O=C(Nc1ccccc1)NC1CCCCC1
15163	MUV_737_D_37	CC(=O)c1c(C)c[nH]c1C
15882	MUV_737_D_38	COc1ccccc1OCC(=O)O
16484	MUV_737_D_39	COc1ccc(-c2ccc(OC)cc2)cc1
21600	MUV_737_D_40	CCC1(CC)NC(=O)NC1=O
23064	MUV_737_D_41	OC(CNC1CCCCC1)c1ccccc1
26660	MUV_737_D_42	CC(=O)NC(C)Cc1ccccc1
28912	MUV_737_D_43	O=C(c1cc2ccccc2oc1=O)N1CCCC1
30928	MUV_737_D_44	CC(C)N(CCC(C(N)=O)(c1ccccc1)c1ccccn1)C(C)C.O=P(O)(O)O
35306	MUV_737_D_45	CCOc1nc(NC(C)C)nc(NC(C)C)n1
37560	MUV_737_D_46	Nc1ccc(C(=O)Nc2nc3ccccc3s2)cc1
38280	MUV_737_D_47	CCCOC(=O)c1cc2ccccc2oc1=O
39450	MUV_737_D_48	CCN(CC)Cc1c[nH]c2ccccc12
40122	MUV_737_D_49	CCOC(=O)c1c(-c2ccccc2)oc2ccc(O)c(CN(C)C)c21
40230	MUV_737_D_50	COCC(=O)c1[nH]c2ccccc2c1C
40596	MUV_737_D_51	Cc1c(Nc2ncnc3nc[nH]c32)c(=O)n(-c2ccccc2)n1C
50496	MUV_737_D_52	Nc1c(=O)oc2ccccc2c1N1CCN(c2ccccc2)CC1
54710	MUV_737_D_53	Cc1c(NC(=O)C(C)N2C(=O)c3ccccc3C2=O)c(=O)n(-c2ccccc2)n1C
54739	MUV_737_D_54	CC(C)C1(C)N=C(c2nc3ccccc3cc2C(=O)O)NC1=O
63120	MUV_737_D_55	Cc1cccnc1-n1c(C)nc2ccccc2c1=O
63399	MUV_737_D_56	O=c1nc(CN2CCN(c3ccccc3)CC2)[nH]c2ccccc21
63430	MUV_737_D_57	O=c1nc(-c2ccccc2)c2ccccc2[nH]1
66734	MUV_737_D_58	O=C(Oc1ccc2ccccc2c1)c1ccccc1
67173	MUV_737_D_59	Cl.CCN(CC)CCOC(=O)C1(c2ccccc2)CCCC1
68297	MUV_737_D_60	Nc1ccccc1Nc1ccccc1
68497	MUV_737_D_61	Cc1ccc(NC(=O)c2ccccc2)cc1
69030	MUV_737_D_62	Cc1ccc(S(=O)(=O)c2ccc(C)cc2)cc1
69088	MUV_737_D_63	Cc1cc(=O)[nH]c2ccccc12
70161	MUV_737_D_64	COc1cc2ccccc2cc1C(=O)O
70557	MUV_737_D_65	CCCCn1cnc2c1c(=O)n(C)c(=O)n2C
70863	MUV_737_D_66	Cl.CCCOc1ccc(C(=O)CCN2CCCCC2)cc1
71478	MUV_737_D_67	Cl.CNCCCC12CCC(c3ccccc31)c1ccccc12
71827	MUV_737_D_68	Cc1cccc(Nc2ncccc2C(=O)O)c1C
72489	MUV_737_D_69	O=C(NNC(=O)c1ccncc1)c1ccncc1
72892	MUV_737_D_70	O=S(=O)(NCCNS(=O)(=O)c1ccccc1)c1ccccc1
73249	MUV_737_D_71	Cc1cc(C)nc(Nc2nc3ccccc3[nH]2)n1
75766	MUV_737_D_72	CCCCC(=O)c1ccc(O)cc1
76080	MUV_737_D_73	Nc1ccccc1C(=O)c1ccccc1
78644	MUV_737_D_74	O=C(Nc1ccccc1)Oc1ccccc1
79419	MUV_737_D_75	CC(=O)Nc1cc(-c2ccccc2)ccc1O
82078	MUV_737_D_76	CCOC(=O)CS(=O)(=O)c1ccccc1
85307	MUV_737_D_77	Cc1ccc(-c2nc3cc(C)ccc3o2)cc1
86654	MUV_737_D_78	Nc1ccc(Cl)cc1C(=NO)c1ccccc1
88779	MUV_737_D_79	c1ccc(SCCc2ccncc2)cc1
89082	MUV_737_D_80	COC(=O)C1=C(C)NC(C)=C(C(=O)OC)C1c1cccc([N+](=O)[O-])c1
91378	MUV_737_D_81	Cl.CN(C)CC(C(=O)c1ccccc1)c1ccccc1
91430	MUV_737_D_82	Cc1ccc(N(CC2=NCCN2)c2cccc(O)c2)cc1.CS(=O)(=O)O
91851	MUV_737_D_83	CCOC(=O)c1nc2nc(C)cc(=O)n2[nH]1
94381	MUV_737_D_84	CCN(CC)c1ccc2cc(-c3nc4ccccc4[nH]3)c(=O)oc2c1
94777	MUV_737_D_85	CCOc1ccc(NC(=O)c2ccccc2O)cc1
95022	MUV_737_D_86	O=C(c1ccccc1)C1C(=O)c2ccccc2C1=O
95202	MUV_737_D_87	CCOC(=O)CN1C(=O)c2ccccc2C1=O
96737	MUV_737_D_88	Brc1cccc(-c2nnc(-c3ccccc3)o2)c1
98466	MUV_737_D_89	CCOC(=O)C1C(=O)CC(C)(O)C(C(=O)OCC)C1c1ccccc1
99051	MUV_737_D_90	O=C(CC1(O)C(=O)Nc2ccccc21)c1ccccc1
99955	MUV_737_D_91	CCOC(=O)C1=C(C)NC(C)=C(C(=O)OCC)C1c1ccccn1
100195	MUV_737_D_92	CCC1SC2=NCCN2C1(O)c1ccc(Cl)cc1
100335	MUV_737_D_93	CCN(CC)c1ccc2cc(-c3nc4ccccc4n3C)c(=O)oc2c1
100492	MUV_737_D_94	COc1cc2c(O)c3c(c(-c4ccc5c(c4)OCO5)c2cc1OC)C(=O)OC3
104871	MUV_737_D_95	[I-].C[N+]1(C)CCc2cc3c(cc2C1C1OC(=O)c2c1ccc1c2OCO1)OCO3
115936	MUV_737_D_96	CC(C)Oc1ccc(C(=O)CCN2CCCCC2)cc1
118752	MUV_737_D_97	COc1cc(C(=O)N2CCCc3ccccc32)cc(OC)c1OC
118982	MUV_737_D_98	O=C1CCCCCN1Sc1ccccc1
121269	MUV_737_D_99	Nc1nnc(-c2ccncc2)s1
126623	MUV_737_D_100	Cl.CN(C)CCCN1C(=O)CSC1c1ccccc1
130606	MUV_737_D_101	COc1cc2cccnc2c(NS(=O)(=O)c2ccc(C)cc2)c1
135348	MUV_737_D_102	O=C(O)C(O)C(O)C(=O)O.O=C(c1ccc(F)cc1)C1CCN(CCn2c(=O)[nH]c3ccccc3c2=O)CC1
143191	MUV_737_D_103	CCN(CC)c1ccc2cc(C=O)c(=O)oc2c1
151352	MUV_737_D_104	Cc1cccc(Oc2ccc(N)cc2)c1
151814	MUV_737_D_105	O=C(CCC(=O)c1cccs1)c1cccs1
156525	MUV_737_D_106	c1ccc2[nH]c(CSc3nnc(-c4ccncc4)o3)nc2c1
165542	MUV_737_D_107	CS(=O)(=O)O.OC(CCN1CCCCC1)(c1ccccc1)c1ccccc1
171296	MUV_737_D_108	Cl.COc1ccc2c(c1)c1c3n2CCN(C)C3=NCC1
199391	MUV_737_D_109	Nc1ccc(N(c2ccccc2)c2ccc(N)cc2)cc1
199604	MUV_737_D_110	Cl.C#CCN(C)C(C)Cc1ccccc1
201597	MUV_737_D_111	Cl.CN(C)CCC(O)(c1ccccc1)c1ccccc1
203433	MUV_737_D_112	O=C(Nc1nc(-c2ccccc2)cs1)c1cccnc1
205491	MUV_737_D_113	Cl.CCOc1ccc(C(=O)CCN2CCCCCC2)cc1
206167	MUV_737_D_114	c1ccc(-c2nn3c(nnc3-c3ccccc3)s2)cc1
206388	MUV_737_D_115	CCN1C=CC(=C2C(=O)c3ccccc3C2=O)C=C1
207081	MUV_737_D_116	Cl.O=C(OC1CN2CCC1CC2)C1c2ccccc2Oc2ccccc21
207841	MUV_737_D_117	Cl.OC(CCN1CCCC1)(c1ccccc1)C1CCCCC1
208532	MUV_737_D_118	CCOc1ccc(S(=O)(=O)NCCCN2CCOCC2)cc1
211017	MUV_737_D_119	COc1ccc(C(=O)c2c[nH]c3ccccc32)cc1
212873	MUV_737_D_120	CCN(CC)CCOC(=O)C12CC3CC(CC(C3)C1)C2
214169	MUV_737_D_121	Cl.CCN(CC)CCOC(=O)C1c2ccccc2Oc2ccccc21
219760	MUV_737_D_122	CCCCNc1ncnc2c1cnn2-c1ccccc1
220717	MUV_737_D_123	CCNC1=C(Cl)C(=O)c2ccccc2C1=O
221221	MUV_737_D_124	Nc1ccc(S(=O)(=O)N2CCCc3ccccc32)cc1
222006	MUV_737_D_125	CCOc1ccc(C(=O)NCC(C)C)cc1
225587	MUV_737_D_126	Cc1ccc(S(=O)(=O)NCCc2ccccc2)cc1
228532	MUV_737_D_127	CC(=O)Nc1ccc(C(=O)c2ccccc2)cc1
229357	MUV_737_D_128	O=C(O)c1ccc(S(=O)(=O)NC2CCCCC2)cc1
229821	MUV_737_D_129	Nn1c(-c2ccccc2)nnc1-c1ccccc1
231841	MUV_737_D_130	CCOC(=O)Nc1ccc(NC(=O)OCC)cc1
232061	MUV_737_D_131	CC(=O)Nc1ccc(C)cc1NC(C)=O
234937	MUV_737_D_132	O=C(O)CC1Sc2ccccc2NC1=O
235110	MUV_737_D_133	O=C1CC(c2ccccc2)c2ccc(O)cc2O1
236228	MUV_737_D_134	CCN(CC)C(=O)Nc1ccccc1C
238285	MUV_737_D_135	CC(=O)Oc1ccc(CCC(C)OC(C)=O)cc1
242888	MUV_737_D_136	O=C(Nc1cccc(F)c1)c1ccccc1
243414	MUV_737_D_137	N#CCCn1nnc2ccccc21
244418	MUV_737_D_138	COc1ccc(C(=O)C2CCCCC2=O)cc1
246555	MUV_737_D_139	Cc1ccccc1NC(=O)C1CCC(C)(C(=O)O)C1(C)C
249759	MUV_737_D_140	O=C1c2ccccc2C(=O)N1CCCOc1ccccc1
250491	MUV_737_D_141	O=C1C2CC=CCC2C(=O)N1Cc1ccccc1
251549	MUV_737_D_142	O=C1C2C3C=CC(C3)C2C(=O)N1c1nccs1
252398	MUV_737_D_143	CC(=O)CSc1nc2ccccc2s1
252491	MUV_737_D_144	Cc1cc(=O)nc(NN=Cc2ccco2)[nH]1
253834	MUV_737_D_145	COc1ccc2c(=O)cc(-c3ccccc3)n(C)c2c1
254510	MUV_737_D_146	CCOC(=O)c1cccc(C(=O)OCC)n1
257906	MUV_737_D_147	COc1ccc(OC)c(C(=O)c2ccccc2)c1
259483	MUV_737_D_148	O=C(c1ccccc1)N1CCN(c2ccc(Cl)cc2)CC1
259997	MUV_737_D_149	Cc1ccc(-c2nnc(-c3ccccc3)o2)cc1
261400	MUV_737_D_150	O=c1cc(-c2ccccc2F)oc2ccccc12
262552	MUV_737_D_151	CCCCSc1nc2c(c(=O)[nH][nH]c2=O)n1Cc1ccccc1
265982	MUV_737_D_152	CC(C)(C)C(=O)Nc1ccc(S(=O)(=O)c2ccc(NC(=O)C(C)(C)C)cc2)cc1
267548	MUV_737_D_153	O=C(O)CCC1COc2ccccc2O1
272217	MUV_737_D_154	COCCCNC(=O)c1ccc(C(=O)NCCCOC)cc1
272514	MUV_737_D_155	O=C1Cc2ccccc2C(=O)N1Cc1ccccc1
272567	MUV_737_D_156	Cc1ccc(NC2=CC(=O)C(=O)c3ccccc32)cc1
272861	MUV_737_D_157	O=C(O)c1ccccc1C(=O)N(Cc1ccccc1)Cc1ccccc1
274796	MUV_737_D_158	COc1ccc(CNC2CCCCC2)cc1
275196	MUV_737_D_159	COc1ccc2c(c1OC)C(=O)OC2C1c2c(cc3c(c2OC)OCO3)CCN1C
279843	MUV_737_D_160	CCOC(=O)c1ccc(NC(=O)c2cnccn2)cc1
279885	MUV_737_D_161	O=C(Nc1ccc(OCc2ccccc2)cc1)c1cccnc1
285247	MUV_737_D_162	O=C(O)C1CCC(NC(=O)OCc2ccccc2)CC1
286520	MUV_737_D_163	CCOC(=O)c1ccc(N2C(=O)C=CC2=O)cc1
289502	MUV_737_D_164	O=C1c2cccnc2C(=O)N1Cc1ccccc1
290685	MUV_737_D_165	CNc1c([N+](=O)[O-])ncn1C
291754	MUV_737_D_166	CCOC(=O)c1[nH]c(C)c(CCC(=O)OC)c1C
292652	MUV_737_D_167	CCOC(=O)CCCc1c[nH]c2ccccc12
292946	MUV_737_D_168	Cc1cc(=O)c2ccc3ccccc3c2[nH]1
293372	MUV_737_D_169	O=C(Nc1ccccc1C(=O)NC1CCCC1)NC1CCCC1
294770	MUV_737_D_170	COc1cc(C=C(C(C)=O)C(C)=O)ccc1O
294891	MUV_737_D_171	O=C(O)C(Cc1c[nH]c2ccccc12)NC(=O)c1ccccc1
294983	MUV_737_D_172	O=C(O)C1CCCCC1C(=O)Nc1ccc(Cl)cc1
295703	MUV_737_D_173	CCOC(=O)c1cnc(SC)nc1Sc1ccccc1
297813	MUV_737_D_174	O=C(CNC(=O)OCc1ccccc1)NCC(=O)N1CCCC1C(=O)OCc1ccccc1
298474	MUV_737_D_175	CCOCc1cc(C)[nH]c(=O)c1C#N
300571	MUV_737_D_176	Cc1ccc(C2Nc3ccccc3C(=O)N2)s1
301541	MUV_737_D_177	O=C(O)C1CC1c1ccc(Br)cc1
302104	MUV_737_D_178	CC(C)(Oc1cccc2ccccc21)C(=O)O
303223	MUV_737_D_179	COc1ccc(NC(=O)Nc2ccccc2C)c(OC)c1
303580	MUV_737_D_180	O=C(O)CCCCCN1C(=O)CCC1=O
304273	MUV_737_D_181	O=C(O)CC(NC(=O)OCc1ccccc1)c1ccccc1
304906	MUV_737_D_182	O=C(CC1(O)C(=O)Nc2ccc(Br)cc21)c1ccc2c(c1)OCO2
305467	MUV_737_D_183	CC(C)(C)S(=O)(=O)c1nc2ccccc2s1
306455	MUV_737_D_184	CN(Cc1ccccc1)C(=O)Nc1ccccc1
306464	MUV_737_D_185	O=C(NCc1ccncc1)Nc1ccccc1Cl
308136	MUV_737_D_186	CC(=O)Nc1ccc2[nH]c(C)cc(=O)c2c1
309669	MUV_737_D_187	O=C(COc1ccccc1)NCc1ccccc1
310650	MUV_737_D_188	Cc1cc(NC(=O)Nc2cccc(C)c2)no1
313134	MUV_737_D_189	CC(=O)Oc1c(C)cc(O)c2ccccc21
316724	MUV_737_D_190	C=C(c1ccc(OC)cc1)c1ccc(OC)cc1
318084	MUV_737_D_191	CC(CCc1c[nH]c2ccccc12)=NO
334134	MUV_737_D_192	CC(NC(=O)C(c1ccccc1)c1ccccc1)C(=O)O
340151	MUV_737_D_193	O=C1CCCC2=C1C(c1ccccc1)C1=C(CCCC1=O)O2
340723	MUV_737_D_194	Cc1cc(N2C(=O)C3CC=C(C)CC3C2=O)no1
342533	MUV_737_D_195	COc1ccc2cc(C(=O)c3ccccc3)c(=O)oc2c1
342996	MUV_737_D_196	O=C(NCc1nc2ncc(Br)cc2[nH]1)c1ccccc1
347384	MUV_737_D_197	NC(=O)C1C(c2ccccc2)=C1c1ccccc1
348061	MUV_737_D_198	Cc1cccc(NCN2C(=O)c3ccccc3C2=O)c1
356261	MUV_737_D_199	COC(=O)C1=C(C)NC(C)=C(C(=O)OC)C1c1ccc(NC(C)=O)cc1
357403	MUV_737_D_200	CCOC(=O)CC1C(=O)NCCN1C(=O)c1c(F)cccc1F
360693	MUV_737_D_201	CCOC(=O)C1=C(Nc2ccccc2)SCC1=O
360857	MUV_737_D_202	c1nnc2c3c(-c4ccccc4)csc3ncn12
363669	MUV_737_D_203	CC(Oc1ccc2c(c1)oc(=O)cc2-c1ccccc1)C(=O)O
375912	MUV_737_D_204	O=c1cc(-c2ccccc2)c2ccccc2[nH]1
376003	MUV_737_D_205	CC1=CCC(C(C)(C)NC(=O)c2ccccc2)CC1=NO
376414	MUV_737_D_206	Cc1nc2ccccc2c(=O)n1NC(=O)Cc1ccccc1
379772	MUV_737_D_207	COC(=O)c1ccc(-n2c(C)nc(=O)c(-c3ccccc3)c2C)cc1
380185	MUV_737_D_208	O=C(CCN1CCN(CCC(=O)c2ccccc2)CC1)c1ccccc1
380675	MUV_737_D_209	Nn1c(SCc2nc3ccccc3[nH]2)nnc1-c1ccccc1
390800	MUV_737_D_210	CC(=O)Oc1cc(OC(C)=O)c2c(C)cc(=O)oc2c1
395987	MUV_737_D_211	O=c1oc2ccc3ccccc3c2cc1-c1nc2ccccc2o1
396186	MUV_737_D_212	N#CC1=C2SCCN2C(=O)C(C#N)C12CCCCC2
397073	MUV_737_D_213	CCN(CC)c1ccc2cc(-c3nnc(-c4ccccc4)o3)c(=O)oc2c1
397078	MUV_737_D_214	COc1ccc2oc(=O)c(-c3nc4ccccc4o3)cc2c1
401588	MUV_737_D_215	O=C(Nc1ccc2oc(-c3ccccc3)nc2c1)c1cccs1
407084	MUV_737_D_216	COc1ccccc1C=NN=C(N)N[N+](=O)[O-]
408156	MUV_737_D_217	c1ccc(C2=NCCCN2)cc1
412753	MUV_737_D_218	COC(=O)c1ccc(NC(=O)CN2CCOCC2)cc1
421162	MUV_737_D_219	O=C(Nc1ccccc1-c1ccccc1)c1cnccn1
442897	MUV_737_D_220	COc1c2c(nc3ccccc31)OC(C(C)(O)CO)C2
445154	MUV_737_D_221	Oc1ccc(C=Cc2cc(O)cc(O)c2)cc1
459078	MUV_737_D_222	Cc1ccc(C)n1-c1ccc(C(=O)O)cc1
459119	MUV_737_D_223	CC(=O)Nc1ccc(S(=O)(=O)Nc2nc3ccc(C)cc3s2)cc1
484481	MUV_737_D_224	C(=Nn1cnnc1)c1cccc2ccccc12
500095	MUV_737_D_225	CC1=C2C(=O)OC(c3ccoc3)C2(C)CCC1
510118	MUV_737_D_226	COc1ccc(OC)c2[nH]c(C(=O)O)cc21
520427	MUV_737_D_227	c1ccc(OCCOCCN2CCOCC2)cc1
531888	MUV_737_D_228	COc1ccc(OC)c(NC(=O)C2CCCC2)c1
531960	MUV_737_D_229	Cc1cccc(C(=O)NCC2CCCO2)c1
531989	MUV_737_D_230	COc1ccc(NC(=O)Cc2ccccc2)cc1
532723	MUV_737_D_231	O=C(Oc1ccc2ccccc2c1)c1ccco1
533807	MUV_737_D_232	CCOC(=O)COc1ccc2nsnc2c1Cl
534121	MUV_737_D_233	C#CCOC(=O)c1ccccc1C(=O)N(CC)CC
534348	MUV_737_D_234	N#CCC(=O)N1CCCCCC1
535113	MUV_737_D_235	CCC(C#CCN1CCCCC1)(CC)OCCC#N
535511	MUV_737_D_236	c1cc(N2CCCCC2)nn2nnnc12
535726	MUV_737_D_237	CN1CCN(CC(=O)Nc2c3ccccc3oc2C(=O)C2CC2)CC1
535852	MUV_737_D_238	Nc1ccc(C2(c3ccc(N)cc3)CN3CCC2CC3)cc1
536254	MUV_737_D_239	CC(=O)CC(C)(C)S(=O)(=O)c1ccc(NC(C)=O)cc1
536700	MUV_737_D_240	CC(=O)N1CN2CN(C(C)=O)CC(C(=O)c3ccc(Br)cc3)(C2)C1
539959	MUV_737_D_241	CCOc1cccc(=O)c2c(C)oc(C)c21
540540	MUV_737_D_242	CC(=O)N=c1sc2nc3ccccc3nc2n1N(C(C)=O)C(C)=O
541218	MUV_737_D_243	CC(=O)Nc1ccc(S(=O)(=O)Nc2nc3ccccc3s2)cc1
542899	MUV_737_D_244	Nc1ccc(-c2nc3ccc(N)cc3o2)cc1
544174	MUV_737_D_245	COC(=O)C1C(=O)C=C(N2CCOCC2)CC1(C)C
547407	MUV_737_D_246	CN1CC2(C(=O)c3ccccc3)CN(C)CC(C(=O)c3ccccc3)(C1)C2
550273	MUV_737_D_247	CSc1nc(=O)c(-c2ccccc2)n[nH]1
550849	MUV_737_D_248	CC(C)(C)N1CC(COc2ccccc2)OC1=O
550926	MUV_737_D_249	COc1cc2c(cc1Br)oc(C)c2C(=O)N1CCN(C)CC1
553033	MUV_737_D_250	C=CCSc1nnnn1-c1ccc(OC)cc1
555204	MUV_737_D_251	O=S(=O)(Nn1cnnc1)c1ccccc1
555537	MUV_737_D_252	O=C(CSc1nc2ccccc2o1)NCCOc1ccccc1
555647	MUV_737_D_253	O=S(=O)(NCCSc1nc2ccccc2o1)c1ccccc1
555773	MUV_737_D_254	Cn1nc([N+](=O)[O-])nc1Oc1ccccc1
559412	MUV_737_D_255	O=S(=O)(c1ccc2oc3ccccc3c2c1)N1CCOCC1
561960	MUV_737_D_256	CCCn1c(SCc2ccccc2)nc2c1c(=O)[nH]c(=O)n2C
562108	MUV_737_D_257	O=C(CSc1nnnn1Cc1ccccc1)NCC(=O)c1ccccc1
562160	MUV_737_D_258	Nc1c(C(=O)NCc2ccccc2)nnn1Cc1ccccc1
562408	MUV_737_D_259	CC1CN=C(N(Cc2ccccc2)C(=O)Nc2ccccc2)S1
562427	MUV_737_D_260	Cc1cccc(N(C(=O)Nc2ccccc2)C2=NCC(C)S2)c1
563092	MUV_737_D_261	O=C(NC1CCCCC1)C1CC(O)CN1C(=O)OCc1ccccc1
563972	MUV_737_D_262	CSc1nnc2c3ccccc3n(CCc3ccccc3)c2n1
564006	MUV_737_D_263	C=CCNc1nc(NCc2ccccc2)c(C#N)c2c1CN(C)CC2
564104	MUV_737_D_264	COC(=O)c1ccc(NC(=O)CCN2CCN(Cc3ccccc3)CC2)cc1
564890	MUV_737_D_265	O=C(Nc1ccccc1)c1[nH]cnc1C(=O)c1ccccc1
565087	MUV_737_D_266	O=C(O)CCC(=O)OC1CC2CCC1C2
565752	MUV_737_D_267	Cc1[nH]nc2c1C(c1ccc(OC(=O)c3ccco3)cc1)C(C#N)=C(N)O2
565804	MUV_737_D_268	Cc1cc(C)n(C2=NS(=O)(=O)c3ccccc32)n1
566023	MUV_737_D_269	CCc1nnc(NCn2nc(C)cc2C)s1
566595	MUV_737_D_270	COc1cc(S(=O)(=O)N2CCCCCC2)ccc1Cl
566975	MUV_737_D_271	O=C(CN1CCCCC1)Nc1nnc(-c2ccc([N+](=O)[O-])cc2)s1
568906	MUV_737_D_272	O=C(c1ccccc1)N1CC(c2ccccc2)CC1=O
569192	MUV_737_D_273	Cc1onc(-c2ccccc2)c1C(=O)OCC(=O)c1ccccc1
569255	MUV_737_D_274	O=C(c1ccccc1)N1CCN(CC#CC2(O)CCCCC2)CC1
569946	MUV_737_D_275	Cc1sc(NC(=O)c2ccccc2)c(C(=O)NC(C)C)c1C
570259	MUV_737_D_276	O=C(O)COc1cccc(NC(=O)c2ccccc2)c1
570287	MUV_737_D_277	O=C(CSc1n[nH]c(-c2ccccc2)n1)c1ccccc1
570999	MUV_737_D_278	COC(=O)C(Cc1ccc(O)cc1)NC(=O)c1ccccc1
571521	MUV_737_D_279	Cc1nc2ccc(S(=O)(=O)Nc3ccccc3C)cc2s1
571564	MUV_737_D_280	O=C(Nc1ccc(OC(=O)c2cccnc2)cc1)c1cccnc1
571682	MUV_737_D_281	CCOC(=O)Nc1ccc(S(=O)(=O)NCc2ccccc2)cc1
571790	MUV_737_D_282	O=C(NCCc1ccc(Cl)cc1)c1cccnc1
572406	MUV_737_D_283	CCCCOc1ccc(CSc2ncn[nH]2)cc1
572777	MUV_737_D_284	O=C1c2ccccc2C(=O)N1CCC1=CCCCC1
573249	MUV_737_D_285	Cc1nnc(SCc2ccc(F)cc2)s1
573774	MUV_737_D_286	O=C(NCc1ccco1)c1cccs1
574188	MUV_737_D_287	O=C(c1cccs1)N(C(=O)c1cccs1)c1ccccn1
575169	MUV_737_D_288	CC(=O)c1ccc(NC(=O)CSc2nccn2CCc2ccccc2)cc1
575516	MUV_737_D_289	O=C(CSCC(=O)NC1CC1)Nc1ccc2ccccc2c1
576549	MUV_737_D_290	O=S(=O)(CCOc1ccccc1)c1nc2ccccc2[nH]1
576756	MUV_737_D_291	Cc1ccc(C(=O)c2nocc2C(=O)c2cccs2)cc1
576784	MUV_737_D_292	Cc1ccc(C(=O)Oc2csc(=S)n2C(=O)c2ccc(C)cc2)cc1
577334	MUV_737_D_293	Cc1ccc(C(=O)n2c(=S)nc3ccccn32)cc1
577518	MUV_737_D_294	Cc1ccc(C)c(NS(=O)(=O)c2c3nsnc3ccc2C)c1
578517	MUV_737_D_295	COc1ccc(S(=O)(=O)CCc2nc3ccccc3s2)cc1
579189	MUV_737_D_296	Cc1cc(C(=O)N2CCCC2C(=O)O)c(C)o1
579842	MUV_737_D_297	Nc1nc(Cn2nnc(-c3ccccc3Cl)n2)nc(N2CCOCC2)n1
579967	MUV_737_D_298	CC1(C)CC(OC(=O)c2ccccc2)CC(C)(C)N1
580005	MUV_737_D_299	c1ccc(CSc2nnnn2-c2cccc3ccccc32)nc1
580106	MUV_737_D_300	Cc1ccc(C(=O)CCNc2ccc(Br)cc2)o1
580604	MUV_737_D_301	Cc1ccc(OCc2ccoc2C(=O)O)cc1C
581637	MUV_737_D_302	CCOC(=O)C1CSC(CC(=O)Nc2ccc(Cl)cc2)C(=O)N1
581744	MUV_737_D_303	CC(=O)OC(C#CCN1CCOCC1)c1ccccc1
581967	MUV_737_D_304	Cn1ccnc1SCC(=O)Nc1cccc(O)c1
583516	MUV_737_D_305	O=C(c1cc2ccccc2c(=O)o1)N1CCCc2ccccc21
584277	MUV_737_D_306	CCCCOc1ccc(C2(C)CC(=O)NC2=O)cc1
585034	MUV_737_D_307	CCOc1ccc(CC2C(=O)NC(=O)N(c3ccc(CC)cc3)C2=O)cc1
585128	MUV_737_D_308	Cc1cc(NC(=O)C2COc3ccccc3O2)no1
585369	MUV_737_D_309	O=S(=O)(NCCOC12CC3CC(CC(C3)C1)C2)c1cccc2nsnc21
587733	MUV_737_D_310	CC(=O)ON1C(C)(C)CC(OC(=O)c2ccccc2)CC1(C)C
587741	MUV_737_D_311	Cc1ccoc1C(=O)NCc1occc1C(=O)O
587910	MUV_737_D_312	CN(C(=O)c1ccncc1)C1CC(C)(C)N(O)C(C)(C)C1
588000	MUV_737_D_313	Cc1csc(NC(=O)C2CCCN2C(=O)Oc2ccccc2)n1
589406	MUV_737_D_314	Cn1c(CSc2nc3ccc(Br)cc3[nH]2)nc2ccccc21
590694	MUV_737_D_315	CCOC(=O)c1[nH]c(C)c(C(=O)C(C)C)c1C
590957	MUV_737_D_316	Cc1cccc(-c2nnc(N)s2)c1
592173	MUV_737_D_317	CCCOc1ccc(C(=O)N2CCCC2)cc1OC
592205	MUV_737_D_318	COc1ccc(CNc2nn[nH]n2)cc1OC
592265	MUV_737_D_319	O=C(Nc1ccccc1)OCC1CCCN2CCCCC12
593193	MUV_737_D_320	CCOC(=O)CSc1nc(=O)cc(C)[nH]1
593970	MUV_737_D_321	O=C(O)CCc1ccc(-c2ccccc2)o1
594148	MUV_737_D_322	Nc1ccc(Sc2nnnn2-c2ccccc2)c(Cl)c1
594242	MUV_737_D_323	CC(=O)Nc1ccn(-c2ccccc2)n1
594394	MUV_737_D_324	Cc1nc2ccccc2cc1O
594800	MUV_737_D_325	Nc1nonc1-c1noc(CCCCCN2C(=O)c3ccccc3C2=O)n1
596160	MUV_737_D_326	Cc1oc2c(c1C(=O)Nc1ccc(C(=O)O)cc1)CCCC2
597002	MUV_737_D_327	COc1ccc(C(=O)NCc2cccnc2)cc1OC
598160	MUV_737_D_328	Cn1c2ccccc2c(C#N)c1CNC1CCCCC1
598513	MUV_737_D_329	CCCCC(=O)C1C(=O)NC(=O)NC1=O
600133	MUV_737_D_330	Cc1[nH]nc2c1C(c1ccc3c(c1)OCO3)C(C#N)=C(N)O2
600149	MUV_737_D_331	CC(=O)c1c(C)cc(C)c(CSc2nnc(-c3ccco3)o2)c1C
600610	MUV_737_D_332	COC(=O)CCC(=O)Nc1nc(-c2ccccc2)cs1
602438	MUV_737_D_333	COc1cc(SC)ccc1C(=O)Nc1ccc2c(c1)CCN2S(C)(=O)=O
603360	MUV_737_D_334	O=S1(=O)CC=C(CSc2nc3ccccc3[nH]2)C1
604122	MUV_737_D_335	Cc1cc(=O)nc(-c2ccccc2)[nH]1
604494	MUV_737_D_336	COc1ccc(NC(=O)CCSc2nnc(C)s2)cc1
605028	MUV_737_D_337	NC(=O)C1(N2CCCCC2)CCN(c2nc(-c3ccccc3)cs2)CC1
605535	MUV_737_D_338	COc1ccc(C2=C(C)CC(C)(C)NC2=O)cc1OC
606837	MUV_737_D_339	Nc1nc(CSCc2ccccc2)nc(N2CCOCC2)n1
607074	MUV_737_D_340	COC(=O)c1ccccc1Nc1ccccc1
607139	MUV_737_D_341	COc1cc(C(=O)N2c3ccccc3CC2C)cc(OC)c1OC
607320	MUV_737_D_342	COC(=O)c1ccc(C2C(C(=O)OC)=CNC=C2C(=O)OC)cc1
607541	MUV_737_D_343	O=C1CCNc2cc3ccccc3cc21
607825	MUV_737_D_344	Cc1cc(N2CC(C(=O)O)CC2=O)ccc1Br
608382	MUV_737_D_345	CC(=O)Nc1c2ccccc2oc1C(=O)C1CC1
608970	MUV_737_D_346	C=CCSc1nc(=O)c2ccccc2[nH]1
609629	MUV_737_D_347	Cc1cccc(NC2=NC(=O)CS2)c1
611070	MUV_737_D_348	Nc1ccc2oc(-c3ccccn3)nc2c1
611222	MUV_737_D_349	CC(C)(C)c1cc(C(=O)O)nn1-c1ccccc1
611317	MUV_737_D_350	Cc1ccc(Nc2nc(C)cc(C)n2)c(Br)c1
611858	MUV_737_D_351	O=C(Cn1c2ccccc2nc1-c1cncs1)NCCc1ccccc1
612147	MUV_737_D_352	CC1(C)C=C(c2ccc(O)cc2)CC(C)(C)N1
612269	MUV_737_D_353	COc1ccc(-c2cc(O)cc(O)c2)cc1
612512	MUV_737_D_354	Cc1ccc(CCC2C3=C(CCCC3=O)OC3=C2C(=O)CCC3)cc1
612723	MUV_737_D_355	O=c1cc(C23CC4CC(CC(C4)C2)C3)[nH][nH]1
613210	MUV_737_D_356	COc1ccc(NC2CC(=O)NC2=O)cc1
613500	MUV_737_D_357	c1ccc(-c2n[nH]nc2-c2ccccc2)cc1
613860	MUV_737_D_358	Cc1noc(NS(=O)(=O)c2ccc(N3C(=O)c4ccccc4C3=O)cc2)c1C
613908	MUV_737_D_359	c1ccc(N2CCN(c3ccccc3)C2c2cccnc2)cc1
614258	MUV_737_D_360	COC(=O)C1=C(C)NC(C)=C(C(=O)OC)C1c1ccccn1
614339	MUV_737_D_361	Cc1ccccc1NS(=O)(=O)c1ccc(N2CCCC2=O)cc1
614732	MUV_737_D_362	CC1(C)C(=O)OC(c2cc(Br)ccc2O)C(C)(C)C1=O
614956	MUV_737_D_363	CCOC(=O)C1=C(C)N(CCO)C(=O)NC1c1ccccc1
615484	MUV_737_D_364	Cc1nc2nc(-c3cccs3)cn2nc1C
615754	MUV_737_D_365	COc1cc2cc(C(=O)Nc3ccccc3)c(N)nc2cc1OC
616884	MUV_737_D_366	CC(=O)Nc1c2ccccc2oc1C(=O)c1ccccc1
617036	MUV_737_D_367	CCCCn1c(O)c(-c2ccccc2)c(=O)c2ccccc21
617111	MUV_737_D_368	CCCCOc1ccccc1C1C(C(=O)OC)=C(C)N(C)C(C)=C1C(=O)OC
617491	MUV_737_D_369	NC(=O)CSc1nc2ccccc2n1-c1ccccc1
618556	MUV_737_D_370	CS(=O)(=O)N1CCN(c2nc(-c3ccccc3)cs2)CC1
619566	MUV_737_D_371	Cc1ccc(C(=O)c2oc3ccccc3c2N)cc1
620461	MUV_737_D_372	COc1ccc2c(c1)C(=NO)c1cc(OC)ccc1-2
621132	MUV_737_D_373	O=C(O)C1CC=CCC1C(=O)NCc1ccccc1
621302	MUV_737_D_374	CCOC(=O)c1nc(N)c(=O)n(-c2ccccc2)n1
621309	MUV_737_D_375	CCOc1ccc(C2=Nn3cnnc3SC2)cc1
621531	MUV_737_D_376	Oc1ccc2c(c1)C1CCCC1(N1CCOCC1)O2
621538	MUV_737_D_377	N#CC1=C2Sc3ccccc3N2C(N)=C(C#N)C1c1ccccc1
621902	MUV_737_D_378	CCSc1cnn(-c2ccccc2)c(=O)c1SCC
622734	MUV_737_D_379	N#Cc1c(N)nc(C2CC2)cc1-c1ccccc1Cl
622877	MUV_737_D_380	Cc1cccc(C(=O)n2c(=S)nc3ccccn32)c1
623158	MUV_737_D_381	C=CCc1c(C)nc(SC)nc1Nc1ccccc1
623828	MUV_737_D_382	COC(=O)C1C(=O)N2CCCSC2=C(C#N)C1c1cccs1
624322	MUV_737_D_383	CC1(C)CNC(=O)c2sc(N3CCCCC3)nc2C1
624350	MUV_737_D_384	c1ccc(Sc2ncnc3c4ccccc4oc32)nc1
625239	MUV_737_D_385	N#Cc1c(N)c(C#N)c(-c2ccccc2)cc1-c1ccco1
625492	MUV_737_D_386	CCCCOc1ccc(CN(C)c2ncnc(N)n2)cc1
626288	MUV_737_D_387	Cc1ccc(C2OCC3(CO)COC(c4ccc(C)cc4)N23)cc1
626557	MUV_737_D_388	CCn1c2ccccc2nc1C(O)c1ccc2c(c1)OCO2
626653	MUV_737_D_389	CCSc1c(C(=O)NC)ccc2c1C(=O)c1ccccc1C2=O
626866	MUV_737_D_390	COc1ccc(OC)c(C(=O)c2coc3ccc(O)cc23)c1
627336	MUV_737_D_391	CC(=O)OC1N=C(c2ccccc2)c2cc(Br)ccc2NC1=O
627566	MUV_737_D_392	CN(C)C(=O)c1ccc(NC(=O)c2cncc(Br)c2)cc1
627763	MUV_737_D_393	CCOc1ccc(C2C(C#N)=C3Sc4ccccc4N3C(N)=C2C#N)cc1
628206	MUV_737_D_394	CCCn1c2ccccc2nc1C(O)c1ccc2c(c1)OCO2
629125	MUV_737_D_395	Cc1cc(C)c2c(N)c(S(=O)(=O)c3ccccc3)sc2n1
629239	MUV_737_D_396	CCOC(=O)c1ccccc1NS(=O)(=O)c1ccc(C)cc1
630093	MUV_737_D_397	Brc1ccc(-c2cn3nc4c(nc3n2)CCCC4)cc1
630454	MUV_737_D_398	COc1ccc(-c2cc(-c3ccccc3)nc(N3CCCC3)n2)cc1OC
631854	MUV_737_D_399	CCOc1ccc(NC(=O)CCN2CCN(c3ccccc3)CC2)cc1
635573	MUV_737_D_400	Cc1c(-n2c(CN3C(=O)c4ccccc4C3=O)nc3ccccc3c2=O)c(=O)n(-c2ccccc2)n1C
639427	MUV_737_D_401	Cc1nc2ccccc2n1-c1ccccc1
644391	MUV_737_D_402	CCOc1ccccc1N(C(=O)CNC(=O)c1ccco1)C(C(=O)NC(C)(C)C)c1ccncc1
644403	MUV_737_D_403	N#Cc1c2c(sc1NC(=O)CSc1nc3ccccc3c(=O)n1Cc1ccco1)CCCC2
644406	MUV_737_D_404	COc1ccccc1-c1ccc(Nc2cccc(C(C)=O)c2)nn1
644409	MUV_737_D_405	O=C(NCC1CC1)C1CCCN(S(=O)(=O)c2ccc(-n3cnnn3)cc2)C1
644410	MUV_737_D_406	COc1ccc(OCC(=O)Nc2cccc3cccnc32)cc1
644419	MUV_737_D_407	O=C(CSc1nc2ccccc2o1)NCc1n[nH]c(=O)c2ccccc12
644422	MUV_737_D_408	O=C(CSc1nnnn1-c1cccc2c1CCCC2)N1CCOCC1
644428	MUV_737_D_409	O=C(CSc1n[nH]c(-c2ccc(S(=O)(=O)NC3CCCCC3)cc2)n1)N1CCCC1
644429	MUV_737_D_410	O=C(Cn1c(=O)sc2ccccc21)Nc1ccc2c(c1)OCCO2
644435	MUV_737_D_411	O=C(N1CCC(O)(c2cccnc2)CC1)C12CC3CC(CC(C3)C1)C2
644437	MUV_737_D_412	O=C(CSc1nc2ccccc2c(=O)n1-c1ccccc1)NCc1ccco1
644439	MUV_737_D_413	CCOC(=O)C1=C(N)OC2=C(C(=O)CC(C)(C)C2)C1c1ccoc1
644440	MUV_737_D_414	O=C(CSc1nnnn1C1CCCCC1)NCCc1ccccc1
644442	MUV_737_D_415	O=S(=O)(Nc1cccc2cccnc21)c1ccc(S(=O)(=O)N2CCCC2)cc1
644445	MUV_737_D_416	Cc1cc2nnc(SCc3ccccc3)n2c(N)n1
644451	MUV_737_D_417	O=C(CNC(=O)c1ccco1)N(c1cccnc1)C(C(=O)NC1CCCCC1)c1cccnc1
644453	MUV_737_D_418	COc1ccccc1Nc1nc(N)nc(CSc2nncn2C)n1
644455	MUV_737_D_419	COc1ccc(NC(=O)c2cccc(-n3cnnn3)c2)cc1
644456	MUV_737_D_420	Cc1cccc(OCc2nnc(SCC(=O)c3ccccc3)o2)c1
644463	MUV_737_D_421	COc1cccc(NC(=O)CSc2nncn2-c2ccccn2)c1
644469	MUV_737_D_422	CCOC(=O)c1cccc(NC(=O)CSc2nnc(CNc3ccc(C)cc3)n2CC)c1
644470	MUV_737_D_423	CC1=C(C(=O)OCCOC(C)C)C(c2cc3c(cc2Br)OCO3)C2=C(CCCC2=O)N1
644472	MUV_737_D_424	CCC(Sc1nc2ccccc2[nH]1)C(=O)Nc1cc(C)on1
644473	MUV_737_D_425	Cc1ccc2c(c1)nnn2C1CCN(CC(=O)c2ccc(Cl)cc2)CC1
644476	MUV_737_D_426	O=C1c2ccccc2C(=O)N1Cc1nc2ccccc2o1
644479	MUV_737_D_427	O=C(CN(C(=O)c1cc2c(s1)CCC2)C1CCCC1)NCc1cccs1
644481	MUV_737_D_428	CN(C1CCCCC1)S(=O)(=O)c1ccc(-n2cnnn2)cc1
644486	MUV_737_D_429	CCOc1ccc(-c2nnn(CC(=O)NCc3ccc(OC)cc3)n2)cc1OCC
644502	MUV_737_D_430	CCc1ccccc1NC(=O)Cn1nnc(-c2cccnc2)n1
644506	MUV_737_D_431	COc1ccc(CNC(=O)C(c2cccs2)N(C(=O)c2csnn2)C2CC2)cc1
644514	MUV_737_D_432	CCCCCn1c(N2CCC(C(N)=O)CC2)nc2c1c(=O)[nH]c(=O)n2C
644515	MUV_737_D_433	COc1cccc(-n2c(COc3ccc(C)cc3)nnc2SCC(N)=O)c1
644516	MUV_737_D_434	Fc1ccc(CSc2nnc(-c3cccs3)o2)cc1
644517	MUV_737_D_435	COCc1cc(=O)n2c3ccccc3[nH]c2c1C#N
644522	MUV_737_D_436	COCCCn1c(SCC(=O)OC2CCCCC2)nnc1-c1cccs1
644534	MUV_737_D_437	Fc1ccc2nc(-c3ccccc3)nc(SCc3nnc(-c4ccccc4)o3)c2c1
644543	MUV_737_D_438	Cc1[nH]n(-c2ccccc2)c2nc(=O)c(CNCCN3CCOCC3)cc1-2
644545	MUV_737_D_439	COCCCn1c(SCC(=O)NC(C)C)nnc1-c1ccccc1
644547	MUV_737_D_440	CCn1c(COc2ccc(OC)cc2)nnc1SCC(=O)Nc1cc(OC)ccc1OC
644559	MUV_737_D_441	Cc1ccc2cc(C#N)c(NCc3ccco3)nc2c1
644565	MUV_737_D_442	COC(=O)c1ccc(-n2nnnc2SCC(=O)Nc2cc(OC)ccc2OC)cc1
644570	MUV_737_D_443	Cc1ccc(NC(=O)N2c3ccccc3C3(OCCO3)C2=O)cc1
644572	MUV_737_D_444	Cc1ccc(-c2nnn(CC(=O)N(CC(=O)NCc3ccccc3)c3cccc(C)c3)n2)o1
644580	MUV_737_D_445	CC(=O)Nc1ccc(S(=O)(=O)N2C3CCCC2CC(NC(=O)C2CCCCC2)C3)cc1
644581	MUV_737_D_446	CCOC(=O)C1(CC)NC(c2cccc(F)c2)C2C(=O)N(CC)C(=O)C21
644586	MUV_737_D_447	Cc1cc2cc(CN(Cc3cccs3)Cc3nnnn3CC3CCCO3)c(=O)[nH]c2cc1C
644587	MUV_737_D_448	Cc1sc2nc(SCC(=O)NCc3cccs3)[nH]c(=O)c2c1C
644593	MUV_737_D_449	CCN1CCN(CC(=O)Nc2cc(F)ccc2C)CC1
644601	MUV_737_D_450	O=C(O)CCC(NS(=O)(=O)c1ccc(-c2ccccc2)cc1)C(=O)O
644608	MUV_737_D_451	Cc1cccc(-n2c(SCC(N)=O)nnc2-c2ccccn2)c1C
644645	MUV_737_D_452	Cn1c(-c2cccc(Br)c2)cnc1NCc1cccnc1
644648	MUV_737_D_453	Cc1ccc(S(=O)(=O)Cn2nnnc2CN(Cc2ccco2)Cc2cccs2)cc1
644650	MUV_737_D_454	COc1ccccc1CC(NC(C)=O)C(=O)NC1CCN(c2nnnn2-c2ccccc2)CC1
644651	MUV_737_D_455	Cn1c2nc(NCc3ccccc3)n(CCCc3ccccc3)c2c(=O)n(C)c1=O
644654	MUV_737_D_456	O=C(CSc1nnnn1Cc1ccccc1)Nc1ccc2c(c1)OCO2
644656	MUV_737_D_457	CN(C(=O)c1cccc(C#N)c1)c1nnc(-c2cnccn2)s1
644657	MUV_737_D_458	Cc1ccc(Cn2c(SCc3cccnc3)nc3c2c(=O)n(C)c(=O)n3C)cc1
644660	MUV_737_D_459	O=S(=O)(NCc1ccncc1)c1ccc(S(=O)(=O)NCC2CCCO2)cc1
644663	MUV_737_D_460	CCC(=O)Nc1ccc(NC(=O)CSc2nnnn2CC)cc1C
644671	MUV_737_D_461	COc1ccc(S(=O)(=O)N2CCN(c3ncnc4c(-c5ccccc5)nsc43)CC2)cc1
644672	MUV_737_D_462	COc1ccc2[nH]c(=O)c(CN(CCCN(C)C)C(=O)Nc3ccccc3)cc2c1
644678	MUV_737_D_463	Cc1nnc(NC(=O)Oc2ccccc2)s1
644683	MUV_737_D_464	OC1CCN(c2ncnc3c2nnn3Cc2c(F)cccc2Cl)CC1
644684	MUV_737_D_465	Cc1ccc(-c2nnn(CC(=O)N(Cc3ccccc3)C(C(=O)NC3CCCC3)c3ccncc3)n2)o1
644686	MUV_737_D_466	COCCn1c(Cc2ccccc2)nnc1SCC(=O)NC(C)C
644694	MUV_737_D_467	O=C(O)c1cc(N2C(=O)C3C4C=CC(C4)C3C2=O)ccc1NCc1cccnc1
644695	MUV_737_D_468	CCN1CCc2nc(SCC(=O)Nc3ccc(OC)cc3)c(C#N)cc2C1
644697	MUV_737_D_469	O=C(Nc1ccccc1)NC1(C(=O)NCc2ccc3c(c2)OCO3)CCCCC1
644700	MUV_737_D_470	CCOc1ccc(-c2nnn(CC(=O)Nc3cc(OC)cc(OC)c3)n2)cc1OCC
644711	MUV_737_D_471	CCOC(=O)CN(C(=O)CSc1nnc(-c2cccc(OC)c2)o1)c1ccc(F)cc1
644718	MUV_737_D_472	CCn1c(COc2ccccc2C)nnc1SCC(=O)CC(=O)Nc1ccccc1
644724	MUV_737_D_473	COc1ccc(-c2nnc(CSc3nc4ccccc4c(=O)n3C)o2)cc1OC
644726	MUV_737_D_474	CCCn1c(SCC(=O)N2CCc3ccccc32)nnc1-c1ccncc1
644727	MUV_737_D_475	O=S(=O)(NC1CCCC1)c1ccc(S(=O)(=O)NC2CCCC2)cc1
644728	MUV_737_D_476	Cc1cccc(C)c1NC(=O)CS(=O)CC(=O)NC1CCCc2ccccc21
644735	MUV_737_D_477	Cc1ccc(Cn2c(=N)c(C(=O)NCc3ccco3)cc3c2nc2ccccn2c3=O)cc1
644741	MUV_737_D_478	Cc1ccc(N(C(=O)CNC(=O)c2ccco2)C(C(=O)NC2CCCC2)c2cccnc2)cc1C
644745	MUV_737_D_479	CCn1c(SCC(=O)c2cccs2)nnc1-c1ccco1
644761	MUV_737_D_480	COc1ccc(CN(C)CCc2ccccn2)cc1OC.O=C(O)C(=O)O
644766	MUV_737_D_481	Cc1cc(C)c2[nH]c(=O)c(C(c3nnnn3C(C)(C)C)N3CCN(C(=O)c4ccco4)CC3)cc2c1
644772	MUV_737_D_482	Cc1nonc1NC(=O)CSc1ccc(-c2ccccc2)nn1
644778	MUV_737_D_483	CCn1c(SCC(=O)Nc2cccc(C)n2)nnc1-c1ccco1
644784	MUV_737_D_484	O=C(Nc1nnc(Cc2ccccc2)s1)c1cccs1
644786	MUV_737_D_485	Nc1nc2ccc(C(=O)Nc3ccccc3)cc2s1
644792	MUV_737_D_486	O=C(NCc1ccco1)C1CCN(S(=O)(=O)c2ccc(-n3cnnn3)cc2)CC1
644793	MUV_737_D_487	COc1ccc(Cn2c(=O)c3cc(NC(=O)C4CC4)ccc3nc2C2CC2)cc1
644802	MUV_737_D_488	CCOC(=O)CNC(=O)C1CCCN(c2ncccn2)C1
644804	MUV_737_D_489	COc1ccc(Cc2nnc(NS(=O)(=O)Cc3ccccc3)s2)cc1
644814	MUV_737_D_490	O=C(COc1cccc(NC(=O)c2ccco2)c1)c1ccccc1
644820	MUV_737_D_491	CCn1c(SCC(=O)Nc2cc(C)on2)nnc1-c1ccc(S(=O)(=O)N2CCCC2)cc1
644821	MUV_737_D_492	CS(=O)(=O)N(CC(=O)N1CCCCC1)c1sc2c(c1C#N)CCCC2
644823	MUV_737_D_493	Cc1ccc2[nH]c(=O)c(CN(Cc3nnnn3CCN3CCOCC3)Cc3cccnc3)cc2c1
644824	MUV_737_D_494	CC1CCCCC1NC(=O)CSc1nnc(-c2ccccc2)n1N
644827	MUV_737_D_495	Cc1ccc(NC(=O)N2CCCC2C(=O)NCCC2=CCCCC2)cc1
644831	MUV_737_D_496	CN=C1SC(CC(=O)Nc2sc(C)c(C)c2C(=O)OC)C(=O)N1C
644849	MUV_737_D_497	CCN1CCCC1CN(Cc1cc2cc(OC)ccc2[nH]c1=O)C(=O)NCc1ccccc1
644850	MUV_737_D_498	CCN1CCN(c2ccc(NC(=O)c3cccc4ncccc43)cc2)CC1
644889	MUV_737_D_499	O=C(CSc1nnc(CNc2ccccc2)o1)N1CCc2ccccc21
644892	MUV_737_D_500	CCn1c(CNc2ccccc2Cl)nnc1SCCN1CCCCC1
644897	MUV_737_D_501	COc1cccc(N(C(=O)c2ccco2)C(C(=O)NC2CCCC2)c2cccnc2)c1
644898	MUV_737_D_502	O=C(Cn1c(=O)sc2ccccc21)Nc1ccc(S(=O)(=O)N2CCCCC2)cc1
644902	MUV_737_D_503	CNC(=O)CSc1nnc(-c2ccco2)n1-c1ccccc1OC
644905	MUV_737_D_504	CCCc1[nH]nc2c1C(c1ccccc1OCC)C(C#N)=C(N)O2
644918	MUV_737_D_505	Cc1ccc2cc(CN(Cc3cccs3)Cc3nnnn3CC3CCCO3)c(=O)[nH]c2c1
644924	MUV_737_D_506	CCn1c(SCC(=O)N2CCCc3ccccc32)nc2c1c(=O)n(C)c(=O)n2C
644925	MUV_737_D_507	CCN1c2ccc(NS(=O)(=O)c3ccc(NC(C)=O)cc3)c3cccc(c23)C1=O
644927	MUV_737_D_508	CCC(=O)Nc1nc(C)c(C(=O)N2CCCCC2)s1
644929	MUV_737_D_509	COCc1[nH]nc2c1C(c1ccccc1Cl)C(C#N)=C(N)O2
644938	MUV_737_D_510	CCCn1c(O)c(-c2ccccc2)c(=O)c2ccccc21
644940	MUV_737_D_511	COc1ccc(N2CCN(C(=O)CSc3nnc4nc(C)cc(C)n43)CC2)cc1
644942	MUV_737_D_512	O=C(Cn1nnc2c(cnn2-c2ccccc2)c1=O)NCc1cccs1
644947	MUV_737_D_513	Cn1cccc1-c1cc(C(=O)O)[nH]n1
644948	MUV_737_D_514	COc1ccc(C)cc1NC(=O)CSc1nnnn1Cc1ccccc1
644949	MUV_737_D_515	CCNc1nc(SC(C)C(=O)OC)nc(N2CCOCC2)n1
644954	MUV_737_D_516	Cn1c(CNC(=O)Nc2cccc(Cl)c2)nnc1SCc1ccccc1
644958	MUV_737_D_517	Brc1ccc(-c2cnc(-c3cccs3)o2)cc1
644963	MUV_737_D_518	COC(=O)CSc1nc2c(c(=O)[nH]c(=O)n2C)n1CCC(C)C
644974	MUV_737_D_519	CC(=O)c1ccc(N2CCN(S(=O)(=O)c3cccc(S(=O)(=O)N4CCOCC4)c3)CC2)cc1
644977	MUV_737_D_520	Cc1cccc2cc(CN(Cc3ccco3)C(=O)N3CCCC3)c(=O)[nH]c12
644993	MUV_737_D_521	COCCNS(=O)(=O)c1cc(-c2nn(C)c(=O)c3ccccc32)ccc1C
644995	MUV_737_D_522	CCc1[nH]nc2c1C(C(C)C)C(C#N)=C(N)O2
645001	MUV_737_D_523	COc1ccc(NC(=O)CSc2nc(=O)cc(NS(=O)(=O)c3ccccc3)[nH]2)cc1
645003	MUV_737_D_524	CC(=O)c1cccc(S(=O)(=O)N(CCCO)Cc2cc3ccc(C)cc3[nH]c2=O)c1
645009	MUV_737_D_525	c1csc(-c2nn3c(COc4ccccc4)nnc3s2)c1
645011	MUV_737_D_526	O=C(CSc1nnc(-c2ccncc2)n1Cc1ccco1)Nc1ccccc1Cl
645014	MUV_737_D_527	CCCOc1ccc(-c2nnn(CC(=O)Nc3cccc(C(=O)OC)c3)n2)cc1
645026	MUV_737_D_528	Cc1cc2cc(CN(CCCO)S(=O)(=O)c3cccc4nsnc43)c(=O)[nH]c2cc1C
645028	MUV_737_D_529	CCOC(=O)c1cccc(NC(=O)CSc2nnc(C3CCCCC3)n2CC)c1
645039	MUV_737_D_530	CCN(CC)C(NC(=O)c1ccccc1)C(=O)c1ccccc1
645040	MUV_737_D_531	O=C(CCCc1c[nH]c2ccccc12)N1CCOCC1
645046	MUV_737_D_532	Cc1cnc(C(=O)Nc2ccc(C(=O)N(C)C3CCCCC3)cc2)cn1
645051	MUV_737_D_533	O=C(O)CCC(=O)Nc1ccccc1N1CCOCC1
645053	MUV_737_D_534	O=C(CSc1ccc(-c2ccc(F)cc2)nn1)N1CCCCC1
645055	MUV_737_D_535	COCCNC(=O)C(c1ccco1)N(C(=O)Cn1nnc2ccccc21)c1ccc(C)cc1C
645059	MUV_737_D_536	COc1cccc(C(=O)NC2CC3CCCC(C2)N3CC(=O)Nc2ccc(N(C)C)cc2)c1
645063	MUV_737_D_537	CC(=O)Nc1cccc(NC(=O)C2CCCN2C(=O)Nc2ccccc2C)c1
645065	MUV_737_D_538	Cc1cccc(Nc2nc3c(c(=O)n(C)c(=O)n3C)n2Cc2ccccc2)c1
645066	MUV_737_D_539	Cc1cccc(N(CC(=O)NCc2ccc3c(c2)OCO3)C(=O)CCC(=O)Nc2ccccn2)c1
645071	MUV_737_D_540	CCOC(=O)CNC(=O)CSc1nnnn1-c1cc(C)ccc1C
645085	MUV_737_D_541	CCOc1ccc2nc(SCC(=O)N3CCCCCC3)c(C#N)cc2c1
645098	MUV_737_D_542	O=C(NCc1cccs1)c1nc2n(Cc3ccc(F)cc3)[nH]nc-2c(=O)n1
645100	MUV_737_D_543	O=C(NCCc1ccccc1)c1c(O)n2c3c(cccc3c1=O)CC2
645103	MUV_737_D_544	Cc1occc1-c1nnc(SCC(=O)Nc2c(C)cccc2C)n1C
645104	MUV_737_D_545	COc1ccc(CN(CC2CCCO2)S(=O)(=O)c2ccc(C(=O)O)cc2)cc1OC
645124	MUV_737_D_546	COC(=O)c1c(C)c(C)sc1NC(=O)CSc1nnnn1-c1ccc2c(c1)OCO2
645127	MUV_737_D_547	Cn1c(CNC(=O)Nc2ccccc2Cl)nnc1SCc1ccccc1
645129	MUV_737_D_548	COc1cccc(C(=O)CSc2nnc(COc3cccc4cccnc43)o2)c1
645133	MUV_737_D_549	COc1cccc(NC(=O)NC2CCN(Cc3nnnn3Cc3ccc(F)cc3)CC2)c1
645134	MUV_737_D_550	OC(COCC1CC=CCC1)Cn1cnc2ccccc21
645140	MUV_737_D_551	Cc1sc2nc(C3CC3)nc(N3CCN(S(=O)(=O)c4ccc(F)cc4)CC3)c2c1C
645142	MUV_737_D_552	O=C(Nc1ccc(Cn2nnc3ccccc32)cc1)c1ccco1
645144	MUV_737_D_553	CCOc1ccc(C(=O)Nc2nncs2)cc1OCC
645153	MUV_737_D_554	Cc1cc(C)nc(N2CCN(c3nnnn3-c3ccccc3)CC2)n1
645159	MUV_737_D_555	CCN1c2ccccc2C(O)(CC(=O)c2cc(C)ccc2C)C1=O
645162	MUV_737_D_556	CCC(C)N(CC(=O)NCc1ccc(OC)cc1)C(=O)c1csnn1
645173	MUV_737_D_557	Cc1ccc(NC(=O)N2CCC(C(=O)NCc3ccc(F)cc3)CC2)cc1
645184	MUV_737_D_558	O=C(CNC(=O)c1ccco1)N(CC1CCCO1)C(C(=O)NC1CCCC1)c1cccnc1
645185	MUV_737_D_559	COC(=O)c1cccc(NC(=O)CSc2nc3cccnc3n2C)c1
645187	MUV_737_D_560	O=C(CSc1nnnn1C1CCCC1)N1CCCc2ccccc21
645191	MUV_737_D_561	Cc1sc(NC(=O)CSc2nnc(-c3ccccc3)o2)c(C#N)c1C
645194	MUV_737_D_562	CC1CCN(C(=O)CSc2nnc(-c3cccnc3)n2C2CCCCC2)CC1
645197	MUV_737_D_563	CCOC(=O)C1=C(C)NC2=C(C(=O)CC(C)(C)C2)C1c1cccc(C)n1
645198	MUV_737_D_564	CC1CCCC(C)N1C(=O)CSc1nnc(CSc2ncccn2)n1C
645206	MUV_737_D_565	CCN=c1sc(C(=O)NCCc2ccccc2)cc(=O)n1CC
645209	MUV_737_D_566	O=S(=O)(c1cccc(C(F)(F)F)c1)N1CCN(c2nnnn2-c2ccccc2)CC1
645215	MUV_737_D_567	COc1cc(C(=O)NC2CCN(Cc3nnnn3Cc3cccs3)CC2)cc(OC)c1OC
645254	MUV_737_D_568	Cc1cc(NC(=O)c2ccccc2)ncc1NC(=O)c1ccco1
645257	MUV_737_D_569	Cn1c(SCC(=O)N2CCCCC2)nc2cccnc21
645264	MUV_737_D_570	Cc1cccc(N2CCN(C(c3cccs3)c3nnnn3C(C)(C)C)CC2)c1C
645266	MUV_737_D_571	O=C(Cc1ccccc1)N1CCC(c2nc3ccccc3[nH]2)CC1
645276	MUV_737_D_572	COC(=O)c1ccc(NC(=O)N2CCOCC2)cc1
645295	MUV_737_D_573	O=C(C1CCN(S(=O)(=O)c2ccc3c(c2)OCCO3)CC1)N1CCc2ccccc21
645297	MUV_737_D_574	Cc1ccc(C)c(N(CC(=O)NC2CCCC2)C(=O)CCCC(=O)Nc2ccccn2)c1
645300	MUV_737_D_575	CCOC(=O)Cn1c2ccccc2c2nc3ccccc3nc21
645314	MUV_737_D_576	CSc1nc2oc(C)cc2c(C)n1
645325	MUV_737_D_577	Cc1cc(NC(=O)CN2CCC(O)(c3cccc(F)c3)CC2)no1
645332	MUV_737_D_578	CS(=O)(=O)N(CC(=O)Nc1ccc2c(c1)OCO2)c1ccccc1
645339	MUV_737_D_579	CCCCN(C(=O)CNC(=O)c1ccco1)C(C(=O)NC1CCCCC1)c1ccc(OC)cc1OC
645355	MUV_737_D_580	O=C(NCc1cccs1)C1CCCN(S(=O)(=O)c2ccc3c(c2)OCO3)C1
645358	MUV_737_D_581	COc1ccc(C(=O)Cn2nnc(-c3ccccc3-n3cnnn3)n2)cc1
645360	MUV_737_D_582	CCN1CCN(S(=O)(=O)c2ccc(S(=O)(=O)NCC3CCCO3)cc2)CC1
645361	MUV_737_D_583	CC(C)CC(C(=O)Nc1ccc2c(c1)OCCO2)N1C(=O)c2ccccc2C1=O
645364	MUV_737_D_584	Cc1ccc2c(c1)cc(CN(Cc1cccs1)C(=O)c1ccco1)c1nnnn12
645375	MUV_737_D_585	COc1ccc(NC(=O)N2CCCC(c3nc(-c4ccc(C(C)C)cc4)no3)C2)cc1
645378	MUV_737_D_586	CCOC(=O)C1=C(C)N=C2SCCC(=O)N2C1c1ccc(C(=O)OC)cc1
645379	MUV_737_D_587	Cc1ccccc1OCC1CN(CN2CCOCC2)C(=O)O1
645385	MUV_737_D_588	CCOC(=O)c1sc(NC(=O)CSc2nnc(C)s2)c(C(=O)OCC)c1C
645387	MUV_737_D_589	CC(C)n1c(SCc2ccc(Cl)cc2)nc2c1c(=O)[nH]c(=O)n2C
645388	MUV_737_D_590	COCCn1c(SCC(=O)c2ccc3c(c2)OCCO3)nnc1C(C)C
645391	MUV_737_D_591	COc1ccc(S(=O)(=O)N(CC(=O)N2CCN(C)CC2)c2ccc(C)cc2)cc1OC
645403	MUV_737_D_592	O=c1cc(CSc2nnc(COc3ccccc3)o2)c2ccccc2[nH]1
645405	MUV_737_D_593	COc1cccc(N2CCN(CC(=O)Nc3nnc(-c4ccccc4)s3)CC2)c1
645407	MUV_737_D_594	O=C(CSc1nc(C2CC2)nc2sc3c(c21)CCCC3)NCc1ccco1
645412	MUV_737_D_595	CCc1nnc(NC(=O)CSc2nnc(-c3cccnc3)n2CCc2ccccc2)s1
645427	MUV_737_D_596	CCOC(=O)CNC(=O)CSc1nc2cccnc2n1C1CCCCC1
645433	MUV_737_D_597	Cc1cc(NC(=O)CSc2nnc(-c3ccco3)n2CC2CCCO2)no1
645434	MUV_737_D_598	CC(C)(C)NC(=O)C(c1ccco1)N(C(=O)c1csnn1)c1ccccc1
645439	MUV_737_D_599	Cn1c(COc2ccccc2)nnc1SCC(=O)NCc1ccccc1
645445	MUV_737_D_600	Cc1nc2ccccc2n1S(=O)(=O)c1ccc(S(=O)(=O)N2CCCCCC2)cc1
645452	MUV_737_D_601	O=C(Nc1ccc2nc(-c3ccccc3)oc2c1)c1ccco1
645453	MUV_737_D_602	Cc1ccc(C)c(N(CC(=O)NCCSCc2ccco2)S(C)(=O)=O)c1
645460	MUV_737_D_603	COc1ccc(-c2nnc(SCC(=O)N3CCCCC3)o2)c(OC)c1
645463	MUV_737_D_604	O=S(=O)(NC1CCN(Cc2ccccc2)CC1)c1cccc(S(=O)(=O)N2CCOCC2)c1
645474	MUV_737_D_605	O=C(O)C(=O)O.O=C(CCC1CCCC1)N1CCN(C2CCCC2)CC1
645480	MUV_737_D_606	O=C(Nc1ccc2c(c1)OCO2)C1CCN(C(=O)c2cccs2)CC1
645485	MUV_737_D_607	Cc1ccc2cc(CN(CCCO)S(=O)(=O)c3cccc4nsnc43)c(=O)[nH]c2c1C
645487	MUV_737_D_608	O=C1NC2C(NC(=O)N2C2CCCCC2)N1C1CCCCC1
645495	MUV_737_D_609	CC(C)c1nnc(NC(=O)Cn2nc(-c3ccc4c(c3)OCCO4)ccc2=O)s1
645497	MUV_737_D_610	CC1CCCC(C)N1C(=O)CSc1nc2ncnc(N)c2[nH]1
645499	MUV_737_D_611	COC(=O)C(C)Sc1nc2c(c(=O)[nH]c(=O)n2C)n1CCCc1ccccc1
645501	MUV_737_D_612	Cn1c2nncn2c(-c2ccccc2)c(C#N)c1=O
645503	MUV_737_D_613	CCS(=O)(=O)N1CCC(NC(=O)C2CCCCC2)CC1
645512	MUV_737_D_614	CNC(=O)CSc1nnc(-c2cccnc2)n1CCc1ccccc1
645514	MUV_737_D_615	Cc1ccc(C(=O)N2CCN(S(C)(=O)=O)C2)cc1
645515	MUV_737_D_616	Cc1cc(C)n(C(=O)c2cc3sccc3[nH]2)n1
645522	MUV_737_D_617	CCOC(=O)CN(C(=O)CSc1nnc(CNc2ccc(C)cc2C)o1)c1ccccc1
645533	MUV_737_D_618	CCCCn1nnnc1SCC(=O)Nc1ccc2c(c1)OCCO2
645541	MUV_737_D_619	CCOC(=O)CNC(=O)CSc1ncnc2c1cnn2-c1ccc(OC)cc1
645545	MUV_737_D_620	COc1ccc2cc(C#N)c(N3CCN(Cc4nnnn4CCC(C)C)CC3)nc2c1
645548	MUV_737_D_621	CCC(=O)Nc1cccc(NC(=O)CSc2nnnn2C2CCCC2)c1
645557	MUV_737_D_622	Cc1ccc(OCc2nnc(SCC(=O)CC(=O)Nc3ccccc3)o2)cc1
645561	MUV_737_D_623	COc1ccc(CCNS(=O)(=O)c2cccc(S(=O)(=O)N3CCCC3)c2)cc1OC
645562	MUV_737_D_624	CCOC(=O)C1CCN(Cc2cn[nH]c2-c2ccc(C)cc2)CC1
645566	MUV_737_D_625	C=CCOC(=O)C1=C(C)Nc2sc(C#N)c(N)c2C1c1ccco1
645572	MUV_737_D_626	CC(C)OC(=O)CSc1nnnn1-c1ccc2c(c1)OCCO2
645581	MUV_737_D_627	CCC(C)(C)NC(=O)CN(C(=O)CNS(=O)(=O)c1ccc(C)cc1)c1ccc2c(c1)OCCO2
645615	MUV_737_D_628	CCOC(=O)CSc1ncnc2c1cnn2-c1ccc(Cl)cc1
645619	MUV_737_D_629	Nc1nc(CSc2nc3ccccc3[nH]2)nc(N2CCOCC2)n1
645621	MUV_737_D_630	CCOC(=O)N1CCC(NCCNC(=O)c2ccc(Cl)cc2)CC1
645630	MUV_737_D_631	CCc1c2nnc(SCC(=O)N3CCN(c4ccccc4OC)CC3)n2c(N)nc1C
645637	MUV_737_D_632	Cc1ccc(C)c(N(CC(=O)NCc2ccc3c(c2)OCO3)C(=O)CCC(=O)Nc2ccccn2)c1
645646	MUV_737_D_633	Cn1nnnc1SCC(=O)NC(C)(C)C
645656	MUV_737_D_634	CCN(CC)S(=O)(=O)c1ccc(S(=O)(=O)Nc2ccc(C(=O)N3CCCC3)cc2)cc1
645658	MUV_737_D_635	CCCc1[nH]nc2c1C(c1ccccc1OC)C(C#N)=C(N)O2
645659	MUV_737_D_636	COc1ccc(CCNC(=O)CSc2nnnn2Cc2ccc3c(c2)OCO3)cc1OC
645662	MUV_737_D_637	CC(C(=O)N1c2ccc(F)cc2CCC1C)N1C(=O)c2ccccc2C1=O
645670	MUV_737_D_638	Cc1cccc(-c2cc3nc4c(c(N5CCOCC5)n3n2)CCCC4)c1
645673	MUV_737_D_639	NC(=O)CSc1nnc(-c2ccc(S(=O)(=O)N3CCCC3)cc2)n1Cc1ccco1
645676	MUV_737_D_640	O=C(Cn1nnc(-c2ccncc2)n1)NCCc1ccccc1
645677	MUV_737_D_641	CCc1nnc(NC(=O)C2CCN(c3nccc(C)n3)CC2)s1
645687	MUV_737_D_642	COc1cccc(C2(O)CCN(C(=O)c3cccs3)CC2)c1
645692	MUV_737_D_643	Cc1ccc2cc(CN(CCCN(C)C)C(=O)NCc3ccccc3)c(=O)[nH]c2c1C
645693	MUV_737_D_644	Cc1ccc(N2CC(C(=O)Nc3nnc(C(C)C)s3)CC2=O)cc1
645696	MUV_737_D_645	COc1cc(NC(=O)CSc2nnc(C)s2)cc(OC)c1
645703	MUV_737_D_646	CC(=O)Nc1ccc(S(=O)(=O)N2CCSC2c2ccc(C)cc2)cc1
645704	MUV_737_D_647	COCCN(C(=O)c1csnn1)C(C(=O)NC1CCCCC1)c1cccs1
645732	MUV_737_D_648	CC(C)Oc1cccc(C(=O)Nc2ccc(N3CCN(S(C)(=O)=O)CC3)cc2)c1
645747	MUV_737_D_649	OC1(c2cccc(F)c2)CCN(Cc2ccncc2)CC1
645759	MUV_737_D_650	COc1ccc(-c2nnc(SCC(=O)OC3CCCCC3)o2)cc1OC
645760	MUV_737_D_651	Cc1ccc(CN(Cc2cccnc2)C(=O)CN2C(=O)COc3ccccc32)o1
645761	MUV_737_D_652	COc1ccc(-c2nnc(SCC(=O)c3cccs3)o2)c(OC)c1
645766	MUV_737_D_653	CCOc1nc(-c2ccccc2)ccc1-c1noc(-c2ccco2)n1
645780	MUV_737_D_654	Cc1ccc(N(CC(=O)NCc2ccco2)C(=O)CCC(=O)Nc2ccccn2)cc1C
645786	MUV_737_D_655	O=C(Nc1ccccc1)c1ccc(S(=O)(=O)NCC2CCCO2)cc1
645788	MUV_737_D_656	O=C(CCC(=O)N(CC(=O)NCC1CCCO1)c1ccc2c(c1)OCO2)Nc1nccs1
645789	MUV_737_D_657	CCOC(=O)c1cc2occc2n1CCCN1C(=O)c2ccccc2C1=O
645790	MUV_737_D_658	Cc1nonc1-c1cc2cc(C)ccn2c1
645793	MUV_737_D_659	CCCCn1c(SCc2cc(=O)[nH]c3ccccc23)nc2c1c(=O)n(C)c(=O)n2C
645796	MUV_737_D_660	CCn1nnnc1SCC(=O)N(C1CCCCC1)C1CCCCC1
645805	MUV_737_D_661	CCOc1nc(-c2ccccc2)ccc1-c1noc(-c2ccncc2)n1
645843	MUV_737_D_662	CCCCCCN(Cc1ccco1)c1nc(N2CCOCC2)nc(N2CCOCC2)n1
645844	MUV_737_D_663	CCOc1cc(C2CC(=O)Nc3cc(C)c(C)cc32)ccc1O
645847	MUV_737_D_664	Cc1cc(C)c2cc(CN(CC3CCCO3)S(=O)(=O)c3ccc4c(c3)OCCO4)c(=O)[nH]c2c1
645850	MUV_737_D_665	CCOC(=O)CSc1nnc(C2CCCCC2)n1C
645860	MUV_737_D_666	CC(c1ccccc1)n1c(NCCCn2ccnc2)nc2c1c(=O)[nH]c(=O)n2C
645868	MUV_737_D_667	CCOC(=O)c1c(N)scc1-c1ccsc1
645871	MUV_737_D_668	Cc1ccc2[nH]c(=O)c(CN(CCCN3CCOCC3)C(=O)Nc3cccc(Cl)c3)cc2c1
645873	MUV_737_D_669	COC(=O)CCCCC1SCC(NC(=O)OC)C1NC(=O)OC
645874	MUV_737_D_670	CCOC(=O)CNC(=O)CSc1nnnn1-c1ccc(C)c(C)c1
645875	MUV_737_D_671	CCOC(=O)CN(C(=O)Cn1nnc2ccccc21)C(C(=O)NCCOC)c1ccccc1
645880	MUV_737_D_672	O=C(CCN1CCN(c2ccccc2)CC1)Nc1nccs1
645882	MUV_737_D_673	Cc1occc1-c1nnc(SCC(=O)Nc2nccs2)n1Cc1ccco1
645894	MUV_737_D_674	CC(C)n1nnnc1SCC(=O)Nc1ccccc1N1CCOCC1
645895	MUV_737_D_675	Cc1cccc(N(C(=O)Cn2nnc3ccccc32)C(C(=O)NCc2ccco2)c2ccncc2)c1
645897	MUV_737_D_676	Cn1c(SCC(=O)Nc2ccccc2N2CCCCC2)nc2c1c(=O)n(C)c(=O)n2C
645898	MUV_737_D_677	O=C(Cn1c(=O)onc1-c1ccccc1)Nc1ccc(N2CCCCCC2)cc1
645899	MUV_737_D_678	CCCCn1c(SCC(=O)N2CCCc3ccccc32)nc2c1c(=O)n(C)c(=O)n2C
645900	MUV_737_D_679	Cc1cccc(C)c1NC(=O)CSc1nnc(-c2ccncc2)n1Cc1ccco1
645907	MUV_737_D_680	CCCCc1nc2ccccc2c(C(=O)O)c1C
645909	MUV_737_D_681	CCN(CC)C(=O)CSc1nnc(-c2cccc(OC)c2)o1
645911	MUV_737_D_682	CCc1nnc(SCc2ccc(OC(C)C)cc2)n1N
645914	MUV_737_D_683	COC(=O)CSc1nnc(CNc2ccc(Cl)cc2)n1Cc1ccccc1
645924	MUV_737_D_684	c1ccc(Cn2nnc3c2ncnc3NCCN2CCOCC2)cc1
645929	MUV_737_D_685	CC(C)(C)NC(=O)CSc1nnc(Cc2ccc3c(c2)OCO3)n1C1CCCCC1
645930	MUV_737_D_686	CCOC(=O)c1ccccc1NC(=O)CSc1nnnn1C1CCCCC1
645932	MUV_737_D_687	COc1ccccc1CN(CC(=O)NCc1ccco1)C(=O)CNS(=O)(=O)c1ccc(C)cc1
645933	MUV_737_D_688	CCOc1ccc(C(=O)NC2CCN(S(C)(=O)=O)CC2)cc1
645934	MUV_737_D_689	O=C(Nc1ccccc1)NC1CCN(CCCN2C(=O)c3ccccc3C2=O)CC1
645937	MUV_737_D_690	O=C(CSc1nnc(CCc2nc3ccccc3[nH]2)n1-c1ccccc1)NCc1ccco1
645939	MUV_737_D_691	COc1ccc(OC)c(-c2csc(N(Cc3ccco3)C(=O)c3cccs3)n2)c1
645958	MUV_737_D_692	C=CCn1c(O)c(C(=O)Nc2ccccc2C(=O)OCC)c(=O)c2ccccc21
645960	MUV_737_D_693	CCc1[nH]c(SCc2cccnc2)nc(=O)c1C
645962	MUV_737_D_694	COc1cc(C(=O)Nc2ccc(S(=O)(=O)Nc3cc(C)on3)cc2)cc(OC)c1OC
645967	MUV_737_D_695	COc1ccc(NC(=O)CSc2nc3c(cc2C#N)CN(C)CC3)cc1
645971	MUV_737_D_696	CCC(C)NS(=O)(=O)c1ccc(S(=O)(=O)Nc2cc3c(cc2C(C)=O)OCO3)cc1
645972	MUV_737_D_697	Fc1ccc(C(c2nnnn2Cc2ccccc2)N2CCSCC2)cc1
645975	MUV_737_D_698	O=C(NC1CCCCC1)N1CCC(c2nc3ccccc3[nH]2)CC1
645986	MUV_737_D_699	CC1CCCCC1NS(=O)(=O)c1ccc(S(=O)(=O)NCc2ccncc2)cc1
645996	MUV_737_D_700	COc1ccc(-c2[nH]nc3c2C(c2ccncc2)C(C#N)=C(N)O3)cc1
646002	MUV_737_D_701	CC(c1ccccc1F)n1cc(C(=O)Nc2ccc3nc[nH]c3c2)nn1
646005	MUV_737_D_702	COc1cc(-n2cnnn2)ccc1S(=O)(=O)N1CCOCC1
646007	MUV_737_D_703	O=S(=O)(c1ccc(S(=O)(=O)N2CCCCCC2)cc1)N1CCCC1
646009	MUV_737_D_704	Cc1[nH]c(=O)[nH]c(=O)c1NC(=O)CSc1ncccc1-c1nc2ccccc2[nH]1
646011	MUV_737_D_705	CCSc1nc2c(c(=O)n(C)c(=O)n2C)n1Cc1ccc(Cl)cc1
646014	MUV_737_D_706	CC(=O)c1ccc(-n2nnnc2SCC(=O)N2CCc3ccccc3C2)cc1
646015	MUV_737_D_707	O=C(CSc1nnc(-c2ccccn2)n1Cc1ccccc1)Nc1ccc2c(c1)OCO2
646027	MUV_737_D_708	CCc1ccc2[nH]c(=O)c(CN(Cc3nnnn3C3CCCC3)Cc3ccc4c(c3)OCO4)cc2c1
646051	MUV_737_D_709	Cc1cccc(-c2nnc(SCC#N)n2-c2ccccc2)c1
646057	MUV_737_D_710	COc1ccccc1NC(=O)N(Cc1ccc2c(c1)OCO2)Cc1nc(=O)c2ccccc2[nH]1
646059	MUV_737_D_711	COc1cccc(C(=O)CSc2nnc(CNS(=O)(=O)c3ccc(C)cc3)n2C)c1
646071	MUV_737_D_712	CC(=O)Nc1nc(=O)c2ccccc2s1
646083	MUV_737_D_713	CS(=O)(=O)N(CC(=O)NCc1ccc2c(c1)OCO2)c1ccccc1
646084	MUV_737_D_714	CCCC(=O)Nc1nnc(-c2ccco2)s1
646087	MUV_737_D_715	C=CCNC(=O)C1CCN(c2nc(C)cc(-c3ccccc3)n2)CC1
646093	MUV_737_D_716	CCC(C)(C)n1nnnc1CN(Cc1cccs1)Cc1cc2cc(OC)ccc2[nH]c1=O
646109	MUV_737_D_717	Cc1cc(-c2ccccc2)nc(N2CCC(C(=O)NC(C)C)CC2)n1
646110	MUV_737_D_718	CCc1ccccc1NC(=O)Cn1nnc(-c2cccs2)n1
646111	MUV_737_D_719	Cc1cc(C)c2[nH]c(=O)c(CN(CC3CCCO3)S(=O)(=O)c3ccc4c(c3)OCCO4)cc2c1
646115	MUV_737_D_720	CCn1nc(CC(=O)Nc2ccc(-n3cnnn3)c(C)c2)c2ccccc2c1=O
646116	MUV_737_D_721	O=C(O)c1cc2ccccc2n1-c1ccccc1
646118	MUV_737_D_722	CCc1c(C)nc2ncnn2c1NCCc1ccc(OC)cc1
646123	MUV_737_D_723	O=C(CSc1nc2cccnc2n1Cc1ccccc1)NCc1ccco1
646125	MUV_737_D_724	COCCn1nnnc1C(c1ccc(OC)c(OC)c1)N1CCN(c2nc3ccccc3s2)CC1
646128	MUV_737_D_725	O=C(NCCc1ccccc1)C1CCCN(C(=O)NC2CCCCC2)C1
646137	MUV_737_D_726	CCNc1nc(NC(C)C)nc(NS(=O)(=O)c2ccc(Cl)cc2)n1
646140	MUV_737_D_727	Cc1ccc(S(=O)(=O)N2CC3(C)CN(S(=O)(=O)c4ccc(C)cc4)CC(C)(C2)C3O)cc1
646145	MUV_737_D_728	CCNS(=O)(=O)c1ccc(S(=O)(=O)N(Cc2ccccn2)C2CCCCC2)cc1
646147	MUV_737_D_729	CC(=O)Nc1ccc(NC(=O)CSC2=NCCS2)cc1
646153	MUV_737_D_730	O=C(NCc1ccccc1)NC1CC2CCC(C1)N2Cc1ccco1
646158	MUV_737_D_731	Cn1c(C(=O)OC(C(=O)NC2CCCC2)c2cccnc2)cc2sccc21
646159	MUV_737_D_732	CCOC(=O)c1ccccc1NC(=O)CSc1nc2ccccc2n1CC(=O)N1CCCC1
646161	MUV_737_D_733	Cc1cc(C)c(S(=O)(=O)N(CC(=O)NCc2cccnc2)C2CCCCC2)c(C)c1
646163	MUV_737_D_734	CCOC(=O)CSc1nnc(-c2ccccc2NC(=O)c2ccccc2)o1
646166	MUV_737_D_735	Cn1c(C(=O)OCC(=O)NCCc2ccccc2)cc2sccc21
646172	MUV_737_D_736	COc1ccc(OCC(=O)N2CCN(CC3CC4C=CC3C4)CC2)cc1
646178	MUV_737_D_737	CCc1nc(-c2ccc(-c3ccc(OC)cc3)nc2OC)no1
646201	MUV_737_D_738	CCc1ccc(OCc2nnc(SCC(=O)NCc3ccco3)o2)cc1
646203	MUV_737_D_739	CC(=O)N1CCN2c3ccc(C4CCCCC4)cc3C(=O)CCCC1C2=O
646208	MUV_737_D_740	O=C(CSc1nnnn1C1CCCCC1)Nc1cccc(NC(=O)c2ccco2)c1
646209	MUV_737_D_741	CCOC(=O)c1[nH]c2ccc(C)cc2c1NC(=O)CN1CCCCC1
646210	MUV_737_D_742	c1csc(-c2nnc(SCc3ccccc3)o2)c1
646212	MUV_737_D_743	CCC(C)OC(=O)n1ccc(C(=O)Nc2nccs2)n1
646214	MUV_737_D_744	COc1ccc(-n2c(SCC(=O)N3CCCC(C)C3)nnc2-c2cccnc2)cc1
646219	MUV_737_D_745	Cn1c(Cn2nnc3ccccc32)nnc1SCC(=O)NCc1ccc2c(c1)OCO2
646226	MUV_737_D_746	Cc1ccc(NC(=O)CSc2nnc(-c3ccncc3)n2C)cc1C
646230	MUV_737_D_747	Cc1cc(C)c2c(c1)c(C)cc1nnc(SCC(=O)NCc3ccco3)n12
646238	MUV_737_D_748	COc1ccc(NC(=O)CSc2nnc(Cc3ccccc3)o2)c(OC)c1
646239	MUV_737_D_749	O=c1[nH]c2cc3c(cc2cc1CN(CC1CCCO1)S(=O)(=O)c1ccccc1)OCCO3
646242	MUV_737_D_750	O=C(NC1CCCCC1)C1CCCN1C(=O)NCc1ccccc1
646243	MUV_737_D_751	Cc1ccc2c(c1)cc(CN(Cc1ccc3c(c1)OCO3)C(=O)c1cnccn1)c1nnnn12
646247	MUV_737_D_752	Cn1c(SCc2cccnc2)nc2cccnc21
646249	MUV_737_D_753	COCCCn1c(SCc2cc(=O)[nH]c3ccccc23)nnc1-c1ccco1
646250	MUV_737_D_754	O=C(NC1CCCC1)C(c1cccs1)N(Cc1ccco1)C(=O)c1csnn1
646260	MUV_737_D_755	CCOC(=O)c1ccc2nc(NC(=O)c3ccco3)sc2c1
646266	MUV_737_D_756	COc1ccc(-c2nnc(SCC(=O)NC(C)C)n2CC2CCCO2)cc1OC
646268	MUV_737_D_757	Cc1nc2cc(N3CCCCC3)c(NC(=O)c3cccnc3)cc2c(=O)n1Cc1ccccc1
646271	MUV_737_D_758	Cc1ccc(C(C(=O)NC2CC2)N(C(=O)Cn2nnc(-c3cccs3)n2)c2cc(C)ccc2C)o1
646279	MUV_737_D_759	CN(C)C(=O)c1c2cc(O)ccc2oc1-c1ccccc1
646288	MUV_737_D_760	Cc1ccc(NC(=O)CCSc2nnc(-c3ccco3)o2)cc1
646289	MUV_737_D_761	COc1cc(C(=O)N2CCCN(c3nc4cc(C)ccc4cc3C#N)CC2)cc(OC)c1OC
646292	MUV_737_D_762	O=C(NC1CCCC1)C(c1cccnc1)N(C(=O)c1csnn1)C1CC1
646294	MUV_737_D_763	O=C(CN(CCc1ccccc1)C(=O)CNS(=O)(=O)c1ccc(F)cc1)NCc1ccco1
646295	MUV_737_D_764	Cc1ccccc1-c1nnc(-c2ccc(Br)cc2)o1
646299	MUV_737_D_765	CCn1c(SCC(=O)N2CCCC2)nc2c1c(=O)n(C)c(=O)n2C
646300	MUV_737_D_766	CCOC(=O)CSc1nc2ccccc2c(=O)n1CC1CCCO1
646302	MUV_737_D_767	CC#CCN(CC#CC)S(=O)(=O)c1ccc(S(=O)(=O)N2CCOCC2)cc1
646305	MUV_737_D_768	CCn1c(SCC(=O)N2c3ccccc3Sc3ccccc32)nc2c1c(=O)n(C)c(=O)n2C
646307	MUV_737_D_769	CCNc1nc(Oc2ccc(C(=O)OC)cc2)nc(SC)n1
646316	MUV_737_D_770	COc1ccc(OC)c(CN2CCN(C(=O)COc3cccc(C)c3)CC2)c1.O=C(O)C(=O)O
646323	MUV_737_D_771	CCCCOC(=O)Cn1c(=O)c2c(nc(Br)n2Cc2ccccc2)n(C)c1=O
646352	MUV_737_D_772	Cc1ccc(-n2c(SCC(=O)N3CCOCC3)nnc2-c2cccnc2)cc1
646354	MUV_737_D_773	CCOc1cccc(NC(=O)C2CCCN(S(=O)(=O)c3ccc(OC)cc3)C2)c1
646357	MUV_737_D_774	CCOc1cc(-c2nc3ccccn3c2NCC2CCCO2)ccc1O
646358	MUV_737_D_775	CC(=O)Cc1nsc(NC(=O)c2ccc(COc3ccccc3)o2)n1
646377	MUV_737_D_776	CC(C)n1c2ccccc2nc1N1CCN(CC(=O)NCc2cccs2)CC1
646380	MUV_737_D_777	COc1ccc(N2CCN(C(=O)Cn3nnc(-c4cccs4)n3)CC2)cc1
646386	MUV_737_D_778	CCC(=O)N(Cc1ccco1)c1nc(-c2cc(OC)ccc2OC)cs1
646389	MUV_737_D_779	COc1cccc2cc(-c3nnc(SCC(=O)Nc4nc(C)cs4)n3C)oc21
646401	MUV_737_D_780	Cc1cc(C)nc(NC(=O)Cc2cccs2)n1
646404	MUV_737_D_781	CCC(c1nnnn1CCc1ccccc1)N1CCN(c2ccc(OC)cc2)CC1
646407	MUV_737_D_782	COC(=O)c1ccc(NC(=O)CSc2nnc(-c3ccncc3)n2C)cc1
646409	MUV_737_D_783	Cc1cnc(-c2nnc(N(C)C(=O)C3CCOC3)s2)cn1
646411	MUV_737_D_784	Cc1nn(C(=O)c2cc3sccc3[nH]2)c(C)c1C
646414	MUV_737_D_785	COC(=O)C1=C(C)NC(C)=C(C(=O)OC)C1c1ccc(N(C)C)cc1
646422	MUV_737_D_786	CC(=O)NC(Cc1cc(C)ccc1C)C(=O)N1CCN(C(=O)Nc2ccc(C(C)=O)cc2)CC1
646426	MUV_737_D_787	COc1ccc(C(=O)Nc2ccc(-c3ccc(C)o3)cc2)cc1S(=O)(=O)N1CCOCC1
646431	MUV_737_D_788	Cc1ccnc(N2CCC(C(=O)NC3CCCCCC3)CC2)n1
646432	MUV_737_D_789	O=C(O)C(=O)O.c1ccc(Cn2c(SCCN3CCOCC3)nnc2-c2cccnc2)cc1
646449	MUV_737_D_790	COc1ccc2nc(NC(=O)CSc3nnc(-c4ccoc4C)n3C)sc2c1
646456	MUV_737_D_791	O=C(CNC(=O)c1ccco1)N(Cc1ccco1)C(C(=O)NC1CCCCC1)c1cccnc1
646457	MUV_737_D_792	Cc1nc2cc(C(F)(F)F)ccc2n1C1CCN(Cc2nnnn2Cc2cccs2)CC1
646460	MUV_737_D_793	Cc1nnc(SCC(=O)NC2CC2)n1CCc1ccccc1
646464	MUV_737_D_794	CC1CCCN(c2ccc(C(=O)NCc3cccs3)cn2)C1
646466	MUV_737_D_795	O=C(c1cccs1)N(CC1CCCO1)c1nc(-c2ccccc2)cs1
646473	MUV_737_D_796	Cc1ccc(C)c2[nH]c(=O)c(CN(Cc3nnnn3Cc3ccco3)Cc3ccc4c(c3)OCO4)cc12
646485	MUV_737_D_797	O=C(CN1C(=O)c2ccccc2C1=O)Nc1ccccc1C(=O)N1CCCC1
646498	MUV_737_D_798	Cc1cc(NC(=O)CSc2nnc3c(C)cc4cc(C)cc(C)c4n23)no1
646527	MUV_737_D_799	O=C(Cc1ccccc1)NC1CCN(S(=O)(=O)c2cccc(F)c2)CC1
646537	MUV_737_D_800	O=C(c1ccco1)N1CCN(C(c2nnnn2Cc2cccs2)c2ccccc2)CC1
646540	MUV_737_D_801	O=C(CN1CCC(c2nc3ccccc3[nH]2)CC1)NCc1ccc2c(c1)OCO2
646569	MUV_737_D_802	CC1CCCCC1N1CCN(C(=O)c2cccc(F)c2)CC1.O=C(O)C(=O)O
646581	MUV_737_D_803	N#CCSc1nc2c(cc1C#N)CCCC2
646589	MUV_737_D_804	Cc1cc(NS(=O)(=O)c2ccc(NC(=O)c3ccco3)cc2)no1
646598	MUV_737_D_805	O=C(Oc1ccccc1)c1ccc(-n2cnnn2)cc1
646604	MUV_737_D_806	O=C(c1ccc(Cl)cc1)N1CCCOC1
646608	MUV_737_D_807	CC(C)CCNC(=O)C(c1ccco1)N(C(=O)Cn1nnc2ccccc21)c1ccc2c(c1)OCO2
646614	MUV_737_D_808	CS(=O)(=O)N(CC(=O)N1CCCCCC1)c1ccc(Br)cc1
646617	MUV_737_D_809	CC(=O)NC1(c2cccc(F)c2)CCN(C(=O)Nc2ccc(C#N)cc2)CC1
646620	MUV_737_D_810	O=C(CSc1nnc(CNc2ccc(Cl)cc2)o1)Nc1nc2ccccc2s1
646636	MUV_737_D_811	c1ccc(Cn2nnc3c2ncnc3N2CCC3(CC2)OCCO3)cc1
646637	MUV_737_D_812	O=S(=O)(c1ccc(S(=O)(=O)N2CCCC3(CCCCC3)C2)cc1)N1CCCCC1
646642	MUV_737_D_813	Cc1cc(NC(=O)CSc2nnc(COc3cccc(C)c3)n2C)no1
646643	MUV_737_D_814	O=C(Nc1ccccc1)N(CCCN1CCOCC1)Cc1cc2cc3c(cc2[nH]c1=O)OCCO3
646645	MUV_737_D_815	COC(=O)C(C)Sc1nc2c(c(=O)n(C)c(=O)n2C)n1Cc1cccc(C)c1
646658	MUV_737_D_816	CCCCn1c(SCC(=O)Nc2nnc(C(C)C)s2)nc2c1c(=O)n(C)c(=O)n2C
646660	MUV_737_D_817	CN(C)c1ccc(-c2nnn(CC(=O)Nc3ccccc3N3CCOCC3)n2)cc1
646665	MUV_737_D_818	CC(C)(C)NC(=O)C(c1ccco1)N(Cc1ccc(F)cc1)C(=O)c1snc(C(N)=O)c1N
646667	MUV_737_D_819	CCCn1c(SCC(=O)Nc2cccc(C)n2)nnc1-c1ccco1
646674	MUV_737_D_820	O=C(CSc1nnnn1Cc1ccccc1)Nc1ccc2c(c1)OCCO2
646685	MUV_737_D_821	CCCC1CCC(c2nc(-c3cccnc3)no2)CC1
646686	MUV_737_D_822	CCOC(=O)C1=C(C)N=C2SCCC(=O)N2C1c1cccs1
646700	MUV_737_D_823	CCc1ccccc1NC(=O)C(C#N)Cc1cccnc1
646701	MUV_737_D_824	COc1ccccc1Nc1nc(C2(C)CCC(=O)O2)cs1
646706	MUV_737_D_825	N#Cc1c(N)c(C#N)c(-c2ccc(O)cc2)c2c1CCCC2
646711	MUV_737_D_826	CC1Oc2ccccc2N(CC(=O)Nc2ccc3c(c2)OCO3)C1=O
646712	MUV_737_D_827	Cc1cc(NC(=O)CSc2nnc(-c3ccco3)n2Cc2ccco2)no1
646714	MUV_737_D_828	CCCC(C(=O)NC1CCCCC1)N(Cc1ccco1)C(=O)CNS(=O)(=O)c1ccccc1
646716	MUV_737_D_829	CC(=O)NC1C(=O)N=C(SCC(=O)NC2CCCCC2)NC1=O
646720	MUV_737_D_830	CCOC(=O)c1cccc(NC(=O)CSc2nnc(-c3cccnc3)n2CC)c1
646725	MUV_737_D_831	CC(C)(C)n1nnnc1C(c1cccs1)N(Cc1ccco1)Cc1ccccc1
646741	MUV_737_D_832	Fc1ccc(N2CCN(C(c3cccs3)c3nnnn3C3CCCC3)CC2)cc1
646743	MUV_737_D_833	Cc1cc(C)cc(OCc2nnc(SCC(=O)OC3CCCCC3)o2)c1
646749	MUV_737_D_834	COc1ccc(S(=O)(=O)n2nc(OC(=O)c3ccc(C)cc3)cc2N)cc1
646758	MUV_737_D_835	Cc1nc(C)c(-c2csc(NCc3ccco3)n2)s1
646769	MUV_737_D_836	Cc1cc(C)cc(-c2nnc(SCC(=O)NCc3cccs3)o2)c1
646775	MUV_737_D_837	O=C(CCn1nnc(-c2cccs2)n1)N1CCc2ccccc2C1
646781	MUV_737_D_838	CCOc1ccccc1-n1c(SCC(=O)NC(C)CC)nnc1-c1ccoc1C
646785	MUV_737_D_839	COc1ccc(NC(=O)CSc2nnc(-c3ccccc3)n2N)cc1
646786	MUV_737_D_840	CC(C)c1nc2ccccc2c(SCC(=O)N2CCCC2)n1
646789	MUV_737_D_841	CCc1ccc2[nH]c(=O)c(CN(Cc3ccco3)S(=O)(=O)c3ccc4c(c3)OCCO4)cc2c1
646795	MUV_737_D_842	CC(=O)Nc1cc2c(nc(C)n2Cc2ccc(Br)cc2)nc1C
646797	MUV_737_D_843	COCCn1nnnc1C(c1cccs1)N1CCN(c2ccccc2)CC1
646820	MUV_737_D_844	Cc1nc2cc(F)ccc2n1C1CCN(S(=O)(=O)c2ccccc2)CC1
646840	MUV_737_D_845	Cc1cc(C(=O)c2ccc(C)cc2)c(NC(=O)CN2CCN(C(=O)c3ccco3)CC2)s1
646842	MUV_737_D_846	Cc1ccc(Cn2nnnc2CN2CCC(n3nnc4cc(C)ccc43)CC2)cc1
646843	MUV_737_D_847	CC(=O)c1cccc(NC(=O)N2C3CCC2CC(O)(c2cccnc2)C3)c1
646845	MUV_737_D_848	CCNC(=O)NC1(C(=O)Nc2ccc3c(c2)CCC3)CCCCC1
646847	MUV_737_D_849	O=C(Nc1nc2ccccc2n1CCOc1ccccc1)c1ccco1
646856	MUV_737_D_850	Cc1csc(N(C)C(=O)CSc2nnc(COc3ccccc3C)o2)n1
646857	MUV_737_D_851	CCOC(=O)c1c(C)c(C(C)=O)sc1NC(=O)CSc1nc2cccnc2n1C
646858	MUV_737_D_852	COc1ccc(-c2cnc(SCC(=O)Nc3cc(C)on3)n2Cc2ccco2)cc1
646861	MUV_737_D_853	O=C(CNC(=O)c1ccco1)N(c1ccccc1F)C(C(=O)NCC1CCCO1)c1ccccc1
646863	MUV_737_D_854	CCOc1ccc(C2C(C#N)=C(N)SC(N)=C2C#N)cc1OCC
646864	MUV_737_D_855	COCCn1nnnc1C(c1cc2cc(C)cc(C)c2[nH]c1=O)N1CCN(c2ccccc2F)CC1
646865	MUV_737_D_856	O=C(CSc1nnc(-c2ccncc2)n1CC1CCCO1)NCc1ccccc1
646870	MUV_737_D_857	COc1ccc(CN(Cc2nc(=O)c3ccccc3[nH]2)C(=O)NC2CCCCC2)cc1
646874	MUV_737_D_858	Cc1ccc(-c2noc(C3CCN(S(=O)(=O)c4ccc5c(c4)OCCO5)CC3)n2)o1
646889	MUV_737_D_859	COc1ccccc1NC(=O)N1CCN(c2cc(-c3ccccc3)nc3ncnn32)CC1
646896	MUV_737_D_860	COc1ccccc1NC(=O)CC(=O)CSc1nnc(-c2ccc(C)cc2)n1C
646901	MUV_737_D_861	CCc1cc2cc3c(cc2nc1SCC(=O)Nc1cc(C)on1)OCO3
646906	MUV_737_D_862	Clc1ccc(CSc2nnc(Cn3cnc4ccccc43)o2)cc1
646915	MUV_737_D_863	O=C(OC(C(=O)NCc1cccs1)c1ccccc1Cl)c1ccco1
646921	MUV_737_D_864	CC(C)(C)NC(=O)C(c1ccco1)N(Cc1ccc2c(c1)OCO2)C(=O)Cn1nnc2ccccc21
646935	MUV_737_D_865	Cc1ccc(CNc2ncc(-c3ccc4c(c3)OCO4)n2C)cc1.O=C(O)C(=O)O
646937	MUV_737_D_866	Cc1ccc(NC(=O)CN2c3ccccc3OC(C)C2=O)nc1
646945	MUV_737_D_867	O=C(Nc1nncs1)c1ccc(S(=O)(=O)c2ccccc2)cc1
646949	MUV_737_D_868	CCCC(=O)Nc1ccccc1-c1nnn(CC(=O)Nc2ccc(OC)cc2)n1
646954	MUV_737_D_869	CCOc1ccc(OCC)c(NC(=O)CSc2nc3c(c(=O)n(C)c(=O)n3C)n2C(C)C)c1
646959	MUV_737_D_870	Cc1ccc(S(=O)(=O)N2CCCC2)cc1S(=O)(=O)N1CCCC1
646965	MUV_737_D_871	CCn1c(Cn2nnc(-c3ccccc3)n2)nnc1SCC(=O)Nc1ccc(N(C)C)cc1
646985	MUV_737_D_872	COc1ccc2cc(CN(CCO)C(=O)c3ccc(Br)cc3)c(=O)[nH]c2c1
646992	MUV_737_D_873	CC(C)(C)NC(=O)C(c1ccccc1)N(C(=O)c1csnn1)C1CC1
646993	MUV_737_D_874	Cc1occc1-c1nnc(SCC(=O)NCc2cccs2)n1CC1CCCO1
646994	MUV_737_D_875	Cc1ccc(S(=O)(=O)N(Cc2cc3cc4c(cc3[nH]c2=O)OCCO4)CC2CCCO2)cc1
646995	MUV_737_D_876	CCN(CC)S(=O)(=O)c1ccc(-c2nnc(SCC(=O)Nc3ccc4c(c3)OCO4)o2)cc1
646997	MUV_737_D_877	O=C(CNC(=O)c1ccco1)N(c1ccc2c(c1)OCO2)C(C(=O)NC1CCCC1)c1cccs1
647007	MUV_737_D_878	O=C(Nc1ccc(Oc2ccccc2)cc1)C1CCCN(c2ncccn2)C1
647018	MUV_737_D_879	Cc1ccc(Cl)cc1N(CC(=O)NC1CCCCC1)S(C)(=O)=O
647023	MUV_737_D_880	CCCN1C2CCCC1CC(NC(=O)Nc1cccc(C(C)=O)c1)C2
647024	MUV_737_D_881	O=C(O)CSc1nnc(Cn2cnc3ccccc32)n1CCc1ccccc1
647031	MUV_737_D_882	Cc1cc(C)c2cc(CN(Cc3cccs3)Cc3nnnn3CC3CCCO3)c(=O)[nH]c2c1
647059	MUV_737_D_883	Cn1c(CNc2nc(-c3ccccc3)cs2)nnc1SCC(=O)c1ccccc1
647061	MUV_737_D_884	CCC(=O)N1CN(S(=O)(=O)c2ccc(C)cc2)CC1C
647064	MUV_737_D_885	COC(=O)C1=c2sc(=Cc3cccnc3)c(=O)n2C(N)=C(C(=O)OC)C1c1cccnc1
647065	MUV_737_D_886	Cc1[nH]n(-c2ccccc2)c2nc(=O)c(CNc3ccc4c(c3)OCCO4)cc1-2
647066	MUV_737_D_887	CN(C)c1nc(Nc2ccccc2)nc(Oc2ccc(=O)[nH]n2)n1
647074	MUV_737_D_888	CCN1CCN(C(c2nnnn2Cc2cccs2)c2ccc(F)cc2)CC1
647077	MUV_737_D_889	O=C1c2ccccc2C(=O)N1c1ccc(S(=O)(=O)N2CCN(c3ccccc3)CC2)cc1
647082	MUV_737_D_890	CCn1c(CNc2ccc(OC)cc2)nnc1SCC(=O)N1CCCc2ccccc21
647088	MUV_737_D_891	COc1cc2nc(C3CCC3)n(NC(=O)C(OC(C)=O)c3ccccc3)c(=O)c2cc1OC
647091	MUV_737_D_892	O=C(Nc1ccc(NC(=O)c2cccs2)cn1)c1ccco1
647092	MUV_737_D_893	CC(=O)Nc1ccc(S(=O)(=O)N2CCC(c3nc4ccc(C)cc4[nH]3)CC2)cc1
647099	MUV_737_D_894	CN1CCN(c2ccc(NC(=O)c3ccc4c(c3)OCO4)cc2)CC1
647118	MUV_737_D_895	Cn1nnnc1SCC(=O)Nc1ccccc1N1CCOCC1
647123	MUV_737_D_896	CC(C)C(=O)Nc1nnc(SCC(=O)NC2CC2)s1
647129	MUV_737_D_897	CCOC(=O)c1cccc(NC(=O)CSc2nnc(-c3ccoc3C)n2CC)c1
647131	MUV_737_D_898	COc1ccc(C2c3ccc(O)cc3OC(N)=C2C#N)cc1OC
647135	MUV_737_D_899	COc1ccc(N(Cc2cc3ccc(C)cc3[nH]c2=O)C(C)=O)cc1
647143	MUV_737_D_900	O=C(CSc1nnnn1C1CCCCC1)NCc1ccc2c(c1)OCO2
647154	MUV_737_D_901	CN(C(=O)c1cccc(C#N)c1)c1nnc(-c2ccncc2)s1
647165	MUV_737_D_902	C=CCSC1=C(C#N)C(c2ccccc2OC)CC(=O)N1
647166	MUV_737_D_903	CCOc1ccc(-c2nnc(-c3ccncc3)o2)cc1
647168	MUV_737_D_904	CCOc1ccc2nc(NC(=O)CN3CCC(n4nnc5cc(F)ccc54)CC3)sc2c1
647190	MUV_737_D_905	COCCn1c(SCC(=O)Nc2cccc(C)c2)nnc1C(C)C
647191	MUV_737_D_906	O=C(Cn1nnc(-c2cccs2)n1)N(C(C(=O)NC1CCCCC1)c1ccncc1)C1CCCC1
647195	MUV_737_D_907	CN(C)c1ccc(NC(=O)Nc2ccc3snnc3c2)cc1
647197	MUV_737_D_908	O=C(C1CCN(S(=O)(=O)Cc2ccccc2)CC1)N1CCCc2ccccc21
647209	MUV_737_D_909	COCc1[nH]nc2c1C(c1cc(OC)c(O)c(OC)c1)C(C#N)=C(N)O2
647210	MUV_737_D_910	CCC(C(=O)NC1CCCCC1)N(CC1CCCO1)C(=O)CNS(=O)(=O)c1ccc(OC)cc1
647217	MUV_737_D_911	CCS(=O)(=O)Nc1ccc(-c2nnc(SCC(=O)c3cccc(OC)c3)o2)cc1
647242	MUV_737_D_912	Cc1ccnc(Sc2nc3c(c(=O)[nH]c(=O)n3C)n2CCCc2ccccc2)n1
647245	MUV_737_D_913	COc1ccc(S(=O)(=O)N2C3CCC2CC(NC(=O)C2CC2)C3)cc1
647246	MUV_737_D_914	CCN(CC)C(=O)c1ccc(NC(=O)CSc2nnnn2-c2cc(OC)ccc2OC)cc1
647247	MUV_737_D_915	CCCC(=O)N1CC2(CCC)CN(C(=O)CCC)CC(CCC)(C1)C2=O
647250	MUV_737_D_916	O=S(=O)(NC1CC1)c1cccc(S(=O)(=O)N2CCCC2)c1
647252	MUV_737_D_917	CCN(CC)C(=O)CSc1nnc(-c2ccco2)n1Cc1ccco1
647254	MUV_737_D_918	O=C(Nc1cccc(F)c1)C1CC(=O)N(c2ccc(Br)cc2)C1
647256	MUV_737_D_919	O=C(O)c1c(-c2ccccc2)csc1NC(=O)c1ccco1
647257	MUV_737_D_920	Cc1ccc(NCc2nnc(SCc3ccc(C#N)cc3)n2Cc2ccco2)c(C)c1
647261	MUV_737_D_921	CCn1c(SCC(=O)Nc2nccs2)nnc1-c1cc2cccc(OC)c2o1
647262	MUV_737_D_922	Cc1ccc(-c2cnc(NC(=O)CCC(=O)N3CCCCC3)n2C)cc1
647271	MUV_737_D_923	Cc1cc(C)n(C(=O)CNC(=O)c2ccco2)n1
647275	MUV_737_D_924	O=C(Nc1nnc(-c2ccco2)s1)C1CCCCC1
647318	MUV_737_D_925	CCn1c(SCC(=O)N2CCCC2)nnc1-c1ccc(S(=O)(=O)N2CCCCCC2)cc1
647333	MUV_737_D_926	Cc1ccc(NC(=O)CSc2n[nH]c(-c3ccncc3)n2)cc1
647337	MUV_737_D_927	COc1ccccc1NC(=O)c1ccc(S(=O)(=O)N2CCOCC2)cc1
647345	MUV_737_D_928	CCn1c(Cc2ccccc2)nnc1SCC(=O)OC(C)C
647357	MUV_737_D_929	CCN(CC)S(=O)(=O)c1csc(C(=O)NCc2ccccc2)c1
647358	MUV_737_D_930	Cc1cc(-c2nnc(SCC(=O)NC3CCCC3)o2)no1
647359	MUV_737_D_931	O=C(Nc1ccccc1)NC1CCN(Cc2nnnn2C2CCCCC2)CC1
647361	MUV_737_D_932	COc1ccc(-n2nnnc2SCC(=O)Nc2ccc3c(c2)OCCO3)c(OC)c1
647366	MUV_737_D_933	Cc1ccnc(N2CCC(C(=O)Nc3ccc4c(c3)OCO4)CC2)n1
647367	MUV_737_D_934	CCOC(=O)CCCNS(=O)(=O)c1c2nsnc2ccc1C
647370	MUV_737_D_935	CC(=O)Nc1cccc(NC(=O)CSc2nnnn2C(C)C)c1
647375	MUV_737_D_936	COc1ccc(S(=O)(=O)N(CCCN2CCCC2=O)Cc2cc3c(C)cc(C)cc3[nH]c2=O)cc1
647376	MUV_737_D_937	Cc1cc(NS(=O)(=O)c2ccc(NC(=O)Nc3cccc(Cl)c3)cc2)no1
647384	MUV_737_D_938	Cc1occc1-c1nnc(SCC(=O)N2CCN(c3ccccc3)CC2)n1C
647389	MUV_737_D_939	Cn1c2nc(Br)n(CCC(=O)c3ccccc3)c2c(=O)[nH]c1=O
647390	MUV_737_D_940	Cc1[nH]c2ccc(CNS(=O)(=O)c3ccc(S(=O)(=O)N4CCOCC4)cc3)cc2c1C
647396	MUV_737_D_941	Cc1ccc(Cn2[nH]nc3c(=O)nc(C4CCN(C(=O)c5cccs5)CC4)nc2-3)cc1
647403	MUV_737_D_942	CCOC(=O)c1ccc(S(=O)(=O)N2CCN(CC3CC=CCC3)CC2)cc1.O=C(O)C(=O)O
647410	MUV_737_D_943	CCOc1ccc(Nc2nc(Cc3nnc(SCC(=O)O)o3)cs2)cc1
647411	MUV_737_D_944	CC(C)(C)c1nnc(NC(=O)C2CCN(c3ncccn3)CC2)s1
647414	MUV_737_D_945	CCOC(=O)c1c(C)c(C(=O)N2CCOCC2)sc1NC(=O)c1cccs1
647437	MUV_737_D_946	Cc1ccc(S(=O)(=O)NCCCCCC(=O)Nc2nccs2)cc1
647448	MUV_737_D_947	O=C(CN1CCOCC1)Nc1ccc(S(=O)(=O)NC2CCCCC2)cc1
647449	MUV_737_D_948	CC(C)(C)c1nc2ccccc2c2nnc(SCC(=O)NCc3ccco3)n21
647464	MUV_737_D_949	COc1ccccc1N(CC(=O)NC1CCCC1)C(=O)CCC(=O)Nc1cc(C)on1
647471	MUV_737_D_950	COc1cccc(NC(=O)CSc2nnc(-c3cccs3)n2C)c1
647483	MUV_737_D_951	O=C(CN1CCCC1)Nc1ccc(Oc2ccc(NC(=O)CN3CCCC3)cc2)cc1
647491	MUV_737_D_952	COc1cccc(OC)c1-c1nnc(-c2cn(C)c3ccccc23)o1
647494	MUV_737_D_953	COc1cccc(Cn2c(=O)onc2-c2cccs2)c1
647498	MUV_737_D_954	CC1(CCC#N)N=C(SCCC#N)N(c2ccccc2)C1=O
647505	MUV_737_D_955	COc1ccc(OC)c(S(=O)(=O)N2CCC(C(=O)Nc3cccc(C)c3C)CC2)c1
647508	MUV_737_D_956	CCCCCn1c(SCCc2ccccc2)nc2c1c(=O)[nH]c(=O)n2C
647509	MUV_737_D_957	CCOC(=O)C1CCN(C(=O)Nc2ccc3nc(C)c(C)nc3c2)CC1
647510	MUV_737_D_958	CCCN1CCN(C(c2nnnn2C2CCCCC2)c2cc3cc(OC)ccc3[nH]c2=O)CC1
647513	MUV_737_D_959	CC(C)n1c(SC2C(=O)CC(C)(C)CC2=O)nc2c1c(=O)n(C)c(=O)n2C
647537	MUV_737_D_960	Cc1ccc(-c2nnn(CC(=O)N(Cc3ccco3)C(C(=O)NC(C)(C)C)c3cccs3)n2)o1
647541	MUV_737_D_961	O=C(Cn1nnc(-c2ccc(CN3CCOCC3)cc2)n1)Nc1nc(-c2ccccc2)cs1
647545	MUV_737_D_962	COc1ccc(OCc2nnc(SCC(=O)NCc3ccco3)o2)cc1
647547	MUV_737_D_963	Cc1cccc2cc(C(c3nnnn3Cc3ccccc3)N3CCN(C)CC3)c(=O)[nH]c12
647561	MUV_737_D_964	CC(C)OC(=O)CSc1n[nH]c(-c2cccnc2)n1
647572	MUV_737_D_965	Cc1ncsc1C(=O)NCc1ccc(N2CCCC2=O)cc1
647573	MUV_737_D_966	CCOC(=O)CSc1nnc(CSc2nc(C)cc(C)n2)n1Cc1ccco1
647578	MUV_737_D_967	N#CCSc1nnc(COc2cccc3ccccc32)n1-c1cccc(Cl)c1
647581	MUV_737_D_968	CCCOc1ccc(-c2nnc(-c3ccncc3)o2)cc1
647583	MUV_737_D_969	Cc1ccc(C)c(NC(=O)CSc2nnc(-c3ccccc3C)o2)c1
647590	MUV_737_D_970	CCC(=O)OC1CSc2nc3ccccc3n2C1
647597	MUV_737_D_971	CC(C)(C)NC(=O)C(c1ccncc1)N(C(=O)c1csnn1)C1CC1
647609	MUV_737_D_972	Nc1nonc1-c1nc2ccccc2n1CC(=O)NC1CCCC1
647612	MUV_737_D_973	O=C(Nc1ccccc1N1CCCCC1)c1ccc2nccnc2c1
647615	MUV_737_D_974	O=C(CCC(=O)NC1CCN(Cc2ccccc2)CC1)NCc1ccco1
647624	MUV_737_D_975	CC#CCN(CC#CC)S(=O)(=O)c1ccc(-n2cnnn2)c(OC)c1
647634	MUV_737_D_976	CCOC(=O)c1cc2ccccc2nc1C
647652	MUV_737_D_977	O=C(CN1CCOCC1)Nc1nc(-c2ccc3c(c2)CCN3S(=O)(=O)c2ccccc2)cs1
647664	MUV_737_D_978	O=C(NCc1ccncc1)c1ccc(Cl)c(S(=O)(=O)N2CCOCC2)c1
647667	MUV_737_D_979	COc1ccccc1NC(=O)CSc1nnc(Cn2nnc(-c3ccccc3)n2)n1-c1ccccc1
647676	MUV_737_D_980	CCOc1ccccc1N(CC(=O)NC(C)(C)C)C(=O)Cn1nnc(-c2ccc(C)o2)n1
647679	MUV_737_D_981	O=C(CNS(=O)(=O)c1ccc(C(=O)N2CCCCC2)cc1)N1CCCCC1
647686	MUV_737_D_982	COc1cc(OC)cc(-c2nnc(SCC(=O)N3CCCc4ccccc43)o2)c1
647687	MUV_737_D_983	Nn1c(SCC(=O)NC2CCCCC2)nnc1-c1ccccc1
647700	MUV_737_D_984	O=C(CSc1nnc(Cn2nnc3ccccc32)o1)N(Cc1ccc(F)cc1)c1ccccc1
647708	MUV_737_D_985	Cc1cc(C)cc(NC(=O)CSc2nnc(-c3ccc(S(=O)(=O)N4CCCC4)cc3)o2)c1
647717	MUV_737_D_986	COc1ccc(Nc2nc(CC(C)=O)ns2)cc1OC
647719	MUV_737_D_987	COc1ccc(-c2nnc(SCc3nnc(-c4ccccc4)o3)n2C)cc1OC
647720	MUV_737_D_988	Cc1csc(NC(=O)CSc2nnc(-c3ccoc3C)n2Cc2ccco2)n1
647726	MUV_737_D_989	CCCCSc1nsc(NC(C)=O)n1
647729	MUV_737_D_990	N#CCSc1nnc(C2CCCCC2)n1-c1ccccc1
647731	MUV_737_D_991	CCCC(c1nnnn1Cc1cccs1)N1CCN(c2nc3ccccc3s2)CC1
647732	MUV_737_D_992	Cc1cc(C)c(NC(=O)CSc2nnc(-c3ccncc3)n2Cc2ccco2)c(C)c1
647733	MUV_737_D_993	CCC(OC(=O)c1cc2sccc2n1C)C(=O)NCc1ccco1
647736	MUV_737_D_994	Cc1ccc(-c2nnc(-c3ccc(Br)cc3)o2)o1
647739	MUV_737_D_995	CCC(=O)Nc1ccc(NC(=O)CSc2nnnn2C(C)C)cc1
647744	MUV_737_D_996	COc1ccc(Nc2nc(C)c3ccccc3n2)cc1
647750	MUV_737_D_997	COc1cc2cc(CN(CCN3CCCC3)C(=O)Nc3ccc(F)cc3)c(=O)[nH]c2cc1OC
647755	MUV_737_D_998	CCOc1ccccc1-n1c(COc2ccc(C)cc2)nnc1SCC(N)=O
647773	MUV_737_D_999	CC1CCN(C(=O)C2CCN(CCCc3ccccc3)CC2)CC1.O=C(O)C(=O)O
647780	MUV_737_D_1000	Cc1ccc(-c2noc(C3CCCN(C(=O)c4ccccc4)C3)n2)o1
647782	MUV_737_D_1001	O=C(Nc1cc(Cl)ccc1N1CCOCC1)c1cnccn1
647787	MUV_737_D_1002	CN(C)c1nc(SCCOC(=O)c2ccccc2)nc(N(C)C)n1
647798	MUV_737_D_1003	CCCn1c(SCC(=O)NC(C)(C)C)nnc1C(C)C
647806	MUV_737_D_1004	O=C(CS(=O)(=O)Cc1ccccc1)Nc1nnc(C2CCCCC2)s1
647807	MUV_737_D_1005	CCn1c(CNc2ccc(Cl)cc2)nnc1SCC(=O)NCc1ccccc1
647808	MUV_737_D_1006	COc1cccc(OC)c1C(=O)N1CCN(Cc2ccc3c(c2)OCO3)CC1
647814	MUV_737_D_1007	Cc1cnc(-c2nnc(N(C)C(=O)c3cnccn3)s2)cn1
647817	MUV_737_D_1008	COc1ccc(-c2ccc(SCC(=O)Nc3cc(C)on3)nn2)cc1OC
647826	MUV_737_D_1009	Cc1ccc(-c2noc(C3CCCN(C(=O)C4CCCCC4)C3)n2)o1
647831	MUV_737_D_1010	CCC(C)(C)n1nnnc1C(C(C)C)N1CCSCC1
647843	MUV_737_D_1011	O=C(NC1CCCCC1)C1CN(S(=O)(=O)c2ccccc2)CCN1S(=O)(=O)c1ccccc1
647847	MUV_737_D_1012	CCOc1ccccc1N(CC(=O)NC1CCCCC1)C(=O)CCCC(=O)Nc1ccccn1
647851	MUV_737_D_1013	O=C(c1cccs1)N1CCn2c3ccccc3nc21
647868	MUV_737_D_1014	CCOC(=O)CN(C(=O)CSc1nnc(-c2ccncc2)n1CCCN(C)C)c1ccccc1
647872	MUV_737_D_1015	Cc1ccc(NC(=O)c2ccco2)cc1NC(=O)CSc1nnc(-c2cccs2)n1C
647916	MUV_737_D_1016	Cc1ccc2cc(C)c(SCC#N)nc2c1C
647921	MUV_737_D_1017	Cc1ccc(CC(=O)Nc2nncs2)cc1
647923	MUV_737_D_1018	COc1ccc(S(=O)(=O)N2Cc3ccccc3CC2C(=O)N2CCOCC2)cc1OC
647925	MUV_737_D_1019	COC(=O)c1sc(NC(=O)COc2ccccc2)nc1C
647926	MUV_737_D_1020	COc1nc(OC)nc(N2CCC(C(=O)NCc3ccco3)CC2)n1
647929	MUV_737_D_1021	CC(C)CNC(=O)CSc1nnc(-c2ccccn2)n1Cc1ccccc1
647932	MUV_737_D_1022	CCNC(=O)C1CC(=O)N(Cc2ccc3c(c2)OCO3)C(=Nc2ccc(F)cc2)S1
647939	MUV_737_D_1023	c1ccc(CCn2nnnc2CN2CCC(n3nnc4ccccc43)CC2)cc1
647943	MUV_737_D_1024	CCN1CCN(C(c2nnnn2Cc2ccccc2)c2cc3cccc(C)c3[nH]c2=O)CC1
647945	MUV_737_D_1025	CCn1c(SCC(=O)Nc2ccccc2N2CCCCC2)nc2c1c(=O)n(C)c(=O)n2C
647946	MUV_737_D_1026	Cc1cc(NC(=O)CSc2nnc(CNc3ccc(F)cc3)n2C2CCCCC2)no1
647958	MUV_737_D_1027	COc1ccccc1N1CCN(C(=O)CSc2nnc(NC(=O)C3CC3)s2)CC1
647966	MUV_737_D_1028	O=c1cc(CSc2nnc(COc3ccc(Cl)cc3)o2)c2ccccc2[nH]1
647970	MUV_737_D_1029	CCn1nc(CC(=O)Nc2nnc(CC(=O)N3CCCC3)s2)c2ccccc2c1=O
647972	MUV_737_D_1030	Fc1cccc(Cl)c1CSc1nnc(COc2cccc3cccnc32)o1
647977	MUV_737_D_1031	COc1ccc(CNC(=O)CSc2nnnn2Cc2ccccc2)cc1
647992	MUV_737_D_1032	Cn1c(C(=O)N2CCN(c3nc4ccccc4s3)CC2)cc2sccc21
647994	MUV_737_D_1033	Cc1sc2nc(C)nc(N3CCN(S(=O)(=O)c4ccc(C)cc4)CC3)c2c1C
648005	MUV_737_D_1034	CCOc1cc(OCC)cc(C(=O)Nc2cccnc2)c1
648028	MUV_737_D_1035	O=C(CSc1nnc(C2CCCCC2)n1Cc1ccccc1)NCc1ccco1
648029	MUV_737_D_1036	Cc1cc(C)nc(N2C(=O)C3CC=C(C)CC3C2=O)n1
648040	MUV_737_D_1037	Cc1ccc(C)c(NS(=O)(=O)c2ccc(NC(=O)c3ccco3)cc2)c1
648042	MUV_737_D_1038	Cc1ccc(NCc2nnc(SCC(=O)NCCc3ccccc3)n2C)cc1
648043	MUV_737_D_1039	COc1ccc(-c2nnc(SCC(=O)Nc3ccc(Cl)cc3)n2C)cc1
648048	MUV_737_D_1040	CCN(CC)C(=O)CSc1nc2cccnc2n1-c1ccccc1OC
648056	MUV_737_D_1041	CC(C(=O)Nc1ccc(S(=O)(=O)N2CCOCC2)cc1)N(c1ccccc1)S(C)(=O)=O
648061	MUV_737_D_1042	Cc1ccc(-c2nnn(CC(=O)N(c3ccc(C)cc3)C(C(=O)NC3CCCC3)c3ccco3)n2)o1
648066	MUV_737_D_1043	O=C(CSc1nnc(-c2cccnc2)n1Cc1ccccc1)NCc1ccco1
648067	MUV_737_D_1044	CCCn1c(SCC(=O)Nc2cccc(C(=O)OC)c2)nnc1-c1cccnc1
648070	MUV_737_D_1045	CCC(=O)Nc1cc(-c2nn3c(C)nnc3s2)ccc1C
648072	MUV_737_D_1046	CCc1nnc(NC(=O)C2CCN(c3cnccn3)CC2)s1
648089	MUV_737_D_1047	O=C(CSc1nc2ccccc2s1)NCCCN1CCOCC1
648092	MUV_737_D_1048	CCCCOC(=O)CCn1c2ccccc2oc1=S
648093	MUV_737_D_1049	CCOc1ccc2c(c1)c1nnc(SCC(=O)N3CCCCC3C)nc1n2C
648094	MUV_737_D_1050	CCc1nnc(NC(=O)C2CCCN2C(=O)NC2CCCCC2)s1
648099	MUV_737_D_1051	COc1ccc(Cc2nnc(SCC(=O)NCC3CCCO3)o2)cc1
648110	MUV_737_D_1052	COc1ccccc1C1(O)CCN(CC(=O)Nc2c(C)nn(C)c2C)CC1
648113	MUV_737_D_1053	O=S(=O)(c1ccc(-c2nnc(SCc3ccccc3)o2)cc1)N1CCCC1
648120	MUV_737_D_1054	Cc1cccc(C)c1NC(=O)CSCCO
648127	MUV_737_D_1055	CC(=O)c1cc2c(cc1NS(=O)(=O)c1ccc3c(c1)OCCO3)OCO2
648129	MUV_737_D_1056	Cc1ccc2nc(-c3ccc4c(c3)OCCO4)cc(C(=O)O)c2c1
648147	MUV_737_D_1057	COc1ccc2cc(CN(Cc3cccnc3)S(=O)(=O)c3ccccc3)c(=O)[nH]c2c1
648156	MUV_737_D_1058	O=C(Cc1cccs1)N(Cc1ccco1)C(C(=O)NC1CCCC1)c1ccsc1
648157	MUV_737_D_1059	CCN(C(=O)c1ccco1)c1nc(CC(=O)Nc2ccc(Cl)cc2)cs1
648163	MUV_737_D_1060	COCCNC(=O)CN(C(=O)CCC(=O)Nc1cc(C)on1)c1cccc(C)c1C
648164	MUV_737_D_1061	Cc1ccc(-c2noc(CN3CCC(C(N)=O)CC3)n2)cc1
648180	MUV_737_D_1062	CCOc1cc(NC(=O)c2cnccn2)c(OCC)cc1NC(=O)c1ccc(OC)cc1
648181	MUV_737_D_1063	Cc1ccc(C)c(N2CCN(C(=O)c3ccccc3Br)CC2)c1
648184	MUV_737_D_1064	Cc1cccc2cc(CN(CC3CCCO3)C(=O)c3cnccn3)c(=O)[nH]c12
648185	MUV_737_D_1065	Cc1ccc(C(c2nnnn2Cc2cccs2)N2CCN(C(=O)c3ccco3)CC2)cc1
648189	MUV_737_D_1066	COc1ccc(-n2c(Cn3nnc4ccccc43)nnc2SCC(=O)O)cc1
648195	MUV_737_D_1067	O=C(c1ccco1)N1CCC(c2nc(-c3ccc(F)cc3)no2)CC1
648201	MUV_737_D_1068	Cc1ccc(-n2nnnc2SCC(=O)Nc2ccccc2N2CCCCC2)cc1C
648216	MUV_737_D_1069	Cc1cc2ncn(CC(O)COc3cccc(C(=O)O)c3)c2cc1C
648221	MUV_737_D_1070	O=C(Cn1c(CC(=O)N2CCCC2)nc2ccccc21)NCc1ccccc1
648227	MUV_737_D_1071	O=C(Nc1cccc(O)c1)c1cccc(S(=O)(=O)N2CCCC2)c1
648232	MUV_737_D_1072	O=C(Cn1nnc(-c2ccccc2NC(=O)c2cccs2)n1)N1CCN(c2ccccc2)CC1
648233	MUV_737_D_1073	COc1ccc2[nH]c(=O)c(CN(CC3CCCO3)C(=O)Nc3ccccc3)cc2c1
648237	MUV_737_D_1074	COc1cccc(C(=O)Nc2nnc(C(C)C)s2)c1
648241	MUV_737_D_1075	CCc1nnc(NC(=O)CSc2nnc(Cc3ccc(OC)cc3)o2)s1
648243	MUV_737_D_1076	CCOC(=O)CN(C(=O)CSc1nnc(CNc2ccc(F)cc2)o1)c1ccccc1
648251	MUV_737_D_1077	CCn1c(SCCN2CCCCC2)nnc1-c1ccc(S(=O)(=O)N2CCOCC2)cc1.O=C(O)C(=O)O
648283	MUV_737_D_1078	O=C(CN1CCOCC1)N(c1ccccc1)c1ccc2ccccc2c1
648304	MUV_737_D_1079	Cc1ccsc1C(C(=O)NC1CCCCC1)N(C(=O)c1csnn1)C1CC1
648306	MUV_737_D_1080	O=C1C(Cl)=C(NCC2CCCO2)C(=O)N1c1ccccc1
648313	MUV_737_D_1081	COc1cccc(OC(=O)CSc2nnc(-c3ccccc3Br)o2)c1
648317	MUV_737_D_1082	Cc1ccccc1N(CC(=O)NCc1ccncc1)S(C)(=O)=O
648319	MUV_737_D_1083	O=C(Nc1cccc(OC(=O)c2cccc(S(=O)(=O)N3CCCC3)c2)c1)c1ccco1
648320	MUV_737_D_1084	CCOC(=O)c1c(C)c(C)sc1NC(=O)CSc1nnnn1-c1ccc2c(c1)OCCO2
648344	MUV_737_D_1085	CCc1cccc(C)c1NC(=O)CSc1nc2ccccc2n1CC(=O)N(C)C
648350	MUV_737_D_1086	N#Cc1cc2c(nc1SCc1cccnc1)CCCC2
648351	MUV_737_D_1087	CCCOC(=O)CCCCC1SCC(NC(=O)OC)C1NC(=O)OC
648352	MUV_737_D_1088	Cc1cc(C)c2cc(CN(CCO)Cc3nnnn3Cc3ccccc3)c(=O)[nH]c2c1
648355	MUV_737_D_1089	COc1ccc(S(=O)(=O)Nc2cc(OC)c(NC(=O)c3ccco3)cc2OC)cc1
648360	MUV_737_D_1090	O=C(O)CC1SC(=Nc2ccccc2)N(c2ccccc2)C1=O
648364	MUV_737_D_1091	Cc1cccc(NC(=O)CSc2nnc(-c3ccc(S(=O)(=O)N4CCCC4)cc3)o2)c1
648374	MUV_737_D_1092	O=C(Cn1nnc(-c2ccccc2NC(=O)c2ccccc2F)n1)NCc1ccco1
648385	MUV_737_D_1093	COc1cc2cc3c(N)c(C(=O)NCc4ccco4)sc3nc2cc1OC
648399	MUV_737_D_1094	Cc1ccc(CSc2nnc(-c3ccc(S(=O)(=O)N4CCCC4)cc3)o2)cc1
648400	MUV_737_D_1095	COc1ccc(-n2c(SCC(=O)N3CCCCC3C)nnc2-c2cccnc2)cc1
648403	MUV_737_D_1096	Cc1cccc(OCc2nnc(SCC(=O)OC3CCCCC3)o2)c1
648408	MUV_737_D_1097	CCCn1c(SCC(=O)Nc2cccc(C(=O)OCC)c2)nnc1-c1ccoc1C
648409	MUV_737_D_1098	Cn1c(SCC(=O)NCc2ccco2)nc2ccccc2c1=O
648412	MUV_737_D_1099	O=C(Nc1ccc2c(c1)Cc1ccccc1-2)c1ccco1
648417	MUV_737_D_1100	CC(C)Cn1c(O)c(C(=O)Nc2cnccn2)c(=O)c2ccccc21
648419	MUV_737_D_1101	O=C(CSc1ncccc1-c1nc2ccccc2[nH]1)NC1CC1
648421	MUV_737_D_1102	CC1CCCCC1NC(=O)Cn1c(CN2CCCCC2)nc2ccccc2c1=O
648424	MUV_737_D_1103	Cc1ccc(C)c(Cn2[nH]nc3c(=O)nc(C(=O)NCC4CCCO4)nc2-3)c1
648433	MUV_737_D_1104	CCOCC(=O)Nc1nnc(C)s1
648436	MUV_737_D_1105	Cn1c2nc(CN3CCCCC3)n(CCCc3ccccc3)c2c(=O)n(C)c1=O
648444	MUV_737_D_1106	CCC(=O)Nc1ccc2nc(C3CC3)n(Cc3ccccc3)c(=O)c2c1
648446	MUV_737_D_1107	Cc1cc(NC(=O)CCC(=O)N(c2cc(C)ccc2C)C(C(=O)NC2CCCC2)c2ccco2)no1
648448	MUV_737_D_1108	Cc1cc2cc(C(c3nnnn3Cc3ccco3)N3CCc4ccccc4C3)c(=O)[nH]c2cc1C
648453	MUV_737_D_1109	O=C(Nc1ccc2c(c1)COC2=O)C1CCCCC1
648454	MUV_737_D_1110	Cc1cc(C)nc(N2CCC(C(=O)Nc3ccc4c(c3)CCC4)CC2)n1
648463	MUV_737_D_1111	CCN(Cc1ccccc1)C(c1nnnn1C(C)(C)C)c1ccncc1
648470	MUV_737_D_1112	COc1ccc(Cc2nnc(NC(=O)Cc3cccs3)s2)cc1
648474	MUV_737_D_1113	COc1ccc(C(c2nnnn2Cc2ccccc2)N2CCN(c3nc4ccccc4s3)CC2)cc1
648480	MUV_737_D_1114	CCOC(=O)c1ccccc1NC(=O)c1cc2sccc2n1C
648487	MUV_737_D_1115	CCN(CC)S(=O)(=O)c1csc(C(=O)Nc2ccccn2)c1
648491	MUV_737_D_1116	Cc1ccc(=O)n(C(C(=O)NCc2ccco2)C(=O)c2ccc(F)cc2)c1
648497	MUV_737_D_1117	Cc1ccc(S(=O)(=O)N2CCC(C(=O)Nc3ccc4c(c3)COC4=O)CC2)cc1
648498	MUV_737_D_1118	O=S(=O)(c1ccc(Br)cc1)N1CCN(c2cc(-c3ccccc3)nc3ncnn32)CC1
648503	MUV_737_D_1119	CCCn1c(SCC(=O)Nc2cccc(NC(C)=O)c2)nnc1C(C)C
648530	MUV_737_D_1120	Cc1cc(C)cc(N(CC(=O)NCC2CCCO2)C(=O)CN2C(=O)COc3ccccc32)c1
648533	MUV_737_D_1121	CCCc1nnc(SCC(=O)N2CCCC(C)C2)n1CCCOC
648538	MUV_737_D_1122	CCCn1c(O)c(C(=O)NCc2ccncc2)c(=O)c2ccccc21
648544	MUV_737_D_1123	CC1(C)CC(NS(=O)(=O)c2ccc(S(=O)(=O)N3CCOCC3)cc2)CCO1
648546	MUV_737_D_1124	COCCNC(=O)Cn1nc(-c2ccccc2OC)ccc1=O
648547	MUV_737_D_1125	O=S1(=O)N=C(N2CCN(Cc3ccccc3)CC2)c2ccccc21
648554	MUV_737_D_1126	Cc1ccc(CNC(=O)CSc2nc(C)cc(C)c2C#N)cc1
648555	MUV_737_D_1127	O=C(Nc1ccc2nn(-c3ccccc3)nc2c1)c1cccs1
648567	MUV_737_D_1128	CCCCNC(=O)CSc1nnc(-c2ccco2)n1C
648576	MUV_737_D_1129	COc1ccc(NC(=O)C2CCN(c3cc(C)nc(-c4ccccc4)n3)CC2)cc1
648577	MUV_737_D_1130	COc1ccc(CNC(=O)CN(C(=O)CCC(=O)Nc2ccccn2)c2ccccc2OC)cc1
648587	MUV_737_D_1131	C=COCCNC(=O)C1CC(=O)N(c2ccc(C)cc2)C1
648598	MUV_737_D_1132	CCCC1(C(=O)OCC)NC(c2ccc(N(C)C)cc2)C2C(=O)N(c3ccc(F)cc3)C(=O)C21
648605	MUV_737_D_1133	CCC(=O)Nc1cccc(-n2nnnc2SCC(=O)NCc2ccco2)c1
648610	MUV_737_D_1134	O=C(CSc1nnnn1C1CCCC1)Nc1ccc2c(c1)OCCO2
648611	MUV_737_D_1135	O=C(CSc1nnc(-c2cccs2)o1)OC1CCCCC1
648615	MUV_737_D_1136	CCn1c(Cc2ccccc2)nnc1SCC(=O)Nc1ccccc1
648637	MUV_737_D_1137	Cc1cccc(NC(=O)CSc2nnc(-c3ccncc3)n2C)c1
648647	MUV_737_D_1138	COc1ccc(S(=O)(=O)NCC(=O)N(CC(=O)NCC2CCCO2)c2ccccc2C)cc1
648653	MUV_737_D_1139	O=C(CNC(=O)c1ccco1)N(CCN1CCOCC1)C(C(=O)NC1CCCC1)c1cccs1
648657	MUV_737_D_1140	CCOc1ccccc1NC(=O)NC1(C(=O)N2CCOCC2)CCCCC1
648662	MUV_737_D_1141	Cc1nn(-c2ccccc2)c2cc(C)oc(=O)c12
648667	MUV_737_D_1142	COc1ccc(Cn2c(=O)c3cc(NC(C)=O)ccc3nc2C2CC2)cc1
648668	MUV_737_D_1143	COC(=O)Cc1nnc(N)s1
648678	MUV_737_D_1144	CN(C)c1nc(SCCOC(=O)Nc2ccccc2)nc(N(C)C)n1
648684	MUV_737_D_1145	Cc1ccc(Cn2[nH]nc3c(=O)nc(C4CCCN(C(=O)Nc5ccc(F)cc5)C4)nc2-3)cc1
648685	MUV_737_D_1146	O=C(Nc1ccc2c3c(cccc31)CC2)c1ccco1
648691	MUV_737_D_1147	CCOC(=O)c1cc2occc2n1CC(=O)NC1CCCCC1C
648692	MUV_737_D_1148	Cc1ccc(S(=O)(=O)NCC(=O)N(CC(=O)NCC2CCCO2)C2CCCC2)cc1
648693	MUV_737_D_1149	CCCC(c1nnnn1CS(=O)(=O)c1ccc(C)cc1)N1CCN(c2ccccc2)CC1
648695	MUV_737_D_1150	CCOC(=O)c1ccc(NC(=O)CSc2nccn2C)cc1
648696	MUV_737_D_1151	Cc1ccc(NCc2nnc(SCC(=O)c3ccccc3)n2Cc2ccco2)c(C)c1
648704	MUV_737_D_1152	CCOc1ccccc1N(CC(=O)NC1CCCC1)C(=O)CCCC(=O)Nc1ccccn1
648706	MUV_737_D_1153	O=C(CSc1nnc(-c2ccncc2)n1C1CCCCC1)Nc1cccc(O)c1
648717	MUV_737_D_1154	Cc1occc1-c1nnc(SCC(=O)c2ccc(Cl)cc2)n1C
648719	MUV_737_D_1155	COc1ccccc1NC(=O)CSC1=NC(=O)C(NC(C)=O)C(=O)N1
648721	MUV_737_D_1156	CC(C)(C)n1nnnc1CN1C2CCC1CC(NC(=O)Nc1ccccc1)C2
648723	MUV_737_D_1157	CCN(CCO)Cc1cn[nH]c1-c1ccc(C)c(C)c1
648726	MUV_737_D_1158	CCOC(=O)CSc1nnc(-c2ccc(S(=O)(=O)N3CCOCC3)cc2)n1-c1ccccc1
648730	MUV_737_D_1159	c1coc(CN(Cc2ccccc2)C(c2nnnn2C2CCCC2)c2ccncc2)c1
648736	MUV_737_D_1160	COc1ccccc1N(C(=O)Cn1nnc2ccccc21)C(C(=O)NCc1ccco1)c1ccc(C)o1
648738	MUV_737_D_1161	O=C(Nc1ccccc1)c1cccc(N2CCCC2=O)c1
648740	MUV_737_D_1162	CCCCC(=O)N1CCCC(c2nc3n(Cc4cc(C)ccc4C)[nH]nc-3c(=O)n2)C1
648766	MUV_737_D_1163	Cc1ccc(S(=O)(=O)N2CCC(C(=O)N3Cc4ccccc4C3)CC2)cc1
648769	MUV_737_D_1164	O=C(CS(=O)CC(=O)Nc1ccc(Cl)cc1)NCC1OCCc2ccccc21
648778	MUV_737_D_1165	COc1cc(-c2nnc(SCC(=O)N(Cc3ccccc3)C(C)(C)C)o2)cc(OC)c1OC
648780	MUV_737_D_1166	Cc1ccccc1-c1nnc(SCC(=O)NC2CCCCC2)o1
648781	MUV_737_D_1167	O=C(Nc1ccc(F)cc1)NC1CCN(Cc2nnnn2Cc2ccco2)CC1
648785	MUV_737_D_1168	O=C(CC(C(=O)O)C1CCCO1)NCCc1ccc2c(c1)OCO2
648791	MUV_737_D_1169	COc1ccc(C)cc1NC(=O)c1ccc(S(=O)(=O)N2CCOCC2)cc1
648797	MUV_737_D_1170	CCOC(=O)C1=C(C)N(C)C(=O)NC1c1cc2c(cc1Br)OCO2
648805	MUV_737_D_1171	CCc1nnc(NC(=O)C2CCCN2C(=O)Nc2ccccc2OC)s1
648807	MUV_737_D_1172	O=C(CCCC(=O)N(CC(=O)NC1CCCCC1)Cc1ccc2c(c1)OCO2)Nc1ccccn1
648811	MUV_737_D_1173	Cc1cc(S(=O)(=O)N(Cc2ccco2)Cc2ccccn2)ccc1-n1cnnn1
648812	MUV_737_D_1174	CC(=O)OC(C(=O)NC1CCCCC1)c1ccc(C#N)cc1
648816	MUV_737_D_1175	CCC(=O)Nc1ccc(NC(=O)CSc2nnc(C(C)C)n2C)cc1
648826	MUV_737_D_1176	CCOc1ccc2cc(C#N)c(SCC(=O)N3CCOCC3)nc2c1
648839	MUV_737_D_1177	Cc1cccc(N(CC(=O)N2CCCC2)S(=O)(=O)c2ccccc2)c1
648840	MUV_737_D_1178	O=C(NCc1ccc(N2CCCC2=O)cc1)c1cn(Cc2ccccc2)nn1
648845	MUV_737_D_1179	O=C1OC2(c3ccccc3)C3CCCC2C13
648850	MUV_737_D_1180	CCOC(=O)CCNC(=O)Nc1ccc2nc(C)n(Cc3ccccc3Cl)c(=O)c2c1
648859	MUV_737_D_1181	COC(=O)CSc1nnc(-c2ccc(S(=O)(=O)N3CCCCC3)cc2)o1
648868	MUV_737_D_1182	O=C(CSc1nnc(C2CCCCC2)n1-c1ccccc1)NCc1ccco1
648888	MUV_737_D_1183	O=C(CCC(=O)N(CC(=O)NCc1ccco1)Cc1ccccc1)Nc1ccccn1
648890	MUV_737_D_1184	Cc1nn(-c2ccccc2)c(Cl)c1C(=O)Nc1nnc(C2CCCC2)s1
648893	MUV_737_D_1185	Cc1ccc(Cn2[nH]nc3c(=O)nc(C4CCN(S(=O)(=O)c5ccc(C)cc5)CC4)nc2-3)cc1
648901	MUV_737_D_1186	CN(Cc1ccccc1)c1nc2c(c(=O)[nH]c(=O)n2C)n1CCCc1ccccc1
648907	MUV_737_D_1187	CCc1ccc(N2CC(C(=O)Nc3nccs3)CC2=O)cc1
648911	MUV_737_D_1188	CC(C)CC(c1nnnn1CC1CCCO1)N1CCN(c2nc3ccccc3s2)CC1
648921	MUV_737_D_1189	CCn1ccnc1C(O)c1ccc(N(C)C)cc1
648923	MUV_737_D_1190	COc1cccc(CC(NC(C)=O)C(=O)NC2CCN(c3nc(C)cc(C)c3C#N)CC2)c1
648926	MUV_737_D_1191	Cc1ccc(-n2ncc(-c3nnc(SCC(=O)NC4CCCC4)o3)c2N)cc1C
648930	MUV_737_D_1192	Cc1nnc(NC(=O)C2CCN(c3nnnn3-c3ccccc3)CC2)s1
648931	MUV_737_D_1193	CCOC(=O)CC(=O)CSc1ncnc2c1cnn2-c1ccccc1
648935	MUV_737_D_1194	CC(C)C(c1nnnn1C(C)(C)C)N(Cc1cccs1)Cc1ccccc1
648939	MUV_737_D_1195	Cc1cc(C)c2cc(C#N)c(SCC(=O)NCC3CCCO3)nc2c1
648940	MUV_737_D_1196	CC1CCCN(C(=O)CSc2nnc3n2c2ccccc2c(=O)n3C2CCCC2)C1
648941	MUV_737_D_1197	Nc1nc2ccc(C(=O)NC3CCCCC3)cc2s1
648945	MUV_737_D_1198	Cn1c(Cn2nnc3ccccc32)nnc1SCC(=O)N1CCc2ccccc21
648950	MUV_737_D_1199	Cc1ccc(C)c(N2CCN(S(=O)(=O)c3ccc4c(c3)OCCO4)CC2)c1
648954	MUV_737_D_1200	CCC(C)(C)n1nnnc1CN1CCN(c2nc3cc(OC)ccc3cc2C#N)CC1
648959	MUV_737_D_1201	Cc1ccc(-c2noc(C3CCN(C(=O)Nc4ccc(C#N)cc4)CC3)n2)o1
648975	MUV_737_D_1202	COc1cccc(NC(=O)C2CCN(c3ncccn3)CC2)c1
648979	MUV_737_D_1203	C=CCSc1nc2c(c(=O)n(C)c(=O)n2C)n1CC
648980	MUV_737_D_1204	Cc1ccc(S(=O)(=O)Cn2nnnc2C(c2ccc(F)cc2)N2CCC(C(N)=O)CC2)cc1
648982	MUV_737_D_1205	CCCCn1c(SCC(=O)NCc2ccco2)nnc1-c1ccco1
648985	MUV_737_D_1206	COCCCNC(=O)Cn1cc(C(=O)C2CC2)c2ccccc21
648989	MUV_737_D_1207	COc1ccc(C(=O)Nc2ccc(S(=O)(=O)Nc3onc(C)c3C)cc2)cc1OC
648996	MUV_737_D_1208	CCc1ccc(OCc2nnc(SCCN3CCOCC3)n2CC)cc1.O=C(O)C(=O)O
649015	MUV_737_D_1209	O=C1CC(c2cccs2)c2cc3c(cc2N1)OCO3
649020	MUV_737_D_1210	COc1ccc(-c2csc(N(CC3CCCO3)C(=O)c3ccco3)n2)cc1
649022	MUV_737_D_1211	COc1ccccc1N(CC(=O)NC1CCCC1)C(=O)c1csnn1
649024	MUV_737_D_1212	CCn1c(Cn2nnc(-c3ccccc3)n2)nnc1SCC(=O)Nc1cccc(C)c1C
649028	MUV_737_D_1213	CCOc1ccc(S(=O)(=O)Nc2ccc(Cl)cn2)c(C)c1C
649036	MUV_737_D_1214	N#CCCCSc1ncccc1-c1nc2ccccc2[nH]1
649038	MUV_737_D_1215	COc1ccc(C(=O)CSc2nnnn2Cc2ccccc2)cc1
649040	MUV_737_D_1216	CCC(C)(C)n1nnnc1C(c1cc2cc3c(cc2[nH]c1=O)OCO3)N1CCN(C)CC1
649052	MUV_737_D_1217	Cc1cc(NC(=O)CSc2nc(C3CCCCC3)nc3ccccc32)no1
649057	MUV_737_D_1218	Cc1cc2ncn(S(=O)(=O)c3ccc(S(=O)(=O)N4CCOCC4)cc3)c2cc1C
649062	MUV_737_D_1219	CCc1nnc(NC(=O)C2CCN(c3nc(C)cc(C)n3)CC2)s1
649086	MUV_737_D_1220	COC(=O)C1=C(N)Oc2cc(N(C)C)ccc2C1c1ccccc1OC
649089	MUV_737_D_1221	O=C(Nc1nccs1)c1ccc(S(=O)(=O)NCc2cccs2)cc1
649091	MUV_737_D_1222	O=C(CSc1ncc(-c2ccc(F)cc2)[nH]1)NCc1ccco1
649095	MUV_737_D_1223	Cc1ccc(-c2nnn(CC(=O)N3CCN(c4nc5ccccc5s4)CC3)n2)cc1
649096	MUV_737_D_1224	Cc1nonc1NC(=O)CSc1nnc(-c2ccoc2C)n1CC(C)C
649098	MUV_737_D_1225	COc1ccc(C(=O)CSc2nnc(Cn3cnc4ccccc43)o2)cc1
649102	MUV_737_D_1226	Cc1nnc(NC(=O)C2CCN(c3nccc(C)n3)CC2)s1
649107	MUV_737_D_1227	COCCCNC(=O)CN1C(=O)c2ccccc2C1=O
649108	MUV_737_D_1228	COc1cccc(-n2nnnc2SCC(=O)c2cc(OC)ccc2OC)c1
649118	MUV_737_D_1229	COc1ccc(NC(=O)CN2C3CCC2CC(O)(c2cccnc2)C3)cc1OC
649135	MUV_737_D_1230	COc1ccc(-c2nnn(CC(=O)N(CC(=O)NC3CCCC3)Cc3cccs3)n2)cc1OC
649145	MUV_737_D_1231	O=C(NC1CS(=O)(=O)CC1NCc1ccccc1)c1ccccc1
649146	MUV_737_D_1232	COc1ccc(OC)c(C(C(=O)NCc2ccco2)N(C(=O)Cn2nnc3ccccc32)C(C)C)c1
649147	MUV_737_D_1233	CC(C)c1nnc(NC(=O)CN(C)S(=O)(=O)c2ccc3c(c2)OCCO3)s1
649148	MUV_737_D_1234	O=C(O)CSc1nnc(CNc2ccccc2Cl)n1-c1ccccc1
649158	MUV_737_D_1235	Cc1ccc(Cn2c(SCC(=O)Nc3cccc(C)n3)nc3c2c(=O)n(C)c(=O)n3C)cc1
649159	MUV_737_D_1236	OC(COc1ccc2ccccc2c1)CN1CCCC1
649165	MUV_737_D_1237	COc1ccc(OC)c(S(=O)(=O)N2CCC(C(=O)Nc3ccc(C)c(C)c3)CC2)c1
649171	MUV_737_D_1238	O=C(CSc1nnc(-c2ccc(F)cc2)o1)Nc1ccc(S(=O)(=O)N2CCCCCC2)cc1
649175	MUV_737_D_1239	COc1ccc(OCc2ccc(C(=O)O)cc2)cc1
649176	MUV_737_D_1240	O=C(CSc1nnnn1C1CCCC1)N1CCN(C(=O)c2ccco2)CC1
649177	MUV_737_D_1241	Cc1nn(CC(=O)Nc2nnc(CC(=O)N3CCCC3)s2)c(=O)c2ccccc12
649179	MUV_737_D_1242	CCOc1cc(S(=O)(=O)N2CCN(c3ccc(F)cc3)CC2)c(OCC)cc1-n1cnnn1
649183	MUV_737_D_1243	CCOc1ccc(-c2nnn(CC(=O)NCc3cccs3)n2)cc1
649184	MUV_737_D_1244	COc1ccc(C)cc1N(CC(=O)NC1CCCC1)C(=O)CCC(=O)Nc1cc(C)on1
649185	MUV_737_D_1245	COc1ccc2sc(C)nc2c1NC(C)=O
649192	MUV_737_D_1246	CCCN1C(=O)c2ccccc2NC1c1ccc(OC)cc1OC
649197	MUV_737_D_1247	O=C1CC(c2ccco2)c2ccc3ccccc3c2N1
649202	MUV_737_D_1248	Cc1ccc(NCc2nnc(SCC(=O)c3ccc4c(c3)OCCO4)o2)c(C)c1
649203	MUV_737_D_1249	CCC1CCCCN1S(=O)(=O)c1ccc(NC(=O)CSc2ncccc2C(=O)O)cc1
649204	MUV_737_D_1250	CCn1c(SCC(=O)NCc2ccco2)nnc1C(C)C
649215	MUV_737_D_1251	O=C(CSc1n[nH]c(C2CCCC2)n1)NC1CCCC1
649216	MUV_737_D_1252	COC(=O)c1ccccc1NC(=O)CSc1nnc(CNS(=O)(=O)c2ccc(C)cc2)n1C
649233	MUV_737_D_1253	CCCN1CCN(C(c2nnnn2C(C)(C)C)c2cc3cc4c(cc3[nH]c2=O)OCO4)CC1
649244	MUV_737_D_1254	O=C(COC(=O)c1ccco1)NCC1CCCO1
649250	MUV_737_D_1255	CCOC(=O)c1cnc(SCC(=O)Nc2ccc(NC(C)=O)c(OC)c2)nc1N
649258	MUV_737_D_1256	N#CCCN(C1CCCCC1)S(=O)(=O)CCOc1ccccc1
649264	MUV_737_D_1257	CC(C)(C)S(=O)(=O)c1ccccc1C(=O)O
649267	MUV_737_D_1258	COCCN(C(=O)CNC(=O)c1cccs1)C(C(=O)NC1CCCC1)c1cccs1
649278	MUV_737_D_1259	CC1CCCCN1C(=O)c1ccccc1NC(=O)c1ccco1
649279	MUV_737_D_1260	COc1ccc(CN(Cc2nnnn2C2CCCC2)Cc2cc3ccc(C)cc3[nH]c2=O)cc1
649282	MUV_737_D_1261	CC(C)(C)c1ccc(Cn2[nH]nc3c(=O)nc(C4CCN(C(=O)Cc5cccs5)CC4)nc2-3)cc1
649284	MUV_737_D_1262	COc1ccccc1NC1SC(=O)N(c2ccccc2)C1=O
649286	MUV_737_D_1263	Cc1cccc2[nH]c(-c3ccc(NC(=O)c4ccco4)cc3)nc21
649287	MUV_737_D_1264	Cc1nc(SCC(=O)NCCc2ccccc2)n[nH]1
649288	MUV_737_D_1265	COCCNC(=O)c1ccccc1NC(=O)C1COc2ccccc2O1
649290	MUV_737_D_1266	CCOc1ccccc1C(=O)NCc1ccco1
649295	MUV_737_D_1267	Cc1nc2ccccc2c(=O)n1C1CCCCCC1
649307	MUV_737_D_1268	CC1CCCCN1S(=O)(=O)c1ccc(NC(=O)c2cccc(-n3cnnn3)c2)cc1
649308	MUV_737_D_1269	COC(=O)CNC(=O)C1CCN(c2nc(C)cc(C)n2)CC1
649309	MUV_737_D_1270	Cc1ccc(-c2nnn(CC(=O)N3CCCCC3)n2)c(-n2cnnn2)c1
649312	MUV_737_D_1271	CCn1nnc(-c2ccccc2NC(=O)c2cccc(-n3cnnn3)c2)n1
649313	MUV_737_D_1272	CCn1c(SCC(=O)Nc2cccc(NC(=O)c3ccco3)c2)nnc1-c1cccs1
649316	MUV_737_D_1273	COc1ccc(CN(CC(=O)NCC2CCCO2)C(=O)CCC(=O)Nc2cc(C)ccn2)cc1
649324	MUV_737_D_1274	COc1ccccc1Nc1nc(N)nc(CSc2nccc(C)n2)n1
649328	MUV_737_D_1275	COc1ccc(S(=O)(=O)N(CC(=O)NCc2ccco2)C2CCCCC2)cc1OC
649331	MUV_737_D_1276	O=C(CSc1nnnn1C1CCCC1)c1ccc2c(c1)OCCO2
649335	MUV_737_D_1277	O=C(NCc1cccnc1)c1cn(CCc2ccccc2)nn1
649336	MUV_737_D_1278	Cc1cc(NS(=O)(=O)c2ccc(NC(=O)CCCOc3ccc(Cl)cc3)cc2)no1
649340	MUV_737_D_1279	CN1CCN(C(=O)c2ccccc2-c2ccccc2C(=O)O)CC1
649342	MUV_737_D_1280	CCOc1ccc(OCC)c(NC(=O)CSc2nnc(-c3cccnc3)o2)c1
649347	MUV_737_D_1281	CC(=O)c1ccc2c3c1cccc3C(=O)N(c1c(C)nn(C)c1C)C2=O
649350	MUV_737_D_1282	CCc1ccc2[nH]c(=O)c(C(c3nnnn3CCOC)N3CCN(c4ccccc4)CC3)cc2c1
649351	MUV_737_D_1283	CCOc1ccc2[nH]c(=O)c(CN(Cc3ccco3)C(=O)c3cccc(F)c3)cc2c1
649383	MUV_737_D_1284	COc1ccc(OC)c(-n2nnnc2SCC(=O)NCc2ccc3c(c2)OCO3)c1
649387	MUV_737_D_1285	CCOc1ccc(NC(=O)COC(=O)c2cccnc2)cc1
649403	MUV_737_D_1286	CCOC(=O)Cn1nnnc1C(CC)N(Cc1cccs1)Cc1cc2cc(C)ccc2[nH]c1=O
649407	MUV_737_D_1287	COc1ccc(OC)c(CC(NC(C)=O)C(=O)NC2CCN(c3nc(C)cc(C)c3C#N)CC2)c1
649418	MUV_737_D_1288	Cc1nc2c(nnn2Cc2ccccc2)c(N2CCC(C(N)=O)CC2)n1
649420	MUV_737_D_1289	CCOC(=O)c1[nH]cnc1C(=O)NC1CCCCC1
649421	MUV_737_D_1290	c1ccc2sc(N3CCN(Cc4nnnn4CC4CCCO4)CC3)nc2c1
649425	MUV_737_D_1291	Cc1ccccc1OCc1nnc(SCC(=O)Nc2ccc3c(c2)OCO3)n1C
649426	MUV_737_D_1292	CCOC(=O)CSc1nnc(CNc2ccccc2Cl)n1-c1ccccc1
649429	MUV_737_D_1293	O=C(Cc1cccs1)N(c1ccccc1)C(C(=O)NCc1ccco1)c1cccs1
649436	MUV_737_D_1294	CCN(C(=O)Cc1cccs1)c1nnc(-c2cc(OC)c(OC)c(OC)c2)s1
649439	MUV_737_D_1295	Cc1cc(C)nc(N2CCCC(C(=O)NCCC3=CCCCC3)C2)n1
649447	MUV_737_D_1296	CCn1c2nnc(SCC(=O)N3CCCc4ccccc43)n2c2ccccc2c1=O
649454	MUV_737_D_1297	O=C(NCc1cccs1)C1CCCN1C(=O)Nc1ccccc1
649457	MUV_737_D_1298	COc1ccccc1NC(=O)N(CCN(C)C)Cc1cc2cc(C)ccc2[nH]c1=O
649459	MUV_737_D_1299	O=C(O)CCCC(=O)Nc1ccc(N2CCCC2)cc1
649461	MUV_737_D_1300	Cc1ccc(Cn2c(SCCN3CCCCC3)nc3c2c(=O)n(C)c(=O)n3C)cc1
649463	MUV_737_D_1301	O=C1c2cccnc2C(=O)N1c1cccc(-c2nc3ccccc3o2)c1
649471	MUV_737_D_1302	O=C(NC1CCS(=O)(=O)C1)OC1CCCCC1
649494	MUV_737_D_1303	COc1ccccc1NC(=O)CN1c2ccccc2OC(C)C1=O
649495	MUV_737_D_1304	Cc1noc(NS(=O)(=O)c2ccc(NC(=O)CCCOc3cccc(C)c3)cc2)c1C
649504	MUV_737_D_1305	CC1CCN(S(=O)(=O)c2ccc(NC(=O)CN3CCN(C)CC3)cc2)CC1
649506	MUV_737_D_1306	O=C(CN1C(=O)c2ccccc2S1(=O)=O)N1CCN(Cc2ccc3c(c2)OCO3)CC1
649511	MUV_737_D_1307	Cc1cc(NC(=O)CSc2nc3ccccc3n2CC(=O)N2CCCCC2)no1
649514	MUV_737_D_1308	O=C(CSc1nnc(-c2ccc(S(=O)(=O)N3CCCC3)cc2)o1)NCc1ccco1
649517	MUV_737_D_1309	COc1cccc(CN(Cc2cccnc2)S(=O)(=O)c2ccc(-n3cnnn3)c(C)c2)c1
649518	MUV_737_D_1310	COc1ccc(OC)c(-n2nnnc2SCC(=O)NCCc2ccccc2)c1
649521	MUV_737_D_1311	CCOC(=O)c1csc(NC(=O)CSc2nnc(C3CC3)n2C)n1
649522	MUV_737_D_1312	COc1ccc(CN(Cc2cc3cc(C)ccc3[nH]c2=O)C(=O)N(C)C)cc1
649533	MUV_737_D_1313	CC1(C)CCCC2=C1CC1C(=O)N(c3ccccc3)C(=O)C1C2
649535	MUV_737_D_1314	Cc1ccc2[nH]c(=O)c(CN(CC3CCCO3)C(=O)c3ccco3)cc2c1
649536	MUV_737_D_1315	CC1Cc2ccccc2N1C(=O)CSc1nnnn1-c1ccc2c(c1)OCCO2
649537	MUV_737_D_1316	COCCN(CC(=O)Nc1cccc(C)c1)S(=O)(=O)c1ccc(S(=O)(=O)N2CCCC2)cc1
649547	MUV_737_D_1317	COCCn1c(SCC(=O)c2ccc(Cl)cc2)nnc1C(C)C
649550	MUV_737_D_1318	Cc1ccc2[nH]c(=O)c(CN(Cc3cccs3)Cc3nnnn3CC3CCCO3)cc2c1
649551	MUV_737_D_1319	OCCN1C2CCC1CC(O)(c1ccc(F)cc1)C2
649555	MUV_737_D_1320	CC(=O)Nc1ccc(N2CCN(C(=O)c3cccs3)CC2)cc1
649558	MUV_737_D_1321	O=C(NC1CCCCC1)c1nc2n(Cc3ccccc3Cl)[nH]nc-2c(=O)n1
649561	MUV_737_D_1322	O=C(Nc1ccc2c(c1)OCCO2)C1CCN(S(=O)(=O)Cc2ccccc2)CC1
649571	MUV_737_D_1323	Cc1ccc(OCc2nc(C#N)c(NCc3ccco3)o2)cc1
649572	MUV_737_D_1324	CCOc1ccc(OCC)c(NC(=O)C2CCN(c3ncccn3)CC2)c1
649580	MUV_737_D_1325	COc1ccc(S(=O)(=O)N2CCN(C(=O)c3c(C)nn(-c4ccccc4)c3Cl)CC2)cc1
649582	MUV_737_D_1326	O=c1c2ccccc2nc(-c2ccco2)n1N=Cc1ccco1
649584	MUV_737_D_1327	CCC(c1nnnn1Cc1ccc2c(c1)OCO2)N1CCN(c2ccc(OC)cc2)CC1
649585	MUV_737_D_1328	O=C(Cc1cccs1)Nc1ccc(S(=O)(=O)Nc2ncccn2)cc1
649587	MUV_737_D_1329	CCOc1ccc2[nH]c(=O)c(CN(Cc3cccnc3)C(=O)Nc3ccccc3OC)cc2c1
649588	MUV_737_D_1330	Cc1cccc(N(CC(=O)NC2CCCCC2)C(=O)CCC(=O)Nc2ccccn2)c1
649593	MUV_737_D_1331	O=C(NCCNC1=NS(=O)(=O)c2ccccc21)c1ccc2nccnc2c1
649596	MUV_737_D_1332	COCCCn1c(SCC(=O)NC2CCCC2)nnc1-c1ccco1
649612	MUV_737_D_1333	CCOc1ccc2nc(NC(=O)CSc3nnc(-c4ccncc4)n3CC3CCCO3)sc2c1
649617	MUV_737_D_1334	CCc1nnc(NC(=O)CSc2nnc(CNc3ccc(F)cc3)n2C2CCCCC2)s1
649620	MUV_737_D_1335	CCCOc1ccc(-c2nnn(CC(=O)OCC)n2)cc1
649621	MUV_737_D_1336	O=C(CCn1nnc2ccccc21)N1CCC(O)(c2cccc(F)c2)CC1
649626	MUV_737_D_1337	O=C(NC1CCCCC1)NC1CC2CCC(C1)N2C(=O)NC1CCCCC1
649627	MUV_737_D_1338	O=S(=O)(c1cccs1)N1CCN(Cc2ccccc2)CC1
649640	MUV_737_D_1339	COC(=O)c1cccc(S(=O)(=O)N(Cc2ccco2)Cc2cc3ccc(OC)cc3[nH]c2=O)c1
649645	MUV_737_D_1340	CCn1nnnc1SCC(=O)Nc1ccc(OCc2ccccc2)cc1
649649	MUV_737_D_1341	Cc1ccnc(N2CCC(C(=O)NCc3ccc4c(c3)OCO4)CC2)n1
649650	MUV_737_D_1342	COCc1nnc(NC(=O)CSc2ccc(C)cc2)s1
649655	MUV_737_D_1343	CCOc1ccccc1-n1c(SCC(=O)NC(C)(C)C)nnc1-c1ccoc1C
649656	MUV_737_D_1344	CCC(C)NC(=O)CSc1nnc(-c2ccncc2)n1-c1ccc(OC)cc1
649658	MUV_737_D_1345	CCn1c(SCC(=O)Nc2cc(OC)ccc2OC)nnc1C1CCCCC1
649659	MUV_737_D_1346	CC(C)C(=O)Nc1ccc(NC(=O)c2ccco2)cn1
649666	MUV_737_D_1347	CN(C)c1cccc2c1C(=O)N(C)C2=O
649670	MUV_737_D_1348	Cc1ccn2c(c1)nc(-c1cc3cc(C)ccc3[nH]c1=O)c2NCc1ccco1
649672	MUV_737_D_1349	CCOc1ccc2[nH]c(=O)c(CN(CCc3ccccc3)C(=O)c3cnccn3)cc2c1
649675	MUV_737_D_1350	Cn1c2nc(SCCN3CCOCC3)n(Cc3ccccc3)c2c(=O)[nH]c1=O
649676	MUV_737_D_1351	COCCN(C(=O)Cc1cccs1)c1nnc(-c2cccnc2)s1
649681	MUV_737_D_1352	COc1ccc2[nH]c(=O)c(CN(CCN(C)C)C(=O)NCc3ccccc3)cc2c1
649685	MUV_737_D_1353	CCOc1ccc2nc(NC(=O)CN3CCN(c4ccccn4)CC3)sc2c1
649700	MUV_737_D_1354	COc1ccc(CCNC(=O)CNCC2CCCO2)cc1OC.O=C(O)C(=O)O
649707	MUV_737_D_1355	COc1ccc2c(c1)c1nnc(SC)nc1n2C
649709	MUV_737_D_1356	COc1ccc(-c2cc3nc4c(c(N5CCC6(CC5)OCCO6)n3n2)CCCC4)cc1
649719	MUV_737_D_1357	CC(C)CCNC(=O)CN(Cc1ccc2c(c1)OCO2)C(=O)CCC(=O)Nc1ccccn1
649726	MUV_737_D_1358	CCOc1cc(-c2nc3cc(C)ccn3c2NCC2CCCO2)ccc1O
649728	MUV_737_D_1359	O=c1c(=Cc2ccc3c(c2)OCO3)sc2n1CCCN=2
649729	MUV_737_D_1360	CCOC(=O)C(NCCCO)c1ccccc1
649730	MUV_737_D_1361	COc1ccc(OCc2nnc(SCC(N)=O)n2-c2ccccc2OC)cc1
649739	MUV_737_D_1362	CCCC(C(=O)NC1CCCCC1)N(CC1CCCO1)C(=O)CNS(=O)(=O)c1ccc(F)cc1
649740	MUV_737_D_1363	O=C(CSc1nnc2scc(-c3ccc(F)cc3)n12)NCc1ccco1
649741	MUV_737_D_1364	CCOC(=O)CNC(=O)CSc1nc2cccnc2n1Cc1ccccc1
649747	MUV_737_D_1365	COc1ccc(-c2nnn(CC(=O)N(Cc3cccs3)C(C)C(=O)NC3CCCC3)n2)cc1OC
649752	MUV_737_D_1366	CCCOc1ccc(N2CC(C(=O)Nc3ccccn3)CC2=O)cc1
649766	MUV_737_D_1367	Cc1ccc2c(c1)CNc1ccccc1O2
649767	MUV_737_D_1368	CCCCc1c(O)nc(SCC(=O)Nc2ccc3c(c2)CCC3)[nH]c1=O
649770	MUV_737_D_1369	CCOC(=O)c1c(C)c(C)sc1NC(=O)CSc1nnc(CNc2ccc(F)cc2)o1
649777	MUV_737_D_1370	Nc1cccc(C(=O)Nc2ccc3nc(-c4cccnc4)[nH]c3c2)c1
649779	MUV_737_D_1371	COc1cc(C)nc(N2CCCC(C(=O)NC3CCC(C)CC3)C2)n1
649783	MUV_737_D_1372	O=C1NC(c2ccncc2)Nc2ccccc21
649787	MUV_737_D_1373	O=C(C1CCCCC1)N1CCCC(c2nc(-c3ccc(F)cc3)no2)C1
649791	MUV_737_D_1374	CCCn1nnnc1SCC(=O)NCc1ccccc1
649794	MUV_737_D_1375	CCn1c(SCC(=O)Nc2cc(C)on2)nnc1-c1cccnc1
649796	MUV_737_D_1376	Cc1ccc2cc(CN(CC3CCCO3)S(=O)(=O)c3ccc4c(c3)OCCO4)c(=O)[nH]c2c1C
649803	MUV_737_D_1377	Cc1oc(C(C)(C)C)cc1C(=O)Nc1ccc2c(c1)OCCO2
649804	MUV_737_D_1378	Cn1c(-c2ccc(F)cc2)cnc1SCC(=O)N1CCCCC1
649833	MUV_737_D_1379	Cc1cc(NC(=O)c2ccco2)ncc1NC(=O)Cc1ccccc1
649846	MUV_737_D_1380	CC(=O)c1ccc(NC(=O)CSc2nnc(-c3ccoc3C)n2Cc2ccccc2)cc1
649847	MUV_737_D_1381	CC(C)CCNc1ncnc2c1nnn2Cc1ccccc1Cl
649851	MUV_737_D_1382	CC(=O)Nc1nnc(Cc2ccccc2)s1
649866	MUV_737_D_1383	COC(=O)Cn1c(=O)cnc2ccccc21
649869	MUV_737_D_1384	COC(=O)c1ccccc1NC(=O)c1cc2sccc2n1C
649876	MUV_737_D_1385	COC(=O)c1ccccc1NC(=O)CN1CCN(C23CC4CC(CC(C4)C2)C3)CC1
649879	MUV_737_D_1386	COc1ccc(-n2nnnc2SCC(=O)NCCc2ccc(OC)c(OC)c2)cc1
649883	MUV_737_D_1387	COc1ccccc1N1CC(=O)C(c2nc(=O)c3ccccc3[nH]2)=C1N
649884	MUV_737_D_1388	COc1ccc(C(=O)CN2c3cc(C(=O)N4CCCCCC4)ccc3OC(C)(C)C2=O)cc1
649890	MUV_737_D_1389	CC(=O)NC(Cc1ccc(F)cc1)C(=O)NC1CCN(c2nnnn2-c2ccccc2)CC1
649894	MUV_737_D_1390	Cc1nnc(SCCn2c(N3CCCCC3)nc3c2c(=O)[nH]c(=O)n3C)s1
649899	MUV_737_D_1391	CC(=O)c1cccc(-n2nnnc2SCC(=O)Nc2ccccc2N2CCCCC2)c1
649901	MUV_737_D_1392	CCOC(=O)c1cccc(NC(=O)CSc2nc3ccccc3c(=O)n2CCOC)c1
649904	MUV_737_D_1393	Cc1cc2cc3c(cc2nc1SCC(=O)N1CCN(C(=O)c2ccco2)CC1)OCO3
649916	MUV_737_D_1394	COc1cccc(-c2noc(C3CCCN(C(=O)Cc4ccccc4)C3)n2)c1
649917	MUV_737_D_1395	Cc1ccc2c(c1)nnn2C1CCN(C(=O)NC23CC4CC(CC(C4)C2)C3)CC1
649919	MUV_737_D_1396	O=C(C1CCCCC1)N(Cc1cccs1)Cc1nc2sc3c(c2c(=O)[nH]1)CCCC3
649920	MUV_737_D_1397	O=C(CN1CCC(C(=O)c2ccc3c(c2)OCCO3)CC1)NC1CCCC1
649951	MUV_737_D_1398	O=C(NCc1cccnc1)C1CCCN(S(=O)(=O)c2ccc(Cl)cc2)C1
649956	MUV_737_D_1399	CCCn1c(SCC(=O)NCCc2ccccc2)nnc1-c1cccnc1
649961	MUV_737_D_1400	C=CCNc1nnc(SCC(=O)N2CCCCC2)c2ccccc21
649965	MUV_737_D_1401	CC(C)C1CC(c2csc(N)n2)CCO1
649976	MUV_737_D_1402	CC(=O)N(c1cccc(C)c1)C1SC(=O)N(c2ccccc2)C1=O
649988	MUV_737_D_1403	O=C(NCC1CCCO1)c1ccc(N2CCCCC2)nc1
649993	MUV_737_D_1404	CC1(C)CC(=O)C=C(NCc2ccco2)C1
650000	MUV_737_D_1405	COCCN(C(=O)Cn1nnc2ccccc21)C(C(=O)NC1CCCC1)c1cc(OC)ccc1OC
650003	MUV_737_D_1406	CC(C)c1nnc(NC(=O)c2c(O)n3c4c(cccc4c2=O)CCC3)s1
650004	MUV_737_D_1407	CCn1c(SCC(=O)NCCc2ccc(OC)c(OC)c2)nc2c1c(=O)n(C)c(=O)n2C
650008	MUV_737_D_1408	O=S(=O)(c1ccc(F)cc1)N1CCN(c2ncnc3c2cnn3-c2ccccc2)CC1
650016	MUV_737_D_1409	COc1ccc2nc(SCC(=O)N3CCCCCC3)c(C#N)cc2c1
650019	MUV_737_D_1410	CCOc1ccccc1NC(=O)CSc1nc2cccnc2n1C
650023	MUV_737_D_1411	O=C(NC1CCCC1)c1cccnc1N1CCCCCC1
650033	MUV_737_D_1412	CCCn1c(SCC(=O)OCc2ccccc2)nc2c1c(=O)n(C)c(=O)n2C
650040	MUV_737_D_1413	COc1ccc(C2NC(=O)NC3=C2CCc2ccccc23)cc1
650047	MUV_737_D_1414	Cn1c(SCC(N)=O)nnc1-c1ccccc1
650049	MUV_737_D_1415	CCc1ccc(OCc2nnc(SCCN3CCOCC3)n2C)cc1.O=C(O)C(=O)O
650068	MUV_737_D_1416	O=S(=O)(c1ccc2c(c1)OCO2)N1CCN(c2nnnn2-c2ccccc2)CC1
650072	MUV_737_D_1417	Cc1ccc2cc(CN(CCN3CCCC3)C(=O)Nc3ccccc3)c(=O)[nH]c2c1C
650079	MUV_737_D_1418	COCCCn1c(SCC(=O)NC2CCCCC2)nnc1-c1ccncc1
650081	MUV_737_D_1419	CC(C)c1[nH]nc2c1C(Cc1ccccc1)C(C#N)=C(N)O2
650085	MUV_737_D_1420	O=C(Cc1cccs1)N1CCC(c2nc3n(Cc4ccccc4Cl)[nH]nc-3c(=O)n2)CC1
650098	MUV_737_D_1421	Cc1cnc(C)c(N2CCC(C(=O)NCc3cccs3)CC2)n1
650103	MUV_737_D_1422	CC(C)c1nnc(NC(=O)C2CCCN2S(=O)(=O)c2ccc(Cl)cc2)s1
650108	MUV_737_D_1423	C=CCc1ccccc1OCC(O)CNC
650111	MUV_737_D_1424	CCOC(=O)c1c(C)c(C)sc1NC(=O)CSc1nc2c(c(=O)n(C)c(=O)n2C)n1CC
650118	MUV_737_D_1425	COc1ccc(OC)c(Nc2cc(-c3ccccc3)nc(N)n2)c1
650132	MUV_737_D_1426	CCc1nnc(NC(=O)c2ccc(S(=O)(=O)N3CCN(Cc4ccccc4)CC3)cc2)s1
650136	MUV_737_D_1427	CCCc1[nH]nc2c1C(c1cc(OC)cc(OC)c1)C(C#N)=C(N)O2
650140	MUV_737_D_1428	c1ccc(CCn2nnnc2C(c2cccnc2)N2CCN(c3nc4ccccc4s3)CC2)cc1
650148	MUV_737_D_1429	Cc1[nH]c2ccc(-c3nnc(SCC(=O)N4CCCc5ccccc54)o3)cc2c1C
650154	MUV_737_D_1430	COc1cc(-c2nnn(CC#N)n2)ccc1OCc1ccccc1
650159	MUV_737_D_1431	COCCn1c(SCC(=O)N2CCCC2)nnc1C(C)C
650160	MUV_737_D_1432	CC(C)(C)NC(=O)C(c1ccncc1)N(Cc1cccs1)C(=O)Cn1nnc(-c2cccs2)n1
650164	MUV_737_D_1433	Cn1nnnc1SCC(=O)N(C1CCCCC1)C1CCCCC1
650173	MUV_737_D_1434	CC1CCCCC1NS(=O)(=O)c1ccc(-n2cnnn2)cc1
650192	MUV_737_D_1435	Cc1cccc(NC(=O)CSc2nnc(-c3ccccc3Br)o2)c1C
650194	MUV_737_D_1436	Cc1ccc(NC2=NCC(=O)N2Cc2ccc3c(c2)OCO3)c(C)c1
650195	MUV_737_D_1437	O=C(NC1CCN(C(=O)NCc2ccccc2)CC1)c1ccco1
650198	MUV_737_D_1438	CCOC(=O)c1c(C)c(C)sc1NC(=O)CSc1nc2c(c(=O)n(C)c(=O)n2C)n1C(C)C
650209	MUV_737_D_1439	O=C(CN1C(=O)c2ccccc2S1(=O)=O)NCCSc1ccccc1
650210	MUV_737_D_1440	CCS(=O)(=O)n1nc(-c2ccco2)nc1SC
650215	MUV_737_D_1441	CCOc1ccccc1C(=O)Nn1c(=O)c2ccccc2nc1C1CCC1
650218	MUV_737_D_1442	Oc1ccc(-c2nc3ccccn3c2NCc2ccc3c(c2)OCO3)cc1
650223	MUV_737_D_1443	CC(=O)c1cc2c(cc1NC(=O)CCc1ccccc1)OCO2
650224	MUV_737_D_1444	CC(C)Sc1nc2c(c(=O)[nH]c(=O)n2C)n1CCc1ccccc1
650239	MUV_737_D_1445	O=C(CSc1ncnc2c1cnn2-c1ccccc1)Nc1ccccc1
650240	MUV_737_D_1446	O=C(CCSc1nnc(-c2ccncc2)o1)Nc1ccc(Cl)cc1
650244	MUV_737_D_1447	Cn1c(SCC(=O)N2CCN(c3cccc(Cl)c3)CC2)nnc1-c1ccncc1
650246	MUV_737_D_1448	Cc1cccc2cc(CN(Cc3ccco3)C(=O)NC3CCCCC3)c(=O)[nH]c12
650248	MUV_737_D_1449	Cc1ccc(C)n1-c1cc(N)ccc1C
650250	MUV_737_D_1450	Cc1ccc(-c2csc(N3CCC(NS(=O)(=O)c4ccc5c(c4)OCCO5)CC3)n2)cc1
650253	MUV_737_D_1451	CC(C)(C)c1ccc(C(=O)N2CCC(C(=O)NCc3ccncc3)CC2)cc1
650255	MUV_737_D_1452	COc1ccc(S(=O)(=O)N2CCC(C(=O)N3CCCCC3)CC2)cc1OC
650261	MUV_737_D_1453	COc1ccccc1NC(=O)N1CCCC1C(=O)Nc1ccc(NC(C)=O)cc1
650263	MUV_737_D_1454	CCOC(=O)C1(CC)NC(c2ccco2)C2C(=O)N(c3ccc(C)cc3)C(=O)C21
650268	MUV_737_D_1455	CCC(C)(C)n1nnnc1C(c1cc2cccc(C)c2[nH]c1=O)N1CCCC1
650269	MUV_737_D_1456	O=C(Cc1cccs1)Nc1cccnc1
650274	MUV_737_D_1457	O=C(Nc1ccccc1)c1ccccc1OCC(O)CN1C(=O)c2ccccc2S1(=O)=O
650286	MUV_737_D_1458	CCOC(=O)c1ccc(NC(=O)CSc2nnc(COc3ccccc3OC)n2CC)cc1
650290	MUV_737_D_1459	CC1CCN(C(c2nnnn2C(C)(C)C)c2ccc(N(C)C)cc2)CC1
650313	MUV_737_D_1460	O=C(NCc1cccnc1)NC1CCCCC1
650320	MUV_737_D_1461	CCc1nnc(NC(=O)C2CC(=O)N(c3ccc(C)cc3)C2)s1
650324	MUV_737_D_1462	Cc1ccccc1NC(=O)Cn1c(C)nc2ccc(NC(=O)C3CC3)cc2c1=O
650327	MUV_737_D_1463	Cc1cc(NC(=O)CSc2nc(C3CC3)nc3sc4c(c32)CCC(C)C4)no1
650330	MUV_737_D_1464	O=C(Nc1ccccc1)NC1(C(=O)N2CCN(C(=O)c3ccco3)CC2)CCCCC1
650331	MUV_737_D_1465	CCOc1ccc(NC(=O)CSc2nnc(-c3ccco3)n2C)cc1
650336	MUV_737_D_1466	CCOc1cc(S(=O)(=O)NCCc2ccccc2C)c(OCC)cc1-n1cnnn1
650338	MUV_737_D_1467	Brc1ccc(C2=Nn3c(nnc3-c3ccncc3)SC2)cc1
650339	MUV_737_D_1468	Cn1c2nc(N3CCCCCC3)n(CC(O)COc3ccccc3)c2c(=O)n(C)c1=O
650348	MUV_737_D_1469	O=C(CCCC(=O)N(CC(=O)NC1CCCC1)C1CCCC1)Nc1ccccn1
650350	MUV_737_D_1470	CCn1c(SCC(=O)Nc2ccc(NC(C)=O)cc2)nnc1C1CC1
650351	MUV_737_D_1471	CC1(C)CC(=O)C(=CNCCc2ccc(S(N)(=O)=O)cc2)C(=O)C1
650354	MUV_737_D_1472	CCCn1c(O)c(C(=O)Nc2c(C)n(C)n(-c3ccccc3)c2=O)c(=O)c2ccccc21
650367	MUV_737_D_1473	COCCn1c(SCC#N)nnc1-c1ccc2c(c1)OCO2
650390	MUV_737_D_1474	CC(=O)c1cccc(NC(=O)N2CCC(c3nnc(SCC(N)=O)n3C)CC2)c1
650396	MUV_737_D_1475	Cc1ccc(C(C)n2cc(C(=O)NCc3cccnc3)nn2)cc1
650398	MUV_737_D_1476	Cc1nc(NC(=O)CSc2nc3cccnc3n2C2CCCCC2)sc1C
650399	MUV_737_D_1477	COc1ccc2cc(CN(CC3COCCO3)S(=O)(=O)c3ccccc3)c(=O)[nH]c2c1
650400	MUV_737_D_1478	CN=C1SC(CC(=O)Nc2sc3c(c2C#N)CCCC3)C(=O)N1C
650408	MUV_737_D_1479	Cc1cc2nn(-c3ccccc3)nc2cc1NC(=O)c1cccs1
650413	MUV_737_D_1480	CC(C)NC(=O)CSc1nc2ccccc2n1CC(=O)N1CCc2ccccc21
650437	MUV_737_D_1481	COC(=O)c1ccccc1S(=O)(=O)N(Cc1ccco1)Cc1cc2cc(OC)ccc2[nH]c1=O
650442	MUV_737_D_1482	O=C(Cn1nnc(-c2ccc(N3CCOCC3)cc2)n1)N1c2ccccc2CCc2ccccc21
650448	MUV_737_D_1483	COc1ccc2nc(NS(=O)(=O)c3ccc(NC(C)=O)cc3)sc2c1
650456	MUV_737_D_1484	O=C(Nc1cccc(NS(=O)(=O)c2ccc(S(=O)(=O)NC3CC3)cc2)c1)c1ccccn1
650460	MUV_737_D_1485	Cc1cc(NC(=O)CSc2nnc(COc3cccc(C)c3C)n2Cc2ccco2)no1
650466	MUV_737_D_1486	CCOC(=O)Cn1c(=O)c2c(nc3n2CCN3c2ccc(C)cc2)n(C)c1=O
650472	MUV_737_D_1487	O=C(CSc1nnc(-c2ccccc2)o1)c1ccc2c(c1)OCCO2
650484	MUV_737_D_1488	CC(C)C(c1nnnn1Cc1ccccc1)N(CCCO)Cc1cc2cc3c(cc2[nH]c1=O)OCO3
650486	MUV_737_D_1489	Cn1c(CNC(=O)Nc2ccccc2)nnc1SCc1ccccc1
650488	MUV_737_D_1490	C=CCN1C2CCCC1CC(NC(=O)Nc1cccc(C(C)=O)c1)C2
650490	MUV_737_D_1491	COc1ccc(C(C)C)cc1S(=O)(=O)N1CCN(C)CC1
650492	MUV_737_D_1492	COc1cc(NS(=O)(=O)c2ccc(Br)cc2)c(OC)cc1NC(=O)c1ccco1
650507	MUV_737_D_1493	CCOc1ccc(NC(=O)CSc2nc3cccnc3n2CC)cc1
650513	MUV_737_D_1494	Cc1ccc(-c2nsc3c2ncnc3N2CCN(C(=O)c3ccco3)CC2)cc1
650527	MUV_737_D_1495	CC(OC(=O)c1cccs1)C(=O)NCC1CCCO1
650528	MUV_737_D_1496	Cc1nc2ncnn2c(Nc2ccc3c(c2)OCO3)c1Cc1ccccc1
650537	MUV_737_D_1497	Cc1cccc2cc(CN(CCCN3CCOCC3)Cc3nnnn3C(C)(C)C)c(=O)[nH]c12
650550	MUV_737_D_1498	COc1ccc(-c2nsc3c2ncnc3N2CCCC2)cc1
650557	MUV_737_D_1499	CCOC(=O)Cn1nc(-c2ccc(Cl)cc2)cc1N
650558	MUV_737_D_1500	O=C(CSc1nnc(CNc2ccccc2)o1)N1CCCc2ccccc21
650559	MUV_737_D_1501	COc1ccccc1N(CC(=O)NC1CCCCC1)C(=O)c1cnn(C(C)C)c1
650560	MUV_737_D_1502	COc1ccc(S(=O)(=O)N(CC(=O)NCc2ccco2)c2ccccc2)cc1OC
650571	MUV_737_D_1503	COc1ccc(C(OC(=O)c2ccco2)C(=O)NC2CCCCC2)cc1OC
650582	MUV_737_D_1504	O=C(Cn1nnc2ccccc21)N(CC1CCCO1)C(C(=O)NCc1ccco1)c1ccccc1F
650584	MUV_737_D_1505	Cc1cccc(N(CC(N)=O)C2SC(=O)N(c3ccccc3)C2=O)c1
650587	MUV_737_D_1506	Cc1ccc(S(=O)(=O)CCc2nnc(NC(=O)C3CCCO3)s2)cc1
650592	MUV_737_D_1507	CCCn1c(O)c(C(=O)Nc2nnc(CC)s2)c(=O)c2ccccc21
650594	MUV_737_D_1508	Cc1[nH]nc2c1C(c1ccc(-c3ccccc3C#N)o1)C(C#N)=C(N)O2
650596	MUV_737_D_1509	CCN(CC)c1ncccc1C(=O)NCc1cccs1
650616	MUV_737_D_1510	Cc1ccc(S(=O)(=O)NCC(=O)N(CC(=O)NCc2ccco2)Cc2ccc3c(c2)OCO3)cc1
650632	MUV_737_D_1511	O=C(O)CCc1ccc(-c2ccc(F)cc2)n1CC(=O)O
650635	MUV_737_D_1512	CCn1c(SCC(=O)O)nnc1C1CCCCC1
650636	MUV_737_D_1513	Cc1nnc(SCC(=O)NC(C)(C)C)n1CCc1ccccc1
650638	MUV_737_D_1514	COC(=O)c1ccccc1NC(=O)c1ccccc1OC
650641	MUV_737_D_1515	O=C(CNC(=O)c1ccco1)N(CCc1ccccc1)C(C(=O)NC1CCCC1)c1cccnc1
650647	MUV_737_D_1516	O=C(CSc1ccc(-c2ccccc2)nn1)N1CCOCC1
650651	MUV_737_D_1517	O=C(Nc1nc(-c2ccc3c(c2)OCO3)cs1)c1ccncc1
650673	MUV_737_D_1518	CCOc1cc(CNc2ncc(-c3ccc(OC)cc3)n2C)ccc1O.O=C(O)C(=O)O
650679	MUV_737_D_1519	Cc1ccc(-c2nsc3c2ncnc3N2CCC(C(N)=O)CC2)cc1
650688	MUV_737_D_1520	COc1cc(OC)cc(-c2nnc(SCc3cccnc3)o2)c1
650699	MUV_737_D_1521	O=C(Nc1ccccc1)Nc1cccc2cccnc21
650701	MUV_737_D_1522	Cc1ccc(N2CC(C(=O)OCC(=O)C(C)(C)C)CC2=O)cc1
650703	MUV_737_D_1523	Cc1sc2ncnc(SCC(=O)N3CCN(C(=O)c4ccco4)CC3)c2c1C
650705	MUV_737_D_1524	Cc1ccc(S(=O)(=O)NC2=NCN(C3CCN(Cc4ccccc4)CC3)CN2)cc1
650713	MUV_737_D_1525	COc1cc(C2C3CN(C)CC=C3C(C#N)=C(N)C2(C#N)C#N)ccc1OC(C)C
650714	MUV_737_D_1526	COCCNC(=O)C(c1ccc(C)o1)N(C(=O)c1snc(C(N)=O)c1N)c1cc(C)cc(C)c1
650716	MUV_737_D_1527	CN(C(=O)c1cccc(C#N)c1)c1nnc(-c2ccccn2)s1
650723	MUV_737_D_1528	COc1ccc(NC(=O)CC(Cc2ccccc2)C(=O)O)cc1
650725	MUV_737_D_1529	O=C(CSc1nnc(-c2cccnc2)n1Cc1ccco1)N1CCc2ccccc21
650726	MUV_737_D_1530	O=C(Nc1ccncc1)Nc1ccccn1
650731	MUV_737_D_1531	CCCCc1c(O)[nH]c2ccccc2c1=O
650734	MUV_737_D_1532	Cc1nc(SCC(=O)Nc2c(C)n(C)n(-c3ccccc3)c2=O)n[nH]1
650735	MUV_737_D_1533	CCN(C1CCCCC1)S(=O)(=O)c1ccc(S(=O)(=O)NCCc2ccncc2)cc1
650736	MUV_737_D_1534	O=C(COC(=O)CCC(=O)Nc1nccs1)NCc1ccco1
650737	MUV_737_D_1535	COc1ccc(S(=O)(=O)N(Cc2ccccc2)Cc2nc(=O)c3ccccc3[nH]2)cc1
650738	MUV_737_D_1536	CCCCC(=O)N(CCOC)c1nnc(-c2ccc(OC)cc2)s1
650739	MUV_737_D_1537	CCc1ccc2nc(N3CCN(C)CC3)c(C#N)cc2c1
650741	MUV_737_D_1538	NC(=O)CSc1nnc(Cc2ccc3c(c2)OCO3)n1C1CCCCC1
650743	MUV_737_D_1539	O=C(CSc1nnc(-c2cccs2)o1)N1CCCc2ccccc21
650744	MUV_737_D_1540	O=C(NCc1ccc(N2CCCC2=O)cc1)c1cn(CCc2ccccc2)nn1
650757	MUV_737_D_1541	CSc1nc2ccccc2n1CC(=O)N1CCCCC1
650758	MUV_737_D_1542	COc1ccccc1-c1nnc(N(C)C(=O)C2CCCO2)s1
650760	MUV_737_D_1543	CCn1c(COc2ccccc2C)nnc1SCC(=O)CC(=O)Nc1ccccc1OC
650762	MUV_737_D_1544	Cc1ccc(NCc2nnc(SCC(=O)N3CCCCC3)n2CC2CCCO2)c(C)c1
650774	MUV_737_D_1545	Cc1ccccc1N(CC(=O)NC1CCCC1)C(=O)CS(=O)CC(=O)Nc1ccc2c(c1)OCO2
650782	MUV_737_D_1546	CS(=O)(=O)c1ccc2nc(NC(=O)CN3CCCCCC3)sc2c1.O=C(O)C(=O)O
650800	MUV_737_D_1547	CC(C)(C)n1nnnc1C(c1ccncc1)N1CCCCCC1
650808	MUV_737_D_1548	Cc1ccc2c(c1)nnn2C1CCN(S(=O)(=O)c2cccc(S(=O)(=O)N(C)C)c2)CC1
650831	MUV_737_D_1549	O=C(CSc1nnc(-c2ccc(S(=O)(=O)N3CCOCC3)cc2)o1)c1ccccc1F
650834	MUV_737_D_1550	CSc1nc(C)cc(NC(N)=O)n1
650835	MUV_737_D_1551	COC(=O)c1ccc(S(=O)(=O)N2C3CCC2CC(NC(=O)NC2CCCCC2)C3)cc1
650845	MUV_737_D_1552	Cc1cnc(NC(=O)CSc2nnc(-c3ccccc3)n2Cc2ccccc2)s1
650858	MUV_737_D_1553	O=C(CCSc1nnc(-c2ccncc2)o1)Nc1ccccc1
650860	MUV_737_D_1554	COc1ccc(CCNC(=O)CSc2nnc(-c3ccccc3)o2)cc1OC
650862	MUV_737_D_1555	O=C(NCc1ccccc1)C(c1cccs1)N(C(=O)c1csnn1)C1CC1
650868	MUV_737_D_1556	COCCn1c(SCC(=O)NCc2ccco2)nc2cccnc21
650873	MUV_737_D_1557	CC(C)CCNC(=O)CN(Cc1ccc2c(c1)OCO2)C(=O)Cn1nnc(-c2cccs2)n1
650875	MUV_737_D_1558	O=C(C1CCCCC1)N1CCC(c2nc3n(Cc4ccccc4Cl)[nH]nc-3c(=O)n2)CC1
650878	MUV_737_D_1559	CC(OC(=O)c1cccs1)C(=O)NCc1ccccc1
650884	MUV_737_D_1560	Cc1ccc(NC(=O)CSc2n[nH]c(-c3ccncc3)n2)cc1C
650885	MUV_737_D_1561	O=C(c1ccccc1NS(=O)(=O)c1cccs1)N1CCCC1
650886	MUV_737_D_1562	COc1ccc(N2CCN(C(=O)CSc3ncnc4c3cnn4-c3ccccc3C)CC2)cc1
650897	MUV_737_D_1563	Cn1c2ccccc2c2nnc(SCN3C(=O)c4ccccc4C3=O)nc21
650898	MUV_737_D_1564	Cc1cnc(NC(=O)CSc2ncc(-c3ccccc3)n2Cc2ccco2)s1
650906	MUV_737_D_1565	CCCC(c1nnnn1C(C)(C)CC)N(Cc1ccco1)Cc1cc2ccc(OC)cc2[nH]c1=O
650914	MUV_737_D_1566	O=C(O)C(=O)O.O=C(CN1CCOCC1)Nc1c2c(nc3ccccc31)N(Cc1ccccc1)CC2
650929	MUV_737_D_1567	O=c1c2c(n3nnnc3n1Cc1ccccc1)-c1ccccc1CC21CCCC1
650932	MUV_737_D_1568	CC(C)COc1ccc(-c2nnn(CC(=O)N3CCCC3)n2)cc1
650936	MUV_737_D_1569	COCCN(C(=O)c1cccc(OC)c1)c1nnc(-c2ccncc2)s1
650940	MUV_737_D_1570	CC(Sc1nc(N2CCOCC2)nc(N2CCOCC2)n1)C(=O)Nc1ccccc1
650943	MUV_737_D_1571	COC(=O)c1ccccc1NC(=O)Cn1cnc2c(cnn2-c2ccccc2)c1=O
650945	MUV_737_D_1572	CCn1c(COc2cccc(OC)c2)nnc1SCC(=O)Nc1cc(OC)ccc1OC
650946	MUV_737_D_1573	COC(=O)c1sc(NC(=O)CSc2nc3cccnc3n2C2CCCCC2)nc1C
650961	MUV_737_D_1574	O=C(OC(C(=O)NCC1CCCO1)c1ccccc1F)c1ccco1
650969	MUV_737_D_1575	Cc1ccc(C(C(=O)NC2CCCCC2)N(CC2CCCO2)C(=O)CNC(=O)c2ccco2)cc1
650971	MUV_737_D_1576	O=S(=O)(c1ccc(-n2cnnn2)cc1)N(C1CCCCC1)C1CCCCC1
650973	MUV_737_D_1577	CC(C)CSc1nc2c(c(=O)[nH]c(=O)n2C)n1CCc1ccccc1
650982	MUV_737_D_1578	COc1ccc(NCc2nnc(SCC#N)n2-c2ccccc2OC)cc1
650994	MUV_737_D_1579	Cn1c(SCC(=O)c2ccc(F)cc2)nnc1-c1ccccc1N
650996	MUV_737_D_1580	CCOc1ccc(OCC)c(NC(=O)CSc2nc3ccccc3c(=O)n2C)c1
650997	MUV_737_D_1581	CCN(CC)C(=O)CSc1nnc(-c2cccnc2)n1CCc1ccccc1
651003	MUV_737_D_1582	CCCc1nnc(NC(=O)c2cc(OC)cc(OC)c2)s1
651008	MUV_737_D_1583	O=C(Cn1c(CN2CCCCC2)nc2ccccc2c1=O)Nc1ccccc1
651009	MUV_737_D_1584	Cc1cccc(-n2c(N)cc(=O)nc2SC(C)C(=O)NC2CCCCC2)c1
651013	MUV_737_D_1585	Cc1[nH]nc2c1C(c1ccc(C)cc1)C(C#N)=C(N)O2
651014	MUV_737_D_1586	CC(=O)NC(Cc1ccc(C(C)C)cc1)C(=O)NC1CCN(c2nc(C)cc(C)n2)CC1
651026	MUV_737_D_1587	O=C(Cn1nnc(-c2ccccc2NC(=O)c2ccco2)n1)N1CCCc2ccccc21
651027	MUV_737_D_1588	CNC(=O)CSc1nnc(COc2ccc(Cl)cc2)n1CCOC
651032	MUV_737_D_1589	O=C(Nc1ccccc1)C1CCN(c2nccs2)CC1
651037	MUV_737_D_1590	O=C(CSc1nnnn1-c1ccc2c(c1)OCCO2)N1CCc2ccccc21
651038	MUV_737_D_1591	Cc1noc(C)c1C(=O)N(CC(=O)NC1CCCCC1)c1cccc(C)c1
651051	MUV_737_D_1592	CCCCn1c(SCC(=O)Nc2cc(NC(=O)c3ccco3)ccc2C)nc2ccccc2c1=O
651052	MUV_737_D_1593	Cn1c(CNC(=O)Cc2ccc3c(c2)OCO3)nnc1SCc1ccccc1
651057	MUV_737_D_1594	Cc1nnc(SCC(=O)N2c3ccccc3CC2C)s1
651061	MUV_737_D_1595	O=S(=O)(NCCC1=CCCCC1)c1cccc(S(=O)(=O)N2CCOCC2)c1
651062	MUV_737_D_1596	O=S(=O)(c1ccc2c(c1)OCCO2)N1CCC(c2nc3ccccc3s2)CC1
651063	MUV_737_D_1597	COC(=O)CSc1nnc(-c2ccc(S(=O)(=O)N3CCC(C)CC3)cc2)o1
651064	MUV_737_D_1598	COc1ccc(CCNC(=O)Cn2nnc(-c3cccs3)n2)cc1OC
651076	MUV_737_D_1599	CCC(=O)Nc1cccc(NC(=O)CSc2nnnn2Cc2ccccc2)c1
651084	MUV_737_D_1600	CC(C)OC(=O)C1C(=O)CC(C)(O)C(C(=O)OC(C)C)C1c1cccnc1
651088	MUV_737_D_1601	CCCC(C(=O)NCc1ccco1)N(C(=O)CNS(=O)(=O)c1ccc(Cl)cc1)C1CCCC1
651090	MUV_737_D_1602	N#CCSc1nnc(C2CCCCC2)n1Cc1ccccc1
651098	MUV_737_D_1603	O=C(CCC(=O)N(CC(=O)NC1CCCCC1)c1ccc2c(c1)OCO2)Nc1ccccn1
651100	MUV_737_D_1604	CCc1cc2cc3c(cc2nc1SCC(=O)N1CCN(C(=O)c2ccco2)CC1)OCO3
651103	MUV_737_D_1605	O=C(Cn1nnc(-c2ccccc2-n2cnnn2)n1)c1ccccc1
651104	MUV_737_D_1606	Cc1ncsc1C(=O)Nc1nc2c(s1)CC(C)CC2
651110	MUV_737_D_1607	Cc1nonc1NC(=O)CSc1nc2cc(C)c(C)cc2c2c1CCCC2
651118	MUV_737_D_1608	O=c1[nH]n(CC2COC3(CCCCC3)O2)c(=O)c2ccccc12
651121	MUV_737_D_1609	COc1ccccc1-n1c(C)nnc1SCC(=O)Nc1cc(C)cc(C)c1
651124	MUV_737_D_1610	Cc1onc(-c2ccccc2)c1C(=O)Nc1ccccc1C
651132	MUV_737_D_1611	Cc1cc(C)nc(N2CCC(C(=O)NC3CCCc4ccccc43)CC2)n1
651136	MUV_737_D_1612	Cc1nnc(NC(=O)C2CCCN(c3nccc(C)n3)C2)s1
651143	MUV_737_D_1613	CC1(C)Cc2c(C#N)c(NC(=O)c3ccco3)sc2CO1
651146	MUV_737_D_1614	CN(C)c1ccc(C2C3=C(CCCC3=O)OC3=C2C(=O)CCC3)cc1
651153	MUV_737_D_1615	O=C(CN(C(=O)CNS(=O)(=O)c1ccccc1)C1CCCC1)NCc1ccco1
651154	MUV_737_D_1616	COCCCn1c(SCC(=O)N(C)C)nnc1-c1ccccc1
651157	MUV_737_D_1617	COCC(=O)Nc1nnc(Cc2ccc(OC)c(OC)c2)s1
651158	MUV_737_D_1618	Cc1cc(C)cc(NC(=O)CSc2nnc(-c3ccccc3Br)o2)c1
651173	MUV_737_D_1619	COc1ccc2nc(NC3=NCN(CC4CCCO4)CN3)nc(C)c2c1
651176	MUV_737_D_1620	COc1ccc(Cl)cc1C(=O)CSc1nnnn1C1CCCC1
651181	MUV_737_D_1621	COc1ccc(CN(Cc2nc(=O)c3ccccc3[nH]2)C(=O)C(C)(C)C)cc1
651182	MUV_737_D_1622	Cc1cc(C)cc(NC(=O)NCc2nnc(SCc3ccccc3)n2C)c1
651184	MUV_737_D_1623	CCn1c(COc2ccccc2C)nnc1SCC(=O)Nc1cc(C)on1
651185	MUV_737_D_1624	COCC(=O)NC1CCN(C(=O)Nc2ccc(Br)cc2)CC1
651192	MUV_737_D_1625	Cc1ccc(S(=O)(=O)NCc2ccncc2)cc1
651201	MUV_737_D_1626	CCOc1ccc2[nH]c(=O)c(CN(Cc3cccs3)Cc3nnnn3C(C)(C)CC)cc2c1
651202	MUV_737_D_1627	c1coc(CNc2ncnc3c2cnn3Cc2ccccc2)c1
651210	MUV_737_D_1628	COc1ccccc1C(c1nnnn1CS(=O)(=O)c1ccc(C)cc1)N1CCSCC1
651213	MUV_737_D_1629	O=c1cc(CNC2CCCCC2)c2ccccc2[nH]1
651216	MUV_737_D_1630	O=c1[nH]c2cc3c(cc2cc1CN(Cc1cccs1)Cc1nnnn1Cc1ccco1)OCCO3
651219	MUV_737_D_1631	O=C(NCCc1ccc(Cl)cc1)C1CCN(c2cnccn2)CC1
651221	MUV_737_D_1632	CC(C)CC(c1nnnn1C(C)C)N1CCN(c2cccc(Cl)c2)CC1
651232	MUV_737_D_1633	Cn1c(C(=O)N(Cc2ccccc2)Cc2ccccn2)cc2sccc21
651237	MUV_737_D_1634	NC(=O)C1CCN(c2nc(C3CC3)nc3c2nnn3Cc2ccccc2)CC1
651240	MUV_737_D_1635	COC(=O)c1ccc(-c2nc3ccc(C)cc3o2)cc1
651241	MUV_737_D_1636	c1csc(C(c2nnnn2C2CCCC2)N2CCC(Cc3ccccc3)CC2)c1
651252	MUV_737_D_1637	O=C(NC1CCCC1)C(c1ccccn1)N(C(=O)c1csnn1)C1CC1
651254	MUV_737_D_1638	COc1ccccc1N1CCN(C(=O)CSc2nnc(NC(=O)c3ccco3)s2)CC1
651256	MUV_737_D_1639	CCOC(=O)C1=C(N)OC2=C(C(=O)CC(C)(C)C2)C1c1ccco1
651260	MUV_737_D_1640	O=C(CCn1[nH]c(=O)c2ccccc2c1=O)OC1CCCCC1
651261	MUV_737_D_1641	COc1ccc(CN(CC(=O)NCc2ccco2)C(=O)CCC(=O)Nc2ccccn2)cc1
651265	MUV_737_D_1642	Cc1ccc(Cn2c(Sc3ncccn3)nc3c2c(=O)[nH]c(=O)n3C)cc1
651274	MUV_737_D_1643	CCCn1c(SCC(=O)Nc2c(CC)cccc2CC)nnc1C(C)C
651277	MUV_737_D_1644	CCC(=O)Nc1cccc(NC(=O)CSc2nnc(C(C)C)n2CC)c1
651286	MUV_737_D_1645	Cc1ccc(C(=O)CSc2nc(C)cc(SCc3nnc(-c4ccccc4)o3)n2)cc1
651310	MUV_737_D_1646	O=C(CN(CCc1ccccc1)C(=O)CNS(=O)(=O)c1ccccc1)NCC1CCCO1
651311	MUV_737_D_1647	CCn1c(SCC(N)=O)nnc1-c1ccc(S(=O)(=O)N2CCN(C)CC2)cc1
651338	MUV_737_D_1648	CCC(=O)N(Cc1ccco1)c1nc(-c2ccccc2)cs1
651341	MUV_737_D_1649	COc1ccc(CN(CC(=O)NCc2ccco2)C(=O)CCC(=O)Nc2nccs2)cc1
651347	MUV_737_D_1650	CCOC(=O)c1c(C)c(C(C)=O)sc1NC(=O)Cn1nnc(-c2ccccc2)n1
651359	MUV_737_D_1651	COC(=O)CSc1nnc(-c2ccco2)n1Cc1ccco1
651362	MUV_737_D_1652	O=C(C1CCCN(S(=O)(=O)c2ccc(F)cc2)C1)N(Cc1cccs1)C1CC1
651365	MUV_737_D_1653	CCCCn1c(SCC(N)=O)nnc1-c1ccco1
651371	MUV_737_D_1654	CCOc1ccccc1-n1c(SCC(N)=O)nnc1-c1ccccc1
651374	MUV_737_D_1655	O=C(NC1CCCCC1)N1CCC(n2cnc3ccccc32)CC1
651381	MUV_737_D_1656	COC(=O)CSc1nnc(-c2ccc(NS(=O)(=O)c3ccccc3)cc2)o1
651383	MUV_737_D_1657	Cc1c(Cl)cccc1-n1nnnc1-c1cccs1
651384	MUV_737_D_1658	CCOC(=O)c1cccc(N2C(=O)C3C(C(=O)NC4CC4)C4(C)C=CC3(O4)C2C(=O)NC(C)(C)C)c1
651389	MUV_737_D_1659	Cc1cc(NC(=O)CSc2ccc(-c3nc4ccc(C)cc4[nH]3)cn2)no1
651394	MUV_737_D_1660	CCOC(=O)CCSc1nnc(-c2cccnc2)n1-c1ccccc1OC
651395	MUV_737_D_1661	O=C(NCc1ccccc1)C1CCCN(C(=O)Nc2ccccc2)C1
651397	MUV_737_D_1662	Cc1cccc(C)c1NC(=O)CSc1nnc(Cn2nnc(-c3ccccc3)n2)n1-c1ccccc1
651404	MUV_737_D_1663	COc1cccc(C(=O)NCC2CCN(c3ccc(S(=O)(=O)N4CCOCC4)cc3)CC2)c1
651406	MUV_737_D_1664	O=C(c1cccs1)N1CCC(c2nc(-c3ccc(S(=O)(=O)N4CCOCC4)cc3)no2)CC1
651426	MUV_737_D_1665	COc1cc(CN2CCC(C(=O)N3CCCC(C)C3)CC2)cc(Br)c1O.O=C(O)C(=O)O
651430	MUV_737_D_1666	CCS(=O)(=O)c1ccc(NC(=O)c2ccccc2Cl)c(O)c1
651431	MUV_737_D_1667	Cn1c(SCC(=O)N2CCCc3ccccc32)nnc1-c1ccccc1
651436	MUV_737_D_1668	CCOC(=O)c1ccc(N=c2sc(C(=O)OC)cc(=O)n2C2CC2)cc1
651439	MUV_737_D_1669	Cc1ccc2cc(CN(Cc3cccs3)C(=O)c3ccco3)c3nnnn3c2c1C
651446	MUV_737_D_1670	CCCn1c(SCC(=O)N2CCCc3ccccc32)nnc1-c1ccco1
651449	MUV_737_D_1671	CCOC(=O)C1(C)NC(c2ccc(N(C)C)cc2)C2C(=O)N(c3ccc(OC)cc3)C(=O)C21
651454	MUV_737_D_1672	O=C(CCc1ccccc1)Nc1ccc(NC(=O)C2CC2)nc1
651459	MUV_737_D_1673	Cc1nn(-c2ccccc2)c2sc(C(=O)NC3CCCCC3)cc12
651465	MUV_737_D_1674	Cc1ccc(C)c2[nH]c(=O)c(CN(CCCN(C)C)C(=O)NCc3ccccc3)cc12
651471	MUV_737_D_1675	CCCCn1c(SCc2ccc(Cl)cc2)nc2c1c(=O)[nH]c(=O)n2C
651473	MUV_737_D_1676	CCCCCCSC1=C(C#N)C(c2ccc(O)cc2)CC(=O)N1
651478	MUV_737_D_1677	COc1ccc(CCn2nnnc2C(CC(C)C)N2CCN(c3ncccn3)CC2)cc1OC
651481	MUV_737_D_1678	O=C(CSc1ncn(-c2ccccc2)n1)Nc1ccccn1
651488	MUV_737_D_1679	CCCOc1ccccc1Cn1c2cc(C)ccc2oc1=O
651507	MUV_737_D_1680	CCOC(=O)c1[nH]c2ccccc2c1NC(=O)CN1CCCCC1
651516	MUV_737_D_1681	CN(C(=O)C1CCCO1)c1nnc(-c2ccccn2)s1
651517	MUV_737_D_1682	O=C(CCC(=O)N(CC(=O)NC1CCCC1)C1CCCC1)Nc1ccccn1
651520	MUV_737_D_1683	Cc1cccc(NC(=O)C2CCCN2C(=O)OCC(C)C)c1
651524	MUV_737_D_1684	COc1ccccc1N(CC(=O)N1CCCCC1)S(=O)(=O)c1ccccc1
651530	MUV_737_D_1685	Cc1ccccc1OCc1nnc(SCC(=O)NCc2ccccc2)n1C
651535	MUV_737_D_1686	Nc1cc(=O)[nH]n1C1CCN(c2ccccc2)CC1
651548	MUV_737_D_1687	COc1cc(CN2CCC(C(=O)NC3CCCC3)CC2)cc(OC)c1O.O=C(O)C(=O)O
651550	MUV_737_D_1688	O=C(Cn1c(=O)sc2ccccc21)NCc1ccco1
651556	MUV_737_D_1689	O=C(CN1C(=O)C2CCc3[nH]c4ccccc4c3C2C1=O)N1CCCC1
651567	MUV_737_D_1690	O=C(CNC(=O)c1ccco1)N(c1ccc(F)cc1)C(C(=O)NCC1CCCO1)c1ccccc1
651570	MUV_737_D_1691	CC1(C)Cc2ccccc2-c2nnc(SCC(=O)Nc3ccc4c(c3)OCO4)n21
651571	MUV_737_D_1692	Cc1c(NC(=O)c2ccc3c(c2)OCO3)cccc1-c1nc2ccccc2o1
651582	MUV_737_D_1693	Cc1ccc(NC(=O)CS(=O)CC(=O)N(c2ccccc2)C(C)C(=O)NC2CCCC2)cc1
651584	MUV_737_D_1694	O=C(Nn1c(=O)c2ccccc2nc1C1CCC1)C1CCC1
651586	MUV_737_D_1695	Nc1c2cc(Br)ccc2oc1C(=O)c1ccccc1
651593	MUV_737_D_1696	COC(=O)CSc1nnc(-c2ccco2)o1
651598	MUV_737_D_1697	COc1cc(OC)cc(-n2nnnc2SCC(=O)N2CCCc3ccccc32)c1
651600	MUV_737_D_1698	O=C(CN1CCN(c2ccccn2)CC1)NCc1cccs1
651601	MUV_737_D_1699	COc1cc(-c2nc(S(=O)(=O)c3ccc(C)cc3)c(N3CCOCC3)o2)cc(OC)c1OC
651604	MUV_737_D_1700	O=c1oc2ccccc2cc1-c1nnc(-c2cccc(Br)c2)o1
651617	MUV_737_D_1701	CCn1c(CNc2ccc(F)cc2)nnc1SCC(=O)OC1CCCCC1
651621	MUV_737_D_1702	O=C(Cn1c2ccccc2nc1-c1cncs1)NC1CCCC1
651627	MUV_737_D_1703	CCn1c(SCC(=O)OCc2ccccc2)nc2c1c(=O)n(C)c(=O)n2C
651628	MUV_737_D_1704	O=C(Nc1ncnc2sc3c(c21)CCCCC3)c1ccco1
651631	MUV_737_D_1705	CCc1ccccc1NC(=O)CSc1nc2ccccc2n1CC(=O)N(C)C
651641	MUV_737_D_1706	O=C(NCCC1=CCCCC1)C1CCN(S(=O)(=O)c2ccc(-n3cnnn3)cc2)CC1
651646	MUV_737_D_1707	O=C(CCC(=O)N(CC(=O)NCC1CCCO1)CC1CCCO1)Nc1ccccn1
651653	MUV_737_D_1708	CCn1c(Cc2ccc(OC)cc2)nnc1SCC(=O)NC1CCCCC1
651662	MUV_737_D_1709	O=C(O)C(=O)O.O=C(CNCCC1=CCCCC1)Nc1ccccc1N1CCCCC1
651683	MUV_737_D_1710	CCOC(=O)N1CCN(Cc2cn3ccccc3n2)CC1.O=C(O)C(=O)O
651685	MUV_737_D_1711	Cc1cc(NC(=O)CCCC(=O)N(CC(=O)NCCc2ccccc2)Cc2ccc(C)cc2)no1
651694	MUV_737_D_1712	CC(C)(C)C(=O)CCN1c2ccccc2C2(OCCO2)C1=O
651695	MUV_737_D_1713	O=C(CSc1nnnn1C1CCCCC1)N1CCc2ccccc21
651696	MUV_737_D_1714	Cc1ccc(OCc2nnc(SCC(=O)Nc3ccc4c(c3)OCO4)n2C)cc1
651704	MUV_737_D_1715	CCN(CC)C(=O)CSc1nnc(-c2ccccn2)n1-c1ccc(C)c(C)c1
651705	MUV_737_D_1716	CCOC(=O)c1cccc(NC(=O)CSc2nnc(C3CCCCC3)n2C)c1
651707	MUV_737_D_1717	CCCCC(=O)Nc1ccc(NC(=O)c2cccnc2)cn1
651716	MUV_737_D_1718	O=C(CN(Cc1ccc2c(c1)OCO2)C(=O)CNC(=O)c1ccco1)NC1CCCCC1
651724	MUV_737_D_1719	COc1ccc(Nc2nc(-c3sc(N)nc3C)cs2)cc1
651729	MUV_737_D_1720	CCc1nnc(NC(=O)C2CCN(S(=O)(=O)Cc3ccccc3)CC2)s1
651730	MUV_737_D_1721	O=C(c1ccc2c(c1)C(=O)c1ccccc1-2)N1CCOCC1
651736	MUV_737_D_1722	O=C(CSc1nnnn1C1CCCCC1)Nc1ccc2c(c1)OCO2
651737	MUV_737_D_1723	O=C(NCc1cccnc1)C(C(=O)c1ccc(F)cc1)n1ccccc1=O
651738	MUV_737_D_1724	O=C(CN1CCN(c2nc(-c3ccccc3)cs2)CC1)Nc1ccc2c(c1)OCO2
651759	MUV_737_D_1725	CCCc1nc2c(nnn2Cc2ccccc2F)c(NCc2ccncc2)n1
651760	MUV_737_D_1726	COc1ccc(CCN2CNc3c(c(=O)n(C)c(=O)n3C)C2)cc1OC
651765	MUV_737_D_1727	O=C(CN(Cc1cccs1)C(=O)CNS(=O)(=O)c1ccccc1)NCc1ccco1
651768	MUV_737_D_1728	Cc1cc(=O)[nH]c2c1c(=O)[nH]n2C1CC(C)N(C)CC1C
651806	MUV_737_D_1729	Cc1ccccc1-c1ccc(Nc2ccc(C(=O)N3CCOCC3)cc2)nn1
651807	MUV_737_D_1730	Cc1c2ccccc2oc1C(=O)Nc1ccc2oc(-c3cccnc3)nc2c1
651808	MUV_737_D_1731	CCOC(=O)c1cc2sc(C)cc2n1CC(=O)N1CCc2ccccc21
651810	MUV_737_D_1732	COc1cccc(C(C(=O)NCc2ccco2)N(C(=O)Cn2nnc3ccccc32)C2CC2)c1OC
651813	MUV_737_D_1733	CCc1nc2sc3c(c2c(SCC(=O)NCc2ccco2)n1)CCCC3
651816	MUV_737_D_1734	COc1ccc(-n2nnnc2SCC(=O)c2cccc(OC)c2)cc1
651821	MUV_737_D_1735	O=C(NC1CCCCC1)C(c1ccco1)N(C(=O)c1csnn1)C1CCCC1
651828	MUV_737_D_1736	Cc1cccc(-c2nnc(SCC#N)n2Cc2ccccc2)c1
651829	MUV_737_D_1737	Cc1sc2nc(SCC(=O)NCc3ccco3)n(CCc3ccccc3)c(=O)c2c1C
651830	MUV_737_D_1738	O=C(CN(Cc1ccc2c(c1)OCO2)C(=O)CNS(=O)(=O)c1ccccc1)NCc1ccco1
651838	MUV_737_D_1739	COCCCn1c(SCC(=O)Nc2ccc3c(c2)OCCO3)nnc1-c1ccoc1C
651840	MUV_737_D_1740	O=C(NCc1ccco1)c1cccc2ccccc21
651848	MUV_737_D_1741	CC(=O)N1CCN(S(=O)(=O)c2ccc(S(=O)(=O)NC3CC3)cc2)CC1
651856	MUV_737_D_1742	O=C(Cn1c(=O)c2ccccc2nc1C1CC1)Nc1ccc(Br)cc1
651857	MUV_737_D_1743	COCCOC(=O)C1=C(C)NC(=O)CC1c1cc2c(cc1Br)OCO2
651858	MUV_737_D_1744	CCn1c(SCC(=O)NCc2ccco2)nc2cccnc21
651862	MUV_737_D_1745	COC(=O)CC1Sc2ccccc2NC1=O
651867	MUV_737_D_1746	Nc1c(=O)oc2ccccc2c1NCCN1CCOCC1
651871	MUV_737_D_1747	CC(=O)N1CCN(c2ccc(NC(=O)c3ccc(C(C)(C)C)cc3)cc2)CC1
651886	MUV_737_D_1748	CCn1c(Cn2nnc(-c3ccccc3)n2)nnc1SCC(=O)Nc1cccc(C(C)=O)c1
651888	MUV_737_D_1749	Cc1ccc2[nH]c(=O)c(CN(CCCO)S(=O)(=O)c3c4nsnc4ccc3C)cc2c1
651897	MUV_737_D_1750	COC(=O)c1cccc(NC(=O)CSc2nnc(COc3ccccc3)n2C)c1
651906	MUV_737_D_1751	O=C(Nn1c(=O)c2ccccc2nc1-c1ccccc1)C1CCC1
651908	MUV_737_D_1752	Cc1ccc(-c2nnn(Cc3nc4ccccc4s3)n2)cc1
651915	MUV_737_D_1753	CS(=O)(=O)N1CCc2cc(-c3csc(NCC4CCCO4)n3)ccc21
651941	MUV_737_D_1754	O=c1c2ccccc2nc(-c2ccco2)n1-c1ccc(Br)cn1
651945	MUV_737_D_1755	COC(=O)c1cccc(NC(=O)CSc2nnc(C)n2Cc2ccccc2)c1
651948	MUV_737_D_1756	Cc1occc1-c1nnc(SCC(=O)N2CCc3ccccc32)o1
651954	MUV_737_D_1757	Nc1nc(NCc2cccs2)nn1-c1ccccc1
651955	MUV_737_D_1758	O=C(NCC1CCCO1)C1CCN(S(=O)(=O)Cc2ccccc2)CC1
651956	MUV_737_D_1759	COc1ccccc1NC(=O)N(Cc1cc2cc(OC)c(OC)cc2[nH]c1=O)CC1CCCO1
651960	MUV_737_D_1760	CCCNC(=O)CSc1nnc(-c2ccco2)n1C
651966	MUV_737_D_1761	CC1(C)CC(NC(=O)CC2CCCCC2)CC(C)(C)N1
651976	MUV_737_D_1762	CC(C)(C)n1nnnc1C(c1cc2cc3c(cc2[nH]c1=O)OCCO3)N1CCSCC1
651980	MUV_737_D_1763	CC(NCCCn1ccnc1)=C1C(=O)c2ccccc2C1=O
651981	MUV_737_D_1764	O=C(Cn1nnc(-c2cccc(NC(=O)C3CCC3)c2)n1)N1CCc2ccccc2C1
651995	MUV_737_D_1765	Cc1ccc(S(=O)(=O)NCCOCCNS(=O)(=O)c2ccc(C)cc2)cc1
652000	MUV_737_D_1766	CC(C)C(c1nnnn1Cc1ccc2c(c1)OCO2)N1CCN(c2ccccc2)CC1
652001	MUV_737_D_1767	Cc1ccc(N(CC(N)=O)C2SC(=O)N(Cc3ccccc3)C2=O)cc1
652006	MUV_737_D_1768	Cc1cc2c(cc(C(=O)OC(C(=O)NCc3ccco3)C(C)C)n2C)o1
652008	MUV_737_D_1769	CCCCn1c(SCC(=O)Nc2ccc3c(c2)OCO3)nc2c1c(=O)n(C)c(=O)n2C
652012	MUV_737_D_1770	O=C(COc1ccccc1)Nc1ccc(S(=O)(=O)NCc2ccco2)cc1
652017	MUV_737_D_1771	CC(=O)c1c(C)n(C)c2ccc(OC(=O)c3ccco3)cc21
652018	MUV_737_D_1772	Cn1c(SCC(=O)OC2CCCCC2)nnc1-c1ccc(S(=O)(=O)N2CCCC2)cc1
652025	MUV_737_D_1773	CCOC(=O)Cn1nc(-c2ccccc2)nc1-c1ccccc1
652027	MUV_737_D_1774	COCCNc1nc(C(C)(C)C)nc2c1nnn2Cc1ccccc1Cl
652028	MUV_737_D_1775	CC1(C)Oc2ccc(C(=O)N3CCCC3)cc2N(CC(=O)NCc2ccccc2)C1=O
652032	MUV_737_D_1776	CCOc1ccc2nc(NCCCNS(=O)(=O)c3ccccc3)c(C#N)cc2c1
652038	MUV_737_D_1777	CS(=O)(=O)N(CC(=O)N1CCC(C(N)=O)CC1)C1CCCCC1
652042	MUV_737_D_1778	O.O=C(OCC1OC2C(Oc3nc(=O)ccn32)C1O)c1ccccc1
652054	MUV_737_D_1779	COc1ccc(CN2CCN(S(=O)(=O)c3ccccc3)CC2)c(OC)c1.O=C(O)C(=O)O
652058	MUV_737_D_1780	CC1CCC(NCCc2ccc3c(c2)OCO3)CC1.O=C(O)C(=O)O
652066	MUV_737_D_1781	Cc1c(NC(=O)c2cc(=O)[nH]c(=O)[nH]2)c(=O)n(-c2ccccc2)n1C
652070	MUV_737_D_1782	COCCNC(=O)C(C)OC(=O)c1cc2occc2n1C
652074	MUV_737_D_1783	COCCn1c(Cc2ccccc2)nnc1SCC(=O)NC(C)(C)C
652084	MUV_737_D_1784	CC1Oc2ccccc2N(CC(=O)c2ccccc2)C1=O
652091	MUV_737_D_1785	Cc1ccc(C(=O)CSc2nnc(CNc3nc(-c4ccccc4)cs3)n2C)cc1
652095	MUV_737_D_1786	COc1ccc(-c2cc(=O)c3c(C)oc(C)c3c(OC)c2)cc1OC
652096	MUV_737_D_1787	COC(=O)c1ccccc1S(=O)(=O)N(CCCO)Cc1cc2c(C)ccc(C)c2[nH]c1=O
652099	MUV_737_D_1788	CCc1ccc2[nH]c(=O)c(CN(CCCN3CCOCC3)C(=O)Nc3ccccc3)cc2c1
652105	MUV_737_D_1789	COCCNC(=O)C(c1ccco1)N(C(=O)Cn1nnc2ccccc21)c1cccc(C)c1C
652111	MUV_737_D_1790	CCCn1c(SCC(=O)Nc2sc(C)c(C)c2C(=O)OCC)nc2c1c(=O)n(C)c(=O)n2C
652118	MUV_737_D_1791	N#CCCCCn1c2ccccc2nc1-c1cncs1
652119	MUV_737_D_1792	CCOC(=O)CSc1nnc(-c2ccc(S(=O)(=O)N3CCC(C)CC3)cc2)o1
652120	MUV_737_D_1793	N#CC1=C(N)Oc2n[nH]c(-c3ccccc3)c2C1c1cccnc1
652121	MUV_737_D_1794	CCC(CC)C(=O)Nc1nnc(SCC(=O)N2CCN(c3ccccc3OC)CC2)s1
652124	MUV_737_D_1795	CCN(C(=O)Cc1cccs1)c1nnc(-c2cccnc2)s1
652126	MUV_737_D_1796	Cc1cc(NC(=O)CSc2nnc(COc3cccc(C)c3C)n2C)no1
652128	MUV_737_D_1797	CC(=O)Nc1ccc(S(=O)(=O)N2CCSC2c2ccccc2)cc1
652129	MUV_737_D_1798	CC(C)(C)NC(=O)Cn1c2ccccc2nc1SCC(=O)N1CCCCCC1
652130	MUV_737_D_1799	CCCC(=O)Nc1cc2c(cc1C(=O)c1ccccc1)OCCO2
652133	MUV_737_D_1800	COc1cccc(CC(NC(C)=O)C(=O)NC2CCN(c3nc(C)cc(C)c3C#N)CC2)c1OC
652142	MUV_737_D_1801	Cn1c2nc(SCCN3CCCCC3)n(CCCc3ccccc3)c2c(=O)[nH]c1=O
652143	MUV_737_D_1802	CCOc1ccc(N=C2SC(C(=O)O)CC(=O)N2C)cc1
652187	MUV_737_D_1803	CCOC(=O)c1ccccc1NC(=O)CSc1nnc(COc2ccccc2)n1CC
652205	MUV_737_D_1804	COc1ccc(-c2nnc(N(C)C(=O)c3cccnc3)s2)cc1
652209	MUV_737_D_1805	Cn1c(=O)c2c(n(C)c1=O)N=C1c3ccccc3C(=O)C1C2c1cccc(Br)c1
652212	MUV_737_D_1806	O=C(O)c1ccccc1NC(=O)Cc1cccs1
652216	MUV_737_D_1807	CCCCn1c(O)c(C(=O)Nc2nc3ccccc3[nH]2)c(=O)c2ccccc21
652217	MUV_737_D_1808	O=C(COc1ccccc1)NCc1ccc2c(c1)OCO2
652221	MUV_737_D_1809	CCOc1ccc2nc(NCCNC(=O)C3CC3)c(C)cc2c1
652229	MUV_737_D_1810	COc1ccc(-c2nnc(SCC(=O)N3CCC(Cc4ccccc4)CC3)o2)cc1OC
652235	MUV_737_D_1811	O=C(Nc1ccc2c(c1)oc1ccccc12)C1CC1
652237	MUV_737_D_1812	COCCNC(=O)C(c1ccc(C)cc1)N(C(=O)CCC(=O)Nc1ccccn1)C1CCCC1
652238	MUV_737_D_1813	CCn1c(O)c(C(=O)NCc2ccc(OC)c(OC)c2)c(=O)c2ccccc21
652254	MUV_737_D_1814	COc1ccccc1NC(=O)Cn1c(CN2CCCCC2)nc2ccccc2c1=O
652257	MUV_737_D_1815	O=C(c1ccco1)N1CCC(n2nnc3ccccc32)CC1
652260	MUV_737_D_1816	N#CCCCSc1nnc(-c2ccccn2)o1
652261	MUV_737_D_1817	CCn1c(COc2cccc3ccccc32)nnc1SCC(N)=O
652262	MUV_737_D_1818	Cc1ccc(C)c(Cn2[nH]nc3c(=O)nc(C4CCN(C(=O)c5cccs5)CC4)nc2-3)c1
652270	MUV_737_D_1819	Cc1ccc(NC2=NCC(=O)N2c2ccc3c(c2)OCCO3)c(C)c1
652273	MUV_737_D_1820	COCc1[nH]nc2c1C(c1ccc(OC)c(OC)c1)C(C#N)=C(N)O2
652274	MUV_737_D_1821	O=C(OCCNC1=NS(=O)(=O)c2ccccc21)c1cccnc1
652275	MUV_737_D_1822	CCCCn1c(SCC(=O)Nc2nnc(C)s2)nnc1-c1ccoc1C
652282	MUV_737_D_1823	O=C(Cc1ccccc1)Nc1ccc(NC(=O)c2ccco2)nc1
652285	MUV_737_D_1824	CCOc1ccc(NC(=O)C2CC(=O)N(C)C(=Nc3ccc4c(c3)OCO4)S2)cc1
652296	MUV_737_D_1825	COc1ccc(OC)c(CN2CCN(C(=O)c3cccc4ccccc43)CC2)c1.O=C(O)C(=O)O
652312	MUV_737_D_1826	O=C(Cc1cccs1)Nc1ccc(-c2nnn(CC(=O)N3CCOCC3)n2)cc1
652313	MUV_737_D_1827	Cc1cc(SCC(N)=O)nc(SCC(=O)c2ccccc2)n1
652319	MUV_737_D_1828	CCn1c(COc2ccccc2C)nnc1SCC(=O)NC1CCCC1
652324	MUV_737_D_1829	CC(=O)Nc1cc2c(cc1C(C)=O)OCCO2
652328	MUV_737_D_1830	Cc1ccc(NC(=O)CSc2nnc(-c3ccccc3Br)o2)cc1C
652331	MUV_737_D_1831	COc1ccc(Cn2nnnc2CN(Cc2cc3cc(C)ccc3[nH]c2=O)C2CCCC2)cc1
652335	MUV_737_D_1832	Cc1ccc(Nc2nc(C(=O)NCCCN3CCOCC3)cs2)cc1
652336	MUV_737_D_1833	COc1ccccc1C(=O)Nc1ccc2c(c1)OCCO2
652337	MUV_737_D_1834	O=C(CSc1nnc(CNc2ccc(F)cc2)n1Cc1ccco1)NC1CC1
652340	MUV_737_D_1835	C=CCn1c(SCC(=O)Nc2c(C)cccc2C)nnc1-c1ccncc1
652341	MUV_737_D_1836	CCOC(=O)c1cccc(NC(=O)CSc2nnc(COc3ccc(Cl)cc3)o2)c1
652344	MUV_737_D_1837	CCCC(C(=O)NCC1CCCO1)N(Cc1ccco1)C(=O)CNS(=O)(=O)c1ccccc1
652349	MUV_737_D_1838	CC1=C(C)C(=O)N(c2ccccn2)C1=O
652351	MUV_737_D_1839	CCn1c(COc2ccccc2)nnc1SCC(=O)Nc1ccc2c(c1)OCCO2
652352	MUV_737_D_1840	Cc1sc2c(c1C)C(c1cccs1)=NCC(=O)N2CC(=O)NCc1cccs1
652353	MUV_737_D_1841	CC(C)C1c2c(n[nH]c2-c2cccs2)OC(N)=C1C#N
652356	MUV_737_D_1842	CCC(C)(C)NC(=O)C(c1ccco1)N(C(=O)Cn1nnc2ccccc21)c1ccc2c(c1)OCO2
652359	MUV_737_D_1843	O=c1nc(C2CCCN(S(=O)(=O)c3ccccc3)C2)nc2n(Cc3ccccc3)[nH]nc1-2
652364	MUV_737_D_1844	CCc1nnc(NC(=O)CSc2nnc(CNc3cccc(C)c3)n2-c2ccccc2)s1
652372	MUV_737_D_1845	CCOC(=O)c1ccc(NC(=O)CSc2nnc(CNc3ccc(OC)cc3)n2C)cc1
652373	MUV_737_D_1846	Cc1ccnc(NC(=O)CCC(=O)N(CC(=O)NC2CCCCC2)CC2CCCO2)c1
652375	MUV_737_D_1847	COc1ccccc1NC(=O)N1CCCC1C(=O)NC1CCCCC1
652378	MUV_737_D_1848	CCOC(=O)Cn1c(=O)c2c(nc(Br)n2Cc2ccccc2)n(C)c1=O
652381	MUV_737_D_1849	CCCCCCn1c(NCC)nc2c1c(=O)[nH]c(=O)n2C
652382	MUV_737_D_1850	Cc1cc(C)nc(N2CCC(C(=O)NC3CCCCCC3)CC2)n1
652383	MUV_737_D_1851	c1csc(CNc2nc3ccccc3n2CCN2CCOCC2)c1
652384	MUV_737_D_1852	Cn1nc(CC(=O)Nc2ccc3c(c2)CCC3)c2ccccc2c1=O
652385	MUV_737_D_1853	CCc1c(C)[nH]c(SCC(=O)N2CCc3ccccc32)nc1=O
652387	MUV_737_D_1854	O=C(O)CSc1nnc(Cn2nnc3ccccc32)n1CCc1ccccc1
652389	MUV_737_D_1855	CN(C)S(=O)(=O)c1cccc(C(=O)NCc2ccco2)c1
652400	MUV_737_D_1856	COc1ccc(-n2nnnc2SCC(=O)N2C(C)CCCC2C)c(OC)c1
652401	MUV_737_D_1857	O=C(Nc1ccc(C(=O)Nc2nccs2)cc1)c1ccco1
652422	MUV_737_D_1858	Cn1nccc1C(=O)OCC(=O)Nc1nc(-c2ccccc2)cs1
652428	MUV_737_D_1859	O=C(CCCOc1ccccc1)Nc1nncs1
652429	MUV_737_D_1860	O=C(NC1CCCC1)C(c1ccc(N2CCOCC2)cc1)N(Cc1ccco1)C(=O)c1ccco1
652432	MUV_737_D_1861	O=S(=O)(NCC1CC1)c1cccc(S(=O)(=O)N2CCCC2)c1
652433	MUV_737_D_1862	Cc1ccc2cc(CN(CC3CCCO3)S(=O)(=O)c3c4nsnc4ccc3C)c(=O)[nH]c2c1
652436	MUV_737_D_1863	CC(=O)Nc1ccc(S(=O)(=O)Nc2nnc(C3CCCCC3)s2)cc1
652438	MUV_737_D_1864	CC(=O)NC1C(=O)N=C(SCC(=O)NCc2ccccc2)NC1=O
652439	MUV_737_D_1865	CCn1c(COc2ccccc2C)nnc1SCC(=O)N1CCC(C)CC1
652444	MUV_737_D_1866	Cc1cc(NC(=O)CCC(=O)N(c2cccnc2)C(C(=O)NC2CCCC2)c2ccccc2)no1
652452	MUV_737_D_1867	Cn1cccc1C(C(=O)NC1CCCCC1)N(C(=O)Cc1cccs1)c1ccc2c(c1)OCO2
652456	MUV_737_D_1868	CCOC(=O)C1=c2sc(=Cc3cccnc3)c(=O)n2C(N)=C(C(=O)OCC)C1c1cccnc1
652461	MUV_737_D_1869	O=c1ccc(Oc2nc(N3CCCCC3)nc(N3CCCCC3)n2)n[nH]1
652464	MUV_737_D_1870	Cc1ccc(NCc2nnc(SCC(=O)N3CCc4ccccc43)n2C)cc1
652466	MUV_737_D_1871	COc1ccc(-c2cnc(N)n2CC2CCCO2)cc1
652482	MUV_737_D_1872	CCc1c2nnc(SCC(=O)N3CCC(C)CC3)n2c(N)nc1C
652484	MUV_737_D_1873	COCCNC(=O)C(c1ccc(C)o1)N(Cc1ccccc1)C(=O)Cn1nnc2ccccc21
652486	MUV_737_D_1874	Cc1ccc(C(C)C)c(OCC(=O)N2CCOCC2)c1
652492	MUV_737_D_1875	Cc1ccc2cc(CN(CC3CCCO3)S(=O)(=O)c3cccc4nsnc43)c(=O)[nH]c2c1
652501	MUV_737_D_1876	O=C(c1ccco1)N(Cc1nc(=O)c2ccccc2[nH]1)C1CCCC1
652521	MUV_737_D_1877	CN(C)S(=O)(=O)c1ccc(C(=O)Nc2ccc(CN3CCCC3)cc2)cc1
652522	MUV_737_D_1878	COc1ccc(C(=O)CSc2nnc(Cc3ccccc3)o2)cc1
652523	MUV_737_D_1879	O=C(COC(=O)c1ccccn1)Nc1nccs1
652528	MUV_737_D_1880	CCOC(=O)CSc1nnc(CNc2cccc(Cl)c2)n1-c1ccccc1
652533	MUV_737_D_1881	Cc1ccc(C(OC(=O)c2ccco2)C(=O)NCc2cccs2)cc1
652535	MUV_737_D_1882	COc1ccc(N(C(=O)c2ccco2)C(C(=O)NC2CCCC2)c2ccc(N(C)C)cc2)cc1OC
652540	MUV_737_D_1883	Cn1c2nc(Sc3ncccn3)n(CCCc3ccccc3)c2c(=O)[nH]c1=O
652542	MUV_737_D_1884	O=C(CCC(=O)N(CC(=O)NCc1ccc2c(c1)OCO2)CC1CCCO1)Nc1nccs1
652546	MUV_737_D_1885	O=C(Nc1ccccc1-c1ccccc1)NC1CCN(C(=O)N2CCOCC2)CC1
652550	MUV_737_D_1886	CCCCOC(=O)CCn1[nH]c(=O)c2ccccc2c1=O
652561	MUV_737_D_1887	CCn1cc(C(=O)NCc2ccc(OC)cc2OC)c(=O)c2ccc(C)nc21
652563	MUV_737_D_1888	COc1ccc2[nH]c(=O)c(CN(C(C)=O)c3cccc(C)c3)cc2c1
652564	MUV_737_D_1889	CCn1c(SCC(=O)Nc2nc(-c3ccccc3)cs2)nnc1-c1ccccc1
652568	MUV_737_D_1890	O=C(NCCc1ccccc1)c1cccnc1N1CCCCCC1
652576	MUV_737_D_1891	COc1cc(S(=O)(=O)N(Cc2cccs2)CC2CCCO2)ccc1-n1cnnn1
652583	MUV_737_D_1892	Cc1cc2cc(OCC(=O)O)ccc2n1C
652584	MUV_737_D_1893	CCCn1c(SCC(=O)N2CCCc3ccccc32)nnc1-c1ccccn1
652596	MUV_737_D_1894	O=C1OC(Nc2ccc3c(c2)OCO3)c2ccccc21
652610	MUV_737_D_1895	CS(=O)(=O)N1CCCC(c2nc(-c3ccc(S(=O)(=O)NCc4ccccc4)cc3)no2)C1
652614	MUV_737_D_1896	c1coc(-c2nnc(-c3cccs3)o2)c1
652618	MUV_737_D_1897	COC(=O)CSc1nnc(-c2ccoc2C)n1-c1ccc(OC)cc1
652619	MUV_737_D_1898	Cc1ccsc1C(C(=O)NC1CCCCC1)N(C(=O)Cc1cccs1)C1CC1
652627	MUV_737_D_1899	O=C(Nc1nccs1)c1ccc(S(=O)(=O)NCC2CCCCC2)cc1
652632	MUV_737_D_1900	COc1cccc(C(=O)CSc2nnc(-c3cc(OC)cc(OC)c3)o2)c1
652670	MUV_737_D_1901	CN(C)c1ccc(-c2nnn(CC(=O)N3c4ccccc4CCc4ccccc43)n2)cc1
652679	MUV_737_D_1902	COc1ccccc1N(CC(=O)NC1CCCCC1)C(=O)CCC(=O)Nc1ccccn1
652680	MUV_737_D_1903	COc1ccccc1NC(=O)CN1CCC(n2nnc3cc(F)ccc32)CC1
652689	MUV_737_D_1904	COCCN1C(=O)C(O)=C(C(C)=O)C1c1ccc(OC)c(OC)c1
652694	MUV_737_D_1905	CC1CCCN(CC(=O)Nc2ccc(S(=O)(=O)N3CCCCCC3)cc2)C1
652695	MUV_737_D_1906	COc1ccc(-c2nnn(CC(=O)Nc3sc4c(c3C#N)CCCC4)n2)cc1
652696	MUV_737_D_1907	COc1ccc(C(O)CNc2ccc(C)cc2)cc1
652697	MUV_737_D_1908	COc1ccc(C(=O)NC2CCN(S(=O)(=O)Cc3ccccc3)CC2)c(OC)c1
652707	MUV_737_D_1909	Cc1occc1-c1nnc(SCC(=O)NCc2ccco2)n1CC(C)C
652719	MUV_737_D_1910	CC(C)(O)c1cc(=O)sc2nc3ccccc3n21
652722	MUV_737_D_1911	CCOC(=O)CN(C(=O)CSc1nnc(-c2ccc(OC)c(OC)c2)o1)c1ccc(F)cc1
652725	MUV_737_D_1912	c1ccc(OCCCn2nnc(-c3ccc(N4CCOCC4)cc3)n2)cc1
652726	MUV_737_D_1913	CCC(=O)Nc1nnc(CSCc2ccccc2)s1
652728	MUV_737_D_1914	Cc1ccc(NCc2nnc(SCC(N)=O)n2CCc2ccccc2)cc1
652729	MUV_737_D_1915	Cc1ccc(S(=O)(=O)N2CCN(Cc3cccc(C)c3O)CC2)cc1
652733	MUV_737_D_1916	CC(=O)NC1CC2CCCC(C1)N2S(=O)(=O)c1cccc(F)c1
652739	MUV_737_D_1917	CCc1ccc(CCC(=O)Nc2nccs2)o1
652742	MUV_737_D_1918	COCCn1c(SCC(=O)c2ccc3c(c2)OCCO3)nnc1-c1ccoc1C
652746	MUV_737_D_1919	Cc1occc1-c1nnc(SCC(=O)Nc2nccs2)n1CCc1ccccc1
652751	MUV_737_D_1920	COCCn1c(SCCCc2ccccc2)nc2c1c(=O)[nH]c(=O)n2C
652754	MUV_737_D_1921	Cc1cc(C)cc(OCC(=O)Nc2ccc(N3CCN(S(C)(=O)=O)CC3)cc2)c1
652755	MUV_737_D_1922	CN1CCN(C(=O)c2cnn(-c3ccccc3)c2NC(=O)c2ccccc2F)CC1
652756	MUV_737_D_1923	COc1ccc(CC(=O)NC2CCN(Cc3nnnn3C(C)(C)C)CC2)cc1OC
652777	MUV_737_D_1924	CC(C)CCNC(=O)C(c1ccco1)N(Cc1ccc(F)cc1)C(=O)c1snc(C(N)=O)c1N
652781	MUV_737_D_1925	C=CCSc1nc2c(c(=O)[nH]c(=O)n2C)n1C(C)C
652783	MUV_737_D_1926	Cc1ccc(C(C(=O)NC(C)(C)C)N(C(=O)c2csnn2)c2cccc(F)c2)o1
652786	MUV_737_D_1927	O=C(c1ccco1)N1CCN(C(=O)C2CCCc3c4cc(Cl)ccc4[nH]c32)CC1
652787	MUV_737_D_1928	COc1ccc2cc(C(c3nnnn3CCc3ccccc3)N3CCC(C)CC3)c(=O)[nH]c2c1
652791	MUV_737_D_1929	CCOC(=O)c1c(C)c(C)sc1NC(=O)CSc1nnnn1-c1ccc2c(c1)OCO2
652792	MUV_737_D_1930	COC(=O)C1CCN(C(=O)N2CCOCC2)CC1
652798	MUV_737_D_1931	CC(C)Oc1ccc(NC(=O)C2CCCNC2=O)cc1
652803	MUV_737_D_1932	Cn1c2nc(N3CCNCC3)n(Cc3cccc4ccccc43)c2c(=O)[nH]c1=O
652809	MUV_737_D_1933	CC(CCc1oc2ccccc2c1-c1ccc(C)o1)=NO
652810	MUV_737_D_1934	COCc1cc(=O)n2c(n1)[nH]nc2-c1ccccc1OC
652811	MUV_737_D_1935	Cn1nnnc1SCC(=O)Nc1ccccc1N1CCCCC1
652818	MUV_737_D_1936	Cc1ccc(-c2nnc(CSc3nncn3N)o2)cc1
652819	MUV_737_D_1937	O=C(CN1c2ccccc2C(=O)N2CCCC2C1=O)Nc1ccccc1-n1cccc1
652834	MUV_737_D_1938	COc1cc2cc(C(c3nnnn3Cc3ccc(F)cc3)N3CCCCCC3)c(=O)[nH]c2cc1OC
652850	MUV_737_D_1939	Cc1ccc(C(=O)Nc2ncc(Cc3ccccc3)s2)o1
652856	MUV_737_D_1940	CCCC(OC(=O)CN1C(=O)COc2ccccc21)C(=O)NC1CCCC1
652858	MUV_737_D_1941	CC1Cc2ccccc2N1C(=O)CSc1nnc(CNc2ccccc2)o1
652864	MUV_737_D_1942	O=C(NC1CCc2ccccc21)C1CCN(S(=O)(=O)c2ccc(-n3cnnn3)cc2)CC1
652865	MUV_737_D_1943	COc1ccc(-c2ccc(-c3nnc(-c4ccncc4)o3)cc2)cc1
652866	MUV_737_D_1944	O=C(CSc1nnc(-c2ccco2)n1CC1CCCO1)c1ccccc1
652870	MUV_737_D_1945	Cn1c(NCC2CCCO2)nc2c1c(=O)n(Cc1ccccc1)c(=O)n2C
652871	MUV_737_D_1946	CC(C)OC(=O)CSc1nnc(Cc2ccccc2)n1C
652877	MUV_737_D_1947	Cc1ccccc1-n1c(SCC(=O)N2CCCC2)nnc1-c1ccccn1
652883	MUV_737_D_1948	CCOc1nc(-c2ccc(C)cc2)ccc1-c1noc(COC)n1
652888	MUV_737_D_1949	O=C(O)C(=O)O.O=C(CNCC1CCCO1)Nc1ccc(N2CCCCCC2)cc1
652905	MUV_737_D_1950	CCOc1ccc(NC(=O)CS(=O)CC(=O)NC2CCCc3ccccc32)cc1
652909	MUV_737_D_1951	Cc1occc1-c1nnc(SCC(=O)N2CC(=O)Nc3ccccc32)n1CC(C)C
652914	MUV_737_D_1952	O=C(CN1CCC(O)(c2ccccc2F)CC1)NCCc1c[nH]c2ccccc12
652921	MUV_737_D_1953	COc1ccc(-c2nnn(CC(=O)c3c[nH]c4ccccc34)n2)cc1OC
652922	MUV_737_D_1954	CCCc1c(O)nc(SCC(=O)NCCc2ccc(OC)c(OC)c2)[nH]c1=O
652923	MUV_737_D_1955	O=C(O)C1CC(=O)N(Cc2cccnc2)C1
652930	MUV_737_D_1956	Cc1ccccc1NC(=O)Cn1nnc(-c2ccc(N3CCOCC3)cc2)n1
652931	MUV_737_D_1957	COc1cc2cc(CN(CCCO)S(=O)(=O)c3ccccc3)c(=O)[nH]c2cc1OC
652932	MUV_737_D_1958	CC(C)NC(=O)c1ccc2c(c1)N(CC(=O)N1CCOCC1)C(=O)C(C)(C)O2
652933	MUV_737_D_1959	Cc1cccc(NCc2nc(SCC(N)=O)n[nH]2)c1
652937	MUV_737_D_1960	Cc1ccc(-n2ncc3c2ncn(CC#N)c3=O)cc1
652942	MUV_737_D_1961	CC(C)c1nnc(NC(=O)c2cccc(-n3cnnn3)c2)s1
652946	MUV_737_D_1962	Fc1ccc(NCc2nnc(SCc3nnc(-c4ccccc4)o3)n2CC2CCCO2)cc1
652964	MUV_737_D_1963	COc1cccc(OCc2nnc(SCC(=O)OCc3ccccc3)o2)c1
652968	MUV_737_D_1964	COc1cccc(C(=O)CSc2nnc(CNc3nc(-c4ccccc4)cs3)n2C)c1
652971	MUV_737_D_1965	Cc1ccc(OCCn2c3ccccc3nc2NC(=O)c2ccco2)cc1
652991	MUV_737_D_1966	CCCN(C(=O)c1cccs1)c1nnc(-c2ccncc2)s1
652993	MUV_737_D_1967	CC(C)C(c1nnnn1C1CCCC1)N1CCc2ccccc21
652997	MUV_737_D_1968	CCOCCCN(C(=O)CNC(=O)c1ccco1)C(C(=O)NC1CCCC1)c1ccccc1C
653001	MUV_737_D_1969	CC(C)(C)n1nnnc1C(c1ccncc1)N1CCN(C2CCCCC2)CC1
653002	MUV_737_D_1970	O=C(CSc1nc2ccccc2c(=O)n1Cc1ccco1)NCc1ccco1
653027	MUV_737_D_1971	CCOc1ccc2nc(NCCNS(=O)(=O)c3ccccc3)c(C#N)cc2c1
653030	MUV_737_D_1972	Cc1cc(NS(=O)(=O)c2ccc(-c3ccccc3)cc2)no1
653038	MUV_737_D_1973	O=C(Cc1cccs1)Nc1ccc(NC(=O)c2ccco2)cc1
653040	MUV_737_D_1974	O=S(=O)(NCc1ccccc1)c1ccc(S(=O)(=O)N2CCCCC2)cc1
653041	MUV_737_D_1975	COc1ccccc1-n1c(SCC(=O)O)nnc1-c1ccc(S(=O)(=O)N2CCCCC2)cc1
653042	MUV_737_D_1976	Cn1c(Cn2nnc3ccccc32)nnc1SCC(=O)N1c2ccccc2Sc2ccccc21
653047	MUV_737_D_1977	O=C(CN(CCc1ccccc1)C(=O)CNS(=O)(=O)c1ccccc1)NCc1ccco1
653067	MUV_737_D_1978	COc1ccc(C(=O)COC(=O)Cn2nnc3ccccc32)cc1Br
653074	MUV_737_D_1979	Cc1cccc(NC(=O)CSc2nnc(Cn3nnc(-c4ccccc4)n3)n2-c2ccccc2)c1
653075	MUV_737_D_1980	O=C(NCc1ccccc1)N1CCC(c2nc3ccccc3[nH]2)CC1
653085	MUV_737_D_1981	CCN(CC)S(=O)(=O)c1ccc(NC(=O)CSc2nnc(-c3ccc(F)cc3)o2)cc1
653086	MUV_737_D_1982	CC(=O)Nc1ccc2nc(SCC(=O)O)sc2c1
653087	MUV_737_D_1983	Cc1ccc(S(=O)(=O)N2c3ccccc3NC(=O)C2CC(=O)Nc2ccccc2)cc1
653094	MUV_737_D_1984	CCOC(=O)CC(=O)CSc1nc2ccc(C)cc2cc1C#N
653100	MUV_737_D_1985	Cc1nnc2sc(-c3ccc(NC(=O)C(C)(C)C)c(C)c3)nn12
653101	MUV_737_D_1986	CC1CCN(c2nc3c(c(=O)[nH]c(=O)n3C)n2CCSc2nc3ccccc3o2)CC1
653106	MUV_737_D_1987	COc1cccc(-c2csc3nnc(SCC(=O)NCc4cccs4)n23)c1
653108	MUV_737_D_1988	N#CC1=C(N)Oc2cc(O)ccc2C1c1cccs1
653114	MUV_737_D_1989	Cc1cccnc1Nc1nc(-c2ccc(O)cc2O)cs1
653134	MUV_737_D_1990	O=C(CCn1nnc2ccccc21)N1CCN(c2ccccc2)CC1
653142	MUV_737_D_1991	CC(=O)N(CN1C(=O)c2ccccc2C1=O)c1ccccc1
653151	MUV_737_D_1992	CCCCn1nnnc1SCC(=O)Nc1ccc(C)cc1
653159	MUV_737_D_1993	C=CCN=C1SCC(=O)N1S(=O)(=O)c1ccccc1
653160	MUV_737_D_1994	CC(C)n1c(SCC(=O)N2c3ccccc3Sc3ccccc32)nc2c1c(=O)n(C)c(=O)n2C
653161	MUV_737_D_1995	CC(C)C(=O)Nc1cccc(C(=O)Nc2nccs2)c1
653164	MUV_737_D_1996	NC(=O)CN(c1ccccc1)C1SC(=O)N(Cc2ccccc2)C1=O
653167	MUV_737_D_1997	COCCCn1c(SCC(=O)Nc2cccc(C)n2)nnc1-c1ccco1
653170	MUV_737_D_1998	CC(=O)c1cc(C(=O)Nc2ccccc2C(=O)O)oc1C
653171	MUV_737_D_1999	O=C(Nc1ccc2c(c1)C(=O)OC2)C1CCCCC1
[truncated: 13,001 more rows]
