# Supplementary material for: PyRMD Studio: A Unified Suite for Next-Generation, AI-Powered Virtual Screening
Source: J Chem Inf Model. 2026 May 19;66(11):6197–203. doi: 10.1021/acs.jcim.6c00648 (PMC13250901; doi:10.1021/acs.jcim.6c00648)
Supplement: Supplementary file 2 [file ci6c00648_si_002.zip › decoys/erb1_decoys.dat]

# PUBCHEM_COMPOUND_CID	ID	SMILES
366	MUV_733_D_1	CC(=O)Oc1ccc2c(C)cc(=O)oc2c1
1329	MUV_733_D_2	CCCn1c2nc(C3CCCC3)[nH]c2c(=O)n(CCC)c1=O
2000	MUV_733_D_3	CC(=O)NC(Cc1ccccc1)C(=O)O
2196	MUV_733_D_4	COc1ccc(C(=O)N2CCCC2=O)cc1
2430	MUV_733_D_5	CC1CCCC=CC2CC(O)CC2C(O)C=CC(=O)O1
2727	MUV_733_D_6	CCCNC(=O)NS(=O)(=O)c1ccc(Cl)cc1
3019	MUV_733_D_7	CC1=NS(=O)(=O)c2cc(Cl)ccc2N1
3295	MUV_733_D_8	CCOc1ccc2nc(S(N)(=O)=O)sc2c1
3308	MUV_733_D_9	CCc1cccc2c3c([nH]c21)C(CC)(CC(=O)O)OCC3
3331	MUV_733_D_10	NC(=O)OCC(COC(N)=O)c1ccccc1
4030	MUV_733_D_11	COC(=O)Nc1nc2ccc(C(=O)c3ccccc3)cc2[nH]1
4044	MUV_733_D_12	Cc1cccc(Nc2ccccc2C(=O)O)c1C
4235	MUV_733_D_13	O=C(NCCN1CCOCC1)c1ccc(Cl)cc1
4463	MUV_733_D_14	Cc1ccnc2c1NC(=O)c1cccnc1N2C1CC1
4497	MUV_733_D_15	COCCOC(=O)C1=C(C)NC(C)=C(C(=O)OC(C)C)C1c1cccc([N+](=O)[O-])c1
4748	MUV_733_D_16	OCCN1CCN(CCCN2c3ccccc3Sc3ccc(Cl)cc32)CC1
4891	MUV_733_D_17	O=C(C1CCCCC1)N1CC(=O)N2CCc3ccccc3C2C1
5325	MUV_733_D_18	Cc1ccnc(NS(=O)(=O)c2ccc(N)cc2)n1
5327	MUV_733_D_19	Cc1cc(C)nc(NS(=O)(=O)c2ccc(N)cc2)n1
5342	MUV_733_D_20	O=C1C(CCS(=O)c2ccccc2)C(=O)N(c2ccccc2)N1c1ccccc1
5383	MUV_733_D_21	CNC(=O)N(C)c1nnc(C(C)(C)C)s1
5430	MUV_733_D_22	c1nc(-c2nc3ccccc3[nH]2)cs1
5479	MUV_733_D_23	CCS(=O)(=O)CCn1c(C)ncc1[N+](=O)[O-]
5546	MUV_733_D_24	Nc1nc(N)c2nc(-c3ccccc3)c(N)nc2n1
5595	MUV_733_D_25	CN1C2CCC1CC(OC(=O)c1c[nH]c3ccccc13)C2
5748	MUV_733_D_26	[Br-].CC[N+](C)(CC)CCOC(=O)C(O)(c1ccccc1)C1CCCCC1
5952	MUV_733_D_27	CC(=O)OCC(=O)C1CCC2C3CCC4=CC(=O)CCC4(C)C3CCC12C
6048	MUV_733_D_28	Cl.c1ccc(CC2=NCCN2)cc1
6279	MUV_733_D_29	CC(=O)OC1(C(C)=O)CCC2C3CC(C)C4=CC(=O)CCC4(C)C3CCC21C
6314	MUV_733_D_30	Cl.CCN(CC)CC(=O)Nc1c(C)cccc1C
6872	MUV_733_D_31	O=C(Nc1ccccc1)c1ccccc1O
7153	MUV_733_D_32	Cc1cc(Cl)ccc1OC(C)C(=O)O
7564	MUV_733_D_33	Nc1ccc(Nc2ccccc2)cc1
7619	MUV_733_D_34	c1ccc2sc(SN3CCOCC3)nc2c1
8228	MUV_733_D_35	Cl.CN(C)CCCN1c2ccccc2CCc2ccccc21
8739	MUV_733_D_36	NS(=O)(=O)c1ccc(C(=O)O)cc1
8768	MUV_733_D_37	O=Cc1ccc(O)c(O)c1
9013	MUV_733_D_38	CCOc1ccc(NC(N)=O)cc1
9340	MUV_733_D_39	Clc1ccc(C(c2ccccc2)N2CCNCC2)cc1
9363	MUV_733_D_40	CCN(CC)C(=O)c1ccc(O)c(OC)c1
10631	MUV_733_D_41	CC(=O)C1(O)CCC2C3CC(C)C4=CC(=O)CCC4(C)C3CCC21C
11079	MUV_733_D_42	Cl.c1ccc2c(c1)cccc2CC1=NCCN1
11224	MUV_733_D_43	CN(C)CCOC(C)(c1ccccc1)c1ccccn1.O=C(O)CCC(=O)O
11368	MUV_733_D_44	Cl.CC(COc1ccccc1)NC(C)C(O)c1ccc(O)cc1
12117	MUV_733_D_45	CC(=Nc1ccccc1)Nc1ccccc1
13451	MUV_733_D_46	O=C(Nc1ccccc1)NC1CCCCC1
13791	MUV_733_D_47	CCCCC(=O)OC1CCC2C3CCc4cc(O)ccc4C3CCC12C
14399	MUV_733_D_48	CC(=O)NC(Cc1ccc(N(CCCl)CCCl)cc1)C(=O)O
14562	MUV_733_D_49	Nc1cc(-c2ccccc2)ccc1O
15630	MUV_733_D_50	COc1ccc2nc(N)sc2c1
15674	MUV_733_D_51	Cc1nc(=O)c2ccccc2[nH]1
15680	MUV_733_D_52	Cc1ccc(S(=O)c2ccc(C)cc2)cc1
15723	MUV_733_D_53	OC(c1ccccc1)(c1ccccc1)C1CCNCC1
19529	MUV_733_D_54	CN(C(=O)C(Cl)Cl)c1ccc(OC(=O)c2ccco2)cc1
20415	MUV_733_D_55	Cc1ccc(Nc2ncccc2C(=O)O)cc1C
21184	MUV_733_D_56	O=C(O)CCCNC(=O)OCc1ccccc1
21307	MUV_733_D_57	CC1=C(C(=O)Nc2ccccc2)SCCO1
21624	MUV_733_D_58	CCCc1nc2ccccc2[nH]1
22780	MUV_733_D_59	Cn1c(NCCO)nc2c1c(=O)n(C)c(=O)n2C
22860	MUV_733_D_60	Nc1ccc(OCc2ccccc2)cc1
25711	MUV_733_D_61	CNC(=O)N(c1ccccc1)c1ccccc1
26880	MUV_733_D_62	CC(=O)Nc1ccc(-c2ccccc2)s1
28576	MUV_733_D_63	O=C1Cc2ccccc2C(c2ccccc2)N1
28777	MUV_733_D_64	O=C1c2ccccc2C(=O)N1SC1CCCCC1
28912	MUV_733_D_65	O=C(c1cc2ccccc2oc1=O)N1CCCC1
28983	MUV_733_D_66	CCOC(=O)c1c(C)n(C)c2ccc(OCCN(C)C)cc21
29508	MUV_733_D_67	COc1ccc(OC(=O)Nc2ccccc2)cc1
32475	MUV_733_D_68	O=C1C2=C(SCCS2)C(=O)N1c1ccccc1
34281	MUV_733_D_69	Cc1cc(C(=O)Nc2ccccc2)c(C)o1
34623	MUV_733_D_70	CN(C)Cc1c2c(ccc1O)occ2C(O)c1ccccc1
36316	MUV_733_D_71	CCOc1ccc(C(=O)c2ccncc2)cc1
36339	MUV_733_D_72	CCOC(=O)c1cncn1C(C)c1ccccc1
36851	MUV_733_D_73	O=C(Nc1ccc(Cl)cn1)c1ccccc1F
38661	MUV_733_D_74	Cc1ccccc1NC(=O)Cc1ccccc1
40132	MUV_733_D_75	CC(CC1(O)c2ccccc2N(C)C1=O)=NO
40146	MUV_733_D_76	Cc1cc(C)cc(C(=O)NCc2ccncc2)c1
41368	MUV_733_D_77	CC(C)(C)C(O)C(Oc1ccc(Cl)cc1)n1cncn1
50494	MUV_733_D_78	Nc1c(=O)oc2ccccc2c1NC1CCCCC1
60290	MUV_733_D_79	O=C(NCCN1CCCCC1)c1ccco1
62920	MUV_733_D_80	Cl.COc1ccc(C2Sc3ccccc3N(CCN(C)C)C(=O)C2OC(C)=O)cc1
63120	MUV_733_D_81	Cc1cccnc1-n1c(C)nc2ccccc2c1=O
63204	MUV_733_D_82	O=c1nc(-c2ccccc2)c2cc(Cl)ccc2[nH]1
64196	MUV_733_D_83	O=C(NC12CC3CC(CC(C3)C1)C2)c1cccnc1
64714	MUV_733_D_84	[Na+].Cc1onc(-c2ccccc2)c1C(=O)NC1C(=O)N2C1SC(C)(C)C2C(=O)[O-]
65335	MUV_733_D_85	Cl.Clc1ccccc1CN1CCc2sccc2C1
66419	MUV_733_D_86	CC12CCC3c4ccc(O)cc4C(=O)CC3C1CCC2O
66644	MUV_733_D_87	O=C(NO)c1ccccc1O
66759	MUV_733_D_88	Cc1ccccc1NCCNc1ccccc1C
66916	MUV_733_D_89	c1ccc(NCCCNc2ccccc2)cc1
67974	MUV_733_D_90	c1ccc2c(c1)CNc1ccccc1C2
68351	MUV_733_D_91	Nc1ccc(S(=O)(=O)Nc2ccc(S(N)(=O)=O)cc2)cc1
69030	MUV_733_D_92	Cc1ccc(S(=O)(=O)c2ccc(C)cc2)cc1
70799	MUV_733_D_93	O=C(O)Cc1csc2ccccc12
70849	MUV_733_D_94	CCOC(=O)C1=C(C)NC(C)=C(C(=O)OCC)C1
70863	MUV_733_D_95	Cl.CCCOc1ccc(C(=O)CCN2CCCCC2)cc1
70982	MUV_733_D_96	CC(C)(C)c1ccc(O)c(N)c1
72892	MUV_733_D_97	O=S(=O)(NCCNS(=O)(=O)c1ccccc1)c1ccccc1
73957	MUV_733_D_98	Cl.CCCCOc1ccc(OCCCN2CCOCC2)cc1
75526	MUV_733_D_99	CCOC(=O)c1[nH]c(C)c(C(=O)OCC)c1C
75879	MUV_733_D_100	O=C(c1ccc(C(=O)N2CCCCCC2=O)cc1)N1CCCCCC1=O
76080	MUV_733_D_101	Nc1ccccc1C(=O)c1ccccc1
76918	MUV_733_D_102	CCOC(=O)c1c(C)cc(=O)oc1C
78402	MUV_733_D_103	O=C(CN1CCCCC1)Nc1ccccc1
78416	MUV_733_D_104	Cc1ccc(NCCNc2ccc(C)cc2)cc1
79419	MUV_733_D_105	CC(=O)Nc1cc(-c2ccccc2)ccc1O
81493	MUV_733_D_106	Cc1cccc(NCCNc2cccc(C)c2)c1
81857	MUV_733_D_107	O=C(c1cccc(C(=O)N2CCCCCC2=O)c1)N1CCCCCC1=O
85445	MUV_733_D_108	Cc1cc(Cl)ccc1OC(C)C(=O)O
85773	MUV_733_D_109	OC1CCCN(Cc2ccccc2)C1
85814	MUV_733_D_110	COc1ccc(C(C#N)N2CCOCC2)cc1
87335	MUV_733_D_111	Cc1ccc(N)c(C(=O)c2ccccc2)c1
87500	MUV_733_D_112	CCCCCCOC(=O)c1ccccc1N
91378	MUV_733_D_113	Cl.CN(C)CC(C(=O)c1ccccc1)c1ccccc1
93864	MUV_733_D_114	CCOC(=O)Nc1ccc2c(C)cc(=O)oc2c1
94381	MUV_733_D_115	CCN(CC)c1ccc2cc(-c3nc4ccccc4[nH]3)c(=O)oc2c1
94777	MUV_733_D_116	CCOc1ccc(NC(=O)c2ccccc2O)cc1
95108	MUV_733_D_117	Fc1ccc(CSc2ncnc3nc[nH]c32)cc1
96606	MUV_733_D_118	CCCSc1nc2c(c(=O)[nH]c(=O)n2C)n1C
97201	MUV_733_D_119	CCOC(=O)C1=C(C)NC(C)=C(C(=O)OCC)C1c1ccc(OC)cc1
98791	MUV_733_D_120	COc1ccc(Cl)cc1NC(=O)CC(C)=O
100195	MUV_733_D_121	CCC1SC2=NCCN2C1(O)c1ccc(Cl)cc1
101181	MUV_733_D_122	CC(Oc1ccc(-c2ccccc2)cc1)C(=O)O
101459	MUV_733_D_123	CCSc1nnc(N)s1
104871	MUV_733_D_124	[I-].C[N+]1(C)CCc2cc3c(cc2C1C1OC(=O)c2c1ccc1c2OCO1)OCO3
108661	MUV_733_D_125	Nc1ccc(N2CCOCC2)c(Cl)c1
115931	MUV_733_D_126	Cl.CC(C)COc1ccc(C(=O)CCN2CCCCC2)cc1
118264	MUV_733_D_127	Cl.COC(=O)c1cncn1C(C)c1ccccc1
118853	MUV_733_D_128	O=C(Nc1ccc(Cl)cc1)N1CCCC1
148620	MUV_733_D_129	Nc1ccccc1S(=O)(=O)c1ccccc1N
148737	MUV_733_D_130	COc1ccc(CN2CCC(=O)NC2=O)cc1
150653	MUV_733_D_131	CCOc1ccc(CN2CCC(=O)NC2=O)cc1
151506	MUV_733_D_132	CS(=O)(=O)Nc1cccc2cccnc21
152215	MUV_733_D_133	CN1CC=C(c2c[nH]c3ccccc23)CC1
152662	MUV_733_D_134	Cc1cc2c(cccc2OCC(O)CNC(C)(C)C)[nH]1
153568	MUV_733_D_135	Cc1ccnc(Sc2ncccc2[N+](=O)[O-])n1
154436	MUV_733_D_136	Cc1ccc(C)c2c3cc([N+](=O)[O-])ccc3[nH]c21
156749	MUV_733_D_137	OC(Cn1cncn1)(c1ccccc1)c1ccccc1
161091	MUV_733_D_138	O=c1cc(-c2ccccc2)[nH]c2ccccc12
163751	MUV_733_D_139	Cl.O=S(=O)(c1cccc2cnccc21)N1CCCNCC1
177746	MUV_733_D_140	O=C1CC(c2ccccc2)=Nc2ccccc2N1
179503	MUV_733_D_141	COc1ccc2c(C)c(Cl)c(=O)oc2c1
181503	MUV_733_D_142	CN(c1ccccc1)c1cc(=O)n(C)c(=O)[nH]1
198234	MUV_733_D_143	O=C(NCCc1ccc(O)cc1)c1ccc(Cl)cc1
198956	MUV_733_D_144	COc1ccc(S(=O)(=O)Nc2nnc(C(C)(C)C)s2)cc1
200753	MUV_733_D_145	COc1ccc(NC(=O)N2CCCCC2)cc1
205489	MUV_733_D_146	Cl.O=C(CCN1CCCCCC1)c1ccccc1
205491	MUV_733_D_147	Cl.CCOc1ccc(C(=O)CCN2CCCCCC2)cc1
206267	MUV_733_D_148	CCN(CC)CCNC(=O)COc1ccc(Cl)cc1Cl
206388	MUV_733_D_149	CCN1C=CC(=C2C(=O)c3ccccc3C2=O)C=C1
207844	MUV_733_D_150	Cl.OC(CCN1CCCCC1)(c1ccccc1)C1CCCCC1
208038	MUV_733_D_151	O=C(Nc1ccccc1)C1CC(=O)OC12CCCCC2
208532	MUV_733_D_152	CCOc1ccc(S(=O)(=O)NCCCN2CCOCC2)cc1
209941	MUV_733_D_153	CCC(=O)c1ccc(OCCN2CCOCC2)cc1
210074	MUV_733_D_154	c1ccc(OCc2nc3ccccc3[nH]2)cc1
211019	MUV_733_D_155	CC(=O)c1c(C)[nH]c(C(=O)NCc2ccccc2)c1C
212810	MUV_733_D_156	CCOC(=O)n1c(=O)oc2ccc(Cl)cc21
215970	MUV_733_D_157	CCOC(=O)c1ccc2[nH]c3c(c2c1)CN(C)CC3
217228	MUV_733_D_158	O=C1c2ccccc2C(=O)C1=CNc1ccccc1
219131	MUV_733_D_159	Cc1ccc(C(=O)c2ccc([N+](=O)[O-])cc2)cc1
219490	MUV_733_D_160	CN(C)c1ccc(C(=O)c2ccc(N(C)C)c(N)c2)cc1N
220023	MUV_733_D_161	Cc1ccc(S(=O)(=O)N(C)c2ccccc2)cc1
220717	MUV_733_D_162	CCNC1=C(Cl)C(=O)c2ccccc2C1=O
220840	MUV_733_D_163	O=C(Nc1ccccc1)c1ccncc1
221856	MUV_733_D_164	CCC(=O)Nc1ccc(C(=O)c2ccccc2)cc1
223566	MUV_733_D_165	Cn1c(OCc2ccccc2)nc2c1c(=O)n(C)c(=O)n2C
224199	MUV_733_D_166	O=S(=O)(Nc1ccccn1)c1ccc(Cl)cc1
225102	MUV_733_D_167	O=C(O)CSc1nc2ccc(Cl)cc2[nH]1
225738	MUV_733_D_168	O=c1[nH]n(-c2ccccc2)c(=O)c2ccccc12
228684	MUV_733_D_169	Cc1ccc(C(=O)NC2CCCCC2)cc1
229818	MUV_733_D_170	Nc1ccc(S(=O)(=O)c2ccc(Cl)cc2)cc1
230580	MUV_733_D_171	NNC(=O)CCc1c[nH]c2ccccc12
231403	MUV_733_D_172	O=C1NCCN1Cc1ccccc1
231815	MUV_733_D_173	CCCCOC(=O)Nc1cc(Cl)ccc1C
232341	MUV_733_D_174	O=C(Nc1cccc(Cl)c1)OCc1ccccn1
232605	MUV_733_D_175	CCOC(=O)c1ccc2[nH]c(C)cc(=O)c2c1
233815	MUV_733_D_176	O=C1NC(=O)C2(CCc3ccccc32)N1
234310	MUV_733_D_177	COc1ccc(S(=O)(=O)Nc2nnc(CC(C)C)s2)cc1
234754	MUV_733_D_178	CCCC1(CCC)NC(=O)NC1=O
236781	MUV_733_D_179	O=C(O)COc1ccc(S(=O)(=O)c2ccc(OCC(=O)O)cc2)cc1
238491	MUV_733_D_180	Cc1nc2ccccc2nc1N1CCCCC1
239679	MUV_733_D_181	O=C(NCc1ccco1)Nc1ccccc1Cl
239750	MUV_733_D_182	Nc1ccccc1OCCOCCOc1ccccc1N
240345	MUV_733_D_183	c1ccc(C(CN2CCOCC2)c2ccccc2)cc1
241166	MUV_733_D_184	O=c1ccnc(SCc2ccccc2Cl)[nH]1
241488	MUV_733_D_185	Nc1nc2ccccc2nc1N
241616	MUV_733_D_186	O=C1c2ccccc2C(=O)N1CNc1ccccc1
245839	MUV_733_D_187	Cc1ccc(NCN2C(=O)c3ccccc3C2=O)c(C)c1
247212	MUV_733_D_188	COc1ccc(S(=O)(=O)N2CCCCCC2)cc1
248360	MUV_733_D_189	O=C(O)CSCc1ccc(Cl)cc1
251641	MUV_733_D_190	CCOC(=O)c1cnc(SCc2ccccc2)nc1N
253834	MUV_733_D_191	COc1ccc2c(=O)cc(-c3ccccc3)n(C)c2c1
254130	MUV_733_D_192	O=S(=O)(NCCc1ccccc1)c1ccccc1
254792	MUV_733_D_193	O=c1cc(-c2ccco2)oc2ccc(Cl)cc12
257599	MUV_733_D_194	CCOC(=O)COc1ccc(S(=O)(=O)c2ccc(OCC(=O)OCC)cc2)cc1
259997	MUV_733_D_195	Cc1ccc(-c2nnc(-c3ccccc3)o2)cc1
261391	MUV_733_D_196	O=c1cc(-c2ccc(F)cc2)oc2ccccc12
265714	MUV_733_D_197	O=c1cc(-c2ccc3c(c2)OCO3)oc2ccccc12
266835	MUV_733_D_198	Cc1ccc(S(=O)(=O)N(C)c2ccc(N)cc2)cc1
267147	MUV_733_D_199	CCCC1C2C(=O)N(c3ccccc3)C(=O)C2ON1c1ccccc1
268105	MUV_733_D_200	Cc1cc(C)n(N=Cc2ccccc2)c(=O)c1C#N
268472	MUV_733_D_201	CC(C)(C)OC(=O)N1CCCC1C(=O)O
268689	MUV_733_D_202	O=C(NCCN1C(=O)CSC1=O)c1ccccc1
271643	MUV_733_D_203	O=C(O)c1cc2cc(Cl)ccc2oc1=O
272567	MUV_733_D_204	Cc1ccc(NC2=CC(=O)C(=O)c3ccccc32)cc1
274796	MUV_733_D_205	COc1ccc(CNC2CCCCC2)cc1
279619	MUV_733_D_206	Oc1ccc(CN2CCCCC2)c2cccnc12
281156	MUV_733_D_207	O=C1Nc2ccccc2C12OCCO2
285698	MUV_733_D_208	O=C1CCCC2C3CCCN4CCCC(CN12)C34
286520	MUV_733_D_209	CCOC(=O)c1ccc(N2C(=O)C=CC2=O)cc1
289051	MUV_733_D_210	CC1(c2ccco2)NC(=O)NC1=O
290012	MUV_733_D_211	CCOC(=O)C(C(=O)OCC)C1CCS(=O)(=O)C1
291754	MUV_733_D_212	CCOC(=O)c1[nH]c(C)c(CCC(=O)OC)c1C
292449	MUV_733_D_213	COC(=O)CNC(=O)C1CCCN1C(=O)OC(C)(C)C
292812	MUV_733_D_214	CC(C)c1ccc(NC(=O)NC2CCCCC2)cc1
292843	MUV_733_D_215	COc1ccc(-n2c(C)csc2=S)cc1
292946	MUV_733_D_216	Cc1cc(=O)c2ccc3ccccc3c2[nH]1
294891	MUV_733_D_217	O=C(O)C(Cc1c[nH]c2ccccc12)NC(=O)c1ccccc1
294920	MUV_733_D_218	COC(=O)CNC(=O)C(C)NC(=O)OCc1ccccc1
294983	MUV_733_D_219	O=C(O)C1CCCCC1C(=O)Nc1ccc(Cl)cc1
295260	MUV_733_D_220	COc1ccc(NC(=O)Nc2ccccc2OC)cc1
295366	MUV_733_D_221	O=C(Nc1ccccc1)Nc1cccc(Cl)c1
295450	MUV_733_D_222	O=C1c2ccccc2S(=O)(=O)N1CC(O)COc1ccc(Cl)cc1
295703	MUV_733_D_223	CCOC(=O)c1cnc(SC)nc1Sc1ccccc1
296003	MUV_733_D_224	O=c1oc(-c2ccco2)nc2ccccc21
297427	MUV_733_D_225	CC(c1ccccc1)n1cncc1C(=O)O
298107	MUV_733_D_226	CN(C)CCOc1ccccc1Cc1ccccc1.O=C(O)CC(O)(CC(=O)O)C(=O)O
299417	MUV_733_D_227	COc1ccc(NC(=O)N2CCOCC2)cc1OC
300113	MUV_733_D_228	COc1ccc2nc(C(C)O)[nH]c2c1
300571	MUV_733_D_229	Cc1ccc(C2Nc3ccccc3C(=O)N2)s1
302926	MUV_733_D_230	CCOC(=O)Cn1c2ccccc2n(CC(=O)OCC)c1=O
303365	MUV_733_D_231	CSc1cccc(NC(=O)Nc2ccc(Cl)cc2)c1
306328	MUV_733_D_232	CCOC(=O)c1ccc(NC(=O)Nc2ccc(F)cc2)cc1
306464	MUV_733_D_233	O=C(NCc1ccncc1)Nc1ccccc1Cl
306655	MUV_733_D_234	CN(C(=O)c1ccccc1Cl)C1CCCCC1
306664	MUV_733_D_235	CN(Cc1ccccc1)C(=O)NC1CCCCC1
306691	MUV_733_D_236	O=C(NC1CCCCC1)Sc1ccc(Cl)cc1
306753	MUV_733_D_237	CN1CCN(C(=O)C2CCCCC2C(=O)O)CC1
307336	MUV_733_D_238	Cc1ccc(CNC(=O)C2CCCCC2C(=O)O)cc1
309669	MUV_733_D_239	O=C(COc1ccccc1)NCc1ccccc1
310129	MUV_733_D_240	CC1CCN(S(=O)(=O)c2ccc(Cl)cc2)CC1
310173	MUV_733_D_241	CCOC(=O)c1ccc(NC(=O)C2CC2)cc1
310728	MUV_733_D_242	CCOC(=O)c1ccc(NC(=O)CCOc2ccccc2)cc1
313103	MUV_733_D_243	COc1ccccc1NC(=O)c1ccccc1SC
314787	MUV_733_D_244	O=C1Cc2ccccc2N1c1ccccc1
315017	MUV_733_D_245	O=S(=O)(c1ccccc1)n1ccc2ccccc21
318429	MUV_733_D_246	CC(=NNS(=O)(=O)c1ccc(C)cc1)c1cccs1
320023	MUV_733_D_247	CC(=O)c1c(N)n(C)c(=O)n(C)c1=O
322321	MUV_733_D_248	O=c1c2ccccc2ncn1-c1cccc(Cl)c1
325656	MUV_733_D_249	COc1ccc(NC(=O)c2sc(SC)nc2N)cc1
327121	MUV_733_D_250	COc1ccc(C(=O)Nc2cccnc2)cc1
327475	MUV_733_D_251	COc1ccc(-n2c(=O)[nH]c3ccccc3c2=O)cc1
330197	MUV_733_D_252	COc1cc(-c2n[nH]c(=O)o2)cc(OC)c1OC
330346	MUV_733_D_253	Cc1cc(=O)c2ccccc2s1
332398	MUV_733_D_254	COc1ccc(-c2csc(C)n2)cc1OC
332934	MUV_733_D_255	CCOC(=O)C1=C(C)NC(=O)NC1c1ccc(N(C)C)cc1
334460	MUV_733_D_256	CCOC(=O)c1sc2nc(C)cc(C)c2c1N
336252	MUV_733_D_257	c1nnc2c3c4c(sc3ncn12)CCCC4
340151	MUV_733_D_258	O=C1CCCC2=C1C(c1ccccc1)C1=C(CCCC1=O)O2
340723	MUV_733_D_259	Cc1cc(N2C(=O)C3CC=C(C)CC3C2=O)no1
345686	MUV_733_D_260	COc1ccc(-c2nc3ccccc3[nH]2)cc1
346046	MUV_733_D_261	COc1ccc(C(=O)Nc2cccc(C)c2)cc1
346358	MUV_733_D_262	CCOc1ccccc1C(=O)N1CCOCC1
346767	MUV_733_D_263	O=C(Nc1ccccc1)OCCOc1ccccc1
346815	MUV_733_D_264	COc1ccc(NC(=O)c2ccc(OC)cc2)cc1
347218	MUV_733_D_265	Nc1ccc2oc(=O)c3ccccc3c2c1
347531	MUV_733_D_266	O=C(NCc1ccccc1)c1ccco1
347743	MUV_733_D_267	O=C(NCNC(=O)c1ccccc1)c1ccccc1
348061	MUV_733_D_268	Cc1cccc(NCN2C(=O)c3ccccc3C2=O)c1
350821	MUV_733_D_269	C=CCNC(=O)C1CC=CCC1C(=O)O
351912	MUV_733_D_270	CCOC(=O)CSc1nnc(N)s1
351917	MUV_733_D_271	CSc1nc2ccc(Cl)cc2[nH]1
353213	MUV_733_D_272	Cc1ccc2c(c1)NC(=O)CC(c1ccccc1)=N2
365383	MUV_733_D_273	CC(=O)Nc1ccccc1Sc1ccccc1
370028	MUV_733_D_274	CCN1CCC(O)(c2ccccc2)C(C(=O)c2ccccc2)C1
373687	MUV_733_D_275	O=c1nc[nH]c2c1sc(=S)n2-c1ccccc1
373719	MUV_733_D_276	Cc1ccc(S(=O)(=O)N2CCCSCC2)cc1
375912	MUV_733_D_277	O=c1cc(-c2ccccc2)c2ccccc2[nH]1
376112	MUV_733_D_278	COC(=O)c1c(Cl)n2ccc(C(=O)c3ccccc3)cc2c1C(=O)OC
378671	MUV_733_D_279	CC(C)(NO)C(=NO)c1ccccc1
380675	MUV_733_D_280	Nn1c(SCc2nc3ccccc3[nH]2)nnc1-c1ccccc1
383291	MUV_733_D_281	CCOC(=O)c1ccc(N=C2C(=S)N(c3ccc(C(=O)OCC)cc3)C(=N)N2N=Cc2ccccc2)cc1
384762	MUV_733_D_282	CCOC(=O)C(NC(=O)CC)(Nc1ccc(S(=O)(=O)Nc2ncccn2)cc1)C(F)(F)F
384763	MUV_733_D_283	CCOC(=O)C(NC(=O)CC)(Nc1ccc(S(=O)(=O)Nc2onc(C)c2C)cc1)C(F)(F)F
389113	MUV_733_D_284	CCCC(=O)NC(Nc1ccc(S(=O)(=O)Nc2cc(C)on2)cc1)(C(=O)OCC)C(F)(F)F
389490	MUV_733_D_285	O=C1CC(c2ccccc2)Sc2ccccc2N1
391237	MUV_733_D_286	CCOC(=O)c1c(NC(=O)c2cccs2)sc2c1CCCC2
396090	MUV_733_D_287	O=c1c2ccccc2oc2nc3n(c(=O)c12)CCCS3
396879	MUV_733_D_288	O=c1cc(N2CCCC2)[nH]c(=O)n1-c1ccc(Cl)cc1
399108	MUV_733_D_289	Nc1nnc(-c2cc3ccccc3oc2=O)s1
403571	MUV_733_D_290	Cc1ccc(S(=O)(=O)Nc2nc3ccccc3s2)cc1
409350	MUV_733_D_291	CCOC(=O)c1ccc(NCc2ccncc2)cc1
410075	MUV_733_D_292	O=c1nc2ccccn2c(O)c1-c1ccccc1
411284	MUV_733_D_293	OC(CN1CCCCC1)CN1CCCCC1
417352	MUV_733_D_294	OC(COc1cccc2ccccc21)CN1CCCC1
426788	MUV_733_D_295	Cc1onc(-c2ccccc2Cl)c1C(=O)NCC(=O)O
429442	MUV_733_D_296	COc1ccc(C2NCCc3cc(OC)c(OC)cc32)cc1OC
441358	MUV_733_D_297	Cl.CNCCC=C1c2ccccc2CCc2ccccc21
442638	MUV_733_D_298	N#CC(c1ccc(O)cc1)N1CCCCC1
442897	MUV_733_D_299	COc1c2c(nc3ccccc31)OC(C(C)(O)CO)C2
449094	MUV_733_D_300	O=C1NC(Cc2cnc[nH]2)C(=O)N2CCCC12
452254	MUV_733_D_301	[Ag+].Nc1ccc(S(=O)(=O)[N-]c2ncccn2)cc1
455107	MUV_733_D_302	O=C1c2ccccc2C2(c3ccccc3)NCCN12
458876	MUV_733_D_303	CC(=O)Nc1ccc(NS(C)(=O)=O)cc1
459119	MUV_733_D_304	CC(=O)Nc1ccc(S(=O)(=O)Nc2nc3ccc(C)cc3s2)cc1
461168	MUV_733_D_305	COC(=O)c1c(C)n2c(c1C(=O)OC)Cc1ccccc1C2
462695	MUV_733_D_306	COc1cc(OC)c2c(c1)OC(c1ccc(OC)c(OC)c1)C(O)C2=O
467461	MUV_733_D_307	C1CCC(C23CC4CC(CC(C4)C2)C3)NC1
468656	MUV_733_D_308	Cc1ccc(C)n1NC(=O)c1cccs1
472980	MUV_733_D_309	Cc1cccc(CSc2ncnc3nc[nH]c32)c1
478805	MUV_733_D_310	Cc1ccc(NC(=O)c2ccccc2O)cc1
484122	MUV_733_D_311	COc1ccc(C2Nc3ccccc3C(=O)N2)cc1OC
484481	MUV_733_D_312	C(=Nn1cnnc1)c1cccc2ccccc12
510567	MUV_733_D_313	CC(=O)c1c(C)n([O-])c2ccc(C)cc2[n+]1=O
517879	MUV_733_D_314	N#CCCN(CCC#N)C(=O)c1ccc(Cl)cc1
518485	MUV_733_D_315	Cl.CC(N)Cc1c[nH]c2ccc(Cl)cc12
519224	MUV_733_D_316	O=c1c2ccccc2cnn1-c1ccc(Cl)cc1
519632	MUV_733_D_317	O=C1C2(c3ccccc3)CN3CN(C2)CC1(c1ccccc1)C3
520428	MUV_733_D_318	Cc1ccc(O)c(Sc2cc(C)ccc2O)c1
531884	MUV_733_D_319	Cc1cccc(NC(=O)C2CCCC2)c1
531888	MUV_733_D_320	COc1ccc(OC)c(NC(=O)C2CCCC2)c1
532085	MUV_733_D_321	COCC(=O)Nc1cc(OC)ccc1OC
532276	MUV_733_D_322	COc1ccc(C(=O)Nc2cc(OC)ccc2OC)cc1
532682	MUV_733_D_323	COc1ccc(OC(=O)c2cccnc2)cc1
533807	MUV_733_D_324	CCOC(=O)COc1ccc2nsnc2c1Cl
534346	MUV_733_D_325	CC1N(O)C2CCCCCC2N1O
535305	MUV_733_D_326	CC12CN3CC(C)(CN(C1)C3c1cccnc1)C2=O
535372	MUV_733_D_327	CCCCOC(=O)n1c2ccc(Cl)cc2oc1=S
536731	MUV_733_D_328	CCOC(=O)C(NC(C)=O)(Nc1ccc(S(=O)(=O)Nc2cc(C)on2)cc1)C(F)(F)F
539696	MUV_733_D_329	CCCC1CC(C)(C(=O)Cn2[nH]c(=O)ccc2=O)OC1=O
540404	MUV_733_D_330	COc1ccc2oc(=O)c(C(C)=O)cc2c1
540501	MUV_733_D_331	CC(=O)C1C(c2ccco2)c2c(C)onc2CC1(C)O
541104	MUV_733_D_332	COC(=O)C(NC(C)=O)(Nc1nc2c(cc(C)cc2C)s1)C(F)(F)F
541218	MUV_733_D_333	CC(=O)Nc1ccc(S(=O)(=O)Nc2nc3ccccc3s2)cc1
541836	MUV_733_D_334	CC(NCc1ccccc1)C1COc2ccccc2O1
542029	MUV_733_D_335	CC(=O)NC(c1ccccc1)c1cccnc1
542857	MUV_733_D_336	CCS(=O)(=O)Nc1ccc(Cc2ccncc2)cc1
544174	MUV_733_D_337	COC(=O)C1C(=O)C=C(N2CCOCC2)CC1(C)C
544877	MUV_733_D_338	O=C(NCc1ccccc1)NC1CCCCC1
545012	MUV_733_D_339	Cc1c(NS(C)(=O)=O)c(=O)n(-c2ccccc2)n1C
545836	MUV_733_D_340	CN1CCOCCOCCN(C)C1=O
546968	MUV_733_D_341	CN(C)CCCNc1cn[nH]c(=O)c1Cl
548071	MUV_733_D_342	COc1ccc(C2CC(O)(C(C)(C)O)NO2)cc1
550278	MUV_733_D_343	CCOC(=O)c1nc(N)c(=O)n(-c2ccc(C)cc2)n1
551361	MUV_733_D_344	O=C(NCC1CCCO1)c1ccc(C(=O)NCC2CCCO2)cc1
551498	MUV_733_D_345	O=C(NCCc1ccccc1)C(=O)NCC1CCCO1
551669	MUV_733_D_346	CC1(C)CC(O)C(C)(C)N1O
553033	MUV_733_D_347	C=CCSc1nnnn1-c1ccc(OC)cc1
554989	MUV_733_D_348	O=C1c2ccccc2C(=O)N1c1ccc(Cl)cn1
555113	MUV_733_D_349	Cn1cnnc1SCCNS(=O)(=O)c1ccccc1
555204	MUV_733_D_350	O=S(=O)(Nn1cnnc1)c1ccccc1
555647	MUV_733_D_351	O=S(=O)(NCCSc1nc2ccccc2o1)c1ccccc1
555760	MUV_733_D_352	O=C(NCCc1ccccc1F)C1CCCN1S(=O)(=O)c1ccccc1
557217	MUV_733_D_353	CC(=O)C1=C(O)C(=O)N(Cc2ccco2)C1c1ccc2c(c1)OCO2
558062	MUV_733_D_354	OC(Cn1cncn1)c1ccc(Cl)cc1
558625	MUV_733_D_355	CCOC(=O)n1c2ccc(S(=O)(=O)N3CCCCC3)cc2oc1=O
558807	MUV_733_D_356	O=C(c1cccc(S(=O)(=O)N2CCCCC2)c1)N1CCOCC1
558837	MUV_733_D_357	O=C(Nc1ccccc1)c1cccc(S(=O)(=O)N2CCCCC2)c1
559412	MUV_733_D_358	O=S(=O)(c1ccc2oc3ccccc3c2c1)N1CCOCC1
559421	MUV_733_D_359	CCOC(=O)n1c2ccc(S(=O)(=O)N3CCOCC3)cc2oc1=O
561109	MUV_733_D_360	O=C(NCc1ccccc1)C1CC(=O)OC12CCCC2
561453	MUV_733_D_361	Nc1ncnc2nc(SCc3ccccc3)[nH]c21
562542	MUV_733_D_362	N#CC1(c2ccccc2)CCC(=NO)CC1
562625	MUV_733_D_363	CC12CN(Cc3ccccc3)CC(C)(CN(Cc3ccccc3)C1)C2=NO
563874	MUV_733_D_364	CCOC(=O)c1sc(=S)n(Cc2ccccc2)c1N
564104	MUV_733_D_365	COC(=O)c1ccc(NC(=O)CCN2CCN(Cc3ccccc3)CC2)cc1
564337	MUV_733_D_366	CCOCc1nc(C)c(Cl)c(NS(=O)(=O)c2ccc(N)cc2)n1
564519	MUV_733_D_367	O=C(O)C1CC=CCC1C(=O)Nc1ccccc1
565046	MUV_733_D_368	c1coc(C2CC3CC(c4ccccc4)N2O3)c1
565184	MUV_733_D_369	COc1ccc(NC(=O)c2ccco2)c(OC)c1
565311	MUV_733_D_370	CC(=O)c1nn(-c2cccc(Cl)c2)cc1C(=O)c1ccco1
565802	MUV_733_D_371	CC1(C)CC(=O)CC(C)(C)N1OC(=O)c1ccco1
565846	MUV_733_D_372	C=CCN(CC=C)S(=O)(=O)c1ncn[nH]1
566023	MUV_733_D_373	CCc1nnc(NCn2nc(C)cc2C)s1
568400	MUV_733_D_374	Cc1nnc(-c2ccccc2)c[n+]1[O-]
568416	MUV_733_D_375	Cc1cc(Cl)ccc1OCCCC(=O)NO
568753	MUV_733_D_376	Cc1n[nH]c(SCCc2ccccc2)nc1=O
569453	MUV_733_D_377	CC1=C(OC(=O)c2ccccc2)C(C)(C)C(c2ccccc2)OC1=O
570005	MUV_733_D_378	O=C(O)C1Cc2ccccc2CN1C(=O)c1ccccc1
570276	MUV_733_D_379	O=C(Nc1c(C(=O)N2CCOCC2)cnn1-c1ccccc1)c1ccccc1
570654	MUV_733_D_380	O=C(COC(=O)c1cccs1)c1ccccc1
570731	MUV_733_D_381	CCOC(=O)C(NCc1ccccc1OC)(NC(=O)c1ccccc1)C(F)(F)F
571558	MUV_733_D_382	COC(=O)c1ccccc1OC(=O)c1cccnc1
571578	MUV_733_D_383	O=C(Nc1ccc(Cl)cc1)c1ccncc1
571631	MUV_733_D_384	CCOC(=O)C(NC(=O)c1cccnc1)(Nc1cccc(C)n1)C(F)(F)F
572433	MUV_733_D_385	Cc1ccccc1NC(=O)CSc1[nH]c(=O)cc(C)c1C#N
572680	MUV_733_D_386	CC(CC#CCN1CCOCC1)OCCC#N
572777	MUV_733_D_387	O=C1c2ccccc2C(=O)N1CCC1=CCCCC1
573009	MUV_733_D_388	O=S(=O)(Nc1ncccc1O)c1ccc(Cl)cc1
573142	MUV_733_D_389	COc1ccc(-c2nnn(Cc3ccccc3F)n2)cc1
573210	MUV_733_D_390	Fc1ccccc1CSc1nnnn1-c1ccc2c(c1)OCO2
573742	MUV_733_D_391	O=C(Nc1ccc2nsnc2c1)c1cccs1
573743	MUV_733_D_392	O=C(Nc1cccc2nsnc21)c1cccs1
573780	MUV_733_D_393	CC(=O)c1ccc(NC(=O)c2cccs2)cc1
574188	MUV_733_D_394	O=C(c1cccs1)N(C(=O)c1cccs1)c1ccccn1
574469	MUV_733_D_395	O=C(O)CCC(=O)N(Cc1cccs1)Cc1cccs1
574473	MUV_733_D_396	COc1ccc(NC(=O)CCN2CCC(C)CC2)cc1
575109	MUV_733_D_397	O=C(Nc1cccc2ccccc21)N1CCOCC1
575124	MUV_733_D_398	CN(C)C(=O)C1OC(C)(C)OC1C(=O)N(C)C
576126	MUV_733_D_399	CC1(C)OC(=O)C(=CNc2ccccc2)C(=O)O1
576494	MUV_733_D_400	CC1C(c2ccccc2)N(C)CCC12NC(=O)NC2=O
576549	MUV_733_D_401	O=S(=O)(CCOc1ccccc1)c1nc2ccccc2[nH]1
576756	MUV_733_D_402	Cc1ccc(C(=O)c2nocc2C(=O)c2cccs2)cc1
576797	MUV_733_D_403	Cc1ccc(C(=O)CSc2ncn[nH]2)cc1
576969	MUV_733_D_404	CCN(Cc1ccccc1)C(=O)c1ccccc1C
576984	MUV_733_D_405	COc1ccc(Cl)cc1NC(=O)c1ccccc1C
577292	MUV_733_D_406	CCC1(C)COC2(OC1)c1ccccc1NC2=O
577334	MUV_733_D_407	Cc1ccc(C(=O)n2c(=S)nc3ccccn32)cc1
578517	MUV_733_D_408	COc1ccc(S(=O)(=O)CCc2nc3ccccc3s2)cc1
579610	MUV_733_D_409	CCC(Sc1nccn1C)C(=O)Nc1nnc(C)s1
579967	MUV_733_D_410	CC1(C)CC(OC(=O)c2ccccc2)CC(C)(C)N1
580501	MUV_733_D_411	O=C(O)c1ccc(COc2ccc(Cl)cc2)o1
580624	MUV_733_D_412	Cc1cc(NC(=O)CSc2ncccn2)no1
581148	MUV_733_D_413	COC1=CC(=O)OC12CCCCC2
581852	MUV_733_D_414	O=C(CCc1ccccc1)Nc1ccc(Cl)cn1
582449	MUV_733_D_415	COC(=O)C(Cc1c[nH]c2ccccc12)NC(C)=O
583347	MUV_733_D_416	CCCS(=O)(=O)c1cn2cccc(N)c2c1S(=O)(=O)CCC
583515	MUV_733_D_417	Cn1c(COc2ccc(Cl)cc2)nc2ccccc2c1=O
583938	MUV_733_D_418	O=C1C2C3CCCC3=C3CCCC3C2C(=O)N1c1ccccc1
584277	MUV_733_D_419	CCCCOc1ccc(C2(C)CC(=O)NC2=O)cc1
584377	MUV_733_D_420	Cc1nc(-c2ccccc2)cs1
584690	MUV_733_D_421	CCOc1ccc(NC(=O)c2ccc(OC)cc2)cc1
584960	MUV_733_D_422	O=C(NC12CC3CC(CC(C3)C1)C2)c1ccccc1O
585369	MUV_733_D_423	O=S(=O)(NCCOC12CC3CC(CC(C3)C1)C2)c1cccc2nsnc21
585536	MUV_733_D_424	c1n[nH]c(NCc2ccc3c(c2)OCO3)n1
585642	MUV_733_D_425	O=C(O)c1ccc(CSc2nc3ccccc3o2)cc1
586663	MUV_733_D_426	O=C(NCCc1ccc(Cl)cc1)c1ncn[nH]1
586998	MUV_733_D_427	Cc1cccc(OCCNC(=O)c2ncn[nH]2)c1
587357	MUV_733_D_428	CN(C(=O)c1ccccc1Cl)c1ccccc1
587741	MUV_733_D_429	Cc1ccoc1C(=O)NCc1occc1C(=O)O
588017	MUV_733_D_430	Cc1cc(C)nc(SCC(=O)NCc2ccco2)n1
588033	MUV_733_D_431	COC(=O)C(C)NC(=O)C(C)NC(=O)OCc1ccccc1
589128	MUV_733_D_432	CC1(C)Cc2ccccc2C2CC(O)C(=O)N21
589412	MUV_733_D_433	O=S(=O)(CCc1nc2ccccc2o1)c1ccc(Cl)cc1
589416	MUV_733_D_434	O=S(=O)(CCc1nc2ccccc2o1)c1ccc(Cl)c(Cl)c1
589609	MUV_733_D_435	COc1ccccc1C(O)Cc1nc2ccccc2n1C
589610	MUV_733_D_436	CCOc1ccc(C(O)Cc2nc3ccccc3n2C)cc1
589850	MUV_733_D_437	O=C(O)C1CC(=O)Nc2ccccc21
590998	MUV_733_D_438	CCOc1ccc(C(=O)N2CCCC2C(=O)O)cc1
591367	MUV_733_D_439	CCOc1ccccc1N1CCN(Cc2ccco2)CC1
591614	MUV_733_D_440	COc1ccc(C(=O)CC(c2ccccc2)C2CCCCC2=O)cc1
591823	MUV_733_D_441	CC1(C(=O)O)COC(c2ccc([N+](=O)[O-])cc2)OC1
591859	MUV_733_D_442	CCOC(=O)NC(Nc1nc2ccccc2s1)(C(=O)OCC)C(F)(F)F
592024	MUV_733_D_443	CCc1ccc(N2C(=O)NC(=O)C(Cc3ccc(OC)cc3OC)C2=O)cc1
593408	MUV_733_D_444	CCOC(=O)CC(C#N)c1c[nH]c2ccccc21
593548	MUV_733_D_445	CCOC(=O)C1CCN(S(=O)(=O)c2ccc(NC(=O)OC)cc2)CC1
593930	MUV_733_D_446	COC(=O)C1Cc2c3ccccc3[nH]c2C(C)N1
594337	MUV_733_D_447	O=C1CC(N2CCCc3ccccc32)C(=O)N1c1ccccc1
594518	MUV_733_D_448	CCn1c(CSc2nc3ccccc3s2)nc2ccccc21
595041	MUV_733_D_449	COc1ccc(C2=[N+]([O-])C(C)(C)N(O)C2(C)C)cc1
595285	MUV_733_D_450	O=S(=O)(CCc1nc2ccccc2s1)c1ccc(Cl)cc1
595583	MUV_733_D_451	CCN(C(=O)c1ccc(NC(C)=O)cc1)c1ccccc1
596160	MUV_733_D_452	Cc1oc2c(c1C(=O)Nc1ccc(C(=O)O)cc1)CCCC2
596278	MUV_733_D_453	CC(C)(Oc1ccc(Cl)cc1)C(=O)Nc1ncccn1
596556	MUV_733_D_454	COc1cccc(OC)c1C(=O)N1CC(C)OC(C)C1
596805	MUV_733_D_455	O=C(c1scc2c1CCCC2)N1CCCCC1
597002	MUV_733_D_456	COc1ccc(C(=O)NCc2cccnc2)cc1OC
597032	MUV_733_D_457	Cc1oc(CC(C)C)cc1C(=O)Nc1cccc2ccccc21
597279	MUV_733_D_458	CCOC(=O)c1c(C)c(C(C)=O)sc1N
597354	MUV_733_D_459	CC(=O)C(C(C)=O)=C(N)N1CCN(C(c2ccccc2)c2ccccc2)CC1
597891	MUV_733_D_460	CC1(C)OC(=O)N(c2ccccc2)C12C=Cc1c(ccc3ccccc31)O2
598161	MUV_733_D_461	CCCCNC(=O)n1c(=O)oc2ccc(Cl)cc21
598162	MUV_733_D_462	O=C(NC1CCCCC1)n1c(=O)oc2ccc(Cl)cc21
599277	MUV_733_D_463	CC(C)(C)C1(C)OC(C(N)=O)C(C(N)=O)O1
599866	MUV_733_D_464	Cc1ccc2oc(=O)cc(CN3CCOCC3)c2c1
600088	MUV_733_D_465	CC(=O)N1N=C(c2ccncc2)OC12CCCCCC2
600498	MUV_733_D_466	CCCCC(=O)Nc1c(O)[nH]c2ccccc2c1=O
600541	MUV_733_D_467	CCOC(=O)C(Cc1ccccc1)NC(C)=O
600610	MUV_733_D_468	COC(=O)CCC(=O)Nc1nc(-c2ccccc2)cs1
600947	MUV_733_D_469	CC1(C)CC(=O)C=C(Nc2ccc(F)cc2)C1
601392	MUV_733_D_470	O=C1NC(=O)C2C1C1c3ccccc3C2c2ccccc21
602438	MUV_733_D_471	COc1cc(SC)ccc1C(=O)Nc1ccc2c(c1)CCN2S(C)(=O)=O
602761	MUV_733_D_472	O=C(O)C1(c2ccc(Cl)cc2)CCC1
603058	MUV_733_D_473	CCOC(=O)C1=C(C)NC(=O)NC1C
603066	MUV_733_D_474	Cc1cc(=O)nc(SCC(=O)Nc2cccc(C(F)(F)F)c2)[nH]1
604735	MUV_733_D_475	Cc1ccc(-c2cc(=O)[nH][nH]2)c(C)c1
605132	MUV_733_D_476	N#Cc1cc(Cl)c(N2CCOCC2)cc1C#N
605217	MUV_733_D_477	Cn1c2ccc(C(=O)c3ccccc3)cc2n(C)c1=O
605218	MUV_733_D_478	N#CC1=C(N)OC2=C(C(=O)CCC2)C1c1ccccc1
605295	MUV_733_D_479	COC(=O)C(NC(C)=O)(Nc1ccccn1)C(F)(F)F
605837	MUV_733_D_480	CSC1=C(C#N)C(c2ccccc2C)C(C#N)=C(N)N1
606050	MUV_733_D_481	CCOc1ccc(CCNS(=O)(=O)c2cccc3nsnc32)cc1OCC
606400	MUV_733_D_482	Cc1cc(=O)c2cc(Cl)ccc2[nH]1
606590	MUV_733_D_483	O=c1cc(-c2ccc(Cl)cc2)[nH][nH]1
606732	MUV_733_D_484	Nc1c2cc(Cl)ccc2oc1C(=O)CCC(=O)O
607074	MUV_733_D_485	COC(=O)c1ccccc1Nc1ccccc1
607320	MUV_733_D_486	COC(=O)c1ccc(C2C(C(=O)OC)=CNC=C2C(=O)OC)cc1
608147	MUV_733_D_487	O=C1CCCC(O)=C1C1c2ccccc2OC2=C1C(=O)CCC2
608338	MUV_733_D_488	CC12CN3CN(C1)CC(c1ccccc1)(C3)C2=O
608382	MUV_733_D_489	CC(=O)Nc1c2ccccc2oc1C(=O)C1CC1
608763	MUV_733_D_490	CC(=O)Oc1ccc2oc3c(c2c1)C(=O)CCC3
608954	MUV_733_D_491	O=C1C2CCN(CC2)C1Cc1ccccc1O
609104	MUV_733_D_492	COC(=O)c1ccc2c(c1)nc(C)n2CCO
610479	MUV_733_D_493	Cc1c(Cl)cccc1Nc1ccccc1C(=O)O
610852	MUV_733_D_494	NC(=O)c1oc2ccc(Cl)cc2c1N
610962	MUV_733_D_495	COC(=O)C1=CN(C)C=C(C(=O)OC)C1c1ccccc1Cl
611711	MUV_733_D_496	CCCCn1c(Cl)nc2c1c(=O)n(C)c(=O)n2C
612147	MUV_733_D_497	CC1(C)C=C(c2ccc(O)cc2)CC(C)(C)N1
612269	MUV_733_D_498	COc1ccc(-c2cc(O)cc(O)c2)cc1
612806	MUV_733_D_499	CCc1nnc(NC(=O)CSc2nc(C)c3c(c2C#N)CCCC3)s1
614848	MUV_733_D_500	O=C(O)c1oc2ccccc2c1-n1cccc1
615484	MUV_733_D_501	Cc1nc2nc(-c3cccs3)cn2nc1C
615629	MUV_733_D_502	CCCCC1CC1C(=O)Nc1ncc2c(n1)CC(C)(C)CC2=O
616408	MUV_733_D_503	COc1ccc(NC2CC(=O)N(C)C2=O)cc1
616423	MUV_733_D_504	Nn1c(SCC(=O)Nc2ccccc2F)nc2ccccc2c1=O
616549	MUV_733_D_505	CCOC(=O)c1c(C)n(O)c2ccc(Cl)cc2c1=O
616651	MUV_733_D_506	O=c1[nH]nc(Cc2ccccc2)c2ccccc21
616884	MUV_733_D_507	CC(=O)Nc1c2ccccc2oc1C(=O)c1ccccc1
617036	MUV_733_D_508	CCCCn1c(O)c(-c2ccccc2)c(=O)c2ccccc21
617293	MUV_733_D_509	CSc1nc2oc3c(c2c(SC)n1)CC(C)(C)OC3
618107	MUV_733_D_510	N#CC1=C(N)Oc2n[nH]c(-c3cccs3)c2C1c1cccnc1
618372	MUV_733_D_511	CCOc1ccc(-c2nc(C)c(C(C)=O)n2O)cc1
618598	MUV_733_D_512	Nc1nc(-c2ccco2)nc(N2CCCCC2)n1
619028	MUV_733_D_513	O=c1nc(-c2ccccc2)cc(-c2ccccc2)[nH]1
619270	MUV_733_D_514	CC(=O)c1cc(F)c(N2CCCCCC2)cc1C
619307	MUV_733_D_515	CCC(C)(c1ccc(C=O)s1)c1ccc(C=O)s1
619350	MUV_733_D_516	CSc1nc2sc3c(c2c2nnnn21)CCCC3
619964	MUV_733_D_517	CCCc1ncc(C(O)c2cccc3ccccc32)n1C
620971	MUV_733_D_518	COc1ccc2occ(C(=O)c3cccs3)c2c1
621044	MUV_733_D_519	COc1cccc(-c2csc3nc[nH]c(=O)c23)c1
621132	MUV_733_D_520	O=C(O)C1CC=CCC1C(=O)NCc1ccccc1
621221	MUV_733_D_521	Cn1c2ccncc2nc1-c1ccc2ccccc2n1
621538	MUV_733_D_522	N#CC1=C2Sc3ccccc3N2C(N)=C(C#N)C1c1ccccc1
621830	MUV_733_D_523	CC1(C)CC(CCNC(=O)c2ccco2)CC(C)(C)N1
622353	MUV_733_D_524	CCc1ncc(C(O)c2cccc3ccccc32)n1C
622408	MUV_733_D_525	COc1ccc(OC)c(C(=O)c2oc3ccccc3c2NC(C)=O)c1
623917	MUV_733_D_526	CN(C)S(=O)(=O)c1ccc(C(=O)Nc2ccccn2)cc1
624322	MUV_733_D_527	CC1(C)CNC(=O)c2sc(N3CCCCC3)nc2C1
624804	MUV_733_D_528	Cc1cccc2c1CC(C)(C)NC2=C1C(=O)CCCC1=O
625680	MUV_733_D_529	O=C1CCCc2c1sc1nc3n(c(=O)c21)CCCCC3
626181	MUV_733_D_530	Cc1[nH]n(-c2ccccc2)c2nc(C(F)(F)F)cc(=O)c1-2
626230	MUV_733_D_531	CCc1nnc(NC2=NS(=O)(=O)c3ccccc32)s1
626543	MUV_733_D_532	CCCn1c2ccccc2nc1C(O)c1ccc(OC)cc1
626557	MUV_733_D_533	CCn1c2ccccc2nc1C(O)c1ccc2c(c1)OCO2
627101	MUV_733_D_534	CCN1CCc2c(C#N)c(N3CCOCC3)nc(N3CCOCC3)c2C1
627734	MUV_733_D_535	CCOC(=O)c1ccccc1NS(=O)(=O)c1ccccc1
627800	MUV_733_D_536	CCOC(=O)c1c(C)c(C(=O)N2CCCC2)sc1NC(=O)c1ccco1
628213	MUV_733_D_537	Cc1nc2c3ccccc3oc2c(Oc2ccc(Cl)cc2)n1
628238	MUV_733_D_538	CCOC(=O)c1sc(=S)n(-c2ccccc2OC)c1N
628462	MUV_733_D_539	CN(C)c1ccc(C2CC(=O)NC3=C2C(=O)CC(C)(C)C3)cc1
629125	MUV_733_D_540	Cc1cc(C)c2c(N)c(S(=O)(=O)c3ccccc3)sc2n1
629376	MUV_733_D_541	CC(C)Sc1nc(N2CCOCC2)c2c(c1C#N)CC(C)(C)SC2
630991	MUV_733_D_542	CCOC(=O)c1sc(=S)n(-c2cc(OC)ccc2OC)c1N
631208	MUV_733_D_543	O=C1CC2CS(=O)(=O)CC2N1c1ccc(Oc2ccccc2)cc1
633186	MUV_733_D_544	CC(C)CSc1nc(N2CCOCC2)c2c(c1C#N)CC(C)(C)SC2
633303	MUV_733_D_545	CCOC(=O)c1c2cc(O)ccc2n(-c2ccccc2)c1CN1CCOCC1
635573	MUV_733_D_546	Cc1c(-n2c(CN3C(=O)c4ccccc4C3=O)nc3ccccc3c2=O)c(=O)n(-c2ccccc2)n1C
644371	MUV_733_D_547	O=C(O)C(=O)O.O=C(CN1CCCCCC1)NCCc1ccc(F)cc1
644380	MUV_733_D_548	CCCCOCC(O)CN1CCN(C(C)=O)CC1.O=C(O)C(=O)O
644393	MUV_733_D_549	Cc1ccc2nc(N3CCN(Cc4nnnn4Cc4ccccc4)CC3)c(C#N)cc2c1
644396	MUV_733_D_550	COc1ccc(C(=O)Nc2nnc(C(F)(F)F)s2)cc1
644397	MUV_733_D_551	CCOc1ccc(-c2nnn(CC(=O)c3cc(OC)ccc3OC)n2)cc1
644405	MUV_733_D_552	COc1cc2cc(C(c3nnnn3C3CCCCC3)N(C)C3CCCCC3)c(=O)[nH]c2cc1OC
644417	MUV_733_D_553	CCOc1ccc(NC(=O)CSc2nc3cccnc3n2CCOC)cc1
644427	MUV_733_D_554	CCCc1cc(=O)oc2cc(OCC(=O)N(C)C)c(Cl)cc12
644428	MUV_733_D_555	O=C(CSc1n[nH]c(-c2ccc(S(=O)(=O)NC3CCCCC3)cc2)n1)N1CCCC1
644443	MUV_733_D_556	O=C(NC12CC3CC(CC(C3)C1)C2)c1cc2nc(-c3ccco3)cc(C(F)(F)F)n2n1
644444	MUV_733_D_557	O=C(NCCSc1ccccc1)c1ccco1
644445	MUV_733_D_558	Cc1cc2nnc(SCc3ccccc3)n2c(N)n1
644447	MUV_733_D_559	COc1ccc(-c2ccc(SCC(=O)NCc3ccco3)nn2)cc1
644448	MUV_733_D_560	O=C(O)CCn1ccnc1-c1ccccc1
644449	MUV_733_D_561	O=C(O)C1(c2cccc(Cl)c2)CCC1
644451	MUV_733_D_562	O=C(CNC(=O)c1ccco1)N(c1cccnc1)C(C(=O)NC1CCCCC1)c1cccnc1
644453	MUV_733_D_563	COc1ccccc1Nc1nc(N)nc(CSc2nncn2C)n1
644456	MUV_733_D_564	Cc1cccc(OCc2nnc(SCC(=O)c3ccccc3)o2)c1
644460	MUV_733_D_565	COC(=O)CSc1nc2ccc(NC(C)=O)cc2s1
644466	MUV_733_D_566	N#Cc1c(N)nc(-c2ccc(F)cc2)cc1-c1ccco1
644485	MUV_733_D_567	O=C1C(Cl)=C(Nc2ccccc2O)C(=O)N1c1ccccc1
644490	MUV_733_D_568	O=C(O)C(=O)O.O=C(CN1CCN(C(c2ccccc2)c2ccccc2)CC1)N1CCOCC1
644511	MUV_733_D_569	COc1ccc(NS(=O)(=O)c2cccc3cccnc32)cc1
644522	MUV_733_D_570	COCCCn1c(SCC(=O)OC2CCCCC2)nnc1-c1cccs1
644524	MUV_733_D_571	C=CCNc1nc(NCCN2CCOCC2)nc(OC)n1
644526	MUV_733_D_572	O=c1sc2ccccc2n1CCOc1ccccc1
644532	MUV_733_D_573	COc1ccc2cc(C(c3nnnn3C3CCCC3)N3CCc4ccccc4C3)c(=O)[nH]c2c1
644545	MUV_733_D_574	COCCCn1c(SCC(=O)NC(C)C)nnc1-c1ccccc1
644554	MUV_733_D_575	O=C(C1CCC1)N1CCC(c2nc3n(Cc4c(F)cccc4Cl)[nH]nc-3c(=O)n2)CC1
644558	MUV_733_D_576	CC(C)(C)NC(=O)CN(Cc1cccs1)C(=O)c1csnn1
644594	MUV_733_D_577	O=C(CCN1c2ccccc2C2(OCCO2)C1=O)c1ccccc1
644601	MUV_733_D_578	O=C(O)CCC(NS(=O)(=O)c1ccc(-c2ccccc2)cc1)C(=O)O
644607	MUV_733_D_579	Nn1cnnc1SCC(=O)Nc1ccc2c(c1)OCCO2
644608	MUV_733_D_580	Cc1cccc(-n2c(SCC(N)=O)nnc2-c2ccccn2)c1C
644613	MUV_733_D_581	Cc1ccc(C(C(=O)NC2CCCC2)N(Cc2ccc(F)cc2)C(=O)c2csnn2)o1
644626	MUV_733_D_582	O.O=C(NC12CC3CC(CC(C3)C1)C2)c1cncc(O)c1
644646	MUV_733_D_583	COCCCNC(=O)c1ccc2c(c1)OCO2
644647	MUV_733_D_584	CCc1ccc2[nH]c(=O)c(CN(CCN3CCCC3)C(=O)NC3CCCCC3)cc2c1
644648	MUV_733_D_585	Cc1ccc(S(=O)(=O)Cn2nnnc2CN(Cc2ccco2)Cc2cccs2)cc1
644649	MUV_733_D_586	O=C(CN1C(=O)COc2ccccc21)c1cccc(Cl)c1
644650	MUV_733_D_587	COc1ccccc1CC(NC(C)=O)C(=O)NC1CCN(c2nnnn2-c2ccccc2)CC1
644663	MUV_733_D_588	CCC(=O)Nc1ccc(NC(=O)CSc2nnnn2CC)cc1C
644664	MUV_733_D_589	COc1ccccc1Cc1noc(C(C)(C)NC(=O)c2ccccc2)n1
644678	MUV_733_D_590	Cc1nnc(NC(=O)Oc2ccccc2)s1
644692	MUV_733_D_591	CCSC1=C(C#N)C2(CCCC2)C(C#N)=C(N)N1
644693	MUV_733_D_592	COc1ccc(-c2nnc(SCC(=O)Nc3ncc(C)s3)n2-c2ccccc2)cc1OC
644698	MUV_733_D_593	CCc1c2nnc(SCC(=O)Nc3ccccc3OC)n2c(N)nc1C
644699	MUV_733_D_594	O=C(O)CCCC(=O)N1CC(=O)Nc2ccccc21
644700	MUV_733_D_595	CCOc1ccc(-c2nnn(CC(=O)Nc3cc(OC)cc(OC)c3)n2)cc1OCC
644707	MUV_733_D_596	O=C1CC(c2ccco2)=Nc2ccccc2N1
644714	MUV_733_D_597	Fc1ccccc1CCNc1nnnn1-c1ccccc1
644719	MUV_733_D_598	c1ccc(Cn2nnc3c2ncnc3N2CCCC2)cc1
644722	MUV_733_D_599	COc1cc(NC(=O)c2cccs2)cc(OC)c1
644727	MUV_733_D_600	O=S(=O)(NC1CCCC1)c1ccc(S(=O)(=O)NC2CCCC2)cc1
644729	MUV_733_D_601	O=C(Nc1ccc2c(c1)oc1ccccc12)c1cccnc1
644739	MUV_733_D_602	COCCCNS(=O)(=O)c1ccc2c3c(cccc31)C(=O)S2
644740	MUV_733_D_603	Cc1nc2sccn2c1-c1csc(Nc2cc(C)ccn2)n1
644742	MUV_733_D_604	COc1ccc(-c2cc(-c3cccs3)c(C#N)c(SCC(=O)NCc3ccco3)n2)cc1
644745	MUV_733_D_605	CCn1c(SCC(=O)c2cccs2)nnc1-c1ccco1
644761	MUV_733_D_606	COc1ccc(CN(C)CCc2ccccn2)cc1OC.O=C(O)C(=O)O
644764	MUV_733_D_607	CCC(C(=O)NC1CCCC1)N(C(=O)Cn1nnc(-c2ccc(C)o2)n1)C(C)(C)C
644783	MUV_733_D_608	O=C(CC12CC3CC(CC(C3)C1)C2)N1CCCOC1
644789	MUV_733_D_609	COc1ccc(C(=O)Nc2ccccc2-c2nnn(CC(=O)NCc3ccco3)n2)cc1
644793	MUV_733_D_610	COc1ccc(Cn2c(=O)c3cc(NC(=O)C4CC4)ccc3nc2C2CC2)cc1
644794	MUV_733_D_611	Cc1cc(NC(=O)CSc2nnc(C3CC3)n2C)no1
644801	MUV_733_D_612	CC1(C)CC(=O)C=C(Nc2ccccn2)C1
644804	MUV_733_D_613	COc1ccc(Cc2nnc(NS(=O)(=O)Cc3ccccc3)s2)cc1
644805	MUV_733_D_614	Cc1cc(NS(=O)(=O)c2ccc(NC(=O)COc3ccc(Cl)cc3)cc2)no1
644812	MUV_733_D_615	CC(=O)NC(Cc1ccccc1C)C(=O)NC1CCN(c2c3c(nc4ncnn42)CCC3)CC1
644815	MUV_733_D_616	Cc1nn(C)cc1C(C(=O)NC1CCCCC1)N(C(=O)Cn1nnc2ccccc21)c1ccc(C)cc1
644821	MUV_733_D_617	CS(=O)(=O)N(CC(=O)N1CCCCC1)c1sc2c(c1C#N)CCCC2
644824	MUV_733_D_618	CC1CCCCC1NC(=O)CSc1nnc(-c2ccccc2)n1N
644827	MUV_733_D_619	Cc1ccc(NC(=O)N2CCCC2C(=O)NCCC2=CCCCC2)cc1
644830	MUV_733_D_620	CCOc1cc(S(=O)(=O)N2CC=C(c3ccc(F)cc3)CC2)c(OCC)cc1-n1cnnn1
644836	MUV_733_D_621	O=C(NCc1ccccn1)c1cc2ccccc2oc1=O
644838	MUV_733_D_622	CCC(C)(C)NC(=O)CN(C(=O)c1snc(C(N)=O)c1N)c1ccc2c(c1)OCCO2
644846	MUV_733_D_623	O=C(Nc1ncc(Cc2ccccc2)s1)c1cccs1
644856	MUV_733_D_624	O=C(CSc1nnc(NC(=O)C2CC2)s1)Nc1ccc(F)cc1
644878	MUV_733_D_625	COC(=O)C=c1sc2ncnn2c1=O
644879	MUV_733_D_626	O=C(Nc1ccc2c(c1)OCCO2)C1CCN(c2nnnn2-c2ccccc2)CC1
644880	MUV_733_D_627	CCOC(=O)Cn1nnc(-c2ccc(SC)cc2)n1
644881	MUV_733_D_628	COCCCNC(=O)C1CC(=O)N(c2ccc(C)cc2)C1
644884	MUV_733_D_629	Cc1ccc(-c2nnn(CC(=O)Nc3ccccc3N3CCOCC3)n2)cc1
644886	MUV_733_D_630	Cc1ccc(C)c(C(=O)CSc2nnnn2-c2cccnc2)c1
644890	MUV_733_D_631	COc1ccccc1C(c1nnnn1C(C)(C)C)N1CCN(Cc2ccncc2)CC1
644897	MUV_733_D_632	COc1cccc(N(C(=O)c2ccco2)C(C(=O)NC2CCCC2)c2cccnc2)c1
644898	MUV_733_D_633	O=C(Cn1c(=O)sc2ccccc21)Nc1ccc(S(=O)(=O)N2CCCCC2)cc1
644902	MUV_733_D_634	CNC(=O)CSc1nnc(-c2ccco2)n1-c1ccccc1OC
644906	MUV_733_D_635	O=C(CN(Cc1ccccc1F)C(=O)Cn1nnc(-c2cccs2)n1)NCC1CCCO1
644910	MUV_733_D_636	CCCn1nnnc1SCC(=O)Nc1ccc(F)cc1
644921	MUV_733_D_637	COc1ccccc1N1CCN(C(=O)Cn2nnc(-c3ccncc3)n2)CC1
644925	MUV_733_D_638	CCN1c2ccc(NS(=O)(=O)c3ccc(NC(C)=O)cc3)c3cccc(c23)C1=O
644927	MUV_733_D_639	CCC(=O)Nc1nc(C)c(C(=O)N2CCCCC2)s1
644942	MUV_733_D_640	O=C(Cn1nnc2c(cnn2-c2ccccc2)c1=O)NCc1cccs1
644944	MUV_733_D_641	CCN=C1SC(CC(=O)Nc2sc3c(c2C#N)CCCC3)C(=O)N1CC
644950	MUV_733_D_642	COCCSc1nnc(-c2cccc(C#N)c2)n1C
644967	MUV_733_D_643	CCn1cc(C(=O)NC2CC3CCC2C3)c(=O)c2ccc(C)nc21
644971	MUV_733_D_644	COc1ccc(C(=O)N(CCCO)Cc2cc3c(C)ccc(C)c3[nH]c2=O)cc1OC
644972	MUV_733_D_645	CCOc1cc(C)nc(N2CCC(C(=O)Nc3ccccc3OCC)CC2)n1
644974	MUV_733_D_646	CC(=O)c1ccc(N2CCN(S(=O)(=O)c3cccc(S(=O)(=O)N4CCOCC4)c3)CC2)cc1
644977	MUV_733_D_647	Cc1cccc2cc(CN(Cc3ccco3)C(=O)N3CCCC3)c(=O)[nH]c12
644979	MUV_733_D_648	c1ccc(CCn2nnnc2C(c2cccnc2)N2CCN(c3ccccc3)CC2)cc1
645003	MUV_733_D_649	CC(=O)c1cccc(S(=O)(=O)N(CCCO)Cc2cc3ccc(C)cc3[nH]c2=O)c1
645015	MUV_733_D_650	CCN(CC)S(=O)(=O)c1ccccc1C=NO
645016	MUV_733_D_651	COCCCNC(=O)c1c(C)onc1-c1ccccc1
645033	MUV_733_D_652	O=S(=O)(NCCc1ccncc1)c1ccc(S(=O)(=O)N2CCCCCC2)cc1
645036	MUV_733_D_653	CCc1ccc2oc(-c3cccc(NC(=O)c4cccnc4)c3)nc2c1
645038	MUV_733_D_654	Cc1occc1-c1nnc(SCC(=O)NCc2cccs2)n1-c1ccc(C)cc1
645043	MUV_733_D_655	CCCn1c(SCC(=O)c2cc(OC)ccc2OC)nnc1-c1ccco1
645048	MUV_733_D_656	CC(=O)c1c(C)n(-c2ccccc2)c2ccc(OCC(O)CN3CCOCC3)cc21
645049	MUV_733_D_657	CCOC(=O)c1[nH]c2ccc(OC)cc2c1NC(C)=O
645050	MUV_733_D_658	COc1ccc(-c2cc(C(F)(F)F)nc(SCCC(=O)N3CCOCC3)n2)cc1
645051	MUV_733_D_659	O=C(O)CCC(=O)Nc1ccccc1N1CCOCC1
645067	MUV_733_D_660	CNC(=O)CSc1nnnn1-c1ccc(C)cc1C
645074	MUV_733_D_661	O=c1nc(CSc2ncc(-c3ccc(F)cc3)n2Cc2ccco2)[nH]c2ccccc12
645080	MUV_733_D_662	COC(=O)C(C)Oc1ccc(=O)[nH]n1
645090	MUV_733_D_663	COc1ccccc1-c1nnc(SCC(=O)O)n1C
645098	MUV_733_D_664	O=C(NCc1cccs1)c1nc2n(Cc3ccc(F)cc3)[nH]nc-2c(=O)n1
645099	MUV_733_D_665	Cc1ccc(C)c(Cn2[nH]nc3c(=O)nc(C4CCCN(C(=O)C5CCCCC5)C4)nc2-3)c1
645123	MUV_733_D_666	COCCCn1c(SCC(=O)N2CC(=O)Nc3ccccc32)nnc1-c1ccoc1C
645134	MUV_733_D_667	OC(COCC1CC=CCC1)Cn1cnc2ccccc21
645138	MUV_733_D_668	CCNc1nc(N(c2ccccc2)c2ccccc2)nc(N2CCOCC2)n1
645144	MUV_733_D_669	CCOc1ccc(C(=O)Nc2nncs2)cc1OCC
645149	MUV_733_D_670	COc1ccc(OC)c(NC(=O)CSc2nnnn2-c2ccccc2F)c1
645155	MUV_733_D_671	Cc1cccc(C2c3c(n(C)c(=O)n(C)c3=O)N=C3c4ccccc4C(=O)C32)c1
645167	MUV_733_D_672	Cc1ccc(C(C)n2cc(C(=O)NCc3ccncc3)nn2)cc1
645175	MUV_733_D_673	COc1ccc(S(=O)(=O)N2CCC(O)(c3ccc4c(c3)OCO4)CC2)cc1
645177	MUV_733_D_674	COc1ccc(-c2nnc(SCC#N)o2)cc1
645178	MUV_733_D_675	Cc1ccc(CNn2cnnc2SCC(=O)NC(C)(C)C)cc1
645188	MUV_733_D_676	Cc1cc(C)c2c(N)c(S(=O)(=O)Cc3ccccc3)sc2n1
645193	MUV_733_D_677	CCc1nc2sc(C)c(C)c2c(SCC(=O)Nc2cc(C)on2)n1
645197	MUV_733_D_678	CCOC(=O)C1=C(C)NC2=C(C(=O)CC(C)(C)C2)C1c1cccc(C)n1
645200	MUV_733_D_679	OC1(c2ccccc2F)CCN(Cc2nnc(-c3ccccc3)o2)CC1
645206	MUV_733_D_680	CCN=c1sc(C(=O)NCCc2ccccc2)cc(=O)n1CC
645211	MUV_733_D_681	Cc1ccc(N2CCN(c3ccc(C)cc3)C2c2ccncc2)cc1
645213	MUV_733_D_682	COC(=O)CSc1ncccc1-c1nc2ccccc2[nH]1
645234	MUV_733_D_683	CN1CCCCc2c(N)c3ccccc3nc21.O=C(O)c1cncc(Br)c1
645238	MUV_733_D_684	Nc1nc(-c2cccs2)c(NC(=O)c2ccccc2)s1
645239	MUV_733_D_685	CCNC(=O)C1CC(=O)N(c2ccc(OCC)cc2)C1
645242	MUV_733_D_686	Cc1nnc(NS(C)(=O)=O)s1
645243	MUV_733_D_687	CCOC(=O)N1CCN(S(=O)(=O)c2c(C)cc(C)cc2C)CC1
645271	MUV_733_D_688	COc1ccccc1-c1ccc(=O)n(CC(=O)NCc2ccc3c(c2)OCO3)n1
645272	MUV_733_D_689	Cc1cc(NC(=O)CCCC(=O)N(CC(=O)NC2CCCCC2)c2ccccc2)no1
645275	MUV_733_D_690	COc1ccc(-c2[nH]nc3oc(=O)cc(C)c32)cc1
645283	MUV_733_D_691	CCCCNS(=O)(=O)c1cccc(S(=O)(=O)N2CCCC2)c1
645293	MUV_733_D_692	O=C(NC1CCCC1)C(c1ccccn1)N(C(=O)C1CSC(=O)C1)c1ccc(F)cc1
645299	MUV_733_D_693	COc1ccc(NC(=O)CSc2nc(-c3ccncc3)nn2CC(=O)N2CCCC2)cc1
645322	MUV_733_D_694	CCOC(=O)N1CCN(C(=O)Nc2ccccc2Cl)CC1
645333	MUV_733_D_695	COc1cccc(NC(=O)c2ccc3c(c2)N(CC(=O)N2CCCCC2)C(=O)C(C)(C)O3)c1
645340	MUV_733_D_696	CCC(C)(C)n1nnnc1C(c1cc2ccc(OC)cc2[nH]c1=O)N1CCN(C2CCCCC2)CC1
645357	MUV_733_D_697	CC1CCCCN1C(=O)Nc1cccc(Cl)c1
645360	MUV_733_D_698	CCN1CCN(S(=O)(=O)c2ccc(S(=O)(=O)NCC3CCCO3)cc2)CC1
645361	MUV_733_D_699	CC(C)CC(C(=O)Nc1ccc2c(c1)OCCO2)N1C(=O)c2ccccc2C1=O
645366	MUV_733_D_700	CCOc1ccccc1NC(=O)N1CCCC1C(=O)Nc1ccc(-n2cnnn2)c(C)c1
645375	MUV_733_D_701	COc1ccc(NC(=O)N2CCCC(c3nc(-c4ccc(C(C)C)cc4)no3)C2)cc1
645377	MUV_733_D_702	CCC(C)(C)n1nnnc1CN(Cc1ccco1)Cc1cc2cc3c(cc2[nH]c1=O)OCO3
645386	MUV_733_D_703	COC(=O)c1ccccc1NC(=O)Cn1nc(C(F)(F)F)c2c1CCC2
645390	MUV_733_D_704	COC(=O)c1cc(-c2ccc(OC)c(OC)c2)on1
645401	MUV_733_D_705	CCOc1ccccc1C1C(C#N)=C(N)SC(N)=C1C#N
645407	MUV_733_D_706	O=C(CSc1nc(C2CC2)nc2sc3c(c21)CCCC3)NCc1ccco1
645418	MUV_733_D_707	O=C(CN1C(=O)CSC1=O)NCc1ccccc1
645419	MUV_733_D_708	CCc1ccc2[nH]c(=O)c(CN(Cc3nnnn3CCOC)Cc3ccc(OC)cc3)cc2c1
645422	MUV_733_D_709	CCCCC(=O)Nc1cc(N(C)C)nc2ccccc21
645424	MUV_733_D_710	COc1ccc(Cc2noc(-c3ccc(OC)c(OC)c3)n2)cc1OC
645435	MUV_733_D_711	COc1ccc(C(=O)NC2CCCCC2)cc1S(=O)(=O)N1CCCC1
645437	MUV_733_D_712	NC(=O)c1c2c(sc1NC(=O)CSc1nnc(Cc3ccccc3)n1Cc1ccco1)CCC2
645445	MUV_733_D_713	Cc1nc2ccccc2n1S(=O)(=O)c1ccc(S(=O)(=O)N2CCCCCC2)cc1
645448	MUV_733_D_714	CCC(C)(C)NC(=O)c1ccc2c(c1)N(CC(=O)OC)C(=O)C(C)(C)O2
645460	MUV_733_D_715	COc1ccc(-c2nnc(SCC(=O)N3CCCCC3)o2)c(OC)c1
645481	MUV_733_D_716	C=CCn1c(Sc2nnc(C)s2)nc2c1c(=O)[nH]c(=O)n2C
645492	MUV_733_D_717	Cc1ccc(CN(C(=O)Cn2nnc3ccccc32)C(C(=O)NCc2ccco2)c2cccs2)cc1
645500	MUV_733_D_718	CCC(C)(C)n1nnnc1C(c1cc2cc(OC)c(OC)cc2[nH]c1=O)N1CCc2ccccc21
645508	MUV_733_D_719	CCCn1nnnc1SCC(=O)NCc1ccc(OC)cc1
645510	MUV_733_D_720	COc1cccc(Cn2c(=O)c3cc(NC(=O)c4ccco4)ccc3nc2C2CC2)c1
645515	MUV_733_D_721	Cc1cc(C)n(C(=O)c2cc3sccc3[nH]2)n1
645517	MUV_733_D_722	CC1CCN(C(c2nnnn2CC2CCCO2)c2cc3cc4c(cc3[nH]c2=O)OCO4)CC1
645519	MUV_733_D_723	Cc1ccc(S(=O)(=O)NCC(=O)N(CC(=O)NCc2ccccc2)CC2CCCO2)cc1
645520	MUV_733_D_724	O=C(Nc1ccc2oc(-c3ccccc3)nc2c1)c1ccc2c(c1)OCCO2
645527	MUV_733_D_725	COC(=O)Cn1c(CCS(=O)(=O)c2ccc(C)cc2)nc2ccccc21
645531	MUV_733_D_726	CS(=O)(=O)NCc1nnc(SCC(=O)NC2CCCCC2)n1-c1ccc(F)cc1
645535	MUV_733_D_727	CCC(C)(C)n1nnnc1C(c1ccc2ncccc2c1)N1CCN(Cc2ccc3c(c2)OCO3)CC1
645545	MUV_733_D_728	COc1ccc2cc(C#N)c(N3CCN(Cc4nnnn4CCC(C)C)CC3)nc2c1
645546	MUV_733_D_729	O=C(NC1CCN(Cc2nnnn2CCc2ccccc2)CC1)c1ccccc1F
645548	MUV_733_D_730	CCC(=O)Nc1cccc(NC(=O)CSc2nnnn2C2CCCC2)c1
645555	MUV_733_D_731	Cc1cccc(NC(=O)CSc2nnc(-c3ccccc3C)o2)c1
645557	MUV_733_D_732	Cc1ccc(OCc2nnc(SCC(=O)CC(=O)Nc3ccccc3)o2)cc1
645565	MUV_733_D_733	Cc1ccc(C)c(-n2c(CNc3ccc(F)cc3)nnc2SCC(N)=O)c1
645577	MUV_733_D_734	CC(C)(Oc1ccc(Cl)cc1)C(=O)NCCCn1ccnc1
645579	MUV_733_D_735	O=C(CN(Cc1ccccc1Cl)C(=O)c1ccc(CN2CCOCC2)o1)NCc1ccccc1
645581	MUV_733_D_736	CCC(C)(C)NC(=O)CN(C(=O)CNS(=O)(=O)c1ccc(C)cc1)c1ccc2c(c1)OCCO2
645618	MUV_733_D_737	O=C(NCC1COc2ccccc2O1)c1ccc(Cl)cc1
645619	MUV_733_D_738	Nc1nc(CSc2nc3ccccc3[nH]2)nc(N2CCOCC2)n1
645623	MUV_733_D_739	COCCNC(=O)C1CC(=O)N(c2ccc(C)cc2)C1
645628	MUV_733_D_740	CCOc1ccc(NC(=O)CSc2nnc(-c3ccccc3)n2N)cc1
645632	MUV_733_D_741	O=S(=O)(Nc1nc2ccccc2[nH]1)c1ccc(Cl)cc1
645633	MUV_733_D_742	Cc1ccc(N2C(=O)NC3(CCCCC3)C2=O)cc1
645636	MUV_733_D_743	O=C(c1ccc2c(c1)OCCO2)C1CCN(S(=O)(=O)c2ccc(F)cc2)CC1
645638	MUV_733_D_744	Cc1cc(NC(=O)CCC(=O)N(c2ccc(C)cc2)C(C(=O)NC2CCCC2)c2ccncc2)no1
645654	MUV_733_D_745	Cc1ccc(Cn2c3ccccc3nc2NC(=O)c2ccco2)cc1
645655	MUV_733_D_746	O=C(CSc1nnc2scc(-c3ccccc3)n12)N1CCN(Cc2ccccc2)CC1
645664	MUV_733_D_747	COc1ccc(CN2CCC(CNC(=O)NC3CCCCC3)CC2)cc1
645679	MUV_733_D_748	O=c1oc2ccccc2n1CSC1=NCCS1
645687	MUV_733_D_749	COc1cccc(C2(O)CCN(C(=O)c3cccs3)CC2)c1
645703	MUV_733_D_750	CC(=O)Nc1ccc(S(=O)(=O)N2CCSC2c2ccc(C)cc2)cc1
645705	MUV_733_D_751	COC(=O)c1cc(-c2cccc(OC)c2)n[nH]1
645749	MUV_733_D_752	COc1ccccc1C(c1nnnn1C(C)(C)C)N1CCN(C(=O)c2ccco2)CC1
645751	MUV_733_D_753	CCc1ccc(CCC(=O)Nc2nc(CC(C)=O)ns2)o1
645759	MUV_733_D_754	COc1ccc(-c2nnc(SCC(=O)OC3CCCCC3)o2)cc1OC
645760	MUV_733_D_755	Cc1ccc(CN(Cc2cccnc2)C(=O)CN2C(=O)COc3ccccc32)o1
645765	MUV_733_D_756	COc1ccc(C(c2nnnn2C2CCCC2)N2CCC(C(N)=O)CC2)c(OC)c1
645766	MUV_733_D_757	CCOc1nc(-c2ccccc2)ccc1-c1noc(-c2ccco2)n1
645778	MUV_733_D_758	Cn1c(SCC(=O)NC2CCCC2)nc2cccnc21
645779	MUV_733_D_759	Cn1nnnc1SCC(=O)N1CCc2ccccc2C1
645787	MUV_733_D_760	CCC(CC)C(=O)Nc1nnc(-c2cccs2)s1
645794	MUV_733_D_761	N#Cc1c2c(sc1NC(=O)CSC1=NCCS1)CCCC2
645800	MUV_733_D_762	CCOC(=O)Cn1nnnc1C(C(C)C)N(Cc1cc2c(C)cc(C)cc2[nH]c1=O)C1CCCC1
645804	MUV_733_D_763	CC(C)C(c1nnnn1C1CCCC1)N1CCN(C(=O)c2ccco2)CC1
645819	MUV_733_D_764	COc1ccc(Cn2nnnc2C(c2cc3ccc(OC)cc3[nH]c2=O)N2CCCCCC2)cc1
645843	MUV_733_D_765	CCCCCCN(Cc1ccco1)c1nc(N2CCOCC2)nc(N2CCOCC2)n1
645868	MUV_733_D_766	CCOC(=O)c1c(N)scc1-c1ccsc1
645869	MUV_733_D_767	O=C(NCC1COCCO1)C1CCN(S(=O)(=O)c2ccccc2)CC1
645871	MUV_733_D_768	Cc1ccc2[nH]c(=O)c(CN(CCCN3CCOCC3)C(=O)Nc3cccc(Cl)c3)cc2c1
645882	MUV_733_D_769	Cc1occc1-c1nnc(SCC(=O)Nc2nccs2)n1Cc1ccco1
645883	MUV_733_D_770	COC(=O)c1c2c(sc1NC(=O)c1cccs1)CCCC2
645885	MUV_733_D_771	Cc1cc(C)c2cc(CN(Cc3nnnn3C3CCCCC3)CC3CCCO3)c(=O)[nH]c2c1
645895	MUV_733_D_772	Cc1cccc(N(C(=O)Cn2nnc3ccccc32)C(C(=O)NCc2ccco2)c2ccncc2)c1
645896	MUV_733_D_773	CCc1c(C)nc2ncnn2c1N1CCCC(C(=O)NCc2ccc3c(c2)OCO3)C1
645898	MUV_733_D_774	O=C(Cn1c(=O)onc1-c1ccccc1)Nc1ccc(N2CCCCCC2)cc1
645899	MUV_733_D_775	CCCCn1c(SCC(=O)N2CCCc3ccccc32)nc2c1c(=O)n(C)c(=O)n2C
645902	MUV_733_D_776	O=C(OCC#CCSc1nnc(-c2ccccc2)o1)c1ccco1
645908	MUV_733_D_777	COCCn1c(SCC(=O)Nc2cccc(C(=O)OC)c2)nc2ccccc2c1=O
645910	MUV_733_D_778	N#CCCCn1c(=O)onc1-c1ccccc1
645920	MUV_733_D_779	COc1cccc(C(c2nnnn2C(C)(C)C)N2CCN(C3CCCCC3)CC2)c1OC
645923	MUV_733_D_780	CCCCC(CC)C(=O)Nc1ccc(Cl)cn1
645926	MUV_733_D_781	CC(=O)Nc1ccc(OCC(O)CN2CCN(c3cc(Cl)ccc3C)CC2)cc1
645927	MUV_733_D_782	CCc1cccc(CC)c1NC(=O)CSc1nnc(C(C)C)n1CC
645940	MUV_733_D_783	Cc1nc(SCC(=O)N2CCC(C(N)=O)CC2)n[nH]1
645954	MUV_733_D_784	O=C(O)C(=O)O.O=C(COc1ccccc1)N1CCN(CC2CC3C=CC2C3)CC1
645973	MUV_733_D_785	CCC(C)N(C(=O)c1csnn1)C(C(=O)NCc1ccc(F)cc1)c1ccco1
645974	MUV_733_D_786	COc1ccc2[nH]c(=O)c(C(c3nnnn3C(C)(C)C)N(Cc3ccco3)CC3CCCO3)cc2c1
645984	MUV_733_D_787	CC1CN(C(=O)CN2C(=O)c3ccccc3C2=O)CC(C)O1
645988	MUV_733_D_788	O=C(CSc1nc2c(c(C(F)(F)F)n1)CCc1ccccc1-2)NCc1ccco1
645989	MUV_733_D_789	CCC1Oc2ccc(C)cc2N(CC(=O)N(Cc2ccc(C)o2)Cc2cccnc2)C1=O
645992	MUV_733_D_790	Cc1cc2nc(-c3ccc(NC(=O)c4cccnc4)cc3)oc2cc1C
645999	MUV_733_D_791	CC(C)CCn1c2c(nc1N1CCN(Cc3ccccc3)CC1)n(C)c(=O)[nH]c2=O
646007	MUV_733_D_792	O=S(=O)(c1ccc(S(=O)(=O)N2CCCCCC2)cc1)N1CCCC1
646008	MUV_733_D_793	O=C(Nc1ncnc2sc3c(c21)CCC3)c1ccco1
646015	MUV_733_D_794	O=C(CSc1nnc(-c2ccccn2)n1Cc1ccccc1)Nc1ccc2c(c1)OCO2
646026	MUV_733_D_795	CCCC(c1nnnn1Cc1ccc(OC)cc1)N1CCN(c2ccccc2OC)CC1
646027	MUV_733_D_796	CCc1ccc2[nH]c(=O)c(CN(Cc3nnnn3C3CCCC3)Cc3ccc4c(c3)OCO4)cc2c1
646028	MUV_733_D_797	O=C(NC1CC2CCC(C1)N2Cc1nnnn1Cc1ccco1)NC12CC3CC(CC(C3)C1)C2
646032	MUV_733_D_798	O=C(CSc1nnc(-c2ccncc2)n1Cc1ccco1)OC1CCCCC1
646035	MUV_733_D_799	CCc1ccc(NC(=O)CS(=O)CC(=O)NCC2OCCc3ccccc32)cc1
646042	MUV_733_D_800	Cc1cccc(NC(=O)Cn2nnc(-c3ccc(CN4CCCC4)cc3)n2)c1C
646043	MUV_733_D_801	Cc1ccc2nc3sc(C(=O)N4CCOCC4)c(N)c3cc2c1
646046	MUV_733_D_802	CCC(C)(C)NC(=O)C(c1cccn1C)N(C(=O)Cn1nnc2ccccc21)c1ccc(OC)cc1
646049	MUV_733_D_803	COc1ccc(C(=O)N2CCN(C(=O)c3cc(OC)c(OC)c(OC)c3)CC2)cc1
646056	MUV_733_D_804	CC(C)NC(=O)Cn1nnc(-c2cccc(NC(=O)c3ccccc3F)c2)n1
646058	MUV_733_D_805	CCNc1nc(-c2ccc(Cl)cc2)cs1
646059	MUV_733_D_806	COc1cccc(C(=O)CSc2nnc(CNS(=O)(=O)c3ccc(C)cc3)n2C)c1
646061	MUV_733_D_807	O=C1CC(c2ccc(F)cc2)Sc2ccccc2N1
646062	MUV_733_D_808	COc1ccc(NC(=O)c2c(C)oc3c2CCCC3)cc1
646063	MUV_733_D_809	COC(=O)C1=C(C)N(c2ccc(OC)c(OC)c2)C(=O)C1
646066	MUV_733_D_810	N#CC1=C(N)Oc2n[nH]c(-c3ccccc3)c2C12c1ccccc1NC2=O
646080	MUV_733_D_811	Cc1cc(NC(=O)CCC(=O)N(c2cccc(C)c2)C(C(=O)NC2CCCC2)c2ccncc2)no1
646084	MUV_733_D_812	CCCC(=O)Nc1nnc(-c2ccco2)s1
646088	MUV_733_D_813	Cc1sc(NC(=O)CSc2nnc(COc3ccc(C)cc3)n2C)c(C#N)c1C
646089	MUV_733_D_814	CCOC(=O)c1c(C)c(C)sc1-n1cnnn1
646091	MUV_733_D_815	COc1ccc(S(=O)(=O)Nc2ccc(Cl)cn2)c(C)c1C
646092	MUV_733_D_816	OCCCCNc1cccc2ccccc21
646093	MUV_733_D_817	CCC(C)(C)n1nnnc1CN(Cc1cccs1)Cc1cc2cc(OC)ccc2[nH]c1=O
646094	MUV_733_D_818	O=C(CN1CCOCC1)Nc1ccc(S(=O)(=O)N2CCCCCC2)cc1
646101	MUV_733_D_819	CCOC(=O)c1ccc(S(=O)(=O)n2c(CN3CCCCC3)nc3ccccc32)cc1
646106	MUV_733_D_820	CCCCCn1c(SCCN2CCOCC2)nc2c1c(=O)[nH]c(=O)n2C
646115	MUV_733_D_821	CCn1nc(CC(=O)Nc2ccc(-n3cnnn3)c(C)c2)c2ccccc2c1=O
646117	MUV_733_D_822	CCc1ccccc1-n1c(SCC(=O)NC)nnc1-c1cccnc1
646122	MUV_733_D_823	COc1ccc(C(=O)NCC(C)CN(C)C)cc1
646129	MUV_733_D_824	Cn1c2nc(NCCCO)n(Cc3ccc(F)cc3)c2c(=O)[nH]c1=O
646145	MUV_733_D_825	CCNS(=O)(=O)c1ccc(S(=O)(=O)N(Cc2ccccn2)C2CCCCC2)cc1
646146	MUV_733_D_826	O=C(Cn1c(=O)sc2ccccc21)Nc1nc2c(s1)CCCC2
646147	MUV_733_D_827	CC(=O)Nc1ccc(NC(=O)CSC2=NCCS2)cc1
646157	MUV_733_D_828	O=C(O)CN1C(=O)CC(Cc2ccc(Cl)cc2)C1=O
646159	MUV_733_D_829	CCOC(=O)c1ccccc1NC(=O)CSc1nc2ccccc2n1CC(=O)N1CCCC1
646162	MUV_733_D_830	Cc1ccccc1C(=O)NC1CCN(Cc2nnnn2CCc2ccccc2)CC1
646165	MUV_733_D_831	CC(CN1CCCCC1)OC(=O)Cc1ccc(Cl)cc1
646173	MUV_733_D_832	CCOc1ccc(C(=O)NCc2ccncc2)cc1
646176	MUV_733_D_833	O=C(NC1CC1)c1cccc(Nc2ccc(-c3ccc4c(c3)OCCO4)nn2)c1
646182	MUV_733_D_834	CC(=O)OC(C(=O)NCCc1ccccc1)c1cccnc1
646184	MUV_733_D_835	COc1ccc(NC(=O)c2ccc(S(=O)(=O)N3CCOCC3)cc2)c(OC)c1
646196	MUV_733_D_836	Cc1csc(NC(=O)CSc2nnc(C)n2Cc2ccco2)n1
646199	MUV_733_D_837	O=C1C2C(C(=O)N1CN1CCOCC1)C1c3ccccc3C2c2ccccc21
646203	MUV_733_D_838	CC(=O)N1CCN2c3ccc(C4CCCCC4)cc3C(=O)CCCC1C2=O
646210	MUV_733_D_839	c1csc(-c2nnc(SCc3ccccc3)o2)c1
646212	MUV_733_D_840	CCC(C)OC(=O)n1ccc(C(=O)Nc2nccs2)n1
646213	MUV_733_D_841	CCC(C)(C)n1nnnc1C(c1cccc(C#N)c1)N1CCN(c2cccc(C)c2C)CC1
646216	MUV_733_D_842	O=C(CCC(=O)N(CC(=O)NCC1CCCO1)c1ccc(F)cc1)Nc1nccs1
646217	MUV_733_D_843	O=C(CCCOc1ccc(Cl)cc1)Nc1nncs1
646229	MUV_733_D_844	CC(C)(C)C(=O)NC1CCN(S(=O)(=O)c2cccc(C(F)(F)F)c2)CC1
646234	MUV_733_D_845	CCc1ccc2[nH]c(=O)c(C(c3nnnn3Cc3ccccc3)N3CCOCC3)cc2c1
646236	MUV_733_D_846	CC1(C)Oc2ccc3ccc(=O)oc3c2-c2cn[nH]c21
646243	MUV_733_D_847	Cc1ccc2c(c1)cc(CN(Cc1ccc3c(c1)OCO3)C(=O)c1cnccn1)c1nnnn12
646247	MUV_733_D_848	Cn1c(SCc2cccnc2)nc2cccnc21
646250	MUV_733_D_849	O=C(NC1CCCC1)C(c1cccs1)N(Cc1ccco1)C(=O)c1csnn1
646270	MUV_733_D_850	COc1ccccc1NC(=O)CSc1nnc(C)o1
646273	MUV_733_D_851	CCN1CCN(Cc2nc3c(c(=O)n(C)c(=O)n3C)n2CCCc2ccccc2)CC1
646274	MUV_733_D_852	COc1ccccc1N1CCN(C(=O)Cn2nnc(-c3cccs3)n2)CC1
646279	MUV_733_D_853	CN(C)C(=O)c1c2cc(O)ccc2oc1-c1ccccc1
646286	MUV_733_D_854	COCCN(C(=O)Cc1cccs1)c1nnc(-c2ccncc2)s1
646288	MUV_733_D_855	Cc1ccc(NC(=O)CCSc2nnc(-c3ccco3)o2)cc1
646292	MUV_733_D_856	O=C(NC1CCCC1)C(c1cccnc1)N(C(=O)c1csnn1)C1CC1
646294	MUV_733_D_857	O=C(CN(CCc1ccccc1)C(=O)CNS(=O)(=O)c1ccc(F)cc1)NCc1ccco1
646324	MUV_733_D_858	O=S(=O)(NC1CCCCCCC1)c1cccs1
646334	MUV_733_D_859	Cc1sc(NC(=O)CSc2nc(N)n(CC(=O)c3ccccc3)n2)c(C#N)c1C
646340	MUV_733_D_860	COC(=O)c1cccc(S(=O)(=O)N2CCN(c3nc4ccccc4s3)CC2)c1
646345	MUV_733_D_861	O=C(c1ccc2c(c1)OCCO2)C1CCN(S(=O)(=O)c2ccccc2F)CC1
646346	MUV_733_D_862	O=C(NCc1ccccn1)C(C(=O)c1ccc(F)cc1)n1ccccc1=O
646348	MUV_733_D_863	CCCCC(OC(=O)c1cc2occc2n1C)C(=O)NCC1CCCO1
646350	MUV_733_D_864	Cn1nc(CC(=O)Nc2cccnc2N2CCOCC2)c2ccccc2c1=O
646356	MUV_733_D_865	CC(c1ccccc1)C1C(C#N)=C(N)SC(N)=C1C#N
646361	MUV_733_D_866	COc1ccc(N2CCCCn3c4c(nc32)n(C)c(=O)n(C)c4=O)cc1
646364	MUV_733_D_867	CC(C)C(c1nnnn1Cc1ccco1)N1CCN(c2nc3ccccc3s2)CC1
646366	MUV_733_D_868	CC(C)C(=O)Nc1ccc(C(=O)N2CCN(C(=O)c3ccco3)CC2)cc1
646369	MUV_733_D_869	CN(C)c1nc(N(c2ccccc2)c2ccccc2)nc(N2CCOCC2)n1
646374	MUV_733_D_870	CC(=O)OC(C(=O)NC1CCCCC1)c1ccncc1
646376	MUV_733_D_871	CCn1cc(C(=O)Nc2ccc(-n3cnnn3)c(OC)c2)c(=O)c2ccc(C)nc21
646379	MUV_733_D_872	CC(=O)Nc1ccc(NC(=O)CSc2nnc(C3CC3)n2C)cc1
646381	MUV_733_D_873	O=C(Cn1nnc(-c2ccc(CN3CCOCC3)cc2)n1)N1CCCc2ccccc21
646383	MUV_733_D_874	COc1ccc2[nH]c(=O)c(C(c3nnnn3CC3CCCO3)N3CCc4ccccc4C3)cc2c1
646389	MUV_733_D_875	COc1cccc2cc(-c3nnc(SCC(=O)Nc4nc(C)cs4)n3C)oc21
646390	MUV_733_D_876	O=C(Nc1ccc2nc(C3CC3)n(Cc3ccc(F)cc3)c(=O)c2c1)c1ccco1
646395	MUV_733_D_877	CCSC1=C(C#N)C2(CCCCC2)C(C#N)=C(N)N1
646404	MUV_733_D_878	CCC(c1nnnn1CCc1ccccc1)N1CCN(c2ccc(OC)cc2)CC1
646405	MUV_733_D_879	N=c1c(S(=O)(=O)c2ccccc2)cc2c(=O)n3ccccc3nc2n1CC1CCCO1
646413	MUV_733_D_880	COc1ccc2oc(=O)c(C(=O)N3CCN(c4ccccc4)CC3)cc2c1
646417	MUV_733_D_881	CCOc1ccc(N2C(=O)C3CCCN3C2=O)cc1
646421	MUV_733_D_882	O=C(CCSc1nnc(-c2ccncc2)o1)Nc1ccc(F)cc1
646428	MUV_733_D_883	CC(C)Oc1ccc(CC2CC(=O)NC2=O)cc1
646444	MUV_733_D_884	COc1ccc(CN(CCN(C)C)Cc2ccccc2)c(OC)c1.O=C(O)C(=O)O
646448	MUV_733_D_885	O=C(Cn1nnc2ccccc21)N(c1ccccc1)C(C(=O)NCc1ccco1)c1cccnc1
646449	MUV_733_D_886	COc1ccc2nc(NC(=O)CSc3nnc(-c4ccoc4C)n3C)sc2c1
646458	MUV_733_D_887	COc1ccc(N=c2oc3c(cccc3OC)cc2C(=O)NCc2ccco2)cc1OC
646469	MUV_733_D_888	Cn1cnnc1SCc1ccc(C(=O)O)cc1
646470	MUV_733_D_889	CCOC(=O)C1CCCCC12c1c(C)[nH]nc1OC(N)=C2C#N
646473	MUV_733_D_890	Cc1ccc(C)c2[nH]c(=O)c(CN(Cc3nnnn3Cc3ccco3)Cc3ccc4c(c3)OCO4)cc12
646480	MUV_733_D_891	N#Cc1ccc(-c2nnnn2-c2ccc3c(c2)OCO3)cc1
646521	MUV_733_D_892	COc1ccc(CCNS(=O)(=O)c2ccc(F)cc2)cc1OC
646536	MUV_733_D_893	CC(C)c1nnc(SCC(=O)NCc2ccco2)n1C
646542	MUV_733_D_894	O=C(CN(CCc1ccccc1)C(=O)CN1C(=O)COc2ccccc21)NCc1ccco1
646546	MUV_733_D_895	COc1ccc(S(=O)(=O)NCCSCc2ccco2)cc1
646575	MUV_733_D_896	CC1CCN(C(=O)CSc2nc(N)cc(N)n2)CC1
646580	MUV_733_D_897	CC(C)(C)NC(=O)COC(=O)c1snc(C(=O)NC2CCCCC2)c1N
646581	MUV_733_D_898	N#CCSc1nc2c(cc1C#N)CCCC2
646587	MUV_733_D_899	CCC(C)(C)NC(=O)CN(C(=O)CCC(=O)Nc1cc(C)ccn1)c1ccc2c(c1)OCO2
646600	MUV_733_D_900	CC(C)CCNC(=O)C(c1ccco1)N(Cc1ccccc1)C(=O)c1snc(C(N)=O)c1N
646604	MUV_733_D_901	O=C(c1ccc(Cl)cc1)N1CCCOC1
646611	MUV_733_D_902	CCOc1ccccc1C(=O)Nc1nncs1
646615	MUV_733_D_903	CCOC(=O)c1c(C)c2c(n1C)CCCC2=NO
646619	MUV_733_D_904	O=C(Cn1nnc(-c2ccc(CN3CCOCC3)cc2)n1)NC1CCCCC1
646621	MUV_733_D_905	CC(=O)NC(CC(C)C)C(=O)NC(Cc1ccccc1)C(N)=O
646628	MUV_733_D_906	Cc1ccccc1Cn1c2ccccc2nc1C(C)O
646632	MUV_733_D_907	COc1ccc(CCNC(=O)CSc2nnc(-c3cccc(F)c3)o2)cc1OC
646638	MUV_733_D_908	CC1(C)CC(=O)C(=CNCCN2CCN(C(=O)Cc3ccc(Cl)cc3)CC2)C(=O)C1
646641	MUV_733_D_909	Cc1ccccc1OCC(O)Cn1c(SC(C)C)nc2c1c(=O)[nH]c(=O)n2C
646645	MUV_733_D_910	COC(=O)C(C)Sc1nc2c(c(=O)n(C)c(=O)n2C)n1Cc1cccc(C)c1
646649	MUV_733_D_911	COc1cc(-c2cccs2)cc(=O)c2c(C)oc(C)c21
646659	MUV_733_D_912	Cc1ccc2[nH]c(=O)c(C(c3nnnn3CC3CCCO3)N3CCOCC3)cc2c1
646665	MUV_733_D_913	CC(C)(C)NC(=O)C(c1ccco1)N(Cc1ccc(F)cc1)C(=O)c1snc(C(N)=O)c1N
646669	MUV_733_D_914	CCOC(=O)c1coc(CNC(=O)c2c(C)oc3c2CCCC3)c1
646686	MUV_733_D_915	CCOC(=O)C1=C(C)N=C2SCCC(=O)N2C1c1cccs1
646692	MUV_733_D_916	[I-].CC1=CC(C)C2C(=O)N(CCC[N+](C)(C)C)C(=O)C2C1
646705	MUV_733_D_917	NC(=O)CSc1nnc(Cc2csc(Nc3ccccc3)n2)n1Cc1ccccc1
646708	MUV_733_D_918	O=C(c1cccs1)N1CCCC(c2nc(-c3ccc(F)cc3)no2)C1
646714	MUV_733_D_919	CCCC(C(=O)NC1CCCCC1)N(Cc1ccco1)C(=O)CNS(=O)(=O)c1ccccc1
646716	MUV_733_D_920	CC(=O)NC1C(=O)N=C(SCC(=O)NC2CCCCC2)NC1=O
646724	MUV_733_D_921	CC(=O)Nc1ccc(OC(=O)N2CCCCC2)cc1
646725	MUV_733_D_922	CC(C)(C)n1nnnc1C(c1cccs1)N(Cc1ccco1)Cc1ccccc1
646733	MUV_733_D_923	COCCn1nnnc1C(c1ccc(C)cc1)N1CCN(Cc2ccc3c(c2)OCO3)CC1
646736	MUV_733_D_924	CCOc1ccc(N2C(=O)CSC23CCCCC3)cc1
646742	MUV_733_D_925	COc1ccc(Cn2nnnc2C(c2cc(OC)ccc2OC)N2CCC(C(N)=O)CC2)cc1
646746	MUV_733_D_926	CCC(c1nnnn1Cc1ccco1)N(Cc1cc2cc(OC)ccc2[nH]c1=O)C1CCCCC1
646757	MUV_733_D_927	COc1cc(C(=O)Nc2ccc(NC(=O)c3ccco3)nc2)cc(OC)c1OC
646759	MUV_733_D_928	O=C(Cn1c(C(=O)NCc2ccco2)cc2sccc21)c1ccccc1
646769	MUV_733_D_929	Cc1cc(C)cc(-c2nnc(SCC(=O)NCc3cccs3)o2)c1
646770	MUV_733_D_930	CCOC(=O)CN1c2cc(C(=O)Nc3ccccc3OC)ccc2OC(C)(C)C1=O
646776	MUV_733_D_931	CCOC(=O)CNC(=O)c1c(C)nn(-c2ccccc2)c1Cl
646778	MUV_733_D_932	COC(=O)c1oc2nc(C)cc(C)c2c1N
646789	MUV_733_D_933	CCc1ccc2[nH]c(=O)c(CN(Cc3ccco3)S(=O)(=O)c3ccc4c(c3)OCCO4)cc2c1
646792	MUV_733_D_934	O=S(=O)(c1ccc2c(c1)OCCO2)N1CCC(O)(c2ccc(Cl)cc2)CC1
646816	MUV_733_D_935	Clc1cccc(NCc2nnc(SCc3ccccc3)o2)c1
646818	MUV_733_D_936	CCOc1ccc(NC(=O)CSc2nnnn2CC(=O)O)cc1
646821	MUV_733_D_937	Cn1c(SCC(=O)Nc2cccc(NC(=O)c3cccs3)c2)nnc1-c1ccncc1
646823	MUV_733_D_938	CCn1c(SCC(=O)c2cc(OC)ccc2OC)nnc1C(C)C
646825	MUV_733_D_939	CCOC(=O)c1cc2sccc2n1CCCN1C(=O)c2ccccc2C1=O
646827	MUV_733_D_940	O=C(O)c1oc2ccccc2c1CSc1ccccn1
646833	MUV_733_D_941	CCOC(=O)Cc1nnc(NC(=O)Nc2ccccc2)s1
646837	MUV_733_D_942	CCOc1ccc2[nH]c(=O)c(CN(Cc3ccc(C)cc3)C(=O)N3CCCC3)cc2c1
646841	MUV_733_D_943	CCOC(=O)CSc1nnc(CNc2nc(-c3ccccc3)cs2)n1C
646842	MUV_733_D_944	Cc1ccc(Cn2nnnc2CN2CCC(n3nnc4cc(C)ccc43)CC2)cc1
646843	MUV_733_D_945	CC(=O)c1cccc(NC(=O)N2C3CCC2CC(O)(c2cccnc2)C3)c1
646856	MUV_733_D_946	Cc1csc(N(C)C(=O)CSc2nnc(COc3ccccc3C)o2)n1
646857	MUV_733_D_947	CCOC(=O)c1c(C)c(C(C)=O)sc1NC(=O)CSc1nc2cccnc2n1C
646862	MUV_733_D_948	O=C(CCn1nnc2ccccc21)Nc1nnc(-c2ccccc2F)s1
646863	MUV_733_D_949	CCOc1ccc(C2C(C#N)=C(N)SC(N)=C2C#N)cc1OCC
646865	MUV_733_D_950	O=C(CSc1nnc(-c2ccncc2)n1CC1CCCO1)NCc1ccccc1
646866	MUV_733_D_951	CCOC(=O)Nc1cc2c(C)cc(=O)oc2cc1C
646871	MUV_733_D_952	CC(=O)Nc1ccc(NC(=O)N2CCCCC2)cc1
646878	MUV_733_D_953	COc1cc(NC(=O)c2ccco2)c(OC)cc1NC(=O)CSc1nnc(-c2cccs2)n1C
646880	MUV_733_D_954	CNC(=O)CSc1nnc(-c2ccc(S(=O)(=O)N3CCCC3)cc2)n1-c1cccc(C)c1C
646886	MUV_733_D_955	CC(C)(C)NC(=O)CSc1nnc(C2CC2)n1Cc1ccccc1
646889	MUV_733_D_956	COc1ccccc1NC(=O)N1CCN(c2cc(-c3ccccc3)nc3ncnn32)CC1
646890	MUV_733_D_957	N#Cc1c(NC(=O)CSCC(=O)O)sc2c1CCCC2
646891	MUV_733_D_958	O=C(NCc1ccc2c(c1)OCO2)c1cccc(Cl)c1
646904	MUV_733_D_959	COC(=O)C1(CCSC)NC(c2ccccc2OC)C2C(=O)N(C)C(=O)C21
646911	MUV_733_D_960	O=C(c1ccccc1)N(c1ccccc1)C1C=CS(=O)(=O)C1
646912	MUV_733_D_961	Cc1ccccc1-c1ccc(=O)n(CC(=O)Nc2ccc(N3CCOCC3)cc2)n1
646915	MUV_733_D_962	O=C(OC(C(=O)NCc1cccs1)c1ccccc1Cl)c1ccco1
646919	MUV_733_D_963	O=C(NCc1cccs1)C1CCN(c2nccs2)CC1
646937	MUV_733_D_964	Cc1ccc(NC(=O)CN2c3ccccc3OC(C)C2=O)nc1
646945	MUV_733_D_965	O=C(Nc1nncs1)c1ccc(S(=O)(=O)c2ccccc2)cc1
646948	MUV_733_D_966	CCOC(=O)Nc1nnc(CCc2ccccc2)s1
646952	MUV_733_D_967	CC(=O)Nc1c2cc(Cl)ccc2oc1C(=O)O
646960	MUV_733_D_968	O=C(CCSc1nc(-c2ccco2)cc(C(F)(F)F)n1)NCc1ccccn1
646963	MUV_733_D_969	CCC(C)(C)NC(=O)C(c1cccn1C)N(C(=O)Cn1nnc2ccccc21)c1ccccc1OC
646975	MUV_733_D_970	COc1ccc(OCC(=O)Nc2ccc(S(=O)(=O)N3CCOCC3)cc2)cc1
646984	MUV_733_D_971	COC(=O)c1ccc(Cn2cc(Cl)cn2)cc1
646986	MUV_733_D_972	O=C(c1ccco1)C1=C(O)C(=O)N(CCc2ccccc2)C1c1cccnc1
646987	MUV_733_D_973	Cc1ccc2[nH]c(=O)c(CN(Cc3ccco3)S(=O)(=O)c3c4nsnc4ccc3C)cc2c1
646989	MUV_733_D_974	CCOC(=O)c1cc2sccc2n1Cc1ccc(C#N)cc1
646993	MUV_733_D_975	Cc1occc1-c1nnc(SCC(=O)NCc2cccs2)n1CC1CCCO1
646994	MUV_733_D_976	Cc1ccc(S(=O)(=O)N(Cc2cc3cc4c(cc3[nH]c2=O)OCCO4)CC2CCCO2)cc1
646998	MUV_733_D_977	CCOC(=O)CSc1nc2c(c(=O)n(Cc3ccccc3Cl)c(=O)n2C)n1C
647004	MUV_733_D_978	CCOc1ccc2[nH]c(=O)c(CN(Cc3nnnn3CCc3ccccc3)CC3CCCO3)cc2c1
647010	MUV_733_D_979	CC(=O)c1cccc(-n2nnnc2SCC(=O)Nc2cccc(NC(=O)c3ccco3)c2)c1
647020	MUV_733_D_980	CC(C)OC(=O)C1C(=O)NC2(C)CC1c1ccccc1O2
647045	MUV_733_D_981	O=C(Cn1c(=O)onc1-c1ccccc1)NCc1ccccc1
647061	MUV_733_D_982	CCC(=O)N1CN(S(=O)(=O)c2ccc(C)cc2)CC1C
647073	MUV_733_D_983	CCOC(=O)c1ccc(-n2c(=O)c3ccccc3nc2-c2ccco2)cc1
647074	MUV_733_D_984	CCN1CCN(C(c2nnnn2Cc2cccs2)c2ccc(F)cc2)CC1
647088	MUV_733_D_985	COc1cc2nc(C3CCC3)n(NC(=O)C(OC(C)=O)c3ccccc3)c(=O)c2cc1OC
647095	MUV_733_D_986	O=C(Nc1cccc(F)c1)c1ccc(S(=O)(=O)NCC2CCCO2)cc1
647096	MUV_733_D_987	COc1ccc(Cn2c(=O)c3cc(NC(=O)c4ccco4)ccc3nc2C2CC2)cc1
647109	MUV_733_D_988	COc1ccccc1N(C(=O)c1ccco1)C(C(=O)NC1CCCC1)c1cccnc1
647123	MUV_733_D_989	CC(C)C(=O)Nc1nnc(SCC(=O)NC2CC2)s1
647128	MUV_733_D_990	O=C(Nc1nccs1)c1c(O)n2c3c(cccc3c1=O)CCC2
647142	MUV_733_D_991	O=C(Cn1nnc(-c2ccccc2NC(=O)C2CC2)n1)NC1CCCCC1
647153	MUV_733_D_992	O=c1nc(Nc2ccccc2)[nH]c(N2CCCC2)n1
647165	MUV_733_D_993	C=CCSC1=C(C#N)C(c2ccccc2OC)CC(=O)N1
647180	MUV_733_D_994	CC(C)c1ccccc1N1CC(C(=O)O)CC1=O
647183	MUV_733_D_995	C=C(C)CSC1=C(C#N)C(c2ccccc2Cl)CC(=O)N1
647187	MUV_733_D_996	Cc1cc(NC(=O)c2sc3nc(C)cc(C(F)(F)F)c3c2N)no1
647202	MUV_733_D_997	COC(=O)CCC(=O)Nc1cccc(Cl)c1
647204	MUV_733_D_998	Cc1cc2nnc(SCC(=O)N3C(C)CCCC3C)n2c(N)n1
647208	MUV_733_D_999	CCC(C)(C)n1nnnc1C(c1cc2ccc(OC)cc2[nH]c1=O)N1CCc2ccccc21
647211	MUV_733_D_1000	O=C(O)CCN1CCc2ccccc21
647215	MUV_733_D_1001	COC(=O)NCC(C)OC(=O)Nc1cccc(Cl)c1
647220	MUV_733_D_1002	O=C(CCCSc1nc(-c2ccco2)cc(C(F)(F)F)n1)Nc1ccc2c(c1)OCO2
647224	MUV_733_D_1003	CCOc1ccccc1NC(=O)NC1CC2CCCC(C1)N2Cc1nnnn1CCc1ccccc1
647230	MUV_733_D_1004	Cc1cc(C)c2[nH]c(=O)c(C(c3nnnn3Cc3ccc4c(c3)OCO4)N3CCCC3)cc2c1
647234	MUV_733_D_1005	Cc1cc(C)n(-c2cccc(Cl)c2)c(=O)c1C#N
647236	MUV_733_D_1006	C=CCOc1ccc(NC(=O)C2CC(=O)N(C(C)C)C2)cc1
647251	MUV_733_D_1007	COCCn1nnnc1C(c1cc2cccc(C)c2[nH]c1=O)N1CCN(c2ccccc2F)CC1
647256	MUV_733_D_1008	O=C(O)c1c(-c2ccccc2)csc1NC(=O)c1ccco1
647261	MUV_733_D_1009	CCn1c(SCC(=O)Nc2nccs2)nnc1-c1cc2cccc(OC)c2o1
647276	MUV_733_D_1010	CC1=C(C(=O)OC(C)C)C(C)NC(=O)N1
647277	MUV_733_D_1011	COc1ccc(OCC(=O)Nc2ccccc2C(=O)N2CCCC2)cc1
647279	MUV_733_D_1012	Cc1cc(C)c2[nH]c(=O)c(CN(CC3CCCO3)C(=O)c3cnccn3)cc2c1
647304	MUV_733_D_1013	CCN(CC)C(=O)c1sc(NC(=O)c2ccco2)c(C#N)c1C
647311	MUV_733_D_1014	CCOc1ccc2[nH]c(=O)c(C(c3nnnn3C3CCCCC3)N3CCN(CC)CC3)cc2c1
647317	MUV_733_D_1015	COc1cccc(OCc2nnc(SC)n2C)c1
647321	MUV_733_D_1016	COc1ccc(CCNC2CCN(C)CC2)cc1OC
647333	MUV_733_D_1017	Cc1ccc(NC(=O)CSc2n[nH]c(-c3ccncc3)n2)cc1
647335	MUV_733_D_1018	C=CCn1c(NCCO)nc2c1c(=O)n(C)c(=O)n2C
647337	MUV_733_D_1019	COc1ccccc1NC(=O)c1ccc(S(=O)(=O)N2CCOCC2)cc1
647343	MUV_733_D_1020	COc1ccc(N2CCN(C(c3nnnn3CCc3ccccc3)C(C)C)CC2)cc1
647346	MUV_733_D_1021	O=C(C1Cc2ccccc2CN1S(=O)(=O)c1ccc(F)cc1)N1CCCCCC1
647359	MUV_733_D_1022	O=C(Nc1ccccc1)NC1CCN(Cc2nnnn2C2CCCCC2)CC1
647363	MUV_733_D_1023	COc1ccccc1-n1c(SCC(N)=O)nnc1-c1ccc(S(=O)(=O)N2CCCCC2)cc1
647365	MUV_733_D_1024	O=c1[nH]c2cc3c(cc2cc1C(c1nnnn1CC1CCCO1)N1CCCCCC1)OCO3
647367	MUV_733_D_1025	CCOC(=O)CCCNS(=O)(=O)c1c2nsnc2ccc1C
647371	MUV_733_D_1026	COc1nc(OC)nc(N2CCC(C(=O)NCC3CCCCC3)CC2)n1
647375	MUV_733_D_1027	COc1ccc(S(=O)(=O)N(CCCN2CCCC2=O)Cc2cc3c(C)cc(C)cc3[nH]c2=O)cc1
647380	MUV_733_D_1028	COC(=O)c1ccccc1NC(=O)Nc1cccnc1
647392	MUV_733_D_1029	C1=CC2c3ccccc3NC(c3ccncc3)C2C1
647399	MUV_733_D_1030	COc1cccc(NC(=O)N2CCC(C(=O)Nc3ccc(C)cc3C)CC2)c1
647403	MUV_733_D_1031	CCOC(=O)c1ccc(S(=O)(=O)N2CCN(CC3CC=CCC3)CC2)cc1.O=C(O)C(=O)O
647414	MUV_733_D_1032	CCOC(=O)c1c(C)c(C(=O)N2CCOCC2)sc1NC(=O)c1cccs1
647428	MUV_733_D_1033	CS(=O)(=O)N1CCC(C(=O)c2cccc(Cl)c2)CC1
647429	MUV_733_D_1034	Cn1c(SCC(=O)Nc2nc3c(s2)CCCC3)nnc1-c1ccccc1
647434	MUV_733_D_1035	COc1ccc(CC(=O)Nc2nncs2)cc1OC
647446	MUV_733_D_1036	COCCn1c(SCC(=O)NCc2cccs2)nnc1-c1ccc(OC)cc1
647455	MUV_733_D_1037	O=c1ccsn1Cc1ccccc1
647460	MUV_733_D_1038	COc1ccc2c(cc(C(=O)O)n2C)c1
647466	MUV_733_D_1039	CCOc1cc(S(=O)(=O)N2CCCCC2)ccc1Cl
647471	MUV_733_D_1040	COc1cccc(NC(=O)CSc2nnc(-c3cccs3)n2C)c1
647473	MUV_733_D_1041	CCOC(=O)CNC(=O)CSc1nc(N)cc(N)n1
647475	MUV_733_D_1042	CCc1ccc(NC(=O)C2CC(=O)N(C(C)C)C2)cc1
647490	MUV_733_D_1043	CCn1c(COc2ccccc2C)nnc1SCC(=O)NCc1ccccc1
647505	MUV_733_D_1044	COc1ccc(OC)c(S(=O)(=O)N2CCC(C(=O)Nc3cccc(C)c3C)CC2)c1
647506	MUV_733_D_1045	COC(=O)CSc1nnc(C)n1-c1cccc(C#N)c1
647508	MUV_733_D_1046	CCCCCn1c(SCCc2ccccc2)nc2c1c(=O)[nH]c(=O)n2C
647509	MUV_733_D_1047	CCOC(=O)C1CCN(C(=O)Nc2ccc3nc(C)c(C)nc3c2)CC1
647510	MUV_733_D_1048	CCCN1CCN(C(c2nnnn2C2CCCCC2)c2cc3cc(OC)ccc3[nH]c2=O)CC1
647541	MUV_733_D_1049	O=C(Cn1nnc(-c2ccc(CN3CCOCC3)cc2)n1)Nc1nc(-c2ccccc2)cs1
647547	MUV_733_D_1050	Cc1cccc2cc(C(c3nnnn3Cc3ccccc3)N3CCN(C)CC3)c(=O)[nH]c12
647557	MUV_733_D_1051	COc1ccc2cc(C(c3nnnn3Cc3ccccc3)N3CCCCCC3)c(=O)[nH]c2c1
647558	MUV_733_D_1052	Cc1ccc(C)c(N(C(=O)Cn2nnc3ccccc32)C(C(=O)NCc2ccco2)c2ccncc2)c1
647559	MUV_733_D_1053	CCc1cccc2c(=O)c(C(=O)N3CCCCCC3)c[nH]c12
647560	MUV_733_D_1054	O=C(Nc1cccc(O)c1)c1cc(S(=O)(=O)N2CCCC2)ccc1Cl
647561	MUV_733_D_1055	CC(C)OC(=O)CSc1n[nH]c(-c2cccnc2)n1
647569	MUV_733_D_1056	Cc1cc(C)nc(N(C#N)S(=O)(=O)c2ccccc2)n1
647580	MUV_733_D_1057	COc1ccc(Cl)cc1NC(=O)CSc1nncn1-c1cccnc1
647584	MUV_733_D_1058	CCOC(=O)C1=C(c2ccccc2)NC(=O)NC1c1ccc(OCC#N)c(OC)c1
647585	MUV_733_D_1059	Cc1cccc(NC(=O)CSc2n[nH]c(-c3ccncc3)n2)c1
647602	MUV_733_D_1060	COc1ccc2[nH]c(=O)c(CN(Cc3nnnn3Cc3ccc(F)cc3)CC3CCCO3)cc2c1
647603	MUV_733_D_1061	Cc1cc(C)nc(SCc2nc3ccccc3n2C)n1
647608	MUV_733_D_1062	C=CCc1cccc(CNc2nc3ccccc3n2CC)c1O
647611	MUV_733_D_1063	CCC(C)(C)n1nnnc1CN(Cc1cc2cc(OC)ccc2[nH]c1=O)C1CCCC1
647621	MUV_733_D_1064	COc1ccc(N(Cc2cc(=O)[nH]c3ccccc23)C(=O)c2ccco2)cc1
647624	MUV_733_D_1065	CC#CCN(CC#CC)S(=O)(=O)c1ccc(-n2cnnn2)c(OC)c1
647659	MUV_733_D_1066	COc1ccc(CCNc2oc(COc3ccccc3F)nc2C#N)cc1OC
647669	MUV_733_D_1067	NS(=O)(=O)c1ccc(NC(=O)CSc2ccccn2)cc1
647671	MUV_733_D_1068	Cc1ccc2c(c1)nnn2C1CCN(CC(=O)N2CCN(c3ccc(F)cc3)CC2)CC1
647676	MUV_733_D_1069	CCOc1ccccc1N(CC(=O)NC(C)(C)C)C(=O)Cn1nnc(-c2ccc(C)o2)n1
647684	MUV_733_D_1070	CCCC(=O)Nc1c(O)[nH]c2ccccc2c1=O
647688	MUV_733_D_1071	Cn1c(-c2ccc(F)cc2)cnc1SCC(=O)Nc1ccccc1N1CCOCC1
647704	MUV_733_D_1072	COC(=O)CN(C(=O)CSc1nnc(-c2cccc(OC)c2)o1)c1ccc(OC)cc1
647708	MUV_733_D_1073	Cc1cc(C)cc(NC(=O)CSc2nnc(-c3ccc(S(=O)(=O)N4CCCC4)cc3)o2)c1
647713	MUV_733_D_1074	CCCC(C(=O)NC1CCCC1)N(C(=O)Cn1nnc(-c2ccc(C)o2)n1)c1ccccc1OC
647714	MUV_733_D_1075	O=C(NC1CCCCC1)C1CCN(c2nnnn2-c2ccccc2)CC1
647716	MUV_733_D_1076	Cc1ccc(C(c2nnnn2C(C)(C)C)N2CCc3ccccc3C2)cc1
647717	MUV_733_D_1077	COc1ccc(Nc2nc(CC(C)=O)ns2)cc1OC
647732	MUV_733_D_1078	Cc1cc(C)c(NC(=O)CSc2nnc(-c3ccncc3)n2Cc2ccco2)c(C)c1
647734	MUV_733_D_1079	CC1(C)NC(=O)N(CC(O)COc2ccc(-c3ccccc3)cc2)C1=O
647741	MUV_733_D_1080	CC(=O)Nc1ccc(C(=O)CSc2nnc3scc(-c4ccccc4)n23)cc1
647742	MUV_733_D_1081	Cc1cc(C)cc(NC(=O)C2CCN(c3nccs3)CC2)c1
647746	MUV_733_D_1082	Cc1nnc(SCc2ccc(Cl)cc2)n1CC1CCCO1
647752	MUV_733_D_1083	O=C(Nc1ccc2c(c1)OCO2)C1CCCN(S(=O)(=O)Cc2ccccc2)C1
647778	MUV_733_D_1084	COc1cccc(Nc2cc(C)nc3ccccc32)c1
647780	MUV_733_D_1085	Cc1ccc(-c2noc(C3CCCN(C(=O)c4ccccc4)C3)n2)o1
647781	MUV_733_D_1086	Cn1nnc(NC(=O)c2cccc(F)c2)n1
647793	MUV_733_D_1087	CCCSc1nsc(SCCC)c1C(N)=O
647807	MUV_733_D_1088	CCn1c(CNc2ccc(Cl)cc2)nnc1SCC(=O)NCc1ccccc1
647811	MUV_733_D_1089	Cc1ccc(C)c(Cn2[nH]nc3c(=O)nc(C4CCCN(C(=O)C5CCC5)C4)nc2-3)c1
647819	MUV_733_D_1090	CCc1nc2ccccc2c(=O)n1-c1cccc(OC)c1
647822	MUV_733_D_1091	O=C(NCC1CCCO1)c1c(O)n2c3c(cccc3c1=O)CC2
647824	MUV_733_D_1092	CC(OC(=O)c1nsc(Cl)c1Cl)C(=O)NCc1cccs1
647828	MUV_733_D_1093	COc1ccccc1N1CCN(C(c2nnnn2C2CCCC2)c2cc3ccc(C)cc3[nH]c2=O)CC1
647830	MUV_733_D_1094	CC(C)Cc1nc2c(nnn2Cc2ccccc2)c(N2CCC(C(N)=O)CC2)n1
647836	MUV_733_D_1095	Cc1ccccc1NS(=O)(=O)c1ccc(NC(=O)c2ccco2)cc1
647840	MUV_733_D_1096	COCCn1c(SCC(=O)c2ccc(F)cc2)nnc1C(C)C
647848	MUV_733_D_1097	CNC(=O)CC(C(=O)O)c1ccc(OCC(C)C)cc1
647851	MUV_733_D_1098	O=C(c1cccs1)N1CCn2c3ccccc3nc21
647855	MUV_733_D_1099	CC(C)Nc1nc(NC(C)C)nc(C(N)=O)n1
647858	MUV_733_D_1100	COCCc1nnc(NC(=O)Cc2ccccc2)s1
647869	MUV_733_D_1101	COc1ccc(C)cc1NC(=O)c1ccc2c(c1)OCO2
647872	MUV_733_D_1102	Cc1ccc(NC(=O)c2ccco2)cc1NC(=O)CSc1nnc(-c2cccs2)n1C
647875	MUV_733_D_1103	COc1ccc(NC(=O)CN2c3ccccc3OC(C)C2=O)c(OC)c1
647876	MUV_733_D_1104	O=C(c1ccc2c(c1)OCO2)N1CCN(c2ccc(F)cc2)CC1
647880	MUV_733_D_1105	CCCNC(=O)c1ccccc1NS(=O)(=O)c1ccc2c(c1)OCCO2
647883	MUV_733_D_1106	CS(=O)(=O)Nc1ccccc1C(=O)N1CCCC1
647884	MUV_733_D_1107	CCOCCCNC(=O)C1CCCN1C(=O)NC1CCCCC1
647887	MUV_733_D_1108	Nc1cc(=O)nc(SCc2nnc(-c3ccccc3)o2)[nH]1
647888	MUV_733_D_1109	Cc1c(NS(=O)(=O)c2cccs2)c(=O)n(-c2ccccc2)n1C
647911	MUV_733_D_1110	O=C(Cc1cccs1)N1CCCC(c2nc3n(Cc4ccccc4Cl)[nH]nc-3c(=O)n2)C1
647913	MUV_733_D_1111	COc1ccc(N2CC(C(=O)Nc3ccc(N4CCOCC4)cc3)CC2=O)cc1
647914	MUV_733_D_1112	CCOC(=O)NC(=O)CSc1nc(C)cc(C(F)(F)F)c1C#N
647923	MUV_733_D_1113	COc1ccc(S(=O)(=O)N2Cc3ccccc3CC2C(=O)N2CCOCC2)cc1OC
647926	MUV_733_D_1114	COc1nc(OC)nc(N2CCC(C(=O)NCc3ccco3)CC2)n1
647935	MUV_733_D_1115	CCOc1ccc(NC(=O)CCN2CCCCC2)cc1
647939	MUV_733_D_1116	c1ccc(CCn2nnnc2CN2CCC(n3nnc4ccccc43)CC2)cc1
647941	MUV_733_D_1117	CC(=O)N1CC2(CC(=O)OC(C)C)CN(C(C)=O)CC(CC(=O)OC(C)C)(C1)C2=O
647942	MUV_733_D_1118	Cc1c2ccccc2oc1C(=O)Nc1cccc2cccnc21
647943	MUV_733_D_1119	CCN1CCN(C(c2nnnn2Cc2ccccc2)c2cc3cccc(C)c3[nH]c2=O)CC1
647953	MUV_733_D_1120	c1csc(C(c2nnnn2Cc2ccccc2)N2CCSCC2)c1
647958	MUV_733_D_1121	COc1ccccc1N1CCN(C(=O)CSc2nnc(NC(=O)C3CC3)s2)CC1
647966	MUV_733_D_1122	O=c1cc(CSc2nnc(COc3ccc(Cl)cc3)o2)c2ccccc2[nH]1
647968	MUV_733_D_1123	Cn1c(SCC2CCCO2)nnc1-c1ccncc1
647978	MUV_733_D_1124	O=C(NCc1ccc(F)cc1)C(c1cccs1)N(C(=O)c1csnn1)C1CC1
647987	MUV_733_D_1125	Cc1ccc(Cl)cc1N1CCN(S(=O)(=O)c2ccc3c(c2)OCCO3)CC1
648000	MUV_733_D_1126	CCN(CC)S(=O)(=O)c1ccc(NC(=O)Cn2c3ccccc3oc2=O)cc1
648006	MUV_733_D_1127	Cc1cc(NS(=O)(=O)c2cccs2)no1
648033	MUV_733_D_1128	O=C(Cn1nnc(-c2ccccc2NC(=O)c2ccco2)n1)Nc1ccccc1
648036	MUV_733_D_1129	COc1ccc(C(=O)N2CCSC2=S)cc1OC
648039	MUV_733_D_1130	CCOc1ccccc1C(=O)N1CCC(n2nnc3cc(C)ccc32)CC1
648041	MUV_733_D_1131	CCS(=O)(=O)C(=C1NCCN1)S(=O)(=O)CC
648046	MUV_733_D_1132	CCc1ccccc1NC(=O)CC1SC(=Nc2nccs2)N(CC)C1=O
648051	MUV_733_D_1133	CCOC(=O)c1cc2sccc2n1CC(=O)c1ccc2c(c1)OCCO2
648061	MUV_733_D_1134	Cc1ccc(-c2nnn(CC(=O)N(c3ccc(C)cc3)C(C(=O)NC3CCCC3)c3ccco3)n2)o1
648063	MUV_733_D_1135	CC(C)c1ccccc1NC(=O)c1cccnc1
648066	MUV_733_D_1136	O=C(CSc1nnc(-c2cccnc2)n1Cc1ccccc1)NCc1ccco1
648068	MUV_733_D_1137	CCOc1cccc(C2C(C(=O)c3ccc(C)o3)=C(O)C(=O)N2Cc2ccncc2)c1
648076	MUV_733_D_1138	Cc1cc(C)c2cc(CN(CCO)C(c3nnnn3Cc3ccc(F)cc3)C(C)C)c(=O)[nH]c2c1
648095	MUV_733_D_1139	COc1cc(C2C(C(C)=O)=C(O)C(=O)N2CCc2ccc(OC)c(OC)c2)ccc1O
648097	MUV_733_D_1140	O=C(CSc1nc(-c2ccco2)cc(C(F)(F)F)n1)Nc1cccnc1
648104	MUV_733_D_1141	COc1cc(NS(=O)(=O)c2ccc(C)cc2)ccc1-n1cnnn1
648109	MUV_733_D_1142	COCCn1c(=O)c2ccccc2nc1SCCN1CCCCC1
648116	MUV_733_D_1143	CCCNC(=O)N1C2CCC1CC(O)(c1cccnc1)C2
648124	MUV_733_D_1144	O=C(c1ccc(Cl)cc1)C1CCN(C(=O)N2CCOCC2)CC1
648125	MUV_733_D_1145	CC(C)C(c1nnnn1CCc1ccccc1)N1CCN(C(=O)c2ccco2)CC1
648126	MUV_733_D_1146	O=C(Nc1ccc(NC(=O)c2cccnc2)cn1)c1ccco1
648134	MUV_733_D_1147	CCC(C)(C)n1nnnc1C(c1ccncc1)N1CCN(c2cccc(OC)c2)CC1
648146	MUV_733_D_1148	COc1cccc(-c2cc3nc4c(c(N5CCC6(CC5)OCCO6)n3n2)CCCC4)c1
648150	MUV_733_D_1149	CC(=O)C1=C(O)C(=O)N(CCC(=O)O)C1c1cccc(F)c1
648151	MUV_733_D_1150	O=C(CCC(=O)N(c1cccc(F)c1)C(C(=O)NC1CCCC1)c1ccncc1)Nc1cccnc1
648154	MUV_733_D_1151	CC(C)(C)CC(=O)Nc1nnc(-c2cccs2)s1
648156	MUV_733_D_1152	O=C(Cc1cccs1)N(Cc1ccco1)C(C(=O)NC1CCCC1)c1ccsc1
648157	MUV_733_D_1153	CCN(C(=O)c1ccco1)c1nc(CC(=O)Nc2ccc(Cl)cc2)cs1
648161	MUV_733_D_1154	Cc1c(Cl)cccc1N(CC(=O)N1CCCCCC1)S(C)(=O)=O
648168	MUV_733_D_1155	COc1ccccc1OCC(=O)NCc1ccco1
648200	MUV_733_D_1156	CCCn1c(SCC(=O)NC)nnc1C(C)C
648202	MUV_733_D_1157	O=C(CSc1nnc(-c2ccco2)n1Cc1ccco1)NCc1cccs1
648208	MUV_733_D_1158	Cc1cccc2cc3c(N)c(C(=O)N4CCOCC4)sc3nc12
648211	MUV_733_D_1159	COc1ccccc1N(CC(=O)NC(C)(C)C)C(=O)Cn1nnc(-c2ccc(C)o2)n1
648216	MUV_733_D_1160	Cc1cc2ncn(CC(O)COc3cccc(C(=O)O)c3)c2cc1C
648222	MUV_733_D_1161	CC(C)(C)n1nnnc1CN(Cc1ccco1)Cc1cc2cc3c(cc2[nH]c1=O)OCO3
648231	MUV_733_D_1162	O=S(=O)(Nc1ccc(-c2nc3ccccc3o2)cc1)c1ccccc1
648237	MUV_733_D_1163	COc1cccc(C(=O)Nc2nnc(C(C)C)s2)c1
648238	MUV_733_D_1164	CC12CC(c3ccccc3O1)C(C(=O)OCc1ccccc1)C(=O)N2
648239	MUV_733_D_1165	CCCOc1ccc(NC(=O)C2CC(=O)N(C(C)C)C2)cc1
648243	MUV_733_D_1166	CCOC(=O)CN(C(=O)CSc1nnc(CNc2ccc(F)cc2)o1)c1ccccc1
648286	MUV_733_D_1167	Cc1ccc(NC(=O)C2CC=CCC2C(=O)N2CCCCC2)cc1
648297	MUV_733_D_1168	Cc1ccc(OCCn2c(CCCO)nc3ccccc32)cc1
648299	MUV_733_D_1169	CCc1ccc(C(=O)CSc2ncn[nH]2)cc1
648304	MUV_733_D_1170	Cc1ccsc1C(C(=O)NC1CCCCC1)N(C(=O)c1csnn1)C1CC1
648311	MUV_733_D_1171	COc1cccc(C(=O)N2CCN(S(=O)(=O)Cc3ccccc3)CC2)c1
648315	MUV_733_D_1172	O=C(NCc1cccs1)C(OC(=O)c1cccs1)c1ccccn1
648319	MUV_733_D_1173	O=C(Nc1cccc(OC(=O)c2cccc(S(=O)(=O)N3CCCC3)c2)c1)c1ccco1
648324	MUV_733_D_1174	COc1ccc(CCNC(=O)CSc2nc(-c3ccco3)cc(C(F)(F)F)n2)cc1
648328	MUV_733_D_1175	O=C(Cn1c(C(=O)NCC2CCCO2)cc2sccc21)c1ccccc1
648339	MUV_733_D_1176	CCCOc1ccc(C(=O)NCc2cccnc2)cc1
648354	MUV_733_D_1177	COC(=O)C1=C(C)OC(N)=C(C#N)C1c1ccccc1
648355	MUV_733_D_1178	COc1ccc(S(=O)(=O)Nc2cc(OC)c(NC(=O)c3ccco3)cc2OC)cc1
648356	MUV_733_D_1179	Cc1ccc(C(C(=O)NCc2ccco2)N(C(=O)Cn2nnc3ccccc32)c2ccccc2)o1
648360	MUV_733_D_1180	O=C(O)CC1SC(=Nc2ccccc2)N(c2ccccc2)C1=O
648364	MUV_733_D_1181	Cc1cccc(NC(=O)CSc2nnc(-c3ccc(S(=O)(=O)N4CCCC4)cc3)o2)c1
648369	MUV_733_D_1182	Clc1ccc2c(c1)C1OCCC1C(c1ccco1)N2
648376	MUV_733_D_1183	Cc1ccc(C(c2nnnn2Cc2cccs2)N2CCN(Cc3ccc4c(c3)OCO4)CC2)cc1
648399	MUV_733_D_1184	Cc1ccc(CSc2nnc(-c3ccc(S(=O)(=O)N4CCCC4)cc3)o2)cc1
648400	MUV_733_D_1185	COc1ccc(-n2c(SCC(=O)N3CCCCC3C)nnc2-c2cccnc2)cc1
648403	MUV_733_D_1186	Cc1cccc(OCc2nnc(SCC(=O)OC3CCCCC3)o2)c1
648409	MUV_733_D_1187	Cn1c(SCC(=O)NCc2ccco2)nc2ccccc2c1=O
648410	MUV_733_D_1188	Cc1ccc(C(=O)Nc2ccccc2N2CCN(C(=O)C(C)C)CC2)cc1
648416	MUV_733_D_1189	O=C(c1ccccc1)N1CCCC(c2nc3n(Cc4ccccc4)[nH]nc-3c(=O)n2)C1
648418	MUV_733_D_1190	COCCSc1nnc(NC(=O)C2CCCCC2)s1
648422	MUV_733_D_1191	O=c1[nH]c2cc3c(cc2cc1C(c1nnnn1C1CCCC1)N1CCCc2ccccc21)OCCO3
648431	MUV_733_D_1192	COc1ccc2[nH]c(=O)c(CN(Cc3nnnn3CC3CCCO3)Cc3ccccc3)cc2c1
648448	MUV_733_D_1193	Cc1cc2cc(C(c3nnnn3Cc3ccco3)N3CCc4ccccc4C3)c(=O)[nH]c2cc1C
648453	MUV_733_D_1194	O=C(Nc1ccc2c(c1)COC2=O)C1CCCCC1
648458	MUV_733_D_1195	CCOC(=O)Cn1nnnc1C(CC)N(Cc1cc2c(C)cc(C)cc2[nH]c1=O)C1CCCC1
648481	MUV_733_D_1196	CSc1nc2nc3c(c(=O)n2[nH]1)CN(Cc1ccccc1)CC3
648486	MUV_733_D_1197	Cc1cc(-c2ccccc2)c(C#N)c(SCC(N)=O)n1
648487	MUV_733_D_1198	CCN(CC)S(=O)(=O)c1csc(C(=O)Nc2ccccn2)c1
648500	MUV_733_D_1199	Cc1ccc(Nc2nc(C(=O)N3CCC(C(=O)N4CCN(C)CC4)CC3)cs2)cc1
648533	MUV_733_D_1200	CCCc1nnc(SCC(=O)N2CCCC(C)C2)n1CCCOC
648548	MUV_733_D_1201	Cc1csc(NC(=O)CSc2nc(=O)c3ccccc3[nH]2)n1
648551	MUV_733_D_1202	CCn1nnnc1SCC(=O)Nc1cccc(NC(C)=O)c1
648568	MUV_733_D_1203	Cc1ccc2nsnc2c1S(=O)(=O)N1CCCC1
648569	MUV_733_D_1204	Cc1cc(C)nc(N2CCC(C(=O)NCc3cccc(C(F)(F)F)c3)CC2)n1
648570	MUV_733_D_1205	CCc1c(C)nc2ncnn2c1N1CCC(C(=O)N2CCN(c3ccccc3)CC2)CC1
648576	MUV_733_D_1206	COc1ccc(NC(=O)C2CCN(c3cc(C)nc(-c4ccccc4)n3)CC2)cc1
648577	MUV_733_D_1207	COc1ccc(CNC(=O)CN(C(=O)CCC(=O)Nc2ccccn2)c2ccccc2OC)cc1
648582	MUV_733_D_1208	O=C1NCN(c2ccccc2)C12CCN(c1nnnn1-c1ccccc1)CC2
648583	MUV_733_D_1209	CCOC(=O)c1cccc(NC(=O)CSc2nnc(COc3ccccc3C)o2)c1
648584	MUV_733_D_1210	COc1ccc(C(=O)Nc2ccccc2NC(=O)c2ccco2)cc1OC
648592	MUV_733_D_1211	O=C(CNC(=O)c1ccco1)N(c1cnc2ccccc2c1)C(C(=O)NC1CCCC1)c1ccncc1
648594	MUV_733_D_1212	CN1CCN(C2=C(Cl)C(=O)N(c3ccc(Cl)cc3)C2=O)CC1
648601	MUV_733_D_1213	COc1ccc2[nH]c(=O)c3c(c2c1)OC(C)(C)C=C3
648611	MUV_733_D_1214	O=C(CSc1nnc(-c2cccs2)o1)OC1CCCCC1
648637	MUV_733_D_1215	Cc1cccc(NC(=O)CSc2nnc(-c3ccncc3)n2C)c1
648640	MUV_733_D_1216	Cc1ccc(C(=O)CSc2nnc(COc3cccc(C)c3)o2)cc1
648644	MUV_733_D_1217	c1coc(-c2nnc(-c3cccnc3)o2)c1
648646	MUV_733_D_1218	Cc1sc2ncn(CC(=O)N(CC(=O)NC3CCCC3)Cc3cccs3)c(=O)c2c1C
648662	MUV_733_D_1219	Cc1nn(-c2ccccc2)c2cc(C)oc(=O)c12
648683	MUV_733_D_1220	N#Cc1cnc(SCC(=O)c2ccccc2)nc1N
648684	MUV_733_D_1221	Cc1ccc(Cn2[nH]nc3c(=O)nc(C4CCCN(C(=O)Nc5ccc(F)cc5)C4)nc2-3)cc1
648690	MUV_733_D_1222	Cn1nc(C(C)(C)C)cc1C(=O)NCc1ccc(N2CCCC2=O)cc1
648694	MUV_733_D_1223	CCCCN(c1ccccc1)c1cc(=O)n(C)c(=O)[nH]1
648698	MUV_733_D_1224	CCC(=O)Nc1ccc(-c2nc(-c3ccccc3)n(CC(=O)N3CCCCC3)n2)cc1
648702	MUV_733_D_1225	COCCn1nnnc1C(c1ccc(N(C)C)cc1)N1CCN(Cc2ccccc2)CC1
648706	MUV_733_D_1226	O=C(CSc1nnc(-c2ccncc2)n1C1CCCCC1)Nc1cccc(O)c1
648707	MUV_733_D_1227	COc1ccc(C(=O)CSc2nnc(-c3cc(C)cc(C)c3)o2)cc1
648721	MUV_733_D_1228	CC(C)(C)n1nnnc1CN1C2CCC1CC(NC(=O)Nc1ccccc1)C2
648733	MUV_733_D_1229	Cc1ccc(S(=O)(=O)NCC(=O)N(CC(=O)NCC2CCCO2)Cc2ccccc2)cc1
648740	MUV_733_D_1230	CCCCC(=O)N1CCCC(c2nc3n(Cc4cc(C)ccc4C)[nH]nc-3c(=O)n2)C1
648744	MUV_733_D_1231	Cn1c(Cn2cnc3ccccc32)nnc1SCC(=O)CC(=O)Nc1ccccc1
648779	MUV_733_D_1232	CCOc1ccc2nc(NC(=O)CSc3nnnn3C3CCCCC3)sc2c1
648782	MUV_733_D_1233	O=S(=O)(c1ccccc1)c1cccc(S(=O)(=O)N2CCCCC2)c1
648783	MUV_733_D_1234	CCC(C)(C)n1nnnc1C(c1cc2ccc(C)cc2[nH]c1=O)N(Cc1ccco1)Cc1cccnc1
648789	MUV_733_D_1235	COc1ccc(-c2nc3cc(NC(=O)c4ccc5c(c4)OCO5)ccc3o2)cc1
648791	MUV_733_D_1236	COc1ccc(C)cc1NC(=O)c1ccc(S(=O)(=O)N2CCOCC2)cc1
648793	MUV_733_D_1237	COC(=O)c1ccccc1NC(=O)CSc1nc(-c2ccco2)cc(C(F)(F)F)n1
648795	MUV_733_D_1238	COCCn1nnnc1CN(Cc1cc2cc(OC)c(OC)cc2[nH]c1=O)C1CCCC1
648800	MUV_733_D_1239	O=C(O)c1ccc(-n2cccc2)cc1O
648811	MUV_733_D_1240	Cc1cc(S(=O)(=O)N(Cc2ccco2)Cc2ccccn2)ccc1-n1cnnn1
648818	MUV_733_D_1241	c1cc(N2CCCC2)ccc1C(c1nnnn1C1CCCCC1)N1CCOCC1
648821	MUV_733_D_1242	Cc1nnc(SCc2nnc(-c3ccc(C)cc3)o2)s1
648834	MUV_733_D_1243	COc1ccc2c3c(cccc13)OCC2=O
648836	MUV_733_D_1244	Cc1ccc(C(c2nnnn2CC2CCCO2)N2CCN(C(=O)c3ccco3)CC2)cc1
648839	MUV_733_D_1245	Cc1cccc(N(CC(=O)N2CCCC2)S(=O)(=O)c2ccccc2)c1
648850	MUV_733_D_1246	CCOC(=O)CCNC(=O)Nc1ccc2nc(C)n(Cc3ccccc3Cl)c(=O)c2c1
648854	MUV_733_D_1247	COCCn1nnnc1C(c1cc2cc(OC)ccc2[nH]c1=O)N1CCC(Cc2ccccc2)CC1
648855	MUV_733_D_1248	CC(C)C(c1nnnn1C1CCCCC1)N1CCN(c2ncccn2)CC1
648861	MUV_733_D_1249	CCc1ccccc1N(CC(=O)NCc1ccco1)C(=O)c1snc(C(N)=O)c1N
648867	MUV_733_D_1250	CC(=O)NC(Cc1ccc(C)cc1)C(=O)NC1CCN(C(=O)c2cnccn2)CC1
648884	MUV_733_D_1251	CCc1nnc(NC(=O)CN2CCN(C3CCCCC3)CC2)s1.O=C(O)C(=O)O
648889	MUV_733_D_1252	CN1c2ccccc2C(=O)N(C)C1c1ccc2c(c1)OCO2
648891	MUV_733_D_1253	O=C(CN(CCN1CCOCC1)C(=O)Cn1nnc(-c2ccc(F)cc2)n1)NC1CCCCC1
648892	MUV_733_D_1254	Cc1cc(C)c2cc(C#N)c(N3CCCC3)nc2c1
648896	MUV_733_D_1255	COCc1[nH]nc2c1C(c1ccccc1F)C(C#N)=C(N)O2
648907	MUV_733_D_1256	CCc1ccc(N2CC(C(=O)Nc3nccs3)CC2=O)cc1
648914	MUV_733_D_1257	Cc1ccc2nc(Cc3ccc(N)cc3)oc2c1
648918	MUV_733_D_1258	CC(=O)N(CC1CCCO1)c1nnc(-c2cnccn2)s1
648924	MUV_733_D_1259	Cc1ccccc1C(=O)NC1CCN(CC(=O)Nc2nccs2)CC1
648929	MUV_733_D_1260	CC(OC(=O)c1cccs1)C(=O)NCc1cccs1
648950	MUV_733_D_1261	Cc1ccc(C)c(N2CCN(S(=O)(=O)c3ccc4c(c3)OCCO4)CC2)c1
648953	MUV_733_D_1262	COc1ccc2[nH]c(=O)c(CN(Cc3nnnn3CCc3ccccc3)CC3CCCO3)cc2c1
648954	MUV_733_D_1263	CCC(C)(C)n1nnnc1CN1CCN(c2nc3cc(OC)ccc3cc2C#N)CC1
648974	MUV_733_D_1264	CC(=O)NC1CC2CCC(C1)N2Cc1ccc(C)cc1
648979	MUV_733_D_1265	C=CCSc1nc2c(c(=O)n(C)c(=O)n2C)n1CC
648990	MUV_733_D_1266	O=S(=O)(Nc1nc2ccccc2[nH]1)c1ccccc1
648993	MUV_733_D_1267	COc1ccc(S(=O)(=O)N2CCSC2c2ccccc2)cc1
649012	MUV_733_D_1268	COc1ccc(N2CCN(c3oc(COc4ccccc4)nc3C#N)CC2)cc1
649013	MUV_733_D_1269	O=C(CN(c1ccc(F)cc1)S(=O)(=O)c1ccccc1)NCc1ccco1
649017	MUV_733_D_1270	COc1cc2nc(C3CCC3)n(NC(=O)COc3ccccc3)c(=O)c2cc1OC
649020	MUV_733_D_1271	COc1ccc(-c2csc(N(CC3CCCO3)C(=O)c3ccco3)n2)cc1
649025	MUV_733_D_1272	CC1CN(S(=O)(=O)c2ccc(NC(=O)c3ccco3)cc2)CC(C)O1
649036	MUV_733_D_1273	N#CCCCSc1ncccc1-c1nc2ccccc2[nH]1
649038	MUV_733_D_1274	COc1ccc(C(=O)CSc2nnnn2Cc2ccccc2)cc1
649045	MUV_733_D_1275	O=C(CSc1nnc(-c2cccnc2)o1)OC1CCCCC1
649049	MUV_733_D_1276	COc1cc2c(cc1NC(=O)c1cccnc1)CCCC2
649063	MUV_733_D_1277	Cn1nnc(C(O)CN2CCOCC2)n1
649070	MUV_733_D_1278	N#Cc1c2c(sc1-n1cccc1C=NO)CCCC2
649074	MUV_733_D_1279	COc1cc(Cl)ccc1S(=O)(=O)n1nc(C)cc1C
649078	MUV_733_D_1280	CCCNS(=O)(=O)c1ccc(CCC(=O)NCc2ccc3c(c2)OCO3)cc1
649092	MUV_733_D_1281	COc1ccc(-c2nnc(CSc3ncnc4sc5c(c43)CCC5)o2)cc1OC
649099	MUV_733_D_1282	CCCOc1ccc(-c2nnc(-c3ccco3)o2)cc1
649131	MUV_733_D_1283	CCOC(=O)c1cc2sccc2n1Cc1ccccc1
649133	MUV_733_D_1284	Nc1cc(N)nc(SCCN2CCCCC2)n1
649137	MUV_733_D_1285	CCn1c(SCC(=O)Nc2sc(C)c(C)c2C#N)nnc1C(C)C
649144	MUV_733_D_1286	CCCc1nnc(NC(=O)C2CCCO2)s1
649154	MUV_733_D_1287	COc1ccc(OC)c(NC(=O)CSc2nnc(CNc3ccc(F)cc3)o2)c1
649163	MUV_733_D_1288	CCN(CC)S(=O)(=O)c1ccc(Cl)c(C(=O)Oc2cccnc2)c1
649164	MUV_733_D_1289	O=C(Nc1ccc(CN2CCOCC2)cc1)c1cc2ccccc2oc1=O
649165	MUV_733_D_1290	COc1ccc(OC)c(S(=O)(=O)N2CCC(C(=O)Nc3ccc(C)c(C)c3)CC2)c1
649184	MUV_733_D_1291	COc1ccc(C)cc1N(CC(=O)NC1CCCC1)C(=O)CCC(=O)Nc1cc(C)on1
649186	MUV_733_D_1292	O=C(CN1C(=O)COc2ccccc21)N(Cc1ccccc1)Cc1ccccn1
649189	MUV_733_D_1293	COCC(=O)Nc1nnc(-c2cccs2)s1
649195	MUV_733_D_1294	CCOc1ccc2[nH]c(=O)c(CN(Cc3nnnn3Cc3ccccc3)CC3CCCO3)cc2c1
649201	MUV_733_D_1295	CCc1[nH]c(SC)nc(=O)c1C
649204	MUV_733_D_1296	CCn1c(SCC(=O)NCc2ccco2)nnc1C(C)C
649211	MUV_733_D_1297	Cc1ccc(-c2nnc(SCC(=O)Nc3nc4c(s3)CCCC4)n2C)cc1
649216	MUV_733_D_1298	COC(=O)c1ccccc1NC(=O)CSc1nnc(CNS(=O)(=O)c2ccc(C)cc2)n1C
649220	MUV_733_D_1299	COc1ccc(N2CCN(C(c3nnnn3C3CCCC3)c3cc4ccc(C)cc4[nH]c3=O)CC2)cc1
649221	MUV_733_D_1300	CSc1nnc(-c2ccc(S(=O)(=O)N3CCCC3)cc2)n1C
649230	MUV_733_D_1301	O=C(CN1C(=O)COc2ccccc21)N(Cc1ccc2c(c1)OCO2)CC1CCCO1
649233	MUV_733_D_1302	CCCN1CCN(C(c2nnnn2C(C)(C)C)c2cc3cc4c(cc3[nH]c2=O)OCO4)CC1
649246	MUV_733_D_1303	O=C(CN1C(=O)COc2ccccc21)c1ccc(Cl)cc1
649247	MUV_733_D_1304	Cc1cccc2cc(C(c3nnnn3CC3CCCO3)N3CCOCC3)c(=O)[nH]c12
649250	MUV_733_D_1305	CCOC(=O)c1cnc(SCC(=O)Nc2ccc(NC(C)=O)c(OC)c2)nc1N
649252	MUV_733_D_1306	COc1ccc(-c2cc3ccccc3n2CC(O)Cn2nc(C)cc2C)cc1
649260	MUV_733_D_1307	COc1ccc(N2C(=O)C(Cl)=C(N3CCCC3)C2=O)cc1
649262	MUV_733_D_1308	Cc1cccc(CCN(Cc2cc3cccc(C)c3[nH]c2=O)C(=O)N2CCOCC2)c1
649267	MUV_733_D_1309	COCCN(C(=O)CNC(=O)c1cccs1)C(C(=O)NC1CCCC1)c1cccs1
649268	MUV_733_D_1310	O=C(CN(Cc1ccco1)C(=O)CNS(=O)(=O)c1ccc(F)cc1)NCc1ccc(F)cc1
649279	MUV_733_D_1311	COc1ccc(CN(Cc2nnnn2C2CCCC2)Cc2cc3ccc(C)cc3[nH]c2=O)cc1
649282	MUV_733_D_1312	CC(C)(C)c1ccc(Cn2[nH]nc3c(=O)nc(C4CCN(C(=O)Cc5cccs5)CC4)nc2-3)cc1
649285	MUV_733_D_1313	O=C(Cn1nnc2ccccc21)N(CC1CCCO1)C(C(=O)NCc1ccco1)c1ccc(F)cc1
649287	MUV_733_D_1314	Cc1nc(SCC(=O)NCCc2ccccc2)n[nH]1
649295	MUV_733_D_1315	Cc1nc2ccccc2c(=O)n1C1CCCCCC1
649297	MUV_733_D_1316	CCCCn1nnnc1SCC(=O)Nc1sc2c(c1C#N)CCCC2
649302	MUV_733_D_1317	COc1ccc2cc(C(c3nnnn3C(C)(C)C)N3CCc4ccccc4C3)c(=O)[nH]c2c1
649304	MUV_733_D_1318	CC(Sc1nc(-c2ccccc2)cc(C(F)(F)F)n1)C(=O)N1CCC(C(N)=O)CC1
649305	MUV_733_D_1319	CN(C)C(=O)CN1C(=O)C2CC=C(Cl)CC2C1=O
649310	MUV_733_D_1320	CSc1nnc2n1c1sc3c(c1c(=O)n2-c1ccccc1)CCC3
649313	MUV_733_D_1321	CCn1c(SCC(=O)Nc2cccc(NC(=O)c3ccco3)c2)nnc1-c1cccs1
649315	MUV_733_D_1322	Cc1ccccc1NC(=O)CN1CCC(NC(=O)Nc2ccccc2)CC1
649317	MUV_733_D_1323	c1ccc(Cn2nnc3c2ncnc3N2CCN(Cc3ccc4c(c3)OCO4)CC2)cc1
649324	MUV_733_D_1324	COc1ccccc1Nc1nc(N)nc(CSc2nccc(C)n2)n1
649328	MUV_733_D_1325	COc1ccc(S(=O)(=O)N(CC(=O)NCc2ccco2)C2CCCCC2)cc1OC
649332	MUV_733_D_1326	CCC(C)(C)n1nnnc1C(c1cc2cc(OC)ccc2[nH]c1=O)N1CCc2ccccc21
649344	MUV_733_D_1327	Cc1cc(C)c2cc(C(c3nnnn3C3CCCC3)N3CCOCC3)c(=O)[nH]c2c1
649349	MUV_733_D_1328	COC(=O)c1ccc(OC)c(CSc2nnc(-c3ccc(C)cc3)o2)c1
649350	MUV_733_D_1329	CCc1ccc2[nH]c(=O)c(C(c3nnnn3CCOC)N3CCN(c4ccccc4)CC3)cc2c1
649357	MUV_733_D_1330	Cn1c(SCC(=O)N2CCOCC2)nc2sc3c(c2c1=O)CCCC3
649375	MUV_733_D_1331	CC1Cc2ccccc2N1C(=O)C1CCN(S(=O)(=O)Cc2ccccc2)CC1
649376	MUV_733_D_1332	CCC(C)(C)n1nnnc1C(c1cccc(C#N)c1)N1CCN(c2cc(C)ccc2C)CC1
649379	MUV_733_D_1333	CCC(C)N1CC23C=CC(O2)C(C(=O)OCc2ccccc2)C3C1=O
649387	MUV_733_D_1334	CCOc1ccc(NC(=O)COC(=O)c2cccnc2)cc1
649390	MUV_733_D_1335	CCC(=O)N1CCN(C(C)=O)C1c1ccccc1
649394	MUV_733_D_1336	COC(=O)c1ccc(NC(=O)C2CCCO2)cc1
649395	MUV_733_D_1337	Cc1cc(C)c2[nH]c(=O)c(C(c3nnnn3Cc3ccc4c(c3)OCO4)N3CCCCC3)cc2c1
649406	MUV_733_D_1338	COc1ccc(Cn2nnnc2C(c2cc3cccc(C)c3[nH]c2=O)N2CCOCC2)cc1
649413	MUV_733_D_1339	COCCn1nnnc1C(c1ccc(OC)cc1OC)N1CCN(c2ccccc2)CC1
649414	MUV_733_D_1340	O=c1[nH]c2ccccc2n1CCCOc1ccccc1
649415	MUV_733_D_1341	Cc1cccc(N(C(=O)Cn2nnc3ccccc32)C(C(=O)NCc2ccco2)c2ccncc2)c1C
649429	MUV_733_D_1342	O=C(Cc1cccs1)N(c1ccccc1)C(C(=O)NCc1ccco1)c1cccs1
649442	MUV_733_D_1343	CC(C)n1nnnc1SCC(=O)NCc1cccs1
649443	MUV_733_D_1344	O=c1[nH]c2cc(Cl)ccc2n1-c1ccccc1
649459	MUV_733_D_1345	O=C(O)CCCC(=O)Nc1ccc(N2CCCC2)cc1
649461	MUV_733_D_1346	Cc1ccc(Cn2c(SCCN3CCCCC3)nc3c2c(=O)n(C)c(=O)n3C)cc1
649495	MUV_733_D_1347	Cc1noc(NS(=O)(=O)c2ccc(NC(=O)CCCOc3cccc(C)c3)cc2)c1C
649499	MUV_733_D_1348	Cc1cccc2cc(CN(CCc3ccccc3)C(=O)N3CCOCC3)c3nnnn3c12
649510	MUV_733_D_1349	COc1cccc(C(=O)Nc2ccc(NC(C)=O)cn2)c1
649517	MUV_733_D_1350	COc1cccc(CN(Cc2cccnc2)S(=O)(=O)c2ccc(-n3cnnn3)c(C)c2)c1
649520	MUV_733_D_1351	COC(=O)c1ccccc1S(=O)(=O)N(Cc1cc2cc3c(cc2[nH]c1=O)OCO3)C1CCCCC1
649528	MUV_733_D_1352	CCOC(=O)c1c(C)c(C)sc1NC(=O)CSc1nnc(CNc2ccc(OC)cc2)n1C
649538	MUV_733_D_1353	O=C(O)CSc1nnc(CNc2cccc(C(F)(F)F)c2)n1Cc1ccco1
649547	MUV_733_D_1354	COCCn1c(SCC(=O)c2ccc(Cl)cc2)nnc1C(C)C
649548	MUV_733_D_1355	Cn1c(CN2CCOCC2)nnc1SCC(=O)NCCc1ccccc1
649561	MUV_733_D_1356	O=C(Nc1ccc2c(c1)OCCO2)C1CCN(S(=O)(=O)Cc2ccccc2)CC1
649565	MUV_733_D_1357	c1ccc(CSc2nnc(Cc3ccccn3)o2)cc1
649567	MUV_733_D_1358	CC(=O)Nc1nc2ccccc2n1CCOc1ccccc1Cl
649568	MUV_733_D_1359	CCCCS(=O)(=O)C(=C1Nc2ccccc2N1)S(=O)(=O)CCCC
649574	MUV_733_D_1360	COC(=O)c1ccc(OC)c(CSc2nnc(COc3cccc(C)c3)o2)c1
649578	MUV_733_D_1361	COCCN(C(C)=O)c1nnc(-c2ccccn2)s1
649579	MUV_733_D_1362	COCCn1nnnc1C(c1ccc2ncccc2c1)N1CCN(c2ccccc2F)CC1
649580	MUV_733_D_1363	COc1ccc(S(=O)(=O)N2CCN(C(=O)c3c(C)nn(-c4ccccc4)c3Cl)CC2)cc1
649610	MUV_733_D_1364	CCOC(=O)N1CCN(C(=O)COc2ccc(Cl)cc2Cl)CC1
649618	MUV_733_D_1365	O=C(Nc1cccc2ccccc21)c1cnccn1
649619	MUV_733_D_1366	O=C(Cn1nnc(-c2ccccc2-n2cnnn2)n1)NCc1ccccc1
649625	MUV_733_D_1367	O=C(NCc1ccc2c(c1)OCO2)C1CCCN1C(=O)Nc1cccc(Cl)c1
649627	MUV_733_D_1368	O=S(=O)(c1cccs1)N1CCN(Cc2ccccc2)CC1
649638	MUV_733_D_1369	CC(C)C(=O)Nc1ccc(NC(=O)c2ccccc2Cl)nc1
649650	MUV_733_D_1370	COCc1nnc(NC(=O)CSc2ccc(C)cc2)s1
649657	MUV_733_D_1371	O=S(=O)(NCC1OCCc2ccccc21)c1ccc(S(=O)(=O)N2CCOCC2)cc1
649663	MUV_733_D_1372	O=C(CN(CCc1ccccc1)C(=O)Cn1nnc(-c2cccs2)n1)NCc1ccco1
649666	MUV_733_D_1373	CN(C)c1cccc2c1C(=O)N(C)C2=O
649667	MUV_733_D_1374	N#Cc1c2c(sc1NC(=O)CSc1ncc(-c3ccccc3)n1CC1CCCO1)CCCC2
649687	MUV_733_D_1375	COc1ccc(N(C2CSC2)S(=O)(=O)c2ccccc2)cc1
649690	MUV_733_D_1376	COc1ccc(-c2nnn(CC(=O)N(C(C)C(=O)NC3CCCC3)C3CCCC3)n2)cc1OC
649693	MUV_733_D_1377	O=C(CCC(=O)N(CC(=O)NCc1ccco1)c1ccc(F)cc1)Nc1nccs1
649711	MUV_733_D_1378	Cc1[nH]c2ccc(C(=O)OCCN(C)C)cc2c1C
649732	MUV_733_D_1379	O=C(NCCOC(=O)c1cccs1)c1cccnc1
649733	MUV_733_D_1380	CN(C)c1ccc(C(c2nnnn2C(C)(C)C)N2CCN(C(=O)c3ccco3)CC2)cc1
649738	MUV_733_D_1381	Cc1ccc(NC(=O)N2CCC(C(=O)NCC(C)C)CC2)cc1
649740	MUV_733_D_1382	O=C(CSc1nnc2scc(-c3ccc(F)cc3)n12)NCc1ccco1
649743	MUV_733_D_1383	COC(=O)c1ccc(NC(=O)CSc2nnc(CNc3ccc(F)cc3)n2C)cc1
649744	MUV_733_D_1384	CC(C)C(OC(=O)C1CCCO1)C(=O)NC1CCCC1
649757	MUV_733_D_1385	Cc1onc(-c2ccccc2Cl)c1C(=O)Nc1sc2c(c1C#N)CCC2
649761	MUV_733_D_1386	Cc1cc(C)n(-c2nc3c(c(=O)[nH]c(=O)n3C)n2CCc2ccccc2)n1
649768	MUV_733_D_1387	Cc1cnc(C(=O)Nc2ccc(-n3cnnn3)cc2)cn1
649770	MUV_733_D_1388	CCOC(=O)c1c(C)c(C)sc1NC(=O)CSc1nnc(CNc2ccc(F)cc2)o1
649773	MUV_733_D_1389	Cc1ccc(C(=O)N(CC(=O)NC2CCCC2)Cc2cccs2)s1
649774	MUV_733_D_1390	Cc1ccc(-c2nnn(CC(=O)N(CC(=O)NCc3ccccc3)c3cccc(C)c3C)n2)o1
649782	MUV_733_D_1391	Cc1cccc(NC(=O)CSC2=C(C#N)C(c3ccco3)C(C(=O)Nc3ccccc3)=C(C)N2)c1C
649785	MUV_733_D_1392	COCCn1nnnc1C(c1cc2cc(C)ccc2[nH]c1=O)N1CCCCCC1
649787	MUV_733_D_1393	O=C(C1CCCCC1)N1CCCC(c2nc(-c3ccc(F)cc3)no2)C1
649795	MUV_733_D_1394	CCCc1nnc(NC(=O)Cn2c3ccccc3sc2=O)s1
649797	MUV_733_D_1395	O=C(c1ccccc1)N(Cc1ccc2c(c1)OCO2)Cc1nc(=O)c2ccccc2[nH]1
649805	MUV_733_D_1396	COCCn1nnnc1C(c1cc2ccc(OC)cc2[nH]c1=O)N1CCN(C2CCCCC2)CC1
649829	MUV_733_D_1397	CC(=O)O.CN(C)Cc1cn(CCC(=O)O)c2ccccc12
649843	MUV_733_D_1398	CN1CCN(CC#CC2(O)CCCCC2)CC1
649851	MUV_733_D_1399	CC(=O)Nc1nnc(Cc2ccccc2)s1
649853	MUV_733_D_1400	Cc1ccc(S(=O)(=O)Cn2cnnn2)cc1
649858	MUV_733_D_1401	CC(C)n1c(SCC(=O)c2ccc3c(c2)OCCO3)nc2c1c(=O)n(C)c(=O)n2C
649861	MUV_733_D_1402	Cc1cc(Cl)ccc1OCC(=O)NCCCN1CCOCC1
649862	MUV_733_D_1403	CC(C(=O)NCC1CCCO1)N(C(=O)c1snc(C(N)=O)c1N)c1cccc(F)c1
649863	MUV_733_D_1404	CCc1ccc2[nH]c(=O)c(CN(Cc3ccc4c(c3)OCO4)C(=O)c3ccco3)cc2c1
649868	MUV_733_D_1405	O=C(Cn1nnc2ccccc21)N(c1ccc2c(c1)CCC2)C(C(=O)NCc1ccco1)c1ccco1
649872	MUV_733_D_1406	O=C(CC1(O)c2ccccc2N(Cc2ccc3c(c2)OCO3)C1=O)c1ccccc1
649875	MUV_733_D_1407	Cc1ccc(S(=O)(=O)N(c2ccccc2)C2CCS(=O)(=O)C2)cc1
649876	MUV_733_D_1408	COC(=O)c1ccccc1NC(=O)CN1CCN(C23CC4CC(CC(C4)C2)C3)CC1
649891	MUV_733_D_1409	Cc1ccc(-c2nnn(CC(=O)N(c3cccc(F)c3)C(C(=O)NC3CCCC3)c3ccco3)n2)o1
649898	MUV_733_D_1410	CCOC(=O)C1CCN(C(c2nnnn2C2CCCCC2)c2cc3ccc(C)c(C)c3[nH]c2=O)CC1
649903	MUV_733_D_1411	CCCC(=O)Nc1ccc(NC(=O)c2cccs2)cn1
649905	MUV_733_D_1412	Cc1ccc(Cl)cc1N1CCN(C(CC(C)C)c2nnnn2CC2CCCO2)CC1
649912	MUV_733_D_1413	CCCCC(=O)N1CC2(C)CN(C(=O)CCCC)CC(C)(C1)C2=O
649918	MUV_733_D_1414	COc1cc2cc(CN(Cc3nnnn3C3CCCC3)C3CCCC3)c(=O)[nH]c2cc1OC
649920	MUV_733_D_1415	O=C(CN1CCC(C(=O)c2ccc3c(c2)OCCO3)CC1)NC1CCCC1
649924	MUV_733_D_1416	O=C(NC12CC3CC(CC(C3)C1)C2)N1CCC(O)(c2ccc3c(c2)OCO3)CC1
649925	MUV_733_D_1417	CCC(C)C(NC(=O)c1ccccc1NC(=O)c1ccco1)C(=O)O
649927	MUV_733_D_1418	CC(C)(C)NC(=O)CN1CCC(O)(c2ccccc2)CC1
649928	MUV_733_D_1419	COCCNC(=O)C(c1ccco1)N(C(=O)Cn1nnc2ccccc21)c1cc(C)ccc1C
649937	MUV_733_D_1420	CCOc1ccccc1NC(=O)c1ccc2nccnc2c1
649941	MUV_733_D_1421	CCc1cc2c(s1)=NC(=O)CNC=2c1cccs1
649943	MUV_733_D_1422	CCOC(=O)Cc1csc(NC(=O)CSc2nnc(C)n2C)n1
649954	MUV_733_D_1423	CCN(CC)C(=O)CN(c1cc(Cl)ccc1OC)S(C)(=O)=O
649955	MUV_733_D_1424	c1ccc(Cn2nnnc2CN2CCN(Cc3ccc4c(c3)OCO4)CC2)cc1
649959	MUV_733_D_1425	CC(C)CNC(=O)C1CC(=O)OC12CCCCC2
649961	MUV_733_D_1426	C=CCNc1nnc(SCC(=O)N2CCCCC2)c2ccccc21
649964	MUV_733_D_1427	COc1ccc(N2C(=O)C3C4C=CC(C4)C3C2=O)nn1
649971	MUV_733_D_1428	CNc1nnc(-c2ccncc2)s1
649976	MUV_733_D_1429	CC(=O)N(c1cccc(C)c1)C1SC(=O)N(c2ccccc2)C1=O
649993	MUV_733_D_1430	CC1(C)CC(=O)C=C(NCc2ccco2)C1
649997	MUV_733_D_1431	COCCNC(=O)CN(C)S(=O)(=O)c1ccc2c(c1)OCCO2
650003	MUV_733_D_1432	CC(C)c1nnc(NC(=O)c2c(O)n3c4c(cccc4c2=O)CCC3)s1
650007	MUV_733_D_1433	CCc1nnc(NC(=O)c2cc3ccccc3oc2=O)s1
650012	MUV_733_D_1434	COc1ccc(NC(=O)CSc2nnc(-c3ccccc3C)n2C)cc1
650015	MUV_733_D_1435	CCOC(=O)CN(C(=O)Cn1nnc2ccccc21)C(C(=O)NCCOC)c1ccccc1C
650022	MUV_733_D_1436	C=CCOc1ccc(C2N3CC4(CC)CN2CC(CC)(C3)C4=O)cc1
650025	MUV_733_D_1437	CC(=O)N(C)c1nc(-c2ccc(Cl)cc2)cs1
650028	MUV_733_D_1438	CC(=O)c1ccc(NC(=O)c2ccc(S(=O)(=O)N3CCCC3)cc2)cc1
650036	MUV_733_D_1439	Cn1ccnc1Sc1nc2c(c(=O)n(C)c(=O)n2C)n1C
650040	MUV_733_D_1440	COc1ccc(C2NC(=O)NC3=C2CCc2ccccc23)cc1
650046	MUV_733_D_1441	COc1cccc(C(c2nnnn2CCc2ccccc2)N2CCN(c3ccccc3)CC2)c1OC
650047	MUV_733_D_1442	Cn1c(SCC(N)=O)nnc1-c1ccccc1
650049	MUV_733_D_1443	CCc1ccc(OCc2nnc(SCCN3CCOCC3)n2C)cc1.O=C(O)C(=O)O
650070	MUV_733_D_1444	COc1ccccc1C(c1nnnn1C1CCCC1)N1CCN2CCCC2C1
650077	MUV_733_D_1445	N#Cc1cc2cc3c(cc2nc1SCC(=O)OC1CCCCC1)OCO3
650086	MUV_733_D_1446	CCOC(=O)c1sc2ncn(C(CC)C(=O)OCC)c(=O)c2c1C
650088	MUV_733_D_1447	Cc1nccn1CC(=O)O
650089	MUV_733_D_1448	O=C(C1CCCO1)N1CCN(Cc2nc(=O)c3ccccc3[nH]2)CC1
650092	MUV_733_D_1449	CCC(c1nnnn1Cc1ccccc1)N(Cc1cc2cc(OC)ccc2[nH]c1=O)CC1CCCO1
650094	MUV_733_D_1450	Cc1ccc2cc(CN(Cc3nnnn3C3CCCCC3)CC3CCCO3)c(=O)[nH]c2c1
650105	MUV_733_D_1451	Cc1ccc(C(=O)N2CCN(c3ccc(NC(=O)c4cccnc4)cc3)CC2)cc1
650106	MUV_733_D_1452	O=C(Cc1ccccc1)N1CCN(C(=O)c2cccs2)CC1
650115	MUV_733_D_1453	CCOc1ccc2nc(NCCNC(=O)CC)c(C#N)cc2c1
650130	MUV_733_D_1454	O=C(NC1CC2CCCC(C1)N2C(=O)Nc1ccccc1)c1ccncc1
650132	MUV_733_D_1455	CCc1nnc(NC(=O)c2ccc(S(=O)(=O)N3CCN(Cc4ccccc4)CC3)cc2)s1
650149	MUV_733_D_1456	O=C(CSc1nnc(NC(=O)Cc2cccs2)s1)NC1CCCCC1
650159	MUV_733_D_1457	COCCn1c(SCC(=O)N2CCCC2)nnc1C(C)C
650165	MUV_733_D_1458	O=C(CS(=O)(=O)Cc1ccccc1)N1CCN(C(=O)c2ccco2)CC1
650166	MUV_733_D_1459	OC1(c2ccccc2F)CCN(Cc2nnnn2CCc2ccccc2)CC1
650172	MUV_733_D_1460	COc1ccc(-c2sccc2C(C)C(=O)O)cc1
650197	MUV_733_D_1461	COc1ccccc1NC(=O)N(CCCN1CCOCC1)Cc1cc2cc3c(cc2[nH]c1=O)OCO3
650198	MUV_733_D_1462	CCOC(=O)c1c(C)c(C)sc1NC(=O)CSc1nc2c(c(=O)n(C)c(=O)n2C)n1C(C)C
650200	MUV_733_D_1463	Cn1c2nc(Sc3nc4ccccc4s3)n(Cc3ccccc3)c2c(=O)[nH]c1=O
650205	MUV_733_D_1464	Nc1nc(Nc2cccc3ccccc32)nc(C2CCCC2=O)n1
650209	MUV_733_D_1465	O=C(CN1C(=O)c2ccccc2S1(=O)=O)NCCSc1ccccc1
650210	MUV_733_D_1466	CCS(=O)(=O)n1nc(-c2ccco2)nc1SC
650211	MUV_733_D_1467	COc1ccc(C(=O)CSc2nnc(CNc3nc(-c4ccccc4)cs3)n2C)cc1
650215	MUV_733_D_1468	CCOc1ccccc1C(=O)Nn1c(=O)c2ccccc2nc1C1CCC1
650221	MUV_733_D_1469	COc1ccc(CCNC(=O)CSc2nncn2N)cc1OC
650223	MUV_733_D_1470	CC(=O)c1cc2c(cc1NC(=O)CCc1ccccc1)OCO2
650232	MUV_733_D_1471	O=C(Nc1nnc(-c2ccco2)s1)C1CC1
650235	MUV_733_D_1472	COCCNC(=O)C(c1ccccc1)N(C(=O)Cn1nnc2ccccc21)c1cccnc1
650238	MUV_733_D_1473	Cc1ccc(N2CC(C(=O)NCCC(C)C)CC2=O)cc1
650242	MUV_733_D_1474	Cc1ccccc1OCC(=O)Nc1ccc2c(c1)COC2=O
650248	MUV_733_D_1475	Cc1ccc(C)n1-c1cc(N)ccc1C
650253	MUV_733_D_1476	CC(C)(C)c1ccc(C(=O)N2CCC(C(=O)NCc3ccncc3)CC2)cc1
650255	MUV_733_D_1477	COc1ccc(S(=O)(=O)N2CCC(C(=O)N3CCCCC3)CC2)cc1OC
650258	MUV_733_D_1478	O=C(NCC1CCCO1)C(C(=O)c1ccc(F)cc1)n1ccccc1=O
650265	MUV_733_D_1479	CCOc1ccccc1NC(=O)c1ccc(S(=O)(=O)N2CCOCC2)cc1
650267	MUV_733_D_1480	N#CCSc1nnc(Cc2ccc3c(c2)OCO3)o1
650270	MUV_733_D_1481	CCCn1nnnc1SCC(=O)c1ccc(NC(C)=O)cc1
650272	MUV_733_D_1482	CCOc1nc(NCc2ccco2)nc(Nc2ccc(OC)cc2)n1
650313	MUV_733_D_1483	O=C(NCc1cccnc1)NC1CCCCC1
650318	MUV_733_D_1484	CC(C)C(c1nnnn1Cc1ccc(F)cc1)N1CCN(Cc2ccc3c(c2)OCO3)CC1
650344	MUV_733_D_1485	COC(=O)c1c(C)c(C(=O)Nc2ccc(F)cc2)sc1NC(=O)c1ccco1
650346	MUV_733_D_1486	Nc1cc(=O)nc(SCC(=O)NC2CCCCC2)n1-c1ccccc1
650350	MUV_733_D_1487	CCn1c(SCC(=O)Nc2ccc(NC(C)=O)cc2)nnc1C1CC1
650361	MUV_733_D_1488	COc1ccc(S(=O)(=O)N2CCN(S(=O)(=O)c3ccc4c(c3)OCCO4)CC2)cc1
650367	MUV_733_D_1489	COCCn1c(SCC#N)nnc1-c1ccc2c(c1)OCO2
650371	MUV_733_D_1490	CCC(C)(C)n1nnnc1C(c1ccc(OC)c(OC)c1)N1CCN(c2cccc(OC)c2)CC1
650372	MUV_733_D_1491	O=C(Nc1ccc2oc(=O)ccc2c1)c1cccnc1
650373	MUV_733_D_1492	CCC(=O)Nc1cc(NC(=O)CSc2ncc(-c3ccc(F)cc3)n2Cc2ccco2)ccc1C
650382	MUV_733_D_1493	CC(C)(C)NC(=O)CN(C(=O)CS(=O)CC(=O)Nc1ccc(F)cc1)c1ccc(Cl)cc1
650383	MUV_733_D_1494	COc1ccc2[nH]c(=O)c(C(c3nnnn3C3CCCC3)N(C)C3CCCCC3)cc2c1
650385	MUV_733_D_1495	O=C(CN(Cc1ccco1)C(=O)CNS(=O)(=O)c1ccccc1)NCc1ccc(F)cc1
650393	MUV_733_D_1496	O=C1NC(c2ccc3c(c2)OCO3)Nc2ccccc21
650398	MUV_733_D_1497	Cc1nc(NC(=O)CSc2nc3cccnc3n2C2CCCCC2)sc1C
650400	MUV_733_D_1498	CN=C1SC(CC(=O)Nc2sc3c(c2C#N)CCCC3)C(=O)N1C
650401	MUV_733_D_1499	O=C(CCC1CCCC1)NCc1ccccn1
650403	MUV_733_D_1500	O=S1(=O)CC(O)C(NCc2ccco2)C1
650431	MUV_733_D_1501	CCOc1cc(NC(=O)c2ccco2)c(OCC)cc1NC(=O)CCc1ccc(OC)cc1
650441	MUV_733_D_1502	CCCc1cc(N2CCCC(C(=O)Nc3c(OC)cccc3OC)C2)n2ncnc2n1
650451	MUV_733_D_1503	C=CCNC(=O)CN1CCC(O)(c2ccccc2)CC1
650454	MUV_733_D_1504	Cc1ccc2c(c1)nnn2C1CCN(S(C)(=O)=O)CC1
650459	MUV_733_D_1505	COc1ccc(Cn2nnnc2CN(Cc2cc3cccc(C)c3[nH]c2=O)C2CCCC2)cc1
650464	MUV_733_D_1506	Cc1ccc(NC(=O)N2CCC(C(=O)NCCC3=CCCCC3)CC2)cc1
650469	MUV_733_D_1507	CCOc1ccc(C(C#N)N2CCOCC2)cc1OC
650475	MUV_733_D_1508	CCOc1cc(C2C(C(=O)OC(C)C)=C(C)N=C3SCCC(=O)N32)ccc1OC(C)=O
650483	MUV_733_D_1509	CC(C)CC(c1nnnn1Cc1ccccc1)N1CCN(C(=O)c2ccco2)CC1
650509	MUV_733_D_1510	Cc1occc1-c1nnc(SCC(=O)NCc2cccs2)n1-c1ccc(F)cc1
650510	MUV_733_D_1511	CNc1nc(-c2ccc(Cl)cc2)cs1
650511	MUV_733_D_1512	Cc1nnc(NC(=O)c2cnc(C)cn2)s1
650523	MUV_733_D_1513	Cc1occc1-c1nnc(SCC(=O)N2CCCc3ccccc32)n1Cc1ccco1
650525	MUV_733_D_1514	Cc1cc(C(c2nnnn2Cc2ccccc2)N2CCOCC2)c(C)n1-c1ccc2c(c1)OCO2
650528	MUV_733_D_1515	Cc1nc2ncnn2c(Nc2ccc3c(c2)OCO3)c1Cc1ccccc1
650537	MUV_733_D_1516	Cc1cccc2cc(CN(CCCN3CCOCC3)Cc3nnnn3C(C)(C)C)c(=O)[nH]c12
650557	MUV_733_D_1517	CCOC(=O)Cn1nc(-c2ccc(Cl)cc2)cc1N
650561	MUV_733_D_1518	CC(=O)N(CN1C(=O)C2CC=CCC2C1=O)c1cccc(Cl)c1
650562	MUV_733_D_1519	Cc1ccc(NC(=O)CSc2nnc(-c3ccc(S(=O)(=O)N4CCCC4)cc3)o2)cc1C
650565	MUV_733_D_1520	O=C(O)C1CCCCC1C(=O)NCCCCc1ccccc1
650567	MUV_733_D_1521	Cc1cc(NC(=O)CSc2nnc(-c3cccnc3)n2C)no1
650571	MUV_733_D_1522	COc1ccc(C(OC(=O)c2ccco2)C(=O)NC2CCCCC2)cc1OC
650572	MUV_733_D_1523	c1csc(Cn2nnnc2CN2CCN(c3nc4ccccc4s3)CC2)c1
650573	MUV_733_D_1524	COc1ccc(-c2nnn(CC(=O)N(C(C)C(=O)NC3CCCC3)C3CCCCC3)n2)cc1OC
650575	MUV_733_D_1525	CCOc1ccc(NC(=O)Cn2nnc(-c3ccccc3NC(=O)C3CC3)n2)cc1
650592	MUV_733_D_1526	CCCn1c(O)c(C(=O)Nc2nnc(CC)s2)c(=O)c2ccccc21
650593	MUV_733_D_1527	CCn1c(SCC(=O)N2CCCCC2)nnc1-c1ccc(S(=O)(=O)N2CCN(C)CC2)cc1
650606	MUV_733_D_1528	O=C(CN(Cc1ccc2c(c1)OCO2)C(=O)CSc1nc2ccccc2o1)NC1CCCCC1
650608	MUV_733_D_1529	COc1cc(C2c3c([nH]nc3-c3ccccc3)C(=O)N2c2ccccc2)ccc1O
650616	MUV_733_D_1530	Cc1ccc(S(=O)(=O)NCC(=O)N(CC(=O)NCc2ccco2)Cc2ccc3c(c2)OCO3)cc1
650619	MUV_733_D_1531	CCCNc1nc2c(c(=O)[nH]c(=O)n2C)n1CCCc1ccccc1
650622	MUV_733_D_1532	COC(=O)c1cccc(N2C(=O)C(Cl)=C(N3CCOCC3)C2=O)c1
650627	MUV_733_D_1533	CCn1c(SCC(N)=O)nnc1-c1cc2c(C)nn(-c3ccccc3)c2s1
650640	MUV_733_D_1534	COCC(=O)Nc1nc2ccc(S(C)(=O)=O)cc2s1
650649	MUV_733_D_1535	OC(CNc1nc2ccccc2s1)c1ccccc1
650650	MUV_733_D_1536	CCCn1c(SCC(=O)Nc2nccs2)nnc1-c1cccnc1
650677	MUV_733_D_1537	O=c1c2c(nc3c(-c4ccc(Cl)cc4)c[nH]n31)CCCC2
650679	MUV_733_D_1538	Cc1ccc(-c2nsc3c2ncnc3N2CCC(C(N)=O)CC2)cc1
650680	MUV_733_D_1539	COC(=O)c1cccc(N2C(=O)c3ccccc3S2(=O)=O)c1
650681	MUV_733_D_1540	Cc1cnc(C)c(N2CCC(C(=O)NCc3ccco3)CC2)n1
650691	MUV_733_D_1541	CCCCNC(=O)NS(=O)(=O)c1ccc(C(=O)OC(C)C)o1
650694	MUV_733_D_1542	O=C(CSc1nnc(CNc2ccc(F)cc2)o1)N1CCCc2ccccc21
650696	MUV_733_D_1543	CC(C)CC(c1nnnn1CCc1ccccc1)N1CCN(C(=O)c2ccco2)CC1
650721	MUV_733_D_1544	O=C(Nc1ccccc1F)c1ccc(S(=O)(=O)NCC2CCCO2)cc1
650724	MUV_733_D_1545	CC(=O)NC1CCC(C(=O)O)(c2ccccc2)C1
650731	MUV_733_D_1546	CCCCc1c(O)[nH]c2ccccc2c1=O
650732	MUV_733_D_1547	O=C(CCCOc1ccccc1)Nc1ccc(S(=O)(=O)N2CCOCC2)cc1
650734	MUV_733_D_1548	Cc1nc(SCC(=O)Nc2c(C)n(C)n(-c3ccccc3)c2=O)n[nH]1
650736	MUV_733_D_1549	O=C(COC(=O)CCC(=O)Nc1nccs1)NCc1ccco1
650737	MUV_733_D_1550	COc1ccc(S(=O)(=O)N(Cc2ccccc2)Cc2nc(=O)c3ccccc3[nH]2)cc1
650741	MUV_733_D_1551	NC(=O)CSc1nnc(Cc2ccc3c(c2)OCO3)n1C1CCCCC1
650742	MUV_733_D_1552	CCCS(=O)(=O)C(=C1NCCO1)S(=O)(=O)CCC
650743	MUV_733_D_1553	O=C(CSc1nnc(-c2cccs2)o1)N1CCCc2ccccc21
650749	MUV_733_D_1554	CCOC(=O)c1cc2sc(C)cc2n1CC(=O)NCCc1ccccc1
650750	MUV_733_D_1555	CCC(=O)Nc1ccccc1-c1nnn(CC(=O)N2c3ccccc3CC2C)n1
650755	MUV_733_D_1556	COc1ccc(CCN(Cc2cc3cccc(C)c3[nH]c2=O)C(=O)N2CCCC2)cc1OC
650773	MUV_733_D_1557	Cn1c(SCC(=O)N2CCCCC2)nnc1-c1ccc(S(=O)(=O)N2CCOCC2)cc1
650782	MUV_733_D_1558	CS(=O)(=O)c1ccc2nc(NC(=O)CN3CCCCCC3)sc2c1.O=C(O)C(=O)O
650803	MUV_733_D_1559	CCOc1ccc(NC(=O)C2CCC(N3C(=O)C4CC=CCC4C3=O)CC2)cc1
650806	MUV_733_D_1560	Clc1ccc2oc(-c3ccccn3)nc2c1
650811	MUV_733_D_1561	O=c1oc2ccc3ccccc3c2cc1-c1nnc(-c2ccccc2)o1
650823	MUV_733_D_1562	Cc1nnc(NC(=O)C2CCCO2)s1
650828	MUV_733_D_1563	CCCn1c(SCC(=O)Nc2nc(C)cs2)nnc1-c1cccnc1
650833	MUV_733_D_1564	CCOCCn1c(N2CCN(c3ccccc3)CC2)nc2c1c(=O)n(C)c(=O)n2C
650839	MUV_733_D_1565	O=C(CN1CCC(n2nnc3ccccc32)CC1)NCc1cccs1
650840	MUV_733_D_1566	Cc1nc2c(nnn2Cc2ccccc2)c(NCc2ccc3c(c2)OCO3)n1
650847	MUV_733_D_1567	Cc1cccc(C(=O)NC2CC(C)(C)NC(C)(C)C2)c1
650855	MUV_733_D_1568	COc1ccc(CNC(=O)CN2CCC(C(=O)c3ccc(OC)cc3)CC2)cc1
650856	MUV_733_D_1569	CCOC(=O)c1c(C)c(C)sc1NC(=O)c1cccs1
650861	MUV_733_D_1570	CC1(C)C(C(=O)N2CCOCC2)CCC1(C)C(=O)O
650862	MUV_733_D_1571	O=C(NCc1ccccc1)C(c1cccs1)N(C(=O)c1csnn1)C1CC1
650867	MUV_733_D_1572	COC(=O)c1ccc(OC)c(CSc2nnc(COc3ccc(Cl)cc3)o2)c1
650876	MUV_733_D_1573	CCn1c(SCC(=O)Nc2cccc(NC(C)=O)c2)nnc1C(C)C
650880	MUV_733_D_1574	CCC(C)(C)n1nnnc1C(c1ccc(OC)c(OC)c1)N1CCN(c2ccccc2)CC1
650886	MUV_733_D_1575	COc1ccc(N2CCN(C(=O)CSc3ncnc4c3cnn4-c3ccccc3C)CC2)cc1
650896	MUV_733_D_1576	O=C(O)CCn1cnc2ccccc2c1=O
650897	MUV_733_D_1577	Cn1c2ccccc2c2nnc(SCN3C(=O)c4ccccc4C3=O)nc21
650898	MUV_733_D_1578	Cc1cnc(NC(=O)CSc2ncc(-c3ccccc3)n2Cc2ccco2)s1
650906	MUV_733_D_1579	CCCC(c1nnnn1C(C)(C)CC)N(Cc1ccco1)Cc1cc2ccc(OC)cc2[nH]c1=O
650935	MUV_733_D_1580	Cc1ccc(-c2nnn(CC(=O)N(CC(=O)NC3CCCC3)c3cnc4ccccc4c3)n2)o1
650939	MUV_733_D_1581	COc1ccccc1N1CCN(C(c2nnnn2C2CCCC2)c2cc3cc(C)ccc3[nH]c2=O)CC1
650953	MUV_733_D_1582	COc1cccc(-n2c(CNc3ccc(F)cc3)nnc2SCC(N)=O)c1
650963	MUV_733_D_1583	COc1ccc(C(=O)N2CCN(C3CCC(c4ccccc4)CC3)CC2)cc1OC
650964	MUV_733_D_1584	O=C1C2C3CCCC3=C3CCCC3C2C(=O)N1c1ccc(F)cc1
650967	MUV_733_D_1585	CC(Oc1ccccc1)C(=O)NCc1cccnc1
650979	MUV_733_D_1586	COc1ccccc1N=c1oc2c(cccc2OC)cc1C(=O)NCc1ccco1
650994	MUV_733_D_1587	Cn1c(SCC(=O)c2ccc(F)cc2)nnc1-c1ccccc1N
650996	MUV_733_D_1588	CCOc1ccc(OCC)c(NC(=O)CSc2nc3ccccc3c(=O)n2C)c1
651003	MUV_733_D_1589	CCCc1nnc(NC(=O)c2cc(OC)cc(OC)c2)s1
651020	MUV_733_D_1590	O=c1c2ccccc2oc(O)c1CN1CCCCC1
651026	MUV_733_D_1591	O=C(Cn1nnc(-c2ccccc2NC(=O)c2ccco2)n1)N1CCCc2ccccc21
651063	MUV_733_D_1592	COC(=O)CSc1nnc(-c2ccc(S(=O)(=O)N3CCC(C)CC3)cc2)o1
651075	MUV_733_D_1593	COc1ccccc1NC(=O)c1cc(Cl)ccc1NC(=O)c1ccco1
651076	MUV_733_D_1594	CCC(=O)Nc1cccc(NC(=O)CSc2nnnn2Cc2ccccc2)c1
651078	MUV_733_D_1595	CCc1ccc2[nH]c(=O)c(CN(Cc3nnnn3Cc3ccco3)Cc3ccccc3OC)cc2c1
651086	MUV_733_D_1596	COc1ccc(-c2cc(C(F)F)nc(-n3nc(C)cc3C)n2)cc1
651097	MUV_733_D_1597	Cn1c2nc(N3CCNCC3)n(Cc3cccc4ccccc43)c2c(=O)n(C)c1=O
651102	MUV_733_D_1598	COc1ccc(-c2noc(C3CCCN(C(=O)CCc4ccccc4)C3)n2)cc1
651103	MUV_733_D_1599	O=C(Cn1nnc(-c2ccccc2-n2cnnn2)n1)c1ccccc1
651104	MUV_733_D_1600	Cc1ncsc1C(=O)Nc1nc2c(s1)CC(C)CC2
651106	MUV_733_D_1601	Cc1nc(NC(=O)CSc2ccccc2N)sc1C
651109	MUV_733_D_1602	CC12CC(c3ccccc3O1)C(C(=O)NCc1ccccc1)C(=O)N2
651113	MUV_733_D_1603	N#CCCN(Cc1cccnc1)S(=O)(=O)c1ccc(S(=O)(=O)NC2CCCCC2)cc1
651115	MUV_733_D_1604	O=C(NC1CCCC1)c1ccc(S(=O)(=O)N2CCCC2)cc1
651116	MUV_733_D_1605	COc1ccc(OCCCC(=O)N2CCCc3ccccc32)cc1
651129	MUV_733_D_1606	CC(C)(C)NC(=O)Cn1c2ccccc2nc1SCC(=O)NCc1cccs1
651139	MUV_733_D_1607	CCOC(=O)Cn1cc(C(=O)C2CC2)c2ccccc21
651142	MUV_733_D_1608	O=C(c1cccnc1Nc1ccc2c(c1)CCC2)N1CCOCC1
651157	MUV_733_D_1609	COCC(=O)Nc1nnc(Cc2ccc(OC)c(OC)c2)s1
651175	MUV_733_D_1610	Cn1c(SCC(=O)O)nnc1C1CCCCC1
651177	MUV_733_D_1611	CCOC(=O)CSc1nc2cc(OC)ccc2cc1C#N
651189	MUV_733_D_1612	COc1ccc(Cl)cc1NC(=O)CN1C(=O)CSC1=O
651197	MUV_733_D_1613	COc1ccc(Cn2nnnc2C(c2ccncc2)N2CCOCC2)cc1
651198	MUV_733_D_1614	Cc1nnc(NC(=O)c2cn3ccc(C)cc3n2)s1
651204	MUV_733_D_1615	O=C(Nc1ccc2c(c1)OCCO2)C1CCCN(S(=O)(=O)Cc2ccccc2)C1
651213	MUV_733_D_1616	O=c1cc(CNC2CCCCC2)c2ccccc2[nH]1
651217	MUV_733_D_1617	Cc1ccc(Cn2[nH]nc3c(=O)nc(C4CCN(C(=O)Cc5cccs5)CC4)nc2-3)cc1
651220	MUV_733_D_1618	COc1ccc(NC(=O)CN(C)S(=O)(=O)c2ccc3c(c2)OCCO3)c2ncccc12
651228	MUV_733_D_1619	Cc1ccc(-c2cc(C(=O)O)n[nH]2)o1
651232	MUV_733_D_1620	Cn1c(C(=O)N(Cc2ccccc2)Cc2ccccn2)cc2sccc21
651248	MUV_733_D_1621	COc1ccc(C(=O)Nn2c(=O)c3ccccc3nc2C2CCC2)c(OC)c1
651249	MUV_733_D_1622	O=C(CSc1nnc2scc(-c3ccccc3)n12)N1CCCc2ccccc21
651254	MUV_733_D_1623	COc1ccccc1N1CCN(C(=O)CSc2nnc(NC(=O)c3ccco3)s2)CC1
651271	MUV_733_D_1624	COc1ccc2nc(NC(=O)CSc3nnc4n3C(C)(C)Cc3ccccc3-4)sc2c1
651279	MUV_733_D_1625	O=C(CCCCCN1C(=O)c2ccccc2C1=O)NCCc1nc2ccccc2[nH]1
651311	MUV_733_D_1626	CCn1c(SCC(N)=O)nnc1-c1ccc(S(=O)(=O)N2CCN(C)CC2)cc1
651314	MUV_733_D_1627	C=CCN(CC(=O)NCc1ccccc1)C(=O)c1csnn1
651325	MUV_733_D_1628	O=C(CN(C(=O)C1COc2ccccc2O1)c1ccccc1)NCC1CCCO1
651331	MUV_733_D_1629	O=S(=O)(CC1CSc2ncnc3ncn1c32)c1ccc2ccccc2c1
651332	MUV_733_D_1630	Cc1ccccc1C(=O)NC1CCN(Cc2nnnn2Cc2ccccc2)CC1
651337	MUV_733_D_1631	COc1ccc(S(=O)(=O)N2CCCC2C(=O)Nc2ccc(C)cc2)cc1
651340	MUV_733_D_1632	COc1ccc(Cn2nnnc2C(c2cccs2)N2CCSCC2)cc1
651361	MUV_733_D_1633	CC(C)C(OC(=O)c1ccco1)C(=O)NCc1ccco1
651362	MUV_733_D_1634	O=C(C1CCCN(S(=O)(=O)c2ccc(F)cc2)C1)N(Cc1cccs1)C1CC1
651365	MUV_733_D_1635	CCCCn1c(SCC(N)=O)nnc1-c1ccco1
651375	MUV_733_D_1636	O=C(CSCC(=O)Nc1ccccc1)Nc1nccs1
651378	MUV_733_D_1637	CCCC(c1nnnn1Cc1ccc(OC)cc1)N1CCN(c2ccccc2)CC1
651380	MUV_733_D_1638	Cc1csc(NC(=O)CNC(=O)OCc2ccccc2)n1
651391	MUV_733_D_1639	CCn1nc(C)c(Oc2ccccc2O)c1C
651396	MUV_733_D_1640	Cc1ccc(-c2nnn(CC(=O)N(CC3CCCO3)C(C(=O)NC(C)(C)C)c3ccc(F)cc3)n2)o1
651397	MUV_733_D_1641	Cc1cccc(C)c1NC(=O)CSc1nnc(Cn2nnc(-c3ccccc3)n2)n1-c1ccccc1
651398	MUV_733_D_1642	CC(=O)C1=C(Nc2ccccc2)CC(C)(O)C(C(C)=O)C1c1ccc2c(c1)OCO2
651403	MUV_733_D_1643	COCCn1c(CN2CCN(c3ccccc3)CC2)nc2c1c(=O)n(C)c(=O)n2C
651430	MUV_733_D_1644	CCS(=O)(=O)c1ccc(NC(=O)c2ccccc2Cl)c(O)c1
651436	MUV_733_D_1645	CCOC(=O)c1ccc(N=c2sc(C(=O)OC)cc(=O)n2C2CC2)cc1
651438	MUV_733_D_1646	O=C(O)c1cccc(S(=O)(=O)N2Cc3ccccc3C2)c1
651442	MUV_733_D_1647	Cc1ccc2cc(C#N)c(SCC(=O)NCc3ccco3)nc2c1
651453	MUV_733_D_1648	O=C(NCc1ccc(F)cc1)C1CCN(C(=O)NCc2ccccc2)CC1
651456	MUV_733_D_1649	CCCCCCn1c(SCCCC)nc2c1c(=O)[nH]c(=O)n2C
651462	MUV_733_D_1650	CCOC(=O)c1cccc(NC(=O)CN2CCN(c3ccc(OC)cc3)CC2)c1
651476	MUV_733_D_1651	O=C1c2ccccc2C(=O)N1CCN1CCCCC1
651480	MUV_733_D_1652	COc1ccc(CNC(=O)C(C)N(Cc2ccco2)C(=O)c2snc(C(N)=O)c2N)cc1
651483	MUV_733_D_1653	CCOC(=O)c1sc(NC(=O)CSc2nnc(C(C)C)n2CC)nc1C
651484	MUV_733_D_1654	Cc1cc(NC(=O)CSc2nc(=O)cc(N)n2-c2cccc(C)c2)no1
651501	MUV_733_D_1655	CN1CCN(c2c[nH]c(=O)[nH]c2=O)CC1
651504	MUV_733_D_1656	CCCn1c(SCC(=O)N2CCN(c3ccc(OC)cc3)CC2)nc2c1c(=O)n(C)c(=O)n2C
651509	MUV_733_D_1657	Fc1cccc(Cl)c1Cn1nnc2c1ncnc2NCc1ccccn1
651512	MUV_733_D_1658	CCCCc1cc(O)c(CCCC)c(O)c1
651533	MUV_733_D_1659	O=C(CCCOc1ccccc1)Nc1ccncc1
651536	MUV_733_D_1660	CCCOc1ccc(N2CC(C(=O)NC(C)C)CC2=O)cc1
651537	MUV_733_D_1661	CCOc1ccccc1N(C(=O)c1ccco1)C(C(=O)NC1CCCC1)c1cccnc1
651550	MUV_733_D_1662	O=C(Cn1c(=O)sc2ccccc21)NCc1ccco1
651556	MUV_733_D_1663	O=C(CN1C(=O)C2CCc3[nH]c4ccccc4c3C2C1=O)N1CCCC1
651557	MUV_733_D_1664	Cc1cccc(Cn2c3c(nc2N2CCN(c4ccccc4)CC2)n(C)c(=O)n(C)c3=O)c1
651562	MUV_733_D_1665	CC(=O)c1cccc(S(=O)(=O)N(Cc2cc3cc4c(cc3[nH]c2=O)OCCO4)CC2CCCO2)c1
651568	MUV_733_D_1666	COc1ccc2oc(=O)c(C(=O)N3CCCc4ccccc43)cc2c1
651571	MUV_733_D_1667	Cc1c(NC(=O)c2ccc3c(c2)OCO3)cccc1-c1nc2ccccc2o1
651578	MUV_733_D_1668	Cc1ccc(Cn2c(NCCCn3ccnc3)nc3c2c(=O)n(C)c(=O)n3C)cc1
651582	MUV_733_D_1669	Cc1ccc(NC(=O)CS(=O)CC(=O)N(c2ccccc2)C(C)C(=O)NC2CCCC2)cc1
651590	MUV_733_D_1670	COc1ccccc1C(=O)N1CCCC(c2nc(-c3cc(OC)c(OC)c(OC)c3)no2)C1
651602	MUV_733_D_1671	CC(C)(C)n1nnnc1C(c1ccc2ncccc2c1)N1CCSCC1
651610	MUV_733_D_1672	CCOc1ccc(Nc2nc(Cc3nnc(SCC(=O)NCc4ccco4)n3CC)cs2)cc1
651617	MUV_733_D_1673	CCn1c(CNc2ccc(F)cc2)nnc1SCC(=O)OC1CCCCC1
651619	MUV_733_D_1674	COc1ccc(Nc2nc(N)nc(CN3CCOCC3)n2)cc1
651622	MUV_733_D_1675	COc1ccc(C(CC(=O)O)NS(=O)(=O)c2ccc(C)cc2)cc1OC
651623	MUV_733_D_1676	COc1cc(C(c2nnnn2C(C)(C)C)N2CCN(C)CC2)cc(OC)c1OC
651625	MUV_733_D_1677	COC(=O)CSc1nnc(CNc2ccc(F)cc2)o1
651628	MUV_733_D_1678	O=C(Nc1ncnc2sc3c(c21)CCCCC3)c1ccco1
651631	MUV_733_D_1679	CCc1ccccc1NC(=O)CSc1nc2ccccc2n1CC(=O)N(C)C
651642	MUV_733_D_1680	CCN(Cc1ccccc1)C(c1nnnn1CCOC)c1cc2cc(C)cc(C)c2[nH]c1=O
651645	MUV_733_D_1681	CCOc1ccc2nc(-c3ccc(OC)c(OC)c3)cc(C(=O)O)c2c1
651650	MUV_733_D_1682	CCn1c(=O)c2ccccc2nc1SCC(=O)Nc1ccc(NC(=O)c2ccco2)c(OC)c1
651651	MUV_733_D_1683	Cc1ccc(C)c(NC(=O)C2CC(=O)N(C(C)C)C2)c1
651653	MUV_733_D_1684	CCn1c(Cc2ccc(OC)cc2)nnc1SCC(=O)NC1CCCCC1
651654	MUV_733_D_1685	CCN(CC)C(=O)CN1C(=O)C2CC=C(Cl)CC2C1=O
651656	MUV_733_D_1686	CCOC(=O)CCc1c(C)nc2cc(-c3ccc(Cl)cc3)[nH]n2c1=O
651700	MUV_733_D_1687	Nc1cc(=O)nc(SCCNS(=O)(=O)c2ccccc2)[nH]1
651706	MUV_733_D_1688	O=C(NCCNC(=O)c1cccc(F)c1)c1ccco1
651714	MUV_733_D_1689	Cc1cc2cc(C(c3nnnn3Cc3ccco3)N3CCc4ccccc43)c(=O)[nH]c2cc1C
651722	MUV_733_D_1690	Cc1ccc2c(c1)N(CC(=O)OC(CC(C)C)C(=O)NC1CCCC1)C(=O)CO2
651723	MUV_733_D_1691	CCCc1cc(N2CCCC(C(=O)Nc3ccc(OC)cc3OC)C2)n2ncnc2n1
651725	MUV_733_D_1692	CCCC(C(=O)NC1CCCC1)N(C(=O)Cn1nnc(-c2ccc(C)o2)n1)C1CCCC1
651741	MUV_733_D_1693	COCCOC(=O)c1c(C)oc2ccc(NS(=O)(=O)c3ccccc3)cc21
651759	MUV_733_D_1694	CCCc1nc2c(nnn2Cc2ccccc2F)c(NCc2ccncc2)n1
651764	MUV_733_D_1695	COc1ccc(S(=O)(=O)N2Cc3ccccc3CC2C(=O)N2CCOCC2)cc1
651765	MUV_733_D_1696	O=C(CN(Cc1cccs1)C(=O)CNS(=O)(=O)c1ccccc1)NCc1ccco1
651772	MUV_733_D_1697	CC(C)C(c1nnnn1Cc1ccc(F)cc1)N1CCN(C(=O)c2ccco2)CC1
651774	MUV_733_D_1698	COCCNC(=O)C(c1ccccc1)N(Cc1cccs1)C(=O)Cn1nnc2ccccc21
651792	MUV_733_D_1699	CCN(CC)C(=O)CN1CCN(c2ncccn2)CC1.O=C(O)C(=O)O
651813	MUV_733_D_1700	CCc1nc2sc3c(c2c(SCC(=O)NCc2ccco2)n1)CCCC3
651816	MUV_733_D_1701	COc1ccc(-n2nnnc2SCC(=O)c2cccc(OC)c2)cc1
651817	MUV_733_D_1702	O=c1oc2ccccc2n1CCc1ccccc1
651825	MUV_733_D_1703	CC(=O)Nc1ccccc1C(=O)N1CC(C)OC(C)C1
651827	MUV_733_D_1704	COc1ccc(-c2ocnc2C(=O)Nc2ccccc2N2CCCCC2)cc1
651829	MUV_733_D_1705	Cc1sc2nc(SCC(=O)NCc3ccco3)n(CCc3ccccc3)c(=O)c2c1C
651831	MUV_733_D_1706	COCCn1c(SCC(=O)Nc2sc(C)c(C)c2C#N)nnc1-c1ccc(OC)cc1
651837	MUV_733_D_1707	O=C(Nc1ccc2oc(=O)ccc2c1)c1ccco1
651839	MUV_733_D_1708	COc1ccc(OC)c(S(=O)(=O)Nc2ccc3oc4c(c3c2)C(=O)CCC4)c1
651841	MUV_733_D_1709	CCOc1ccc(C(=O)NC2CCN(C(=O)NCc3ccccc3)CC2)cc1
651850	MUV_733_D_1710	CCC(=O)Nc1cccc(NC(=O)CSc2nnc(C3CC3)n2C)c1
651851	MUV_733_D_1711	COc1ccccc1-n1c(SCC(=O)N2CCCCC2)nc2cccnc21
651852	MUV_733_D_1712	CCOC(=O)c1ccc(S(=O)(=O)N2CCC(C(=O)OCC)CC2)cc1
651858	MUV_733_D_1713	CCn1c(SCC(=O)NCc2ccco2)nc2cccnc21
651860	MUV_733_D_1714	O=C(Nc1ccccn1)c1c(O)n2c3c(cccc3c1=O)CCC2
651863	MUV_733_D_1715	CCC(=O)Nc1ccc(NC(=O)c2ccccc2Cl)nc1
651866	MUV_733_D_1716	Oc1ccc(CN2CCN(Cc3ccccc3)CC2)c2cccnc12
651869	MUV_733_D_1717	O=C(CCC(=O)N(CC(=O)NCC1CCCO1)c1cccc(F)c1)Nc1nccs1
651871	MUV_733_D_1718	CC(=O)N1CCN(c2ccc(NC(=O)c3ccc(C(C)(C)C)cc3)cc2)CC1
651875	MUV_733_D_1719	CCc1c(C)nc2ncnn2c1N1CCC(C(=O)Nc2ccc(C)cc2)CC1
651884	MUV_733_D_1720	O=C(NC1CCCC1)C(c1ccncc1)N(Cc1cccs1)C(=O)c1csnn1
651892	MUV_733_D_1721	Cc1ccc2cc(C(c3nnnn3C3CCCC3)N(Cc3ccco3)Cc3cccnc3)c(=O)[nH]c2c1
651896	MUV_733_D_1722	Cc1nn(C)cc1NC(=O)CCSc1nc(-c2ccco2)cc(C(F)(F)F)n1
651900	MUV_733_D_1723	CCC(OC(=O)c1cc2sccc2n1C)C(=O)NCC1CCCO1
651903	MUV_733_D_1724	COc1ccc(NC(=O)C2CC2)cc1-n1cnnn1
651905	MUV_733_D_1725	CC1(C)CC(C2N3CC4(C)CN2CC(C)(C3)C4=O)CCO1
651912	MUV_733_D_1726	COc1ccc(C(=O)N(CC(=O)NC(C)(C)C)c2ccc3c(c2)OCCO3)cc1OC
651915	MUV_733_D_1727	CS(=O)(=O)N1CCc2cc(-c3csc(NCC4CCCO4)n3)ccc21
651921	MUV_733_D_1728	COCC(C)NCc1ccccc1C.O=C(O)C(=O)O
651933	MUV_733_D_1729	COc1cc(CN2CCC(C(=O)NC3CCCC3)CC2)ccc1O.O=C(O)C(=O)O
651937	MUV_733_D_1730	O=C(Oc1nsnc1N1CCCCC1)N1CCOCC1
651938	MUV_733_D_1731	COc1ccccc1NC(=O)N1CCCC(c2nc3n(Cc4ccc(C)cc4)[nH]nc-3c(=O)n2)C1
651944	MUV_733_D_1732	COc1ccc(S(=O)(=O)N2CCN(Cc3ccc(Cl)cc3)CC2)cc1
651951	MUV_733_D_1733	O=C(CN1CCC(NC(=O)c2cccc(F)c2)CC1)NCc1ccccc1F
651954	MUV_733_D_1734	Nc1nc(NCc2cccs2)nn1-c1ccccc1
651958	MUV_733_D_1735	N#CC1=C(N)SC(N)=C(C#N)C1CCC1CCCCC1
651966	MUV_733_D_1736	CC1(C)CC(NC(=O)CC2CCCCC2)CC(C)(C)N1
651974	MUV_733_D_1737	CC1CCc2c(sc3ncn4c(SCC(=O)NCc5ccco5)nnc4c23)C1
651981	MUV_733_D_1738	O=C(Cn1nnc(-c2cccc(NC(=O)C3CCC3)c2)n1)N1CCc2ccccc2C1
651989	MUV_733_D_1739	COc1cccc(OC)c1C(=O)Nc1ccc(NC(=O)c2ccco2)cc1
652010	MUV_733_D_1740	CCOC(=O)C1CCN(CCC(=O)Nc2cccc(Cl)c2C)CC1
652011	MUV_733_D_1741	CCC(=O)N1CCN(c2ccc(NC(=O)c3ccc4c(c3)OCO4)cc2)CC1
652014	MUV_733_D_1742	CCCC(=O)c1cn(CC(=O)OC)c2ccccc12
652015	MUV_733_D_1743	CCOc1cc(NC(=O)c2ccccn2)c(OCC)cc1NC(=O)CC(C)C
652016	MUV_733_D_1744	Cc1ccc2[nH]c(=O)c(C(c3nnnn3C3CCCC3)N(Cc3ccco3)Cc3cccnc3)cc2c1
652018	MUV_733_D_1745	Cn1c(SCC(=O)OC2CCCCC2)nnc1-c1ccc(S(=O)(=O)N2CCCC2)cc1
652019	MUV_733_D_1746	CCCC(C(=O)NCc1ccco1)N(C(=O)CNS(=O)(=O)c1ccccc1)c1ccccc1OC
652020	MUV_733_D_1747	CCOC(=O)CSc1nnc(CNc2ccc(F)cc2)o1
652036	MUV_733_D_1748	CC(C)(C)C(=O)NC1CCN(S(=O)(=O)c2ccccc2F)CC1
652039	MUV_733_D_1749	COc1ccc(NC(=O)CCN2CCCCC2)cc1
652063	MUV_733_D_1750	Cn1c(SCC(=O)NC2CCCCC2)nnc1-c1cc2cc(Cl)ccc2o1
652066	MUV_733_D_1751	Cc1c(NC(=O)c2cc(=O)[nH]c(=O)[nH]2)c(=O)n(-c2ccccc2)n1C
652073	MUV_733_D_1752	CCOc1ccc(C(=O)N2CCC(C(=O)c3ccc4c(c3)OCCO4)CC2)cc1
652080	MUV_733_D_1753	COc1cccc(NC(=O)Cn2nnc(-c3ccccc3N)n2)c1
652086	MUV_733_D_1754	O=C(c1ccco1)N1CCN(S(=O)(=O)c2ccc3c(c2)OCCO3)CC1
652087	MUV_733_D_1755	O=C(NC1CCCCC1)C(c1ccco1)N(Cc1cccnc1)C(=O)C1COc2ccccc2O1
652088	MUV_733_D_1756	CCCC(=O)Nc1cccc2c1CCCC2
652090	MUV_733_D_1757	COc1ccc2[nH]cc(C(=O)N3CCCCC3)c(=O)c2c1
652091	MUV_733_D_1758	Cc1ccc(C(=O)CSc2nnc(CNc3nc(-c4ccccc4)cs3)n2C)cc1
652096	MUV_733_D_1759	COC(=O)c1ccccc1S(=O)(=O)N(CCCO)Cc1cc2c(C)ccc(C)c2[nH]c1=O
652098	MUV_733_D_1760	O=C(CSCCO)Nc1nccs1
652102	MUV_733_D_1761	Cc1ccc2cc(CN(Cc3nnnn3Cc3ccco3)Cc3ccc4c(c3)OCO4)c(=O)[nH]c2c1
652108	MUV_733_D_1762	Cc1cc(C(=O)Nc2cccc(O)c2)c(C)o1
652112	MUV_733_D_1763	CCC(C)(C)NC(=O)C(c1ccco1)N(C(=O)c1csnn1)c1cccc(F)c1
652114	MUV_733_D_1764	CCN(CC)C(=O)C1CCC(C)(C(=O)O)C1(C)C
652115	MUV_733_D_1765	Cc1ccc(C)c2[nH]c(=O)c(CN(CCN3CCOCC3)Cc3nnnn3CC3CCCO3)cc12
652118	MUV_733_D_1766	N#CCCCCn1c2ccccc2nc1-c1cncs1
652119	MUV_733_D_1767	CCOC(=O)CSc1nnc(-c2ccc(S(=O)(=O)N3CCC(C)CC3)cc2)o1
652121	MUV_733_D_1768	CCC(CC)C(=O)Nc1nnc(SCC(=O)N2CCN(c3ccccc3OC)CC2)s1
652124	MUV_733_D_1769	CCN(C(=O)Cc1cccs1)c1nnc(-c2cccnc2)s1
652125	MUV_733_D_1770	CC1(C)C(C(=O)NCc2ccco2)C1(C)C
652128	MUV_733_D_1771	CC(=O)Nc1ccc(S(=O)(=O)N2CCSC2c2ccccc2)cc1
652141	MUV_733_D_1772	Cc1cc(N2CCC(C(=O)NCC3CC3)CC2)nc(-c2ccccc2)n1
652148	MUV_733_D_1773	Cc1cccnc1NC(=O)c1ccc2nc(N)sc2c1
652185	MUV_733_D_1774	CCn1nnnc1SCC(=O)N1c2ccccc2CCc2ccccc21
652187	MUV_733_D_1775	CCOC(=O)c1ccccc1NC(=O)CSc1nnc(COc2ccccc2)n1CC
652194	MUV_733_D_1776	CCc1nnc(SCC(=O)Nc2ccccc2)nc1CC
652213	MUV_733_D_1777	O=C(C1CCN(c2nnnn2-c2ccccc2)CC1)N1CCN(c2ccccc2)CC1
652215	MUV_733_D_1778	Cc1ccc(-c2nnn(CC(=O)N(CC3CCCO3)C(C(=O)NC(C)(C)C)c3ccc(C)cc3)n2)o1
652227	MUV_733_D_1779	CCC(C)(C)NC(=O)C(c1ccccc1F)N(Cc1ccco1)C(=O)c1csnn1
652234	MUV_733_D_1780	CC(=O)c1cccc(NC(=O)N2CCCC2C(=O)NCc2ccc(C)cc2)c1
652242	MUV_733_D_1781	Cc1[nH]n(-c2ccccc2)c2nc(=O)c(CNCC3CCCO3)cc1-2
652248	MUV_733_D_1782	COc1ccc(NC(=O)CSc2nnc(-c3ccncc3)n2CC2CCCO2)c(OC)c1
652259	MUV_733_D_1783	CCCn1c(SCC(=O)Nc2nc(C)c(C(=O)OC)s2)nnc1C(C)C
652262	MUV_733_D_1784	Cc1ccc(C)c(Cn2[nH]nc3c(=O)nc(C4CCN(C(=O)c5cccs5)CC4)nc2-3)c1
652265	MUV_733_D_1785	O=C(Nc1ccc(Oc2ccccc2)cc1)C1CCN(c2ncccn2)CC1
652268	MUV_733_D_1786	Cc1cc(C)c2[nH]c(=O)c(C(c3nnnn3CC3CCCO3)N3CCC(C)CC3)cc2c1
652269	MUV_733_D_1787	COc1ccc(OC)c(C(c2nnnn2CCc2ccccc2)N2CCC(C(N)=O)CC2)c1
652272	MUV_733_D_1788	CC(=O)Nc1ccc(C(=O)CSc2nnnn2C(C)C)cc1
652280	MUV_733_D_1789	COc1ccc(S(=O)(=O)N2CCN(S(=O)(=O)c3ccc4c(c3)OCCO4)CC2)cc1C
652299	MUV_733_D_1790	N#Cc1ccc(CSc2nnc(-c3ccncc3)n2CCc2ccccc2)cc1
652307	MUV_733_D_1791	O=C(CNC(=O)c1cccs1)OCC(=O)c1cccs1
652310	MUV_733_D_1792	CCn1cc(C(=O)NCc2cccs2)c(=O)c2ccc(C)nc21
652311	MUV_733_D_1793	COc1ccc(N(CC(=O)NC2CCCC2)C(=O)c2ccc(N3CCCCC3)nc2)cc1
652324	MUV_733_D_1794	CC(=O)Nc1cc2c(cc1C(C)=O)OCCO2
652325	MUV_733_D_1795	CCOC(=O)CSc1n[nH]c(-c2cccnc2)n1
652335	MUV_733_D_1796	Cc1ccc(Nc2nc(C(=O)NCCCN3CCOCC3)cs2)cc1
652337	MUV_733_D_1797	O=C(CSc1nnc(CNc2ccc(F)cc2)n1Cc1ccco1)NC1CC1
652346	MUV_733_D_1798	CC(C)(C)c1ccc(OCCn2ccccc2=O)cc1
652353	MUV_733_D_1799	CC(C)C1c2c(n[nH]c2-c2cccs2)OC(N)=C1C#N
652357	MUV_733_D_1800	COc1cccc(CN(C(=O)c2ccco2)C(C(=O)NC2CCCC2)c2cccnc2)c1
652379	MUV_733_D_1801	Cc1cccc(N2C(=O)C3C4C=CC(C4)C3C2=O)c1
652383	MUV_733_D_1802	c1csc(CNc2nc3ccccc3n2CCN2CCOCC2)c1
652384	MUV_733_D_1803	Cn1nc(CC(=O)Nc2ccc3c(c2)CCC3)c2ccccc2c1=O
652385	MUV_733_D_1804	CCc1c(C)[nH]c(SCC(=O)N2CCc3ccccc32)nc1=O
652387	MUV_733_D_1805	O=C(O)CSc1nnc(Cn2nnc3ccccc32)n1CCc1ccccc1
652394	MUV_733_D_1806	O=C(Cn1nnc2ccccc21)N(c1ccc(F)cc1)C(C(=O)NCc1ccco1)c1cccnc1
652398	MUV_733_D_1807	Cc1cc(C)nc(SCc2nnc(SCc3ccccc3Cl)o2)n1
652401	MUV_733_D_1808	O=C(Nc1ccc(C(=O)Nc2nccs2)cc1)c1ccco1
652408	MUV_733_D_1809	Cc1ccc(OCC(=O)N2CCN(CC3CC4C=CC3C4)CC2)cc1.O=C(O)C(=O)O
652414	MUV_733_D_1810	CCCCCCOc1cccc(N)c1
652421	MUV_733_D_1811	C1CCc2c(nnc3c2-c2nonc2CC3)C1
652425	MUV_733_D_1812	CCC(c1nnnn1Cc1ccccc1)N(Cc1ccco1)Cc1cc2cc(OC)ccc2[nH]c1=O
652428	MUV_733_D_1813	O=C(CCCOc1ccccc1)Nc1nncs1
652437	MUV_733_D_1814	Cc1ccc(-c2ccc(=O)n(CC(=O)Nc3cccc(C(=O)N4CCN(C)CC4)c3)n2)cc1
652442	MUV_733_D_1815	O=C(Nc1ccc(F)cc1)N(Cc1ccco1)Cc1cc2cc3c(cc2[nH]c1=O)OCO3
652444	MUV_733_D_1816	Cc1cc(NC(=O)CCC(=O)N(c2cccnc2)C(C(=O)NC2CCCC2)c2ccccc2)no1
652448	MUV_733_D_1817	CCSC1=C(C#N)C(c2ccc(Cl)cc2)C2=C(CCCC2=O)N1
652451	MUV_733_D_1818	CCOC(=O)Cc1c(C)c2c(C)[nH]nc2oc1=O
652457	MUV_733_D_1819	Cn1nc(CC(=O)Nc2ccc(N3CCN(C(=O)OC(C)(C)C)CC3)cc2)c2ccccc2c1=O
652459	MUV_733_D_1820	O=C(Nc1cccc(C(F)(F)F)c1)C1CCCN(c2ncccn2)C1
652461	MUV_733_D_1821	O=c1ccc(Oc2nc(N3CCCCC3)nc(N3CCCCC3)n2)n[nH]1
652473	MUV_733_D_1822	COc1cc(NC(=O)C2CCCCC2)c(OC)cc1NC(=O)c1ccco1
652476	MUV_733_D_1823	Cc1ccc2cc(CN(Cc3nnnn3C3CCCC3)Cc3ccccc3)c(=O)[nH]c2c1
652481	MUV_733_D_1824	CCC(C)(C)n1nnnc1CN(Cc1ccco1)Cc1ccc(Cl)cc1
652482	MUV_733_D_1825	CCc1c2nnc(SCC(=O)N3CCC(C)CC3)n2c(N)nc1C
652485	MUV_733_D_1826	Cc1ccc(-c2nnn(CC(=O)N(Cc3ccccc3)C(C(=O)NC(C)(C)C)c3ccncc3)n2)o1
652486	MUV_733_D_1827	Cc1ccc(C(C)C)c(OCC(=O)N2CCOCC2)c1
652491	MUV_733_D_1828	Cc1cccc(OCc2nnc(SCC(=O)N(C(C)C)C(C)C)n2Cc2ccco2)c1C
652494	MUV_733_D_1829	O=C(C1CC1)N(CCc1ccccc1)Cc1nc(=O)c2ccccc2[nH]1
652498	MUV_733_D_1830	Cc1ccc2c(c1)cc(CN(CCc1ccccc1)C(=O)N1CCOCC1)c1nnnn12
652499	MUV_733_D_1831	Cc1ccc(N(CC(=O)NCc2ccncc2)S(C)(=O)=O)cc1Cl
652501	MUV_733_D_1832	O=C(c1ccco1)N(Cc1nc(=O)c2ccccc2[nH]1)C1CCCC1
652504	MUV_733_D_1833	O=C(NCc1cccc(C(F)(F)F)c1)C1CCN(c2ncccn2)CC1
652522	MUV_733_D_1834	COc1ccc(C(=O)CSc2nnc(Cc3ccccc3)o2)cc1
652523	MUV_733_D_1835	O=C(COC(=O)c1ccccn1)Nc1nccs1
652528	MUV_733_D_1836	CCOC(=O)CSc1nnc(CNc2cccc(Cl)c2)n1-c1ccccc1
652536	MUV_733_D_1837	Cc1cc(C)cc(N2C(=O)C3C4C=CC(C4)C3C2=O)c1
652538	MUV_733_D_1838	Cc1ccc2cc(CN(Cc3nnnn3Cc3ccco3)Cc3ccc4c(c3)OCO4)c(=O)[nH]c2c1C
652541	MUV_733_D_1839	Cc1ccc2c(ccc(C)c2NC(=O)C2CC2)n1
652546	MUV_733_D_1840	O=C(Nc1ccccc1-c1ccccc1)NC1CCN(C(=O)N2CCOCC2)CC1
652548	MUV_733_D_1841	CCN(CC)S(=O)(=O)c1cccc(C(=O)Nc2ccc(Cl)cn2)c1
652549	MUV_733_D_1842	CC(C)C(C(=O)NCC1CCCO1)N(Cc1ccco1)C(=O)CNS(=O)(=O)c1ccc(F)cc1
652550	MUV_733_D_1843	CCCCOC(=O)CCn1[nH]c(=O)c2ccccc2c1=O
652560	MUV_733_D_1844	COc1ccc(N2CCN(C(=O)CSc3nnc(-c4ccc5[nH]c(C)c(C)c5c4)o3)CC2)cc1
652562	MUV_733_D_1845	Cc1cc2cc(CN(Cc3nnnn3C3CCCC3)Cc3ccc4c(c3)OCO4)c(=O)[nH]c2cc1C
652564	MUV_733_D_1846	CCn1c(SCC(=O)Nc2nc(-c3ccccc3)cs2)nnc1-c1ccccc1
652565	MUV_733_D_1847	Cc1cccc(N2CC34C=CC(O3)C(C(=O)O)C4C2=O)c1
652570	MUV_733_D_1848	COc1cc(C(=O)NC2CC3CCCC(C2)N3C2CC2)cc(OC)c1OC
652574	MUV_733_D_1849	Cc1ccc(S(=O)(=O)N2CCC(C(=O)Nc3nnc(C4CCCC4)s3)CC2)cc1
652593	MUV_733_D_1850	COc1ccc(OC)c(NS(=O)(=O)c2cccs2)c1
652602	MUV_733_D_1851	COc1cc2cc(CN(Cc3nnnn3Cc3ccccc3)CC3CCCO3)c(=O)[nH]c2cc1OC
652603	MUV_733_D_1852	COc1ccc(CC(NC(C)=O)C(=O)NC2CCN(c3nnnn3-c3ccccc3)CC2)cc1
652607	MUV_733_D_1853	CN(C(=O)c1ccc(S(=O)(=O)NC2CCCC2)cc1)C1CCCCC1
652619	MUV_733_D_1854	Cc1ccsc1C(C(=O)NC1CCCCC1)N(C(=O)Cc1cccs1)C1CC1
652623	MUV_733_D_1855	CCN(CC)C(=O)C(C)OC(=O)COc1ccc(Cl)cc1C
652626	MUV_733_D_1856	Cc1cc(-c2nnc(SCC(=O)N3C(C)CCCC3C)o2)no1
652627	MUV_733_D_1857	O=C(Nc1nccs1)c1ccc(S(=O)(=O)NCC2CCCCC2)cc1
652629	MUV_733_D_1858	CCN(CC)C(=O)C1CC(=O)OC1(C)C
652631	MUV_733_D_1859	COc1ccc2cc(C(c3nnnn3CCc3ccccc3)N3CCC(O)CC3)c(=O)[nH]c2c1
652632	MUV_733_D_1860	COc1cccc(C(=O)CSc2nnc(-c3cc(OC)cc(OC)c3)o2)c1
652654	MUV_733_D_1861	COc1cc(C(C#N)N2CCOCC2)ccc1O
652658	MUV_733_D_1862	CCc1ccc(NC(=O)CS(=O)CC(=O)Nc2ccc(F)cc2F)cc1
652666	MUV_733_D_1863	CCc1c(C)nc2ncnn2c1N1CCCC(C(=O)NCCc2ccccc2)C1
652668	MUV_733_D_1864	Cc1ccc(C(=O)CSc2nc(=O)cc(N)[nH]2)cc1
652671	MUV_733_D_1865	Cc1nc(NC(=O)CSc2nnc(C)n2CC2CCCO2)sc1C
652673	MUV_733_D_1866	Cc1ccc2c(cccc2NC(=O)C2CC2)n1
652676	MUV_733_D_1867	CCCc1[nH]nc2c1C(c1ccc(O)c(OC)c1)C(C#N)=C(N)O2
652677	MUV_733_D_1868	CC(C)NC(=O)CN1CCC(O)(c2ccccc2)CC1
652681	MUV_733_D_1869	Cc1ccc(-c2nnc(SCC(=O)Nc3ccc(S(=O)(=O)N4CCCCCC4)cc3)o2)cc1
652682	MUV_733_D_1870	C=CCOc1cccc(C2C(C(=O)c3ccc(C)o3)=C(O)C(=O)N2Cc2ccncc2)c1
652687	MUV_733_D_1871	Nc1cc(N)nc(SCC(=O)N2CCCCC2)n1
652689	MUV_733_D_1872	COCCN1C(=O)C(O)=C(C(C)=O)C1c1ccc(OC)c(OC)c1
652695	MUV_733_D_1873	COc1ccc(-c2nnn(CC(=O)Nc3sc4c(c3C#N)CCCC4)n2)cc1
652703	MUV_733_D_1874	Cc1sc2nc(C3CC3)nc(NCCNS(C)(=O)=O)c2c1C
652709	MUV_733_D_1875	CCNc1cc(=O)n(C)c(=O)n1C
652711	MUV_733_D_1876	COC(=O)c1c(C)c(C(=O)N2CCCCC2)sc1NC(=O)Cc1cccs1
652713	MUV_733_D_1877	CC1Cc2ccccc2N1C(=O)CSc1nnc(-c2ccc(S(=O)(=O)N3CCCCC3)cc2)o1
652715	MUV_733_D_1878	CCCC(=O)Nc1ccc(NC(=O)c2cccc(OC)c2)nc1
652728	MUV_733_D_1879	Cc1ccc(NCc2nnc(SCC(N)=O)n2CCc2ccccc2)cc1
652735	MUV_733_D_1880	CC1Oc2ccccc2N(CC(=O)N(Cc2ccccc2)Cc2ccccn2)C1=O
652739	MUV_733_D_1881	CCc1ccc(CCC(=O)Nc2nccs2)o1
652741	MUV_733_D_1882	Cc1ccc2[nH]c(=O)c(CN(Cc3nnnn3Cc3ccccc3)C3CCCC3)cc2c1
652742	MUV_733_D_1883	COCCn1c(SCC(=O)c2ccc3c(c2)OCCO3)nnc1-c1ccoc1C
652746	MUV_733_D_1884	Cc1occc1-c1nnc(SCC(=O)Nc2nccs2)n1CCc1ccccc1
652748	MUV_733_D_1885	CCn1c2ccccc2nc1NC(=O)c1cccs1
652752	MUV_733_D_1886	O=C(C1CC1)n1cc(C(=S)N2CCOCC2)c2ccccc21
652753	MUV_733_D_1887	c1ccc(Cn2nnnc2C(c2cccnc2)N2CCN(C3CCCCC3)CC2)cc1
652754	MUV_733_D_1888	Cc1cc(C)cc(OCC(=O)Nc2ccc(N3CCN(S(C)(=O)=O)CC3)cc2)c1
652756	MUV_733_D_1889	COc1ccc(CC(=O)NC2CCN(Cc3nnnn3C(C)(C)C)CC2)cc1OC
652758	MUV_733_D_1890	COc1cccc(N2CC34C=CC(O3)C(C(=O)O)C4C2=O)c1
652767	MUV_733_D_1891	CCCS(=O)(=O)N1CCN(Cc2ccc(OCc3ccccc3)c(OC)c2)CC1.O=C(O)C(=O)O
652778	MUV_733_D_1892	O=C1C2C3C=CC(C3)C2C(=O)N1CC1CCCO1
652781	MUV_733_D_1893	C=CCSc1nc2c(c(=O)[nH]c(=O)n2C)n1C(C)C
652783	MUV_733_D_1894	Cc1ccc(C(C(=O)NC(C)(C)C)N(C(=O)c2csnn2)c2cccc(F)c2)o1
652787	MUV_733_D_1895	COc1ccc2cc(C(c3nnnn3CCc3ccccc3)N3CCC(C)CC3)c(=O)[nH]c2c1
652790	MUV_733_D_1896	COc1cc2cc(CN(Cc3nnnn3Cc3ccco3)C3CCCCC3)c(=O)[nH]c2cc1OC
652801	MUV_733_D_1897	CC(C)(O)c1nnn(-c2ccccc2)c1C(F)(F)F
652802	MUV_733_D_1898	Cc1ccc(S(=O)(=O)N(CCO)c2cc3c(s2)CCCC3)cc1
652804	MUV_733_D_1899	CCC(c1nnnn1CCOC)N(Cc1ccc(C)cc1)Cc1cc2cc(OC)ccc2[nH]c1=O
652808	MUV_733_D_1900	CCOC(=O)c1ccc(NC(=O)CCc2ccc(CC)o2)cc1
652809	MUV_733_D_1901	CC(CCc1oc2ccccc2c1-c1ccc(C)o1)=NO
652820	MUV_733_D_1902	COc1ccc(-c2cc(C(F)(F)F)nc(SCCC(=O)Nc3cc(C)on3)n2)cc1
652822	MUV_733_D_1903	CCOc1ccc2[nH]c(=O)c(CN(Cc3ccco3)Cc3nnnn3Cc3ccccc3)cc2c1
652825	MUV_733_D_1904	CCOC(=O)c1cc2sc(C)cc2n1CC(=O)N1CCOCC1
652834	MUV_733_D_1905	COc1cc2cc(C(c3nnnn3Cc3ccc(F)cc3)N3CCCCCC3)c(=O)[nH]c2cc1OC
652848	MUV_733_D_1906	COc1ccc2[nH]c(=O)c(CN(Cc3ccco3)C(=O)c3ccccc3)cc2c1
652856	MUV_733_D_1907	CCCC(OC(=O)CN1C(=O)COc2ccccc21)C(=O)NC1CCCC1
652859	MUV_733_D_1908	O=C(c1ccc2c(c1)OCCO2)C1CCN(C(=O)c2ccc(F)cc2)CC1
652861	MUV_733_D_1909	Cc1cc(NC(=O)CCC(=O)N(CCC(C)C)CC(=O)NCC2CCCO2)no1
652863	MUV_733_D_1910	Cc1ccccc1C(=O)Nc1ccc2c(c1)OCO2
652866	MUV_733_D_1911	O=C(CSc1nnc(-c2ccco2)n1CC1CCCO1)c1ccccc1
652868	MUV_733_D_1912	COc1nc(OC)nc(N2CCC(NC(=O)C(Cc3ccc(C(C)C)cc3)NC(C)=O)CC2)n1
652869	MUV_733_D_1913	N#CC1=C(N)C2=C(N3CCCCC3)CCCC2C1(C#N)C#N
652879	MUV_733_D_1914	CC(C)CNC(=O)C1C2C=CC(C2)C1C(=O)O
652909	MUV_733_D_1915	Cc1occc1-c1nnc(SCC(=O)N2CC(=O)Nc3ccccc32)n1CC(C)C
652910	MUV_733_D_1916	CCOCc1nnc(NC(=O)CSCc2ccccc2)s1
652922	MUV_733_D_1917	CCCc1c(O)nc(SCC(=O)NCCc2ccc(OC)c(OC)c2)[nH]c1=O
652923	MUV_733_D_1918	O=C(O)C1CC(=O)N(Cc2cccnc2)C1
652926	MUV_733_D_1919	O=C(CCC(=O)N(c1ccccc1)C(C(=O)NC1CCCC1)c1ccncc1)Nc1cccnc1
652930	MUV_733_D_1920	Cc1ccccc1NC(=O)Cn1nnc(-c2ccc(N3CCOCC3)cc2)n1
652933	MUV_733_D_1921	Cc1cccc(NCc2nc(SCC(N)=O)n[nH]2)c1
652941	MUV_733_D_1922	Cc1ccccc1NC(=O)c1c(O)n2c3c(cccc3c1=O)CC2
652945	MUV_733_D_1923	CCOC(=O)CN(C(=O)Cn1nnc(-c2ccc(C)cc2)n1)C(CC)C(=O)NC1CCCC1
652948	MUV_733_D_1924	OC(COc1ccc2ccccc2c1)Cn1ccnc1
652950	MUV_733_D_1925	COc1ccc(C2N3CC4(C)CN2CC(C)(C3)C4)cc1OC
652959	MUV_733_D_1926	COc1ccc(-c2noc(C3CCCN(S(=O)(=O)c4cccc(Cl)c4C)C3)n2)cc1OC
652967	MUV_733_D_1927	COCCCn1c(SCC(=O)Nc2ccc(C(C)=O)cc2)nc2ccccc2c1=O
652968	MUV_733_D_1928	COc1cccc(C(=O)CSc2nnc(CNc3nc(-c4ccccc4)cs3)n2C)c1
652970	MUV_733_D_1929	CCCS(=O)(=O)N1CCN(C(=O)c2cccs2)CC1
652971	MUV_733_D_1930	Cc1ccc(OCCn2c3ccccc3nc2NC(=O)c2ccco2)cc1
652973	MUV_733_D_1931	Cc1cc(-c2nnc(SCc3ccccn3)o2)no1
652974	MUV_733_D_1932	Cc1ccc(S(=O)(=O)NCC(=O)OCC(=O)c2cccs2)cc1
652978	MUV_733_D_1933	CCCNc1ncnc2sc(C)c(C)c21
652985	MUV_733_D_1934	O=C(Nc1ccccc1Cl)c1cccs1
652991	MUV_733_D_1935	CCCN(C(=O)c1cccs1)c1nnc(-c2ccncc2)s1
652995	MUV_733_D_1936	O=C(COc1ccccc1)N1CCN(c2ncnc3c2cnn3-c2ccccc2)CC1
652996	MUV_733_D_1937	O=C(CSc1nc(-c2ccco2)cc(C(F)(F)F)n1)NCC1CCCO1
653025	MUV_733_D_1938	CC(=O)c1cccc(NC(=O)N2CCCC2C(=O)Nc2c(C)cccc2C)c1
653028	MUV_733_D_1939	CCn1c(CNc2ccc(F)cc2)nnc1SCC(=O)Nc1ccc(OC)cc1OC
653032	MUV_733_D_1940	CCOCCn1c(N2CCN(c3ccc(OC)cc3)CC2)nc2c1c(=O)[nH]c(=O)n2C
653036	MUV_733_D_1941	CCOc1ccccc1C(=O)Nc1ccc(S(=O)(=O)N2CCOCC2)cc1
653040	MUV_733_D_1942	O=S(=O)(NCc1ccccc1)c1ccc(S(=O)(=O)N2CCCCC2)cc1
653043	MUV_733_D_1943	CC(C)c1cc(C(F)(F)F)n2nc(C(=O)Nc3ccc4c(c3)OCO4)cc2n1
653044	MUV_733_D_1944	COCCCNC(=O)Cn1nnc(-c2ccc(NC(=O)c3ccccc3OC)cc2)n1
653045	MUV_733_D_1945	COc1ccc2cc(CN(Cc3nnnn3Cc3ccccc3)Cc3cccnc3)c(=O)[nH]c2c1
653049	MUV_733_D_1946	COc1ccc(S(=O)(=O)N2CCSC2c2ccc(N)cc2)cc1
653058	MUV_733_D_1947	CCOc1cc(C2Nc3ccccc3C(=O)N2c2ccccc2)ccc1O
653063	MUV_733_D_1948	COc1ccc(CCN(Cc2cc3cc4c(cc3[nH]c2=O)OCO4)C(C)=O)cc1OC
653070	MUV_733_D_1949	CCOC(=O)CNC(=O)c1ccc2c(c1)OCCO2
653071	MUV_733_D_1950	CCS(=O)(=O)Nc1ccc(-c2nnc(SCC(=O)c3ccc(NC(C)=O)c(OC)c3)o2)cc1
653073	MUV_733_D_1951	Cc1ccc2[nH]c(=O)c(CN(Cc3nnnn3C3CCCC3)Cc3ccccc3)cc2c1
653079	MUV_733_D_1952	O=C(O)C1CC(=O)N(CCc2c[nH]c3ccccc23)C1
653104	MUV_733_D_1953	Cc1ccc(-c2nnn(CCC(=O)N3CCCCC3C)n2)cc1
653113	MUV_733_D_1954	COc1cc2cc(C(c3nnnn3C3CCCC3)N3CCCCCC3)c(=O)[nH]c2cc1OC
653117	MUV_733_D_1955	Cc1cc(C)n(CC(O)COCc2ccccc2)n1
653128	MUV_733_D_1956	CCCCOCC(O)Cn1c(C)nc2ccccc21.O=C(O)C(=O)O
653133	MUV_733_D_1957	Cc1cccc(NCc2ccccc2O)n1
653136	MUV_733_D_1958	O=C1c2ccccc2C(=O)N1CCCn1nnc(-c2ccc(N3CCOCC3)cc2)n1
653139	MUV_733_D_1959	Nc1nnc(SCC(=O)N2CCN(c3ccccc3)CC2)s1
653142	MUV_733_D_1960	CC(=O)N(CN1C(=O)c2ccccc2C1=O)c1ccccc1
653143	MUV_733_D_1961	O=C(C1CCCN(c2ncccn2)C1)N1CCc2ccccc21
653146	MUV_733_D_1962	Cc1cc2cc(C(c3nnnn3CC3CCCO3)N3CCCc4ccccc43)c(=O)[nH]c2cc1C
653149	MUV_733_D_1963	COc1cc2cc(C3c4cc(OC)c(OC)cc4CCN3C(=O)C3CC3)c(=O)[nH]c2cc1OC
653151	MUV_733_D_1964	CCCCn1nnnc1SCC(=O)Nc1ccc(C)cc1
653152	MUV_733_D_1965	CCOC(=O)c1c(NC(=O)Cc2cccs2)sc2c1CCCC2
653161	MUV_733_D_1966	CC(C)C(=O)Nc1cccc(C(=O)Nc2nccs2)c1
653169	MUV_733_D_1967	Cc1cc(C)c2cc(CN(CCO)C(=O)Nc3ccc(Cl)cc3)c(=O)[nH]c2c1
653175	MUV_733_D_1968	COc1ccc(-c2noc(C3CCCN(S(=O)(=O)c4ccc(C)c(Cl)c4)C3)n2)cc1OC
653178	MUV_733_D_1969	Cc1ccc(-c2nnn(CC(=O)Nc3ccc(S(=O)(=O)N4CCC(C)CC4)cc3)n2)cc1
653191	MUV_733_D_1970	CCS(=O)(=O)c1nc(NC(C)=O)n[nH]1
653196	MUV_733_D_1971	CC(C)N(C(=O)CSc1nnnn1C1CCCC1)C(C)C
653202	MUV_733_D_1972	Cn1c2nc(SCCN3CCOCC3)n(Cc3ccc(F)cc3)c2c(=O)n(C)c1=O
653205	MUV_733_D_1973	O=C(NCc1ccco1)c1cc(S(=O)(=O)N2CCOCC2)c(Cl)cc1Cl
653210	MUV_733_D_1974	O=C(c1cccs1)N1CCC(c2nc3ccccc3s2)CC1
653211	MUV_733_D_1975	O=C(CSc1nnc(NC(=O)C2CCC2)s1)NC1CC1
653223	MUV_733_D_1976	O=C(CN(Cc1ccco1)C(=O)CNS(=O)(=O)c1ccc(F)cc1)NCCc1ccccc1
653233	MUV_733_D_1977	N#CCSc1nnc(CNc2cccc(Cl)c2)o1
653237	MUV_733_D_1978	COc1ccc2[nH]c(=O)c(CN(Cc3nnnn3Cc3ccccc3)CC3CCCO3)cc2c1
653265	MUV_733_D_1979	OC1CCN(C(c2nnnn2C2CCCCC2)c2ccc3ncccc3c2)CC1
653268	MUV_733_D_1980	Cc1ccc(C)c2[nH]c(=O)c(CN(CC3CCCO3)S(=O)(=O)c3ccc4c(c3)OCCO4)cc12
653273	MUV_733_D_1981	C=CCC(NCc1ccco1)c1ccc(OC)cc1OC
653276	MUV_733_D_1982	Cc1ccc(S(=O)(=O)Cc2csc(N)n2)cc1
653282	MUV_733_D_1983	CCc1nnc(NC(=O)CSc2nnc3scc(-c4ccc(C)cc4)n23)s1
653284	MUV_733_D_1984	O=C(NC1CCN(C(=O)Nc2ccccc2)CC1)C1CCCCC1
653298	MUV_733_D_1985	O=C(Cn1c(C(=O)N2CCc3ccccc3C2)cc2sccc21)c1ccccc1
653300	MUV_733_D_1986	O=C(CN1C(=O)CSC1=O)NC1CCCCC1
653304	MUV_733_D_1987	Cc1ccc(-n2c(SCC(N)=O)nnc2-c2ccccn2)cc1C
653310	MUV_733_D_1988	Cn1c(SCC(=O)N2CCCc3ccccc32)nnc1-c1cccs1
653318	MUV_733_D_1989	COCc1nc(-c2ccc(-c3ccc(C)cc3)nc2OC)no1
653321	MUV_733_D_1990	O=C(c1ccccc1)N1CCCOC1c1ccccc1
653323	MUV_733_D_1991	CC(C)C(OC(=O)c1cc2sccc2n1C)C(=O)NCC1CCCO1
653326	MUV_733_D_1992	Cc1cc(NC(=O)CSc2nnc3c(C)cc4cc5c(cc4n23)OCO5)no1
653334	MUV_733_D_1993	COc1ccc(S(=O)(=O)N2CCC(C(=O)N3CCCCCC3)CC2)cc1
653345	MUV_733_D_1994	CCSc1nnc(CNc2ccc(F)cc2)n1CC1CCCO1
653347	MUV_733_D_1995	Cc1cc2c(s1)=NC(=O)CNC=2c1cccs1
653351	MUV_733_D_1996	CCNC(=O)CN(c1ccc(C)cc1)S(=O)(=O)c1ccc(SC)cc1
653352	MUV_733_D_1997	C#CCNc1c(C)c(C)nc2ncnn21
653362	MUV_733_D_1998	CC(NC(=O)c1ccc2c(c1)OCCO2)C(=O)O
653366	MUV_733_D_1999	N#Cc1nc(COc2ccc(Cl)cc2)oc1NCc1ccc2c(c1)OCO2
[truncated: 13,001 more rows]
