# Supplementary material for: PyRMD Studio: A Unified Suite for Next-Generation, AI-Powered Virtual Screening
Source: J Chem Inf Model. 2026 May 19;66(11):6197–203. doi: 10.1021/acs.jcim.6c00648 (PMC13250901; doi:10.1021/acs.jcim.6c00648)
Supplement: Supplementary file 2 [file ci6c00648_si_002.zip › decoys/esr1_decoys.ism]

c1c(c(cc(c1S(=O)(=O)N)F)Br)F C02574883
c1cc2c(c3c1c(=O)c4c([nH]3)CCC4)CCCN2 C05478774
C[C@H]1[C@@H](c2ccccc2N1)/C=C\3/C(=O)NC(=S)S3 C17007619
c1cc(c(nc1)N2CCCCC2)C(=S)N C19424043
C[C@H]1CCCCN1c2ccc(cn2)C(=S)N C19471821
C[C@@H]1CCCN(C1)c2ccc(cn2)C(=S)N C19484514
C[C@H]1CCCN(C1)c2ccc(cn2)C(=S)N C19484516
CC(C)n1c(csc1=O)c2cccc(c2)N C33500954
C[C@H]1CCC2=C(C1)S[C@H]3[C@@H]2C(=O)NC(=S)N3 C05304053
C[C@@H]1CCC2=C(C1)S[C@@H]3[C@@H]2C(=O)NC(=S)N3 C05304008
CC(C)NC(=O)c1cc(c[nH]1)Br C35180166
Cc1c(cccc1N)CN2CCOC[C@H]2C C35773402
CC(C)[C@@H](c1nnc(s1)N)Br C36226138
C[C@H](c1ccc(cc1)N)N2CCCCC2=O C37177488
c1cc(cnc1)Cn2ccc3c2cc(cc3)N C37222399
CC(C)C(=O)Nc1cccc2c1CCNC2 C37652466
CC(C)(C)NC(=O)[C@@H]1Cc2ccccc2CN1 C34651176
C[C@H]1CCCN1C(=O)c2cc(ccc2N)Cl C37909620
C[C@@H]1CN([C@@H](CO1)C)c2c(cc(cc2F)N)F C38040123
CC(C)C(=O)N1CCSc2c1cc(cc2)N C38051204
CC1(Cc2c(c(=S)sc(c2C#N)N)CO1)C C02490242
C1C[C@@H](C[C@@]2(C1)CCC[C@@H](N2Cl)O)O C39524324
C[C@H]1CCCCN1C(=O)c2cc(c(cc2F)F)N C40292182
CC(C)[C@H](c1cc2c(cc1F)NC(=O)CC2)O C40451721
C[C@@H]1CN(C[C@@H](O1)C)[C@@H](C)c2cccc(c2)N C40908040
C[C@H]1CN(C[C@@H](O1)C)[C@@H](C)c2cccc(c2)N C40908041
C[C@@H](C#N)Sc1nc2ccc(cc2s1)N C43519218
c1cc2c(cc1Br)NC(=O)NC2 C45328868
C[C@H]1CCN(C1)C(=O)c2cc(ccc2Br)N C45624585
C[C@]12CC[C@H](C1(C)C)c3c2[nH]c(=S)[nH]c3=O C49474066
Cc1c(cc(cc1F)C(=O)N2C[C@H]3CC[C@@H]2C3)N C49715827
c1ccn(c(=O)c1)Cc2ccc(cc2Cl)N C49963472
c1cc(ncc1F)Sc2ccncc2N C50472051
Cc1ccc(c(c1)C(=O)N2C[C@H]3CC[C@@H]2C3)N C53003737
Cc1ccc(cc1Sc2cnn(c2)C)N C53735724
C[C@@H]1CN(C[C@@H](O1)C)c2cc(cc(c2)F)N C37666510
[H]/N=C/1\C(=C2CCNC[C@@H]2S1)c3nc4ccccc4s3 C37935183
C[C@H](c1cc(cc2c1NC(=O)C2(C)C)F)O C58103326
CC(C)(C)[C@@H](c1cc2c(c(c1)F)NC(=O)C2)O C58106611
CC(C)(C)[C@H](c1cc2c(c(c1)F)NC(=O)C2)O C58106618
C[C@@H](c1cc2c(c(c1)F)NC(=O)C2(C)C)O C58108792
CC[C@H]1CO[C@H](CN1[C@@H]2CCCC[C@@H]2N)C C42450640
Cc1c(c(n(n1)CC2CC2)N)Br C43668680
C[C@@H]1CCCCN1C(=O)c2ccc(cc2N)F C59927685
Cc1ccc2cccc(c2n1)N3Cc4ccc(cc4C3)N C61875360
Cc1ccn(c(=O)c1)Cc2cc(ccc2N)F C61895277
c1ccc2c(c1)c(cs2)[C@H](c3c[nH]nc3)O C62778593
Cc1cc(cc2c1ncc(c2)C(=O)N)Cl C62864147
C[C@H]1CCCCN1C(=O)c2cc(c(c(c2)F)N)F C63004584
CC1(CCCN1c2c(cccn2)C(=S)N)C C63072332
c1cc(ccc1NC2=NC[C@@H](S2)CI)Cl C00690270
c1ccc(c(c1)C(=O)Nc2cccc3c2nccc3)I C00683043
C1CCc2c(c(c(s2)NC(=O)C(Cl)(Cl)Cl)C#N)C1 C00514061
CNS(=O)(=O)c1cc(ccc1I)Br C01040981
c1ccc(c(c1)[C@H]2CC3=C([C@@H](CC(=O)N3)c4cccc(c4F)F)C(=O)C2)Cl C06820396
c1ccc(c(c1)[C@@H]2CC3=C([C@H](CC(=O)N3)c4cccc(c4F)F)C(=O)C2)Cl C06820400
Cc1ccc(s1)C(=O)N[C@@H]2CCSc3c2cc(cc3)Cl C12620269
c1cc2c(cc1Cl)[C@@H](CCS2)NC(=O)c3ccc(o3)Br C12620287
c1ccc2c(c1)CCC[C@H]2NC(=O)C3C[C@H]4CC[C@@H](C3)C45SCCS5 C12791368
c1cc2c(cc1F)[C@H](CCS2)NC(=O)c3ccc(s3)Br C16110385
c1ccc2c(c1)[C@H](CCS2)NC(=O)c3ccc(s3)Br C18134086
C1CCN(CC1)[C@]2(NC[C@@H](S2)CBr)Br C19318694
c1cc2cccnc2c(c1)C(=O)Nc3cccc(c3)I C22397335
c1cc2c(cc1Cl)[C@@H](CCS2)NC(=O)Cc3ccsc3 C24248645
c1cc2c(cc1Cl)[C@H](CCS2)NC(=O)Cc3ccsc3 C24248650
CSc1cccc(c1)NC(=O)c2cc(sc2)Br C35222258
Cc1ccc(o1)C(=O)Nc2ccc(cc2C)I C36795776
Cn1c2c(cn1)[C@@H](CCC2)Nc3c(cc(cc3Br)F)F C37051953
CN1c2ccccc2[C@H](CC1=O)Nc3ccc(cc3)I C37247748
CN1c2ccccc2[C@H](CC1=O)Nc3ccccc3I C37248498
Cc1cc(ccc1N[C@H]2CC(=O)N(c3c2cccc3)C)I C37297824
c1ccc2c(c1)[C@@H](CCS2)NC(=O)c3ccccc3Br C05425362
c1cc(ccc1N[C@@H]2N=NC(=S)S2)I C39338077
C1C[C@@H](C[C@]2(C1)CCC[C@@H](N2I)Br)O C39526135
C[C@@H](C(=O)N[C@H]1CCSc2c1cc(cc2)Cl)Sc3ccccc3 C39534662
CN[C@H](c1ccc(s1)Br)c2cc(cnc2)Br C40236612
c1cnccc1[C@H](c2cc(sc2Br)Br)O C40261140
c1cc(c(c(c1)F)[C@H](c2ccc3c(c2)CC(=O)N3)Br)F C40283882
c1csc(c1Br)C(=O)NCc2cc(cs2)Br C46255449
Cc1ccc(cn1)CNC(=O)c2ccc(cc2F)Br C47556602
Cc1ccc(s1)CNC(=O)c2ccc(cc2F)Br C48073983
c1cc(c(cc1Br)Cl)C(=O)NCc2ccncc2 C48189613
c1cc2c(cc1F)cc(s2)C(=O)NCc3cc(cs3)Br C48607190
c1cc(cnc1)C(=O)NCc2ccc(cc2Cl)Br C49315170
Cc1nc(cs1)C(=O)N[C@H](C)c2ccc(cc2)Br C49379815
c1c(c[nH]c1C(=O)N2CC3C[C@H]4C[C@@H](C3)CC2C4)Br C49457896
C[C@@H]1C[C@@H]1NS(=O)(=O)c2ccc(cc2Cl)Br C52299776
Cc1cc(c(n1C)C)CNc2ccc(cc2)I C52789799
[H]/N=C\1/N(C(=O)/C(=C/c2cccc(c2Cl)Cl)/S1)c3ccccc3 C15052865
Cc1cc(ccc1NCc2cncs2)I C54770862
C[C@@H](c1ccc(cc1Br)Br)NCc2cccnc2 C41641448
c1cc(c(nc1)NC(=O)[C@@H]2CCC=CC2)I C60569864
c1cc(c(cc1F)Br)C(=O)N[C@@H]2CCCc3c2ccs3 C61367693
c1ccc2c(c1)NCC(=O)N2Cc3ccc(cc3F)Br C61441759
c1cc(ncc1Br)[C@@H](c2cc3c(cc2F)NC(=O)CC3)Cl C61870674
CSc1cccc(c1)NC(=O)c2ccc(cn2)Br C61872847
c1cc(ncc1Br)C(=O)Nc2c(cc(cc2Br)F)F C61873157
c1cc(c(cc1CNC(=O)c2ccc(cn2)Br)F)F C61874447
c1cc(ncc1Br)C(=O)Nc2cc(c(cc2F)F)F C61874601
c1cc(c(cc1I)Cl)NCc2ccoc2 C63047251
Cc1ccc(cc1)NC(=O)[C@]23CC[C@](C2(C)C)(C(=O)[C@H]3Br)C C02369337
Cc1c(ccc(n1)NC(=O)c2ccccc2F)I C00679699
c1cc(c(cc1I)C(=O)Nc2nccs2)Cl C00830058
C[C@@H](c1cccnc1)NC(=O)c2cc(c(s2)Br)Br C07987337
c1cc(sc1CCNC(=O)c2cc(cnc2)Br)Br C10499804
C=CCN1C(=O)/C(=C\c2cc(cc(c2O)Br)Cl)/SC1=S C15011395
Cc1ccc(o1)[C@@H](C)NC(=O)c2cccc(c2)I C21839547
c1ccc2c(c1)C[C@@H](O2)C(=O)NCCc3ccc(s3)Br C22994470
c1ccn(c1)c2c(c3c(s2)CSCC3)C(=O)NCc4cccs4 C25713220
C[C@@H](c1ccccn1)NC(=O)c2cc(c(s2)Br)Br C28779426
c1ccc(cc1)[C@@H](c2ccccn2)NC(=O)c3cc(sc3)Br C30793221
C[C@H](c1ccncc1)NC(=O)c2ccc(c(c2)I)Cl C32479627
Cn1c2c(cn1)[C@H](CCC2)Nc3ccc(cc3)I C37051910
Cn1c2c(cn1)[C@@H](CCC2)Nc3cccc(c3)I C37051911
Cn1c2c(cn1)[C@@H](CCC2)Nc3ccccc3I C37051913
Cc1c(nc(s1)C)[C@H](C)Nc2cc(ccc2N(C)C)Br C37139337
c1c(cc(c(c1F)NC(=O)Cc2nc(cs2)CCl)Br)F C37393076
c1cc(ccc1CNS(=O)(=O)c2ccc(cc2Br)F)F C37408711
C[C@@H](c1ccc(s1)Br)Nc2cc(ccc2F)S(=O)(=O)C C38002825
Cc1ccccc1SCC(=O)Nc2c(cccn2)I C40158044
c1ccc2c(c1)nc(s2)CCNC(=O)c3cc(sc3)Br C40432547
c1c(c(sc1C(=O)NC[C@@H]2CCOC2)Br)Br C41378873
c1ccc2c(c1)c(=O)n(c(=S)[nH]2)CCc3ccc(s3)Br C42811248
Cc1cccc(c1I)C(=O)NCCc2ccco2 C42847324
c1cc(c(cc1Br)NC(=O)/C=C\c2nccs2)Br C47416593
c1cc(c(cc1Br)NC(=O)/C=C/c2nccs2)Br C47416595
c1cc(ccc1Cn2c(=O)c3ccsc3[nH]c2=S)Br C48022796
Cc1cc(c(o1)C)[C@H](C)NC(=O)c2ccc(cc2I)F C49402264
CC(C)(C)c1ncc(s1)C(=O)NCc2cc(sc2)Br C49466969
c1cc(c(cc1CNS(=O)(=O)c2ccc(cc2Br)F)F)F C49576481
C[C@@H](Cc1ccsc1)NC(=O)c2cc(cnc2Cl)Br C50045670
C[C@@H](CN(C)C(=O)c1cc(cc(c1I)Cl)Cl)O C51819227
C[C@@H]1C[C@H]1NS(=O)(=O)c2ccc(cc2Br)Br C52299726
C[C@H]1C[C@@H]1NS(=O)(=O)c2cc(ccc2Br)Br C52299760
C[C@@H](C(=O)Nc1c(c(c(c(c1F)F)F)F)F)Sc2nccs2 C52914447
Cc1ccc(c(c1)C(=O)N(C)Cc2cc(cs2)Br)NC C53003313
c1cc(cc(c1)Br)NCCn2cc(ccc2=O)Br C53522906
Cc1cc(c(cc1Br)Br)S(=O)(=O)NC(C)C C54362952
c1cc(c(cc1Br)NC(=O)CCc2nccs2)Br C57340086
C[S@](=O)c1ccc(cc1)C(=O)Nc2ccc(c(c2)C(F)(F)F)Cl C14283001
c1csc(n1)CNC(=O)CC23C[C@H]4C[C@@H](C2)CC(C4)(C3)Br C58412006
CN1c2ccccc2[C@@H](C1=O)Nc3ccccc3I C42063862
CCN[C@@H]1c2cc(ccc2N(C1=O)Cc3cc(cs3)Br)F C43688174
CCN[C@@H]1c2ccc(cc2N(C1=O)Cc3cc(cs3)Br)F C43688196
Cc1cc2c(c(c1)F)N(C(=O)[C@@H]2NC)Cc3cc(cs3)Br C43688251
Cc1cc(c(o1)C)[C@@H](C)NC(=O)C2(CC2)c3ccc(cc3)Br C60138036
c1csc2c1[C@@H](CCC2)NS(=O)(=O)c3c(ccs3)Br C61371877
C[C@@H](c1ccsc1)NS(=O)(=O)c2c(cc(cc2Br)F)F C61371896
Cc1cc(ccc1NC)C(=O)N(C)Cc2cc(cs2)Br C63057615
C[S@@](=O)c1ccc(cc1)C(=O)Nc2cc(ccc2Cl)Br C66677962
Cc1c(sc(n1)c2ccccc2)C(=O)C3=C(C(=O)N([C@@H]3c4ccc(cc4)Cl)CC[NH+](C)C)O C08833921
Cc1cc(cc(c1)NC(=O)C2CC[NH+](CC2)Cc3cnn(c3n4cccc4)c5ccccc5)C C08911559
Cc1c(c2ccccc2n1Cc3ccc(cc3Cl)Cl)C[NH2+]CCSc4nnnn4C C10315590
c1ccc(c(c1)[C@@H](CNC(=O)C2CCN(CC2)c3nc4ccccc4o3)[NH+]5CCCC5)Cl C11563468
CC1CC[NH+](CC1)[C@H](CNC(=O)c2cc(on2)c3ccc(cc3)Br)c4ccco4 C11905254
Cc1ccc(c(c1)C)C[NH+]2CCC(CC2)[C@]3(C(=O)N(C(=O)N3)CCc4cccs4)c5ccccn5 C12181943
CC[C@]1(C(=O)N(C(=O)N1)CCc2ccc(cc2)OC)C3CC[NH+](CC3)Cc4cccc(c4F)F C12455349
CCc1ccc(cc1)[C@@H](C)[NH2+]Cc2nc3cc(ccc3n2CC)S(=O)(=O)N4CCCCC4 C13039869
CC[NH+](CC)CCN1[C@H](/C(=C(/c2c(nc(s2)C)C)\O)/C(=O)C1=O)c3ccc(cc3)C(C)(C)C C09302134
Cc1c(nc(s1)NC(=O)C[NH+](C)C2CCCCC2)c3ccc4c(c3)CCN4C(=O)C5CC5 C13565790
COc1cc(ccc1OC(F)F)/C=C/C(=O)Nc2nc3c(s2)C[NH+](CC3)Cc4ccccc4 C15317914
Cc1ccccc1S(=O)(=O)Cc2ccc(o2)C(=O)NC[C@@H]3CC[NH+](C3)[C@@H](C)c4ccccc4 C20737119
CCC[NH+](Cc1nnc(o1)c2cccs2)CC(=O)Nc3cc(c(cc3Cl)Cl)Cl C21472587
CC[NH+](CC)CCCN1C(=O)c2cc3c(n2C[C@@]1(C)C(=O)NC4CCCCCC4)ccs3 C21525992
C[NH+](CCCNC(=O)c1c2ccccc2nc3c1CN(C3=O)C4CCCCC4)C5CCCCC5 C21729366
CCOC(=O)c1c(c2c(=O)[nH]c(nc2s1)[C@H](C)[NH+](C)Cc3cccc(c3Cl)Cl)C C23819396
CCC[NH+](Cc1cc(=O)n2cc(ccc2n1)Cl)CC(=O)Nc3ccc(cc3Cl)Cl C24212496
c1ccc(c(c1)c2nc(on2)C[NH+]3CCC(CC3)C(=O)NCCSC4CCCCC4)Cl C30983919
CCc1cccc(c1NC(=O)C2CC[NH+](CC2)Cc3nc(no3)c4ccc(cc4)Cl)CC C30986657
CCc1cccc(c1NC(=O)[C@H]2CCC[NH+](C2)Cc3nc(no3)c4ccc(cc4)Cl)CC C31045292
CC[C@H](c1ccc(cc1)C)NC(=O)[C@@H]2CCC[NH+](C2)Cc3nc(no3)c4ccc(cc4)Cl C31046646
CC[C@H](c1ccc(cc1)C)NC(=O)[C@H]2CCC[NH+](C2)Cc3nc(no3)c4ccc(cc4)Cl C31046655
CC(C)C[C@@H](c1ccccc1)NC(=O)[C@@H]2CCC[NH+](C2)Cc3nc(no3)c4ccc(cc4)Cl C31046684
CC(C)C[C@H](c1ccccc1)NC(=O)[C@@H]2CCC[NH+](C2)Cc3nc(no3)c4ccccc4Cl C31050244
c1cc(cc(c1)Cl)c2nc(on2)C[NH+]3CCC[C@H](C3)C(=O)NCCSC4CCCCC4 C31052291
CC[C@@H](c1ccc(cc1)C)NC(=O)[C@@H]2CCC[NH+](C2)Cc3nc(no3)c4cccc(c4)Cl C31053408
Cc1c2c(ncnc2sc1C(=O)NCCC[NH+]3CCc4ccccc4C3)N(C)C5CCCCC5 C33078892
C[NH+](CCNC(=O)c1cc(ccc1Cl)S(=O)(=O)N2CCCCCC2)C3CCCCC3 C33131378
Cc1ccccc1S(=O)(=O)Cc2ccc(o2)C(=O)NC[C@H]3CC[NH+](C3)[C@@H](C)c4ccccc4 C36213574
Cc1ccc(cc1C)[C@H](C)NC(=O)CSc2nnc(n2c3ccc(cc3)Cl)[C@H](C)[NH+](C)C C36848854
c1ccc(cc1)n2c(c(cn2)C[NH+]3CCC(CC3)C(=O)NCCC4=CCCCC4)n5cccc5 C02960473
CCOC(=O)C1CC[NH+](CC1)[C@H](c2ccc(cc2)F)c3cc(sc3NC(=O)c4ccco4)C C38546357
CCOC(=O)C1CC[NH+](CC1)[C@@H](c2cccc(c2)F)c3cc(sc3NC(=O)c4ccco4)C C38546358
COc1ccc(c(c1)C2=NC(=CC3=c4ccccc4=[NH+][C@@H]32)C(=O)NCc5ccc(cc5)F)OC C38564400
c1cc(oc1)[C@@H](CNS(=O)(=O)c2ccc(c(c2)Cl)F)[NH+]3CCN(CC3)c4ccc(cc4)F C38597803
CC(C)(C)SCCNC(=O)C1CC[NH+](CC1)Cc2nc(no2)c3ccc(cc3Cl)Cl C38872429
CC(C)C1=C[C@@H](N=N1)C[NH+]2CCC3(CC2)c4ccccc4[C@H]([C@@H]3OC)NC(=O)Cc5cccs5 C39394946
c1cc(sc1)[C@H](CNC(=O)c2ccc(o2)S(=O)(=O)c3ccc(cc3)Cl)[NH+]4CCCCC4 C40322091
c1ccc(c(c1)/C=C/C(=O)NC2CC[NH+](CC2)Cc3nc(no3)c4ccc(cc4)Cl)Cl C40958135
Cc1cc(cc(c1)C(=O)NC2CC[NH+](CC2)Cc3nc(no3)c4cccc(c4)C(F)(F)F)C C40960797
C[C@H](c1nnc(n1c2ccc(cc2)Cl)SCC(=O)Nc3cccc(c3)C(C)C)[NH+](C)C C29145552
Cc1ccc(cc1C)n2cnnc2SCC(=O)Nc3ccccc3C[NH+](C)C4CCCCC4 C46735320
C[NH+](C)[C@H](CNC(=O)c1cccnc1Oc2cccc(c2)Br)c3ccc(cc3)OC C46902666
c1ccc(cc1)N2CC(=C(N2)c3ccc(cc3)Cl)C(=O)OCC(=O)C4=c5ccccc5=[NH+]C4 C39943226
Cc1c(ccc2c1OC(=O)[C@@H]([C@@H]2C)CC(=O)NCCC3=c4cc(ccc4=[NH+]C3)F)OCC(=C)C C63486316
Cc1c(ccc2c1OC(=O)[C@H]([C@H]2C)CC(=O)NCCC3=c4cc(ccc4=[NH+]C3)F)OCC(=C)C C63486321
Cc1ccc(c(c1)S(=O)(=O)NCCC2=c3cc(ccc3=[NH+][C@H]2C)OC(F)(F)Cl)OC C63514892
C[C@H]1[C@@H](c2ccccc2N1Cc3ccccc3C#N)/C=C(\C#N)/C(=O)NCCC4=c5ccccc5=[NH+]C4 C63623089
C[C@H]1C(=c2cc(ccc2=[NH+]1)OC(F)(F)F)CCNS(=O)(=O)c3ccc(c(c3)OC)Cl C63674257
C[C@H](C1CCN(CC1)S(=O)(=O)c2ccc(s2)Cl)C(=O)NCCC3=c4ccccc4=[NH+]C3 C65062240
CC1(CC(CC([NH2+]1)(C)C)NC(=O)[C@@H]2C(S[C@@H]3N2C(=O)c4c3ccc(c4OC)OC)(C)C)C C08952470
c1cc(c(c(c1)Cl)C[NH+]2CCNC(=O)[C@@H]2CC(=O)NCc3ccc4c(c3)cccn4)F C12201190
Cc1cccc(c1)C[NH+]2CCC(CC2)CNS(=O)(=O)c3cc4c(cc3C)NC(=O)CO4 C20491775
CC[C@H](C)NC(=O)[C@H]1CSC2([NH2+]1)CCN(CC2)S(=O)(=O)c3c(cc(cc3C)C)C C35105338
Cc1ccc(c(c1)C)NC(=O)C[NH+]2CCC(CC2)C(=O)Nc3nc(cs3)c4ccco4 C36709247
c1ccc2=[NH+]CC(=c2c1)/C=N/NC(=O)[C@@H]3C(=CN(N3)Cc4ccc(cc4)Cl)Br C39167745
Cc1c(sc2c1c(=O)[nH]c(n2)CS[C@H](C)C(=O)N[C@@H]3CC[NH+](C3)Cc4ccccc4)C C36697682
C[C@@H](CNC(=O)[C@@H]1CN(CC12CC[NH2+]CC2)C(=O)c3cccc(c3F)Cl)Oc4ccc(cc4)F C39596090
c1cc(ccc1CNC(=O)[C@H]2CN(CC23CC[NH2+]CC3)C(=O)[C@H]4CCC=CC4)OC(F)(F)F C39599912
CC[C@H](C)CNC(=O)[C@@H]1CN(CC12CC[NH2+]CC2)C(=O)c3cc(c(c(c3)Cl)OC)Cl C39606635
CC[C@H](C)C(=O)N1C[C@@H](C2(C1)CC[NH2+]CC2)C(=O)N[C@@H]3CCC[C@H]3OCc4ccccc4 C39608964
CCOc1cccc(c1)CCNC(=O)[C@H]2CN(CC23CC[NH2+]CC3)C(=O)c4c(ccs4)C C39609607
CCn1c(c(c(n1)C)Br)C(=O)N2C[C@@H](C3(C2)CC[NH2+]CC3)C(=O)NC4CCCCCC4 C39633682
Cc1ccc(cc1)CNC(=O)[C@@H]2CN(CC23CC[NH2+]CC3)C(=O)c4cccnc4Sc5ccccc5 C39634371
Cc1c(c(no1)c2ccccc2Cl)C(=O)N3C[C@@H](C4(C3)CC[NH2+]CC4)C(=O)N[C@@H]5CCCC[C@@H]5C C39635871
COc1cc(cc(c1)OC)C(=O)N2C[C@H](C3(C2)CC[NH2+]CC3)C(=O)NC4CCCCCCC4 C39659734
C[C@@H](CNC(=O)[C@@H]1CN(CC12CC[NH2+]CC2)C(=O)c3ccccc3C(F)(F)F)Oc4ccccc4 C39665043
C[C@@H](CNC(=O)[C@@H]1CN(CC12CC[NH2+]CC2)C(=O)c3csc4c3cccc4)Oc5ccccc5 C39665366
C[C@H](CNC(=O)[C@@H]1CN(CC12CC[NH2+]CC2)C(=O)c3csc4c3cccc4)Oc5ccccc5 C39665367
C[C@@H](CNC(=O)[C@H]1CN(CC12CC[NH2+]CC2)C(=O)c3csc4c3cccc4)Oc5ccccc5 C39665368
Cc1ccccc1CC(=O)N2C[C@@H](C3(C2)CC[NH2+]CC3)C(=O)NC[C@H](C)Oc4ccccc4 C39665459
C[C@@H](CNC(=O)[C@@H]1CN(CC12CC[NH2+]CC2)C(=O)c3c(ccc(c3F)Cl)F)Oc4ccccc4 C39665483
Cc1ccc(cc1)O[C@@H](C)CNC(=O)[C@H]2CN(CC23CC[NH2+]CC3)C(=O)[C@@H]4CCC=CC4 C39666230
Cc1cccc(c1)CC(=O)N2C[C@H](C3(C2)CC[NH2+]CC3)C(=O)NCc4ccc5c(c4)CCCN5C C39672311
CCC[C@@H](C)NC(=O)[C@H]1CN(CC12CC[NH2+]CC2)C(=O)c3cccc4c3-c5ccccc5C4=O C39673520
Cc1ccsc1CNC(=O)[C@@H]2CN(CC23CC[NH2+]CC3)C(=O)CCc4ccc(cc4)OC C39677324
CCC[C@H](C)C(=O)N1C[C@@H](C2(C1)CC[NH2+]CC2)C(=O)NCc3ccc(s3)c4ccccn4 C39677605
Cc1ccsc1C(=O)N2C[C@@H](C3(C2)CC[NH2+]CC3)C(=O)NCc4ccc(s4)c5ccccn5 C39677746
Cc1cccc(c1)CC(=O)N2C[C@H](C3(C2)CC[NH2+]CC3)C(=O)NCc4ccc(s4)c5ccccn5 C39677753
Cc1c(c(no1)c2ccccc2Cl)C(=O)N3C[C@H](C4(C3)CC[NH2+]CC4)C(=O)N[C@@H](C)C(C)(C)C C39684456
C[C@H](C(C)(C)C)NC(=O)[C@@H]1CN(CC12CC[NH2+]CC2)C(=O)c3ccc(c(c3)C(F)(F)F)OC C39684576
c1ccc(c(c1)OCCNC(=O)[C@@H]2CN(CC23CC[NH2+]CC3)C(=O)c4cccc(c4Cl)Cl)F C39685109
c1ccc(c(c1)OCCNC(=O)[C@H]2CN(CC23CC[NH2+]CC3)C(=O)c4cccc(c4Cl)Cl)F C39685110
C[C@@H](C(=O)N1C[C@@H](C2(C1)CC[NH2+]CC2)C(=O)NCc3ccccc3Br)Oc4ccccc4 C39690578
Cc1ccccc1CCNC(=O)[C@H]2CN(CC23CC[NH2+]CC3)C(=O)[C@@H](C)Oc4ccccc4 C39691147
CCc1ccc(cc1)[C@@H](C)NC(=O)[C@@H]2CN(CC23CC[NH2+]CC3)C(=O)c4cccc(c4)N(C)C C39696126
C[NH+]1CCC(CC1)N(C)c2c(c(ncn2)Oc3ccc(c4c3nccc4)Br)N C40796835
C/C(=N\NC(=[NH2+])S[C@H]1CC(=O)N(C1=O)c2ccc(cc2)F)/c3ccc(s3)Br C59446074
Cc1ccc(cc1)[C@H](CNC(=O)c2cccc(c2)N3C(=O)[C@@H]4CC=CC[C@@H]4C(=O)N3)[NH+](C)C C60155500
C[C@@H]1C[C@@]2(CC(C1)(C)C)C(=O)N(C(=O)N2)CC(=O)Nc3cccc(c3)C[NH+]4CCSCC4 C60220784
CCCCN1C(=O)[C@@H]2[C@H](N[C@]3([C@@H]2C1=O)c4ccccc4NC3=O)CC5=c6ccccc6=[NH+]C5 C63376143
CCCCN1C(=O)[C@@H]2[C@@H](N[C@]3([C@@H]2C1=O)c4ccccc4NC3=O)CC5=c6ccccc6=[NH+]C5 C63376145
c1ccc(cc1)CN2C(=O)[C@@H]3[C@@H](N[C@]4([C@@H]3C2=O)c5cc(ccc5NC4=O)F)CC6=c7ccccc7=[NH+]C6 C63472933
CC(C)(C)N1C(=O)[C@@H]2[C@@H](N[C@@]3([C@@H]2C1=O)c4cc(ccc4NC3=O)F)CC5=c6ccccc6=[NH+]C5 C63478526
CC(C)(C)[C@H]1NN=C(S1)NC(=O)[C@H]2CC(=O)N(C2)CCC3=c4cc(ccc4=[NH+]C3)Cl C63557150
Cc1ccc2c(c1)S[C@H](N2)NC(=O)[C@H]3CC(=O)N(C3)CCC4=c5cc(ccc5=[NH+]C4)F C63557189
CC1(CC2=C(C(=O)C1)S[C@H](N2)NC(=O)[C@@H]3CC(=O)N(C3)CCC4=c5cc(ccc5=[NH+]C4)Cl)C C63557281
Cc1ccc2=[NH+][C@H](C(=c2c1)NC(=O)c3ccc(cc3)Cl)C(=O)NCc4c(nn(c4C)C)C C63752556
c1ccc2=[NH+][C@@H](C(=c2c1)CCC(=O)N3C[C@@H](Oc4c3cccc4)C(=O)N)c5ccc(cc5)F C64707607
c1ccc2=[NH+][C@H](C(=c2c1)CCC(=O)N3C[C@H](Oc4c3cccc4)C(=O)N)c5ccc(cc5)F C64707615
C[C@H]1C[C@@H](CC(C1)(C)C)NC(=O)c2cc(ccc2NC)Cl C00144230
c1cc(cc(c1)Cl)NC(=O)NCc2c(ccs2)Cl C00082299
c1ccc(c(c1)NC(=O)Nc2ccc(cc2)C(F)(F)F)F C02889977
C=C(CNC(=O)Nc1cccc2c1CCCC2)Br C05046642
c1cc2cn[nH]c2cc1NCc3cc(cs3)Br C06667602
Cc1ccccc1NCc2cc3cc(c(cc3[nH]c2=O)Cl)C C12493103
Cc1ccc(c(c1)NCc2cc3cc(c(cc3[nH]c2=O)C)C)C C12493388
C[C@@H](c1cccs1)NC(=O)Nc2ccc(c(c2)Cl)F C20536062
Cc1ccc2c(c1)c3c([nH]2)CC[C@H](C3)NC(=O)C[C@H]4CCC=C4 C22326711
Cc1cccc2c1[nH]c3c2C[C@H](CC3)NC(=O)C[C@@H]4CCC=C4 C22327209
c1cc(cc2c1cc([nH]2)C(=O)NCC3CCC3)Br C26145299
C=CCn1c(c(sc1=S)c2nc3ccccc3s2)N C26841328
CC(C)c1cccc(c1N2Cc3c(cccc3N)C2=O)C(C)C C28530288
Cc1cc(c(s1)C)[C@@H](C)NC(=O)Nc2cccc(c2)Cl C31662835
c1cc2c(cc1NCc3ccc(s3)Br)cn[nH]2 C36989491
c1c2c(cc(c1F)NC[C@@H]3C[C@H]4C[C@@H]3C=C4)NC(=O)CC2 C37303530
Cc1c(nnc(c1CN)Sc2cc(ccc2Cl)Cl)C C40290666
Cc1c(cc(s1)C(=O)N(C)[C@@H](C)c2ccc(cc2)Cl)N C40322151
C[C@@H](C1CC1)n2c(cc(n2)c3ccc(cc3)Br)N C40932267
C[C@H]1CCC[C@H](C1)[NH2+][C@@]2(CCSc3c2cccc3)C(=O)[O-] C41796775
C[C@H]1CCCC[C@H]1N(C)c2c(cc3c(n2)CCC3)C(=S)N C43409031
C[C@H](C(C)C)NC(=O)Nc1ccc(cc1F)Br C48469739
C[C@H](c1cccs1)NC(=O)Nc2cccc(c2F)Cl C48475007
c1cc(sc1)CNC(=O)Nc2ccc(c(c2)F)Cl C48479133
c1cc(c(cc1COc2ccc(cc2N)C#N)Cl)Cl C48786045
Cc1cc(c(s1)C)[C@H](C)NC(=O)Nc2ccccc2Cl C48908786
CN(Cc1ccc(s1)Cl)c2ccc3c(c2N)cccn3 C48971544
c1cc(c(cc1F)CNC(=O)NC2CCCC2)Br C49241214
Cc1ccsc1CNC(=O)c2cc3ccc(cc3[nH]2)Cl C49248130
c1ccc(c(c1)NC(=O)NC[C@H]2CCC=CC2)Br C49299331
Cc1ccc(s1)[C@@H](C)NC(=O)Nc2cccc(c2F)F C49414653
c1cc(c(cc1F)N)Oc2c(cc(cn2)C(F)(F)F)Cl C52065268
CCC[C@H](c1cc2c(cc1Br)[nH]c(=O)[nH]2)Cl C52095020
c1ccc(c(c1)n2c3cc(ccc3nc2N)F)SC(F)F C52122847
CCc1nc2cc(ccc2n1[C@@H](C)c3ccc(s3)Cl)N C52853989
CC(C)[C@@H](c1cccs1)n2c3c(ccc(c3F)F)nc2N C53170177
CSc1cccc(c1)N[C@@H]2c3ccc(cc3NC2=O)Cl C42070377
CSc1ccc(cc1)N[C@@H]2c3ccc(cc3NC2=O)Cl C42070434
CSc1ccccc1N[C@@H]2c3ccc(cc3NC2=O)Cl C42072086
Cc1ccc(cc1)CNC(=O)Nc2ccc(c(c2F)F)F C43233933
C[C@@H]1CCc2c(csc2C1)C(=O)NC3(CCCCC3)CO C60566561
c1cc2c(c(c1)F)nc(n2CCc3cc(cc(c3)F)F)N C60719309
Cc1c(sc(n1)N)SCc2c(ccc(n2)Cl)Cl C61630299
c1cc(c(nc1)SCc2c(ccc(n2)Cl)Cl)N C61630316
c1c(cc(c(c1CN[C@@H]2CCC[C@@H]2C#N)O)Cl)Cl C61891390
c1c(cc(c(c1CN[C@@H]2CCC[C@H]2C#N)O)Cl)Cl C61891392
c1c(cc(c(c1CN[C@H]2CCC[C@H]2C#N)O)Cl)Cl C61891393
CSc1cccc(c1)N[C@H]2c3cc(ccc3NC2=O)Cl C19232977
C[C@H](c1cccc(c1)F)N[C@H]2c3cc(ccc3NC2=O)Cl C21056078
c1cc(c(cc1F)F)NNC(=O)c2cc3c(s2)CCCC3 C66326008
Cc1c(c(n(n1)C)Cl)C[NH+]2CCC3(CC2)C[C@@H]3C(=O)NCCC(c4ccccc4)c5ccccc5 C12037462
CC[NH+](CC)CCCN1CC(=O)N2[C@H](C1=O)Cc3c4ccccc4[nH]c3[C@@H]2c5ccc(cc5)C(C)C C02095794
Cc1cccc(c1C)/N=C\2/N(C(=O)[C@H](S2)CC(=O)Nc3ccccc3F)CC(C)(C)C[NH+](C)C C03310109
CC(C)(C)C[NH+]1CCC(CC1)(c2ccc3c(c2)cc(o3)C(=O)N(C)Cc4cccc5c4nccc5)O C15006544
CC(=CC[NH+]1CCC(CC1)(c2ccc3c(c2)cc(o3)C(=O)N(C)Cc4ccc5c(c4)cccn5)O)C C15067756
CC[NH+](CC)CCNC(=O)c1ccc(cc1)/C=C\2/C(=O)N(c3ccccc3O2)Cc4ccccc4F C20179237
Cc1ccc(cc1)/C=C\2/C(=O)N(c3ccccc3S2)CC(=O)NCC[NH+](C)CCc4ccccc4 C03046639
C[C@@]1(Cn2c3ccccc3cc2C(=O)N1CCC[NH+](C)Cc4ccccc4)C(=O)NC5CCCCC5 C20902842
c1ccc2c(c1)NC(=O)C[C@@H](N2C(=O)C[NH+]3CCN(CC3)Cc4ccc(s4)Cl)C(F)(F)F C21300070
Cc1ccccc1c2nc(on2)C[NH+]3CCC(CC3)C(=O)NCCSCc4cccc(c4)Cl C30956151
Cc1cccc(c1)c2nc(on2)C[NH+]3CCC(CC3)C(=O)NCCCSc4ccc(cc4)Cl C30975008
Cc1ccccc1CSCCNC(=O)C2CC[NH+](CC2)Cc3nc(no3)c4ccccc4Cl C30983922
Cc1cccc(c1)CSCCNC(=O)C2CC[NH+](CC2)Cc3nc(no3)c4cccc(c4)Cl C30985243
c1cc(cc(c1)Cl)CSCCNC(=O)[C@@H]2CCC[NH+](C2)Cc3nc(no3)c4ccc(cc4)Cl C31044727
Cc1ccccc1CSCCNC(=O)[C@@H]2CCC[NH+](C2)Cc3nc(no3)c4ccc(cc4)Cl C31045146
c1ccc(c(c1)CSCCNC(=O)[C@@H]2CCC[NH+](C2)Cc3nc(no3)c4ccccc4Cl)Cl C31048335
c1ccc(c(c1)c2nc(on2)C[NH+]3CCC[C@@H](C3)C(=O)NCCSCc4cccc(c4)Cl)Cl C31048346
Cc1cccc(c1)CSCCNC(=O)[C@H]2CCC[NH+](C2)Cc3nc(no3)c4cccc(c4)Cl C31052232
Cc1ccccc1CSCCNC(=O)[C@H]2CCC[NH+](C2)Cc3nc(no3)c4cccc(c4)Cl C31052303
c1ccc(cc1)CSCCNC(=O)[C@@H]2CCC[NH+](C2)Cc3nc(no3)c4ccc(cc4Cl)Cl C31054648
CCc1cc2c(ncnc2s1)N3CCC(CC3)C(=O)NCC4CC[NH+](CC4)Cc5cccc(c5)C C33078233
CCc1cc2c(ncnc2s1)N3CCC(CC3)C(=O)NCC4CC[NH+](CC4)Cc5ccccc5C C33078241
CCc1cc2c(ncnc2s1)N3CCC[C@H](C3)C(=O)NCC4CC[NH+](CC4)Cc5cccc(c5)C C33078369
CCc1cc2c(ncnc2s1)N3CCC[C@H](C3)C(=O)NCC4CC[NH+](CC4)Cc5ccccc5C C33078453
Cc1ccccc1n2c(=O)c3ccsc3nc2S[C@@H](C)C(=O)NC4CC[NH+](CC4)Cc5ccccc5 C35497700
CCNC(=O)c1coc(n1)C[NH+](Cc2cccc(c2)C(F)(F)F)Cc3cccc(c3Cl)Cl C35705585
C[C@@H](c1ccccc1)[NH+](Cc2ccc(c(c2)Cl)Cl)Cc3nc(co3)C(=O)NCc4ccco4 C35714646
C[C@H](c1ccccc1)[NH+](Cc2ccc(c(c2)Cl)Cl)Cc3nc(co3)C(=O)NCc4ccco4 C35714647
Cc1cccc(c1)NC(=O)[C@@H](C)Sc2nc3c(c4c(s3)CCCC4)c(=O)n2CCC[NH+](C)C C36810827
Cc1cccc(c1)NC(=O)[C@H](C)Sc2nc3c(c4c(s3)CCCC4)c(=O)n2CCC[NH+](C)C C36810829
CCc1ccccc1NC(=O)CSc2nc3c(c4c(s3)CCCC4)c(=O)n2CCC[NH+](C)C C36812124
c1ccc(cc1)c2nc(on2)C[NH+]3CCC[C@H](C3)C(=O)NCCSCc4c(cccc4Cl)Cl C38884796
Cc1ccccc1c2nc(on2)C[NH+]3CCC[C@@H](C3)C(=O)NCCSCc4ccccc4Cl C38886559
Cc1ccccc1c2nc(on2)C[NH+]3CCC[C@@H](C3)C(=O)NCCSCc4cccc(c4)Cl C38886563
Cc1ccccc1c2nc(on2)C[NH+]3CCC[C@H](C3)C(=O)NCCSCc4cccc(c4)Cl C38886565
Cc1cccc(c1)c2nc(on2)C[NH+]3CCC[C@H](C3)C(=O)NCCSCc4cccc(c4)Cl C38887874
Cc1ccc(cc1)c2nc(on2)C[NH+]3CCC[C@@H](C3)C(=O)NCCSCc4ccccc4Cl C38889751
CC(C)C[C@@H](c1ccccc1)NC(=O)[C@H]2CCC[NH+](C2)Cc3nc(no3)c4ccc(cc4)Br C38905673
c1cc(ccc1c2nc(on2)C[NH+]3CCC[C@@H](C3)C(=O)NCCCSC4CCCCC4)Br C38905702
Cc1cccc(c1)c2nc(on2)C[NH+]3CCC[C@H](C3)C(=O)NCCSCc4c(cccc4Cl)Cl C44812014
CC1CC[NH+](CC1)Cc2ccc(cc2)CNC(=O)CN(c3ccc(cc3)C(C)(C)C)S(=O)(=O)C C44876319
CC[C@H](C)CN1C(=O)[C@@H]([NH2+]C12CCN(CC2)S(=O)(=O)c3cccc(c3)C(F)(F)F)CC(C)C C36038430
CC[C@@H](C)CN1C(=O)[C@H]([NH2+]C12CCN(CC2)S(=O)(=O)c3cccc(c3)C(F)(F)F)CC(C)C C36038431
Cc1ccccc1c2ncc(cn2)C[NH+]3CCCC[C@@H]3C[C@@H](c4ccccn4)NC(=O)CC(C)(C)C C57774844
C[C@H](C(=O)NCCCn1cc[nH+]c1)Sc2nc(cc(n2)C(F)(F)F)c3ccc(cc3Cl)Cl C58961625
Cc1ccc(cc1)NC(=O)CSc2ccccc2C(=O)O[C@@H](C)C(=O)C3=c4ccccc4=[NH+][C@@H]3C C39940955
Cc1ccc(cc1)C(=O)COC(=O)[C@@H](CC2=c3ccccc3=[NH+]C2)NC(=O)c4ccc(cc4)Br C63732066
C[C@@H]1c2cc(c(cc2OC(=O)[C@@H]1CC(=O)NCCC3=c4cc(ccc4=[NH+]C3)F)OCC(=C)C)Cl C64417742
C[C@H]1c2cc(c(cc2OC(=O)[C@H]1CC(=O)NCCC3=c4cc(ccc4=[NH+]C3)F)OCC(=C)C)Cl C64417749
C[C@H](C1CCN(CC1)S(=O)(=O)c2ccc(s2)Cl)C(=O)NCCC[NH+](C)C3CCCCC3 C65062310
c1cc(ccc1C2=NC=C3[C@H](S2)C(=O)N(C3=O)CCNc4c(cc(c[nH+]4)C(F)(F)F)Cl)Cl C03047125
Cc1ccc(cc1)[C@H](CC[NH2+]C[C@@H]2[C@H]3C[C@@H]4[C@](CCC[C@@]45CO5)(C[C@H]3OC2=O)C)c6ccco6 C08918118
Cc1nc(cs1)[C@H](C)n2cnc3c(c2=O)c4c(s3)C[C@@H](CC4)[NH2+]Cc5c(cccc5F)F C11782402
CC(=O)c1cccc(c1)C[NH+]2CCC3(CC2)c4ccccc4[C@H]([C@@H]3OC)NC(=O)Cc5cccs5 C12041892
c1cc(cc(c1)C(F)(F)F)CNC(=O)[C@@H]2CC23CC[NH+](CC3)Cc4cnn(c4)c5ccc(cc5)F C12051988
C[NH+](Cc1ccccc1N2CCOCC2)CC(=O)Nc3cccc(c3)I C12767572
Cc1ccc2c(cccc2n1)c3cc4c(n(c3=O)CC5CC5)CC[NH+](C4)Cc6ccc(s6)NC(=O)C C14732458
C[C@H](C(=O)Nc1ccc(c(c1)F)F)[NH+]2CCN(CC2)S(=O)(=O)c3c(cccc3Cl)Cl C14932586
CC(C)[NH+]1CCC(CC1)NC(=O)C2CCN(CC2)S(=O)(=O)c3ccc(c(c3)C(F)(F)F)Cl C14939359
CSc1ccc(cc1)NC(=O)[C@@H]2CC23CCN(CC3)C(=O)[C@H]4CCCN(C4)c5cccc[nH+]5 C14979257
C[C@H](C(=O)Nc1ccc(cc1Cl)Cl)[NH+]2CCN(CC2)S(=O)(=O)c3cc(ccc3F)F C15488551
CC(C)n1c2ccc(cc2nc1CN3CC[NH+](CC3)C)NC(=O)c4cccc(c4)Br C20677617
C[C@H](C(=O)Nc1cccc(c1)Br)[NH+]2CCCN(CC2)c3ccc(cn3)C(F)(F)F C15030611
CCOC(=O)C1CC[NH+](CC1)[C@H](C)C(=O)Nc2ccc(cc2Br)Br C23777125
c1cc(sc1)c2csc3c2c(=O)nc([nH]3)C[NH+]4CCN(CC4)c5ccc(cn5)C(F)(F)F C14241971
c1cc(cc(c1)NC(=O)CCn2cnc3ccc(cc3c2=O)Br)C[NH+]4CCCCC4 C27141816
C[C@H](C(=O)Nc1nc(cs1)c2ccccc2Cl)[NH+]3CCN(CC3)c4cccc(c4C#N)F C29859313
C[C@@H]1CCCC[C@@H]1NC(=O)[C@@H](C)[NH+]2CCN(CC2)S(=O)(=O)c3ccc(s3)Br C31581715
C[C@H](c1cccc2c1cccc2)NC(=O)[C@H]3CC=CC[C@@H]3C(=O)N4CCN(CC4)c5cccc[nH+]5 C38733202
c1cc[nH+]c(c1)N2CCN(CC2)C(=O)[C@@H]3CC=CC[C@@H]3C(=O)NCC45CC6CC(C4)CC(C6)C5 C38733249
Cc1nccn1Cc2ccc(cc2)CNC(=O)[C@@H]3CCC[NH+](C3)Cc4ccc(c(c4)Cl)Cl C38830940
Cc1nccn1Cc2ccc(cc2)CNC(=O)[C@@H]3CCC[NH+](C3)Cc4c(cccc4Cl)Cl C38830976
Cc1nccn1Cc2ccc(cc2)CNC(=O)[C@H]3CCC[NH+](C3)Cc4c(cccc4Cl)Cl C38830977
c1ccc2c(c1)CCC[C@@H]2NC(=O)[C@@H]3CCC[NH+](C3)Cc4nc(no4)c5cccc(c5)Br C38904751
c1cc(cc(c1)Cl)CN2C=N[C@H]3[C@H](C2=O)C4=C(S3)C[C@@H](CC4)[NH2+]CC5=NN=C(C5)C6CC6 C39552308
COC(=O)[C@@H]1CC2=C3CC=CC=C3N=C2[C@@H]4N1[C@@H](C[C@H](C4)[NH2+]Cc5cccnc5)c6cccc(c6)Cl C39560776
Cc1ccc(c(c1)C)OC[C@H](C[NH+](Cc2cccc(c2)Br)[C@@H]3CCS(=O)(=O)C3)O C40315535
c1ccc(c(c1)C[NH+](C[C@@H](COc2ccccc2Br)O)[C@@H]3CCS(=O)(=O)C3)Cl C40316927
Cc1ccsc1C[NH+](C[C@@H](COc2ccc(cc2Cl)Cl)O)[C@@H]3CCS(=O)(=O)C3 C40318023
c1ccc(cc1)c2c3c(n[nH]2)C(=O)N([C@@H]3c4cccc(c4)Br)CCCn5cc[nH+]c5 C40338473
c1ccc(cc1)c2c3c(n[nH]2)C(=O)N([C@@H]3c4ccc(cc4)Br)CCCn5cc[nH+]c5 C40338577
CC(C)Oc1ccc(cc1OC)CNC(=O)[C@@H]2CCC[NH+](C2)Cc3cccc(c3)Br C44905267
CC(C)Oc1ccc(cc1OC)CNC(=O)[C@H]2CCC[NH+](C2)Cc3ccc(cc3)Br C44905272
C[NH+](C)[C@H](Cc1ccccc1)CNS(=O)(=O)c2cc(ccc2Br)Br C48287754
c1ccc(cc1)C[C@H]2C(=O)N(C3([NH2+]2)CCN(CC3)C(=O)c4cccs4)Cc5ccc(cc5)F C36014065
c1cc(cc(c1)Br)Nc2nn(c(=S)s2)CN3CCN(CC3)c4cc[nH+]cc4 C28785832
C[C@H]1C[C@@H](C[NH+](C1)Cc2ccc(cc2)CNC(=O)c3ccccc3SCC(=O)N4CCCC4)C C59057622
C[C@@H]1C[C@H](C[NH+](C1)Cc2ccccc2CNC(=O)Cn3c4ccccc4c(=O)c5c3cccc5)C C59286942
Cc1ccc(cc1)n2c3c(c(n2)C(=O)N[C@H](C)c4cc(ccc4N5CC[NH+](CC5)C)F)CCC3 C60342236
CC(C)C[NH2+]Cc1nnnn1c2c(cc(cc2Br)Br)Br C60947145
C[C@@H]1C(=c2cc(ccc2=[NH+]1)F)CCNC(=O)C3CCN(CC3)C(=O)c4ccc(cc4)Br C63281304
C[C@H]1C(=c2cc(ccc2=[NH+]1)F)CCNC(=O)C3CCN(CC3)C(=O)c4ccc(cc4)Br C63281306
CSc1ccc(cc1)CCNC(=O)[C@H]2C(=c3ccccc3=[NH+]2)[S@@](=O)c4ccc(cc4)Cl C63567383
Cc1ccc2=[NH+][C@@H](C(=c2c1)CCNC(=O)[C@@H]3Cc4cc(cc(c4OC3=O)OC)Br)C C63651290
Cc1ccc2=[NH+][C@@H](C(=c2c1)CCNC(=O)[C@H]3Cc4cc(cc(c4OC3=O)OC)Br)C C63651293
C[C@@H](C1CCN(CC1)C(=O)[C@@H]2C=c3ccc(cc3=[NH+]2)OC)C(=O)NCc4cccc(c4)Br C63739166
CC1=c2cc(ccc2=[NH+][C@H]1C(=O)N[C@H]3C[C@H](N(C3)Cc4cc(ccc4F)F)C(=O)OC)Cl C64045240
C[C@H](C1CCN(CC1)C(=O)[C@@H]2C=c3ccccc3=[NH+]2)C(=O)NCc4cccc(c4)Br C64540702
c1cc(ccc1/C=C\2/C(=O)N(C(=S)S2)CC(=O)NCCC3=c4cc(ccc4=[NH+]C3)Cl)F C64657024
c1ccc2c(c1)C[C@@H](N(C2)S(=O)(=O)c3ccccc3F)C(=O)NCCC4=c5ccccc5=[NH+]C4 C64715666
CCN(CC)C(=O)[C@@H](C)[C@@H]1CC[C@@]2(Cc3c(nc(s3)NC(=O)C[NH+](C)C)[C@H]([C@@H]2[C@H]1O)C)C C03840951
C[C@H]1CCc2c(c(c3ccccc3n2)C(=O)Nc4cccc(c4)S(=O)(=O)NC5=[NH+]CCC5)C1 C08880669
C[C@H](C(=O)Nc1ccc(cc1)Br)[NH+]2CCC(CC2)NS(=O)(=O)c3cccs3 C11718277
Cn1cccc1[C@H](CNC(=O)C(=O)Nc2ccc(cc2)C(F)(F)F)[NH+]3CCc4ccccc4C3 C11898436
Cc1c(c(n(n1)C)C)[C@H](C)[NH+](C)Cc2ccc(c(=O)[nH]2)C(=O)NCC3C4CC5CC(C4)CC3C5 C11997642
COc1ccc(cc1OC)NC(=O)c2cc3cc(ccc3o2)C4(CC[NH+](CC4)[C@H]5CCSC5)O C12327469
c1ccc(cc1)NC(=O)C[NH+]2CCC(CC2)NC(=O)c3ccc(=O)n(c3)Cc4ccccc4Cl C14847389
c1ccnc(c1)C(=O)Nc2cc(cc(c2)C(=O)N3CCCC3)C[NH2+]C4C5CC6CC(C5)CC4C6 C15005381
Cn1c2c(c(n1)C(=O)NCCN3CCOCC3)C[C@H](CC2)[NH2+]CC4C5CC6CC(C5)CC4C6 C14533776
CC[C@H](c1c2c(sc1n3cccc3)C[NH+](CC2)C)NC(=O)Nc4cc(cc(c4)OC)OC C20532133
CC1(C[C@@H](CCO1)NC(=O)c2ccc([nH]c2=O)CN3CC[NH+](CC3)C45CC6CC(C4)CC(C6)C5)C C22922233
Cc1c(c(n(n1)c2ccccc2)C)[C@@H]3C(=O)NCC[NH+]3CC(=O)N[C@@H](c4ccccc4)c5cccs5 C24215806
C[NH+](C)CCNC(=O)[C@@H]1CCCN1C(=O)c2csc(n2)Nc3cccc(c3Cl)Cl C37438618
c1ccc(cc1)S(=O)(=O)[C@H]2c3c(nc4ccccc4n3)N([C@@H]2N)/N=C/C5=c6ccccc6=[NH+]C5 C38576468
Cc1cccc(c1)S(=O)(=O)[C@H]2c3c(nc4ccccc4n3)N([C@@H]2N)/N=C/C5=c6ccccc6=[NH+]C5 C38576852
Cc1cccc(c1)S(=O)(=O)[C@H]2c3c(nc4ccccc4n3)N([C@H]2N)/N=C/C5=c6ccccc6=[NH+]C5 C38576857
c1ccc2=[NH+]CC(=c2c1)/C=N/N3c4c(nc5ccccc5n4)[C@H]([C@H]3N)S(=O)(=O)c6cccs6 C38581351
c1ccc2c(c1)c(c[nH]2)CCNC(=O)[C@H]3CCCC[C@@H]3C(=O)N4CCN(CC4)c5cccc[nH+]5 C38732099
CC1(Cc2c(c(sc2C([NH2+]1)(C)C)NC(=O)[C@@H]3CC(=O)N(C3)c4ccccc4)C(=O)OC)C C38806284
Cc1c(c(no1)c2c(cccc2Cl)Cl)C(=O)N3C[C@@H](C4(C3)CC[NH2+]CC4)C(=O)NCCC(C)C C39601199
CC[C@@H](C)CNC(=O)[C@H]1CN(CC12CC[NH2+]CC2)C(=O)c3c(onc3c4c(cccc4Cl)Cl)C C39606142
c1ccc(cc1)Sc2c(cccn2)C(=O)N3C[C@@H](C4(C3)CC[NH2+]CC4)C(=O)NCc5cccc(c5)Cl C39635599
C[C@@H]1CCC[C@@H]([C@@H]1C)NC(=O)[C@@H]2CN(CC23CC[NH2+]CC3)C(=O)c4cccnc4Oc5ccccc5 C39637401
Cc1ccc(cc1)[C@H](C)NC(=O)[C@@H]2CN(CC23CC[NH2+]CC3)C(=O)c4cccnc4Oc5ccccc5 C39639367
Cc1ccc(c(c1F)C(=O)N2C[C@@H](C3(C2)CC[NH2+]CC3)C(=O)NC[C@@H](C)Oc4ccccc4)Cl C39665206
C[C@H](CNC(=O)[C@@H]1CN(CC12CC[NH2+]CC2)C(=O)C3(CCCCC3)C)Oc4ccc(cc4)OC C39665677
Cc1ccc(cc1)O[C@@H](C)CNC(=O)[C@@H]2CN(CC23CC[NH2+]CC3)C(=O)c4cc(cc(c4)F)C(F)(F)F C39666028
Cc1ccc(cc1)O[C@@H](C)CNC(=O)[C@@H]2CN(CC23CC[NH2+]CC3)C(=O)c4cc(ccc4F)Cl C39666168
Cc1ccc(c(c1)C)CCNC(=O)[C@@H]2CN(CC23CC[NH2+]CC3)C(=O)c4ccc(nc4)Oc5ccccc5 C39667142
CC(C)C(=O)N1C[C@@H](C2(C1)CC[NH2+]CC2)C(=O)NC(c3ccc(cc3)OC)c4ccc(cc4)OC C39676548
COc1ccc(cc1)C(c2ccc(cc2)OC)NC(=O)[C@H]3CN(CC34CC[NH2+]CC4)C(=O)C5CCC5 C39676565
Cc1ccc(c(c1)CCNC(=O)[C@@H]2CN(CC23CC[NH2+]CC3)C(=O)c4cc(nn4C(C)(C)C)C)C C39677028
c1ccc(c(c1)OCCNC(=O)[C@@H]2CN(CC23CC[NH2+]CC3)C(=O)c4c(ccc(c4F)Cl)F)Cl C39681415
c1ccc2c(c1)ccc(n2)C(=O)N3C[C@H](C4(C3)CC[NH2+]CC4)C(=O)NCCc5ccccc5Br C39683766
C[C@@H](Cc1ccccc1OC)NC(=O)[C@H]2CN(CC23CC[NH2+]CC3)C(=O)c4ccc(c(c4)C(F)(F)F)F C39686492
CCOc1ccccc1C(=O)N2C[C@H](C3(C2)CC[NH2+]CC3)C(=O)NCc4ccccc4Br C39690606
CCc1ccc(cc1)[C@@H](C)NC(=O)[C@H]2CN(CC23CC[NH2+]CC3)C(=O)c4cc(nn4C(C)(C)C)C C39696200
C[C@@H](C(=O)Nc1nc(cs1)c2ccc(c(c2)F)F)[NH+]3CCC(CC3)n4c5ccccc5[nH]c4=O C45513226
c1ccc2c(c1)N(C[C@@H](O2)C(=O)N)C(=O)CCC3=c4cc(ccc4=[NH+][C@H]3c5ccc(cc5)F)F C63182408
C[C@@H](C(=O)NC1CCCCC1)NC(=O)[C@@H]2CC3=c4ccccc4=[NH+][C@H]3[C@@H]5N2C(=O)c6c5cccc6 C63376173
CCCNC(=O)[C@H]([C@@H](C)CC)NC(=O)[C@@H]1CC2=c3ccccc3=[NH+][C@H]2[C@@H]4N1C(=O)c5c4cccc5 C63383500
CC[C@H](C)N1C(=O)[C@@H]2[C@H](N[C@@]3([C@@H]2C1=O)c4cccc(c4NC3=O)C)CC5=c6ccccc6=[NH+]C5 C63383859
CC[C@H](C)N1C(=O)[C@@H]2[C@H](N[C@]3([C@@H]2C1=O)c4cccc(c4NC3=O)C)CC5=c6ccccc6=[NH+]C5 C63383863
c1ccc2=[NH+]CC(=c2c1)C[C@H]3[C@@H]4[C@@H](C(=O)N(C4=O)C5CCCCC5)[C@@]6(N3)c7cc(ccc7NC6=O)F C63472725
CC(C)(C)N1C(=O)[C@@H]2[C@@H](N[C@]3([C@@H]2C1=O)c4cc(ccc4NC3=O)Cl)CC5=c6ccccc6=[NH+]C5 C63478579
Cc1ccc2=[NH+]CC(=c2c1)CCNC(=O)CCC(=O)N3CCS[C@@H]4[C@H]3[C@@H](NN4c5ccccc5)C C63666770
CC[C@@]1(C(=O)N(C(=O)N1)CC(=O)NC[C@@H](c2ccccc2Cl)C3=c4ccccc4=[NH+]C3)C C63844194
Cc1cc(ccc1Br)NC(=O)CN2C(=O)[C@H](NC2=O)CC3=c4ccccc4=[NH+]C3 C64052331
c1cc(sc1)CCNC(=O)NC(=O)COC(=O)[C@@H]2C(=c3cc(ccc3=[NH+]2)Br)Cl C64104268
CC1=N[C@@H](SC1)NC(=O)[C@H](CC2=c3ccccc3=[NH+]C2)NS(=O)(=O)c4ccc(cc4)Cl C64173535
Cc1ccc2c(c1C)NC(=O)[C@@]23[C@]4(c5ccccc5NC4=O)[C@@H]([C@H]6[NH+]3CCC6)C(=O)c7ccccc7OC C08790445
C=CCOc1ccccc1C(=O)[C@@H]2[C@@H]3CCC[NH+]3[C@]4([C@]25c6ccccc6NC5=O)c7ccccc7NC4=O C08790867
COc1cc(c(cc1NC(=O)c2cnn(c2C3CC[NH2+]CC3)c4ccc(cc4)Cl)Cl)OC C09227256
Cc1cccc(c1)[C@@H](c2c(n(c(=O)n(c2=O)C)CC(C)C)N)[NH+]3CCN(CC3)c4ccccc4F C09315540
CS(=O)(=O)NC1CC[NH+](CC1)[C@@H](c2ccccc2)C(=O)Nc3ccc(c(c3)C(F)(F)F)Cl C09377045
Cc1ccc(cc1F)NC(=O)C(=O)NC[C@H](c2ccc(cc2)N(C)C)[NH+]3CCc4ccccc4C3 C10129823
c1cc(sc1)c2nc(cs2)C[NH2+]C3CCN(CC3)c4ccc(cc4)NC(=O)c5cnccn5 C12470220
Cc1cccc(c1NC(=O)C[NH+]2CCN(CC2)[C@H](C)c3[nH]c(=O)c4c5c(sc4n3)C[C@H](CC5)C)C C20810771
c1ccc2c(c1)CC[C@@H]([C@H]2Cc3cccnc3)NC(=O)C[NH+]4CCC(CC4)n5c6ccccc6[nH]c5=O C29399957
c1ccc2c(c1)CC[C@@H]([C@@H]2Cc3cccnc3)NC(=O)C[NH+]4CCC(CC4)n5c6ccccc6[nH]c5=O C29399964
C[C@@H](c1ccccc1Cl)N2CC[NH+](CC2)[C@H](C)C(=O)NCC(=O)Nc3ccc(c(c3F)F)F C29686622
C[C@H](c1ccccc1Cl)N2CC[NH+](CC2)[C@H](C)C(=O)NCC(=O)Nc3ccc(c(c3F)F)F C29686632
Cc1ccc(c(c1)NS(=O)(=O)c2cc(ccc2C)C(=O)NCc3ccc(cc3)n4cc[nH+]c4C)C C38755907
C[C@@H](c1ccc(cc1)F)NC(=O)c2cc(cc(c2)S(=O)(=O)NC3CCCCC3)[C@H]4C=CN=[NH+]4 C39344910
COC(=O)[C@@H]1CC2=C3CC=CC=C3N=C2[C@@H]4N1[C@@H](C[C@@H](C4)[NH2+]CCc5c[nH]cn5)c6cccc(c6)Cl C39560770
C[C@H](CNC(=O)[C@H]1CN(CC12CC[NH2+]CC2)C(=O)c3ccc(o3)c4ccc(cc4)F)Oc5ccc(cc5)F C39596457
c1ccc(cc1)CO[C@@H]2CCC[C@H]2NC(=O)[C@H]3CN(CC34CC[NH2+]CC4)C(=O)c5cccc(c5Cl)Cl C39609032
c1cc(cc(c1)Cl)OCC(=O)N2C[C@@H](C3(C2)CC[NH2+]CC3)C(=O)NCc4ccc(c(c4)Cl)Cl C39609730
c1cc(c(nc1)Oc2ccc(cc2)Cl)C(=O)N3C[C@@H](C4(C3)CC[NH2+]CC4)C(=O)NC5CCCCCC5 C39633660
Cc1c(c(no1)c2c(cccc2Cl)Cl)C(=O)N3C[C@@H](C4(C3)CC[NH2+]CC4)C(=O)N[C@@H]5CCCC[C@@H]5C C39635907
Cc1ccc(cc1)Oc2c(cccn2)C(=O)N3C[C@@H](C4(C3)CC[NH2+]CC4)C(=O)N[C@@H]5CCC[C@@H]([C@@H]5C)C C39637413
CCc1ccc(cc1)C(=O)N2C[C@@H](C3(C2)CC[NH2+]CC3)C(=O)N[C@@H](C)c4ccc(cc4)Br C39656861
CCc1ccc(cc1)C(=O)N2C[C@@H](C3(C2)CC[NH2+]CC3)C(=O)N[C@H](C)c4ccc(cc4)Br C39656865
C[C@H](c1ccc(cc1)Br)NC(=O)[C@@H]2CN(CC23CC[NH2+]CC3)C(=O)c4csc5c4cccc5 C39657124
c1ccc(cc1)Oc2c(cccn2)C(=O)N3C[C@@H](C4(C3)CC[NH2+]CC4)C(=O)NC5CCCCCCC5 C39659875
C[C@@H](CNC(=O)[C@H]1CN(CC12CC[NH2+]CC2)C(=O)c3ccc(o3)c4ccc(cc4)F)Oc5ccccc5 C39665392
C[C@H](CNC(=O)[C@@H]1CN(CC12CC[NH2+]CC2)C(=O)c3ccc(cc3Cl)Cl)Oc4ccccc4Cl C39666326
C[C@H](CNC(=O)[C@H]1CN(CC12CC[NH2+]CC2)C(=O)c3ccc(cc3Cl)Cl)Oc4ccccc4Cl C39666328
C[C@H](CNC(=O)[C@@H]1CN(CC12CC[NH2+]CC2)C(=O)c3c(cccc3Cl)Cl)Oc4ccccc4Cl C39666370
Cc1ccccc1CC(=O)N2C[C@H](C3(C2)CC[NH2+]CC3)C(=O)NC[C@H](C)Oc4ccccc4Cl C39666648
CCC(CC)CNC(=O)[C@H]1CN(CC12CC[NH2+]CC2)C(=O)c3c(onc3c4c(cccc4Cl)Cl)C C39666792
Cc1ccc(c(c1)CCNC(=O)[C@@H]2CN(CC23CC[NH2+]CC3)C(=O)c4cccnc4Sc5ccccc5)C C39677022
c1ccc(c(c1)c2ccc(o2)C(=O)N3C[C@H](C4(C3)CC[NH2+]CC4)C(=O)NCCOc5ccccc5Cl)F C39681376
CCc1ccc(cc1)[C@@H](C)NC(=O)[C@H]2CN(CC23CC[NH2+]CC3)C(=O)c4c(onc4c5ccccc5Cl)C C39696060
CCc1ccc(cc1)[C@@H](C)NC(=O)[C@@H]2CN(CC23CC[NH2+]CC3)C(=O)c4cccc(c4F)Cl C39696106
CCc1ccc(cc1)[C@H](C)NC(=O)[C@H]2CN(CC23CC[NH2+]CC3)C(=O)c4cc(ccc4Br)OC C39696161
CCc1ccc(cc1)[C@@H](C)NC(=O)[C@@H]2CN(CC23CC[NH2+]CC3)C(=O)c4ccc(c(c4)C(F)(F)F)OC C39696170
Cc1nc(cc(n1)[C@H]2C[NH+]3CC[C@@H]2C[C@@H]3CNC(=O)Nc4cccc(c4)C#N)c5ccc(cc5)F C43527789
c1ccc2c(c1)c(ccn2)/C=N/NC(=[NH2+])S[C@H]3CC(=O)N(C3=O)c4cc(ccc4Cl)Cl C04100182
Cc1c2cc[nH]c2ccc1Nc3c(cnc4c3C[C@H](S4)/C=C/C(=O)N5CC[C@@H](C5)[NH+](C)C)C#N C52551446
C[C@H]1C[C@@H](C[NH+](C1)Cc2ccc(cc2)CNC(=O)CN3C(=O)[C@@](NC3=O)(C)c4ccc(cc4)F)C C59057886
Cc1ccc(cc1)S(=O)(=O)N[C@H](CC2=c3ccccc3=[NH+]C2)C(=O)N4CC[C@]5(CCCC[C@H]5C4)O C63361845
CCCCN1C(=O)[C@@H]2[C@@H](N[C@]3([C@@H]2C1=O)c4cc(ccc4NC3=O)Cl)CC5=c6ccccc6=[NH+]C5 C63376157
CC[C@H](C)[C@@H](C(=O)N[C@H](C)CC)NC(=O)[C@@H]1CC2=c3ccccc3=[NH+][C@@H]2[C@@H]4N1C(=O)c5c4cccc5 C63383661
CC[C@@H](C)NC(=O)[C@H](CC(C)C)NC(=O)[C@@H]1CC2=c3ccccc3=[NH+][C@H]2[C@@H]4N1C(=O)c5c4cccc5 C63383780
c1ccc2=[NH+]CC(=c2c1)C[C@H]3[C@@H]4[C@@H](C(=O)N(C4=O)c5ccc(c(c5)Cl)F)[C@@]6(N3)c7ccccc7NC6=O C63458321
Cc1cccc(c1)N2C(=O)[C@@H]3[C@H](N[C@@]4([C@@H]3C2=O)c5cc(ccc5NC4=O)C)CC6=c7ccccc7=[NH+]C6 C63480082
c1ccc2=[NH+]CC(=c2c1)[C@H](CNC(=O)CCN3C(=O)C4(CCCC4)NC3=O)c5ccccc5Cl C63830790
Cc1ccc2=[NH+]CC(=c2c1)CCN3C[C@@H](CC3=O)C(=O)Nc4ccccc4C(=O)NC5CCCCC5 C63941265
c1cc2c(cc1S(=O)(=O)N3CCC4(CC3)C(=[NH+]CCN4)NCc5cc(cc(c5)F)F)CCCC2 C65074788
Cc1nc(cc(n1)[C@H]2C[NH+]3CC[C@H]2C[C@@H]3CNC(=O)NC(C)C)c4ccccc4Br C08623158
Cc1ccccc1NC(=O)C(=O)NC[C@H](c2ccc(cc2)N(C)C)[NH+]3CCc4ccccc4C3 C10129727
CC(C)(C#Cc1ccc(o1)C(=O)NCC[NH+]2Cc3ccccc3O[C@@H](C2)c4ccccc4F)O C12080279
CC[NH+]1CCC[C@@H]1CN(Cc2cc3ccc(c(c3[nH]c2=O)C)C)C(=O)Nc4ccccc4F C12704514
c1ccc(c(c1)C[NH+]2CCC(CC2)CNS(=O)(=O)c3ccc4c(c3)CCCC(=O)N4)Cl C21888514
CC(C)[C@@H](c1ccc(cc1)F)NC(=O)C[NH+]2CCN(CC2)CC(=O)Nc3ccc(cc3)F C29058238
C[NH+](C)Cc1ccc(cc1)c2ccccc2CNC(=O)c3ccc4c(c3)NC(=O)CCS4 C31077399
C[C@H]1CCc2c(sc(c2C(=O)Nc3ccccc3F)NC(=O)CN4CC[NH+](CC4)C)C1 C22635481
C[C@@](CO)(C=C)[NH+]1CCCN(CC1)c2ccc(cn2)NC(=O)c3cccc(c3)C(F)(F)F C35852606
CC[C@H](C[NH+](Cc1ccco1)Cc2[nH]c(=O)c3c(csc3n2)c4cccc(c4)Cl)O C36206406
c1cc2cnccc2c(c1)S(=O)(=O)NCC[NH2+]C/C=C\c3ccc(cc3)Br C13704054
c1ccc(c(c1)C(=O)NCc2ccco2)NC(=O)[C@@H]3CCC[NH+](C3)Cc4cccc(c4)Cl C38855843
CCc1cccc2=C(C[NH+]=c12)C(=O)[C@@H](c3ccccc3)S[C@@H]4NN[C@@H](N4C)c5ccncc5 C39421878
c1ccc2c(c1)c(cs2)C(=O)N3C[C@H](C4(C3)CC[NH2+]CC4)C(=O)NCc5ccc(c(c5)Cl)Cl C39609777
c1ccc(cc1)Sc2c(cccn2)C(=O)N3C[C@@H](C4(C3)CC[NH2+]CC4)C(=O)NC5CCCCCC5 C39633654
CC(C)[C@@H](C(=O)N1C[C@@H](C2(C1)CC[NH2+]CC2)C(=O)NCc3cccc(c3)Cl)Oc4ccccc4 C39635651
CC(C)[C@H](C(=O)N1C[C@H](C2(C1)CC[NH2+]CC2)C(=O)NCc3cccc(c3)Cl)Oc4ccccc4 C39635654
C[C@@H]1CCC[C@@H]([C@@H]1C)NC(=O)[C@@H]2CN(CC23CC[NH2+]CC3)C(=O)c4cccnc4Sc5ccccc5 C39637405
C[C@@H]1CCC[C@H]([C@@H]1C)NC(=O)[C@@H]2CN(CC23CC[NH2+]CC3)C(=O)c4cccnc4Sc5ccccc5 C39637407
Cc1cccc(c1)CC(=O)N2C[C@@H](C3(C2)CC[NH2+]CC3)C(=O)N[C@H](C)c4ccc(cc4)Br C39657204
Cc1ccc(cc1)O[C@@H](C)CNC(=O)[C@@H]2CN(CC23CC[NH2+]CC3)C(=O)CCC4CCCC4 C39665984
Cc1ccc(cc1)O[C@@H](C)CNC(=O)[C@H]2CN(CC23CC[NH2+]CC3)C(=O)CCC4CCCC4 C39665986
C[C@H](CNC(=O)[C@@H]1CN(CC12CC[NH2+]CC2)C(=O)c3csc4c3cccc4)Oc5ccccc5Cl C39666598
C[C@@H](CNC(=O)[C@H]1CN(CC12CC[NH2+]CC2)C(=O)c3csc4c3cccc4)Oc5ccccc5Cl C39666599
CCc1ccc(cc1)C(=O)N2C[C@H](C3(C2)CC[NH2+]CC3)C(=O)NCCc4ccc(cc4C)C C39666988
Cc1cccc(c1)CC(=O)N2C[C@H](C3(C2)CC[NH2+]CC3)C(=O)NCCc4ccccc4Br C39683774
C[C@@H](C(C)(C)C)NC(=O)[C@H]1CN(CC12CC[NH2+]CC2)C(=O)[C@H](C(C)C)Oc3ccccc3 C39684687
C[C@H](Cc1ccccc1F)NC(=O)[C@@H]2CN(CC23CC[NH2+]CC3)C(=O)c4ccc(cc4Cl)Cl C39686791
C[C@@H](Cc1ccccc1F)NC(=O)[C@H]2CN(CC23CC[NH2+]CC3)C(=O)c4ccc(cc4Cl)Cl C39686792
C[C@H](Cc1ccccc1F)NC(=O)[C@H]2CN(CC23CC[NH2+]CC3)C(=O)c4ccc(c(c4)Cl)Cl C39686797
C[C@@H](Cc1ccc(cc1)F)NC(=O)[C@H]2CN(CC23CC[NH2+]CC3)C(=O)c4c(cccc4Cl)Cl C39688416
C[C@H](Cc1ccc(cc1)F)NC(=O)[C@H]2CN(CC23CC[NH2+]CC3)C(=O)c4c(cccc4Cl)Cl C39688417
C[C@@H](Cc1ccc(cc1)F)NC(=O)[C@@H]2CN(CC23CC[NH2+]CC3)C(=O)c4cccc(c4Cl)Cl C39688574
CCCC[C@@H](C)C(=O)N1C[C@@H](C2(C1)CC[NH2+]CC2)C(=O)NCc3ccccc3Br C39690712
CCc1ccc(cc1)[C@@H](C)NC(=O)[C@@H]2CN(CC23CC[NH2+]CC3)C(=O)Cc4cccc(c4)C C39696310
CCc1ccc(cc1)[C@H](C)NC(=O)[C@H]2CN(CC23CC[NH2+]CC3)C(=O)Cc4cccc(c4)C C39696313
c1cc(ccc1c2cn3c([nH+]2)CCCC3)NC(=O)C[C@@H]4C(=O)Nc5cc(ccc5S4)C(F)(F)F C40156459
CCCCN1C(=O)[C@H]2[C@@H]([NH2+][C@@]3([C@H]2C1=O)c4cc(ccc4NC3=O)Br)CC(C)C C20565754
CSc1ccccc1C[NH+]2CCC(CC2)CNC(=O)C(=O)Nc3cccc(c3)C(F)(F)F C43942599
Cc1cccc(c1)C[NH+]2CCC(CC2)NC(=O)[C@@H](C(C)C)NC(=O)c3c(cccc3F)F C46865196
c1cc(c(c(c1)Cl)[C@H](CNS(=O)(=O)c2ccc3c(c2)CCCC(=O)N3)[NH+]4CCCC4)F C48288634
CCCCN1C(=O)[C@@H]2[C@H]([NH2+][C@@]3([C@@H]2C1=O)c4cc(ccc4NC3=O)Br)CC(C)C C13573195
CCCCN1C(=O)[C@@H]2[C@@H]([NH2+][C@@]3([C@@H]2C1=O)c4cc(ccc4NC3=O)Br)CC(C)C C09302765
Cc1ccc(o1)CN(C2CC([NH2+]C(C2)(C)C)(C)C)C(=S)Nc3cccc(c3OC)OC C59094582
C[C@H]1C[C@@H](C[NH+](C1)Cc2ccccc2CNC(=O)CCCc3[nH]c(=O)c4ccccc4n3)C C59286484
c1ccc2=[NH+]CC(=c2c1)[C@H](CNC(=O)c3cccc(c3)NC(=O)[C@@H]4CCCO4)c5cccs5 C63122376
CCOC(=O)C[C@H](c1ccccc1)NC(=O)Nc2ccc(cc2)[C@@H]3C=c4cc(ccc4=[NH+]3)F C63743957
c1ccc2=[NH+]CC(=c2c1)[C@H](CNC(=O)/C=C\3/CS[C@@H](N3)N4CCCC4=O)c5ccccc5Cl C63850304
Cc1ccc(cc1)[C@H](CC(=O)NC[C@H](c2ccccc2Cl)C3=c4ccccc4=[NH+]C3)NC(=O)C C64050349
c1ccc2=[NH+]CC(=c2c1)CCNC(=O)/C(=C\c3cccnc3)/NC(=O)c4ccccc4Cl C64228261
C[C@@H]1CCc2c(sc(c2C(=O)OC)NC(=O)C[C@@H]3C(=O)Nc4cc(ccc4S3)C(F)(F)F)C1 C00938462
C[C@H]1CCc2c(sc(c2C(=O)OC)NC(=O)C[C@H]3C(=O)Nc4cc(ccc4S3)C(F)(F)F)C1 C00938459
Cc1ccc(cc1)n2nc3cc(c(cc3n2)NC(=S)NC(=O)C(c4ccccc4)c5ccccc5)C C02052213
COc1cc(cc(c1OC)OC)[C@@H]2CC3=C([C@H](Nc4ccccc4N3)c5ccc(cc5)Cl)C(=O)C2 C00729489
C/C(=C\c1ccccc1)/C=C\2/C(=O)N(C(=S)S2)CCCC(=O)NNC(=O)c3ccccc3Cl C08820597
CC(=O)Nc1ccc(c(c1)NC(=O)Cc2csc(n2)SCc3ccc(cc3)Br)OC C08935450
C[C@]1(C(=O)N(C(=O)N1)CC(=O)N[C@H](c2ccccc2)c3cccs3)c4ccccc4Br C08941797
c1ccc(cc1)NC(=O)Cn2cc(c3c2cccc3)/C=C(\C#N)/C(=O)Nc4ccc(cc4)Br C09261786
COc1ccc(c2c1cc(c(=O)[nH]2)CCNC(=O)c3cc(cc(c3)C(F)(F)F)C(F)(F)F)OC C09428235
CC1=C([C@@H](n2c(nc(n2)c3cccnc3)N1)c4cccc(c4)Br)C(=O)Nc5ccccc5 C00940802
c1ccc(cc1)C2(C(=O)N(C(=O)N2)CC(=O)Nc3ccccc3Sc4ccccc4)c5ccccc5 C09671898
Cc1ccc(cc1)NC(=O)c2c(sc3n2c(=O)cc(n3)C)C(=O)Nc4cc(cc(c4)Cl)Cl C01786011
C[C@@H](c1nc2ccccc2n1C(F)F)NC(=O)C[C@H](c3ccccc3)NC(=O)c4ccccc4Cl C09910863
CC(C)C[C@@H](C(=O)N1CCC(CC1)NC(=O)c2ccccc2)NC(=O)c3ccc(cc3Cl)Cl C10778667
c1cc(cc(c1)S(=O)(=O)/N=C/2\CCCCCN2)NC(=O)CSc3ccc(cc3)Br C11341047
Cc1ccc(cc1)CN2C[C@H](CC2=O)C(=O)NC[C@@H](c3ccc(cc3)N(C)C)c4c[nH]c5c4cccc5 C12529127
CC1=C([C@@H](NC(=O)N1)c2ccc(c(c2)OC)OCc3cccc(c3)C(F)(F)F)C(=O)c4ccccc4 C12564518
CC1=C([C@H](NC(=O)N1)c2ccc(c(c2)OC)OCc3cccc(c3)C(F)(F)F)C(=O)c4ccccc4 C12564520
CCOc1ccc2c(c1)cc(c(=O)[nH]2)CN(CCc3ccccc3C)C(=O)Nc4cccc(c4)Cl C01327701
CC(=O)N1C=Cc2ccccc2[C@@H]1CC(=O)NC[C@H](c3ccc(cc3)N(C)C)c4c[nH]c5c4cccc5 C13126561
Cc1cccc(c1C)N([C@H](c2cccs2)C(=O)NC3CCCC3)C(=O)CNC(=O)c4cccs4 C13506133
Cc1ccc(cc1C)N([C@@H](c2cccs2)C(=O)NC3CCCC3)C(=O)CNC(=O)c4cccs4 C13506138
Cc1ccccc1N([C@H](c2ccccc2)C(=O)NC3CCCCC3)C(=O)CNC(=O)c4cccs4 C13506474
Cc1cc2c(cc1NC(=S)NC(=O)C(c3ccccc3)c4ccccc4)nn(n2)c5ccc(cc5)F C14275878
Cc1c(sc2c1c(=O)[nH]c(n2)CS[C@@H](C)C(=O)Nc3nc(cs3)c4ccccc4Cl)C C14375341
C[C@]1(C(=O)N(C(=O)N1)CC(=O)Nc2cccc(c2)I)c3ccc4ccccc4c3 C15305182
C[C@H](c1ccccc1)NC(=O)c2ccc(c(c2)S(=O)(=O)Nc3ccc(cc3)Br)OC C15340092
c1cc(cc(c1)CNS(=O)(=O)c2ccc(s2)Cl)CNS(=O)(=O)c3ccc(s3)Cl C16093131
c1ccc(cc1)n2c3c(c(=O)[nH]c(n3)SCC(=O)Nc4ccccc4C(F)(F)F)sc2=S C17200355
Cc1ccc(cc1)C(=O)CSC2=C([C@@H](C(=C(N2)C)C(=O)Nc3ccccc3F)c4ccco4)C#N C01136876
CC(=O)Oc1ccc(cc1OC)[C@@H]2C3=C(C[C@@H](CC3=O)c4ccccc4Cl)Nc5ccccc5N2 C21255647
CC(C)c1ccc(cc1)CSc2nc3ccccc3c(=O)n2CCc4ccc(cc4)S(=O)(=O)N C21331729
C[C@H](c1ccc(cc1)Br)NC(=O)COC(=O)c2ccc(cc2)NC(=O)c3cccs3 C22220223
C[C@@H](C(=O)NCC(=O)Nc1ccc(c(c1F)F)F)Sc2nc3c(n2c4ccccc4)CCCC3 C23869092
C[C@]1(C(=O)N(C(=O)N1)CC(=O)N[C@@H](c2ccccc2)c3cccs3)c4ccc(cc4Cl)Cl C24137817
CC(C)[C@H](C(=O)N/N=C\c1cc(ccc1OCC#C)Br)NC(=O)c2cccc(c2)Cl C30961627
c1ccc(c(c1)CSc2nc3ccccc3s2)C(=O)Nc4cccc(c4)S(=O)(=O)NC5CC5 C32865734
Cc1c(c(n(n1)C)C)CC/N=C(/Nc2cccc(c2)Br)\NC(=O)c3ccc(cc3)Cl C32973846
c1ccc(cc1)CNC(=O)c2cccc(c2)n3ccnc3SCC(=O)Nc4ccc(c(c4)Cl)F C33264913
CC(C)(C)c1ccc(cc1)C(=O)N2CCC[C@@H]2C(=O)N[C@H]3CCCC[C@H]3NC(=O)c4ccc(cc4)F C34899945
CC(C)(C)NC(=O)[C@H](C(c1ccccc1)c2ccccc2)N(c3cccc(c3)Cl)C(=O)[C@@H]4CCC(=O)N4 C36552844
c1cc(cc(c1)Cl)CNC(=O)[C@@H]2CCCN2c3cc(ncn3)Nc4cccc(c4)Br C39301006
COCCCNC(=O)c1c2c(sc1NC(=O)/C(=C/c3ccc(cc3Cl)Cl)/C#N)CCCC2 C39992454
[H]/N=C\1/N(C(=O)/C(=C/c2cc(ccc2OCC(=O)Nc3ccc(cc3)C)Cl)/S1)c4ccc(cc4)F C15053494
CC1=C([C@@H](n2c(nc(n2)c3ccccc3)N1)c4ccc(cc4)Br)C(=O)Nc5cccnc5 C00723827
CCCN(CCC)C(=O)C1=c2n(c(=O)/c(=C\c3cccs3)/s2)C(=C([C@H]1c4cccs4)C#N)N C59293558
Cc1ccc(cc1C)[C@H]2C[C@H](N3C(=[NH+]2)C=C(N3)C(=O)N4[C@](CC(=N4)C)(C(F)(F)F)[O-])C(F)(F)F C13958094
C[C@@H](c1ccc(cc1)Br)N[C@@H](C)C(=O)Nc2cccc(c2)S(=O)(=O)N3CCCCC3 C40161543
COc1ccccc1N/C(=N\C(=O)c2ccccc2Br)/[N-]CCC3=c4ccccc4=[NH+]C3 C63588504
CCc1ccc(cc1S(=O)(=O)Nc2cccc(c2)Br)c3c4c(c(=O)[nH]n3)CCCC4 C45900693
COC(=O)[C@@](C(F)(F)F)(Nc1ccc(c[nH+]1)Br)NC(=O)c2cccc(c2)Cl C08445311
c1cc(sc1)[C@@H](c2ccc(cc2)F)[NH2+]CC(=O)Nc3ccc(cc3)S(=O)(=O)N4CCCC4 C09252758
Cc1ccc(cc1C)NC(=O)C(=O)NC[C@@H](c2ccc(cc2)N(C)C)[NH+]3CCc4ccccc4C3 C10129731
Cc1ccc(c(c1)C)NC(=O)C(=O)NC[C@@H](c2ccc(cc2)N(C)C)[NH+]3CCc4ccccc4C3 C10129743
CN(C)c1ccc(cc1)[C@H](CNC(=O)C(=O)Nc2ccc(c(c2)Cl)F)[NH+]3CCc4ccccc4C3 C10129805
CCc1ccccc1NC(=O)C(=O)NC[C@@H](c2ccc(cc2)N(C)C)[NH+]3CCc4ccccc4C3 C10129829
Cc1cc(c(c(c1)C)S(=O)(=O)N2CCC(CC2)C(=O)NC3CC([NH2+]C(C3)(C)C)(C)C)C C10812413
CCc1ccc(cc1)[C@H](CNC(=O)CCc2[nH]c(=O)c3c4c(sc3n2)CCCC4)[NH+](C)C C11604012
CC[NH+]1CCC[C@H]1CN(Cc2cc3ccc(cc3[nH]c2=O)C)C(=S)Nc4cc(ccc4C)C C12635443
CC[NH+]1CCC[C@@H]1CN(Cc2cc3ccc(c(c3[nH]c2=O)C)C)C(=S)Nc4cccc(c4)C C12635557
CC[NH+]1CCC[C@H]1CN(Cc2cc3cccc(c3[nH]c2=O)C)C(=O)Nc4ccc(cc4)Cl C12646241
CC[NH+]1CCC[C@H]1CN(Cc2cc3ccc(cc3[nH]c2=O)C)C(=O)Nc4cccc(c4)Cl C12711377
Cc1ccc(cc1)C[NH+]2CC[C@H](C2)CNS(=O)(=O)c3cc4c(cc3C)c5c([nH]4)CCCC5=O C15733818
C[NH+]1CCc2c(sc3c2C(=O)N[C@@H](N3)c4ccc(o4)COc5cccc(c5)C(F)(F)F)C1 C02738094
CC[C@@H](c1c2c(sc1n3cccc3)C[NH+](CC2)CC)NC(=O)Nc4ccccc4OCC C20532217
Cc1ccc(c(c1)C)Sc2ccc(cc2)NC(=O)CN3CC[NH+](CC3)CC(=O)NC4CC4 C22793718
CC[NH+](CC)Cc1cc(cc(c1O)c2ccncc2)Nc3cc[n+](c4c3ccc(c4)Cl)[O-] C28016678
C[C@H]1CCc2c(sc3c2c(=O)[nH]c(n3)[C@H](C)[NH+]4CCC(CC4)C(=O)NCc5ccccc5)C1 C29192267
Cc1ccc(cc1n2c(nnc2SCc3cccc(c3)OC)[C@H](Cc4ccccc4)[NH3+])Cl C35707223
CSC1=C[C@H]2C[C@H]3CO[P@@](=O)(N[NH+]3C[C@@H]2C=C1c4ccccc4O)Cc5ccccc5 C39466625
CCc1ccc(cc1)[C@@H](CNI)N2CC[NH2+][C@@H](C2)S(=O)(=O)Oc3ccccc3 C39532524
CCc1ccc(cc1)[C@H](CNI)N2CC[NH2+][C@@H](C2)S(=O)(=O)Oc3ccccc3 C39532526
CC[C@@H](c1ccccc1)C(=O)N2C[C@H](C3(C2)CC[NH2+]CC3)C(=O)NCc4cc(ccc4F)Br C39600846
CC[C@H](c1ccccc1)C(=O)N2C[C@H](C3(C2)CC[NH2+]CC3)C(=O)NCc4cc(ccc4F)Br C39600848
c1cc(c(cc1CNC(=O)[C@@H]2CN(CC23CC[NH2+]CC3)C(=O)c4cc(cc(c4)Cl)Cl)Cl)Cl C39609680
CC1(CCCCC1)C(=O)N2C[C@H](C3(C2)CC[NH2+]CC3)C(=O)NCc4ccc(c(c4)Cl)Cl C39609709
CC(C)[C@@H](C(=O)N1C[C@H](C2(C1)CC[NH2+]CC2)C(=O)NC3CCCCCC3)Oc4ccccc4 C39633788
C[C@H]1CCCC[C@@H]1NC(=O)[C@@H]2CN(CC23CC[NH2+]CC3)C(=O)c4ccc(o4)c5ccc(cc5)F C39636111
C[C@H]1CCCC[C@H]1NC(=O)[C@@H]2CN(CC23CC[NH2+]CC3)C(=O)c4ccc(o4)c5ccc(cc5)F C39636113
Cc1ccc(cc1)[C@H](C)NC(=O)[C@@H]2CN(CC23CC[NH2+]CC3)C(=O)[C@H](C(C)C)Oc4ccccc4 C39639423
CC[C@@H](c1ccccc1)C(=O)N2C[C@@H](C3(C2)CC[NH2+]CC3)C(=O)NCc4ccc(cc4F)Br C39639539
CC[C@@H](c1ccccc1)C(=O)N2C[C@H](C3(C2)CC[NH2+]CC3)C(=O)N[C@@H](C)Cc4ccccc4F C39687052
C[C@H](Cc1ccc(cc1)F)NC(=O)[C@H]2CN(CC23CC[NH2+]CC3)C(=O)c4ccc(o4)c5ccc(cc5)F C39688737
CCc1ccc(cc1)[C@@H](C)NC(=O)[C@@H]2CN(CC23CC[NH2+]CC3)C(=O)c4ccc(c(c4)C)Br C39696090
CCc1ccc(cc1)[C@H](C)NC(=O)[C@H]2CN(CC23CC[NH2+]CC3)C(=O)c4ccc(c(c4)C)Br C39696093
CCc1ccc(cc1)[C@@H](C)NC(=O)[C@H]2CN(CC23CC[NH2+]CC3)C(=O)COc4cccc(c4)Cl C39696120
CC(C)[C@H](C[NH+](Cc1ccco1)Cc2[nH]c(=O)c3c(csc3n2)c4ccccc4Cl)O C40404572
C[C@@H](C(=O)Nc1c(cccc1C(C)C)C(C)C)[NH+]2CCN(CC2)CC(=O)Nc3ccccc3Cl C27201445
CC(C)C[C@H]1C(=O)N(C2([NH2+]1)CCN(CC2)C(=S)Nc3ccccc3F)Cc4ccccc4 C36029071
Cc1c(cccc1NC(=O)[C@@H](Cc2ccccc2)NC(=O)c3ccccc3)C[NH+]4CCSCC4 C58157691
c1cc(sc1)[C@@H](CNC(=O)Nc2cc(ccc2n3cccn3)C(F)(F)F)[NH+]4CCCC4 C58880442
C[C@@H]1C[C@H](C[NH+](C1)Cc2ccc(cc2)CNC(=O)c3ccc(s3)NC(=O)c4ccco4)C C59057532
c1ccc(cc1)C[NH+](Cc2ccccc2)CC(=O)N/N=C\3/c4cc(ccc4NC3=O)Br C59148535
CC1(CC(CC([NH2+]1)(C)C)N(Cc2ccncc2)C(=S)Nc3cc(ccc3OC)Cl)C C59187401
c1ccc2=[NH+]CC(=c2c1)CCNC(=O)c3ccc(cc3)CNS(=O)(=O)c4ccc(c(c4)Cl)F C63187839
CN1C[C@@H](c2c1cccc2)/C=C(/C(=O)NCCC3=c4ccccc4=[NH+]C3)\NC(=O)c5ccccc5 C63098799
c1ccc(c(c1)CSC2=NN[C@@H](S2)SCC(=O)N/N=C/C3=c4ccccc4=[NH+]C3)Cl C38915385
C[C@@H]1c2cc(c(cc2OC(=O)[C@@H]1CC(=O)NCCC3=c4cc(ccc4=[NH+]C3)Cl)O)Cl C63486172
C[C@H]1c2cc(c(cc2OC(=O)[C@@H]1CC(=O)NCCC3=c4cc(ccc4=[NH+]C3)Cl)O)Cl C63486174
C[C@H]1c2cc(c(cc2OC(=O)[C@H]1CC(=O)NCCC3=c4cc(ccc4=[NH+]C3)Cl)O)Cl C63486180
CC[NH+](CCNc1cc(c2c3c1C(=O)c4ccccc4-c3on2)N5CCC[C@@H](C5)C)CCO C09641212
Cc1ccc(cc1NC(=O)[C@H](C)[NH+](C)CC(=O)N2c3ccccc3NC(=O)C[C@@H]2C)Cl C11073963
c1ccc2c(c1)c(c[nH]2)CCNC(=O)[C@@H]3CC34CC[NH+](CC4)Cc5coc6ccc(cc6c5=O)Cl C12282781
C[NH+](Cc1[nH]c(=O)c2c(csc2n1)c3ccc(cc3)F)CC(=O)Nc4ccccc4Cl C12792879
Cc1ccc(cc1)NC(=O)C[NH+](C)CC(=O)N2c3ccccc3NC(=O)C[C@@H]2C(F)(F)F C12857759
CC[NH+](Cc1[nH]c(=O)c2c(c(sc2n1)C)c3ccc(cc3)C)CC(=O)NCc4cccs4 C16563034
Cc1ccc(cc1)NS(=O)(=O)c2cc(ccc2C)C(=O)NC[C@@H](c3ccccc3)[NH+](C)C C16599746
Cc1ccc(cc1)NS(=O)(=O)c2cc(ccc2C)C(=O)NC[C@H](c3ccccc3)[NH+](C)C C16599747
Cc1ccc(c(c1)S(=O)(=O)Nc2ccc(cc2)C(=O)NC[C@@H](c3ccccc3)[NH+](C)C)C C16600014
C[C@H](c1cccc(c1)NC(=O)c2ccccc2)[NH+](C)CC(=O)Nc3cccc4c3nsn4 C19101927
c1ccc(cc1)S(=O)(=O)N/[NH+]=c\2/c(cc3ccccc3o2)C(=O)Nc4ccc(c(c4)F)F C20323643
c1ccc(cc1)C(c2ccccc2)N3CCN(CC3)C(=O)C[C@@H]4C(=O)N[C@H]5CCCC[C@H]5[NH2+]4 C13540737
CCOc1ccccc1NC(=O)c\2cc3c(cnc(c3o/c2=[NH+]\c4cccc(c4)C)C)CO C20617447
c1ccc(c(c1)C(=O)Nc2ccc(cc2)N3CCC(CC3)[NH2+]C[C@H]4CCCN(C4)c5ncccn5)F C20654110
C[C@H]1C[C@@H](C[NH+](C1)CCCNC(=O)c2ccc(cc2)/C=C/3\C(=O)Nc4ccccc4S3)C C20728608
Cc1ccc(cc1)NC(=O)C[NH+]2CCN(CC2)[C@@H](C)c3[nH]c(=O)c4c5c(sc4n3)C[C@@H](CC5)C C20801238
CC1(CC(CC([NH2+]1)(C)C)Nc2c3c(csc3nc(n2)CN4CCOCC4)c5cccs5)C C22357237
c1cc(cc(c1)F)NC(=O)CN2CC[NH+](CC2)CC(=O)N[C@H](c3ccc(cc3)F)c4cccs4 C22785242
C[C@@H](c1[nH]c(=O)c2ccc(cc2n1)Cl)N(CC[NH+](C)C)C(=O)Nc3ccc(cc3)C(F)(F)F C35035816
CC[C@@H](c1[nH]c2ccccc2c(=O)n1)[NH+]3CCN([C@@H](C3)C)C(=O)Nc4ccccc4C(F)(F)F C35035838
Cc1cc(c(c(c1)C)S(=O)(=O)Nc2cccc(c2)[C@H]3C(=C([NH+]=C4N3CCCS4)C)C(=O)NC)C C35337843
C[C@H](C[NH+](C)C)CSc1[nH]c(=O)c2c(n1)N[C@H]3CC(CC(=O)[C@@H]3[C@H]2c4ccccc4)(C)C C35418848
Cc1ccc(c(c1)C)c2csc3c2c(=O)[nH]c(n3)C[NH+](Cc4ccco4)C[C@H](C(C)C)O C35746389
CC(C)[C@H](C[NH+](Cc1ccccc1)Cc2[nH]c(=O)c3c(csc3n2)c4ccccc4F)O C36206253
C[C@@](C[NH+](Cc1ccccc1)Cc2[nH]c(=O)c3c(csc3n2)c4ccccc4F)(C=C)O C36206256
Cn1ccnc1[C@@H](c2ccc(cc2)Cl)NC(=O)CCCNc3cc[nH+]c4c3ccc(c4)Cl C36397179
Cn1ccnc1[C@H](c2ccc(cc2)Cl)NC(=O)CCCNc3cc[nH+]c4c3ccc(c4)Cl C36397180
Cc1ccc(cc1)NC(=O)C[NH+](C)CC(=O)Nc2c(c3c(s2)C[C@@H](CC3)C)C(=O)OC C13116271
CC1=C([C@H](N2C(=[NH+]1)N=C(N2)SCc3ccccc3F)c4ccccn4)C(=O)Nc5ccccc5 C17243336
COc1ccccc1c2nnc(n2N)S[C@H]3C(=c4ccccc4=[NH+]C3=O)c5ccccc5 C39618016
Cc1ccc(cc1)[C@H](C)NC(=O)[C@H]2CN(CC23CC[NH2+]CC3)C(=O)c4ccc(o4)c5ccc(cc5)F C39639412
CCCC[C@H](C)C(=O)N1C[C@H](C2(C1)CC[NH2+]CC2)C(=O)N[C@@H](C)c3ccc(cc3)Br C39657112
Cc1ccc(c(c1)C)CCNC(=O)[C@H]2CN(CC23CC[NH2+]CC3)C(=O)[C@@H](C(C)C)Oc4ccccc4 C39667171
Cc1ccc(c(c1)C)CCNC(=O)[C@H]2CN(CC23CC[NH2+]CC3)C(=O)[C@H](C(C)C)Oc4ccccc4 C39667173
Cc1ccc(c(c1)CCNC(=O)[C@H]2CN(CC23CC[NH2+]CC3)C(=O)[C@@H](C(C)C)Oc4ccccc4)C C39677075
Cc1ccc(c(c1)CCNC(=O)[C@H]2CN(CC23CC[NH2+]CC3)C(=O)[C@H](C(C)C)Oc4ccccc4)C C39677077
c1ccc2c(c1)c(c[nH]2)CCNC(=O)C3CC[NH+](CC3)Cc4nc(no4)c5cccc(c5)Cl C40931490
CC(C)CNC(=O)c1ccccc1NC(=O)[C@@H]2CCC[NH+](C2)Cc3ccc(cc3)Br C44786701
CC(C)CNC(=O)c1ccccc1NC(=O)[C@H]2CCC[NH+](C2)Cc3c(cccc3Cl)F C44786716
c1ccc(cc1)C[C@@H]2C(=O)N(C3([NH2+]2)CCN(CC3)C(=S)Nc4ccccc4F)Cc5ccccc5 C36026962
Cc1cccc(c1)NC(=S)N2CCC3(CC2)[NH2+][C@H](C(=O)N3Cc4ccccc4)CC(C)C C40399836
Cc1ccccc1C(=O)N[C@@H](CC(C)C)C(=O)NC2CC[NH+](CC2)Cc3ccc(c(c3)F)F C59350922
c1ccc(cc1)NC(=O)NC[C@@H]2CCCC[NH+]2Cc3nnc(o3)c4ccc(cc4Cl)Cl C60038052
Cc1cccc(c1)Cc2cnc(s2)NC(=O)C[NH+]3CCC(CC3)C(=O)Nc4cccc(c4)C#N C60330072
Cc1cccc(c1)NS(=O)(=O)c2cc(ccc2C)NC(=O)Cc3cn4cccc(c4[nH+]3)C C60342478
Cc1ccc(cc1)NC(=O)NC[C@@H]2CCCN(C2)C(=O)[C@@H]3CCC[NH+](C3)Cc4cccc(c4)F C60369241
Cc1ccc(cc1)NC(=O)NC[C@@H]2CCCN(C2)C(=O)[C@H]3CCC[NH+](C3)Cc4cccc(c4)F C60369243
C[C@@H]1C(=O)Nc2cc(ccc2O1)NC(=O)CCC3=c4ccccc4=[NH+][C@@H]3c5ccc(cc5)F C63194444
CCOc1ccccc1/[NH+]=c\2/c(cc3c(cnc(c3o2)C)CO)C(=O)Nc4ccc(c(c4)F)F C02955558
C[C@@H](C(=O)NC[C@H](c1ccccc1)C2=c3ccccc3=[NH+][C@@H]2c4ccccc4)NC(=O)[C@@H]5CC=CO5 C64215477
CC(C)c1cccc(c1O)NC(=O)[C@H](C(C)C)Br C00161303
CCC(=O)NC(=S)Nc1cc(c(cc1Cl)Cl)Cl C00457069
Cc1cccc(c1)C(=O)NC(=S)Nc2ccc(c(c2)Cl)F C01049967
CC(C)C(=O)NC(=S)Nc1ccc(cc1Cl)Br C14257754
Cc1cc(cc(c1NCC(=O)NC(C)(C)C)C)Br C20071073
c1cc(cc(c1)I)NCC(=O)NC2CCCC2 C20303198
C[C@H](C(=O)NC1CC1)Nc2cccc(c2)I C20308887
Cc1cc(cc(c1N[C@H](C)C(=O)NC2CCCC2)C)Br C20420392
Cc1cccc(c1)CNC(=O)NCc2ccc(s2)Br C26165724
C[C@@H](c1c(nc2n1cc(cc2)Cl)c3ccc(cc3)F)C(=S)N C33507110
Cc1ccccc1[C@H](C)NC(=O)CC23C[C@H]4C[C@@H](C2)CC(C4)(C3)O C24626021
CC(=O)Nc1ccc(cc1Cl)NCc2ccc(s2)Cl C36983060
c1cc(c(cc1Cl)SCCn2cc(ccc2=O)N)Cl C37065977
Cc1ccc(c(c1)N)SCc2csc(n2)c3ccccn3 C37192843
CC(=O)Nc1cc(ccc1F)NCc2ccc(c(c2)Cl)Cl C37768198
c1cc(c(cc1Br)[C@H](C(=O)[O-])[NH2+]C2CCCC2)F C37969045
c1cc2c(cc1C(=O)NCc3ccc(s3)Br)CCCN2 C38018819
c1ccc2c(c1)[C@@](CCO2)(CO)Nc3cccc(c3)Br C38118155
c1ccc2c(c1)C[C@H](N2)C(=O)NCc3cc(ccc3F)Br C41069502
c1cc2c(cc1C(=O)NCc3cc(ccc3F)Br)CCN2 C41069548
c1cc(ccc1CNC(=O)NCc2cc(cs2)Br)F C43025100
Cc1ccc(c(n1)Oc2ccc(cc2)C(F)(F)F)C(=S)N C43398772
CCCCOc1c(cc(cc1I)C#N)N C43415138
Cc1c(c(n(n1)[C@@H](C)CCC(C)C)N)I C43669235
Cc1ccc(s1)CNC(=O)NCc2ccc(s2)Br C45677983
Cc1ccc(s1)CNC(=O)N[C@H](C)c2ccc(s2)Cl C45678489
C[C@H](Cc1ccsc1)NC(=O)Nc2cccc(c2F)Cl C48770287
C[C@@H]1C[C@@H]1CNC(=O)NCc2cc(ccc2Br)F C49243511
C[C@H]1C[C@H]1CNC(=O)NCc2cc(ccc2Br)F C49243517
c1cc(c(cc1/C(=N\OCc2ccc(s2)Br)/N)F)F C49391939
C[C@@H](c1ccccc1NCc2ccc(o2)I)O C49542951
Cc1c(c(n(n1)c2ccc(cc2C(=S)N)C(F)(F)F)C)Cl C50586715
Cc1cc(c(s1)C)[C@@H](C)NC(=O)c2cc(ccc2NC)Cl C50778027
c1ccc2c(c1)[nH]c(n2)CNCc3ccc(cc3F)Br C48435820
C[C@H](c1ccc(s1)Cl)NC(=O)c2cccc(c2NC)F C54209712
Cc1cccc(c1)CO/N=C(/c2cc(cs2)Br)\N C48640047
Cc1cc(c(c(c1)Cl)NC(=S)Nc2cccc(c2)C#N)C C07325769
C[C@@H](Cc1ccsc1)N[C@@H]2c3c(cccc3Br)NC2=O C49155276
C[C@@H](Cc1ccsc1)N[C@@H]2c3c(ccc(c3NC2=O)F)Cl C49157614
Cc1cccc(c1)NC(=S)Nc2ccc(cn2)Br C13838008
Cc1cc(cc(c1)C(=O)NC(=S)Nc2cccc(c2)Cl)C C00505900
Cc1c(cccc1Cl)NC(=S)Nc2cc3ccccc3nc2 C59266215
Cc1ccc2c(c1)c(c[nH]2)CCNC(=O)C(Cl)(Cl)Cl C59292471
CC[C@@H](C)CN[C@@H]1c2cc(c(cc2NC1=O)F)Br C54469359
CC[C@H](C)CN[C@@H]1c2cc(c(cc2NC1=O)F)Br C54469362
C[C@H](CC(C)C)N(C)C(=O)c1cc(c(cc1Br)F)N C61079933
CN(Cc1cccc(c1)Br)Cc2c(ccc(n2)N)Cl C61638645
C[C@H](C(=O)NC1CC1)Nc2cc(ccc2Cl)Br C61691368
c1cc2cc(ccc2nc1)CNC3[C@@H]4CCC[C@H]3C[NH+](C4)C5CC5 C67248929
Cc1ccc(s1)CC(=O)NNc2c(c(c(c(c2F)F)F)F)F C67463823
c1ccc(cc1)C[NH+](Cc2ccccc2)CC(=O)Nc3c(c4c(s3)CCCC4)C#N C03321013
C[C@@H]1CCC[C@@H]([NH+]1CCNC(=O)c2ccc(o2)CSCc3ccccc3Cl)C C04710105
C[C@@H]1CCC[C@H]([NH+]1CCNC(=O)c2ccc(o2)CSCc3ccccc3Cl)C C04710113
CC(C)(CCl)C(=O)NC[C@@H](c1ccc(cc1)N(C)C)[NH+]2CCc3ccccc3C2 C05098801
Cc1ccccc1N2[C@@H]([C@H](C2=O)Oc3ccc(cc3)Cl)C[NH2+]CCc4ccccc4 C06769618
Cc1c2ccccc2nc(c1CC(=O)NC[C@@H](c3c(cccc3Cl)F)[NH+](C)C)C C07980135
C[NH+](C)[C@@H](Cc1ccccc1)CNC(=O)c2ccccc2Sc3ccccc3C#N C07983190
C[C@H](C(=O)Nc1ccc(cc1)Cc2nc3ccccc3s2)[NH+](C)Cc4ccsc4 C08268571
Cc1ccccc1C[NH+]2CCC3(CC[C@H](O3)CNC(=O)/C=C/c4ccc(c(c4)F)F)CC2 C11880470
CSc1ccc2cc(c(nc2c1)c3cccs3)C[NH2+]C[C@@H]4COc5ccccc5O4 C11912847
Cc1c(c(ccc1C[NH+]2CCC3(CC2)C[C@@H]3C(=O)NCCCc4ccccc4)OC)C C12099638
Cc1c(c(ccc1C[NH+]2CCC3(CC2)C[C@H]3C(=O)NCCCc4ccccc4)OC)C C12099639
CCOC(=O)C1(CC[NH+](CC1)Cc2ccc(cc2)C#CCCO)Cc3ccccc3Cl C12298116
CC[NH+]1CCC[C@@H]1CNC(=O)CSc2c3ccc(cc3nc4c2CCCC4)Cl C04901494
CC[NH+]1CCC[C@H]1CNC(=O)CSc2c3cc(ccc3nc4c2CCCC4)Cl C04923823
COc1cc(ccc1OCc2c(cccc2Cl)Cl)CN[C@@H]3C[NH+]4CCC3CC4 C20477235
COc1cc(ccc1OCc2c(cccc2Cl)Cl)CN[C@H]3C[NH+]4CCC3CC4 C20477237
COc1cc(ccc1OCc2ccc(c(c2)Cl)Cl)CN[C@H]3C[NH+]4CCC3CC4 C20477250
Cc1ccc(c(c1)OC[C@@H](CN2CC[NH+](CC2)C(c3ccccc3)c4ccccc4)O)C C22595928
Cc1ccc(c(c1)OC[C@H](CN2CC[NH+](CC2)C(c3ccccc3)c4ccccc4)O)C C22595932
Cc1cc(ccc1NC(=O)C[NH+](C)Cc2ccccc2Br)N3CCCC3 C23706118
c1cc(c(c(c1)Cl)NC(=O)CC[NH+](Cc2ccco2)Cc3cccs3)Cl C24898226
C[C@H](C(=O)Nc1ccccc1C(F)(F)F)[NH+](C)Cc2ccccc2OC(F)(F)F C25534029
CCc1ccc(cc1)[C@@H]2CC[C@@H](C[NH+]2Cc3ccccc3)C(=O)NCCc4ccccn4 C34711310
CCc1ccc(cc1)[C@H]2CC[C@H](C[NH+]2Cc3ccccc3)C(=O)NCCc4ccccn4 C34711313
Cc1cccc(c1)CNC(=O)c2ccc(nc2C3CC[NH+](CC3)Cc4cccc(c4)Cl)C C34725796
c1ccc(cc1)[C@@H]2CC[C@@H](C[NH+]2Cc3cccc(c3)Cl)C(=O)NCc4ccco4 C34739882
Cc1c2c(n(c1C(=O)NCCC[NH+]3CCCC[C@@H]3C)Cc4c(cccc4F)F)CCCC2 C35491579
Cc1c2c(n(c1C(=O)NCCC[NH+]3CCCC[C@H]3C)Cc4c(cccc4F)F)CCCC2 C35491582
c1cc(c(c(c1)Cl)C[NH+]2CCC(CC2)C(=O)NCCCOC3CCCCC3)F C44851125
c1cc(c(cc1Cl)Cl)C[NH+]2CCC[C@@H](C2)C(=O)NCCCOC3CCCC3 C44851226
C[C@@H](c1ccc(cc1)N2CCCCC2)NC(=O)C3CC[NH+](CC3)Cc4ccccc4F C44854773
C[C@@H]1CCCN(C1)c2ccc(cc2)[C@@H](C)NC(=O)C3CC[NH+](CC3)Cc4ccc(cc4)F C44854964
C[C@@H]1CCC[NH+](C1)Cc2ccc(cc2)CNC(=O)/C(=C/c3ccco3)/c4ccccc4 C44877491
CC[C@@H](C(=O)NCc1ccc(cc1)C[NH+]2CCC[C@@H](C2)C)Oc3ccccc3Cl C44879717
CC[C@H](C(=O)NCc1ccc(cc1)C[NH+]2CCC[C@@H](C2)C)Oc3ccccc3Cl C44879720
CC(C)Oc1cccc(c1)CNC(=O)[C@H]2CCC[NH+](C2)Cc3cccc(c3)Br C44882580
c1ccc(c(c1)C[NH+]2CCC(CC2)C(=O)NCc3ccc(cc3)N4CCCCC4)Cl C44910657
CCOc1ccccc1CNC(=O)[C@H]2CCC[NH+](C2)Cc3ccc(c(c3)Cl)Cl C44919981
Cc1cccc(c1)C[NH+]2CCC(CC2)NC(=O)c3cccnc3Sc4ccccc4 C46865200
Cc1ccc(cc1S(=O)(=O)NCC2CC[NH+](CC2)Cc3ccccc3SC)Cl C49523461
C[C@H](C(=O)Nc1ccccc1c2ccccc2)N3CC[NH+](CC3)Cc4ccccc4F C22789298
CC[NH+](CC)Cc1ccccc1CNC(=O)N(C)Cc2ccc(s2)Br C58687042
c1ccc(cc1)C[NH+]2CCC[C@H](C2)NC(=O)c3ccccc3Sc4ccccc4C#N C58794827
c1cc(cc(c1)F)C[NH+](C[C@H]2CCCO2)CC(=O)Nc3cc(ccc3Cl)Cl C60245083
COc1ccc2=C([C@@H]([NH+]=c2c1)C(=O)NCc3cccc(c3)Cl)Sc4ccccc4 C63530861
COc1ccc2=C([C@H]([NH+]=c2c1)C(=O)NCc3cccc(c3)Cl)Sc4ccccc4 C63530863
C[C@@H]1C(=c2cc(ccc2=[NH+]1)Cl)CCN(Cc3ccncc3)C(=S)Nc4ccccc4 C63655294
C[C@H]1C(=c2cc(ccc2=[NH+]1)Cl)CCN(Cc3ccncc3)C(=S)Nc4ccccc4 C63655295
c1ccc2=[NH+]CC(=c2c1)[C@@H](CNC(=O)COc3ccc4c(c3)CCC4)c5cccs5 C63896815
Cc1c(c(=O)n(n1C)c2ccccc2)NC(=O)C[NH2+][C@H](c3ccccc3)c4cccs4 C08734361
CC(C)C[C@@H]1[C@@H]2[C@@H](C(=O)N(C2=O)Cc3ccccc3Cl)[C@]4([NH2+]1)c5ccccc5NC4=O C08789835
CC(C)Oc1ccc(cc1CO)C[NH2+][C@@H]2CC(Cc3c2cnn3c4ccc(cc4)F)(C)C C11817401
Cc1c(c(ccc1C[NH+]2CCNC(=O)[C@@H]2CC(=O)NCc3ccc(cc3F)F)OC)C C11818719
CC(C)n1cc(cn1)[C@H]2c3c(c4ccccc4[nH]3)CC[NH+]2Cc5cc6ccccc6[nH]c5=O C12457617
CC[NH+]1CCC[C@H]1CN(Cc2cc3cccc(c3[nH]c2=O)C)C(=O)Nc4ccccc4F C12646272
CC[NH+]1CCC[C@@H]1CN(Cc2cc3cc(ccc3[nH]c2=O)C)C(=O)Nc4ccc(cc4)F C12711726
CC(C)C[C@H]1[C@@H]2[C@@H](C(=O)N(C2=O)Cc3ccccc3Cl)[C@@]4([NH2+]1)c5ccccc5NC4=O C12880317
Cc1cc(c(c(c1)Br)NC(=O)C[NH+]2CCC[C@H]2C(=O)NCc3ccco3)Br C12922667
C[C@@H]1CSc2ccc(cc2NC1=O)S(=O)(=O)NCC3CC[NH+](CC3)CCC(C)C C15731216
CC[NH+](Cc1[nH]c(=O)c2c3c(sc2n1)CCC3)CC(=O)Nc4cc(ccc4C)Cl C16557557
C[NH+](CC(=O)Nc1ccc(c(c1)C(F)(F)F)Cl)CC(=O)Nc2cccnc2Cl C19531563
c1ccc2c(c1)ccn2CC[NH2+]C3CCN(CC3)c4cccc(c4)NC(=O)c5cccnc5 C19607845
Cc1cccc(c1NC(=O)CN2CC[NH+](CC2)[C@H](C)C(=O)NC34CC5CC(C3)CC(C5)C4)C C21795305
C[NH+](C)[C@H](CNC(=O)c1ccc(c(c1)NC(=O)c2cccs2)Cl)c3ccsc3 C23133078
c1cc(ccc1N)SC[C@@H]2CO[C@@](O2)(Cn3cc[nH+]c3)c4ccc(cc4Cl)Cl C38635682
c1cc(ccc1N)SC[C@H]2CO[C@](O2)(Cn3cc[nH+]c3)c4ccc(cc4Cl)Cl C38635688
COC(=O)[C@@H]1C(=c2cc(ccc2=[NH+]1)Br)NC(=O)C(c3ccccc3)(c4ccccc4)O C38653685
COC(=O)[C@H]1C(=c2cc(ccc2=[NH+]1)Br)NC(=O)C(c3ccccc3)(c4ccccc4)O C38653688
Cc1cccc(c1)C[NH+]2CCC[C@H](C2)C(=O)Nc3ccccc3C(=O)NCc4ccco4 C38855831
CC(C)[C@H](C(=O)NC[C@@H](c1ccccc1Cl)[NH+](C)C)NC(=O)c2c(cccc2F)F C36700574
CC[C@@H](c1ccccc1)C(=O)N2C[C@@H](C3(C2)CC[NH2+]CC3)C(=O)N[C@@H](C)c4ccccc4 C39596885
c1ccc(cc1)[C@H]2C[C@@H]2NC(=O)[C@@H]3CN(CC34CC[NH2+]CC4)C(=O)c5ccc(o5)c6ccccc6F C39602499
c1ccc(cc1)[C@H]2C[C@@H]2NC(=O)[C@H]3CN(CC34CC[NH2+]CC4)C(=O)c5ccc(o5)c6ccccc6F C39602502
CC1(CCCCC1)C(=O)N2C[C@H](C3(C2)CC[NH2+]CC3)C(=O)NCc4ccc(c(c4)Cl)F C39622917
c1cc(c(cc1C(=O)N2C[C@H](C3(C2)CC[NH2+]CC3)C(=O)NC4CCCCCC4)F)C(F)(F)F C39633457
Cc1ccc(cc1)O[C@H](C)CNC(=O)[C@H]2CN(CC23CC[NH2+]CC3)C(=O)c4csc5c4cccc5 C39666227
Cc1ccsc1C(=O)N2C[C@@H](C3(C2)CC[NH2+]CC3)C(=O)NC[C@H](C)Oc4ccccc4Cl C39666639
Cc1ccsc1C(=O)N2C[C@H](C3(C2)CC[NH2+]CC3)C(=O)NC[C@H](C)Oc4ccccc4Cl C39666640
Cc1ccsc1CNC(=O)[C@H]2CN(CC23CC[NH2+]CC3)C(=O)c4ccc(o4)c5ccccc5F C39677315
Cc1ccsc1CNC(=O)[C@@H]2CN(CC23CC[NH2+]CC3)C(=O)c4ccc(o4)c5ccc(cc5)F C39677316
C[C@H](Cc1ccccc1F)NC(=O)[C@H]2CN(CC23CC[NH2+]CC3)C(=O)c4c(cccc4Cl)Cl C39686837
Cc1ccc(c(c1F)C(=O)N2C[C@H](C3(C2)CC[NH2+]CC3)C(=O)N[C@H](C)Cc4ccccc4F)Cl C39687009
CCCC[C@@H](C)C(=O)N1C[C@@H](C2(C1)CC[NH2+]CC2)C(=O)N[C@@H](C)Cc3ccccc3F C39687114
CSc1ccccc1C[NH+]2CCC(CC2)CNC(=O)C(=O)Nc3ccc(c(c3)Cl)F C43942580
Cc1cccc(c1NC(=O)C[NH+](C)[C@H](C)C(=O)Nc2ccc(cc2C)Br)C C46556773
C[NH+](C)[C@@H](CNC(=O)Nc1cc(ccc1n2cccn2)C(F)(F)F)c3ccc(cc3)F C59356663
C[C@@H](CC1=c2ccccc2=[NH+]C1)NC(=O)/C=C\3/CS[C@H](N3)c4ccc(c(c4)OC)OC C63280094
CC[C@@H](C(=O)NCCC1=c2ccccc2=[NH+]C1)N3C(=O)[C@H]4c5ccccc5SC4=C(N3)C C63531509
c1cc2c(nc1)S[C@@H](N2)N3CCC(CC3)C(=O)NCCC4=c5cc(ccc5=[NH+]C4)Cl C63655783
c1cc2c(nc1)S[C@H](N2)N3CCC[C@@H](C3)C(=O)NCCC4=c5cc(ccc5=[NH+]C4)Cl C63655797
Cc1ccc2=[NH+]CC(=c2c1)CCN3C[C@@H](CC3=O)C(=O)N[C@H]4Nc5ccc(cc5S4)C C63948130
c1ccc(c(c1)CNC(=O)[C@H](CC2=c3ccccc3=[NH+]C2)NC(=O)c4ccc(cc4)F)F C64734968
c1ccc2=[NH+]CC(=c2c1)C[C@@H](C(=O)NCCc3cccs3)NC(=O)c4ccc(cc4)F C64735031
c1ccc2=[NH+]CC(=c2c1)C[C@H](C(=O)NCCc3cccs3)NC(=O)c4ccc(cc4)F C64735032
Cc1ccc(cc1)CNC2=[NH+]CCNC23CCN(CC3)S(=O)(=O)c4ccc(s4)Cl C65074779
Cc1ccc(c(c1)C)S(=O)(=O)N2CCC3(CC2)C(=[NH+]CCN3)NCc4cc(cc(c4)F)F C65074803
Cc1ccc(cc1)CNC2=[NH+]CCNC23CCN(CC3)S(=O)(=O)c4ccc(cc4C)C C65074807
Cc1cccc(c1)CNC2=[NH+]CCNC23CCN(CC3)S(=O)(=O)c4ccc(cc4C)C C65074817
CC(C)Cc1ccc(cc1)S(=O)(=O)N2CCC3(CC2)C(=[NH+]CCN3)NC4CCCC4 C65074863
c1cc(cc(c1)I)C(=O)N/N=C/[C@@H]2CCC=CC2 C04564967
c1ccc2c(c1)CCN=C2c3ccccc3NC(=O)C4CCCCC4 C02997427
Cc1cc(c(c(c1)Cl)NC(=O)c2cc(cnc2)Br)C C05749615
C[C@@H]1CCC[C@H]([C@@H]1C)NS(=O)(=O)c2ccc(s2)Br C07377426
Cc1ccc(c(c1)C)S(=O)(=O)N[C@H]2CCSc3c2cccc3F C12735192
c1cc(cc(c1)Cl)c2nc(cs2)c3ccc4c(c3)CC(=O)N4 C12940603
C[C@@H]1CC(Cc2c1sc3c2c(=O)n(c(=S)[nH]3)c4ccccc4)(C)C C05408882
c1cc2c(c(c1)NS(=O)(=O)c3ccc(c(c3F)F)F)CCCC2 C16130713
c1ccc(cc1)C#Cc2ccc(cc2)C(=O)Nc3cccc4c3nccc4 C16468646
CN1c2ccccc2Sc3c1ccc(c3)/C=C/4\C(=O)NC(=S)S4 C17302228
c1cc(c(cc1Cl)C(F)(F)F)NC(=O)c2ccnc(c2)Cl C20008282
CC[C@H](C(=O)Nc1nc2cc(c(cc2s1)C)C)Br C20132207
CC[C@H](C(=O)Nc1nc2ccc(cc2s1)Cl)Br C20132274
Cc1cc2c(cc1C)sc(n2)NC(=O)C(C)(C)Br C20133134
Cc1c(sc2c1c(ncn2)NCc3ccc(s3)Br)C C26726250
c1cc(ccc1C2(CCCC2)C#N)NC(=O)C(Cl)(Cl)Cl C30830132
C1CCC(=CC1)CCn2c(=O)c3c4c(sc3[nH]c2=S)CCCC4 C17072178
Cc1cc(c2ccccc2n1)NC(=O)c3cc(sc3)Br C35222498
C[C@@H](c1[nH]c(=O)c2c(csc2n1)c3ccc(s3)Cl)Cl C35286444
c1cc(c2c(c1)OCCO2)CNc3ccc(cc3Cl)Br C36168398
c1c(cc(c(c1Cl)NCc2csnn2)Cl)Br C36902175
c1ccc(cc1)[C@H](C(=O)Nc2ccc(cc2Br)C#N)Cl C37007899
c1cc(c(cc1Cl)C(F)(F)F)NC(=O)c2cc(ccn2)Cl C37300811
c1cc2cccnc2c(c1)Oc3cc(ccc3CO)Br C36670868
Cc1cc(ccc1NC(=O)c2ccc(cc2F)Br)N(C)C C37503759
C[C@@H](c1ccccc1Br)Nc2ccc3c(c2)nccn3 C37772901
c1ccc(cc1)[C@H]2[C@@H](C2(Cl)Cl)C(=O)Nc3ccc(cn3)Cl C04492326
c1cc(sc1)C(=O)Nc2nc(cs2)c3ccc(s3)Cl C02761724
C[C@H](c1cccc(c1)Br)NC(=O)c2ccnc(c2)Cl C37983348
C[C@@]12CC[C@@](C1(C)C)(CC2=O)C(=O)Nc3cccc(c3Cl)Cl C00308189
CC1=CC2=N[C@@H](N[C@@H]2C=C1)/C(=C/c3ccc(s3)Br)/C#N C39934872
c1ccn(c1)c2cccc(c2)NC(=O)c3ccc(s3)Br C40217744
c1cc(c(cc1Br)Cl)C(=O)NC2(CCCC2)C#N C40222174
c1cc(cc(c1)Br)[C@@H](c2cc3c(cc2Cl)OCCO3)O C40260053
c1cc2c(cc1[C@@H](c3ccc(o3)Br)Cl)CCC(=O)N2 C40270896
Cc1cc(ncc1Br)NC(=O)c2ccc(s2)Cl C40400755
c1cc(nc(c1Cl)C(=O)NCc2cc3c(s2)CCC3)Cl C40690795
c1cnc(cc1C(=O)Nc2c(cc(cc2Cl)Br)Cl)F C41038941
C[C@@H](c1cnn(c1)C)Nc2c(cc(cc2Cl)Br)Cl C44495706
c1cc(c(cc1F)CNC(=O)N2C[C@H]3CC[C@@H]2C3)Br C49242188
CC[C@H](C)C(=O)N1CCc2c(c3cccc(c3[nH]2)Br)C1 C49318195
c1cc(c(cc1Br)Cl)CNc2c3c(ccs3)ncn2 C49320590
C[C@@H]1CCC[C@H]([C@@H]1C)NC(=O)c2cc(cnc2Cl)Br C50044127
Cc1cc(ccc1NC(=O)c2cc(cnc2Cl)Br)F C50044224
c1cc(c(cc1[C@H]2C[C@@H](n3c(ccn3)N2)C(F)(F)F)Cl)Cl C02766725
c1c(c(cc(c1Cl)Cl)Cl)NC(=O)/C=C/c2cscn2 C50293861
Cc1cc(nc(n1)Cl)N[C@H](C)c2ccc(cc2)Br C52814658
C[C@H]1CCCN(C1)C(=O)NCc2cc(cc(c2)Br)F C57249912
[H]/N=C/1\C=C([C@@H](S1)c2nc3cc(ccc3n2C(C)C)Br)C C37652554
c1c(c(cc(c1F)Cl)Cl)C(=O)Nc2c(c3c(s2)CCC3)C#N C61047245
c1ccc2c(c1)[C@@]3(C(=O)N2)N(C(=O)CS3)c4ccc(c(c4)Cl)Cl C00756976
c1cc(sc1)/C=C\2/C(=O)NN(C2=O)c3ccc(c(c3)Cl)Cl C00228772
CC1(CC2=C([C@@H](CC(=O)N2)c3ccc(c(c3)Cl)OC)C(=O)C1)C C04488857
CC(C)Oc1ccc(cc1)[C@@H]2CC(=O)NC3=C2C(=O)CC(C3)(C)C C04488891
c1ccc(cc1)CN2C(=O)/C(=C\c3cccc4c3cccc4)/NC2=O C04681118
c1ccc2c(c1)NC(=O)CN2C(=O)c3ccc4c5c3cccc5CC4 C04717151
C[C@H]1CCCN(C1)c2c3c(c4cc(ccc4[nH]3)Br)ncn2 C00509363
Cc1ccc2c(c1)[C@]3(C(=O)N2)N(C(=O)[C@H](S3)C)c4ccc(cc4)Cl C01592908
CCn1c(c(cn1)Br)C(=O)N[C@H]2CCC[C@H]([C@@H]2C)C C06490045
c1ccc2c(c1)ccc(n2)C(=O)N/N=C\3/CCCCc4c3cccc4 C06890600
c1ccc2c(c1)C(=O)N([C@H](N2)c3ccncc3)c4ccc(cc4)Cl C06831505
C[C@@H]1CCCC[C@]12C(=O)N(C(=O)N2)Cc3cccc(c3)Br C09495136
CC#CC(=O)N[C@@H]1CCCc2c1cnn2c3ccc(cc3)C(C)(C)C C12718712
CC(=O)c1ccc(s1)C(=O)Nc2cc(cc3c2nccc3)Cl C12973177
c1c(cnc(c1Cl)Cl)C(=O)Nc2c(c3c(s2)CCC3)C#N C14500291
c1ccn2c(c1)nc(cc2=O)CNc3ccc(cc3)Br C15376475
c1ccc(cc1)C2(C(=O)Nc3cc(cnc3O2)Cl)c4ccccc4 C16477882
c1cc2c(c(c1)Br)c(c(s2)C(=O)Nc3ccon3)Cl C16604505
Cc1ccc(cc1)C2=Nc3ccc(cc3C(=NN2)c4cccnc4)F C06533803
Cc1cc(cc(c1)N2C[C@H](CC2=O)C(=O)NC3CCCCCC3)C C20373344
Cc1c(c(n(n1)c2ccc(cc2)NC(=O)c3cccs3)C)Cl C28247440
Cc1csc(n1)NC(=O)c2cc3cc(ccc3o2)Br C28576195
C[C@@H]1CN(c2ccccc2NC1=O)C(=O)Cc3ccccc3Cl C31903326
c1ccnc(c1)C#C[C@@]2(c3cc(ccc3NC(=O)O2)Cl)C(F)(F)F C05940555
CS(=O)(=O)c1ccccc1C(=O)Nc2cccc3c2CCCC3 C15315541
c1ccc(cc1)N2C(=O)/C(=C/C3=Cc4ccccc4OC3)/[NH+]=C2[S-] C06660367
CC(C)[C@H](C(=O)Nc1ccc2c(c1)OC(O2)(C)C)Br C37002798
Cc1ncc(s1)CNc2c(cc(c3c2nsn3)Cl)Cl C37797538
Cc1cccc2c1-c3c(cc(s3)C(=O)Nc4cccc(n4)C)CO2 C04909404
c1cc(ccc1[C@H]2C=C(N=C3N2NC=N3)c4ccc(c(c4)F)F)F C00407689
c1ccc(cc1)N2C(=O)[C@@H]3[C@H](C4c5ccccc5C3c6c4cccc6)C(=O)N2 C01187048
Cn1c2ccsc2cc1C(=O)Nc3nc4ccc(cc4s3)F C40805770
Cc1cccc2c1c(c[nH]2)[C@@H]3CCCN3C(=O)c4cc(ccn4)Cl C40820423
Cc1cccc2c1c(c[nH]2)[C@H]3CCCN3C(=O)c4cc(ccn4)Cl C40820424
Cc1cc(c2c(c1)/c(=N/C(=O)c3cc(cnc3)Br)/cc[nH]2)C C41057072
Cc1c(c([nH]n1)C(=O)N2CC[C@H]([C@H]3[C@@H]2CCCC3)C)Br C48892031
c1cc(cc(c1)Cl)[C@@H]2C[C@H](Nc3n2ncn3)c4ccc(cc4)F C00531224
c1cc2cccnc2c(c1)Cc3[nH]c(=O)c4c5c(sc4n3)SCCC5 C55502709
Cc1c(c([nH]n1)C(=O)N2CCCc3c2cc(c(c3)F)F)Br C56018870
Cc1ccc(s1)C(=O)NCC(=O)N2CC[C@H]([C@H]3[C@@H]2CCCC3)C C57083492
Cc1ccsc1[C@H]2C[C@@H](Nc3n2ncn3)c4ccc(cc4)Cl C00221985
Cc1ccsc1[C@H]2C[C@H](Nc3n2ncn3)c4ccc(cc4)Cl C00221979
Cc1cccc(c1)N2C[C@@H](CC2=O)C(=O)Nc3cccc(c3)Cl C59227278
Cc1cc(c2c(c1)sc(n2)NC(=O)c3ccc(cn3)Br)C C61873521
Cc1cc(cc(c1)C(=O)Nc2cc3c4c(c2)[C@H](C(=O)N4CCC3)C)C C05153734
c1ccn(c1)c2ccc(c(c2)C(=O)NC3=CC4=CC=N[C@H]4C=C3)Cl C63782806
Cc1c(cc2cc(ccc2n1)F)C(=O)/N=c/3\[nH]c4ccccc4s3 C09109340
CCc1ncc(s1)C(=O)Nc2c(c3c(s2)C[C@H](CC3)C)C#N C65048814
Cc1c2ccccc2sc1[C@H]3CC(=O)Nc4c3c(nn4C)C5CC5 C65526258
c1cc2cccnc2c(c1)Cc3[nH]c(=O)c4c5c(sc4n3)CCCC5 C55491424
COC(=O)c1c(ccs1)Oc2ccc(cc2NC(=O)c3cnn(c3C(F)(F)F)c4ccccc4)C(F)(F)F C01027505
c1ccc(cc1)C(=O)N[C@@H](c2c3ccccc3c(=O)[nH]n2)C(=O)N/N=C/c4ccccc4OCc5ccc(cc5)Cl C01826755
CCN(CC)S(=O)(=O)c1cc(ccc1Cl)C(=O)OCC(=O)Nc2c(cc(cc2Cl)Cl)Cl C03348657
CCCC1=C([C@@]2(c3cc(ccc3NC2=O)Br)C(=C(O1)N)C(=O)OCc4ccccc4)C(=O)OCC C00989384
Cc1ccccc1CN([C@H](c2cccs2)C(=O)Nc3ccc(cc3)N(C)C)C(=O)Cn4c5ccccc5nn4 C01412456
Cc1cc(nc(n1)SCC(=O)N(Cc2ccccc2)[C@H](c3cc(c(c(c3)OC)OC)OC)C(=O)Nc4ccc(cc4)N(C)C)C C08695704
Cc1ccccc1CN([C@@H]([C@@H]2CCC=CC2)C(=O)Nc3ccc(cc3)N(C)C)C(=O)CN4c5ccccc5C(=O)C4=O C08695753
CC(C)c1ccc(cc1)[C@@H](C(=O)Nc2ccc3c(c2)OCO3)N(Cc4ccccc4)C(=O)Cn5c6ccccc6nn5 C08712989
CC(C)c1ccc(cc1)[C@@H](C(=O)Nc2ccc3c(c2)OCO3)N(Cc4ccc(cc4)F)C(=O)Cn5c6ccccc6nn5 C01418939
CN(C)c1ccc(cc1)NC(=O)[C@@H]([C@H]2CCC=CC2)N(Cc3ccc(cc3)F)C(=O)Cn4c5ccccc5nn4 C01419009
COc1ccc(cc1)NC(=O)[C@@H](c2ccc(cc2)F)N(Cc3ccccc3Cl)C(=O)CN4c5ccccc5C(=O)C4=O C08713467
CN(c1c(cc(cn1)C(F)(F)F)Cl)N/C=C/c2c(cc(c(=O)o2)NC(=O)c3cccc(c3)C(F)(F)F)C(=O)OC C12949762
CN(c1c(cc(cn1)C(F)(F)F)Cl)n2cc(c(=O)n(c2=O)Cc3ccc(cc3)F)C(=O)/C=C/Nc4ccc(cc4)Cl C12949790
c1ccc(cc1)COc2cc(c(cc2Cl)Cl)NC(=O)c3c(ccs3)Oc4ccc(cc4[N+](=O)[O-])C(F)(F)F C12960071
c1ccc(cc1)CN([C@H](c2ccc(cc2)F)C(=O)NC3CCCCC3)C(=O)CCCC(=O)Nc4ccccn4 C13027358
C[C@@H](CC(=O)N1CCC2(CC1)C(=O)N(CN2c3ccccc3)CC(=O)NCc4ccc(cc4)F)CC(C)(C)C C16612977
COc1cc(ccc1OCc2ccccc2)[C@@H]3CC(=O)NC(=C3C#N)SCC(=O)Nc4cccc(c4)Cl C02309614
c1ccc(cc1)CN([C@@H](c2ccc(cc2)F)C(=O)NC3CCCCC3)C(=O)c4ccc(o4)CN5CCOCC5 C00885555
CCc1ccc2c(c1)cc(c(=O)[nH]2)[C@H](c3nnnn3C4CCCCC4)N(Cc5ccco5)Cc6cccs6 C20082471
CCC(C)(C)n1c(nnn1)[C@@H](c2cc3ccc(cc3[nH]c2=O)C)N(Cc4ccccc4Cl)Cc5ccco5 C20082619
CC(C)(C)c1ccc(cc1)CSc2nc3cc(ccc3c(=O)n2Cc4ccco4)C(=O)NC[C@@H]5CCCO5 C20644311
CCCCCN([C@H](C)c1nc2ccccc2c(=O)n1c3cc(ccc3OC)C)C(=O)Nc4ccc(cc4)Cl C35094222
CC(C)CCSc1[nH]c(=O)c2c(n1)NC3=C([C@@H]2c4ccc(c(c4)OC)OCc5ccccc5)C(=O)CCC3 C35449701
CCOC(=O)C1=C(N(C(=O)N[C@@H]1c2ccc(cc2)Cl)CC=C)CN3CCN(CC3)C(=O)c4cccs4 C35644956
CCOC(=O)C1=C(N(C(=O)N[C@H]1c2ccccc2Cl)CC=C)CN3CCN(CC3)C(=O)c4cccs4 C35665026
CCOC(=O)C1=C(N(C(=O)N[C@@H]1c2ccccc2Cl)CC=C)CN3CCN([C@@H](C3)C)C(=O)C4CCCC4 C35665045
CCCN1C(=C([C@H](NC1=O)c2ccc(cc2)NC(=O)c3cccc(c3)Br)C(=O)OCC(C)C)C C35710465
CC[C@H](c1ccccc1)C(=O)N2CCN(CC2)c3ccc(cc3C(=O)N(CC)CC)NC(=O)c4cccs4 C36001143
CCCCNC(=O)[C@@H](c1ccc(cc1)C)N(Cc2ccco2)C(=O)[C@@H]3CCCN3C(=O)OCc4ccccc4 C36494093
CC(C)(C)NC(=O)[C@@H](c1c2ccccc2ccc1OC)N(C)C(=O)[C@@H]3CCCN3C(=O)OCc4ccccc4 C36523648
CC(C)(C)NC(=O)[C@@H](c1c2ccccc2ccc1OC)N(C)C(=O)[C@H]3CCCN3C(=O)OCc4ccccc4 C36523650
CC(C)(C)N([C@@H](c1ccccc1O)C(=O)NC2CCCCC2)C(=O)[C@H]3CCCN3C(=O)OCc4ccccc4 C36579462
CC(C)(C)NC(=O)[C@@H](c1ccc(cc1)N(C)C)N(C(=O)[C@H]2CCCN2C(=O)OCc3ccccc3)C(C)(C)C C36579586
CCCCNC(=O)[C@@H](c1ccc(cc1)N(C)C)N(C(=O)[C@H]2CCCN2C(=O)OCc3ccccc3)C(C)(C)C C36579590
Cc1cccc(c1)C(=O)N(CCOC)Cc2cc(ccc2N(C)C)NC(=O)Nc3ccc(cc3)C(F)(F)F C37442480
CCCC[NH+](CCCC)CCCN1[C@@H](C(=C(C1=O)[O-])C(=O)c2c(nc(s2)C)C)c3cccc(c3)[N+](=O)[O-] C40019769
CCCC[NH+](CCCC)CCCN1[C@@H](C(=C(C1=O)[O-])C(=O)c2c(nc(s2)C)C)c3ccc(cc3)[N+](=O)[O-] C40019771
Cc1cccc(c1)OC[C@H](CNc2c(c3c(s2)C[C@@H](CC3)C(C)(C)C)C(=O)N[C@@H]4CCS(=O)(=O)C4)O C40313303
Cc1ccccc1OC[C@@H](CNc2c(c3c(s2)C[C@H](CC3)C(C)(C)C)C(=O)N[C@@H]4CCS(=O)(=O)C4)O C40313653
CC1=C([C@H](C2=C(N1)C[C@H](CC2=O)c3ccc(c(c3)OC)OC)c4ccccc4OC(C)C)C(=O)OC5CCCC5 C00648091
CCOC(=O)C1=C(NC2=C([C@@H]1c3cc(c(c(c3)Br)OC)OC)C(=O)C[C@H](C2)c4ccc(c(c4)OC)OC)C C00649023
CC1=C([C@H](C2=C(N1)C[C@@H](CC2=O)c3ccc(c(c3)OC)OC)c4cc(ccc4Cl)[N+](=O)[O-])C(=O)OCC(C)C C00838651
CC[C@@H](C)OC(=O)C1=C(NC2=C([C@@H]1c3cc(ccc3Cl)[N+](=O)[O-])C(=O)C[C@@H](C2)c4ccc(c(c4)OC)OC)C C00838674
Cc1ccc(o1)c2nnn(n2)CC(=O)N(c3ccc(cc3)C4CCCCC4)[C@H](c5ccc(o5)C)C(=O)NC6CCCC6 C00886233
Cc1ccc(c(c1)N([C@H](c2c[nH]c3c2cccc3)C(=O)NCc4ccc(cc4)F)C(=O)Cn5nc(nn5)c6ccc(o6)C)C C00888158
c1cc(ccc1c2nnn(n2)CC(=O)N(c3ccc(cc3)Cl)[C@H](c4ccc(cc4)F)C(=O)NC[C@H]5CCCO5)Cl C00903775
Cc1ccccc1[C@@H](C(=O)NCc2ccccc2)N(c3ccccc3C(=O)C)C(=O)Cn4c5ccccc5nn4 C01372553
Cc1ccccc1[C@H](C(=O)NCc2ccccc2)N(c3ccccc3C(=O)C)C(=O)Cn4c5ccccc5nn4 C01372554
Cc1ccc(cc1)c2nnc(n2c3ccc(cc3)Cl)SCC(=O)N/N=C/C=C/c4ccccc4[N+](=O)[O-] C01763093
CCOC(=O)c1c2c(sc1NC(=O)CCCN3C(=O)[C@H]4CC[C@@](C3=O)(C4(C)C)C)C[C@@H](CC2)C(C)(C)C C54647153
c1cc(ccc1[C@@H](C(=O)NC2CCCCC2)N(C3CCCC3)C(=O)c4ccc(o4)C[NH+]5CCOCC5)F C00885544
Cc1ccc2c(c1)cc(c(=O)[nH]2)[C@H](c3nnnn3C(C)(C)C)[NH+](Cc4ccccc4)Cc5ccc(cc5)F C06408964
Cc1cc(c(cc1Cl)OC)NC(=O)CSc2nnc(n2c3ccc(cc3)Cl)[C@H](C)[NH+](C)C C09102996
Cc1c(c([nH]c1C(=O)[C@@H](C)Sc2nnc(n2c3ccc(cc3)F)[C@@H](C)[NH+]4CCCCC4)C)C(=O)C C09208552
COc1ccc(cc1)S[C@@H]2C[C@H]([NH+](C2)Cc3cc(ccc3F)F)C(=O)NCc4cn5ccccc5n4 C11786588
Cc1ccc2cc(c([nH+]c2c1)N3CCC[C@@H](C3)O)CN(CCCN4CCCC4=O)C(=O)CC5CCCC5 C12035207
C[NH+](C)CCN1C(=O)[C@@](NC1=O)(CCc2ccccc2)C3CCN(CC3)C(=O)Cc4ccccc4F C12056773
C[C@@H]1CCCC[NH+]1CCCNS(=O)(=O)c2ccc(s2)S(=O)(=O)c3ccc(cn3)C(F)(F)F C12367113
C[NH+](C)[C@@H](CNC(=O)CSc1nc2cc(ccc2c(=O)n1C[C@H]3CCCO3)Cl)c4ccccc4 C13003007
Cc1ccc2cc(c(=O)[nH]c2c1C)C[NH+](Cc3ccc(cc3)F)Cc4nnnn4Cc5ccc(cc5)F C13032756
Cc1ccc(cc1)C[NH+](Cc2cc3c(ccc(c3[nH]c2=O)C)C)Cc4nnnn4Cc5ccc(cc5)F C13033385
Cc1ccc2c(c1)cc(c(=O)[nH]2)[C@H](c3nnnn3C(C)(C)C)[NH+](Cc4ccccc4)Cc5cccs5 C06408972
Cc1cccc2c1[nH]c(=O)c(c2)[C@@H](c3nnnn3C4CCCC4)[NH+](Cc5ccccc5)Cc6cccs6 C06443618
Cc1ccc2c(c1)cc(c(=O)[nH]2)[C@@H](c3nnnn3C(C)(C)C)[NH+](Cc4ccccc4)Cc5cccs5 C06408544
C[NH+](CCCNC(=O)Cn1ccc2c1ccc(c2)S(=O)(=O)N3CCCCCC3)Cc4ccccc4 C09276497
Cc1c(c(=O)n(c(=O)n1Cc2c(cccc2F)F)C[C@H](C)[NH2+]Cc3ccccn3)c4cccc(c4)OC C13553278
CC(C)CC[C@]1(C(=O)N(C(=O)N1)CC[NH+](C)C)C2CCN(CC2)C(=O)Cc3c(cc(cc3F)F)F C14986615
CC[NH+](CC)CCCn1c(=O)c2ccccc2nc1SCc3[nH]c4c(c5c(s4)CCC5)c(=O)n3 C21762978
CC(=O)c1ccccc1NC(=O)CSc2nc3c(c4c(s3)CCCC4)c(=O)n2CCC[NH+](C)C C22204087
C[C@@H](C(=O)Nc1cccc(c1)C#N)Sc2nc3c(c4c(s3)CCCC4)c(=O)n2CCC[NH+](C)C C22215394
C[C@H](c1nnc(n1c2ccc(cc2)Cl)S[C@@H](C)C(=O)Nc3cc(ccc3OC)Cl)[NH+](C)C C03376309
C[C@@H](c1nnc(n1c2ccc(cc2)Cl)S[C@H](C)C(=O)Nc3cc(ccc3OC)Cl)[NH+](C)C C03376312
C[C@@H](c1nnc(n1c2ccc(cc2)Cl)S[C@@H](C)C(=O)Nc3ccc(cc3)OC(F)F)[NH+](C)C C22620745
Cc1cc(n2c(n1)nc(n2)SCc3ccccc3C(=O)NC[C@@H](c4ccccc4Cl)[NH+](C)C)C C23192668
C[C@@H](c1nnc(n1c2ccc(cc2)Cl)S[C@H](C)C(=O)Nc3ccc(c(c3)Cl)OC)[NH+](C)C C24228525
CCN(CC)C(=O)c1cccc(c1)NC(=O)C[NH+](C)Cc2c(nn(c2C)Cc3ccccc3Cl)C C28730349
C[NH+](C)[C@H](CNC(=O)CSc1nc2cc(ccc2c(=O)n1Cc3ccco3)Cl)c4ccccc4 C32945210
c1ccnc(c1)/C(=[NH+]\N=C\c2ccc(cc2)OC(=O)c3ccc(cc3)Br)/Nc4ccccn4 C13550651
Cc1ccc(c(n1)C2CCN(CC2)C(=O)Nc3cccc(c3)Cl)C(=O)N(CC[NH+](C)C)Cc4ccccc4 C34725164
Cc1ccc(cc1)c2cn(/c(=N/C(=O)CN(CC[NH+](C)C)C(=O)c3ccccc3)/[nH]2)c4ccc(cc4)C C35694824
Cc1ccc(cc1)c2cn(/c(=N/C(=O)CN(CC[NH+](C)C)C(=O)c3ccc(cc3)C)/[nH]2)c4ccc(cc4)C C35694826
CC(C)Cn1c(nn(c1=S)C[NH+]2CCN(CC2)CC(=O)NC(C)C)c3ccc(cc3Cl)Cl C22281852
COc1ccc(cc1OC)NC(=O)[C@H](C2CCCC2)[NH+]3CCN(CC3)C(=O)c4ccc(cc4)C(F)(F)F C35780268
Cc1ccc(cc1)n\2cc([nH]/c2=N\C(=O)CN(CC[NH+](C)C)C(=O)c3ccccc3C)c4ccccc4 C36044982
Cc1ccc(cc1)n2c3c(c(n2)C(C)(C)C)[C@H](SCC(=O)N3CC(=O)NCC[NH+](C)C)c4ccsc4 C37263995
CCOc1ccc(cc1OCC)NC(=O)C[NH+]2CCC(CC2)Cn3c4ccccc4nc3C(F)(F)F C38536026
Cc1ccccc1Nc2[n+](c(cs2)c3ccc(cc3)OC)NC(=O)[C@@H](C)Oc4ccc(cc4C)Cl C38733763
c1cc(oc1)CSCCNC(=O)C2CC[NH+](CC2)Cc3nc(no3)c4ccc(cc4Cl)Cl C38872428
COC(=O)c1csc2c1nc(cc2C(F)(F)F)N3CC[NH+](CC3)CC(=O)NCc4cccs4 C39265345
CC[NH+](CC)[C@@H](CNC(=O)c1ccc(o1)S(=O)(=O)c2ccc(cc2)Br)c3ccco3 C40323074
c1ccc(cc1)[C@@H](CNC(=O)c2cnc(nc2Cl)S(=O)(=O)Cc3ccc(cc3)F)[NH+]4CCCC4 C40986389
c1cc(sc1)[C@@H](CNC(=O)c2cnc(nc2Cl)S(=O)(=O)Cc3ccc(cc3)F)[NH+]4CCCC4 C40986399
Cc1cc(ccc1O[C@H](C)C(=O)N[n+]2c(csc2Nc3ccccc3OC)c4ccc(cc4)OC)Cl C38740817
COc1ccc2ccc(c(c2n1)CC(=O)N3CCO[C@H](C3)C[NH2+]Cc4cccc(n4)c5ccc(cc5)F)F C45231078
C[C@@H](c1cccc(c1)NC(=O)c2ccccc2)[NH+](C)CC(=O)N([C@@H]3CCS(=O)(=O)C3)C4CCCC4 C45716719
c1ccc(cc1)CC[C@H]2N=N[C@@H](S2)NC(=O)[C@@H]3CC(=O)N(C3)CCC4=c5cc(ccc5=[NH+]C4)Cl C63557107
c1ccc(cc1)CC[C@@H]2N=N[C@H](S2)NC(=O)[C@@H]3CC(=O)N(C3)CCC4=c5cc(ccc5=[NH+]C4)Cl C63557108
c1ccc2=[NH+]CC(=c2c1)C[C@@H](C(=O)OCC(=O)c3ccc(cc3)Br)NC(=O)c4ccco4 C63623003
COc1ccc(cc1)[C@H]2CC(=NN2C(=O)CCC(=O)NCCC3=c4ccccc4=[NH+]C3)c5ccccc5 C63819064
CC(C)(C)C(=O)NC[C@H]1CC=C(S1)C(=O)CSc2nnc(n2C3CC3)C4=c5ccccc5=[NH+]C4 C63827751
C[C@@H]1CCc2c(csc2C1)C(=O)Nc3cccc(c3)C(=O)C C02708114
c1nc(c2c3c(sc2n1)CCC3)NC[C@H]4CC4(Cl)Cl C03399101
c1cc(c(cc1Br)C(=O)Nc2nccs2)Cl C00177914
c1ccn(c1)c2cccc(c2)C(=O)Nc3ccc(cc3F)Cl C05110309
C[C@H]\1CCCC/C1=N\NC(=O)c2ccccc2Br C05159648
C[C@@H]1CCC/C(=N\NC(=O)c2ccccc2Br)/C1 C05159674
CSc1c(cccn1)C(=O)Nc2cc(ccc2Cl)Cl C00515953
CNC(=O)c1cccc2c1c(ccc2)[S@@](=O)c3ccccc3 C00133996
c1ccc(c(c1)C(=O)Nc2cccnc2Cl)Br C06336378
c1cc2c(cc1c3csc(n3)c4ccsc4)CCC(=O)N2 C08102884
c1c(cc(cc1Cl)Cl)C(=O)NC(=S)N2CCCCC2 C10505266
Cc1nc([nH]n1)SCc2c(ccc(c2Cl)Cl)Cl C05730070
c1ccc(c(c1)NC(=O)C2(CCCC2)C#N)I C20962441
CC(C)(C)OC(=O)Nc1cccc(c1)I C21987667
C[C@@H](c1ccc2c(c1)CCCC2)NC(=O)c3cccnc3Cl C24315957
c1ccc(cc1)Cn2c(n[nH]c2=S)c3csc4c3cccc4 C00374596
C[C@@H](c1[nH]c(=O)c2c(csc2n1)c3ccc(cc3)F)Cl C34937136
Cc1c(sc2c1c(=O)n(c(=S)[nH]2)[C@@H]3CCC[C@@H]([C@@H]3C)C)C C35698315
c1cc(c2c(c1)OCO2)CNc3cc(ccc3F)Br C36168506
Cn1c2c(cn1)[C@@H](CCC2)Nc3cc(ccc3F)Br C36750541
Cc1c(cc2ccc(cc2n1)F)C(=O)N[C@H]3CCC[C@H]([C@@H]3C)C C36705519
c1ccc(c(c1)C#N)NCc2ccc(o2)I C37202998
Cn1c2ccccc2nc1CNc3ccc(cc3)Br C00214135
Cc1nc2ccc(cc2s1)NC(=O)c3ccc(s3)Cl C00263532
Cc1c(sc(n1)Cl)C(=O)Nc2ccc(cc2)C(F)(F)F C00384916
CC(C)(C)[C@H]1CCc2c(sc3c2c(=O)n(c(=S)[nH]3)C)C1 C05687073
COc1ccc(cc1[C@H](c2ccc3c(c2)CC(=O)N3)Cl)Cl C40271494
c1cc(c(cc1Br)Cl)Oc2ccnc(c2)CO C40881862
c1cc(cc(c1)C(=O)Nc2ccc(cc2F)F)c3nccs3 C41451216
c1cc(cc(c1)Br)Nc2c3cc(ccc3ncn2)F C41479947
C[C@@H](c1cccc(c1)Br)Nc2cncc(n2)Cl C42291470
CN(Cc1ccc(cc1F)F)C(=O)Nc2cc(cc(c2)F)F C43881361
CC(C)c1csc(n1)NC(=O)c2cc(c(cc2Cl)F)F C45520385
Cc1ccc(c(c1)F)NC(=O)c2cc3ccc(cc3nc2C)F C45630057
CN(CC1CC1)C(=O)Nc2ccc(cc2Cl)Br C47353193
Cc1cc(ccc1C(=O)Nc2ncc(s2)C)Br C48362351
Cc1ccc(s1)[C@@H](C)NC(=O)c2cc(nc(c2)Cl)Cl C48743196
Cc1ccc(s1)[C@H](C)NC(=O)c2cc(c(n2C)Cl)Cl C48945203
Cc1nc(cs1)C(=O)N[C@@H](C)c2ccc(cc2Cl)Cl C49340765
CC(C)c1ccsc1C(=O)Nc2cccc(n2)Br C49424071
Cc1ccc(c(c1)Br)N[C@H](C)C(=O)N2CCCC2 C57324684
c1cc2c(cc1S(=O)(=O)Nc3ccc(cc3F)Cl)CCC2 C07405610
CN1c2ccccc2[C@@H](C1=O)Nc3ccccc3Br C42063500
c1cc(ncc1Br)C(=O)NC2CCCCCCC2 C61872917
C[C@@H]1CCC[C@H]([C@@H]1C)NC(=O)c2ccc(cn2)Br C61873057
Cc1c(sc(n1)C)CC(=O)Nc2ccc(cc2Cl)Cl C62638654
C[C@@H]1c2cc(ccc2NC1=O)c3csc(n3)c4ccsc4 C08102933
c1ccc(cc1)[C@H]2CC(=C(C(=O)C2)CC3=c4ccccc4=[NH+]C3)[O-] C63339866
Cc1ccc(s1)c2nc(cs2)C(=O)NC3CCC(CC3)C C64676495
c1c(cnc(n1)N[C@H]2CCC[C@@H](C2)C(F)(F)F)Br C67348966
Cc1c(c(nc(n1)C)NC2CCCCC2)I C04050629
c1ccc(cc1)NN2C(=O)/C(=C/c3cccs3)/SC2=S C01187415
Cn1c2ccccc2cc1[C@H](C3(SCCCS3)c4cccnc4)O C00633540
C[C@H](c1ccncc1)NC(=O)c2cc(ccc2Cl)Br C02872897
c1ccc2c(c1)c(cc(=O)[nH]2)CSc3cccc4c3nccc4 C04632190
Cc1nc2cc(ccc2s1)NC(=O)c3cccc(c3)C(F)(F)F C00567724
c1cc2cc(ccc2nc1)NC(=O)c3cc(c(cc3Cl)F)F C08705751
Cc1ccc(c2c1nccc2)NC(=O)[C@H]3Cc4ccccc4S3 C12923328
Cc1cc(c(o1)C)C(=O)N[C@@H](C)c2ccc(cc2)Br C14391589
Cc1c(sc2c1c(=O)[nH]c(n2)CSc3ccc(cc3)F)C C08482088
Cc1csc(n1)NC(=O)/C=C/c2ccccc2Br C15007658
CCc1cccc(c1)N2C(=O)/C(=C\c3ccc(cc3)F)/NC2=S C15253157
c1cc(c(c(c1NS(=O)(=O)c2ccc(s2)Cl)F)F)F C16129215
c1cc(cc(c1)I)Nc2ccc(cn2)C#N C20368548
c1ccc(c(c1)c2c3c([nH]n2)CCN(C3)[C@@H]4CCSC4)Cl C20542040
C[C@@H]1CCc2c(sc(n2)NC(=O)[C@]3(CC3(Cl)Cl)C)C1 C22131225
C[C@H]1CCc2c(sc(n2)NC(=O)[C@]3(CC3(Cl)Cl)C)C1 C22131226
Cc1ccc(n1C)C(=O)N[C@@H](C)c2cccc(c2)Br C30465464
c1ccc2c(c1)C[C@@H](O2)CNC(=O)c3ccc(s3)Br C32007508
Cc1[nH]c(=O)c2c(csc2n1)c3ccc(cc3)Br C20345595
c1csc2c1[nH]c(=S)n(c2=O)C34CC5CC(C3)CC(C5)C4 C35697717
c1ccc2c(c1)C[C@@H]([C@@H]3N2CCSC3)C(=O)NCc4ccccc4F C35870564
c1cc(c2c(c1)OCCO2)CNc3ccc(cc3)Br C36167852
Cc1cc(ccc1Br)N[C@H]2CCCc3c2cnn3C C37051538
Cc1nc(cs1)[C@H](C)Nc2ccc(cc2Br)C#N C37072375
c1cc2c(cc1Br)nc(s2)NCc3ccncc3 C37206800
C[C@@]12CC(N[C@](N1CCO2)(SCC=C)Br)(C)C C19324883
c1cc(nc(c1)Cl)C(=O)NCc2ccc(cc2)Br C39956857
Cc1c(sc(n1)NC(=O)C)Cc2cccc(c2)Br C36639161
c1cc(c(c(c1)F)[C@@H](c2ccc3c(c2)NC(=O)CO3)Br)F C40286427
c1cc(cc(c1)I)Oc2c(cccn2)CO C40881982
C[C@@](c1ccc(cc1Cl)Cl)(C(=O)[O-])[NH+]2CCSCC2 C41839166
C[C@](c1ccc(cc1Cl)Cl)(C(=O)[O-])[NH+]2CCSCC2 C41839169
C[C@@](c1cc(ccc1Cl)Cl)(C(=O)[O-])[NH+]2CCSCC2 C41839528
C[C@@H]1CCC[C@@H](C1)NS(=O)(=O)c2c(ccs2)Br C42266478
Cc1ccc(c(c1)Br)N[C@@H](C)c2c(nn(c2C)C)C C45167061
Cc1ccc(c(c1)Br)N[C@H](C)c2c(nn(c2C)C)C C45167062
Cc1cc(ccc1Br)N[C@@H](C)c2c(nn(c2C)C)C C45167258
Cc1cc(nc(c1NC(=O)c2cc(ccc2Cl)SC)C)C C48354708
c1ccc2c(c1)C=C(CO2)C(=O)NCc3cc(cs3)Br C48793681
Cc1cc(cc(c1NC(=O)/C=C\c2nccs2)Cl)Br C48801435
CSc1ccc(cc1NC(=O)c2c(ncs2)Cl)Cl C49143307
Cc1nc(cs1)C(=O)Nc2ccc(c(c2)C(F)(F)F)Cl C49353404
c1cc(c(c(c1)F)/C=C/C(=O)Nc2cccc(n2)Br)F C49424208
COc1c(cc(cc1Br)Cl)[C@H]([C@@H]2CCCCO2)O C50971462
c1cc(c(c(c1)F)F)[C@@H](c2ccc3c(c2)oc(=O)[nH]3)Br C54214250
C/C(=N\NC(=O)c1cccc(c1)I)/C2CC2 C59513764
CC[C@H](C(=O)Nc1c(c2c(s1)C[C@@H](CC2)C)C#N)Br C61487902
c1cc(ccc1CNc2ncc(cn2)Br)Br C67119751
Cc1cccnc1NC(=O)/C=C/c2ccc(s2)Br C67183432
c1ccc(c(c1)/C=N/NC(=O)c2c3c(n[nH]2)CCC3)Br C04518000
C[C@@H](C(=O)NC(=O)NC)Sc1nc2cc(ccc2s1)Cl C04826067
Cc1ccc(cc1C)N2C[C@H](CC2=O)NC(=O)Nc3ccc(cc3F)F C05188386
c1cc(cc(c1)Cl)NC(=O)NC2=NC(=O)[C@@](S2)(C(F)(F)F)F C05816410
C[C@H]1C(=O)Nc2cc(ccc2S1)S(=O)(=O)Nc3ccc(cc3)F C06892841
c1cc(c(c(c1)F)C(=O)NC(=O)Nc2ccc(cn2)Br)F C13207949
c1cnc(nc1)SCc2nc(c3c4c(sc3n2)CCCC4)N C09945566
c1cc2c(cc1NS(=O)(=O)c3cc(ccc3Cl)Cl)CC(=O)N2 C09572765
c1cc(c(cc1Br)F)NC(=O)c2cc([nH]n2)c3ccncc3 C15785456
C[C@@H]1C=C2C(=C(C([C@@H]([C@]2(CN1C)C)c3ccc(cc3)F)(C#N)C#N)N)C#N C19816152
Cc1ccc(c(c1)C)[C@@H]2[C@H]3CN(CC=C3C(=C(C2(C#N)C#N)N)C#N)C C19818198
CCc1ccc(cc1)N2C(=O)/C(=C\c3c[nH]c4c3cccc4)/C(=O)N2 C19860336
c1ccc(c(c1)[C@@H]2CC(=O)NC(=N2)NC(=O)c3cccc(c3)Cl)F C20135646
Cc1ccc(cc1)n2c3c(c(=O)[nH]c2=S)CN(CN3)C4CCCCC4 C20394319
c1ccc(cc1)c2[nH]c(=O)c3c(n2)NC(=O)C[C@@H]3c4cc(ccc4F)F C17045474
CC(C)N1CC=C2[C@@H](C1)[C@@H](C(C(=C2C#N)N)(C#N)C#N)c3ccc(cc3)F C00705036
CC(C)N1CC=C2[C@H](C1)[C@H](C(C(=C2C#N)N)(C#N)C#N)c3ccccc3F C15221759
c1cc(ccc1c2cc(n[nH]2)C(=O)Nc3nccs3)Br C23443541
c1ccc2c(c1)ccc(n2)NC(=O)C[C@H]3C(=O)Nc4ccccc4S3 C32845392
c1cc(cc(c1)Cl)/C=C\2/C(=O)Nc3cc(ccc3O2)C(=O)NC4CC4 C32983957
[H]/N=C\1/N[C@](C(=O)N1C)(c2ccncc2)c3cccc(c3)c4cccc(c4)F C34806303
c1c(cc(c(c1Cl)S(=O)(=O)Nc2c[nH]nc2)Cl)Cl C35764622
CN1CC=C2[C@@H](C1)[C@@H](C(=C(C2(C#N)C#N)N)C#N)c3ccccc3Cl C33936196
Cc1ccc(cc1)CNC(=O)Nc2ccc3c(c2)N(C(=O)CS3)C C05133986
CCC1=C2[C@@H](C(=C(O[C@@H]2N=N1)N)C#N)c3cc(cs3)Br C39323556
CCC1=C2[C@H](C(=C(O[C@H]2N=N1)N)C#N)c3cc(cs3)Br C39323562
C[C@@](c1cc(c(cc1Cl)Cl)F)(C(=O)[O-])[NH+]2CCNC(=O)C2 C41845607
CCc1nnc(s1)NC(=O)c2cc3ccc(cc3[nH]2)Br C44376879
Cc1cc2cc(ccc2[nH]1)NC(=O)/C=C/c3c(nn(c3Cl)C)C C46793007
Cc1cc(n(n1)C)NC(=O)c2cc3ccc(cc3[nH]2)Br C47489704
c1cc(c(cc1F)CNC(=O)Nc2nncs2)Br C48050391
c1ccc(cc1)n2c(c[nH]c2=S)C(=O)Nc3ccc4ccccc4n3 C48234495
Cc1cc(ccc1NC(=O)c2c(c(n[nH]2)C)Br)N(C)C C48935556
Cc1ccc(s1)C(=O)NNC(=O)c2c(ccc(n2)Cl)Cl C49036017
c1cc(sc1c2cc([nH]n2)NC(=O)[C@H]3CCOC3)Br C49342255
Cc1cc(=O)[nH]c2c1ccc(c2)NC(=O)Cn3ccc4c3cccc4 C49470801
Cc1c(cccc1Cl)NC(=O)[C@H]2CC(=O)NC3=C2C(=O)CC(C3)(C)C C04487058
c1ccc2c(c1)c(c[nH]2)C3CCN(CC3)Cc4[nH]c(=O)c5ccccc5n4 C57383144
c1c(cc(cc1Cl)Cl)NC(=O)[C@H]2CC(=O)NC3=C2C(=O)CCC3 C08996184
c1ccc(cc1)CN2c3ccccc3[C@@]4(C2=O)Nc5ccccc5C(=O)N4 C58202368
CC(C)c1csc(n1)NC(=O)[C@H]2CC(=O)Nc3c2ccc(c3)F C12047400
CSc1ccc(c(c1)C(=O)Nc2ccc3c(c2)c(=O)[nH]cn3)Cl C60208796
Cc1cccc(c1)S(=O)(=O)Nc2ccc3cc(c(=O)[nH]c3c2)C C62159022
CNC(=O)c1cc(ccc1F)NC(=O)c2ccc(c3c2nccc3)Cl C64437031
c1cc(cc(c1)C2=NO[C@@H](N2)c3ccc(cc3F)F)c4ccn[nH]4 C65137140
Cc1ccccc1[C@]2(CCN(C2)C(=O)c3ccc(o3)C#CC(C)(C)O)O C65451581
c1cc(ccc1c2[nH]c(=O)c3c4c(sc3n2)CCC4)C(=O)NC5CC5 C55493854
c1ccc2c(c1)c(=O)cc([nH]2)C(=O)Nc3ccc(cc3)c4nccs4 C67181795
Cc1cc(c(c(c1)C)NC(=O)N[C@@H](C)C(=O)N2CCCC[C@@H]2C)C C67487067
Cc1ccc2cccc(c2n1)NC(=O)C(=O)N[C@H]3CCC[C@@H]([C@@H]3C)C C67490461
CC1([C@H]2CC[C@@]1(C(=O)C2=O)C(=O)Nc3cccc(c3)C(F)(F)F)C C04727498
Cc1ccc(c(c1)Br)NCN2C(=O)CSC2=O C05277146
c1cc(ccc1NS(=O)(=O)N2CCCCC2)Br C02697139
C[C@@H]1CCC[C@@H]([C@@H]1C)NC(=O)c2ccc(cc2)N3CCCC3=O C06769315
c1cc(c(cc1NC(=O)c2ccsc2)Cl)N3CCCC3=O C11418255
c1cc(c(cc1F)F)C(=O)N2CC=C[C@@H]2C(=O)NC3CCCCC3 C12115037
Cc1c(sc2c1c(=O)n(cn2)C[C@H](c3ccc(cc3)F)O)C C12648143
Cc1c(n2ccsc2n1)C(=S)NC(=O)c3ccccc3F C12540388
c1cc(sc1S(=O)(=O)Nc2ccncc2)Br C13947606
c1ccc(c(c1)Cn2cc(cn2)/C=C\3/C(=O)NC(=S)S3)Cl C17699951
c1cc(c(cc1F)Br)NS(=O)(=O)N2CCCC2 C20430693
c1c(c2c(=O)[nH]c(=S)n(c2nc1C3CC3)C4CC4)C(F)(F)F C20608000
Cc1ccc(cc1)CN(C)C(=O)c2ccc3c(c2)NC(=O)CCS3 C23602290
C[C@H](c1cccc(c1)Cl)NC(=O)[C@H]2CS[C@@]3(N2C(=O)CC3)C C25707643
Cc1c(c(n(n1)C)C)C(=O)Nc2cc(ccc2F)C(F)(F)F C27982662
Cc1ccc(c(c1)NC(=O)[C@H](C)n2cc(cn2)Br)F C28224184
C[C@@H]1Cc2cccc3c2n1cc(c3=O)C(=O)Nc4cccc(c4)Cl C33088856
Cc1ccc(cc1)CNC(=O)c2cn3c4c(cccc4c2=O)C[C@@H]3C C33089069
c1c(cnc(c1Cl)NC2CCS(=O)(=O)CC2)C(F)(F)F C36332373
Cc1cccc(n1)NC(=O)c2cc(cn2C3CC3)Br C36860101
c1cc(c(cc1C#N)C(F)(F)F)NC2CCS(=O)(=O)CC2 C36973768
CN(C)c1cccc(c1)C(=O)Nc2ncc(s2)Br C37387227
Cc1c(cnn1C)[C@@H](C)NC(=O)c2ccc(cc2Br)F C37844285
CC(C)c1ccc(cc1)/C=C\2/C(=O)N(C(=S)S2)NC(=O)C C12484681
CC1(CC(CC(C1)(C)C)NC(=O)[C@@H]2CCC(=O)N(C2)C3CC3)C C11661995
Cc1c(sc2c1c(=O)[nH]c(n2)[C@H](C)SC3=NCCS3)C C08756129
C[C@@H](C(=O)N1CCCC1)NC(=O)c2ccc(cc2Cl)Cl C41247328
Cc1ccc(c(c1)Br)O[C@H](C)C(=O)N2CCNCC2 C43404073
c1c(cc(cc1Cl)Cl)C(=O)NC[C@H]2CCS(=O)(=O)C2 C44456427
C[C@@H]1CCC[C@@H](C1)NC(=O)Cn2cc(ccc2=O)Br C47528566
Cc1cnc(cn1)C(=O)NCc2cc(ccc2Br)F C48737405
Cc1c2c(nc(nc2sc1C(=O)NCC(=C)Br)C)C C49297754
c1cc(c(cc1Br)Cl)CNC(=O)c2cnccn2 C49345507
c1cc(c(cc1C2(CC2)NC(=O)[C@H]3COCCO3)Cl)Cl C49431978
c1c(csc1CSc2c3c(nc[nH]3)ncn2)Br C51037044
CC(=O)N1CCN(CC1)C(=S)Nc2cc(cc(c2)Cl)Cl C07325631
C[C@H](c1ccccc1F)N(C)C(=O)c2cc(=O)c3ccccc3[nH]2 C53456173
CCN([C@H]1COC[C@@H]1O)C(=O)C23CC4C[C@@](C2)(C[C@](C4)(C3)C)C C55393673
C[C@@H]1CCC[C@@H](C12C(=O)N(C(=O)N2)CCCBr)C C37296359
CC(C)N1C(=O)C[C@H](C1=O)Nc2cc(ccc2F)Br C36851721
Cc1cc(c(c(c1)C)NC(=O)c2csc(n2)c3ccncc3)C C62635509
CN(C)c1ccc(cc1NC(=O)c2cscn2)Br C62661345
CC1=CC(=NC(=O)[C@H]1C2=CC(=NCCN2)C(C(F)F)(F)F)C C38783008
c1cc(c(c(c1)F)[C@@H]2N[C@H]3C(=N2)C=NN3Cc4cccs4)F C63844646
Cc1ccc(c(c1)Br)NC(=O)[C@H]2C[C@H]2c3cnn(c3)C C64363580
CC(=O)/C(=C\1/NC(=O)[C@@H](S1)Cc2cc(ccc2Cl)Cl)/C#N C16661275
c1c(c[nH]c1C(=O)N2CCCC2)c3csc(n3)C4CCCC4 C65466412
Cc1nc(cs1)C(=O)N[C@@H](C#N)c2cccc(c2Cl)Cl C66394612
CC1CCC(CC1)N2C[C@@H](CC2=O)C(=O)Nc3c(cccc3F)F C66752141
Cc1ccc(c(n1)C)C(=O)N2CCC(CC2)Nc3ccc(cc3)F C67593081
CCC(C)(C)c1ccc(c(c1)C(C)(C)CC)OCCCC(=O)Nc2ccc(c(c2)O)NS(=O)(=O)C C03991722
CCCCc1cc(=O)oc2c1ccc(c2C)OCC(=O)N[C@@H](CSCc3ccccc3)C(=O)NC(C)C C09410135
CC[C@H](C)NC(=O)CSc1nc2ccsc2c(=O)n1CCCCCC(=O)Nc3ccc(cc3)OC C09474666
CCCCOc1ccc(cc1C(=O)NC(=S)N2CCNC(=O)[C@@H]2CC(=O)O[C@@H](C)CC)Br C09783873
CCOC(=O)COc1ccc(cc1OC)/C=N/NC(=O)[C@H](C(C)C)NC(=O)c2ccc(cc2Cl)Cl C10042360
CCCCNS(=O)(=O)c1ccc2c(c1)nc(n2CCCC)SCC(=O)Nc3ccc(cc3)Cl C12311631
CCOc1ccc(cc1OCC)C/C(=N/OC(C(F)(F)F)(C(F)(F)F)NC(=O)c2cccc(c2)C)/N C12412132
CC(C)CCOc1ccc(cc1C(=O)NC(=S)Nc2ccccc2C(=O)NCCOC)Br C10123151
CCCCCCOc1ccc(cc1C(=O)NC(=S)Nc2ccc(cc2)NC(=O)CC)Br C13615025
CCCCCCOc1ccc(cc1C(=O)NC(=S)Nc2ccc(cc2)C(=O)NCC)Br C13631705
COCCn1c(c(c2c1ncc(c2)NCc3ccc(c(c3)F)F)NC(=O)CCc4ccccc4)C(=O)OC C14535940
C[C@H](CC(C)(C)O)Nc1cc2c(c(n(c2nc1)CCCc3ccccc3)C(=O)OC)NC(=O)[C@H]4CCOC4 C14542601
CCCCOc1ccc(cc1C(=O)NC(=S)Nc2cccc(c2)C(=O)NCCCOC)Br C14558489
Cn1c2ccccc2nc1NC(=O)NCCCCCCCCCCNC(=O)Nc3nc4ccccc4n3C C15133504
COCCCN(CC(=O)N(CCc1c[nH]c2c1cccc2)Cc3ccccc3)C(=O)Nc4ccccc4F C16648382
Cc1c(sc(c1C(=O)OC(C)C)NC(=O)CCCC(=O)Nc2c(c(c(s2)C)C)C(=O)OC(C)C)C C08432594
CC[NH+](CC)CCCN1[C@H](C(=C(C1=O)[O-])C(=O)c2c(c([nH]c2C)C(=O)OC)C)c3ccc(cc3)C(C)C C20150129
CC[C@H](C(=O)NCCCOC)SC1=Nc2ccccc2C3=N[C@H](C(=O)N31)CC(=O)NCc4cccs4 C20642994
CC(C)(C)C(=O)OC[C@H]1[C@H]([C@@H]([C@@H]([C@@H](O1)N)OC(=O)C(C)(C)C)OC(=O)C(C)(C)C)OC(=O)C(C)(C)C C20805356
C[C@@H](C(=O)N/N=C/c1ccc(cc1)C(=O)OC)Sc2nnc(n2CC=C)CNc3ccc(cc3)Cl C20805884
COC(=O)c1ccccc1NC(=O)CSc2nc([nH]n2)N/N=C/c3ccccc3OCc4ccccc4 C21080705
CC(=O)Nc1ccc(c(c1)SC[C@@H](C(=O)OC)NC(=O)OCc2ccccc2)OCc3ccccc3 C22051036
COCCCNC(=O)c1cc(ccc1N2CCN(CC2)c3ccccc3OC)NC(=O)CCC4CCCC4 C33586677
CCCCCCC(=O)Nc1ccc(c(c1)S(=O)(=O)NCCc2ccc(c(c2)OC)OC)N3CCCC3 C34919333
CCCN1C(=C([C@@H](NC1=O)c2ccc(cc2)NC(=O)NCC(=O)OCC)C(=O)OCC)c3ccccc3 C35265711
CCCCCCc1ccc(cc1)C(=O)Nc2ccc(cc2)[C@@H]3C(=C(N(C(=O)N3)CCC)C)C(=O)OCC C35710142
CC(C)COC[C@@H](CNc1ccc(cc1)n2c(nc(n2)OCc3ccc(cc3)F)c4cccc(c4)F)O C35742854
CCOCCOc1nc(n(n1)c2ccc(cc2)NC[C@@H](COc3ccccc3C)O)c4ccc(cc4)C C35742918
COCCCN(CC(=O)N(CCc1c[nH]c2c1cccc2)Cc3ccc(cc3)F)C(=O)NCc4ccccc4 C35761445
CCCCCCN([C@@H](c1ccc(cc1)[N+](=O)[O-])C(=O)NC(C)(C)CC(C)(C)C)C(=O)c2ccccc2O C36512583
CCCCCCN([C@H](c1ccc(cc1)[N+](=O)[O-])C(=O)NC(C)(C)CC(C)(C)C)C(=O)c2c(cccc2O)O C36514629
CCCCCCN([C@@H](c1ccc(cc1C)C)C(=O)NC2CCCCC2)C(=O)CNC(=O)c3ccccc3 C36518736
CCCCCCN([C@H](c1cc(ccc1Cl)[N+](=O)[O-])C(=O)NCCCC)C(=O)CNC(=O)c2ccccc2 C36518911
CCCCCCN([C@@H](C(c1ccccc1)c2ccccc2)C(=O)NC3CCCCC3)C(=O)[C@@H]4CCC(=O)N4 C36519232
CCCCNC(=O)[C@H](/C=C/CCC)N(Cc1ccc(o1)C)C(=O)C(c2ccccc2)(c3ccccc3)O C36599017
CCCCCOc1ccc(cc1OC)/C=C(\C#N)/C(=O)Nc2c(c3c(s2)CCCC3)C(=O)NCC=C C39992239
CCCCCCC(=O)Nc1ccc(c(c1)C(=O)NCCCN2CCOCC2)N3CCc4ccccc4C3 C40363326
CCCCOc1ccc(cc1OCC)[C@@H]2c3c(n[nH]c3C(=O)N2CCCOC)c4c(cc(cc4O)C)C C38705897
CCCCCCOc1c(cc(cc1Br)/C=N/NC(=O)CSc2nnc(s2)N)OC C40947144
CCCCCC[C@H]1[C@H]([C@@H](OC(=O)[C@@H]([C@@H](OC1=O)C)NC(=O)c2cccc(c2O)NC=O)C)OC(=O)CCC C44075236
c1ccc(cc1)C[C@H](C(=O)OCc2ccccc2)NC(=O)[C@@H](Cc3cnc[nH]3)NC(=O)OCc4ccccc4 C04552310
CC[NH+](CC)c1ccc(cc1)NC(=O)CSc2nc([nH]n2)N/N=C/c3cccc(c3)Oc4ccccc4 C58994552
CCCSc1ccccc1NC(=O)CSc2nc([nH]n2)N/N=C/c3cccc(c3)Oc4ccccc4 C58994785
CCOc1ccccc1NC(=S)NC[C@@]2(C[C@H](CC(C2)(C)C)NC(=S)Nc3ccccc3OCC)C C59113989
CCOC(=O)c1c2c(sc1NC(=O)CCSc3nnc(n3CC=C)CNc4ccc(cc4)C)CCC2 C20291067
CCCCNC(=O)CSc1nc([nH]n1)N/N=C/c2ccccc2OCc3cccc(c3)Br C59819418
Cc1cccc(c1)NS(=O)(=O)c2ccc(cc2)NC(=O)CCSc3nc([nH]n3)N/N=C(\C)/CC(C)C C59892444
CCCOc1ccc(cc1OC)CNC(=S)NC(=O)c2cc(ccc2OCCOC)Br C66185012
CCCCOC(=O)C[C@@H]1C(=O)NCCN1C(=S)NC(=O)C(C)(C)CCCOc2cc(ccc2C)C C66201650
CC[C@@H](C)OC(=O)C[C@H]1C(=O)NCCN1C(=S)NC(=O)C(C)(C)CCCOc2cc(ccc2C)C C66201675
C1CCCN(CC1)C(=S)NC(=O)C23CC4CC(C2)CC(C4)C3 C04005454
c1cc(ccc1/C=C/c2cc([nH]c(=O)n2)C(F)(F)F)Cl C03833700
CC(C)(C)N1/C(=N/c2ccccc2)/SC[C@@]1(c3ccccc3)O C00230398
c1cc(c(c(c1)Cl)NC(=O)/C(=C/c2cccs2)/C#N)Cl C01453406
Cc1ccc(s1)/C=N/NC(=O)c2ccc(c(c2)Cl)Cl C05618602
Cc1cc(c2c(c1)sc(n2)NC(=O)Cc3ccsc3)C C03287981
C[C@@H](c1ccc(cc1Cl)Cl)Nc2c3ccsc3ncn2 C03430403
Cc1cc(c2ccccc2n1)C(=O)Nc3cccc(c3)SC C02726360
c1cc(cc(c1)C(=O)Nc2ccc(cc2C(F)(F)F)Cl)C#N C03533692
c1cc(ccc1S(=O)(=O)NC2C3CC4CC(C3)CC2C4)Cl C00449724
C[C@@H]1CCCC[C@H]1NS(=O)(=O)c2cc(ccc2Cl)Cl C04667100
c1cc(ccc1c2csc3c2c(ncn3)NC4CC4)Cl C08148436
Cc1cc(c(cc1Cl)C)S(=O)(=O)NC2CCCCC2 C08714868
c1ccc(c(c1)NC2=NN=C(CS2)c3ccc(s3)Cl)F C12797673
C/C(=N/NC(=O)c1cccs1)/c2ccc(cc2Cl)Cl C13660033
c1cc(ccc1c2csc(n2)NC(=O)[C@H]3CCC=CC3)F C14377134
Cc1ccc(c(c1)[C@@H](C)NC(=O)c2cc(c(nc2)Cl)Cl)C C14573685
C[C@@H]1CCC[C@H]([C@@H]1C)NC(=O)/C=C/c2ccc(o2)Br C15792098
C[C@H]1CCC[C@H]([C@@H]1C)NC(=O)/C=C/c2ccc(o2)Br C15792099
C[C@H](c1ccc2c(c1)OCCO2)Nc3cc(ccc3Cl)Cl C19230239
Cc1ccc(cc1Cl)N[C@H](C)c2ccc3c(c2)OCCO3 C20549514
c1c(nc(s1)NC(=O)C2CCC2)C34CC5CC(C3)CC(C5)C4 C22131444
C[C@H](c1ccc(c(c1)Cl)Cl)Nc2c3c(ccs3)ncn2 C24717175
Cc1cc2c(nc(nc2s1)Cl)N[C@H](C)c3ccccc3 C36277598
Cc1ccc2c(c1)[nH]c(=S)n2c3ccccc3OC(F)F C36898348
Cc1cc(ccc1NCc2c(nc3n2c(cs3)C)C)Cl C37217112
C[C@H](c1ccc(c(c1Cl)Cl)Cl)Nc2cnn(c2)C C37259909
CC(=C[C@H]1[C@H](C1(C)C)C(=O)Nc2ccc(cn2)Br)C C00291937
Cc1cccc(c1)Nc2nc(cs2)c3c(nc(s3)C)C C04139501
C[C@@H](C12CC3CC(C1)CC(C3)C2)n4c(n[nH]c4=S)C(C)C C20589593
Cc1c(sc(n1)NC(=O)C)Cc2cc(ccc2Cl)Cl C36639160
CCc1ccc(s1)c2csc3c2c(=O)[nH]c(n3)[C@@H](C)Cl C41204207
C[C@H]1CCCN(C1)C(=O)Nc2c(cccc2C(C)C)C(C)C C43171603
Cc1ccc(c(c1)Cl)NC(=O)N(C)Cc2c(ccs2)C C43187660
C[C@H](c1ccc(cc1)F)N(C)C(=O)Nc2cccc(c2F)Cl C43449985
Cc1c(sc(n1)c2ccsc2)C(=O)N[C@@H]3CCC[C@H](C3)C C45946614
Cc1ccc(c(c1)Cl)S(=O)(=O)N[C@@H]2CCCC[C@H]2C C48412532
Cc1ccc(cc1)C(=O)C(=O)Nc2ccc(c(c2)C)Br C48420783
C[C@@H](c1cccc(c1)Cl)NC(=O)c2cc(c(n2C)Cl)Cl C32687179
Cc1ccc(c(c1)Br)OC(=O)c2cc(c[nH]2)Cl C48527055
Cc1ccc(s1)[C@H](C)Nc2c3c(c(sc3ncn2)C)C C48738863
C[C@@H](C(=O)N1CCCC1)Nc2c(cc(cc2Cl)Cl)Cl C57348157
C[C@H](C(=O)N1CCCC1)Nc2c(cc(cc2Cl)Cl)Cl C57348159
C[C@@H](C(=O)N1CCCCC1)Nc2ccc(c(c2)Cl)Cl C57673457
C[C@H](C(=O)N1CCCCC1)Nc2ccc(cc2Cl)Cl C57673489
Cc1cccc(c1NC(=O)N(C)[C@@H]2CCc3c2cccc3)C(C)C C43281892
Cc1cccc(c1NC(=O)N(C)[C@H]2CCc3c2cccc3)C(C)C C43281893
C[C@@]12CC[C@@H](C1(C)C)C[C@H]2Nc3ccccc3S(=O)(=O)C C62350823
Cc1cc(nc(n1)Cl)Nc2cc(ccc2F)C(F)(F)F C62667342
C[C@H]1CCC[C@@H]([C@@H]1C)NC(=O)[C@@H]2C=C(N=C2C)c3ccc(cc3)F C63541213
Cc1ccc(c(c1)c2csc(c2C#N)NC(=O)c3ccnn3C)C C00372158
CC1=NN([C@@](C1)(C(F)(F)F)O)C(=O)c2cc(ccc2OC)Cl C00204402
CC[C@@H](C)N1CC2=C(C1=O)[C@H](NC(=O)N2C)c3ccc(cc3C)C C04346926
Cc1cc(n2c(n1)ncn2)Nc3cc(ccc3Cl)C(F)(F)F C00806640
COc1ccc(cc1)[C@@H]2Nc3ccccc3C(=O)N2c4ccccn4 C00054183
CC[C@H]1CCC2=NN([C@@]([C@@H]2C1)(C(F)(F)F)O)C(=O)c3ccc(o3)C C04603961
Cc1ccc(c(c1)[N+](=O)[O-])NC(=O)c2c(c(c(c(c2F)F)F)F)F C04652558
CC(C)c1ccc(cc1)[C@@H]2C3=C(CN(C3=O)C(C)C)N(C(=O)N2)C C04950342
Cc1ccc(cc1)NC(=O)c2c(=O)ccn(n2)c3ccc(cc3)Cl C05485189
c1ccc(c(c1)NC(=O)c2cc3nccc(n3n2)c4ccc(cc4)F)F C02793984
c1c(cc(c2c1OCO2)Cl)/C=C(\C#N)/C(=O)NC3CCCCC3 C08055476
Cc1ccc(cc1)NC(=O)[C@@H](C)N2c3cc(ccc3OCC2=O)Cl C09235719
Cc1ccn2cc(nc2n1)c3ccc(cc3)NC(=O)c4ccc(cc4)F C09572065
Cc1c2c(nc(n1)Nc3ccc(cc3)F)C[C@H](CC2=O)c4ccco4 C10156650
CC(C)n1c2c(cc(cn2)NC(=O)C34CC5CC(C3)CC(C5)C4)cn1 C10366320
Cc1ccc(cc1)NC(=O)[C@@H]2CCCN2c3c4ccccc4ncn3 C11246791
CC(C)n1c2c(cc(cn2)C(=O)Nc3cccc4c3CCCC4)cn1 C12825721
Cc1c2c(cc(nc2on1)c3ccccc3)C(=O)Nc4cccc(c4)C#C C12903126
C[C@@H]1CCc2c(sc(c2C#N)NC(=O)Cn3cnc4c3cccc4)C1 C12551445
CC(=O)N1CCc2c1cc(cc2)NC(=O)c3cc(ccc3OC)Cl C13696009
Cc1cc2c(cc1S(=O)(=O)N[C@H]3CCCC[C@H]3C)OCCN2C C15677387
Cc1cc2c(cc1S(=O)(=O)N[C@@H]3CCCC[C@H]3C)OCCN2C C15677389
CCc1cccc(c1)NC(=O)c2ccc3c(c2)nc4n(c3=O)CCCC4 C15677526
CCn1c(ccn1)[C@H]2CCCN2C(=O)Nc3ccc(cc3Cl)C C21791771
C[C@@H]1CN(C[C@H](O1)C)Cc2cs/c(=N\C(=O)c3ccccc3F)/[nH]2 C12791334
Cc1ccc(c(c1)C)n2nc(c(n2)C(=O)Nc3ccc(c(c3)F)F)C C23131385
CSc1ncc(c(n1)C(=O)Nc2cc3ccccc3nc2)Cl C29615118
Cc1cc(cc(c1)NC(=O)c2ccc(nc2)N3C[C@@H](O[C@H](C3)C)C)C C30016294
C[C@@H](c1ccccc1)NC(=O)c2cc(=O)n3c4ccccc4nc3s2 C33008762
Cc1ccc(o1)c2c(nco2)C(=O)Nc3ccc(cc3)Br C33049077
c1ccc(c(c1)NC(=O)c2ccc(cc2Br)F)[N+](=O)[O-] C37494550
Cc1ccccc1C(=O)Nc2cccc(c2)c3cn4cccnc4n3 C04033004
CC(C)n1c(ccn1)C(=O)Nc2nc3ccc4ccccc4c3s2 C36701758
CC(C)n1c(ccn1)C(=O)Nc2nc3c4ccccc4ccc3s2 C38501721
Cc1cc(c(c(c1)C)c2csc(n2)NC(=O)c3c(nns3)C)C C38575391
c1cc(cc(c1)C(=O)Nc2cccc(c2)c3cn4ccsc4n3)C#N C38734832
Cc1cc2c(c(c1)Cl)O[C@@H]([C@@H]2C)C(=O)N[C@@H](C)C3=C(N=N[C@@H]3C)C C39447809
Cc1csc(n1)NC(=O)c2cccnc2c3nc4ccccc4s3 C39881412
Cc1nc(c(s1)c2ccccc2)C(=O)Nc3ccc4c(c3)nsn4 C40327406
Cc1cccc2c1nc(s2)NC(=O)c3csc(n3)n4cccc4 C44448406
Cc1c(cc(s1)C(=O)Nc2cccc(c2)Br)[N+](=O)[O-] C45154193
Cc1c2c(cc(nc2on1)c3cccs3)C(=O)Nc4ccccc4F C45650828
c1cnc(nc1)N2CCC[C@H](C2)NC(=O)C3C4CC5CC(C4)CC3C5 C46422703
c1cc(ccc1c2nc(cs2)CN3C(=O)C4(CCCC4)NC3=O)F C48279271
c1cc(c(cc1Cl)Cl)C(=O)Nc2nnc(o2)c3ccsc3 C49448876
Cc1c([nH]c2nc(nn2c1=O)C(c3ccccc3)c4ccccc4)C C18221985
COc1ccc(cc1)N2[C@H](Nc3ccccc3C2=O)c4cscn4 C60523251
Cc1nc2ccccc2n1NC(=O)c3csc(n3)c4ccccc4 C63477918
CC(C)(C)NC(=O)c1ccc(cc1I)[N+](=O)[O-] C65603574
c1cc(c(cc1F)Cl)NC(=O)c2cc(c(cc2[N+](=O)[O-])F)F C65668512
Cc1cccc(c1C)n2c(c3c(n2)CSC3)NC(=O)c4ccccc4F C03008315
c1cc(c(cc1CSc2nc3c(c4cc(ccc4[nH]3)F)nn2)Cl)Cl C00887001
Cc1ccc(cc1)[C@@]2(C(=O)N(C(=O)N2)Cc3c(cccc3Cl)Cl)C C03338005
Cn1ccc(c1)/C=C\2/C(=O)N=C(S2)Nc3ccc(cc3Cl)Cl C04745850
COc1ccc(cc1)[C@@H]2CC(=O)NC3=C2C(=O)C[C@@H](C3)c4ccc(cc4)F C04915479
Cc1cc(c(c(c1)C)N[C@@H]2c3ccccc3C(=O)N2c4ccc(cn4)Cl)C C04960880
c1cc2c(c(c1)C(=O)NC3CCCCCC3)C(=O)N(C2)C4CCCCC4 C05005942
Cc1ccc(cc1N2CCCCC2=O)NC(=O)c3ccc(cc3Cl)Cl C05441776
c1ccc2c(c1)c(=O)[nH]c(n2)CSc3nc4cc(ccc4s3)Cl C05361303
Cc1nc2ccc(cc2s1)NS(=O)(=O)c3cccc(c3Cl)Cl C02631482
Cc1c(c2ccccn2c1C(=O)c3ccccc3)/C=C/4\C(=O)NC(=S)S4 C07334590
Cc1c(sc(n1)c2ccccc2)C(=O)Nc3c(c4c(s3)CCC4)C#N C07996207
Cc1nc2ccc(cc2s1)NC(=O)c3cc(nc4c3cccc4)C5CC5 C08185732
Cc1ccc(cc1C)N2C[C@@H](CC2=O)C(=O)Nc3cc(cc(c3)Cl)Cl C08264753
Cc1ccc(cc1C)S[C@H](C)C(=O)N2c3ccccc3NC(=O)C2(C)C C08474156
Cc1cc(cc(c1)NS(=O)(=O)c2cc(c(nc2)Cl)Br)C C06858574
Cc1c2cc(sc2n(n1)C)C(=O)N[C@@H](C)c3ccc(c(c3)Cl)Cl C10137847
c1ccc(cc1)c2csc(n2)NC(=O)c3cc4ccccc4c(=O)s3 C12030446
c1ccc(cc1)/C=C/C=C\2/C(=O)NN(C2=O)c3ccc(c(c3)Cl)Cl C12375770
Cc1ccc2c(c1)nc([nH]2)SCC(=O)N3C[C@@]4(C[C@H]3CC(C4)(C)C)C C12599560
Cc1c(c(n(n1)c2ccc(cc2)C(=O)Nc3cccc(c3F)Cl)C)Cl C15997394
c1ccc(c(c1)C(=O)Nc2c(nc3n2ccs3)c4ccc(cc4)F)F C18706105
CC(C)N1C(=O)c2ccccc2C[C@@]1(C)C(=O)NC3CCCCCCC3 C20387036
C[C@H]1CCC[NH+](C1)Cc2c(ccc3c2O/C(=C\c4cccs4)/C3=O)[O-] C20504034
C[C@H]1Cn2c(cc3c2c(ccc3)S1)C(=O)Nc4cc(ccc4OC)Cl C20559833
C[C@@H]1CCc2c(c(no2)C(=O)Nc3cc(ccc3Cl)C(F)(F)F)C1 C20572103
C[C@]1(C(=O)N(C(=O)N1)Cc2ccc(cc2Cl)F)c3ccc(cc3)Cl C20819919
c1ccc(c(c1)C(=O)Nc2cc3ccc(nc3c(c2)F)N4CCCCC4)F C21711075
c1ccc(c(c1)c2csc(n2)NC(=O)C3C[C@H]4CCC[C@@H](C3)C4=O)Cl C14375375
C[C@H]1CCCC[C@H]1NC(=O)[C@@H]2CCCN2C(=O)C34CC5CC(C3)CC(C5)C4 C29147999
c1ccc(c(c1)n2c3c(c(n2)C(=O)Nc4ccc(c(c4)Cl)F)CCC3)F C31814209
COc1ccc(cc1)c2c3c(sn2)[C@@H](CC(=O)N3)c4ccc(cc4)Cl C35325458
C[C@@H]1CCc2c(sc3c2c(=O)[nH]c(n3)[C@H](C)Sc4ccccn4)C1 C22517627
Cc1c2c(nc(nc2sc1C(=O)N[C@H](C)c3cccc4c3cccc4)C)C C36717293
CC(C)C(=O)N1CCCc2c1cc(cc2)NC(=O)c3ccc(cc3F)F C38692221
c1ccc(c(c1)C[C@H]2C(=O)N/C(=N/c3nc4ccccc4s3)/S2)Cl C39847189
Cc1c(sc(n1)C)C(=O)Nc2ccccc2c3nc4ccccc4s3 C40001214
CC(C)N1[C@@H](c2c(n[nH]c2C1=O)c3ccccc3)c4cccc(c4)Cl C40337985
c1ccc(c(c1)S(=O)(=O)NC2(CCCCCC2)C#N)Br C40452035
CCN1c2ccccc2S[C@@](C1=O)(C)C(=O)Nc3ccc4ccccc4c3 C40775183
Cc1nc2ccc(cc2s1)NC(=O)c3cc4c(n3C(C)C)ccs4 C40786715
CCc1c(nc(nc1NC)c2cc(c(o2)Br)Br)C C50864816
c1cc(ccc1N2CC[C@H](C2=O)C(=O)Nc3ccc(cc3Cl)Cl)F C53059911
c1cc(sc1/C=C(\C#N)/C(=O)Nc2c(c3c(s2)CCCC3)C#N)Cl C59116650
c1cnn(c1)c2ccc(cc2NC(=O)c3cc(c(cc3Cl)F)F)Cl C46724986
c1ccc2c(c1)nc(s2)N/N=C/c3ccc(o3)I C59391525
Cc1ccc(c(c1)C)c2ncc(s2)C(=O)N3CCC[C@H]3c4ccc[nH]4 C61382089
Cc1ccc(cc1C)NC(=O)C2CN(C2)c3nc4c(cccc4s3)F C62168188
Cc1ccc(c(c1)C)NC(=O)c2cnn(c2)c3ccc(cc3)Br C64581025
c1ccc(cc1)CCC(=O)N2CCC3(CC2)c4cccn4-c5ccccc5N3 C35399412
c1ccc2c(c1)[nH]c(n2)SCc3cn4cc(ccc4n3)Cl C00083749
c1ccc(cc1)Nc2c(nc3n2cccn3)c4ccsc4 C00428771
Cc1csc2c1c(ncn2)N/N=C/c3ccccc3Cl C04324054
c1cc(ccc1NC(=O)[C@@H]2CC(=O)N(C2)C3CCCCC3)Cl C00327454
Cc1ccsc1/C=N/NC(=O)c2ccc(o2)Br C00525165
Cc1ccc(cc1)NC(=O)/C(=C\C2=Cc3ccccc3OC2)/C#N C06881552
C1CCCC(CCC1)NC(=O)[C@H]2CCC(=O)N(C2)C3CCCC3 C11772136
c1ccc2c(c1)ncn2CC(=O)Nc3cc(cc(c3)Cl)Cl C05190879
Cc1ccc2nc(cc(=O)n2c1)CNc3ccc(cc3C)Cl C15290349
Cc1csc2n1c(=O)cc(n2)CNc3cccc(c3C)Cl C15290609
Cc1ccc2c(c1)c(cc(n2)N/N=C(/C)\c3ccccn3)C C17127135
C[C@@H]1CCC[C@@H]([C@@H]1C)NC(=O)Cn2cc3c(n2)CCCCCC3 C20865951
CN(C)c1ccc(cn1)NC(=O)c2cc3c(s2)CCCCC3 C22419052
c1c2c(cc(c1F)F)n(cn2)CC(=O)NC3CCCCCCC3 C24380662
Cc1ccc(cc1)c2nc(sn2)NC(=O)c3cccs3 C27740722
Cc1cc(=O)n(c2c1cccc2)[C@@H](C)C(=O)NC3CCCCC3 C32526053
C[C@H]1CN(CCO1)C(=O)c2cc(cc(c2O)C(C)C)C(C)C C32865736
CC\1=NN(C(=O)/C1=C\Nc2ccccc2)c3cccc(c3)Cl C13282658
Cc1ccc2nc(c(n2c1)NC(=O)C(C)C)c3ccccc3F C34913039
Cc1ccc2cnn(c2c1)CC(=O)N[C@@H]3CCC[C@H]([C@@H]3C)C C35312445
Cc1cc(ccc1Cl)Oc2c(n3ccsc3n2)CO C35429276
CC(C)c1ccc(cc1)[C@@H]2CSc3nnc(n3N2)C4CC4 C36152750
C[C@@H]1CCC[C@@H](C1)Nc2cc(ccc2n3cncn3)Cl C36952939
Cc1c(sc(n1)n2cccc2)C(=O)N[C@@H]3CCC[C@H]([C@@H]3C)C C37000988
Cc1cc(c(cc1Cl)OC)N[C@@H]2CCCc3c2cnn3C C37051497
CC(C)c1cc(on1)NC(=O)c2ccccc2Br C37493869
CSc1ncc(c(n1)C(=O)Nc2cccc(c2)Cl)Cl C06810418
Cc1cccc(c1)N[C@@H](C#N)c2cc3c(c(c2)Cl)OCO3 C37936866
CSc1ncc(c(n1)C(=O)Nc2ccc3c(c2)CCC3)Cl C39536756
Cc1c(nc(o1)c2cccs2)C(=O)Nc3c(cccc3F)F C42199815
c1ccc2c(c1)CSC[C@@H]2Nc3ccc(cc3F)[N+](=O)[O-] C43474179
Cc1cc(ccc1[N+](=O)[O-])N[C@@H]2CSCc3c2cccc3 C43570115
C1CCC(CC1)CC(=O)Nc2nc3c(s2)C(=O)CCC3 C44449140
Cc1c(cccc1Cl)NC(=O)c2c(noc2C(C)C)C C45400589
CC[C@@H]1CCc2c(sc(n2)NC(=O)c3c(cco3)C)C1 C46784513
Cc1ccc(c2c1nc(s2)NC(=O)/C=C/c3ccccn3)C C47519637
Cc1cc(cc(c1Cl)C)OC(=O)c2cc(c(=O)[nH]c2)Cl C48620395
c1ccc2c(c1)C[C@@H]([C@H]2O)Cc3ccc(cc3[N+](=O)[O-])Cl C50444982
c1cc(c(cc1Cl)C(F)(F)F)Nc2cnnc(n2)Cl C51039363
Cc1c(sc(n1)C)[C@@H](C)Nc2c3ccccc3nc(n2)Cl C52811713
c1ccc(c(c1)CSC2=NN/C(=C/3\C=CC=N3)/O2)Cl C09582365
CC[C@@H]1C(=O)N(c2ccccc2N1)Cc3cccc(c3)C#N C57929110
C[C@]1\2CC[C@H](C1(C)C)C/C2=N/NC(=O)c3cccc(c3)N(C)C C23529257
C/C=C/C=C/C(=O)/N=c/1\[nH]c2ccccc2n1c3ccccc3 C59310251
c1ccc2c(c1)ccn2CC(=O)N/N=C\3/CCCc4c3cccc4 C59547234
c1cc(ccc1c2nnco2)N[C@@H]3CCCc4c3ccs4 C61325363
c1csc2c1[C@@H](CCC2)Nc3cc(cc(c3)F)[N+](=O)[O-] C61364270
c1cc(c(cc1[N+](=O)[O-])Br)N[C@@H]2CCCSC2 C61587821
CC1(c2ccccc2N(C1=O)CC(=O)NC3CCCCC3)C C21112950
Cc1ccc(cc1)[C@H](C)N(C)C(=O)Nc2cccc3c2ccnc3 C67474680
CCC[C@H](C)C1CCC(CC1)[NH2+]C2CCC(CC2)[C@@H](C)CCC C01633991
Cc1ccc(cc1)[C@H](CC[NH2+][C@H](C)c2cccs2)c3ccco3 C04909806
C[C@H](C[NH+]1CC[C@@H]2CC[C@@H](C2)C1)[C@@](Cc3ccccc3)(c4cccs4)O C04958189
C[C@@H](C12CC3CC(C1)CC(C3)C2)[NH2+]Cc4ccc(cc4)OCC=C C08497341
C[C@@]12CC3C[C@@](C1)(CC(C3)(C2)[NH2+]Cc4ccc(cc4)OCC=C)C C08534526
CC[NH+](CC)CCN(c1nc2c(cc(cc2s1)Cl)C)C(=O)C(C)(C)C C10785316
CCOc1ccccc1C[NH2+][C@@H](C)c2ccc(c(c2)Cl)Cl C20006540
Cc1cc(c(c(c1C[NH2+][C@@H](c2ccc(cc2)F)C(C)C)C)C(=O)C)C C27453047
CCC[NH2+][C@H](c1ccc(s1)c2ccc(cc2Cl)C)C(C)C C34672211
CCC[NH2+][C@@H](c1ccc(s1)c2ccc(cc2Cl)F)C(C)C C34672306
CCC[NH2+][C@H](c1ccc(s1)c2ccc(cc2F)Cl)C3CC3 C34672692
CCC[NH2+][C@@H](CC)c1ccc(s1)c2ccccc2I C34672913
CCC[NH2+][C@@H](CC)c1ccc(s1)c2c(cc(cc2Cl)Cl)Cl C34673045
CCC[NH2+][C@@H](CC)c1ccc(s1)c2ccc(cc2Cl)Br C34673359
CCC[NH2+][C@H](c1ccc(s1)c2cc(cc(c2)Cl)Cl)C(C)C C34673618
CCC[C@@H](c1ccc(s1)c2cc(c(cc2Cl)Cl)Cl)[NH2+]CC C34673691
CCc1ccc(cc1)Oc2cc(ccc2C[NH2+]CC)Br C34664419
c1cc(c(cc1Br)C[NH2+]CC2CCCCC2)OC(F)F C34991063
CC(C)C[C@H](c1ccccc1)[NH2+]Cc2cccc(c2Cl)Cl C35012686
C[C@@H](c1ccc(s1)Cl)[NH2+]Cc2ccccc2OC(F)(F)F C35253619
CC[C@@H](C)[C@@H](c1cc(cc(c1OC)Br)Cl)[NH2+]CC C35509809
CCC[C@H](C)[C@@H](c1cc(ccc1Br)Br)[NH2+]CC C35541760
CC[C@H](C)[C@@H](c1ccccc1)[C@@H](c2ccc(s2)Cl)[NH2+]CC C35553221
CCC[NH2+][C@H](c1cccc(c1)I)c2ccc(s2)CC C35573520
CCC[NH2+][C@@H](c1cccc(c1)Cl)c2ccc(c(c2)Cl)OC C35574015
CCC[NH2+][C@@H](CC1CCCCC1)c2ccc(cc2)Br C35574197
CCC[NH2+][C@H](CCC1CCCCC1)c2ccc(cc2)Br C35574306
CCC[NH2+][C@@H](c1cccc(c1)C(F)(F)F)c2ccc(s2)Cl C35583754
CCC(CC)[NH+](C)Cc1cccc(c1)c2nc(cs2)CCl C36789511
c1ccc(cc1)CCC[NH2+]C2CC(C2)c3ccccc3Br C36843112
CCC(CC)[C@H](c1ccccc1)[NH2+]Cc2ccc(s2)Br C37107743
CCC(CC)[C@H](c1ccccc1)[NH2+]Cc2cc(cs2)Br C37107853
C[C@H](CCc1ccco1)[NH2+][C@@H](C)c2cc(c(cc2Cl)Cl)F C37232918
C[C@H](CCc1ccc(cc1)OC)[NH2+][C@@H](C)c2ccc(s2)Cl C37284534
CCCCCC[C@@H](C)[NH2+][C@@H]1CCOc2c1cc(cc2Cl)Cl C37318215
CCC[NH2+][C@H](c1ccc(s1)c2cc(ccc2C)Br)C3CC3 C37369240
CCC[NH2+][C@@H](CC1CCCC1)c2cc(ccc2Br)Br C37864926
C[C@H](CCC(C)C)[NH2+]C1CC(C1)c2ccccc2Br C36843141
C[C@@H](c1ccc(cc1)Br)[NH2+][C@H](CC(C)C)c2ccccc2 C37042898
C[C@@H](CCCC(C)C)[NH2+][C@@H](c1cccs1)c2ccc(s2)Cl C37231815
C[C@@H](CCCC(C)C)[NH2+][C@H](c1cccs1)c2ccc(s2)Cl C37231817
C[C@@H](c1ccc(cc1)I)[NH2+][C@H](CC(C)C)c2ccccc2 C37295175
C[C@H](c1ccccc1)[NH2+]Cc2cc(cc(c2OC(C)C)Cl)Cl C40729771
Cc1ccccc1COc2ccccc2C[NH2+][C@H](C)c3ccccc3 C40731561
C[C@@H](CC[NH2+]Cc1ccc(s1)Br)c2ccccc2 C43534157
CCOc1ccccc1[C@H](C)[NH2+][C@H](C)c2ccc(cc2)Br C49514761
Cc1cccc(c1)C[C@@H](Cc2cc(cs2)Br)C[NH2+]C C52976402
CC(C)(C)[NH2+]C[C@H](Cc1cccc(c1)Cl)Cc2cscn2 C52977863
C/C(=C/COC(=O)C)/C#CC[NH+](C1CCCCC1)C2CCCCC2 C59383574
C[C@H]1CCC[C@H](C1)[NH2+]Cc2c3ccccc3ccc2OCC(=C)C C66117377
CC[C@@H](C)OC(=O)c1c2c(sc1N)CCCC2 C00373327
CC(C)(C)[C@@H]1CCC[C@@H](C1)NC(=O)NCCCl C01703038
Cc1ccc(cc1)NC(=O)CNc2ccccc2F C05414597
C1CCC(CC1)NC(=S)N/N=C/2\C[C@H]3[C@@H]2CC=C3 C07013749
C1CCC(CC1)NC(=S)N/N=C/2\C[C@H]3[C@H]2CC=C3 C07013753
Cc1ccnc(c1)NC(=S)NC2CCCCC2 C05225270
CC[C@@H](C)NC(=O)NCC12CC3CC(C1)CC(C3)C2 C13745330
Cc1cc(ccc1NCC(=O)NC2CCCC2)F C20054558
CC[C@H]1CCCC[C@H]1Oc2ccc(cn2)C(=S)N C20552960
CC[C@H]1CCCC[C@@H]1Oc2c(cccn2)C(=S)N C20564416
CC(C)(C)c1ccc2cc([nH]c2c1)C(=O)NCC=C C29055519
Cc1ccc(cc1NCC(=O)NC2CCCCC2)F C15122835
CC(C)(C)c1ccc(cc1)c2csc(n2)CON C32112593
c1ccc(cc1)[C@H](c2ccc(cc2)F)Nc3c[nH]nc3 C35763953
CC(C)C(=O)Nc1ccc(cc1)N[C@@H]2CCSC2 C36957866
C[C@H]1CCC[C@@H](C1)Nc2ccc(cc2)CC(=O)NC C37046714
CC(C)Oc1c(ccc(n1)SC(C)(C)C)N C37077972
c1ccc(c(c1)CNc2cccc(c2)c3ccn[nH]3)F C37137381
c1cc(cc(c1)NC[C@H]2C[C@H]3C[C@@H]2C=C3)c4ccn[nH]4 C37317812
c1cc(ccc1N[C@H]2CCC[C@@H]2O)OC(F)(F)F C37689811
C[C@H](c1ccccc1F)Nc2cccc3c2cn[nH]3 C37783793
Cc1cccc(c1)[C@@H](C(=O)[O-])[NH2+]C2CCCCCC2 C37972422
Cc1cccc(c1)[C@H](C(=O)[O-])[NH2+]C2CCCCCC2 C37972423
C[C@H](C(C)C)Nc1ccc(c(c1)C(=O)NC)Cl C37778735
CCC(C)(C)Oc1c(c(cc(n1)C)C)C(=S)N C40514998
c1cc(cc(c1)N)C(=O)OCc2ccc(s2)Cl C41063807
Cc1cc(c(c(c1)C)[C@](C)(C(=O)[O-])[NH2+]C(C)(C)C)C C41759381
CC[C@H]1CCCC[C@H]1NC(=O)c2ccccc2NC C42033267
CC(C)(C)NC(=O)CNc1ccc(cc1F)Cl C42212192
C[C@H](CC(C)C)N(C)c1ccc(c2c1cccn2)N C42578061
CC(C)(C)[C@@H](c1ccccc1)NC(=O)NC2CC2 C42933051
c1cc(cc(c1)F)NC(=O)NCCc2cccs2 C43155689
Cc1cccc(c1NC(=O)NC[C@H]2C[C@@H]2C)C(C)C C43281411
Cc1cc(cc(c1)[C@H](C(=O)[O-])[NH2+]C2CCCCC2)C C43394961
C[C@@H](c1cccc(c1)Cl)NC(=O)N[C@@H](C)C2CC2 C43632349
CCc1ccc(s1)c2c(c(n(n2)C)N)CC(C)C C43640152
c1c(cc(cc1F)F)NC(=O)NC(C2CC2)C3CC3 C43881438
CC[C@H]1CCCC[C@H]1OC(=O)c2ccc(cc2C)N C44749198
C[C@H]1CCC[C@H](C1)NC(=O)NCCc2cccs2 C48003682
Cc1cccc(c1)NCC(=O)N[C@@H]2CCCC[C@H]2C C48421942
CC[C@@H](C(C)C)NC(=O)Nc1cccc(c1F)F C49414641
Cc1cc(c(c(c1)C)CNC(=O)NC[C@H]2C[C@@H]2C)C C49519019
CCOc1ccccc1c2c(sc(n2)C(C)C)N C50308887
CC1CCC(CC1)OCc2cc3ccccc3nc2N C50831952
CC[C@@H](C)[C@@H](C)n1c2ccc(cc2nc1C(C)C)N C52853952
C[C@H](CC(C)C)NC(=O)c1cccc2c1CCCN2 C61411762
CC[C@@H](C)[C@@H](C)NC(=O)c1cccc2c1CCCN2 C61412188
CC[C@@H](C(C)C)NC(=O)c1cccc2c1CCCN2 C61412245
CC(C)CNc1cc(n[nH]1)c2c(cccc2F)F C62669437
Cc1ccsc1CNC(=O)NCC2(CCCC2)C C66598139
CCN(CC)C(=O)[C@@H](C)[C@@H]1CC[C@]2(Cc3c(nc(s3)Nc4ccc(cc4)F)[C@H]([C@@H]2[C@H]1O)C)C C03840579
C=C(c1ccc(cc1)Cl)NNC(=O)c2ccc(cc2)CN3c4cccc5c4c(ccc5)C3=O C03259830
CCc1ccc(s1)[C@@H]2C3=C(C[C@@H](CC3=O)c4ccc(c(c4)OC)OC)Nc5ccccc5N2 C00718190
CCc1ccc(s1)[C@H]2C3=C(C[C@H](CC3=O)c4ccc(c(c4)OC)OC)Nc5ccccc5N2 C00718187
C[C@H]1CCCCN1c2ccc(cc2)NC(=S)NC(=O)c3ccc(o3)c4cc(ccc4Cl)Cl C08898461
C[C@@H](C(=O)Nc1ccc(c(c1)C(=O)NC2CCCCC2)Cl)Oc3ccc(cc3Cl)Cl C09231016
CCc1ccc2c(c1)cc(c(=O)[nH]2)CN(Cc3ccc(cc3)C)C(=O)Nc4ccc(cc4)Cl C12706860
Cc1cccc(c1)CCN(Cc2cc3ccc(cc3[nH]c2=O)C)C(=O)Nc4ccccc4Cl C01352863
Cc1ccc2c(c1)cc(c(=O)[nH]2)CN(CCc3ccccc3C)C(=O)Nc4ccc(cc4)Cl C01353183
Cc1ccc(cc1C)c2csc3c2c(=O)[nH]c(n3)SCC(=O)Nc4ccc(cc4F)F C12986828
Cc1ccc(cc1)Nc2nnc(s2)SCC(=O)Nc3ccc(cc3F)Br C09469887
c1ccc(cc1)c2c(c[nH]n2)/C=N/NC(=O)c3c(c4c(s3)cccc4Br)Cl C13321836
c1cc(oc1/C=C/C(=O)NC(=S)Nc2c(c3c(s2)CCC3)C#N)c4cc(cc(c4)Cl)Cl C14274961
C[C@@H]1CCCCN1c2ccc(cc2)NC(=S)NC(=O)c3ccc(o3)c4ccc(cc4Cl)Cl C14277330
Cc1cccc(c1)C(=O)Nc2ccc(cc2)NC(=O)[C@@H](C)Oc3c(cc(cc3C)Br)C C14553226
C[C@@H](C(=O)Nc1cc(ccc1F)F)Sc2[nH]c(=O)c3c(csc3n2)c4ccc(cc4)F C18599713
COc1ccc(cc1COc2cccc(c2)C(F)(F)F)c3c4c(nc(c3C#N)N)CCCC4 C19841333
Cc1ccc(cc1)C(=O)N/C(=C\c2ccc(o2)c3ccc(cc3Cl)Cl)/C(=O)NC(C)C C19912592
c1ccc(c(c1)c2nnc(s2)NC(=O)Nc3ccc(cc3)F)SCc4ccc(cc4)F C08739659
c1ccc(c(c1)CSCc2nnc(s2)NC(=O)Nc3ccc(c(c3)Cl)Cl)Cl C08914888
c1cc(ccc1c2c(nc([nH]2)c3ccc(cc3)Cl)SCC(=O)Nc4nccs4)Cl C20182380
CC(C)Oc1c(cccc1OC)[C@H]2C3=C(C[C@@H](CC3=O)c4ccccc4)Nc5ccccc5N2 C20881986
CCOc1ccc(cc1OC)[C@@H]2CC3=C([C@@H](Nc4ccccc4N3)c5ccc(cc5)C)C(=O)C2 C21221919
COc1ccc(cc1OC)[C@@H]2CC3=C([C@@H](Nc4ccccc4N3)c5c(cccc5Cl)F)C(=O)C2 C21239686
CCN(CC)c1ccc(cc1)[C@H]2C3=C(C[C@@H](CC3=O)c4ccc(cc4)N(C)C)Nc5ccccc5N2 C21249891
CC(C)Oc1ccc(cc1OC)[C@@H]2CC3=C([C@@H](Nc4ccccc4N3)c5cccc(c5)Cl)C(=O)C2 C21254019
CC(C)Oc1ccc(cc1)[C@@H]2CC3=C([C@@H](Nc4ccccc4N3)c5ccc(cc5)OC)C(=O)C2 C21258584
CCOc1cc(cc(c1O)/C=N/c2ccc(c(c2)O)c3nc4ccccc4s3)Br C01885092
C[C@H](C(=O)Nc1c(cc(cc1Cl)Cl)Cl)Sc2[nH]nc(n2)c3ccc(cc3)Cl C28869585
CCc1ccccc1NC(=O)c2c3c(sc2NC(=O)c4cccnc4)C[C@H](CC3)C(C)(C)C C33706634
CC(C)CCSc1[nH]c(=O)c2c(n1)NC3=C([C@@H]2c4ccccc4Cl)C(=O)CC(C3)(C)C C35450597
c1cc(ccc1[C@H]2Nc3c(c4c(s3)CCCC4)C(=O)N2)OC(=O)c5ccc(cc5Cl)Cl C27834157
COC(=O)CSc1nc(c2c3c(sc2n1)[C@@H](S[C@H](C3)c4ccccc4)c5ccccc5)N C08691962
Cc1cc(c(cc1CSc2cc(ccc2Cl)Cl)[C@H]3C(=C(O[C@H]4C3=C(N=N4)C)N)C#N)C C39395784
C[C@H](c1ccccc1)c2cc(c(s2)NC(=O)Nc3ccccc3Br)C(=O)OC C39967496
C[C@@]12C[C@@H](CC(C1)(C)C)N(C2)C(=O)[C@@H](Cc3ccccc3)NC(=O)Nc4cccc(c4)Cl C34971052
CCN(CC)C(=O)[C@@H](C)[C@H]1CC[C@@]2(Cc3c(nc(s3)Nc4ccc(cc4)F)[C@H]([C@@H]2[C@H]1O)C)C C43548680
c1cc(ccc1[C@H]2C[C@@H](n3c(cc(n3)C(=O)Nc4ccc(c(c4)Cl)Cl)N2)C(F)(F)F)F C00673784
c1cc(ccc1[C@@H]2C[C@H](n3c(cc(n3)C(=O)Nc4ccc(c(c4)Cl)Cl)N2)C(F)(F)F)F C00673783
c1cc(ccc1NC(=O)c2cc3n(n2)[C@@H](C[C@@H](N3)c4ccc(c(c4)Cl)Cl)C(F)(F)F)Cl C02228730
c1cc(ccc1NC(=O)c2cc3n(n2)[C@H](C[C@H](N3)c4ccc(c(c4)Cl)Cl)C(F)(F)F)Cl C02228724
c1ccc(cc1)[C@H]2C[C@@H](n3c(c(c(n3)C(=O)NC45CC6CC(C4)CC(C6)C5)Cl)N2)C(F)(F)F C08444993
CCc1ccccc1NC(=O)c2c(c3n(n2)[C@@H](C[C@@H](N3)c4ccc(cc4)C)C(F)(F)F)Cl C00674915
CCc1ccccc1NC(=O)c2c(c3n(n2)[C@H](C[C@H](N3)c4ccc(cc4)C)C(F)(F)F)Cl C00674909
Cc1ccc(cc1)[C@H]2C[C@H](n3c(cc(n3)C(=O)Nc4cc(cc(c4)Cl)Cl)N2)C(F)(F)F C02883723
c1cc(cc(c1)Br)CSc2[nH]c(nn2)N/N=C/c3cccc(c3Cl)Cl C59015662
c1ccc(cc1)c2ccc(c(=O)[nH]2)C(=O)Nc3ncc(s3)Cc4cccc(c4Cl)Cl C59251346
c1ccc(cc1)[C@@H](C(=O)Nc2ccc(cc2)NC(=O)N3CCCCCC3)Sc4ccccc4 C60276989
c1cc(ccc1[C@H]2C[C@@H](n3c(cc(n3)C(=O)Nc4cc(cc(c4)Cl)Cl)N2)C(F)(F)F)Cl C03011890
Cc1ccccc1C(=O)NC(=S)/N=c\2/[nH]c(cs2)c3ccc(c(c3)Br)OC C17015531
CCC[NH+](CCC)CCCNc1ccc(cc1[N+](=O)[O-])C(=O)Nc2cccc(c2)C C04668825
c1cc(sc1)COc2ccc(cc2)C[NH2+]CCNc3ccc(cc3Cl)[N+](=O)[O-] C07523962
CCOc1cccc(c1OCc2ccccc2)C[NH2+]CCNc3ccc(cc3)[N+](=O)[O-] C06870597
CCOc1c(cc(cc1OC)Cl)C[NH2+]CCNc2ccc(cc2Cl)[N+](=O)[O-] C10475094
CCOc1ccc(cc1Br)C[NH2+]CCNc2ccc(cc2Cl)[N+](=O)[O-] C10475104
COc1ccc(cc1OC)C[NH2+][C@H](c2ccccc2)C(=O)Nc3ccc(cc3Cl)[N+](=O)[O-] C12633481
CCOc1ccccc1C[NH+]2CCNC(=O)[C@H]2CC(=O)NCCc3ccccc3Cl C12703593
COc1ccccc1/C=C/C[NH+]2CCNC(=O)[C@@H]2CC(=O)NCCCC3CCCC3 C15073439
C[NH+](Cc1ccccc1NCC(=O)NCC(=O)Nc2ccc(cc2)F)C3CCCCC3 C15322833
CCOc1cc(cc(c1O)/C=[NH+]/CCCNc2ccc(cc2[N+](=O)[O-])Cl)Cl C16688198
CCCCNc1[nH+]c2c(s1)C[C@@]3(CC[C@@H]([C@@H]([C@H]3[C@@H]2C)O)[C@H](C)C(=O)NCCN4CCOCC4)C C20504510
C[NH+](C)[C@H](CNc1ccc(cc1S(=O)(=O)Nc2ccccc2OC)[N+](=O)[O-])c3ccccc3 C20834426
Cc1ccc(c(c1)[N+](=O)[O-])NC(=O)[C@H](c2ccccc2)NCC[NH+](C(C)C)C(C)C C21548885
CC(C)C[NH+](CCNc1nc(c2cnn(c2n1)C)Nc3ccc(cc3)OC)CC(C)C C21928749
CC[NH+](CC)[C@@H](CNC(=O)CSc1nnc(s1)Nc2ccccc2OC)c3ccco3 C24852456
CC[NH+](CC)[C@@H](CNC(=O)CSc1nnc(s1)Nc2ccccc2)c3ccco3 C24853798
CCNc1[nH+]c(n2c(n1)nc(n2)SCC(=O)c3ccc(cc3)C(C)(C)C)NCC C06758006
Cc1ccc(c(c1)S(=O)(=O)Nc2cccc(c2)C(=O)NCC[NH+](C(C)C)C(C)C)C C28638025
CC1=C[C@H]([C@@H](C[C@H]1CC(=O)NCC[NH+](C)C)C(C)C)CNC(=O)Nc2ccccc2 C30880325
CC[NH+](CC1=C([C@H](NC(=O)N1)c2ccc(o2)C)C(=O)OCC)CC(=O)Nc3cc(ccc3C)Cl C32754850
CC[NH+](CC1=C([C@@H](NC(=O)N1)c2ccc(o2)C)C(=O)OCC)CC(=O)Nc3cc(ccc3C)Cl C32754851
C[C@H](c1nc2ccccc2c(=O)n1CCOC)N(CCCCCC[NH3+])C(=O)c3ccc(cc3)C(C)(C)C C35058358
Cc1ccc(cc1C)c2csc3c2c(=O)[nH]c(n3)C[NH+](C[C@@H](COCc4ccco4)O)C(C)C C35747149
Cc1ccc(cc1C)c2csc3c2c(=O)[nH]c(n3)C[NH+](C[C@H](COCc4ccco4)O)C(C)C C35747150
c1ccc2c(c1)c(c[nH]2)CC[NH+](Cc3cccc(c3)Cl)Cc4nc(co4)C(=O)NC[C@@H]5CCCO5 C36064000
c1ccc2c(c1)c(c[nH]2)CC[NH+](Cc3ccc(cc3)Cl)Cc4nc(co4)C(=O)NC[C@@H]5CCCO5 C36064064
C[C@H]1CCC[C@@H]([C@@H]1C)[NH2+]CC(=O)Nc2ccc(cc2C(=O)Nc3ccc(cc3OC)OC)[N+](=O)[O-] C36075050
CC(C)(C)OC[C@H](C[NH2+][C@@H](Cc1ccccc1)c2nc(no2)c3ccc(cc3)[N+](=O)[O-])O C36154895
CC(C)C[NH+](Cc1[nH]c(=O)c2c(csc2n1)c3ccccc3Cl)C[C@@H](COCC=C)O C36207589
CC(C)C[NH+](Cc1[nH]c(=O)c2c(csc2n1)c3ccccc3Cl)C[C@H](COCC=C)O C36207590
Cc1ccccc1OC[C@@H](C[NH+](CCCOC)Cc2[nH]c(=O)c3c(csc3n2)c4ccccc4)O C36207615
CC[NH+](CC)CCCN(Cc1cc2cccc(c2[nH]c1=O)C)C(=O)NC3CCCCC3 C05979222
C[C@@H]1CCCC[C@@H]1[NH2+]CC(=O)Nc2ccc(cc2C(=O)Nc3cc(cc(c3)OC)OC)[N+](=O)[O-] C15936866
C[C@@]1(CC[C@]2([C@@H](C1)C(C[C@@H]2[NH2+]CC3CCCCC3)(C)C)CCC(=O)NCCN4CCOCC4)O C12531474
c1ccc2c(c1)ccc(c2C[NH2+]CCNC(=O)c3c(non3)N)OCc4ccc(c(c4)Cl)Cl C40744497
C[C@H](c1ccc(cc1Cl)C[NH2+]C(C)(C)CO)Oc2cc(sc2C(=O)N)c3cnc4n3cccc4 C43024064
CC(C)(C)C(=O)OC[C@@H]1[C@@H]([C@@H](C[C@H](O1)[NH3+])OC(=O)C(C)(C)C)OC(=O)C(C)(C)C C44608587
Cc1c2cc[nH]c2ccc1Nc3c(cncc3C#N)/C=C/CC[NH+]4CCC(CC4)NS(=O)(=O)C(C)C C45358070
C[C@@H](CNC(=O)[C@H](C(C)C)NC(=O)OCc1ccccc1)[NH+]2CCc3c(ccs3)C2 C32428140
C[C@H](c1[nH]c(=O)c2ccccc2n1)N(CCCCCC[NH3+])C(=O)C34CC5CC(C3)CC(C5)C4 C04156689
C[NH+](Cc1ccccc1NC(=O)CCCNC(=O)NC2CCCCC2)C3CCCCC3 C58644947
CC[NH+](CC)[C@@H](CNC(=O)Nc1cccc(c1)NC(=O)Nc2ccccc2)c3ccsc3 C58884588
CN(CC=C)C[C@H]1C[NH+]2CC[C@H]1C[C@@H]2CNC(=O)Nc3ccc(cc3)OC(F)(F)F C12601818
c1cc(ccc1NC(=O)C[NH2+]CCCNc2ccc(cc2[N+](=O)[O-])C(F)(F)F)Cl C59447160
CCCCN(c1c(n(c(=O)[nH]c1=O)CC(C)C)N)C(=O)C[NH+](CCC)[C@H]2CCc3ccccc3C2 C60039781
c1ccnc(c1)SCc2cccc(c2)NC(=O)C[NH+](Cc3ccc(cc3)C(=O)NC4CC4)C5CC5 C62588308
C[C@@H](CCCC(C)C)NC(=O)CCCNC(=O)N1CCC2=c3ccccc3=[NH+][C@@H]2C1 C63270824
Cc1cc(nc(n1)N/C(=N/C(=O)Nc2ccc(cc2)OC)/NCCC3=c4cc(ccc4=[NH+]C3)OC)C C63330563
CC(C)CCN1[C@@H]2NN[C@@H](N2c3ccsc3C1=O)CCCC(=O)NCCC4=c5ccccc5=[NH+]C4 C63552625
CC[C@@H](C)[C@H](C(=O)NCc1ccc([nH+]c1)N2CCO[C@@H](C2)C)NC(=O)OC(C)(C)C C65562375
C[C@@H]1c2c(sc(n2)NC(=O)CC(C)(C)C)C[C@]3([C@H]1[C@H]([C@@H](CC3)[C@H](C)C(=O)NCC[NH+]4CCOCC4)O)C C04221993
c1ccc(cc1)CC2CC[NH+](CC2)Cc3c(nnn3c4c(non4)N)C(=O)N/N=C/c5cccs5 C09233430
Cc1ccc(c(c1)S(=O)(=O)Nc2ccc(cc2)C(=O)NC[C@@H](c3ccc(o3)C)[NH+]4CCOCC4)C C09220060
CCOC(=O)c1c(c2cc(c(cc2[nH]1)OC)OC)NC(=O)C[NH+]3C[C@]4(C[C@@H]3CC(C4)(C)C)C C02258154
COC(=O)c1cn(nn1)[C@H]2C[C@H]([NH+](C2)C3C4CC5CC(C4)CC3C5)C(=O)NCCc6c[nH]c7c6cccc7 C12040927
C[NH+](C)CCNC(=O)/C(=C\c1ccc(o1)c2cccc(c2)[N+](=O)[O-])/NC(=O)c3ccccc3 C12923188
CCCCc1cc(no1)C[C@H]2C[NH2+]CC[C@H]2CC(=O)N3CCC(CC3)n4c5ccccc5[nH]c4=O C15673386
C[C@@H](c1nnc(n1c2ccc(cc2)Cl)SCc3nc(nc(n3)Nc4ccc(cc4)F)N)[NH+](C)C C16685452
Cc1c2c(cc(/c(=[NH+]/c3ccc(cc3)C(=O)OC)/o2)C(=O)Nc4ccc(cc4)C(=O)OC)c(cn1)CO C20617220
CCOC(=O)C1=C(NC(=O)N[C@H]1c2ccco2)C[NH+](C)Cc3ccc4cc(ccc4c3)OC C21583997
C[C@H](C(=O)Nc1cccc(c1)[N+](=O)[O-])[NH+](C)CC(=O)Nc2ccc(c(c2)C(F)(F)F)Cl C23038452
CC(C)Nc1c(c(n([nH+]1)CC(=O)Nc2ccc(cc2)OC)N)c3nc(no3)c4ccc(cc4)Cl C23125521
CCOC(=O)[NH+]=c1ccc-2c(cc(oc2c1)O)COC(=O)c3cc(ccc3NCCO)[N+](=O)[O-] C28855029
CCOC(=O)C1=C(NC(=O)N[C@@H]1c2ccco2)C[NH+](C)Cc3ccccc3N4CCCCC4 C29155122
CCOC(=O)C1=C(NC(=O)N[C@H]1c2ccco2)C[NH+](C)Cc3ccccc3N4CCCCC4 C29155128
c1ccc(c(c1)C(=O)NC[C@@H]2CCCO2)NC(=O)C3CC[NH+](CC3)Cc4nc(no4)c5cccc(c5)Cl C30985488
CCCNC(=O)c1ccccc1NC(=O)[C@H]2CCC[NH+](C2)Cc3nc(no3)c4ccccc4Cl C31049191
c1cc(cc(c1)[N+](=O)[O-])/C=N/Nc2nc(cs2)CSC(=[NH2+])N/N=C\c3cccc(c3)[N+](=O)[O-] C33434057
C[C@@H]1CCCC[NH+]1Cc2c(nnn2c3c(non3)N)C(=O)N/N=C(/C)\c4ccc(cc4)CC(C)C C33638400
C[NH+](C)CCNC(=O)CN1CCN(CC1)C(=O)c2csc(n2)Nc3ccc(c(c3)Cl)Cl C34831616
C[NH+](C)CCNC(=O)CCN1CC2=C(C1=O)[C@H](NC(=O)N2CC=C)c3cccc(c3)Oc4ccccc4 C35636770
CC(C)[C@@H](C(=O)N1CCC(CC1)CCF)NS(=O)(=O)c2c[nH+]ccc2N[C@@H](Cc3ccccc3)CO C36093439
CCOC(=O)c1c(c2c(=O)[nH]c(nc2s1)C[NH+](C[C@H](COC(C)C)O)C3CCCCC3)C C36206672
Cc1c2c(=O)[nH]c(nc2sc1C(=O)OC)C[NH+](C[C@@H](COCC(C)C)O)C3CCCCC3 C36206966
Cc1c2c(=O)[nH]c(nc2sc1C(=O)OC)C[NH+](C[C@H](COC(C)(C)C)O)C3CCCCC3 C36206969
CCOC(=O)c1c(c2c(=O)[nH]c(nc2s1)C[NH+](Cc3ccco3)C[C@@H](COc4ccccc4C)O)C C36207196
Cc1c2c(=O)[nH]c(nc2sc1C(=O)OC(C)C)C[NH+](CC=C)C[C@@H](COc3ccccc3)O C36207473
c1ccc(cc1)C[NH+]2CCC(CC2)NC(=O)[C@@H](c3ccccc3)NS(=O)(=O)c4cccc5c4nsn5 C13521312
Cc1cc(cc(c1)NC(=O)[C@@H]2[C@H]3C=C[C@@]4([C@@H]2C(=O)N([C@@H]4C(=O)N[C@@H]5CCC[C@@H]([C@@H]5C)C)CCC[NH+](C)C)O3)C C09777243
c1ccc(cc1)N/C(=[NH+]/Nc2ccc(cc2)[N+](=O)[O-])/P(=O)(N3CCOCC3)N4CCOCC4 C18190797
Cc1ccccc1c2nc(on2)C[NH+]3CCC[C@@H](C3)C(=O)Nc4ccccc4C(=O)NCC=C C38886816
C[C@@H]1C(=C([NH+]=C1/C=C/2\c3ccccc3NC2=O)C)CCC(=O)N4C[C@@H](C[C@H]4C(=O)OCc5ccccc5)O C39267247
C[C@H]1C(=C([NH+]=C1/C=C/2\c3ccccc3NC2=O)C)CCC(=O)N4C[C@@H](C[C@H]4C(=O)OCc5ccccc5)O C39267248
C[C@@H](C(C)(C)O)Nc1cc2c([nH+]c1)N([C@@H]([C@@H]2NC(=O)[C@@H]3CCOC3)C(=O)OC)CCc4c[nH]c5c4cccc5 C39344507
Cc1ccc(cc1)NC(=O)[C@@H](C)OC(=O)c2ccccc2[N-]S(=O)(=O)c3ccc4=[NH+]C(=O)[NH+]=c4c3 C39422744
CC(C)C(=O)Nc1cc(c(cc1C(=O)OCc2cc(oc-3c/c(=[NH+]\C(=O)C)/ccc23)O)OC)OC C39574523
CC(C)[C@@H](C(=O)N1C[C@H](C2(C1)CC[NH2+]CC2)C(=O)NCC3(CCCCC3)N4CCOCC4)Oc5ccccc5 C39672954
C[C@H]1CCc2c(c(on2)Nc3c4cnn(c4nc(n3)NCCCn5cc[nH+]c5)c6ccccc6)C1 C41026190
Cc1c2cc[nH]c2ccc1Nc3c(cncc3C#N)/C=C/CC[NH+]4CC[C@H]([C@@H](C4)C)NS(=O)(=O)C C45351364
CCCNC(=O)N1CCC2(CC1)[NH2+][C@@H](C(=O)N2CCc3ccc(c(c3)OC)OC)CC(C)C C36029784
C/C(=N\NC(=[NH2+])S[C@H]1CC(=O)N(C1=O)CCc2ccc(c(c2)OC)OC)/c3ccc4ccccc4c3 C59489380
CCOc1cc(cc(c1OCc2cccc3c2cccc3)Br)/C=N/[NH+]=C(\c4c(non4)N)/N C13477563
CCOc1ccc(cc1OC)[C@@H](CNC(=O)C[C@@H](c2cccc(c2)C)NC(=O)N)C3=c4ccccc4=[NH+]C3 C63112099
CCOc1ccc(cc1OC)[C@H](CNC(=O)C[C@@H](c2ccccc2C)NC(=O)N)C3=c4ccccc4=[NH+]C3 C63117432
COc1ccc(cc1OC)C2=N[C@@H]3C(=CNN3C(=C2)C(F)(F)F)C(=O)NCCC4=c5ccccc5=[NH+]C4 C63433656
CCc1ccc(cc1)NC(=O)CS[C@@H]2Nc3c(nccn3)C(=O)N2CCC4=c5ccccc5=[NH+]C4 C63541288
Cc1cc(nc(n1)N/C(=N/C(=O)Nc2cccc(c2)[N+](=O)[O-])/NCCC3=c4ccccc4=[NH+]C3)C C63744041
C[C@]1(C(=O)N(C(=O)N1)CC(=O)NC[C@@H](c2ccc(cc2)OC)C3=c4ccccc4=[NH+]C3)C5CC5 C63827926
CC[C@@]1(C(=O)N(C(=O)N1)CC(=O)NC[C@H](c2ccc(cc2)OC)C3=c4ccccc4=[NH+]C3)C C63830702
COc1cc(cc(c1)OC)CCC2CCN(CC2)C(=O)[C@H](CC3=c4ccccc4=[NH+]C3)NC(=O)N C64179072
CC[NH+](CC)CCCN([C@@H](c1cccs1)C(=O)NC2CCCCC2)C(=O)c3ccc([nH]3)c4ccccc4 C06511219
CC[NH+](CC)CCCN([C@H](c1ccc(cc1)F)C(=O)NC2CCCCC2)C(=O)c3ccc([nH]3)c4ccccc4 C06511233
c1ccc(cc1)CN([C@H](c2ccc(cc2)F)C(=O)NC3CCCCC3)C(=O)c4ccc(o4)C[NH+]5CCCCC5 C12705328
c1ccc(cc1)CN([C@@H](c2ccc(cc2)F)C(=O)NC3CCCCC3)C(=O)c4ccc(o4)C[NH+]5CCCCC5 C12705332
CCN(CC)c1ccc([nH+]c1N(CC)CC)N2CCN(CC2)C(=O)[C@]3(CCc4c(c(c(c(c4O3)C)C)O)C)C C13651281
CCCC[NH+](CCCC)CCCN1C(=O)c2cc3c(n2C[C@@]1(C)C(=O)NC4CCCCCC4)cco3 C15675871
CCCC[NH+](CCCC)CCCN1C(=O)c2cc3c(n2C[C@]1(C)C(=O)NC4CCCCCC4)cco3 C15675873
CC[NH+](CC)CCC[C@@H](C)NC(=O)c1ccc(cc1)CSc2nc(cc(n2)Cl)N(CC)CC C16570436
CC[NH+](CC)CCC[C@H](C)NC(=O)c1ccc(cc1)CSc2nc(cc(n2)Cl)N(CC)CC C16570437
CCOc1cc(ccc1OCc2ccc(cc2)Cl)C[NH2+]CCNc3ccc(cc3Cl)[N+](=O)[O-] C16689073
CCOc1cc(ccc1OCc2ccccc2Cl)C[NH2+]CCNc3ccc(cc3Cl)[N+](=O)[O-] C16689262
CCOc1ccccc1NC(=O)c\2cc3c(cnc(c3o/c2=[NH+]\c4ccc(cc4)Oc5ccccc5)C)CO C02955338
CCc1ccc(cc1)/[NH+]=c\2/c(cc3c(cnc(c3o2)C)COC(=O)CC)C(=O)Nc4ccc(cc4OC)OC C20617673
Cc1ccc(cc1)CN2c3ccccc3O/C(=C/c4ccc(cc4)C(=O)NCC[NH+](C)Cc5ccccc5)/C2=O C03586701
CCOc1cc(cc(c1OCc2ccc(cc2)C)Cl)C[NH2+]CCCSc3nnnn3c4ccccc4 C20874933
COc1cccc(c1OCc2ccc(cc2Cl)F)C[NH2+]CCNc3ccc(cc3Cl)[N+](=O)[O-] C20876231
CC(C)(C)c1ccc(cc1)c2nc(on2)C[NH+]3CCC(CC3)C(=O)Nc4cc(c(cc4OC)Cl)OC C30977401
CC[NH+](CC)[C@@H](CCCCNC(=O)c1ccccc1)C(=O)N/N=C/c2ccc(o2)c3ccc(cc3)Cl C35006943
Cc1ccn2c(c1)[nH+]c(c2NC3CCCCC3)c4ccc(c(c4)OC)OC(=O)c5ccc(c(c5)[N+](=O)[O-])C C35103491
CC[NH+](CC)CCNC(=O)c1cc(ccc1N2CCC(CC2)C)NC(=O)Nc3ccc(cc3)C(C)C C35723193
COCCC[NH+](Cc1ccc(cc1)OC)Cc2ccc(o2)C(c3ccc(cc3)OC)(c4ccc(cc4)OC)O C35745064
CCN(CC)c1c(c(no1)c2ccc(cc2)F)C[NH+](CCC(C)C)C[C@@H](COc3ccccc3C)O C35760472
CCN(CC)c1c(c(no1)c2ccc(cc2)F)C[NH+](CCC(C)C)C[C@H](COc3ccccc3C)O C35760476
Cn1c(c(c(n1)c2ccccc2)C[NH+](CC3CC3)C[C@H](COCc4ccccc4)O)Oc5ccc(cc5)F C35778378
CCOC(=O)C[NH+](CC(C)C)CC(=O)N(CCc1c[nH]c2c1cccc2)Cc3ccc(c(c3)Cl)Cl C35843668
CC(C)CN(Cc1cc(ccc1N(C)C2CC[NH+](CC2)C)NC(=O)CC(C)(C)C)C(=O)c3ccccc3Cl C35945017
Cc1ccc(s1)C[NH+](CCCOC)Cc2ccc(o2)C(c3ccc(cc3)OC)(c4ccc(cc4)OC)O C36154590
CC[C@H](C)[NH+](Cc1c(nn(c1Oc2ccccc2OC)c3ccccc3)C)C[C@@H](Cc4ccccc4)O C36302067
Cc1c(c(n(n1)c2ccccc2)Oc3ccccc3OC)C[NH+](Cc4ccc(cc4)F)C[C@H](CCC=C)O C36302219
CCc1c(c(n(n1)c2ccc(cc2)F)Oc3ccccc3)C[NH+](C[C@H](COCc4ccccc4)O)C(C)C C36303434
CCC[NH+](Cc1c(nn(c1Oc2cccc(c2)C)c3ccccc3)C)C[C@H](COCc4ccccc4)O C36304854
CC(C)COC[C@H](C[NH+](Cc1c(nn(c1Oc2ccc(cc2)Cl)C)c3ccccc3)CC4CC4)O C36305219
CC(C)(C)OC[C@@H](C[NH+](Cc1c(nn(c1Oc2ccc(cc2)Cl)C)c3ccccc3)CC4CC4)O C36305236
CC(C)(C)OC[C@H](C[NH+](Cc1c(nn(c1Oc2ccc(cc2)Cl)C)c3ccccc3)CC4CC4)O C36305239
CCCC[C@@H](C[NH+](Cc1c(nn(c1Oc2ccccc2Cl)c3ccccc3)C)C[C@@H]4CCCO4)O C36313709
CCCC[C@H](C[NH+](Cc1c(nn(c1Oc2ccccc2Cl)c3ccccc3)C)C[C@@H]4CCCO4)O C36313711
CCCCOC[C@@H](C[NH+](Cc1c(nn(c1Oc2ccccc2)c3ccc(cc3)Cl)C)CC4CC4)O C36313859
CCc1c(c(n(n1)c2ccccc2)Oc3ccc(cc3)C)C[NH+](CC4CC4)C[C@@H](COCC(C)C)O C36346536
CCOc1ccc(cc1OCC)[C@H](C)NC(=O)[C@H]2CCC[NH+](C2)Cc3nc(no3)c4ccc(cc4)C(C)(C)C C38903019
CC[NH+](CC)CCCN([C@H](c1ccc(cc1)C)C(=O)NC2CCCCC2)C(=O)[C@@H]3C=CC(=N3)c4ccccc4 C39699465
CCOc1cc(cc(c1OCc2cccc(c2)C)Cl)C[NH2+]CCCSc3nnnn3c4ccccc4 C40741864
Cc1c(nc(o1)c2cc(ccc2OC)Br)C[NH+]3CCC(CC3)C(=O)NC[C@@H](C)c4ccccc4 C40985376
c1ccc2=[NH+]CC(=c2c1)C[C@@H](COc3cc(cnc3)c4ccc5c(c4)NON5)Nc6ccc7c(c6)non7 C52634372
CCCCC(=O)N(c1ccc(cc1)Nc2c3ccccc3[nH+]c4c2ccc(c4)[N+](=O)[O-])S(=O)(=O)C C05085298
c1ccc(cc1)C[NH+](Cc2ccccc2)CC(=O)N/N=C/3\c4ccccc4N(C3=O)Cc5ccccc5Cl C59157927
CCc1ccccc1NC(=O)CS[C@@H]2N=N[C@H](O2)[C@H](CC3=c4ccccc4=[NH+]C3)NC(=O)OC(C)(C)C C63339766
CCCCC[C@@H](CC)NC(=O)c1ccccc1N2C(=O)[C@@]3([C@@H]4C(=c5ccccc5=[NH+]4)CCN3C2=O)C C63361930
CCOC(=O)c1ccc(cc1)NC(=O)[C@@H](CC2=c3ccccc3=[NH+]C2)NC(=O)C45CC6CC(C4)CC(C6)C5 C63684125
CCCOC(=O)c1ccc(cc1)N[C@@H]2/C(=N/S(=O)(=O)c3ccc(c(c3)C)C)/N=c4ccccc4=[NH+]2 C38970883
CCCOC(=O)c1ccc(cc1)N[C@H]2/C(=N/S(=O)(=O)c3ccc(c(c3)C)C)/N=c4ccccc4=[NH+]2 C38970884
CC[NH+](CC)CCn1c2c(c(nc1=O)SCC(=O)Nc3ccc(c(c3)Cl)Cl)CCCC2 C09747135
C[C@H](c1ccc(cc1)Br)NC(=O)C[NH+]2CCC(=CC2)c3c(cc(cc3OC)OC)OC C11062593
COC(=O)[C@@H]1C[C@H](C[NH+]1Cc2cccc(c2)C(F)(F)F)NC(=O)c3cc(nc4c3cccc4)C5CC5 C11911093
CC(=O)Nc1ccc(cc1)C[NH+]2CCC(CC2)[C@@H](Cc3ccccc3F)N(C)C(=O)c4cccs4 C12244619
C[NH+](Cc1ccccc1)Cc2ccc3c(c(sc3n2)C(=O)OC)NC(=O)C4(CC4)c5ccccc5 C12451228
Cc1cccc(c1)C[NH+]2C[C@@H](C[C@H]2C(=O)NCc3cn4ccccc4n3)Sc5ccc(cc5)OC C11789835
CN([C@@H](Cc1ccccc1)C2CC[NH+](CC2)Cc3c[nH]nc3c4ccccc4)C(=O)c5ccsc5 C11912104
CCOC(=O)C1CC[NH+](CC1)[C@@H](c2ccncc2)c3c(c(sc3NC(=O)c4ccccc4)C)C C12042998
Cc1cc(ccc1NC(=O)C[NH+](C)CC(=O)N(CC2=CCSC2)c3ccccc3)Br C14085340
COc1cccc(c1O)C[NH+]2CCC(CC2)c3nnc(n3CC=C)SCc4cccc(c4)Cl C14971671
COc1ccc(cc1OC)CC[NH2+][C@@H]2CCc3c(sc4c3c(=O)n(cn4)Cc5ccccc5)C2 C14971853
Cc1cccc(c1C)NC(=O)C[NH+](CCOC)CC(=O)N(C)C(c2ccccc2)c3ccccc3 C16395807
Cc1ccc2c(c1)cc(c(n2)OCc3ccccc3C)C[NH2+]C[C@@H](c4cccnc4)N5CCOCC5 C19635796
CC[NH+](CC)CCNC(=O)c1ccc2c(c1)N(C(=O)c3ccccc3[S@@]2=O)Cc4ccc(cc4)Cl C20242276
Cc1ccc(cc1)CNC(=O)[C@H](C)Sc2nc3c(c4c(s3)CCCC4)c(=O)n2CCC[NH+](C)C C21603958
CC[NH+](CC)CCCn1c(=O)c2ccccc2nc1S[C@H](C)C(=O)Nc3ccccc3C(C)C C21604915
CCc1cc2c(s1)cc3n2C[C@@](N(C3=O)CCC[NH+](CC)CC)(C)C(=O)NC4CCC(CC4)C C21810092
C[NH+](C)[C@@H](CNC(=O)CCc1ccc(cc1)S(=O)(=O)N2CCCCCC2)c3ccccc3Cl C22619849
C[NH+](C)[C@H](CNC(=O)CCc1ccc(cc1)S(=O)(=O)N2CCCCCC2)c3ccccc3Cl C22619851
Cc1ccc(cc1)Cn2c(=O)c3ccccc3nc2SCC(=O)N[C@@H]4CC[NH+](C4)Cc5ccccc5 C23042816
C[C@@H](c1nnc(n1c2ccc(cc2)F)SCC(=O)N[C@@H](C)C34CC5CC(C3)CC(C5)C4)[NH+](C)C C23483085
C[C@H](c1cccc(c1)Cl)NC(=O)CSc2nnc(n2c3ccc(cc3)Cl)[C@@H](C)[NH+](C)C C23483464
C[C@H](c1ccccc1)n2c(=O)c3ccccc3nc2SCC(=O)N[C@@H]4CC[NH+](C4)Cc5ccccc5 C24141301
c1ccc(cc1)/C=C/S(=O)(=O)N2CC[NH+](CC2)CC(=O)N[C@H](c3ccc(cc3)F)c4cccs4 C30594830
CCCCCn1c(=O)c2c3c(sc2nc1SCC(=O)NC4CC[NH+](CC4)CC)CCCC3 C29617867
c1cc(cc(c1)Cl)CSCCNC(=O)C2CC[NH+](CC2)Cc3nc(no3)c4ccc(cc4)F C30982366
c1ccc(c(c1)c2nc(on2)C[NH+]3CCC(CC3)C(=O)NCCSCc4ccc(cc4)F)Cl C30984872
c1ccc(c(c1)c2nc(on2)C[NH+]3CCC[C@H](C3)C(=O)NCCSCc4ccc(cc4)F)Cl C31051158
c1ccc(c(c1)c2nc(on2)C[NH+]3CCC[C@@H](C3)C(=O)NCCSCc4ccc(cc4)F)Cl C31051162
Cc1ccc(cc1)C[NH+](CCc2c[nH]c3c2cccc3)Cc4nc(cs4)C(=O)N5C[C@H](O[C@@H](C5)C)C C35415925
Cc1c(c(n(n1)c2ccccc2)Oc3ccc(cc3F)F)C[NH+](C[C@@H](COC(C)(C)C)O)C4CC4 C35777794
Cc1c(c(n(n1)c2ccccc2)Oc3ccc(cc3F)F)C[NH+](C[C@@H]4CCCO4)C[C@@H](C(C)C)O C35777832
Cc1c(c(n(n1)c2ccccc2)Oc3ccc(cc3F)F)C[NH+](C[C@H]4CCCO4)C[C@@H](C(C)C)O C35777835
C[C@H](c1ccccc1)[NH+](Cc2ccc(c(c2)Cl)Cl)Cc3nc(co3)C(=O)NC[C@@H]4CCCO4 C36083102
CC(C)COC[C@@H](C[NH+](Cc1cccc(c1)F)C[C@@H]2CC(=NO2)c3ccc(c(c3)Cl)Cl)O C36146390
Cc1ccc(o1)C[NH+](Cc2ccc(o2)C(c3ccc(cc3)OC)(c4ccc(cc4)OC)O)C5CC5 C36202608
CC[NH+]1CCN(CC1)[C@@H](c2ccc(c(c2)OC)OC)c3c(c(sc3NC(=O)c4cccs4)C)C C38546796
CC[NH+]1CCN(CC1)[C@H](c2ccc(c(c2)OC)OC)c3c(c(sc3NC(=O)c4cccs4)C)C C38546797
c1ccc(cc1)c2nc(on2)C[NH+]3CCC[C@H](C3)C(=O)NCCSCc4c(cccc4Cl)F C38884798
c1ccc(cc1)c2nc(on2)C[NH+]3CCC[C@H](C3)C(=O)NCCCSCc4cccc(c4)Cl C38885758
Cc1ccccc1CSCCCNC(=O)[C@@H]2CCC[NH+](C2)Cc3nc(no3)c4ccc(cc4)F C38901583
Cc1cccc(c1)c2nc(c(o2)NCCC[NH+](C)C)S(=O)(=O)c3ccc(cc3)Br C39844299
Cc1cccc(c1C)OC[C@H](C[NH+](Cc2ccc(o2)c3ccc(cc3)F)[C@@H]4CCS(=O)(=O)C4)O C40315389
CC[NH+](CC)[C@H](CNC(=O)c1ccc(o1)S(=O)(=O)c2ccc(cc2)Br)c3ccccc3 C40323023
Cc1c(nc(o1)c2cc(ccc2OC)Br)C[NH+]3CCC(CC3)C(=O)NCCC(C)C C40985347
Cc1ccc(cc1)[C@H](CNC(=O)c2ccccc2SCC(=O)N3CCc4c3cccc4)[NH+](C)C C60155881
c1ccc(cc1)[C@@H](C(=O)C2=c3ccccc3=[NH+]C2)OC(=O)CNC(=O)c4ccc(c(c4)Cl)Cl C39945419
Cc1cc(nc(c1C#N)SCC(=O)NCCC2=c3cc(ccc3=[NH+][C@@H]2C)OC(F)(F)Cl)C C63515595
c1ccc2=[NH+]CC(=c2c1)C[C@@H](C(=O)OCC(=O)c3ccccc3F)NC(=O)c4ccccc4Cl C63864637
Cc1c(c(on1)C)CCNC(=O)C2CC[NH+](CC2)Cc3cc4ccccc4n3Cc5ccc(cc5)F C35451507
CCc1cc(=O)oc2c1ccc(c2C)OC(=O)[C@H](Cc3c[nH]c4c3cccc4)NC(=O)OCc5ccccc5 C02147227
CCCCCCOc1ccc(cc1OC)/C=C(\C#N)/C(=O)Nc2ncc(s2)Cc3ccc(c(c3)Cl)C C09494982
CC[C@](C)(C(=O)NC1CCCCC1)N(C[C@H]2CCCO2)C(=O)CCc3cc(c(c(c3)C(C)(C)C)O)C(C)(C)C C09720389
CCc1c/c(=N\NC(=O)CCCCCNC(=O)OC(C)(C)C)/oc2c1cc3c(c2)OC4(CCCCC4)CC3 C13570934
CCOc1cc(ccc1OCCCOc2ccccc2)c3[nH]c(=O)c4c5c(sc4n3)C[C@@H](CC5)C(C)(C)C C13940641
CCCN(CC(=O)Nc1cc(nn1c2ccc(cc2)OC)C(C)(C)C)C(=O)Nc3cccc(c3)C(F)(F)F C16434677
CCCCCN(CC(=O)Nc1cc(nn1c2ccc(cc2C)C)C(C)(C)C)C(=O)Nc3ccc(cc3)OCC C16436753
CCOC(=O)C1=C(N(C(=O)C[C@H]1c2cccc(c2)Cl)CC(=O)N[C@@H](Cc3ccccc3)c4ccccc4)C C16604452
CCc1ccc(cc1)[C@H]2C3=C(C[C@@H](CC3=O)c4ccc(c(c4)OC)OC)NC(=C2C(=O)OCCSCC)C C06197656
CCCCc1ccc(cc1)n2nc3cc(c(cc3n2)NC(=S)NC(=O)COc4cc(ccc4C(C)C)C)C C22861228
Cc1ccc(cc1)Cn2c(=O)c3ccc(cc3nc2SCC(=O)c4ccc(cc4)C)C(=O)NCCC(C)C C32944570
Cc1ccccc1O[C@H](C)C(=O)Nc2ccc(cc2)Cc3ccc(cc3)NC(=O)[C@@H](C)Oc4ccccc4C C33826506
C[C@@H](CCCN(Cc1ccc(cc1)F)C(=O)Nc2ccc(cc2F)F)Nc3cc(cc4c3nccc4)OC C35003062
CCc1ccc(cc1)NC(=O)N(CCC(C)C)[C@H](CC)c2nc3ccccc3c(=O)n2c4ccccc4OC C35094258
CCOC(=O)c1ccc(cc1)NC(=O)N(CC(C)C)CC(=O)Nc2cc(nn2c3cccc(c3)C)C(C)(C)C C35143747
CC[C@H](C)N(CC(=O)N(Cc1cccn1Cc2ccccc2)C3CCCCC3)C(=O)Nc4c(cccc4C)C C35349678
Cc1ccc(cc1)CN(CCc2c[nH]c3c2cccc3)C(=O)CN(C4CC4)C(=O)Nc5ccc(cc5)C(C)C C35761452
CC[C@@H](c1ccccc1)C(=O)Nc2ccc(cc2)n3c(nc(n3)OCC(C)C)c4ccc(cc4)C(F)(F)F C35777643
CCCCC/C=C/C(=O)N(c1cccc(c1)Cl)[C@H](c2ccc3c(c2)OCO3)C(=O)NC(C)(C)CC(C)(C)C C36482126
CC(C)(C)CC(C)(C)NC(=O)[C@H](c1ccco1)N(c2cccc(c2)Cl)C(=O)CCc3ccc(cc3)OC C36485368
CCC/C=C/[C@@H](C(=O)NC(C)(C)CC(C)(C)C)N(c1cccc(c1)Cl)C(=O)Cc2ccc3c(c2)OCO3 C36486684
CCCCNC(=O)[C@@H](c1ccc(cc1)N(C)C)N(Cc2ccco2)C(=O)/C(=C/c3ccccc3)/c4ccccc4 C36493962
COc1ccc2ccccc2c1[C@H](C(=O)NC3CCCCC3)N(Cc4ccco4)C(=O)CCC5CCCCC5 C36495622
CC[C@@H](c1ccccc1)C(=O)N(Cc2ccco2)[C@@H](c3ccc(cc3)N(C)C)C(=O)NC(C)(C)CC(C)(C)C C36497259
CC[C@H](c1ccccc1)C(=O)N(Cc2ccco2)[C@@H](c3ccc(cc3)N(C)C)C(=O)NC(C)(C)CC(C)(C)C C36497260
CC(C)(C)CC(C)(C)NC(=O)[C@H](C(c1ccccc1)c2ccccc2)N(Cc3ccco3)C(=O)c4ccco4 C36498342
Cc1ccc(c(c1)C)[C@H](C(=O)NC(C)(C)CC(C)(C)C)N(Cc2ccco2)C(=O)CCc3ccc(cc3)OC C36501103
C[C@H](CC(=O)N(Cc1ccco1)[C@H](c2ccc(cc2)N(C)C)C(=O)NC(C)(C)CC(C)(C)C)c3ccccc3 C36501941
CCCCCCN([C@H](c1ccc(cc1)C)C(=O)NC(C)(C)C)C(=O)[C@H]2CCCN2C(=O)OCc3ccccc3 C36508034
CCCCCCN([C@H](c1ccc(c(c1)OC)OC)C(=O)NC(C)(C)CC(C)(C)C)C(=O)C#Cc2ccccc2 C36514121
CCCCCCN([C@H](c1ccc(cc1C)C)C(=O)NC(C)(C)CC(C)(C)C)C(=O)c2cccc(c2)[N+](=O)[O-] C36519775
Cc1ccc(o1)CN([C@@H](c2cccc(c2)OC)C(=O)NC(C)(C)CC(C)(C)C)C(=O)CCC3CCCCC3 C36556980
Cc1ccc(o1)CN([C@@H](c2ccc3c(c2)OCO3)C(=O)NC(C)(C)CC(C)(C)C)C(=O)CCC4CCCCC4 C36557206
Cc1ccc(o1)CN([C@@H](c2ccco2)C(=O)NC(C)(C)CC(C)(C)C)C(=O)Cc3cccc(c3Cl)Cl C36597930
Cc1ccc(o1)CN([C@H](c2ccco2)C(=O)NC(C)(C)CC(C)(C)C)C(=O)Cc3cccc(c3Cl)Cl C36597931
Cc1ccc(o1)CN([C@H](c2cccc(c2)OC)C(=O)NC(C)(C)CC(C)(C)C)C(=O)C[C@@H](C)c3ccccc3 C36598507
Cc1ccc(o1)CN([C@H](c2ccc(cc2)OC)C(=O)NC(C)(C)CC(C)(C)C)C(=O)C[C@@H](C)c3ccccc3 C36598747
Cc1ccc(o1)CN([C@H](c2ccc(cc2)N(C)C)C(=O)NC(C)(C)CC(C)(C)C)C(=O)C[C@H](C)c3ccccc3 C36598781
CC[NH+](CC)CCCN1[C@@H](C(=C(C1=O)[O-])C(=O)c2c(nc(s2)c3ccccc3)C)c4ccc(cc4)C(C)C C33813737
C[C@@H]1CC[C@@H]([C@@H](C1)OP(=O)([C@@H](c2ccc(c(c2)OC)OC)O)O[C@@H]3C[C@H](CC[C@@H]3C(C)C)C)C(C)C C09428290
CCCCOc1ccc(cc1OCC)[C@@H]2c3c(n[nH]c3C(=O)N2Cc4ccc(cc4)Cl)c5ccc(cc5)C C40341581
CCCCOc1ccc(cc1OCC)[C@H]2c3c(n[nH]c3C(=O)N2Cc4ccc(cc4)Cl)c5ccc(cc5)C C40341582
CCCCOc1ccc(cc1OC)[C@H]2C(=C(Nc3n2nc(n3)SCCC)C)C(=O)OCc4ccccc4 C40981346
CCCSc1nc2n(n1)[C@H](C(=C(N2)C)C(=O)OCC=C)c3ccccc3OCc4ccc(cc4)C(C)(C)C C40982754
CCCCOC(=O)C1=C(Nc2nc(nn2[C@@H]1c3ccc(c(c3)OC)OCc4ccccc4)SCCC)C C40982885
CCCCSc1nc2n(n1)[C@H](C(=C(N2)C)C(=O)OC(C)C)c3ccccc3OCc4ccccc4Cl C41001677
CCCCOC(=O)C1=C(Nc2nc(nn2[C@H]1c3ccccc3OCc4ccc(cc4)C(C)(C)C)SCC)C C41003869
CCOC(=O)C1=C(NC(=C([C@@H]1c2ccc(cc2)Cl)C#N)SCC(=O)Nc3cccc(c3)C(F)(F)F)c4ccccc4 C01864351
Cc1ccc(cc1)n2c(nnc2SCC(=O)N/N=C/c3cc(c(c(c3)OC)OC)OC)c4ccc(cc4)C(C)(C)C C01900704
CCCN(CCC)c1ccc(cc1)C(=O)N/N=C/2\c3ccccc3N(C2=O)C(c4ccccc4)c5ccccc5 C59152417
CC[NH+](CC)CCCN(CC(=O)N(C1CCCCC1)C2CCCCC2)C(=O)c3ccc(cc3)[N+](=O)[O-] C03811823
CC[NH+](CC)CCn1c2c(c(=O)n(c(n2)SCc3ccc(cc3)Cl)c4ccccc4)sc1=S C03034066
C[NH+](Cc1cccc(c1)OC)Cc2nnc(n2c3cccc(c3)OC)SCc4cccc(c4)Cl C12055900
Cc1ccc(s1)C(=O)N2CCCC[C@H]2CCOc3cccc(c3)C[NH+](C)Cc4cccc5c4nccc5 C12122239
Cc1ccsc1C(=O)N(Cc2ccc(cc2)OC)Cc3cc4c(ccc(c4[nH+]c3N(C)C)OC)OC C12163883
C[NH+](Cc1ccc(cc1)OC)Cc2nnc(n2c3cccc(c3)OC)SCc4cccc(c4)Cl C12218397
CN([C@H](Cc1ccccc1Cl)C2CC[NH+](CC2)Cc3ccc(cc3)C(=O)OC)C(=O)c4ccco4 C12280246
C[NH+](Cc1cc(ccc1OC)Br)C[C@@H](COC(c2ccc(cc2)OC)c3ccc(cc3)OC)O C03495900
CC[C@H](c1nnnn1C(C)(C)CC)[NH+](Cc2ccc(cc2)OC)Cc3cc4c(cc(cc4[nH]c3=O)C)C C13064788
CC[C@@H](c1nnnn1C(C)(C)CC)[NH+](Cc2ccc(cc2)OC)Cc3cc4c(ccc(c4[nH]c3=O)C)C C13065177
CC[C@@H](c1nnnn1C(C)(C)CC)[NH+](Cc2ccccc2OC)Cc3cc4c(ccc(c4[nH]c3=O)C)C C13065185
CC[C@H](c1nnnn1CCc2ccccc2)[NH+](CCc3ccccc3C)Cc4cc5cccc(c5[nH]c4=O)C C13495886
CCC(C)(C)n1c(nnn1)[C@H](C(C)C)[NH+](Cc2cc3cc(ccc3[nH]c2=O)OCC)C4CCCCC4 C13500674
C[NH+](CC(=O)NCCc1ccc(cc1)OC(F)F)CC(=O)Nc2ccc(c(c2)C(F)(F)F)Cl C15441631
CC[C@H](c1nnnn1CCc2ccccc2)[NH+](Cc3ccco3)Cc4cc5c(ccc(c5nc4O)C)C C08582577
CC[NH+]1CCc2c(sc(c2[C@@H](CCC(C)C)NC(=O)Nc3ccccc3OCC)n4cccc4)C1 C20532196
CC(C)CCn1c(nnc1SCc2cc(oc-3cc(=[NH+]C(=O)C)ccc23)O)COc4ccccc4 C24848303
COc1ccc(cc1OC)CC[NH2+][C@H](c2ccccc2)C(=O)Nc3cc(ccc3Cl)C(F)(F)F C03345782
CC[NH+](CC)CCC[C@H](C)Nc1cc(nc2c1nc(cn2)c3ccc(cc3)[N+](=O)[O-])NC(=O)OCC C16932588
CC[NH+](CC)CCNC(=O)c1cc(ccc1N2CCCCC2)NC(=O)Nc3cccc(c3Cl)Cl C34689719
CC[NH+](CC)[C@H](CCCCNC(=O)c1ccccc1)C(=O)N/N=C/c2ccc(o2)c3ccccc3Cl C33959506
CC[C@@H](c1nc2ccccc2c(=O)n1c3ccc(cc3)Br)N(CC[NH+](C)C)C(=O)CC(C)C C35069380
CC[C@H](c1nc2ccccc2c(=O)n1c3ccc(cc3)Br)N(CC[NH+](C)C)C(=O)CC(C)C C35069382
CCOc1ccccc1n2c(=O)c3ccccc3nc2[C@H](C)N(CC[NH+](C)C)C(=O)CCC4CCCC4 C35093664
CCOc1ccccc1n2c(=O)c3ccccc3nc2[C@@H](C)N(CC[NH+](C)C)C(=O)/C=C/c4ccccc4 C35094599
c1ccc(cc1)CCN(Cc2ccccc2)C(=O)C[NH+]3CCCn4cccc4[C@@H]3c5cccc(c5)[N+](=O)[O-] C35172539
CCOC(=O)CNc1c([nH+]c2n1c(ccc2)C)c3cccc(c3)OS(=O)(=O)c4c(cc(cc4C)C)C C35174072
CCOc1ccccc1N2CCN(CC2)C(=O)c3ccc(o3)C[NH+](Cc4ccc(cc4)F)C(C)(C)C C35226688
C[NH+](C)CCN(Cc1ccccc1)C(=O)c2cc(nn2c3ccc(cc3)Cl)c4ccc(cc4)[N+](=O)[O-] C35293140
COC(=O)c1ccccc1C[NH+](CCN2CCCC2)Cc3cccn3Cc4cccc(c4)C(F)(F)F C35499743
Cc1ccc(cc1C)n2cc(nc2NC(=O)CN(CC[NH+](C)C)C(=O)NC(C)C)c3ccc(cc3)Cl C35671857
CC[NH+](CC)CCNC(=O)c1cc(ccc1N2CCCCC2)NC(=O)Nc3ccc(cc3Cl)Cl C35709475
Cc1ccc(cc1)C[NH+](CCc2c[nH]c3c2cccc3)Cc4nc(cs4)C(=O)NCc5ccc(cc5)F C35815146
CCOCCC[NH+](Cc1c(cccc1Cl)F)CC(=O)N(CCc2ccccc2)Cc3ccc(o3)C C35844933
CN(Cc1ccccc1)C(=O)c2coc(n2)C[NH+](Cc3cccc(c3)C(F)(F)F)Cc4cccc(c4)OC C36065521
CCOC(=O)[C@H]1CCCN(C1)C(=O)c2coc(n2)C[NH+](Cc3ccc(cc3C)C)[C@@H](C)c4ccccc4 C36073591
CC[C@@H](C)[NH+](Cc1c(nn(c1Oc2ccccc2OC)c3ccccc3)C)C[C@@H](COC(C)(C)C)O C36302075
CCc1c(c(n(n1)c2ccccc2)Oc3cccc(c3)OC)C[NH+](CC4CC4)C[C@@H](COC(C)C)O C36302621
CCc1c(c(n(n1)c2ccccc2)Oc3ccc(cc3)OC)C[NH+](C[C@@H](COC(C)(C)C)O)C(C)C C36316384
C[NH+](C)CCN(c1nc2c(ccc(c2s1)Cl)OC)C(=O)CCCSc3ccc(cc3)Cl C38835547
COc1ccc(c2c1nc(s2)N(CCCn3cc[nH+]c3)C(=O)Cc4ccc(cc4)c5ccccc5)OC C38848275
COc1ccc2c(c1)c(ccn2)[C@@H]([C@@H]3C[C@@H]4CC[NH+]3C[C@@H]4C=C)OC(=O)c5cc(cc(c5)[N+](=O)[O-])[N+](=O)[O-] C39930660
CCCC[C@@H](COc1cccc2n1nc(c2c3ccncc3)c4cccc(c4)NC(=O)Nc5ccccc5)[NH3+] C45168577
CCCC[C@H](COc1cccc2n1nc(c2c3ccncc3)c4cccc(c4)NC(=O)Nc5ccccc5)[NH3+] C45168579
CCOC(=O)[C@@H]1C(=c2cc(ccc2=[NH+]1)OC)/N=N/N3CCN(CC3)C(c4ccccc4)c5ccccc5 C38583513
CCOC(=O)[C@H]1C(=c2cc(ccc2=[NH+]1)OC)/N=N/N3CCN(CC3)C(c4ccccc4)c5ccccc5 C38583515
CCCOC(=O)c1ccc(cc1)N[C@@H]2/C(=N/S(=O)(=O)c3ccc(cc3)OC)/N=c4ccccc4=[NH+]2 C38965517
CC1=N[C@@H](SC1)SCc2ccccc2C(=O)O[C@@H](c3ccccc3)C(=O)C4=c5ccccc5=[NH+]C4 C40083982
CC1=N[C@H](SC1)SCc2ccccc2C(=O)O[C@H](c3ccccc3)C(=O)C4=c5ccccc5=[NH+]C4 C40083989
c1ccc(cc1)/C=N/N(c2cccc(c2)C(F)(F)F)C(=O)COC(=O)CCC3=c4ccccc4=[NH+]C3 C63900310
CCCC[C@@H]1C(=O)N/C(=N\N=C\c2c3ccccc3ccc2OS(=O)(=O)c4ccc(cc4)OCC)/S1 C08387153
CC1=NC(=C([C@H](C1C(=O)Nc2ccccc2)c3ccc(c(c3)OC)OC)C#N)SCC(=O)OCc4ccccc4 C00859160
Cc1cc(nc(n1)SCC(=O)N(Cc2cccnc2)[C@H](c3ccc(cc3)C(C)C)C(=O)Nc4ccc(cc4)N(C)C)C C08695676
Cc1cc(nc(n1)SCC(=O)N(Cc2ccc(cc2)OC)[C@H](c3ccc(cc3)F)C(=O)Nc4ccc(cc4)N(C)C)C C08695716
Cc1cc(nc(n1)SCC(=O)N(Cc2ccc(cc2)F)[C@H](c3ccc(c(c3)OC)OC)C(=O)Nc4ccc(cc4)OC)C C08712670
CC(C)c1ccc(cc1)[C@H](C(=O)Nc2ccc(cc2)OC)N(Cc3ccc(cc3)OC)C(=O)Cn4c5ccccc5nn4 C08713132
COc1ccc(cc1)NC(=O)[C@H](c2ccc(cc2)Cl)N(Cc3nc(cs3)c4ccccc4)C(=O)Cn5c6ccccc6nn5 C08713323
CCOc1cc(ccc1OCc2ccc(cc2)C)/C=N/NC(=O)c3ccc(cc3)Cn4c(cc(n4)[N+](=O)[O-])C C02335889
CCc1ccccc1NC(=O)CSC2=NC(=C([C@@H](C2C#N)c3ccccc3Cl)C(=O)OCCOC)C C09045101
COc1ccc(cc1OC)CCN([C@H](c2ccc(cc2)Cl)C(=O)NC3CCCCC3)C(=O)c4ccco4 C12479438
CC(C)c1ccc(cc1)[C@@H](C(=O)NC(C)(C)C)N(Cc2ccccc2Cl)C(=O)CNC(=O)c3ccco3 C12484342
COC(=O)Cc1c(c(sc1C(=O)OC)N(C(=O)Nc2ccc(cc2)Cl)C(=O)Nc3ccc(cc3)Cl)C(=O)OC C12950799
Cc1ccc(cc1)[C@H](C(=O)NC2CCCCC2)N(c3cccc(c3)C)C(=O)CCCC(=O)Nc4ccccn4 C13027405
Cc1cc(c(n1Cc2ccco2)C)/C=N/Nc3ccc(cc3S(=O)(=O)Nc4ccc(cc4)OC)[N+](=O)[O-] C12546616
CCC[C@@H](CNC(=O)COC(=O)c1c(ccc(n1)n2c(cc(n2)C)C)Cl)c3ccc(cc3Cl)Cl C03310731
CC[C@H](c1nc2ccccc2c(=O)n1c3ccc(cc3)OCC)N(CCC(C)C)C(=O)Nc4ccccc4C C16425511
CCc1ccc(cc1)n2c(=O)c3ccccc3nc2[C@@H](CC)N(CCC(C)C)C(=O)Nc4ccccc4OC C16429925
CC(C)CCN(CC(=O)Nc1cc(nn1c2ccc(cc2)OC)C(C)(C)C)C(=O)Nc3ccc(c(c3)F)F C16435288
Cc1ccc(c(c1)C)n2c(cc(n2)C(C)(C)C)NC(=O)CN(CC(C)C)C(=O)Nc3ccc(cc3OC)OC C16436137
Cc1ccccc1n2c(cc(n2)C(C)(C)C)NC(=O)CN(CCC(C)C)C(=O)Nc3ccc(cc3OC)OC C16438044
Cc1cccc(c1C)NC(=O)N(CCOC)CC(=O)N(CCc2c[nH]c3c2cccc3)Cc4ccc(cc4)F C16649390
CCCCOc1ccc(cc1OC)c2c(c(nc(c2C#N)SCC(=O)C34CC5CC(C3)CC(C5)C4)N)C#N C18285736
Cc1cccc(c1C)NC(=O)N(CC=C)CC(=O)N(CCc2ccc(c(c2)OC)OC)Cc3c(ccs3)C C34690742
CCCN1C(=C([C@H](NC1=O)c2ccc(cc2)NC(=O)[C@@H](CC)c3ccccc3)C(=O)OCC)c4ccccc4 C34865287
CCCC[C@@H](CC)C(=O)N1CCN(C[C@@H]1C)C(=O)[C@@H]([C@@H](C)CC)NC(=O)Nc2ccc(cc2Cl)Cl C34869405
CCCC[C@H](CC)C(=O)N1CCN(C[C@H]1C)C(=O)[C@@H]([C@@H](C)CC)NC(=O)Nc2ccc(cc2Cl)Cl C34869408
CCCS(=O)(=O)N(CCC(C)C)CC(=O)N(Cc1ccccc1C)C2CCN(CC2)C(=O)NC(C)(C)C C34909711
CC[C@@H](c1ccccc1)C(=O)Nc2ccc(c(c2)C(=O)NCC(C)C)N3CCN(CC3)c4ccccc4OC C35152405
CCCC[NH+](CCCC)CCCN1[C@@H](C(=C(C1=O)[O-])C(=O)c2ccc(cc2)Cl)c3ccc(cc3)[N+](=O)[O-] C35164544
CCNC(=O)N1CCN(CC1)CC2=C([C@@H](NC(=O)N2CC)c3cccc(c3)Oc4ccccc4)C(=O)OCC C35642521
CC(C)CCN(CC(=O)Nc1cc(nn1c2ccc(cc2)Cl)C(C)(C)C)C(=O)c3ccc(cc3)[N+](=O)[O-] C35699973
Cc1ccc(c(c1)[C@H]2C(=C(N=C3N2C(=CS3)/C=C(/NCC[NH+](C)C)\[O-])C(F)(F)F)C(=O)OC(C)C)C C35705419
CCOC(=O)C1=C(N=C2N([C@H]1c3ccc(cc3)Cl)C(=CS2)/C=C(/NCC[NH+](C)C)\[O-])c4ccccc4 C36063115
CCCCC(=O)N(C1CCCCC1)[C@@H](c2ccc(cc2)[N+](=O)[O-])C(=O)NCS(=O)(=O)c3ccc(cc3)C C36493592
CCCCC[C@H](C(=O)NC1CCCCC1)N(Cc2ccco2)C(=O)[C@@H]3CCCN3C(=O)OCc4ccccc4 C36494082
CCCCCCN([C@H](c1ccco1)C(=O)NC2CCCCC2)C(=O)[C@H]3CCCN3C(=O)OCc4ccccc4 C36507998
CCCCCCN([C@H](c1cc(ccc1Cl)[N+](=O)[O-])C(=O)NC(C)(C)C)C(=O)CNC(=O)c2ccccc2 C36518907
CC(C)(C)CC(C)(C)NC(=O)[C@H](c1ccc(cc1)[N+](=O)[O-])N(C(=O)CCc2ccc(cc2)OC)C(C)(C)C C36587492
CC(C)(C)CC(C)(C)NC(=O)[C@@H](c1ccc(cc1)C(F)(F)F)N(C(=O)c2ccc(cc2)[N+](=O)[O-])C(C)(C)C C36593533
Cc1ccc(o1)CN([C@H](c2cc(ccc2Cl)[N+](=O)[O-])C(=O)NC(C)(C)C)C(=O)C[C@H](C)c3ccccc3 C36598633
Cc1ccc(o1)CN([C@H]([C@@H](C)c2ccccc2)C(=O)NC(C)(C)CC(C)(C)C)C(=O)c3ccc(cc3)[N+](=O)[O-] C36603058
CC(C)CCN(CC(=O)Nc1cc(nn1c2ccc(cc2)OC)C(C)(C)C)C(=O)c3ccc(cc3)C(C)(C)C C40361528
CCCOC(=O)C1=C(Nc2nc(nn2[C@H]1c3cc(c(c(c3)Br)OCC)OC)SCCC)C C40980564
CCCSc1nc2n(n1)[C@H](C(=C(N2)C)C(=O)Nc3ccccc3C)c4ccc(c(c4)OC)OCCC(C)C C40981374
CCCSc1nc2n(n1)[C@@H](C(=C(N2)C)C(=O)OCc3ccccc3)c4ccccc4OCc5ccccc5 C40982279
CCOC(=O)c1c(c(sc1N/C=C(/C#N)\c2nc(cs2)c3ccc(cc3)CC(C)C)C(=O)OCC)C C02323030
Cc1ccc(cc1NC(=O)CSc2nnc(n2Cc3ccco3)CNc4cccc(c4)C(F)(F)F)Cl C00930199
CC1=C([C@H](C(=C(N1)SCC(=O)Nc2cccc(c2)C(F)(F)F)C#N)c3ccc(cc3)Cl)C(=O)OCCOC C01773035
C=CCn1c(nnc1SCC(=O)Nc2c(c3c(s2)CCCC3)C#N)CCCOc4ccc(cc4Cl)Cl C01804645
CC(C)(C)c1ccc(cc1)c2nnc(n2c3ccc(cc3)OC)SCC(=O)N/N=C/c4ccc(c(c4)OC)OC C01897388
COc1ccccc1n2c(nnc2SCC(=O)[C@@H](C#N)C(=C)[NH3+])COc3ccccc3c4ccccc4 C03301673
CC(C)(C)n1c(nnn1)[C@@H](c2cc3cc(ccc3[nH]c2=O)OC)[NH+](CCc4ccccc4)Cc5ccccc5 C06014913
CCC(C)(C)n1c(nnn1)[C@@H](c2cc3c(cc(cc3[nH]c2=O)C)C)[NH+](Cc4ccccc4)Cc5ccco5 C06149031
CCC(C)(C)n1c(nnn1)[C@@H](c2cc3c(cc(cc3[nH]c2=O)C)C)[NH+](Cc4ccco4)Cc5cccs5 C06149035
CCC(C)(C)n1c(nnn1)[C@@H](c2cc3cc(cc(c3[nH]c2=O)C)C)[NH+](Cc4ccc(cc4)F)Cc5ccco5 C06149107
CCC(C)(C)n1c(nnn1)[C@@H](c2cc3cc(cc(c3[nH]c2=O)C)C)[NH+](Cc4ccccc4)Cc5ccco5 C06149112
CCC(C)(C)n1c(nnn1)[C@H](c2cc3c(ccc(c3[nH]c2=O)C)C)[NH+](Cc4ccccc4)Cc5cccnc5 C06077648
CCC(C)(C)n1c(nnn1)[C@H](c2cc3cc(c(cc3[nH]c2=O)C)C)[NH+](Cc4ccccc4)Cc5ccco5 C06149363
CCC(C)(C)n1c(nnn1)[C@H](c2cc3cc(cc(c3[nH]c2=O)C)C)[NH+](Cc4ccccc4)Cc5ccco5 C06149404
CCC(C)(C)n1c(nnn1)[C@H](c2cc3cc(ccc3[nH]c2=O)C)[NH+](Cc4ccccc4Cl)Cc5ccco5 C06149441
CCC(C)(C)n1c(nnn1)[C@H](c2cc3ccc(c(c3[nH]c2=O)C)C)[NH+](Cc4ccccc4)Cc5ccco5 C06149536
CCC(C)(C)n1c(nnn1)[C@H](c2cc3ccc(cc3[nH]c2=O)C)[NH+](Cc4ccc(cc4)F)Cc5ccco5 C06149550
CCC(C)(C)n1c(nnn1)[C@H](c2cc3cccc(c3[nH]c2=O)C)[NH+](Cc4ccc(cc4)Cl)Cc5ccco5 C06149593
CCc1ccc2c(c1)cc(c(=O)[nH]2)[C@@H](c3nnnn3C(C)(C)C)[NH+](Cc4ccccc4Cl)Cc5ccco5 C06197897
CCc1ccc2c(c1)cc(c(=O)[nH]2)[C@@H](c3nnnn3C4CCCC4)[NH+](Cc5ccc(cc5)F)Cc6ccco6 C06197940
CCc1ccc2c(c1)cc(c(=O)[nH]2)[C@@H](c3nnnn3C4CCCCC4)[NH+](Cc5ccco5)Cc6cccs6 C06197973
CCc1ccc2c(c1)cc(c(=O)[nH]2)[C@H](c3nnnn3C(C)(C)CC)[NH+](Cc4ccc(cc4)F)Cc5ccco5 C06198164
CCc1ccc2c(c1)cc(c(=O)[nH]2)[C@H](c3nnnn3C4CCCC4)[NH+](Cc5ccccc5)Cc6ccco6 C06198199
CCOC(=O)C1CCN(CC1)c2c(ccc([nH+]2)c3ccc(cc3)SC)C(=O)NCC4(CCCCC4)O C11838909
CCc1ccc2c(c1)cc(c(=O)[nH]2)C[NH+](Cc3ccccc3OC)[C@@H](CC)c4nnnn4C5CCCCC5 C13063668
CCc1ccc2c(c1)cc(c(=O)[nH]2)C[NH+](CCc3ccccc3)[C@@H](CC)c4nnnn4CCc5ccccc5 C13063762
CC[C@H](c1nnnn1CCc2ccccc2)[NH+](Cc3ccc(cc3)F)Cc4cc5ccc(cc5[nH]c4=O)C C13063964
CC[C@@H](c1nnnn1CCc2ccccc2)[NH+](Cc3ccc(cc3)OC)Cc4cc5ccc(cc5[nH]c4=O)C C13063967
CC[C@H](c1nnnn1C2CCCCC2)[NH+](Cc3ccc(cc3)OC)Cc4cc5cc(c(cc5[nH]c4=O)C)C C13064603
CC[C@@H](c1nnnn1Cc2ccccc2)[NH+](Cc3ccccc3OC)Cc4cc5cc(c(cc5[nH]c4=O)C)C C13064653
CC[C@H](c1nnnn1Cc2ccc(cc2)F)[NH+](Cc3cccs3)Cc4cc5cc(c(cc5[nH]c4=O)C)C C13064696
CC[C@H](c1nnnn1C(C)(C)C)[NH+](CCc2ccc(c(c2)OC)OC)Cc3cc4c(ccc(c4[nH]c3=O)C)C C13065168
Cc1ccccc1CC[NH+](Cc2cc3cc(cc(c3[nH]c2=O)C)C)Cc4nnnn4Cc5ccc(cc5)F C13065563
CC[C@H](c1nnnn1Cc2ccc(cc2)F)[NH+](CCc3ccccc3)Cc4cc5cccc(c5[nH]c4=O)C C13495808
CC[C@@H](c1nnnn1CCc2ccccc2)[NH+](CCc3ccccc3C)Cc4cc5cccc(c5[nH]c4=O)C C13495887
CCC(=O)OCc1cnc(c2c1cc(/c(=[NH+]/c3ccc(cc3)F)/o2)C(=O)Nc4ccc(cc4OC)OC)C C20617667
CCCCNS(=O)(=O)c1ccc2c(c1)c(cc(n2)c3cccnc3)C(=O)NCCC[NH+]4C[C@@H](C[C@@H](C4)C)C C08814292
Cc1ccc(cc1)/C=C/c2c(c(no2)C)S(=O)(=O)N3CCC(CC3)C(=O)NCC[NH+](C)C4CCCCC4 C21090373
COc1cc(cc(c1OCc2ccc(cc2)Cl)Cl)C[NH2+]CCSc3nnnn3c4ccccc4 C22107940
CCOc1cc(cc(c1OCC)OCC)C(=O)NC[C@H](c2ccc(cc2)N(C)C)[NH+]3CCc4ccccc4C3 C22418196
CC(C)(C)c1ccc(cc1)c2nc(on2)C[NH+]3CCC(CC3)C(=O)Nc4ccccc4C(=O)NCCCOC C30977395
CCc1ccccc1n2c(=O)c3ccccc3nc2[C@@H](C)N(CC[NH+](C)C)C(=O)Nc4ccc(cc4)[N+](=O)[O-] C34759226
Cc1cccc(c1)CO[C@]2(C[C@@H]3[C@H]([C@@H](C2)OCc4cccc(c4)Cl)OC(O3)(C)C)C(=O)NCC[NH+](C)C C35591776
CCc1ccc(cc1)n2c(=O)c3ccccc3nc2[C@H](C)N(CC[NH+](C)C)C(=O)Nc4ccc(cc4)[N+](=O)[O-] C35689334
Cc1cccc(c1)n2cc(nc2NC(=O)CN(CC[NH+](C)C)C(=O)c3ccccc3)c4ccc(cc4)Cl C35695392
CCCC[C@H](CC)C(=O)N1CCN(CC1)c2[nH]c(=O)cc(n2)C[NH+]3CCN(CC3)c4ccccc4OC C35926256
CC(C)Cn1c(cnc1S(=O)(=O)Cc2ccccc2)CN(CC[NH+](C)C)C(=O)Nc3cccc(c3)Cl C36031381
Cc1c(c(n(n1)c2ccccc2)Oc3ccccc3OC)C[NH+](C[C@@H](COCc4ccccc4)O)C5CC5 C36302100
Cc1c(c(n(n1)c2ccccc2)Oc3ccccc3Cl)C[NH+](C[C@@H]4CCCO4)C[C@@H](COCC(C)C)O C36303538
CCCCOc1ccc(cc1OCC)[C@@H]2c3c([nH]nc3C(=O)N2CCCn4cc[nH+]c4)c5ccc(cc5)OC C40345563
Cc1c(c(n(n1)c2ccccc2)Oc3ccc(cc3)OC)C[NH+](C[C@H](COCc4ccccc4)O)CC(C)C C36302346
CC[C@@H](c1nnnn1Cc2ccc(cc2)F)[NH+](CCc3ccc(c(c3)OC)OC)Cc4cc5ccc(cc5[nH]c4=O)C C01374292
c1ccc2=[NH+]CC(=c2c1)C[C@@H](C(=O)OCCN3C(=O)c4ccccc4C3=O)NC(=O)c5ccccc5Cl C63253367
C[C@@H]1C(=c2ccccc2=[NH+]1)CCN(Cc3cc(c(c(c3)OC)OC)OC)C(=S)Nc4ccccc4OC C63655006
C[C@H]1C(=c2cc(ccc2=[NH+]1)OC)CCN(Cc3cc(c(c(c3)OC)OC)OC)C(=S)Nc4ccccc4 C63655355
c1cc(cc(c1)S(=O)(=O)N2CCCC2)NC(=O)C[NH+](Cc3cccs3)Cc4cccs4 C08880850
CN1[C@H]([C@H](c2ccccc2C1=O)C(=O)NCCC[NH+](Cc3ccco3)C4CCCC4)c5cccs5 C09432480
CC[NH+](CC)CCCn1c2c(c(nc1=O)SCC(=O)Nc3ccccc3C(F)(F)F)CCC2 C09745976
C[C@H](c1nccs1)[NH+](C)C2CCN(CC2)c3ccc(cc3)CC(=O)NCCc4ccccc4OC C11881952
C[C@H](CNS(=O)(=O)c1cccc2c1nccc2)Oc3cccc(c3)C[NH+](C)Cc4ccsc4 C12281420
Cc1ccsc1C(=O)N(CCOC)Cc2cc3ccc(cc3[nH+]c2N4CCC[C@H](C4)CO)Cl C12452955
CCn1c(nnc1SCC)[C@@H]2CCC[NH+](C2)CC(=O)Nc3cc(ccc3Cl)C(F)(F)F C13565140
Cc1cc(=O)c(c(n1Cc2ccccc2OC)C3CC3)C(=O)NC4CC[NH+](CC4)Cc5ccccc5 C14951905
CN(Cc1ccn[nH]1)C(=O)[C@@H]2C[C@H](C[NH+]2Cc3c(cccc3Cl)F)Sc4ccc(cc4)OC C14999551
CC[NH+](CC)Cc1ccccc1CNC(=O)C2CCN(CC2)S(=O)(=O)c3cc(ccc3F)F C16784197
Cc1c(cn(n1)C)CN(C)[C@H](Cc2ccc(cc2)F)C3CC[NH+](CC3)Cc4ccc(cc4)NC(=O)C C14994083
C[C@H](c1ccccc1)N(C)C(=O)CN2CC[NH+](CC2)CC(=O)Nc3ccc(c(c3)C(F)(F)F)Cl C20686057
Cc1ccc(cc1)c2csc3c2c(=O)n(cn3)CCC(=O)NC[C@H](c4cccc(c4)F)[NH+](C)C C23548590
CC[NH+](CC)CCCn1c(=O)c2ccccc2nc1SCC(=O)N[C@@H]3CCCc4c3cccc4 C23557163
Cc1cc(ccc1Br)n2c(cc(c2C)C(=O)CN3CC[NH+](CC3)CC(=O)NCC=C)C C27560054
c1ccc(c(c1)CSCCCNC(=O)C2CC[NH+](CC2)Cc3nc(no3)c4ccc(cc4)F)F C30983248
CC[NH+](CC)CCC[C@H](C)NC(=O)[C@H]1Cc2ccccc2CN1S(=O)(=O)c3ccc(cc3)C(F)(F)F C32642408
Cc1cccc(c1)C[NH+](C[C@H]2CCCO2)C[C@@H](C(=O)NCc3ccncc3)Oc4ccc(c(c4)F)F C34708285
CC(C)CN(CC(=O)N(Cc1ccc(cc1)F)C2CC[NH2+]CC2)S(=O)(=O)c3ccc(cc3)Cl C34909242
Cc1c(c(=O)n(c(n1)S[C@@H](C)C(=O)NCCC[NH+]2CCCC[C@@H]2C)C)Cc3ccc(cc3)F C35158237
CC[NH+](CC)CCC[C@@H](C)NC(=O)[C@H](C)Sc1nc(c(c(=O)n1C)Cc2ccccc2F)C C35158307
c1ccc(cc1)C[NH+](Cc2ccc(c(c2)Cl)Cl)Cc3nc(co3)C(=O)NCc4cccnc4 C35698583
c1cc(cc(c1)C(F)(F)F)C[NH+](Cc2ccc(cc2)F)Cc3nc(co3)C(=O)NCc4ccco4 C35698762
c1cc(cc(c1)C(F)(F)F)C[NH+](Cc2ccc(cc2)F)Cc3nc(co3)C(=O)NCc4cccnc4 C35698772
C[C@@H](c1ccccc1)[NH+](Cc2ccc(cc2)C(F)(F)F)Cc3nc(co3)C(=O)NCc4cccnc4 C35709983
Cc1cccc(c1)C[NH+](C[C@@H]2CCCO2)C[C@@H](C(=O)NCc3ccccn3)Oc4ccc(c(c4)F)F C35891030
Cc1ccc(c(n1)C2CC[NH+](CC2)Cc3cccc(c3)F)C(=O)NCCc4ccc(c(c4)OC)OC C35914341
Cc1ccc(cc1)C[NH+](Cc2cccc(c2)C(F)(F)F)Cc3nc(co3)C(=O)NC[C@H]4CCCO4 C36065295
Cc1ccc(c(c1)C[NH+](Cc2cccc(c2)C(F)(F)F)Cc3nc(co3)C(=O)NCc4ccncc4)C C36065416
c1ccc(c(c1)C[NH+](Cc2ccc(cc2)F)Cc3nc(co3)C(=O)NCc4ccncc4)C(F)(F)F C36072537
c1ccc(c(c1)C[NH+](Cc2ccc(cc2)F)Cc3nc(co3)C(=O)NCCc4ccccn4)C(F)(F)F C36072539
C[C@@H](c1ccccc1)[NH+](Cc2cccc(c2)C(F)(F)F)Cc3nc(co3)C(=O)NCc4cccnc4 C36083150
COc1cccc(c1)C[NH+](C[C@@H]2CC(=NO2)c3ccccc3F)C[C@@H](COCc4ccccc4)O C36145844
Cc1cccc(c1)Oc2c(c(nn2C)c3ccccc3)C[NH+](CC4CC4)C[C@@H](COC(C)(C)C)O C36306592
CC[NH+](CC)Cc1ccccc1CNC(=O)[C@@H]2C(=C3C(=NC(=NC3=O)Cc4ccccc4)S2)C C39448227
CCN(CC)c1ccc(cc1)C[NH+](C[C@H](COc2ccc(cc2C)C)O)[C@@H]3CCS(=O)(=O)C3 C40315499
c1cc(c(c(c1)Cl)CS(=O)(=O)N2CCC(CC2)C(=O)NCc3ccc(cc3)C[NH+]4CCCC4)F C44872710
CC[C@@H](C(=O)NCc1ccc(cc1)C[NH+]2CCC(CC2)C)N(c3ccc(cc3)F)S(=O)(=O)C C44876721
C[C@H]1CCC[NH+](C1)Cc2ccc(cc2)CNC(=O)CCCN(c3ccc(cc3)F)S(=O)(=O)C C44878925
Cc1cc(ccc1O[C@@H](C)C(=O)N[n+]2c(csc2Nc3ccccc3)c4ccc(cc4)OC)Cl C38740814
CCC[NH2+]Cc1ccc(nc1)c2ccc(cc2)CN(C[C@H]3CCCO3)C(=O)[C@H]4CC(=O)c5c4cccc5 C45190943
C[C@@H](C(=O)N(C(C)C)C(C)C)N1CC[NH+](CC1)CC(=O)Nc2ccc(c(c2)C(F)(F)F)Cl C23356566
CC(C)[NH+](C)Cc1ccccc1CNC(=O)c2ccc(c(c2)S(=O)(=O)N3CCCCC3)Cl C46778515
C[NH+](Cc1ccccc1NCC(=O)N([C@H]2CCS(=O)(=O)C2)C3CCCCC3)C4CCCCC4 C57585543
C[NH+](C)[C@@H](CNC(=O)CSCC1=NC(=O)C2=C3CCCC[C@@H]3SC2=N1)c4ccccc4Cl C39778310
c1ccc(cc1)S(=O)(=O)N(CCC2=c3ccccc3=[NH+]C2)CC(=O)N[C@@H]4CCCc5c4cccc5 C63229112
c1ccc(cc1)CN2[C@@H](NN=C2c3ccco3)S[C@@H](c4ccccc4)C(=O)C5=c6ccccc6=[NH+]C5 C39945154
c1ccc(cc1)CN2[C@@H](NN=C2c3ccco3)S[C@H](c4ccccc4)C(=O)C5=c6ccccc6=[NH+]C5 C39945156
COc1cc(c(cc1OCC#C)Br)/C=C(\C#N)/C(=O)NCCC2=c3ccccc3=[NH+]C2 C63623104
C[C@H]1C(=c2cc(ccc2=[NH+]1)Cl)CCN(Cc3ccco3)C(=S)Nc4cc(ccc4OC)OC C63658934
C[C@@H]1CCc2c(sc(c2C(=O)OC)NC(=O)COC(=O)[C@@H](CC(C)C)N3C(=O)c4ccccc4C3=O)C1 C01917160
C[C@H]1CCc2c(sc(c2C(=O)OC)NC(=O)COC(=O)[C@H](CC(C)C)N3C(=O)c4ccccc4C3=O)C1 C01917162
COC(=O)c1ccc(cc1)[C@H](C(=O)NC2CCCCC2)N(Cc3ccc(cc3)F)C(=O)Cn4c5ccccc5nn4 C00906065
CC(C)c1ccc(cc1)[C@H](C(=O)Nc2ccc(cc2)N(C)C)N(Cc3ccc(cc3)OC)C(=O)CN4c5ccccc5C(=O)C4=O C08695772
Cc1cc(nc(n1)SCC(=O)N(Cc2ccc(cc2)OC)[C@H](c3ccc(cc3)F)C(=O)Nc4ccc(cc4)OC)C C08713242
CC(C)C[C@H](C(=O)Oc1ccc2c(c1)occ(c2=O)Oc3ccc(cc3)C(=O)OC)NC(=O)OC(C)(C)C C08740066
Cc1cccc(c1)CCN([C@H](c2cc(c(c(c2)OC)OC)OC)C(=O)NC3CCCCC3)C(=O)c4ccco4 C12479014
CC(C)c1ccc(cc1)[C@@H](C(=O)NC(C)(C)C)N(Cc2ccc(cc2)Cl)C(=O)CNC(=O)c3ccco3 C12484300
CCOc1ccc(cc1OCC)CCNC(=O)CSc2nc3ccccc3c(=O)n2CCC4=CCCCC4 C13019248
CCc1ccc(cc1)[C@H](C(=O)NC(C)(C)CC)N(c2ccc(cc2)C(=O)C)C(=O)Cn3c4ccccc4nn3 C13032416
CC1(O[C@H]2[C@H](O[C@H]3[C@@H]([C@@H]2O1)OC(O3)(C)C)COC(=O)[C@H](CCSC)NC(=O)OCc4ccccc4)C C15783865
CC1(O[C@H]2[C@@H](O[C@@H]3[C@@H]([C@@H]2O1)OC(O3)(C)C)COC(=O)[C@H](CCSC)NC(=O)OCc4ccccc4)C C15783867
Cc1ccc(cc1)n2c(cc(n2)C(C)(C)C)NC(=O)CN(CCOC)C(=O)Nc3ccc(cc3)C(F)(F)F C16435547
Cc1cccc(c1)NC(=O)N(CCCOC)CC(=O)N(Cc2cccn2Cc3ccccc3Cl)CC(C)C C16463082
CCOC(=O)c1ccc(cc1)NNc2nc(c(c(=O)n2Cc3ccc(cc3C)C)Cc4cc(ccc4C)C)C C16884979
CCOCCOC(=O)C1=C(NC2=C([C@@H]1c3cccc(c3OC)OC)C(=O)C[C@H](C2)c4ccc(cc4)Cl)C C02776469
CCOCCOC(=O)C1=C(NC2=C([C@H]1c3cccc(c3OC)OC)C(=O)C[C@@H](C2)c4ccc(cc4)Cl)C C02776470
CCOCCOC(=O)C1=C(NC2=C([C@@H]1c3cccc(c3)Cl)C(=O)C[C@@H](C2)c4ccc(c(c4)OC)OC)C C19892350
CC[C@@H](c1nnnn1CCc2ccccc2)N(Cc3ccccc3Cl)Cc4cc5cc(ccc5[nH]c4=O)C C13494922
CCCCNC(=O)CC[C@H]1C(=O)N2C(=N1)c3ccccc3N=C2S[C@@H](CC)C(=O)Nc4ccc(cc4)CC C20642773
CCc1cccc(c1)NC(=O)N(CC(=O)N(CCc2ccc(c(c2)OC)OC)Cc3ccc(s3)C)C4CC4 C34771750
CCCN1C(=C([C@@H](NC1=O)c2cccc(c2)NC(=O)NC34CC5CC(C3)CC(C5)C4)C(=O)OCCOC)C C34836610
CCCN(CC(=O)N(CCc1ccc(c(c1)OC)OC)Cc2c(ccs2)C)C(=O)Nc3ccc(cc3)C C35073764
C[C@H](CCCN(Cc1ccc(c(c1)OC)OC)C(=O)c2ccc(cc2)F)Nc3cc(cc4c3nccc4)OC C35096090
CC(C)(C)c1cc(n(n1)c2ccccc2Cl)NC(=O)CN(CCCOC)C(=O)c3ccc4ccccc4c3 C35142943
CCCCN1C(=C([C@@H](NC1=O)c2cccc(c2)NC(=O)c3ccc(cc3Cl)[N+](=O)[O-])C(=O)OC(C)C)C C35708005
CCCCN1C(=C([C@@H](NC1=O)c2cccc(c2)NC(=O)Nc3cccc(c3)C)C(=O)OCC)c4ccccc4 C35712112
CCOC(=O)C1CCN(CC1)CC2=C([C@H](NC(=O)N2CC=C)c3ccc(cc3Cl)Cl)C(=O)OCC C35991199
CC[C@@H](C)OC(=O)C1=C(NC2=C([C@H]1c3cccc(c3OC)OC)C(=O)C[C@@H](C2)c4ccc(c(c4)OC)OC)C C00648372
CC[C@H](C)OC(=O)C1=C(NC2=C([C@H]1c3ccccc3OC(C)C)C(=O)C[C@@H](C2)c4ccc(c(c4)OC)OC)C C33930664
CCCCNC(=O)[C@@H](C1CCCCC1)N(Cc2ccco2)C(=O)[C@@H]3CCCN3C(=O)OCc4ccccc4 C36493981
CCCCC[C@@H](C(=O)NC1CCCCC1)N(Cc2ccco2)C(=O)[C@H]3CCCN3C(=O)OCc4ccccc4 C36494083
CCC/C=C/[C@@H](C(=O)NCS(=O)(=O)c1ccc(cc1)C)N(Cc2ccco2)C(=O)CCC3CCCCC3 C36495627
CCC/C=C/[C@@H](C(=O)NC(C)(C)CC(C)(C)C)N(Cc1ccco1)C(=O)c2cc(cc(c2)[N+](=O)[O-])[N+](=O)[O-] C36497603
CC(C)(C)CC(C)(C)NC(=O)[C@H](c1ccc(c(c1)OC)OC)N(Cc2ccco2)C(=O)C#Cc3ccccc3 C36500099
CCCC[C@@H](CC)C(=O)N(Cc1ccc(o1)C)[C@H](c2ccc3c(c2)OCO3)C(=O)NC(C)(C)CC(C)(C)C C36558312
CCCN([C@H](c1ccco1)C(=O)NC(C)(C)CC(C)(C)C)C(=O)[C@@H]2CCCN2C(=O)OCc3ccccc3 C36560056
Cc1ccc(o1)CN([C@@H](c2ccc(cc2)N(C)C)C(=O)NC(C)(C)CC(C)(C)C)C(=O)c3c(cccc3O)O C36597620
CCCC(CCC)C(=O)Nc1c2c(cs1)c(nn(c2=O)c3ccc(cc3)OC(F)(F)F)C(=O)OCC C39734144
Cc1ccc(cc1)n2c(cc(n2)C(C)(C)C)NC(=O)CN(CCCOC)C(=O)Nc3ccc(c(c3)Cl)F C40361590
CCN(CCCNC(=O)[C@@H]1CCCN(C1)c2ccc(cc2F)c3nc(on3)c4cccnc4)c5ccccc5 C40896099
CCCCOc1ccc(cc1OCC)[C@H]2C(=C(Nc3n2nc(n3)SCCC)C)C(=O)Nc4ccc(cc4)C C40982604
CCCSc1nc2n(n1)[C@H](C(=C(N2)C)C(=O)Nc3ccccc3OCC)c4ccc(c(c4)OC)OCC C41022034
CCO/C(=C\1/[C@@H](C(=C(N=C1C)C)C(=O)OCC[NH+](C)Cc2ccccc2)c3cccc(c3)c4cccnc4)/[O-] C26744367
CCc1ccc(cc1)N([C@H](c2ccc(cc2)F)C(=O)NCc3ccc(cc3)F)C(=O)Cn4nc(nn4)c5ccc(o5)C C00888035
Cc1cc2cc(c(=O)[nH]c2cc1C)[C@H](c3nnnn3Cc4ccco4)N(Cc5ccc(cc5)OC)Cc6ccccc6Cl C01382010
COc1cc(ccc1OCc2ccc(cc2Cl)Cl)/C=N/NC(=O)Cc3nnc(s3)NC(=O)c4ccccc4 C01876928
CCC/C=C/[C@@H](C(=O)NC1CCCCC1)N(c2ccccc2)C(=O)[C@@H]3CCCN3C(=O)OCc4ccccc4 C36604280
CCC(CC)[C@H](C(=O)NC1CCCCC1)N(c2ccccc2)C(=O)[C@H]3CCCN3C(=O)OCc4ccccc4 C36604303
CCCSc1nc2n(n1)[C@H](C(=C(N2)C)C(=O)Nc3ccccc3OCC)c4ccc(c(c4)OCC)OC C54613851
CC(C)(C)n1c(nnn1)[C@H](c2cc3cc(ccc3[nH]c2=O)OC)[NH+](CCc4ccccc4)Cc5cccs5 C06015011
CCC(C)(C)n1c(nnn1)[C@@H](c2cc3cc(cc(c3[nH]c2=O)C)C)[NH+](Cc4ccco4)Cc5cccs5 C06149118
CCC(C)(C)n1c(nnn1)[C@@H](c2cc3cc(ccc3[nH]c2=O)C)[NH+](Cc4ccc(cc4)Cl)Cc5ccco5 C06149145
CCC(C)(C)n1c(nnn1)[C@@H](c2cc3ccc(cc3[nH]c2=O)C)[NH+](Cc4ccc(cc4)Cl)C[C@@H]5CCCO5 C06149262
CCC(C)(C)n1c(nnn1)[C@H](c2cc3c(cc(cc3[nH]c2=O)C)C)[NH+](Cc4ccc(cc4)F)Cc5ccco5 C06149330
CCC(C)(C)n1c(nnn1)[C@H](c2cc3c(cc(cc3[nH]c2=O)C)C)[NH+](Cc4ccccc4)Cc5ccco5 C06149331
CCC(C)(C)n1c(nnn1)[C@H](c2cc3ccc(cc3[nH]c2=O)C)[NH+](Cc4ccc(cc4)Cl)Cc5ccco5 C06149549
CCc1ccc2c(c1)cc(c(=O)[nH]2)[C@@H](c3nnnn3C(C)(C)C)[NH+](Cc4ccc(cc4)F)Cc5ccco5 C06197883
CCc1ccc2c(c1)cc(c(=O)[nH]2)[C@@H](c3nnnn3C(C)(C)CC)[NH+](Cc4ccc(cc4)F)Cc5ccco5 C06197916
CCc1ccc2c(c1)cc(c(=O)[nH]2)[C@@H](c3nnnn3C4CCCC4)[NH+](Cc5ccco5)Cc6cccs6 C06197951
CCc1ccc2c(c1)cc(c(=O)[nH]2)[C@H](c3nnnn3C(C)(C)CC)[NH+](Cc4cccs4)C[C@@H]5CCCO5 C06198175
CC[C@@H](c1nnnn1CCc2ccccc2)[NH+](Cc3ccc(cc3)F)Cc4cc5ccc(cc5[nH]c4=O)C C13063965
CC[C@@H](c1nnnn1C(C)(C)CC)[NH+](Cc2ccc3c(c2)OCO3)Cc4cc5cc(c(cc5[nH]c4=O)C)C C13064570
Cc1ccc2cc(c(=O)[nH]c2c1)[C@@H](c3nnnn3C(C)(C)C)[NH+](Cc4ccccc4)Cc5ccc(cc5)OC C06409794
COc1ccc(cc1)S[C@@H]2C[C@H]([NH+](C2)Cc3ccccc3OCC=C)C(=O)NCc4cn5ccccc5n4 C12246534
CCC(C)(C)n1c(nnn1)[C@@H](C(C)C)[NH+](CCc2ccccc2)Cc3cc4cc5c(cc4[nH]c3=O)OCO5 C13500514
CC[C@H](c1nnnn1CCc2ccccc2)[NH+](Cc3cc4cc5c(cc4[nH]c3=O)OCO5)C6CCCCC6 C13501218
CC[C@@H](c1nnnn1CCc2ccccc2)[NH+](Cc3cc4cc5c(cc4[nH]c3=O)OCO5)C6CCCCC6 C13501219
CCCN(Cc1cccn1Cc2ccc(o2)C(=O)N[C@@H](C)CCC[NH+](CC)CC)C(=O)c3ccc(cc3)C C16533767
CCCN(Cc1cccn1Cc2ccc(o2)C(=O)N[C@@H](C)CCC[NH+](CC)CC)C(=O)c3ccccc3F C16533849
COc1cccc(c1OCc2ccc(cc2Cl)F)C[NH2+]CCCSc3nnnn3c4ccccc4 C20876293
COc1cc(ccc1OCc2ccc(cc2Cl)Cl)C[NH2+]CCSc3nnnn3c4ccccc4 C22107780
COc1cc(cc(c1OCc2ccccc2Cl)Cl)C[NH2+]CCSc3nnnn3c4ccccc4 C22107945
COc1cc(cc(c1OCc2ccccc2F)Cl)C[NH2+]CCCSc3nnnn3c4ccccc4 C22108969
Cn1c(nnn1)SCCC[NH2+]Cc2cc(c(c(c2)Br)OCc3ccc(cc3)Cl)OC C22109158
CCOc1cc(cc(c1OCc2ccc(cc2)F)Br)C[NH2+]CCCSc3nnnn3C C22109245
CN([C@@H](CC(=O)OC)c1ccc(nc1)OC)C(=O)CCCCc2c(cc3c([nH+]2)NCCC3)c4ccccc4 C26002006
CC[C@@H](C)NC(=O)c1ccccc1NC(=O)C2CC[NH+](CC2)Cc3nc(no3)c4ccc(cc4)C(C)(C)C C30977238
CCOc1ccc(cc1OCC)[C@H](C)NC(=O)C2CC[NH+](CC2)Cc3nc(no3)c4ccc(cc4)Cl C30986923
CC[C@H](c1nc2ccccc2c(=O)n1c3ccc(cc3)OC)N(CC[NH+](C)C)C(=O)Nc4ccccc4C C35066439
CC[NH+](CC)CCC[C@@H](C)NC(=O)CSc1nc(cc(n1)Cl)N2CCN([C@@H](C2)C)C(=O)CC(C)C C35294164
Cc1ccc(o1)C[NH+](Cc2ccc(o2)C(c3ccc(cc3)OC)(c4ccc(cc4)OC)O)C[C@H]5CCCO5 C35745207
CCCC[C@@H](CC)C(=O)N1CCN(CC1)c2[nH]c(=O)cc(n2)C[NH+]3CCN(CC3)c4cccc(c4C)C C35926557
C[C@@H](c1ccccc1)[NH+](Cc2cccc(c2)Oc3ccccc3)Cc4nc(co4)C(=O)NCc5ccncc5 C36072141
CC(C)[NH+](Cc1[nH]c(=O)c2c(csc2n1)c3ccccc3OC)C[C@@H](COc4ccc(cc4)Cl)O C36207132
CCc1c(c(n(n1)c2ccccc2)Oc3ccccc3F)C[NH+](C[C@@H]4CCCO4)C[C@@H](COC(C)C)O C36303165
CCc1c(c(n(n1)c2ccc(cc2)F)Oc3ccccc3)C[NH+](Cc4ccco4)C[C@H](COC(C)(C)C)O C36303417
Cc1c(c(n(n1)c2ccccc2)Oc3ccccc3Cl)C[NH+](C[C@H]4CCCO4)C[C@@H](COCC(C)C)O C36303541
Cn1c(c(c(n1)c2ccccc2)C[NH+](Cc3ccco3)C[C@H](COCc4ccccc4)O)Oc5ccccc5 C36308113
COc1ccc(c(c1)C2=NC(=CC3=c4ccccc4=[NH+][C@@H]32)C(=O)NCCc5ccc(c(c5)OC)OC)OC C38563730
COc1ccc(c(c1)OC)C2=NC(=CC3=c4ccccc4=[NH+][C@@H]32)C(=O)NCCc5ccc(c(c5)OC)OC C38564967
CC[C@H](c1ccc(c(c1)OC)OC)NC(=O)[C@@H]2CCC[NH+](C2)Cc3nc(no3)c4ccc(cc4)C(C)(C)C C38903895
CC(C)(C)c1ccc(cc1)c2nc(on2)C[NH+]3CCC[C@@H](C3)C(=O)NCc4ccc(cc4)CN5CCOCC5 C38903927
CC(C)(C)c1ccc(cc1)c2nc(on2)C[NH+]3CCC[C@H](C3)C(=O)NCc4cccc(c4)CN5CCOCC5 C38903958
Cc1c(nc(o1)c2cccc(c2OC)OC)C[NH+]3CCC(CC3)C(=O)NCc4ccc(cc4)C(F)(F)F C40984444
CC(C)(C)c1ccc(cc1)c2nc(on2)C[NH+]3CCC[C@H](C3)C(=O)NCc4ccccc4CN5CCOCC5 C38982265
Cc1cccc(c1)S(=O)(=O)N[C@@H](CC2=c3ccccc3=[NH+]C2)C(=O)O[C@@H](C)C(=O)c4ccc(cc4)F C63187684
COc1ccc(cc1)[C@H](C(=O)Nc2ccc(cc2)OC)N(Cc3ccco3)C(=O)CC4=c5ccccc5=[NH+]C4 C63617069
C[C@@H]1C(=c2cc(ccc2=[NH+]1)OC)CCN(Cc3cc(c(c(c3)OC)OC)OC)C(=S)NCc4ccccc4 C63655352
CCCCCCn1c(nnc1SCC(=O)[C@@H]2NN=C(O2)c3ccc(cc3)Cl)C4=c5ccccc5=[NH+]C4 C63885846
CN1[C@@H]([C@H](c2ccccc2C1=O)C(=O)NCCC[NH+](Cc3ccco3)C4CCCC4)c5cccs5 C09432479
C[NH+](C)[C@H](Cc1ccccc1)CNC(=O)C2CCN(CC2)S(=O)(=O)c3cc(ccc3Cl)Cl C09670338
CC[NH+](CC)CCCn1c2c(c(nc1=O)SCC(=O)Nc3ccc(cc3)C(F)(F)F)CCC2 C09745985
c1ccc(cc1)CC[NH+]2CCC(CC2)[C@@]3(C(=O)N(C(=O)N3)CCc4cccs4)c5ccccn5 C11910375
COc1ccc(cc1)S[C@@H]2C[C@H]([NH+](C2)Cc3ccc(cc3)F)C(=O)NCc4cn5ccccc5n4 C12242316
COC(=O)[C@@H]1CCCN1C(=O)Cc2ccc(cc2)N3CCC(CC3)[NH2+]Cc4ccc(s4)Cl C15069296
COc1ccc(cc1OC)CCn2c(n[nH]c2=S)C3CC[NH+](CC3)Cc4ccc(cc4Cl)F C20259059
COCCNC(=O)CC[C@H]1C[NH+](CC[C@H]1N2CCN(CC2)c3ccccc3F)Cc4ccccc4Cl C20599691
C[NH+](C)[C@H](CNC(=O)C1CCN(CC1)c2c(cc(cn2)C(F)(F)F)Cl)c3ccc(cc3)OC C22356899
C[C@@H](c1nnc(n1c2ccc(cc2)Cl)S[C@H](C)C(=O)Nc3ccccc3SC)[NH+](C)C C22718736
CC[NH+](CC)CCCn1c(=O)c2ccccc2nc1SCC(=O)N[C@H]3CCCc4c3cccc4 C23557168
Cc1c(c(n(n1)c2ccccc2)Cl)C[NH+](Cc3ccc(cc3)C(=O)NC4CC4)Cc5ccco5 C27576216
c1ccc(c(c1)N2CCN(CC2)C(=O)C[NH+](Cc3ccc(cc3)C(=O)NCC(F)(F)F)C4CC4)F C29699047
c1ccc(cc1)C(CNC(=O)C[NH+]2CCN(CC2)S(=O)(=O)c3ccccc3F)c4ccccc4 C28929645
CC(=O)N(c1ccccc1F)c2nc(cs2)/C=C/C(=O)NC[C@@H](c3ccccc3)[NH+]4CCCC4 C32217284
CC[NH+](CC)[C@@H](CNC(=O)c1ccc(o1)CS(=O)(=O)c2ccccc2)c3ccccc3Cl C32316502
CC[NH+](CC)[C@H](CNC(=O)c1c(=O)cc(n(n1)c2cccc(c2)C(F)(F)F)C)c3ccsc3 C31986408
CC[NH+](CC)CCC[C@@H](C)NC(=O)[C@H]1Cc2ccccc2CN1S(=O)(=O)c3ccc(cc3)C(F)(F)F C32642405
c1ccn2c(c1)cnc2C3CC[NH+](CC3)C[C@H]4C[NH+](C[C@@H]4c5cccc(c5)F)[C@H](CC6CCC6)C(=O)[O-] C33817879
CC[NH+](CC)CCC[C@H](C)NC(=O)[C@H](C)Sc1nc(c(c(=O)n1C)Cc2ccccc2F)C C35158308
Cc1ccsc1C[NH+](Cc2cccc(c2)C(F)(F)F)Cc3nc(co3)C(=O)NCCc4ccccn4 C35705527
CCCC(=O)OC[C@@H](C[NH+](Cc1cccc(c1)Cl)C[C@@H]2CC(=NO2)c3ccccc3Cl)O C35743064
COc1ccc(c(c1)OC)C[NH+](Cc2cccc(c2)C(F)(F)F)Cc3nc(cs3)C(=O)NC4CC4 C35807960
Cc1ccc(c(n1)C2CC[NH+](CC2)Cc3cccs3)C(=O)NCCc4ccc(c(c4)OC)OC C35913129
c1ccc(c(c1)C[NH+](Cc2cccc(c2)C(F)(F)F)Cc3nc(co3)C(=O)NC[C@@H]4CCCO4)F C36065373
Cc1ccsc1C[NH+](Cc2cccc(c2)C(F)(F)F)Cc3nc(co3)C(=O)NCc4ccco4 C36065381
c1ccnc(c1)CCNC(=O)c2coc(n2)C[NH+](Cc3ccc(cc3)C(F)(F)F)Cc4ccc(cc4)F C36072323
c1cc(oc1)CNC(=O)c2coc(n2)C[NH+](Cc3ccc(cc3)C(F)(F)F)Cc4ccc(cc4)F C36072326
c1ccc(c(c1)C[NH+](Cc2ccc(cc2)F)Cc3nc(co3)C(=O)NC[C@@H]4CCCO4)C(F)(F)F C36072553
C[C@H](c1ccccc1)N(Cc2ccccc2C(F)(F)F)Cc3nc(co3)C(=O)NCC[NH+](C)C C36082678
c1ccc(cc1)C[NH+](Cc2cccc(c2Cl)Cl)Cc3nc(co3)C(=O)NCc4cccnc4 C36082940
Cc1cccc(c1)Oc2c(c(nn2C)c3ccccc3)C[NH+](CC4CC4)C[C@H](COC(C)(C)C)O C36306594
Cn1c(c(c(n1)c2ccccc2)C[NH+](CC3CC3)C[C@@H](COCC#C)O)Oc4ccc(cc4F)F C36316172
CC[C@@H](C)[NH+](Cc1c(nn(c1Oc2ccc(cc2F)F)c3ccccc3)C)C[C@@H](COC(C)C)O C36346557
c1cc(cc(c1)C(F)(F)F)CNC(=O)c2coc(n2)C[NH+]3CCN(CC3)Cc4ccc(cc4)F C34678009
c1cc(sc1)c2nc(on2)C[NH+]3CCC(CC3)C(=O)NCCCSCc4ccc(cc4)F C38884141
c1ccc(cc1)CC(=O)N(CC(=O)NC2=CC3=CC=N[C@@H]3C=C2)C4CC[NH+](CC4)Cc5ccccc5 C39330416
COCC[NH2+][C@@H]1C[C@H](N2[C@H](C1)C3=NC4=CC=CCC4=C3C[C@H]2C(=O)OC)c5ccc(cc5)C(F)(F)F C39560837
CCN(CC)c1ccc(cc1)C[NH+](C[C@@H](COc2ccc(cc2C)C)O)[C@@H]3CCS(=O)(=O)C3 C40315497
CN(C)c1ccc(cc1)C[NH+](C[C@H](COc2ccccc2Br)O)[C@@H]3CCS(=O)(=O)C3 C40316948
C[C@H](C(C)C)[NH+](Cc1cccc(c1)C(F)(F)F)Cc2nc(co2)C(=O)NCCc3ccccn3 C36069125
C[C@@H]1CCC[NH+](C1)Cc2ccc(cc2)CNC(=O)CCCN(c3ccc(cc3)F)S(=O)(=O)C C44878922
C[C@@H]1CCC[NH+](C1)Cc2ccc(cc2)CNC(=O)C3CCN(CC3)S(=O)(=O)Cc4ccccc4F C44879492
CC[C@H]1CCCC[NH+]1CCCNC(=O)C2CCN(CC2)S(=O)(=O)Cc3c(cccc3Cl)F C44949266
C[NH+](Cc1ccccc1NCC(=O)N([C@@H]2CCS(=O)(=O)C2)C3CCCCC3)C4CCCCC4 C57585540
C[C@@H]1C[C@@H](C[NH+](C1)Cc2ccccc2CNC(=O)c3ccc(o3)CS(=O)(=O)c4ccccc4)C C59286490
CCN(CC)C(=O)CS[C@H]1NN=C(S1)S[C@@H](c2ccccc2)C(=O)C3=c4ccccc4=[NH+]C3 C39771830
COc1cccc(c1OC)[C@H](CNS(=O)(=O)c2ccc(c(c2F)F)F)C3=c4ccccc4=[NH+]C3 C63228860
CCN1C=C[C@@H](N1)CN(CCC2=c3ccccc3=[NH+]C2)S(=O)(=O)c4ccc(s4)Br C63552570
CCCc1nc2c(c(=O)n1CC(=O)Nc3ccc(cc3)C(F)(F)F)CC[NH+](C2)Cc4ccccc4 C35457210
c1cc(ccc1N/C=C/C(=O)c2ccc(c(c2)CS(=O)(=O)c3ccc(cc3)Cl)[N+](=O)[O-])OC(F)(F)F C03105548
Cc1cc(nc(n1)SCC(=O)N(Cc2ccccc2)[C@@H](c3ccc(cc3)C(C)C)C(=O)Nc4ccc(cc4)N(C)C)C C08695699
Cc1ccccc1CN([C@H](CSc2nc(cc(n2)C)C)O)C3(CCCCC3)C(=O)Nc4ccc(cc4)N(C)C C08695712
Cc1ccccc1CN([C@H](c2ccc(cc2)F)C(=O)Nc3ccc(cc3)N(C)C)C(=O)CSc4nc(cc(n4)C)C C03771789
Cc1ccccc1CN([C@@H](c2ccc(cc2)C(C)C)C(=O)Nc3ccc(cc3)N(C)C)C(=O)Cn4c5ccccc5nn4 C03772070
Cc1ccccc1CN([C@H]([C@@H]2CCC=CC2)C(=O)Nc3ccc(cc3)OC)C(=O)CSc4nc(cc(n4)C)C C01407987
COc1ccc(cc1)NC(=O)[C@H](c2ccc(cc2)F)N(Cc3nc(cs3)c4ccccc4)C(=O)Cn5c6ccccc6nn5 C08713320
CN(C)c1ccc(cc1)NC(=O)[C@@H]([C@H]2CCC=CC2)N(Cc3nc(cs3)c4ccccc4)C(=O)Cn5c6ccccc6nn5 C08695846
Cc1ccc(c(c1)NC(=O)[C@H](C)NC(=O)C2CCN(CC2)C(=O)[C@H](CC(C)C)NC(=O)OC(C)(C)C)OC C08918407
CCc1cccc(c1NC(=O)CSc2nnc(n2CC)[C@H](CC(C)C)NC(=O)c3ccccc3Cl)C C09601207
CC(C)[C@@H](c1nnc(n1CC=C)SCC(=O)NC2CCCCC2)NC(=O)c3ccc(cc3Cl)Cl C12382032
Cc1ccc(cc1)NC(=O)[C@H](C(C)C)NC(=O)C2CCN(CC2)C(=O)[C@H](CC(C)C)NC(=O)OC(C)(C)C C12662560
Cc1cccc(c1)CNc2cc3c(c(n(c3nc2)CCCc4ccccc4)C(=O)OC)NC(=O)[C@@H]5CCOC5 C14533529
CCCCN(CC(=O)Nc1cc(nn1c2ccc(cc2)OC)C(C)(C)C)C(=O)Nc3ccc(c(c3)Cl)C C16435087
CC(C)CN(CC(=O)Nc1cc(nn1c2ccc(cc2)Cl)C(C)(C)C)C(=O)c3ccc(cc3OC)OC C00751144
CC(C)(C)c1cc(n(n1)c2ccccc2Cl)NC(=O)CN(CCCOC)C(=O)C34CC5CC(C3)CC(C5)C4 C16437455
CC[C@@H](C)[C@H](C(=O)Nc1nnc(s1)c2ccc(cc2)N(C)C)NC(=O)Nc3c(cccc3C(C)C)C(C)C C16607408
Cc1ccc(c(c1)C)NC(=O)N(CCCOC)CC(=O)N(CCc2c[nH]c3c2cccc3)Cc4ccccc4 C16648394
Cc1c(c(=O)n(c(n1)NNc2ccc(cc2)C(=O)OCC(C)C)Cc3ccccc3)Cc4ccccc4Cl C16884819
CCOC(=O)c1ccc(cc1)NNc2nc(c(c(=O)n2Cc3ccc(c(c3)OC)OC)Cc4ccccc4)C C16885332
CC[C@@H](C)OC(=O)C1=C(NC2=C([C@H]1c3ccccc3OC(C)C)C(=O)C[C@H](C2)c4ccc(c(c4)OC)OC)C C00976845
Cc1ccccc1NC(=O)N(CC(C)C)CC(=O)N(CCc2ccc(c(c2)OC)OC)Cc3c(ccs3)C C33400458
CCc1ccc(cc1)NC(=O)N(CC=C)CC(=O)N(Cc2ccccc2)Cc3coc4ccc(cc4c3=O)C C33793934
CCCN1C(=C([C@H](NC1=O)c2cccc(c2)NC(=O)NC34CC5CC(C3)CC(C5)C4)C(=O)OCCOC)C C34836613
c1ccc(cc1)NC(=O)NCCCN(c2ccc(cc2)Oc3ccccc3)C(=O)Nc4ccc(cc4)[N+](=O)[O-] C34952549
C[C@@H](CCCN(Cc1ccccc1OC)C(=O)Nc2ccc(cc2)OC)Nc3cc(cc4c3nccc4)OC C35002958
CCCCN1C(=C([C@H](NC1=O)c2cccc(c2)NC(=O)C34CC5CC(C3)CC(C5)C4)C(=O)OCCOC)C C35246287
COCCCN(CC(=O)Nc1cc(nn1c2ccc(cc2)F)c3ccccc3)C(=O)[C@@H]4C[C@H]4c5ccccc5 C35301793
Cc1ccsc1CN(Cc2ccc(cc2)F)C(=O)CN(CC(C)C)C(=O)Nc3ccc(cc3OC)OC C35384303
CCCN1C(=C([C@@H](NC1=O)c2ccc(cc2)NC(=O)NC34CC5CC(C3)CC(C5)C4)C(=O)OCCOC)C C35711575
CC[C@H](C)OC(=O)C1=C(NC2=C([C@@H]1c3ccccc3OC(C)C)C(=O)C[C@@H](C2)c4ccc(c(c4)OC)OC)C C33930662
CC(C)(C)NC(=O)[C@@H](C(c1ccccc1)c2ccccc2)N(Cc3ccco3)C(=O)c4cccc(c4)[N+](=O)[O-] C36504779
CC(C)(C)CC(C)(C)NC(=O)[C@H](c1ccco1)N(c2ccccc2Cl)C(=O)CNC(=O)c3ccccc3 C36548239
CCCN([C@@H](c1ccc(cc1)[N+](=O)[O-])C(=O)NC2CCCCC2)C(=O)/C(=C\c3ccccc3)/c4ccccc4 C36559764
CCCN([C@H](c1ccc(cc1)[N+](=O)[O-])C(=O)NC2CCCCC2)C(=O)/C(=C/c3ccccc3)/c4ccccc4 C36559767
CCCCC/C=C/C(=O)N(CCC)[C@H](c1ccc(cc1)[N+](=O)[O-])C(=O)NCS(=O)(=O)c2ccc(cc2)C C36563693
Cc1cccc(c1NC(=O)CS[C@@H]2N=N[C@H](O2)[C@H](Cc3c[nH]c4c3cccc4)NC(=O)OC(C)(C)C)C C38661549
CCCCCN(CC(=O)Nc1cc(nn1c2ccccc2Cl)C(C)(C)C)C(=O)c3cccc(c3)[N+](=O)[O-] C40361611
CCN(CCCNC(=O)[C@H]1CCCN(C1)c2ccc(cc2F)c3nc(on3)c4ccccn4)c5ccccc5 C40895432
CCN(CCCNC(=O)[C@H]1CCCN(C1)c2ccc(cc2F)c3nc(on3)c4cccnc4)c5ccccc5 C40896102
CCCCSc1nc2n(n1)[C@H](C(=C(N2)C)C(=O)OCC=C)c3cc(c(c(c3)Br)OC)OC C41001557
CCCCSc1nc2n(n1)[C@@H](C(=C(N2)C)C(=O)OCCC)c3cc(ccc3OCCC)Br C41001563
CCSc1nc2n(n1)[C@H](C(=C(N2)C)C(=O)OCC=C)c3ccc(c(c3)OC)OCc4ccccc4Cl C41003230
CCCCOC(=O)C1=C(Nc2nc(nn2[C@@H]1c3cc(c(c(c3)Br)OCC)OC)SCC)C C41003628
CCCCSc1nc2n(n1)[C@@H](C(=C(N2)C)C(=O)Nc3ccccc3OCC)c4ccc(cc4OC)OC C41020557
CCCCSc1nc2n(n1)[C@@H](C(=C(N2)C)C(=O)Nc3cccc(c3C)C)c4ccc(c(c4)OC)OCCC C41022099
CCCCCOc1ccc(cc1OC)[C@@H]2C(=C(Nc3n2nc(n3)SCCC)C)C(=O)Nc4cccc(c4)C C41022221
CCCCOc1ccc(cc1OCC)[C@@H]2C(=C(Nc3n2nc(n3)SCCC)C)C(=O)Nc4cccc(c4)C C54614194
CCCSc1nc2n(n1)[C@H](C(=C(N2)C)C(=O)Nc3ccccc3OCC)c4ccc(c(c4)[N+](=O)[O-])OC C54617545
CC1=C([C@@H](n2c(nc(n2)SCc3ccccc3)N1)c4cccc(c4)OC(C)C)C(=O)OCc5ccccc5 C54644543
CCC(C)(C)n1c(nnn1)[C@@H](c2cc3cc(ccc3[nH]c2=O)C)[NH+](Cc4ccc(cc4)F)Cc5ccco5 C06149146
CCC(C)(C)n1c(nnn1)[C@@H](c2cc3cc(ccc3[nH]c2=O)C)[NH+](Cc4ccccc4Cl)Cc5ccco5 C06149158
CCC(C)(C)n1c(nnn1)[C@@H](c2cc3ccc(cc3[nH]c2=O)C)[NH+](Cc4ccc(cc4)F)Cc5ccco5 C06149264
CCC(C)(C)n1c(nnn1)[C@H](c2cc3cc(ccc3[nH]c2=O)C)[NH+](Cc4ccc(cc4)Cl)Cc5ccco5 C06149429
CCC(C)(C)n1c(nnn1)[C@H](c2cc3cc(ccc3[nH]c2=O)C)[NH+](Cc4ccc(cc4)OC)Cc5ccco5 C06149431
CCC(C)(C)n1c(nnn1)[C@H](c2cc3ccc(cc3[nH]c2=O)C)[NH+](Cc4ccccc4Cl)Cc5ccco5 C06149566
CCc1ccc2c(c1)cc(c(=O)[nH]2)[C@H](c3nnnn3C(C)(C)C)[NH+](Cc4ccccc4Cl)Cc5ccco5 C06198142
CCc1ccc2c(c1)cc(c(=O)[nH]2)[C@H](c3nnnn3C4CCCCC4)[NH+](Cc5ccccc5)Cc6cccnc6 C06135309
Cc1ccc(cc1)C[NH+](Cc2cc3c(cc(cc3[nH]c2=O)C)C)Cc4nnnn4Cc5ccc(cc5)OC C13033363
CCc1ccc2c(c1)cc(c(=O)[nH]2)C[NH+](CCc3ccc(c(c3)OC)OC)[C@H](CC)c4nnnn4C(C)(C)C C13033988
CCc1ccc2c(c1)cc(c(=O)[nH]2)C[NH+](CCc3ccc(c(c3)OC)OC)[C@@H](CC)c4nnnn4C(C)(C)C C13033990
CCc1ccc2c(c1)cc(c(=O)[nH]2)C[NH+](Cc3ccc4c(c3)OCO4)[C@@H](CC)c5nnnn5C(C)(C)CC C13034004
CCc1ccc2c(c1)cc(c(=O)[nH]2)C[NH+](Cc3ccccc3OC)[C@@H](CC)c4nnnn4Cc5ccccc5 C13063698
CC[C@H](c1nnnn1Cc2ccccc2)[NH+](Cc3ccccc3OC)Cc4cc5cc(c(cc5[nH]c4=O)C)C C13064652
CC[C@H](c1nnnn1CCc2ccccc2)[NH+](Cc3cccs3)Cc4cc5cc(c(cc5[nH]c4=O)C)C C13064730
CC[C@H](c1nnnn1Cc2ccccc2)[NH+](Cc3ccccc3OC)Cc4cc5c(ccc(c5[nH]c4=O)C)C C13065238
Cc1cccc2c1[nH]c(=O)c(c2)[C@@H](c3nnnn3C(C)(C)C)[NH+](Cc4ccccc4)Cc5ccc(cc5)OC C06443577
CCCN(Cc1cccn1Cc2ccc(o2)C(=O)N[C@H](C)CCC[NH+](CC)CC)C(=O)c3ccc(cc3)C C16533768
CC[NH+](CC)CCC[C@H](C)NC(=O)c1ccc(o1)CN2C(=C([C@@H](CC2=O)c3ccccc3)C(=O)OCC)C C16611902
CCOc1ccc(c(c1)/[NH+]=c\2/c(cc3c(cnc(c3o2)C)COC(=O)C)C(=O)Nc4ccc(cc4)C)OCC C20617080
Cc1ccc(cc1)Cc2c(nc3nc(nn3c2C)SCC(=O)NCCC[NH+](CC(C)C)CC(C)C)C C20681646
CCCCNS(=O)(=O)c1ccc2c(c1)c(cc(n2)c3cccnc3)C(=O)NCCC[NH+]4C[C@H](C[C@@H](C4)C)C C08814293
CCOc1cc(cc(c1OCc2ccccc2F)Cl)C[NH2+]CCSc3nnnn3c4ccccc4 C22107928
COc1cc(ccc1OCc2ccc(c(c2)Cl)Cl)C[NH2+]CCSc3nnnn3c4ccccc4 C22108063
Cn1c(nnn1)SCCC[NH2+]Cc2cc(c(c(c2)Br)OCc3ccccc3Cl)OC C22109165
CC[C@H](C)NC(=O)c1ccccc1NC(=O)C2CC[NH+](CC2)Cc3nc(no3)c4ccc(cc4)C(C)(C)C C30977241
c1cc(oc1)CSCCCNC(=O)[C@H]2CCC[NH+](C2)Cc3nc(no3)c4ccc(cc4Cl)Cl C31055860
CC(C)(C)c1ccc(cc1)C[NH+](Cc2ccc3c(c2)OCO3)Cc4nc(cs4)C(=O)NCc5ccccn5 C00701037
CC[NH+](CC)CCNC(=O)c1cc(ccc1N2CCCCC2)NC(=O)Nc3ccccc3Br C33670378
CCn1c(c(nc1SCCCNC(=O)CCCCC[NH3+])c2ccc(cc2)OC)c3ccc(cc3)OC C33721608
C[NH+](C)CCCNC(=O)c1cc(ccc1N2CCN(CC2)c3ccccc3OC)NC(=O)NC4CCCCC4 C35265316
C[C@@H]1CCCC[NH+]1CCCNC(=O)CSc2nc(cc(n2)Cl)N3CCN([C@@H](C3)C)C(=O)CC(C)(C)C C35294156
Cc1c(c(n(n1)c2ccccc2)Oc3ccccc3OC)C[NH+](CC4CC4)C[C@@H](COCc5ccco5)O C35777336
Cc1c(c(n(n1)c2ccccc2)Oc3ccccc3OC)C[NH+](CC4CC4)C[C@H](COCc5ccco5)O C35777338
CCCC[C@H](CC)C(=O)N1CCCN(CC1)c2[nH]c(=O)cc(n2)C[NH+]3CCN(CC3)c4ccccc4Cl C35926419
Cc1cc(nc(n1)SCc2cccc(c2)C(=O)NCC[NH+](C)C)N(C)CCc3ccc(c(c3)OC)OC C36053855
CCC[C@H](c1nnnn1C[C@H]2CCCO2)[NH+](CCc3cccc(c3)C)Cc4cc5cc(ccc5[nH]c4=O)C C33937371
Cc1c(c(n(n1)C)C)S(=O)(=O)N(CC(=O)NCCC[NH+]2C[C@@H](C[C@@H](C2)C)C)c3ccc(cc3)C(C)C C15943938
CCN(CC)C(=O)c1ccccc1NC(=O)[C@H]2CCC[NH+](C2)Cc3nc(no3)c4ccc(cc4)C(C)(C)C C38903296
CC(C)(C)c1ccc(cc1)c2nc(on2)C[NH+]3CCC[C@@H](C3)C(=O)NCc4cccc(c4)CN5CCOCC5 C38903955
CCCCOc1ccc(cc1OC)[C@H]2c3c([nH]nc3C(=O)N2CCCn4cc[nH+]c4)c5ccc(cc5)Cl C40343542
CCOc1cc(ccc1OCc2ccc(cc2Cl)F)C[NH2+]CCSc3nnnn3c4ccccc4 C40737210
CCOc1cc(cc(c1OCc2cccc(c2)C)Cl)C[NH2+]CCSc3nnnn3c4ccccc4 C40741863
Cc1ccccc1COc2c(cc(cc2Cl)C[NH2+]CCCSc3nnnn3c4ccccc4)OC C40742465
COc1cc(cc(c1OCc2cccc(c2)Cl)Cl)C[NH2+]CCSc3nnnn3c4ccccc4 C40742801
Cn1c(nnn1)SCC[NH2+]Cc2cc(c(c(c2)Br)OCc3ccc(cc3Cl)F)OC C40744722
CC(C)(C)c1ccc(cc1)[C@H](CNC(=O)c2cnc(nc2Cl)S(=O)(=O)Cc3ccccc3)[NH+](C)C C40986330
CC(C)(C)c1ccc(cc1)c2nc(on2)C[NH+]3CCC[C@@H](C3)C(=O)NCc4ccccc4CN5CCOCC5 C38982264
c1cc(oc1)C[NH+](CCCNC(=O)[C@H]2CCCN(C2)c3c4c(ncn3)n5c(n4)CCCCC5)C6CCCC6 C09211113
C[C@@H](c1nnc(n1c2ccc(cc2)Cl)SCC(=O)Nc3nc(cs3)c4ccc(cc4)OC)[NH+](C)C C02726051
CC(C)CCN(c1c(n(c(=O)[nH]c1=O)Cc2ccccc2)N)C(=O)C[NH+](C)C3CCCCCC3 C08944961
CCOC(=O)c1c(c(c(s1)N)C#N)CSc2nnc(n2c3ccc(cc3)Cl)[C@H](C)[NH+](C)C C09102173
CCOC(=O)c1cnn(c1C[NH2+]CCc2c[nH]c3c2cccc3)c4cc(=O)n(c5c4cccc5)C C12454412
c1cc[nH+]c(c1)NCCNC(=O)c2cc(ccc2Cl)S(=O)(=O)Nc3cccc(c3)C(F)(F)F C12630577
CCC[C@H](c1nnnn1C2CCCCC2)[NH+](CCCO)Cc3cc4cc(c(cc4[nH]c3=O)C)C C13499513
CCOc1cc(ccc1Oc2nnnn2c3ccccc3)C[NH2+]CCNc4ccc(cc4)[N+](=O)[O-] C13729618
CC[NH+](CC(=O)Nc1cc(ccc1C)Cl)CC(=O)Nc2c(c(c(n2C[C@@H]3CCCO3)C)C)C#N C14922729
CC[NH+](CC(=O)Nc1cc(ccc1C)Cl)CC(=O)Nc2c(c(c(n2C[C@H]3CCCO3)C)C)C#N C14922731
CCc1ccccc1NC(=O)N(CCOC)Cc2nc(cs2)C(=O)N[C@@H](C)CCC[NH+](CC)CC C16459685
CCOc1ccc(cc1OCC)CCNC(=O)CCC(=O)Nc2ccc3c(c2)c(cc([nH+]3)N4CCOCC4)C C20136040
CCOc1cc(ccc1OC(F)F)C[NH+](CC(=O)NCC(=O)Nc2ccc(c(c2)F)F)C3CC3 C21585158
C[NH+](C)[C@H](CNC(=O)c1cccc(c1)S(=O)(=O)Nc2cc(ccc2OC)Cl)c3ccsc3 C23133212
CCCCNC(=O)c1ccccc1NC(=O)C2CC[NH+](CC2)Cc3nc(no3)c4ccccc4 C30955428
[H]/N=C/CCN(CC/C=N\[H])c1ccc(cc1)/C=C\2/CN(C(=[NH+]2)c3ccccc3)NC(=O)c4ccc(cc4)Cl C16957850
CC[NH+](CC)[C@@H](CNC(=O)CN1C(=O)[C@](NC1=O)(C)c2ccc(cc2)OC)c3ccccc3Cl C32316927
C[C@H](c1nc2ccccc2c(=O)n1CCOC)N(CCCCCC[NH3+])C(=O)c3ccc(c(c3)Cl)Cl C33655046
CC[NH+](CC)CCNC(=O)c1cc(ccc1N2CCC(CC2)C)NC(=O)c3cccc(c3)[N+](=O)[O-] C35266265
Cc1ccc(c(c1)C)c2csc3c2c(=O)[nH]c(n3)C[NH+](CCOC)C[C@@H](COC(C)(C)C)O C35746379
CCCC(=O)OC[C@H](C[NH+](Cc1[nH]c(=O)c2c(c(sc2n1)C(=O)OC)CC)C3CCCCC3)O C35746618
Cc1cccc(c1)[C@H]2C3=C(CN(C3=O)[C@H](Cc4ccccc4)C(=O)NCC[NH+](C)C)N(C(=O)N2)CC=C C35965637
Cc1cccc(c1)C[NH+](CCc2c[nH]c3c2cccc3)Cc4nc(co4)C(=O)NCc5ccccn5 C36064020
c1ccc2c(c1)c(c[nH]2)CC[NH+](Cc3ccc(cc3)Cl)Cc4nc(co4)C(=O)NCc5ccncc5 C36064053
CCCC[NH+](C)CCN1[C@H]([C@@]23C=C[C@@H](O2)[C@@H]([C@@H]3C1=O)C(=O)Nc4cccc(c4)OC)C(=O)NC5CCCCC5 C36066282
CC(C)COC[C@H](C[NH+](CCCOC)Cc1[nH]c(=O)c2c(csc2n1)c3cccc(c3)Cl)O C36206424
Cc1ccc(c(c1)c2csc3c2c(=O)[nH]c(n3)C[NH+](CCOC)C[C@H](COCC(C)C)O)C C36206502
Cc1ccc(c(c1)c2csc3c2c(=O)[nH]c(n3)C[NH+](Cc4ccco4)C[C@H](COC(C)C)O)C C36206506
CCc1c2c(=O)[nH]c(nc2sc1C(=O)OC)C[NH+](C[C@H](COCC(C)C)O)C3CCCCC3 C36206752
CCc1c2c(=O)[nH]c(nc2sc1C(=O)OC)C[NH+](Cc3ccco3)C[C@H](COc4ccccc4C)O C36207301
CC[NH+]1CCC[C@@H]1CN(Cc2cc3ccc(cc3[nH]c2=O)C)C(=S)Nc4ccccc4C(=O)OC C12635517
CCCC[NH+](CCCC)CCCNC(=O)c1ccc2c(c1)[nH]c(=O)c(n2)c3ccccc3NC(=O)C C09833440
CCOC(=O)[C@H]1[C@@H]([C@@H]1C(=O)N/N=C\C2=c3ccccc3=[NH+]C2)C(=O)Nc4cccc(c4)C(F)(F)F C39313198
CC(C)CCC1=N[C@H](N2[C@@H]1C[NH+](CC2)Cc3cn(c4c3cccc4)CC(=O)N)[C@@H]5C=C(N=N5)C(C)C C39337731
Cc1ccccc1CNc2cc3c([nH+]c2)N([C@H]([C@@H]3NC(=O)C)C(=O)OC)CCc4c[nH]c5c4cccc5 C39344939
C=CCN1[C@@H](NN=C1COc2ccc(cc2)Cl)SCC(=O)N/N=C/C3=c4ccccc4=[NH+]C3 C39444433
CO[C@@H]1C[NH+](CCN1)[C@@H](CNCc2ccccc2)c3ccc(cc3)S(=O)(=O)Oc4ccccc4 C39534247
C[C@H](CNC(=O)[C@@H]1CN(CC12CC[NH2+]CC2)C(=O)[C@H](C(C)C)Oc3ccccc3)Oc4ccc(cc4)F C39596491
COc1ccc(cc1)CCC(=O)N2C[C@H](C3(C2)CC[NH2+]CC3)C(=O)NCc4ccc(cc4)OC(F)(F)F C39599951
COc1ccc(cc1OC)[C@@H]2NN[C@@H](N2c3ccccc3)SCC(=O)N/N=C/C4=c5ccccc5=[NH+]C4 C39923395
c1ccc(cc1)n2c3c(cn2)c(nc(n3)NCCCn4cc[nH+]c4)Nc5c(c6c(s5)CCCC6)C(=O)N C41025996
CCOC(=O)C1=C(NC(=O)N[C@@H]1c2ccco2)C[NH+](Cc3ccc(cc3)C(F)(F)F)C4CC4 C46583649
C[NH+](CCCNC(=O)c1ccccc1NC(=O)c2ccc(cc2Cl)[N+](=O)[O-])CC(F)(F)F C46865064
CC(C)C[C@@H]1C(=O)N(C2([NH2+]1)CCN(CC2)C(=S)NC(C)C)CCc3ccc(c(c3)OC)OC C36029848
CCC[NH+](CCC)C[C@H]1CCCCN1CCNC(=O)N2c3ccccc3C(=O)Nc4c2nccc4 C22442744
CCN(CC)c1ccc(cc1)C[NH+]2C[C@H](C[C@H]2C(=O)NCCOC)NCc3ccc(c(c3C)C)OC C20455281
CCCCN(c1c(n(c(=O)[nH]c1=O)CCC)N)C(=O)C[NH+](Cc2ccccc2)C3CCCCC3 C59350371
Cc1ccc(cc1)S(=O)(=O)N2CCC(CC2)C(=O)N[C@@H](C(C)C)C(=O)NCCC3=c4ccccc4=[NH+]C3 C63350969
COc1ccc2=C(C[NH+]=c2c1)CCNC(=O)CS[C@@H]3NN=NN3c4cccc(c4)C(F)(F)F C63478570
c1ccc2=[NH+]CC(=c2c1)C[C@@H](C(=O)OCC(=O)Nc3cc(ccc3F)F)NC(=O)c4cccs4 C63864545
CC[C@H]([C@@H]1NN=C(N1Cc2ccccc2)S[C@@H](C)C(=O)c3c(c(c([nH]3)C)C(=O)C)C)[NH+](C)C C40070629
CCC(CC)[C@H](CNC(=O)[C@@H](CC1=c2ccccc2=[NH+]C1)NC(=O)c3cccs3)N4CCOCC4 C64202436
CC[NH+](CC)CCn1cc(c(=O)c2c1sc(c2)C#CCO)C(=O)NCc3ccc(cc3)Cl C01549291
CN(C)c1ccc(cc1)[C@H](CNC(=O)C(=O)NCc2ccccc2)[NH+]3CCc4ccccc4C3 C10129449
Cc1c(c2c(cn1)C[NH+](CC2)Cc3ccc(s3)NC(=O)C)CNC(=O)CSc4ccccc4 C12190273
CC(C)Cn1c(nn(c1=S)C[NH+]2CCc3c(ccs3)[C@H]2c4ccccc4)CCC(=O)N C14234168
C[C@@H]1CC(=O)Nc2cc(ccc2S1)S(=O)(=O)NCCC[NH+](C)Cc3ccccc3 C15730567
CC[NH+](CC)CCCNC(=S)N/N=C/1\C2CN3CCN(C2)CC1(C3)c4ccccc4 C20608600
C[NH+](C)[C@@H](CNC(=O)c1cccc(c1)S(=O)(=O)NCc2cccs2)c3ccsc3 C23133313
Cc1cc(c(cc1Cl)C(C)C)OC[C@H](CN2CC[NH+](CC2)[C@@H](C)C(=O)NC3CC3)O C25305690
c1ccc(c(c1)CNC(=O)C[NH+](Cc2ccc(cc2)C(=O)NC3CC3)Cc4ccco4)F C27576186
C[NH+](C)[C@H](CNC(=O)CCNS(=O)(=O)c1cccc(c1)Cl)c2cccc(c2)F C27593932
C[NH+](C)Cc1ccccc1CNC(=O)Cc2ccc(cc2)NS(=O)(=O)c3cccs3 C30516611
CC[NH+](CC)[C@@H](CNC(=O)CCn1c(n[nH]c1=S)c2cccc(c2)C)c3ccsc3 C31986422
CC[NH+](CC)CCC[C@@H](C)NC(=O)[C@@H]1CCCN1C(=O)Nc2ccccc2Br C34968563
CC[NH+](Cc1[nH]c(=O)c2c3c(sc2n1)C[C@H](CC3)C)C[C@@H](COCc4ccccc4)O C35745548
Cc1ccc(cc1)c2csc3c2c(=O)[nH]c(n3)C[NH+](C[C@@H](COC(C)C)O)C4CC4 C35745771
Cc1ccc(cc1)c2csc3c2c(=O)[nH]c(n3)C[NH+](C[C@@H](COCC=C)O)C(C)C C35747215
CC(C)[NH+](CCNC(=O)CCSCc1[nH]c(=O)c2c3c(sc2n1)CCC3)C(C)C C22837569
COCCC[NH+](Cc1[nH]c(=O)c2c3c(sc2n1)CCCC3)C[C@@H](Cc4ccccc4)O C36156767
C=CCOC[C@H](C[NH+](Cc1ccccc1)Cc2[nH]c(=O)c3c4c(sc3n2)CCCC4)O C36156919
C=CC[NH+](Cc1[nH]c(=O)c2c3c(sc2n1)CCCC3)C[C@@H](COCc4ccccc4)O C36158735
Cc1c(sc2c1c(=O)[nH]c(n2)C[NH+](Cc3ccccc3)C[C@H](COC(C)(C)C)O)C C36204530
Cc1ccccc1c2csc3c2c(=O)[nH]c(n3)C[NH+](C[C@H](COC(C)(C)C)O)C4CC4 C36205775
CC(C)[NH+](Cc1[nH]c(=O)c2c(csc2n1)c3ccc(cc3)Cl)C[C@H](COCC#C)O C36207776
c1ccc(cc1)C[NH+]2CC[C@H](C2)NC(=O)CCSCc3[nH]c(=O)c4c5c(sc4n3)CCCC5 C36875357
CC(C)[C@@H](C(=O)NC[C@@H](c1ccccc1Cl)[NH+](C)C)NS(=O)(=O)c2ccccc2F C36700526
CCOc1cccc(c1)CCNC(=O)[C@@H]2CN(CC23CC[NH2+]CC3)C(=O)c4ccc(c(c4)F)C(F)(F)F C39609464
CCC[C@H](C)C(=O)N1C[C@H](C2(C1)CC[NH2+]CC2)C(=O)NCCc3ccccc3OCC C39652607
CCOc1ccccc1CCNC(=O)[C@@H]2CN(CC23CC[NH2+]CC3)C(=O)c4ccccc4C(F)(F)F C39652624
CCc1ccc(cc1)C(=O)N2C[C@@H](C3(C2)CC[NH2+]CC3)C(=O)NCCc4ccccc4OCC C39652638
CCOc1ccccc1CCNC(=O)[C@H]2CN(CC23CC[NH2+]CC3)C(=O)c4ccc(cc4F)C(F)(F)F C39652653
CCOc1ccccc1CCNC(=O)[C@@H]2CN(CC23CC[NH2+]CC3)C(=O)c4cc(cc(c4)F)C(F)(F)F C39652658
CCSCCNC(=O)[C@@H]1CN(CC12CC[NH2+]CC2)C(=O)[C@@H](C(C)C)Oc3ccccc3 C39656676
C[C@H](CNC(=O)[C@@H]1CN(CC12CC[NH2+]CC2)C(=O)CCC3CCCC3)Oc4ccccc4 C39665084
CC[C@H](C)CC(=O)N1C[C@@H](C2(C1)CC[NH2+]CC2)C(=O)NC[C@@H](C)Oc3ccc(cc3)C C39666251
CCC(CC)CNC(=O)[C@@H]1CN(CC12CC[NH2+]CC2)C(=O)CCc3ccc(cc3)OC C39666897
CCCC[C@@H](C)C(=O)N1C[C@H](C2(C1)CC[NH2+]CC2)C(=O)NCc3ccc(cc3)OC(F)F C39673380
CC[C@@H](C)CC(=O)N1C[C@@H](C2(C1)CC[NH2+]CC2)C(=O)NCc3ccc(cc3)OC(F)F C39673402
CCc1ccc(cc1)C(=O)N2C[C@H](C3(C2)CC[NH2+]CC3)C(=O)NCCCOCC(C)C C39683188
CC(C)COCCCNC(=O)[C@@H]1CN(CC12CC[NH2+]CC2)C(=O)c3ccc(c(c3)C(F)(F)F)F C39683203
CCCC[C@@H](C)C(=O)N1C[C@@H](C2(C1)CC[NH2+]CC2)C(=O)NCc3cccc(c3)n4cccc4 C39694168
C[C@H](C(=O)N1C[C@H](C2(C1)CC[NH2+]CC2)C(=O)NCCSC(C)(C)C)Oc3ccccc3 C39696437
CC(C)(C)SCCNC(=O)[C@H]1CN(CC12CC[NH2+]CC2)C(=O)c3ccc(c(c3)C(F)(F)F)OC C39696493
c1ccc(cc1)[C@@H](C(=O)C2=c3ccccc3=[NH+]C2)S[C@@H]4NN=C(S4)NC[C@@H]5CCCO5 C39991026
Cc1ccc(c(c1)C)c2csc3c2c(=O)[nH]c(n3)C[NH+](C[C@@H](COCC#C)O)C(C)C C40404977
CCN(c1nc(cs1)C[NH2+]Cc2cccc(c2)C(=O)NCc3ccc(cc3)C)C(=O)C C48326061
C[C@H](c1ccc(cc1)NS(=O)(=O)C)[NH2+]Cc2cc(c(cc2Br)OC)OC C48340973
CC[C@H](C)[C@@H]1C(=O)N(C2([NH2+]1)CCN(CC2)C(=S)Nc3ccc(cc3)F)CCCOC C36027987
Cc1ccc(cc1)[C@H](CNC(=O)c2cccc(c2)S(=O)(=O)NCc3cccs3)[NH+](C)C C60156021
Cc1ccc(cc1)[C@@H](CC(=O)NC[C@H](c2ccc(cc2)OC)C3=c4ccccc4=[NH+]C3)NC(=O)C C63403674
CC(=O)NC[C@@H]1CC=C(S1)S(=O)(=O)NC[C@H](c2ccccc2)C3=c4ccccc4=[NH+]C3 C64231022
Cc1ccc2cc(c(=O)[nH]c2c1)CN(CCC[NH+](C)C)C(=O)Nc3ccc(cc3)Cl C04231317
CCOc1ccccc1[C@@H]2[C@@H]3CCCC[C@@]3(CC[NH+]2CC(=O)NCc4ccco4)O C06554649
CCOc1ccccc1[C@H]2[C@H]3CCCC[C@@]3(CC[NH+]2CC(=O)NCc4ccco4)O C06554682
Cc1c(n(c(c1C#N)NC(=O)C[NH2+][C@@H](C)c2ccc(cc2)Cl)Cc3ccco3)C C07607103
Cc1c(n(c(c1C#N)NC(=O)C[NH2+][C@H](C)c2ccc(cc2)Cl)Cc3ccco3)C C07607104
Cc1ccc(c(c1)NC(=O)[C@H](c2ccccc2)[NH2+][C@H](C)c3ccc(cc3)n4cncn4)C C07664635
CCC[NH+](Cc1[nH]c(=O)c2c3c(sc2n1)CCC3)CC(=O)Nc4ccccc4C C07487649
COc1ccc(cc1C[NH2+]CCNc2ccc(cc2Cl)[N+](=O)[O-])Br C08493018
Cc1cccc(c1NC(=O)C[NH+](C)[C@@H](c2ccccc2)C(=O)Nc3cccc(c3)C(=O)C)C C08749746
CC[C@H](C)[C@@H](C(=O)Oc1ccc2c(c1)occ(c2=O)Oc3ccc(cc3Cl)Cl)[NH3+] C08914687
Cc1ccc(cc1)CNC(=O)C(=O)NC[C@H](c2ccc(cc2)N(C)C)[NH+]3CCc4ccccc4C3 C10129456
c1ccc2c(c1)ccn2CCCNC(=O)C[C@@H]3C(=O)NCC[NH+]3Cc4cccc(c4F)F C11667840
COc1ccccc1/C=C/C[NH+]2CCNC(=O)[C@H]2CC(=O)NCCC3=CCCCC3 C12074036
C[NH+](CC(=O)Nc1ccc(c(c1)C(F)(F)F)Cl)CC(=O)NC2(CCCC2)C#N C13002080
C[C@@H]1C[C@@H](C[NH+](C1)CCCNC(=S)Nc2ccc3c(c2)c(=O)n4c(n3)CCCCC4)C C20105259
CC(C)(C)c1c2cc(c(=O)[nH]c2n(n1)c3ccc(cc3)F)C[NH2+]CCN4CCCC4 C22916081
c1ccc(cc1)[C@H](C(=O)N2CCCCC2)[NH2+]Cc3ccc(cc3)NC(=O)c4ccco4 C23629168
C[C@@H](c1ccccc1)Nc2cc(cc[nH+]2)Nc3nccc(n3)c4ccc(cc4)N(C)C C29126560
c1ccc(c(c1)C[NH+]2CCC[C@H](C2)C(=O)Nc3ccccc3C(=O)NC[C@@H]4CCCO4)Cl C30942254
C[NH+](CCC(=O)Nc1c(ccs1)C#N)CC(=O)Nc2ccc(c(c2)C(F)(F)F)Cl C31158300
CCC[NH+](Cc1[nH]c(=O)c2c(n1)ccs2)CC(=O)Nc3cccc(c3Cl)Cl C32873648
Cc1c(sc2c1c(=O)[nH]c(n2)CS[C@H](C)C(=O)NC[C@@H](c3ccccc3Cl)[NH+](C)C)C C22619770
Cc1c(sc2c1c(=O)[nH]c(n2)CS[C@@H](C)C(=O)NC[C@H](c3ccccc3Cl)[NH+](C)C)C C22619768
CC(C)[C@H](c1nc(no1)c2ccc(cc2)Br)[NH2+]C[C@H](COC(C)C)O C36155040
c1ccc(cc1)C[C@@H](C[NH+](Cc2ccco2)Cc3[nH]c(=O)c4c5c(sc4n3)CCCC5)O C36156607
CCc1ccc2c(c1)cc(c(=O)[nH]2)CN(CCC[NH+](C)C)C(=O)NC3CCCCC3 C05878260
Cc1cccc(c1NC(=O)CN2CCN(CC2)C(=O)C[NH2+][C@H](c3ccc(cc3)F)c4cccs4)C C36389643
CCc1cc(c(s1)NC(=O)c2ccco2)[C@H](c3ccccn3)Nc4cc(cc[nH+]4)C C38547808
CCc1cc(c(s1)NC(=O)c2ccco2)[C@@H](c3ccccn3)Nc4cccc([nH+]4)C C38547810
CCc1cc(c(s1)NC(=O)c2ccco2)[C@H](c3ccccn3)Nc4cccc([nH+]4)C C38547812
c1ccc(cc1)[C@H]2C(=c3ccccc3=[NH+]2)C(=O)COC(=O)c4ccccc4NCCO C38783011
COc1ccc(cc1)N2C[C@H]([C@@H](N2)c3ccccc3Cl)C[NH2+]CCC4=CN=NC4 C39380377
CCC[C@H](C)C(=O)N1C[C@@H](C2(C1)CC[NH2+]CC2)C(=O)NCc3ccc(cc3)OC(F)(F)F C39599556
Cc1cccc(c1)CC(=O)N2C[C@@H](C3(C2)CC[NH2+]CC3)C(=O)NCc4ccc(cc4)OC(F)(F)F C39600024
c1ccc(cc1)CO[C@@H]2CCC[C@H]2NC(=O)[C@@H]3CN(CC34CC[NH2+]CC4)C(=O)CCC5CCCC5 C39608928
CC[C@H](c1ccccc1)C(=O)N2C[C@H](C3(C2)CC[NH2+]CC3)C(=O)NCc4ccccc4OCC C39638664
CCC[C@H](C)C(=O)N1C[C@@H](C2(C1)CC[NH2+]CC2)C(=O)NC[C@@H](C)Oc3ccc(cc3)C C39665925
C[C@@H](CNC(=O)[C@@H]1CN(CC12CC[NH2+]CC2)C(=O)Cc3ccc(cc3)Cl)Oc4ccccc4Cl C39666461
CCCC[C@H](C)C(=O)N1C[C@H](C2(C1)CC[NH2+]CC2)C(=O)N[C@H](C)c3cccc(c3)OC C39676791
Cc1cccc(c1)C[NH+]2CCC(CC2)NC(=O)c3cccc(c3)NC(=O)OC(C)(C)C C46873770
C[C@@H](c1ccc(c(c1)F)F)[NH2+]CC(=O)N(Cc2ccco2)CC(=O)Nc3ccccc3 C49600790
c1ccc2c(c1)c(c[nH]2)CC[NH+](Cc3cccc(c3)Cl)Cc4[nH+]c(co4)C(=O)[O-] C36054045
COc1ccc(cc1)N/C(=[NH+]/C2CCCC2)/SCc3[nH]c(=O)c4c(n3)ccs4 C06621636
C[C@H](C(=O)Nc1ccccc1OC(F)F)[NH+](C)CC(=O)Nc2cccc(c2)Cl C29862810
C[C@H]1CCC[C@](C1)(CNC(=O)c2cccc(c2)S(=O)(=O)NC3CCCC3)[NH+](C)C C59891398
C[C@@H]1C[C@@H](C[NH+](C1)C[C@@H](C)NC(=O)c2cc(ccc2Cl)S(=O)(=O)NC(C)C)C C60016156
c1ccc(cc1)N[C@@H]2CC[NH+](C2)CC(=O)Nc3ccnn3Cc4ccccc4Cl C60370000
c1ccc(cc1)N[C@H]2CC[NH+](C2)CC(=O)Nc3ccnn3Cc4ccccc4Cl C60370001
c1ccc2=[NH+]CC(=c2c1)/C=N/NC(=O)CCCC(=O)Nc3ccc(cc3)Br C64427246
C[NH+](CCCNC(=O)CC1CCN(CC1)C(=O)Nc2ccccc2)C3CCCCC3 C35528943
Cc1ccc(cc1Cl)NC(=O)c2cc(nc3c2cc(cc3C)C)C C00920319
Cc1c(cccc1Cl)Nc2c3c4c(sc3ncn2)CCCC4 C02200719
c1ccc2c(c1)c(=O)sc(n2)Nc3ccc(c(c3)Cl)Cl C00185204
CC(C)(C)c1[nH]c(=O)c2c3c(sc2n1)C[C@@H](CC3)C(C)(C)C C00304441
c1cc(ccc1C2CCCCC2)C(=O)Nc3ccc(cn3)Cl C04401899
Cc1ccc(cc1)[C@]2(NC(=O)N3CCCCC=C3S2)C(F)(F)F C00358304
c1ccc2c(c1)nc(s2)N/N=C/c3cccc(c3Cl)Cl C04600002
Cc1ccc(cc1)Nc2c(nc3n2cc(cc3)C)c4cccs4 C00427506
C[C@H]1CCCC[C@H]1OC(=O)Nc2cc(c(cc2Cl)Cl)Cl C00396464
Cc1ccc(cc1)C2=NNC(=Nc3c2cccc3)c4ccccc4 C04957088
Cc1ccc(c(c1)C)Nc2c3cc(ccc3ncn2)Br C03953644
c1ccc(c(c1)/N=C\2/NC(=O)/C(=C\c3ccc(cc3)F)/S2)Cl C05003023
C[C@H]1CCc2c(sc3c2c(ncn3)NC4CCCCCC4)C1 C01972854
Cc1ccc(cc1)NC(=O)c2c3ccccc3nc4c2CCCCC4 C05751972
c1cc(ccc1NC(=O)N2[C@H]3CCCC[C@@H]3[C@@H]4[C@@H]2CCCC4)Cl C05895569
Cc1cc(c2c(c1)sc(n2)NC(=O)/C=C/c3ccccc3Cl)C C06273527
Cc1ccc(cc1)NC(=O)c2ccnc(c2)C34CC5CC(C3)CC(C5)C4 C08550250
CSc1nc2c(c(n1)Nc3ccc(cc3)Cl)SCCC2 C09304044
Cc1ccccc1NC2=NC(=O)/C(=C\c3ccccc3Cl)/S2 C13039384
c1ccc2c(c1)N(c3ccccc3S2)C(=O)N[C@@H]4C[C@H]5CC[C@@H]4C5 C13717114
Cc1cc(c(c(c1)C)CC(=O)Nc2nc3c(cc(cc3s2)C)C)C C13963075
CC(C)(C)c1ccccc1NC(=O)c2c(ccc(n2)Cl)Cl C15302140
c1cc(c(cc1NC(=O)O[C@@H]2CC[C@H]3CCCC[C@@H]3C2)Cl)Cl C16385483
c1ccc2c(c1)c(c(s2)/C=[NH+]/c3ccc(c4c3nccc4)Cl)[O-] C06557791
Cc1ccc(cc1)/N=C\2/NC(=O)/C(=C/c3ccc(cc3)Cl)/S2 C05588522
C[C@H](c1ccc2c(c1)OCO2)Nc3c(cc(cc3Cl)Cl)Cl C20505126
c1cc(c(c(c1)Cl)Cl)/C=C\2/C(=O)N/C(=N/C3CCCC3)/S2 C20987349
Cc1nc(c2c3c(sc2n1)CCC3)Nc4cccc5c4cccc5 C28165948
CC(C)(C)c1ccc(cc1)C(=O)Nc2ccnc3c2cc(cc3)Cl C32605150
c1ccc(cc1)Nc2nc3c(c4c(s3)CCCC4)c(n2)Cl C34616454
c1ccc2c(c1)nc(s2)c3ccc(s3)C(=O)NC4CCCCC4 C35553640
Cc1cc(ccc1Nc2c3ccsc3nc(n2)Cl)Cl C36277392
c1cc(c(cc1Cl)Nc2c3ccsc3nc(n2)Cl)Cl C36277437
CCNc1c2c3c(sc2nc(n1)Cl)C[C@H](CC3)C(C)(C)C C36277864
C[C@@H](c1ccc(c(c1Cl)Cl)Cl)Nc2ccc3c(c2)OCO3 C37216605
Cc1ccc(cc1C)N[C@H]2CCCN(C2)C(=O)C3CCCCC3 C12313869
Cc1ccc2c(c1C)nc(s2)NC(=O)/C=C/c3cccc(c3)Cl C40993256
Cc1cc(ccc1C(C)C)NC(=O)c2cc3cc(ccc3o2)Cl C41306273
c1cc(ccc1NC(=O)N2[C@H]3CCCC[C@@H]3[C@H]4[C@H]2CCCC4)Cl C05895561
CCC1CCC2(CC1)Nc3ccccc3-c4n2c5ccccc5n4 C12600159
Cc1ccc(cc1)/C=C/2\C(=O)N/C(=N/c3cccc(c3)C)/S2 C01023218
CCc1ccc(cc1)/N=C\2/NC(=O)/C(=C/c3ccccc3)/S2 C05376261
c1ccc(c(c1)/C=C\2/C(=O)N/C(=N/c3ccccc3F)/S2)Cl C05550941
Cc1ccc2c(ccnc2c1C)NC(=O)c3ccc(cc3)C(C)(C)C C41057997
Cc1c2c(=O)[nH]c(nc2sc1c3ccccc3)Cc4ccccc4 C57530619
c1cc(ccc1/C=C/2\C(=O)N/C(=N/c3ccc(cc3)F)/S2)Cl C35647408
c1ccc2c(c1)ccc(n2)/C=N/Nc3c(c(c(c(c3F)F)F)F)F C59146508
c1ccc(c(c1)/N=C\2/NC(=O)/C(=C\c3cccs3)/S2)Cl C12032485
Cc1cccc(c1)CN2c3cc(c(cc3NC4=C(C2=O)CCC4)C)C C49421593
c1cc(cc(c1)F)/C=C/2\C(=O)N/C(=N/c3ccc(cc3)Cl)/S2 C01838234
Cc1ccc(c2c1nc(s2)NC(=O)C(C)(C)C)Cl C04331277
CSc1nnc(s1)Nc2ccc(cc2Cl)Cl C00101196
Cc1ccc(cc1)c2c(n3ccccc3n2)NC(C)(C)C C00320113
Cc1cc(cc(c1)NC(=O)c2cc(c(nc2)Cl)Cl)C C05687999
c1cc(c(cc1Nc2c3ccsc3ncn2)Cl)F C03285258
C[C@H]1CCCC[C@H]1NC2=NN=C(CS2)c3ccccc3 C06932551
Cc1ccc(cc1C)N[C@H]2CCCN(C2)C(=O)C3CCC3 C11938279
Cc1ccc(c(c1)[C@@H](C)Nc2c3ccsc3ncn2)C C15128831
Cc1ccc(c(c1)[C@H](C)Nc2c3ccsc3ncn2)C C15128832
Cc1ccc(cc1)NC(=O)c2c(ccc(n2)Cl)Cl C15629736
CC1(CC[C@H](c2c1cccc2)Nc3ccc(nc3)OC)C C20525507
Cc1ccc(cc1)[C@H](C)Nc2ccc3c(c2)OC(O3)(F)F C20559585
Cc1c(sc(n1)Nc2ccc(cc2Cl)F)C(=O)C C22637650
C[C@@H](c1ccccc1Cl)Nc2cnc3ccccc3n2 C26135726
Cc1cccc(c1)Nc2c3c4c(sc3ncn2)CCC4 C28165772
Cc1ccc(cc1)C(=O)N/N=C\2/C[C@H](CC=C2C)C(=C)C C33307805
Cc1c(nc(s1)C(C)C)c2ccc3c(c2)NCC(O3)(C)C C36242186
C[C@H]1C[C@@H](CC(C1)(C)C)Nc2cccc(c2)n3ccnc3 C36939998
c1c2c(sc1c3cc4c(s3)c(=O)[nH]cn4)CCCCC2 C37337838
c1cc(c(cc1Nc2c(nsn2)Cl)Cl)Cl C37372087
C[C@H](c1cccc(c1)Cl)Nc2ccc3c(c2)nccn3 C37772973
C[C@H]1CCCCN1C(=O)NC23CC4CC(C2)CC(C4)C3 C04741286
c1cc2c(c(c1)Oc3ccc(cn3)C(F)(F)F)NCCC2 C38068076
c1cc(c(cc1Br)Nc2cc(ncn2)Cl)F C38579867
Cc1cc2c(c(c1Cl)C)c(co2)CC(=O)NC(C)(C)C C39892912
CCc1nc(c2cc(sc2n1)C)Nc3ccc(cc3)C C41090735
c1cc(c(cc1Br)F)Nc2c(nccn2)Cl C43537240
CC(C)(C)c1cc(=O)[nH]c(n1)Cc2ccccc2Cl C44266124
Cc1cccc(c1)Nc2nc(cs2)c3ccncc3C C45285151
Cc1cc(cc(c1)Nc2nc(cs2)c3ccncc3)C C45302647
c1cscc1c2[nH]c(=O)c3c4c(sc3n2)CCCCC4 C46703260
CC(C)c1cccc(c1)NC(=O)c2c(ncs2)Cl C47206423
Cc1cccc(c1)c2[nH]c3cc(cnc3n2)Br C48580499
c1cc(c(c(c1)Cl)c2[nH]c(=O)c3c(n2)CCCC3)Cl C48771267
CCC1CCN(CC1)C(=O)[C@H]2C[C@@H](Nc3c2cccc3)C C48908621
Cc1cc(c(nc1c2cccs2)NC3CCCC3)C#N C49880848
Cc1ccc2c(c1)[nH]c(n2)[C@H](C)Oc3ccc(c(c3)C)C C33004156
C[C@H]1CCC[C@]2(C1)CS/C(=N\c3ccc(cc3)CC#N)/N2 C53101510
CSc1[nH]c2cc(ccc2n1)/N=C\c3ccc(cc3)F C19798538
c1c2c(cc(c1C(=O)C3CCCCCC3)Cl)NC(=O)C2 C53713882
Cc1ccc(s1)[C@@H](C)NC(=O)N2C[C@@H](C[C@@H](C2)C)C C54733777
Cc1cc(ccc1F)Nc2nc3c(c(n2)Cl)CCC3 C57343318
C[C@H](C(=O)N1CCCCCC1)Nc2ccc(cc2)Cl C58384712
C[C@H]1CCCN(C1)C(=O)NCCc2ccc(s2)Cl C47144108
Cc1cc2c(ncnc2s1)Nc3cccc(c3)SC C19948804
Cc1ccc(cc1)Cc2c(n3cc(ccc3n2)C)[C@@H](C)O C62431932
CC(C)(C)C1CC[NH+](CC1)[C@H]2CCCCC[C@H]2C(=O)[O-] C62753031
C1CC[C@H]([C@@H](CC1)[NH+]2CCC[C@@H]2C3CCCC3)C(=O)[O-] C62754293
Cc1ccc2c(c1)c(c3c(n2)CCC3)C(=O)NC4CCCC4 C64553355
Cn1c(ccc1c2ccccc2)/C=C/3\c4ccccc4NC3=O C67300025
CC1CCN(CC1)C(=O)N[C@H](C)C(=O)[O-] C06395772
C[C@@H]1CC2=C([C@H](CC(=O)N2)C(=O)[O-])C(=O)C1 C20134427
C1C[C@@H](CN(C1)C(=O)[C@@H]2CSC(=O)N2)C(=O)[O-] C20258840
Cn1c2c(c(cc(n2)C3CC3)C(=O)[O-])c(=O)[nH]c1=S C20615584
C(#N)c1c(nc([nH]c1=O)[O-])C(F)(F)F C26460826
c1cn(c(nc1=S)[O-])[C@H]2C=C[C@H](O2)CO C06591385
C1[C@H]2C[C@H]([C@@H]1C=C2)C(=O)N3C[C@@H](C[C@@H]3C(=O)[O-])O C34689354
c1cc(c(nc1)C2=[NH+][C@H](CCS2)C(=O)[O-])[O-] C29214500
Cn1cc(c(=O)n(c1=O)C)c2csc(n2)[NH-] C36894200
Cc1cc([nH]c(=O)c1C(=O)N2CCCC[C@H]2C(=O)[O-])C C36974820
c1[nH]c(=O)c(c(n1)[O-])O[C@@H]2CCCCO2 C37638076
c1ccc2c(c1)/C(=N/N3C(=S)CC(=CC3=O)[O-])/C(=O)N2 C00096783
c1ccnc(c1)n2c(c(cn2)C(=O)[O-])N C39085370
c1cc2c(ccc(c2nc1)S(=O)(=O)[O-])N C39140374
CSC1=C(C(=NC(=S)[C@@H]1C#N)[NH-])C#N C39334734
C[C@]1(CC[C@](C1(C)C)(C(=O)[O-])[NH3+])C(=O)[O-] C40182975
C1C[C@@H]2C[C@H]1C[C@@H]2C(=O)N3C[C@@H](C[C@H]3C(=O)[O-])O C40393807
C[C@@H]1CCCCN1C(=O)NC2(CCCC2)C(=O)[O-] C40524505
C1CCC(C1)NC(=O)N2C[C@@H](C[C@H]2C(=O)[O-])O C40529449
C1CCC(C1)NC(=O)N2C[C@H](C[C@H]2C(=O)[O-])O C40529451
CC1CCC(CC1)NC(=O)N2C[C@H](C[C@@H]2C(=O)[O-])O C40547730
C[C@H]1CCC[C@@H](C1)NC(=O)N2CSC[C@@H]2C(=O)[O-] C40571700
C[C@H]1CCC[C@H](C1)NC(=O)N2CCC[C@H]2C(=O)[O-] C40572394
C[C@H]1COCCN1C(=O)N[C@H](C)C(=O)[O-] C40577759
C1C[C@@H](CN(C1)C(=O)N2CSC[C@@H]2C(=O)[O-])CO C40582447
C1C[C@@H](CN(C1)C(=O)N2CCC[C@@H]2C(=O)[O-])CO C40582479
C[C@@H]1CCCN1C(=O)NC2(CCC(CC2)C)C(=O)[O-] C40603942
CC(C)(C(=O)[O-])N1C(=O)C2(CCCCC2)NC1=O C41897785
C[C@@H]1C[C@@](CC(C1)(C)C)(C(=O)[O-])N2C(=O)CNC2=O C41906131
C[C@@H](C(=O)NC)n1c(c2c(ccs2)nc1=S)[O-] C42572629
C1C[C@H]([C@@](OC1)(C(F)(F)F)O)C(=O)[O-] C43463793
C1CCCN(CC1)C(=O)c2nc([nH]n2)[O-] C48722564
C[C@@H]1CCC[C@](C1)(C(=O)[O-])NC(=O)N2CCCSCC2 C48896463
C1COCCN1c2[nH]c(=O)c(c(n2)N)[S-] C49474118
Cn1c-2nc(nc2c([nH]c1=O)[O-])Br C01518754
C[C@@]1(CC1(Cl)Cl)C(=O)/N=C/2\NCC(=N2)[O-] C50222272
CS(=O)(=O)[N-]c1ccc2c(c1)[nH]c(=O)[nH]2 C04010028
C1C[C@H](Cc2c1nc([nH]c2=O)N)C(=O)[O-] C17146790
c1nc(c(s1)/C(=N/C2=NC(=O)CN2)/[O-])Cl C54100825
c1cnc([nH]c1=O)N2CCC(CC2)C(=O)[O-] C57329380
c1cc([nH]c1)C=C2C(=O)NC(=S)N=C2[O-] C16046165
C1C[C@@H]2C[C@H]1C[C@@H]2C(=O)Nc3[n-]nnn3 C05898371
C[C@@H]1CCN([C@@H](C1)C)C(=O)NCC(=O)[O-] C51749446
c1cn(c(=O)[nH]c1=O)[C@@]2(CCCSC2)C(=O)[O-] C61588353
C[C@@H]1CCC[C@@](C1)(C(=O)[O-])NC(=O)N2CCCO[C@@H](C2)C C61937388
C1CN(C[C@@H]1C(=O)[O-])C(=O)[C@H]2CSC(=O)N2 C62117673
C1CN(C[C@H]1C(=O)[O-])C(=O)[C@@H]2CSCN2 C62135630
C[C@@]1(CCN(C1)C(=O)NCC#C)C(=O)[O-] C62922033
CNC1=C(C2=NC(=O)C=C([C@H]2S1)[O-])C#N C08970595
CC(=O)N[C@@H]1[C@@H](C2=C(S1)CCCC2)c3[n-]nnn3 C65365575
CC(=C1C(=O)[C@H](C([C@@H](C1=O)Cl)(C)C)Cl)O C02275940
c1coc2c1[C@@H](CCC2)NC(=O)c3ccsc3 C12908829
c1cc(ncc1Br)C(=O)NC2CC2 C15021441
Cc1cc(cnc1NC(=O)C)Br C00481320
Cc1c(sc(c1C#N)NC(=O)CCl)C C02391990
c1c2c(cc(c1C(=O)CCl)Cl)NC(=O)C2 C02527714
Cc1c(ccc2c1NC(=O)[C@@H](C2)CCC#N)Cl C11984633
c1([nH]nc(n1)Br)Br C04829562
CSC1=C([C@@H](CC(=O)N1)c2ccsc2)C#N C01300697
c1ccc(cc1)[C@]23CSCC(=O)N2CCCN3 C20273722
Cc1cc(c(s1)C)C(=O)Nc2cccnc2 C24332728
CCn1c(=O)c2c([nH]c1=S)C[C@H](S2)C C26420959
CC(C)C(=O)Nc1ccnc2c1cc(cc2)F C32608244
Cc1nnc(s1)S[C@@H]2CCCC[C@H]2O C37491073
c1c(cn(n1)[C@H]2CCC[C@@H]2O)Br C38054715
c1ccc2c(c1)C(=O)/C(=C\[C@H]3C(=CC=N3)F)/N2 C39124288
CN(C1CC1)C(=O)c2ccc(s2)C#CCO C40233543
c1c(cc(c2c1CCC(=O)N2)F)C(=O)CCl C41629127
Cc1cc2c(c(c1)C(=O)CCl)NC(=O)CC2 C41629133
C[C@@H]1CCC[NH+]1C2(CCCCCCC2)C(=O)[O-] C41838898
CC1CC[NH+](CC1)C2(CCCCCC2)C(=O)[O-] C41840464
C[C@H]1CCC[NH+](C1)C2(CCCCCCC2)C(=O)[O-] C41843426
C[C@@H]1CCC[C@](C1)(C(=O)[O-])[NH+]2[C@@H](CCC[C@@H]2C)C C41850739
C[C@H]1CCCC[C@]1(C(=O)[O-])[NH+]2C[C@@H](C[C@@H](C2)C)C C41852276
C[C@H]1C[C@@H](C[NH+](C1)C2(CCCCC2)C(=O)[O-])C C41852555
C1CC[C@@H]2[C@H](C1)CCC[NH+]2C3(CCCC3)C(=O)[O-] C41882423
C1C[C@@H]2C[C@H]1C[C@@H]2C(=O)NC3CCC(=O)CC3 C42175100
c1cc(sc1C(=O)N2CCC[C@H]2CO)Cl C42433853
C1CCC(CC1)[C@@H]([C@@H]2CCS(=O)(=O)C2)O C43303234
C[C@@H]1[C@H](c2cc(cc(c2S1(=O)=O)F)F)NC C43636668
c1cc(ncc1Br)NC(=O)CS C45921876
Cc1cc(c(s1)C)[C@@H](C)n2cn[nH]c2=S C49509945
c1ccn(c(=O)c1)Cc2ccc(cc2F)C#CCO C49618912
Cc1cccc(=O)n1Cc2ccccc2C#CCO C49619466
[H]/N=C/1\C(=C([C@@H](S1)C)CC)C(=O)N2CCCC2 C36676996
c1c(cnc(c1CO)N2CCCC2)Br C50042848
c1csc2c1c(=O)n(c(=S)[nH]2)C3CCC3 C52212402
C[C@@H]1C[C@@H]1n2c(=O)c3c(ccs3)[nH]c2=S C52294798
C[C@H]1C[C@@H]1n2c(=O)c3ccsc3[nH]c2=S C52294810
c1ccc(cc1)[C@@H]2C[C@H]2n3ccc(=O)[nH]c3=S C52313147
C[C@@H]1CC[C@@H]([C@@H](C1)CN2CCO[C@@H](C2)C)O C53881862
C1C[C@H]([C@@H](C1)O)CN2CCO[C@@H]3[C@@H]2CCC3 C53885959
C[C@@H](c1cnc(s1)N2CCSCC2)O C54910678
c1c(cc(cc1F)F)O[C@H]2COCC[C@@H]2O C54933755
c1ccnc(c1)[C@@H](c2cccc3c2ccnc3)O C61123695
C#CCNC(=O)c1ccc(cn1)Br C61871351
c1ccc2c(c1)nc(s2)/C=C/3\NC(=O)CS3 C17888368
c1cc2cnccc2c(c1)C3(CCOCC3)O C63076810
CS(=O)(=O)c1ccc2c(c1Cl)CCN2 C66346209
c1ccc(cc1)C#CCNC(=O)[C@H]2CCOC2 C66899303
c1cc2c(cc1Cl)[C@](C(=O)N2)(C(F)(F)F)O C02052705
Cc1cc(c(c2c1C(=O)C(C2)(C)C)C(=O)N)C C06201508
c1nc(c2c3c(sc2n1)CCCC3)N C00078174
Cc1nc2ccc3c(c2s1)sc(n3)N C00243250
C[C@@H]1CCCc2c1c3c(ncnc3s2)N C12404913
C1CC2(C1)C=C(NC(=O)N2)C(F)(F)F C15202322
C[C@@]12CC3C[C@@](C1)(CC(C3)(C2)C(=O)NO)C C12410070
c1ccc2c(c1)NC(=CC(=O)N2)CCl C19408299
C[C@@H]1CCC[C@@H](C1)Oc2c(cccn2)N C19754142
CSc1ncc(c(n1)N)Br C32253548
CC1CCC(CC1)NC(=O)c2ccc[nH]2 C32819045
c1ccc2c(c1)c(nc(=S)[nH]2)NC3CC3 C04219145
C[C@H]1CCC[C@@H](N1C(=O)c2ccc(c(c2)N)F)C C35056357
c1cc(cc(c1)Br)n2cc(cn2)N C35778858
c1cc2nc(cn2cc1Cl)C(=S)N C36226545
Cc1c(ccc(c1F)Br)S(=O)(=O)N C36533154
Cc1c(n(c(c1C#N)N)[C@@H](C)C(C)C)C C36938911
c1cc(c(cc1N)Cl)Oc2ccncc2 C36667266
CC(C)[C@H]1Cc2c(c(=S)sc(c2C#N)N)CO1 C06499407
COC(=O)c1ccc(c2c1CCCC2)N C39085481
C1CCc2c(c3c(s2)NC(=O)NC3)C1 C39271351
CC1(C=Cc2c(cc(s2)C(=O)N)O1)C C39294291
CS[C@@H]1CCC[C@@]2(N1O)CCC[C@@H](C2)O C39523084
C1C[C@@H](C[C@]2(C1)CCC[C@@H](N2O)O)Cl C39523138
Cc1c(cc(s1)C(=O)N2CCC[C@@H](C2)C)N C40292477
c1c(cn(n1)c2c(c(c(c(c2F)F)F)F)F)N C40516483
c1cc(ncc1Sc2nccs2)N C40676441
Cc1cc(ccc1n2c(c(c(n2)C)C)C)N C40728540
Cc1c(c(n[nH]1)C)N[C@@H]2C[C@H]3CC[C@@H]2C3 C41047211
Cc1cc(ncn1)Sc2ccccc2N C42144083
C[C@@H]1CCCC[C@H]1Oc2cc(ccn2)N C43569476
Cc1ccc(c(c1)C(=O)N2CCCC[C@@H]2C)N C50201572
C1C2CC3CC1CC(C2)C3S(=O)(=O)N C50349804
c1cc(c(c(c1)F)c2ccc(nn2)N)F C50867786
C[C@H]1CCN([C@H](C1)C)C(=O)c2cc(ccc2N)F C51728711
C[C@@H]1CCN([C@H](C1)C)C(=O)c2cc(c(cc2F)F)N C51729012
Cc1nc2cc(ccc2n1[C@H](C)C(C)C)N C52852164
C[C@H]1C[C@H]1n2c3ccc(cc3nc2C4CC4)N C52853523
Cc1cc(ccc1n2ccc(n2)C3CC3)N C52855623
CC(C)C1CCC(CC1)S(=O)(=O)N C54557743
c1cc(sc1)C(=O)c2csc(n2)N C57496266
C[C@@H]1CCCC[C@@H]1NC(=O)c2ccc[nH]2 C58322901
Cc1ccc(cc1)N2C(=S)NC(N2)(C)C C33824389
Cc1cc(nc(n1)[C@H]2CCC[C@@H](C2)C)N C50845213
CCc1cc(cc2c1O[C@H](CN2C)C)N C62524704
C[C@H]1CN(c2cc(cc(c2O1)Cl)N)C C62525818
C1CCCc2c(c([nH]n2)NC3CC3)CC1 C62669000
Cc1c(cccc1Sc2ncccn2)N C62725577
c1cc2c(cc1[C@@H](c3ccn[nH]3)O)CCC2 C62778570
Cc1c(c(n(n1)C)SC2CCCC2)N C62829171
c1cc(sc1[C@H]2C(=C(OC3=C2C(=O)CCC3)N)C#N)[N+](=O)[O-] C00069963
Cc1ccccc1Oc2cc(ncn2)n3c(c(c(n3)C)C#N)N C00385162
c1c(cc(nc1Cl)Cl)C(=O)NC(=O)NN2CCOCC2 C00163010
c1cc(cnc1)CNC(=O)Nc2cc(ccc2F)[N+](=O)[O-] C02173636
Cc1ccc(o1)c2cc(c(=O)n(n2)CC(=O)N3CCCCCC3)N C12182705
c1[nH]c2c(n1)c(ncn2)N3CCC[C@H](C3)C(=O)NC4CCCC4 C09060308
Cc1cc(c(o1)C)C(=O)NNc2ccccc2[N+](=O)[O-] C15631638
COC(=O)[C@H]1CC([C@@H]1n2cnc3c2ncnc3N)(F)F C17197353
c1cc(cnc1)c2c(c(nc3c2c(=O)nc4n3ccs4)N)C#N C19874265
CN1CCc2c(c(c(c(n2)N)C#N)c3ccc(cc3)[N+](=O)[O-])C1 C22001717
c1ccc2c(c1)c(cc(=O)[nH]2)C(=O)Nc3ccc(nc3)n4ccnc4 C24901991
c1c2c(cc(c1[N+](=O)[O-])NCC3CCCC3)[nH]cnc2=O C25504392
c1cc(c([nH+]c1)NC(=O)C2CCN(CC2)c3ccc(nn3)Cl)[O-] C30516378
c1ccc(cc1)n2ccc(n2)C(=O)Nc3ccc4c(c3)NC(=O)CO4 C32700768
c1ccc(cc1)n2cc(nn2)C(=O)Nc3cccc4c3[nH]nc4 C32816539
c1cc(c(cc1C(=O)Nc2c[nH]nc2)[N+](=O)[O-])Br C35764198
C[C@@H](C(=O)N1c2ccccc2NC(=O)C1(C)C)Sc3[nH]ncn3 C14115105
C[C@H]1CCCC[C@@]12C(=O)N(C(=O)N2)CC(=O)NC3=NCCS3 C36724682
c1c(c[nH]c1C(=O)Nc2ncc(s2)[N+](=O)[O-])Br C37843848
Cn1c2c(cn1)c(ncn2)NNC(=O)C3CCCCC3 C13496863
c1ccc(cc1)NNc2c(c(ncn2)Cl)[N+](=O)[O-] C39279049
CC1=CC(=O)N2[C@@H](N1)SC[C@@]2(c3ccc(cc3)[N+](=O)[O-])O C39927048
COC(=O)N[C@@H]1[N-]C2=C/C(=[NH+]/C(=O)c3ccccc3)/C=CC2=N1 C39953888
CC[C@@H](C)/N=C\1/C(=C[C@H]2C(=N1)N=C3C=CC(=CN3C2=O)C)C(=O)N C39970230
C[C@H](c1[nH]c(=O)c2ccccc2n1)Sc3n[nH]c(=O)n3C C40161941
Cc1c(c(n[nH]1)C)C(=O)Nc2ccc(cc2Cl)[N+](=O)[O-] C40831929
Cc1ccc2c(c1)NC(=O)[C@@](O2)(C)C(=O)Nc3cc(nn3C)C C41547328
Cc1ccc2c(c1)NC(=O)[C@](O2)(C)C(=O)Nc3nccc(n3)C C41548293
c1cc(nc(c1[N+](=O)[O-])N2CCCC[C@@H]2C(=O)N)Cl C42407385
c1ccc2c(c1)CCN[C@@H]2c3nc(no3)c4nc[nH]n4 C43594445
Cc1cccc(n1)NC(=O)CN2C(=O)[C@]3(CCCC[C@H]3C)NC2=O C45573846
c1ccc(c(c1)NC(=O)NCC2CCC2)n3cnnn3 C47053239
C[C@H](c1cccc(c1)[N+](=O)[O-])NC(=O)Nc2nccs2 C48861349
CC[C@H](C)[C@H](C)Nc1[nH]c2c(n1)n(c(=O)n(c2=O)C)C C49094555
Cc1nc2cc(c(cc2s1)[N+](=O)[O-])N[C@@H](C)C(=O)NC C49099565
Cn1c2c(c(=O)n(c1=O)C)[nH]c(n2)NC(C3CC3)C4CC4 C49235869
c1cc(c(cc1[N+](=O)[O-])Cl)C(=O)N[C@@H]2CCCNC2=O C49498532
c1ccc(c(c1)C(=O)NNc2ccc(cn2)[N+](=O)[O-])F C49755473
c1cc2c(c(c1N[C@H]3CCCNC3=O)[N+](=O)[O-])ncs2 C50396649
c1cc(c(cc1[N+](=O)[O-])C(=O)N[C@@H]2CCCNC2=O)Cl C50397627
C[C@H]1CCCN(C1)S(=O)(=O)c2c(cc(cc2F)[N+](=O)[O-])N C50638664
CNc1cc(ccc1[N+](=O)[O-])C(=O)Nc2ccncc2 C54414541
c1ccc(cc1)n2cnnc2c3cc(ccc3N)[N+](=O)[O-] C54526787
CC1=C([C@@H](n2c(ncn2)N1)c3ccccc3)C(=O)Nc4cccnc4 C00065463
Cc1cnc(s1)NC(=O)NCc2cccc(c2)[N+](=O)[O-] C49395972
c1ccc2c(c1)cc(c(=O)[nH]2)CC(=O)/N=c/3\[nH]nc4n3cccc4 C47090536
Cc1c(cccc1[N+](=O)[O-])NC(=O)c2c[nH]c3c2cccn3 C64731041
C[C@H](c1ccc(cc1)Cl)Nc2nc3c(n2C)c(=O)[nH]c(=O)n3C C64904794
Cc1ccc(c(c1)C)n2nc(c(n2)C(=O)Nc3cc[nH]n3)C C66457463
Cc1c(c(n2c(n1)cc(=O)[nH]2)C)CC(=O)Nc3cccnc3Cl C67043467
CC[C@@H]1CCc2c(cc3c(c(sc3n2)C(=O)Nc4ccc(cc4F)Cl)N)C1 C00661847
c1cc(c(cc1C(F)(F)F)NC(=O)c2c(c3cc4c(nc3s2)CCC4)N)Cl C01172007
CN(C)c1ccc(cc1)Nc2cc3c(cc2N)nc4cc(ccc4n3)N(C)C C04786911
C[C@@H]1CCc2c(sc3c2c(nc(n3)S[C@@H](C)C(=O)Nc4ccccc4)N)C1 C02311539
c1ccc(cc1)NC(=O)c2c3c(nc4ccccc4n3)n(c2N)c5ccc(cc5)Cl C02347581
Cc1ccc(cc1NC(=O)C2=C(NC(=S)N[C@@H]2c3ccc(cc3)Cl)C)Cl C04953315
CC1=C([C@H](NC(=S)N1)c2cccc(c2Cl)Cl)C(=O)Nc3ccc(cc3)F C05008650
CC1=C([C@H](NC(=O)N1)c2ccc(cc2Cl)Cl)C(=O)Nc3ccccc3Cl C01191916
c1ccc(cc1)[C@@H]2N(NC(=NN2c3ccccc3)c4ccc(cc4)N)c5ccccc5 C05338486
CC1=C([C@H](NC(=O)N1)c2cccc(c2)Cl)C(=O)Nc3cccc(c3)C(F)(F)F C07089762
c1cc2c(cc1C(=O)NNC(=O)C34CC5CC(C3)CC(C5)C4)c6c([nH]2)CCCC6 C08993984
Cc1cccc(c1)NC(=O)Nc2nc(cs2)C(=O)N[C@@H]3C[C@H](CC(C3)(C)C)C C09318442
c1cc(cc(c1)Cl)NC(=O)Nc2nc(cs2)C(=O)Nc3ccc(cc3)Cl C09319613
C[C@H]1CCCC[C@H]1NC(=O)CSc2nc(c3c4c(sc3n2)CCCC4)N C03553011
CC1=C([C@H](NC(=O)N1)c2ccc(cc2)Cl)C(=O)Nc3ccc(cc3OC)Cl C14022915
c1cc(sc1)c2cc3c(c(sc3[nH]c2=O)C(=O)c4ccc(cc4Cl)Cl)N C16430723
Cc1ccccc1NC(=O)[C@@H](C)Sc2nc(c3c4c(sc3n2)C[C@H](CC4)C)N C21332778
Cc1c(sc2c1c(nc(n2)S[C@H](C)C(=O)Nc3ccc(cc3)Cl)N)C C24834017
CC1(CC(=CC(=O)C1)Nc2ccccc2NC(=O)Nc3ccc(c(c3)Cl)Cl)C C26330523
CCC(=O)Nc1nc2c(cc(cc2s1)NC(=O)Nc3ccc(cc3C)C)C C33008305
c1cc(c(c(c1)Cl)Cl)/C=N/NC(=O)c2c(c(c(c(n2)Cl)Cl)N)Cl C36280567
C[C@H]1CCc2c(sc3c2c(nc(n3)SCC(=O)NC4(CCCCC4)C#N)N)C1 C36817734
C[C@@]12C[C@@H](CC(C1)(C)C)N(C2)c3c(c(ncn3)Nc4cc(ccc4OC)Cl)N C40702317
Cc1ccc(cc1Cl)Nc2c(c(ncn2)Oc3cccc4c3nccc4)N C40703620
C[C@@]12C[C@@H](CC(C1)(C)C)N(C2)c3c(c(ncn3)Nc4ccc(c(c4)Cl)Cl)N C40704018
c1cc2cccnc2c(c1)Oc3c(c(ncn3)Nc4ccc(c(c4)Cl)Cl)N C40704030
Cc1ccc(c(c1)Nc2c(c(ncn2)Oc3ccc(cc3)Br)N)C C40704747
CC(C)c1ccc(cc1)Nc2c(c(ncn2)N3C[C@]4(C[C@@H]3CC(C4)(C)C)C)N C40706040
Cc1cccc2c1nc(s2)Nc3c(c(ncn3)Sc4ccc(cc4)Cl)N C40723051
C[C@]12C[C@H](CC(C1)(C)C)N(C2)c3c(c(ncn3)Nc4ccccc4OC)N C40734947
C[C@]12C[C@H](CC(C1)(C)C)N(C2)c3c(c(ncn3)Nc4ccc(cc4)OC)N C40734995
Cc1ccc2cccc(c2n1)Oc3c(c(ncn3)Nc4ccccc4Cl)N C40752297
c1cc2cccnc2c(c1)Sc3c(c(ncn3)NC45CC6CC(C4)CC(C6)C5)N C40755913
Cc1ccc(cc1)Sc2c(c(ncn2)Nc3ccc(cn3)Br)N C40779764
Cc1cc(cc(c1Cl)C)Oc2c(c(ncn2)Nc3cccc(c3)Cl)N C40781826
c1cc(ccc1Nc2c(c(ncn2)OC3CCCCC3)N)I C40782433
Cc1ccc(cc1)Sc2c(c(ncn2)Nc3ccc(cc3F)Br)N C40783403
Cc1cccc2c1nc(s2)Nc3c(c(ncn3)Oc4ccc(c(c4)C)Cl)N C40783505
Cc1ccc2c(c1)sc(n2)Nc3c(c(ncn3)OC4CCCCC4)N C40783638
c1cc(ccc1N2CCN(CC2)c3c(c(ncn3)Nc4ccc(c(c4)Cl)F)N)F C40797645
c1cc(ccc1Oc2c(c(ncn2)Nc3cc(ccc3F)F)N)Br C40800191
CCCSc1nc(c2c(n1)NC3=C([C@@H]2c4ccc(cc4)C)C(=O)CC(C3)(C)C)N C44973488
CCc1ccc(cc1)[C@H]2C[C@@H](n3c(nc(n3)N)N2)c4cccc(c4)Br C02472283
c1ccc(cc1)C2=C([C@H](NC(=O)N2)c3ccccc3Cl)c4[nH]c5ccccc5n4 C05072169
CC(C)c1ccc(cc1)[C@H]2C[C@H](Nc3n2nc(n3)N)c4ccc(cc4)Br C01111751
C[C@H](c1ccc2c(c1)CCCC2)NC(=O)Nc3ccc(c(c3)Cl)C(=O)NC C56694882
C[C@H]1CCCC[C@H]1NC(=O)Nc2ccc(c(c2)Cl)NC(=O)c3ccco3 C56765021
CC(C)(C)[C@@H]1CCc2c(sc(c2C(=O)N)NC(=O)C(Cl)(Cl)Cl)C1 C05901954
CC1=C([C@@H](NC(=S)N1)c2ccc(cc2)C(C)C)C(=O)Nc3ccc(cc3)Cl C05482467
Cc1ccccc1NC(=O)NNC(=O)c2csc(n2)c3ccc(s3)Cl C67464749
c1cc2nc3c(c4c(s3)CCCC4)c(=O)n2nc1NN C00090212
Cc1nc2c3cc4c(nc3sc2c(n1)NN)CC(OC4)(C)C C00547718
Cn1c2c(cn1)c(ncn2)Nc3cc(c(c(c3)Cl)N)Cl C05346389
CC(C)[C@@H]1C([C@@H](N(C(=O)N1)C)NC(=O)NC)(C)C C00517650
Cc1c(n2ccccc2n1)[C@@H]3NC(=Nc4n3c5ccccc5n4)N C09596346
CC1(C(=NNC(=S)N)Cc2c(ccc3c2oc(=O)cc3)O1)C C13601041
Cc1c(c(=O)n(c2c1c(n[nH]2)N)C3CCCCC3)C#N C19945790
c1ccc2c(c1)NC(=O)CN2c3cc(ccn3)C(=S)N C20293810
Cc1cc(ccc1NC(=O)[C@@H]2CCCN(C2)C(=O)N)Cl C29477708
c1ccc2c(c1)c3cc(c(cc3[nH]c2=O)N)[N+](=O)[O-] C16924801
c1cc(c(cc1[N+](=O)[O-])c2[nH]c3cc(c(cc3n2)F)F)N C35412263
C[C@@H](C(=O)Nc1cc2c(cc1Br)[nH]c(=O)[nH]2)Cl C37008574
Cc1c(nc(s1)N)c2c[nH]c3c2cc(cc3)[N+](=O)[O-] C37330616
CC(C)[C@H]1Cc2c(sc3c2c(ncn3)NN)CO1 C00522781
CCc1c2c(n[nH]1)OC(=C([C@@H]2[C@@H]3CCCC=C3)C#N)N C04955959
CC(C)(C)[C@@H]1CCC2=C3C(=NC(=NC3=O)[N-][NH3+])S[C@@H]2C1 C38592678
Cc1ccsc1[C@@H]2N=C(Nc3n2c4ccccc4c(=O)n3)N C39921219
Cc1c(c2ccc(nc2nc1C)NC(=O)c3ccc(cc3)N)C C40818023
Cc1c(c2ccc(nc2nc1C)NC(=O)c3cc(cnc3)N)C C40818052
C[C@@H]1C[C@H](CN(C1)C(=O)C2(CCCCCC2)/C(=N/O)/N)C C44784479
C1CC[C@H]2[C@@H](C1)CCCN2C(=O)C3(CCCC3)/C(=N\O)/N C44785446
c1cc(c(cc1F)N)S(=O)(=O)/N=c/2\[nH]c3c(s2)CCC3 C49541660
Cc1cc(cc(c1)N(C)C(=O)c2c(n[nH]c2N)C)C C49976241
c1ccc2c(c1)nc3n2C(=C([C@H](N3)c4ccc(cc4)F)C#N)N C03907199
Cc1c(c(n[nH]1)C(=O)N2CC[C@H]3CCCC[C@H]3C2)N C50305755
c1ccc2c(c1)cnn2c3cc4c(cc3N)CC(=O)N4 C50523838
c1ccc2c(c1)c(nnc2Cl)Sc3[nH]c(=O)cc(n3)N C50530767
c1cc2cccnc2c(c1)NC(=O)c3c(ccc(n3)N)Cl C50694319
c1cc2cccnc2c(c1)NC(=O)c3cc(nc(c3)Cl)N C50694321
c1cc(cc(c1)NC(=O)c2cc(cnc2N)Br)C#N C50698878
c1cc(nc(c1Cl)C(=O)Nc2nc3c(s2)CCC3)N C50710066
C1CCCC2(CCC1)C(=O)N(C(=O)N2)Cc3c(snn3)N C50828908
c1cc(nc(c1Cl)C(=O)N2CCC[C@H]3[C@@H]2CCCC3)NN C51090941
C[C@@H]1CCCN(C1)C(=O)c2c(ccc(n2)NN)Cl C51095833
Cc1cc(c(c(c1C)[C@@H]2c3c([nH]nc3OC(=C2C#N)N)C)C)C C00484791
C1C2CC3CC1CC(C2)(C3)NC(=O)c4c(non4)N C54419701
C1CCc2c(sc(c2C#N)NC(=O)c3c(non3)N)CC1 C54432233
CC(C)(C)n1c2ccccc2nc1c3nc([nH]n3)N C55163757
c1cc2c(cc1Cl)nc(n2C3CC3)c4nc([nH]n4)N C55163792
c1cc2c(ccc(c2nc1)Cl)NC(=O)c3csc(n3)N C55186722
c1ccc(cc1)[C@@H]2[NH+]=C(N=C3N2c4ccccc4C(=N3)[O-])N C08994271
C[C@@H]1CCN([C@@H](C1)C)c2cc3c(cc2N)OCC(=O)N3 C60392695
CC1(CCN(CC1)C(=O)C2(CCCCCC2)/C(=N/O)/N)C C61823959
c1nc([nH]n1)NC(=O)NC23CC4CC(C2)CC(C4)C3 C61844781
Cc1ccc(cc1)[C@@H]2C[C@H](n3c(nc(n3)N)N2)c4ccco4 C13131932
c1cc(c(cc1N[C@H]2C3=NC=NC3=[NH+]C(=N2)[NH-])Cl)Cl C39272180
c1ccc2c(c1)cc([nH]2)C(=O)Nc3ccc4c(c3)c(=O)[nH]cn4 C63853228
c1cc2c(cc1C(=O)N[C@H]3NN=CS3)c4c([nH]2)CCCCC4 C63913104
Cc1cc(=O)n2c([nH]1)c(c(n2)N)/N=N/c3ccccc3 C15973662
c1c(noc1N)C2CCN(CC2)C(=O)NC3CCCC3 C65167814
C[C@@H]1CC2=C([C@@H](C(=C(O2)N)C#N)c3ccsc3)C(=O)C1 C00242188
C[C@H]1CCC/C=C\[C@H]2C[C@@H](C[C@@H]2[C@@H](/C=C/C(=O)O1)O)O C04545366
c1ccc2c(c1)CC3=C2NC(=O)N[C@@H]3c4ccccn4 C04708995
[H]/N=C\1/NC(=O)/C(=C/C2=Cc3ccccc3O[C@@H]2C)/S1 C06454960
c1c(cc(cc1F)F)[C@@H]2Cc3c(cnc(n3)N)C(=O)C2 C12323247
C[C@H]1C[C@H]1c2ccc(o2)/C=C\3/C(=O)N=C(S3)N C12590946
Cc1nc2c(c3c(s2)CCCCC3)c(=O)n1N C02769323
c1ccc2c(c1)C3c4ccccc4C2[C@H]5[C@H]3C(=O)NNC5=O C01640409
C[C@H]1CCCCN1C(=O)c2cc(ccc2OC)N C20156012
Cc1c2c([nH]n1)NC(=O)CS[C@@H]2c3ccc(cc3)Cl C20464217
Cc1c(sc(c1C#N)NC(=O)NC2CC2)C C24566345
Cc1cccc2c1N[C@H](NC2=O)c3cccc4c3nccc4 C28923760
c1cnc(cn1)NC23C[C@@H]4C[C@H](C2)CC(C4)(C3)O C32580996
Cc1cc(n(n1)c2ccc(c3c2cccn3)N)C C35059949
c1cc(c(cc1Cl)NC(=O)c2c[nH]nc2)F C35732473
C[C@H]1COCCN1c2ccc3c(c2N)ncs3 C35774247
Cc1c(c(n[nH]1)C)C(=O)N[C@H]2CCC[C@@H]([C@@H]2C)C C36165542
c1ccnc(c1)c2cn3cc(cc(c3n2)N)Br C36242451
C1CCC(CC1)NC(=O)NC2CCC(=O)CC2 C36880167
c1cc(cnc1)c2c3c(nc4c2c(c(s4)C#N)N)CCC3 C00547254
c1ccc2c(c1)/C(=C\3/C(=O)Nc4ccccc4S3)/C(=O)N2 C39555989
Cc1ccc2n1CCN([C@@H]2C)C(=O)c3cc(c(s3)C)N C40333448
Cc1ccc2n1CCN([C@H]2C)C(=O)c3c(ccs3)N C40333451
c1cnc(c2c1scc2)n3cc(c(n3)N)Br C40517019
Cc1c(nn(c1C)c2c(cccn2)C(=S)N)C C40730131
Cn1ccnc1c2c(sc(n2)N)C3CCCC3 C41660448
Cc1cnc(nc1)Sc2ccc(cc2N)C#N C42404359
c1ccc(cc1)NC(=O)c2cc(c(=O)[nH]c2)Cl C48666670
Cc1cccc2c1C(=O)N[C@H](N2)c3cscn3 C48843457
Cc1cc(sc1C)C(=O)Nc2c[nH]nc2C C49476637
Cc1cc(c(o1)C)C(=O)N(C)c2ccccc2N C50014632
c1c2c([nH]c(=O)[nH]2)nc(c1Br)Br C05818825
Cc1ccnc(n1)Sc2ccc(cc2N)C#N C51331101
Cc1cccnc1C(=O)N2CCSc3c2cc(cc3)N C51790915
C[C@@H]1CCN([C@@H](C1)C)c2c(nccn2)C(=S)N C54398329
Cc1ccccc1N/C=C/2\C(=O)NC(=O)S2 C05571315
Cc1c(sc(n1)N)C(=O)N2CC[C@H](C[C@@H]2C)C C55176194
C[C@@H]1C[C@@H](CN(C1)C(=O)c2csc(n2)N)C C55177473
c1c(nc(s1)N)C(=O)N2CCC[C@H]3[C@H]2CCCC3 C55185714
c1c(nc(s1)N)CC(=O)N2CCCCCCC2 C55271202
C1CCc2c(sc3c2C(=O)N[S@@](=O)N3)CC1 C57340707
Cc1c(c(n(n1)c2c(cccn2)N)C)Br C50588468
c1cc2c(c(c1)N)CCN(C2)c3ccnc(c3)C#N C61812480
c1cc(ncc1Br)c2nnc(s2)N C61863273
c1cc2c(ccc(c2nc1)N)N3CCCOCC3 C61916884
C[C@@H]1COc2c(cc(cc2Br)N)N(C1=O)C C62558969
Cc1ccc(cc1C(=O)Nc2c([nH]nc2C)C)F C62666665
C[C@@H]1CCc2c(sc3c2C(=O)N[C@@H](N3)c4ccncc4)C1 C04092287
C1CC1C2=CC(=NC3=NN=C([C@H]23)N)C(F)(F)F C04244017
c1cscc1[C@@H]2CC(=O)Nc3c2cc4cn[nH]c4c3 C65526141
c1cc(c(cc1[N+](=O)[O-])c2cnc([nH]c2=O)N)Cl C04531151
Cc1nc2c3c4c(sc3nc(n2n1)NN)CCCC4 C05499780
CC1=C([C@H](c2c(oc(n2)N)N1)c3ccsc3)C#N C05791593
Cc1cc(=O)c-2c(c(coc2c1)c3csc(n3)C)NN C06404177
c1cscc1[C@H]2c3c([nH]nc3O)NC4=C2C(=O)CCC4 C12348652
C[C@H]1CCCC[C@@H]1NC(=O)C2CCN(CC2)C(=O)N C13098195
c1cc(c(c(c1)Cl)[C@H]2C(=C(n3c(ncn3)N2)N)C#N)Cl C18199179
c1ccc(c(c1)CN2C(=O)C3(CCCC3)NC2=O)N C19275531
C[C@@H]1CCCC[C@@H]1NC(=O)[C@@H]2CCCN(C2)C(=O)N C29634553
c1cc2c(cc1c3csc4n3nc(n4)N)CCC(=O)N2 C31891318
CC(=O)N1C(=O)/C(=N\Nc2cccc(c2)Cl)/C(=N1)N C05830616
Cn1ccnc1Sc2cc3c(cc2N)NC(=O)CC3 C35341682
Cc1nc2cc(c(cc2s1)N)N[C@@H]3CCS(=O)(=O)C3 C35342462
c1ccc2c(c1)nnn2c3cc4c(cc3N)c(=O)[nH]cn4 C35383293
C[C@@H]1CN([C@@H](CO1)C)c2cc3c(cc2N)CCC(=O)N3 C35783657
CC[C@H]1CO[C@@H](CN1c2cc3c(cc2N)CC(=O)N3)C C36131781
CC[C@H]1CO[C@H](CN1c2cc3c(cc2N)CC(=O)N3)C C36131784
CC[C@@H]1CO[C@@H](CN1c2cc3c(cc2N)OCC(=O)N3)C C36131906
CNC(=O)C1CCN(CC1)c2ccc3c(c2N)ncs3 C36132209
C=CC(=O)Nc1cc2c(cc1Br)[nH]c(=O)[nH]2 C37008578
c1cc2c(c(c1)S(=O)(=O)/N=c\3/ccc(c[nH]3)N)nsn2 C37375592
c1cc2c(cc1Oc3c(cc(cn3)N)C#N)CCC(=O)N2 C37759233
CC[C@@H]1CCCN1c2cc3c(cc2N)OCC(=O)N3 C37913017
C1=C[C@H]2C(=C1)SN(SNSNSN2)C=O C39134519
C1CCC(CC1)(C(=O)N2[C@H]3CCCC[C@@H]3C[C@@H]2C(=O)[O-])[NH3+] C40473302
Cc1cc/c(=N/S(=O)(=O)c2cc(cs2)N)/[nH]c1 C41067830
Cc1cc(cc2c1nc(s2)N)C(=O)Nc3ncccn3 C41630033
C[C@@H]1CN(CC(O1)(C)C)C(=O)C2(CCCCC2)/C(=N/O)/N C41684298
CC1(COCCN1C(=O)C2(CCCCCC2)/C(=N/O)/N)C C44785804
c1cc2cnccc2c(c1)NC(=O)N[C@H]3CCCCNC3=O C45671315
Cc1ccc(o1)c2[nH]c(=O)c3c(c(sc3n2)C(=O)N)C C47682076
C[C@@H]1CN(CC(O1)(C)C)C(=O)c2c(c([nH]n2)C(C)C)N C50321690
Cc1c(c([nH]n1)N)C(=O)N2CCC(CC2)C(C)(C)C C50349291
c1cc2cnccc2c(c1)NC(=O)c3ccc(nc3)N C50704186
c1cc(c(nc1)N)C(=O)Nc2nc3c(s2)CCCC3 C50707781
c1cc2cnccc2c(c1)NC(=O)c3cccc(n3)N C51070984
c1cc(nc(c1)Cl)C(=O)Nc2ccc3c(c2)[nH]c(=O)[nH]3 C51073165
c1cc(nnc1C(=O)N2CC[C@H]3CCCC[C@H]3C2)NN C51090812
C[C@@H]1CCC[C@H](N1C(=O)c2cc(nc(c2)Cl)NN)C C51093526
Cc1c(n(c2c1c(ncn2)N)[C@H]3CCCC[C@@H]3O)C C52008802
c1cc(c(c(c1NC(=O)c2c(non2)N)F)F)F C54419745
c1ccc(c(c1)NC(=O)c2c(non2)N)Br C54419824
Cc1ccc(cc1)NC(=O)N/C=C\2/C(=C(C(=O)NC2=O)C#N)C C06212763
C1CCN(CC1)/C(=N/c2[nH]c3c(c(=O)n2)CCCC3)/N C19819802
Cc1[nH]c2ccc(cc2n1)C(=O)Nc3ccc4c(c3)[nH]cn4 C12481148
c1cc(c(cc1n2cc(cn2)Br)Cl)/C(=N\O)/N C61856183
CC(C)c1ccc2c(c1)[C@]3(CC(=O)Nc4c3cn[nH]4)C(=O)N2 C20722887
c1cnc(cc1NN)C(=O)N2CCC3(CCCC3)CC2 C62961012
c1cc(cc(c1)Br)N[C@@H]2C3=NC=NC3=[NH+]C(=N2)[NH-] C39041064
c1cc(cc(c1)Br)N[C@H]2C3=NC=NC3=[NH+]C(=N2)[NH-] C39041065
c1ccc2c(c1)C(=O)N[C@H](N2)c3cc(cs3)Br C00090858
c1ccc2c(c1)c(cs2)[C@@H]3Nc4ccccc4C(=O)N3 C09337610
c1ccc(c(c1)c2c3c(nc(c2C#N)N)CCCC3)Cl C19608438
c1cc(cc(c1)Br)Oc2c(cccn2)N C20278594
CCC(=O)N[C@H]1CCc2c(c3cc(ccc3[nH]2)C)C1 C22319368
c1ccc2c(c1)C(=O)N[C@@H](N2)c3ccc(s3)Br C24079797
C[C@@H]1CCc2c(c3cccc(c3[nH]2)C(=O)NC4CC4)C1 C32655689
C[C@H]1CCCC[C@H]1Oc2ccc3c(c2N)ncs3 C35060921
C[C@H]1CCCN(C1)c2ccc3c(c2N)ncs3 C35344103
c1cc(c(cc1Cl)N)C(=O)N2CCC[C@@H]3[C@@H]2CCCC3 C36826085
c1ccc2c(c1)nc(n2C3CC3)c4c(ccs4)N C36896030
CC1CCC(CC1)n2c(cc3ccccc3c2=O)N C37365425
c1ccc(c(c1)n2c3cccc(c3nc2N)F)F C37421343
c1ccc(c(c1)N)Oc2ccc(cn2)Br C36667291
Cc1cc(cc(c1)Cn2c3cc(ccc3cn2)N)C C38076811
C[C@H]1CCc2c(cc3c(c(sc3n2)C#N)N)C1 C39326660
c1ccc(c(c1)[C@@H]2C[C@@]3(CC[C@@H](C3)Br)N(C2)O)O C39504806
c1ccc(c(c1)[C@@H]2CC[C@]3(C2)C[C@@H](CN3O)Cl)O C39505044
c1ccc(c(c1)[C@@H]2CC[C@@]3(C2)C[C@@H](CN3O)Br)O C39505082
c1c(cnc2c1NC3(N2)CCCCCC3)Br C39711848
Cc1ccc(cc1NC(=O)NC2CCC(CC2)C)F C40097796
c1cc2c(c(c1)F)nc(n2c3cccc(c3F)F)N C40230931
c1cc(sc1)[C@H](c2ccc3c(c2)[nH]c(=O)[nH]3)Cl C40270385
C[C@@H]1CCC[C@H](N1C(=O)c2cc3cc(ccc3s2)N)C C40295134
c1cc(cc(c1)Br)Cc2cc(on2)N C41322976
c1ccc(cc1)n2c(cc(n2)[C@H]3C[C@H]4CC[C@@H]3C4)N C42175270
Cc1ccc(cc1NC(=O)N[C@H]2CCC[C@H](C2)C)F C43276598
c1cc(c(cc1Oc2cc(ccn2)N)Cl)Cl C43569619
C[C@@H]1CCC[C@H](C1)NC(=O)Nc2cccc(c2)C#C C43982029
Cc1c(cc(s1)C(=O)N(C)[C@H]2CCCC[C@H]2C)N C44353744
Cc1c(sc2c1c(nc(n2)c3ccsc3)N)C C48413631
Cc1c(sc2c1c(nc(n2)[C@H]3CCC[C@H](C3)C)N)C C48413640
Cc1cccc2c1C(=O)N[C@@H](N2)c3ccc(cc3F)F C48619526
C[C@@H]1C[C@@H]1c2c(c(n(n2)C)N)c3cc(cc(c3)F)F C49350830
Cc1c(c2c(nc(nc2s1)C)N)c3ccc(cc3)F C49751546
Cc1cccnc1c2nc(cs2)c3ccccc3N C49850157
Cc1ccc(c(c1)C(=O)N2CC[C@@H]3CCCC[C@@H]3C2)N C50201874
C1CCC(CC1)[C@@H]2CCCC[C@H]2S(=O)(=O)N C50350705
CN(c1ccccc1N)C(=O)c2ccc(s2)Cl C51171152
CCc1ccc(s1)c2nc3c(c(n2)N)CCC3 C51717040
C[C@@H]1CCN([C@H](C1)C)C(=O)c2cc3cc(ccc3s2)N C51728859
CC[C@H]1CCCC[C@H]1n2cnc3c2ccc(c3)N C52855170
Cc1ccc(cc1C)N[C@@H]2c3ccccc3NC2=O C19920105
Cc1ccccc1[C@H](C)n2c(c(c(n2)C)Cl)N C43667543
Cc1c(nc(nc1N)c2cccc(c2)Br)C C50847293
CC1(CCN(CC1)c2c(cc(cn2)Br)N)C C61819220
C[C@@H]1CCC[C@H](C1)Sc2c(c(ncn2)Cl)N C62365486
Cc1cc2ccccc2nc1Sc3ccncc3N C63106544
c1ccc(cc1)N[C@H]2c3cc(ccc3NC2=O)Cl C19879611
Cc1cccc(c1C)N[C@H]2c3ccccc3NC2=O C19964253
c1cc(sc1)c2ccc3c(c(sc3n2)C#N)N C00061408
c1ccc2c(c1)c(c(c(=O)s2)N)N3CCCCC3 C01515723
C[C@@H]1CCc2c(sc3c2c(nc(n3)CCl)N)C1 C01425756
c1cc2c(ccc3c2cc(c4c3nccc4)N)nc1 C01866150
c1ccc2c(c1)c(c[nH]2)[C@@H]3C(=O)Nc4ccccc4S3 C06784443
C[C@@H]1C[C@@H](c2ccccc2N1)C(=O)NC(C)(C)C C19433803
c1ccc(c(c1)n2c(cc(n2)c3cccs3)N)F C19688991
c1cc(cc(c1)N)c2cn3c4c(sc3n2)CCCC4 C19767217
Cc1cnn(c1N)C2c3ccccc3-c4c2cccc4 C20578858
c1cc2c(c(c1)I)c(nc(n2)Cl)N C26899403
c1ccc(c(c1)[C@@H]2C(=O)Nc3ccccc3N2)Cl C19046383
c1ccc(cc1)C(=O)Nc2cccc3c2CCCN3 C19265796
Cc1c([nH]c2c1cc(cc2)C(=O)NC(C)(C)C)C C35133144
c1cc2c(ccc(c2nc1)N)N3CCc4c(ccs4)C3 C35340412
C[C@@H]1CCCCN1c2ccc3c(c2N)ncs3 C35344093
CC[C@H]1CO[C@@H](CN1c2ccc(cc2N)Cl)C C36131870
c1cc(c(cc1Cl)NC(=O)NC2CC2)Cl C36179132
Cc1cn2c(c(nc2s1)c3ccc(cc3)Br)N C36290481
c1cc(c(cc1Cl)C(=O)N2CCC[C@H]3[C@@H]2CCCC3)N C36826071
c1cc(c(cc1Cl)N)C(=O)N2CCC[C@@H]3[C@H]2CCCC3 C36826089
CCn1c2ccc(cc2nc1c3c(cccc3F)N)C C37438192
Cn1c2cccc(c2nc1c3c(cccc3F)N)F C37442592
C/C=C/c1c(c2c(c(sc2nc1C)C#N)N)C C00062959
Cc1c(cc(s1)C(=O)N2CC[C@H]3CCCC[C@@H]3C2)N C40305408
c1c(c(nn1CC2CCCCC2)N)Br C40516077
Cn1c(cc(n1)Cc2ccc(cc2)Br)N C41382894
Cc1c2ccccc2c(nn1)Sc3ccccc3N C42144070
c1cc(c(cc1Cl)Oc2cc(ccn2)N)Cl C43569367
Cc1c(c(n(n1)[C@@H]2CCCC[C@H]2C)N)Br C43668112
Cc1ccc(s1)[C@H]2Nc3cc(ccc3C(=O)N2)Cl C48448010
C[C@@H]1CCCC[C@@H]1NC(=O)Nc2cc(cc(c2)F)F C48476131
C[C@H]1C[C@@H]1c2c(c(on2)N)c3cc(cc(c3)F)F C49351164
Cc1ccc(c(c1)C(=O)N2CC[C@@H]3CCCC[C@H]3C2)N C50201878
Cc1ccc(s1)Cn2c3ccc(cc3nc2N)F C50225729
Cc1nc2cc(c(cc2s1)N)N3CCC[C@H]([C@@H]3C)C C50564107
C[C@@H]1Cc2cc(ccc2N1C(=O)c3ccc(s3)Cl)N C51171129
Cc1ccccc1[C@@H](C)n2c(nc3c2ccc(c3)N)C C52854899
c1ccn2c(c1)nc(c2N)c3cccc(c3)Br C53709328
CC(C)c1ccc(cc1)/C=C\2/C(=O)N=C(S2)N C16905055
c1ccc2c(c1)/C(=C/Nc3ccc(cc3)F)/C(=O)N2 C00427944
c1cc2c(cc1N)C(=O)N(C2)c3ccc(cc3Cl)Cl C58019263
Cc1cccc(c1)N[C@@H]2c3cccc(c3NC2=O)C C40453338
c1ccc(cc1)N[C@@H]2c3cccc(c3NC2=O)Cl C42109004
c1ccc2c(c1)[C@H](C(=O)N2)Nc3ccccc3Cl C19942582
Cc1ccc(c(c1)N[C@@H]2c3ccccc3NC2=O)C C19964594
Cc1c(c2c(cc1[C@H](C(C)(C)C)O)[C@@H](C(=O)N2)C)C C58099737
Cc1cc(cc(c1)Br)NC(=O)NC2CC2 C62156685
Cc1ccc(cc1)N(C)C(=O)c2ccc(cc2N)F C62823405
c1ccc2c(c1)[C@@H](C(=O)N2)Nc3cccc(c3)Cl C19920333
Cc1cccc(c1C)[C@H]2Nc3cccc(c3C(=O)N2)C C66586612
c12c(c(c(c(c1Cl)Cl)Cl)Cl)C(=O)N(C2=O)N C01681055
CC(C)/C=c/1\c(=O)[nH]/c(=C\c2ccccc2Cl)/c(=O)[nH]1 C05632705
Cc1c2c([nH]n1)NC(=O)[C@H](S[C@@H]2c3cccc(c3)Cl)C C06678485
Cc1cc2c(c(c1)Br)NC(=O)[C@@]2(N3CCC[C@@H](C3)C)O C06721017
c1ccc(c(c1)NC(=O)Nc2ccccn2)Br C13745959
Cc1cc(=O)[nH]c2c1sc3c2c(cc(n3)O)C(F)(F)F C15930740
Cc1cc(cc(c1C)S(=O)(=O)N2C[C@@H](C[C@@H](C2)C)C)N C20545004
c1ccc2c(c1)N[C@@H](NS2(=O)=O)c3ccc(cc3)Cl C20618469
c1cc(cc(c1)N2CCn3c4ccc(cc4nc3C2)Cl)N C21798600
c1ccc(cc1)[C@H]2[C@@H]3CSCC=C3C(=C(C2(C#N)C#N)N)C#N C23410402
Cc1c2c(n(n1)c3ccccc3)N[P@](=S)(NC2=S)S C27488993
c1cc2c(cc1C(=O)Nc3ccc(c(c3F)F)F)nc[nH]2 C35127820
Cc1c(c(n[nH]1)C)NC(=O)c2cc3c(s2)CC[C@H](C3)C C35134548
c1ccc2c(c1)c(cc(=O)[nH]2)C(=O)Nc3ccc(cc3)Cl C14429373
Cc1cc(ccc1n2c(c(c3c2ncnc3N)C)C)Br C36939073
Cc1c(n(c2c1c(nc(n2)C)N)c3cccc(c3)SC)C C37353018
Cc1c(n(c2c1c(ncn2)N)c3ccc(c(c3F)F)F)C C37353046
Cc1cc(ccc1NC(=O)c2ccc(o2)Cl)C#CCO C37549136
Cc1nc2c(c(cs2)c3ccc(cc3)Cl)c(=O)n1N C00090200
C1CCNC(=O)[C@H](C1)NC(=O)C23CC4CC(C2)CC(C4)C3 C38207315
C[C@H]1CC=C2[C@@H](C1)[C@@H](C(C(=C2C#N)N)(C#N)C#N)c3ccccc3F C39325036
C[C@@H]1CC=C2[C@H](C1)[C@@H](C(C(=C2C#N)N)(C#N)C#N)c3ccccc3F C39325038
CC1(CC2=C([C@H](C(=C(O2)N)C#N)c3ccc(s3)Cl)C(=O)C1)C C39327245
COc1ccc(cc1C(=O)N2CC[C@@H]3CCCC[C@H]3C2)N C40305381
C1CCNC(=O)[C@@H](C1)NC(=O)C23CC4CC(C2)CC(C4)C3 C40394642
Cc1c(nn(c1C)c2c3ccccc3ncc2C(=S)N)C C40730150
CCc1c(nn(c1C)c2c(cc(cn2)Br)N)C C40731448
c1c(cc(cc1C(F)(F)F)N)c2nnc3n2CCCCC3 C40764806
CN(c1ccncc1N)C(=O)c2ccc(c(c2)Cl)Cl C42140292
c1ccc2c(c1)c(cs2)[C@H](c3ccc4c(c3)oc(=O)[nH]4)O C42892377
c1ccc2c(c1)C[C@H](NC2)c3[nH]c4cc(cnc4n3)Br C43460880
[H]/N=C\1/C=C([C@@H](S1)c2[nH]c3cc(cnc3n2)Br)C C44421863
Cc1c(c(=O)[nH]c2c1ccc(c2)NC(=O)c3ccsc3)C C49472431
c1cc(c(cc1Br)c2nnc3n2CCCCC3)N C50208574
c1c(cc(nc1N)Cl)C(=O)N2CCC[C@@H]3[C@@H]2CCCC3 C50704032
c1c(cc(nc1N)Cl)C(=O)N2CCC[C@H]2C3CCCC3 C50707768
C[C@@H]1C[C@@H]1C(=O)c2cc3c(cc2Br)[nH]c(=O)[nH]3 C52094121
c1cc(c(c(c1N)Sc2nnc3n2CCCCC3)F)F C53168439
Cc1c(cccc1Cl)NC(=O)c2cc(c(=O)[nH]c2)Cl C54350801
C[C@@H]1CCN([C@H]2[C@@H]1CCCC2)C(=O)Cc3csc(n3)N C55272500
Cc1ccc(c(c1)[C@H]2c3c(n[nH]c3NC(=O)[C@@H](S2)C)C)C C06678350
c1cc2cn[nH]c2cc1C(=O)Nc3cc(c(cc3F)F)F C61670824
c1cc(c(c(c1)Cl)[C@@H]2c3c[nH]nc3NC(=O)CS2)Cl C20730203
c1cc(c(c(c1)Cl)[C@H]2c3c[nH]nc3NC(=O)CS2)Cl C20730200
Cc1nc2cc(c(cc2s1)N)N(C)c3cccc(c3)C#N C61979869
c1c(cc(cc1F)F)c2c(noc2N)[C@H]3CCCOC3 C62238205
Cc1ncc(c(n1)N)c2nc-3c(s2)CCc4c3cccc4 C62329378
C[C@H]1CCc2c(sc3c2C(=O)N[C@@H](N3)c4ccccn4)C1 C04092284
c1ccn2c(c1)nnc2c3cc(ccc3N)I C62824276
c1cc(nc(c1Cl)C(=O)N2CCC3(CCCC3)CC2)N C62960959
Cc1ccc(cc1)N[C@H]2C[C@@H](Nc3c2ccc(c3)C)C C00499581
CC(C)(C#CC1(CCCCCCCCCCC1)O)O C03624076
CCc1cc(cc(c1N)CC)Br C02522773
c1c(c(c(c(c1Cl)Cl)Cl)Cl)N C00158342
Cc1cc(ccc1Cl)Oc2ccccc2N C00409865
Cc1ccc(cc1)/N=N/c2ccc(c(c2)C)N C05160539
c1ccc2c(c1)[nH]c(n2)Nc3ccc(cc3)F C00513024
Cc1ccc(cc1C)Oc2ccc(cc2N)F C14629924
Cc1cc(cc(c1)Oc2ccc(cc2C)N)C C14630539
c1ccc(cc1)Oc2ccc(cc2N)Br C14630953
Cc1cc(cc(c1)Oc2ccc(cc2N)Br)C C14631002
Cc1ccc(cc1)Sc2ccc(cc2N)F C19869343
c1cc(c(cc1Cl)Sc2ccc(nc2)N)Cl C19869346
Cc1ccc(s1)[C@@H](c2c(cccc2Cl)Cl)N C19969736
C[C@@H]1CCCC[C@H]1Nc2ccc3c(c2)cc[nH]3 C21811949
Cc1cc(ccc1F)Cc2cccc(c2C)N C32015787
c1cc(ccc1Cc2ccc(c(c2)N)Cl)F C33465659
c1cc(c(c(c1)Cl)Sc2cc(ccc2F)F)N C35676193
C[C@H]1CCCC[C@@H]1Nc2ccc3c(c2)cn[nH]3 C36989421
C[C@@H]1CCC[C@H](C1)Nc2ccc3c(c2)cn[nH]3 C36989430
C[C@H]1CCC[C@H](C1)Nc2ccc3c(c2)cn[nH]3 C36989431
C[C@@H]1CCCC[C@H]1Nc2cc3c(cc2Cl)NC(=O)C3 C36990683
Cc1ccc(c(c1)C)Sc2ccc(cc2N)C C37401674
Cc1cc(ccc1Oc2cccc(c2N)F)Cl C37420094
Cc1ccc(cc1)Sc2cccc(c2N)F C37420516
Cc1ccc(c(c1)Sc2cc(cc(c2)F)N)C C37668164
C[C@H]1CCCC[C@H]1Nc2cccc3c2cn[nH]3 C37783822
C[C@@H]1CCC[C@@H](C1)Nc2cccc3c2cn[nH]3 C37783823
C[C@H]1CCC[C@@H](C1)Nc2cccc3c2cn[nH]3 C37783824
C[C@@H]1CCC[C@H](C1)Nc2cccc3c2cn[nH]3 C37783825
Cc1ccc2c(c1)CCCN2c3c(cc(cc3F)N)F C38039840
CC[C@H]1[C@H]2CC[C@@H]([C@@H]1CC)c3c2cccc3N C39102875
C[C@@](C#C[C@@](C)(C(C)(C)C)O)(C(C)(C)C)O C15016833
Cc1cccc(c1)Sc2ccc(c(c2)C)N C40695808
c1cc(c(cc1Cl)N)c2ccc(s2)Cl C41048983
Cc1cc(cc(c1C)N)c2cc(cc(c2)F)F C41260346
Cc1cccc(c1c2ncc(o2)C(C)(C)C)N C42413531
CC(C)(C)[C@@H]1CCc2c(sc(n2)c3ccccc3N)C1 C44732290
Cc1c(c(cs1)N)c2ccc(cc2)C(C)C C49822191
CC(C)(C)C1CCN(CC1)c2c(cccc2Cl)N C50346846
c1cc(ccc1Oc2cc(ccc2N)F)Cl C52122234
Cc1ccc(cc1)Sc2cc(ccc2N)F C52122355
C[C@@](c1ccccc1)(c2nc3cc(ccc3s2)Cl)N C52879260
Cc1cccc(c1)/N=N/c2ccc(cc2C)N C04772953
c1cc(ccc1Sc2c(ccc(c2F)F)N)Cl C53168393
Cc1ccc(c(c1)Cl)Oc2c(cccc2Cl)N C54348637
Cc1cccc(c1)c2c(noc2N)[C@@H]3C[C@H]4CC[C@@H]3C4 C55332289
Cc1c(cccc1N(C)[C@@H]2CCCC[C@@H]2C)N C62725101
Cc1c(cccc1Sc2ccc(cc2)F)N C62725558
CC/C(=N/c1c(cc(cc1Cl)Cl)Cl)/N C62988044
c1cc(ccc1NC(=S)N2CCN(CC2)c3c(c(c(c([nH+]3)Cl)C#N)Cl)Cl)SC(F)(F)F C08694690
c1ccc(cc1)C(c2ccccc2)[NH+]3CCN(CC3)c4[nH]c(=O)cc(n4)CSc5nc6ccccc6s5 C08758020
CCc1cc2c(=O)c(c(oc2c(c1O)C[NH+]3C[C@]4(C[C@@H]3CC(C4)(C)C)C)C(C)C)c5nc6ccccc6n5C C09075597
C[C@H](c1ccccc1)[C@@H]([NH2+][C@@H]([C@@H](C)c2ccccc2)n3c4ccccc4nn3)n5c6ccccc6nn5 C15771453
C[C@@H](c1ccccc1)[C@H]([NH2+][C@@H]([C@@H](C)c2ccccc2)n3c4ccccc4nn3)n5c6ccccc6nn5 C15771459
CCOc1cc(cc(c1OCc2ccc(cc2)Cl)Br)C[NH2+][C@H](C)C34CC5CC(C3)CC(C5)C4 C16688420
CCOc1cc(cc(c1OCc2ccccc2Cl)Br)C[NH2+][C@H](C)C34CC5CC(C3)CC(C5)C4 C16688646
CC1(CC(CC([NH2+]1)(C)C)Nc2c(c(c(c(n2)F)F)Sc3cc(c(c(c3)C(C)(C)C)O)C(C)(C)C)F)C C03771908
Cc1cccc(c1)CN2c3ccccc3O/C(=C/c4ccc(cc4)C(=O)NCCC[NH+](C)C5CCCCC5)/C2=O C20355191
CC1(CC(CC([NH2+]1)(C)C)N(Cc2ccccc2F)C(=S)Nc3ccc(c(c3)C(F)(F)F)Cl)C C20568216
Cc1ccc(cc1)c2csc(n2)c\3cc4cc(ccc4o/c3=[NH+]\Nc5ccc(cc5)[N+](=O)[O-])Cl C09056915
CCOC(=O)c1c2c(sc1/[NH+]=c\3/c(cc4cccc(c4o3)OC)C(=O)Nc5cccc(c5)C)CCCC2 C27520245
CCOc1cccc2c1o/c(=[NH+]\c3c(c4c(s3)CCCC4)C#N)/c(c2)C(=O)Nc5cccc(c5)C C27520284
CC(C)(C)c1ccc(c(c1)OC[C@@H]2CCCC[NH2+]2)C(=O)Nc3ccccc3C(=O)Nc4ccc(cn4)Cl C28825257
CC(C)(C)c1ccc(cc1)c2nc(on2)C[NH+]3CCC(CC3)C(=O)Nc4ccc(cc4Cl)Cl C30977442
c1ccc(c(c1)c2nc(on2)C[NH+]3CCC[C@H](C3)C(=O)Nc4ccc(cc4)C56CC7CC(C5)CC(C7)C6)Cl C31049521
Cc1ccc(c(c1)C)[C@@H](C(C)C)NC(=O)[C@@H]2CCC[NH+](C2)Cc3nc(no3)c4ccc(cc4Cl)Cl C31056023
C[C@H]1CCCC[NH+]1CC(=O)Nc2c(c3c(s2)C[C@@H](CC3)C(C)(C)C)C(=O)Nc4cccc(c4)Cl C33705918
CC(C)CSc1nc(c2c3c(sc2n1)COC(C3)(C)C)N4CC[NH+](CC4)CC(=O)NC5CCCCC5 C34750075
Cc1ccc(cc1)S(=O)(=O)Oc2ccc(cc2)c3c(n4ccccc4[nH+]3)NC(C)(C)CC(C)(C)C C34834453
CCCCNC(=O)N(CC[NH+]1CCN(CC1)C(=O)NC2CCCCC2)CC3=CC[C@H]4C[C@@H]3C4(C)C C34997525
Cc1ccn2c(c1)[nH+]c(c2NC3CCCCC3)c4ccccc4OS(=O)(=O)c5ccc(cc5)C(C)(C)C C35175138
Cc1ccn2c(c1)[nH+]c(c2NC3CCCCC3)c4ccc(c(c4)OC)OS(=O)(=O)c5ccc(cc5)Cl C35175147
CC(C)(C)CC(C)(C)Nc1c([nH+]c2n1cccc2)c3ccccc3OS(=O)(=O)c4ccccc4 C35191078
Cc1ccn2c(c1)[nH+]c(c2NC(C)(C)C)c3cccc(c3)OS(=O)(=O)c4ccc(cc4)C(C)(C)C C04172415
C[C@H](Cc1cccc2c1cccc2)CNC(=O)[C@@H]3CCC[NH+](C3)Cc4nc(no4)c5ccc(cc5)C(C)(C)C C38903722
CC1(CC(CC([NH2+]1)(C)C)N(Cc2ccccc2F)C(=S)Nc3ccc(cc3Cl)C(F)(F)F)C C39422052
c1ccc(cc1)/C=C/C(=N\Nc2ccccc2)/[C@@H]3C(=c4cc(ccc4=[NH+]C3=O)Br)c5ccccc5 C39580741
CC[C@]1(C(=[NH+]C(=S)N1c2ccc(cc2)C)N[C@H]([C@@H](n3cncn3)Oc4ccc(cc4)Cl)C(C)(C)C)C C34896887
Cc1ccc(cc1)N2C(=S)[NH+]=C(C2(C)C)N[C@@H]([C@@H](n3cncn3)Oc4ccc(cc4)Cl)C(C)(C)C C03146794
CCOC(=O)[C@H]1[C@H](SC2=C1CCCC2)/[NH+]=c\3/c(cc4cccc(c4o3)OC)c5[nH]c6ccccc6n5 C39777979
Cc1ccc2=[NH+][C@H]([NH+]=c2c1)/C(=C\c3cc(c(c(c3)Cl)OCc4ccc(cc4)C(=O)[O-])Cl)/C#N C39964767
COc1ccc2=[NH+][C@H]([NH+]=c2c1)/C(=C\c3cc(c(c(c3)Cl)OCc4ccc(cc4)C(=O)[O-])Cl)/C#N C39968061
Cc1cc(c(cc1Nc2c(c(nc[nH+]2)N(C)c3ccccc3)N)Cl)[C@@H](C#N)c4ccc(cc4)Cl C40688693
Cc1cc(c(cc1Nc2c(c(nc[nH+]2)N3CCCc4c3cccc4)N)Cl)[C@H](C#N)c5ccc(cc5)Cl C40688714
c1ccc(cc1)c2ccc(cc2)[C@@H]3CSC[C@H]([NH2+]3)C(=O)NCCC(c4ccccc4)c5ccccc5 C43261516
C[C@H]1C[C@@H](C[NH+](C1)CCNc2cc(c3c4c2C(=O)c5ccccc5-c4on3)N6C[C@@H](C[C@@H](C6)C)C)C C20322161
CC(C)(C)CC(C)(C)Nc1c([nH+]c2n1cccc2)c3ccc(cc3)OS(=O)(=O)c4cccc5c4nccc5 C04172517
CCc1cc(c(c(c1O)C[NH+]2C[C@]3(C[C@@H]2CC(C3)(C)C)C)O)c4c(c([nH]n4)C)c5nc6ccccc6s5 C05318349
c1ccc(cc1)C2=NN([C@]3(S2)N(CCS3)/C(=[NH+]/Nc4ccccc4)/c5ccccc5)c6ccccc6 C59121550
CC(C)(C)C1CCC2(CC1)C(=[NH+]C(=S)N2c3ccc(cc3)OC)NC(c4ccccc4)c5ccccc5 C03098000
Cc1ccc(cc1)S(=O)(=O)/N=C\2/[C@@H]([NH+]=c3ccccc3=N2)Nc4cccc5c4nccc5c6ccccc6 C39976431
c1ccc(cc1)Nc2ccc(cc2)N[C@H]3/C(=N/S(=O)(=O)c4ccc(cc4)Cl)/N=c5ccccc5=[NH+]3 C39977690
CC(C)(C)OC(=O)N[C@@H](CC1=c2ccccc2=[NH+]C1)[C@H]3N=N[C@@H](O3)SCc4cccc(c4)Cl C63339753
Cc1ccc(c(c1)CS[C@@H]2N=N[C@H](O2)[C@H](CC3=c4ccccc4=[NH+]C3)NC(=O)OC(C)(C)C)C C63339758
CC(C)(C)OC(=O)N[C@@H](CC1=c2ccccc2=[NH+]C1)[C@H]3N=N[C@H](O3)SCc4ccccc4Cl C63426716
CC(C)(C)OC(=O)N[C@@H](CC1=c2ccccc2=[NH+]C1)[C@H]3N=N[C@@H](O3)SCc4ccc(cc4)Cl C63426816
Cc1ccc2c(c1)S[C@H](N2)c3ccc(cc3)NC(=O)[C@@H](CC4=c5ccccc5=[NH+]C4)NC(=O)OCC(C)C C63503230
Cc1cccc(c1N2[C@@H](NN=N2)[C@@H](c3ccc(cc3Cl)Cl)NCCC4=c5ccccc5=[NH+][C@@H]4C)C C63513947
CC(C)c1ccc(cc1)N[C@@H]2/C(=N/S(=O)(=O)c3cc(ccc3Cl)Cl)/N=c4ccccc4=[NH+]2 C38979880
CCc1ccc(cc1)Nc2nnc(s2)c3cc4cc(ccc4oc3=O)Br C02986293
Cc1cc(c(c(c1)C)Cc2c(nc3c(cnn3c2C)C(=O)NC4CCCCCCC4)C)C C03041067
C[C@H]1CC2=CCCC([C@H]2C[C@@H]1[C@@H]3Nc4ccccc4-c5c(nc(nn5)SC)O3)(C)C C05127921
CC1(CC2=C(c3c4ccccc4ccc3N[C@H]2/C=C/c5ccccc5[N+](=O)[O-])C(=O)C1)C C02986186
Cc1cc(cc(c1C)S(=O)(=O)Nc2cc3c(c4c2cccc4)oc(=O)s3)C(C)(C)C C03653584
Cc1c(c(c(c(c1C)C)S(=O)(=O)Nc2ccn(n2)C34CC5CC(C3)CC(C5)C4)C)C C04618195
CN\1C(=O)/C(=C/c2cc(cc(c2O)Cl)Br)/S/C1=N/c3ccc(cc3)OC C01014373
c1ccc(c(c1)CSc2nc3c(nn2)-c4ccccc4NC5(O3)CCCCC5)Cl C02087032
CC(C)(C)[C@H]1CCc2c(sc3c2c(=O)n(cn3)CC(=O)Nc4cccc5c4cccc5)C1 C01961375
Cc1c(c2c(=O)[nH]c(nc2s1)SCC(=O)N3CCCc4c3cccc4)c5ccccc5 C08896847
Cc1cccc(c1C)NC(=O)[C@@H](C)n2cnc3c(c2=O)c4c(s3)C[C@@H](CC4)C(C)(C)C C08920118
Cc1cc(c2c(c1)c(cc3n2c(nn3)S[C@@H](C)C(=O)Nc4cccc(c4C)Cl)C)C C08951059
Cc1ccc(cc1)C2=NC3(CCCCCC3)N(C2=O)CC(=O)Nc4ccc(c(c4)Cl)F C09407919
COc1ccc(cc1Nc2nc(cs2)c3cc4cc(ccc4oc3=O)Cl)Cl C02956194
c1ccc(c(c1)c2[nH]c(nn2)SCC(=O)N3c4ccccc4Sc5c3cccc5)F C09837364
c1ccc2c(c1)nc(o2)C(=O)Nc3c(c4c(s3)CCCC4)c5nc6ccccc6s5 C10061987
c1cc(ccc1Nc2c3cnn(c3ncn2)c4ccc(c(c4)Cl)Cl)Br C10253869
CC(C)c1ccc(cc1)[C@H]2c3c(c4ccccc4[nH]3)C[C@@H]5N2C(=O)N(C5=O)C6CCCCC6 C02097980
Cc1cccc(c1)NC2=NC(=O)/C(=C/c3c(nn(c3Cl)c4cc(ccc4C)C)C)/S2 C13039039
CCn1c(cc(n1)C(=O)Nc2c(c3c(s2)C[C@@H](CC3)C)c4nc5ccccc5s4)C C13703210
c1ccc2c(c1)-c3c(nc(nn3)SCc4ccc(cc4)Cl)O[C@@H](N2)c5cccc(c5)F C02882627
C[C@]1(Cn2c3ccsc3cc2C(=O)N1C4CCCCCC4)C(=O)NC5CCCCCCC5 C15672882
Cc1cccc(c1C)N2C(=O)c3cc4c(n3C[C@@]2(C)C(=O)NC5CCCCCC5)ccs4 C15672941
CCc1cc2c(s1)cc3n2C[C@](N(C3=O)C4CCCCCC4)(C)C(=O)NC5CCCCC5 C15673234
c1ccc(cc1)NC(=O)[C@H](c2csc3c2c4ccccc4cc3)n5c6ccccc6nn5 C15777906
Cc1ccc(cc1)[C@@H]2CC3=C([C@H](n4c5ccccc5nc4N3)c6ccc(cc6)OC)C(=O)C2 C17099612
c1ccc(cc1)n2c3c(c(n2)Nc4cc(cc(c4)Cl)Cl)C(=O)C[C@@H](C3)c5ccco5 C19817303
Cc1c2c(ccc3c2C(=O)C[C@@](O3)(C)c4ccc(cc4)Cl)oc1C(=O)NC5CCCC5 C20417973
CCOC(=O)[C@@H]1[C@H]2c3cc(cc(c3O[C@@]1(N(C(=S)N2)c4ccc(cc4)C)C)Cl)Cl C20641086
CCN1c2cc(ccc2-n3cccc3C14CCN(CC4)C(=O)Nc5cccc(c5)Cl)C C21100934
c1ccc2c(c1)NC(=O)C[C@H](N2C(=O)COc3ccc(cc3Cl)Cl)C(F)(F)F C22242135
Cc1c(c(c2c3c(sc2n1)C[C@H](CC3)C)c4ccco4)C(=O)Nc5ccccc5OC C22385882
Cc1ccc(c(c1)C)c2nc(co2)CSc3[nH]c(=O)c4c5c(sc4n3)CCCC5 C24834921
CCC(C)(C)[C@H]1Cc2c(c3ccccc3[nH+]c2/C(=C/c4cc(n(c4C)C)C#N)/C1)C(=O)[O-] C32642175
Cc1ccc(cc1C)N2C(=O)c3cc4c(n3C[C@@]2(C)C(=O)N[C@@H]5CCCC[C@@H]5C)ccs4 C35312609
C1CCCCCC(CCCCC1)NC(=O)C[C@H]2CSc3n2c(=O)c4c(n3)CCCC4 C38756857
CC1CCN(CC1)c2ccc(nn2)c3ccc(cc3)NC(=O)C45CC6CC(C4)CC(C6)C5 C38788376
Cc1ccc(cc1)c2csc(n2)n3c(cc(n3)C)NC(=O)c4ccc(cc4Cl)Cl C38863017
Cc1ccc(cc1)c2csc(n2)n3c(cc(n3)C)NC(=O)c4cc(ccc4Cl)Cl C38863020
CC1(Cc2ccccc2-c3c1c(=O)n(c(n3)N/N=C/c4ccccc4Cl)c5ccccc5)C C40033199
c1ccc2c(c1)c(c[nH]2)/C=C\3/C(=O)N(/C(=N\c4cccnc4Cl)/S3)C5CCCCC5 C40467124
Cc1cc(cc(c1)NC(=O)C2CCN(CC2)c3nccc(n3)c4c(cc(cc4C)C)C)C C40868343
Cc1cc(c(c(c1)C)c2ccnc(n2)N3CCC(CC3)C(=O)Nc4cccc(c4)Cl)C C40868471
COc1ccc(cc1)[C@H]2C3=C(C[C@H](CC3=O)c4ccc(cc4)Cl)Nc5n2c6ccccc6n5 C22537904
COc1ccc(cc1OC)[C@@H]2N3[C@H](C=C(N3)c4ccccc4)c5cc(cc(c5O2)Cl)Cl C01813616
c1cc(ccc1/N=C/2\NC(=O)/C(=C/c3ccc(o3)N4CCCCC4)/S2)Br C59138034
c1cc(c(cc1/N=C/2\NC(=O)/C(=C/c3ccc(o3)N4CCCCC4)/S2)Cl)Cl C59138047
CN\1C(=O)/C(=C\c2cc(cc(c2O)Cl)Br)/S/C1=N\c3ccc(cc3)OC C33294005
Cc1ccc(c(c1)C)N/C(=C\2/C(=NN(C2=O)c3nc4ccccc4s3)c5ccccc5)/C C17102615
CC1(CC(=C2C(=NN([P@@]2(=O)Nc3ccccc3)c4ccccc4)C1)N5CCCCC5)C C49676349
CC1(c2c(/c(=N/c3cc(ccc3OC)OC)/ss2)-c4cc(ccc4N1)OC)C C00670635
CCOC(=O)[C@@H]1[C@H]2c3cc(ccc3O[C@@]1(N(C(=S)N2)c4ccccc4C)C)Cl C02687293
c1cc(ccc1/C=N/Nc2nc3c(c4c(s3)CCCC4)c(=O)n2C5CCCCC5)F C04600506
CCSc1nc2c(nn1)-c3cc(ccc3N[C@H](O2)/C=C/c4ccccc4)Br C03001318
Cc1cccn2c1nc(c(c2=O)/C=N/c3ccccc3F)Nc4cccc(c4)Cl C01469983
Cc1ccc(cc1)n2nc3cc(c(cc3n2)Cl)NC(=O)c4ccc(cc4)C(C)C C01155629
COc1ccc(c(c1)/C=C\2/C(=O)N/C(=N/c3ccc(c(c3)Cl)Cl)/S2)OC C05376468
CCC[C@@H]1c2c(nn(c2NC3=CC(CC(=O)[C@@H]13)(C)C)c4nc5ccccc5s4)C C03231193
Cc1c2c(ccc3c2C(=O)CC4(O3)CCCC4)oc1C(=O)NCCC5=CCCCC5 C06793764
Cc1cc(nn1C)C(=O)Nc2c(c3c(s2)C[C@@H](CC3)C)c4nc5ccccc5s4 C09001776
Cc1cc(no1)C(=O)Nc2c(c3c(s2)C[C@H](CC3)C)c4nc5ccccc5s4 C09204106
Cc1cc(ccc1NC(=O)c2ccc(cc2)C(C)(C)C)n3c(nc4ccccc4c3=O)C C09345814
C[C@H]1CCC[C@H]([C@@H]1C)NC(=O)c2cn(c(=O)c3c2c4ccccc4n3C)CC(C)C C06785665
c1ccc(cc1)c2nc(c3n2CCCCC3)C(=O)N/N=C/c4ccccc4Br C06017336
Cc1cc(c2c(c1)c(cc3n2c(nn3)S[C@H](C)C(=O)Nc4ccc(cc4)F)C)C C05509474
C/C(=N\Nc1nc(cs1)c2cc3ccccc3oc2=O)/c4ccc(cc4Cl)Cl C13402378
CCc1cc2c(s1)cc3n2C[C@@](N(C3=O)C4CCCC4)(C)C(=O)NC5CCCCCC5 C15673110
Cc1cccc(c1)n2nc3ccc(cc3n2)NC(=O)c4cc(ccc4Cl)Br C16349923
CC(=O)Nc1c(c\2c(c(c1Cl)Cl)-c3ccc(cc3/C2=N\OC(=O)C)Cl)Cl C16924843
C[C@@H]1CCc2c(sc(c2C(=O)OC)NC(=O)C3=Cc4cc(ccc4OC=C3)Cl)C1 C19809861
C[C@H]1Cc2c(c(nn2c3nc4ccccc4s3)Nc5ccc(cc5)Cl)C(=O)C1 C19817235
CC[C@@H](C)NC(=O)c1c(c2c(o1)ccc3c2C(=O)C[C@@](O3)(C)c4ccc(cc4)Cl)C C20417965
CC1=C([C@H](C2=C(N1)CC(CC2=O)(C)C)c3ccc(o3)c4cccc(c4)Cl)C(=O)OC C00629453
CCN1c2cc(ccc2-n3cccc3C14CCN(CC4)C(=O)NC5CCCCC5)C C21101198
Cc1c(n(c2c1c(nc(n2)C)Nc3cc(ccc3OC)Cl)c4ccc(cc4)F)C C33252599
Cc1c(n(c2c1c(nc(n2)C)Nc3ccc(c(c3)Cl)OC)c4ccc(cc4)F)C C33252603
Cc1ccc(c(c1)C)NC(=O)c2cc(nc3c2c(nn3c4cccc(c4C)Cl)C)C C07003454
c1ccc2c(c1)nc(s2)n3c(c4c(n3)CCC4)NC(=O)c5ccc(cc5Cl)Cl C38884521
c1ccc2c(c1)nc(s2)n3c(c4c(n3)CCC4)NC(=O)c5cc(sc5Cl)Cl C38884555
c1ccc(cc1)C(c2ccccc2)[C@H]3N=N/C(=N/C(=O)Nc4ccc(cc4)Cl)/S3 C38905972
c1cc(c(cc1Cl)Cl)/C=N/NC(=O)C2=NN=C(C2)C34CC5CC(C3)CC(C5)C4 C38936990
Cc1ccccc1Cn2c3ccoc3cc2C(=O)Nc4nc5ccc(cc5s4)Cl C40806253
c1ccc(cc1)c2ccnc(n2)N3CCC[C@@H](C3)C(=O)Nc4ccc(cc4Cl)Cl C40869014
c1ccc(cc1)c2ccnc(n2)N3CCC[C@@H](C3)C(=O)Nc4ccc(c(c4)Cl)Cl C40869026
Cc1ccc(c(c1)C)NC(=O)[C@H]2CCCN(C2)c3nccc(n3)c4cc(ccc4C)C C40870904
Cc1ccc(c(c1)c2ccnc(n2)N3CCC[C@@H](C3)C(=O)Nc4ccc(c(c4)Cl)C)C C40871131
Cc1cc(c(c(c1)C)c2ccnc(n2)N3CCC[C@H](C3)C(=O)Nc4ccc(cc4)F)C C40871416
Cc1c(sc(c1c2nc(no2)c3ccccc3)NC(=O)C45CC6CC(C4)CC(C6)C5)C C41000793
CC(C)c1ccc(cc1)[C@@H]2CC3=C([C@@H](n4c(ncn4)N3)/C=C/c5ccccc5)C(=O)C2 C17088567
Cc1ccc(cc1)NC2=CC(=NS(=O)(=O)c3ccc(cc3)C)c4ccccc4C2=O C06191362
Cc1cc2c(cc1NC(=O)c3ccc4ccccc4c3)nn(n2)c5ccc(cc5)Cl C59056177
c1cc(ccc1c2ccc(o2)C(=O)Nc3c(ccc4c3nsn4)Cl)Br C59294173
Cc1ccc(cc1Cl)N/C=C/2\C(=O)N(/C(=N/c3ccc4c(c3)sc(n4)C)/S2)C C08927955
c1cc2c3c(ccc(c3c1)C4=NN=C(C4)C(=O)N/N=C/c5ccc(cc5Cl)Cl)CC2 C63395479
C[C@@H](C(=O)Nc1ccc2ccccc2c1)SC3=NC(=O)C4=C5CCCC[C@@H]5SC4=N3 C64050565
Cc1ccc(cc1F)Nc2cc(nc3c2cc(cc3)OC)C(=O)N4CCC(CC4)C C64474028
Cc1ccc(c(c1)N2C(=O)c3cc4ccsc4n3C[C@]2(C)C(=O)NC5CCCCC5)C C35482112
Cc1ccccc1Nc2c(nc3n2cc(nc3)Br)c4ccc(cc4)N(C)C C35511580
CCc1ccc(cc1)N2C(=O)c3cc4ccsc4n3C[C@@]2(C)C(=O)NC5CCCCC5 C64662187
CC(C)(C)c1ccc(c(c1)Br)NC(=O)c2ccc(cc2[N+](=O)[O-])Cl C65001236
Cc1cccc2c1nc3c(c2c4ccccc4)[C@@H](NC3=O)c5ccc(cc5)Br C02190060
C[C@H]1C[C@@H](c2ccccc2N1C(=O)c3ccc(cc3Cl)Cl)Nc4ccccc4 C02311377
Cc1cccc(c1Nc2c(nc3n2cc(cc3)Br)Cc4ccccc4)C C04155229
CC[C@H](C)c1ccc(cc1)N2[C@H](Nc3ccccc3C2=O)c4ccc(cc4)Cl C02188754
Cc1ccc(cc1)Sc2cc(c3ccccc3n2)C(=O)NC4CCCCCC4 C03658309
C[C@H]1C[C@H](c2ccccc2N1)N(c3ccccc3)C(=O)c4ccc(cc4)C(C)(C)C C02279373
Cc1ccc(c(c1)C)Nc2nc3ccc(cc3c(n2)c4ccccc4)Br C02295207
Cc1cc(n2c(c1)nc(c2NC(C)(C)CC(C)(C)C)c3ccccc3F)C C04720221
Cc1cc(c(c(c1C)c2csc(n2)NC(=O)c3ccc(cc3)C(C)(C)C)C)C C04746701
Cc1cc(cc(c1)/N=c\2/c-3c(ss2)C(Nc4c3cc(c(c4)C)C)(C)C)C C02974987
Cc1cc(cc(c1)NC(=O)Oc2ccc(cc2Br)C(C)(C)C)C C02167546
C=CCOc1ccccc1[C@@H]2C3=C(c4ccccc4C3=O)Nc5ccccc5S2 C02364599
c1ccc2c(c1)c(cc(n2)c3ccc(s3)Cl)C(=O)Nc4cccc5c4CCCC5 C04881673
CC\1=CC[C@@H](C/C1=N\NC(=O)[C@H]2CC2(c3ccccc3)c4ccccc4)C(=C)C C04950265
C1CCC(CC1)N(C2CCCCC2)C(=O)NC(C(F)(F)F)C(F)(F)F C01225622
Cc1ccc(cc1)c2csc(n2)N/N=C(\C)/c3ccc(cc3)c4ccccc4 C04985265
c1ccc(cc1)Nc2nnc(s2)SCc3ccc(c(c3)Cl)Cl C04054773
c1ccc(cc1)[C@H]2CC3=C([C@H](Nc4c3c5ccccc5cc4)c6ccccc6F)C(=O)C2 C05128865
CC(C)(C)c1cc(cc(c1)C(C)(C)C)C(=O)Nc2cc(ccc2OC)Cl C03182316
C/C(=C\c1ccccc1)/C=C\2/C(=O)N/C(=N/c3ccc(c(c3)Cl)F)/S2 C05551474
CC(=C)CSc1[nH]c(=O)c2c(csc2n1)c3ccc4c(c3)CCCC4 C05238826
c1ccc(cc1)[C@@H]2CC(=NN2CNc3cccc4c3cccc4)c5ccccc5 C05391006
CC(C)(C)c1ccc(cc1)[C@@H]2C[C@@H]2C(=O)NN=C3CCC(CC3)C(C)(C)C C05726800
CC(C)(C)[C@H]1CCc2c(sc(c2C#N)NC(=O)c3c(cccc3Cl)Cl)C1 C05902629
c1cc(ccc1C23CC4CC(C2)CC(C4)C3)NS(=O)(=O)c5ccc(cc5)Cl C04521964
CC1=CC[C@H]([C@@H](C1)c2ccc(cc2)Br)C(=O)NCc3ccccc3 C06728280
Cc1ccc(cc1)Oc2ccc(cc2NC(=O)c3cc(c(cc3Cl)F)F)Cl C06940105
c1ccc2c(c1)C(=O)N([C@H](N2)c3ccc(cc3Cl)Cl)c4ccc(c(c4)Cl)F C03667542
CCc1ccc(s1)/C=N/NC(=O)c2csc3c2CC[C@H](C3)C(C)(C)C C02113227
C[C@@H]1CCc2c(sc3c2c(=O)[nH]c(n3)SCc4ccc(cc4)Br)C1 C08897474
Cc1cc(c2c(c1)c(cc(n2)SCC(=O)Nc3ccc(c(c3)Cl)Cl)C)C C06330150
c1cc(c(c(c1)Cl)CSc2ccsc2C(=O)Nc3ccc(cc3F)F)Cl C03047269
CCc1ccc(s1)/C=N\NC(=O)c2csc3c2CC[C@H](C3)C(C)(C)C C17076703
Cc1ccc(cc1NC(=O)CSc2c3cc(ccc3nc4c2CCCC4)Cl)Cl C20856102
c1cc(ccc1c2ccc(s2)/C=C\3/C(=O)N/C(=N/C4CCCC4)/S3)Br C22535408
CC[C@H](C(=O)Nc1cccc(c1)Cl)Sc2cc(c3cccc(c3n2)C)C C32528867
Cc1c(nc(s1)NC(=O)/C=C/c2ccc(cc2Cl)Cl)c3cccc(c3)Cl C01974174
C[C@@H](c1ccc(cc1)Cl)NC(=O)c2ccc(o2)c3ccc(cc3Cl)Cl C33809671
COC(=O)c1ccc(cc1)[C@H]2[C@H]3[C@@H]4CC[C@@H](C4)[C@@H]3c5cc(cc(c5N2)Cl)Cl C34776525
CC1([C@@H]2CC=C([C@H]1C2)CN(c3ccc(cc3)F)C(=O)Nc4cccc(c4)F)C C34932512
Cc1ccsc1CN([C@H]2CCCc3c2cccc3)C(=O)NC4CCCCC4 C34970324
CCc1ccc(cc1)NC2=NC(=O)/C(=C/c3c(cccc3Cl)Cl)/S2 C39870229
CC(C)(C)c1ccc(cc1)/C=C\2/C(=N/c3ccc(cc3)Cl)/NC(=O)S2 C39886151
CC(C)(C)c1ccc(cc1)c2ccc3c(c2)[nH]c(=O)n3Cc4ccc(c(c4)F)F C43258944
Cc1ccc(cc1C)NC(=O)c2c3c(sc2/N=C/c4ccccc4F)CCCC3 C04554191
Cc1ccc(c(c1)/N=C/c2c3c(cc(c2O)C(C)(C)C)oc4c3CCCC4)C C01815720
c1cc(cc(c1)F)/C=C\2/C(=O)N/C(=N\c3ccc(c(c3)C(F)(F)F)Cl)/S2 C13804741
c1cc(sc1)/C=N/c2ccc3c(c2)nc([nH]3)c4ccc(cc4Cl)Cl C13550453
C[C@H](c1ccc(cc1Cl)Cl)/C(=N/Nc2ccc(cc2)Cl)/C(=O)C C59120392
Cc1cc(c(c(c1)C)Nc2c3c4c(sc3nc(n2)SC)CCCC4)C C12211535
c1cc(ccc1C2=NN(C(=O)[C@H]2[C@H](c3ccc(cc3)Cl)[NH+]4CCCC4)c5ccc(cc5)Cl)Cl C04011986
Cc1ccc(cc1)Sc2ccc(cc2[N+](=O)[O-])[C@H]3c4c(c5ccccc5[nH]4)[C@H](C[NH2+]3)c6ccccc6Cl C02647873
c1ccc(cc1)C(c2ccccc2)[NH+]3CCN(CC3)c4c5ccccc5nc(n4)c6ccccc6F C08432869
CCC[C@H](c1ccccc1)[NH2+]Cc2c3ccccc3ccc2OCc4ccc(cc4Cl)Cl C10435854
CCC[C@H](c1ccccc1)[NH2+]Cc2cc(ccc2OCc3ccc(cc3Cl)Cl)Br C10435946
CCC[C@H](c1ccccc1)[NH2+]Cc2ccc(c(c2)Br)OCc3ccc(cc3)Cl C10436401
c1ccc2c(c1)c(c[nH]2)CC[NH2+]Cc3cc(ccc3OCc4ccc(cc4Cl)Cl)Cl C16525346
C[C@H](C12CC3CC(C1)CC(C3)C2)[NH2+]Cc4c5ccccc5ccc4OCc6ccccc6Cl C16576110
CCOc1c(cc(cc1Br)Br)C[NH2+][C@@H](C)C23CC4CC(C2)CC(C4)C3 C16688060
c1ccc(c(c1)C[NH+]2CCCN([C@@H]2c3c(cccc3Cl)Cl)Cc4ccccc4Cl)F C19330546
CCOc1cccc2c1o/c(=[NH+]\c3ccc(cc3)C)/c(c2)c4nc(cs4)c5ccc(cc5)Br C02963846
CCOc1cccc2c1o/c(=[NH+]\c3ccc(cc3)Cl)/c(c2)c4nc(cs4)c5ccc(cc5)C C02963902
CCOc1cccc2c1o/c(=[NH+]\c3ccc(cc3C)C)/c(c2)c4nc(cs4)c5ccc(cc5)Cl C02964080
CCOc1cccc2c1o/c(=[NH+]\c3ccccc3Cl)/c(c2)c4nc(cs4)c5ccc(cc5)Cl C02964084
Cc1ccccc1CN2c3ccccc3[C@]4(C2=O)[C@H]([C@@H](C[NH+]4C)c5ccco5)C(=O)c6ccc(cc6)C(C)C C20686328
Cc1ccc(cc1)/N=C\2/C3(CCC(CC3)C(C)(C)C)N(C(=[NH+]2)SC)c4ccc(cc4)C(=O)C C20805792
CCN(CC)[P@@](=S)(c1ccccc1)C2=C(C(=Cc3ccccc3)CCC2)[NH+]4CCOCC4 C06173372
C1CCC(CC1)N/C(=[NH+]/C2CCCCC2)/Oc3c(c(c(c(c3Cl)Cl)Cl)Cl)Cl C22057109
C[C@@]12CC3C[C@@](C1)(CC(C3)(C2)[NH2+]Cc4c5ccccc5ccc4OCc6ccc(cc6Cl)Cl)C C16605723
C[C@@]12CC3C[C@@](C1)(CC(C3)(C2)[NH2+]Cc4cc(ccc4OCc5ccc(cc5)F)Br)C C16605871
c1ccc2c(c1)N(c3cc(ccc3S2)C(F)(F)F)CCCN4CC[NH+](CC4)C5C6CC7CC(C6)CC5C7 C23549847
CC(C)C[C@](c1ccc(cc1)Br)([C@@H](C[NH+](C)Cc2ccccc2)c3ccccc3)O C27258879
Cc1ccccc1/[NH+]=c\2/n(c(cs2)c3ccc(cc3)OC)CCc4ccc(c(c4)OC)OC C27526085
Cc1ccccc1/N=C/2\C3(CCC(CC3)C(C)(C)C)N(C(=[NH+]2)SC)c4ccc(cc4)C(=O)C C20805814
Cc1c(sc(n1)/[NH+]=c\2/cc(oc3c2cc(cc3)Cl)c4ccc(cc4)OC)C(=O)OC(C)C C01986739
Cc1ccc(cc1)c2cs/c(=[NH+]/c3cc(ccc3C)C)/n2/N=C/c4cc(n(c4C)c5ccc(cc5)Cl)C C15913429
Cc1ccc(o1)/C=N\n\2c(cs/c2=[NH+]\c3ccc(cc3F)F)c4ccc(cc4)OC(F)F C03340738
C=CCSc1nc(c2c3c(sc2n1)CCCC3)N4CC[NH+](CC4)Cc5ccccc5Cl C34756017
Cc1ccc(c(c1)CSc2nc(c3c4c(sc3n2)CCCC4)N5CC[NH+](CC5)CC(=C)C)C C34756401
Cc1ccc(c(c1)C)C[NH+]2CCN(CC2)c3c4c5c(sc4nc(n3)SCC(C)C)CCC5 C34757321
CC(C)(C)c1cc(cc(c1O)C(C)(C)C)/C=[NH+]/CC/N=C/c2cc(c(c(c2)C(C)(C)C)O)C(C)(C)C C02319473
Cc1ccc(c(c1)C)N2[C@@H](N=N[C@@H]2S[C@@H]3C(=c4cc(ccc4=[NH+]C3=O)Cl)c5ccccc5)C6CC6 C38661654
Cc1ccccc1[C@H](c2ccccc2)NC(=O)[C@@H]3CCC[NH+](C3)Cc4nc(no4)c5ccc(cc5)C(C)(C)C C38903561
c1ccc(cc1)c2nnc(n2c3ccccc3)S[C@@H]4C(=c5ccc(cc5=[NH+]C4=O)Cl)c6ccccc6 C38906217
c1ccc(cc1)c2c(nnc(n2)S[C@@H]3C(=c4cc(ccc4=[NH+]C3=O)Cl)c5ccccc5)c6ccccc6 C39214884
Cc1ccc(cc1)C2=CC(=N[C@@H]2/N=C/3\C(=CC(=[NH+]3)c4ccc(cc4)C)c5ccc(cc5)C)c6ccc(cc6)C C39287361
c1ccc(cc1)CCn2c3ccccc3nc2S[C@H]4C(=c5cc(ccc5=[NH+]C4=O)Cl)c6ccccc6 C39329870
CC(C)C[C@]1(CN(C(=O)N1CC2(CC[NH+](CC2)Cc3ccccc3)C4CCCCC4)SC)C C39487606
C[C@]1(CN(C(=O)N1CC2(CC[NH+](CC2)Cc3ccccc3)C4CCCCC4)Cl)c5ccccc5 C39487878
CCC(=C)CCCC(C)(C)O[C@@H]1[C@H]2CCCC[C@@H]2C(=O)N1c3c4ccccc4[nH+]c5c3cccc5 C39559674
Cc1cc(c2ccc(cc2[nH+]1)C(F)(F)F)N3CCN(CC3)C(c4ccccc4)c5ccccc5 C40570990
c1ccc2c(c1)ccc(c2C[NH2+]C3C4CC5CC(C4)CC3C5)OCc6c(cccc6Cl)Cl C40735201
CCOc1ccc(cc1Cl)C2=Nc3[nH+]c4ccccc4n3[C@@H](C2)c5ccccc5OC(F)F C20754887
CC(C)c1ccc(cc1)C2=Nc3[nH+]c4ccccc4n3[C@@H](C2)c5cc(ccc5OC(F)F)Br C20755388
CCn1c2ccccc2[nH+]c1/N=C/c3ccc(cc3)N4[C@H](CC(=N4)c5ccccc5)c6ccccc6 C08951347
c1ccc2cc(ccc2c1)/N=C/3\c4ccccc4N(C3=O)C[NH+](C5CCCCC5)C6CCCCC6 C59371072
c1ccc(cc1)S[C@H](c2ccc(cc2)[C@H](N3CCCCC3)Sc4ccccc4)[NH+]5CCCCC5 C15770334
Cc1ccccc1n2c(nnc2SC(=O)c3ccc(cc3)C(C)(C)C)C4=c5ccccc5=[NH+]C4 C63234718
c1ccc(cc1)[C@@H]2C(=c3ccccc3=[NH+]2)[C@@H](CNC(=S)NCc4cccs4)c5ccccc5 C63253301
Cc1ccc2cc3c([nH+]c2c1)N(CC3)c4ccc(cc4)C(=O)Nc5ccc(cc5)/N=N/c6ccccc6 C39881508
c1ccc(c(c1)C2Nc3cccc4c3c(ccc4)N2)F C00228754
Cc1ccc(cc1)NC(=S)NC2CCCCCC2 C07529866
Cc1cc(cc(c1)NC(=S)NC2CCCCC2)C C00099112
CC[C@@H]1CCCCN1c2ccc(cc2N)C(F)(F)F C08702537
CC[C@H]1CCCCN1c2ccc(cc2N)C(F)(F)F C08702538
c1cc2c(cc1Oc3ccc(c(c3)C(F)(F)F)N)CCC2 C14630427
CCCSc1nc(c(s1)N)c2cccc(c2)C C19723616
Cc1cccc(c1)c2c(sc(n2)SC3CCCC3)N C19723622
C[C@@H]1C[C@@H](CC(C1)(C)C)Oc2ccc(cc2N)F C20506939
Cc1ccc(c(c1)C)NC(=S)NC2CCCCC2 C02781293
Cc1cc(ccc1Sc2nc3ccccc3s2)N C36950292
C[C@H](c1ccccc1O)Nc2ccccc2SC C36957495
CC[C@@H]1CCCC[C@H]1OCc2cc(ccc2Cl)N C37403381
Cc1ccc2c(c1)CCCN2c3cccc(c3N)F C37419099
C1CCC(CC1)NC(=S)NC2CCCCC2 C00136162
CC(C)(C)[C@H]1CCCC[C@@]1(C#N)[NH2+]CC2CC2 C37946743
Cc1ccccc1N[C@@H](CO)[C@@H]2CCC=CC2 C38113270
Cc1ccccc1N[C@H](CO)[C@@H]2CCC=CC2 C38113271
C[C@H]1CCCC[C@]1(CO)Nc2ccccc2Br C38117561
C[C@H](CC(C)C)Oc1ccc(cc1N)Br C19845838
Cc1cc(ccc1Cl)O[C@H](C)c2ccc(cc2)N C40909125
Cc1ccc(c(c1)N)N(C)CC2CCCCC2 C42492132
C[C@H](CC(C)C)N(C)c1ccc(cc1N)Cl C42577765
Cc1ccc(cc1)N[C@@H](CO)c2cccc(c2C)C C43316097
Cc1ccc(c(c1)[C@H](C)Nc2ccccc2[C@@H](C)O)C C49542325
Cc1ccc(c(c1)[C@@H](C)Nc2ccccc2[C@H](C)O)C C49542326
Cc1ccc(c(c1)[C@H](C)Nc2ccccc2[C@H](C)O)C C49542327
Cc1ccc(c(c1)C)NC[C@H](c2cc(ccc2C)C)O C49860936
Cc1ccc(c(c1)Br)c2ccc(o2)C(=S)N C49897980
CCc1ccc(cc1)COc2cccc(c2C)N C49961239
Cc1ccc(c(c1)C)N(C)c2cccc(c2N)F C49979557
CCCc1c(sc(n1)N)Cc2cc(cc(c2)F)F C50266385
c1cc(cc2c1ccn2Cc3ccc(cc3N)Cl)F C50443385
CCN(c1cc(ccc1C(=S)N)C)C2CCCC2 C51596692
CC(C)(C)c1ccccc1NCc2ccc[nH]2 C51788425
CN(c1ccc(cc1C(=S)N)Cl)C2CCCCC2 C52857672
CC(C)(C)CN(C)c1ccc(cc1C(=S)N)Cl C52859044
Cc1cccc(c1C)OCCc2ccccc2N C52918892
c1cc(c(cc1N)Cl)OC2CCCCCC2 C08730337
CC1(CC[C@](c2c1cccc2)(CNc3ccccc3)O)C C55032102
c1ccc(c(c1)CCn2cc(c3c2cccc3)Cl)N C55310122
CCC[C@H](C)CN1CCCc2c1cccc2N C51322798
c1ccc(cc1)Cc2cccc3c2nc(cc3N)C(F)F C61629687
CC[C@@H]1CCCCN1c2ccc(c(c2)Cl)C(=S)N C61849218
CC[C@H]1CCCCN1c2ccc(c(c2)Cl)C(=S)N C61849219
CC[NH2+][C@@H](c1c(cc(cc1C)C)C)[C@H]2CCCOC2 C62232985
Cc1c(cccc1N(C)CC2CCCCC2)N C62724912
CC[C@@H]1CCCN(C1)c2ccc(cc2Cl)C(=S)N C62795323
CCC1(CCN(CC1)c2c(cccc2Cl)N)C C62953241
C[C@H](c1ccccc1)/[NH+]=C(/NC2CCCCC2)\[S-] C00129827
Cn1c(ccc1[C@H]2C(=O)Nc3ccccc3S2)[C@H]4C(=O)Nc5ccccc5S4 C03353371
c1ccc2c(c1)NC(=O)[C@@H](S2)CC(=O)Nc3ccc(cc3)I C00623624
CCc1c(sc(c1C#N)NC(=S)NC(=O)c2ccc(cc2Cl)Cl)C C01438001
Cc1c2ccccc2sc1[C@@H]3c4c(c5ccccc5n(c4=O)C)OC(=C3C#N)N C01426907
c1ccc2c(c1)nc(s2)N[C@H](C(Cl)(Cl)Cl)NC(=O)c3cccs3 C02374343
c1ccc2c(c1)c(cc(=O)[nH]2)C(=O)NCCSc3ccc(cc3)Br C03294669
C[C@@H]1CCc2c(sc(c2C#N)NC(=S)NC(=O)C(Cl)(Cl)Cl)C1 C06764129
CC[C@H](c1ccc(cc1)Cl)NC(=O)C[C@@H]2C(=O)Nc3cc(ccc3S2)Cl C10423809
CC(C)NC(=O)c1ccccc1NC(=O)c2ccccc2I C14009116
C[C@H](c1ccccc1Br)NC(=O)CC[C@@H]2Cc3ccccc3NC2=O C14900040
C[C@@H](c1ccccc1Br)NC(=O)CC[C@H]2Cc3ccccc3NC2=O C14900043
Cc1cccc(c1)N2C3=C([C@H](C(=C2N)C#N)c4cc(cs4)Br)C(=O)CCC3 C01435846
C[C@@H](c1ccccc1Br)NC(=O)c2c[nH]c(=S)n2c3ccc(cc3)F C17964914
CCSC1=C([C@H](C(=C(N1)C)C(=O)Nc2ccccc2)c3ccccc3Cl)C#N C01445044
CCSC1=C([C@@H](C(=C(N1)C)C(=O)Nc2ccccc2)c3ccccc3Cl)C#N C01445045
CC1(CC2=C(C(=O)C1)C(=C([C@H](O2)c3ccc(o3)I)C#N)N)C C04391252
CC(C)CN1c2ccc(cc2[C@@]3(C1=O)Nc4ccccc4C(=O)N3)Br C20673492
c1ccc(c(c1)NC(=O)NCc2cccn2Cc3cccc(c3)F)Br C20995798
CC(C)c1ccc(cc1)[C@@H](c2cccs2)NC(=O)[C@@H]3CC(=O)Nc4c3cccc4 C25001947
c1cc(ccc1C[C@@H]2C(=O)N[C@H](CS2)C(=O)NC34CC5CC(C3)CC(C5)C4)F C25594096
c1cc(cc(c1)NC(=O)[C@@H]2CS[C@H](C(=O)N2)Cc3ccc(cc3)F)C(F)(F)F C25594567
Cc1cc(ccc1SCC(=O)Nc2ccc(c(c2)NC(=O)C)F)Br C27077401
c1cc(sc1)C(=O)NNC(=O)c2ccc(c(c2)I)Cl C32476631
c1cc2c(cc1Cl)NC(=O)[C@H](S2)CC(=O)N[C@H]3CCC[C@@H](C3)C(F)(F)F C36039806
c1c(cc(c(c1Br)NC(=O)c2c[nH]nc2)Br)Br C36165949
CC[NH+]1[C@@H](N=c2c(=C1SCC(=O)Nc3c(cc(cc3C)C)C)cc(s2)C)C C38805696
Cc1ccc2c(c1)/C(=N\NC(=O)c3ccc(cc3)I)/C(=O)N2 C01513812
c1cc(c(nc1)Oc2c(cc(cc2I)C#N)N)C(F)(F)F C43415593
c1cc(c(cc1NC(=O)C(=O)NCC2(CCC2)c3cc(ccc3F)F)Cl)F C44459616
CC(C)CC(=O)NNC(=O)c1cc(ccc1I)Br C48455010
Cc1c(sc(n1)C)[C@@H](C)NC(=O)Nc2ccccc2I C48694527
C[C@@H](c1ccccc1Br)NC(=O)C(=O)Nc2ccc(cc2F)Cl C48809009
C[C@H](c1ccccc1Br)NC(=O)C(=O)Nc2ccc(cc2F)Cl C48809011
CC[C@H](C(C)C)NC(=O)C(=O)Nc1ccc(cc1Br)Br C49022797
c1cc(cc(c1)F)CCNC(=O)C(=O)Nc2ccc(cc2Cl)Br C49322710
CC[C@@H](C)NC(=O)[C@@H](C)NC(=O)c1cc(ccc1I)Cl C49430230
C[C@H]1[C@H]2[C@@H](NC(=O)[C@@]23[C@H](C=C1C)[C@@H]4[C@H](CC3=O)[C@@]5(CC[C@H]([C@H]4O5)O)C)CC(C)C C49601764
CNc1c(cc(cn1)Br)C(=O)Nc2c(cc(cc2Br)F)F C50746583
CCNc1ccc(cn1)C(=O)Nc2cc(ccc2Br)Br C50785982
CCCNc1ccnc(c1)C(=O)Nc2ccc(cc2Br)Br C50790311
CC(=C1[C@@H]2CC[C@H]1[C@@H]3[C@@H]2C(=O)N(C3=O)c4c(c5c(s4)CCCCC5)C(=O)N)C C16226114
c1cc(ccc1CC(=O)c2cc3c(cc2Br)[nH]c(=O)[nH]3)Br C52094162
c1cc(c(cc1CC(=O)Nc2ccc(c(c2)C(=O)NC3CC3)Cl)Cl)Cl C55561165
c1ccc(cc1)NC(=O)CNC(=O)CC23C[C@H]4C[C@@H](C2)CC(C4)(C3)Br C59352344
c1cc(c(cc1C#N)Br)N[C@H]2c3cc(ccc3NC2=O)Br C37072274
Cc1c(c([nH]c1C(=O)N[C@H](c2ccc(cc2)Br)C3CCC3)C)C(=O)C C59810219
CC(=O)Nc1cc(c(cc1NC(=O)/C=C/c2cc(ccc2Cl)C(F)(F)F)F)F C60351925
C[C@@H](c1ccc(cc1)Cl)NC(=O)C(=O)Nc2ccc(cc2Br)F C61853817
c1cc2c(cc1Br)[C@](C(=N2)O)(CC(=O)c3ccc(s3)Br)O C02313368
c1cc(cc(c1)F)[C@@H]2C[C@H]2NC(=O)CNC(=O)c3ccc(s3)Br C67594125
CCC(C)(C)n1c(nnn1)[C@@H](c2cc3ccc(cc3[nH]c2=O)C)[NH+](Cc4ccccc4)Cc5cccs5 C06149275
CCC(C)(C)n1c(nnn1)[C@H](c2cc3cccc(c3[nH]c2=O)C)[NH+](Cc4ccccc4)Cc5cccs5 C06149602
CCc1ccc2c(c1)cc(c(=O)[nH]2)[C@@H](c3nnnn3C(C)(C)C)[NH+](Cc4ccccc4)Cc5ccc(cc5)F C06197892
C=CCNC(=O)[C@H](C#N)c1c(nc2ccccc2n1)N3CC[NH+](CC3)C(c4ccccc4)c5ccccc5 C09136090
COc1cc(c(c(c1)OC)C2=CC[NH+](CC2)CC(=O)N[C@H](c3ccc(cc3)F)c4cccs4)OC C11064135
CC[C@@H](c1nnnn1CCc2ccccc2)[NH+](Cc3cc4cc(c(cc4[nH]c3=O)C)C)C5CCCCC5 C13064735
CC[C@@H](c1nnnn1Cc2ccccc2)[NH+](Cc3cccs3)Cc4cc5c(cc(cc5[nH]c4=O)C)C C13064879
CC[C@H](c1nnnn1Cc2ccc(cc2)F)[NH+](Cc3ccccc3)Cc4cc5c(cc(cc5[nH]c4=O)C)C C13064940
CC[C@@H](c1nnnn1Cc2ccc(cc2)F)[NH+](Cc3ccc(cc3)F)Cc4cc5c(cc(cc5[nH]c4=O)C)C C13064945
CC[C@@H](c1nnnn1Cc2ccc(cc2)F)[NH+](Cc3ccc(cc3)C)Cc4cc5ccc(c(c5[nH]c4=O)C)C C13065099
Cc1ccc2c(c1)cc(c(=O)[nH]2)[C@H](c3nnnn3C(C)(C)C)[NH+](CCc4ccccc4)Cc5cccs5 C06408944
Cc1cc2cc(c(=O)[nH]c2cc1C)[C@H](c3nnnn3C(C)(C)C)[NH+](CCc4ccccc4)Cc5cccs5 C06321186
Cc1cccc2c1[nH]c(=O)c(c2)[C@@H](c3nnnn3C(C)(C)C)[NH+](CCc4ccccc4)Cc5cccs5 C06443568
Cc1cc(c2cc(c(=O)[nH]c2c1)C[NH+](C3CCCC3)[C@H](c4nnnn4CCc5ccccc5)C(C)C)C C13499099
Cc1cccc(c1)N([C@@H](c2ccc(cc2)F)C(=O)NC3CCCCC3)C(=O)c4ccc(o4)C[NH+]5CCOCC5 C08828608
C[C@H]1C[C@@H](C[NH+](C1)CCCNC(=O)CN2c3ccccc3O/C(=C/c4cccc(c4)Br)/C2=O)C C03035955
C[C@@H]1C[C@@H](C[NH+](C1)CCCN2C(=O)c3nc4ccccc4n3C[C@@]2(C)C(=O)NC5CCCCCC5)C C21862281
c1cc(cc(c1)Br)c2nc(on2)C[NH+]3CCC(CC3)C(=O)NCCCc4ccc(cc4)F C30978648
c1ccc(c(c1)c2nc(on2)C[NH+]3CCC[C@@H](C3)C(=O)NCCSCc4ccc(cc4)Cl)Cl C31048354
c1ccc(c(c1)c2nc(on2)C[NH+]3CCC[C@@H](C3)C(=O)NCCSCc4c(cccc4Cl)F)Cl C31048762
c1cc(cc(c1)Cl)CSCCNC(=O)[C@H]2CCC[NH+](C2)Cc3nc(no3)c4cccc(c4)Cl C31051891
Cc1ccccc1CSCCNC(=O)[C@@H]2CCC[NH+](C2)Cc3nc(no3)c4ccc(cc4Cl)Cl C31054914
c1ccc(c(c1)OCCNC(=O)[C@@H]2CCC[NH+](C2)Cc3nc(no3)c4ccc(cc4Cl)Cl)Cl C31056092
c1ccc(cc1)CC(=O)Nc2nnc(s2)S[C@@H]3C[C@H]4C[NH+]([C@@H]3[C@H]4Br)Cc5ccccc5 C33376856
CC(=C)C[NH+]1CCN(CC1)c2nc3c(c(cs3)c4ccccc4)c(=O)n2CC(=O)NC5CCCCC5 C34749645
CC[C@H](c1nc2ccccc2c(=O)n1CC)[NH+]3CCN([C@@H](C3)C)C(=O)Nc4cccc(c4Cl)Cl C35033978
CCn1c(=O)c2cc(ccc2nc1[C@H](C)[NH+]3CCN([C@@H](C3)C)C(=O)Nc4ccccc4C(F)(F)F)Cl C35034654
C[C@H](c1nc2cc(ccc2c(=O)n1C)Cl)N(CC[NH+](C)C)C(=O)Nc3ccc(c(c3)Cl)Cl C35034971
CCCn1c(=O)c2ccccc2nc1[C@@H](CC)N(CC[NH+](C)C)C(=O)Nc3ccccc3Br C35037063
Cc1ccc(cc1)C(=O)N(CC[NH+](C)C)CC(=O)Nc2nc(cn2c3cccc(c3)C)c4ccc(cc4)Cl C36052034
CC[C@H]1CCc2c(cc(s2)c3nnc(n3C)SCc4cc(oc-5c/c(=[NH+]\C(=O)C)/ccc45)O)C1 C23461019
CCOc1ccccc1C2=NC(=CC3=c4ccccc4=[NH+][C@@H]32)C(=O)NCCc5ccc(c(c5)OC)OC C38564198
c1cc(ccc1CSCCNC(=O)C2CC[NH+](CC2)Cc3nc(no3)c4ccc(cc4Cl)Cl)F C38872644
c1cc(cc(c1)Br)c2nc(on2)C[NH+]3CCC[C@@H](C3)C(=O)Nc4cccc(c4)C(F)(F)F C38904282
Cc1cccc(c1)OC[C@H](C[NH+](Cc2ccc(o2)c3cc(ccc3Cl)Cl)[C@@H]4CCS(=O)(=O)C4)O C40313520
CC[NH+](CC)CCNC(=O)[C@H]1CCCN(C1)c2ccc(cc2F)c3nc(on3)c4cccc(c4)Cl C40900216
Cc1cccc(c1)CCNC(=O)C2CC[NH+](CC2)Cc3c(oc(n3)c4cc(ccc4OC)Br)C C40985378
CC(C)[C@@H](C(=O)OCC(=O)N1CCN(CC1)c2cccc[nH+]2)Nc3ccc(cc3Cl)C(F)(F)F C46552217
Cc1c2cc3c(cc2oc(=O)c1CC(=O)NCC4(CCCCC4)N5CC[NH+](CC5)C)OC(CC3)(C)C C20759814
CN(C)c1ccc(cc1)[C@H](CNC(=O)CSc2nnc(o2)c3ccc(cc3)F)C4=c5ccccc5=[NH+]C4 C63234532
Cc1cccc(c1)n2c(nnc2SCC(=O)Nc3ccccc3OC(F)F)C4=c5ccccc5=[NH+]C4 C63258933
C[C@@]12[C@@H]3C(=c4ccccc4=[NH+]3)CCN1C(=O)N(C2=O)c5ccccc5C(=O)NCCc6cccc(c6)Cl C63362017
CC(C)c1ccc(cc1)[C@@H]2[C@@H]3C(=c4ccccc4=[NH+]3)C[C@@H]5N2C(=O)N(C5=O)c6ccccc6C(=O)NC(C)C C63375808
Cc1ccccc1[C@@H]2[C@H]3C(=c4ccccc4=[NH+]3)C[C@@H]5N2C(=O)N(C5=O)c6ccccc6C(=O)NCC(C)C C63376028
CC[C@@H](C)NC(=O)c1ccc(cc1)N2C(=O)[C@@H]3CC4=c5ccccc5=[NH+][C@@H]4[C@@H](N3C2=O)c6ccc(cc6)C C63376038
c1ccc2=[NH+]CC(=c2c1)C[C@H](C(=O)OCC(=O)c3ccc(cc3)Cl)NC(=O)c4ccc(cc4)Cl C63622975
CCOC(=O)[C@H]1[C@H](c2cc(ccc2O1)S(=O)(=O)Nc3ccc(cc3)[C@@H]4C=c5cc(ccc5=[NH+]4)F)C C63627533
Cc1cc(ccc1Br)N[C@@H]2/C(=N/S(=O)(=O)c3ccc(cc3)OC)/N=c4ccccc4=[NH+]2 C38965670
Cc1cccc(c1)n2c(nnc2SCc3[nH]c(=O)c4c(c(sc4n3)C)C)C5=c6ccccc6=[NH+]C5 C64055479
Cc1cccc(n1)NC(=O)c\2cc3cc(ccc3o/c2=[NH+]\c4cc(cc(c4)OC)OC)Br C67294696
Cc1ccc(cc1)[C@@H](c2c(c(sc2NC(=O)c3ccco3)C)C)[NH+]4CCCC4 C01448829
C=CCc1cccc(c1O)/C=N/N2CC[NH+](CC2)C(c3ccccc3)c4ccccc4 C04531182
c1ccc(cc1)C[NH2+]Cc2cn3c(nnc3s2)c4ccc(cc4)Br C02467106
COc1ccccc1NC(=S)N2CC[NH+](CC2)C(c3ccccc3)c4ccccc4 C00784642
Cc1c(sc(c1C[NH+]2CCN(CC2)c3ccccc3F)NC(=O)c4ccccc4)C C05721681
Cc1ccc(cc1)[C@@H](c2c(c(sc2NC(=O)c3ccco3)C)C)[NH+]4CCCCC4 C06009402
Cc1cc2c(n1c3ccc(cc3)C(=O)NCCC[NH+]4C[C@@H](C[C@@H](C4)C)C)CCCC2 C06877898
c1cc(oc1)C[NH+](Cc2cccs2)CC(=O)Nc3cc(ccc3Cl)Cl C07580385
c1cc(oc1)C[NH+](Cc2cccs2)CC(=O)Nc3ccc(cc3Cl)Cl C07580483
c1cc(c(c(c1)Cl)Cl)NC(=O)C[NH+](Cc2ccco2)Cc3cccs3 C07580487
CC(C)c1ccc(cc1)C[NH+](Cc2[nH]c(=O)c3c4c(sc3n2)CCC4)C5CC5 C06999339
C[C@H](c1nc2ccccc2s1)[NH+](C)CC(=O)Nc3cccc(c3Cl)Cl C07922273
Cc1ccccc1N2CC[NH+](CC2)CC(=O)NC(c3ccccc3)c4ccccc4 C07620300
Cn1cccc1[C@H](CNC(=O)c2ccc(cc2Cl)Cl)[NH+]3CCCCCC3 C11846281
CC(C)C[NH2+][C@H]1CCc2c(sc3c2c(=O)n(cn3)CCCc4ccccc4)C1 C12150112
Cc1ccc(s1)C[NH2+]Cc2cn(nc2c3ccc(cc3)OC)c4ccccc4F C12592731
CC[NH+](Cc1ccc(s1)Br)CC(=O)Nc2ccc(cc2)N3CCCC3 C12609920
CC[NH+](Cc1nc2ccccc2s1)CC(=O)Nc3c(cccc3Cl)Cl C14236891
c1cc2c(cc1Cl)C=C(CO2)CN3CC[NH+]([C@H](C3)CCO)CC4CCCCC4 C20907551
c1ccc2c(c1)CC[NH+](C2)CCNc3c4c(csc4ncn3)c5ccc(cc5)F C21643054
CCC[NH+](Cc1cc(ccc1F)C#N)CC(=O)Nc2ccc(cc2Cl)Cl C22134520
Cc1ccc(cc1)[C@H](CNC(=O)c2ccc(cc2)C(C)(C)C)N3CC[NH+](CC3)C C22778434
C[C@H](c1ccc(cc1Cl)Cl)NC(=O)C[NH+](C)Cc2ccc(c(c2)F)OC C24072068
C[NH+](C)[C@H](CNC(=O)c1ccc(o1)c2cccc(c2)C(F)(F)F)c3cccs3 C32970899
CCc1ccc(cc1)[C@H]2CC[C@@H](C[NH+]2Cc3ccccc3)C(=O)NCc4ccco4 C34711315
C[C@@H](c1ccccc1Cl)NC(=O)CN2CC[NH+](CC2)C/C=C/c3ccccc3 C32652236
COc1cccc(c1O)C[NH+]2CCCn3cccc3[C@H]2c4ccc(cc4)C(F)(F)F C36347385
Cc1ccc(c(n1)C2CC[NH+](CC2)Cc3ccc(cc3)C(C)C)C(=O)NCC(C)C C37554541
Cc1cc(c(s1)NC(=O)c2ccco2)[C@H](c3ccccc3F)[NH+]4CCCCC4 C38545879
Cc1ccc(c(c1)NC(=O)[C@@H]2CCC[NH+](C2)Cc3ccc(c(c3)Cl)Cl)OC C38849442
CC(C)(C)C1CCC(CC1)NC(=O)C[NH+]2CCN(CC2)Cc3cccc(c3)Cl C22751839
c1cc2cc(oc2c(c1)Cl)C(=O)NC[C@H](c3ccc(cc3)Cl)[NH+]4CCCC4 C41331630
c1cc2cc(oc2c(c1)F)C(=O)NC[C@H](c3ccc(cc3)Cl)[NH+]4CCCCC4 C41332496
C[C@H](c1ccc(cc1)N2CCCC2)NC(=O)C3CC[NH+](CC3)Cc4ccccc4Cl C44855914
Cc1ccc(c(c1)C)O[C@H](C)C(=O)NCc2ccc(cc2)C[NH+]3CCC(CC3)C C44877061
CCOc1ccccc1CNC(=O)[C@@H]2CCC[NH+](C2)Cc3ccc(c(c3)Cl)Cl C44919978
C[C@@H](c1ccc2cc(ccc2c1)OC)C(=O)NC[C@@H](c3cccc(c3)F)[NH+](C)C C45851775
C[NH+](C)[C@@H](CNC(=O)COc1ccc(cc1Cl)Cl)c2ccccc2Cl C49409506
Cc1ccc(cc1)C[C@@H]2CCC[NH+](C2)Cn3c(n[nH]c3=S)CCC4CCCC4 C50923025
Cc1ccc(cc1C)NC(=O)c2ccc(o2)C[NH+](Cc3cccc(c3)F)C(C)C C04607977
COc1ccc2cc(c(nc2c1)c3ccsc3)CNC[C@@H]4CCC[NH+]5[C@@H]4CCCC5 C55197509
Cc1ccc(cc1C)SCCC(=O)NCc2ccc([nH+]c2)N3CCCCCC3 C59117907
c1ccc(cc1)C(c2ccccc2)C(=O)NCc3ccc([nH+]c3)N4CCCCCC4 C59118030
C[C@H]1C[C@@H](C[NH+](C1)C[C@@H](C)NC(=O)c2ccccc2Sc3ccccc3C#N)C C60019247
Cc1cc(c(c(c1)Cl)NC(=O)[C@H](C)[NH+](C)Cc2ccc(c(c2)OC)SC)C C60356209
CCOc1ccccc1CNC(=O)[C@@H]2C(=c3ccccc3=[NH+]2)Sc4ccccc4 C63530139
CCOc1ccccc1CNC(=O)[C@H]2C(=c3ccccc3=[NH+]2)Sc4ccccc4 C63530141
CC(C)[C@@H](c1ccc(cc1)F)[NH2+]Cc2nnc(o2)c3ccc(cc3Cl)Cl C66411578
CC(C)[C@H](c1ccc(cc1)F)[NH2+]Cc2nnc(o2)c3ccc(cc3Cl)Cl C66411579
C[C@H](c1ccc(cc1)N2CCOCC2)[NH2+]Cc3ccc(c(c3)Cl)OC(F)F C67121717
C[C@H]1CC2=C([C@@H](C(=C(O2)N)C#N)c3cccc(c3Cl)Cl)C(=O)C1 C00242233
C[C@@H]1CC2=C([C@H](C(=C(O2)N)C#N)c3cc(cs3)Br)C(=O)C1 C00752543
c1ccc2c(c1)C3c4ccccc4C2[C@H]5[C@H]3C(=O)Nc6ccccc6NC5=O C00856472
Cc1c2c([nH]n1)NC(=O)[C@@H](S[C@@H]2c3cccc(c3Cl)Cl)C C06679364
c1cc(ccc1Nc2[nH]c(=O)c3c(n2)CCCC3)Br C11991438
c1c(csc1[C@H]2[C@H]3CCCC=C3C(=C(C2(C#N)C#N)N)C#N)Br C01103340
c1ccc2c(c1)cc(c(=O)[nH]2)CNc3ccccc3Br C20090256
Cc1cc(c(c(c1)C)[C@H]2[C@@H]3CCC=C3C(=C(C2(C#N)C#N)N)C#N)C C20470038
c1cc(cc(c1)Cl)[C@@H]2[C@@H]3CSCC=C3C(=C(C2(C#N)C#N)N)C#N C21964973
Cc1cc(c(s1)C)[C@H]2[C@@H]3CCCCC=C3C(=C(C2(C#N)C#N)N)C#N C23381027
c1ccc(c(c1)[C@H]2[C@@H]3CSCC=C3C(=C(C2(C#N)C#N)N)C#N)F C23410414
c1ccc(c(c1)[C@H]2[C@H]3CCCC=C3C(=C(C2(C#N)C#N)N)C#N)Br C01508157
c1cc2c(cc1NCc3ccc(cc3F)Br)NC(=O)CS2 C35046523
C[C@H](CNC(=O)c1cc(cc(c1I)Cl)Cl)O C35110353
C[C@@H]1CC=C2[C@H](C1)[C@@H](C(=C(C2(C#N)C#N)N)C#N)c3ccccc3Cl C36046364
C[C@@H](c1cccc(c1)N)N(C)C(=O)c2ccc(cc2F)Br C36738078
C[C@@H](c1cccc(c1)N)N(C)C(=O)c2cc(ccc2F)Br C36738080
CN(Cc1cc(ccc1Cl)N)C(=O)c2ccc(s2)Br C36738699
C[C@@H](C(=O)NC(=O)Nc1ccc(cc1F)Br)Cl C36905842
C[C@@H](C(=O)NC(=O)Nc1ccc(cc1Br)F)Cl C36906266
Cc1c(n(c2c1c(nc(n2)C)N)c3ccccc3I)C C37353096
c1cc(nc(c1)NC(=O)c2cc(cc(c2)Cl)Cl)C#CCO C37549526
C[C@@H]1CC=C2[C@H](C1)[C@@H](C(C(=C2C#N)N)(C#N)C#N)c3ccccc3Cl C39325030
c1cc(ccc1C2([C@H]3[C@@H]2CS(=O)(=O)C3)c4csc(n4)N)F C16764192
CC1(CC(=O)C2=C(N1)Cc3ccccc3N[C@@H]2c4cccnc4)C C39940376
c1cc2c(cc1[C@@H](c3ccc(s3)Br)O)oc(=O)[nH]2 C40259155
Cc1cccc(c1S(=O)(=O)N2CCc3c(ccs3)[C@@H]2C)N C40347896
[H]/N=C/1\C(=C(CS1)c2ccc(cc2)Br)C(=O)NC(C)C C37867570
c1cc(cc(c1)Br)C[S@@](=O)c2nc3ccc(cc3s2)N C42195013
c1c(csc1Cn2c(c(cn2)Br)N)Br C43666417
c1ccc2c(c1)C(c3ccccc3O2)n4c(c(cn4)Br)N C43666450
c1ccc(cc1)[C@@H]2C[C@H]2N[C@@H]3c4c(cccc4Br)NC3=O C44674406
Cc1cc2c(c(c1)[C@](c3nc4ccccc4s3)(C(F)(F)F)O)NCCC2 C48252163
CN(Cc1cccc(c1)Br)C(=O)c2cc(c(cc2N)F)F C50017706
c1cc2c(cc1Br)nc(s2)N[C@@H]3CCCNC3=O C50396852
CN(c1ccc(cc1)F)C(=O)c2cc(cnc2N)Br C50708090
c1c(cc(c(c1Br)OCC2CCOCC2)Br)N C52171004
Cc1ccc(c(c1)C(=O)N(C)Cc2cc(sc2)Br)N C53004973
c1cc2c(cc1Br)[C@@H](C(=O)N2)NCc3cc4c(s3)CCC4 C40625310
c1cc2c(c(c1)Br)NC(=O)[C@@H]2NCc3ccc(c(c3)F)F C49577579
Cc1cc(c(s1)C)[C@@H](C)N[C@H]2c3c(cccc3Br)NC2=O C37122957
Cc1ccc(s1)CN[C@@H]2c3cc(c(cc3NC2=O)F)Br C50225394
Cc1ccc(s1)[C@@H](C)N(C)C(=O)c2cc(c(cc2Br)F)N C61080007
c1cc(c(cc1Cl)Cl)NC(=O)c2ccc(cn2)C#CCO C61860745
c1cc(c(c(c1)Cl)Cl)NC(=O)c2ccc(cn2)C#CCO C61861570
c1cc(c(cc1I)c2nnc3n2CCC3)N C62824277
c1cc2c(c(c1)Br)[C@H](C(=O)N2)NCc3ccsc3 C63152115
c1cc2c(c(c1)Br)NC(=O)[C@H]2NCc3ccsc3 C63152557
c1(c(c2c(c(c1Br)Br)nsn2)Br)N C64871494
c1ccc2c(c1)CC[C@H]2Nc3c4c5c(sc4ncn3)CNCC5 C65371132
CC(C)(C)c1cc(c2c(c(sc2n1)C#N)N)C(F)(F)F C04228005
C[C@@H]1CCc2c(c3c(nc(nc3s2)SC)N)C1 C00497245
Cc1cc(ccc1NC(=O)Nc2ccccc2F)Cl C00398559
C[C@H]1CCCC[C@H]1NC(=O)c2cc(c([nH]2)Cl)Cl C13007513
Cc1ccc(cc1C)NC(=O)Nc2ccc(cc2F)F C18176864
c1cc(c(cc1Cl)Br)Oc2ccc(cn2)N C19256087
CC(C)(C)c1ccc(cc1)c2cn3cccc(c3n2)N C19733922
c1cc(c(cc1N[C@@H]2CCCCNC2=O)Cl)Cl C20048501
c1cc2c(cc1Cl)O[C@@](O2)(C(Cl)(Cl)Cl)N C21487038
Cc1ccc(cc1)Nc2c3ccccc3[nH]c(=S)n2 C26479836
C[C@@H]1CCC[C@H]([C@@H]1C)NC(=O)[C@@H]2C[C@@H](Nc3c2cccc3)C C34790123
C[C@H]1CCC[C@H]([C@@H]1C)NC(=O)[C@@H]2C[C@@H](Nc3c2cccc3)C C34790127
Cc1ccc(cc1F)NC(=O)N[C@@H]2CCC[C@H]([C@@H]2C)C C35827640
Cc1ccc(cc1)c2nc3c(cccc3n2C(C)C)N C36284355
Cn1c2cccc(c2nc1c3ccccc3Br)N C36284595
CCc1c(n2c(cnc2s1)N)c3ccc(c(c3)C)Cl C36286173
Cc1c(sc2n1c(c(n2)c3ccc(cc3)C(C)(C)C)N)C C36290151
C[C@H]1CCCC[C@@H]1Nc2cc3c(cc2Cl)NC(=O)C3 C36990682
c1c2c(cc(c1NC3CCCCC3)Cl)NC(=O)C2 C36990736
C[C@@H]1CCC[C@@H](C1)Nc2cc3c(cc2F)CCC(=O)N3 C37074477
Cc1[nH]c2ccc(cc2n1)NC3Cc4ccccc4C3 C37139924
C[C@H]1C[C@H](CC(C1)(C)C)Oc2ccc3c(c2N)cccn3 C37378623
c1cc(c(cc1F)c2nc3cc(ccc3n2C4CC4)Cl)N C37440778
Cc1ccc(c(c1)c2nc3cc(ccc3n2C4CC4)Cl)N C37440780
CNc1ccccc1c2[nH]c3cc(ccc3n2)Br C37441242
c1cc2c(ccc(c2N)Oc3ccc(cc3Cl)F)nc1 C37902089
Cc1cc(ccc1NC(=O)N[C@H]2CCCC[C@@H]2C)F C40103561
Cc1cc(ccc1NC(=O)NC2CCCCCC2)F C40103565
Cn1c(c(c(n1)[C@@H]2C[C@H]3CC[C@@H]2C3)c4cccc(c4)Cl)N C42175223
Cn1c(c(c(n1)[C@H]2C[C@H]3CC[C@@H]2C3)c4cccc(c4)Cl)N C42175225
CC(C)(C)[C@@H]1CCCC[C@@H]1n2c(c(cn2)Br)N C43665975
C[C@H]1CC[C@@H]([C@@H](C1)n2c(c(cn2)Br)N)C(C)C C43665995
CC1CCC(CC1)NC(=O)Nc2ccc(cc2Cl)F C48469840
C[C@H]1CCCC[C@@H]1NC(=O)Nc2ccc(c(c2)Cl)F C48470056
C[C@H]1CCC[C@H](C1)NC(=O)Nc2ccc(cc2Cl)F C49255241
c1ccc2c(c1)CCCN2c3ccc(cn3)c4cccc(c4)N C49907835
Cc1cc(ccc1NC(=O)Nc2ccc(cc2F)F)Cl C51354102
c1cc(c(cc1F)F)NC(=O)Nc2cc(ccc2F)Cl C51354111
c1ccc(cc1)NC(=O)Nc2cc(ccc2F)Cl C51354124
c1cc(c(c(c1)Cl)F)NC(=O)Nc2cc(ccc2F)F C51354429
c1cc(c(cc1F)N)Oc2ccnc3c2ccc(c3)Cl C52065272
c1cc2c(cc1F)n(c(n2)c3ccc(cc3N)Cl)C4CC4 C52125135
Cc1ccc(cc1c2nc(c3c4c(sc3n2)CCC4)N)F C52140104
Cc1cc(c(o1)C)c2c(c(c(s2)C#N)N)c3cccs3 C52902345
Cc1ccc(c(c1)Cl)N[C@@H]2c3cc(cc(c3NC2=O)C)C C42073824
Cc1c(c(nc(n1)c2ccc(s2)Cl)N)C(C)C C61687570
CCn1c2cccc(c2nc1c3cc(cc(c3C)C)N)F C62348682
c1cc(ccc1Cc2c(n3cc(ccc3n2)Cl)N)Cl C62434172
Cc1cc(c(cc1Oc2ccc(cc2Cl)C#N)C)N C62997949
Cc1cc(c(cc1Oc2ccnc3c2cccc3)C)N C62997957
CC(C)c1cc(c(c(c1)C(C)C)S(=O)(=O)N2CC[NH+](CC2)C/C=C/c3ccccc3)C(C)C C02069188
c1ccc(cc1)C(c2ccccc2)[NH+]3CCN(CC3)c4c5c(csc5ncn4)c6ccc(cc6)Cl C01827048
CCC[C@@H](c1ccccc1)[NH2+]Cc2c3ccccc3ccc2OCc4ccc(cc4Cl)Cl C10435853
CCC[C@@H](c1ccccc1)[NH2+]Cc2cc(ccc2OCc3ccc(cc3Cl)Cl)Br C10435945
C[C@H]1CC[C@@H]2C(CCC[C@]2([C@@H]1CC/C(=C\CCC(=O)C[C@H]3c4c(cc5c(c4OC)OCO5)CC[NH+]3C)/C)C)(C)C C12296228
c1cc(c([nH+]c1)N2CCC(CC2)C(F)(F)F)NC(=O)Nc3ccc(cc3)SC(F)(F)F C12369899
CCCC[NH2+]C[C@H](c1cc(cc\2c1-c3ccc(cc3/C2=C\c4ccc(cc4)Cl)Cl)Cl)O C13915035
C[C@@H](C12CC3CC(C1)CC(C3)C2)[NH2+]Cc4c5ccccc5ccc4OCc6ccc(cc6Cl)Cl C16576108
CCOc1cccc2c1o/c(=[NH+]\c3cccc(c3)C)/c(c2)c4nc(cs4)c5ccc(cc5)Br C02963851
CCOc1cccc2c1o/c(=[NH+]\c3cccc(c3)Cl)/c(c2)c4nc(cs4)c5ccc(cc5)C C02963897
CCOc1cccc2c1o/c(=[NH+]\c3ccc(cc3C)C)/c(c2)c4nc(cs4)c5ccc(cc5)C C02963920
CCOc1cccc2c1o/c(=[NH+]\c3ccc(cc3)OC)/c(c2)c4nc(cs4)c5ccc(cc5)C C02963924
CCOc1cccc2c1o/c(=[NH+]\c3ccc(cc3)C)/c(c2)c4nc(cs4)c5ccc(cc5)Cl C02963932
CCOc1cccc2c1o/c(=[NH+]\c3cccc(c3)Cl)/c(c2)c4nc(cs4)c5ccc(cc5)Cl C02963939
c1cc(ccc1COc2ccc(cc2Br)C[NH2+]C3C4CC5CC(C4)CC3C5)Cl C20876414
C[C@@]12CC3C[C@@](C1)(CC(C3)(C2)[NH2+]Cc4cc(ccc4OCc5ccccc5Cl)Br)C C16605902
Cc1ccc(cc1)C[NH2+]Cc2cc(ccc2OCc3ccc(cc3Cl)Cl)Br C22076709
Cc1ccc(cc1)/[NH+]=c\2/n(c(cs2)c3ccc(cc3)OC)CCc4ccc(c(c4)OC)OC C27028046
c1cc(ccc1CC[NH+](C2CCCCC2)C3CCCCC3)NCc4ccc(cc4)Br C27528849
CC(C)c1ccccc1Sc2ccc(cc2C(F)(F)F)c3cc[nH+]c(c3)N4CCCC(C4)(C)C C28344655
c1cc(cc(c1)Cl)c2nc(on2)C[NH+]3CCC(CC3)C(=O)Nc4ccc(cc4)C56CC7CC(C5)CC(C7)C6 C30985576
CC(C)C[NH+](Cc1ccc(cc1)C(C)C)Cc2cc(=O)n3c(csc3n2)c4ccc(cc4)F C33069036
Cc1ccc(c(c1)C[NH+]2CCN(CC2)c3c4c5c(sc4nc(n3)SCC(C)C)COC(C5)(C)C)C C34750064
Cc1ccc(c(c1)C)C[NH+]2CCN(CC2)c3c4c5c(sc4nc(n3)SCc6cc(ccc6C)C)CCC5 C34757587
CCc1c(sc2c1c(nc(n2)SCc3ccc(cc3C)C)N4CC[NH+](CC4)Cc5ccc(cc5C)C)C C34761948
Cc1ccccc1n2c(nnn2)C3(CCC(CC3)C(C)(C)C)[NH+]=Cc4ccc(cc4Cl)Cl C08445530
Cc1cccn2c1[nH+]c(c2NC(C)(C)CC(C)(C)C)c3cccc(c3)OC(=O)c4ccc5ccccc5c4 C35703255
c1ccc(cc1)c2nnc(n2C3CCCCC3)S[C@H]4C(=c5ccccc5=[NH+]C4=O)c6ccccc6 C38685003
c1ccc(cc1)c2nnc(n2c3ccccc3)S[C@H]4C(=c5ccc(cc5=[NH+]C4=O)Cl)c6ccccc6 C38906218
c1ccc(cc1)c2nnc(n2C3CCCCC3)S[C@H]4C(=c5ccc(cc5=[NH+]C4=O)Cl)c6ccccc6 C38932469
CCOC(=O)C1=C(N=c2n(c(=O)/c(=C/C3=c4ccccc4=[NH+]C3)/s2)[C@H]1c5cccc6c5cccc6)C C39280211
CC(C)C[C@@]1(CN(C(=O)N1CC2(CC[NH+](CC2)Cc3ccccc3)C4CCCCC4)Cl)C C39487611
CCC(=C)CCCC(C)(C)O[C@H]1[C@@H]2CCCC[C@@H]2C(=O)N1c3c4ccccc4[nH+]c5c3cccc5 C39559673
CC1=C([C@H](n2c(=O)/c(=C/C3=c4ccccc4=[NH+]C3)/sc2=N1)c5ccc(cc5)C(C)C)C(=O)OC C39707231
COc1ccc2c(c1)c(ccn2)[C@@H]([C@@H]3C[C@H]4CC[NH+]3C[C@@H]4C=C)OC(=O)/C=C/c5ccc(cc5)Cl C39932687
C[C@@H]1C(=C(N=N1)C)/[NH+]=C/C2=C(S[C@@H](C(=C2)Cc3ccccc3)c4ccccc4)c5ccccc5 C39944206
C[C@H]1C(=C(N=N1)C)/[NH+]=C/C2=C(S[C@H](C(=C2)Cc3ccccc3)c4ccccc4)c5ccccc5 C39944209
c1ccc(cc1)[C@H](C(=O)Nc2cc(cc(c2)Cl)Cl)[NH2+]CCC(c3ccccc3)c4ccccc4 C40161237
c1ccc(cc1)CC[NH2+]Cc2cc(ccc2OCc3ccc(c(c3)Cl)Cl)Br C40739760
CCOc1ccc(cc1Cl)C2=Nc3[nH+]c4ccccc4n3[C@H](C2)c5ccccc5OC(F)F C20754891
CC(C)c1ccc(cc1)C2=Nc3[nH+]c4ccccc4n3[C@H](C2)c5cc(ccc5OC(F)F)Br C20755391
Cc1ccn2c(c1)[nH+]c(c2NC(C)(C)CC(C)(C)C)c3cccc(c3)OC(=O)c4cccc(c4)C(F)(F)F C04157760
CCCCCn1c2ccccc2[nH+]c1/N=C/c3ccc(cc3)N4[C@@H](CC(=N4)c5ccccc5)c6ccccc6 C08386974
CCn1c2ccccc2[nH+]c1/N=C/c3ccc(cc3)N4[C@@H](CC(=N4)c5ccccc5)c6ccccc6 C08951346
c1ccc(cc1)C2=NC([NH+]=C(N2C3CCCCC3)C4CCCCC4)(C(F)(F)F)C(F)(F)F C21031833
Cc1ccc2cc3c([nH+]c2c1)N(CC3)c4ccc(cc4)C(=O)Nc5ccc(cc5)N=Nc6ccccc6 C39881508
c1ccc(cc1)C(c2ccccc2)N3CCN(CC3)c4[nH+]c(c5ccccc5n4)N6CCCCCC6 C41149416
c1ccc(cc1)S[C@@H](c2ccc(cc2)[C@@H](N3CCCCC3)Sc4ccccc4)[NH+]5CCCCC5 C15770336
c1ccc(cc1)/N=C\2/N([C@H](CS2)c3ccc(cc3)C4CCCCC4)/N=C/C5=c6ccccc6=[NH+]C5 C39946711
CC(C)CN(Cc1ccc(cc1)C(C)C)Cc2cc(=O)n3c(csc3[nH+]2)c4ccc(cc4)F C33069036
CCC(C)(C)n1c(nnn1)[C@@H](c2cc3cc(ccc3[nH]c2=O)C)[NH+](Cc4ccccc4)Cc5ccc(cc5)F C06149151
CCC(C)(C)n1c(nnn1)[C@@H](c2cc3cc(ccc3[nH]c2=O)C)[NH+](Cc4ccccc4)Cc5cccs5 C06149157
CCC(C)(C)n1c(nnn1)[C@@H](c2cc3cccc(c3[nH]c2=O)C)[NH+](Cc4ccccc4)Cc5cccs5 C06149311
CCC(C)(C)n1c(nnn1)[C@H](c2cc3ccc(cc3[nH]c2=O)C)[NH+](Cc4ccccc4)Cc5cccs5 C06149564
CC[NH+](Cc1ccccc1)[C@@H](c2cc3c(ccc(c3[nH]c2=O)C)C)c4nnnn4Cc5ccc(cc5)F C06193578
CCc1ccc2c(c1)cc(c(=O)[nH]2)[C@@H](c3nnnn3C(C)(C)C)[NH+](Cc4ccccc4)Cc5cccs5 C06197896
CCc1ccc2c(c1)cc(c(=O)[nH]2)[C@H](c3nnnn3C(C)(C)C)[NH+](Cc4ccccc4)Cc5ccc(cc5)F C06198136
CCC(CC)c1cc(nc(n1)c2ccncc2)[C@H]3C[NH+]4CC[C@H]3C[C@@H]4CNC(=O)c5ccc(cc5)N(C)C C08622996
Cc1cc([nH+]c2c1cc(cc2)NC(=O)Cc3ccc(c(c3)Cl)Cl)N4CCN(CC4)c5ncccn5 C03650080
COc1cc(c(c(c1)OC)C2=CC[NH+](CC2)CC(=O)N[C@@H](c3ccc(cc3)F)c4cccs4)OC C11064127
CC[C@H](c1nnnn1Cc2ccc(cc2)F)[NH+](Cc3ccc(cc3)C)Cc4cc5ccc(cc5[nH]c4=O)C C13063924
CC[C@H](c1nnnn1Cc2ccc(cc2)F)[NH+](Cc3ccccc3)Cc4cc5cc(c(cc5[nH]c4=O)C)C C13064692
CC[C@@H](c1nnnn1Cc2ccccc2)[NH+](Cc3ccc(cc3)F)Cc4cc5c(cc(cc5[nH]c4=O)C)C C13064873
CC[C@@H](c1nnnn1Cc2ccc(cc2)F)[NH+](Cc3ccccc3)Cc4cc5c(cc(cc5[nH]c4=O)C)C C13064941
CC[C@H](c1nnnn1Cc2ccc(cc2)F)[NH+](Cc3ccc(cc3)F)Cc4cc5c(cc(cc5[nH]c4=O)C)C C13064944
CC[C@@H](c1nnnn1CCc2ccccc2)[NH+](Cc3cc4ccc(c(c4[nH]c3=O)C)C)C5CCCCC5 C13065149
Cc1ccc2cc(c(=O)[nH]c2c1)[C@@H](c3nnnn3C(C)(C)C)[NH+](CCc4ccccc4)Cc5cccs5 C06409783
Cc1cccc2c1[nH]c(=O)c(c2)[C@@H](c3nnnn3C(C)(C)C)[NH+](CCc4ccccc4)Cc5ccc(cc5)F C06443566
CC[C@@H](c1nnnn1C2CCCC2)[NH+](CCc3ccccc3C)Cc4cc5cc(cc(c5[nH]c4=O)C)C C13495907
Cc1ccc2cc(c(=O)[nH]c2c1C)C[NH+](C3CCCC3)[C@@H](c4nnnn4CCc5ccccc5)C(C)C C13499164
C[C@@H]1CC[C@H]([C@H](C1)OC[C@H](CN2CC[NH+](CC2)CCN3C(=O)c4cccc5c4c(ccc5)C3=O)O)C(C)C C19790685
CCc1ccc(cc1)n2c(=O)c3ccccc3nc2SCc4cc(oc-5cc(=[NH+]C(=O)C)ccc45)O C28933232
c1cc(ccc1c2nc(on2)C[NH+]3CCC(CC3)C(=O)NCCCSC4CCCCC4)Br C30979719
c1ccc(c(c1)CSCCNC(=O)[C@H]2CCC[NH+](C2)Cc3nc(no3)c4ccc(cc4)Cl)Cl C31044723
c1cc(c(c(c1)Cl)CSCCNC(=O)[C@@H]2CCC[NH+](C2)Cc3nc(no3)c4ccc(cc4)Cl)F C31045154
C[C@@H](c1ccc(cc1)N2CCCC2)NC(=O)[C@@H]3CCC[NH+](C3)Cc4nc(no4)c5ccccc5Cl C31050813
C[C@@H](c1ccc(cc1)N2CCCC2)NC(=O)[C@H]3CCC[NH+](C3)Cc4nc(no4)c5ccccc5Cl C31050823
c1ccc(c(c1)OCCNC(=O)[C@H]2CCC[NH+](C2)Cc3nc(no3)c4ccc(cc4Cl)Cl)Cl C31056094
CCCN(Cc1c(nn(c1N2CC[NH+](CC2)CC)c3ccccc3)C)C(=O)Nc4cccc(c4)C(F)(F)F C34829554
CCn1c(=O)c2cc(ccc2nc1[C@@H](C)[NH+]3CCN([C@@H](C3)C)C(=O)Nc4ccccc4C(F)(F)F)Cl C35034652
CC(C)c1ccc(cc1)n\2cc([nH]/c2=N\C(=O)CN(CC[NH+](C)C)C(=O)c3ccccc3F)c4ccccc4 C35673662
CC(C)(C)c1cc(nc(n1)SCc2ccc(cc2)C(=O)NCc3cccnc3)N(C)C4CC[NH+](CC4)C C35711094
c1ccc(c(c1)C(=O)NC[C@H](c2ccco2)[NH+]3CCCC3)Sc4ccc(cc4[N+](=O)[O-])C(F)(F)F C23968605
CCOc1ccccc1C2=NC(=CC3=c4ccccc4=[NH+][C@H]32)C(=O)NCCc5ccc(c(c5)OC)OC C38564200
CC(C)C[C@@H](c1ccccc1)NC(=O)C2CC[NH+](CC2)Cc3nc(no3)c4ccc(cc4Cl)Cl C38872592
c1cc(cc(c1)Br)c2nc(on2)C[NH+]3CCC[C@H](C3)C(=O)Nc4cccc(c4)C(F)(F)F C38904284
CC[NH+](CC)CCNC(=O)C1CCN(CC1)c2ccc(cc2F)c3nc(on3)c4cccc(c4)Cl C40906545
CCCCS(=O)(=O)c1ncc(c(n1)Cl)C(=O)NC[C@@H](c2ccccc2Cl)[NH+]3CCCCCC3 C40986261
Cc1ccc(cc1)CS(=O)(=O)c2ncc(c(n2)Cl)C(=O)NC[C@H](c3ccc(cc3)C(C)(C)C)[NH+](C)C C40986372
C[C@@H](C(=O)NCCCn1cc[nH+]c1)Sc2nc(cc(n2)C(F)(F)F)c3ccc(cc3Cl)Cl C58961623
Cc1c2ccc(c(c2oc(=O)c1CC(=O)NCC3(CCCCC3)N4CC[NH+](CC4)C)C)OCC(=C)C C20759552
C[C@@]12[C@H]3C(=c4ccccc4=[NH+]3)CCN1C(=O)N(C2=O)c5cccc(c5)C(=O)NCCc6ccc(cc6)Cl C63361990
Cc1ccc(cc1)[C@H]2[C@H]3C(=c4ccccc4=[NH+]3)C[C@@H]5N2C(=O)N(C5=O)c6ccccc6C(=O)NCC(C)C C63374659
Cc1ccc(cc1)[C@H]2[C@H]3C(=c4ccccc4=[NH+]3)C[C@@H]5N2C(=O)N(C5=O)c6ccc(cc6)C(=O)NCC(C)C C63375170
CC[C@H](C)NC(=O)c1ccccc1N2C(=O)[C@@H]3CC4=c5ccccc5=[NH+][C@H]4[C@@H](N3C2=O)c6ccc(cc6)C C63375445
CCCNC(=O)c1ccccc1N2C(=O)[C@@H]3CC4=c5ccccc5=[NH+][C@H]4[C@@H](N3C2=O)c6cccc(c6)Cl C63375467
CCCNC(=O)c1ccccc1N2C(=O)[C@@H]3CC4=c5ccccc5=[NH+][C@H]4[C@H](N3C2=O)c6cccc(c6)Cl C63375469
CC[C@H](C)NC(=O)c1ccccc1N2C(=O)[C@@H]3CC4=c5ccccc5=[NH+][C@H]4[C@@H](N3C2=O)c6ccc(cc6)F C63375958
C[C@@H]1c2cc(c(cc2OC(=O)[C@@H]1CC(=O)NCCC3=c4cc(ccc4=[NH+]C3)OC)OCC(=C)C)Cl C63486386
C[C@H]1c2cc(c(cc2OC(=O)[C@H]1CC(=O)NCCC3=c4ccc(cc4=[NH+]C3)OC)OCC(=C)C)Cl C63491409
Cc1csc2c1nc(n(c2=O)N)c3ccc(cc3)Cl C00159989
CC(C)[C@H]1C(=C(OC2=C1C(=O)CC(C2)(C)C)N)C#N C00274795
c1ccc(cc1)NC(=O)Nc2ccc(cn2)Br C12376725
Cc1c(sc2c1c(nc(n2)c3ccc(nc3)Cl)N)C C09378909
Cc1ccnc(c1)NC(=O)Nc2cc(ccc2Cl)Cl C13283766
Cc1ccc(cc1Cl)NC(=O)c2ccc3c(c2)nc[nH]3 C15415328
c1cc(c(c(c1N)Cl)Cl)/N=N/c2nccs2 C16384174
c1cc(c(cc1Cl)O)C(=O)N/N=C/2\C[C@H]3[C@@H]2CC=C3 C17007666
C[C@@H]1CCC[C@@H](N1NC(=O)Nc2cccc(c2)Cl)C C16608890
CC(C)[C@@H]1[C@H]2CCCC=C2C(=C(C1(C#N)C#N)N)C#N C19853039
Cc1cc(c(cc1C)S(=O)(=O)N2CCCCCCC2)N C20012794
C[C@@H]1CCC[C@H](C1)Nc2ccc3c(c2)NC(=O)CO3 C20125524
C[C@H]1CCC[C@@H](C1Nc2ccc3c(c2)NC(=O)CO3)C C20125530
c1cc2cn[nH]c2c(c1)NC(=O)C34CC5CC(C3)CC(C5)C4 C26917375
Cc1cc(cc(c1)C(=O)Nc2ccc3cn[nH]c3c2)C C29371243
Cc1cc2cc(ccc2[nH]1)Nc3c4ccsc4ncn3 C31653512
CC[C@H]1CC=C2[C@@H](C1)[C@@H](C(C(=C2C#N)N)(C#N)C#N)CC C06265758
Cc1c(sc2c1c(ncn2)Oc3cccc(c3C)N)C C35283269
Cc1c2ccccc2c(nn1)Oc3ccc(cc3Cl)N C35663682
C[C@@H]1C[C@H](CC(C1)(C)C)N2C(=O)c3cccc(c3C2=O)N C36955838
Cc1c(n(c2c1c(nc(n2)C)N)[C@H]3CCC[C@@H]([C@@H]3C)C)C C37352875
CC(C)[C@@H]1Cc2c(sc3c2c(nc(n3)SC)N)CO1 C00100032
C1CN(CCC1CO)C(=O)NC23CC4CC(C2)CC(C4)C3 C37869144
c1ccnc(c1)NC(=O)Nc2ccc(c(c2)Cl)Cl C05572576
c1cc(cc(c1)Cl)NC(=O)NC2(CCCCC2)C#N C40361514
c1cc([nH]c1)[C@@H]2CCCN2C(=O)Nc3ccc(cc3)Cl C40554362
Cc1cc(ccc1N)Oc2c(cc3c(n2)CCC3)C#N C43405622
Cc1ccc(c(c1)N)Oc2c(cc3c(n2)CCCC3)C#N C43409754
CC(=C1[C@H]\2[C@@H]3[C@@H]4[C@H](/C2=N\O)C[C@@H]\5[C@@H]4[C@@H]3[C@@H]1/C5=N\O)C C43762768
C[C@H]1CCC[C@H](C1)c2nc(on2)c3ccc(cc3N)Cl C44977832
C[C@@H]1CCC[C@H](C1)c2nc(on2)c3cc(c(cc3F)F)N C44978581
CC1CCC(CC1)c2nc(on2)c3ccc(cc3N)Cl C44982965
C[C@H]1CC[C@@H]([C@@H](C1)NC(=O)N2CCC[C@@H](C2)O)C(C)C C45639093
Cc1cccc(c1C)NC(=O)c2cc(cc3c2nc[nH]3)F C48244244
Cc1c(sc(n1)NC(=O)NC2CCCCCCC2)C C49204446
C[C@@H]1CCC[C@@H]([C@@H]1C)NC(=O)Nc2ccc(nc2)Cl C49205179
C[C@@H]1CCC[C@H](C1)NC(=O)Nc2ccc(c(c2)Cl)C#N C49262511
c1c(nc(nc1Cl)N)N2CC3C[C@H]4C[C@@H](C3)CC2C4 C49441721
Cc1ccccc1[C@@H](C)n2c(c(c3c2ncnc3N)C)C C49526720
c1c(cc(cc1Cl)Cl)NC(=O)c2c3c([nH]n2)CCC3 C49679391
Cc1c2ccccc2c(nn1)Oc3ccc(c(c3)Cl)N C50471466
c1cc(c(cc1Cl)Oc2c3ccsc3ncn2)N C51609638
c1ccc2c(c1)c(cs2)c3nnc4n3cc(cc4)N C53146545
CC(C)c1nc(n(n1)C)c2cc(cc(c2N)Cl)Cl C54697646
c1ccc2c(c1)[nH]c(n2)S[C@@H]\3CCC=CCC/C3=N\O C18068485
Cc1cc(ccc1Nc2[nH]c(=O)c3c(n2)CCCC3)F C57343127
Cc1cc(c2c(c1)c(c([nH]2)C)C)CNC(=O)N3CCCC3 C60212062
c1cc2cn[nH]c2cc1C(=O)Nc3ccc(c(c3)Cl)F C60393700
Cc1cc(cc(c1C)c2nc(no2)[C@H]3CCC[C@@H](C3)C)N C62349397
Cc1cc(cnc1N)c2cc3ccccc3nc2OC C65508530
c1c(cc(c-2c1Cc3c2c(cc(c3)Cl)Cl)N)Cl C00398748
CC[C@@H]1[C@@H]([C@@H](c2ccccc2N1)Nc3ccccc3)C C04794679
c1cc(c(cc1N)C(F)(F)F)OC2CCCCC2 C08702498
c1ccc(cc1)Sc2ccc(cc2N)Cl C02572353
c1cc(ccc1Oc2ccc(cc2N)F)Cl C14629932
Cc1cccc(c1)COc2ccc(cc2N)Cl C19805163
Cc1ccc(s1)[C@H](c2ccc(cc2F)Br)N C19969925
C[C@@H]1CCCC[C@@H]1Oc2ccccc2C(=S)N C20077320
C[C@H](c1cccs1)Nc2ccc3c(c2)cc[nH]3 C20132482
c1ccc2c(c1)CC[C@H]2Nc3ccc4c(c3)cc[nH]4 C20132541
C[C@H]1C[C@H](CC(C1)(C)C)OCc2ccccc2N C20507426
c1cc(c(c(c1)Cl)[C@@H](c2ccc(cc2)Cl)N)Cl C21501985
Cc1ccc(cc1)Cc2ccc(c(c2)N)N(C)C C32090422
Cc1ccc(c(c1)C)OCc2cc(ccc2N)F C35057926
C[C@H]1CCC[C@@H](C1)Oc2ccc(cc2F)C(=S)N C36887603
CC(C)(C)[C@@H]1CCCC[C@H]1[NH2+]C2CCSCC2 C36921164
c1cc(cc(c1)C#N)C[NH2+][C@@H]2C[C@H]3C[C@@H]2[C@@H]4[C@@H]3CCC4 C37086362
c1cc(c(cc1N)F)SCc2ccc(cc2Cl)F C37194577
c1cc(c(cc1N)CSc2ccc(c(c2)F)F)Cl C37403623
C[C@H]1C[C@H](CC(C1)(C)C)Oc2cccc(c2N)F C37420299
Cc1cccc(c1C)Oc2c(cc(cc2F)N)F C38040260
Cc1ccc(c(c1)C)O[C@H](C)c2cccc(c2)N C40908333
C[C@H]1C[C@@H](CC(C1)(C)C)O[C@@H](C)c2cccc(c2)N C40908491
C[C@@H](c1cccc(c1)N)Sc2cc(ccc2Cl)Cl C40908590
Cc1ccccc1[C@H](c2nc(cs2)C(C)(C)C)N C41183193
Cc1ccsc1[C@H](c2nc(cs2)C(C)(C)C)N C41674326
c1c2c(cc(c1Cl)Cl)ncc(c2N)Cl C41702388
c1cc(ccc1CSc2c(cc(cc2F)N)F)Cl C42143366
C[C@H]1CCC[C@H](C1)N(C)c2ccc(cc2)C(=S)N C42495351
C[C@H]1CCCC[C@@H]1N(C)c2ccccc2C(=S)N C42610463
c1cc(c(c2c1CCCC2)C3=C4CCCCC4=CC[C@@H]3O)O C43220878
C1[C@@H]2C=C[C@@H]3[C@@H]2[C@@H]([C@]1([C@@]4(C[C@@H]5C=C[C@@H]6[C@@H]5[C@@H]4C=C6)O)O)C=C3 C43761844
c1c(cc(c(c1N)N2CCCCC2)Cl)Br C45958951
c1cc(c(c(c1)Cl)CSc2c(cc(cc2F)N)F)F C49347630
c1cc(ccc1F)SCc2ccc(cc2Cl)N C49963922
Cc1cccc(c1)N(C)c2ccc(cc2N)Cl C49979870
Cc1cccc(c1)N(C)c2ccc(cc2)C(=S)N C49990757
Cc1cccc(c1)Cc2c(nc(s2)N)C(C)C C50266473
Cc1ccc(c(c1O)C)N[C@@H](C)c2ccsc2 C50343018
c1cc(ccc1Sc2cc(ccc2N)F)Br C52122429
Cc1cc(c(c(c1)C)COc2ccc(cc2F)N)C C53299838
C[C@H]1CCC[C@H](C1)Sc2cccc(c2N)F C54689256
C[C@@H]1CCC[C@@H](C1)Sc2cc(ccc2N)F C54689280
c1cc(cc(c1)Cl)[C@H](c2ccc(c(c2F)F)F)N C61838309
Cc1c(cccc1N(C)Cc2ccc(s2)Cl)N C62724906
c1cc(c(cc1Cl)OC2CCCC2)C(=S)N C62788625
c1cc2c(ccc(c2nc1)SCC3CCCC3)N C62835584
Cc1cc(c(cc1OCc2ccc(s2)Cl)C)N C62997732
Cc1cccc(c1)N/C(=[NH+]/[C@H]2C[C@H]3C[C@@H]2C=C3)/[S-] C13703790
CCc1cc(c(c(c1)Br)OC(C)C)N C66141055
CSc1nc(c(c(n1)Cl)I)N C01558543
Cc1c(c(n(n1)C23CC4CC(C2)CC(C4)C3)C)N C06253971
Cc1cccc2c1nc3c(c2C(=O)N)CCC[C@H]3C C00390038
c1ccc2c(c1)c(cs2)[C@H]3Nc4ccccc4C(=O)N3 C09337611
c1ccc2c(c1)C(=O)N[C@H](N2)c3ccc(s3)Cl C10950919
c1ccc(cc1)C2=C[C@H](NC(=O)N2)c3ccccc3F C16883997
c1ccc(c(c1)Oc2ccc(nc2)N)Br C19869306
C1C[C@H]2CC3C[C@@H]1CC(C2)(C3)c4nnc(s4)N C13479811
CC1(C[C@@H]2[C@@H](CNc3ccccc3N2)C(=O)C1)C C20095865
C[C@@H]1CCc2c(c3cc(ccc3[nH]2)C(=O)NC4CC4)C1 C23653212
Cc1cc(ccc1NC(=O)c2cc(c[nH]2)Cl)F C23970855
Cc1ccc(c(c1)Cl)NC(=O)c2cc(c[nH]2)Cl C27754829
Cc1c(n(c(c1C#N)N)[C@H]2CCC[C@@H]([C@@H]2C)C)C C34976260
c1cc2c(c(c1N3CCCCCCC3)N)ncs2 C35060689
Cc1nc2cc(c(cc2s1)N)N3C[C@@H](C[C@@H](C3)C)C C35342385
c1cc2c(cc1c3[nH]c4cc(c(cc4n3)F)F)CCN2 C35412234
c1cc(c(cc1Cl)N)C(=O)N2CCC[C@H]3[C@@H]2CCCC3 C36826087
c1cc2c(c(c1N3CCC[C@@H]4[C@@H]3CCCC4)N)ncs2 C36826424
c1ccc2c(c1)CC[C@H]2Nc3ccc4cn[nH]c4c3 C37134365
[H]/N=C\1/C(=C([C@@H](S1)C)C)c2[nH]c3cc(ccc3n2)C C37288954
Cc1ccc2c(c1)[nH]c(n2)[C@H]3Cc4ccccc4CN3 C37288972
Cc1cc(ccc1Oc2cccc3c2nccc3)N C37371850
Cc1c(cc(cc1F)C(=O)N2CC[C@H]3CCCC[C@H]3C2)N C37641725
c1cc(oc1C(=O)N)C23CC4CC(C2)CC(C4)C3 C04619262
C[C@@]12CC[C@@H](C1(C)C)c3c2nc(nc3C(F)(F)F)N C03218511
c1ccc(c(c1)[C@H]2C[C@@]3(CC[C@@H](C3)Br)N(C2)O)O C39504807
c1ccc(c(c1)C(=O)Nc2ccc3c(c2)cc[nH]3)F C40438774
C[C@H]1C[C@@H](CN(C1)c2c(cc(cn2)Br)N)C C40713522
c1ccc2c(c1)c(ccn2)Oc3ccc(cc3F)N C41721251
Cc1cc(c(c(c1)C)NC(=O)NC2CCCC2)C C43150787
c1cc(c(cc1Cl)Cl)Oc2cc(ccn2)N C43569411
Cc1cc(c(c(c1)C)[C@@H](C)n2c(c(cn2)Cl)N)C C43665516
Cc1cccc2c1C(=O)N[C@H](N2)c3ccc(cc3F)F C48619528
c1cc(c(cc1F)[C@@H]2Nc3ccc(cc3C(=O)N2)Cl)F C49067552
CC1(CCCC1)NC(=O)c2ccc3cc[nH]c3c2 C49124078
C[C@@H]1C[C@@H]1c2c(c(on2)N)c3cc(cc(c3)F)F C49351162
C1CCC(CC1)[C@H]2CCCC[C@H]2S(=O)(=O)N C50350707
c1ccc2c(c1)cnn2c3ccc(cc3N)Br C50523792
C[C@H]1CCN([C@H](C1)C)C(=O)c2cc3cc(ccc3s2)N C51728860
C[C@@H]1CCCC[C@@H]1Cn2cnc3c2ccc(c3)N C52853717
CC[C@@H]1CCCC[C@@H]1n2cnc3c2ccc(c3)N C52855164
CC1CCC(CC1)n2c3c(ccc(c3F)F)nc2N C53169700
c1ccc(c(c1)n2c3c(ccc(c3F)F)nc2N)F C53169756
c1cc(c(c(c1)F)F)n2c3c(ccc(c3F)F)nc2N C53169975
CC1(CCN(CC1)c2ccc3c(c2N)ncs3)C C61819259
Cc1nc2cc(c(cc2s1)N)N3CCC(CC3)(C)C C61819264
CC(C)c1c2c(c(c(n1)Cl)C(=O)N)CCCC2 C62720754
C[C@@H]1CCN([C@@H]2[C@@H]1CCCC2)C(=O)c3ccc(cc3N)F C62822720
C[C@H]1CCCN([C@@H]1C)c2nc3ccc(cc3s2)N C63104467
Cc1ccc(c(c1)N[C@H]2c3ccccc3NC2=O)C C19964594
c1cc(cc(c1)I)C(=O)Nc2ccc(c(c2)F)F C02750190
C[C@@H]1C[C@@H](CC(C1)(C)C)NC(=O)[C@@]2(CC2(Br)Br)C C04651070
C[C@@H]1C[C@H](CC(C1)(C)C)NC(=O)[C@@]2(CC2(Br)Br)C C04651071
C1CCC2(CC1)C(=O)[C@@]3(CCC[C@H](C3)I)NC2=O C01723010
C1CCC(CC1)(C(Br)(Br)Br)O C05374380
c1ccc2c(c1)cc3ccccc3c2/C=C/4\C(=O)NC(=S)S4 C02066033
C1CCC(C1)(C(Br)(Br)Br)O C05725529
c1cc2c(cc1Cl)[C@@H](CCS2)NC(=O)c3cc(cc(c3)F)F C12620071
C[C@@H]1C(=O)N(C(=S)N1)c2cccc(c2)C3SCCCS3 C15570295
c1cc(ccc1C2=NCC(=O)Nc3c2c4c(s3)CCCC4)Br C05522094
C[C@@H](c1ccccn1)Nc2ccccc2I C20480090
c1ccc2c(c1)[C@@H](CCS2)NC(=O)C34C[C@H]5C[C@@H](C3)CC(C5)(C4)Cl C13100635
c1cc(c(cc1F)Br)C(=O)Nc2ccc(cn2)Cl C26860693
c1c(csc1Br)C(=O)N[C@@H]2CCC[C@@H](C2)C(F)(F)F C29822817
CCC1CCC(CC1)NC(=O)c2c(c(c(c(c2F)F)F)F)F C06851069
c1cc(c(cc1Cl)Cl)NC(=O)C2[C@@H]([C@H](C([C@@H]([C@@H]2F)F)F)F)F C35102985
CN[C@H](c1cc(sc1Br)Br)C(F)(F)F C35502577
Cc1cc(cc(c1NC(=O)c2cc(sc2)Br)C)Br C36867929
c1cc(ccc1n2c3ccc(cc3[nH]c2=S)F)I C36898082
C[C@H](c1ccco1)n2c3ccc(cc3[nH]c2=S)Br C36898580
c1cc2cnccc2c(c1)NCc3cc(ccc3F)Br C36953909
Cc1ccc(cc1I)N[C@@H](C)c2csc(n2)C C37056178
C[C@@H]1CCC[C@@H]([C@@H]1C)NC(=O)Cc2c(c(c(c(c2F)F)F)F)F C37124450
C[C@H]1CCC[C@H]([C@@H]1C)NC(=O)Cc2c(c(c(c(c2F)F)F)F)F C37124457
C[C@H]1CCN([C@@H]2[C@@H]1CCCC2)C(=O)c3cc(c[nH]3)Br C37845284
c1ccc(c(c1)[C@H]2CC(=O)Nc3c2cc4c(c3)CCC4)Br C00107506
c1ccc2c(c1)[C@@](CCO2)(C#N)Nc3cccc(c3)Br C37937598
Cc1cc(c(s1)C)C(=O)Nc2ccccc2I C39516792
c1cc(c(cc1Br)[C@H](c2ccncc2)O)Br C40245372
c1c(c(sc1Br)Br)[C@@H](C(F)(F)F)O C40260971
c1cc2c(cc1[C@H](c3cc(ccc3Br)F)Cl)CC(=O)N2 C40271354
c1cc2c(cc1[C@@H](c3cc(ccc3F)Br)Cl)CC(=O)N2 C40271659
c1cnc([nH]1)C[C@H](c2cc3c(s2)CCCCC3)Br C40289181
c1cc(ccc1[C@@H](c2cc3c(cc2F)NC(=O)CC3)Br)F C40289402
c1c2c(cc(c1[C@H](C(C(F)(F)F)(F)F)Br)Cl)NC(=O)C2 C40289615
Cc1ccc(s1)[C@@H](c2cc3c(cc2Cl)NC(=O)C3)Br C40289630
Cc1ccc(s1)[C@H](c2cc3c(cc2Cl)NC(=O)C3)Br C40289631
Cc1ccccc1NC(=O)C2=C(SCCS2)c3ccc(cc3)F C41002457
CN[C@@H](c1cc(ccc1F)Br)c2nc3c(s2)CCC3 C41187730
c1ccc(c(c1)CNC(=O)c2cc3c(s2)CCC3)Br C42354968
CNC(=O)c1cc(ccc1I)Br C45163587
CSc1cccc(c1)NC(=O)c2cc(cc(c2)Br)F C46810107
C[C@@]1(CC1(Cl)Cl)C(=O)Nc2ccccc2I C46869750
C[C@]1(CC1(Cl)Cl)C(=O)Nc2ccccc2I C46869752
c1cc2c(c(c1)F)[nH]c(=S)n2Cc3ccc(cc3)Br C48189536
C[C@@H](c1ccccc1Br)NC(=O)N2C[C@H]3CC[C@@H]2C3 C49241398
c1cc(c(cc1Cn2c(=O)c3ccsc3[nH]c2=S)Cl)F C53159738
Cc1cc(cc(c1NC(=O)CCBr)C)Br C59642534
c1cc(c(cc1C(=O)N[C@H]2CCCc3c2ccs3)F)Br C61367765
CC(C)(C)C(=O)Nc1c(cc(cn1)F)I C66054207
Cc1ccc(c(c1)Br)NC(=O)c2cccnc2Cl C00258998
c1cc2c(cccc2Br)c(c1)C(=O)NCc3cccnc3 C00452783
c1ccc2c(c1)NC(=CS2(=O)=O)SCc3c(cccc3Cl)F C01406166
c1ccc2c(c1)[C@@H](CCS2)NC(=O)c3c(ccc(n3)Cl)Cl C06649172
c1cc(ccc1NS(=O)(=O)c2ccc(s2)Br)F C00479466
c1c(csc1/C=C(\C#N)/C(=O)NC2CCCCC2)Br C07157710
C[C@@H]1CCc2c(sc3c2CSC(=C3)C(=O)NCc4ccco4)C1 C09211403
c1cc(sc1CC(=O)Nc2c(c3c(s2)CCC3)C#N)Cl C10060947
c1c(cncc1Br)C(=O)N[C@H]2CC[C@H]3CCCC[C@@H]3C2 C14247007
Cc1ccc(cc1)/C=C\2/C(=O)N(C(=S)N2)Cc3ccccc3Cl C15282154
Cc1ccc(c(c1)Br)NC(=O)c2ccc(nc2)Cl C15316150
c1ccc2c(c1)C[C@@H](CO2)C(=O)N[C@H]3CCSc4c3cc(cc4)Cl C16709849
c1ccc(c(c1)c2c3c([nH]n2)CCN(C3)C4CCSCC4)Cl C20999438
Cc1c(cco1)C(=O)NC[C@H]2CC3c4ccccc4C2c5c3cccc5 C22878577
c1cc(c(cc1Br)F)C(=O)Nc2nc(cs2)C3CC3 C25562591
c1cc([nH]c1)C=C2C(=O)N(C(=S)S2)c3ccc(c(c3)Cl)Cl C05374660
Cn1cc(c2c1cccc2)C(=O)N[C@H]3CCC[C@@H](C3)C(F)(F)F C27846680
CC(C)NS(=O)(=O)c1cc(ccc1Br)Br C32601717
c1cc([nH]c1)/C=C/2\C(=O)N(C(=S)S2)c3ccc(c(c3)Cl)Cl C32654881
CC1(Cc2c(sc3c2c(=O)n(c(=S)[nH]3)c4ccccc4)CS1)C C02326844
CC(C)[C@@H](C(=O)Nc1c(c2c(s1)CCCC2)C#N)Br C35411700
Cc1cn2c(c(nc2s1)C)CNc3ccc(cc3F)Br C36820482
Cc1c(nc(s1)C)[C@@H](C)Nc2c(ccc3c2ncs3)Cl C36922874
c1cc(cc(c1)C(F)(F)F)C(=O)Nc2ncc(s2)Br C37387149
c1cc(sc1c2csc3c2c(=O)[nH]c(n3)CCl)Br C38002214
c1ccc2c(c1)C[C@@H](O2)[C@@H](c3ccc4c(c3)CC(=O)N4)Br C40283918
C[C@H](c1ccc(cc1)Br)NC(=O)c2ccnc(c2)F C41039344
c1cc(c(cc1Br)Br)NCc2cnoc2 C42371537
c1ccc(c(c1)NC(=O)c2cccn2C3CC3)I C42418201
C[C@H](c1cnn(c1)C)Nc2ccc(cc2Cl)I C44497815
Cc1ccc(c(n1)C)C(=O)N[C@H](C)c2ccc(cc2)Br C48293331
C[C@H](c1ccco1)NC(=O)c2ccccc2I C48371798
C[C@]1(CC1(Cl)Cl)C(=O)Nc2ccc(c3c2nccc3)Cl C48421407
Cc1c(sc(n1)NC(=O)Cc2ccc(c(c2)Br)F)C C48629184
CN(C)c1c(cc(cc1F)NC(=O)c2cc(sc2)Br)F C48664777
C[C@H](c1ccccc1Br)NC(=O)c2c(ncs2)Cl C48889570
c1cc2c(c(c1)F)c(ncn2)NCc3ccc(s3)Br C49236166
Cc1cc(c(o1)C)[C@@H](C)NC(=O)c2cc(cc(c2)Br)F C49402256
C[C@@H](c1ccc(cc1)Br)NC(=O)c2cccc(n2)Cl C51073183
C#Cc1cccc(c1)NC(=O)C2(CCOCC2)c3cccc(c3)Cl C53233680
c1cc(oc1)CNC(=O)C2C[C@H]3CCC[C@@H](C2)C34SCCS4 C14128721
CN(Cc1cc(cs1)Br)c2nc3c(s2)[C@H](CCC3)O C54927826
C[C@H](C(=O)N1CCCC1)Nc2ccccc2I C57324434
c1ccc(cc1)C23C[C@H]4C[C@@H](C2)CC(C4)(C3)C(=O)Nc5ccncc5 C57681266
c1cc(c(c(c1Cl)C[NH+]2CCC[C@@H](C2)C(=O)[O-])Cl)Cl C58266112
CC[C@@H](C(=O)Nc1c(c2c(s1)C[C@@H](CC2)C)C#N)Br C61487901
C/C(=C\c1cccs1)/C(=O)Nc2ccc(nc2)Br C62157655
Cc1cc(ccc1NC(=O)c2ccc3c(c2)COC3)Br C64380578
Cc1cc(c(o1)C)[C@H](C)NC(=O)c2c(ccs2)Br C67077857
c1ccc(cc1)C#CCNS(=O)(=O)c2ccc(cc2F)Cl C41819943
C[C@H]1CN=C(S1)Nc2ccc(c(c2)Cl)Cl C03227046
C[C@@H]1CCc2c(csc2C1)C(=O)Nc3ccccc3F C00541982
C[C@@H]1CCc2c(csc2C1)C(=O)Nc3cccc(c3)F C00540855
c1cc(sc1)/C=C\2/c3cc(ccc3NC2=O)Cl C03239479
Cc1ccc(cc1NC(=O)[C@H]2C[C@H]3CC[C@@H]2C3)Cl C05618208
c1cc(c(cc1F)F)NC(=O)c2cc3c(s2)CCCC3 C03561516
Cc1cc(cc(c1)C(=O)Nc2ccc(cc2F)F)C C00505721
C[C@@H]1CCCC[C@@H]1NC(=O)c2ccc3c(c2)CCC3 C07889178
Cc1ccc(c(c1)C)NC(=O)c2c(ccs2)Cl C04542611
CC(=O)/C=C/[C@H]1[C@]2(CCCC([C@H]2CC[C@@]1(C)O)(C)C)C C09223158
Cc1cc(cc2c1nc(c(c2)[C@H](C)O)Cl)Cl C11727553
c1cc(c(c(c1)F)C(=O)NC2C3CC4CC(C3)CC2C4)F C13331179
c1c(cc(cc1Cl)Cl)NC(=O)[C@@H]2CCC=CC2 C14824840
Cc1ccc(c(c1)Br)NC(=O)[C@H]2CCC=CC2 C15316017
c1ccc2c(c1)CC[C@H]2Nc3cccc4c3nccc4 C19903691
c1ccc2c(c1)[nH]c(=S)n2c3cc(ccc3F)F C20585982
CC1=Nc2c(c(c(c(c2Cl)Cl)Cl)Cl)CN1 C32106359
C[C@H]1CCC[C@@H](C1)NC(=O)c2ccc(s2)Cl C33182103
C[C@H]1CS/C(=N\c2cc(ccc2Cl)Cl)/N1 C35294303
C[C@H]1CN/C(=N\c2cc(ccc2Cl)Cl)/S1 C35294305
CC(C)NC(=O)C12C[C@H]3C[C@@H](C1)CC(C3)(C2)Cl C18272393
Cc1ccc2c(c1)[nH]c(=S)n2[C@@H]3CCC[C@H](C3)C C36898415
c1ccc2c(c1)CC[C@H]2Nc3cc(cc4c3nccc4)Cl C36918553
c1ccc2c(c1)cc(cn2)N[C@@H]3CCSc4c3cccc4 C36989927
c1ccc(c(c1)NC(=O)c2cc(sc2Cl)Cl)F C00141059
CC(=O)/C=C\[C@@H]1[C@@]2(CCCC([C@H]2CC[C@@]1(C)O)(C)C)C C08681400
CC(C)NC(=O)c1c(c2c(s1)cc(s2)Cl)Cl C39294448
CC1([C@@H]2CC[C@@](C2)(C1=C)C(=O)Nc3cc(ccc3F)F)C C39881071
Cc1c(c(c(c(c1C)C)[C@@H](c2cccnc2)O)C)C C40245445
Cc1c(c(c(c(c1C)C)[C@@H](c2ccoc2C)O)C)C C40245453
Cc1cccc(c1)[C@H](c2ccc3c(c2)CCC(=O)N3)Cl C40270635
Cc1cc(cc(c1)NC(=O)c2cc3c(s2)CCC3)C C15076475
c1cc(c(c(c1)F)F)NC(=O)c2ccc(cc2Cl)F C49375066
c1ccc2c(c1)CC[C@@H](C2)Nc3ccc(cn3)Cl C51632537
c1ccc2c(c1)CCC[C@H]2Nc3ccc(cn3)Cl C51632643
C[C@H]1C[C@H]1Nc2nc3cc(ccc3s2)Br C52293741
C[C@@H]1CCC[C@@]2(C1)CS/C(=N\c3ccccc3F)/N2 C53099279
Cc1c(c(=O)c(c([nH]1)C)Cl)c2csc3c2cccc3 C45187502
Cc1cccc(c1C)NC(=O)c2cccc(c2F)F C54188966
Cc1cc(cc(c1N[C@@H]2CCC[C@H]2C#N)C)Br C54824519
CC(C)(C)Nc1nc-2c(s1)CCc3c2cccc3 C57382579
c1cc(c(cc1N[C@@H]2CCCc3c2ccs3)Cl)C#N C61325633
c1cc(c(cc1Cl)N[C@H]2CCCc3c2ccs3)C#N C61326234
c1csc2c1[C@](CCC2)(C#N)NC3CCCCC3 C61329910
c1cc(c(c(c1)Cl)C#N)N[C@H]2CCCc3c2ccs3 C61364102
c1ccc(c(c1)CO)N2CCC3(CCCCC3)CC2 C61820591
Cc1cc(cc2c1OC[C@H](CN2)C)Br C62537711
c1cc(c(cc1[C@H](c2c[nH]nc2)Cl)Cl)Cl C62779081
Cc1cc(ccc1F)/N=C\2/N[C@@H](CS2)c3ccccc3 C63003040
Cc1ccc(c(c1)F)NC(=O)c2ccc(c(c2)C)F C63060101
c1cc(cc(c1)Cl)NC(=O)C23CC4CC(C2)CC(C4)C3 C04323248
C[C@H]1CCCC[C@H]1NC(=O)c2ccc(c(c2)Cl)Cl C00395855
c1cc(ccc1NC(=O)C23CC4CC(C2)CC(C4)C3)Cl C04551000
Cc1ccccc1n2c(c[nH]c2=S)c3ccc(cc3)Cl C03277791
c1ccc2c(c1)[nH]c(n2)Sc3ccc(cc3)Br C00321311
c1cc(c(c(c1)Cl)/C=C/2\c3ccc(cc3NC2=O)Cl)F C01423284
Cc1ccc(c(c1)Cl)NC(=O)c2cc3c(s2)CCC3 C03230863
CC(=O)Nc1ccc(cc1Cl)C23CC4CC(C2)CC(C4)C3 C05005802
Cc1ccc(cc1NC(=O)c2cc3c(s2)CC[C@@H](C3)C)F C02656868
Cc1c(cccc1Cl)NC(=O)c2c(cccc2Cl)F C03554135
c1cc(c(cc1F)NC(=O)c2cc(c(cc2Cl)F)F)F C06376682
c1cc(cc(c1)Cl)NC2=CC(=O)CC3(C2)CCCCC3 C06590252
Cc1ccc(c(c1)C)NC(=O)[C@@H]2Cc3ccc(cc3S2)C C08704118
c1ccc2c(c1)-c3ccccc3C2NC(=O)[C@@H]4CCC=CC4 C09364904
Cc1ccc2c(c1)S[C@@H](C2)C(=O)Nc3cccc(c3)Cl C12619980
c1cc2c(c(c1)NC(=O)c3cc(cc(c3)F)F)CCCC2 C12795793
Cc1cc(ccc1NC(=O)c2cc(cc(c2)Cl)Cl)F C14785894
Cc1ccc(c(c1)NC(=O)c2cc3c(s2)CC[C@H](C3)C)F C15965155
CC1(CC[C@H](c2c1cccc2)Nc3cccc(c3)C#N)C C20525605
C[C@H]1CCC[C@H](C1)NC(=O)c2cc(c(cc2Cl)Cl)F C32030267
C#C[C@H]1CCCC[C@H]1/[NH+]=C/c2cc(cc(c2[O-])Cl)Cl C04390416
C[C@H]1CN/C(=N\c2c(cc(cc2Cl)Cl)Cl)/S1 C35286914
CC[C@@H]1CS/C(=N\c2ccc(cc2C)Br)/N1 C35294518
c1cc(c(cc1F)n2c3ccc(cc3[nH]c2=S)Cl)F C36889782
Cc1cc(cc(c1)n2c3ccc(cc3[nH]c2=S)Cl)C C36889934
Cc1ccc(c(c1)Cl)n2c3ccc(cc3[nH]c2=S)Cl C36889982
Cc1ccc2c(c1)[nH]c(=S)n2c3ccc(c(c3)Cl)Cl C36897755
CC(C)c1ccccc1n2c3c(cccc3Cl)[nH]c2=S C36897875
c1cc2c(cc1Br)/C(=C/[C@H]3CCC=CC3)/C(=O)N2 C00213420
C1CCCC(CC1)NC(=O)c2c(c(c(c(c2F)F)F)F)F C02084188
c1cc(ccc1NC(=O)c2csc3c2CCCCC3)F C05070325
c1ccc2c(c1)CCCC[C@]2(C#N)Nc3ccc(cc3)F C37935861
C[C@@H]1CCCC[C@]1(C#N)Nc2ccccc2Br C37938405
C1CCC(CC1)NC(=O)C23C[C@H]4C[C@@H](C2)CC(C4)(C3)Cl C13136280
C[C@]12CC[C@H](C1(C)C)/C(=C/Nc3cccc4c3cccc4)/C2=O C25758557
Cc1cccc(c1)[C@@H](c2cc3c(cc2F)NC(=O)CC3)Cl C40276129
c1c2c(cc(c1[C@H](C3CCCCC3)Cl)Cl)NC(=O)C2 C40276400
c1cc(c(nc1)Nc2ccc(cc2Cl)F)Br C42376183
Cc1ccc2c(c1)S[C@H](C2)C(=O)N[C@@H]3CCC[C@@H]([C@@H]3C)C C46632850
c1ccc2c(c1)CCC[C@@H]2Nc3ccc(cn3)Br C51632647
Cc1ccc(c(c1)C(=O)N[C@@H]2C[C@H]3C[C@@H]2[C@@H]4[C@@H]3CCC4)F C53008543
C[C@H]1CCC[C@@]2(C1)CS/C(=N\c3ccccc3Cl)/N2 C53099251
Cc1c(cccc1F)/N=C\2/N[C@@]3(CCC[C@@H](C3)C)CS2 C53100910
Cc1c(cccc1F)/N=C\2/N[C@]3(CCC[C@H](C3)C)CS2 C53100916
Cc1cc(ccc1N[C@@H]2CCC[C@@H]2C#N)Br C54823267
C[C@@]12CC3C[C@@](C1)(CC(C3)(C2)NC(=O)c4cccs4)C C16605677
Cc1cc(ccc1F)/N=C\2/N[C@]3(CCC[C@H](C3)C)CS2 C61120119
c1cc2cccnc2c(c1)[C@H](c3ccc(c(c3)Cl)Cl)O C61417146
CC1(Cc2c(sc(n2)C(C)(C)c3ccccc3)[C@@H](C1)O)C C62773700
Cc1c(cccc1Cl)/N=C\2/N[C@H](CS2)c3ccccc3 C63001244
Cc1ccc2ccc(c(c2n1)O)[C@@H](c3ccc(cc3)Br)Nc4cccc[nH+]4 C02486092
Cc1ccc2ccc(c(c2n1)O)[C@H](c3ccc(cc3)Br)Nc4cccc[nH+]4 C02486098
Cc1cccc([nH+]1)N[C@@H](c2ccc(cc2)Br)c3ccc4cccnc4c3O C04164770
Cc1cccc([nH+]1)N[C@H](c2ccc(cc2)Br)c3ccc4cccnc4c3O C04164771
Cc1ccc2ccc(c(c2n1)O)[C@@H](c3cccc(c3)Br)Nc4cccc[nH+]4 C02502840
Cc1ccc2ccc(c(c2n1)O)[C@H](c3cccc(c3)Br)Nc4cccc[nH+]4 C02502841
CCOc1cccc(c1O)[C@H]2CC(=N[C@H]([NH2+]2)c3ccc(cc3)Cl)c4ccc(cc4)C C04729203
c1ccc2c(c1)CCC[C@H]2[NH2+]CC(=O)Nc3ccccc3Sc4ccc(cc4)Cl C03287786
C[C@@H]1CC2=C([C@@H]([NH+]=C(N2)Nc3nc4ccccc4s3)c5cc(cc(c5)F)F)C(=O)C1 C09347885
C[C@@H]1CC2=C([C@H]([NH+]=C(N2)Nc3nc4ccccc4s3)c5cc(cc(c5)F)F)C(=O)C1 C09347886
c1cc(ccc1C2=N[C@@H]([NH2+][C@H](C2)c3cc(ccc3O)Cl)c4ccsc4)Br C09407942
c1ccc(cc1)[C@@H](C(=O)Nc2cc(ccc2Cl)C(F)(F)F)[NH2+]Cc3cccs3 C03421759
C[C@@H](c1[nH]c2ccccc2n1)[NH2+]Cc3cc4ccc(cc4nc3c5ccsc5)Cl C12079740
CC1([C@H]2CC=C([C@@H]1C2)C[NH+]3CCC(CC3)[C@@]4(C(=O)NC(=O)N4)CCc5ccccc5)C C12134269
C[C@@H](C[NH2+]Cc1cc(ccc1OCc2ccc(cc2Cl)Cl)Br)O C16576470
c1ccc(cc1)[C@@H]2[C@@H]3[C@H](N[C@H]([C@@H](C3=O)[C@H]([NH2+]2)c4ccccc4)c5ccccc5)c6ccccc6 C12470924
CC[NH2+]C1CCC(CC1)Nc2c3ccc(nc3c(cn2)c4ccsc4)C(F)(F)F C24904223
CN(C)c1ccc(cc1)[C@@H](CNC(=O)NC2CCCCC2)[NH+]3CCc4ccccc4C3 C22418263
CC[NH+](CC)CCSc1c(c(c(c(n1)N)C#N)c2cc(cc(c2)Cl)Cl)C#N C35087236
CC[NH+](CC)CCSc1c(c(c(c(n1)N)C#N)c2cccc(c2Cl)Cl)C#N C35087259
CCOc1cc(c(cc1OCC)Br)[C@@H](c2ccc(s2)Br)[NH3+] C35382187
Cc1cc[nH+]c(c1)N[C@H](c2ccsc2)c3cc(sc3NC(=O)c4ccccc4)C C35476863
c1ccc(cc1)[C@H]2[C@@H]3[C@H](N[C@H]([C@@H](C3=O)[C@@H]([NH2+]2)c4ccccc4)c5ccccc5)c6ccccc6 C13703978
CN1CCCc2c1ccc(c2)[C@@H](CNC(=O)Nc3ccc(c(c3)Cl)Cl)[NH+](C)C C38517451
CCc1cc(c(s1)NC(=O)c2ccccc2)[C@H](c3cccs3)Nc4cccc[nH+]4 C38547078
C[C@H]1[C@H](c2ccccc2N1Cc3ccccc3Cl)C[NH2+]CCc4c[nH]c5c4cccc5 C39279932
CCc1ccc(cc1)[C@@H](C[NH2+]Cc2ccccc2)N3CCN[C@@H](C3)I C39532401
COC(=O)c1cc(cc(c1NC(=O)C[C@@H]2CCC[NH2+]2)Br)Br C42168466
COC(=O)c1cc(cc(c1NC(=O)C[C@H]2CCC[NH2+]2)Br)Br C42168468
Cc1cccc([nH+]1)N[C@@H](c2cccs2)c3cc(sc3NC(=O)c4ccccc4)C C38551037
CC1([C@H]2CC[C@H]([C@@H]1C2)CNC(=O)[C@@H]3CSC[C@@H]([NH2+]3)c4ccc(cc4)c5ccccc5)C C43261712
CC1([C@@H]2CC=C([C@H]1C2)C[NH+]3CCC(CC3)[C@@]4(C(=O)NC(=O)N4)CCc5ccccc5)C C43619823
Cc1ccc2c(c1)c3c([nH]2)[C@H](CCC3)[NH2+]C[C@@H]4[C@H]5C=C6[C@H](CCC[C@]6(C[C@H]5OC4=O)C)C C43742840
CC(C)(C)[C@@H](CO)/[NH+]=C/c1cc(cc(c1O)I)I C38846425
CC1(CCC(c2c1ccc(c2)[C@@H]3CSC[C@H]([NH2+]3)C(=O)NCC4CCCCC4)(C)C)C C44168947
c1ccc(cc1)C(CCNC(=O)[C@@H]2CSC[C@@H]([NH2+]2)c3ccccc3Cl)c4ccccc4 C44169103
c1ccc(cc1)C(CNC(=O)[C@@H]2CSC[C@@H]([NH2+]2)c3ccc(cc3)Cl)c4ccccc4 C44169681
Cc1ccc(cc1)SCc2c(c(n(n2)C)Sc3ccc(cc3)Br)C[C@H](C)[NH3+] C44460890
CC(C)(C)C(=O)Nc1cccc(c1)C(=O)Nc2ccccc2C[NH+](C)C3CCCCC3 C45824634
CC1(CC(CC([NH2+]1)(C)C)N(Cc2ccccc2F)C(=S)Nc3ccc(cc3)Br)C C05945302
Cc1ccccc1CN(C2CC([NH2+]C(C2)(C)C)(C)C)C(=S)Nc3ccc(c(c3)C)C C59098488
Cc1c(cccc1Cl)NC(=S)N(Cc2ccc(cc2)F)C3CC([NH2+]C(C3)(C)C)(C)C C59100717
Cc1ccc(o1)CN(C2CC([NH2+]C(C2)(C)C)(C)C)C(=S)Nc3ccccc3Cl C59101158
Cc1cccc(c1NC(=S)N(Cc2cccs2)C3CC([NH2+]C(C3)(C)C)(C)C)C(C)C C59169992
Cc1cccc(c1Cl)NC(=S)N(Cc2ccc(cc2)F)C3CC([NH2+]C(C3)(C)C)(C)C C59199677
c1cc(ccc1NC(=S)NCc2ccc3=[NH+][C@@H]4CCCCC4=c3c2)OC(F)(F)F C63663757
C[C@@H]1C(=c2cc(ccc2=[NH+]1)Cl)CCNC(=S)Nc3ccc(cc3)I C63664038
CC(C)[C@H](C(=O)NCCC1=c2ccccc2=[NH+]C1)NC(=O)C34CC5CC(C3)CC(C5)C4 C63732948
c1ccc2=[NH+][C@H](C(=c2c1)NC(=O)c3ccc(cc3)Cl)C(=O)NCCC4=CCCCC4 C63752607
Cc1ccc2=[NH+][C@H](C(=c2c1)NC(=O)c3ccc(cc3)F)C(=O)NCCC4=CCCCC4 C63752725
c1ccc(cc1)C#CC2(CC[NH+](CC2)C(c3ccccc3)(c4ccccc4)c5ccccc5)O C03844297
CC1(CC(=C2C(=C1)NN([P@]2(=O)Nc3ccccc3)c4ccccc4)[NH+]5CCCCC5)C C02066620
C[C@H](c1ccccc1)[NH2+]Cc2cc(ccc2OCc3ccc(cc3)F)Br C02177971
c1cc2c(cc1C(F)(F)F)c3cc(cc(c3cc2[C@@H]([C@@H]4CCCC[NH2+]4)O)Cl)Cl C01567998
c1cc2c(cc1C(F)(F)F)c3cc(cc(c3cc2[C@H]([C@@H]4CCCC[NH2+]4)O)Cl)Cl C01567999
c1cc2c(cc1C(F)(F)F)c3cc(cc(c3cc2[C@H]([C@H]4CCCC[NH2+]4)O)Cl)Cl C01567997
c1cc2c(cc1C(F)(F)F)c3cc(c(cc3cc2[C@H]([C@@H]4CCCC[NH2+]4)O)Cl)Cl C01568003
c1cc2c(cc1C(F)(F)F)c3cc(c(cc3cc2[C@@H]([C@H]4CCCC[NH2+]4)O)Cl)Cl C01568000
c1cc2c(cc1C(F)(F)F)c3cc(c(cc3cc2[C@H]([C@H]4CCCC[NH2+]4)O)Cl)Cl C01568001
c1cc(ccc1C(=NNC(=[NH2+])Nc2ccc(cc2)Cl)c3ccc(cc3)Cl)Cl C01568178
c1ccc(cc1)COc2c(cc(cc2Br)C[NH2+]C34CC5CC(C3)CC(C5)C4)Br C10436546
CCOc1c(cc(cc1Br)Br)C[NH2+]C23CC4C[C@@](C2)(C[C@](C4)(C3)C)C C16688063
Cc1cc(c2c(c1)c(c3c(n2)/C(=C\c4ccc(cc4)Cl)/CC3)[C@H]([C@@H]5CCCC[NH2+]5)O)C C08584461
c1ccc(c(c1)C[NH2+]C2C3CC4CC(C3)CC2C4)OCc5ccc(cc5Cl)Cl C22073765
C[C@H](C12CC3CC(C1)CC(C3)C2)[NH2+]Cc4cc(ccc4OCc5ccccc5Cl)Cl C22073941
C[C@@]12CC3C[C@@](C1)(CC(C3)(C2)[NH2+]Cc4ccccc4OCc5ccc(cc5Cl)Cl)C C16606169
c1ccc(cc1)c2cs/c(=[NH+]/c3ccccc3)/n2C[C@H](c4ccc(cc4)[N+](=O)[O-])O C17192223
CC(C)(C)c1ccc(cc1)c2c/c(=[NH+]/Nc3nc4ccccc4s3)/c5ccccc5o2 C33346018
CC(C)[NH2+]Cc1ccc(cc1Oc2ccc(cc2Br)Cl)Br C34834324
C[NH2+][C@H](c1cc(ccc1Cl)Br)c2cc(cc(c2OC)Br)Cl C35458016
CCC[NH2+][C@H](c1ccc(s1)Br)c2cc(ccc2OCC)Br C35586828
Cc1ccn2c(c1)[nH+]c(c2NC(=O)Nc3ccc(cc3Cl)Cl)c4ccccc4C C35959475
C[NH2+][C@@H](c1ccc(cc1Cl)Br)c2cc(cc(c2OC)Br)Cl C37365982
CCc1ccc2=[NH+][C@@H]3C(=c2c1)N=NC(=N3)N/N=C/[C@@H]4CC=C(C[C@@H]4C)CCC=C(C)C C39253039
CCc1ccc2=[NH+][C@@H]3C(=c2c1)N=NC(=N3)N/N=C/[C@H]4CC=C(C[C@@H]4C)CCC=C(C)C C39253041
Cc1ccn2c(c1)[nH+]c(c2NC3CCCCC3)c4ccccc4OC(=O)c5ccco5 C40362120
CCN(c1cccc(c1)C)c2c(c([nH+]cn2)Nc3cc(ccc3Cl)C(F)(F)F)N C40661687
CCN(c1cccc2c1cccc2)c3c(c([nH+]cn3)Nc4cc(cc(c4)Cl)Cl)N C40700838
CCN(c1cccc2c1cccc2)c3c(c([nH+]cn3)Nc4ccc(c(c4)Cl)Cl)N C40701910
CCN(c1cccc2c1cccc2)c3c(c([nH+]cn3)Nc4cccc(c4)C(F)(F)F)N C40702009
CCN(c1cccc2c1cccc2)c3c(c(nc[nH+]3)Nc4nc5c(cccc5s4)C)N C40702025
CCN(c1cccc2c1cccc2)c3c(c(nc[nH+]3)Nc4nc5ccc(cc5s4)C)N C40702027
CCN(c1cccc2c1cccc2)c3c(c([nH+]cn3)Nc4ccc(cc4)C(F)(F)F)N C40702143
CC(C)Oc1c(cc(cc1Br)Br)C[NH2+]C2CCCCCCC2 C40730046
c1ccc(c(c1)C[NH2+]Cc2cc(ccc2OCc3ccc(cc3Cl)F)Br)Cl C40739549
CC[C@H](C)[NH2+]Cc1cc(ccc1OCc2ccc(c(c2)Cl)Cl)Br C40739780
COc1ccccc1N2CCN(CC2)c3[nH+]c4ccccc4c(n3)NC5CCCCC5 C41152837
c1ccc(cc1)c2c(nc3c(n2)c(cc([nH+]3)N)Nc4ccc(cc4)Cl)c5ccccc5 C01703633
c1ccc2c(c1)ccc3c2cc(/c(=[NH+]/c4cccc(c4)C(F)(F)F)/o3)c5[nH]c6ccccc6n5 C09369230
Cc1cccc(c1NC(=S)N(Cc2ccc(cc2)F)C3CC([NH2+]C(C3)(C)C)(C)C)Cl C59094965
CCOc1cc(cc2c1o/c(=[NH+]\c3ccc(cc3C)C)/c(c2)C(=S)N)Br C59170843
c1ccc(cc1)/C=C/[C@@H]2C/C(=C\3/C(=c4cc(ccc4=[NH+]C3=O)Cl)c5ccccc5)/NN2 C27469071
c1ccc(c(c1)C(=O)Nc2cccc(c2)C[NH+]3CCC[C@@H]3C(=O)N)SC(F)(F)F C59935258
c1ccc(c(c1)C(=O)Nc2cccc(c2)C[NH+]3CCC[C@H]3C(=O)N)SC(F)(F)F C59935259
CSC1=NNC2=c3ccccc3=[NH+][C@@H](N=C2O1)c4ccc(o4)c5ccccc5Cl C15226866
Cc1ccc2=[NH+]C(=NNC(=c2c1)c3ccc(cc3)[N+](=O)[O-])c4ccc(cc4)Br C13151247
Cc1cc(nc2c1cc(cc2)NC(=O)[C@@H]3C=c4ccccc4=[NH+]3)Nc5cccc(c5)Cl C63561135
CC(C)(C)c1cc2cc(c(=O)oc2c(c1)C(C)(C)C)[C@@H]3[NH+]=c4ccc(cc4=[NH+]3)C(=O)[O-] C63699099
CC(C)(C)c1cc2cc(c(=O)oc2c(c1)C(C)(C)C)[C@H]3[NH+]=c4ccc(cc4=[NH+]3)C(=O)[O-] C63699101
Cc1ccc(cc1)C(=O)Nc2ccc(cc2)Nc3cc([nH+]c(n3)NC4CCCCC4)C C64801199
CC[C@@H](C)[NH2+]Cc1cc(ccc1OCc2ccc(cc2Cl)Cl)Br C08325932
Cc1ccc(cc1)C(=O)[C@@H]2[C@H]([C@@H]3CSC[NH+]3[C@]24c5ccccc5NC4=O)c6ccccc6 C09233369
CCC[C@@H](c1ccccc1)[NH2+]Cc2ccc(o2)c3ccc(cc3Cl)I C10436427
CCOc1c(cc(cc1Br)C[NH2+]C2C3CC4CC(C3)CC2C4)Br C10436594
c1cc2c(cc(c(c2nc1)O)[C@@H](c3ccc(cc3Cl)Cl)[NH+]4CCOCC4)Cl C12284767
Cc1cc(c(c(c1)Br)NC(=O)C[NH+]2CCc3c(ccs3)[C@@H]2C)Br C12928070
CCOc1c(cc(cc1Br)Br)C[NH2+]CCC2=CCCCC2 C13723825
c1c(cc(cc1Cl)Cl)NC(=S)N2CCCC3=C[C@@H]4C[C@H]([C@H]32)C[NH+]5[C@H]4CCCC5 C16032706
COc1c(cc(cc1Br)C[NH2+]C2C3CC4CC(C3)CC2C4)Br C20927108
C[C@@]12CC3C[C@@](C1)(CC(C3)(C2)[NH2+]Cc4cc(ccc4OCc5ccccc5)Br)C C16605893
Cc1ccc(cc1)C[NH2+]Cc2cc(ccc2OCc3ccccc3Cl)Br C22076706
Cc1ccc(cc1)N2[C@@H](C3=C(C2=O)NCC[NH+]=C3c4ccccc4)c5ccc(cc5)Cl C01409667
c1ccc(cc1)NC(=O)c\2cc3cc(ccc3o/c2=[NH+]\c4ccc(cc4)F)Br C27474872
CCOc1c(cc(cc1Br)Br)C[NH2+][C@@H]2CCC[C@@H]([C@@H]2C)C C34991633
CCOc1c(cc(cc1Br)C[NH2+][C@H]2CCC[C@@H]([C@@H]2C)C)Br C34991658
CCOc1ccc(cc1[C@H](c2ccc(cc2Br)F)[NH2+]C)Br C35505967
CC[NH2+][C@H](c1ccc(c(c1)Br)OC)c2cc(ccc2Br)F C35508611
CC[NH2+][C@H](c1ccc(o1)Br)c2cc(sc2Br)Br C35560028
CC[NH2+][C@@H](c1cc(sc1Br)Br)[C@@H]2Cc3ccccc3O2 C35560301
CC[NH2+][C@@H](c1ccccc1OCC)c2cc(sc2Br)Br C35560532
CCC[NH+]1CCC(CC1)[C@@H](C)Nc2c(cc(cc2Br)C)Br C37221989
C[C@@H]([C@@H]1CCC[NH+](C1)C)Nc2c(cc(cc2Br)Br)Br C37222011
C#CC[NH+]1CCC(CC1)Nc2c(cc(cc2Br)Br)Br C37248799
Cc1cc([nH+]c(c1[C@@H](C)Nc2c(cc(cc2Br)Br)Br)C)C C37248823
C[NH2+][C@H](c1ccc(c(c1)Br)OC)c2ccc(cc2Cl)Br C37365972
C[C@@H](c1ccc(c(c1)Br)OC)[NH2+]Cc2cc(ccc2Br)F C38039126
Cc1ccc2cc3c([nH+]c2c1)N(CC3)c4ccc(cc4)C(=O)Nc5ccc(c(c5)Cl)Cl C39881474
c1cc(c(c(c1)Cl)COc2ccc(cc2)C[NH2+]C3C4CC5CC(C4)CC3C5)Cl C40722733
CC(C)Oc1c(cc(cc1Br)C[NH2+]C23CC4CC(C2)CC(C4)C3)Br C40730458
Cc1ccccc1COc2ccc(cc2C[NH2+]C34CC5C[C@@](C3)(C[C@](C5)(C4)C)C)Br C40739333
C[C@H](c1ccccc1)[NH2+]Cc2cc(ccc2OCc3ccc(c(c3)Cl)Cl)Br C40739753
C[C@H](c1cccc(c1)Br)[NH2+]Cc2cc(c(o2)Br)Br C50359488
C[C@H](c1cccc(c1)C(F)(F)F)[NH2+]Cc2cc(c(o2)Br)Br C50360164
C[C@H](c1ccc(cc1)Br)[NH2+]Cc2cc(c(o2)Br)Br C50361290
CC[NH2+]C1C[C@H]2CCC[C@@H](C1)N2c3c(cc(cc3Br)C)Br C54601918
CC[NH2+]C1C[C@H]2CC[C@@H](C1)N2c3c(cc(cc3Br)Br)Br C54627880
c1cc(cc(c1)C(F)(F)F)C(=O)Nc2cc3c4c(c2)[C@H]5CCC[C@H]5C[NH+]4C[C@@H]6[C@@H]3CCC6 C59484630
COc1ccccc1[C@@H]2C[C@@H](Nc3n2c4ccccc4[nH+]3)c5ccc(cc5)Br C09308642
COc1ccc(cc1)[C@H]2C[C@H](Nc3n2c4ccccc4[nH+]3)c5ccc(cc5)Br C09291396
COc1ccc(cc1)[C@H]2C[C@H](Nc3n2c4ccccc4[nH+]3)c5ccc(c(c5)Cl)Cl C09292721
CCc1ccc(cc1)NC(=O)N2CCC3=c4cc(ccc4=[NH+][C@@H]3[C@@H]2c5ccc(cc5)F)Cl C63572381
CCc1ccc(cc1)NC(=O)N2CCC3=c4cc(ccc4=[NH+][C@@H]3[C@H]2c5ccc(cc5)F)Cl C63572384
c1ccc2=[NH+]CC(=c2c1)/C=C\3/C(=O)N/C(=N/c4ccc(cc4C(F)(F)F)Cl)/S3 C38688908
c1ccc2=[NH+]CC(=c2c1)C3=CCN(CC3)C(=O)[C@H]4CCCC[C@@H]4[C@@H]5Nc6ccccc6S5 C64202238
c1ccc2c(c1)cc(/c(=[NH+]/c3cccc(c3F)Cl)/o2)C(=O)Nc4ccc(cc4)Cl C67294545
Cc1ccc(c(c1)Cl)/[NH+]=c\2/c(cc3ccccc3o2)C(=O)Nc4ccc(cc4)Cl C67294606
Cc1ccc(c(c1)C)NC(=O)c\2cc3ccccc3o/c2=[NH+]\c4ccc(cc4Cl)F C67297232
Cc1ccc(c(c1)C)NC(=O)c\2cc3ccccc3o/c2=[NH+]\c4cccc(c4C)Cl C67297278
Cc1ccc(c(c1)C)NC(=O)c\2cc3ccccc3o/c2=[NH+]\c4cc(ccc4C)Cl C67297285
Cc1ccc(c(c1)C)NC(=O)c\2cc3ccccc3o/c2=[NH+]\c4cc(ccc4F)Cl C67297324
c1cc2c(cc1C(F)(F)F)c3cc(cc(c3cc2[C@H](C[C@@H]4CCCC[NH2+]4)O)Cl)Cl C01568059
c1cc2c(cc1C(F)(F)F)c3cc(cc(c3cc2[C@H](C[C@H]4CCCC[NH2+]4)O)Cl)Cl C01568057
c1cc(c(cc1Cl)Cl)C(=O)NC(C(F)(F)F)(C(F)(F)F)[NH2+]CC23CC4CC(C2)CC(C4)C3 C08856116
Cc1cccc(c1n2c(nnn2)C3(CCCCC3)[NH2+]CCc4c([nH]c5c4c(ccc5Cl)Cl)C)C C08856598
CC(C)[C@H]1C[C@@H]([C@@]2([NH2+]1)c3cc(ccc3NC2=O)Br)C(=O)Nc4cc(ccc4OC)Cl C08876752
CC(C)[C@H]1C[C@@H]([C@@]2([NH2+]1)c3cc(ccc3NC2=O)Cl)C(=O)Nc4cc(ccc4OC)Cl C09130332
CC(C)C[C@H]1C[C@@H]([C@@]2([NH2+]1)c3cc(ccc3NC2=O)F)C(=O)Nc4cc(ccc4OC)Cl C09130446
Cc1cc(c2c(c1)[C@]3([C@H](C[C@@H]([NH2+]3)C(C)C)C(=O)Nc4cc(ccc4OC)Cl)C(=O)N2)C C09430318
Cc1c(cccc1Cl)NC(=[NH2+])Nc2[nH]c(=O)cc(n2)CSc3ccc(cc3)Cl C09938553
Cc1ccc2c(c1)nc([nH]2)[C@H](C(C)C)[NH2+]Cc3c[nH]nc3c4ccc5cc(ccc5c4)OC C11664742
Cc1cccc2c1NC(=O)[C@@]23[C@H](C[C@@H]([NH2+]3)CC(C)C)C(=O)Nc4cc(ccc4OC)Cl C12890018
Cc1cc2cc(ccc2[nH]1)Nc3ccnc4c3sc(c4)c5ccc(cc5)C[NH+](C)CCO C13588193
Cc1cc(cc2c1NC(=O)[C@@]23[C@H](C[C@@H]([NH2+]3)C(C)C)C(=O)Nc4cc(ccc4OC)Cl)Cl C13592244
CC[C@H]1CCCC[NH+]1CC(=O)Nc2c(c3c(s2)C[C@H](CC3)C(C)(C)C)C(=O)Nc4cccc(c4)C C15946718
COc1c(cc(cc1Br)Cl)[C@H](c2ccc(cc2)I)[NH3+] C20480417
COc1c(cc(cc1Br)Cl)[C@@H](c2ccc(cc2)I)[NH3+] C20480418
COc1c(cc(cc1Br)Cl)[C@H](c2cccc(c2)I)[NH3+] C20480605
c1ccc2c(c1)ccc(c2C[NH2+]C34C[C@H]5C[C@@H](C3)CC(C5)(C4)O)OCc6ccc(cc6Cl)Cl C13728329
c1cc(ccc1NC(=O)c2c(c3c4c(c([nH+]c3s2)N5CCCC5)CCCC4)N)Br C21150588
CC(C)c1ccc(cc1)[C@@H]2CC3=C([C@@H](n4c5ccccc5[nH+]c4N3)c6c[nH]c7c6cccc7)C(=O)C2 C22708467
CC(C)(CCc1ccc(c(c1)c2c3ccc(nc3n[nH]2)Nc4ccc(cc4F)F)OC)[NH3+] C28565121
Cc1c2c(cc3c1occ3c4ccccc4)c(c/c(=[NH+]\NC(=S)NCC=C)/o2)c5ccccc5 C30822728
CC[C@@H]1CCCC[NH+]1CC(=O)Nc2c(c3c(s2)C[C@@H](CC3)C(C)(C)C)C(=O)Nc4cccc(c4)C C33912334
CC(C)c1ccc(cc1)n2c(c3c(nc(nc3[nH+]2)NCc4ccccc4)c5ccccc5)N C35576869
c1ccc(cc1)Cn2c(c3c(nc(nc3[nH+]2)NCc4cccc(c4)F)c5cccc(c5F)F)N C37361498
c1ccc(cc1)[C@@H]2[C@@H](NN([C@@H]2[NH3+])c3ccc(cc3F)F)CSc4[nH]c5ccccc5n4 C39143300
CC(C)c1ccc(cc1)[C@@H]2NC(=NC(=[NH+]2)N)SCC(=O)N3c4ccccc4CCc5c3cccc5 C39448859
c1ccc2c(c1)CCc3ccccc3N2C(=O)CSC4=NC(=[NH+][C@H](N4)c5ccc(cc5Cl)Cl)N C39448896
c1ccc2c(c1)CCc3ccccc3N2C(=O)CSC4=NC(=[NH+][C@@H](N4)c5cccc(c5Cl)Cl)N C39448899
c1ccc(c(c1)c2ccc(cc2)[C@@H](CNI)N3CC[NH2+][C@@H](C3)c4ccccc4O)O C39533973
c1ccc(c(c1)c2ccc(cc2)[C@H](CNI)N3CC[NH2+][C@@H](C3)c4ccccc4O)O C39533974
C[C@H]1C(=C([NH2+]N1)C)Cc2ccc(cc2)NC(=S)NC(=O)c3ccc(o3)c4ccc(cc4Cl)Cl C39749506
CC(C)[C@@H]1[C@@H](C[C@@H]([NH2+][C@@H]1c2ccccc2)c3ccccc3)NC(=O)C(c4ccccc4)c5ccccc5 C39930283
CC(C)[C@@H]1[C@H](C[C@@H]([NH2+][C@@H]1c2ccccc2)c3ccccc3)NC(=O)C(c4ccccc4)c5ccccc5 C39930287
c1ccc(cc1)CN(c2ccccn2)c3c(c([nH+]cn3)Nc4cc(ccc4Cl)C(F)(F)F)N C40682775
Cc1ccc2c([nH+]1)cccc2Nc3c(c(ncn3)Nc4cc(ccc4Cl)C(F)(F)F)N C40682879
CCN(c1cccc2c1cccc2)c3c(c([nH+]cn3)Nc4ccc(cc4)Br)N C40702012
c1ccc(cc1)N(c2ccccc2)Nc3c(c([nH+]cn3)Nc4ccc(c(c4)Cl)Cl)N C40704100
c1ccc(cc1)N(c2ccccc2)Nc3c(c([nH+]cn3)Nc4cccc(c4)C(F)(F)F)N C40777757
c1ccc(cc1)N(c2ccccc2)Nc3c(c([nH+]cn3)Nc4ccc(cc4)I)N C40777770
c1ccc(cc1)N(c2ccccc2)Nc3c(c([nH+]cn3)Nc4cccc(c4)Br)N C40777929
c1ccc(cc1)CN(c2ccccn2)c3c(c([nH+]cn3)Nc4ccc(c(c4)C(F)(F)F)Cl)N C40797465
Cc1cc[nH+]c(c1)N[C@@H](c2ccc(cc2)C(C)C)c3c4c(sc3NC(=O)c5ccco5)CCCC4 C38551113
CC1(CCC(c2c1ccc(c2)[C@@H]3CSC[C@H]([NH2+]3)C(=O)NC[C@@H]4CC[C@H]5C[C@@H]4C5(C)C)(C)C)C C44168958
CC1(CCC(c2c1ccc(c2)[C@H]3CSC[C@H]([NH2+]3)C(=O)NCCC(c4ccccc4)c5ccccc5)(C)C)C C44168986
CC[C@H](C)c1ccc(cc1)[C@@H](C)[NH2+]CC(=O)/N=c\2/[nH]c(cs2)c3ccc(cc3)Br C20562334
CC[C@H](C)c1ccc(cc1)[C@H](C)[NH2+]CC(=O)/N=c\2/[nH]c(cs2)c3ccc(cc3)Br C20562339
Cc1cccc(c1)NC(=O)Nc2ccc(cc2)c3csc4c3c([nH+]cc4c5ccncc5)N C13979399
Cc1ccc(cc1)[C@@H]2C[C@@H](N3C(=[NH+]2)C(=CN3)C(=O)Nc4ccc(cc4[C@H](c5ccccc5)O)Cl)C(F)F C12845043
c1ccc(c(c1)[C@@H]2CN[C@@H]([C@@H]3C2=c4ccccc4=[NH+]3)c5cccc(c5)NC(=O)c6ccc(cc6)Cl)Cl C63236996
CCC[NH+]1C/C(=C\c2ccc(cc2)Cl)/C3=C(C1)[C@H](C(=C(O3)N)C#N)c4ccc(cc4)Cl C08448500
CC[NH+]1CCc2c(sc3c2C(=N[C@H](N3)c4ccc(o4)c5cccc(c5Cl)Cl)O)C1 C08928040
c1cc(cc(c1)C(F)(F)F)C2(CC[NH+](CC2)Cc3ccc(c(=O)[nH]3)C(=O)NC45CC6CC(C4)CC(C6)C5)O C11881056
c1ccc(c(c1)C[NH3+])COc2c(cc(cc2Br)Br)Br C11945062
c1ccc(cc1)[C@@H](C(=O)Nc2cc(ccc2Cl)C(F)(F)F)[NH2+]CC34CC5CC(C3)CC(C5)C4 C12563633
CC1(O[C@H]2[C@H]([C@@H](O[C@@H]2O1)[C@@H](COC(c3ccccc3)(c4ccccc4)c5ccccc5)[NH3+])O)C C13348271
COc1c(cc(cc1Br)Cl)[C@H](c2ccccc2I)[NH3+] C20002014
Cc1ccccc1CN(C2CC([NH2+]C(C2)(C)C)(C)C)C(=S)Nc3ccc(c(c3)C(F)(F)F)Cl C20418454
Cc1c(c2cc(ccc2[nH]1)NC(=O)c3ccccc3Cl)[C@H](c4ccccn4)Nc5cccc[nH+]5 C21659657
CC1(O[C@@H]2[C@@H]([C@@H](O[C@@H]2O1)[C@H](COC(c3ccccc3)(c4ccccc4)c5ccccc5)[NH3+])O)C C22048300
C[C@H](c1ccc(cc1)S(=O)(=O)N)[NH+](C)CC(=O)Nc2c(c(cc(c2Cl)Cl)Cl)Cl C23259843
c1ccc(cc1)[C@@H](C(=O)Nc2ccc(cc2C(F)(F)F)Cl)[NH2+]CC34CC5CC(C3)CC(C5)C4 C25393172
c1cc(cnc1)c2ccc(cc2)C3(CC[NH2+]CC3)CNC(=O)Nc4cc(cc(c4)Cl)Cl C28108848
Cc1c(c(c(c[nH+]1)CSc2ccccc2/N=C/c3cc(cc(c3O)Cl)Cl)CO)O C13586103
Cc1ccccc1CN(C2CC([NH2+]C(C2)(C)C)(C)C)C(=S)Nc3cc(ccc3C(F)(F)F)Cl C39411932
Cc1ccccc1CN(C2CC([NH2+]C(C2)(C)C)(C)C)C(=S)Nc3ccc(cc3Cl)C(F)(F)F C39422036
c1ccc2c(c1)CCc3ccccc3N2C(=O)CSC4=NC(=[NH+][C@@H](N4)c5cccc(c5)Cl)N C39448852
c1ccc2c(c1)CCc3ccccc3N2C(=O)CSC4=NC(=[NH+][C@@H](N4)c5ccc(cc5)Cl)N C39448854
c1ccc2c(c1)CCc3ccccc3N2C(=O)CSC4=NC(=[NH+][C@@H](N4)c5c(cccc5Cl)F)N C39448879
c1ccc(c(c1)c2cc(ccc2N3CC[NH2+][C@H](C3)c4ccccc4O)I)O C39530148
c1ccc(cc1)N(c2ccccc2)Nc3c(c([nH+]cn3)Nc4cc(cc(c4)Cl)Cl)N C40700985
CCN(c1cccc2c1cccc2)c3c(c([nH+]cn3)Nc4ccc(cc4)OC(F)(F)F)N C40702141
c1ccc(cc1)N(c2ccccc2)Nc3c(c([nH+]cn3)Nc4cc(ccc4Cl)Cl)N C40777709
c1ccc(cc1)CN(c2ccccn2)c3c(c([nH+]cn3)Nc4ccc(cc4)Br)N C40782301
c1ccc(cc1)CN(c2ccccn2)c3c(c([nH+]cn3)Nc4ccc(cc4)C(F)(F)F)N C40798981
Cc1c\2c(oc1C(=O)NC3CC([NH2+]C(C3)(C)C)(C)C)CCC/C2=N\Nc4ccc(cc4)F C40823932
C[C@H]([C@@H](c1ccc(s1)Br)Oc2ccc(cc2)I)[NH3+] C43265210
C[C@H]([C@H](c1ccc(s1)Br)Oc2ccc(cc2)I)[NH3+] C43265214
C[C@H]([C@H](c1ccc(s1)Br)Oc2cccc(c2)I)[NH3+] C43265225
C[C@H]([C@@H](c1ccc(s1)Br)Oc2ccccc2I)[NH3+] C43265349
C[C@H]([C@H](c1ccc(s1)Br)Oc2ccccc2I)[NH3+] C43265353
CC1(O[C@H]2[C@@H]([C@@H](O[C@H]2O1)[C@@H](COC(c3ccccc3)(c4ccccc4)c5ccccc5)[NH3+])O)C C44135646
CC1(O[C@H]2[C@H]([C@@H](O[C@H]2O1)[C@@H](COC(c3ccccc3)(c4ccccc4)c5ccccc5)[NH3+])O)C C44135652
CC1(O[C@@H]2[C@H]([C@H](O[C@H]2O1)[C@@H](COC(c3ccccc3)(c4ccccc4)c5ccccc5)[NH3+])O)C C44167035
CCc1cc2c(cc1[C@@H]3CSC[C@H]([NH2+]3)C(=O)NCCc4ccc(cc4)C)C(CCC2(C)C)(C)C C44168247
CC(C)(C)c1ccc(cc1)C(=O)Nc2cccc(c2)NC(=O)[C@@H]3CCC[NH+](C3)Cc4c(cccc4Cl)F C44939036
CC1(O[C@H]2[C@H]([C@@H](O[C@@H]2O1)[C@H](COC(c3ccccc3)(c4ccccc4)c5ccccc5)[NH3+])O)C C44960153
Cc1c(c(c2ccnn2c1Nc3ccc(cc3)c4ccccc4)C#N)NC5CCC(CC5)[NH3+] C45253058
Cc1c([nH+]c([nH]1)c2cccc(c2)NC(=O)c3ccc(c(c3)NC(=O)c4cccs4)Cl)C C48342744
Cc1ccc2c(c1)[nH]c(n2)[C@@H](C(C)C)[NH2+]Cc3c[nH]nc3c4ccc5cc(ccc5c4)OC C53523319
c1ccc(cc1)NC(=O)C[NH+]2CCC(CC2)NC(=O)N[C@@H](c3ccc(cc3)F)c4cccs4 C26281708
COc1cc(cc(c1OCc2ccc(cc2Cl)Cl)Br)/C=N/NC(=[NH2+])N C33362268
C[NH+](C)[C@@H](CNC(=O)Nc1ccc(cc1)C(=O)Nc2ccccc2)c3ccccc3Cl C60339876
c1cc(ccc1C[NH+]2CCC[C@@H](C2)C(=O)N)NC(=O)c3ccc(cc3)SC(F)(F)F C60341451
CN(C)c1ccc(cc1)[C@@H](CNC(=O)c2ccc3c(c2)sc(n3)N)C4=c5ccccc5=[NH+]C4 C63229093
c1ccc(cc1)CNC(=O)[C@H](CC2=c3ccccc3=[NH+]C2)NC(=O)Nc4ccc(c(c4)Cl)Cl C63393899
C[C@H](C(=O)NC[C@@H](c1ccccc1Cl)C2=c3ccccc3=[NH+]C2)NC(=O)Nc4ccccc4 C64215643
C[C@H](C(=O)NC[C@H](c1ccccc1Cl)C2=c3ccccc3=[NH+]C2)NC(=O)Nc4ccccc4 C64215646
Cc1ccc(cc1NC(=O)[C@@H]2c3ccccc3SN2)C(=O)NCCC4=c5cc(ccc5=[NH+]C4)Cl C64540117
c1cc2c(cc1NC(=O)[C@@H]3C=c4cc(ccc4=[NH+]3)Cl)N[C@@H](S2)NC(=O)C5CCCCC5 C64637610
C[C@H]1C[C@@H](CN(C1)S(=O)(=O)c2ccc(c(c2)C(=O)Nc3ccc(cc3)Cl)F)C C03031234
Cc1ccc(cc1)c2csc3c2c(=O)n(cn3)[C@H](C)C(=O)Nc4ccc(cc4)Cl C01980968
[H]/N=C\1/N(C(=O)/C(=C/c2cn(c3c2cccc3)Cc4ccccc4Cl)/S1)c5nccs5 C08846722
C[C@H]1CCc2c(sc3c2c(=O)n(cn3)CC(=O)Nc4ccc(cc4Cl)Cl)C1 C08949699
CCc1cc2c(s1)ncnc2SCc3[nH]c(=O)c4c5c(sc4n3)C[C@H](CC5)C C03357446
Cc1cc(c(c(c1)C)S(=O)(=O)N2CCC(CC2)C(=O)Nc3ccc(cc3F)F)C C00983482
Cc1ccnc(c1)NC(=O)C2[C@H](C3=C(CCCC3=O)N=C2C)c4cccc(c4)Br C09861120
Cc1cccc(n1)NC(=O)C2[C@@H](C3=C(CC(CC3=O)(C)C)N=C2C)c4cccc(c4)Cl C09861207
c1cc(c(c(c1)Cl)Cl)NC(=O)[C@H]2CCCN2S(=O)(=O)c3ccc(s3)Cl C12466628
c1cc(c(cc1Cl)Cl)Cn2cc(ccc2=O)C(=O)Nc3cc(ccc3C#N)Cl C12492817
c1ccc(cc1)n2c3c(cc(s3)C(=O)Nc4ccc(cn4)Cl)c(n2)C(F)(F)F C13961212
Cc1cc(c(c(c1)Cl)NC(=O)c2ccc(c(c2)S(=O)(=O)N3CCCCC3)F)C C14669557
C[C@H]1CCCN(C1)S(=O)(=O)c2cc(ccc2Cl)C(=O)Nc3ccc(c(c3F)F)F C15001551
c1cc(c(cc1F)Cl)NC(=O)c2cc(ccc2Cl)S(=O)(=O)N3CCCCC3 C15010499
c1cc(ccc1F)S(=O)(=O)N2CCC[C@H](C2)C(=O)Nc3ccc(cc3Cl)Cl C15578987
Cc1cc(c(c(c1)C)c2csc(n2)NC(=O)C[C@H]3c4ccccc4C=CN3C(=O)C)C C15586582
Cc1cccc(c1)NC(=O)C2CCN(CC2)S(=O)(=O)c3c(cccc3Cl)Cl C16503936
Cc1c2cc(sc2n(n1)Cc3ccc(cc3Cl)Cl)C(=O)Nc4nccs4 C16641160
c1ccc(cc1)n2nc3ccc(cc3n2)NC(=O)c4cccc(c4)I C01210322
Cc1cc(c(c(c1)C)c2csc(n2)NC(=O)CN3c4ccccc4SCC3=O)C C18118184
Cc1c2c(n(n1)c3ccccc3)NC4=C([C@H]2c5ccc(cc5)Cl)C(=O)C[C@@H](C4)c6ccco6 C18197877
c1ccc(cc1)c2ccc(cc2)[C@H]3C4=C(C[C@H](CC4=O)c5cccs5)Nc6n3ncn6 C18197935
Cc1cc(nc2c1N(C(=O)CS2)Cc3ccc(cc3)C(=O)NC4CCCCCC4)C C20560099
CCOc1ccccc1[C@H]2c3c(nn(c3NC4=C2C(=O)CC(C4)(C)C)c5ccccc5)C C21658607
Cc1c(nc(s1)NC(=O)c2cnc3ccccc3n2)c4ccc(cc4)Br C21898437
c1ccc2c(c1)c(c3c(n2)C(=O)N(C3)C4CCCCC4)C(=O)Nc5cc(ccc5F)F C21915336
Cc1cc(c(c(c1)C)c2csc(n2)NC(=O)C3CCN(CC3)C(=O)c4cccs4)C C24103749
Cc1c2c(on1)NC3=C([C@H]2c4ccc(cc4)OC)C(=O)C[C@H](C3)c5ccc(cc5)Cl C28052144
c1cc(c(cc1[N+](=O)[O-])C(=O)Nc2ccc(cc2F)Cl)I C31674833
Cc1ccc(c(c1)Br)NC(=O)C2CCN(CC2)c3c(cccn3)n4cccc4 C33034586
Cc1ccc(cc1C)[C@@H](C)NC(=O)c2cc3c(n(c2=O)c4ccc(cc4)F)CCCC3=O C33126722
c1cc(c(cc1[N+](=O)[O-])C(=O)Nc2cc(ccc2F)Cl)I C35232608
Cc1nc2n(n1)c(c(s2)[C@@H](c3cccc(c3)Br)[NH+]4C[C@H](C[C@@H](C4)C)C)[O-] C36370388
c1ccc2c(c1)cc(c(=O)o2)c3cccc(c3)C(=O)Nc4ccc(cn4)Br C08684715
c1ccc(c(c1)Cn2cc(c3c2cccc3)/C=C/4\C(=O)N(C(=O)N4)c5ccc(cc5)Cl)F C39556854
Cc1c\2c(n(n1)c3ccccc3)CC(C/C2=N\NC(=O)c4ccccc4Br)(C)C C39853279
C[C@H]1C[C@@H](CN(C1)[C@@H](C(Cl)(Cl)Cl)NC(=O)c2cc3ccccc3oc2=O)C C39916751
c1cc(ccc1c2csc3c2c(=O)n(cn3)CC(=O)Nc4cc(cc(c4)F)F)Cl C40020120
Cc1c(sc2n1cc(n2)c3ccccc3)C(=O)Nc4ccc(cn4)I C40828139
Cc1ccc(c(c1)Br)NC(=O)Cn2c(=O)ccc(n2)c3ccc(c(c3)C)C C57427547
c1cc(ccc1[C@H]2C[C@H](n3c(ncn3)N2)c4cc(ccc4OC(F)F)Br)F C02919567
C[C@@H](C(=O)Nc1ccc(cc1)I)Oc2ccc3ccc(=O)oc3c2 C21554798
Cc1c2ccccc2oc1[C@@H](C)NC(=O)[C@@H]3CCCN3C(=O)C45CC6CC(C4)CC(C6)C5 C59315544
c1cc(ncc1Br)NC(=O)[C@H]2CCCN(C2)C(=O)C34CC5CC(C3)CC(C5)C4 C59332891
C[C@H](C(=O)N1CCC(CC1)n2c3ccccc3[nH]c2=O)Sc4cc(ccc4Cl)Cl C59363903
Cc1cc(c(cc1NC(=O)[C@H]2CCCN(C2)C(=O)C)Cl)[C@@H](C#N)c3ccc(cc3)Cl C59747642
Cc1c2c(ncnc2sc1C(=O)OC)Nc3ccc(cc3)I C19956255
CCc1ccc2c(c1)c(cc(=O)o2)CNC(=O)c3cc4cc(ccc4o3)Br C41353867
c1cc2c(cc1Cl)nc([nH]2)SCc3cc(=O)n4cc(ccc4n3)Br C09985180
c1ccc(cc1)c2ncc(c(n2)c3ccncc3)C(=O)Nc4ccc(c(c4)F)Br C65153721
c1ccc(cc1)C(c2ccccc2)[NH+]3CCN(CC3)c4ccc(c[nH+]4)S(=O)(=O)N5CCCCC5 C08966115
c1ccc(c(c1)C[NH2+]Cc2cc3cc4c(cc3[nH+]c2N5CCCC5)OCO4)C(F)(F)F C11881219
Cc1cccc([nH+]1)N2CCN(CC2)C(=O)CC[NH+]3Cc4ccccc4O[C@H](C3)c5ccccc5F C12042619
[H]/[O+]=c/1\c(c(c1=O)[NH+]2CCCN(CC2)Cc3cc4cc(ccc4o3)c5cccc(c5)F)NC6CC6 C24976013
C[C@H]1CCC[NH+](C1)Cc2ccc(cc2)CNC(=O)[C@@H]3CCC[NH+](C3)Cc4c(cccc4Cl)F C38831149
c1ccc(cc1)C(=O)/C=C/Nc2ccc(cc2)S(=O)(=O)/N=C/3\C[NH+]=c4ccccc4=[NH+]3 C38890337
COc1ccc(cc1OC)N[C@H]2/C(=N/S(=O)(=O)c3ccc(cc3)F)/[NH+]=c4ccccc4=[NH+]2 C38974867
Cc1ccc(cc1C)S(=O)(=O)/N=C\2/[C@@H]([NH+]=c3ccccc3=[NH+]2)NCCC4=CCCCC4 C38976774
COc1cc(c(cc1N[C@@H]2/C(=N/S(=O)(=O)c3ccc(cc3)F)/[NH+]=c4ccccc4=[NH+]2)Cl)OC C38980367
CCc1ccc(cc1)N[C@@H]2/C(=N/S(=O)(=O)c3cccc4c3nsn4)/[NH+]=c5ccccc5=[NH+]2 C38980594
c1ccc2=[NH+]/C(=N\S(=O)(=O)c3cc(ccc3Cl)Cl)/[C@@H]([NH+]=c2c1)NC[C@@H]4CCCO4 C38984435
c1ccc(c(c1)C[NH+]2CCN(CC2)c3cc(nc[nH+]3)Nc4cccc(c4)Br)C(F)(F)F C39301742
C[C@@H]1[C@@H](c2ccccc2N1Cc3ccccc3C#N)/C=C(\C#N)/[C@@H]4[NH+]=c5ccc(cc5=[NH+]4)OC C39353267
C[C@@H]1[C@@H](c2ccccc2N1CC(=O)Nc3ccc4c(c3)OCO4)/C=C(\C#N)/C5[NH+]=c6ccccc6=[NH+]5 C39357187
Cc1cc2=[NH+]C([NH+]=c2cc1C)/C(=C/c3cc(cc(c3OCC#C)OC)Br)/C#N C39370824
C[C@H]1C=C([C@@H](N1c2cccc(c2)C(=O)OC)C)/C=C(/C#N)\[C@@H]3[NH+]=c4ccc(cc4=[NH+]3)OC C39436070
C[C@@H]1[C@@H](c2ccccc2N1Cc3ccccc3C#N)/C=C(/C#N)\[C@@H]4[NH+]=c5ccc(cc5=[NH+]4)OC C39436076
CCc1ccc2=[NH+]C(=O)[C@H](C=c2c1)[C@H]([C@@H]3N=NNN3C(C)(C)C)N4CC[NH+](CC4)C5CCCCC5 C39699213
CCOc1ccc2=[NH+]C(=O)[C@H](C=c2c1)[C@H]([C@@H]3N=NNN3C(C)(C)C)[NH+]4CCc5ccccc5C4 C39711396
CCCOc1c(cc(cc1I)/C=C(\C#N)/C2[NH+]=c3ccccc3=[NH+]2)OC C39934647
Cc1ccc2=[NH+][C@H]([NH+]=c2c1)/C(=C/C3=C[C@H](N([C@@H]3C)c4ccc(cc4OC)[N+](=O)[O-])C)/C#N C39934825
C[C@@H]1C=C([C@H](N1c2cccc(c2)C(=O)OC)C)/C=C(\C#N)/[C@@H]3[NH+]=c4ccc(cc4=[NH+]3)OC C39934957
COc1ccc2=[NH+][C@@H]([NH+]=c2c1)/C(=C\c3cc(c(c(c3)Br)OCC#C)OC)/C#N C39969079
c1ccc2c(c1)ccc(c2C[NH2+]CCCn3cc[nH+]c3)OCc4c(cccc4Cl)F C40719738
Cc1[nH+]ccn1c2ccc(cc2)CNC(=O)C3CC[NH+](CC3)Cc4c(cccc4Cl)Cl C44932823
c1ccc2=[NH+]CC(=c2c1)C3=CC[NH+](CC3)CCCN4c5cccc6c5c(ccc6)S4(=O)=O C52541862
CCOc1ccccc1[C@H]2[C@@H]3C(=c4ccccc4=[NH+]3)C[C@@H]5N2C(=O)CN(C5=O)CCC6=c7ccccc7=[NH+]C6 C63141109
CC1=CC[C@H](O1)C[NH+](C)Cn2c(=S)n(c(n2)C3=c4ccccc4=[NH+]C3)c5ccc(cc5)Cl C63234392
CC[C@@H]1C=C2C(=N[C@@H](N(C2=O)c3ccc(cc3)Cl)SCC4[NH+]=c5ccccc5=[NH+]4)S1 C63291208
CC1=NN2[C@@H](S1)NC(=CC2=O)COc3ccc(cc3)/C=C(\C#N)/C4[NH+]=c5ccccc5=[NH+]4 C63490969
CCC1=NN2[C@@H](S1)NC(=CC2=O)COc3ccc(cc3)/C=C(\C#N)/C4[NH+]=c5ccccc5=[NH+]4 C63490973
CCC1CC[NH+](CC1)CCC2CC[NH+](CC2)[C@@H]3CC(=O)N(C3=O)c4ccc(c(c4)Cl)F C15080427
c1cc(sc1)CCNC(=O)[C@H]2CCCN(C2)[C@@H]3[NH+]=c4ccc(cc4=[NH+]3)Br C63695818
CC(C)C(=O)Nc1ccc(cc1)S(=O)(=O)N2CCC(CC2)C3[NH+]=c4ccccc4=[NH+]3 C63699681
Cc1cc2=[NH+][C@H](C(=O)[NH+]=c2cc1C)CSc3ccc(cc3)NC(=O)c4ccc(cc4)F C63751618
c1ccc(c(c1)C2[NH+]=c3ccccc3=[NH+]2)NC(=O)[C@H]4CCCCN4S(=O)(=O)c5cccs5 C63756182
Cc1ccc(cc1)[C@H]2NN=C(N2c3ccc(cc3)OC)SCC4[NH+]=c5ccccc5=[NH+]4 C63818933
COc1ccc(cc1)CN[C@H]2/C(=N/S(=O)(=O)c3cccs3)/[NH+]=c4ccccc4=[NH+]2 C63932510
COc1ccc2=[NH+][C@H]([NH+]=c2c1)SCc3ccc(cc3)C(=O)Nc4ccc(cc4)Cl C63974362
c1ccc(cc1)/C=C/C2=C[C@@H]3C[NH+](CC[C@@H]3N(C2=O)Cc4ccccn4)CC5=c6ccccc6=[NH+]C5 C63993648
CCn1c2c(c(n1)C(=O)N3CCSCC3)C[C@@H](CC2)[NH2+]CCC4=c5cc(cc(c5=[NH+][C@H]4C)F)F C63994263
Cc1ccc2=[NH+][C@H]([NH+]=c2c1)SCC(=O)N3CCC4(CC3)C[C@@H]4C(=O)Nc5ccc(c(c5)F)F C64002167
Cc1ccc2=[NH+][C@@H]([NH+]=c2c1)SCC(=O)NC[C@@H]3Cc4cc(cc(c4O3)Cl)c5cncnc5 C64002268
Cc1ccc2=[NH+][C@@H]([NH+]=c2c1)SCC(=O)NC[C@H]3Cc4cc(cc(c4O3)c5cnccn5)Cl C64002408
Cc1cccc(n1)[C@@H]2[C@@H]3C(=c4ccccc4=[NH+]3)CC[NH+]2Cc5ccc(c(c5OC)OC)OC C64058379
CCOc1ccccc1C[NH+]2CCNC(=O)[C@@H]2CC(=O)N3CCC4=c5ccccc5=[NH+][C@@H]4C3 C64093430
c1ccc(cc1)CCCn2cc(nn2)C(=O)N3CCC[C@@H]3[C@H]4[NH+]=c5ccc(cc5=[NH+]4)Cl C64137233
c1ccc(cc1)CCCn2cc(nn2)C(=O)N3CCC[C@H]3[C@H]4[NH+]=c5ccc(cc5=[NH+]4)Cl C64137234
c1ccc2=[NH+]CC(=c2c1)[C@@H](CNC(=O)N3CCN(CC3)c4cccc[nH+]4)[C@@H]5CC=CS5 C64185868
C[NH+]1CCC(CC1)N2C[C@H](C[C@H]2C(=O)OC)NC(=O)[C@H]3C(=c4cc(ccc4=[NH+]3)Cl)c5ccccc5 C64640397
CC(C)c1cc2c(c(c1OC)OC)[C@@]34CCCC([C@H]3[C@@H]([C@@H]2[NH2+]C(C)C)OC4=O)(C)C C05649050
COc1cc2c(cc1OC)[C@H]([NH2+]CC2)Cc3cc(c(cc3Br)OC)OC C01624476
Cc1ccc2c(c1)c3c(cc(s3)C(=O)N(CC[NH+](C)C)Cc4ccccc4)c(=O)[nH]2 C06739383
Cc1ccc(n1C)CNC(=O)C2CCN(CC2)c3c(cc(c[nH+]3)C(F)(F)F)Cl C08985422
Cn1cccc1[C@H](CNS(=O)(=O)Cc2ccccc2F)[NH+]3CCc4ccccc4C3 C11847157
c1cc(cnc1)n2cccc2C[NH+]3CCC4(CC3)C[C@H]4C(=O)NCCC5=CCCCC5 C11790188
c1ccc(cc1)n2cc(cn2)C[NH+]3CCC4(CC3)C[C@@H]4C(=O)Nc5ccc(c(c5)F)F C12079888
Cc1cc(c(s1)C)c2c(cn(n2)c3ccccc3F)C[NH2+]C[C@@H]4CC(=O)N(C4)C5CC5 C12198404
CSc1ncc(cn1)C[NH+]2CCC[C@H](C2)CNC(=O)c3cccc(c3)C(F)(F)F C12300113
C[C@H](C(=O)N1CC(=O)Nc2c1ccc(c2)C(F)(F)F)[NH+](C)Cc3ccc(cc3F)F C12740113
c1ccc(cc1)C[NH+]2CC[C@H](C2)NC(=O)CSc3nc4ccccc4n3C(F)F C12544432
Cn1c2c(c(n1)C(=O)N(C)Cc3ccccc3)C[C@@H](CC2)[NH2+]C4Cc5ccccc5C4 C14744405
Cc1cccc(c1)n2cc(c(n2)c3cccc(c3)F)C[NH+](C[C@@H]4CCC(=O)N4)C(C)C C14974718
Cn1c2ccccc2nc1C[NH+]3CCC[C@H](C3)CCC(=O)NCc4ccc(c(c4)F)F C15073374
c1cc(cnc1)c2[nH]c(=O)cc(n2)C[NH+](Cc3ccc(cc3)F)Cc4ccc(cc4)F C19340907
CC[C@@H](CN1CC[NH+](CC1)C)NC(=O)Cc2c(nc(s2)C)c3cc(ccc3C)C C19500307
C[NH+](C)CCn1cnc2c(c1=O)c3c(s2)C[C@H](CC3)NCc4cccc(c4)Cl C19955601
CC1(Cc2c(cnn2c3ccc(cc3)F)[C@@H](C1)NC4CC[NH+](CC4)Cc5ccco5)C C20917104
Cc1cc(c(c(c1)C)NC(=O)C[NH+]2CCN(CC2)Cc3nc(cs3)C(C)(C)C)C C22630484
C[C@H](C(=O)Nc1cccc(c1)C#N)[NH+]2CCN(CC2)Cc3ccc(cc3)C(F)(F)F C23377548
C[C@H](C(=O)Nc1cc(ccc1F)F)[NH+]2CCCN(CC2)c3ccc(cn3)C(F)(F)F C27543606
C[C@H](C(=O)Nc1ccc(cc1)C(=O)C)[NH+]2CCN(CC2)Cc3ccc(cc3Cl)F C30154373
Cc1ccc(c(n1)C2CC[NH+](CC2)Cc3cc(c(o3)C)C)C(=O)N[C@@H]4C[C@H]5CC[C@@H]4C5 C35914409
Cc1nccn1Cc2ccc(cc2)CNC(=O)[C@@H]3CCC[NH+](C3)Cc4cccc(c4)Cl C38830832
COC(=O)[C@@H]1CC2=C3CC=CC=C3N=C2[C@@H]4N1[C@@H](C[C@@H](C4)[NH2+]C5CC5)c6ccccc6 C39560759
c1ccc(cc1)[C@H]2C(=c3ccccc3=[NH+]2)C(=O)CS[C@@H]4NN=C(O4)c5cccs5 C39699006
c1cc(c(c(c1)Cl)C[NH+]2CCC[C@H](C2)C(=O)NCc3ccc(cc3)n4ccnc4)Cl C44932604
C[NH+](Cc1cccc(c1)F)[C@@H]2CCN(C2)c3cc(ccn3)NC(=O)c4ccc(cc4)F C45193223
C[C@@H](C(=O)NC1CC1)N2CC[NH+](CC2)Cc3ccc(o3)c4ccc(cc4)Br C28750724
C[C@@H](C(=O)Nc1ccccc1C(C)C)[NH+]2CCN(CC2)c3ccc(cn3)C(F)(F)F C31310621
C[C@@H](CNC(=O)/C=C/c1cc(c(c(c1)Cl)OC)OC)[NH+]2CCc3c(ccs3)C2 C46644985
CCOC(=O)C[NH+](C)CC(=O)Nc1c(cc(cc1Br)C)Br C50067071
C[C@@H]1C[C@H](C[NH+](C1)Cc2ccc(cc2)CNC(=O)c3ccc(cc3)Cn4cccn4)C C59057598
C[C@@H](CNC(=O)[C@H]1CCCN1C(=O)C23CC4CC(C2)CC(C4)C3)C[NH+]5CCCCC5 C59924088
c1ccc2c(c1)nc(n2CC(=O)NC[C@H](c3c(cccc3Cl)F)[NH+]4CCCC4)C5CC5 C60342634
c1ccc2c(c1)nc(n2CC(=O)NC[C@H](c3cccc(c3)Cl)[NH+]4CCCC4)C5CC5 C60342642
c1ccc2c(c1)CC[C@H]3C2=NN=C3C(=O)NCC4CC[NH+](CC4)Cc5ccccc5F C63659993
C[C@H](C1CCN(CC1)C(=O)[C@@H]2C=c3cc(ccc3=[NH+]2)Cl)C(=O)NCc4ccc(cc4)F C63739609
COc1ccc2=[NH+]CC(=c2c1)CCNC(=O)Cn3ccc4c3cccc4Br C63818842
C[C@H]1C(=c2ccccc2=[NH+]1)C(=O)[C@@H](C)S[C@@H]3NN=C(N3C4CC4)Cc5cccs5 C63823907
c1ccc2=[NH+]CC(=c2c1)[C@@H](CNC(=O)C[C@H]3CCS(=O)(=O)C3)c4ccccc4Cl C63842600
CN(C[C@H]1C=c2cc(ccc2=[NH+]1)F)C(=O)c3ccc4c(c3)N[C@@H](O4)Cc5ccccc5 C64110526
CN(C[C@@H]1C=c2cc(ccc2=[NH+]1)F)C(=O)c3ccc4c(c3)N[C@H](O4)Cc5ccccc5 C64110529
CN(C[C@H]1C=c2cc(ccc2=[NH+]1)F)C(=O)c3ccc4c(c3)N[C@H](O4)Cc5ccccc5 C64110533
C[C@]12CCC(=O)N1[C@@H](CS2)C(=O)NC[C@@H](c3ccccc3)C4=c5ccccc5=[NH+]C4 C64338172
c1ccc2=[NH+]CC(=c2c1)CCNC(=O)[C@@H]3CCCN(C3)c4c(cccn4)C(F)(F)F C64363810
c1ccc(cc1)n2cc(cn2)C3=CC[NH+](CC3)CC(=O)NCc4cccc(c4)Br C35404345
c1cc(cc(c1)Cl)CNC(=O)C[NH+]2CCC(=CC2)c3cnn(c3)c4ccc(cc4)F C35404545
C[C@@H](C1CCN(CC1)C(=O)[C@H]2C=c3ccccc3=[NH+]2)C(=O)NCc4ccc(cc4)SC C64743902
Cc1c(c(no1)c2ccc(s2)Br)C(=O)NCC[NH+](C)C3CCCCC3 C64820234
CCc1ccccc1Nc2c3c4c(sc3nc(n2)C)C[C@H](CC4)C C03457026
Cc1cc(c(cc1Br)C)OC(=O)Nc2ccc(cc2)C(C)C C00640870
Cc1cc(ccc1Nc2c3cc(ccc3ncn2)Br)Cl C04056139
c1cc(c2c(c1)sc(n2)Nc3nc(cs3)c4ccc(s4)Cl)F C04137671
c1ccc(cc1)c2csc3c2c(=O)[nH]c(n3)SCc4ccc(cc4)F C04289675
c1c(cc(cc1Cl)Cl)N/N=N/c2cc(cc(c2)Cl)Cl C04549111
Cc1ccc2nc(c(n2c1)Nc3ccccc3C)c4ccc(s4)C C00427558
CCC(C)(C)[C@@H]1CCc2c(sc(c2C#N)NC(=O)C(C)(C)C)C1 C00485048
C[C@H]1CC2=C(C[C@]1(C)/C(=N/NC(=O)c3ccccc3)/C)C(CCC2)(C)C C04689737
CC1=C(NN=C(S1)/N=C/c2ccc(cc2)Cl)c3ccc(cc3)Cl C01883724
C/C(=N\Nc1nc(cs1)c2cccs2)/c3ccc(c(c3)Cl)Cl C04746625
CC(C)(C)c1ccc(cc1)C(=O)N/N=C\c2ccc(s2)Br C04751089
Cc1ccc(cc1)Nc2c(nc3n2cc(cc3)Cl)c4ccccc4 C00427562
CSc1cccc2c1nc(s2)Nc3nc4ccc(cc4s3)F C05122750
Cc1ccc(cc1Cl)NC(=O)C(Oc2ccc(cc2C)Cl)(F)F C01396717
CCc1ccc(cc1)NC2=NC(=O)/C(=C/c3c(cccc3Cl)F)/S2 C05373266
CCc1ccccc1NC2=NC(=O)/C(=C/c3c(cccc3Cl)F)/S2 C05373272
c1cc(ccc1/C=C\2/C(=O)N/C(=N/c3ccc(cc3)Cl)/S2)Cl C05551010
c1ccc2c(c1)nc(s2)S[C@@H]\3CC/C=C/CC/C=C/CC/C3=N\O C05605087
c1ccc2c(c1)nc(s2)Sc3ccc(cc3)NC(=O)C4CCCCC4 C05777615
CCc1ccc(cc1)NC2=NC(=O)/C(=C\c3ccc(s3)Cl)/S2 C05794740
C[C@@H]1CCc2c(cc(s2)C(=O)N/N=C/c3ccc(cc3Cl)Cl)C1 C03390997
Cc1c(cccc1Cl)Nc2c3c(csc3ncn2)c4ccccc4 C06530315
CCc1ccc2c(c1)N=C(N=C(N2)c3cccs3)c4cccs4 C06743749
C[C@@H](c1ccccc1)NC(=O)c2ccc(s2)c3nc4ccccc4s3 C08534214
Cc1ccsc1/C=N/NC(=O)c2csc3c2CC[C@@H](C3)C(C)(C)C C02113329
c1ccc2c(c1)c(nc(n2)c3ccc(cc3)Cl)NCc4cccs4 C09527101
C[C@@H]1CCc2c(sc(n2)Nc3nc4ccc(cc4s3)SC)C1 C10068846
Cc1ccc(cc1)c2c(n3ccsc3n2)Nc4ccc(cc4C)C C07499113
Cc1ccc(s1)[C@@H]2CCCCCN2C(=O)Nc3ccc(c(c3)Cl)F C15867027
Cc1ccc(c(c1)NC(=O)c2c(c(c(c(n2)Cl)Cl)Cl)Cl)F C15965400
CC(C)c1ccc2c(c1)C(=NNC(=N2)c3cccs3)c4cccs4 C06190907
c1ccc2c(c1)c(nc(n2)c3ccccc3F)Nc4ccccc4F C01259618
CCc1c(n2cc(ccc2n1)Br)Nc3c(cccc3C)C C35157204
CC[C@@H](C)Nc1c2c(csc2nc(n1)Cl)c3ccc(cc3)C C36277660
CC(C)Nc1c2c3c(sc2nc(n1)Cl)C[C@H](CC3)C(C)(C)C C36277862
C[C@H]1CCc2c(sc3c2c(nc(n3)Cl)NC4CCCCC4)C1 C36278131
C[C@]12CC[C@H](C1(C)C)[C@H](C2=O)/C(=N/Nc3ccccc3)/C(F)(F)F C05426111
Cc1ccc(c(c1)NC2=NC(=O)/C(=C(\C)/c3ccc(cc3)F)/S2)C C39870281
Cc1cc2c(c(c1Cl)C)c(co2)CC(=O)Nc3ccc(cc3)C(C)C C39892942
CC(C)c1ccc2c(c1)cc(o2)C(=O)Nc3ccc(c(c3)Cl)Cl C41305821
CSc1c(c(c2ccccc2n1)Nc3cccc4c3cccc4)C#N C41530794
Cc1cc(c2c(c1)sc(n2)/N=C/c3cc(cc(c3O)Cl)Cl)C C03044447
CC(C)c1cc(c(c(c1)Br)OC)C(=O)NC2CCCCC2 C57339405
c1cc(c(cc1F)Br)Nc2nc3c(c(n2)Cl)CCCC3 C57343396
Cc1cccc(c1/N=C/2\NC(=O)/C(=C\c3cccc(c3)Cl)/S2)C C07165047
CC(C)(C(=O)Nc1cc(cc(c1)Cl)Cl)Oc2ccc(cc2)Cl C06304852
CN(CC12CC3CC(C1)CC(C3)C2)C(=O)Nc4ccc(c(c4)Cl)Cl C59233427
c1cc(c(cc1NC(=O)O[C@]23CC[C@H](C2)[C@@H]4[C@@H]3CCC4)Cl)Cl C35741600
CCc1ccc(cc1)/C=C/[C@]23C(c4ccccc4N2CCC(=N3)O)(C)C C03999988
CC1(Cc2c(cc(c(=O)n2c3ccc(cc3)Cl)C(=O)NC4CC([NH2+]C(C4)(C)C)(C)C)C(=O)C1)C C04124511
c1ccc(c(c1)C[NH2+][C@]2(C(=O)N(C(=O)N2)c3ccc(cc3)OC(F)(F)F)C(F)(F)F)Cl C02192304
CC(C)c1ccc(cc1)[C@H]2c3c(c4ccccc4[nH]3)C[C@@H]5N2C(=O)CN(C5=O)C6CC([NH2+]C(C6)(C)C)(C)C C02092587
CCc1cccc2c1NC(=O)[C@@]23[C@]4(c5ccccc5NC4=O)[C@@H]([C@H]6[NH+]3CCC6)C(=O)c7ccccc7Cl C09187367
CCOc1ccccc1C(=O)[C@@H]2[C@H]3CCC[NH+]3[C@@]4([C@@]25c6ccccc6NC5=O)c7cc(cc(c7NC4=O)C)C C09266126
CC[C@@H]1CCCCN1S(=O)(=O)c2ccc(cc2)C(=O)Nc3c(c4c(s3)C([NH2+]C(C4)(C)C)(C)C)C#N C09383548
CC[C@H]1CCCCN1S(=O)(=O)c2ccc(cc2)C(=O)Nc3c(c4c(s3)C([NH2+]C(C4)(C)C)(C)C)C#N C09383551
c1ccc(cc1)/C=C(/C[NH+]2CCC(CC2)(c3ccc4c(c3)cc(o4)C(=O)NC[C@@H]5CCCO5)O)\Cl C12279713
CC(C)c1ccc(cc1)[C@@H]2c3c(c4ccccc4[nH]3)C[C@@H]5N2C(=O)CN(C5=O)C6CC([NH2+]C(C6)(C)C)(C)C C02092589
C[C@H]1CC(=O)Nc2ccccc2N1C(=O)C[NH+](C)[C@@H](C)C(=O)Nc3ccc(cc3C(F)(F)F)Cl C12915860
c1cc(ccc1c2c(c[nH]n2)/C=N/NC(=O)C3CCN(CC3)c4c(cc(c[nH+]4)C(F)(F)F)Cl)F C08782213
Cc1c2cc3c(cc2oc(=O)c1CC(=O)NC4CC([NH2+]C(C4)(C)C)(C)C)OC5(CCCCC5)CC3 C13551191
Cc1c(c(=O)oc2c1c(cc3c2CCC(O3)(C)C)OC)CC(=O)NC4CC([NH2+]C(C4)(C)C)(C)C C13726983
CC(C)c1ccc(cc1)[C@H]2c3c(c4ccccc4[nH]3)C[C@H]5N2C(=O)CN(C5=O)C6CC([NH2+]C(C6)(C)C)(C)C C16042460
CC(C)c1ccc(cc1)[C@@H]2c3c(c4ccccc4[nH]3)C[C@H]5N2C(=O)CN(C5=O)C6CC([NH2+]C(C6)(C)C)(C)C C16042461
C/C(=C/1\C(=NN(C1=O)c2ccc(cc2)OC)c3ccc(cc3)OC)/NC4CC([NH2+]C(C4)(C)C)(C)C C19943953
Cc1cc(ccc1Br)NC(=O)N[C@H](CCC(C)C)c2c3c(sc2n4cccc4)C[NH+](CC3)C C20386614
Cc1cc(ccc1Br)NC(=O)Nc2ccc3c(c2)c(cc([nH+]3)N4CCN(CC4)C)C C20574580
Cc1c2c(cc(/c(=[NH+]/c3cccc(c3)OC)/o2)C(=O)Nc4cccc(c4)C(F)(F)F)c(cn1)CO C20617296
Cc1cccc(c1C)NC(=O)C[NH+]2CCN(CC2)[C@@H](C)c3[nH]c(=O)c4c5c(sc4n3)C[C@@H](CC5)C C20808422
Cc1cc(nc([nH+]1)Nc2ccc(cc2)NS(=O)(=O)c3ccc4cccc5c4c3CC5)N6CCCC6 C24023392
Cc1cccc(c1C)NC(=O)C[NH+](C)CC(=O)Nc2c(c3c(n2c4ccccc4)CCCC3)C#N C29716977
CC(C)(C)c1ccc(cc1)C(=O)N2CCC3(CC2)[NH2+][C@H](CS3)C(=O)NCc4cccc(c4)C(F)(F)F C33431423
c1ccc(cc1)C\2=c3cc(ccc3=[NH+]C(=O)/C2=C/4\C[C@H](NN4)c5ccc(cc5)[N+](=O)[O-])Br C23549996
c1ccc(c(c1)C(F)(F)F)NC(=O)Nc2ccc([nH+]c2)N3CCCN(CC3)C(=O)C4CCCC4 C34681258
CCc1cccc2c1NC(=O)[C@@]23[C@]4(c5ccccc5NC4=O)[C@@H]([C@@H]6[NH+]3CCC6)C(=O)c7ccccc7Cl C35877085
c1ccc(cc1)C\2=c3cc(ccc3=[NH+]C(=O)/C2=C/4\C[C@@H](NN4)c5cccc(c5)[N+](=O)[O-])Br C03876358
C[NH+]1CCc2c(sc3c2C(=N[C@@H](N3)c4ccc(c(c4)OC)OC(=O)c5ccc(cc5Cl)Cl)O)C1 C36093646
Cc1ccccc1NC(=O)C2=C([NH+]=C3N=C(NN3[C@@H]2c4ccccn4)SCc5ccccc5F)C C08591648
Cc1ccccc1NC(=O)C2=C([NH+]=C3N=C(NN3[C@H]2c4ccccn4)SCc5ccccc5)C C09781164
C[C@H](C(=O)Nc1ccc(cc1)C#N)S[C@H]2NN=C(N2c3ccc(cc3)Cl)C4=c5ccccc5=[NH+]C4 C38793478
Cc1ccc(cc1)N2[C@@H](NN=C2SCC(=O)N/N=C/C3=c4ccccc4=[NH+]C3)c5ccccc5 C38935876
c1ccc2c(c1)cccc2COc3ccccc3[C@H]4CC(=NN4)C(=O)N/N=C/C5=c6ccccc6=[NH+]C5 C38990165
c1ccc(cc1)N2[C@H](NN=C2SCC(=O)N/N=C/C3=c4ccccc4=[NH+]C3)c5ccc(cc5)Cl C39584758
C[C@@H]1CN(C[C@@H]([NH2+]1)C)Cc2ccc(cc2)c3cccnc3C(=O)N4CCC(CC4)Nc5ccccc5C#N C40394702
c1cc(cc(c1)NC(=O)Nc2ccc([nH+]c2)N3CCCN(CC3)C(=O)C4CCCC4)C(F)(F)F C40415841
CC(C)(C)c1c2cc(c(=O)[nH]c2n(n1)c3ccc(cc3)Cl)C[NH2+]Cc4ccc5c(c4)OCO5 C45201654
Cc1ccc(cc1)NC(=O)C[C@H]2C(=O)Nc3ccccc3N2C(=O)C[NH+]4CCC[C@@H](C4)C(F)(F)F C45866149
c1ccc(cc1)C[C@H](C(=O)/N=c/2\[nH]c3c(s2)C[NH+](CC3)Cc4ccccc4)NC(=O)c5ccco5 C21529417
c1ccc(cc1)Oc2ccccc2NC(=O)Nc3cccc(c3)C4=c5cc(cnc5=[NH+]C4)C6=NC=CC6 C52565987
c1ccc2=[NH+]CC(=c2c1)[C@H](CNC(=O)CN3C(=O)O[C@H](N3)c4cccs4)c5ccccc5Cl C63135271
Cc1ccc(c(c1)Sc2ccc(cc2)NC(=O)CN3C(=O)[C@H](NC3=O)CC4=c5ccccc5=[NH+]C4)C C63204581
Cc1ccc(cc1)N2[C@@H]([C@@H](C(=O)N(C2=O)c3ccc(cc3)C)[C@@H]4[C@@H]5C(=c6ccccc6=[NH+]5)CCN4)O C63372535
Cc1ccc(cc1)N2[C@@H]([C@H](C(=O)N(C2=O)c3ccc(cc3)C)[C@@H]4[C@@H]5C(=c6ccccc6=[NH+]5)CCN4)O C63372540
Cc1ccc(cc1)N2[C@H]([C@H](C(=O)N(C2=O)c3ccc(cc3)C)[C@@H]4[C@@H]5C(=c6ccccc6=[NH+]5)CCN4)O C63372542
Cc1ccc(cc1)[C@H]2NN=C(N2c3ccccc3)SCC(=O)N/N=C/C4=c5ccccc5=[NH+]C4 C63395651
Cc1cc(cc2c1NC(=O)[C@@]23[C@H]4[C@@H]([C@@H](N3)CC5=c6ccccc6=[NH+]C5)C(=O)N(C4=O)C7CCCCC7)Cl C63473002
Cc1cc(cc2c1NC(=O)[C@@]23[C@H]4[C@@H]([C@H](N3)CC5=c6ccccc6=[NH+]C5)C(=O)N(C4=O)C7CCCCC7)Cl C63473004
COc1ccc(cc1)C2=N[C@H]3C(=CNN3C(=C2)C(F)(F)F)C(=O)NCCC4=c5cc(ccc5=[NH+]C4)Cl C63546967
Cc1cccc(c1)CNC2=[NH+]CCNC23CCN(CC3)S(=O)(=O)c4ccc(cc4)C(C)(C)C C65074724
c1ccc(c(c1)C2(C3CC4CC(C3)CC2C4)O)NC(=O)C5CC5 C04001917
Cc1c(c(nc(n1)N)SCc2ccccc2)Br C01674944
Cc1c([nH]c2c1cc(cc2)C(=O)Nc3cccc(c3)SC)C C06662134
CC(C)c1ccccc1N2[C@@H](SCC2=O)c3ccc(cc3)N C06705113
Cc1cc2cc(c(=O)[nH]c2cc1C)CNc3ccc(cc3)Cl C12493437
Cc1cc(c(c(c1)Br)N[C@H]2CCCCNC2=O)Br C20504147
c1cc2c(cc1Br)c3c([nH]2)CC[C@@H](C3)NC(=O)[C@@H]4CCC=CC4 C22344182
C[C@@H](c1ccccc1Br)NC(=O)NC2CCCC2 C30982705
C[C@@H](c1c(nc2n1cc(cc2)Cl)c3cccs3)C(=S)N C33507114
C[C@H]1CN([C@@H](CO1)C)c2ccc(c(c2)C(F)(F)F)C(=S)N C35788647
C[C@H](c1ccc(s1)Cl)NC(=O)[C@@H]2Cc3ccccc3CN2 C37020850
c1cc(c(cc1CSc2nnc(s2)N)Br)F C37037149
C[C@@H]1CCC[C@H](N1C(=O)CSc2ccc(cc2N)Cl)C C37037202
c1cc(sc1CNc2cc3c(cc2F)CCC(=O)N3)Cl C37074452
C[C@@H](c1ccc(c(c1)F)F)NC(=O)Nc2ccc(c(c2)F)F C40097609
c1cc2c(cc1[C@@H](c3cc(ccc3Cl)Br)Cl)[nH]c(=O)[nH]2 C40270382
Cc1c(cc(s1)C(=O)N(C)[C@@H](C)c2ccc(c(c2)F)F)N C40319931
CN(Cc1ccc(s1)Cl)C(=O)c2ccc(cc2N)Cl C40333859
C[C@H](c1cccc(c1)Cl)N(C)C(=O)c2ccc(cc2N)Cl C40338190
CC(C)[C@H](C(=O)Nc1cccc2c1NCCC2)Br C41725496
c1ccc2c(c1)CCN[C@H]2C(=O)Nc3ccccc3I C43595075
C[C@@H]1CCCC[C@@H]1OC(=O)c2cc(ccc2Br)N C45625013
C[C@@H]1CCCC[C@H]1OC(=O)c2cc(ccc2Br)N C45625017
C[C@H]1CCCC[C@H]1OC(=O)c2cc(ccc2Br)N C45625019
C[C@@H]1CCC[C@@H](C1)OC(=O)c2cc(ccc2Br)N C45625058
Cc1cc2cc(ccc2[nH]1)NC(=O)/C=C/c3c(cccc3F)F C46793213
Cc1ccc(s1)C(=O)NNc2ccc(cc2)Br C48425675
C[C@@H](C(C)C)NC(=O)N[C@H]1CCSc2c1cc(cc2)Cl C48439109
C[C@H](c1ccccc1Cl)NC(=O)c2ccc(s2)C#CCO C49513969
C[C@@H](c1cccc(c1)Cl)NC(=O)c2ccc(s2)C#CCO C49527770
CC(C)(C)C1CCN(CC1)C(=O)C2(CCCCC2)C(=S)N C50348784
CNc1ccc(cc1C(=O)Nc2cc(ccc2F)Cl)Cl C50750470
Cc1ccnc(n1)SCc2c(cccc2Br)N C51331147
c1c(cc(cc1F)F)[C@@H](c2cc3c(cc2Br)[nH]c(=O)[nH]3)Cl C52095017
c1cscc1[C@@H](c2cc3c(cc2Br)[nH]c(=O)[nH]3)Cl C52095071
c1c(c(cc2c1[nH]c(=O)[nH]2)Br)[C@H](C3CC3)Br C52095150
c1c(c(cc2c1[nH]c(=O)[nH]2)Br)[C@@H](C3CCC3)Br C52095195
c1ccc(c(c1)n2c3ccc(cc3nc2C4CC4)N)I C52842865
CNc1c(cccc1F)C(=O)Nc2cccc(c2Cl)Cl C54205429
c1c(cc(c(c1c2csc(n2)N)OC(F)F)Cl)Cl C03379437
C[C@@H](c1cccs1)N[C@@H]2c3c(ccc(c3NC2=O)F)Cl C42118727
Cc1ccc(c(c1)Br)N[C@@H]2c3c(cc(cc3F)F)NC2=O C42119353
Cc1ccc2c(c1)[C@H](C(=O)N2)Nc3ccc(cc3)I C20477561
c1cc2c(cc1Br)[C@H](C(=O)N2)Nc3cc(cc(c3)F)F C19961758
Cc1c(c(n(n1)Cc2cc(cs2)Br)N)Br C49853195
c1cc2c(c(c1)Br)[C@H](C(=O)N2)Nc3cc(c(c(c3)F)F)F C61116098
CN(c1cccc(c1)C(=S)N)C(=O)c2ccc(s2)Cl C61951131
Cc1cc2cc(ccc2[nH]1)CNC(=O)c3ccc(c(c3F)F)F C62158689
Cc1ccc(c(c1)Cl)NC(=O)c2cc(c(c(c2)F)NC)F C63005045
c1cc2c(cc1Br)NC(=O)[C@H]2Nc3cc(cc(c3)Cl)Cl C21047740
c1cc(ccc1CN(C(=O)C[NH+]2CCC[C@@H](C2)C(=O)N)C34CC5CC(C3)CC(C5)C4)F C08172025
CC(C)c1ccc(cc1)n2c(c(cn2)C(=O)Nc3cccc(c3)C(=O)C)C4CC[NH2+]CC4 C09227438
Cc1ccc(cc1)C2=[NH+]C(c3c(=O)[nH]c(=O)n(c3N2)c4ccccc4)(C(F)(F)F)C(F)(F)F C09424359
Cc1cccc(c1)C[NH+]2CCC(CC2)CNC(=O)c3cc4c(n3C)c5ccccc5[nH]c4=O C09693043
Cc1c(cccc1Cl)NC(=O)[C@H](C)[NH+]2CCC(CC2)NS(=O)(=O)c3cccs3 C11719640
CC(C)(C)c1ccc(cc1)n2c3c(cn2)[C@H](CCC3)[NH2+]Cc4ccc(cc4)N5CCNC5=O C12458597
c1ccc2c(c1)c(c[nH]2)CC[NH2+]Cc3cc4ccc(cc4n(c3=O)Cc5ccccn5)F C12152849
C[NH+](C)Cc1ccc(cc1)CNC(=O)c2ccc(c(c2)NC(=O)c3cccs3)Cl C15140468
C[NH+](Cc1[nH]c(=O)c2c3c(sc2n1)CCC3)CC(=O)Nc4c(cccc4Cl)Cl C16635668
Cc1cc(ccc1NC(=O)C[NH+](C)CC(=O)Nc2cccnc2Cl)Br C19530802
c1ccc2c(c1)c(=O)cc([nH]2)C[NH+]3CCC(CC3)CCC(=O)NCc4cccc(c4)Cl C19144976
c1cc[nH+]c(c1)N[C@H](c2cccnc2)c3c4c(sc3NC(=O)c5ccco5)CCCC4 C38547406
CC[C@H](c1ccccc1)C(=O)N2C[C@H](C3(C2)CC[NH2+]CC3)C(=O)N[C@@H](C)c4ccccc4 C39596891
CC[C@@H](C)CNC(=O)[C@H]1CN(CC12CC[NH2+]CC2)C(=O)c3ccc(o3)c4ccc(cc4)F C39606651
Cc1ccc(c(c1)C)C(=O)N2C[C@@H](C3(C2)CC[NH2+]CC3)C(=O)NCc4ccc(c(c4)Cl)Cl C39609782
C[C@H]1CCCC[C@@H]1NC(=O)[C@@H]2CN(CC23CC[NH2+]CC3)C(=O)c4cccc5c4-c6ccccc6C5=O C39635764
C[C@H]1CCCC[C@H]1NC(=O)[C@@H]2CN(CC23CC[NH2+]CC3)C(=O)c4cccc5c4-c6ccccc6C5=O C39635766
C[C@H]1CCCC[C@@H]1NC(=O)[C@@H]2CN(CC23CC[NH2+]CC3)C(=O)c4cccc(c4Cl)Cl C39635904
Cc1ccc(c(c1)CNC(=O)[C@@H]2CN(CC23CC[NH2+]CC3)C(=O)c4c(ccc(c4F)C)Cl)C C39636569
C[C@@H]1CCC[C@@H]([C@@H]1C)NC(=O)[C@@H]2CN(CC23CC[NH2+]CC3)C(=O)c4ccc(c(c4)C(F)(F)F)F C39637225
C[C@H]1CCC[C@@H]([C@@H]1C)NC(=O)[C@@H]2CN(CC23CC[NH2+]CC3)C(=O)c4ccc(c(c4)C(F)(F)F)F C39637226
C[C@H]1CCC[C@@H]([C@@H]1C)NC(=O)[C@@H]2CN(CC23CC[NH2+]CC3)C(=O)c4ccc(c(c4)F)C(F)(F)F C39637230
Cc1ccc(cc1)[C@H](C)NC(=O)[C@@H]2CN(CC23CC[NH2+]CC3)C(=O)COc4cccc(c4)Cl C39639333
Cc1ccsc1C(=O)N2C[C@H](C3(C2)CC[NH2+]CC3)C(=O)N[C@H](C)c4ccc(cc4)Br C39657183
Cc1ccc(c(c1F)C(=O)N2C[C@H](C3(C2)CC[NH2+]CC3)C(=O)NC4CCCCCCC4)F C39659830
Cc1ccc(c(c1)C)CCNC(=O)[C@@H]2CN(CC23CC[NH2+]CC3)C(=O)c4c(ccs4)C C39667184
Cc1ccc(cc1C)CNC(=O)[C@H]2CN(CC23CC[NH2+]CC3)C(=O)C4(CCCCC4)C C39673085
Cc1ccsc1CNC(=O)[C@H]2CN(CC23CC[NH2+]CC3)C(=O)c4ccc(o4)c5ccc(cc5)F C39677317
CCc1ccc(cc1)[C@H](C)NC(=O)[C@@H]2CN(CC23CC[NH2+]CC3)C(=O)[C@@H]4CCC=CC4 C39696239
CCc1ccc(cc1)[C@@H](C)NC(=O)[C@@H]2CN(CC23CC[NH2+]CC3)C(=O)c4ccc5ccccc5n4 C39696294
CCCNC(=O)[C@@H]1[C@H](SC2=C1CCCC2)NC(=O)/C(=C/C3=c4ccccc4=[NH+]C3)/C#N C39992329
Cn1c(cc(n1)C2CCCC2)[C@H]3C[NH+]4CC[C@@H]3C[C@@H]4CNC(=S)Nc5ccccc5 C43526010
CC[C@@H](C)N1C(=O)[C@H]2[C@H]([NH2+][C@]3([C@H]2C1=O)c4cc(ccc4NC3=O)Br)CC(C)C C16024978
Cc1cccc(c1C)NC(=O)C(=O)NCC2CC[NH+](CC2)Cc3ccccc3SC C43942543
Cc1ccc2c(c1)NC[C@]23CC[NH+](C[C@@H]3C)C[C@H](C4CCN(CC4)c5cc(ccn5)C#N)O C45325204
Cc1ccc(cc1)NC(=O)NC[C@H]2CCCN(C2)C(=O)[C@@H]3CCC[NH+]3Cc4ccccc4 C60369238
C/C(=N\NC(=[NH2+])S[C@@H]1CC(=O)N(C1=O)c2cccc(c2)Cl)/c3ccc(cc3)Cl C16675637
c1ccc2c(c1)CC[C@H](C(=N2)O)SCCC(=O)NCCC3=c4cc(ccc4=[NH+]C3)F C63294496
Cc1ccc2=[NH+]CC(=c2c1)CCNC(=O)c3ccccc3NC(=O)C4=C(OCCS4)C C63552082
c1cc(cc(c1)NC(=O)C2=CSCCO2)C(=O)NCCC3=c4cc(ccc4=[NH+]C3)Cl C63666689
Cc1ccc2=[NH+][C@H](C(=c2c1)NC(=O)c3ccc(cc3)F)C(=O)NCc4ccc(cc4)OC C63752746
Cc1ccc2=[NH+][C@H](C(=c2c1)NC(=O)c3ccc(cc3)F)C(=O)NCc4cccc(c4)OC C63752769
c1ccc(c(c1)C2=CCC(=O)N(N2)CC(=O)NCCC3=c4cc(ccc4=[NH+]C3)Cl)F C63807365
C[C@H](C(=O)Nc1c(cccc1F)F)S[C@H]2NN=C(N2C3CC3)C4=c5ccccc5=[NH+]C4 C39995188
Cc1ccc2=[NH+]CC(=c2c1)CCN3C[C@@H](CC3=O)C(=O)N[C@H]4Nc5c(cccc5S4)C C63941261
c1ccc(cc1)[C@@H](CNC(=O)[C@H]2CC[C@@H](NC2=O)C(F)(F)F)C3=c4ccccc4=[NH+]C3 C64031277
COC(=O)Nc1ccc(cc1)CNC(=O)C2=c3cc(c(cc3=[NH+]C2)Br)Br C64131240
c1ccc(cc1)[C@@H](CNC(=O)CN2CNc3ccccc3C2=O)C4=c5ccccc5=[NH+]C4 C64338167
c1ccc(cc1)[C@@H](CNS(=O)(=O)c2ccc3c(c2)CC(=O)N3)C4=c5ccccc5=[NH+]C4 C64701727
c1ccc(cc1)[C@H](CNS(=O)(=O)c2ccc3c(c2)CC(=O)N3)C4=c5ccccc5=[NH+]C4 C64701731
COc1ccc(cc1NC(=O)[C@H]2C[C@@H]3CCC[NH+]3[C@@]24c5cc(ccc5NC4=O)Br)Cl C08876731
CCOc1cccc2c1oc(c2)C(=O)Nc3c(c4c(s3)C([NH2+]C(C4)(C)C)(C)C)C(=O)OC C08960134
C[C@H]1CC(=O)Nc2ccccc2N1C(=O)C[NH+](C)[C@@H](C)C(=O)Nc3cccc(c3Cl)Cl C11069624
CC1(Cc2c(cc(c(=O)n2c3cccc(c3)Cl)C(=O)NC4CC([NH2+]C(C4)(C)C)(C)C)C(=O)C1)C C12402461
CCN(CC)c1c(c2c3c(nc4c2c([nH+]1)NC5(N4)CCCCC5)O[C@H](C3)c6ccccc6)C#N C03358657
CCN(CC)c1c(c2c3c(nc4c2c([nH+]1)NC5(N4)CCCCC5)O[C@@H](C3)c6ccccc6)C#N C03358660
C[NH+]1CCc2c(sc3c2C(=O)N[C@@H](N3)c4ccc(c(c4)OC)OC(=O)c5ccc(cc5Cl)Cl)C1 C09272686
CCC[NH+](CC(=O)Nc1ccc(cc1Cl)Cl)CC(=O)N2c3ccccc3NC(=O)C2(C)C C16627626
Cc1ccc(cc1)S(=O)(=O)N/[NH+]=c\2/c(cc3ccccc3o2)C(=O)Nc4cccc(c4)SC C20323622
Cc1cc([nH+]c2c1cc(cc2)NC(=O)Nc3ccc(cc3)Br)N4CCN(CC4)C C20574584
Cc1c2c(cc(/c(=[NH+]/c3cccc(c3)OC)/o2)C(=O)Nc4ccc(cc4)Br)c(cn1)CO C20617574
COc1ccccc1[C@H]2CC3=C([C@H](n4c5ccccc5[nH+]c4N3)c6c[nH]c7c6cccc7)C(=O)C2 C22568031
COc1ccccc1[C@H]2CC3=C([C@@H](n4c5ccccc5[nH+]c4N3)c6c[nH]c7c6cccc7)C(=O)C2 C22568039
COc1ccccc1[C@@H]2CC3=C([C@@H](n4c5ccccc5[nH+]c4N3)c6c[nH]c7c6cccc7)C(=O)C2 C22568043
Cc1ccc(cc1Cl)Nc2nn(c(=S)s2)CN3CCC[NH+](CC3)CC(=O)NC(C)(C)C C22912092
c1ccc(cc1)c2ccccc2NC(=O)N3CC(C3)[NH+]4CCC(CC4)n5c6ccccc6[nH]c5=O C24911501
CC[C@H](C)Cc1c(sc2c1c(=O)[nH]c(n2)SCc3cc(oc-4cc(=[NH+]C(=O)C)ccc34)O)C C26197022
c1ccc(cc1)C(=O)N/[NH+]=c/2\c(cc3cc(ccc3o2)Br)C(=O)Nc4ccccc4 C27495779
c1ccc(cc1)C(=O)N/[NH+]=c/2\c(cc3cc(ccc3o2)Br)c4[nH]c5ccccc5n4 C27495783
CCc1ccc(c(c1NC(=O)C[NH+](C)CC(=O)N2c3ccccc3NC(=O)C[C@@H]2C)CC)Cl C32860163
c1ccc(cc1)C\2=c3cc(ccc3=[NH+]C(=O)/C2=C/4\C[C@@H](NN4)c5ccc(cc5)[N+](=O)[O-])Br C23549995
c1cc(c(cc1NC(=O)Nc2ccc([nH+]c2)N3CCCN(CC3)C(=O)C4CCCC4)Cl)F C34681202
C[NH+]1CCC(CC1)NC(=O)c2cnc(nc2Nc3cccc(c3)OC)c4ccc(cc4)Cl C34921896
C[C@@H](c1[nH]c(=O)c2ccc(cc2n1)Cl)N(CC[NH+](C)C)C(=O)Nc3ccc(cc3Cl)Cl C35035812
CC[C@H](c1[nH]c(=O)c2ccccc2n1)N(CC[NH+](C)C)C(=O)Nc3cccc(c3Cl)Cl C35035865
Cc1ccc(c(c1)C)NC(=O)c2c(c3c(=O)[nH]c(nc3s2)C[NH+](C)Cc4ccc(c(c4)F)OC)C C24072046
c1ccc(cc1)C\2=c3cc(ccc3=[NH+]C(=O)/C2=C/4\C[C@H](NN4)c5cccc(c5)[N+](=O)[O-])Br C03876357
CCc1cc(c(s1)NC(=O)c2ccco2)[C@@H](c3ccc4c(c3)OCO4)Nc5cccc([nH+]5)C C38547922
CCc1cc(c(s1)NC(=O)c2ccco2)[C@H](c3ccc4c(c3)OCO4)Nc5cccc([nH+]5)C C38547923
CC1(C[C@@H]2[C@@H]([C@@H](NN2[C@@H]3[NH+]=c4ccccc4=P3)Nc5ccc(c(c5)Cl)Cl)C(=O)C1)C C38741908
CC1(C[C@H]2[C@@H]([C@@H](NN2[C@@H]3[NH+]=c4ccccc4=P3)Nc5ccc(c(c5)Cl)Cl)C(=O)C1)C C38741910
CC1(C[C@@H]2[C@H]([C@@H](NN2[C@@H]3[NH+]=c4ccccc4=P3)Nc5ccc(c(c5)Cl)Cl)C(=O)C1)C C38741911
CC1(C[C@H]2[C@H]([C@@H](NN2[C@@H]3[NH+]=c4ccccc4=P3)Nc5ccc(c(c5)Cl)Cl)C(=O)C1)C C38741912
c1ccc2c(c1)c(c[nH]2)CCNC(=O)[C@H]3CC34CC[NH+](CC4)C[C@@H]5COc6ccc(cc6C5=O)Cl C39437673
c1ccc2c(c1)c(c[nH]2)CCNC(=O)[C@H]3CC34CC[NH+](CC4)C[C@H]5COc6ccc(cc6C5=O)Cl C39437678
Cc1ccc(cc1)[C@H]2NN=C(N2c3ccc(cc3)Cl)SCC(=O)N/N=C/C4=c5ccccc5=[NH+]C4 C39923312
Cc1ccc(cc1)C(=O)[C@H]2[C@@H]3[C@@H](N[C@@H]4C2=c5ccccc5=[NH+]4)N(C(=O)NC3=O)Cc6ccccc6 C39931030
Cc1ccc(cc1)C(=O)[C@H]2[C@H]3[C@@H](N[C@@H]4C2=c5ccccc5=[NH+]4)N(C(=O)NC3=O)Cc6ccccc6 C39931031
C[NH+](CC(=O)Nc1ccc(cc1)Cl)CC(=O)Nc2nc(cs2)c3cc4ccccc4o3 C12567283
Cc1ccc(cc1)S(=O)(=O)N/[NH+]=c/2\c(cc3ccccc3o2)C(=O)Nc4ccccc4F C02688816
CCn1c(=O)c2ccccc2n3c1nnc3CNc4ccccc4[NH2+]C56CC7CC(C5)CC(C7)C6 C60332616
CC[NH+]1CCc2c(sc3c2C(=N[C@@H](N3)c4ccc(o4)c5cccc(c5)Br)O)C1 C15947285
CC[NH+]1CCc2c(sc3c2C(=N[C@H](N3)c4ccc(o4)c5cccc(c5)Br)O)C1 C15947287
CC[C@@H](C)[C@@H](C(=O)NC1CCCCC1)NC(=O)[C@@H]2CC3=c4ccccc4=[NH+][C@@H]3[C@@H]5N2C(=O)c6c5cccc6 C63375683
CC[C@H](C)[C@@H](C(=O)NC1CCCCC1)NC(=O)[C@@H]2CC3=c4ccccc4=[NH+][C@@H]3[C@@H]5N2C(=O)c6c5cccc6 C63375684
Cc1cc(cc2c1NC(=O)[C@]23[C@H]4[C@@H]([C@@H](N3)CC5=c6ccccc6=[NH+]C5)C(=O)N(C4=O)C7CCCCC7)Cl C63473003
Cc1cc(cc2c1NC(=O)[C@]23[C@H]4[C@@H]([C@H](N3)CC5=c6ccccc6=[NH+]C5)C(=O)N(C4=O)C7CCCCC7)Cl C63473005
C[C@@H]1CCCC[C@]12C(=O)N(C(=O)N2)CC(=O)NC[C@@H](c3ccccc3Cl)C4=c5ccccc5=[NH+]C4 C63844058
CC(C)(C)c1cc2c(c3c(o2)CCCC3)c(c1O)/C=N/NC(=O)C4=c5ccccc5=[NH+]C(=O)C4 C64044567
Cc1cc(c(c(c1)C)S(=O)(=O)Nc2ccc(cc2)Nc3cc([nH+]c(n3)N4CCCC4)C)C C64802090
c1ccc(c(c1)[C@H]2C(=C(N(C3=C2C(=O)CCC3)c4cccc(c4)[N+](=O)[O-])N)C#N)C(F)(F)F C01000005
Cc1ccc(c(c1)C)NC(=O)c2c(c3c(s2)ncn(c3=O)CC(=O)Nc4ccc(cc4)F)C C08798315
C[C@@H](c1nc2ccccc2s1)N(C)C(=O)CSc3nnc(n3N)c4cccc(c4)Cl C08862369
c1ccc2c(c1)n(c(=O)s2)CC(=O)Nc3ccc(cc3)S(=O)(=O)Nc4ccc(cc4)F C09410287
c1ccc(cc1)n2cc(c(n2)c3cccs3)C(=O)Nc4cccc(c4)NC(=O)c5ccco5 C11198064
C[C@H](c1nccs1)NC(=O)c2cc(cc3c2n(cn3)C4CCCC4)NC(=O)c5ccccc5 C11995251
Cc1cc(c(cc1NC(=S)NC(=O)c2ccccc2Br)N3CCCC3)[N+](=O)[O-] C08857487
c1ccc(cc1)Cn2c(=O)c3ccccc3nc2SCC(=O)C(=C4Nc5ccccc5N4)C#N C02657279
c1ccc2c(c1)cccc2CC(=O)NNC(=O)CCn3cnc4c(c3=O)c5c(s4)CCCC5 C12644044
Cc1c2cc(sc2n(n1)c3ccccc3)C(=O)Nc4ccc(cc4)C(=O)NCc5cccnc5 C06177718
Cc1c(sc2c1c(nc(n2)C)NCCNC(=O)c3c(nn(c3Cl)c4ccccc4)C)C C13510248
COc1ccc(cc1[N+](=O)[O-])NC(=S)NC(=O)c2ccc(cc2)I C14271002
Cc1cc(n(c(=O)c1C#N)NC(=S)NC(=O)c2cc(ccc2OC(C)C)Br)C C14668658
c1ccc(cc1)Cn2c(=O)c3ccccc3c(n2)C(=O)NNC(=O)c4ccccc4Br C15346456
CC(C)C(=O)Nc1ccc(cc1)NC(=O)c2cc(ccc2Cl)S(=O)(=O)N3CCCCC3 C16017297
c1ccc(c(c1)NC(=S)NC(=O)c2cc(ccc2Br)[N+](=O)[O-])N3CCCCC3 C16450420
C[C@@H](C12CC3CC(C1)CC(C3)C2)N4C(=O)/C(=C/c5cc(c(c(c5)Cl)O)OC)/C(=O)NC4=O C16576043
C[C@H](C(=O)Nc1c(c2c(s1)CCCCC2)C#N)Sc3n[nH]c(=O)n3Cc4ccccc4 C16818801
C[C@@H](C(=O)Nc1c(c2c(s1)CCCCC2)C#N)Sc3n[nH]c(=O)n3Cc4ccccc4 C16818802
Cc1ccc(cc1F)NC(=O)[C@@H](c2ccccc2)NS(=O)(=O)c3cccc4c3nsn4 C20235698
Cc1c(c(c(s1)NC(=O)c2c(cnn2C)Cl)C(=O)NCc3ccco3)c4ccccc4 C20294013
CCNC(=O)NC(=O)[C@H](C)Sc1nc2c(c3c(s2)CCC3)c(=O)n1c4ccccc4C C20894535
Cc1c2c(nc(nc2sc1C(=O)Nc3cccc(c3)S(=O)(=O)NC(C)(C)C)C4CC4)C C25939417
Cc1ccc(c(c1)NC(=O)C2CCN(CC2)c3cc(ccn3)C(=O)Nc4ccccc4F)OC C33073976
CC\1=NN(C(=O)/C1=C/NNC(=O)c2cccnc2)c3ccc(cc3)C45CC6CC(C4)CC(C6)C5 C10128093
C[C@H]1CCc2c(sc3c2c(ncn3)OCC(=O)NCC(=O)Nc4ccc(c(c4F)F)F)C1 C39562006
Cc1cc(c2ccc(cc2n1)F)C(=O)Nc3ccc(cc3)S(=O)(=O)/N=C/4\CCCCCN4 C40073601
CCOc1ccccc1NC(=O)C2=C(Nc3ncnn3[C@@H]2c4ccc(cc4)Br)C C40484582
Cc1ccc2c(c1)N(C(=O)[C@](O2)(C)C(=O)Nc3c(c4c(s3)CCCC4)C(=O)NCC=C)C C40797948
Cc1c\2c(oc1C(=O)Nc3ccccc3Br)CCC/C2=N\NC(=O)c4ccco4 C40814468
Cc1ccc(cc1)NC(=O)C2=C(Nc3ncnn3[C@H]2c4cc(ccc4OC)Br)C C40962391
c1cc(cc(c1)NC(=O)c2cccnc2N3CCOCC3)C(=O)Nc4cccc(c4)C(F)(F)F C45726199
Cc1c(sc2c1c(=O)n(cn2)CCC(=O)NNC(=O)c3cc4c(s3)CCCCCC4)C C45824412
Cc1c(nc(s1)NC(=O)CN2C(=O)[C@]3(C[C@H](CC(C3)(C)C)C)NC2=O)c4ccc(cc4)F C45843235
CC1=C([C@H](NC(=O)N1)c2cn(nc2c3ccc(cc3)Br)c4ccccc4)C(=O)OC C00727868
CC(C)CCNC(=O)/C(=C\1/c2ccccc2C(=N1)NC(=O)c3ccc(o3)Br)/C#N C13555126
Cc1c2cc[nH]c2ccc1Nc3c(cnc4c3C[C@H](S4)/C=C/C(=O)N5CCN(CC5)C)C#N C52551452
CC1=C([C@@H](n2c(nc(n2)SCc3ccccc3)N1)c4cccnc4)C(=O)Nc5ccccc5 C09781168
Cc1ccccc1NC(=O)C2=C(Nc3c(c(=O)n(c(=O)n3C)C)[C@@H]2c4ccc(cc4)SC)C C09237703
c1cc2c(c(c1)NCC(=O)Nc3ccc(c(c3)S(=O)(=O)N4CCOCC4)Cl)CCCC2 C21887817
c1ccc2c(c1)C[C@H](CN2CC(=O)N3[C@@H](CC(=N3)c4ccc(cc4)Cl)c5ccco5)C(=O)N C58298269
Cc1ccnc(c1)NC(=O)CN(C)C(=O)c2c(cc(s2)NC(=O)c3ccccc3Cl)C C58406965
CC[C@@]1(CCC(=O)NC1=O)c2ccc(cc2)NC(=O)/C=C/c3cc4c(c(c3)Cl)OCCO4 C60017293
c1ccc(c(c1)NC(=O)c2cccc(c2)N3C(=O)[C@@H]4CC=CC[C@@H]4C(=O)N3)OCC(F)(F)F C60154334
c1ccc(c(c1)NC(=O)c2cccc(c2)N3C(=O)[C@@H]4CC=CC[C@H]4C(=O)N3)OCC(F)(F)F C60154338
c1ccc(cc1)c2cn3c(csc3n2)CC(=O)Nc4cccc(c4)C(=O)Nc5ccncc5 C60341176
Cc1cc(nc2c1cccc2)SCC(=O)Nc3cccc(c3)S(=O)(=O)/N=C\4/CCCN4 C23564353
Cc1ccc(cc1)NC(=O)[C@@H]2CC(=O)NC3=NC(=NC(=O)[C@@H]23)SCc4ccc(cc4)Cl C64742072
Cc1ccc(cc1)NC(=O)c2nnc(s2)[C@H]3CCCN3C(=O)Nc4cccc(c4)SC C64930637
Cc1ccc(cc1Cl)NC(=O)C2CCN(CC2)S(=O)(=O)c3ccc4c(c3)sc(=O)[nH]4 C65021975
CCOc1cccc(c1O)[C@@H]2CC(=N[C@@H]([NH2+]2)c3ccc(cc3)Cl)c4ccc(cc4)C C04729199
CCOc1cccc(c1O)[C@@H]2CC(=N[C@H]([NH2+]2)c3ccc(cc3)Cl)c4ccc(cc4)C C04729202
CCOc1cccc(c1O)[C@H]2CC(=N[C@@H]([NH2+]2)c3ccc(cc3)C)c4ccc(cc4)Cl C04729970
CC1(CC2=C([C@H]([NH+]=C(N2)Nc3nc4ccccc4s3)c5ccc(cc5)F)C(=O)C1)C C04814148
Cc1c(sc(c1[C@H](c2cccs2)Nc3cccc[nH+]3)NC(=O)c4ccccc4)C C00936778
c1c(cc(c(c1CNc2c(cc(c[nH+]2)Br)Br)O)Cl)Cl C02240270
CC(C)[NH+]1CCc2c(sc3c2C(=N[C@H](N3)c4ccc(o4)c5ccccc5Cl)O)C1 C08923116
CC[NH+]1CCc2c(sc3c2C(=N[C@H](N3)c4ccc(o4)c5ccc(c(c5)Cl)C)O)C1 C08928043
CC(C)[NH+]1C/C(=C\c2ccc(cc2)F)/C3=C(C1)[C@H](C(=C(O3)N)C#N)c4ccc(cc4)F C04567863
c1cc(ccc1C2=N[C@H]([NH2+][C@@H](C2)c3cc(ccc3O)Cl)c4ccsc4)Br C09407941
CC1(CC2=C([C@@H]([NH+]=C(N2)Nc3nc4ccccc4s3)c5cccc(c5)Cl)C(=O)C1)C C10059687
Cc1c(sc(c1[C@@H](c2ccc(cc2)F)Nc3cccc[nH+]3)NC(=O)c4ccco4)C C12042770
Cc1c(sc(c1[C@@H](c2cccc(c2)F)Nc3cccc[nH+]3)NC(=O)c4ccco4)C C12042779
Cc1cc[nH+]c(c1)N[C@H](c2ccccc2Br)c3ccc4cccnc4c3O C15015614
C[C@H](C[NH2+]Cc1cc(ccc1OCc2ccc(cc2Cl)Cl)Br)O C16576469
Cc1ccccc1CN([C@H](C)c2ccccc2)C(=S)NC3CC([NH2+]C(C3)(C)C)(C)C C21263396
CC1(CC(CC([NH2+]1)(C)C)N(Cc2cccs2)C(=S)Nc3ccc(cc3Cl)Cl)C C22562666
CC(C)(C)c1c2cc(c(=O)[nH]c2n(n1)c3ccccc3)C[NH2+]Cc4ccc(cc4)Cl C26440746
Cc1c(sc(c1[C@@H](c2ccsc2)Nc3cccc[nH+]3)NC(=O)c4ccccc4)C C35476908
CCOc1c(cc(cc1Br)C[NH2+]C23C[C@H]4C[C@@H](C2)CC(C4)(C3)O)Br C18152637
CC[C@@H](C)[NH2+]CC(=O)Nc1c(cc(cc1Br)Br)Br C37394517
c1c(cc(c(c1Br)NC(=O)C[NH2+]C2CCCC2)Br)Br C37394922
Cc1cc[nH+]c(c1)N[C@H](c2ccccc2F)c3cc(sc3NC(=O)c4ccco4)C C38546985
CCc1cc(c(s1)NC(=O)c2ccccc2)[C@@H](c3cccs3)Nc4cccc[nH+]4 C38547075
CCc1cc(c(s1)NC(=O)c2ccco2)[C@@H](c3cccc(c3)F)Nc4cccc[nH+]4 C38547778
CCc1cc(c(s1)NC(=O)c2ccco2)[C@H](c3ccccc3F)Nc4cccc[nH+]4 C38547792
CC1(C[C@@H]([C@H]2CNN([C@@H]2C1)c3cccc(c3)F)[NH2+]C[C@@H]4C=NN=C4c5ccccc5)C C39490297
C[C@@]1(CC[C@]2([C@@H](C1)C(C[C@@H]2[NH2+]CC3CCCCC3)(C)C)CCC(=O)N4CCCC4)O C12531574
c1ccc(cc1)C(CCNC(=O)[C@@H]2CSC[C@@H]([NH2+]2)c3ccc(cc3)Cl)c4ccccc4 C43261510
CC1([C@@H]2CC[C@H]([C@H]1C2)CNC(=O)[C@@H]3CSC[C@@H]([NH2+]3)c4ccc(cc4)C(F)(F)F)C C43261660
C[C@@]1(CC[C@@]2([C@@H](C1)C(C[C@@H]2[NH2+]CC3CCCCC3)(C)C)CCC(=O)N4CCCC4)O C43547904
C[C@@H](c1ccccc1)NC(=O)[C@@H]2CSC[C@H]([NH2+]2)c3ccc4c(c3)C(CCC4(C)C)(C)C C44165044
CC1(CCC(c2c1ccc(c2)[C@H]3CSC[C@H]([NH2+]3)C(=O)NCC4CCCCC4)(C)C)C C44168953
Cc1ccc(cc1)SCc2c(c(n(n2)C)Sc3ccc(cc3)Br)C[C@@H](C)[NH3+] C44460889
Cc1ccc(cc1)[C@@H](C)[NH2+]CC(=O)/N=c\2/[nH]c(cs2)c3ccc(cc3Cl)Cl C20366816
Cc1cccc(c1NC(=S)N(Cc2ccc(cc2)F)C3CC([NH2+]C(C3)(C)C)(C)C)C C06632500
Cc1ccccc1CN(C2CC([NH2+]C(C2)(C)C)(C)C)C(=S)Nc3cc(cc(c3)C)C C06632597
Cc1cccc(c1C)NC(=S)N(Cc2ccc(cc2)F)C3CC([NH2+]C(C3)(C)C)(C)C C59095607
Cc1ccccc1CN(C2CC([NH2+]C(C2)(C)C)(C)C)C(=S)Nc3cccc(c3)Cl C59098342
Cc1ccc(o1)CN(C2CC([NH2+]C(C2)(C)C)(C)C)C(=S)Nc3cccc(c3)Cl C59100550
CC1(CC(CC([NH2+]1)(C)C)N(Cc2cccs2)C(=S)Nc3ccccc3Cl)C C59170128
CC1(CC(CC([NH2+]1)(C)C)N(Cc2ccccc2F)C(=S)Nc3cccc(c3)Cl)C C59188136
CCOc1c(cc(cc1Br)C[NH2+]CC2(CCCCC2)O)Br C60343658
C[C@H]1C(=c2cc(ccc2=[NH+]1)F)CCNC(=S)Nc3ccc(cc3)I C63663929
C[C@H]1C(=c2cc(ccc2=[NH+]1)Cl)CCNC(=S)Nc3cccc(c3)Br C63664033
CC(C)[C@@H](C(=O)NCCC1=c2ccccc2=[NH+]C1)NC(=O)C34CC5CC(C3)CC(C5)C4 C63732946
c1ccc2=[NH+][C@@H](C(=c2c1)NC(=O)c3ccc(cc3)Cl)C(=O)NCCC4=CCCCC4 C63752605
Cc1ccc2=[NH+][C@@H](C(=c2c1)NC(=O)c3ccc(cc3)F)C(=O)NCCC4=CCCCC4 C63752723
c1ccc(c(c1)CCC(=O)NC[C@H](c2ccccc2Cl)C3=c4ccccc4=[NH+]C3)O C64042779
C[C@@H]1C(=CNN1c2ccccc2)C(=O)NC[C@@H](c3ccccc3)C4=c5ccccc5=[NH+]C4 C64170039
Cc1c(sc(c1[C@@H](c2cccs2)Nc3cccc[nH+]3)NC(=O)c4ccccc4)C C04305832
CC(C)[NH+]1C/C(=C\c2ccc(cc2)F)/C3=C(C1)[C@@H](C(=C(O3)N)C#N)c4ccc(cc4)F C04567862
CCOc1cccc(c1O)[C@H]2CC(=N[C@@H]([NH2+]2)c3ccc(cc3)Cl)c4ccc(cc4)C C04729200
CCOc1cccc(c1O)[C@@H]2CC(=N[C@@H]([NH2+]2)c3ccc(cc3)C)c4ccc(cc4)Cl C04729967
CCOc1cccc(c1O)[C@H]2CC(=N[C@H]([NH2+]2)c3ccc(cc3)C)c4ccc(cc4)Cl C04729972
CC1(CC2=C([C@@H]([NH+]=C(N2)Nc3nc4ccccc4s3)c5ccc(cc5)F)C(=O)C1)C C04814147
CC(C)[NH+]1CCc2c(sc3c2C(=N[C@@H](N3)c4ccc(o4)c5ccccc5Cl)O)C1 C08923113
CC[NH+]1CCc2c(sc3c2C(=N[C@@H](N3)c4ccc(o4)c5ccc(c(c5)Cl)C)O)C1 C08928042
CC1(CC2=C([C@H]([NH+]=C(N2)Nc3nc4ccccc4s3)c5cccc(c5)Cl)C(=O)C1)C C09242694
c1cc(ccc1C2=N[C@@H]([NH2+][C@@H](C2)c3cc(ccc3O)Cl)c4ccsc4)Br C09407940
c1cc(ccc1C2=N[C@H]([NH2+][C@H](C2)c3cc(ccc3O)Cl)c4ccsc4)Br C09407943
c1ccc(cc1)[C@H](C(=O)Nc2cc(ccc2Cl)C(F)(F)F)[NH2+]Cc3cccs3 C03421762
Cc1c(sc(c1[C@H](c2ccc(cc2)F)Nc3cccc[nH+]3)NC(=O)c4ccco4)C C12042767
Cc1c(sc(c1[C@H](c2cccc(c2)F)Nc3cccc[nH+]3)NC(=O)c4ccco4)C C12042776
Cc1cc[nH+]c(c1)N[C@@H](c2ccccc2Br)c3ccc4cccnc4c3O C15015613
c1cc(c(cc1Br)Br)c2ccc(o2)C[NH2+]C34C[C@H]5C[C@@H](C3)CC(C5)(C4)O C13729479
CC1(CC(CC([NH2+]1)(C)C)NC(=S)N(Cc2ccc(cc2)Cl)Cc3ccco3)C C21262983
Cc1ccc(cc1)CN([C@H](C)c2ccccc2)C(=S)NC3CC([NH2+]C(C3)(C)C)(C)C C21263400
Cc1cccc(c1NC(=S)N(Cc2ccc(cc2)F)C3CC([NH2+]C(C3)(C)C)(C)C)C(C)C C22537701
CN(C)c1ccc(cc1)[C@H](CNC(=O)NC2CCCCC2)[NH+]3CCc4ccccc4C3 C22418265
Cc1c(sc(c1[C@H](c2ccsc2)Nc3cccc[nH+]3)NC(=O)c4ccccc4)C C35476909
CCOc1c(cc(cc1Br)Br)C[NH2+]C23C[C@H]4C[C@@H](C2)CC(C4)(C3)O C17918564
Cc1cc[nH+]c(c1)N[C@@H](c2ccccc2F)c3cc(sc3NC(=O)c4ccco4)C C38546983
CCc1cc(c(s1)NC(=O)c2ccco2)[C@@H](c3ccc(cc3)F)Nc4cccc[nH+]4 C38547766
CCc1cc(c(s1)NC(=O)c2ccco2)[C@H](c3cccc(c3)F)Nc4cccc[nH+]4 C38547780
CCc1cc(c(s1)NC(=O)c2ccco2)[C@@H](c3ccccc3F)Nc4cccc[nH+]4 C38547790
C[C@H]1[C@@H](c2ccccc2N1Cc3ccccc3Cl)C[NH2+]CCc4c[nH]c5c4cccc5 C39279930
CC1(C[C@H]([C@@H]2CNN([C@@H]2C1)c3cccc(c3)F)[NH2+]C[C@@H]4C=NN=C4c5ccccc5)C C39490296
CC1(C[C@H]([C@H]2CNN([C@@H]2C1)c3cccc(c3)F)[NH2+]C[C@@H]4C=NN=C4c5ccccc5)C C39490298
c1ccc(cc1)CN(Cc2ccccc2)c3c(c([nH+]cn3)N4CCCc5c4cccc5)N C40709539
C[C@@H](C[NH2+]Cc1cc(ccc1OCc2ccc(c(c2)Cl)Cl)Br)O C40744041
c1c(cc(c(c1Br)NC(=O)C[C@H]2CCC[NH2+]2)Br)Br C42165917
Cc1cccc([nH+]1)N[C@H](c2cccs2)c3cc(sc3NC(=O)c4ccccc4)C C38551038
CC1([C@H]2CC[C@H]([C@@H]1C2)CNC(=O)[C@@H]3CSC[C@@H]([NH2+]3)c4ccc(cc4)C(F)(F)F)C C43261657
Cc1c2cc(ccc2sc1[C@H]3CSC[C@H]([NH2+]3)C(=O)NCc4ccc(c(c4)F)F)Cl C44165775
c1ccc(cc1)C(CNC(=O)[C@@H]2CSC[C@@H]([NH2+]2)c3ccccc3Cl)c4ccccc4 C44169642
CC1(CC(CC([NH2+]1)(C)C)NCC(=O)N2c3ccccc3Sc4c2cc(cc4)Cl)C C19855658
CC(C)c1ccccc1NC(=S)N(Cc2ccc(cc2)F)C3CC([NH2+]C(C3)(C)C)(C)C C59087424
CC1(CC(CC([NH2+]1)(C)C)N(Cc2cccs2)C(=S)Nc3ccc(cc3)Cl)C C06828952
CC(C)c1ccccc1NC(=S)N(Cc2cccs2)C3CC([NH2+]C(C3)(C)C)(C)C C06514926
CC1(CC(CC([NH2+]1)(C)C)N(Cc2cccs2)C(=S)Nc3ccc(cc3F)F)C C06828955
Cc1cc(c(c(c1)C)NC(=S)N(Cc2cccs2)C3CC([NH2+]C(C3)(C)C)(C)C)C C59098199
CC1(CC(CC([NH2+]1)(C)C)N(Cc2ccc(cc2)F)C(=S)Nc3cccc(c3)Cl)C C59169404
Cc1ccc(c(c1)NC(=S)N(Cc2ccccc2C)C3CC([NH2+]C(C3)(C)C)(C)C)C C59169521
Cc1ccccc1CN(C2CC([NH2+]C(C2)(C)C)(C)C)C(=S)Nc3cccc(c3C)C C59188164
Cc1ccccc1CN(C2CC([NH2+]C(C2)(C)C)(C)C)C(=S)Nc3ccc(c(c3)Cl)F C59199699
Cc1ccccc1CN(C2CC([NH2+]C(C2)(C)C)(C)C)C(=S)Nc3ccccc3C(C)C C59199806
c1cc(ccc1NC(=S)NCc2ccc3=[NH+][C@H]4CCCCC4=c3c2)OC(F)(F)F C63663759
C[C@H]1C(=c2cc(ccc2=[NH+]1)Cl)CCNC(=S)Nc3ccc(cc3)Br C63664036
c1ccc(c(c1)CCC(=O)NC[C@@H](c2ccccc2Cl)C3=c4ccccc4=[NH+]C3)O C64042778
c1cc(ccc1F)S(=O)(=O)NCC2CCC(CC2)C(=O)NC[C@@H]3CCC[NH+]4[C@@H]3CCCC4 C12296442
C[C@@H]1CN(C[C@@H](O1)C)C(=O)c2cc(cc(c2)NC(=O)C)C[NH2+]CCC3=C(CCCC3(C)C)C C14998400
CC[NH+]1CCN(CC1)CCCNC(=O)c2ccc3c(c2)NC(=O)/C(=C\c4ccc(cc4)C)/S3 C20355341
C[C@H]1c2ccsc2CC[NH+]1CC(=O)Nc3c(c4c(s3)CCCC4)C(=O)NCCOC C21584752
c1ccc(c(c1)C(=O)NC[C@@H]2CCCO2)NC(=O)[C@H]3CCC[NH+](C3)Cc4c(cccc4Cl)F C30942319
c1ccc(c(c1)C(=O)NC[C@H]2CCCO2)NC(=O)[C@@H]3CCC[NH+](C3)Cc4c(cccc4Cl)F C38870018
C[C@@H](c1ccccc1)NC(=O)[C@H]2CN(CC23CC[NH2+]CC3)C(=O)c4c(cccc4Cl)Cl C39596676
C[C@@H](c1ccccc1)NC(=O)[C@@H]2CN(CC23CC[NH2+]CC3)C(=O)c4cccc5c4-c6ccccc6C5=O C39596699
Cc1ccc(c(c1)C)CNC(=O)[C@H]2CN(CC23CC[NH2+]CC3)C(=O)c4cc(cc(c4)F)C(F)(F)F C39606966
c1ccc(cc1)CO[C@@H]2CCC[C@H]2NC(=O)[C@H]3CN(CC34CC[NH2+]CC4)C(=O)c5cc(ccc5F)Cl C39609087
Cc1ccsc1C(=O)N2C[C@H](C3(C2)CC[NH2+]CC3)C(=O)N[C@@H]4CCC[C@H]4OCc5ccccc5 C39609127
Cc1ccccc1CC(=O)N2C[C@H](C3(C2)CC[NH2+]CC3)C(=O)N[C@@H]4CCC[C@H]4OCc5ccccc5 C39609131
Cc1ccc(cc1F)C(=O)N2C[C@@H](C3(C2)CC[NH2+]CC3)C(=O)NCc4ccc(c(c4)Cl)Cl C39609710
COc1ccc(cc1C(F)(F)F)C(=O)N2C[C@H](C3(C2)CC[NH2+]CC3)C(=O)NC4CCCCCC4 C39633635
C[C@@H]1CCC[C@@H]([C@@H]1C)NC(=O)[C@@H]2CN(CC23CC[NH2+]CC3)C(=O)c4ccc(cc4)Br C39637249
C[C@@H]1CCC[C@H]([C@@H]1C)NC(=O)[C@@H]2CN(CC23CC[NH2+]CC3)C(=O)c4ccc(cc4)Br C39637251
C[C@H]1CCC[C@@H]([C@@H]1C)NC(=O)[C@@H]2CN(CC23CC[NH2+]CC3)C(=O)c4ccc(c(c4)C(F)(F)F)OC C39637390
C[C@@H]1CCC[C@H]([C@@H]1C)NC(=O)[C@@H]2CN(CC23CC[NH2+]CC3)C(=O)c4ccc(c(c4)C(F)(F)F)OC C39637391
Cc1ccc(cc1)[C@H](C)NC(=O)[C@@H]2CN(CC23CC[NH2+]CC3)C(=O)[C@@H](C)Oc4ccccc4 C39639303
Cc1ccc(cc1)[C@H](C)NC(=O)[C@H]2CN(CC23CC[NH2+]CC3)C(=O)[C@@H](C)Oc4ccccc4 C39639304
Cc1ccc(c(c1F)C(=O)N2C[C@H](C3(C2)CC[NH2+]CC3)C(=O)NCCSCc4ccccc4)Cl C39658515
Cc1ccc(cc1)O[C@H](C)CNC(=O)[C@H]2CN(CC23CC[NH2+]CC3)C(=O)c4ccccc4C(F)(F)F C39665963
C[C@@H](CNC(=O)[C@@H]1CN(CC12CC[NH2+]CC2)C(=O)[C@@H]3CCC=CC3)Oc4ccccc4Cl C39666601
CCCC[C@@H](C)C(=O)N1C[C@@H](C2(C1)CC[NH2+]CC2)C(=O)NCc3ccc4c(c3)CCCN4C C39672264
CCCC[C@@H](C)C(=O)N1C[C@H](C2(C1)CC[NH2+]CC2)C(=O)NCc3ccc4c(c3)CCCN4C C39672266
C[C@H](c1cccc(c1)OC)NC(=O)[C@@H]2CN(CC23CC[NH2+]CC3)C(=O)c4ccc(cc4Cl)Cl C39676612
c1cc(cc(c1)OC(F)F)CNC(=O)[C@H]2CN(CC23CC[NH2+]CC3)C(=O)c4cccc(c4Cl)Cl C39678497
C[C@@H](C(=O)N1C[C@H](C2(C1)CC[NH2+]CC2)C(=O)NCCc3ccccc3Br)Oc4ccccc4 C39683689
CCOc1ccccc1C(=O)N2C[C@H](C3(C2)CC[NH2+]CC3)C(=O)NCCc4ccccc4Br C39683700
Cc1cc(ccc1Br)C(=O)N2C[C@H](C3(C2)CC[NH2+]CC3)C(=O)N[C@@H](C)C(C)(C)C C39684496
Cc1ccccc1CCNC(=O)[C@@H]2CN(CC23CC[NH2+]CC3)C(=O)COc4cccc(c4)Cl C39691176
Cc1ccccc1CCNC(=O)[C@H]2CN(CC23CC[NH2+]CC3)C(=O)c4cccnc4Sc5ccccc5 C39691213
Cc1cc(cc(c1)CNC(=O)[C@H]2CN(CC23CC[NH2+]CC3)C(=O)c4ccc(c(c4)F)C(F)(F)F)C C39694751
Cc1cc(cc(c1)CNC(=O)[C@H]2CN(CC23CC[NH2+]CC3)C(=O)c4cc(cc(c4)F)C(F)(F)F)C C39694753
CCc1ccc(cc1)[C@H](C)NC(=O)[C@@H]2CN(CC23CC[NH2+]CC3)C(=O)c4csc(c4OC)Cl C39696195
Cn1c(cc(n1)c2cccs2)[C@H]3C[NH+]4CC[C@@H]3C[C@@H]4CNC(=S)Nc5cccc(c5)C#N C43525770
c1cc(ccc1F)S(=O)(=O)NCC2CCC(CC2)C(=O)NC[C@@H]3CCC[NH+]4[C@H]3CCCC4 C43746887
Cc1c(sc(n1)NC(=O)[C@@H](C)[NH+](C)CC(=O)Nc2ccc(c(c2)C(F)(F)F)Cl)C C26922006
C[C@@H]1C[C@H](C[NH+](C1)Cc2ccccc2CNC(=O)c3cccc(c3)NC(=O)c4cccnc4)C C59286633
c1ccc2=[NH+]CC(=c2c1)CCNC(=O)CNC(=O)N3CC[C@H]4[C@@H](C3)N=C5[C@@H]4C=C(C=C5)Cl C63271316
c1ccc2=[NH+]CC(=c2c1)CCNC(=O)CNC(=O)N3CC[C@H]4[C@H](C3)N=C5[C@@H]4C=C(C=C5)Cl C63271320
c1cc2=[NH+]CC(=c2cc1Cl)CCNC(=O)CNC(=O)N3CC[C@H]4[C@@H](C3)N=C5[C@@H]4C=CC=C5 C63271492
c1ccc(cc1)CN2C(=O)[C@@H]3[C@H](N[C@]4([C@@H]3C2=O)c5cccc(c5NC4=O)Cl)CC6=c7ccccc7=[NH+]C6 C63376035
c1ccc(cc1)CN2C(=O)[C@@H]3[C@@H](N[C@@]4([C@@H]3C2=O)c5cccc(c5NC4=O)Cl)CC6=c7ccccc7=[NH+]C6 C63376036
c1ccc(cc1)N2C(=O)[C@@H]3[C@H](N[C@]4([C@@H]3C2=O)c5ccccc5NC4=O)CC6=c7ccccc7=[NH+]C6 C63384540
c1ccc(cc1)N2C(=O)[C@@H]3[C@@H](N[C@]4([C@@H]3C2=O)c5ccccc5NC4=O)CC6=c7ccccc7=[NH+]C6 C63384546
CC(C)(C)N1C(=O)[C@@H]2[C@H](N[C@@]3([C@@H]2C1=O)c4cc(ccc4NC3=O)Cl)CC5=c6ccccc6=[NH+]C5 C63478576
c1ccc2=[NH+]CC(=c2c1)CCN/C=C/3\C(=O)NC(=S)N(C3=O)c4cccc(c4Cl)Cl C63980062
Cc1ccc(cc1)Cn2c(=O)c3ccc(cc3[nH]c2=O)[C@@H]4[NH+]=C(NO4)c5cccc(c5)Cl C64392214
COc1cccc(c1OC)C(=O)N2CC[C@@]3(C2)/C(=[NH+]/C4CCCC4)/Nc5ccccc5CN3 C65265883
C[C@H]1CCCC[C@@H]1[NH+]2CC[C@@H](C2)CNC(=S)Nc3cccc(c3)C(F)(F)F C04669804
c1cc(oc1)C[NH2+]CC(=O)Nc2ncc(s2)Cc3ccc(c(c3)Cl)Cl C02887647
c1cc(oc1)C[NH2+]CC(=O)Nc2ncc(s2)Cc3cc(cc(c3)Cl)Cl C02887676
CC(C)Nc1c2c(ncn1)SC3=C(CC(CC3=N2)(C)C)[NH2+]Cc4ccccc4 C04843926
CC1=C[C@@H]2[C@H]([C@@H]([C@@H]([NH+]2C=C1)C(=O)N)c3ccc(cc3)Cl)C(=O)c4ccccc4 C05306277
CC1=C[C@H]2[C@@H]([C@@H]([C@@H]([NH+]2C=C1)C(=O)N)c3ccc(cc3)Cl)C(=O)c4ccccc4 C05306289
C[C@H]([C@@H](c1cccs1)[NH+]2CCCC2)NC(=S)Nc3cccc(c3)C(F)(F)F C03211467
c1ccc(cc1)C2(C[C@H]3CC[C@@H](C2)[NH+]3CCCC(c4ccccc4)(c5ccccc5)O)O C01641760
Cc1ccc(c(c1)Br)NC(=O)C[NH2+][C@H](c2ccc(cc2)F)C(C)C C08003733
c1ccc(cc1)[C@@H](c2cccs2)[NH2+]CC(=O)Nc3c(c4c(s3)CCC4)C#N C08186653
c1ccc(cc1)[C@H](c2cccs2)[NH2+]CC(=O)Nc3c(c4c(s3)CCC4)C#N C08186664
Cc1cccc(c1C)NC(=S)NC2C[C@@H]3CCC[C@H](C2)[NH+]3Cc4ccccc4 C12499216
COc1cc(cc(c1O)Cl)C[NH2+][C@@H]2CCCN(C2)c3nc4ccccc4s3 C14966715
COc1cc(cc(c1O)Cl)C[NH2+][C@H]2CCCN(C2)c3nc4ccccc4s3 C14966719
Cc1cccc([nH+]1)N[C@@H](c2cccc(c2)OCC=C)c3ccc4cccnc4c3O C15015710
c1cc(sc1)[C@H](c2ccc(cc2)F)[NH2+]CC(=O)Nc3ccc(cc3)C(F)(F)F C15358578
c1ccc2c(c1)[nH]c([nH+]2)N3CCC[C@H](C3)C(=O)NCCCSC4CCCCC4 C21159178
Cc1ccc(cc1)[C@H](c2cccs2)NC(=O)C[NH2+][C@@H](c3cccs3)C(C)C C29202500
Cc1ccc(cc1)[C@H](c2cccs2)NC(=O)C[NH2+][C@H](c3cccs3)C(C)C C29202504
C[C@H](C(=O)Nc1ccc(cc1)Cc2nc3ccccc3s2)[NH2+]C4CCCCC4 C07664122
c1ccc(cc1)[C@@H]2C[C@H]2C(=O)NCCCCNc3cc[nH+]c4c3ccc(c4)Cl C35190673
CC(C)CC[NH+](Cc1[nH]c(=O)c2c3c(sc2n1)CCCCC3)C[C@H](C(C)C)O C35781346
CC(C)CC[NH+](Cc1[nH]c(=O)c2c3c(sc2n1)CCCCC3)C[C@@](C)(C=C)O C36313634
CC(C)[NH+](C)Cc1ccccc1CNC(=S)Nc2ccc(c(c2)Cl)Cl C36847604
CCOc1ccc(cc1OCC)[C@@H](c2cc(sc2Br)Br)[NH3+] C37380100
c1cc(c(cc1Cl)Cl)COc2ccc(cc2C[NH2+]CCO)Br C02845718
CC(C)(C)CC(C)(C)[NH2+]C[C@H](COc1c(cc(cc1F)Br)F)O C02942634
c1cc(c(cc1Cl)Cl)OC[C@@H](C[NH2+]Cc2ccc(s2)Br)O C37984861
c1cc(c(cc1Cl)Cl)OC[C@H](C[NH2+]Cc2ccc(s2)Br)O C37984862
CCOC(=O)[C@@H]1C(=c2ccccc2=[NH+]1)NC(=S)Nc3ccc(c(c3)Cl)Cl C39360930
c1ccc(cc1)Cc2ccc(cc2)[C@H](C[NH2+]Cc3ccccc3)N4CCN[C@@H](C4)F C39531198
Cc1cccc(c1)NC(=O)/C(=C/C2=c3ccccc3=[NH+]C2)/NC(=O)c4ccccc4 C39702837
C[C@@H](c1[nH]c(=O)c2c(csc2n1)c3ccco3)[NH2+][C@H](c4ccccc4)C(C)C C12786584
C[C@H](c1[nH]c(=O)c2c(csc2n1)c3ccco3)[NH2+][C@H](c4ccccc4)C(C)C C12786590
C[C@@H](c1ccc(cc1)Br)NC(=O)C[NH2+][C@@H](c2cccs2)C(C)(C)C C40155746
c1cc(c(cc1COc2ccc(cc2C[NH2+]CCO)Br)Cl)Cl C40739748
c1cc(c(cc1COc2ccc(cc2C[NH2+]CCCO)Br)Cl)Cl C40743798
CC1([C@H]2CC[C@H]([C@@H]1C2)CNC(=O)[C@@H]3CSC[C@@H]([NH2+]3)c4ccc(cc4)Cl)C C43261686
c1cc(cc(c1)Cl)c2ccc(c(c2C(=O)NCC3=C(C[NH2+]CC3)F)F)Cl C49046622
Cc1ccc(cc1)NC(=S)NC2C[C@H]3CCC[C@@H](C2)[NH+]3Cc4ccc(cc4)F C35289770
CC1(CC(CC([NH2+]1)(C)C)N(Cc2ccc(cc2)F)C(=S)Nc3ccccc3)C C05945257
CC(C)(C)C1=[NH+][C@H](ON1)CSc2[nH]cc(n2)c3ccc(cc3)Br C39792083
CC[C@@H]1NN=C(S1)NC(=O)CCC2=c3cc(ccc3=[NH+][C@@H]2c4cccs4)C C63204731
C[C@H]1C(=c2cc(ccc2=[NH+]1)OC)CCNC(=S)Nc3ccc(cc3)C(F)(F)F C63664200
c1cc(ccc1CNC(=O)Nc2ccc(cc2)[C@H]3C=c4cc(ccc4=[NH+]3)Cl)F C63743877
CC[NH+]1CCN(CC1)[C@H](c2cccs2)[C@@H](C)/[NH+]=C(/NC3CCCCC3)\[S-] C22785093
C[C@H](CC(=O)NCC1(CCCC1)[NH+]2CCSCC2)NC(=O)C3CCCCC3 C66306267
C[C@H](C(=O)Nc1ccccc1C(C)C)[NH2+]CC2(CCOCC2)c3ccc(cc3)F C66390468
C[C@H](CC(=O)NC[C@@H](c1ccccc1Cl)[NH+](C)C)NC(=O)C2CCCCC2 C66593369
CCN(Cc1ccc(cc1)C[NH+](C)C)C(=O)NCc2ccc3c(c2)c(c([nH]3)C)C C67065936
C1COCC[NH+]1CC(=O)NCCNc2c(c(c(c(c2Cl)Cl)Cl)Cl)Cl C02851695
Cc1nc(cs1)c2ccc(s2)C[NH2+][C@@H](c3ccccc3)C(=O)Nc4ccc(cc4)F C09415599
Cc1ccc(c(c1)C)SCc2cccc(c2)C(=O)Nc3cccc(c3)S(=O)(=O)NC4=[NH+]CCC4 C09497971
c1cc[nH+]c(c1)NCC(=O)Sc2cccc3c2cccc3NC(=O)CSc4ccccn4 C09849676
C[C@@H](C[NH2+]Cc1cc2ccc(cc2nc1OCc3cccc(c3)C(F)(F)F)SC)O C11785728
c1cc(ccc1C[NH2+]C[C@H](CO/N=C/C2=C(c3cc(ccc3OC2)Cl)Cl)O)C(F)(F)F C12369016
Cc1c(sc2c1c(nc(n2)C[NH2+]Cc3cccc(c3)OC)NCc4cccc(c4)OC)C C02661614
CC[NH+]1CCC[C@@H]1CN(Cc2cc3ccc(c(c3[nH]c2=O)C)C)C(=S)Nc4cccc(c4)Cl C12635603
CC(C)OCCC[NH2+][C@@H]1CCc2c(sc3c2c(=O)n(cn3)CCc4c[nH]c5c4cccc5)C1 C15007705
CC(C)OCCC[NH2+][C@H]1CCc2c(sc3c2c(=O)n(cn3)CCc4c[nH]c5c4cccc5)C1 C15007708
CCOC(=O)c1c(csc1NC(=O)C[NH2+]Cc2cccc(c2)Cl)c3cccs3 C03331005
Cc1ccc(cc1)NC(=O)COc2c(cc(cc2Br)C[NH2+]CC(C)C)OC C16448822
CCC[NH+](CCC)CCNC(=O)c1ccc2c(c1)NC(=O)/C(=C\c3cccc(c3)C)/S2 C20355280
C[C@@H](C(=O)NC12CC3CC(C1)CC(C3)C2)[NH+]4CCN(CC4)CC(=O)Nc5ccccc5Cl C20804611
Cc1ccc(cc1)NC(=O)CN(C)C(=O)CNc2ccccc2C[NH+](C)C3CCCCC3 C21698915
CC(C)[C@@H](C(=O)NC[C@H](c1cccc(c1)F)[NH+](C)C)NC(=O)c2ccc(cc2Cl)Cl C22381738
CC(C)[C@@H](C(=O)NC[C@@H](c1cccc(c1)F)[NH+](C)C)NC(=O)c2ccc(cc2Cl)Cl C22381748
CN(C)c1ccc(cc1)[C@H](CNC(=O)NCc2ccc(cc2)F)[NH+]3CCc4ccccc4C3 C22419264
Cc1ccc(c(c1)NC(=O)[C@@H](c2ccccc2)[NH2+]CC3(CCCCC3)N4CCOCC4)C C22770759
Cc1ccc(c(c1)NC(=O)[C@H](c2ccccc2)[NH2+]CC3(CCCCC3)N4CCOCC4)C C22770763
C[NH+](CC(=O)Nc1ccccc1SCC=C)CC(=O)Nc2ccccc2Br C31205887
C=CCC[C@@H](C[NH+](Cc1ccccc1)Cc2[nH]c(=O)c3c4c(sc3n2)CCCCC4)O C35781269
C=CCC[C@H](C[NH+](Cc1ccccc1)Cc2[nH]c(=O)c3c4c(sc3n2)CCCCC4)O C35781271
c1ccc(cc1)C[C@H](C[NH+](Cc2ccccc2)Cc3[nH]c(=O)c4c5c(sc4n3)CCCC5)O C36156650
Cc1ccc(cc1C)c2csc3c2c(=O)[nH]c(n3)C[NH+](C[C@@H](COC(C)(C)C)O)C(C)C C36205318
Cc1ccc(cc1C)c2csc3c2c(=O)[nH]c(n3)C[NH+](C[C@H](COC(C)(C)C)O)C(C)C C36205321
CCOC[C@@H](C[NH+](Cc1[nH]c(=O)c2c(csc2n1)c3ccccc3C)C4CCCCC4)O C36205793
Cc1ccc(c(c1)C)c2csc3c2c(=O)[nH]c(n3)C[NH+](C[C@@H](COC(C)(C)C)O)C(C)C C36206455
C=CCNC(=O)c1ccccc1NC(=O)[C@H]2CCC[NH+](C2)Cc3ccc(cc3Cl)Cl C38855733
C=CCNC(=O)c1ccccc1NC(=O)[C@H]2CCC[NH+](C2)Cc3ccc(c(c3)Cl)Cl C38855738
C=CCNC(=O)c1ccccc1NC(=O)C2CC[NH+](CC2)Cc3ccc(c(c3)Cl)Cl C38855767
c1ccc(c(c1)C(=O)NCc2ccco2)NC(=O)C3CC[NH+](CC3)Cc4c(cccc4Cl)Cl C38855884
CN(C)C(=O)c1c2c(n(n1)CC3CCCCC3)CC[C@H](C2)[NH2+]C4[C@@H]5CC6C[C@H]4CC(C5)(C6)O C14743978
CCO[P@]1(=O)N[NH+]2C[C@@H]3C=C(C(=C[C@@H]3C[C@@H]2CO1)Cc4ccccc4)c5ccccc5O C39469330
CCO[P@]1(=O)N[NH+]2C[C@@H]3C=C(C(=C[C@@H]3C[C@@H]2CO1)c4ccccc4O)Cc5ccccc5 C39469348
CCCCNc1[nH+]c2c(s1)C[C@]3(CC[C@H]([C@H]([C@H]3[C@@H]2C)O)[C@H](C)C(=O)N4CCN(CC4)C)C C43548620
c1ccc(c(c1)C(=O)NCc2ccco2)NC(=O)[C@@H]3CCC[NH+](C3)Cc4c(cccc4Cl)Cl C44786817
c1cc2cccnc2c(c1)NC(=O)C[NH+]3CCC(CC3)(c4ccc(c(c4)C(F)(F)F)Cl)O C44972809
C[C@@H](c1ccc(cc1Cl)Cl)[NH2+][C@H](C)C(=O)Nc2ccc(c(c2)S(=O)(=O)N(C)C)Cl C45557393
CC[NH+](CC)[C@@H](C)CNC(=O)Nc1cc(ccc1I)Br C49030540
CC[C@H](C)CN1C(=O)[C@@H]([NH2+]C12CCN(CC2)C(=S)Nc3ccccc3F)[C@@H](C)CC C36028031
CC[C@H](C)CN1C(=O)[C@@H]([NH2+]C12CCN(CC2)C(=S)Nc3ccccc3F)CC(C)C C36032775
CC[C@@H](C)CN1C(=O)[C@H]([NH2+]C12CCN(CC2)C(=S)Nc3ccccc3F)CC(C)C C36032776
Cc1ccc(cc1)SCCNC(=O)[C@H](CC2=c3ccccc3=[NH+]C2)NC(=O)c4cccs4 C63150167
Cc1ccc2=[NH+]CC(=c2c1)CCNC(=O)[C@H]3CCCN(C3)c4[nH]c5ccc(cc5n4)Cl C63695985
c1ccc2=[NH+]CC(=c2c1)CCC(=O)NN3[C@H](Nc4ccccc4C3=O)SCc5cccc(c5)F C63708516
c1ccc(cc1)[C@H](CNC(=O)c2ccc3c(c2)NC(=O)CCS3)C4=c5ccccc5=[NH+]C4 C63908405
c1ccc(cc1)[C@@H]2C(=c3ccccc3=[NH+]2)[C@@H](CNC(=O)CCN4CNC=N4)c5ccccc5 C64009154
c1ccc(cc1)[C@@H]2C(=c3ccccc3=[NH+]2)[C@H](CNC(=O)CCN4CNC=N4)c5ccccc5 C64009156
c1ccc(cc1)[C@H]2C(=c3ccccc3=[NH+]2)[C@H](CNC(=O)CCN4CNC=N4)c5ccccc5 C64009157
CC(C)[C@H]1[C@@H]2C[C@@H]3[C@@]2([C@@H]1O)CC[C@@H]4[C@@]3(CCC[C@@]4(C)CO)C C05104522
Cc1ccccc1NC(=S)NC2CCCCCCC2 C05559585
Cc1ccc(cc1C)NC(=S)N[C@H]2CCCC[C@H]2C C03438099
C[C@H]1CCC[C@H]([C@@H]1C)NC(=S)Nc2ccc(cc2)Cl C06824503
C[C@@H]1Cc2c(ccc(c2S1)Nc3ccccc3)NC(C)C C06545474
Cc1ccc(cc1F)NC(=S)N[C@@H]2CCC[C@@H]([C@@H]2C)C C07351839
Cc1ccc(cc1F)NC(=S)N[C@@H]2CCC[C@H]([C@@H]2C)C C07351842
c1cc(c(cc1/N=C(\N)/SCC2CCCCC2)Cl)F C07666075
Cc1cccc(c1)/N=C(\N)/SCc2cc(ccc2C)C C07666488
Cc1ccc(c(c1)C)NC(=S)N[C@H]2CCCC[C@H]2C C13822262
Cc1ccc(c(c1)C)NC(=S)N[C@@H]2CCCC[C@H]2C C13822266
Cc1ccc(cc1Oc2ccc(cc2N)Br)C(C)C C14630971
CC[C@H](C)Sc1nc(c(s1)N)c2ccccc2C C19723606
CC[C@@H](c1cccc(c1)Cl)Nc2ccc3c(c2)cc[nH]3 C20008941
c1cc(ccc1CNc2ccc3c(c2)cc[nH]3)C(F)(F)F C20132382
Cc1cccc(c1)C[NH2+]Cc2cc(cc(c2[O-])Cl)Cl C20134237
c1cc(cc(c1)Br)Oc2ccc(cc2N)Cl C21814111
Cc1ccc(c(c1)C(C)(C)C)OCc2cc(ccc2N)F C35308685
C[C@@H]1CC[C@H]([C@@H](C1)OCc2ccccc2N)C(C)C C36850499
CC[C@@H](c1ccccc1O)Nc2cccc3c2CCCC3 C20551788
c1cc(ccc1CSc2ccc(cc2N)C(F)(F)F)Cl C37011857
Cc1cc(cc(c1CSc2ccncc2N)C)C(C)(C)C C37189637
c1cc(c(nc1)SCCC23CC4CC(C2)CC(C4)C3)N C37190694
CC(C)(C)c1ccccc1OCc2cc(ccc2Cl)N C37403251
CC[C@@H](C)c1ccccc1Oc2c(cc(cc2F)N)F C38040287
CC[C@H](C)c1ccccc1Oc2c(cc(cc2F)N)F C38040288
CC[NH2+][C@]1(CCCC[C@@H]1C(C)(C)C)c2nccs2 C41188724
CCc1ccc(s1)[C@@H](C)Nc2ccc(c(c2C)O)C C41204751
c1ccc(cc1)C(c2ccccc2)Sc3ccc(nc3)N C41570402
c1cc(sc1)[C@@H](C2CC2)Nc3ccc4c(c3)cc[nH]4 C42329013
c1cc(c(cc1C(F)(F)F)N)SCc2cc(ccc2F)F C43458803
CC(C)c1cc(c(c(c1)C(C)C)[S@@](=O)N)C(C)C C44139411
c1cc(c(cc1SC(F)(F)F)/C=C\C(=O)N)Cl C44261500
CC(C)(C)CCOc1c(cc(cc1Br)F)N C49240411
Cc1cc(cc(c1)NC[C@H](c2ccc3c(c2)CCCC3)O)C C49897485
c1cc(c(cc1C(F)(F)F)N)SCc2ccc(cc2F)F C50884979
c1ccc(c(c1)CCOc2ccc(cc2Cl)Cl)N C52918916
c1cc(ccc1CS/C(=N/c2ccc(cc2)Cl)/N)F C19672491
Cc1ccc(c(c1)C)NC(=S)N[C@H]2CCC[C@@H]([C@@H]2C)C C35587210
Cc1cc(cc(c1)NC(=S)N[C@@H]2CCCC[C@@H]2C)C C07519075
Cc1cc(cc(c1)NC(=S)N[C@H]2CCCC[C@H]2C)C C07519082
CCc1ccc(c(c1)N)OCc2ccc(cc2)Cl C57548893
Cc1ccc(c(c1)C)CNc2ccc(cc2C)[NH+](C)C C57667828
CCCc1c(sc(n1)N)Cc2cc(c(c(c2)F)F)F C61121150
C[C@@H](C(C)(C)C)N(C)c1ccc(c(c1)Cl)C(=S)N C61849939
Cc1ccc(cc1)Cc2csc(n2)Cc3ccc(cc3)N C62434901
c1cc(c(cc1Cl)N)CSCC2CCCC2 C62835757
CCc1cc(c(c(c1)Br)O[C@@H](C)CC)N C66141057
CC(C)(C)c1cc(c(c(c1)Br)OCC=C)N C66141123
CC(=C)COc1c(cc(cc1Br)C(C)(C)C)N C66141125
CC(C)(C)[C@H]1CCc2c(sc(c2C(=O)N3CCCCC3)N)C1 C02558508
CSc1ccc(cc1)[C@@H]2C3=C(c4ccccc4CC3)NC(=O)N2 C00564131
c1c(c[nH]c1C(=O)NC23CC4CC(C2)CC(C4)C3)Br C12776265
Cc1ccc(cc1C)Sc2cc3c(cc2N)OCCO3 C19869389
c1ccc(cc1)c2ccc(cc2)c3cn4cc(ccc4n3)N C19953279
c1cc2c(c(c1)NC(=O)c3ccc4c(c3)CCC4)CCCN2 C20027608
c1cc(c(nc1)Oc2ccc(cc2Cl)Br)N C20372837
CCc1c(c(c(c(n1)N)C#N)c2ccc(s2)Br)C C20478978
CC1(CN(c2ccc(cc2O1)N)Cc3c(cccc3Cl)F)C C19759445
CC1=C/C(=C/2\C[C@@H](NN2)c3ccccc3Cl)/C(=O)C=C1 C05549236
CC1=C/C(=C/2\C[C@@H](NN2)c3c(cccc3Cl)Cl)/C(=O)C=C1 C05588287
C[C@@H]1Cc2cc(ccc2N1C(=O)c3cc(ccc3Cl)Cl)N C36742524
C[C@@H]1C[C@H]1c2c(c(on2)N)c3ccc(cc3)Br C36936668
Cc1ccc(c(c1)Cl)NC(=O)c2ccc3c(c2)CCN3 C37323363
C[C@@H]1Cc2cc(ccc2N1C(=O)c3ccc(cc3Cl)Cl)N C37408928
c1cc(cc(c1)NC(=O)c2ccc(cc2Cl)Cl)C#CCO C37548697
c1cc(ccc1C#CCO)C(=O)Nc2cc(cc(c2)Cl)Cl C37567250
c1cc(cc(c1)C(=O)Nc2ccc(c(c2)Cl)Cl)C#CCO C37567261
C[C@@H]1C[C@H](c2ccccc2N1)C(=O)NC3CCC(CC3)C C19474110
Cc1ccc(cc1Cl)NC(=O)c2ccc(s2)C#CCO C40232522
c1cc2c(cc1[C@@H](c3cc4c(s3)CCCC4)Cl)[nH]c(=O)[nH]2 C40270410
C[C@@H]1CCN([C@@H]2[C@@H]1CCCC2)C(=O)Cc3ccccc3N C40325695
C[C@@H]1CCN([C@H]2[C@@H]1CCCC2)C(=O)Cc3ccccc3N C40325699
Cc1cc(ccc1NC(=O)[C@@H]2Cc3ccccc3N2)Cl C40458820
c1cc2c(cc1OC(F)(F)F)ncc(c2N)Br C41702295
CC(C)(C)NC(=O)Nc1ccccc1I C42205000
c1c(cc(cc1Cl)Cl)Cn2c(c(cn2)Br)N C43666468
c1cc2c(c(c1)F)nc(n2Cc3ccc(cc3)Br)N C48189517
[H]/N=C/1\C(=C2CCCCC[C@@H]2S1)C(=O)Nc3cccc(c3)Cl C37858721
Cc1cc(c(c(c1)C)[C@@H](C)n2c(c(c(n2)C)Br)N)C C43681533
CC1(Cc2ccccc2/C(=C/C(=O)Nc3ccccc3)/N1)C C05843053
c1cc(cc(c1)Br)Cc2nc(c3ccsc3n2)N C50841185
Cc1c(c(c(c(c1C)C)C(=O)N[C@@H]2CCCC[C@@H]2O)C)C C51991253
c1cc(ccc1C(F)(F)F)n2c3cc(ccc3nc2N)F C52122901
c1ccc(c(c1)Cc2nc(c3ccsc3n2)N)Br C55335893
c1ccc(c(c1)Cc2nc3c(c(n2)N)CCCC3)Br C55335914
CC1(c2cc(cc(c2NC1=O)F)[C@@H](C3CCCCC3)O)C C58108906
Cc1c2c(cc(c1Cl)[C@H](C3CCCCC3)O)CC(=O)N2 C58110826
c1ccc(c(c1)c2c(nc(s2)N)c3ccccn3)Cl C41659461
Cc1ccc(c(c1)C)N[C@@H]2c3ccc(cc3NC2=O)Cl C42070330
Cc1cc2c(c(c1)F)NC(=O)[C@@H]2Nc3cccc(c3)Cl C42115197
Cc1c(cco1)c2c(c(c(s2)C#N)N)c3cccs3 C52902357
c1cc(cc2c1cc[nH]2)C(=O)Nc3ccc(cc3Cl)F C60830638
c1csc2c1[C@@H](CCC2)Nc3cc4c(cc3Cl)NC(=O)C4 C61326675
C[C@@H](c1ccsc1)n2c3ccc(cc3nc2N)Br C61365078
Cc1cc(ccc1F)[C@H](c2ccc3c(c2)[nH]c(=O)[nH]3)Cl C63056754
c1ccc(c(c1)Oc2nc3ccc(cc3s2)N)Br C63104965
Cc1ccc(c(c1)C)N[C@H]2c3cc(ccc3NC2=O)Cl C19877515
c1cc2c(cc1F)[C@@H](C(=O)N2)Nc3ccc(cc3Cl)Cl C21012844
Cc1ccc(cc1)N2C(=[NH+][C@](N2)(C)c3cccs3)[S-] C08683623
Cc1cc(c(c(c1)C)NC(=S)N(CCC(C)C)C2CC[NH+](CC2)C(C)C)C C02933431
Cc1ccc2nc(cc(=O)n2c1)C[NH2+][C@H](C)c3cc(c(cc3Cl)Cl)F C07375070
COCC[NH2+]Cc1cc(ccc1OCc2ccc(cc2)Cl)Br C08469100
CC1CC[NH+](CC1)[C@@H](CNC(=O)c2cc(ccc2F)Cl)c3cccs3 C13008842
CC(C)[NH2+]CC(=O)N1c2ccccc2-n3cccc3[C@H]1c4ccc(cc4)Cl C06669120
c1ccc2c(c1)CC(C2)[NH+]3CCC4(CC3)C[C@H]4C(=O)NCCC5=CCCCC5 C14982775
Cc1ccc(c(c1)NC(=O)[C@@H](C)[NH+](C)Cc2ccc(s2)Br)C C15109132
C[C@H]1C[C@@H](C[NH+](C1)CCCNC(=O)C2=Cc3c(c4c(s3)CCCC4)CS2)C C20557550
CC[NH+](Cc1ccc(s1)Br)CC(=O)Nc2ccc(c(c2F)F)F C20814739
COCC[NH2+]Cc1ccc(c(c1)Br)OCc2ccc(cc2)Cl C20876529
C[C@@H](C(=O)Nc1ccc(cc1F)Br)[NH+](C)Cc2c(cccc2Cl)F C26481281
CC1(C[C@](CCO1)(CC[NH2+]C2CCN(CC2)C)c3cccc(c3)C(F)(F)F)C C27579123
CC[NH2+][C@@H](c1ccc(s1)Br)c2cc3c(cc2Cl)OCCO3 C35557692
Cc1ccc(o1)[C@H](C)[NH2+]Cc2cc(c(c(c2)Br)OC)Br C36325113
CCOc1cc(cc(c1OCC#C)Br)C[NH2+][C@H](C)c2ccccc2 C36612622
C[C@H](c1ccc(s1)Cl)[NH2+]Cc2cc3c(c(c2)Br)OCCO3 C36992208
c1ccc(c(c1)C[NH+]2CCC[C@@H](C2)C(=O)NCCSCc3ccccc3Cl)F C38837419
c1ccc(c(c1)C[NH+]2CCC[C@H](C2)C(=O)NCCSCc3ccccc3Cl)F C38837423
Cc1cccc(c1)C[NH+]2CCC[C@H](C2)C(=O)NCCSCc3ccccc3C C38852945
CC[NH+](CC)[C@H](CNC(=O)c1ccccc1I)c2ccccc2 C36692866
c1cc2n(c1)CC[NH+]([C@@H]2c3ccc(cc3)Cl)CC(=O)Nc4ccc(cc4)F C40388005
CCN1CCC[C@H]1C[NH2+]Cc2cc(cc(c2OC(C)C)Br)Br C40719653
CCN1CCC[C@@H]1C[NH2+]Cc2cc(c(c(c2)Br)OC(C)C)Br C40719676
CCOc1cc(cc(c1OC(C)C)Br)C[NH2+]Cc2cccs2 C40729031
Cc1cccc(c1)COc2ccc(cc2C[NH2+]Cc3ccccn3)Br C40739291
c1cc(c(c(c1)Cl)COc2ccc(cc2C[NH2+]Cc3ccncc3)Cl)F C40743387
c1ccc(c(c1)C[NH+]2CCC[C@H](C2)C(=O)NCCSCc3ccccc3F)Cl C44909024
c1cc(ccc1CNC(=O)[C@H]2CCC[NH+](C2)Cc3ccc(c(c3)Cl)Cl)F C44932036
C=CC[NH+](CC(=O)Nc1ccccc1I)C2CCCC2 C48581726
CSc1ccccc1C[NH+]2CCC(CC2)CNC(=O)c3c(cccc3Cl)F C49523411
c1c(oc(c1Br)Br)C[NH2+]CCCOC2CCCCC2 C50359069
CC[NH2+][C@H](C)c1c(nc(s1)c2cc(c(o2)Br)Br)C C50359154
CC[NH2+]Cc1cc(cnc1Oc2ccc(cc2Br)F)Br C51545825
CC[NH2+]Cc1cc(cnc1Oc2ccc(cc2F)Br)Br C51570521
CC(C)C[NH2+]Cc1ccnc(c1)Oc2cccc(c2)I C51570601
CC(C)C[NH2+]Cc1nc(cs1)COc2ccc(cc2Cl)Br C52694109
CC(C)[NH2+]CCCOc1c(cc(c2c1nccc2)Br)Br C53587534
C[NH2+][C@@H](Cc1c(ccs1)Br)c2cc(c(c(c2)Cl)OC)OC C53830526
C[NH+]1CCC[C@@H](C1)CNc2cc(cc(c2OC(F)F)Br)Cl C54241353
C[NH+]1CCC(CC1)CNc2cc(cc(c2OC(F)F)Br)Cl C54241355
CCC[NH2+][C@H](C)c1c(nc(s1)N(C)Cc2cc(cs2)Br)C C54907533
CCCc1c(sc(n1)N(C)Cc2cc(cs2)Br)C[NH2+]CC C54999631
Cc1ccccc1C[NH+]2CCC(CC2)NC(=O)c3ccccc3SC(C)C C56015755
Cc1c(cccc1NC(=O)c2cc(sc2Cl)Cl)C[NH+]3CCSCC3 C60221754
CC(C)(C)[NH2+]Cc1cccnc1Oc2cccc(c2)I C51570570
COCC[NH2+]Cc1ccc(c(c1)Br)OCc2c(ccs2)Br C62728476
COCC[NH2+]Cc1cc(ccc1OCc2cc(cs2)Br)Br C62730179
COCC[NH2+]Cc1ccc(c(c1)Cl)OCc2ccc(s2)Br C62730528
Cc1cc(c2=C[C@@H]([NH+]=c2c1)C(=O)NCCSCc3c(cccc3Cl)F)C C63598677
CSc1ccccc1C(=O)NC[C@@H](c2cccs2)C3=c4ccccc4=[NH+]C3 C63806730
Cc1cc(c2c(c1)sc(n2)N3CCC(CC3)C(=O)NCC[NH+](C)C4CCCCC4)C C05107418
CC[NH+]1CCC(CC1)N(Cc2ccc(cc2)F)C(=O)Nc3ccc(c(c3)C)Br C09151187
Cc1c(sc(c1[C@H](c2ccccc2)[NH+]3C[C@H](O[C@@H](C3)C)C)NC(=O)c4ccccc4)C C09494706
Cc1c(nc(o1)c2cccc(c2)Br)C[NH+]3CCC(CC3)C(=O)N[C@H]4CCCC[C@@H]4C C09731775
Cc1ccn2c(c1)nc(c2C[NH2+][C@H](C)c3ccccc3Cl)C(=O)N4CCCCCC4 C11935218
Cc1ccn2c(c1)nc(c2C[NH2+][C@@H](C)c3ccccc3Cl)C(=O)N4CCCCCC4 C11935219
Cc1c(sc(c1[C@H](c2ccc(c(c2)Cl)Cl)[NH+]3CCOCC3)NC(=O)c4ccco4)C C12042325
c1ccc(c(c1)NC(=O)CC[C@H]2CCC[NH+](C2)CC3=Cc4cc(ccc4OC3)Cl)F C12576141
CC1(CCc2c1cc(cc2[C@@H](C[C@@H]3c4c(cc5c(c4OC)OCO5)CC[NH+]3C)O)C(C)(C)C)C C12660127
c1ccc2c(c1)CC(C2)[NH2+][C@@H]3CCc4c(sc5c4c(=O)n(cn5)CCc6ccccc6F)C3 C14969902
c1ccc2c(c1)c(c(o2)[C@@H](c3ccc(cc3)Br)[NH+]4CCCCC4)NC(=O)c5ccco5 C15859341
COc1cc(ccc1OCc2ccc(cc2Cl)F)C[NH2+]C3C4CC5CC(C4)CC3C5 C16214735
Cc1c(sc(c1[C@H](c2cccc(c2Cl)Cl)N3CC[NH+](CC3)C)NC(=O)c4ccco4)C C19312326
Cc1cc(oc-2c/c(=[NH+]/C(=S)N3CCN(CC3)C(c4ccccc4)c5ccccc5)/ccc12)O C20344218
CC(=O)[NH+]=c1ccc-2c(cc(oc2c1)O)COc3cc(cc(c3)C(F)(F)F)C(F)(F)F C21237174
C[C@@]12CC3C[C@@](C1)(CC(C3)(C2)[NH2+]Cc4cc(c(c(c4)Br)OCc5cccnc5)OC)C C22076912
CC(C)(C)c1ccc(cc1)[C@@H](CNC(=O)c2cc(=O)c3cc(ccc3o2)Cl)[NH+](C)C C28289723
C=CC[NH+](CC=C)C[C@@H](Cn1c2ccc(cc2c3c1ccc(c3)Br)Br)O C28464450
c1ccc(cc1)C[NH+](Cc2ccc(cc2)Cl)Cc3ccc(o3)C(=O)Nc4ccccc4F C33437608
CC[C@H](C(=O)Nc1ccc(cc1)C(C)C)[NH+]2CCC(CC2)C(=O)N3C[C@H](C[C@@H](C3)C)C C35345643
C=CC[NH+](Cc1ccc(s1)Cl)Cc2[nH]c(=O)c3c(csc3n2)c4ccc(cc4)F C20682028
Cc1cccc(c1)CNC(=O)[C@H]2CC[C@@H]([NH+](C2)Cc3ccc(cc3F)F)c4ccccc4 C35814614
C[NH+]1CCN(CC1)[C@@H](c2cccc(c2)Cl)c3c4c(sc3NC(=O)c5ccco5)CCCC4 C38546494
c1ccc(cc1)CCNC(=O)C2=CC3=c4ccccc4=[NH+][C@H]3C(=N2)c5ccccc5Cl C38563627
Cc1ccc(cc1)CNC(=O)C2=CC3=c4ccccc4=[NH+][C@@H]3C(=N2)c5cccc(c5)Cl C38563634
Cc1ccc(cc1)CNC(=O)C2=CC3=c4ccccc4=[NH+][C@H]3C(=N2)c5ccccc5Cl C38563819
CCOC(=O)[C@@H]1C(=c2cc(ccc2=[NH+]1)C)NC(=O)C34C[C@H]5C[C@@H](C3)CC(C5)(C4)Br C38654252
c1cc(c(cc1C(F)(F)F)NC(=O)[C@@H]2CCC[NH+](C2)Cc3ccc(cc3Cl)Cl)Cl C38857043
c1cc(c(nc1)Nc2ccc(cc2)F)C[NH+]3CCC[C@@H](C3)C(=O)N4CCC[C@@H]5[C@@H]4CCCC5 C39198293
c1cc(c(nc1)Nc2ccc(cc2)F)C[NH+]3CCC[C@H](C3)C(=O)N4CCC[C@@H]5[C@@H]4CCCC5 C39198294
CCOC(=O)C1=C(S/C(=C\C2=c3ccccc3=[NH+]C2)/C1=O)Nc4ccc(cc4)Cl C39344411
C[C@]12C[C@H](CC(C1)(C)C)[NH+](C2)C[C@@H](COC(c3ccc(cc3)Cl)c4ccc(cc4)Cl)O C33663708
CC[C@@H](C(=O)Nc1ccc(cc1)C(C)C)[NH+]2CCC(CC2)C(=O)N3C[C@@H](C[C@@H](C3)C)C C13353512
CC[C@H](C(=O)Nc1ccc(cc1)C(C)C)[NH+]2CCC(CC2)C(=O)N3C[C@@H](C[C@@H](C3)C)C C13353508
Cc1ccc(cc1)[C@@H](c2ccccc2)NC(=O)C3CC[NH+](CC3)Cc4ccc(cc4Cl)Cl C44938017
Cc1ccc(cc1)SCCCNC(=O)[C@H]2CCC[NH+](C2)Cc3c(cccc3Cl)F C44942463
CCCCn1c(c([nH+]c1SCC(=O)Nc2c(cc(cc2Br)C)Br)C)C C45850377
Cc1ccc(c(c1)C)NC(=O)C2CC[NH+](CC2)Cc3cc4ccccc4n3Cc5cccc(c5)F C46056015
CC(C)N(c1[nH+]c(=O)c2cc(ccc2s1)NC(=O)c3ccc(cc3)Br)C(C)C C35972844
CC(C)N(c1[nH+]c(=O)c2cc(ccc2s1)NC(=O)c3ccccc3Br)C(C)C C35972846
CCN1CC[NH+](CC1)c2ccc(cc2C)NCc3cc(=O)oc4c3c5ccccc5cc4 C57878629
CN(C)c1ccc(cc1)[C@H](CNC(=O)/C=C/c2cccc(c2)F)C3=c4ccccc4=[NH+]C3 C63221897
CC(C)(C)C(=O)CS[C@@H]1NN=C(N1c2ccc(cc2)Cl)C3=c4ccccc4=[NH+]C3 C39948353
CC(C)(C)C(=O)CS[C@H]1NN=C(N1c2ccc(cc2)Cl)C3=c4ccccc4=[NH+]C3 C39948354
Cc1ccc(cc1)c2c3c(cc(n2)C(=O)NCCC4=c5ccccc5=[NH+]C4)[C@H]6C=CC=CC6=N3 C63374731
C[C@@H](c1ccc2c(c1)OCCO2)NC(=O)[C@H]3C(=c4ccccc4=[NH+]3)Sc5ccc(cc5)Cl C63530468
COc1ccc2=C([C@H]([NH+]=c2c1)C(=O)NCCc3ccc(cc3)Cl)Sc4ccccc4 C63530886
C[C@H]1C(=c2cc(ccc2=[NH+]1)F)CCN(Cc3cccs3)C(=S)NC4CCCCC4 C63655237
c1ccc(cc1)[C@H]2C(=c3ccccc3=[NH+]2)SCCNC(=O)c4c(cccc4Cl)F C63755456
c1ccc2=[NH+][C@H](C(=c2c1)SCCNC(=O)c3ccccc3Cl)c4ccc(cc4)F C63755481
Cc1cc(c(cc1Cl)Cl)S(=O)(=O)NC(=[NH2+])c2cc(nc(c2)Cl)Cl C04288504
c1cc(ccc1SCC(=[NH2+])NS(=O)(=O)c2cc(cc(c2)Cl)Cl)Cl C01042563
Cc1ccc(cc1)CNC(=O)N[C@H](C)c2c3c(sc2n4cccc4)C[NH+](CC3)C C06877425
Cc1ccc(cc1C)NC(=O)c2cnn(c2C3CC[NH2+]CC3)c4ccc(cc4)Cl C09227260
Cc1ccc(cc1Cl)n2c(c(cn2)C(=O)Nc3ccc(cc3F)F)C4CC[NH2+]CC4 C09227311
Cc1ccc(cc1Cl)n2c(c(cn2)C(=O)Nc3cc(ccc3F)F)C4CC[NH2+]CC4 C09227320
CC1CC[NH+](CC1)[C@@H](CNC(=O)C[C@H]2C(=O)Nc3cc(ccc3S2)Cl)c4cccs4 C11603456
c1ccc(c(c1)C[NH+]2C[C@H](C[C@H]2C(=O)NC3CC3)Sc4[nH]c5ccccc5n4)Cl C11912088
c1ccc(cc1)NC(=O)C[NH+]2CCC(CC2)NC(=O)/C=C/c3cc(ccc3F)Br C13012403
CCOc1ccc(cc1CO)C[NH2+][C@@H]2CCCc3c2cnn3c4ccc(cc4)C(C)(C)C C14955162
Cc1cccc(c1)n2c(c(cn2)C(=O)Nc3ccc(cc3F)Br)C4CC[NH2+]CC4 C15726883
C[NH+]1CCN(CC1)[C@H](CNC(=S)Nc2ccc(c(c2)Cl)Cl)c3cccs3 C21362956
Cc1cc(cc(c1)NC(=O)[C@@H](c2ccccc2)[NH2+]C[C@H](C(C)C)N3CCOCC3)C C22929719
Cc1cc(cc(c1)NC(=O)[C@@H](c2ccccc2)[NH2+]C[C@@H](C(C)C)N3CCOCC3)C C22929723
Cc1cc(cc(c1)NC(=O)[C@H](c2ccccc2)[NH2+]C[C@H](C(C)C)N3CCOCC3)C C22929726
Cc1ccc(cc1)C(=O)Nc2cccc(c2)C[NH2+]Cc3ccccc3Cn4cccn4 C24761259
CCCCNC(=O)c1ccccc1NC(=O)[C@@H]2CCC[NH+](C2)Cc3ccccc3F C30939688
CN(CC(=O)Nc1ccc(cc1)F)C(=O)C[NH2+][C@H](c2ccc(cc2)F)c3cccs3 C29936323
Cc1ccc2c(c1)[nH]c([nH+]2)N3CCC[C@H](C3)C(=O)NCCc4ccc(cc4)SC C33072210
Cc1ccc2c(c1)[nH]c([nH+]2)N3CCC[C@@H](C3)C(=O)NCCc4ccc(cc4)SC C33072212
CC[C@@H](C)CNC(=O)[C@@H]1CSC2([NH2+]1)CCN(CC2)C(=O)C[C@@H](C)CC(C)(C)C C35374610
CC[C@H](C)CNC(=O)[C@@H]1CSC2([NH2+]1)CCN(CC2)C(=O)C[C@@H](C)CC(C)(C)C C35374613
CC[C@@H](C)CNC(=O)[C@@H]1CSC2([NH2+]1)CCN(CC2)C(=O)[C@@H](CC)c3ccccc3 C35374683
CC[C@@H](C)CNC(=O)[C@H]1CSC2([NH2+]1)CCN(CC2)C(=O)[C@@H](CC)c3ccccc3 C35374690
Cc1c(sc(c1[C@@H](c2ccncc2)Nc3cccc[nH+]3)NC(=O)c4ccccc4)C C35476900
Cc1c(sc(c1[C@H](c2ccncc2)Nc3cccc[nH+]3)NC(=O)c4ccccc4)C C35476901
Cc1ccc(c(c1)C)c2csc3c2c(=O)[nH]c(n3)C[NH+](C[C@@](C)(C=C)O)C4CC4 C35746419
Cc1ccc(c(c1)C)c2csc3c2c(=O)[nH]c(n3)C[NH+](CC=C)C[C@@](C)(C=C)O C36206482
Cc1ccccc1C[NH+]2CCC(CC2)CNC(=O)c3cc4ccc5cccnc5c4[nH]3 C08596158
CCc1cc(c(s1)NC(=O)c2ccco2)[C@@H](c3ccsc3)Nc4cccc[nH+]4 C38547942
CCCC[C@H](C)C(=O)N1C[C@@H](C2(C1)CC[NH2+]CC2)C(=O)N[C@@H](C)c3ccc(cc3)C C39639386
CCCC[C@@H](C)C(=O)N1C[C@H](C2(C1)CC[NH2+]CC2)C(=O)N[C@@H](C)c3ccc(cc3)C C39639387
CCCC[C@H](C)C(=O)N1C[C@H](C2(C1)CC[NH2+]CC2)C(=O)N[C@@H](C)c3ccc(cc3)C C39639388
CC[C@@H](c1ccccc1)C(=O)N2C[C@@H](C3(C2)CC[NH2+]CC3)C(=O)NCC(CC)CC C39666820
CC[C@H](c1ccccc1)C(=O)N2C[C@@H](C3(C2)CC[NH2+]CC3)C(=O)NCC(CC)CC C39666822
CCCCCCC(=O)N1C[C@@H](C2(C1)CC[NH2+]CC2)C(=O)NCc3cc(cc(c3)C)C C39694822
CCc1ccc(cc1)[C@H](C)NC(=O)[C@@H]2CN(CC23CC[NH2+]CC3)C(=O)Cc4ccccc4C C39696307
CCc1ccc(cc1)[C@H](C)NC(=O)[C@H]2CN(CC23CC[NH2+]CC3)C(=O)Cc4ccccc4C C39696309
CC[C@H]1CCCCN1C(=O)[C@@H](C)[NH2+]C[C@H](c2c[nH]c3c2cccc3)[C@@H]4CC=CS4 C39747717
C[C@@H]1C[C@@H](CN(C1)C(=O)[C@@H](C)[NH2+]C[C@H](c2c[nH]c3c2cccc3)[C@@H]4CC=CS4)C C39991411
C[C@@H]1C[C@H](CN(C1)C(=O)[C@@H](C)[NH2+]C[C@H](c2c[nH]c3c2cccc3)[C@@H]4CC=CS4)C C39991415
C[C@@H](C[NH2+]Cc1cc(c(c(c1)Br)OCc2cccc(c2)Cl)OC)O C40743977
c1ccc(cc1)CSC(=N/[NH+]=C(/c2cncc(n2)Cl)\N)SCc3ccccc3 C44548981
C[C@H]1C(=O)N(C2([NH2+]1)CCN(CC2)C(=S)Nc3cccc(c3)Cl)[C@H](C)c4ccccc4 C36026864
c1cc(c(cc1Br)NC(=O)NCc2cc[nH+]c(c2)N3CCCC3)Br C58891757
CC[NH+](CC)[C@H](CNC(=O)Nc1ccc(cc1Br)F)c2ccsc2 C57757833
Cc1ccccc1[C@@H]2[C@H](CN(N2)c3ccc(cc3F)F)CN(C)Cc4[nH]c(c[nH+]4)C C64066688
C[C@H]1C(=c2ccccc2=[NH+]1)CCNC(=O)[C@@H](C(C)C)NC(=O)c3ccc(cc3)Cl C64131258
C[C@@H]1C(=c2ccccc2=[NH+]1)CCNC(=O)[C@H](C(C)C)NC(=O)c3ccc(cc3)Cl C64131259
C[C@H]1C(=c2ccccc2=[NH+]1)CCNC(=O)[C@H](C(C)C)NC(=O)c3ccc(cc3)Cl C64131260
Cc1cccc(c1)C[NH+]2CCC(CC2)CNC(=O)c3cn(c(=O)c4c3c5ccccc5n4C)C6CCCC6 C09674029
Cc1c(cnn1C)C[NH+]2CCOc3c(cc(cc3O)c4cccc5c4Sc6ccccc6S5)C2 C12279890
Cc1ccc(c(c1)C[NH+]2C[C@H](C[C@H]2C(=O)Nc3ccc4c(c3)nc(s4)C)Sc5nc(cc(n5)C)C)C C12283301
CC1(CN(C2([NH2+]1)CCN(CC2)c3c(cc(cn3)C(F)(F)F)Cl)C(=O)c4ccc(cc4Cl)Cl)C C20389178
c1cc(cc(c1)Br)/[NH+]=c\2/c(cc3cc(ccc3o2)Cl)C(=O)Nc4nccs4 C02951216
Cc1cccc(c1C)/[NH+]=c\2/c(cc3cc(ccc3o2)Br)C(=O)Nc4nccs4 C02951352
CCOc1ccccc1/[NH+]=c\2/c(cc3c(cnc(c3o2)C)CO)c4nc(cs4)c5ccc(cc5)Cl C20849421
C[C@]1(Cn2c3ccccc3cc2C(=O)N1CCC[NH+](C)C4CCCCC4)C(=O)NC5CCCCC5 C20902854
C[C@@]1(Cn2c3ccccc3cc2C(=O)N1CCC[NH+](C)C4CCCCC4)C(=O)NC5CCCCC5 C20902856
c1ccc2cc(ccc2c1)N3C(=O)[C@@H]4[C@H]5c6ccccc6C=C[NH+]5[C@H]([C@H]4C3=O)C(=O)Nc7ccc(cc7)Cl C16038078
c1ccc2cc(ccc2c1)N3C(=O)[C@@H]4[C@H]5c6ccccc6C=C[NH+]5[C@@H]([C@@H]4C3=O)C(=O)Nc7ccc(cc7)Cl C16038076
c1ccc(cc1)/[NH+]=c\2/c(cc3cc(ccc3o2)Br)C(=O)Nc4ccc(cc4Cl)Cl C27500079
Cc1ccc(cc1)NC(=O)c\2cc3cc(ccc3o/c2=[NH+]\c4c(c5c(s4)CCCC5)C#N)Br C27520268
c1ccc(cc1)C(c2ccccc2)NC(=O)C3CC[NH+](CC3)Cc4nc(no4)c5ccccc5Cl C30984175
c1cc(cc(c1)Cl)c2nc(on2)C[NH+]3CCC[C@@H](C3)C(=O)Nc4ccc(c(c4)C(F)(F)F)Cl C31052158
c1cc(cc(c1)Br)NC(=O)[C@@H]2CCC[NH+](C2)Cc3nc(no3)c4ccc(cc4Cl)Cl C31054471
CCc1cccc(c1NC(=O)[C@H]2CCC[NH+](C2)Cc3nc(no3)c4ccc(cc4Cl)Cl)CC C31054977
COc1ccc(cc1)C2=[NH+]c3c(cnn3[C@@H](C2)c4ccc(cc4)Br)C(=O)Nc5ccccc5 C21527700
CC1=C2[C@H](C3=C(CC(CC3=O)(C)C)[NH+]=C2N(N1)c4ccccc4C(F)(F)F)c5ccc(cc5)Cl C14361026
c1cc(ccc1c2nc(on2)C[NH+]3CCC[C@@H](C3)C(=O)Nc4ccc(cc4Cl)Cl)Br C38905458
COc1ccccc1NC(=O)/N=C/2\N=[NH+][C@@H](S2)c3ccccc3SCc4ccc(cc4)F C38926252
c1cc(ccc1[C@@H]2[NH+]=NC(=S)N2/N=C/c3cc(cc(c3O)Br)Br)Cl C39011979
c1cc(ccc1[C@H]2[NH+]=NC(=S)N2/N=C/c3cc(cc(c3O)Br)Br)Cl C39011980
Cc1cc(cc(c1)NC(=O)c2cccc(c2)c3ccc4c(c3)C(=O)CC5(O4)CC[NH+](CC5)C)C C39227299
C[NH+]1CCC2(CC1)CC(=O)c3cc(ccc3O2)c4ccc(cc4)C(=O)Nc5cccc6c5CCCC6 C39227680
C[NH+]1CCC2(CCc3cc(ccc3O2)c4ccc(cc4)C(=O)N[C@H]5CCc6c5cccc6)CC1 C39227698
c1ccc(cc1)C2=c3cc(ccc3=[NH+]C(=O)[C@H]2C4=NN[C@H](C4)c5ccc(cc5)Br)Cl C39706814
c1cc(cc(c1)Br)c2nc(on2)C[NH+]3CCC[C@H](C3)C(=O)Nc4cc(ccc4Cl)Cl C44813891
c1ccc2c(c1)[nH]c(n2)c\3cc4cc(ccc4o/c3=[NH+]\c5ccc(cc5)C(F)(F)F)Br C08450275
COc1ccc(cc1NC(=O)N2CCC3=c4ccccc4=[NH+][C@@H]3[C@H]2c5ccc(cc5)F)Cl C63571734
COc1ccc(cc1)[C@@H]2[C@H]3C(=c4cc(ccc4=[NH+]3)Cl)CCN2C(=O)NC56CC7CC(C5)CC(C7)C6 C63572237
COc1ccc(cc1NC(=O)N2CCC3=c4cc(ccc4=[NH+][C@@H]3[C@H]2c5ccc(cc5)F)Cl)Cl C63572431
Cc1ccc(c(c1)NC(=O)N2CCC3=c4cc(ccc4=[NH+][C@@H]3[C@@H]2c5ccc(cc5)F)Cl)OC C63572582
c1cc(ccc1CNC(=O)N2CCC3=c4cc(ccc4=[NH+][C@H]3[C@H]2c5ccc(cc5)F)Cl)F C63572684
CSc1cccc(c1)NC(=O)N2CCC3=c4cc(ccc4=[NH+][C@H]3[C@@H]2c5ccc(cc5)F)Cl C63572689
Cc1ccc(c(c1)Cl)NC(=O)N2CCC3=c4cc(ccc4=[NH+][C@@H]3[C@H]2c5ccc(cc5)F)OC C63573176
Cc1ccc(cc1NC(=O)N2CCC3=c4cc(ccc4=[NH+][C@H]3[C@H]2c5ccc(cc5)F)OC)Cl C63573191
Cc1ccc(cc1)[C@@H]2[C@@H]3C(=c4cc(ccc4=[NH+]3)OC)CCN2C(=O)Nc5cccc(c5C)Cl C63573423
Cc1ccc(cc1)[C@@H]2[C@H]3C(=c4cc(ccc4=[NH+]3)OC)CCN2C(=O)NC56CC7CC(C5)CC(C7)C6 C63573499
Cc1ccc(cc1)[C@H]2[C@H]3C(=c4cc(ccc4=[NH+]3)OC)CCN2C(=O)NC56CC7CC(C5)CC(C7)C6 C63573501
Cc1cccc(c1)S(=O)(=O)/N=C\2/[C@H]([NH+]=c3ccccc3=N2)Nc4ccc(c(c4)C)Br C38976760
Cc1ccc(c(c1)S(=O)(=O)/N=C\2/[C@@H]([NH+]=c3ccccc3=N2)Nc4ccc(c(c4)C)Br)C C38981362
c1cc(ccc1[C@H]2N=[NH+]C(=S)N2/N=C/c3cc(cc(c3O)Br)Br)Cl C39011980
C[NH+]1CCc2c(sc-3c2CN([C@H](c4n3ccc4)c5cccc(c5)OC)C(=O)Nc6ccc(cc6F)F)C1 C35427340
C[NH+]1CCc2c(sc-3c2CN([C@@H](c4n3ccc4)c5cccc(c5)OC)C(=O)Nc6ccc(cc6F)F)C1 C35427342
CC[NH+]1CCc2c(sc-3c2CN([C@@H](c4n3ccc4)c5ccccc5)C(=O)Nc6ccccc6C)C1 C35427435
Cc1cccc(c1C)/[NH+]=c\2/c(cc3cc(ccc3o2)Br)C(=O)Nc4cccc(n4)C C67294678
Cc1ccc(c(c1)C)/[NH+]=c\2/c(cc3cc(ccc3o2)Br)C(=O)Nc4ccc(cn4)C C67294763
c1ccnc(c1)NC(=O)c\2cc3cc(ccc3o/c2=[NH+]\c4cccc(c4)Cl)Br C67295092
c1cc(c(cc1Cl)F)/[NH+]=c\2/c(cc3cc(ccc3o2)Br)C(=O)Nc4nccs4 C67295326
C[C@@H]1CC[C@H]([C@@H](C1)O[P@@](=O)(c2ccc(cc2)N(C)C)[C@@H](c3ccc(cc3)Br)O)C(C)C C03865106
CCC(C)(C)[C@@H]1CCc2c(sc(c2C#N)NC(=O)c3c(onc3c4c(cccc4Cl)Cl)C)C1 C02081302
c1cc(cc(c1)Br)C(=O)N/N=C/c2ccc(cc2)OC(=O)c3ccc(cc3Cl)Cl C02584986
c1ccc(cc1)[C@@H](Nc2ccccc2)n3c(=S)n(c(n3)c4cccc(c4)Br)c5ccccc5 C03129999
CCN(CC)c1ccc2c(c1)Oc3ccc(cc3[C@@]24c5ccccc5C(=O)O4)Nc6cccc(c6)Cl C08453774
Cc1ccc(cc1)c2nn3c(c(c4c3n2CCCC4)c5ccccc5)C(=S)Nc6ccc(cc6)Cl C02192659
Cc1ccc(cc1)c2cn3c(c(c4c3n2CCCC4)c5ccc(cc5)C)C(=O)Nc6ccccc6Cl C09345444
Cc1cccc(c1)NC(=O)c2c(c3c4n2cc(n4CCCC3)c5ccc(cc5)Cl)c6ccc(cc6)F C09346157
COc1cc2c(cc1OC)sc(n2)Nc3c(c4c(s3)CCCCC4)c5nc6ccccc6s5 C10068992
Cc1cccc(c1)Nc2c3c4c(sc3nc(n2)CSc5ccc(cc5)Br)CCCC4 C12566699
Cc1ccc(cc1)c2cc(c(c(n2)S[C@@H](C)C(=O)Nc3ccccc3C)C#N)c4ccc(cc4)Cl C06246177
Cc1ccc(cc1)c2c3c4n(c2C(=S)Nc5ccccc5C)cc(n4CCCC3)c6ccc(cc6)Cl C02326945
CC1(CC2=Nc3ccccc3N([C@@H]([C@H]2C(=O)C1)c4ccc(cc4)C(C)(C)C)C(=S)Nc5ccccc5)C C01860844
Cc1ccc2c(c1)sc(n2)c3ccc(cc3)NC(=O)[C@H](C)Oc4ccc(cc4Br)Cl C14643873
Cc1cc(c(n1c2cc(ccc2Cl)C(F)(F)F)C)/C=C(\C#N)/C(=O)Nc3cccc(c3)C(F)(F)F C15979814
C[C@H]1CCc2c(csc2C1)C(=O)Nc3c(c4c(s3)C[C@@H](CC4)c5ccccc5)C(=O)OC(C)C C02105076
CC1=C([C@H](C2=C(N1)C[C@H](CC2=O)c3ccc(cc3)Cl)c4ccc(cc4)Cl)C(=O)OC5CCCCC5 C02926089
CC1=C([C@@H](C2=C(N1)C[C@@H](CC2=O)c3cccs3)c4ccc(cc4)Cl)C(=O)OCCc5ccccc5 C01074811
C[C@@H]1CCC[C@H]([C@@H]1C)NC(=O)c2ccc3c(c2)N(C(=O)/C(=C/c4ccccc4)/S3)Cc5ccc(cc5)F C20736228
C[C@@]1(Cn2c3ccccc3cc2C(=O)N1c4cccc(c4)C(F)(F)F)C(=O)NC5CCCCCCC5 C20903270
Cc1ccc(cc1)c2cn3c(c(c4c3n2CCCC4)c5ccc(cc5)C)C(=O)Nc6cccc(c6)Cl C27028347
c1ccc2c(c1)nc(n2CC(=O)Nc3c(cc(cc3Cl)Cl)Cl)SCc4ccc(cc4)Cl C32684879
Cc1cc(cc(c1)n2c(=O)c3ccc(cc3nc2SCc4ccccc4Cl)C(=O)NC(C)C)C C33077658
Cc1cc2c(cc1C)nc3c(n2)[C@@]4(CC[C@]3(C4(C)C)C(=O)Nc5cc(ccc5Oc6ccccc6)Cl)C C33370547
CCc1cccc2c1[nH]cc2[C@H](CC(=O)N3C[C@]4(C[C@@H]3CC(C4)(C)C)C)c5ccccc5C(F)(F)F C35908386
CC[C@H](C)OC(=O)C1=C(NC2=C([C@H]1c3ccccc3Br)C(=O)C[C@@H](C2)c4ccccc4)C C35973799
Cc1ccc(cc1)CN2c3ccccc3S/C(=C/c4ccc(cc4)C(=O)N[C@@H]5CCC[C@@H]([C@@H]5C)C)/C2=O C36209919
Cc1ccccc1[C@@H](C(=O)NC(C)(C)CC(C)(C)C)N(c2cccc(c2)Cl)C(=O)C#Cc3ccccc3 C36484448
c1ccc(cc1)C(c2ccccc2)N3c4ccccc4/C(=N\Nc5c6ccccc6nc7c5cccc7)/C3=O C39557550
C[C@@H]1CCc2c(sc(c2c3nc4ccccc4s3)NC(=O)CCCSc5ccc(cc5)Cl)C1 C36717975
CC1([C@H]2CC[C@@]1(c3c2nc4cc(c(cc4n3)Cl)Cl)C(=O)NN(c5ccccc5)c6ccccc6)C C39854968
Cc1ccccc1CSc2nnc(s2)NC(=O)c3c(c4c(s3)cc(cc4Cl)Cl)Cl C39885683
Cc1cccc(c1)C[C@@H]2C(=O)N(/C(=C(\C#N)/C(=O)Nc3ccccc3C)/S2)c4ccc(cc4)C(C)C C39897009
Cc1ccc(cc1)C[C@H]2C(=O)N(/C(=C(\C#N)/C(=O)Nc3ccc(cc3)C)/S2)c4ccc(cc4)C(C)C C39897314
Cc1cc(c(c(c1)C)S(=O)(=O)/N=C/2\C=C(C(=O)c3c2cccc3)Nc4ccc(c(c4)Cl)Cl)C C28117481
c1cc(c(cc1Cc2cnc(s2)NC(=O)C3=Cc4cc(ccc4OC=C3)Cl)Cl)Br C36639758
Cc1ccc(cc1)c2nc(on2)c3c4c(sc3NC(=O)/C=C/c5ccc(cc5)C(C)(C)C)CCCC4 C40993846
c1cc(ccc1c2nc(on2)c3c4c(sc3NC(=O)/C=C/c5ccc(cc5Cl)Cl)CCCC4)F C40994175
CC1([C@H]([C@@H]1C(=O)Nc2c(c3c(s2)CCCC3)c4nc(no4)c5ccc(cc5)F)C=C(Cl)Cl)C C40994201
Cc1ccc2c(c1)[nH]c(n2)c3cc(c(c(c3)Br)OCc4ccc(cc4)Br)OC C41005940
C[C@@H]1CCc2c(c(=S)sc(c2C#N)NC(=O)CCCOc3ccc(cc3Br)C(C)C)C1 C41018209
Cc1cccc(c1)NC(=O)Cn2c3c(sc2=O)[C@H]([C@H]4[C@@H]5CC[C@@H](C5)[C@@H]4S3)c6ccc(cc6)C(C)(C)C C47139582
c1ccc(c(c1)/N=C\2/NC(=O)/C(=C/c3ccc(cc3)OCc4ccc(cc4)Cl)/S2)Br C08820823
c1ccc(cc1)NC(=O)c2c3c(sc2/N=C/c4ccc(o4)c5ccc(cc5)Br)CCCC3 C59198906
CCn1c2ccccc2c3c1ccc(c3)NC(=O)CSc4nc(cs4)c5ccc(cc5Cl)Cl C59268369
Cc1ccc(cc1)[C@@H]2C(=C(N=c3n2c(=O)/c(=C\c4ccc(cc4)SC)/s3)C)C(=O)Nc5ccccc5 C59305534
Cc1cccc(c1)COc2ccc(cc2Br)/C=C(/C#N)\C(=O)Nc3cccc(c3Cl)Cl C59336162
Cc1ccc(cc1)NC(=O)c2c3c(sc2n4c(cc(c4C)/C=N/c5cccc(c5C)Cl)C)CCCC3 C59679169
CC(C)(C)[C@H]1CCc2c(sc(c2C(=O)Nc3cccc(c3)C(F)(F)F)/N=C/c4cccc(c4)F)C1 C15946502
Cc1cc2c(cc1C)N=C(CC(=N2)c3cccc(c3)OC)SCC(=O)Nc4ccc(cc4F)Cl C65026616
c1ccc(cc1)CNC(=O)CN2CN(C3(C2=O)CCN(CC3)C(=O)Nc4ccccc4F)c5ccccc5 C04185057
CC1(CC2=C([C@H](c3c(=O)[nH]c(nc3N2)SCc4cccnc4)c5cccc(c5OC)OC)C(=O)C1)C C04787185
COc1ccc(cc1OC)NC(=O)c2ccc(c(c2)S(=O)(=O)Nc3cc(ccc3Cl)Cl)Cl C03229850
c1cc2c(cc1Cl)sc(n2)NS(=O)(=O)CS(=O)(=O)Nc3nc4ccc(cc4s3)Cl C03118277
c1cc(cc(c1)S(=O)(=O)Nc2cc(ccc2Cl)C(F)(F)F)C(=O)NCc3ccc4c(c3)OCO4 C03215748
Cc1ccc(cc1Cl)NC(=O)CSC2=NC(=C([C@@H](C2C#N)c3ccco3)C(=O)Nc4ccccc4)C C09057687
Cc1cc(c(c(c1)C)NC(=O)CSc2c3c(nc(n2)c4ccccc4)Oc5c(ncc(c5C3)CO)C)C C09116153
Cc1cc2c(cc1NC(=S)NC(=O)c3ccc(c(c3)Cl)OC)nn(n2)c4ccc(c(c4)Cl)OC C09307540
CCOC(=O)CCn\1c2ccc(cc2s/c1=N\C(=O)c3cc(ccc3Cl)Cl)S(=O)(=O)N C09581383
CCOC(=O)CCn\1c2ccc(cc2s/c1=N\C(=O)c3cc(sc3Cl)Cl)S(=O)(=O)N C09581490
Cc1nc2ccc(cc2s1)S(=O)(=O)N[C@H](CC(C)C)C(=O)Nc3nc4ccc(cc4s3)Cl C09610856
Cc1ccc(cc1)NC(=O)[C@@H]2[C@H]3C=C[C@@]4([C@@H]2C(=O)N([C@@H]4C(=O)NC5CCCCC5)CCc6ccccc6)O3 C09777324
Cc1ccc(cc1S(=O)(=O)N2CCOCC2)NC(=O)c3ccc(c(c3)NC(=O)c4cccs4)Cl C12542414
Cc1ccc(c(c1)C)NS(=O)(=O)c2cccc(c2)C(=O)Nc3cccc(c3)S(=O)(=O)N4CCCC4 C12563135
Cn1c2c(c(=O)[nH]c1=O)n(c(n2)N/N=C/C(=C/c3ccccc3)/Br)Cc4ccccc4Cl C06444776
c1cc(cc(c1)NS(=O)(=O)c2ccc(cn2)C#N)[C@H](c3c(c4c(oc3=O)CCCCCC4)O)C5CC5 C13761678
CCc1nnc2n1nc(s2)c3ccc(cc3)CNC(=S)NC(=O)c4ccccc4Br C14273825
c1ccc(c(c1)C(=O)NCC(=O)N/N=C/c2cc(c(o2)Br)Br)Br C03085128
CC[C@H](C(=O)Nc1c(c2c(s1)C[C@H](CC2)C)C(=O)N[C@@H]3CCS(=O)(=O)C3)Oc4ccccc4F C16806191
CCOc1cc(ccc1OC(=O)C)[C@@H]2C3=C(C[C@@H](CC3=O)c4ccc(cc4)N(C)C)Nc5ccccc5N2 C21232784
Cc1ccc(c(c1)C)NC(=O)c2c(c3c(s2)[nH]c(nc3=O)COC(=O)C4C[C@H]5CCC[C@@H](C4)C5=O)C C13109903
Cc1ccc(cc1)CN2[C@@H]([C@H](OC2=O)c3ccc(cc3)NC(=O)c4cccc(c4)Cl)C(=O)NC(C)C C35751852
Cc1ccc(cc1)CN2[C@@H]([C@@H](OC2=O)c3ccc(cc3)NC(=O)c4cccc(c4)Cl)C(=O)NC5CC5 C35751867
Cc1ccc(cc1)CN2[C@@H]([C@H](OC2=O)c3ccc(cc3)NC(=O)c4cccc(c4)Cl)C(=O)NC5CC5 C35751873
CC[C@@H](C)N1[C@H]([C@@]23C=C[C@@H](O2)[C@@H]([C@@H]3C1=O)C(=O)Nc4ccc(cc4)OC)C(=O)N[C@@H]5CCC[C@@H]([C@@H]5C)C C36066157
CC[C@H](C)N1[C@H]([C@@]23C=C[C@@H](O2)[C@@H]([C@@H]3C1=O)C(=O)Nc4cc(cc(c4)Cl)Cl)C(=O)NC5CCCCC5 C36066254
C[C@H]1CCCC[C@@H]1N2[C@@H]([C@@]34C=C[C@@H](O3)[C@@H]([C@@H]4C2=O)C(=O)Nc5cccc(c5)OC)C(=O)NC6CCCCC6 C36066268
C[C@@H]1CCCC[C@H]1N2[C@@H]([C@@]34C=C[C@@H](O3)[C@@H]([C@@H]4C2=O)C(=O)Nc5ccc(cc5)OC)C(=O)NC6CCCCC6 C36066289
Cc1ccc(cc1)NC(=O)[C@@H]2[C@H]3C=C[C@@]4([C@@H]2C(=O)N([C@@H]4C(=O)NC5CCCCC5)[C@@H](C)c6ccccc6)O3 C36066394
C[C@H]1CCCC[C@H]1NC(=O)[C@@H]2[C@@]34C=C[C@@H](O3)[C@@H]([C@@H]4C(=O)N2C5CCCCC5)C(=O)Nc6cccc(c6)OC C36066459
CC(C)NC(=O)[C@H]1[C@H](OC(=O)N1Cc2ccc(cc2)F)c3ccc(cc3)NC(=O)c4cccc(c4)Cl C36215649
CC(C)(C)[C@H]1CCc2c(sc(c2C(=O)N[C@H]3CCS(=O)(=O)C3)NC(=O)Cc4ccc(cc4)OC)C1 C38615520
CC(C)N1C/C(=C\c2ccc(cc2OC)OC)/C3=C(C1)[C@@H](C(=C(O3)N)C#N)c4ccc(cc4OC)OC C39326709
Cc1ccc(cc1C)O[C@H](C)C(=O)Nc2c(c3c(s2)C[C@H](CC3)C)C(=O)N[C@@H]4CCS(=O)(=O)C4 C39836314
Cc1ccccc1OCC(=O)Nc2c(c3c(s2)C[C@@H](CC3)C(C)(C)C)C(=O)N[C@@H]4CCS(=O)(=O)C4 C39836463
Cn1c(nnc1SCC(=O)Nc2ccc(cc2)C(=O)NC3CCCC3)c4csc5c4CCCCC5 C39966339
Cc1cc(cc2c1O[C@H](C2)C)c3c(cn(n3)c4ccccc4)/C=C\5/C(=O)N=C(S5)N6CCC(CC6)C(=O)N C40022373
CN1C2=C([C@@H](NC1=O)c3ccccc3Cl)C(=O)N(C2)[C@H](Cc4ccccc4)C(=O)NCc5ccco5 C40389509
Cc1cc(c2c(c1)occ2CC(=O)N/N=C/3\CCCc4c3c(c(o4)C(=O)Nc5ccc(cn5)Cl)C)C C40826955
CCOc1c(cc(cc1Br)[C@@H]2C(=C(Nc3n2ncn3)C)C(=O)Nc4cccc(c4C)C)OC C41023731
C[C@@H](C(=O)N)N1[C@@H]([C@@H]2[C@@H](O1)C(=O)N(C2=O)c3ccccc3)c4ccc(o4)c5ccc(cc5)Br C33863539
COc1ccc(cc1OC)[C@H]2C[C@@H](n3c(cc(n3)C(=O)Nc4cccc(c4)C(F)(F)F)N2)C(F)(F)F C03011003
COc1ccc(cc1OC)[C@H]2C[C@H](n3c(c(cn3)C(=O)Nc4ccc(cc4Cl)Cl)N2)C(F)(F)F C03012332
COc1ccc(cc1OC)[C@@H]2C[C@@H](n3c(c(cn3)C(=O)Nc4ccc(c(c4)Cl)OC)N2)C(F)(F)F C03012427
COc1ccc(cc1OC)[C@H]2C[C@H](n3c(c(cn3)C(=O)Nc4cccc(c4)C(F)(F)F)N2)C(F)(F)F C00866075
Cc1cccc(c1C)NC(=O)C2=C(Nc3ncnn3[C@@H]2c4cc(c(c(c4)Br)OC(C)C)OC)C C54593539
CCc1nnc2n1nc(s2)c3cccc(c3)NC(=S)NC(=O)c4ccc(o4)c5ccc(cc5)Cl C57316532
CCOC(=O)C1=C(NC(=O)N[C@@H]1c2ccccc2)Cn3cnc4c(c3=O)c(cs4)c5ccc(cc5)F C62572061
c1ccc2=[NH+]CC(=c2c1)c3nnc(n3c4ccc(cc4)Cl)SCC(=O)Nc5ccccc5C(=O)[O-] C63245142
c1ccc(cc1)c2c(n(cn2)CCC(=O)N/N=C/3\c4cc(ccc4NC3=O)Br)c5ccccc5 C01259936
c1cc(ccc1C(=O)NC(C(F)(F)F)(C(F)(F)F)[NH2+]CCC23CC4CC(C2)CC(C4)C3)Cl C08867223
CCOC(=O)Nc1ccc2c(c1)N(c3ccccc3S2)C(=O)CC[NH2+]CC45CC6CC(C4)CC(C6)C5 C09046223
Cc1c(cccc1Cl)NC(=O)C[NH+](CCC2=CCCCC2)CC(=O)Nc3cccc(c3C)Cl C12565262
CCc1cccc(c1NC(=S)N(Cc2ccccc2F)C3CC([NH2+]C(C3)(C)C)(C)C)CC C06285118
C[C@@H]1CCCC[C@@H]1[NH2+][C@H](c2ccccc2)C(=O)Nc3ccc(c(c3)C(F)(F)F)Cl C13097384
C[C@H]1CCCC[C@@H]1[NH2+][C@H](c2ccccc2)C(=O)Nc3ccc(c(c3)C(F)(F)F)Cl C13097385
C[C@H]1CCCC[C@H]1[NH2+][C@H](c2ccccc2)C(=O)Nc3ccc(c(c3)C(F)(F)F)Cl C13097387
c1ccc(cc1)C(c2ccccc2)[NH2+]CC(=O)N[C@H](c3ccc(cc3)F)c4cccs4 C15403587
c1ccc(cc1)C(c2ccccc2)[NH2+]CC(=O)N[C@@H](c3ccc(cc3)F)c4cccs4 C15403589
c1ccc(c(c1)C[NH2+]CCc2c[nH]c3c2cccc3)OCc4ccc(cc4Cl)Cl C16449683
c1ccc(c(c1)COc2ccc(cc2C[NH2+]CCc3c[nH]c4c3cccc4)Cl)Cl C16449989
c1ccc2c(c1)c(c[nH]2)CC[NH2+]Cc3cc(ccc3OCc4ccc(cc4)Cl)Cl C16525338
c1ccc2c(c1)c(c[nH]2)CC[NH2+]Cc3cc(ccc3OCc4ccc(cc4Cl)Cl)Br C16525344
Cc1ccc(cc1Cl)NC(=S)N(Cc2ccccc2F)C3CC([NH2+]C(C3)(C)C)(C)C C19646783
CC(=O)Nc1ccc(cc1)N2C(=S)[NH+]=C(C2(C)C)N[C@@H](/C=C/c3ccc(cc3Cl)Cl)C(C)(C)C C19901063
CC(=O)Nc1ccc(cc1)N2C(=S)[NH+]=C(C2(C)C)N[C@H](/C=C/c3ccc(cc3Cl)Cl)C(C)(C)C C19901065
Cc1ccc(c(c1)Cl)NC(=S)N(Cc2ccccc2F)C3CC([NH2+]C(C3)(C)C)(C)C C20357125
Cc1ccc(c(c1)NC(=S)N(Cc2ccc(cc2)F)C3CC([NH2+]C(C3)(C)C)(C)C)C C20357216
Cc1ccc(c(c1)NC(=S)N(Cc2ccccc2F)C3CC([NH2+]C(C3)(C)C)(C)C)Cl C20357222
Cc1cccc(c1Cl)NC(=S)N(Cc2cccs2)C3CC([NH2+]C(C3)(C)C)(C)C C20418076
c1ccc2c(c1)ccc(c2C[NH2+]C34C[C@H]5C[C@@H](C3)CC(C5)(C4)O)OCc6ccc(cc6)Cl C13728317
CCOc1ccccc1CN(C2CC([NH2+]C(C2)(C)C)(C)C)C(=S)NC3CCCCCCC3 C21262162
CC1(CC(CC([NH2+]1)(C)C)N(Cc2ccc(cc2)F)C(=S)Nc3cc(ccc3Cl)C(F)(F)F)C C22825028
C[C@H](c1ccc(cc1Cl)Cl)[NH2+]CC(=O)Nc2c(cc(cc2Br)F)F C28960584
C[C@@H]1CCCC[C@@H]1[NH2+][C@@H](c2ccccc2)C(=O)Nc3ccc(c(c3)C(F)(F)F)Cl C34867952
C[C@H]1CCCC[C@@H]1[NH2+][C@@H](c2ccccc2)C(=O)Nc3ccc(c(c3)C(F)(F)F)Cl C34867954
C[C@H]1CCCC[C@H]1[NH2+][C@@H](c2ccccc2)C(=O)Nc3ccc(c(c3)C(F)(F)F)Cl C34867957
Cc1cccc([nH+]1)N[C@H](c2ccc3c(c2)OCO3)c4c5c(sc4NC(=O)c6ccco6)CCCC5 C38547455
Cc1cc(ccc1Cl)NC(=S)N(Cc2ccccc2F)C3CC([NH2+]C(C3)(C)C)(C)C C39411914
CC1(CC(CC([NH2+]1)(C)C)N(Cc2ccc(cc2)F)C(=S)Nc3ccc(c(c3)Cl)C(F)(F)F)C C39413559
CC1(CC(CC([NH2+]1)(C)C)N(Cc2ccc(cc2)F)C(=S)Nc3cc(ccc3C(F)(F)F)Cl)C C39422025
CS[C@H]1C[NH+](CCN1)[C@@H](CNCc2ccccc2)c3ccc(cc3)Cc4ccccc4 C39531108
Cc1cccc(c1)NC(=S)N/[NH+]=c/2\c(cc3ccccc3o2)c4ccc(cc4)[N+](=O)[O-] C39916654
c1ccc(cc1)CNC(=S)N/[NH+]=c/2\c(cc3ccccc3o2)c4ccc(cc4)[N+](=O)[O-] C39916659
c1ccc(c(c1)C[NH2+]CCc2c[nH]c3c2cccc3)OCc4ccc(c(c4)Cl)Cl C40732439
c1ccc2c(c1)c(c[nH]2)CC[NH2+]Cc3cc(ccc3OCc4cccc(c4)Cl)Cl C40743533
c1cc(c(cc1COc2ccc(cc2C[NH2+]CCCCO)Br)Cl)Cl C40744307
CCCCCc1ccc(cc1)[C@@H]2CSC[C@H]([NH2+]2)C(=O)NC[C@@H]3CC[C@H]4C[C@@H]3C4(C)C C43261671
CCCCCc1ccc(cc1)[C@H]2CSC[C@H]([NH2+]2)C(=O)NC[C@@H]3CC[C@H]4C[C@@H]3C4(C)C C43261674
CC1(CCC(c2c1ccc(c2)[C@@H]3CSC[C@H]([NH2+]3)C(=O)NCC(c4ccccc4)c5ccccc5)(C)C)C C44169556
c1cc(c(cc1OC[C@@H]2c3ccc(nc3N=[NH+]2)N)Oc4cc(cc(c4)Cl)C#N)Cl C52551502
c1cc(c(cc1OC[C@H]2c3ccc(nc3N=[NH+]2)N)Oc4cc(cc(c4)Cl)C#N)Cl C52551505
CC1(CC(CC([NH2+]1)(C)C)N(Cc2ccccc2F)C(=S)Nc3ccccc3C(F)(F)F)C C59088063
CC1(CC(CC([NH2+]1)(C)C)N(Cc2ccc(cc2)F)C(=S)Nc3ccc(c(c3)Cl)F)C C59094677
Cc1ccccc1CN(C2CC([NH2+]C(C2)(C)C)(C)C)C(=S)Nc3ccccc3C(F)(F)F C59095756
CC1(CC(CC([NH2+]1)(C)C)N(Cc2ccccc2)C(=S)Nc3ccc(c(c3)Cl)Cl)C C59099313
CC1(CC(CC([NH2+]1)(C)C)N(Cc2cccs2)C(=S)Nc3ccc(c(c3)Cl)F)C C59169284
C[C@H]([C@H]1CCCC[NH+]1Cc2[nH]c(=O)c3c4c(sc3n2)CCC4)NC(=O)OC(C)(C)C C60343172
CC[NH2+][C@H](C)CC(=O)Nc1c(cc(cc1Br)Br)Br C61269370
Cc1cc(nc([nH+]1)N2CCCC2)Nc3ccc(cc3)NS(=O)(=O)c4cccc(c4)F C64801845
Cc1ccc(cc1Cl)n2c(c(c(n2)C)[C@H]3C[C@@H](C=C3)[NH2+]Cc4ccc(cc4)N(C)C)C C08624009
Cc1cccc(c1)C(=O)N[C@@H](C(Cl)(Cl)Cl)OC[C@H]2CCC[NH+]3[C@@H]2CCCC3 C02137273
c1ccc(cc1)CC[NH2+][C@H]2CCc3c(sc4c3c(=O)n(cn4)C5Cc6ccccc6C5)C2 C12037684
C[NH2+]C(c1ccccc1)(c2ccccc2)c3ccccc3N(C)C(=O)CC45CC6CC(C4)CC(C6)C5 C12416961
CC1CC[NH+](CC1)[C@@H](c2ccccc2Cl)c3c(c4ccccc4o3)NC(=O)c5cccs5 C15859401
CCOc1cc(cc(c1OCc2ccc(cc2)C)Br)CN[C@H]3C[NH+]4CCC3CC4 C20477412
CCOc1cc(cc(c1OCc2ccc(cc2)F)Br)C[NH2+]C3C4CC5CC(C4)CC3C5 C22073836
CN(C)c1ccc(cc1)[C@H](CNC(=O)c2cc(ccc2Cl)Br)[NH+]3CCc4ccccc4C3 C22418144
CC(=O)Nc1c(c2c(s1)CCCC2)[C@H](c3ccccn3)[NH+]4CCC(CC4)Cc5ccccc5 C34966944
Cc1ccc(cc1)[C@H]2c3cccn3CC[NH+]2CC(=O)NC(c4ccccc4)c5ccccc5 C35523107
CCC[NH2+][C@H](c1ccc2c(c1)OCO2)c3cc(sc3Br)Br C35586131
CC[NH+]1CCN(CC1)[C@@H](c2cccc(c2)F)c3c(c(sc3NC(=O)c4cccs4)C)C C38546779
Cc1cc(c(cc1Cl)Cl)S(=O)(=O)NC[C@H](c2ccsc2)[NH+]3CCCCCC3 C38673796
c1ccc(c(c1)C[NH+]2CCC[C@@H](C2)C(=O)NCCSCc3cccc(c3)Cl)Cl C38837550
c1cc(c(c(c1)Cl)C[NH+]2CCC[C@H](C2)C(=O)NCc3ccc(cc3Cl)Cl)F C38848664
Cc1cc(ccc1NC(=O)C2CC[NH+](CC2)Cc3ccc(cc3)Br)CSc4ccccc4 C38851523
C[C@H](c1nc2ccccc2s1)[NH+](C)CC(=O)N[C@@H](c3ccc(cc3)F)c4cccs4 C39519590
c1ccc(c(c1)C[NH+]2CCC(CC2)C(=O)NCCSCc3c(cccc3Cl)Cl)F C39742549
c1ccc(c(c1)C[NH+]2CCC(CC2)C(=O)NCCSCc3ccc(cc3Cl)Cl)F C39772014
CCOc1cc(ccc1OCc2c(cccc2Cl)F)C[NH2+]C34CC5C[C@@](C3)(C[C@](C5)(C4)C)C C40737312
CCC(C)(C)[NH2+]Cc1cc(c(c(c1)Br)OCc2ccc(c(c2)Cl)Cl)OCC C40741693
COc1cc(cc(c1OCc2ccc(c(c2)Cl)Cl)Cl)C[NH2+]Cc3ccccn3 C40742737
c1ccc(c(c1)C[NH+]2CCC[C@@H](C2)C(=O)NCCCSCc3ccc(cc3)Cl)Cl C44850578
c1ccc(c(c1)CSCCCNC(=O)C2CC[NH+](CC2)Cc3c(cccc3Cl)Cl)F C44850797
c1cc(c(c(c1)Cl)C[NH+]2CCC[C@@H](C2)C(=O)NCCCSCc3ccc(cc3)F)Cl C44850912
Cc1ccc(cc1)C[NH+]2CCC[C@@H](C2)C(=O)N[C@@H](C)c3ccc(cc3)N4CCC[C@@H](C4)C C44854907
C[C@@H]1CCCN(C1)c2ccc(cc2)CNC(=O)C3CC[NH+](CC3)Cc4c(cccc4Cl)F C44855803
c1cc(c(c(c1)Cl)C[NH+]2CCC[C@H](C2)C(=O)NCCCSC3CCCCC3)F C44942818
c1ccc(cc1)CSCCCNC(=O)[C@@H]2CCC[NH+](C2)Cc3cccc4c3cccc4 C44943757
Cc1ccccc1CSCCCNC(=O)[C@H]2CCC[NH+](C2)Cc3ccc(cc3)Br C44943874
Cc1ccccc1CSCCCNC(=O)[C@@H]2CCC[NH+](C2)Cc3c(cccc3Cl)F C44943895
Cc1cccc(c1)CSCCCNC(=O)[C@@H]2CCC[NH+](C2)Cc3cccc(c3)Cl C44944171
Cc1ccccc1C[NH+]2CCC[C@@H](C2)C(=O)NCCCSCc3ccccc3Cl C44944864
Cc1cccc(c1)C[NH+]2CCC[C@@H](C2)C(=O)NCCCSCc3ccccc3Cl C44944874
c1ccc(c(c1)C[NH+]2CCC[C@@H](C2)C(=O)NCCCSCc3ccccc3Cl)Cl C44944894
c1ccc(c(c1)CSCCCNC(=O)[C@H]2CCC[NH+](C2)Cc3ccc(cc3)Br)Cl C44944969
c1cc(cc(c1)Cl)CSCCCNC(=O)C2CC[NH+](CC2)Cc3c(cccc3Cl)F C44945434
CSc1ccccc1C[NH+]2CCC(CC2)CNC(=O)C(c3ccccc3)c4ccccc4 C49523433
c1cc(c(cc1Cl)Br)Oc2c(cc(cn2)Br)C[NH2+]C3CC3 C51550383
CC[NH+](Cc1ccc(cc1)C#CC(C)(C)O)C[C@H]2CCCN(C2)CCc3cccc(c3)F C55132137
CC(C)(C)CC(=O)N[C@@H](C[C@H]1CCCC[NH+]1Cc2cccc(c2)Cl)c3ccccn3 C57774859
CC(C)(C)CC(=O)N[C@H](C[C@H]1CCCC[NH+]1Cc2ccccc2Cl)c3ccccn3 C57774872
C[C@@]12CC3C[C@@](C1)(CC(C3)(C2)[NH2+]Cc4cccc(c4OCc5ccc(cc5)Cl)OC)C C16606118
CN(C)c1ccc(cc1)[C@H](CNC(=O)CSc2ccccc2)C3=c4ccccc4=[NH+]C3 C63204367
c1ccc2=[NH+]CC(=c2c1)C3=NN[C@@H](N3c4ccc(cc4)Cl)SCCC(F)(F)F C39942978
Cc1cc(c(c(c1)C)S(=O)(=O)NCCC2=c3cc(ccc3=[NH+][C@@H]2C)Br)C C63514148
Cc1ccc2=C([C@H]([NH+]=c2c1)C(=O)NCc3cccc(c3)OC)Sc4ccc(cc4)Cl C63530603
Cc1ccc2=C([C@H]([NH+]=c2c1)C(=O)NC[C@H](C)c3ccccc3)Sc4ccc(cc4)Cl C63530620
C[C@@H]1C(=c2cc(ccc2=[NH+]1)F)CCN(Cc3cccs3)C(=S)NCc4ccccc4 C63655238
CCOc1cc(ccc1OCC(C)C)[C@H]2[C@@H]3C(=c4ccccc4=[NH+]3)[C@@H](CN2)c5ccccc5 C63879057
Cc1c(c2ccccc2n1Cc3ccccc3Cl)C[NH2+]C45CC6C[C@@](C4)(C[C@](C6)(C5)C)C C10315491
c1ccc(cc1)COc2c(cc(cc2Br)C[NH2+]Cc3cccs3)Br C10474545
c1ccc(cc1)COc2c(cc(cc2Br)C[NH2+]CCC3=CCCCC3)Br C13724030
CCC(C)(C)[NH2+]Cc1cc(c(c(c1)Br)OCc2ccccc2)Br C13725163
CCC[C@H](c1ccccc1)[NH2+]Cc2ccc(o2)c3ccc(cc3Br)Br C13730763
C[C@@H](C12CC3CC(C1)CC(C3)C2)[NH2+]Cc4cccc(c4)OCc5ccc(cc5Cl)Cl C16576201
CCC[C@@H](c1ccccc1)[NH2+]Cc2cc(c(c(c2)Br)OCCC)Br C20926961
CCC[C@H](c1ccccc1)[NH2+]Cc2cc(c(c(c2)Br)OCCC)Br C20926967
C[C@@H](C12CC3CC(C1)CC(C3)C2)[NH2+]Cc4cc(c(c(c4)Br)OC)Br C20927099
C[C@H](C12CC3CC(C1)CC(C3)C2)[NH2+]Cc4cc(c(c(c4)Br)OC)Br C20927103
C[C@@H](C12CC3CC(C1)CC(C3)C2)[NH2+]Cc4cc(c(c(c4)Cl)OCc5ccccc5)Cl C28427841
CC(C)[NH2+]Cc1ccc(cc1Oc2cccc(c2)I)Br C34665025
CC(C)[NH2+]Cc1ccc(cc1Oc2ccccc2I)Br C35454774
CCC[NH2+]Cc1ccc(cc1Oc2ccccc2I)Br C35454802
CCOc1ccc(cc1[C@@H](c2cccc(c2)I)[NH2+]C)Br C35505627
CCOc1ccc(cc1[C@@H](c2ccc(cc2)I)[NH2+]C)Br C35505632
CCOc1ccc(cc1[C@H](c2ccc(cc2)I)[NH2+]C)Br C35505634
CCOc1ccc(cc1[C@@H](c2ccccc2I)[NH2+]C)Br C35505684
CC[NH2+][C@H](c1cccc(c1)I)c2ccc(c(c2)Br)OC C35508296
CC[NH2+][C@@H](c1cccc(c1)I)c2cc(ccc2OC)Br C35508924
CC[NH2+][C@H](c1cccc(c1)I)c2cc(ccc2OC)Br C35508927
CC[NH2+][C@H](c1ccc(cc1)I)c2cc(ccc2OC)Br C35508933
CC[NH2+][C@H](c1cccc(c1)I)c2cc(cc(c2OC)Br)Cl C35509771
CC[NH2+][C@H](c1ccc(cc1)I)c2cc(cc(c2OC)Br)Cl C35509775
CC[NH2+][C@@H](c1ccccc1I)c2cc(cc(c2OC)Br)Cl C35509805
CC[NH2+][C@@H](c1ccccc1OC(F)F)c2cc(sc2Br)Br C35560081
CC[NH2+][C@@H](c1cccc(c1)OC(F)F)c2cc(sc2Br)Br C35560087
CC[NH2+][C@H](c1cccc(c1)OC(F)F)c2cc(sc2Br)Br C35560090
CC[NH2+][C@@H](c1ccc(cc1)OC(F)F)c2cc(sc2Br)Br C35560093
CC[NH2+][C@H](c1ccc(cc1)OC(F)F)c2cc(sc2Br)Br C35560096
CC[NH2+][C@@H](c1cccc(c1)I)c2cc(ccc2OCC)Br C35571193
CC[NH2+][C@H](c1cccc(c1)I)c2cc(ccc2OCC)Br C35571194
CC[NH2+][C@H](c1ccc(cc1)I)c2cc(ccc2OCC)Br C35571198
CC[NH2+][C@@H](c1ccccc1I)c2cc(ccc2OCC)Br C35571217
CC[NH2+][C@H](c1ccccc1I)c2cc(ccc2OCC)Br C35571219
CCC[NH2+][C@H](c1cccc(c1)I)c2ccc(c(c2)Br)OC C35572525
CCC[NH2+][C@@H](c1ccc(cc1)I)c2cc(ccc2OC)Br C35572655
CCC[NH2+][C@@H](c1ccc(o1)Br)c2cc(ccc2Br)Br C35578282
CCC[NH2+][C@H](c1ccc(o1)Br)c2cc(ccc2Br)Br C35578285
CCC[NH2+][C@@H](c1ccc(o1)Br)c2cc(sc2Br)Br C35585711
CCC[NH2+][C@H](c1ccc(o1)Br)c2cc(sc2Br)Br C35585714
C[C@@H](c1ccccc1Br)[NH2+]Cc2cc(c(c(c2)Br)OC)Br C36325055
C[C@@H](c1ccc(cc1)I)[NH2+][C@@H](C)c2ccc(c(c2)Br)OC C37313890
C[C@H](c1ccc(cc1)I)[NH2+][C@@H](C)c2ccc(c(c2)Br)OC C37313891
C[C@@H](c1ccc(cc1)I)[NH2+][C@H](C)c2ccc(c(c2)Br)OC C37313892
C[C@H](c1ccc(cc1)I)[NH2+][C@H](C)c2ccc(c(c2)Br)OC C37313893
c1ccc2c(c1)ccc(c2C[NH2+]Cc3ccc(cc3)F)OCc4c(cccc4Cl)Cl C40735295
c1ccc2c(c1)ccc(c2C[NH2+]CCc3ccc(cc3)F)OCc4ccc(c(c4)Cl)Cl C40735910
c1ccc2c(c1)ccc(c2C[NH2+]Cc3ccc(cc3)F)OCc4ccc(c(c4)Cl)Cl C40735917
Cc1ccc(cc1)C[NH2+]Cc2cc(ccc2OCc3ccc(c(c3)Cl)Cl)Br C40739807
Cc1nc(cc(n1)[C@H]2C[NH+]3CC[C@H]2C[C@@H]3CNC(=O)Nc4ccc(cc4)C(=O)C)c5ccccc5Br C08623167
Cn1c(cc(n1)c2ccc(c(c2)OC)OC)[C@H]3C[NH+]4CC[C@H]3C[C@@H]4CNC(=S)Nc5cccc6c5cccc6 C08635525
Cc1cc(cc(c1)NC(=S)NC[C@H]2C[C@@H]3CC[NH+]2C[C@@H]3c4cc(nn4C)c5ccc(c(c5)OC)OC)C C08635527
c1ccc(cc1)[C@H](c2ccco2)[NH2+]CC(=O)Nc3cc(ccc3Cl)S(=O)(=O)N4CCCCC4 C09578728
CC1(CC2=C([C@@H](N(c3ccccc3N2)CC(=O)NCCC[NH+](C)C)c4ccccc4OC)C(=O)C1)C C10343862
CC1(CC2=C([C@H](N(c3ccccc3N2)CC(=O)NCCC[NH+](C)C)c4ccccc4OC)C(=O)C1)C C10343863
CN(C)S(=O)(=O)c1ccc(s1)C[NH2+][C@@H](c2ccccc2)C(=O)Nc3cccc(c3)C(F)(F)F C11715763
Cn1c(cc(n1)c2ccc(cc2)F)[C@H]3C[NH+]4CC[C@H]3C[C@@H]4CNC(=S)Nc5cccc(c5)C(=O)OC C08636185
CC[C@H](c1c2c(sc1n3cccc3)C[NH+](CC2)CC)NC(=O)Nc4cc(c(cc4OC)OC)Cl C20386540
CC(C)CC[C@H](c1c2c(sc1n3cccc3)C[NH+](CC2)C)NC(=O)Nc4cc(cc(c4)OC)OC C20532174
Cc1ccc(cc1)C[NH2+]Cc2cc(c(c(c2)Br)OC[C@H](c3ccc4c(c3)OCCO4)O)OC C20877200
Cc1ccc(cc1)C[NH2+]Cc2cc(c(c(c2)Br)OC[C@@H](c3ccc4c(c3)OCCO4)O)OC C20877203
c1ccc(c(c1)CSCCNC(=O)C[NH+]2CCC[C@H]2C(=O)Nc3ccc(cc3Cl)Cl)C#N C26458916
c1ccc(c(c1)CSCCNC(=O)C[NH+]2CCC[C@@H]2C(=O)Nc3ccc(cc3Cl)Cl)C#N C26458921
C[C@@H](c1ccccc1)Nc2nccc(n2)c3c(nc4n3ccc(c4)C[NH+](C)CCO)c5ccc(cc5)F C28822146
COc1ccc(cc1OC)CC[NH2+]Cc2cc-3c([n-]n(c3[nH+]c2=O)c4ccccc4)c5ccc(cc5)F C13564712
Cc1ccccc1OC[C@@H](C[NH+](Cc2ccco2)Cc3[nH]c(=O)c4c5c(sc4n3)CCCCC5)O C35781246
C[C@H]([C@@H]1C=C(N=N1)c2ccccc2)[NH+](C)Cc3ccc(c(=O)[nH]3)C(=O)NCC4C5CC6CC(C5)CC4C6 C39558036
C[C@@H]([C@H]1C=C(N=N1)c2ccccc2)[NH+](C)Cc3ccc(c(=O)[nH]3)C(=O)NCC4C5CC6CC(C5)CC4C6 C39558037
c1ccc(cc1)CCCNC(=O)[C@@H]2CN(CC23CC[NH2+]CC3)C(=O)c4ccc(o4)c5ccccc5F C39623760
c1ccc(cc1)CCCNC(=O)[C@H]2CN(CC23CC[NH2+]CC3)C(=O)c4ccc(o4)c5ccccc5F C39623761
C[C@@H](CNC(=O)[C@@H]1CN(CC12CC[NH2+]CC2)C(=O)c3ccc(o3)c4ccccc4)Oc5ccccc5Cl C39666609
C[C@H](CNC(=O)[C@H]1CN(CC12CC[NH2+]CC2)C(=O)c3ccc(o3)c4ccccc4)Oc5ccccc5Cl C39666612
C[C@H](CNC(=O)[C@@H]1CN(CC12CC[NH2+]CC2)C(=O)[C@H](C(C)C)Oc3ccccc3)Oc4ccccc4Cl C39666623
CCC[C@@H](C)C(=O)N1C[C@H](C2(C1)CC[NH2+]CC2)C(=O)NC(c3ccc(cc3)OC)c4ccc(cc4)OC C39676554
COc1ccc(cc1)C(c2ccc(cc2)OC)NC(=O)[C@@H]3CN(CC34CC[NH2+]CC4)C(=O)CCC5CCCC5 C39676556
CCC(CC)C(=O)N1C[C@@H](C2(C1)CC[NH2+]CC2)C(=O)NC(c3ccc(cc3)OC)c4ccc(cc4)OC C39676568
c1ccc(c(c1)OCCNC(=O)[C@H]2CN(CC23CC[NH2+]CC3)C(=O)c4ccc(o4)c5ccc(cc5)F)Cl C39681378
CCc1ccc(cc1)[C@@H](C)NC(=O)[C@@H]2CN(CC23CC[NH2+]CC3)C(=O)c4cccc5c4-c6ccccc6C5=O C39695950
CCc1ccc(cc1)[C@@H](C)NC(=O)[C@H]2CN(CC23CC[NH2+]CC3)C(=O)c4cccc5c4-c6ccccc6C5=O C39695952
CCc1ccc(cc1)[C@@H](C)NC(=O)[C@H]2CN(CC23CC[NH2+]CC3)C(=O)c4cccnc4Oc5ccc(cc5)C C39696192
CCc1ccc(cc1)[C@H](C)NC(=O)[C@H]2CN(CC23CC[NH2+]CC3)C(=O)c4cccnc4Oc5ccc(cc5)C C39696193
Cn1c(cc(n1)C2CCCCC2)[C@H]3C[NH+]4CC[C@@H]3C[C@@H]4CNC(=S)Nc5cccc(c5)C(=O)OC C43525892
Cn1c(cc(n1)c2ccc(c(c2)OC)OC)[C@H]3C[NH+]4CC[C@@H]3C[C@@H]4CNC(=S)Nc5ccc(cc5)Cl C43526672
Cc1cc(cc(c1)NC(=S)NC[C@H]2C[C@H]3CC[NH+]2C[C@@H]3c4cc(nn4C)c5ccc(c(c5)OC)OC)C C43526680
CC(C)NS(=O)(=O)c1ccc(c(c1)NC(=O)C2CC[NH+](CC2)Cc3ccc(cc3Cl)Cl)OC C44939440
CC(C)NS(=O)(=O)c1ccc(c(c1)NC(=O)C2CC[NH+](CC2)Cc3ccc(c(c3)Cl)Cl)OC C44939443
CN1C[C@@H](c2c1cccc2)/C=C(/C(=O)NCCC3=c4ccccc4=[NH+]C3)\NC(=O)c5ccc(cc5)OC C63098801
CC[C@H](C)[C@@H](C(=O)NCCC(C)C)NC(=O)[C@@H]1CC2=c3ccccc3=[NH+][C@@H]2[C@@H]4N1C(=O)c5c4cccc5 C63383479
CC(C)CCNC(=O)[C@H](CC(C)C)NC(=O)[C@@H]1CC2=c3ccccc3=[NH+][C@H]2[C@@H]4N1C(=O)c5c4cccc5 C63383715
CC(C)CCNC(=O)[C@H](CC(C)C)NC(=O)[C@@H]1CC2=c3ccccc3=[NH+][C@@H]2[C@H]4N1C(=O)c5c4cccc5 C63383717
CC(C)CCNC(=O)[C@H](CC(C)C)NC(=O)[C@@H]1CC2=c3ccccc3=[NH+][C@H]2[C@H]4N1C(=O)c5c4cccc5 C63383719
CCN1C[C@@H](c2c1cccc2)/C=C(/C(=O)NCCC3=c4ccccc4=[NH+]C3)\NC(=O)c5ccc(cc5)OC C63514452
Cc1ccc(cc1)NC(=O)C2=C(c3cc(c(cc3C2)OC)OC)NCCC4=c5cc(ccc5=[NH+]C4)OC C63626171
c1ccc2=[NH+]CC(=c2c1)CCC(=O)NN3[C@@H](Nc4ccccc4C3=O)SCC(=O)c5ccc(cc5)Cl C63708521
c1ccc2=[NH+]CC(=c2c1)CCC(=O)NN3[C@H](Nc4ccccc4C3=O)SCC(=O)c5ccc(cc5)Cl C63708522
Cc1ccc2=[NH+][C@@H](C(=c2c1)NC(=O)c3ccc(cc3)Cl)C(=O)NCCc4ccc(c(c4)OC)OC C63752532
Cc1ccc2=[NH+][C@H](C(=c2c1)NC(=O)c3ccc(cc3)Cl)C(=O)NCCc4ccc(c(c4)OC)OC C63752535
COc1ccc(cc1)S(=O)(=O)NCC(=O)NC[C@@H](c2ccccc2Cl)C3=c4ccccc4=[NH+]C3 C63920249
c1ccc(c(c1)CNC(=O)[C@H](CC2=c3ccccc3=[NH+]C2)NC(=O)c4cccs4)OC(F)(F)F C64352933
CCOc1cc(ccc1OCc2ccccc2)C[NH2+][C@@H](C)C34CC5CC(C3)CC(C5)C4 C04222994
CCOc1cc(ccc1OCc2ccccc2)C[NH2+][C@H](C)C34CC5CC(C3)CC(C5)C4 C04222995
Cc1cc(c(c(c1)C)/C=N/NC(=O)C2CC[NH+](CC2)Cc3ccc(cc3Cl)F)C C02089626
Cc1ccc(cc1)[C@@H](CC[NH2+]Cc2ccc(c(c2)OC)OC)[C@@H]3CCOC(C3)(C)C C02810393
Cc1ccccc1N2[C@H]([C@@H](C2=O)Oc3ccc(cc3)Cl)C[NH2+]C4CCCCCC4 C06769578
Cc1ccccc1N2[C@H]([C@H](C2=O)Oc3ccc(cc3)Cl)C[NH2+]C4CCCCCC4 C06769583
CCC[NH2+]Cc1cc(c(c(c1)Br)OCc2ccc(cc2)Cl)OCC C07262305
Cc1cccc(c1C)N2CC[NH+](CC2)CC(=O)N[C@H](c3ccccc3)c4cccs4 C07354245
CCOc1cccc(c1OCc2ccccc2)C[NH2+][C@@H](C)C34CC5CC(C3)CC(C5)C4 C07539374
CCOc1cccc(c1OCc2ccccc2)C[NH2+][C@H](C)C34CC5CC(C3)CC(C5)C4 C07539379
CCOc1cc(cc(c1OCc2ccc(cc2)F)Cl)C[NH2+][C@@H](C)c3ccccc3 C08254013
COc1cc(cc(c1OCc2ccccc2Cl)Br)C[NH2+]CCC3=CCCCC3 C13723480
CCOc1cccc(c1OCc2ccc(cc2Cl)Cl)C[NH2+]C34CC5C[C@@](C3)(C[C@](C5)(C4)C)C C13731738
CC(C)CC[NH2+][C@@H]1CCc2c(sc3c2c(=O)n(cn3)Cc4cccc(c4)C(F)(F)F)C1 C14981522
CC1CC[NH+](CC1)[C@H](c2ccccc2Cl)c3c(c4ccccc4o3)NC(=O)c5cccs5 C15859402
c1ccc(cc1)C2=CC[NH+](CC2)[C@@H](c3ccccc3)C(=O)Nc4ccc(c(c4)C(F)(F)F)Cl C03398237
COc1cc(ccc1OCc2ccc(c(c2)Cl)Cl)C[NH2+]C3C4CC5CC(C4)CC3C5 C16196301
c1ccc(c(c1)c2nnc(o2)[C@H](c3ccc(cc3)F)[NH2+]CCC4=CCCCC4)Cl C20178327
COc1cc(cc(c1OCc2ccc(cc2)F)Br)C[NH2+]C3C4CC5CC(C4)CC3C5 C22073858
c1cc(ccc1/[NH+]=c\2/n(c(cs2)c3ccc(cc3Cl)Cl)CCCO)Cl C27525653
CCC[NH+](Cc1cccc(c1)C)Cc2ccc(o2)C(c3cccc(c3)F)(c4cccc(c4)F)O C36203499
c1cc(c(c(c1)Cl)C[NH+]2CCC(CC2)C(=O)NCCSCc3ccc(cc3Cl)Cl)Cl C38851763
Cc1ccccc1[C@@H]2C=C(OC(=C2/C=[NH+]/CCc3c[nH]c4c3cccc4)c5ccccc5)c6ccccc6 C01883245
CN1CC[NH+](CC1)C2(CCCCC2)CNC(=O)[C@H](c3ccccc3)C4CCCCC4 C39200769
c1ccc(cc1)C(c2ccccc2)NC(=O)C3CC[NH+](CC3)Cc4ccccc4Cl C39761791
COc1cccc(c1OCc2ccc(c(c2)Cl)Cl)C[NH2+]CCC3=CCCCC3 C40722543
CC(C)Oc1c(cc(cc1OC)Br)C[NH2+]C23CC4C[C@@](C2)(C[C@](C4)(C3)C)C C40728454
Cc1ccccc1COc2c(cc(cc2Br)C[NH2+]Cc3ccc(cc3)F)OC C40733509
CCC[NH2+]Cc1cc(c(c(c1)Br)OCc2ccc(cc2Cl)F)OC C40733828
CCOc1cc(ccc1OCc2ccc(cc2Cl)F)C[NH2+]Cc3ccc(cc3)F C40737161
CCOc1cc(ccc1OCc2ccc(cc2Cl)F)C[NH2+]Cc3ccc(cc3)C C40737202
CCOc1cc(ccc1OCc2c(cccc2Cl)F)C[NH2+][C@H](C)c3ccccc3 C40737325
CCOc1cc(ccc1OCc2c(cccc2Cl)F)C[NH2+]Cc3ccc(cc3)F C40737400
CCOc1cc(ccc1OCc2c(cccc2Cl)F)C[NH2+]Cc3ccc(cc3)C C40737433
CCOc1cc(cc(c1OCc2ccccc2C)Cl)C[NH2+]Cc3ccc(cc3)F C40741920
CCOc1cc(cc(c1OCc2ccc(cc2Cl)F)Cl)C[NH2+]C3CCCC3 C40742030
CC[NH+]1CCC[C@@H]1CNCc2c3ccccc3ccc2OCc4ccc(cc4Cl)Cl C22936065
CC[C@@H](Cc1ccccc1)CNC(=O)[C@@H]2CCC[NH+](C2)Cc3c(cccc3Cl)F C44851943
CC[C@H](Cc1ccccc1)CNC(=O)[C@@H]2CCC[NH+](C2)Cc3c(cccc3Cl)F C44851945
CC[C@H](Cc1ccccc1)CNC(=O)[C@H]2CCC[NH+](C2)Cc3c(cccc3Cl)F C44851949
Cc1ccc(cc1)[C@@H](c2ccccc2)NC(=O)C3CC[NH+](CC3)Cc4ccccc4C C44937982
C[C@@H](c1ccc(c(c1)F)F)[NH+](C)CC(=O)N[C@@H](c2ccc(cc2)F)c3cccs3 C45779909
C[C@H]1C(=c2cc(ccc2=[NH+]1)F)CCNS(=O)(=O)c3ccc(cc3)C4CCCCC4 C63515306
Cc1ccc(cc1)CNC(=O)[C@@H]2C(=c3ccc(cc3=[NH+]2)OC)Sc4ccc(cc4)C C63531171
Cc1ccc(cc1)SC2=c3ccc(cc3=[NH+][C@@H]2C(=O)N[C@@H](C)c4ccccc4)OC C63531187
Cc1ccc(cc1)SC2=c3ccc(cc3=[NH+][C@H]2C(=O)N[C@@H](C)c4ccccc4)OC C63531189
Cc1ccc(cc1)SC2=c3ccc(cc3=[NH+][C@H]2C(=O)N[C@H](C)c4ccccc4)OC C63531192
c1ccc2=[NH+][C@@H](C(=c2c1)SCCNC(=O)COc3ccc(cc3)Cl)c4ccc(cc4)F C63755482
CCOc1cc(ccc1OCC(C)C)[C@@H]2[C@H]3C(=c4ccccc4=[NH+]3)[C@@H](CN2)c5ccccc5 C63879058
CC1=Nc2cc(ccc2Sc3c1cc(cc3)Cl)C(=O)NCCC[NH+](Cc4ccccc4)C(C)C C20726964
c1cc(ccc1S(=O)(=O)Nc2cc(ccc2N3CCN(CC3)c4c(cc(c[nH+]4)C(F)(F)F)Cl)C(F)(F)F)Cl C03104275
c1ccc(cc1)CN(Cc2ccccc2)c3c4c(c5c6c(c([nH+]c5s4)N7CCOCC7)CCCC6)ncn3 C01832677
CC(C)CCSc1nnc2n1c3c(c4c(s3)C[NH+](CC4)Cc5ccccc5)c(=O)n2c6ccccc6 C02292335
CCOC(=O)C1CC[NH+](CC1)[C@H](c2ccc(cc2Cl)Cl)c3c(n4c(s3)nc(n4)c5ccco5)O C09808539
CC1([C@H]2CC=C([C@@H]1C2)C[NH+]3C[C@@H](C[C@H]3C(=O)N(C)Cc4cc5ccccc5s4)Sc6ncccn6)C C11997258
Cc1ccnc(n1)S[C@H]2C[C@H]([NH+](C2)C/C(=C/c3ccccc3)/C)C(=O)N4CCN(CC4)c5ccccc5F C11790701
CN(C[C@@H](CC[NH+]1CCC2(CC1)CSc3c2cccc3)c4ccccc4)S(=O)(=O)c5ccccc5 C13479343
c1ccc(cc1)C(c2ccccc2)N3CCN(CC3)c4ccc(cc4C5=[NH+]CCc6c5cccc6)[N+](=O)[O-] C20506597
Cc1cccc(c1)CO[C@@H](C[NH+]2CCN(CC2)S(=O)(=O)c3cc(ccc3F)C)c4ccc(cc4)Cl C23450076
Cc1cccc(c1)CO[C@H](C[NH+]2CCN(CC2)S(=O)(=O)c3cc(ccc3OC)C)c4ccc(cc4)Cl C23454104
CC1CCN(CC1)c2ccc(cc2)[C@H](C)NC(=O)C3CC[NH+](CC3)Cc4nc(no4)c5ccc(cc5)C(C)(C)C C30977911
c1ccc(cc1)C(CC[NH+](Cc2ccc(cc2)F)Cc3nc(cs3)C(=O)N4CCCCC4)c5ccccc5 C34719610
CC[NH+]1CCN(CC1)c2c(c(nn2c3cccc(c3)F)C)CN(C(C)C)C(=O)Nc4ccc(cc4)C(C)C C34831373
CC[C@H](c1nc2ccccc2c(=O)n1c3ccc(c(c3)C)C)N(CC[NH+](C)C)C(=O)CCC4CCCC4 C35069315
CCC[NH+](Cc1[nH]c(=O)c2c(csc2n1)c3ccc(cc3C)C)C[C@@H](COc4ccc(cc4)Cl)O C35747696
Cc1ccc(cc1)C[NH+](CCC(c2ccccc2)c3ccccc3)Cc4nc(cs4)C(=O)N5CCCC5 C35815639
c1cc(cc(c1)Cl)C(=O)N(c2ccc(cc2)F)C3CC[NH+](CC3)Cc4cc(ccc4Cl)[N+](=O)[O-] C35853188
CCc1c([nH+]c(nc1N2CCN(CC2)C(=O)Nc3cc(cc(c3)OC)OC)c4cccc(c4)C(F)(F)F)C C35890549
CC[NH+](CC)CCN(c1nc2c(cc(cc2s1)F)F)C(=O)c3cc4c5ccccc5ccc4oc3=O C36640542
CCC(CC)CC(=O)N1[C@@H](CC(=N1)[C@@H]2C(=c3cc(ccc3=[NH+]C2=O)Cl)c4ccccc4)[C@@H]5CC=CO5 C38799090
CCC(CC)CC(=O)N1[C@@H](CC(=N1)[C@H]2C(=c3cc(ccc3=[NH+]C2=O)Cl)c4ccccc4)[C@@H]5CC=CO5 C38799093
Cc1cc(c2c(c1)nc(s2)N(CCCn3cc[nH+]c3)C(=O)c4cc(ccc4Cl)Br)C C38848220
C=CCn1c(nnc1S[C@@H]2C(=c3cc(ccc3=[NH+]C2=O)Cl)c4ccccc4Cl)c5cccnc5 C39237654
CCc1ccc2=[NH+]C(=O)[C@@H](C=c2c1)CN(Cc3ccc4c(c3)OCO4)S(=O)(=O)c5c(cc(cc5C)C)C C39325023
CCc1ccc2=[NH+]C(=O)[C@@H](C=c2c1)CN(Cc3ccc(cc3)OC)S(=O)(=O)c4c(cc(cc4C)C)C C39325183
CCOC(=O)C1=C(N=c2n(c(=O)/c(=C/C3=c4ccccc4=[NH+]C3)/s2)[C@@H]1c5c6ccccc6ccc5OC)C C39780132
Cc1ccc(cc1C)c2csc3c2c(=O)[nH]c(n3)C[NH+](C[C@H](COc4ccc(cc4)Cl)O)CC(C)C C35747140
Cc1ccc(c(c1)C)c2csc3c2c(=O)[nH]c(n3)C[NH+](C[C@@H](COc4ccc(cc4)Cl)O)CC(C)C C35747641
Cc1ccc(c(c1)c2csc3c2c(=O)[nH]c(n3)C[NH+](C[C@@H](COc4ccc(cc4)Cl)O)CC(C)C)C C35747731
CCc1c([nH+]c(nc1N2CCN(CC2)C(=O)Nc3ccc(cc3OC)OC)c4ccc(cc4)C(F)(F)F)C C40385858
CC1([C@@H]2CC=C([C@H]1C2)C[NH+]3C[C@@H](C[C@H]3C(=O)N(C)Cc4cc5ccccc5s4)Sc6ncccn6)C C43619438
C[NH+](C)CCN(c1nc2ccc(cc2s1)SC)C(=O)c3cc(cc(c3)C(F)(F)F)C(F)(F)F C38846141
CC(C)(C)c1ccc(cc1)c2nc(on2)C[NH+]3CCC[C@H](C3)C(=O)Nc4cc(c(cc4OC)Cl)OC C44813716
CC(C)(C)c1ccc(cc1)c2nc(on2)C[NH+]3CCC[C@H](C3)C(=O)N4CCN(CC4)C/C=C/c5ccccc5 C38981837
CC(C)(C)OC(=O)N[C@H]1CCN(C1)C(=O)C2CC[NH+](CC2)Cc3c(nc4n3cccc4)c5ccccc5 C39201721
c1ccc(cc1)C(c2ccccc2)[NH2+][C@H](c3cccs3)C(=O)N4CCN(CC4)c5cccc6c5cc[nH]6 C44998836
c1ccc(cc1)c2cc3cccnc3nc2c4ccc(cc4)C[NH+]5CCC(CC5)C6=NN=C(C6)c7ccncc7 C52637362
COc1cc(ccc1OCc2cccc(c2)C(F)(F)F)[C@H]3c4c(c5ccccc5[nH]4)[C@@H](C[NH2+]3)c6ccccc6Cl C02654161
Cc1ccc(cc1)S(=O)(=O)N/[NH+]=c\2/c(cc3ccccc3o2)C(=O)Nc4ccc(cc4)c5ccccc5 C59170665
CCOc1ccccc1CN(C2CC([NH2+]C(C2)(C)C)(C)C)C(=S)Nc3ccc(cc3)Br C59195561
C[C@@H](CCc1ccccc1)N2CC(=O)N3[C@H](C2=O)CC4=c5ccccc5=[NH+][C@H]4[C@H]3c6ccc(cc6)C(C)C C63139548
CCCCCCn1c(nnc1SCC(=O)Nc2c(cc(cn2)Cl)Cl)C3=c4ccccc4=[NH+]C3 C63258852
CC(C)(C)c1ccc(cc1)C(=O)N/C(=C\c2ccc(c(c2)OC)OC)/C(=O)NCCC3=c4ccccc4=[NH+]C3 C63291129
c1ccc(cc1)COC(=O)N[C@@H](CC2=c3ccccc3=[NH+]C2)C(=O)Oc4ccc5c(c4)OC(=O)[C@H]6[C@H]5CCC6 C63350769
CCCOc1ccc(cc1OCC)[C@@H]2CN3C(=O)N(C(=O)[C@@]3([C@H]4C2=c5ccccc5=[NH+]4)C)c6cccc(c6)C C63372171
CCCOc1ccc(cc1OCC)[C@@H]2CN3C(=O)N(C(=O)[C@@]3([C@H]4C2=c5ccccc5=[NH+]4)C)c6ccc(cc6)F C63372774
CCCOc1ccc(cc1OCC)[C@@H]2CN3C(=O)N(C(=O)[C@@]3([C@@H]4C2=c5ccccc5=[NH+]4)C)c6ccccc6F C63373341
CCCOc1cccc(c1OCC)[C@H]2CN3C(=O)N(C(=O)[C@@]3([C@@H]4C2=c5ccccc5=[NH+]4)C)c6ccccc6C C63374088
CCOC(=O)c1ccc(cc1)N2C(=O)[C@@H]3CC4=c5ccccc5=[NH+][C@H]4[C@H](N3C2=O)c6ccc(cc6)C(C)C C63375252
COc1ccc(cc1)/N=C\2/N(C(=O)/C(=C\c3ccc(o3)N4CCCCC4)/S2)CCC5=c6ccccc6=[NH+]C5 C63537989
CNC(=S)N/N=C/1\c2ccccc2-c3c1cc(cc3)N C06228508
c1cc2c(cc1Cc3ccc4c(c3)nc(s4)N)sc(n2)N C05331445
c1cc(ccc1NC(=O)Nc2ccc(cc2Cl)N)Cl C19811220
c1cc(ccc1Nc2cc3c(cc2N)NC(=O)CC3)Cl C35341383
c1ccc(c(c1)Nc2cc3c(cc2N)NC(=O)CC3)Br C35341393
CSc1ccc(cc1)Nc2cc3c(cc2N)CCC(=O)N3 C35355912
c1cc(c(cc1F)Nc2cc3c(cc2N)CCC(=O)N3)F C35355914
c1cc(ccc1Nc2cc3c(cc2N)CCC(=O)N3)Cl C35355948
c1ccc(cc1)[C@H](CNc2ccc3c(c2N)ncs3)O C35600081
Cc1ccc(cc1Cl)NC(=O)Nc2c(ccc(c2C)N)C C35660874
c1cc(ccc1NC(=O)Nc2cc(ccc2Cl)N)Cl C36744140
c1ccc(cc1)NC(=O)Nc2ccc(cc2Br)N C36744265
c1cc(c(cc1NC(=O)c2cc(c[nH]2)N)C(F)(F)F)Cl C36862664
C[C@@H](c1ccc(c(c1)F)F)Nc2cccc(c2)NC(=O)N C37135871
C[C@@H](c1cccc(c1)N)NC(=O)Nc2ccc(cc2F)F C37178890
c1ccc2c(c1)[nH]c(n2)CS[C@H]3Nc4ccc(cc4S3)N C39408848
C1CCC(CC1)[C@@H](C(=S)N)NC(=O)NC2CCCCC2 C40362264
c1cc(c(cc1N)C(=O)N)Sc2cc(ccc2Cl)Cl C41080125
c1cc(c(cc1N)C(=O)N)Oc2ccc(c(c2)Cl)Cl C41081550
CC(C)(C)c1ccc(cc1)Sc2c(cc(cn2)N)C(=O)N C42140152
c1cc(c(cc1N)F)NC(=O)Nc2ccc(cc2F)F C43474076
c1cc(c(cc1Cl)F)Nc2cc3c(cc2N)NC(=O)CC3 C49128795
C[C@H](c1ccc(cc1)Br)Nc2cc3c(cc2N)CC(=O)N3 C49525156
CC(C)[C@H](c1cccs1)Nc2cc3c(cc2N)CC(=O)N3 C49555124
c1c(c(cc(c1N2CCC[C@@H]2C3CCCC3)F)N)C(=O)N C50033501
c1c(c(cc(c1N2CCC[C@H]2C3CCCC3)F)N)C(=O)N C50033504
c1cc(cc(c1)Br)Oc2cc(c(cc2F)N)C(=O)N C50034410
Cc1cc(ccc1Oc2cc(c(cc2F)N)C(=O)N)Cl C50034479
c1cc(ccc1Sc2cc(c(cc2F)N)C(=O)N)Cl C50035615
c1cc(c(cc1F)F)Sc2cc(c(cc2F)N)C(=O)N C50035964
c1cc(ccc1C(=O)NC23CC4CC(C2)CC(C4)C3)NN C51088757
Cc1nc2cc(c(cc2s1)N)N[C@]3(CCC[C@H](C3)C)CO C53114952
c1cc2c(cc1[C@@H](c3cc(ccc3Br)F)N)[nH]c(=O)[nH]2 C19842673
C[C@H](c1ccc(cc1)Cl)NC(=O)c2cccc(c2NN)F C54216814
c1c(cc(c(c1N)NC(=O)NC2CC2)Br)Br C54456801
C[C@@H]1CCC[C@H](C1)Sc2cc(c(cc2F)N)C(=O)N C54693380
Cc1cccc(c1)CSc2cc(c(cc2F)N)C(=O)N C54966040
Cc1cc(ccc1NC(=O)c2cc3cc(ccc3[nH]2)N)F C59971581
Cc1ccc(s1)CNC(=O)c2cc3cccc(c3[nH]2)N C59973299
c1cc(c(cc1Cl)NC(=O)N[C@@H]2CCC[C@H]2C(=S)N)Cl C61886185
C[C@H]1CCCC[C@H]1CNC(=O)c2c[nH]c3c2cc(cc3)N C62832864
C[C@H]1CCC[C@@H]([C@@H]1C)NC(=O)c2cc3cccc(c3[nH]2)N C62833622
c1cc(cc(c1)Cl)CNC(=O)c2cc3cccc(c3[nH]2)N C62833783
c1cc2c(cc1N)cc([nH]2)C(=O)Nc3cc(ccc3Cl)Cl C62834117
C[C@H]1CCCC[C@@H]1NC(=O)c2cc(c(c(c2)F)NN)F C63007689
C[C@@H]1CCCC[C@H]1NC(=O)c2cc(c(c(c2)F)NN)F C63007690
Cc1cc(ccc1NN)C(=O)Nc2cccc(c2)SC C63058717
Cc1cc(ccc1NN)C(=O)N[C@H](C)c2cc(sc2C)C C63059212
Cc1cc(ccc1NN)C(=O)Nc2cc(c(c(c2)F)F)F C63059628
Cc1ccc(cc1)N/C(=[NH+]/N=C(\C)/c2cccc(c2)N)/[S-] C13544462
C[C@@H]1Cc2c(c3ccccc3nc2/C(=C/c4ccccc4OC(C)C)/C1)C(=O)[O-] C06538099
Cc1c(sc(n1)[C@@]2(C[C@H]2c3ccccc3)c4ccc(cc4Cl)Cl)C(=O)[O-] C11884637
CC(C)C[C@@H](C(=O)[O-])N1C(=O)/C(=C\c2ccc(o2)c3c(cccc3Cl)Cl)/SC1=S C12274992
c1cc(c(cc1c2ccc(o2)C=Nc3c(c4c(s3)CCCC4)C#N)Cl)C(=O)[O-] C12428591
Cc1cccc(c1)CSc2nc3cc(ccc3c(=O)n2c4ccc(cc4)F)C(=O)[O-] C13016773
Cc1cc(c(c(c1Cl)S(=O)(=O)Oc2ccc(cc2Cl)C(=O)[O-])C)Cl C13087952
c1ccc(cc1)SCc2nc3c(c4c(s3)CCCC4)c(n2)Sc5c(cccn5)C(=O)[O-] C13090375
c1ccc(cc1)c2cc(nc(c2C#N)S[C@H](c3ccccc3)C(=O)[O-])c4cccs4 C09008785
C=CCn1c(nnc1SCc2ccc(cc2)C(=O)[O-])c3ccc(cc3)Cl C13236740
c1cc(ccc1C(=O)[O-])n2c(=O)c(c(cn2)Sc3ccc(c(c3)C(F)(F)F)Cl)Cl C13275772
Cc1cc(c(s1)C)c2c(c(c3cc(ccc3n2)Cl)c4ccccc4F)CC(=O)[O-] C13317118
CCCn1c(nnc1SCc2c3c(cccc3sc2C(=O)[O-])F)Cc4ccccc4 C13407563
c1ccc(cc1)[C@H](C(=O)[O-])Sc2nc3c(c(n2)c4cccs4)CCCC3 C16477173
Cc1cccc(c1)/C=C\2/C(=O)N(/C(=N/c3ccc(cc3)C(=O)[O-])/S2)CC=C C16929072
CN(c1ccccc1C(=O)[O-])C2=NC(=O)/C(=C/c3cccc4c3cccc4)/S2 C16933815
CC(C)(C)c1ccc(cc1)/C=C\2/C(=O)N(/C(=N\c3ccc(cc3)C(=O)[O-])/S2)C C17166992
COc1ccc(cc1/C=N/n2c(nnc2[S-])c3ccccc3Cl)Br C16996563
CCc1ccc2c(c1)sc(n2)N3[C@@H](C(=C(C3=O)[O-])C(=O)c4cccs4)c5ccc(cc5)C C08743908
Cc1c(sc(n1)N2[C@H](C(=C(C2=O)[O-])C(=O)c3cccs3)c4ccc(cc4)C(C)(C)C)C C09270678
Cc1c(sc(n1)N2[C@@H](C(=C(C2=O)[O-])C(=O)c3cccs3)c4ccc(cc4)C(C)(C)C)C C09270676
Cc1ccc(c(c1)C)OCCOc2c(cc(cc2Cl)/C=C\3/C(=NC(=S)S3)[O-])OC C22228848
c1cc(cc(c1)C(F)(F)F)/C=C/2\C(=O)N=C(S2)[N-]c3cccc(c3)C(F)(F)F C03375314
c1cc(c(cc1[N-]S(=O)(=O)c2ccc(c(c2)F)F)Cl)c3nc4ccc(cc4s3)Cl C33169097
c1ccc2c(c1)nc(s2)c3ccc(cc3)[N-]S(=O)(=O)c4cc(cc(c4)F)F C33169149
c1ccc2c(c1)OC(O2)(C(Cl)(Cl)Cl)/N=C(/C(F)(F)F)\N=c3cccc[n-]3 C12524240
c1ccc2c(c1)nc(s2)c3ccc(cc3[O-])/N=C/C=C/c4ccc(cc4Cl)Cl C02052785
CCC[C@@H](C(=O)[O-])Sc1nc(c(c(=O)n1C)Cc2ccc(cc2)C(C)(C)C)C C35156659
c1ccc(cc1)C2=C(OCCS2)/C(=N/c3nnc(s3)SCc4ccccc4Cl)/[O-] C36585078
c1cc(sc1)Cc2nnc(n2c3cc(ccc3Cl)C(F)(F)F)[S-] C13635385
Cc1c(c(=O)n(c(c1C(=O)[C@H]2[C@H](C2(C)C)C=C(Cl)Cl)[O-])[C@@H](C)c3ccccc3)C#N C38622729
Cc1c(c(=O)n(c(c1C(=O)C(c2ccccc2)c3ccccc3)[O-])[C@H](C)c4ccccc4)C#N C38623415
c1ccc(cc1)Oc2ccccc2[N-]S(=O)(=O)c3ccc(cc3Cl)Br C39546073
c1ccc2c(c1)c(cn2Cc3cccc(c3)Cl)/C=C/4\C(=O)N(C(=N4)[S-])C5CCCCC5 C39556894
C=CCN\1C(=O)[C@@H](S/C1=N\c2ccc(cc2)C(=O)[O-])Cc3ccc(c(c3)Cl)Cl C39847387
c1cc(cc(c1)Cl)/C=C\2/C(=O)N(/C(=N\c3cccc(c3)C(=O)[O-])/S2)C4CCCCC4 C39866842
Cc1c(c2c(nc(nc2s1)/C(=C/c3cnn(c3)Cc4ccccc4)/Cl)[O-])c5ccccc5 C45499828
CCCc1ccc(cc1)/C(=C(\C#N)/C(=O)c2cc(n(n2)C(C)(C)C)C3CC3)/[O-] C49136060
c1ccc2c(c1)cc(n2Cc3ccccc3F)/C(=C(/C#N)\C(=O)c4ccco4)/[O-] C49202605
Cc1ccc(c(c1)[N-]C2=NC(=O)/C(=C/c3csc(n3)c4ccco4)/S2)C C58406487
CCOc1ccc(cc1OCC)/C=C(\c2nc(c3c4c(sc3n2)CCCC4)[O-])/Cl C60108430
CC1(CC(=C2[C@H]([C@@H]3C(=NC(=NC3=O)SCc4ccccc4)N=C2C1)c5ccc(cc5)F)[O-])C C39730139
c1ccc(c(c1)CSC2=NC(=O)[C@H]3[C@H](C4=C(CCCC4=NC3=N2)[O-])c5ccc(cc5)F)Cl C39731527
Cc1ccc(cc1)CSC2=NC(=O)[C@H]3[C@@H](C4=C(CC(CC4=NC3=N2)(C)C)[O-])c5cccs5 C39766372
Cc1ccc(cc1)CSC2=C([C@H](C3=C(CC(CC3=N2)(C)C)[O-])c4cccs4)C#N C05103523
CC(C)c1ccc(cc1)C2=NC3=NN=C([C@@H]3C(=C2)C(=O)[O-])c4ccc(cc4)Cl C63547387
CC(C)c1ccc(cc1)C2=NC3=NN=C([C@@H]3C(=C2)C(=O)[O-])c4ccc(cc4)Br C20492237
CC\1=NC2=C([C@H](/C1=C(\[O-])/OC(C)C)c3ccc(cc3)F)C(=O)C[C@@H](C2)c4ccc(cc4)Cl C00708163
CC(C)c1ccc(cc1)N2[C@H](C(=C(C2=O)[O-])S(=O)(=O)c3ccccc3)c4ccc(cc4)Cl C64557965
Cc1ccc(cc1[N-]S(=O)(=O)c2ccc(s2)c3nc(cs3)C(C)C)F C64769487
c1cc(oc1)/C(=C(\C#N)/C(=O)c2csc(n2)c3ccc(cc3Cl)Cl)/[O-] C65649754
CCOc1ccc(cc1C)[C@@H](c2ccc3ccc(nc3c2O)C)Nc4cccc[nH+]4 C02470406
CCOc1ccc(cc1C)[C@H](c2ccc3cccnc3c2O)Nc4cc(cc[nH+]4)C C02073836
Cc1ccc2ccc(c(c2n1)O)[C@H](c3ccc(cc3)C(C)(C)C)Nc4cccc[nH+]4 C02073868
c1cc(ccc1c2ccc(o2)C[NH2+]CCNc3ccc(cc3Cl)[N+](=O)[O-])Cl C07524620
CCCc1ccc(cc1)[C@@H](C(C)C)[NH2+]Cc2[nH]c(=O)c3c4c(sc3n2)CCC4 C06999767
CCCc1ccc(cc1)[C@H](C(C)C)[NH2+]Cc2[nH]c(=O)c3c4c(sc3n2)CCC4 C06999770
C[C@@H](c1ccc(c(c1)F)F)[NH2+]CC(=O)Nc2ccc3c(c2)OC4(O3)CCCCC4 C08734369
COC(=O)c1cccc(c1)NC(=O)C[NH2+][C@H](c2ccc(cc2)F)c3cccs3 C09314012
C[C@H]1CCc2c(sc3c2c(nc(n3)CC[NH+]4CCC(=CC4)c5ccccc5)N)C1 C14070231
c1cc[nH+]c(c1)N[C@H](c2cccc(c2Cl)Cl)c3ccc4cccnc4c3O C15015515
Cc1cc[nH+]c(c1)N[C@@H](c2ccc(cc2)C(C)(C)C)c3ccc4cccnc4c3O C15015551
Cc1cc[nH+]c(c1)N[C@@H](c2cccc(c2)OCC=C)c3ccc4cccnc4c3O C15016644
Cc1cc[nH+]c(c1)N[C@H](c2cccc(c2)OCC=C)c3ccc4cccnc4c3O C15016645
COc1c(cc(cc1Cl)C[NH2+]CCNc2ccc(cc2Cl)[N+](=O)[O-])Cl C20928429
Cc1ccccc1CN(Cc2ccco2)C(=S)NC3CC([NH2+]C(C3)(C)C)(C)C C21262964
Cc1ccc(cc1)CN(C[C@@H]2CCCO2)C(=S)NC3CC([NH2+]C(C3)(C)C)(C)C C21263141
Cc1cccc(c1)CN(Cc2ccco2)C(=S)NC3CC([NH2+]C(C3)(C)C)(C)C C21263442
CC(C)NC(=O)[C@@H]1C[C@H](CN1Cc2ccc(cc2)Cl)[NH2+]C3CCCCCCC3 C23362602
CCc1ccc(cc1)[C@@H](c2cccs2)[NH2+]CC(=O)NC3(CCCCCC3)C#N C29939495
CCCC[NH2+]CC(=O)Nc1cc(nn1c2ccc(c(c2)Cl)Cl)C(C)(C)C C06778448
Cc1ccc(c(c1)C)NC(=O)NCC2CC[NH+](CC2)Cc3cc(ccc3Cl)C C01069915
c1ccc(cc1)C(c2ccccc2)[NH2+]CC(=O)Nc3cc(ccc3Cl)[N+](=O)[O-] C03344071
Cc1ccc(c(c1)C[NH+]2CCC(CC2)CNC(=O)Nc3ccc(c(c3)Cl)F)C C06767521
c1cc(ccc1NC(=O)Nc2ccc([nH+]c2)N3CCC(CC3)C(F)(F)F)Cl C03127582
c1ccc(cc1)NC(=S)N/N=C/C2=c3ccccc3=[NH+][C@H]2c4ccc(cc4)Cl C39315141
CCCCCCC(=O)N1C[C@H](C2(C1)CC[NH2+]CC2)C(=O)NC3CCCCCCC3 C39659858
C[C@H](C[NH2+]Cc1cc(c(c(c1)Cl)OCc2ccc(c(c2)Cl)Cl)OC)O C40744090
CSc1ccccc1C[NH+]2CCC(CC2)CNC(=O)Nc3ccccc3Cl C43991701
c1cc(oc1)C[NH2+]CC(=O)/N=c/2\[nH]cc(s2)Cc3cc(ccc3Cl)Cl C49640512
c1cc(oc1)C[NH2+]CC(=O)/N=c/2\[nH]cc(s2)Cc3cc(cc(c3)Cl)Cl C49640524
Cc1c(c(n[nH]1)N/C(=[NH+]/c2ccc(c(c2)Cl)OC)/SC)c3ccccc3F C20440186
C[C@@H]1CCC[NH+](C1)c2ccc(cc2)NCc3cc4cc(ccc4[nH]c3=O)C(C)(C)C C57712668
CC1CC[NH+](CC1)c2ccc(cc2)NCc3cc4cc(ccc4[nH]c3=O)C(C)(C)C C57712744
Cc1ccccc1NC2CC[NH+](CC2)[C@@H](C)c3[nH]c(=O)c4c(c(sc4n3)C)C C58178020
Cc1ccc(cc1)NC(=O)C2=CNN3C2=[NH+]C(=C[C@@H]3c4ccccc4)c5ccccc5 C07001540
CCCNC(=O)c1cccc(c1)C[NH2+]CC2=Cc3cc(cc(c3OC2)Cl)Cl C60332776
CC(C)[C@@H](c1ccc(cc1)F)N[C@H]2C(=c3ccccc3=[NH+]C2=O)Nc4ccccc4 C12651055
c1ccc(cc1)OC(=O)N[C@@H](CC2=c3ccccc3=[NH+]C2)C(=O)NC4CCCCC4 C63203334
C[C@@H]1Nc2cc(ccc2N1c3ccccc3)NC(=O)CCC4=c5ccccc5=[NH+]C4 C63228844
C[C@H]1Nc2cc(ccc2N1c3ccccc3)NC(=O)CCC4=c5ccccc5=[NH+]C4 C63228845
c1ccc(cc1)/N=C(/[C@@H]2Nc3ccccc3S2)\N/N=C/C4=c5ccccc5=[NH+]C4 C63279362
c1ccc(cc1)NC(=O)[C@@H](CC2=c3ccccc3=[NH+]C2)NC(=O)Oc4ccccc4 C63503123
CN1c2ccccc2N[C@@H]1CCc3cccc(c3)NC(=O)[C@@H]4C=c5ccccc5=[NH+]4 C63625110
c1ccc2c(c1)ccn2CCNC(=S)NCc3ccc4=[NH+][C@@H]5CCCCC5=c4c3 C63663764
C[C@@H]1C(=c2cc(ccc2=[NH+]1)OC)CCNC(=S)Nc3ccc(c(c3)Cl)Cl C63664177
COc1ccc(c(c1)NC(=O)Nc2ccc(cc2)[C@H]3C=c4cc(ccc4=[NH+]3)F)OC C63743921
c1ccc2c(c1)c(n[nH]c2=O)C[NH2+]Cc3ccc(o3)Sc4ccc(cc4)Cl C63857735
CN1c2ccccc2N[C@@H]1CCc3ccc(cc3)NC(=O)[C@@H]4C=c5ccccc5=[NH+]4 C64580528
Cc1ccc(c(c1)C)NC(=O)[C@@H](C)[NH+]2CCC(CC2)NC(=O)CC3CCCCC3 C66885973
C[C@@H]1CNC(=O)N1c2ccc(cc2)[C@H](C)[NH2+]Cc3ccc(c(c3)Cl)OCC=C C66991806
C[C@@H]1CN(C[C@H]([NH2+]1)C)c2ccc(c(c2)N[C@@H](C)C34CC5CC(C3)CC(C5)C4)[N+](=O)[O-] C04143251
Cc1ccc2ccc(c(c2n1)O)[C@H](c3cccc(c3Cl)Cl)Nc4cccc[nH+]4 C03634563
Cc1c(sc(c1[C@@H](c2ccccc2)Nc3cccc[nH+]3)NC(=O)c4ccccc4)C C02546349
Cc1c(sc(c1[C@H](c2ccccc2)Nc3cccc[nH+]3)NC(=O)c4ccccc4)C C02546354
c1cc(c(cc1NC(=O)NC2C[C@H]3CC[C@@H](C2)[NH+]3C4CCCC4)C(F)(F)F)Cl C04882998
Cc1ccc2c(c1)sc(n2)c3ccc(cc3)NC(=S)NCC(C)(C)C[NH+](C)C C03285688
C[C@@H]1CCc2c(sc(c2C#N)NC(=O)C[NH2+]C(c3ccccc3)c4ccccc4)C1 C07058476
C[C@H]1CCc2c(sc(c2C#N)NC(=O)C[NH2+]C(c3ccccc3)c4ccccc4)C1 C07058480
Cc1c2c(nc(nc2sc1C(=O)OC)C[NH2+]C3CCCCC3)NC4CCCCC4 C02661625
Cc1ccc(cc1)C[NH2+]Cc2nc(c3c(c(sc3n2)C)C)NCc4ccc(cc4)C C02661626
Cc1ccc(cc1)c2c(sc3c2c(=O)[nH]c(n3)C[NH2+][C@@H](c4ccccc4)C(C)C)C C07000880
c1cc[nH+]c(c1)N[C@@H](c2ccc(cc2)OC3CCCC3)c4ccc5cccnc5c4O C05660957
Cc1cc[nH+]c(c1)N[C@@H](c2ccc(cc2Cl)Cl)c3ccc4cccnc4c3O C15015555
Cc1cc[nH+]c(c1)N[C@H](c2ccc(cc2Cl)Cl)c3ccc4cccnc4c3O C15015556
Cc1cc[nH+]c(c1)N[C@@H](c2ccc3cccnc3c2O)c4c(cccc4Cl)Cl C15015632
Cc1cc[nH+]c(c1)N[C@H](c2ccc3cccnc3c2O)c4c(cccc4Cl)Cl C15015633
Cc1cc[nH+]c(c1)N[C@H](c2cccc(c2Cl)Cl)c3ccc4cccnc4c3O C15016406
CC(C)(C)c1ccc(cc1)c2cc(no2)C[C@H]3C[NH2+]CC[C@H]3CC(=O)NC(C)(C)C C15673715
CCc1ccccc1NC(=S)N(Cc2ccc(o2)C)C3CC([NH2+]C(C3)(C)C)(C)C C20213712
Cc1ccc(cc1Cl)c2ccc(o2)C[NH2+]CCNc3ccc(cc3Cl)[N+](=O)[O-] C20876613
CC1(CC(CC([NH2+]1)(C)C)N(Cc2cccnc2)C(=S)NC3CCCCCCC3)C C21262181
CCc1ccc(cc1)CN(Cc2ccco2)C(=S)NC3CC([NH2+]C(C3)(C)C)(C)C C21263640
Cc1c(cccc1Cl)c2ccc(o2)C[NH2+]CCNc3ccc(cc3Cl)[N+](=O)[O-] C22076823
CC1=C[C@H]([C@@H](C[C@H]1Cc2nnc(o2)Cc3c[nH]c4c3cccc4)C(C)C)C[NH2+]C(C)C C30883002
CC1=C[C@H]([C@@H](C[C@H]1Cc2nnc(o2)Cc3c[nH]c4c3cccc4)C(C)C)C[NH2+]CC#C C35442665
Cc1cc[nH+]c(c1)N[C@@H](c2ccccc2)c3cc(sc3NC(=O)c4ccccc4)C C35476830
Cc1cc([nH+]c2c1c(c(s2)c3nnc(n3C)SCc4ccc(cc4)Cl)N)C C01035622
c1cc(cc(c1)Cl)C[NH+]2CCC(CC2)CNC(=O)Nc3ccc(c(c3)Cl)F C06819294
CC(C)[C@@H](C(=O)NCC1(CCCCC1)[NH+](C)C)NC(=O)c2ccc(cc2)C(C)(C)C C06862407
Cc1ccc(cc1)CS/C(=[NH+]\N=C\2/c3ccccc3N(C2=O)Cc4ccccc4)/N C04349935
CCc1cc(c(s1)NC(=O)c2ccco2)[C@@H](c3ccccc3)Nc4cc(cc[nH+]4)C C38547090
C[C@@H]1C(=C([NH2+]N1)C)Sc2ccccc2/N=C/c3ccc(o3)c4ccccc4Cl C39935520
C[C@H]1C(=C([NH2+]N1)C)Sc2ccccc2/N=C/c3ccc(o3)c4ccccc4Cl C39935521
Cc1cc(c(s1)NC(=O)c2ccccc2)[C@H](c3ccc(cc3)F)Nc4cccc[nH+]4 C43220762
CC(C)CN1CNc2c1[nH+]c(cc2)c3c([nH]c(n3)C(C)(C)C)c4ccc(cc4F)F C52637687
Cc1cccc(c1C)NC(=S)N(Cc2ccc(o2)C)C3CC([NH2+]C(C3)(C)C)(C)C C06632264
Cc1ccc(o1)CN(C2CC([NH2+]C(C2)(C)C)(C)C)C(=S)Nc3cc(cc(c3)C)C C06574677
Cc1ccc(c(c1)C)NC(=S)N(Cc2ccc(o2)C)C3CC([NH2+]C(C3)(C)C)(C)C C59094844
CCN(CC)c1ccc2cc(/c(=[NH+]/c3cccc(c3Cl)Cl)/oc2c1)C(=S)N C59170929
CCN(CC)c1ccc2cc(/c(=[NH+]/c3cc(ccc3Cl)Cl)/oc2c1)C(=S)N C59170961
Cc1ccc(cc1)NC(=O)[C@@H](CC2=c3ccccc3=[NH+]C2)NC(=O)Oc4ccccc4 C63503115
Cc1ccccc1NC(=O)[C@H](CC2=c3ccccc3=[NH+]C2)NC(=O)Oc4ccccc4 C63503120
CC(C)c1ccc(cc1)NC(=O)CNc2ccc(cc2)[C@@H]3C=c4cc(ccc4=[NH+]3)Cl C63625225
COC(=O)c1ccc(cc1)NC(=O)Nc2cccc(c2)[C@H]3C=c4cc(ccc4=[NH+]3)Cl C63743651
COC(=O)c1cccc(c1)NC(=O)Nc2ccc(cc2)[C@H]3C=c4cc(ccc4=[NH+]3)Cl C63743883
Cc1cccc(c1)C(=O)/N=C(/NCCC2=c3ccccc3=[NH+]C2)\Nc4cccc(c4)C C65329861
Cc1cc(cc(c1)N/C(=N\C(=O)c2ccccc2)/NCCC3=c4ccccc4=[NH+]C3)C C65329894
Cc1ccc(cc1)N/C(=N\C(=O)c2ccccc2C)/NCCC3=c4ccccc4=[NH+]C3 C65329919
Cc1ccc(cc1)N/C(=N\C(=O)c2cccc(c2)C)/NCCC3=c4ccccc4=[NH+]C3 C65329920
Cc1ccc(cc1)C(=O)/N=C(/NCCC2=c3ccccc3=[NH+]C2)\Nc4ccc(cc4)C C65329921
c1ccc(cc1)C(c2ccccc2)[NH+]3CC(C3)SCC(=O)N/N=C/c4cccs4 C04363650
CCN(CC)[P@]1(=S)C2=C(CC(C=C2NN1c3ccccc3)(C)C)[NH+]4CCCCC4 C03205652
C[C@@H]1CCCC[C@@H]1Nc2c3c(csc3nc(n2)C[NH+]4CCOCC4)c5ccccc5 C06586219
C[C@@H]1CCCC[C@H]1Nc2c3c(csc3nc(n2)C[NH+]4CCOCC4)c5ccccc5 C06586290
C[C@H]1CCCC[C@@H]1Nc2c3c(csc3nc(n2)C[NH+]4CCOCC4)c5ccccc5 C06587642
c1ccc(cc1)c2csc3c2c(nc(n3)C[NH+]4CCOCC4)NC5CCCCCC5 C03292986
Cc1cc2c(n1c3ccc(cc3)C(=O)NCCC[NH+]4[C@@H](CCC[C@H]4C)C)CC[C@@H](C2)C C06877989
c1ccc(cc1)CC2(C(=O)N(C(=O)N2)C[NH+]3CCC[C@H]4[C@@H]3CCCC4)Cc5ccccc5 C07142923
C[C@@H](C(=O)Nc1ccc(cc1)Cc2nc3ccccc3s2)[NH+](C)Cc4cccs4 C07664193
C[C@H](C(=O)Nc1ccc(cc1)Cc2nc3ccccc3s2)[NH+](C)Cc4cccs4 C07664194
Cc1ccc(cc1)c2c(sc3c2c(=O)[nH]c(n3)C[NH+]4CCC[C@@H]4c5cccs5)C C07488333
c1cc(ccc1C[NH+]2CCC(CC2)C(=O)N/N=C/c3ccc(cc3Cl)Cl)Br C08780728
C[C@@]1(C(=O)N(C(=O)N1)C[NH+](C)Cc2ccc3ccccc3c2)c4ccc5ccccc5c4 C09549771
Cc1c(nc(o1)c2cccc(c2)C(F)(F)F)C[NH+]3CCC(CC3)c4[nH]c5ccccc5n4 C12298355
Cc1ccc(cc1)c2c(sc3c2c(=O)[nH]c(n3)C[NH+](C)Cc4cc(ccc4OC)C)C C13009252
CCn1c2ccccc2c3c1ccc(c3)NC(=O)C[NH+]4CCN(CC4)c5ccccc5F C02939515
Cc1ccc(cc1)[C@H](c2c(c3ccccc3o2)NC(=O)c4ccco4)[NH+]5CCC(CC5)C C15859338
CC1CC[NH+](CC1)[C@@H](CNC(=O)c2cc(on2)c3ccc(cc3)Cl)c4cccs4 C15859990
COc1cccc(c1)CCn2cnc3c(c2=O)c4c(s3)C[C@@H](CC4)[NH2+]C5CCCCCC5 C19770935
c1ccc(c(c1)C[NH2+]Cc2cn3c(nnc3s2)c4ccc(cc4)Br)Cl C20151803
Cc1ccc(o1)[C@H](CNC(=O)c2c(c3cc(ccc3o2)Br)C)[NH+]4CCC(CC4)C C21659826
Cc1ccc(o1)[C@@H](CNC(=O)c2c(c3cc(ccc3o2)Br)C)[NH+]4CCC(CC4)C C21659828
Cn1cc[nH+]c1[C@H](c2ccccc2)Nc3c4c(csc4ncn3)c5ccc(cc5)Cl C24586094
Cc1ccc(cc1)n2c(c(cn2)C(=O)NCC3(CCCCCC3)[NH+](C)C)C(F)(F)F C29615110
C[NH+](C)[C@@H](CNC(=O)c1cc(on1)c2ccc3c(c2)CCCC3)c4ccc(cc4)Cl C32622659
Cc1ccc(cc1)C(=O)N(C[C@@H]2C[NH+](C[C@@H]2c3ccccc3C)Cc4ccccc4O)CC(C)C C34698734
CCCn1c2ccccc2[nH+]c1N3CCC(CC3)NC(=O)c4cccc(c4)C(F)(F)F C34907117
Cc1ccc(cc1)NC(=O)c2ccc(o2)C[NH+]3CCn4cccc4[C@H]3c5ccccc5F C35523481
Cc1cccc(c1)NC(=O)C[NH+]2CCC(CC2)Cn3c4ccccc4nc3C(F)(F)F C38535908
Cc1ccc(cc1)NC(=O)C[NH+]2CCC(CC2)Cn3c4ccccc4nc3C(F)(F)F C38535909
CCOC(=O)[C@@H]1C(=c2cc(ccc2=[NH+]1)Br)NC(=O)c3cc(c(cc3C)C)C C38612471
c1ccc(cc1)C2=c3cc(ccc3=[NH+]C(=O)[C@H]2SCC(=O)NC4CCCCC4)Cl C38676594
COc1ccc(cc1NC(=O)C2CC[NH+](CC2)Cc3ccc(cc3Cl)Cl)Cl C38849403
Cc1c(nc(o1)c2cccc(c2)Cl)C[NH+]3CCC(CC3)C(=O)N[C@@H]4CCCC[C@@H]4C C40985257
Cc1c(nc(o1)c2cccc(c2)Cl)C[NH+]3CCC(CC3)C(=O)N[C@@H]4CCCC[C@H]4C C40985259
Cc1c(nc(o1)c2cccc(c2)Cl)C[NH+]3CCC(CC3)C(=O)N[C@@H](C)c4ccc(cc4)F C40985290
CC1CCN(CC1)c2ccc(cc2)[C@H](C)NC(=O)[C@@H]3CCC[NH+](C3)Cc4ccc(cc4Cl)Cl C44853910
Cc1ccc(cc1)C[NH+]2CCC(CC2)C(=O)N[C@H](C)c3ccc(cc3)N4CCC[C@@H](C4)C C44854945
C[C@H](c1nc2ccccc2n1C(F)F)[NH+](C)CC(=O)Nc3ccc(c(c3)Cl)Cl C46542079
Cc1c(nc(o1)c2ccccc2)C[NH+]3CCC[C@@H]3C(=O)Nc4ccc(cc4Cl)Cl C48272420
Cc1c(cccc1NC(=S)N(Cc2ccc(cc2)OC)C3CC[NH+](CC3)C)C(C)C C06897306
c1ccc(cc1)CC/[NH+]=C/c2c([nH]n(c2=O)c3nc4ccccc4s3)c5ccccc5 C03768128
COc1ccc(cc1S(=O)(=O)Nc2ccc(cc2)[C@H]3C=c4cc(ccc4=[NH+]3)F)Cl C63627476
C[C@@H]1C(=c2cc(ccc2=[NH+]1)F)CCN(Cc3ccccn3)C(=S)NC4CCCCC4 C63658633
C[C@H]1C(=c2cc(ccc2=[NH+]1)F)CCN(Cc3ccccn3)C(=S)NC4CCCCC4 C63658635
Cc1c(ccc(n1)C(F)(F)F)C(=O)NC[C@@H](c2ccccc2)C3=c4ccccc4=[NH+]C3 C64028648
C[C@@H]1NN=C(N1C2CCCCC2)S[C@@H](c3ccccc3)C(=O)C4=c5ccccc5=[NH+]C4 C64052996
c1cc(c(cc1Cl)F)/[NH+]=c\2/c(cc3cc(ccc3o2)Br)C(=O)NC[C@@H]4CCCO4 C67292458
Cc1ccc(cc1/[NH+]=c\2/c(cc3cc(ccc3o2)Br)C(=O)NC[C@@H]4CCCO4)F C67292503
Cc1cc(ccc1F)/[NH+]=c\2/c(cc3cc(ccc3o2)Br)C(=O)NC[C@@H]4CCCO4 C67292527
Cc1ccccc1NC(=O)C2=C(Nc3ccccc3S2)C C00537900
c1ccc(cc1)C2=C[C@@H](NC(=O)N2)c3cccc(c3)Br C03156836
c1cc(c(cc1Cl)Cl)C2(CCOCC2)c3csc(n3)N C11884855
C[C@H]1CCCC[C@@H]1NC(=O)c2c[nH]c3c2cc(cc3)Br C12567178
C[C@H]1CCCC[C@H]1NC(=O)c2c[nH]c3c2cc(cc3)Br C12567180
c1cc(cc(c1)Br)c2cc3cccnc3nc2N C19723505
Cc1cc(ccc1Br)N[C@H]2CCCCNC2=O C20045508
CSc1ccc(cc1)[C@@H]2Nc3c(c4c(s3)CCCC4)C(=O)N2 C00565689
CCc1c(c2c(ncnc2s1)N)c3ccc(cc3)Br C20321064
c1cc(c(cc1NC(=O)c2cc(c[nH]2)Br)Cl)Cl C27348760
c1cc(c(cc1Cl)Cl)NC(=O)c2cc(c[nH]2)Br C29488133
c1cc(cc(c1)I)NC(=O)NC2CCCC2 C30987488
C[C@@H]1CCC[C@H](C1)NC(=O)c2cc3ccc(cc3[nH]2)Br C33185553
C[C@H]1CCC[C@H](C1)NC(=O)c2cc3ccc(cc3[nH]2)Br C33185554
C[C@H]1CCC[C@@H](C1)NC(=O)c2cc3ccc(cc3[nH]2)Br C33185556
Cc1cc(ccc1Br)NC(=O)c2ccc3cc[nH]c3c2 C33239641
c1c(cc(cc1Cl)Cl)NC(=O)c2cc(c[nH]2)Br C35179540
Cc1nc2cc(c(cc2s1)N)Sc3nc4ccccc4s3 C35343025
c1ccc2c(c1)CCC[C@@H]2Oc3ccc4c(c3N)ncs4 C35344892
c1cc(ccc1Oc2c(cc(cn2)Cl)N)Br C36243112
c1cc2c(cc1n3c4ccc(cc4nc3N)Br)CCC2 C36899626
c1cc2c(c(c1)O)CC[C@@H]2Nc3ccc(cc3Br)C#N C37072349
Cn1c2ccc(cc2nc1c3ccccc3N)Br C37441403
CC(C)NC(=O)Nc1cc(ccc1Br)Br C40104714
C[C@@H]1CCCC[C@H]1N(C)c2c(cc(cn2)Br)N C42603295
C[C@H](c1ccc(cc1Cl)Cl)n2c(c(cn2)Br)N C43666247
c1cc(ccc1Cc2nc(c3c4c(sc3n2)CCC4)N)F C48413547
CC1CCC(CC1)NC(=O)c2cc3cc(ccc3[nH]2)Br C48430301
C[C@H]1CCC[C@@H](C1)NC(=O)Nc2ccc(cc2Br)F C49263300
C[C@H]1CCC[C@H](C1)NC(=O)Nc2ccc(cc2Br)F C49263305
Cc1cc(cc(c1)N(C)C(=O)c2cc(ccc2Br)N)C C49977233
Cc1ccc(cc1)[C@H]2Nc3c(c4c(s3)C[C@H](CC4)C)C(=O)N2 C04543295
c1cc2c(cc1[C@H](c3ccc(s3)Cl)Cl)[nH]c(=O)[nH]2 C51173054
c1c(c(cc2c1[nH]c(=O)[nH]2)Br)[C@H](C3CCCC3)Cl C52095104
C[C@@H]1CCCC[C@@H]1n2c3ccc(cc3nc2C(F)(F)F)N C52842223
Cc1cccc2c1NC(=O)[C@@H]2Nc3ccc(cc3F)Br C40453381
Cc1ccc(cc1)N[C@@H]2c3cc(cc(c3NC2=O)Br)F C42078022
Cc1cccc(c1C)N[C@@H]2c3cccc(c3NC2=O)Br C42080245
Cc1cc(c2c(c1)NC(=O)[C@@H]2Nc3cccc(c3)Br)C C42100775
c1cc(c(cc1N[C@@H]2c3cc(cc(c3NC2=O)F)F)Cl)Cl C42112694
[truncated: 932,919 more chars]
