# Supplementary material for: PyRMD Studio: A Unified Suite for Next-Generation, AI-Powered Virtual Screening
Source: J Chem Inf Model. 2026 May 19;66(11):6197–203. doi: 10.1021/acs.jcim.6c00648 (PMC13250901; doi:10.1021/acs.jcim.6c00648)
Supplement: Supplementary file 2 [file ci6c00648_si_002.zip › decoys/esr2_decoys.ism]

c1cc(ccc1n2c(c(sc2=S)C#N)N)F C13547300
c1c(c(cc(c1S(=O)(=O)N)Br)F)F C02548779
c1cc(sc1/C=C/2\C(=O)NC(=S)N2)Cl C00122162
C1C[C@]2([C@](O2)(C(C1)(Cl)Cl)C(=O)N)Cl C01763390
Cc1ccc(cc1)N[C@@H]2C(=O)NCCS2 C03327397
Cc1cc(cc2c1[nH]c(=O)c(c2)[C@@H](C)O)Cl C11727858
c1cc(sc1/C=C\2/C(=O)NC(=S)N2)Cl C16185268
C[C@@H]1CCCN(C1)C(=O)Cc2ccccc2N C20155695
CC(C)CC(=O)N1CCCc2c1cc(cc2)N C20182743
c1ccc(cc1)[P@@](=O)([C@@H]2CCCC[NH2+]2)[O-] C20806070
Cc1c(cnc(c1C#N)N)I C21989902
C[C@H]1CCC2=C(C1)S[C@H]3[C@@H]2C(=O)NC(=S)N3 C05304053
c1cc(c(c(c1)F)F)Cn2cc(ccc2=O)N C36888615
c1cc2c(c(c1)NC(=O)C3CCC3)CCNC2 C37372752
c1ccc(c(c1)C#CCO)NC(=O)C2CCC2 C37548381
c1cc(c(cc1C#CCO)F)NC(=O)C2CC2 C37548853
C[C@@H]1CN([C@@H](CO1)C)c2cc(cc(c2)F)N C37668008
C[C@H]1CCCN1c2c(cccn2)C(=S)N C37912174
c1(c(sc(n1)Cl)Br)C(=O)N C38478266
C1CCC2=C3C(=NC(=S)N=C3S[C@H]2C1)N C39280612
C[C@@H](c1cc2cccc(c2[nH]c1=O)C(C)C)O C11727853
C[C@H]1CCCN(C1)C(=O)c2cc(c(cc2F)F)N C40292476
C[C@H]1CN([C@@H](CO1)C)[C@@H](C)c2ccc(cc2)N C40908831
c1cc(cc2c1ccn2C[C@H]3CCCCO3)N C42295543
c1c2c(c[nH]c1=O)c(c[nH]2)I C44713132
C[C@@]12CC[C@@H](C1(C)C)c3c2[nH]c(=S)[nH]c3=O C49474067
c1ccc(c(c1)CC(=O)N2C[C@H]3CC[C@@H]2C3)N C49715756
CN(c1ccccc1N)C(=O)c2ccsc2 C50014600
Cc1c(cc2c(n1)[nH]c(=S)[nH]2)Br C18193858
C[C@H](c1ccc(s1)Cl)S(=O)(=O)N C50350517
CC(C)(C)NC(=O)c1cccc2c1NCCC2 C50957529
Cc1ccnc(n1)Sc2cc(cc(c2)F)N C51331032
Cc1ccc(c(c1)n2ccnc2C)C(=S)N C51597728
Cc1cc(n(n1)C)Sc2cc(cc(c2)F)N C52308343
C[C@@H]1CN(C[C@@H](O1)C)[C@@H]2CCCCC[C@@H]2N C23071923
C[C@@H]1CN(CCO1)[C@@H]2CCCCCC[C@@H]2N C19258684
Cc1c(n(cn1)c2c(ccc(c2F)F)N)C C53167947
CC[C@@H]1CCCN1C(=O)c2cccc(c2N)F C54189768
CC[C@H]1CCCN1C(=O)c2cccc(c2N)F C54189771
CCC[C@@H]1C(=O)N(c2cc(ccc2S1)N)C C57352823
CC1(CN(CCO1)[C@@H]2CCCCC[C@@H]2N)C C36232401
CC1(CN(CCO1)[C@H]2CCCCC[C@@H]2N)C C36232402
CCc1nc(cs1)c2c(nc(s2)N)C C58004474
C[C@@H](c1cc(cc2c1NC(=O)C2(C)C)F)O C58103321
c1c(c(n(n1)[C@@H]2CCCSC2)N)Br C61589764
c1cc(c(cc1C#N)N)SC2CCOCC2 C62053858
C[C@@H]1c2cc(cc(c2NC1=O)F)[C@@H](C(C)C)O C58107337
c1cc(ccc1C2=CN=N[C@@H]2N)Br C39706427
CC1(CCCN1c2cc(ccn2)C(=S)N)C C63072331
CC1(CCCN1C(=O)c2cc(c(c(c2)F)N)F)C C63074961
c1ccc(cc1)[C@@H]2N3C(=CS2)SC(=N3)N C00297785
CC1(Cc2c(sc3c2c(ncn3)N)CS1)C C01263596
c1c(c(sc1S(=O)(=O)N)Br)Cl C01039596
c1c(c(sc1Cl)S(=O)(=O)N)Br C01039597
C[C@]1(NC(=O)CS1)Nc2ccc(cc2)Cl C06183908
c1cc(ccc1Cn2cnc(c2Cl)Cl)N C04240530
C[C@H](c1cc2cc(ccc2[nH]c1=O)C(C)(C)C)O C11727856
C[C@@H](c1cc2cc(ccc2[nH]c1=O)C(C)(C)C)O C11727857
Cc1cc(c(cc1Cl)Cl)S(=O)(=O)N C00091231
Cc1cc(cc(c1S(=O)(=O)N)Cl)Cl C00160572
Cc1cc(c(n1C(C)C)C)c2csc(n2)N C04973361
c1ccc2c(c1)CC(=O)N2Cc3ccccc3N C19402167
c1cc(=O)n(cc1N)Cc2ccc(s2)Cl C19411884
C[C@@H]1CCc2c(c3c(=O)[nH]c(=S)[nH]c3s2)C1 C20100258
c1ccn(c1)c2cc(cnc2N)Br C20358035
Cc1c(n2c(csc2n1)c3ccc(cc3)N)C C31862642
CC12CC3(CC(C1)(CC(C2)(C3)C(=O)NO)C)C C32105928
Cc1nc2cc(c(cc2s1)N)N(C)C(C)C C35342371
Cc1ccc(cc1)C(=O)Nc2ccc(=S)[nH]c2 C36222374
Cc1cccc(c1N)C(=O)N(C)C2CCCC2 C37083762
Cc1c(cccc1N)C(=O)N(C)C2CCCC2 C37083765
C[C@H]1C[C@@H]1C(=O)Nc2ccc(cc2F)C#CCO C37548864
C[C@@H]1C[C@H]1C(=O)Nc2ccc(cc2F)C#CCO C37548865
C[C@@H](c1ccco1)N2CCc3c(cccc3N)C2 C38032488
C[C@H](c1ccco1)N2CCc3c(cccc3N)C2 C38032489
c1ccc(c(c1)C(=S)N)n2cc(cn2)Cl C38053533
CC[C@@H]1CCCN(C1)C(=O)c2c(ccs2)N C40304984
CC[C@@H]1CCCN1C(=O)c2cc(c(s2)C)N C40305950
CC[C@H]1CCCN1C(=O)c2cc(c(s2)C)N C40305951
c1cc(c(cc1F)Sc2ncc(cn2)N)F C40456256
C#Cc1cccc(c1)NC(=O)c2cc(c[nH]2)Cl C41637043
Cn1cc(cn1)Sc2c(cccc2Cl)N C42405929
c1c2c(nc(c1C(=S)N)N3CCCC3)CCC2 C43408204
C[C@@H](C#N)Sc1nc2ccc(cc2s1)N C43519218
C[C@H](C#N)Sc1nc2ccc(cc2s1)N C43519221
C[NH2+][C@@H]1CCCC[C@H]1N2CCO[C@@H]3[C@@H]2CCC3 C43984802
C[C@@H]1CCC[C@H](C1)N(C)C(=O)c2ccccc2N C49007560
[H]/N=C/1\C(=C2CCCCC[C@@H]2S1)C(=O)NCC C37967171
c1cc(ncc1Cl)Sc2ccncc2N C50472036
Cc1cc(ccc1Sc2ccncc2N)C#N C50472039
[H]/N=C\1/C=C[C@@H](S1)c2[nH]c3cccc(c3n2)F C37442329
C[C@@H]1CCN([C@H](C1)C)C(=O)Cc2ccccc2N C51728490
Cc1c(cc(s1)C(=O)N2CC[C@@H](C[C@H]2C)C)N C51729023
c1ccc(c(c1)n2ccc(n2)N)Br C54404769
CC1(CN(CCO1)[C@H]2CCCCCC[C@@H]2N)C C36232422
Cc1c(sc(n1)N)c2csc(n2)C(C)C C58004467
CC[C@H]1CO[C@H](CN1[C@@H]2CCCCC[C@@H]2N)C C42450592
c1c(c(cc(c1F)F)N)C(=O)N2CCC3(CCCC3)CC2 C62951884
c1ccc(cc1)/C(=N/c2cccc3c2nccc3)/N C62988452
c1c2c(cc(c1Cl)Br)NCNC2=O C66055379
c1cc2cccnc2c(c1)NC(=O)c3cccc(c3)I C00683053
c1ccc(c(c1)NC(=O)c2ccc(o2)Br)Br C00514172
C1C[C@H](C(=O)[C@H]1C(C(F)(F)F)(C(F)(F)F)O)Br C01614766
c1cc(cc(c1)F)NC2=NC[C@@H](S2)CI C05749893
Cc1csc(n1)NC(=O)c2cc(c(s2)Br)Br C03326616
c1ccc2c(c1)[C@@H](CCS2)NC(=O)c3c(ccc(n3)Cl)Cl C06649172
c1cc2cccnc2c(c1)C(=O)Nc3ccc(cc3F)Br C07988755
c1cc2c(cc1Cl)[C@@H](CCS2)NC(=O)c3ccc(o3)Br C12620287
c1ccc2c(c1)CC[C@@H]2NC(=O)c3csc(n3)c4ccsc4 C12886003
Cc1ccc(o1)C(=O)Nc2cccc(c2)I C15305054
c1cc(c(cc1SCC(=O)N[C@@H]2CCSc3c2cc(cc3)Cl)F)F C16299430
c1ccc2c(c1)[C@H](CCS2)NC(=O)c3ccc(s3)Br C18134086
Cc1cc(cc(c1NC(=O)c2cc(c(nc2)Cl)Cl)C)Br C20551019
Cc1ccc(cc1)S[C@H](C)C(=O)N[C@@H]2CCCc3c2cccc3 C21838637
c1cc2c(cc1F)[C@H](CCS2)NC(=O)CSc3ccc4c(c3)CCC4 C24343693
c1cc(c(cc1C(=O)NCC2CC2)Br)I C30728992
c1cc(c(cc1F)C(=O)Nc2ccc(cn2)Br)Br C34937983
c1c(c(sc1C(=O)N2CCC[C@H](C2)CO)Br)Br C35150468
c1c(cc(cc1F)Br)C(=O)Nc2ncc(s2)Br C37437245
C[C@@H](c1ccc(s1)Br)N[C@@H]2CCS(=O)(=O)C2 C38001619
C[C@@H](c1ccc(s1)Br)N[C@H]2CCS(=O)(=O)C2 C38001621
C1C[C@]2(C[C@H]1I)C[C@@H](CN2Br)O C39506697
C1C[C@]2(C[C@@H]1Br)C[C@@H](CN2I)O C39507263
CN[C@@H](c1ccc(s1)Br)c2cc(cnc2)Br C40236610
c1ccc(c(c1)[C@@H](c2ccc3c(c2)OCCO3)O)I C40247254
c1c(cncc1Br)[C@@H](c2cc3c(cc2Cl)NC(=O)C3)Cl C40276575
c1ccc2c(c1)C[C@H](O2)[C@H](c3ccc4c(c3)CC(=O)N4)Br C40283924
Cc1c(c(=O)c(c[nH]1)I)I C40544535
c1cc(c(cc1Br)CNC(=O)c2ccnc(c2)F)F C41069490
c1ccc(c(c1)C(=O)NCCc2ccsc2)I C42240235
Cc1ccc2c(c1)S[C@H](C2)C(=O)Nc3cccc(c3)C#Cc4ccccn4 C45936748
Cc1ccc(cn1)C(=O)NCc2cc(cc(c2)Br)F C48665310
C=C(CNC(=O)C1(CCCC1)c2ccccc2F)Br C49280693
c1cc(c(cc1F)CNC(=O)c2c(ccs2)C3CC3)Br C49376936
Cc1cc(c(s1)C)[C@H](C)n2c(=O)c3ccsc3[nH]c2=S C49510668
C[C@H](c1cccc(c1)Br)n2c(n[nH]c2=S)C3CC3 C49569220
CCc1nc(cs1)CNc2c(cc(cc2C)Br)C C50285597
Cc1nccc(n1)CNc2cccc(c2)I C54790202
c1cc(c(c(c1)Cl)C[C@@H](c2ccc3c(c2)OCCO3)O)Cl C55203626
c1cc(c(c(c1)Cl)C[C@H](c2ccc3c(c2)OCCO3)O)Cl C55203628
c1cc(c(cc1C(=O)Nc2ccncc2)I)Cl C33226104
C[C@@H](C(=O)N[C@H]1CCSc2c1cccc2F)Sc3ccccc3Cl C59364034
c1ccc2c(c1)nc(s2)/N=C\3/NC[C@@H](S3)CI C01084891
C[C@@H]1CCC[C@H](C1)NC(=O)c2cc(cnc2Cl)Br C50044647
c1c(cc(c(c1F)F)F)NC(=O)c2cc(cnc2)Br C61120201
c1cc(c(cc1F)C(=O)N[C@H]2CCCc3c2ccs3)Br C61367699
CC[C@H](C(=O)N[C@H]1CCSc2c1cc(cc2)Cl)Br C61489552
c1cc2c(cc1[C@@H](c3cscn3)Br)CCC(=O)N2 C62361011
c1cc(cc(c1)C(F)(F)F)C2(CC2)C(=O)NC3CCSCC3 C66358939
c1ccc(cc1)C#CCNS(=O)(=O)C2=Cc3ccccc3CC2 C41819855
C[C@@H](c1ccncc1)NC(=O)c2cc(c(s2)Br)Br C00655248
Cc1ccc(s1)/C=N/NC(=O)[C@@]2(CC2(Br)Br)C C02752882
C=CCN1C(=O)/C(=C/c2c[nH]c3c2cc(cc3)Br)/SC1=S C01639620
c1ccc(cc1)c2csc(n2)NC(=O)C3=C([C@H]4C=CC=C[C@@H]4S3)Cl C01213886
c1c(cc(c(c1F)NC(=O)CSC2=NCCS2)Br)F C09753710
c1ccc(c(c1)NC(=O)c2ccc(nc2)Cl)I C14429671
c1c(cc2c(c1F)nc(s2)NC(=O)CCCCl)Br C20133580
c1cc(c(cc1S(=O)(=O)NCc2ccc(s2)Br)F)F C28060228
Cc1cc(c(s1)C)S(=O)(=O)NCc2ccc(s2)Br C28060361
c1cc2c(cc1S(=O)(=O)NCc3ccc(s3)Br)CCC2 C28060373
Cc1ccc(s1)S(=O)(=O)NCc2cc(sc2)Br C30444827
c1ccc(cc1)[C@@H](c2ccccn2)NC(=O)c3cc(sc3)Br C30793221
c1cc(cc(c1)Br)C(=O)N(Cc2ccc3c(c2)cc[nH]3)C4CC4 C32097196
c1cc(c(c(c1)Cl)F)S(=O)(=O)NCc2cc(sc2)Br C32436448
C[C@@H](c1ccncc1)NC(=O)c2ccc(c(c2)I)Cl C32479629
c1ccc(c(c1)NC(=O)c2cc(cnc2)Br)SC(F)F C32986552
CC(=O)O[C@@H]1C[C@H]2[C@@H]([C@@H]1NC2(C(F)(F)F)C(F)(F)F)Br C33742214
CC(C)N(CCO)C(=O)c1cc(c(s1)Br)Br C36793577
CS(=O)(=O)c1ccc(c(c1)NCc2ccc(s2)Br)Cl C36955260
Cn1c2c(cn1)[C@H](CCC2)Nc3ccc(cc3)I C37051910
Cn1c2c(cn1)[C@H](CCC2)Nc3ccccc3I C37051914
Cc1c(nc(s1)C)[C@@H](C)Nc2cc(ccc2N(C)C)Br C37139336
c1cc(cc(c1)F)CNS(=O)(=O)c2ccc(cc2Br)F C37576027
CS(=O)(=O)c1cccc(c1)NCc2cc(ccc2F)Br C37763340
CCO[P@](=O)(c1c(c(c(c(c1F)F)F)F)F)C2(CCCCC2)O C02320603
c1cc2c(cc1[C@@H](c3cc(cnc3)Br)Cl)CCC(=O)N2 C40270864
c1cc(c(c(c1)F)[C@H](c2ccc3c(c2)NC(=O)CO3)Br)F C40286428
C[C@](c1cc(c(cc1Cl)Cl)F)(C(=O)[O-])[NH+](C)[C@@H]2CCSC2 C41874809
Cc1cc(c(o1)C)[C@@H](C)NC(=O)c2cccc(c2)I C44731464
c1ccnc(c1)CNC(=O)CC23C[C@H]4C[C@@H](C2)CC(C4)(C3)Br C45292968
C[C@H]([C@@H]1CCCO1)NC(=O)c2ccc(cc2I)Cl C48112651
C[C@@H]([C@H]1CCCO1)NC(=O)c2cc(ccc2I)Cl C48112656
Cc1c(sc(n1)C)[C@@H](C)NC(=O)c2cccc(c2)I C48444509
c1c(cc(cc1F)S(=O)(=O)NCc2cc(cs2)Br)F C48671476
c1cc(c(cc1F)S(=O)(=O)NCc2cc(cs2)Br)F C48671501
c1cc(c(c(c1F)F)F)S(=O)(=O)NCc2cc(cs2)Br C48671511
c1cc(ccc1CNS(=O)(=O)c2ccc3c(c2)CCC3)Br C48817287
Cc1cc(ccc1S(=O)(=O)NCc2ccccc2Br)F C48867199
C=C(CNC(=O)/C=C/c1ccc2ccc(cc2n1)Cl)Br C49281282
CC(C)(C)c1ncc(s1)C(=O)NCc2cc(sc2)Br C49466969
c1c(cc(c(c1F)S(=O)(=O)NCc2cc(sc2)Br)F)F C49470749
C[C@H](Cc1ccsc1)NC(=O)c2cc(cnc2Cl)Br C50045671
CN[C@@H]1c2cccc(c2N(C1=O)Cc3ccccc3Br)Cl C42112014
CN[C@@H]1c2c(ccc(c2N(C1=O)Cc3c(ccs3)Br)F)Cl C43676646
c1cc(c(cc1Br)CNC(=O)c2ccc(cn2)Br)F C61863134
C[C@H](c1ccccc1Br)NC(=O)c2ccc(cn2)Br C61873379
Cc1cc(ccc1NC)C(=O)N(C)Cc2cc(cs2)Br C63057615
c1cc2c(c(c1)F)SCC[C@H]2NC(=O)c3ccc(nc3Cl)Cl C64898068
C[C@H](C(=O)N1CCCCC1)NCc2ccccc2I C67217068
c1cc2c(c(c1)Cl)OCC[C@H]2NCc3csc(n3)c4ccsc4 C67248721
CCC(CC)c1cc(nc(n1)c2ccncc2)[C@H]3C[NH+]4CC[C@H]3C[C@@H]4CNC(=O)c5ccccc5 C08623011
Cc1ccc(c(c1)C)NC(=O)C2CC[NH+](CC2)Cc3cnn(c3n4cccc4)c5ccccc5 C08911561
C[C@@H](CNC(=O)C1CC[NH+](CC1)Cc2cnn(c2n3cccc3)c4ccccc4)c5ccccc5 C09251634
C[C@H](c1nnc(n1c2ccc(cc2)Cl)S[C@@H](C)C(=O)Nc3cccc(c3)Cl)[NH+](C)C C03375966
C[C@@H](c1nnc(n1c2ccc(cc2)Cl)S[C@H](C)C(=O)Nc3cccc(c3)Cl)[NH+](C)C C03375967
CCc1ccc(cc1)NC(=O)[C@@H](C)Sc2nnc(n2c3ccc(cc3)Cl)[C@@H](C)[NH+](C)C C09101005
Cc1cc(ccc1NC(=O)CSc2nnc(n2c3ccc(cc3)Cl)[C@@H](C)[NH+](C)C)Cl C09101089
C[C@H](C(=O)Nc1ccc(cc1Cl)F)OC(=O)C2CCN(CC2)c3ccc(c[nH+]3)C(F)(F)F C09465904
C[C@@H](c1[nH]c(=O)c2c(csc2n1)c3ccccc3)[NH+](C)Cc4ccc(c(c4)OC)OC(F)F C09506914
C[C@]1(C(=O)N(C(=O)N1)C[NH+](C)Cc2ccccc2N3CCCCC3)c4ccc5ccccc5c4 C09548022
C[NH+](Cc1ccc(c2c1cccn2)OC)Cc3nc4ccccc4c(n3)NCc5cccs5 C12278432
CCc1ccc(cc1)N(c2nc(cs2)C[NH+](C)CC(=O)Nc3c(cc(cc3C)C)C)C(=O)C C12915317
CCOC(=O)c1c(c2c(=O)[nH]c(nc2s1)[C@@H](C)[NH+](C)Cc3ccc(cc3Cl)Cl)C C13039881
CCn1c2c(c(n1)C(=O)N3CCCCCC3)C[C@H](CC2)[NH2+]CCc4nc(cs4)c5ccccc5 C14537725
Cc1cc(n(n1)CCCn2cnc3c(c2=O)c4c(s3)C[C@H](CC4)[NH2+]CCC5=CCCCC5)C C15006902
C[NH+](CCCNC(=O)CN1c2ccccc2O/C(=C\c3ccccc3F)/C1=O)C4CCCCC4 C20180746
C[NH+](CCOc1ccccc1Cl)CC(=O)N2c3ccccc3NC(=O)C[C@H]2C(F)(F)F C22242315
CCOC(=O)c1c(c2c(=O)[nH]c(nc2s1)[C@H](C)[NH+](C)Cc3cccc(c3Cl)Cl)C C23819396
Cc1ccc(c(c1)NC(=O)[C@@H](C)Sc2nnc(n2c3ccc(cc3)Cl)[C@@H](C)[NH+](C)C)C C24228455
Cc1cc(ccc1N2CC[NH+](CC2)C)NC(=O)/C=C/c3cc(c(c(c3)Cl)OC(C)C)OC C24576418
Cc1ccc(c(c1)C)S(=O)(=O)N2CC[NH+](CC2)CC(=O)N[C@H](c3ccccc3)c4cccs4 C25714640
Cc1ccc2c(c1C)nc(s2)N(Cc3ccccc3)C(=O)C[NH+]4CCC(CC4)NC(=O)C5CC5 C30282331
CC(C)C[C@H](c1ccccc1)NC(=O)[C@@H]2CCC[NH+](C2)Cc3nc(no3)c4ccccc4Cl C31050244
C[NH+](CCCNC(=O)c1cc(ccc1Cl)S(=O)(=O)N2CCCCCC2)C3CCCCC3 C33131375
C[NH+](CCNC(=O)c1cc(ccc1Cl)S(=O)(=O)N2CCCCCC2)C3CCCCC3 C33131378
Cc1ccc(cc1)c2nnc(n2c3ccc(c(c3)Cl)Cl)SCC(=O)NCC[NH+](C)C C35173699
Cc1ccccc1S(=O)(=O)Cc2ccc(o2)C(=O)NC[C@H]3CC[NH+](C3)[C@@H](C)c4ccccc4 C36213574
Cc1cc(c(s1)NC(=O)c2ccco2)[C@@H](c3cccc(c3OC)OC)[NH+]4CCC(CC4)C C38546269
CCOC(=O)C1CC[NH+](CC1)[C@@H](c2ccc(cc2)F)c3cc(sc3NC(=O)c4ccco4)C C38546356
CCOC(=O)C1CC[NH+](CC1)[C@H](c2ccccc2F)c3cc(sc3NC(=O)c4ccco4)C C38546361
CC(C)c1ccc(cc1)C2=NC(=CC3=c4ccccc4=[NH+][C@H]32)C(=O)NCCCN5CCOCC5 C38563880
Cc1ccc(cc1)S(=O)(=O)c2ccc(o2)C(=O)NC[C@@H](c3ccc(cc3)C(C)C)[NH+](C)C C40322728
Cc1ccc(cc1)c2nc(on2)C[NH+]3CCC(CC3)C(=O)NCc4ccc(cc4)C(F)(F)F C40930626
c1cc(cc(c1)C(F)(F)F)c2nc(on2)C[NH+]3CCC(CC3)C(=O)NCCC4=CCCCC4 C40931807
Cc1ccccc1/C=C/C(=O)NC2CC[NH+](CC2)Cc3nc(no3)c4cccc(c4)C(F)(F)F C40960848
Cc1ccccc1CC(=O)NC2CC[NH+](CC2)Cc3nc(no3)c4ccc(cc4)C(F)(F)F C40961113
Cc1cccc(c1)CNC(=O)C2CC[NH+](CC2)Cc3nc(no3)c4ccc(cc4)C(F)(F)F C41251339
CCC(CC)c1cc(nc(n1)c2ccncc2)[C@H]3C[NH+]4CC[C@@H]3C[C@@H]4CNC(=O)c5ccccc5 C43527853
COC(=O)[C@@H](c1ccccc1Cl)N2CC[NH+](CC2)CC(=O)NC34CC5CC(C3)CC(C5)C4 C45547711
C[C@H](c1nnc(n1c2ccc(cc2)Cl)SCC(=O)Nc3cccc(c3)C(C)C)[NH+](C)C C29145552
C[C@@H](c1nnc(n1c2ccc(cc2)Cl)SCC(=O)Nc3cccc(c3)C(C)C)[NH+](C)C C29145558
C[NH+](Cc1ccccc1NC(=O)CN(c2cccc(c2)Cl)S(=O)(=O)C)C3CCCCC3 C46539190
CC1CC[NH+](CC1)[C@H](CNC(=O)c2cnn(c2C(C)C)c3ccc(cn3)C(F)(F)F)C(C)C C58775550
Cc1ccc(cc1)[C@H](CNC(=O)c2cnn(c2C(C)C)c3ccc(cn3)C(F)(F)F)[NH+](C)C C60155713
Cc1c(ccc2c1OC(=O)[C@@H]([C@@H]2C)CC(=O)N[C@@H](C)CC3=c4ccccc4=[NH+]C3)OCC(=C)C C63385911
Cc1c(ccc2c1OC(=O)[C@H]([C@@H]2C)CC(=O)NCCC3=c4cc(ccc4=[NH+]C3)F)OCC(=C)C C63486318
c1ccc2=[NH+]CC(=c2c1)C[C@H](C(=O)OCc3ccc(cc3)C#N)NC(=O)c4ccccc4Cl C63901324
c1ccc(cc1)COc2ccc(cc2)NC(=O)[C@@H]3CC(=O)N(C3)CCC4=c5cc(ccc5=[NH+]C4)F C63941340
c1ccc2=[NH+]CC(=c2c1)[C@H](CNC(=O)CN3C(=O)c4ccccc4C3=O)c5ccccc5Cl C64215660
CN(CC(=O)NC[C@H](c1ccccc1)C2=c3ccccc3=[NH+]C2)S(=O)(=O)c4cccs4 C64343379
C[C@@H]1c2c(sc(n2)NC(=O)C[NH+](C)C)C[C@]3([C@H]1[C@H]([C@@H](CC3)[C@H](C)C(=O)N4CCSCC4)O)C C03840960
c1cc(cc(c1)NC(=O)Nc2ccc3n(c2=O)C[C@H]4C[C@@H]3C[NH+](C4)Cc5ccc(cc5)F)C#N C04260375
C[C@H](c1c2c(sc1n3cccc3)C[NH+](CC2)C)NC(=O)Nc4cc(cc(c4)OC)OC C08583925
CN1CCCc2c1ccc(c2)[C@H](CNC(=O)C(=O)Nc3cccc(c3)C(F)(F)F)[NH+](C)C C09135461
c1cc(c(c(c1)Cl)C[NH+]2CCNC(=O)[C@H]2CC(=O)NCc3ccc4c(c3)cccn4)F C12201196
Cn1c2c(c(n1)C(=O)NCc3ccncc3)C[C@H](CC2)[NH2+]CC4(CCCC4)c5ccccc5 C14733458
c1ccc(c(c1)NS(=O)(=O)c2cccc(c2)NC(=O)Cc3cn4ccccc4[nH+]3)Cl C32033236
Cc1ccsc1C[NH+]2CCC(CC2)NC(=O)c3c(nccn3)NC(=O)C4CCCCC4 C34717013
CC[C@H](C)NC(=O)[C@@H]1CSC2([NH2+]1)CCN(CC2)S(=O)(=O)c3c(cc(cc3C)C)C C35105336
CC[C@H](C)NC(=O)[C@@H]1CSC2([NH2+]1)CCN(CC2)S(=O)(=O)c3ccc(cc3)Br C35375157
C[C@H](CNC(=O)[C@H]1CN(CC12CC[NH2+]CC2)C(=O)c3ccccc3C(F)(F)F)Oc4ccc(cc4)F C39595600
C[C@@H](CNC(=O)[C@@H]1CN(CC12CC[NH2+]CC2)C(=O)c3cccc(c3F)Cl)Oc4ccc(cc4)F C39596090
C[C@H](CNC(=O)[C@@H]1CN(CC12CC[NH2+]CC2)C(=O)c3cccc(c3F)Cl)Oc4ccc(cc4)F C39596092
c1ccc(cc1)CO[C@@H]2CCC[C@H]2NC(=O)[C@@H]3CN(CC34CC[NH2+]CC4)C(=O)[C@H]5CCC=CC5 C39609110
CC(C)[C@@H](C(=O)N1C[C@@H](C2(C1)CC[NH2+]CC2)C(=O)NCc3ccccc3)Oc4ccccc4 C39629787
CC(C)[C@H](C(=O)N1C[C@H](C2(C1)CC[NH2+]CC2)C(=O)NCc3ccccc3)Oc4ccccc4 C39629795
Cc1cc(n(n1)C(C)(C)C)C(=O)N2C[C@H](C3(C2)CC[NH2+]CC3)C(=O)NC4CCCCCC4 C39633676
C[C@@H]1CCCC[C@@H]1NC(=O)[C@@H]2CN(CC23CC[NH2+]CC3)C(=O)c4cccnc4Oc5ccccc5 C39636026
C[C@H]1CCCC[C@@H]1NC(=O)[C@@H]2CN(CC23CC[NH2+]CC3)C(=O)c4cccnc4Oc5ccccc5 C39636027
Cc1cc(n(n1)C(C)(C)C)C(=O)N2C[C@H](C3(C2)CC[NH2+]CC3)C(=O)N[C@@H]4CCC[C@@H]([C@@H]4C)C C39637422
CCn1c(c(c(n1)C)Br)C(=O)N2C[C@@H](C3(C2)CC[NH2+]CC3)C(=O)N[C@H]4CCC[C@@H]([C@@H]4C)C C39637431
C[C@@H]1CCC[C@H]([C@@H]1C)NC(=O)[C@@H]2CN(CC23CC[NH2+]CC3)C(=O)c4cc(ccc4OC)OC C39637443
C[C@H]1CCC[C@H]([C@@H]1C)NC(=O)[C@@H]2CN(CC23CC[NH2+]CC3)C(=O)c4cc(ccc4OC)OC C39637444
COc1ccc(cc1C(F)(F)F)C(=O)N2C[C@@H](C3(C2)CC[NH2+]CC3)C(=O)NCCc4cccc(c4)F C39637719
Cc1ccccc1CC(=O)N2C[C@H](C3(C2)CC[NH2+]CC3)C(=O)NC[C@H](C)Oc4ccccc4 C39665460
Cc1cccc(c1)CC(=O)N2C[C@@H](C3(C2)CC[NH2+]CC3)C(=O)NC[C@@H](C)Oc4ccccc4 C39665461
C[C@@H](CNC(=O)[C@@H]1CN(CC12CC[NH2+]CC2)C(=O)c3c(ccc(c3F)Cl)F)Oc4ccccc4 C39665483
C[C@H](CNC(=O)[C@@H]1CN(CC12CC[NH2+]CC2)C(=O)c3ccc(cc3F)F)Oc4ccccc4Cl C39666406
C[C@@H](CNC(=O)[C@@H]1CN(CC12CC[NH2+]CC2)C(=O)c3cc(cc(c3)F)F)Oc4ccccc4Cl C39666421
Cc1ccc(c(c1)C)CCNC(=O)[C@H]2CN(CC23CC[NH2+]CC3)C(=O)c4csc(c4OC)Cl C39667123
Cc1cccc(c1C)CNC(=O)[C@@H]2CN(CC23CC[NH2+]CC3)C(=O)[C@H](C)Oc4ccccc4 C39667544
CCC(CC)C(=O)N1C[C@H](C2(C1)CC[NH2+]CC2)C(=O)NCc3ccc4c(c3)CCCN4C C39672203
Cc1cccc(c1)CC(=O)N2C[C@H](C3(C2)CC[NH2+]CC3)C(=O)NCc4ccc5c(c4)CCCN5C C39672311
Cc1cccc(c1)CC(=O)N2C[C@@H](C3(C2)CC[NH2+]CC3)C(=O)NCc4ccc(cc4)OC(F)F C39673426
CCC[C@H](C)NC(=O)[C@H]1CN(CC12CC[NH2+]CC2)C(=O)c3cccc4c3-c5ccccc5C4=O C39673521
Cc1cccc(c1)CC(=O)N2C[C@H](C3(C2)CC[NH2+]CC3)C(=O)NCc4ccc(s4)c5ccccn5 C39677753
c1ccc2c(c1)c(cs2)C(=O)N3C[C@H](C4(C3)CC[NH2+]CC4)C(=O)NCc5cccc(c5)OC(F)F C39678559
CC1(CCCCC1)C(=O)N2C[C@H](C3(C2)CC[NH2+]CC3)C(=O)NCCOc4ccccc4F C39685102
Cc1ccccc1CC(=O)N2C[C@@H](C3(C2)CC[NH2+]CC3)C(=O)NCc4cccc(c4)n5cccc5 C39694214
CC[C@@H]1c2ccsc2CC[NH+]1CC(=O)Nc3cccc(c3)S(=O)(=O)/N=C\4/CCCN4 C15547291
Cc1ccc(cc1)[C@H](CNC(=O)c2cccc(c2)N3C(=O)[C@H]4CC=CC[C@@H]4C(=O)N3)[NH+](C)C C60155506
Cc1ccc(cc1)CNC(=O)[C@H](C)NC(=O)[C@@H]2CC3=c4ccccc4=[NH+][C@@H]3[C@@H]5N2C(=O)c6c5cccc6 C63383452
CC[C@@H](C)N1C(=O)[C@@H]2[C@H](N[C@@]3([C@@H]2C1=O)c4cc(ccc4NC3=O)F)CC5=c6ccccc6=[NH+]C5 C63478290
Cc1ccc2c(c1)S[C@@H](N2)NC(=O)[C@H]3CC(=O)N(C3)CCC4=c5cc(ccc5=[NH+]C4)F C63557188
CC1(CC2=C(C(=O)C1)S[C@@H](N2)NC(=O)[C@@H]3CC(=O)N(C3)CCC4=c5cc(ccc5=[NH+]C4)Cl)C C63557283
C[C@@H](C(=O)Nc1cccc(c1)C(F)(F)F)N2C(=O)[C@H](NC2=O)CC3=c4ccccc4=[NH+]C3 C63789187
c1ccc2=[NH+]CC(=c2c1)CCNC(=O)CCC(=O)N3CCC[C@H]3[C@@H]4Nc5ccccc5S4 C63899668
c1ccc2=[NH+]CC(=c2c1)[C@@H](CNC(=O)CN3C(=O)C4(CCCC4)NC3=O)[C@H]5CC=CS5 C64212901
C[C@]1(C(=O)N(C(=O)N1)CC(=O)NCCC2=c3ccccc3=[NH+]C2)c4cccc5c4cccc5 C64730318
CCn1cc(c(n1)C(=O)N2CC[C@]3(C2)/C(=[NH+]/C4CCCC4)/Nc5ccccc5CN3)Cl C65265918
c1cc(cc(c1)C(F)(F)F)[C@@H](c2ccc3c(c2)OCO3)[NH3+] C19968766
CC1(Cc2cccc(c2O1)O[C@@H]3CCCCCC[C@@H]3[NH3+])C C20003532
C[C@H]1C[C@H]1c2ccc(o2)CNC3CC([NH2+]C(C3)(C)C)(C)C C20143190
Cc1ccc(c(c1)F)NC(=O)[C@@H]2C[C@@H]3CCCC[C@@H]3[NH2+]2 C20372502
c1cc(c(c(c1)Cl)Cl)[C@H](c2ccc3c(c2)OCCO3)[NH3+] C20553505
Cc1c(n2c(csc2n1)c3ccc(cc3)C(C)(C)C)CC[NH3+] C31972610
c1cc(c(cc1Cl)O[C@H]2CCCC[C@@H]2[NH+]3CCCC3)N C33425141
c1cc(c(cc1Cl)O[C@@H]2CCCC[C@H]2[NH+]3CCCC3)N C33425142
CC[NH2+][C@@H](c1cc2c(cc1Cl)NC(=O)C2)C3CCCC3 C35572004
Cc1cc(c2nc(c(n2c1)CC[NH3+])C(C)(C)C)Br C36244370
CC(C)c1c(c(n([nH+]1)C)N)c2c(cccc2Cl)Cl C36937470
c1cc(cc(c1)Cl)[C@H](c2cc3c(cc2Cl)OCCO3)[NH3+] C37332193
Cn1c(c(c([nH+]1)C2CCCC2)c3c(cccc3Cl)Cl)N C37351190
Cc1cc(c(cc1Oc2cc[nH+]cc2N)C(C)C)Cl C37429084
C1CCCCCC(CCCCC1)(CO)[NH+]2CCCNCC2 C38117224
c1cc(c(cc1NC(=O)C[C@H]2CCCC[NH2+]2)C(F)(F)F)F C40713227
C[C@@H]1CCC[C@@](C1)(c2nc3cc(ccc3n2C(C)C)Cl)[NH3+] C41035414
c1cc(cc(c1)OC(F)F)c2csc(n2)C3(CCCC3)[NH3+] C41164271
c1c(cc(c2c1[C@H](C(=O)N2)[NH2+]C3CCCCCCC3)F)F C42112680
C[C@@H]1CCC[C@H]([C@@H]1C)[NH2+][C@@H]2c3c(ccc(c3NC2=O)F)Cl C42118690
c1cc(c2c(c1F)NC(=O)[C@H]2[NH2+]CCC3CCCCC3)Cl C42118869
C[C@@H](C12CC3CC(C1)CC(C3)C2)NC(=O)C[C@H]4CCC[NH2+]4 C42165388
C1C[C@@H]([NH2+]C1)CC(=O)NCC23CC4CC(C2)CC(C4)C3 C42171443
c1ccc(c(c1)CNc2[nH]c3ccccc3[nH+]2)Br C42419426
Cc1cc([nH+]c(c1C(=S)N)N(C)[C@@H]2CCCC[C@@H]2C)C C42610474
C[C@H]1CCCC[C@H]1C[NH2+][C@@H]2c3cc(ccc3NC2=O)Cl C42857382
C[C@H]1CCC[C@H](C1)N(C)c2c(cc3c([nH+]2)CCC3)C(=S)N C43408781
C[C@@H]1CC[C@H]([C@@H](C1)OC(=O)C2CCC(CC2)[NH3+])C(C)C C48636605
Cc1cc([nH+]c(c1C(=S)N)N(C)[C@@H]2CCC[C@@H](C2)C)C C49014572
Cc1cc([nH+]c(c1C(=S)N)N(C)[C@H]2CCC[C@@H](C2)C)C C49014575
CCC1CCC(CC1)[NH2+][C@H]2c3c(cccc3Cl)NC2=O C49118386
CCC(CC)c1c(c(n([nH+]1)C)N)c2cc(cc(c2)F)F C49350808
Cc1ccc2c(c1)[nH+]c(n2[C@H](C)c3cc(sc3C)C)N C49510278
Cn1c(c(c([nH+]1)[C@H]2C[C@H]3CC[C@@H]2C3)c4ccccc4F)N C49671850
CC[C@H]([C@@H](c1ccc(s1)Cl)n2c3ccccc3cn2)[NH3+] C50524117
CCn1cc(cn1)C[C@@]2(CCCC[C@H]2c3ccccc3)[NH3+] C50541644
CCCC1CCN(CC1)c2c(cc(cn2)Br)C[NH3+] C51396046
CC[C@@H]1CCCC[C@@H]1Oc2c(cc(cn2)Br)C[NH3+] C51525282
CC[C@H]1CCCC[C@H]1Oc2c(cc(cn2)Br)C[NH3+] C51525287
CC[C@@H]1CCCC[C@H]1n2c3ccc(cc3[nH+]c2C4CC4)N C52855190
C1CCCC(CC1)C(=O)N[C@H]2CC[NH2+]C3(C2)CCCCC3 C53715523
Cc1cc2c(cc1C)n(cn2)[C@@H]3C[C@@H](CC[C@@H]3[NH3+])C(C)C C54555926
Cc1cc(cc(c1Cc2nccc(n2)C[NH3+])C)C(C)(C)C C54791080
CCCc1c(sc(n1)N2CC[C@H]3CCCC[C@@H]3C2)C[NH3+] C54997967
CC(C)Cc1c(c(n([nH+]1)C)N)c2ccccc2Br C55334177
CC[C@H](Cn1c2cc(c(cc2nc1C(C)(C)C)Cl)Cl)[NH3+] C57804970
C[C@@H]1CCCC[C@@]12C(=[NH+]CCN2)NC3CCCCCC3 C46153228
CCc1ccc(cc1)Cc2c(n3cc(ccc3n2)C)C[NH3+] C62432833
CC[C@@]1(CC[NH2+]C1)C(=O)N[C@H](C)c2ccc(c(c2)Cl)Cl C62899425
CC[C@]1(CC[NH2+]C1)C(=O)N[C@H](C)c2ccc(c(c2)Cl)Cl C62899427
c1cc(cc(c1)Oc2ccc(cc2)Cl)[C@@H]3[C@@H]4CCCC[C@@]4(CC[NH2+]3)O C04031333
c1c(c(cc(c1Cl)Cl)Cl)NC(=O)[C@@H]2C[C@H]3CCCC[C@@H]3[NH2+]2 C19232853
CCc1ccc(cc1[C@@H](c2ccc(cc2Cl)Cl)[NH3+])[N+](=O)[O-] C20004593
c1cc(c(cc1Cl)NC(=O)[C@@H]2C[C@H]3CCCC[C@@H]3[NH2+]2)Cl C20548745
COc1c(cc(cc1Br)Cl)[C@H](c2cccc(c2)Cl)[NH3+] C20555368
c1cc(ccc1/C=C/C[NH2+]C23C[C@H]4C[C@@H](C2)CC(C4)(C3)O)Cl C13729153
Cc1cc(c(c(c1)C)[C@H](c2cc(c(c(c2)[N+](=O)[O-])C)C)[NH3+])C C21304044
Cc1cc(c(c(c1)C)O[C@@H](C[NH3+])c2ccc3c(c2)CCCC3)C C32212787
CC(C)(C)c1c(n2cc(ccc2n1)Cl)[C@H](c3ccccc3)[NH3+] C31912779
c1cc(c(cc1Cl)NC(=O)[C@@H]2C[C@H]3CCCC[C@@H]3[NH2+]2)F C35284626
Cc1ccc(c(c1)Oc2ccc(cc2C[NH3+])C(F)(F)F)Cl C35719784
CCC(CC)N(C)c1c2cc(ccc2[nH+]cc1N)Br C36813189
Cn1c(c(c([nH+]1)C2CCCCC2)c3c(cccc3Cl)Cl)N C36937459
C[C@H](c1ccccc1Br)NC(=O)[C@H]2C[C@@H]3CCCC[C@@H]3[NH2+]2 C37014518
CC(C)Oc1ccc(cc1)[C@@H](c2cc(cc(c2)Br)F)[NH3+] C37034336
CC(C)Oc1ccc(cc1)[C@H](c2ccc(cc2Cl)Br)[NH3+] C37365870
CCOc1ccccc1[C@@H](c2cc(sc2Cl)Cl)[NH3+] C37379181
Cc1ccc(cc1)Nc2c([nH+]c3n2cccc3)c4c[nH]c5c4cccc5 C00201197
C[C@]12C[C@H](CC(C1)(C)C)[NH+](C2)Cc3c(nc4n3cc(cc4)N)C(C)(C)C C36273569
c1cc(cc(c1)Cl)CCNC(=O)[C@@H]2C[C@H]3CCCC[C@@H]3[NH2+]2 C40832647
Cc1c(nc(s1)[C@@]2(CCC[C@H](C2)C)[NH3+])c3cccc(c3)Cl C41181367
Cc1ccc(cc1)[C@@H](C)N(C)C(=O)NC2CC([NH2+]C(C2)(C)C)(C)C C42908958
Cc1cccc(c1)[C@@H]([C@H](C)[NH3+])Oc2cc(ccc2Cl)Cl C42967977
Cc1ccc(c(c1)O[C@H](c2ccccc2Cl)[C@H](C)[NH3+])Cl C43088426
C[C@H]([C@@H](c1ccc(s1)Cl)Oc2cccc3c2cccc3)[NH3+] C43255268
Cc1cc(ccc1Cl)O[C@@H](c2ccc(s2)Cl)[C@@H](C)[NH3+] C43255903
C[C@H]([C@@H](c1ccc(s1)Cl)Oc2ccc(c(c2)Cl)Cl)[NH3+] C43256630
Cc1ccc(c(c1)C)O[C@H](c2ccc(s2)Br)[C@@H](C)[NH3+] C43263777
Cc1cc(cc(c1)O[C@H](c2ccc(s2)Br)[C@H](C)[NH3+])C C43263990
C[C@H]([C@H](c1ccc(s1)Br)Oc2cccc3c2cccc3)[NH3+] C43264181
c1c2c(nc(c1C[NH3+])Oc3cc(c(cc3Cl)Cl)Cl)CCC2 C43405960
Cc1ccc(c(c1)C)n2c(c(c3c2[nH+]c4c(c3N)CCCC4)C)C C44928666
Cc1cc2c(cc1C)N[C@]3(CCCC[C@@H]3C)/C(=[NH+]/Cc4cccc(c4)F)/N2 C46152970
Cc1cccc(c1)C/[NH+]=C\2/C3(CCCCCC3)Nc4ccccc4N2 C46153036
c1cc(cc(c1)C#CC[NH3+])COc2cc(c(cc2Cl)Cl)Cl C49610772
c1cc(c(cc1Br)Cl)Oc2ccc(c(n2)C[NH3+])Cl C51570183
Cc1ccc(c(c1)Cl)O[C@@H](c2cc(cs2)Br)[C@H](C)[NH3+] C54349411
Cc1ccc(c(c1)Cl)O[C@H](c2cc(cs2)Br)[C@H](C)[NH3+] C54349414
Cc1ccc(c(c1)Cl)O[C@@H](c2ccc(s2)Cl)[C@H](C)[NH3+] C54349632
Cc1ccc(c(c1)Cl)O[C@H](c2ccc(s2)Cl)[C@H](C)[NH3+] C54349635
CC(C)Oc1ccc(cc1)[C@](C)(c2cccc(c2)Br)[NH3+] C55262213
CCOc1cccc2c1o/c(=[NH+]\c3ccc(cc3)Cl)/c(c2)C(=S)N C59170905
c1cc(c(cc1Br)NC(=O)[C@H]2C[C@@H]3CCCC[C@@H]3[NH2+]2)Cl C61692480
C[C@H](c1ccc(c(c1)Cl)Sc2[nH]c3ccccc3n2)[NH2+]C C61699994
C[C@H](c1cccc(c1)Cl)N(C)c2ccc(cc2C[NH3+])Cl C62012108
c1ccc2=[NH+][C@@H](C=c2c1)c3cccc(c3)NC(=O)Nc4ccc(cc4F)F C63743622
Cc1ccc(cc1)NC(=O)Nc2ccc(cc2)[C@@H]3C=c4ccccc4=[NH+]3 C63743744
Cc1ccc(cc1C)NC(=O)Nc2ccccc2[C@@H]3C=c4ccccc4=[NH+]3 C63746799
c1ccc2=[NH+][C@@H](C=c2c1)c3ccccc3NC(=O)NC4CCCCC4 C63746994
c1cc(ccc1c2cc(n([nH+]2)C3CCCCC3)N)OC(F)(F)F C66345772
C[C@@H]1C[C@@H](CC(C1)(C)C)NC(=O)c2cc(ccc2NC)Cl C00144231
c1cc(cc(c1)C(F)(F)F)C(=O)Nc2cccc3c2cc[nH]3 C00162335
c1cc(sc1)CNC(=O)c2cc3cc(ccc3[nH]2)Cl C04699779
Cc1ccc2cc(c(=O)[nH]c2c1)CNc3ccc(c(c3)Cl)C C12492408
Cc1ccc2c(c1)cc(c(=O)[nH]2)CNc3ccc(c(c3)Cl)C C12492463
Cc1ccc2c(c1)c3c([nH]2)CC[C@H](C3)NC(=O)C[C@H]4CCC=C4 C22326711
Cc1cccc2c1[nH]c3c2C[C@H](CC3)NC(=O)C[C@@H]4CCC=C4 C22327209
Cc1ccc(cc1Cl)NNC(=O)c2cc(sc2C)C C30552603
Cc1cc(c(s1)C)[C@@H](C)NC(=O)Nc2ccc(cc2)F C31662831
Cc1cc(c(s1)C)[C@H](C)NC(=O)Nc2cccc(c2)Cl C31662837
CC1CCC(CC1)NC(=O)N[C@@H]2CCC[C@@H](C2)C(F)(F)F C32802914
Cc1nc2cc(c(cc2s1)N)O[C@@H](C)c3ccccc3 C35342913
CC(C)(C)[C@@H]1CCCC[C@H]1[NH2+][C@@H]2CCCc3c2cnn3C C36921180
c1cc(cc(c1)Cl)CNc2cc3c(cc2Cl)NC(=O)C3 C36990753
C[C@@H](c1cccs1)Nc2cc3c(cc2Cl)NC(=O)C3 C36990763
c1cc(ccc1N)SCc2cc(cc3c2OCOC3)Cl C37181337
c1ccc2c(c1)cc(c(n2)Cl)CSc3c(cccn3)N C37190779
c1cc2c(cn[nH]2)c(c1)NCc3cc(cs3)Br C37784094
c1ccc2c(c1)[C@@](CCO2)(CO)Nc3ccccc3Cl C38113305
c1ccc(c(c1)NC(=O)c2ccc(s2)C#CCCO)Cl C40232747
C[C@H]1CCC[C@@H]([C@@H]1C)NC(=O)c2ccc(s2)C#CCCO C40232901
c1cc2c(cc1[C@H](CC3CCCC3)Br)[nH]c(=O)[nH]2 C40282694
C[C@@H](C(C)(C)C)N(C)C(=O)c1cc2ccccc2cc1N C40629016
CC(C)Cc1cc(n(n1)c2ccc(cc2)Br)N C41483881
c1ccc2c(c1)[C@](CCS2)(C(=O)[O-])[NH2+]C3CCCCCC3 C41659690
c1ccc(cc1)[C@@H](C(=O)Nc2cccc3c2NCCC3)Cl C41716553
C1CCC(CC1)C(=O)NNc2c(c(c(c(c2F)F)F)F)F C06981301
C[C@@H]1C[C@H]1CNC(=O)Nc2c(c(c(c(c2F)F)F)F)F C43177396
CC1(CCCCC1)NC(=O)c2ccc(s2)C#CCCO C45047645
C[C@@H](c1cccs1)NC(=O)NCC#Cc2ccccc2 C45866928
C[C@H](c1cccs1)NC(=O)NCC#Cc2ccccc2 C45866929
c1cc(ccc1NNC(=O)[C@@H]2CCC=CC2)Br C48425647
c1ccc(c(c1)C(=O)NNc2ccc(cc2)Br)F C48425682
c1cc(ccc1NNC(=O)[C@@H]2C[C@H]3CC[C@@H]2C3)Br C48425868
Cc1ccc(s1)[C@H](C)NC(=O)Nc2ccc(cc2F)F C48955015
Cn1c(c(c(n1)CC2CC2)c3c(cccc3Cl)Cl)N C49730812
Cc1cc(nc(c1C(=S)N)N(C)c2ccc(cc2)F)C C49965976
c1ccc(c(c1)SCc2nc(c3ccsc3n2)N)Cl C50834037
CCc1c(nc(nc1N)Cc2cccc(c2)Br)C C50845428
Cc1ccc(s1)Cn2c3ccc(cc3nc2C(C)C)N C52853282
CCc1nc2cc(ccc2n1[C@@H](C)c3ccc(s3)Cl)N C52853989
CN(Cc1cc(ccc1Cl)N)c2cccc(c2C#N)Cl C52906842
c1c(cc(cc1F)F)Oc2c(cc3c(n2)CCC3)C(=S)N C54933091
CCc1ccc2c(c1)[C@@H](C(=O)N2)Nc3cc(cc(c3)F)F C42103716
CSc1cccc(c1)N[C@@H]2c3cc(ccc3NC2=O)Cl C19232977
CCc1c(nn(c1C)c2ccc(c(c2)Cl)C(=S)N)C C61850340
c1c(cc(c(c1CN[C@@H]2CCC[C@@H]2C#N)O)Cl)Cl C61891390
Cc1cc(ccc1NC)C(=O)Nc2cc(c(cc2F)F)F C63058480
CCN(c1cccc(c1)N)C(=O)c2cc3c(s2)CCCC3 C63107489
C[C@@H](c1cccc(c1)F)N[C@H]2c3cc(ccc3NC2=O)Cl C21056083
C[C@H](c1nnc(n1c2ccc(cc2)F)S[C@H](C)C(=O)NCCC3=CCCCC3)[NH+]4CCCCC4 C09953087
CC[NH+]1CCC[C@H]1CNC(=O)c2ccc(cc2)Cn3c4c(cccn4)nc3SCc5ccc(cc5)F C08913755
Cc1cccc(c1C)/N=C\2/N(C(=O)[C@@H](S2)CC(=O)Nc3ccccc3F)CC(C)(C)C[NH+](C)C C14359265
CC(C)C[C@]1(C(=O)N(C(=O)N1)CCc2cccs2)C3CC[NH+](CC3)Cc4ccnc5c4cccc5 C14998624
CC(C)(C)C[NH+]1CCC(CC1)(c2ccc3c(c2)cc(o3)C(=O)N(C)Cc4cccc5c4nccc5)O C15006544
CC(=CC[NH+]1CCC(CC1)(c2ccc3c(c2)cc(o3)C(=O)N(C)Cc4ccc5c(c4)cccn5)O)C C15067756
CC[NH+](CC)CCNC(=O)c1ccc(cc1)/C=C\2/C(=O)N(c3ccccc3O2)Cc4ccccc4F C20179237
c1ccc2c(c1)NC(=O)C[C@H](N2C(=O)C[NH+]3CCN(CC3)Cc4ccc(s4)Cl)C(F)(F)F C21300065
CC[NH+](CCCNC(=O)c1c2ccccc2nc3c1CN(C3=O)C4CCCCC4)Cc5ccccc5 C21915146
CC[NH+]1CCC(CC1)NC(=O)CSc2nc3c(c4c(s3)C[C@@H](CC4)C)c(=O)n2CCC(C)C C27364791
Cc1cccc(c1)c2nc(on2)C[NH+]3CCC(CC3)C(=O)NCCSCc4ccccc4Cl C30974171
Cc1cccc(c1)c2nc(on2)C[NH+]3CCC(CC3)C(=O)NCCSCc4cccc(c4)Cl C30974174
Cc1ccc(cc1)c2nc(on2)C[NH+]3CCC(CC3)C(=O)NCCSCc4ccccc4Cl C30975558
Cc1ccc(cc1)c2nc(on2)C[NH+]3CCC(CC3)C(=O)NCCSCc4cccc(c4)Cl C30975561
c1cc(ccc1c2nc(on2)C[NH+]3CCC(CC3)C(=O)NCCSCc4ccc(c(c4)Cl)Cl)F C30982501
Cc1ccc(cc1)CSCCNC(=O)C2CC[NH+](CC2)Cc3nc(no3)c4cccc(c4)Cl C30985115
Cc1cccc(c1)CSCCNC(=O)C2CC[NH+](CC2)Cc3nc(no3)c4cccc(c4)Cl C30985243
Cc1ccccc1CSCCNC(=O)C2CC[NH+](CC2)Cc3nc(no3)c4cccc(c4)Cl C30985272
Cc1cccc(c1)CSCCNC(=O)[C@H]2CCC[NH+](C2)Cc3nc(no3)c4ccccc4Cl C31048679
Cc1ccccc1CSCCNC(=O)[C@@H]2CCC[NH+](C2)Cc3nc(no3)c4ccccc4Cl C31048748
Cc1cccc(c1)CSCCNC(=O)[C@H]2CCC[NH+](C2)Cc3nc(no3)c4cccc(c4)Cl C31052232
Cc1ccccc1CSCCNC(=O)[C@@H]2CCC[NH+](C2)Cc3nc(no3)c4cccc(c4)Cl C31052299
c1cc(cc(c1)Cl)c2nc(on2)C[NH+]3CCC[C@@H](C3)C(=O)NCCSCc4c(cccc4Cl)F C31052310
CCc1ccc(cc1)[C@H](CNC(=O)c2ccccc2SCC(=O)N3CCc4c3cccc4)[NH+](C)C C32734805
C[C@@H](c1ccccc1)[NH+](Cc2ccc(c(c2)Cl)Cl)Cc3nc(co3)C(=O)NCc4ccco4 C35714646
CCc1ccccc1NC(=O)CSc2nc3c(c4c(s3)CCCC4)c(=O)n2CCC[NH+](C)C C36812124
c1cc(ccc1CSCCNC(=O)C2CC[NH+](CC2)Cc3nc(no3)c4ccc(cc4Cl)Cl)F C38872644
Cc1ccccc1c2nc(on2)C[NH+]3CCC[C@@H](C3)C(=O)NCCSCc4ccccc4Cl C38886559
Cc1ccccc1c2nc(on2)C[NH+]3CCC[C@H](C3)C(=O)NCCSCc4cccc(c4)Cl C38886565
Cc1ccc(cc1)c2nc(on2)C[NH+]3CCC[C@@H](C3)C(=O)NCCSCc4ccccc4Cl C38889751
Cc1ccc(cc1)c2nc(on2)C[NH+]3CCC[C@H](C3)C(=O)NCCSCc4ccccc4Cl C38889754
CC(C)CC1=C[C@@H](N=N1)C[NH+]2CCC3(CC2)c4ccccc4[C@H]([C@@H]3OC)NC(=O)Cc5cccs5 C39405097
Cc1ccccc1OC[C@H](C[NH+](Cc2ccc(o2)c3cc(ccc3Cl)Cl)[C@@H]4CCS(=O)(=O)C4)O C40313791
CC(C)c1ccc(cc1)C[NH+](C[C@@H](COc2ccc(cc2Cl)Cl)O)[C@@H]3CCS(=O)(=O)C3 C40317834
CC(C)c1ccc(cc1)C[NH+](C[C@H](COc2ccc(cc2Cl)Cl)O)[C@@H]3CCS(=O)(=O)C3 C40317837
CC(C)c1ccc(cc1)[C@@H](CNC(=O)c2ccc(o2)S(=O)(=O)c3ccc(cc3)Br)[NH+](C)C C40323086
CC1CC[NH+](CC1)Cc2ccc(cc2)CNC(=O)CN(c3ccc(cc3)C(C)(C)C)S(=O)(=O)C C44876319
C[C@@H]1CCC[NH+](C1)Cc2ccc(cc2)CNC(=O)CN(c3ccc(cc3)C(C)(C)C)S(=O)(=O)C C44878657
C[C@H]1CCC[NH+](C1)Cc2ccc(cc2)CNC(=O)CN(c3ccc(cc3)C(C)(C)C)S(=O)(=O)C C44878660
Cc1ccccc1Cn2c3ccccc3cc2C[NH+]4CCC(CC4)C(=O)NCCc5c(noc5C)C C35451464
CC[C@@H](C)CN1C(=O)[C@H]([NH2+]C12CCN(CC2)S(=O)(=O)c3cccc(c3)C(F)(F)F)CC(C)C C36038431
CCC[C@]1(C(=O)N(C(=O)N1)CC[C@@H]2CCC[NH+]2C)C3CCN(CC3)C/C(=C/c4ccccc4)/Cl C55042410
CCC[C@@]1(C(=O)N(C(=O)N1)CC[C@H]2CCC[NH+]2C)C3CCN(CC3)C/C(=C/c4ccccc4)/Cl C55042411
Cc1ccccc1c2ncc(cn2)C[NH+]3CCCC[C@@H]3C[C@@H](c4ccccn4)NC(=O)CC(C)(C)C C57774844
Cc1ccc(c(c1)C)N2C(=O)C[C@H](C2=O)S/C(=[NH+]\CCc3ccccc3)/Nc4ccc(cc4)OC C59446227
C[C@H]1C(=c2cc(ccc2=[NH+]1)OC(F)(F)Cl)CCNC(=O)[C@H]3Cc4cccc(c4OC3=O)CC=C C63514557
c1ccc(cc1)COc2ccc(cc2)NC(=O)[C@H]3CC(=O)N(C3)CCC4=c5cc(ccc5=[NH+]C4)Cl C63557980
C[C@H]1c2cc(c(cc2OC(=O)[C@@H]1CC(=O)NCCC3=c4cc(ccc4=[NH+]C3)F)OCC(=C)C)Cl C64417744
C[C@@H]1c2cc(c(cc2OC(=O)[C@H]1CC(=O)NCCC3=c4cc(ccc4=[NH+]C3)F)OCC(=C)C)Cl C64417746
C[C@H]1c2cc(c(cc2OC(=O)[C@H]1CC(=O)NCCC3=c4cc(ccc4=[NH+]C3)F)OCC(=C)C)Cl C64417749
c1cc2n(c(=O)c1)C[C@H]3C[C@@H]2C[NH+](C3)[C@@H](C(Cl)(Cl)Cl)NC(=O)COc4ccc(cc4)F C02140373
c1ccc(c(c1)CNC(=O)C[NH+]2CCN(CC2)S(=O)(=O)c3ccc(s3)Br)Cl C03336246
CCn1c(=O)c2c3c(sc2nc1SCC(=O)Nc4ccc(cc4)Br)C[NH+](CC3)C C02386264
c1cc(c(cc1NC(=O)CC(=O)N2CCN(CC2)c3c(cc(c[nH+]3)C(F)(F)F)Cl)Cl)Cl C08781523
C[C@]12CCC[C@@]3([C@@H]1C[C@H]4[C@@H](C2)OC(=O)[C@@H]4C[NH2+]CC[C@@H](Cc5ccccc5)c6ccco6)CO3 C08790193
C[C@]12CCC[C@]3([C@H]1C[C@H]4[C@@H](C2)OC(=O)[C@@H]4C[NH2+]CC[C@@H](Cc5ccccc5)c6ccco6)CO3 C08790196
c1ccc(cc1)[C@H](C(=O)N2CC[NH+](CC2)Cc3[nH]c(=O)c4ccccc4n3)Sc5ccccc5 C09591496
c1cc(c(cc1NC(=O)C[NH+]2CCCN(CC2)S(=O)(=O)c3ccc(s3)Br)Cl)F C09775569
Cc1ccsc1[C@@H]2Cc3c(c(=O)cc(n3-c4ccccc4S2)C)C(=O)NCC[NH+]5CCOCC5 C12038676
CC(C)c1csc(n1)C[NH+]2CCC3(CC2)c4ccccc4[C@H]([C@@H]3OC)NC(=O)c5cccs5 C12131770
CC[NH+]1CCC[C@H]1CNC(=O)c2c(=O)cc(n-3c2C[C@H](Sc4c3cccc4)c5ccsc5)C C12162772
C[C@@]1(C(=O)N(C(=O)N1)Cc2ccc(cc2)F)C3CC[NH+](CC3)Cc4ccccc4C(F)(F)F C12281013
Cc1cc(ccc1NC(=O)C[NH+](C)[C@@H](C)c2ccc(cc2)n3cncn3)I C12886347
C[NH+](C)CCN1[C@@H](/C(=C(/c2cc3ccccc3o2)\O)/C(=O)C1=O)c4cccc(c4)Br C09174341
Cc1ccc2c(cccc2n1)c3cc4c(n(c3=O)CC5CC5)CC[NH+](C4)Cc6ccc(s6)NC(=O)C C14732458
C[C@@H](C(=O)Nc1ccccc1Cl)[NH+]2CCN(CC2)S(=O)(=O)c3ccc(cc3)C(F)(F)F C14931808
c1ccc(c(c1)C(F)(F)F)NC(=O)CN(c2ccc(cc2)F)C3=[NH+][C@H]4CS(=O)(=O)C[C@@H]4S3 C20436907
c1ccc(c(c1)C(F)(F)F)NC(=O)CN(c2ccccc2F)C3=[NH+][C@H]4CS(=O)(=O)C[C@@H]4S3 C20437052
C[C@H](C(=O)Nc1cccc(c1)Br)[NH+]2CCCN(CC2)c3ccc(cn3)C(F)(F)F C15030611
c1cc(ccc1C[NH+](CCS(=O)(=O)c2cc(ccc2Cl)Cl)C3CC3)C(=O)NC4CC4 C25184030
Cc1ccc(cc1I)NC(=O)C[NH+](C)[C@@H](C)c2ccc(cc2)n3cncn3 C29070042
C[C@@H](C(=O)NC1CCCCC1)[NH+]2CCN(CC2)S(=O)(=O)c3ccc(cc3Cl)Br C16587517
c1cc(c(cc1NC(=O)C[NH+]2CCN(CC2)S(=O)(=O)c3ccc(s3)Br)Cl)F C31579197
CC(C)(C)c1ccc(cc1)[C@H](Cn2cnc3c4c(sc3c2=O)SCC(=O)N4)[NH+]5CCCC5 C32624593
C[NH+](C)CCNC(=O)[C@@H]1Cc2cc(ccc2N3[C@@H]1CN(CC3)c4ccccc4C#N)C(F)(F)F C35871424
c1cc(cc(c1)C(F)(F)F)C[NH+](Cc2ccc(cc2F)F)Cc3nc(co3)C(=O)NC4CC4 C36065442
CC[NH+]1CCN(CC1)[C@H](c2cccs2)[C@@H](C)NS(=O)(=O)c3ccc(cc3)Br C22457533
c1ccc(cc1)c2csc([n+]2NC(=O)c3ccccc3OC(F)(F)F)Nc4ccc(cc4)F C38733642
c1ccc2c(c1)CCC[C@@H]2NC(=O)[C@H]3CCC[NH+](C3)Cc4nc(no4)c5cccc(c5)Br C38904755
Cc1c(c(n(n1)c2ccc(cc2)C(F)(F)F)C)C(=O)NCC3CC[NH+](CC3)Cc4ccsc4 C39301819
CC1CCN(CC1)C(=O)[C@H](C)N2CC[NH+](CC2)CC(=O)Nc3ccc(c(c3)C(F)(F)F)Cl C23469918
CC(C)S(=O)(=O)C1=C[C@@H]2C[C@H]3CO[P@@](=O)(N[NH+]3C[C@@H]2C=C1Cc4ccccc4)Cc5ccccc5 C39466968
c1cc(ccc1C[NH+](C[C@@H](COc2ccc(cc2Cl)Cl)O)[C@@H]3CCS(=O)(=O)C3)F C40317864
c1cc(ccc1C[NH+](C[C@H](COc2ccc(cc2Cl)Cl)O)[C@@H]3CCS(=O)(=O)C3)F C40317867
C[C@H](C(=O)NC1[C@@H]2CC3C[C@H]1CC(C2)(C3)OC)[NH+]4CCN(CC4)c5ccc(cn5)C(F)(F)F C35087376
c1cc(sc1)c2nc(on2)C[NH+]3CCC(CC3)C(=O)NCc4ccc(cc4)Br C40930484
Cc1ccc(cc1)[C@H](CC[NH2+]C[C@@H]2[C@H]3C[C@H]4[C@@](CCC[C@@]45CO5)(C[C@H]3OC2=O)C)c6ccco6 C43742678
Cc1ccc(cc1)[C@H](CC[NH2+]C[C@@H]2[C@H]3C[C@H]4[C@@](CCC[C@]45CO5)(C[C@H]3OC2=O)C)c6ccco6 C43742680
C[C@@]12CCC[C@]3([C@@H]1C[C@H]4[C@@H](C2)OC(=O)[C@@H]4C[NH+]5CCC[C@@H]5C(c6ccccc6)(c7ccccc7)O)CO3 C43746350
CCN(CC)C(=O)c1ccccc1NC(=O)C2CC[NH+](CC2)Cc3ccc(cc3)Br C44915144
COc1cccc(c1)NC(=O)c2cc(cc(c2)Br)N3CCN(CC3)c4cc[nH+]cc4 C45188611
CC(C)[C@H]1C(=O)N(C2([NH2+]1)CCN(CC2)C(=O)c3ccccc3F)Cc4cccc(c4)C(F)(F)F C36019882
C[C@@H]1CN(C[C@@H](O1)C)CC2CC[NH+](CC2)CC(=O)Nc3cccc(c3)I C58224410
c1cc(cc(c1)Br)Nc2nn(c(=S)s2)CN3CCN(CC3)c4cc[nH+]cc4 C28785832
Cc1c2c(nc3n(c2=O)CCCCC3)sc1C(=O)NCc4ccccc4C[NH+]5CCC[C@H](C5)C C58952408
C[C@H]1C[C@@H](C[NH+](C1)Cc2ccccc2CNC(=O)Cn3c4ccccc4c(=O)c5c3cccc5)C C59286938
C[NH+](C)[C@@H](CNS(=O)(=O)c1cc(cc(c1OC)Br)Cl)c2ccc(cc2)F C59746950
c1ccc2=[NH+]CC(=c2c1)CCN/C=C\3/C(=O)c4c(ccs4)N(S3(=O)=O)Cc5cccc(c5)F C63584614
CSCC[C@@H](C(=O)N1CCC(=CC1)C2=c3ccccc3=[NH+]C2)NC(=O)c4ccccc4Cl C64182077
c1cc(cc(c1)Br)CNC(=O)C[NH+]2CCC(=CC2)c3cnn(c3)c4ccc(cc4)F C35404621
CCN(CC)C(=O)[C@@H](C)[C@H]1CC[C@]2(Cc3c(nc(s3)NC(=O)C[NH+](C)C)[C@H]([C@@H]2[C@H]1O)C)C C03840954
COc1cc(c(cc1NC(=O)c2cnn(c2C3CC[NH2+]CC3)c4ccc(cc4)F)Cl)OC C09227387
C[C@H]1c2ccsc2CC[NH+]1CC(=O)NN3C(=O)C(NC3=O)(c4ccccc4)c5ccccc5 C10024084
CN(C)c1ccc(cc1)[C@@H](CNC(=O)C(=O)Nc2cc(ccc2F)F)[NH+]3CCc4ccccc4C3 C10188484
C[C@@H](C(=O)Nc1cccc(c1)Br)[NH+]2CCC(CC2)NS(=O)(=O)c3cccs3 C11719540
Cn1cccc1[C@@H](CNC(=O)C(=O)Nc2cccc(c2)C(F)(F)F)[NH+]3CCc4ccccc4C3 C11898509
C[NH+](CC(=O)Nc1ccc(c(c1)C(F)(F)F)Cl)CC(=O)N2CC(=O)Nc3c2cccc3 C16625460
Cc1c2c(cc(/c(=[NH+]/c3ccc4c(c3)OCO4)/o2)C(=O)Nc5ccc(cc5F)F)c(cn1)CO C20617112
C[C@@H](c1[nH]c(=O)c2ccccc2n1)N3CC[NH+](CC3)CC(=O)Nc4ccccc4C(F)(F)F C20795577
C[C@@H]1C[C@@H](C[NH+](C1)Cc2csc(n2)NC(=O)CCc3[nH]c(=O)c4c5c(sc4n3)CCC5)C C22325326
C[C@]1(C(=O)N(C(=O)N1)NC(=O)C[NH+]2CCc3c(ccs3)[C@@H]2C4CC4)CCc5ccccc5 C24767422
c1cc(cc(c1)Br)c2cc(nc3c2c(ncn3)N)c4ccc([nH+]c4)N5CCC6(CC5)OCCO6 C26179426
Cc1ccc(s1)c2csc3c2c(=O)[nH]c(n3)CN4CCC[NH+](CC4)CC(=O)NC(C)(C)C C22928446
Cc1ccc(cc1)S(=O)(=O)[C@@H]2c3c(nc4ccccc4n3)N([C@@H]2N)/N=C/C5=c6ccccc6=[NH+]C5 C38581267
c1ccc2c(c1)c(c[nH]2)CCNC(=O)[C@@H]3CCCC[C@H]3C(=O)N4CCN(CC4)c5cccc[nH+]5 C38732100
C[C@@H](c1ccccc1)NC(=O)[C@H]2CN(CC23CC[NH2+]CC3)C(=O)c4cccnc4Sc5ccccc5 C39596929
CC[C@H](C)CNC(=O)[C@@H]1CN(CC12CC[NH2+]CC2)C(=O)c3c(onc3c4c(cccc4Cl)Cl)C C39606138
Cc1ccc(c(c1F)C(=O)N2C[C@@H](C3(C2)CC[NH2+]CC3)C(=O)N[C@@H]4CCC[C@H]4OCc5ccccc5)F C39609035
c1ccc(cc1)[C@H](C#N)NC(=O)[C@H]2CN(CC23CC[NH2+]CC3)C(=O)c4ccc(o4)c5ccccc5F C39662565
Cc1ccc(c(c1F)C(=O)N2C[C@H](C3(C2)CC[NH2+]CC3)C(=O)NC[C@H](C)Oc4ccccc4)Cl C39665209
Cc1ccc(c(c1)C)CCNC(=O)[C@H]2CN(CC23CC[NH2+]CC3)C(=O)c4cc(nn4C(C)(C)C)C C39667125
CC(C)[C@@H](C(=O)N1C[C@H](C2(C1)CC[NH2+]CC2)C(=O)NC[C@@H]3c4ccccc4CCO3)Oc5ccccc5 C39669202
CC[C@@H](c1ccccc1)C(=O)N2C[C@H](C3(C2)CC[NH2+]CC3)C(=O)NCc4cn5cc(ccc5n4)C C39670516
Cc1c(c(no1)c2c(cccc2Cl)F)C(=O)N3C[C@H](C4(C3)CC[NH2+]CC4)C(=O)N[C@H](C)C(C)(C)C C39684474
C[C@@H](C(C)(C)C)NC(=O)[C@@H]1CN(CC12CC[NH2+]CC2)C(=O)c3cccnc3Sc4ccccc4 C39684591
C[C@H](Cc1ccc(cc1)F)NC(=O)[C@H]2CN(CC23CC[NH2+]CC3)C(=O)c4ccc(c(c4)C(F)(F)F)OC C39688657
Cc1ccc(cc1)Oc2c(cccn2)C(=O)N3C[C@H](C4(C3)CC[NH2+]CC4)C(=O)NCCc5ccccc5C C39691217
Cc1ccc(cc1)Oc2c(cccn2)C(=O)N3C[C@H](C4(C3)CC[NH2+]CC4)C(=O)NCc5cc(cc(c5)C)C C39694847
Cc1ccc(cc1)S(=O)(=O)NCC(=O)N[C@@H]2C(=c3cc(ccc3=[NH+]C2=O)C)c4ccccc4 C39983032
c1cc(cc(c1)S(=O)(=O)N[C@H]2C[NH+]3CCC2CC3)NC(=O)[C@@H]4Cc5cc(ccc5OC4)Cl C40122730
C[C@H]1CCc2c(sc3c2c(=O)[nH]c(n3)[C@@H](C)N4CC[NH+](CC4)CC(=O)Nc5ccccc5)C1 C45779933
C[C@@H]1CN(C[C@H](O1)C)c2ccc(c[nH+]2)CNC(=O)CNC(=O)c3c(c4ccccc4s3)Cl C46791811
C[C@@H]1C[C@@]2(CC(C1)(C)C)C(=O)N(C(=O)N2)CC(=O)NCc3ccccc3C[NH+]4CCC(CC4)C C46797692
c1ccc(cc1)c2ccc(cc2)c3ccnc(n3)N[C@H]4CO[C@H]5[C@@H]4OC[C@@H]5[NH2+]Cc6ccco6 C05438846
Cc1c2cc[nH]c2ccc1Nc3c(cnc4c3C[C@H](S4)/C=C/C(=O)N(C)CC[NH+](C)C)C#N C52551481
CC(C)[NH+]1CCc2c(sc3c2C(=N[C@@H](N3)c4cc(c(c(c4)I)OC)OC)O)C1 C15947056
c1ccc2c(c1)N(C[C@H](O2)C(=O)N)C(=O)CCC3=c4cc(ccc4=[NH+][C@H]3c5ccc(cc5)F)F C63182409
c1ccc2=[NH+]CC(=c2c1)C[C@@H](C(=O)Nc3ccc(cc3)N4CCCC4=O)NC(=O)c5ccc(cc5)F C63194356
CC[C@@H](C)N1C(=O)[C@@H]2[C@H](N[C@@]3([C@@H]2C1=O)c4cc(ccc4NC3=O)C)CC5=c6ccccc6=[NH+]C5 C63376146
C[C@@H](C(=O)NCCC1=CCCCC1)NC(=O)[C@@H]2CC3=c4ccccc4=[NH+][C@@H]3[C@@H]5N2C(=O)c6c5cccc6 C63383684
CC[C@@H](C)[C@@H](C(=O)NCC(C)C)NC(=O)[C@@H]1CC2=c3ccccc3=[NH+][C@@H]2[C@@H]4N1C(=O)c5c4cccc5 C63383926
COc1ccc2=[NH+]CC(=c2c1)CCNC(=O)C3=CNN4[C@H]3N=C(C=C4C(F)F)c5ccccc5 C63547177
CC(C)c1ccc(cc1)NC(=O)c2ccc3=C([C@@H](C(=O)[NH+]=c3c2)S(=O)(=O)c4ccccc4)O C08589529
Cc1ccc2=[NH+]CC(=c2c1)CCN3C[C@H](CC3=O)C(=O)NC4=NN[C@@H](S4)C5CCCCC5 C63941201
C[C@H]1c2c(ncnc2S[C@@H]1C(=O)N[C@@H]3CCOC(C3)(C)C)NCCC4=c5ccccc5=[NH+]C4 C64002342
Cc1cc(ccc1Br)NC(=O)CN2C(=O)[C@H](NC2=O)CC3=c4ccccc4=[NH+]C3 C64052331
c1ccc(c(c1)Cn2c(=O)c3ccc(cc3[nH]c2=O)[C@@H]4[NH+]=C(NO4)c5ccc(cc5)Br)F C64392057
c1cc(cc(c1)NC(=O)[C@H]2N=N[C@@H](S2)C3CC3)C(=O)NCCC4=c5cc(ccc5=[NH+]C4)Cl C64502520
c1ccc(cc1)[C@@H](c2cccs2)NC(=O)CN3C(=O)[C@H](NC3=O)CC4=c5ccccc5=[NH+]C4 C64727805
Cc1ccc(cc1C)S(=O)(=O)N2CCC3(CC2)C(=[NH+]CCN3)NCc4cccc(c4)OC C65074839
c1ccc(cc1)C(c2ccccc2)[NH+]3CCN(CC3)C(=O)CSc4nnc(n4c5ccccc5)N C04618210
Cc1nc(cc(n1)[C@H]2C[NH+]3CC[C@H]2C[C@@H]3CNC(=O)Nc4cccc(c4)C#N)c5ccc(cc5)F C08623362
CC#CCN1C(=O)[C@](NC1=O)(CCc2ccccc2)C3CC[NH+](CC3)Cc4cc5ccccc5[nH]c4=O C11972080
c1cc(sc1)c2nc(cs2)C[NH2+]C3CCN(CC3)c4ccc(cc4)NC(=O)c5cnccn5 C12470220
Cc1ccccc1n2c(cc(n2)C)NC(=O)C[NH+](C)CC(=O)Nc3ccccc3Br C12799864
CC(C)CC[C@H](c1c2c(sc1n3cccc3)C[NH+](CC2)C)NC(=O)Nc4ccc5c(c4)OCCO5 C20532177
Cc1c(c(n(n1)c2ccccc2)C)[C@H]3C(=O)NCC[NH+]3CC(=O)N[C@@H](C)C45CC6CC(C4)CC(C6)C5 C24214795
Cc1ccc(cc1)C(=O)Nc2c(nccn2)C(=O)NC3CC[NH+](CC3)Cc4cccc(c4)C(F)(F)F C34716994
CC(C)(C)NC(=O)C[NH+]1CCCN(CC1)Cc2[nH]c(=O)c3c(csc3n2)c4ccccc4Cl C22805097
C[NH+](C)CCNC(=O)[C@H]1CCCCN1C(=O)c2csc(n2)Nc3cccc(c3Cl)Cl C35612718
Cc1c(c(no1)c2c(cccc2Cl)Cl)C(=O)N3C[C@H](C4(C3)CC[NH2+]CC4)C(=O)N[C@@H]5CCCC[C@@H]5C C39635908
C[C@H]1CCCC[C@@H]1NC(=O)[C@@H]2CN(CC23CC[NH2+]CC3)C(=O)c4cccnc4Oc5ccc(cc5)Cl C39636035
Cc1ccc(cc1)[C@H](C)NC(=O)[C@H]2CN(CC23CC[NH2+]CC3)C(=O)c4cccc5c4-c6ccccc6C5=O C39639246
CCc1ccc(cc1)C(=O)N2C[C@H](C3(C2)CC[NH2+]CC3)C(=O)N[C@@H](C)c4ccc(cc4)Br C39656863
C[C@@H](c1ccc(cc1)Br)NC(=O)[C@@H]2CN(CC23CC[NH2+]CC3)C(=O)c4csc5c4cccc5 C39657122
C[C@@H](c1ccc(cc1)Br)NC(=O)[C@H]2CN(CC23CC[NH2+]CC3)C(=O)c4csc5c4cccc5 C39657125
C[C@H](c1ccc(cc1)Br)NC(=O)[C@H]2CN(CC23CC[NH2+]CC3)C(=O)CCc4ccc(cc4)OC C39657154
Cc1ccccc1CC(=O)N2C[C@H](C3(C2)CC[NH2+]CC3)C(=O)N[C@@H](C)c4ccc(cc4)Br C39657194
Cc1ccccc1CC(=O)N2C[C@H](C3(C2)CC[NH2+]CC3)C(=O)N[C@H](C)c4ccc(cc4)Br C39657198
Cc1cccc(c1)CC(=O)N2C[C@H](C3(C2)CC[NH2+]CC3)C(=O)N[C@@H](C)c4ccc(cc4)Br C39657202
C[C@H](CNC(=O)[C@@H]1CN(CC12CC[NH2+]CC2)C(=O)c3ccc(o3)c4ccccc4)Oc5ccccc5 C39665395
Cc1ccc(cc1)O[C@H](C)CNC(=O)[C@@H]2CN(CC23CC[NH2+]CC3)C(=O)c4c(ccc(c4F)C)Cl C39666105
C[C@H](CNC(=O)[C@H]1CN(CC12CC[NH2+]CC2)C(=O)c3c(cccc3Cl)Cl)Oc4ccccc4Cl C39666372
C[C@H](CNC(=O)[C@H]1CN(CC12CC[NH2+]CC2)C(=O)c3cc(cc(c3)Cl)Cl)Oc4ccccc4Cl C39666428
C[C@H](CNC(=O)[C@@H]1CN(CC12CC[NH2+]CC2)C(=O)c3cccc(c3Cl)Cl)Oc4ccccc4Cl C39666490
Cc1ccc(cc1)CC(=O)N2C[C@@H](C3(C2)CC[NH2+]CC3)C(=O)NC[C@H](C)Oc4ccccc4Cl C39666643
Cc1ccccc1CC(=O)N2C[C@H](C3(C2)CC[NH2+]CC3)C(=O)NC[C@H](C)Oc4ccccc4Cl C39666648
Cc1ccc(c(c1)C)CCNC(=O)[C@H]2CN(CC23CC[NH2+]CC3)C(=O)c4ccc(c(c4)F)C(F)(F)F C39667015
c1cc(ccc1CNC(=O)[C@@H]2CN(CC23CC[NH2+]CC3)C(=O)c4ccc(o4)c5ccc(cc5)F)OC(F)F C39673398
c1ccc(cc1)c2ccc(o2)C(=O)N3C[C@H](C4(C3)CC[NH2+]CC4)C(=O)NCc5ccc(s5)c6ccccn6 C39677729
c1ccc(c(c1)c2ccc(o2)C(=O)N3C[C@@H](C4(C3)CC[NH2+]CC4)C(=O)NCCOc5ccccc5Cl)F C39681375
c1ccn(c1)c2cccc(c2)CNC(=O)[C@H]3CN(CC34CC[NH2+]CC4)C(=O)c5ccc(o5)c6ccc(cc6)F C39694189
CCc1ccc(cc1)[C@H](C)NC(=O)[C@H]2CN(CC23CC[NH2+]CC3)C(=O)c4ccc(cc4)Br C39696037
CCc1ccc(cc1)[C@@H](C)NC(=O)[C@@H]2CN(CC23CC[NH2+]CC3)C(=O)c4cccc(c4F)Cl C39696106
CCc1ccc(cc1)[C@H](C)NC(=O)[C@@H]2CN(CC23CC[NH2+]CC3)C(=O)c4cccnc4Oc5ccccc5 C39696183
CCc1ccc(cc1)[C@H](C)NC(=O)[C@H]2CN(CC23CC[NH2+]CC3)C(=O)c4cccnc4Sc5ccccc5 C39696189
COc1ccccc1C(=O)[C@@H]2[C@H]3CCC[NH+]3[C@]4([C@]25c6ccccc6NC5=O)c7cccc(c7NC4=O)Cl C43746307
C[C@@H](C(=O)N[C@@H](C1CCCCC1)C(=O)N2CCC[C@H]2c3nc4c(cccc4s3)c5ccncc5)[NH2+]C C49055548
CC[NH+](CC)CCn\1c2ccccc2[nH]/c1=N\C(=O)C[C@@H]3C(=O)Nc4cc(ccc4S3)Cl C58522377
C[C@@H]1C[C@@H](C[NH+](C1)Cc2csc(n2)NC(=O)CCc3[nH]c(=O)c4c5c(sc4n3)CCCC5)C C14528564
c1ccc2=[NH+]CC(=c2c1)C[C@H]3C(=O)N(C(=O)N3)CC(=O)N[C@@H](c4ccc(cc4)F)c5cccs5 C63187737
CCn1c2ccc(cc2nc1S[C@@H]3C(=c4ccccc4=[NH+]C3=O)c5ccccc5)S(=O)(=O)N C39935903
Cc1ccc(cc1)S(=O)(=O)N[C@H](CC2=c3ccccc3=[NH+]C2)C(=O)N4CC[C@]5(CCCC[C@H]5C4)O C63361845
CC[C@H](C)[C@@H](C(=O)N[C@@H](C)CC)NC(=O)[C@@H]1CC2=c3ccccc3=[NH+][C@@H]2[C@@H]4N1C(=O)c5c4cccc5 C63383655
CC[C@H](C)[C@@H](C(=O)N[C@H](C)CC)NC(=O)[C@@H]1CC2=c3ccccc3=[NH+][C@@H]2[C@@H]4N1C(=O)c5c4cccc5 C63383661
CC[C@H](C)NC(=O)[C@H](CC(C)C)NC(=O)[C@@H]1CC2=c3ccccc3=[NH+][C@H]2[C@@H]4N1C(=O)c5c4cccc5 C63383782
Cc1cccc2c1NC(=O)[C@]23[C@H]4[C@@H]([C@H](N3)CC5=c6ccccc6=[NH+]C5)C(=O)N(C4=O)c7ccc(cc7)F C63480022
Cc1ccc(cc1)C2=N[C@H]3C(=CNN3C(=C2)C(F)F)C(=O)NCCC4=c5cc(ccc5=[NH+]C4)OC C63546993
c1ccc2=[NH+]CC(=c2c1)C[C@H]3C(=O)N(C(=O)N3)CC(=O)Nc4cc(cc(c4)C(F)(F)F)C(F)(F)F C63789203
c1cc(cc(c1)Cl)C2=C[C@@H]3N(N2)CCC(=O)N3CC(=O)NCCC4=c5cc(ccc5=[NH+]C4)Cl C64538246
Cc1ccc(cc1)NS(=O)(=O)c2cccc(c2)C(=O)NC[C@H](c3cccs3)[NH+](C)C C06154249
Cc1nc(cc(n1)[C@H]2C[NH+]3CC[C@H]2C[C@@H]3CNC(=O)NCC=C)c4ccccc4Br C08623160
Cc1cccc(c1)NC(=O)C(=O)NC[C@H](c2ccc(cc2)N(C)C)[NH+]3CCc4ccccc4C3 C10129656
Cc1ccccc1NC(=O)C(=O)NC[C@H](c2ccc(cc2)N(C)C)[NH+]3CCc4ccccc4C3 C10129727
C[C@H](C(=O)Nc1cccc(c1Cl)Cl)[NH+]2CCC(CC2)NS(=O)(=O)c3cccs3 C11718162
Cc1ccc(c(c1)Br)NC(=O)[C@@H](C)[NH+]2CCC(CC2)NS(=O)(=O)c3cccs3 C11720014
Cc1cccc(c1)C[NH+]2CCC(CC2)(c3ccc4c(c3)cc(o4)C(=O)NC[C@H]5CCCO5)O C11999563
Cc1cc(c(c(c1)C)NC(=O)C[NH+](C)CCC(=O)Nc2ccc(cc2F)Br)C C12978491
c1cc(cc(c1)F)n2c(c(cn2)C(=O)Nc3ccc(cc3)Br)C4CC[NH2+]CC4 C15727052
Cc1ccc(o1)CN(C2CC([NH2+]C(C2)(C)C)(C)C)C(=S)Nc3ccc(c(c3)OC)OC C20407400
c1ccc(c(c1)C[NH+]2CCC(CC2)CNS(=O)(=O)c3ccc4c(c3)CCCC(=O)N4)Cl C21888514
C[NH+](C)Cc1ccc(cc1)c2ccccc2CNC(=O)c3ccc4c(c3)NC(=O)CCS4 C31077399
C[NH+](Cc1[nH]c2c(cc(cc2Br)Br)c(=O)n1)CC(=O)Nc3cccc(c3)F C25764368
c1ccc(cc1)C[C@@H](C[NH+](Cc2ccccc2)Cc3[nH]c(=O)c4c5c(sc4n3)CCC5)O C35744367
CC[C@H](C[NH+](Cc1ccco1)Cc2[nH]c(=O)c3c(csc3n2)c4cccc(c4)Cl)O C36206406
c1ccc(c(c1)C(=O)NCc2ccco2)NC(=O)[C@@H]3CCC[NH+](C3)Cc4cccc(c4)Cl C38855843
C[C@@H](c1ccccc1)NC(=O)[C@H]2CN(CC23CC[NH2+]CC3)C(=O)c4ccc(o4)c5ccccc5 C39597016
c1ccc(cc1)Sc2c(cccn2)C(=O)N3C[C@H](C4(C3)CC[NH2+]CC4)C(=O)NC5CCCCCC5 C39633657
CC1(CCCCC1)C(=O)N2C[C@H](C3(C2)CC[NH2+]CC3)C(=O)NCc4cccc(c4)C(F)(F)F C39636792
C[C@@H]1CCC[C@@H]([C@@H]1C)NC(=O)[C@@H]2CN(CC23CC[NH2+]CC3)C(=O)c4cccnc4Sc5ccccc5 C39637405
C[C@H]1CCC[C@H]([C@@H]1C)NC(=O)[C@@H]2CN(CC23CC[NH2+]CC3)C(=O)c4cccnc4Sc5ccccc5 C39637408
c1ccc(cc1)c2ccc(o2)C(=O)N3C[C@H](C4(C3)CC[NH2+]CC4)C(=O)NCCc5ccccc5F C39638992
CC1(CCCCC1)C(=O)N2C[C@@H](C3(C2)CC[NH2+]CC3)C(=O)NCc4ccc(cc4F)Br C39639517
CCC(CC)C(=O)N1C[C@H](C2(C1)CC[NH2+]CC2)C(=O)NC[C@@H](C)Oc3ccccc3Cl C39666470
CCC(CC)C(=O)N1C[C@H](C2(C1)CC[NH2+]CC2)C(=O)NC[C@H](C)Oc3ccccc3Cl C39666472
C[C@H](CNC(=O)[C@H]1CN(CC12CC[NH2+]CC2)C(=O)c3csc4c3cccc4)Oc5ccccc5Cl C39666600
Cc1ccc(c(c1)C)CCNC(=O)[C@@H]2CN(CC23CC[NH2+]CC3)C(=O)Cc4ccccc4C C39667188
Cc1cccc(c1)CC(=O)N2C[C@H](C3(C2)CC[NH2+]CC3)C(=O)NCCc4ccc(cc4C)C C39667191
CC[C@@H](c1ccccc1)C(=O)N2C[C@@H](C3(C2)CC[NH2+]CC3)C(=O)NCc4ccc(cc4)SC C39667342
CC[C@@H](c1ccccc1)C(=O)N2C[C@H](C3(C2)CC[NH2+]CC3)C(=O)NCc4ccc(cc4)SC C39667344
c1ccc(c(c1)OCCNC(=O)[C@@H]2CN(CC23CC[NH2+]CC3)C(=O)c4c(cccc4Cl)Cl)Cl C39681231
CC1(CCCCC1)C(=O)N2C[C@H](C3(C2)CC[NH2+]CC3)C(=O)NCCOc4ccccc4Cl C39681296
C[C@@H](C(C)(C)C)NC(=O)[C@@H]1CN(CC12CC[NH2+]CC2)C(=O)[C@H](C(C)C)Oc3ccccc3 C39684689
C[C@H](Cc1ccccc1F)NC(=O)[C@@H]2CN(CC23CC[NH2+]CC3)C(=O)c4ccc(cc4Cl)Cl C39686791
C[C@H](Cc1ccccc1F)NC(=O)[C@H]2CN(CC23CC[NH2+]CC3)C(=O)c4ccc(cc4Cl)Cl C39686793
C[C@H](Cc1ccc(cc1)F)NC(=O)[C@H]2CN(CC23CC[NH2+]CC3)C(=O)c4c(cccc4Cl)Cl C39688417
C[C@H](Cc1ccc(cc1)F)NC(=O)[C@@H]2CN(CC23CC[NH2+]CC3)C(=O)c4cc(cc(c4)Cl)Cl C39688483
CC[C@@H](c1ccccc1)C(=O)N2C[C@H](C3(C2)CC[NH2+]CC3)C(=O)NCc4cccc(c4)n5cccc5 C39694142
c1cc(ccc1c2cn3c([nH+]2)CCCC3)NC(=O)C[C@@H]4C(=O)Nc5cc(ccc5S4)C(F)(F)F C40156459
CCCCN1C(=O)[C@H]2[C@@H]([NH2+][C@@]3([C@H]2C1=O)c4cc(ccc4NC3=O)Br)CC(C)C C20565754
c1ccc(c(c1)C(=O)NCc2ccco2)NC(=O)[C@H]3CCC[NH+](C3)Cc4cccc(c4)Cl C44786805
CC(C)[C@@H](C(=O)Nc1nc2c(s1)C[NH+](CC2)Cc3ccccc3)NC(=O)c4cccs4 C45730752
CC(C)[C@H](C(=O)Nc1nc2c(s1)C[NH+](CC2)Cc3ccccc3)NC(=O)c4cccs4 C45730754
Cc1c(ccc2c1[nH]c3c(c2=O)C[NH+](CC3)CC(=O)Nc4ccc(c(c4)Cl)OC)Cl C49003163
CCCCN1C(=O)[C@@H]2[C@@H]([NH2+][C@@]3([C@@H]2C1=O)c4cc(ccc4NC3=O)Br)CC(C)C C09302765
C[C@@H]1C[C@@H](C[NH+](C1)Cc2ccccc2CNC(=O)CCCc3[nH]c(=O)c4ccccc4n3)C C59286480
C/C(=N\NC(=[NH2+])S[C@H]1CC(=O)N(C1=O)c2ccc(cc2)Cl)/c3ccc(cc3)Br C59489464
Cc1ccc(cc1S(=O)(=O)NCc2ccccc2)C(=O)NCCC3=c4ccccc4=[NH+]C3 C63820778
c1ccc2=[NH+]CC(=c2c1)[C@@H](CNC(=O)/C=C\3/CS[C@@H](N3)N4CCCC4=O)c5ccccc5Cl C63850300
Cc1ccc(cc1)[C@@H](CC(=O)NC[C@H](c2ccccc2Cl)C3=c4ccccc4=[NH+]C3)NC(=O)C C64050348
c1cc(c(c(c1)Cl)Cl)C(=O)NNC(=O)c2ccc(o2)CSc3ccc(cn3)C(F)(F)F C01038748
c1ccc2c(c1)cccc2/C=C(\C(=O)NCCCn3ccnc3)/NC(=O)c4ccccc4Br C03766859
CS(=O)(=O)Nc1cc(cc(c1)C(F)(F)F)Cc2cc(cc(c2)NS(=O)(=O)C)C(F)(F)F C01024149
CC(C)c1ccc(cc1)S(=O)(=O)[C@H](CNC(=O)Nc2ccc(c(c2)Cl)Cl)c3cccnc3 C09043568
Cc1ccc2c(c1)sc(n2)c3ccc(cc3)NC(=S)Nc4cc(ccc4C)S(=O)(=O)N(C)C C09403893
C[C@@]12C[C@@H](c3cc(ccc3O1)Br)NC(=O)N2c4cccc(c4)C(=O)NCc5cccs5 C09941465
c1ccc(cc1)[C@@H](C(=O)N)OC(=O)COc2c(cc(c3c2nccc3)Cl)I C11747190
c1ccc(cc1)[C@H](C(=O)N)OC(=O)COc2c(cc(c3c2nccc3)Cl)I C11747193
c1ccc(cc1)c2csc3c2c(=O)n(c(n3)SCc4cc(=O)n5c6ccccc6sc5n4)N C03433100
CC1CCN(CC1)S(=O)(=O)c2ccc(cc2)N[C@H](c3ccc(cc3)F)C(=O)NC4CCCCC4 C12636110
C[C@@H](C(=O)Nc1nc2c(s1)CCCCC2)SCc3[nH]c(=O)c4c(csc4n3)c5ccccc5 C12828877
CCOc1ccc(c(c1)[C@@H]2C(=C(N(C3=C2C(=O)CCC3)c4ccccc4C(F)(F)F)N)C#N)OCC C01109717
Cc1cccc(c1NC(=O)Cn2c(cnc2SCC(=O)Nc3c(cccc3C)C)c4ccc(cc4)F)C C06443159
Cc1cccc(c1)N([C@H](c2ccc(cc2)F)C(=O)NC3CCCC3)C(=O)CNC(=O)c4cccs4 C13505983
Cc1ccc(cc1F)N([C@H](c2cccs2)C(=O)NC3CCCC3)C(=O)CNC(=O)c4cccs4 C13506147
CN(c1ccccc1)C(=O)c2cccc(c2)NC(=S)NC(=O)c3cc(ccc3OC)Br C13621509
Cc1ccc(cc1)N(C(=O)[C@H](C)NC(=O)C)C2(CCCC2)C(=O)NC(c3ccccc3)c4ccccc4 C13894383
CC(C)(C)NS(=O)(=O)c1cc(ccc1OC)C(=O)Nc2ccccc2I C14429585
Cc1ccc(c(c1)Br)NC(=O)c2ccc(c(c2)S(=O)(=O)N[C@@H]3CCCC[C@H]3C)OC C15315823
CCn1c2ccccc2c3c1ccc(c3)NC(=O)CSCc4[nH]c(=O)c5c6c(sc5n4)CCC6 C15598147
CC[C@@H](C)[C@H](C(=O)Nc1nnc(s1)c2ccc(cc2)Br)NC(=O)c3ccccc3F C16571542
Cc1cccc(c1C)NC(=O)NC(=O)COC(=O)c2cc(c(s2)Br)Br C16659670
c1cc2c(cc(c(c2nc1)OCC(=O)OCc3ccc(cc3)C(=O)N)I)Cl C16812377
C[C@@H](Cn1c(=O)c2ccc(cc2nc1S[C@H](C)C(=O)Nc3cccc(c3)Br)Cl)O C17049805
Cc1c(sc2c1c(=O)[nH]c(n2)CS[C@H](C)C(=O)Nc3ccc(c(c3)Cc4ccccc4)OC)C C17643092
COc1ccc(cc1)[C@H]2CC(=O)NC(=C2C#N)SCC(=O)Nc3ccc(cc3)I C02297582
c1ccc(cc1)n2c(nnc2SCC(=O)N[C@H]3CCCc4c3cccc4)CNc5cccc6c5cccc6 C20829220
C[C@@H](C(=O)Nc1ccc(cc1)C(=O)Nc2ccccc2OC)Sc3nc(cs3)c4ccccc4 C21278405
C[NH+](C)Cc1ccccc1CNC(=O)c2cccc(c2)[N-]S(=O)(=O)c3ccc(c(c3)Cl)Cl C21938528
COc1cc(cc(c1OCc2ccccc2)Br)CNn3c(n[nH]c3=S)c4ccccc4 C22110011
c1cc(cc(c1)S(=O)(=O)NC2CC2)C(=O)Nc3ncc(s3)Cc4ccc(cc4)Br C22191419
C[C@H](c1ccc(cc1)Br)NC(=O)COC(=O)c2ccc(cc2)NC(=O)c3cccs3 C22220223
c1cc(c(cc1Cl)Cl)Cc2cnc(s2)NC(=O)CNC(=O)c3ccc(o3)Br C22511186
C[NH+](C)[C@H](CNC(=O)c1ccc(c(c1)[N-]S(=O)(=O)c2ccc(cc2)F)Cl)c3cccc(c3)F C22682713
Cc1cccc(c1NC(=O)CNC(=O)[C@@H](C)Sc2c3c(csc3ncn2)c4ccc(cc4)F)C C23945511
CC(C)[C@@H](C(=O)N[C@@H]1CCCc2c1cnn2Cc3ccccc3)NC(=O)C45CC6CC(C4)CC(C6)C5 C24562416
CC(C)N(C)S(=O)(=O)c1ccc(cc1)NCC(=O)Nc2ccccc2I C25073779
CCn1c(c(c(n1)C)C/N=C(/Nc2ccc(cc2)Br)\NC(=O)c3ccc(c(c3)F)F)C C32971992
Cc1ccccc1C(=O)N[C@@H](C2CCN(CC2)C(=S)Nc3ccc(cc3)F)C(=O)N4CCCCC4 C35749633
C[C@@H]1CCc2c(sc3c2c(=O)[nH]c(n3)[C@@H](C)Sc4nnc(s4)NCc5ccc(cc5)F)C1 C21738067
Cc1ccccc1[C@@H](C(=O)NC2CCCCC2)N(C3CCCCC3)C(=O)CNC(=O)c4ccccc4 C36490441
Cc1ccc(cc1)[C@@H](C(=O)NC(C)(C)C)N(c2ccccc2Cl)C(=O)CNC(=O)c3ccccc3 C36548293
CC(=O)c1cccc(c1)NC(=O)[C@@H](Cc2ccccc2)NS(=O)(=O)c3ccc(s3)Br C08594090
c1ccc(cc1)CN([C@@H](c2ccncc2)C(=O)NC3CCCCC3)C(=O)c4ccc([nH]4)c5ccccc5 C06446185
Cc1c(cccc1Cl)NC(=S)Nc2ccc(cc2)S(=O)(=O)N3CCCC[C@@H]3c4cccnc4 C39549700
COc1cccc(c1)[C@H]2C[C@H](n3c(c(cn3)C(=O)Nc4ccc(cc4)Br)N2)C(F)(F)F C00676211
CCc1ccccc1NC(=O)CSC2=C([C@H](C3=C(N2)CCCC3=O)c4ccccc4OCC)C#N C13174416
c1cc2c(cc1NC(=O)C(F)(F)F)sc(n2)SCC(=O)Nc3c(c4c(s3)CCCC4)C#N C59041198
COc1cccc(c1)C(=O)/N=C(\Nc2cccc(c2)Br)/[N-]CCC3=c4ccccc4=[NH+]C3 C63589478
CCn1c(c(c(n1)C)CCN/C(=N\C(=O)c2ccccc2Br)/Nc3cc(cc(c3)C)C)C C32973376
COC(=O)[C@@](C(F)(F)F)(Nc1ccc(c[nH+]1)Br)NC(=O)c2cccc(c2)Cl C08445311
Cc1nc(cc(n1)[C@H]2C[NH+]3CC[C@H]2C[C@@H]3CNC(=S)Nc4ccc(cc4)F)c5ccc(cc5)N(C)C C08622844
c1ccc(cc1)CC2=[NH+]C(c3c(=O)[nH]c(=O)n(c3N2)c4ccc(cc4)F)(C(F)(F)F)C(F)(F)F C08869115
Cc1cccc(c1C)NS(=O)(=O)c2ccc(cc2)C(=O)NC[C@H](c3cccs3)[NH+](C)C C09961262
CN(C)c1ccc(cc1)[C@H](CNC(=O)C(=O)Nc2ccc(c(c2)Cl)F)[NH+]3CCc4ccccc4C3 C10129805
CCc1ccccc1NC(=O)C(=O)NC[C@@H](c2ccc(cc2)N(C)C)[NH+]3CCc4ccccc4C3 C10129829
CCc1ccccc1NC(=O)C(=O)NC[C@H](c2ccc(cc2)N(C)C)[NH+]3CCc4ccccc4C3 C10129833
c1ccc(c(c1)[C@H](CNC(=O)CCc2[nH]c(=O)c3c4c(sc3n2)CCCC4)[NH+]5CCCC5)Cl C11563448
CCc1ccc(cc1)[C@@H](CNC(=O)CCc2[nH]c(=O)c3c4c(sc3n2)CCCC4)[NH+](C)C C11604007
c1cc(cc(c1)C(F)(F)F)C(=O)Nc2cccc(c2)N3CCC(CC3)[NH2+]CCc4cnccn4 C12245759
CC[NH+]1CCC[C@@H]1CN(Cc2cc3ccc(cc3[nH]c2=O)C)C(=S)Nc4cccc(c4C)C C12635421
CC[NH+]1CCC[C@@H]1CN(Cc2cc3ccc(c(c3[nH]c2=O)C)C)C(=S)Nc4ccc(cc4)C C12635548
Cc1cc(ccc1NC(=O)C[NH+](C)[C@@H](C)C(=O)NCc2ccccc2Cl)Br C14922269
Cc1cc2c(cc1S(=O)(=O)NCC3CC[NH+](CC3)Cc4cccc(c4)F)[nH]c5c2C(=O)CCC5 C15733822
c1cc(cnc1)[C@@H]2n3ccc(c3CS2)C(=O)c4cn(c5c4ccc(c5)c6ccc(cc6)F)CC[NH3+] C26732966
c1cc(cnc1)[C@H]2n3ccc(c3CS2)C(=O)c4cn(c5c4ccc(c5)c6ccc(cc6)F)CC[NH3+] C26737918
C[C@H]1CCc2c(sc3c2c(=O)[nH]c(n3)[C@@H](C)[NH+]4CCC(CC4)C(=O)NCc5ccccc5)C1 C29192262
Cn1c(cc(n1)C2CCCCC2)[C@H]3C[NH+]4CC[C@H]3C[C@@H]4CNC(=S)Nc5cccc(c5)C#N C08636258
Cc1ccc(cc1C(=O)NC[C@@H](c2cccc(c2)F)[NH+](C)C)S(=O)(=O)Nc3ccccc3F C29830544
Cc1ccc(cc1C(=O)NC[C@H](c2cccc(c2)F)[NH+](C)C)S(=O)(=O)Nc3ccccc3F C29830550
Cc1c2c(=O)[nH]c(nc2sc1C(=O)NC[C@@H](c3cccs3)[NH+](C)C)Cc4ccccc4 C25156081
Cc1cccc(c1)NS(=O)(=O)c2ccc(c(c2)C(=O)NC[C@H](c3cccs3)[NH+](C)C)C C27677692
CSC1=C[C@@H]2C[NH+]3[C@@H](C[C@@H]2C=C1c4ccccc4O)CO[P@@](=O)(N3)Cc5ccccc5 C39466520
CSC1=C[C@H]2C[NH+]3[C@@H](C[C@@H]2C=C1c4ccccc4O)CO[P@@](=O)(N3)Cc5ccccc5 C39466522
CSC1=C[C@H]2C[C@@H]3CO[P@@](=O)(N[NH+]3C[C@@H]2C=C1c4ccccc4O)Cc5ccccc5 C39466621
CSC1=C[C@H]2C[C@H]3CO[P@@](=O)(N[NH+]3C[C@@H]2C=C1c4ccccc4O)Cc5ccccc5 C39466625
c1ccc2c(c1)c(c[nH]2)CCN3C=N[C@H]4[C@@H](C3=O)C5=C(S4)C[C@@H](CC5)[NH2+]Cc6cccc(c6)F C39478805
c1ccc(cc1)c2ccc(cc2)[C@@H](CNF)N3CC[NH2+][C@@H](C3)S(=O)(=O)Oc4ccccc4 C39533901
CC[C@@H](c1ccccc1)C(=O)N2C[C@@H](C3(C2)CC[NH2+]CC3)C(=O)NCc4cc(ccc4F)Br C39600841
CC[C@H](c1ccccc1)C(=O)N2C[C@H](C3(C2)CC[NH2+]CC3)C(=O)NCc4cc(ccc4F)Br C39600848
CC(C)[C@H](C(=O)N1C[C@@H](C2(C1)CC[NH2+]CC2)C(=O)NC3CCCCCC3)Oc4ccccc4 C39633786
CC(C)[C@H](C(=O)N1C[C@H](C2(C1)CC[NH2+]CC2)C(=O)NC3CCCCCC3)Oc4ccccc4 C39633790
Cc1ccc(cc1)[C@H](C)NC(=O)[C@H]2CN(CC23CC[NH2+]CC3)C(=O)[C@@H](C(C)C)Oc4ccccc4 C39639422
Cc1ccc(cc1)[C@H](C)NC(=O)[C@H]2CN(CC23CC[NH2+]CC3)C(=O)[C@H](C(C)C)Oc4ccccc4 C39639424
CC[C@H](c1ccccc1)C(=O)N2C[C@H](C3(C2)CC[NH2+]CC3)C(=O)NCc4ccc(cc4F)Br C39639542
Cc1cccc(c1C)CNC(=O)[C@@H]2CN(CC23CC[NH2+]CC3)C(=O)c4ccc(o4)c5ccc(cc5)F C39667652
CCCC[C@@H](C)C(=O)N1C[C@H](C2(C1)CC[NH2+]CC2)C(=O)NCCc3ccccc3Br C39683743
C[C@H](Cc1ccccc1F)NC(=O)[C@@H]2CN(CC23CC[NH2+]CC3)C(=O)c4ccc(o4)c5ccc(cc5)F C39687155
C[C@@H](Cc1ccccc1F)NC(=O)[C@H]2CN(CC23CC[NH2+]CC3)C(=O)c4ccc(o4)c5ccc(cc5)F C39687156
CCc1ccc(cc1)[C@@H](C)NC(=O)[C@@H]2CN(CC23CC[NH2+]CC3)C(=O)c4ccc(c(c4)C)Br C39696090
CCc1ccc(cc1)[C@H](C)NC(=O)[C@@H]2CN(CC23CC[NH2+]CC3)C(=O)c4ccc(c(c4)C)Br C39696091
CCC[NH+](CC(=O)N1CCc2c1ccc(c2)S(=O)(=O)N)[C@H](C)c3ccc(c(c3)Cl)Cl C40151435
CC(C)(c1nc(on1)COc2c(cc(cc2Br)Br)Br)[NH3+] C43404069
Cc1nc(cc(n1)[C@H]2C[NH+]3CC[C@@H]2C[C@@H]3CNC(=S)Nc4ccc(cc4)F)c5ccc(cc5)N(C)C C43528087
CN1C[C@@H](c2c1cccc2)/C=C(\C(=O)NCCC3=c4ccccc4=[NH+]C3)/NC(=O)c5ccccc5 C63098799
CC(=O)Nc1ccc(cc1)CC(=O)NC[C@@H](c2ccc(cc2)N(C)C)C3=c4ccccc4=[NH+]C3 C63204647
c1ccc(c(c1)CSC2=NN[C@@H](S2)SCC(=O)N/N=C/C3=c4ccccc4=[NH+]C3)Cl C38915385
CN(C)c1ccc(cc1)[C@@H](CNC(=O)[C@H]2CC(=O)Nc3c2ccc(c3)F)C4=c5ccccc5=[NH+]C4 C63403740
c1ccc(c(c1)CNC(=O)[C@@H](CC2=c3ccccc3=[NH+]C2)NS(=O)(=O)c4ccc(cc4)Cl)F C63778231
CC(C)Cc1ccc(cc1)S(=O)(=O)N2CCC3(CC2)C(=[NH+]CCN3)NC4CCCCC4 C65074864
CC[NH+](CCNc1cc(c2c3c1C(=O)c4ccccc4-c3on2)N5CCC[C@@H](C5)C)CCO C09641212
Cc1c(cccc1Cl)NC(=O)C(=O)NC[C@@H](c2ccc(cc2)N(C)C)[NH+]3CCc4ccccc4C3 C10129851
Cc1c(cccc1Cl)NC(=O)[C@H](C)[NH+](C)CC(=O)N2c3ccccc3NC(=O)C[C@@H]2C C11073837
C[C@H](c1cccs1)[NH+](C)Cc2ccc(c(=O)[nH]2)C(=O)NC3c4ccccc4-c5c3cccc5 C11815904
c1ccc2c(c1)c(c[nH]2)CCNC(=O)[C@@H]3CC34CC[NH+](CC4)Cc5coc6ccc(cc6c5=O)Cl C12282781
C[NH+](CC(=O)Nc1ccc(c(c1)Cl)Cl)CC(=O)Nc2cc3c(cc2Cl)OCCCO3 C12772702
Cc1ccc(cc1C)S(=O)(=O)Nc2ccc(cc2)C(=O)NC[C@@H](c3ccccc3)[NH+](C)C C12605096
Cc1ccc(cc1C)S(=O)(=O)Nc2ccc(cc2)C(=O)NC[C@H](c3ccccc3)[NH+](C)C C12605097
C[NH+](Cc1[nH]c(=O)c2c(csc2n1)c3ccc(cc3)F)CC(=O)Nc4cc(ccc4OC)Cl C12816088
CCc1ccccc1NC(=O)C[NH+](C)[C@H](C)C(=O)Nc2ccc(c(c2)C(F)(F)F)Cl C14123422
C[C@@H](C(=O)Nc1ccc(cc1)SC(F)F)[NH+](C)CC(=O)Nc2ccccc2Br C15144008
c1ccc(cc1)C(c2ccccc2)N3CCN(CC3)C(=O)C[C@H]4C(=O)N[C@H]5CCCC[C@@H]5[NH2+]4 C20512672
c1ccc(c(c1)C(=O)Nc2ccc(cc2)N3CCC(CC3)[NH2+]C[C@@H]4CCCN(C4)c5ncccn5)F C20654107
C[C@@H]1C[C@@H](C[NH+](C1)CCCNC(=O)c2ccc(cc2)/C=C/3\C(=O)Nc4ccccc4S3)C C20728601
Cc1c(cccc1Cl)n2c(c(cn2)C(=O)Nc3cc(c(cc3OC)OC)Cl)C4CC[NH2+]CC4 C20941322
CC(C)CC[NH+](Cc1[nH]c2cc(ccc2c(=O)n1)Cl)Cc3[nH]c(=O)c4ccc(cc4n3)Cl C32830944
Cc1ccc(cc1)n2c(c(c(n2)C)NC(=O)Cn3c4ccccc4[nH+]c3NCc5ccccc5)C C32957804
C[NH+](CCNC(=O)c1ccc2c(c1)NC(=O)/C(=C/c3cccc(c3)Cl)/O2)C4CCCCC4 C32984016
CCN(CC)c1cc([nH+]c(n1)C)Nc2ccc(cc2)NS(=O)(=O)c3ccc(c(c3)F)F C33326883
C[C@H](c1[nH]c(=O)c2ccc(cc2n1)Cl)N(CC[NH+](C)C)C(=O)Nc3ccc(cc3)C(F)(F)F C35035818
CC[C@@H](c1[nH]c(=O)c2ccccc2n1)N(CC[NH+](C)C)C(=O)NC34CC5CC(C3)CC(C5)C4 C35035860
Cc1cc(c(c(c1)C)S(=O)(=O)Nc2cccc(c2)[C@@H]3C(=C([NH+]=C4N3CCCS4)C)C(=O)NC)C C35337842
Cc1cc(c(c(c1)C)S(=O)(=O)Nc2cccc(c2)[C@H]3C(=C([NH+]=C4N3CCCS4)C)C(=O)NC)C C35337843
C[C@H](C[NH+](C)C)CSc1[nH]c(=O)c2c(n1)N[C@H]3CC(CC(=O)[C@@H]3[C@H]2c4ccccc4)(C)C C35418848
Cc1ccc(c(c1)C)c2csc3c2c(=O)[nH]c(n3)C[NH+](Cc4ccco4)C[C@H](C(C)C)O C35746389
c1ccc(cc1)C(c2ccccc2)N3CCN(CC3)C(=O)C[C@@H]4C(=O)N[C@@H]5CCCC[C@@H]5[NH2+]4 C35895155
Cc1ccc(cc1)NS(=O)(=O)c2ccc(c(c2)C(=O)NC[C@@H](c3ccccc3)[NH+](C)C)C C09715578
Cc1ccc(cc1)NS(=O)(=O)c2ccc(c(c2)C(=O)NC[C@H](c3ccccc3)[NH+](C)C)C C09715580
Cc1ccccc1NC(=O)C2=C([NH+]=C3N=C(NN3[C@H]2c4ccccn4)SCc5ccccc5)C C09781164
COc1ccccc1c2nnc(n2N)S[C@H]3C(=c4ccccc4=[NH+]C3=O)c5ccccc5 C39618016
C[C@H]1CCC[C@@H]([C@@H]1C)NC(=O)[C@@H]2CN(CC23CC[NH2+]CC3)C(=O)c4ccc(o4)c5ccc(cc5)F C39637486
Cc1ccc(c(c1)C)CCNC(=O)[C@H]2CN(CC23CC[NH2+]CC3)C(=O)[C@H](C(C)C)Oc4ccccc4 C39667173
Cc1ccc(c(c1)CCNC(=O)[C@H]2CN(CC23CC[NH2+]CC3)C(=O)[C@@H](C(C)C)Oc4ccccc4)C C39677075
CC(C)c1ccc(cc1)[C@H]2[C@@H]3C(=c4ccccc4=[NH+]C3=O)NC(=N2)Nc5nc6ccccc6o5 C39916379
c1ccc2=[NH+]CC(=c2c1)/C=N/NC(=O)CS[C@@H]3Nc4ccccc4C(=O)N3c5ccc(cc5)Cl C39926569
c1ccc2c(c1)c(c[nH]2)CCNC(=O)C3CC[NH+](CC3)Cc4nc(no4)c5cccc(c5)Cl C40931490
Cc1cc(c(s1)NC(=O)c2ccccc2)[C@@H](c3ccc(c(c3)OC)OC)Nc4cccc[nH+]4 C38550579
CC(C)CNC(=O)c1ccccc1NC(=O)[C@H]2CCC[NH+](C2)Cc3c(cccc3Cl)F C44786716
Cc1cc([nH+]c2c1c(c(s2)C(=O)OCc3csc(n3)N(c4ccccc4)C(=O)C)N)C C10723605
c1ccc(cc1)n2c3c(cc(c(=O)[nH]3)C[NH2+]Cc4ccc5c(c4)OCO5)c(n2)c6ccc(cc6)F C57720938
CCOc1ccccc1/[NH+]=c/2\c(cc3c(cnc(c3o2)C)CO)C(=O)Nc4ccc(c(c4)F)F C02955558
c1ccc(cc1)NC(=O)NC[C@@H]2CCCC[NH+]2Cc3nnc(o3)c4ccc(cc4Cl)Cl C60038052
Cc1ccc(cc1)[C@H](CNC(=O)Cc2ccc(cc2)NC(=O)c3cc4ccccc4o3)[NH+](C)C C60155588
CN(C)c1ccc(cc1)[C@@H](CNS(=O)(=O)c2ccc3c(c2)CCC(=O)N3)C4=c5ccccc5=[NH+]C4 C63182709
C[C@H]1C(=O)Nc2cc(ccc2O1)NC(=O)CCC3=c4ccccc4=[NH+][C@H]3c5ccc(cc5)F C63194450
C[C@]12C[C@H](c3cc(ccc3O1)Cl)NC(=O)N2c4cccc(c4)C(=O)NCCC5=c6ccccc6=[NH+]C5 C63440560
CC1=C2[C@H](CC(CC2=O)(C)C)N(N1)c3ccc(cc3)C(=O)NCCC4=c5ccccc5=[NH+]C4 C63698437
CCOc1ccccc1/[NH+]=c\2/c(cc3c(cnc(c3o2)C)CO)C(=O)Nc4ccc(c(c4)F)F C02955558
C[C@H](C(=O)NC[C@@H](c1ccccc1)C2=c3ccccc3=[NH+][C@@H]2c4ccccc4)NC(=O)[C@@H]5CC=CO5 C64215475
C[C@H](C(=O)NC[C@H](c1ccccc1)C2=c3ccccc3=[NH+][C@@H]2c4ccccc4)NC(=O)[C@@H]5CC=CO5 C64215479
Cc1cccc(c1)NC(=S)NC(=O)c2cccc(c2)Br C00452030
c1cc(c(cc1Cl)Cl)NC(=S)NC(=O)C2CCCC2 C00528516
c1cc(c(cc1NC(=O)C(=S)NC2CCCCC2)Cl)Cl C00041477
Cc1cccc(c1NC(=S)N/N=C/2\C[C@@H](CC(C2)(C)C)C)C C05692947
c1cc(cc(c1)NC(=S)Nc2ccc(c(c2)Cl)Cl)C#N C06276521
c1ccc(c(c1)OCc2nc(cs2)c3cccc(c3)N)Cl C11568351
c1cc(c(c(c1)Cl)Cl)NC(=S)NC(=O)C2CCCC2 C13984075
Cc1ccc(cc1)CSc2nc(c(s2)N)c3cccnc3 C19723705
C[C@H](C(=O)NC1CC1)Nc2ccccc2I C20300917
Cc1cccc(c1)CNC(=O)NCc2cc(sc2)Br C31202486
CC(C)c1ccc(cc1)Sc2ccc(cc2N)S(=O)(=O)C C35330224
CC(C)N(Cc1ccccc1N)C(=O)c2ccccc2Br C35365725
C[C@H](c1c(ccs1)Br)Nc2cccc(c2)C(=O)NC C37219712
CC[C@@H](c1cccc(c1)Cl)NC(=O)c2cc(c[nH]2)Br C37499281
c1cnccc1CCOc2c(cc(cc2Br)Cl)N C37662718
c1ccc(cc1)C(c2ccccc2)C(=O)Nc3ccc(=S)[nH]c3 C36237496
c1cc(cc(c1)Br)[C@H](C(=O)[O-])[NH2+]C2CCCCC2 C37971773
CN(Cc1cc(cc(c1)Cl)Cl)C(=O)Cc2ccccc2N C40328575
C[C@@H](c1cccs1)N(C)c2c(cc3c(n2)CCC3)C(=S)N C43408935
c1csc(c1N)C(=O)OCc2c(ccs2)Br C43677337
Cc1ccc(s1)CNC(=O)NCc2ccc(s2)Br C45677983
Cc1ccc(s1)CNC(=O)NCc2cc(cs2)Br C45678303
c1cc(sc1CNC(=O)NCC2CCCC2)Br C46889720
CCC(CC)NC(=O)N[C@@H]1CCSc2c1cc(cc2)Cl C48439061
c1cc(c(cc1CCNC(=O)c2cc(c[nH]2)Cl)Br)F C48737818
CC(C)N(Cc1ccccc1N)c2c(cccn2)Br C48759470
C[C@@H](c1ccc(c(c1)Cl)F)NC(=O)NCc2cccs2 C48922934
Cc1cc(ccc1F)/C(=N/OCc2cc(sc2)Br)/N C49066021
C[C@H](c1ccccc1Cl)NC(=O)NCC(=C)Br C49287213
c1cc(ccc1[C@@H](C2CCC2)NC(=O)NC3CC3)Br C49338137
c1ccc(c(c1)CO)NC(=O)/C=C/c2ccccc2Br C49362121
Cc1cc(ccc1F)/C(=N/OCc2ccc(s2)Br)/N C49391675
CC(C)[C@@H](c1cccs1)NC(=O)c2ccc(s2)C#CCO C49561880
C[C@@](c1ccccc1)(C(=O)N(C)Cc2ccccc2Br)N C52882063
CN(Cc1cccc(c1Cl)Cl)C(=O)Cc2cccc(c2)N C52923274
CN(Cc1cc(ccc1Cl)N)C(=O)Cc2cccc(c2)Cl C52944140
c1cc(cc(c1)Cl)CO/N=C(/c2cc(cs2)Br)\N C48640152
c1cc(ccc1CO/N=C(/c2cc(cs2)Br)\N)Cl C48640182
Cc1cccc(c1)/C=C/c2ccn(c(=O)c2)Cc3ccc(cc3)N C57875200
C[C@H](Cc1ccsc1)N[C@@H]2c3c(ccc(c3NC2=O)F)Cl C49157618
Cc1cccc(c1)NC(=S)Nc2cc(nc(c2)Cl)Cl C58839481
Cc1ccccc1NC(=S)Nc2cc(nc(c2)Cl)Cl C59392863
C[C@@H](Cc1c(cccc1F)F)NC(=O)N[C@@H]2CCCc3c2cccc3 C59851323
C[C@@H]1CCc2c(cc(s2)C(=O)Nc3ccc(cc3)CCO)C1 C60528715
C[C@@H]1CCc2c(csc2C1)C(=O)Nc3ccc(cc3)CCO C60528821
CCN[C@@H]1c2ccc(cc2NC1=O)Sc3cccc(c3)Cl C54185661
CC[C@H](C)CN[C@@H]1c2cc(c(cc2NC1=O)F)Br C54469362
CN[C@@H]1c2ccc(cc2NC1=O)Sc3cccc(c3)Br C55308076
c1cc(c(c(c1)Cl)Cl)OCc2cccnc2C(=S)N C61663960
Cc1ccc(c(n1)N(C)[C@@H](C)c2ccccc2Cl)C(=S)N C62017084
Cc1ccc(cc1)C(=O)NC[C@H](c2ccc(cc2)N(C)C)[NH+]3CCc4ccccc4C3 C05098796
Cc1c2cc(ccc2oc1C(=O)NC[C@H](Cc3ccccc3)[NH+](C)C)Br C07990077
c1cc(ccc1C[NH+]2CCC3(CC2)C[C@@H]3C(=O)NCCC4=CCCCC4)N5CCCC5 C11966239
CSc1ccc2cc(c(nc2c1)OCc3ccccc3Cl)C[NH2+][C@@H]4CCOC4 C12217508
Cc1ccc(c(c1)C)c2nc(cs2)CC(=O)NC[C@@H](c3cccc(c3)F)[NH+](C)C C13009210
Cc1ccc(c(c1)C)c2nc(cs2)CC(=O)NC[C@H](c3cccc(c3)F)[NH+](C)C C13009211
CC[NH+]1CCC[C@@H]1CNC(=O)CSc2c3cc(ccc3nc4c2CCCC4)Cl C04923822
Cc1ccc(o1)[C@@H](CNC(=O)C(c2ccccc2)c3ccccc3)[NH+]4CCC(CC4)C C15860328
C[C@@]12CCN(C[C@@](C1)(C[NH+](C2)Cc3ccccc3)C)C(=S)Nc4ccccc4OC C16915325
Cc1cc(ccc1NC(=O)C[NH+](Cc2ccco2)Cc3cccs3)Br C19534154
c1ccc(cc1)CS(=O)(=O)NC[C@H]2CCC[NH+](C2)Cc3ccc(s3)C4CCCC4 C19782159
COc1cc(ccc1OCc2ccc(cc2Cl)Cl)CN[C@H]3C[NH+]4CCC3CC4 C20476942
COc1cccc(c1OCc2ccc(cc2Cl)Cl)CN[C@H]3C[NH+]4CCC3CC4 C20476974
COc1cc(cc(c1OCc2ccc(cc2)Cl)Cl)CN[C@H]3C[NH+]4CCC3CC4 C20477158
COc1cc(ccc1OCc2c(cccc2Cl)Cl)CN[C@H]3C[NH+]4CCC3CC4 C20477237
c1cc(sc1)CNC(=O)C[NH+]2CCN(CC2)C(c3ccc(cc3)F)c4ccc(cc4)F C24788839
C[C@@H](C(=O)Nc1ccccc1C(F)(F)F)[NH+](C)Cc2ccccc2OC(F)(F)F C25534035
C[C@@H](C(=O)Nc1ccccc1C(F)(F)F)[NH+](C)Cc2ccccc2N3CCCCC3 C29155313
CC[C@H]1CN(c2ccccc2S1)CC(=O)NC3CC[NH+](CC3)Cc4ccccc4 C33059348
c1ccc(cc1)[C@H]2CC[C@H](C[NH+]2Cc3cccc(c3)Cl)C(=O)NCc4ccco4 C34739885
c1cc(c(c(c1)Cl)CN2CC[NH+](CC2)CC(=O)NCCC3=CCCCC3)Cl C22751862
CC(C)CCNC(=O)CS[C@@H]1C(=c2cc(ccc2=[NH+]C1=O)Cl)c3ccccc3 C39409696
CC(C)CCNC(=O)CS[C@H]1C(=c2cc(ccc2=[NH+]C1=O)Cl)c3ccccc3 C39409698
C[C@]12CCN(C[C@](C1)(C[NH+](C2)Cc3ccccc3)C)C(=S)Nc4ccccc4OC C39951508
C[C@@H](c1ccccc1)NC(=O)c2ccc(o2)C[NH+](Cc3ccccc3Cl)C(C)C C35226504
c1cc(c(c(c1)Cl)C[NH+]2CCC[C@H](C2)C(=O)NCCCOC3CCCCC3)F C44851093
c1cc(c(c(c1)Cl)C[NH+]2CCC(CC2)C(=O)NCCCOC3CCCCC3)F C44851125
c1cc(c(cc1Cl)Cl)C[NH+]2CCC[C@H](C2)C(=O)NCCCOC3CCCC3 C44851228
c1cc(c(c(c1)Cl)C[NH+]2CCC[C@H](C2)C(=O)NCCCOC3CCCC3)Cl C44851236
C[C@@H](c1ccc(cc1)N2CCCCC2)NC(=O)[C@@H]3CCC[NH+](C3)Cc4ccccc4Cl C44854634
C[C@@H](c1ccc(cc1)N2CCCCC2)NC(=O)[C@H]3CCC[NH+](C3)Cc4ccccc4Cl C44854640
C[C@H](c1ccc(cc1)N2CCCCC2)NC(=O)[C@@H]3CCC[NH+](C3)Cc4ccccc4F C44854704
C[C@@H]1CCC[NH+](C1)Cc2ccc(cc2)CNS(=O)(=O)c3cc(ccc3Cl)Cl C44878453
CC(C)Oc1cccc(c1)CNC(=O)[C@H]2CCC[NH+](C2)Cc3cccc(c3)Br C44882580
CC(C)Oc1cccc(c1)CNC(=O)[C@H]2CCC[NH+](C2)Cc3c(cccc3Cl)F C44882609
COc1ccccc1CCCNC(=O)[C@@H]2CCC[NH+](C2)Cc3ccc(cc3Cl)Cl C44906615
COc1ccccc1CCCNC(=O)[C@H]2CCC[NH+](C2)Cc3ccc(cc3Cl)Cl C44906617
Cc1cccc(c1)C[NH+]2CCC(CC2)NC(=O)[C@@H](C)Oc3ccc(cc3Cl)Cl C46865473
Cc1cccc(c1)C[NH+]2CCC(CC2)NC(=O)[C@H](C)Oc3ccc(cc3Cl)Cl C46865474
C[NH+](C)CCCN(Cc1ccc(c(c1)Cl)Cl)C(=O)Cc2c[nH]c3c2cccc3 C48308995
CCCC[C@@H](C[NH+]1CCC(CC1)C2=NC(=C(C2)c3ccncc3)c4ccc(cc4)F)O C52627219
c1ccc(cc1)CCN2c3ccccc3N[C@@H]2SCC(=O)C4=c5ccccc5=[NH+]C4 C39946208
c1ccc(cc1)CCN2c3ccccc3N[C@H]2SCC(=O)C4=c5ccccc5=[NH+]C4 C39946209
Cc1ccc(cc1)SC2=c3ccc(cc3=[NH+][C@@H]2C(=O)NCc4ccccc4F)OC C63531319
Cc1ccc(cc1)[C@H]2C(=c3ccccc3=[NH+]2)SCCNC(=O)COc4ccccc4 C63654907
Cc1ccc2=[NH+][C@H](C(=c2c1)CCN(Cc3cccnc3)C(=S)Nc4ccccc4C)C C63655091
C[C@@H]1C(=c2cc(ccc2=[NH+]1)F)CCN(Cc3ccccn3)C(=S)NC4CCCCC4 C63658633
Cc1ccc2=[NH+][C@H](C(=c2c1)CCN(Cc3ccco3)C(=S)Nc4cccc(c4)F)C C63659216
c1ccc2=[NH+]CC(=c2c1)[C@H](CNC(=O)COc3ccc4c(c3)CCC4)c5cccs5 C63896816
Cc1ccc(cc1)[C@@H]2CSC(=S)N2CC(=O)NCCC3=c4ccccc4=[NH+]C3 C64220416
c1cc(cc(c1)Br)/C=C\2/C(=N/N)/NC(=O)NC2=O C05670993
c1c(cc(c2c1COCO2)Cc3cc(cc4c3OCOC4)N)N C00151248
CC1CCN(CC1)C(=O)[C@H](C)Sc2nc(nc(n2)N)N C11233400
CC1(CC2=C([C@H](c3c([nH]nc3O)N2)c4[nH]ccn4)C(=O)C1)C C12348738
c1(c(c(c(c(c1F)F)S(=O)(=O)N=C(N)N)F)F)F C13808043
c1cc(cc(c1)Br)[C@@H]2CC(=O)Nc3c2c(=O)[nH]c(n3)N C17919390
Cc1ccc/c(=N/S(=O)(=O)c2ccc(nc2)NN)/[nH]1 C21505666
c1ccc2c(c1)CSC(=N2)SCc3nc(nc(n3)N)N C22022328
C1CCC(C1)C(=O)NNC(=O)[C@@H]2CCCN(C2)C(=O)N C25854047
c1ccn2c(c1)cnc2SCc3nc(nc(n3)N)N C26560676
c1c2c(cc(c1N)N[C@H]3CCS(=O)(=O)C3)nc[nH]c2=O C35383065
Cc1c(c(n[nH]1)C)S(=O)(=O)Nc2cc(c(cc2F)F)N C36743488
c1cnc(nc1)Sc2ccc(cc2N)S(=O)(=O)N C36926856
c1cc2c(c(c1)N)C(=O)N(C2=O)C3CCN(CC3)C(=O)N C37278345
c1cc(cc(c1)NC(=O)c2c[nH]c(=O)[nH]2)C#CCCO C37550004
c1cc(c(cc1C#CCCO)F)NC(=O)c2c[nH]c(=O)[nH]2 C37550094
CC[C@@H]1Nc2cc(c(cc2C(=O)N1)S(=O)(=O)N)Cl C00000686
Cc1nc2ccc(cc2s1)NC(=O)c3cc(c[nH]3)N C40311005
c1c(c[nH]c1C(=O)Nc2c(c3c(s2)CCC3)C#N)N C40311068
CC(C)(C)NC(=O)Nc1cc(cc(c1)S(=O)(=O)N)F C40383920
Cc1nc([nH]n1)Sc2cc3c(cc2N)NC(=O)CC3 C41632471
C[C@@H]1CCC[C@@H](C1)n2c(nnn2)c3ccc(cc3N)N C42014596
CNC(=O)[C@@H]1CCCCN1c2cc3c(cc2N)CC(=O)N3 C42420814
c1cc(nc(c1Cl)C(=O)[O-])N[C@@H]2CCCC[C@@H]2[NH3+] C42430783
C[C@@H](C(=O)NC)Nc1c(cc(cn1)Br)N C42561437
Cc1c(c(n[nH]1)C)S(=O)(=O)Nc2ccc(cc2F)N C43473949
C1CCC(CC1)(C(=S)N)C(=O)N2CCC[C@@H]2C(=O)N C44774287
C1CCC(CC1)(C(=S)N)C(=O)N2CCC[C@H]2C(=O)N C44774290
c1c2c(cc(c1N)NC[C@H]3CCCOC3)nc[nH]c2=O C44981905
c1cc(oc1)CNC(=O)Nc2ccc3c(c2)[nH]c(=O)[nH]3 C47646008
Cn1c(c(c(=O)[nH]c1=O)NCc2cccc(c2)Br)N C48819001
C1CC[C@@H]([C@@H](C1)[NH3+])NC(=O)N2CCC[C@@H](C2)C(=O)[O-] C48843953
CC1CCC(CC1)N(C)c2ccc(cc2N)S(=O)(=O)N C48970129
CO[C@@H]1CCC[C@H]1Nc2cc3c(cc2N)OCC(=O)N3 C50369157
c1cc(c(cc1N)C(=O)N[C@H]2CCCNC2=O)Cl C50397079
c1cc(nc(c1Cl)C(=O)N2CCC[C@@H](C2)CO)NN C51088328
c1cnc(cn1)NC(=O)c2cc(cnc2NN)Br C51090707
c1cc(nnc1C(=O)/N=c/2\[nH]cc(s2)Br)NN C51091077
c1cc(nc(c1)NN)C(=O)Nc2ccc(cn2)Br C51122272
c1cncc(c1Cl)Cc2c[nH]c3c2nc([nH]c3=O)N C13798516
C[C@H]1CCC[C@@](C1)(CO)NC(=O)[C@@H]2CCCN(C2)C(=O)N C53106304
c1cc2cc(ccc2nc1)[N-]S(=O)(=O)c3c[nH+][nH]c3N C54108033
C[C@@H](c1cccc(c1)Br)NC(=O)c2nc([nH]n2)N C55165330
Cc1cc(c(c2c1nccc2)NC(=O)c3nc([nH]n3)N)Cl C55165372
Cc1c(sc(n1)N)C(=O)Nc2ccc3c(c2)NC(=O)CS3 C55172578
c1cc2c(c(c1)N)C(=O)N(C2=O)C(=O)c3csc(n3)N C55186048
c1cc(=O)oc2c1c\3c(cc2)NC(=O)/C3=N\NC(=S)N C13540110
c1cc(c(nc1)NN)C(=O)Nc2ccc3c(c2)CCC3 C51092141
c1cc(c(cc1/C(=N\O)/N)Cl)Sc2[nH]ncn2 C62794977
Cc1cc(c(cc1C(=O)Nc2cc[nH]n2)S(=O)(=O)N)C C63340710
Cc1c(c(=O)n(n1C)c2ccccc2)NC(=O)C[NH2+][C@@H](c3ccccc3)c4cccs4 C08734360
CC(C)C[C@@H]1[C@@H]2[C@@H](C(=O)N(C2=O)Cc3ccccc3Cl)[C@@]4([NH2+]1)c5ccccc5NC4=O C08789834
Cc1ccc(cc1)C2=[NH+]C(c3c(=O)[nH]c(=O)n(c3N2)c4ccccc4)(C(F)(F)F)C(F)(F)F C09424359
Cc1ccc(c(c1)C)S(=O)(=O)N2CCC(CC2)C(=O)NC3CC([NH2+]C(C3)(C)C)(C)C C10813747
Cc1c(c(ccc1C[NH+]2CCNC(=O)[C@@H]2CC(=O)NCc3ccc(cc3F)F)OC)C C11818719
CC[NH+]1CCC[C@H]1CN(Cc2cc3cccc(c3[nH]c2=O)C)C(=O)NCc4ccccc4 C12646261
CC(C)C[C@H]1[C@@H]2[C@@H](C(=O)N(C2=O)Cc3ccccc3Cl)[C@@]4([NH2+]1)c5ccccc5NC4=O C12880317
Cc1cc(c(c(c1)C)NC(=O)CNC(=O)C[NH+](C)Cc2ccc(cc2)Br)C C15517054
C[C@H]1CSc2ccc(cc2NC1=O)S(=O)(=O)NCC3CC[NH+](CC3)CCC(C)C C15731217
CC[NH+](Cc1[nH]c(=O)c2c3c(sc2n1)CCC3)CC(=O)Nc4cc(ccc4C)Cl C16557557
COc1ccc(cc1C[NH+]2CCSCC2)/C=N/NC(=S)Nc3ccc(cc3F)F C17100500
CC[C@@H]1C[C@@H](n2c(cc(n2)[C@H]3CC[NH+](C3)CC(=O)NCc4ccccc4)N1)C(F)(F)F C19520804
C[NH+](CC(=O)Nc1ccc(c(c1)C(F)(F)F)Cl)CC(=O)Nc2cccnc2Cl C19531563
C[C@@H]1c2c(sc([nH+]2)NCC=C)C[C@]3([C@H]1[C@H]([C@@H](CC3)[C@H](C)C(=O)N4CCN(CC4)C)O)C C20504473
Cc1cccc(c1C)NC(=O)CN2CC[NH+](CC2)[C@@H](C)C(=O)N[C@@H](C)c3ccc(cc3)F C20808284
CC[NH+](Cc1ccc(s1)Br)CC(=O)Nc2cccc(c2)C(=O)NC3CC3 C22063284
c1ccc2c(c1)c(=O)cc([nH]2)C[NH+]3CCC(CC3)CCC(=O)NCc4cccc(c4)Cl C19144976
Cc1c(n(c(c1C#N)NC(=O)C[NH+]2CCC(CC2)[C@H](c3ccccc3)O)C4CCCC4)C C26120225
CC[NH+]1CCC[C@@H]1CN(Cc2cc3ccc(cc3[nH]c2=O)C)C(=O)Nc4ccc(cc4)F C01352981
Cc1c(sc2c1c(=O)[nH]c(n2)C[NH+](Cc3ccccc3)C[C@H](Cc4ccccc4)O)C C36204511
Cc1cc(c(c(c1)C)NC(=O)CNC(=O)C[NH+](C)Cc2ccc(s2)Br)C C09468063
CC[C@@H](C)CNC(=O)[C@H]1CN(CC12CC[NH2+]CC2)C(=O)c3ccc(o3)c4ccc(cc4)F C39606651
Cc1ccc(c(c1)C)CNC(=O)[C@H]2CN(CC23CC[NH2+]CC3)C(=O)c4cccc(c4Cl)Cl C39607043
Cc1ccc(c(c1)C)C(=O)N2C[C@H](C3(C2)CC[NH2+]CC3)C(=O)NCc4ccc(c(c4)Cl)Cl C39609783
Cc1ccsc1C(=O)N2C[C@H](C3(C2)CC[NH2+]CC3)C(=O)NCc4ccc(c(c4)Cl)Cl C39609805
Cc1ccc(cc1)[C@H](C)NC(=O)[C@H]2CN(CC23CC[NH2+]CC3)C(=O)COc4cccc(c4)Cl C39639334
Cc1ccsc1C(=O)N2C[C@H](C3(C2)CC[NH2+]CC3)C(=O)NC[C@@H](C)Oc4ccccc4Cl C39666638
Cc1ccsc1C(=O)N2C[C@H](C3(C2)CC[NH2+]CC3)C(=O)NC[C@H](C)Oc4ccccc4Cl C39666640
CC1(CCCCC1)C(=O)N2C[C@@H](C3(C2)CC[NH2+]CC3)C(=O)NCc4ccccc4Br C39690592
CC1(CCCCC1)C(=O)N2C[C@H](C3(C2)CC[NH2+]CC3)C(=O)NCc4ccccc4Br C39690594
CCc1ccc(cc1)[C@H](C)NC(=O)[C@H]2CN(CC23CC[NH2+]CC3)C(=O)c4ccc5ccccc5n4 C39696297
Cc1cccc(c1)C[NH+]2CCC(CC2)C(=O)Nc3ccccc3C(=O)NCc4ccco4 C39755166
Cc1cc([nH+]c2c1c(c(s2)C(=O)OCC(=O)N(C)Cc3c(cccc3Cl)F)N)C C14151964
CC1(CC(CC([NH2+]1)(C)C)N(C)C(=O)C[C@@H]2C(=O)NCCN2Cc3cccc(c3F)F)C C55369757
C[NH+](C)[C@@H](CNC(=O)Nc1cc(ccc1Br)Br)c2ccco2 C58891867
C[C@@H](C(=O)Nc1cc(ccc1F)F)S[C@@H]2NN=C(N2C3CC3)C4=c5ccccc5=[NH+]C4 C39937772
C[C@@H](C(=O)Nc1cc(ccc1F)F)S[C@H]2NN=C(N2C3CC3)C4=c5ccccc5=[NH+]C4 C39937774
C[C@H](C(=O)Nc1cc(ccc1F)F)S[C@H]2NN=C(N2C3CC3)C4=c5ccccc5=[NH+]C4 C39937775
c1ccc(cc1)C2=N[C@@H]3C(=CNN3C(=C2)C(F)F)C(=O)NCCC4=c5ccccc5=[NH+]C4 C63541080
c1cc2c(nc1)S[C@H](N2)N3CCC(CC3)C(=O)NCCC4=c5cc(ccc5=[NH+]C4)Cl C63655784
c1cc2c(nc1)S[C@H](N2)N3CCC[C@@H](C3)C(=O)NCCC4=c5cc(ccc5=[NH+]C4)Cl C63655797
CC(=O)N[C@H](CC1=c2ccccc2=[NH+]C1)C(=O)NCc3ccc(o3)c4ccc(cc4)Cl C63817335
C[C@@H](C(=O)Nc1c(cccc1F)F)S[C@@H]2NN=C(N2C3CC3)C4=c5ccccc5=[NH+]C4 C39995185
Cc1ccc2=[NH+]CC(=c2c1)CCN3C[C@@H](CC3=O)C(=O)N[C@H]4Nc5c(cccc5S4)C C63941261
Cc1ccc2=[NH+]CC(=c2c1)CCN3C[C@@H](CC3=O)C(=O)N[C@H]4Nc5ccc(cc5S4)C C63948130
Cc1ccc2=[NH+]CC(=c2c1)CCN3C[C@H](CC3=O)C(=O)N[C@H]4Nc5ccc(cc5S4)C C63948131
Cc1ccc(cc1)Cc2cnc(s2)NC(=O)[C@@H](CC3=c4ccccc4=[NH+]C3)NC(=O)C C64173553
c1ccc2=[NH+]CC(=c2c1)CCNC(=O)/C=C\3/CS[C@H](N3)SCC(=O)c4cccs4 C64661442
Cc1cccc(c1)CNC2=[NH+]CCNC23CCN(CC3)S(=O)(=O)c4ccc(c(c4)C)C C65074835
Cc1cccc(c1)CNC2=[NH+]CCNC23CCN(CC3)S(=O)(=O)c4cc(cc(c4)C)C C65074894
CSc1ccc(cc1NC(=O)c2cccc(c2Cl)Cl)C#N C01383047
c1ccc2c(c1)CCN=C2c3ccccc3NC(=O)C4CCCCC4 C02997427
c1cc(cc(c1)Br)S(=O)(=O)Nc2ccc3c(c2)CCC3 C05120875
Cc1ccccc1NC(=O)/C(=C/c2cc(cs2)Br)/C#N C06209489
C/C(=N\NC(=O)c1ccccc1Br)/c2ccccc2F C06312467
c1cc(oc1)/C=C/C(=O)Nc2ccc(c(c2)Cl)Br C00045890
C[C@@H]1CCC[C@@H]([C@@H]1C)NS(=O)(=O)c2ccccc2Br C07377383
c1ccc(c(c1)NS(=O)(=O)c2ccccc2Br)Cl C07402046
Cc1ccc(c(c1)F)NS(=O)(=O)c2ccc(s2)Br C07428185
C[C@@H](c1ccccc1Br)NC(=O)c2ccc3ccccc3n2 C08088513
C[C@H]1C[C@@H]1C(=O)Nc2nc(cs2)c3ccc(s3)Br C10573084
c1cc(c(cc1Cl)c2ccc(o2)/C=C\3/C(=O)NC(=S)S3)Cl C12428514
c1cc(c(cc1S(=O)(=O)Nc2cc(ccc2Cl)Cl)F)F C14254923
C#CCOc1ccc(cc1/C=C/2\c3ccccc3NC2=O)Br C15011380
CC(C)(C)[C@H]1CCc2c(sc3c2[C@H](CC(=O)N3)c4ccncc4)C1 C15106917
C[C@@H](c1ccc(cc1Cl)Cl)NC(=O)C2C[C@H]3CCC[C@@H](C2)C3=O C15317729
Cc1cccc(c1NC(=O)[C@H]2Cc3cc(ccc3OC2)Cl)C(C)C C15582358
c1ccc(cc1)NC(=O)c2c3c(sc2n4cccc4)CSCC3 C15628896
Cc1c(c(on1)C)CNc2c(cc(cc2Cl)Br)Cl C20505514
CN(C)c1cccc(c1)C(=O)Nc2cccc(c2)C#Cc3cccs3 C22754251
CCc1c(sc(c1C#N)NC(=O)c2ccc(s2)Br)C C28225859
c1cc(oc1/C=C\2/C(=S)NC(=O)S2)c3cc(cc(c3)Cl)Cl C33567680
Cc1cc(ccc1NCc2c(nc3n2cc(s3)C)C)Br C36820474
C[C@@H](c1c(ccs1)Br)Nc2ccc3c(c2)OCCO3 C37201178
Cc1cc(ccc1S(=O)(=O)Nc2ccccc2Br)F C37375322
C[C@@H]1CCC[C@@H]([C@@H]1C)NS(=O)(=O)c2cccc(c2)Br C37383950
C[C@@H]1CCC[C@H]([C@@H]1C)NS(=O)(=O)c2cccc(c2)Br C37383958
C[C@@H]1CCCC[C@H]1NS(=O)(=O)c2ccc(cc2Br)F C37574814
c1c(cnc(c1Cl)Cl)C(=O)N[C@@H]2CCC[C@@H](C2)C(F)(F)F C37981470
c1c(cnc(c1Cl)Cl)C(=O)N[C@H]2CCC[C@H](C2)C(F)(F)F C37981473
c1cc(c(cc1F)Br)C(=O)N[C@@H](C#N)C2CCCCC2 C40360265
c1cc(cc(c1)I)Nc2c(nccn2)Cl C43537337
Cc1cc(c2c(c1)sc(n2)NC(=O)[C@@]3(CC3(Cl)Cl)C)C C45629862
Cc1c(sc(n1)C(C)C)C(=O)Nc2ccc(cc2Br)F C48506124
CCc1c(sc(n1)NC(=O)c2ccc(cc2C)Br)C C48597441
c1c(cnc(c1C(=O)NC2CCCCCC2)Cl)Br C50044610
c1c(cnc(c1C(=O)NCC2CCCCC2)Cl)Br C50044650
Cc1ccccc1[C@H](C)NC(=O)c2cc(cnc2Cl)Br C50044930
CN(C)c1ccc(cc1NC(=O)c2cccc(c2F)F)Br C54211252
Cc1cc(c(cc1Cl)S(=O)(=O)NC(C)(C)C)Br C54363098
Cc1cc(cc(c1N[C@@H](C)C(=O)N2CCCCCC2)C)Br C57335274
c1cc(c(cc1Cl)C(=O)Nc2c(cc(cn2)C(F)(F)F)Cl)F C60868147
c1cc(c2c(c1)OCCO2)CNc3cc(ccc3Cl)Br C61690869
Cc1c(n2ccsc2n1)CNc3cc(ccc3Cl)Br C61690902
c1cc(n(c1)C2CC2)C(=O)Nc3cc(ccc3Cl)Br C61692961
Cc1ccc(cc1)/N=C/2\NC(=O)[C@H](S2)Cc3cccc(c3)Cl C17040824
Cc1c(sc(n1)NC(=O)c2cc(c(cc2Cl)F)F)SC C64315054
Cc1ccc(s1)c2nc(cs2)C(=O)Nc3ccc(c(c3)F)F C64676503
c1ccc2c(c1)CC[C@H]2C(=O)N[C@H](C#N)c3cccc(c3Cl)Cl C66392703
c1ccc(c(c1)N/C=C/2\C(=O)N(C(=S)S2)C3CCCCC3)Cl C05031286
Cc1ccc(cc1Cl)NC(=O)[C@H]2[C@H]3C[C@@H]([C@@H]2C(=O)[O-])C=C3 C05547229
CC(C)c1cccc(c1)NC(=O)[C@H]2CC=CC[C@@H]2C(=O)[O-] C13249091
c1ccc(c(c1)C(F)(F)F)Nc2cc(ccn2)C(=O)[O-] C19844786
Cc1ccc(cc1)N[C@H](c2cccc(c2)C)C(=O)[O-] C20271780
Cc1cccc(c1)[C@H](C(=O)[O-])Nc2ccc(c(c2)Cl)F C20271816
Cc1cccc(c1)N[C@@H](c2cccc(c2)Cl)C(=O)[O-] C20271903
c1cc(cc(c1)Cl)[C@@H](C(=O)[O-])Nc2cccc(c2)F C20271947
CC(C)(C)c1ccc(cc1)[C@@H]([C@H]2CC=CC[C@@H]2C(=O)[O-])O C20433505
Cc1cccc(c1C)C(=O)Nc2c(c(c(s2)C)C)C(=O)[O-] C21500070
CCCNc1c(cc(cc1F)Br)C(=O)[O-] C33494580
c1ccc(c(c1)C(=O)[O-])NCc2cc(cs2)Br C36891430
Cc1ccc(cc1)[C@H](C)Nc2ccc(c(c2)C(=O)[O-])F C37088590
Cc1ccccc1[C@@H](C)Nc2ccc(c(c2)C(=O)[O-])Cl C37121011
C[C@H](c1cccs1)Nc2ccc(c(c2)C(=O)[O-])Cl C37121018
C[C@H](c1ccc(cc1)F)Nc2cc(c(cc2F)F)C(=O)[O-] C37122404
C[C@H](c1ccc(cc1Cl)F)Nc2ccccc2C(=O)[O-] C37251805
Cc1cc(ccc1N[C@@H](C)c2ccc(cc2Cl)F)C(=O)[O-] C37314538
Cc1c(cccc1N[C@@H]2CCCC[C@H]2OC)C(=O)[O-] C37314963
Cc1ccc(cc1)N[C@@H](c2ccccc2C)C(=O)[O-] C37953258
c1ccc(c(c1)[C@@H](C(=O)[O-])Nc2ccccc2Cl)F C37955069
c1ccc(c(c1)N[C@@H](c2cc(ccc2F)F)C(=O)[O-])Cl C37955083
Cc1ccc(c(c1)C)[C@@H](C(=O)[O-])Nc2ccc(cc2)F C37955947
CC(C)(C)c1ccccc1Nc2c(cccn2)C(=O)[O-] C41391759
C[C@@](c1ccc(cc1)Cl)(C(=O)[O-])Nc2cccc(c2)C#C C41732432
Cc1cc(cc(c1)N[C@@](C)(c2ccc(cc2)Cl)C(=O)[O-])C C41763180
C[C@@](c1ccccc1F)(C(=O)[O-])Nc2cc(ccc2F)Cl C41798785
C1CCCCCC(CCCCC1)(C(=O)[O-])SCCO C41986298
c1cc(nc(c1Cl)C(=O)[O-])NC[C@H]2CCC=CC2 C45647750
Cc1ccc(c(c1)[C@@H](C(=O)[O-])Nc2ccc(cc2)Cl)C C49670899
CO[C@@H]1CCC[C@@H]1Nc2ccc(cc2C(=O)[O-])Cl C50375502
CC(C)c1ccc(cc1)Nc2cccc(n2)C(=O)[O-] C51041968
C[C@@H](C1CCCCC1)NC(=O)[C@H]2CCCC[C@@H]2C(=O)[O-] C52336474
CC[C@H](C1CCCCC1)Nc2nnc(s2)[S-] C52341400
Cc1ccc(s1)[C@H](C)Nc2c(cccc2F)C(=O)[O-] C54204083
Cc1ccc(cc1)[C@H](C)Nc2c(cccc2F)C(=O)[O-] C54204343
Cc1ccccc1N[C@@H](c2csc3c2cccc3)C(=O)[O-] C54465211
C[C@@H]1CCC[C@@H](C1)Nc2ccc(c(c2)C(F)(F)F)C(=O)[O-] C54527715
c1cc(c(c(c1)Cl)C(=O)[O-])NCC2CCCC2 C54527775
Cc1ccc(cc1[N-]C2=N/C(=N/C[C@@H](C)O)/S2)Cl C20872253
Cc1ccc(cc1)[N-]C2=N/C(=N/C[C@H](C)O)/S2 C20872327
C[C@H](C/N=C\1/N=C(S1)[N-]c2ccc(cc2)Cl)O C21345500
C[C@@H](c1ccsc1)Nc2ccc(cc2C(=O)[O-])Cl C61368166
C[C@@H](c1ccsc1)Nc2cccc(c2C(=O)[O-])Cl C61374480
C[C@@H](c1ccc(s1)Cl)Nc2ccc(c(c2)Cl)C(=O)[O-] C61847923
Cc1cc(c(s1)C)[C@@H](C)Nc2ccc(c(c2)Cl)C(=O)[O-] C61847948
Cc1cc(cc(c1C)C(=O)[O-])NC(=O)CC(C)(C)C C62337839
C[C@H](c1ccco1)Nc2cc(ccc2C(=O)[O-])Cl C62787350
C[C@H](c1ccc(cc1)Cl)Nc2c(cc(cc2F)C(=O)[O-])F C63005539
c1c(cc(c(c1F)NC[C@H]2CCC=CC2)F)C(=O)[O-] C63006020
Cc1cc(nc(c1)/N=C(/Nc2cccc(c2)OC)\[S-])C C13659077
c1ccc2c(c1)c(cn2C(=O)OCC3c4ccccc4-c5c3cccc5)[C@H](C=O)NC(=O)OCC6c7ccccc7-c8c6cccc8 C04203014
Cc1ccccc1CN([C@H](c2ccc(cc2)Cl)C(=O)Nc3ccc(cc3)OC)C(=O)Cn4c5ccccc5nn4 C01418964
Cc1ccccc1CN([C@H]([C@@H]2CCC=CC2)C(=O)Nc3ccc(cc3)N(C)C)C(=O)Cn4c5ccccc5nn4 C01419008
CCOC(=O)c1ccc(cc1)NC(=O)C[C@H]2C(=O)N(C(=O)N2Cc3ccc(cc3)Cl)c4ccc(cc4)Cl C08773786
Cc1cc(cc(c1CC(=O)NCCNC(=O)c2ccc(c(c2)S(=O)(=O)N3CCCC3)Cl)C)C(C)(C)C C12600398
c1ccc(cc1)CN([C@@H](c2ccc(cc2)F)C(=O)NC3CCCCC3)C(=O)CCCC(=O)Nc4ccccn4 C13027361
Cc1cccc(c1N([C@H](c2cccc(c2OC)OC)C(=O)NC(C)(C)C)C(=O)Cn3c4ccccc4nn3)C C13029344
CC(C)CCNC(=O)[C@H](c1ccc(cc1)OC)N(Cc2cccc(c2)OC)C(=O)Cn3c4ccccc4nn3 C13030609
CCCN(CC(=O)Nc1cc(nn1c2ccc(c(c2)Cl)Cl)C(C)(C)C)C(=O)Nc3ccccc3CC C16433482
CCCCN(CC(=O)N1c2ccccc2-n3cccc3[C@H]1c4ccco4)C(=O)Nc5cc(cc(c5)OC)OC C16569676
C[C@@H](CC(=O)N1CCC2(CC1)C(=O)N(CN2c3ccccc3)CC(=O)N[C@@H](C)c4ccccc4)CC(C)(C)C C16612929
Cc1ccc(o1)CN(Cc2ccccc2)C(=O)CN(C[C@@H]3CCCO3)C(=O)Nc4ccccc4C(F)(F)F C16650996
COc1cc(ccc1OCc2ccccc2)[C@H]3CC(=O)NC(=C3C#N)SCC(=O)Nc4cccc(c4)Cl C02309613
CCC(C)(C)n1c(nnn1)[C@H](c2cc3cc(ccc3[nH]c2=O)C)N(Cc4ccccc4Cl)Cc5ccco5 C19972863
CCC(C)(C)n1c(nnn1)[C@@H](c2cc3cc(ccc3[nH]c2=O)C)N(Cc4ccc(cc4)Cl)Cc5ccco5 C19972878
CCC(C)(C)n1c(nnn1)[C@H](c2cc3cc(ccc3[nH]c2=O)OC)N(Cc4ccccc4)Cc5cccs5 C20083933
Cc1ccc(o1)[C@@H]2C3=C(C[C@@H](CC3=O)c4ccc(c(c4)OC)OC(C)C)NC(=C2C(=O)OC[C@@H]5CCCO5)C C16426460
Cc1ccc(cc1)S(=O)(=O)N(CC(=O)N[C@H](C)c2ccc(cc2)S(=O)(=O)C)c3ccc(cc3)C(C)C C22319688
COc1ccc(cc1OC)S(=O)(=O)N(CC(=O)NC2CCCCCCC2)c3cccc(c3)C(F)(F)F C22400059
CCCN(CC1CC1)C(=O)C(=O)c2cn(c3c2cc(cc3)NC(=O)c4ccccc4OCC)CC(=O)OCC C23461224
Cc1cc(cc(c1)n2c(=O)c3ccc(cc3nc2SCC(=O)c4ccc(cc4)OC)C(=O)NCC(C)C)C C32944382
CC[C@H](C)N(CC(=O)N(CCc1ccc(c(c1)OC)OC)Cc2cccs2)C(=O)Nc3c(cccc3C)C C33644566
CCN1C2=C([C@@H](NC1=O)c3ccccc3C(F)(F)F)C(=O)N(C2)[C@H](CC(C)C)C(=O)NCc4ccccc4 C34791418
Cc1cccc(c1)n2c(cc(n2)C(C)(C)C)NC(=O)CN(CC(C)C)S(=O)(=O)c3cccc4c3nccc4 C35144006
CCCCN1C(=C([C@@H](NC1=O)c2cccc(c2)NC(=O)c3ccc(cc3)Br)C(=O)OC(C)C)C C35246353
CC(C)CCSc1[nH]c(=O)c2c(n1)NC3=C([C@@H]2c4ccc(c(c4)OCc5ccccc5)OC)C(=O)CCC3 C35449709
CCOC(=O)C1=C(N(C(=O)N[C@H]1c2cccc(c2)C)CC=C)CN3CCN([C@@H](C3)C)C(=O)c4ccccc4F C35664896
CCOC(=O)C1=C(N(C(=O)N[C@H]1c2ccccc2Cl)CC=C)CN3CCN([C@@H](C3)C)C(=O)C4CCCC4 C35665046
CCCCN1C(=C([C@H](NC1=O)c2cccc(c2)NC(=O)c3cccc(c3)Br)C(=O)OC(C)C)C C35708022
CCCN1C(=C([C@@H](NC1=O)c2ccc(cc2)NC(=O)c3ccc(cc3)Br)C(=O)OCC(C)C)C C35710466
Cc1cccc(c1)CS(=O)(=O)c2ncc(n2C3CCCCC3)CN(C[C@@H]4CCCO4)C(=O)NC(C)(C)C C36031676
CCOC(=O)[C@@H]1CCCN(C1)C(=O)c2coc(n2)CN(CCc3c[nH]c4c3cccc4)Cc5ccc(cc5)C C36063975
CCOC(=O)[C@H]1CCCN(C1)C(=O)c2coc(n2)CN(CCc3c[nH]c4c3cccc4)Cc5cccc(c5)C C36064029
C[C@H]1CCC[C@H]([C@@H]1C)NC(=O)[C@@H]2[C@@]34C=C[C@@H](O3)[C@@H]([C@@H]4C(=O)N2CCCOC)C(=O)Nc5ccc(cc5)C(C)C C36066234
CCCCCCN([C@H]([C@H](C)c1ccccc1)C(=O)NCS(=O)(=O)c2ccc(cc2)C)C(=O)c3cccnc3 C36521274
Cc1ccc(cc1)S(=O)(=O)CNC(=O)[C@H]([C@H](C)c2ccccc2)N(c3ccccc3Cl)C(=O)COC C36549118
CC(C)(C)N([C@@H](c1ccccc1O)C(=O)NC2CCCCC2)C(=O)[C@@H]3CCCN3C(=O)OCc4ccccc4 C36579460
Cc1ccc(cc1)S(=O)(=O)CNC(=O)[C@H](C2CCCCC2)N(C(=O)[C@H](c3ccccc3)OC)C(C)(C)C C36580840
Cc1ccc(cc1)[C@H](C(=O)NCc2ccco2)N(c3c(cc(cc3C)C)C)C(=O)CNC(=O)c4cccs4 C08670370
CC[C@@H](C)c1ccc(cc1)S(=O)(=O)N2CCN(CC2)CC(=O)Nc3c(c4c(s3)CCC4)C(=O)OCC C39965075
CCCC[NH+](CCCC)CCCN1[C@H](C(=C(C1=O)[O-])C(=O)c2c(nc(s2)C)C)c3ccc(cc3)[N+](=O)[O-] C40019772
CC1=C([C@@H](C2=C(N1)C[C@@H](CC2=O)c3ccc(c(c3)OC)OC)c4ccccc4OC(C)C)C(=O)OC5CCCC5 C00648106
c1ccc(cc1)CNC(=O)[C@H](c2ccc(cc2)Cl)N(C3CCCC3)C(=O)Cn4nc(nn4)c5cccs5 C00887552
COc1cc(ccc1OCc2ccccc2)[C@H]3CC(=O)NC(=C3C#N)SCC(=O)Nc4ccc(cc4)Br C01102355
CC(C)[C@H]1Cc2c(sc3c2c(=O)n(c(n3)SCC(=O)Nc4ccc(cc4)OC)CCc5ccccc5)CO1 C01297571
COc1ccc2c(c1)cc(c(=O)[nH]2)[C@@H](c3nnnn3CCc4ccccc4)N(Cc5ccccc5Cl)Cc6ccco6 C01382168
c1ccc(cc1)COc2ccccc2/C=N/NC(=O)[C@@H](c3c4ccccc4c(=O)[nH]n3)NC(=O)c5ccccc5 C01822230
CC(C)(C)c1ccc(cc1)c2nnc(n2c3ccc(cc3)OC)SCC(=O)N/N=C/c4ccc(cc4Cl)Cl C01893692
CN(C)S(=O)(=O)c1cccc(c1)C(=O)O[C@@H](c2ccccc2)C(=O)Nc3cc(ccc3Cl)C(F)(F)F C03237395
COc1cccc(c1)CON/C=N/C(=O)[C@H](c2ccc(cc2)Cl)c3c(nc4ccccc4n3)C(F)(F)F C12952914
Cn1c(cc(n1)c2ccc(c(c2)OC)OC)[C@H]3C[NH+]4CC[C@H]3C[C@@H]4CNC(=O)c5ccc(cc5)C(F)(F)F C08635497
C[NH+](C)CCCn1c2c(c(nc1=O)SCC(=O)Nc3cc(ccc3OC)C(F)(F)F)CCCC2 C09325023
CC[NH+](CCCNC(=O)[C@@H]1c2ccccc2C(=O)N([C@@H]1c3cccs3)CCOC)Cc4ccccc4 C09432629
CC[NH+](CCCNC(=O)[C@H]1c2ccccc2C(=O)N([C@@H]1c3cccs3)CCOC)Cc4ccccc4 C09432630
CC(C)[NH+](CCCNC(=O)[C@H]1c2ccccc2C(=O)N([C@@H]1c3cccs3)CCOC)Cc4ccccc4 C09432882
Cc1ccc(cc1)S(=O)(=O)N(CCC(=O)NC[C@@H](c2ccccc2OC)[NH+](C)C)c3ccccc3 C09442500
C[NH+](Cc1ccncc1)[C@H](Cc2ccccc2)C3CCN(CC3)C(=O)CCn4c5ccccc5[nH]c4=O C12157211
CC(=O)Nc1ccc(cc1)C[NH+]2CCC(CC2)c3nnc(n3CC=C)SCc4cccc(c4)Cl C12190090
CC[C@@]1(C(=O)N(C(=O)N1)CCc2c(ncs2)C)C3CC[NH+](CC3)C/C=C/c4ccc(cc4)N(C)C C11791009
COc1cc2c(cc1OC)CN(CC2)C(=O)C[C@@H]3CC[NH2+]C[C@@H]3Cc4cc(on4)CSc5ccccc5 C12481994
CCc1ccc2c(c1)cc(c(=O)[nH]2)C[NH+](Cc3ccc(cc3)F)Cc4nnnn4Cc5ccc(cc5)F C13032752
Cc1ccc(c2c1cc(c(=O)[nH]2)C[NH+](Cc3ccc(cc3)F)Cc4nnnn4Cc5ccc(cc5)F)C C13032758
CC[C@@H](c1nnnn1Cc2ccc(cc2)F)[NH+](Cc3ccccc3)Cc4cc5ccc(cc5[nH]c4=O)C C13063929
CC[C@H](c1nnnn1Cc2ccccc2)[NH+](Cc3cccs3)Cc4cc5cc(c(cc5[nH]c4=O)C)C C13064644
CC[C@H](c1nnnn1Cc2ccccc2)[NH+](Cc3cccs3)Cc4cc5ccc(c(c5[nH]c4=O)C)C C13065064
Cc1ccc2c(c1)cc(c(=O)[nH]2)C[NH+](CCc3ccccc3C)Cc4nnnn4Cc5ccc(cc5)F C13065562
Cc1cccc(c1)CC[NH+](Cc2cc3cc(ccc3[nH]c2=O)C)Cc4nnnn4Cc5ccc(cc5)F C13065566
C[C@H](c1nnc(n1c2ccc(cc2)F)S[C@H](C)C(=O)Nc3nc(cs3)c4ccccc4)[NH+](C)C C09730865
Cc1ccc(s1)C(=O)Nc2c3ccc(nc3sc2C(=O)OC)C[NH+](C)Cc4cccc(c4)OC C12152958
Cc1c(c(=O)n(c(=O)n1Cc2c(cccc2F)F)C[C@@H](C)[NH2+]Cc3ccccn3)c4cccc(c4F)OC C13559590
C[NH+](C)[C@@H](CNC(=O)C1CCN(CC1)S(=O)(=O)c2ccc3ccccc3c2)c4ccccc4OC C15690554
C[C@H](C(=O)Nc1cccc(c1)C#N)Sc2nc3c(c4c(s3)CCCC4)c(=O)n2CCC[NH+](C)C C22215390
C[C@@H](c1nnc(n1c2ccc(cc2)Cl)S[C@H](C)C(=O)Nc3cc(ccc3OC)Cl)[NH+](C)C C03376312
C[C@H](c1nnc(n1c2ccc(cc2)Cl)S[C@H](C)C(=O)Nc3ccc(cc3)OC(F)F)[NH+](C)C C22620737
C[C@@H](c1nnc(n1c2ccc(cc2)Cl)S[C@H](C)C(=O)Nc3ccc(cc3)OC(F)F)[NH+](C)C C22620743
COCCN(C1CC[NH+](CC1)Cc2ccccc2S(=O)(=O)C)C(=O)Nc3cccc(c3)C(F)(F)F C24884192
Cc1cccc(c1NC(=O)CN(C)C(=O)C[NH+](C)Cc2cn(nc2c3ccccc3)c4ccccc4)C C28728386
CCN(CC)C(=O)c1cccc(c1)NC(=O)C[NH+](C)Cc2c(nn(c2C)Cc3ccccc3Cl)C C28730349
c1cc(cc(c1)Br)c2nc(on2)C[NH+]3CCC(CC3)C(=O)NCCSCc4ccco4 C30978438
C[NH+](C)[C@H](CNC(=O)CSc1nc2cc(ccc2c(=O)n1Cc3ccco3)Cl)c4ccccc4 C32945210
Cc1ccc(cc1)c2cn(/c(=N/C(=O)CN(CC[NH+](C)C)C(=O)c3ccc(cc3)C)/[nH]2)c4ccc(cc4)C C35694826
COc1cc(cc(c1)OC)C[NH+]2CCN(CC2)c3ccc(cn3)NC(=O)c4cccc(c4)C(F)(F)F C35843087
Cc1cccc(c1)C[NH+](C[C@H]2CCCO2)C[C@@H](C(=O)NCc3ccccn3)Oc4ccc(c(c4)F)F C35891032
CC[C@H](C)[NH+](Cc1c(noc1N2CCc3ccccc3C2)c4ccccc4)C[C@@H](CN5CCOCC5)O C36249095
c1ccc(cc1)C[C@H](C[NH+](Cc2c(noc2N3CCOCC3)c4ccccc4F)C[C@@H]5CCCO5)O C36313397
Cc1ccc(cc1)n2c3c(c(n2)C(C)(C)C)[C@H](SCC(=O)N3CC(=O)NCC[NH+](C)C)c4ccsc4 C37263995
CC(C)(C)c1c2c(n(n1)C(C)(C)C)N(C(=O)CS[C@@H]2c3ccccc3F)CC(=O)NCC[NH+](C)C C37424478
C[NH+](C)[C@@H](Cc1ccccc1)CNC(=O)C2CCN(CC2)S(=O)(=O)c3ccccc3C(F)(F)F C09464691
CC[C@@H]1CCCC[NH+]1CCCNC(=O)Cn2c(=O)c3c(n(c(c3cn2)C)Cc4ccccc4Cl)C C15941264
C[NH+](C)[C@H](CNC(=O)c1ccc(o1)S(=O)(=O)c2ccc(cc2)Br)c3ccc(cc3)N(C)C C40323097
c1ccc(cc1)CS(=O)(=O)c2ncc(c(n2)Cl)C(=O)NC[C@@H](c3ccccc3Cl)[NH+]4CCCC4 C40986311
CC[NH+](CC)[C@H](CNC(=O)c1cnc(nc1Cl)S(=O)(=O)Cc2ccc(cc2)C)c3ccccc3 C40986346
Cc1[nH+]ccn1c2ccc(cc2)CNC(=O)CN(c3ccc(c(c3)Cl)F)S(=O)(=O)c4ccccc4 C44899707
Cc1[nH+]ccn1c2ccccc2CNC(=O)CCCN(c3cc(ccc3Cl)Cl)S(=O)(=O)C C44949867
CC[C@H](C)[C@@H]1C(=O)N(C2([NH2+]1)CCN(CC2)C(=O)c3cccc(c3)F)CCc4ccc(c(c4)OC)OC C36027775
CC(C)C[C@H]1C(=O)N(C2([NH2+]1)CCN(CC2)C(=O)c3cccc(c3)F)CCc4ccc(c(c4)OC)OC C36029712
CC(C)(C)C(=O)NC[C@H]1CC=C(S1)C(=O)CSc2nnc(n2C3CC3)C4=c5ccccc5=[NH+]C4 C63827751
COc1ccccc1CN2C[C@H](C[C@H]2C(=O)OC)NC(=O)[C@@H]3C(=c4cc(ccc4=[NH+]3)Cl)c5ccccc5 C64061257
CCOc1ccc(cc1OC)CNC(=O)[C@@H](C)C2CCN(CC2)C(=O)[C@H]3C=c4cc(ccc4=[NH+]3)Cl C64541236
CCOc1ccc(cc1OC)CNC(=O)[C@H](C)C2CCN(CC2)C(=O)[C@H]3C=c4cc(ccc4=[NH+]3)Cl C64541237
c1cnccc1C(=O)Nc2c(cc(cc2Cl)Cl)Cl C00240852
c1ccc(c(c1)C(=O)N/N=C\2/C[C@@H]3CC[C@H]2C3)Br C04646979
C[C@H]1CCc2c(c(c3ccccc3n2)C(=O)NC4CC4)C1 C14263136
c1ccc(c(c1)c2[nH]c3ccncc3n2)Br C15042000
c1cc(c(c(c1)Cl)C(=O)Nc2ccc(cn2)Cl)F C16605518
c1cc(c(cc1Cl)N[C@H]2CCS(=O)(=O)C2)Cl C19282860
C[C@H]1CCCCN1C(=O)[C@H]2C[C@@H](Nc3c2cccc3)C C19806934
C[C@@H](c1ccccc1F)Nc2ccc3c(c2)OCCO3 C19916166
c1cc(nc(c1Cl)C(=O)NCC(F)(F)F)Cl C19965943
C[C@@H](C(=O)Nc1nc2c(cc(cc2s1)F)F)Cl C20132000
Cc1c(nc(s1)c2ccccn2)c3ccc4c(c3)CCN4 C20267385
CC(C)c1n[nH]c(=S)n1c2cccc3c2CCCC3 C20589580
c1cc(c(cc1NC(=O)c2cc(ccn2)Cl)Cl)F C22564592
c1cc2c(cccn2)c(c1)NC(=O)c3c(cccc3F)F C27926226
C1CCC(CC1)C(=O)Nc2c(c3c(s2)CCC3)C#N C06014757
C[C@@H]1CCCCN1C(=O)[C@@H]2C[C@@H](Nc3c2cccc3)C C34790145
Cc1ccsc1C(=O)c2cc3c(cc2Cl)NC(=O)C3 C35379471
c1ccc(c(c1)NC2CCS(=O)(=O)CC2)Br C35652190
c1cc(ccc1Sc2ccc3c(c2)NC(=O)C3=O)Cl C36193368
C1CC(=O)CCC1NC(=O)C23CC4CC(C2)CC(C4)C3 C36880096
Cc1cccc(c1NC(=O)c2cc(nc(c2)Cl)Cl)C C36960953
CN1c2ccccc2[C@H](CC1=O)Nc3ccc(c(c3)Cl)F C37244508
c1cc2c(c[nH]c2nc1)C(=O)c3cc(ccc3F)Cl C37361762
CCn1c2cccc(c2nc1[C@@H]3Cc4ccccc4N3)F C37442616
Cc1cc(c(s1)C)S(=O)(=O)NC2CCCCC2 C00104315
C1CC[NH+](CC1)C2=CC3=CC(=C(C#N)C#N)CC[C@H]3CC2 C05494853
c1c(c(cc2c1OCCCO2)Cl)[C@@H](C3CCCC3)O C40259663
Cc1cccc(c1NC(=O)N2CCCC[C@@H]2C)C(C)C C40526107
Cc1c(scn1)C(=O)Nc2cc(ccc2Cl)Cl C46574998
Cc1ccc(s1)S(=O)(=O)N[C@@H]2CCCC[C@H]2C C48437432
Cc1ccc(s1)S(=O)(=O)N[C@H]2CCCC[C@H]2C C48437435
C[C@@H]1CCC[C@H](C1)N(C)C(=O)[C@@H]2Cc3ccccc3N2 C49014182
Cc1nc(c2c3c(sc2n1)CCC3)NC[C@@H]4C[C@H]4C C49228423
Cc1ccsc1CNC(=O)c2c(ncs2)Cl C49248116
Cc1cc(c(s1)C)[C@H](C)Nc2c(nsn2)Cl C49513777
Cc1cc(c(c(c1)C)C[NH+]2CCC(=CC(=O)[O-])CC2)C C49867475
Cc1cc(nc(n1)c2ccc(s2)Br)NC C50864467
Cc1ccccc1N(C)C(=O)c2cccc3c2NCCC3 C50958175
Cc1ccc(o1)Cn2c3c(ccc(c3F)F)[nH]c2=S C53169410
Cc1c(sc(n1)N2CC[C@@H]3CCCC[C@@H]3C2)[C@@H](C)O C54911395
C1CCCC(CC1)NC(=O)C2C[C@H]3CCC[C@@H](C2)C3=O C14850772
CN1c2ccccc2[C@@H](C1=O)N[C@@H]3CCc4c3cccc4 C42063701
c1cc2c(c(c1)NCC(=O)N3CCCCC3)CCCC2 C60362114
Cc1c(scn1)C(=O)NC23CC4CC(C2)CC(C4)C3 C46760110
C[C@H](c1ccc(cc1)Cl)Nc2c3c(ncn2)CCC3 C61277199
c1ccc2c(c1)c(ncn2)N[C@@H]3CCCc4c3ccs4 C61364274
c1cc(c(cc1Cl)Cl)C(=O)N[C@@H]2CCC[C@@H]2C#N C61888355
c1c(cc(cc1Cl)Cl)C(=O)N[C@@H]2CCC[C@H]2C#N C61888957
c1cc(c(c(c1)Cl)NC(=O)c2cscn2)Cl C62659438
c1cc2c(cc1C(=O)Nc3ccc(c(c3)F)F)COC2 C64379260
c1nc(c2c3c(sc2n1)CCC3)NC[C@H]4CC4(Cl)Cl C03399101
C[C@H]1CCc2c(sc(n2)NC(=O)c3cccc(c3)SC)C1 C04517481
c1ccc2c(c1)ccc(n2)NC(=O)c3ccccc3C(F)(F)F C04865869
CSc1ccccc1C(=O)Nc2c(c3c(s2)CCC3)C#N C05222422
CNC(=O)c1cccc2c1c(ccc2)[S@@](=O)c3ccccc3 C00133996
[H]/N=c\1/n(c(cs1)c2ccccc2OC)c3ccc(cc3)Cl C05570284
c1ccc(c(c1)S(=O)(=O)NC2CCCCC2)Br C15021370
c1ccc(c(c1)CNC(=O)c2cc(c(nc2)Cl)Cl)Cl C15584184
c1cc(c(c(c1)F)NS(=O)(=O)c2ccc(c(c2)Cl)F)F C16129639
CSc1ccc(cc1)NC(=O)c2cc(c(nc2)Cl)Cl C16832578
C[C@@]1(CC1(Cl)Cl)C(=O)NN=C2C3CC4CC(C3)CC2C4 C17053054
c1cc(c(c(c1)Cl)Cl)CNc2ccc3c(c2)OCCO3 C21015552
c1ccc-2c(c1)Cc3c2nc(s3)NC(=O)Cc4cccs4 C22673053
C[C@H](c1[nH]c(=O)c2c(csc2n1)c3ccc(cc3)F)Cl C34937137
CCc1cc2c(s1)[nH]c(=S)n(c2=O)Cc3ccc(cc3)C C17054055
CCC[C@H](C)n1c(=O)c2c3c(sc2[nH]c1=S)CCCC3 C35697964
Cc1cc(c(c2c1nccc2)N[C@H](C)c3csc(n3)C)Cl C36922811
Cc1nc(cs1)[C@H](C)Nc2c(ccc3c2ncs3)Cl C36923474
C[C@H]1C[C@H](CC(C1)(C)C)Nc2cc(ccc2F)S(=O)(=O)C C37058173
Cc1c(cc2ccc(cc2n1)F)C(=O)N[C@@H]3CCC[C@H]([C@@H]3C)C C36705517
Cc1c(n2ccsc2n1)CNc3ccc(c(c3)Cl)Cl C37200360
[H]/N=C/1\C(=C2CCCC[C@@H]2S1)c3nc4cc(ccc4n3C)Cl C37440223
c1cc(ccc1F)S(=O)(=O)NC2C3CC4CC(C3)CC2C4 C02766826
C[C@H](c1ccccc1F)NC(=O)c2cc(c(nc2)Cl)Cl C36705900
c1cc(c(cc1NC(=O)c2cc(c(nc2)Cl)Cl)F)Cl C37991956
c1cc(sc1)C(=O)NN=C2[C@@H]3CC4C[C@H]2CC(C3)(C4)Cl C13571521
CC12C[C@H]3C[C@@H](C1)CC(C3)(C2)c4ccc(cc4)S(=O)(=O)NC C00254528
Cc1ccc(cc1)C[C@@H]2C(=O)N/C(=N/c3ccc(cc3)F)/S2 C06211984
Cc1c(ccc(n1)C(F)(F)F)C(=O)N[C@H]2CCC[C@@H]([C@@H]2C)C C40069997
Cc1c(scn1)C(=O)N[C@@H](C)c2ccc(cc2)Br C42270387
CN(Cc1cc(cs1)Br)C(=O)NC2CCCC2 C42822528
CCc1ccc(s1)[C@@H](c2cc3c(cc2Cl)OCCO3)O C43640416
c1cc(c(cc1Cl)C(F)(F)F)NC(=O)C2(CCCC2)C#N C44764797
Cc1cc(c(s1)C)S(=O)(=O)Nc2cccc(c2C)Cl C32531897
Cc1ccc(nc1)NC(=O)/C=C/c2ccccc2Br C48696873
c1cc2c(cc1Cl)c(c([nH]2)C(=O)N3C[C@@H]4CC[C@H]3C4)Cl C48820916
Cc1c(c(c(s1)C#N)NC(=O)C)c2c(cccc2Cl)F C49920070
CNc1c2c(nc(n1)c3ccc(s3)Br)CCC2 C50867573
c1cc2c(cc1[C@@H](c3ccc(s3)Cl)Cl)NC(=O)CO2 C51173078
C[C@@H](C(=O)N1CCCCC1)Nc2ccccc2Br C57324314
CCn1c(n[nH]c1=S)c2csc(c2c3ccc(cc3)C)C C02536767
c1c(cc(c2c1OCO2)Cl)CNc3cc(c(cc3F)F)F C61093325
CNc1cc(nc2c1c(ccc2Cl)Br)COC C61692519
Cc1ccc(cc1)C2=C[C@@H](C(=N2)C)C(=O)NC3CCC(CC3)C C63749640
Cc1cccc(c1C)NC(=O)C2=C3C(=C(C(=N3)C)C)S[C@@H]2C C64452061
Cc1ccc(c(c1)C)NC(=O)C2=C3C(=C(C(=N3)C)C)S[C@@H]2C C64452079
c1cc(c(c(c1)F)F)NCc2cc(cc3c2OCOC3)Cl C65207475
c1cc(c(c(c1)Cl)Cl)[C@H](C#N)NC(=O)[C@@H]2CCC=CC2 C66392528
Cc1ccsc1C(=O)N[C@H](C#N)c2cccc(c2Cl)Cl C66392632
Cc1cccc(c1)SCc2[nH]c(=O)c3c(c(sc3n2)C)C C67008985
Cc1c(sc(n1)C)C(=O)Nc2ccc(c(c2)C(F)(F)F)Cl C05183479
C=C[C@@H]1[C@@H](Nc2ccccc2S1(=O)=O)c3ccc(cc3)Cl C01725503
c1cc(c(c(c1)Cl)CC(=O)Nc2c(c3c(s2)CCC3)C#N)F C06580665
c1ccc(c(c1)NS(=O)(=O)c2ccc(cc2)Br)F C00339933
c1cc(c(cc1F)S(=O)(=O)Nc2ccc(cc2F)Cl)F C06741648
c1cc(sc1)CNC(=O)c2c(c(c(cn2)Cl)Cl)Cl C06840756
c1cc(c2c(c1)sc(c2Cl)C(=O)N[C@@H]3CCSC3=O)F C06861921
c1cc(cc(c1)S(=O)(=O)N[C@@H]2CCSc3c2cccc3F)F C12740169
CSc1ccccc1NC(=O)[C@H]2Cc3cc(ccc3O2)Cl C15582932
CC1(C[C@@]2(N(CCO2)[C@](N1)(SCC=C)Br)C)C C19333453
Cc1cc(=O)[nH]c(n1)c2cc(cc(c2)C(F)(F)F)C(F)(F)F C05176326
C[C@@H]1CCc2c(cc(s2)C(=O)Nc3nc(cs3)C4CC4)C1 C23135015
c1cc(ccc1CC(=O)Nc2cc(cnc2)Cl)Br C27933993
Cc1cccc(c1I)C(=O)Nc2nc(cs2)C C31674145
Cc1cccc(c1NC(=O)c2cccnc2c3ccc(s3)C)C C33139057
c1ccc(cc1)[C@H](C(=O)Nc2ncc(s2)Br)Cl C35186673
c1cc(c(c(c1)Cl)C(=O)Nc2cccc(n2)Br)F C35678404
c1cc(nc(c1)Br)NC(=O)c2ccc(cc2Cl)F C35678481
Cc1ccc(c2c1nccc2)NC(=O)[C@@H](C(C)C)Br C37013657
Cc1cc(c(o1)C)[C@@H](C)Nc2ccc(cc2Br)C#N C37072397
Cc1c(n2ccsc2n1)CNc3ccc(cc3)Br C37203554
Cc1cc(ccc1N[C@@H]2CCS(=O)(=O)c3c2cccc3)Cl C37217121
CN1c2ccccc2[C@@H](CC1=O)Nc3cccc(c3Cl)Cl C37243788
C[C@H](c1cccc(c1)Br)NC(=O)c2ccnc(c2)Cl C37983348
c1cc(c(cc1Cl)Cl)C(=O)N[C@H]2CC(=O)c3c2ccs3 C06321054
c1cc(ccc1NC(=O)Cc2coc3c2cc(cc3)F)Br C39882313
c1cc(c(cc1F)C(=O)NC2(CCCCC2)C#N)Br C40216455
Cc1ccc(o1)[C@@H](c2ccc3c(c2)CCC(=O)N3)Br C40283455
Cc1c(sc(n1)C)[C@@H](C)NC(=O)c2ccc(cc2Br)F C40446822
C[C@H]1CCc2c(c(=S)sc(c2C#N)NC(=O)C(C)(C)C)C1 C41011337
c1cc(oc1)CCn2c3ccc(cc3[nH]c2=S)Br C42591838
Cc1c(c(cc(c1C)Br)C(=O)Nc2cccnc2)C C47136658
c1cc2c(cccn2)c(c1)NC(=O)c3c(ccs3)Br C48214482
Cc1ccc(cn1)C(=O)Nc2c(cc(cc2Cl)Br)C C48501860
Cc1c(sc(n1)C)C(=O)NC2(CC2)c3ccc(cc3)Br C49427564
c1c(cc(cc1F)F)NC(=O)c2cc(cnc2Cl)Br C50044226
C[C@@H](c1ccccc1Br)NC(=O)c2cccc(n2)Cl C51073156
c1cc(cc(c1)Cl)CC(=O)c2cc3c(cc2Cl)NC(=O)C3 C52944382
c1cc(cc(c1)F)c2[nH]c(=O)c3c4c(sc3n2)CSCC4 C55503839
Cc1ccsc1C(=O)Nc2nc(cs2)c3ccc(s3)C C29311224
c1ccc(c(c1)NCC(=O)N2CCCCC2)I C58880711
c1cc(c(nc1)NC(=O)C[C@@H]2C[C@@H]3CC[C@H]2C3)I C60569946
c1c(cc(c(c1F)F)F)NC(=O)c2cc(c(nc2)Cl)Cl C61118580
CC[C@@H](C(=O)Nc1c(c2c(s1)CCCCC2)C#N)Br C61487909
C[C@@H](c1c(cccc1F)F)NC(=O)c2ccc(cn2)Br C61873325
c1c2c(cc(c1[C@@H](c3cscn3)Br)F)NC(=O)CC2 C62361258
c1ccc(c(c1)CNC(=O)c2cccc3c2nccc3)Br C63238119
C[C@@H]1C(=C2C(=C(C(=N2)C)C)S1)C(=O)Nc3cccc(c3)Cl C64452046
c1cc2c(cc1CNC(=O)c3ccc(nc3Cl)Cl)CCC2 C64917261
c1cc(cc(c1)F)[C@@H]2C[C@H]2NC(=O)c3c(ccc(n3)Cl)Cl C67092509
CSc1[nH]c(=O)c2c(n1)NC3=C([C@H]2c4ccccc4)C(=O)CCC3 C04194079
[H]/N=C\1/NC(=O)/C(=C/2\c3ccccc3N(C2=O)Cc4ccc(cc4)C)/S1 C05698716
Cc1nc(c2c3c(sc2n1)C[C@H](CC3)C)N4CCC(CC4)C(=O)N C03344242
Cc1c(cccc1F)NS(=O)(=O)c2ccc3c(c2)CCC(=O)N3 C06668176
C[C@H]1C(=O)Nc2cc(ccc2O1)NC(=O)c3ccc(cc3)C(F)(F)F C08014171
c1ccc2c(c1)c(n[nH]2)C(=O)Nc3cccc(c3)C#Cc4ccccn4 C12520828
C[C@@H]1C=C2C(=C(C([C@@H]([C@]2(CN1C)C)c3ccc(cc3)F)(C#N)C#N)N)C#N C19816152
Cc1cccc(c1C)n2c3c(c(=O)[nH]c2=S)CN(CN3)C4CCCC4 C19939117
CC[C@H]1CCCCN1S(=O)(=O)c2cc(cnc2N)Br C20467580
Cc1cccc2c1nc(s2)NC(=O)[C@H]3CC(=O)Nc4c3ccc(c4)F C21447419
CN(C)c1ccc(cn1)C#Cc2c(c(ncn2)N)c3ccc(cc3)Cl C28646569
c1cc(c(cc1NC(=O)c2cc3c([nH]c2=O)CCCC3=O)Cl)Cl C29508707
c1cc(c(cc1Cl)C(=O)Nc2cc3c(cc2Cl)NC(=O)CO3)F C32818697
c1ccc2c(c1)c(=O)[nH]c(n2)[C@@H]3[C@H]4C[C@@H]([C@@H]3C(=O)NC5CCCC5)C=C4 C06080218
CC(C)[C@H](C(=O)Nc1cc2c(cc1Cl)NC(=O)CO2)Br C37005280
Cc1cc(=O)n2c(n1)sc(n2)CSc3c(cccc3Cl)N C37203964
Cc1c(cc(s1)[C@@H]2C(=C(O[C@@H]3C2=C(N=N3)C)N)C#N)Br C39376940
c1ccnc(c1)NC(=O)c2cc(n[nH]2)c3ccc(cc3)Br C40007736
C[C@H]1CCCC[C@@]12C(=O)N(C(=O)N2)C[C@@H](c3ccc(cc3)Cl)O C40050234
c1cc(cc(c1)Br)C(=O)Nc2cccc3c2OCC(=O)N3 C40630642
C[C@@]1(C(=O)Nc2ccccc2O1)C(=O)Nc3ccc(cc3)Br C40775938
CC(C)C(=O)N1CCC(CC1)NC(=O)Nc2cccc(c2F)Cl C43450171
CC(C)CNC(=O)Nc1cc2c(cc1Br)OCCO2 C43456044
c1cc(c(cc1N)Br)Sc2nnnn2C3CCCC3 C43597848
c1c2c([nH]c(=O)c1C(=O)N[C@@H]3CCC[C@@H](C3)C(F)(F)F)CCCC2=O C44231268
Cc1cc(ccc1NC(=O)c2ccc(o2)Br)C(=O)NC C44317811
Cc1nnc(s1)NC(=O)c2cc3cc(ccc3[nH]2)Br C44376144
CC1CCC(CC1)N(C)C(=O)Nc2cc(ccc2Cl)C(=O)NC C48504083
Cc1nc2ccc(cc2s1)NC(=O)C(=O)N[C@H]3CCCC[C@H]3C C48689453
Cc1nc(cs1)C(=O)Nc2ccc3c(cc(=O)[nH]c3c2)C(C)(C)C C49472484
c1cc2c(cc1C(=O)Nc3ccc4c(c3)[nH]c(=O)c5c4CCC5)scn2 C49473547
c1cc(c(cc1C(=O)Nc2ccc3c(c2)[nH]c(=O)o3)F)Br C43589487
c1ccc2c(c1)-c3ccccc3C2=N/N=C/4\NC(=O)[C@H](S4)CCO C39843819
c1cc2c(cc1c3[nH]c(=O)c4c5c(sc4n3)CSCC5)CC(=O)N2 C54753489
CCSc1[nH]c(=O)c2c(n1)NC(=O)C[C@@H]2c3ccccc3Cl C04944216
CCSc1[nH]c(=O)c2c(n1)NC(=O)C[C@H]2c3cccc(c3)Cl C04944235
C[C@@H]1CCc2c(cc(s2)C(=O)NNC(=O)c3cccnc3Cl)C1 C15557277
Cc1cc(c(c(c1Cl)S(=O)(=O)N[C@H]2CCCCNC2=O)C)Cl C45741586
Cc1c(c(on1)C)NC(=O)N[C@H](C)c2ccccc2Br C60382081
Cc1cc(c(o1)C)C(=O)NNC(=O)C23C[C@H]4C[C@@H](C2)CC(C4)(C3)Cl C05823415
Cc1ccc(c(c1)C)S(=O)(=O)Nc2ccc3c(c2)[C@@H](C(=O)N3)C C49741459
C[C@@H]1c2cc(ccc2NC1=O)NS(=O)(=O)c3cccc(c3)Cl C49741526
C[C@@H]1c2cc(ccc2NC1=O)c3csc(n3)NC(=O)[C@@H]4CCC=CC4 C14077072
c1ccc2c(c1)/C(=N/NC(=O)c3ccccc3Br)/C(=O)N2 C05731674
CN(C)c1c(cc(cc1F)NC(=O)c2cc(cc3c2nc[nH]3)F)F C54118466
CC(C)(C)c1c2c(n(n1)C)NC(=O)C[C@@H]2c3cc(cs3)C#CCO C65396358
c1c(c[nH]c1C(=O)N2CCC[C@@H](C2)C(=O)NC3CCCCC3)Cl C65914737
CC(C)c1nc2ccc(cc2s1)NC(=O)c3cc4ccccc4[nH]c3=O C66347526
Cc1cc(ccc1N2CCNC2=O)C(=O)Nc3cccc(c3F)F C67331156
c1cc(ccc1[C@@H](C2CCN(CC2)c3c4cc[nH]c4ncn3)O)Cl C67373726
c1cc(cc(c1)NC2=N[C@H]3CS(=O)(=O)C[C@@H]3S2)C(F)(F)F C03907001
c1cc(cc(c1)NC2=N[C@@H]3CS(=O)(=O)C[C@H]3S2)C(F)(F)F C02461994
c1ccc(cc1)CN2[C@H](Nc3ccccc3C2=O)c4ccccn4 C00384389
Cc1csc(n1)Cc2nc(cs2)c3ccc4c(c3)CC(=O)N4 C08298488
C[C@H](c1cccc(c1)Cl)NC2=NS(=O)(=O)c3c2cccc3 C09958681
Cc1cc(c(c(n1)S[C@@H]2CCCCNC2=O)C#N)C(F)(F)F C10992347
c1cc2c(ccn2CC(=O)Nc3ccncc3)cc1Br C12321219
Cc1ccc(c(c1)Cl)NC(=O)c2cccc(c2)S(=O)(=O)C C14861306
Cc1cc(cc(c1OCC(=O)N2CCNCC2)C)Br C19795616
c1cc(ccc1C2SCCCS2)C(=O)Nc3nncs3 C21214621
C[C@@H]1CN(C[C@H](O1)C)[C@H](C)C(=O)Nc2ccc(cc2Cl)F C14086116
c1ccc(c(c1)C#N)S(=O)(=O)N[C@@H]2CCSc3c2cccc3 C22276563
CC1CCC(CC1)N(C)C(=O)C[C@@H]2C(=O)Nc3ccccc3S2 C25625147
Cn1c(c(nc1SC)c2cc[nH]c(=O)c2)c3ccc(cc3)F C26971490
c1ccc(cc1)n2ccc(n2)C(=O)N[C@H]3CCCc4c3cccc4 C32656916
c1ccnc(c1)NC(=O)Cn2ccc3c2cc(cc3)Br C36352639
CC(C)n1cc(cc1C(=O)N[C@]2(CCSC2)C#N)Br C37843919
Cc1c(cnn1C)[C@@H](C)NC(=O)c2ccccc2Br C37844283
CC[C@H](C)NC(=O)[C@@H]1C(S[C@H]2N1C(=O)c3c2cccc3)(C)C C04074051
CC(C)S(=O)(=O)c1cc(ccc1N2CCN[C@@H](C2)Cl)F C39530781
c1cc(c(cc1C(F)(F)F)NC(=O)C2=CCC(=O)N=C2)Cl C39570700
Cc1c(sc(n1)C)[C@H](C)NC(=O)c2cc(c(nc2)Cl)Cl C40446835
C[C@@H]1CCN(C1)S(=O)(=O)c2ccc(cc2Cl)C#CCCO C40726626
C[C@@](c1ccc(c(c1)Cl)Cl)(C(=O)[O-])[NH+]2CCN(CC2)C C41841748
c1ccc2c(c1)ccc(n2)NC(=O)c3ccc(nc3)C(F)(F)F C41894441
Cn1cc(ccc1=O)NC(=O)c2cccc(c2)I C42355886
CN(Cc1cc(sc1)Br)C(=O)NC(=O)CCl C42366809
C[C@@H](C(=O)NC(=O)N(C)Cc1cc(cs1)Br)Cl C42403260
CN(Cc1ccncc1)C(=O)Nc2ccc(cc2F)Br C43259822
Cc1c(sc(n1)C)[C@H](C)NC(=O)c2ccc(o2)Br C44352564
Cc1c(c(n(n1)c2ccc(cc2)Br)C)C(=O)NC(C)C C44815743
CNC(=O)C1CCN(CC1)C(=O)[C@H]2CCCC[C@H]2C(F)(F)F C44921386
c1ccnc(c1)/C=C\C(=O)Nc2cccc(c2)C#Cc3ccccn3 C47537383
c1cc(c(cc1Cl)/C=C/C(=O)N[C@@H]2CCS(=O)(=O)C2)Cl C48391088
c1cc(c(cc1F)CNC(=O)c2cnns2)Br C48737446
c1cc(c(cc1Br)Cl)CNC(=O)c2cnns2 C49304185
CCNc1c(cc(cn1)Br)C(=O)N2CCC[C@@H](C2)C C50726425
Cc1c(sc(c1C(=O)N2CCC[C@@H](C2)C)NC(=O)C3CC3)C C52817475
C[C@@H](c1cc(ccc1F)F)N(C)C(=O)c2cc(c(=O)[nH]c2)Cl C54732724
Cc1ccc(cc1)NC(=O)C(=O)N2CCC[C@H]2c3ccsc3 C55324997
Cc1cnc(cn1)C(=O)N[C@H](C)c2ccccc2Br C14425925
Cc1ccc(cc1C(=O)Nc2ccc(cc2C)F)S(=O)(=O)C C07750060
CC(=O)/C(=C/1\NC(=O)[C@@H](S1)Cc2cc(ccc2Cl)Cl)/C#N C16661275
C[C@H]1CCCN(C1)C(=O)c2cc(ccc2NC(=O)[C@@H]3C[C@H]3C)F C63452335
CC(C)(C)c1ncc(s1)[C@@H]2Nc3ccccc3C(=O)N2CC#C C63496229
c1cc(cc(c1)Br)CNC2=CN=NC(=O)[C@@H]2Cl C64303335
CC1CCC(CC1)N2C[C@H](CC2=O)C(=O)NCC#Cc3ccccc3 C66820652
C[C@H]1CCc2c(cc(s2)C(=O)N3CCC[C@H](C3)CNC(=O)C)C1 C67364848
Cc1ccc(nc1)C2(CCN(CC2)C(=O)C[C@@H]3C[C@H]4C[C@@H]3C=C4)O C67513975
C[C@H]1CC[C@@H]2[C@@H](C1)CCCN2C(=O)[C@@H](C3CCCC3)NC(=O)C C67517924
c1ccc(cc1)C(=O)OC[C@H]2[C@H]([C@@H]([C@@H](O2)NC(=S)N)OC(=O)c3ccccc3)OC(=O)c4ccccc4 C04901148
CC(C)C[C@@H](C(=O)OCc1ccccc1)NC(=O)/C(=C\c2cccc(c2)[N+](=O)[O-])/NC(=O)c3ccco3 C08742425
CCCC(=NNC(=O)[C@@H](C)Sc1nnc(s1)S[C@H](C)C(=O)NN=C(CCC)CCC)CCC C09034301
CC[C@@H](C)NS(=O)(=O)c1ccc(cc1)NC(=S)NC(=O)CCCOc2ccc(cc2Cl)Cl C09206704
CCOC(=O)c1c(c(c(s1)NC(=O)CCCSc2ccc(cc2)Cl)C(=O)NC(=O)OCC)C C09911105
CCOC(=O)COc1ccc(cc1OC)/C=N/NC(=O)[C@@H](CC(C)C)NC(=O)c2ccc(cc2)Cl C10001851
CCCOC(=O)c1ccc(cc1)NC(=S)NC(=O)c2ccc(c(c2)OC)OCc3ccc(cc3)Cl C05946737
CCC(C)(C)NC(=O)[C@H](c1ccc(cc1)OC)N(CCC2=CCCCC2)C(=O)CCC(=O)Nc3cc(on3)C C12491250
CCCCCOc1ccccc1C(=O)NC(=S)Nc2ccc(cc2)S(=O)(=O)Nc3nccs3 C14035948
CCCN(CCC)C(=O)c1cccc(c1)NC(=S)NC(=O)c2cc(ccc2OCCC)Br C14561290
c1ccc(cc1)CCCOC(=O)CCCC(=O)Nc2cccc(c2)C(=O)Nc3cccc(c3)C(F)(F)F C14567251
COc1ccc(cc1NC(=S)N[C@H](C(Cl)(Cl)Cl)NOC(=O)Cc2ccccc2)[N+](=O)[O-] C15776988
CCOC(CNC(=O)c1cccc(c1)NC(=O)C(c2ccccc2)c3ccccc3)(c4ccccn4)OCC C16079992
Cc1ccc(cc1)C(=O)N[C@@H](c2nnc(n2CC=C)SCC(=O)Nc3cccc(c3)C(=O)OC)C(C)C C16361396
COCCCN(CC(=O)N(CCc1c[nH]c2c1cccc2)Cc3ccccc3)C(=O)NCc4ccccc4 C16648380
COCCN(CC(=O)N(CCc1c[nH]c2c1cccc2)Cc3ccccc3OC)C(=O)Nc4cccc(c4)F C16649352
CC(C)[C@H](C(=O)N)NC(=O)[C@@H](CCCCNC(=O)OCc1ccccc1)NC(=O)OCc2ccccc2 C19891900
CC(C)[C@@H](C(=O)N)NC(=O)[C@@H](CCCCNC(=O)OCc1ccccc1)NC(=O)OCc2ccccc2 C19891902
COc1cc(cc(c1OC)OC)CN(C2CCCC2)C(=S)NCC(=O)NCc3ccc(cc3)Cl C20679747
COC(=O)c1ccc(cc1)/C=N/NC(=O)CSc2nnc(n2CC=C)CNc3cccc4c3cccc4 C20805869
COc1cc(cc(c1)OC)NC(=O)CCSc2nc([nH]n2)N/N=C/c3cccc(c3)Oc4ccccc4 C20832064
C=CCc1cccc(c1O)/C=N/Nc2[nH]nc(n2)SCCC(=O)Nc3ccc(cc3)OC(F)(F)F C20832648
CCCCCCNS(=O)(=O)c1ccc(cc1)NC(=O)CSc2nc([nH]n2)NN=C3CCCCC3 C21084316
c1ccc(cc1)CCCOC(=O)CCCC(=O)NC(=S)Nc2ccccc2C(=O)NC3CCCCC3 C14016164
CCCN1C(=C([C@@H](NC1=O)c2cccc(c2)NC(=O)Nc3cc(cc(c3)OC)OC)C(=O)OCCOC)C C33761340
CCCCCc1ccc(cc1)C(=O)Nc2cccc(c2)[C@H]3C(=C(N(C(=O)N3)CCCC)C)C(=O)OCCOC C35707992
CCOCCOc1nc(n(n1)c2cccc(c2)NC[C@H](COc3ccccc3C)O)c4ccc(cc4)OC C35742967
CC(C)COC[C@H](CNc1ccc(cc1)n2c(nc(n2)OCCOC)c3ccc(c(c3)Cl)Cl)O C36145571
CCCCNC(=O)[C@H](C(CC)CC)N(c1cccc(c1)Cl)C(=O)C(c2ccccc2)(c3ccccc3)O C36486877
CCCCCCN([C@@H](C(CC)CC)C(=O)NCS(=O)(=O)c1ccc(cc1)C)C(=O)c2cccc(c2O)O C36514836
CCCCCCN([C@@H](c1ccc(cc1)[N+](=O)[O-])C(=O)NC2CCCCC2)C(=O)CNC(=O)c3ccccc3 C36518969
CCCN([C@H](c1ccc(cc1)[N+](=O)[O-])C(=O)NC(C)(C)CC(C)(C)C)C(=O)CNC(=O)c2ccccc2 C36575488
CCC(CC)[C@H](C(=O)NC(C)(C)CC(C)(C)C)N(Cc1ccc(o1)C)C(=O)CNC(=O)c2ccccc2 C36600953
C[C@H](COC(=O)C=C)OC(=O)Nc1ccc(cc1)Cc2ccc(cc2)NC(=O)O[C@H](C)COC(=O)C=C C38656969
CCCCN(CCCC)S(=O)(=O)c1ccc(cc1)C(=O)Nc2c(c(c(s2)C(=O)OCC)C)C(=O)N C39737877
CC[C@@H](C(=O)Nc1ccccc1)Sc2nnc(n2CC=C)[C@H](C(C)C)NC(=O)c3ccc(cc3)OC C39759498
COc1c(ccc(c1)/C=N/NC(=O)CCCCC(=O)N/N=C/c2cc(c(cc2)OCC=C)OC)OCC=C C04527619
CCCCCOc1ccc(cc1OCC)[C@@H]2c3c(n[nH]c3C(=O)N2CCCO)c4cc(cc(c4O)C)C C39911566
CCCCCOc1ccc(cc1OCC)[C@H]2c3c(n[nH]c3C(=O)N2CCCO)c4cc(cc(c4O)C)C C39911567
Cc1cc(c(c(c1)c2c3c([nH]n2)C(=O)N([C@@H]3c4ccc(c(c4)OC)OCCC(C)C)CCCOC(C)C)O)C C39912699
CCCOc1ccc(cc1OCC)[C@@H]2c3c(n[nH]c3C(=O)N2CCCOC(C)C)c4cc(cc(c4O)C)C C39912726
CCCCCOc1ccc(cc1OCC)[C@@H]2c3c(n[nH]c3C(=O)N2CCOC)c4cc(c(cc4O)C)Cl C39914102
CC(C)(C)C(=O)OC[C@H]1[C@@H]([C@@H]([C@H]([C@@H](O1)N)OC(=O)C(C)(C)C)OC(=O)C(C)(C)C)OC(=O)C(C)(C)C C44171032
CCCN1c2ccccc2/C(=N\NC(=O)CCCCCC(=O)N/N=C\3/c4ccccc4N(C3=O)CCC)/C1=O C11612323
CCOc1ccc(cc1OCC)C/C(=N/OC(C(F)(F)F)(C(F)(F)F)NC(=O)C2CCCCC2)/N C08869192
C=CCc1cccc(c1O)/C=N/NC(=O)CSc2nnc(n2CC=C)CNc3cccc4c3cccc4 C08450958
C[C@H](C(=O)N/N=C/c1cc(ccc1OC)OC)Sc2nnc(n2CC=C)CNc3ccc(cc3)Cl C59261133
C[C@H](CSc1nc2ccc(cc2s1)NC(=O)CCC=C)C(=O)NCCc3ccc(c(c3)OC)OC C59721164
CCCC/C(=N/Nc1[nH]nc(n1)SCC(=O)Nc2ccc(cc2)S(=O)(=O)Nc3ccc(cc3)F)/C C59891432
CCCCCCNS(=O)(=O)c1ccc(cc1)NC(=O)CSc2nc([nH]n2)N/N=C(\C)/CC(C)C C59892064
Cc1ccc(c(c1)C)[C@@H]2C3=C(CN(C3=O)[C@H](C)C(C)C)N(C(=O)N2)C C04513652
CC(C)(C)OC(=O)N1CCC2(CC1)Nc3ccccc3C(=N2)SC C04372192
Cc1ccc(cc1)N([C@@H]2CS(=O)(=O)C=C2)C(=O)Nc3ccccc3 C01193279
Cc1ccc(c(c1)Cl)NS(=O)(=O)c2cccc3c2nsn3 C00212964
Cc1cc(n(n1)c2ccc(cc2)Cl)NC(=O)c3cccc(n3)Cl C03290136
CC(C)n1c(=O)c2ccccc2c(n1)C(=O)Nc3ccc4c(c3)CCC4 C06886570
Cc1ccc(cc1)NC(=O)c2c(nccn2)c3nc4ccccc4s3 C07918631
COc1cccc(c1)NC(=O)c2cc3c(s2)nc4n3ccs4 C08725249
Cc1c(n[nH]c1c2ccc(s2)S(=O)(=O)N3CCCCCC3)C C09686684
Cc1cc(cc(c1)C(=O)Nc2cccc(c2)c3ccc(=O)n(n3)C)C C09853963
Cn1c(ccn1)C(=O)Nc2nc(cs2)c3ccc4c(c3)CCCC4 C11695069
CC(C)N1c2cc(ccc2OCC1=O)NC(=O)c3ccc(cc3)Cl C12237875
CC(C)(C)C(=O)N1CCC(CC1)C(=O)Nc2ccc(c(c2)Cl)C#N C12865013
CC(C)n1c2c(cc(cn2)NC(=O)c3cc(cc(c3)Cl)Cl)cn1 C12997633
c1cc(cc(c1)C(=O)Nc2ccc(cc2)c3cn4ccsc4n3)C#N C06153825
Cc1csc2n1c(=O)cc(n2)CSc3[nH]c4ccccc4n3 C04830147
Cc1ccc2c(c1)S[C@@H](C2)C(=O)Nc3ccc(c(c3)[N+](=O)[O-])F C14266750
Cc1ccc2c(c1)N(C(=O)[C@H](O2)C)CC(=O)Nc3cccc(c3)Cl C19983712
c1cc(ccc1C(=O)Nc2ccc(cc2Br)F)[N+](=O)[O-] C20430204
CC(C)Oc1ccc(cc1)C(=O)/N=c\2/[nH]c3c(s2)CN(CC3)C C15880122
C[C@H]1C[C@@H](C[NH+](C1)[C@@H](c2cccs2)c3c(n4c(s3)ncn4)[O-])C C23731834
Cc1ccnn1c2ccc(cc2)C(=O)Nc3nc4c(s3)C[C@@H](CC4)C C25279481
Cc1c(sc(c1C(=O)Nn2cnc3c2cccc3)n4cccc4)C C25586920
CCc1ccc2c(c1)c(=O)cc(o2)C(=O)Nc3cccc4c3nccc4 C32623264
CCc1c(c(no1)C)[C@@H]2CCCN2C(=O)Nc3ccccc3Cl C33270639
C[C@@H]1c2cccc(c2O[C@@H]1C)C(=O)NC[C@@H]3COc4ccccc4O3 C36047460
c1ccc(c(c1)NC(=O)c2cc(ccc2[N+](=O)[O-])F)Br C37669245
Cn1c2cccc(c2c(n1)NC(=O)c3ccc(cc3)Cl)N(C)C C00153583
Cc1ccc(cc1)[C@@H](c2c(n3c(s2)ncn3)[O-])[NH+]4CCC(CC4)C C23643602
Cc1cc(c2c(c1)nc(s2)NC(=O)c3cc(nn3C(C)C)C)C C38502777
CC(C)n1ccc(n1)C(=O)Nc2nc-3c(s2)CCc4c3cccc4 C38507510
C[C@H]1C=C([C@H](N1c2[nH]ncn2)C)c3csc(n3)c4cccc(c4)F C39439034
Cc1cccnc1NC(=O)c2c3c(n(n2)c4ccc(cc4)F)CCCC3 C45728145
CC(C)(C)[C@H]1CCCC[C@H]1NC(=O)N2CCC(CC2)C(=O)N(C)C C46024419
Cc1ccccc1n2c(c(cn2)C(=O)Nc3cccc4c3nccc4)C C46864867
Cc1c(cnn1c2ccc(cc2)F)[C@@H](C)NC(=O)N3CCCCCC3 C46983586
C[C@@H](c1nnc2n1cccc2)NC(=O)c3ccc(cc3Cl)Cl C48374436
Cc1cccc(c1)n2c(c(nn2)C(=O)Nc3cc(ccc3F)Cl)C C54990447
CN(Cc1c(cccc1Cl)F)C(=O)Nc2cccc3c2OCCO3 C56721098
CC(C)(C)c1nnc(s1)NC(=O)N2CCC[C@@H]2c3ccsc3 C56736952
Cc1ccc(s1)C(=O)CN2C(=O)C3(CCCCCCC3)NC2=O C58064400
c1cc(c2c(c1)OCO2)/C=C(\C#N)/C(=O)Nc3ccc(c(c3)Cl)F C44023722
c1cc(c(cc1Cl)Cl)OCC2=NN/C(=C\3/C=CC=CC3=O)/O2 C13126828
c1cc(cc(c1)NC(=O)C2CN(C2)c3nc4c(cccc4s3)F)C#N C62168453
CC1=C2[C@H](SCC(=N[C@H]2N=N1)O)c3ccc(cc3)OC4CCCC4 C63807433
Cc1c(scn1)C(=O)Nc2nc(ns2)c3cccc(c3)Cl C58245551
Cc1cccc(c1)C2=NO[C@@H](N2)[C@H]3C=C(N=N3)c4ccc(cc4)Cl C64613200
Cc1ccc(cc1C)S(=O)(=O)Nc2ccc3c(c2)sc(=O)n3C C46017354
C=CCN1CCN(c2c1nccc2)C(=O)Nc3ccccc3Cl C64929519
Cc1ccccc1n2c3c(c(n2)C(=O)Nc4c(cccn4)C)CCC3 C65591725
Cc1c2cc(sc2n(n1)c3ccc(cc3)F)C(=O)Nc4ccc(cc4)F C03235980
Cc1ccccc1n2c(c3c(n2)CSC3)NC(=O)c4ccccc4Cl C04175948
CC1(Cc2c(sc(n2)NC(=O)/C=C/c3ccccc3Cl)C(=O)C1)C C04320753
C[C@]1(C(=O)N(C(=O)N1)Cc2c(cccc2Cl)F)c3ccc(cc3)Cl C04468472
Cc1c(sc2c1c(=O)[nH]c(n2)[C@@H](C)Sc3nc4ccccc4s3)C C05629364
Cc1nc2ccc(cc2s1)NS(=O)(=O)c3cc(ccc3Cl)Cl C07505256
c1c(c(cc(c1Cl)Cl)Cl)NC(=O)[C@@H]2CC(=O)N(C2)C3CCCC3 C08234466
Cc1ccc(cc1)C(=O)Nc2c3c(nn2c4cccc(c4)Cl)CSC3 C04088722
Cc1cc(cc(c1)N2C[C@@H](CC2=O)C(=O)Nc3cc(cc(c3)Cl)Cl)C C11355791
[H]/N=C\1/N(C(=O)[C@H](S1)C)c2ncc(s2)Cc3ccc(c(c3)Cl)Cl C11689758
CC(C)(C)C(=O)N1CCC(CC1)C(=O)Nc2ccc(c(c2)Cl)Cl C12381246
Cc1c2cc(sc2n(n1)C)C(=O)N[C@@H](C)c3ccc(cc3Cl)Cl C12974608
c1cc(cc(c1)NC(=O)c2c3c(on2)-c4ccsc4CC3)C(F)(F)F C15733157
C[C@@H]1C[C@@H](C[NH+](C1)Cc2c(ccc3c2O/C(=C\c4cccs4)/C3=O)[O-])C C13654511
C[C@H]1C[C@@H](C[NH+](C1)Cc2c(ccc3c2O/C(=C\c4cccs4)/C3=O)[O-])C C20647507
CCC[C@@H]1c2cccn2CCN1C(=O)Nc3ccccc3Br C21051202
c1ccc2c(c1)c(c(s2)C(=O)Nc3ccc(cc3)n4cccn4)Cl C28242700
c1cc(ccc1C2(CCCC2)C#N)NC(=O)c3ccc(o3)Br C30825884
Cc1cc(c2c(c1)[C@@H]3[C@@H](CCO3)[C@@H](N2)c4cc(c(c(c4)Cl)OC)OC)C C33271197
Cc1cc(ccc1F)[C@H]2CCc3nc(cn3C2)C(=O)Nc4ccc(cc4)F C35955239
C[C@H]1CCc2c(sc3c2c(=O)[nH]c(n3)[C@@H](C)Sc4ccccn4)C1 C22517622
Cc1ccc(cc1)n2c(cc(n2)C)NC(=O)c3ccccc3Br C36632680
c1ccc2c(c1)CSC[C@@H]2Nc3ccc(cc3Br)[N+](=O)[O-] C37316678
CC1=C(C2(CCCCCC2)OC1=O)C(=O)NCc3ccccc3Cl C06933233
CC(C)C(=O)N1CCCc2c1cc(cc2)NC(=O)c3ccc(cc3F)F C38692221
CSc1ncc(c(n1)Cl)C(=O)Nc2cccc(c2Cl)Cl C39881229
Cc1c(c2ccc(nc2nc1C)NC(=O)c3ccccc3C(F)(F)F)C C40818073
Cc1ccc(cc1Cl)NC(=O)c2c(c3c(nc(nc3s2)C4CC4)C)C C45888520
c1cc(c(cc1F)Br)S(=O)(=O)/N=c\2/[nH]c(cs2)C3CC3 C48444849
c1cc(c(nc1)Br)OC(=O)c2cc3cc(ccc3[nH]2)Cl C49018786
Cc1ccc(c(c1)Br)NC(=O)c2c(cnc(n2)C(C)C)Cl C50103155
CC(C)c1cc(nc(n1)c2cc(c(o2)Br)Br)NC C50865313
C[C@@H]1CCc2c(sc3c2c(=O)[nH]c(n3)[C@H](C)Sc4nccs4)C1 C52913994
c1ccc(c(c1)NC(=O)[C@H]2CCN(C2=O)c3cc(ccc3Cl)Cl)F C53059841
Cc1c2c(nc(n1)NC(=O)Cc3c(cccc3Cl)Cl)CCCC2 C09753370
Cc1cs/c(=N\S(=O)(=O)c2ccc(cc2C(F)(F)F)Cl)/[nH]1 C57710822
Cc1c[nH]/c(=N\S(=O)(=O)c2ccc(c(c2)C(F)(F)F)Cl)/s1 C57721807
CC(C)(C)[C@H]1CCc2c(cc(s2)C(=O)N(C)[C@H]3CCCCNC3=O)C1 C58309587
Cc1cccc(c1)NC(=O)/C(=C\C2=Cc3cc(ccc3OC2)Cl)/C#N C58481213
Cc1ccc(c(c1)C)N2C[C@@H](CC2=O)C(=O)Nc3cc(ccc3Cl)Cl C07928029
Cc1ccc(c(c1)C)N2C[C@H](CC2=O)C(=O)Nc3cc(ccc3Cl)Cl C07928030
CC\1=NN(C(=O)/C1=C(\C)/Nc2cc(cc(c2)Cl)Cl)c3ccccc3 C17074184
Cc1ccc(c(c1)C)N[C@H]2CC(=O)N(C2=O)c3ccccc3Br C07212969
c1cc(c(nc1)Cl)C(=O)Nc2nc(cs2)c3ccc4c(c3)CCCC4 C07670460
Cc1c(sc(n1)c2ccccc2)C(=O)Nc3ccc(nc3)Br C62157583
c1ccc(c(c1)c2nc(cs2)C(=O)Nc3c(c4c(s3)CCC4)C#N)F C64778544
Cc1ccc(cc1C)N2C(=O)C[C@H](C2=O)Nc3cccc(c3Cl)Cl C36635462
Cc1cccc(c1C)N[C@H]2CC(=O)N(C2=O)c3ccc(cc3)Br C36635832
C[C@@H]1C[C@H]1C(=O)Nc2ccc(cc2C(=O)N3CC4C[C@H]5C[C@@H](C4)CC3C5)F C65924689
c1cc(ccc1[C@H](C2CCN(CC2)c3c(c(ns3)Cl)C#N)O)Cl C67373874
c1cc(c(cc1Cl)Cl)c2nnc(s2)NC(=O)C3CC3 C04079085
CCc1ccc(cc1)[C@@H]2C[C@H](Nc3n2ncn3)c4ccccc4 C02487923
Cc1ccc2c(c1)nc([nH]2)SCC(=O)N3C[C@H](C[C@@H](C3)C)C C02649407
Cc1ccc(cc1C)NC(=O)N(C2=NC[C@@H](S2)C)C(C)C C00497479
c1ccc2c(c1)c(=O)[nH]c(n2)SCc3ccc(cc3)C#N C04997530
c1ccc(cc1)NC2=NN(C(=O)C2(Cl)Cl)c3ccccc3 C04065230
Cc1ccc(cc1)N2C(=O)[C@@H](SC2=O)Nc3ccccc3F C05234437
c1ccc\2c(c1)C(=N/C2=N\c3ccccc3F)NC(=O)CCl C05517622
Cc1ccnc(c1)NS(=O)(=O)c2cc(ccc2Cl)Cl C00863583
Cc1c(sc(n1)n2cccc2)C(=O)Nc3ccccc3Cl C06806364
Cc1c(scn1)C(=O)N2CCC[C@H](C2)Nc3ccc(cc3)F C11874871
Cc1ccnc(c1)N2[C@H](c3ccccc3C2=O)Nc4ccccc4 C04900054
c1cc(ccc1n2cncc2C(=O)NC3CCCCCCC3)F C19166807
Cc1cc(c(o1)C)[C@H](C)Nc2ccc3c(c2)OC(O3)(F)F C20437987
C[C@H]1CCCC[C@H]1NC2=NS(=O)(=O)C(=C2C)c3ccccc3 C20901117
C[C@@H](C(=O)Nc1ccc(cc1)c2c3c(no2)CCCC3)Cl C22330385
Cc1ccccc1CC[C@H]2c3c(n4c(s3)ncn4)CCN2 C28429416
CC[C@@H](C)[C@@H]1C(=O)N(C(=O)N1)c2ccc(c(c2)Cl)Cl C36756413
Cc1ccc(cc1N[C@H]2CCSc3c2cccc3)[N+](=O)[O-] C37059457
Cc1c2cc(cnc2n(n1)C)NCc3c(cccc3Cl)Cl C37084744
Cc1ccc(c(c1)[N+](=O)[O-])N[C@H]2CSCc3c2cccc3 C37298964
Cc1c(nc(s1)C)[C@@H](C)Nc2ccc3c(c2)OC(O3)(C)C C37507835
c1ccc(c(c1)NC(=O)c2csc(n2)c3cccnc3)Cl C00172365
C[C@H]1Cc2c(cnc(n2)Nc3cccc(c3)C(F)(F)F)C(=O)C1 C09328975
c1ccc2c(c1)[nH]c(n2)SC[C@H]3[C@@H](N4C=CC=CC4=N3)Cl C38825895
Cc1ccc(cc1)NC(=O)c2cnc(nc2Cl)SC C39881245
Cc1cc(c2c(c1)occ2CC(=O)Nc3nc(c(s3)C)C)C C39892692
Cc1cccc(c1)n2c(cc(n2)C(=O)Nc3ccccc3)C C41454432
c1cc(c(cc1Cl)Br)OC(=O)c2ccn[nH]2 C42220109
COc1ccnc(n1)N[C@@H]2CCSc3c2cc(cc3)Cl C42848124
c1ccc2c(c1)CSC[C@@H]2Nc3ccc(cc3F)[N+](=O)[O-] C43474179
CC(C)(C)c1csc(n1)NC(=O)C2(CCCCC2)C#N C44385495
CN(Cc1cscn1)C(=O)Nc2cc(cc(c2)Cl)Cl C49029916
Cc1cnc(s1)NC(=O)N(C)[C@H](C)c2ccccc2Cl C49210439
C[C@H]1CCCC[C@@H]1NC(=O)c2c(cnc(n2)C(C)C)Cl C49419975
CC\1=NNC(=O)/C1=C\c2ccc(o2)c3cccc(c3)C(F)(F)F C33567992
[H]/N=C\1/N(C(=O)[C@@H](S1)C)c2ncc(s2)Cc3ccc(cc3)C C04384920
c1ccc(cc1)c2c(n3ccccc3n2)NC(=O)[C@H]4CCC=CC4 C57818665
CC(=O)c1csc(n1)NC(=O)c2cc3c(s2)CCCCC3 C41907251
C[C@@H]1CCC[C@@H]([C@@H]1C)NS(=O)(=O)N2C[C@@H](C[C@@H](C2)C)C C58407707
C[C@H]1CCC[C@H]([C@@H]1C)NS(=O)(=O)N2C[C@@H](C[C@@H](C2)C)C C58407710
C[C@@H]1CN([C@@H](CO1)C)c2ccc(cc2)NC(=O)C3CCCC3 C62554440
c1ccc(c(c1)c2ncc(s2)C(=O)NC3(CCCC3)C#N)F C63093412
c1ccc(cc1)[N-]C2=NC(=O)/C(=C/C3=c4ccccc4=[NH+]C3)/S2 C38802789
Cc1ccc(cc1)c2c(nc3n2cccc3)C(=O)NC(C)C C64543087
Cc1ccc(c(c1)C)NC(=O)c2cnn(c2)c3ccc(cc3)F C64580928
Cc1c2c(cccc2sc1C(=O)Nc3cnn(c3)C(C)C)F C66389501
CCc1c(c(c2ccccc2n1)C(=O)Nc3c(cccn3)C)C C67183381
C[C@@H](c1cc2ccccc2o1)Nc3ncc(cn3)Br C67347643
Cc1c(sc(c1C#N)NC(=O)c2cnc(s2)C(C)(C)C)C C67476474
Cc1ccc(cc1)Cn2cccc2C[NH+](Cc3cccc(c3)F)C4CCCCC4 C04875688
Cc1ccc(o1)C(C)(C)C[C@@H](C)[NH2+]Cc2ccc(cc2Cl)Cl C05031850
CC[NH+](CC)CCSc1c2c(nc(n1)c3cccc(c3)C)CC(OC2)(C)C C05302401
CC(C)(C)C1CCC(CC1)(CC2CCCCC2)OCC[NH+](C)C C03593043
C[C@@]12CCC[C@@]([C@H]1CCC(=C)[C@@H]2CCc3ccoc3C[NH+](C)C)(C)C(=O)OC C01280457
CCCC[NH+](Cc1ccc(cc1)F)[C@@H](c2ccccc2)n3c4ccccc4nn3 C05792728
Cc1ccc(cc1)[C@@H](CC[NH2+][C@@H](C)c2cccs2)c3ccco3 C00549332
C[C@@]12CC3C[C@@](C1)(CC(C3)(C2)[NH2+]Cc4ccc(cc4)OCC=C)C C08534526
CCC[NH2+][C@H](C)c1cc(ccc1Sc2ccc(cc2)Br)F C34669458
CCC[C@H](c1ccc(s1)c2cc(ccc2C)Cl)[NH2+]CCC C34671394
CCC[C@H](c1ccc(s1)c2cccc(c2C)Cl)[NH2+]CCC C34672174
CCC[C@@H](c1ccc(s1)c2cccc(c2)Br)[NH2+]CCC C34672877
CCC[C@H](c1ccc(s1)c2cccc(c2Cl)Cl)[NH2+]CCC C34673130
CCC[NH2+][C@@H](CC)c1ccc(s1)c2ccc(cc2Cl)Cl C34673419
CCC[NH2+]Cc1ccc(c(c1)F)Oc2cccc(c2Cl)Cl C34825551
CCC[NH2+][C@H](C)c1ccc(c(c1)F)Oc2ccccc2Br C34841918
CCC[NH2+][C@@H](C)c1ccccc1Oc2ccc(cc2Br)F C34843612
CCC[NH2+][C@@H](C)c1ccc(cc1)Oc2cccc(c2)Br C34844184
CCC[NH2+][C@H](C)c1cc(ccc1Oc2cccc(c2)Br)F C34666020
CCC[NH2+][C@@H](C)c1ccccc1Oc2ccc(cc2Br)C C34844474
CCC[NH2+][C@H](C)c1ccc(c(c1)F)Sc2ccc(cc2)Cl C34845888
c1cc(c(cc1Br)C[NH2+]CC2CCCCC2)OC(F)F C34991063
C[C@@H](c1ccc(s1)Cl)[NH2+]Cc2ccccc2OC(F)(F)F C35253619
CCC[C@H](C)[C@@H](c1cc(cc(c1OC)Br)Cl)[NH2+]C C35458195
C[C@H](C[C@@H](c1cc(sc1Br)Br)[NH2+]C)CC(C)(C)C C35502623
CC[C@@H](C)[C@H](c1cc(cc(c1OC)Br)Cl)[NH2+]CC C35509813
CCCCC[C@H](c1cc(ccc1Br)Br)[NH2+]CC C35541748
CC[C@H](C)[C@H](c1ccccc1)[C@@H](c2ccc(s2)Cl)[NH2+]CC C35553227
CCC[NH2+][C@H](c1cc(cc(c1OC)Br)Cl)[C@@H]2C[C@@H]2C C35573003
CCC[NH2+][C@H](c1ccccc1Br)c2ccc(s2)CC C35573689
CCC[NH2+][C@H](c1cccc(c1)Cl)c2ccc(c(c2)Cl)OC C35574017
CCC[NH2+][C@@H](Cc1c(cccc1Cl)F)c2ccc(cc2)Cl C35575214
CCC[NH2+][C@H](CCC(C)C)c1cc(ccc1Br)Br C35578401
CCC[NH2+][C@H](c1cc(ccc1Br)Br)[C@H](C)CC C35578472
CCC[C@@H](C)[C@@H](c1cc(sc1Br)Br)[NH2+]CCC C35585813
CCC[NH2+][C@@H](c1cc(sc1Br)Br)C(CC)CC C35586164
CCC[C@@H](C)[NH+](C)Cc1cccc(c1)c2nc(cs2)CCl C36791496
c1cc(sc1)[C@@H](c2ccc(s2)Cl)[NH2+]CCC3=CCCCC3 C37216839
CCCC[C@@H](c1ccccc1)[NH2+][C@H](C)c2ccccc2Br C37276769
C[C@H](c1ccc(s1)Cl)[NH2+]Cc2cc(ccc2OC(F)F)Cl C37284542
CCCCC[C@@H](c1ccccc1)[NH2+][C@@H](C)c2ccc(s2)Cl C37284645
CCC[NH2+][C@H](Cc1ccc(cc1Cl)Cl)c2cccc(c2)F C37535621
CC[NH2+][C@@H](Cc1cccc(c1)C)Cc2cccc(c2)Br C37535941
CCC[NH2+][C@@H](Cc1cccc(c1)Br)Cc2ccccc2Cl C37535968
C[C@H](CCCC(C)C)[NH2+][C@@H](c1cccs1)c2ccc(s2)Cl C37231814
CC[NH2+]Cc1cc(ccc1OCc2c(cccc2Cl)Cl)Cl C40743094
CCCCC[C@H](C)[NH2+][C@@H](C)c1ccc(cc1Br)Br C41641969
c1cc(sc1)C[C@H](Cc2ccc(cc2)Br)C[NH2+]C3CC3 C52975695
Cc1ccccc1C[C@H](Cc2ccc(s2)Br)C[NH2+]C C52978628
C[NH+](C)CCN(Cc1ccc(cc1F)F)C(=O)CSC(F)(F)F C65937672
CC[NH+](CC)[C@@H](CNc1cnn(c(=O)c1Cl)c2[nH]c3ccccc3n2)c4ccccc4 C09588636
CC[NH+](CC)[C@H](CNc1cnn(c(=O)c1Cl)c2[nH]c3ccccc3n2)c4ccccc4 C09588638
c1ccc(cc1)NC(=O)c2ccccc2NC(=O)C[NH+](Cc3ccco3)Cc4cccs4 C09737924
COC(=O)[C@H](c1ccccc1)[NH2+]C2CCN(CC2)c3ccc(cc3)NC(=O)C4CCCC4 C12451726
COc1cc(c(cc1OC)Cl)[C@@H](c2cc(c3cccnc3c2O)Cl)Nc4cccc[nH+]4 C06395441
Cc1cccc(c1NC(=O)c2ccc3c(c2)sc(n3)Nc4cccc(n4)C[NH+](C)C)Cl C13536593
Cc1ccc(c(c1C)NC(=O)CNc2ccccc2C[NH+](C)C3CCCCC3)[N+](=O)[O-] C15322840
C[C@@H](c1ccccc1)NC(=O)c2ccccc2NC(=O)C[NH+](Cc3cccs3)C[C@@H]4CCCO4 C17308066
COC(=O)[C@@H]1Cc2c3ccccc3[nH]c2[C@@H]4[NH+]1[C@@H](C[C@@H](C4)NCc5cccnc5)c6ccc(cc6)F C20504069
CC(C)CC[C@H](c1c2c(sc1n3cccc3)C[NH+](CC2)C)NC(=O)Nc4cccc(c4)OC C20532142
CC1(CC(CC([NH2+]1)(C)C)NC(=O)CSc2nnc(n2c3ccccc3)C(C)(C)C)C C20838852
Cc1ccc(cc1)COc2ccc(cc2C[NH2+]CCNc3ccc(cc3)[N+](=O)[O-])Cl C20875142
CCCOc1ccc(cc1Br)C[NH2+]CCNc2ccc(cc2Cl)[N+](=O)[O-] C20925973
CC[NH+](CC)[C@@H](CNC(=O)c1cccc(c1)NC(=O)c2cccs2)c3cccc(c3)OC C21071341
CC[NH+](CC)[C@H](CNC(=O)c1cccc(c1)NC(=O)c2cccs2)c3cccc(c3)OC C21071344
c1cc(sc1)[C@@H](c2ccc(cc2)F)NC(=O)C[NH+]3CCN(CC3)CC(=O)Nc4ccc(cc4)F C22785261
c1cc(sc1)[C@H](c2ccc(cc2)F)NC(=O)C[NH+]3CCN(CC3)CC(=O)Nc4ccc(cc4)F C22785267
c1ccc(cc1)C(c2ccccc2)NC(=O)C[NH+]3CCN(CC3)CC(=O)Nc4ccccc4Cl C22792225
c1cc(c(c(c1)Cl)NC(=O)CC[NH+](Cc2ccc(cc2)C(=O)NC3CC3)Cc4ccco4)Cl C23186270
CC(C)[C@H](C(=O)NC[C@@H](c1cccc(c1)OC)[NH+](C)C)NC(=O)c2ccc(cc2Cl)Cl C23236787
Cc1cc(c(cc1Cl)OC)NC(=O)C[NH+](Cc2ccc(cc2)C(=O)NCC(F)(F)F)C3CC3 C29697147
Cc1ccccc1NS(=O)(=O)c2ccc(c(c2)C(=O)NC[C@H](c3ccccc3)[NH+](C)C)C C28957082
CCC[NH+](CC(=O)Nc1cccc2c1cccn2)CC(=O)Nc3cc(ccc3Cl)Cl C29121912
CC[NH+](CC)[C@@H](CNC(=O)c1cc(ccc1C)S(=O)(=O)Nc2ccc(cc2)F)C(C)C C31382302
CC[NH+](CCNC(=O)c1cccc(c1)Nc2ccnc(n2)c3ccc(cc3)C)Cc4ccccc4 C33025266
Cc1cc(nc([nH+]1)Nc2ccc(cc2)NS(=O)(=O)c3cccc(c3)Cl)N4CCCC4 C33078177
c1cc(c(cc1[N+](=O)[O-])Cl)C(=O)NCCCCNc2cc[nH+]c3c2ccc(c3)Cl C35190618
CC[NH+](CC)CCCN(Cc1cc2cccc(c2[nH]c1=O)C)C(=O)NC3CCCCC3 C05979222
Cc1c(sc(c1[C@@H](c2ccc(cc2)OC)Nc3cccc[nH+]3)NC(=O)c4ccco4)C C00703724
Cc1ccc(cc1)NS(=O)(=O)c2cccc(c2)C(=O)NCC3(CCCCC3)[NH+](C)C C03382765
Cc1c(sc(c1[C@H](c2ccc(cc2)OC)Nc3cccc[nH+]3)NC(=O)c4ccco4)C C08385077
C[C@@H]([C@@H](c1cccs1)[NH+]2CCN(CC2)c3ccccc3OC)NC(=O)Nc4ccccc4 C39700401
C[C@H](C(=O)Nc1ccccc1C#N)Nc2ccc(cc2)[NH+]3CCN(CC3)Cc4ccccc4 C19669812
C[C@@H](c1ccccc1)N2C(=O)[C@@H]([NH2+]C23CCN(CC3)C(=S)Nc4ccc(cc4)OC)CC(C)C C36032735
C[C@H](c1ccccc1)N2C(=O)[C@@H]([NH2+]C23CCN(CC3)C(=S)Nc4ccc(cc4)OC)CC(C)C C36032737
CCCC/C(=N\NC(=[NH2+])S[C@H]1CC(=O)N(C1=O)c2cc(ccc2Cl)Cl)/c3ccccc3 C16309432
Cc1ccccc1C(=O)N[C@H](CC(C)C)C(=O)NCc2ccc([nH+]c2)N3CCCCCC3 C59117999
CC(C)[C@H](c1ccc(cc1)C(C)(C)C)[NH2+]Cc2nnc(s2)C(=O)Nc3ccc(cc3)OC C60160282
CCCNC(=O)c1cccc(c1)C[NH2+]Cc2ccc(o2)c3ccc(cc3[N+](=O)[O-])Cl C60332775
Cc1ccc(cc1)NC(=O)NC[C@H]2CCCN(C2)C(=O)[C@H]3CCC[NH+](C3)Cc4cccc(c4)F C60369244
Cc1cccc(c1)S(=O)(=O)N[C@@H](CC2=c3ccccc3=[NH+]C2)C(=O)Nc4ccc5ccccc5c4 C63187749
c1ccc(cc1)[C@@H](C(=O)Nc2ccc3c(c2)OCO3)NC(=O)C[C@@H]4C=c5ccccc5=[NH+]4 C63437138
c1ccc(cc1)[C@@H](C(=O)Nc2ccc3c(c2)OCO3)NC(=O)C[C@H]4C=c5ccccc5=[NH+]4 C63437140
COc1ccccc1NC(=O)[C@@H](CC2=c3ccccc3=[NH+]C2)NC(=O)Oc4ccccc4 C63503209
C[C@@H](C(=O)/N=C(/NCCC1=c2ccccc2=[NH+]C1)\Nc3ccccc3)Oc4ccccc4 C63588880
c1ccc2=[NH+]CC(=c2c1)CCNC(=O)c3ccccc3OCC(=O)Nc4ccccc4F C63908139
c1ccc(cc1)COC(=O)N[C@H](CC2=c3ccccc3=[NH+]C2)C(=O)NCc4ccccn4 C64219024
COc1ccc(cc1)Nc2c3ccoc3cc(n2)C(=O)NCCC4=c5ccccc5=[NH+]C4 C64539197
c1ccc2=[NH+]CC(=c2c1)CCNC(=O)c3cc4c(cco4)c(n3)Nc5ccc(cc5)Cl C64539200
Cc1cc(nc([nH+]1)N2CCCC2)Nc3ccc(cc3)NS(=O)(=O)c4ccccc4F C64801842
CCCC[NH+](CCCC)Cc1ccc(o1)C(=O)NNC(=S)Nc2ccc(cc2C)C C04683352
Cc1cc(nc(n1)NC(=[NH2+])N(CCc2c[nH]c3c2cccc3)C(=S)Nc4ccccc4)C C02326251
CCOc1cc(ccc1OCc2ccccc2)C[NH2+]CCNc3ccc(cc3)[N+](=O)[O-] C06870260
CCOC(=O)C1=C(NC(=O)N[C@@H]1c2ccc(cc2)Cl)C[NH+](C)CC(=O)Nc3c(cc(cc3C)C)C C10611396
C[C@H](C(=O)Nc1cc(ccc1OC)[N+](=O)[O-])[NH+](C)CC(=O)Nc2ccc(c(c2)C(F)(F)F)Cl C12549921
Cc1ccc(cc1)NS(=O)(=O)c2cc(ccc2OC)C(=O)NC[C@H](c3cccc(c3)F)[NH+](C)C C12734388
c1ccc(cc1)CNC(=O)Cc2ccc(cc2)N3CCC(CC3)[NH2+]C[C@@H]4CCCN(C4)c5ncccn5 C12727037
CCOc1c(cc(cc1OC)C[NH2+]CCNc2ccc(cc2Cl)[N+](=O)[O-])CC=C C13731230
CC[NH+](CC(=O)Nc1ccc(cc1)NC(=O)C)[C@@H](C)C(=O)Nc2ccccc2Sc3ccccc3 C14922616
c1cc(c(cc1Cl)Cl)COc2ccc(cc2C[NH2+]CCNC(=O)c3c(non3)N)Cl C16385011
CCOc1cc(cc(c1O)/C=[NH+]/CCCNc2ccc(cc2[N+](=O)[O-])Cl)Cl C16688198
CC[NH+](CC)CCCNC(=S)NNC(=O)c1ccc(o1)COc2ccc(cc2C)Cl C20613909
C[NH+](C)[C@H](CNc1ccc(cc1S(=O)(=O)Nc2ccccc2OC)[N+](=O)[O-])c3ccccc3 C20834426
Cc1cccc(c1NC(=O)C[NH+](CC(=O)Nc2c(cccc2C)C)CC(=O)N[C@H]3CCCC[C@@H]3C)C C21334764
CC(C)C[NH+](CCNc1nc(c2cnn(c2n1)C)Nc3ccc(cc3)OC)CC(C)C C21928749
CCc1cccc(c1NC(=O)Cn2c(c(c([nH+]2)NCC=C)c3nc(no3)c4ccc(cc4)Cl)N)C C23125518
C[NH+](C)[C@H](CNC(=O)c1ccccc1NC(=O)c2ccc(cc2Cl)[N+](=O)[O-])c3ccccc3OC C23178273
C[NH+](C)[C@@H](CNC(=O)c1ccccc1NC(=O)c2ccc(cc2Cl)[N+](=O)[O-])c3ccccc3OC C23178276
CCCNC(=O)C[NH+]1CCC(CC1)NC(=O)Cc2csc(n2)c3ccc(cc3)C(F)(F)F C29221938
CC[C@@H](c1ccccc1)C(=O)N(CCCCCC[NH3+])[C@@H](C)c2[nH]c(=O)c3ccccc3n2 C33595816
c1cc(cc(c1)NC(=O)N(CCCNC(=O)CCCCC[NH3+])c2ccc(cc2)F)C(F)(F)F C33728654
CC[NH+](CC)CCNC(=O)c1cc(ccc1N(C)C)NC(=O)C[C@@H](C)CC(C)(C)C C35209967
CC[NH+](CC)CCNC(=O)c1cc(ccc1N2CCC(CC2)C)NC(=O)Nc3c(cccc3C)C C35723191
c1ccc2c(c1)c(=O)n(c(n2)SCCCC(=O)NCCCCCC[NH3+])c3cccc(c3)Cl C35730331
c1ccc2c(c1)c(c[nH]2)CC[NH+](Cc3ccc(cc3)Cl)Cc4nc(co4)C(=O)NC[C@@H]5CCCO5 C36064064
CCCC(=O)OC[C@@H](C[NH+](Cc1[nH]c(=O)c2c3c(sc2n1)CCCC3)C4CCCCC4)O C36156739
Cc1ccc(cc1C)c2csc3c2c(=O)[nH]c(n3)C[NH+](C[C@H](COC(C)(C)C)O)C4CC4 C36205352
CC(C)C[NH+](Cc1[nH]c(=O)c2c(csc2n1)c3ccccc3Cl)C[C@@H](COCC=C)O C36207589
Cc1ccccc1OC[C@H](C[NH+](CCCOC)Cc2[nH]c(=O)c3c(csc3n2)c4ccccc4)O C36207616
CC(C)(C)[NH+](Cc1ccc(cc1)[N+](=O)[O-])C[C@@H](COc2cccc3c2c(c[nH]3)CC(=O)OC)O C01314340
C[C@H]1CCCC[C@H]1[NH2+]CC(=O)Nc2ccc(cc2C(=O)Nc3cc(cc(c3)OC)OC)[N+](=O)[O-] C15936863
c1ccc(c(c1)C(=O)NCCCCCC(=O)NNC2=c3cc(ccc3=[NH+]C2=O)Cl)Br C27520788
CONC[C@H](c1ccc(cc1)S(=O)(=O)Oc2ccccc2)N3CC[NH2+][C@@H](C3)Cc4ccccc4 C39534224
CCCC[C@@H](C)C(=O)N1C[C@H](C2(C1)CC[NH2+]CC2)C(=O)NC[C@@H](C)Oc3ccc(cc3)C C39666206
c1cc(c(cc1COc2ccc(cc2C[NH2+]CCNC(=O)c3c(non3)N)Cl)Cl)Cl C40744547
C[C@@H](C(=O)Nc1ccc(cc1)S(=O)(=O)NC(C)C)[NH2+]C(c2ccccc2)c3ccccc3 C18709305
c1ccc(cc1)Oc2cccc(c2)N=C(C[N+](=O)[O-])Nc3ccc(cc3)CC[NH2+]C[C@@H](c4cccnc4)O C27215224
C[C@H](c1[nH]c(=O)c2ccccc2n1)N(CCCCCC[NH3+])C(=O)C34CC5CC(C3)CC(C5)C4 C04156689
CCCC(=O)Nc1cccc(c1)CNC(=O)N(CCCn2cc[nH+]c2)Cc3ccc(cc3)OCC C58198231
c1cc(ccc1NC(=O)C[NH2+]CCCNc2ccc(cc2[N+](=O)[O-])C(F)(F)F)Cl C59447160
Cc1cccc(c1C)NC(=O)C[NH2+]CCCNc2ccc(cc2[N+](=O)[O-])C(F)(F)F C59447170
CCCCN(c1c(n(c(=O)[nH]c1=O)CC(C)C)N)C(=O)C[NH+](CCC)[C@@H]2CCc3ccccc3C2 C60039777
c1ccc(cc1)Oc2ccc(cc2)NC(=O)CC[C@H]3C(=O)N(C(=O)N3)CCC4=c5ccccc5=[NH+]C4 C63272713
Cc1cc(nc(n1)N/C(=N/C(=S)Nc2ccc(cc2)OC)/NCCC3=c4cc(ccc4=[NH+]C3)OC)C C63491528
CC(C)CCN1[C@@H]2NN[C@@H](N2c3ccsc3C1=O)CCCC(=O)NCCC4=c5ccccc5=[NH+]C4 C63552625
CC(C)CCN1[C@H]2NN[C@@H](N2c3ccsc3C1=O)CCCC(=O)NCCC4=c5ccccc5=[NH+]C4 C63552627
CN(C)c1cccc(c1)C(=O)/N=C(/NCCC2=c3ccccc3=[NH+]C2)\Nc4ccc(c(c4)OC)OC C63588498
COc1cc(cc(c1OC)OC)C(=O)/N=C(/NCCC2=c3ccccc3=[NH+]C2)\Nc4cccc(c4)F C63589396
Cc1cc(nc(n1)N/C(=N/C(=S)Nc2ccc(cc2)F)/NCCC3=c4ccccc4=[NH+]C3)C C63744042
Cc1cc(nc(n1)N/C(=N/C(=S)Nc2ccccc2OC)/NCCC3=c4cc(ccc4=[NH+]C3)OC)C C64380768
Cc1ccc(c(c1)S(=O)(=O)Nc2ccc(cc2)C(=O)NC[C@@H](c3ccc(o3)C)[NH+]4CCOCC4)C C09220060
CC[NH+](CC(=O)Nc1ccccc1C(F)(F)F)CC(=O)Nc2cc(ccc2n3cncn3)Cl C09534802
Cc1cccc(c1C)NS(=O)(=O)c2ccc(cc2)C(=O)NC[C@@H](c3ccc(o3)C)[NH+]4CCOCC4 C09467962
Cc1ccccc1Nc2nc(nc(n2)N)CSc3nnc(n3c4ccc(cc4)F)[C@H](C)[NH+](C)C C09862468
CCCCn1c(c(c(=O)[nH]c1=O)N(C2CCCC2)C(=O)C[NH+](C)[C@H]3CCCc4c3cccc4)N C09951780
CC[NH+]1CCCC[C@@H]1C(=O)NCc2c(oc(n2)c3ccccc3NS(=O)(=O)Cc4ccccc4)C C11790036
CC[NH+](Cc1nc(no1)c2cccc(c2)C(F)(F)F)CC(=O)Nc3ccc(cc3)NC(=O)C C12808430
CC[C@@H](c1[nH]c2ccc(cc2n1)C)[NH2+]C3CCN(CC3)c4ccc(cc4)NS(=O)(=O)N(C)C C11912025
Cc1ccc(c2c1cc(c(=O)[nH]2)C[NH+](CCO)[C@H](c3nnnn3C4CCCCC4)C(C)C)C C13499197
CCCCn1c(c(c(=O)[nH]c1=O)N(Cc2ccccc2)C(=O)C[NH+](C)C3CCCCCC3)N C14705246
CC(C)(C)NC(=O)COc1ccc(cc1OC)C[NH2+]CCNc2ccc(cc2Cl)[N+](=O)[O-] C16322875
C[C@@H](C(=O)Nc1ccc(cc1)[N+](=O)[O-])[NH+](C)CC(=O)Nc2ccc(c(c2)C(F)(F)F)Cl C16625619
C[C@H](c1nnc(n1c2ccc(cc2)Cl)SCc3nc(nc(n3)Nc4ccc(cc4)F)N)[NH+](C)C C16685450
CC1(CC(CC([NH2+]1)(C)C)NC(=O)CSc2nc([nH]n2)N/N=C/c3cc(ccc3OC)Br)C C20834836
CCOc1ccccc1Nc2nc(nc(n2)N)CN3CC[NH+](CC3)C/C=C/c4ccccc4 C22801781
Cc1cc(c(c(c1)C)NC(=O)Cn2c(c(c([nH+]2)NCC=C)c3nc(no3)c4ccc(cc4)Cl)N)C C23125515
CC[NH+](CC)CCCn1c(=O)c2ccccc2nc1SCC(=O)NC(=O)Nc3ccccc3F C23557220
c1ccc(c(c1)c2nc(on2)C[NH+]3CCC(CC3)C(=O)Nc4ccccc4C(=O)NCc5ccco5)Cl C30983970
C=CCNC(=O)c1ccccc1NC(=O)[C@H]2CCC[NH+](C2)Cc3nc(no3)c4ccccc4Cl C31048864
c1ccc(c(c1)c2nc(on2)C[NH+]3CCC[C@@H](C3)C(=O)Nc4ccccc4C(=O)NCc5ccco5)Cl C31048873
CCc1c(sc2c1c(nc(n2)SCC(=O)N)N3CC[NH+](CC3)CC(=O)NC4CCCCC4)C C34762246
CCOC[C@H](C[NH+](Cc1[nH]c(=O)c2c(c(sc2n1)C(=O)OC(C)C)C)C3CCCCC3)O C36206857
CCOC(=O)c1c(c2c(=O)[nH]c(nc2s1)C[NH+](C[C@H](COc3ccccc3C)O)C(C)C)C C36207225
CCCC[NH+](CCCC)CCNC(=O)c1ccc2c(c1)[nH]c(=O)c(n2)c3ccccc3NC(=O)C C09833449
COc1ccc(cc1OC)[C@@H]2C[C@H](N3C(=[NH+]2)C(=CN3)C(=O)NCCc4c[nH]c5c4cccc5)C(F)(F)F C03012588
CCC(=O)Nc1ccc(c(c1)C)S(=O)(=O)NC[C@@H](c2ccc3c(c2)CCCN3C)N4CC[NH+](CC4)C C38673173
c1ccc(cc1)N2[C@@H](NN[C@@H]2SCC(=O)N/N=C/C3=c4ccccc4=[NH+]C3)c5cccc(c5)[N+](=O)[O-] C38959983
CC(=O)N[C@@H]1c2cc(c[nH+]c2N([C@@H]1C(=O)OC)CCc3c[nH]c4c3cccc4)NC[C@@H]5CCC=CC5 C39344835
Cc1ccc(cc1)NC(=O)[C@H](C)OC(=O)c2ccccc2[N-]S(=O)(=O)c3ccc4=[NH+]C(=O)[NH+]=c4c3 C39422745
CC(C)[C@@H](C(=O)N1C[C@@H](C2(C1)CC[NH2+]CC2)C(=O)NCCc3cc(cc(c3)OC)OC)Oc4ccccc4 C39653152
Cc1c2c(=O)[nH]c(nc2sc1C(=O)OC(C)C)C[NH+](Cc3ccco3)C[C@@H](Cc4ccccc4)O C40404791
Cc1ccc(cc1)NC(=O)COc2ccc3ccccc3c2C[NH2+]CCSc4nnnn4C C40744743
CN(C)C(=[NH2+])c1ccc(cc1)C(=O)Nc2ccc(cc2C(=O)Nc3ccc(cn3)Cl)OC(F)(F)F C40901147
COc1cc2c3cc(nc(c3cnc2cc1OC)N)c4cc(cnc4)OC[C@H](Cc5ccc(cc5)F)[NH3+] C49089587
CC[C@H](c1[nH]c2cc(ccc2n1)C)[NH2+]C3CCN(CC3)c4ccc(cc4)NS(=O)(=O)N(C)C C39420560
c1ccc(cc1)N=Nc2ccc(cc2)Nc3c(c(ncn3)NCCCn4cc[nH+]c4)[N+](=O)[O-] C40646027
CC[NH+](CC)CCn\1c2ccccc2[nH]/c1=N\C(=O)CCNS(=O)(=O)c3ccccc3Cl C58522372
CCCCN(c1c(n(c(=O)[nH]c1=O)CCC)N)C(=O)C[NH+](C2CC2)[C@H](C)c3ccccc3Cl C59333874
CC(C)(C)NS(=O)(=O)c1ccc(c(c1)[N+](=O)[O-])N[C@@H](c2ccc(cc2)Cl)c3[nH+]ccn3C C12559222
Cc1cc(nc(n1)N/C(=N/C(=S)NCc2ccco2)/NC3CC([NH2+]C(C3)(C)C)(C)C)C C14158027
Cc1cc(nc(n1)/N=C(/NC(=S)Nc2ccc(cc2)C(F)(F)F)\N3CCN(CC3)c4cccc[nH+]4)C C14159794
CCc1ccc(cc1)[C@H](CNC(=O)[C@H](CCSC)NC(=O)c2cccc(c2)[N+](=O)[O-])[NH+](C)C C32732933
COc1ccc(cc1)[C@H](CNC(=O)CN2C[C@@H](Oc3c2cccc3)C(=O)N)C4=c5ccccc5=[NH+]C4 C63110603
CCOc1ccc(cc1OC)[C@@H](CNC(=O)C[C@@H](c2ccccc2C)NC(=O)N)C3=c4ccccc4=[NH+]C3 C63117429
COc1ccc2=[NH+]CC(=c2c1)CCNC(=O)CNC(=O)c3ccc4c(c3)[C@H](ON4)c5ccccc5 C63272430
Cc1cc(nc(n1)N/C(=N/C(=O)Nc2ccc(cc2)[N+](=O)[O-])/NCCC3=c4ccccc4=[NH+]C3)C C63308277
C[C@@]1(C(=O)N(C(=O)N1)CC(=O)NC[C@H](c2ccc(cc2)OC)C3=c4ccccc4=[NH+]C3)C5CC5 C63827929
CC[C@]1(C(=O)N(C(=O)N1)CC(=O)NC[C@@H](c2ccc(cc2)OC)C3=c4ccccc4=[NH+]C3)C C63830701
COc1ccc(cc1)N/C(=[NH+]/Nc2ccc(cc2)[N+](=O)[O-])/P(=O)(N3CCOCC3)N4CCOCC4 C18118266
C[C@]1(C(=O)N(C(=O)N1)CC(=O)NC[C@@H](c2ccc(cc2)OC)C3=c4ccccc4=[NH+]C3)c5ccco5 C64715722
Cc1ccc(c(c1)C)NC(=O)[C@@H](C[NH+](CC(C)C)CC(C)C)/C(=N\NC(=S)N)/C C05824143
C[C@@H](c1ccc(cc1)c2ccc(o2)C[NH2+]CCNc3ccc(cc3Cl)[N+](=O)[O-])O C07541017
COc1cccc(c1OCc2ccccc2)C[NH2+]CCNc3ccc(cc3)[N+](=O)[O-] C07276380
CC[NH+](CC)CCSc1nnc(s1)NC(=O)Nc2ccc(c(c2)Cl)Cl C09324715
Cc1ccccc1Nc2nc(nc(n2)N)CSc3nnc(n3c4ccc(cc4)Cl)[C@H](C)[NH+](C)C C03376436
COc1cc(cc(c1)OC)NC(=[NH2+])Nc2[nH]c(=O)cc(n2)CSc3ccc(cc3)Cl C09935250
COc1ccccc1/C=C/C[NH+]2CCNC(=O)[C@@H]2CC(=O)NCCC3=CCCCC3 C12074033
CC(C)OCCC[NH2+]Cc1cc2c(nn(c2[nH]c1=O)c3ccc(cc3)F)C(C)(C)C C12186544
c1ccc(cc1)[C@H](CC[NH2+]C2CCN(CC2)c3ccc(cc3)NC(=O)c4cnccn4)c5ccco5 C14984042
Cc1cc(ccc1NC(=O)CNc2ccccc2C[NH+](C)C3CCCCC3)[N+](=O)[O-] C15322794
CCCN1[C@H](c2ccccc2C1=O)Nc3cccc(c3)C(=O)N[C@@H](C)CCC[NH+](CC)CC C16456920
c1ccc(cc1)COc2ccccc2C[NH2+]CCNc3ccc(cc3Cl)[N+](=O)[O-] C16480772
CC[NH+](CC(=O)Nc1cccc(c1C)[N+](=O)[O-])CC(=O)Nc2cc(ccc2C)Cl C16557798
CCCOc1ccc(cc1C[NH2+]CCNc2ccc(cc2)[N+](=O)[O-])Br C20929303
CCCOc1ccc(cc1OCC)C[NH2+]CCNc2ccc(cc2Cl)[N+](=O)[O-] C20933330
Cc1ccc(cc1)NC(=O)Cn2c(c(c([nH+]2)NCC=C)c3nc(no3)c4ccc(cc4)Cl)N C23125514
CCC[NH+](Cc1[nH]c(=O)c2c(n1)ccs2)CC(=O)Nc3ccc(cc3)C(C)(C)C C24970023
CCOc1ccc(cc1OCC)[C@H](C(C)C)[NH2+]CC(=O)Nc2cc3c(cc2Cl)OCCCO3 C29150503
CCOc1ccc(cc1OCC)[C@@H](C(C)C)[NH2+]CC(=O)Nc2cc3c(cc2Cl)OCCCO3 C29150507
CC[NH+](CC)CCCNC(=O)c1cccc(c1)Nc2ccnc(n2)c3ccc(cc3)C C33025233
CCOc1ccc(cc1OCC)CCNC(=O)[C@@H]2CCCN(C2)c3[nH]c4cc(ccc4[nH+]3)C C33072097
Cc1ccc(cc1C)Nc2c(c(nc(n2)NC[C@@H](c3ccco3)[NH+]4CCCC4)N)[N+](=O)[O-] C35681955
c1ccc(c(c1)C[NH+](CCc2c[nH]c3c2cccc3)Cc4nc(co4)C(=O)NCc5ccco5)Cl C35704930
Cc1ccc(c(c1)C)c2csc3c2c(=O)[nH]c(n3)C[NH+](CCC(C)C)C[C@@H](COCC#C)O C36207976
CCCC1(C(=O)N(C(=O)N1)Cc2cc(oc-3c/c(=[NH+]/C(=O)OCC)/ccc23)O)CCC C36794777
CCOC(=O)C1=C(NC(=O)N[C@@H]1c2cccc(c2)[N+](=O)[O-])C[NH2+]C(C)(C)CC(C)(C)C C12412632
CCOC(=O)/C(=C/1\C=[NH+]/C(=N\c2ccccc2)/S1)/NNc3ccccc3[N+](=O)[O-] C05003920
CCc1cc(c(s1)NC(=O)c2ccco2)[C@@H](c3ccc(c(c3)OC)OC)Nc4cccc[nH+]4 C38547906
CCCCNC(=O)c1ccccc1NC(=O)[C@H]2CCC[NH+](C2)Cc3nc(no3)c4ccccc4C C38887009
CONC[C@@H](c1ccc(cc1)Cc2ccccc2)N3CC[NH2+][C@@H](C3)S(=O)(=O)Oc4ccccc4 C39531446
Cc1ccccc1c2csc3c2c(=O)[nH]c(n3)C[NH+](C[C@H](COCC(C)C)O)CC(C)C C35745795
CCCCc1ccc(cc1)Nc2c(c(ncn2)NC3CC([NH2+]C(C3)(C)C)(C)C)[N+](=O)[O-] C40581172
CC(C)CN(CC(C)C)c1c(c(ncn1)NC2CC([NH2+]C(C2)(C)C)(C)C)[N+](=O)[O-] C40613883
CC(C)(C)c1c2cc(c(=O)[nH]c2n(n1)c3ccccc3)CNCC(C)(C)C[NH+](C)C C57810322
CCOC(=O)c1cc2cc(ccc2s1)NC(=O)NC[C@@H](c3cccs3)[NH+](C)C C59041441
CCOC(=O)c1cc2cc(ccc2s1)NC(=O)NC[C@H](c3cccs3)[NH+](C)C C59041444
CC(C)[C@@H](C(=O)OC)NC(=O)[C@@H](CC1=c2ccccc2=[NH+]C1)NC(=O)OC(C)(C)C C63165603
C[C@@H](CCCC(C)C)NC(=O)CCCNC(=O)N1CCC2=c3ccccc3=[NH+][C@@H]2C1 C63270824
C[C@@H](CCCC(C)C)NC(=O)CCCNC(=O)N1CCC2=c3ccccc3=[NH+][C@H]2C1 C63270828
CCC[C@@H]1[C@@H]([C@@H](N(N1)c2ccc(cc2)[N+](=O)[O-])O)/C=N/CCC3=c4ccccc4=[NH+]C3 C63426633
CCC[C@H]1[C@@H]([C@@H](N(N1)c2ccc(cc2)[N+](=O)[O-])O)/C=N/CCC3=c4ccccc4=[NH+]C3 C63426634
c1ccc(cc1)COC(=O)N[C@@H](CC2=c3ccccc3=[NH+]C2)C(=O)NC4CCCCC4 C63426836
Cc1ccc(cc1)C(=O)/N=C(/NCCC2=c3ccccc3=[NH+]C2)\Nc4cc(cc(c4)OC)OC C63589427
CCOC(=O)[C@@H]1[C@@H](CC(=O)N(N1)c2ccccc2)NCCC3=c4ccccc4=[NH+]C3 C63687932
CCOC(=O)[C@H]1[C@H](CC(=O)N(N1)c2ccccc2)NCCC3=c4ccccc4=[NH+]C3 C63687939
CCOC(=O)[C@@H]1[C@@H](CC(=O)N(N1)c2ccc(cc2)C)NCCC3=c4ccccc4=[NH+]C3 C63687948
CCOC(=O)[C@H]1[C@H](CC(=O)N(N1)c2ccc(cc2)C)NCCC3=c4ccccc4=[NH+]C3 C63687953
CN1CCC(=N1)NC(=O)[C@@H](CC2=c3ccccc3=[NH+]C2)NC(=O)OCc4ccccc4 C64190810
Cc1ccc2=[NH+]CC(=c2c1)CCNC(=O)CCC[C@H]3N=N[C@H](S3)C(=O)Nc4cccc(c4)Cl C64538879
c1ccc(cc1)NC(=O)c2ccccc2OCC(=O)NCCC3=c4ccccc4=[NH+]C3 C64713405
CCCC[C@@H](C(=O)NC1CCCCC1)N(CCC[NH+](CC)CC)C(=O)c2ccc([nH]2)c3ccccc3 C06481371
CC[NH+](CC)CCCN([C@H](c1cccs1)C(=O)NC2CCCCC2)C(=O)c3ccc([nH]3)c4ccccc4 C06511250
CC[NH+](CC)CCN([C@@H](c1ccc(cc1)F)C(=O)NC2CCCCC2)C(=O)c3ccc([nH]3)c4ccccc4 C06511795
CC[NH+](CC)CCN([C@H](c1ccc(cc1)F)C(=O)NC2CCCCC2)C(=O)c3ccc([nH]3)c4ccccc4 C06511828
Cc1c(c2ccccc2[nH]1)[C@H]3[C@H](C3(C)C)CC(=O)N(Cc4ccco4)C5(CC[NH+](CC5)C)C(=O)NC67CC8CC(C6)CC(C8)C7 C08749492
Cc1ccc2c(c1)cc(c(=O)[nH]2)[C@@H](c3nnnn3C4CCCCC4)[NH+](CCc5ccccc5)Cc6ccccc6 C06408630
CCCC[NH+](CCCC)CCCN1C(=O)c2cc3c(n2C[C@@]1(C)C(=O)NC4CCCCCC4)cco3 C15675871
COc1cc(cc(c1OCc2ccccc2Cl)Br)C[NH2+]CCNc3ccc(cc3)[N+](=O)[O-] C16195770
CCCN(C)c1cc(nc(n1)SCc2cccc(c2)C(=O)N[C@H](C)CCC[NH+](CC)CC)Cl C16570331
CCOc1cc(cc(c1OCc2ccc(cc2)F)Br)C[NH2+]CCNc3ccc(cc3)[N+](=O)[O-] C16688494
CCOc1cc(ccc1OCc2ccccc2Cl)C[NH2+]CCNc3ccc(cc3Cl)[N+](=O)[O-] C16689262
CCOc1cc(cc(c1OCc2ccc(cc2)C)Cl)C[NH2+]CCCSc3nnnn3c4ccccc4 C20874933
CCOC(=O)[C@@H](CCc1ccccc1)[NH2+][C@H](C)C(=O)N2[C@@H]3CCC[C@@H]3C[C@@H]2C(=O)OCc4ccccc4 C22058548
CCOC(=O)[C@H](CCc1ccccc1)[NH2+][C@H](C)C(=O)N2[C@@H]3CCC[C@@H]3C[C@@H]2C(=O)OCc4ccccc4 C22058552
CCOC(=O)[C@@H](CCc1ccccc1)[NH2+][C@H](C)C(=O)N2[C@@H]3CCC[C@@H]3C[C@H]2C(=O)OCc4ccccc4 C22058556
CCOC(=O)[C@H](CCc1ccccc1)[NH2+][C@@H](C)C(=O)N2[C@@H]3CCC[C@@H]3C[C@@H]2C(=O)OCc4ccccc4 C22058568
CCOc1ccccc1Nc2nnc(s2)SCc3cc(oc-4cc(=[NH+]C(=O)OCC)ccc34)O C28680164
Cc1ccccc1OC[C@@H](C)NC(=O)C2CC[NH+](CC2)Cc3nc(no3)c4ccc(cc4)C(C)(C)C C30977880
c1ccc(cc1)Oc2cccc(c2)C[NH+](CCc3c[nH]c4c3cccc4)Cc5nc(co5)C(=O)NCC6CC6 C35704953
Cc1ccccc1OC[C@@H](C[NH+](Cc2c(nn(c2Oc3ccc(cc3)OC)c4ccccc4)C)C(C)C)O C35777923
Cc1cccc(c1)Oc2c(c(nn2c3ccccc3)C)C[NH+](CC4CC4)C[C@@H](COCc5ccccc5)O C35778080
Cc1cccc(c1)Oc2c(c(nn2c3ccccc3)C)C[NH+](CC4CC4)C[C@H](COCc5ccccc5)O C35778083
CC(C)CC[NH+](Cc1[nH]c(=O)c2c(csc2n1)c3ccccc3)C[C@H](COc4ccc(cc4)Cl)O C36207618
Cc1c(c(n(n1)c2cccc(c2)Cl)Oc3ccc(cc3)OC)C[NH+](CC4CC4)C[C@@H](CCC=C)O C36301703
Cc1c(c(n(n1)c2cccc(c2)Cl)Oc3ccc(cc3)OC)C[NH+](CC4CC4)C[C@H](CCC=C)O C36301705
Cc1c(c(n(n1)c2cccc(c2)Cl)Oc3ccccc3)C[NH+](CC4CC4)C[C@@H](COC(C)(C)C)O C36301835
Cc1c(c(n(n1)c2ccccc2)Oc3ccccc3OC)C[NH+](Cc4ccc(cc4)F)C[C@@H](CCC=C)O C36302216
Cc1c(c(n(n1)c2ccccc2)Oc3ccccc3OC)C[NH+](Cc4ccc(cc4)F)C[C@H](CCC=C)O C36302219
CCCC[C@H](C[NH+](Cc1c(nn(c1Oc2ccccc2F)c3ccccc3)CC)C[C@@H]4CCCO4)O C36313687
CCCC[C@@H](C[NH+](Cc1c(nn(c1Oc2ccccc2Cl)c3ccccc3)C)C[C@@H]4CCCO4)O C36313709
CCc1c(c(n(n1)c2ccccc2)Oc3ccccc3)C[NH+](C[C@H](COc4ccccc4)O)C(C)C C36316259
CCC[NH+](Cc1c(nn(c1Oc2ccc(cc2)C)c3ccccc3)C)C[C@@H](COCc4ccccc4)O C36345911
CCC[NH+](Cc1c(nn(c1Oc2ccc(cc2)C)c3ccccc3)C)C[C@H](COCc4ccccc4)O C36345912
Cc1ccc(cc1)Oc2c(c(nn2c3ccccc3)C)C[NH+](CC4CC4)C[C@H](COCc5ccccc5)O C36345940
CCc1c(c(n(n1)c2ccccc2)Oc3ccc(cc3)C)C[NH+](CC4CC4)C[C@H](COCC(C)C)O C36346537
CCc1c(c(n(n1)c2ccccc2)Oc3ccc(cc3)C)C[NH+](CC4CC4)C[C@H](COC(C)(C)C)O C36346547
CCCCNC(=O)c1ccccc1NC(=O)[C@@H]2CCC[NH+](C2)Cc3nc(no3)c4ccc(cc4)C(C)(C)C C38902792
CCOc1ccc(cc1OCC)[C@@H](C)NC(=O)[C@@H]2CCC[NH+](C2)Cc3nc(no3)c4ccc(cc4)C(C)(C)C C38903012
CCOc1ccc(cc1OCC)[C@H](C)NC(=O)[C@@H]2CCC[NH+](C2)Cc3nc(no3)c4ccc(cc4)C(C)(C)C C38903015
CCOc1ccc(cc1OCC)[C@@H](C)NC(=O)[C@H]2CCC[NH+](C2)Cc3nc(no3)c4ccc(cc4)C(C)(C)C C38903017
CC[NH+](CC)CCCN([C@@H](c1ccc(cc1)C)C(=O)NC2CCCCC2)C(=O)[C@@H]3C=CC(=N3)c4ccccc4 C39699464
CCOc1cc(cc(c1OCc2cccc(c2)C)Cl)C[NH2+]CCCSc3nnnn3c4ccccc4 C40741864
Cc1c(c(n(n1)c2cccc(c2)Cl)Oc3ccccc3)C[NH+](C[C@@H](COC(C)(C)C)O)CC(C)C C36301743
Cc1c(c(n(n1)c2cccc(c2)Cl)Oc3ccccc3)C[NH+](C[C@H](COC(C)(C)C)O)CC(C)C C36301746
Cc1c(c(n(n1)c2cccc(c2)Cl)Oc3ccccc3)C[NH+](C[C@H](COCC(C)C)O)CC(C)C C36301730
CCc1cc(=O)oc2c1c(cc(c2)C)OC(=O)[C@H](CC3=c4ccccc4=[NH+]C3)NC(=O)OC(C)(C)C C63350921
CCCOC(=O)c1ccc(cc1)N[C@@H]2/C(=N/S(=O)(=O)c3ccc(c(c3)C)C)/N=c4ccccc4=[NH+]2 C38970883
CCCOC(=O)c1ccc(cc1)N[C@H]2/C(=N/S(=O)(=O)c3ccc(c(c3)C)C)/N=c4ccccc4=[NH+]2 C38970884
CCCOC(=O)c1ccc(cc1)N[C@@H]2/C(=N/S(=O)(=O)c3cccc(c3)Cl)/N=c4ccccc4=[NH+]2 C38979684
Cc1cc(nc([nH+]1)NC2CCCCC2)Nc3ccc(cc3)NS(=O)(=O)c4ccc(c(c4C)C)OC C64802202
C[C@H]1CC[C@H]([C@@H](C1)OC(=O)[C@@H]2[C@@H]([C@@H](/C(=N/NC(=O)N)/C=C2C)C(=O)O[C@@H]3C[C@@H](CC[C@@H]3C(C)C)C)C)C(C)C C04266931
C=CCOc1ccc(cc1C(=O)N/N=C/c2ccccc2OC(=O)c3ccc(cc3)Cl)Br C02506333
CCc1ccc(cc1)NC(=O)CSC2=NC(=C([C@@H](C2C#N)c3ccc(cc3)Cl)C(=O)OC(C)(C)C)C C09110273
CCOc1cc(ccc1OCCOc2cc(ccc2C(C)C)C)c3[nH]c(=O)c4c5c(sc4n3)CCCC5 C10013407
Cc1ccc(cc1)c2nnc(n2CC=C)SCC(=O)Nc3ncc(s3)Cc4ccc(c(c4)Cl)C C01906454
C[C@H](C(=O)Nc1cccc2c1cccc2S(=O)(=O)NC3CCCCC3)NC(=O)OCc4ccccc4 C16322421
CCCCN(CC(=O)Nc1cc(nn1c2ccccc2Cl)C(C)(C)C)C(=O)Nc3ccc(cc3C)C C16432532
CCCN(CC(=O)Nc1cc(nn1c2ccc(c(c2)Cl)Cl)C(C)(C)C)C(=O)NCc3ccccc3 C16433540
CCCN(CC(=O)Nc1c(c(nn1c2ccc(cc2)C)C)c3ccccc3)C(=O)c4ccc(cc4)C(C)(C)C C16435777
Cc1ccc(c(c1)C)n2c(cc(n2)C(C)(C)C)NC(=O)CN(Cc3ccccc3)C(=O)NCc4ccccc4 C16436596
CCCCCN(CC(=O)Nc1cc(nn1c2ccccc2Cl)C(C)(C)C)C(=O)Nc3ccc(cc3)C C16438519
CCN(CC)c1ccc(cc1)[C@H]2C3=C(C[C@@H](CC3=O)c4ccc(cc4)OC)NC(=C2C(=O)OCC(C)C)C C04048089
CCCOc1ccc(cc1OC)[C@H]2C3=C(C[C@@H](CC3=O)c4ccc(cc4)Cl)NC(=C2C(=O)OC(C)C)C C09600809
Cc1cccc(c1)NCc2nnc(n2c3ccccc3)SCC(=O)N(C4CCCCC4)C5CCCCC5 C20829082
CCc1ccc(cc1)NC(=O)[C@@H](CC)Sc2c3c(nn(c3nc(n2)c4ccccc4)c5ccccc5)CC C21534730
C[C@@H]1CC[C@@H]([C@@H](C1)OC(=O)C2=C(NC(=C([C@@H]2c3cccc(c3)[N+](=O)[O-])C(=O)OCCOC)C)C)C(C)C C33749910
CC[C@@H](C)N(Cc1ccc(cc1)OS(=O)(=O)c2cccc(c2)C(F)(F)F)C(=O)Nc3ccc(cc3)C C34736996
CC[C@H](c1nc2ccccc2c(=O)n1Cc3ccccc3)N(CCc4ccccc4)C(=O)Nc5ccccc5 C35029830
CCc1ccc(cc1)n2c(=O)c3ccccc3nc2[C@H](CC)N(CCC(C)C)C(=O)Nc4cccc(c4)C#N C35093558
CCCCCC(=O)N1[C@@H]([C@H]([C@@H]([C@@]12c3ccccc3NC2=O)C(=O)c4ccccc4)c5ccccc5OC)CC C35113232
CCCCN(CC(=O)Nc1cc(nn1c2cccc(c2)C)C(C)(C)C)C(=O)c3cccc(c3)Br C35130461
CCCN1C(=C([C@H](NC1=O)c2ccc(cc2)NC(=O)c3ccc(cc3Cl)Cl)C(=O)OCC(C)C)C C35710413
CC[C@H](C)CN(CC(=O)N1CCc2c(ccs2)[C@H]1COc3ccc(cc3C)C)C(=O)Nc4ccc(cc4)C C36122593
Cc1ccc(cc1)NC(=O)N(CCC(C)C)CC(=O)N2CCc3c(ccs3)[C@@H]2COc4ccccc4C C36124067
CC(C)(C)CC(C)(C)NC(=O)[C@@H](c1ccc(cc1)Cl)N(C2CCCCC2)C(=O)c3cccc(c3)[N+](=O)[O-] C36491140
C[C@@H](CC(=O)N(Cc1ccco1)[C@@H](c2ccc3c(c2)OCO3)C(=O)NC(C)(C)CC(C)(C)C)c4ccccc4 C36501970
CC(C)(C)CC(C)(C)NC(=O)[C@H](c1ccc(cc1)[N+](=O)[O-])N(C)C(=O)/C(=C/c2ccccc2)/c3ccccc3 C36523359
CC(C)(C)CC(C)(C)NC(=O)[C@H](c1ccc(cc1)[N+](=O)[O-])N(c2ccccc2Cl)C(=O)c3ccccc3 C36546640
CC(C)(C)CC(C)(C)NC(=O)[C@H](c1ccccc1)N(c2ccccc2Cl)C(=O)c3cccc(c3)[N+](=O)[O-] C36548650
CC(=C)C(=O)N(c1ccccc1Cl)[C@H](c2cc(ccc2Cl)[N+](=O)[O-])C(=O)NC(C)(C)CC(C)(C)C C36548884
CC(C)(C)CC(C)(C)NC(=O)[C@H](C1CCCCC1)N(c2ccccc2Cl)C(=O)c3ccc(cc3)[N+](=O)[O-] C36549922
CC(C)(C)CC(C)(C)NC(=O)[C@@H](c1ccccc1)N(c2cccc(c2)Cl)C(=O)c3cccc(c3)[N+](=O)[O-] C36553114
CCOC(=O)[C@H](c1ccc(c(c1)OC)OC)[C@H]2C[C@@H](C=C2)NC(=O)c3ccc(cc3)SC(F)(F)F C37426894
CC(C)(C)OC(=O)N[C@@H](Cc1c[nH]c2c1cccc2)[C@@H]3N=N[C@@H](O3)SCc4ccc(cc4Cl)Cl C38654621
CC(C)(C)OC(=O)N[C@@H](Cc1c[nH]c2c1cccc2)[C@@H]3N=N[C@H](O3)SCc4ccc(cc4Cl)Cl C38654628
CC[C@]1(Cc2ccccc2-c3c1c(=O)n(c(n3)N/N=C/c4ccc(cc4)OCC)c5ccc(cc5)OCC)C C40035862
C[C@H](CC(=O)Nc1ccc(cc1)n2c(nc(n2)OCC(C)C)c3cccc(c3)C(F)(F)F)CC(C)(C)C C35403422
CCCCOc1ccc(cc1OC)[C@H]2c3c(n[nH]c3C(=O)N2Cc4ccccc4Cl)c5ccc(cc5)C C40341530
Cc1ccc(cc1)CN2[C@H](c3c(n[nH]c3C2=O)c4ccc(cc4)Cl)c5ccc(c(c5)OC)OCCC(C)C C40343718
Cc1ccc(cc1)c2csc(n2)N(Cc3ccc(o3)C(=O)N[C@H](C)c4ccccc4)c5ccccc5OC C40388783
CCCSc1nc2n(n1)[C@@H](C(=C(N2)C)C(=O)Nc3ccccc3)c4cccc(c4)OCc5ccccc5C C40982115
CCCCSc1nc2n(n1)[C@@H](C(=C(N2)C)C(=O)C)c3ccccc3OCc4ccc(cc4Cl)Cl C41001429
CCCSc1nc2n(n1)[C@H](C(=C(N2)C)C(=O)Nc3cccc(c3)C)c4cccc(c4)OCc5ccccc5 C41020907
C[C@@H](CC(=O)Nc1ccc(cc1)n2c(nc(n2)OCC(C)C)c3ccc(cc3)C(F)(F)F)CC(C)(C)C C35777637
CCOC(=O)/C(=N/Nc1ccc(cc1)C)/Sc2nnc(n2c3ccccc3)c4ccc(cc4Cl)Cl C01775093
CCCCOC(=O)C1=C(Nc2nc(nn2[C@H]1c3ccc(cc3)C(=O)OC)SCc4ccccc4Cl)C C54624984
CCOC(=O)c1ccc(cc1)NC(=O)C[C@H]2C(=O)N(C(=S)N2Cc3ccc(cc3)Cl)c4ccccc4 C34897781
CCOC(=O)c1ccc(cc1)N2C(=O)[C@H](N(C2=S)Cc3ccccc3)CC(=O)Nc4ccc(cc4)Cl C33557043
C[C@H](C(=O)NNC(=O)c1cc(ccc1OCCC(C)C)Br)Oc2ccc(cc2Cl)Cl C14650729
CC(C)(C)c1ccc(cc1)OCc2nnc(n2c3ccccc3)SCc4c[nH]c5c4ccc(c5)[N+](=O)[O-] C59489574
CC[C@H](c1nnc(n1Cc2ccccc2)SCC(=O)N(CC)c3cccc4c3cccc4)[NH+](C)C C03553116
CCOc1ccc2c(c1)sc(n2)N(CCC[NH+](C)C)C(=O)COc3ccc(cc3Cl)Cl C10067585
CCOc1cccc2c1nc(s2)N(CCC[NH+](C)C)C(=O)c3cc4cc(ccc4s3)[N+](=O)[O-] C10067954
CCOc1cccc2c1nc(s2)N(CCC[NH+](C)C)C(=O)COc3ccc(cc3Cl)Cl C10067956
Cc1ccc(s1)C[NH+](C)Cc2nnc(n2c3cccc(c3)OC)SCc4cccc(c4)Cl C11782587
CC1([C@H]2CC=C([C@@H]1C2)C[NH+](C)Cc3nnc(n3c4cccc(c4)Cl)SCc5ccncc5)C C12041120
C[NH+](C/C=C/c1ccco1)Cc2nnc(n2c3cccc(c3)OC)SCc4cccc(c4)Cl C12242935
CN([C@H](Cc1ccccc1Cl)C2CC[NH+](CC2)Cc3ccc(c(c3)OC)F)C(=O)c4ccco4 C12281737
C[NH+](Cc1ccc(cc1)F)Cc2nnc(n2c3cccc(c3)OC)SCc4cccc(c4)Cl C12243265
Cc1cc(ccc1OC)C[NH+]2CCC(CC2)c3nnc(n3CC=C)SCc4cccc(c4)Cl C12331233
Cc1ccc(o1)[C@@H](C)CC[NH+]2CCC(CC2)c3nnc(n3CC=C)SCc4cccc(c4)Cl C12338259
CC[C@H](c1nnc(n1Cc2ccccc2)SCC(=O)/C=C/3\C(c4ccccc4N3C)(C)C)[NH+](C)C C09672624
C=CCn1c(nnc1SCc2cccc(c2)Cl)C3CC[NH+](CC3)Cc4nc5ccccc5s4 C14968700
Cc1ccc(cc1)COc2ccc(cc2C[NH2+]CCCSc3nnnn3c4ccccc4)Cl C20875207
Cc1ccc(cc1)N(C2CC[NH+](CC2)Cc3cccc(c3OC)OC)S(=O)(=O)c4ccc(cc4)C C34683783
CC[C@@H](c1nc2ccccc2c(=O)n1c3cccc(c3)C)N(CC[NH+](C)C)C(=O)CCC4CCCC4 C34713956
CCC[NH+]1CCc2c(c(nn2c3ccccc3OC)CN(C4CC4)C(=O)[C@H](CC)c5ccccc5)C1 C34768957
CCc1ccc(cc1)n2c(=O)c3ccccc3nc2[C@@H](C)N(CC[NH+](C)C)C(=O)CCC4CCCC4 C35091464
Cc1ccc(c(c1)C)C[NH+](Cc2cccc(c2)C(F)(F)F)Cc3nc(co3)C(=O)N4CCCCC4 C35705581
Cc1ccccc1C2=NO[C@@H](C2)C[NH+](Cc3cccc(c3)Cl)C[C@@H](COCc4ccccc4)O C36145792
Cc1c(c(n(n1)c2cccc(c2)Cl)Oc3ccc(cc3)OC)C[NH+](CC4CC4)C[C@H](C(C)C)O C36301694
CC(C)[NH+](Cc1c(nn(c1Oc2cccc(c2)OC)C)c3ccccc3)C[C@@H](Cc4ccccc4)O C36305425
Cc1cccc(c1)OC[C@@H]2c3ccsc3CCN2C(=O)C[NH+](CCC(C)C)C[C@@H](CCC=C)O C36309523
CCCCOC[C@@H](C[NH+](Cc1c(nn(c1Oc2ccc(cc2)Cl)c3ccccc3)C)C(C)C)O C36313717
CCCCOC[C@H](C[NH+](Cc1c(nn(c1Oc2ccccc2F)C)c3ccccc3)CC(C)C)O C36313812
CCCCOC[C@@H](C[NH+](Cc1c(nn(c1Oc2ccccc2)c3ccc(cc3)F)CC)C(C)C)O C36313889
CCC[NH+](Cc1c(nn(c1Oc2ccc(cc2)F)c3ccccc3)CC)C[C@@H](COC(C)(C)C)O C36316512
CCC[NH+](Cc1c(nn(c1Oc2ccc(cc2)F)c3ccccc3)CC)C[C@H](COC(C)(C)C)O C36316513
CC[C@H](C)[NH+](Cc1c(nn(c1Oc2ccc(cc2)F)c3ccccc3)C)C[C@@H](COC(C)(C)C)O C36342075
CCc1c(c(n(n1)c2ccccc2)Oc3ccc(cc3)F)C[NH+](C[C@@H](COC(C)(C)C)O)C(C)C C36345811
Cc1c(c(n(n1)c2ccccc2)Oc3ccccc3F)C[NH+](CC4CC4)C[C@@H](Cc5ccccc5)O C36346087
Cc1c(c(n(n1)c2ccccc2)Oc3ccccc3F)C[NH+](CC4CC4)C[C@H](Cc5ccccc5)O C36346088
CCCCOC[C@H](C[NH+](Cc1c(nn(c1Oc2cccc(c2)C)c3ccccc3)C)CC(C)C)O C36346114
CC[C@@H](C)[NH+](Cc1c(nn(c1Oc2ccc(cc2)C)c3ccccc3)C)C[C@@H](COC(C)(C)C)O C36346185
CCCCOC[C@@H](C[NH+](Cc1c(nn(c1Oc2cccc(c2)F)c3ccccc3)C)CC(C)C)O C36346213
CCCCOC[C@H](C[NH+](Cc1c(nn(c1Oc2cccc(c2)F)c3ccccc3)C)CC(C)C)O C36346214
CCc1c(c(n(n1)c2ccccc2)Oc3ccc(cc3)C)C[NH+](C[C@@H](COC(C)(C)C)O)C(C)C C36346515
CCc1c(c(n(n1)c2ccccc2)Oc3ccc(cc3)C)C[NH+](C[C@H](COC(C)(C)C)O)C(C)C C36346516
CCCCOC[C@@H](C[NH+](CCC)Cc1c(nn(c1Oc2ccccc2F)c3ccc(cc3)F)C)O C36346617
CCCCOC[C@H](C[NH+](CCC)Cc1c(nn(c1Oc2cccc(c2)F)c3ccc(cc3)F)C)O C36346676
CCc1ccc(cc1)N(C2CC[NH+](CC2)Cc3ccccc3[N+](=O)[O-])S(=O)(=O)c4ccccc4 C34678793
CCSc1ccc(cc1)CC(=O)N(CCCn2cc[nH+]c2)c3nc4c(cc(cc4s3)Cl)C C38848472
Cc1ccccc1OC[C@@H](C)NC(=O)[C@H]2CCC[NH+](C2)Cc3nc(no3)c4ccc(cc4)C(C)(C)C C38903730
Cc1ccccc1OC[C@H](C)NC(=O)[C@H]2CCC[NH+](C2)Cc3nc(no3)c4ccc(cc4)C(C)(C)C C38903731
c1ccc(cc1)n2c(nnn2)SCCC[NH2+]Cc3ccc(cc3)OCc4ccc(cc4Cl)F C40722839
Cc1cccc(c1)COc2ccc(cc2C[NH2+]CCCSc3nnnn3c4ccccc4)Cl C40742936
Cc1ccccc1COc2ccc(cc2C[NH2+]CCCSc3nnnn3c4ccccc4)Cl C40743012
CCc1c(c(n(n1)c2ccccc2)Oc3ccccc3F)C[NH+](C[C@H](COC(C)C)O)CC(C)C C36316453
C[C@H]1C(=c2ccccc2=[NH+]1)C(=O)/C(=C/c3ccc(c(c3)OC)OCc4cccc(c4)C(F)(F)F)/C#N C39948290
c1ccc2=[NH+]CC(=c2c1)CCC(=O)OCC(=O)c3ccc(cc3)Oc4c(cccc4Cl)[N+](=O)[O-] C64198608
CCCC[NH+](CCCNC(=O)c1ccc(o1)C[S@](=O)c2ccccc2Cl)Cc3ccccc3 C09115554
CC[C@H](c1nnc(n1Cc2ccccc2)S[C@@H](C)C(=O)Nc3ccc(cc3Cl)F)[NH+](C)C C03548045
CC[NH+](CCCNC(=O)[C@H]1c2ccccc2C(=O)N([C@@H]1c3cccs3)CC(C)C)Cc4ccccc4 C09433044
CCN(CC)S(=O)(=O)c1ccc(c(c1)NC(=O)C[NH+](Cc2c(cccc2Cl)F)C3CC3)C C09823017
C[C@H](C(=O)Nc1ccccc1)Sc2nnc(n2c3ccccc3C(F)(F)F)C[NH+]4CCCCC4 C09946389
C[NH+](CCc1ccccc1)Cc2ccc3c(c(sc3n2)C(=O)OC)NC(=O)c4ccccc4F C11787203
Cc1ccc2c(c1)cc(c(n2)OCc3cccc(c3)F)C[NH2+]Cc4cc(c(c(c4)OC)OC)OC C12338122
CSc1ccc2cc(c([nH+]c2c1)N3CCC(CC3)O)CN(CCC4=CCCCC4)C(=O)CCC=C C12452103
CCOc1cc(cc(c1OCc2ccc(cc2)C)Br)C[NH2+]CCCN3CCCC3=O C13727970
Cn1c(nnn1)SCC[NH2+]Cc2c3ccccc3ccc2OCc4ccc(cc4Cl)Cl C16363639
Cc1ccc2c(c1)cc(c(n2)OCc3ccccc3C)C[NH2+]C[C@H](c4cccnc4)N5CCOCC5 C19635791
CCOCCC[NH2+][C@H]1CCc2c(sc3c2c(=O)n(cn3)Cc4c5ccccc5ccc4OC)C1 C20294685
Cn1c(nnn1)SCCC[NH2+]Cc2ccc(c(c2)Br)OCc3ccc(cc3)Cl C20876542
Cc1ccc(c(c1)S(=O)(=O)NC[C@@H](c2ccc(cc2)N(C)C)[NH+]3CCc4ccccc4C3)OC C21755381
CCc1cc2c(s1)cc3n2C[C@](N(C3=O)CCC[NH+](CC)CC)(C)C(=O)NC4CCC(CC4)C C21810095
CCc1cccc(c1NC(=O)CSc2nc3ccccc3c(=O)n2CC[NH+](C(C)C)C(C)C)C C22203253
CCc1ccccc1[C@@H](CC(=O)OC)[NH2+][C@H]2C3=C(CCCC3)C(=O)N2[C@@H](C)CCc4ccccc4 C23467580
Cc1cccc(c1)CSCCCNC(=O)C2CC[NH+](CC2)Cc3nc(no3)c4cccc(c4)C C30975025
c1ccc(c(c1)CSCCNC(=O)[C@@H]2CCC[NH+](C2)Cc3nc(no3)c4ccc(cc4)Cl)F C31046133
c1cc(cc(c1)Cl)c2nc(on2)C[NH+]3CCC[C@@H](C3)C(=O)NCCCSC4CCCCC4 C31053561
c1cc(cc(c1)Cl)c2nc(on2)C[NH+]3CCC[C@H](C3)C(=O)NCCSCc4ccc(cc4)F C31054134
C=CCC[C@@H](C[NH+](Cc1c2c(n(n1)c3ccccc3)CCN(C2)Cc4ccccc4F)CC5CC5)O C35576248
Cc1c(c(n(n1)c2ccccc2)Oc3ccccc3OC)C[NH+](Cc4ccc(cc4)F)C[C@H](C)O C35777315
CCC[C@@H](C[NH+](Cc1c(nn(c1Oc2ccccc2Cl)c3ccccc3)C)C[C@@H]4CCCO4)O C35777672
Cn1c(c(c(n1)c2ccccc2)C[NH+](Cc3ccco3)C[C@H](c4ccccc4)O)Oc5ccccc5 C35778414
CCC[C@@H](C[NH+](Cc1c2c(n(n1)c3ccccc3)CCN(C2)Cc4ccc(cc4)F)CC(C)C)O C35931431
CC[C@@H](C)NC(=O)c1coc(n1)C[NH+](Cc2cccc(c2)C(F)(F)F)Cc3cccc(c3)OC C36065515
CC(C)(C)c1ccc(cc1)C[NH+](Cc2ccc(cc2)F)Cc3nc(co3)C(=O)NCc4ccncc4 C36068728
C[C@@H](c1ccccc1)[NH+](Cc2ccc(c(c2)Cl)Cl)Cc3nc(co3)C(=O)NCc4cccnc4 C36083099
C[C@@H](c1ccccc1)[NH+](Cc2ccc(c(c2)Cl)Cl)Cc3nc(co3)C(=O)NC[C@@H]4CCCO4 C36083101
c1ccc(cc1)C[NH+](C[C@H]2CC(=NO2)c3ccc(c(c3)Cl)Cl)C[C@@H](COCc4ccco4)O C36146593
C=CCOC[C@H](C[NH+](Cc1cccc(c1)Cl)C[C@@H]2CC(=NO2)c3ccc(c(c3)Cl)Cl)O C36146789
CC(C)CN(Cc1c(noc1N2CC[NH+](CC2)C)c3ccc(cc3)F)C(=S)Nc4ccc(cc4)F C36249661
Cc1c(c(n(n1)c2ccccc2)Oc3ccccc3OC)C[NH+](C[C@@H](Cc4ccccc4)O)C5CC5 C36302112
CCC[NH+](Cc1c(nn(c1Oc2ccccc2F)c3ccccc3)C)C[C@H](Cc4ccccc4)O C36346058
Cc1c(c(n(n1)c2ccc(cc2)F)Oc3ccccc3F)C[NH+](C[C@H](COC(C)C)O)C(C)C C36346580
CCCCn1c(nnc1SCC(=O)Nc2cc(ccc2Cl)C(F)(F)F)[C@H](CC)[NH+](C)C C02663342
Cc1ccc(cc1)c2nc(on2)C[NH+]3CCC[C@H](C3)C(=O)NCCCSCc4cccc(c4)C C38891707
Cc1c(c(n(n1)c2ccc(cc2F)F)C)CCC(=O)NCC3CC[NH+](CC3)Cc4cccc(c4)OC C39301782
CN(C)c1ccc(cc1)CN(CCCn2cc[nH+]c2)C(=S)Nc3ccc(c(c3)Cl)C(F)(F)F C39413562
CC[NH+](CC)[C@H](CNC(=O)c1ccc(o1)S(=O)(=O)c2ccc(cc2)C)c3ccc(cc3)Cl C40322651
COc1cc(cc(c1OCc2c(cccc2Cl)F)Br)C[NH2+]CCCN3CCCC3=O C40734137
COc1ccc(cc1OC)CC[NH2+]Cc2cc(c(c(c2)Cl)OCc3cccc(c3)Cl)OC C40742773
c1cc(cc(c1)Cl)OCC(=O)NC[C@H]2CCC[NH+](C2)Cc3ccn(c3)c4ccc(cn4)C(F)(F)F C40845638
CCC(CC)c1cc(nc(n1)c2ccncc2)[C@H]3C[NH+]4CC[C@@H]3C[C@@H]4CNC(=O)Cc5cccs5 C43527837
CC[NH+](CC)CCC[C@@H](C)NC(=O)c1ccc(o1)CSc2nc(cs2)c3ccc(cc3)F C57306947
CC[NH+](CC)[C@@H](CNC(=O)c1cnn(c1C(C)C)c2ccc(cn2)C(F)(F)F)c3ccccc3 C58734103
C[C@@H]1C(=c2cc(ccc2=[NH+]1)Cl)CCN(Cc3cccnc3)C(=S)Nc4cc(ccc4OC)OC C63655272
COc1cc(cc(c1OC)OC)CNC(=O)CC2=c3ccccc3=[NH+][C@H]2Sc4cccc(c4)F C63743439
CCCCc1[nH]cc([nH+]1)CN2CC[C@@H]3C(=C[C@@H](C(=O)N3C/C=C/c4ccccc4)c5ccncc5)C2 C53631638
Cc1ccc(cc1)NC(=O)CSc2nc(nc(n2)SCC(=O)Nc3ccc(cc3)C)SCC(=O)Nc4ccc(cc4)C C04118420
CC(C)(C)c1ccc(cc1)c2nnc(n2c3ccccc3)SCC(=O)N/N=C/C=C/c4ccccc4OC C01777638
CCCCCCOc1ccc(cc1OC)/C=C(\C#N)/C(=O)Nc2ncc(s2)Cc3ccc(c(c3)Cl)C C09494982
CC[C@H](C)c1ccccc1O[C@H](C)C(=O)N[C@@H]2CCCC[C@@H]2NC(=O)[C@@H](C)Oc3ccccc3[C@@H](C)CC C09877114
CCN(CC(=O)Nc1cc(nn1c2ccc(c(c2)Cl)Cl)c3ccccc3)C(=O)C[C@H](C)CC(C)(C)C C16432856
CCCN(CC(=O)Nc1cc(nn1c2ccc(c(c2)Cl)Cl)C(C)(C)C)C(=O)Cc3ccc(cc3)OC C16433437
CCCCCN(CC(=O)Nc1cc(nn1c2ccc(cc2C)C)C(C)(C)C)C(=O)c3ccc(cc3)C(C)(C)C C16435953
CCCCCN(CC(=O)Nc1cc(nn1c2ccccc2Cl)C(C)(C)C)C(=O)Nc3cccc(c3)CC C16438537
CC(C)CN(CC(=O)N(Cc1cccn1Cc2ccc(cc2)F)C3CCCCC3)C(=O)NCc4ccccc4 C16458987
CCCCN(CC(=O)N(Cc1cccn1Cc2ccc(cc2)F)C3CCCCC3)C(=O)Nc4ccccc4C C16458992
CC[C@H](C)N(CC(=O)N(Cc1cccn1Cc2ccccc2Cl)CC(C)C)C(=O)Nc3ccc(cc3)C C16459024
CCCCCCNC(=O)c1csc(n1)CSc2nnc(n2c3cccc(c3)Cl)Cc4ccccc4 C16460948
CCCOc1ccccc1CCCNC(=O)CN(c2ccc(cc2)C34CC5CC(C3)CC(C5)C4)S(=O)(=O)C C22366977
Cc1ccc(cc1)S(=O)(=O)N(CC(=O)N[C@@H](CC(C)C)c2ccc(cc2)OC)c3cccc(c3C)Cl C22431915
CCOc1ccccc1N(CC(=O)NCCCSC2CCCCC2)S(=O)(=O)c3ccc(cc3)Cl C22363790
CC[C@H](C)N(CC(=O)N(Cc1cccn1Cc2ccccc2Cl)C3CCCCC3)C(=O)Nc4ccccc4 C16459009
CCCCCN(CC(=O)Nc1cc(nn1c2ccc(c(c2)Cl)Cl)C(C)(C)C)C(=O)Nc3ccccc3 C16435592
CC[C@@H](C)N(CCC(=O)Nc1nnc(s1)c2ccc(cc2)Br)C(=O)C[C@@H](C)CC(C)(C)C C35155269
CC[C@H](C)N(CCC(=O)Nc1nnc(s1)c2ccc(cc2)Br)C(=O)C[C@H](C)CC(C)(C)C C35155273
CCCCN1C(=C([C@H](NC1=O)c2cccc(c2)NC(=O)C[C@@H](C)CC(C)(C)C)C(=O)OCC)c3ccccc3 C35710776
CC[C@H](c1ccccc1)C(=O)Nc2ccc(cc2)n3c(nc(n3)OCC(C)C)c4ccc(cc4)C(F)(F)F C35777646
CC(C)(C)CC(C)(C)NC(=O)[C@@H](c1cccc(c1)OC)N(c2cccc(c2)Cl)C(=O)c3ccccc3OC C36480402
CC(C)(C)CC(C)(C)NC(=O)[C@H](c1cccc(c1)OC)N(c2cccc(c2)Cl)C(=O)c3ccccc3OC C36480403
CCCC[C@H](CC)C(=O)N(c1cccc(c1)Cl)[C@@H](c2ccc3c(c2)OCO3)C(=O)NC(C)(C)CC(C)(C)C C36482533
CCCC[C@@H](CC)C(=O)N(c1cccc(c1)Cl)[C@H](c2ccc3c(c2)OCO3)C(=O)NC(C)(C)CC(C)(C)C C36482534
CCC/C=C/[C@H](C(=O)NC(C)(C)CC(C)(C)C)N(c1cccc(c1)Cl)C(=O)Cc2ccc3c(c2)OCO3 C36486686
CC(C)(C)CC(C)(C)NC(=O)[C@@H](c1ccc(cc1)Cl)N(C2CCCCC2)C(=O)CNC(=O)c3ccccc3 C36490577
CCCCCCN([C@@H](c1ccc2c(c1)OCO2)C(=O)NC(C)(C)CC(C)(C)C)C(=O)Cc3ccccc3C C36509331
CC(C)(C)CC(C)(C)NC(=O)[C@H](c1ccc(cc1)OC)N(c2ccccc2Cl)C(=O)c3ccccc3OC C36540750
CCC/C=C/[C@@H](C(=O)NCS(=O)(=O)c1ccc(cc1)C)N(c2ccccc2Cl)C(=O)C3CCCCC3 C36540887
COc1ccc(cc1OC)[C@@H](C(=O)NC2CCCCC2)N(c3ccccc3Cl)C(=O)CCC4CCCCC4 C36541887
CCCC[C@H](CC)C(=O)N(c1ccccc1Cl)[C@H](c2cc(ccc2Cl)[N+](=O)[O-])C(=O)NCCCC C36542639
CC(C)(C)CC(C)(C)NC(=O)[C@H](C1CCCCC1)N(c2cccc(c2)Cl)C(=O)CNC(=O)c3ccccc3 C36552664
Cc1ccc(o1)CN([C@@H](c2ccc(cc2)OC)C(=O)NC(C)(C)CC(C)(C)C)C(=O)CCC3CCCCC3 C36557156
Cc1ccc(o1)CN([C@H](C2CCCCC2)C(=O)NC(C)(C)CC(C)(C)C)C(=O)CCc3ccc(cc3)OC C36597981
CCCCCN(CC(=O)Nc1cc(nn1c2ccc(c(c2)Cl)Cl)C(C)(C)C)C(=O)c3ccccc3C C40361586
Cc1ccc(cc1n2c(nnc2SCc3cccc(c3)OC)[C@@H](C)NC(=O)C[C@H](C)CC(C)(C)C)Cl C40363602
CCCCOc1ccc(cc1OCC)[C@H]2C(=C(Nc3n2nc(n3)SCCC)C)C(=O)Nc4ccccc4C C40981508
CCCCCOc1ccc(cc1OC)[C@@H]2C(=C(Nc3n2nc(n3)SCCC)C)C(=O)Nc4ccc(cc4)C C40982539
CCCCCOc1ccc(cc1OC)[C@H]2C(=C(Nc3n2nc(n3)SCC)C)C(=O)OCc4ccccc4 C41002179
CCCCOC(=O)C1=C(Nc2nc(nn2[C@@H]1c3ccccc3OCc4ccc(cc4)C(C)(C)C)SCC)C C41003867
c1ccc(cc1)Oc2cccc(c2)/C=N/NC(=O)CSc3nnc(s3)SCc4ccccc4Cl C01773785
CCN(CC)c1ccc(cc1)/C=N/NC(=O)CSc2nnc(n2c3ccc(cc3)C)c4ccc(cc4)C(C)(C)C C01809337
CC(C)(C)c1cc(cc(c1O)C(C)(C)C)/C=N/NC(=O)CSc2nnc(s2)SCc3ccccc3Cl C01877476
CCCCC/C=C\C(=O)N(c1ccccc1)[C@H](c2ccccc2C)C(=O)NCS(=O)(=O)c3ccc(cc3)C C36606196
CCCC[C@H](CC)C(=O)N(c1ccccc1)[C@H](c2ccc(cc2)C)C(=O)NCS(=O)(=O)c3ccc(cc3)C C36606981
CCCCC[C@H](C(=O)NCS(=O)(=O)c1ccc(cc1)C)N(c2ccccc2)C(=O)[C@H](CC)c3ccccc3 C36607357
CCCCSc1nc2n(n1)[C@@H](C(=C(N2)C)C(=O)Nc3cccc(c3C)C)c4ccc(cc4)OCCC(C)C C54615535
CCCCOc1ccccc1[C@@H]2C(=C(Nc3n2nc(n3)SCc4ccccc4)C)C(=O)OC5CCCCC5 C54641056
C[C@H](C(=O)N[C@H]1CCCC[C@H]1NC(=O)[C@H](C)Oc2ccc(cc2)C(C)(C)C)Oc3ccc(cc3)C(C)(C)C C20289831
Cn1c2c(c(=O)n(c1=O)C)n(c(n2)C[NH+](Cc3ccccc3)Cc4ccccc4)C/C=C/c5ccccc5 C09296971
CC[NH+](CC)CCCn1c(=O)c2ccccc2nc1SCc3nc(no3)c4ccccc4OCC C09758648
Cc1cc(c2c(c1)sc(n2)N(CC[NH+](C)C)C(=O)c3ccc(cc3)S(=O)(=O)N(CC=C)CC=C)C C10066174
Cc1ccc2c(c1C)nc(s2)N(CC[NH+](C)C)C(=O)c3ccc(cc3)S(=O)(=O)N(CC=C)CC=C C12140826
Cc1ccsc1C(=O)N(Cc2ccc(cc2)OC)Cc3cc4c(ccc(c4[nH+]c3N(C)C)OC)OC C12163883
C=CCn1c(nnc1SCc2cccc(c2)Cl)C3CC[NH+](CC3)Cc4cccn4c5nccs5 C12279474
CC[C@H](c1nnnn1C(C)(C)CC)[NH+](Cc2ccc(cc2)OC)Cc3cc4c(cc(cc4[nH]c3=O)C)C C13064788
CC[C@H](c1nnnn1C(C)(C)CC)[NH+](Cc2ccc(cc2)OC)Cc3cc4c(ccc(c4[nH]c3=O)C)C C13065176
CCC[C@@H](c1nnnn1C2CCCCC2)[NH+](Cc3cc4cc(ccc4[nH]c3=O)OCC)C5CCCC5 C13500180
CCC[C@@H](c1nnnn1C(C)(C)CC)[NH+](Cc2cc3cc(ccc3[nH]c2=O)OCC)C4CCCCC4 C13500190
CCOc1cccc(c1OCc2ccccc2Cl)C[NH2+]CCSc3nnnn3c4ccccc4 C13729831
CCOc1cccc(c1OCc2ccc(cc2)Cl)C[NH2+]CCSc3nnnn3c4ccccc4 C13730249
CC[C@H](C)N(CCC(=O)N(CC[NH+](C)C)Cc1ccccc1)c2nc(ns2)Cc3ccc(cc3)F C16511155
Cc1ccc2c(c1)cc(c(n2)O)C[NH+](CCc3ccccc3)[C@@H](c4nnnn4Cc5ccco5)C(C)C C08582495
COc1cccc(c1OCc2ccc(cc2)Cl)C[NH2+]CCCSc3nnnn3c4ccccc4 C22108810
C[C@H](c1ccc(c(c1)OC)OC)NC(=O)C2CC[NH+](CC2)Cc3nc(no3)c4ccc(cc4)C(C)(C)C C30977732
C[C@@H](c1ccc(cc1)C(C)(C)C)NC(=O)C2CC[NH+](CC2)Cc3nc(no3)c4ccc(c(c4)OC)OC C30981612
CCOc1ccccc1N2CCN(CC2)C(=O)c3ccc(o3)C[NH+](Cc4ccc(cc4)F)C(C)(C)C C35226688
CCOC(=O)[C@H]1CCCN(C1)C(=O)c2ccc(o2)C[NH+](Cc3ccc(cc3)C)Cc4cccc(c4)F C35246840
CCc1cccc2c1[nH]cc2[C@H](CC(=O)N(CC[NH+](C)C)Cc3ccccc3)c4cccc(c4OC)OC C35560670
Cc1c(c(n(n1)c2ccc(cc2)Cl)Oc3ccccc3)C[NH+](CC4CC4)C[C@H](COC(C)(C)C)O C35777197
CCc1c(c(n(n1)c2ccc(cc2)F)Oc3ccccc3)C[NH+](C[C@@H](COCc4ccco4)O)C(C)C C35777627
CC[C@@H](C[NH+](CCCOC)CC(=O)N(CCc1c[nH]c2c1cccc2)Cc3ccc(cc3)C(C)(C)C)O C35842607
Cc1cccc(c1)C[NH+](CCc2c[nH]c3c2cccc3)Cc4nc(co4)C(=O)NCc5ccc(cc5)F C36064019
COCCC[NH+](Cc1ccsc1)Cc2ccc(o2)C(c3ccc(cc3)OC)(c4ccc(cc4)OC)O C36202896
CCc1c(c(n(n1)c2ccccc2)Oc3cccc(c3)OC)C[NH+](CC4CC4)C[C@H](COC(C)C)O C36302623
CCc1c(c(n(n1)c2ccccc2)Oc3ccccc3)C[NH+](C[C@H]4CCCO4)C[C@@H](Cc5ccccc5)O C36302990
Cc1c(c(n(n1)c2ccccc2)Oc3ccccc3Cl)C[NH+](C[C@H]4CCCO4)C[C@@H](CCC=C)O C36303546
Cc1c(c(n(n1)c2ccccc2)Oc3ccc(cc3F)F)C[NH+](C[C@H](COCc4ccccc4)O)C(C)C C36304097
CCCC(=O)OC[C@@H](C[NH+](Cc1c(nn(c1Oc2ccccc2F)C)c3ccccc3)CC(C)C)O C36306677
CCc1c(c(n(n1)c2ccccc2)Oc3ccc(cc3)OC)C[NH+](C[C@@H](COCC=C)O)[C@@H](C)CC C36316396
CC[C@@H](C)[NH+](Cc1c(nn(c1Oc2cccc(c2)OC)c3ccccc3)C)C[C@@H](COCC(C)C)O C36341984
CC[C@H](C)[NH+](Cc1c(nn(c1Oc2cccc(c2)OC)c3ccccc3)C)C[C@@H](COCC(C)C)O C36341985
CC[C@@H](C)[NH+](Cc1c(nn(c1Oc2cccc(c2)OC)c3ccccc3)C)C[C@@H](COC(C)(C)C)O C36341986
Cc1c(c(n(n1)c2ccccc2)Oc3ccccc3)C[NH+](Cc4ccccc4)C[C@H](COC(C)(C)C)O C36342149
Cc1ccc(cc1)Oc2c(c(nn2c3ccccc3)C)C[NH+](C[C@H](COCc4ccccc4)O)C(C)C C36345856
CCC[NH+](Cc1c(nn(c1Oc2ccccc2F)c3ccccc3)C)C[C@H](COCc4ccccc4)O C36346050
CC(C)c1c(c(n(n1)c2ccc(cc2)OC)Oc3ccccc3)C[NH+](C[C@@H](COCC=C)O)C(C)C C36346473
CCCCn1c(nnc1SCC(=O)Nc2cc(cc(c2)C(F)(F)F)C(F)(F)F)[C@@H](CC)[NH+](C)C C08685398
CCCCS(=O)(=O)c1ncc(c(n1)Cl)C(=O)NC[C@@H](c2ccc(cc2)C(C)C)[NH+](CC)CC C40986249
CCCC[C@@H](c1nc(cs1)C(=O)NCCCCOc2ccc(cc2C(C)(C)CC)C(C)(C)CC)[NH3+] C43227086
CCCC[C@H](c1nc(cs1)C(=O)NCCCCOc2ccc(cc2C(C)(C)CC)C(C)(C)CC)[NH3+] C43227087
Cc1c(c(n(n1)c2ccccc2)Oc3ccc(cc3)OC)C[NH+](C[C@@H](COC(C)(C)C)O)CC(C)C C36302393
CCc1c(c(n(n1)c2ccccc2)Oc3ccc(cc3)OC)C[NH+](C[C@@H](COCC=C)O)CC(C)C C36316356
Cc1c(c(n(n1)c2ccccc2)Oc3cccc(c3)OC)C[NH+](C[C@@H](COC(C)(C)C)O)CC(C)C C36341972
Cc1c(c(n(n1)c2ccccc2)Oc3cccc(c3)OC)C[NH+](C[C@@H](COCC(C)C)O)CC(C)C C36341964
CCOC(=O)[C@H]1C(=c2cc(ccc2=[NH+]1)OC)/N=N/N3CCN(CC3)C(c4ccccc4)c5ccccc5 C38583515
CCCOC(=O)c1ccc(cc1)N[C@@H]2/C(=N/S(=O)(=O)c3ccc(cc3)OC)/N=c4ccccc4=[NH+]2 C38965517
CC1=N[C@@H](SC1)SCc2ccccc2C(=O)O[C@H](c3ccccc3)C(=O)C4=c5ccccc5=[NH+]C4 C40083987
CC1=N[C@H](SC1)SCc2ccccc2C(=O)O[C@H](c3ccccc3)C(=O)C4=c5ccccc5=[NH+]C4 C40083989
CC(C)(C)OC(=O)N[C@H](C[C@H](Cc1ccccc1)C(=O)N)C(=O)N2CCC[C@@H]2C(=O)OCc3ccccc3 C05459146
CCOc1cc(ccc1OCc2ccccc2C)/C=N/NC(=O)c3ccc(cc3)Cn4c(cc(n4)[N+](=O)[O-])C C02262257
Cc1ccccc1CN([C@@H](c2cccc(c2)F)C(=O)Nc3ccc(cc3)OC)C(=O)CSc4nc(cc(n4)C)C C01407817
CC(C)c1ccc(cc1)[C@@H](C(=O)Nc2ccc(cc2)N(C)C)N(Cc3ccc(cc3)F)C(=O)CN4c5ccccc5C(=O)C4=O C08695735
Cc1cc(nc(n1)SCC(=O)N(Cc2ccc(cc2)OC)[C@@H]([C@H]3CCC=CC3)C(=O)Nc4ccc(cc4)OC)C C08713229
Cc1cccc(c1C)NC(=O)CSC2=NC(=C([C@@H](C2C#N)c3ccccc3Cl)C(=O)OCCOC)C C08837082
CCCC[C@H](CC)CN1C(=O)/C(=C/c2c(nc3c(cccn3c2=O)C)NCCCOC(C)C)/SC1=S C09461240
CC[C@H](C)c1ccccc1O[C@H](CC)C(=O)NNC(=O)c2ccc(cc2)NC(=O)c3ccc(cc3)C(C)(C)C C10683640
CC(C)(C)OC(=O)N[C@@H](Cc1ccccc1)C(=O)NCC2CCC(CC2)C(=O)Nc3ccc4c(c3)OCO4 C13814284
CCCCCOc1ccccc1C(=O)NC(=S)Nc2ccc(cc2)S(=O)(=O)N(CC)c3ccccc3 C14035869
CCCCN(CC(=O)Nc1cc(nn1c2ccc(cc2)C)C(C)(C)C)C(=O)Nc3ccc(cc3)C(F)(F)F C16434944
Cc1cccc(c1)n2c(cc(n2)C(C)(C)C)NC(=O)CN(CC(C)C)C(=O)Nc3c(cccc3C(C)C)C(C)C C16438288
Cc1ccc(cc1)NC(=O)N(CCCOC)CC(=O)N(Cc2cccn2Cc3ccccc3Cl)CC(C)C C16463084
CCOCCOC(=O)C1=C(NC2=C([C@@H]1c3cccc(c3OC)OC)C(=O)C[C@H](C2)c4ccc(cc4)Cl)C C02776469
CCCCOC(=O)C1=C(NC2=C([C@@H]1c3ccccc3OC(C)C)C(=O)C[C@@H](C2)c4ccc(c(c4)OC)OC)C C19892495
CCCCOc1ccccc1C(=O)NC(=S)Nc2ccc(cc2)NC(=O)[C@@H](C)Oc3ccccc3Cl C20119619
CCOc1ccccc1N(CC(=O)NCc2cccc(c2)OC(C)C)S(=O)(=O)c3ccc(cc3)SC C22370041
Cc1cc(c(cc1C)[C@H](C)NC(=O)CN(c2ccc(cc2)OC)S(=O)(=O)c3ccc(c(c3)OC)OC)C C22535685
Cc1cc(cc(c1)N(CC(=O)NCCCSC2CCCCC2)S(=O)(=O)c3ccc(c(c3)OC)OC)C C22344495
CCCCN1C(=C([C@@H](NC1=O)c2cccc(c2)NC(=O)Nc3ccccc3C)C(=O)OCC)c4ccccc4 C33532552
CCCCCCNC(=O)Cc1csc(n1)NC(=O)CN(CC(C)C)C(=O)c2ccc(cc2Cl)Cl C33679099
CCCN(CCC)C(=O)[C@H](CC(C)C)N1CC2=C(C1=O)[C@H](NC(=O)N2CC=C)c3ccccc3C(F)(F)F C34791546
CCCCN([C@H](CC)c1nc2ccccc2c(=O)n1c3ccccc3OC)C(=O)Nc4ccc(cc4)[N+](=O)[O-] C34857176
Cc1cc(ccc1O[C@@H](C)C(=O)N/N=C/c2ccc(c(c2)OC)OC(=O)c3ccc(c(c3)OC)OC)Cl C33959221
C[C@@H](CC(=O)N(CCC(=O)Nc1nnc(s1)c2cccc(c2)Br)CCOC)CC(C)(C)C C35145497
CCCCN1C(=C([C@H](NC1=O)c2cccc(c2)NC(=O)c3ccc(cc3Cl)[N+](=O)[O-])C(=O)OC(C)C)C C35708006
CCCN1C(=C([C@H](NC1=O)c2ccc(cc2)NC(=O)Nc3ccccc3CC)C(=O)OCC)c4ccccc4 C35711527
Cc1cccc(c1)CN2[C@@H]([C@@H](OC2=O)c3ccc(cc3)NC(=O)c4ccc(cc4)OC)C(=O)NCCC(C)C C36217495
CCC(CC)[C@@H](C(=O)NC1CCCCC1)N(Cc2ccco2)C(=O)[C@@H]3CCCN3C(=O)OCc4ccccc4 C36494041
CCCCCC(=O)N(Cc1ccco1)[C@@H](c2ccc(cc2C)C)C(=O)NCS(=O)(=O)c3ccc(cc3)C C36504011
CCCCCCN([C@@H]([C@@H](C)c1ccccc1)C(=O)NCS(=O)(=O)c2ccc(cc2)C)C(=O)c3ccco3 C36513027
CCCCNC(=O)[C@H](c1ccc(cc1)C)N(c2ccccc2Cl)C(=O)c3cc(cc(c3)[N+](=O)[O-])[N+](=O)[O-] C36543371
Cc1ccccc1CC(=O)N(Cc2ccc(o2)C)[C@@H](c3ccc4c(c3)OCO4)C(=O)NC(C)(C)CC(C)(C)C C36556831
CCCC[C@@H](CC)C(=O)N(CCC)[C@@H](c1ccc2c(c1)OCO2)C(=O)NCS(=O)(=O)c3ccc(cc3)C C36565061
CC(C)(C)CC(C)(C)NC(=O)[C@H](c1ccc(cc1)[N+](=O)[O-])N(C(=O)CNC(=O)c2ccccc2)C(C)(C)C C36591236
Cc1ccc(o1)CN([C@H](c2ccc(cc2)N(C)C)C(=O)NC(C)(C)CC(C)(C)C)C(=O)c3ccc(cc3)OC C36595678
Cc1ccc(o1)CN([C@@H](c2ccc(cc2)OC)C(=O)NC(C)(C)CC(C)(C)C)C(=O)c3cccc(c3)[N+](=O)[O-] C36601499
Cc1ccc(o1)CN([C@H](c2cccc(c2)OC)C(=O)NC(C)(C)CC(C)(C)C)C(=O)c3ccc(cc3)[N+](=O)[O-] C36603020
CCCCN1c2ccc(cc2/C(=N/NC(=O)CCCCCNC(=O)c3ccccc3Br)/C1=O)C C38180234
CC(C)CCN(CC(=O)Nc1cc(nn1c2ccc(cc2)OC)C(C)(C)C)C(=O)c3ccc(cc3)C(C)(C)C C40361528
CCCCSc1nc2n(n1)[C@@H](C(=C(N2)C)C(=O)OCC)c3cc(c(c(c3)Br)OCC)OC C40987075
CCCCSc1nc2n(n1)[C@@H](C(=C(N2)C)C(=O)OCC=C)c3ccccc3OCc4ccc(cc4)Cl C41001600
CCCCOc1ccc(cc1[C@H]2C(=C(Nc3n2nc(n3)SCC)C)C(=O)OCCCC)Br C41003885
CCO/C(=C(/C=C)\OC)/C=C\CCN1c2ccccc2/C(=N/NC(=O)COc3ccc4ccccc4c3)/C1=O C46085067
Cc1ccc(cc1NC(=O)CSc2nnc(n2Cc3ccco3)CNc4cccc(c4)C(F)(F)F)Cl C00930199
Cc1ccc(cc1)c2nnc(n2c3ccc(cc3)Cl)SCC(=O)N/N=C/c4ccc(c(c4)OC)OC(=O)C C01761846
C=CCn1c(nnc1SCC(=O)Nc2c(c3c(s2)CCCC3)C#N)CCCOc4ccc(cc4Cl)Cl C01804645
CCCCC(=O)N(Cc1ccc(o1)C)[C@H]([C@H](C)c2ccccc2)C(=O)NCS(=O)(=O)c3ccc(cc3)C C36603847
C/C=C\[C@H](C(=O)NC(C)(C)CC(C)(C)C)N(c1ccccc1)C(=O)[C@@H]2CCCN2C(=O)OCc3ccccc3 C36604330
CC[NH+](CC)c1ccc(c(c1)C)n2nc3cc(c(cc3n2)NC(=S)NC(=O)c4cccc(c4)OC(C)C)C C59331616
Cc1ccc(cc1)N(C[C@@H](C[NH+](Cc2ccccc2)Cc3ccccc3)O)S(=O)(=O)c4ccc(cc4)[N+](=O)[O-] C01843730
CCC(C)(C)n1c(nnn1)[C@@H](c2cc3c(cc(cc3[nH]c2=O)C)C)[NH+](Cc4ccccc4)Cc5ccco5 C06149031
CCC(C)(C)n1c(nnn1)[C@@H](c2cc3cc(c(cc3[nH]c2=O)C)C)[NH+](Cc4ccccc4)Cc5ccco5 C06149068
CCC(C)(C)n1c(nnn1)[C@@H](c2cc3ccc(c(c3[nH]c2=O)C)C)[NH+](Cc4ccccc4)Cc5ccco5 C06149249
CCC(C)(C)n1c(nnn1)[C@H](c2cc3ccc(c(c3[nH]c2=O)C)C)[NH+](Cc4ccccc4)Cc5ccco5 C06149536
CCc1ccc2c(c1)cc(c(=O)[nH]2)[C@H](c3nnnn3C4CCCC4)[NH+](Cc5ccc(cc5)F)Cc6ccco6 C06198191
C[NH+](C)CCCN(c1nc2ccccc2s1)C(=O)c3ccccc3NS(=O)(=O)c4ccc(cc4)F C09292523
C[NH+](C)CCCN(c1nc2ccccc2s1)C(=O)c3ccc(cc3)NS(=O)(=O)c4ccc(cc4)F C09292531
CCc1ccc2c(c1)cc(c(=O)[nH]2)C[NH+](Cc3ccc4c(c3)OCO4)[C@H](CC)c5nnnn5C(C)(C)CC C13034002
CCc1ccc2c(c1)cc(c(=O)[nH]2)C[NH+](Cc3cccs3)[C@@H](CC)c4nnnn4Cc5ccc(cc5)F C13063738
CC[C@@H](c1nnnn1CCc2ccccc2)[NH+](CCc3ccccc3)Cc4cc5ccc(cc5[nH]c4=O)OC C13064356
CC[C@@H](c1nnnn1Cc2ccccc2)[NH+](Cc3ccc(cc3)F)Cc4cc5cc(c(cc5[nH]c4=O)C)C C13064639
CC[C@@H](c1nnnn1Cc2ccc(cc2)F)[NH+](Cc3ccccc3)Cc4cc5cc(c(cc5[nH]c4=O)C)C C13064693
CC[C@H](c1nnnn1Cc2ccc(cc2)F)[NH+](Cc3cccs3)Cc4cc5cc(c(cc5[nH]c4=O)C)C C13064696
CC[C@H](c1nnnn1CCc2ccccc2)[NH+](CCc3ccccc3)Cc4cc5cc(c(cc5[nH]c4=O)C)C C13064736
Cc1ccccc1CC[NH+](Cc2cc3cc(cc(c3[nH]c2=O)C)C)Cc4nnnn4Cc5ccc(cc5)F C13065563
Cc1ccc2cc(c(=O)[nH]c2c1)[C@H](c3nnnn3C(C)(C)C)[NH+](Cc4ccccc4)Cc5ccc(cc5)OC C06409953
COc1ccc(cc1)S[C@@H]2C[C@H]([NH+](C2)Cc3ccccc3OCC=C)C(=O)NCc4cn5ccccc5n4 C12246534
CC[C@H](c1nnnn1Cc2ccco2)[NH+](CCc3ccccc3C)Cc4cc5cc(cc(c5[nH]c4=O)C)C C13495912
CC[C@@H](c1nnnn1Cc2ccco2)[NH+](CCc3ccccc3C)Cc4cc5cc(cc(c5[nH]c4=O)C)C C13495913
CCC[C@@H](c1nnnn1Cc2ccccc2)[NH+](Cc3cc4cc5c(cc4[nH]c3=O)OCO5)C6CCCCC6 C13500204
CCOc1cccc(c1OCc2ccccc2Cl)C[NH2+]CCCSc3nnnn3c4ccccc4 C13729833
C[NH+](C)CCCn1c(=O)c2ccccc2nc1SCC(=O)Nc3nc(cs3)c4cccc(c4)Br C02618857
CCOC(=O)c1ccc(cc1)/[NH+]=c\2/c(cc3c(cnc(c3o2)C)COC(=O)C)C(=O)Nc4cccc(c4)C C20616997
Cc1ccc(cc1)Cc2c(nc3nc(nn3c2C)SCC(=O)NCCC[NH+](CC(C)C)CC(C)C)C C20681646
COc1cccc(c1OCc2ccc(cc2Cl)Cl)C[NH2+]CCSc3nnnn3c4ccccc4 C22107803
CC(C)(C)c1ccc(cc1)c2nc(on2)C[NH+]3CCC(CC3)C(=O)NCc4ccc(cc4)Cn5ccnc5 C30978069
c1cc(oc1)CSCCCNC(=O)[C@@H]2CCC[NH+](C2)Cc3nc(no3)c4ccc(cc4Cl)Cl C31055857
CC[NH+](CC)[C@H](CCCCNC(=O)c1ccccc1)C(=O)N/N=C/c2ccc(o2)c3ccc(cc3)[N+](=O)[O-] C35006938
C[C@H]1CCCC[NH+]1CCCNC(=O)CSc2nc(cc(n2)Cl)N3CCN([C@@H](C3)C)C(=O)CC(C)(C)C C35294157
Cc1cccc(c1)CO[C@]2(C[C@@H]3[C@H]([C@H](C2)OCc4cccc(c4)Cl)OC(O3)(C)C)C(=O)NCC[NH+](C)C C35591777
Cc1ccc(cc1)n2cc(nc2NC(=O)CN(CC[NH+](C)C)C(=O)c3ccccc3)c4ccc(cc4)Cl C35694936
Cc1c(c(n(n1)c2ccccc2)Oc3ccccc3OC)C[NH+](C[C@@H](COCc4ccccc4)O)C(C)C C35777211
Cc1c(c(n(n1)c2ccccc2)Oc3ccc(cc3)OC)C[NH+](C[C@@H](COCc4ccccc4)O)C(C)C C35777892
CCCC[C@H](CC)C(=O)N1CCN(CC1)c2[nH]c(=O)cc(n2)C[NH+]3CCN(CC3)c4cccc(c4C)C C35926558
CC(C)(C)NC(=O)N(CC[NH+](C)C)Cc1cnc(n1Cc2ccccc2)S(=O)(=O)Cc3ccccc3F C36040540
CC[C@@H](C)[NH+](Cc1c(nn(c1Oc2ccccc2OC)c3ccccc3)C)C[C@@H](COCc4ccccc4)O C36302051
Cc1c(c(n(n1)c2ccccc2)Oc3ccc(cc3)OC)C[NH+](Cc4ccco4)C[C@H](COCC(C)C)O C36302500
Cc1c(c(n(n1)c2ccccc2)Oc3ccccc3Cl)C[NH+](C[C@@H]4CCCO4)C[C@@H](COCC(C)C)O C36303538
Cc1c(c(n(n1)c2ccccc2)Oc3ccccc3Cl)C[NH+](C[C@@H]4CCCO4)C[C@@H](COCC=C)O C36303558
Cc1c(c(n(n1)c2ccccc2)Oc3ccc(cc3)Cl)C[NH+](Cc4ccco4)C[C@H](COC(C)C)O C36303673
CC(C)COC[C@H](C[NH+](Cc1ccco1)Cc2c(nn(c2Oc3cccc(c3)OC)C)c4ccccc4)O C36305371
CCN(CC)C(=O)c1ccccc1NC(=O)[C@H]2CCC[NH+](C2)Cc3nc(no3)c4ccc(cc4)C(C)(C)C C38903296
CC[C@@H](c1ccc(c(c1)OC)OC)NC(=O)[C@H]2CCC[NH+](C2)Cc3nc(no3)c4ccc(cc4)C(C)(C)C C38903897
Cc1ccc(c(c1)C)NC(=O)c2c3c(sc2NC(=O)C[NH2+]CCN4CCOCC4)C[C@@H](CC3)C(C)(C)C C22939044
COc1cccc(c1OCc2c(cccc2Cl)F)C[NH2+]CCCSc3nnnn3c4ccccc4 C40722465
CCOc1cc(cc(c1OCc2cccc(c2)C)Cl)C[NH2+]CCSc3nnnn3c4ccccc4 C40741863
CC(C)(C)OC(=O)NC1CCN(CC1)C(=O)C2CC[NH+](CC2)Cc3nc(no3)c4ccc(c(c4)OC)OC C40928578
Cc1cccc(c1)S(=O)(=O)N[C@@H](CC2=c3ccccc3=[NH+]C2)C(=O)O[C@@H](C)C(=O)c4ccc(cc4)F C63187684
CC(C)[C@@H](C(=O)OCC(=O)C1=c2ccccc2=[NH+][C@H]1c3ccccc3)NS(=O)(=O)/C=C/c4ccccc4 C39944075
C[NH+](C)[C@H](CNC(=O)c1cc(ccc1Cl)S(=O)(=O)N(C)Cc2ccccc2)c3ccccc3 C03313029
C[C@H](c1nnc(n1c2ccc(cc2)Cl)SCC(=O)Nc3ccccc3C(F)(F)F)[NH+](C)C C09103487
CCOc1ccccc1C[NH+]2C[C@H](C[C@H]2C(=O)OC)NC(=O)c3cc(ccc3Cl)C(F)(F)F C11841535
Cc1c(cco1)C(=O)N(C)[C@H](Cc2ccccc2F)C3CC[NH+](CC3)Cc4ccc(cc4)NC(=O)C C12159334
C[NH+]1CCC(CC1)N(C2CC2)S(=O)(=O)c3ccc(cc3)NC(=O)C(c4ccccc4)c5ccccc5 C16080364
CCCN(C1CC[NH+](CC1)C)S(=O)(=O)c2ccc(cc2)NC(=O)c3ccccc3C(F)(F)F C16080632
CC[NH+](CC)[C@H](CNC(=O)C1CCN(CC1)S(=O)(=O)c2ccccc2F)c3ccccc3Cl C18015895
c1ccc(cc1)C[C@@H](C2CC[NH+](CC2)Cc3cc4ccccc4[nH]c3=O)N(C5CC5)C(=O)c6ccco6 C20232939
CC[C@@H](C[NH+](C)Cc1ccccc1)NC(=O)CCN2c3ccccc3Sc4c(cccn4)C2=O C20864639
Cc1c(cn(n1)C)CN(C)[C@@H](Cc2ccc(cc2)F)C3CC[NH+](CC3)Cc4ccc(s4)NC(=O)C C23129436
CC[NH+](CC)[C@H](CNC(=O)CSc1nn(c(=S)s1)c2ccc(cc2)Cl)c3ccco3 C24852951
Cc1c(sc2c1c(=O)n(cn2)CCC(=O)NCc3ccccc3c4ccc(cc4)C[NH+](C)C)C C25521504
CC(=O)N(c1ccccc1F)c2nc(cs2)/C=C/C(=O)NCc3ccccc3C[NH+]4CCCCC4 C30552200
CC(C)(C)SCCNC(=O)C1CC[NH+](CC1)Cc2nc(no2)c3ccc(cc3)Br C30979282
CC[NH+](CC)CCC[C@@H](C)NC(=O)[C@@H]1Cc2ccccc2CN1S(=O)(=O)c3ccc(cc3)F C32642388
c1cc(ccc1CNC(=O)Cn2ccc3c2cc[nH+]c3SCc4ccc(cc4)F)N5CCOCC5 C33298586
Cc1cccc(c1)C[NH+](C[C@H]2CCCO2)C[C@@H](C(=O)NCc3ccncc3)Oc4ccc(c(c4)F)F C34708285
Cc1c(c(=O)n(c(n1)S[C@H](C)C(=O)NCCC[NH+]2CCCC[C@@H]2C)C)Cc3ccc(cc3)F C35158238
CC[NH+](CC)CCC[C@@H](C)NC(=O)[C@@H](C)Sc1nc(c(c(=O)n1C)Cc2ccccc2F)C C35158305
CC[NH+](CC)CCC[C@@H](C)NC(=O)[C@H](C)Sc1nc(c(c(=O)n1C)Cc2ccccc2F)C C35158307
Cc1cccc2n1c(cn2)[C@H](CC(=O)NC3CC[NH+](CC3)Cc4ccccc4)c5ccccc5OC C35417961
c1cc(c(c(c1)Cl)Cl)C[NH+](Cc2ccc(cc2)F)Cc3nc(co3)C(=O)NCc4cccnc4 C35710275
Cc1c(c(n(n1)c2ccccc2)Oc3ccccc3Cl)C[NH+](C[C@@H]4CCCO4)C[C@@H](C(C)C)O C35777668
c1ccc(c(c1)CN2CC[NH+](CC2)Cc3nc(co3)C(=O)NCc4cccc(c4)C(F)(F)F)Cl C35840599
c1cc(ccc1C[NH+](Cc2ccc(c(c2)Cl)Cl)Cc3nc(co3)C(=O)NC[C@H]4CCCO4)F C36053811
c1ccc(c(c1)C[NH+](Cc2cccc(c2)C(F)(F)F)Cc3nc(co3)C(=O)NCCc4ccccn4)F C36065360
Cc1ccsc1C[NH+](Cc2cccc(c2)C(F)(F)F)Cc3nc(co3)C(=O)NC[C@@H]4CCCO4 C36065391
Cc1ccc(c(c1)C)C[NH+](Cc2cccc(c2)C(F)(F)F)Cc3nc(co3)C(=O)NCc4ccncc4 C36065530
CCOC[C@H](C[NH+](CCC(C)C)Cc1c(noc1N2CCc3ccccc3C2)c4ccccc4)O C36246136
Cc1c(c(n(n1)c2ccccc2)Oc3ccccc3Cl)C[NH+](CC4CC4)C[C@@H](COC(C)C)O C36303579
CC(C)OC[C@@H](C[NH+](Cc1c(nn(c1Oc2ccc(cc2)Cl)C)c3ccccc3)CC4CC4)O C36305205
CC(C)(C)OC[C@@H](C[NH+](Cc1c(nn(c1Oc2ccccc2F)C)c3ccccc3)CC4CC4)O C36306885
Cn1c(c(c(n1)c2ccccc2)C[NH+](Cc3ccco3)C[C@H](CCC=C)O)Oc4ccc(cc4)F C36307508
Cc1ccc(cc1)Oc2c(c(nn2C)c3ccccc3)C[NH+](CC4CC4)C[C@H](COC(C)(C)C)O C36316087
CC(C)C[NH+](Cc1c(nn(c1Oc2ccc(cc2F)F)C)c3ccccc3)C[C@H](COCC#C)O C36316117
CCC[NH+](Cc1c(nn(c1Oc2cccc(c2)F)c3ccc(cc3)F)C)C[C@H](COC(C)(C)C)O C36346664
Cc1ccccc1c2nc(on2)C[NH+]3CCC[C@H](C3)C(=O)NCCCSCc4ccccc4F C38887407
CC(C)(C)SCCNC(=O)[C@@H]1CCC[NH+](C1)Cc2nc(no2)c3ccc(cc3)Br C38905278
c1ccc(cc1)CC(=O)N(CC(=O)NC2=CC3=CC=N[C@H]3C=C2)C4CC[NH+](CC4)Cc5ccccc5 C39330418
COCC[NH2+][C@H]1C[C@H](N2[C@H](C1)C3=NC4=CC=CCC4=C3C[C@H]2C(=O)OC)c5ccc(cc5)C(F)(F)F C39560839
CC(=O)c1ccccc1OC[C@H](C[NH+](Cc2ccc(cc2Cl)Cl)[C@@H]3CCS(=O)(=O)C3)O C40319823
CC(C)(C)SCCNC(=O)[C@H]1CCC[NH+](C1)Cc2nc(no2)c3cccc(c3)Br C44813988
CC[C@H](C(=O)NCc1ccc(cc1)C[NH+]2CCC[C@@H](C2)C)N(c3ccc(cc3)F)S(=O)(=O)C C44879353
CCC[NH2+]Cc1ccc(nc1)c2ccc(cc2)CN(C[C@H]3CCCO3)C(=O)[C@H]4CC(=O)c5c4cccc5 C45190943
C[NH+](Cc1ccccc1NCC(=O)N([C@H]2CCS(=O)(=O)C2)C3CCCCC3)C4CCCCC4 C57585543
C[C@@H]1C[C@@H](C[NH+](C1)Cc2ccccc2CNC(=O)c3c(cco3)CS(=O)(=O)c4ccccc4)C C59060997
Cc1ccc2=[NH+][C@@H](C(=c2c1)CCN(Cc3cc(c(c(c3)OC)OC)OC)C(=S)NC(C)(C)C)C C63440253
CN(Cc1ccccc1)S(=O)(=O)c2ccc(c(c2)C(=O)NCCC3=c4ccccc4=[NH+]C3)Cl C63732945
CN(C)c1ccc(cc1)[C@H](CNC(=O)[C@H]2CC(=O)N(C2)Cc3ccccc3)C4=c5ccccc5=[NH+]C4 C63780695
CN(C)c1ccc(cc1)[C@H](CNC(=O)c2cccc(c2)CN3CCCC3=O)C4=c5ccccc5=[NH+]C4 C64705417
CC(C)(C)OC(=O)N[C@H](C[C@@H](Cc1ccccc1)C(=O)N)C(=O)N2CCC[C@@H]2C(=O)OCc3ccccc3 C05459120
CC1=NC(=C([C@H](C1C(=O)Nc2ccccc2)c3ccc(c(c3)OC)OC)C#N)SCC(=O)OCc4ccccc4 C00859160
Cc1cc(nc(n1)SCC(=O)N(Cc2ccc(cc2)F)[C@@H]([C@@H]3CCC=CC3)C(=O)Nc4ccc(cc4)OC)C C01407991
CCOc1cc(cc(c1OC)Br)/C=N/NC(=O)[C@@H](CC(C)C)NC(=O)c2ccc(cc2)Cl C10001033
CCCCN(CC)S(=O)(=O)c1ccc(cc1)C(=O)Nc2nc(cs2)c3cc4cccc(c4o3)OCC C10750282
CCOc1ccc2c(c1)cc(o2)c3csc(n3)NC(=O)c4ccc(cc4)S(=O)(=O)N(CC=C)CC=C C10884903
Cc1cccc(c1)CCN([C@@H](c2cc(c(c(c2)OC)OC)OC)C(=O)NC3CCCCC3)C(=O)c4ccco4 C12479018
COCCOc1cc(c(cc1Cl)Cl)N(CC(=O)Nc2cc(cc(c2)Cl)Cl)S(=O)(=O)c3ccc(cc3)Cl C12951231
Cc1ccc(cc1)n2c(cc(n2)C(C)(C)C)NC(=O)CN(CCOC)C(=O)Nc3ccc(cc3)C(F)(F)F C16435547
Cc1cccc(c1)n2c(cc(n2)C(C)(C)C)NC(=O)CN(CCCOC)C(=O)c3cccc(c3)C(F)(F)F C16437102
CCCCCN(CC(=O)Nc1cc(nn1c2ccccc2Cl)C(C)(C)C)C(=O)c3ccc(cc3)[N+](=O)[O-] C16437686
CC[C@@H](C)N(Cc1cccn1Cc2cccc(c2)OC)C(=O)CN(CC(C)C)C(=O)Nc3cccc(c3)C#N C16464180
CC[C@@H](C)[C@H](C(=O)Nc1nnc(s1)c2ccc(cc2)N(C)C)NC(=O)Nc3c(cccc3C(C)C)C(C)C C16607408
CC1=C([C@@H](C2=C(N1)C[C@@H](CC2=O)c3ccc(c(c3)OC)OC)c4ccccc4OC(C)C)C(=O)OCC(C)C C00648476
CCCCN(C)S(=O)(=O)c1ccc(cc1)C(=O)Nc2cc(nn2c3nc4c(cccc4s3)OCC)C C21686359
CCOc1ccccc1N(CC(=O)NCCCc2cccc(c2)OC(C)C)S(=O)(=O)c3ccc(cc3)C C22321985
CCOc1ccccc1N(CC(=O)N[C@@H](C)COc2ccccc2C)S(=O)(=O)c3ccc(cc3)SC C22370119
Cc1ccc(cc1C)NC(=O)N(CC=C)CC(=O)N(CCc2ccc(c(c2)OC)OC)Cc3ccc(s3)C C33445408
CCCN(CC(=O)N(CCc1ccc(c(c1)OC)OC)Cc2ccc(s2)C)C(=O)Nc3ccc(cc3)CC C34795263
C[C@H](CCCN(Cc1ccccc1OC)C(=O)c2cccc(c2)[N+](=O)[O-])Nc3cc(cc4c3nccc4)OC C35095921
C[C@@H](CCCN(Cc1ccc(cc1)N(C)C)S(=O)(=O)c2ccccc2)Nc3cc(cc4c3nccc4)OC C35096075
CCCN1C(=C([C@H](NC1=O)c2cccc(c2)NC(=O)Nc3c(cccc3C(C)C)C(C)C)C(=O)OC(C)C)C C35265848
CC[C@H](C)NC(=O)c1ccc(cc1)CSc2nc(cc(n2)Cl)N(C)CCc3ccc(c(c3)OC)OC C35328781
Cc1ccc(cc1)CN(CCc2c[nH]c3c2cccc3)C(=O)CN(CCCOC)C(=O)Nc4cccc(c4)C C35351135
CCCN1C(=C([C@@H](NC1=O)c2cccc(c2)NC(=O)c3ccc(cc3Cl)[N+](=O)[O-])C(=O)OCC(C)C)C C35710937
CCCN1C(=C([C@H](NC1=O)c2cccc(c2)NC(=O)Nc3cc(cc(c3)OC)OC)C(=O)OCC(C)C)C C35712244
CC(C)CN(CC(=O)N(CCc1ccc(c(c1)OC)OC)Cc2cccs2)C(=O)Nc3cccc(c3)F C35799354
CC(C)CC(=O)N(CC(C)C)CC(=O)Nc1nc(cn1c2cc(cc(c2)OC)OC)c3ccc(cc3)Cl C36058174
CCCCNC(=O)[C@H](C1CCCCC1)N(Cc2ccco2)C(=O)[C@@H]3CCCN3C(=O)OCc4ccccc4 C36493982
CCCCC/C=C/C(=O)N(Cc1ccco1)[C@@H](C2CCCCC2)C(=O)NCS(=O)(=O)c3ccc(cc3)C C36495774
CC(C)(C)NC(=O)[C@@H](c1ccc(cc1)[N+](=O)[O-])N(Cc2ccco2)C(=O)C(c3ccccc3)c4ccccc4 C36503612
CCCCCC(=O)N(Cc1ccco1)[C@H](c2ccc(cc2C)C)C(=O)NCS(=O)(=O)c3ccc(cc3)C C36504012
C[C@H](c1ccccc1)[C@@H](C(=O)NC(C)(C)CC(C)(C)C)N(Cc2ccco2)C(=O)CNC(=O)c3ccccc3 C36504340
CCCCCCN([C@H](c1ccc2c(c1)OCO2)C(=O)NCS(=O)(=O)c3ccc(cc3)C)C(=O)CC(C)C C36508842
CCCCC/C=C/C(=O)N(CCC)[C@@H](c1ccc2c(c1)OCO2)C(=O)NCS(=O)(=O)c3ccc(cc3)C C36563972
CCC/C=C/[C@H](C(=O)NC(C)(C)CC(C)(C)C)N(C(=O)[C@@H]1CCCN1C(=O)OCc2ccccc2)C(C)(C)C C36579485
CC(C)(C)CC(C)(C)NC(=O)[C@H](c1ccccc1O)N(C(=O)c2cc(cc(c2)[N+](=O)[O-])[N+](=O)[O-])C(C)(C)C C36583724
Cc1ccc(o1)CN([C@@H](c2ccc(cc2)N(C)C)C(=O)NC(C)(C)CC(C)(C)C)C(=O)c3cccc(c3O)O C36597834
Cc1ccc(o1)CN([C@@H]([C@H](C)c2ccccc2)C(=O)NC(C)(C)CC(C)(C)C)C(=O)c3cccc(c3)[N+](=O)[O-] C36601388
CC1(O[C@@H]2[C@@H](O[C@@H]3[C@@H]([C@@H]2O1)OC(O3)(C)C)COC(=O)[C@H](CCSC)NC(=O)OCc4ccccc4)C C38536589
CCOc1cc(ccc1OCC=C)[C@H]2c3c(n[nH]c3C(=O)N2CCCOC(C)C)c4cc(ccc4O)Cl C39899340
CCCCSc1nc2n(n1)[C@H](C(=C(N2)C)C(=O)N)c3ccc(c(c3)OCC)OCc4ccccc4Cl C40986796
CCCCSc1nc2n(n1)[C@@H](C(=C(N2)C)C(=O)OCCC)c3ccccc3OCc4ccccc4Cl C41001679
CCCSc1nc2n(n1)[C@@H](C(=C(N2)C)C(=O)Nc3ccccc3OCC)c4ccc(c(c4)OC)OCC C41022031
CCSc1nc2n(n1)[C@H](C(=C(N2)C)C(=O)Nc3cccc(c3C)C)c4ccc(c(c4)OC)OCCC(C)C C41023571
CCCC[C@H]1C[C@@](OC1=O)(C)c2csc(n2)NCCNc3nc(cs3)[C@]4(C[C@H](C(=O)O4)CCCC)C C13549614
CCOC(=O)c1c(c(sc1N/C=C(/C#N)\c2nc(cs2)c3ccc(cc3C)C)C(=O)OC(C)(C)C)C C02264468
[H]/N=c/1\c(=C\c2cn(c3c2cccc3)CCOc4ccccc4C)\c(=O)nc-5s/c(=C/CCCCCC)/[nH]n15 C01818628
CCCCC(=O)N(Cc1ccc(o1)C)[C@H]([C@@H](C)c2ccccc2)C(=O)NCS(=O)(=O)c3ccc(cc3)C C36603845
CCCN(CCC)C(=O)COc1ccc(cc1OC)c2[nH]c(=O)c3c4c(sc3n2)C[C@H](CC4)C(C)(C)C C65002500
CCC(C)(C)n1c(nnn1)[C@H](c2cc3c(ccc(c3[nH]c2=O)C)C)[NH+](Cc4ccccc4)Cc5cccnc5 C06077648
CCc1ccc2c(c1)cc(c(=O)[nH]2)[C@@H](c3nnnn3C(C)(C)C)[NH+](Cc4ccc(cc4)F)Cc5ccco5 C06197883
CCc1ccc2c(c1)cc(c(=O)[nH]2)[C@H](c3nnnn3C(C)(C)C)[NH+](Cc4ccc(cc4)F)Cc5ccco5 C06198125
CCc1ccc2c(c1)cc(c(=O)[nH]2)[C@H](c3nnnn3C(C)(C)CC)[NH+](Cc4cccs4)C[C@@H]5CCCO5 C06198175
CCc1ccc2c(c1)cc(c(=O)[nH]2)[C@H](c3nnnn3C4CCCCC4)[NH+](Cc5ccccc5)Cc6cccnc6 C06135309
Cc1c(ccc(c1OC)C[NH+]2C[C@H](C[C@H]2C(=O)OC)NC(=O)c3cc(ccc3Cl)C(F)(F)F)OC C11968705
CCc1ccc2c(c1)cc(c(=O)[nH]2)C[NH+](Cc3ccc4c(c3)OCO4)[C@H](CC)c5nnnn5C6CCCC6 C13034025
CCc1ccc2c(c1)cc(c(=O)[nH]2)C[NH+](Cc3ccccc3OC)[C@@H](CC)c4nnnn4Cc5ccccc5 C13063698
CCc1ccc2c(c1)cc(c(=O)[nH]2)C[NH+](CCc3ccccc3)[C@@H](CC)c4nnnn4CCc5ccccc5 C13063762
CC[C@H](c1nnnn1CCc2ccccc2)[NH+](Cc3ccc(cc3)F)Cc4cc5ccc(cc5[nH]c4=O)C C13063964
CC[C@@H](c1nnnn1C(C)(C)CC)[NH+](Cc2ccc3c(c2)OCO3)Cc4cc5cc(c(cc5[nH]c4=O)C)C C13064570
CC[C@H](c1nnnn1Cc2ccccc2)[NH+](Cc3ccccc3OC)Cc4cc5cc(c(cc5[nH]c4=O)C)C C13064652
CC[C@@H](c1nnnn1C(C)(C)C)[NH+](CCc2ccc(c(c2)OC)OC)Cc3cc4c(ccc(c4[nH]c3=O)C)C C13065169
Cc1ccc2cc(c(=O)[nH]c2c1)[C@H](c3nnnn3C(C)(C)C)[NH+](CCc4ccccc4)Cc5cccs5 C06409942
CC[C@H](c1nnnn1CCc2ccccc2)[NH+](CCc3ccccc3)Cc4cc5cc(cc(c5[nH]c4=O)C)C C13495852
CCC[C@H](c1nnnn1C[C@@H]2CCCO2)[NH+](CCc3cccc(c3)C)Cc4cc5cc(ccc5[nH]c4=O)C C13501000
CC[C@H](c1nnnn1CCc2ccccc2)[NH+](Cc3cc4cc5c(cc4[nH]c3=O)OCO5)C6CCCCC6 C13501218
CCOc1cc(ccc1Oc2nnnn2c3ccccc3)C[NH2+]CCNc4ccc(cc4Cl)[N+](=O)[O-] C13729621
CCCN(Cc1cccn1Cc2ccc(o2)C(=O)N[C@@H](C)CCC[NH+](CC)CC)C(=O)Nc3ccccc3F C16534006
CC[NH+](CC)CCC[C@H](C)NC(=O)c1ccc(o1)CN2C(=C([C@@H](CC2=O)c3ccccc3)C(=O)OCC)C C16611902
CCOc1cc(ccc1OCc2ccccc2Cl)C[NH2+]CCCSc3nnnn3c4ccccc4 C22108887
CCOc1cc(cc(c1OCc2ccccc2)Cl)C[NH2+]CCCSc3nnnn3c4ccccc4 C22108943
CCOc1cc(cc(c1OCC)OCC)C(=O)NC[C@@H](c2ccc(cc2)N(C)C)[NH+]3CCc4ccccc4C3 C22418198
CC(C)(C)c1ccc(cc1)c2nc(on2)C[NH+]3CCC(CC3)C(=O)NCc4cccc(c4)CN5CCOCC5 C30978083
CCc1ccccc1n2c(=O)c3ccccc3nc2[C@@H](C)N(CC[NH+](C)C)C(=O)Nc4ccc(cc4)[N+](=O)[O-] C34759226
CCOc1ccccc1n2c(=O)c3ccccc3nc2[C@H](C)N(CC[NH+](C)C)C(=O)Nc4cccc(c4)F C35093139
CC[NH+](CC)CCC[C@H](C)NC(=O)CSc1nc(cc(n1)Cl)N2CCN([C@@H](C2)C)C(=O)CC(C)C C35294165
CC[NH+](CC)CCC[C@H](C)NC(=O)CSc1nc(cc(n1)Cl)N2CCN(CC2)C(=O)C(C)(C)C C35305389
CCCNC(=O)N1CCN(CC1)c2cc(nc(n2)SCC(=O)N[C@@H](C)CCC[NH+](CC)CC)Cl C35318037
Cc1cc(nc(n1)SCc2ccc(cc2)C(=O)NCC[NH+](C)C)N(C)CCc3ccc(c(c3)OC)OC C35665269
COc1ccc(cc1)C(c2ccc(cc2)OC)(c3ccc(o3)C[NH+](Cc4cccc(c4OC)OC)C5CC5)O C35745185
Cc1c(c(n(n1)c2ccccc2)Oc3ccccc3OC)C[NH+](C[C@H](COCc4ccccc4)O)C(C)C C35777214
CCc1c(c(n(n1)c2ccccc2)Oc3cccc(c3)F)C[NH+](C[C@H]4CCCO4)C[C@@H](COCC=C)O C35777588
CCc1c2c(=O)[nH]c(nc2sc1C(=O)OC)C[NH+](C[C@H](COCc3ccccc3)O)C4CCCCC4 C36206748
Cc1c(c(n(n1)c2ccccc2)Oc3ccccc3OC)C[NH+](CC4CC4)C[C@@H](COCc5ccccc5)O C36302269
Cc1c(c(n(n1)c2ccccc2)Oc3ccccc3Cl)C[NH+](C[C@H]4CCCO4)C[C@@H](COCC=C)O C36303561
Cc1c(c(n(n1)c2ccccc2)Oc3ccc(cc3F)F)C[NH+](C[C@@H]4CCCO4)C[C@@H](COCC(C)C)O C36304214
Cc1c(c(n(n1)c2ccccc2)Oc3ccc(cc3F)F)C[NH+](C[C@H]4CCCO4)C[C@@H](COC(C)(C)C)O C36304238
CCC[C@@H](c1nnnn1C[C@H]2CCCO2)[NH+](CCc3cccc(c3)C)Cc4cc5cc(ccc5[nH]c4=O)C C33937370
COc1ccc(c(c1)OC)C2=NC(=CC3=c4ccccc4=[NH+][C@@H]32)C(=O)NCCc5ccc(c(c5)OC)OC C38564967
Cc1ccc(cc1)c2c3c(n[nH]2)C(=O)N([C@H]3c4ccc(c(c4)OC)OCCC(C)C)CCCn5cc[nH+]c5 C40341734
CCC[NH+](Cc1[nH]c(=O)c2c(csc2n1)c3ccc(cc3)OC)C[C@@H](COc4ccc(cc4)Cl)O C40404958
CCOc1cc(cc(c1OCc2ccc(c(c2)Cl)Cl)Cl)C[NH2+]CCCSc3nnnn3C C40744809
Cc1c(c(n(n1)c2ccccc2)Oc3ccc(cc3)OC)C[NH+](C[C@H](COCc4ccccc4)O)CC(C)C C36302346
Cc1nccn1Cc2cccc(c2)CNC(=O)[C@H]3CCC[NH+](C3)Cc4nc(no4)c5ccc(cc5)C(C)(C)C C38981861
CC[C@@H](c1nnnn1Cc2ccc(cc2)F)[NH+](CCc3ccc(c(c3)OC)OC)Cc4cc5ccc(cc5[nH]c4=O)C C01374292
Cc1c(c(n(n1)c2ccc(cc2OC)[N+](=O)[O-])C)/C=N/NC(=O)C[NH+](Cc3ccccc3)Cc4ccccc4 C59146822
COc1ccc(cc1)[C@@H](C(=O)Nc2ccc(cc2)OC)N(Cc3ccco3)C(=O)CC4=c5ccccc5=[NH+]C4 C63617067
C[C@@H]1C(=c2ccccc2=[NH+]1)CCN(Cc3cc(c(c(c3)OC)OC)OC)C(=S)Nc4ccccc4OC C63655006
CCCCCCn1c(nnc1SCC(=O)[C@@H]2NN=C(O2)c3ccc(cc3)Cl)C4=c5ccccc5=[NH+]C4 C63885846
CC[NH+](CC)CCn1c2c(c(nc1=O)SCC(=O)Nc3cc(ccc3Cl)C(F)(F)F)CCC2 C09324924
CCNS(=O)(=O)c1c(c2c(s1)C[NH+](CC2)[C@H](C)Cc3cccc(c3)C(F)(F)F)C(=O)OC C12470315
c1ccc(cc1)C[NH+]2CC[C@H](C2)NC(=O)CSc3nnc(n3c4ccccc4)Cc5cccs5 C12642213
C[NH+](C)[C@H](Cc1ccccc1)CNC(=O)C2CCN(CC2)S(=O)(=O)c3c(cccc3Cl)Cl C17793975
Cc1c(cn(n1)C)CN(C)[C@@H](Cc2ccccc2F)C3CC[NH+](CC3)Cc4c(cccc4OC)O C15003686
c1ccc(cc1)C[C@H](C2CC[NH+](CC2)Cc3cc4ccccc4[nH]c3=O)N(C5CC5)C(=O)c6ccco6 C20232944
Cc1cc(c(c(c1)C)NC(=O)CSc2nc3ccccc3c(=O)n2CC[NH+](C(C)C)C(C)C)C C22014575
c1ccc(cc1)CNC(=O)C[NH+]2CCN(CC2)CC(=O)N(Cc3ccc(cc3)F)C4CCCCC4 C22278249
C[NH+](C)[C@@H](CNC(=O)c1cc(ccc1Cl)S(=O)(=O)N(C)c2ccc(cc2)F)c3ccsc3 C23133096
CCN(CC)C(=O)[C@H](c1ccccc1)N2CC[NH+](CC2)CC(=O)Nc3ccccc3C(F)(F)F C23478563
CC[NH+](CC)[C@@H](CNC(=O)CSc1nn(c(=S)s1)c2ccc(cc2)Cl)c3ccco3 C24852950
Cc1cc(cc(c1C)S(=O)(=O)N(C)C)C(=O)NCc2ccccc2c3ccc(cc3)C[NH+](C)C C25521416
c1ccc(cc1)C(CNC(=O)C[NH+]2CCN(CC2)S(=O)(=O)c3ccccc3F)c4ccccc4 C28929645
CC(=O)N(c1ccccc1F)c2nc(cs2)/C=C/C(=O)NC[C@@H](c3ccccc3)[NH+]4CCCC4 C32217284
Cc1cccc(c1)C[NH+](C[C@@H]2CCCO2)C[C@@H](C(=O)NCc3ccncc3)Oc4ccc(c(c4)F)F C34708284
Cc1c(c(=O)n(c(n1)S[C@@H](C)C(=O)NCCC[NH+]2CCCC[C@@H]2C)C)Cc3ccc(cc3)F C35158237
Cc1cccc2n1c(cn2)[C@@H](CC(=O)NC3CC[NH+](CC3)Cc4ccccc4)c5ccccc5OC C35417960
CC[NH+](Cc1c2c(n(n1)c3ccccc3OC)CCN(C2)Cc4ccc(cc4)F)C[C@@H](C(C)C)O C35548332
c1cc(ccc1C[NH+](Cc2ccc(c(c2)Cl)Cl)Cc3nc(co3)C(=O)NCc4ccncc4)F C35698706
c1ccc(c(c1)C[NH+](Cc2cccc(c2)C(F)(F)F)Cc3nc(co3)C(=O)NCc4cccnc4)F C35705522
Cc1ccsc1C[NH+](Cc2cccc(c2)C(F)(F)F)Cc3nc(co3)C(=O)NCc4ccncc4 C36065377
Cc1ccsc1C[NH+](Cc2cccc(c2)C(F)(F)F)Cc3nc(co3)C(=O)NCc4ccco4 C36065381
Cc1ccccc1C[NH+](Cc2cccc(c2)C(F)(F)F)Cc3nc(co3)C(=O)NC[C@@H]4CCCO4 C36065504
Cc1ccc(c(c1)C)C[NH+](Cc2cccc(c2)C(F)(F)F)Cc3nc(co3)C(=O)NCc4cccnc4 C36065537
c1cc(ccc1C[NH+](Cc2ccc(cc2)F)Cc3nc(co3)C(=O)NCc4ccncc4)C(F)(F)F C36072322
C[C@H](c1ccccc1)[NH+](Cc2cccc(c2)C(F)(F)F)Cc3nc(co3)C(=O)NCc4ccncc4 C36083129
Cc1c(c(n(n1)c2ccc(cc2)Cl)Oc3cccc(c3)F)C[NH+](CCOC)C[C@@H](C(C)C)O C36301937
Cc1c(c(n(n1)c2ccccc2)Oc3ccccc3OC)C[NH+](C[C@@H](Cc4ccccc4)O)C(C)C C36302004
Cn1c(c(c(n1)c2ccccc2)C[NH+](CC3CC3)C[C@@H](COCC#C)O)Oc4ccc(cc4)Cl C36305248
CC(C)(C)OC[C@H](C[NH+](Cc1c(nn(c1Oc2ccccc2F)C)c3ccccc3)CC4CC4)O C36306888
CC(C)c1c(c(n(n1)c2ccccc2)Oc3ccccc3F)C[NH+](C[C@H](COC(C)C)O)C4CC4 C36307884
CC(C)OC[C@H](C[NH+](Cc1ccccc1)Cc2c(nn(c2Oc3ccccc3)C)c4ccccc4)O C36316199
CCC[NH+](Cc1c(nn(c1Oc2cccc(c2)F)c3ccc(cc3)F)C)C[C@@H](COC(C)(C)C)O C36346663
CC1CCC(CC1)NC(=O)CSc2nc3c(c4c(s3)CCCC4)c(=O)n2CCC[NH+](C)C C22300106
C[C@H](c1ccc(cc1)F)NC(=O)CSc2nc3ccccc3c(=O)n2CC[NH+](C(C)C)C(C)C C36807334
c1ccc(c(c1)OC[C@@H](C[NH+](Cc2ccc(o2)c3ccc(cc3)F)[C@@H]4CCS(=O)(=O)C4)O)Cl C40314288
CC(=O)c1ccccc1OC[C@@H](C[NH+](Cc2ccc(cc2Cl)Cl)[C@@H]3CCS(=O)(=O)C3)O C40319821
Cn1c(nnn1)SCCC[NH2+]Cc2cc(ccc2OCc3cccc(c3)Cl)Br C40744790
Cc1c(c(n(n1)c2ccccc2)Oc3ccc(cc3)Cl)C[NH+](C[C@@H](COCC#C)O)CC(C)C C36341952
CC(C)(C)SCCNC(=O)[C@@H]1CCC[NH+](C1)Cc2nc(no2)c3cccc(c3)Br C44813985
CCC[NH2+]Cc1ccc(nc1)c2ccc(cc2)CN(C[C@@H]3CCCO3)C(=O)[C@@H]4CC(=O)c5c4cccc5 C45190934
CCC[NH2+]Cc1ccc(nc1)c2ccc(cc2)CN(C[C@@H]3CCCO3)C(=O)[C@H]4CC(=O)c5c4cccc5 C45190940
C[C@@H](c1ccc(cc1F)F)NC(=O)CSc2nnc(n2c3ccc(cc3)Cl)[C@H](C)[NH+](C)C C45236316
CC[NH+](CC)CCn1ccc2c1ccc(c2)NC(=O)C3CCN(CC3)C(=O)CCc4ccccc4 C60271029
c1ccc(cc1)S(=O)(=O)N(CCC2=c3ccccc3=[NH+]C2)CC(=O)N[C@@H]4CCCc5c4cccc5 C63229112
c1ccc2=[NH+]CC(=c2c1)CCC(=O)OCC(=O)Nc3nc(cs3)c4cccc(c4)Br C63237175
c1ccc(cc1)[C@H](C(=O)C2=c3ccccc3=[NH+]C2)S[C@H]4NN=C(N4C[C@@H]5CCCO5)c6cccs6 C39946085
COc1cc(c(cc1OCC#C)Br)/C=C(\C#N)/C(=O)NCCC2=c3ccccc3=[NH+]C2 C63623104
CN(C)c1ccc(cc1)[C@@H](CNC(=O)Cc2ccc(cc2)N3CCCC3=O)C4=c5ccccc5=[NH+]C4 C63831436
c1ccc(cc1)Nc2[n+](c(cs2)c3ccc(cc3Cl)Cl)CCNc4ccccc4[N+](=O)[O-] C65090453
CC[C@@H](C(=O)Nc1cccc(c1)C(=O)NC2=NN(C(=O)C2)c3ccccc3)Oc4ccc(cc4)C(C)(C)CC C02023446
C=C(c1ccc(cc1)Br)NOCC(=O)Nc2c(c(c(n2Cc3ccco3)c4ccccc4)c5ccccc5)C#N C01866413
Cc1cc(nc(n1)SCC(=O)N(Cc2ccc(cc2)OC)[C@H](c3ccc(cc3)F)C(=O)Nc4ccc(cc4)N(C)C)C C08695716
Cc1cc(nc(n1)SCC(=O)N(Cc2ccc(cc2)F)[C@H](c3ccc(c(c3)OC)OC)C(=O)Nc4ccc(cc4)N(C)C)C C08695728
CC(C)C[C@H](C(=O)Oc1ccc2c(c1)occ(c2=O)Oc3ccc(cc3)C(=O)OC)NC(=O)OC(C)(C)C C08740066
CCc1cccc(c1NC(=O)CSc2nnc(n2CC)[C@H](CC(C)C)NC(=O)c3ccccc3Cl)C C09601207
CC(C)(C)c1cc(cc(c1)C(C)(C)C)C(=O)NCC(=O)O[C@H](c2ccc(cc2)[N+](=O)[O-])C(=O)c3ccccc3 C10041914
CCCN(CCC)S(=O)(=O)c1ccc(cc1)C(=O)Nc2nc(cs2)c3cc4cc(ccc4o3)OCC C10884594
CC(C)c1ccc(cc1)[C@@H](C(=O)NC(C)(C)C)N(CCc2ccc(cc2)OC)C(=O)CNC(=O)c3ccco3 C12484314
CCN(Cc1ccccc1)c2ccc(cc2)/C=N/Nc3ccc(cc3[N+](=O)[O-])S(=O)(=O)N4CCOCC4 C12579986
Cc1ccc(cc1)[C@H](C(=O)NCCC(C)C)N(c2cc(cc(c2)OC)OC)C(=O)Cn3c4ccccc4nn3 C12712597
CC1(O[C@H]2[C@H](O[C@H]3[C@@H]([C@@H]2O1)OC(O3)(C)C)COC(=O)[C@H](CCSC)NC(=O)OCc4ccccc4)C C15783865
Cc1cccc(c1)NC(=O)N(CCCOC)CC(=O)N(Cc2cccn2Cc3ccccc3Cl)CC(C)C C16463082
CC(C)CNC(=O)c1cccc(c1)CSc2nc(cc(n2)Cl)N(C)CCc3ccc(c(c3)OC)OC C16612196
Cc1ccc(cc1)CN(CCc2c[nH]c3c2cccc3)C(=O)CN(CC(C)C)C(=O)c4ccc(cc4)[N+](=O)[O-] C16648191
CCc1ccc2c(c1)cc(c(=O)[nH]2)[C@@H](c3nnnn3C(C)(C)CC)N(Cc4ccc(cc4)F)Cc5ccco5 C20082501
CC[C@@H](C)Oc1cccc(c1)C(=O)NC(=S)Nc2ccc(cc2)NC(=O)[C@@H](C)Oc3ccccc3Cl C20119666
Cc1ccc(cc1)S(=O)(=O)N(CC(=O)NCc2ccc(c(c2)OC)OC(C)C)c3ccc(cc3)C(C)C C22319304
CCOc1ccc(cc1)NS(=O)(=O)c2ccc(c(c2)Cl)OCC(=O)N[C@H](C)c3cc(c(cc3C)C)C C22537581
Cc1cccc(c1)n2c(cc(n2)C(C)(C)C)NC(=O)CN(CCOC)S(=O)(=O)c3c(cc(cc3C)C)C C33380261
CC[C@H](C)N(CC(=O)N(Cc1cccn1Cc2ccccc2Cl)CC(C)C)C(=O)Nc3ccccc3OC C33661681
CC[C@@H](C)N(CC(=O)N(CCc1ccc(c(c1)OC)OC)Cc2cccs2)C(=O)Nc3cccc(c3C)C C33725547
Cc1cccc(c1C)NC(=O)N(CC=C)CC(=O)N(CCc2ccc(c(c2)OC)OC)Cc3c(ccs3)C C34690742
c1ccc(cc1)C(c2ccccc2)NC(=O)Cc3csc(n3)NC(=O)CN(C4CC4)C(=O)C5CCCCC5 C34772226
CCCC[C@@H](CC)C(=O)N1CCN(C[C@H]1C)C(=O)[C@@H]([C@@H](C)CC)NC(=O)Nc2ccc(cc2Cl)Cl C34869407
Cc1ccc(cc1)NC(=O)N(CC(C)C)CC(=O)N(CCc2ccc(c(c2)OC)OC)Cc3c(ccs3)C C35775322
CC[C@H](C)N(CC(=O)N(CCc1ccc(c(c1)OC)OC)Cc2cccs2)C(=O)NCc3ccccc3 C35799397
CCCCC(=O)N(C1CCCCC1)[C@H](c2ccc(cc2)[N+](=O)[O-])C(=O)NCS(=O)(=O)c3ccc(cc3)C C36493593
CC(C)(C)NC(=O)[C@H](c1ccc(cc1)[N+](=O)[O-])N(Cc2ccco2)C(=O)C(c3ccccc3)c4ccccc4 C36503613
CC(C)(C)CC(C)(C)NC(=O)[C@H](c1ccc(cc1)N(C)C)N(Cc2ccco2)C(=O)c3cccc(c3)[N+](=O)[O-] C36504930
CCCCCCN([C@@H](c1cc(ccc1Cl)[N+](=O)[O-])C(=O)NC2CCCCC2)C(=O)C#Cc3ccccc3 C36514086
CCCCNC(=O)[C@@H](c1ccc(cc1)C)N(c2ccccc2Cl)C(=O)c3cc(cc(c3)[N+](=O)[O-])[N+](=O)[O-] C36543370
CCCCC/C=C\C(=O)N(Cc1ccc(o1)C)[C@H](c2cc(ccc2Cl)[N+](=O)[O-])C(=O)NC3CCCCC3 C36557527
CCCC[C@@H](CC)C(=O)N(Cc1ccc(o1)C)[C@@H](c2ccc3c(c2)OCO3)C(=O)NC(C)(C)CC(C)(C)C C36558310
CCCN([C@@H](C(CC)CC)C(=O)NC(C)(C)CC(C)(C)C)C(=O)[C@@H]1CCCN1C(=O)OCc2ccccc2 C36560039
CCCCC/C=C\C(=O)N(CCC)[C@H](c1ccc(cc1)[N+](=O)[O-])C(=O)NCS(=O)(=O)c2ccc(cc2)C C36563691
CCCC[C@@H](CC)C(=O)N(CCC)[C@@H](c1ccc(cc1)N(C)C)C(=O)NCS(=O)(=O)c2ccc(cc2)C C36564983
CCCCC/C=C\C(=O)N([C@H](c1ccc(cc1)N(C)C)C(=O)NCS(=O)(=O)c2ccc(cc2)C)C(C)(C)C C36582312
Cc1ccc(cc1)[C@@H](C(=O)NC(C)(C)CC(C)(C)C)N(Cc2ccc(o2)C)C(=O)CNC(=O)c3ccccc3 C36601018
Cc1ccc(o1)CN([C@@H]([C@H](C)c2ccccc2)C(=O)NC(C)(C)CC(C)(C)C)C(=O)c3ccc(cc3)[N+](=O)[O-] C36603059
CC[NH+](CC)CCN(c1nc2ccccc2s1)C(=O)c3cccc(c3)[N-]S(=O)(=O)c4ccc(cc4)F C36690307
CCCCCOc1ccc(cc1OCC)/C=N/Nc2nc-3c(c(=O)n2CC=C)[C@](Cc4c3cccc4)(C)CC C40035776
CCCSc1nc2n(n1)[C@@H](C(=C(N2)C)C(=O)Nc3ccccc3OC)c4ccc(c(c4)OCC)OCC C40981168
CCCCCCOc1ccc(cc1OC)[C@@H]2C(=C(Nc3n2nc(n3)SCCC)C)C(=O)Nc4ccccc4 C40981411
CCCOC(=O)C1=C(Nc2nc(nn2[C@H]1c3ccc(c(c3)OC)OCc4cccc(c4)Cl)SCC)C C41002095
CCCCOc1ccc(cc1OC)CNC(=S)NC(=O)c2cc(ccc2OCCOC)Br C44837846
CCCCOc1cccc(c1)[C@@H]2C(=C(Nc3n2nc(n3)SCCCC)C)C(=O)Nc4ccccc4OCC C54616190
CCCSc1nc2n(n1)[C@@H](C(=C(N2)C)C(=O)Nc3ccccc3OCC)c4ccc(c(c4)[N+](=O)[O-])OC C54617541
CC1=C([C@@H](n2c(nc(n2)SCc3ccccc3)N1)c4cccc(c4)OC(C)C)C(=O)OCc5ccccc5 C54644543
CCOc1cc(cc(c1OCc2ccc(cc2)C)Br)/C=N/Nc3c(c(cc(n3)C)COC)C#N C59641485
CCC(C)(C)n1c(nnn1)[C@@H](c2cc3cc(ccc3[nH]c2=O)C)[NH+](Cc4ccccc4Cl)Cc5ccco5 C06149158
CCC(C)(C)n1c(nnn1)[C@H](c2cc3cc(ccc3[nH]c2=O)C)[NH+](Cc4ccc(cc4)OC)Cc5ccco5 C06149431
CCC(C)(C)n1c(nnn1)[C@H](c2cc3cc(ccc3[nH]c2=O)OC)[NH+](Cc4ccccc4)Cc5cccs5 C06149469
CCc1ccc2c(c1)cc(c(=O)[nH]2)[C@H](c3nnnn3C(C)(C)C)[NH+](Cc4ccc(cc4)Cl)C[C@@H]5CCCO5 C06198123
CCc1ccc2c(c1)cc(c(=O)[nH]2)[C@H](c3nnnn3C(C)(C)CC)[NH+](Cc4ccc(cc4)F)Cc5ccco5 C06198164
CCc1ccc2c(c1)cc(c(=O)[nH]2)C[NH+](CCc3ccc(c(c3)OC)OC)[C@@H](CC)c4nnnn4C(C)(C)C C13033990
CCc1ccc2c(c1)cc(c(=O)[nH]2)C[NH+](Cc3ccccc3OC)[C@@H](CC)c4nnnn4C5CCCCC5 C13063668
CC[C@@H](c1nnnn1CCc2ccccc2)[NH+](Cc3ccc(cc3)F)Cc4cc5ccc(cc5[nH]c4=O)C C13063965
CC[C@H](c1nnnn1C2CCCCC2)[NH+](Cc3ccccc3OC)Cc4cc5c(ccc(c5[nH]c4=O)C)C C13065212
CC[C@@H](c1nnnn1Cc2ccccc2)[NH+](Cc3ccccc3OC)Cc4cc5c(ccc(c5[nH]c4=O)C)C C13065239
Cc1ccc2c(c1)cc(c(=O)[nH]2)[C@@H](c3nnnn3C(C)(C)C)[NH+](CCc4ccccc4)Cc5cccs5 C06408529
CC[C@@H](c1nnnn1Cc2ccc(cc2)F)[NH+](CCc3ccccc3)Cc4cc5cccc(c5[nH]c4=O)C C13495809
CC[C@@H](c1nnnn1C(C)(C)CC)[NH+](CCc2cccc(c2)C)Cc3cc4cc(ccc4[nH]c3=O)OCC C13495952
CC[C@@H](c1nnnn1C2CCCCC2)[NH+](CCc3cccc(c3)C)Cc4cc5cc(ccc5[nH]c4=O)OCC C13495956
CCC[C@H](c1nnnn1Cc2ccccc2)[NH+](Cc3cc4cc5c(cc4[nH]c3=O)OCO5)C6CCCCC6 C13500203
CCC(C)(C)n1c(nnn1)[C@H](C(C)C)[NH+](CCc2ccccc2)Cc3cc4cc5c(cc4[nH]c3=O)OCO5 C13500515
CCC[C@@H](c1nnnn1C(C)(C)C)[NH+](CCc2cccc(c2)C)Cc3cc4cc5c(cc4[nH]c3=O)OCO5 C13500761
CCCN(Cc1cccn1Cc2ccc(o2)C(=O)N[C@H](C)CCC[NH+](CC)CC)C(=O)c3ccc(cc3)C C16533768
CCCN(Cc1cccn1Cc2ccc(o2)C(=O)N[C@H](C)CCC[NH+](CC)CC)C(=O)Nc3ccccc3F C16534007
CC[NH+](CC)CCC[C@@H](C)NC(=O)c1ccc(o1)CN2C(=C([C@@H](CC2=O)c3ccccc3)C(=O)OCC)C C16611903
CCOc1ccc(c(c1)/[NH+]=c\2/c(cc3c(cnc(c3o2)C)COC(=O)C)C(=O)Nc4ccc(cc4)C)OCC C20617080
Cn1c(nnn1)SCCC[NH2+]Cc2cc(c(c(c2)Br)OCc3ccc(cc3)Cl)OC C22109158
CCOc1cc(cc(c1OCc2ccc(cc2)F)Br)C[NH2+]CCCSc3nnnn3C C22109245
CC[NH+](CC)CCC[C@H](C)NC(=O)CSc1nc(cc(n1)Cl)N2CCN([C@@H](C2)C)C(=O)C(C)(C)C C35293673
C[C@@H]1CCCC[NH+]1CCCNC(=O)CSc2nc(cc(n2)Cl)N3CCN([C@@H](C3)C)C(=O)CC(C)(C)C C35294156
C[C@H]1CCCC[NH+]1CCCNC(=O)CSc2nc(cc(n2)Cl)N3CCN([C@@H](C3)C)C(=O)CC(C)C C35728809
CN(c1c(c(no1)c2ccccc2)C[NH+](CCCOC)C[C@@H](COCc3ccco3)O)C4CCCCC4 C35760752
Cc1c(c(n(n1)c2ccccc2)Oc3ccccc3OC)C[NH+](CC4CC4)C[C@@H](COCc5ccco5)O C35777336
CC(C)(C)OC[C@H](C[NH+](Cc1ccco1)Cc2c(nn(c2Oc3cccc(c3)OC)C)c4ccccc4)O C35778171
c1ccc(cc1)CNC(=O)c2coc(n2)C[NH+](Cc3ccc(cc3)C(F)(F)F)Cc4ccc5c(c4)OCO5 C36065734
c1ccc(cc1)Oc2cccc(c2)C[NH+](Cc3ccc(cc3)F)Cc4nc(co4)C(=O)NCc5cccnc5 C36068762
C[C@H](c1ccccc1)[NH+](Cc2cccc(c2)Oc3ccccc3)Cc4nc(co4)C(=O)NCc5ccncc5 C36072142
c1ccc(cc1)COC[C@H](C[NH+](Cc2ccccc2Cl)C[C@@H]3CC(=NO3)c4ccc5c(c4)OCO5)O C36146155
CCc1c(c(n(n1)c2ccccc2)Oc3ccccc3OC)C[NH+](C[C@H](COCc4ccccc4)O)C5CC5 C36302748
CCCCOC[C@H](C[NH+](Cc1c(nn(c1Oc2ccccc2Cl)c3ccccc3)C)C[C@@H]4CCCO4)O C36313714
CCOc1ccc(cc1OC)C2=NC(=CC3=c4ccccc4=[NH+][C@H]32)C(=O)NCCc5ccc(c(c5)OC)OC C38563925
CC(C)(C)c1ccc(cc1)c2nc(on2)C[NH+]3CCC[C@@H](C3)C(=O)NCc4ccc(cc4)CN5CCCC5=O C38903757
CC(C)(C)c1ccc(cc1)c2nc(on2)C[NH+]3CCC[C@H](C3)C(=O)NCc4ccc(cc4)CN5CCCC5=O C38903759
CC[C@H](c1ccc(c(c1)OC)OC)NC(=O)[C@@H]2CCC[NH+](C2)Cc3nc(no3)c4ccc(cc4)C(C)(C)C C38903895
Cc1nccn1Cc2ccc(cc2)CNC(=O)[C@H]3CCC[NH+](C3)Cc4nc(no4)c5ccc(cc5)C(C)(C)C C38903945
CCCCOc1ccc(cc1OCC)[C@H]2c3c([nH]nc3C(=O)N2CCCn4cc[nH+]c4)c5ccc(cc5)C C40341576
CCCCOc1ccc(cc1OC)[C@H]2c3c([nH]nc3C(=O)N2CCCn4cc[nH+]c4)c5ccc(cc5)Cl C40343542
CCCCCCC(=O)Nc1ccc(c(c1)C(=O)NCCC[NH+](C)C)N2CCN(CC2)c3ccccc3OC C40363968
COc1cccc(c1OCc2c(cccc2Cl)Cl)C[NH2+]CCSc3nnnn3c4ccccc4 C40721898
CCOc1cc(ccc1OCc2c(cccc2Cl)F)C[NH2+]CCSc3nnnn3c4ccccc4 C40737438
CCCCS(=O)(=O)c1ncc(c(n1)Cl)C(=O)NC[C@@H](c2ccc(cc2)C(C)(C)C)[NH+](CC)CC C40986269
COc1ccc(cc1OC)[C@H](C(=O)NC2CCCCC2)N(Cc3ccco3)C(=O)CC4=c5ccccc5=[NH+]C4 C63205566
c1ccc2=[NH+]CC(=c2c1)C[C@@H](C(=O)OCCN3C(=O)c4ccccc4C3=O)NC(=O)c5ccccc5Cl C63253367
C[C@H]1C(=c2cc(ccc2=[NH+]1)OC)CCN(Cc3cc(c(c(c3)OC)OC)OC)C(=S)Nc4ccccc4 C63655355
CCCCCCn1c(nnc1SCC(=O)[C@H]2NN=C(O2)c3ccc(cc3)Cl)C4=c5ccccc5=[NH+]C4 C63885848
CC(C)CC[NH2+]C[C@](C)(COC(=O)NC(=O)c1ccc(cc1)[N+](=O)[O-])NC(=O)c2ccc(cc2)[N+](=O)[O-] C05047613
CCC(C)(C)n1c(nnn1)[C@@H](c2cc3cc(ccc3[nH]c2=O)OCC)[NH+]4CCC(=CC4)c5ccc(cc5)F C06149205
CCC(C)(C)n1c(nnn1)[C@H](c2cc3cc(ccc3[nH]c2=O)OCC)[NH+]4CCN(CC4)c5cccc(c5C)C C06077761
CN(C)c1c(cc2c(ccc(c2[nH+]1)OC)OC)CN(CCCN3CCCC3=O)C(=O)c4cccc(c4)Cl C12035967
C[C@H]1CN(C[C@@H](O1)C)S(=O)(=O)c2ccc(cc2)C(=O)N(CC[NH+](C)C)c3nc4ccc(cc4s3)F C12140797
CCC(CC)C(=O)N(Cc1cc2c(ccc(c2[nH+]c1N3CCN(CC3)C(=O)C)OC)OC)C[C@@H]4CCCO4 C12190585
CCC(CC)C(=O)N(Cc1cc2c(ccc(c2[nH+]c1N3CCN(CC3)C(=O)C)OC)OC)C[C@H]4CCCO4 C12190586
Cc1ccc(c2c1cc(c(=O)[nH]2)[C@@H](c3nnnn3Cc4ccco4)[NH+]5CCN(CC5)c6ccccc6OC)C C13023132
Cc1cc(c2cc(c(=O)[nH]c2c1)[C@@H](c3nnnn3C4CCCC4)[NH+](Cc5ccccc5)Cc6cccnc6)C C06193537
Cc1ccc2c(c1)cc(c(=O)[nH]2)[C@@H](c3nnnn3C(C)(C)C)[NH+](Cc4cccnc4)Cc5ccccc5Cl C06281535
Cc1ccc2c(c1)cc(c(=O)[nH]2)[C@H](c3nnnn3C(C)(C)C)[NH+](Cc4cccnc4)Cc5ccccc5Cl C06281766
CC[C@@H](c1nnnn1Cc2ccc(cc2)F)[NH+](Cc3cc4cc5c(cc4[nH]c3=O)OCCO5)C6CCCC6 C13064455
CC[C@@H](c1nnnn1C2CCCCC2)[NH+](Cc3ccc4c(c3)OCO4)Cc5cc6cc(c(cc6[nH]c5=O)C)C C13064606
Cc1ccc2cc(c(=O)[nH]c2c1)[C@H](c3nnnn3C(C)(C)C)[NH+](Cc4ccc(cc4)Cl)Cc5ccco5 C06409945
Cc1cc(c2c(c1)cc(c(=O)[nH]2)[C@@H](c3nnnn3C4CCCCC4)[NH+](Cc5ccco5)C[C@@H]6CCCO6)C C06300682
C[C@H](c1ccc(c(c1)OC)OC)NC(=O)[C@H]2CCC[NH+](C2)Cc3nc(no3)c4ccc(cc4Cl)Cl C31055738
CC(C)Cn1c(=O)c2c3c(sc2nc1N4CC[NH+](CC4)CC(=O)NCc5ccccc5)COC(C3)(C)C C34735139
CCCCn1c(=O)c2c3c(sc2nc1N4CC[NH+](CC4)CC(=O)NC5CCCCC5)COC(C3)(C)C C34747069
CN(C)C(=O)C[NH+]1CCN(CC1)c2c3c4c(sc3nc(n2)SCC(=O)NC5CCCCC5)CCCC4 C34756695
CCOC(=O)[C@@H]1CCCN(C1)C(=O)c2coc(n2)C[NH+](Cc3ccccc3)Cc4cccc(c4OC)OC C35711875
CC[C@@H](c1ccccc1)C(=O)N2CCN(CC2)c3[nH]c(=O)cc(n3)C[NH+]4CCN(CC4)c5ccccc5C#N C35926547
COc1cccc(c1)C2=[NH+]c3c(cnn3[C@@H](C2)c4cccc(c4OC)OC)C(=O)Nc5ccc(cc5)Cl C20490467
Cc1ccc2c(c1)sc(n2)N(CCC[NH+](C)C)C(=O)c3ccc(cc3)S(=O)(=O)N4C[C@H](O[C@@H](C4)C)C C36643155
Cc1cc2c(cc1C)sc(n2)N(CC[NH+](C)C)C(=O)c3ccc(cc3)S(=O)(=O)N4C[C@@H](O[C@H](C4)C)C C36698843
c1ccc(c(c1)CNC(=O)[C@H]2CCC[NH+](C2)Cc3nc(no3)c4ccc(cc4)Br)n5ccnc5 C38905613
Cc1cc2=C[C@@H](C(=O)[NH+]=c2cc1C)CN(Cc3ccc(cc3)OC)S(=O)(=O)c4cccc5c4nsn5 C39325565
COc1cccc(c1O)/C=[NH+]/[C@@H]2c3cccc(c3O[C@@]4([C@@H]2CCCC4)/N=C/c5cccc(c5O)OC)OC C39409965
CCOC1=C[C@@H]2C[C@H]3CO[P@@](=O)(N[NH+]3C[C@@H]2C=C1Cc4ccccc4)S(=O)(=O)Oc5ccccc5 C39469770
CCc1ccc(cc1)CCNC(=O)[C@H]2CN(CC23CC[NH2+]CC3)C(=O)COc4cccc5c4oc(=O)cc5C C39654563
Cc1cccc2=C[C@@H](C(=O)[NH+]=c12)[C@H](c3nnnn3CCOC)N4CCN(CC4)c5cccc(c5)C(F)(F)F C39710802
Cc1cccc2=C[C@H](C(=O)[NH+]=c12)[C@H](c3nnnn3CCOC)N4CCN(CC4)c5cccc(c5)C(F)(F)F C39710803
Cc1cccc(c1)N2CCN(C[C@@H]2C)C(=O)C3CC[NH+](CC3)Cc4c(oc(n4)c5cccc(c5OC)OC)C C40969636
CC(C)(C)OC(=O)N1CCc2c(cnc(n2)N3CC[NH+](CC3)S(=C)(=C)c4cc(ccc4OC)OC)C1 C44606349
c1ccc(cc1)C[NH2+]CCn2c3cccc(c3nc2c4cc(cnc4)C#N)N5CCN(CC5)c6cnccn6 C45315506
C[C@H]1c2c(n(n(c2=O)c3nc4ccccc4s3)CC(=O)OC)CC(=O)N1CCC5=c6ccccc6=[NH+]C5 C63110562
COc1ccc(cc1)CCN2CC(=O)N3[C@H](C2=O)CC4=c5ccccc5=[NH+][C@@H]4[C@@H]3c6ccc(c(c6)OC)OC C63137598
COc1ccc(cc1)[C@@H]2[C@@H]3C(=c4ccccc4=[NH+]3)C[C@@H]5N2C(=O)CN(C5=O)CCc6ccc(c(c6)OC)OC C63138964
COc1ccc(cc1)[C@@H]2[C@H]3C(=c4ccccc4=[NH+]3)C[C@@H]5N2C(=O)CN(C5=O)CCc6ccc(c(c6)OC)OC C63138969
COc1ccc(cc1)[C@H]2[C@H]3C(=c4ccccc4=[NH+]3)C[C@@H]5N2C(=O)CN(C5=O)CCc6ccc(c(c6)OC)OC C63138971
CCOc1ccccc1[C@H]2[C@@H]3C(=c4ccccc4=[NH+]3)C[C@@H]5N2C(=O)CN(C5=O)Cc6ccc(c(c6)OC)OC C63140448
CCOc1ccccc1[C@@H]2[C@H]3C(=c4ccccc4=[NH+]3)C[C@@H]5N2C(=O)CN(C5=O)CCCC(OCC)OCC C63140600
COc1ccccc1[C@@H]2[C@@H]3C(=c4ccccc4=[NH+]3)C[C@@H]5N2C(=O)CN(C5=O)CCc6ccc(c(c6)OC)OC C63141643
CCOc1ccccc1N2CCN(CC2)CN3C(=S)N([C@H](N3)C4=c5ccccc5=[NH+]C4)C[C@H]6CCCO6 C63245261
COc1ccc(cc1)C2=C3[C@@H](N(C(=O)[C@H]3N=N2)CCC4=c5cc(ccc5=[NH+]C4)OC)c6ccc(c(c6)OC)O C63314203
C[C@H](CCCC(C)C)NC(=O)c1ccccc1N2C(=O)[C@@]3([C@@H]4C(=c5cc(ccc5=[NH+]4)OC)CCN3C2=O)C C63361858
C[C@@H](CCCC(C)C)NC(=O)c1ccccc1N2C(=O)[C@@]3([C@@H]4C(=c5cc(ccc5=[NH+]4)OC)CCN3C2=O)C C63361859
C[C@@H](CCCC(C)C)NC(=O)c1ccc(cc1)N2C(=O)[C@@]3([C@@H]4C(=c5cc(ccc5=[NH+]4)OC)CCN3C2=O)C C63362352
CCCOc1ccc(cc1OC)[C@@H]2CN3C(=O)CN(C(=O)[C@@]3([C@H]4C2=c5ccccc5=[NH+]4)C)C[C@@H]6CCCO6 C63372224
CCOc1c(cccc1OC)[C@@H]2CN3C(=O)CN(C(=O)[C@@]3([C@H]4C2=c5ccccc5=[NH+]4)C)CCCOC(C)C C63372344
c1ccc(c(c1)CN2[C@H]3N=N[C@H](N3c4ccccc4C2=O)CCC(=O)NCCC5=c6ccccc6=[NH+]C5)Cl C63669072
C[NH+](Cc1ccccc1NCC(=O)Nc2ccc(cc2)S(=O)(=O)N3CCCC3)C4CCCCC4 C09125884
CC[NH+](CC)CCCNC(=O)[C@@]1(c2cc(ccc2NC(=O)N1c3ccc(c(c3)C)C)Br)O C03670429
CC[NH+](CC)CCCNC(=O)[C@]1(c2cc(ccc2NC(=O)N1c3ccc(c(c3)C)C)Br)O C03670428
CC[NH+](CC)C[C@H](C)CNC(=O)[C@@]1(c2cc(ccc2NC(=O)N1c3ccc(cc3)Cl)Br)O C03620050
c1ccc(cc1)C(c2ccccc2)NC(=O)C[NH+]3CCC(CC3)Nc4[nH]c(=O)cc(n4)C(F)(F)F C13564895
CC(C)(C)NS(=O)(=O)c1cc(cc(c1)NC2CCCCC2)C(=O)NC[C@@H]3CCC[NH+](C3)C C14535965
Cc1c2cc(ccc2[nH]n1)c3cc(cnc3)OC[C@H](Cc4ccccc4OC(F)(F)F)[NH3+] C14961753
C[NH+](C)[C@@H](CNC(=O)CCNC(=O)NC12CC3CC(C1)CC(C3)C2)c4ccccc4Cl C15787807
C[NH+](C)[C@H](CNC(=O)CCNC(=O)NC12CC3CC(C1)CC(C3)C2)c4ccccc4Cl C15787808
CCC[NH2+]CC(=O)Nc1c(c2c(s1)C[C@H](CC2)C(C)(C)C)C(=O)Nc3ccc(cc3OC)OC C15946026
CCC[NH2+]CC(=O)Nc1c(c2c(s1)C[C@@H](CC2)C(C)(C)C)C(=O)Nc3ccc(cc3OC)OC C15946027
CCCN1[C@@H](c2ccccc2C1=O)Nc3cccc(c3)C(=O)N[C@H](C)CCC[NH+](CC)CC C16456925
CCOc1cc(cc(c1OCc2ccccc2)Cl)C[NH2+]CCc3ccc(cc3)S(=O)(=O)N C02870709
Cc1ccc(cc1)NCc2nnc(n2c3ccccc3)SCC(=O)NC4CC([NH2+]C(C4)(C)C)(C)C C20828800
Cc1ccc(cc1)c2nc(on2)C[NH+]3CCC(CC3)C(=O)Nc4ccccc4C(=O)N[C@@H](C)c5ccccc5 C30975788
C[NH+](CC(=O)NCCSCc1ccccc1C#N)CC(=O)Nc2ccc(c(c2)C(F)(F)F)Cl C31160142
Cc1cc(nc([nH+]1)Nc2ccc(cc2)NS(=O)(=O)c3ccc(c(c3)OC)OC)N4CCCCC4 C33078179
CC[NH+](CC)CCNC(=O)c1cc(ccc1N2CCCC2)NC(=O)C[C@H](C)CC(C)(C)C C35264954
CCCCNC(=O)Nc1cccc(c1)[C@H]2C(=C([NH+]=C3N2CCCS3)C)C(=O)N(CC)CC C35337767
CCC[NH+](Cc1[nH]c(=O)c2c(csc2n1)c3ccc(cc3C)C)C[C@@H](COCC(C)C)O C35746437
CC[NH+](CC)[C@H](CNC(=O)CCSCc1[nH]c(=O)c2c3c(sc2n1)CCCC3)c4ccccc4 C36333201
C[NH+](Cc1ccccc1NC(=O)CCCc2[nH]c(=O)c3ccccc3n2)C4CCCCC4 C36390808
CCCC[NH+](CC)CCCNC(=O)Nc1c(c2c(s1)nc3n(c2=O)CC[C@@H](CC3)C)C C08605189
CCc1cc(c(s1)NC(=O)c2ccco2)[C@H](c3cccc(c3OC)OC)Nc4cccc[nH+]4 C38547925
CC(=O)N[C@@H]1c2cc(c[nH+]c2N([C@@H]1C(=O)OC)CCc3c[nH]c4c3cccc4)NC5CCCCC5 C39344983
COCCNC(=O)[C@@H]1C[C@@H](C[NH+]1Cc2ccccc2Cl)NCc3cccc(c3)OCc4ccccc4 C23358570
c1ccc(cc1)CNC[C@H](c2ccc(cc2)S(=O)(=O)Oc3ccccc3)[NH+]4CCN[C@@H](C4)Cl C39534338
CC(C)CC[NH+](Cc1[nH]c(=O)c2c3c(sc2n1)CCCCC3)C[C@@H](COCC(C)C)O C40408636
CN(c1ccccc1C(=O)OC)c2c(c([nH+]cn2)Nc3ccc(cc3)OC(F)(F)F)N C40799797
CC[NH+]1CCC(CC1)CNc2ccc(cc2[N+](=O)[O-])S(=O)(=O)Nc3ccc(cc3C)C C48311518
c1c[nH+]cc(c1NC2CCCCC2)S(=O)(=O)/N=C(\C[N+](=O)[O-])/NC3CCCCCC3 C49865033
Cc1ccc(c(c1)C)NS(=O)(=O)c2ccc(c(c2)[N+](=O)[O-])N[C@H](c3ccccc3)c4[nH+]ccn4C C09914953
Cc1ccc(c(c1)C)NS(=O)(=O)c2ccc(c(c2)[N+](=O)[O-])NC[C@H]3CC[NH+](C3)C(C)C C58161595
C[C@@H]1C[C@@H](C[NH+](C1)C(C)(C)CNC(=O)[C@@H](Cc2c[nH]c3c2cccc3)NC(=O)c4cccs4)C C58392750
c1ccnc(c1)SCc2cccc(c2)NC(=O)C[NH+](CCC3CCCCC3)CC(=O)N C60356762
Cc1ccc(cc1)CN2[C@H](C(=C(N2)C)/C=C/C(=O)OCC(=O)NCCC3=c4ccccc4=[NH+]C3)C C63135292
CCCC[C@@H](CC)C(=O)/N=C(\NCCC1=c2ccccc2=[NH+]C1)/Nc3nc(cc(n3)C)C C63308265
CN(C)c1ccc(cc1)C(=O)/N=C(/NCCC2=c3ccccc3=[NH+]C2)\Nc4ccc(cc4)OC C63588587
Cc1cc(ccc1N/C(=N\C(=O)c2ccc(cc2)NC(=O)C)/NCCC3=c4ccccc4=[NH+]C3)Cl C63588829
Cc1ccc(c(c1)C)N/C(=N\C(=O)c2cccc(c2)NC(=O)C)/NCCC3=c4ccccc4=[NH+]C3 C63588858
c1ccc(cc1)NS(=O)(=O)c2cc(cc(c2)NC[C@H]3C=c4ccccc4=[NH+]3)C(=O)NC5CCCC5 C63994079
C[C@@H]1C[C@@H](c2ccccc2N1CC(=O)NC[C@@H](c3ccc(cc3)OC)C4=c5ccccc5=[NH+]C4)C(=O)N C64026145
C[C@H]1C[C@@H](c2ccccc2N1CC(=O)NC[C@@H](c3ccc(cc3)OC)C4=c5ccccc5=[NH+]C4)C(=O)N C64026148
C[C@H]1C[C@H](c2ccccc2N1CC(=O)NC[C@@H](c3ccc(cc3)OC)C4=c5ccccc5=[NH+]C4)C(=O)N C64026153
COc1cccc(c1OC)[C@H](CNC(=O)CNC(=O)C2CCCCC2)C3=c4ccccc4=[NH+]C3 C64046785
C[C@H]1C(=c2cc(ccc2=[NH+]1)Cl)CCNC(=O)CC[C@]3(CCC(=O)N3)Cc4cc(ccc4F)OC C64057960
CCC[C@H](C)NC(=O)[C@H](CC1=c2ccccc2=[NH+]C1)NS(=O)(=O)c3ccc(cc3)Cl C64202139
c1ccc(cc1)CNC(=O)NCC(=O)NC[C@H](c2ccccc2Cl)C3=c4ccccc4=[NH+]C3 C64352850
Cc1ccc2=[NH+]CC(=c2c1)CCNC(=O)CCC[C@@H]3N=N[C@@H](S3)C(=O)Nc4cccc(c4)Cl C64538870
CCNc1[nH+]c(cc(n1)Nc2ccc(cc2)NS(=O)(=O)c3ccc(c(c3C)C)OC)C C64802079
CCOc1ccc(cc1OC)[C@H](c2ccc3cccnc3c2O)Nc4cc(cc[nH+]4)C C01184901
CC[NH+](CC)CCCN(Cc1cc2cccc(c2[nH]c1=O)C)C(=O)Nc3ccccc3 C04231189
Cc1ccc2cc(c(=O)[nH]c2c1C)CN(CCC[NH+](C)C)C(=O)Nc3ccc(cc3)F C04231209
Cc1cc(c2cc(c(=O)[nH]c2c1)CN(CCC[NH+](C)C)C(=O)Nc3ccccc3F)C C04231231
CC[NH+](CC)CCCN(Cc1cc2ccc(cc2[nH]c1=O)C)C(=O)Nc3ccccc3 C05866574
C[C@@H](c1cccc2c1cccc2)[NH2+]CC(=O)Nc3cc(ccc3n4cncn4)C(F)(F)F C08900583
CC[NH+](CC)CCCn1c(cc2c(c1=O)[C@@H](C(=C(O2)N)C#N)c3cccc(c3Cl)Cl)C C02256402
CC[C@@H]1C2=C(CC(CC2=O)(C)C)Nc3ccccc3N1CC(=O)NCCC[NH+](C)C C09483393
Cc1ccc(cc1)C[NH+]2CCC(CC2)CNC(=O)c3ccccc3NC(=O)C4=CSCCO4 C09739261
C[NH+](C)[C@H](CNC(=O)c1ccc(cc1)S(=O)(=O)Nc2ccccc2F)c3cccs3 C09961271
CC[C@H](C)c1ccc(cc1)S(=O)(=O)N2CC[NH+](CC2)[C@H](c3ccc(cc3)Cl)C(=O)N C10023205
C[C@H](c1cccc(c1)NC(=O)c2ccccc2)[NH+](C)CC(=O)Nc3c(ccs3)C#N C11087945
c1ccc2c(c1)ccn2CC[NH2+]C3CCN(CC3)c4ccc(cc4)C(=O)NCc5cccnc5 C12149158
Cc1cc(ccc1NC(=O)C[NH+](C)CCC(=O)Nc2ccccc2C#N)Br C12772621
Cc1ccc(cc1C(=O)NC[C@@H](c2ccccc2Cl)[NH+](C)C)S(=O)(=O)NC(C)C C12805590
C[NH+](CC(=O)Nc1ccc(c(c1)C(F)(F)F)Cl)CC(=O)NC2(CCCC2)C#N C13002080
CC[NH+]1CCC[C@H]1CNc2c3c(c(sc3ncn2)C(=O)NCCc4cccs4)C C15004893
C1CCC(CC1)C(=O)N[C@H](C(=O)NCC[NH+]2CCOCC2)C34CC5CC(C3)CC(C5)C4 C05043623
Cc1cc(c(c(c1)Cl)NC(=O)CN2CC[NH+](CC2)CC(=O)NCc3ccccc3)C C21434683
c1ccc(c(c1)[C@@H](CNC(=O)CNC(=O)c2ccc(o2)Br)[NH+]3CCCC3)Cl C22619380
C[C@@H](C(=O)Nc1ccccc1C(F)(F)F)N2CC[NH+](CC2)CC(=O)Nc3ccc(cc3)F C23365271
CC[NH+](CC)CCCN[C@H]1c2c3c(sc2N=C(N1)n4c(cc(n4)C)C)CCCC3 C28286539
c1ccc2c(c1)CCN2CCCNC(=O)C[C@@H]3C(=O)NCC[NH+]3Cc4cccc(c4F)F C11938148
CCCNC(=O)C[NH+]1CCC(CC1)NS(=O)(=O)c2cc(ccc2Br)Br C30424346
C[C@@H](C(=O)Nc1cc(ccc1Cl)C(F)(F)F)[NH+]2CCC(CC2)NS(=O)(=O)c3cccs3 C32865328
C[NH+](C)[C@@H](CNC(=O)CSCc1[nH]c(=O)c2c3c(sc2n1)CCC3)c4c(cccc4Cl)F C25605144
CCOC[C@@H](C[NH+](Cc1[nH]c(=O)c2c3c(sc2n1)CCCC3)C4CCCCC4)O C36156743
CCOC[C@@H](C[NH+](Cc1[nH]c(=O)c2c(csc2n1)c3cc(ccc3C)C)C(C)C)O C36206519
Cc1ccc(c(c1)c2csc3c2c(=O)[nH]c(n3)C[NH+](Cc4ccco4)C[C@H](C)O)C C36207087
Cc1cc(c(s1)NC(=O)c2ccco2)[C@@H](c3ccc(cc3)OC)Nc4cccc[nH+]4 C38546896
CCC[C@H](C)C(=O)N1C[C@@H](C2(C1)CC[NH2+]CC2)C(=O)NCc3ccc(cc3)OC(F)(F)F C39599556
CC(C)[C@@H](C(=O)N1C[C@H](C2(C1)CC[NH2+]CC2)C(=O)NCc3cccc(c3)Cl)Oc4ccccc4 C39635653
CCOc1ccccc1CCNC(=O)[C@@H]2CN(CC23CC[NH2+]CC3)C(=O)c4cc(cc(c4)Cl)Cl C39652644
CCC(CC)C(=O)N1C[C@@H](C2(C1)CC[NH2+]CC2)C(=O)NC[C@@H](C)Oc3ccc(cc3)C C39666072
CCCCC(=O)N1C[C@@H](C2(C1)CC[NH2+]CC2)C(=O)NC[C@@H](C)Oc3ccccc3Cl C39666353
CC[C@@H](C)CC(=O)N1C[C@@H](C2(C1)CC[NH2+]CC2)C(=O)NC[C@@H](C)Oc3ccccc3Cl C39666613
CC(C)[C@H](C(=O)N1C[C@@H](C2(C1)CC[NH2+]CC2)C(=O)NCc3ccc(cc3)SC)Oc4ccccc4 C39667411
CC(C)[C@@H](C(=O)N1C[C@H](C2(C1)CC[NH2+]CC2)C(=O)NCc3ccc(cc3)SC)Oc4ccccc4 C39667412
CCCC[C@@H](C)C(=O)N1C[C@H](C2(C1)CC[NH2+]CC2)C(=O)N[C@H](C)c3cccc(c3)OC C39676790
Cc1ccc(c(c1)CCNC(=O)[C@@H]2CN(CC23CC[NH2+]CC3)C(=O)[C@@H](C)Oc4ccccc4)C C39676956
CCCC[C@@H](C)C(=O)N1C[C@H](C2(C1)CC[NH2+]CC2)C(=O)NCc3ccc(s3)c4ccccn4 C39677716
CCC[C@@H](C)C(=O)N1C[C@H](C2(C1)CC[NH2+]CC2)C(=O)NCc3ccccc3N4CCCCC4 C39678226
CCC[C@H](c1ccccc1)NC(=O)[C@@H](C)S[C@@H]2NN=C(O2)C3=c4ccccc4=[NH+]C3 C39947407
CC[C@H](C)[C@@H]1C(=O)N(C2([NH2+]1)CCN(CC2)C(=S)Nc3ccc(cc3)OC)CC4CC4 C36029817
CCCS(=O)(=O)NC1CC[NH+](CC1)CC(=O)N[C@@H](C)c2ccc(cc2Cl)Cl C30132908
CC1(CC(CC([NH2+]1)(C)C)N(Cc2ccncc2)C(=S)Nc3cc(cc(c3)OC)OC)C C59188327
c1ccc2c(c1)cccc2CC(=O)NCC(=O)NCc3ccc([nH+]c3)N4CCCCCC4 C59411516
CC(C)[C@@H](C(=O)NC[C@@H](c1ccccc1Cl)C2=c3ccccc3=[NH+]C2)NC(=O)[C@@H]4CC=CO4 C63069338
CCOC(=O)C[C@H](c1ccccc1)NC(=O)Nc2ccccc2[C@@H]3C=c4ccccc4=[NH+]3 C63746879
Cc1ccc(cc1)NC(=O)N2CCC(CC2)CC(=O)NCC[NH+](C)C3CCCCC3 C35529028
C[C@@H](C(=O)[O-])N1C(=O)OC([C@]1(C)O)(C)C C01057191
C1[C@H]2C[C@@H]([C@@H]1C=C2)C(=O)Nc3[n-]nnn3 C05382696
CNC(=O)NC(=O)C1(CCCC1)C(=O)[O-] C01752254
c1c(=O)cc(n2c1C(=O)NCC2)C(=O)[O-] C02573091
C[C@H](C(=O)/N=c/1\[nH]c(cn1C)[O-])Cl C19812528
C1[C@H](CNC(=O)[C@@H]1C(=O)[O-])C(F)(F)F C20286418
CNc1nc2c(s1)c([nH]c(=S)n2)[O-] C21950118
C1CC[C@H]([C@H](C1)C(=O)N2CCNC(=O)C2)C(=O)[O-] C21968505
C1Cc2c(nc(c(=O)[nH]2)C(=O)[O-])C(=O)C1 C22126524
C(#N)c1c(nc([nH]c1=O)[O-])C(F)(F)F C26460826
C1CCC(CC1)NC(=O)N2CSC[C@H]2C(=O)[O-] C06589343
c1cc(c(=O)n2c1cc(cc2)N)C(=O)[O-] C34049902
C1CC[C@@H]2[C@@H](C1)C[C@@H](N2S(=O)(=O)N)C(=O)[O-] C34754856
c1c([nH+]c2n1C(=O)[C@H](S2)CC(=O)[O-])[O-] C35185197
c1cc2c(cc[nH]2)c3c1c(=O)c(c[nH]3)C(=O)[O-] C21989533
c1(c(n[n-]n1)Br)C(=O)NN C04115061
Cc1c2c(=O)[nH]c(nc2sc1C(=O)[O-])N C36222691
CCc1cc(n(n1)C)c2nnc(n2N)[S-] C08577586
[H]/N=C/1\C2=NC(=N[C@H]2N=C([N-]1)Cl)Cl C38609637
C[C@@H]1C[C@@]2(CC(C1)(C)C)C(=O)N(C(=O)N2)CC(=O)[O-] C39100479
C[C@H]1CSCC[C@H]1NS(=O)(=O)[O-] C39109118
CC(C)N1C=C2[C@H](N1)NC(=O)C=C2C(=O)[O-] C39147207
C1CC1N2[C@@H](NN=C2[S-])[C@@H]3C=CN=N3 C39441859
C#CCNC(=O)N1CCCC[C@H]1C(=O)[O-] C40520306
Cc1cnc(s1)NC(=O)N2CSC[C@H]2C(=O)[O-] C40550164
C[C@H]1C[C@@H](CN(C1)C(=O)N[C@@H](C)C(=O)[O-])C C40552391
C[C@@H]1COCCN1C(=O)NC2(CCC(CC2)C)C(=O)[O-] C40577827
C1C[C@@H](CN(C1)C(=O)N2CCC[C@@H]2C(=O)[O-])CO C40582479
C1CCN([C@@H](C1)C(=O)[O-])C(=O)NC2CCOCC2 C40589395
C1CC[C@@H]2[C@@H](C1)CCCN2C(=O)N3C[C@@H](C[C@H]3C(=O)[O-])O C40591185
C[C@@H]1CCCN1C(=O)NC(C)(C)C(=O)[O-] C40912372
Cc1nc([nH]n1)[C@@H]2CCCC[C@@H]2C(=O)[O-] C41062989
C1CCC2(C1)C(=O)N(C(=O)N2)[C@@]3(CCSC3)C(=O)[O-] C41898779
C[C@H]1C[C@](CC(C1)(C)C)(C(=O)[O-])N2C(=O)CNC2=O C41906123
C[C@@H]1CCC[C@@H](C12C(=O)N(C(=O)N2)C(C)(C)C(=O)[O-])C C41906361
C1CCN([C@H](C1)CO)C(=O)N2CSC[C@H]2C(=O)[O-] C42432584
C[C@H]1CCC[C@@H](N1C(=O)N[C@H](C)C(=O)[O-])C C42462904
CCn1c(c2ccc(cc2nc1=S)C(=O)N)[O-] C42620128
C1CC[C@@H]2[C@@H](C1)N(CCO2)C(=O)NC3(CCCC3)C(=O)[O-] C43428706
CNC(=O)c1[n-]nc(n1)Br C44921233
CC1(C[C@H]1NC(=O)N2CCC[C@H]2C(=O)[O-])C C45139282
CS(=O)(=O)/N=C(/c1cc(c[nH]1)Cl)\[O-] C48518046
C[C@@H]1CCC[C@](C1)(C(=O)[O-])NC(=O)N2CCS(=O)CC2 C49693096
Cc1c(sc(n1)N)C(=O)N2CSC[C@H]2C(=O)[O-] C55174514
Cc1c(sc(n1)N)C(=O)N2CCC[C@H]2C(=O)[O-] C55174548
C1CCN([C@@H](C1)CO)C(=O)N2CC[C@H](C2)C(=O)[O-] C62135545
C1C[C@@H](N(C1)C(=O)N2CC[C@@H](C2)C(=O)[O-])CO C62135547
C[C@@]1(CCN(C1)C(=O)NCC#C)C(=O)[O-] C62922033
Cc1c(c(n2c(n1)nc(n2)C)[O-])CCO C08914725
C1CC(=NC1)c2c([nH]c(=S)[nH]c2=O)[O-] C05350859
CN(C)C(=O)/C=c\1/[nH]c(=O)/c(=C/C(=O)[O-])/s1 C03768462
c1c(nc(c(n1)N)Br)C(=O)[O-] C02525831
C1Cc2c(sc3c2c(=O)n(c(n3)O)CC(=O)[O-])C1 C08769649
c1cc2c(cc1N)sc(n2)C3=N[C@@H](CS3)C(=O)[O-] C13543013
Cc1c2c(=O)[nH]c(nc2sc1C(=O)[O-])C C19702183
C1C(=C(N2[C@H](S1)[C@H](C2=O)N)C(=O)[O-])Cl C19735358
C1CS(=O)(=O)C[C@H]1Nc2nnc(s2)[S-] C20581726
CN(C)c1nc2c(s1)c([nH]c(=S)n2)[O-] C21948674
c1c(sc(n1)N)C2=C([C@@H](C(=C([C@@H]2O)Cl)Cl)[O-])Cl C22023071
CC1(CC(CC(N1O)(C)C)O[P@@H](=O)[O-])C C22060254
c1c(c(=S)nc(n1[C@H]2C[C@@H]([C@@H](O2)CO)O)[O-])F C06495117
C1CC[C@@H]([C@@H](C1)C(=O)N2CCC[C@@H](C2)O)C(=O)[O-] C36132783
c1cc2c(cc1N)nc3c(n2)c(=O)[nH]c(n3)[S-] C09312930
c1cc(c(nc1)C(=O)N[C@H]2CCCC[C@@H]2N)[O-] C38049581
CC1=C(NON1[O-])C(=O)CBr C39054637
C[C@H]1C[C@@]2(CC(C1)(C)C)C(=O)N(C(=O)N2)CC(=O)[O-] C39100478
C[C@H]1C(=C(N(N1)C)C)C2=NN=C(C2)C(=O)[O-] C39271984
C[C@@H]1C(=CC(=N1)C)/C=C\2/C(=O)NC(=O)N=C2[O-] C38959258
CC1CCC(CC1)(C(=O)[O-])NC(=O)N2CCCC2 C40523637
C1CCCN(CC1)C(=O)N2C[C@@H](C[C@H]2C(=O)[O-])O C40531276
CN(C1CCCCC1)C(=O)N2C[C@H](C[C@@H]2C(=O)[O-])O C40549160
C[C@H]1CCCC[C@@H]1NC(=O)N2CSC[C@@H]2C(=O)[O-] C40550893
C[C@@H]1C[C@H](CN(C1)C(=O)N[C@@H](C)C(=O)[O-])C C40552392
C[C@@H]1CCC[C@@H]([C@@H]1C)NC(=O)N2C[C@@H](C[C@H]2C(=O)[O-])O C40557228
C[C@@H]1CCC[C@@H](C1)NC(=O)N2C[C@@H](C[C@H]2C(=O)[O-])O C40572396
C1CC[C@H]2[C@@H](C1)CCCN2C(=O)N3C[C@@H](C[C@@H]3C(=O)[O-])O C40590956
C[C@H]1CCC[C@](C1)(C(=O)[O-])NC(=O)N2CCO[C@@H](C2)C C41035879
C1CCC2(CC1)C(=O)N(C(=O)N2)C3(CCSCC3)C(=O)[O-] C41897820
C[C@H]1CCCC[C@H]1N(C)C(=O)N2C[C@@H](C[C@@H]2C(=O)[O-])O C42612508
C1CCC(C1)(C(=O)[O-])NC(=O)N2CCO[C@H]3[C@H]2CCC3 C43428485
CC1(C[C@@H]1NC(=O)N2C[C@@H](C[C@@H]2C(=O)[O-])O)C C45139288
CC1(C[C@H]1NC(=O)N2C[C@H](C[C@@H]2C(=O)[O-])O)C C45139295
C[C@@H]1CCC[C@@](C1)(C(=O)[O-])NC(=O)N2CCCSCC2 C48896461
C1CCc2c(nc(s2)NC(=O)N3CSC[C@@H]3C(=O)[O-])C1 C49561149
C[C@@H]1CCCN([C@@H]1C)C(=O)N[C@@H](C)C(=O)[O-] C50567743
C[C@H]1CCCN([C@H]1C)C(=O)N[C@@H](C)C(=O)[O-] C50567746
C1CC[C@@H]([C@@H](C1)NC(=O)N2CSC[C@@H]2C(=O)[O-])O C52011314
C[C@@H]1C[C@@H]1NC(=O)N2CSC[C@@H]2C(=O)[O-] C52296589
C[C@@H]1C[C@H]1NC(=O)N2CCO[C@@H](C2)C(=O)[O-] C52297642
C1C[C@H]([C@@H](C1)O)N2C(=O)CCC(=N2)C(=O)[O-] C54599444
c1c(cncc1Br)C(=O)NC2=NCC(=N2)[O-] C50222310
C1CN(C[C@@H]1O)C(=O)[C@@H]2CC=CC[C@@H]2C(=O)[O-] C61709439
C1CC[C@@H]([C@H](C1)C(=O)N2CCC(=O)NCC2)C(=O)[O-] C62100583
C1CCN([C@H](C1)CO)C(=O)N2CC[C@H](C2)C(=O)[O-] C62135546
C1CN(C[C@H]1C(=O)[O-])C(=O)N2CC[C@H](C2)O C62136800
c1c2c(sc1Cl)S(=O)(=O)N=C(N2)[O-] C38237345
CC1(CCN(CC1)C(=O)NCC#C)C(=O)[O-] C62842644
C[C@@]1(CCN(C1)C(=O)[C@H]2CSC(=O)N2)C(=O)[O-] C62913037
C[C@H]1CCC[C@](C1)(C(=O)[O-])NC(=O)N2CCCC2(C)C C63074477
Cc1c(nnc(c1C(=O)NC2=NC[C@@H](S2)C)[O-])C C64080112
C1CC[C@@]2([C@H](C1)C3(CCCC3)NC2=O)O C01619828
C1CC[C@]2([C@@H](C1)C3(CCCC3)NC2=O)O C01619829
C[C@H]1CCc2c(sc(c2C(=O)N3CCCC3)N)C1 C09246185
c1nc(c2c3c(sc2n1)CCCC3)N C00078174
Cc1cccc(c1)Cc2nnc(s2)N C03716266
C1CCc2c(c(nc(n2)C(F)(F)F)N)C1 C11737069
c1ccc(c(c1)Cn2cc(cn2)N)Cl C00373339
Cn1c(cnc1N)c2cccc(c2)Cl C00873774
c1cc(cnc1)Oc2ccc(cc2Cl)N C12357646
c1ccc(c(c1)N)n2cc(cn2)Br C12396989
CC(C)c1c(nc(nc1Cl)N)Cl C15021884
C[C@@H](c1cccc(c1)F)n2c(ccn2)N C19398797
c1cc(sc1Cn2cc(cn2)N)Cl C19810671
Cc1c(c(nn1C2CCCC2)N)Br C20313731
c1cc2c(cc[nH]2)cc1C3(CCOCC3)O C02526987
C[C@@H]1CCC[C@@H](N1C(=O)c2ccc(cc2Cl)N)C C22213707
C[C@H]1CCC[C@@H](N1C(=O)c2ccc(cc2Cl)N)C C22213712
C[C@@H]1CCC[C@H](N1C(=O)c2cc(ccc2Cl)N)C C22214292
C[C@@H]1CCC[C@@H](N1C(=O)c2cc(ccc2Cl)N)C C22214295
C[C@H]1CCC[C@@H](N1C(=O)c2cc(ccc2Cl)N)C C22214300
Cc1nc2cc(c(cc2s1)N)N3CCCC3 C35342358
Cc1nc2cc(c(cc2s1)N)N3CCSCC3 C35342408
c1c(cc(c(c1Cl)F)Cl)S(=O)(=O)N C36533167
Cc1nnc(s1)Sc2ccccc2N C37668764
CC(C)[C@H]1Cc2c(c(=S)sc(c2C#N)N)CO1 C06499407
C1CCC2=C(C1)[C@]3(C=CC=C[C@]3(O2)O)O C39096399
C[C@H]1C[C@H](C[C@@]2([C@@H]1C(=O)[C@@H](CC2)C(C)(C)O)C)O C39123667
Cc1c2c(oc1C(=O)N)CCCC23SCCS3 C39851934
C[C@@H]1CCC[C@@H](N1C(=O)c2cc(c(cc2F)F)N)C C40295194
C[C@@H]1CCC[C@H](N1C(=O)c2cc(c(cc2F)F)N)C C40295198
CN(C)c1ccc(cc1N)c2cscn2 C41651630
Cc1cccc(c1)Cc2nc(sn2)N C43561037
Cc1c(c(n(n1)C(C)C)N)I C43665067
CN(c1nc2ccccc2s1)C(=S)N C45237129
c1cc(c(cc1Cl)N)C(=O)N2C[C@@H]3CC[C@H]2C3 C49715781
c1cc(ccc1C#N)Sc2ccncc2N C50472076
C[C@@H]1CCN([C@H](C1)C)C(=O)c2cc(c(cc2F)F)N C51729012
C1CC[C@H]([C@@H](C1)NC(=O)[C@@H]2CCC=CC2)O C51990662
Cn1ccnc1Sc2cc(ccc2N)F C52122348
C[C@H]1C[C@@H]1n2c3ccc(cc3nc2C4CC4)N C52853521
C[C@H]1C[C@H]1n2c3ccc(cc3nc2C4CC4)N C52853523
[H]/N=C/1\C(=CCS1)c2[nH]c3cc(c(cc3n2)F)F C35412250
CN[C@@H]1c2c(ccc(c2NC1=O)Cl)Cl C42062370
Cc1c(c(n(n1)Cc2ccsc2)N)Cl C43667403
Cc1cc(n(n1)[C@H]2CCCc3c2ccs3)N C61329553
c1cc(ccc1N)Sc2ccnc(c2)C#N C61812845
c1cc(sc1[C@H](c2c[nH]nc2)O)Cl C62778581
C[C@H]1CCC[C@@H](N1C(=O)c2cc(c(c(c2)F)N)F)C C63004510
C[C@H]1CCN([C@@H](C1)C)C(=O)c2cc(c(c(c2)F)N)F C63007157
CN(c1nc2ccc(cc2s1)N)C3CC3 C63103419
Cc1cc(n2c(n1)c(c(n2)N)/N=N/c3ccncc3)C C03849337
[H]/N=C\1/NC(=O)/C(=C\c2ccc(o2)c3ccccc3[N+](=O)[O-])/S1 C03898548
Cn1c2c(nc1Sc3ccc(cc3)N)n(c(=O)n(c2=O)C)C C00543099
COc1ccc(cn1)NC(=O)c2c3ccccc3c(=O)[nH]n2 C07942327
c1csc2n1c(c(n2)NC3CCC(CC3)O)[N+](=O)[O-] C08216011
Cc1c(cnc(c1OC)C)Cn2cnc3c2nc(nc3Cl)N C14974580
c1cc(c(cc1[N+](=O)[O-])C#N)N2CCc3c(sc(c3C#N)N)C2 C21835637
c1cc2c(cc1NC(=O)c3cc(on3)C4CC4)NC(=O)CO2 C25539386
CC(C)N1C[C@H](CC1=O)CNc2c3c([nH]cn3)ncn2 C32534848
Cc1ccc(cc1)N/N=C/2\c3nc4c(c(=O)n3NC2=O)CCCC4 C04649625
CC(C)NC(=O)N1CCC(CC1)C(=O)Nc2nncs2 C36395238
Cc1c(c(=O)[nH]c(=O)[nH]1)Sc2ccccc2[N+](=O)[O-] C03164665
C[C@H](c1cc[nH]n1)Nc2cccc(c2)c3nnnn3C C37907466
CC(C)C1=C[C@@H](N=N1)C(=O)N/N=C\2/c3ccccc3NC2=O C39574799
CC[C@@H](C)/N=C\1/C(=C[C@@H]2C(=N1)N=C3C=CC=CN3C2=O)C(=O)N C39970224
Cc1c(cccc1[N+](=O)[O-])NC(=O)c2ccc(=O)[nH]c2 C40413192
C[C@@]1(C(=O)Nc2ccccc2O1)C(=O)Nc3nc4ccccc4o3 C41545444
CNC(=O)CNc1c(cc(cn1)Br)[N+](=O)[O-] C42371364
c1c[nH]nc1CNc2c(cc(cn2)Br)[N+](=O)[O-] C42372975
Cc1cc(ccc1[N-]S(=O)(=O)[C@@H]2CCC[NH2+]C2)[N+](=O)[O-] C43511956
Cc1cccc(n1)NC(=O)CN2C(=O)[C@@]3(CCCC[C@H]3C)NC2=O C45573845
c1cc(c(cc1[N+](=O)[O-])C(=O)Nc2cc[nH]n2)Br C45623148
Cc1nnnn1c2cccc(c2)NC(=O)N[C@@H]3CCCC[C@@H]3C C45689781
c1ccc(c(c1)NC(=O)NCC2CCC2)n3cnnn3 C47053239
Cc1cc(ccc1[N+](=O)[O-])C(=O)Nc2c[nH]ccc2=O C47929359
c1cnn(c1)c2ccc(cn2)NC(=O)c3cc(cc4c3nc[nH]4)F C48246538
C[C@@H](C(C)C)NC(=O)Nc1ccc(cc1)n2cnnn2 C48474766
c1cc(c(cc1[N+](=O)[O-])Cl)NC(=O)C(=O)NC2CC2 C48494191
Cc1c(cnn1C)[C@H](C)NC(=O)Nc2ccc3c(c2)OC(O3)(C)C C48546425
Cc1cc(nc(n1)N)Oc2ccc(c(c2)Cl)[N+](=O)[O-] C49320638
CC(C)(C)OC(=O)N1CCC(CC1)NC(=O)NOC C49518062
c1cc2c(ccc(c2nc1)[N+](=O)[O-])N[C@@H]3CCCNC3=O C50396628
CC1CCC2(CC1)C(=O)N(C(=O)N2)Cc3c(snn3)NC C50829111
Cc1ccc(s1)[C@@H](C)Nc2nc3c(n2C)c(=O)[nH]c(=O)n3C C53582161
CC1=C([C@@H](NC(=O)N1)c2ccc(cc2)[N+](=O)[O-])C(=O)C C05296213
Cn1c(nnn1)SCc2nc(c3c4c(sc3n2)CCCC4)N C18267351
Cc1nnnn1c2cccc(c2)NC(=O)NC3CCCC3 C45689866
CNc1ccc(cc1NC(=O)c2cccnc2)[N+](=O)[O-] C59352940
c1ccnc(c1)Nc2nc(cs2)C(=O)Nc3ccon3 C62162262
Cc1cccnc1NC(=O)N[C@H]2CCCN(C2)c3ncccn3 C47103434
Cc1cc(no1)C(=O)Nc2cccc(c2)c3nc([nH]n3)C C64300902
c1ccc(cc1)n2ccc(n2)C(=O)Nc3ccc4c(c3)c(=O)[nH]cn4 C58209647
C[C@@H]1NN=C2N1C=C(C=C2)C(=O)Nc3nc(cs3)C4=NC=CC4 C64313768
Cc1ccc(c(c1)NC(=O)c2c(c([nH]n2)C)[N+](=O)[O-])C C64334197
CCCCC1=NN=C2[C@H]1[C@]3(CC[C@H]4CO[C@@H]3O4)C(=C(O2)N)C#N C08783484
c1ccc2c(c1)c(=O)cc([nH]2)C(=O)Nc3ccc(cc3)n4nccn4 C53511009
c1cc(cc(c1)C2=NO[C@H](N2)[C@@H]3C4=C(CCCC4)N=N3)c5ccn[nH]5 C65137161
CCCn1cnnc1c2[nH]c3c(n2)CC(CNC3=O)(C)C C65454660
CC(C)NC(=O)NC(=O)Cn1c(=O)ccc(n1)C(C)(C)C C66264579
Cc1c(c(n[nH]1)C(=O)NCC2(CCCC2)C)[N+](=O)[O-] C66430889
Cc1ccc(o1)[C@@H]2C(=C(N3c4ccccc4NC3=C2C#N)N)C#N C00492341
CC(C)c1c2c(c3c4c(c(ncn4)NN)oc3n1)CCC2 C02212552
Cc1ccsc1[C@@H]2c3c([nH]nc3O)NC4=C2C(=O)CCC4 C12348716
c1cc2c(cc1NC(=O)c3ccc(cc3Cl)F)[nH]c(=O)[nH]2 C15541737
Cc1ccc(c(c1)Cl)NC(=O)[C@@H]2CCCN(C2)C(=O)N C29631644
c1ccc2c(c1)c(cc(=O)[nH]2)C(=O)Nc3ccc4cc[nH]c4c3 C32124236
Cc1cc(c2c(c1)c(nc(n2)Nc3[nH]c(=O)c(c([nH+]3)[O-])C)C)C C08694829
Cc1c(c(n[nH]1)C)NC(=O)Nc2ccc(cc2F)F C34793571
C[C@@H]1CCC[C@@H](C1)Oc2cc3c(cc2N)OCC(=O)N3 C35453517
c1cc(ccc1C#N)Nc2ccc(c3c2non3)N C35675585
c1cc2c(ccc(c2N)NC3CCS(=O)(=O)CC3)nc1 C37378267
Cc1cc(nc(n1)NC(=O)c2cc(c(c(c2)F)C)N)C C37641486
c1cc2c(cn[nH]2)c(c1)NC(=O)c3cc(c[nH]3)Br C37791056
CC(C)Cc1c2c(c3c([nH]nc3n1)N)CC(OC2)(C)C C05817373
CC(C)(C)[C@H]1CCC2=C3C(=NC(=NC3=O)[N-][NH3+])S[C@H]2C1 C38592681
Cc1c(sc(n1)Nc2c(c(ncn2)Cl)N)C C40571947
C[C@@H]1CC[C@H]([C@@H](C1)Sc2[nH]c(=O)cc(n2)N)C#N C41027210
Cc1cs/c(=N\S(=O)(=O)c2cc(cs2)N)/[nH]1 C41043914
c1ccc(cc1)NC(=O)Nc2ccc3c(c2)[nH]c(=O)o3 C41261660
Cc1c[nH]/c(=N\S(=O)(=O)c2ccc(cc2F)N)/s1 C43592227
c1ccc(cc1)n2c(c(cn2)c3[nH]c4cccnc4n3)N C44263942
c1cc(c(cc1NC(=O)NN2CCNC2=S)Cl)Cl C44549811
C[C@@H]1CCCCN1C(=O)C2(CCCCCC2)/C(=N/O)/N C44783304
C[C@@H]1CCN(CC(C1)(C)C)c2c3c([nH]cn3)nc(n2)N C44990185
CN1C=[NH+][C@H](C1=[NH2+])c2cc3c(c(c2)Cl)OCCCO3 C50121504
Cc1c(c(n[nH]1)C(=O)N(C)C2C3CC4CC(C3)CC2C4)N C50306095
Cc1c(c(n[nH]1)C(=O)N2CCC[C@@H]2C3CCCCC3)N C50306187
CC(C)c1c(c(n[nH]1)C(=O)N2CCc3c(ccs3)C2)N C50309616
C1CC[C@@H]2CN(CC[C@H]2C1)C(=O)c3c(c(n[nH]3)C4CC4)N C50323914
Cc1ccc(nc1)NC(=O)c2c(ccc(n2)N)Cl C50696098
C[C@@H]1CCCN([C@H]1C)C(=O)c2c(ccc(n2)NN)Cl C51091788
c1cnccc1c2nc(c3c4c(sc3n2)CCCC4)NN C51151381
C[C@H]1CCN([C@@H](C1)C)C(=O)C2(CCCCCC2)/C(=N/O)/N C51750363
c1ccc2c(c1)c(nc(n2)Cl)Sc3[nH]c(=O)cc(n3)N C52811978
Cn\1c2ccccc2s/c1=N\NC(=O)c3c(nccn3)N C14047770
c1cc(c2c(c1)OCO2)c3[nH]c4cc5c(cc4n3)[nH]c(=O)[nH]5 C55325169
CC[C@@H]1CCCCN1c2cc3c(cc2N)OCC(=O)N3 C57476730
c1cc2c(cn[nH]2)c(c1)N[C@@H]3c4cc(ccc4NC3=O)Cl C37783712
Cc1cccc(c1C)N2CCN(CC2)c3c(nc([nH]3)C)N C42872007
c1cc2cn[nH]c2c(c1)N[C@H]3c4cc(ccc4NC3=O)Cl C37100290
c1ccc2c(c1)/C(=N/c3ccc(cc3)S(=O)(=O)N)/C(=O)N2 C18030775
Cc1c(c2ccc(cc2[nH]1)[N+](=O)[O-])c3csc(n3)N C62424671
Cc1cccn2c1[nH+]c(c2C(=O)[O-])c3cccc(c3)N C62467527
Cn1c(c(c(n1)c2ccn[nH]2)c3c(cccc3Cl)F)N C62777740
CN(c1ccccn1)C(=O)c2cc3cccc(c3[nH]2)N C62833649
CCC1(CCN(CC1)c2cc3c(cc2N)OCC(=O)N3)C C62953286
C[C@H]1Nc2cc(ccc2O1)NC(=O)c3ccc4c(c3)nc[nH]4 C39758918
c1ccc2c(c1)N[C@H](S2)NC(=O)c3ccc4c(c3)nn[nH]4 C63399654
c1ccc(cc1)/N=N/c2c(nn3c2[nH]c4c(c3=O)CCCC4)N C15974574
Cc1c2c(n[nH]1)C(=O)N[C@@H](N2)c3cnc(s3)c4ccccc4 C66740221
C1C[C@@H](Cc2c1nc(nc2Cl)Cl)C(=O)N C04536462
Cc1c(sc2c1[C@@H](C(=C(O2)N)C#N)c3cccnc3)C C00495295
c1ccc2c(c1)C(=O)N[C@H](N2)c3ccc(cc3)C#N C00090851
Cc1ccc2c(c1)N[C@H](NS2(=O)=O)C(C)C C09530168
Cc1c2c([nH]n1)NC(=O)CS[C@H]2c3cc(cc(c3)F)F C15670664
Cc1nc2c(c3c(s2)C[C@@H](CC3)C)c(=O)n1N C00291867
CC(C)CC(=O)N1CCc2c(sc(n2)N)C1 C19961785
Cc1cc(nc(n1)N)Sc2nc(cs2)C C25047317
c1cc(oc1c2nc(sn2)N)I C28405120
CN\1c2ccccc2S/C1=C\3/C(=O)N(C(=S)S3)N C02067924
Cc1c(c(n[nH]1)C)C(=O)N[C@@H]2CCC[C@H]([C@@H]2C)C C36165543
C[C@@H]1CCCN(C1)C(=O)c2cc(cn2C(C)C)N C36860957
c1cc2c(cc1N[C@@H]3CCSC3)[nH]c(=O)o2 C37129970
Cc1c(n(c2c1c(nc(n2)C)N)CC3CCC3)C C37181176
C[C@H]1CCC[C@H](C1)NC(=O)NC(=O)[C@@H](C)Cl C37257265
c1ccc2c(c1)N[C@H](C3=C(N2)CCCC3=O)c4cccnc4 C00106612
Cc1ccoc1C(=O)N2CCSc3c2cc(cc3)N C38051247
Cc1c(cc(cn1)N)C(=O)N2CCC[C@H]3[C@@H]2CCCC3 C38095258
Cc1c(nnc(c1C(=S)N)N2CCCCC2)C C40291031
Cc1c(cc(cn1)N)C(=O)N2CCSc3c2cccc3 C40312222
C[C@@H]1CN([C@@H](CO1)C)c2c(cc(cn2)Br)N C40713752
Cc1c(nn(c1C)c2c(cc(cn2)Br)N)C C40728630
Cc1c(nn(c1C)c2cc(ccn2)C(=S)N)C C40730128
C1CCC(CC1)C(=O)N2CCc3c(sc(c3C#N)N)C2 C41583232
CN(c1ccncc1N)C(=O)C2CCCCC2 C42140304
c1cnn(c1)c2c(cc3c(n2)CCC3)C(=S)N C43409084
c1cc2cccnc2c(c1)Oc3cc(ccn3)N C43569532
c1cc(cnc1)c2cc(c(nc2)N)c3cccnc3 C47212456
Cc1c(c(n(n1)c2ccc(cn2)N)C)Br C50588465
C[C@H]1CCCN(C1)C(=O)c2c(ccc(n2)N)Cl C50697755
CC[C@H]1CCCCN1C(=O)c2cccc(n2)N C51070427
Cc1c(scn1)C(=O)N2CCCc3c2cc(cc3)N C51296372
Cn1c(nnc1SCC#Cc2ccccc2)N C51814543
c1cc2c(ccc(c2nc1)N)n3ccc(n3)C4CC4 C52855647
Cc1c(c(n(n1)c2cccc(c2C#N)Cl)C)N C52907522
Cc1c(sc(n1)N)C(=O)N2[C@@H](CCC[C@H]2C)C C55170930
CC[C@H]1CCCN(C1)C(=O)c2c(nc(s2)N)C C55171683
CN(c1ccccc1)C(=O)c2csc(n2)N C55176939
C[C@H]1C[C@@H](CN(C1)C(=O)Cc2csc(n2)N)C C55271096
c1ccc2c(c1)cc(cn2)NC(=O)c3ccc[nH]3 C58570836
c1cc(c(cc1Cl)Cl)[C@H]2[C@H](C(=O)NC(=S)N2)C#N C59370763
c1cc(cnc1)[C@H]2Nc3c(c4c(s3)CCCC4)C(=O)N2 C00565682
c1cc2c(c(c1N3CCCOCC3)N)ncs2 C61916877
c1ccnc(c1)[C@@H]2Nc3c(c4c(s3)CCCC4)C(=O)N2 C00565723
CC(C)[C@H]1C(=O)N(c2cc(cc(c2O1)N)F)C C62532622
C[C@H]1C(=O)N(c2cc(cc(c2O1)C(C)(C)C)N)C C62535612
C[C@H]1C(=O)N(c2c(cc(c(c2Cl)N)Cl)O1)C C62538975
c1cc2c(cc1N)sc(n2)N3CCO[C@H]4[C@@H]3CCC4 C63104254
c1cnn(c1)c2ccc(cc2)c3ccc(nc3)N C65395986
Cc1ccc2cccc(c2n1)NC(=O)c3ccc[nH]3 C66715733
c1cc(c(cc1Cl)NC(=O)[C@H]2CC(=O)N=C(S2)N)Cl C00171508
c1c(cc(cc1Cl)Cl)NC(=O)[C@H]2CC(=O)N=C(S2)N C00208969
c1cc(c(c(c1)Cl)Cl)NC(=O)[C@H]2CC(=O)N=C(S2)N C02225503
Cc1nc2c3c4c(sc3nc(n2n1)NN)CCC[C@H]4C C05529721
Cc1ccc(s1)[C@H]2c3c(n[nH]c3OC(=C2C#N)N)C(C)C C05634912
C[C@H](C12CC3CC(C1)CC(C3)C2)n4c(cc(=O)[nH]c4=O)N C20078560
CC(C)(C)n1c(=O)c(c([nH]c1=O)[O-])[C@@H]2c3ccccc3CC[NH2+]2 C20463193
CC[C@@]1(Cc2c(sc3c2c(nc(n3)C)NN)CO1)C C28628471
Cc1cc(ccc1NC(=O)[C@H]2CCCN(C2)C(=O)N)Cl C29477711
CN(c1cc2c(cc1N)c(=O)[nH]cn2)C3CCCC3 C35383242
c1cc(c(cc1N)CN2C(=O)C3(CCCC3)NC2=O)Cl C37403140
C[C@@H]1[C@H](N(c2c(=O)[nH]c(nc2N1)NC(=O)C(C)(C)C)C)C C15974571
c1cc(c(cc1C/N=C\2/C3=NC=N[C@H]3NC(=N2)N)Cl)Cl C39272103
c1cc2c(c(c1)NC(=O)NC3CCCCC3)OCC(=O)N2 C40630700
Cc1c(c2ccc(nc2nc1C)NC(=O)c3cc(cnc3)N)C C40818052
c1cc(c(cc1N2CCCCS2(=O)=O)NN)Cl C41414008
c1cc2cn[nH]c2cc1Nc3[nH]c(=O)c4c(n3)CSC4 C41596505
Cc1nc([nH]n1)Sc2ccc3c(c2N)ncs3 C41632477
Cn1c2c(c(=O)n(c1=O)C)[nH]c(n2)Sc3ccc(cc3)N C42143714
CNC(=O)[C@@H]1CCCCN1c2c(cc(cn2)Br)N C42420870
C[C@H]1CN(C[C@@H](O1)C)C(=O)C2(CCCCCC2)/C(=N/O)/N C44783504
C1CC[C@H]2CN(CC[C@H]2C1)C(=O)C3(CCCC3)/C(=N\O)/N C44785436
C[C@@H]1CCC[C@@H](C1)NC(=O)N[C@@H]2CCCCNC2=O C45667735
C[C@H]1Cc2c(ncnc2Nc3c(cccn3)O)NC1 C46087426
Cc1c[nH]/c(=N\C(=O)NCc2c[nH]nc2C)/s1 C47720168
CNC(=O)NNC(=O)c1ccccc1I C48950381
C[C@@H](c1cccc(c1)Cl)n2c(cc(=O)[nH]c2=O)N C49526108
Cn1cc(c(n1)N)S(=O)(=O)/N=c/2\[nH]c3c(s2)CCC3 C49541799
CN(c1ccc(cc1)F)c2cc3c(cc2N)c(=O)[nH]cn3 C49964965
C1CC[C@H]2[C@H](C1)CCCN2C(=O)c3c(c(n[nH]3)C4CC4)N C50323923
c1ccc(c(c1)[C@H]2C[C@H](n3c(nc(n3)N)N2)c4ccco4)Cl C00531560
c1cc2cccnc2c(c1)NC(=O)c3cc(nc(c3)Cl)N C50694321
c1cc(nc(c1Cl)C(=O)Nc2nc3c(s2)CCC3)N C50710066
Cc1cc2c(cc1C)nc([nH]2)Nc3[nH]c(=O)cc(n3)C C17013859
c1cc(nc(c1)Cl)C(=O)Nc2ccc3c(c2)[nH]c(=O)[nH]3 C51073165
c1cc(nnc1C(=O)N2CC[C@@H]3CCCC[C@H]3C2)NN C51090810
C[C@H]1CCN([C@H](C1)C)C(=O)C2(CCCCCC2)/C(=N/O)/N C51750369
c1ccc(c(c1)NC(=O)c2c(non2)N)Br C54419824
c1cc2c(ccs2)cc1NC(=O)c3c(non3)N C54420834
Cc1c(sc(n1)N)c2[nH]c3cc4c(cc3n2)OCCO4 C55170235
Cc1c(sc(n1)N)C(=O)Nc2ccc(cn2)Cl C55171112
Cc1c(sc(n1)N)c2nc([nH]n2)C3CCCCC3 C55176630
Cc1nc2c(nc(nc2n1C)N)Nc3cccc(c3)C#N C57279252
c1cc2c(cc1N[C@H]3c4ccc(cc4NC3=O)F)cn[nH]2 C36989610
c1ccc2c(c1)[C@H](C(=O)N2)Nc3ccc4cn[nH]c4c3 C37134252
c1ccc2c(c1)NC3=N[C@H]([C@@H]([C@@H](N23)c4ccncc4)C#N)N C36107699
c1c(c(cc(c1F)F)F)NC(=O)c2c(non2)N C61094382
c1cc(ccc1N2CCN(CC2)c3c4c([nH]cn4)nc(n3)N)F C13571265
c\1c[nH]cc(/c1=N/S(=O)(=O)c2cc(cc(c2)Cl)Cl)N C62725969
c1c(cc(cc1Cl)Cl)N[C@H]2C3=NC=NC3=[NH+]C(=N2)[NH-] C39232740
C1CCC(CC1)C(=O)Nc2c(c3c(s2)CCCC3)C(=O)N C00038517
Cc1cc2cc(ccc2[nH]1)CNC(=O)Nc3cccc(c3)Cl C00429830
Cc1ccc(cc1)NC(=O)N[C@H](C(Cl)(Cl)Cl)O C03130877
C[C@H]1CCc2c(sc(c2C(=O)NC[C@@H]3CCCO3)N)C1 C09246200
[H]/N=C/1\[C@@H]([C@@H](C(=C(S1)N)C#N)c2ccccc2C(F)(F)F)C#N C00058723
Cc1cccc(c1C)NS(=O)(=O)c2ccc(cc2Cl)N C19231365
Cc1ccc(cc1Cl)NS(=O)(=O)c2ccccc2N C19389095
Cc1cccc(c1)NS(=O)(=O)c2cc(cc(c2C)C)N C19978959
c1cc2cccnc2c(c1)Nc3cc(cnc3N)C(F)(F)F C20318290
Cc1ccc(cc1N)S(=O)(=O)Nc2cccc(c2F)Cl C20472047
Cc1ccc(cc1C)NS(=O)(=O)c2cc(c(cc2N)C)C C20557240
Cc1ccc(cc1C)NS(=O)(=O)c2ccc(c(c2)N)F C20566173
c1ccc2c(c1)nc(s2)Sc3ccc(cc3)/C(=N/O)/N C21051431
Cc1cc(c(cc1C)S(=O)(=O)N[C@@H]2CCC[C@H]([C@H]2C)C)N C21057834
Cc1ccc(cc1C)NS(=O)(=O)c2cc(cc(c2C)C)N C21804213
C[C@@H](c1ccc(s1)Cl)Nc2ccc3c(c2)[nH]c(=O)[nH]3 C35285986
Cc1ccc(c(c1)F)Nc2ccc(cc2N)S(=O)(=O)C C35329696
Cc1cc(ccc1NS(=O)(=O)c2ccc(s2)Cl)N C36960563
Cc1cc(ccc1S(=O)(=O)Nc2cc(ccc2N)Cl)F C36961606
Cc1cc(cc(c1)S(=O)(=O)Nc2ccc(cc2C)F)N C37053478
Cc1cc(cc(c1)S(=O)(=O)NC2CCCCCCC2)N C37053828
Cc1ccc(c(c1)N)S(=O)(=O)Nc2ccc(c(c2)Cl)F C37064211
CC(C)Nc1ccc(cc1Br)S(=O)(=O)N C37138042
C[C@@H](c1ccc(cc1)N)NC(=O)c2ccc(o2)Br C37177409
Cc1cc(cc(c1C)N)S(=O)(=O)N[C@@H]2CCC[C@H](C2)C C37254575
c1c(c(cc(c1S(=O)(=O)NC2CCCCCC2)F)F)N C37390212
Cc1ccc(c(c1)C)NS(=O)(=O)c2cc(ccc2N)Cl C37859939
Cc1ccc(cc1NS(=O)(=O)c2cc(ccc2N)F)Cl C37929187
CN(C)c1ccc(cc1N)C(=O)Nc2cc(cc(c2)F)F C40294967
Cc1cccc(c1S(=O)(=O)Nc2ccc(cc2F)Cl)N C40328442
Cc1c(cccc1Cl)NS(=O)(=O)c2c(cccc2F)N C45147499
Cc1ccc(cc1)NS(=O)(=O)c2c(cccc2Cl)N C45165939
C#Cc1cccc(c1)NS(=O)(=O)c2c(cccc2Cl)N C45166334
c1cc2cnccc2c(c1)NC(=O)c3cc(ccc3Br)N C45623671
Cc1c(cc(s1)C(=O)Nc2nc(cs2)C(C)(C)C)N C49496586
Cc1cc(c(cc1C)NS(=O)(=O)c2cccc(c2)Cl)N C50439439
Cc1cc(ccc1S(=O)(=O)Nc2cc(c(cc2N)C)C)F C50439464
c1cc(c(cc1NC(=O)c2ccc(nc2)N)C(F)(F)F)F C50705860
C[C@@H](c1cccc(c1)Cl)NC(=O)c2cc(nc(c2)Cl)N C50709141
C[C@H](c1ccccc1Cl)NC(=O)c2c(ccc(n2)N)Cl C50709206
Cc1nc2cc(c(cc2s1)N)NCc3cccc(c3)C#N C51667477
c1cc(cc(c1)C#N)CNc2c(cc(cn2)Br)N C51667524
CC[C@H]1CCCC[C@@H]1n2c3ccc(cc3nc2[C@@H](C)O)N C53737447
C[C@H]1C[C@H]1C(=O)Nc2c(c3c(s2)CCCCC3)C(=O)N C60389887
Cc1c(cc(cc1F)C(=O)N)NC(=O)c2cc(cc(c2)F)F C47381439
Cc1cc(ccc1F)NS(=O)(=O)c2ccc(cc2N)Cl C61099106
Cc1c(nnc(c1C(=S)N)Nc2cc(c(c(c2)F)F)F)C C61119994
c1cc(cc(c1)Br)CC(=O)Nc2ccc(nc2)N C61680194
c1cc(c(c(c1)Cl)Cc2nc3c(c(n2)NN)CCCC3)F C62352995
CC(C)(C)c1csc(n1)NC(=O)c2ccc(cc2N)F C62823283
c1cc2c(cc1OC(F)(F)Cl)sc(n2)N C00090712
CSc1nc(c(c(n1)Cl)I)N C01558543
CC(C)NC(=O)Nc1ccc(cc1Cl)Cl C00396487
c1cc2c(ccc3c2cc(c4c3nccc4)N)nc1 C01866150
c1cc(ccc1Cn2c3ccc(cc3cn2)N)Cl C08699381
Cc1cc(nc2c1c(c(s2)C#N)N)C(F)(F)F C04245377
c1cc(c(cc1F)F)N[C@H]\2[C@@H]3CC[C@@H](C3)/C2=N\O C16385298
c1ccc2c(c1)/C(=C/Nc3ccccc3F)/C(=O)N2 C06345064
c1cc(ccc1N)Oc2c(cc(cn2)Cl)Cl C22145390
C1C2CC3CC1CC(C2)(C3)CN4CNC(=S)NC4 C22635926
C[C@@H]1CCc2c(c3cc(ccc3[nH]2)C(=O)NC4CC4)C1 C23653212
Cc1cc(cc(c1)n2c(c3c(n2)CSC3)N)C C26422199
C[C@H]1CCc2c(c3cccc(c3[nH]2)C(=O)NC4CC4)C1 C32655690
Cc1ccc(cc1C)Oc2ccc(c3c2cccn3)N C35340888
Cc1ccccc1Oc2ccc(c3c2cccn3)N C35340893
C[C@@H]1CCCC[C@@H]1Oc2ccc(c3c2cccn3)N C35340947
CN(c1ccc2c(c1N)ncs2)C3CCCC3 C35344641
C[C@H]1CCc2c(sc3n2c(c(n3)c4ccccc4)N)C1 C36290563
c1cc(cc(c1)N[C@H]2CCc3c2cccc3O)C#N C36852072
c1cc2cnn(c2cc1N)Cc3ccc(s3)Cl C36867310
c1cc(cc(c1)F)Cn2c3ccc(cc3nc2N)F C36899311
C[C@@H]1C[C@H]1c2c(c(n(n2)C)N)c3ccc(cc3)F C36937780
Cc1c(cc(cc1F)C(=O)N2CC[C@H]3CCCC[C@H]3C2)N C37641725
C[C@H]1CC2=C(/C(=N\O)/C1)[C@]3(C[C@@H](C[C@@](C2)(C3)C)C)O C04127742
C[C@@H]1CCCC[C@@H]1NC(=O)[C@@H]2Cc3ccccc3N2 C40458458
c1ccc2c(c1)[C@](CCO2)(c3nc4c(s3)CCCC4)N C41183827
c1ccc(c(c1)n2c(cc(n2)C3CCCC3)N)F C41295978
Cc1cccc(c1N)Oc2ccnc3c2cccc3 C41721262
Cc1cccc(c1)[C@@H](C)n2c(c(c(n2)C)Cl)N C43667973
CCc1c(c(sc1c2cc(oc2C)C)C#N)N C44273766
Cc1c(cc(s1)C(=O)N(C)[C@H]2CCCC[C@@H]2C)N C44353742
c1ccc(cc1)[C@@H]2C[C@@H]2n3c4cccc(c4nc3N)F C44678031
Cc1ccc(c(c1)F)NC(=O)NC2CCCCCC2 C48473309
C[C@H]1CCC[C@@H](C1)NC(=O)Nc2ccc(c(c2)F)F C49255323
C[C@H]1C[C@H]1c2c(c(on2)N)c3cc(cc(c3)F)F C49351171
c1cc(c(c(c1)F)F)NC(=O)NC2CCCCCC2 C49414996
CN(c1cccc(c1)F)c2ccc3c(c2N)cccn3 C50003443
Cc1ccc(c(c1)C(=O)N2CC[C@@H]3CCCC[C@@H]3C2)N C50201874
c1ccc2c(c1)c(ccn2)Oc3ccc(cc3N)F C52065229
C[C@H]1C[C@H]1n2c3ccc(cc3nc2N)Br C52293565
Cc1[nH]c2cc(ccc2n1)N[C@H]3CCC[C@H](C3)C C37139705
c1cc2c(cc1N)ncn2C34CC5CC(C3)CC(C5)C4 C52842800
C[C@H]1CCCC[C@@H]1Cn2cnc3c2ccc(c3)N C52853718
CN(c1ccccc1N)C(=O)C2CCCCCC2 C53713277
Cc1ccc(cc1)N(C)C(=O)c2cccc(c2N)F C54210262
c1ccc(cc1)N[C@@H]2c3cc(ccc3NC2=O)Cl C19879611
Cc1cc(n(n1)Cc2cc(cc(c2)Cl)Cl)N C43664771
c1ccc(c(c1)N)/N=c/2\c(nss2)Cl C12375622
Cc1cc2ccccc2nc1Sc3ccncc3N C63106544
Cc1cccc(c1)N[C@H]2c3cc(ccc3NC2=O)C C19877199
c1cc2c(cc1Br)c3c([nH]2)[C@@H](CCC3)NC=O C00173753
Cc1cc(nc2c1c(c(s2)C(=O)C)N)C(C)(C)C C00027619
C[C@H]1CCC[C@@H]([C@@H]1C)NC(=O)NC2CCCCC2 C04651089
Cc1ccccc1NC(=O)N[C@H]2CCC[C@@H](C2)C C05943170
Cc1ccc2c(c1)[nH]cc2c3csc(n3)NC C02327138
c1cc(cc(c1)Cl)c2cc3cccnc3nc2N C19723503
c1cc(c(cc1Cl)Cl)Oc2ccc(nc2)N C19869115
c1ccc(c(c1)Oc2ccc(nc2)N)Br C19869306
Cc1cc(nn1Cc2cccc(c2Cl)Cl)N C20353718
Cc1ccc(c(c1)C)C2=C(C(=C(C3=CCC[C@H]32)C#N)N)C#N C00042447
c1ccc(c(c1)N)Oc2c(cc(cn2)Cl)Cl C22142640
C[C@H]1CCC[C@@H](C1)Oc2ccc(c3c2ccnc3)N C35333230
C[C@H]1CCCN(C1)c2ccc3c(c2N)ncs3 C35344103
CN(c1ccc(cc1N)C#N)C2CCCCCC2 C36327987
Cc1c(nn(c1N)C)c2cc3c(s2)CCCC3 C36938004
Cc1ccc(c(c1)C)Sc2c(cc(cn2)N)C#N C37759410
Cc1cc(ccc1N)C(=O)N2C[C@@]3(C[C@H]2CC(C3)(C)C)C C37820696
c1cc(c(c(c1)Cl)/C=C/c2ccnc(n2)N)F C04073047
Cc1cc(ccc1N2CCc3c(cccc3N)C2)C#N C38033016
CC1=CC(=O)C=C(C1=C(c2ccc(cc2)N(C)C)N)C C04773356
Cc1cc(ccc1NC(=O)N[C@@H]2CCCC[C@H]2C)F C40103562
C[C@H]1CCCC[C@H]1NC(=O)[C@@H]2Cc3ccccc3N2 C40458461
Cc1c(cccc1Cl)n2c(cc(n2)C3CC3)N C41300175
c1cc(c(cc1Cl)Oc2cc(ccn2)N)Cl C43569367
C[C@H]1CCC[C@H](C1)NC(=O)Nc2cccc(c2)C#C C43982033
CC1CCC(CC1)NC(=O)NC2CCC(CC2)C C48421736
c1cc(c(c(c1)F)NC(=O)NC2CCCCCC2)F C48469947
C[C@H]1CCC[C@@H](C1)NC(=O)Nc2cc(cc(c2)F)F C48476031
C[C@@H]1C[C@@H]1c2c(c(on2)N)c3cc(cc(c3)F)F C49351162
Cc1ccccc1[C@H](C)n2c(c(c(c2N)C#N)C)C C49526713
Cc1ccc(cc1)[C@@H](C)n2c3cccc(c3nc2N)F C49559103
Cc1cccnc1c2nc(cs2)c3ccccc3N C49850157
C[C@@H]1CCCN([C@@H]1C)C(=O)c2cc(c(c(c2)Cl)Cl)N C50563208
Cc1c(nc(nc1N)c2ccc(s2)Br)C C50867424
Cc1c(n(c(c1C#N)N)[C@@H](C)C2CCCCC2)C C52341950
Cc1nc2cc(ccc2n1[C@H]3CCCc4c3cccc4)N C52853268
Cc1ccccc1[C@H](C)n2c(nc3c2ccc(c3)N)C C52854902
CC1CCC(CC1)n2c3c(ccc(c3F)F)nc2N C53169700
[H]/N=C/1\C(=C2CCCC[C@@H]2S1)c3[nH]c4ccc(cc4n3)F C37439090
CC1(c2cc(cc(c2NC1=O)[C@H](C(C)(C)C)O)F)C C58103395
CC[C@H](c1cc2c(c(c1Cl)C)NC(=O)C2(C)C)O C58111712
c1ccc(cc1)N[C@@H]2c3c(cccc3Cl)NC2=O C42135617
C[C@@H]1CCN([C@@H](C1)C)c2ccc(c3c2cccn3)N C60392693
Cc1cc(cc(c1)Br)NC(=O)NC2CC2 C62156685
C[C@@H]1C[C@H](CN(C1)c2nc3ccc(cc3s2)N)C C62183815
C[C@@H]1CCC[C@H](C1)Sc2c(c(ncn2)Cl)N C62365486
Cc1cc(ccc1F)C(=O)N2CCCc3c2cc(cc3)N C63055275
CN(c1nc2ccc(cc2s1)N)C3CCCC3 C63103423
Cc1cc2ccccc2nc1Oc3cccc(c3C)N C63106226
c1ccc2c(c1)CCC[C@H]2c3nc(c4ccsc4n3)N C63158454
Cc1cc(cc(c1)Cc2c([nH]c(=S)[nH]c2=O)C)C C01443873
[H]/N=C\1/C(=C2CCCC2S1)C(=O)NC3CCCCC3 C19737233
c1c(cnc(c1Cl)NC2CCC(CC2)O)Cl C20007948
C[C@H]1CCCN(C1)c2cc(cnc2N)C(F)(F)F C20278380
C[C@@H]1CCCCN1c2cc(cnc2N)C(F)(F)F C20278404
c1cc(cc(c1)Br)NC(=O)NC2CC2 C36179102
Cc1c(c(n[nH]1)C)N[C@@H]2CCSc3c2cccc3 C36735994
CC[C@H]1CCCCN1C(=O)c2cc(c(c(c2)F)C)N C37641568
C[C@H]1CCCC[C@@H]1N(C)C(=O)c2cc(ccc2N)F C37806769
Cc1cc(ccc1n2cc(cn2)Cl)C(=S)N C38053538
C[C@@]12CC[C@@](C1(C)C)(C[C@@H]2O)C(=O)NC(C)(C)C C07260310
c1c2c(cc(c1[C@@H](C3CCCC3)O)Cl)NC(=O)C2 C40262768
c1c2c(cc(c1[C@H](C3CCCC3)O)Cl)NC(=O)C2 C40262769
c1ccc(c(c1)c2csc(n2)c3ccncc3)N C40887297
C[C@@H]1CCC[C@@H](C1)N(C)C(=O)c2c(ccs2)N C42491680
C[C@@H]1CCC[C@H](C1)N(C)C(=O)c2c(ccs2)N C42491682
C[C@H]1CCC[C@H](C1)N(C)C(=O)c2c(ccs2)N C42491683
C[C@@H](c1ccc(cc1)N)N2CCO[C@@H]3[C@@H]2CCCC3 C43423837
C[C@H](c1ccc(cc1)N)N2CCO[C@@H]3[C@@H]2CCCC3 C43423838
c1cc(cc(c1)Br)Oc2cc(ccn2)N C43569407
c1ccc2c(c1)[C@H](CCS2)n3c(c(cn3)Br)N C43666076
CC(C)[C@H]1CC[C@@]2([C@]1(C[C@@H]([C@H](C2)O)C(=O)C)O)C C44068996
Cc1cc(ccc1N)C(=O)N(C)[C@H]2CCC[C@H](C2)C C49007629
Cc1c(cccc1N)C(=O)N(C)[C@H]2CCC[C@@H](C2)C C49007654
Cc1c(cccc1N)C(=O)N(C)[C@H]2CCC[C@H](C2)C C49007659
Cc1cccc(c1N)C(=O)N(C)[C@H]2CCC[C@H](C2)C C49007693
Cc1ccc(cc1N)C(=O)N(C)[C@H]2CCC[C@@H](C2)C C49007699
Cc1ccc(cc1N)C(=O)N(C)[C@@H]2CCC[C@H](C2)C C49007702
Cc1cccc(c1C(=O)N(C)[C@H]2CCC[C@@H](C2)C)N C49007711
CC(C)NC(=O)N[C@H]1CCC(c2c1cccc2)(C)C C49517539
C[C@@H](c1cccc(c1)F)n2cnc3c2ccc(c3)N C52854264
C[C@H](c1cccc(c1)F)n2cnc3c2ccc(c3)N C52854265
Cc1ccc(s1)[C@@H](C)n2cnc3c2ccc(c3)N C52855231
Cc1ccc(c(c1)C(=O)N(C)c2ccc(cc2)N)F C52980622
Cc1ccc(c(c1)C(=O)N(C)[C@@H]2CCC[C@@H](C2)C)N C53002934
C[C@@H]1CN(C[C@@H](O1)C)[C@@H]2C[C@@H](CC[C@@H]2N)C(C)C C54554624
C[C@@H]1CN([C@@H](CO1)C)[C@@H]2C[C@@H](CC[C@@H]2N)C(C)C C54555002
[H]/N=C/1\C(=C2CCC[C@@H]2S1)C(=O)NC3CCCCC3 C55051843
c1c(cc(c2c1CC(=O)N2)[C@H](C3CCCCC3)O)F C58101488
c1c(cc(c2c1CC(=O)N2)F)[C@@H](C3CCCCC3)O C58106719
Cc1c(cccc1N)C(=O)N(C)[C@H]2CCCC[C@@H]2C C40322228
Cc1cccc2c1NC(=O)[C@@H]2Nc3ccccc3F C40453414
CC[C@@H]1CO[C@@H](CN1[C@@H]2CCCCCC[C@@H]2N)C C42450602
c1ccc2c(c1)[C@H](C(=O)N2)Nc3c(cccc3F)F C20476269
c1ccc2c(c1)[C@H](C(=O)N2)Nc3ccc(c(c3)F)F C19918144
c1cc(cc(c1)F)N[C@@H]2c3cc(ccc3NC2=O)F C19920990
c1ccc(c(c1)N[C@@H]2c3cc(ccc3NC2=O)F)F C19944787
Cc1ccc(cc1C(=O)N(C)c2ccc(cc2)N)F C62664331
C[C@H]1CCCC[C@H]1N(C)C(=O)c2ccc(cc2N)F C62822686
Cc1ccc2c(c1)[C@@H](C(=O)N2)Nc3cccc(c3)F C19920816
C1CCC2(CC1)Nc3c(c4c(s3)CCCC4)C(=S)N2 C04133401
c1c(cc(c(c1Br)N)Br)C2CCCCC2 C00152815
c1ccc2c(c1)NC3(S2)CCC4(CC3)Nc5ccccc5S4 C03174013
c1ccc(cc1)[C@H]2C[C@@]2(c3cccc(c3)Cl)c4csc(n4)N C11884357
c1ccc(cc1)[C@@H]2C[C@]2(c3cccc4c3cccc4)c5csc(n5)N C11885279
c1ccc(c(c1)CNc2ccccc2I)O C08435781
c1ccc(cc1)/C=C/2\CSCC3=C2NC(=S)N[C@@H]3c4ccccc4 C17254555
c1cc-2c(cc1Cl)[C@@H](c3c2c(c(c(c3)Cl)Br)N)S C17427031
Cc1c(sc(n1)N)SCc2ccc(s2)Br C19506473
c1ccc(c(c1)c2c(sc(n2)SC3CCCCC3)N)F C19723644
Cc1ccc(s1)[C@H](c2ccc(cc2Br)F)N C19969759
c1ccc(c(c1)C(=S)N)Oc2ccccc2Br C20077488
c1cc(cc(c1)Br)Oc2ccc(cc2N)Br C20545027
Cc1cccc(c1C)N2C(=S)N[C@@]3(N2)C[C@@H](CC(C3)(C)C)C C01827329
c1cc(sc1[C@H](c2cc3c(s2)CCCCC3)N)Cl C35081700
c1cc(c(cc1F)COc2c(cc(cc2Cl)Cl)Cl)N C35308856
CN(Cc1ccc(cc1)F)c2ccc(cc2N)Br C36131655
c1cc2c(c(c1)O)CC[C@H]2Nc3ccc(cc3)I C36852627
c1cc(c(cc1F)[C@@H](c2cc(ccc2Cl)Cl)N)Br C36961868
c1cc(c(cc1Br)CSc2ccc(cn2)N)F C37191848
c1cc(c(cc1CSc2ccc(cc2Cl)N)Cl)Cl C37204658
c1cc2c(cc1F)nc(s2)c3cc(cc(c3N)Cl)Cl C37205121
c1cc(cc(c1)Br)OCc2c(cccc2Br)N C37402117
c1cc(c(cc1N)Br)CSc2ccc(c(c2)F)F C37516237
c1cc(cc(c1)N)c2csc(n2)Cc3ccc(cc3)Br C40887260
c1cc(c(cc1N)Br)c2ccc(s2)Br C41049004
CC(C)(C)c1csc(n1)[C@@H](c2ccccc2Br)N C41183293
c1cc(ccc1[C@H](c2nc3c(s2)CCCC3)N)C(F)(F)F C41183929
CCc1c(sc(n1)[C@@H](c2ccc(cc2Cl)Cl)N)C C41184374
c1cc(c(cc1F)Br)CSc2c(cc(cc2F)N)F C42143288
c1ccc(c(c1)NCc2cccc(c2O)Br)Br C42411667
CN(Cc1ccc(cc1)Cl)c2ccc(cc2N)Br C42437724
CN(Cc1ccc(cc1)Cl)c2ccc(cc2Br)N C43597125
C[C@H](c1cccs1)N(C)c2ccc(cc2Br)N C43597304
C[C@H]1CCCCN1c2c(cc(cc2Br)Cl)N C45886210
c1cc(ccc1Cc2c(nc(s2)N)C3CC3)I C50266536
CC(C)c1c(sc(n1)N)Cc2cccc(c2)I C50266539
CCc1c(sc(n1)N)Cc2ccccc2Br C50266561
c1ccc2c(c1)nc(s2)SCc3ccc(cc3N)Cl C50443720
CN(Cc1ccc(cc1)Br)c2c(ccc(c2F)F)N C53165989
c1cc(cc(c1)Cl)SCc2c(cccc2Br)N C54185133
Cc1ccc(c(c1)Cl)OCc2ccc(cc2Br)N C54349094
c1cc(cc(c1)Br)SCc2ccc(s2)C#CCN C55309072
c1ccc(c(c1)Cc2nc(cs2)c3ccccc3N)Br C55335719
Cc1ccc(cc1)C23C[C@H]4C[C@@H](C2)CC(C4)(C3)c5csc(n5)N C17299491
c1cc(c(cc1Oc2ccc(cc2Br)F)Cl)C(=S)N C61850446
Cc1ccc(c(c1)Oc2ccc(c(c2)Cl)C(=S)N)Cl C61850570
CSc1cc(cc2c1ccn2Cc3ccc(cc3)Cl)N C63022819
CSc1cc(cc2c1ccn2Cc3ccc(s3)Br)N C63022863
Cc1cccc(c1)N/C(=[NH+]/[C@H]2CCSc3c2cccc3)/[S-] C05225396
Cc1ccc(cc1)N[C@H]2C[C@@H](Nc3c2ccc(c3)C)C C00499581
CC(C)(C#CC1(CCCCCCCCCCC1)O)O C03624076
Cc1cc(cc(c1Oc2ccc(cc2N)Cl)C)Cl C02650768
Cc1cccc(c1Sc2ccccc2N)C C01433217
Cc1c(cccc1N)c2nc(cs2)C(C)C C11632221
c1ccc(c(c1)Oc2ccc(cc2N)F)Cl C14629874
c1ccc2c(c1)c(ccc2Cl)Oc3ccc(cc3N)F C14629972
c1cc(c(nc1)OC2CCCCCCCCCCC2)N C19754150
c1cc(sc1)[C@H](c2cc(ccc2Cl)Cl)N C19841798
c1cc(sc1)[C@H](c2ccc(cc2Cl)Cl)N C19842074
Cc1ccc(cc1C)Sc2ccccc2N C19845638
c1ccc2c(c1)CCC[C@@H]2Oc3ccc(cc3Cl)N C19845833
c1cc(cc(c1)Br)Oc2ccc(cc2N)F C19869098
c1cc(sc1)Sc2ccc(cc2N)Br C20078049
CN(c1ccc(cc1N)Cl)C2CCCCC2 C20081244
CN(c1c(cccc1Cl)N)C2CCCCC2 C20081248
C[C@@H]1CCC[C@H](C1)Oc2c(cccc2Cl)N C20507231
C[C@H]1C[C@@H](CC(C1)(C)C)Nc2ccc3c(c2)cc[nH]3 C20545981
Cc1cccc(c1)c2c([nH]c(=S)[nH]2)c3cccc(c3)C C20593993
C[C@@H]1CCC[C@H](C1)Nc2ccc3c(c2)cc[nH]3 C21019136
COc1ccc(cc1)C#Cc2cc(cc(c2N)Cl)Cl C21987773
Cc1ccc(cc1N)C23C[C@H]4C[C@@H](C2)CC(C4)(C3)Cl C18141732
Cc1ccsc1[C@H](c2cc(ccc2Cl)Cl)N C35382421
c1cc2c(cc[nH]2)cc1NC3C4CC5CC(C4)CC3C5 C36813647
c1ccc2cc(c(cc2c1)c3nc4cc(ccc4s3)F)N C37205139
c1cc2c(cc1F)nc(s2)c3ccc(cc3N)Cl C37205199
Cc1ccc(c(c1)N)O[C@H]2C[C@H](CC(C2)(C)C)C C37401612
C1CCCC(CCC1)(C2(CCCCCCC2)O)O C39218492
Cc1cccc(c1)Sc2ccc(cc2N)C C40695802
Cc1cccc(c1)Sc2ccc(c3c2cccn3)N C40695818
c1ccc(c(c1)c2csc(n2)c3ccccc3F)N C40887296
Cc1ccc(c(c1O)C)N[C@H]2C[C@H]3CC[C@@H]2C3 C41092820
Cc1ccsc1[C@H](c2cc3c(s2)CCCC3)N C42728738
C[C@@]12CCCC([C@H]1CC[C@]([C@@H]2CC(C)(C)O)(C)O)(C)C C12384485
CCc1c(c(sc1c2cccc(c2)C)C#N)N C44273734
CCc1c(c(sc1c2c(cccc2F)F)C#N)N C44273855
CCc1c(c(sc1c2ccc3c(c2)CCC3)C#N)N C44273872
c1cc2c(c(c1)Cl)nc(s2)c3cc(ccc3N)Cl C45920759
C[C@@H]1CCCCN1c2c(cc(cc2Cl)Cl)N C45958968
Cc1ccc(c(c1)CN2CCCc3c2cccc3N)C C49257381
Cc1ccc(c(c1)C)N(C)c2ccccc2N C49979493
Cc1ccc(cc1)Sc2cc(ccc2N)F C52122355
Cc1ccccc1Sc2c(ccc(c2F)F)N C53168531
Cc1ccc(c(c1)N)S[C@@H]2CCC[C@H](C2)C C54688996
Cc1cc(cc(c1)N(C)c2ccccc2N)C C49979388
Cc1ccccc1Sc2ccc(c(c2)N)C C61702102
c1cc(c(cc1N)Cl)N2CCC3(CCCCC3)CC2 C61819160
Cc1ccccc1N(C)c2cccc(c2C)N C62725298
Cc1c(cccc1S[C@H]2CCC[C@@H](C2)C)N C62725622
C[C@@H]1CCCN([C@@H]1C)c2ccc(cc2Cl)C(=S)N C62796055
c1ccc(cc1)C(c2ccccc2)[NH+]3CCN(CC3)c4c(nc5ccccc5n4)Nc6c(c7c(s6)CCCC7)C#N C01886611
Cc1cc(c(cc1Cl)C(C)C)OCc2cc(ccc2OC)[C@@H]3c4c(c5ccccc5[nH]4)C[C@@H]([NH2+]3)C(=O)OC C08742595
Cc1cccc(c1n2c(nnn2)[C@@H](c3ccc(cc3Cl)Cl)[NH2+]CCc4c([nH]c5c4cccc5)C)C C08867503
Cc1nc(cc(n1)[C@H]2C[NH+]3CC[C@H]2C[C@@H]3COC(=O)NC4CCCCC4)c5ccc(cc5)N(C)C C15672488
CC[C@@H]1CCCC[NH+]1CC(=O)Nc2c(c3c(s2)C[C@H](CC3)C(C)(C)C)C(=O)Nc4cccc(c4)Cl C15946682
CCOc1cc(cc(c1OCc2ccc(cc2)Cl)Br)C[NH2+][C@H](C)C34CC5CC(C3)CC(C5)C4 C16688420
CCCC/[NH+]=C(\c1ccccc1)/c2c(c3c(cc(nc3s2)C)C)NC(=O)c4ccc(cc4)[N+](=O)[O-] C12419333
Cc1ccc(cc1)c2csc(n2)c\3cc4cc(ccc4o/c3=[NH+]\Nc5ccc(cc5)[N+](=O)[O-])Cl C09056915
CCOc1cc(cc(c1OCc2ccc(cc2Cl)Cl)Br)C[NH2+]C3CCCCCCC3 C22076312
CC[C@@]1(C(=[NH+]C(=S)N1c2ccccc2)N[C@H](/C=C/c3ccc(cc3Cl)Cl)C(C)(C)C)C C22203805
CC(C)(C)[C@@H](/C=C/c1ccc(cc1Cl)Cl)NC2=[NH+]C(=S)N(C23CCCC3)c4ccccc4 C22203811
CC1(CC(CC([NH2+]1)(C)C)N(Cc2ccccc2F)C(=S)Nc3cc(ccc3Cl)C(F)(F)F)C C22825035
c1cc(ccc1c2ccncc2)[C@@H](CC[NH2+]C3CCCC3)CNC(=O)Nc4cc(cc(c4)Cl)Cl C28104210
CC(C)(C)c1ccc(c(c1)OC[C@@H]2CCCC[NH2+]2)C(=O)Nc3ccccc3C(=O)Nc4ccc(cn4)Cl C28825257
CC(C)(C)c1ccc(cc1)c2nc(on2)C[NH+]3CCC(CC3)C(=O)Nc4ccccc4Sc5ccccc5 C30977330
Cc1ccccc1[C@H](C(C)C)NC(=O)C2CC[NH+](CC2)Cc3nc(no3)c4ccc(cc4)C(C)(C)C C30978119
c1ccc(c(c1)c2nc(on2)C[NH+]3CCC(CC3)C(=O)Nc4ccc(cc4)C56CC7CC(C5)CC(C7)C6)Cl C30984227
Cc1ccc(c(c1)C)[C@H](C(C)C)NC(=O)[C@@H]2CCC[NH+](C2)Cc3nc(no3)c4ccc(cc4Cl)Cl C31056026
Cc1ccn2c(c1)[nH+]c(c2NC(C)(C)CC(C)(C)C)c3ccc(cc3)OC(=O)c4cccc(c4)C(F)(F)F C34771285
Cc1cccc(c1)n2c(=O)c3ccccc3nc2[C@@H](C)N(CC[NH+](C)C)C(=O)NC45CC6CC(C4)CC(C6)C5 C35065907
Cc1cccn2c1[nH+]c(c2NC(C)(C)CC(C)(C)C)c3cccc(c3)OS(=O)(=O)c4ccc(cc4)Cl C35084939
Cc1ccn2c(c1)[nH+]c(c2NC(C)(C)C)c3cccc(c3)OC(=O)c4ccc(cc4)c5ccccc5 C35174005
Cc1ccn2c(c1)[nH+]c(c2NC3CCCCC3)c4cccc(c4)OC(=O)c5cc(cc(c5)OC)OC C35175058
Cc1ccn2c(c1)[nH+]c(c2NC3CCCCC3)c4ccc(c(c4)OC)OS(=O)(=O)c5ccc(cc5)Cl C35175147
Cc1ccn2c(c1)[nH+]c(c2NC(C)(C)CC(C)(C)C)c3ccc(cc3)OS(=O)(=O)c4ccccc4 C35703263
C[C@]12C[C@H](CC(C1)(C)C)[NH+](C2)CN3c4ccccc4/C(=N/NC(=O)c5ccc(cc5)C(C)(C)C)/C3=O C38173511
C[C@H](c1ccc(cc1)C(C)(C)C)NC(=O)[C@@H]2CCC[NH+](C2)Cc3nc(no3)c4ccc(cc4)C(C)(C)C C38903035
CC1(CC(CC([NH2+]1)(C)C)N(Cc2ccccc2F)C(=S)Nc3cc(ccc3C(F)(F)F)Cl)C C39422027
CC1(CC(CC([NH2+]1)(C)C)N(Cc2ccccc2F)C(=S)Nc3ccc(cc3C(F)(F)F)Cl)C C39422091
COc1ccc2=[NH+][C@H]([NH+]=c2c1)/C(=C\c3cc(c(c(c3)Cl)OCc4ccc(cc4)C(=O)[O-])Cl)/C#N C39968061
Cc1cc(c(c(c1)Br)NC(=O)C[NH2+][C@@H](C)C23CC4CC(C2)CC(C4)C3)Br C40161488
Cc1cc(c(cc1Nc2c(c(nc[nH+]2)N3CCCc4c3cccc4)N)Cl)[C@@H](C#N)c5ccc(cc5)Cl C40688713
COc1cc(cc(c1OCc2ccc(cc2Cl)F)Br)C[NH2+]CCc3c[nH]c4c3cccc4 C40733873
c1ccc2c(c1)c(c[nH]2)CC[NH2+]Cc3cc(ccc3OCc4c(cccc4Cl)F)Br C40739697
CCOc1cc(cc(c1OCc2c(cccc2Cl)Cl)Cl)C[NH2+]C34CC5C[C@@](C3)(C[C@](C5)(C4)C)C C40741960
CCc1cc2c(cc1[C@@H]3CSC[C@H]([NH2+]3)C(=O)NCCc4ccc(cc4)C)C(CCC2(C)C)(C)C C44168247
CC(C)(C)c1ccc(cc1)C(=O)Nc2cccc(c2)NC(=O)[C@@H]3CCC[NH+](C3)Cc4cccc(c4)Cl C44939002
CCOc1ccc(cc1)Nc2c(c(c(c3n2ncc3)C#N)NC4CCC(CC4)[NH2+]CC5CCCCC5)C C45335011
Cc1ccn2c(c1)[nH+]c(c2NC(C)(C)CC(C)(C)C)c3ccccc3OC(=O)C45CC6CC(C4)CC(C6)C5 C45369113
Cc1ccn2c(c1)[nH+]c(c2NC3CCCCC3)c4ccccc4OS(=O)(=O)c5ccc6ccccc6c5 C04157611
c1ccc(cc1)C2=NN([C@@]3(S2)N(CCS3)/C(=[NH+]/Nc4ccccc4)/c5ccccc5)c6ccccc6 C59121549
CC(C)(C)c1cc(cc(c1O)C(C)(C)C)N[C@@H]2/C(=N/S(=O)(=O)c3ccccc3)/N=c4ccccc4=[NH+]2 C39976435
c1ccc(cc1)S(=O)(=O)/N=C\2/[C@H]([NH+]=c3ccccc3=N2)Nc4ccccc4SC(F)(F)F C39984084
CC(C)(C)OC(=O)N[C@@H](CC1=c2ccccc2=[NH+]C1)[C@H]3N=N[C@H](O3)SCc4cccc(c4)Cl C63339755
Cc1ccc(c(c1)CS[C@@H]2N=N[C@@H](O2)[C@H](CC3=c4ccccc4=[NH+]C3)NC(=O)OC(C)(C)C)C C63339756
Cc1ccc(c(c1)CS[C@@H]2N=N[C@H](O2)[C@H](CC3=c4ccccc4=[NH+]C3)NC(=O)OC(C)(C)C)C C63339758
CC(C)(C)OC(=O)N[C@@H](CC1=c2ccccc2=[NH+]C1)[C@H]3N=N[C@@H](O3)SCc4ccccc4Cl C63426714
CC(C)(C)OC(=O)N[C@@H](CC1=c2ccccc2=[NH+]C1)[C@H]3N=N[C@@H](O3)SCc4ccc(cc4)Cl C63426816
Cc1ccc2c(c1)S[C@@H](N2)c3ccc(cc3)NC(=O)[C@H](CC4=c5ccccc5=[NH+]C4)NC(=O)OCC(C)C C63503231
CC(C)c1ccc(cc1)N[C@@H]2/C(=N/S(=O)(=O)c3cc(ccc3Cl)Cl)/N=c4ccccc4=[NH+]2 C38979880
c1ccc(cc1)/C(=N/Nc2ccc(cc2Br)Br)/Br C04290538
c1ccc(c(c1)[C@@H]2C=C(C(=O)N2c3ccc(cc3)Cl)Nc4ccc(cc4)Cl)F C02061311
CC(C)(C)c1ccc(cc1)c2cc3c(s2)c(ncn3)Nc4cccc(c4)Cl C04324167
CCC(C)(C)[C@@H]1CCc2c(sc(c2C#N)NC(=O)c3cccc4c3cccc4)C1 C04548748
CCC(C)(C)[C@H]1CCc2c(sc(c2C#N)NC(=O)c3cccc4c3cccc4)C1 C04548750
Cc1ccc2c(c1)-c3c(sn(c3=S)c4ccc(c(c4)Cl)C)C(N2)(C)C C02080872
Cc1ccc(cc1C)c2csc3c2c(ncn3)Nc4ccc(cc4)C(C)(C)C C02083500
CCOc1ccc2c(c1)-c3c(c-4c(sc3=S)-c5cccc6c5c4ccc6)C(N2)(C)C C02837491
Cc1ccc(cc1Nc2c3c(c(sc3nc(n2)Cc4ccccc4)C)C)F C02479520
Cc1cc(c(c(c1C)c2csc(n2)NC(=O)c3ccc(cc3)C(C)(C)C)C)C C04746701
c1ccc(cc1)[C@@H]2C=C(C(=O)N2c3ccc(cc3)Cl)Nc4ccc(cc4)Cl C04854535
CCc1c(nc(s1)Nc2c(cccc2Cl)Cl)c3ccc(cc3)Cl C03108485
CCC(C)(C)[C@H]1CCc2c(sc(c2C#N)NC(=O)c3ccc(cc3)Cl)C1 C02742394
CCc1ccc(cc1)/C=C\2/C(=O)N/C(=N/c3cccc(c3)C(F)(F)F)/S2 C05551610
c1ccc(cc1)C2=CP(=O)(C=C(O2)c3ccccc3)Nc4ccc(c(c4F)F)F C03185455
CCc1cc(ccc1NC(=O)c2csc3c2CC[C@@H](C3)C(C)(C)C)Br C02754965
CC(C)(C)c1ccc(cc1)[C@@H]2C[C@@H]2C(=O)NN=C3CCC(CC3)C(C)(C)C C05726800
CC(C)(C)c1ccc(cc1)NS(=O)(=O)c2cc(c(cc2Cl)Cl)Cl C01045955
Cc1ccc(cc1)c2csc(n2)NC(=O)/C=C/c3ccc(cc3)C(C)(C)C C02672416
CC(C)(C)c1ccc(cc1)C(=O)Nc2ccc(c(c2)Cl)c3nc4ccccc4s3 C06323477
c1ccc(cc1)NC(=S)C2=C(C(=Cc3cccc4c3cccc4)CC2)N5CCCCC5 C06190303
Cc1ccc(cc1)c2csc3c2c(ncn3)Nc4ccc(c(c4)C(F)(F)F)Cl C02888983
Cc1ccc2c(c1)/C(=C/3\SC(=C(S3)C(=O)C)c4ccccc4)/C(=S)C(N2)(C)C C02270445
Cc1ccc2c(c1)-c3c(ssc3=S)C(N2C(=O)Nc4ccc(cc4)Cl)(C)C C02290709
C[C@H](C(=O)Nc1ccc(c(c1)Cl)Cl)Oc2cc(c(cc2Cl)Cl)Cl C08452381
Cc1cccc(c1)NC2=C[C@H](N(C2=O)c3cccc(c3)C)c4cccc(c4)Br C08590140
Cc1ccc(cc1C)N[P@@](=O)(/C=C/2\C(c3ccccc3N2C)(C)C)c4ccccc4 C03165797
C[C@H]1CCc2c(sc3c2c(=O)[nH]c(n3)SCc4ccc(cc4)Br)C1 C08897480
c1cc(ccc1c2csc3c2c(ncn3)Nc4ccc(cc4)Br)Cl C08766446
c1cc(ccc1CSc2ccc(cc2)Cl)C(=O)Nc3ccc(c(c3)Cl)Cl C03661170
Cc1ccccc1c2c(n3cc(ccc3n2)Cl)NC(C)(C)CC(C)(C)C C04382161
Cc1ccc(c(c1)Br)NC(=O)c2cc3c(s2)c4ccccc4nc3Cl C20286075
C[C@H]1CCc2c(sc(c2c3nc4ccccc4s3)NC(=O)Cc5cccs5)C1 C22672990
C[C@H](c1ccc(cc1)Br)NC(=O)c2ccc(s2)c3cccc(c3)Cl C23322594
Cc1ccc(c(c1)C)NC(=O)CCSc2cc(c3cc(cc(c3n2)C)C)C C32529442
c1ccc(cc1)N(c2ccccc2)NC(=O)C3C[C@H]4CCC[C@@H](C3)C45SCCS5 C06252299
C[C@@H](c1ccc(cc1)Cl)NC(=O)c2ccc(o2)c3ccc(cc3Cl)Cl C33809671
Cc1ccc(cc1)[C@@H]2C3C[C@@H]4C[C@H](C3)CC2(C4)CNC(=O)c5cc(cc(c5)Cl)Cl C04427955
Cc1ccc(cc1I)N[C@@H](c2ccco2)c3ccc(s3)Cl C37296911
c1ccc(cc1)NC(=S)N2CC[C@]3(CCCC[C@H]3[C@@H]2c4ccccc4Cl)Cl C39853790
CCc1ccc(cc1)NC2=NC(=O)/C(=C/c3c(cccc3Cl)Cl)/S2 C39870229
c1ccc(c(c1)NC(=O)c2ccc(s2)Br)SC(F)(F)F C40218568
c1ccnc(c1)C#Cc2cccc(c2)NC(=O)c3ccc(cc3)SC(F)(F)F C46538423
CCCCc1ccc(cc1)/N=C\2/NC(=O)/C(=C/c3ccc(cc3)Cl)/S2 C05550993
Cc1ccc(cc1)C2=C[C@](Nc3c2c(nn3c4ccc(cc4)C)C)(C)c5ccc(cc5)C C02616084
Cc1ccc(cc1)/N=C(/c2ccc(cc2)Cl)\Nc3ccc(cc3)Br C08411330
CC(C)(C)[C@@H]1CCc2c(sc(c2C#N)NC(=O)/C=C/c3ccc(cc3Cl)Cl)C1 C17098366
Cc1c(c2c(nc(nc2s1)C)Nc3cc(ccc3Cl)Cl)c4ccc(cc4)F C62039930
Cc1ccc(c(c1)C)c2csc3c2c(ncn3)Nc4ccc(cc4C)Br C62041370
CCc1cccc(c1Nc2c3c(csc3ncn2)c4ccc(cc4C)C)C C20161906
CC(C)(C)[C@H](/C=C/c1ccc(cc1Cl)Cl)n2c(nnn2)[C@@H](c3ccc(cc3)Cl)[NH+]4CCOCC4 C04012581
CC(C)Cc1ccc(cc1)[C@H](C)C(=O)O[C@H](c2ccnc3c2cccc3)[C@@H]4C[C@@H]5CC[NH+]4C[C@@H]5C=C C04016702
CCc1ccccc1NC(=O)c2c3c(sc2NC(=O)C[NH+]4CCCC[C@@H]4CC)C[C@@H](CC3)C(C)(C)C C08918643
CCC[C@@H](c1ccccc1)[NH2+]Cc2cc(ccc2OCc3ccc(cc3)Cl)Br C10435928
CCC[C@@H](c1ccccc1)[NH2+]Cc2ccc(c(c2)Br)OCc3ccc(cc3)Cl C10436400
CCC[C@H](c1ccccc1)[NH2+]Cc2ccc(c(c2)Br)OCc3ccc(cc3)Cl C10436401
C[C@@]12CC3C[C@@](C1)(CC(C3)(C2)[NH2+]Cc4cn(c5c4cccc5)Cc6ccc(cc6Cl)Cl)C C10315487
Cc1cc(c(c(c1)C2(CCCCC2)C)O)C[NH+](Cc3cc(cc(c3O)C4(CCCCC4)C)C)CC(C)C C12445133
CCCC[NH2+]C[C@@H](c1cc(cc\2c1-c3ccc(cc3/C2=C\c4ccc(cc4)Cl)Cl)Cl)O C13915037
C[C@@H](C12CC3CC(C1)CC(C3)C2)[NH2+]Cc4c5ccccc5ccc4OCc6ccc(cc6Cl)Cl C16576108
C[C@@H](C12CC3CC(C1)CC(C3)C2)[NH2+]Cc4cc(cc(c4OCc5ccccc5Cl)Cl)Cl C16576136
CCCn\1c(cs/c1=[NH+]\c2ccc(cc2)Cl)c3ccc(cc3)S(=O)(=O)N4CCCCC4 C20608542
CCOc1cccc2c1o/c(=[NH+]\c3ccc(cc3)Cl)/c(c2)c4nc(cs4)c5ccc(cc5)C C02963902
CCOc1cccc2c1o/c(=[NH+]\c3ccc(cc3)OC)/c(c2)c4nc(cs4)c5ccc(cc5)C C02963924
Cc1ccccc1CN2c3ccccc3[C@]4(C2=O)[C@H]([C@@H](C[NH+]4C)c5ccco5)C(=O)c6ccc(cc6)C(C)C C20686328
CCCOc1c(cc(cc1Br)Br)C[NH2+]C23CC4C[C@@](C2)(C[C@](C4)(C3)C)C C20929592
CC(C)(C)CC(C)(C)[NH2+]Cc1cc(ccc1OCc2ccc(cc2Cl)Cl)Br C22076268
c1ccc2c(c1)N(c3cc(ccc3S2)C(F)(F)F)CCCN4CC[NH+](CC4)C5C6CC7CC(C6)CC5C7 C23549847
c1ccc(cc1)c2c/c(=[NH+]\c3ccc(cc3)OC(=O)c4cccc(c4)Br)/c5ccccc5o2 C08779595
C[C@H]1CCCC[NH+]1CC(=O)Nc2c(c3c(s2)C[C@@H](CC3)C(C)(C)C)C(=O)Nc4cccc(c4)Cl C33705918
CC(C)(C)CC(C)(C)Nc1c([nH+]c2n1cccc2)c3ccccc3OC(=O)c4ccccc4OC C33718912
Cc1ccc(c(c1)C)CSc2nc(c3c4c(sc3n2)COC(C4)(C)C)N5CC[NH+](CC5)CC(=C)C C34750125
Cc1ccc(c(c1)C)C[NH+]2CCN(CC2)c3c4c5c(sc4nc(n3)SCc6ccc(cc6)F)CCCC5 C34756321
Cc1ccc(c(c1)C)C[NH+]2CCN(CC2)c3c4c5c(sc4nc(n3)SCc6ccc(cc6C)C)CCC5 C34757549
c1cc(cc(c1)C(F)(F)F)Cn2cccc2C[NH+](Cc3cccc(c3)C#N)CC4CCCCC4 C35841229
Cc1ccc(c(c1)C)N2[C@@H](N=N[C@@H]2S[C@@H]3C(=c4cc(ccc4=[NH+]C3=O)Cl)c5ccccc5)C6CC6 C38661654
c1ccc(cc1)c2nnc(n2C3CCCCC3)S[C@@H]4C(=c5ccc(cc5=[NH+]C4=O)Cl)c6ccccc6 C38932466
CCOC(=O)C1=C(N=c2n(c(=O)/c(=C\C3=c4ccccc4=[NH+]C3)/s2)[C@@H]1c5ccc(cc5)C(C)C)C C38938423
c1ccc(cc1)c2c(nnc(n2)S[C@H]3C(=c4cc(ccc4=[NH+]C3=O)Cl)c5ccccc5)c6ccccc6 C39214886
c1ccc(cc1)c2nnc(n2C3CCCCC3)S[C@H]4C(=c5cc(ccc5=[NH+]C4=O)Cl)c6ccccc6 C39237635
Cc1ccc(cc1)C2=CC(=N[C@H]2/N=C/3\C(=CC(=[NH+]3)c4ccc(cc4)C)c5ccc(cc5)C)c6ccc(cc6)C C39287363
Cc1ccc(c(c1)N2[C@H](N=N[C@@H]2S[C@@H]3C(=c4cc(ccc4=[NH+]C3=O)Cl)c5ccccc5)C6CC6)C C39352895
CC(C)C[C@]1(CN(C(=O)N1CC2(CC[NH+](CC2)Cc3ccccc3)C4CCCCC4)Br)C C39487614
CCC(=C)CCCC(C)(C)O[C@@H]1[C@@H]2CCCC[C@@H]2C(=O)N1c3c4ccccc4[nH+]c5c3cccc5 C39559672
CCC(=C)CCCC(C)(C)O[C@@H]1[C@H]2CCCC[C@@H]2C(=O)N1c3c4ccccc4[nH+]c5c3cccc5 C39559674
C[C@@H]1C(=C(N=N1)C)/[NH+]=C/C2=C(S[C@@H](C(=C2)Cc3ccccc3)c4ccccc4)c5ccccc5 C39944206
C[C@H]1C(=C(N=N1)C)/[NH+]=C/C2=C(S[C@H](C(=C2)Cc3ccccc3)c4ccccc4)c5ccccc5 C39944209
C[C@@]12CC3C[C@@](C1)(CC(C3)(C2)[NH2+]Cc4c5ccccc5ccc4OCc6c(cccc6Cl)Cl)C C40735204
c1ccc(c(c1)C[NH2+]Cc2cc(ccc2OCc3ccc(cc3Cl)F)Br)Cl C40739549
c1ccc2c(c1)c(c[nH]2)CC[NH2+]Cc3cc(ccc3OCc4c(cccc4Cl)Cl)Cl C40743124
c1ccc(cc1)/C=C/C[C@@H](/C=C/c2ccccc2)[NH+]3CCN(CC3)C(c4ccccc4)c5ccccc5 C44831321
CCc1ccc(cc1)C(=O)Oc2ccccc2c3c(n4ccccc4[nH+]3)NC(C)(C)CC(C)(C)C C45302134
CCOc1ccc(cc1Cl)C2=Nc3[nH+]c4ccccc4n3[C@@H](C2)c5ccccc5OC(F)F C20754887
CC(C)c1ccc(cc1)C2=Nc3[nH+]c4ccccc4n3[C@@H](C2)c5cc(ccc5OC(F)F)Br C20755388
CCn1c2ccccc2[nH+]c1/N=C/c3ccc(cc3)N4[C@@H](CC(=N4)c5ccccc5)c6ccccc6 C08951346
c1ccc(cc1)C(c2ccccc2)N3CCN(CC3)c4[nH+]c(c5ccccc5n4)N6CCCCC6 C41148743
c1ccc(cc1)[C@H]2C(=c3ccccc3=[NH+]2)[C@@H](CNC(=S)NCc4cccs4)c5ccccc5 C63253302
c1ccc(cc1)[C@H]2C(=c3ccccc3=[NH+]2)[C@H](CNC(=S)NCc4cccs4)c5ccccc5 C63253305
Cc1ccc(cc1)S(=O)(=O)/N=C\2/[C@H]([NH+]=c3ccccc3=N2)Nc4ccccc4SC(F)(F)F C39984054
CC(C)c1ccc(cc1)[C@@H]2[C@@H]3C(=c4ccccc4=[NH+]3)C[C@@H](N2C(=O)CC5CCCCC5)C(=O)OC C63351039
Cc1ccc(c(c1)NC(=O)Nc2cccc(c2)Cl)F C00182141
c1ccc(cc1)NC(=O)NC2CCCCCCC2 C00370203
Cc1ccc(c(c1)C)NC(=S)NC2CCCCCC2 C00307340
CP(=S)(Nc1ccccc1)Nc2ccccc2 C01737344
Cc1ccc(cc1C)NC(=S)NC23CC4CC(C2)CC(C4)C3 C05689567
Cc1c(cccc1Cl)NC(=S)N[C@@H]2CCC[C@@H]([C@@H]2C)C C06604395
c1ccc(c(c1)NC(=S)NC23CC4CC(C2)CC(C4)C3)F C06926985
c1c(cc(cc1Cl)Cl)NC(=S)NC2CCCCC2 C07559346
c1cc(cc(c1)Cl)COc2ccc(cc2C(=S)N)Cl C11962719
CC[C@H](C)Sc1nc(c(s1)N)c2cccc(c2)C C19723621
CC[C@@H](C)Sc1nc(c(s1)N)c2cccc(c2)Cl C19723667
CCc1ccc(s1)COc2ccc(cc2N)Cl C20003910
C[C@H]1C[C@H](CC(C1)(C)C)Oc2ccc(cc2N)Cl C20506996
Cc1ccccc1[C@@H](C)[NH2+]Cc2cc(cc(c2[O-])Cl)Cl C21516400
CCc1ccc(cc1)Cc2ccc(c(c2)N)N3CCCC3 C32127081
CC(C)(C)[C@H]1CCCC[C@@H]1[NH2+]C2CCN(CC2)C3CC3 C35054433
C1CCCC(CC1)NC(=S)NC23CC4CC(C2)CC(C4)C3 C35082208
Cc1cc(c(c(c1)Cl)NC(=S)NC2CCCCC2)C C15150240
Cc1cc(ccc1Oc2ccc(cc2Cl)Cl)N C36950240
CSc1ccccc1NCc2cc(cc(c2O)Cl)Cl C36957455
C[C@H]1CC[C@H]([C@@H](C1)Nc2ccccc2CO)C(C)C C37133686
c1cc(sc1)[C@@H](C2CCCC2)Nc3ccc4c(c3)cc[nH]4 C37230665
CC[C@H]1CCCC[C@@H]1OCc2ccc(c(c2)N)Cl C37402761
Cc1cc(ccc1C(C)C)Oc2cccc(c2N)F C37420024
Cc1ccc(c(c1)C)NC[C@@H](c2cc(ccc2Cl)Cl)O C37872543
Cc1ccc(cc1)N[C@](C)(CO)c2cc(ccc2Cl)Cl C38112311
Cc1ccccc1N[C@H](CO)c2c(cccc2Cl)Cl C38113132
C[C@]12CCCC([C@@H]1CC[C@]([C@H]2C[C@@](C)(C=C)O)(C)O)(C)C C05705857
Cc1ccc(c(c1)O[C@@H](C)c2ccc(cc2)N)C(C)C C40909016
CCc1ccc(s1)[C@H](C)Nc2ccc3c(c2)cc[nH]3 C41202929
c1cc(sc1)[C@H](C2CC2)Nc3ccc4c(c3)cc[nH]4 C42329015
C[C@@]12CCCC([C@@H]1CC[C@@]([C@H]2C[C@@](C)(C=C)O)(C)O)(C)C C43746946
Cc1cc(c(c(c1)C)[C@@H](C)Nc2ccccc2[C@H](C)O)C C49542312
C[C@@H](c1ccc(c(c1)Cl)Cl)Nc2ccccc2[C@@H](C)O C49542572
Cc1ccc(c(c1)NC[C@@H](c2ccc3c(c2)CCCC3)O)C C49897480
c1cc(cc(c1)Cl)NC[C@@H](c2ccc3c(c2)CCCC3)O C49910884
Cc1ccc(cc1Cl)NC[C@H](c2c(cc(cc2C)C)C)O C49913550
CCc1cccc(c1)Cc2c(nc(s2)N)C(C)C C50266510
c1ccc(cc1)Cc2ccccc2Cc3cnc(s3)N C51040652
CC[C@@H]1CCCC[C@H]1Oc2cccc(c2C(=S)N)Cl C52908266
Cc1cc(c(cc1C)CNc2ccc(cc2C)[NH+](C)C)C C57784886
C[NH+](C)c1ccc(cc1)NCc2ccc(c(c2)Cl)Cl C58479045
C1CCCC(CCC1)NC(=S)NC2CCCCCC2 C59109863
C[C@@H]1CCC[C@@H]([C@@H]1C)NC(=S)Nc2ccc(c(c2)Cl)F C59115419
c1c(c2c(c(cc(c2Cl)Cl)Cl)nc1C(F)F)N C61629574
Cc1c(cccc1N)c2nc3cc(ccc3s2)C(F)(F)F C61857243
CCN(c1ccccc1)c2cc(ccc2C(=S)N)Cl C62787974
Cc1cc(ccc1Oc2cc(ccc2N)F)Br C63061516
CC(C)(C)c1cc(c(c(c1)Br)OCC=C)N C66141123
CC[C@H](C)Oc1c(cc(cc1Br)C(C)(C)C)N C66141129
C[C@@H]1CC[C@H]2[C@@]([C@@]13CC[C@]4(O3)CCOC4)(CC[C@@H]([C@@]2(C)CO)O)C C03881354
c1ccc(c(c1)[C@H]2c3ccc4cccnc4c3OC(=C2C#N)N)Cl C00037303
c1ccc2c(c1)CO[C@]3(N2)c4cc(ccc4NC3=O)Br C02241763
c1ccc(cc1)[C@@H]2c3cc(ccc3NC(=C(C#N)C#N)N2)Cl C05775055
C[C@H]1CC[C@@H]2[C@@]([C@@]13CC[C@]4(O3)CCOC4)(CC[C@H]([C@@]2(C)CO)O)C C00518401
Cc1cc(cc2c1NC(=O)[C@@]2(N3CCC[C@@H](C3)C)O)Br C06721019
c1cc(sc1[C@H]2C(=C(OC3=C2C(=O)CCC3)N)C#N)Cl C08783257
c1ccc2c(c1)[C@]3(CC(=NN3)c4ccc(cc4Cl)Cl)C(=O)N2 C09305802
c1ccc2c(c1)[C@H](CC(=O)N2)C(=O)NC3CCCCCC3 C12902928
CN\1c2cc(ccc2S/C1=C/3\C(=O)N(C(=S)S3)N)Cl C00975176
Cc1cc(cc(c1C)S(=O)(=O)N2[C@@H](CCC[C@@H]2C)C)N C20000140
c1cc(cc(c1)F)[C@H]2[C@@H]3CSCC=C3C(=C(C2(C#N)C#N)N)C#N C20598179
Cc1c(cc(cc1Cl)S(=O)(=O)N2CCCCC2)N C21504744
Cc1cc(c(s1)C)[C@H]2[C@@H]3CCCC=C3C(=C(C2(C#N)C#N)N)C#N C02727348
c1ccc(cc1)[C@@H]2[C@H]3CSCC=C3C(=C(C2(C#N)C#N)N)C#N C23410395
c1ccc(cc1)[C@H]2[C@H]3CSCC=C3C(=C(C2(C#N)C#N)N)C#N C23410400
c1ccc(cc1)[C@H]2[C@@H]3CSCC=C3C(=C(C2(C#N)C#N)N)C#N C23410402
c1cc(ccc1[C@H]2[C@H]3C(=CCS3)C(=C(C2(C#N)C#N)N)C#N)Cl C01260710
c1cc2c3c([nH]c2c(c1)C(=O)NC4=NCCS4)CCCC3 C32795544
C[C@H]1CC=C2[C@H](C1)[C@@H](C(=C(C2(C#N)C#N)N)C#N)c3ccccc3F C34917048
Cc1ccc(cc1)[C@H]2[C@@H]3CSCC=C3C(=C(C2(C#N)C#N)N)C#N C00088374
Cc1cc(c(s1)C)[C@H]2C(=C(OC3=C2C(=O)CC(C3)(C)C)N)C#N C00618607
C[C@@H]1CC=C2[C@@H](C1)[C@@H](C(C(=C2C#N)N)(C#N)C#N)c3ccccc3F C39325034
C[C@H]1CC=C2[C@@H](C1)[C@@H](C(C(=C2C#N)N)(C#N)C#N)c3ccccc3F C39325036
C[C@@H]1CC=C2[C@H](C1)[C@@H](C(C(=C2C#N)N)(C#N)C#N)c3ccccc3F C39325038
C[C@H]1CC=C2[C@H](C1)[C@@H](C(C(=C2C#N)N)(C#N)C#N)c3ccccc3F C39325040
C[C@H]1CN/C(=N\C(=O)c2c[nH]c3c2cc(cc3)Br)/S1 C39739013
CC1(CC(=O)C2=C(N1)Cc3ccccc3N[C@@H]2c4cccnc4)C C39940376
CC1(CC(=O)C2=C(N1)Cc3ccccc3N[C@H]2c4cccnc4)C C39940377
COc1ccc(cc1C(=O)N2CCC[C@@H]3[C@H]2CCCC3)N C40305440
c1c(cnc(c1Cl)n2cc(c(n2)N)Br)Cl C40517079
Cc1c(sc(c1C#N)NC(=O)c2ccc3c(c2)CCN3)C C40857141
[H]/N=C\1/C(=C2CCC[C@@H]2S1)c3nc([nH]n3)C4CCCCC4 C41161743
c1cc2c(cc1N)sc(n2)Sc3ccc(cn3)C#N C42143786
c1cc(c(nc1)Oc2ccc(cc2N)C#N)Br C42410854
c1ccc2c(c1)C[C@@H](NC2)c3[nH]c4cc(cnc4n3)Br C43460879
c1ccc2c(c1)C[C@H](NC2)c3[nH]c4cc(cnc4n3)Br C43460880
c1cc2c(cc1Br)cc([nH]2)C(=O)/N=C\3/NCCS3 C44327847
c1csc2c1[C@@H](NCC2)c3[nH]c4cc(cnc4n3)Br C44592898
C1CCc2c(c3c(nc(nc3s2)C[C@H]4CCCO4)N)C1 C48413502
Cc1ccc(cc1C)NC(=O)c2cc(c(=O)[nH]c2)Cl C48666792
C#CCNC(=O)N1CCc2c(c3cccc(c3[nH]2)Br)C1 C49339047
CC1(Cc2ccccc2/C(=C/C(=O)Nc3nccs3)/N1)C C04693910
c1cc(c(nc1)Cl)N[C@H]2c3cc(ccc3NC2=O)Cl C36982767
CNc1nc2c(s1)[C@@H](CC(=O)N2)c3cccc(c3)Cl C61720254
c1cc(c(c(c1)Cl)[C@@H]2c3c[nH]nc3NC(=O)CS2)Cl C20730203
c1ccn2c(c1)nnc2c3cc(ccc3N)I C62824276
CC[C@H]1c2cc(cc3c2N(C1=O)CCC3)c4csc(n4)N C41629058
CC(C)n1cc(cc1C(=O)N2CCC3(CCCC3)CC2)N C62951790
Cc1ccccc1[C@@H]2Nc3ccccc3S(=O)(=O)N2 C20618497
Cc1cc2cc(c(=O)[nH]c2cc1C)CCNC(=O)c3cccc(c3)Br C04032753
Cc1cc(c(s1)C)[C@@H]2C(=C(N(C3=C2C(=O)CCC3)c4ccccc4Cl)N)C#N C02501781
C1N(CSC(=S)N1[C@@H](C(Cl)(Cl)Cl)O)[C@@H](C(Cl)(Cl)Cl)O C01653107
CC(C)(C)NC(=O)c1ccccc1NC(=O)c2ccccc2I C02939815
c1cc(oc1)C(=O)N[C@H](C(Cl)(Cl)Cl)Nc2ccc(cc2)Br C00985392
c1ccc(c(c1)C(=O)NNC(=O)c2ccccc2Br)Br C02022285
CC(C)(C)c1ccc(cc1)C(=O)NNC(=O)c2ccc(cc2)C3SCCS3 C06931083
CCN(CC)C(=O)C1=C(NC(=S)N[C@@H]1c2ccc(c(c2)Br)F)C C07553619
Cc1ccc(cc1I)NC(=O)c2ccc(s2)NC(=O)C C14350996
CC(=O)Nc1cccc(c1)NC(=O)c2cc(c(s2)Br)Br C14474866
C[C@@H](c1ccccc1Br)NC(=O)CC[C@H]2Cc3ccccc3NC2=O C14900043
C[C@H](c1ccc(cc1)F)NC(=O)c2ccc(c(c2)NC(=O)c3cccs3)Cl C15388862
Cc1cc(c(c(c1)C)NC(=O)CNC(=O)/C=C/c2ccccc2Br)C C15620748
Cc1cc(c(c(c1)C)NC(=O)CNC(=O)c2ccc(cc2)C3SCCS3)C C17960671
c1cc(ccc1CC#N)NC(=S)NC(=O)c2cc(ccc2Cl)Br C20971447
c1cc(cc(c1)NC(=O)c2cccs2)NC(=O)c3ccc(cc3F)Br C24033571
CC(C)c1ccc(cc1)[C@@H](c2cccs2)NC(=O)[C@H]3CC(=O)Nc4c3cccc4 C25001955
c1cc(ccc1CNCc2[nH]c(=O)c3c(csc3n2)c4ccc(cc4)Cl)F C25388402
CCCN(CC)S(=O)(=O)c1c(cc(cc1Br)Br)N C37094315
CCN(CC(C)C)S(=O)(=O)c1c(cc(cc1Br)Br)N C37111035
CC[C@@H]1CCCN1S(=O)(=O)c2c(cc(cc2Br)Br)N C37912841
C[C@@H](c1ccc(s1)Br)Nc2cc(ccc2Cl)NS(=O)(=O)C C38002773
c1cc(ccc1C2=NN=C3[C@H]2[C@H](C(=C(O3)N)C#N)[C@@H]4CCC=CC4)Br C00987220
CC(C)CN(Cc1ccccc1)C(=O)[C@H]2CC(=C3[NH+]2Cc4ccccc4N3)Br C39544767
CN(Cc1cc(cs1)Br)S(=O)(=O)c2c(cc(cc2Cl)N)Cl C40329703
C[C@@H]1CCc2c(sc(c2C#N)NC(=O)[C@]3(C(=O)Nc4ccccc4S3)C)C1 C41644362
C[C@H]1CCc2c(sc(c2C#N)NC(=O)[C@]3(C(=O)Nc4ccccc4S3)C)C1 C41644365
CC(C)(CNC(=O)C(=O)Nc1cccc(c1)C#C)c2ccc(cc2)Br C42046296
CN(Cc1cc(sc1)Br)S(=O)(=O)c2c(cc(cc2Cl)N)Cl C42361390
c1cc(cc(c1)NC(=O)Nc2ccc(cc2)C(=O)CBr)C(F)(F)F C43191249
C[C@H](c1ccccn1)NC(=O)Nc2cc(ccc2Br)Br C44078602
c1cc(ccc1Cc2ccncc2)NC(=O)c3cc4ccc(cc4[nH]3)Br C46568050
C[C@H](c1cccc(c1)Cl)NC(=O)C(=O)Nc2ccc(cc2Br)F C48779343
C[C@H](C(=O)NCc1ccco1)Nc2cc(ccc2Br)Br C49119182
CNc1c(cc(cn1)Br)C(=O)Nc2ccc(cc2Br)F C50745088
CCCNc1cc(ccn1)C(=O)Nc2ccc(cc2Br)Br C50790322
CCCNc1cccc(n1)C(=O)Nc2ccc(cc2Br)Br C51072349
C[C@H](c1[nH]c2ccccc2n1)NCc3cc4ccc(cc4nc3c5ccsc5)F C15007032
Cc1ccc2ccc(c(c2n1)O)[C@@H](c3ccccn3)Nc4ccccc4C(F)(F)F C54619576
c1cc(c(cc1NC(=O)c2ccc(s2)Br)C(=O)NC3CC3)Cl C55561071
c1ccc(cc1)C23CN4CCN(C2)CC(C4)[C@@H]3NC(=S)Nc5cccc(c5)Cl C59092729
c1ccc(c(c1)C(=O)Nc2ccc(c(c2)C(F)(F)F)NC(=O)[C@H]3C[C@H]4CC[C@@H]3C4)F C59253968
Cc1ccc2c(n1)cccc2NC(=S)NC(=O)/C=C/c3ccc(cc3Cl)Cl C59294381
c1ccc(c(c1)CC(=O)Nc2ccc(c(c2)Cl)NC(=O)c3cccs3)Cl C08215067
CC(C)[C@H](C(=O)N[C@@H]1CCC(c2c1cccc2)(C)C)NC(=O)c3c(cccc3F)F C60205475
CC(C)NC(=O)c1ccccc1NC(=O)[C@H]2C[C@@H]2c3cccc(c3)Br C60242816
C[C@H](c1cccc(c1)Br)NC(=O)C(=O)Nc2ccc(cc2F)Cl C62087417
C[C@H](c1cccc(c1)Br)NC(=O)C(=O)Nc2cc(ccc2F)Cl C62087561
c1ccc(c(c1)NC(=O)C(=O)NCCc2cc(ccc2F)Br)Cl C65716186
CC[C@@]1(CC2=C(CO1)S[C@@H]3[C@@H]2C(=NC(=N3)SCc4ccc(cc4)Cl)N)C C66354525
CCC(C)(C)n1c(nnn1)[C@@H](c2cc3ccc(cc3[nH]c2=O)C)[NH+](Cc4ccccc4)Cc5cccs5 C06149275
CCC(C)(C)n1c(nnn1)[C@H](c2cc3cc(cc(c3[nH]c2=O)C)C)[NH+](Cc4ccccc4)Cc5cccs5 C06149405
CCC(C)(C)n1c(nnn1)[C@H](c2cc3cc(ccc3[nH]c2=O)C)[NH+](Cc4ccccc4)Cc5cccs5 C06149440
CCC(C)(C)n1c(nnn1)[C@H](c2cc3cccc(c3[nH]c2=O)C)[NH+](Cc4ccccc4)Cc5ccc(cc5)F C06149597
Cc1ccc2c(c1)cc(c(=O)[nH]2)[C@H](c3nnnn3C(C)(C)C)[NH+](CCc4ccccc4)Cc5ccc(cc5)F C06408941
Cc1cc([nH+]c2c1cc(cc2)NC(=O)Cc3ccccc3Br)N4CCN(CC4)c5ncccn5 C03650081
C=CCNC(=O)[C@@H](C#N)c1c(nc2ccccc2n1)N3CC[NH+](CC3)C(c4ccccc4)c5ccccc5 C12311652
CC[C@H](c1nnnn1Cc2ccccc2)[NH+](Cc3ccc(cc3)F)Cc4cc5c(ccc(c5[nH]c4=O)C)C C13065226
CC[C@@H](c1nnnn1Cc2ccc(cc2)F)[NH+](Cc3ccccc3)Cc4cc5c(ccc(c5[nH]c4=O)C)C C13065267
Cc1ccc2cc(c(=O)[nH]c2c1)[C@H](c3nnnn3C4CCCC4)[NH+](CCc5ccccc5)Cc6cccs6 C06409967
Cc1cc(c2c(c1)cc(c(=O)[nH]2)[C@H](c3nnnn3C4CCCCC4)[NH+]5CCC(=CC5)c6ccc(cc6)F)C C06300988
Cc1ccc(c2c1cc(c(=O)[nH]2)[C@@H](c3nnnn3C4CCCC4)[NH+]5CCC(=CC5)c6ccc(cc6)F)C C06322054
Cc1cccc2c1[nH]c(=O)c(c2)[C@@H](c3nnnn3C4CCCC4)[NH+](CCc5ccccc5)Cc6cccs6 C06443600
Cc1ccc(c2c1cc(c(=O)[nH]2)[C@H](c3nnnn3C4CCCC4)[NH+]5CCC(=CC5)c6ccc(cc6)F)C C06405529
Cc1cc2cc(c(=O)[nH]c2cc1C)C[NH+](C3CCCC3)[C@@H](c4nnnn4CCc5ccccc5)C(C)C C13498970
Cc1cc2c(o1)cc3n2C[C@@](N(C3=O)CC[NH+](CC(C)C)CC(C)C)(C)C(=O)NC4CCCCCC4 C15675935
C[C@H]1C[C@@H](C[NH+](C1)CCCN2C(=O)c3nc4ccccc4n3C[C@@]2(C)C(=O)NC5CCCCCC5)C C21862286
CC(C)(C)c1ccc(cc1)c2nc(on2)C[NH+]3CCC(CC3)C(=O)NCCCN4CCc5c4cccc5 C30977520
c1ccc(c(c1)CSCCNC(=O)[C@H]2CCC[NH+](C2)Cc3nc(no3)c4ccccc4Cl)Cl C31048338
c1ccc(c(c1)CSCCNC(=O)[C@@H]2CCC[NH+](C2)Cc3nc(no3)c4cccc(c4)Cl)Cl C31051879
C[NH+](C)[C@@H](CNC(=O)c1ccccc1SCC(=O)N2CCc3c2cccc3)c4ccccc4Cl C32700082
CC[C@H](c1nc2ccccc2c(=O)n1CC)[NH+]3CCN([C@@H](C3)C)C(=O)Nc4ccc(cc4Cl)Cl C35033982
CCCn1c(=O)c2ccccc2nc1[C@@H](CC)N(CC[NH+](C)C)C(=O)Nc3ccccc3Br C35037063
CCCn1c(=O)c2ccccc2nc1[C@H](CC)N(CC[NH+](C)C)C(=O)Nc3ccccc3Br C35037065
CC(C)c1ccc(cc1)n\2cc([nH]/c2=N\C(=O)CN(CC[NH+](C)C)C(=O)c3ccccc3F)c4ccccc4 C35673662
CC(C)(C)c1cc(nc(n1)SCc2cccc(c2)C(=O)NCc3cccnc3)N(C)C4CC[NH+](CC4)C C35711097
CC[C@@H]1CCc2c(cc(s2)c3nnc(n3C)SCc4cc(oc-5c/c(=[NH+]\C(=O)C)/ccc45)O)C1 C23461016
Cc1ccccc1OC[C@@H](C)NC(=O)C2CC[NH+](CC2)Cc3nc(no3)c4ccc(cc4Cl)Cl C38872613
c1ccc(cc1)c2nc(on2)C[NH+]3CCC[C@H](C3)C(=O)NCCSCc4ccc(c(c4)Cl)Cl C38884768
c1ccc(cc1)c2c3c(n[nH]2)C(=O)N([C@@H]3c4ccc(cc4)OCc5ccccc5Cl)CCCn6cc[nH+]c6 C40339787
Cc1cccc(c1)c2nc(on2)C[NH+]3CCC[C@H](C3)C(=O)NCCSCc4ccc(cc4Cl)Cl C44811976
C[C@H]1CCC[NH+](C1)Cc2ccc(cc2)CNC(=O)CN(c3ccccc3F)S(=O)(=O)c4ccccc4 C44877738
C[C@@]12[C@@H]3C(=c4ccccc4=[NH+]3)CCN1C(=O)N(C2=O)c5ccccc5C(=O)NCCc6cccc(c6)Cl C63362017
Cc1ccc(cc1)[C@H]2[C@@H]3C(=c4ccccc4=[NH+]3)C[C@@H]5N2C(=O)N(C5=O)c6ccccc6C(=O)NCC(C)C C63374657
Cc1ccc(cc1)[C@@H]2[C@@H]3C(=c4ccccc4=[NH+]3)C[C@@H]5N2C(=O)N(C5=O)c6ccc(cc6)C(=O)NCC(C)C C63375167
Cc1ccc(cc1)[C@H]2[C@H]3C(=c4ccccc4=[NH+]3)C[C@@H]5N2C(=O)N(C5=O)c6ccc(cc6)C(=O)NCC(C)C C63375170
CC[C@H](C)NC(=O)c1ccccc1N2C(=O)[C@@H]3CC4=c5ccccc5=[NH+][C@H]4[C@@H](N3C2=O)c6ccc(cc6)C C63375445
CCCNC(=O)c1ccccc1N2C(=O)[C@@H]3CC4=c5ccccc5=[NH+][C@@H]4[C@@H](N3C2=O)c6cccc(c6)Cl C63375466
CCCNC(=O)c1ccccc1N2C(=O)[C@@H]3CC4=c5ccccc5=[NH+][C@H]4[C@H](N3C2=O)c6cccc(c6)Cl C63375469
CC(C)CNC(=O)c1ccccc1N2C(=O)[C@@H]3CC4=c5ccccc5=[NH+][C@@H]4[C@@H](N3C2=O)c6ccc(cc6)F C63375538
CC(C)CNC(=O)c1ccccc1N2C(=O)[C@@H]3CC4=c5ccccc5=[NH+][C@H]4[C@@H](N3C2=O)c6ccc(cc6)F C63375539
CC(C)CNC(=O)c1ccccc1N2C(=O)[C@@H]3CC4=c5ccccc5=[NH+][C@@H]4[C@H](N3C2=O)c6ccc(cc6)F C63375540
C=CCNC(=O)c1ccccc1N2C(=O)[C@@H]3CC4=c5ccccc5=[NH+][C@H]4[C@@H](N3C2=O)c6cccc(c6)Cl C63375931
Cc1ccccc1[C@@H]2[C@@H]3C(=c4ccccc4=[NH+]3)C[C@@H]5N2C(=O)N(C5=O)c6ccccc6C(=O)NCC(C)C C63376026
Cc1ccccc1[C@H]2[C@H]3C(=c4ccccc4=[NH+]3)C[C@@H]5N2C(=O)N(C5=O)c6ccccc6C(=O)NCC(C)C C63376029
CC[C@@H](C)NC(=O)c1ccc(cc1)N2C(=O)[C@@H]3CC4=c5ccccc5=[NH+][C@@H]4[C@@H](N3C2=O)c6ccc(cc6)C C63376038
Cc1ccc(cc1)[C@@H](C(=O)Nc2ccc(cc2)OC)N(Cc3ccco3)C(=O)CC4=c5ccccc5=[NH+]C4 C63617052
Cc1ccc(cc1)[C@H](C(=O)Nc2ccc(cc2)OC)N(Cc3ccco3)C(=O)CC4=c5ccccc5=[NH+]C4 C63617053
Cc1cc(ccc1N[C@@H]2/C(=N/S(=O)(=O)c3ccc(cc3)OC)/N=c4ccccc4=[NH+]2)Br C38976002
Cc1cc(ccc1N[C@H]2/C(=N/S(=O)(=O)c3ccc(cc3)OC)/N=c4ccccc4=[NH+]2)Br C38976004
c1ccc(c(c1)C#N)NC(=O)C2CCCCC2 C00130455
Cc1cccc(c1)NC(=O)C(=C2CCCC2)C#N C00127263
Cc1ccc(cc1)NC(=O)c2cccc(c2)C#N C03518703
CC1(C[C@@H](CCO1)C(=O)NC2CCCCC2)C C00520800
Cc1ccc(cc1)Nc2ccnc(n2)Cl C08412115
C[C@@H]1C[C@@H]1C(=O)Nc2nc3c(s2)CCCC3 C03294715
Cc1cc2c(ncnc2s1)NC3CCCC3 C05001017
C1CC[C@@H]2[C@@H](C1)CCC[C@@H]2NC3=NCCO3 C05189949
C1CCC2(CC1)NC(=O)C3CCCCC3=N2 C00031358
CC1(C(=O)NC2(O1)C3CC4CC(C3)CC2C4)C C00497389
Cc1ccc(cc1)Nc2cncc(n2)Cl C12819779
Cc1ccc(cc1)NC(=O)c2c(c(oc2C)C)C C15629738
Cc1ccc(c(c1)C)n2c(n[nH]c2=S)C(C)C C20590373
C[C@@H]1CC[C@H]([C@]2(C1)OC[C@H](O2)CO)C(C)C C21989122
Cc1c(sc(c1C#N)NC(=O)C=C(C)C)C C22833134
c1ccc2c(c1)n(/c(=N/O)/s2)CCS C04948200
Cc1ccc(cc1)c2cccn3c2c[nH]c3=O C28762653
Cc1cc(nc(c1)NC(=O)C2CCCCC2)C C06233022
Cc1ccc(nc1)NC(=O)C2CCCCC2 C06755400
C[C@@H]1C[C@@H]1C(=O)Nc2cccc3c2cccn3 C32750123
c1ccc(cc1)Nc2nc3c(s2)cccn3 C34068851
Cc1cc(nc(n1)N[C@@H]2CCCC[C@H]2C)C C35206244
Cn1cc(cn1)N[C@@H]2C[C@H]3C[C@@H]2[C@@H]4[C@@H]3CCC4 C35737855
CCNc1c2cc(sc2nc(n1)Cl)C C36277576
c1cc2c(cccn2)c(c1)NC3CCOCC3 C36303884
Cc1ccccc1N[C@@H]2CCCc3c2cnn3C C37051669
c1ccc(c(c1)Nc2c(nsn2)Cl)F C37372145
Cc1cc(ccc1Nc2ncc(s2)C)C#N C37732844
CCc1c(nc([nH]c1=O)c2ccc(s2)C)C C38003938
c1ccnc(c1)Oc2cccc3c2NCCC3 C38068045
c1cc2c(c(c1)Oc3nccs3)NCCC2 C38068083
Cc1ccc(c(c1)[O-])/C=[NH+]/c2ccc(cn2)C C05337239
C[C@@H]1C[C@H]1C(=O)NC2(CCCCCC2)C#N C40221628
Cc1ccc(c(c1)C)NC(=O)c2ccnc(c2)F C41038692
Cc1ccc(nn1)NC2CCCCCCC2 C41045033
c1cc(cc(c1)F)Nc2cncc(n2)Cl C43537390
C[C@H]1CCC[C@@H](C1)Nc2c(nccn2)Cl C43537695
c1cc(ccc1NC(=O)C2(CCCCC2)C#N)F C44385083
Cc1ccc(c(n1)N[C@H]2CCC[C@H]([C@@H]2C)C)C#N C44419396
C[C@H]1CCC[C@H](C1)c2[nH]c(=O)cc(n2)C(C)C C44979185
C[C@H]1CCN([C@@H]2[C@@H]1CCCC2)C(=O)NC3CC3 C48647011
Cc1cccnc1NC(=O)C=C2CCCCC2 C48936530
CC(C)(C)c1ccc(cc1)c2c[nH]c(=O)nc2 C49821171
Cc1ccccc1Nc2ccnc(n2)Cl C51849173
C[C@H]1C[C@H]1Nc2c3ccccc3nc(n2)Cl C52811926
C1CCCC(CC1)C(=O)N[C@@H]2CCC[C@@H]2C#N C61888455
Cc1ccc(nc1)NC(=O)c2ccc(c(c2)C)F C63060082
c1ccc2=[NH+][C@@H](C=c2c1)c3ccccc3C(=O)[O-] C63221974
c1c(cnc(n1)NC2CCCC2)Br C65337525
C=CCNC(=O)N1CC2C[C@H]3C[C@@H](C2)CC1C3 C65987193
C[C@@H]1CCc2c(csc2C1)C(=O)Nc3ccc(cc3)C(F)(F)F C00462709
c1ccc(c(c1)C(=O)NC23CC4CC(C2)CC(C4)C3)I C04670541
Cc1ccc(cc1Cl)C(=O)Nc2ccc(c(c2)C(F)(F)F)Cl C04699027
Cc1ccc(s1)[C@@H]2C3=C(CC(CC3=O)(C)C)c4c5ccccc5ccc4N2 C01160718
CC(=O)Nc1c(cc(cc1Cl)C23CC4CC(C2)CC(C4)C3)Cl C04952697
c1ccc(c(c1)NC(=O)C[C@@H]2C[C@H]3CC[C@@H]2C3)I C05574039
c1cc(ccc1NC(=O)C[C@@H]2C[C@H]3CC[C@@H]2C3)I C05637589
c1cc(c(cc1Br)Cl)NC(=O)c2cc(cc(c2)F)F C03431132
c1cc(c(cc1Cl)Cl)CNC(=O)c2cc(c(cc2Cl)F)F C06284708
Cc1cc(ccc1NC(=O)c2ccc(cc2Cl)F)I C02650599
Cc1ccc(cc1)[C@@]2(CC(=CC=C3N2C(=CS3)C)C(F)(F)F)O C08782854
C[C@H](c1ccc(cc1Cl)Cl)NC(=O)c2ccc(cc2Cl)F C15997224
Cc1cc(c(o1)C)[C@@H](C)Nc2ccc(cc2)I C20477017
c1ccc(c(c1)NC(=O)C2=Cc3c(c4c(s3)CCCC4)CS2)F C20557438
C[C@H]1CCc2c(sc3c2CSC(=C3)C(=O)Nc4ccc(cc4)Cl)C1 C20557641
C[C@H]1CCc2c(sc3c2CSC(=C3)C(=O)Nc4ccc(cc4F)F)C1 C20557672
Cc1ccccc1CNC(=O)C2=Cc3c(c4c(s3)CCCC4)CS2 C20931455
c1c(c(cc(c1F)Cl)Cl)C(=O)NC2C3CC4CC(C3)CC2C4 C24106921
c1cc(sc1C(=O)N[C@@H]2CCC[C@H](C2)C(F)(F)F)Br C27838476
c1ccc(cc1)C2=NC(=[NH+][C@@H](C2)c3cccc(c3)Br)[S-] C28466617
c1cc(c(cc1F)NC(=O)c2cc(ccc2I)Cl)F C31673996
Cc1ccc(c(c1)NC(=O)c2cc(ccc2I)Cl)F C31678175
C[C@H]1C[C@H]1CNC(=O)c2ccc(c(c2)I)Cl C32392832
c1c(csc1Br)C(=O)N[C@@H]2CCCC[C@H]2C(F)(F)F C32455526
c1cc(cc(c1)NC(=O)c2cc(sc2)Br)C(F)(F)F C35222389
c1cc(cc(c1)C(=O)Nc2cc(ccc2F)Br)CCl C36751848
Cc1cc(ccc1NC(=O)c2ccc(s2)Cl)I C36829927
c1cc2cc(cc(c2nc1)NCc3ccc(cc3)Br)Cl C36918423
c1cc(cc(c1)Br)CNc2c(ccc3c2ncs3)Cl C36922982
Cc1ccc(c2c1nccc2)N[C@@H](C)c3ccccc3Br C37101390
C[C@H](c1cccnc1)Nc2ccc(cc2Cl)I C37105404
c1cc(c(cc1C#N)Br)NCc2cc(cc(c2)Cl)Cl C37424371
C[C@@H](c1ccccc1Cl)NC(=O)c2cc(sc2)Br C37498796
Cc1ccc(c(c1)C)[C@H](C)NC(=O)c2cc(sc2)Br C37499314
c1cc(c(c(c1)Cl)Cl)[C@H](C#N)Nc2ccc(cc2)Br C37936197
C[C@@]12C[C@@H](CC(C1)(C)C)N(C2)C(=S)Nc3ccc(c(c3)F)Cl C03258848
CC(C)(c1ccccc1)[C@H](c2ccc3c(c2)CC(=O)N3)Br C40283908
c1cc(c(c(c1)Cl)[C@@H](c2cc3c(cc2Cl)NC(=O)C3)Br)F C40289572
CC[C@H]1CCCC[C@@H]1NC(=O)c2ccccc2I C42253271
c1cc(sc1COc2cc(c(cc2Cl)Cl)Cl)C#CCO C43682712
C[C@]12C[C@H](CC(C1)(C)C)N(C2)C(=S)Nc3ccc(c(c3)Cl)Cl C06754905
c1csc(c1Br)C(=O)NCC23CC4CC(C2)CC(C4)C3 C48069189
CC[C@@H]1CCCC[C@H]1NC(=O)c2ccc(cc2Cl)Br C48703265
c1ccc(c(c1)/C=C/C(=O)Nc2cccc(c2F)F)Br C49375106
c1ccc(c(c1)COc2c(cc(cc2Cl)Cl)Cl)C#CCO C49621352
C[C@H]1CCC[C@]2(C1)CS/C(=N\c3ccccc3I)/N2 C53098457
CC(C)(C)c1ccc(cc1Br)C(=O)NC2CCCCC2 C00486633
c1cc(c(c(c1)F)F)[C@H](c2cc3c(cc2Cl)NC(=O)C3)Br C54214278
c1ccc2c(c1)c(cs2)[C@H](C#N)Nc3ccccc3Br C54464757
CC[C@H](C(=O)Nc1cc(c(cc1Cl)Cl)Cl)Br C61487574
c1cc2c(cc1C(=O)Nc3ccc(c(c3)F)F)NC(=O)CS2 C03346896
CC[C@@]12CCC[NH+]3[C@@H]1[C@@]4(CC3)c5ccccc5N[C@@H]4[C@@H](C2)C(=O)[O-] C03999092
Cc1ccc(cc1)c2c3c([nH]n2)C(=O)N[C@H]3c4ccccc4Cl C04928945
Cc1cccc(c1NC(=O)c2ccc3c(c2)NC(=O)[C@@H](S3)C)C C10029814
c1c(csc1[C@H]2[C@H]3CCCC=C3C(=C(C2(C#N)C#N)N)C#N)Br C01103340
c1ccc(c(c1)[C@H]2[C@H]3CSCC=C3C(=C(C2(C#N)C#N)N)C#N)Cl C01061491
Cc1c2c([nH]n1)NC(=O)CS[C@H]2c3ccccc3Br C20898783
c1c(c(c(c(n1)C(=O)NC2CCC(CC2)O)Cl)Cl)Cl C35100410
CN(Cc1cc(ccc1Cl)N)C(=O)c2ccc(cc2Br)F C36738723
C[C@@H]1CCC[C@H](N1S(=O)(=O)c2cc(cc(c2F)Cl)N)C C37063313
Cc1cc(c(s1)C)[C@@H](C)NC(=O)c2cc(c[nH]2)Br C37500520
c1cc(ccc1F)S(=O)(=O)Cc2ccc(cc2Br)N C37515884
c1cc(nc(c1)NC(=O)c2ccc(c(c2)Cl)Cl)C#CCO C37549518
Cc1ccc(s1)[C@H]2[C@H]3CCCC=C3[C@@H]([C@@H](C2(C#N)C#N)N)C#N C35376330
CN(Cc1ccc(cc1)Br)C(=O)c2cc(ccc2Cl)N C40310147
CN(Cc1cc(cs1)Br)C(=O)c2ccc(c(c2)N)F C40327683
CN(Cc1cccc(c1)Br)C(=O)c2ccc(cc2Cl)N C40337271
c1cc(ccc1N)S(=O)(=O)Cc2ccc(cc2F)Br C42193356
c1cc(cc(c1)Br)CS(=O)(=O)c2c(cc(cc2F)N)F C42193911
c1ccc(c(c1)C[S@](=O)c2nc3ccc(cc3s2)N)Br C42194869
CN(Cc1cc(sc1)Br)C(=O)c2cc(ccc2Cl)N C42359883
c1cc2c(cc1N)oc(=O)n2Cc3cc(cs3)Br C43687092
Cc1ccc(s1)[C@@H](C)N(C)C(=O)c2cc(ccc2Br)N C45624287
c1cc2c(cc1F)cc([nH]2)C(=O)NCc3cc(cs3)Br C48607208
c1c(cc(cc1Cl)Cl)NC(=O)c2cc(cnc2)C#CCO C49628282
c1c(cc(c(c1Cl)S(=O)(=O)N2C[C@H]3CC[C@@H]2C3)Cl)N C49716067
C[C@H]1CCCN([C@@H]1C)S(=O)(=O)c2cc(cc(c2F)Cl)N C50563813
c1c(cnc(c1C(=O)N2CCC[C@H]3[C@H]2CCCC3)N)Br C50704082
C[C@H]1CCN([C@@H](C1)C)S(=O)(=O)c2cc(cc(c2F)Cl)N C51729859
CNc1c(cccc1F)C(=O)Nc2cccc(c2)I C54206970
CN(Cc1cccc(c1)Br)C(=O)c2cccc(c2N)F C54211135
c1cc(cc(c1)Br)[S@](=O)Cc2ccc(c3c2nccc3)N C55308768
c1cc2c(c(c1)Cl)NC(=O)[C@@H]2Nc3cc(ccc3F)Br C42110164
c1ccc(c(c1)N[C@@H]2c3cc(ccc3NC2=O)Br)Br C20557474
C[C@H](c1ccc(cc1)I)N[C@@H]2CCCNC2=O C50395147
C[C@H]1CCc2c(c3cccc(c3[nH]2)C(=O)Nc4ccc(cn4)F)C1 C60368793
c1cc(c(cc1Cl)NC(=O)c2ccc(cn2)C#CCO)Cl C61860655
c1cc2c(c(c1)Br)[C@H](C(=O)N2)N[C@@H]3CCC[C@@H]3C#N C61891264
c1cc(ccc1NC(=O)Nc2ccc(nc2)Br)Cl C62193977
CN[C@H](c1cc(ccc1Br)Br)c2c[nH]nc2 C62776192
c1cc2c(cc1[C@@H](c3c[nH]nc3)Br)CCCC(=O)N2 C62779480
c1cc2c(cc1[C@H](c3c[nH]nc3)Br)CCCC(=O)N2 C62779481
c1cn[nH]c1[C@@H](c2cc3c(cc2F)NC(=O)CC3)Br C62779506
c1cn[nH]c1[C@@H](c2cc3c(cc2Cl)NC(=O)C3)Br C62779510
CN(Cc1cc(cs1)Br)C(=O)c2ccc(cc2N)F C62822747
CS(=O)(=O)c1ccc(cc1)Sc2ccc(cc2Br)N C63130983
c1cscc1CN[C@H]2c3cc(c(cc3NC2=O)F)Br C63152554
c1cscc1CN[C@H]2c3cc(cc(c3NC2=O)Br)F C63152556
c1cc2c(c(c1)Br)NC(=O)[C@H]2NCc3ccsc3 C63152557
c1cc2c(cc1C(=O)Nc3cc(ccc3F)F)NC(=O)CS2 C15564430
Cc1csc(n1)NC(=O)c2ccc(cc2)C(C)(C)C C03561995
CN(c1ccccc1)C(=O)Nc2ccc(cc2)Br C00051580
CCC(C)(C)[C@H]1CCc2c(sc(c2C#N)NC=O)C1 C00575965
CC(=C[C@@H]1[C@H](C1(C)C)C(=O)Nc2ccc(cn2)Cl)C C00784036
c1cc(c(nc1)NC(=O)c2ccc(cc2Cl)Cl)Cl C00316333
c1ccc(cc1)C2=CN3C(=CSC3=NN2)c4ccccc4 C02271232
CC(C)c1ccc(cc1)[C@@H]2CC(=O)NC3=C2C(=O)CC(C3)(C)C C04912480
C[C@@H]1CCc2c(sc(c2C#N)NC(=O)CC(C)C)C1 C00570356
c1ccc(c(c1)C(=O)NN=C2CCCCCC2)Br C06336101
C[C@H]1CCc2c(sc(n2)NC(=O)c3ccc(cc3F)F)C1 C06995066
Cc1ccc(c(c1)C2=NN=C(SC2)NC(C)(C)C)C C07850077
CC(C)c1cccc2c1nc(s2)NC(=O)C(C)(C)C C08967606
Cc1ccccc1NC(=O)[C@@H]2Cc3cc(ccc3O2)Cl C15629087
c1cc(nc(c1Cl)C(=O)NC2CCCCC2)Cl C15629444
Cc1c(sc2c1c(=O)[nH]c(n2)S[C@@H]3CCCC=C3)C C05093152
Cc1cc(c(o1)C)C(=O)N[C@H]2CCCC[C@@H]2C(C)(C)C C20318661
Cc1cc(c(o1)C)C(=O)N[C@H]2CCCC[C@H]2C(C)(C)C C20318668
c1ccc2c(c1)ccc(n2)N/N=C/3\CCCc4c3cccc4 C20986067
c1ccc(cc1)N/N=C/c2ccncc2Br C21988211
c1ccc2c(c1)ncc(n2)NCc3ccc(s3)Cl C26727264
Cc1ccc(cc1)c2n[nH]c(=S)n2C3CCCCC3 C01241576
C[C@H]1CCc2c(sc3c2c(=O)[nH]c(n3)C4CCCCC4)C1 C13535057
C[C@@H](c1ccco1)Nc2nc3cccc(c3s2)Cl C35739630
c1ccc-2c(c1)Cc3c2ccc(c3)NCc4csnn4 C36901869
CC[C@@H]1CCCCN1C(=O)[C@@H]2C[C@@H](Nc3c2cccc3)C C37083617
C[C@H](c1ccco1)Nc2ccc(c3c2nccc3)Cl C37767040
Cc1ccc(c(c1)[C@H](C)Nc2ccc3c(c2)nccn3)C C37773105
c1ccc(cc1)CSc2[nH]c(=O)c3c(n2)ccs3 C05635379
C1CCC(CC1)(C#N)NC(=O)C23CC4CC(C2)CC(C4)C3 C40216395
c1cc(sc1)CC(=O)NC2(CCCCCCC2)C#N C40366469
C[C@H](c1ccc(cc1)Cl)Nc2c(nsn2)Cl C42238169
Cc1c(scn1)C(=O)Nc2ccc(cc2)C(C)(C)C C46571595
CONC(=O)c1c(c2c(s1)cc(cc2Cl)Cl)Cl C48433042
C[C@@H](c1ccccc1F)N(C)C(=O)NC2CCCCC2 C48646317
C[C@H]1CCc2c(sc(n2)NC(=O)/C=C(/C)\C3CC3)C1 C48675048
Cc1cc(ccc1NC(=O)C=C2CCCCC2)N(C)C C48935565
C[C@H]1CCCN(C1)C(=O)Nc2cc(ccc2SC)Cl C49134348
Cc1ccc2c(c1)nc(s2)N[C@H](C)c3ccc(o3)C C49221391
C#CCN(C1CCCCC1)C(=O)Nc2ccccc2F C49444499
c1cc(c(cc1F)Br)Nc2ccnc(n2)Cl C51849177
c1ccc(c(c1)C(F)(F)F)Nc2ccnc(n2)Cl C51849254
CNc1c2ccsc2nc(n1)c3c(cccc3Cl)F C52903558
Cc1ccccc1N(C)c2nc3c(s2)[C@H](CC(C3)(C)C)O C54927932
c1cc2c(cccn2)c(c1)NC(=O)C3C4CC5CC(C4)CC3C5 C59233683
Cc1cc(nc(n1)Cl)Nc2cc(c(cc2F)F)F C61094953
Cc1cc(ccc1F)N[C@H](C)c2ccc3c(c2)OCO3 C61117639
CCn1cc(ccc1=O)N[C@H]2C[C@H]3CC[C@@]2(C3(C)C)C C62351024
c1ccc(cc1)/N=N/Nc2ccc(cc2)Br C18105583
c1cc2c(cc1C(=O)Nc3ccc(cc3Cl)Cl)COC2 C64378948
c1ccc2c(c1)cc([nH]2)C3CCN(CC3)c4cccc(n4)F C65946565
c1ccc(cc1)[C@@H](c2ccccc2Cl)[NH+]3CCN(CC3)c4c5c(csc5ncn4)c6ccc(cc6)Cl C01744791
CC1(CNC(=[NH+]C1)NN=C(/C=C/c2ccc(cc2)C(F)(F)F)/C=C/c3ccc(cc3)C(F)(F)F)C C08655619
C[C@H]1CC[C@@H]2C(CCC[C@]2([C@@H]1CC/C(=C\CCC(=O)C[C@H]3c4c(cc5c(c4OC)OCO5)CC[NH+]3C)/C)C)(C)C C12296228
CCCC[NH2+]C[C@H](c1cc(cc\2c1-c3ccc(cc3/C2=C\c4ccc(cc4)Cl)Cl)Cl)O C13915035
C[C@@H](C12CC3CC(C1)CC(C3)C2)[NH2+]Cc4c5ccccc5ccc4OCc6ccccc6Cl C16576112
C[C@H](C12CC3CC(C1)CC(C3)C2)[NH2+]Cc4cc(ccc4OCc5ccc(cc5Cl)Cl)Br C16576145
C[C@@H](C12CC3CC(C1)CC(C3)C2)[NH2+]Cc4cc(ccc4OCc5ccc(cc5Cl)Cl)Br C16576147
C[C@]12CC3C[C@](C1)(CC(C3)(C2)[NH2+]Cc4cn(c5c4cccc5)Cc6ccc(cc6Cl)Cl)C C17819672
c1cc(ccc1C2=NN(C(=O)[C@@H]2[C@@H](c3ccc(cc3)Cl)[NH+]4CCCC4)c5ccc(cc5)Cl)Cl C19300233
CCOc1ccc(cc1)/[NH+]=c\2/n(c(cs2)c3ccc(s3)Cl)Cc4ccc(cc4)Cl C20176324
c1cc(c(cc1Cl)Cl)COc2ccc(cc2C[NH2+]C34C[C@H]5C[C@@H](C3)CC(C5)(C4)O)Cl C13728658
CCOc1cccc2c1o/c(=[NH+]\c3ccc(cc3C)C)/c(c2)c4nc(cs4)c5ccc(cc5)C C02963920
CCOc1cccc2c1o/c(=[NH+]\c3ccccc3)/c(c2)c4nc(cs4)c5ccc(cc5)Cl C02964076
CCOc1cccc2c1o/c(=[NH+]\c3ccccc3Cl)/c(c2)c4nc(cs4)c5ccc(cc5)Cl C02964084
c1cc(ccc1COc2ccc(cc2Br)C[NH2+]C34CC5CC(C3)CC(C5)C4)Cl C20876410
c1cc(ccc1COc2ccc(cc2Br)C[NH2+]C3C4CC5CC(C4)CC3C5)Cl C20876414
CCOc1cc(cc(c1OCc2ccc(cc2Cl)Cl)Cl)C[NH2+][C@@H](C)C34CC5CC(C3)CC(C5)C4 C22073655
C[C@@]12CC3C[C@@](C1)(CC(C3)(C2)[NH2+]Cc4cc(ccc4OCc5ccc(cc5Cl)Cl)Cl)C C16605887
COc1ccc(cc1OC)CCn\2c(cs/c2=[NH+]\c3ccccc3)c4ccc(c(c4)Cl)Cl C27525335
c1ccc(c(c1)CNc2ccc(cc2)CC[NH+](C3CCCCC3)C4CCCCC4)Br C27528825
CC(C)CC/[NH+]=c/1\cc-2n(c3ccccc3nc2cc1Nc4ccc(cc4)Cl)c5ccc(cc5)Cl C17191703
Cc1ccc2c(c1)/c(=[NH+]/c3ccc(cc3)OC(=O)c4cccc(c4)Br)/cc(o2)c5ccccc5 C08789275
CC(C)(C)c1ccc(cc1)C(=O)O[C@H](c2ccnc3c2cc(cc3)OC)[C@H]4C[C@@H]5CC[NH+]4C[C@@H]5C=C C33695423
CCc1c(sc2c1c(nc(n2)SCc3ccc(cc3C)C)N4CC[NH+](CC4)Cc5cc(ccc5C)C)C C34761952
Cc1ccccc1n2c(nnn2)C3(CCC(CC3)C(C)(C)C)[NH+]=Cc4ccc(cc4Cl)Cl C08445530
CC(C)(C)CC(C)(C)Nc1c([nH+]c2n1cccc2OCc3ccccc3)c4ccc(cc4)C(C)(C)C C35172350
c1ccc(c(c1)C[NH+](Cc2cccn2Cc3ccc(cc3)C(F)(F)F)CC4CCCCC4)F C35841252
c1cc(n(c1)Cc2ccc(cc2)C(F)(F)F)C[NH+](Cc3ccc(cc3)F)CC4CCCCC4 C35844702
Cc1ccc(c(c1)C)N2[C@H](N=N[C@@H]2S[C@@H]3C(=c4cc(ccc4=[NH+]C3=O)Cl)c5ccccc5)C6CC6 C38661656
c1ccc(cc1)c2nnc(n2C3CCCCC3)S[C@@H]4C(=c5ccccc5=[NH+]C4=O)c6ccccc6 C38685001
c1ccc(cc1)c2nnc(n2C3CCCCC3)S[C@H]4C(=c5ccc(cc5=[NH+]C4=O)Cl)c6ccccc6 C38932469
CCOC(=O)C1=C(N=c2n(c(=O)/c(=C\C3=c4ccccc4=[NH+]C3)/s2)[C@H]1c5ccc(cc5)C(C)C)C C38938425
CCOC(=O)C1=C(N=c2n(c(=O)/c(=C/C3=c4ccccc4=[NH+]C3)/s2)[C@@H]1c5cccc6c5cccc6)C C39280210
C[C@@H](c1ccc(cc1)CC(C)C)C(=O)O[C@H](c2ccnc3c2cccc3)[C@@H]4C[C@@H]5CC[NH+]4C[C@@H]5C=C C39337303
CC(C)C[C@@]1(CN(C(=O)N1CC2(CC[NH+](CC2)Cc3ccccc3)C4CCCCC4)Cl)C C39487611
CCC(=C)CCCC(C)(C)O[C@H]1[C@H]2CCCC[C@@H]2C(=O)N1c3c4ccccc4[nH+]c5c3cccc5 C39559675
CC[NH+](CC)CCN(c1nc2c(c(ccc2s1)Cl)C)C(=O)Cc3c(cc(cc3C)C)C C36647437
COc1ccc2c(c1)c(ccn2)[C@H]([C@@H]3C[C@@]45[NH+]3CC[C@@H]4[C@@H](C5)C=C)OC(=O)C67CC8CC(C6)CC(C8)C7 C08863610
C[C@H]1C(=C(N=N1)C)/[NH+]=C/C2=C(S[C@@H](C(=C2)Cc3ccccc3)c4ccccc4)c5ccccc5 C39944207
c1ccc2c(c1)ccc(c2C[NH2+]C34CC5CC(C3)CC(C5)C4)OCc6ccc(c(c6)Cl)Cl C40735821
c1cc(c(c(c1)Cl)COc2ccc(cc2C[NH2+]Cc3ccc(cc3)F)Br)Cl C40739484
C[C@@H](c1ccccc1)[NH2+]Cc2cc(ccc2OCc3ccc(c(c3)Cl)Cl)Br C40739751
c1ccc(cc1)CC[NH2+]Cc2cc(ccc2OCc3ccc(c(c3)Cl)Cl)Br C40739760
c1cc(cc(c1)c2nc(cs2)C[NH+]3CC[C@H]4CCCC[C@H]4C3)c5cccc(c5)OC(F)(F)F C43509045
CC(C)c1ccc(cc1)C2=Nc3[nH+]c4ccccc4n3[C@H](C2)c5cc(ccc5OC(F)F)Br C20755391
CC(C)(C)CN1CNc2c1[nH+]c(cc2)c3c([nH]c(n3)c4c(cccc4Cl)Cl)c5ccc(cc5)F C52637679
c1ccc(cc1)C(c2ccccc2)N3CCN(CC3)c4[nH+]c(c5ccccc5n4)N6CCCCCC6 C41149416
CC(c1ccc(cc1)/C=N/c2cc3[nH+]c4c(cc3cc2)ccc(c4)/N=C/c5ccc(cc5)C(C)C)C C12576384
Cc1ccc(cc1)[C@@H]2c3ccccc3OC(=C2/C=N/CCC4=c5ccccc5=[NH+]C4)c6cccs6 C63393823
CC(C)c1ccc(cc1)CN(Cc2ccccc2)Cc3cc(=O)n4c(csc4[nH+]3)c5ccc(cc5)F C33069044
Cc1c([nH]c2c1cccc2NC(=O)c3cccs3)C C01742864
Cc1cccc(c1NC(=O)Nc2ccc(cc2)Cl)C C00181876
C[C@]1(CCC[C@]2([C@@H]1CC[C@@]3([C@@]2(CCCC3)O)O)C)COC C05493030
c1ccc(cc1)n2cc(c(n2)c3ccc(s3)Cl)N C08986705
c1cc2c(c(c1)NC(=O)c3ccc(cc3F)F)NCCC2 C19263779
c1ccc2c(c1)nc(s2)Sc3ccc(nc3)N C19869323
c1ccc2c(c1)/C(=C/Nc3cccc(c3)Cl)/C(=O)N2 C06229821
CC(C)(C)NC(=O)Nc1ccc(cc1Br)F C20430653
Cc1cc(cc(c1)NC(=O)c2ccc3cc[nH]c3c2)C C32488211
Cc1cc(ccc1Cl)c2csc3n2c(cn3)N C36286238
Cc1c(n2c3c(sc2n1)C[C@@H](CC3)C(C)(C)C)N C36290594
Cc1ccc(cc1)Cn2c(cc3ccccc3c2=O)N C36946538
c1ccc2c(c1)CCC[C@@H]2Nc3cccc4c3[nH]nc4 C37100297
c1cc2c(cc1C(=O)Nc3ccc(cc3Cl)F)CCN2 C37323402
c1ccc2c(c1)c(ncn2)Sc3cccc(c3N)F C37715895
c1ccc(c(c1)[C@H](c2ccc3c(c2)[nH]c(=O)[nH]3)Cl)F C40270227
Cc1ccc(s1)[C@@H](c2ccc3c(c2)[nH]c(=O)[nH]3)Cl C40270398
Cc1ccc(s1)[C@H](c2ccc3c(c2)[nH]c(=O)[nH]3)Cl C40270399
c1cc(ccc1n2c(cc(n2)C3CCCCC3)N)F C41344963
Cc1cc(c2c(c1)[C@@H](CC3(O2)CCCC3)CC(=O)N)C C41409881
CN(c1ccc(cc1Cl)Cl)C(=O)c2cccc(c2)N C41484620
c1cc(c(nc1)Sc2c(cc(cn2)Cl)Cl)N C42143605
Cc1c(nn(c1N)c2ccccc2)[C@H]3C[C@H]4CC[C@@H]3C4 C42175276
C[C@H]1CCC[C@@H](C1)N[C@@H]2c3c(ccc(c3NC2=O)F)Cl C42294154
C[C@@H]1CCC[C@H](C1)N[C@@H]2c3c(ccc(c3NC2=O)F)Cl C42294159
C[C@H]1CCC[C@@H](C1)NC(=O)Nc2cc(ccc2F)F C43234477
C[C@@H]1CCC[C@@H](C1)NC(=O)Nc2c(cccc2F)F C43264375
Cc1ccc(c(c1)C)[C@H](C)n2c(c(cn2)Br)N C43666194
Cc1cc(cc(c1)NC(=O)NC2CCC(CC2)C)C C48470145
CN(c1cccc(c1)F)c2c(cc(cn2)Br)N C50003455
c1c(cc(cc1F)F)c2nc3c(c(n2)N)CCCC3 C50846969
Cc1ccc(c(c1)C)n2c3ccc(cc3nc2C4CC4)N C52842412
C[C@H]1CCC[C@H](C1)n2c3ccc(cc3nc2C(F)(F)F)N C52852556
c1cc2cccnc2c(c1)Oc3c(ccc(c3F)F)N C53168219
Cc1c(sc(n1)N)c2nc3cc(ccc3s2)F C55176374
c1c(cc2c(c1OC(F)F)nc(s2)N)Br C57328243
Cc1cc(c2c(c1)C(C(=O)N2)(C)C)[C@@H](C(C)(C)C)O C58092296
Cc1cc(cc2c1NC(=O)C2(C)C)[C@@H](C(C)(C)C)O C58096180
CC1(c2cc(cc(c2NC1=O)F)[C@@H](C3CCCCC3)O)C C58108906
Cc1ccc(c(c1)F)N[C@@H]2c3ccc(cc3NC2=O)Cl C42071021
Cc1cc(c2c(c1)[C@@H](C(=O)N2)Nc3cc(ccc3F)F)C C42073301
Cc1ccc(c2c1[C@@H](C(=O)N2)Nc3cc(ccc3F)F)C C42106447
c1cc2c(c(c1)Cl)NC(=O)[C@@H]2Nc3ccc4c(c3)CCC4 C42109228
Cc1ccc(c(c1)N[C@@H]2c3c(cc(cc3F)F)NC2=O)C C42134528
Cc1ccc(c(c1)N[C@@H]2c3ccc(cc3NC2=O)F)C C19964658
c1ccc(c(c1)Sc2c(c(ncn2)Cl)N)Cl C61053096
c1cc2c(cn[nH]2)c(c1)N[C@@H]3CCCc4c3ccs4 C61328447
c1cc(c(c(c1)Cl)Cc2nc3c(c(n2)N)CCC3)F C62352897
Cc1nc2cc(c(cc2s1)N)Oc3cccc(c3F)F C62611260
CCc1c(nc(nc1N)[C@H]2CCCc3c2cccc3)C C63158462
Cc1nc2c(c3c(s2)C[C@@H](CC3)C(C)(C)C)c(=O)n1N C00390120
Cc1cccc(n1)NC(=O)Nc2ccc(cc2Cl)Cl C00043625
Cc1ccccc1NC(=O)Nc2ccc(cn2)Cl C06702742
Cc1ccc(c(c1)N[C@H]2Nc3cc(nn3S2)C)C C06965555
c1cc(ccc1Nc2[nH]c(=O)c3c(n2)CCC3)Cl C11991325
c1c(cc(cc1Cl)Cl)Nc2[nH]c(=O)c3c(n2)CCC3 C11991376
Cc1ccnc(c1)NC(=O)Nc2cccc(c2Cl)Cl C06715640
Cc1ccc(nc1)NC(=O)Nc2cccc(c2Cl)Cl C06715740
Cc1cccnc1NC(=O)Nc2cccc(c2Cl)Cl C13319988
c1cc(c(cc1Cl)O)C(=O)N/N=C/2\C[C@H]3[C@@H]2CC=C3 C17007666
c1cc2c(cc1C(=O)NC34CC5CC(C3)CC(C5)C4)nc[nH]2 C17305369
CC(C)[C@H]1[C@@H]2CCCC=C2C(=C(C1(C#N)C#N)N)C#N C19853036
c1ccc2c(c1)NN=C(N2O)c3cccc(c3)Cl C25758026
Cc1ccc(cc1)NC(=O)NC2=C([C@@H]([C@H](S2)C)C)C#N C28579336
C[C@H]1CC=C2[C@@H](C1)[C@@H](C(C(=C2C#N)N)(C#N)C#N)CC(C)C C06381982
c1cc(ccc1F)Sc2ccc(c3c2non3)N C35676009
Cc1ccc(cc1Oc2c3c(c(sc3ncn2)C)C)N C35678338
Cc1ccc(c(c1)c2nnc3n2cc(cc3)C(F)(F)F)N C36928294
Cc1ccc(cc1n2c(c(c3c2ncnc3N)C)C)Cl C36939002
Cc1cccc(c1n2c(c(c3c2ncnc3N)C)C)C C37352899
c1ccc(cc1)NC(=O)Nc2ccc3ccccc3n2 C00152694
Cc1cccnc1NC(=O)Nc2cccc(c2)Cl C00363749
c1ccc2c(c1)[nH]c(n2)Oc3cccc4c3NCCC4 C38068020
CC1=C([C@H](NO1)c2ccc(cc2)Cl)c3ccn[nH]3 C39581646
c1ccc2c(c1)CC/C(=[NH+]\c3ccccc3C(=O)[O-])/N2 C17299547
Cc1c[nH]/c(=N\C(=O)N[C@H]2CCc3c2cccc3)/s1 C43385320
Cc1ccc(cc1C)NC(=O)Nc2cc(ns2)C C44454437
C[C@H]1CCCC[C@H]1NC(=O)Nc2ccc(cc2)C#N C45027114
c1ccc2c(c1)CCC[C@@H]2Sc3ncc(c(n3)N)C#N C46876051
C[C@H]1CCCC[C@@H]1NC(=O)Nc2cccc(c2)C#N C48473462
Cc1cccc(c1)[C@H]2CCCN2c3cc(nc(n3)N)Cl C48625959
C[C@H]1CCC[C@H](C1)NC(=O)Nc2ccc(c(c2)Cl)C#N C49262514
Cc1c(c[nH]n1)NC(=O)c2cc3c(s2)CCCCCC3 C49476727
CC(C)(C)C(=O)Nc1ccc2c(c1)C3(CCCC3)C(=O)N2 C49741061
Cc1ccc(c(c1)N)Oc2c(nc3ccccc3n2)C C52099534
c1ccc\2c(c1)C(=N/C2=N\c3c(cc(cn3)Cl)Cl)N C40802625
C[C@@H]1CCC[C@@H](C1)Sc2ccc(c3c2non3)N C54689214
Cc1ccc(c(c1)Nc2[nH]c(=O)c3c(n2)CCC3)F C57343072
c1cc(c(c(c1)Cl)F)Nc2[nH]c(=O)c3c(n2)CCCC3 C57343133
CC(C)c1csc2n1c(nn2)c3cc(ccc3Cl)N C58021053
C[C@@H]1CCc2c(sc3n2c(nn3)c4cccc(c4)N)C1 C58021176
C[C@]1(C2(CCCCC2)O[C@](C3(O1)CCCCC3)(C)O)O C59383613
Cc1cccc(c1C)NC(=O)c2ccc3cn[nH]c3c2 C60393075
Cc1c(cccc1N)c2nc(no2)C3CCC(CC3)C C61857380
c1ccc(cc1)NC(=O)Nc2ccc(nc2)Br C62193975
C[C@H]1CCc2cccc(c2N1)NC(=O)[C@@H]3CCCOC3 C62230307
Cc1cc(c(c(c1)Oc2c(c(ncn2)Cl)N)C)C C62365055
Cc1cc(c(cc1Oc2c3ccccc3ncn2)C)N C62997971
c1cc(ccc1NC(=O)NC2=C[C@@H]3C(=CC=N3)C=C2)Cl C63774410
CC1(Cc2c(nc([nH]2)CC3=CCCCC3)C(=O)NC1)C C65371684
Cc1c(c(n(n1)Cc2ccc(c(c2)Cl)Cl)C)N C02388728
c1cc(c(cc1NC(=O)NC2CCCC2)Cl)F C06742347
Cc1cc(c(cc1C)NC(=O)NC2CCCC2)C C00399278
Cc1ccccc1NC(=O)NC2CCC(CC2)C C19772151
c1cc2c(cc1N)N(CC2)C(=O)c3cc4c(s3)CCCC4 C19874841
Cc1c(c(n(n1)c2c(cccc2Cl)N)C)Cl C20353483
C/C=C/C(=O)N[C@@H]1CCc2c(c3cccc(c3[nH]2)C)C1 C22321078
C[C@@H]1CCC[C@H]([C@@H]1C)NC(=O)c2cc(c[nH]2)Cl C26686408
C[C@H]1CCC[C@@H](C1)NC(=O)Nc2ccccc2F C27349857
CN(c1ccccc1)c2ccc3c(c2N)ncs3 C35060660
Cc1cc(cc(c1)Oc2ccc(c3c2ccnc3)N)C C35333042
Cc1ccc(cc1)Oc2ccc(c3c2cccn3)N C35340921
Cc1c(n2c(c(sc2n1)C)c3ccc(cc3)Cl)N C36286377
c1cc(c(c(c1)Cl)c2c(noc2N)C3CC3)F C36936533
C[C@H]1CCC[C@@H](C1Nc2cccc3c2[nH]nc3)C C37100199
Cc1c(c(n[nH]1)C)N[C@@H]2CC[C@@H]3CCCC[C@@H]3C2 C37261649
C[C@@H]1CCCC[C@H]1Oc2ccc3c(c2N)cccn3 C37378529
c1cc2cccnc2c(c1)Oc3cccc(c3N)F C37420281
Cc1ccc2c(c1)nc(n2C)Cc3ccc(cc3)N C37437724
Cc1c(c(n(n1)Cc2c(cccc2Cl)Cl)C)N C01002833
C[C@@H]1CCc2c(cc3c(c(sc3n2)C#N)N)C1 C39326659
Cc1c(cc(s1)C(=O)N2CCC[C@@H]3[C@@H]2CCCC3)N C40305458
c1ccc(c(c1)C(=O)Nc2ccc3c(c2)cc[nH]3)F C40438774
c1cc(sc1c2cc3c(cc2N)OCCCO3)Cl C41115708
CCc1cc(n(n1)c2ccc(c(c2)Cl)Cl)N C41326321
CC[C@@H]1CCCC[C@@H]1n2c(c(c(c2N)C#N)C)C C42581958
C[C@H]1CCCC[C@H]1N(C)c2ccc3c(c2N)cccn3 C42603256
Cc1ccc(c(c1)F)NC(=O)NC2CCCCC2 C43468434
Cc1cccc(c1)[C@H](C)n2c(c(c(n2)C)Cl)N C43667975
c1ccc(cc1)[C@H]2C[C@@H]2n3c4cccc(c4nc3N)F C44678032
Cc1ccc(c(c1)F)NC(=O)N[C@@H]2CCCC[C@@H]2C C48473293
C[C@H]1CCC[C@H](C1)NC(=O)N[C@@H]2CCC[C@@H](C2)C C48856652
C[C@@H]1C[C@H]1c2c(c(n(n2)C)N)c3cc(cc(c3)F)F C49350838
c1ccc2c(c1)CCN[C@@H]2c3[nH]c4cc(c(cc4n3)F)F C43601589
Cc1cccc(c1)N(C)C(=O)c2cc(ccc2N)F C49977761
Cc1ccc(c(c1)C(=O)N2CC[C@H]3CCCC[C@@H]3C2)N C50201876
c1cc(c(nc1)Oc2ccc(c(c2)Cl)N)Cl C50471460
C[C@H]1CCCN([C@@H]1C)c2ccc(c3c2cccn3)N C50564111
COCc1cc(c2ccc(c(c2n1)Cl)Cl)N C51698474
C[C@@H]1CCCC[C@H]1Cn2cnc3c2ccc(c3)N C52853720
CC[C@@H]1CCCC[C@H]1n2cnc3c2ccc(c3)N C52855168
Cc1[nH]c2cc(ccc2n1)N[C@@H]3CCC[C@@H](C3)C C37139702
Cc1cc(cc(c1)/N=C\2/c3ccccc3C(=N2)N)C C40802441
c1ccc2c(c1)[C@H](C(=O)N2)Nc3ccc(cc3)Cl C19921068
Cc1c(c(n(n1)Cc2ccc(s2)Cl)N)Cl C43667884
c1ccc(cc1)NC(=O)c2cccc3c2CCCN3 C61411290
Cc1cc(ccc1/N=C\2/c3ccccc3C(=N2)N)Cl C15224347
Cc1cccc(c1)N(C)c2nc3ccc(cc3s2)N C63104421
C[C@@H]1CCN([C@@H](C1)C)c2nc3ccc(cc3s2)N C63104524
Cc1ccc(cc1)N[C@H]2c3cc(ccc3NC2=O)C C19964475
c1ccc(c(c1)C(=O)Nc2c(cccc2F)F)I C01058934
COC(=O)N[C@@]12CCCC[C@]1(CC=CC2)I C04973126
c1cc(c(cc1F)F)NC(=O)C2=Cc3cc(ccc3OC2)Cl C01391481
C[C@@H](c1cccs1)NC(=O)c2cccc(c2)I C05579007
c1cc(ccc1NC(=O)[C@H]2C[C@@H]3CC[C@H]2C3)I C01188018
c1ccc(cc1)[C@@H](C(=O)Nc2ccc(cc2)Br)Cl C05901548
c1cc(cc(c1)C(=O)Nc2ccc(cc2Cl)Br)C#N C07748087
c1ccc2c(c1)[nH]c(=O)c(n2)/C=C/c3cc(cs3)Br C07131095
c1ccc(c(c1)NC(=O)c2ccc3c(c2)scn3)Br C15350020
c1cc(ccc1C2C3=C(CCCC3=O)NC4=C2C(=O)CCC4)Cl C19596589
C[C@H](c1cccc(c1)Br)NC(=O)c2cc(ccc2F)F C20029746
Cc1c(nc(s1)C)[C@@H](C)Nc2ccccc2I C20479612
c1ccc(cc1)CNC(=O)C2=Cc3c(c4c(s3)CCCC4)CS2 C20557404
c1cc(cc(c1)I)NC(=O)c2ccsc2 C22397345
c1cc(c(cc1Cl)Cl)c2cn3c4c(sc3n2)CNCC4 C31978748
c1cc(c(cc1Br)NC(=O)c2cc(ccn2)Cl)F C36752303
Cc1ccc(cc1I)NC(=O)[C@@H](C)Cl C37007056
CC(C)[C@H](C(=O)Nc1c(cc(cc1Br)F)F)Br C37391706
c1c(cc(n2c1ncc2I)I)O C39462880
Cc1cc(c(s1)C)[C@H](c2ccccc2I)O C40257292
c1c(c(sc1Br)Br)[C@@H](CC(F)(F)F)O C40261115
c1cscc1[C@@H](c2cc(sc2Br)Br)O C40261191
Cc1ccc(o1)[C@H](c2cc(sc2Br)Br)O C40261194
c1c2c(cc(c1[C@H](C(C(F)(F)F)(F)F)Cl)Cl)NC(=O)C2 C40276597
c1cc(c(c(c1)F)[C@@H](c2ccc3c(c2)CCC(=O)N3)Br)F C40283234
c1cc2c(cc1[C@H](c3ccc(cc3F)Cl)Br)CC(=O)N2 C40283928
c1cc(c(c(c1)Cl)[C@H](c2ccc3c(c2)CC(=O)N3)Br)F C40283982
c1cc(cc(c1)F)[C@H](c2cc3c(cc2Cl)NC(=O)C3)Br C40289525
Cc1ccc(s1)[C@@H](c2cc3c(cc2Cl)NC(=O)C3)Br C40289630
Cc1ccccc1NC(=O)C2=C(SCCS2)c3ccc(cc3)F C41002457
CN[C@H](c1ccc(c(c1)Br)F)c2nc3c(s2)CCCC3 C41188301
c1ccc2c(c1)c(cs2)C(=O)Nc3cccc(n3)Br C42891263
Cc1ccccc1[C@@H](C)NC(=O)c2c(ccs2)Br C47722430
Cc1cc(cc(c1NC(=O)N2CCSCC2)Cl)Br C48096528
c1cc(ccc1Cn2c3ccc(cc3[nH]c2=S)F)Br C48115234
C/C(=C\C(=O)Nc1cccc(c1)I)/C2CC2 C48667706
c1cc(ccc1NC(=O)N2C[C@H]3CC[C@@H]2C3)I C48694687
c1cc(cc(c1)I)NC(=O)N2C[C@@H]3CC[C@H]2C3 C48769896
Cc1ccc(s1)CC(=O)Nc2cccc(c2)I C49022969
c1cc(c(cc1C(=O)NCCBr)F)Br C49840726
c1cc(c(cc1Br)NC[C@@H]2CCC=CO2)Br C50268862
c1cc(cc(c1)NC(=O)[C@@H]2C[C@H]3CC[C@@H]2C3)C4SCCCS4 C23694436
c1cc(c(c(c1)F)F)C(=O)Nc2ccc(cc2)I C54190076
c1cc(c(cc1c2[nH]c(=O)c3c4c(sc3n2)CSCC4)F)F C54753476
c1cc(cc(c1)Br)CNC(=O)c2ccc(s2)Br C42239194
c1cc(ccc1CNC(=O)c2cc(ccc2F)Cl)Br C48482488
c1cc(ncc1NC(=O)c2ccc(c(c2F)F)F)Br C62194008
CN[C@H](c1cc(ccc1Br)Br)c2cscn2 C62355357
c1c(c(sc1Br)Br)C(=O)c2c[nH]nc2 C62775664
c1cc(c(cc1C(=O)Nc2ccc(c(c2F)F)F)C(F)(F)F)F C64621359
Cc1nc(c(s1)Br)CSc2[nH]c3ccccc3n2 C04248242
c1cc(cc(c1)C(F)(F)F)c2ccc(o2)/C=C/3\C(=O)NC(=S)S3 C01092570
CC(C)NS(=O)(=O)c1ccc(cc1I)Cl C01040967
c1ccc2c(c1)N(CCS2)CC(=O)Nc3ccc4c(c3)CCC4 C07493222
C[C@H]1CCc2c(sc3c2CSC(=C3)C(=O)NCc4ccco4)C1 C09211404
c1ccc2c(c1)N(CCS2)C(=O)CNc3ccc(cc3Cl)F C12974234
c1ccc(cc1)CCn2c(=O)c3c4c(sc3[nH]c2=S)CCCC4 C06493963
CC(C)c1cc(cs1)C(=O)Nc2ccc(cn2)Br C13746826
c1cc(c(cc1F)S(=O)(=O)N[C@@H]2CCSc3c2cc(cc3)F)F C15360056
c1ccc(c(c1)NC(=O)c2ccc(cc2)n3cccc3)Br C15628952
c1cc2c(cc1NCc3ccc(s3)Br)OCCCO2 C19906161
c1cc(cc(c1)Br)NC(=O)c2ccc(nc2)C(F)(F)F C25894942
CC1([C@@H]([C@H]1C(=O)NC(=C(Cl)Cl)C#N)C=C(Cl)Cl)C C27562301
c1ccc2c(c1)nc(s2)CNC(=O)c3ccc(s3)Br C31098294
c1cc(cc(c1)I)NC(=O)C2(CCCC2)C#N C32808601
CSc1ccc(cc1)C(=O)/C=C\2/c3cccc(c3NC2=O)Cl C35686355
Cn1c(cnc1CNc2ccc(cc2)I)Cl C36804510
Cc1cn2c(c(nc2s1)C)CNc3cc(ccc3F)Br C36822578
Cn1cc(cn1)CNc2ccc(cc2Cl)I C37105156
Cc1csc2n1c(c(n2)C)CNc3ccc(cc3F)Br C37198539
Cc1csc2n1c(c(n2)C)CNc3ccc(cc3Br)F C37244611
C[C@H](c1ccc(cc1)I)Nc2cnn(c2)C C37259845
CC(C)[C@H](C(=O)Nc1c(c2c(s1)CCC2)C#N)Br C37391120
C[C@H](c1cc(ccc1F)F)N(C)C(=O)c2cc(c[nH]2)Br C37499442
c1cc(c(nc1)Cl)C(=O)Nc2cc(ccc2F)Br C37504284
Cc1cc(cc(c1NCc2c(nc3n2ccs3)C)C)Br C37772364
c1c(cnc(c1Cl)Cl)C(=O)NC2CCC(CC2)C(F)(F)F C37981392
c1cc(c(cc1F)CNC(=O)c2ccnc(c2)Cl)Br C38108308
CN(C)c1ccccc1NC(=O)c2ccc(s2)Br C40217912
C[C@@H](c1ccc(cc1)Br)NC(=O)c2ccnc(c2)F C41039343
c1ccc(c(c1)CNc2c3cccc(c3ncn2)Br)F C41470747
Cc1cc(c(s1)C)[C@H](C)NC(=O)c2ccc(o2)Br C44316826
c1cc(oc1C(=O)NCc2cc3c(s2)CCC3)Br C44501146
Cc1cccc(c1I)C(=O)N[C@@H](C)[C@@H]2CCCO2 C48112658
Cc1cccc(c1I)C(=O)N[C@@H](C)[C@H]2CCCO2 C48112660
c1csc2c1c(ncn2)NCc3cc(cc(c3)Br)F C48625860
c1ccc2c(c1)c(ncn2)NCc3cc(cc(c3)Br)F C48625882
CN(C)c1ccccc1NC(=O)c2c(ccs2)Br C48699312
Cc1cc(cc(c1NC(=O)/C=C\c2nccs2)Cl)Br C48801435
c1cc2c(c(c1)F)CC[C@H]2NS(=O)(=O)c3ccc(s3)Cl C48960106
CN(C)c1ccc(cc1F)C(=O)Nc2cccc(c2)Br C49423135
CO[C@H]1CCC[C@H]1NC(=O)c2cc(ccc2Cl)Br C50375209
Cc1cccc(c1)C[C@H](c2ccc3c(c2)NC(=O)CO3)Br C52137524
C#Cc1cccc(c1)NC(=O)C2(CCOCC2)c3cccc(c3)Cl C53233680
c1cnc(cn1)CNc2c(cc(cc2Cl)Br)Cl C54765751
c1cc(ccc1c2csc(n2)/C(=C/3\CCCN3)/C#N)Br C25337386
CN[C@@H]1c2ccccc2N(C1=O)Cc3cc(ccc3Br)F C42066605
c1cc(cc(c1)NC(=O)c2cc(ccn2)Cl)C3SCCCS3 C31492671
c1cc(c(cc1Cl)NC(=O)c2ccc(cn2)Br)F C61873201
c1c2c(cc(c1[C@H](c3cscn3)Br)F)NC(=O)CC2 C62361261
Cc1c(cccc1Cl)NC(=O)[C@@H]2C[C@H]3CC[C@@H]2C3 C00998984
c1ccc2c(c1)CC/C(=C/c3c[nH]c4c3cccc4)/C2=O C00481213
Cc1c(cccc1F)NC(=O)c2ccc(cc2)Cl C03463804
C[C@@H]1CCc2c(csc2C1)C(=O)Nc3cccc(c3)F C00540855
c1cc(c(cc1F)F)NC(=O)c2cc3c(s2)CCCC3 C03561516
c1cc(c(cc1NC(=O)c2cc3c(s2)CCCC3)F)F C03565450
Cc1ccsc1C(=O)Nc2ccc(cc2C)Cl C06215289
c1cc(c(cc1NC(=O)c2ccc(s2)Cl)F)F C08035260
Cc1ccc(cc1)NC(=O)c2ccc(cc2Cl)F C09484269
c1c(cc(cc1Cl)Cl)C(=O)NC2CCCC2 C12747770
c1ccc2c(c1)CC[C@H]2Nc3nc4ccccc4s3 C12900224
C[C@]1(C[C@H]2C[C@@H]1C=C2)C(=O)Nc3ccc(cc3)Cl C15227400
c1cc2c(c(c1)NC(=O)C(Cl)(Cl)Cl)CCCC2 C16430879
c1cc(sc1C(=O)NC2CCCCC2)Br C17357174
c1ccc2c(c1)[C@@H](CCS2)Nc3cccc4c3cccn4 C19906861
Cc1cc(c(s1)C)C(=O)Nc2ccc(cc2Cl)F C25869338
Cc1ccc(cc1)c2cnc(c(=S)[nH]2)c3ccccc3C C00407162
C[C@H]1CS/C(=N\c2ccc(cc2Cl)Cl)/N1 C35294510
CC[C@H]1CS/C(=N\c2cccc(c2Cl)Cl)/N1 C35295136
CC[C@@H](C)n1c2ccc(cc2[nH]c1=S)Br C36891140
c1ccc2c(c1)CC[C@H]2Nc3cc(cc4c3nccc4)Cl C36918553
Cc1ccc2c(c1)nc(s2)[C@@H]3Cc4ccccc4CN3 C37204445
CCNc1nc2cc(ccc2s1)Br C37206210
C[C@@H](c1ccccc1)n2c3cccc(c3[nH]c2=S)F C37422245
c1ccc2c(c1)cc(cn2)[C@@H](c3cccc(c3)Cl)O C37761621
CC(=O)Nc1ccc(cc1)/C=C/2\C=Cc3c2cccc3 C01627417
Cc1cc(cc(c1C)C)c2csc3c2c(=S)nc[nH]3 C13865391
C[C@]12CC[C@H](C1(C)C)/C(=C/Nc3ccc(cc3)Cl)/C2=O C13403917
Cc1ccc(cc1F)[C@H](c2ccc3c(c2)CC(=O)N3)Cl C40271422
c1c(cc(c2c1[nH]c3c(c2=O)CCCC3)Cl)Cl C42403915
C[C@@H](c1ccc(s1)Cl)n2c3ccccc3[nH]c2=S C42591807
CC(=O)/C=C/[C@@H]1[C@@]2(CCCC([C@H]2CC[C@@]1(C)O)(C)C)C C43883881
Cc1ccc(cc1NC(=O)[C@@]2(CC2(Cl)Cl)C)F C48090218
Cc1ccc(c(c1)NC(=O)C2=C(CCCC2)Cl)C C48396484
C[C@H](c1ccc(cc1)Cl)n2c3ccccc3[nH]c2=S C49526457
Cc1cccc(c1)Cn2c3c(ccc(c3F)F)[nH]c2=S C53168927
C[C@H]1[C@H](N[C@@H]([C@@H](C1=O)C)c2ccccc2)c3ccccc3 C55182974
C1C[C@@H](CC=C1)C(=O)NC23CC4CC(C2)CC(C4)C3 C15566174
C1C[C@H](CC=C1)C(=O)NC23CC4CC(C2)CC(C4)C3 C15566172
CC(=O)/C=C/[C@H]1[C@@]2(CCCC([C@@H]2CC[C@@]1(C)O)(C)C)C C18158564
C[C@H]1CCC[C@H](C1)[C@@H](c2cccc3c2ccnc3)O C61123830
c1csc2c1[C@@](CCC2)(C#N)NC3CCCCC3 C61329908
c1csc2c1[C@](CCC2)(C#N)NC3CCCCC3 C61329910
c1cc2cccnc2c(c1)[C@@H](c3ccc(cc3)Cl)O C61416707
C[C@@H](c1c(cccc1F)N2CCC3(CCCCC3)CC2)O C61820603
[H]/N=C/1\C(=C[C@@H](S1)C(C)(C)C)c2nc3ccccc3s2 C61840871
Cc1cc(cc2c1OC[C@H](CN2)C)Br C62537711
c1cc2c(cc1[C@@H](c3ccn[nH]3)Br)CCCC2 C62779202
c1cc(c(cc1Cl)Cl)[C@@H](c2c[nH]nc2)Cl C62779552
c1cc(c(cc1Cl)Cl)[C@H](c2ccn[nH]2)Cl C62779555
c1c(c(c(c(c1Cl)Cl)NC(=O)CCl)Cl)Cl C03379361
c1ccc(cc1)C2=NN[C@H](C2)c3cccc(c3)Br C00568152
Cc1c2c([nH]n1)C=C(C[C@@H]2c3ccccc3)c4ccccc4 C04457904
c1cc(c(cc1Br)C(=O)NC2CCCC2)Cl C04785061
Cc1ccc(cc1)C(=O)Nc2c(cccc2Cl)Cl C00397965
C[C@@H]1CCCC[C@@H]1NC(=O)c2cccc(c2)Br C03613654
Cc1ccc(c(c1)Cl)NC(=O)c2ccc(cc2Cl)F C07771333
Cc1cc(ccc1NC(=O)c2cc3c(s2)CC[C@@H](C3)C)F C08302813
Cc1cc(ccc1NC(=O)c2cc3c(s2)CC[C@H](C3)C)F C08302814
Cc1ccc2c(c1)S[C@@H](C2)C(=O)Nc3cccc(c3)Cl C12619980
c1cc2c3c(ccc(c3c1)NC(=O)[C@@H]4CC4(Cl)Cl)CC2 C12760432
c1cc(c(cc1F)Cl)C(=O)Nc2ccc(cc2Cl)F C15010423
c1cc(c(cc1F)Cl)NC(=O)c2cc(ccc2F)Cl C15581948
Cc1ccc(c(c1)F)NC(=O)c2ccc(c(c2)Cl)Cl C15597545
C[C@H]1CCCC[C@@H]1NC(=O)c2ccc(s2)Br C15797243
Cc1cccc(c1NC(=O)c2cc3c(s2)CC[C@H](C3)C)C C15992515
CC1(CC[C@H](c2c1cccc2)Nc3ccccc3C#N)C C20525602
Cc1c(cc(c(c1F)F)C(=O)Nc2cccc(c2)F)Cl C21266661
c1cc(c(cc1F)C(=O)Nc2cc(cc(c2)Cl)Cl)F C22562836
Cc1cc(c(s1)C)C(=O)Nc2ccc(cc2Cl)Cl C25868888
c1cscc1C(=O)Nc2cc(c(cc2Cl)Cl)Cl C26399715
Cc1ccc(s1)c2c(c3cc(cc(c3[nH]2)C)Cl)C=O C03675839
Cc1ccccc1NC(=O)C23C[C@H]4C[C@@H](C2)CC(C4)(C3)Cl C16029282
Cc1cc(ccc1NC(=O)[C@@H]2C[C@H]3CC[C@@H]2C3)Br C36719993
CC1(CC[C@H](c2c1cccc2)Nc3cccnc3Cl)C C36982570
c1ccc2c(c1)-c3ccccc3C2Nc4cccnc4Cl C36982866
c1ccc2c(c1)CSC[C@@H]2Nc3ccc(c(c3)Cl)C#N C37253511
c1ccc2c(c1)CC[C@H]2Nc3ccc(c4c3nccc4)Cl C37767047
C[C@H]1CCCC[C@@]1(C#N)Nc2ccccc2Br C37938404
c1cc2c(cc1[C@H](c3ccc(o3)Br)O)CCCC2 C40242591
Cc1ccc(c(c1)C)[C@@H](c2ccc3c(c2)CCC(=O)N3)Cl C40270618
c1cc(c(c(c1)F)[C@@H](c2ccc3c(c2)CCC(=O)N3)Cl)F C40270713
Cc1ccc(c(c1)[C@@H](c2ccc3c(c2)CCC(=O)N3)Cl)C C40270745
c1ccc(c(c1)[C@H](c2ccc3c(c2)CCCC(=O)N3)Cl)F C40274850
c1cc(ccc1[C@@H](c2cc3c(cc2F)NC(=O)CC3)Cl)F C40276117
c1cc(cc(c1)F)[C@@H](c2cc3c(cc2F)NC(=O)CC3)Cl C40276141
c1cc2c(cc1[C@H](C3CCCCC3)Br)CC(=O)N2 C40283849
Cc1ccc(c(c1)C(=O)Nc2cc(ccc2Cl)Cl)F C53002416
Cc1ccccc1[C@H](C)n2c3c(ccc(c3F)F)[nH]c2=S C53169091
c1cc(c(c(c1)F)F)[C@@H](c2ccc3c(c2)CCC(=O)N3)Cl C54214034
c1cc(c(cc1Cl)Cl)NC(=O)C(Cl)(Cl)Cl C03093833
c1ccc2c(c1)CCC[C@@H]2Nc3c(cccn3)Br C51632618
c1cc(c(cc1Cl)C(=O)Nc2cc(c(c(c2)F)F)F)F C61118600
c1cc2cccnc2c(c1)[C@@H](c3ccc(c(c3)Cl)Cl)O C61417144
c1cc2cc(ccc2nc1)[C@@H](c3ccc(cc3Cl)Cl)O C61417377
Cc1cc2c(cc(nc2c(c1)Br)C(F)F)NC C61629612
CC1(Cc2c(sc(n2)C(C)(C)c3ccccc3)[C@@H](C1)O)C C62773700
Cc1c(cccc1Cl)/N=C\2/N[C@@H](CS2)c3ccccc3 C63001243
c1ccc(cc1)[C@H]2CS/C(=N\c3ccc(c(c3F)F)F)/N2 C63001260
c1ccc(cc1)[C@H]2CS/C(=N\c3cc(c(c(c3)F)F)F)/N2 C63003035
Cc1ccc2ccc(c(c2n1)O)[C@@H](c3ccc(cc3)Br)Nc4cccc[nH+]4 C02486092
Cc1cccc([nH+]1)N[C@@H](c2ccc(cc2)Br)c3ccc4cccnc4c3O C04164770
Cc1ccc2ccc(c(c2n1)O)[C@@H](c3cccc(c3)Br)Nc4cccc[nH+]4 C02502840
Cc1ccc2ccc(c(c2n1)O)[C@H](c3cccc(c3)Br)Nc4cccc[nH+]4 C02502841
Cc1c(sc(c1[C@@H](c2ccccc2F)Nc3cccc[nH+]3)NC(=O)c4ccco4)C C00935778
Cc1c(sc(c1[C@H](c2cccs2)Nc3cccc[nH+]3)NC(=O)c4ccccc4)C C00936778
c1c(cc(c(c1CNc2c(cc(c[nH+]2)Br)Br)O)Cl)Cl C02240270
C[C@@H]1CC2=C([C@@H]([NH+]=C(N2)Nc3nc4ccccc4s3)c5cc(cc(c5)F)F)C(=O)C1 C09347885
C[C@@H]1CC2=C([C@H]([NH+]=C(N2)Nc3nc4ccccc4s3)c5cc(cc(c5)F)F)C(=O)C1 C09347886
c1ccc(cc1)[C@@H](C(=O)Nc2cc(ccc2Cl)C(F)(F)F)[NH2+]Cc3cccs3 C03421759
Cc1cc[nH+]c(c1)N[C@@H](c2ccccc2Br)c3ccc4cccnc4c3O C15015613
Cc1ccc(cc1)C(=O)Nc2cccc(c2)C[NH2+][C@H](C)c3ccccc3Br C17312601
CC1(CC(CC([NH2+]1)(C)C)N(Cc2cccs2)C(=S)Nc3cc(ccc3Cl)Cl)C C20568234
c1cc(c(cc1Br)Br)c2ccc(o2)C[NH2+]C34C[C@H]5C[C@@H](C3)CC(C5)(C4)O C13729479
C[C@@H](c1ccc(cc1Cl)Cl)[NH2+]CC(=O)Nc2c(cc(cc2Br)F)F C28960589
CN(C)c1ccc(cc1)[C@@H](CNC(=O)NC2CCCCC2)[NH+]3CCc4ccccc4C3 C22418263
c1ccc(cc1)[C@@H]2[C@@H]3[C@@H](N[C@@H]([C@@H](C3=O)[C@@H]([NH2+]2)c4ccccc4)c5ccccc5)c6ccccc6 C34176075
CC[NH+](CC)CCSc1c(c(c(c(n1)N)C#N)c2cc(cc(c2)Cl)Cl)C#N C35087236
CC[NH+](CC)CCSc1c(c(c(c(n1)N)C#N)c2cccc(c2Cl)Cl)C#N C35087259
COc1c(cc(cc1Br)Br)C[NH2+]C23C[C@H]4C[C@@H](C2)CC(C4)(C3)O C18043505
CCOc1ccc(cc1OCC)[C@@H](c2cc(sc2Br)Br)[NH3+] C37380100
CC(C)(C)[NH2+]CCC(=O)Nc1c(cc(cc1Br)Br)Br C37633090
Cc1cc[nH+]c(c1)N[C@@H](c2ccc(cc2)F)c3cc(sc3NC(=O)c4ccco4)C C38546965
CC1(Cc2c(c(sc2C([NH2+]1)(C)C)NC(=O)Cc3ccccc3Cl)C(=O)OC)C C38806331
CC1(CC(CC([NH2+]1)(C)C)NS(=O)(=O)c2ccc(c3c2cccc3)Br)C C41095426
Cc1cc[nH+]c(c1)N[C@H](c2cccs2)c3cc(sc3NC(=O)c4ccccc4)C C38551036
CC1([C@H]2CC[C@H]([C@@H]1C2)CNC(=O)[C@@H]3CSC[C@@H]([NH2+]3)c4ccc(cc4)C(F)(F)F)C C43261657
CC(C)(C)[C@@H](CO)/[NH+]=C/c1cc(cc(c1O)I)I C38846425
C[C@@H](c1ccccc1)NC(=O)[C@@H]2CSC[C@H]([NH2+]2)c3ccc4c(c3)C(CCC4(C)C)(C)C C44165044
c1ccc(cc1)C(CCNC(=O)[C@@H]2CSC[C@H]([NH2+]2)c3ccccc3Cl)c4ccccc4 C44169108
c1ccc(cc1)C(CNC(=O)[C@@H]2CSC[C@H]([NH2+]2)c3ccc(c(c3)F)F)c4ccccc4 C44169243
Cc1ccc(cc1)SCc2c(c(n(n2)C)Sc3ccc(cc3)Br)C[C@H](C)[NH3+] C44460890
C[NH+](CC(=O)Nc1ccc(c(c1)Cl)Cl)CC(=O)Nc2cc(ccc2F)Cl C45313250
c1c(cc(c(c1Br)NC(=O)CC[C@H]2CCCC[NH2+]2)Br)Br C50941183
CC(C)c1ccccc1NC(=S)N(Cc2ccc(cc2)F)C3CC([NH2+]C(C3)(C)C)(C)C C59087424
CC1(CC(CC([NH2+]1)(C)C)N(Cc2cccs2)C(=S)Nc3ccc(cc3)Cl)C C06828952
CC1(CC(CC([NH2+]1)(C)C)N(Cc2cccs2)C(=S)Nc3ccc(cc3)Br)C C59092631
CCc1ccccc1NC(=S)N(Cc2ccccc2C)C3CC([NH2+]C(C3)(C)C)(C)C C06286407
CCc1cccc(c1NC(=S)N(Cc2ccc(cc2)F)C3CC([NH2+]C(C3)(C)C)(C)C)C C06284672
CC1(CC(CC([NH2+]1)(C)C)N(Cc2cccs2)C(=S)Nc3cccc(c3)Cl)C C59095073
Cc1cc(c(c(c1)C)NC(=S)N(Cc2cccs2)C3CC([NH2+]C(C3)(C)C)(C)C)C C59098199
Cc1cc(ccc1NC(=S)N(Cc2cccs2)C3CC([NH2+]C(C3)(C)C)(C)C)Cl C59099472
Cc1c(cccc1Cl)NC(=S)N(Cc2ccc(cc2)F)C3CC([NH2+]C(C3)(C)C)(C)C C59100717
Cc1ccc(o1)CN(C2CC([NH2+]C(C2)(C)C)(C)C)C(=S)Nc3ccccc3Cl C59101158
Cc1ccccc1CN(C2CC([NH2+]C(C2)(C)C)(C)C)C(=S)Nc3ccc(c(c3)Cl)F C59199699
C[C@H]1C(=c2cc(ccc2=[NH+]1)Cl)CCNC(=S)Nc3cccc(c3)Br C63664033
C[C@@H]1C(=c2cc(ccc2=[NH+]1)Cl)CCNC(=S)Nc3ccc(cc3)I C63664038
CC(C)[C@@H](C(=O)NCCC1=c2ccccc2=[NH+]C1)NC(=O)C34CC5CC(C3)CC(C5)C4 C63732946
c1ccc2=[NH+][C@@H](C(=c2c1)NC(=O)c3ccc(cc3)Cl)C(=O)NCCC4=CCCCC4 C63752605
Cc1ccc2=[NH+][C@H](C(=c2c1)NC(=O)c3ccc(cc3)F)C(=O)NCCC4=CCCCC4 C63752725
c1cc2c(cc1C(F)(F)F)c3cc(cc(c3cc2[C@@H]([C@@H]4CCCC[NH2+]4)O)Cl)Cl C01567998
c1cc2c(cc1C(F)(F)F)c3cc(cc(c3cc2[C@H]([C@H]4CCCC[NH2+]4)O)Cl)Cl C01567997
c1cc2c(cc1C(F)(F)F)c3cc(c(cc3cc2[C@@H]([C@H]4CCCC[NH2+]4)O)Cl)Cl C01568000
c1cc(ccc1C(=NNC(=[NH2+])Nc2ccc(cc2)Cl)c3ccc(cc3)Cl)Cl C01568178
CC(C)(C)C1CCC2(CC1)c3c(c4ccccc4[nH]3)[C@H](C[NH2+]2)c5cccc(c5OC)OC C03359473
CCC[NH+]1C/C(=C\c2ccccc2Cl)/C3=C(C1)[C@H](C(=C(O3)N)C#N)c4ccccc4Cl C04480196
c1cc(ccc1C(C[NH2+]Cc2ccc(cc2Cl)Cl)(c3ccc(cc3)Cl)O)Cl C03128465
c1ccc(cc1)COc2c(cc(cc2Br)C[NH2+]Cc3ccccc3Cl)Br C10474123
C[C@H]1CCCC[C@@H]1[NH2+][C@H](c2ccccc2)C(=O)Nc3ccc(c(c3)C(F)(F)F)Cl C13097385
C[C@H]1CCCC[C@H]1[NH2+][C@H](c2ccccc2)C(=O)Nc3ccc(c(c3)C(F)(F)F)Cl C13097387
Cc1cc(c2c(c1)c(c3c(n2)/C(=C\c4ccc(cc4)Cl)/CC3)[C@@H]([C@@H]5CCCC[NH2+]5)O)C C08584460
Cc1cc(c2c(c1)c(c3c(n2)/C(=C\c4ccc(cc4)Cl)/CC3)[C@H]([C@@H]5CCCC[NH2+]5)O)C C08584461
C[C@@]12[C@H]([NH2+][C@@H]([C@@H](C1=O)[C@H](N[C@@H]2c3ccccc3)c4ccccc4)c5ccccc5)c6ccccc6 C13574044
CCCOc1c(cc(cc1Br)Br)C[NH2+]C2C3CC4CC(C3)CC2C4 C20929588
CCOc1ccc(cc1OCC)C2=N[NH+]=C(Nc3c2cc(cc3)C)c4ccc(cc4)OC C06601866
Cc1cc(ccc1Br)NC(=O)Nc2ccc3c(c2)c(cc([nH+]3)N4CCCCC4)C C32953798
c1ccc(cc1)c2cs/c(=[NH+]/c3ccccc3)/n2C[C@@H](c4ccc(cc4)[N+](=O)[O-])O C17192217
c1ccc(cc1)c2cs/c(=[NH+]/c3ccccc3)/n2C[C@H](c4ccc(cc4)[N+](=O)[O-])O C17192223
C[C@H]1CCCC[C@@H]1[NH2+][C@@H](c2ccccc2)C(=O)Nc3ccc(c(c3)C(F)(F)F)Cl C34867954
C[C@@H]1CCCC[C@H]1[NH2+][C@@H](c2ccccc2)C(=O)Nc3ccc(c(c3)C(F)(F)F)Cl C34867956
C[C@H]1CCCC[C@H]1[NH2+][C@@H](c2ccccc2)C(=O)Nc3ccc(c(c3)C(F)(F)F)Cl C34867957
CCc1ccc(cc1)NC(=O)NC2CCC(CC2)Nc3cc[nH+]c4c3ccc(c4)Cl C34998565
Cc1ccn2c(c1)[nH+]c(c2NC(=O)Nc3ccc(cc3Cl)Cl)c4ccccc4C C35959475
Cc1ccc(cc1NC(=O)C2=CC3=[NH+][C@@H](C[C@@H](N3N2)C(F)(F)F)c4ccc(cc4)Cl)Cl C03011968
Cc1ccc(cc1NC(=O)C2=CC3=[NH+][C@H](C[C@@H](N3N2)C(F)(F)F)c4ccc(cc4)Cl)Cl C03011970
CCc1ccc2=[NH+][C@H]3C(=c2c1)N=NC(=N3)N/N=C/[C@@H]4CC=C(C[C@@H]4C)CCC=C(C)C C39253040
CCN(c1cccc2c1cccc2)c3c(c([nH+]cn3)Nc4cc(cc(c4)Cl)Cl)N C40700838
CCN(c1cccc2c1cccc2)c3c(c([nH+]cn3)Nc4ccccc4C(F)(F)F)N C40701689
CCN(c1cccc2c1cccc2)c3c(c([nH+]cn3)Nc4ccc(c(c4)Cl)Cl)N C40701910
CCN(c1cccc2c1cccc2)c3c(c([nH+]cn3)Nc4cccc(c4Cl)Cl)N C40701995
CCN(c1cccc2c1cccc2)c3c(c(nc[nH+]3)Nc4nc5c(cccc5s4)C)N C40702025
CCN(c1cccc2c1cccc2)c3c(c([nH+]cn3)Nc4ccc(cc4)C(F)(F)F)N C40702143
c1cc(ccc1C[NH2+]Cc2cc(ccc2OCc3ccc(c(c3)Cl)Cl)Br)F C40739789
Cc1c\2c(oc1C(=O)NC3CC([NH2+]C(C3)(C)C)(C)C)CCC/C2=N\Nc4ccccc4 C40824263
Cc1ccc(cc1c2cc3c(c(cnc3s2)C#N)Nc4ccc5c(c4C)cc[nH]5)C[NH+](C)C C40935095
CC(C)c1ccc2c(c1)CC[C@@H]3[C@@]2(CCC[C@]3(C)CNC(=O)c4coc(n4)[C@H]5CCC[NH2+]5)C C43218179
CC(C)c1ccc2c(c1)CC[C@H]3[C@@]2(CCC[C@]3(C)CNC(=O)c4coc(n4)[C@H]5CCC[NH2+]5)C C43218180
CC(C)c1ccc2c(c1)CC[C@@H]3[C@@]2(CCC[C@]3(C)CNC(=O)c4coc(n4)[C@@H]5CCC[NH2+]5)C C43218181
c1ccc2c(c1)ccc3c2cc(/c(=[NH+]/c4cccc(c4)C(F)(F)F)/o3)c5[nH]c6ccccc6n5 C09369230
CCCC/[NH+]=c\1/c(cc2ccccc2o1)C(=O)Nc3nnc(s3)c4cccc(c4)C C57523738
CC1(CC(CC([NH2+]1)(C)C)N(Cc2ccccc2)C(=S)Nc3ccc(c(c3)Cl)Cl)C C59099313
c1ccc(cc1)/C=C/[C@H]2C/C(=C\3/C(=c4cc(ccc4=[NH+]C3=O)Cl)c5ccccc5)/NN2 C27469065
c1ccc(c(c1)C(=O)Nc2cccc(c2)C[NH+]3CCC[C@@H]3C(=O)N)SC(F)(F)F C59935258
CSC1=NNC2=c3ccccc3=[NH+][C@H](N=C2O1)c4ccc(o4)c5ccccc5Cl C15226865
CSC1=NNC2=c3ccccc3=[NH+][C@@H](N=C2O1)c4ccc(o4)c5ccccc5Cl C15226866
Cc1ccc2=[NH+]C(=NNC(=c2c1)c3ccc(cc3)[N+](=O)[O-])c4ccc(cc4)Br C13151247
Cc1ccc(cc1C)NC(=O)[C@@H](CC2=c3ccccc3=[NH+]C2)NC(=O)Oc4ccccc4 C63503121
CC(C)(C)c1cc2cc(c(=O)oc2c(c1)C(C)(C)C)[C@@H]3[NH+]=c4ccc(cc4=[NH+]3)C(=O)[O-] C63699099
Cc1ccccc1C(=O)Nc2ccc(cc2)Nc3cc([nH+]c(n3)NC4CCCCC4)C C64801193
Cc1cccc(c1)C(=O)Nc2ccc(cc2)Nc3cc([nH+]c(n3)NC4CCCCC4)C C64801197
CC1=N[C@@H]([NH2+][C@H](C1C(=O)C)c2ccc(cc2Cl)Cl)c3ccc(cc3Cl)Cl C08892257
Cc1ccc(cc1)C(=O)[C@@H]2[C@H]([C@@H]3CSC[NH+]3[C@]24c5ccccc5NC4=O)c6ccccc6 C09233369
CCC[C@@H](c1ccccc1)[NH2+]Cc2cc(cc(c2OC)Br)Br C10436192
Cc1c(c2ccccc2n1Cc3ccccc3Cl)C[NH2+][C@@H](C)C45CC6CC(C4)CC(C6)C5 C10315482
Cc1c(c2ccccc2n1Cc3ccccc3Cl)C[NH2+]C45CC6C[C@@](C4)(C[C@](C6)(C5)C)C C10315491
c1ccc2c(c1)c3c([nH]2)[C@@H]([NH+](CC3)Cc4coc5ccccc5c4=O)c6ccccc6F C12052783
c1cc2c(cc(c(c2nc1)O)[C@H](c3ccc(cc3Cl)Cl)[NH+]4CCOCC4)Cl C12284766
Cc1cc(c(c(c1)Br)NC(=O)C[NH+]2CCc3c(ccs3)[C@@H]2C)Br C12928070
c1cc[nH+]c(c1)NCN2c3c(cc(cc3Cl)Cl)Sc4c2c(cc(c4)Cl)Cl C15219614
c1ccc(cc1)[C@@H]2[C@H]([NH2+][C@@H](CC2=O)c3ccc(cc3)Br)c4ccc(cc4)Br C08691357
CCC[NH+]1CCC(CC1)Nc2c(cc(cc2Br)Br)Br C20504509
CC[NH+]1CCC(CC1)Nc2c(cc(cc2Br)Br)Br C20504515
C[C@@]12CC3C[C@@](C1)(CC(C3)(C2)[NH2+]Cc4ccc(o4)c5ccc(cc5Br)Br)C C13730625
Cc1ccc(cc1)COc2ccc(cc2C[NH2+]C34CC5C[C@@](C3)(C[C@](C5)(C4)C)C)Cl C20875082
C[C@@H](C12CC3CC(C1)CC(C3)C2)[NH2+]Cc4cc(c(c(c4)Br)OC)Br C20927099
CSC1=[NH+]C\2=C(CCC/C2=C\c3ccc(cc3)Br)[C@@H](N1)c4ccc(cc4)Br C23230313
c1ccc(cc1)NC(=O)c\2cc3cc(cc(c3o/c2=[NH+]\c4cccc(c4)F)Cl)Cl C27474903
CCOc1c(cc(cc1Br)Br)C[NH2+][C@@H]2CCC[C@@H]([C@@H]2C)C C34991633
CCOc1c(cc(cc1Br)C[NH2+][C@H]2CCC[C@H]([C@@H]2C)C)Br C34991660
C[NH2+][C@@H](c1ccccc1OC(F)F)c2cc(ccc2Br)Br C35467149
C[NH2+][C@H](c1ccccc1OC(F)F)c2cc(sc2Br)Br C35502561
C[NH2+][C@H](c1cccc(c1)OC(F)F)c2cc(sc2Br)Br C35502566
CCOc1ccc(cc1[C@@H](c2cc(cc(c2)Br)F)[NH2+]C)Br C35505517
CCOc1ccc(cc1[C@@H](c2cc(ccc2Br)F)[NH2+]C)Br C35505920
CC[NH2+][C@H](c1cc(sc1Br)Br)[C@@H]2Cc3ccccc3O2 C35560303
C[C@@H](c1cccc(c1)Cl)[NH2+]Cc2cc(c(c(c2)Br)OC)Br C36325039
C[C@@H]([C@@H]1CCC[NH+](C1)C)Nc2c(cc(cc2Br)Br)Br C37222011
C[C@@H]([C@H]1CCC[NH+](C1)C)Nc2c(cc(cc2Br)Br)Br C37222013
C[C@@H]1C(=c2ccccc2=[NH+]1)/C=C/[C@H]3Nc4ccccc4C(=O)N3c5ccc(cc5)Br C38669597
CC1CCC(CC1)NC(=O)c2ccc(cc2)c3ccc4c(c3)CCC5(O4)CC[NH+](CC5)C C39227707
c1ccc(cc1)C[NH2+]Cc2cc(cnc2)c3cc(cc(c3)Br)Br C39927681
c1ccc2=[NH+]CC(=c2c1)/C=C/[C@H]3Nc4ccccc4C(=O)N3c5ccc(cc5)Br C39962437
c1ccc(cc1)C2=c3cc(ccc3=[NH+]C(=O)[C@@H]2NC(=O)c4ccc(cc4)Br)Br C39988879
Cc1ccccc1COc2ccc(cc2C[NH2+]C3C4CC5CC(C4)CC3C5)Br C40739331
c1cc(c(c(c1)Cl)COc2ccc(cc2C[NH2+]Cc3cccs3)Br)Cl C40739463
CC[C@@H](C)[NH2+]Cc1cc(ccc1OCc2c(cccc2Cl)Cl)Br C40739473
c1cc(ccc1C[NH2+]Cc2cc(ccc2OCc3ccc(cc3Cl)F)Br)F C40739584
c1cc(c(cc1F)Cl)COc2ccc(cc2C[NH2+]C34CC5CC(C3)CC(C5)C4)Cl C40743181
CC[C@H](c1cccs1)[NH2+]Cc2cc(cc(c2OC)Br)Br C48416924
CC[C@H](c1cccs1)[NH2+]Cc2cc(c(c(c2)Br)OC)Br C48417171
C[C@@H](c1cccc(c1)C(F)(F)F)[NH2+]Cc2cc(c(o2)Br)Br C50360161
CC[NH2+]C1C[C@H]2CCC[C@@H](C1)N2c3c(cc(cc3Br)C)Br C54601918
c1cc(cc(c1)C(F)(F)F)C(=O)Nc2cc3c4c(c2)[C@@H]5CCC[C@H]5C[NH+]4C[C@@H]6[C@@H]3CCC6 C59484628
CC[NH2+][C@@H](c1cccc2c1cccn2)c3cc(sc3Br)Br C61414489
Cc1ccc(cc1)[C@@H]2[C@H]3C(=c4ccccc4=[NH+]3)CCN2C(=O)Nc5cccc(c5)SC C63571675
CCc1ccc(cc1)NC(=O)N2CCC3=c4cc(ccc4=[NH+][C@H]3[C@@H]2c5ccc(cc5)C)Cl C63572732
CCc1ccc(cc1)NC(=O)N2CCC3=c4cc(ccc4=[NH+][C@H]3[C@H]2c5ccc(cc5)C)Cl C63572737
CCc1ccccc1NC(=O)N2CCC3=c4cc(ccc4=[NH+][C@H]3[C@@H]2c5ccc(cc5)C)Cl C63572882
c1ccc2=[NH+]CC(=c2c1)/C=C\3/C(=O)N/C(=N/c4ccc(cc4C(F)(F)F)Cl)/S3 C38688908
c1ccc2=[NH+]CC(=c2c1)C3=CCN(CC3)C(=O)[C@H]4CCCC[C@H]4[C@@H]5Nc6ccccc6S5 C64202240
c1cc2c(cc1C(F)(F)F)c3cc(cc(c3cc2[C@H](C[C@@H]4CCCC[NH2+]4)O)Cl)Cl C01568059
CC1(CC(CC([NH2+]1)(C)C)NC(=O)[C@@H]2CCCN(C2)c3c(c4cc(ccc4[nH]c3=O)Cl)c5ccccc5)C C08766546
CC1(CC(CC([NH2+]1)(C)C)NC(=O)[C@H]2CCCN(C2)c3c(c4cc(ccc4[nH]c3=O)Cl)c5ccccc5)C C08766548
c1cc(c(cc1Cl)Cl)C(=O)NC(C(F)(F)F)(C(F)(F)F)[NH2+]CC23CC4CC(C2)CC(C4)C3 C08856116
CC(C)[C@H]1C[C@@H]([C@@]2([NH2+]1)c3cc(ccc3NC2=O)Br)C(=O)Nc4cc(ccc4OC)Cl C08876752
CC(C)[C@H]1C[C@@H]([C@@]2([NH2+]1)c3cc(ccc3NC2=O)Cl)C(=O)Nc4cc(ccc4OC)Cl C09130332
CC(C)C[C@H]1C[C@@H]([C@@]2([NH2+]1)c3cc(ccc3NC2=O)F)C(=O)Nc4cc(ccc4OC)Cl C09130446
Cc1cc(c2c(c1)[C@]3([C@H](C[C@@H]([NH2+]3)C(C)C)C(=O)Nc4cc(ccc4OC)Cl)C(=O)N2)C C09430318
Cc1c(cccc1Cl)NC(=[NH2+])Nc2[nH]c(=O)cc(n2)CSc3ccc(cc3)Cl C09938553
Cc1cc(c(cc1Cl)C(C)C)OCc2cc(ccc2OC)[C@@H]3c4c(c5ccccc5[nH]4)CC[NH2+]3 C01825161
Cc1cccc2c1NC(=O)[C@@]23[C@H](C[C@@H]([NH2+]3)CC(C)C)C(=O)Nc4cc(ccc4OC)Cl C12890018
Cc1cc2cc(ccc2[nH]1)Nc3ccnc4c3sc(c4)c5ccc(cc5)C[NH+](C)CCO C13588193
Cc1cc(cc2c1NC(=O)[C@@]23[C@H](C[C@@H]([NH2+]3)C(C)C)C(=O)Nc4cc(ccc4OC)Cl)Cl C13592244
CC[C@H]1CCCC[NH+]1CC(=O)Nc2c(c3c(s2)C[C@H](CC3)C(C)(C)C)C(=O)Nc4cccc(c4)C C15946718
Cc1cccc(c1C)N[P@]2(=O)C3=C(CC(C=C3NN2c4ccccc4)(C)C)[NH+]5CCCCC5 C03198313
CC(=O)Nc1ccc(cc1)N2C(=S)[NH+]=C(C2(C)C)N[C@H](/C=C/c3ccc(cc3Cl)Cl)C(C)(C)C C19901065
COc1ccccc1Nc2c3cc(ccc3[nH+]c4c2CCCC4)NC(=O)c5cccc(c5)C(F)(F)F C20105315
Cc1cc(ccc1Br)NC(=O)N[C@@H](CCC(C)C)c2c3c(sc2n4cccc4)C[NH+](CC3)C C20386620
c1cc(cc(c1)Br)C2=N[C@H]([NH2+][C@H](C2)c3cc(ccc3O)Cl)c4ccc(cc4Cl)Cl C20764756
c1cc(ccc1NC(=O)c2c(c3c4c(c([nH+]c3s2)N5CCCC5)CCCC4)N)Br C21150588
CC(C)(CCc1ccc(c(c1)c2c3ccc(nc3n[nH]2)Nc4ccc(cc4F)F)OC)[NH3+] C28565121
CC[C@H]1CCCC[NH+]1CC(=O)Nc2c(c3c(s2)C[C@@H](CC3)C(C)(C)C)C(=O)Nc4cccc(c4)C C33912335
c1ccc(cc1)Cn2c(c3c(nc(nc3[nH+]2)NCc4cccc(c4)F)c5cccc(c5F)F)N C37361498
CC1(CC(CC([NH2+]1)(C)C)N(Cc2ccc(cc2)F)C(=S)Nc3ccc(cc3Cl)C(F)(F)F)C C39439842
CC(C)c1ccc(cc1)[C@@H]2NC(=NC(=[NH+]2)N)SCC(=O)N3c4ccccc4CCc5c3cccc5 C39448859
CC(C)[C@H]1[C@@H](C[C@@H]([NH2+][C@@H]1c2ccccc2)c3ccccc3)NC(=O)C(c4ccccc4)c5ccccc5 C39930285
CC(C)[C@H]1[C@H](C[C@@H]([NH2+][C@@H]1c2ccccc2)c3ccccc3)NC(=O)C(c4ccccc4)c5ccccc5 C39930289
Cc1ccc2c([nH+]1)cccc2Nc3c(c(ncn3)Nc4cc(ccc4Cl)C(F)(F)F)N C40682879
c1ccc(cc1)N(c2ccccc2)Nc3c(c([nH+]cn3)Nc4cc(cc(c4)Cl)Cl)N C40700985
CCN(c1cccc2c1cccc2)c3c(c(nc[nH+]3)Nc4ccc(cn4)Br)N C40701998
CCN(c1cccc2c1cccc2)c3c(c([nH+]cn3)Nc4ccc(cc4)Br)N C40702012
CCN(c1cccc2c1cccc2)c3c(c([nH+]cn3)Nc4ccc(cc4)OC(F)(F)F)N C40702141
c1ccc(cc1)N(c2ccccc2)Nc3c(c([nH+]cn3)Nc4cc(ccc4Cl)Cl)N C40777709
c1ccc(cc1)N(c2ccccc2)Nc3c(c([nH+]cn3)Nc4ccc(c(c4)C(F)(F)F)Cl)N C40777932
c1ccc(cc1)N(c2ccccc2)Nc3c(c([nH+]cn3)Nc4ccc(cc4)C(F)(F)F)N C40777986
c1ccc(cc1)CN(c2ccccn2)c3c(c([nH+]cn3)Nc4cccc(c4Cl)Cl)N C40778760
CC1(CCC(c2c1ccc(c2)[C@H]3CSC[C@H]([NH2+]3)C(=O)NCc4ccc(c(c4)F)F)(C)C)C C44165870
CC1(CCC(c2c1ccc(c2)[C@H]3CSC[C@H]([NH2+]3)C(=O)NC[C@@H]4CC[C@H]5C[C@@H]4C5(C)C)(C)C)C C44168963
CC1(CCC(c2c1ccc(c2)[C@H]3CSC[C@H]([NH2+]3)C(=O)NCCC(c4ccccc4)c5ccccc5)(C)C)C C44168986
CC1(CCC(c2c1ccc(c2)[C@H]3CSC[C@H]([NH2+]3)C(=O)NCC(c4ccccc4)c5ccccc5)(C)C)C C44169561
CC[C@H](C)c1ccc(cc1)[C@@H](C)[NH2+]CC(=O)/N=c\2/[nH]c(cs2)c3ccc(cc3)Br C20562334
CC[C@H](C)c1ccc(cc1)[C@H](C)[NH2+]CC(=O)/N=c\2/[nH]c(cs2)c3ccc(cc3)Br C20562339
Cc1cccc(c1)NC(=O)Nc2ccc(cc2)c3csc4c3c([nH+]cc4c5cccnc5)N C11688973
Cc1cccc(c1)NC(=O)Nc2ccc(cc2)c3csc4c3c([nH+]cc4c5ccncc5)N C13979399
CC1(CC(CC([NH2+]1)(C)C)NCc2cccc(c2)NC(=O)c3ccc(cc3Cl)Cl)C C23805481
CC1(CC(CC([NH2+]1)(C)C)N(Cc2ccc(cc2)F)C(=S)Nc3ccccc3Cl)C C59101327
CC1(CC(CC([NH2+]1)(C)C)N(Cc2ccccc2F)C(=S)Nc3ccc(cc3)Cl)C C59169212
Cc1ccc(cc1)[C@@H]2C[C@H](N3C(=[NH+]2)C(=CN3)C(=O)Nc4ccc(cc4[C@H](c5ccccc5)O)Cl)C(F)F C12845036
Cc1ccc(cc1)[C@H]2C[C@@H](N3C(=[NH+]2)C(=CN3)C(=O)Nc4ccc(cc4[C@H](c5ccccc5)O)Cl)C(F)F C12845047
c1ccc(c(c1)[C@H]2CN[C@H]([C@@H]3C2=c4ccccc4=[NH+]3)c5cccc(c5)NC(=O)c6ccc(cc6)Cl)Cl C63237005
c1cc2c(cc1C(F)(F)F)c3cc(cc(c3cc2[C@@H](C[C@H]4CCCC[NH2+]4)O)Cl)Cl C01568056
c1cc(ccc1C2=N[C@H]([NH2+][C@@H](C2)c3cc(ccc3O)Cl)c4ccsc4)Br C09407941
c1cc(ccc1C2=N[C@H]([NH2+][C@H](C2)c3cc(ccc3O)Cl)c4ccsc4)Br C09407943
c1ccc(cc1)[C@H](C(=O)Nc2cc(ccc2Cl)C(F)(F)F)[NH2+]CC34CC5CC(C3)CC(C5)C4 C12563635
Cc1cc(cc(c1)NC(=O)NC2CC[NH+](CC2)CC(=O)Nc3cccc(c3)C(F)(F)F)C C12644529
CC1(O[C@H]2[C@H]([C@@H](O[C@@H]2O1)[C@@H](COC(c3ccccc3)(c4ccccc4)c5ccccc5)[NH3+])O)C C13348271
Cc1ccc(cc1Cl)NC(=S)N(Cc2ccccc2F)C3CC([NH2+]C(C3)(C)C)(C)C C19646783
Cc1c(c2cc(ccc2[nH]1)NC(=O)c3ccccc3Cl)[C@H](c4ccccn4)Nc5cccc[nH+]5 C21659657
CC1(O[C@@H]2[C@@H]([C@@H](O[C@@H]2O1)[C@H](COC(c3ccccc3)(c4ccccc4)c5ccccc5)[NH3+])O)C C22048300
Cc1ccccc1CN(C2CC([NH2+]C(C2)(C)C)(C)C)C(=S)Nc3cc(ccc3Cl)C(F)(F)F C22818511
CCC[NH+](Cc1nc(c2c3c(sc2n1)CCCCC3)N)CC(=O)Nc4ccccc4C C23038235
C[C@@H](c1ccc(cc1)S(=O)(=O)N)[NH+](C)CC(=O)Nc2c(c(cc(c2Cl)Cl)Cl)Cl C23259846
c1ccc(cc1)[C@H](C(=O)Nc2ccc(cc2C(F)(F)F)Cl)[NH2+]CC34CC5CC(C3)CC(C5)C4 C25393178
CC[C@@H](C)[NH2+]CC(=O)Nc1c(cc(cc1Br)Br)Br C37394517
CC1(C[C@H]2[C@H]([C@@H](NN2[C@@H]3[NH+]=c4ccccc4=P3)Nc5ccc(c(c5)Cl)Cl)C(=O)C1)C C38741912
CC[NH+]1[C@H](NN[C@@H]1SCC(=O)Nc2nc(cs2)c3ccccc3)c4ccc(cc4Cl)Cl C38959251
Cc1cc(ccc1Cl)NC(=S)N(Cc2ccccc2F)C3CC([NH2+]C(C3)(C)C)(C)C C39411914
Cc1ccccc1CN(C2CC([NH2+]C(C2)(C)C)(C)C)C(=S)Nc3ccc(c(c3)Cl)C(F)(F)F C39413564
CC1(CC(CC([NH2+]1)(C)C)N(Cc2ccc(cc2)F)C(=S)Nc3cc(ccc3C(F)(F)F)Cl)C C39422025
c1ccc2c(c1)CCc3ccccc3N2C(=O)CSC4=NC(=[NH+][C@@H](N4)c5ccccc5Cl)N C39448850
c1ccc2c(c1)CCc3ccccc3N2C(=O)CSC4=NC(=[NH+][C@@H](N4)c5cccc(c5)Cl)N C39448852
c1ccc2c(c1)CCc3ccccc3N2C(=O)CSC4=NC(=[NH+][C@@H](N4)c5ccc(cc5)Cl)N C39448854
c1ccc2c(c1)CCc3ccccc3N2C(=O)CSC4=NC(=[NH+][C@H](N4)c5c(cccc5Cl)F)N C39448878
c1ccc(c(c1)c2ccc(cc2)[C@H](CNI)N3CC[NH2+][C@@H](C3)c4ccccc4O)O C39533974
c1ccc(cc1)N(c2ccccc2)Nc3c(c([nH+]cn3)Nc4ccccc4Br)N C40777744
c1ccc(cc1)N(c2ccccc2)Nc3c(c([nH+]cn3)Nc4ccc(cc4F)Br)N C40777926
c1ccc(cc1)CN(c2ccccn2)c3c(c([nH+]cn3)Nc4cccc(c4)Br)N C40797299
c1ccc(cc1)CN(c2ccccn2)c3c(c([nH+]cn3)Nc4ccc(cc4)C(F)(F)F)N C40798981
Cc1c\2c(oc1C(=O)NC3CC([NH2+]C(C3)(C)C)(C)C)CCC/C2=N\Nc4ccc(cc4)F C40823932
C[C@H]([C@H](c1ccc(s1)Br)Oc2ccc(cc2)I)[NH3+] C43265214
C[C@H]([C@@H](c1ccc(s1)Br)Oc2cccc(c2)I)[NH3+] C43265221
C[C@H]([C@H](c1ccc(s1)Br)Oc2cccc(c2)I)[NH3+] C43265225
C[C@H]([C@@H](c1ccc(s1)Br)Oc2ccccc2I)[NH3+] C43265349
CC1(O[C@@H]2[C@@H]([C@@H](O[C@H]2O1)[C@@H](COC(c3ccccc3)(c4ccccc4)c5ccccc5)[NH3+])O)C C44135649
CC1(O[C@@H]2[C@H]([C@@H](O[C@H]2O1)[C@@H](COC(c3ccccc3)(c4ccccc4)c5ccccc5)[NH3+])O)C C44135655
CC1(O[C@@H]2[C@H]([C@H](O[C@H]2O1)[C@H](COC(c3ccccc3)(c4ccccc4)c5ccccc5)[NH3+])O)C C44167040
CC(C)(C)c1ccc(cc1)C(=O)Nc2cccc(c2)NC(=O)[C@H]3CCC[NH+](C3)Cc4c(cccc4Cl)F C44939040
Cc1cc([nH+]c2c1c(c(s2)C(=O)OCC(=O)Nc3c(cc(cc3Cl)Cl)Cl)N)C C10644876
c1ccc(cc1)NC(=O)C[NH+]2CCC(CC2)NC(=O)N[C@@H](c3ccc(cc3)F)c4cccs4 C26281708
Cc1ccc(cc1NC(=O)NC[C@H](c2ccccc2Cl)[NH+](C)C)C(=O)Nc3ccccc3 C59037857
COc1cc(cc(c1OCc2ccc(cc2Cl)Cl)Br)/C=N/NC(=[NH2+])N C33362268
C[NH+](C)[C@H](CNC(=O)Nc1ccc(cc1)C(=O)Nc2ccccc2)c3ccccc3Cl C60339877
CC[NH+]1CCc2c(sc3c2C(=N[C@H](N3)c4ccc(o4)c5cc(cc(c5)Cl)Cl)O)C1 C15947311
CN(C)c1ccc(cc1)[C@H](CNC(=O)c2ccc3c(c2)sc(n3)N)C4=c5ccccc5=[NH+]C4 C63229094
c1ccc(c(c1)[C@H]2CN[C@@H]([C@@H]3C2=c4ccccc4=[NH+]3)c5cccc(c5)NC(=O)c6ccc(cc6)Cl)Cl C63236998
c1ccc(cc1)CNC(=O)[C@H](CC2=c3ccccc3=[NH+]C2)NC(=O)Nc4ccc(c(c4)Cl)Cl C63393899
CC(C)c1ccc(cc1)NC(=O)[C@H](CC2=c3ccccc3=[NH+]C2)NC(=O)[C@@H]4Cc5ccccc5CN4 C64165612
C[C@H](C(=O)NC[C@@H](c1ccccc1Cl)C2=c3ccccc3=[NH+]C2)NC(=O)Nc4ccccc4 C64215643
Cc1ccc(cc1NC(=O)[C@@H]2c3ccccc3SN2)C(=O)NCCC4=c5cc(ccc5=[NH+]C4)Cl C64540117
c1cc2c(cc1NC(=O)[C@H]3C=c4cc(ccc4=[NH+]3)Cl)N[C@H](S2)NC(=O)C5CCCCC5 C64637613
Cc1ccc(cc1C)NNC(=O)c2ccc(cc2)C(C)(C)C C00152118
CCc1cccc(c1NC(=O)Nc2ccc(c(c2)Cl)Cl)CC C00392857
C[C@H]1CCc2c(c3c(nc(nc3s2)SCCC(C)C)N)C1 C04550114
CC(C)CCSc1nc(c2c3c(sc2n1)CCCC3)N C04562317
CC[C@H](C)c1ccccc1NC(=O)Nc2ccc(cc2)Cl C00371052
CCc1cccc(c1NC(=O)Nc2cc(ccc2Cl)Cl)CC C00398127
C1C2CC3CC1CC(C2)(C3)NC(=S)NC45CC6CC(C4)CC(C6)C5 C04955274
c1cc(ccc1OP(=S)(N)Oc2ccc(cc2)Cl)Cl C01737348
CCc1cccc2c1[nH]cc2/C=N/Nc3ccc(cc3)Cl C05781366
CC(C)(C)c1ccc(cc1)C(=O)Nc2ccc3c(c2)c4c([nH]3)CCCC4 C00506069
Cc1ccc(cc1)NC(=O)N[C@H](c2ccc(cc2)F)c3cccs3 C12979981
Cc1ccc(cc1)[C@H](c2cccs2)NC(=O)Nc3ccc(cc3)F C12980573
Cc1ccc(cc1)[C@@H](c2cccs2)NC(=O)Nc3ccc(cc3)C C12985404
Cc1ccc(cc1)[C@@H](c2cccs2)NC(=O)Nc3cccc(c3)C C12998918
Cc1c(cccc1Cl)NC(=O)N[C@@H](C)c2ccc(cc2)C(C)C C17067933
Cc1ccc(cc1)NC(=O)CNc2cc(c(cc2Cl)Cl)Cl C20024662
c1c(c(cc(c1Cl)Cl)Cl)NCC(=O)NC2CCCCC2 C20565904
C[C@H]1CC[C@H]([C@H](C1)Nc2cccc(c2)NC(=O)C)C(C)C C21011056
C[C@H]1CC[C@@H]([C@H](C1)Nc2cccc(c2)NC(=O)C)C(C)C C21011060
CC(C)(C)c1[nH]c2ccc(cc2n1)NCc3ccc(s3)Cl C21520621
Cc1c(c(no1)/C=C/c2ccc(cc2)SC(F)(F)F)N C21965977
Cc1ccc(cc1)NC(=O)[C@H](C)Nc2ccc3c4c2cccc4CC3 C24719147
Cc1cc(cc(c1)N[C@H](C)C(=O)Nc2cc(cc(c2)C)C)C C29389097
Cc1cc2cc(ccc2[nH]1)NC(=O)CSC(F)(F)F C30888912
C[C@@H](c1ccccc1Br)[NH2+][C@H]2CCCC[C@@H]2C(C)(C)C C34996212
CCc1cccc(c1)Oc2c3cc(ccc3ncc2N)Br C36813290
C[C@H]1CC[C@H]([C@@H](C1)Nc2ccc(cc2)NC(=O)C)C(C)C C36849346
C[C@@H]1CC[C@@H]([C@@H](C1)Nc2cccc(c2)NC(=O)C)C(C)C C36859089
C[C@@H]1CC[C@H]([C@@H](C1)Nc2cccc(c2)C(=O)NC)C(C)C C36862410
Cc1ccc(c(c1)C)[C@@H](C)[NH2+][C@@H]2CCCC[C@@H]2C(C)(C)C C36921058
CC[C@@H](c1ccccc1O)Nc2c(ccc3c2ncs3)Cl C36923153
CCC(=O)Nc1ccc(c(c1)N[C@H]2CCCC[C@@H]2C)Cl C36942010
CCC(=O)Nc1ccc(c(c1)NC2[C@@H](CCC[C@H]2C)C)Cl C36942028
CCC(=O)Nc1ccc(c(c1)NC2[C@@H](CCC[C@@H]2C)C)Cl C36942024
CCC(C)(C)C1CCC(CC1)Nc2ccc3c(c2)cn[nH]3 C36989411
C[C@H](c1ccc(cc1Cl)F)[NH2+][C@@H]2CCCC[C@@H]2C(C)(C)C C37271915
C[C@@H](c1ccc(c(c1Cl)Cl)Cl)Nc2ccc3c(c2)cn[nH]3 C37284016
CCC[C@@H](C)c1c(c(n(n1)C)N)c2ccc(cc2Cl)Cl C37351848
C[C@H](c1ccc(cc1)C(C)C)NC(=O)Nc2ccc(cc2F)Cl C20550244
CC(C)(C)C(=O)NC(=S)NC1CCCCCCCCCCC1 C40897931
c1cc(ccc1[C@H](c2nc3c(s2)CCC3)N)SC(F)(F)F C41183523
CC(=C/C(=C\C(=C)C)/Nc1cc2ccccc2c(=O)[nH]1)C C45158303
Cc1cc(cc(c1)NCC(=O)Nc2c(cc(cc2Cl)C)C)C C46170428
Cc1ccc(c(c1)[C@@H](C)[NH2+][C@@H]2C[C@@H](CC[C@@H]2C(C)C)C)C C35010685
c1ccc(cc1)Nc2ccc(cc2)NC(=O)c3ccc(cc3F)Cl C22140132
Cc1c(c(n(n1)Cc2ccc(cc2)SC(F)(F)F)N)Cl C43667413
c1cc([nH]c1)C(=O)Nc2ccc(cc2)SC(F)(F)F C61197653
Cc1c(cccc1Cl)N/C(=[NH+]\N=C\c2ccccc2Cl)/[S-] C13658748
Cc1cccc(c1)NCC(=O)Nc2cc(c(cc2Cl)Cl)Cl C66192702
Cc1c(cccc1Cl)NCC(=O)Nc2ccc(c(c2)Cl)Cl C66211264
C[C@@H]1c2c(sc(n2)c3cccnc3)C[C@]4([C@H]1[C@H]([C@@H](CC4)[C@H](C)C(=O)N5CCCC5)O)C C03840637
Cc1ccc(cc1)NC(=O)Cn2c3c(sc2=O)[C@@H]4c5ccccc5OC[C@H]4CS3 C02707666
c1cc(ccc1c2c(n3cc(ccc3n2)Cl)C[NH+]4CCC(CC4)C(=O)[O-])Br C02528855
C[C@H]1C[C@@H](CN(C1)S(=O)(=O)c2cc(ccc2F)C(=O)Nc3ccccc3Cl)C C03022060
Cc1cc(ccc1NC(=O)C[C@H]2C(=O)N(/C(=N\c3ccc(c(c3)Cl)F)/S2)C)Cl C08815862
C[C@@H](C(=O)Nc1cccc2c1cccc2)Sc3nc4c(c5c(s4)CCC5)c(=O)n3C C09138079
c1nc2c(c3c(s2)CCCC3)c(n1)SCc4[nH]c(=O)c5c6c(sc5n4)CCCC6 C03356431
c1cc(cc(c1)C(F)(F)F)c2ccc(o2)/C=C\3/C(=O)N(C(=O)N3)c4cccc(c4)Cl C01106141
Cc1ccnc(c1)NC(=O)C2[C@H](C3=C(CCCC3=O)N=C2C)c4cccc(c4Cl)Cl C09861134
CN(C)S(=O)(=O)c1cc(ccc1Cl)C(=O)Nc2ccc3c(c2)-c4ccccc4C3 C12998138
Cc1ccc(c(c1)SCc2[nH]c3c(c(c(s3)C(=O)N4CCC[C@H](C4)C)C)c(=O)n2)C C14064357
Cc1ccc(cc1S(=O)(=O)N2CCCCCC2)NC(=O)c3cc(c(cc3Cl)F)F C15313002
c1cc(c(cc1NC(=O)c2cc(cc(c2)Cl)Cl)S(=O)(=O)N3CCCC3)Cl C15644934
Cc1cc(c(n1c2c(c3c(s2)CCCC3)C#N)C)/C=C(\C#N)/C(=O)Nc4ccccc4 C15684896
c1ccc2c(c1)CCCN2C(=O)[C@H]3CC(=O)N(C3)CCc4c[nH]c5c4cc(cc5)Cl C17945963
c1cc(c(cc1N2C(=O)[C@@H]3CC=CC[C@@H]3C2=O)Cl)NC(=O)c4ccc(cc4Cl)Cl C18194892
C[C@@H]1C[C@@H](CN(C1)S(=O)(=O)c2ccc(c(c2)C(=O)Nc3ccc(cc3)Cl)F)C C03031232
C[C@@H](C(=O)Nc1ccc(cc1)Br)Sc2nnc3n2c4ccccc4s3 C20882506
CCc1ccc(cc1)[C@H]2c3c(nn(c3NC(=O)CS2)c4nc5ccccc5s4)C C20891088
c1ccc(c(c1)NC(=O)c2cnn(c2n3cccc3)c4cccc(c4)F)Br C20980253
c1ccc2c(c1)CC(C2)N/C=C\3/C(=NN(C3=O)c4nc5ccccc5s4)C(F)(F)F C21345189
Cc1ccc(cc1)CN2C(=O)c3cc4c(n3C[C@]2(C)C(=O)NC5CCC(CC5)C)ccs4 C21808549
C[C@@]1(Cn2c3ccccc3cc2C(=O)N1Cc4ccc(cc4)F)C(=O)NC5CCCCC5 C21855739
c1ccc(cc1)n2c(=O)c3ccccc3c(n2)C(=O)Nc4cccc(c4)C#Cc5cccs5 C22528435
Cc1c(sc2c1c(=O)n(c(n2)S[C@@H](C)C(=O)Nc3cccc(c3Cl)Cl)C)C C25048622
Cc1ccc(cc1)NC(=O)C2CCN(CC2)S(=O)(=O)c3cc(ccc3Cl)Cl C16597778
C[C@@H]1C(=O)N([C@@H](S1)c2ccc(c(c2)Cl)Cl)CC3CCN(CC3)C(=O)NC(C)C C35613628
c1ccc2c(c1)c(c3c(n2)C(=O)N(C3)C4CCCCC4)C(=O)Nc5ccc(cc5F)F C08603382
CC1=NC2=NC(=C[C@H](N2N1)c3ccc(cc3)OC)c4ccc(cc4)I C00633748
C[C@H]1CCC2=C3C(=NC(=NC3=O)SCC(=O)Nc4ccc(c(c4)Cl)F)S[C@H]2C1 C38747334
c1cc(cc(c1)Br)NC(=O)CSC2=NC(=O)C3=C4CCCC[C@@H]4SC3=N2 C39152113
CSc1cccc(c1)N2C[C@@H](CC2=O)C(=O)Nc3nc4c5ccccc5ccc4s3 C40160001
c1cc(ccc1c2c3c([nH]n2)C(=O)N([C@H]3c4ccc(cc4)Cl)C[C@@H]5CCCO5)Cl C40342850
C[C@@H]1c2c(sc(n2)c3cccnc3)C[C@@]4([C@H]1[C@@H]([C@H](CC4)[C@H](C)C(=O)N5CCCC5)O)C C43548966
C[C@@H]1CCc2c(sc3c2c(=O)[nH]c(n3)[C@H](C)N(C)Cc4nc5ccccc5s4)C1 C28723090
Cc1c2c(c(cnc2n(n1)c3ccc(cc3)F)C(=O)Nc4cccc(c4)Br)Cl C45984380
c1ccc(cc1)CN2c3ccccc3/C(=N\NC(=O)c4ccccc4Br)/C2=O C13301577
c1cc(ccc1[C@@H]2C[C@H](n3c(ncn3)N2)c4cc(ccc4OC(F)F)Br)F C02919569
Cc1c(c(c(o1)C)Br)C(=O)Nc2ccnn2Cc3cccc(c3Cl)Cl C58736887
CN\1C(=O)C[C@H](S/C1=N\c2cc(cc(c2)Cl)Cl)C(=O)Nc3ccc(cc3)Cl C58946126
CC(C)(C)[C@@H]1CCc2c(cc(s2)C(=O)N3CCC(CC3)C(=O)Nc4ccccn4)C1 C59314998
c1ccc(c(c1)c2nc3cc(=O)[nH]n3c(n2)SCc4ccc(cc4)Br)F C08603090
Cc1cc(c(cc1NC(=O)[C@H]2CCCN(C2)C(=O)C)Cl)[C@H](C#N)c3ccc(cc3)Cl C59747646
CCO/C(=C/1\C(=O)/C(=C/C2=c3ccccc3=[NH+]C2)/S\C1=N/c4ccc(cc4)Cl)/[O-] C39344411
c1ccc(c(c1)[C@H]2C[C@H](Nc3n2ncn3)c4ccc(s4)Br)OC(F)F C13123486
CC(C)Cc1ccc(cc1)S(=O)(=O)N2CCC3(CC2)c4cccn4-c5ccccc5N3 C35399244
Cc1cccc(c1)CN2C(=O)c3cc4ccsc4n3C[C@]2(C)C(=O)NC5CCCCC5 C64662239
CC1(CN(c2c1cc(cc2)S(=O)(=O)N[C@@H]3CCCc4c3cccc4)C(=O)C5CC5)C C65021300
c1ccc(cc1)[C@@H](C(=O)N2CCCc3c2cccc3)NC(=O)c4ccc(o4)Br C65096717
CN1c2ccc(cc2Sc3c(cccn3)C1=O)NC(=O)c4ccccc4C(F)(F)F C65258382
Cc1cccc([nH+]1)N2CCN(CC2)C(=O)CC[NH+]3Cc4ccccc4O[C@@H](C3)c5ccccc5F C12042618
C[NH+](C)CCCN(CC1CC[NH+](CC1)C2Cc3ccccc3C2)C(=O)CC4=CCCCC4 C12757277
Cc1cccc(c1C)c2cc3c(n(c2=O)CC[NH+](C)C)CC[NH+](C3)C4CCN(CC4)C C14743291
C[C@H](c1[nH+]c2ccccc2c(n1)N3CCCCC3)[NH+]4CCN(CC4)S(=O)(=O)c5ccc(cc5)F C22053222
C[NH+](C)CCN(C[C@H]1CCC[NH+](C1)Cc2ccccc2F)C(=O)Cc3ccc(c(c3)F)F C12725814
Cc1ccccc1CC(=O)N(CC[NH+](C)C)C[C@@H]2CCC[NH+](C2)Cc3ccccc3F C11817347
C[NH+](C)CCN(C[C@@H]1CCC[NH+](C1)Cc2ccccc2F)C(=O)Cc3c(cccc3F)F C12430822
Cc1ccc2=[NH+][C@@H](C(=c2c1)NC(=O)C[NH+]3CCN(CC3)C4c5ccccc5-c6c4cccc6)C(=O)OC C38582823
COC(=O)[C@H]1C(=c2cc(ccc2=[NH+]1)Br)NC(=O)C[NH+]3CCN(CC3)c4ccccc4F C38597110
c1ccc2=[NH+]/C(=N\S(=O)(=O)c3cccc4c3nsn4)/[C@H]([NH+]=c2c1)NCc5ccc(cc5)F C38965657
COc1ccc(cc1OC)N[C@H]2/C(=N/S(=O)(=O)c3cccc(c3)Cl)/[NH+]=c4ccccc4=[NH+]2 C38965822
COc1cc(cc(c1)OC)N[C@H]2/C(=N/S(=O)(=O)c3cccc(c3)Cl)/[NH+]=c4ccccc4=[NH+]2 C38971790
CC[C@@H](C)c1ccc(cc1)N[C@@H]2/C(=N/S(=O)(=O)c3cccc4c3nsn4)/[NH+]=c5ccccc5=[NH+]2 C38974930
COc1ccc(cc1)N[C@H]2/C(=N/S(=O)(=O)c3ccc(cc3)OC)/[NH+]=c4ccccc4=[NH+]2 C38975319
c1ccc2=[NH+][C@@H]3C(=c2c1)N=N/C(=[NH+]/N=C/c4ccc(cc4)OC(=O)c5ccc(cc5)Br)/N3 C39699839
Cc1ccc2=[NH+]C(=O)[C@H](C=c2c1)[C@@H]([C@@H]3N=NNN3C(C)(C)C)[NH+]4CCN(CC4)c5cccc(c5C)C C39710211
Cc1ccc2=[NH+]C(=O)[C@H](C=c2c1)[C@H]([C@@H]3N=NNN3C(C)(C)C)[NH+]4CCN(CC4)c5cccc(c5C)C C39710213
CCc1ccc2=[NH+]C(=O)[C@H](C=c2c1)[C@H]([C@@H]3N=NNN3C(C)(C)C)[NH+]4CCN(CC4)c5ccc(cc5)F C39710459
Cc1ccc2=C[C@@H](C(=O)[NH+]=c2c1C)[C@H]([C@@H]3N=NNN3C(C)(C)C)[NH+]4CCN(CC4)c5ccccc5F C39710760
Cc1ccc(cc1N2CC[NH+](CC2)[C@@H]([C@@H]3C=c4cc(cc(c4=[NH+]C3=O)C)C)[C@@H]5NN=NN5C(C)(C)C)Cl C39711005
Cc1cccc(c1C)N2CC[NH+](CC2)[C@H]([C@H]3C=c4cc(c(cc4=[NH+]C3=O)C)C)[C@@H]5N=NNN5C(C)(C)C C39711174
CCOc1ccc2=[NH+]C(=O)[C@H](C=c2c1)[C@H]([C@@H]3N=NNN3C(C)(C)C)[NH+]4CCc5ccccc5C4 C39711396
c1ccc2=[NH+]C(=O)[C@H]([NH+]=c2c1)CCC(=O)N3CCN(CC3)C(c4ccc(cc4)F)c5ccc(cc5)F C39727230
c1ccc(cc1)[C@H](C(=O)C2=c3ccccc3=[NH+]C2)[NH+]4CCC(CC4)C(=O)N5CCCCCC5 C39736080
Cc1ccc2=[NH+][C@@H]([NH+]=c2c1)/C(=C/c3ccc(c(c3)OC)OS(=O)(=O)c4ccc(cc4)F)/C#N C39934762
Cc1ccc2=[NH+][C@H]([NH+]=c2c1)/C(=C/C3=C[C@H](N([C@@H]3C)c4ccc(cc4OC)[N+](=O)[O-])C)/C#N C39934825
CCOc1cc(cc(c1OC)I)/C=C(/C#N)\[C@H]2[NH+]=c3ccc(cc3=[NH+]2)OC C39969117
c1ccc2c(c1)ccc(c2C[NH2+]CCCn3cc[nH+]c3)OCc4ccc(c(c4)Cl)Cl C40719739
C#C[C@H]1C[NH+]2CC[C@@H]1C[C@@H]2C[NH+](Cc3cc4ccccc4o3)Cc5cc6ccccc6o5 C43525144
Cc1nc(cc(n1)[C@H]2C[NH+]3CC[C@@H]2C[C@@H]3C[NH2+]CC(C)C)c4ccccc4Br C43528147
Cc1[nH+]ccn1c2ccccc2CNC(=O)[C@H]3CCC[NH+](C3)Cc4c(cccc4Cl)Cl C44932467
Cc1[nH+]ccn1c2ccc(cc2)CNC(=O)[C@H]3CCC[NH+](C3)Cc4c(cccc4Cl)Cl C44932771
c1ccc2=[NH+]CC(=c2c1)C3=CC[NH+](CC3)CCCCN4c5cccc6c5c(ccc6)S4(=O)=O C52541859
C[C@@H](C(=O)Nc1ccccc1C(F)(F)F)[NH+]2CCC(CC2)C[NH+](C)Cc3ccccc3 C60377468
C=CC/[NH+]=C\1/N([C@H](CS1)c2ccc(cc2)Br)/N=C/C3=c4ccccc4=[NH+]C3 C39943434
c1ccc(cc1)CC/[NH+]=C\2/N([C@@H](CS2)c3ccccc3)/N=C/C4=c5ccccc5=[NH+]C4 C39944161
CCCC/[NH+]=C\1/N([C@H](CS1)c2ccc(s2)Br)/N=C/C3=c4ccccc4=[NH+]C3 C39946419
c1ccc(cc1)c2c3cc(ccc3no2)C(=O)NCC(=O)N4CCC(CC4)C5[NH+]=c6ccccc6=[NH+]5 C63271935
C[C@@]12[C@H]3C(=c4ccccc4=[NH+]3)[C@H](CN1C(=O)CN(C2=O)CCC5=c6ccccc6=[NH+]C5)c7ccccc7OC C63374999
CC(C)Oc1ccc(cc1)CNC(=O)C2CCN(CC2)[C@H]3[NH+]=c4ccc(cc4=[NH+]3)Cl C63695608
COc1cc(ccc1C(=O)Nc2ccc(cc2)SC[C@H]3C(=O)[NH+]=c4ccccc4=[NH+]3)Cl C63751833
c1ccc2=[NH+]C([NH+]=c2c1)c3ccc(cc3)NC(=O)CCS(=O)(=O)c4ccc(cc4)Cl C63757954
CCn1c2c(c(n1)C(=O)N3CCCCCC3)C[C@H](CC2)[NH2+]CCC4=c5ccccc5=[NH+]C4 C63993721
Cc1cccc(n1)[C@H]2[C@H]3C(=c4ccccc4=[NH+]3)CC[NH+]2Cc5ccc(c(c5OC)OC)OC C64058382
Cc1ccc(cc1)S(=O)(=O)N(C)c2ccc(cc2)C(=O)N[C@@H](C)c3ccc4=[NH+]C(=O)[NH+]=c4c3 C64104245
c1ccc(cc1)CC[C@@H]2Nc3ccc[nH+]c3N2C4CCN(CC4)C(=O)CC5=c6ccccc6=[NH+]C5 C64143595
c1ccc2=[NH+]CC(=c2c1)CC[NH2+][C@@H]3CCC4=C(C3)S[C@H]5[C@@H]4C(=O)N(C=N5)Cc6cccc(c6)F C64152257
c1ccc2=[NH+]CC(=c2c1)CC[NH2+][C@H]3CCC4=C(C3)S[C@H]5[C@@H]4C(=O)N(C=N5)Cc6cccc(c6)F C64152259
CCn1cc[nH+]c1CN2CCC3=c4ccccc4=[NH+][C@H]3[C@@H]2c5cccc(c5)C(F)(F)F C64640468
c1ccc2=[NH+]C([NH+]=c2c1)c3ccc(cc3)NC(=O)c4ccc(c(c4)[N+](=O)[O-])N5CCCC5 C65548002
Cc1ccc(cc1)Cn2c(c(c(n2)C)C(=O)NC[C@@H](c3cccs3)[NH+](C)C)Cl C07987520
Cc1cc(n(n1)c2ccc(cc2)C(=O)NC[C@@H](c3c(cccc3Cl)F)[NH+](C)C)C C08071627
c1ccc(cc1)[C@H](c2cccs2)[NH2+]CC(=O)N(C3CCCC3)[C@H]4CCS(=O)(=O)C4 C08734763
CN1CCCc2c1ccc(c2)[C@@H](CNS(=O)(=O)Cc3cccc(c3)Cl)[NH+](C)C C08798972
CC[NH+](CC(=O)Nc1c(cccc1Cl)Cl)CC(=O)N2CCc3c(ccs3)C2 C10208489
CC(=C)[C@H]1CCC(=CC1)C[NH+]2CCC3(CC[C@@H](O3)CNC(=O)C4CCOCC4)CC2 C11788360
c1ccc(cc1)/C=C/C[NH+]2CCC[C@H](C2)CNS(=O)(=O)c3cccc4c3nccc4 C11879233
CC1(Cc2c(cnn2c3cccc(c3)F)[C@H](C1)[NH2+]Cc4ccc(c(c4)COC)OC)C C11879396
Cc1ccccc1c2c(cn(n2)c3ccc(cc3F)F)C[NH2+]CCN4CCCCC4=O C11933570
c1ccc(cc1)Cn2cnc3c(c2=O)c4c(s3)C[C@H](CC4)[NH2+]CCc5ccccn5 C11981013
CCOCCC[NH2+][C@H]1CCc2c(sc3c2c(=O)n(cn3)C4Cc5ccccc5C4)C1 C12038305
C[NH+](Cc1cccnc1)[C@@H](Cc2ccccc2)C3CCN(CC3)C(=O)c4ccc5c(c4)cc[nH]5 C12209766
Cc1ccc(c(c1)C[NH2+][C@H]2CCCc3c2cnn3c4cc(cc(c4)F)F)n5cccn5 C12303736
c1ccc(c(c1)n2cc(cn2)C[NH+]3CCC[C@H](C3)CNC(=O)c4cccs4)Cl C12595362
Cc1cc(ccc1C[NH2+][C@@H]2CCCc3c2cnn3c4cc(cc(c4)F)F)n5cccn5 C12759852
C[C@H](C(=O)N1CC(=O)Nc2c1ccc(c2)C(F)(F)F)[NH+](C)Cc3ccc(c(c3)F)F C12764466
CC(=O)Nc1ccc2c(c1)ccc(n2)C[NH+]3CCC[C@H](C3)C(=O)c4cccc(c4)Cl C12306462
CCn1c(c(c(n1)C)C[NH+]2CCC3(CC2)C[C@H]3C(=O)NCc4ccccc4C(F)(F)F)C C14885681
Cc1cccc(c1)n2cc(c(n2)c3cccc(c3)F)C[NH+](C[C@H]4CCC(=O)N4)C(C)C C14974721
Cc1c(c(n(n1)c2ccc(cc2)F)C)C[NH+]3CCC[C@@H](C3)CNC(=O)c4cccs4 C14976100
Cc1c(c(n(n1)c2ccc(cc2)OC)C)[C@H]3C[C@@H](C=C3)[NH2+]Cc4ccc(cc4)N(C)C C15673882
c1ccc(cc1)c2csc3c2c(=O)[nH]c(n3)C[NH+]4CCN(CC4)Cc5cccs5 C22786887
Cc1ccc(cc1)n2c(c(cn2)C(=O)NC[C@@H](c3ccsc3)[NH+](C)C)C(F)(F)F C23133429
CCc1ccc(c(c1NC(=O)C[NH+]2CCN(CC2)C(=O)c3ccc(cc3)F)CC)Cl C29660782
C[C@@H](c1ccccc1)NC(=O)[C@H](C)[NH+]2CCN(CC2)c3ccc(cn3)Br C30200600
C[C@H](c1ccc(cc1)F)NC(=O)[C@H](C)[NH+]2CCN(CC2)C(=O)c3ccc(cc3Cl)Cl C30261178
c1cc(sc1)CC(=O)N2CCC(CC2)[NH+]3CCC(CC3)C(=O)Nc4ccc(cc4)F C34912075
c1ccc(cc1)NC(=O)[C@H](C2CCCC2)[NH+]3CCN(CC3)C(=O)c4ccc(cc4F)F C36311401
CN(C[C@H]1CCC[NH+](C1)CCc2cccc(c2)C(F)(F)F)C(=O)c3ccc4c(c3)nc[nH]4 C12197729
C[C@H](C(=O)C1=c2ccccc2=[NH+]C1)S[C@@H]3NN=C(O3)c4ccccc4Br C38478871
CC(C)(C)C[NH+]1CCC(CC1)Oc2cccc(c2)C(=O)NCC3=CC=C[C@@H]4C3=CC=N4 C39466189
CC(C)(C)C[NH+]1CCC(CC1)Oc2cccc(c2)C(=O)NCC3=CC=C[C@H]4C3=CC=N4 C39466191
COC1=C[C@H]2C[C@H]3CO[P@@](=O)(N[NH+]3C[C@@H]2C=C1Cc4ccccc4)Cc5ccccc5 C39466562
Cc1ccccc1C[NH+]2CCC(CC2)N3CCC(CC3)C(=O)N[C@H](C)Cc4cccc(n4)C C39516211
COC(=O)[C@@H]1CC2=C3CC=CC=C3N=C2[C@@H]4N1[C@@H](C[C@H](C4)[NH2+]C5CC5)c6ccc(c(c6)F)F C39560866
CCN(CC)C(=O)c1ccccc1NC(=O)C2CC[NH+](CC2)Cc3ccccc3Cl C39763914
C[C@@H]1C(=c2ccccc2=[NH+]1)C(=O)[C@@H](C)S[C@@H]3NN=C(O3)c4cccc(c4)Br C39957631
Cn1cccc1C[NH+]2CCC(CC2)CNS(=O)(=O)c3cc(ccc3Cl)Cl C43954677
c1cc(ccc1CNC(=O)[C@H]2CCC[NH+](C2)Cc3ccc(c(c3)Cl)Cl)n4ccnc4 C44932600
CC[C@H](C)[C@@H]1C(=O)N(C2([NH2+]1)CCN(CC2)C(=O)C3CC3)Cc4cccc(c4)C(F)(F)F C36027763
Cc1ccccc1C[NH+]2CCC(CC2)N3CCC(CC3)C(=O)NCCc4c(ncs4)C C14961413
CC(C)[NH+](Cc1cccc(c1)Cl)CC(=O)N2CCC(CC2)C(=O)Nc3ccccc3 C59038119
Cc1ccccc1C[NH+]2CCC(CC2)NC(=O)c3c4c(n(n3)c5ccc(cc5)F)CCC4 C59122936
C[NH+](C)[C@H](CNS(=O)(=O)c1cc(ccc1F)Br)c2cccc(c2)OC C60321164
Cc1ccc(cc1)CNC(=O)c2nnc(s2)C[NH+]3CCC(CC3)Cc4ccc(cc4)F C60356373
C[C@H]1C(=C(C(=N1)C(=O)NC[C@@H](c2ccccc2Cl)C3=c4ccccc4=[NH+]C3)C)C(=O)C C63217016
COc1ccc2=C([C@@H]([NH+]=c2c1)C(=O)NCc3cccnc3)Sc4ccc(cc4)Cl C63531372
c1ccc2c(c1)CCN(C2)C(=O)[C@@H](CC3=c4ccccc4=[NH+]C3)NC(=O)c5cccs5 C64338204
c1ccc2=[NH+]CC(=c2c1)CCNC(=O)C3(CCCC3)S(=O)(=O)c4ccc(cc4)Cl C64352889
C[C@H]1[C@@H](C(=O)C=C(N1CCC2=c3ccccc3=[NH+]C2)C)C(=O)NCCc4ccccc4F C64622237
Cc1ccn2c(c1)nc(c2NC3CCCCC3)c4ccc(cc4)SC C03909909
Cc1cc(nc2c1cccc2)SCC(=O)NC34CC5CC(C3)CC(C5)C4 C04117011
c1cc(oc1)CNc2c(c3c(s2)CCCCCCCCCC3)C#N C01763493
C[C@@H](C(=O)NC1C2CC3CC(C2)CC1C3)Oc4ccc(cc4Cl)Cl C04599856
Cc1ccc2nc(c(n2c1)NC3CCCCC3)[C@@H](C)c4ccccc4 C00320075
Cc1c(sc(n1)Nc2ccccc2)C(=O)c3cc4ccccc4s3 C01034339
CCC(C)(C)[C@H]1CCc2c(sc(c2C#N)NC(=O)C3CCCCC3)C1 C04679996
Cc1c(cccc1Cl)NC(=O)[C@@H](C)Oc2ccc(cc2Cl)Cl C02977797
Cc1ccc(cc1)Nc2c(nc3n2cc(cc3)C)c4ccc(s4)C C04735108
Cc1ccccc1N2[C@@H](Nc3ccccc3C2=O)[C@H]4CCC(=C[C@@H]4C)C C01088387
Cc1ccc(cc1)O[C@@H](C)C(=O)Nc2cc(c(cc2Cl)Cl)Cl C02888792
Cc1ccc(cc1)O[C@H](C)C(=O)Nc2cc(c(cc2Cl)Cl)Cl C04821178
Cc1cc(c(c(c1)Cl)NC(=O)C(C)(C)Oc2ccc(cc2)Cl)C C00837232
Cc1ccc(cc1Cl)NC(=O)[C@H](C)Oc2ccc(cc2Cl)Cl C00840439
Cc1cc(cc(c1)Nc2c3c(csc3ncn2)c4ccccc4)C C05236318
Cc1ccc(cc1)n2c(=O)ccc(c2c3ccccc3)Nc4ccccc4 C05330937
COc1ccccc1Nc2nc(cs2)c3ccc(cc3Cl)Cl C01466363
Cc1cc(c(cc1C)S(=O)(=O)N[C@H](C)C2C3CC4CC(C3)CC2C4)C C02854993
Cc1cccc(c1)Cn2c(c(c(c2C(=O)Nc3cccc(c3)C)C)C)C C06774330
Cc1c(ccc2c1nc(s2)NC(=O)/C=C/c3ccccc3Cl)Cl C07348911
COc1ccc(c2c1cccc2)Nc3nc4c(s3)cccc4SC C07447788
CCc1cccc(c1)NC(=O)c2cc3cc4cc(ccc4nc3s2)C C09528709
CC(C)c1ccc(cc1)S(=O)(=O)Nc2ccc(c(c2)Cl)Cl C14255021
Cc1cc(c(c(c1)Cl)NC(=O)COc2cc(cc(c2)Cl)Cl)C C14343368
Cc1ccccc1N2[C@@H](Nc3ccccc3C2=O)[C@@H]4CCC(=C[C@H]4C)C C15219185
Cc1cccc(c1C)NC(=O)c2c(c(c(c(n2)Cl)Cl)Cl)Cl C16031280
Cc1ccc(s1)/C=N\NC(=O)c2csc3c2CC[C@H](C3)C(C)(C)C C17074328
Cc1cccc(c1/N=C\2/C3(CCCC3)N(C(=S)N2)c4ccccc4)C C05804288
c1ccc(c(c1)NC(=O)c2cc(ccc2F)F)Oc3ccccc3Cl C21707189
Cc1nc(c2c3c(sc2n1)CCCC3)Nc4ccc(cc4Cl)Cl C28165675
Cc1ccc(cc1Nc2c3c4c(sc3nc(n2)C)CCCC4)Cl C28165689
CC(C)(C)[C@H]1CCc2c(sc3c2c(=O)[nH]c(n3)c4ccccc4)C1 C20345956
c1ccnc(c1)C#Cc2cccc(c2)NC(=O)CSC(F)(F)F C32963685
C[C@@H]1CCc2c(sc3c2c(nc(n3)Cl)Nc4ccccc4)C1 C36277335
c1cc(c(cc1Cl)Nc2c3ccsc3nc(n2)Cl)Cl C36277437
C1CCCC(CC1)Nc2c3c4c(sc3nc(n2)Cl)CCCC4 C36277521
CC(C)Nc1c2c3c(sc2nc(n1)Cl)C[C@H](CC3)C(C)(C)C C36277862
CC(C)c1ccc(cc1)C(=O)N/N=C/c2cccc(c2Cl)Cl C02100660
Cc1cc(cc(c1)C(=O)Nc2nc3c(ccc(c3s2)Cl)Cl)C C36695142
Cc1ccc(cc1Cl)NC(=O)Cc2coc3c2c(c(c(c3)C)Cl)C C39892936
Cc1cc(c(c(c1)C)c2ccnc(n2)Nc3ccccc3SC)C C40858030
CCc1cc2c(nc(nc2s1)CC)Nc3cc(cc(c3)Cl)Cl C41090294
CCc1nc(c2cc(sc2n1)C)Nc3cc(cc(c3)Cl)Cl C41090748
C[C@@H](c1ccc(cc1)C(C)C)NC(=O)c2c(ccc(n2)Cl)Cl C31250482
c1ccc(c(c1)/C=C\2/C(=O)N/C(=N/c3cccc(c3Cl)Cl)/S2)F C16672841
Cc1cccc(c1/N=C/2\NC(=O)/C(=C\c3cc(ccc3F)F)/S2)C C44023806
c1cc(cc(c1)F)/C=C\2/C(=O)N/C(=N\c3cccc(c3)C(F)(F)F)/S2 C13776638
C[C@H]1CCCC[C@@H]1Nc2c3c4c(sc3nc(n2)SC)CCCC4 C12211162
c1cc(c2c(c1)sc(n2)NC(=O)/C=C/c3ccc(c(c3)Cl)Cl)F C65005037
Cc1c(nc(s1)Nc2ccc(cn2)Cl)c3ccc(cc3)Cl C67322061
COC(=O)c1c2c(sc1N)CN(CC2)c3ccc4c(cc(nc4[nH+]3)C(F)(F)F)C(F)(F)F C04398130
COc1ccc(cc1NC(=O)[C@H]2C[C@@H]3CCC[NH+]3[C@@]24c5cc(ccc5NC4=O)Br)Cl C08876731
CC(C)c1ccc(cc1)[C@H]2c3c(c4ccccc4[nH]3)C[C@@H]5N2C(=O)CN(C5=O)C6CC([NH2+]C(C6)(C)C)(C)C C02092587
CCc1cccc2c1NC(=O)[C@@]23[C@]4(c5ccccc5NC4=O)[C@@H]([C@H]6[NH+]3CCC6)C(=O)c7ccccc7Cl C09187367
CCOc1ccccc1C(=O)[C@H]2[C@@H]3CCC[NH+]3[C@@]4([C@@]25c6ccccc6NC5=O)c7cc(cc(c7NC4=O)C)C C09266125
c1ccc(cc1)Cn2c3c(c(=O)[nH]c2=O)C([NH+]=C(N3)CCC4CCCCC4)(C(F)(F)F)C(F)(F)F C09353788
CC1(Cc2c(c(sc2C([NH2+]1)(C)C)NC(=O)[C@@H]3CCCN(C3)S(=O)(=O)c4ccc(s4)Cl)C#N)C C10770112
CC1(Cc2c(c(sc2C([NH2+]1)(C)C)NC(=O)[C@H]3CCCCN3S(=O)(=O)c4ccc(s4)Cl)C#N)C C10812108
Cc1ccc(c(c1)Br)NC(=O)C[NH+](C)CC(=O)N2c3ccccc3NC(=O)C[C@@H]2C C11068793
CC1(Cc2c(cc(c(=O)n2c3cccc(c3)Cl)C(=O)NC4CC([NH2+]C(C4)(C)C)(C)C)C(=O)C1)C C12402461
CC(C)c1ccc(cc1)[C@@H]2c3c(c4ccccc4[nH]3)C[C@@H]5N2C(=O)CN(C5=O)C6CC([NH2+]C(C6)(C)C)(C)C C02092589
CC(C)c1ccc(cc1)[C@H]2c3c(c4ccccc4[nH]3)C[C@H]5N2C(=O)CN(C5=O)C6CC([NH2+]C(C6)(C)C)(C)C C16042460
CC(C)c1ccc(cc1)[C@@H]2c3c(c4ccccc4[nH]3)C[C@H]5N2C(=O)CN(C5=O)C6CC([NH2+]C(C6)(C)C)(C)C C16042461
C[NH+](CC(=O)Nc1ccc(c(c1)C(F)(F)F)Cl)CC(=O)Nc2ccc3c(c2)OC(O3)(F)F C03390842
Cc1ccc(c(c1)C)NC(=O)c2c(c3c(=O)[nH]c(nc3s2)C[NH+]4CCC[C@H](C4)C(F)(F)F)C C16591287
CCOc1ccc(cc1)/[NH+]=c\2/c(cc3c(cnc(c3o2)C)CO)C(=O)Nc4cccc(c4)C(F)(F)F C20617290
CC1(CC(CC([NH2+]1)(C)C)NC(=O)CSc2nnc(n2c3ccccc3)c4ccccc4Br)C C20829342
Cc1cc(nc2c1N(CCS2)C(=O)Nc3ccc(cc3)C(=O)NCCC[NH+](C)C4CCCCC4)C C21880364
COc1ccc(cc1OC)[C@@H]2CC3=C([C@H](n4c5ccccc5[nH+]c4N3)c6c[nH]c7c6cccc7)C(=O)C2 C22748727
Cc1cc(c(c(c1)C)c2csc(n2)NC(=O)CN3CC[NH+](CC3)CC(=O)Nc4ccc(cc4)F)C C23248108
Cc1c(sc2c1c(=O)nc([nH]2)c3cccc(c3)NC(=O)C[NH+](C)Cc4ccc(c(c4)F)OC)C C23957057
CCC[NH+](CC(=O)Nc1ccc(cc1Cl)Cl)CC(=O)N2c3ccccc3NC(=O)C[C@@H]2C C24800262
CCN(CC)C(=O)C1=C([NH+]=C2N([C@@H]1c3ccc(cc3)NC(=O)Nc4ccc(cc4)C(C)C)CCCS2)C C33582392
c1ccc(cc1)C\2=c3cc(ccc3=[NH+]C(=O)/C2=C/4\C[C@H](NN4)c5ccc(cc5)[N+](=O)[O-])Br C23549996
C[C@H](c1[nH]c(=O)c2ccc(cc2n1)Cl)N(CC[NH+](C)C)C(=O)Nc3ccc(cc3Cl)Cl C35035814
c1ccc(cc1)C\2=c3cc(ccc3=[NH+]C(=O)/C2=C/4\C[C@@H](NN4)c5cccc(c5)[N+](=O)[O-])Br C03876358
CC1([C@H](N(C(=S)S1)/N=C/C2=c3ccccc3=[NH+]C2)N(C(=O)Nc4ccc(c(c4)Cl)Cl)O)C C38582588
c1ccc(cc1)CNC(=O)c2ccccc2NC(=O)[C@@H]3CCC[NH+](C3)Cc4ccc(cc4Cl)Cl C38854903
Cc1ccc(cc1)[C@@H]2NN=C(N2c3ccc(cc3)C)SCC(=O)N/N=C/C4=c5ccccc5=[NH+]C4 C38903570
Cc1ccc(cc1)N2[C@H](NN=C2SCC(=O)N/N=C/C3=c4ccccc4=[NH+]C3)c5ccccc5 C38935877
c1cc(c(cc1NC(=O)c2cc3cc(ccc3cn2)Oc4ccnc(c4)C5=[NH+]CCN5)C(F)(F)F)Cl C39134234
c1cc(cc(c1)Br)Nc2cc(ncn2)N3CC[NH+](CC3)CC(=O)Nc4cc(ccc4F)F C39301666
Cc1cc(ccc1NC(=O)CNC(=O)COC(=O)c2ccc3=[NH+][C@@H]4CCCCC4=c3c2)Br C39431002
Cc1cccc(c1)NC(=O)N[C@@H](C)[C@@H](c2cccs2)[NH+]3CCN(CC3)c4ccccc4OC C39700405
Cc1cccc(c1)NC(=O)N[C@H](C)[C@H](c2cccs2)[NH+]3CCN(CC3)c4ccccc4OC C39700408
C[C@H]1C[C@]2(CC(C1)(C)C)C(=O)N(C(=O)N2)CC(=O)Nc3ccccc3C[NH+](C)C4CCCCC4 C45793236
CC(C)(C)C1CCC2(CC1)C(=O)N(C(=O)N2)CC(=O)Nc3ccccc3C[NH+](C)C4CCCCC4 C46539144
Cc1ccc(cc1)S(=O)(=O)N/[NH+]=c/2\c(cc3cc(ccc3o2)Cl)C(=O)Nc4cccc(c4)Cl C59170555
Cc1ccc(cc1)N2[C@@H]([C@@H](C(=O)N(C2=O)c3ccc(cc3)C)[C@@H]4[C@@H]5C(=c6ccccc6=[NH+]5)CCN4)O C63372535
Cc1ccc(cc1)N2[C@H]([C@@H](C(=O)N(C2=O)c3ccc(cc3)C)[C@@H]4[C@@H]5C(=c6ccccc6=[NH+]5)CCN4)O C63372538
Cc1ccc(cc1)N2[C@@H]([C@H](C(=O)N(C2=O)c3ccc(cc3)C)[C@@H]4[C@@H]5C(=c6ccccc6=[NH+]5)CCN4)O C63372540
Cc1ccc(cc1)[C@@H]2NN=C(N2c3ccccc3)SCC(=O)N/N=C/C4=c5ccccc5=[NH+]C4 C63395649
Cc1cc(cc2c1NC(=O)[C@@]23[C@H]4[C@@H]([C@@H](N3)CC5=c6ccccc6=[NH+]C5)C(=O)N(C4=O)C7CCCCC7)Cl C63473002
Cc1cc(cc2c1NC(=O)[C@]23[C@H]4[C@@H]([C@@H](N3)CC5=c6ccccc6=[NH+]C5)C(=O)N(C4=O)C7CCCCC7)Cl C63473003
Cc1cc(cc2c1NC(=O)[C@@]23[C@H]4[C@@H]([C@H](N3)CC5=c6ccccc6=[NH+]C5)C(=O)N(C4=O)C7CCCCC7)Cl C63473004
Cc1cc(cc2c1NC(=O)[C@]23[C@H]4[C@@H]([C@H](N3)CC5=c6ccccc6=[NH+]C5)C(=O)N(C4=O)C7CCCCC7)Cl C63473005
CC1=C(SCCO1)C(=O)Nc2cc(c(cc2Cl)C(=O)NCCC3=c4ccccc4=[NH+]C3)OC C63552087
c1ccc2=[NH+]CC(=c2c1)CCN/C(=N/C(=O)c3ccc(c(c3)Cl)F)/Nc4ccc5c(c4)OCCO5 C63589472
c1ccc(cc1)C[C@@H](C(=O)Nc2ccc3c(c2)N=[NH+]C3)NS(=O)(=O)c4ccc5ccccc5c4 C64212678
COc1ccc2cc([nH]c2c1)C(=O)N3CCC(CC3)CC(=O)NCCC4=c5cc(ccc5=[NH+]C4)Cl C64518503
c1cc(cc(c1)Cl)NC(=O)COC(=O)c2cc(ccc2N)Br C04246386
c1ccc(cc1)Nc2ccc(cc2)N3CC(=O)C(=C3N)c4nc5ccccc5s4 C05009232
Cc1ccc(cc1Cl)C(=O)NC(=S)Nc2cccc(c2)NC(=O)C(C)C C05897140
c1cc(cc(c1)S(=O)(=O)N)NC(=O)/C=C/c2cc(ccc2F)Br C08288289
c1ccc(c(c1)C(=O)NC2CC2)NC(=O)CNc3ccccc3Br C11621377
COc1ccc(cc1n2c(c(sc2=S)C(=O)NC3CCCCC3)N)Cl C12416076
CC(C)C(=O)NC(=S)Nc1cccc(c1)C(=O)Nc2ccc(c(c2)Cl)F C14566573
C[C@H]1CCC[C@H]([C@@H]1C)NC(=S)NNC(=O)c2cc(cnc2)Br C15531851
Cc1ccc(cc1C(=O)N[C@H](C)c2ccccc2Br)S(=O)(=O)N C17965073
c1cc(ccc1NC(=O)NCCNc2c(cc(cn2)C(F)(F)F)Cl)Cl C20366406
Cc1ccc(cc1C)S[C@@H](C)C(=O)N[C@H](C)c2ccc(cc2)S(=O)(=O)N C23767208
Cc1cc(nc(n1)S[C@H](C(C)C)C(=O)Nc2ccccc2C(F)(F)F)N C32328219
C[C@@H]1C(=O)Nc2cc(ccc2S1)C(=O)NC[C@H](C(C)C)Nc3ccccc3 C32902232
c1ccc2c(c1)c(c[nH]2)[C@H](CNC(=O)Nc3ccccc3Cl)c4cccnc4 C33062206
CCc1ccc(c(c1NC(=O)CN2Cc3ccccc3C[C@@H]2C(=O)N)CC)Cl C12846411
c1cc(ccc1C(=O)Nc2ccc(cc2Br)S(=O)(=O)N)Cl C37011132
c1c(cc(c(c1N)S(=O)(=O)NC[C@H]2CCCOC2)Br)Br C40347638
c1c[nH]nc1CNC(=O)c2c[nH]c3c2cc(c(c3)Br)Br C41016647
CC1=C([C@H](NC(=O)N1)c2ccccc2C(F)(F)F)C(=O)Nc3ccc(cc3)F C41107489
CC(C)CCNC(=O)COc1c(cc(cc1I)C#N)N C43415471
c1ccc2c(c1)[nH]c(n2)CCNC(=O)Nc3ccc(cc3Cl)Br C43420367
c1cc(ccc1CNC(=O)NNc2c(c(c(c(c2F)F)F)F)F)OC(F)F C43779424
c1ccc(cc1)C(c2ccccc2)NC(=O)Nc3ccc(cc3)C(=O)NC4CC4 C43917007
Cc1ccc(cc1)SCC(=O)NNC(=O)N[C@H]2CCC[C@@H](C2)C(F)(F)F C45440187
C[C@@H](c1ccc(cc1F)F)NC(=O)Nc2ccc(c(c2)Cl)C(=O)NC3CC3 C47588578
c1cc(c(cc1CN(C2CC2)C(=O)Nc3ccc(c(c3)C(=O)N)F)Cl)Cl C48077766
c1cc(ccc1NC(=O)c2cc(c(s2)Br)S(=O)(=O)N)Cl C49458045
c1cc(ccc1Cn2c(=O)c(c([nH]c2=S)[O-])C[NH2+]/C=C/C3=CCCCC3)F C49871936
c1cc(ccc1CNC(=O)N)C(=O)Oc2ccc(cc2Cl)Br C49935091
Cc1ccccc1NC(=O)NNC(=O)[C@H]2C[C@@H]2c3cccc(c3)Br C49994413
c1ccc(c(c1)[C@@H]2[C@H]([C@@](NC(=O)N2)(C(F)(F)F)O)C(=O)c3ccc(cc3)Cl)F C04163776
Cc1c(cccc1NC(=O)NCc2cc(cc(c2)Br)F)C(=O)NC C56591329
C[C@@H](c1cccc(c1)NC(=O)C)NC(=O)Nc2ccc(c(c2)C(F)(F)F)Cl C58023491
c1cc(cc(c1)NC(=O)c2cc(c[nH]2)Br)NC(=O)c3cccs3 C24029152
CNC(=O)c1ccc(cc1Cl)NCC(=O)Nc2ccc(cc2)Br C55892772
C[C@@H](Cc1ccco1)NS(=O)(=O)c2cc(cc(c2Br)N)Cl C61882204
c1cc(c(cc1NC(=O)Cc2ccc(cc2Cl)Cl)S(=O)(=O)N)Cl C63343558
Cc1cc(c(c(c1)C)NC(=O)CNc2ccc(cc2C)C(=O)NC3CCCC3)C C65277339
Cc1cc(ccc1NC(=O)NCc2cc(cc(c2)F)F)C(=O)NC3CCCC3 C65480738
C[C@H](c1ccccc1C(F)(F)F)NC(=O)c2ccc(c(c2)S(=O)(=O)N)F C56319533
CC(C)(CNC(=O)Nc1cccc(c1)C(=O)NC)c2cccc(c2)C(F)(F)F C66158492
Cc1ccc(c(c1)C)C[C@H](C)NC(=O)c2cc3c(c(c2)S(=O)(=O)N)CCC3 C66655707
Cc1ccc(cc1C(=O)NC(C)C)NC(=O)N[C@@H](c2ccc(cc2)F)C3CC3 C66686008
Cc1cc(c(cc1C(=O)Nc2cccc(c2)SC(F)F)S(=O)(=O)N)C C66791281
Cc1ccsc1C(=O)NN[C@H](c2ccccc2)C(=O)Nc3ccc(cc3)F C66964912
Cc1ccc(c(c1)C)NC(=O)C2=C(NC(=S)N[C@H]2c3csc(n3)C4CC4)C C67028831
C#Cc1cccc(c1)NC(=S)NNC(=O)c2cc(nc3c2cccc3)C4CC4 C67196540
C[C@@H](c1ccc(c(c1)Cl)F)NC(=O)c2ccc(c(c2)S(=O)(=O)N)Cl C67474135
Cc1ccsc1C(=O)NNC(=O)NC(C)(C)c2cccc(c2)C(F)(F)F C67488307
CC(=O)Nc1ccc(c(c1)Cl)NC(=O)N[C@H](c2ccc(cc2)F)C3CCC3 C67576854
Cc1ccc(c2c1cc(c(=O)[nH]2)CNc3cccc(c3)Cl)C C12493095
c1cc[nH+]c(c1)NCc2cc(cc(c2[O-])Br)Cl C19776917
c1cc2c(cc1Br)c3c([nH]2)CC[C@H](C3)NC(=O)[C@H]4CCC=CC4 C22344183
C[C@H](c1ccc(cc1)Br)NC(=O)NC2CCCC2 C30981123
c1cc2c(cc1NCc3ccc(s3)Cl)NC(=O)CS2 C35046532
CSc1cccc(c1)NC(=O)c2cc(c[nH]2)Br C35179526
c1ccc(c(c1)Oc2ccc(c3c2cccn3)N)I C35453916
C[C@@H](c1ccc(s1)Cl)NC(=O)[C@H]2Cc3ccccc3CN2 C37020851
COc1c(ccc(n1)Sc2ccc(cc2)Br)N C37078036
Cc1c(c(n[nH]1)C)N[C@H](C)c2ccc(c(c2)Br)F C37261705
c1cc(c(cc1N)Br)CN2c3cc(ccc3CC2=O)Cl C37516038
C[C@H](c1cc[nH]n1)Nc2ccc(cc2)I C37907028
C[C@H](c1ccc(c(c1)F)F)NC(=O)Nc2ccc(c(c2)F)F C40097611
c1cc(sc1[C@H](c2cc3c(cc2F)NC(=O)CC3)O)Br C40262622
Cc1c(cccc1N)C(=O)N(C)Cc2cccc(c2Cl)Cl C40333463
c1cc(cc(c1)Br)CNC(=O)NC2CCCCC2 C42337785
Cc1cnc(nc1)SCc2c(cccc2Br)N C42404385
c1ccc(c(c1)NC(=O)NCc2ccsc2)Br C43132514
c1cc(cc(c1)Br)NC(=O)NCc2ccsc2 C43134135
C[C@H](c1ccc(cc1F)F)NC(=O)Nc2c(cccc2F)F C43265830
C[C@@H](c1ccc(s1)Cl)n2c(c(cn2)I)N C43667131
Cc1c(c(n(n1)[C@H](C)c2ccc(cc2)Cl)N)I C43668949
Cc1c(c(n(n1)[C@@H](C)c2cccc(c2)F)N)I C43669223
C[C@H](c1ccc(c(c1)F)F)NC(=O)Nc2cc(cc(c2)F)F C43881894
C#Cc1cccc(c1)NC(=O)N[C@@H]2CCC[C@@H](C2)C(F)(F)F C43984695
C[C@@H]1CCCC[C@H]1N(C)C(=O)C2(CCCCCC2)C(=S)N C44782096
C[C@H]1CCCC[C@H]1N(C)C(=O)C2(CCCCCC2)C(=S)N C44782098
CCN(c1cccc(c1)F)c2c(cc(cn2)Br)N C44923558
Cc1ccsc1C(=O)NNc2ccc(cc2)Br C48425673
c1c(cc(cc1Cl)Cl)Cn2c(c(cn2)I)N C49853176
CC(C)(C)C1CCN(CC1)C(=O)C2(CCCCC2)C(=S)N C50348784
Cc1cc(ccc1C#CCCO)NC(=O)c2ccc(s2)Cl C51172700
C[C@H](c1cccc(c1)C#CCO)NC(=O)c2ccc(s2)Cl C51172730
c1cscc1[C@H](c2cc3c(cc2Br)[nH]c(=O)[nH]3)Cl C52095072
Cc1cc(n(n1)C)SCc2c(cccc2Br)N C52308559
Cc1ccc(s1)Cn2c3ccc(cc3nc2C(F)(F)F)N C52853287
C[C@@H]1C[C@@H](CN(C1)C(=O)CSc2ccc(cc2N)Cl)C C37037508
c1ccc2c(c1)C[C@@H](N(C2)Cc3c(cccc3Cl)F)C(=O)N C57753146
Cc1ccc(c(c1)Cl)N[C@@H]2c3cc(cc(c3NC2=O)Br)F C42078250
c1ccc(c(c1)N[C@@H]2c3cc(cc(c3NC2=O)F)F)Br C42112757
c1cc(c(cc1F)Br)N[C@@H]2c3cc(cc(c3NC2=O)F)F C42113184
c1cc(c(cc1F)Cl)N[C@@H]2c3cc(c(cc3NC2=O)F)Br C42135191
Cc1ccc2c(c1)[C@H](C(=O)N2)Nc3ccc(cc3)I C20477561
Cc1c(c(n(n1)Cc2ccc(cc2)Cl)N)I C43668819
Cc1c(c(n(n1)[C@H](C)c2ccc(cc2F)F)N)I C43668990
Cc1ccc2c(c1)[C@H](C(=O)N2)Nc3ccc(cc3C)I C37057217
c1c(c(cc(c1N)F)Br)C(=O)N2CCC[C@@H]2C3CCCC3 C61089124
CNC(=O)c1cc(ccc1Cl)N[C@H]2CCCc3c2ccs3 C61328411
C[C@@H](c1ccsc1)n2c3ccc(cc3nc2C(F)(F)F)N C61367244
C[C@H](c1ccsc1)n2c3ccc(cc3nc2C(F)(F)F)N C61367245
c1cc(ccc1CN(C(=O)C[NH+]2CCC[C@@H](C2)C(=O)N)C34CC5CC(C3)CC(C5)C4)F C08172025
Cc1ccc(cc1Cl)n2c(c(cn2)C(=O)Nc3cccc(c3)OC)C4CC[NH2+]CC4 C09227307
CC[C@@H](C)N1C(=O)[C@@H]2[C@@H]([NH2+][C@@]3([C@@H]2C1=O)c4cc(ccc4NC3=O)Br)CC(C)C C09429638
CC[C@@H](C)N1C(=O)[C@@H]2[C@H]([NH2+][C@@]3([C@@H]2C1=O)c4cc(ccc4NC3=O)Br)CC(C)C C09429642
CC[C@H](C)N1C(=O)[C@@H]2[C@H]([NH2+][C@@]3([C@@H]2C1=O)c4cc(ccc4NC3=O)Br)CC(C)C C09429646
CC(C)[C@@H](c1ccc2c(c1)OCCCO2)[NH2+]CC(=O)Nc3c(c4c(s3)CCC4)C#N C09479344
Cc1c(cccc1Cl)n2c(c(cn2)C(=O)Nc3cccc(c3)C(=O)C)C4CC[NH2+]CC4 C09728053
Cc1c(cccc1Cl)NC(=O)[C@@H](C)[NH+]2CCC(CC2)NS(=O)(=O)c3cccs3 C11719634
Cc1c(cccc1Cl)NC(=O)[C@H](C)[NH+]2CCC(CC2)NS(=O)(=O)c3cccs3 C11719640
CC(C)(C)c1ccc(cc1)n2c3c(cn2)[C@H](CCC3)[NH2+]Cc4ccc(cc4)N5CCNC5=O C12458597
CC(C)(C)c1ccc(cc1)n2c3c(cn2)[C@@H](CCC3)[NH2+]Cc4ccc(cc4)N5CCNC5=O C12458599
C[NH+](C)[C@H](CNC(=O)C1CCN(CC1)C(=O)Nc2ccccc2)c3ccccc3Cl C14196507
Cc1c2c(nn1c3ccc(cc3)F)CCN(C2)C(=O)C[C@@H](Cc4cc(ccc4F)F)[NH3+] C14948948
c1cc(sc1)C(=O)Nc2cc(ccc2Cl)C(=O)NCc3ccc([nH+]c3)N4CCCC4 C23101324
C[NH+](C)[C@@H](CNC(=O)[C@@H]1CCCN(C1)C(=O)Nc2ccccc2)c3ccccc3Cl C23192403
C[NH+](C)[C@@H](CNC(=O)[C@H]1CCCN(C1)C(=O)Nc2ccccc2)c3ccccc3Cl C23192410
C[C@@H](C(=O)Nc1cccc(c1)Br)[NH2+]CC2(CCCCC2)N3CCOCC3 C28893202
c1cc[nH+]c(c1)N[C@H](c2cccnc2)c3c4c(sc3NC(=O)c5ccco5)CCCC4 C38547406
C=CCNC(=O)c1ccccc1NC(=O)[C@@H]2CCC[NH+](C2)Cc3c(cccc3Cl)F C38855761
C[C@]12C[C@H](CC(C1)(C)C)[NH+](C2)Cc3ccc(c(=O)[nH]3)C(=O)NCc4ccc5c(c4)CCCN5C C39466460
CC[C@H](C)CNC(=O)[C@H]1CN(CC12CC[NH2+]CC2)C(=O)c3ccc(o3)c4ccc(cc4)F C39606653
Cc1ccsc1C(=O)N2C[C@@H](C3(C2)CC[NH2+]CC3)C(=O)NCc4ccc(c(c4)Cl)Cl C39609804
Cc1cc(ccc1Br)C(=O)N2C[C@@H](C3(C2)CC[NH2+]CC3)C(=O)NC4CCCCCC4 C39633550
C[C@H]1CCCC[C@H]1NC(=O)[C@@H]2CN(CC23CC[NH2+]CC3)C(=O)c4cccc5c4-c6ccccc6C5=O C39635766
C[C@@H]1CCCC[C@@H]1NC(=O)[C@@H]2CN(CC23CC[NH2+]CC3)C(=O)c4cccc(c4Cl)Cl C39635903
C[C@H]1CCCC[C@@H]1NC(=O)[C@@H]2CN(CC23CC[NH2+]CC3)C(=O)c4cccc(c4Cl)Cl C39635904
C[C@@H]1CCCC[C@H]1NC(=O)[C@@H]2CN(CC23CC[NH2+]CC3)C(=O)c4cccc(c4Cl)Cl C39635905
C[C@H]1CCCC[C@@H]1NC(=O)[C@@H]2CN(CC23CC[NH2+]CC3)C(=O)c4cc(c(c(c4)Cl)OC)Cl C39636103
C[C@@H]1CCC[C@H]([C@@H]1C)NC(=O)[C@@H]2CN(CC23CC[NH2+]CC3)C(=O)c4ccc(c(c4)F)C(F)(F)F C39637231
C[C@H]1CCC[C@H]([C@@H]1C)NC(=O)[C@@H]2CN(CC23CC[NH2+]CC3)C(=O)c4ccc(c(c4)F)C(F)(F)F C39637232
Cc1cc(ccc1Br)C(=O)N2C[C@@H](C3(C2)CC[NH2+]CC3)C(=O)N[C@@H]4CCC[C@@H]([C@@H]4C)C C39637309
Cc1ccc(cc1C)CNC(=O)[C@H]2CN(CC23CC[NH2+]CC3)C(=O)C4(CCCCC4)C C39673085
CCC[C@H](C)NC(=O)[C@@H]1CN(CC12CC[NH2+]CC2)C(=O)c3ccc(o3)c4ccc(cc4)F C39673843
Cc1ccsc1CNC(=O)[C@@H]2CN(CC23CC[NH2+]CC3)C(=O)c4ccc(o4)c5ccccc5F C39677314
Cc1cc(cc(c1)CNC(=O)[C@@H]2CN(CC23CC[NH2+]CC3)C(=O)C4(CCCCC4)C)C C39694782
CCc1ccc(cc1)[C@H](C)NC(=O)[C@@H]2CN(CC23CC[NH2+]CC3)C(=O)[C@@H]4CCC=CC4 C39696239
CCc1ccc(cc1)[C@@H](C)NC(=O)[C@@H]2CN(CC23CC[NH2+]CC3)C(=O)c4ccc5ccccc5n4 C39696294
Cc1csc(c1C#N)NC(=O)C[NH+]2CCC(CC2)(c3cccc(c3)C(F)(F)F)O C39203448
CNC(=O)[C@@H]1C[C@H](CN1C2Cc3ccccc3C2)[NH2+]Cc4ccc(c5c4cccc5)OC C23362308
C[C@H](c1cc(c(cc1Cl)Cl)F)[NH2+]Cc2[nH]c(=O)c3cc(c(cc3n2)OC)OC C16685213
C/C(=N/NC(=[NH2+])S[C@H]1CC(=O)N(C1=O)c2ccc(c(c2)Cl)Cl)/c3ccc(cc3)F C12378873
c1cc(cc(c1)Cl)CNC(=O)C2=CNN3C2=[NH+][C@@H](C[C@@H]3C(F)(F)F)c4ccco4 C13124496
C/C(=N\NC(=[NH2+])S[C@@H]1CC(=O)N(C1=O)c2cccc(c2)Cl)/c3ccc(cc3)Cl C16675637
Cc1ccc2=[NH+][C@@H](C(=c2c1)NC(=O)c3ccc(cc3)F)C(=O)NCc4cccc(c4)OC C63752767
c1ccc(cc1)[C@H](CNC(=O)CN2CNc3ccccc3C2=O)C4=c5ccccc5=[NH+]C4 C64338168
C[C@@H](C(=O)NCCC1=c2ccccc2=[NH+]C1)N3c4ccccc4N[C@H](C3=O)C(F)(F)F C64538267
C[C@H](C(=O)NCCC1=c2ccccc2=[NH+]C1)N3c4ccccc4N[C@H](C3=O)C(F)(F)F C64538269
Cc1cccc(c1)CNC2=[NH+]CCNC23CCN(CC3)S(=O)(=O)c4ccc(s4)Cl C65074785
Cc1ccc(cc1C)S(=O)(=O)N2CCC3(CC2)C(=[NH+]CCN3)NCc4cc(cc(c4)F)F C65074821
Cc1c(cnn1c2cccc3c2cccc3)[C@@H](C)[NH2+]Cc4ccc(cc4)N5CCNC5=O C12022641
c1cc(oc1)Cn2c3c(c(=O)[nH]c2=O)C([NH+]=C(N3)CCC4CCCCC4)(C(F)(F)F)C(F)(F)F C09312009
Cc1ccccc1n2c(cc(n2)C)NC(=O)C[NH+](C)CC(=O)Nc3c(cccc3Cl)Cl C12864980
Cc1ccccc1n2c(cc(n2)C)NC(=O)C[NH+](C)CC(=O)Nc3ccc(cc3C)Br C12888850
C[C@@H]1CCC[C@H]([C@@H]1C)[NH2+]CC(=O)Nc2cc(ccc2Cl)S(=O)(=O)N3CCCCCC3 C14358002
C[C@H]1CCC[C@H]([C@@H]1C)[NH2+]CC(=O)Nc2cc(ccc2Cl)S(=O)(=O)N3CCCCCC3 C14358004
C[C@H]1CCC[C@@H]([C@@H]1C)[NH2+]CC(=O)Nc2cc(ccc2Cl)S(=O)(=O)N3CCCCCC3 C14358009
CCC[NH+](CC(=O)Nc1ccc(cc1Cl)Cl)CC(=O)N2c3ccccc3NC(=O)C2(C)C C16627626
COCC[NH2+][C@@H]1C[C@H](N2[C@@H](Cc3c4ccccc4[nH]c3[C@H]2C1)C(=O)OC)c5ccc(c(c5)F)Cl C12603190
Cc1cccc(c1C)NC(=O)C[NH+]2CCN(CC2)[C@H](C)C(=O)Nc3ccc(c(c3)C(F)(F)F)Cl C20808007
CC(C)c1ccc(cc1)n2c(c(cn2)C(=O)Nc3cc(c(cc3OC)OC)Cl)C4CC[NH2+]CC4 C20941306
COc1ccccc1[C@H]2CC3=C([C@H](n4c5ccccc5[nH+]c4N3)c6c[nH]c7c6cccc7)C(=O)C2 C22568031
Cc1ccc(cc1Cl)Nc2nn(c(=S)s2)CN3CCC[NH+](CC3)CC(=O)NC(C)(C)C C22912092
CC[C@H](C)Cc1c(sc2c1c(=O)[nH]c(n2)SCc3cc(oc-4cc(=[NH+]C(=O)C)ccc34)O)C C26197022
CC1=C[C@H]([C@@H](C[C@H]1CC(=O)N2CCN(CC2)c3cccc[nH+]3)C(C)C)CNC(=O)NC(C)C C30881640
Cc1cc([nH+]c2c1cc(cc2)NC(=O)Nc3ccc(cc3F)Br)N4CCCCC4 C32953770
Cc1[nH+]c(cc(n1)N2CCCC2)Nc3ccc(cc3)NC(=O)c4ccccc4Br C33318337
c1ccc(cc1)C\2=c3cc(ccc3=[NH+]C(=O)/C2=C/4\C[C@@H](NN4)c5ccc(cc5)[N+](=O)[O-])Br C23549995
c1cc(c(cc1NC(=O)Nc2ccc([nH+]c2)N3CCCN(CC3)C(=O)C4CCCC4)Cl)F C34681202
CC[C@@H](c1[nH]c(=O)c2ccccc2n1)N(CC[NH+](C)C)C(=O)Nc3ccc(c(c3)Cl)Cl C35035848
CC[C@H](c1[nH]c(=O)c2ccccc2n1)N(CC[NH+](C)C)C(=O)NC34CC5CC(C3)CC(C5)C4 C35035861
CC[C@H](c1[nH]c(=O)c2ccccc2n1)N(CC[NH+](C)C)C(=O)Nc3cccc(c3Cl)Cl C35035865
CC[C@H](c1[nH]c(=O)c2ccccc2n1)N(CC[NH+](C)C)C(=O)Nc3ccc(cc3Cl)Cl C35035867
c1ccc(cc1)C\2=c3cc(ccc3=[NH+]C(=O)/C2=C/4\C[C@H](NN4)c5cccc(c5)[N+](=O)[O-])Br C03876357
Cc1c(cccc1Cl)NC(=O)C2=CC3=[NH+][C@H](C[C@H](N3N2)C(F)(F)F)c4ccc(cc4)Cl C03011436
c1cc[nH+]c(c1)N[C@@H](c2cccc(c2)Cl)c3c4c(sc3NC(=O)c5ccco5)CCCC4 C38547317
Cc1cc[nH+]c(c1)N[C@H](c2ccc3c(c2)OCO3)c4c(c(sc4NC(=O)c5ccco5)C)C C38547690
CCc1cc(c(s1)NC(=O)c2ccco2)[C@H](c3ccc4c(c3)OCO4)Nc5cc(cc[nH+]5)C C38547921
C[C@@H](C(=O)Nc1ccc(cc1)C#N)S[C@H]2NN=C(N2c3ccc(cc3)Cl)C4=c5ccccc5=[NH+]C4 C38793476
c1ccc(cc1)CNC(=O)c2ccccc2NC(=O)[C@H]3CCC[NH+](C3)Cc4ccc(cc4Cl)Cl C38854906
c1ccc2c(c1)cccc2COc3ccccc3[C@H]4CC(=NN4)C(=O)N/N=C/C5=c6ccccc6=[NH+]C5 C38990165
Cc1ccc(cc1)N2[C@H](NN=C2SCC(=O)N/N=C/C3=c4ccccc4=[NH+]C3)c5ccc(cc5)Cl C39575890
c1ccc(cc1)N2[C@@H](NN=C2SCC(=O)N/N=C/C3=c4ccccc4=[NH+]C3)c5ccc(cc5)Cl C39584757
Cc1ccc(cc1)C(=O)[C@H]2[C@@H]3[C@@H](N[C@@H]4C2=c5ccccc5=[NH+]4)N(C(=O)NC3=O)Cc6ccccc6 C39931030
Cc1ccccc1NC(=O)C[C@H]2C(=O)Nc3ccccc3N2C(=O)C[NH+](C)Cc4cccc(c4)Cl C45866143
C[C@@H](C(=O)Nc1cccc(c1)Br)[NH+](C)CC(=O)Nc2c(cccc2Cl)Cl C15037866
C[C@H](C(=O)Nc1cccc(c1)Br)[NH+](C)CC(=O)Nc2c(cccc2Cl)Cl C15037864
C[NH+](CC(=O)Nc1ccc(cc1)Cl)CC(=O)Nc2nc(cs2)c3cc4ccccc4o3 C12567283
c1ccc2=[NH+]CC(=c2c1)[C@H](CNC(=O)CN3C(=O)O[C@@H](N3)c4cccs4)c5ccccc5Cl C63135269
c1ccc2=N/C(=N\S(=O)(=O)c3cc(ccc3Cl)Cl)/[C@H]([NH+]=c2c1)Nc4ccc(cc4)O C39984405
CC(C)C[C@@H](C(=O)NC1CCCCC1)NC(=O)[C@@H]2CC3=c4ccccc4=[NH+][C@H]3[C@@H]5N2C(=O)c6c5cccc6 C63383504
Cc1ccc(cc1)[C@@H](C(=O)Nc2ccc3c(c2)OCCO3)NC(=O)C[C@@H]4C=c5ccccc5=[NH+]4 C63437142
Cc1ccc(cc1)[C@H](C(=O)Nc2ccc3c(c2)OCCO3)NC(=O)C[C@@H]4C=c5ccccc5=[NH+]4 C63437143
Cc1ccc(cc1)[C@@H](C(=O)Nc2ccc3c(c2)OCCO3)NC(=O)C[C@H]4C=c5ccccc5=[NH+]4 C63437144
Cc1ccc(cc1)[C@H](C(=O)Nc2ccc3c(c2)OCCO3)NC(=O)C[C@H]4C=c5ccccc5=[NH+]4 C63437145
c1ccc2=[NH+]CC(=c2c1)CCN/C(=N\C(=O)c3ccc(cc3)Cl)/Nc4ccc5c(c4)OCCO5 C63589445
Cc1ccc(cc1C)[C@@]2(C(=O)N(C(=O)N2)CC(=O)NCCC3=c4ccccc4=[NH+]C3)c5ccccc5 C63831323
C[C@@H]1CCCC[C@]12C(=O)N(C(=O)N2)CC(=O)NC[C@@H](c3ccccc3Cl)C4=c5ccccc5=[NH+]C4 C63844058
COC(=O)[C@@H]1C[C@H](CN1Cc2ccccc2O)NC(=O)[C@H]3C(=c4cc(ccc4=[NH+]3)Cl)c5ccccc5 C64626481
C[C@H]1C[C@@H](N2C(=O)c3c(n(cn3)C(c4ccccc4)(c5ccccc5)c6ccccc6)NC2=[NH+]1)O C65748995
C[C@H]1C[C@H](N2C(=O)c3c(n(cn3)C(c4ccccc4)(c5ccccc5)c6ccccc6)NC2=[NH+]1)O C65748997
C[C@@H]1C(=O)Nc2cc(ccc2S1)C(=O)O[C@H](C)C(=O)Nc3nc(cs3)c4ccccc4 C08716009
C[C@H](c1nc2ccccc2s1)N(C)C(=O)CSc3nnc(n3N)c4cccc(c4)Cl C08862370
C[C@@]1(C(=O)N(C(=O)N1)CC(=O)Nc2c(cccc2Cl)C(F)(F)F)c3ccc(cc3)OC C08889894
c1cc(c(c(c1)Cl)CSc2nnc(n2c3ccc(cc3)F)Cc4cc(=O)[nH]c(=O)[nH]4)F C09382057
Cc1c(c(n(n1)c2ccccc2)C)CCC(=O)Nc3nc(cs3)c4ccc5c(c4)CC(=O)N5 C09713943
C[C@@H](c1cccs1)NC(=O)c2ccc(cc2)NS(=O)(=O)c3ccc4c(c3)OCCCO4 C09790445
Cc1ccc(s1)c2cc(c3cnn(c3n2)C(C)C)C(=O)Nc4ccccc4C(=O)NC5CC5 C10075935
Cc1cccc(c1C)n2c(=O)c3ccccc3nc2SCC(=O)NNC(=O)c4cccs4 C10211542
C[C@H]1CCc2c(sc3c2c(=O)n(c(n3)S[C@H](C)C(=O)NC(=O)NC4CC4)CC(C)C)C1 C10534472
CC[C@H](C(=O)Nc1c(c2c(s1)CCCC2)C#N)SC3=NC(=O)[C@H](C(=O)N3)c4ccccc4 C03666230
c1cc(ccc1c2ccc(o2)CNS(=O)(=O)c3ccc4c(c3)NC(=O)CO4)Br C12761003
CC(=O)Nc1cccc(c1)NC(=O)c2cccc(c2)S(=O)(=O)N(C)c3cccc(c3)Cl C14492266
C[C@@H]1CCCC[C@H]1NS(=O)(=O)c2cc(ccc2OC)C(=O)Nc3cccc4c3nccc4 C14516966
C[C@]1(C(=O)N(C(=O)N1)CC(=O)Nc2ccc(c(c2)C(F)(F)F)Cl)c3ccc(cc3)OC C15316610
Cc1ccccc1c2nc3n(n2)c(cs3)CCNC(=O)C(=O)Nc4ccc(c(c4)Cl)F C17136105
CC1=C([C@H](C2=C(N1)C[C@@H](CC2=O)c3ccco3)c4ccccc4OC)C(=O)Nc5ccccn5 C06077299
CC(C)(C)c1ccc(cc1)S(=O)(=O)/N=C\2/C=C3[C@@](c4c2cccc4)(OCCN3CCO)O C13149411
CN(Cc1cn(nc1c2ccc(cc2)Cl)c3ccccc3)c4ccc(cn4)S(=O)(=O)N C23983594
Cc1c2c(nc(nc2sc1C(=O)Nc3cccc(c3)S(=O)(=O)NC(C)(C)C)C4CC4)C C25939417
Cc1cc(ccc1S(=O)(=O)Nc2ccc(cc2)C(=O)Nc3nc4c(s3)CN(CC4)C)F C18104069
COc1ccccc1NC(=O)c2ccnc(c2)N3CCC(CC3)C(=O)Nc4ccc(c(c4)F)F C33073605
c1cc(cc(c1)F)NC(=O)c2ccc3nnc(n3c2)SCC(=O)Nc4ccc(cc4)Cl C33284364
C[C@@H](C(=O)NCc1ccc(cc1)F)N2CC3=C(C2=O)[C@@H](NC(=O)N3C)c4ccccc4Cl C34793015
C[C@@H]1CN(CCN1C(=O)NC(C)C)C(=O)[C@H](Cc2ccccc2)NC(=O)c3ccccc3F C34978584
c1ccc(cc1)NC(=O)[C@@H]2[C@H]3C=C[C@@]4([C@@H]2C(=O)N([C@@H]4C(=O)NC5CCCCC5)C6CCCC6)O3 C33939849
C[C@]1(C(=O)N(C(=O)N1)CC(=O)Nc2nc(cs2)c3cc(ccc3F)F)c4ccc(cc4)F C36657487
c1ccc(cc1)C2=C[C@@H](N=N2)[C@@H]3NN[C@@H]4N3N=C(S4)COc5ccc(cc5)Br C38743047
c1cc(oc1)Cn2c3ccc(cc3nc2NC(=O)c4ccc5c(c4)CCC(=O)N5)C(F)(F)F C39535817
CCN1c2ccccc2O[C@@](C1=O)(C)C(=O)Nc3c(c4c(s3)CCCC4)C(=O)NCC=C C40797280
Cc1c\2c(oc1C(=O)NCCC(C)C)CCC/C2=N\NC(=O)c3cc(cnc3)Br C40823140
Cc1cnc(c(c1Br)C)CN2CC(=O)N(c3c2nc(nc3Cl)N)CC(C)C C43075472
c1ccc(cc1)C2(CCN(CC2)C(=O)[C@H]3CC=CC[C@@H]3C(=O)NNc4cccc(n4)Cl)C#N C44938590
Cc1c2c(oc1C(=O)NNC(=O)[C@@H](C)Oc3cccc(c3)Br)CC(CC2=O)(C)C C46904211
CCOC(=O)C1=CN(c2cc(c(cc2C1)N)N3CCC4=C(C3)/C(=N\OC)/[C@@H](CS4)C)C5CC5 C49035035
Cc1ccc(cc1)[C@H](c2cccs2)NC(=O)CN3C(=O)[C@](NC3=O)(C)c4cccc(c4)C#N C58197651
Cc1ccc(s1)c2cc(c3cnn(c3n2)C(C)C)C(=O)Nc4ccccc4C(=O)NC(C)C C58787896
C[NH+](Cc1ccccc1[N-]S(=O)(=O)c2cc3c(cc2Cl)NC(=O)CO3)C4CCCCC4 C58791166
Cc1cccc(c1)NS(=O)(=O)c2cc(ccc2C)NC(=O)[C@@H]3CCCN(C3)C(=O)C(C)C C59017830
C[C@@H](c1ccc(cc1)NC(=O)c2ccc(cc2)F)NC(=O)c3ccc(=O)n(n3)c4ccccc4 C59813149
Cc1cc(=O)[nH]c(n1)c2cccc(c2)NC(=O)[C@@H]3CCCN3C(=O)C45CC6CC(C4)CC(C6)C5 C59894956
Cc1cc(=O)[nH]c(n1)c2cccc(c2)NC(=O)[C@H]3CCCN3C(=O)C45CC6CC(C4)CC(C6)C5 C59894959
c1cc(c(c(c1)F)c2cc(n[nH]2)NC(=O)CCn3cnc4c(c3=O)c5c(s4)CCCC5)F C60363910
Cc1cc(c(c(c1C)S(=O)(=O)/N=C\2/C=C3[C@](c4c2cccc4)(OCCN3CCO)O)C)C C13149261
Cc1ccc(c(c1)Cl)NC(=O)N2CCC[C@@H]2c3nnc(s3)C(=O)Nc4cccc(c4)F C35483419
Cc1ccc(cc1)c2cc(c(=O)n(n2)CC(=O)Nc3ccc(c(c3)Cl)F)NC(=O)C(C)C C64605292
Cc1ccc(cc1)CSC2=NC(=O)[C@@H]3[C@@H](CC(=O)NC3=N2)C(=O)Nc4ccc(cc4)Cl C64741551
Cc1ccc(cc1)NC(=O)[C@@H]2CC(=O)NC3=NC(=NC(=O)[C@@H]23)SCc4ccc(cc4)Cl C64742072
Cc1ccc(cc1NC(=O)[C@H]2CC(=O)NC3=NC(=NC(=O)[C@H]23)SCc4ccccc4Cl)F C64743175
Cc1ccc(cc1)NC(=O)c2nnc(s2)[C@H]3CCCN3C(=O)Nc4cccc(c4)SC C64930637
Cc1ccc(c(c1)C)NC(=O)N2CCC[C@@H]2c3nnc(s3)C(=O)Nc4ccc(cc4F)F C64930806
CC1(CC2=C([C@H]([NH+]=C(N2)Nc3nc4ccccc4s3)c5ccc(cc5)F)C(=O)C1)C C04814148
c1ccc2c(c1)CCC[C@H]2[NH2+]CC(=O)Nc3ccccc3Sc4ccc(cc4)Cl C03287786
C[C@@H](C(=O)Nc1ccc(cc1F)Br)[NH2+][C@@H](c2ccc(cc2)F)c3cccs3 C11042965
C[C@H](C(=O)Nc1ccc(cc1F)Br)[NH2+][C@H](c2ccccc2)c3cccs3 C11045441
Cc1c(sc(c1[C@H](c2ccc(cc2)F)Nc3cccc[nH+]3)NC(=O)c4ccco4)C C12042767
C[C@@H](c1[nH]c2ccccc2n1)[NH2+]Cc3cc4ccc(cc4nc3c5ccsc5)Cl C12079740
CC1([C@H]2CC=C([C@@H]1C2)C[NH+]3CCC(CC3)[C@]4(C(=O)NC(=O)N4)CCc5ccccc5)C C12134273
Cc1c(n(c(c1C#N)NC(=O)C[NH2+][C@@H](C)c2ccccc2Cl)Cc3ccccc3)C C14932113
c1ccc(cc1)[C@@H]2[C@H]3[C@H](N[C@@H]([C@H](C3=O)[C@H]([NH2+]2)c4ccccc4)c5ccccc5)c6ccccc6 C12470925
CCc1c(cccc1NC(=S)N(Cc2cccs2)C3CC([NH2+]C(C3)(C)C)(C)C)C C20191249
Cc1ccc(c(c1)C)NC(=S)N(Cc2ccc(cc2)F)C3CC([NH2+]C(C3)(C)C)(C)C C20357037
CC1(CC(CC([NH2+]1)(C)C)N(Cc2ccc(cc2)F)C(=S)Nc3ccccc3C(F)(F)F)C C05945259
c1cc(ccc1COc2ccc(cc2C[NH2+]C34C[C@H]5C[C@@H](C3)CC(C5)(C4)O)Br)F C13728531
CC1(CC(CC([NH2+]1)(C)C)N(Cc2cccs2)C(=S)Nc3ccc(cc3Cl)Cl)C C22562666
CC(C)(C)c1c2cc(c(=O)[nH]c2n(n1)c3ccccc3)C[NH2+]Cc4ccccc4Cl C26440727
C[C@H](c1ccc(cc1Cl)Cl)[NH2+]CC(=O)Nc2c(cc(cc2Br)F)F C28960584
c1cc(ccc1C[NH+]2CCC3(CC2)Nc4ccc(c(c4C(=O)N3)Cl)Cl)C(F)(F)F C34812260
CCOc1cc(c(cc1OCC)Br)[C@@H](c2ccc(s2)Br)[NH3+] C35382187
Cc1c(sc(c1[C@H](c2ccsc2)Nc3cccc[nH+]3)NC(=O)c4ccccc4)C C35476909
c1ccc(cc1)[C@H]2[C@@H]3[C@H](N[C@H]([C@@H](C3=O)[C@@H]([NH2+]2)c4ccccc4)c5ccccc5)c6ccccc6 C13703978
CN1CCCc2c1ccc(c2)[C@@H](CNC(=O)Nc3ccc(c(c3)Cl)Cl)[NH+](C)C C38517451
Cc1cc[nH+]c(c1)N[C@H](c2ccccc2F)c3cc(sc3NC(=O)c4ccco4)C C38546985
CCc1cc(c(s1)NC(=O)c2ccccc2)[C@H](c3cccs3)Nc4cccc[nH+]4 C38547078
CCc1cc(c(s1)NC(=O)c2ccco2)[C@H](c3cccc(c3)F)Nc4cccc[nH+]4 C38547780
C[C@H]1[C@H](c2ccccc2N1Cc3ccccc3Cl)C[NH2+]CCc4c[nH]c5c4cccc5 C39279932
CC1(C[C@H]([C@@H]2CNN([C@@H]2C1)c3cccc(c3)F)[NH2+]C[C@@H]4C=NN=C4c5ccccc5)C C39490296
CC1(C[C@H]([C@H]2CNN([C@@H]2C1)c3cccc(c3)F)[NH2+]C[C@@H]4C=NN=C4c5ccccc5)C C39490298
c1c(cc(c(c1Br)NC(=O)C[C@H]2CCC[NH2+]2)Br)Br C42165917
Cc1cccc([nH+]1)N[C@@H](c2cccs2)c3cc(sc3NC(=O)c4ccccc4)C C38551037
CC1([C@@H]2CC=C([C@H]1C2)C[NH+]3CCC(CC3)[C@]4(C(=O)NC(=O)N4)CCc5ccccc5)C C43619825
C[C@@H](c1ccccc1)NC(=O)[C@@H]2CSC[C@@H]([NH2+]2)c3ccc4c(c3)C(CCC4(C)C)(C)C C44165041
CC1(CCC(c2c1ccc(c2)[C@@H]3CSC[C@H]([NH2+]3)C(=O)NCC4CCCCC4)(C)C)C C44168947
c1ccc(cc1)C(CCNC(=O)[C@@H]2CSC[C@@H]([NH2+]2)c3ccccc3Cl)c4ccccc4 C44169103
Cc1ccc(cc1)SCc2c(c(n(n2)C)Sc3ccc(cc3)Br)C[C@@H](C)[NH3+] C44460889
CC(C)(C)C(=O)Nc1cccc(c1)C(=O)Nc2ccccc2C[NH+](C)C3CCCCC3 C45824634
CCOc1c(cc(cc1Br)C[NH2+]C2(CCCCC2)CO)Br C53096506
CCCNC(=O)C[NH+]1CCC(CC1)NC(=O)c2cc3c(s2)CC[C@@H](C3)C(C)(C)C C29219662
Cc1ccccc1CN(C2CC([NH2+]C(C2)(C)C)(C)C)C(=S)Nc3c(cccc3C)C C06632596
Cc1ccc(cc1Cl)NC(=S)N(Cc2cccs2)C3CC([NH2+]C(C3)(C)C)(C)C C59092551
Cc1ccc(o1)CN(C2CC([NH2+]C(C2)(C)C)(C)C)C(=S)Nc3cccc(c3)Cl C59100550
Cc1ccccc1CN(C2CC([NH2+]C(C2)(C)C)(C)C)C(=S)Nc3c(cc(cc3C)C)C C59169328
CC1(CC(CC([NH2+]1)(C)C)N(Cc2cccs2)C(=S)Nc3ccccc3Cl)C C59170128
CCOc1c(cc(cc1Br)C[NH2+]CC2(CCCCC2)O)Br C60343658
CC[NH2+][C@@H](C)CC(=O)Nc1c(cc(cc1Br)Br)Br C61269369
c1cc(ccc1NC(=S)NCc2ccc3=[NH+][C@H]4CCCCC4=c3c2)OC(F)(F)F C63663759
C[C@H]1C(=c2cc(ccc2=[NH+]1)Cl)CCNC(=S)Nc3ccc(cc3)Br C63664036
Cc1ccc2=[NH+][C@H](C(=c2c1)CCNC(=S)Nc3ccc(cc3)I)C C63664118
Cc1ccc2=[NH+][C@@H](C(=c2c1)NC(=O)c3ccc(cc3)F)C(=O)NCCC4=CCCCC4 C63752723
c1ccc(c(c1)CCC(=O)NC[C@@H](c2ccccc2Cl)C3=c4ccccc4=[NH+]C3)O C64042778
C[C@H]1C(=CNN1c2ccccc2)C(=O)NC[C@@H](c3ccccc3)C4=c5ccccc5=[NH+]C4 C64170041
CC1(CC2=C([C@@H]([NH+]=C(N2)Nc3nc4ccccc4s3)c5ccc(cc5)F)C(=O)C1)C C04814147
Cc1c(c(n(n1)Cc2cc(ccc2OC)[C@@H]3c4c(c5ccccc5[nH]4)CC[NH2+]3)C)Cl C04029378
CC1(CC2=C([C@H]([NH+]=C(N2)Nc3nc4ccccc4s3)c5cccc(c5)Cl)C(=O)C1)C C09242694
C[C@H](C(=O)Nc1ccc(cc1F)Br)[NH2+][C@H](c2ccc(cc2)F)c3cccs3 C11042977
C[C@H](c1[nH]c2ccccc2n1)[NH2+]Cc3cc4ccc(cc4nc3c5ccsc5)Cl C12079739
CC1([C@H]2CC=C([C@@H]1C2)C[NH+]3CCC(CC3)[C@@]4(C(=O)NC(=O)N4)CCc5ccccc5)C C12134269
Cc1c(n(c(c1C#N)NC(=O)C[NH2+][C@H](C)c2ccccc2Cl)Cc3ccccc3)C C14932111
Cc1cc[nH+]c(c1)N[C@H](c2ccccc2Br)c3ccc4cccnc4c3O C15015614
Cc1ccc(cc1)C(=O)Nc2cccc(c2)C[NH2+][C@@H](C)c3ccccc3Br C17312603
Cc1cccc(c1NC(=S)N(Cc2cccs2)C3CC([NH2+]C(C3)(C)C)(C)C)Cl C20418224
c1ccc(c(c1)Cn2cc(c3c2cccc3)C[NH2+]C45C[C@H]6C[C@@H](C4)CC(C6)(C5)O)Cl C13729311
Cc1cccc(c1NC(=S)N(Cc2ccc(cc2)F)C3CC([NH2+]C(C3)(C)C)(C)C)C(C)C C22537701
CN(C)c1ccc(cc1)[C@H](CNC(=O)NC2CCCCC2)[NH+]3CCc4ccccc4C3 C22418265
Cc1c(sc(c1[C@@H](c2ccsc2)Nc3cccc[nH+]3)NC(=O)c4ccccc4)C C35476908
CCOc1ccc(cc1OCC)[C@H](c2cc(sc2Br)Br)[NH3+] C37380103
c1c(cc(c(c1Br)NC(=O)C[NH2+]C2CCCC2)Br)Br C37394922
Cc1cc[nH+]c(c1)N[C@H](c2ccc(cc2)F)c3cc(sc3NC(=O)c4ccco4)C C38546967
Cc1cc[nH+]c(c1)N[C@@H](c2ccccc2F)c3cc(sc3NC(=O)c4ccco4)C C38546983
CCc1cc(c(s1)NC(=O)c2ccco2)[C@@H](c3cccc(c3)F)Nc4cccc[nH+]4 C38547778
CCc1cc(c(s1)NC(=O)c2ccco2)[C@H](c3ccccc3F)Nc4cccc[nH+]4 C38547792
c1ccc2c(c1)c(c[nH]2)CC[NH2+]C[C@H]3CN(c4c3cccc4)Cc5ccc(cc5Cl)Cl C39279924
C[C@@H]1[C@H](c2ccccc2N1Cc3ccccc3Cl)C[NH2+]CCc4c[nH]c5c4cccc5 C39279931
CC1(C[C@@H]([C@@H]2CNN([C@@H]2C1)c3cccc(c3)F)[NH2+]C[C@@H]4C=NN=C4c5ccccc5)C C39490295
C[C@@]1(CC[C@]2([C@@H](C1)C(C[C@@H]2[NH2+]CC3CCCCC3)(C)C)CCC(=O)N4CCCC4)O C12531574
c1ccc(cc1)C(CCNC(=O)[C@@H]2CSC[C@H]([NH2+]2)c3ccc(cc3)Cl)c4ccccc4 C43261513
CC1([C@@H]2CC[C@H]([C@H]1C2)CNC(=O)[C@@H]3CSC[C@@H]([NH2+]3)c4ccc(cc4)C(F)(F)F)C C43261660
C[C@@]1(CC[C@@]2([C@@H](C1)C(C[C@@H]2[NH2+]CC3CCCCC3)(C)C)CCC(=O)N4CCCC4)O C43547904
CC1([C@@H]2CC=C([C@H]1C2)C[NH+]3CCC(CC3)[C@@]4(C(=O)NC(=O)N4)CCc5ccccc5)C C43619823
c1ccc(cc1)C(CNC(=O)[C@@H]2CSC[C@@H]([NH2+]2)c3ccccc3Cl)c4ccccc4 C44169642
c1ccc(cc1)C(CNC(=O)[C@@H]2CSC[C@H]([NH2+]2)c3ccc(cc3)Cl)c4ccccc4 C44169686
CC1(CC(CC([NH2+]1)(C)C)NCC(=O)N2c3ccccc3Sc4c2cc(cc4)Cl)C C19855658
Cc1cccc(c1NC(=S)N(Cc2ccc(cc2)F)C3CC([NH2+]C(C3)(C)C)(C)C)C C06632500
CC(C)c1ccccc1NC(=S)N(Cc2cccs2)C3CC([NH2+]C(C3)(C)C)(C)C C06514926
CC1(CC(CC([NH2+]1)(C)C)N(Cc2cccs2)C(=S)Nc3ccc(cc3F)F)C C06828955
Cc1ccc(c(c1)Cl)NC(=S)N(Cc2cccs2)C3CC([NH2+]C(C3)(C)C)(C)C C59094465
Cc1cccc(c1NC(=S)N(Cc2ccc(cc2)F)C3CC([NH2+]C(C3)(C)C)(C)C)Cl C59094965
Cc1ccc(o1)CN(C2CC([NH2+]C(C2)(C)C)(C)C)C(=S)Nc3ccc(cc3)Cl C59097775
Cc1ccccc1CN(C2CC([NH2+]C(C2)(C)C)(C)C)C(=S)Nc3cccc(c3)Cl C59098342
Cc1ccccc1CN(C2CC([NH2+]C(C2)(C)C)(C)C)C(=S)Nc3ccc(cc3)Br C59107450
CC1(CC(CC([NH2+]1)(C)C)N(Cc2cccs2)C(=S)Nc3ccc(c(c3)Cl)F)C C59169284
Cc1ccc(c(c1)NC(=S)N(Cc2ccccc2C)C3CC([NH2+]C(C3)(C)C)(C)C)C C59169521
Cc1cccc(c1Cl)NC(=S)N(Cc2ccc(cc2)F)C3CC([NH2+]C(C3)(C)C)(C)C C59199677
Cc1ccccc1CN(C2CC([NH2+]C(C2)(C)C)(C)C)C(=S)Nc3ccccc3C(C)C C59199806
Cc1ccc(cc1)c2c-3cc(c(=O)[nH+]c3n([n-]2)c4ccccc4)C[NH2+]Cc5ccccc5 C26440810
c1cc(ccc1NC(=S)NCc2ccc3=[NH+][C@@H]4CCCCC4=c3c2)OC(F)(F)F C63663757
C[C@@H]1C(=c2cc(ccc2=[NH+]1)Cl)CCNC(=S)Nc3ccc(cc3)Br C63664034
CC(C)[C@H](C(=O)NCCC1=c2ccccc2=[NH+]C1)NC(=O)C34CC5CC(C3)CC(C5)C4 C63732948
c1ccc2=[NH+][C@H](C(=c2c1)NC(=O)c3ccc(cc3)Cl)C(=O)NCCC4=CCCCC4 C63752607
C[C@@H]1C(=CNN1c2ccccc2)C(=O)NC[C@@H](c3ccccc3)C4=c5ccccc5=[NH+]C4 C64170039
Cc1ccc(cc1)c2c3cc(c(=O)[nH]c3n(n2)c4ccccc4)C[NH2+]Cc5ccccc5 C26440810
COc1ccccc1C(=O)[C@@H]2[C@@H]3CCC[NH+]3[C@]4([C@]25c6ccccc6NC5=O)c7cc(ccc7NC4=O)F C09487518
CN(C)c1ccc(cc1)[C@@H](CNC(=O)C(=O)Nc2ccc(cc2)F)[NH+]3CCc4ccccc4C3 C10129668
C[C@@H]1CN(C[C@@H](O1)C)C(=O)c2cc(cc(c2)NC(=O)C)C[NH2+]CCC3=C(CCCC3(C)C)C C14998400
Cn1c(cc(n1)c2cccs2)[C@H]3C[NH+]4CC[C@H]3C[C@@H]4CNC(=S)Nc5cccc(c5)C#N C08636174
C[C@@H]1c2c(s/c(=N\C(=O)C[NH+](C)C)/[nH]2)C[C@]3([C@H]1[C@H]([C@@H](CC3)[C@H](C)C(=O)N4CCCC4)O)C C20504579
C[C@@H]1c2ccsc2CC[NH+]1CC(=O)Nc3c(c4c(s3)CCCC4)C(=O)NCCOC C21584756
CC[NH+]1CCC[C@@H]1CNC(=O)c2cccc(c2)NC(=O)N3CCSc4c3c(cc(n4)C)C C21880330
C[NH+](CCC(=O)Nc1c(c2c(s1)CCC2)C#N)CC(=O)Nc3ccccc3Br C23038708
c1ccc(c(c1)C[NH+]2CCC[C@H](C2)C(=O)Nc3ccccc3C(=O)NC[C@@H]4CCCO4)Cl C30942254
c1cc(cc(c1)[N+](=O)[O-])C[NH+]2CCC3(CC2)Nc4ccc(cc4C(=O)N3)I C34812263
COC(=O)[C@@H]1CC2=C3CC=CC=C3N=C2[C@@H]4N1[C@@H](C[C@@H](C4)[NH2+]CCO)c5ccc(c(c5)F)Cl C39560796
C[C@@H](c1ccccc1)NC(=O)[C@@H]2CN(CC23CC[NH2+]CC3)C(=O)[C@H](C(C)C)Oc4ccccc4 C39597032
CCOc1ccccc1C(=O)N2C[C@@H](C3(C2)CC[NH2+]CC3)C(=O)NCc4cc(cc(c4)F)C(F)(F)F C39600391
CCOc1ccccc1C(=O)N2C[C@H](C3(C2)CC[NH2+]CC3)C(=O)NCc4cc(cc(c4)F)C(F)(F)F C39600395
c1ccc(cc1)CO[C@@H]2CCC[C@H]2NC(=O)[C@H]3CN(CC34CC[NH2+]CC4)C(=O)c5cccc(c5F)Cl C39609053
Cc1ccccc1CC(=O)N2C[C@H](C3(C2)CC[NH2+]CC3)C(=O)N[C@@H]4CCC[C@H]4OCc5ccccc5 C39609131
c1cc(cc(c1)Cl)OCC(=O)N2C[C@H](C3(C2)CC[NH2+]CC3)C(=O)NCc4ccc(c(c4)Cl)F C39622941
COc1ccc(cc1C(F)(F)F)C(=O)N2C[C@@H](C3(C2)CC[NH2+]CC3)C(=O)NC4CCCCCC4 C39633633
C[C@@H]1CCC[C@@H]([C@@H]1C)NC(=O)[C@@H]2CN(CC23CC[NH2+]CC3)C(=O)c4ccc(c(c4)C(F)(F)F)OC C39637389
C[C@H]1CCC[C@@H]([C@@H]1C)NC(=O)[C@@H]2CN(CC23CC[NH2+]CC3)C(=O)c4ccc(c(c4)C(F)(F)F)OC C39637390
C[C@H]1CCC[C@H]([C@@H]1C)NC(=O)[C@@H]2CN(CC23CC[NH2+]CC3)C(=O)c4ccc(c(c4)C(F)(F)F)OC C39637392
Cc1ccc(cc1)[C@H](C)NC(=O)[C@@H]2CN(CC23CC[NH2+]CC3)C(=O)[C@@H](C)Oc4ccccc4 C39639303
Cc1ccc(cc1)[C@H](C)NC(=O)[C@@H]2CN(CC23CC[NH2+]CC3)C(=O)[C@H](C)Oc4ccccc4 C39639305
Cc1ccc(cc1)[C@H](C)NC(=O)[C@@H]2CN(CC23CC[NH2+]CC3)C(=O)c4cc(ccc4Br)OC C39639355
Cc1ccc(cc1)[C@H](C)NC(=O)[C@@H]2CN(CC23CC[NH2+]CC3)C(=O)c4ccc(c(c4)C(F)(F)F)OC C39639361
Cc1ccccc1CC(=O)N2C[C@@H](C3(C2)CC[NH2+]CC3)C(=O)NCc4ccc(cc4F)Br C39652572
Cc1ccc(cc1)O[C@H](C)CNC(=O)[C@@H]2CN(CC23CC[NH2+]CC3)C(=O)c4cccc(c4F)Cl C39666113
Cc1ccc(cc1)O[C@H](C)CNC(=O)[C@H]2CN(CC23CC[NH2+]CC3)C(=O)Cc4ccccc4C C39666292
Cc1ccc(cc1C(=O)N2C[C@@H](C3(C2)CC[NH2+]CC3)C(=O)NC[C@@H](C)Oc4ccccc4Cl)F C39666557
Cc1ccc(cc1C(=O)N2C[C@H](C3(C2)CC[NH2+]CC3)C(=O)NC[C@@H](C)Oc4ccccc4Cl)F C39666558
CCC(CC)CNC(=O)[C@H]1CN(CC12CC[NH2+]CC2)C(=O)c3cc(c(c(c3)Cl)OC)Cl C39666886
CC[C@@H](c1ccccc1)C(=O)N2C[C@@H](C3(C2)CC[NH2+]CC3)C(=O)NC[C@@H]4c5ccccc5CCO4 C39669092
CC1(CCCCC1)C(=O)N2C[C@H](C3(C2)CC[NH2+]CC3)C(=O)NCc4cccc(c4)OC(F)F C39678489
c1cc(cc(c1)OC(F)F)CNC(=O)[C@@H]2CN(CC23CC[NH2+]CC3)C(=O)c4cccc(c4Cl)Cl C39678496
CC[C@H](C)CC(=O)N1C[C@H](C2(C1)CC[NH2+]CC2)C(=O)NCCc3ccccc3Br C39683758
CC[C@@H](c1ccccc1)C(=O)N2C[C@H](C3(C2)CC[NH2+]CC3)C(=O)NCc4ccc(cc4)n5cccc5 C39690225
Cc1ccccc1CCNC(=O)[C@H]2CN(CC23CC[NH2+]CC3)C(=O)COc4cccc(c4)Cl C39691177
Cc1cc(cc(c1)CNC(=O)[C@H]2CN(CC23CC[NH2+]CC3)C(=O)c4ccc(c(c4)F)C(F)(F)F)C C39694751
Cn1c(cc(n1)c2cccs2)[C@H]3C[NH+]4CC[C@@H]3C[C@@H]4CNC(=S)Nc5cccc(c5)C#N C43525770
C[C@H]1CCc2c(sc3c2c(=O)[nH]c(n3)CCC(=O)NCc4ccc(cc4)C[NH+]5CCCC5)C1 C13027884
C[C@@H]1C[C@H](C[NH+](C1)Cc2ccccc2CNC(=O)c3cccc(c3)NC(=O)c4cccnc4)C C59286633
c1ccc(cc1)CN2C(=O)[C@@H]3[C@H](N[C@@]4([C@@H]3C2=O)c5cccc(c5NC4=O)Cl)CC6=c7ccccc7=[NH+]C6 C63376034
c1ccc(cc1)CN2C(=O)[C@@H]3[C@H](N[C@]4([C@@H]3C2=O)c5cccc(c5NC4=O)Cl)CC6=c7ccccc7=[NH+]C6 C63376035
c1ccc(cc1)CN2C(=O)[C@@H]3[C@@H](N[C@@]4([C@@H]3C2=O)c5cccc(c5NC4=O)Cl)CC6=c7ccccc7=[NH+]C6 C63376036
c1ccc(cc1)N2C(=O)[C@@H]3[C@H](N[C@]4([C@@H]3C2=O)c5ccccc5NC4=O)CC6=c7ccccc7=[NH+]C6 C63384540
c1ccc(c(c1)Cn2c(=O)c3ccc(cc3[nH]c2=O)[C@H]4[NH+]=C(NO4)c5cccc(c5)Cl)F C64392074
Cc1ccc(cc1)C2=[NH+][C@H](ON2)c3ccc4c(c3)[nH]c(=O)n(c4=O)Cc5ccccc5Cl C64392161
Cc1ccc2=[NH+]CC(=c2c1)CCNC(=O)[C@H]3CCCN(C3)[C@@H]4c5cccn5-c6cccnc6N4 C64502401
COc1ccc(cc1)[C@@H]2N[C@H](ON2)CC3CCN(CC3)C(=O)[C@@H]4C=c5cc(ccc5=[NH+]4)Cl C64610970
COc1cccc(c1OC)C(=O)N2CC[C@@]3(C2)/C(=[NH+]/C4CCCC4)/Nc5ccccc5CN3 C65265883
CC(C)Nc1c2c(ncn1)SC3=C(CC(CC3=N2)(C)C)[NH2+]Cc4ccccc4 C04843926
Cc1ccc(cc1)C[NH+]2[C@H]3CCC[C@@H]2CC(C3)NC(=S)Nc4ccc(cc4)F C04887997
c1cc(c(cc1Cl)Cl)OC[C@H](C[NH2+]CCC23CC4CC(C2)CC(C4)C3)O C06638123
CC[NH+](CC(=O)Nc1c(cc(cc1Cl)Cl)Cl)CC(=O)NC(C)(C)C C07684630
C[C@@H](C(=O)Nc1ccccc1C(F)(F)F)[NH2+]C(c2ccccc2)c3ccccc3 C08319952
CC(C)c1ccc(cc1)N[C@@H]2CCC[NH+](C2)Cc3ccc(cc3)N4CCNC4=O C12301849
Cc1cccc([nH+]1)N[C@H](c2ccc(cc2)OCC=C)c3ccc4cccnc4c3O C05799005
CC(C)(C)C[NH+]1CCNC(=O)[C@@H]1CC(=O)NC(c2ccccc2)c3ccccc3 C15065211
CC(=O)c1ccccc1NC(=O)CNc2ccccc2C[NH+](C)C3CCCCC3 C15125731
Cc1ccc(o1)CN(C2CC([NH2+]C(C2)(C)C)(C)C)C(=S)Nc3ccc(cc3)F C20407401
CC1(CC(CC([NH2+]1)(C)C)NC(=S)N(C[C@@H]2CCC=CC2)C[C@@H]3CCCO3)C C20568243
c1ccc2c(c1)[nH]c([nH+]2)N3CCC[C@H](C3)C(=O)NCCCSC4CCCCC4 C21159178
c1c(cc(c2c1c(cc(n2)C(F)(F)F)[C@@H]([C@@H]3CCCC[NH2+]3)O)C(F)(F)F)Cl C32099679
c1ccc(cc1)[C@@H]2C[C@H]2C(=O)NCCCCNc3cc[nH+]c4c3ccc(c4)Cl C35190673
CCOc1cc(cc(c1OCc2ccc(s2)Br)Br)C[NH3+] C37712063
C[C@@H](c1cccc(c1)Br)[NH2+]CC(=O)Nc2ccc(cc2)Br C38012575
c1cc(cc(c1)Br)NC(=O)C[NH2+]Cc2cc(ccc2Br)F C38039394
Cc1cc(c(s1)NC(=O)c2ccco2)[C@H](c3ccc(cc3)F)Nc4cccc[nH+]4 C38546963
CCOC(=O)[C@@H]1C(=c2ccccc2=[NH+]1)NC(=S)Nc3ccc(c(c3)Cl)Cl C39360930
CCCc1ccc(cc1)[C@@H](C[NH2+]Cc2ccccc2)N3CCN[C@@H](C3)Br C39533023
c1ccc(cc1)CNC[C@@H](c2ccc(cc2)c3ccccc3)[NH+]4CCN[C@@H](C4)Cl C39533771
Cc1cccc(c1)NC(=O)/C(=C/C2=c3ccccc3=[NH+]C2)/NC(=O)c4ccccc4 C39702837
C[C@@H](c1ccc(cc1)Br)NC(=O)C[NH2+][C@@H](c2cccs2)C(C)(C)C C40155746
C[C@H](c1ccc(cc1)Br)NC(=O)C[NH2+][C@@H](c2cccs2)C(C)(C)C C40155747
CC(C)(CO)[NH2+]Cc1cc(ccc1OCc2cccc(c2)Cl)Br C40739847
C[C@H](C[NH2+]Cc1cc(ccc1OCc2ccc(cc2Cl)F)Br)O C40744038
CCOc1c(cc(cc1Br)C[NH2+][C@H](CC(C)C)CO)Br C40775777
CCOc1c(cc(cc1Br)Br)C[NH2+][C@H](CC(C)C)CO C40775803
C[NH+](C)[C@H]1CCCC[C@@H]1NC(=S)Nc2cc(cc(c2)C(F)(F)F)C(F)(F)F C43220841
C[C@@H](CNC(=O)[C@@H]1CSC[C@@H]([NH2+]1)c2ccc(cc2)C(F)(F)F)c3ccccc3 C44163661
c1cc(cc(c1)C(F)(F)F)CNC(=O)[C@@H]2CSC[C@H]([NH2+]2)c3ccc(cc3)C(F)(F)F C44166303
c1cc(ccc1c2cs/c(=N\C(=O)C[NH2+]C3CCCCC3)/[nH]2)Br C50107285
Cc1c(cn[nH]1)CCC[NH2+][C@@H](C)c2ccc(cc2Br)Br C50182720
Cc1ccc(cc1NC(=O)[C@@H](C)[NH+](C)CC(=O)Nc2cccc(c2)Cl)Cl C29862814
Cc1ccc(cc1)NC(=S)N(Cc2ccccc2C)C3CC([NH2+]C(C3)(C)C)(C)C C06573519
Cc1ccccc1CN(C2CC([NH2+]C(C2)(C)C)(C)C)C(=S)Nc3ccccc3C C06632599
CCN(CC)c1ccc2cc(/c(=[NH+]/c3cccc(c3)OCC)/oc2c1)C(=S)N C59171163
CC[C@@H]1NN=C(S1)NC(=O)CCC2=c3cc(ccc3=[NH+][C@@H]2c4cccs4)C C63204731
CC[C@@H]1NN=C(S1)NC(=O)CCC2=c3cc(ccc3=[NH+][C@H]2c4cccs4)C C63204735
c1cc(ccc1NC(=S)NCc2ccc3=[NH+][C@H]4CCCCC4=c3c2)Br C63663746
c1cc(ccc1C(F)(F)F)NC(=S)NCc2ccc3=[NH+][C@@H]4CCCCC4=c3c2 C63663751
C[C@H]1C(=c2cc(ccc2=[NH+]1)F)CCNC(=S)Nc3ccc(cc3)Br C63663926
Cc1ccc2=[NH+][C@H](C(=c2c1)CCNC(=S)Nc3ccc(cc3)Br)C C63664115
Cc1cccc(c1)NC(=O)c2ccccc2NC(=O)CCC3=c4ccccc4=[NH+]C3 C63831418
C[C@@H](c1ccc2c(c1)CC(=O)N2)[NH2+]Cc3ccc(cc3)Oc4cc(cc(c4)F)F C65932949
CC[NH+]1CCN(CC1)[C@@H](c2cccs2)[C@H](C)/[NH+]=C(/NC3CCCCC3)\[S-] C22785100
C[C@H](C(=O)Nc1ccccc1C(C)C)[NH2+]CC2(CCOCC2)c3ccc(cc3)F C66390468
C[C@H](CC(=O)NC[C@@H](c1ccccc1Cl)[NH+](C)C)NC(=O)C2CCCCC2 C66593369
C[C@@H](CC(=O)NC[C@H](c1ccccc1Cl)[NH+](C)C)NC(=O)C2CCCCC2 C66593370
Cc1cc(c(c(c1)Cl)NC(=O)C[NH+](C)CC(=O)Nc2cc(cc(c2)F)F)C C66844613
CC[NH+]1CCc2c(sc(c2CNC(=O)Nc3ccccc3Br)n4cccc4)C1 C09151115
Cc1ccc(c(c1)C)SCc2cccc(c2)C(=O)Nc3cccc(c3)S(=O)(=O)NC4=[NH+]CCC4 C09497971
c1cc[nH+]c(c1)NCC(=O)Sc2cccc3c2cccc3NC(=O)CSc4ccccn4 C09849676
Cc1ccc(cc1Cl)NC(=O)C(=O)NC[C@@H](c2ccc(cc2)N(C)C)[NH+]3CCc4ccccc4C3 C10129873
Cc1ccc(cc1Cl)NC(=O)C(=O)NC[C@H](c2ccc(cc2)N(C)C)[NH+]3CCc4ccccc4C3 C10129877
Cc1c(sc2c1c(nc(n2)C[NH2+]Cc3cccc(c3)OC)NCc4cccc(c4)OC)C C02661614
CC[NH+](CC)CCN(Cc1cc2c(cc(cc2[nH]c1=O)C)C)C(=O)NCc3ccccc3 C12704964
CC[NH+](CC)CCCN(Cc1cc2c(cc(cc2[nH]c1=O)C)C)C(=O)Nc3ccccc3 C12704975
c1ccc(cc1)NC(=O)C[NH+]2CCC(CC2)NC(=O)CCc3ccc(o3)c4ccccc4F C12825723
c1cc(cc(c1)C(F)(F)F)C[NH2+]CC[C@@H]2CCC(=O)N2CCc3[nH]c4ccc(cc4n3)Cl C11789816
c1cc(cc(c1)C(F)(F)F)C[NH2+]CC[C@H]2CCC(=O)N2CCc3[nH]c4ccc(cc4n3)Cl C11789817
CC(C)OCCC[NH2+][C@@H]1CCc2c(sc3c2c(=O)n(cn3)CCc4c[nH]c5c4cccc5)C1 C15007705
CC(C)OCCC[NH2+][C@H]1CCc2c(sc3c2c(=O)n(cn3)CCc4c[nH]c5c4cccc5)C1 C15007708
C[NH+](CC(=O)Nc1ccc(c(c1)C(F)(F)F)Cl)CC(=O)Nc2ccc(cc2F)F C15351860
CCC[NH+](CCC)CCNC(=O)c1ccc2c(c1)NC(=O)/C(=C\c3cccc(c3)C)/S2 C20355280
CC1=C(C(CCC1)(C)C)CC[NH2+][C@H]2C[C@H](N(C2)C3Cc4ccccc4C3)C(=O)NCCOC C20599977
Cc1ccc(cc1)NC(=O)CN(C)C(=O)CNc2ccccc2C[NH+](C)C3CCCCC3 C21698915
CC(C)[C@@H](C(=O)NC[C@H](c1cccc(c1)F)[NH+](C)C)NC(=O)c2ccc(cc2Cl)Cl C22381738
CC(C)[C@H](C(=O)NC[C@@H](c1cccc(c1)F)[NH+](C)C)NC(=O)c2ccc(cc2Cl)Cl C22381743
CC(C)[C@@H](C(=O)NC[C@@H](c1cccc(c1)F)[NH+](C)C)NC(=O)c2ccc(cc2Cl)Cl C22381748
Cc1c(c(n(n1)Cc2ccccc2)C)CNC(=O)C[NH2+]C(c3ccccc3)c4ccccc4 C24764626
C[C@H](c1ccc2c(c1)CCCC2)NC(=O)C[NH+](Cc3ccc(cc3)C(=O)NC4CC4)C5CC5 C25185322
CCc1cccc(c1NC(=O)C[NH+](CC)CC(=O)Nc2c(cccc2Cl)Cl)CC C27563225
CC(C)[C@H](C(=O)NCc1ccccc1c2ccc(cc2)C[NH+](C)C)NC(=O)c3ccccc3F C31077477
C[NH+](CC(=O)Nc1ccccc1SCC=C)CC(=O)Nc2ccccc2Br C31205887
C=CCC[C@@H](C[NH+](Cc1ccccc1)Cc2[nH]c(=O)c3c4c(sc3n2)CCCCC4)O C35781269
C=CCC[C@H](C[NH+](Cc1ccccc1)Cc2[nH]c(=O)c3c4c(sc3n2)CCCCC4)O C35781271
c1ccc(cc1)C[C@H](C[NH+](Cc2[nH]c(=O)c3c4c(sc3n2)CCC4)C5CCCCC5)O C36159082
CCOC[C@@H](C[NH+](Cc1[nH]c(=O)c2c(csc2n1)c3ccccc3C)C4CCCCC4)O C36205793
CCOC[C@H](C[NH+](Cc1[nH]c(=O)c2c(csc2n1)c3ccccc3C)C4CCCCC4)O C36205796
Cc1ccc(c(c1)C)c2csc3c2c(=O)[nH]c(n3)C[NH+](C[C@@H](COC(C)(C)C)O)C(C)C C36206455
Cc1ccc(c(c1)C)c2csc3c2c(=O)[nH]c(n3)C[NH+](C[C@H](COC(C)(C)C)O)C(C)C C36206456
CC(C)NC(=O)c1ccccc1NC(=O)C2CC[NH+](CC2)Cc3c(cccc3Cl)Cl C38854386
C=CCNC(=O)c1ccccc1NC(=O)[C@@H]2CCC[NH+](C2)Cc3ccc(c(c3)Cl)Cl C38855736
C=CCNC(=O)c1ccccc1NC(=O)C2CC[NH+](CC2)Cc3ccc(cc3Cl)Cl C38855765
c1ccc(c(c1)C(=O)NCc2ccco2)NC(=O)C3CC[NH+](CC3)Cc4c(cccc4Cl)Cl C38855884
CCCCCCC(=O)N1C[C@@H](C2(C1)CC[NH2+]CC2)C(=O)NCCc3ccccc3Br C39683721
c1ccc(c(c1)C(=O)NCc2ccco2)NC(=O)[C@@H]3CCC[NH+](C3)Cc4c(cccc4Cl)Cl C44786817
c1ccc(c(c1)C(=O)NCc2ccco2)NC(=O)[C@H]3CCC[NH+](C3)Cc4c(cccc4Cl)Cl C44786818
C[C@H](c1ccc(cc1Cl)Cl)[NH2+][C@H](C)C(=O)Nc2ccc(c(c2)S(=O)(=O)N(C)C)Cl C45557395
C[NH+](Cc1ccccc1NC(=O)CCCNC(=O)c2ccc(cc2F)F)C3CCCCC3 C46539188
CC[NH+](CC)[C@@H](C)CNC(=O)Nc1cc(ccc1I)Br C49030540
CC[NH+](CC)[C@H](C)CNC(=O)Nc1cc(ccc1I)Br C49030543
CC[NH+](Cc1[nH]c(=O)c2ccc(cc2n1)Cl)CC(=O)Nc3cc(cc(c3)Cl)Cl C13072152
c1cc(cc(c1)NC(=O)CCCc2cccs2)C(=O)NCC3(CCCC3)[NH+]4CCSCC4 C59894356
c1ccc(cc1)[C@@H](CNC(=O)c2ccc3c(c2)NC(=O)CCS3)C4=c5ccccc5=[NH+]C4 C63908404
c1ccc(cc1)[C@H]2C(=c3ccccc3=[NH+]2)[C@@H](CNC(=O)CCN4CNC=N4)c5ccccc5 C64009155
c1ccc(cc1)[C@@H]2C(=c3ccccc3=[NH+]2)[C@H](CNC(=O)CCN4CNC=N4)c5ccccc5 C64009156
c1ccc(cc1)[C@H]2C(=c3ccccc3=[NH+]2)[C@H](CNC(=O)CCN4CNC=N4)c5ccccc5 C64009157
Cc1ccccc1CNC2=[NH+]CCNC23CCN(CC3)S(=O)(=O)c4ccc(cc4)C(C)C C65074844
c1cc(c(cc1CSc2nnc(s2)N)Cl)Cl C00153679
c1cc(c(cc1Cl)NC(=O)N/C=C/c2ccsc2)F C00116385
CC[C@@H]1CN(c2cc(ccc2O1)N)Cc3cccc(c3)Cl C19759269
CC[C@H]1CN(c2cc(ccc2O1)N)Cc3cccc(c3)Cl C19759272
Cc1ccc(cc1)CNC(=O)[C@@H]2C[C@@H](Nc3c2cccc3)C C22289257
C[C@H](c1ccccc1Cl)NC(=O)c2ccc3cc[nH]c3c2 C32477047
CC(C)COc1c2cc(ccc2ncc1N)Br C36813266
Cc1ccc(c(c1)C)CNc2cc3c(cc2Cl)NC(=O)C3 C36990650
C[C@H](c1ccccc1F)Nc2cc3c(cc2Cl)NC(=O)C3 C36990772
C[C@@H](c1ccc(cc1)F)Nc2cc3c(cc2Cl)NC(=O)C3 C36990774
C[C@@H](c1cccc(c1)F)Nc2cc3c(cc2Cl)NC(=O)C3 C36990821
Cc1cccn2c1nc(c2)CSc3ccc(cc3N)Cl C37037310
c1cc(c(cc1Cl)N)SCc2c(snn2)Cl C37037331
Cc1ccc(cc1)[C@H](C)Nc2ccc3c(c2)NC(=O)CS3 C37073086
c1cc(c(c(c1)Cl)CNc2ccc3c(c2)CCC(=O)N3)F C37124124
Cc1ccc(c(c1)N)SCc2cn3cc(ccc3n2)Cl C37192736
Cc1cc(ccc1SCc2cn3cc(ccc3n2)Cl)N C37193389
c1cc(c(c(c1)Cl)SCc2c(snn2)Cl)N C37203960
c1ccc2c(c1)c(ncn2)SCc3ccc(c(c3)N)Cl C37715904
c1cc(c(nc1)Oc2ccc(c(c2)Cl)Cl)C(=S)N C38001434
c1ccc2c(c1)[C@](CCO2)(CO)Nc3ccccc3Cl C38113306
c1cc(c(cc1NC(=O)NCc2ccsc2)Cl)Cl C38586764
Cc1cccc(c1NC(=O)N[C@H](C)c2cccc(c2)Cl)C C40099268
CCN(c1c(cc(cn1)Br)N)C2CCCCC2 C40713518
C[C@@H](c1cccc(c1)N)Oc2ccc(c3c2nccc3)Cl C40908398
CC(C)Cc1cc(n(n1)c2cccc(c2)Br)N C41483893
C[C@H](C(C)(C)C)N(C)C(=O)c1cc(c(c(c1)Cl)Cl)N C42271117
c1cc(c(cc1F)NC(=O)NCc2ccc(s2)Cl)F C43234367
c1cc(c(c(c1)Cl)Cl)NC(=O)NCc2ccsc2 C43263442
Cc1ccsc1CNC(=O)Nc2ccc(cc2F)Cl C43275135
C[C@H]1CCCC[C@H]1N(C)c2c(cc3c(n2)CCC3)C(=S)N C43409031
Cc1c(c(n(n1)[C@@H](C)c2ccc(cc2)C(F)(F)F)N)Cl C43667787
CN(Cc1ccc(s1)Cl)c2ccc(c3c2cccn3)N C48971527
CN(Cc1ccc(s1)Cl)c2ccc3c(c2N)cccn3 C48971544
c1cc(c(c(c1NC(=O)NC[C@@H]2CCC=CC2)F)F)F C49299724
Cc1ccc(s1)[C@H](C)NC(=O)Nc2cccc(c2F)F C49414655
C[C@H](c1cccs1)N(C)c2ccc3c(c2N)cccn3 C49727141
Cc1c(cccc1F)NC(=O)c2cc(ccc2NC)Cl C50774615
c1cc(ncc1COc2cc(c(cc2Cl)Cl)Cl)N C50831787
c1cc(ncc1COc2c(cc(cc2Cl)Cl)Cl)N C50832099
c1cc(c(cc1Cl)SCc2c(snn2)N)Cl C50833964
CCc1nc2cc(ccc2n1[C@H](C)c3ccc(cc3)Cl)N C52854404
Cc1ccc(s1)[C@H](C)NC(=O)Nc2c(cc(cc2C)C)C C54349447
Cc1c2c(cc(c1Cl)[C@H](CC(C)C)O)C(C(=O)N2)(C)C C58111754
C[C@H](c1ccc(cc1)Cl)NC(=O)Nc2cccc(c2)C#C C58886501
C[C@@H](c1ccsc1)n2c3ccc(cc3nc2C(C)(C)C)N C61367239
c1cnc(cc1Oc2cc(cc(c2)Cl)Cl)C(=S)N C61813529
Cc1cc(cc(c1)C(=O)N(C)c2cccc(c2)C(=S)N)C C61950725
Cc1ccc(c(c1)NC(=O)N[C@H]2C[C@H]2c3cccc(c3)F)F C65357546
C[C@H]1CCc2c(csc2C1)C(=O)NNc3ccc(cc3)F C66282033
Cc1c(cccc1Cl)NC(=S)NC2CCCCCC2 C00306818
C[C@H]1Cc2c(ccc(c2S1)Nc3ccccc3)NC(C)C C06545554
Cc1ccc(c(c1)NC(=S)N[C@H]2CCCC[C@@H]2C)C C07522030
Cc1ccc(cc1)NC(=S)NC2CCCCCCC2 C07529101
Cc1cc(cc(c1)/N=C(\N)/SCc2ccccc2)C C07665361
Cc1cccc(c1)/N=C(\N)/SCc2cc(ccc2C)C C07666488
Cc1ccc(c(c1)C)NC(=S)N[C@H]2CCCC[C@H]2C C13822262
CCCSc1nc(c(s1)N)c2cccc(c2)Cl C19723663
CC(C)CSc1nc(c(s1)N)c2cccc(c2)Cl C19723666
CC(=C)CSc1nc(c(s1)N)c2cccc(c2)Cl C19723671
Cc1ccc(cc1)C[NH2+]Cc2cc(cc(c2[O-])Cl)Cl C19962605
c1cc(ccc1CNc2ccc3c(c2)cc[nH]3)C(F)(F)F C20132382
C[C@H](c1ccc(cc1)SC)Nc2ccc3c(c2)cc[nH]3 C20132824
c1ccc2c(c1)CCCN2CCCc3ccccc3N C20192149
C[C@H]1C[C@@H](CC(C1)(C)C)Oc2ccc(cc2N)C(F)(F)F C20506984
Cc1ccc(cc1Cl)NC[C@H](c2cccc(c2)Cl)O C32160118
Cc1c(cccc1Cl)NC[C@@H](c2ccc(cc2)Cl)O C32160124
Cc1c(cccc1N)CO[C@H]2C[C@H](CC[C@@H]2C(C)C)C C35649408
C1CCCC(CCC1)NC(=S)N[C@@H]2C[C@@H]3CC[C@H]2C3 C36435330
CC(C)[C@@H](c1cccs1)Nc2ccc3c(c2)cc[nH]3 C37230526
Cc1c2ccccc2sc1[C@H](C)Nc3ccccc3CO C37317094
c1ccc(c(c1)NC(=S)NC2CCCCCC2)Cl C00612765
CC(C)c1ccccc1NCC2(CCCCCC2)O C37876175
CC[C@H](C)c1ccccc1Oc2c(cc(cc2F)N)F C38040288
Cc1ccc(cc1)N[C@H](CO)c2cccc(c2Cl)Cl C38112373
Cc1cccc(c1)N[C@@](C)(CO)c2cc(ccc2C)C C38115129
Cc1cccc(c1)N[C@@H](CO)c2c(cccc2Cl)Cl C38115256
c1cc(ccc1N[C@@H](CO)[C@@H]2CCC=CC2)Br C38118122
c1cc(cc(c1)Br)N[C@H](CO)[C@H]2CCC=CC2 C38118433
Cc1ccc(c(c1)[C@](C)(CO)Nc2ccc(cc2)Cl)C C38119414
Cc1cc(ccc1C(C)C)O[C@@H](C)c2cccc(c2)N C40908352
C[C@H](c1cccc(c1)N)Oc2ccc(cc2)C(C)(C)C C40908355
CC[NH2+][C@]1(CCCC[C@@H]1C(C)(C)C)c2nc(cs2)C C41189267
C[C@@H]1CC[C@H]([C@@H](C1)O[C@@H](C)c2cccc(c2)N)C(C)C C42288366
C[C@@]12CCCC([C@@H]1CC[C@]([C@@H]2CC(C)(C)O)(C)O)(C)C C12384486
CC(C)c1cc(c(c(c1)C(C)C)[S@@](=O)N)C(C)C C44139411
Cc1ccccc1NC[C@H](c2c(c(cc(c2C)C)C)C)O C49880980
Cc1ccc(cc1)NC[C@H](c2c(c(cc(c2C)C)C)C)O C49880984
Cc1ccc(cc1)[C@@H](CNc2cccc(c2Cl)Cl)O C49897992
Cc1cc(cc(c1)NC[C@@H](c2c(c(cc(c2C)C)C)C)O)C C49903111
Cc1cccc(c1C)NC[C@@H](c2c(c(cc(c2C)C)C)C)O C49903115
CCN(c1ccccc1F)c2cc(ccc2C(=S)N)C C51597642
c1cc(c(cc1F)Oc2ccc(cc2Cl)Cl)N C52122244
C[C@H](c1ccccc1)Oc2cccc(c2C(=S)N)Cl C52908254
c1ccc(c(c1)CCOc2cc(ccc2Cl)Cl)N C52918884
Cc1ccc(cc1)NC2(CCC(CC2)C(C)C)CO C54557649
Cc1ccc(c(c1)C)CNc2ccc(cc2C)[NH+](C)C C57667828
Cc1ccc(cc1F)NC(=S)NC2CCCCCCC2 C07351299
CCc1ccc(s1)COc2cc(c(cc2C)N)C C62997741
c1cc(ccc1C/[NH+]=C(/NC2CCCCCC2)\[S-])F C13519638
c1cc(cc(c1)Br)[C@@H]2C3=C(CCCC3)OC(=C2C#N)N C02745552
c1cc(c(c(c1)Cl)[C@H]2Nc3c(c4c(s3)CCC4)C(=O)N2)Cl C03240153
c1cc(c(cc1Cl)Cl)C2(CCOCC2)c3csc(n3)N C11884855
c1ccc2c(c1)/C(=C\c3c[nH]c4c3cc(cc4)Br)/C(=O)N2 C12628969
C[C@@H]1CCc2c(c3cc(ccc3[nH]2)C(=O)Nc4ccc(cc4F)F)C1 C15564144
c1ccc(c(c1)[C@H]2Nc3c(c4c(s3)CCCC4)C(=O)N2)Cl C00565655
c1cc(ccc1N/C=C/2\C(=O)Nc3ccc(cc3S2)Cl)Cl C01387285
Cc1ccc(s1)[C@@H]2Nc3c(c4c(s3)C[C@@H](CC4)C)C(=N2)O C06450186
CC1(CN(c2ccc(cc2O1)N)Cc3ccc(c(c3)Cl)Cl)C C19759574
c1cc(c(cc1Br)F)Oc2ccc3c(c2N)ncs3 C35344942
Cc1c(c2c(nc(nc2s1)Cl)N)c3ccc(cc3)Cl C36277128
c1cc(ccc1c2c(n3c4c(sc3n2)CCCC4)N)Cl C36290547
c1cc(c(cc1Cl)Cl)[C@@H]2C3=C(C4CC[NH+]3CC4)N=C(N2)[S-] C36589803
Cc1ccc(s1)c2c(c(n(n2)C)N)c3c(cccc3Cl)Cl C36937476
Cc1ccc(s1)c2c(c(n(n2)C)N)c3ccc(cc3Cl)Cl C37351872
c1cc2c(cc1c3[nH]c4cc(ccc4n3)Br)CCCN2 C37441158
c1cc(sc1c2c3c(nc(c2C#N)N)CCCC3)Br C20480053
CC(C)c1ccc(cc1)[C@H]2C3=C(CC(CC3=O)(C)C)NC(=S)N2 C02601635
Cc1ccc(c(c1Cl)NC(=O)c2ccc(s2)C#CCO)Cl C40232547
c1cc(c(cc1[C@H](c2cc3c(cc2Cl)NC(=O)C3)O)Cl)Cl C40262693
c1c(cc(cc1Cl)Cl)[C@H](c2cc3c(cc2Cl)NC(=O)C3)O C40262775
c1cc2c(cc1[C@H](c3ccc(cc3Cl)F)Cl)[nH]c(=O)[nH]2 C40270245
c1cc(c(c(c1)Cl)[C@@H](c2ccc3c(c2)[nH]c(=O)[nH]3)Cl)Cl C40270300
c1cc2c(cc1[C@@H](c3cc(cc(c3)Cl)Cl)Cl)[nH]c(=O)[nH]2 C40270336
c1ccc2c(c1)C[C@H](N2)C(=O)Nc3cc(c(cc3Cl)Cl)Cl C40458103
c1cc(c(cc1Oc2c(cc(cn2)Br)N)Cl)Cl C40713995
C[C@@H]1CC[C@]2([C@@H](C1)[C@]3(CC[C@H](C[C@@H]3C4(O2)CCC(CC4)C)C)O)O C04125126
Cc1cc(cc(c1NC(=O)NC2CCCC2)Cl)Br C48096247
c1cc(ccc1Cn2c3ccc(cc3nc2N)Cl)Br C48114135
Cc1cc(cc(c1NC(=O)N[C@H]2CCCC[C@@H]2C)C)Br C48488362
Cc1cc(cc(c1NC(=O)N[C@H]2CCCC[C@H]2C)C)Br C48488368
Cc1cc(cc(c1NC(=O)N[C@@H]2CCC[C@@H](C2)C)C)Br C49263328
Cc1cc(cc(c1NC(=O)N[C@H]2CCC[C@H](C2)C)C)Br C49263337
CN(c1ccccc1N)C(=O)c2ccc(cc2Cl)Br C50014749
C[C@@H]1CCc2c(sc3c2C(=O)N[C@@H](N3)c4ccc(cc4)Cl)C1 C04525561
c1c(cc(cc1F)F)c2nc(c3c4c(sc3n2)CCC4)N C50841314
c1ccc(c(c1)N/C=C/2\C(=O)Nc3ccc(cc3S2)Cl)Cl C01387272
c1cc2c(cc1N)N(CCC2)C(=O)c3ccc(cc3Cl)Cl C51296271
c1cc2c(cc1N)N(CCC2)C(=O)c3cc(ccc3Cl)Cl C51296341
c1ccc(cc1)[C@H](c2cc3c(cc2Br)[nH]c(=O)[nH]3)Cl C52095054
CC(C)(C#Cc1ccc(cc1)c2[nH]c3ccc(cc3n2)Cl)O C55576406
c1cc(ccc1[C@H]2Nc3c(c4c(s3)CCCC4)C(=O)N2)Cl C02603824
Cc1cccc2c1NC(=O)[C@@H]2Nc3c(cc(cc3Cl)Cl)Cl C40453553
Cc1ccc(c(c1)C)N[C@@H]2c3cccc(c3NC2=O)Br C42079886
Cc1cccc(c1)N[C@@H]2c3cc(cc(c3NC2=O)C)Br C42117133
Cc1ccc2c(c1)[C@H](C(=O)N2)Nc3cc(c(cc3Cl)Cl)Cl C21806148
Cc1c(c(n(n1)C2c3ccccc3-c4c2cccc4)N)Br C43668326
C[C@@H]1CCc2c(sc3c2C(=O)N[C@@H](N3)c4ccccc4F)C1 C02492882
C[C@@H]1CCc2c(sc3c2C(=O)N[C@@H](N3)c4ccccc4Cl)C1 C02492889
Cc1ccc2c(c1)[C@@H](C(=O)N2)Nc3cc(c(cc3Cl)Cl)Cl C21806148
c1ccc(cc1)C(CC#CC[NH+]2CCCC[C@H]2c3cccnc3)(c4ccccc4)O C02101524
CC(C)[NH2+]CC(=O)N1c2ccccc2-n3cccc3[C@@H]1c4ccc(cc4)Cl C06669119
c1cc(cc(c1)C(F)(F)F)C[NH2+]CC[C@H]2CCC(=O)N2Cc3ccc(s3)Cl C12326702
c1ccc(c(c1)C[NH+]2CCC[C@H](C2)CNC(=O)C3(CC3)c4ccc(cc4)Cl)F C12704244
Cc1c(cnn1c2ccc(cc2F)F)[C@@H](C)[NH2+]Cc3ccc(c(c3)F)Cl C12748023
Cc1c(cnn1c2ccc(cc2F)F)[C@H](C)[NH2+]Cc3ccc(c(c3)F)Cl C12748027
c1ccc2c(c1)CC(C2)[NH+]3CCC4(CC3)C[C@H]4C(=O)NCCC5=CCCCC5 C14982775
Cc1ccc(c(c1)NC(=O)[C@@H](C)[NH+](C)Cc2ccc(s2)Br)C C15109132
C[NH+](Cc1ccc(s1)Br)CC(=O)Nc2ccccc2Br C18939819
C[NH+](C)[C@@H](CNC(=O)c1ccccc1SCc2cccs2)c3ccccc3 C21869819
C[C@@H](C(=O)Nc1ccccc1C(F)(F)F)[NH+](C)Cc2ccccc2C(F)(F)F C25532890
C[NH2+]Cc1cc2ccccc2nc1Oc3cccc(c3)I C34663746
CCOc1c(cc(cc1Br)Br)C[NH2+]C[C@@H](C(C)C)N(C)C C35258471
CCOc1c(cc(cc1Br)C[NH2+]C[C@H](C(C)C)N(C)C)Br C35258488
CC1CC[NH+](CC1)[C@H](CNC(=O)c2ccc(cc2Cl)F)c3cccs3 C36310384
CCC[NH2+]CCCOc1c(cc(c2c1nccc2)Cl)I C36330790
C[C@@H](c1cccc(c1)OC(F)F)[NH2+]Cc2ccc(o2)I C37274264
Cc1cc(ccc1N[C@H](c2cccs2)c3[nH+]ccn3C)I C37297587
C[C@@H]1CCCC[C@H]1[NH+](C)C2CCN(CC2)C(=S)Nc3cccc(c3)SC C03058448
c1ccc(c(c1)C[NH+]2CCC[C@@H](C2)C(=O)NCCSCc3ccccc3Cl)F C38837419
c1ccc(c(c1)CSCCNC(=O)[C@@H]2CCC[NH+](C2)Cc3ccc(cc3)F)Cl C38837426
c1ccc(c(c1)C[NH+]2CCC[C@@H](C2)C(=O)NCCSCc3cccc(c3)Cl)F C38848486
Cc1ccccc1C[NH+]2CCC[C@@H](C2)C(=O)NCCSCc3ccccc3C C38852936
Cc1cccc(c1NC(=O)[C@H]2CCC[NH+](C2)Cc3c(cccc3Cl)F)C(C)C C38859929
c1ccc(c(c1)CSCCNC(=O)C2CC[NH+](CC2)Cc3cccc(c3)Cl)F C39766532
c1ccc(c(c1)[C@@H]2c3cccn3CC[NH+]2CC(=O)Nc4ccc(cc4)F)Cl C40388236
CCN1CCC[C@@H]1C[NH2+]Cc2cc(cc(c2OC(C)C)Br)Br C40719652
CCN1CCC[C@@H]1C[NH2+]Cc2cc(c(c(c2)Br)OC(C)C)Br C40719676
CC[NH2+]Cc1cc(c(c(c1)Cl)OCc2cc(cs2)Br)OC C43686733
c1ccc(c(c1)C[NH+]2CCC[C@@H](C2)C(=O)NCCSCc3ccccc3F)Cl C44909021
c1cc(ccc1C[NH+]2CCC[C@@H](C2)C(=O)NCCCSC3CCCCC3)F C44942805
C[C@@H](CNC(=O)CC(c1ccccc1)c2ccccc2)[NH+]3CCc4c(ccs4)C3 C46736459
CC(C)CC[NH+](CC(=O)Nc1cccc(c1)I)C2CC2 C48433970
C=CC[NH+](CC(=O)Nc1cccc(c1)I)C2CCCC2 C48581729
C[C@@H](C[NH2+]C(C)C)Oc1c(cc(c2c1nccc2)Br)Br C53587529
CCC[NH2+][C@@H](C)c1c(nc(s1)N(C)Cc2cc(sc2)Br)C C54908680
CCCc1c(sc(n1)N(C)Cc2cc(cs2)Br)C[NH2+]CC C54999631
Cc1ccc2[nH+]c(cc(=O)n2c1)CN[C@@H](C)c3cc(c(cc3Cl)Cl)F C57347246
c1ccc(c(c1)NC(=O)C[NH+](Cc2ccc(cc2F)F)C3CC3)SC(F)F C59388133
c1cc(ccc1C[NH+]2CCC(CC2)NC(=O)Cc3ccc(c(c3)Cl)Cl)F C59885225
C[NH+](Cc1cc(sc1)Br)CC(=O)Nc2ccccc2SCC=C C60040753
CC(C)[NH+]1CCC[C@@H](C1)CNC(=O)[C@@H](c2ccccc2)Sc3ccccc3 C60207385
Cc1c(cccc1NC(=O)c2cc(sc2Cl)Cl)C[NH+]3CCSCC3 C60221754
COCC[NH2+]Cc1cc(ccc1OCc2ccc(s2)Cl)Br C62730136
c1ccc2=[NH+]CC(=c2c1)[C@@H](CNC(=O)Cc3ccsc3)c4ccccc4Cl C63830777
c1ccc2=[NH+]CC(=c2c1)[C@H](CNC(=O)Cc3ccsc3)c4ccccc4Cl C63830778
c1ccc2=[NH+]CC(=c2c1)CC(=O)Nc3ccccc3SCc4ccsc4 C64155915
c1ccc(cc1)Sc2nc(c(s2)CNC3CC[NH+](CC3)C4CC4)Cl C65889327
c1cc(c(c(c1)F)C(=O)NC2CC[NH+](CC2)Cc3ccc(c(c3)Cl)Cl)F C66841712
c1ccc(c(c1)C[NH2+]Cc2csc(n2)c3ccsc3)OCC(F)(F)F C67216118
C[C@@H](C(=O)NC12CC3CC(C1)CC(C3)C2)[NH+]4CCC(CC4)c5nc6ccccc6s5 C08201643
Cc1c(sc(c1[C@H](c2cccnc2)[NH+]3CCC(CC3)C)NC(=O)c4ccccc4)C C01298410
c1ccc(cc1)/C=C/C[NH+]2CCN(CC2)C(=S)Nc3ccc(cc3)SC(F)F C03256926
C[NH+](Cc1ccc(cc1Cl)Cl)CC(=O)Nc2c(cc(cn2)C(F)(F)F)Cl C09051155
c1ccc(c(c1)c2csc3c2c(=O)[nH]c(n3)C[NH+]4CCC[C@@H]4c5cccs5)Cl C09885020
C[C@H]1CCC[C@]2(C1=C[C@H]3[C@@H](C2)OC(=O)[C@H]3C[NH2+][C@H]4CCCC[C@@H]4Cc5ccco5)C C12659998
C[NH+](Cc1ccccc1N2CCCCC2)CC(=O)Nc3ccccc3Br C12609966
c1ccc(c(c1)COc2ccc(cc2C[NH2+]Cc3ccccn3)Br)Cl C08435784
Cc1c(sc(c1[C@@H](c2cccnc2)[NH+]3CCC(CC3)C)NC(=O)c4ccccc4)C C01298406
c1cc(c(cc1Br)Br)c2ccc(o2)C[NH2+]C[C@@H]3CCCO3 C13730657
c1ccc(c(c1)COc2ccc(cc2C[NH2+]C[C@H]3CCCO3)Br)Cl C16449951
c1cc(ccc1c2csc3c2c(=O)[nH]c(n3)C[NH+]4CCC[C@@H](C4)C(F)(F)F)Cl C16591122
C[NH+](Cc1ccc(s1)Cl)CC(=O)Nc2cccc(c2)I C18939225
c1ccc(cc1)C(c2ccccc2)[NH+]3CCN(CC3)C[C@H](CSc4ccccc4)O C20421530
Cc1ccc(c(c1)Br)NC(=O)[C@H](C)[NH+](C)Cc2c(cccc2Cl)F C21671358
C[NH+](C)[C@@H](CNC(=O)c1ccccc1SCc2cccs2)c3cccc(c3)F C22766962
Cc1ccccc1CN2CC[NH+](CC2)CC(=O)Nc3c(cccc3Cl)C(F)(F)F C22918832
c1cc(cc(c1)Cl)C[NH+]2CCC[C@@H](C2)C(=O)Nc3ccc(cc3F)Br C30938517
Cc1cc2c(s1)cc[nH+]c2N3CCC[C@H](C3)C(=O)Nc4ccccc4C(F)(F)F C33173976
Cc1ccc(c(n1)C2CC[NH+](CC2)CC3CCCCC3)C(=O)NCc4ccc(cc4)F C34729924
CCC[NH2+]Cc1c(nc2n1ccs2)Oc3cccc(c3)I C35430791
C[NH2+][C@@H](c1cccc(c1)I)c2cc(c(cc2Cl)OC)OC C35501230
c1ccc2c(c1)C[C@@H]([C@H]3N2CC[NH+](C3)Cc4ccc(cc4)F)C(=O)NCCc5cccs5 C35894153
Cc1ccc(c(n1)C2CC[NH+](CC2)Cc3ccc(cc3F)F)C(=O)NCC4CCCCC4 C35914376
COc1cccc(c1O)C[NH+]2CCCn3cccc3[C@@H]2c4cccc(c4)C(F)(F)F C37522461
c1cc(cc(c1)NC(=O)[C@H]2CCC[NH+](C2)Cc3c(cccc3Cl)F)C(F)(F)F C38834714
COc1ccc(cc1NC(=O)[C@@H]2CCC[NH+](C2)Cc3c(cccc3Cl)F)Cl C38849401
Cc1cccc(c1)CSCCNC(=O)[C@@H]2CCC[NH+](C2)Cc3ccccc3Cl C38851588
Cc1ccccc1CSCCNC(=O)[C@H]2CCC[NH+](C2)Cc3ccccc3Cl C38852958
c1cc(ccc1C[NH+]2CCC[C@H](C2)C(=O)Nc3cc(ccc3Cl)C(F)(F)F)F C38857069
c1ccc(c(c1)C[NH+]2CCC(CC2)C(=O)Nc3ccc(cc3C(F)(F)F)Cl)F C39773469
CC(C)[C@@]12CCN3C[C@@]([C@@H]1O)(C[NH+](C2)[C@@H]3c4cn(c5c4cccc5)Cc6ccccc6)C C39951407
COc1cc(cc(c1OCc2ccc(cc2Cl)F)Br)C[NH2+]C3CC3 C40733876
Cc1c(c(c(c(c1C)C)S(=O)(=O)NCC2CC[NH+](CC2)Cc3ccsc3)C)C C43954027
Cc1ccc(cc1)C[NH+]2CCC[C@@H](C2)C(=O)NCc3ccc(cc3)N4CCC[C@@H](C4)C C44855751
CC[C@H](c1ccc(c(c1)C)C)NC(=O)C2CC[NH+](CC2)Cc3c(cccc3Cl)F C44856530
CC[C@H](c1ccc(cc1)C)NC(=O)[C@@H]2CCC[NH+](C2)Cc3ccc(cc3Cl)Cl C44935635
CC[C@H](c1ccc(cc1)C)NC(=O)[C@@H]2CCC[NH+](C2)Cc3ccc(c(c3)Cl)Cl C44935647
CC[C@@H](c1ccc(cc1)C)NC(=O)[C@H]2CCC[NH+](C2)Cc3c(cccc3Cl)Cl C44935661
CC(C)C[C@H](c1ccccc1)NC(=O)[C@H]2CCC[NH+](C2)Cc3c(cccc3Cl)F C44936805
Cc1c(cccc1Cl)NC(=O)[C@@H](C)[NH+]2CCC(CC2)c3nc4ccccc4s3 C08533005
c1ccc(cc1)[C@@H](c2ccco2)[NH2+]Cc3cc(c(o3)Br)Br C50360140
CCC[NH2+]CCCCOc1c(cc(c2c1nccc2)Br)Br C53587517
c1ccc(c(c1)C(=O)NC[C@@H](c2c(cccc2Cl)F)[NH+]3CCCC3)C(F)(F)F C58788194
C[C@@H](c1ccccc1F)[NH+](C)CC(=O)Nc2ccc(cc2)I C59405135
c1cc(cc(c1)C(F)(F)F)C[NH+]2CCC(CC2)NC(=O)c3ccc(cc3)C(F)(F)F C59886289
C[C@@H](c1ccccc1)[NH+]2CC[C@@H](C2)NC(=O)c3ccccc3Sc4ccccc4C#N C60017302
c1ccc2=[NH+][C@@H](C(=c2c1)SCCNC(=O)C3CC3)c4ccc(cc4)Br C63755527
Cc1cc(c(cc1Cl)C)S(=O)(=O)NCCC2=c3cccc(c3=[NH+][C@@H]2C)Cl C63804477
c1ccc2=[NH+][C@H]3[C@H](N(CCC3=c2c1)Cc4ccc(o4)CO)c5cccc(c5)C(F)(F)F C64066890
c1ccc(cc1)N(c2ccccc2)C(=O)C[NH+]3CCC(CC3)c4[nH]c5ccc(cc5n4)Cl C04398458
COc1cc(cc(c1OCc2ccccc2Cl)Br)C[NH2+]Cc3ccccc3 C02846406
CCOC(=O)C[NH+]1[C@H](c2cc(ccc2N[C@@H]1c3ccccc3Cl)Br)c4ccccc4 C02302167
C[C@H](c1ccccc1)[NH2+]Cc2cc(cc(c2OCc3ccccc3)OC)Br C10473883
Cc1ccn2c(c1)nc(c2C[NH2+][C@H](C)c3ccccc3Cl)C(=O)N4CCCCCC4 C11935218
Cc1ccn2c(c1)nc(c2C[NH2+][C@@H](C)c3ccccc3Cl)C(=O)N4CCCCCC4 C11935219
Cc1c(sc(c1[C@H](c2ccc(cc2)C(F)(F)F)[NH+]3CCCC3)NC(=O)c4ccco4)C C12042741
Cc1ccccc1C[NH+]2CCC3(CC[C@@H](O3)CNC(=O)c4cc(nc5c4c(cc(c5)C)C)C)CC2 C12054406
c1ccc2c(c1)nc(s2)c3ccc(o3)C[NH2+]Cc4cc5c(c(c4)Cl)OCCCO5 C13113436
c1cc2cccc3c2c(c1)N(S3(=O)=O)CCC[NH+]4CCC(=CC4)c5c[nH]c6c5cc(cc6)Cl C13826821
c1cc(cc(c1)Cl)CCn2cnc3c(c2=O)c4c(s3)C[C@@H](CC4)[NH2+]C5CCCC5 C14996561
C[NH+](Cc1ccc(cc1)SC)[C@H](c2ccccc2)C(=O)Nc3ccc(c(c3)C(F)(F)F)Cl C03398128
Cc1c(sc(c1[C@@H](c2cccc(c2Cl)Cl)N3CC[NH+](CC3)C)NC(=O)c4ccco4)C C19312328
COc1cc(cc(c1OCc2cccnc2)Br)C[NH2+]C34CC5CC(C3)CC(C5)C4 C22076904
C[C@@H](c1[nH]c(=O)c2ccccc2n1)[NH+]3CCN(CC3)Cc4ccc(s4)c5ccccc5Cl C27903826
CC(C)(C)c1ccc(cc1)[C@@H](CNC(=O)c2cc(=O)c3cc(ccc3o2)Cl)[NH+](C)C C28289723
CC[C@@H](C(=O)Nc1ccc(cc1)C(C)C)[NH+]2CCC(CC2)C(=O)N3C[C@H](C[C@@H](C3)C)C C35345640
CC[C@H](C(=O)Nc1ccc(cc1)C(C)C)[NH+]2CCC(CC2)C(=O)N3C[C@H](C[C@@H](C3)C)C C35345643
CC1(CCc2c1cc(cc2[C@H](C[C@H]3c4c(cc5c(c4OC)OCO5)CC[NH+]3C)O)C(C)(C)C)C C33891531
c1cc(ccc1C[NH+](Cc2ccc(cc2)Cl)Cc3nc(cs3)C(=O)NC4CCCCC4)F C35807963
COc1ccc(cc1OC)c2c(n3ccccc3[nH+]2)NCc4ccc(c(c4)Cl)Cl C01412707
Cc1ccc(cc1F)NC(=O)[C@@H](C2CCCC2)[NH+]3CCN(CC3)C(=O)c4ccc(cc4Cl)Cl C36312066
CC1CC[NH+](CC1)[C@@H](c2ccccc2F)c3c4c(sc3NC(=O)c5ccco5)CCCC4 C38546319
Cc1c(c(c(c(c1C)C)S(=O)(=O)NC[C@H](c2cccc3c2cccc3)[NH+](C)C)C)C C38621528
c1cc(c(nc1)Nc2ccc(cc2)F)C[NH+]3CCC[C@H](C3)C(=O)N4CCC[C@@H]5[C@@H]4CCCC5 C39198294
CCOC(=O)C1=C(S/C(=C\C2=c3ccccc3=[NH+]C2)/C1=O)Nc4ccc(cc4)Cl C39344411
COc1ccc(cc1)[C@@H]2CC(=NN2)[C@@H]3C(=c4cc(ccc4=[NH+]C3=O)Br)c5ccccc5 C39359555
COc1ccc(cc1)[C@H]2CC(=NN2)[C@@H]3C(=c4cc(ccc4=[NH+]C3=O)Br)c5ccccc5 C39359556
c1ccc(cc1)c2cc(ccc2N3CC[NH2+][C@H](C3)S(=O)(=O)Oc4ccccc4)Cl C39529734
c1ccc(cc1)c2cc(ccc2N3CC[NH2+][C@@H](C3)S(=O)(=O)Oc4ccccc4)Br C39529761
c1ccc(cc1)c2cc(ccc2N3CC[NH2+][C@H](C3)S(=O)(=O)Oc4ccccc4)Br C39529762
CC1CC[NH+](CC1)[C@@H](c2cccc(c2)Br)c3c4c(sc3NC(=O)C)CCCC4 C39853533
C[C@H](c1ccccc1)[NH2+]Cc2cc(c(c(c2)Br)OCc3ccc(cc3Cl)F)OC C40733789
CCOc1cc(cc(c1OCc2ccc(cc2Cl)F)Br)C[NH2+]C(C)C C40740452
CC[C@@H](C(=O)Nc1ccc(cc1)C(C)C)[NH+]2CCC(CC2)C(=O)N3C[C@@H](C[C@@H](C3)C)C C13353512
CC[C@H](C(=O)Nc1ccc(cc1)C(C)C)[NH+]2CCC(CC2)C(=O)N3C[C@@H](C[C@@H](C3)C)C C13353508
Cc1ccc(c(c1)C)[C@@H](C)NC(=O)C2CC[NH+](CC2)Cc3cccc(c3)Br C44934931
Cc1ccc(cc1)[C@H](c2ccccc2)NC(=O)C3CC[NH+](CC3)Cc4ccccc4Cl C44938003
CC(C)c1ccc(c(c1)C[NH+]2CCCC[C@H]2C(=O)NCc3ccc(cc3)C(F)(F)F)OC C44960377
C[NH+](Cc1ccccc1NC(=O)CCC(=O)c2ccc(cc2)Br)C3CCCCC3 C46539328
CC(C)N(c1[nH+]c(=O)c2cc(ccc2s1)NC(=O)c3ccc(cc3)Br)C(C)C C35972844
CC(C)N(c1[nH+]c(=O)c2cc(ccc2s1)NC(=O)c3ccccc3Br)C(C)C C35972846
CCN1CC[NH+](CC1)c2ccc(cc2C)NCc3cc(=O)oc4c3c5ccccc5cc4 C57878629
c1ccc2=[NH+]CC(=c2c1)[C@H](CNC(=O)c3cccc(c3)C(F)(F)F)c4ccccc4Cl C63234416
COc1ccc(cc1CSc2nc3ccccc3s2)[C@@H]4[C@H]5C(=c6ccccc6=[NH+]5)CCN4 C63268787
Cc1ccc(cc1)c2c3c(cc(n2)C(=O)NCCC4=c5ccccc5=[NH+]C4)[C@@H]6C=CC=CC6=N3 C63374731
Cc1ccc(cc1)c2c3c(cc(n2)C(=O)NCCC4=c5ccccc5=[NH+]C4)[C@H]6C=CC=CC6=N3 C63374731
Cc1cccc(c1)NC(=S)N(CCC2=c3cc(ccc3=[NH+][C@H]2C)Cl)Cc4ccco4 C63658907
c1ccc(cc1)/C=C/C=N/NC(=O)[C@H]2C(=c3cc(ccc3=[NH+]2)Br)c4ccccc4 C64062069
c1ccc2c(c1)cc(n2Cc3ccccc3Cl)C[NH+]4CCC(CC4)C(=O)NCc5ccc(cc5)F C46055721
c1ccc(cc1)C[NH+]2CCc3c(sc4c3c(=O)n(c(n4)N/N=C/c5ccc(cc5)F)C6CCCCC6)C2 C09360162
Cc1cc([nH+]c2c1cc(cc2)NC(=O)CCC(=O)N(C)C3CCCCC3)N4C[C@@H](C[C@H](C4)C)C C09598383
Cc1cc([nH+]c2c1cc(cc2)NC(=O)c3cc(ccc3Cl)Br)N4CCCCC4 C03648703
Cc1cccc(c1)c2nn(c(=S)n2[C@@H]3CCCC[C@H]3C)C[NH+](C)CC(=O)Nc4ccc(cc4)F C13073112
c1ccc2cc(ccc2c1)N3C(=O)[C@H]4[C@@H]5c6ccccc6C=C[NH+]5[C@@H]([C@@H]4C3=O)C(=O)Nc7ccc(cc7)Cl C09066046
c1cc(ccc1/[NH+]=c\2/c(cc3cc(ccc3o2)Br)C(=O)Nc4nccs4)Cl C20616540
c1ccc2cc(ccc2c1)N3C(=O)[C@@H]4[C@H]5c6ccccc6C=C[NH+]5[C@@H]([C@@H]4C3=O)C(=O)Nc7ccc(cc7)Cl C16038076
c1ccc(cc1)NC(=O)c\2cc3c4ccccc4ccc3o/c2=[NH+]\c5c(c6c(s5)CCCC6)C#N C27520259
Cc1ccc(cc1)NC(=O)c\2cc3cc(ccc3o/c2=[NH+]\c4c(c5c(s4)CCCC5)C#N)Br C27520268
c1cc(cc(c1)Cl)c2nc(on2)C[NH+]3CCC(CC3)C(=O)Nc4cc(ccc4Cl)C(F)(F)F C30985344
CCc1cccc(c1NC(=O)[C@@H]2CCC[NH+](C2)Cc3nc(no3)c4ccc(cc4Cl)Cl)CC C31054974
Cc1ccc(cc1)[C@@H](C)NC(=O)[C@H]2CCC[NH+](C2)Cc3nc(no3)c4ccc(cc4Cl)Cl C31055704
c1ccc2cc(ccc2c1)N3C(=O)[C@@H]4[C@@H]5c6ccccc6C=C[NH+]5[C@@H]([C@@H]4C3=O)C(=O)Nc7ccc(cc7)Cl C34377802
Cc1ccn2c(c1)[nH+]c(c2NC(C)(C)C)c3cccc(c3)OS(=O)(=O)c4cc(ccc4Cl)Cl C35174042
Cc1ccn2c(c1)[nH+]c(c2NC3CCCCC3)c4cccc(c4)OS(=O)(=O)c5ccc(cc5)Cl C35175116
CCc1cccc(c1)NC(=O)N2CCN(CC2)c3c(c([nH+]c(n3)c4cccc(c4)C(F)(F)F)C)CC C35890544
CC(=O)N1[C@@H](C/C(=C/2\C(=c3cc(ccc3=[NH+]C2=O)Cl)c4ccccc4)/N1)/C=C/c5ccccc5 C20605272
CSC1=NC2=[NH+]C3=C([C@H](N2N1)c4ccccc4F)[C@H](Oc5c3cc(cc5)Cl)c6ccccc6Cl C02256589
C[C@H]1C(=c2ccccc2=[NH+]1)/C=C/[C@H]3Nc4ccccc4C(=O)N3c5ccc(cc5)Br C38669599
c1ccc(c(c1)C(F)(F)F)NC(=O)C2CC[NH+](CC2)Cc3nc(no3)c4ccc(cc4Cl)Cl C38872411
CC(C)(C)c1ccc(cc1)c2nc(on2)C[NH+]3CCC[C@@H](C3)C(=O)Nc4ccccc4C(F)(F)F C38902441
COc1ccccc1NC(=O)/N=C/2\N=[NH+][C@@H](S2)c3ccccc3SCc4ccc(cc4)F C38926252
CC(C)Oc1cccc(c1)[C@H]2[NH+]=NC(=S)N2/N=C/c3cc(cc(c3O)Br)Br C38966303
C[NH+]1CCC2(CCc3cc(ccc3O2)c4cccc(c4)C(=O)Nc5ccc6c(c5)CCC6)CC1 C39227580
c1ccc(cc1)C2=c3cc(ccc3=[NH+]C(=O)[C@@H]2C4=NN[C@H](C4)c5ccc(cc5)F)Br C39702186
c1ccc(cc1)C2=c3cc(ccc3=[NH+]C(=O)[C@H]2C4=NN[C@@H](C4)c5ccc(cc5)Br)Cl C39706812
Cc1ccc2cc3c([nH+]c2c1)N(CC3)c4ccc(cc4)C(=O)Nc5cc(c(cc5Cl)Cl)Cl C39881496
CN(Cc1ccccc1)C(=O)[C@H](CC2=c3ccccc3=[NH+]C2)NC(=O)N4CCC5(CCc6c5cccc6)CC4 C52594684
CN(C)c1ccc(cc1)[C@H](CNc2c3ccccc3nc(n2)c4cccnc4)C5=c6ccccc6=[NH+]C5 C63221870
CC[C@H]1CCCCN1C(=O)CS[C@H]2NN=C(N2c3ccc(cc3)Cl)C4=c5ccccc5=[NH+]C4 C39946796
CC(=O)Nc1ccc(cc1)/[NH+]=c\2/c(cc3c4ccccc4ccc3o2)c5nc6ccccc6s5 C16321171
COc1ccc(cc1)[C@@H]2[C@H]3C(=c4cc(ccc4=[NH+]3)Cl)CCN2C(=O)NC56CC7CC(C5)CC(C7)C6 C63572237
COc1ccc(cc1)[C@H]2[C@H]3C(=c4cc(ccc4=[NH+]3)Cl)CCN2C(=O)NC56CC7CC(C5)CC(C7)C6 C63572239
CSc1cccc(c1)NC(=O)N2CCC3=c4cc(ccc4=[NH+][C@@H]3[C@@H]2c5ccc(cc5)F)Cl C63572686
Cc1ccc(cc1)[C@@H]2[C@@H]3C(=c4cc(ccc4=[NH+]3)Cl)CCN2C(=O)Nc5cc(ccc5OC)C C63572903
Cc1ccc(cc1)[C@H]2[C@@H]3C(=c4cc(ccc4=[NH+]3)Cl)CCN2C(=O)Nc5cc(ccc5OC)C C63572905
Cc1ccc(cc1)[C@H]2[C@H]3C(=c4cc(ccc4=[NH+]3)Cl)CCN2C(=O)Nc5cc(ccc5OC)C C63572909
COc1ccc2=[NH+][C@H]3[C@H](N(CCC3=c2c1)C(=O)Nc4ccccc4Cl)c5ccc(cc5)F C63573141
COc1ccc2=[NH+][C@@H]3[C@@H](N(CCC3=c2c1)C(=O)Nc4ccc(cc4)Cl)c5ccc(cc5)F C63573143
Cc1ccc(cc1)[C@H]2[C@@H]3C(=c4cc(ccc4=[NH+]3)OC)CCN2C(=O)Nc5ccc(c(c5)Cl)F C63573383
Cc1ccc(cc1)[C@@H]2[C@@H]3C(=c4cc(ccc4=[NH+]3)OC)CCN2C(=O)NC56CC7CC(C5)CC(C7)C6 C63573496
Cc1ccc(cc1)[C@@H]2[C@H]3C(=c4cc(ccc4=[NH+]3)OC)CCN2C(=O)NC56CC7CC(C5)CC(C7)C6 C63573499
Cc1ccc(c(c1)S(=O)(=O)/N=C\2/[C@H]([NH+]=c3ccccc3=N2)Nc4ccc(cc4C)Br)C C38966552
CC(C)C(=O)N1[C@@H](CC(=N1)[C@@H]2C(=c3cc(ccc3=[NH+]C2=O)Cl)c4ccccc4)c5ccccc5O C38734784
c1cc(ccc1[C@H]2N=[NH+]C(=S)N2/N=C/c3cc(cc(c3O)Br)Br)Cl C39011980
C[NH+]1CCc2c(sc-3c2CN([C@H](c4n3ccc4)c5cccc(c5)OC)C(=O)Nc6cc(ccc6F)F)C1 C35427327
C[NH+]1CCc2c(sc-3c2CN([C@@H](c4n3ccc4)c5cccc(c5)OC)C(=O)Nc6ccc(cc6F)F)C1 C35427342
CC[NH+]1CCc2c(sc-3c2CN([C@@H](c4n3ccc4)c5ccccc5)C(=O)Nc6cccc(c6C)C)C1 C35427423
c1ccc2c(c1)[nH]c(n2)c\3cc4cc(ccc4o/c3=[NH+]\c5cccc(c5)C(F)(F)F)Br C27474975
c1ccnc(c1)NC(=O)c\2cc3cc(ccc3o/c2=[NH+]\c4cccc(c4F)Cl)Br C67295110
CC1=NC(=C([C@@H]([C@H]1C(=O)/N=c/2\[nH]c3ccccc3s2)c4ccco4)C#N)SCC(=O)NC5CCCCC5 C01778707
CCOC(=O)c1c(c([nH]c1C)C(=O)/C(=c/2\n(c(=O)/c(=C/c3ccc(cc3)[N+](=O)[O-])/s2)c4ccc(cc4)C)/C#N)C C03258128
COc1cc(c(cc1OC)NC(=O)c2cccs2)C(=O)OCC(=O)N3c4ccccc4Sc5c3cccc5 C03330764
CC(=O)Nc1ccc(cc1)N([C@@H](c2ccc(cc2)Cl)C(=O)NC3CCCCC3)C(=O)Cn4c5ccccc5nn4 C00906033
Cc1ccc(cc1)S(=O)(=O)N(CC(=O)Nc2c(n(n(c2=O)c3ccccc3)C)C)c4cc(ccc4OC)Cl C00832051
C[C@@H]1CCCN(C1)S(=O)(=O)c2ccc(cc2)N([C@@H](c3cccs3)C(=O)NC4CCCCC4)C(=O)c5cnccn5 C00883440
CC[C@@H]1CCCCN1S(=O)(=O)c2ccc(cc2)NC(=O)CSc3nnc4n3c5cc6c(cc5cc4C)OCO6 C00887089
CCOc1ccc(cc1S(=O)(=O)Nc2ccc(cc2)NC(=O)c3ccc4c(c3)scn4)Br C03335705
C[C@@H]1c2c(sc(n2)NS(=O)(=O)c3cccc4c3nccc4)C[C@@]5([C@H]1[C@H]([C@@H](CC5)[C@H](C)C(=O)N(C)CC=C)O)C C04149989
c1cc(c(nc1)Cl)NC(=O)c2c(c3n(n2)[C@H](C[C@@H](N3)c4ccc(o4)Br)C(F)(F)F)Br C00674679
Cc1ccc(cc1)[C@H]2C[C@@H](n3c(c(c(n3)C(=O)Nc4c(n(n(c4=O)c5ccccc5)C)C)Cl)N2)C(F)(F)F C00675228
c1ccc2c(c1)nnn2CC(=O)N(Cc3ccc(cc3)Cl)[C@@H]([C@@H]4CCC=CC4)C(=O)Nc5ccc6c(c5)OCO6 C01419082
c1ccc(cc1)NC(=C2C(=O)N(C(=O)N(C2=O)C3CCCCC3)C4CCCCC4)NCc5ccccc5C(F)(F)F C08757475
c1ccc(c(c1)CN/C(=C/2\C(=O)NC(=O)N(C2=O)c3ccc(cc3)Br)/Nc4ccccc4Cl)Cl C08757707
Cc1cc(cc(c1)NC(=O)Cn2c3cc(=O)n(c(c3c(=O)n2c4nc5ccccc5s4)C)CCc6c[nH]c7c6cccc7)C C08769254
Cc1cccc(c1C)n2c(nnc2SCc3ccc(cc3)[N+](=O)[O-])CNC(=O)C45CC6CC(C4)CC(C6)C5 C08793469
Cc1cccc(c1n2c(c(cn2)C(=O)Nc3cc(cc(c3)OC)OC)C4CCN(CC4)C(=O)OC(C)(C)C)C C09264724
C[C@H]1CCC[C@@H]([C@@H]1C)NC(=O)[C@@H]2[C@@]34C=C[C@@H](O3)[C@@H]([C@@H]4C(=O)N2CCC(C)C)C(=O)Nc5ccc(cc5)C(C)C C09777252
c1cc(c(cc1Cl)Cl)n2c(=O)c(c(cn2)N3CCC(=NNC(=O)C4CCN(CC4)c5ccc(nn5)Cl)CC3)Cl C12956442
CC(C)c1ccc(cc1)NC(=O)N(Cc2nc(cs2)C(=O)N3CCN(CC3)c4ccccc4OC)C(C)C C00965008
CN(C)c1ccc(cc1)c2nnc(s2)NC(=O)[C@H](Cc3ccccc3)NC(=O)C45CC6CC(C4)CC(C6)C5 C16607840
CC(C)(C)[C@@H]1CCc2c(sc(c2C(=O)Nc3ccc(cc3OC)OC)NC(=O)c4c(cnn4C)Cl)C1 C20467892
C[C@@]12C=C[C@@]3(O1)[C@@H]([C@@H]2C(=O)Nc4ccc(cc4)F)C(=O)N([C@@H]3C(=O)NC5CCCCC5)CCC6=CCCCC6 C20678334
Cc1cccc(c1)Nc2c3ccccc3nc(n2)[C@H](C)N4CCN(CC4)S(=O)(=O)c5ccc(cc5)C(C)C C22053023
Cc1cc(c(c(c1)C)/C=C/c2c(c(no2)C)S(=O)(=O)N3CCC(CC3)C(=O)Nc4c(cc(cc4C)C)C)C C33058991
c1cc(oc1)/C=N\c2ccc(c(c2)Cl)NC(=O)c3ccc(cc3)C(=O)Nc4ccc(cc4Cl)/N=C\c5ccco5 C00865568
CCCNC(=O)CN1c2c(c(nn2c3cccc(c3C)C)C(C)(C)C)[C@@H](SCC1=O)c4ccccc4OC C37427475
CC(C)(C)c1c2c(n(n1)C(C)(C)C)N(C(=O)CS[C@@H]2c3ccccc3OC)CC(=O)NCc4ccccn4 C37427903
Cc1cccc2=C[C@@H](C(=O)[NH+]=c12)[C@@H]([C@@H]3N=NNN3C(C)(C)C)[NH+](Cc4ccccc4)Cc5ccc(cc5)Cl C39710875
C[C@H]1CCc2c(sc(c2C(=O)N[C@H]3CCS(=O)(=O)C3)NC(=O)[C@@H](C)Oc4ccc(cc4)C(C)(C)C)C1 C39836306
CC1=C([C@H](C2=C(N1)C[C@H](CC2=O)c3ccc(c(c3)OC)OC)c4ccc(cc4)[N+](=O)[O-])C(=O)OC5CCCC5 C00863482
CC1=C([C@H](C2=C(N1)C[C@@H](CC2=O)c3ccc(c(c3)OC)OC)c4cc(ccc4Cl)[N+](=O)[O-])C(=O)OC5CCCC5 C00838564
c1ccc(cc1)CNC(=O)[C@@H](c2c[nH]c3c2cccc3)N(c4cc5ccccc5nc4)C(=O)Cn6c7ccccc7nn6 C00906424
Cc1c(cn(n1)C)[C@@H](C(=O)NC2CCCCC2)N(c3cccc4c3cccc4)C(=O)[C@H]5COc6ccccc6O5 C00931431
Cc1ccccc1NC(=O)C2=C(NC(=C([C@H]2c3ccco3)C#N)SCC(=O)Nc4ccc(cc4)Br)C C01245727
CC1=C([C@@H](C(=C(N1)SCC(=O)Nc2ccc(c(c2)Cl)Cl)C#N)c3ccncc3)C(=O)Nc4ccc(cc4)Cl C01252157
CC1=C([C@@H](C(=C(N1)SCC(=O)Nc2ccc(cc2)Br)C#N)c3ccco3)C(=O)Nc4ccc(cc4)Cl C01256581
CC1=C([C@@H](C(=C(N1)SCC(=O)Nc2cccc(c2)Br)C#N)c3ccccc3)C(=O)Nc4ccccc4OC C01276348
Cc1ccc(cc1Cl)NC(=O)CSC2=C([C@H](C(=C(N2)C)C(=O)Nc3ccc(cc3)Cl)c4ccncc4)C#N C01305255
C[C@]12CC[C@H]3C(=CC(=O)[C@@H]4[C@@]3(C[C@@H]5[C@H](C4)OC(O5)(C)C)C)[C@@]1(CC[C@H]2[C@]6([C@@H](OC(O6)(C)C)CCC(C)(C)O)C)O C01323088
CC1=C([C@@H](C2=C(N1)CC(CC2=O)(C)C)c3cc(ccc3OC)OC)C(=O)Nc4c(c5c(s4)CCCC5)C(=O)OC C01422458
C[C@@H](C(=O)Nc1ccccc1)Sc2nc3c(c4c(s3)CO[C@H](C4)C(C)C)c(=O)n2c5ccc(cc5)OC C01796024
CC1(Cc2c(cc(c(=O)n2c3ccc(cc3)OC)C(=O)Nc4ccc(cc4)c5ccc(cc5)[N+](=O)[O-])C(=O)C1)C C01799091
Cc1ccc(cc1)n2c(=O)c3c4c(sc3n5c2nnc5S[C@@H](C)C(=O)NCc6ccccc6)CO[C@H](C4)C(C)C C01800720
CC(C)Cc1ccc(cc1)C(=O)[C@H]2[C@@H](N3c4ccccc4C=C[C@@H]3[C@]25c6ccccc6NC5=O)C(=O)c7cccc(c7)[N+](=O)[O-] C01853245
Cc1c2c(n(n1)c3ccccc3)N=C4C(=Nc5ccccc5N4[C@H]2c6ccccc6OC)Nc7ccc(c(c7)OC)OC C01889412
c1ccc(cc1)CCNC(=O)/C(=c\2/n(c(=O)/c(=C/c3ccc(o3)c4ccc(cc4)[N+](=O)[O-])/s2)c5ccccc5)/C#N C01900951
Cc1c(cnc(c1Cl)NC(=O)COC(=O)c2cccc(c2)S(=O)(=O)N(C)c3cccc(c3)Cl)Cl C02617308
Cc1ccccc1n2c(=O)c3c4c(sc3nc2S[C@@H](C)C(=O)Nc5c(n(n(c5=O)c6ccccc6)C)C)CCCC4 C03372839
Cc1cc(c(c(c1)C)NC(=O)COc2ccc(cc2OC)/C=C/C3=NC(=O)C4=C5CCCC[C@@H]5SC4=N3)C C39944540
Cc1cccc(c1)C(=O)NCC(=O)N/N=C/c2cn(nc2c3ccc(cc3)Br)c4ccccc4 C04210895
Cc1cc(nc(n1)NS(=O)(=O)c2ccc(cc2)NC(=O)N3c4ccccc4Sc5c3cccc5)C C01073993
c1ccc(cc1)c2c(cn(n2)c3ccccc3)C(=O)Nc4ccc(cc4)S(=O)(=O)Nc5nccs5 C03195778
COC(=O)[C@H]1[C@H](C(=C(NC1=O)SCC(=O)Nc2ccc(cc2)Br)C#N)c3ccccc3Cl C00716367
C=CCn1c(=O)c2c(csc2nc1SCC(=O)N/N=C\3/c4ccccc4NC3=O)c5ccccc5 C09041501
Cc1cc(ccc1NC(=O)CSc2nnc(n2C)[C@H](C)NC(=O)c3ccc(cc3Cl)Cl)Cl C01128622
CCc1c(nc([nH]c1=O)n2c(cc(n2)c3ccco3)NC(=O)c4ccccc4I)C C12008666
CCc1c(nc([nH]c1=O)n2c(cc(n2)c3ccco3)NC(=O)c4cc(cc(c4)C(F)(F)F)C(F)(F)F)C C12008721
C[C@@H](C(=O)Nc1ccc(cc1)NC(=O)C)Sc2nc3c(c4c(s3)CCCC4)c(=O)n2C5CCCC5 C03220312
Cc1cc(ccc1S(=O)(=O)Nc2ccccc2C(=O)Nc3cccc(c3)S(=O)(=O)N4CCCC4)F C12497903
CC(C)(C)NC(=O)c1ccccc1NC(=O)C2CCN(CC2)S(=O)(=O)Cc3ccc(c(c3)Cl)Cl C13676942
CCc1ccc(cc1)n2nc3ccc(cc3n2)NC(=S)NC(=O)c4c(c(c(c(c4F)F)OC)F)F C14274892
CCOc1cc(cc(c1OS(=O)(=O)c2ccc(cc2)C)I)/C=C(/C#N)\C(=O)N C15227428
Cc1c(c(=O)n(n1C)c2ccccc2)NC(=O)CSc3[nH]c(=O)c4c(csc4n3)c5ccccc5 C02613950
CSc1cccc(c1)NC(=O)[C@@H]2[C@H]3C=C[C@@]4([C@@H]2C(=O)N([C@@H]4C(=O)NC5CCCCC5)Cc6ccccc6)O3 C20106762
CSc1cccc(c1)NC(=O)[C@H]2[C@H]3C=C[C@@]4([C@@H]2C(=O)N([C@@H]4C(=O)NC5CCCCC5)C6CCCCC6)O3 C20106768
CCOc1cc(ccc1OC(=O)C)[C@H]2C3=C(C[C@H](CC3=O)c4ccc(cc4)N(C)C)Nc5ccccc5N2 C21232790
Cc1ccc(c(c1)C)NC(=O)c2c(c3c(s2)[nH]c(nc3=O)COC(=O)C4C[C@H]5CCC[C@@H](C4)C5=O)C C13109903
c1ccc(cc1)C(c2ccccc2)N3CCN(CC3)C(=O)Cc4csc(n4)NC(=O)NC5CCCC5 C17178347
c1ccc(cc1)n2cc(c(n2)c3ccc(cc3)Br)/C=N/NC(=S)N[C@H]4CCS(=O)(=O)C4 C26965070
CN(C)c1ccc(cc1)/C=C(\C(=O)Nc2ccc(cc2)[N+](=O)[O-])/NC(=O)c3ccccc3Br C27520807
COc1cc(cc(c1NC(=O)c2ccc(cc2)n3ccccc3=O)C(=O)Nc4ccc(cn4)Cl)Cl C29046416
CN1C2=C([C@H](NC1=O)c3cccc(c3)Oc4ccccc4)C(=O)N(C2)[C@@H](c5ccccc5)C(=O)NC6CC6 C35968413
Cc1cccc(c1)n2c3c(c(n2)C)c(nc(n3)C)NC4CCC(CC4)NC(=O)c5ccc(cc5)C(F)(F)F C35993121
CCc1nc(c2c(nn(c2n1)c3ccccc3C)C)NC4CCC(CC4)NS(=O)(=O)c5ccc(cc5)C C36026037
CC[C@@H](C)N1[C@@H]([C@@]23C=C[C@@H](O2)[C@@H]([C@@H]3C1=O)C(=O)Nc4cc(cc(c4)Cl)Cl)C(=O)NC5CCCCC5 C36066251
C[C@@H]1CCCC[C@@H]1N2[C@@H]([C@@]34C=C[C@@H](O3)[C@@H]([C@@H]4C2=O)C(=O)Nc5cccc(c5)OC)C(=O)NC6CCCCC6 C36066267
Cc1ccc(cc1)CN2[C@@H]([C@H](OC2=O)c3cccc(c3)NC(=O)c4cccnc4)C(=O)Nc5ccc(cc5)F C36219277
COc1ccc2ccccc2c1[C@@H](C(=O)NC3CCCCC3)N(C4CCCCC4)C(=O)[C@@H]5CCC(=O)N5 C36490763
COc1ccc2ccccc2c1[C@H](C(=O)NC3CCCCC3)N(C4CCCCC4)C(=O)[C@@H]5CCC(=O)N5 C36490765
CC1=C([C@H](N2C(=[NH+]1)N=C([N-]2)SCc3ccccc3Cl)c4ccccc4OC)C(=O)Nc5cccnc5 C09781262
c1cc(c(cc1C2=NN=C[C@H]2/C=N/NC(=O)[C@@H]3C=CN(N3)Cc4ccc(cc4Cl)Cl)Cl)Cl C39253056
CCOc1cccc(c1)C(=O)Nc2c(c3c(s2)C[C@@H](CC3)C(C)(C)C)C(=O)N[C@@H]4CCS(=O)(=O)C4 C39836531
Cc1c2c(nc(nc2n(n1)c3ccccc3)COC)NC4CCC(CC4)NC(=O)c5ccc(cc5)Cl C40391746
CCOc1cc(cc(c1OC)Br)[C@@H]2C(=C(Nc3n2ncn3)C)C(=O)Nc4ccc(cc4C)C C38222980
CCOc1cc(cc(c1OCC)Br)[C@@H]2C(=C(Nc3n2ncn3)C)C(=O)Nc4ccc(cc4C)C C38222982
CC1=C([C@H](n2c(nnn2)N1)c3cc(ccc3OCc4ccccc4)Br)C(=O)Nc5ccccc5 C40923767
CCOc1ccccc1NC(=O)C2=C(Nc3nc(nn3[C@H]2c4cccc(c4)Br)SCC)C C41020157
C[C@H]1CCCC[C@H]1NC(=O)[C@@H]2[C@@]34C=C[C@@H](O3)[C@@H]([C@@H]4C(=O)N2C5CCC(CC5)C)C(=O)Nc6cccc(c6)OC C36066436
Cc1ccccc1n2c3c(c4nc5ccccc5n4c(n3)SCC(=O)Nc6cc(n[nH]6)C)sc2=S C09474170
COc1ccc(cc1OC)[C@@H]2C[C@@H](n3c(cc(n3)C(=O)Nc4cccc(c4)C(F)(F)F)N2)C(F)(F)F C03011005
COc1ccc(cc1NC(=O)c2cc3n(n2)[C@@H](C[C@@H](N3)c4ccc(c(c4)OC)OC)C(F)(F)F)Cl C03011022
COc1ccc(cc1NC(=O)c2cc3n(n2)[C@H](C[C@@H](N3)c4ccc(c(c4)OC)OC)C(F)(F)F)Cl C03011017
COc1ccc(cc1OC)[C@@H]2C[C@H](n3c(cc(n3)C(=O)Nc4ccc(c(c4)Cl)OC)N2)C(F)(F)F C03012084
COc1ccc(cc1OC)[C@@H]2C[C@H](n3c(c(cn3)C(=O)Nc4ccc(c(c4)Cl)OC)N2)C(F)(F)F C03012422
CC(C)OC(=O)c1c2c(sc1NC(=O)c3cnn4c3N[C@@H](C[C@H]4C(F)(F)F)c5ccco5)CCCC2 C03013008
c1ccc(cc1)c2cn(c(=O)[nH]2)C3CCN(CC3)C(=O)N[C@H]4CC(=CN(C4=O)CC5CC5)c6ccccc6 C52637599
c1ccc(cc1)[C@@H](CC(=O)Nc2ccc3c(c2)nccn3)NS(=O)(=O)c4ccc(cc4)Br C54201108
CN1C(=O)[C@@H](N(C1=S)Nc2c(c(c(c(c2F)F)F)F)F)CC(=O)Nc3ccc(cc3)C(=O)OC C33778921
c1ccc2=[NH+]CC(=c2c1)c3nnc(n3c4ccc(cc4)Cl)SCC(=O)Nc5ccccc5C(=O)[O-] C63245142
c1ccc(cc1)COc2ccc(cc2Br)C[NH2+]CCc3c[nH]c4c3cccc4 C10475275
C[C@H]1CC(=O)Nc2ccccc2N1C(=O)C[NH+](C)[C@@H](C)c3cccc(c3)NC(=O)c4ccccc4 C11088113
Cc1c(cccc1Cl)NC(=O)C[NH+](CCC2=CCCCC2)CC(=O)Nc3cccc(c3C)Cl C12565262
c1ccc(cc1)C(c2ccccc2)[NH2+]CC(=O)N[C@@H](c3ccc(cc3)F)c4cccs4 C15403589
c1ccc(c(c1)COc2ccc(cc2C[NH2+]CCc3c[nH]c4c3cccc4)Cl)Cl C16449989
c1ccc(cc1)COc2ccc(cc2C[NH2+]CCc3c[nH]c4c3cccc4)Br C16480538
c1ccc2c(c1)c(c[nH]2)CC[NH2+]Cc3cc(ccc3OCc4ccc(cc4)Cl)Cl C16525338
c1ccc2c(c1)c(c[nH]2)CC[NH2+]Cc3cc(ccc3OCc4ccc(cc4Cl)Cl)Br C16525344
c1ccc2c(c1)c(c[nH]2)CC[NH2+]Cc3cccc(c3)OCc4ccc(cc4Cl)Cl C16525356
CC(=O)Nc1ccc(cc1)N2C(=S)[NH+]=C(C2(C)C)N[C@@H](/C=C/c3ccc(cc3Cl)Cl)C(C)(C)C C19901063
COc1ccc(cc1OC)Nc2c3cc(ccc3[nH+]c4c2CCCC4)NC(=O)/C=C/c5ccccc5Cl C03646068
COc1ccc(cc1OC)Nc2c3cc(ccc3[nH+]c4c2CCCC4)NC(=O)c5cccnc5Cl C20322064
COc1ccc(cc1OC)Nc2c3cc(ccc3[nH+]c4c2CCCC4)NC(=O)c5ccc(nc5)Cl C20322081
c1cc(ccc1COc2ccc(cc2C[NH2+]C34C[C@H]5C[C@@H](C3)CC(C5)(C4)O)Cl)Cl C13728647
Cc1ccccc1NC(=O)c\2cc3c(cnc(c3o/c2=[NH+]\c4ccc(cc4)Oc5ccccc5)C)CO C02953955
Cc1cc(nc([nH+]1)Nc2ccc(cc2)NS(=O)(=O)c3ccc4cccc5c4c3CC5)N6CCCC6 C24023392
c1ccc(cc1)CC[NH2+]C[C@@H](Cn2c3ccc(cc3c4c2ccc(c4)Br)Cl)O C28297138
c1ccc(cc1)CC[NH2+]C[C@H](Cn2c3ccc(cc3c4c2ccc(c4)Br)Cl)O C28297139
C[C@H]1CC(=O)Nc2ccccc2N1C(=O)C[NH+](C)[C@H](C)C(=O)Nc3ccc(cc3)C(C)C C32860139
C[C@H]1CC(=O)Nc2ccccc2N1C(=O)C[NH+](C)[C@@H](C)C(=O)Nc3ccc(cc3)C(C)C C32860140
C[C@@H]1CC(=O)Nc2ccccc2N1C(=O)C[NH+](C)[C@@H](C)C(=O)Nc3ccc(cc3)C(C)C C34889293
Cc1cc[nH+]c(c1)N[C@@H](c2ccc3c(c2)OCO3)c4c5c(sc4NC(=O)c6ccco6)CCCC5 C38547449
c1cc(cc(c1)Br)Nc2cc(ncn2)N3CC[NH+](CC3)CC(=O)Nc4ccc5c(c4)CCC5 C39301658
CS[C@@H]1C[NH+](CCN1)[C@@H](CNCc2ccccc2)c3ccc(cc3)Cc4ccccc4 C39531106
CS[C@H]1C[NH+](CCN1)[C@@H](CNCc2ccccc2)c3ccc(cc3)Cc4ccccc4 C39531108
c1ccc(cc1)Cc2ccc(cc2)[C@@H](CNCc3ccccc3)[NH+]4CCN[C@@H](C4)I C39531340
c1ccc(cc1)Cc2ccc(cc2)[C@H](CNCc3ccccc3)[NH+]4CCN[C@@H](C4)I C39531341
CCN(c1cccc2c1cccc2)c3c(c([nH+]cn3)N(C)c4ccccc4C(=O)OC)N C40702160
c1ccc(c(c1)C[NH2+]CCc2c[nH]c3c2cccc3)OCc4ccc(c(c4)Cl)Cl C40732439
c1ccc2c(c1)c(c[nH]2)CC[NH2+]Cc3cccc(c3)OCc4ccc(c(c4)Cl)Cl C40738865
c1ccc2c(c1)c(c[nH]2)CC[NH2+]Cc3cc(ccc3OCc4ccc(c(c4)Cl)Cl)Br C40739796
c1cc(c(c(c1)Cl)COc2ccc(cc2C[NH2+]CCCCO)Br)Cl C40744304
c1cc(c(cc1COc2ccc(cc2C[NH2+]CCCCO)Br)Cl)Cl C40744307
c1cc(c(cc1OC[C@@H]2c3ccc(nc3N=[NH+]2)N)Oc4cc(cc(c4)Cl)C#N)Cl C52551502
c1ccc(cc1)Oc2ccccc2NC(=O)Nc3cccc(c3)C4=c5cc(cnc5=[NH+]C4)C6=NC=CC6 C52565987
Cc1ccccc1CN(C2CC([NH2+]C(C2)(C)C)(C)C)C(=S)Nc3cc(ccc3Cl)Cl C59087452
CC1(CC(CC([NH2+]1)(C)C)N(Cc2ccccc2F)C(=S)Nc3ccc(cc3F)F)C C59094143
CC1(CC(CC([NH2+]1)(C)C)N(Cc2ccc(cc2)F)C(=S)Nc3ccc(c(c3)Cl)F)C C59094677
CC1(CC(CC([NH2+]1)(C)C)N(Cc2ccccc2F)C(=S)Nc3ccc(cc3)Br)C C05945302
Cc1ccccc1CN(C2CC([NH2+]C(C2)(C)C)(C)C)C(=S)Nc3ccc(cc3Cl)Cl C59169784
Cc1ccc(cc1)C2=C[C@@H](N3C(=[NH+]2)C(=CN3)C(=O)Nc4ccc(cc4)F)c5cccc(c5OC)OC C08597829
CCn1c(=O)c2ccccc2n3c1nnc3CNc4ccccc4[NH2+]C56CC7CC(C5)CC(C7)C6 C60332616
C[C@@H]([C@@H]1CCCC[NH+]1Cc2[nH]c(=O)c3c4c(sc3n2)CCC4)NC(=O)OC(C)(C)C C60343169
C[C@H]([C@@H]1CCCC[NH+]1Cc2[nH]c(=O)c3c4c(sc3n2)CCC4)NC(=O)OC(C)(C)C C60343170
C[C@@H]([C@H]1CCCC[NH+]1Cc2[nH]c(=O)c3c4c(sc3n2)CCC4)NC(=O)OC(C)(C)C C60343171
C[C@H]([C@H]1CCCC[NH+]1Cc2[nH]c(=O)c3c4c(sc3n2)CCC4)NC(=O)OC(C)(C)C C60343172
c1ccc(cc1)c2csc3c2nc([nH]c3=O)N4CCC[C@@H](C4)C(=O)NCCC5=c6ccccc6=[NH+]C5 C64403237
c1ccc(cc1)NC(=O)Nc2cccc(c2)c3nc(on3)CCC4=c5ccccc5=[NH+]C4 C64637518
Cc1ccc(c(c1)S(=O)(=O)Nc2ccc(cc2)Nc3cc([nH+]c(n3)N4CCCC4)C)C C64802084
Cc1cc(nc2c1N(CCS2)C(=O)Nc3cccc(c3)C(=O)NCC[NH+](C)C4CCCCC4)C C64817005
C/C(=C\c1ccccc1)/C[NH+]2CCC3(CC2)C[C@H]3C(=O)NCc4ccccc4C(F)(F)F C11965606
C[C@]12CCCC(=C)[C@@H]1C[C@H]3[C@@H](C2)OC(=O)[C@H]3C[NH+]4CCC(CC4)C(c5ccccc5)(c6ccccc6)O C12657578
C[NH+](C)CCCNc1c2c3c(sc2nc(n1)CSc4ccc(cc4)Br)CCCC3 C03314902
c1cc(ccc1C(=O)N[C@@H](C(Cl)(Cl)Cl)OC[C@@H]2CCC[NH+]3[C@H]2CCCC3)Br C16041444
CC[C@H](C)[NH2+]Cc1cc(c(c(c1)Br)OCc2ccccc2Cl)OCC C16610312
CCOc1cc(cc(c1OCc2ccc(cc2)Cl)Br)C[NH2+]CC(C)C C16688425
CCOc1cc(cc(c1OCc2ccc(cc2Cl)Cl)Cl)C[NH2+]Cc3ccc(cc3)F C16688585
C[C@@]12C[C@@](C[NH+](C1)Cc3ccc(cc3)Br)(CN(C2)C(=S)Nc4ccccc4)C C12384895
c1ccc(c(c1)COc2ccc(cc2CN[C@H]3C[NH+]4CCC3CC4)Br)Cl C20477067
CCOc1cc(cc(c1OCc2ccc(cc2Cl)Cl)Cl)C[NH2+][C@@H](C)c3ccccc3 C22074197
Cn1c(c[nH+]c1NCc2cccc(c2)OCc3ccccc3)c4ccc(c(c4)Cl)Cl C27906076
C=C(c1cc[nH+]cc1)Nn\2c(cs/c2=N\Cc3ccccc3)c4ccc(cc4)c5ccccc5 C03272810
CC(=O)Nc1c(c2c(s1)CCCC2)[C@H](c3ccccn3)[NH+]4CCC(CC4)Cc5ccccc5 C34966944
c1cc(ccc1C[NH+](Cc2ccc(o2)C(=O)Nc3ccc(cc3)F)C4CCCCC4)F C35226537
c1ccc(cc1)C(CCNC(=O)C[NH+]2CCn3cccc3[C@@H]2c4ccc(cc4)Cl)c5ccccc5 C35522951
CC[NH2+][C@H](c1cc(cc(c1)OC)OC)c2cc(sc2Br)Br C35560485
c1ccc(c(c1)Cn2ccc3c2cc[nH+]c3)C(=O)Nc4ccc(c(c4)C(F)(F)F)Cl C36338796
CC[NH+]1CCN(CC1)[C@H](c2cccc(c2)F)c3c(c(sc3NC(=O)c4cccs4)C)C C38546780
c1ccc(c(c1)CSCCNC(=O)[C@@H]2CCC[NH+](C2)Cc3cccc(c3)Cl)Cl C38837376
c1cc(cc(c1)Cl)C[NH+]2CCC[C@@H](C2)C(=O)NCCSCc3cccc(c3)Cl C38837556
c1cc(cc(c1)Cl)CSCCNC(=O)[C@H]2CCC[NH+](C2)Cc3ccc(c(c3)Cl)Cl C38837578
c1cc(cc(c1)Br)C[NH+]2CCC(CC2)C(=O)NCCSCc3cccc(c3)Cl C38848495
c1ccc(c(c1)C(F)(F)F)NC(=O)[C@@H]2CCC[NH+](C2)Cc3ccc(c(c3)Cl)Cl C38849790
c1cc(c(c(c1)Cl)C[NH+]2CCC[C@@H](C2)C(=O)Nc3ccc(c(c3)C(F)(F)F)Cl)F C38850581
c1cc(cc(c1)Br)C[NH+]2CCC(CC2)C(=O)NCCSCc3ccc(c(c3)Cl)Cl C38851989
Cc1ccccc1CSCCNC(=O)[C@@H]2CCC[NH+](C2)Cc3ccc(c(c3)Cl)Cl C38852979
c1cc(c(c(c1)Cl)C[NH+]2CCC[C@H](C2)C(=O)NCCSCc3c(cccc3Cl)F)F C38853341
c1cc(ccc1C[NH+]2CCC[C@@H](C2)C(=O)Nc3cc(ccc3Cl)C(F)(F)F)Cl C38857039
c1ccc(cc1)C(c2ccccc2)NC(=O)C3CC[NH+](CC3)Cc4c(cccc4Cl)F C39757910
CC(C)Oc1c(cc(cc1Br)C[NH2+]C23CC4C[C@@](C2)(C[C@](C4)(C3)C)C)OC C40728830
c1ccc(c(c1)CSCCCNC(=O)[C@H]2CCC[NH+](C2)Cc3ccc(cc3Cl)Cl)F C44850748
c1ccc(c(c1)CSCCCNC(=O)C2CC[NH+](CC2)Cc3ccc(c(c3)Cl)Cl)F C44850795
c1cc(ccc1CSCCCNC(=O)[C@@H]2CCC[NH+](C2)Cc3ccc(c(c3)Cl)Cl)F C44850908
c1cc(ccc1CSCCCNC(=O)C2CC[NH+](CC2)Cc3ccc(c(c3)Cl)Cl)F C44850953
c1ccc(c(c1)CSCCNC(=O)[C@@H]2CCC[NH+](C2)Cc3ccc(cc3Cl)Cl)F C44909040
c1ccc(c(c1)CSCCNC(=O)[C@H]2CCC[NH+](C2)Cc3c(cccc3Cl)Cl)F C44909055
Cc1ccc(c(c1)C)[C@H](C)NC(=O)C2CC[NH+](CC2)Cc3cccc(c3)Br C44934934
c1cc(c(c(c1)Cl)C[NH+]2CCC[C@@H](C2)C(=O)NCCCSC3CCCCC3)F C44942814
Cc1ccccc1CSCCCNC(=O)[C@H]2CCC[NH+](C2)Cc3cccc(c3)Cl C44943813
Cc1cccc(c1)CSCCCNC(=O)[C@@H]2CCC[NH+](C2)Cc3ccccc3Cl C44944161
Cc1cccc(c1)CSCCCNC(=O)C2CC[NH+](CC2)Cc3c(cccc3Cl)F C44944320
Cc1cccc(c1)C[NH+]2CCC[C@H](C2)C(=O)NCCCSCc3ccccc3Cl C44944879
c1ccc(c(c1)CSCCCNC(=O)[C@H]2CCC[NH+](C2)Cc3cccc(c3)Cl)Cl C44944909
c1ccc(c(c1)CSCCCNC(=O)[C@H]2CCC[NH+](C2)Cc3ccc(cc3)Br)Cl C44944969
Cc1cc(c(c(c1C)S(=O)(=O)NCC2CC[NH+](CC2)Cc3ccccc3SC)C)C C49523466
CC(C)(C)CC(=O)N[C@H](C[C@@H]1CCCC[NH+]1Cc2ccccc2Cl)c3ccccn3 C57774867
CN(C)c1ccc(cc1)[C@@H](CNC(=O)c2ccccc2Br)C3=c4ccccc4=[NH+]C3 C63234537
C[C@H]1C(=c2cc(ccc2=[NH+]1)Br)CCNS(=O)(=O)c3ccc(cc3)C(C)(C)C C63514167
C[C@H]1C(=c2ccccc2=[NH+]1)CCN(Cc3ccco3)C(=S)Nc4ccc(cc4)Cl C63659086
C[C@@H](C(=O)NCCSC1=c2ccccc2=[NH+][C@@H]1c3ccc(cc3)F)Oc4ccccc4 C63755496
CCC[NH+](CCC)C[C@@H](c1cc2c(cc(cc2Cl)Cl)c3c1ccc(c3)C(F)(F)F)O C01568055
C[C@@H](C12CC3CC(C1)CC(C3)C2)[NH2+]Cc4ccccc4OCc5c(cccc5Cl)Cl C08861291
C[C@H](C12CC3CC(C1)CC(C3)C2)[NH2+]Cc4cccc(c4)OCc5c(cccc5Cl)Cl C08874288
CCC[C@@H](c1ccccc1)[NH2+]Cc2c3ccccc3ccc2OCc4ccc(cc4Cl)Cl C10435853
CCC[C@H](c1ccccc1)[NH2+]Cc2cc(ccc2OCc3ccccc3Cl)Br C10435937
CCC[C@@H](c1ccccc1)[NH2+]Cc2cc(ccc2OCc3ccc(cc3Cl)Cl)Cl C10436027
CCC[C@@H](c1ccccc1)[NH2+]Cc2cc(c(c(c2)Br)OCc3ccccc3)Br C10436462
CCC[C@H](c1ccccc1)[NH2+]Cc2cc(c(c(c2)Br)OCc3ccccc3)Br C10436463
c1ccc(cc1)C[NH2+]Cc2cc(c(c(c2)Br)OCc3ccccc3)Br C10436505
c1ccc(cc1)COc2c(cc(cc2Br)C[NH2+]Cc3ccc(cc3)F)Br C10475217
c1ccc(cc1)COc2c(cc(cc2Br)C[NH2+]CCC3=CCCCC3)Br C13724030
CC(C)CC[NH2+]Cc1cc(c(c(c1)Br)OCc2ccccc2)Br C13724540
C[C@@H](C12CC3CC(C1)CC(C3)C2)[NH2+]Cc4ccc(o4)c5ccc(cc5Br)Br C13730616
c1ccc(c(c1)C[NH2+]Cc2cc(ccc2OCc3ccccc3Cl)Br)Cl C16449716
C[C@@H](C12CC3CC(C1)CC(C3)C2)[NH2+]Cc4c5ccccc5ccc4OCc6ccc(cc6)F C16576105
C[C@@H](C12CC3CC(C1)CC(C3)C2)[NH2+]Cc4ccccc4OCc5ccc(cc5Cl)Cl C16576219
C[C@H](C12CC3CC(C1)CC(C3)C2)[NH2+]Cc4ccc(o4)c5ccc(cc5Cl)Br C20875594
C[C@@H](C12CC3CC(C1)CC(C3)C2)[NH2+]Cc4ccc(o4)c5ccc(cc5Cl)Br C20875596
c1cc(ccc1COc2ccc(cc2C[NH2+]C34CC5CC(C3)CC(C5)C4)Br)F C22073830
C[C@H](C12CC3CC(C1)CC(C3)C2)[NH2+]Cc4cc(ccc4OCc5ccccc5Cl)Cl C22073941
C[C@@H](c1ccccc1)[NH2+]Cc2cc(ccc2OCc3ccc(cc3Cl)Cl)Br C22074171
CC(C)C[C@@](c1ccc(cc1)Br)([C@H](C[NH+](C)Cc2ccccc2)c3ccccc3)O C27258897
c1cc(ccc1Oc2cc(ccc2C[NH2+]C3CC3)Br)I C34665010
CCC[NH2+]Cc1ccc(cc1Oc2cccc(c2)I)Br C34665032
CCOc1c(cc(cc1Br)Br)C[NH2+][C@H](C)c2ccc(s2)Cl C35253507
CC(C)[NH2+]Cc1ccc(cc1Oc2ccccc2I)Br C35454774
CCC[NH2+]Cc1ccc(cc1Oc2ccccc2I)Br C35454802
CCOc1ccc(cc1[C@@H](c2cccc(c2)I)[NH2+]C)Br C35505627
CCOc1ccc(cc1[C@H](c2cccc(c2)I)[NH2+]C)Br C35505629
CCOc1ccc(cc1[C@@H](c2ccc(cc2)I)[NH2+]C)Br C35505632
CCOc1ccc(cc1[C@H](c2ccc(cc2)I)[NH2+]C)Br C35505634
CCOc1ccc(cc1[C@@H](c2ccccc2I)[NH2+]C)Br C35505684
CC[NH2+][C@H](c1cccc(c1)I)c2cc(cc(c2OC)Br)Cl C35509771
CC[NH2+][C@H](c1ccc(cc1)I)c2cc(cc(c2OC)Br)Cl C35509775
CC[NH2+][C@@H](c1ccccc1I)c2cc(cc(c2OC)Br)Cl C35509805
CC[NH2+][C@H](c1ccccc1I)c2cc(cc(c2OC)Br)Cl C35509807
CC[NH2+][C@@H](c1cccc(c1)OC(F)F)c2cc(sc2Br)Br C35560087
CC[NH2+][C@H](c1ccc(cc1)OC(F)F)c2cc(sc2Br)Br C35560096
CC[NH2+][C@@H](c1ccc(cc1)I)c2cc(ccc2OCC)Br C35571196
CC[NH2+][C@H](c1ccccc1I)c2cc(ccc2OCC)Br C35571219
CCC[NH2+][C@@H](c1cc(cnc1)Br)c2cc(ccc2Br)Br C35578379
CCC[NH2+][C@H](c1cc(cnc1)Br)c2cc(ccc2Br)Br C35578381
CCC[NH2+][C@H](c1ccc(o1)Br)c2cc(sc2Br)Br C35585714
C[C@H](c1cccc(c1)Br)[NH2+]Cc2cc(c(c(c2)Br)OC)Br C36325177
CC(C)Oc1c(cc(cc1Br)Br)C[NH2+]Cc2ccccc2Cl C40729955
c1cc(sc1)C[NH2+]Cc2cc(ccc2OCc3ccc(cc3Cl)F)Br C40739560
c1ccc(cc1)CC[NH2+]Cc2cc(ccc2OCc3c(cccc3Cl)F)Br C40739659
c1cc(c(c(c1)Cl)COc2ccc(cc2C[NH2+]Cc3ccc(cc3)F)Br)F C40739691
c1ccc(c(c1)C[NH2+]Cc2cc(ccc2OCc3ccc(c(c3)Cl)Cl)Br)Cl C40739758
c1cc(cc(c1)Cl)COc2ccc(cc2C[NH2+]C3C4CC5CC(C4)CC3C5)Br C40739843
CCCC[NH2+]C[C@@H](COc1c(ccc2c1sc3c2c(=O)n4c(n3)CCCCC4)Br)O C02895919
CCCC[NH2+]C[C@H](COc1c(ccc2c1sc3c2c(=O)n4c(n3)CCCCC4)Br)O C02895920
Cn1c(cc(n1)c2ccc(c(c2)OC)OC)[C@H]3C[NH+]4CC[C@H]3C[C@@H]4CNC(=S)Nc5ccc(cc5)Cl C08635521
Cc1c(c2ccccc2[nH]1)[C@H]3[C@H](C3(C)C)CC(=O)N(C4CC4)C5(CC[NH+](CC5)C)C(=O)Nc6ccc(cc6)N(C)C C08696048
CC1(CC2=C([C@H](N(c3ccccc3N2)CC(=O)NCCC[NH+](C)C)c4ccccc4OC)C(=O)C1)C C10343863
COC(=O)c1c2c(sc1NC(=O)Nc3ccc(cc3)Cl)CN(CC2)c4c(cc(c[nH+]4)C(F)(F)F)Cl C03121350
COc1cccc(c1O)C[NH+]2CCC(CC2)[C@@]3(C(=O)N(C(=O)N3)CC4CC4)Cc5ccccc5Cl C14882453
COc1cccc(c1O)C[NH+]2CCC(CC2)[C@]3(C(=O)N(C(=O)N3)CC4CC4)Cc5ccccc5Cl C14882454
CC[C@H](c1c2c(sc1n3cccc3)C[NH+](CC2)CC)NC(=O)Nc4cc(c(cc4OC)OC)Cl C20386540
CC(C)CC[C@@H](c1c2c(sc1n3cccc3)C[NH+](CC2)C)NC(=O)Nc4cc(cc(c4)OC)OC C20532173
CC(C)CC[C@H](c1c2c(sc1n3cccc3)C[NH+](CC2)C)NC(=O)Nc4cc(cc(c4)OC)OC C20532174
Cc1ccc(cc1)c2c(sc3c2c(=O)[nH]c(n3)C[NH+](Cc4ccc(cc4)C(=O)NC5CC5)C6CC6)C C25183883
COc1ccc(cc1OC)CC[NH2+]Cc2cc-3c([n-]n(c3[nH+]c2=O)c4ccccc4)c5cccc(c5)F C13564739
Cc1ccccc1OC[C@@H](C[NH+](Cc2ccco2)Cc3[nH]c(=O)c4c5c(sc4n3)CCCCC5)O C35781246
CCc1ccc(cc1)[C@@H](CNI)N2CC[NH2+][C@@H](C2)S(=O)(=O)Oc3ccccc3 C39532524
CCc1ccc(cc1)[C@H](CNI)N2CC[NH2+][C@@H](C2)S(=O)(=O)Oc3ccccc3 C39532526
c1ccc(cc1)Sc2c(cccn2)C(=O)N3C[C@H](C4(C3)CC[NH2+]CC4)C(=O)NC5CCCCCCC5 C39659878
C[C@@H](CNC(=O)[C@H]1CN(CC12CC[NH2+]CC2)C(=O)c3ccc(o3)c4ccccc4)Oc5ccccc5Cl C39666611
C[C@H](CNC(=O)[C@H]1CN(CC12CC[NH2+]CC2)C(=O)c3ccc(o3)c4ccccc4)Oc5ccccc5Cl C39666612
C[C@H](CNC(=O)[C@@H]1CN(CC12CC[NH2+]CC2)C(=O)[C@@H](C(C)C)Oc3ccccc3)Oc4ccccc4Cl C39666624
CCC(CC)C(=O)N1C[C@@H](C2(C1)CC[NH2+]CC2)C(=O)NC(c3ccc(cc3)OC)c4ccc(cc4)OC C39676568
C[C@H](Cc1ccc(cc1)F)NC(=O)[C@@H]2CN(CC23CC[NH2+]CC3)C(=O)c4ccc(o4)c5ccc(cc5)F C39688735
C[C@@H](Cc1ccc(cc1)F)NC(=O)[C@H]2CN(CC23CC[NH2+]CC3)C(=O)c4ccc(o4)c5ccc(cc5)F C39688736
C[C@H](Cc1ccc(cc1)F)NC(=O)[C@H]2CN(CC23CC[NH2+]CC3)C(=O)c4ccc(o4)c5ccc(cc5)F C39688737
CCc1ccc(cc1)[C@@H](C)NC(=O)[C@@H]2CN(CC23CC[NH2+]CC3)C(=O)c4cccnc4Oc5ccc(cc5)C C39696190
CCc1ccc(cc1)[C@H](C)NC(=O)[C@H]2CN(CC23CC[NH2+]CC3)C(=O)c4cccnc4Oc5ccc(cc5)C C39696193
CCc1ccc(cc1)[C@H](C)NC(=O)[C@@H]2CN(CC23CC[NH2+]CC3)C(=O)c4cc(c(c(c4)Cl)OC)Cl C39696251
Cn1c(cc(n1)c2ccc(cc2)F)[C@H]3C[NH+]4CC[C@@H]3C[C@@H]4CNC(=S)Nc5cccc(c5)C(=O)OC C43525956
CCC(CC)c1cc(nc(n1)c2ccncc2)[C@H]3C[NH+]4CC[C@@H]3C[C@@H]4CNC(=O)NCc5ccccc5 C43527872
CC(C)NS(=O)(=O)c1ccc(c(c1)NC(=O)[C@H]2CCC[NH+](C2)Cc3ccc(cc3Cl)Cl)OC C44939371
CC(C)NS(=O)(=O)c1ccc(c(c1)NC(=O)[C@@H]2CCC[NH+](C2)Cc3ccc(c(c3)Cl)Cl)OC C44939374
CC(C)NS(=O)(=O)c1ccc(c(c1)NC(=O)C2CC[NH+](CC2)Cc3ccc(c(c3)Cl)Cl)OC C44939443
C[C@](CC1=c2ccccc2=[NH+]C1)(C(=O)NCCc3ccccn3)NC(=O)OC4C5CC6CC(C5)CC4C6 C52603393
CN1C[C@@H](c2c1cccc2)/C=C(\C(=O)NCCC3=c4ccccc4=[NH+]C3)/NC(=O)c5ccc(cc5)OC C63098801
CN1C[C@H](c2c1cccc2)/C=C(\C(=O)NCCC3=c4ccccc4=[NH+]C3)/NC(=O)c5ccc(cc5)OC C63098802
CN1C[C@H](c2c1cccc2)/C=C(/C(=O)NCCC3=c4ccccc4=[NH+]C3)\NC(=O)c5ccc(cc5)OC C63098802
CC[C@@H](C)[C@@H](C(=O)NCCC(C)C)NC(=O)[C@@H]1CC2=c3ccccc3=[NH+][C@@H]2[C@@H]4N1C(=O)c5c4cccc5 C63383477
CC[C@H](C)[C@@H](C(=O)NCCC(C)C)NC(=O)[C@@H]1CC2=c3ccccc3=[NH+][C@@H]2[C@@H]4N1C(=O)c5c4cccc5 C63383479
CC[C@H](C)[C@@H](C(=O)NCCC(C)C)NC(=O)[C@@H]1CC2=c3ccccc3=[NH+][C@H]2[C@@H]4N1C(=O)c5c4cccc5 C63383486
CC(C)CCNC(=O)[C@H](CC(C)C)NC(=O)[C@@H]1CC2=c3ccccc3=[NH+][C@@H]2[C@@H]4N1C(=O)c5c4cccc5 C63383712
CCCCCCNC(=O)[C@H](C(C)C)NC(=O)[C@@H]1CC2=c3ccccc3=[NH+][C@H]2[C@@H]4N1C(=O)c5c4cccc5 C63384401
CCCCCCNC(=O)[C@H](C(C)C)NC(=O)[C@@H]1CC2=c3ccccc3=[NH+][C@@H]2[C@H]4N1C(=O)c5c4cccc5 C63384403
CCN1C[C@@H](c2c1cccc2)/C=C(/C(=O)NCCC3=c4ccccc4=[NH+]C3)\NC(=O)c5ccc(cc5)OC C63514452
CCN1C[C@H](c2c1cccc2)/C=C(/C(=O)NCCC3=c4ccccc4=[NH+]C3)\NC(=O)c5ccc(cc5)OC C63514453
Cc1ccc(cc1)NC(=O)C2=C(c3cc(c(cc3C2)OC)OC)NCCC4=c5cc(ccc5=[NH+]C4)OC C63626171
c1ccc2=[NH+]CC(=c2c1)CCC(=O)NN3[C@@H](Nc4ccccc4C3=O)SCC(=O)c5ccc(cc5)Cl C63708521
Cc1ccc2=[NH+][C@@H](C(=c2c1)NC(=O)c3ccc(cc3)Cl)C(=O)NCCc4ccc(c(c4)OC)OC C63752532
COc1ccc(cc1)S(=O)(=O)NCC(=O)NC[C@H](c2ccccc2Cl)C3=c4ccccc4=[NH+]C3 C63920251
c1ccc(c(c1)CNC(=O)[C@@H](CC2=c3ccccc3=[NH+]C2)NC(=O)c4cccs4)OC(F)(F)F C64352931
c1cc(ccc1CNC2=[NH+]CCNC23CCN(CC3)S(=O)(=O)c4ccc5c(c4)CCCC5)Cl C65074794
c1c(cc(c2c1scc2N)Cl)C(F)(F)F C00108919
Cc1cc(c(c(c1N)Br)F)C C01610395
CC[C@@](C)(C#CC(C(C)C)(C(C)C)O)O C02045237
c1ccc(cc1)Sc2ccc(cc2N)C#N C00166289
C[C@@H]1C[C@H](CN(C1)c2c(cccc2Cl)N)C C08702457
c1ccc(c(c1)C2(CCCC2)c3csc(n3)N)F C11886177
Cc1c(c(c(c(c1C)C)c2csc(n2)N)C)C C04245281
Cc1cccc(c1C)Oc2ccc(cc2Cl)N C14630041
Cc1cc(c(cc1I)Cl)N C14986041
C1CCC(CC1)(C=CC2(CCCCC2)O)O C17201756
c1ccc(c(c1)N)Oc2cccc(c2)Br C19845735
c1cc2c(cc[nH]2)cc1N[C@@H]3CCSC3 C20132318
Cc1ccc(c(c1)C)Sc2ccncc2N C20370893
Cc1ccc(c(c1)Sc2ccncc2N)C C20370951
c1ccc(cc1)Sc2ccc(cc2F)N C20474963
C[C@H]1C[C@H](CC(C1)(C)C)Oc2ccc(cc2F)N C20506897
C[C@@H]1C[C@H](CC(C1)(C)C)Oc2ccccc2N C20506970
C[C@@H]1CCC[C@H](C1)Oc2ccc(cc2F)N C20507189
C[C@@H]1CCC[C@@H](C1)Oc2ccc(cc2F)N C20507193
Cc1cc(cc(c1Cl)C)OC(=S)N C06484484
Cc1cc(ccc1Sc2ccccc2Cl)N C34978426
c1cc(sc1)[C@@H](c2cc(ccc2F)F)N C35186333
Cc1ccsc1[C@@H](c2cccs2)N C35379695
Cc1cc(ccc1OC2CCC(CC2)C)N C36950247
c1ccc(cc1)Sc2cc(cc(c2)F)N C37668103
C=C(CSc1ccc(cc1N)F)Br C37681592
Cc1ccc(cc1)C23C[C@H]4C[C@@H](C2)CC(C4)(C3)C(=O)N C18140802
CC(C)([C@@H]1CCCC[C@@H]1O)[C@@H]2CCCC[C@@H]2O C38647558
c1ccc2c(c1)C(=S)NC3(N2)CCCC3 C13573731
Cc1cccc(c1)Sc2ccc(nc2)N C40695790
C[C@@H](c1cccc(c1)N)Sc2cc(ccc2F)F C40908672
c1cc(c(cc1Cl)c2ccc(s2)Cl)N C41048986
Cc1ccccc1CCc2csc(n2)N C41231685
C[C@@H]1CCCC[C@H]1N(C)c2ccc(cc2N)F C42603016
C[C@@H]1CCCC[C@H]1N(C)c2ccc(cc2F)N C42603048
C[C@@H]1CCCC[C@@H]1N(C)c2c(cc(cc2F)N)F C42603278
C[C@@H]1CCCC[C@@H]1N(C)c2c(cccc2Cl)N C42603350
C1CCCCC[C@@]2(CC=CC[C@]2(CCCC1)O)O C43198591
c1cc(cc(c1)N)C#Cc2cccc(c2)Cl C44568225
c1c(cc(c(c1Cl)N2CCCCC2)Cl)N C45885768
CC(C)(C)CCn1ccc2c1cc(cc2)N C49254661
Cc1cc(cc(c1)N(C)c2cccc(c2N)F)C C49979460
CC(C)(C)c1nc(c(s1)N)c2cc(ccc2F)F C50309300
c1ccc(cc1)C#CCSc2ccc(cc2N)Cl C51814526
C[C@@H](C(C)C)N(C)c1cc(ccc1N)F C52120481
C[C@H](C=C)Sc1ccc(cc1N)Br C52142566
c1cc(c(c(c1)Cl)C#N)Sc2ccc(cc2)N C52907650
C[C@H]1CCC[C@@H](C1)SCc2cc(ccc2N)F C54689691
CC(C)(C)[C@@H]1CCCC[C@@H]1[NH2+][C@@H]2CCCSC2 C61573552
Cc1c(cccc1Cl)N/C(=[NH+]/C)/[S-] C13519943
CCc1ccccc1NC(=S)N2CC[NH+](CC2)C(c3ccccc3)c4ccccc4 C04217857
Cc1c(sc(c1[C@@H](c2ccccc2)[NH+]3CCC(CC3)C)NC(=O)c4ccccc4)C C06418256
CC(C)(C)[NH2+]Cc1cc(c(c(c1)Br)OCc2ccccc2Cl)OC C06882501
CCCC[NH2+]Cc1cc(c(c(c1)Br)OCc2ccc(cc2)Cl)OC C07261624
CCCC[NH2+]Cc1cc(c(c(c1)Br)OCc2ccccc2Cl)OC C07261628
CCC[NH2+]Cc1cc(c(c(c1)Br)OCc2ccc(cc2)Cl)OCC C07262305
CCOc1cc(cc(c1OCc2ccc(cc2)F)Cl)C[NH2+]Cc3ccc(cc3)F C08254008
CC[C@@H](C)[NH2+]Cc1cc(c(c(c1)Br)OCc2ccc(cc2)Cl)OC C08325883
CC[C@H](C)[NH2+]Cc1cc(c(c(c1)Br)OCc2ccc(cc2)Cl)OC C08326638
COc1cc(ccc1OCc2ccc(nc2)Cl)C[NH2+]C34CC5CC(C3)CC(C5)C4 C08471797
COc1cc(ccc1OCc2cccc(c2)Cl)C[NH2+]C3C4CC5CC(C4)CC3C5 C08471868
C[C@H](C12CC3CC(C1)CC(C3)C2)[NH2+]Cc4ccc(c(c4)OC)OCc5cccs5 C08534862
CC[NH+](CC)[C@@H](CNc1c2c3c(sc2ncn1)CCCC3)c4ccccc4Cl C13041952
COc1ccccc1CC[NH2+]Cc2cccc(c2)OCc3ccc(cc3Cl)Cl C13718802
COc1ccccc1CC[NH2+]Cc2cc(ccc2OCc3ccccc3Cl)Cl C13718910
CCOc1cccc(c1OCc2ccc(cc2Cl)Cl)C[NH2+]Cc3ccccc3 C13730061
CCOc1cc(ccc1OCc2ccccc2Cl)C[NH2+]C34CC5C[C@@](C3)(C[C@](C5)(C4)C)C C16689257
c1ccc(c(c1)c2nnc(o2)[C@@H](c3ccc(cc3)F)[NH2+]CCC4=CCCCC4)Cl C20178325
COc1cc(cc(c1OCc2ccc(c(c2)Cl)Cl)Br)C[NH2+]Cc3ccco3 C20876398
CCCOc1c(cc(cc1Br)C[NH2+]Cc2ccccc2Cl)OCC C20932319
CCN(CC)c1cc(c2cc(ccc2[nH+]1)NC(=O)c3ccc(cc3)Br)C C33084683
Cc1ccccc1[C@@H]2C[NH+](C[C@@H]2CN(C3CCCCC3)C(=O)c4ccc(cc4)F)Cc5ccc[nH]5 C35887510
c1cc(cc(c1)Cl)CSCCNC(=O)C2CC[NH+](CC2)Cc3ccc(cc3Cl)Cl C38848492
c1cc(c(c(c1)Cl)C[NH+]2CCC[C@H](C2)C(=O)Nc3ccc(c(c3)C(F)(F)F)Cl)F C38850582
Cc1ccccc1CSCCNC(=O)[C@H]2CCC[NH+](C2)Cc3ccc(c(c3)Cl)Cl C38852981
CN1CC[NH+](CC1)C2(CCCCC2)CNC(=O)[C@H](c3ccccc3)C4CCCCC4 C39200769
COc1cccc(c1OCc2c(cccc2Cl)F)C[NH2+]CCc3ccc(cc3)F C40722450
CCOc1cc(ccc1OCc2ccc(cc2Cl)F)C[NH2+][C@H](C)c3ccccc3 C40737076
CCOc1cc(ccc1OCc2c(cccc2Cl)F)C[NH2+][C@H](C)c3ccccc3 C40737325
CCOc1cc(ccc1OCc2c(cccc2Cl)F)C[NH2+]Cc3ccc(cc3)F C40737400
CCOc1cc(ccc1OCc2c(cccc2Cl)F)C[NH2+]Cc3ccc(cc3)C C40737433
CCOc1cc(ccc1OCc2ccc(c(c2)Cl)Cl)C[NH2+]C34CC5CC(C3)CC(C5)C4 C40737506
CCC[NH2+]Cc1cc(c(c(c1)Br)OCc2cccc(c2)Cl)OCC C40741717
CCOc1cc(cc(c1OCc2ccccc2C)Cl)C[NH2+]Cc3ccc(cc3)F C40741920
CCCSc1ccc2c(c1)n(c(n2)C[NH2+]Cc3ccc(cc3)Cl)Cc4cccc(c4)Cl C43257932
CC[C@@H](Cc1ccccc1)CNC(=O)C2CC[NH+](CC2)Cc3c(cccc3Cl)F C44852009
Cc1cccc(c1)[C@@H](c2ccccc2)NC(=O)C3CC[NH+](CC3)Cc4ccccc4F C44856077
Cc1ccccc1C[NH+]2CCC[C@H](C2)C(=O)N[C@@H](c3ccccc3)c4ccccc4C C44937451
Cc1ccc(cc1)[C@H](c2ccccc2)NC(=O)[C@H]3CCC[NH+](C3)Cc4ccccc4F C44937950
Cc1ccc(cc1)[C@@H](c2ccccc2)NC(=O)C3CC[NH+](CC3)Cc4ccccc4C C44937982
Cc1ccc(cc1)[C@H](c2ccccc2)NC(=O)C3CC[NH+](CC3)Cc4ccccc4F C44938049
C[C@@H](c1ccc(c(c1)F)F)[NH+](C)CC(=O)N[C@@H](c2ccc(cc2)F)c3cccs3 C45779909
c1ccc2c(c1)cc(n2Cc3cccc(c3)F)C[NH+]4CCC(CC4)C(=O)NCCc5cccs5 C46056070
Cc1c(n(c([nH+]1)SCC(=O)Nc2ccccc2Cc3ccccc3)C4CCCC4)C C05090082
CN(C)c1ccc(cc1)[C@@H](CNC(=O)c2cccc3c2cccc3)C4=c5ccccc5=[NH+]C4 C63230283
Cc1ccc(cc1)SC2=c3ccc(cc3=[NH+][C@@H]2C(=O)N[C@H](C)c4ccccc4)OC C63531191
Cc1ccc(cc1)SC2=c3ccc(cc3=[NH+][C@@H]2C(=O)NCc4cccc(c4)Br)OC C63531307
c1ccc(cc1)/C=C/C(=O)NCCSC2=c3ccccc3=[NH+][C@H]2c4ccc(cc4)Cl C63654939
c1ccc2=[NH+][C@@H](C(=c2c1)SCCNC(=O)c3cccs3)c4ccc(cc4)Cl C63654950
C[C@H]1C(=c2cc(ccc2=[NH+]1)F)CCN(Cc3ccco3)C(=S)NC4CCCCC4 C63658711
CCOC(=O)C[NH2+][C@H](c1ccccc1)c2cc(ccc2NC(=O)c3ccc(cc3)Cl)Br C08682302
c1ccc(cc1)/C=C/C[NH+]2CCN(CC2)C(=O)[C@H]3CCCN(C3)c4c(c5cc(ccc5[nH]c4=O)Cl)c6ccccc6 C08766639
C[NH+]1CCc2cc3c(c(c2[C@H]1CC(=O)c4ccc(o4)c5cc(ccc5Cl)C(F)(F)F)OC)OCO3 C02146702
C[NH+](C)CCCN(c1nc2c(ccc(c2s1)Cl)OC)C(=O)COc3ccc(cc3Cl)Cl C09453197
Cc1ccccc1c2cc3c(c(c2)O[C@@H]4CCOC4)OCC[NH+](C3)Cc5cccn5c6ccc(cn6)Cl C11982533
c1ccc(cc1)C[NH+]2CCC(CC2)N(c3ccccc3)C(=O)c4cn(nc4c5ccccc5)c6ccccc6 C12623415
CCN(CC)c1ccc([nH+]c1N(CC)CC)N2CCN(CC2)C(=O)[C@]3(CCc4c(c(c(c(c4O3)C)C)O)C)C C13651281
COc1ccccc1Nc2c3cc(ccc3[nH+]c4c2CCCC4)NC(=O)c5ccc(c(c5)[N+](=O)[O-])Cl C20105303
c1ccc(cc1)c2c(nn(c2N)c3ccc(cc3)F)C[NH+]4CCN(CC4)C(c5ccccc5)c6ccccc6 C22920679
Cc1cccc(c1)CO[C@H](C[NH+]2CCN(CC2)S(=O)(=O)c3ccc(s3)Cl)c4ccc(cc4)Cl C23455107
c1cc(cc(c1)C(F)(F)F)C[NH+]2CCC(CC2)N(c3ccc(cc3)F)S(=O)(=O)c4ccc(cc4)F C34683705
Cc1ccccc1S(=O)(=O)N(c2ccc(cc2)F)C3CC[NH+](CC3)Cc4ccc(cc4)C(F)(F)F C34683712
c1ccc(c(c1)C[NH+]2CCC(CC2)N(c3ccc(cc3)F)S(=O)(=O)c4ccc(cc4)F)C(F)(F)F C34683922
Cc1ccc(c(c1)C[NH+]2CCN(CC2)c3c4c5c(sc4nc(n3)SCC(=C)C)COC(C5)(C)C)C C34750020
Cc1ccc(cc1)C[NH+](Cc2ccc(cc2)F)Cc3nc(cs3)C(=O)N4C[C@]5(C[C@@H]4CC(C5)(C)C)C C34782808
CCCC[C@H](CC)C(=O)N1CCCN(CC1)C(=O)[C@@H](C)[NH+]2CCc3c(ccs3)[C@@H]2c4ccccc4C C34830409
Cc1ccc(cc1C)n2c(=O)c3ccccc3nc2[C@@H](C)N(CC[NH+](C)C)C(=O)C[C@H](C)CC(C)(C)C C35069175
CC[C@H](c1nc2ccccc2c(=O)n1c3ccc(c(c3)C)C)N(CC[NH+](C)C)C(=O)CCC4CCCC4 C35069315
CC[C@@H](c1nc2ccccc2c(=O)n1c3cccc(c3)Cl)N(CC[NH+](C)C)C(=O)CCC4CCCC4 C35072230
CC[C@H](c1nc2ccccc2c(=O)n1c3cccc(c3)Cl)N(CC[NH+](C)C)C(=O)CCc4ccccc4 C35072235
CC[C@H](c1nc2ccccc2c(=O)n1c3ccc(c(c3)Cl)F)N(CC[NH+](C)C)C(=O)C4CCCCC4 C35073182
C[C@H](c1ccccc1)[NH+](Cc2ccc(cc2Cl)Cl)Cc3nc(co3)C(=O)N(C)Cc4ccccc4 C35711440
CCCC[C@@H](CC)C(=O)Nc1ccc(cc1)[C@@H]2C(=C([NH+]=C3N2CCCS3)C)C(=O)Nc4ccccc4 C35760400
CC[NH+](CC)CCN(c1nc2ccc(cc2s1)Cl)C(=O)c3ccccc3I C36637848
CCOc1ccc(cc1)n2cc(c3c2[nH+]cnc3N4CCN(CC4)c5ccccc5OC)c6ccccc6 C08583055
CC[NH+](CC)CCCN1[C@@H](c2c(=O)c3ccc4ccccc4c3oc2C1=O)c5cccc(c5)Br C38713599
CCC(CC)CC(=O)N1[C@@H](CC(=N1)[C@H]2C(=c3cc(ccc3=[NH+]C2=O)Cl)c4ccccc4)[C@@H]5CC=CO5 C38799093
CC[NH+](CC)CCN(c1nc2c(cc(cc2s1)Cl)C)C(=O)c3cc4cc(ccc4s3)[N+](=O)[O-] C38837357
CCOC(=O)C1=C(N=c2n(c(=O)/c(=C\C3=c4ccccc4=[NH+]C3)/s2)[C@@H]1c5ccc(c6c5cccc6)OC)C C39205301
C=CCn1c(nnc1S[C@@H]2C(=c3cc(ccc3=[NH+]C2=O)Cl)c4ccccc4Cl)c5cccnc5 C39237654
Cc1c(c(n(n1)c2ccc(cc2)C(C)(C)C)C)CCC(=O)NCC3CC[NH+](CC3)Cc4cccc(c4)OC C39301794
[truncated: 872,833 more chars]
