# Supplementary material for: PyRMD Studio: A Unified Suite for Next-Generation, AI-Powered Virtual Screening
Source: J Chem Inf Model. 2026 May 19;66(11):6197–203. doi: 10.1021/acs.jcim.6c00648 (PMC13250901; doi:10.1021/acs.jcim.6c00648)
Supplement: Supplementary file 2 [file ci6c00648_si_002.zip › decoys/fa10_decoys.ism]

CCOC(=O)C1=C(OC(=C([C@H]1c2ccc(cc2)Cl)C#N)N)CSc3c(c(cc(n3)C)C)C#N C01022836
Cc1ccccc1NC(=O)C(=O)N/N=C/c2ccc(cc2)OC(=O)c3ccccc3Br C02544494
Cc1ccc(cc1)C2(C(=O)N(C(=O)N2)CC(=O)Nc3c(c4c(s3)CCC4)C#N)c5ccc(cc5)C C03295754
Cc1ccccc1OCc2nnc(n2c3ccccc3)SCc4nc(c5c(c(sc5n4)C)C)N C10534334
Cc1c(sc2c1c(nc(n2)CSc3nc4cc(ccc4c(=O)n3Cc5ccco5)Cl)N)C C10534434
c1cc(oc1)c2nnc(n2N)SCC(=O)N(Cc3ccc(cc3)F)C45CC6CC(C4)CC(C6)C5 C11668410
Cc1c(c(=O)[nH]c(n1)n2c(cc(n2)c3cccs3)NC(=O)C(C)(C)CCl)Cc4ccccc4 C11855403
c1ccc2c(c1)c(=O)n(c(n2)SCC(=O)C(=C3Nc4ccccc4N3)C#N)CCC5=CCCCC5 C12678658
CCc1ccc2c(c1)cc(c(=O)[nH]2)CN(Cc3ccc4c(c3)OCO4)C(=O)Nc5ccccc5Cl C01327229
COC(=O)C1=C(OC(=C([C@H]1c2cccc(c2)F)C#N)N)CSc3c(cc4c(n3)CCCCC4)C#N C00663609
c1cc(c(cc1[N+](=O)[O-])NC(=S)NC(=O)/C=C/c2ccc(o2)c3ccc(cc3Cl)Cl)F C14274583
Cc1ccc(cc1NS(=O)(=O)c2ccc(c(c2)Cl)F)S(=O)(=O)Nc3ccc(cc3)OC C16131220
c1ccc(cc1)c2c(c(n(n2)c3ccccc3Cl)O)/C=C\4/C(=O)N(C(=O)N4)Cc5ccccc5F C16534125
C[C@@H](C(=O)N1CC(=O)Nc2c1cccc2)Sc3nnc(s3)Nc4cccc(c4)Br C16543354
c1ccc(cc1)/C=C/C=N/N=C/2\N(C(=O)[C@@H](S2)CC(=O)Nc3ccc(cc3)F)c4ccc(cc4)O C16713018
CCOC(=O)c1c2c(sc1NC(=O)CSc3[nH]c(=O)c4c5c(sc4n3)CCC5)CCCC2 C16946670
Cc1cc(cc(c1O)c2nc3c(o2)cccn3)NC(=O)C(C)(C)Oc4ccc(cc4)Br C20497275
Cc1ccc(c(c1)C)n2c(=O)c3c4c(sc3nc2SCC(=O)NC(=O)NC(C)(C)C)CCC4 C20819121
Cc1cc(ccc1NC(=O)CSc2[nH]c(=O)c(cn2)S(=O)(=O)c3ccc(cc3)C(C)(C)C)F C20861083
CN(C)c1ccc(cc1)/C=C(/C(=O)N/N=C/c2ccc(o2)Br)\NC(=O)c3ccccc3 C03147108
c1ccc(cc1)/C=C/C=N/N=C\2/N(C(=O)[C@@H](S2)CC(=O)Nc3ccc(cc3)F)c4ccc(cc4)O C33744572
CC1=C([C@H](N2CCCSC2=N1)c3cccc(c3)NC(=O)Nc4ccccc4F)C(=O)OC(C)C C33744727
CCN1C2=C([C@@H](NC1=O)c3ccc(cc3C)C)C(=O)N(C2)[C@@H](Cc4ccccc4)C(=O)NC(C)(C)C C34791784
CN1C2=C([C@H](NC1=O)c3ccc(cc3)F)C(=O)N(C2)CC(=O)Nc4ccccc4Cc5ccccc5 C34792058
Cc1ccc(cc1)[C@@H]2C(=C(N=C3N2C(=CS3)/C=C(/NC4CC[NH+](CC4)C)\[O-])C)C(=O)OC(C)C C34923402
Cc1ccc(cc1)[C@H]2C(=C(N=C3N2C(=CS3)/C=C(/NC4CC[NH+](CC4)C)\[O-])C)C(=O)OC(C)C C34923403
CC[C@@H](C)Sc1[nH]c(=O)c2c(n1)NC3=C([C@H]2c4ccc(c(c4)OC)OCC)C(=O)CC(C3)(C)C C35450438
CC[C@H](C)Sc1[nH]c(=O)c2c(n1)NC3=C([C@H]2c4ccc(c(c4)OC)OCC)C(=O)CC(C3)(C)C C35450442
CC(C)CCSc1[nH]c(=O)c2c(n1)NC3=C([C@H]2c4cccc(c4OC)OC)C(=O)CC(C3)(C)C C35450719
C[C@H](C(=O)NC(c1ccccc1)c2ccccc2)Sc3[nH]c(=O)c4cnn(c4n3)c5ccccc5 C23449816
C[C@H](CNC(=O)[C@H](CC(C)C)N1C(=O)[C@@]2(c3c(c4ccccc4[nH]3)CCN2C1=O)C)c5ccccc5 C08789610
C[C@@H](CNC(=O)[C@H](CC(C)C)N1C(=O)[C@@]2(c3c(c4ccccc4[nH]3)CCN2C1=O)C)c5ccccc5 C08789611
COc1cccc(c1OC)[C@H]2c3ccc(cc3OC(=C2C#N)N)OC(=O)/C=C/c4ccccc4Cl C38658785
c1ccc(c(c1)COc2cccc(c2)[C@@H]3c4ccc(cc4OC(=C3C#N)N)OC(=O)c5ccco5)F C38686809
CSc1ccc(cc1)[C@@H]2c3ccc(cc3OC(=C2C#N)N)OC(=O)c4cc5ccccc5oc4=O C38700678
CC1=C2[C@@H](C(=C(O[C@H]2N=N1)N)C#N)c3cc(c(c(c3)Br)OCc4ccc(cc4)F)OC C39312125
C[C@H](C(=O)N[C@](C)(C#N)C(C)C)OC(=O)c1c2ccccc2nc\3c1CC/C3=C\c4ccc(cc4)O C08629248
C[C@H](C(=O)N[C@@](C)(C#N)C(C)C)OC(=O)c1c2ccccc2nc\3c1CC/C3=C\c4ccc(cc4)O C08629250
COc1cc(cc(c1O)OC)[C@@H]2c3c(n[nH]c3C(=O)N2CCc4ccccc4)c5ccc(cc5)Cl C40342485
CCOc1cc(ccc1O)[C@@H]2c3c(n[nH]c3C(=O)N2Cc4ccc(cc4)Cl)c5ccc(cc5)OC C40344683
CCOc1ccc(cc1OC)[C@@H]2c3c(=O)[nH]c(nc3NC4=C2C(=O)CC(C4)(C)C)SCC(C)C C40476559
CCOc1ccc(cc1OC)[C@@H]2c3c(n[nH]c3C(=O)N2Cc4ccccc4)c5cc(cc(c5O)C)C C39912270
CCCOc1cccc(c1)[C@H]2c3c(n[nH]c3C(=O)N2Cc4cccnc4)c5cc(c(cc5O)C)Cl C39914905
c1ccc(c(c1)CNc2c(c(ncn2)Nc3ccc(cc3)I)[N+](=O)[O-])Cl C40649326
c1ccc2c(c1)c(c[nH]2)c3nnc(n3C4CC4)SCCC(=O)Nc5c(c6c(s5)CCCC6)C#N C45699146
Cc1ccc(cc1)NC(=O)C[C@H]2C(=O)Nc3ccccc3N2C(=O)CSc4c(cccn4)Cl C45869132
CCn1c(=O)c2ccccc2nc1NNC(=O)[C@@](C)(Cc3nc4ccccc4s3)c5ccccc5 C46550653
Cc1c(sc(n1)c2ccccc2)c3ccc(=O)n(n3)CCNC(=O)Nc4ccc(c(c4)Cl)F C49468274
Cc1cc(nc(n1)n2c(c(c(n2)C)CC(=O)Nc3ccccc3NC45CC6CC(C4)CC(C6)C5)C)C C60318895
CC1=C2C=C(C=C[C@H]2N=C1C)[C@@H]3NN=C(N3c4ccccc4)SCC(=O)Nc5ccc(cc5)OC C63730181
c1cc(ccc1/C=C/C(=O)[O-])S(=O)(=O)Nc2nc(cs2)c3ccc4c(c3)CC(=O)N4 C13031300
c1cc(cc(c1)[N+](=O)[O-])[C@H]2/C(=C(/c3ccc(cc3)[N+](=O)[O-])\O)/C(=O)C(=O)N2CC(=O)[O-] C09356870
Cc1c2c(ncn(c2=O)CC(=O)NC(=O)NC34CC5CC(C3)CC(C5)C4)sc1C(=O)[O-] C13417755
c1cc(ccc1[C@H]2c3c([nH]c(=O)s3)S[C@H]4[C@H]2[C@@H]5C[C@H]4[C@H]6[C@H]5C(=O)N(C6=O)CC(=O)[O-])O C13573053
COc1cc(cc(c1OC)OC)[C@@H]2c3cc4c(cc3[C@@H]([C@@H]([C@H]2C(=O)[O-])CO)O)OCO4 C01668755
COc1cc(cc(c1O)OC)/C=C\2/C(=O)N(C(=S)S2)c3ccc(c(c3)O)C(=O)[O-] C16929338
CC1([C@@H]([C@]2([C@@H]3CC[C@]4([C@@H](OC(=O)C=C4[C@@]3(C[C@@H](C1=O)C2=O)O)c5ccoc5)C)C)CC(=O)[O-])C C19795904
CCOc1cc(cc(c1O)Cl)/C=C/2\C(=NC(=O)N(C2=O)c3cccc(c3)[N+](=O)[O-])[O-] C15836267
[H]/[S+]=c/1\nc(c(c(n1C)[O-])C2=[NH+]c3ccccc3S[C@H]([C@@H-]2)c4ccc(cc4)[N+](=O)[O-])[O-] C20899245
Cc1cc(no1)N2[C@@H](C(=C(C2=O)[O-])C(=O)c3c(c([nH]c3C)C)C)c4cccc(c4)[N+](=O)[O-] C25108566
CC1(CC2=C([C@@H](c3c([nH]c(=S)nc3N2)[O-])c4cc(c(c(c4)OC)OC)OC)C(=O)C1)C C16286530
c1cc(cc(c1)Cl)N2C(=O)/C(=C\3/C[C@@H](NN3)c4ccc5c(c4)OCO5)/C(=NC2=O)[O-] C26580755
C[C@H]1CN(C[C@@H](N1C(=O)C)C)c2c(c(c3c(c2F)n(cc(c3=O)C(=O)[O-])C4CC4)N)F C32088023
CC1(CC2=C([C@H](c3c([nH]c(=S)nc3N2)[O-])c4cc(c(c(c4)OC)OC)OC)C(=O)C1)C C18024481
c1ccc(cc1)N2C(=O)/C(=C\NN3C(=O)c4cccc5c4c(ccc5)C3=O)/C(=NC2=O)[O-] C13125705
Cc1ccc(c(c1)c2c(c3c([nH]2)n(c(=O)nc3[O-])C)c4c(=O)[nH]c(=O)n(c4n5cccc5)C)C C08586602
CSC1=NC(=O)[C@H]2C(=N1)[N-]C(=C([C@@]23c4ccccc4N(C3=O)Cc5cccc(c5)F)C#N)N C39217671
c1ccc(cc1)S(=O)(=O)c2cc3c(c4c(n(c3=O)c5ccccc5[O-])C(=O)C[C@H](N4)O)nc2 C39450202
CC(C)S(=O)(=O)[C@H]1CC(=O)c2c(c3c(cc(cn3)I)c(=O)n2[O-])N1 C39452261
CC(C)S(=O)(=O)[C@H]1CC(=O)c2c(c3c(cc4c(n3)cccc4SC)c(=O)n2[O-])N1 C39456320
Cc1ccc(o1)C(=O)C2=C(C(=O)N([C@@H]2c3cc(c(c(c3)Br)O)OC)CCO)[O-] C40075644
C[C@@H]1Cc2cc(ccc2O1)C(=O)C3=C(C(=O)N([C@H]3c4ccc(c(c4)OC)O)CCO)[O-] C40095372
Cc1ccc(c(c1)S(=O)(=O)Nc2ccc(cc2)S(=O)(=O)[N-]c3nc(cc(n3)C)C)O C40152681
c1cc(oc1)[C@H]2c3c([nH]c(=O)s3)S[C@@H]4[C@H]2[C@H]5C[C@@H]4[C@@H]6[C@@H]5C(=O)N(C6=O)CC(=O)[O-] C40205456
CC1(O[C@H]2[C@@H](O1)[C@@H](O[C@@H]2C(=O)[O-])n3cnc4c3nc(nc4N)I)C C44167976
Cc1cc(cc(c1C)NS(=O)(=O)c2ccc(c(c2)[N+](=O)[O-])[O-])S(=O)(=O)N(C)C C45499969
c1cc2c(cc1C(=O)N3CCN(CC3)c4c(nc(o4)C5CC5)C#N)nc([nH]c2=O)[S-] C46814684
Cc1c(cc(cc1Cl)S(=O)(=O)[N-]c2cccc(c2)[C@@]3(C(=O)NC(=O)N3)C)[N+](=O)[O-] C46865076
CC(C)[C@@H](C(=O)[O-])N1C(=O)/C(=C/c2cc3cc4c(cc3[nH]c2=O)OCCO4)/SC1=S C51330790
C[C@@H]1C[C@@H](CN(C1)C(=O)c2ccccc2[N-]S(=O)(=O)c3ccc4c(c3)[nH]c(=O)[nH]4)C C12544860
c1cc(ccc1N2C(=O)/C(=C\3/C[C@@H](NN3)c4ccc5c(c4)OCO5)/C(=NC2=O)[O-])Cl C09348382
Cc1ccc(cc1)S(=O)(=O)N2C[N-]S(=O)(=O)c3c2cc(c(c3)S(=O)(=O)N)Cl C58901775
CC\1=NN(C(=O)/C1=C\c2cc(c(c(c2)I)O)OC)c3[n-]nnn3 C59186079
Cn1c(c-2nc(nc2n(c1=O)C)Sc3nnc(n3N)c4cccc(c4)Br)[O-] C59264910
c1ccc(cc1)Cn2c(nnn2)Sc3ccc(cc3[N+](=O)[O-])/C=C\4/C(=O)NC(=O)N=C4[O-] C59422473
CC1(O[C@@H]2[C@@H](O1)[C@@H](O[C@@H]2C(=O)[O-])n3cnc4c3nc(nc4N)I)C C59675196
CCC1=C(C[C@H](S1)C(=O)NCC(=O)Nc2nc(c(s2)c3nnc(n3C)[S-])C)C C39779545
Cc1[n-]c(nn1)N2C=C[C@@H]3C(=CN=C4N3NC(=C4c5ccc(cc5)Br)C)C2=O C39964183
Cc1c2c(n(n1)c3ccc(nn3)[O-])N=C(C[C@H]2c4ccc(cc4)Oc5c(cccn5)C#N)O C36357413
Cc1c2c(n(n1)c3ccc(nn3)[O-])N=C(C[C@@H]2c4cc5ccc(cc5n(c4=O)C)OC)O C36359077
c1ccc2c(c1)[C@@]3([C@@H]4C(=NN=C4OC(=C3C#N)N)c5ccc(cc5)F)C(=O)N2CC(=O)[O-] C39210645
CC1=C2[C@@H](CC(=O)N[C@@H]2N(N1)c3ccc(nn3)[O-])c4ccccc4OCc5ccccn5 C63824917
CCOc1cc2c(cc1[C@@H]3CC(=O)N[C@H]4C3=C(NN4c5ccc(nn5)[O-])C)O[C@@H](C2)C C63825440
c1cc(ccc1N2C(=O)/C(=C\3/C[C@@H](NN3)c4ccc5c(c4)OCO5)/C(=O)N=C2[O-])Cl C09348382
Cn1c(c(c(=O)[nH]c1=O)C2=C(N=C3[C@@H]2C(=NC(=O)N3C)[O-])c4ccc(cc4)F)n5cccc5 C08586572
c1ccc(cc1)n2cc(c(n2)c3cccs3)[C@H]4c5c([nH]c(=O)nc5NC6=C4C(=O)CCC6)[O-] C04144338
Cc1csc(n1)c2cc(c(n2C)C)S(=O)(=O)[N-]c3ccc(cc3)S(=O)(=O)N C65008994
c1ccc(c(c1)[C@@H]2c3c(n(c(=O)s3)CC(=O)N4CCOCC4)S[C@@H]5[C@H]2C(=NC5=O)[O-])O C39884159
COc1ccc(cc1OC)[C@@H]2c3c(nc(s3)[S-])S[C@H]4[C@@H]2C(=O)N(C4=O)C(=O)N C39886742
CCN(CC)c1ccc(cc1)[C@@H]2c3c([nH]c(=O)s3)S[C@@H]4[C@@H]2C(=O)N(C4=O)CC(=O)[O-] C47145137
c1ccc(c(c1)C[C@@H](c2ccc3c(c2)[nH]c(=O)[nH]3)[NH3+])Cl C19842858
Cc1ccoc1[C@@H](c2ccc3c(c2)NC(=O)CC(=O)N3)[NH3+] C35381096
CC[NH+]1CCC[C@@H]1CNc2cc3c(cc2N)OCC(=O)N3 C35452923
c1cc2c(cc1Br)c(c(c[nH+]2)N)N3CCC[C@@H]3C(=O)N C36812954
C[C@H]1C(=O)Nc2cc(ccc2O1)NC(=O)[C@@H](CC(C)C)[NH3+] C37018289
C[C@@H]1C(=O)Nc2cc(ccc2O1)NC(=O)[C@H](CC(C)C)[NH3+] C37018290
c1ccc(c(c1)NC(=O)[C@H]2CCCC[NH2+]2)SCC(=O)N C37031037
CC[C@@H](C)[C@H](C(=O)Nc1cc2c(cc1F)CCC(=O)N2)[NH3+] C37032538
CCC[C@@](C)(C(=O)Nc1ccc2c(c1)CCC(=O)N2)[NH3+] C37621684
CCC[C@@](C)(C(=O)N1C(=O)c2cccc(c2C1=O)N)[NH3+] C37621940
CN(Cc1cccc(c1Cl)Cl)C(=O)[C@@H](CC(=O)N)[NH3+] C37798553
CN(Cc1cccc(c1Cl)Cl)C(=O)[C@H](CC(=O)N)[NH3+] C37798554
CN(Cc1ccc(cc1)Br)C(=O)[C@@H](CC(=O)N)[NH3+] C37798621
C[C@@H](c1ccc(c(c1)F)F)N(C)C(=O)[C@@H](CC(=O)N)[NH3+] C37804060
C[C@@H](c1cc(ccc1F)F)N(C)C(=O)[C@@H](CC(=O)N)[NH3+] C37808539
c1cc(c(c(c1)F)[C@H](C[NH2+]C2CCC(CC2)C(=O)N)O)F C38091830
C[C@@]1(C[C@@H](CC(C1)(C)C)NC(=O)c2ccccc2O)C[NH3+] C33637842
C[NH+]1CCc2c(sc3c2C(=N[C@@H](N3)c4ccc(cc4O)O)O)C1 C36681946
Cc1cc([nH+]c(c1C(=S)N)NCC(=O)NC2CC2)C C40510355
C[NH+]1CCC[C@H](C1)Nc2cc3c(cc2N)OCC(=O)N3 C40715797
CCC[C@@](C)(C(=O)Nc1ccc2c(c1)NC(=O)CO2)[NH3+] C40807036
c1cc(c(cc1N)Br)C[NH+]2CCCC[C@@H]2C(=O)N C42403768
C[C@@H]1CC[C@H](C[NH+]1Cc2c(cccc2Br)N)C(=O)N C42427107
CC(C)[NH+](Cc1ccc(cc1Br)N)CC(=O)N C42428030
C[C@@](c1ccc(cc1)Br)(C(=O)[O-])[NH2+]CC[NH3+] C42429180
C[C@](c1ccc(c(c1)Cl)Cl)(C(=O)[O-])[NH2+]CC[NH3+] C42429204
C[C@](c1cccc(c1)Br)(C(=O)[O-])[NH2+]CC[NH3+] C42429413
Cn1c2ccccc2c3c1CCC(=C3Cl)[C@H](CC(=O)N)[NH3+] C44254409
COc1cc(cc(c1O)C[C@@H](CO)[NH3+])I C44463966
c1cc2c(cc1O)CCC[C@@H]2[NH2+]C3CCC(CC3)C(=O)N C44747276
C[NH+]1CCCC[C@H]1CNC(=O)C2(CCCCC2)/C(=N/O)/N C44792977
CC1(Cc2cccc(c2O1)OCC[C@](C)(C(=O)N)[NH3+])C C45511928
C1CCC(C1)NC(=O)C[NH+]2CCC[C@@H](C2)CNC(=O)N C48575689
CC(C)(C)[C@@H]1CCCC[C@]1(C(=O)[O-])[NH2+][C@@H]2CCCC[C@@H]2[NH3+] C48846883
Cc1c(cccc1NC(=O)[C@H](C)[NH+]2CCCC[C@@H]2CO)N C48856931
C[C@H](CC[NH+](C)C)Nc1cc2c(cc1N)OCC(=O)N2 C49555393
Cc1c(c(n[nH]1)C(=O)NC[C@@H](C)C[NH+]2CCCCC2)N C50306392
CCc1c(c(n[nH]1)C(=O)NCC[NH+]2CCC(CC2)C)N C50307708
CC[NH+]1CCC[C@@H]1CNC(=O)c2c(c([nH]n2)C(C)C)N C50309688
c1cc2c(c(c1)Cl)nc([nH]2)[C@@H](Cc3ccc(cc3)O)[NH3+] C37443789
Cc1cc(ccc1[NH+]2CCC[C@H]2CCCO)/C(=N/O)/N C52760268
CN1CCCc2c1ccc(c2)c3c(n(c([nH+]3)C4CC4)N)N C52838998
CC(C)[NH+](C)CCNc1cc2c(cc1N)c(=O)[nH]cn2 C54112083
C[C@@H](C[NH3+])n1c2cc(c(cc2nc1c3ccc(cc3)N)F)F C57830957
c1ccc(cc1)C[C@@H](c2cc3c(cc2Cl)[nH]c(=O)[nH]3)[NH3+] C58118063
Cc1c(sc2c1c(nc(n2)CN3CCC[C@@H](C3)C[NH3+])N)C C44530650
C[C@H](c1ccc2c(c1)[nH]c(=O)[nH]2)NC(=O)C(C)(C)[NH2+]C C61300593
CC(C)n1c(=O)[nH]nc1Sc2cccc(c2C(=[NH2+])N)Cl C61595671
CC(C)n1c(=O)[nH]nc1Sc2ccc(c(c2)Cl)C(=[NH2+])N C61857059
CCC[C@@]1(CCC[NH2+]C1)C(=O)Nc2c(ccs2)C(=O)N C62859586
c1ccc(cc1)CN2[C@H](Nc3ccccc3S2(=O)=O)c4ccc(cc4)OCC(=O)N5CCOCC5 C03628533
Cc1cc(c(n1C[C@H]2COc3ccccc3O2)C)C(=O)CN4C(=O)[C@]5(CCCc6c5cccc6)NC4=O C08825746
Cn1c2c(c(nc(n2)c3ccc(cc3)Br)SCC(=O)NC4CCCC4)c(=O)n(c1=O)C C08901824
Cc1ccc(c(c1)S(=O)(=O)NCc2nnc(o2)S(=O)(=O)Cc3ccc(c(c3)Cl)Cl)F C09028002
c1cc(c(c(c1)Cl)CS(=O)(=O)c2nnc(o2)CNS(=O)(=O)c3cc(ccc3F)F)Cl C09028525
Cc1cc(c(n1c2ccc(cc2)Cl)C)C(=O)CN3C(=O)[C@@](NC3=O)(C)c4ccc5c(c4)OCCO5 C09129037
c1cc(ccc1Cn2c(ccn2)NC(=O)[C@@H]3CC(=O)N(C3)c4ccc5c(c4)OCCO5)Br C12785301
c1ccc(c(c1)CC(=O)N2CCC(CC2)[C@@]3(C(=O)N(C(=O)N3)C[C@@H]4CCCO4)c5ccccn5)Cl C14995017
Cc1nc(cs1)CNC(=O)[C@H]2CCCN(C2)c3cccc4c3C(=O)N(C4=O)[C@@H]5CCOC(C5)(C)C C15072539
CC(C)N1C(=O)c2ccccc2N3[C@@]1(CCC3=O)C(=O)OCC(=O)Nc4ccccc4c5ccccc5 C19468725
CCOc1cc2c(cc1OCC)[C@@H]3[C@@H](c4ccccc4C(=O)N3CC2)C(=O)NC[C@@H]5COc6ccccc6O5 C20155451
COc1cccc(c1OC)/C=C\2/C(=O)c3ccc(c(c3O2)C[NH+]4C[C@H]5C[C@@H](C4)c6cccc(=O)n6C5)[O-] C20760981
c1cc(ccc1Cn2c3c(c(=O)nc([nH]3)C4CCN(CC4)C(=O)c5ccc(cc5)F)nn2)C(F)(F)F C20869126
c1ccc2c(c1)c(cc(=O)[nH]2)C(=O)OCC(=O)N3CCN(CC3)c4c(cc(cn4)C(F)(F)F)Cl C22749130
c1ccc(cc1)n2ncc(n2)C(=O)NCCN3C(=O)/C(=C/c4cccc(c4)Br)/SC3=O C23123388
c1ccc(c(c1)C#N)S(=O)(=O)N2CCN(CC2)Cc3[nH]c4c(c(cs4)c5cccs5)c(=O)n3 C23983126
Cc1c(sc2c1c(=O)n(c(n2)SCC(=O)Nc3cc(ccc3n4cncn4)C(F)(F)F)C)C C25119371
CN(CC(=O)NCc1ccco1)C(=O)[C@H]2CCCCN2S(=O)(=O)c3ccc(cc3)Br C25378192
Cc1ccc(cc1)/C=C\2/C(=O)N(C(=O)S2)CCNC(=O)c3c(c4c(s3)nc5n(c4=O)CCC5)C C27811197
[H]/N=C\1/C(=C\c2cc(c(c(c2)Cl)OCCOc3ccccc3Cl)OC)/C(=O)N=C4N1N=C(S4)C C32109358
[H]\N=C\1/C(=C\c2ccc(c(c2)OC)OC(=O)c3cccs3)/C(=O)N=C4N1N=C(S4)C5CCCCC5 C32109457
CCN1CCN(CC1)C(=O)CCN2CC3=C(C2=O)[C@H](NC(=O)N3CC)c4ccccc4C(F)(F)F C35636541
Cc1ccc(c(c1)C)n2c(cc(n2)c3c(nc4n(c3=O)c(cs4)CC(=O)NCc5cccnc5)C)C C35911742
Cc1cccc(c1C)n2c(cc(n2)c3c(nc4n(c3=O)c(cs4)CC(=O)NCc5cccnc5)C)C C35912025
CCN1CCN(CC1)C(=O)[C@H](C)N2CC3=C(C2=O)[C@@H](NC(=O)N3CC)c4ccccc4C(F)(F)F C35966465
CCN1CCN(CC1)C(=O)[C@H](C)N2CC3=C(C2=O)[C@H](NC(=O)N3CC)c4ccccc4C(F)(F)F C35966469
CN1CCN(CC1)S(=O)(=O)c2ccc3c(c2)[C@H]4C=CC[C@H]4[C@@H](N3)c5cc(c(c(c5)OC)OC)OC C13641000
Cc1ccc2c(c1)c(=O)c(cn2CC(=O)Nc3ccc4c(c3)OCO4)S(=O)(=O)c5ccc(cc5)F C02691700
c1ccc(c(c1)Cn2c3ccsc3c(=O)n(c2=O)Cc4ccc(cc4)C(=O)NCc5ccco5)C#N C06578015
c1ccc2c(c1)cccc2C(=O)N3CCN(CC3)c4nnc(s4)SCC(=O)NCc5ccco5 C36705344
c1cc(cc(c1)Br)CSc2nnc(s2)NC(=O)CS[C@H]3C4=NC=NC4=NC=N3 C39312158
CC(C)S(=O)(=O)C1=C[C@H]2C[C@@H]3CO[P@@](=O)(NN3C[C@@H]2C=C1Cc4ccccc4)S(=O)(=O)C(C)C C39470036
CCOC(=O)CN1C(=O)[C@H]2[C@H]3C[C@@H]([C@@H]2C1=O)[C@@H]4[C@@H]3[C@@H](c5c([nH]c(=O)s5)S4)c6ccccc6OC C39884064
CC(C)(C)c1ccc2c(c1)N(C[C@@H](O2)C(=O)NCc3ccccc3CN4CCCC4=O)S(=O)(=O)C C44853845
Cc1cc(c(n1Cc2ccco2)C)C(=O)Nc3cc(c(cc3C(=O)N4[C@@H](CCC[C@H]4C)C)OC)OC C46624284
[H]/N=C\1/C(=C/c2cc(n(c2C)c3cc(ccc3OC)OC)C)/C(=O)N=C4N1N=C(S4)Cc5ccccc5 C33745490
[H]/N=C\1/C(=C/c2ccc(cc2)OS(=O)(=O)c3ccccc3)/C(=O)N=C4N1N=C(S4)C5CCCCC5 C08721912
COc1cc(cc(c1OCc2ccc3c(c2)OCO3)I)/C=N/NC(=O)CC#N C59140738
Cc1ccccc1[C@H]2[C@@H]3[C@H](C(=O)N(C3=O)c4ccc5c(c4)OCCO5)[C@@](N2)(CCSC)C(=O)OC C20150772
[H]/N=C\1/C(=C/c2ccc(c(c2)OCC)OCc3cccc(c3)C)/C(=O)N=C4N1N=C(S4)c5cccnc5 C09281938
[H]/N=C\1/C(=C/c2ccc(c(c2)OCC)O[C@H](C)c3ccccc3)/C(=O)N=C4N1N=C(S4)c5cccnc5 C09304438
[H]/N=C\1/C(=C\c2cc(n(c2C)c3cccc(c3)OC)C)/C(=O)N=C4N1N=C(S4)COc5ccccc5C C09309598
[H]/N=C\1/C(=C/c2ccc(c(c2)Cl)OCc3ccccc3F)/C(=O)N=C4N1N=C(S4)N5CCOCC5 C41084544
[H]\N=C\1/C(=C/c2cc(c(c(c2)Br)OC(=O)c3ccc(cc3)C)OC)/C(=O)N=C4N1OC(=C4)C C20236676
Cc1cc(c(c(c1)C)NC(=O)Cn2c(cc(c(c2=O)S(=O)(=O)c3ccc(c(c3)OC)OC)C)C)C C35396813
COC(=O)C1=C2CCN(C[C@H]2S[C@H]1S(=O)(=O)[N-]c3ccccc3)C(=O)[C@@H]4C=c5ccccc5=[NH+]4 C64640097
Cc1ccc(cc1)Cn2c3ccccc3nc(c2=O)N4CCC[C@H](C4)C(=O)N[C@@H]5CCS(=O)(=O)C5 C64775777
CC(C)(C)OC(=O)NCCC(=O)/N=C/1\N([C@H]2CS(=O)(=O)C[C@H]2S1)c3c(cccc3Cl)Cl C32634361
CC(C)(C)OC(=O)NCCC(=O)/N=C/1\N([C@H]2CS(=O)(=O)C[C@@H]2S1)c3ccc(cc3Cl)Cl C32634733
CC(C)(C)OC(=O)NCC(=O)/N=C/1\N([C@@H]2CS(=O)(=O)C[C@H]2S1)c3cccc(c3)C(F)(F)F C32506452
c1ccc(c(c1)C#N)S(=O)(=O)N2CC[NH+](CC2)CC(=O)Nc3c(c4c(s3)CCC4)C(=O)N C08981521
C[NH+](Cc1cc(on1)c2ccco2)CC(=O)N(C)c3c(n(c(=O)[nH]c3=O)Cc4ccccc4)N C09576165
c1ccc(cc1)c2csc3c2c(nc(n3)C[NH+]4CCOCC4)NCc5ccc(cc5)S(=O)(=O)N C09613223
C[NH+](C[C@@H]1COc2ccccc2O1)CC(=O)N(C)c3c(n(c(=O)[nH]c3=O)Cc4ccccc4)N C09639150
CC[NH+](CC(=O)Nc1ccc2c(c1)OCCO2)CC(=O)Nc3c4c(c(n[nH]c4=O)C)c(o3)C C11291619
COCCN1C(=O)[C@@H]2[C@@H]([NH2+][C@]3([C@@H]2C1=O)c4cc(ccc4NC3=O)Cl)Cc5c[nH]c6c5cccc6 C12887083
Cc1cc(ccc1O)[C@@H](C[NH2+]CCCn2c3c(nc2N4CCOCC4)n(c(=O)n(c3=O)C)C)O C13207401
c1ccc2c(c1)CCN2C(=O)CC[C@@H]3CNC(=O)[C@H]4[NH+]3C[C@H](C4)NC(=O)Nc5ccsc5 C15707592
CCN(CC)c1ccc(cc1)/C=N/NC(=O)c2c(nnn2c3c(non3)N)C[NH+]4CCCC4 C19927083
Cc1cccc(c1C)NC(=O)C[NH+](CCOC)CC(=O)Nc2c3c(c(n[nH]c3=O)C)c(o2)C C23039080
Cc1c(c(n(n1)c2ccccc2)C)[C@@H]3C(=O)NCC[NH+]3CC(=O)NC(=O)NCc4ccccc4 C24215067
CC(C)Cn1c(c(c(=O)[nH]c1=O)C(=O)C[NH+]2CCN(CC2)c3ccc(cn3)C(F)(F)F)N C28962187
c1ccc(cc1)C[NH+]2[C@H](NN[C@@H]2SC[C@@H]3CCCO3)CNC(=O)[C@@H]4C=C(N=N4)c5ccccc5 C39500325
Cc1ccc(cc1)Oc2c(cccn2)C(=O)N3C[C@@H](C4(C3)CC[NH2+]CC4)C(=O)NCCCO C39605460
Cc1c(c2ccccc2[nH]1)CCNC(=O)[C@H]3CN(CC34CC[NH2+]CC4)C(=O)c5c(noc5C)C C39674104
CCOc1ccccc1C(=O)N2C[C@@H](C3(C2)CC[NH2+]CC3)C(=O)N[C@@H](C(C)C)C(=O)NC(C)(C)C C39685794
CC(C)[C@@H](C(=O)NC(C)(C)C)NC(=O)[C@@H]1CN(CC12CC[NH2+]CC2)C(=O)c3ccc(nc3)Oc4ccccc4 C39685862
Cc1cc(nn1C)C(=O)N2C[C@@H](C3(C2)CC[NH2+]CC3)C(=O)N[C@@H](C(C)C)C(=O)NC(C)(C)C C39685910
Cc1c(c(no1)c2ccccc2)C(=O)N3C[C@@H](C4(C3)CC[NH2+]CC4)C(=O)NCCNC(=O)OC(C)(C)C C39693566
CCc1cccc2=C(C[NH+]=c12)C(=O)CS[C@@H]3NN[C@@H]([NH+]3CC(=O)[O-])c4ccc(cc4)OC C39708416
CCc1cccc2=C(C[NH+]=c12)C(=O)CS[C@H]3NN[C@@H]([NH+]3CC(=O)[O-])c4ccc(cc4)OC C39708417
CC1CCC2(CC1)C(=O)N(C(=O)N2)NC(=O)CS[C@@H]3NN=C(O3)C4=c5ccccc5=[NH+]C4 C39730771
Cc1c(c(n[nH]1)C)[C@H](C)NC(=O)[C@@H]2CN(CC23CC[NH2+]CC3)C(=O)c4ccccc4OC(=O)C C44713650
Cc1c(c(n[nH]1)C)[C@H](C)NC(=O)[C@H]2CN(CC23CC[NH2+]CC3)C(=O)c4ccc(cc4)OC(F)(F)F C44713736
Cc1c(c(n[nH]1)C)[C@H](C)NC(=O)[C@H]2CN(CC23CC[NH2+]CC3)C(=O)[C@@H](C)Oc4ccccc4 C44713831
CCSc1c(cccn1)C(=O)N2C[C@H](C3(C2)CC[NH2+]CC3)C(=O)N[C@H](C)c4c([nH]nc4C)C C44713976
Cc1c(c2cc(ccc2[nH]1)C#N)CCNC(=O)[C@H]3CN(CC34CC[NH2+]CC4)C(=O)CCOC C44714691
c1cc(cnc1)Cn2c3ccc(cc3cn2)Nc4c5c(ccn5ncn4)CN6CCC(CC6)[NH3+] C28903151
Cc1ccc2c(c1)[nH]c(n2)[C@H](C)NC(=O)[C@@H]3CN(CC34CC[NH2+]CC4)C(=O)c5cc(oc5C(F)(F)F)C C44737474
COc1ccc(cc1OC)[C@@H]2C[C@@H](N3C(=[NH+]2)C(=CN3)C(=O)Nc4cccc(c4)O)C(F)(F)F C13127842
CCCc1c(c(n(n1)c2ccc(cc2)[N+](=O)[O-])O)/C=[NH+]/CCc3ccc(cc3)S(=O)(=O)N C13372139
CC[C@]1(C(=O)N(C(=O)N1)NC(=O)CS[C@@H]2NN=C(N2C3CC3)C4=c5ccccc5=[NH+]C4)C C39934521
CCN([C@@H]1[C@@H](N(C(=NC1=O)[O-])Cc2ccccc2)N)C(=O)CS[C@@H]3[NH+]=c4cc(cnc4=[NH+]3)Cl C63742909
c1ccc(cc1)S(=O)(=O)Nc2cc(c(cc2Br)NS(=O)(=O)c3ccccc3)Br C00874305
CC(C)C(=O)N[C@H](C(Cl)(Cl)Cl)Sc1nnc(s1)S[C@@H](C(Cl)(Cl)Cl)NC(=O)C(C)C C03178555
CCN(CC)c1ccc(cc1)[C@H]2C3=C(C[C@@H](CC3=O)c4cc(c(c(c4)OC)OC)OC)Nc5ccccc5N2 C00729518
CC(C)c1ccc(cc1)/C=c\2/c(=O)n3c(=C([C@H](C(=C3N)C#N)c4ccc(cc4)C(C)C)C(=O)OC(C)C)s2 C01830264
Cc1c(c2ccccc2[nH]1)[C@H]3[C@H](C3(C)C)CC(=O)N(Cc4ccco4)C5(CCCCC5)C(=O)NC67CC8CC(C6)CC(C8)C7 C08749356
Cc1cc(c(c(c1)C)NC(=O)C2(CCSCC2)N(Cc3ccco3)C(=O)C[C@@H]4[C@@H](C4(C)C)c5c([nH]c6c5cccc6)C)C C08749639
COc1cc(cc(c1OC)OC)[C@@H]2CC3=C([C@@H](Nc4ccccc4N3)c5ccc(c(c5)Cl)Cl)C(=O)C2 C01077238
CCCCOC(=O)c1ccc(cc1)Nc2c(nc3ccc(cc3n2)C)NS(=O)(=O)c4ccc(cc4)Cl C08816208
CCc1ccc(cc1)n2c(c(c(n2)C)C(c3ccc(cc3)Cl)c4c(nn(c4O)c5ccc(cc5)CC)C)O C16162090
CCCC[C@@H](CC)C(=O)Nc1ccc(cc1)[C@@H]2C(=C(N=C3N2CCCS3)C)C(=O)Nc4ccc(cc4C)C C16647325
Cc1ccccc1NC(=O)C2=C(NC3=C([C@H]2c4ccccc4F)C(=O)C[C@@H](C3)c5ccc(c(c5)OC)OC)C C09598304
CCn1c2ccccc2c3c1ccc(c3)[C@@H]4[C@@H]5CC=C[C@H]5c6cc(ccc6N4)S(=O)(=O)NC[C@H]7CCCO7 C20685419
CCCOc1ccc(cc1OC)[C@@H]2C3=C(C[C@@H](CC3=O)c4ccc(cc4)OCC(C)C)Nc5ccccc5N2 C21223656
CCCOc1ccc(cc1OC)[C@@H]2C3=C(C[C@H](CC3=O)c4ccc(cc4)OCC(C)C)Nc5ccccc5N2 C21223661
CCOc1cc(cc(c1O)Br)[C@@H]2CC(=O)NC3=C2C(=O)C[C@H](C3)c4ccc(cc4)OCC(C)C C21232250
CC[C@@H](C)Oc1ccccc1[C@@H]2C3=C(C[C@@H](CC3=O)c4ccc(c(c4)OC)OC(C)C)Nc5ccccc5N2 C21248230
CC(C)COc1ccc(cc1)[C@H]2CC3=C([C@@H](Nc4ccccc4N3)c5cccc(c5OC(C)C)OC)C(=O)C2 C21257632
CCN(CC)c1ccc(cc1)[C@H]2C3=C(C[C@H](CC3=O)c4ccc(c(c4)OC)OC(C)C)Nc5ccccc5N2 C21258629
CCCCNC(=O)c1c2c(sc1N/C=C/3\c4ccccc4C(=O)N(C3=O)c5ccc(c(c5)C)C)CCCC2 C03371444
Cc1cc(c(cc1Cl)C(C)C)OCc2cc(ccc2OC)[C@H]3c4c(c5ccccc5[nH]4)C[C@H](N3)C(=O)OC C13813693
CCCN1C(=C([C@H](NC1=O)c2cccc(c2)NC(=O)Nc3c(cccc3C(C)C)C(C)C)C(=O)OC(C)C)C C35265848
CC(=O)[C@H]1CC[C@@H]2[C@@]1(CC[C@@H]3[C@@H]2CCC4=C/C(=N/OCC(=O)NCCc5cc6ccccc6[nH]5)/CC[C@]34C)C C35361931
CCOC(=O)C1=C(N=C2N([C@@H]1c3cccc(c3)Cl)C(=CS2)/C=C(/NCC[NH+](C)C)\[O-])c4ccccc4 C35704441
Cc1ccc(c(c1)[C@H]2C(=C(N=C3N2C(=CS3)/C=C(/NCC[NH+](C)C)\[O-])C(F)(F)F)C(=O)OC(C)C)C C35705419
CCOC(=O)C1=C(N=C2N([C@H]1c3ccc(cc3)Cl)C(=CS2)/C=C(/NCC[NH+](C)C)\[O-])c4ccccc4 C36063115
C[C@@H](c1ccccc1)[C@@H](C(=O)NC(C)(C)C)N(Cc2ccco2)C(=O)C(c3ccccc3)(c4ccccc4)O C36502224
C[C@@H](c1ccccc1)[C@H](C(=O)NC(C)(C)C)N(Cc2ccco2)C(=O)C(c3ccccc3)(c4ccccc4)O C36502226
Cc1ccc(c(c1)C)[C@H](C(=O)NC(C)(C)CC(C)(C)C)N(c2ccccc2Cl)C(=O)c3cccc(c3O)O C36545355
Cc1ccccc1[C@@H](C(=O)NC(C)(C)C)N(Cc2ccc(o2)C)C(=O)C(c3ccccc3)(c4ccccc4)O C36599004
C[C@@H]1C[C@@H]2[C@@H]3CCC4=CC(=O)C=C[C@@]4([C@@]3([C@@H](C[C@@]2([C@@]1(C(=O)COC(=O)CCc5ccccc5)O)C)O)F)C C38653296
Cc1cccc(c1OCC(=O)Oc2ccc3c(c2)OC(=C([C@@H]3c4ccc(c(c4)OC)OCC(C)C)C#N)N)C C38684198
CCCCC1CCC(CC1)C(=O)Nc2c(c3c(s2)C[C@H](CC3)C(C)(C)C)C(=O)N[C@@H]4CCS(=O)(=O)C4 C40038607
CCCCOc1ccc(cc1OCC)[C@@H]2c3c(n[nH]c3C(=O)N2Cc4cccnc4)c5cc(cc(c5O)C)C C39912652
Cc1cc(c(c(c1)O)c2c3c([nH]n2)C(=O)N([C@@H]3c4ccc(cc4)OCc5ccccc5)CCCOC(C)C)C C38705263
Cc1cc(c(c(c1)O)c2c3c([nH]n2)C(=O)N([C@@H]3c4cccc(c4)OCc5ccccc5)CCCOC(C)C)C C38705698
CCCCOc1ccc(cc1OCC)[C@H]2c3c(n[nH]c3C(=O)N2Cc4cccnc4)c5c(cc(cc5O)C)C C38705910
CCOc1cc(ccc1OCCC(C)C)[C@@H]2c3c(n[nH]c3C(=O)N2C[C@H]4CCCO4)c5c(cc(cc5O)C)C C40551282
CCCCCCOc1ccc(cc1)[C@H]2c3c(n[nH]c3C(=O)N2Cc4ccc(cc4)F)c5c(cc(cc5O)C)C C38705982
c1ccc(cc1)C(c2ccccc2)Nc3c(c(ncn3)N4CCN(CC4)C(c5ccccc5)c6ccccc6)N C40729893
CCCCc1ccc(cc1)NC(=O)c2c(c\3c(o2)CCC/C3=N\NC(=O)Cc4coc5c4ccc(c5C)C)C C40826616
CC(=O)[C@H]1CC[C@H]2[C@]1(CC[C@@H]3[C@@H]2CCC4=C/C(=N/OCC(=O)NCCc5cc6ccccc6[nH]5)/CC[C@@]34C)C C43741571
C[C@@H]1CCc2c(sc(c2C#N)NC(=O)c3c(c4n(n3)[C@H](C[C@H](N4)c5cccs5)C(F)(F)F)Cl)C1 C00674408
COc1cc(ccc1OCC(=O)N/N=C/c2cc(cc(c2O)Br)Br)Br C01054870
CCc1ccc(cc1)NC2=Nc3ccccc3N4C2=Nc5c(c(nn5c6ccccc6)C)[C@H]4c7ccc(c(c7)OCC)O C01750998
COC(=O)C1=c2n(c(=O)/c(=C/c3cccc(c3)Br)/s2)C(=C([C@@H]1c4cccc(c4)Br)C#N)N C01872589
Cc1c2c(n(n1)c3ccccc3)N=C4C(=Nc5ccccc5N4[C@@H]2c6cccc(c6)O)Nc7ccc(c(c7)Cl)OC C01877457
CCOc1cc(ccc1O)[C@@H]2c3c(nn(c3N=C4N2c5ccccc5N=C4Nc6cc(ccc6C)C)c7ccccc7)C C01894736
Cc1cccc(c1C)NC(=O)C2=C(Nc3nc(nn3[C@@H]2/C=C/c4ccccc4)SCc5ccccc5F)C C54643438
CCCCCC(=O)N1c2ccccc2NC3=C([C@@H]1c4ccc(cc4)[NH+](CC)CC)C(=O)C[C@@H](C3)c5ccco5 C09046737
CCOc1ccc(cc1)C2=N[C@@H](N[C@H](C2)c3cccc(c3O)OCC)c4ccc(c(c4)Br)OC C53364225
c1cc(ccc1C[C@@H](C(=O)N)NC(=O)C2=C[C@H]([C@@H]([C@@H](C2)O)O)Oc3ccc4c(c3)OCO4)O C03840236
COC(=O)[C@@H]1[C@H]([C@@H]([C@@H]([C@@H](O1)Oc2cc(c3c(=O)cc(oc3c2)c4ccc(cc4)O)O)O)O)O C05811732
COC(=O)[C@H]1[C@H]([C@@H]([C@@H]([C@@H](O1)Oc2cc(c3c(=O)cc(oc3c2)c4ccc(cc4)O)O)O)O)O C05811734
CC(C)(C)NC(=O)[C@@H](c1ccco1)N(c2ccc(cc2)F)C(=O)c3c(c(ns3)C(=O)N)N C06074659
CC(C)C[C@H](C(=O)NC(C)(C)C)N(Cc1ccc(cc1)F)C(=O)c2c(c(ns2)C(=O)N)N C06190442
CCC(C)(C)NC(=O)[C@H](c1ccc(cc1)O)N(Cc2ccco2)C(=O)c3c(c(ns3)C(=O)N)N C06462194
COCCNC(=O)[C@@H](c1ccc(cc1)O)N(c2ccccc2)C(=O)c3c(c(ns3)C(=O)N)N C06904994
COCCNC(=O)[C@H](c1ccc(cc1)O)N(c2cccc(c2)F)C(=O)c3c(c(ns3)C(=O)N)N C06905098
COCCNC(=O)[C@H](c1ccc(cc1)O)N(c2ccccc2)C(=O)c3c(c(ns3)C(=O)N)N C06905101
c1ccc2c(c1)cccc2CSc3nc4c(=O)[nH]c(nc4n3[C@H]5[C@@H]([C@@H]([C@H](O5)CO)O)O)N C09109082
Cc1cc(no1)NC(=O)CSc2[nH]c(=O)c(c(n2)N)NC(=O)c3ccc(o3)Br C12033661
c1ccc(cc1)Cn2c3c(c(=O)[nH]c2=S)[C@](C(=O)N3)(C(F)(F)F)NS(=O)(=O)c4ccc(cc4)N C12376612
COC(=O)[C@@H]1[C@@H]([C@@H]([C@@H]([C@@H](O1)Oc2cc(c3c(c2)O[C@@H](CC3=O)c4ccccc4O)O)O)O)O C12417510
COC(=O)[C@@H]1[C@H]([C@@H]([C@@H]([C@@H](O1)Oc2cc(c3c(c2)O[C@@H](CC3=O)c4ccccc4O)O)O)O)O C12417515
Cc1cccc(c1C)N([C@@H](c2ccc(cc2)F)C(=O)NCCOC)C(=O)c3c(c(ns3)C(=O)N)N C12467249
c1cc(c(cc1Cl)Cl)CSc2nc3c(=O)[nH]c(nc3n2[C@H]4[C@@H]([C@@H]([C@H](O4)CO)O)O)N C12662401
c1ccc(c(c1)CN([C@H](c2cccs2)C(=O)NC3CCCC3)C(=O)c4c(c(ns4)C(=O)N)N)Cl C12704295
CCc1ccc(cc1)N([C@@H](c2ccncc2)C(=O)NC(C)(C)C)C(=O)c3c(c(ns3)C(=O)N)N C06134761
CC(=O)OC[C@H]1[C@H]([C@@H]([C@@H]([C@@H](O1)Oc2cc(c3c(c2)occ(c3=O)c4ccc(cc4)O)O)O)O)O C14811789
c1cc(cc(c1)O)/C=N/Nc2nnc(n2N)SCCC(=O)Nc3ccc4c(c3)OCCO4 C20915416
Cc1csc(n1)C2=C(NC(=C(C23CCCCC3)C#N)SCC(=O)NC(=O)NC(C)C)N C21722015
C[NH2+]CCCN1c2ccccc2CCc3c1ccc(c3)C[C@H]4[C@@H]([C@H]([C@@H]([C@H](O4)C(=O)[O-])O)O)O C21981185
CCN(CC)c1c(c2c3c(nc(c2c(n1)N)N)N(C(=O)C3)c4ccc(cc4)S(=O)(=O)N)C#N C23486235
CC(C)C[C@@H]1[C@H](CCCOC(=O)NCCCC[C@H](NC1=O)C(=O)NCc2ccncc2)C(=O)NO C26579608
COc1cc2c(c(=O)cc(o2)c3ccc(cc3)O[C@H]4[C@@H]([C@H]([C@@H]([C@H](O4)CO)O)O)O)c(c1OC)O C31459932
CCN(c1c(n(c(=O)[nH]c1=O)Cc2ccccc2)N)C(=O)CSc3nnc(n3N)c4ccccc4F C32666523
CCCOc1c(cc(cc1I)C2C(=C(NC(=C2C#N)N)N)C#N)OCC C36611887
C[C@@]12CC[C@H]3C(=CC(=O)[C@@H]4[C@@]3(C[C@@H]([C@@H](C4)O)O)C)[C@@]1(CC[C@@H]2[C@@](C)(C[C@@H](CC(C)(C)O)O)O)O C35456686
C[C@]12CC[C@H](C[C@H]1O[C@@H]3[C@@H]([C@@H]([C@@H]([C@@H](O3)COC(=O)c4cc(c(c(c4)O)O)O)O)O)O)C(O2)(C)C C36374497
C[C@@]12C[C@H]([C@@H]([C@]1(CC(=O)[C@@]3([C@@H]2CC=C4[C@@H]3C[C@@H]([C@H](C4(C)C)O)O)C)C)[C@](C)(C(=O)CCC(C)(C)O)O)O C36375147
C[C@@]12C[C@H]([C@@H]([C@]1(CC(=O)[C@@]3([C@H]2CC=C4[C@@H]3C[C@@H]([C@H](C4(C)C)O)O)C)C)[C@](C)(C(=O)CCC(C)(C)O)O)O C36375141
Cc1ccc(cc1)C2=C[C@@H](N=N2)[C@@H]3NN[C@@H](N3N)SCC(=O)Nc4ccc(cc4)NC(=O)C C38990166
Cc1ccc(cc1)C2=C[C@H](N=N2)[C@@H]3NN[C@@H](N3N)SCC(=O)Nc4ccc(cc4)NC(=O)C C38990167
Cc1ccc(cc1)C2=C[C@@H](N=N2)[C@H]3NN[C@@H](N3N)SCC(=O)Nc4ccc(cc4)NC(=O)C C38990168
Cc1ccc(cc1)C2=C[C@H](N=N2)[C@H]3NN[C@@H](N3N)SCC(=O)Nc4ccc(cc4)NC(=O)C C38990169
Cc1cc(c(c(c1)C)NC(=O)CS[C@@H]2NN[C@H](N2N)[C@@H]3C=C(N=N3)c4ccc(cc4)F)C C39007665
Cc1c\2c(oc1C(=O)NNC(=O)c3ccccc3[N+](=O)[O-])CC(C/C2=N\NC(=S)N)(C)C C39856202
Cc1c\2c(oc1C(=O)NNC(=O)c3ccc(cc3)[N+](=O)[O-])CC(C/C2=N\NC(=S)N)(C)C C39856203
Cc1c(sc(c1C(=O)N)NC(=O)[C@H](C)n2c(nnc2SCc3ccccc3Cl)N)C C40173227
Cc1c\2c(oc1C(=O)NNC(=O)c3ccccc3Br)CCC/C2=N\NC(=S)N C40824605
C[C@@]12CC[C@H]3C(=CC(=O)[C@@H]4[C@]3(C[C@@H]([C@@H](C4)O)O)C)[C@]1(CC[C@@H]2[C@@](C)([C@@H](CCC(C)(C)O)O)O)O C44681137
Cc1c(c(n[nH]1)c2ccc(cc2O)O[C@H]3[C@@H]([C@@H]([C@@H]([C@@H](O3)CO)O)O)O)c4ccc5c(c4)OCCO5 C08740059
C[C@@H](C(=O)N/N=C/c1cc(cc(c1O)Br)Br)Nc2c(=O)[nH]c(=O)[nH]n2 C01800946
C[C@]12CC[C@H]3C(=CC(=O)[C@H]4[C@@]3(C[C@@H]([C@@H](C4)O)O)C)[C@@]1(CC[C@H]2[C@](C)([C@H](CCC(C)(C)O)O)O)O C66331617
CCC(C)(C)[C@@H]1CCc2c(sc(c2C(=O)N)NC(=O)[C@H]3CCCC[C@@H]3C(=O)[O-])C1 C04614258
Cc1ccc(cc1C)NC(=O)C2=C(NC(=S)N[C@H]2c3ccc(c(c3)[N+](=O)[O-])[O-])C C05027773
C1CCCCCc2c(c(c(s2)NC(=O)[C@H]3[C@@H]4CC[C@@H](C4)[C@@H]3C(=O)[O-])C(=O)N)CCCC1 C08456225
CC(C)C[C@H](C(=O)N[C@H](CC(C)C)C(=O)[O-])NC(=O)N1c2ccccc2N=C([C@@H]1C(C)C)O C09166063
C/C(=N\NC(=O)CNc1ccccc1)/c2ccc(cc2)S(=O)(=O)Nc3ccc(cc3)C(=O)[O-] C13058796
c1cc(ccc1c2c3c(sc2C(=O)[O-])[C@@H](CC(=O)N3)c4ccc(cc4)OCC(=O)N)F C15082786
Cc1ccc(cc1C)c2c(sc(c2C(=O)N)NC(=O)[C@@H]3CC=CC[C@H]3C(=O)[O-])C C17089219
CCC[C@@H]1CCc2c(sc(c2C(=O)N)NC(=O)[C@H]3[C@@H]4CC[C@H]([C@@H]3C(=O)[O-])C=C4)C1 C17090735
CC(=C1[C@@H]2CC[C@H]1[C@H]([C@@H]2C(=O)Nc3c(c4c(s3)CCCCC4)C(=O)N)C(=O)[O-])C C17090737
CCC(C)(C)[C@@H]1CCc2c(sc(c2C(=O)N)NC(=O)[C@H]3[C@@H]4CC[C@H]([C@@H]3C(=O)[O-])C=C4)C1 C19641822
Cc1cc(c(c(c1)Br)[N-]S(=O)(=O)c2ccc(nc2)NN)Br C20504257
c1ccc2c(c1)nc(s2)NC(=O)CCSc3nc([nH]n3)N/N=C/c4cc(cc(c4[O-])Cl)Cl C20834438
COc1cc(ccc1Cl)NC(=O)CCSc2nc([nH]n2)N/N=C/c3cc(cc(c3[O-])Cl)Cl C20834454
c1ccc(c(c1)C(=O)N/N=C/c2ccc(c(c2)O)O)[N-]S(=O)(=O)c3cccs3 C20930705
Cc1ccccc1CSc2nnc(n2N)N/N=C/c3cc(cc(c3[O-])Cl)Cl C21318586
Cc1ccc(cc1)CSc2nnc(n2N)N/N=C/c3cc(cc(c3[O-])Cl)Cl C21318590
Cc1cccc(c1C)Nc2ccccc2C(=O)O[C@H]3[C@@H]([C@@H]([C@H]([C@@H](O3)C(=O)[O-])O)O)O C22062016
CC1(CC2=C(C(=C1C(=O)C(=O)Nc3ccccc3C(=O)N)[O-])Sc4ccccc4N2)C C05316771
c1ccc(cc1)[C@H](C#N)/C(=N\Nc2nc(nn2N)[S-])/C(=O)[C@@H](C#N)c3ccccc3 C08653169
CC1(CC(=CC(=C1)NNC(=O)c2ccccc2[N-]S(=O)(=O)c3cccs3)O)C C06146059
Cc1c(c(=O)[nH][nH]1)[C@H](c2ccc(cc2)OCc3ccc(c(c3)Cl)Cl)c4c(n[nH]c4[O-])C C33575783
c1ccc(c(c1)C(=O)NN/C=C/2\C(=NC(=S)N(C2=O)Cc3ccc(cc3)F)[O-])O C05092857
c1ccc(c(c1)C(=O)NN/C=C\2/C(=NC(=S)N(C2=O)CCC3=CCCCC3)[O-])O C02385438
CCCc1cc(=O)oc2c1cc(c(c2)OCC(=O)N[C@H](Cc3c[nH]c4c3cc(cc4)O)C(=O)[O-])Cl C02135900
CC(C)c1ccc(cc1)[C@H]2N/C(=C\C(=O)N[C@@H](Cc3c[nH]c4c3cccc4)C(=O)[O-])/CS2 C38599099
C=CCn1c(nnc1[S-])CC2=N[C@@H](SC2)NC(=O)CCNC(=O)NC3CCCCC3 C38798882
Cc1c(c(=O)[nH][nH]1)[C@H](c2c(n[nH]c2[O-])C)[C@@H]3CN(c4c3cccc4)Cc5ccccc5 C39355929
CC1=C(C(=N[C@@H]2N1N=C(N2)SCC(=O)NCCc3c[nH]c4c3cccc4)C)CCC(=O)[O-] C39716106
CC1=C(C(=N[C@H]2N1N=C(N2)SCC(=O)NCCc3c[nH]c4c3cccc4)C)CCC(=O)[O-] C39716107
c1ccc(cc1)[C@H]2NN[C@H](N2c3ccc(cc3F)F)SCc4[nH]c(=O)c5ccc(cc5n4)C(=O)[O-] C39722217
COCCN1[C@H](NN[C@@H]1SCc2[nH]c(=O)c3ccc(cc3n2)C(=O)[O-])c4ccc(cc4)Cl C39722264
CC[C@H]1CCc2c(cc(s2)[C@@H]3NN[C@@H](N3C)SCc4[nH]c(=O)c5ccc(cc5n4)C(=O)[O-])C1 C39724318
Cc1ccc(cc1)COc2ccc(cc2)C(=O)C3=C(C(=O)N[C@@H]3c4ccc(cc4)OCC(=O)N)[O-] C40127541
c1cc(c(cc1Br)F)[N-]S(=O)(=O)c2cc(cnc2NN)Br C41069868
Cc1ccc(cc1[N-]S(=O)(=O)c2cc(cnc2NN)Br)Br C41070138
c1cc(c(cc1[C@H](/C(=N\NC(=O)N)/c2c(nc3cc(ccc3n2)Cl)[O-])O)Cl)Cl C05398710
Cc1ccc(cc1)[C@@H]2N=C(N=C3N2C(=CC(=C)N3)[O-])NCCc4c[nH]c5c4cccc5 C49933211
c1ccc(cc1)NC(=S)NN/C=C/2\C(=O)N=C(N(C2=O)c3ccccc3Cl)[O-] C09089737
C[C@]1(CC(=C([C@@H]([C@@H]1C(=O)Nc2ccccc2)c3cccc(c3)[N+](=O)[O-])C(=O)Nc4ccccc4)[O-])O C54591919
Cc1cccc(c1C)NC(=O)[C@H]2[C@@H](/C(=C(/Nc3cccc(c3C)C)\[O-])/C(=O)C[C@]2(C)O)c4ccc(cc4)OC C54621982
Cc1cccc(c1C)NC(=O)[C@H]2[C@@H](/C(=C(/Nc3cccc(c3C)C)\[O-])/C(=O)C[C@]2(C)O)c4ccccc4 C54621993
c1ccc(cc1)NC(=S)NNC(=O)c2ccccc2[N-]S(=O)(=O)c3cccs3 C16187136
C[C@H](C(=O)Nc1c(c2c(s1)CCC2)C(=O)N)Sc3[n-]c4cc(cnc4n3)Cl C12579394
CC1=C([C@@H](NC(=S)N1)c2ccc(cc2)C(=O)[O-])C(=O)N/N=C/c3ccc(cc3)C(=O)OC C59384576
CC1=C([C@@H](NC(=S)N1)c2ccc(cc2)C(=O)[O-])C(=O)N/N=C/c3ccc(cc3)F C59384582
CC1(C(=NC(=NN1)Sc2nc(nc(n2)Nc3ccccc3)Nc4ccccc4)[O-])C C59416012
c1c(cc(c(c1C(=O)[O-])NC(=O)CCSCC(=O)N)Br)Br C62825136
c1c(cc(c(c1C(=O)[O-])NC(=O)NCc2c[nH]nc2)Br)Br C62825609
c1ccc(cc1)c2c3c(sc2C(=O)[O-])[C@]4(CC(=N3)O)c5ccccc5N(C4=O)CC(=O)N C32104144
[H]/N=C(/N/C(=N\c1ccc(cc1)Cl)/Nc2nc(cc(n2)C)C)\N=C(\c3ccccc3)/[O-] C12631246
C=CCNC(=O)O[C@@H]1CC(=C[C@H]([C@H]1O)NC(=O)NC2CCCCC2)C(=O)NCCC(=O)N C04221593
CCNC(=S)N[C@@H]1C=C(C[C@H]([C@@H]1O)OC(=O)NCC=C)C(=O)N[C@H](CC#N)C(=O)N C04221594
c1cc-2c(cc1S(=O)(=O)NCCO)C(=NO)c3c2ccc(c3)S(=O)(=O)NCCO C01956085
CC(C)(C)NC(=O)[C@H](c1ccc(cc1)F)N(C[C@@H]2CCCO2)C(=O)c3c(c(ns3)C(=O)N)N C06074898
CCOC(=O)CNC(=O)[C@@H](c1ccc(cc1)O)N(c2ccccc2)C(=O)c3c(c(ns3)C(=O)N)N C06546773
CCOC(=O)CNC(=O)[C@@H](c1ccc(o1)C)N(c2ccccc2C)C(=O)c3c(c(ns3)C(=O)N)N C06546826
CCOC(=O)CNC(=O)[C@@H](c1cccs1)N(Cc2ccc(cc2)F)C(=O)c3c(c(ns3)C(=O)N)N C06546837
CCOC(=O)CNC(=O)[C@H](c1ccc(cc1)O)N(c2ccccc2)C(=O)c3c(c(ns3)C(=O)N)N C06547101
CN(C)c1ccc(cc1)[C@@H](C(=O)NCCOC)N(c2ccccc2F)C(=O)c3c(c(ns3)C(=O)N)N C06135862
COCCNC(=O)[C@@H](c1ccc(cc1)F)N(c2ccccc2OC)C(=O)c3c(c(ns3)C(=O)N)N C06904968
Cc1c2ccc(cc2oc(=O)c1CC(=O)N(C)C[C@@H]([C@@H]([C@@H]([C@@H](CO)O)O)O)O)OCC(=C)C C08764597
c1cc2c(cc(c3c2c(c1)C(=O)N3)S(=O)(=O)NCCCO)S(=O)(=O)NCCCO C11691529
C[C@]1(CCS(=O)(=O)C1)NC(=S)Nc2ccc(c(c2)NC(=S)N[C@@]3(CCS(=O)(=O)C3)C)O C12139579
CCC[C@H](C(=O)NCCC(C)C)N(CCCOCC)C(=O)c1c(c(ns1)C(=O)N)N C06501450
CC(=O)N[C@H]1CCc2cc(c(c(c2-c3c1cc(=O)c(cc3)NCCCC[C@H](C(=O)[O-])[NH3+])OC)OC)OC C02944407
c1cc(ccc1CN([C@H](c2ccncc2)C(=O)NC[C@H]3CCCO3)C(=O)c4c(c(ns4)C(=O)N)N)F C06444819
c1cc2cc(ccc2nc1)[C@@H](C(=O)NC3CCCC3)N(Cc4ccco4)C(=O)c5c(c(ns5)C(=O)N)N C06445443
c1cc(sc1)/C=N/Nc2[nH]nc(n2)SCC(=O)Nc3nnc(s3)SCC(=O)N C20834298
C1CCC(=NNc2[nH]nc(n2)SCC(=O)Nc3nnc(s3)SCC(=O)N)CC1 C20836522
c1cc(c(cc1[N+](=O)[O-])C(=O)OCC(=O)Nc2c(c3c(s2)CCCC3)C(=O)N)NCCO C20889999
CC(=O)Nc1cccc(c1)NC(=O)CCSc2nc([nH]n2)N/N=C/c3ccc(cc3)O C21078148
C[C@@H](CCc1ccc(cc1)O)O[C@H]2[C@@H]([C@H]([C@@H]([C@H](O2)CO[C@H]3[C@@H]([C@H]([C@@H](O3)CO)O)O)O)O)O C31156029
C[C@H](CCc1ccc(cc1)O)O[C@H]2[C@@H]([C@H]([C@@H]([C@H](O2)CO[C@H]3[C@@H]([C@H]([C@@H](O3)CO)O)O)O)O)O C31156034
C[C@@H](CCc1ccc(cc1)O)O[C@H]2[C@@H]([C@H]([C@@H]([C@H](O2)CO[C@H]3[C@@H]([C@H]([C@H](O3)CO)O)O)O)O)O C31156039
C[C@](CC(=O)OC)(CC(=O)OCc1ccc(cc1)O[C@H]2[C@@H]([C@H]([C@@H]([C@H](O2)CO)O)O)O)O C31167909
C[C@@H](CCc1ccc(cc1)O)O[C@H]2[C@@H]([C@H]([C@@H]([C@H](O2)CO[C@@H]3[C@@H]([C@](CO3)(CO)O)O)O)O)O C31156051
C[C@H](CCc1ccc(cc1)O)O[C@H]2[C@@H]([C@H]([C@@H]([C@H](O2)CO[C@@H]3[C@@H]([C@](CO3)(CO)O)O)O)O)O C31156057
C/C(=C\C(=O)NCCC[C@@H]1NC(=O)[C@@H](NC1=O)CCCNC(=O)/C=C(/CCO)\C)/CCO C31161734
C/C(=C\C(=O)NCCC[C@H]1NC(=O)[C@@H](NC1=O)CCCNC(=O)/C=C(/CCO)\C)/CCO C31161727
C/C(=C\C(=O)NCCC[C@H]1NC(=O)[C@H](NC1=O)CCCNC(=O)/C=C(/CCO)\C)/CCO C31161730
CCC[NH+]1[C@@H](NN[C@@H]1SCC(=O)N[C@@H](Cc2c[nH]c3c2cccc3)C(=O)[O-])c4cccc(c4)C C39692224
c1ccc2c(c1)c(c[nH]2)C[C@@H](C(=O)[O-])NC(=O)CS[C@@H]3NN[C@@H](S3)[NH2+]Cc4ccco4 C39692866
c1ccc2c(c1)c(c[nH]2)C[C@H](C(=O)[O-])NC(=O)CS[C@H]3NN[C@@H](S3)[NH2+]Cc4ccco4 C39692869
CCCCN1C(=O)[C@H]2[C@@H]([NH2+][C@@]([C@@H]2C1=O)(CCCNC(=O)N)C(=O)[O-])c3ccc(c(c3)OC)O C33904198
Cc1ccc(cc1)S(=O)(=O)/N=C(\N)/NCCC[C@](CC(=O)[O-])(C(=O)OC(C)(C)C)[NH3+] C43919228
c1cc(c(cc1c2c(c(=O)c3c(cc(cc3o2)OCCO)O)OCCO)OCCO)OCCO C44545808
C[C@@H](C(=O)NCC(=O)[O-])NC(=O)[C@H](CC1=c2ccccc2=[NH+]C1)N3[C@@H](Nc4ccccc4C3=O)O C63985335
c1ccc2=[NH+]CC(=c2c1)C[C@@H](C(=O)N[C@@H](CC(=O)N)C(=O)[O-])N3[C@@H](Nc4ccccc4C3=O)O C64019994
c1ccc2=[NH+]CC(=c2c1)C[C@@H](C(=O)N[C@@H](CC(=O)N)C(=O)[O-])N3[C@H](Nc4ccccc4C3=O)O C64019996
CC(C)[C@@H](C(=O)NCC(=O)[O-])NC(=O)[C@H](CC1=c2ccccc2=[NH+]C1)N3[C@@H](Nc4ccccc4C3=O)O C64062327
c1ccc2=[NH+]CC(=c2c1)C[C@@H](C(=O)N[C@H](CC(=O)N)C(=O)[O-])N3[C@H](Nc4ccccc4C3=O)O C64062459
c1ccc2=[NH+]CC(=c2c1)C[C@H](C(=O)N[C@@H](CC(=O)N)C(=O)[O-])N3[C@H](Nc4ccccc4C3=O)O C64164026
CC(C)[NH2+]C[C@H](COc1ccc(c2c1cccc2)O[C@@H]3[C@@H]([C@@H]([C@@H]([C@@H](O3)C(=O)[O-])O)O)O)O C65743004
CCOC(=O)C1=C(n2c(=O)/c(=C\c3cccc(c3)O)/sc2=N[C@@H]1c4ccc(c(c4)OC)O)C C04461426
CCOc1ccc(cc1)NS(=O)(=O)c2ccc(cc2)NC(=O)c3cc4ccccc4oc3=O C03399758
Cc1cc(no1)NS(=O)(=O)c2ccc(cc2)NS(=O)(=O)c3cc(ccc3Cl)Cl C01114675
Cc1ccccc1NS(=O)(=O)c2ccc(cc2)NS(=O)(=O)c3ccc4c(c3)OCCO4 C01137617
Cc1c(cccc1Cl)NC(=O)CSC2=C([C@H](CC(=O)N2)c3cccc(c3)[N+](=O)[O-])C#N C02836389
c1ccc(c(c1)C(=O)N/C(=C/c2cccc(c2)[N+](=O)[O-])/C(=O)NCc3ccco3)Br C01154327
Cc1ccc(c(c1)C)NC(=O)NC(=O)CSc2nc3ccccc3c(=O)n2Cc4ccco4 C09010699
Cc1ccc(cc1)[C@@]2(C(=O)N(C(=O)N2)CC(=O)Nc3c(c4c(s3)CCCCC4)C(=O)OC)C C09506998
Cc1ccc(cc1)[C@]2(C(=O)N(C(=O)N2)CC(=O)Nc3c(c4c(s3)CCCCC4)C(=O)OC)C C09507000
CCOC(=O)c1c2c(sc1NC(=O)CN3C(=O)[C@]4(CCCC[C@@H]4C)NC3=O)C[C@@H](CC2)C C09562144
CCCn1c(nnc1SCC(=O)NC(=O)NC23CC4CC(C2)CC(C4)C3)c5ccncc5 C09667118
CC(C)c1nnc(n1Cc2ccco2)SCC(=O)NC(=O)NC34CC5CC(C3)CC(C5)C4 C10931758
Cc1ccc(c(c1)C)NC(=O)NC(=O)COC(=O)c2c(onc2c3c(cccc3Cl)F)C C11444381
c1cc(oc1)Cn2c(nnc2SCC(=O)Nc3nc4c(s3)CCCC4)c5ccc(cc5)O C12474897
CCOC(=O)c1c(c2c(nc(nc2s1)CSc3nnc(n3C)c4ccccc4F)N)C C12723965
CCOC(=O)c1c(nc(s1)NC(=O)CSc2[nH]c(=O)c3c4c(sc3n2)CCCC4)C C13881816
c1ccc(c(c1)[C@H]2[C@H]3CC=C[C@@H]3c4cc(ccc4N2)S(=O)(=O)NC[C@@H]5CCCO5)[N+](=O)[O-] C14478340
c1cc(ccc1[C@H]2[C@H]3CC=C[C@@H]3c4cc(ccc4N2)S(=O)(=O)NC[C@@H]5CCCO5)[N+](=O)[O-] C14551056
CC[C@]1(C(=O)N(C(=O)N1)CC(=O)Nc2ccc(cc2)c3cn4ccsc4n3)c5ccccc5 C15322292
c1ccc(cc1)n2cc(cn2)CCC(=O)Nc3ccc(cc3)S(=O)(=O)/N=C/4\CCCCCN4 C15759659
Cc1cccc(c1C)NC(=O)NC(=O)CSc2nc3ccccc3c(=O)n2C[C@@H]4CCCO4 C16633306
CCOC(=O)c1c(c2c(s1)nc(n(c2=O)N)SCC(=O)N3CCCc4c3cccc4)C C20237709
c1ccc2c(c1)CCN2S(=O)(=O)c3ccc(cc3)NC(=S)Nc4cccc(c4)[N+](=O)[O-] C20533719
C[C@H](C(=O)Nc1ccccc1C#N)Sc2nnc(n2C[C@@H]3CCCO3)c4c[nH]c5c4cccc5 C21459084
C[C@@H](C(=O)Nc1ccccc1C#N)Sc2nnc(n2C[C@@H]3CCCO3)c4c[nH]c5c4cccc5 C21459085
C[C@@H](C(=O)Nc1ccccc1C#N)Sc2nnc(n2C[C@H]3CCCO3)c4c[nH]c5c4cccc5 C21459087
C[C@@H](c1ccccc1)NC(=O)c2ccccc2NC(=O)CN3C(=O)C4(CCCCC4)N(C3=O)C C23269266
C[C@H](c1[nH]c(=O)c2ccccc2n1)Sc3nnc(n3C[C@@H]4CCCO4)c5c[nH]c6c5cccc6 C23969095
CC[NH+]1CCN(CC1)c2cc(c3cc(ccc3n2)NS(=O)(=O)c4ccc(c(c4)C)C)C(=O)[O-] C33256366
CC[NH+]1CCN(CC1)c2cc(c3cc(ccc3n2)NS(=O)(=O)c4cccc(c4)C)C(=O)[O-] C33256391
CCOc1cc(ccc1OCCN2CCOCC2)[C@@H]3[C@H]4CCCC=C4C(=C(C3(C#N)C#N)N)C#N C33793942
CC[C@@H](C)Sc1[nH]c(=O)c2c(n1)NC3=C([C@@H]2c4cc(c(c(c4)OC)OC)OC)C(=O)CCC3 C35449860
C[C@@H](C(=O)c1ccc2c(c1)NC(=O)CO2)Sc3nnc(n3C4CC4)c5c[nH]c6c5cccc6 C36397682
C[C@H](C(=O)c1ccc2c(c1)NC(=O)CO2)Sc3nnc(n3C4CC4)c5c[nH]c6c5cccc6 C36397683
Cc1ccc(cc1NC(=O)c2ccco2)C(=O)OCC(=O)Nc3c(c4c(s3)CCCC4)C#N C03346105
COc1cccc(c1)[C@@H]2[C@@H]3[C@@H](C(=O)N2CCc4c[nH]c5c4cc(cc5)OC)NN=C3c6ccco6 C38585915
CCC[C@H]1[C@H](C(=O)C=C(N1Cc2ccc3c(c2)OCO3)C)C(=O)N[C@@H](C)c4[nH]c5ccccc5n4 C39360467
C[C@@H](C(=O)NC(=O)NC(C)C)OC(=O)c1c2ccccc2nc\3c1CCC/C3=C\c4ccco4 C11500392
CCOc1ccc(cc1)n2c(=O)c3ccccc3nc2SCC(=O)NC(=O)NC(C)(C)C C36640424
Cc1cc(cc(c1O[C@H](C)C(=O)NNC(=O)c2c(=O)cc(n(n2)c3ccccc3)C)C)Cl C39996849
c1ccc(c(c1)C(=O)NCc2ccc3c(c2)OCO3)NC(=O)Cc4csc(n4)c5ccco5 C45528598
Cc1c(nc(s1)NC(=O)CN2C(=O)[C@@](NC2=O)(C)c3ccc(cc3)OC)c4ccc(cc4)F C45843210
CCOc1cc(cc(c1O)Br)/C=N/N2C(=O)[C@@](NC2=O)(C)c3ccc(cc3)OC C57420843
CCOc1cc(cc(c1O)Br)/C=N/N2C(=O)[C@](NC2=O)(C)c3ccc(cc3)OC C57420844
CCOC(=O)C1=C(NC(=O)N[C@@H]1c2ccc(cc2)Cl)Cn3cnc4cc(ccc4c3=O)F C31781094
CC[C@@H](C(=O)Nc1nc2c(s1)CCCC2)Sc3nc4c(c5ccccc5n4CO)nn3 C33942067
C[C@@H]1CCCC[C@@]12C(=O)N(C(=O)N2)CC(=O)Nc3nc(cs3)c4ccc(cc4)OC(C)C C60220155
CC(C)[C@@H](c1ccc2c(c1)OCCO2)NC(=O)CSc3nnc(o3)c4c[nH]c5c4cccc5 C14142111
CCOc1cc(ccc1O)[C@H]2[C@H]3C(=NN=C3C(=O)N2Cc4ccco4)c5cc(cc(c5O)C)C C09124116
Cc1ccc(cc1)SCC2=NN=C3[C@H]2[C@@H](C(=C(O3)N)C#N)c4ccc(c(c4OC)OC)OC C09085872
CC[NH+](CC)CCN1[C@@H](/C(=C(/c2ccc(c(c2)C)OC(C)C)\O)/C(=O)C1=O)c3ccc(c(c3)OC)O C08739849
c1cc(oc1)CNc2c(=O)n(c3ccc(cc3n2)Cl)CCNc4c(cc(c[nH+]4)C(F)(F)F)Cl C08762285
Cc1cc(c(n1c2ccc3c(c2)OCO3)C)C(=O)COC(=O)c4c(c(c(c([nH+]4)Cl)Cl)N)Cl C09716766
CC#CCN1C(=O)[C@](NC1=O)(CCc2ccccc2)C3CC[NH+](CC3)Cc4cc5ccccc5[nH]c4=O C11972080
Cc1cc(ccc1NC(=O)C[NH+](C)CC(=O)Nc2cc3c(cc2Cl)OCCCO3)Br C12995382
CCOc1cc(ccc1O)[C@H]2/C(=C(/c3ccc(c(c3)C)OCC(C)C)\O)/C(=O)C(=O)N2CC[NH+](C)C C09312039
Cc1ccc(c(c1)CSC[C@H]2C(=O)Nc3cc(ccc3N2)C(=O)N4CCN(CC4)c5cccc[nH+]5)C C09505457
Cc1c2c(ncnc2sc1C(=O)N3CCC(CC3)[NH+]4CCC[C@@H](C4)CO)NCCC5=CCCCC5 C14994631
CC[NH+](CC(=O)Nc1ccccc1C(F)(F)F)CC(=O)Nc2c(c3c(s2)CCCC3)C(=O)OC C16588674
C[C@H]1CCc2c(sc(c2C(=O)OC)NC(=O)C[NH+](C)CC(=O)Nc3c(cccc3Cl)Cl)C1 C16635742
C[C@@H]1CCc2c(sc(c2C(=O)OC)NC(=O)C[NH+](C)CC(=O)Nc3c(cccc3Cl)Cl)C1 C16635744
CC(C)CC[C@@H](c1c2c(sc1n3cccc3)C[NH+](CC2)C)NC(=O)Nc4cc(ccc4OC)OC C20532155
CC(C)CC[C@H](c1c2c(sc1n3cccc3)C[NH+](CC2)C)NC(=O)Nc4cc(cc(c4)OC)OC C20532174
CCOc1ccc(cc1)/[NH+]=c\2/c(cc3c(cnc(c3o2)C)CO)C(=O)Nc4cccc(c4)C(F)(F)F C20617290
CCOc1ccccc1Nc2nnc(s2)SCc3cc(oc-4cc(=[NH+]C(=O)OCC)ccc34)O C28680164
CCCOc1ccc(cc1)N2C(=O)C[C@H](C2=O)S/C(=[NH+]\N=C(/C)\CCc3ccc4c(c3)OCO4)/N C08826693
CCCNC(=O)N1CCN(C[C@H]1C)c2cc(nc(n2)SCC(=O)NCC[NH+]3CCCCC3)Cl C34887911
Cc1cc(c(c(c1)C)S(=O)(=O)Nc2cccc(c2)[C@@H]3C(=C([NH+]=C4N3CCCS4)C)C(=O)NC)C C35337842
CC[NH+](Cc1[nH]c(=O)c2c(csc2n1)c3ccccc3OC)C[C@@H](COc4ccc(cc4)Cl)O C35746994
CCCNC(=O)N1CCC[NH+](CC1)CC2=C([C@H](NC(=O)N2CC=C)c3ccc(cc3)C)C(=O)OCC C36019115
CC(C)[NH+](Cc1[nH]c(=O)c2c(csc2n1)c3ccccc3F)C[C@@H](COc4ccc(cc4)OC)O C36207809
c1cc(c(c(c1)Cl)Cl)NC(=O)C2=CC3=[NH+][C@@H](C[C@@H](N3N2)C(F)(F)F)c4ccc5c(c4)OCO5 C03011145
c1cc(c(c(c1)Cl)Cl)NC(=O)C2=CC3=[NH+][C@H](C[C@@H](N3N2)C(F)(F)F)c4ccc5c(c4)OCO5 C03011148
Cc1ccc(c(c1)S(=O)(=O)[C@@H]2c3c(nc4ccccc4n3)N([C@@H]2N)/N=C/C5=c6ccccc6=[NH+]C5)C C38581791
Cc1ccc(c(c1)S(=O)(=O)[C@H]2c3c(nc4ccccc4n3)N([C@@H]2N)/N=C/C5=c6ccccc6=[NH+]C5)C C38581792
Cc1ccc(c(c1)S(=O)(=O)[C@@H]2c3c(nc4ccccc4n3)N([C@H]2N)/N=C/C5=c6ccccc6=[NH+]C5)C C38581793
Cc1ccc(cc1C)S(=O)(=O)[C@H]2c3c(nc4ccccc4n3)N([C@@H]2N)/N=C/C5=c6ccccc6=[NH+]C5 C38598543
Cc1cc(ccc1NC(=O)CNC(=O)COC(=O)c2ccc3=[NH+][C@H]4CCCCC4=c3c2)Br C39431004
CC(=O)/[NH+]=c\1/ccc-2c(cc(oc2c1)O)COC(=O)c3cc(c(cc3NC(=O)C(C)(C)C)OC)OC C39575662
Cc1ccc(cc1)CNC(=O)[C@@H]2CN(CC23CC[NH2+]CC3)C(=O)c4cccnc4Oc5ccc(cc5)C C39634375
CCOC(=O)/[NH+]=c\1/ccc-2c(cc(oc2c1)O)COC(=O)[C@@H](C(C)C)NC(=O)c3ccc(cc3)OC C39656644
CCOC(=O)/[NH+]=c\1/ccc-2c(cc(oc2c1)O)COC(=O)[C@H](C(C)C)NC(=O)c3ccc(cc3)OC C39656646
Cc1ccc(cc1)O[C@@H](C)CNC(=O)[C@H]2CN(CC23CC[NH2+]CC3)C(=O)c4ccc(o4)c5ccc(cc5)F C39666242
CCn1c(c(c(n1)C)Br)C(=O)N2C[C@@H](C3(C2)CC[NH2+]CC3)C(=O)NCCc4ccc(cc4C)C C39667128
Cc1ccc(cc1)N2[C@H](NN=C2SCC(=O)N/N=C/C3=c4ccccc4=[NH+]C3)c5ccc(cc5)OC C39923316
c1ccc(cc1)N2[C@H](N[C@H]3[C@@H](C2=O)C4=C(S3)CCCC4)SCC(=O)N/N=C/C5=c6ccccc6=[NH+]C5 C39926560
CC1CC[NH+](CC1)Cc2nc(c3c4c(sc3n2)CCC4)N[C@H](C)c5ccc(cc5)NS(=O)(=O)C C40149327
CCOC(=O)c1c(c(sc1NC(=O)C2=CC3=[NH+][C@H](C[C@H](N3N2)C(F)(F)F)c4cccs4)C)C C13121889
Cc1ccccc1[C@H](c2ccccc2)OC[C@@H](CN3CC[NH+](CC3)Cc4[nH]c(=O)c5ccccc5n4)O C22933886
Cc1ccc(c(c1)Sc2ccc(cc2)NC(=O)CN3C(=O)[C@@H](NC3=O)CC4=c5ccccc5=[NH+]C4)C C63204579
c1ccc2=[NH+]CC(=c2c1)C[C@@H](C(=O)OCC(=O)Nc3cccc(c3)[N+](=O)[O-])NC(=O)c4ccc(cc4)F C63259018
c1ccc2=N/C(=N\S(=O)(=O)c3ccc(cc3)Br)/[C@H]([NH+]=c2c1)Nc4ccc(cc4)C(=O)O C39980224
Cc1ccc(c(c1)NC(=O)CS[C@@H]2N=N[C@H](O2)[C@H](CC3=c4ccccc4=[NH+]C3)NC(=O)OC(C)(C)C)C C63426751
Cc1ccc(c(c1)C)NC(=O)CS[C@@H]2N=N[C@@H](O2)[C@H](CC3=c4ccccc4=[NH+]C3)NC(=O)OC(C)(C)C C63426767
Cc1ccc(c(c1)C)NC(=O)CS[C@@H]2N=N[C@H](O2)[C@H](CC3=c4ccccc4=[NH+]C3)NC(=O)OC(C)(C)C C63426769
c1ccc(cc1)c2csc3c2nc([nH]c3=O)N4CCC[C@H](C4)C(=O)NCCC5=c6ccccc6=[NH+]C5 C64403240
Cc1cccc(c1)c2c(n3c(n2)sc(n3)N(C)CC(=O)NCCC[NH+]4CCCCC4)NC(C)(C)C C64703697
Cc1ccc(cc1)c2c(n3c(n2)sc(n3)N(C)CC(=O)NCCC[NH+]4CCCCC4)NC(C)(C)C C64704127
Cc1ccc(cc1)c2c(n3c(n2)sc(n3)N(C)CC(=O)NCC[C@@H](C)[NH+]4CCCC4)NC(C)(C)C C64704162
Cc1ccc(cc1)c2c(n3c(n2)sc(n3)N(C)CC(=O)NCC[C@H](C)[NH+]4CCCC4)NC(C)(C)C C64704164
CC(C)C(=O)N[C@@H](C(Cl)(Cl)Cl)Sc1nnc(s1)S[C@H](C(Cl)(Cl)Cl)NC(=O)C(C)C C03178557
CCN(CC)c1ccc(cc1)[C@@H]2C3=C(C[C@H](CC3=O)c4cc(c(c(c4)OC)OC)OC)Nc5ccccc5N2 C00729517
CC(C)(C)[C@@H]1CCc2c(sc(c2C#N)NC(=O)c3cc4n(n3)[C@@H](C[C@@H](N4)c5ccccc5)C(F)(F)F)C1 C08443635
c1ccc(cc1)Nc2nc(nc(n2)N3CCOCC3)N/N=C/c4cc(ccc4OCc5ccccc5Cl)Br C08694777
CCC(C)(C)[C@@H]1CCc2c(sc3c2C(=N[C@H](N3)c4ccc(cc4)OC(=O)/C=C/c5ccc(cc5)OC)O)C1 C08919529
CCC(C)(C)[C@@H]1CCc2c(sc3c2C(=N[C@H](N3)c4ccc(c(c4)OCC)OC(=O)c5cccs5)O)C1 C08919789
Cc1ccccc1NC(=O)C2(CCCC2)N(CCc3c([nH]c4c3cc(cc4)OC)C)C(=O)c5ccccc5F C09971754
C1C2CC3CC1CC(C2)(C3)NC(=O)CSc4nnc(s4)SCC(=O)NC56CC7CC(C5)CC(C7)C6 C12591390
Cc1cc(cc(c1COc2ccc(cc2OC)[C@@H]3C(=C(NC(=S)N3)C)C(=O)N4CCOCC4)C)C(C)(C)C C15980255
CCc1ccc(cc1)[C@H]2C3=C(CC(CC3=O)(C)C)NC(=C2C(=O)Nc4c(c5c(s4)CCCC5)C(=O)OC)C C12413275
Cc1ccc(c(c1)C)NC(=O)CSC2=C([C@@H](C(=C(N2)C)C(=O)OCCOC)c3ccccc3Cl)C#N C20028763
CCOC(=O)[C@](C(F)(F)F)(Nc1c(c2c(s1)C[C@H](CC2)C(C)(C)C)C#N)NC(=O)c3ccc(cc3)F C20609098
CCOC(=O)C1=C(OC2=C([C@@H]1c3cc(c(cc3C)C)COc4ccccc4Br)C(=O)CCC2)N C02749546
CCCCOc1ccccc1[C@H]2C3=C(C[C@@H](CC3=O)c4ccc(c(c4)OC)OC(C)C)Nc5ccccc5N2 C20881781
CCOc1ccc(cc1OC)[C@@H]2CC3=C([C@@H](Nc4ccccc4N3)c5cccc(c5OC(C)C)OC)C(=O)C2 C20884492
CC[C@H](C)Oc1ccc(cc1)[C@H]2C3=C(C[C@@H](CC3=O)c4ccc(c(c4)OC)OC(C)C)Nc5ccccc5N2 C21248014
CC(C)COc1ccc(cc1)[C@H]2CC3=C([C@H](Nc4ccccc4N3)c5cccc(c5OC(C)C)OC)C(=O)C2 C21257635
CCOc1cc(ccc1OC(C)C)[C@@H]2C3=C(C[C@H](CC3=O)c4ccc(cc4)OC(C)C)Nc5ccccc5N2 C21258494
CCC(C)(C)C(=O)NCC[C@]1(C[C@H]2CC[C@@]1(C2(C)C)CS(=O)(=O)N3CCC4(CC3)C=Cc5c4cccc5)O C27326821
CCOC(=O)C1=C(n2c(=O)/c(=C/c3ccc(cc3Cl)Cl)/sc2=C([C@H]1c4ccc(cc4Cl)Cl)C#N)N C01824032
c1ccc2c(c1)cccc2NC(=O)c3c(c4n(n3)[C@H](C[C@H](N4)c5ccc(o5)Br)C(F)(F)F)Br C01256857
C=CCNC(=O)[C@@H](Cc1ccccc1)N2CC3=C(C2=O)[C@@H](NC(=O)N3CC=C)c4ccccc4C(F)(F)F C34791928
CCCN1C(=C([C@@H](NC1=O)c2ccc(cc2)NC(=O)Nc3c(cccc3C(C)C)C(C)C)C(=O)OC(C)C)C C35711814
CCOC(=O)C1=C(N(C(=O)N[C@H]1c2ccccc2C(F)(F)F)C)CN3CCN(CC3)C(=O)NC(C)(C)C C36005530
CC1=C([C@@H](N2C(=CSC2=N1)/C=C(/NCC[NH+](C)C)\[O-])c3ccccc3Cl)C(=O)OCc4ccccc4 C36052963
CC(C)(C)CC(C)(C)NC(=O)[C@@H](c1ccc(cc1)C(F)(F)F)N(Cc2ccco2)C(=O)c3ccccc3O C36497853
CC(C)(C)CC(C)(C)NC(=O)[C@@H](c1c(cccc1Cl)Cl)N(Cc2ccco2)C(=O)c3ccccc3O C36497945
C[C@H](c1ccccc1)[C@@H](C(=O)NC(C)(C)C)N(Cc2ccco2)C(=O)C(c3ccccc3)(c4ccccc4)O C36502225
C[C@H](c1ccccc1)[C@H](C(=O)NC(C)(C)C)N(Cc2ccco2)C(=O)C(c3ccccc3)(c4ccccc4)O C36502227
Cc1ccc(c(c1)C)[C@@H](C(=O)NC(C)(C)CC(C)(C)C)N(c2ccccc2Cl)C(=O)c3c(cccc3O)O C36545166
CC(C)(C)CC(C)(C)NC(=O)[C@@H](c1ccc(cc1)[N+](=O)[O-])N(c2ccccc2Cl)C(=O)[C@@H]3CCC(=O)N3 C36548489
CC(C)(C)CC(C)(C)NC(=O)[C@@H](c1ccc(c(c1)OC)O)N(C(=O)Cc2ccc3c(c2)OCO3)C(C)(C)C C36588599
Cc1ccccc1[C@H](C(=O)NC(C)(C)C)N(Cc2ccc(o2)C)C(=O)C(c3ccccc3)(c4ccccc4)O C36599005
C[C@H]1C[C@@H]2[C@@H]3CCC4=CC(=O)C=C[C@@]4([C@@]3([C@@H](C[C@@]2([C@@]1(C(=O)COC(=O)CCc5ccccc5)O)C)O)F)C C38653300
Cc1cccc(c1C)OCC(=O)Oc2ccc3c(c2)OC(=C([C@H]3c4ccc(c(c4)OC)OCC(C)C)C#N)N C38684231
c1ccc(cc1)C(c2ccccc2)N3CCN(CC3)C(=S)SCC(=O)[C@@H](C#N)C4[NH+]=c5ccccc5=[NH+]4 C38979641
CCCCC1CCC(CC1)C(=O)Nc2c(c3c(s2)C[C@@H](CC3)C(C)(C)C)C(=O)N[C@@H]4CCS(=O)(=O)C4 C40038606
CCCCOc1ccc(cc1OCC)[C@H]2c3c(n[nH]c3C(=O)N2Cc4ccccc4)c5cc(cc(c5O)C)C C39912325
CCCCCCOc1ccc(cc1)[C@H]2c3c(n[nH]c3C(=O)N2Cc4cccnc4)c5cc(c(cc5O)C)Cl C39914913
Cc1cc(c(c(c1)O)c2c3c([nH]n2)C(=O)N([C@H]3c4cccc(c4)OCc5ccccc5)CCCOC(C)C)C C38705697
CCCCOc1ccc(cc1OCC)[C@H]2c3c(n[nH]c3C(=O)N2Cc4ccccc4)c5c(cc(cc5O)C)C C38705908
CCOc1cc(ccc1OCCC(C)C)[C@H]2c3c(n[nH]c3C(=O)N2Cc4ccco4)c5c(cc(cc5O)C)C C38705954
CCCCc1ccc(cc1)NC(=O)c2c(c\3c(o2)CCC/C3=N\NC(=O)Cc4coc5c4c(cc(c5)C)C)C C40826864
CCOc1ccc(cc1OC)[C@@H]2CC3=C([C@H](Nc4ccccc4N3)c5ccc(c(c5)Br)OC)C(=O)C2 C01434763
CCCCCC(=O)N1c2ccccc2NC3=C([C@H]1c4ccc(cc4)[NH+](CC)CC)C(=O)C[C@@H](C3)c5ccco5 C09195614
CCOc1cc(ccc1O)[C@H]2c3c(nn(c3N=C4N2c5ccccc5N=C4Nc6ccc(c(c6)Cl)C)c7ccccc7)C C01898618
C=CCc1cccc(c1O)/C=N/NC(=O)CSc2nnc(n2c3ccc(cc3)Cl)c4ccc(cc4)Cl C02280413
CC[C@]1(C(=O)N(C(=O)N1)CC(=O)N2[C@H](C3=C(N2)/C(=C/c4cccs4)/CCC3)c5cccs5)c6ccccc6 C03325873
CCCOc1ccc(cc1)[C@H]2C(=C(Nc3n2nc(n3)SCc4ccccc4)C)C(=O)Nc5ccccc5C C54642874
CCCCCC(=O)N1c2ccccc2NC3=C([C@H]1c4ccc(cc4)[NH+](CC)CC)C(=O)C[C@H](C3)c5ccco5 C09046738
c1ccc(cc1)Cn2c(nnc2SCC(=O)N[C@@H]3CCS(=O)(=O)C3)c4ccccc4Br C03361146
COc1cc2cc(c(=O)[nH]c2cc1OC)CN(Cc3ccc(cc3)F)S(=O)(=O)c4ccc(cc4)C(=O)OC C00918829
CC1(CC2=C(C(=O)C1)[C@@](C(=O)N2Cc3ccco3)(C(F)(F)F)NS(=O)(=O)c4ccc(cc4)Cl)C C03626767
Cc1cc(ccc1OC)S(=O)(=O)NC[C@H](c2ccc(cc2)N(C)C)S(=O)(=O)c3ccc(cc3)OC C09081046
Cc1ccccc1OCC(=O)Oc2coc(cc2=O)CSc3nnc(s3)NC(=O)c4cccs4 C09147676
Cc1ccc(cc1)OCC(=O)Oc2coc(cc2=O)CSc3nnc(s3)NC(=O)c4cccs4 C09147678
c1ccc2c(c1)n(c(=O)s2)Cc3nnc(n3c4cccc(c4)Cl)SCC(=O)NC[C@H]5CCCO5 C09278742
COc1ccc(cc1OC)[C@@H]2CC3=C([C@H](CC(=O)N3)c4cc(c(cc4OC)Br)OC)C(=O)C2 C09559951
c1ccc(cc1)CCN([C@H](c2ccc(cc2)F)C(=O)NC[C@H]3CCCO3)C(=O)Cn4c5ccccc5nn4 C12481302
Cc1ccccc1CCN([C@H](c2ccc(o2)C)C(=O)NC[C@H]3CCCO3)C(=O)Cn4c5ccccc5nn4 C12482423
CCOc1ccccc1N([C@@H](c2cccs2)C(=O)NC[C@H]3CCCO3)C(=O)Cn4c5ccccc5nn4 C12482638
CCOc1ccc(cc1)N([C@H](c2cccs2)C(=O)NC[C@@H]3CCCO3)C(=O)Cn4c5ccccc5nn4 C12482652
CCOc1ccc(cc1)N([C@@H](c2cccs2)C(=O)NC[C@H]3CCCO3)C(=O)Cn4c5ccccc5nn4 C12482680
CCOc1c(cccc1OC)[C@H]2CN3C(=O)CN(C(=O)[C@@]3(c4c2c5ccccc5[nH]4)C)CCCOC(C)C C12873668
CCCOc1ccc(cc1OCC)[C@H]2CN3C(=O)CN(C(=O)[C@@]3(c4c2c5ccccc5[nH]4)C)CCCOC C12877820
c1ccc2c(c1)c(cc(n2)c3ccc(cc3)OC(F)F)C(=O)OCC(=O)NCCN4C(=O)CSC4=O C13128378
Cc1cc(cc(c1O[C@@H](C)C(=O)N2CCNC(=O)[C@@H]2CC(=O)OCCc3ccccc3)C)Br C14642911
Cc1cc(cc(c1O[C@H](C)C(=O)N2CCNC(=O)[C@H]2CC(=O)OCCc3ccccc3)C)Br C14642918
CC(C)CCOC(=O)C[C@@H]1C(=O)NCCN1C(=O)COc2ccc(cc2Br)Br C14773455
Cc1c(c(=O)n(n1C)c2ccccc2)NC(=O)CN(c3ccc(c(c3)C(F)(F)F)Cl)S(=O)(=O)C C16249154
Cc1ccc(o1)CN(Cc2ccc3c(c2)OCO3)C(=O)CN(C[C@@H]4CCCO4)C(=O)NCc5ccccc5 C16651110
CCOc1ccc2c(c1)cc(c(=O)[nH]2)[C@H](c3nnnn3C(C)(C)C)N(Cc4ccco4)Cc5cccs5 C19973355
CC[C@H](c1nnnn1C[C@@H]2CCCO2)N(Cc3ccccc3OC)Cc4cc5cc(c(cc5[nH]c4=O)C)C C20109404
CC[C@@H](c1nnnn1C[C@@H]2CCCO2)N(Cc3ccccc3OC)Cc4cc5c(ccc(c5[nH]c4=O)C)C C20109419
Cc1ccc(cc1)Cn2c3c(nc2N4CCN(CC4)C(=S)Nc5ccc(cc5)F)n(c(=O)n(c3=O)C)C C21314360
Cc1ccc(cc1)S(=O)(=O)N(CC(=O)NCc2ccccc2n3ccnc3)c4ccc(c(c4)OC)OC C22431409
CCOC(=O)CCC(=O)N[C@H]1C[C@H]2CC[C@@]1(C2(C)C)CS(=O)(=O)N3CCC4(CCc5c4cccc5)CC3 C27316455
CC(=O)N(CCN1CCN(CC1)C(=O)Nc2ccccc2Br)C/C=C/c3ccccc3OC C35004344
CC[NH+](CC)CCN1[C@H](C(=C(C1=O)[O-])C(=O)c2ccc3c(c2)OCCO3)c4ccc(cc4)Br C35005684
C[NH+](C)CCN1[C@@H](C(=C(C1=O)[O-])C(=O)c2ccc(cc2)Br)c3ccc(c(c3)OC)OCC=C C35025415
C[C@@H](c1nc2ccccc2c(=O)n1CCOC)N(CCCOC)C(=O)Nc3ccccc3Br C35115003
CC(C)NC(=O)N(Cc1ccco1)Cc2cnc(n2C[C@H]3CCCO3)S(=O)(=O)Cc4ccc(cc4)F C35665973
C[C@H]1CN(CCN1C(=O)CC(C)(C)C)c2cc(nc(n2)SCC(=O)NCCCN3CCOCC3)Cl C35728789
CC[C@H](c1nnnn1C[C@H]2CCCO2)N(Cc3ccccc3OC)Cc4cc5cc(c(cc5[nH]c4=O)C)C C33937041
Cc1ccc(cc1)S(=O)(=O)CNC(=O)[C@@H](c2ccc(cc2C)C)N(Cc3ccc(o3)C)C(=O)CCl C36599928
Cc1ccc(cc1)S(=O)(=O)CNC(=O)[C@H](c2ccc(cc2C)C)N(Cc3ccc(o3)C)C(=O)CCl C36599929
Cc1c(c(=O)n(n1C)c2ccccc2)NC(=O)[C@@H](C)OC(=O)C34C[C@H]5C[C@@H](C3)CC(C5)(C4)Br C12601356
CC(C)CCNC(=O)[C@@H](c1ccncc1)N(c2ccccc2F)C(=O)Cn3nc(nn3)c4ccc(cc4)F C06076936
CSc1ccc(c(c1S(=O)(=O)Oc2ccccc2)S(=O)(=O)c3ccccc3)[C@@H](CC=O)NC=O C39498359
COc1ccc(cc1OC)NC(=O)CSC2=N/C(=C/c3ccco3)/C(=O)N2c4ccc(cc4)OC(F)F C03321731
[H]/N=C\1/C(=C/c2ccc(c(c2)OC)OCCCOc3ccccc3)/C(=O)N=C4N1N=C(S4)c5cccs5 C13748750
[H]\N=C\1/C(=C/c2cccn2CCOc3cccc(c3)OC)/C(=O)N=C4N1C(=NS4)SCc5ccccc5 C31932592
CC[C@@H](c1nnnn1C[C@@H]2CCCO2)N(Cc3ccc(cc3)OC)Cc4cc5c(ccc(c5[nH]c4=O)C)C C57642272
CCOc1ccc2c(c1)cc(c(=O)[nH]2)CN(Cc3ccc(cc3)F)Cc4nnnn4Cc5ccc(cc5)F C57643202
CC[C@@H](c1nnnn1C[C@@H]2CCCO2)N(Cc3ccc(cc3)OC)Cc4cc5cc(cc(c5[nH]c4=O)C)C C13495178
CC[C@H](c1nnnn1C[C@@H]2CCCO2)N(Cc3ccc(cc3)OC)Cc4cc5cc(cc(c5[nH]c4=O)C)C C13495175
Cc1ccc2cc(c(=O)[nH]c2c1C)CN(Cc3ccc(cc3)F)[C@@H](c4nnnn4C[C@@H]5CCCO5)C(C)C C13499142
[H]/N=C\1/C(=C/c2ccc(c(c2)OC)OCCSc3cccc4c3cccc4)/C(=O)N=C5N1N=C(S5)CC C27531165
[H]/N=C\1/C(=C/c2ccc(c(c2)OCC)OCCOc3ccc(c(c3)C)C)/C(=O)N=C4N1N=C(S4)CC(C)C C27549821
[H]/N=C/1\C(=C\c2ccc(c(c2)OC)OCCOc3ccccc3Cl)\C(=O)N=C4N1C(=NS4)SCC C20114710
Cc1ccc2cc(c(=O)[nH]c2c1)[C@@H](c3nnnn3CCOC)[NH+](Cc4ccccc4)Cc5cccs5 C06409872
c1ccc(cc1)C[NH+](CN2C(=O)[C@H]3CC=C(C[C@@H]3C2=O)Cl)CN4C(=O)[C@@H]5CC=C(C[C@@H]5C4=O)Cl C08955313
C[NH+](C)CCN(c1nc2c(s1)cccc2S(=O)(=O)C)C(=O)CCCSc3ccc(cc3)Cl C10814775
CCS(=O)(=O)c1ccc(cc1)CC(=O)N(CC[NH+](C)C)c2nc3c(s2)cccc3S(=O)(=O)C C10814888
Cc1nc(cs1)CC(=O)N(Cc2ccc(cc2)OC)Cc3cc4cc5c(cc4[nH+]c3N(C)C)CCC5 C12098974
CC[C@@H](c1nnnn1Cc2ccccc2)[NH+](Cc3cccs3)Cc4cc5ccc(cc5[nH]c4=O)OC C13064294
CC[C@@H](c1nnnn1C[C@@H]2CCCO2)[NH+](CCc3ccccc3)Cc4cc5c(cc(cc5[nH]c4=O)C)C C13064867
CC[C@H](c1nnnn1CCc2ccccc2)[NH+](Cc3cc4ccc(c(c4[nH]c3=O)C)C)C[C@@H]5CCCO5 C13065140
Cc1cccc2c1[nH]c(=O)c(c2)[C@@H](c3nnnn3CCOC)[NH+](Cc4ccccc4)Cc5cccs5 C06443712
Cc1cccc2c1[nH]c(=O)c(c2)[C@H](c3nnnn3CCOC)[NH+](Cc4ccccc4)Cc5cccs5 C06444013
CC[C@H](c1nnnn1C[C@@H]2CCCO2)[NH+](CCc3cccc(c3)C)Cc4cc5cccc(c5[nH]c4=O)C C13495930
Cn1cc(c(=O)c2c1cccc2)C(=O)N3CCC[C@H](C3)COc4ccc(cc4)C[NH+](C)Cc5ccon5 C14957845
Cc1ccc2c(c1)cc(c([nH+]2)N3CCN(CC3)C(=O)C)CN(CCC4=CCCCC4)C(=O)c5ccoc5 C14991440
c1ccc(cc1)CN2CC[NH+](CC2)Cc3cc(=O)c(co3)OCC(=O)Nc4ccccc4C(F)(F)F C20569343
Cc1ccc(cc1)c2nc(c(o2)C)C[S@](=O)CC(=O)NCCCN3CC[NH+](CC3)C4CCCCC4 C20737947
c1cc[nH+]c(c1)N2CCN(CC2)Cc3cc(ccc3OCC(=O)N4CCSCC4)c5ccc(cc5)F C15069418
COCCn1c(nn(c1=S)C[NH+]2CCN(CC2)C(c3ccccc3)c4ccccc4)c5ccncc5 C22927093
COc1ccc(cc1)c2ccc(=O)n(n2)CC[NH+]3CCN(CC3)S(=O)(=O)c4ccc(c(c4)OC)OC C23244385
Cc1cc(c(cc1C)S(=O)(=O)N2CC[NH+](CC2)CCn3c(=O)ccc(n3)c4ccc(cc4)F)OC C23245205
CC[C@@H](c1nnc(n1CCN2CCOCC2)Sc3c4c5c(sc4nc(n3)C)CCCC5)[NH+](C)C C25784322
C[NH+](C)[C@H](CNC(=O)CSc1nc2c(c3c(s2)CCCC3)c(=O)n1CCOC)c4ccccc4 C32636319
CCCCCCN1C(=O)/C(=C/c2c(c(c(=O)n(c2N3CC[NH+](CC3)CC)CC)C#N)C)/SC1=S C33479002
CCCC[C@H](CC)CN1C(=O)/C(=C\c2c(c(c(=O)n(c2N3CC[NH+](CC3)C)C)C#N)C)/SC1=S C33811972
CCCC[NH+]1CCN(CC1)c2nc3c(c4c(s3)COC(C4)(C)C)c(=O)n2CC(=O)N5CCCCC5 C34734759
CCCCn1c(=O)c2c3c(sc2nc1N4CC[NH+](CC4)CC(=O)N5CCCCC5)COC(C3)(C)C C34735081
C1CCc2c(c3c(nc(nc3s2)SCC(=O)N4CCCC4)N5CC[NH+](CC5)CC(=O)N6CC6)C1 C34756621
Cc1csc2c1c(nc(n2)SCc3ccc(cc3)F)N4CC[NH+](CC4)CC(=O)N5CCOCC5 C34774532
CC[NH+](CC)CCN(CC(=O)N1CCCN(CC1)c2ccc(nn2)c3ccccc3)C(=O)c4cccs4 C35711107
Cc1ccc(cc1F)S(=O)(=O)N2CCO[C@H](C2)C[NH+]3CCN(CC3)c4cccc(c4)C(F)(F)F C35863627
c1ccc(c(c1)C[NH+](Cc2ccc3c(c2)OCO3)Cc4nc(co4)C(=O)NC[C@@H]5CCCO5)C(F)(F)F C36068480
CCNC(=O)N(CC[NH+]1CCCC1)CC(=O)N2CCc3c(ccs3)[C@H]2COc4ccccc4OC C36122405
CC[C@@H](c1nnnn1C[C@H]2CCCO2)[NH+](CCc3ccccc3)Cc4cc5cc(c(cc5[nH]c4=O)C)C C33937038
CC[C@H](c1nnnn1C[C@H]2CCCO2)[NH+](CCc3ccccc3)Cc4cc5c(ccc(c5[nH]c4=O)C)C C33937072
CC[C@@H](c1nnnn1C[C@H]2CCCO2)[NH+](CCc3ccccc3)Cc4cc5cc(cc(c5[nH]c4=O)C)C C33937173
CC[C@@H](c1nnnn1C[C@H]2CCCO2)[NH+](CCc3ccccc3C)Cc4cc5cccc(c5[nH]c4=O)C C33937177
CC[C@H](c1nnnn1C[C@H]2CCCO2)[NH+](CCc3ccccc3C)Cc4cc5cccc(c5[nH]c4=O)C C33937178
CC[C@@H](c1nnnn1C[C@H]2CCCO2)[NH+](CCc3cccc(c3)C)Cc4cc5cccc(c5[nH]c4=O)C C33937185
CCCCCN1C(=O)/C(=C\c2c(c(c(=O)n(c2N3CC[NH+](CC3)C)CCCC)C#N)C)/SC1=S C33812699
CCOC(=O)c1ccc(cc1)S(=O)(=O)N(C[C@@H]2CCCO2)C[C@@H]3C=c4ccc(cc4=[NH+]C3=O)OC C39324924
CCOC(=O)c1ccc(cc1)S(=O)(=O)N(C[C@H]2CCCO2)C[C@@H]3C=c4ccc(cc4=[NH+]C3=O)OC C39324925
c1cc(sc1)CN(C[C@@H]2C=c3cc4c(cc3=[NH+]C2=O)OCCO4)S(=O)(=O)c5ccc(cc5)Cl C39325413
Cc1c(c(on1)C)S(=O)(=O)N2CCN(CC2)CCOc3cccc(c3)C[NH+](C)Cc4cccs4 C39371910
CCOc1ccc(cc1)Nc2[n+](c(cs2)c3ccc(cc3)S(=O)(=O)N4CCOCC4)C(C)(C)C C39834893
CC(=O)c1ccccc1OC[C@@H](C[NH+](Cc2ccc(o2)c3ccc(cc3)F)[C@@H]4CCS(=O)(=O)C4)O C40319830
C[C@H]1CCC[NH+](C1)Cc2ccc(cc2)CNC(=O)CCCN(c3ccc4c(c3)OCO4)S(=O)(=O)C C44878837
CC(C)c1ccc(cc1)[C@@H]2[C@@H]3C(=c4ccccc4=[NH+]3)C[C@@H]5N2C(=O)CN(C5=O)CCCN6CCOCC6 C63139170
CC(C)c1ccc(cc1)[C@H]2[C@@H]3C(=c4ccccc4=[NH+]3)C[C@@H]5N2C(=O)CN(C5=O)CCCN6CCOCC6 C63139173
CC(C)c1ccc(cc1)[C@@H]2[C@H]3C(=c4ccccc4=[NH+]3)C[C@@H]5N2C(=O)CN(C5=O)CCCN6CCOCC6 C63139174
CC(C)c1ccc(cc1)[C@H]2[C@H]3C(=c4ccccc4=[NH+]3)C[C@@H]5N2C(=O)CN(C5=O)CCCN6CCOCC6 C63139176
CCc1ccc(cc1)[C@H]2CN3C(=O)CN(C(=O)[C@@]3([C@@H]4C2=c5ccccc5=[NH+]4)C)CCCN6CCOCC6 C63372215
c1ccc(cc1)CSCc2nnc(n2c3ccccc3)SCc4nc(nc(n4)N5CCCCC5)N C01426218
CCCS(=O)(=O)c1c2ccc(cn2c(c1S(=O)(=O)CCC)C(=O)c3ccc(cc3C)C)C(=O)N C00783596
Cc1ccc(cc1)Cn2c(c(c(n2)C)/C=N/NC(=O)c3ccccc3NS(=O)(=O)c4cccs4)C C06151700
Cc1ccc(cc1)N(CC(=O)Nc2ccccc2C(=O)NCc3ccco3)S(=O)(=O)c4ccc(cc4)F C02838231
c1cc(ccc1/C=C\2/C(=O)N(C(=S)S2)CCCCCC(=O)Nc3ccc(cc3O)[N+](=O)[O-])Cl C08820155
C1CCCC(CC1)NC(=O)[C@H]2CCCN(C2)S(=O)(=O)N3CCC[C@@H](C3)C(=O)NC4CCCCCC4 C08911986
CCOC(=O)c1c2c(sc1NC(=O)[C@@H](C)Sc3nnc(s3)NC(=O)c4ccc(cc4)C)CCC2 C09347371
CCOC(=O)c1c2c(sc1NC(=O)[C@@H](C)Sc3nnc(s3)NC(=O)c4cccs4)CCC2 C09347389
CCOC(=O)c1c2c(sc1NC(=O)CSc3nnc(s3)NC(=O)c4ccccc4F)CCCC2 C09347418
CC(C)[C@H](C(=O)N/N=C/c1cc(c(c(c1)Br)OC)OC)NC(=O)c2ccc3c(c2)OCO3 C10002047
CCCc1cc(=O)[nH]c(n1)n2c(cc(n2)c3cccs3)NC(=O)COc4cccc5c4OC(C5)(C)C C11854852
Cc1c(c(c(s1)C(c2c(c(c(s2)C)C(=O)OC)O)C(=O)c3ccc4c(c3)OCO4)O)C(=O)OC C12372124
c1ccc(cc1)[C@H](C(=O)NCc2ccco2)N(c3cccc4c3cccc4)C(=O)CNC(=O)c5ccco5 C12487138
CCOc1ccc2c(c1)cc(c(=O)[nH]2)CN(Cc3ccc4c(c3)OCO4)C(=O)Nc5cccc(c5)Cl C01335634
COc1ccccc1[C@H]2C3=C(C[C@H](CC3=O)c4ccco4)Nc5ccccc5N2C(=O)NCc6ccco6 C09264345
Cc1ccccc1n2c(=O)c3ccccc3nc2SCC(=O)NN=Cc4cc(c(c(c4)OC)O)OC C13583142
c1cnc(nc1)NS(=O)(=O)c2ccc(cc2)c3ccc(o3)/C=N/NC(=O)C45CC6CC(C4)CC(C6)C5 C14360371
Cc1cc(cc(c1O[C@@H](C)C(=O)Nc2ccc(cc2)S(=O)(=O)Nc3cc(on3)C)C)Br C14642655
c1ccc(c(c1)/C=N/NC(=S)Nc2cc(ccc2Cl)S(=O)(=O)N3CCOCC3)OC(F)F C15981434
CC1=C([C@@H](C2=C(N1)CCCC2=O)c3cc(c(c(c3)OC)OC)OC)C(=O)Nc4nc5ccccc5s4 C08413484
CCOC(=O)c1c2c(sc1NC(=O)C(=O)N/N=C/c3cc(ccc3OC)Br)CCCC2 C25584246
Cc1ccc(cc1)S(=O)(=O)N=C2C=C(C(=O)C3=C2CC=CC3)NNC(=O)c4cc(cc(c4)OC)OC C26786753
CCOc1ccccc1NC(=O)C[C@@H]2C(=O)Nc3ccccc3N2S(=O)(=O)c4ccc(cc4)C(=O)C C27016236
c1ccc(cc1)[C@@H](C/C(=N/NC(=O)c2ccncc2)/CC[NH+]3CCCC3)c4c(=O)c5ccccc5oc4[O-] C16958101
Cc1ccccc1n2c(=O)c3ccccc3nc2SCC(=O)N/N=C\c4cc(c(c(c4)OC)O)OC C31875821
CCN1C2=C([C@H](NC1=O)c3ccc(cc3)Cl)C(=O)N(C2)[C@@H](c4ccccc4)C(=O)NCc5ccco5 C35964894
Cc1ccc(cc1)[C@@H]2C3=C(CN(C3=O)[C@@H](Cc4ccccc4)C(=O)NC[C@@H]5CCCO5)N(C(=O)N2)CC=C C35969815
Cc1ccc(cc1)[C@H]2C3=C(CN(C3=O)[C@@H](Cc4ccccc4)C(=O)NC[C@@H]5CCCO5)N(C(=O)N2)CC=C C35969819
Cc1ccc(cc1)[C@H]2C3=C(CN(C3=O)[C@H](Cc4ccccc4)C(=O)NC[C@@H]5CCCO5)N(C(=O)N2)CC=C C35969827
Cc1ccc(c(c1)C)[C@H]2C3=C(CN(C3=O)[C@H](c4ccccc4)C(=O)NCc5ccco5)N(C(=O)N2)CC=C C35971373
c1ccc(cc1)CC(=O)Nc2ccc(cc2)[C@H]3[C@@H](N(C(=O)O3)Cc4ccccc4)C(=O)NCc5ccco5 C36216412
c1cc(c(cc1[N+](=O)[O-])[C@@H](C(=O)NC2CCCCC2)N(C3CCCCC3)C(=O)[C@@H]4CCC(=O)N4)Cl C36490808
Cc1ccc(cc1)S(=O)(=O)CNC(=O)[C@H](c2ccccc2O)N(Cc3ccc(o3)C)C(=O)C=C(C)C C36599411
CCOc1ccc(cc1OC)[C@@H]2c3ccc(cc3OC(=C2C#N)N)OC(=O)COc4ccccc4Cl C38659561
CCOc1ccc(cc1OC)[C@H]2c3ccc(cc3OC(=C2C#N)N)OC(=O)COc4ccccc4Cl C38659563
CCOc1ccc(cc1OC)[C@H]2c3ccc(cc3OC(=C2C#N)N)OC(=O)[C@@H](C)Oc4ccc(cc4)F C38659591
CC[C@H](C(=O)N[C@H]1[C@@H](C2=C(S1)CCCC2)C#N)Sc3[nH]c(=O)c(c(n3)c4cccc(c4)OC)C#N C39273055
Cc1csc(c1C#N)NC(=O)CN2CCN(CC2)c3cc(ncn3)Nc4cccc(c4)Br C39301704
CC(C)S(=O)(=O)C(=O)[C@H]1[C@@H](c2cc3c(cc2C(=O)[C@@H]1c4ccccc4O)OCO3)c5cccc(c5)O C39486382
CCc1c(sc(n1)NC(=O)[C@H](C)Sc2nnc(n2C)CNC(=O)/C=C/c3ccccc3Cl)C C39761855
Cc1ccc(cc1)OCCCN2c3ccccc3/C(=N/NC(=O)CNC(=O)c4ccccc4Cl)/C2=O C40138281
COc1ccc(cc1)c2c3c([nH]n2)C(=O)N([C@H]3c4cc(c(c(c4)OC)O)OC)Cc5ccc(cc5)Cl C40344472
Cc1ccc(c(c1)c2c3c([nH]n2)C(=O)N([C@H]3c4cccc(c4)OCCC(C)C)[C@@H]5CCS(=O)(=O)C5)O C38701968
CCCCOc1ccc(cc1)[C@@H]2c3c(n[nH]c3C(=O)N2[C@@H]4CCS(=O)(=O)C4)c5cc(c(cc5O)C)C C38702242
Cc1c\2c(oc1C(=O)Nc3cccc(c3)[N+](=O)[O-])CCC/C2=N\NC(=O)c4ccc(cc4)Br C40811802
C[C@@H](C(=O)N)N1[C@@H]([C@@H]2[C@@H](O1)C(=O)N(C2=O)c3ccccc3)c4ccc(o4)c5ccc(cc5)Br C33863539
C[C@H](C(=O)N)N1[C@@H]([C@@H]2[C@@H](O1)C(=O)N(C2=O)c3ccccc3)c4ccc(o4)c5ccc(cc5)Br C33863540
Cc1ccc(cc1)[C@H]2C[C@@H](n3c(cc(n3)C(=O)Nc4c(n(n(c4=O)c5ccccc5)C)C)N2)C(F)(F)F C13124118
Cc1ccc(cc1)[C@@H]2C[C@H](n3c(cc(n3)C(=O)Nc4c(n(n(c4=O)c5ccccc5)C)C)N2)C(F)(F)F C13124115
Cc1ccc(cc1)[C@H]2C[C@H](n3c(cc(n3)C(=O)Nc4c(n(n(c4=O)c5ccccc5)C)C)N2)C(F)(F)F C13124116
C[C@@H]1Cc2cc(ccc2O1)/C(=C/3\[C@@H](N(C(=O)C3=O)CC[NH+](C)C)c4cc(c(c(c4)Br)O)OC)/O C04817919
CCOc1ccc2c(c1)cc(c(=O)[nH]2)[C@@H](c3nnnn3Cc4ccccc4)[NH+]5CCN(CC5)c6ccc(cc6)O C00911659
C[C@@H](C(=O)Nc1c2c(cccc2OC)[nH]c1C(=O)OC)[NH+]3CCN(CC3)c4cccc(c4)C(F)(F)F C09292433
c1ccc(cc1)c2nnc(n2C3CCCCC3)SCC(=O)N4CCC(CC4)(C(=O)N)[NH+]5CCCCC5 C09972177
CCOC(=O)c1ccc(cc1)N2C(=O)[C@@H]3[C@H]([NH2+][C@]4([C@@H]3C2=O)c5cc(cc(c5NC4=O)Cl)C)CC(=O)N C12874556
CCOC(=O)c1ccc(cc1)N2C(=O)[C@@H]3[C@@H]([NH2+][C@]4([C@@H]3C2=O)c5cc(cc(c5NC4=O)Cl)C)CC(=O)N C12874564
Cc1cc(c(c(c1)C)NC(=O)C[NH+](C)CC(=O)Nc2cccc(c2)S(=O)(=O)N(C)c3ccccc3)C C13129686
C[C@H](C(=O)Nc1c2c(cccc2OC)[nH]c1C(=O)OC)[NH+]3CCN(CC3)c4cccc(c4)C(F)(F)F C09292434
CCc1cccc(c1NC(=S)N/N=C\2/c3ccccc3N(C2=O)CN4CCN(CC4)c5cccc[nH+]5)CC C20685332
Cc1ccc(cc1C)S(=O)(=O)Nc2ccc3c(c2)c(cc([nH+]3)N4CCN(CC4)c5cccc[nH+]5)C(=O)[O-] C32985222
c1cc[nH+]c(c1)N2CCN(CC2)c3cc(c4cc(ccc4[nH+]3)NS(=O)(=O)c5ccc(cc5)F)C(=O)[O-] C33256321
c1ccc(cc1)c2csc3c2c(nc(n3)SCC(=O)N)N4CC[NH+](CC4)CC(=O)N5CCOCC5 C34774719
CCN1C2=C([C@H](NC1=O)c3ccccc3C(F)(F)F)C(=O)N(C2)[C@@H](CC(C)C)C(=O)NC4CC[NH+](CC4)C C34791491
C[NH+](C)CCCN1[C@@H](c2c(=O)c3cc(ccc3oc2C1=O)Br)c4ccc(cc4)OCC(=O)N C35486976
CCN1C2=C([C@@H](NC1=O)c3ccccc3C(F)(F)F)C(=O)N(C2)[C@@H](c4ccccc4)C(=O)NCC[NH+](C)C C35636290
CCOC(=O)C1=C(N(C(=O)N[C@@H]1c2cccc(c2OC)OC)C)C[NH+]3CCCN(CC3)C(=O)NC(C)C C35664222
COc1cc2c(cc1OC)[nH]c(c2NC(=O)CN3CC[NH+](CC3)Cc4ccc5c(c4)OCO5)C(=O)OC C22930893
Cc1ccc(cc1)n\2cc([nH]/c2=N\C(=O)CN(CC[NH+](C)C)C(=O)NC(C)(C)C)c3ccc(cc3)OC C36051483
C[NH+](C)CCN1CCN(CC1)c2nc(c3c(n(nc3n2)Cc4ccccc4)N)c5ccc(c(c5)Cl)F C37376240
CCC[NH+]1CCc2c(sc(c2C(=O)NC)NC(=O)c3ccc(cc3)S(=O)(=O)N(C)c4ccccc4)C1 C08920701
Cc1c(sc(c1C(=O)OC)NC(=O)C[NH+]2CC[C@]3(CCCC[C@@H]3[C@@H]2c4ccc(cc4OC)OC)O)C C08684645
Cc1c(sc(c1C(=O)OC)NC(=O)C[NH+]2CC[C@@]3(CCCC[C@@H]3[C@@H]2c4ccc(cc4OC)OC)O)C C08684643
c1cc(cc(c1)[N+](=O)[O-])NC(=O)C[NH+]2CCN(CC2)c3cc(ncn3)Nc4cccc(c4)Br C39301582
CCOC(=O)[C@@H]1[C@@H]([C@@H]([C@@H](S1)NC(=O)CS[C@@H]2N/C(=[NH+]\N=C\c3ccc(cc3)Cl)/N=N2)C#N)C C39404342
CC(C)S(=O)(=O)c1cc(ccc1N2CC[NH2+][C@H](C2)c3ccccc3O)S(=O)(=O)Oc4ccccc4 C39530905
Cc1c(c(no1)c2ccccc2Cl)C(=O)N3C[C@@H](C4(C3)CC[NH2+]CC4)C(=O)NCc5ccccc5OC C39597266
Cc1c(c(no1)c2ccccc2Cl)C(=O)N3C[C@H](C4(C3)CC[NH2+]CC4)C(=O)NCc5ccccc5OC C39597268
Cc1c(c(no1)c2ccccc2)C(=O)N3C[C@@H](C4(C3)CC[NH2+]CC4)C(=O)NCCc5cc(cc(c5)OC)OC C39653158
Cc1c(c(no1)c2ccccc2)C(=O)N3C[C@H](C4(C3)CC[NH2+]CC4)C(=O)NCCc5cc(cc(c5)OC)OC C39653159
CCc1ccc(cc1)CCNC(=O)[C@H]2CN(CC23CC[NH2+]CC3)C(=O)COc4cccc5c4oc(=O)cc5C C39654563
Cc1cc(c(o1)C(F)(F)F)C(=O)N2C[C@H](C3(C2)CC[NH2+]CC3)C(=O)NC[C@@H](C)Oc4ccc(cc4)OC C39665797
Cc1cc(c(o1)C(F)(F)F)C(=O)N2C[C@H](C3(C2)CC[NH2+]CC3)C(=O)NC[C@H](C)Oc4ccc(cc4)OC C39665799
c1cc(c(c(c1)Cl)C(=O)N2C[C@@H](C3(C2)CC[NH2+]CC3)C(=O)NC[C@@H]4CCCN(C4)c5ncccn5)Cl C39669304
c1cc(c(c(c1)Cl)C(=O)N2C[C@H](C3(C2)CC[NH2+]CC3)C(=O)NC[C@@H]4CCCN(C4)c5ncccn5)Cl C39669305
c1cc(c(c(c1)Cl)C(=O)N2C[C@H](C3(C2)CC[NH2+]CC3)C(=O)NC[C@H]4CCCN(C4)c5ncccn5)Cl C39669307
c1ccc2c(c1)c(cs2)C(=O)N3C[C@H](C4(C3)CC[NH2+]CC4)C(=O)NC[C@H]5CCCN(C5)c6ncccn6 C39669511
Cc1ccc(cc1)Oc2c(cccn2)C(=O)N3C[C@H](C4(C3)CC[NH2+]CC4)C(=O)NCc5cc6ccccc6[nH]5 C39671531
Cc1cc(=O)oc2c1cccc2OCC(=O)N3C[C@@H](C4(C3)CC[NH2+]CC4)C(=O)NCc5cc6ccccc6[nH]5 C39671562
Cc1c(c(no1)c2ccccc2Cl)C(=O)N3C[C@H](C4(C3)CC[NH2+]CC4)C(=O)N[C@H](C)C5=C(N=N[C@@H]5C)C C39674317
C[C@@H]1C(=C(N=N1)C)[C@@H](C)NC(=O)[C@@H]2CN(CC23CC[NH2+]CC3)C(=O)c4cc(c(c(c4)Cl)OC)Cl C39674504
COc1ccc(cc1)C(c2ccc(cc2)OC)NC(=O)[C@H]3CN(CC34CC[NH2+]CC4)C(=O)C5CCOCC5 C39676603
CC(C)CC(=O)N1CCC(CC1)NC(=O)[C@H]2CN(CC23CC[NH2+]CC3)C(=O)c4ccc(o4)c5ccc(cc5)F C39686315
C[C@H](Cc1ccccc1OC)NC(=O)[C@@H]2CN(CC23CC[NH2+]CC3)C(=O)c4ccc(nc4)Oc5ccccc5 C39686687
Cc1cc(cc(c1)CNC(=O)[C@@H]2CN(CC23CC[NH2+]CC3)C(=O)COc4cccc5c4oc(=O)cc5C)C C39694878
Cc1cc(nc(n1)/N=C(/NC(=S)Nc2cc(ccc2OC)OC)\N3CCN(CC3)c4cccc[nH+]4)C C14159754
Cc1cc(nc(n1)/N=C(/NC(=S)Nc2cc(cc(c2)OC)OC)\N3CCN(CC3)c4cccc[nH+]4)C C14159757
C/C(=C\1/C(=NN(C1=O)[C@H]2Nc3ccccc3S2)CC(=O)OC)/NCCC4=c5cc(ccc5=[NH+]C4)OC C63110566
COc1ccc(cc1)CN2C(=O)[C@@H]3[C@H](N[C@@]4([C@@H]3C2=O)c5ccccc5NC4=O)CC6=c7ccccc7=[NH+]C6 C63373551
C/C(=C/1\C(=NN(C1=O)[C@H]2Nc3ccccc3S2)CC(=O)OC)/NCCC4=c5cc(ccc5=[NH+]C4)OC C63110566
CCCCN1C(=O)c2cc(nn2C[C@]1(C)C(=O)NC3CCCC3)C(=O)NCCC4=c5ccccc5=[NH+]C4 C64557401
CC(C)(C)n1c(nnn1)[C@@H](c2cc3cc(c(cc3[nH]c2=O)OC)OC)[NH+](Cc4cccnc4)C[C@@H]5CCCO5 C06014890
CC(C)(C)n1c(nnn1)[C@@H](c2cc3cc(c(cc3[nH]c2=O)OC)OC)[NH+](Cc4cccnc4)Cc5ccco5 C06014891
CCOc1ccc2c(c1)cc(c(=O)[nH]2)[C@@H](c3nnnn3C4CCCC4)[NH+](Cc5ccco5)C[C@@H]6CCCO6 C06196767
CCc1ccc2c(c1)cc(c(=O)[nH]2)[C@@H](c3nnnn3C[C@H]4CCCO4)[NH+](Cc5cccnc5)Cc6ccco6 C06135237
CC(C)CN1C(=O)/C(=C/c2c(nc3ccccn3c2=O)N4CC[NH+](CC4)Cc5ccccc5)/SC1=S C08837526
Cc1cc(on1)CN(C)C(=O)COc2ccc(cc2C[NH+](C)Cc3c(non3)C)c4ccc5c(c4)OCO5 C11881817
Cc1cccc2c1[nH]c(=O)c(c2)C[NH+](CCc3ccc(c(c3)OC)OC)Cc4nnnn4C5CCCCC5 C12832882
Cc1ccc2cc(c(=O)[nH]c2c1C)C[NH+](CCc3ccc(c(c3)OC)OC)Cc4nnnn4C5CCCC5 C12832933
Cc1ccc(c2c1cc(c(=O)[nH]2)C[NH+](CCc3ccc(c(c3)OC)OC)Cc4nnnn4C5CCCC5)C C12833104
c1ccc(cc1)CCn2c(nnn2)C[NH+](CCc3ccccc3)Cc4cc5cc6c(cc5[nH]c4=O)OCCO6 C13033950
CC[C@@H](c1nnnn1C2CCCCC2)[NH+](Cc3cccs3)Cc4cc5cc6c(cc5[nH]c4=O)OCCO6 C13064416
CC[C@@H](c1nnnn1C2CCCCC2)[NH+](Cc3cccs3)Cc4cc5cc(c(cc5[nH]c4=O)OC)OC C13064501
CC[C@H](c1nnnn1C[C@@H]2CCCO2)[NH+](Cc3ccccc3OC)Cc4cc5c(ccc(c5[nH]c4=O)C)C C13065222
CC[C@@H](c1nnnn1C[C@@H]2CCCO2)[NH+](Cc3ccccc3OC)Cc4cc5c(ccc(c5[nH]c4=O)C)C C13065223
Cc1ccc2c(c1)cc(c(=O)[nH]2)[C@@H](c3nnnn3CCOC)[NH+](Cc4ccccc4Cl)Cc5ccco5 C06408719
Cc1ccc(c2c1cc(c(=O)[nH]2)[C@H](c3nnnn3C4CCCCC4)[NH+](Cc5cccnc5)C[C@@H]6CCCO6)C C06244888
CCCc1c(c(n(n1)c2cccc(c2)Cl)O)C3=C(C(=O)N(C3=O)c4ccc(cc4)F)[n+]5cccc(c5)C C16570996
c1cc(sc1S(=O)(=O)N2CC[NH+](CC2)Cc3nc(on3)CCC(=O)N4CCCC4)Br C20562330
CCOc1ccc(c(c1)OCC)S(=O)(=O)N2CC[NH+](CC2)CCn3c(=O)ccc(n3)c4ccc(cc4)F C23245237
CC(C)(C)OC(=O)CN([C@H]1Cc2cc(ccc2N(C1)Cc3c[nH+]cn3C)C#N)S(=O)(=O)c4cccnc4 C28346019
CC(C)(C)OC(=O)CN([C@@H]1Cc2cc(ccc2N(C1)Cc3c[nH+]cn3C)C#N)S(=O)(=O)c4cccnc4 C28346025
CCn1c(c(c(c(c1=O)C#N)C)/C=C\2/C(=O)N(C(=S)S2)CCc3ccccc3)N4CC[NH+](CC4)CC C33479051
CCN(CC)C(=O)Cn1c(=O)c2c3c(sc2nc1N4CC[NH+](CC4)CC(=O)N5CC5)COC(C3)(C)C C34735063
CCc1c(sc2c1c(=O)n(c(n2)N3CC[NH+](CC3)CC(=O)N(CC)CC)CC(=O)N4CCCCC4)C C34749322
CCc1c(sc2c1c(=O)n(c(n2)N3CC[NH+](CC3)CC(=O)N(CC)CC)CC(=O)N4CCOCC4)C C34749323
CCN(CC)C(=O)C[NH+]1CCN(CC1)c2c3c4c(sc3nc(n2)SCC(=O)N5CCCC5)CCC4 C34757835
CCN(CC)C(=O)C[NH+]1CCN(CC1)c2c3c(csc3nc(n2)SCC(=O)N(C)C)c4ccccc4 C34774762
c1ccc(cc1)[C@@H]2c3ccsc3CC[NH+]2CCC(=O)N4CCCN(CC4)C(=O)c5ccc(cc5)[N+](=O)[O-] C34830042
C[NH+](C)CCN1[C@@H](c2c(=O)c3cc(ccc3oc2C1=O)Br)c4cc(c(c(c4)OC)OC)OC C35486640
C[NH+](C)CCNC(=O)[C@@H]1COC2(N1C(=O)c3ccc(cc3)F)CCN(CC2)C(=O)c4ccccc4Cl C35981836
C[NH+](C)CCNC(=O)[C@H]1COC2(N1C(=O)c3ccc(cc3)F)CCN(CC2)C(=O)c4ccccc4Cl C35981837
CC(C)c1ccc(cc1)C[NH+](Cc2ccc3c(c2)OCO3)Cc4nc(co4)C(=O)N5CCN(CC5)C(=O)C C36065859
Cc1ccc(cc1)S(=O)(=O)N(CCCOC)Cc2c(noc2N3CC[NH+](CC3)C)c4ccc(cc4)F C36312921
CCCn1c(c(c(c(c1=O)C#N)C)/C=C\2/C(=O)N(C(=S)S2)CCCOCC)N3CC[NH+](CC3)CC C33812575
CCCn1c(c(c(c(c1=O)C#N)C)/C=C/2\C(=O)N(C(=S)S2)CCCOCC)N3CC[NH+](CC3)CC C33812576
CCCn1c(c(c(c(c1=O)C#N)C)/C=C/2\C(=O)N(C(=S)S2)[C@H](C)c3ccccc3)N4CC[NH+](CC4)C C33812616
CCCCn1c(c(c(c(c1=O)C#N)C)/C=C\2/C(=O)N(C(=S)S2)CCCOC)N3CC[NH+](CC3)CC C33812667
CCCCn1c(c(c(c(c1=O)C#N)C)/C=C/2\C(=O)N(C(=S)S2)CCCOC)N3CC[NH+](CC3)CC C33812668
CCCCn1c(c(c(c(c1=O)C#N)C)/C=C/2\C(=O)N(C(=S)S2)Cc3ccco3)N4CC[NH+](CC4)CC C33812676
CCCCn1c(c(c(c(c1=O)C#N)C)/C=C\2/C(=O)N(C(=S)S2)CCCOCC)N3CC[NH+](CC3)C C33812729
CCCCn1c(c(c(c(c1=O)C#N)C)/C=C/2\C(=O)N(C(=S)S2)CCCOCC)N3CC[NH+](CC3)C C33812730
COc1ccc2c3c1O[C@H]4[C@@]3(CC[N+](=C2)CCCCCCCCN5C(=O)c6ccccc6C5=O)C=C[C@@H](C4)O C38664935
C[NH+](C)CCCN(c1nc2ccccc2s1)C(=O)c3ccc(cc3)S(=O)(=O)N(C)C[C@@H]4CCCO4 C36690334
COc1ccc(cc1)CN(C[C@H]2C=c3cc4c(cc3=[NH+]C2=O)OCCO4)S(=O)(=O)c5ccc(cc5)OC C39325312
CC[C@@H](C)c1ccccc1OCCOc2c(cc(cc2Cl)/C=C\3/C(=[NH2+])N4C(=NC3=O)SC(=N4)C)OC C27549859
CCOc1cc(ccc1OC(=O)c2ccc(cc2)F)/C=C\3/C(=[NH2+])N4C(=NC3=O)SN=C4S(=O)(=O)C C20206235
CC[NH+](CC)CCC[C@H](C)NC(=O)c1cc(nc2c1c(nn2[C@H]3CCS(=O)(=O)C3)C)c4ccc(cc4)C C57311881
Cc1cc(c(cc1C)[N+](=O)[O-])NC(=O)CSc2nc3c(c4[n+]2CCCCC4)c(n(n3)c5ccccc5)O C60321738
CC[NH2+][C@@H]1CC(=O)N(C1=O)[C@H]2C[C@H]3CC[C@@]2(C3(C)C)CS(=O)(=O)N4CCC5(CCc6c5cccc6)CC4 C28227859
Cc1c2c(c(c[nH+]c2sn1)C(=O)N3CCOCC3)N4CCC(CC4)C(=O)NCc5ccc(cc5)N(C)C C65301296
c1ccc(cc1)N(c2ccccc2)c3nc(nc(n3)NN)NN C00363259
C/C(=N\NC(=S)N)/c1ccc(cc1)/C(=N/NC(=S)N)/C C05883102
c1cc(ccc1CCCCc2c(nc(nc2N)N)N)[N+](=O)[O-] C04771825
CC(C)c1ccc(cc1)c2c(c(nc3c2c(c(s3)C(=O)N)N)N)C#N C20100233
c1cc(c(cc1N)N)OCCCOc2ccc(c(c2)N)N C22007516
c1cc(c(cc1N)N)OCCCOc2ccc(cc2N)N C22116227
C[C@H]1CCC[C@H]([C@@H]1C)NC(=S)NNC(=O)[C@@H](C)NC(=O)N C27256514
C[C@@H]1CCC[C@@H]([C@@H]1C)NC(=S)NNC(=O)[C@@H](C)NC(=O)N C27256523
C[C@H]1CCC[C@@H]([C@@H]1C)NC(=S)NNC(=O)[C@@H](C)NC(=O)N C27256532
c1cc(ccc1Nc2c(c(=O)[nH]c(n2)N)N)Br C08615071
Cc1cc2c(cc1N)N[C@@]3(c4ccccc4C(=O)[C@@]3(N2)O)O C00457773
Cc1cc2c(cc1N)N[C@@]3(c4ccccc4C(=O)[C@]3(N2)O)O C00457772
c1c(cc(c(c1Br)N)Br)N[C@H]2[C@H]([C@@H]([C@@H]([C@@H](O2)CO)O)O)O C15083028
c1c(cc(c(c1Br)N)Br)N[C@@H]2[C@@H]([C@@H]([C@@H]([C@@H](O2)CO)O)O)O C36556657
CC[NH+](CC)CCNc1ccc(cc1N)S(=O)(=O)N C36926800
c1cc(ccc1[C@H](CNc2ccc(cc2)S(=O)(=O)N)O)N C37671234
C[NH+]1CCC(CC1)Nc2cc(cc(c2)S(=O)(=O)N)N C37934197
Cc1ccnc(c1)Nc2c(c([nH+]cn2)NNC(C)(C)C)N C40701411
CC(C)CCNc1c(c([nH+]cn1)NNc2ccccc2)N C40757577
CC(C)C[C@@H](CO)Nc1cc(cc(c1)S(=O)(=O)N)N C40774509
CC(C)C[C@H](CO)Nc1cc(cc(c1)S(=O)(=O)N)N C40774511
c1cc(c(c(c1)Cl)Cl)Nc2c(c(ncn2)NN)N C40778611
Cc1ccc(nc1)Nc2c(c([nH+]cn2)NNC(C)(C)C)N C40796617
c1cc(c(cc1Sc2nc(cc(n2)N)N)C(F)(F)F)N C41023260
CC(C)(C)Oc1c(ccc(n1)Sc2nc(cc(n2)N)N)N C41023326
c1cc(nc2c1cc(cc2)N)Sc3nc(cc(n3)N)N C41023353
c1cc2c(ccc(c2N)Sc3nc(cc(n3)N)N)nc1 C41023383
c1cc(c(cc1N)C(F)(F)F)Sc2nc(cc(n2)N)N C41023395
c1cc(c(cc1N)CSc2nc(cc(n2)N)N)Cl C41023477
CCOc1ccc(cc1CSc2nc(cc(n2)N)N)N C41023507
c1cc(ccc1[C@@H](C[NH3+])Sc2nc(cc(n2)N)N)F C42944030
Cc1ccsc1[C@@H]([C@@H](C)[NH3+])Sc2nc(cc(n2)N)N C43251590
CC[C@@H]([C@@H](c1ccco1)Sc2[nH]c(=O)cc(n2)N)[NH3+] C43338645
[H]/N=C(\N)/NC(=O)c1c(nc(c(n1)Cl)N(C)CC(C)C)N C04467875
C1CCC(C1)SCCNC(=O)NC(C(=O)N)C(=O)N C47424956
CC(C)[C@@H](C(=O)NNC(=O)NC1CCCC1)NC(=O)N C49458471
CC(C)[C@H](C(=O)NNC(=O)NC1CCCC1)NC(=O)N C49458473
c1ccc(c(c1)CSc2nc(cc(n2)N)N)C#CC[NH3+] C49612898
c1cc(c(cc1N)Cl)CSc2nc(cc(n2)N)N C49963981
CC(C)CN(CC(=O)N)c1cc(c(cc1F)N)C(=O)N C50032889
c1ccc2c(c1)cc(c(n2)N)CSc3nc(cc(n3)N)N C50839420
c1c(cc(cc1N[C@H]2CCCC[C@@H]2O)S(=O)(=O)N)N C52000090
CCC(CC)(CO)Nc1cc(cc(c1)S(=O)(=O)N)N C53045680
CC1=C([C@@H](C(=C(O1)N)C(=O)N)c2ccc(cc2)Br)C(=O)N C58949545
Cc1ccccc1[C@H]2C(=C(OC(=C2C(=O)N)N)C)C(=O)N C58949634
CC1=C([C@H](C(=C(O1)N)C(=O)N)c2c(cccc2Cl)Cl)C(=O)N C58949661
Cc1cc(=O)[nH]c(n1)SCCCC[C@](C)(C(=O)N)[NH3+] C45586091
CC(C)C[C@@H](C(=O)NNC(=O)NCC(F)(F)F)NC(=O)N C60411606
c1cc(nc(c1Cl)CSc2nc(cc(n2)N)N)NN C61640228
C1CCC(C1)C[NH+]2CCC(CC2)NC(=O)NNC(=O)N C63408088
c1ccc2c(c1)[C@]3(c4ccc(cc4OC(=C3C#N)N)N)C(=O)N2 C00210635
c1ccc2c(c1)c3c([nH]2)[C@@H]([NH2+][C@H](C3)C(=O)[O-])c4ccc(cc4O)O C03019200
c1cc(ccc1N2[C@@H]3[C@@H](C[C@H]([C@@H]([C@@H]3NC2=S)O)O)C(=O)N)Cl C08253645
c1ccc(cc1)[C@H]2c3c(nc(nc3NC4=C2C(=O)CCC4)N)N C10339097
C[C@H]1CCC[C@@H]([C@@H]1C)NC(=O)CSc2nc(cc(n2)N)N C06533375
c1ccc2c(c1)c(c[nH]2)[C@@H]3C[C@@](N(N3)C(=O)N)(C(F)(F)F)O C15203278
COc1cc(cc(c1O)O)[C@@H]2NC(=Nc3n2c4ccccc4n3)N C07126983
c1ccc2c(c1)c(cc(=O)[nH]2)CSc3nc(cc(n3)N)N C09668097
c1ccc(cc1)CSC2=C(C3(CCCC3)C(=C(N2)N)C#N)C(=O)N C14671740
c1ccc(c(c1)C2=NN[C@]3(CC(=NN3)c4ccccc4Cl)C(=O)N2)N C32815320
C[C@H]1C[C@H](/C=C/[C@@H]([C@@H](CC(=O)Cc2c(c(cc(c2Cl)O)O)C(=O)O1)O)O)O C35457936
c1c(nc([nH]c1=O)SCC(=O)NC(=O)NC2CCCC2)N C06516982
c1cc(ccc1CS(=O)(=O)N)NCc2ccc(cc2O)O C37137050
c1ccc(c(c1)c2nc([nH]n2)SCc3nc(nc(n3)N)N)F C07183763
c1cc(c(cc1N)N)C(=O)Nc2c(c3c(s2)CCC3)C#N C40311083
CCCNc1c(c(ncn1)NNC(=O)c2ccccc2C)N C40707828
CCCNc1c(c(ncn1)NNC(=O)c2ccc(cc2)F)N C40707834
CC(=O)Nc1ccc(cc1)Nc2c(c(ncn2)NCC=C)N C40709111
c1c(cnc(c1Cl)Nc2c(c(ncn2)N)N)C(F)(F)F C40724177
Cc1c\2c(oc1C(=O)NN)CCC/C2=N\NC(=O)c3ccc(cc3)O C40812132
c1c(cnc(c1N)Sc2[nH]c(=O)cc(n2)N)Br C41027086
Cc1c(sc(n1)c2ccc(cc2)F)C(=O)NC(C(=O)N)C(=O)N C42789183
c1csc(c1C#CCCO)CSc2nc(cc(n2)N)N C43683417
c1ccc(cc1)[C@H]2C[C@H]2Nc3cc(cc(c3)S(=O)(=O)N)N C44676513
CC[C@H](c1ccccc1OC(F)F)NC(=O)NNC(=O)N C46684359
C[C@@H](C(=O)NC(C(=O)N)C(=O)N)Sc1ccccc1Cl C48687034
Cc1ccccc1[C@H](C)Nc2ccc(cc2N)S(=O)(=O)N C49525326
Cc1c(c(n[nH]1)O)[C@@H](c2cccc(c2)O)c3c(n[nH]c3O)C C04008588
c1cc(ccc1CSc2nc(cc(n2)N)N)C#CCCO C49623759
c1cc(cc(c1)C#CCCO)CSc2nc(cc(n2)N)N C49623771
c1cc(c(cc1Br)C(=O)[O-])NC(=O)CNC(=O)C[NH3+] C50202368
[H]/N=C/1\[C@H]([C@H](c2c(=O)[nH]c(nc2N1)N)c3ccc(cc3)F)C#N C04945499
c1c2c(cc(c1NC(=O)c3csc(n3)N)Br)[nH]c(=O)[nH]2 C55186549
Cc1ccccc1Nc2nc(nc(n2)N)CS[C@@H](C)C(=O)N C56219052
C[C@H](C(=O)NC1CCCCC1)SCc2nc(nc(n2)N)N C56229246
C[C@H]1CCCC[C@@H]1NC(=O)[C@@H](C)SCc2nc(nc(n2)N)N C56229256
CC1=C([C@@H](C(=C(O1)N)C(=O)OC)c2cccc(c2)O)C(=O)N C58949325
Cc1c2c([nH]n1)OC(=C([C@@H]2c3ccc4ccccc4c3)C(=O)N)N C58950915
CCOc1ccc(cc1)[C@H]2c3c(n[nH]c3OC(=C2C(=O)N)N)C C58950941
c1ccc(cc1)[C@@H](C(=O)N/N=C/c2c(cc(cc2O)O)O)O C59156163
c1ccc(cc1)[C@H](C(=O)N/N=C/c2c(cc(cc2O)O)O)O C59156166
Cc1cc(=O)[nH]c(n1)SC[C@](c2ccccc2)(C(=O)N)N C45585927
Cc1cc(nc(n1)SCC(=O)Nc2c(ccs2)C(=O)N)N C22089817
CC[NH+](CC)c1ccc(cc1)Nc2cc[nH+]c(c2)C(=S)N C62996808
Cc1c(nc(s1)N=C(N)N)c2ccc3c(c2)NC(=O)CO3 C63629698
c1ccc2c(c1)C[C@H](N2CC(=O)Nc3c(ccs3)C(=O)N)C(=O)N C64344612
Cc1ccc(cc1)O[C@@H](C)c2c(c(nc(n2)N)C)C(=O)NN C66134518
c1cc(ccc1Nc2ccc(cc2N)N)OC[C@@H]3CCCO3 C66153330
c1ccc(c(c1)Nc2ccc(cc2N)N)OC[C@H]3CCCO3 C66153373
c1ccc(cc1)C2(CCCCCC2)CNC(=O)NNC(=O)N C67423662
CC(=O)Oc1ccc-2c(c1)Cc3c2ccc(c3)NNc4ccc-5c(c4)Cc6c5ccc(c6)OC(=O)C C01721150
Cc1ccccc1NS(=O)(=O)c2ccc(cc2)c3ccc(cc3)S(=O)(=O)Nc4ccccc4C C00752170
Cc1ccccc1Nc2c(nc3ccccc3n2)NS(=O)(=O)c4ccc(s4)Br C03328211
c1ccc(cc1)CCCn2c(c(c3c2nc4ccccc4n3)S(=O)(=O)c5ccc(cc5)Cl)N C02433613
Cc1cccc(c1)NS(=O)(=O)c2ccc3c(c2)[C@@H]4C=CC[C@@H]4[C@@H](N3)c5ccc(cc5)C(=O)OC C08590000
Cc1cc(cc(c1)NC(=O)c2c(c(c(s2)NC(=O)C34CC5CC(C3)CC(C5)C4)C(=O)OC)C)C C09059264
c1cc(sc1)C(=O)c2cc3c(c(sc3nc2C(F)(F)F)C(=O)c4ccc5c(c4)OCO5)N C09419337
CC[C@H](C)c1ccc(cc1)n2c(c(c3c2nc4ccccc4n3)S(=O)(=O)c5ccc(cc5)F)N C16778272
Cc1cc(c(c(c1)C)COc2ccc(cc2OC)[C@@H]3[C@@H]4CCCC=C4C(=C(C3(C#N)C#N)N)C#N)C C00647842
Cc1cc(c(c(c1)C)COc2ccc(cc2OC)[C@H]3[C@H]4CCCC=C4C(=C(C3(C#N)C#N)N)C#N)C C00647844
CC1=C([C@@H](C2=C(N1)C[C@@H](CC2=O)c3ccc(cc3)OC)c4cccc(c4)O)C(=O)OC5CCCC5 C00861497
Cc1cc(c(c(c1)C)COc2cccc(c2OC)[C@H]3[C@@H]4CCCC=C4C(=C(C3(C#N)C#N)N)C#N)C C01457019
CC(C)Oc1ccc(cc1OC)[C@@H]2C3=C(C[C@H](CC3=O)c4cccc(c4)OC)Nc5ccccc5N2 C21220700
CC(C)Oc1c(cccc1OC)[C@H]2C3=C(C[C@H](CC3=O)c4cccc(c4)OC)Nc5ccccc5N2 C21221289
CC(C)Oc1ccc(cc1)[C@H]2CC3=C([C@H](Nc4ccccc4N3)c5ccc(cc5OC)OC)C(=O)C2 C21224063
CC(C)Oc1ccc(cc1)[C@H]2C3=C(C[C@H](CC3=O)c4ccc(c(c4)OC)OC)Nc5ccccc5N2 C21226506
CC(C)Oc1ccc(cc1OC)[C@@H]2C3=C(C[C@H](CC3=O)c4ccc(cc4)OC)Nc5ccccc5N2 C21230592
CCCOc1c(cccc1OC)[C@@H]2C3=C(C[C@H](CC3=O)c4cccc(c4)OC)Nc5ccccc5N2 C21238441
CC(C)Oc1ccc(cc1OC)[C@H]2CC3=C([C@H](Nc4ccccc4N3)c5ccccc5OC)C(=O)C2 C21251796
CCCOc1ccc(cc1)[C@@H]2CC3=C([C@@H](Nc4ccccc4N3)c5ccc(c(c5)OC)OC)C(=O)C2 C21256181
CC(C)Oc1ccc(cc1OC)[C@@H]2CC3=C([C@H](Nc4ccccc4N3)c5ccc(cc5)OC)C(=O)C2 C21256508
CCOc1ccc(cc1)[C@@H]2C3=C(C[C@H](CC3=O)c4ccc(c(c4)OC)OCC)Nc5ccccc5N2 C21257047
CCc1ccc(cc1)[C@@H]2CC3=C([C@H](Nc4ccccc4N3)c5ccc(c(c5OC)OC)OC)C(=O)C2 C21260324
CCCc1cc(=O)[nH]c(n1)S[C@H]2c3cccc4c3c(ccc4)[C@H]2NS(=O)(=O)c5ccccc5 C12566771
c1ccc(cc1)c2cc3c(s2)ncnc3SCC(=O)NC(=O)NC45CC6CC(C4)CC(C6)C5 C25387942
CC(C)Sc1[nH]c(=O)c2c(n1)NC3=C([C@H]2c4ccc(cc4)OCc5ccccc5)C(=O)CCC3 C33810066
CCOc1ccc(cc1)[C@H]2c3c(=O)[nH]c(nc3NC4=C2C(=O)CCC4)SCc5ccc(cc5)C C33810256
C[C@@H]1CCc2c(sc3c2c(nc(n3)SCc4csc(n4)N(c5ccccc5)C(=O)C)N)C1 C36833888
Cc1ccccc1NC(=O)C2=C([NH+]=C3N=C([N-]N3[C@@H]2c4cccs4)SCc5ccccc5)C C13786466
Cc1cccc(c1C)OCC(=O)Oc2ccc3c(c2)OC(=C([C@H]3c4ccc(cc4)C(C)(C)C)C#N)N C38649832
CC(C)(C)c1ccc(cc1)/C=C/C(=O)Oc2ccc3c(c2)OC(=C([C@H]3c4cccc(c4)OC)C#N)N C38650172
CC(C)(C)c1ccc(cc1)/C=C/C(=O)Oc2ccc3c(c2)OC(=C([C@H]3c4ccc(cc4)OC)C#N)N C38650326
CCc1ccc(cc1)O[C@H](C)C(=O)Oc2ccc3c(c2)OC(=C([C@H]3c4ccccc4Cl)C#N)N C38651088
CC(C)c1ccc(cc1)OCC(=O)Oc2ccc3c(c2)OC(=C([C@@H]3c4cccc(c4)Cl)C#N)N C38651245
CCc1ccc(cc1)O[C@@H](C)C(=O)Oc2ccc3c(c2)OC(=C([C@H]3c4ccc(cc4)Cl)C#N)N C38651413
Cc1ccc(cc1C)OCC(=O)Oc2ccc3c(c2)OC(=C([C@@H]3c4cccc5c4cccc5)C#N)N C38657872
CCc1ccc(cc1)[C@H]2c3ccc(cc3OC(=C2C#N)N)OC(=O)COc4ccc(cc4C)Cl C38677476
COc1c(cc(cc1Cl)C(=O)Oc2ccc3c(c2)OC(=C([C@H]3c4cccc(c4)F)C#N)N)Cl C38700491
c1ccc(cc1)Cc2cc3c(c4c(n(c3=O)Cc5ccccc5)C(=O)C[C@@H](N4)c6ccccc6O)nc2 C39449279
Cc1c(ccc(c1)c2cc(c(cc2)/N=C/c3cc(c(cc3)O)OC)C)/N=C/c4cc(c(cc4)O)OC C02894942
Cc1cc(c(c(c1)c2c3c([nH]n2)C(=O)N([C@H]3c4cccc(c4)OCC=C)Cc5ccc(cc5)F)O)C C39912514
CCOc1cccc(c1)[C@H]2c3c(n[nH]c3C(=O)N2Cc4ccccc4)c5cc(c(cc5O)C)Cl C39914707
CCCOc1ccc(cc1)[C@H]2c3c(n[nH]c3C(=O)N2Cc4ccc(cc4)Cl)c5ccccc5O C38610247
Cc1ccc(cc1)CN2[C@@H](c3c(n[nH]c3C2=O)c4c(cc(cc4O)C)C)c5ccc(cc5)OCC=C C38705224
Cc1ccc(cc1)CN2[C@@H](c3c(n[nH]c3C2=O)c4c(cc(cc4O)C)C)c5cccc(c5)OCC=C C38705571
CC(C)[C@@H](C(=O)N[C@@H](c1ccccc1)c2c3ccccc3ccc2O)N4C(=O)c5ccccc5C4=O C03070897
c1ccc(cc1)[C@H]2C[C@H](n3c(nc(n3)NC(=O)/C=C/c4ccc(cc4)F)N2)c5ccccc5Cl C02416782
COc1cccc(c1O)/C=N/Nc2cc(nc(n2)c3ccc(cc3)Br)c4ccccc4 C13304457
C[C@H]1CCc2c(sc3c2C(=N[C@@H](N3)c4ccc(c(c4)OC)OC(=O)c5ccccc5Cl)O)C1 C15947477
CCOc1cc(ccc1O)[C@@H]2C3=C(C[C@H](CC3=O)c4ccc(cc4)Cl)NC(=C2C(=O)OCC)C C00844312
CCN(CC)c1ccc(c(c1)O)/C=N/NC(=O)C[NH+]2CCN(CC2)S(=O)(=O)c3ccc(cc3)C C09007530
Cc1cccc(c1)C(=O)Nc2nc3c(s2)C(=O)C[C@@H](C3)C(=O)NCC4(CCCC4)[NH+]5CCOCC5 C11910418
Cc1c(nc(o1)c2ccccc2NS(=O)(=O)c3cccc(c3)F)CNC(=O)[C@H]4CCCC[NH+]4C C11785324
CC[C@@]1(C(=O)N(C(=O)N1)CCc2c(ncs2)C)C3CC[NH+](CC3)Cc4ccc(c(c4)OCC)O C12042142
COC(=O)[C@]1([C@@H]2[C@@H]([C@@H]([NH2+]1)c3ccc(cc3)O)C(=O)N(C2=O)c4ccc5c(c4)OCO5)c6ccccc6 C12498372
CC(C)c1nnc(n1C2C[C@@H]3CC[C@H](C2)[NH+]3CC[C@@H](c4ccccc4)NC(=O)C5CCC(CC5)(F)F)CO C22060839
Cc1cccc(c1NC(=O)C[NH+](C)[C@H](C)C(=O)Nc2c(c3c(s2)CCCC3)C(=O)OC(C)C)C C31156245
c1ccc2c(c1)nc(o2)C3CC[NH+](CC3)CC(=O)NNC(=O)COc4ccc(cc4)Br C32738492
CC1(Cc2c(sc3c2c(=O)n(c(n3)N4CC[NH+](CC4)CCCc5ccccc5)CC(=O)N)CO1)C C34734940
Cc1c(c(n(n1)c2ccccc2)C)[C@@H]3C(=O)NCC[NH+]3CC(=O)N[C@@H](C)c4ccc5c(c4)CCCC5 C34870115
c1ccc(cc1)C[C@H](c2nc(no2)c3ccc(cc3)Br)[NH2+]C[C@@H](CN4CCOCC4)O C35744530
Cc1ccc(cc1)CN2[C@@H]([C@@H](OC2=O)c3ccc(cc3)NC(=O)c4ccco4)C(=O)NCC[NH+](C)C C35751659
Cc1ccc(cc1)CN2[C@@H]([C@H](OC2=O)c3ccc(cc3)NC(=O)c4ccco4)C(=O)NCC[NH+](C)C C35751664
Cc1ccc(cc1)CN2[C@H]([C@H](OC2=O)c3ccc(cc3)NC(=O)c4ccco4)C(=O)NCC[NH+](C)C C35751667
Cc1ccccc1CN2[C@@H]([C@@H](OC2=O)c3ccc(cc3)NC(=O)c4ccco4)C(=O)NCC[NH+](C)C C35756878
Cc1ccccc1CN2[C@H]([C@H](OC2=O)c3ccc(cc3)NC(=O)c4ccco4)C(=O)NCC[NH+](C)C C35756885
c1cc[nH+]c(c1)N2CCN(CC2)C(=O)[C@@H]3CCCC[C@@H]3C(=O)NNc4cccc(c4)Br C38732085
Cc1ccc(cc1)c2nc(on2)C[NH+]3CCC[C@H](C3)C(=O)Nc4ccccc4C(=O)NCc5ccco5 C38890345
c1cc(oc1)[C@H](CNC(=O)CCSCc2[nH]c(=O)c3c4c(sc3n2)CCC4)[NH+]5CCCCC5 C29897856
COC(=O)[C@@H]1CC2=C3CC=CC=C3N=C2[C@@H]4N1[C@@H](C[C@H](C4)[NH2+]CCc5c[nH]cn5)c6cccc(c6)Cl C39560769
c1ccc(cc1)[C@H]2C[C@@H]2NC(=O)[C@H]3CN(CC34CC[NH2+]CC4)C(=O)c5ccc(nc5)Oc6ccccc6 C39602469
CCOc1ccccc1CCNC(=O)[C@H]2CN(CC23CC[NH2+]CC3)C(=O)c4ccc5ccccc5n4 C39652797
COc1ccc(c(c1)OC)C(=O)N2C[C@H](C3(C2)CC[NH2+]CC3)C(=O)NCCc4cc(cc(c4)OC)OC C39653039
c1ccc(cc1)[C@@H](C#N)NC(=O)[C@H]2CN(CC23CC[NH2+]CC3)C(=O)c4ccc(o4)c5ccc(cc5)F C39662568
Cc1cc(=O)oc2c1cccc2OCC(=O)N3C[C@H](C4(C3)CC[NH2+]CC4)C(=O)NC[C@@H](C)Oc5ccccc5 C39665375
Cc1cc(=O)oc2c1cccc2OCC(=O)N3C[C@H](C4(C3)CC[NH2+]CC4)C(=O)NC[C@H](C)Oc5ccccc5 C39665377
C[C@@H](CNC(=O)[C@@H]1CN(CC12CC[NH2+]CC2)C(=O)c3ccc(o3)c4ccccc4)Oc5ccccc5 C39665394
C[C@H](CNC(=O)[C@@H]1CN(CC12CC[NH2+]CC2)C(=O)c3ccc(cc3OC)OC)Oc4ccc(cc4)OC C39665628
C[C@H](CNC(=O)[C@H]1CN(CC12CC[NH2+]CC2)C(=O)c3ccc(cc3OC)OC)Oc4ccc(cc4)OC C39665630
Cc1c(c(no1)c2ccccc2)C(=O)N3C[C@@H](C4(C3)CC[NH2+]CC4)C(=O)NC[C@H](C)Oc5ccc(cc5)OC C39665838
Cc1c(c(no1)c2ccccc2)C(=O)N3C[C@H](C4(C3)CC[NH2+]CC4)C(=O)NC[C@H](C)Oc5ccc(cc5)OC C39665839
C[C@@H](CNC(=O)[C@@H]1CN(CC12CC[NH2+]CC2)C(=O)c3ccccc3OC)Oc4ccccc4Cl C39666397
CCC(CC)CNC(=O)[C@H]1CN(CC12CC[NH2+]CC2)C(=O)c3c(onc3c4c(cccc4Cl)Cl)C C39666792
CCC[C@H](C)NC(=O)[C@H]1CN(CC12CC[NH2+]CC2)C(=O)c3cccnc3Oc4ccc(cc4)Cl C39673769
COc1ccc(cc1)C(c2ccc(cc2)OC)NC(=O)[C@H]3CN(CC34CC[NH2+]CC4)C(=O)[C@H]5CCC=CC5 C39676591
c1cc(ccc1c2ccc(o2)C(=O)N3C[C@H](C4(C3)CC[NH2+]CC4)C(=O)NCc5ccc6c(c5)OCCO6)F C39677549
Cc1c(c(no1)c2ccccc2Cl)C(=O)N3C[C@H](C4(C3)CC[NH2+]CC4)C(=O)N[C@@H](C)C(C)(C)C C39684456
C[C@@H](Cc1ccccc1OC)NC(=O)[C@H]2CN(CC23CC[NH2+]CC3)C(=O)c4cc(ccc4OC)OC C39686680
Cc1cc(cc(c1)CNC(=O)[C@H]2CN(CC23CC[NH2+]CC3)C(=O)c4c(onc4c5ccccc5Cl)C)C C39694775
Cc1c(cccc1Cl)CNC(=O)[C@@H]2CN(CC23CC[NH2+]CC3)C(=O)c4c(onc4c5ccccc5)C C39695142
c1ccc(cc1)C[C@@H](C(=O)NCc2ccco2)NC(=O)N3CCN(CC3)C(=O)[C@@H]4C=c5ccccc5=[NH+]4 C63281194
c1ccc(cc1)C[C@@H](C(=O)NCc2ccco2)NC(=O)N3CCN(CC3)C(=O)[C@H]4C=c5ccccc5=[NH+]4 C63281196
CC(C)C[C@@H](C(=O)NCC(C)C)NC(=O)[C@@H]1CC2=c3ccccc3=[NH+][C@H]2[C@@H]4N1C(=O)c5c4cccc5 C63383571
COc1ccc(cc1)S(=O)(=O)[C@@H]2C(=c3ccc(cc3=[NH+]C2=O)C(=O)Nc4ccccc4Cl)O C15934020
CC1(CC2=C(C(=O)C1)S[C@H](N2)NC(=O)[C@@H]3CC(=O)N(C3)CCC4=c5cc(ccc5=[NH+]C4)Cl)C C63557281
c1ccc(cc1)N2CCN(CC2)[C@@H](CNC(=O)C(=O)NCCC3=c4ccccc4=[NH+]C3)c5ccco5 C63694438
c1ccc(cc1)N2CCN(CC2)[C@H](CNC(=O)C(=O)NCCC3=c4ccccc4=[NH+]C3)c5ccco5 C63694441
Cc1ccc(c2=[NH+][C@H](C(=c12)C)C(=O)NCc3c(oc(n3)c4ccccc4NC(=O)[C@H]5CCCO5)C)C C64002359
Cc1ccc(cc1)NC(=O)[C@H]2N=N[C@@H](S2)COCC(=O)NCCC3=c4cc(ccc4=[NH+]C3)Cl C64538822
Cc1ccc(cc1)NC(=O)[C@H]2N=N[C@H](S2)COCC(=O)NCCC3=c4cc(ccc4=[NH+]C3)Cl C64538829
C[C@@H]1c2c(sc(n2)NC(=O)CC(C)(C)C)C[C@]3([C@H]1[C@H]([C@@H](CC3)[C@H](C)C(=O)NCCOC)O)C C03840732
[H]/N=C\1/NC(=O)/C(=C\c2cc(c(c(c2)Br)OCC(=O)NCc3ccccc3)OCC)/S1 C03852941
c1ccc(c(c1)C(=O)NC(=S)NNC(=O)COc2ccc(cc2)c3ccc(cc3)C#N)Br C03275393
CC(=O)Nc1cccc(c1)NC(=O)CSc2nc(cs2)CC(=O)Nc3cccc(c3)SC C08850278
c1ccc2c(c1)C[C@@H](C(=O)N2)CCC(=O)NNC(=O)c3ccc(cc3)COc4ccc(cc4)Cl C08852030
CCN(Cc1ccccc1)c2ccc(cc2)[C@@H]3[C@@H]([C@@](NC(=S)N3)(C(F)(F)F)O)C(=O)OCC C06144501
C[C@@H](C12CC3CC(C1)CC(C3)C2)NC(=O)CCC(=O)NNC(=O)c4ccc(cc4)C(F)(F)F C09850443
Cc1cc(c(c(c1)C)NC(=O)CNC(=O)c2ccccc2SCC(=O)NCc3ccco3)C C09872302
c1cc(oc1)CNS(=O)(=O)c2ccc(cc2)NC(=S)NC(=O)c3cc(cc(c3)Cl)Cl C10011675
CCCCN(c1c(n(c(=O)[nH]c1=O)Cc2ccccc2)N)C(=O)[C@@H](C)Sc3ccc(cc3)Cl C10440852
CCCCN(c1c(n(c(=O)[nH]c1=O)Cc2ccccc2)N)C(=O)[C@H](C)Sc3ccc(cc3)Cl C10440855
Cc1cc(ccc1Br)OCC(=O)NNC(=S)NC(=O)c2ccc(cc2)C(C)C C10453158
CCCCn1c(c(c(=O)[nH]c1=O)N(Cc2ccccc2)C(=O)c3ccc(cc3)SC(F)F)N C11162193
c1cc(ccc1CNC(=O)CCNC(=O)NC23CC4CC(C2)CC(C4)C3)COCC(F)(F)F C11483582
COc1cc2c3ccccc3oc2cc1NC(=O)CNc4ccccc4C(=O)NCC(F)(F)F C11702206
c1ccc(cc1)CCn2c(cc(=O)nc2SCC(=O)Nc3nc(cs3)c4ccccc4)N C12376351
Cc1ccc(cc1)OCC(=O)NC(=S)NNC(=O)COc2ccc(cc2Br)C C12503033
Cc1ccc(c(c1)OCC(=O)NNC(=S)NC(=O)c2ccc(c(c2)Br)C)C(C)C C12573248
C[C@@H](c1ccc(cc1)S(=O)(=O)N)NC(=O)COC(=O)C2(CCCCC2)c3cccc(c3)Cl C12781904
CCOc1cc(c(cc1OCC#C)Br)[C@H]2C(=C(NC(=S)N2)C)C(=O)NCc3ccccc3 C13913954
c1ccc(c(c1)OCC(=O)NC(=S)NNC(=O)COc2ccc(cc2)Br)Cl C13976910
CC[C@H](C)c1ccccc1OCC(=O)NNC(=S)NC(=O)c2ccccc2Br C13980501
CCc1ccc(cc1)c2[nH]c(nn2)SCC(=O)NCC(=O)Nc3ccc(cc3C)Br C14075775
Cc1ccc(c(c1)Cl)NC(=S)/N=C(\NCc2ccccc2OC)/Nc3nc(cc(n3)C)C C14156162
CCCC(=O)Nc1cccc(c1)NC(=S)NC(=O)c2cc(cc(c2OC)C)Br C14269656
CCCCCc1cccc(c1C2=N[C@H](CS2)[C@H]3[NH+]([C@@H](CS3)[C@H](C(C)(C)C(=O)[O-])O)C)O C14415509
Cc1ccc(c(c1)NC(=O)CCC(=O)NNC(=O)[C@H](C)Oc2ccc(cc2Br)Cl)C C14644320
CCOc1cc(cc(c1O)Cl)/C=N/NC(=O)/C(=C/c2cccs2)/NC(=O)c3ccccc3 C03085444
CCCCn1c(c(c(=O)[nH]c1=O)N(C2CCCC2)C(=O)CSc3ccc(cc3)C(C)(C)C)N C15452112
CCCCNC(=O)[C@H](CC(C)C)NC(=O)[C@H]1Cc2c3ccccc3[nH]c2[C@@H]4N1C(=O)c5c4cccc5 C15970427
CCN1C(=C([C@@H](NC1=S)c2ccc(cc2)NC(=O)NCc3ccccc3)C(=O)OC(C)C)C C16610579
CC[C@@H](C)Cc1c(sc2c1c(=O)[nH]c(n2)SCC(=O)NNC(=O)c3ccc(cc3)Cl)C C17188801
CCCCOC(=O)c1c2c(sc1NC=C3C(=O)NC(=S)NC3=O)C[C@H](CC2)C(C)(C)C C17270496
Cc1ccc(cc1C)SCC(=O)N(CC(C)C)c2c(n(c(=O)[nH]c2=O)Cc3ccccc3)N C18951478
c1cc(ccc1/C=N/Nc2[nH]nc(n2)SCCC(=O)Nc3cc(ccc3Cl)Cl)Cl C21077960
Cc1ccc(cc1)NS(=O)(=O)c2ccc(cc2)C(=O)N[C@@H](C)c3ccc(cc3)NC(=O)C4CC4 C23103023
Cc1ccc(c(c1)S(=O)(=O)NCCNC(=O)[C@@H](C(C)C)NC(=O)C23CC4CC(C2)CC(C4)C3)C C25126136
Cc1ccc(c(c1)C)NC(=S)N[C@H](C(Cl)(Cl)Cl)NC(=O)c2ccccc2[N+](=O)[O-] C03158710
c1cc(ccc1/C=C(\C#N)/C(=O)Nc2ccc(cc2)S(=O)(=O)N)OC([C@H](C(F)(F)F)F)(F)F C32789213
COCCCNC(=O)c1cc(ccc1N2CCCC2)NC(=O)Nc3ccc(cc3)C(F)(F)F C35104133
CCOCCCNC(=O)c1cc(ccc1N2CCC(CC2)C)NC(=O)Nc3cccc(c3C)C C35341187
CCO[C@H]1CN(CCN1)[C@@H](CNS(=O)(=O)c2ccccc2)c3ccc(cc3)c4ccccc4O C39534174
c1ccc2c(c1)CCN(C2)[C@H](CNC(=O)C(=O)NCCc3c[nH]c4c3cccc4)c5cccnc5 C39703446
CC[NH+]1CCC[C@H]1CNC(=S)Nc2cc(ccc2C)S(=O)(=O)[N-]c3cccc(c3)Cl C40051264
Cc1cc(c(c(c1)O)c2c3c([nH]n2)C(=O)N([C@H]3c4cccc(c4)OCc5ccccc5)CCCO)C C38705675
C[C@H](C(=O)Nc1ccc(cc1)C(F)(F)F)Sc2nnc(s2)Nc3cccc(c3)NC(=O)C C46587428
C[C@@H]1CN(CCO1)[C@@H](CNC(=O)CCCNC(=O)NC2CCCCC2)c3c(cccc3Cl)F C58951694
c1ccc(c(c1)/C=N/NC(=O)CCCSc2nnc(n2N)c3ccc(cc3)Br)F C58989284
CC(C)[C@H](C(=O)O/N=C(/c1c(cccc1Cl)Cl)\N)NS(=O)(=O)c2ccc(cc2)Cl C14074982
C[C@@H]1C(=C(NN1c2ccccc2)C)NC(=O)CCCCCn3c(=O)c4ccccc4[nH]c3=S C64169841
COc1c(nccn1)NS(=O)(=O)c2ccc(cc2)NC(=S)NC(=O)c3ccncc3 C02067102
COc1ccc(nn1)NS(=O)(=O)c2ccc(cc2)NC(=S)NC(=O)c3ccncc3 C02756711
CCCn1c(c(c(=O)[nH]c1=O)C(=O)COC(=O)[C@@]23CCC(=O)N2c4ccccc4S3)N C08988111
CCCCn1c(c(c(=O)[nH]c1=O)N(Cc2ccco2)C(=O)C[C@@H]3c4ccccc4C(=O)O3)N C09125972
CCOC(=O)CN1c2ccccc2[C@@]3(C1=O)c4c(cc([nH]c4=O)C)OC(=C3C(=O)OCC)N C09742942
CCOC(=O)CN1c2ccccc2[C@]3(C1=O)c4c(cc([nH]c4=O)C)OC(=C3C(=O)OCC)N C09742948
CCCCNC(=O)c1c[nH]c2ccc(cc2c1=O)S(=O)(=O)Nc3ccc4c(c3)OCCO4 C09680208
Cc1cc(ccc1N2C(=O)/C(=C\NNC(=O)c3cccnc3)/C(=O)NC2=O)Br C09973013
Cc1cc(c(c(c1)C)NC(=O)CNC(=O)COC(=O)CN2C(=O)[C@]3(CCCC[C@@H]3C)NC2=O)C C10145326
C[C@@H]1C(=NN(c2n1c3c(n2)n(c(=O)n(c3=O)Cc4ccc(cc4)Cl)C)CC(=O)NN)C C10368256
COCCn1c(c(c(=O)[nH]c1=O)C(=O)CSc2nc3ccccc3c(=O)n2C4CC4)N C11170574
CCCn1c(c(c(=O)n(c1=O)C)C(=O)CN2C(=O)[C@](NC2=O)(C)c3ccc(cc3)C(C)C)N C11539406
Cc1c(n(c(c1C#N)NC(=O)CN2c3ccc(cc3C[C@@H]2C)S(=O)(=O)N)CCCOC)C C12533091
C[C@]1(C(=O)N(C(=O)N1)NC(=O)CSc2nnnn2c3ccc(cc3)O)CCc4ccccc4 C14124561
COCCCN(c1c(n(c(=O)[nH]c1=O)Cc2ccccc2)N)C(=O)c3ccc(nc3)Cl C14509336
CCCCn1c(c(c(=O)[nH]c1=O)N(C)C(=O)[C@H]2CC(=O)N(C2)c3cc(ccc3OC)C)N C14655959
CCCCn1c(c(c(=O)[nH]c1=O)N(CCC)C(=O)C[C@@H]2c3ccccc3C=CN2C(=O)C)N C15605688
Cc1c(c(sn1)NC)C(=O)OCC(=O)c2c(n(c(=O)n(c2=O)C)Cc3ccccc3)N C16551880
c1cc(ccc1NS(=O)(=O)c2ccc(cc2)N3C(=O)CCS3(=O)=O)S(=O)(=O)N C16669801
CC(C)OC[C@@H](Cn1c2c(=O)[nH]c(=O)n(c2nc1N/N=C/c3c(cccc3Cl)F)C)O C05917435
Cc1nnc(s1)NC(=O)CSc2nnc(n2c3ccccc3)Cc4cc(=O)[nH]c(=O)[nH]4 C17144288
Cc1cccc(c1C)O[C@H](C)C(=O)NNC(=O)[C@H](C)NC2=NS(=O)(=O)c3c2cccc3 C18103707
CC(C)Cn1c(c(c(=O)n(c1=O)C)C(=O)CSc2[nH]nc(n2)c3ccc(cc3)OC)N C22217935
C[C@]1(C(=O)N(C(=O)N1)CC(=O)Nc2nc(cs2)Cc3n[nH]c(=S)n3CC=C)C4CC4 C23041844
CCN(CC)c1ccc(cc1)C(=O)NNC(=O)[C@H](C)NC2=NS(=O)(=O)c3c2cccc3 C24580090
C[C@@]1(C(=O)N(C(=O)N1)CC(=O)NN2C(=O)C3(CCCCC3)NC2=O)c4ccc(c(c4)F)F C24713212
CC(C)CNc1nn(c(=S)s1)CN2CCN(CC2)S(=O)(=O)c3cc(n(c3)C)C(=O)N C12821883
Cc1c(c(n2c(n1)ncn2)C)CCC(=O)NCCCc3c(c(n(n3)c4ccc(cc4)F)N)C#N C31118734
CCn1c(c(cn1)NC(=S)NNC(=O)CC23C[C@H]4C[C@@H](C2)CC(C4)(C3)n5ncnn5)C C13960008
CCc1ccc(cc1)N2C(=O)[C@H]3[C@H](N(O[C@@H]3C2=O)CC(=O)N)c4cc(c(c(c4)OC)O)OC C33695107
CCOC(=O)c1c(csc1NC=C2C(=O)NC(=O)NC2=O)c3ccc(c(c3)OC)OC C13943216
c1ccc2c(c1)OC[C@H](O2)C(=O)N3CCN(CC3)CC(=O)Nc4c(c5c(s4)CCC5)C(=O)N C14128773
c1cc(ncc1c2nc(on2)[C@@H]3CCCN3Cc4ccc(o4)CO)N5CCC(CC5)C(=O)N C35425344
CCOC(=O)C1=C(N2C(=O)[C@@H](SC2=C([C@@H]1c3cc(ccc3O)[N+](=O)[O-])C(=O)OC)C)N C35910720
CCOC(=O)C1=C(N2C(=O)[C@@H](SC2=C([C@H]1c3cc(ccc3O)[N+](=O)[O-])C(=O)OC)C)N C35910723
CCn1c2ccc(cc2[nH]c(=O)c1=O)C(=O)Nc3cccc(c3)S(=O)(=O)/N=C\4/CCCN4 C36441020
CCCCN(c1c(n(c(=O)[nH]c1=O)CC(C)C)N)C(=O)CN2C(=O)[C@H]3[C@@H]4C[C@H]([C@H]3C2=O)C=C4 C36836568
Cc1cccc(c1NC(=O)C2(CCCCC2)N(Cc3ccco3)C(=O)Cn4c(nnn4)N)C C01069658
CCN(c1c(n(c(=O)[nH]c1=O)Cc2ccccc2)N)C(=O)CSc3nnc4n3cccc4 C08773167
CCCCn1c(c(c(=O)[nH]c1=O)N(CC(C)C)C(=O)CN2C(=O)[C@H]3CCCC[C@H]3C2=O)N C12853096
Cc1c(c2ccccc2[nH]1)C(=O)C(=O)NCCn3c4c(cn3)c(ncn4)NCc5ccco5 C38484222
c1ccc2c(c1)OC[C@H](O2)C(=O)N3C[C@H](C4(C3)CC[NH2+]CC4)C(=O)NCCCCC(=O)[O-] C39682830
COc1cc(ccc1O)/C=N/N=C/2\NC(=O)[C@@H](S2)CC(=O)Nc3ccc(cc3)[N+](=O)[O-] C39843348
C[C@@H]1CCCCN1c2[nH]c(=O)c3c(n2)NC(=O)C[C@@H]3C(=O)Nc4cc(c(c(c4)OC)OC)OC C40389099
c1ccc(c(c1)C(=O)NNc2c(c(ncn2)NCc3cccnc3)[N+](=O)[O-])Br C40585492
CC(C)(C)NC(=O)Cn1c2c(nc1NCCNC(=O)c3ccccc3)n(c(=O)n(c2=O)C)C C57698321
CCOC(=O)C1=C2N(C(=O)[C@@H](S2)C)C(=C([C@H]1c3cc(ccc3O)[N+](=O)[O-])C(=O)OC)N C59293137
CCCCn1c(c(c(=O)[nH]c1=O)N(CC(C)C)C(=O)CN2C(=O)[C@H]3CCCC[C@@H]3C2=O)N C12853094
CC(C)CN1[C@@H](C(=C(N(C1=O)C)[O-])C(=O)CSc2nnc(o2)C3=c4ccccc4=[NH+]C3)N C63893476
c1cc2c(cc1CNC(=O)CC[C@H]3C(=O)N(C(=N3)O)CCc4c[nH]c5c4cc(cc5)F)OCO2 C08991794
[H]/N=C/1\C(=C\c2ccc(o2)c3ccc(cc3)C(=O)[O-])\C(=O)N=C4N1N=C(S4)C(C)C C04311441
c1ccc2c(c1)c(cn2CC(=O)[O-])/C=C/3\C(=O)NC(=O)N(C3=O)c4ccc(cc4)F C04703308
c1cc(c(cc1Cl)Br)OCC(=O)N/N=C/c2ccc(o2)S(=O)(=O)[O-] C01812551
Cc1c(c(n(n1)c2ccccc2)C)C(=O)N[C@@H]3[C@@H]4N(C3=O)C(=C(CS4)C)C(=O)[O-] C02783485
Cc1ccc(c(c1)C(=O)N[C@@H]2[C@H]3N(C2=O)C(=C(CS3)COC(=O)C)C(=O)[O-])C C08549597
COc1cc(cc(c1OC)Br)/C=N/N=C/2\NC(=O)[C@H](S2)CC(=O)[O-] C12467065
CCCCn1c(=O)c2ccc(cc2nc1SCC(=O)N3CCNC3=O)C(=O)[O-] C13044434
Cc1ccc(c(c1Cl)NC(=O)Cn2cnc3c(c2=O)c(c(o3)C)C(=O)[O-])Cl C13056120
Cc1c(c(n2c(n1)nc(n2)SCC(=O)N[C@@H](C)c3cccs3)C)CC(=O)[O-] C13222327
CC[C@H](C(=O)Nc1cc(on1)C)Sc2nc3cc(ccc3c(=O)n2C)C(=O)[O-] C13244737
Cc1c(sc2c1c(=O)n(cn2)CCS(=O)(=O)Nc3ccccc3C(=O)[O-])C C13269164
Cc1ccc(cc1C(=O)[O-])S(=O)(=O)Nc2cc(ccc2C)S(=O)(=O)N(C)C C13349045
CS(=O)(=O)N1CCc2c1cc(cc2)NS(=O)(=O)c3ccc4c(c3)oc(n4)[O-] C19819451
CCn1ccc(n1)c2cc(c3c(=O)[nH]c(=S)n(c3n2)c4cccc(c4)C)C(=O)[O-] C20605714
CN(Cc1cn(nc1c2cccc(c2)F)c3ccc(cc3)OC)Cc4[nH]c(nn4)[O-] C15962377
CCC(=O)N1[C@@H](C/C(=C/2\C(=NC(=S)N(C2=O)C)[O-])/N1)c3ccccc3OCC C20899048
CC1(CC2=C([C@H](C(=C(N2)SCC(=O)[O-])C#N)c3ccccc3[N+](=O)[O-])C(=O)C1)C C22553947
Cc1c(cnn1c2ccc(nn2)[O-])C(=O)N[C@H](c3ccc4c(c3)OCCO4)C(C)C C25603960
CCCCN1C(=O)/C(=C\2/C[C@H](N(N2)C(=O)CC)c3ccc(s3)C)/C(=NC1=O)[O-] C26580655
c1ccc(cc1)[C@H]2CC(=NN2C3=NC(=O)[C@H](S3)CC(=O)NCC(=O)[O-])c4ccc(cc4)F C28156979
c1ccc(cc1)[C@@H]2CC(=NN2C3=NC(=O)[C@@H](S3)CC(=O)NCC(=O)[O-])c4ccc(cc4)F C28156983
CS(=O)(=O)Nc1cccc(c1)[N-]S(=O)(=O)c2ccc(c(c2)[N+](=O)[O-])Cl C28249937
COc1cc(c(cc1OC)Br)/C=N/N=C/2\NC(=O)[C@H](S2)CC(=O)[O-] C33499112
COc1cc(ccc1O)[C@H]2C(=C(C(=O)N2Cc3cccnc3)[O-])C(=O)c4ccco4 C00633976
c1ccc2c(c1)c(cn2CC(=O)[O-])[C@@H](C(=O)[O-])[NH+]3CCCN(CC3)c4ncccn4 C36366663
COc1ccc(c(c1OC)OC)/C=N/N2[C@@H](NN=C2[S-])[C@H]3C4=C(CCC4)N=N3 C38965320
COc1cc(c(cc1OC)OC)/C=N/N2[C@H](NN=C2[S-])[C@@H]3C4=C(CCC4)N=N3 C38980960
COc1cc(c(cc1OC)OC)/C=N/N2[C@@H](NN=C2[S-])[C@H]3C4=C(CCC4)N=N3 C38980961
CCOS(=O)(=O)[N-]c1ccc(cc1N2CCN[C@H](C2)S(=O)(=O)C(C)C)C C39481045
CCOS(=O)(=O)[N-]c1ccc(cc1N2CCN[C@@H](C2)F)S(=O)(=O)C(C)C C39482956
CCCCNc1nnc(s1)SCC2=NC(=O)C3=C([C@H](SC3=N2)C(=O)[O-])C C39680135
C[C@@H]1C(=C2C(=NC(=NC2=O)CSc3nnc(s3)Nc4ccccc4)O1)C(=O)[O-] C39692182
C[C@H]1C(=C2C(=NC(=NC2=O)CSc3nnc(s3)Nc4ccccc4)O1)C(=O)[O-] C39692183
Cc1c(c(n2c(n1)nc(n2)SCC(=O)N[C@@H]3CCC[C@@H]([C@@H]3C)C)C)CC(=O)[O-] C39715682
c1ccc2c(c1)OC[C@H](O2)c3n[nH]c(=S)n3/N=C/c4ccc(cc4)OCC(=O)[O-] C13350353
COc1cc(ccc1OCc2[n-]nnn2)/C=C/3\C(=O)N4c5ccccc5N[C@H]4S3 C39736960
Cc1c(c(n2c(n1)c(cn2)C#N)[O-])CC(=O)Nc3nc(cs3)c4cccc(c4)F C40115012
Cc1c([nH]c(c1C(=O)C2=C(C(=O)N([C@@H]2c3ccco3)CCN4CCOCC4)[O-])C)C C41534990
Cc1c2c(=O)[nH]c(nc2sc1C(=O)[O-])CSc3nnc(n3C4CC4)C5CC5 C13035912
Cc1c(c2c(=O)[nH]c(nc2o1)CSc3nnc(n3C4CCCCC4)C)C(=O)[O-] C13409264
Cc1cc(n2c(n1)nnc2SCc3[nH]c(=O)c4c(c(sc4n3)C(=O)[O-])C)C C13416840
[H]/N=C\1/C(=C/c2ccc(o2)c3ccc(cc3)C(=O)[O-])/C(=O)N=C4N1N=C(S4)CCC C31833899
c1ccc(c(c1)C(=O)NC[C@@H]2CCCO2)[N-]S(=O)(=O)c3ccccc3[N+](=O)[O-] C07728409
c1ccc(c(c1)C(=O)NC[C@H]2CCCO2)[N-]S(=O)(=O)c3ccccc3[N+](=O)[O-] C07728411
Cc1c2c(n(n1)c3ccc(nn3)[O-])NC(=O)C[C@@H]2c4ccc(c(c4)OC)OC(C)C C31818078
Cc1c2c(n(n1)c3ccc(nn3)[O-])NC(=O)C[C@H]2c4ccc(c(c4)OCC#C)OC C31819131
CCOc1ccc(cc1OCC)[C@@H]2CC(=O)Nc3c2c(nn3c4ccc(nn4)[O-])C C31820188
CC(C)c1nnc(s1)NC(=O)[C@@H]2CCCN(C2)[C@@H]3[C@@H]4C(=NC=N4)[N-]C(=N3)Cl C63796026
Cn1c(nnc1[S-])CC2=N[C@H](SC2)NC(=O)CCc3ccc4c(c3)OCO4 C64064793
C[C@H]1CC(=C(S1)C)S(=O)(=O)[N-]c2ccc(cc2)n3c4c(cn3)c(=O)[nH]cn4 C64073405
Cc1cc2cc(c(cc2n3c1nnc3SCC(=O)NNC(=O)C(C)C)OC)OC C04215571
Cc1c(c([nH]c1C(=O)COC(=O)CN2C(=O)[C@@]3(CCCC[C@@H]3C)NC2=O)C)C(=O)C C06368026
Cc1c(c([nH]c1C(=O)COC(=O)CN2C(=O)[C@@]3(CCCC[C@H]3C)NC2=O)C)C(=O)C C06368035
c1cc(cc(c1)S(=O)(=O)/N=C/2\CCCCCN2)NC(=O)CO/N=C/c3ccco3 C09452879
CC(C)Cn1c(c(c(=O)n(c1=O)C)C(=O)CSc2nnc(n2C)c3ccccc3)N C09585729
Cc1c(c(sn1)NC)C(=O)O[C@H](C)C(=O)Nc2c(n(n(c2=O)c3ccccc3)C)C C09836253
c1cc(c(cc1NC(=O)CSc2c3c(n(c(=O)n2)CCO)CCCC3)[N+](=O)[O-])F C09852291
Cc1cn2c3c(=O)[nH]c(=O)n(c3nc2n1CCCNc4cc(ccc4OC)Cl)C C10049375
CC1CCC2(CC1)C(=O)N(C(=O)N2)CC(=O)O[C@H](C)C(=O)NC3(CCCCC3)C#N C10055528
CCC1CCC2(CC1)C(=O)N(C(=O)N2)CC(=O)OCC(=O)Nc3c(ccs3)C#N C10133229
CCCc1cc(nc(n1)SCC(=O)Nc2cc(nn2[C@H]3CCS(=O)(=O)C3)C)O C11438552
Cc1cccc(c1)OC[C@@H](Cn2c3c(=O)[nH]c(=O)n(c3nc2N4CCC[C@H](C4)C)C)O C12289093
c1ccc(cc1)OCC(=O)NCC(=O)Nn2cnc3c(c2=O)c(cs3)c4ccco4 C14253682
c1ccc(cc1)OCc2ccc(o2)C(=O)NNC(=O)Cn3cnc4ccccc4c3=O C15683899
Cc1c(cn(n1)C)/C=C(\C#N)/C(=O)Nc2ccc(cc2)S(=O)(=O)Nc3nccs3 C17095860
CN1[C@H]2[C@@H](N(C1=O)C)N(C(=O)N2)CC(=O)Nc3ncc(s3)Cc4ccc(cc4)F C19587042
c1ccc(cc1)c2nc(no2)CN/C=C/3\C(=O)NC(=O)N(C3=O)c4cccc(c4)Cl C20592299
c1cc(sc1)CN(c2ccc3c(c2)OCCO3)C(=O)COC(=O)c4c(nccn4)N C21398587
C[C@@H](C(=O)c1c(n(c(=O)n(c1=O)C)C)N)Sc2nnc(o2)c3cccc(c3)Cl C21548181
Cc1ccc(cc1NC(=O)C(=O)NC[C@@H](c2cccs2)N3CCOCC3)[N+](=O)[O-] C23106855
C[C@@H]1CCCC[C@H]1NC(=O)NC(=O)COC(=O)CCc2nc3ccccc3c(=O)n2C C23228781
Cc1cc(c(n1[C@H](C)c2ccccc2)C)C(=O)Cn3cc(cc(c3=O)C(=O)N)[N+](=O)[O-] C27054163
C=CCn1c(nnc1SCC(=O)N2C[C@H](Oc3c2cccc3)C(=O)N)c4ccco4 C29991274
CCn1c(nnc1SCCC(=O)NC(=O)Nc2ccc3c(c2)OCCO3)C4CC4 C31756289
CC[C@@H](C)NS(=O)(=O)c1cc(ccc1OC)c2c(nn3c2NC(=O)CCC3=O)C C33276581
CC[C@H](C)NS(=O)(=O)c1cc(ccc1OC)c2c(nn3c2NC(=O)CCC3=O)C C33276582
CCOc1cc(ccc1O)[C@@H]2c3c(n(c(=O)n(c3=O)C)C)NC(=C2C(=O)OCC=C)C C33513604
C[C@@H](c1nc(nc(n1)N(C)C)N)N2CCN(CC2)S(=O)(=O)c3c(cccc3F)F C14703106
Cn1c(c(c(=O)n(c1=O)C)C(=O)CSc2nnc(n2CC=C)c3ccccc3F)N C03363791
Cc1c(c([nH]c1C(=O)OCC(=O)Nc2c(n(n(c2=O)c3ccccc3)C)C)C)C(=O)C C12634838
C[C@@H]1C[C@]2(CC(C1)(C)C)C(=O)N(C(=O)N2)CC(=O)OCC(=O)N[C@@](C)(C#N)C(C)C C09384997
C[C@H]1C[C@@]2(CC(C1)(C)C)C(=O)N(C(=O)N2)CC(=O)OCC(=O)N[C@@](C)(C#N)C(C)C C09385000
CCOc1cc(ccc1OCCN2CCOCC2)[C@H]3C(=C(O[C@@H]4C3=C(N=N4)C)N)C#N C39315494
C[C@@H](C(=O)NNC(=O)C1=NN(C(=O)CC1)c2ccccc2)Oc3ccc(cc3)C(=O)C C40563608
C[C@H](C(=O)NNC(=O)C1=NN(C(=O)CC1)c2ccccc2)Oc3ccc(cc3)C(=O)C C40563610
Cc1cccc(c1C)NC(=O)NC(=O)COC(=O)CN2C(=O)[C@H]3[C@@H]4C[C@H]([C@H]3C2=O)C=C4 C45540922
Cc1c(c(=O)n(n1C)c2ccccc2)NC(=O)NCCN3C(=O)c4ccccc4C3=O C47163251
c1ccc(c(c1)[C@H](CNc2ccc(cc2S(=O)(=O)N3CCOCC3)[N+](=O)[O-])O)F C25574611
C[C@@]1(C(=O)N(C(=O)N1)NC(=O)CCCc2nnc(o2)c3ccccc3)c4ccccc4 C33228795
Cc1c(c(n(n1)C(C)C)C)/C=N/Nc2[nH]nc(n2)SCC(=O)N3CCCC[C@H]3C C59820865
c1ccc2c(c1)C[C@@H]([C@@H]2Nc3ccc(cc3S(=O)(=O)N4CCOCC4)[N+](=O)[O-])O C53602087
C[C@H](Cc1nnc(o1)S[C@H](C)C(=O)c2c(n(c(=O)n(c2=O)C)C)N)c3ccccc3 C21628649
c1cc(c2c(c1S(=O)(=O)NCCNC(=O)C3=CC4=CC=N[C@H]4C=C3)non2)Cl C39958902
[H]/N=C/1\C2=C(N=NC2=N[C@H](N1c3cccc(c3)OC)SCC(=O)NCc4ccco4)C C63731492
[H]/N=C/1\C2=C(N=NC2=N[C@H](N1c3ccc(cc3)OC)SCC(=O)NCc4ccco4)C C63731880
COc1cc(cc(c1OC)OC)[C@H]2[C@@H]3C(=NN=C3C(=O)N2CCO)c4ccccc4O C09243728
C[C@@H]1[C@@H](NC(=C1C(=O)OC(C)C)C)C(=O)N2CCC[C@@H](C2)C(=O)NCC3=CN=N[C@@H]3C C64492063
C[C@@H]1[C@H](NC(=C1C(=O)OC(C)C)C)C(=O)N2CCC[C@@H](C2)C(=O)NCC3=CN=N[C@@H]3C C64492065
Cc1ccc(o1)CNS(=O)(=O)c2cc(ccc2OC)c3c(noc3NC(=O)C)C C65116054
c1cc(ccc1C2=C[C@H]3C(=O)N=N[C@H](N3N2)CC(=O)NCc4ccc5c(c4)OCO5)F C65247953
CC1([C@H](N(C(=O)N1CC(=O)[O-])c2cccc3c2cccc3)N(C(=O)Nc4cccc5c4cccc5)O)C C01231968
Cc1c(c(nn1[C@@H](C)C(=O)N[C@@H]2[C@@H]3N(C2=O)C(=C(CS3)COC(=O)C)C(=O)[O-])C(F)(F)F)Cl C08715731
CCNC(=O)NC(=O)[C@@H](c1ccccc1)Sc2nc3ccccc3c(=O)n2CCCCCC(=O)[O-] C13055688
Cc1c(sc2c1c(ncn2)N/N=C(\C)/c3ccc(cc3)S(=O)(=O)Nc4ccc(cc4)C(=O)[O-])C C13061005
Cc1ccc(cc1)c2nnc(n2CCC(=O)[O-])SCC(=O)NC(=O)NC34CC5CC(C3)CC(C5)C4 C13196894
CCCc1nnc(n1CC(=O)[O-])S[C@H](C)C(=O)Nc2c(c3c(s2)C[C@@H](CC3)C)C(=O)OCC C13202093
Cc1cccc(c1C)NC(=O)NC(=O)CSc2nc3ccccc3c(=O)n2CCCCCC(=O)[O-] C13238628
CCOC(=O)C1=C(NC(=O)N[C@H]1c2ccccc2)CSc3nnc(n3CC(=O)[O-])c4cccs4 C13279383
C[C@H](C(=O)N/N=C(\C)/c1ccc(cc1)S(=O)(=O)Nc2ccc(cc2)C(=O)[O-])Oc3ccc(cc3)F C13361454
CC[C@@H](C)[C@@H](C(=O)NCCCC(=O)[O-])NC(=O)Cc1c(c2cc3c(coc3c(c2oc1=O)C)C(C)(C)C)C C13591437
Cc1c(c(nn1[C@@H](C)C(=O)N[C@@H]2[C@H]3N(C2=O)C(=C(CS3)COC(=O)C)C(=O)[O-])C(F)(F)F)Cl C13640310
CCc1c(sc(c1C(=O)OC)NC(=S)Nc2ccc(cc2)S(=O)(=O)[N-]c3cc(ncn3)OC)C C13081218
CCN(CC)S(=O)(=O)c1ccc(cc1)C(=O)C2=C(C(=O)N([C@H]2c3ccc(cc3)O)CCCOC)[O-] C09349742
c1cc(cc(c1)NC(=O)CCSc2nc([nH]n2)N/N=C/c3cc(ccc3[O-])[N+](=O)[O-])C(F)(F)F C20832546
CCCN(C1=C(C[C@@H](N(C1=O)Cc2ccc(cc2)N)c3ccccc3)C)C(=O)[C@H](CC(=O)OC)C(=O)[O-] C28869606
Cc1nnc(s1)N2[C@@H](C(=C(C2=O)[O-])C(=O)c3ccncc3)c4cc(c(c(c4)Br)O)OC C33777455
CC(C)(C)c1c(c(n(n1)c2ccccc2Cl)[O-])/C=C\3/C(=O)N(C(=O)N3)Cc4cccc(c4)[N+](=O)[O-] C35456219
CC1=C([C@H](N2C(=CSC2=N1)/C=C(/NCc3ccco3)\[O-])c4cccc(c4)OC)C(=O)OCCOC C35696525
CC1=C([C@H](N2C(=CSC2=N1)/C=C(/NC[C@H]3CCCO3)\[O-])c4ccccc4OC)C(=O)OCCOC C35701051
CC1=C([C@H](N2C(=CSC2=N1)/C=C(/NC[C@@H]3CCCO3)\[O-])c4cccc(c4)[N+](=O)[O-])C(=O)OCC=C C35701523
CCC1=C([C@@H](N2C(=CSC2=N1)/C=C(/NCc3ccco3)\[O-])c4ccc(c(c4)OC)OC)C(=O)OC C35705204
CCN(CC)C(=O)C1=C(N=C2N([C@@H]1c3cc(ccc3OC)OC)C(=CS2)/C=C(/NCCOC)\[O-])C C35709676
CCN(CC)C(=O)C1=C(N=C2N([C@H]1c3cc(ccc3OC)OC)C(=CS2)/C=C(/NCCOC)\[O-])C C35709677
CCOC(=O)C1=C(N=C2N([C@@H]1c3cc(ccc3OC)OC)C(=CS2)/C=C(/NC[C@H]4CCCO4)\[O-])C C36051068
CCOC(=O)C1=C(N=C2N([C@H]1c3ccc(cc3OC)OC)C(=CS2)/C=C(/NC[C@@H]4CCCO4)\[O-])C C36052628
CCC1=C([C@@H](N2C(=CSC2=N1)/C=C(/NC[C@@H]3CCCO3)\[O-])c4cc(cc(c4)OC)OC)C(=O)OC C36064492
CCC1=C([C@@H](N2C(=CSC2=N1)/C=C(/NC[C@@H]3CCCO3)\[O-])c4ccc(cc4OC)OC)C(=O)OC C36064560
CC1=C([C@@H](N2C(=CSC2=N1)/C=C(/NCc3ccncc3)\[O-])c4ccc(cc4)[N+](=O)[O-])C(=O)OC(C)C C36064968
CCCCNC(=O)[C@H](c1ccc2c(c1)OCO2)N(Cc3ccco3)C(=O)c4cc(ccc4[O-])[N+](=O)[O-] C36499870
COc1cc(nc(n1)OC)[N-]S(=O)(=O)c2ccc(cc2)N/C=C(/C=O)\c3nc4cc(ccc4o3)Cl C16215085
c1ccc(c(c1)CS(=O)(=O)[C@@H]2NN[C@H](O2)CCNS(=O)(=O)c3ccc4c(c3)oc(n4)[O-])Cl C38794280
CC(C)S(=O)(=O)c1ccc(c(c1)N2CCN[C@@H](C2)F)[N-]S(=O)(=O)S(=O)(=O)Oc3ccccc3 C39482964
Cc1c(c2c(=O)[nH]c(nc2o1)CS[C@H]3N=C4C(=C(CS4)c5ccc(cc5)F)C(=O)N3C)C(=O)[O-] C39691872
CCOC(=O)[C@@H]1[C@@H]([C@@H](S[C@@H]1NC(=O)CSc2nc(cc(n2)[O-])c3ccccc3)C(=O)OCC)C C39724679
CCOC(=O)[C@H]1[C@@H]([C@@H](S[C@@H]1NC(=O)CSc2nc(cc(n2)[O-])c3ccccc3)C(=O)OCC)C C39724680
CCOC(=O)[C@@H]1[C@H](SC2=C1CCCCC2)NC(=O)[C@@H](C)Sc3nnc4n3c(cc(n4)[O-])C(C)C C39732280
CCOC(=O)[C@H]1[C@H](SC2=C1CCCCC2)NC(=O)[C@@H](C)Sc3nnc4n3c(cc(n4)[O-])C(C)C C39732282
CCn1c(c(c(c(c1=O)C#N)C)/C=C\2/C(=O)N(C(=S)S2)CC(=O)[O-])NCc3ccc(cc3)OC C40066481
CCOc1ccc(cc1OC)[C@H]2C(=C(C(=O)N2CCOCCO)[O-])C(=O)c3ccc4c(c3)C[C@@H](O4)C C40094919
COc1ccc(c(c1)OC)[C@@H]2C(=C(C(=O)N2CCOCCO)[O-])C(=O)c3cc4cccc(c4o3)OC C40097883
CCc1ccc(cc1)[C@@H]2C(=C(C(=O)N2CCOCCO)[O-])C(=O)c3ccc(cc3)S(=O)(=O)N(C)C C40110449
CCc1ccc(cc1)[C@H]2C(=C(C(=O)N2CCOCCO)[O-])C(=O)c3ccc(cc3)S(=O)(=O)N(C)C C40110451
CN(C)S(=O)(=O)c1ccc(cc1)C(=O)C2=C(C(=O)N([C@@H]2/C=C/c3ccccc3)CCOCCO)[O-] C40110524
CCCCOc1ccccc1[C@@H]2C(=C(C(=O)N2CCO)[O-])C(=O)c3ccc(cc3)S(=O)(=O)N(C)C C40110761
Cc1ccccc1NC(=O)CSc2nnc(s2)[N-]C3=NC(=O)/C(=C/4\c5ccccc5NC4=O)/S3 C54201832
Cc1ccnc(n1)SCC(=O)/N=C(\Nc2nc(cc(n2)C)C)/[N-]CCc3c[nH]c4c3cc(cc4)Cl C14671535
c1cc(cc(c1)S(=O)(=O)Nc2ccc(cc2)S(=O)(=O)[N-]c3cc(cc(c3)Cl)Cl)[N+](=O)[O-] C14224993
c1cc(ccc1NC(=O)[C@@H]2CCCN(C2)c3ccc(nn3)n4ccnc4)S(=O)(=O)[N-]c5nccs5 C62164742
c1ccc(c(c1)[N-]S(=O)(=O)c2cccc(c2)C(=O)N/N=C/3\c4cc(ccc4N=C3O)[N+](=O)[O-])Cl C25388498
CCOC(=O)C1=C([C@H](S[C@H]1NC(=O)CSc2[n-]c(nn2)c3cc(cc(c3)OC)OC)C(=O)C)C C39975258
c1cc(cc(c1)N2C(=O)/C(=C\c3ccc(o3)c4cc(ccc4Cl)C(=O)[O-])/C(=O)NC2=S)C(=O)[O-] C09324325
CCOc1cc(cc(c1OCC(=O)[O-])CC=C)/C=C/2\C(=O)NC(=S)N(C2=O)c3cccc(c3)C(=O)[O-] C09933356
c1cc(c(cc1[N+](=O)[O-])Cl)c2ccc(o2)/C=C\3/C(=O)N(C(=S)S3)[C@@H](CC(=O)[O-])C(=O)[O-] C10232790
c1ccc(c(c1)C(=O)[O-])NS(=O)(=O)c2ccc(c(c2)[N+](=O)[O-])N3C(=O)[C@H](NC3=O)CCC(=O)[O-] C13274806
CCn1c(=O)c2c3c(sc2nc1SCC(=O)Nc4cc(cc(c4)C(=O)[O-])C(=O)[O-])CCCC3 C13342541
c1ccc(cc1)n2cc(c(n2)c3ccc(cc3)Cl)/C=C\4/C(=O)N(C(=S)S4)[C@H](CC(=O)[O-])C(=O)[O-] C02425029
CC(C)(CC(=O)Nc1c(c2c(s1)CCC2)C(=O)[O-])CC(=O)Nc3c(c4c(s3)CCC4)C(=O)[O-] C02158391
CCOc1cc(cc(c1[O-])[N+](=O)[O-])/C=C\2/C(=NC(=O)N(C2=O)c3cc(ccc3Cl)C(F)(F)F)[O-] C16688276
COc1cc(ccc1O)[C@@H]2C(=C(C(=O)N2CCCCCC(=O)[O-])[O-])C(=O)c3ccc(cc3)[N+](=O)[O-] C19790182
CCc1ccc(cc1)N2C(=O)/C(=C\c3cc(c(c(c3)OC)OCC(=O)[O-])CC=C)/C(=NC2=S)[O-] C19814285
CCCCn1c(c(c(=O)[nH]c1=O)[C@H]2c3cc(ccc3Oc4c2c(=O)n(c(n4)[O-])CCCC)OC)[O-] C09329728
CCOc1cc(ccc1OCC(=O)[O-])/C=C/2\C(=NC(=O)N(C2=O)c3ccc(c(c3)C)Br)[O-] C22147437
CCCN(C1=C(C[C@H](N(C1=O)Cc2ccc(cc2)N)c3ccccc3)C)C(=O)[C@H](CC(=O)[O-])C(=O)[O-] C28869619
C/C=C/C=C/C=C/C(=O)O[C@@H]1[C@@H](C2=C(C(=O)N(C2)[C@H](CCC(=O)[O-])C(=O)[O-])[C@@]3([C@@H]1C(CCC3)(C)C)C)O C31161399
Cc1c(c(on1)C)CCN(C)c2ccc(cc2C(=O)[O-])[N-]S(=O)(=O)c3ccc(cc3)C(C)(C)C C33253777
CCn1c(c(c(n1)C)CCN(C)c2ccc(cc2C(=O)[O-])[N-]S(=O)(=O)c3cc(cc(c3)C)C)C C33253798
c1ccc(cc1)C(=O)c2ccc3c(c2)nc(cn3)C(=C(/C(=N/c4nc5ccccc5s4)/[O-])[O-])[N+](=O)[O-] C33748145
CC1=C([C@H](N2C(=CSC2=N1)C=C([O-])[O-])c3cccc(c3)Oc4ccccc4)C(=O)OCCOC C35673781
C1CCC2(C1)[C@H](C(=NC(=C2C#N)SCCSC3=C(C4(CCCC4)[C@H](C(=N3)[O-])C#N)C#N)[O-])C#N C04005789
CC(=CCC/C(=C/CC[C@@]1([C@H](Cc2c(cc3c(c2O1)CN(C3=O)[C@@H](CCC(=O)[O-])C(=O)[O-])O)O)C)/C)C C31164018
Cc1c(c(n(n1)c2ccccc2)[O-])[C@@]3([C@H]4[C@@H](NC3=O)N(C(=NC4=O)[O-])Cc5ccc(cc5)F)C(F)(F)F C39409794
COc1cc(cc2c1OCO2)[C@H]3C(=C(C(=O)N3c4nc5ccc(cc5s4)C(=O)[O-])[O-])C(=O)C6CC6 C13278157
CCOC(=O)C1=C2CC[C@@H](C[C@H]2S[C@@H]1NC(=O)[C@@H](C)Sc3nc(c(nn3)CCC(=O)[O-])[O-])C C39703838
C[C@H]1C=C([C@@H](N1c2cccc(c2)Br)C)C(=O)CSc3nc(c(nn3)CCC(=O)[O-])[O-] C39704539
c1ccc(c(c1)[C@H]2C(=C(C(=O)N2c3cccc(c3)C(=O)[O-])[O-])C(=O)c4ccccc4Cl)OCC#N C13193603
COc1ccccc1[C@H]2C(=C(C(=O)N2c3nc4ccc(cc4s3)C(=O)[O-])[O-])C(=O)c5cccs5 C13194949
COc1ccccc1C(=O)C2=C(C(=O)N([C@@H]2c3ccccc3OCC#N)c4cccc(c4)C(=O)[O-])[O-] C13213679
CC(C)COc1cc(ccc1OC)[C@H]2C(=C(C(=O)N2c3cccc(c3)C(=O)[O-])[O-])C(=O)c4ccco4 C13214141
C=CCOc1cccc(c1)[C@@H]2C(=C(C(=O)N2c3cc(ccc3Cl)C(=O)[O-])[O-])C(=O)c4ccco4 C13214895
Cc1ccc(c(c1)C)C(=O)C2=C(C(=O)N([C@@H]2c3ccc(cc3)[N+](=O)[O-])c4cc(ccc4C)C(=O)[O-])[O-] C13215342
Cc1ccc(cc1N2[C@@H](C(=C(C2=O)[O-])C(=O)c3ccccc3F)c4ccc5c(c4)OCCO5)C(=O)[O-] C13215957
Cc1ccc(cc1N2[C@@H](C(=C(C2=O)[O-])C(=O)c3ccccc3F)c4ccccc4OCC#N)C(=O)[O-] C13216042
Cc1ccc(cc1N2[C@H](C(=C(C2=O)[O-])C(=O)c3ccccc3F)c4ccccc4OCC#N)C(=O)[O-] C13216041
Cc1ccc(c(c1)C)C(=O)C2=C(C(=O)N([C@H]2c3ccccc3[N+](=O)[O-])c4ccc(cc4)CC(=O)[O-])[O-] C13217042
Cc1cc(cc(c1OC(F)F)C)[C@@H]2C(=C(C(=O)N2c3ccc(cc3)CC(=O)[O-])[O-])C(=O)c4ccco4 C13217864
COc1cc(cc2c1OCCO2)[C@@H]3C(=C(C(=O)N3c4ccc(cc4)CC(=O)[O-])[O-])C(=O)c5ccco5 C13217866
c1cc(ccc1C#N)[C@@H]2C(=C(C(=O)N2c3nc4ccc(cc4s3)C(=O)[O-])[O-])C(=O)c5ccc(cc5)F C13218065
c1cc(cc(c1)[N+](=O)[O-])[C@H]2C(=C(C(=O)N2c3nc4ccc(cc4s3)C(=O)[O-])[O-])C(=O)c5ccco5 C13218156
c1cc(oc1)C(=O)C2=C(C(=O)N([C@@H]2c3ccc(cc3)Cl)c4nc5ccc(cc5s4)C(=O)[O-])[O-] C13218164
CSc1ccc(cc1)[C@H]2C(=C(C(=O)N2c3nc4ccc(cc4s3)C(=O)[O-])[O-])C(=O)c5ccco5 C13218182
c1cc(ccc1c2ccc(o2)/C=C\3/C(=O)N(C(=S)S3)[C@@H](CCC(=O)[O-])C(=O)[O-])S(=O)(=O)N C40567613
CCn1c(cc(c(c1=O)[C@H](c2cc(c(cc2OC)OC)OC)c3c(n(c(=O)cc3[O-])CC)C)[O-])C C40568684
C[C@H]1CC[C@H]2[C@]([C@@]13Cc4c(cc5c(c4O3)CN(C5=O)[C@@H](CCC(=O)[O-])C(=O)[O-])O)(CCC(=O)C2(C)C)C C43509608
C[C@H]1CC[C@@H]2[C@]([C@@]13Cc4c(cc5c(c4O3)CN(C5=O)[C@@H](CCC(=O)[O-])C(=O)[O-])O)(CC[C@@H](C2(C)C)O)C C44681208
c1ccc(cc1)COc2ccccc2[C@@H]3c4c(nc(s4)[O-])S[C@H]5[C@H]3C(=O)N(C5=O)CC(=O)[O-] C47145105
CCO/C(=C\1/[C@H](C(=C(N=C1COCc2[n-]nnn2)C)C(=O)OC)c3cccc(c3Cl)Cl)/[O-] C26467902
c1ccc2c(c1)C(=C(C2=O)C3=N[C@H]([C@H]4[C@@H]3C(=O)N(C4=O)CCNc5c(cc(cn5)C(F)(F)F)Cl)C(=O)[O-])[O-] C01404743
COc1cc(c(cc1OCC(=O)[O-])Br)/C=C/2\C(=NC(=O)N(C2=O)c3ccc(cc3)F)[O-] C59135256
c1ccc2c(c1)c(cn2Cc3ccc(o3)C(=O)[O-])/C=C/4\C(=NC(=O)N(C4=O)c5ccc6c(c5)OCO6)[O-] C16525444
Cc1c([n+](on1)[O-])COc2ccccc2C(C3=C(CC(CC3=O)(C)C)[O-])C4=C(CC(CC4=O)(C)C)[O-] C59398944
CCOC(=O)[C@H](C)N1C(=O)/C(=C/c2cc(c(c(c2)Br)OCC(=O)[O-])OC)/SC1=O C03005572
Cc1ccccc1Oc2c(c(=O)n3ccccc3n2)/C=C\4/C(=O)N(C(=S)S4)CCC(=O)[O-] C09281158
c1cc(cnc1)[C@H]2c3c([nH]c(=O)s3)S[C@H]4[C@H]2[C@@H]5C[C@H]4[C@H]6[C@H]5C(=O)N(C6=O)CCCC(=O)[O-] C12080381
CCN([C@@H]1CCS(=O)(=O)C1)C(=O)[C@@H](C)Sc2nnc(n2[C@@H](C)C(=O)[O-])c3cccs3 C13020466
CCCN([C@H]1CCS(=O)(=O)C1)C(=O)CSc2nc3ccccc3c(=O)n2[C@@H](C)C(=O)[O-] C13033699
CC(C)[C@@H](C(=O)[O-])n1c(nnc1SCC(=O)N(C)[C@H]2CCS(=O)(=O)C2)c3cccs3 C13034067
CC[C@H](C)N([C@@H]1CCS(=O)(=O)C1)C(=O)CSc2ncc(n2c3ccc(cc3)F)C(=O)[O-] C13218765
Cc1cc(c(n1C[C@H]2CCCO2)C)C(=O)CSc3nc4ccccc4c(=O)n3CCC(=O)[O-] C13221190
CC(C)[C@H](C(=O)[O-])n1c(=O)c2ccccc2nc1SCC(=O)N(C)[C@H]3CCS(=O)(=O)C3 C13234245
CCN([C@H]1CCS(=O)(=O)C1)C(=O)CSc2nc3ccccc3c(=O)n2[C@@H](C(C)C)C(=O)[O-] C13234305
Cc1c(c(c(n1C(C)C)C)C(=O)OC)C(=O)CSc2nc3ccccc3c(=O)n2[C@H](C)C(=O)[O-] C13245269
C[C@H](C(=O)[O-])n1c(=O)c2ccccc2nc1SCC(=O)N(Cc3ccco3)CC(F)(F)F C13336199
CCOc1cc(cc(c1OCC(=O)N(C)C)Cl)/C=C\2/C(=O)N(C(=S)S2)CCC(=O)[O-] C13362853
COCCCn1c(=O)c2c3c(sc2nc1SCC(=O)N4CCC[C@@H](C4)C(=O)[O-])CCCC3 C13393758
CCc1c(sc2c1c(=O)n(c(n2)SCC(=O)N3CCC[C@@H](C3)C(=O)[O-])C[C@@H]4CCCO4)C C13431179
Cc1nnc(s1)N2[C@H](C(=C(C2=O)[O-])C(=O)c3ccc4c(c3)C[C@H](O4)C)c5ccc(cc5)[N+](=O)[O-] C08845707
CCN1c2ccccc2[C@]3(C1=O)C(=C(C(=O)N3C[C@H]4CCCO4)[O-])C(=O)c5ccc6c(c5)OCCO6 C09087530
Cc1c2c(=O)n(c(=O)n(c2sc1C(=O)[O-])CC(=O)c3ccc(cc3)Br)CCO C27531883
CC\1=NN(C(=O)/C1=C\c2ccc(o2)c3ccc(cc3)C(=O)OC(C)C)c4ccc(cc4)S(=O)(=O)[O-] C27907054
c1ccc(cc1)C2=NN([C@@H](C2)c3ccc(cc3)F)C4=NC(=O)[C@H](S4)CC(=O)NCCC(=O)[O-] C28066320
Cn1c2c(c(cc(n2)C3CC3)C(=O)N4CCN(CC4)c5ccc(cc5[N+](=O)[O-])C(F)(F)F)c(n1)[O-] C32040761
c1cc(c(cc1Br)Cl)N\2[C@@H]3CS(=O)(=O)C[C@@H]3S/C2=N\C(=O)COCC(=O)[O-] C32639303
Cc1cccc(n1)N2[C@@H](C(=C(C2=O)[O-])C(=O)c3ccc(cc3)S(=O)(=O)N(C)C)c4ccc(cc4)F C01481438
CCOc1cc(ccc1O)[C@H]2C(=C(C(=O)N2CCCOC)[O-])C(=O)c3ccc4c(c3)C[C@@H](O4)C C35003767
CCOc1ccc(cc1)[C@H]2C(=C(C(=O)N2Cc3cccnc3)[O-])C(=O)c4c(nc5n4cccc5)C C35178218
Cc1c(n2ccccc2n1)C(=O)C3=C(C(=O)N([C@H]3c4ccc(c(c4)OC)O)Cc5ccccc5)[O-] C35420327
Cc1cccn2c1nc(c2C)C(=O)C3=C(C(=O)N([C@@H]3c4ccc(c(c4)OC)OC)Cc5ccco5)[O-] C35484643
Cc1c(cnn1c2ccccc2)C(=O)C3=C(C(=O)N([C@H]3c4ccc(cc4)[N+](=O)[O-])Cc5cccnc5)[O-] C33813535
Cc1c(n2ccccc2n1)C(=O)C3=C(C(=O)N([C@@H]3c4cccnc4)c5nc(c(s5)C(=O)C)C)[O-] C33813936
Cc1c(sc(n1)N2[C@@H](C(=C(C2=O)[O-])C(=O)c3ccc4c(c3)C[C@H](O4)C)c5ccncc5)C(=O)OC C38255774
Cc1c(c(=O)n(c(c1C(=O)CN2C(=O)/C(=C/c3cccs3)/SC2=S)[O-])CCCOC)C#N C38620970
c1ccc(cc1)S(=O)(=O)c2ccc(c(c2S(=O)(=O)c3ccccc3)[O-])[C@@H](CC=O)NC=O C39496789
CC1=C2C(=NC(=NC2=O)CSc3nnc(o3)c4cc(c(c(c4)OC)OC)OC)S[C@H]1C(=O)[O-] C39691398
C[C@H]1C(=C2C(=NC(=NC2=O)CSc3nc4cc5ccccc5cc4c(=O)n3CC=C)O1)C(=O)[O-] C39692776
Cc1c(c(n(c(=O)c1C#N)C)N2CCC[C@H](C2)C)/C=C/3\C(=O)N(C(=S)S3)CCCC(=O)[O-] C39769137
CCn1c(c(c(c(c1=O)C#N)C)/C=C/2\C(=O)N(C(=S)S2)CC(=O)[O-])N3C[C@@H](C[C@@H](C3)C)C C39769379
CCn1c(c(c(c(c1=O)C#N)C)/C=C/2\C(=O)N(C(=S)S2)CC(=O)[O-])N3C[C@H](O[C@H](C3)C)C C39769639
Cc1c(c(n(c(=O)c1C#N)C)NCCc2ccccc2)/C=C/3\C(=O)N(C(=S)S3)CC(=O)[O-] C39851472
Cc1c(c(n(c(=O)c1C#N)C)N2C[C@@H](O[C@H](C2)C)C)/C=C\3/C(=O)N(C(=S)S3)CCC(=O)[O-] C39989609
CCn1c(c(c(c(c1=O)C#N)C)/C=C\2/C(=O)N(C(=S)S2)CC(=O)[O-])N3C[C@H](C[C@@H](C3)C)C C39989787
Cc1cccn2c1nc(c2C(=O)C3=C(C(=O)N([C@H]3c4cccc(c4)[N+](=O)[O-])c5nnc(s5)C)[O-])C C40003366
CCCCN1c2ccccc2[C@@]3(C1=O)C(=C(C(=O)N3Cc4cccnc4)[O-])C(=O)c5ccc(o5)C C33911966
Cc1c(c(n(c(=O)c1C#N)C)NCc2ccccc2)/C=C\3/C(=O)N(C(=S)S3)CCC(=O)[O-] C40066597
CCOC(=O)CSc1nnc(s1)/N=C(/[C@@H]2CCCN2S(=O)(=O)c3c(noc3C)C)\[O-] C49590386
CCOc1cc(cc(c1OCC#N)Cl)/C=C/2\C(=NC(=O)N(C2=O)c3ccc4c(c3)OCO4)[O-] C59104582
Cc1cccc(c1C)N2C(=O)[C@]3(Cc4cc(ccc4N(C3)CC(OC)OC)[N+](=O)[O-])C(=NC2=O)[O-] C09433810
Cc1cc(c(n1c2[n-]ncn2)C)C(=O)CSc3nnc(n3C[C@@H]4CCCO4)c5ccc(cc5)OC C09349264
CC1(CC(=C(C(=O)C1)/C=N/CCN2CCN(CC2)[C@H]3CC(=O)N(C3=O)c4ccc(cc4)F)[O-])C C22808471
CC1=C(N=C([C@H]1C(=O)C2=C(C(=O)N([C@@H]2c3ccco3)CCCN4CCOCC4)[O-])C)C(=O)OC C09302057
CC1=C(N=C([C@H]1C(=O)C2=C(C(=O)N([C@H]2c3ccco3)CCCN4CCOCC4)[O-])C)C(=O)OC C09302056
C=CCn1c(nnc1SCC(=O)Nc2c(c3c(s2)CCCC3)C#N)CNC(=O)c4ccco4 C02859517
Cc1cc(c(n1[C@H]2CCS(=O)(=O)C2)C)C(=O)CN3C(=O)[C@H](NC3=O)Cc4c[nH]c5c4cccc5 C08755680
Cc1ccc2nc(c(c(=O)n2c1)/C=C\3/C(=O)N(C(=S)S3)Cc4ccco4)NCCOCCO C08858364
c1cc(cnc1)[C@H](CNC(=O)C(=O)NCCC2=CCCCC2)S(=O)(=O)c3ccc4c(c3)OCO4 C09006926
c1cc(oc1)[C@H](CNC(=O)C(=O)NCCc2ccc(cc2)F)S(=O)(=O)c3ccc4c(c3)OCO4 C09081604
c1ccc2c(c1)c(c[nH]2)CC(=O)Oc3coc(cc3=O)CSc4nnc(s4)NC(=O)C5CC5 C09147560
Cc1cccn2c1nc(c(c2=O)/C=C\3/C(=O)N(C(=S)S3)Cc4ccco4)NCCOCCO C09319661
Cn1c(=O)c(c(n(c1=O)Cc2ccccc2)N)C(=O)COC(=O)Cn3cc(ccc3=O)C(F)(F)F C09398234
CCCN(Cc1nnc(o1)c2cccs2)C(=O)CN3C(=O)[C@H](NC3=O)Cc4c[nH]c5c4cccc5 C09448520
Cn1c(c(c(=O)n(c1=O)C)C(=O)CSc2nc3ccccc3c(=O)n2c4ccc(cc4)Cl)N C09562210
Cc1cc(c(n1CC(C)C)C)/C=C(\C#N)/C(=O)OCC(=O)NN2C(=O)[C@@](NC2=O)(C)c3ccccc3 C10021956
c1ccc2c(c1)C(=NS2(=O)=O)NCCCC(=O)OCC(=O)Nc3c(c4c(s3)CCCC4)C#N C10021996
c1cc(cc(c1)S(=O)(=O)/N=C/2\CCCN2)NC(=O)CSc3nncn3CCc4cccs4 C11106760
CCOC(=O)NC(=O)c1ccsc1NC(=O)c2ccc(cc2)S(=O)(=O)N(C)C[C@H]3CCCO3 C11883298
C[C@@H]1CCC[C@@H]([C@@H]1C)NC(=O)COC(=O)[C@@H]2C[C@H](CN2S(=O)(=O)c3ccc4c(c3)OCCO4)O C12537562
CCN(CC)S(=O)(=O)c1ccc2c(c1)nc(n2C)CCC(=O)Nc3nc(cs3)c4ccc[nH]4 C09350374
c1ccc2c(c1)[C@@]3(CCO2)C(=O)N(C(=O)N3)CC(=O)Nc4ccc(cc4)S(=O)(=O)N5CCCC5 C13133945
c1ccc2c(c1)[C@]3(CCO2)C(=O)N(C(=O)N3)CC(=O)Nc4ccc(cc4)S(=O)(=O)N5CCCCC5 C13138270
c1ccc2c(c1)[C@@]3(CCO2)C(=O)N(C(=O)N3)CC(=O)Nc4ccc(cc4)S(=O)(=O)N5CCCCC5 C13138271
Cc1cc(no1)NC(=O)[C@H](C)SCC(=O)NCCN2C(=O)/C(=C/c3ccccc3F)/SC2=O C14621686
CC(C)N(C[C@H]1CCC(=O)N1)C(=O)c2cc(cc3c2n(cn3)CCOC)NC(=O)C4CCCCC4 C15069936
CC(C)C[C@]1([C@@H]2[C@@H]([C@@H]([NH2+]1)c3ccc(c(c3)OC)OC)C(=O)N(C2=O)c4ccccc4OC)C(=O)[O-] C20138440
CCn1c(=O)c2c3c(sc2nc1S[C@@H](C)C(=O)c4c(n(c(=O)n(c4=O)C)C)N)C[C@H](CC3)C C21121536
C[C@@]1(C(=O)N(C(=O)N1)C[C@@H](COc2ccc(cc2OC)CC=C)O)c3ccc4c(c3)OCCCO4 C21558911
COC(=O)C(=C1Nc2ccccc2N1)C(=O)CSc3nnc(n3CC=C)[C@H]4CCS(=O)(=O)C4 C21761996
CC(=O)CCc1ccc(cc1)OC[C@H](CN2C(=O)[C@](NC2=O)(C)c3ccc4c(c3)OCCCO4)O C24085707
CCN([C@H]1CCS(=O)(=O)C1)C(=O)CSc2nnc(n2N)COc3cc(ccc3C(C)C)C C24105695
CN(C)[C@@H](CNC(=O)c1cc(=O)[nH]c2c1cc(cc2)S(=O)(=O)N3CCOCC3)c4cccs4 C25573203
c1ccn2c(c1)nc(c(c2=O)/C=C/3\C(=O)N(C(=S)S3)Cc4ccc5c(c4)OCO5)NCCO C33436651
CC(=O)N[C@H]1[C@H]([C@@H]2[C@@H](CO[C@@H](O2)c3ccco3)O[C@@H]1Oc4ccc(cc4C=O)Br)O C35271656
C/C=C\[C@@H](C(=O)NCS(=O)(=O)c1ccc(cc1)C)N(Cc2ccc(o2)C)C(=O)[C@@H]3CCC(=O)N3 C36601210
C/C=C/[C@H](C(=O)NCS(=O)(=O)c1ccc(cc1)C)N(Cc2ccc(o2)C)C(=O)[C@@H]3CCC(=O)N3 C36601213
c1cc(cc(c1)F)N(CC(=O)NCc2ccc3c(c2)OCO3)C(=O)CCC(=O)Nc4nccs4 C13502011
c1cc(ccc1CNC(=O)CN(c2ccc3c(c2)OCO3)C(=O)CCC(=O)Nc4nccs4)F C13151150
C[C@H]1CCCC[C@@]12C(=O)N(C(=O)N2)CC(=O)NCCN3C(=O)/C(=C\c4ccc(cc4)F)/SC3=O C39198975
c1ccc(cc1)OS(=O)(=O)c2c(ccc(c2O)[C@@H](CC=O)NC=O)S(=O)(=O)c3ccccc3 C39496813
C[C@@H](COC)n1c(=O)c2ccccc2nc1SCC(=O)c3c(n(c(=O)n(c3=O)C)CC(C)C)N C09120315
Cc1ccc(cc1NC(=O)[C@H](C)Sc2nnc(s2)NC[C@@H]3CCCO3)S(=O)(=O)N(C)C C40009979
Cc1ccc(c(c1)c2c3c([nH]n2)C(=O)N([C@@H]3c4ccc(c(c4)OC)OC)[C@@H]5CCS(=O)(=O)C5)O C38701896
Cc1ccc(c(c1)c2c3c([nH]n2)C(=O)N([C@@H]3c4ccc(c(c4)OC)OC)[C@H]5CCS(=O)(=O)C5)O C40547855
CC\1(c2ccccc2N(/C1=C\C(=O)CN3CCN(CC3)S(=O)(=O)c4cc(n(c4)C)C(=O)N)C)C C45620710
CCCCCn1c(=O)c2ccccc2c(n1)C(=O)NNS(=O)(=O)c3ccc(cc3)S(=O)(=O)C C45865875
C[C@H](C(=O)NCCCN1C(=O)C2(CCCC2)NC1=O)N3C(=O)c4ccc(cc4C3=O)Br C46540528
c1ccc2c(c1)c(c[nH]2)C(=O)N3CCN(CC3)c4nnc(s4)SCC(=O)NCc5ccco5 C49367768
Cc1cc(nc(n1)[N-]S(=O)(=O)c2ccc(cc2)NC(=S)N3CCN(CC3)c4cccc[nH+]4)C C39217266
CCOC(=O)C1=C(OC(=C([C@@]12c3ccccc3N(C2=O)CC(=O)OC)C(=O)OC)N)c4ccccc4 C59293299
[H]/N=C\1/C(=C\c2ccc(c(c2)OCC)OCCOc3ccc(cc3)NC(=O)C)/C(=O)N=C4N1N=CS4 C20235148
CC1=C[C@@H](N=N1)NC(=O)CS[C@H]2Nc3c(cccn3)C(=O)N2CCc4ccc(c(c4)OC)OC C63493810
CC(C)(C)NC(=O)NC(=O)COC(=O)CSCC1=NC(=O)C2=C(CSC2=N1)c3ccccc3 C40013987
COc1cc(ccc1N2C(=O)[C@@H]3[C@@H](N[C@@]4([C@@H]3C2=O)c5ccccc5NC4=O)CCSC)[N+](=O)[O-] C35895166
CC(C)(C)NC(=O)[C@H](c1ccc(cc1)F)N(CCO)C(=O)Cn2nc(nn2)c3ccc(cc3)F C06074890
CC[C@H](C)N1C(=O)/C(=C/Nc2c(ccc3c2c(c(n3C)C)C(=O)OCC)OC)/C(=O)NC1=S C09305765
Cc1cc2c(c(=O)n1Cc3ccc4c(c3)OCO4)[C@@H](C(=C(O2)N)C#N)c5ccc(c(c5)OC)OC C02700176
c1cc(ccc1/C=C\2/C(=O)N(C(=O)S2)CCNC(=O)CN3C(=O)C4(CCCCC4)NC3=O)F C09466142
Cc1c(c(=O)n(n1C)c2ccccc2)NC(=O)CN3C(=O)[C@@](NC3=O)(C)c4ccc5c(c4)CCC5 C09512620
CCOC(=O)CN1c2ccccc2[C@@]3(C1=O)C(=C(OC(=C3C(=O)OCC)c4ccccc4)N)C#N C02376262
CC(C)Cn1c(c(c(=O)n(c1=O)C)C(=O)CSc2nc3ccccc3c(=O)n2CC(C)C)N C09716070
CCSc1nnc(s1)NC(=O)CSc2nnc(o2)CNC(=O)c3c(cccc3F)F C10385246
Cc1cccc(c1)N2C[C@@H](CC2=O)C(=O)Nc3cc(nn3c4[nH]c(=O)cc(n4)C)c5cccs5 C11854471
CCN(CC)S(=O)(=O)c1ccc(c(c1)NS(=O)(=O)c2ccc3c(c2)sc(=O)[nH]3)OC C12411662
c1ccc2c(c1)c(cn2CC(=O)NCc3ccco3)/C=C/4\C(=O)NC(=O)N(C4=O)C5CCCCC5 C06475157
CNS(=O)(=O)c1ccc(c(c1)C(=O)[O-])Sc2nnc(n2c3ccccc3)C[NH+]4CCCC4 C13273020
c1ccc2c(c1)c(c[nH]2)C[C@H]3C(=O)N(C(=O)N3)CC(=O)N4CCC[C@@H]4c5ccc6c(c5)OCCO6 C14201415
Cc1nc(cs1)c2cc(n(c2)C)C(=O)OCC(=O)N3c4ccc(cc4C[C@H]3C)S(=O)(=O)N C16171051
c1cc(oc1)[C@H](CNC(=O)C(=O)NCc2ccc3c(c2)OCO3)S(=O)(=O)c4ccc(cc4)F C17169750
CCOc1cc2c(cc1OCC)[nH]c(=S)n(c2=O)CCC(=O)NCc3ccc4c(c3)OCO4 C03010323
Cc1ccc(cc1)SC[C@@H](C)Cn2c3c(=O)[nH]c(=O)n(c3nc2N4CCN(CC4)CCO)C C21727826
CC(C)CCNC(=O)[C@@]1(Cn2c3ccc(cc3c(c2C(=O)N1Cc4ccco4)NC(=O)C)OC)C C21866084
C[C@@]1(C(=O)N(C(=O)N1)CC(=O)NCc2ccccc2OC(F)(F)F)c3ccc4c(c3)OCCO4 C22063675
C[C@@H](C(=O)C(=C1Nc2ccccc2N1)C#N)Sc3nc4ccccc4c(=O)n3CCC(=O)OC C24271095
Cc1cc(c(n1c2ccc(cc2)OC)C)/C=C(\C#N)/C(=O)NNC(=O)c3ccc(c(c3)OC)OC C24758752
C[C@@H](c1ccc(cc1)C(=O)CSc2c3c(=O)[nH]c(=O)n(c3nc(n2)C4CC4)C5CC5)NC(=O)C C25149964
Cc1cc(n(n1)[C@H]2CCS(=O)(=O)C2)NC(=O)CSc3nnc(s3)NC4CCCCC4 C10580205
CCOC(=O)C1=C(NC(=O)N[C@H]1c2ccccc2)CSc3nnc(o3)Cc4csc(n4)C C29991725
Cc1c2c(cc(nc2on1)c3cccs3)C(=O)NN4C(=O)[C@@](NC4=O)(C)CCc5ccccc5 C29051544
CC[C@@H]1C(=C(NC(=O)N1)CN2CCN(CC2)S(=O)(=O)c3c(cccc3F)F)C(=O)OCC C13096468
CC(=O)N[C@@H]1[C@H]([C@H]2[C@@H](CO[C@@H](O2)c3ccccc3)O[C@@H]1OCc4ccccc4)NS(=O)(=O)C C32106872
Cc1cccn2c1nc(c2C)C(=O)C3=C(C(=O)N([C@@H]3c4cccc(c4)O)CCCn5cc[nH+]c5)[O-] C35484745
COc1cc2c(cc1OC)nc([nH]c2=O)CSCCNC(=O)c3ccc4c(c3)OCCCO4 C36359058
Cc1ccc(cc1)S(=O)(=O)CNC(=O)[C@@H](c2ccco2)N(C(=O)[C@@H]3CCC(=O)N3)C(C)(C)C C36591488
Cc1ccc(o1)CN([C@@H](c2ccc(c(c2)OC)OC)C(=O)NC(C)(C)C)C(=O)[C@@H]3CCC(=O)N3 C36601190
C[C@@H](C(=O)c1c(n(c(=O)n(c1=O)C)C)N)Sc2nc(c(nn2)c3ccccc3)c4ccccc4 C36801664
CC[C@H](C)N([C@@H]1CCS(=O)(=O)C1)C(=O)CSc2nnc(n2N)COc3ccccc3F C22122652
CC[C@@H](C)N([C@H]1CCS(=O)(=O)C1)C(=O)CSc2nnc(n2N)COc3ccccc3F C22122656
C[C@H]1C[C@]2(CC(C1)(C)C)C(=O)N(C(=O)N2)CC(=O)OCC(=O)Nc3ccccc3SCC#N C22163720
c1cc(ccc1c2nnc(n2N)SCC(=O)N([C@@H]3CCS(=O)(=O)C3)C4CC4)OC(F)F C17665874
Cc1c([nH]c(c1C(=O)C2=C(C(=O)N([C@@H]2c3cc(c(c(c3)OC)OC)OC)CC[NH+](C)C)[O-])C)C C41535693
C[C@H](C(=O)OCc1ccccc1)O[C@@H]2[C@H]([C@H](O[C@H]3[C@H]2O[C@@H](OC3)c4ccccc4)O)NC(=O)C C43919345
Cn1c(nnc1SCC(=O)N(CCC(=O)N)c2ccc(cc2)F)[C@@H]3COc4ccccc4O3 C45649847
c1ccc(cc1)c2csc3c2c(=O)n(cn3)CCC(=O)NC(=O)Nc4ccc5c(c4)OCCO5 C45684726
Cc1c2ccccc2oc1C(=O)NNC(=O)CCCN3C(=O)c4ccccc4N5[C@]3(CCC5=O)C C46903910
CCN(CC)S(=O)(=O)c1ccc(c(c1)NC(=O)CN(C)Cc2[nH]c3ccccc3c(=O)n2)C C13063348
CCN(CC)S(=O)(=O)c1ccc2c(c1)c(cc(=O)[nH]2)C(=O)NC[C@H]3COc4ccccc4O3 C14234782
COC(=O)CN1c2ccccc2/C(=N/NC(=O)CNC(=O)c3ccccc3Br)/C1=O C13774339
c1ccc2=[NH+]CC(=c2c1)C[C@@H](C(=O)[O-])NC(=O)COc3ccc4c(c3)O/C(=C\c5ccco5)/C4=O C63375207
Cc1ccc(cc1NC(=O)CS[C@H]2N=NC(=O)[C@H]3N2N[C@@H](C3)c4ccc(c(c4)OC)OC)F C64701592
CC[NH+](CC)c1ccc(cc1)[C@@H]2C/C(=C/3\C(=O)N=C(N(C3=O)Cc4ccccc4)[O-])/NN2C(=O)C C64788975
Cc1cc(nc2c1N(CCS2)C(=O)NCCC(=O)NCc3cc(c(c(c3)OC)OC)OC)C C64816890
CCCNC(=O)[C@@H]1CCCN(C1)c2ccc(nn2)SCC(=O)Nc3ccc4c(c3)OCCO4 C65132201
CCOC(=O)C1=C(NC(=O)N[C@@H]1c2ccc(c(c2)F)F)CN3CCN(CC3)C(=O)c4ccco4 C67286116
Cc1cc(c(c(n1)OCC(=O)N/N=C/c2cc(cc(c2[O-])Br)[N+](=O)[O-])C#N)COC C08741255
CCn1cc(c(=O)c2c1nc(nc2)N3CCN(CC3)C(=S)N[C@H](C(C)C)C(=O)OC)C(=O)[O-] C01848677
CCn1cc(c(=O)c2c1nc(nc2)N3CCN(CC3)C(=S)N[C@@H](C(C)C)C(=O)OC)C(=O)[O-] C01848676
COc1cc(ccc1OCC(=O)[O-])/C=C/2\C(=O)NC(=O)N(C2=O)c3ccc(cc3)Br C02333323
C[C@@H](Cn1c(=O)c2ccc(cc2nc1SCC(=O)N3CCc4c3ccc(c4)[N+](=O)[O-])C(=O)[O-])O C13052544
Cc1c(sc(c1C(=O)OC)NC(=O)CSc2nc3ccccc3c(=O)n2CCC(=O)[O-])C C13221136
Cc1c(c(n2c(n1)nc(n2)S[C@H](C)C(=O)Nc3cccc(c3)S(=O)(=O)N(C)C)C)CC(=O)[O-] C13222223
c1cc(cc(c1)S(=O)(=O)NCCN2C(=O)/C(=C/c3ccc(cc3)[N+](=O)[O-])/SC2=O)C(=O)[O-] C13249214
c1cc(ccc1/C=C\2/C(=O)N(C(=O)S2)CCNS(=O)(=O)c3ccc(cc3)C(=O)[O-])[N+](=O)[O-] C13249218
Cn1ccnc1[C@H](c2ccc(cc2)F)NS(=O)(=O)c3cc(cc(c3OC)OC)/C=C/C(=O)[O-] C13268704
CCCc1nnc(n1CC(=O)[O-])SCC(=O)Nc2cc3c(cc2Br)OCCO3 C13442778
C[C@H](C(=O)[O-])Oc1ccc(cc1)/C=C/2\C(=O)N(C(=S)S2)NC(=O)c3ccccc3[N+](=O)[O-] C16906889
c1ccc(c(c1)/C=C/2\C(=O)N(C(=S)S2)NC(=O)c3ccccc3[N+](=O)[O-])OCCC(=O)[O-] C16911525
COc1cc(cc(c1OC)OC)[C@H]2CC3=C([C@H](n4c(ncn4)N3)c5ccc(cc5)OCC(=O)[O-])C(=O)C2 C18198095
[H]/N=C/1\C(=Cc2ccc(o2)c3ccc(cc3)C(=O)[O-])C(=O)N=C4N1N=C(S4)COc5ccccc5 C13940836
Cc1c(c([nH]c1C(=O)OC)C)C(=O)C2=C(C(=O)N([C@@H]2c3ccc(cc3)[N+](=O)[O-])Cc4cccnc4)[O-] C08827254
CCOC(=O)c1c(c(c([nH]1)C)C(=O)C2=C(C(=O)N([C@H]2c3ccc(cc3)[N+](=O)[O-])Cc4cccnc4)[O-])C C09282465
Cc1c(c([nH]c1C(=O)OC)C)C(=O)C2=C(C(=O)N([C@H]2c3ccc(cc3)OC)Cc4cccnc4)[O-] C09375204
Cc1c(c([nH]c1C(=O)OC)C)C(=O)C2=C(C(=O)N([C@H]2c3ccccc3OC)Cc4cccnc4)[O-] C09375267
CC(C)(C)NC(=O)CCN(C1=NS(=O)(=O)c2c1cccc2)/N=C/c3cc(ccc3[O-])[N+](=O)[O-] C27572683
CCOc1ccc(cc1)C2=NN([C@H](C2)c3cccs3)C4=NC(=O)[C@H](S4)CC(=O)NCC(=O)[O-] C28159331
CCOc1ccc(cc1)C2=NN([C@H](C2)c3cccs3)C4=NC(=O)[C@@H](S4)CC(=O)NCC(=O)[O-] C28159333
CCOc1ccc(cc1)[C@H]2CC(=NN2C3=NC(=O)[C@@H](S3)CC(=O)NCC(=O)[O-])c4cccs4 C28161231
c1ccc(c(c1)/C=C/2\C(=O)N(C(=S)S2)NC(=O)COc3ccc(cc3)[N+](=O)[O-])OCC(=O)[O-] C33696624
Cc1ccc(cc1)O[C@H]2[C@H]([C@@H]([C@@H]3[C@@H](O2)CO[C@@H](O3)c4ccccc4)O[C@@H](C)C(=O)[O-])NC(=O)C C35057018
Cc1ccc(c(c1)C)O[C@@H]2[C@@H]([C@@H]([C@@H]3[C@@H](O2)CO[C@@H](O3)c4ccco4)O[C@@H](C)C(=O)[O-])NC(=O)C C35057231
Cc1ccc(c(c1)C)O[C@@H]2[C@H]([C@@H]([C@@H]3[C@@H](O2)CO[C@@H](O3)c4ccco4)O[C@@H](C)C(=O)[O-])NC(=O)C C35057236
Cc1ccc(c(c1)O[C@@H]2[C@@H]([C@@H]([C@@H]3[C@@H](O2)CO[C@@H](O3)c4ccco4)O[C@@H](C)C(=O)[O-])NC(=O)C)C C35057253
Cc1ccc(c(c1)C)O[C@H]2[C@H]([C@@H]([C@@H]3[C@@H](O2)CO[C@@H](O3)c4ccccc4)OCC(=O)[O-])NC(=O)C C35057687
Cc1ccc(cc1C)O[C@H]2[C@H]([C@@H]([C@@H]3[C@@H](O2)CO[C@@H](O3)c4ccccc4)OCC(=O)[O-])NC(=O)C C35057697
CC(C)S(=O)(=O)c1cc2c(cc1S(=O)(=O)Oc3ccccc3)[C@@H]4CO[P@](=O)(NN4CC2)[O-] C39465554
COc1cc(c(cc1OC)OC)[C@H]2[C@H]3C(=NC=N3)C[C@@H](N2C(=S)NC4CCCCC4)C(=O)[O-] C39546393
C[C@H]1[C@@H](c2c(=O)[nH]c(nc2O1)CSc3nnc(n3c4ccc(cc4)OC)c5ccncc5)C(=O)[O-] C39690131
Cc1c(c2c(=O)[nH]c(nc2o1)CS[C@H]3N=C4C(=C(CS4)C5CC5)C(=O)N3CC=C)C(=O)[O-] C39691741
C[C@@H]1[C@@H](c2c(=O)[nH]c(nc2O1)CSc3nnc(n3CC=C)[C@@H]4COc5ccccc5O4)C(=O)[O-] C39691813
C[C@H]1[C@@H](c2c(=O)[nH]c(nc2O1)CSc3nnc(n3CC=C)[C@@H]4COc5ccccc5O4)C(=O)[O-] C39691814
Cc1c(c2c(=O)[nH]c(nc2o1)CS[C@H]3N=C4C(=C(CS4)c5ccccc5)C(=O)N3C)C(=O)[O-] C39691848
C[C@@H]1[C@H](c2c(=O)[nH]c(nc2O1)CSc3nnc(n3Cc4ccco4)c5ccccc5OC)C(=O)[O-] C39692350
C[C@H]1[C@H](c2c(=O)[nH]c(nc2O1)CSc3nnc(n3Cc4ccco4)c5ccccc5OC)C(=O)[O-] C39692351
CCc1cccc(c1)n2c(nnc2SCc3[nH]c(=O)c4c(n3)O[C@H]([C@H]4C(=O)[O-])C)N5CCOCC5 C39692897
Cc1cccc(c1)n2c(nnc2SCc3[nH]c(=O)c4c(n3)O[C@H]([C@H]4C(=O)[O-])C)N5CCOCC5 C39692924
Cc1ccc(cc1)n2c(nnc2SCc3[nH]c(=O)c4c(n3)O[C@H]([C@H]4C(=O)[O-])C)N5CCOCC5 C39692957
Cc1ccc(cc1)n2c(nnc2SCc3[nH]c(=O)c4c(n3)O[C@H]([C@@H]4C(=O)[O-])C)N5CCOCC5 C39692958
C[C@H]1C=C([C@@H]([NH+]1Cc2ccc3c(c2)OCO3)C)C(=O)CSc4nc(c(nn4)CCC(=O)[O-])[O-] C39704447
COCCCN1[C@@H]2N=N[C@@H](N2c3ccccc3C1=O)SCc4[nH]c(=O)c5ccc(cc5n4)C(=O)[O-] C39724343
Cc1c(c2c(=O)[nH]c(nc2o1)CSc3nnc(n3C[C@H]4CCCO4)c5cccs5)C(=O)[O-] C13414604
COCCCn1c(=O)c2ccccc2n3c1nnc3SCc4[nH]c(=O)c5ccc(cc5n4)C(=O)[O-] C13365167
c1cnn(c1)c2ccc(nn2)N3CCC[C@H](C3)C(=O)Nc4ccc(cc4)S(=O)(=O)[N-]c5nccs5 C62163696
c1cc(sc1)S(=O)(=O)[N-]c2ccc3c(c2)c(cc([nH+]3)N4CCN(CC4)CCC#N)C(=O)[O-] C32985212
Cc1c(c(=O)n(n1C)c2ccccc2)/N=C/c3c([nH]c(=O)n(c3=O)CCc4ccc(c(c4)OC)OC)[O-] C13749828
c1ccc2c(c1)c(=O)n(c(n2)SCc3nccn3C(F)F)CCc4ccc(cc4)S(=O)(=O)N C08778660
Cc1c(c2ccccc2n1C)[C@@H]3c4ccccc4C(=O)N3CC(=O)NNS(=O)(=O)c5ccccc5 C09096588
CCOc1c(cc(cc1Br)/C=C/2\C(=O)N(C(=O)N2)CC(=O)Nc3ccc(cc3)C)OC C09262321
c1ccc2c(c1)C(=NS2(=O)=O)NCCC(=O)OCC(=O)Nc3c(cccc3Cl)C(F)(F)F C09551617
Cc1ccc(cc1)N2[C@H]([C@@H](CCC2=O)C(=O)OCC(=O)NNC(=O)c3ccccc3)c4cccs4 C09602694
c1ccc(cc1)S(=O)(=O)NCCC(=O)NCCN2C(=O)/C(=C/c3ccccc3Cl)/SC2=O C09634137
C[C@H](c1ccc(cc1)Br)NC(=O)CN2C(=O)[C@@](NC2=O)(C)c3ccc4c(c3)OCCO4 C11315360
Cc1cc(no1)NC(=O)CSCC(=O)OCC(=O)Nc2cccc(c2)I C11641522
Cc1ccc(cc1)N([C@H](c2ccccc2F)C(=O)NCc3ccco3)C(=O)CNC(=O)c4ccco4 C12487685
COc1ccccc1CN(Cc2cc3cc4c(cc3[nH]c2=O)OCCO4)C(=O)Nc5ccc(cc5)F C01336005
Cc1cc(c(n1c2ccc(cc2)Br)C)/C=C(\C#N)/C(=O)OCC(=O)NC(=O)NC(C)C C09093961
CC[C@@H](C)c1ccc(c(c1)Br)OCC(=O)NNC(=O)[C@@H]2CC(=O)N(C2)Cc3ccco3 C13630099
CC[C@@H](C)c1ccc(c(c1)Br)OCC(=O)NNC(=O)[C@H]2CC(=O)N(C2)Cc3ccco3 C13630103
Cc1ccc(c(c1)C)n2c3c(cn2)c(=O)n4c(n3)SC[C@H]4CC(=O)Nc5ccc(cc5)NC(=O)C C14014555
c1ccc(cc1)OCC(=O)Nc2nc3c(s2)C(=O)C[C@H](C3)C(=O)NC[C@H]4c5ccccc5CCO4 C14965816
c1ccc(cc1)OCC(=O)Nc2nc3c(s2)C(=O)C[C@H](C3)C(=O)NC[C@@H]4c5ccccc5CCO4 C14965824
COc1ccc(cc1)C(=O)C[C@H]2C(=O)N/C(=N/N=C/3\c4cc(ccc4NC3=O)Br)/S2 C15054548
C[C@@H](C(=O)OCC(=O)Nc1cc(c(cc1Cl)Cl)Cl)NC2=NS(=O)(=O)c3c2cccc3 C15752123
COc1cc(ccc1OCC(=O)N)/C=C/C(=O)OCc2cc(=O)oc3c2ccc(c3)Br C16286136
CC1CCC2(CC1)C(=O)N(C(=O)N2)NC(=O)C3CCN(CC3)S(=O)(=O)c4ccc(cc4)C(C)C C18023135
CCCN1C(=O)c2cc(nn2C[C@]1(C)C(=O)NC3CCCC3)C(=O)NCCc4ccc(cc4)SC C21877786
CC(=O)Nc1cc(cc(c1)NC(=O)C)C(=O)N2CCc3cc(c(cc3[C@H]2c4cccs4)OC)OC C24446483
CN(Cc1ccc(o1)c2ccc(cc2)Br)S(=O)(=O)c3ccc4c(c3)[nH]c(=O)c(=O)[nH]4 C25147127
Cc1cc(c(s1)C)c2cc(c3cnn(c3n2)C(C)C)C(=O)Nc4ccc(nc4)N5CCNC(=O)C5 C27265388
CCOc1ccc(cc1OC)[C@@H](CNS(=O)(=O)N2C[C@H](O[C@H](C2)C)C)c3c[nH]c4c3cccc4 C32895717
CC(C)NC(=O)Nc1ccc(c(c1)CN(C[C@@H]2CCCO2)S(=O)(=O)c3ccc(cc3)F)N(C)C C35619742
C[C@@H](C(=O)NC[C@H]1CCCO1)N2CC3=C(C2=O)[C@@H](NC(=O)N3CC=C)c4ccccc4C(F)(F)F C35971498
c1cc[nH+]c(c1)N2CC[NH+](CC2)[C@@H](c3cn(c4c3cc(cc4)Br)CCC(=O)[O-])C(=O)[O-] C36359252
Cc1ccc(cc1)S(=O)(=O)CNC(=O)[C@H](c2ccc(cc2)O)N(C3CCCCC3)C(=O)COC C36491519
Cc1ccc(cc1)S(=O)(=O)CNC(=O)[C@@H](c2ccccc2O)N(Cc3ccco3)C(=O)CCl C36503330
Cc1ccc(cc1)S(=O)(=O)CNC(=O)[C@@H](c2ccc(c(c2)OC)O)N(C)C(=O)C3CCCCC3 C36524474
CCCN(CC(=O)Nc1ccc(c(c1F)F)F)C(=O)CN2C(=O)[C@]3(CCc4c3cccc4)NC2=O C36719142
C[C@]1(C(=O)N(C(=O)N1)NC(=O)CSc2nc3ccccc3c(=O)n2C4CCCC4)c5ccccc5 C36801523
Cc1c2c(=O)[nH]cnc2sc1C(=O)N3CCC(CC3)C(=O)Nc4cc(c(cc4OC)OC)Cl C08600270
CCOC(=O)[C@@H]1[C@@H](NN([C@@H]1C)c2ccc(cc2)C(=O)N3CCC(CC3)n4c5ccccc5[nH]c4=O)C C38734406
CCOC(=O)[C@H]1[C@@H](NN([C@@H]1C)c2ccc(cc2)C(=O)N3CCC(CC3)n4c5ccccc5[nH]c4=O)C C38734407
CCOC(=O)[C@@H]1[C@H](NN([C@@H]1C)c2ccc(cc2)C(=O)N3CCC(CC3)n4c5ccccc5[nH]c4=O)C C38734408
Cc1c(sc2c1c(ncn2)OCC(=O)Nc3cccc(c3)S(=O)(=O)/N=C\4/CCCCCN4)C C39562143
Cc1cccc(c1NC(=O)CNC(=O)[C@@H](C)OC(=O)/C=C/c2c(nn(c2C)c3ccc(cc3)F)C)C C39566818
C[C@H](C(=O)OCC(=O)c1c2ccccc2[nH]c1c3ccccc3)NC4=NS(=O)(=O)c5c4cccc5 C39569154
CCc1c(sc(n1)NC(=O)[C@@H](C)Sc2nnc(n2CC)[C@@H](C)NC(=O)c3ccccc3F)C C39772230
CCOC(=O)C1=C(Oc2cc(n(c(=O)c2[C@]13c4ccccc4N(C3=O)Cc5ccc(cc5)F)C)C)N C39918839
CCOc1ccc(cc1)[C@H]2c3c(n[nH]c3C(=O)N2[C@@H]4CCS(=O)(=O)C4)c5cc(ccc5O)Cl C38702018
CCOC(=O)c1c2c(sc1NC(=S)NC(=O)CN3C(=O)[C@@H]4[C@@H]5C[C@H]([C@@H]4C3=O)C=C5)CCCC2 C01895735
CCOC(=O)c1c2c(sc1NC(=O)CSc3nnc(s3)NC(=O)C(F)(F)F)CCCC2 C59041876
CCOC(=O)C1=C([C@H](S[C@@H]1NC(=O)CSc2[nH]nc(n2)[C@@H]3CCCO3)C)c4ccc(cc4)C C39934479
Cc1cc2c(c(c1)OCC(=C)C)[C@@H]([C@@H](C(=O)O2)CC(=O)N[C@@H](CC3=c4ccccc4=[NH+]C3)C(=O)[O-])C C63384948
COCCCN1[C@@H](C2=C(N=N[C@@H]2C1=O)c3ccccc3O)c4cc(c(c(c4)Br)O)OC C09409071
Cn1c2ccc(cc2n(c1=O)C)S(=O)(=O)Nc3c(c4ccccc4oc3=O)NCc5ccccc5 C45961936
Cc1c(c(=O)n(c(n1)c2ccc(cc2)C(F)(F)F)CC(=O)Nc3ccc4c(c3)OCCO4)CCO C67301364
Cc1c(cccc1C(=O)[O-])c2ccc(o2)/C=C/3\C(=O)NC(=S)N(C3=O)c4ccc(cc4OC)OC C02827017
Cc1cc(c(n1c2cccc(c2C)C(=O)[O-])C)/C=C/3\C(=O)NC(=S)N(C3=O)c4ccccc4OC C09264450
C[C@@H](Cn1c(=O)c2ccc(cc2nc1SCC(=O)c3cn(c4c3cccc4)CCC#N)C(=O)[O-])O C13052138
COC(=O)c1c2c(sc1NC(=O)CSc3nc4ccccc4c(=O)n3CCC(=O)[O-])CCC2 C13221129
Cc1c(c(on1)C)S(=O)(=O)Oc2ccc(cc2C(=O)[O-])S(=O)(=O)Nc3ccc(cc3)Cl C13267515
Cc1c2c(=O)[nH]c(nc2sc1C(=O)[O-])CSc3nnc(n3C[C@@H]4CCCO4)c5cccs5 C13414576
CC(=O)OCC1=C(N2[C@@H]([C@@H](C2=O)NC(=O)c3cn(nc3c4ccccc4)c5ccccc5)SC1)C(=O)[O-] C13640269
CC[C@H](C(=O)[O-])Oc1ccccc1/C=C/2\C(=O)N(C(=S)S2)NC(=O)c3ccccc3[N+](=O)[O-] C16910945
CCOc1cc(cc(c1OCc2ccc(cc2)[N+](=O)[O-])Br)/C=C\3/C(=O)NC(=O)N=C3[O-] C01079070
CCN(CCc1c2ccccc2[nH]c1/C=C/3\C(=NC(=O)N(C3=O)c4ccc(cc4)OCC)[O-])C(=O)C C17028646
CCOc1ccc(cc1)[C@H]2C(=C(C(=O)N2Cc3cccnc3)[O-])C(=O)c4c(c([nH]c4C)C(=O)OC)C C09361182
Cc1cc(no1)N2[C@@H](C(=C(C2=O)[O-])C(=O)c3c(c(c([nH]3)C)C(=O)OC)C)c4cccc(c4)OCC=C C25107132
Cc1cc(no1)N2[C@H](C(=C(C2=O)[O-])C(=O)c3c(c(c([nH]3)C)C(=O)OC)C)c4cccc(c4)OCC=C C25107138
CCc1ccc(cc1)[C@H]2CC(=NN2C3=NC(=O)[C@H](S3)CC(=O)NCC(=O)[O-])c4ccc(cc4)OC C28158480
CCc1ccc(cc1)[C@H]2CC(=NN2C3=NC(=O)[C@@H](S3)CC(=O)NCC(=O)[O-])c4ccc(cc4)OC C28158490
CCOc1cc(ccc1O)[C@H]2C(=C(C(=O)N2Cc3ccco3)[O-])C(=O)c4cc5cccc(c5o4)OC C33522352
Cc1cc(no1)N2[C@@H](C(=C(C2=O)[O-])C(=O)c3ccc(cc3)F)c4cc(c(c(c4)Br)O)OC C09464802
Cc1cc(nc(n1)[N-]S(=O)(=O)c2ccc(cc2)N3CC4=C(C3=O)[C@H](NC(=O)N4C)c5ccccc5)C C35326615
Cc1cccn2c1nc(c2C)C(=O)C3=C(C(=O)N([C@H]3c4cccc(c4)O)c5nc(c(s5)C(=O)C)C)[O-] C35483788
c1cc(ccc1OCCN2CC[NH+](CC2)[C@@H](c3cn(c4c3ccc(c4)F)CC(=O)[O-])C(=O)[O-])Cl C36359599
CC[C@H](c1ccccc1)C(=O)N[C@H]2[C@@H]3N(C2=O)C(=C(CS3)CSc4nnc(s4)C)C(=O)[O-] C35678212
CC[C@H](c1ccccc1)C(=O)N[C@@H]2[C@@H]3N(C2=O)C(=C(CS3)CSc4nnc(s4)C)C(=O)[O-] C35678208
Cc1c(n2ccccc2n1)C(=O)C3=C(C(=O)N([C@H]3c4ccc(cc4)O)c5nc(c(s5)C(=O)C)C)[O-] C33813431
CCn1cc(c(=O)c2c1nc(cc2)C)C(=O)Nc3cc(nn3c4nc(c(c(n4)[O-])C)C)c5cccs5 C38740657
Cc1cnc2n(c1=O)[C@H](CS2)CC(=O)Nc3cc(nn3c4nc(c(c(n4)[O-])C)C)c5cccs5 C38740668
CO[C@@H]1CC(=O)c2c(c3c(cc(cn3)S(=O)(=O)Oc4ccccc4)c(=O)n2c5ccccc5[O-])N1 C39449585
COc1cc(c(cc1OC)NC(=O)CS[C@H]2N=CC(=N2)c3ccc(cc3)Br)C(=O)[O-] C39653767
CC[C@H]1CCc2c(cc(s2)c3nnc(n3C)SCc4[nH]c(=O)c5c(n4)O[C@H]([C@H]5C(=O)[O-])C)C1 C39690099
CCCN1C(=O)[C@@H]2[C@H](N=C1SCc3[nH]c(=O)c4c(c(sc4n3)C(=O)[O-])C)SC5=C2CCC5 C39691537
Cc1c(c2c(=O)[nH]c(nc2o1)CS[C@@H]3N=C4C(=C(CS4)c5ccc(cc5)F)C(=O)N3C)C(=O)[O-] C39691871
CCN1C(=O)[C@H]2[C@@H](N=C1SCc3[nH]c(=O)c4c(c(sc4n3)C(=O)[O-])C)SC5=C2CCCC5 C39691975
Cc1c(c2c(=O)[nH]c(nc2o1)CS[C@@H]3N=C4C(=C([C@H](S4)C)C)C(=O)N3C5CCCC5)C(=O)[O-] C39692485
CCC1=C[C@@H]2[C@@H](S1)N=C(N(C2=O)CCCOC)SCc3[nH]c(=O)c4ccc(cc4n3)C(=O)[O-] C39724289
CCOC(=O)[C@@H]1[C@@H](SC2=C1CCC2)NC(=O)[C@@H](C)Sc3nnc4n3c5c(c(n4)[O-])CCCC5 C39733510
Cc1c(c(n(c(=O)c1C#N)C)NCc2ccc(cc2)F)/C=C/3\C(=O)N(C(=S)S3)CCCC(=O)[O-] C39851588
CCOc1cc(ccc1O)[C@@H]2C(=C(C(=O)N2c3nnc(s3)SCC)[O-])C(=O)c4ccc(o4)C C39999602
CCOc1cc(ccc1O)[C@H]2C(=C(C(=O)N2c3nccs3)[O-])C(=O)c4c(nc5n4cccc5C)C C40003294
Cc1cccn2c1nc(c2C(=O)C3=C(C(=O)N([C@H]3c4ccc(cc4)O)c5nc(c(s5)C(=O)C)C)[O-])C C40003344
CCOc1cc(ccc1O)[C@@H]2C(=C(C(=O)N2Cc3ccco3)[O-])C(=O)c4c(nc5n4cccc5C)C C40003973
c1ccc(c(c1)[C@@H]2C(=C(C(=O)N2CCOCCO)[O-])C(=O)c3ccc4c(c3)OCCO4)Br C40096443
COc1ccc(cc1[C@@H]2C(=C(C(=O)N2CCO)[O-])C(=O)c3ccc4c(c3)OCCO4)Br C40096671
COc1ccc(cc1[C@H]2C(=C(C(=O)N2CCO)[O-])C(=O)c3ccc4c(c3)OCCO4)Br C40096673
COc1ccc(cc1OC)[C@@H]2c3c([nH]nc3C(=O)N2[C@H]4CCS(=O)(=O)C4)c5cc(ccc5[O-])Cl C40548185
CCOc1cccc(c1)[C@@H]2c3c([nH]nc3C(=O)N2[C@H]4CCS(=O)(=O)C4)c5cc(ccc5[O-])Cl C40548307
CC\1=C(C(=O)N(C(=O)/C1=C\Nc2ccc(cc2)S(=O)(=O)[N-]c3ccccc3Br)C)C#N C08763922
COc1ccc(cc1)CN2C(=O)/C(=C\c3cc(c(c(c3)I)O)OC)/C(=NC2=O)[O-] C33926124
Cc1c(c(ccc1N2C(=O)/C(=C/c3ccc(c(c3)OC)OCCO)/C(=NC2=O)[O-])Br)C C59861194
CCOc1cc(ccc1OS(=O)(=O)c2ccc(cc2)C)/C=N/N=C/3\NC(=O)[C@@H](S3)CC(=O)[O-] C16115062
CCOc1cc(ccc1OS(=O)(=O)c2ccc(cc2)C)/C=N/N=C/3\NC(=O)[C@H](S3)CC(=O)[O-] C16115060
c1ccc2c(c1)c(=O)c3ccccc3n2CC(=O)N/N=C/c4cc(cc(c4[O-])Br)[N+](=O)[O-] C15018634
CC(C)(CC(=O)N[C@H]1CO[C@H]2[C@@H]1OC[C@@H]2n3c(nnn3)Oc4ccc5c(c4)OCO5)CC(=O)[O-] C04259931
C[C@]12CCC(=O)C=C1CC[C@H]3[C@@H]2CC[C@@]4([C@@H]3CC[C@@]4(C(=O)COC(=O)CCC(=O)NCC(=O)[O-])O)C C08913890
C[C@H](C(=O)[O-])NC(=O)/C(=C\c1ccc(cc1)Br)/NC(=O)c2cc(c(c(c2)OC)OC)OC C12381003
c1cc(c(cc1C(=O)[O-])S(=O)(=O)NNC(=O)Cn2cc(cc(c2=O)Cl)C(F)(F)F)Cl C13033056
Cc1c(c2c(o1)ncn(c2=O)CC(=O)N3[C@H](CC(=N3)c4ccc(cc4)Cl)c5ccco5)C(=O)[O-] C13056296
Cc1c(c(n2c(n1)nc(n2)S[C@@H](C)C(=O)Nc3cc(ccc3OC)[N+](=O)[O-])C)CCC(=O)[O-] C13209881
Cc1c(c(n2c(n1)nc(n2)S[C@H](C)C(=O)Nc3ccc(cc3OC)[N+](=O)[O-])C)CCC(=O)[O-] C13210241
CC[C@H](C)N([C@H]1CCS(=O)(=O)C1)C(=O)CSc2nc3ccccc3c(=O)n2CCC(=O)[O-] C13221280
C[C@@H](C(=O)N(C)[C@@H]1CCS(=O)(=O)C1)Sc2nnc(n2CCC(=O)[O-])c3ccc(cc3)F C13233230
CCN([C@H]1CCS(=O)(=O)C1)C(=O)CSc2nc3ccccc3c(=O)n2[C@H](C(C)C)C(=O)[O-] C13234307
c1ccc2c(c1)c(=O)n(c(n2)SCC(=O)N(C[C@@H]3CCCO3)[C@H]4CCS(=O)(=O)C4)CC(=O)[O-] C13234489
c1ccc2c(c1)c(=O)n(c(n2)SCC(=O)N(C[C@H]3CCCO3)[C@H]4CCS(=O)(=O)C4)CC(=O)[O-] C13234491
C[C@@H](C(=O)[O-])n1c(=O)c2ccccc2nc1SCC(=O)N(CCC(=O)N)c3ccccc3Cl C13245253
Cn1c(nnc1SCC(=O)Nc2cc(c(cc2C(=O)[O-])OC)OC)C[C@@H]3CCS(=O)(=O)C3 C13273431
c1ccc(cc1)n2c(=O)n(nn2)c3ccc(cc3[N+](=O)[O-])S(=O)(=O)Nc4cccc(c4)C(=O)[O-] C13273519
C[C@H](C(=O)Nc1ccc(c(c1)S(=O)(=O)N(C)C)Cl)n2cc(cc(c2=O)C(=O)[O-])[N+](=O)[O-] C13316935
c1ccc2c(c1)c(=O)n(c(n2)SCC(=O)Nc3cc4c(cc3[N+](=O)[O-])OCCCO4)CC(=O)[O-] C13445088
Cc1c(c(=O)[nH]c(n1)SCC(=O)Nc2cc3c(cc2Br)OCCO3)CCC(=O)[O-] C13451400
c1cc(cc(c1)NS(=O)(=O)c2ccc(c(c2)[N+](=O)[O-])n3c(=O)n(nn3)c4cccs4)C(=O)[O-] C13462804
Cc1nnc(s1)SCC2=C(N3[C@@H]([C@H](C3=O)NC(=O)c4ccn(n4)C(F)F)SC2)C(=O)[O-] C02786837
Cc1nnc(s1)SCC2=C(N3[C@H]([C@H](C3=O)NC(=O)c4ccc(cc4)C#N)SC2)C(=O)[O-] C02805518
CC(=O)N(C)CCc1cc2c(c(c1/C=C\3/C(=NC(=O)N(C3=O)Cc4ccc(cc4)F)[O-])OC)OCO2 C17042539
c1cc2c(nc1)C(=O)N(C2=O)Cc3ccc(cc3S(=O)(=O)[N-]c4ccc(c(c4)[N+](=O)[O-])F)F C20762375
C[C@H](C(=O)N(C)[C@@H]1CCS(=O)(=O)C1)Sc2c3c(nc(n2)C4CC4)n(c(nc3=O)[O-])C5CC5 C25149917
c1ccc(cc1)OCC(=O)OCC2=C(N3[C@@H](/C(=C\c4ccccn4)/C3=O)S(=O)(=O)C2)C(=O)[O-] C27899401
COc1cc(c(cc1N\2[C@@H]3CS(=O)(=O)C[C@H]3S/C2=N\C(=O)COCC(=O)[O-])Cl)OC C32505827
Cn1c2ccccc2c(=O)c(c1[O-])C(=O)C[C@H](c3cc(c(c(c3)OC)O)OC)Nc4nccs4 C03846588
C[C@@H](C(=O)[O-])O[C@@H]1[C@@H]([C@@H](O[C@@H]2[C@@H]1O[C@@H](OC2)c3ccco3)Oc4ccccc4OC)NC(=O)C C35057215
CC(=O)c1ccccc1O[C@@H]2[C@@H]([C@@H]([C@@H]3[C@@H](O2)CO[C@@H](O3)c4ccco4)OCC(=O)[O-])NC(=O)C C35058017
CC(=O)c1ccc(cc1)O[C@H]2[C@@H]([C@@H]([C@@H]3[C@@H](O2)CO[C@@H](O3)c4ccco4)OCC(=O)[O-])NC(=O)C C35058028
CC(=O)c1ccc(cc1)O[C@H]2[C@H]([C@@H]([C@@H]3[C@@H](O2)CO[C@@H](O3)c4ccco4)OCC(=O)[O-])NC(=O)C C35058035
CCOc1ccc(cc1)[C@H]2C(=C(C(=O)N2c3nc(c(s3)C(=O)OC)C)[O-])C(=O)c4ccncc4 C35530173
Cn1c(nnn1)SCC2=C(N3[C@@H]([C@@H](C3=O)NC(=O)[C@@H]4C[C@@H]4c5ccccc5)SC2)C(=O)[O-] C09355868
Cn1c(nnn1)SCC2=C(N3[C@H]([C@@H](C3=O)NC(=O)[C@@H]4C[C@@H]4c5ccccc5)SC2)C(=O)[O-] C09355869
C[C@@H](C(=O)N[C@@H](C(C)C)C(=O)[O-])NC(=O)[C@H](C)Oc1ccc2c(cc(=O)oc2c1)c3ccccc3 C38773799
CCN(CC)S(=O)(=O)c1ccc(c(c1)[N+](=O)[O-])OCC2=NC(=O)C3=C([C@@H](SC3=N2)C(=O)[O-])C C39646782
CCOCCCn1c(=O)c2ccccc2nc1SCC3=NC(=O)C4=C([C@@H](SC4=N3)C(=O)[O-])C C39691479
C[C@H]1[C@@H](c2c(=O)[nH]c(nc2O1)CSc3nnc(n3CC=C)c4cccc(c4)[N+](=O)[O-])C(=O)[O-] C39693217
Cc1ccc2nc(c(c(=O)n2c1)/C=C/3\C(=O)N(C(=S)S3)CCC(=O)[O-])N4C[C@@H](O[C@H](C4)C)C C39716356
Cc1cc(no1)[N-]S(=O)(=O)c2ccc(cc2)NC(=S)Nc3c(nn(c3C)Cc4cccc(c4)F)C C39970551
c1cc(cc(c1)[N+](=O)[O-])[C@@H]2C(=C(C(=O)N2CCOCCO)[O-])C(=O)c3ccc4c(c3)OCCO4 C40096282
CN(C)S(=O)(=O)c1ccc(cc1)C(=O)C2=C(C(=O)N([C@@H]2c3ccc(cc3)[N+](=O)[O-])CCO)[O-] C40110547
CC(=O)OCC1=C(N2[C@H]([C@H](C2=O)NC(=O)Cn3cc(c(=O)c(c3)Cl)Cl)SC1)C(=O)[O-] C44709914
c1cc2c(cc1c3nnnn3[C@H]4CO[C@H]5[C@@H]4OC[C@@H]5NC(=O)CC6(CCCC6)CC(=O)[O-])OCO2 C05397401
c1cc(sc1)c2ccnc(n2)N[C@H]3CO[C@H]4[C@@H]3OC[C@@H]4NC(=O)CC5(CCCC5)CC(=O)[O-] C05433874
CC\1=NN(C(=O)/C1=C\c2cc(c(c(c2)Br)OCC(=O)N)OC)c3ccc(cc3)C(=O)[O-] C13914270
CC(C)(C)c1nnc(c(=O)n1N/C(=N/S(=O)(=O)c2cc(ccc2Cl)[N+](=O)[O-])/[O-])SC C59366596
Cc1cccc2c1NC(=O)[C@]23[C@H]4[C@@H]([C@H](N3)CCC(=O)[O-])C(=O)N(C4=O)Cc5ccc6c(c5)OCO6 C15958853
Cn1c(c(c(=O)[nH]c1=O)C2=C(N=C3[C@@H]2C(=NC(=O)N3C)[O-])c4ccc(c(c4)OC)OC)n5cccc5 C20896826
CC1=C([C@@H](/C(=C(\[O-])/OC)/C(=N1)C)C(=O)OCc2[nH]c(=O)c3ccc(cc3n2)C(=O)OC)C(=O)OC C25665892
Cc1cc(n2c(n1)nc(n2)SCC(=O)NCCNC(=O)CSc3nc4nc(cc(n4n3)C)C)C C03439551
COC(=O)c1cccc(c1)S(=O)(=O)N(CCCO)Cc2cc3cc4c(cc3[nH]c2=O)OCCO4 C06198746
COc1ccccc1N2C[C@H](CC2=O)C(=O)Nc3nnc(s3)SCC(=O)NCc4ccco4 C08906966
COc1cc(ccc1OCC(=O)N2CCOCC2)/C=N/NC(=O)C(=O)NCc3ccc4c(c3)OCO4 C09232849
CCN(CC)S(=O)(=O)c1ccc2c(c1)c(cc(=O)[nH]2)C(=O)N(C)Cc3[nH]c(=O)c4ccccc4n3 C09245477
COc1cc(cc(c1OC)OC)C(=O)Nc2c(c3c(s2)CN(CC3)C(=O)OC)C(=O)NC(=O)OC C09325460
COC(=O)NC(=O)c1c2c(sc1NC(=O)c3cc(ccc3Cl)[N+](=O)[O-])CN(CC2)C(=O)OC C09325515
CCCN(Cc1nnc(o1)c2cccs2)C(=O)CN3C(=O)[C@@H](NC3=O)Cc4c[nH]c5c4cccc5 C09448516
C[C@@H](C(=O)Nc1cccc(c1)S(=O)(=O)NCc2ccco2)N3C(=O)c4cccc(c4C3=O)[N+](=O)[O-] C09491010
CCCn1c(c(c(=O)n(c1=O)C)C(=O)CSc2nnc(n2C[C@H]3CCCO3)c4cccs4)N C09491481
c1cc2c(cc1C(=O)COC(=O)CCNS(=O)(=O)c3ccc4c(c3)OCCCO4)NC(=O)CO2 C09586374
CCCn1c(nnc1SCC(=O)c2c(n(c(=O)n(c2=O)C)Cc3ccccc3)N)c4ccncc4 C09667154
C[C@@]1(C(=O)N(C(=O)N1)CC(=O)Nc2cc(c(c(c2)OC)OC)OC)c3ccc4c(c3)OCCCO4 C12808383
CC[C@@]1(C(=O)N(C(=O)N1)NC(=O)CSc2nnc(o2)C[C@@H]3CCS(=O)(=O)C3)c4ccccc4 C12819722
CC[C@]1(C(=O)N(C(=O)N1)NC(=O)CSc2nnc(o2)C[C@@H]3CCS(=O)(=O)C3)c4ccccc4 C12819730
CC[C@]1(C(=O)N(C(=O)N1)NC(=O)CSc2nnc(o2)C[C@H]3CCS(=O)(=O)C3)c4ccccc4 C12819745
CN(C)S(=O)(=O)c1ccc(cc1)C(=O)NC(=O)CSc2nnc(s2)NC[C@@H]3CCCO3 C12876582
CCc1nnc(s1)NS(=O)(=O)c2ccc(cc2)N3CCCn4c3nc5c4c(=O)[nH]c(=O)n5C C09713464
CCn1cc(c(n1)C)S(=O)(=O)N2CCC[C@@H](C2)C(=O)Nc3cn(nc3C(=O)NCC(C)C)CC C13960160
C[C@]1(C(=O)N(C(=O)N1)CC(=O)NCCN2C(=O)/C(=C/c3ccccc3F)/SC2=O)c4ccco4 C14145085
Cc1c(c(n2c(n1)nc(n2)SC)C)CC(=O)NCCNc3ccc(cc3[N+](=O)[O-])S(=O)(=O)C C16144341
CC[C@@]1(C(=O)N(C(=O)N1)NC(=O)COC(=O)c2ccc3c(c2)S(=O)(=O)c4ccccc4C3=O)C C19124677
Cc1cc(n2c(n1)nnc2SCC(=O)N3CCNC(=O)[C@@H]3CC(=O)Nc4ccc5c(c4)OCO5)C C19819761
Cc1c(n(c(c1C#N)NC(=O)COC(=O)c2ccc(cc2)CN3C(=O)CNC3=O)c4ccccc4)C C21489741
Cn1c(=O)c(c(n(c1=O)Cc2ccccc2)N)C(=O)COC(=O)c3cc4c(c(c3)Cl)OCCO4 C21498818
Cc1c(c(nc(n1)c2ccco2)SC)C(=O)OCC(=O)c3c(n(c(=O)n(c3=O)C)CC(C)C)N C22829845
CN(C)S(=O)(=O)c1ccc(cc1)C(=O)Nc2c3c(nn2CC(=O)NC[C@@H]4CCCO4)CSC3 C23139136
Cc1c(c(=O)n(n1C)c2ccccc2)NC(=O)CCN3C(=O)[C@](NC3=O)(C)c4ccc(cc4)[N+](=O)[O-] C24896916
CCOC(=O)C1=C(NC(=O)N[C@@H]1c2ccc(o2)C)CSc3nnc(n3C4CC4)N5CCOCC5 C25671639
CCc1nnc(s1)NC(=O)[C@@H](C)Sc2nnc(n2CC)CNC(=O)c3ccc4c(c3)OCO4 C28211998
CC(C)CN1CCO[C@H](C1)CNC(=O)CSc2c3c(=O)[nH]c(=O)n(c3nc(n2)C4CC4)C5CC5 C32899338
CC[C@@H](C)[C@@]1([C@@H]2[C@@H]([C@@H]([NH2+]1)c3cc(cc(c3C(=O)OC)OC)OC)C(=O)N(C2=O)C(C)(C)C)C(=O)[O-] C33497942
CC[C@H](C)[C@]1([C@@H]2[C@@H]([C@@H]([NH2+]1)c3cc(cc(c3C(=O)OC)OC)OC)C(=O)N(C2=O)C(C)(C)C)C(=O)[O-] C33497945
Cc1ccc(cc1)S(=O)(=O)CNC(=O)[C@H](c2ccco2)N(Cc3ccco3)C(=O)[C@@H]4CCC(=O)N4 C36504628
Cc1ccc(cc1)S(=O)(=O)CNC(=O)[C@@H](c2ccc(cc2)[N+](=O)[O-])N(C)C(=O)[C@@H]3CCC(=O)N3 C36537374
Cc1ccc(cc1)S(=O)(=O)CNC(=O)[C@H](c2ccc(cc2)[N+](=O)[O-])N(C)C(=O)[C@@H]3CCC(=O)N3 C36537375
CS(=O)(=O)N(CC(=O)Nc1ccccc1C(=O)NCc2ccco2)c3ccc4c(c3)OCCO4 C01141023
CN(C)S(=O)(=O)c1ccc(cc1)C(=O)Nc2nnc(s2)SCC(=O)NC[C@@H]3CCCO3 C09600152
COc1cn(nc1C(=O)Nc2nnc(s2)SCC(=O)NCc3ccco3)c4ccc(cc4)F C38509180
Cc1cc2c(c(=O)n1CCOC)[C@]3(c4ccccc4N(C3=O)C[C@H]5CCCO5)C(=C(O2)N)C(=O)OC C39918633
C[C@H](c1ccc(cc1)n2cncn2)NC(=O)[C@H](C(C)C)NS(=O)(=O)c3ccc4c(c3)OCCO4 C23950431
CN1CCN(CC1)S(=O)(=O)c2ccc(c(c2)[N+](=O)[O-])NCCCN3C(=O)C4(CCCC4)NC3=O C15130621
C[C@H]1C[C@]2(CC(C1)(C)C)C(=O)N(C(=O)N2)CC(=O)N[C@@H](CC(=O)OC)c3ccc(c(c3)OC)OC C45592420
COc1ccc(cc1)Cn2c(nnn2)[C@H](c3cc4cc5c(cc4[nH]c3=O)OCO5)N6CCC(CC6)O C57595113
COc1cc2c(cc1OC)CN(CC2)C(=O)CSc3nc([nH]n3)N/N=C/c4cccc(c4)[N+](=O)[O-] C58993118
c1cc(ccc1CCC(=O)N/N=C\2/c3cc(ccc3NC2=O)[N+](=O)[O-])S(=O)(=O)N4CCOCC4 C12586319
c1ccc(c(c1)[C@H]2[C@@H]3C(=NN=C3OC(=C2C#N)N)c4cccc(c4)[N+](=O)[O-])OC(=O)N5CCOCC5 C13403905
CCOc1ccccc1NC(=O)CS[C@@H]2N=NC(=O)[C@H]3N2N[C@@H](C3)c4ccc(c(c4)OC)OC C64701446
C[C@@H](c1ccc2c(c1)NC(=O)CO2)NC(=O)[C@H](CCS(=O)(=O)C)N3C(=O)c4ccccc4C3=O C33119122
CCOC(=O)C1=C(NC(=O)N[C@@H]1c2cc(c(cc2OC)OC)OC)CN3CCC4(CC3)OCCO4 C67287384
c1ccc(cc1)n2c(nnn2)S[C@H]3c4cccc5c4c(ccc5)[C@@H]3NS(=O)(=O)c6ccccc6 C01167591
Cc1c(c(=O)n(n1C)c2ccccc2)Nc3nc(c(s3)Cl)S(=O)(=O)c4ccc(cc4)Cl C03192232
C[C@H]1CCc2c(sc3c2c(=O)n(c(n3)SCC(=O)N[C@@](C)(C#N)C(C)C)Cc4ccco4)C1 C09533206
C[C@@H]1CCc2c(sc3c2c(=O)n(c(n3)S[C@@H](C)C(=O)NCc4ccco4)Cc5ccco5)C1 C09533302
CCOc1ccccc1CNC(=O)c2c(c3cc(ccc3o2)S(=O)(=O)N4C[C@@H](C[C@H](C4)C)C)C C09673206
CCCSc1nc2c(nn1)-c3ccccc3N[C@H](O2)c4cc(c(cc4Br)OC)OC C02084030
Cc1cccc2c1nc(s2)NC(=O)c3cn(cc-4c(=O)n(nc34)c5ccccc5)Cc6ccccc6 C10062828
Cc1cc(cc(c1)n2c(=O)c3c(nc2SCC(=O)NCc4ccc5c(c4)OCO5)C[C@@H](S3)C)C C10618193
Cc1cc(c(c(c1Cl)S(=O)(=O)N[C@@H](c2cc(cc(c2)OC)OC)c3nccn3C)C)Cl C10748612
CC[C@H]1CCc2c(cc(s2)c3nnc(n3C)SCC(=O)Nc4ccc5c(c4)OCCCO5)C1 C12214201
CN(C)c1ccc(cc1)[C@@H]2c3cc4c(cc3NC5=C2C(=O)C[C@H](C5)c6ccc(c(c6)OC)OC)OCO4 C12349926
Cc1cccc(c1)N(c2nc(cs2)CN3C(=O)C(NC3=O)(c4ccccc4)c5ccccc5)C(=O)C C13117761
Cc1ccc(c(c1)n2c(nnc2SCC(=O)N[C@@H]3CCS(=O)(=O)C3)c4ccccc4Cl)C C03341226
COc1cc(c(cc1OC)Br)[C@@H]2Nc3ccccc3-c4c(nc(nn4)SCC=C)O2 C03640824
c1ccc(cc1)Cc2nnc(n2c3ccc(cc3)Cl)SCC(=O)N4CC(=O)Nc5c4cccc5 C09469433
COc1ccccc1n2c(nnc2SCc3[nH]c(=O)c4c5c(sc4n3)CCC5)c6cccs6 C09469880
Cc1ccc(cc1C)n2c(nnc2S[C@@H](C)c3[nH]c(=O)c4c(c(sc4n3)C)C)c5ccncc5 C09727990
CC[C@@H](c1ccc(cc1)C)NC(=O)c2cc(nc3n2nc(c3)c4ccc(cc4)F)c5c(nn(c5C)C)C C13961206
Cc1c(c(n(n1)C)C)NC(=O)[C@@H](C)Sc2nnc(n2c3ccccc3F)c4ccccc4Cl C14762095
CCOc1ccccc1[C@H]2c3c(c4ccccc4[nH]3)C[C@H]5N2C(=O)CN(C5=O)Cc6ccccc6OC C15954792
C[C@@H](C(=O)Nc1ccccc1Sc2ccccc2)Sc3nnc4n3c5ccccc5c(=O)n4C C16323537
Cc1cc(ccc1S(=O)(=O)Nc2c(cccc2C(C)C)C(C)C)N3C(=O)C(CS3(=O)=O)(C)C C16701382
c1cc(ccc1/C=N/NC(=O)CSc2nnc(n2c3ccc(cc3)Cl)c4ccncc4)Cl C16712489
Cc1ccc(cc1)n2c3c(c(n2)C)[C@@H](C4=C(N3)CC(CC4=O)(C)C)c5ccc(c(c5OC)OC)OC C18196212
COc1cc(cc(c1OC)OC)[C@@H]2CC3=C([C@@H](c4cc5c(cc4N3)OCO5)c6ccccc6)C(=O)C2 C18200011
Cc1ccc2c(c1)c(=O)c(co2)[C@@H]3C4=C(C[C@H](CC4=O)c5ccco5)NC(=C3C(=O)OC6CCCC6)C C16294157
COc1ccc(cc1)N2CCN(CC2)C(=O)c3c(c4ccccc4o3)NC(=O)/C=C/c5cccs5 C20576247
Cc1c(cco1)c2nnc(n2c3ccccc3)SCC(=O)Nc4c(c5c(s4)CCCCC5)C#N C21137653
C[C@@H](C(=O)N1CCNC1=O)Sc2nnc(n2c3cccc(c3)C(F)(F)F)c4ccccc4Cl C21603477
c1cc(cc(c1)F)N(CC(=O)Nc2ccc(c(c2)Cl)F)S(=O)(=O)c3ccc4c(c3)OCCO4 C22389642
C[C@@]1(C(=O)N(C(=O)N1)CN2CCN(CC2)C(c3ccccc3)c4ccccc4)c5cccc(c5)OC C22803288
Cc1ccccc1n2c(nnc2S[C@@H](C)C(=O)/C(=C/3\Nc4ccccc4S3)/C#N)c5cccnc5 C23543349
Cc1ccc(cc1Cl)n2c(=O)n(c(=O)c(n2)C(=O)N[C@H](C)c3ccccc3)Cc4ccccc4F C35716168
C[C@@H](c1ccccc1)Nc2c(nc(o2)c3ccc(cc3)S(=O)(=O)N4CCc5ccccc5C4)C#N C36628041
C[C@H](C(=O)Nc1cc(ccc1Cl)[N+](=O)[O-])Sc2nn(c(=S)s2)c3ccc(cc3)Cl C36796607
COc1cc2c(cc1OC)[C@@H](N(CC2)CC(=O)Nc3ccc4c(c3)OC(O4)(F)F)c5cccs5 C12883402
C[C@H](C(=O)N[C@](C)(C#N)C(C)C)Sc1nc2c(c3c(s2)CCCC3)c(=O)n1Cc4ccco4 C10682697
CC1=C([C@H](n2c(ncn2)N1)c3cc(ccc3OCc4ccccc4Cl)Br)C(=O)OC C40916861
C[C@@H](c1[nH]c(=O)c2c(csc2n1)c3ccco3)Sc4nc5ccccc5c(=O)n4c6ccccc6 C45561851
c1cc(ccc1/C=C/2\CCCC3=C2NN([C@H]3c4ccc(cc4)F)C(=O)COC(=O)c5cnccn5)F C03253941
CN(C)c1ccc(cc1)[C@@H]2CC(=NN2C\3=NC(=O)S/C3=C\c4ccc(c(c4)OC)O)c5ccccc5 C54201236
Cc1ccc(c(c1)Cl)C(=O)NC(=S)N2CCN(CC2)c3ccc(cc3[N+](=O)[O-])C(F)(F)F C22744779
COc1ccc(cc1OC)[C@H]2C3=C(c4ccccc4O2)Nc5nc(nn5[C@@H]3c6cccs6)SC C09451064
CCOc1ccccc1NC(=O)C2CCN(CC2)S(=O)(=O)C3=CC4=C5CCCCCC5=N[C@@H]4C=C3 C63634495
C[C@@H]1CCCC[C@H]1NC(=O)[C@@]2(Cn3c4ccsc4cc3C(=O)N2Cc5cccc(c5OC)OC)C C37443165
Cc1cccc(c1C)N2C(=O)c3cc(nn3C[C@@]2(C)C(=O)NCc4ccc(cc4)Cl)c5ccco5 C64816034
CCc1ccccc1N2C(=O)c3cc(nn3C[C@]2(C)C(=O)NCc4ccc(cc4)Cl)c5ccco5 C64816037
Cc1ccc(c(c1)N2C(=O)c3cc(nn3C[C@]2(C)C(=O)NCc4ccc(cc4)Cl)c5ccco5)C C64816045
Cc1ccc(c(c1)C)N2C(=O)c3cc(nn3C[C@@]2(C)C(=O)NCc4ccc(cc4)Cl)c5ccco5 C64816046
Cc1ccc(cc1C)N2C(=O)c3cc(nn3C[C@@]2(C)C(=O)NCc4ccc(cc4)Cl)c5ccco5 C64816048
C[C@H]([C@@H](c1cccs1)[NH+]2CCN(CC2)c3ccc(cc3)OC)NS(=O)(=O)c4ccccc4 C04035466
C[C@@H]([C@H](c1cccs1)[NH+]2CCN(CC2)c3ccc(cc3)OC)NS(=O)(=O)c4ccccc4 C04035467
C[C@H]([C@@H](c1cccs1)[NH+]2CCN(CC2)c3ccccc3OC)NS(=O)(=O)c4ccccc4 C06549802
C[C@H]([C@H](c1cccs1)[NH+]2CCN(CC2)c3ccccc3OC)NS(=O)(=O)c4ccccc4 C06549809
CCn1c2ccc(cc2nc1C[NH2+][C@H](c3ccc(cc3)C)c4cccs4)S(=O)(=O)N(C)C C09198537
C[C@@H](c1cccs1)NC(=O)CSc2nnc(n2c3ccc(cc3)F)[C@@H](C)[NH+]4CCCCC4 C09349396
C[C@H](c1cccs1)NC(=O)CSc2nnc(n2c3ccc(cc3)F)[C@@H](C)[NH+]4CCCCC4 C09349397
c1ccc2c(c1)CCN2S(=O)(=O)c3cccc(c3)C(=O)NC[C@H](c4cccs4)[NH+]5CCCC5 C09666364
CCn1c2ccc(cc2nc1C[NH2+][C@H](c3ccc(cc3)F)c4cccs4)S(=O)(=O)N(C)C C09201132
CCOc1cc(cc(c1O)Br)/C=C/C(=O)c2ccc(c(c2)C[NH+]3CCOCC3)OC C09703194
C[NH+](C)CCCn1c2c(c(nc1=O)SCC(=O)Nc3ccc(c(c3)Cl)Cl)CCCC2 C09747963
Cc1ccc(cc1C)N2C[C@H](CC2=O)NC(=O)N3CC[NH+](CC3)C(c4ccccc4)c5ccccc5 C10584052
c1ccc(cc1)c2cnc(nc2[C@H]3CCC[NH+](C3)Cc4cc5ccccc5[nH]c4=O)c6ccncc6 C11973295
Cc1ccc(o1)C[NH+]2CCC(CC2)(c3ccc4c(c3)cc(o4)C(=O)N5CCc6ccccc6C5)O C12040481
c1ccc(cc1)NC(=O)[C@@H]2CCC[NH+](C2)CC(=O)N3[C@@H](CC(=N3)c4cccs4)c5cccs5 C12327184
C[C@H](c1cccs1)NC(=O)CSc2nnc(n2c3ccc(cc3)F)[C@H](C)[NH+]4CCCCC4 C09353507
CC[NH+](CC)CCN1[C@H](/C(=C(/c2c(nc(s2)C)C)\O)/C(=O)C1=O)c3ccc(cc3)C(C)(C)C C09302134
c1ccc(c(c1)CCn2cnc3c(c2=O)c4c(s3)C[C@@H](CC4)[NH2+]CCCn5ccnc5)Cl C12150948
c1ccc(cc1)C[C@]2(C(=O)N(C(=O)N2)CCc3ccccn3)C4CC[NH+](CC4)C[C@H]5CCC=CC5 C14881859
c1ccc(cc1)C2(CCOCC2)CN3[C@@H](CCC3=O)CC[NH2+]Cc4cc5c(cc4Cl)OCO5 C15067578
CC1CCC(CC1)NC(=O)[C@@]2(Cn3c4ccsc4cc3C(=O)N2CC[NH+]5CCCCCC5)C C15672466
C[C@@]1(Cn2c3ccsc3cc2C(=O)N1CCC[NH+]4CCCCC4)C(=O)NC5CCCCCCC5 C15672915
C[C@]1(Cn2c3ccsc3cc2C(=O)N1CCC[NH+]4CCCCC4)C(=O)NC5CCCCCC5 C21809861
C[C@@]1(Cn2c3ccsc3cc2C(=O)N1CCC[NH+]4CCCCC4)C(=O)NC5CCCCCC5 C21809864
C[C@@H](c1nnc(n1c2ccc(cc2)Cl)S[C@H](C)C(=O)Nc3ccccc3SC)[NH+](C)C C22718736
CC(C)(C)NC(=O)CN(C)C(=O)C[NH+]1CCN(CC1)C(c2ccc(cc2)F)c3ccc(cc3)F C24789199
Cc1ccc(cc1C)N(CCC#N)C(=O)C[NH+](C)CC(=O)Nc2ccc(cc2C)Br C28963361
Cc1c(sc2c1c(nc(n2)Cc3ccccc3)N4CC[NH+](CC4)CC(=O)Nc5ccccc5)C C34758279
c1ccc(cc1)Cc2nc(sn2)N3CC[NH+](CC3)CCNC(=O)c4ccc(cc4)C(F)(F)F C35373247
CC(C)C[C@@H](C(=O)NC[C@@H](c1ccccc1Cl)[NH+]2CCCC2)N3C(=O)[C@@H]4CC=CC[C@@H]4C3=O C36075018
CC1CCC(CC1)NC(=O)CSc2nc3c(c4c(s3)CCCC4)c(=O)n2CCC[NH+](C)C C22300106
Cc1cccc(c1C)NC(=O)C[NH+]2CCN(CC2)C(=O)c3ccccc3SCc4cscn4 C36714481
c1ccc(c(c1)[C@@H]2C[C@@H]([NH+]=C3N2NN=N3)c4ccc(cc4)I)OC(F)F C02918615
C[C@@H](c1ccc(cc1)F)NC(=O)[C@@H]2CCC[NH+](C2)Cc3nc(no3)c4ccc(cc4)Br C38905651
CC(C)[NH+]1CCC2(CC1)CC(=O)c3cc(ccc3O2)c4ccc(cc4)C(=O)NN5C[C@H]6CCC[C@@H]6C5 C39226193
CC(C)[NH+]1CCC2(CC1)CC(=O)c3cc(ccc3O2)c4ccc(cc4)C(=O)NN5C[C@@H]6CCC[C@H]6C5 C39226194
C[NH+](C)CCCNc1c(nc(o1)c2cccs2)S(=O)(=O)c3ccc(cc3)Br C39770949
C[C@@H](CCc1ccccc1)N2C(=O)[C@@H]([NH2+]C23CCN(CC3)C(=O)c4ccco4)Cc5ccccc5 C37461011
C[NH+](Cc1ccccc1NCC(=O)N([C@H]2CCS(=O)(=O)C2)C3CCCCC3)C4CCCCC4 C57585543
C[NH+](C)Cc1cccc(c1)CNc2c3c(csc3nc(n2)CN4CCOCC4)c5ccccc5 C58745440
CCc1ccc(cc1)NC(=O)c2nnc(s2)CN3CCC[C@@H]3[C@@H]4CCC[NH+]4Cc5ccccc5 C60356656
CCc1ccc(cc1)NC(=O)c2nnc(s2)CN3CCC[C@H]3[C@@H]4CCC[NH+]4Cc5ccccc5 C60356657
Cc1ccn2c(c1)nc(c2CC(=O)NC[C@@H](c3ccc(cc3)OC)[NH+](C)C)c4ccc(c(c4)C)C C62049350
CC[NH+]1CCN(CC1)Cc2c(ccc3c2oc(c(c3=O)Oc4ccccc4Br)C)O C38261787
C[C@H]1C(=c2ccccc2=[NH+]1)C(=O)[C@@H](C)S[C@@H]3NN=C(N3C4CC4)COc5ccccc5Cl C39944138
c1ccc2=[NH+]CC(=c2c1)CCC(=O)OCC(=O)Nc3nc(cs3)c4cccc(c4)Br C63237175
COc1cccc(c1OC)[C@H](CNS(=O)(=O)c2ccc(cc2F)F)C3=c4ccccc4=[NH+]C3 C63908540
Cc1cccc(c1)CN2C[C@@H](C[C@H]2C(=O)OC)NC(=O)[C@H]3C(=c4cc(ccc4=[NH+]3)Cl)c5ccccc5 C64158238
COc1ccc(cc1)[C@H](CNC(=O)Cn2cc(ccc2=O)C(F)(F)F)C3=c4ccccc4=[NH+]C3 C64720942
CCOc1ccccc1CNC(=O)[C@@H](C)C2CCN(CC2)C(=O)[C@H]3C=c4cc(ccc4=[NH+]3)Cl C64744001
Cc1cc(c(n1c2ccc(cc2)C(=O)OC)C)C(=O)CSc3nc(cc(n3)N)N C03605699
Cc1cc(c(n1Cc2ccc3c(c2)OCO3)C)C(=O)CSc4nc(cc(n4)N)N C03408980
CCCNC(=O)NC(=O)CSc1nnc(n1N)c2ccccc2Br C04786946
Cc1cc(nc(c1)NC(=O)NCCCCCCNC(=O)Nc2cc(cc(n2)C)C)C C05002497
COC(=O)C1=C(NC(=O)N[C@@H]1c2ccccc2Cl)CSc3nnc(s3)N C05018328
COc1ccc(cc1)c2c(=O)n(c(nn2)NCCc3c[nH]c4c3cc(cc4)Cl)N C05274823
C[C@H]1CCc2c(sc(c2C(=O)OC(C)C)NC(=O)CSc3nc([nH]n3)N)C1 C06199890
CCNC(=S)NNC(=O)c1ccc(c(c1)S(=O)(=O)NCc2ccco2)Cl C03305157
CCN(c1c(n(c(=O)[nH]c1=O)Cc2ccccc2)N)C(=O)CNc3cccc(c3)F C06589368
Cc1c(c([nH]c1C(=O)OCC(=O)Nc2c(c3c(s2)CCCC3)C(=O)N)C)C(=O)C C06998524
CCc1c(sc(c1C(=O)N)NC(=S)NC(=O)/C=C/c2ccc(cc2)[N+](=O)[O-])C C09229791
Cc1ccnc(c1)Nc2ccc(nn2)NCCNC(=O)Nc3ccc(c(c3)Cl)F C11696797
CC1=C([C@H](C(=C(N1)SCC(=O)N)C#N)c2ccc(c(c2)OC)O)C(=O)OCC=C C20130079
COc1ccc(cc1)CSc2nnc(n2N)N/N=C/c3cccc(c3O)CC=C C20527537
COc1ccc(cc1)CSc2nnc(n2N)N/N=C/c3c4ccccc4ccc3O C20806721
c1ccc(c(c1)CNC(=O)CSc2nc([nH]n2)N/N=C/c3cccc(c3)O)Cl C20906296
CSc1ccccc1NC(=O)CSc2nc([nH]n2)N/N=C/c3cccc(c3)O C20906529
Cc1ccc(cc1)/C=N/Nc2nnc(n2N)SCC(=O)Nc3cccc(c3C)F C20917231
CO/N=C(/c1ccc(cc1)c2ccc3nc(cn3c2)c4ccc(cc4)/C(=N\OC)/N)\N C29124326
CC(C)C[C@@H](C(=O)N)NC(=O)[C@H](CC(C)C)NC(=O)c1cc2ccccc2oc1=O C32603043
CCCN1CC=C2[C@H](C1)[C@@H](C(C(=C2C#N)N)(C#N)C#N)c3ccc(cc3)OCC(=O)N C33348724
CC(C)N1CC=C2[C@@H](C1)[C@H](C(=C(C2(C#N)C#N)N)C#N)c3ccc(cc3)OCC(=O)N C33390123
C1CCC(CC1)N2CCc3c(c(nc4c3c([nH]n4)N)NCCCN5CCOCC5)C2 C20547276
CC(C)CC(=O)N(Cc1ccco1)[C@H](c2c(cc(cc2O)O)O)C(=O)NC(C)(C)C C36494680
CCCCC(=O)N(Cc1ccco1)[C@H](c2c(cc(cc2O)O)O)C(=O)NC(C)(C)C C36507254
CCCC(=O)N(Cc1ccc(o1)C)[C@@H](c2c(cc(cc2O)O)O)C(=O)NC(C)(C)C C36599668
CC(C)c1nnc(n1N)SCc2ccc(cc2)CSc3nnc(n3N)C(C)C C01807362
Cc1cccc(c1NC(=O)CSC2=NN[C@@H](N2N)[C@@H]3C4=C(CCC4)N=N3)C(C)C C39016680
Cc1cccc(c1NC(=O)CSC2=NN[C@@H](N2N)[C@H]3C4=C(CCC4)N=N3)C(C)C C39016683
Cc1cccc(c1NC(=O)CSC2=NN[C@H](N2N)[C@H]3C4=C(CCC4)N=N3)C(C)C C39016685
CCOC(=O)[C@@H]1[C@@H](SC2=C1CCCC2)NC(=O)CSc3[nH]c(=O)cc(n3)N C39960458
CCOC(=O)[C@H]1[C@@H](SC2=C1CCCC2)NC(=O)CSc3[nH]c(=O)cc(n3)N C39960459
c1cc(ccc1Nc2c(c(ncn2)NCc3ccc4c(c3)OCO4)N)OC(F)(F)F C40686294
C[C@@]12C[C@@H](CC(C1)(C)C)N(C2)c3c(c(ncn3)NNC(=O)c4ccccc4OC)N C40735123
CCNc1nc(c2cnn(c2n1)c3ccccc3)Nc4c(c5c(s4)CCCC5)C(=O)N C41025988
Cc1ccc(cc1)Nc2nc(cc(n2)Nc3ccc(cc3)NC(=O)[C@H]4CCC(=O)N4)C C49028149
c1ccc(cc1)CCN2C(=O)[C@@H]3[C@H](N[C@@]4([C@@H]3C2=O)c5ccccc5NC4=O)CC(=O)N C15967728
Cc1ccc2c(c1)[nH]c(n2)CSc3nc([nH]n3)N/N=C/c4cccc(c4O)CC=C C21075885
CCOC(=O)C1=C(NC(=O)N[C@@H]1c2ccccc2Cl)CN3CCC(CC3)C(=O)N C57478352
c1ccc(c(c1)C(=O)NCC(F)(F)F)NS(=O)(=O)c2ccc3c(c2)[nH]c(=O)[nH]3 C58017491
c1ccc(c(c1)CNC(=O)CSc2nc([nH]n2)N/N=C/c3ccc(cc3)O)Cl C59015380
CSc1ccccc1NC(=O)CSc2nc([nH]n2)N/N=C/c3ccc(cc3)O C59015495
c1cc(c(cc1Br)/C=N/Nc2[nH]nc(n2)SCC(=O)NC3CC3)O C59016994
c1ccc(c(c1)COc2ccccc2/C=N/Nc3[nH]nc(n3)SCC(=O)N)Cl C59038933
c1ccc(c(c1)c2nnc(n2N)SCC(=O)Nc3c(c4c(s3)CCC4)C#N)O C59045708
CC(C)CNC(=O)CSc1nc([nH]n1)N/N=C/c2cc(cc(c2O)Cl)Cl C59815673
C=CCNC(=O)CCSc1nc([nH]n1)N/N=C/c2cc(cc(c2O)Cl)Cl C59815749
C/C(=N\Nc1[nH]nc(n1)SCC(=O)Nc2ccccc2Cl)/c3ccccc3O C59830215
CCOC(=O)[C@H]1[C@@H](SC2=C1CC[C@@H](C2)C)NC(=O)[C@@H](C)Sc3nc([nH]n3)N C39934509
CCCC(=O)Nc1ccc(cc1C(=O)[O-])N2CCC(CC2)(C(=O)N)[NH+]3CCCCC3 C35422610
c1ccc(cc1)[C@@](C#N)(c2cccc(c2C#N)[C@@](C#N)(c3ccccc3)[NH+]4CCOCC4)[NH+]5CCOCC5 C04408946
Cc1nc(cs1)C[NH+]2CCN(CC2)c3c4c5c(sc4nc(n3)C[NH+]6CCOCC6)C[C@H](CC5)C C09478925
Cc1cc(on1)C[NH+]2CCN(CC2)c3c4c(csc4nc(n3)C[NH+]5CCOCC5)c6cccs6 C09532632
C[NH+]1CCN(CC1)S(=O)(=O)c2ccc([nH+]c2)N3CCN(CC3)c4ccc(c5c4ccnc5)[N+](=O)[O-] C09157333
Cc1c(sc2c1c(nc(n2)C[NH+]3CCCC3)N4CC[NH+](CC4)Cc5cc(=O)n6ccsc6n5)C C09765147
Cc1ccc(cc1)C[NH+]2C[C@@H](C[C@H]2C(=O)N3CC[NH+](CC3)C4C5CC6CC(C5)CC4C6)Sc7ncccn7 C11995375
c1cc[nH+]c(c1)N2CCN(CC2)Cc3ccc4c(c3)C[NH+](CCO4)Cc5cc6c(cc5Cl)OCO6 C20598150
c1ccc(cc1)CN(Cc2ccccc2)[C@@H]3[C@H](C(=O)N4C=CC=CC4=N3)/C=C(\C#N)/C5[NH+]=c6ccccc6=[NH+]5 C38614269
c1ccc2=[NH+]/C(=N\S(=O)(=O)c3cc(ccc3Cl)Cl)/[C@@H]([NH+]=c2c1)NCc4ccc(cc4)Cl C38981286
CN(C)S(=O)(=O)c1cccc(c1)[C@H]2C(=CN(N2)c3ccccc3)/C=C(/C#N)\C4[NH+]=c5ccccc5=[NH+]4 C39143182
Cc1ccc(cc1)c2nnc(o2)C[NH+]3CCN(CC3)c4cc(nc[nH+]4)Nc5cccc(c5)Br C39301647
c1ccc(cc1)[C@@H]2CC(=NN2C(=O)C[NH+]3CCCCC3)[C@@H]4C(=c5cc(ccc5=[NH+]C4=O)Cl)c6ccccc6 C39365027
CCOc1ccc2=[NH+]C(=O)[C@H](C=c2c1)C[NH+](Cc3nnnn3Cc4ccc(cc4)OC)C[C@@H]5CCCO5 C39710191
Cc1ccc2=[NH+]C(=O)[C@@H](C=c2c1)[C@H](c3nnnn3CCOC)[NH+](Cc4ccccc4)Cc5ccccc5Cl C39710260
Cc1ccc2=[NH+]C(=O)[C@H](C=c2c1)[C@@H](c3nnnn3CCOC)[NH+](Cc4ccccc4Cl)Cc5ccco5 C39710297
Cc1ccc2=[NH+]C(=O)[C@H](C=c2c1)[C@H](c3nnnn3CCOC)[NH+](Cc4ccc(cc4)Cl)Cc5ccco5 C39710323
CCc1ccc2=[NH+]C(=O)[C@@H](C=c2c1)[C@H](c3nnnn3CCOC)[NH+](Cc4ccccc4)Cc5ccco5 C39710518
CCc1ccc2=[NH+]C(=O)[C@@H](C=c2c1)[C@H](c3nnnn3CCOC)[NH+](Cc4ccc(cc4)F)Cc5ccco5 C39710578
CCc1ccc2=[NH+]C(=O)[C@H](C=c2c1)[C@H](c3nnnn3CCOC)[NH+](Cc4ccc(cc4)F)Cc5ccco5 C39710579
Cc1ccc2=C[C@H](C(=O)[NH+]=c2c1)[C@@H](c3nnnn3CCOC)[NH+](Cc4ccccc4)Cc5ccccc5Cl C39710611
Cc1ccc2=C[C@H](C(=O)[NH+]=c2c1)[C@H](c3nnnn3CCOC)[NH+](Cc4ccc(cc4)Cl)Cc5ccco5 C39710652
Cc1cccc2=C[C@H](C(=O)[NH+]=c12)[C@@H]([C@@H]3N=NNN3C(C)(C)C)[NH+]4CCN(CC4)c5cccc(c5)C(F)(F)F C39710797
Cc1cccc2=C[C@@H](C(=O)[NH+]=c12)[C@@H]([C@@H]3N=NNN3C(C)(C)C)[NH+]4CCN(CC4)Cc5ccc6c(c5)OCO6 C39710859
Cc1cccc2=C[C@H](C(=O)[NH+]=c12)[C@@H]([C@@H]3N=NNN3C(C)(C)C)[NH+]4CCN(CC4)Cc5ccc6c(c5)OCO6 C39710860
Cc1cccc2=C[C@@H](C(=O)[NH+]=c12)[C@H](c3nnnn3Cc4ccccc4)[NH+](Cc5ccccc5)Cc6ccco6 C39710892
Cc1cccc2=C[C@H](C(=O)[NH+]=c12)[C@H](c3nnnn3Cc4ccccc4)[NH+](Cc5ccccc5)Cc6ccco6 C39710893
Cc1cccc2=C[C@@H](C(=O)[NH+]=c12)[C@@H](c3nnnn3CCOC)[NH+](Cc4ccccc4)Cc5ccc(cc5)F C39710952
Cc1cccc2=C[C@H](C(=O)[NH+]=c12)[C@H](c3nnnn3Cc4ccccc4)[NH+](Cc5cccs5)C[C@@H]6CCCO6 C39710970
Cc1ccc(cc1N2CC[NH+](CC2)[C@H]([C@@H]3C=c4cc(c(cc4=[NH+]C3=O)C)C)[C@@H]5N=NNN5C(C)(C)C)Cl C39711180
Cc1ccc(cc1N2CC[NH+](CC2)[C@@H]([C@H]3C=c4cc(ccc4=[NH+]C3=O)OC)[C@@H]5N=NNN5C(C)(C)C)Cl C39711293
Cc1ccc(c(c1)N2CC[NH+](CC2)[C@@H]([C@@H]3C=c4cc(ccc4=[NH+]C3=O)OC)[C@@H]5N=NNN5C(C)(C)C)C C39711299
COCCn1c(nnn1)[C@@H]([C@@H]2C=c3cc(ccc3=[NH+]C2=O)OC)[NH+](Cc4ccccc4)Cc5ccco5 C39711359
CCOc1ccc2=[NH+]C(=O)[C@H](C=c2c1)[C@@H](c3nnnn3CCOC)N4CC[NH+](CC4)C5CCCCC5 C39711418
COCCn1c(nnn1)[C@@H]([C@H]2C=c3cc4c(cc3=[NH+]C2=O)OCO4)[NH+](Cc5ccccc5)Cc6ccco6 C39711660
c1ccc(cc1)c2nn(c(=S)n2c3ccc(cc3)Br)C[NH+]4CCN(CC4)c5cccc[nH+]5 C39929562
COc1cc(c(cc1OCc2ccc(cc2)[N+](=O)[O-])Br)/C=C(\C#N)/C3[NH+]=c4ccccc4=[NH+]3 C39963299
c1cc2=C(C[NH+]=c2nc1)C3CC[NH+](CC3)[C@H](CO)C4CCN(CC4)C(=O)/C=C/c5ccc(c(c5)Cl)Cl C52550580
C[C@@]12[C@@H]3C(=c4ccccc4=[NH+]3)[C@H](CN1C(=O)CN(C2=O)CCC5=c6ccccc6=[NH+]C5)c7ccccc7OC C63374998
C[C@@]12[C@H]3C(=c4ccccc4=[NH+]3)[C@H](CN1C(=O)CN(C2=O)CCC5=c6ccccc6=[NH+]C5)c7ccccc7OC C63374999
C[C@@H](C(=O)NCCC1=c2ccccc2=[NH+]C1)Oc3ccc4c(c3)c5cc[nH+]c6c5n4c(=O)c7c6cccc7 C63385462
CCCCN1C(=O)[C@@H]2[C@@H](N=C1SCC3[NH+]=c4ccccc4=[NH+]3)N(C(=S)S2)CCc5ccccc5 C63433696
CCCCN1C(=O)[C@H]2[C@@H](N=C1SCC3[NH+]=c4ccccc4=[NH+]3)N(C(=S)S2)CCc5ccccc5 C63433699
C[C@@H]([C@@H]1NN=C(N1c2ccc(cc2)F)S[C@@H](c3ccccc3)C(=O)C4=c5ccccc5=[NH+]C4)[NH+](C)C C39997224
C[C@H]([C@@H]1NN=C(N1c2ccc(cc2)F)S[C@@H](c3ccccc3)C(=O)C4=c5ccccc5=[NH+]C4)[NH+](C)C C39997226
CC(C)(C)c1ccc(cc1)C[C@@H]2C(=O)N=C([NH+]=N2)NC[C@H](c3ccc(cc3)OC)C4=c5ccccc5=[NH+]C4 C63886914
Cc1ccccc1[C@@]2(CC(=O)N(C2=O)CCCOC)CC(=O)N(C)CC[C@H]3[NH+]=c4ccc(cc4=[NH+]3)F C64131533
c1ccc(c(c1)CC(C2=c3ccccc3=[NH+]C2)C4=c5ccccc5=[NH+]C4)NC(=O)[C@@H]6CCS(=O)(=O)C6 C64143982
c1cc(ccc1CNC(=O)N2CCN(CC2)S(=O)(=O)c3ccc4=[NH+]C(=O)[NH+]=c4c3)OC(F)(F)F C64175273
c1cc2=[NH+][C@@H]([NH+]=c2cc1Cl)SCc3nc(on3)CCC(=O)N[C@@H]4[C@@H]([C@@H]5CCCC[C@@H]5S4)C#N C64604323
c1ccc2=[NH+]CC(=c2c1)CCN3[C@@H]([C@H]4[C@@H]([NH+]=N[C@@H]4C3=O)c5ccc(cc5)Br)c6ccccn6 C64717491
CCC[NH+]1CCc2c(sc(c2C(=O)NC)NC(=O)c3ccc(cc3)S(=O)(=O)N4COCC4(C)C)C1 C08920656
CC[C@@H](c1nnc(n1Cc2ccccc2)S[C@@H](C)C(=O)c3c(n(c(=O)n(c3=O)C)C)N)[NH+](C)C C09051487
CC[C@H](c1nnc(n1Cc2ccccc2)S[C@@H](C)C(=O)c3c(n(c(=O)n(c3=O)C)C)N)[NH+](C)C C09051490
C[C@H](CN(C[C@@H](C)O)c1c2c(c3c4c(c([nH+]c3s2)N5CCOCC5)COC(C4)(C)C)ncn1)O C09159438
Cc1c(cco1)C(=O)Nc2nc3c(s2)C(=O)C[C@@H](C3)C(=O)NCC4(CCCC4)[NH+]5CCOCC5 C11784320
CC(C)C[C@H](c1nnc2n1CC[NH+](CC2)Cc3cc(c(c(c3)OC)O)OC)NC(=O)c4ccco4 C12042614
CC(C)C[C@@H](c1nnc2n1CC[NH+](CC2)Cc3cc(c(c(c3)OC)O)OC)NC(=O)c4ccco4 C12042616
COC(=O)[C@@]1([C@@H]2[C@@H]([C@@H]([NH2+]1)c3cccs3)C(=O)N(C2=O)c4ccc5c(c4)OCCO5)Cc6ccc(cc6)O C12498029
CC[C@H](c1nnnn1C2CCCCC2)[NH+](CCCO)Cc3cc4cc5c(cc4[nH]c3=O)OCCO5 C13064450
CC[C@@H](c1nnnn1C2CCCCC2)[NH+](CCCO)Cc3cc4cc5c(cc4[nH]c3=O)OCCO5 C13064451
CC(C)[C@H](c1nnnn1C2CCCC2)[NH+](CCCO)Cc3cc4cc5c(cc4[nH]c3=O)OCCO5 C13498802
CCn1c(nnc1SCC(=O)NN=C2CC([NH2+]C(C2)(C)C)(C)C)c3cc(nn3C)C(F)(F)F C13959390
C[NH+]1CCN(CC1)c2nc(nc(n2)N/N=C/c3ccc(c(c3)OC)OC)Nc4ccc(cc4)[N+](=O)[O-] C14921262
CCOC(=O)C1=C(NC(=O)N[C@H]1c2cccs2)CN3CC[NH+](CC3)Cc4ccc5c(c4)OCO5 C20559120
CC[C@@]1(C(=O)N(C(=O)N1)NC(=O)C[NH+]2CCN(CC2)Cc3nc4ccccc4s3)c5ccccc5 C22912643
CCOC(=O)C1=C(NC(=O)N[C@H]1c2ccc(o2)C)CN3CC[NH+](CC3)Cc4ccc5c(c4)OCO5 C32754847
C[C@@H]1CN(CCN1C(=O)CC(C)(C)C)c2cc(nc(n2)SCC(=O)N3CCCC[C@@H](C3=O)[NH3+])Cl C35294154
CC(C)NC(=O)C[NH+]1CCN2c3ccc(cc3C[C@@H]([C@@H]2C1)C(=O)NCc4ccccc4F)[N+](=O)[O-] C35544698
c1ccc2c(c1)cccc2NC(=O)C[C@@H]3C(=O)NCCN3C(=O)CN4CCN(CC4)c5cccc[nH+]5 C19961723
c1ccc(cc1)OS(=O)(=O)c2cc(ccc2N3CC[NH2+][C@@H](C3)S(=O)(=O)Oc4ccccc4)O C39530499
c1ccc(cc1)OS(=O)(=O)c2cc(ccc2N3CC[NH2+][C@H](C3)S(=O)(=O)Oc4ccccc4)O C39530500
CCOCCCNC(=O)[C@@H]1CN(CC12CC[NH2+]CC2)C(=O)COc3cccc4c3oc(=O)cc4C C39604499
CCCOCCNC(=O)[C@@H]1CN(CC12CC[NH2+]CC2)C(=O)COc3cccc4c3oc(=O)cc4C C39607728
Cc1c2c(c(cnc2n(n1)C)C(=O)N3C[C@H](C4(C3)CC[NH2+]CC4)C(=O)NCCc5ccccc5OC)Cl C39636428
Cc1ccc(c(c1)CNC(=O)[C@@H]2CN(CC23CC[NH2+]CC3)C(=O)c4c(noc4c5cc(on5)C)C)C C39636625
CC[C@@H](COC)NC(=O)[C@@H]1CN(CC12CC[NH2+]CC2)C(=O)COc3cccc4c3oc(=O)cc4C C39638199
Cc1ccc(cc1)[C@H](C)NC(=O)[C@@H]2CN(CC23CC[NH2+]CC3)C(=O)c4c(noc4c5cc(on5)C)C C39639377
CC1(OC[C@@H](O1)CNC(=O)[C@@H]2CN(CC23CC[NH2+]CC3)C(=O)c4cccnc4Oc5ccc(cc5)Cl)C C39659554
Cc1cc(=O)oc2c1cccc2OCC(=O)N3C[C@@H](C4(C3)CC[NH2+]CC4)C(=O)N[C@@H](C#N)c5ccccc5 C39662550
Cc1ccc(cc1C)CNC(=O)[C@@H]2CN(CC23CC[NH2+]CC3)C(=O)c4c(noc4c5cc(on5)C)C C39673154
Cc1c(c(no1)c2ccccc2Cl)C(=O)N3C[C@@H](C4(C3)CC[NH2+]CC4)C(=O)N[C@@H](C)C5=C(N=N[C@@H]5C)C C39674314
Cc1cc(=O)oc2c1cccc2OCC(=O)N3C[C@@H](C4(C3)CC[NH2+]CC4)C(=O)N[C@H](C)c5cccc(c5)OC C39676806
CCc1ccc(cc1)[C@@H](C)NC(=O)[C@@H]2CN(CC23CC[NH2+]CC3)C(=O)c4c(noc4c5cc(on5)C)C C39696202
CCOC(=O)[C@@H]1[C@H](SC2=C1CC[C@@H](C2)C)NC(=O)C(=O)N/N=C/[C@@H]3C=c4ccccc4=[NH+]C3=O C39948096
CCOC(=O)[C@H]1[C@H](SC2=C1CC[C@@H](C2)C)NC(=O)C(=O)N/N=C/[C@@H]3C=c4ccccc4=[NH+]C3=O C39948097
COc1ccc2c(n1)c(ccn2)NC(=O)C3CCC(CC3)[NH2+]Cc4cc(c(nc4)SC)[N+](=O)[O-] C45192918
CC[NH+](CC)CCn\1c2ccccc2[nH]/c1=N\C(=O)CN3C(=O)[C@@]4(C[C@@H](CC(C4)(C)C)C)NC3=O C36648960
CC[NH+](CC)CCn\1c2ccccc2[nH]/c1=N\C(=O)CN3C(=O)[C@@]4(C[C@H](CC(C4)(C)C)C)NC3=O C36648962
Cc1cc(c(c2c1C(=O)/C(=C/c3cc(c(cc3OC)OC)OC)/O2)C[NH+]4CCN(CC4)CCO)O C41514065
CCOc1cccc2c1oc(=O)c(c2)c3cc(=O)oc4c3ccc(c4C[NH+]5CCN(CC5)CCO)O C41514181
CC[NH+]1CCC2=c3ccccc3=[NH+][C@@H]2[C@@H]1c4c([nH]c(=O)n(c4=O)CCc5ccc(c(c5)OC)OC)[O-] C63384279
COC(=O)[C@H](CC1=c2ccccc2=[NH+]C1)N/C=C/3\C(=O)NC(=O)N(C3=O)c4ccc(cc4)Br C63426744
c1cc2c(cc1NC(=O)CC[C@H]3C(=O)N(C(=O)N3)CCC4=c5cc(ccc5=[NH+]C4)Cl)OCCO2 C63376319
COc1ccc(cc1)S(=O)(=O)N2CCO[C@@H]2CNC(=O)C(=O)NCCC3=c4ccccc4=[NH+]C3 C63676451
Cc1ccc(cc1)S(=O)(=O)N2CCCO[C@@H]2CNC(=O)C(=O)NCCC3=c4ccccc4=[NH+]C3 C63676475
CCOC(=O)c1cc(sc1NC(=O)CN2C(=O)[C@H](NC2=O)CC3=c4ccccc4=[NH+]C3)C(C)C C63874480
CCN(CC)S(=O)(=O)c1cccc(c1)c2nnc(n2N)SCC(=O)C3=c4ccccc4=[NH+]C3 C40013334
COc1cc(cc(c1)OC)C2=[NH+][C@H](ON2)c3ccc4c(c3)[nH]c(=O)n(c4=O)Cc5ccc(cc5)Cl C64392110
CC(C)[C@H](c1ccc2c(c1)OCCCO2)NC(=O)CN3C(=O)[C@H](NC3=O)CC4=c5ccccc5=[NH+]C4 C64733848
c1cc(ccc1C2=NOC3(N2)CC[NH+](CC3)CC(=O)Nc4ccc5c(c4)OCCO5)OC(F)(F)F C67317563
COCCCN1C(=O)[C@@H]2[C@H]([NH2+][C@@]3([C@@H]2C1=O)c4cccc(c4NC3=O)Cl)Cc5ccc(c(c5)O)O C09042917
CCOC(=O)C1=C(NC(=O)N[C@@H]1c2cccs2)C[NH+]3CCCC[C@H]3C(=O)N C13098662
c1ccc(cc1)NC(=O)CC[C@@H]2CNC(=O)[C@H]3[NH+]2C[C@H](C3)NC(=S)NCc4ccco4 C15708107
c1ccc2c(c1)ccc(c2C[NH2+]CCNc3ccc(cc3)[N+](=O)[O-])OCC(=O)N C20872809
CCOC(=O)[NH+]=c1ccc-2c(cc(oc2c1)O)CSc3[nH]c(=O)cc(n3)N C23674126
Cc1c(=O)[nH]c(nn1)NNc2c(n[nH+]c(n2)N/N=C/c3ccccc3OC)C C27525818
CCCc1c(c2c([nH]c1=O)nc([nH]2)c3ccc(cc3)OCC(=O)NCC[NH3+])O C28103819
Cc1ccc(c(c1)C)OC[C@@H](C[NH2+][C@H](CO)[C@@H](c2ccc(cc2)[N+](=O)[O-])O)O C36385861
CC[C@@H](C(=O)N/N=C\c1c2ccccc2ccc1O)[NH2+][C@H]3C(=O)NC(=O)N=N3 C38815326
CC1(CC(CC([NH2+]1)(C)C)Nc2c(c(ncn2)N3CCC(CC3)C(=O)OC)N)C C40760912
Cc1cccc2c1nc(s2)Nc3c(c(ncn3)NCCCn4cc[nH+]c4)N C40783534
CC(C)[NH+](CCNC(=O)N[C@@H](CO)[C@H](c1ccc(cc1)[N+](=O)[O-])O)C(C)C C42893859
Cc1ccccc1NC(=O)NNC(=O)NC[C@@H](c2ccco2)[NH+]3CCCCC3 C43137023
CC[C@H](C)/[NH+]=C(\N)/SCC1=C([C@@H](NC(=O)N1)c2ccco2)C(=O)OCC C44792924
CCCC/[NH+]=C(\N)/SCC1=C([C@H](NC(=O)N1)c2ccco2)C(=O)OCC C44793239
CCOC(=O)C1=C(NC(=O)N[C@@H]1c2ccco2)CS/C(=[NH+]/CC(C)C)/N C44793318
CCOC(=O)C1=C(NC(=O)N[C@H]1c2ccco2)CS/C(=[NH+]/C(C)(C)C)/N C44793422
C[NH+](CC(=O)c1c(n(c(=O)[nH]c1=O)C2CC2)N)CC(=O)Nc3c(cccc3Cl)Cl C46560393
c1cc(ccc1Nc2nc(nc(n2)N)C[NH+]3CCC[C@@H](C3)C(=O)NC4CC4)F C51046166
CC1(CC(CC([NH2+]1)(C)C)NC(=O)NNC(=O)c2nnc(o2)c3ccccc3)C C56541167
c1ccc(cc1)c2c(non2)OCC[NH2+]CCNc3ccc(c(c3)N)[N+](=O)[O-] C59384059
CC1(CC(CC([NH2+]1)(C)C)NC(=O)CSc2nc([nH]n2)N/N=C/c3cnn(c3)CC=C)C C59832361
c1ccc2=[NH+][C@H](C=c2c1)CN3CCC[C@@H](C3)N4C=C(NN4)C(=O)NCCCO C64622242
CC[NH+](CC)[C@H](CNC(=O)C(=O)Nc1ccccc1CC(=O)N)c2ccco2 C65602348
CC1CC[NH+](CC1)C[C@H](CNC(=O)N[C@H](C)c2ccc3c(c2)NC(=O)CO3)O C67624133
CC(=O)N(CCC(=O)NC1CC([NH2+]C(C1)(C)C)(C)C)C2CC([NH2+]C(C2)(C)C)(C)C C04127554
CCSC1([C@@]2(C=C([NH2+][C@@H]([C@@]2(C(=[NH+]1)N)C#N)c3ccccc3)C)C#N)SCC C04199100
CCSC1([C@@]2(C(=C([NH2+][C@@H]([C@@]2(C(=[NH+]1)N)C#N)c3ccccc3)C)C)C#N)SCC C04328267
CCSC1([C@@]2(C3=C(CCC3)[NH2+][C@H]([C@@]2(C(=[NH+]1)N)C#N)c4ccccc4)C#N)SCC C04328532
C[C@@H](C[NH2+]CCNc1c2ccc(cc2[nH+]c3c1cc(c(c3)OC)OC)[N+](=O)[O-])O C04748026
CC1(CC(CC([NH2+]1)(C)C)[NH2+]C[C@@H](COC(c2ccccc2)c3ccccc3)O)C C05602867
c1ccc(cc1)NC(=O)NC[C@H]2C[C@@H]3CC[NH+]2C[C@@H]3C[NH+]4CCN(CC4)c5cccc[nH+]5 C08635669
CCSC1([C@@]2(C(=C([NH2+][C@H]([C@@]2(C(=[NH+]1)N)C#N)c3ccccc3)C)C)C#N)SCC C01310362
CC(C)(C[NH2+]Cc1ccc(c(c1)OC)OC[C@H](C[NH+]2CCSCC2)O)CO C11838672
C[NH+](Cc1ccccc1)C[C@H](COc2ccc(cc2)C[NH2+]C3CCC(CC3)O)O C11873518
Cc1nc([nH]n1)SCC[NH2+]Cc2ccccc2OC[C@@H](C[NH+]3CCCCC3)O C12093199
CC[NH+]1[C@H]([C@H](C[C@@]1(C)CO)C[NH2+]Cc2ccc(cc2)C#CCCO)c3ccc(cc3)Cl C12205945
Cc1c(c(n[nH]1)C)CC[NH2+]Cc2ccccc2OC[C@H](C[NH+](C)C3CCCCC3)O C12478313
CC(C)(C[NH2+]Cc1ccccc1OC[C@@H](C[NH+]2CCSCC2)O)C[NH+](C)C C12715558
CCSC1([C@@]2(C=C([NH2+][C@@H]([C@]2(C(=[NH+]1)N)C#N)c3ccccc3)C)C#N)SCC C13154433
Cc1cc(c2ccc3cc(c(nc3c2[nH+]1)C)NCCC[NH+](C)C)NCCC[NH+](C)C C13208316
COc1cc(ccc1OC[C@@H](C[NH+]2CCSCC2)O)C[NH2+]CCc3c[nH]cn3 C11819567
c1ccc(c(c1)COc2ccc(cc2C[NH2+]CCC[NH2+]CCO)Br)Cl C13732893
c1ccc(cc1)C[NH2+]C[C@@H]2[C@H](CC[C@H]3[C@H]2C[C@H]4c5c(c6ccccc6[nH]5)CC[NH+]4C3)O C16970024
CC[NH+]1[C@H]([C@H](C[C@@]1(C)CO)C[NH2+]Cc2cc(cs2)C#CCO)c3ccc(cc3)Cl C19790756
COc1ccc(cc1CSC2=[NH+][C@H]3CCCC[C@@H]3N2)[C@H]4c5c([nH]cn5)CC[NH2+]4 C17724634
CC1(CC(CC([NH2+]1)(C)C)NC(=S)N(Cc2ccccc2)C3CC([NH2+]C(C3)(C)C)(C)C)C C21263901
CC[NH+](CC)CCCN(C1CC[NH+](CC1)C)C(=S)NC2CC([NH2+]C(C2)(C)C)(C)C C21264167
Cc1c(nc(s1)C)[C@H](C)[NH+](C)Cc2ccc(cc2)c3[nH]c(=O)cc(n3)CC[NH3+] C23505962
CCCc1ccc(cc1)[C@H](CNc2ccccc2O)[NH+]3CC[NH2+][C@@H](C3)Cc4ccccc4 C39532589
CC(C)[NH+](C)C[C@H](COc1ccc(cc1OC)C[NH2+]CC2(CCCCC2)[NH+](C)C)O C39557676
CC1(CC(CC([NH2+]1)(C)C)NC(=O)CS[C@H]2NN=C(O2)C3=c4ccccc4=[NH+]C3)C C39991261
COc1cccc(c1OCc2c(cccc2Cl)Cl)C[NH2+]CCC[NH2+]CCO C40720705
Cc1ccccc1COc2ccc(cc2C[NH2+]CCC[NH2+]CCO)Br C40720818
C[C@H]1CN(CC[NH2+]1)c2nc(nc(n2)NC3Cc4ccccc4C3)Nc5cc[nH+]cc5 C45300774
c1ccc2c(c1)CC[NH+](C2)C[C@@H](COc3ccccc3C[NH2+]CC[NH+]4CCCC4)O C20776481
c1ccc2=[NH+]CC(=c2c1)C[C@@H](COc3cc(cnc3)c4ccc5c(c4)C(=O)C(=O)N5)[NH3+] C52566195
c1ccc2=[NH+]CC(=c2c1)C[C@@H](COc3cc(cnc3)c4ccc5c(c4)sc(=O)[nH]5)[NH3+] C52566226
Cc1c2cc(ccc2[nH]n1)c3cc(cnc3)SC[C@H](CC4=c5ccccc5=[NH+]C4)[NH3+] C52634366
CC[NH+](CC)CCC[C@H](C)Nc1cc([nH+]c2c1ncc(n2)c3ccc(cc3)F)N C01719149
COc1ccc(cc1CSC2=[NH+][C@H]3CCCC[C@@H]3N2)[C@@H]4c5c(nc[nH]5)CC[NH2+]4 C20353479
C[C@@H](C[NH2+]CC[NH2+]Cc1cc(ccc1OCc2ccccc2F)Br)O C22075575
c1ccc(c(c1)COc2ccc(cc2C[NH2+]CC[NH2+]CCO)Br)F C23468456
Cc1ccc(cc1)COc2ccc(cc2C[NH2+]CC[NH2+]C[C@H](C)O)Br C20874640
CCOc1cc(cc(c1OCc2ccc(cc2)C)Cl)C[NH2+]CC[NH2+]C[C@H](C)O C20874907
C[NH+]1CCC(CC1)C[NH+](C)[C@H](C[NH3+])c2cc(c(o2)Br)Br C63120173
c1ccc2=[NH+]CC(=c2c1)C[C@H]3N[C@@H](ON3)C(=O)NCCC4=c5cc(ccc5=[NH+]C4)Cl C63294746
COc1ccc2=[NH+]CC(=c2c1)CCNC(=O)[C@@H]3N[C@@H](NO3)CC4=c5ccccc5=[NH+]C4 C63295325
COc1cccc2c1o/c(=[NH+]\[C@@H]3[C@@H](C4=C(S3)CCCC4)C(=O)N)/c(c2)C5[NH+]=c6ccccc6=[NH+]5 C63406114
c1cc(cc(c1)[C@H]2[NH+]=c3ccc(cc3=[NH+]2)C(=O)[O-])[C@H]4[NH+]=c5ccc(cc5=[NH+]4)C(=O)O C39279765
c1ccc2=[NH+]C([NH+]=c2c1)CS[C@H]3NN[C@@H](N3c4ccc(cc4)Cl)c5cc[nH+]cc5 C63619719
CCc1ccccc1NC(=O)CS[C@@H]2N=N[C@@H](O2)[C@H](CC3=c4ccccc4=[NH+]C3)[NH3+] C63684146
C[C@@H](C1[NH+]=c2ccccc2=[NH+]1)NC(=O)CS[C@H]3N=[NH+]C4=c5ccccc5=[NH+][C@@H](N34)c6ccco6 C64032255
Cc1cccc(c1C)NC(=O)CS[C@@H]2N=N[C@@H](O2)[C@H](CC3=c4ccccc4=[NH+]C3)[NH3+] C64428618
c1ccc2c(c1)ccn2C[C@H](C[NH2+]CCNc3c(ccc[nH+]3)C(F)(F)F)O C04299483
C[NH+](C)CCNc1ccc(c2c1C(=O)c3ccccc3C2=O)NCC[NH+](C)C C05386086
C[C@H](C[NH2+]CCCNc1c2ccc(cc2[nH+]c3c1cc(cc3)OC)Cl)O C06491828
C[NH+](C)Cc1ccc(cc1)C[NH2+]C[C@H](CO[C@H]2CCCc3c2cccc3)O C08428557
Cc1cc(nn1C)C[NH2+]Cc2ccc(cc2)OC[C@H](C[NH+]3CCCCC3)O C12454071
CC(=CC[NH+]1CCNC(=O)[C@@H]1CC(=O)N(C)C2CC([NH2+]C(C2)(C)C)(C)C)C C12713727
c1ccc2c(c1)CC(C2)[NH2+]Cc3ccc(cc3)OC[C@H](C[NH+]4CCCCC4)O C19224841
CC[NH+]1[C@H]([C@H](C[C@@]1(C)CO)C[NH2+]Cc2cnn(c2C)C)c3ccc(cc3)Cl C19810290
c1ccc(cc1)C(c2ccccc2)N3CC[NH+](CC3)[C@H](CC[NH3+])c4ccco4 C19936557
Cc1c(c2ccccc2[nH]1)C[NH2+]C[C@@H](c3cccs3)N4CC[NH+](CC4)C C22781205
COC[C@@H]1CCCC[NH+]1Cc2ccc(cc2)c3[nH]c(=O)c4c(n3)CC[NH2+]C4 C23399802
CC[NH+]1CCN(CC1)Cc2c([nH+]c3n2cc(cc3)N)c4ccc(c(c4)C)OC C36272033
Cc1ccc2=[NH+][C@H](C(=c2c1)NC(=O)C[NH+]3CCCC[C@@H]3CCO)C(=O)OC C38604306
Cc1ccc(cc1)[C@H]2C(=O)[NH+]=C(N=[NH+]2)NCCc3c[nH]c4c3ccc(c4)OC C39154766
Cc1ccc2c(c1)c(c[nH]2)CCNC3=[NH+]C(=O)[C@H]([NH+]=N3)c4ccc(cc4)OC C39154782
C[C@@H]1C=C([NH2+]N1Cc2ccc(cc2)C(=O)N/N=C/C3=c4ccccc4=[NH+]C3)C C39167730
C[C@H]1C(=C(N=N1)C)CCC[NH+](C)[C@@H]2c3ccccc3C4([C@H]2O)CC[NH2+]CC4 C39478863
c1ccc(cc1)CN2c3ccccc3N[C@@H]2/C=N/NC4[NH+]=c5ccccc5=[NH+]4 C39736939
CCC[NH+](CC(=O)N(C)C)[C@H](c1ccc(s1)Br)[C@@H](CC)[NH3+] C43262499
CC[C@@H]([C@H](c1cc(cs1)Br)[NH+](CC)CC(=O)NC(C)C)[NH3+] C43287067
CC1CC[NH+](CC1)C[C@H]2C[NH+]3CC[C@@H]2C[C@@H]3CNC(=O)Nc4ccsc4 C43527109
c1ccc2=[NH+]CC(=c2c1)C[C@@H](COc3cc(cnc3)CCc4ccncc4)[NH3+] C52566165
CC[NH+](CC)CCC[C@H](C)Nc1cc([nH+]c2c1ncc(n2)c3ccccc3)N C01713260
C[C@@H](c1ccc(cc1)Cl)OC[C@H](C[NH2+]C2CC([NH2+]C(C2)(C)C)(C)C)O C02652688
c1ccc2=[NH+]CC(=c2c1)C3CC[NH+](CC3)CC(=O)NC(=O)NCc4ccco4 C63108547
C[NH+](CCCNC(=O)NC1CC[NH+](CC1)CC2CCCC2)CC(F)(F)F C63407770
C[C@H](CC1=c2ccccc2=[NH+]C1)[NH2+]C[C@H](COc3ccc(cc3)[N+](=O)[O-])O C63426887
COc1ccc2=[NH+][C@@H]([NH+]=c2c1)SCC(=O)N[C@H]3Nc4ccccc4S3 C63446523
CCN1[C@H](NN[C@@H]1SCC2[NH+]=c3ccccc3=[NH+]2)c4ccccc4OC C63448354
C[C@H]1C(=C(N=N1)C)CCC2=[NH+]C3=c4ccccc4=[NH+][C@@H](N3N2)NCCC(C)C C63494659
c1ccc2=[NH+]CC(=c2c1)C[C@@H]([C@H]3N=N[C@@H](O3)SCc4cccc(c4)F)[NH3+] C63684243
Cc1cccn2c1[nH+]cc2C[NH2+]Cc3cnc(s3)Nc4ccc(nc4)OC C63857368
COc1ccccc1c2cc(on2)C[NH2+]C[C@@]3(CCC[NH+]4[C@@H]3CCCC4)O C63883693
c1ccc2=[NH+]CC(=c2c1)C[C@@H]([C@H]3N=N[C@@H](O3)SCc4ccc(cc4)F)[NH3+] C63932687
c1ccc2=[NH+][C@H](C=c2c1)c3cccc(c3)N4CCC(CC4)[NH2+]C[C@@H]5NNN=N5 C64015599
c1ccn2cc([nH+]c2c1)CCNC(=O)C[C@@H]3C(=O)NCC[NH+]3C4CCCC4 C39364712
C[C@@H]1C(=c2ccccc2=[NH+]1)c3csc(n3)NC(=O)CCC[C@@H]4[NH+]=C(NO4)C C64085808
Cc1cccc2=[NH+][C@H]([NH+]=c12)CCNC(=O)[C@@H]3C=C(ON3)COc4ccccc4 C64131613
CCNC(=O)NC(=O)[C@H](C)[NH2+]C[C@@H](c1ccccc1)C2=c3ccccc3=[NH+]C2 C64220734
CC[C@H]([C@@H]1[NH+]=c2ccc(cc2=[NH+]1)C)NC(=O)C3=CN(NN3)C4CCCCC4 C64622310
C[C@@H]1C(=c2cc(ccc2=[NH+]1)C#N)CCNC(=O)C[C@@H]3C(=O)NCC[NH+]3C(C)C C65384757
Cc1ccc2=[NH+][C@H]([NH+]=c2c1C)CNCC3=NO[C@H](N3)c4ccc5c(c4)OCO5 C65387584
C[C@@H](c1cccc(c1)[C@@H]2[C@@H](NCN2Cc3[nH]cc[nH+]3)c4ccccc4)[NH+](C)C C65403859
c1cc(c(c(c1)Cl)[C@@H](CN/C(=[NH+]/C[C@@H]2CCCO2)/N)[NH+]3CCCC3)F C66243009
CC1CC[NH+](CC1)C[C@@H](C[NH2+]Cc2c[nH]nc2c3cc4ccccc4o3)O C67122138
c1c([nH+]c2n1CCCC2)CNC(=O)NC[C@H]3CCC[NH+]3CC4CCCCC4 C67479207
Cc1ccc(cc1)[C@H](CNC(=O)NCCc2cn3c([nH+]2)CCCC3)[NH+](C)C C67530693
CCCC[NH+]1Cc2cccc(c2C1)NC(=O)C(=O)NC[C@@H](C(C)C)[NH+](C)C C67532672
C[C@H]1C[C@@H](C[NH+](C1)CCCNC(=O)NC[C@@H](C[NH+]2CCC(CC2)C)O)C C67620358
CC1CC[NH+](CC1)C[C@H](CNC(=O)NC2CC[NH+](CC2)CC3CCCC3)O C67637437
c1cc(c(c2c1c(c(cc2)O)C[NH+]3CCCCC3)C[NH+]4CCCCC4)O C03176885
C[NH+](C)CC[C@@](c1ccccc1)([C@@](CC[NH+](C)C)(c2ccccc2)O)O C01629519
Cc1cc(ccc1OC[C@@H](C[NH2+]CCC[NH+]2CCCCCC2)O)C(C)(C)C C06051589
CC(C)[NH2+]Cc1ccc(c(c1)OC)OC[C@@H](C[NH+]2CCSCC2)O C12593351
CCCC[NH2+]Cc1ccccc1OC[C@@H](C[NH+]2CCc3ccccc3C2)O C12711640
CC(=C)C[NH2+]Cc1ccc(c(c1)OC)OC[C@H](C[NH+]2CCSCC2)O C14979908
CCOc1cc(cc(c1OC)Br)C[NH2+]CC2CC[NH2+]CC2 C15083251
CC[NH+](C1CCCC1)[C@@H](C[NH3+])c2cc3c(c(c2)Br)OCO3 C35765576
CC[C@@H]1CCC[NH+](C1)[C@@H](C[NH3+])c2cc3c(c(c2)Br)OCO3 C36169252
CCC[NH+]1CCN(CC1)[C@H](C[NH3+])c2cc(ccc2OC)Br C36894253
CC(C)C[C@H](C[NH+](C)C)[NH2+]Cc1cc(c(c(c1)Br)O)OC C37166701
CCCC[NH+](C)[C@@H](C[NH3+])c1cc2c(c(c1)Br)OCCCO2 C37324942
CC[NH+](CC(C)C)[C@@H](C[NH3+])c1cc(c(cc1Br)OC)OC C37754930
CCC[C@@H](C)[NH+](C)[C@@H](C[NH3+])c1cc(c(cc1Br)OC)OC C37754984
CC(C)(C[NH2+]C[C@H](COc1ccc(cc1)Br)O)C[NH+](C)C C37847740
CC(C)[NH+](CC1CC1)[C@@H](C[NH3+])c2cc3c(c(c2)Br)OCO3 C42580590
CC[C@@H]([C@@H](c1ccc(cc1)Br)[NH+](CCOC)CCOC)[NH3+] C42953717
CC[C@@H]([C@H](c1cnn(c1)C)[NH+](C)Cc2cc(cs2)Br)[NH3+] C43129700
CC[C@@H]([C@@H](c1cc(cs1)Br)[NH+](C)Cc2cnn(c2)C)[NH3+] C43286776
CC[NH+](CC)C[C@H]1C[NH+]2CC[C@@H]1C[C@@H]2CNC(=S)NCc3ccco3 C43526864
COCCNC(=S)NC[C@H]1C[C@H]2CC[NH+]1C[C@@H]2C[NH+]3CCCCC3 C43527073
C[NH+]1CCC[C@@H](C1)C[NH2+]C[C@@H](COc2ccc(cc2)Br)O C44536708
CCCN(CC[NH+](C)C)[C@H](C[NH3+])c1ccc(c(c1)Br)OC C45665568
CC(C)[NH+](C)CCCC[NH2+][C@H]1c2cc(ccc2NC1=O)Br C45665693
CC(C)[NH+](C)CCCC[NH2+][C@H]1c2cccc(c2NC1=O)Br C45684847
Cc1ccc(c(c1)Br)OC[C@H](C[NH2+]CCCC[NH+](C)C)O C45697554
CC(C)(CNC(=O)NCCCn1cc[nH+]c1)[NH+]2CCc3ccccc3C2 C47597503
CCC1CC[NH+](CC1)[C@H](C[NH3+])c2cc3c(c(c2)Br)OCO3 C48907441
CCC[NH+](CC1CC1)[C@@H](C[NH3+])c2cc3c(c(c2)Br)OCO3 C48991493
COc1cc(cc(c1OCCCn2cc[nH+]c2)Br)CC[NH3+] C49328946
Cc1ccc(c(c1)Br)OC[C@H](C[NH2+][C@H](C)CC[NH+](C)C)O C49557250
c1cc(ccc1OC[C@H](C[NH2+][C@@H]2CC[NH+](C2)C3CC3)O)Br C44722424
c1ccc2c(c1)c(ccc2OC[C@H]3CC4CC[NH+]3CC4)c5cccc([nH+]5)N C13559830
CC[NH+]1CCC[C@@H]1C[NH2+]C[C@@H](COc2ccc(cc2)Br)O C37849102
CC[NH+]1CCC[C@H]1C[NH2+]C[C@@H](COc2cccc(c2)Br)O C37849105
CC[NH+](CC)CCC[NH2+][C@@H]1CCN(C[C@H]1O)Cc2ccc(c(c2)F)F C57742211
CC(C)[NH+](CC[NH2+]Cc1cc(c(c(c1)Br)O)OC)C(C)C C21813487
C[NH+](C)CCN1CCN(CC1)[C@H](C[NH3+])c2ccccc2Br C61642360
C[NH+](C)CCN1CCN(CC1)[C@H](C[NH3+])c2cccc(c2)Br C61642396
CN(CC[NH+]1CCCC1)[C@H](C[NH3+])c2cc(ccc2OC)Br C63051280
CN1[C@H](NN[C@@H]1SCC2[NH+]=c3ccccc3=[NH+]2)c4cccc(c4)Cl C63165314
C[C@@H]([C@@H]1CCCC[NH+]1Cc2nnc(o2)c3ccc(o3)Br)[NH3+] C63195377
C[C@@H]([C@H]1CCCC[NH+]1Cc2nnc(o2)c3ccc(o3)Br)[NH3+] C63195379
C[C@H](c1ccc(cc1)c2ccc(o2)C[NH2+]CCC3=c4ccccc4=[NH+]C3)O C63393493
CC1=C([C@@H](N(N1)C2[NH+]=c3ccccc3=[NH+]2)O)Cc4ccc(cc4)C(C)(C)C C63491265
Cn1c(cc(n1)C[NH2+]C[C@@]2(CCC[NH+]3[C@@H]2CCCC3)O)c4ccccc4 C63881581
Cc1cccc2=C([C@@H]([NH+]=c12)C[NH2+][C@@H](C)C3=CNN([C@@H]3C)c4ccccc4)C C64622291
C[C@@H]1C(=C(NN1C)C)C[NH2+]C[C@@H](c2ccccc2)C3=c4ccccc4=[NH+]C3 C64716245
CC(C/[NH+]=C\c1c(ccc(c1)OC)O)C/[NH+]=C\c2c(ccc(c2)OC)O C16676503
CCOCC1(CCC1)C[NH+]2CN[C@@H]([C@@H]2c3c([nH]c[nH+]3)C)c4ccccc4 C65406414
C=CC[NH+]1CC[C@@]23c4c5ccc(c4O[C@@H]2/C(=N/NC(=O)c6ccccc6)/CC[C@@]3([C@@H]1C5)O)O C03874473
c1ccc(cc1)n2c(c(c(=O)n(c2=O)c3ccccc3)[C@@H]4c5c(c6ccccc6[nH]5)CC[NH2+]4)O C02131103
c1ccc(cc1)n2c(c(c(=O)n(c2=O)c3ccccc3)[C@H]4c5c(c6ccccc6[nH]5)CC[NH2+]4)O C02131101
C[NH+]1CCc2c3ccccc3[nH]c2[C@@H]1c4c([nH]c(=O)n(c4=O)c5cccc(c5)C(F)(F)F)O C08790102
C[NH+]1CCc2c3ccccc3[nH]c2[C@H]1c4c([nH]c(=O)n(c4=O)c5cccc(c5)C(F)(F)F)O C08790103
Cc1ccc(cc1)c2c(sc3c2c(=O)[nH]c(n3)C[NH+]4Cc5ccccc5C[C@H]4C(=O)N)C C09593845
c1ccc2c(c1)[C@]3([C@H]4[C@@H]([C@@H]([NH2+]3)Cc5ccc(cc5)O)C(=O)N(C4=O)C6CCCCCC6)C(=O)N2 C02133365
c1ccc2c(c1)[C@@]3([C@H]4[C@@H]([C@@H]([NH2+]3)Cc5ccc(cc5)O)C(=O)N(C4=O)C6CCCCCC6)C(=O)N2 C02133367
Cc1cc2c(c(c1)Cl)NC(=O)[C@@]23[C@H]4[C@@H]([C@H]([NH2+]3)[C@H](C)O)C(=O)N(C4=O)CCc5ccccc5 C12885775
CC[C@@H](C)N1C(=O)[C@@H]2[C@H]([NH2+][C@]3([C@@H]2C1=O)c4ccccc4NC3=O)Cc5c[nH]c6c5cccc6 C12887350
CC[C@H](C)N1C(=O)[C@@H]2[C@@H]([NH2+][C@]3([C@@H]2C1=O)c4ccccc4NC3=O)Cc5c[nH]c6c5cccc6 C12887369
c1ccc2c(c1)C[C@H]([NH+](C2)CC(=O)N3c4ccccc4NC(=O)C[C@@H]3C(F)(F)F)C(=O)N C22241638
c1ccc2c(c1)C[C@H]([NH+](C2)CC(=O)N3c4ccccc4NC(=O)C[C@H]3C(F)(F)F)C(=O)N C22241641
CC(C)n1c2c(cn1)c(cc(n2)c3ccccc3)C(=O)Nc4nc(cs4)/C(=C(\C)/[NH3+])/C#N C24528731
C[C@@]12CC[C@H]3[C@H]([C@]1(CC[C@@H]2C4=CC(=O)OC4)O)CC[C@@]5([C@@]3(CC[C@H](C5)O)/C=[NH+]/C6CCCCC6)O C35493941
Cc1ccc(c(c1F)F)C(=O)N2C[C@@H](C3(C2)CC[NH2+]CC3)C(=O)NCCNc4ccccc4 C39655450
Cc1ccc2c(c1)c(c[nH]2)CCNC(=O)[C@@H]3CN(CC34CC[NH2+]CC4)C(=O)c5cc(ccc5C)F C39656062
Cc1ccc(c(c1F)F)C(=O)N2C[C@@H](C3(C2)CC[NH2+]CC3)C(=O)NCc4cc5ccccc5[nH]4 C39671488
Cc1ccc(c(c1F)F)C(=O)N2C[C@H](C3(C2)CC[NH2+]CC3)C(=O)NCc4cc5ccccc5[nH]4 C39671489
Cc1ccc(c(c1)C)C(=O)N2C[C@@H](C3(C2)CC[NH2+]CC3)C(=O)NCc4cc5ccccc5[nH]4 C39671564
Cc1ccc(cc1)CC(=O)N2C[C@@H](C3(C2)CC[NH2+]CC3)C(=O)NCCc4c([nH]c5c4cccc5)C C39674110
CC1(CC2=C([C@@H](N3[C@@H](N2)N[C@@H](N3)SCc4ccccc4Cl)C5=CC=[NH+]C5)C(=O)C1)C C39916083
CC1(CC2=C([C@H](N3[C@@H](N2)N[C@@H](N3)SCc4ccccc4Cl)C5=CC=[NH+]C5)C(=O)C1)C C39916084
CC[C@H](C(=O)NC1[C@@H]2CC3C[C@H]1CC(C2)(C3)C(=O)N)[NH+]4CCN(CC4)c5ccc(cn5)C(F)(F)F C34632092
C[C@]12CC[C@@H]3[C@@H]([C@]1(CC[C@@H]2C4=CC(=O)OC4)O)CC[C@@]5([C@@]3(CC[C@H](C5)O)/C=[NH+]/C6CCCCC6)O C43867046
COc1ccc(cn1)NC(=O)[C@H]2[C@H](CC[C@@H]3[C@@H]2C[C@H]4c5c(c6ccccc6[nH]5)CC[NH+]4C3)O C39231312
CC(C)[NH+]1CCc2c(sc3c2C(=N[C@H](N3)c4cc(cc(c4O)OC)Br)O)C1 C15947396
CC[C@@H]1CC2=c3ccccc3=[NH+][C@@H]2[C@@H]([NH2+]1)c4c(=O)[nH]c(=O)n(c4[O-])Cc5ccc(cc5)OC C63386181
CC(C)(C)[C@H]1NN[C@H](S1)NC(=O)[C@@H]2CC(=O)N(C2)CCC3=c4cc(ccc4=[NH+]C3)OC C63557751
C/C(=C(/C#N)\C(=O)CS[C@@H]1NN=C(N1c2ccc(cc2)Cl)C3=c4ccccc4=[NH+]C3)/N C40012609
Cc1ccc(cc1Cl)N2[C@H](N=C([C@H](C2=O)[C@@H]3[C@@H]4C(=c5cc(ccc5=[NH+]4)OC)CCN3)O)O C63933357
Cc1ccc(cc1N2[C@@H](N=C([C@H](C2=O)[C@@H]3[C@@H]4C(=c5cc(ccc5=[NH+]4)OC)CCN3)O)O)Cl C64097984
c1ccc2=[NH+][C@@H]3[C@@H](NCCC3=c2c1)[C@@H]4C(=N[C@@H](N(C4=O)c5cccc(c5)C(F)(F)F)O)O C64098013
C[C@H](C(=O)NNC(=O)CC1=c2ccccc2=[NH+]C1)NS(=O)(=O)c3c(cccc3Cl)Cl C64340250
CC1(CC(CC([NH2+]1)(C)C)NC(=O)[C@@H]2Cc3c4ccccc4[nH]c3[C@@H]5N2C(=O)c6c5cccc6)C C08790176
CC1(CC(CC([NH2+]1)(C)C)NC(=O)[C@@H]2Cc3c4ccccc4[nH]c3[C@H]5N2C(=O)c6c5cccc6)C C08790178
Cc1ccc(cc1Cl)n2c(=O)c(c([nH]c2=O)O)[C@@H]3c4c(c5ccccc5[nH]4)CC[NH+]3C C08791171
C[C@@H]1[C@@H]([NH2+][C@@H]([C@@H](C1=O)C)c2cc(ccc2O)Br)c3cc(ccc3O)Br C09059313
C[C@H]1[C@@H]([NH2+][C@@H]([C@@H](C1=O)C)c2cc(ccc2O)Br)c3cc(ccc3O)Br C09059314
C[C@@H]1[C@H]([NH2+][C@@H]([C@@H](C1=O)C)c2cc(ccc2O)Br)c3cc(ccc3O)Br C09059315
CC1(CC(CC([NH2+]1)(C)C)NC(=O)[C@H]2Cc3c4ccccc4[nH]c3[C@@H]5N2C(=O)c6c5cccc6)C C15959621
CC1(CC(CC([NH2+]1)(C)C)NC(=O)[C@H]2Cc3c4ccccc4[nH]c3[C@H]5N2C(=O)c6c5cccc6)C C15959622
Cc1ccc(cc1Cl)n2c(=O)c(c(nc2O)O)[C@H]3c4c(c5ccccc5[nH]4)CC[NH+]3C C09109665
C[NH+]1CCc2c3ccccc3[nH]c2[C@H]1c4c(nc(n(c4=O)c5ccc(cc5)Br)O)O C09331742
c1cc(ccc1[C@@H]2[NH+]=C(Nc3n2c4cc5c(cc4n3)OCCCO5)N)N6CCCCCC6 C19354129
c1c(cc(c(c1Br)NC(=O)[C@H]2C[C@@H](C[NH2+]2)O)Br)Br C20504759
c1c(cc(c(c1Br)NC(=O)[C@H]2C[C@H](C[NH2+]2)O)Br)Br C20504760
c1c(cc(c(c1Br)NC(=O)[C@@H]2C[C@@H](C[NH2+]2)O)Br)Br C20504761
c1c(cc(c(c1Br)NC(=O)[C@@H]2C[C@H](C[NH2+]2)O)Br)Br C20504762
[H]/N=C\1/Nc2[nH+]c3cc4c(cc3n2[C@H](N1)c5csc(n5)c6ccc(cc6)Cl)OCCCO4 C24172429
c1ccc2c(c1)c3c([nH]2)[C@@H]4C[C@H]5[C@@H](CC[C@@H]([C@@H]5C(=O)Nc6ccc7c(c6)CCC7)O)C[NH+]4CC3 C39227850
c1ccc(c(c1)C2=C[C@H]3C[C@@H]4CO[P@@](=O)(N[NH+]4C[C@@H]3C=C2Cl)c5ccccc5O)O C39467119
c1ccc(c(c1)C2=C[C@@H]3C[NH+]4[C@@H](C[C@@H]3C=C2Cl)CO[P@@](=O)(N4)c5ccccc5O)O C39467377
C[C@@H](CCCC(C)(C)O)NC(=O)[C@@H]1CN(CC12CC[NH2+]CC2)C(=O)C3(CCCCC3)C C39631583
CCCC[C@@H](C)C(=O)N1C[C@H](C2(C1)CC[NH2+]CC2)C(=O)NCCc3c[nH]c4c3cc(cc4)C C39656112
CC[C@@H](C(=O)NC1[C@@H]2CC3C[C@H]1CC(C2)(C3)C(=O)N)[NH+]4CCN(CC4)c5ccc(cn5)C(F)(F)F C34632091
CC1(Cc2c(c([nH+]c3c2c(c(s3)C(=O)/N=c/4\[nH]ccs4)N)N5CCOCC5)CO1)C C49625261
c1cc(ccc1[C@H]2NC(=[NH2+])Nc3n2c4cc5c(cc4n3)OCCCO5)N6CCCCCC6 C19354128
c1cc(c(c(c1)Cl)Cl)c2ccc(o2)[C@H]3NC(=[NH2+])Nc4n3c5cc6c(cc5n4)OCCCO6 C12548283
c1cc(ccc1c2ccc(o2)[C@@H]3NC(=[NH+]c4n3c5cc6c(cc5n4)OCCCO6)N)Cl C19357282
c1cc(ccc1c2ccc(o2)[C@H]3NC(=[NH+]c4n3c5cc6c(cc5n4)OCCCO6)N)Cl C19357279
COc1c(cc(cc1Br)Br)[C@@H]2NC(=[NH2+])Nc3n2c4ccccc4n3 C12535708
Cc1cc(cc(c1O)[C@H]2Nc3c(c4c(s3)C[NH+](CC4)C(C)C)C(=N2)O)Br C15946344
CC[NH+]1CCc2c(sc3c2C(=N[C@H](N3)c4cc(cc(c4O)C)I)O)C1 C15947299
c1ccc2=[NH+]CC(=c2c1)CCNC(=O)[C@@H]3C[C@@H]4N[C@@H](C[C@@H](N4N3)C(F)(F)F)c5ccco5 C63205508
COc1ccc2=[NH+][C@H]3[C@H](NCCC3=c2c1)[C@@H]4[C@@H](N(C(=S)NC4=O)CCc5ccccc5)O C63375921
c1ccc2c(c1)cccc2N3[C@H](N[C@@H]([C@@H](C3=O)[C@@H]4[C@@H]5C(=c6ccccc6=[NH+]5)CCN4)O)S C63641868
CC(C)(C)/[NH+]=C\1/[C@@]2(CCCN(C2)C(=O)Nc3ccc4c(c3)OCCO4)Nc5ccccc5N1 C65260143
CCN(CCCNC(=O)[C@H]1c2ccccc2C(=O)N3[C@@H]1c4cc(c(cc4CC3)OC)OC)c5ccccc5 C04790591
c1ccc(cc1)n2cc(c(n2)c3cc4ccccc4o3)/C=C/C(=O)OCC(=O)N[C@@H]5CCS(=O)(=O)C5 C02643028
C[C@H]1CCC[C@@H](N1C(=O)CSc2nnc(n2Cc3ccco3)c4ccc(cc4)NS(=O)(=O)C)C C00930608
COc1ccc(cc1)N2C(=O)/C(=C\c3cc(c(c(c3)Br)OCC=C)OC)/C(=O)NC2=S C06645194
CC(C)Cc1nnc(s1)NC(=O)CCCN2C(=O)/C(=C/c3ccc(c(c3)OC)OC)/SC2=S C08819487
CCOc1ccc(cc1)c2nc3c(c(n2)SCC(=O)NCc4ccc(cc4)F)c(=O)n(c(=O)n3C)C C08899725
Cc1cc(c(cc1C)S(=O)(=O)NC[C@H](c2cccnc2)S(=O)(=O)c3ccc4c(c3)OCO4)OC C09006788
CCCOc1ccc(cc1)/C=C/C(=O)NC[C@@H](c2cccnc2)S(=O)(=O)c3ccc4c(c3)OCCO4 C09044663
CN(C)c1ccc(cc1)[C@@H](CNS(=O)(=O)c2ccc(c(c2)OC)OC)S(=O)(=O)c3cccs3 C09079459
CN(C)c1ccc(cc1)[C@H](CNC(=O)CCN2C(=O)c3ccccc3C2=O)S(=O)(=O)c4cccs4 C09079596
CN(C)c1ccc(cc1)[C@H](CNS(=O)(=O)c2cc(ccc2OC)OC)S(=O)(=O)c3ccc(cc3)F C09080436
c1cc(oc1)[C@H](CNS(=O)(=O)c2ccc3c(c2)CCCC3)S(=O)(=O)c4ccc5c(c4)OCCO5 C09082254
Cc1cccn2c1nc(c(c2=O)/C=C\3/C(=O)N(C(=S)S3)C[C@@H]4CCCO4)NCCc5ccccc5 C01103713
CN1[C@H]([C@@H](c2cc(c(cc2C1=O)OC)OC)C(=O)NCc3ccccc3OC)c4ccc(cc4)SC C09936435
CN(C[C@@H](c1ccccc1)O)C(=O)[C@H]2CCCN(C2)c3cccc4c3C(=O)N(C4=O)Cc5ccsc5 C12191542
Cc1ccc(o1)[C@@H](C(=O)NC[C@@H]2CCCO2)N(Cc3ccc(cc3)F)C(=O)Cn4c5ccccc5nn4 C12482378
Cc1ccc(o1)[C@@H](C(=O)NC[C@H]2CCCO2)N(Cc3ccc(cc3)F)C(=O)Cn4c5ccccc5nn4 C12482393
Cc1ccccc1[C@@H](C(=O)NC[C@@H]2CCCO2)N(Cc3cccs3)C(=O)Cn4c5ccccc5nn4 C12483813
Cc1ccc(cc1)NC(=O)CS[C@H](C)C(=O)OCC(=O)N(c2ccccc2)[C@@H]3CCS(=O)(=O)C3 C12695412
CN1[C@@H]([C@@H](c2cc(c(cc2C1=O)OC)OC)C(=O)Nc3cc4ccccc4nc3)c5ccc(cc5)SC C04766788
c1ccc(cc1)n2cc(c(n2)c3cc4ccccc4o3)/C=C/C(=O)OCC(=O)N[C@H]5CCS(=O)(=O)C5 C13526662
CCn1c(nnc1SCC(=O)N2[C@](CC(=N2)C(F)F)(C(F)F)O)c3cc(n(n3)C)C(F)(F)F C13958374
Cc1cc2c(s1)nc(n(c2=O)NC(=O)CCn3c(c(c(n3)C(F)(F)F)Br)C4CC4)C C02780444
Cc1ccc(cc1)CNc2c(c(=O)n3cccc(c3n2)C)/C=C\4/C(=O)N(C(=S)S4)C[C@@H]5CCCO5 C02390541
Cc1ccc(cc1)CNc2c(c(=O)n3cc(ccc3n2)C)/C=C\4/C(=O)N(C(=S)S4)C[C@@H]5CCCO5 C16734686
Cc1ccc2c(c1)cc(c(=O)[nH]2)[C@H](c3nnnn3C[C@@H]4CCCO4)N5CCN(CC5)c6ccc(cc6)F C19826166
Cc1cccc2c1[nH]c(=O)c(c2)[C@@H](c3nnnn3C[C@@H]4CCCO4)N5CCN(CC5)c6ccc(cc6)F C19826393
Cc1ccc2cc(c(=O)[nH]c2c1)[C@@H](c3nnnn3C[C@@H]4CCCO4)N5CCN(CC5)c6ccccc6F C19940591
Cc1ccc2cc(c(=O)[nH]c2c1)[C@@H](c3nnnn3C[C@H]4CCCO4)N5CCN(CC5)c6ccccc6F C19940593
Cc1ccc2cc(c(=O)[nH]c2c1)[C@@H](c3nnnn3C[C@@H]4CCCO4)N5CCN(CC5)c6ccc(cc6)F C19940595
Cc1cc(c2cc(c(=O)[nH]c2c1)[C@@H](c3nnnn3C[C@@H]4CCCO4)N5CCN(CC5)c6ccc(cc6)F)C C19940979
Cc1ccc2nc(c(c(=O)n2c1)/C=C/3\C(=O)N(C(=S)S3)CCc4ccccc4)NC[C@@H]5CCCO5 C33516560
Cc1ccc(cc1)S(=O)(=O)CNC(=O)[C@H](c2ccc(cc2)N(C)C)N(Cc3ccco3)C(=O)C(=C)C C36505251
Cc1ccc(cc1)S(=O)(=O)CNC(=O)[C@H](c2ccc3c(c2)OCO3)N(C)C(=O)c4ccccc4OC C36524157
Cc1ccc(cc1)S(=O)(=O)CNC(=O)[C@H](c2ccc(cc2)C(F)(F)F)N(C)C(=O)c3cccnc3 C36538479
C/C=C/[C@H](C(=O)NCS(=O)(=O)c1ccc(cc1)C)N(Cc2ccc(o2)C)C(=O)c3ccc(cc3)Cl C36558875
Cc1ccc(cc1)[C@H](C(=O)NCS(=O)(=O)c2ccc(cc2)C)N(Cc3ccc(o3)C)C(=O)CCS C36598411
C/C=C\[C@H](C(=O)NCS(=O)(=O)c1ccc(cc1)C)N(Cc2ccc(o2)C)C(=O)c3ccccc3Cl C36602647
COc1ccc(c2c1nc(s2)N3CCN(CC3)CCNC(=O)CS(=O)(=O)c4ccccc4)OC C38785659
CC(C)S(=O)(=O)c1cccc(c1)[C@@H]2c3cc4c(cc3C(=O)[C@H]([C@H]2C(=O)Cc5ccccc5)O)OCO4 C39483646
CCCn1c(c(c(c(c1=O)C#N)C)/C=C/2\C(=O)N(C(=S)S2)C)NCCc3ccc(c(c3)OC)OC C39851639
CCOc1ccc(cc1)C[C@@]2(C(=NC(=O)N(C2=O)CC=C)[O-])C[NH+]3C[C@H]4C[C@@H](C3)c5cccc(=O)n5C4 C43736573
CCSc1ccccc1C(=O)N2CCN(CC2)c3nnc(s3)SCC(=O)Nc4cc(on4)C C49368321
[H]/N=C\1/C(=C/c2ccc(c(c2)OCC)OCCOc3ccccc3[C@H](C)CC)/C(=O)N=C4N1N=C(S4)C C13897898
[H]/N=C\1/C(=C/c2ccc(c(c2)OCC)OCCOc3ccccc3[C@@H](C)CC)/C(=O)N=C4N1N=C(S4)C C13897893
c1cc(sc1)CN(Cc2cc3cc4c(cc3[nH]c2=O)OCO4)Cc5nnnn5Cc6ccc(cc6)F C57643376
C[C@H]1CCCCN1C(=O)Cn2cc(c3c2ccc(c3)Br)/C=C(/C#N)\C(=O)NC[C@H]4CCCO4 C59087156
c1ccc(c(c1)NC(=O)COC(=O)CSCC2=NC(=O)C3=C4CCC[C@H]4SC3=N2)Br C39943176
[H]/N=C\1/C(=C/c2ccc(c(c2)OC)OCCOc3ccccc3[C@@H](C)CC)/C(=O)N=C4N1N=C(S4)CC C27549739
CC1=C(N=C([C@@H]1C(=O)C2=C(C(=O)N([C@H]2c3cccc(c3)Br)CC[NH+](C)C)[O-])C)C(=O)OC C09271138
Cc1ccc(cc1)S(=O)(=O)Cn2c(nnn2)C[NH+](Cc3ccc(cc3)C(C)(C)C)Cc4ccco4 C06199200
C[NH+](C)CCCN(c1nc2ccc(cc2s1)Br)C(=O)c3ccc(cc3)S(=O)(=O)C C09385590
CC[NH+](CC)CCN(c1nc2ccc(cc2s1)[N+](=O)[O-])C(=O)CS(=O)(=O)c3ccc(cc3)C C09385634
C[NH+](C)CCN(c1nc2c(ccc(c2s1)OC)OC)C(=O)CCS(=O)(=O)c3ccc(cc3)F C09387097
C[NH+](C)CCCN(c1nc2c(ccc(c2s1)OC)OC)C(=O)CS(=O)(=O)c3ccc(cc3)F C09387186
Cc1ccc(c2c1sc(n2)N(CCC[NH+](C)C)C(=O)CCS(=O)(=O)c3ccc(cc3)F)OC C09387328
Cc1cc2c(cc1C)sc(n2)N(CC[NH+](C)C)C(=O)CCCS(=O)(=O)c3ccc(cc3)OC C09911864
Cc1ccc(c2c1sc(n2)N(CC[NH+](C)C)C(=O)CCCS(=O)(=O)c3ccc(cc3)F)OC C09914492
Cc1ccc2c(c1C)nc(s2)N(CCC[NH+](C)C)C(=O)CCCS(=O)(=O)c3ccc(cc3)F C09914505
Cc1cc2c(cc1C)sc(n2)N(CCC[NH+](C)C)C(=O)CCCS(=O)(=O)c3ccc(cc3)F C09914521
Cc1ccc(c2c1sc(n2)N(CC[NH+](C)C)C(=O)CCS(=O)(=O)c3ccc(cc3)OC)OC C10028571
CCOc1ccc2c(c1)sc(n2)N(CCC[NH+](C)C)C(=O)c3ccc(cc3)S(=O)(=O)N(C)C C10067566
Cc1ccc(cc1)S(=O)(=O)CCCC(=O)N(CC[NH+](C)C)c2nc3ccc(cc3s2)[N+](=O)[O-] C10218218
C[NH+](C)CCN(c1nc2ccc(cc2s1)[N+](=O)[O-])C(=O)CCCS(=O)(=O)c3ccc(cc3)F C10218839
C[NH+](C)CCN(c1nc2c(s1)cccc2S(=O)(=O)C)C(=O)CCCS(=O)(=O)c3ccccc3 C10814800
COc1ccccc1n2cc(cn2)C[NH+]3CCC4(CC3)[C@@H](CC(=O)N4Cc5ccccc5)C(=O)OC C11965753
C[C@H](Cc1ccc2c(c1)OCO2)C[NH+]3CCC4(CC3)C(=O)N(C(=O)N4CCOC)Cc5cccnc5 C14742435
COCc1ccc(o1)C[NH+]2CCC(CC2)c3nnc(n3c4cccc(c4)OC)SC[C@@H]5CCCO5 C14986695
COCc1ccc(o1)C[NH+]2CCC(CC2)c3nnc(n3c4cccc(c4)OC)SC[C@H]5CCCO5 C14986696
CC[NH+](CC)CCN(CC)C(=O)c1cnn(c1C2CC2)c3ncc4c(n3)-c5ccc(cc5CC4)OC C14996698
C[NH+](CCn1cccn1)Cc2cc3cc4c(cc3n(c2=O)Cc5cc6c(cc5Cl)OCO6)CCC4 C14997567
CC(C)CO[C@@H](CC[NH+]1CCOCCOCCOCCOCCOCC1)n2c3ccccc3nn2 C15774773
C[NH+]1CCC[C@@H](C1)COc2cc(=O)n3c(c2C(=O)OC)CCN(CC3)Cc4ccccc4OCC=C C19741451
c1ccc(cc1)S(=O)(=O)CCN2CC[C@@H](CCC2=O)N3CC[NH+](CC3)[C@@H]4CCc5ccccc5C4 C20855829
c1ccc(cc1)S(=O)(=O)CCN2CC[C@H](CCC2=O)N3CC[NH+](CC3)[C@@H]4CCc5ccccc5C4 C20855834
CCC(=O)N(c1nn(c(=S)s1)C[NH+]2CCC(CC2)CCc3cc(cc(c3)OC)OC)C4CC4 C22316691
CCN(CC)S(=O)(=O)c1ccc(c(c1)[N+](=O)[O-])N2CC[NH+](CC2)Cc3ccc(c(c3)OC)OC C22813482
c1ccc(cc1)c2ccc(=O)n(n2)CC[NH+]3CCN(CC3)S(=O)(=O)c4ccccc4C(F)(F)F C23141281
C[NH+](Cc1ccc(cc1)Br)Cn2c(=S)n(c(n2)N3CCOCC3)Cc4ccccc4 C23844253
C#CCN1CC[NH+](CC1)Cn2c(=S)n(c(n2)CSc3nc4ccccc4s3)c5ccccc5 C24974250
C=CC[n+]1c(csc1Nc2ccc(cc2)c3nnc4n3CCCCC4)c5ccccc5OC(F)F C34898242
C[NH+](C)CCCn1c(=O)c2c3c(sc2nc1SCC(=O)N(C)Cc4cccs4)CCCC3 C36821300
CCOc1ccc2c(c1)oc3c(c2=O)[C@@H](N(C3=O)CCC[NH+](C)C)c4cc(c(c(c4)OC)OC)OC C38727013
CCOc1ccc2c(c1)oc3c(c2=O)[C@H](N(C3=O)CCC[NH+](C)C)c4cc(c(c(c4)OC)OC)OC C38727014
C[NH+](C)CCN(c1nc2c(ccc(c2s1)Cl)OC)C(=O)c3cc(c(cc3[N+](=O)[O-])OC)OC C36642034
Cc1ccc(c2c1sc(n2)N(CCC[NH+](C)C)C(=O)c3cc(c(cc3[N+](=O)[O-])OC)OC)OC C36645129
C[NH+](C)CCCN(c1nc2ccc(cc2s1)Br)C(=O)Cn3c4ccccc4oc3=O C36645251
CCOc1ccc(cc1OCC)C(=O)N(CC[NH+](C)C)c2nc3ccc(cc3s2)S(=O)(=O)C C38845796
CCN(CC)S(=O)(=O)c1cccc(c1)[C@H]2[NH+]=N[C@@H](N2c3ccccc3)SCC(=O)[C@@H]4C=CC=N4 C39413857
CCN(CC)S(=O)(=O)c1cccc(c1)[C@H]2[NH+]=N[C@H](N2c3ccccc3)SCC(=O)[C@@H]4C=CC=N4 C39413859
CCOc1ccc(cc1)Nc2[n+](c(cs2)c3ccc(cc3)S(=O)(=O)N4CCCC4)Cc5cccnc5 C39834763
CC[NH+](CC)CCCN1[C@@H](c2c(=O)c3cc(ccc3oc2C1=O)F)c4cc(c(c(c4)OC)OC)OC C40014112
c1ccc(cc1)n2c(nnc2SCC(=O)N([C@@H]3CCS(=O)(=O)C3)C4CC4)C[NH+]5CCCCC5 C40066910
CC[NH+](CC)CCN1[C@H](c2c(=O)c3ccc(cc3oc2C1=O)OC)c4ccc(c(c4OC)OC)OC C40561511
CC[NH+](CC)CCN1[C@H](c2c(=O)c3ccc(cc3oc2C1=O)OC)c4cc(c(c(c4)OC)OC)OC C40561519
Cc1c(nc(o1)c2ccc(c(c2)OC)OC)C[NH+]3CCN(CC3)Cc4ccc(c(c4OC)OC)OC C40962147
CCN(CC)C(=O)[C@H]1CCC[NH+](C1)Cc2ccc3c(c2)CN(CCO3)Cc4cc(cc(c4)OC)OC C14972190
C[C@@H]1C(=c2ccccc2=[NH+]1)C(=O)[C@@H](C)Sc3nc4cc(ccc4c(=O)n3CCCOC)C(=O)OC C39771884
CCOCCCN1CC(=O)N2[C@H](C1=O)CC3=c4ccccc4=[NH+][C@H]3[C@@H]2c5ccc(cc5)Br C63141039
CN([C@@H](Cc1ccccc1)C2CCN(CC2)C(=O)[C@H]3C=c4cc(ccc4=[NH+]3)F)C(=O)C5CCOCC5 C64053590
c1ccc(cc1)c2cc([nH+]c3c2ccc(n3)N(CCO)CCO)N(CCO)CCO C01649702
CCCCOC(=O)[C@H](Cc1c[nH]c2c1cccc2)NC(=O)c3coc(n3)CC[NH3+] C06778475
CC(C)CNC(=O)C[NH+](CC(=O)NCC(C)C)[C@H](C)c1ccc(cc1)S(=O)(=O)N C07779505
c1cc(ccc1[C@H](CCNC(=[NH2+])NCCCc2c[nH]cn2)c3ccncc3)F C13816230
CC(C)(C)[C@H]1CCc2c(c(n[nH]2)C(=O)NCCC[NH+]3CCC(CC3)C(=O)N)C1 C19661500
CCNC(=O)NC(=O)C[NH+](CC(=O)Nc1c(cccc1C)C)CC(=O)Nc2c(cccc2C)C C23777903
CC[NH+](CC(=O)Nc1ccc(cc1)NC(=O)C)[C@@H](C)c2nc(nc(n2)Nc3ccccc3)N C24716585
CC[NH+](CC(=O)Nc1ccc(cc1)NC(=O)C)[C@H](C)c2nc(nc(n2)Nc3ccccc3)N C24716589
CCCCNC(=O)NC(=O)[C@H](C)[NH2+][C@H](C)c1ccc(cc1)NC(=O)C2CC2 C28349069
c1ccc2c(c1)N(c3ccccc3S2)C[C@@H](C[NH2+]C(CO)(CO)CO)O C04150548
C[C@H](c1ccc(cc1)S(=O)(=O)N)[NH+](CC(=O)NCC(C)C)CC(=O)NCC(C)C C38330722
c1ccc(c(c1)[C@H](CC(=O)NCc2cc[nH+]c(c2)N3CCOCC3)NC(=O)N)Cl C40070990
CC[NH+](CC)[C@@H](CC(C)C)CNC(=O)C(=O)Nc1cccc(c1C)C(=O)N C41333848
C[C@@H]1CCC[NH+](C1)[C@@H](C)CNC(=O)C(=O)Nc2ccc(cc2)OCC(=O)N C41652765
C[C@H]1C[C@@H](C[NH+](C1)CCCNC(=O)C(=O)Nc2ccccc2CC(=O)N)C C41730499
C[C@@H]1C[C@H](C[NH+](C1)CCCCNC(=O)C(=O)Nc2ccc(cc2)C(=O)N)C C41791243
C[NH+](CCCNC(=O)C(=O)Nc1ccc(cc1)CC(=O)N)CC(F)(F)F C41922668
CCOC(=O)C1=C(NC(=O)N[C@@H]1c2ccccc2)CS/C(=[NH+]/C(C)C)/N C42636207
CC[NH+](CC)CCCNC(=O)NNc1ccc(cn1)S(=O)(=O)NC(C)C C43004263
CCCCOC(=O)[C@@H](Cc1c[nH]c2c1cccc2)NC(=O)c3coc(n3)[C@H]([C@@H](C)O)[NH3+] C43209925
CCCCOC(=O)[C@H](Cc1c[nH]c2c1cccc2)NC(=O)c3coc(n3)[C@H]([C@H](C)O)[NH3+] C43209932
CCCC[C@@H](c1nc(co1)C(=O)N[C@@H](CC(C)C)C(=O)Nc2ccc(cc2)[N+](=O)[O-])[NH3+] C33886925
Cc1c(cc(n1[C@@H](Cc2ccc(cc2)O)C(=O)NCC[NH+](C)C)c3cccc(c3)C#N)C(=O)N C44144117
C[C@H](c1cccc(c1)S(=O)(=O)N)NC(=O)NCCC[NH+](C)CC(F)(F)F C45125109
CC[NH+](CC)CCOc1ccccc1CNC(=O)NNC(=O)C(=O)NC2CC2 C46105102
C[C@@H]1CCC[NH+](C1)CCCNC(=O)NNC(=O)c2cc(n[nH]2)c3ccccc3 C46394505
CCCNC(=O)C[NH+]1CCC(CC1)NC(=O)NC[C@H](COCC(C)C)O C46845726
c1ccc(cc1)[C@@H](CC(=O)NC[C@@H](c2ccccc2)[NH+]3CCCC3)NC(=O)N C46917524
c1ccc(cc1)[C@H](CC(=O)NC[C@H](c2ccccc2)[NH+]3CCCC3)NC(=O)N C46917533
c1cc(cc(c1)N/C(=N/c2ccc(cc2)CC[NH2+]C[C@@H](c3cccnc3)O)/NC#N)C(=O)N C27214249
C[C@@H]1C[C@@H](C[NH+](C1)C(C)(C)CNC(=O)Nc2ccc(cc2)OCC(=O)N)C C54409700
Cc1c(c2ccccc2n1CC(=O)N)C[NH2+]Cc3c[nH]nc3c4ccccc4 C55385332
C[NH+](C)[C@@H](CNC(=O)Nc1ccccc1CC(=O)N)c2ccccc2Cl C45725588
C[C@@H]1CCC[NH+](C1)[C@H](C)CNC(=O)C(=O)Nc2ccc(cc2)OCC(=O)N C62121063
c1ccc2=[NH+]CC(=c2c1)CCNC(=O)c3ccccc3NC(=O)C(=O)NCCO C63270258
CC(C)(C)OC(=O)NC[C@H]1CCCC[NH+]1CC(=O)Nc2c(ccs2)C(=O)N C63515958
CS(=O)(=O)NCCCNC(=O)Nc1cccc(c1)C[NH+]2CCC[C@H]2C(=O)N C65787959
COc1ccc(cc1)CCNC(=[NH2+])NCCCN2C(=O)C3(CCCC3)NC2=O C66243261
c1ccc(c(c1)CC(=O)NNC(=O)NCCC[NH+]2CCC[C@@H](C2)C(=O)N)F C66926445
c1ccc(c(c1)CC(=O)NNC(=O)NCCC[NH+]2CCC[C@H](C2)C(=O)N)F C66926446
COc1cc(cc(c1OCC(=O)N)OC)C[NH2+]CCC(=O)NC2CCCC2 C67221600
Cc1ccc(cc1)[C@@H](CNC(=O)C[C@@H](c2cccs2)NC(=O)N)[NH+](C)C C67268256
Cc1ccc(cc1)[C@@H](CNC(=O)C[C@H](c2cccs2)NC(=O)N)[NH+](C)C C67268260
CC(=O)NC[C@@H]1CCC[NH+](C1)CC(=O)Nc2ccccc2SCC(=O)N C67417036
C[C@H]1C[C@@H](C[NH+](C1)C[C@@H](C)NC(=O)C(=O)Nc2ccccc2CC(=O)N)C C67438860
Cc1ccc(cc1C(=O)N)NC(=O)C(=O)NCCC[NH+]2C[C@@H](C[C@H](C2)C)C C67497863
CC[NH+](CC)CCC[C@H](C)[n+]1c2ccc(cc2nc3c1cc(cc3N)N)Cl C05700672
c1cc(oc1)CNC(=O)[C@H]2C[NH+]3CC[C@H]2C[C@@H]3Cn4cc(nn4)C[NH3+] C08298566
C[NH+](C[C@@H](COc1ccccc1C[NH2+]CCCO)O)C2CCCCC2 C11998521
CC(C)[NH+](C)C[C@@H](COc1ccc(cc1OC)C[NH2+]C(C)(C)CO)O C12576767
COc1cc(cc(c1OCC=C)Br)C[NH2+]CCC[NH2+]CCO C13733161
CC1CC[NH+](CC1)CC2(CCCCC2)NC(=O)[C@H]3CCC[NH+](C3)CC(=O)N C19663712
CC[NH+]1CCN(CC1)C[C@H](COc2cccc(c2)C[NH2+]CCCO)O C20254925
C[NH+]1CCN(CC1)[C@H]2[C@H](O[C@H]([C@H]2O)CO)C[NH2+]Cc3ccc(cc3)F C20465189
COC[C@H]1CCC[NH+]1[C@H]2[C@H](O[C@H]([C@H]2O)CO)C[NH2+]C3CCOCC3 C20465328
C[NH+](Cc1ccccc1)[C@@H]2[C@H](O[C@H]([C@H]2O)CO)C[NH2+]C3CCCCC3 C20465967
CC1CC[NH+](CC1)C[C@@H]2N[NH2+]NN2CC(=O)N(C)C[C@@H]3N=CC(=N3)C C39362342
CCOc1cc(cc(c1OC(C)C)Cl)C[NH2+]CCC[NH2+]CCO C40720721
C[NH+]1CCC(CC1)N(C)c2c(c(ncn2)NCCCn3cc[nH+]c3)N C40800738
c1cc[nH+]c(c1)NCCNC(=O)NC[C@H](c2ccco2)[NH+]3CCCC3 C44945124
C[NH+](C)CC[NH+](C)[C@H]1[C@H](O[C@H]([C@H]1O)CO)CNS(=O)(=O)c2ccccc2 C20464949
Cc1c(n2ccccc2[nH+]1)[C@H](C)SCCNc3c(ns(=O)[nH+]3)N C26287476
CCSc1ccc2n(c1)cc([n+]2C)c3ccc(cc3)/C=N/NC(=[NH2+])N C26831885
CCOc1cc(cc(c1OCc2ccc(cc2)F)Cl)C[NH2+]CC[NH2+]CCO C22075678
COc1cc(cc(c1OCc2ccccc2Cl)Cl)C[NH2+]CC[NH2+]CCO C22075740
CCOc1cccc(c1OCc2ccccc2F)C[NH2+]CC[NH2+]CCO C22937114
C[NH+](CCNc1c2cc(ccc2[nH+]cc1N)Br)CCOC C61378110
C[C@@H]1C(=C(N=N1)C)CCC2=[NH+]C3=c4ccccc4=[NH+][C@@H](N3N2)SCC(=O)N C63708222
COc1ccc(cc1)[C@H](C[NH2+]C[C@@H](CO)O)C2=c3ccccc3=[NH+]C2 C63801447
COc1ccc(cc1)[C@H](C[NH2+]C[C@H](CO)O)C2=c3ccccc3=[NH+]C2 C63801449
Cc1ccc(c(c1)C)OC[C@H](CNc2c3c([nH+]c(n2)C)CC[NH2+]CC3)O C63844450
CCCCN1[C@H]([C@@H](C=N1)C)NC(=O)[C@@H](CC2=c3ccccc3=[NH+]C2)[NH3+] C63845705
C1CCC(CC1)[NH2+]CCCNC(=O)NC2CC[NH+](CC2)CC(F)F C64256185
Cc1cccc(c1OC[C@@H](C[NH2+]C[C@H]2CNc3cc([nH+]n3C2)C)O)C C58299024
Cc1cc[nH+]c(c1)NCCN2CN[C@@H]([C@@H]2c3[nH]cc[nH+]3)c4ccccc4 C65371654
CC[NH+](CC)[C@H](CNc1c2ccccc2nc(n1)CC[NH3+])c3ccco3 C65395839
c1ccc(cc1)[C@H]2[C@@H]([NH+](CN2)CCSc3cn[nH]n3)c4[nH]cc[nH+]4 C65397706
c1ccc(cc1)[C@H]2[C@H]([NH+](CN2)CCSc3cn[nH]n3)c4[nH]cc[nH+]4 C65397708
c1ccc(cc1)[C@H]2[C@@H]([NH+](CN2)CCCNc3cccnc3)c4[nH]cc[nH+]4 C65405945
c1ccc2c(c1)c(nc(n2)CC[NH3+])NC[C@@H](c3ccc(cc3)F)[NH+]4CCCC4 C65464248
CC[C@H](CNc1c2ccccc2nc(n1)CC[NH3+])N3CC[NH+](CC3)C C65489521
CC(C)CN(CC1=CNN(C1)C)C(=O)[C@@H](CC2=c3ccccc3=[NH+]C2)[NH3+] C65497856
CC[NH+](CC)[C@H](CN/C(=[NH+]/C[C@@H]1CCCO1)/N)c2ccccc2Cl C66242475
COCC/[NH+]=C(/N)\NC[C@@H](c1c(cccc1Cl)F)[NH+]2CCCC2 C66243013
C[C@@H]1CCC[NH+](C1)Cc2ccc(cc2)CN/C(=[NH+]/C[C@@H]3CCCO3)/N C66243143
C[C@@H]1CCC[NH+](C1)Cc2ccccc2CN/C(=[NH+]/Cc3ccco3)/N C66243170
CC1CC[NH+](CC1)Cc2ccccc2CN/C(=[NH+]/Cc3ccco3)/N C66243197
C[C@@H]1C[C@@H](C[NH+](C1)Cc2ccccc2CN/C(=[NH+]/Cc3ccco3)/N)C C66243454
C[NH+](Cc1ccccc1CN/C(=[NH+]/Cc2ccco2)/N)C3CCCCC3 C66244446
CC1CC[NH+](CC1)[C@H](CN/C(=[NH+]/Cc2ccco2)/N)c3ccccc3 C66244561
C[NH+](C)CCCNS(=O)(=O)c1ccc(cc1)CNC2=[NH+]CCCN2 C66246618
C[C@H]1C[C@@H](C[NH+](C1)CCCC[NH2+]Cc2ccc(cc2)OCC(=O)N)C C67120633
CC1CC[NH+](CC1)C[C@H](C[NH2+]Cc2c[nH]nc2c3ccc(cc3)F)O C67122231
CC1CC[NH+](CC1)C[C@H](CNC(=O)NCC[NH+](C(C)C)C(C)C)O C67581646
CC1CC[NH+](CC1)CCNC(=O)NC[C@H](C[NH+]2CCC(CC2)C)O C67619311
C[C@H]1CCC[NH+](C1)CCCNC(=O)NC[C@H](C[NH+]2CCC(CC2)C)O C67619408
CCOc1ccc2c(c1)cc(c(=O)[nH]2)C[NH+](Cc3ccc(cc3)OC)Cc4nnnn4C[C@@H]5CCCO5 C06196692
CCOc1ccc2c(c1)cc(c(=O)[nH]2)C[NH+](Cc3ccc(cc3)OC)Cc4nnnn4C[C@H]5CCCO5 C06196693
CCOc1ccc2c(c1)cc(c(=O)[nH]2)C[NH+](Cc3nnnn3Cc4ccc(cc4)OC)C[C@@H]5CCCO5 C06196750
COCCn1c(nnn1)[C@@H](c2cc3cc(c(cc3[nH]c2=O)OC)OC)[NH+]4CCN(CC4)c5ccccc5 C06136240
COCCn1c(nnn1)[C@@H](c2cc3cc(ccc3[nH]c2=O)OC)[NH+](Cc4ccco4)Cc5cccs5 C06239098
CC[NH+]1CCN(CC1)c2c(c(=O)n3cc(ccc3n2)C)/C=C\4/C(=O)N(C(=S)S4)CCCOCC C08858044
CC[NH+]1CCN(CC1)C2=NC(=O)/C(=C/c3ccc(c(c3)OC)OS(=O)(=O)c4ccc(cc4)C)/S2 C09187901
Cc1ccc(c2c1sc(n2)N(CC[NH+](C)C)C(=O)CCCS(=O)(=O)c3ccc(cc3)OC)OC C09911851
Cc1cc2c(cc1C)sc(n2)N(CCC[NH+](C)C)C(=O)CCCS(=O)(=O)c3ccc(cc3)OC C09911866
C[NH+](C)CCN(c1nc2c(s1)cccc2S(=O)(=O)C)C(=O)CCCSc3ccc(cc3)OC C10814784
C[NH+](C)CCN(c1nc2ccc(cc2s1)SC)C(=O)CCCS(=O)(=O)c3ccc(cc3)OC C10816711
CC[NH+](CC)CCN(c1nc2ccc(cc2s1)S(=O)(=O)C)C(=O)CSc3ccc(cc3)OC C10818762
CC[NH+]1CCN(CC1)c2c(c(=O)n3cccc(c3n2)C)/C=C\4/C(=O)N(C(=S)S4)CCCOCC C12112400
CCOC(=O)Cn1c(nnn1)C[NH+](Cc2ccc3c(c2)OCO3)Cc4cc5ccc(c(c5[nH]c4=O)C)C C12832980
CC(C)(C)n1c(nnn1)C[NH+](CCc2ccc(c(c2)OC)OC)Cc3cc4ccc(cc4[nH]c3=O)OC C12833312
CC(C)(C)n1c(nnn1)C[NH+](CCc2ccc(c(c2)OC)OC)Cc3cc4cc(ccc4[nH]c3=O)OC C12833397
COc1cc2cc(c(=O)[nH]c2cc1OC)C[NH+](Cc3nnnn3CCc4ccccc4)C5CCCCC5 C13033644
COc1ccc(cc1)C[NH+](Cc2cc3cc4c(cc3[nH]c2=O)OCCO4)Cc5nnnn5Cc6ccco6 C13033915
CC[C@H](c1nnnn1C[C@@H]2CCCO2)[NH+](CCc3ccccc3)Cc4cc5cc(ccc5[nH]c4=O)OC C13064091
CC[C@@H](c1nnnn1C[C@@H]2CCCO2)[NH+](CCc3ccccc3)Cc4cc5cc(ccc5[nH]c4=O)OC C13064093
CC[C@@H](c1nnnn1CCc2ccccc2)[NH+](Cc3cc4cc(ccc4[nH]c3=O)OC)C[C@@H]5CCCO5 C13064192
CC[C@H](c1nnnn1C[C@@H]2CCCO2)[NH+](CCc3ccccc3)Cc4cc5ccc(cc5[nH]c4=O)OC C13064285
CC[C@H](c1nnnn1CCOC)[NH+](Cc2ccc3c(c2)OCO3)Cc4cc5ccc(cc5[nH]c4=O)OC C13064363
CC[C@H](c1nnnn1CCOC)[NH+](CCc2ccccc2)Cc3cc4cc5c(cc4[nH]c3=O)OCCO5 C13064484
CC[C@@H](c1nnnn1CCOC)[NH+](CCc2ccccc2)Cc3cc4cc5c(cc4[nH]c3=O)OCCO5 C13064485
CC[C@H](c1nnnn1CC(=O)OCC)[NH+](Cc2ccc(cc2)C)Cc3cc4cc(c(cc4[nH]c3=O)C)C C13064762
CC[C@@H](c1nnnn1CC(=O)OCC)[NH+](Cc2ccc(cc2)C)Cc3cc4cc(c(cc4[nH]c3=O)C)C C13064763
CC[C@H](c1nnnn1CCOC)[NH+](Cc2ccc3c(c2)OCO3)Cc4cc5c(cc(cc5[nH]c4=O)C)C C13064998
CC[C@@H](c1nnnn1CC(=O)OCC)[NH+](Cc2ccc(cc2)C)Cc3cc4ccc(c(c4[nH]c3=O)C)C C13065155
COc1cc(ccc1Oc2nnnn2c3ccccc3)C[NH2+]CCSc4nnnn4c5ccccc5 C13729724
CCOc1cc(ccc1O)[C@@H]2c3c(=O)c4cc(ccc4oc3C(=O)N2CCC[NH+](C)C)Br C35486940
CC(C)NC(=O)N(CC[NH+](C)C)CC(=O)N1CCN(CC1)c2ccc(nn2)c3ccc(cc3OC)OC C35709496
C#CCOC[C@@H](C[NH+](Cc1c(noc1N2CCc3ccccc3C2)c4ccccc4)C[C@@H]5CCCO5)O C36246128
C#CCOC[C@H](C[NH+](Cc1c(noc1N2CCc3ccccc3C2)c4ccccc4)C[C@@H]5CCCO5)O C36246129
CC[C@H](c1nnnn1C[C@H]2CCCO2)[NH+](CCc3ccccc3)Cc4cc5ccc(cc5[nH]c4=O)OC C33937014
CC[C@@H](c1nnnn1C[C@H]2CCCO2)[NH+](Cc3ccccc3)Cc4cc5cc(ccc5[nH]c4=O)OCC C33937085
CC[C@@H](c1nnnn1C[C@H]2CCCO2)[NH+](Cc3ccc(cc3)OC)Cc4cc5cc(ccc5[nH]c4=O)C C33937111
C[C@H](C(=O)NCC[NH+]1CCCCC1)N2c3cc(ccc3OCC2=O)C(=O)COc4ccc(cc4F)F C37275085
CCCCn1c(c(c(c(c1=O)C#N)C)/C=C/2\C(=O)N(C(=S)S2)CC(C)C)N3CC[NH+](CC3)CC C33812662
CC[NH+](CC)CCCN1[C@@H](c2c(=O)c3ccc(cc3oc2C1=O)OC)c4cc(c(c(c4)OC)OC)OC C38725745
CCOC(=O)[C@H]1[C@@H]([C@@H](S[C@@H]1NC(=O)CSC2=N[C@@H]3C(=c4ccccc4=[NH+]3)N=N2)C(=O)OCC)C C39154608
CCOC(=O)[C@H]1[C@H]([C@@H](S[C@@H]1NC(=O)CSC2=N[C@@H]3C(=c4ccccc4=[NH+]3)N=N2)C(=O)OCC)C C39154610
C[NH+](C)CCCNc1c(nc(o1)c2ccc(c(c2)OC)OC)S(=O)(=O)c3ccc4c(c3)OCCO4 C39404157
CCN(CC)S(=O)(=O)c1ccc(cc1)c2csc([n+]2Cc3ccco3)Nc4ccc(cc4)OCC C39834775
CC[C@@H](c1nnnn1Cc2ccccc2)[NH+](CCN3CCOCC3)Cc4cc5cc(ccc5[nH]c4=O)C C22928469
C[C@@H]1CCC[NH+](C1)Cc2ccc(cc2)CNC(=O)CCCN(c3ccc4c(c3)OCO4)S(=O)(=O)C C44878834
CCOc1ccc2c(c1)cc(c(=O)[nH]2)C[NH+](Cc3nnnn3Cc4ccc(cc4)OC)C[C@H]5CCCO5 C00780964
CC1=NN2C(=[NH2+])/C(=C/c3ccc(c(c3)OC)OCCOc4ccc(cc4OC)CC=C)/C(=O)N=C2S1 C19853989
CC[NH+](CC)CCC[C@@H](C)NC(=O)c1cc(nc2c1c(nn2[C@@H]3CCS(=O)(=O)C3)C)c4ccco4 C57309817
CC[NH+](CC)CCC[C@H](C)NC(=O)c1cc(nc2c1c(nn2[C@@H]3CCS(=O)(=O)C3)C)c4ccco4 C57309820
c1ccc(c(c1)N)S[C@H](C[N+](=O)[O-])c2ccc(cc2)[C@@H](C[N+](=O)[O-])Sc3ccccc3N C02145324
Cc1c2c(n(n1)c3cccc(c3)Cl)OC(=C([C@@H]2c4ccc(c(c4)OC)OCC(=O)N)C#N)N C02268328
CC(C)OC(=O)[C@]1([C@@H]2C=CC(=CN2[C@H]([C@@H]1c3ccc(c(c3)Cl)Cl)C(=O)N)C(=O)N)C#N C01106708
Cc1ccc(cc1)OCC(=O)NC(=S)NNC(=O)CCC(=O)Nc2cccc(c2C)Cl C12503000
Cc1ccc(cc1)S(=O)(=O)Nc2c(nc3ccccc3n2)Nc4ccc(cc4)S(=O)(=O)N C02468760
COc1cc(cc(c1)OC)N2[C@@H]3[C@@H](C[C@H]([C@@H]([C@@H]3NC2=S)O)O)C(=O)NCc4cccs4 C08636447
COC(=O)c1c(/c(=C\c2ccc(cc2)O)/c3=C(S[C@@H](C(=O)n31)c4ccc(cc4)O)C(=O)OC)N C20220569
COC(=O)c1c(/c(=C\c2ccc(cc2)O)/c3=C(S[C@H](C(=O)n31)c4ccc(cc4)O)C(=O)OC)N C20220570
CC[C@@H](C)c1ccc(cc1)NC(=O)CCSc2nc([nH]n2)N/N=C/c3cccc(c3O)CC=C C20832650
CC[C@H](C)c1ccc(cc1)NC(=O)CCSc2nc([nH]n2)N/N=C/c3cccc(c3O)CC=C C20832652
c1cc(c(c(c1)Cl)Cl)/C=N/Nc2[nH]nc(n2)SCC(=O)NNC(=O)c3ccc(cc3)Cl C20923442
c1cc(c(c(c1)Cl)Cl)/C=N/Nc2[nH]nc(n2)SCC(=O)NNC(=O)c3ccc(cc3)F C20923449
c1ccc(cc1)C(c2ccccc2)NC(=O)CCSc3nc([nH]n3)N/N=C/c4ccccc4O C21075400
CC(C)(C)c1ccc(cc1)NC(=O)CSc2nc([nH]n2)N/N=C/c3cccc(c3O)CC=C C21075815
C=CCc1cccc(c1O)/C=N/Nc2[nH]nc(n2)SCCC(=O)Nc3cccc4c3cccc4 C21075939
COc1cc(ccc1Cl)NC(=O)CSc2nc([nH]n2)N/N=C/c3cc(ccc3O)Br C21080039
c1ccc2c(c1)nc(s2)NC(=O)CSc3nnc(n3N)N/N=C/c4cccc(c4Cl)Cl C21316397
c1cc(sc1)CCNc2nnc(s2)SCc3nc(nc(n3)Nc4ccc(cc4)Cl)N C24720094
CCc1ccc(cc1)N2C(=O)[C@H]3[C@@H]([NH2+][C@@]([C@@H]3C2=O)(Cc4ccc(cc4)O)C(=O)[O-])c5cccc(c5O)OC C33613434
CC(C)(C)N1C(=O)[C@H]2[C@@H]([NH2+][C@@]([C@@H]2C1=O)(Cc3ccc(cc3)O)C(=O)[O-])c4ccc(c(c4)OC)O C33771980
CC(C)(C)N1C(=O)[C@H]2[C@H]([NH2+][C@@]([C@@H]2C1=O)(Cc3ccc(cc3)O)C(=O)[O-])c4ccc(c(c4)OC)O C33771981
CC(C)(C)N1C(=O)[C@H]2[C@@H]([NH2+][C@@]([C@@H]2C1=O)(Cc3c[nH]c4c3cccc4)C(=O)[O-])/C=C/c5ccc(c(c5)OC)O C35385360
CC(C)CC(=O)N(Cc1ccco1)[C@H](c2c(cc(cc2O)O)O)C(=O)NC(C)(C)CC(C)(C)C C36494684
CCCCCC(=O)N(Cc1ccco1)[C@H](c2c(cc(cc2O)O)O)C(=O)NC(C)(C)CC(C)(C)C C36504050
CCCCC(=O)N(Cc1ccco1)[C@H](c2c(cc(cc2O)O)O)C(=O)NC(C)(C)CC(C)(C)C C36507258
Cc1ccc(cc1)S(=O)(=O)CNC(=O)[C@H](c2ccccc2O)N(C)C(=O)c3c(cccc3O)O C36531023
Cc1ccc(cc1)S(=O)(=O)CNC(=O)[C@H](c2c(cc(cc2O)O)O)N(C)C(=O)c3ccc(cc3)F C36539078
CC(C)(C)CC(C)(C)NC(=O)[C@@H](c1c(cc(cc1O)O)O)N(c2ccccc2Cl)C(=O)c3cccnc3 C36549347
CCCCC/C=C/C(=O)N(Cc1ccc(o1)C)[C@@H](c2c(cc(cc2O)O)O)C(=O)NC(C)(C)C C36557373
CCCCC/C=C\C(=O)N(Cc1ccc(o1)C)[C@H](c2c(cc(cc2O)O)O)C(=O)NC(C)(C)C C36557374
CCCCC/C=C\C(=O)N(Cc1ccc(o1)C)[C@@H](c2c(cc(cc2O)O)O)C(=O)NCCCC C36557390
CCCCCC(=O)N(Cc1ccc(o1)C)[C@H](c2c(cc(cc2O)O)O)C(=O)NC3CCCCC3 C36600651
Cc1cc(nc(n1)N/C(=N/C(=O)NC23CC4CC(C2)CC(C4)C3)/NCCc5c[nH]c6c5cc(cc6)OC)C C14158483
Cc1ccc(c(c1)NC(=O)CSC2=NN[C@@H](N2c3ccc(cc3)Cl)Cc4cc(=O)[nH]c(=O)[nH]4)C C39363058
c1ccc2c(c1)nc(n2CCOc3ccccc3Cl)S[C@@H]4[C@H]([C@@H]([C@@H]([C@@H](O4)CO)O)O)O C39915986
c1ccc2c(c1)nc(n2CCOc3ccc(cc3)Cl)S[C@@H]4[C@@H]([C@@H]([C@@H]([C@@H](O4)CO)O)O)O C39915988
Cc1ccc(c(c1)NC(=O)[C@@H]2CC(=O)Nc3c2c(=O)[nH]c(n3)Nc4cccc(c4)C(F)(F)F)OC C40400302
CCN(CC)S(=O)(=O)c1ccc(cc1)Nc2c(c(ncn2)Nc3ccc(cc3)C(F)(F)F)N C40759557
COCCCNc1nc(c2cnn(c2n1)c3ccccc3)Nc4c(c5c(s4)CCC5)C(=O)N C41026283
C[C@H](C(=O)Nc1ccc(cc1)S(=O)(=O)N)OC(=O)c2c3c(sc2NC(=O)C)CCCC3 C45256936
Cc1c(c(n[nH]1)O)[C@@H](c2ccc(c(c2)OC)OC(=O)c3ccccc3Cl)c4c(n[nH]c4O)C C08854967
COc1ccc(cc1)NC[C@H](COc2ccc(cc2)OC[C@H](CNc3ccc(cc3)OC)O)O C13563674
COc1cc(cc(c1O)OC)[C@@H]2c3c(n[nH]c3OC(=C2C#N)N)c4ccc(cc4)OCc5ccccc5 C09308656
CCCCC(=O)N(Cc1ccc(o1)C)[C@H](c2c(cc(cc2O)O)O)C(=O)NC(C)(C)CC(C)(C)C C36603809
C/C(=N\N=C/1\NC(=O)[C@@H](S1)CC(=O)Nc2ccccc2C(F)(F)F)/c3ccc(cc3O)O C16136738
CCCCN(c1c(n(c(=O)[nH]c1=O)CC(C)C)N)C(=O)CNC(c2ccccc2)c3ccccc3 C13038185
c1ccc(c(c1)N)S[C@H](C[N+](=O)[O-])c2ccc(cc2)[C@H](C[N+](=O)[O-])Sc3ccccc3N C13468821
CC[C@@H](C)c1ccc(cc1)NC(=O)CSc2nc([nH]n2)N/N=C/c3cc(ccc3O)Br C59016958
CC[C@H](C)c1ccc(cc1)NC(=O)CSc2nc([nH]n2)N/N=C/c3cc(ccc3O)Br C59016959
c1ccc(cc1)C(=O)NNC(=O)CSc2nc([nH]n2)N/N=C/c3ccc(cc3)Br C59814715
CCC(C)(C)n1c(nnn1)[C@@H](c2cc3cc(cc(c3[nH]c2=O)C)C)[NH+]4CCN(CC4)c5ccc(cc5)O C06077539
CCc1ccc2c(c1)cc(c(=O)[nH]2)[C@H](c3nnnn3C4CCCC4)[NH+]5CCN(CC5)c6ccc(cc6)O C06135300
CC[C@@H]1CCCC[NH+]1CCCNC(=O)c2cc(=O)[nH]c3c2cc(cc3)S(=O)(=O)N4CCCCCC4 C08811223
CCCn1c(c(c(=O)n(c1=O)C)C(=O)C[NH+]2CCN(CC2)c3ccc(cc3[N+](=O)[O-])C(F)(F)F)N C09285747
Cc1cccc(c1C)NS(=O)(=O)c2ccc(cc2)C(=O)NC[C@H](c3ccc(o3)C)[NH+]4CCOCC4 C09467963
C[C@H]1C[C@@H](c2ccccc2N1C(=O)c3ccco3)N(c4ccccc4)C(=O)C[NH+]5CCC(CC5)C(=O)N C10383898
COc1ccc(cc1N2C(=O)[C@H]3[C@@H]([NH2+][C@@]4([C@@H]3C2=O)c5ccccc5NC4=O)Cc6ccccc6)[N+](=O)[O-] C09012130
CCOC(=O)C1=C(NC(=O)N[C@@H]1c2ccc(cc2)F)CN3CC[NH+](CC3)Cc4ccc5c(c4)OCO5 C20557920
c1ccc2c(c1)C3=N[C@@H](C(=O)N3C(=S)N2)CCC(=O)NCCC[NH+]4CCN(CC4)c5ccccc5F C20642591
CC[NH+]1CCN(CC1)CCCNC(=O)c2cc(=O)[nH]c3c2cc(cc3)S(=O)(=O)N4CCCC[C@@H]4C C20686695
Cc1c(c(n(n1)c2ccccc2)C)[C@H]3C(=O)NCC[NH+]3CC(=O)Nc4c(nn(c4C)c5ccccc5)C C24215218
c1cc(ccc1NC(=O)NC(=O)C[NH+]2CCN(CC2)c3ccc(cc3[N+](=O)[O-])C(F)(F)F)[N+](=O)[O-] C24374861
CC(=O)Nc1ccc(cc1)S(=O)(=O)NC[C@H]2C[C@@H]3CC[NH+]2C[C@@H]3c4cc(nn4C)C5CCCCC5 C12602053
Cc1ccc(c(c1)Cn2c(=O)c3c4c(sc3nc2N5CC[NH+](CC5)CC(=O)N)COC(C4)(C)C)C C34734962
C[NH+](C)CCCN1[C@H](c2c(=O)c3cc(ccc3oc2C1=O)Br)c4ccc(cc4)OCC(=O)N C35486977
c1ccc(cc1)NC(=O)N2CCN(CC2)c3[nH]c(=O)cc(n3)C[NH+]4CCN(CC4)c5ccccc5C#N C35564761
COc1ccc(cc1)S(=O)(=O)[C@H]2c3c(nc4ccccc4n3)N([C@@H]2N)/N=C/C5=c6ccccc6=[NH+]C5 C38599160
CSC1=C[C@H]2C[NH+]3[C@@H](C[C@@H]2C=C1c4ccccc4O)CO[P@@](=O)(N3)S(=O)(=O)Oc5ccccc5 C39469621
CCn1c(c(c(n1)C)Br)C(=O)N2C[C@@H](C3(C2)CC[NH2+]CC3)C(=O)NCCCOC(C)C C39605210
CCCOCCNC(=O)[C@@H]1CN(CC12CC[NH2+]CC2)C(=O)c3c(onc3c4c(cccc4Cl)F)C C39607527
Cc1ccc(cc1)CC(=O)N2C[C@H](C3(C2)CC[NH2+]CC3)C(=O)NCc4cc(c(c(c4)OC)OC)OC C39637072
Cc1ccc(cc1)CC(=O)N2C[C@@H](C3(C2)CC[NH2+]CC3)C(=O)NCc4c(cc(cc4OC)OC)OC C39639189
CC1(OC[C@H](O1)CNC(=O)[C@H]2CN(CC23CC[NH2+]CC3)C(=O)c4cccnc4Oc5ccc(cc5)Cl)C C39659559
c1ccc(cc1)[C@H](C#N)NC(=O)[C@@H]2CN(CC23CC[NH2+]CC3)C(=O)c4cccnc4Oc5ccccc5 C39662491
Cc1ccc(cc1)O[C@H](C)CNC(=O)[C@H]2CN(CC23CC[NH2+]CC3)C(=O)[C@@H]4CCCN4C(=O)C(F)(F)F C39665947
Cc1ccc(cc1)O[C@H](C)CNC(=O)[C@@H]2CN(CC23CC[NH2+]CC3)C(=O)c4cc(nn4C(C)(C)C)C C39666193
c1ccc(cc1)Oc2ccc(cn2)C(=O)N3C[C@@H](C4(C3)CC[NH2+]CC4)C(=O)NC[C@@H]5c6ccccc6CCO5 C39669160
CC(C)(CNC(=O)[C@H]1CN(CC12CC[NH2+]CC2)C(=O)c3cccc4c3-c5ccccc5C4=O)N6CCOCC6 C39669619
c1ccc2c(c1)-c3c(cccc3C(=O)N4C[C@H](C5(C4)CC[NH2+]CC5)C(=O)NCc6cn7ccccc7n6)C2=O C39671907
Cc1ccc(c(c1)CCNC(=O)[C@@H]2CN(CC23CC[NH2+]CC3)C(=O)c4cnc5c(c4Cl)c(nn5C)C)C C39677084
Cc1ccsc1CNC(=O)[C@@H]2CN(CC23CC[NH2+]CC3)C(=O)c4cnc5c(c4Cl)c(nn5C)C C39677336
Cc1cc(=O)oc2c1cccc2OCC(=O)N3C[C@@H](C4(C3)CC[NH2+]CC4)C(=O)NCC(=O)OC(C)C C39678814
CCn1c(c(c(n1)C)Br)C(=O)N2C[C@H](C3(C2)CC[NH2+]CC3)C(=O)NCc4ccc(cc4)C#N C39684924
Cc1c(cccc1OC(=O)C)C(=O)N2C[C@@H](C3(C2)CC[NH2+]CC3)C(=O)N[C@@H](C)Cc4ccccc4OC C39686606
C[C@@H](Cc1ccccc1OC)NC(=O)[C@H]2CN(CC23CC[NH2+]CC3)C(=O)c4ccc(nc4)Oc5ccccc5 C39686688
CCc1ccc(cc1)[C@@H](C)NC(=O)[C@@H]2CN(CC23CC[NH2+]CC3)C(=O)c4ccc(nc4)N5CCOCC5 C39696230
CC[C@@]1(C(=O)N(C(=O)N1)NC(=O)CN2CC[NH+](CC2)CC(=O)N3C[C@@H](C[C@@H](C3)C)C)c4ccccc4 C24338830
CN1CCCc2c1ccc(c2)[C@H](CNC(=O)C(=O)Nc3cc4c5c(c3)CCN5C(=O)CC4)[NH+]6CCCC6 C49508654
Cc1ccc2c(c1)[nH]c(n2)[C@@H](C)NC(=O)[C@H]3CN(CC34CC[NH2+]CC4)C(=O)c5ccc6ccccc6n5 C44737571
c1ccc(cc1)[C@H]2C[C@@H](n3c([nH+]c(n3)NC(=O)CN4C(=O)c5ccccc5C4=O)N2)c6ccc(cc6)F C03017725
C[NH+]1CCN(CC1)C2(CCCCC2)CNC(=O)CC[C@@H]3C(=O)N(C(=N3)O)Cc4ccc5c(c4)OCO5 C36585694
C[NH+]1CCN(CC1)C2(CCCCC2)CNC(=O)CC[C@H]3C(=O)N(C(=O)N3)Cc4ccc5c(c4)OCO5 C31815593
CC(C)(C)NC(=O)CN1CCN(CC1)C(=O)CS[C@@H]2NN=C(N2C3CC3)C4=c5ccccc5=[NH+]C4 C39939407
Cc1ccc2=[NH+]CC(=c2c1)CCN3C[C@@H](CC3=O)C(=O)Nc4ccc(cc4)S(=O)(=O)NC(C)(C)C C63393534
COc1cccc(c1)N2C(=O)[C@@H]3[C@H](N[C@@]4([C@@H]3C2=O)c5cc(ccc5NC4=O)F)CC6=c7ccccc7=[NH+]C6 C63479932
Cc1cccc2c1NC(=O)[C@]23[C@H]4[C@@H]([C@@H](N3)CC5=c6ccccc6=[NH+]C5)C(=O)N(C4=O)c7cccc(c7)OC C63479997
CC(=O)c1ccc(cc1)N2C(=O)[C@@H]3[C@H](N[C@@]4([C@@H]3C2=O)c5ccccc5NC4=O)CC6=c7ccccc7=[NH+]C6 C63480050
Cc1cccc2c1NC(=O)[C@@]23[C@@H]4[C@@H]([C@@H](N3)CC5=c6ccccc6=[NH+]C5)C(=O)N(C4=O)c7cccc(c7)OC C63479995
CC(C)Oc1ccc(cc1)C2=[NH+][C@H](ON2)c3ccc4c(c3)[nH]c(=O)n(c4=O)Cc5ccc6c(c5)OCO6 C64392137
COc1ccc(cc1)Cn2c(=O)c3ccc(cc3[nH]c2=O)[C@@H]4[NH+]=C(NO4)c5ccc(cc5)C(F)(F)F C64392512
CCOc1ccc2c(c1)cc(c(=O)[nH]2)[C@@H](c3nnnn3C(C)(C)C)[NH+]4CCN(CC4)C(=O)c5ccco5 C06196758
CCOc1ccc2c(c1)cc(c(=O)[nH]2)[C@H](c3nnnn3C(C)(C)C)[NH+]4CCN(CC4)C(=O)c5ccco5 C06196909
CCc1ccc2c(c1)cc(c(=O)[nH]2)[C@@H](c3nnnn3C[C@@H]4CCCO4)[NH+]5CCN(CC5)c6ccc(cc6)F C06135228
CCc1ccc2c(c1)cc(c(=O)[nH]2)[C@H](c3nnnn3C[C@H]4CCCO4)[NH+]5CCN(CC5)C(=O)c6ccco6 C06198313
COCCn1c(nnn1)[C@@H](c2cc3cc4c(cc3[nH]c2=O)OCO4)[NH+]5CCN(CC5)c6ccc(cc6)F C06136255
COc1ccc(cc1)Cn2c(nnn2)[C@@H](c3cc4cc5c(cc4[nH]c3=O)OCO5)[NH+]6CCc7ccccc7C6 C06239831
COc1ccc(cc1)Cn2c(nnn2)[C@H](c3cc4cc5c(cc4[nH]c3=O)OCO5)[NH+]6CCc7ccccc7C6 C06239863
Cc1cc(c2c(c1)cc(c(=O)[nH]2)[C@H](c3nnnn3C[C@H]4CCCO4)[NH+]5CCN(CC5)c6ccc(cc6)F)C C06178092
Cc1cc(c2c(c1)cc(c(=O)[nH]2)[C@@H](c3nnnn3C[C@H]4CCCO4)[NH+]5CCN(CC5)c6ccc(cc6)F)C C06177970
Cc1ccc2cc(c(=O)[nH]c2c1)[C@H](c3nnnn3C[C@H]4CCCO4)[NH+]5CCN(CC5)c6ccccc6OC C06410080
Cc1cc(c2cc(c(=O)[nH]c2c1)[C@@H](c3nnnn3Cc4ccccc4)[NH+]5CCN(CC5)C(=O)c6ccco6)C C06301750
Cc1cc(c2cc(c(=O)[nH]c2c1)[C@H](c3nnnn3C[C@@H]4CCCO4)[NH+]5CCN(CC5)c6ccccc6OC)C C06193806
Cc1cc(c2cc(c(=O)[nH]c2c1)[C@H](c3nnnn3C[C@H]4CCCO4)[NH+]5CCN(CC5)c6ccccc6OC)C C06193826
Cc1cc(c2cc(c(=O)[nH]c2c1)[C@@H](c3nnnn3C[C@H]4CCCO4)[NH+]5CCN(CC5)c6ccccc6OC)C C06193632
Cc1cc2cc(c(=O)[nH]c2cc1C)[C@@H](c3nnnn3C[C@H]4CCCO4)[NH+]5CCN(CC5)c6ccc(cc6)F C06194861
Cc1cc2cc(c(=O)[nH]c2cc1C)[C@H](c3nnnn3C[C@H]4CCCO4)[NH+]5CCN(CC5)c6ccccc6F C06195008
Cc1ccc2c(c1)cc(c(=O)[nH]2)[C@H](c3nnnn3C[C@@H]4CCCO4)[NH+]5CCN(CC5)c6ccccc6OC C06281885
Cc1cc2cc(c(=O)[nH]c2cc1C)[C@H](c3nnnn3C4CCCCC4)[NH+]5CCN(CC5)C(=O)c6ccco6 C06321269
Cc1cc2cc(c(=O)[nH]c2cc1C)[C@H](c3nnnn3C[C@H]4CCCO4)[NH+]5CCN(CC5)c6ccccc6OC C06195010
Cc1ccc(c(c1)N2CC[NH+](CC2)[C@@H](c3cc4ccc(cc4[nH]c3=O)OC)c5nnnn5C[C@@H]6CCCO6)C C06195746
Cc1ccc(c(c1)N2CC[NH+](CC2)[C@@H](c3cc4ccc(cc4[nH]c3=O)OC)c5nnnn5C[C@H]6CCCO6)C C06195749
COc1cc2cc(c(=O)[nH]c2cc1OC)[C@H](c3nnnn3Cc4ccc(cc4)F)[NH+]5CCc6ccccc6C5 C06239540
CCc1ccc2c(c1)cc(c(=O)[nH]2)[C@H](c3nnnn3C[C@@H]4CCCO4)N5CC[NH+](CC5)C6CCCCC6 C19941383
CCc1ccc2c(c1)cc(c(=O)[nH]2)[C@H](c3nnnn3C[C@H]4CCCO4)N5CC[NH+](CC5)C6CCCCC6 C19941385
CCc1ccc2c(c1)cc(c(=O)[nH]2)[C@@H](c3nnnn3C[C@H]4CCCO4)N5CC[NH+](CC5)C6CCCCC6 C19941386
Cc1cc(c2c(c1)cc(c(=O)[nH]2)[C@H](c3nnnn3C[C@H]4CCCO4)N5CC[NH+](CC5)C6CCCCC6)C C19941610
COc1ccc2c(c1)cc(c(=O)[nH]2)[C@H](c3nnnn3C[C@H]4CCCO4)N5CC[NH+](CC5)C6CCCCC6 C20080007
c1c2cc3c(cc2[nH]c(=O)c1[C@@H](c4nnnn4C[C@H]5CCCO5)N6CC[NH+](CC6)C7CCCCC7)OCO3 C20080859
CCC(C)(C)n1c(nnn1)[C@H](c2cc3cc4c(cc3[nH]c2=O)OCO4)N5CC[NH+](CC5)Cc6ccco6 C20084337
Cn1c2c(c(=O)n(c1=O)C)[nH]c(n2)N3CC[NH+](CC3)[C@H]4CC(=O)N(C4=O)c5cc(cc(c5)Cl)Cl C21315214
c1cc[nH+]c(c1)N2CCN(CC2)C(=O)c3c(snn3)NC(=O)N4C[C@H]5C[C@@H](C4)c6cccc(=O)n6C5 C33435762
c1ccc(cc1)NC(=O)Cn2c(=O)c3c4c(sc3nc2N5CC[NH+](CC5)CC(=O)N6CC6)CCCC4 C34747493
CC(C)(C)CC(=O)N1CCN(CC1)c2[nH]c(=O)cc(n2)C[NH+]3CCN(CC3)Cc4ccc5c(c4)OCO5 C35574388
c1cc(oc1)C(=O)N2CCN(CC2)c3[nH]c(=O)cc(n3)C[NH+]4CCN(CC4)Cc5ccc6c(c5)OCO6 C40386474
CC[NH+]1CCC[C@H]1CNC(=O)Cn2cnc3c(c2=O)c(c(s3)C)S(=O)(=O)N4C[C@@H](C[C@@H](C4)C)C C20116903
CCSC1=NSC2=NC(=O)/C(=C\c3cc(c(c(c3)Cl)OC(=O)c4cccs4)OC)/C(=[NH2+])N21 C20154850
CCOc1cc(ccc1OC(=O)c2cccc(c2)C)/C=C\3/C(=[NH2+])N4C(=NC3=O)SN=C4S(=O)(=O)C C20206229
CCS(=O)(=O)C1=NSC2=NC(=O)/C(=C\c3cc(n(c3C)c4ccc(c(c4)Cl)OC)C)/C(=[NH2+])N21 C20206908
CCOc1cc(ccc1OC(=O)c2cccc(c2)C)/C=C/3\C(=[NH2+])N4C(=NC3=O)SC(=N4)S(=O)(=O)C C20207967
CS(=O)(=O)C1=NN2C(=[NH2+])/C(=C\c3ccc(c(c3)Cl)OC(=O)c4ccc(cc4)F)/C(=O)N=C2S1 C20207984
c1ccc(cc1)OCC2=NN3C(=[NH2+])/C(=C\c4cccn4c5ccc(cc5)Br)/C(=O)N=C3S2 C32964245
Cc1ccc(cc1)OCCOc2c(cc(cc2Br)/C=C\3/C(=[NH2+])N4C(=NC3=O)C=C(O4)C)OC C20235865
Cc1ccccc1OCCOc2c(cc(cc2Br)/C=C\3/C(=[NH2+])N4C(=NC3=O)C=C(O4)C)OC C20235968
CCc1nn2c(=O)cc(nc2s1)COc3ccc(cc3)/C=C/4\C(=[NH2+])N5C(=NC4=O)SC(=N5)C(C)C C20332105
CCc1nn2c(=O)cc(nc2s1)COc3ccc(cc3)/C=C/4\C(=[NH2+])N5C(=NC4=O)SC(=N5)C6CC6 C20332143
CCC(CC)C1=NN2C(=[NH2+])/C(=C\c3ccc(cc3)OCc4cc(=O)n5c(n4)sc(n5)C)/C(=O)N=C2S1 C20332151
COC(=O)c1ccc(cc1)[C@H]2[C@@H]3C(=c4ccccc4=[NH+]3)C[C@@H]5N2C(=O)CN(C5=O)C[C@@H](c6ccccc6)O C63139522
COC(=O)c1ccc(cc1)[C@@H]2[C@H]3C(=c4ccccc4=[NH+]3)C[C@@H]5N2C(=O)CN(C5=O)C[C@@H](c6ccccc6)O C63139524
COC(=O)c1ccc(cc1)[C@H]2[C@H]3C(=c4ccccc4=[NH+]3)C[C@@H]5N2C(=O)CN(C5=O)C[C@@H](c6ccccc6)O C63139528
CCN(CC)S(=O)(=O)c1cc2c(cc1N3CCN(CC3)c4cccc[nH+]4)Oc5ccccc5NC2=O C64986626
CCc1ccc2c(c1)cc(c(=O)[nH]2)[C@@H](c3nnnn3C[C@H]4CCCO4)[NH+]5CCN(CC5)C(=O)c6ccco6 C06198056
COCCN1[C@@H]([C@H](c2ccccc2C1=O)C(=O)N3CCN(CC3)c4cccc[nH+]4)c5c[nH]c6c5cccc6 C08766789
CC(=O)Oc1ccc(cc1)N2C(=O)[C@@H]3[C@@H]4CCC[NH+]4[C@@]5([C@@H]3C2=O)c6cc(ccc6NC5=O)Br C08917709
Cc1cc(c2cc(c(=O)[nH]c2c1)[C@H](c3nnnn3C[C@@H]4CCCO4)[NH+]5CCN(CC5)C(=O)c6ccco6)C C06301874
Cc1cc(c2cc(c(=O)[nH]c2c1)[C@H](c3nnnn3C[C@H]4CCCO4)[NH+]5CCN(CC5)C(=O)c6ccco6)C C06301905
Cc1ccc2c(c1)cc(c(=O)[nH]2)[C@H](c3nnnn3C[C@H]4CCCO4)[NH+]5CCN(CC5)c6ccccc6OC C06281902
Cc1cc2cc(c(=O)[nH]c2cc1C)[C@@H](c3nnnn3C[C@H]4CCCO4)[NH+]5CCN(CC5)C(=O)c6ccco6 C06321118
Cc1cc2cc(c(=O)[nH]c2cc1C)[C@H](c3nnnn3C[C@H]4CCCO4)[NH+]5CCN(CC5)C(=O)c6ccco6 C06321351
Cc1cccc2c1[nH]c(=O)c(c2)[C@@H](c3nnnn3CCOC)[NH+]4CCN(CC4)c5nc6ccccc6s5 C06443726
Cc1cccc2c1[nH]c(=O)c(c2)[C@H](c3nnnn3CCOC)[NH+]4CCN(CC4)c5nc6ccccc6s5 C06444026
CN1c2ccccc2[C@]3(C1=O)C(=C(C(=O)N3CC[NH+](C)C)O)C(=O)c4ccc(cc4)S(=O)(=O)N(C)C C09158740
COc1ccc2c(c1)cc(c(=O)[nH]2)[C@@H](c3nnnn3C[C@H]4CCCO4)N5CC[NH+](CC5)C6CCCCC6 C20080009
CCCCCC[n+]1c(c(cc2c1nc3ccccn3c2=O)S(=O)(=O)c4ccc(cc4)Br)N C02402152
C[NH2+][C@@H]1CCc2cc(c(c(c2-c3c1cc(c(=[N+]4CCN(CC4)c5ccccc5OC)cc3)[O-])OC)OC)OC C24979019
C[NH2+][C@H]1CCc2cc(c(c(c2-c3c1cc(c(=[N+]4CCN(CC4)c5ccccc5OC)cc3)[O-])OC)OC)OC C24979024
c1cc[nH+]c(c1)N2CCN(CC2)C(=O)Nc3c(nns3)C(=O)N4C[C@@H]5C[C@H](C4)c6cccc(=O)n6C5 C33436094
COCCN1[C@H]([C@H](c2ccccc2C1=O)C(=O)N3CCN(CC3)c4cccc[nH+]4)c5c[nH]c6c5cccc6 C34880692
C[NH+](C)CCCN1[C@@H](c2c(=O)c3cc(ccc3oc2C1=O)F)c4cc(c(c(c4)Br)O)OC C35487034
C[NH+](C)CCCN1[C@H](c2c(=O)c3cc(ccc3oc2C1=O)F)c4cc(c(c(c4)Br)O)OC C35487035
C[NH+]1CCN(CC1)CN2c3ccc(cc3/C(=N/NC(=O)COc4ccccc4OC)/C2=O)Br C22938285
CCOC(=O)c1cn-2c-3c(/c(=[N+]\4/CC[C@@H](C4)NC(=O)OC(C)(C)C)/c(cc3c1O)F)Oc5c2cccc5 C38804910
c1cc(ccc1S(=O)(=O)N(CCCO)C[C@@H]2C=c3cc4c(cc3=[NH+]C2=O)OCCO4)Br C39324876
CCCN(C(=O)[C@@H]1C[C@@H](C2=[N+]1Cc3ccccc3N2)c4ccccc4O)S(=O)(=O)Oc5ccccc5 C39544694
CCCN(C(=O)[C@H]1C[C@@H](C2=[N+]1Cc3ccccc3N2)c4ccccc4O)S(=O)(=O)Oc5ccccc5 C39544695
CCCN(C(=O)[C@H]1C[C@H](C2=[N+]1Cc3ccccc3N2)c4ccccc4O)S(=O)(=O)Oc5ccccc5 C39544699
CCOc1cc(ccc1OS(=O)(=O)c2ccc(cc2)C)/C=C\3/C(=[NH2+])N4C(=NC3=O)SN=C4SC C20205468
Cc1ccc(cc1C)OCCn2cc(c3c2cccc3)/C=C\4/C(=[NH2+])N5C(=NC4=O)SN=C5S(=O)(=O)C C20205685
Cc1ccc(c(c1)OCCn2cc(c3c2cccc3)/C=C\4/C(=[NH2+])N5C(=NC4=O)SN=C5S(=O)(=O)C)C C20205886
Cc1cccc(c1)COc2c(cc(cc2Cl)/C=C\3/C(=[NH2+])N4C(=NC3=O)SN=C4S(=O)(=O)C)OC C20206009
CS(=O)(=O)C1=NSC2=NC(=O)/C(=C\c3cn(c4c3cccc4)CCCOc5ccccc5)/C(=[NH2+])N21 C20206039
CS(=O)(=O)C1=NSC2=NC(=O)/C(=C\c3ccc(c(c3)Cl)OC(=O)c4ccc(cc4)F)/C(=[NH2+])N21 C20206253
Cc1cccc(c1)OCCOc2ccc(cc2Cl)/C=C\3/C(=[NH2+])N4C(=NC3=O)SN=C4S(=O)(=O)C C20206266
CCS(=O)(=O)C1=NSC2=NC(=O)/C(=C\c3cn(c4c3cccc4)CCOc5ccccc5)/C(=[NH2+])N21 C20206501
CCS(=O)(=O)C1=NSC2=NC(=O)/C(=C\c3cn(c4c3cccc4)CCOc5ccc(cc5)C)/C(=[NH2+])N21 C20206505
CCS(=O)(=O)C1=NSC2=NC(=O)/C(=C\c3cc(n(c3C)c4cc(ccc4OC)Cl)C)/C(=[NH2+])N21 C20206923
Cc1cccc(c1)OCCn2cc(c3c2cccc3)/C=C/4\C(=[NH2+])N5C(=NC4=O)SC(=N5)S(=O)(=O)C C20207552
CCOc1cc(cc(c1OCc2ccccc2)Cl)/C=C/3\C(=[NH2+])N4C(=NC3=O)SC(=N4)S(=O)(=O)C C20207642
Cc1ccc(c(c1)C)OCCn2cc(c3c2cccc3)/C=C/4\C(=[NH2+])N5C(=NC4=O)SC(=N5)S(=O)(=O)C C20207696
Cc1cccc(c1OCCn2cc(c3c2cccc3)/C=C/4\C(=[NH2+])N5C(=NC4=O)SC(=N5)S(=O)(=O)C)C C20207700
Cc1ccccc1OCCOc2ccc(cc2Cl)/C=C/3\C(=[NH2+])N4C(=NC3=O)SC(=N4)S(=O)(=O)C C20207999
Cc1cccc(c1)OCCOc2ccc(cc2Cl)/C=C/3\C(=[NH2+])N4C(=NC3=O)SC(=N4)S(=O)(=O)C C20208003
CCS(=O)(=O)C1=NN2C(=[NH2+])/C(=C\c3cn(c4c3cccc4)CCOc5ccccc5)/C(=O)N=C2S1 C20208200
CCS(=O)(=O)C1=NN2C(=[NH2+])/C(=C\c3cc(c(c(c3)Cl)OCc4ccccc4)OC)/C(=O)N=C2S1 C20208273
CCS(=O)(=O)C1=NN2C(=[NH2+])/C(=C\c3ccc(c(c3)Cl)OC(=O)c4cccs4)/C(=O)N=C2S1 C20208530
CCS(=O)(=O)C1=NN2C(=[NH2+])/C(=C\c3cc(n(c3C)c4ccc(c(c4)Cl)OC)C)/C(=O)N=C2S1 C20208575
CC1=CC2=NC(=O)/C(=C\c3ccc(c(c3)Br)OC(=O)c4ccc(c(c4)OC)OC)/C(=[NH2+])N2O1 C20236755
CC1=CC2=NC(=O)/C(=C\c3cc(c(c(c3)Br)OCc4ccc5c(c4)OCO5)OC)/C(=[NH2+])N2O1 C20236901
Cc1c2c(n(n1)c3ccccc3)Oc4c(c([n+](cn4)Cc5ccccc5)N)[C@@H]2c6ccc(c(c6)OC)OC C09215944
CCC1=NN2C(=[NH2+])/C(=C\c3ccc(c(c3)OC)OCc4cc(=O)n5c(n4)sc(n5)C)/C(=O)N=C2S1 C20332046
c1cc2=C(C[NH+]=c2nc1)C3CC[NH+](CC3)[C@@H](C4CCN(CC4)C(=O)/C=C/c5cc(c(c(c5)F)F)F)C(=O)[O-] C52550568
c1ccc(cc1)n2c(nnc2SCC(=O)N3CCC(CC3)(C(=O)N)[NH+]4CCCCC4)c5ccncc5 C04574478
CCC(C)(C)n1c(nnn1)[C@H](c2cc3cc(ccc3[nH]c2=O)OCC)[NH+]4CCN(CC4)c5ccc(cc5)O C06077757
c1ccc(cc1)C(c2ccccc2)[NH+]3CCN(CC3)c4nc5nc(c(cn5n4)N)S(=O)(=O)c6ccccc6 C04395344
CCOc1ccc2c(c1)cc(c(=O)[nH]2)[C@H](c3nnnn3C4CCCCC4)[NH+]5CCN(CC5)c6ccc(cc6)O C06134101
c1cc2c(nc1)n(c(=O)c(n2)N/N=C/c3ccc(cc3)F)CCNc4c(cc(c[nH+]4)C(F)(F)F)Cl C08762002
Cc1cc(c2c(c1)[C@@]3(C(=O)N2)[C@]4(c5ccccc5NC4=O)[C@@H]([C@H]6[NH+]3CCC6)C(=O)c7ccccc7OC)C C08790568
CCOc1ccccc1C(=O)[C@@H]2[C@@H]3CCC[NH+]3[C@]4([C@]25c6ccccc6NC5=O)c7cc(ccc7NC4=O)C C08790595
C=CCOc1ccc(cc1)C(=O)[C@@H]2[C@@H]3CCC[NH+]3[C@@]4([C@@]25c6ccccc6NC5=O)c7ccccc7NC4=O C09233744
CCOc1ccccc1C(=O)[C@H]2[C@@H]3CCC[NH+]3[C@@]4([C@@]25c6ccccc6NC5=O)c7ccc(c(c7NC4=O)C)C C09242878
CCOc1ccccc1C(=O)[C@H]2[C@H]3CCC[NH+]3[C@@]4([C@@]25c6ccccc6NC5=O)c7cc(cc(c7NC4=O)C)C C09266129
Cc1c(ccc2c1NC(=O)[C@@]23[C@H]4[C@@H]([C@@H]([NH2+]3)Cc5ccccc5)C(=O)N(C4=O)c6ccc(cc6)C(=O)C)Cl C12872903
CCOc1ccccc1C(=O)[C@@H]2[C@@H]3CCC[NH+]3[C@]4([C@]25c6ccccc6NC5=O)c7cccc(c7NC4=O)C C12891972
CCOC(=O)c1c(c2cc(ccc2[nH]1)F)NC(=O)[C@H](C)[NH+]3CCN(CC3)c4cccc(c4)C(F)(F)F C09310204
c1ccc2c(c1)CC[NH2+][C@@H]2C3=C([C@H]([C@H](CC3=O)c4ccccc4Oc5cccc(c5)Cl)n6cncn6)O C08855421
c1ccc2c(c1)CC[NH2+][C@H]2C3=C([C@H]([C@H](CC3=O)c4ccccc4Oc5cccc(c5)Cl)n6cncn6)O C08855422
Cc1ccc2c(c1C)NC(=O)[C@]23[C@@H]([C@@]4(c5ccccc5NC4=O)[C@H]6[NH+]3CCC6)C(=O)c7cccc(c7)[N+](=O)[O-] C16012238
CC[C@H](C)N1C(=O)/C(=C/c2c(nc3ccc(cn3c2=O)C)NC4CC([NH2+]C(C4)(C)C)(C)C)/SC1=S C02672067
CCc1cc2c(=O)c(c(oc2c(c1O)C[NH+]3CCN(CC3)CCO)C(C)C)c4nc5ccccc5n4C C20170702
c1ccc(cc1)c2cnc(c3c2nc(cc3)C(F)(F)F)NCC[NH+]4CCN(CC4)c5c6c(nc[nH]6)ncn5 C24912735
Cc1ccc(c(c1)C)S(=O)(=O)Nc2ccc3c(c2)c(cc([nH+]3)N4CCN(CC4)c5cccc[nH+]5)C(=O)[O-] C32985216
CCOc1ccccc1C(=O)[C@H]2[C@H]3CCC[NH+]3[C@@]4([C@@]25c6ccccc6NC5=O)c7cccc(c7NC4=O)C C35806813
CCc1ccc2c(c1)[C@@]3(C(=O)N2)[C@]4(c5ccccc5NC4=O)[C@@H]([C@@H]6[NH+]3CCC6)C(=O)c7ccccc7OC C35807046
Cc1cc(c2c(c1)[C@@]3(C(=O)N2)[C@]4(c5ccccc5NC4=O)[C@@H]([C@@H]6[NH+]3CCC6)C(=O)c7ccccc7OC)C C35807153
CCOc1ccccc1C(=O)[C@H]2[C@@H]3CCC[NH+]3[C@@]4([C@@]25c6ccccc6NC5=O)c7cc(ccc7NC4=O)C C35807161
CCOc1ccccc1C(=O)[C@H]2[C@H]3CCC[NH+]3[C@@]4([C@@]25c6ccccc6NC5=O)c7cc(ccc7NC4=O)C C35807164
Cc1cccc2c1NC(=O)[C@@]23[C@]4(c5ccccc5NC4=O)[C@@H]([C@@H]6[NH+]3CCC6)C(=O)c7ccc8c(c7)OCO8 C35807355
Cc1ccc(cc1)NC(=O)N2CCN(CC2)c3[nH]c(=O)cc(n3)C[NH+]4CCN(CC4)c5ccccc5F C35926786
C=CCOc1ccc(cc1)C(=O)[C@@H]2[C@@H]3CCC[NH+]3[C@]4([C@]25c6ccccc6NC5=O)c7ccccc7NC4=O C39353188
CCOC1=C[C@H]2C[C@@H]3CO[P@@](=O)(N[NH+]3C[C@@H]2C=C1S(=O)(=O)Oc4ccccc4)c5ccccc5O C39467544
CSC1=C[C@@H]2C[NH+]3[C@@H](C[C@@H]2C=C1S(=O)(=O)Oc4ccccc4)CO[P@@](=O)(N3)c5ccccc5O C39467572
CC(C)S(=O)(=O)C1=C[C@H]2C[C@H]3CO[P@@](=O)(N[NH+]3C[C@@H]2C=C1Cc4ccccc4)c5ccccc5O C39467605
CCOCCCNC(=O)[C@@H]1CN(CC12CC[NH2+]CC2)C(=O)c3c(onc3c4c(cccc4Cl)F)C C39604399
CCOc1ccccc1CCNC(=O)[C@H]2CN(CC23CC[NH2+]CC3)C(=O)c4cc(oc4C(F)(F)F)C C39652761
CCSc1c(cccn1)C(=O)N2C[C@@H](C3(C2)CC[NH2+]CC3)C(=O)NC[C@H](c4ccccc4)N5CCOCC5 C39664397
Cc1cc(no1)c2c(c(no2)C)C(=O)N3C[C@H](C4(C3)CC[NH2+]CC4)C(=O)NCc5ccc(cc5)SC C39667371
Cc1cc(c(o1)C(F)(F)F)C(=O)N2C[C@@H](C3(C2)CC[NH2+]CC3)C(=O)NC[C@H]4c5ccccc5CCO4 C39669158
C[C@H]1C(=C(N=N1)C)[C@H](C)NC(=O)[C@@H]2CN(CC23CC[NH2+]CC3)C(=O)c4cccc5c4-c6ccccc6C5=O C39674209
Cc1c2c(c(cnc2n(n1)C)C(=O)N3C[C@@H](C4(C3)CC[NH2+]CC4)C(=O)NCCCOCC(C)C)Cl C39683365
Cc1c2c(c(cnc2n(n1)C)C(=O)N3C[C@H](C4(C3)CC[NH2+]CC4)C(=O)NCCCOCC(C)C)Cl C39683366
CCc1ccc(cc1)[C@H](C)NC(=O)[C@H]2CN(CC23CC[NH2+]CC3)C(=O)c4c(onc4c5ccccc5Cl)C C39696061
CCOc1ccccc1C(=O)[C@@H]2[C@H]3CCC[NH+]3[C@]4([C@]25c6ccccc6NC5=O)c7cc(ccc7NC4=O)F C43730095
C=CCOc1ccccc1C(=O)[C@@H]2[C@H]3CCC[NH+]3[C@]4([C@]25c6ccccc6NC5=O)c7ccccc7NC4=O C43746443
c1ccc(c(c1)OCC2=C([C@@H](NC(=O)N2)C3=c4ccncc4=[NH+]C3)C(=O)OCc5cccc(c5)C#N)Cl C52565400
Cc1ccc(cc1)[C@H]2C[C@H](N3C(=[NH+]2)C=C(N3)C(=O)Nc4c(n(n(c4=O)c5ccccc5)C)C)C(F)(F)F C13124116
c1ccc(cc1)CN2C(=O)[C@@H]3[C@H](N[C@@]4([C@@H]3C2=O)c5cc(ccc5NC4=O)Cl)CC6=c7ccccc7=[NH+]C6 C63375456
Cc1cc(cc2c1NC(=O)[C@]23[C@H]4[C@@H]([C@@H](N3)CC5=c6ccccc6=[NH+]C5)C(=O)N(C4=O)C7CCCCC7)Cl C63473003
Cc1cc(cc2c1NC(=O)[C@]23[C@H]4[C@@H]([C@H](N3)CC5=c6ccccc6=[NH+]C5)C(=O)N(C4=O)C7CCCCC7)Cl C63473005
c1ccc2=[NH+]CC(=c2c1)C[C@@H]3[C@H]4[C@H](C(=O)N(C4=O)C[C@H]5CCCO5)[C@]6(N3)c7cccc(c7NC6=O)Cl C63479819
Cc1ccc2c(c1)[C@@]3([C@H]4[C@@H]([C@H](N3)CC5=c6ccccc6=[NH+]C5)C(=O)N(C4=O)c7cccc(c7)OC)C(=O)N2 C63479927
CC(=O)c1ccc(cc1)N2C(=O)[C@H]3[C@@H](N[C@@]4([C@@H]3C2=O)c5ccccc5NC4=O)CC6=c7ccccc7=[NH+]C6 C63480054
C[C@H]1C[C@@H](C[NH+](C1)CCCNC(=O)[C@@H]2c3cc(c(cc3C(=O)N([C@@H]2c4cccnc4)C)OC)OC)C C04734007
C[C@@H]1CCc2c(sc3c2c(=O)[nH]c(n3)[C@H](C)[NH+]4CCN(CC4)C(=O)[C@@H]5COc6ccccc6O5)C1 C08862465
Cc1ccc2c(c1C)NC(=O)[C@]23[C@@H]4[C@@H]([C@@H]5[NH+]3CCC5)C(=O)N(C4=O)c6c(c(c(s6)C)C)C(=O)OC C09012088
Cc1cc(c(cc1N2C(=O)[C@H]3[C@H]4CCC[NH+]4[C@@]5([C@@H]3C2=O)c6cccc(c6NC5=O)Cl)OC)[N+](=O)[O-] C09328505
Cc1cc2c(c(c1)Cl)NC(=O)[C@@]23[C@H]4[C@@H]([C@@H]5[NH+]3CCC5)C(=O)N(C4=O)c6cc(ccc6OC)[N+](=O)[O-] C09331515
Cc1cc2c(c(c1)Cl)NC(=O)[C@]23[C@H]4[C@@H]([C@@H]5[NH+]3CCC5)C(=O)N(C4=O)c6cc(ccc6OC)[N+](=O)[O-] C09331517
Cc1c(ccc2c1NC(=O)[C@@]23[C@@H]4[C@@H]([C@@H]5[NH+]3CCC5)C(=O)N(C4=O)c6ccc(cc6OC)[N+](=O)[O-])Cl C09356683
Cc1cnc(nc1c2ccc(cc2)F)n3c(c(cn3)C(=O)NCC[NH+]4CCOCC4)c5cccs5 C12030782
Cc1ccccc1[C@@H]2[C@@H]3[C@H](C(=O)N(C3=O)c4ccc5c(c4)OCCO5)[C@@]([NH2+]2)(CCSC)C(=O)OC C12498061
c1cc(oc1)C[NH+](Cc2cc3cc4c(cc3[nH]c2=O)OCCO4)Cc5nnnn5Cc6ccc(cc6)F C13033899
CC[C@H](c1nnnn1C2CCCC2)[NH+](Cc3cccnc3)Cc4cc5cc6c(cc5[nH]c4=O)OCCO6 C13064385
Cc1ccc(c2c1cc(c(=O)[nH]2)[C@@H](c3nnnn3C4CCCC4)[NH+]5CCN(CC5)C(=O)c6ccco6)C C06322058
Cc1c(c(=O)n(n1C)c2ccccc2)NC(=O)CSc3nnc(n3c4ccccc4)[C@H](C)[NH+](C)C C02726056
Cc1cc(c2c(c1)[C@]3([C@H]4[C@@H]([C@H]5[NH+]3CCC5)C(=O)N(C4=O)c6c(c(c(s6)C)C)C(=O)OC)C(=O)N2)C C02453270
Cc1cc(c2c(c1)[C@]3([C@H]4[C@H]([C@H]5[NH+]3CCC5)C(=O)N(C4=O)c6c(c(c(s6)C)C)C(=O)OC)C(=O)N2)C C16000538
Cc1c(ccc2c1NC(=O)[C@@]23[C@H]4[C@@H]([C@@H]5[NH+]3CCC5)C(=O)N(C4=O)c6cc(ccc6OC)[N+](=O)[O-])Cl C09329353
Cc1cc(cc2c1NC(=O)[C@@]23[C@H]4[C@@H]([C@@H]5[NH+]3CCC5)C(=O)N(C4=O)c6cc(ccc6OC)[N+](=O)[O-])Cl C09108782
Cc1cc(cc2c1NC(=O)[C@@]23[C@H]4[C@@H]([C@@H]5[NH+]3CCC5)C(=O)N(C4=O)c6ccc(cc6OC)[N+](=O)[O-])Cl C09109610
Cc1cc2c(c(c1)Cl)NC(=O)[C@@]23[C@H]4[C@@H]([C@H]5[NH+]3CCC5)C(=O)N(C4=O)c6cc(ccc6OC)[N+](=O)[O-] C02350645
Cc1cc(c(cc1N2C(=O)[C@H]3[C@@H]4CCC[NH+]4[C@@]5([C@@H]3C2=O)c6cccc(c6NC5=O)Cl)OC)[N+](=O)[O-] C09328504
Cc1cc(cc2c1NC(=O)[C@]23[C@H]4[C@@H]([C@@H]5[NH+]3CCC5)C(=O)N(C4=O)c6cc(ccc6OC)[N+](=O)[O-])Cl C09108783
Cc1cc(cc2c1NC(=O)[C@]23[C@H]4[C@@H]([C@@H]5[NH+]3CCC5)C(=O)N(C4=O)c6ccc(cc6OC)[N+](=O)[O-])Cl C09109611
Cc1cc(oc-2cc(=[NH+]C(=O)c3cc(nc4c3c(nn4[C@@H]5CCS(=O)(=O)C5)C)C6CC6)ccc12)O C19627875
C[NH+]1CCN(CC1)[C@@H](c2cc3cc4c(cc3[nH]c2=O)OCCO4)c5nnnn5Cc6ccc(cc6)F C20081181
C[C@@H]1CCc2c(sc3c2c(nc(n3)CN4CCOCC4)NCc5ccc([nH+]c5)N6CCOCC6)C1 C24528629
c1ccc(cc1)[C@@H](c2ccncc2)[NH+]3CCN(CC3)C[C@@H](Cn4cnc5c4ncnc5n6cccc6)O C26576092
Cc1cc(c(cc1N2C(=O)[C@@H]3[C@@H]4CCC[NH+]4[C@]5([C@@H]3C2=O)c6cccc(c6NC5=O)Cl)OC)[N+](=O)[O-] C15996425
Cc1cc(c(cc1N2C(=O)[C@@H]3[C@H]4CCC[NH+]4[C@]5([C@@H]3C2=O)c6cccc(c6NC5=O)Cl)OC)[N+](=O)[O-] C15996428
Cc1c(ccc2c1NC(=O)[C@@]23[C@H]4[C@@H]([C@H]5[NH+]3CCC5)C(=O)N(C4=O)c6ccc(cc6OC)[N+](=O)[O-])Cl C16000101
Cc1c(ccc2c1NC(=O)[C@@]23[C@H]4[C@@H]([C@H]5[NH+]3CCC5)C(=O)N(C4=O)c6cc(ccc6OC)[N+](=O)[O-])Cl C16001799
c1cc(ccc1c2nc(on2)C[NH+]3CCC(CC3)C(=O)NCCCN4CCOCC4)Br C30979442
Cc1ccc2c(c1C)NC(=O)[C@@]23[C@@H]4[C@@H]([C@@H]5[NH+]3CCC5)C(=O)N(C4=O)c6c(c(c(s6)C)C)C(=O)OC C16001703
Cc1cc(c2c(c1)[C@@]3([C@H]4[C@@H]([C@H]5[NH+]3CCC5)C(=O)N(C4=O)c6c(c(c(s6)C)C)C(=O)OC)C(=O)N2)C C13483203
Cc1ccc2c(c1C)NC(=O)[C@]23[C@H]4[C@@H]([C@H]5[NH+]3CCC5)C(=O)N(C4=O)c6c(c(c(s6)C)C)C(=O)OC C08684683
COc1cc2cc(c(=O)[nH]c2cc1OC)[C@@H](c3nnnn3Cc4ccc(cc4)F)[NH+]5CCCCCC5 C20080733
c1ccc2=[NH+][C@@H](C=c2c1)C(=O)N3CCN(CC3)C(=O)CCCC(=O)N4CCc5c(c6ccccc6[nH]5)C4 C38598583
COC1=C[C@@H]2C[C@H]3CO[P@@](=O)(N[NH+]3C[C@@H]2C=C1S(=O)(=O)Oc4ccccc4)Cc5ccccc5 C39466603
Cc1ccc2c(c1C)NC(=O)[C@]23[C@@H]4[C@H]([C@@H]5[NH+]3CCC5)C(=O)N(C4=O)c6c(c(c(s6)C)C)C(=O)OC C33919099
Cc1cccc(c1OCCOc2c(cc(cc2Cl)/C=C\3/C(=[NH2+])N4C(=NC3=O)SC(=N4)C)OC)C C27549682
Cc1ccc(cc1C)OCCOc2ccc(cc2OC)/C=C\3/C(=[NH2+])N4C(=NC3=O)SN=C4SC C20154703
Cc1ccc(c(c1)C)OCCOc2ccc(cc2OC)/C=C\3/C(=[NH2+])N4C(=NC3=O)SN=C4SC C20154771
COc1cccc(c1)OCCOc2ccc(cc2)/C=C/3\C(=[NH2+])N4C(=NC3=O)SC(=N4)S(=O)(=O)C C20207565
Cc1cc(ccc1Cl)OCCCn2cccc2/C=C/3\C(=[NH2+])N4C(=NC3=O)SC(=N4)N5CCCC5 C32980972
COc1cc2cc(c(=O)[nH]c2cc1OC)[C@@H](c3nnnn3C4CCCCC4)N5CC[NH+]6CCC[C@H]6C5 C01222824
COc1ccc(cc1OC)/C=C\2/C(=O)c3ccc(c(c3O2)C[NH+]4C[C@H]5C[C@@H](C4)c6cccc(=O)n6C5)O C11865350
Cc1cccc(c1Nc2[n+](c(cs2)c3cccc(c3)[N+](=O)[O-])/N=C(\C)/c4cccc(c4)NC(=O)C)C C35535855
Cc1cc(=O)oc2c1cc(c(c2CN3CC[NH+](CC3)Cc4ccc5c(c4)OCO5)O)CCC(=O)OC C41585054
C[C@@]1(C(=O)N(C(=O)N1)CC(=O)C2=c3ccccc3=[NH+][C@H]2c4ccc(cc4)F)c5ccc6c(c5)OCCO6 C39930043
C[C@@H](C(=O)NCc1c(cccc1Cl)F)N2C(=O)[C@@]3([C@H]4C(=c5cc(ccc5=[NH+]4)OC)CCN3C2=O)C C63363017
CCCOc1ccc(cc1OC)[C@H]2CN3C(=O)CN(C(=O)[C@@]3([C@H]4C2=c5ccccc5=[NH+]4)C)CCCO C63375162
C[NH+]1CCc2cc3c(c(c2[C@H]1c4c(=O)[nH]c(=S)n(c4O)c5cccc(c5)C(F)(F)F)OC)OCO3 C02121571
Cc1ccc2c(c1)[C@]3([C@@H]([C@@]4(c5ccccc5NC4=O)[C@@H]6[NH+]3CCC6)C(=O)c7cccc(c7)[N+](=O)[O-])C(=O)N2 C09292071
CC1(Cc2c(c(sc2C([NH2+]1)(C)C)NC(=O)CCCS(=O)(=O)c3ccc(cc3)F)C(=O)OC)C C09914357
Cc1ccc2c(c1)[C@@]3(C(=O)N2)[C@]4(c5ccccc5NC4=O)[C@@H]([C@H]6[NH+]3CCC6)C(=O)c7ccc8c(c7)OCO8 C12881028
Cc1cccc2c1NC(=O)[C@@]23[C@H]([C@@]4(c5ccccc5NC4=O)[C@H]6[NH+]3CCC6)C(=O)c7cccc(c7)[N+](=O)[O-] C16011519
C[NH2+][C@@H]1CCc2cc(c(c(c2-c3c1cc(/c(=N/CCC[NH+]4CCN(CC4)C)/cc3)[O-])OC)OC)OC C19370277
CC[NH+]1CCc2c(sc(c2C(=O)OC)NC(=O)c3ccccc3NS(=O)(=O)c4ccccc4)C1 C20569501
CCOc1ccc(cc1C[NH+]2C[C@H]3C[C@@H](C2)c4cccc(=O)n4C3)/C=N/NC(=O)c5c(nsn5)NC C20616190
Cc1ccc2nc(c(c(=O)n2c1)/C=C\3/C(=O)N(C(=S)S3)C(C)C)NC4CC([NH2+]C(C4)(C)C)(C)C C02672077
CCN(CC)C(=O)C[NH+]1CCN(CC1)c2c3c4c(sc3nc(n2)SCC(=O)N)COC(C4)(C)C C34750163
c1cc2c(cc1Br)cc(o2)/C=C\3/C(=O)c4ccc(c(c4O3)C[NH+]5CCN(CC5)CCO)O C22806749
CC(C)S(=O)(=O)C1=C[C@H]2C[C@@H]3CO[P@@](=O)(N[NH+]3C[C@@H]2C=C1c4ccccc4O)Cc5ccccc5 C39466974
COC1=C[C@H]2C[C@@H]3CO[P@@](=O)(N[NH+]3C[C@@H]2C=C1S(=O)(=O)Oc4ccccc4)c5ccccc5O C39467210
CSC1=C[C@H]2C[C@@H]3CO[P@@](=O)(N[NH+]3C[C@@H]2C=C1S(=O)(=O)Oc4ccccc4)c5ccccc5O C39467294
COC1=C[C@@H]2C[C@@H]3CO[P@@](=O)(N[NH+]3C[C@@H]2C=C1c4ccccc4O)S(=O)(=O)Oc5ccccc5 C39469632
CSC1=C[C@H]2C[C@@H]3CO[P@@](=O)(N[NH+]3C[C@@H]2C=C1c4ccccc4O)S(=O)(=O)Oc5ccccc5 C39469670
CCSc1c(cccn1)C(=O)N2C[C@@H](C3(C2)CC[NH2+]CC3)C(=O)NC[C@@H](C)Oc4ccc(cc4)F C39596170
CC[C@H](C)CNC(=O)[C@@H]1CN(CC12CC[NH2+]CC2)C(=O)c3c(onc3c4c(cccc4Cl)Cl)C C39606138
Cc1c(c(no1)c2c(cccc2Cl)F)C(=O)N3C[C@H](C4(C3)CC[NH2+]CC4)C(=O)NC5CCCCCC5 C39633528
Cc1cc(no1)c2c(c(no2)C)C(=O)N3C[C@@H](C4(C3)CC[NH2+]CC4)C(=O)NCc5cccc(c5OC)OC C39638453
Cc1c2c(c(cnc2n(n1)C)C(=O)N3C[C@H](C4(C3)CC[NH2+]CC4)C(=O)NC[C@H]5COC(O5)(C)C)Cl C39659668
CCCCCCNC(=O)[C@H]1CN(CC12CC[NH2+]CC2)C(=O)c3c(onc3c4c(cccc4Cl)F)C C39660326
COc1ccc(cc1C(F)(F)F)C(=O)N2C[C@H](C3(C2)CC[NH2+]CC3)C(=O)N[C@@H](C#N)c4ccccc4 C39662479
Cc1ccc(c(c1F)C(=O)N2C[C@H](C3(C2)CC[NH2+]CC3)C(=O)NC[C@@H](C)Oc4ccc(cc4)OC)Cl C39665701
CCSc1c(cccn1)C(=O)N2C[C@@H](C3(C2)CC[NH2+]CC3)C(=O)NC[C@H](C)Oc4ccc(cc4)C C39666146
CCOc1ccccc1C(=O)N2C[C@H](C3(C2)CC[NH2+]CC3)C(=O)NC[C@@H](C)Oc4ccccc4Cl C39666486
CCC(CC)CNC(=O)[C@@H]1CN(CC12CC[NH2+]CC2)C(=O)c3c(onc3c4c(cccc4Cl)F)C C39666781
Cc1cc(no1)c2c(c(no2)C)C(=O)N3C[C@@H](C4(C3)CC[NH2+]CC4)C(=O)NCc5ccc6c(c5)CCO6 C39668304
c1cc(ccc1c2ccc(o2)C(=O)N3C[C@H](C4(C3)CC[NH2+]CC4)C(=O)NCc5ccc6c(c5)CCO6)F C39668339
COc1c(csc1Cl)C(=O)N2C[C@H](C3(C2)CC[NH2+]CC3)C(=O)NC[C@H]4c5ccccc5CCO4 C39669135
c1ccc2c(c1)CCO[C@H]2CNC(=O)[C@H]3CN(CC34CC[NH2+]CC4)C(=O)c5ccc(o5)c6ccc(cc6)F C39669187
c1ccc(cc1)c2ccc(o2)C(=O)N3C[C@@H](C4(C3)CC[NH2+]CC4)C(=O)NC[C@H]5c6ccccc6CCO5 C39669190
Cc1cc(n(n1)CCCNC(=O)[C@@H]2CN(CC23CC[NH2+]CC3)C(=O)[C@@H]4CCCN4C(=O)C(F)(F)F)C C39671648
Cc1cc(n(n1)CCCNC(=O)[C@@H]2CN(CC23CC[NH2+]CC3)C(=O)c4cnc5c(c4Cl)c(nn5C)C)C C39671842
Cc1cc(no1)c2c(c(no2)C)C(=O)N3C[C@H](C4(C3)CC[NH2+]CC4)C(=O)NCc5cn6ccccc6n5 C39672037
CN1CCCc2c1ccc(c2)CNC(=O)[C@@H]3CN(CC34CC[NH2+]CC4)C(=O)c5csc(c5OC)Cl C39672256
C[C@@H](c1ccncc1)NC(=O)[C@H]2CN(CC23CC[NH2+]CC3)C(=O)c4cccnc4Sc5ccccc5 C39681049
CCn1c(c(c(n1)C)Br)C(=O)N2C[C@@H](C3(C2)CC[NH2+]CC3)C(=O)N[C@H](C)c4ccncc4 C39681073
CCSc1c(cccn1)C(=O)N2C[C@H](C3(C2)CC[NH2+]CC3)C(=O)N[C@@H](C)Cc4ccccc4OC C39686615
C[C@@H](Cc1ccccc1OC)NC(=O)[C@@H]2CN(CC23CC[NH2+]CC3)C(=O)c4ccc(c(c4)C(F)(F)F)OC C39686642
C[C@H](Cc1ccccc1OC)NC(=O)[C@H]2CN(CC23CC[NH2+]CC3)C(=O)c4ccc(c(c4)C(F)(F)F)OC C39686645
CCOC(=O)c1c2c(sc1NC(=O)c3cc4c(nc5c(cccn5c4=O)C)[n+](c3N)CC=C)CCCC2 C39841125
Cc1cc2c(c(=O)n1CC[NH+](C)C)[C@@]3(c4ccccc4N(C3=O)CC(=O)OC)C(=C(O2)N)C(=O)OC C39918618
Cc1c(c(=O)n(n1C)c2ccccc2)NC(=O)C3=CC4=[NH+][C@@H](C[C@H](N4N3)C(F)(F)F)c5cccs5 C13387922
Cc1c(cnn1C)CNC(=O)C2=CNN3C2=[NH+][C@H](C[C@@H]3C(F)(F)F)c4ccc(cc4)Br C12468360
Cc1cc(c(c2c1C(=O)/C(=C/c3cc(ccc3OC)Br)/O2)C[NH+]4CCN(CC4)CCO)O C41514068
COC(=O)[C@@H](CC1=c2ccccc2=[NH+]C1)N/C=C/3\C(=O)NC(=O)N(C3=O)c4cccc(c4)C(F)(F)F C63425857
COc1cccc(c1)N2C(=O)[C@@H]3[C@@H](N[C@]4([C@@H]3C2=O)c5cc(ccc5NC4=O)F)CC6=c7ccccc7=[NH+]C6 C63479938
CC(=O)c1ccc(cc1)N2C(=O)[C@@H]3[C@@H](N[C@@]4([C@@H]3C2=O)c5ccccc5NC4=O)CC6=c7ccccc7=[NH+]C6 C63480054
CC(C)CNC(=O)[C@H](CC1=c2ccccc2=[NH+]C1)NC(=O)[C@@H]3C(S[C@H]4N3C(=O)c5c4cccc5)(C)C C63480158
CC(C)(C)n1c(nnn1)[C@@H](c2cc3cc4c(cc3[nH]c2=O)OCO4)[NH+]5CCN(CC5)c6ccc(cc6)F C06014966
CC(C)(C)n1c(nnn1)[C@@H](c2cc3cc4c(cc3[nH]c2=O)OCO4)[NH+]5CCN(CC5)c6ccccc6F C06014971
CC(C)(C)n1c(nnn1)[C@H](c2cc3cc4c(cc3[nH]c2=O)OCO4)[NH+]5CCN(CC5)c6ccc(cc6)F C06015063
CC(C)(C)n1c(nnn1)[C@H](c2cc3cc4c(cc3[nH]c2=O)OCO4)[NH+]5CCN(CC5)c6ccccc6F C06015068
CCC(C)(C)n1c(nnn1)[C@@H](c2cc3cc(c(cc3[nH]c2=O)OC)OC)[NH+]4CCCC5(C4)CCCCC5 C06149093
CCOc1ccc2c(c1)cc(c(=O)[nH]2)[C@@H](c3nnnn3C4CCCC4)[NH+]5CCN(CC5)c6ccc(cc6)F C06133878
CCOc1ccc2c(c1)cc(c(=O)[nH]2)[C@@H](c3nnnn3C[C@@H]4CCCO4)[NH+]5CCCC6(C5)CCCCC6 C06196828
CCOc1ccc2c(c1)cc(c(=O)[nH]2)[C@@H](c3nnnn3Cc4ccc(cc4)F)[NH+]5CCc6ccccc6C5 C06196866
CCOc1ccc2c(c1)cc(c(=O)[nH]2)[C@H](c3nnnn3C4CCCC4)[NH+]5CCN(CC5)c6ccc(cc6)F C06134061
COCCn1c(nnn1)[C@H](c2cc3cc4c(cc3[nH]c2=O)OCO4)[NH+]5CCC(=CC5)c6ccc(cc6)F C06239206
Cc1cc2c(c(c1)Cl)NC(=O)[C@@]23[C@@H]4[C@@H]([C@@H]5[NH+]3CCC5)C(=O)N(C4=O)c6cc(c(cc6C)[N+](=O)[O-])OC C09012679
CC1(Cc2c(c([nH+]c3c2c4c(s3)c(ncn4)N(CCO)Cc5ccccc5)N6CCOCC6)CO1)C C09380368
Cc1ccc2cc(c(=O)[nH]c2c1)[C@H](c3nnnn3Cc4ccccc4)[NH+]5CCN(CC5)c6ccccc6F C06410134
Cc1ccc2cc(c(=O)[nH]c2c1)[C@@H](c3nnnn3Cc4ccccc4)[NH+]5CCN(CC5)c6ccccc6F C06282201
COC(=O)[C@]1([C@@H]2[C@@H]([C@@H]([NH2+]1)c3cccs3)C(=O)N(C2=O)c4ccc5c(c4)OCCO5)Cc6ccccc6 C12497886
COC(=O)[C@@]1([C@@H]2[C@@H]([C@H]([NH2+]1)c3cccs3)C(=O)N(C2=O)c4ccc5c(c4)OCCO5)Cc6ccccc6 C12497889
Cc1ccc(cc1)C[C@]2(C(=O)NC(=O)N(C2=O)c3ccccc3)C[NH+]4C[C@H]5C[C@@H](C4)c6cccc(=O)n6C5 C02134555
Cc1ccc(c2c1cc(c(=O)[nH]2)[C@@H](c3nnnn3Cc4ccco4)[NH+]5CCN(CC5)c6ccccc6OC)C C13023132
Cc1ccc(c(c1)N2CC[NH+](CC2)[C@@H](c3cc4cc(c(cc4[nH]c3=O)OC)OC)c5nnnn5C(C)(C)C)C C06195670
Cc1ccc(c2c1cc(c(=O)[nH]2)[C@@H](c3nnnn3CCOC)[NH+]4CCN(CC4)c5cc(ccc5C)Cl)C C06244803
Cc1ccc2cc(c(=O)[nH]c2c1C)[C@@H](c3nnnn3C[C@@H]4CCCO4)[NH+]5CCN(CC5)c6ccccc6F C06441888
Cc1cccc2c1[nH]c(=O)c(c2)[C@@H](c3nnnn3Cc4ccccc4)[NH+]5CCN(CC5)c6ccccc6F C06443742
Cc1cccc2c1[nH]c(=O)c(c2)[C@@H](c3nnnn3Cc4ccccc4)[NH+]5CCN(CC5)c6ccccc6OC C06443744
Cc1cc(c(cc1N2C(=O)[C@H]3[C@@H]4CCC[NH+]4[C@@]5([C@@H]3C2=O)c6ccc(c(c6NC5=O)C)Cl)OC)[N+](=O)[O-] C09289784
Cc1cc(c2c(c1)cc(c(=O)[nH]2)[C@@H](c3nnnn3C[C@@H]4CCCO4)N5CC[NH+](CC5)C6CCCCC6)C C19941609
Cc1cc(c2c(c1)cc(c(=O)[nH]2)[C@@H](c3nnnn3C[C@H]4CCCO4)N5CC[NH+](CC5)C6CCCCC6)C C19941611
c1ccc(cc1)Cn2c(nnn2)[C@@H](c3cc4cc5c(cc4[nH]c3=O)OCO5)N6CC[NH+](CC6)C7CCCCC7 C20080862
c1ccc(cc1)Cn2c(nnn2)[C@H](c3cc4cc5c(cc4[nH]c3=O)OCO5)N6CC[NH+](CC6)C7CCCCC7 C20080864
CCC[NH+]1CCN(CC1)[C@H](c2cc3cc4c(cc3[nH]c2=O)OCO4)c5nnnn5Cc6ccc(cc6)F C20080955
Cc1cc2c(c(c1)Cl)NC(=O)[C@@]23[C@H]4[C@@H]([C@H]5[NH+]3CCC5)C(=O)N(C4=O)c6cc(c(cc6C)[N+](=O)[O-])OC C16010405
Cc1c(c(no1)c2ccccc2)c3csc([n+]3[C@H]4CCc5c(c6ccccc6[nH]5)C4)NC[C@H]7CCCO7 C44923823
c1ccc(cc1)CS(=O)(=O)C2=NSC3=NC(=O)/C(=C\c4ccc(o4)c5ccccc5Cl)/C(=[NH2+])N32 C20207482
COc1cc(cc(c1OCc2ccccc2)Cl)/C=C/3\C(=[NH2+])N4C(=NC3=O)SC(=N4)S(=O)(=O)C C20207638
CS(=O)(=O)C1=NN2C(=[NH2+])/C(=C\c3ccc(cc3)OCCOc4ccccc4Cl)/C(=O)N=C2S1 C20207744
CS(=O)(=O)C1=NN2C(=[NH2+])/C(=C\c3ccc(c(c3)Cl)OCCOc4ccccc4)/C(=O)N=C2S1 C20207996
CCS(=O)(=O)C1=NN2C(=[NH2+])/C(=C\c3cc(n(c3C)c4cc(ccc4OC)Cl)C)/C(=O)N=C2S1 C20208586
Cc1ccccc1OCC2=NN3C(=[NH2+])/C(=C\c4cccn4c5ccc(c(c5)Cl)OC)/C(=O)N=C3S2 C32964323
Cc1ccccc1OCC2=NN3C(=[NH2+])/C(=C\c4cccn4c5cc(ccc5OC)Cl)/C(=O)N=C3S2 C20210905
Cc1cc(c(n1c2cccc3c2cccc3)C)/C=C\4/C(=[NH2+])N5C(=NC4=O)SC(=N5)COc6ccccc6 C19798115
Cc1cc(c(n1c2ccc(cc2)Br)C)/C=C\3/C(=[NH2+])N4C(=NC3=O)SC(=N4)C5CCCCC5 C49992041
Cc1cccc(c1OCC(=O)N/N=C\2/c3cc(ccc3N(C2=O)CN4CC[NH+](CC4)C)Br)C C22785454
c1ccc(cc1)n2c(nnc2SCC(=O)/N=C/3\NC[C@@H](S3)Br)C4=c5ccccc5=[NH+]C4 C63230087
C[C@@H](C(=O)NCc1ccc(cc1)C(F)(F)F)N2C(=O)[C@@]3([C@H]4C(=c5cc(ccc5=[NH+]4)OC)CCN3C2=O)C C63362934
c1ccc(cc1)[C@H]2[C@@H]3C(=c4ccccc4=[NH+]3)C[C@@H]5N2C(=O)N(C5=O)c6ccccc6C(=O)NC[C@@H]7CCCO7 C63375354
Cc1nc2ccc(cc2s1)N[C@@H]3/C(=N/S(=O)(=O)c4ccc5c(c4)OCCO5)/N=c6ccccc6=[NH+]3 C38998995
Cc1nc2ccc(cc2s1)N[C@H]3/C(=N/S(=O)(=O)c4ccc5c(c4)OCCO5)/N=c6ccccc6=[NH+]3 C38998997
Cc1cc2c(cc1S(=O)(=O)N3CCC[C@@H](C3)C(=O)N4CC[NH+](CC4)C5CCCCC5)OCC(=O)N2 C35378806
Cc1cc2c(cc1S(=O)(=O)N3CCC[C@H](C3)C(=O)N4CC[NH+](CC4)C5CCCCC5)OCC(=O)N2 C35378807
Cc1c2c(c(c[nH+]c2sn1)C(=O)N3CCCC3)N4CCC(CC4)C(=O)Nc5ccccc5C(F)(F)F C64761701
Cc1cc(c(c(c1)C)NC(=O)C2CCN(CC2)c3c(c[nH+]c4c3c(ns4)C)C(=O)N5CCCCC5)C C65301133
CCOC(=O)C1CC[NH+](CC1)[C@H](c2cc3c(cc(cc3[nH]c2=O)C)C)c4nnnn4C[C@@H]5CCCO5 C06194713
Cc1ccc(cc1C)N2C(=O)[C@@H](C(=O)NC2=O)/C=N/C[C@@H]3c4c(cc5c(c4OC)OCO5)CC[NH+]3C C08964664
C[C@H]1CCCC[C@@]12C(=O)N(C(=O)N2)C[NH+]3CCN(CC3)S(=O)(=O)c4ccc5c(c4)OCCCO5 C09823560
CCC[C@]1(C(=O)N(C(=O)N1)CC[C@@H]2CCC[NH+]2C)C3CCN(CC3)C(=O)c4coc5c4C(=O)CCC5 C12194583
Cc1ccc(cc1)N2C(=O)[C@H](C(=O)NC2=S)/C=N/C[C@@H]3c4c(cc5c(c4OC)OCO5)CC[NH+]3C C12296923
COC(=O)[C@@]1([C@@H]2[C@@H]([C@H]([NH2+]1)c3ccc(cc3)F)C(=O)N(C2=O)c4ccc5c(c4)OCCO5)CCSC C12498041
CCOC(=O)C1CC[NH+](CC1)[C@@H](c2cc3ccc(c(c3[nH]c2=O)C)C)c4nnnn4C[C@@H]5CCCO5 C12711330
c1ccc(cc1)CC[NH+](Cc2cc3cc4c(cc3[nH]c2=O)OCCO4)Cc5nnnn5C6CCCCC6 C13033730
Cc1ccc(c(c1)N2CC[NH+](CC2)[C@@H](c3cc4cc(ccc4[nH]c3=O)OC)c5nnnn5CCOC)C C06195698
Cc1ccc2cc(c(=O)[nH]c2c1)[C@@H](c3nnnn3CCOC)[NH+]4CCN(CC4)c5ccc(cc5)[N+](=O)[O-] C06282103
C[C@@H]1CCC[NH+](C1)[C@@H](c2cc3cc(c(cc3[nH]c2=O)OC)OC)c4nnnn4Cc5ccc(cc5)OC C06283147
c1cc(ccc1Cn2c(nnn2)C[NH+](Cc3cc4cc5c(cc4[nH]c3=O)OCO5)C[C@@H]6CCCO6)F C13065544
COCCN1C(=O)[C@@]2(Cc3ccccc3N4[C@@H]2C[NH+](CC4)Cc5ccc6c(c5)OCO6)C(=O)NC1=O C09429703
Cc1ccc(cc1C)N2C(=O)[C@@H](C(=NC2=O)O)/C=N/C[C@H]3c4c(cc5c(c4OC)OCO5)CC[NH+]3C C09334762
C[NH+]1CCc2cc3c(c(c2[C@@H]1C/N=C/C4C(=NC(=O)N(C4=O)c5ccc(cc5)Cl)O)OC)OCO3 C08994112
Cc1cccc2c1[nH]c(=O)c(c2)[C@@H](c3nnnn3C[C@@H]4CCCO4)N5CC[NH+](CC5)C6CCCCC6 C19236444
c1ccc(cc1)CN2CC[NH+](CC2)CCNc3c4c5c(sc4nc(n3)CN6CCOCC6)CCC5 C23257754
C[NH+]1CCN(CC1)[C@H](CNC(=O)c2cc(c(cc2[N+](=O)[O-])OC)OC)c3ccc4c(c3)CCCN4C C23859061
CC(C)NC(=O)CN1CC[NH+](CC1)Cn2c3cc(ccc3oc2=S)S(=O)(=O)N4CCCCC4 C22281680
COCCCNC(=O)[C@H]1Cc2cc(ccc2N3[C@@H]1C[NH+](CC3)CC(=O)N4CCOCC4)C(F)(F)F C35908125
Cc1cccc(c1)C[NH+](CCc2c[nH]c3c2cccc3)Cc4nc(co4)C(=O)N5CCN(CC5)C(=O)C C36064027
CC(C)S(=O)(=O)c1ccc(cc1)CC(=O)NC[C@H](c2ccc3c(c2)CCN3C)N4CC[NH+](CC4)C C38672556
CN(CC(=O)N[C@H]1N=C(CS1)C2=c3ccccc3=[NH+]C2)S(=O)(=O)c4ccc5c(c4)OCCCO5 C38769632
Cn1cc(c(=O)n(c1=O)C)CN2CC[NH+](CC2)CC(=O)Nc3cc4c(cc3OC)c5ccccc5o4 C39302346
C[C@@H]1CCC[NH+](C1)Cc2csc(n2)NC(=O)[C@@H](C)SCC3=NC(=O)C4=C([C@@H](SC4=N3)C)C C39468735
CO[C@@H]1C[C@@H]([N+]2=C1Nc3ccccc3C2)C(=O)N(c4ccccc4O)S(=O)(=O)Oc5ccccc5 C39545639
C[C@H](C(=O)Nc1ccccc1F)[NH+]2CCN(CC2)CC3=NC(=O)C4=C(CSC4=N3)c5cccs5 C39733319
C[C@H]1C(=c2ccccc2=[NH+]1)C(=O)[C@@H](C)S[C@@H]3NN=C(N3CCN4CCOCC4)c5ccc(cc5)F C39982615
C[NH+](C)[C@@H](CNC(=O)c1c2c(n(n1)[C@@H]3CCS(=O)(=O)C3)CCCC2)c4ccc(cc4)C(F)(F)F C40988949
COc1cc2c(cc1OC)C[NH+](CC2)Cc3cc(=O)c(co3)OCC(=O)Nc4ccc5c(c4)OCO5 C49543656
CCS(=O)(=O)C1=NSC2=NC(=O)/C(=C\c3ccc(cc3)OCCOc4ccccc4C)/C(=[NH2+])N21 C20206475
CCS(=O)(=O)C1=NSC2=NC(=O)/C(=C\c3ccc(c(c3)OC)OC(=O)c4ccccc4)/C(=[NH2+])N21 C20206823
Cc1cc(c(n1c2ccc(cc2)OC)C)/C=C\3/C(=[NH2+])N4C(=NC3=O)SN=C4S(=O)(=O)CC(C)C C20207118
Cc1cccc(c1OCCOc2ccc(cc2)/C=C/3\C(=[NH2+])N4C(=NC3=O)SC(=N4)S(=O)(=O)C)C C20207719
Cc1ccccc1OCCCOc2ccc(cc2)/C=C/3\C(=[NH2+])N4C(=NC3=O)SC(=N4)S(=O)(=O)C C20207904
CS(=O)(=O)C1=NN2C(=[NH2+])/C(=C\c3ccc(c(c3)Cl)OCc4ccc(cc4)F)/C(=O)N=C2S1 C20208017
CCS(=O)(=O)C1=NN2C(=[NH2+])/C(=C\c3ccc(cc3)OCCOc4cccc(c4)C)/C(=O)N=C2S1 C20208167
Cc1cc(c(n1c2ccccc2OC)C)/C=C/3\C(=[NH2+])N4C(=NC3=O)SC(=N4)S(=O)(=O)CC(C)C C20208731
CN(C)S(=O)(=O)c1ccc(cc1)NC(=O)CSc2nnc(n2C3CC3)C4=c5ccccc5=[NH+]C4 C63209685
C[C@H](C(=O)C1=c2ccccc2=[NH+]C1)S[C@@H]3NN=C(O3)c4cccc(c4)S(=O)(=O)N5CCOCC5 C39939620
C[C@H](C(=O)C1=c2ccccc2=[NH+]C1)S[C@H]3NN=C(O3)c4cccc(c4)S(=O)(=O)N5CCOCC5 C39939622
CCCOc1ccc(cc1OC)[C@H]2CN3C(=O)CN(C(=O)[C@@]3([C@@H]4C2=c5ccccc5=[NH+]4)C)CCCO C63375160
CCN(CC)S(=O)(=O)c1ccc2c(c1)C[C@@H](N2C(=O)C)C(=O)NCCC3=c4cc(ccc4=[NH+]C3)C C63666752
CCN(CC)S(=O)(=O)c1ccc2c(c1)C[C@H](N2C(=O)C)C(=O)NCCC3=c4cc(ccc4=[NH+]C3)C C63666754
c1ccc(cc1)[C@H](CN2CC(=O)N3[C@@H](C2=O)CC4=c5ccccc5=[NH+][C@@H]4[C@@H]3c6cccc(c6)[N+](=O)[O-])O C63720192
CC(=O)N[C@@H]1c2ccccc2C3([C@H]1OCc4ccncc4)CCN(CC3)C(=O)[C@@H]5C=c6ccccc6=[NH+]5 C64058051
CN(C)C(=O)[C@H](c1ccccc1)OC(=O)c2ccccc2[N-]S(=O)(=O)c3ccc4=[NH+]C(=O)[NH+]=c4c3 C64137590
Cc1cc(c(c(c1)C)NC(=O)C2CCN(CC2)c3c(c[nH+]c4c3c(ns4)C)C(=O)N5CCCC5)C C64612379
CCNS(=O)(=O)[C@H]1C(=C2CCN(C[C@H]2S1)C(=O)[C@@H]3C(=c4cc(ccc4=[NH+]3)Cl)C)C(=O)OC C64622359
Cc1cc(c(n1c2ccc(cc2)C(=O)OC)C)C(=O)CN3C(=O)[C@@H](NC3=O)CC4=c5ccccc5=[NH+]C4 C64677916
CCN(CC)C(=O)c1ccc(c2c1Nc3c(c4c(c(c3O2)C)oc(=O)c(n4)C)C(=O)N(CC)CC)C C01590758
c1cc(cc(c1)F)Cn2cnc3c(c2=O)cnn3CCNC(=O)[C@H]4CC(=O)N(C4)c5ccc(cc5)F C09016743
c1cc(cnc1)[C@@H](CNS(=O)(=O)Cc2ccc(cc2)F)S(=O)(=O)c3ccc4c(c3)OCCO4 C09044182
C[C@@H]1CN(C[C@@H](O1)C)C(=O)C(=O)NC[C@@H](c2cccs2)S(=O)(=O)c3ccc4c(c3)OCCO4 C09105866
C[C@@H]1CN(C[C@H](O1)C)C(=O)C(=O)NC[C@@H](c2cccs2)S(=O)(=O)c3ccc4c(c3)OCCO4 C09105872
CC(=O)c1ccc(cc1)NC(=O)CSc2c3c(nc(n2)c4ccc(cc4)F)n(c(=O)n(c3=O)C)C C09382403
C[C@@H](c1nc2ccccc2s1)N(C)C(=O)CN3C(=O)[C@](NC3=O)(C)c4ccc5c(c4)OCCCO5 C09494032
C[C@H](c1nc2ccccc2s1)N(C)C(=O)CN3C(=O)[C@](NC3=O)(C)c4ccc5c(c4)OCCCO5 C09494035
Cc1c(c(n(n1)[C@@H]2CCS(=O)(=O)C2)C)[C@H]3Nc4ccccc4C(=O)N3Cc5ccc6c(c5)OCO6 C09799064
Cn1c(ccn1)C(=O)N2CCc3c(sc(c3C(=O)OC)S(=O)(=O)NCc4ccc(cc4)F)C2 C11882205
CS(=O)(=O)c1ccc2c(c1)sc(n2)NC(=O)c3ccc(cc3Cl)N4C(=O)CCS4(=O)=O C12023501
c1cc(ccc1Cn2cnc3c(c2=O)cnn3CCNC(=O)[C@@H]4CC(=O)N(C4)c5ccc(cc5)F)F C12071786
COc1cc(=O)n2c(c1C(=O)NCc3ccc4c(c3)OCO4)CCN(CC2)C(=O)c5ccccc5F C12079502
COc1cc(=O)n2c(c1C(=O)NCc3ccc4c(c3)OCO4)CCN(CC2)C(=O)[C@H]5CC56CCCC6 C15003611
Cc1c2c(cc(nc2n(n1)[C@@H]3CCS(=O)(=O)C3)c4cccs4)C(=O)Nc5ccc6c(c5)OCO6 C16993182
c1ccc2c(c1)c3c(o2)c(=O)n(cn3)CC(=O)NCCN4C(=O)/C(=C/c5ccc(cc5)F)/SC4=O C19681185
c1ccn2c(c1)nc(c(c2=O)/C=C\3/C(=O)N(C(=S)S3)C[C@H]4CCCO4)N5CCN(CC5)CCO C09339761
Cc1ccc2cc(c(=O)[nH]c2c1C)[C@@H](c3nnnn3C[C@@H]4CCCO4)N5CCN(CC5)c6ccccc6 C19826573
Cc1cc(c2c(c1)cc(c(=O)[nH]2)[C@@H](c3nnnn3C[C@@H]4CCCO4)N5CCN(CC5)c6ccccc6)C C19940319
Cc1cc2cc(c(=O)[nH]c2cc1C)[C@@H](c3nnnn3C[C@@H]4CCCO4)N5CCN(CC5)c6ccccc6 C19940817
c1ccc(cc1)CN2C(=O)[C@@]3(Cc4c([nH+]c5ccccn5c4=O)N6[C@@H]3c7ccccc7CC6)C(=NC2=O)[O-] C08970366
CC[NH+]1CCN2c3cccc(c3C[C@]4([C@@H]2C1)C(=NC(=O)N(C4=O)CCc5ccc(c(c5)OC)OC)[O-])Cl C17014406
Cc1csc(n1)NC(=O)C2CCN(CC2)S(=O)(=O)c3cc(sc3C)c4nc(on4)C5CC5 C21886802
Cc1c(c(n(n1)[C@H]2CCS(=O)(=O)C2)C)CN(C)CN3C(=O)C4(CCC(CC4)C(C)(C)C)NC3=O C16875282
c1cc(sc1)c2ccc3c(c2)S(=O)(=O)N=C(N3)CN4CCN(CC4)C(=O)c5ccc6c(c5)OCO6 C24903142
c1ccc2c(c1)OC[C@@H](O2)C(=O)N3CCN(CC3)C(=O)CCc4[nH]c(=O)c5c6c(sc5n4)CCC6 C24953886
CS(=O)(=O)c1ccc2c(c1)sc(n2)NC(=O)c3c4c(n(n3)[C@H]5CCS(=O)(=O)C5)CCCC4 C27985861
COc1cc(cc(c1O)Br)/C=N\c2ccc3c(c2)OCCOCCOCCOCCO3 C20615567
Cc1cccc(c1C)N2CCN(CC2)C(=O)[C@@H]3CCCN3S(=O)(=O)c4ccc5c(c4)NC(=O)CO5 C33261929
c1ccc(cc1)Cn2c3c(c(=O)nc([nH]3)[C@@H]4CCCN(C4)C(=O)c5ccccc5Br)nn2 C01335000
c1cc(cc(c1)Br)C(=O)N(Cc2nc(co2)C(=O)NC[C@@H]3CCCO3)C[C@@H]4CCCO4 C33782168
CC(=O)N1CCN(CC1)C(=O)CN2CC3=C(C2=O)[C@H](NC(=O)N3CC=C)c4ccccc4C(F)(F)F C35971970
c1ccc(c(c1)Cn2c(=O)c(nn(c2=O)c3ccccc3F)C(=O)NCc4ccc5c(c4)OCO5)F C36085166
CN1CCN(CC1)C(=O)/C(=C/c2cn(c3c2cccc3)S(=O)(=O)N(C)C)/NC(=O)c4ccccc4 C20533262
C[C@]1(C[C@]2(CC(OC2=O)(C)C)C(=O)O1)C(=O)CSc3[nH]nc(n3)c4ccccc4Br C02425749
CCOn1c2c(c3c(c1=O)cc(cn3)S(=O)(=O)Oc4ccccc4)N[C@H](CC2=O)Br C39451435
CSc1cc2c(c3c(n(c2=O)S(=O)(=O)Oc4ccccc4)C(=O)C[C@@H](N3)Br)nc1 C39451452
CCOc1cc2c(c3c(n(c2=O)S(=O)(=O)Oc4ccccc4)C(=O)C[C@H](N3)Br)nc1 C39451461
CCO[C@@H]1CC(=O)c2c(c3c(cc(cn3)Br)c(=O)n2S(=O)(=O)Oc4ccccc4)N1 C39451956
CCOC(=O)c1c2c(sc1NC(=O)c3c(oc4c3c(=O)n(cn4)Cc5cccnc5)C)CCCC2 C41024209
[H]/N=C\1/C(=C/c2ccc(c(c2)OC)OC(=O)c3ccc(cc3)F)/C(=O)N=C4N1N=C(S4)N5CCCC5 C41085064
Cc1c2c(cc(nc2on1)C3CC3)C(=O)Nc4cc(c(cc4C(=O)N5[C@@H](CCC[C@@H]5C)C)OC)OC C46624534
C[C@@]12CCC(=O)N1c3ccccc3C(=O)N2CCC(=O)N[C@@H]4CCCc5c4cnn5Cc6ccccc6 C46707672
c1ccc2c(c1)c(=O)cc(o2)C(=O)N3CCN(CC3)c4nnc(s4)SCC(=O)NC5CCCC5 C49368761
Cc1c(cn(n1)C)CN(C)C(=O)c2cc3n(n2)[C@H](C[C@@H](N3)c4ccc(c(c4)OC)OC)C(F)(F)F C03634435
c1cc(cc(c1)[N+](=O)[O-])N2C(=O)[C@@H]3[C@H]4CCCN4[C@@]5([C@@H]3C2=O)c6cc(ccc6NC5=O)Br C33729879
CCN1c2c(c(=O)n3cccc(c3[nH+]2)C)C[C@]4([C@@H]1C)C(=O)N=C(N(C4=O)Cc5ccccc5Cl)[O-] C13577031
Cn1c2c(c(n1)CN(c3ccccc3)C(=O)c4ccccc4F)CN(CC2)S(=O)(=O)c5c[nH]cn5 C64566824
Cc1cc2c(cc1S(=O)(=O)N3CCC[C@@H](C3)C(=O)N4CCC(=CC4)c5ccccc5)OCC(=O)N2 C35378850
C1CCc2c(c3c(=O)[nH]c(nc3s2)CN4CCN(CC4)C(=O)CN5C(=O)[C@H]6CC=CC[C@@H]6C5=O)C1 C13147604
Cc1ccc(cc1)S(=O)(=O)Cn2c(nnn2)[C@@H](c3cc4c(ccc(c4[nH]c3=O)C)C)[NH+]5CCCC5 C01329261
CCOC(=O)C1CC[NH+](CC1)[C@@H](c2cc3c(cc(cc3[nH]c2=O)C)C)c4nnnn4C[C@H]5CCCO5 C06194600
CCOC(=O)C1CC[NH+](CC1)[C@@H](c2cc3cc(cc(c3[nH]c2=O)C)C)c4nnnn4C[C@@H]5CCCO5 C06194632
Cn1c2c(c(=O)[nH]c1=O)n(c(n2)N3CC[NH+](CC3)CCO)CCSc4nnnn4c5ccccc5 C09088537
c1cc(ccc1N2C(=O)[C@@H]3[C@@H]4CCC[NH+]4[C@@]5([C@@H]3C2=O)c6cc(ccc6NC5=O)Br)[N+](=O)[O-] C09210439
c1ccc(cc1)n2c(nnc2SCC(=O)Nc3c(c4c(s3)CCCC4)C#N)C[NH+]5CCOCC5 C09234918
Cc1c(c(on1)C)S(=O)(=O)N2CC[NH+](CC2)[C@@H](C)c3[nH]c(=O)c4c(csc4n3)c5ccccc5 C09255768
COCCN1C(=O)[C@](NC1=O)(Cc2cccc(c2)F)C3CC[NH+](CC3)Cc4ccc5c(c4)OCCO5 C12283077
COC(=O)[C@@]1([C@@H]2[C@@H]([C@H]([NH2+]1)c3ccccc3F)C(=O)N(C2=O)c4ccc5c(c4)OCCO5)CCSC C12498069
CCOC(=O)C1CC[NH+](CC1)[C@@H](c2cc3ccc(c(c3[nH]c2=O)C)C)c4nnnn4C[C@H]5CCCO5 C12711339
c1ccc(cc1)CCn2c(nnn2)C[NH+](Cc3cc4cc5c(cc4[nH]c3=O)OCCO5)C6CCCCC6 C13033948
Cc1ccc2cc(c(=O)[nH]c2c1)[C@H](c3nnnn3C4CCCC4)[NH+](Cc5cccnc5)C[C@@H]6CCCO6 C06282236
COc1ccc2cc(c(=O)[nH]c2c1)[C@H](c3nnnn3C[C@H]4CCCO4)[NH+]5CCCC6(C5)CCCCC6 C06282918
CC[C@@H](c1nnnn1C2CCCC2)[NH+](Cc3cccnc3)Cc4cc5cc6c(cc5[nH]c4=O)OCCO6 C13064386
Cc1cc(c2c(c1)cc(c(=O)[nH]2)C[NH+](Cc3ccc4c(c3)OCO4)Cc5nnnn5Cc6ccco6)C C13065623
Cc1ccc2cc(c(=O)[nH]c2c1C)[C@H](c3nnnn3C[C@@H]4CCCO4)[NH+]5CCN(CC5)c6ccccc6 C06441990
c1cc[nH+]c(c1)N2CCN(CC2)c3ccc(nn3)OCC(=O)N4CCC(CC4)[C@@H](c5cccs5)O C14882646
Cc1ccc(cc1)S(=O)(=O)Cc2nc(on2)[C@@H]3C[C@H](C[NH+]3Cc4cccc(c4)OC(F)(F)F)O C15674590
COCCn1c(nnn1)[C@H](c2cc3cc4c(cc3[nH]c2=O)OCO4)N5CC[NH+](CC5)Cc6ccco6 C19593909
CC(C)(C)n1c(nnn1)[C@H](c2cc3cc4c(cc3[nH]c2=O)OCO4)N5CC[NH+](CC5)C6CCCCC6 C20084222
Cc1ccc(cc1)S(=O)(=O)c2cc3c(nc4c(cccn4c3=O)C)[n+](c2N)CCN5CCOCC5 C20170594
Cc1cccn2c1nc3c(c2=O)cc(c([n+]3CCOC)N)S(=O)(=O)c4ccc(cc4)Br C02426636
Cc1cc(ccc1N2C(=O)C[C@@H](C2=O)[NH+]3CCN(CC3)c4[nH]c5c(n4)n(c(=O)n(c5=O)C)C)[N+](=O)[O-] C21315198
CCOC(=O)c1ccc(cc1)N2C(=O)C[C@@H](C2=O)[NH+]3CCN(CC3)c4[nH]c5c(n4)n(c(=O)n(c5=O)C)C C21315323
Cc1cc(c(s1)C)c2cc(c3cnn(c3n2)C(C)C)C(=O)N4CC[NH+](CC4)CC(=O)NC(C)(C)C C25156428
c1ccc(cc1)NC(=O)Cn2c(=O)c3c4c(sc3nc2N5CC[NH+](CC5)CC(=O)N6CC6)CCC4 C34748071
Cc1ccccc1C(=O)N2[C@@H](COC23CCN(CC3)C(=O)Cc4cccs4)C(=O)NCC[NH+](C)C C35639910
CC[C@@H](c1nnnn1C[C@H]2CCCO2)[NH+](Cc3cc4cc5c(cc4[nH]c3=O)OCO5)C6CCCCC6 C33937393
Cc1ccc(c2c1cc(c(=O)[nH]2)C[NH+](Cc3ccc4c(c3)OCO4)Cc5nnnn5Cc6ccco6)C C12467350
Cc1ccc(cc1)C[NH+](Cc2cc3cc4c(cc3[nH]c2=O)OCCO4)Cc5nnnn5Cc6ccco6 C13033857
c1ccc2=[NH+][C@H](C=c2c1)C(=O)N3CCN(CC3)C(=O)CCCC(=O)N4CCc5c(c6ccccc6[nH]5)C4 C38598584
c1cc(ccc1c2nc(on2)C[NH+]3CCC[C@H](C3)C(=O)NCCCN4CCOCC4)Br C38905455
COC1=C[C@H]2C[C@H]3CO[P@@](=O)(N[NH+]3C[C@@H]2C=C1S(=O)(=O)Oc4ccccc4)Cc5ccccc5 C39466604
CN([C@@H]1CCS(=O)(=O)C1)C(=O)C2=c3cc(ccc3=[NH+]C(=O)C2)S(=O)(=O)Nc4ccc(cc4)F C39617702
CCn1c(c(c(n1)C)Br)C(=O)N2C[C@H](C3(C2)CC[NH2+]CC3)C(=O)NCc4nnc(o4)C C39671289
C[C@H](C12CC3CC(C1)CC(C3)C2)NC(=O)C4=c5cc(ccc5=[NH+]C(=O)C4)S(=O)(=O)N6CCOCC6 C39726423
Cc1cccn2c1nc3c(c2=O)cc(c([n+]3Cc4ccc5c(c4)OCO5)N)C(=O)Nc6nnc(s6)C C39841158
c1ccc2=[NH+]CC(=c2c1)C3=NN[C@@H](N3C4CC4)SCC(=O)N5CCN(CC5)C(=O)c6cccs6 C39957687
Cc1ccc(cc1)C[NH+](CCc2c[nH]c3c2cccc3)Cc4nc(co4)C(=O)N5CCN(CC5)C(=O)C C40401045
CS(=O)(=O)C1=NN2C(=[NH2+])/C(=C\c3cn(c4c3cccc4)CCOc5ccccc5)/C(=O)N=C2S1 C20207548
Cc1nn2c(=O)cc(nc2s1)COc3ccc(cc3OC)/C=C/4\C(=[NH2+])N5C(=NC4=O)SC(=N5)C C20332025
Cc1cc([n+](c(c1)C)CC(=O)Nc2ccc(cc2)S(=O)(=O)/N=c/3\n([nH+]c(s3)S(=O)(=O)[NH-])C)C C13804402
Cc1c2c(cc(nc2n(n1)[C@H]3CCS(=O)(=O)C3)c4ccc(c(c4)OC)OC)C(=O)NCC[NH+](C)C C57309804
C[C@H](C(=O)N1CCN(CC1)C(=O)c2ccco2)S[C@H]3NN=C(N3C4CC4)C5=c6ccccc6=[NH+]C5 C39777467
c1ccc(cc1)[C@H](CN2CC(=O)N3[C@H](C2=O)CC4=c5ccccc5=[NH+][C@H]4[C@@H]3c6cccc(c6)[N+](=O)[O-])O C63142034
Cn1c2c(c(=O)n(c1=O)C)C[NH+](CN2)Cc3ccc(cc3)CN4Cc5c(n(c(=O)n(c5=O)C)C)NC4 C63156460
c1ccc(cc1)CN([C@@H]2CCS(=O)(=O)C2)C(=O)CN3C(=O)[C@@H](NC3=O)CC4=c5ccccc5=[NH+]C4 C63908092
c1ccc(cc1)CN([C@H]2CCS(=O)(=O)C2)C(=O)CN3C(=O)[C@H](NC3=O)CC4=c5ccccc5=[NH+]C4 C63908095
Cc1cc2c(cc1S(=O)(=O)N3CCC[C@@H](C3)C(=O)N4CCC(CC4)[NH+](C)C(C)C)OCC(=O)N2 C35378964
Cc1cc2c(cc1S(=O)(=O)N3CCN(CC3)C(=O)CCC4=c5ccccc5=[NH+]C4)O[C@H](C(=O)N2)C C64538929
Cn1c2c(c(=O)[nH]c1=O)n(c(n2)N3CCOCC3)C[C@H](COc4ccc(cc4)I)O C00627227
COc1cc(ncn1)NS(=O)(=O)c2ccc(cc2)NC(=O)c3cnn4c3nc(cc4C(F)F)C5CC5 C02781732
c1ccc2c(c1)NC(=C(C#N)C(=O)COC(=O)[C@H]3C[C@@H](CN3S(=O)(=O)c4ccccc4[N+](=O)[O-])O)N2 C03359116
CN(C)c1ccc(cc1)c2ccnc(n2)N[C@H]3CO[C@H]4[C@@H]3OC[C@@H]4NS(=O)(=O)c5cccc6c5nccc6 C05397930
CCOc1cc(cc(c1OS(=O)(=O)c2ccc(cc2)C)Br)C=C3C(=O)NC(=O)NC3=O C02948754
c1cc2c(cc1NC(=S)NNC(=O)c3ccc(o3)Cn4cc(c(n4)[N+](=O)[O-])Br)OCO2 C02851757
Cn1c2c(c(=O)[nH]c1=O)n(c(n2)N/N=C/c3ccccc3)C[C@H](COc4ccc(cc4)Br)O C08809373
CN(C)c1ccc(cc1)[C@@H](CNS(=O)(=O)c2ccc3c(c2)oc(=O)[nH]3)S(=O)(=O)c4cccs4 C09079499
CN(C)c1ccc(cc1)[C@H](CNS(=O)(=O)c2ccc3c(c2)oc(=O)[nH]3)S(=O)(=O)c4cccs4 C09079500
Cc1ccc(cc1)S(=O)(=O)[C@H](CNS(=O)(=O)c2ccc3c(c2)oc(=O)[nH]3)c4ccc(cc4)N(C)C C09080140
CN(C)c1ccc(cc1)[C@H](CNS(=O)(=O)c2ccc3c(c2)oc(=O)[nH]3)S(=O)(=O)c4ccc(cc4)F C09080474
COC(=O)NC(=O)c1c2c(sc1NC(=O)C(c3ccccc3)c4ccccc4)CN(CC2)C(=O)OC C09325493
CCS(=O)(=O)c1ccccc1C(=O)Nc2c(c3c(s2)CN(CC3)C(=O)OC)C(=O)NC(=O)OC C09325541
CCOC(=O)NC(=O)c1c2c(sc1NC(=O)CS(=O)(=O)c3ccc(cc3)C)CN(CC2)C(=O)OC C09325638
CCCc1cc(=O)[nH]c(n1)n2c(cc(n2)c3cccs3)NC(=O)C[C@H]4CSc5n4c(=O)cc(n5)C C11854845
Cc1cc(=O)n2c(n1)SC[C@H]2CC(=O)Nc3cc(nn3c4[nH]c(=O)cc(n4)C(C)C)c5cccs5 C11855679
CCN(CC)S(=O)(=O)c1ccc(cc1)C(=O)Nc2cc(nn2c3[nH]c(=O)c4c(n3)CCC4)c5ccco5 C12009929
c1ccc2c(c1)NC(=C(C#N)C(=O)COC(=O)[C@@H]3C[C@H](CN3S(=O)(=O)c4ccccc4[N+](=O)[O-])O)N2 C12541918
c1ccc2c(c1)NC(=C(C#N)C(=O)COC(=O)[C@@H]3C[C@@H](CN3S(=O)(=O)c4ccccc4[N+](=O)[O-])O)N2 C12541920
Cn1c2c(c(=O)[nH]c1=O)n(c(n2)N/N=C/c3ccc(cc3)Br)C[C@H](COc4ccccc4)O C06444787
c1ccc2c(c1)c(n[nH]c2=O)C(=O)N/N=C/c3ccc(o3)c4ccc(cc4)S(=O)(=O)Nc5ncccn5 C13134768
CCn1cc(c(n1)C(=O)NCc2ccco2)NC(=O)[C@H](C)n3c(c(c(n3)C(F)(F)F)Br)C C02793377
CCOc1ccc(cc1S(=O)(=O)Nc2ccc(cc2)S(=O)(=O)Nc3ncccn3)Br C15910518
Cc1cccc(c1)n2c(=O)c3c4c(sc3nc2SCC(=O)c5c(n(c(=O)n(c5=O)C)C)N)CCC4 C03331743
c1cc(oc1)c2nnc(n2c3ccc(cc3)F)SCc4nc(cs4)C(=O)N[C@H]5CCCCNC5=O C16461373
Cn1cc(c(n1)C(=O)NCc2ccco2)NC(=O)Cn3c(c(c(n3)C(F)(F)F)Br)C4CC4 C02804549
Cc1nnc(o1)CN2CCN(CC2)C(=O)CSc3nc([nH]n3)N/N=C/c4c5ccccc5ccc4O C20907687
CCN(c1c(n(c(=O)[nH]c1=O)Cc2ccccc2)N)C(=O)COC(=O)c3c4ccccc4nc5c3CCC5 C32666495
COc1cc(cc(c1O)[N+](=O)[O-])[C@@H]2C3=C(C[C@@H](CC3=O)c4cc(c(c(c4)OC)OC)OC)Nc5n2ncn5 C18198286
CCN1C[C@@H](C(=O)c2c1cc3c(c2)OCO3)C(=O)N[C@@H](C)C(=O)N(C)CCc4c[nH]c5c4ccc(c5)OC C38573550
CC(C)S(=O)(=O)c1cc2c(cc1S(=O)(=O)C(C)C)[C@H]3CO[P@@](=O)(NN3CC2)c4ccccc4O C39464560
CCCN(C(=O)[C@H]1CC(=C2[NH+]1Cc3ccccc3N2)S(=O)(=O)Oc4ccccc4)S(=O)(=O)C(C)C C39544745
C[C@@H]1CCc2c(sc(c2C(=O)N[C@H]3CCS(=O)(=O)C3)NC(=O)COc4ccccc4[N+](=O)[O-])C1 C39836201
C[C@@H]1CCc2c(sc(c2C(=O)N[C@H]3CCS(=O)(=O)C3)NC(=O)COc4ccc(cc4)[N+](=O)[O-])C1 C39836253
C[C@H]1CCc2c(sc(c2C(=O)N[C@H]3CCS(=O)(=O)C3)NC(=O)COc4ccc(cc4)[N+](=O)[O-])C1 C39836254
CCCS(=O)(=O)c1ncc(c(n1)C(=O)Nc2c(c3c(s2)CCC3)C(=O)NCc4ccco4)Cl C39909447
Cn1c2c(c(=O)[nH]c1=O)n(c(n2)N/N=C\c3ccc(cc3)Br)C[C@H](COc4ccccc4)O C33922081
CC(C)(C)N1C(=O)[C@H]2[C@@H]([NH2+][C@@]([C@@H]2C1=O)(c3ccccc3)C(=O)[O-])c4cc(cc(c4C(=O)OC)OC)OC C43218973
CC(C)(C)N1C(=O)[C@H]2[C@H]([NH2+][C@@]([C@@H]2C1=O)(c3ccccc3)C(=O)[O-])c4cc(cc(c4C(=O)OC)OC)OC C43218974
CN(C)c1ccc(cc1)[C@H]2[C@H]3[C@@H](C(=O)N(C3=O)c4cccc(c4)[N+](=O)[O-])[C@@]([NH2+]2)(CC5CCCCC5)C(=O)[O-] C33904132
CCOC(=O)CN1c2ccccc2/C(=N/NC(=O)CNC(=O)c3ccccc3I)/C1=O C01244900
Cc1cc(no1)NC(=O)[C@@H]2[C@H]3C(=O)N([C@@H]([C@]34C=C[C@]2(O4)C)C(=O)NC(C)(C)C)CCc5ccc(cc5)OC C01380927
c1cc2c(ccc3c2c(c1)C(=O)N(C3=O)c4ccc(cc4)C(=O)OCC(=O)NC(=O)NCc5ccco5)[N+](=O)[O-] C03356158
COC(=O)c1c2c(sc1NC(=O)C[C@@H]3C(=O)N/C(=N/N=C/c4ccc(cc4)[N+](=O)[O-])/S3)CCCC2 C08763705
COC(=O)c1c2c(sc1NC(=O)C[C@H]3C(=O)N/C(=N/N=C/c4ccc(cc4)[N+](=O)[O-])/S3)CCCC2 C08763706
CC(C)N1C(=O)/C(=C\Nc2ccc3c(c2)CC4([C@H]5N3CCN(C5)C)C(=O)NC(=O)NC4=O)/C(=O)NC1=O C35435264
c1ccc(cc1)CNS(=O)(=O)c2ccc(cc2)N/C=C\3/C(=O)NC(=O)N(C3=O)c4ccc(cc4)Cl C00728416
Cc1cc(c(c(n1)OCC(=O)N/N=C/c2cc(c(c(c2)I)O)OC)C#N)COC C59427715
CCOc1cc(cc(c1O)[N+](=O)[O-])[C@H]2[C@@H]3C(=NN=C3OC(=C2C#N)N)c4cc(c(c(c4)OC)OC)OC C36031952
CCOc1cc(cc(c1O)[N+](=O)[O-])[C@H]2[C@H]3C(=NN=C3OC(=C2C#N)N)c4cc(c(c(c4)OC)OC)OC C36031952
CC(=O)c1cccc(c1)N2C(=O)[C@@H]3[C@@H]([NH2+][C@@]([C@H]3C2=O)(CCSC)C(=O)OC)c4ccc(cc4)O C12498291
CC(=O)c1cccc(c1)N2C(=O)[C@@H]3[C@H]([NH2+][C@@]([C@H]3C2=O)(CCSC)C(=O)OC)c4ccc(cc4)O C12498295
Cc1ccc(cc1S(=O)(=O)Oc2ccc(cc2)/C=C\3/C(=O)N(C(=S)S3)CC[NH3+])[N+](=O)[O-] C12659842
CCc1[nH]c(c([nH+]1)C)CN2CCc3c(c(cc(=O)n3CC2)OC)C(=O)NCc4ccccc4OC C19841388
C[C@H](C(=O)NC(=O)NC(C)(C)C)[NH+]1CCN(CC1)S(=O)(=O)c2ccc(s2)Br C31585944
Cc1cc2c(c(=O)n1CC[NH+](C)C)[C@@]3(c4ccccc4N(C3=O)CC(C)C)C(=C(O2)N)C(=O)OC C35167785
CCCOCCNC(=O)[C@H]1CN(CC12CC[NH2+]CC2)C(=O)c3c(onc3c4c(cccc4Cl)Cl)C C39607549
COc1ccccc1CCNC(=O)[C@H]2CN(CC23CC[NH2+]CC3)C(=O)[C@@H]4COc5ccccc5O4 C39636378
COc1ccccc1CCNC(=O)[C@H]2CN(CC23CC[NH2+]CC3)C(=O)c4ccc(nc4)Oc5ccccc5 C39636390
CC1(CCCCC1)C(=O)N2C[C@H](C3(C2)CC[NH2+]CC3)C(=O)NCc4cc(c(c(c4)OC)OC)OC C39636986
CC[C@@H](COC)NC(=O)[C@H]1CN(CC12CC[NH2+]CC2)C(=O)c3c(onc3c4c(cccc4Cl)Cl)C C39638037
CC[C@H](COC)NC(=O)[C@H]1CN(CC12CC[NH2+]CC2)C(=O)COc3cccc4c3oc(=O)cc4C C39638202
CC1(CCCCC1)C(=O)N2C[C@H](C3(C2)CC[NH2+]CC3)C(=O)NCc4c(cc(cc4OC)OC)OC C39639104
COc1cc(cc(c1)OC)CCNC(=O)[C@@H]2CN(CC23CC[NH2+]CC3)C(=O)c4csc(c4OC)Cl C39653118
Cc1c(c(no1)c2ccccc2Cl)C(=O)N3C[C@H](C4(C3)CC[NH2+]CC4)C(=O)NCc5ccco5 C39654857
CC1(OC[C@@H](O1)CNC(=O)[C@H]2CN(CC23CC[NH2+]CC3)C(=O)c4ccc(o4)c5ccc(cc5)F)C C39659635
Cc1c(c(no1)c2ccccc2)C(=O)N3C[C@@H](C4(C3)CC[NH2+]CC4)C(=O)NC[C@H]5COC(O5)(C)C C39659659
CCn1c(c(c(n1)C)Br)C(=O)N2C[C@@H](C3(C2)CC[NH2+]CC3)C(=O)N[C@@H]4CCOC4=O C39660833
CCn1c(c(c(n1)C)Br)C(=O)N2C[C@@H](C3(C2)CC[NH2+]CC3)C(=O)N[C@H]4CCOC4=O C39660835
Cc1cc(=O)oc2c1cccc2OCC(=O)N3C[C@H](C4(C3)CC[NH2+]CC4)C(=O)N[C@H](C#N)c5ccccc5 C39662553
COc1ccc(c(c1)OC)C(=O)N2C[C@@H](C3(C2)CC[NH2+]CC3)C(=O)NCc4ccc5c(c4)CCO5 C39668196
COc1ccc(c(c1)C(=O)N2C[C@H](C3(C2)CC[NH2+]CC3)C(=O)NCc4ccc5c(c4)CCO5)OC C39668317
C[C@H](CNC(=O)[C@@H]1CN(CC12CC[NH2+]CC2)C(=O)c3ccc(o3)c4ccccc4)Oc5cccnc5 C39668757
CC1(CCCCC1)C(=O)N2C[C@@H](C3(C2)CC[NH2+]CC3)C(=O)NC[C@@H]4CCCN(C4)c5ncccn5 C39669392
CC1(CCCCC1)C(=O)N2C[C@@H](C3(C2)CC[NH2+]CC3)C(=O)NC[C@H]4CCCN(C4)c5ncccn5 C39669394
CCn1c(c(c(n1)C)Br)C(=O)N2C[C@@H](C3(C2)CC[NH2+]CC3)C(=O)NCCc4ccco4 C39671032
Cc1nnc(o1)CNC(=O)[C@@H]2CN(CC23CC[NH2+]CC3)C(=O)c4cc(ccc4Br)OC C39671262
Cc1nnc(o1)CNC(=O)[C@H]2CN(CC23CC[NH2+]CC3)C(=O)c4cc(ccc4Br)OC C39671263
Cc1cc(=O)oc2c1cccc2OCC(=O)N3C[C@@H](C4(C3)CC[NH2+]CC4)C(=O)NCc5nnc(o5)C C39671314
CCSc1c(cccn1)C(=O)N2C[C@H](C3(C2)CC[NH2+]CC3)C(=O)NCCCn4c(cc(n4)C)C C39671755
Cc1cc(n(n1)CCCNC(=O)[C@H]2CN(CC23CC[NH2+]CC3)C(=O)c4cc(nn4C(C)(C)C)C)C C39671787
Cc1ccc(cc1C)CNC(=O)[C@H]2CN(CC23CC[NH2+]CC3)C(=O)c4c(noc4c5cc(on5)C)C C39673155
Cc1c(cccc1OC(=O)C)C(=O)N2C[C@H](C3(C2)CC[NH2+]CC3)C(=O)N[C@@H](C)C4=C(N=N[C@@H]4C)C C39674387
C[C@H]1C(=C(N=N1)C)[C@@H](C)NC(=O)[C@@H]2CN(CC23CC[NH2+]CC3)C(=O)[C@@H]4C=C(O[C@@H]4C(F)(F)F)C C39674477
Cc1cc(=O)oc2c1cccc2OCC(=O)N3C[C@@H](C4(C3)CC[NH2+]CC4)C(=O)N[C@H](C)C5=C(N=N[C@@H]5C)C C39674498
Cc1cc(n(n1)CCNC(=O)[C@H]2CN(CC23CC[NH2+]CC3)C(=O)c4cc(oc4C(F)(F)F)C)C C39675073
CC(C)OC(=O)CNC(=O)[C@@H]1CN(CC12CC[NH2+]CC2)C(=O)c3ccc(nc3)Oc4ccccc4 C39678804
CN(C)C(=O)CNC(=O)[C@@H]1CN(CC12CC[NH2+]CC2)C(=O)c3cc(ccc3Br)OC C39680625
CC(C)C(=O)N1CCC(CC1)NC(=O)[C@@H]2CN(CC23CC[NH2+]CC3)C(=O)c4ccc(o4)c5ccc(cc5)F C39686106
C[C@@H](Cc1ccccc1OC)NC(=O)[C@H]2CN(CC23CC[NH2+]CC3)C(=O)C4CCN(CC4)C(=O)C C39686592
Cc1c2c(c(cnc2n(n1)C)C(=O)N3C[C@@H](C4(C3)CC[NH2+]CC4)C(=O)NCCn5cccn5)Cl C39694654
CCc1ccc(cc1)[C@H](C)NC(=O)[C@@H]2CN(CC23CC[NH2+]CC3)C(=O)c4cnc5c(c4Cl)c(nn5C)C C39696291
CN1CCO[C@@H](C1)CNC(=O)[C@@H]2CN(CC23CC[NH2+]CC3)C(=O)[C@@H]4CCCN4C(=O)C(F)(F)F C39696632
CN1CCO[C@H](C1)CNC(=O)[C@@H]2CN(CC23CC[NH2+]CC3)C(=O)[C@@H]4CCCN4C(=O)C(F)(F)F C39696633
Cc1cc(no1)c2c(c(no2)C)C(=O)N3C[C@@H](C4(C3)CC[NH2+]CC4)C(=O)NCc5cnc(cn5)C C39697102
Cc1cc2c(c(=O)n1CC[NH+](C)C)[C@]3(c4ccccc4N(C3=O)Cc5ccccc5)C(=C(O2)N)C#N C39919007
c1cc[nH+]c(c1)N2CCN(CC2)C(=O)[C@H]3CC=CC[C@@H]3C(=O)NCCNc4ccc(cn4)[N+](=O)[O-] C38740457
c1cc[nH+]c(c1)N2CCN(CC2)C(=O)[C@@H]3CC=CC[C@H]3C(=O)NCCNc4ccc(cn4)[N+](=O)[O-] C38740460
CC[C@@]1(C(=O)N(C(=O)N1)NC(=O)CSc2nnc(n2c3ccc(cc3)Cl)[C@@H](C)[NH+](C)C)C C45443364
c1cc2c(cc1CN3C(=O)[C@H](NC3=O)CCC(=O)NCCC4=c5cc(ccc5=[NH+]C4)Cl)OCO2 C63328978
Cc1ccc(cc1)S(=O)(=O)N(C[C@@H](Cn2c3ccc(cc3c4c2ccc(c4)Cl)Cl)O)c5ccc(cc5)F C01886255
CC1(CC2=C([C@H](N(c3ccccc3N2)C(=O)c4ccccc4)c5ccc(o5)c6ccc(cc6Cl)[N+](=O)[O-])C(=O)C1)C C08443841
Cc1ccccc1NC(=O)C2=C(N=c3n(c(=O)/c(=C\c4ccc(cc4)F)/s3)[C@@H]2c5ccc(c(c5)OC)OC)C C08711277
CCC(=O)O[C@@H]1CC[C@@]2([C@H]3CC[C@]4([C@@H]([C@@H]3CC=C2C1)C[C@@]5([C@@H]4C(=C(O5)CC[C@@H](C)CNC(=O)C)C)C)C)C C08964504
Cc1ccc(c(c1)C)NC(=O)[C@H](C)Sc2nc3c(c(c(s3)C)c4ccccc4)c(=O)n2c5ccccc5 C09041345
CCCSc1nc2c(c3c(s2)CO[C@](C3)(C)CC)c4n1c(nn4)SCC(=O)Nc5ccc(cc5)C C09424469
Cc1cccc(c1OC)C(=O)N2CCN(CC2)c3ccc(c(c3)N[C@H](C)C45CC6CC(C4)CC(C6)C5)[N+](=O)[O-] C09934608
CCN(CC)c1ccc(cc1)[C@H]2CC3=C([C@@H](N(c4ccccc4N3)C(=O)c5ccccc5)c6ccco6)C(=O)C2 C12497816
CC[C@]12C[C@H]3[C@@H]4CC=C5C[C@H](CC[C@]5([C@@H]4CC[C@]3([C@@H]1C(=C(O2)CC[C@@H](C)CNC(=O)C)C)C)C)OC(=O)C C16027904
CCC(=O)O[C@H]1CC[C@]2([C@@H]3CC[C@]4([C@H]([C@@H]3CC=C2C1)C[C@@]5([C@@H]4C(=C(O5)CC[C@@H](C)CNC(=O)C)C)C)C)C C16040526
CCCCN(CC(=O)N1c2ccccc2-n3cccc3[C@H]1c4cccc(c4)C)C(=O)Nc5ccc(c(c5)F)F C16570196
CCCCCC(=O)N1c2ccccc2NC3=C([C@H]1c4cccc(c4)[N+](=O)[O-])C(=O)C[C@@H](C3)c5ccc(cc5)F C18250758
CCOC(=O)C1=C(NC2=C([C@@H]1c3ccc(cc3)Br)C(=O)C[C@H](C2)c4ccc(c(c4)OC)OC)C C00648043
CC1=C([C@H](C2=C(N1)C[C@@H](CC2=O)c3ccc(cc3)OC)c4cccc(c4OC)OC)C(=O)OC5CCCCC5 C00861380
CCOc1cc(cc(c1OC)Br)[C@H]2CC(=O)NC3=C2C(=O)C[C@H](C3)c4ccc(cc4)C(C)(C)C C21230222
Cc1ccc(c(c1)NC(=O)N2Cc3c4c(sc3-n5cccc5[C@@H]2c6ccc(cc6)SC)CCCC4)OC C21539265
Cc1ccc(cc1)N(CC(=O)N[C@@H]2CC(Oc3c2ccc(c3)C)(C)C)S(=O)(=O)c4ccc(cc4)SC C22345251
COc1cc2c3ccccc3oc2cc1NC(=O)COC(=O)CC45C[C@H]6C[C@@H](C4)CC(C6)(C5)Br C13524001
CC1=C([C@@H](n2c(=O)/c(=C/c3ccc(cc3)Br)/sc2=N1)c4ccc(cc4)F)C(=O)Nc5ccccc5 C01813565
Cc1cccc(c1NC(=O)N(CCc2csc3n2cc(n3)c4ccc5ccccc5c4)C[C@H]6CCCO6)C C33782228
CC[C@@H](C)c1nc(c2c3c(sc2n1)CCCC3)N4CCN(CC4)C(=O)Nc5c(cccc5C(C)C)C(C)C C35525724
CC[C@@H](C)NC(=O)CN1c2c(c(nn2c3ccc(cc3C)C)C(C)(C)C)[C@@H](SCC1=O)c4cccs4 C35593395
Cc1ccccc1[C@H]2c3c(nn(c3N(C(=O)CS2)CC(=O)NC(C)C)c4ccccc4C)c5ccccc5 C35594725
CC[C@@H](C)c1nc(c2c3c(sc2n1)C[C@H](CC3)C)N4CCN(CC4)C(=O)Nc5ccc(cc5)C(F)(F)F C35867380
CCCN(CCC)S(=O)(=O)c1ccc2c(c1)[C@@H]3C=CC[C@H]3[C@@H](N2)c4ccc5c(c4)c6ccccc6n5CC C36550992
CCCCNC(=O)[C@H](c1cc2ccccc2c3c1cccc3)N(Cc4ccc(o4)C)C(=O)C#Cc5ccccc5 C36596834
c1ccc(cc1)S(=O)(=O)[C@@H]2CCC[C@@]3(N2S(=O)(=O)c4ccccc4)CCC[C@@H](C3)c5ccccc5O C39526891
c1ccc(cc1)S(=O)(=O)[C@@H]2CCC[C@]3(N2S(=O)(=O)c4ccccc4)CCC[C@@H](C3)c5ccccc5O C39526893
CCN(Cc1ccccc1)c2ccc(cc2)[C@H]3[C@@H]([C@@](N(C(=O)N3C)C)(C(F)(F)F)O)C(=O)c4ccccc4 C39888709
CC1(Cc2ccccc2-c3c1c(=O)n(c(n3)N/N=C/c4ccc(cc4)OCc5ccccc5Cl)CC=C)C C40034988
CCC[C@@]1(Cc2ccccc2-c3c1c(=O)n(c(n3)N/N=C/C4=Cc5ccccc5O[C@@H]4C)c6ccc(cc6)C)C C40036421
C=CCn1c(=O)c2c(nc1N/N=C/c3ccc(cc3)OCc4ccccc4)-c5ccccc5CC26CCCCC6 C40036732
CC[C@@H](C)NC(=O)CN1c2c(c(nn2c3ccc(cc3C)C)C(C)(C)C)[C@H](SCC1=O)c4cccc(c4)C C40388232
CC1=C([C@@H](C2=C(N1)C[C@H](CC2=O)c3ccc(c(c3)OC)OC)c4ccc(c(c4)Br)F)C(=O)OC(C)C C00838697
Cc1cccc(c1)NC2=Nc3ccccc3N4C2=Nc5c(c(nn5c6ccccc6)C)[C@@H]4c7cc(c(c(c7)OC)OC)OC C01815525
c1ccc(cc1)c2c3c(c4c5c(c(ncn5)SCC(=O)NC(c6ccccc6)c7ccccc7)sc4n2)CCC3 C01816974
Cc1ccc(cc1)c2nnc(n2c3ccc(cc3)OC)SCC(=O)N/N=C/c4cccc(c4Cl)Cl C01827165
Cc1c2c(n(n1)c3ccccc3)N=C4C(=Nc5ccccc5N4[C@H]2c6ccccc6F)Nc7ccc(c(c7)OC)OC C01868685
CC1=C[C@@H]2[C@]3(c4ccccc4NC3=O)[C@@H]([C@H](N2c5c1cccc5)C(=O)c6ccccc6Cl)C(=O)c7ccccc7Cl C01879643
Cc1ccc(cc1)n2c(=O)c3c4c(sc3nc2SCC(=O)N/N=C/c5cc(ccc5F)Br)CCCC4 C01884107
Cc1c2c(n(n1)c3ccccc3)N=C4C(=Nc5ccccc5N4[C@@H]2c6ccccc6OC)Nc7ccc(c(c7)OC)OC C01889415
Cc1ccc(cc1)C(=O)[C@H]2[C@@H](N3c4ccccc4C(=C[C@H]3[C@]25c6ccccc6NC5=O)C)C(=O)c7ccccc7Cl C01897416
Cc1cccc(c1)NC2=Nc3ccccc3N4C2=Nc5c(c(nn5c6ccccc6)C)[C@@H]4c7ccc(c(c7)OC)OC C01898167
CC1=C[C@@H]2[C@]3(c4ccccc4NC3=O)[C@H]([C@@H](N2c5c1cccc5)C(=O)c6cccs6)C(=O)c7ccc(cc7)CC(C)C C01900847
CCCc1ccc(cc1)C(=O)[C@H]2[C@@H](N3c4ccccc4C(=C[C@H]3[C@]25c6ccccc6NC5=O)C)C(=O)c7ccccc7 C01901361
c1ccc(cc1)CCOc2ccc(cc2)[C@H]3C4=C(CCCC4=O)Nc5n3nc(n5)SCc6ccccc6F C54641681
CCN(CC)c1ccc(o1)/C=c/2\c(=O)n3c(=NC(=C([C@@H]3c4ccc(cc4)C)C(=O)Nc5ccccc5)C)s2 C59305658
CCOc1cc(ccc1C2C3=C(CC(CC3=O)(C)C)NC4=C2C(=O)CC(C4)(C)C)OCc5ccccc5Cl C59484181
CCOC(=O)C1=C(N=c2n(c(=O)/c(=C\c3cc(c(c(c3)Cl)O)OC)/s2)[C@@H]1c4ccc(cc4)C(C)C)C C59677849
Cc1ccc(cc1)c2c(cn(n2)c3ccccc3)[C@H]4CC(=NN4C(=S)NCc5ccccc5)c6ccccc6 C62602299
c1ccc(cc1)C(=O)[C@@H]2[C@H]([C@@H]3CSC[NH+]3[C@]24c5ccccc5NC4=O)c6cccc(c6)[N+](=O)[O-] C08684743
Cc1ccccc1n2c(=O)c3ccccc3n4c2nn(c4=S)C[NH+]5CCc6c(c7ccccc7[nH]6)C5 C08721286
c1ccc(cc1)[C@@H]2[C@@H]3CSC[NH+]3[C@@]4([C@@H]2C(=O)c5cccc(c5)[N+](=O)[O-])c6ccccc6NC4=O C08914481
c1ccc(cc1)[C@H]2[C@@H]3CSC[NH+]3[C@@]4([C@@H]2C(=O)c5cccc(c5)[N+](=O)[O-])c6ccccc6NC4=O C08914482
C[C@H]1CCc2c(sc3c2c(nc(n3)C[NH+]4CCOCC4)N[C@@H](C)c5ccc6c(c5)OCO6)C1 C08993819
C[C@H]1CCc2c(sc3c2c(nc(n3)C[NH+]4CCOCC4)N[C@H](C)c5ccc6c(c5)OCO6)C1 C08993821
c1ccc(cc1)C(=O)[C@H]2[C@@H]([C@@H]3CSC[NH+]3[C@]24c5ccccc5NC4=O)c6cccc(c6)[N+](=O)[O-] C09123769
Cc1cc(cc(c1C)C)S(=O)(=O)Nc2c3c4c(sc3nc(n2)C[NH+]5CCOCC5)CCC4 C09128948
Cc1c(n(c(c1C#N)NC(=O)C[NH+](C)Cc2ccc(s2)Br)C[C@H]3CCCO3)C C09257191
C[C@H](c1[nH]c(=O)c2c(csc2n1)c3ccccc3)[NH+]4CCC(CC4)C(=O)N5CCCCCC5 C09415920
CC(C)c1ccc(cc1)C[NH+]2CCc3c(c(cc(=O)n3CC2)OC)C(=O)NCc4ccsc4 C11980424
C[C@H]1CN(C[C@H](O1)C)C(=O)c2cc3cc(ccc3o2)C4(CC[NH+](CC4)C/C=C/c5ccco5)O C12041643
c1cc(c(c(c1)Cl)[C@H](c2ccc3c(c2)C[NH+](CCO3)Cc4cccn4c5ncccn5)O)F C12210450
Cc1cc(c2cc(c(=O)[nH]c2c1)[C@@H](c3nnnn3C4CCCCC4)[NH+]5CCc6ccccc6C5)C C06301654
c1cc2c(cc1NC(=O)C[NH+]3CCC(CC3)n4c5ccc(cc5nc4C(F)(F)F)F)OCO2 C12640204
COCCN1C(=O)[C@](NC1=O)(Cc2ccc(cc2)F)C3CC[NH+](CC3)C4Cc5ccccc5C4 C14962748
Cc1cc(n(n1)CCC[NH2+][C@H]2CCc3c(sc4c3c(=O)n(cn4)Cc5cccc(c5)F)C2)C C14975628
c1ccc(c(c1)Cn2ccc(n2)n3c(n[nH]c3=S)[C@@H]4CCC[NH+](C4)Cc5ccc(cc5)F)F C20044910
c1ccc(c(c1)Cn2ccc(n2)n3c(n[nH]c3=S)[C@H]4CCC[NH+](C4)Cc5ccc(cc5)F)F C20044914
Cc1ccc(cc1)/C=C/2\C(=O)N(c3ccccc3S2)CC(=O)NCCCN4CC[NH+](CC4)C C20181274
CCCn1c(=O)c2ccc(cc2nc1SCc3cc(oc-4cc(=[NH+]C(=O)C)ccc34)O)Cl C22107368
C[C@@H]1CCc2c(sc3c2c(=O)[nH]c(n3)[C@@H](C)[NH+]4CCN(CC4)Cc5ccc6c(c5)OCO6)C1 C22810611
C[C@H]1CCc2c(sc3c2c(=O)[nH]c(n3)[C@H](C)[NH+]4CCN(CC4)Cc5ccc6c(c5)OCO6)C1 C22810630
C[C@@]1(C(=O)N(C(=O)N1)CN2CC[NH+](CC2)Cc3ccc4c(c3)CCO4)c5ccc6ccccc6c5 C22931112
Cc1ccc2c(c1)sc(n2)c3ccc(cc3)NC(=O)C[NH+]4CCN(CC4)c5cc(ccn5)C#N C25047069
Cc1ccc2c(c1)[C@@H](CC(O2)(C)C)NC(=O)C3CC[NH+](CC3)Cc4nc(no4)c5ccccc5C C30973728
C[C@@H]1CCC[C@H]([C@@H]1C)NC(=O)[C@@]2(Cn3c4ccoc4cc3C(=O)N2CC[NH+]5CCCCCC5)C C35325153
Cc1[nH+]c2c(c(n1)N3C[C@H](O[C@H](C3)C)C)CN(CC2)C(=O)Nc4c(cccc4C(C)C)C(C)C C16533087
Cc1ccc2c(c1)s/c(=N\C(=O)c3cccc(c3)C(F)(F)F)/n2CC(=O)NCC[NH+](C)C C37428017
C[NH+]1CCN(CC1)[C@@H](CNC(=O)C2(CCOCC2)c3ccccc3)c4ccc5c(c4)CCCN5C C38672905
Cc1cccc(c1)c2nc(on2)C[NH+]3CCC[C@H](C3)C(=O)N[C@@H]4CC(Oc5c4cc(cc5)C)(C)C C38889003
Cc1ccc2c(c1)[C@@H](CC(O2)(C)C)NC(=O)[C@H]3CCC[NH+](C3)Cc4nc(no4)c5ccc(cc5)F C38901747
C[C@@H](C(=O)NC1[C@@H]2CC3C[C@H]1CC(C2)(C3)OC)[NH+]4CCN(CC4)c5ccc(cn5)C(F)(F)F C35087375
CCc1ccc2c(c1)[C@@]3([C@@H]4[C@H]([C@@H]5[NH+]3CCC5)C(=O)N(C4=O)c6cc(ccc6OC)Cl)C(=O)N2 C35851788
c1ccc(c(c1)NC(=O)C[NH+]2CCN(CC2)c3ccc(cc3)[N+](=O)[O-])I C16516620
Cc1cc(c2cnn(c2n1)Cc3cccs3)C(=O)/N=c\4/[nH]c(cs4)C[NH+]5CCC[C@H](C5)C C39555252
COc1cccc(c1)/C=C\2/C(=O)c3ccc(c(c3O2)C[NH+]4C[C@H]5C[C@@H](C4)c6cccc(=O)n6C5)O C11865349
Cc1ccc(cc1)[C@H]2C[C@H](n3c(c(c(n3)C(=O)N4CC[NH+]5CCC[C@@H]5C4)Cl)N2)C(F)(F)F C22579716
c1cc2c(cc1C(F)(F)F)nnn2C3CC[NH+](CC3)CC(=O)Nc4nc5c(s4)CCCC5 C13561728
Cc1c(sc2c1c(=O)n(cn2)CCC(=O)NCc3ccccc3C[NH+]4C[C@@H](C[C@H](C4)C)C)C C59060832
C[NH+]1CCC[C@@H]1c2cccnc2NC(=O)c3cc4nc(cc(n4n3)C(F)(F)F)c5ccccc5 C59460387
C[NH+]1CCC[C@H]1c2cccnc2NC(=O)c3cc4nc(cc(n4n3)C(F)(F)F)c5ccccc5 C59460388
C[NH+]1CCC[C@@H]1c2cccnc2NC(=O)c3cnn4c3nc(cc4C(F)(F)F)c5cccs5 C59460402
Cc1ccc(o1)[C@@H](CNC(=O)c2ccc(cc2)n3c(c(c(n3)C)Br)C)[NH+]4CCCC4 C60355033
Cn1cc(c2c1cccc2)/C=C/3\C(=O)c4ccc(c(c4O3)CN5CCN(CC5)c6cccc[nH+]6)O C41585918
C[C@@]12[C@@H]3C(=c4ccccc4=[NH+]3)[C@@H](CN1C(=O)CN(C2=O)CCCCCO)c5ccc(cc5)Cl C63372159
C[C@@]12[C@H]3C(=c4ccccc4=[NH+]3)[C@@H](CN1C(=O)CN(C2=O)CCCCCO)c5ccc(cc5)Cl C63372161
C[C@@H]1c2cc3c(cc2OC(=O)[C@@H]1CC(=O)NCCC4=c5cc(ccc5=[NH+]C4)F)OC(CC3)(C)C C63384904
C[C@H]1c2cc3c(cc2OC(=O)[C@@H]1CC(=O)NCCC4=c5cc(ccc5=[NH+]C4)F)OC(CC3)(C)C C63384906
Cc1ccc(cc1C)N2C(=O)C=C[C@H](N2)N3CCN(CC3)C(=O)[C@@H]4C=c5cc(ccc5=[NH+]4)Cl C64502961
C[C@H](c1ccc(cc1)Br)Nc2cc(ccc2[N+](=O)[O-])N3CC[NH+](CC3)CCO C08781017
COc1cc2c(cc1OC)[C@H]([NH2+]CC2)c3c(nc4n(c3=O)c(cs4)c5ccccc5)O C09033494
C[C@H](c1ccc2c(c1)OCCO2)NC(=O)C[NH+](C)CC(=O)Nc3ccc(c(c3F)F)F C09466325
CCc1cccc(c1NC(=O)C[NH+](C)CC(=O)N2c3ccccc3NC(=O)C[C@@H]2C)CC C11068221
CCn1c(c(c(n1)C)CNC(=O)C[C@@H]2C(=O)NCC[NH+]2Cc3ccc(cc3Cl)F)C C11817941
COc1ccc(cc1OC)C[NH+]2CCNC(=O)[C@@H]2CC(=O)NC3C4CC5CC(C4)CC3C5 C12093002
Cc1cc2cc(ccc2[nH]1)C[NH2+]Cc3c(nc4n3ccs4)C(=O)N5C[C@H](O[C@H](C5)C)C C12441465
Cc1ccc(c(c1)NC(=O)C(=O)NC[C@H](c2ccc3c(c2)CCN3C)[NH+]4CCCC4)OC C08964064
Cc1nc(cc(n1)[C@H]2C[NH+]3CC[C@H]2C[C@@H]3CNC(=O)NC(C)C)c4ccc(cc4)N(C)C C15672654
CC1(Cc2c(c(sc2C([NH2+]1)(C)C)NC(=O)CS(=O)(=O)c3ccc(cc3)OC)C#N)C C23944291
CCc1ccc(cc1)[C@@H](CNC(=O)CN2C(=O)[C@@]3(CCCc4c3cccc4)NC2=O)[NH+](C)C C25382917
c1ccc2c(c1)nc(s2)c3coc4c(c3=O)ccc(c4C[NH+]5CCN(CC5)CCO)O C28121006
Cc1c(c(n(n1)c2ccccc2)C)[C@H]3C(=O)NCC[NH+]3CC(=O)NCCC4=CCCCC4 C28721672
C[C@H]1CC(=O)Nc2ccccc2N1C(=O)C[NH+](C)[C@@H](C)C(=O)Nc3ccc(cc3)C(C)C C32860140
Cc1ccc(cc1)S(=O)(=O)Nc2ccc(nc2)N3CC[NH+](CC3)Cc4ccccc4O C34682146
CC1(Cc2c(c(sc2C([NH2+]1)(C)C)NC(=O)c3cc4ccccc4oc3=O)C(=O)OC)C C34746636
C[C@@H]1CC(=O)Nc2ccccc2N1C(=O)C[NH+](C)[C@@H](C)C(=O)Nc3ccc(cc3)C(C)C C34889293
CN1CCCc2c1ccc(c2)[C@@H](CNC(=O)Nc3cccc(c3OC)OC)[NH+]4CCCC4 C35597175
CCN1C(=C([C@H](NC1=O)c2cccc(c2Cl)Cl)C(=O)OCC)CN3CC[NH2+]CC3 C35640771
COc1cccc(c1)n\2cc([nH]/c2=N\C(=O)C[NH2+]Cc3ccco3)c4ccc(cc4)Cl C36039560
COc1ccc(c(c1)CCNC(=O)[C@H]2C[C@H]3CCC[NH+]3[C@@]24c5ccccc5NC4=O)OC C36146213
COC(=O)[C@@H](CCSC)NC(=O)N1CCc2c([nH+]c[nH]2)[C@H]1c3ccc(c(c3F)F)F C36593119
C[C@H]1CCCC(=O)CCC/C=C/c2cc(cc(c2C(=O)O1)OC[C@H](C[NH2+]C(C)C)O)OC C08917697
c1ccc(cc1)c2ccc(cc2)C[NH+]3CCNC(=O)[C@@H]3CC(=O)N4CCN(CC4)CCO C20599321
c1ccc(cc1)c2ccc(cc2)C[NH+]3CCNC(=O)[C@H]3CC(=O)N4CCN(CC4)CCO C20599322
CC1([C@@H](N(C(=S)S1)/N=C/C2=c3ccccc3=[NH+]C2)N(C(=O)Nc4ccccc4)O)C C38582732
CC(C)CC[C@]1(C(=O)NC(=O)N1)C2CC[NH+](CC2)C[C@H]3C=NN=C3c4ccc(cc4)Cl C39379885
CC(C)(C)C1=NN=C(C1)CNC(=O)C[C@H]2C(=O)NCC[NH+]2Cc3ccc(cc3Cl)F C39442200
c1ccc2=[NH+]C(=O)[C@H](C=c2c1)/C=N/NC(=O)CNC(=O)c3c(c4ccccc4s3)Cl C39941740
C[C@H](C(=O)NC1(CCCCC1)C#N)S[C@@H]2NN=C(N2C3CC3)C4=c5ccccc5=[NH+]C4 C39947175
Cc1cccc(c1)c2nnc(o2)C[NH+]3CCC(CC3)C(=O)NCCc4c[nH]c5c4cccc5 C41281178
CCc1ccc(cc1)n2c(=[NH2+])c3c([nH]nc3nc2SCC(=O)N4C[C@@H](C[C@@H](C4)C)C)C C02927144
C[C@@H](c1ccc(cc1)Cl)[NH+](C)CC(=O)c2c(n(c(=O)n(c2=O)C)Cc3ccccc3)N C46583320
Cc1ccc(c(c1)S(=O)(=O)NCCC(=O)/N=c\2/[nH]c(cs2)C[NH+]3CCCCC3)C C22238278
CCOc1ccc(cc1)/[NH+]=c\2/c(cc3c(cnc(c3o2)C)CO)C(=O)Nc4cccc(c4)C C20617010
Cc1ccc(c(c1C)OC[C@@H](CN2CC[NH+](CC2)Cc3[nH]c(=O)c4ccccc4n3)O)C C22933874
c1cc(oc1)CNC(=O)[C@H]2CCC[NH+]2CCC(=O)Nc3c(c4c(s3)CCCCC4)C#N C31557767
Cc1c(sc2c1c(=O)nc([nH]2)CCC(=O)Nc3ccc4c(c3)ccn4CC[NH+](C)C)C C60271364
Cc1c(c(n(n1)C)C)CNC(=O)C2=CC3=[NH+][C@H](C[C@@H](N3N2)C(F)(F)F)c4cccs4 C13124050
CCOc1ccc(cc1)/C=C\2/C(=O)c3c(cc(c(c3O2)C[NH+]4CCN(CC4)CCO)O)C C41514059
CCOc1ccccc1/C=C\2/C(=O)c3c(cc(c(c3O2)C[NH+]4CCN(CC4)CCO)O)C C41514062
C[C@@H](C(=O)Nc1c(ccs1)C#N)S[C@@H]2NN=C(N2C3CC3)C4=c5ccccc5=[NH+]C4 C39938834
C[C@H](C(=O)Nc1c(ccs1)C#N)S[C@@H]2NN=C(N2C3CC3)C4=c5ccccc5=[NH+]C4 C39938835
c1ccc2=[NH+]CC(=c2c1)[C@@H](CNC(=O)CN3C(=O)C4(CCCC4)NC3=O)[C@H]5CC=CS5 C64212901
C[C@@H]1C(=C([C@H](S1)NC(=O)C(=O)NCCC2=c3cc(ccc3=[NH+]C2)Cl)C(=O)OC)C C64600507
C[C@H]1C(=C([C@H](S1)NC(=O)C(=O)NCCC2=c3cc(ccc3=[NH+]C2)Cl)C(=O)OC)C C64600508
Cc1cc(ccc1F)S(=O)(=O)N2CC[C@@]3(C2)/C(=[NH+]/CCOC)/Nc4ccccc4CN3 C65265835
Cc1cc(ccc1F)S(=O)(=O)N2CC[C@]3(C2)/C(=[NH+]/CCOC)/Nc4ccccc4CN3 C65265836
CC[NH+]1CCC2(CC1)N[C@@H](CC(=N2)c3ccc4c(c3)OCO4)c5cccc(c5O)OCC C65298418
CC[NH+]1CCC2(CC1)N[C@H](CC(=N2)c3ccc4c(c3)OCO4)c5cccc(c5O)OCC C65298422
c1cc(cc(c1)C(F)(F)F)c2ccc(o2)/C=N/N=C\3/NC(=O)[C@@H](S3)Cc4cc(ccc4Cl)Cl C06142424
CCOc1ccc(c(c1)[C@@H]2Nc3ccc(cc3C(=O)N2c4cccc(c4)F)I)OC C02085546
COc1ccccc1CNc2c(c3cc4c(nn(c4nc3c(c2F)F)c5ccccc5)c6ccccc6)F C08453514
CCCCCC(=O)N1c2ccccc2NC3=C([C@H]1c4cccnc4)C(=O)C[C@H](C3)c5ccc(cc5)C(C)(C)C C08846353
Cc1ccc(cc1)S(=O)(=O)N[C@@H](c2ccc(c3c2cccc3N(C)C)N(C)C)C(Cl)(Cl)Cl C06245633
Cc1ccc2c(c1)C=C[C@H]3N2[C@@H]([C@@H]([C@@]34c5ccccc5NC4=O)C(=O)c6cccs6)C(=O)c7ccccc7 C09013272
CCc1ccccc1NC(=O)CSC2=C([C@H]([C@H]3C(=N2)CCCC3=O)c4cccc(c4Cl)Cl)C#N C09089177
Cc1ccc(cc1)S(=O)(=O)Oc2ccc(cc2)[C@@H]3C4=C(c5ccccc5C4=O)Nc6ccccc6S3 C10059692
CCN(CC)c1ccc(cc1)[C@@H]2[C@H]3CCCC[C@@]3(CCN2C(=O)C4c5ccccc5Oc6c4cccc6)O C12411769
Cc1cc2cc(c(=O)[nH]c2cc1C)CN(CCc3ccccc3)S(=O)(=O)c4cccc(c4)C(F)(F)F C06320743
C[C@H](CCC(=O)OC)[C@H]1CC[C@H]2[C@]1([C@H](C[C@@H]3[C@H]2CC[C@H]4[C@]3(CC[C@H](C4)OC(=O)c5ccccc5)C)O)C C13362199
Cc1ccc(cc1)c2csc3c2c(=O)[nH]c(n3)/C(=C/c4c(nn(c4Cl)c5ccc(cc5)F)C)/Cl C14358646
CC(C)(C)C(=O)[C@H]1[C@H]([C@@]2(c3ccccc3NC2=O)[C@H]4N1c5ccc(cc5C=C4)Cl)C(=O)c6ccccc6 C15999278
c1ccc(c(c1)CN2CCc3c2ccc(c3)/C=C/4\C(=O)NC(=S)N(C4=O)c5cccc(c5)C(F)(F)F)Cl C02403904
CCOC(=O)C1=C(NC2=C([C@@H]1c3cc(c(cc3C)C)COc4ccccc4Br)C(=O)CCC2)C C02111730
CC1=C([C@@H](C2=C(N1)C[C@@H](CC2=O)c3ccc(cc3)OC)c4ccccc4Cl)C(=O)OCCc5ccccc5 C02758138
Cc1ccc(c(c1)C)CSc2nc3n(n2)[C@@H](C4=C(N3)CC(CC4=O)(C)C)c5ccc(cc5)Br C20850674
CCOc1ccc(cc1)[C@H]2c3cccn3-c4c(c5c(s4)CCCC5)CN2C(=O)NCc6ccc(cc6)F C21539233
C[C@@H](CC(C)(C)c1ccccc1)NC(=O)CN(c2ccc(cc2)I)S(=O)(=O)C C22347829
C[C@@H]1Cc2c(c(nc(n2)N3CCN(CC3)c4cccc(c4)C(F)(F)F)Nc5ccc(cc5)Cl)C(=O)C1 C22441274
CCC(=O)O[C@@H]1CC[C@@]2([C@@H]3CC[C@]4([C@@H]([C@@H]3CC=C2C1)C[C@@H]5[C@@H]4C(=C(O5)CC[C@@H](C)CNC(=O)C)C)C)C C35361297
CCC(=O)O[C@@H]1CC[C@@]2([C@H]3CC[C@]4([C@@H]([C@@H]3CC=C2C1)C[C@@H]5[C@@H]4C(=C(O5)CC[C@@H](C)CNC(=O)C)C)C)C C35361301
CC1=C([C@@H](C2=C(N1)C[C@@H](CC2=O)c3cccs3)c4ccc(cc4)C(F)(F)F)C(=O)OC[C@@H]5CCCO5 C35839817
Cc1ccc(cc1C)N2[C@@H](SCC2=O)c3ccc(cc3)NS(=O)(=O)c4ccc(cc4)Br C35912491
CN(C)c1ccc(cc1)[C@H](C(=O)NC2CCCCC2)N(c3ccccc3Cl)C(=O)C#Cc4ccccc4 C36544901
Cc1ccccc1[C@@H](C(=O)NC(C)(C)C)N(Cc2ccc(o2)C)C(=O)Cc3ccc(cc3)Br C36595163
Cc1ccc(o1)CN([C@H](c2ccc(cc2)Cl)C(=O)NC(C)(C)C)C(=O)Cc3cccc(c3Cl)Cl C36597963
CC(C)c1ccc(cc1)NC(=O)[C@]23CC[C@](C2(C)C)(/C(=N\OC(=O)c4ccccc4Br)/C3)C C38288339
Cc1c(c2ccccc2n1Cc3ccc(cc3)Br)/C=C/4\C(=O)N(C(=O)N4)Cc5ccccc5F C39556252
Cc1ccccc1c2nc(c(o2)NCc3ccccc3Cl)S(=O)(=O)c4ccc(cc4)Br C39844415
CCCCNc1c(nc(o1)c2ccc(cc2)Br)S(=O)(=O)c3ccc(cc3)Br C39845091
c1cc(cc(c1)Cl)C[C@@H]2C(=O)N/C(=N\N=C\c3ccc(o3)c4cc(ccc4Cl)C(F)(F)F)/S2 C39888205
Cc1ccc(cc1)n2c(=O)c3c(nc2N/N=C/c4ccc(cc4)N(C)C)-c5ccccc5CC36CCCCC6 C40036796
Cc1ccc(cc1)Cc2cnc(s2)NC(=O)CN3C(=O)/C(=C/c4ccc(cc4)C(C)(C)C)/SC3=S C40141659
Cc1ccc(cc1)c2c3c([nH]n2)C(=O)N([C@H]3c4ccc(cc4)OCc5ccccc5)Cc6ccc(cc6)Cl C40341792
Cc1ccc(cc1)c2c3c([nH]n2)C(=O)N([C@H]3c4ccc(cc4)OCc5ccc(cc5)Cl)Cc6ccccc6 C40341894
CCC(=O)O[C@]1([C@@H](C[C@@H]2[C@@]1(C[C@@H]([C@@]3([C@H]2C[C@@H](C4=CC(=O)C=C[C@@]43C)F)F)O)C)C)C(=O)SCCl C44963012
c1ccc(cc1)C(=O)[C@H]2[C@H]([C@@]3(c4ccccc4NC3=O)[C@@H]5N2C=Cc6c5cccc6)C(=O)c7ccc(cc7)F C16039089
c1ccc(cc1)CN(c2ccccc2)C(=O)c3c(c4n(n3)[C@@H](C[C@H](N4)c5cccs5)C(F)(F)F)Cl C02304662
c1ccc(cc1)CNc2c(nc3n2cc(cc3)Br)c4ccccc4OC(=O)c5ccc(cc5)F C04158005
Cc1ccc(cc1)C(=O)N2[C@H](C=C(N2)c3ccc(cc3)Br)c4cn(nc4c5ccccc5)c6ccccc6 C01867439
CC(C)(C)c1ccc(cc1)/C=C\2/C(=NC(=O)S2)N3[C@@H](CC(=N3)c4ccc(cc4)OC)c5ccccc5O C54201280
Cc1ccc(c(c1)C)NC(=O)[C@H]2CC(=O)N(/C(=N\c3cccc(c3)C(F)(F)F)/S2)Cc4ccccc4 C33394112
C[C@H]1CCc2c(sc(c2C#N)NC(=O)CCCSc3nc(cc(n3)C(F)(F)F)c4ccccc4)C1 C58970769
Cc1ccc(cc1SCC(=O)Nc2c(cc(cc2Br)[N+](=O)[O-])Br)C(C)(C)C C33750490
c1ccc2c(c1)cccc2OCC(=O)N/N=C/c3cc(c(o3)Sc4ccc(cc4)Cl)Br C33349172
c1ccc(c(c1)COc2ccc(cc2/C=N/c3c(c4c(s3)CCCC4)C(=O)NCc5ccco5)Cl)F C59306335
CC1=C([C@@H](n2c(=O)/c(=C\c3ccc(cc3)OC(C)C)/sc2=N1)c4cccs4)C(=O)Nc5ccccc5 C59638977
Cc1ccc(c(c1)C)n2c(cc(c2C)/C=N/N=C/3\NC(=O)[C@@H](S3)Cc4ccc(cc4)SC(F)F)C C12491971
CCN(Cc1ccccc1)c2ccc(cc2)[C@H]3c4c(nn(c4NC5=C3C(=O)CC(C5)(C)C)c6ccccc6)C C12562524
CCC(C)(C)n1c(nnn1)[C@@H](c2cc3c(ccc(c3[nH]c2=O)C)C)[NH+](CCc4ccccc4)Cc5ccccc5 C06149044
CCC(C)(C)n1c(nnn1)[C@H](c2cc3cc(ccc3[nH]c2=O)C)[NH+](CCc4ccccc4)Cc5ccccc5 C06149427
c1ccc(cc1)C[NH+]2CCc3c(sc4c3c(=O)n(c(n4)N/N=C/c5ccc(cc5)F)C6CCCCC6)C2 C09360162
c1cc2cccc3c2c(c1)C(=O)N(C3=O)CC4CC[NH+](CC4)C[C@H](COc5ccc(cc5)C6CCCCC6)O C12170487
Cc1nc2cc(ccc2s1)NC(=O)[C@@H]3C[C@H](C[NH+]3Cc4ccccc4OCC=C)Sc5ccccn5 C12243690
Cc1cc(c2cc(c(=O)[nH]c2c1)C[NH+](Cc3ccccc3OC)Cc4nnnn4Cc5ccc(cc5)OC)C C12833290
CCc1ccc2c(c1)cc(c(=O)[nH]2)C[NH+](Cc3ccc4c(c3)OCO4)[C@@H](CC)c5nnnn5C(C)(C)CC C13034004
CCc1ccc2c(c1)cc(c(=O)[nH]2)C[NH+](Cc3ccccc3OC)[C@H](CC)c4nnnn4C5CCCCC5 C13063666
CCc1ccc2c(c1)cc(c(=O)[nH]2)C[NH+](Cc3cccs3)[C@@H](CC)c4nnnn4Cc5ccc(cc5)F C13063738
CC[C@@H](c1nnnn1Cc2ccc(cc2)OC)[NH+](Cc3cccs3)Cc4cc5ccc(cc5[nH]c4=O)C C13063885
CC[C@H](c1nnnn1C2CCCCC2)[NH+](Cc3ccc(cc3)OC)Cc4cc5cc(ccc5[nH]c4=O)OC C13064059
CC[C@@H](c1nnnn1C2CCCCC2)[NH+](Cc3ccc(cc3)OC)Cc4cc5cc(ccc5[nH]c4=O)OC C13064060
CC[C@H](c1nnnn1C2CCCCC2)[NH+](Cc3ccc(cc3)OC)Cc4cc5ccc(cc5[nH]c4=O)OC C13064263
CC[C@H](c1nnnn1Cc2ccc(cc2)F)[NH+](CCc3ccccc3)Cc4cc5ccc(c(c5[nH]c4=O)C)C C13065116
CC[C@H](c1nnnn1Cc2ccc(cc2)F)[NH+](Cc3ccc(cc3)C)Cc4cc5c(ccc(c5[nH]c4=O)C)C C13065264
CC[C@H](c1nnnn1Cc2ccc(cc2)F)[NH+](CCc3ccccc3)Cc4cc5c(ccc(c5[nH]c4=O)C)C C13065272
CCCOc1ccc(cc1)[C@H]2/C(=C(/c3ccc(cc3)Br)\O)/C(=O)C(=O)N2CC[NH+](CC)CC C08905453
CC[C@H](c1nnnn1C[C@@H]2CCCO2)[NH+](CCc3ccccc3C)Cc4cc5cc(cc(c5[nH]c4=O)C)C C13495910
CC[C@@H](c1nnnn1Cc2ccccc2)[NH+](CCc3cccc(c3)C)Cc4cc5cc(cc(c5[nH]c4=O)C)C C13495945
CC[C@@H](c1nnnn1C[C@@H]2CCCO2)[NH+](CCc3cccc(c3)C)Cc4cc5cc(cc(c5[nH]c4=O)C)C C13495947
CCC[C@H](c1nnnn1Cc2ccc(cc2)F)[NH+](Cc3cc4cc(ccc4[nH]c3=O)OC)C5CCCCC5 C13499353
CCC[C@@H](c1nnnn1Cc2ccc(cc2)F)[NH+](Cc3cc4cc(ccc4[nH]c3=O)OC)C5CCCCC5 C13499354
Cc1ccc(c(c1)N2CC[NH+](CC2)[C@@H](c3cc4c(ccc(c4[nH]c3=O)C)C)c5nnnn5Cc6ccccc6)C C06195653
CC(C)(C)C(=O)Nc1ccccc1[C@]23CC[NH+]4[C@H]2[C@@](C[C@H]3C(=O)OC)(C=CC4)CCOCc5ccccc5 C17212754
CCCOc1ccc(cc1)NC(=O)C[C@H]2C(=O)N(C(=S)N2CC[NH+]3CCC(CC3)C)c4ccc(cc4)C C20115116
CCOc1ccc(cc1)NC(=O)C[C@H]2C(=O)N(C(=S)N2CCC[NH+]3CCC(CC3)C)c4ccc(cc4)C C20115169
CCC[NH+](CCC)CCNC(=O)c1ccc2c(c1)N(C(=O)c3ccccc3[S@@]2=O)Cc4ccccc4F C20242441
CCOc1ccc(c(c1)/[NH+]=c\2/c(cc3c(cnc(c3o2)C)COC(=O)C)C(=O)Nc4ccc(cc4)C)OCC C20617080
C[NH+]1CCN(CC1)S(=O)(=O)c2ccc3c(c2)[C@H]4C=CC[C@H]4[C@H](N3)c5ccc(cc5)OCc6ccccc6 C20703296
CC[C@@H]1CCCC[NH+]1CCCNC(=O)CN(c2ccc(cc2)C34CC5CC(C3)CC(C5)C4)S(=O)(=O)C C22366933
c1ccc(cc1)SCCCNC(=O)C2CC[NH+](CC2)Cc3nc(no3)c4cccc(c4)Br C30978865
Cc1c2c(c(n(n2)c3ccccc3)n4cccc4)c(=O)n(n1)CCCC(=O)NCC[NH+](C)C5CCCCC5 C33261400
CC(=C)C[NH+]1CCN(CC1)c2nc3c(c4c(s3)CCC4)c(=O)n2CC(=O)Nc5cccc6c5cccc6 C34747761
CC[NH+]1CCN(CC1)c2c3c4c(sc3nc(n2)SCC(=O)Nc5cccc6c5cccc6)CCCC4 C34756827
CCCCSc1nc(c2c(c(sc2n1)C)CC)N3CC[NH+](CC3)CC(=O)Nc4ccccc4OC C34761427
c1ccc(cc1)c2nnc(n2c3ccc(c(c3)Cl)Cl)SCCCC(=O)NCC[NH+]4CCCCC4 C35173819
c1ccc2c(c1)c(cn2Cc3ccc(cc3)F)[C@H](CC(=O)NCC[NH+]4CCCC4)c5ccccc5[N+](=O)[O-] C35579680
CC[NH+](CC)CCN(CC(=O)N1CCN(CC1)c2ccc(nn2)c3ccccc3Cl)C(=O)NC(C)C C36082509
CCC[NH+](CCC)CN1c2ccc(cc2/C(=N\NC(=O)COc3ccc(cc3)Cl)/C1=O)Br C20595018
CCC(C)(C)N1[C@@H](N=NN1)[C@@H]([C@@H]2C=c3cc(ccc3=[NH+]C2=O)C)N(CCc4ccccc4)Cc5cccs5 C39710328
CCc1ccc2=[NH+]C(=O)[C@@H](C=c2c1)[C@@H]([C@@H]3N=NNN3C(C)(C)C)N(CCc4ccccc4)Cc5cccs5 C39710544
CCCOc1ccc(cc1)[C@@H](CNC(=O)c2ccc(o2)S(=O)(=O)c3ccc(cc3)C)[NH+]4CCCCCC4 C40322890
CCCOc1ccc(cc1)[C@H](CNC(=O)c2ccc(o2)S(=O)(=O)c3ccc(cc3)C)[NH+]4CCCCCC4 C40322892
CCc1cc(=O)oc2c1ccc(c2C)OC(=O)[C@H](CC3=c4ccccc4=[NH+]C3)NC(=O)OCc5ccccc5 C63350666
CC(C)(C)OC(=O)N[C@@H](CC1=c2ccccc2=[NH+]C1)[C@@H]3N=N[C@@H](O3)SCC(=O)c4ccc(cc4)Cl C63458465
CC(C)(C)OC(=O)N[C@@H](CC1=c2ccccc2=[NH+]C1)[C@H]3N=N[C@@H](O3)SCC(=O)c4ccc(cc4)Cl C63458467
CC(C)(C)OC(=O)N[C@@H](CC1=c2ccccc2=[NH+]C1)[C@@H]3N=N[C@H](O3)SCC(=O)c4ccc(cc4)Cl C63458471
CC(C)(C)OC(=O)N[C@@H](CC1=c2ccccc2=[NH+]C1)[C@H]3N=N[C@H](O3)SCC(=O)c4ccc(cc4)Cl C63458473
CC(C)COC(=O)c1ccc(cc1)OCc2cc(ccc2OC)[C@@H]3[C@@H]4C(=c5cc(ccc5=[NH+]4)OC)CCN3 C63540960
CC(C)COC(=O)c1ccc(cc1)OCc2cc(ccc2OC)[C@@H]3[C@H]4C(=c5cc(ccc5=[NH+]4)OC)CCN3 C63540962
Cc1ccc2c(c1C)NC(=O)[C@@]23[C@H]4[C@@H]([C@H]([NH2+]3)[C@@H](C)O)C(=O)N(C4=O)Cc5ccc6c(c5)OCO6 C08790243
Cc1cc(c2c(c1)[C@]3([C@H]4[C@@H]([C@H]([NH2+]3)Cc5ccc(cc5)O)C(=O)N(C4=O)CCc6ccccc6)C(=O)N2)C C08790268
Cc1c(c(=O)[nH]c(n1)SC)CCC(=O)NCCNc2c(cc(c[nH+]2)C(F)(F)F)Cl C08852694
c1ccc(cc1)N2C(=O)[C@@H]3[C@H]([NH2+][C@@]4([C@@H]3C2=O)c5ccccc5NC4=O)Cc6c[nH]c7c6cccc7 C08876661
CC(C)(C)N1C(=O)[C@H]2[C@H](C1=O)[C@@]3(c4ccccc4NC3=O)[NH2+][C@@H]2[C@@H](c5ccc(cc5)Cl)O C09044948
C[C@H](c1nnc(n1c2ccc(cc2)Cl)SCC(=O)Nc3c(ccs3)C(=O)N)[NH+](C)C C03376200
CCC[NH+]1CCc2c(sc(c2C(=O)N)NC(=O)CCCS(=O)(=O)c3ccccc3)C1 C09911329
Cc1c(c(n[nH]1)C)C[NH+](C)Cc2ccc(c(=O)[nH]2)C(=O)NC3c4ccccc4-c5c3cccc5 C12124832
c1ccc2c(c1)[C@@]3([C@H]4[C@@H]([C@H]([NH2+]3)Cc5ccc(cc5)O)C(=O)N(C4=O)C6CCCCCC6)C(=O)N2 C02133362
Cc1ccc2c(c1C)NC(=O)[C@@]23[C@H]4[C@@H]([C@H]([NH2+]3)[C@H](C)O)C(=O)N(C4=O)Cc5ccc6c(c5)OCO6 C12882396
c1ccc(cc1)CCN2C(=O)[C@@H]3[C@@H]([NH2+][C@]4([C@@H]3C2=O)c5ccccc5NC4=O)Cc6c[nH]c7c6cccc7 C12885846
CC1=[N+](NC(=C)[C@H]1c2cc(n[nH]2)C(=O)N/N=C\c3c4ccccc4ccc3O)c5ccccc5 C01904123
c1cc(cc(c1)[N+](=O)[O-])NC(=O)c\2cc3ccc(cc3o/c2=[NH+]\Nc4ccc(cc4)Cl)O C09762859
Cc1ccc(cc1)S(=O)(=O)Nc2ccc(cc2)Nc3cc(nc([nH+]3)C)NC4CCCCC4 C33326888
COC(=O)/C=C/C(=O)N[C@H]1CC[C@@]2([C@@H]3Cc4ccc(c5c4[C@@]2([C@@H]1O5)CC[NH+]3CC6CC6)O)O C33740737
CCCC[C@@H](C)C(=O)N1C[C@@H](C2(C1)CC[NH2+]CC2)C(=O)N[C@@H](C(C)C)C(=O)NC(C)(C)C C39685854
CC(C)[C@@H](C(=O)NC(C)(C)C)NC(=O)[C@H]1CN(CC12CC[NH2+]CC2)C(=O)c3ccc4ccccc4n3 C39685897
CCc1cccc2=C(C[NH+]=c12)C(=O)CS[C@@H]3NN[C@H]([NH+]3CCC(=O)[O-])c4ccc(cc4)F C39709384
CCN1c2ccccc2[C@H]([C@H](C1=O)C\3=NNC(=O)/C3=C\[C@@H]4C(=c5cccc(c5=[NH+]C4=O)C)O)O C39939870
c1ccc(cc1)CN(c2ccccn2)c3c(c([nH+]cn3)NN(c4ccccc4)c5ccccc5)N C40777962
c1ccc(cc1)CN(c2ccccn2)c3c(c([nH+]cn3)Nc4ccc(cc4)OC(F)(F)F)N C40798978
Cc1cc(nn1C)C(=O)N2C[C@@H](C3(C2)CC[NH2+]CC3)C(=O)NCCc4c[nH]c5c4cccc5 C44695573
Cc1cc(nn1C)C(=O)N2C[C@H](C3(C2)CC[NH2+]CC3)C(=O)NCCc4c[nH]c5c4cccc5 C44695575
Cc1c(c(n[nH]1)C)[C@@H](C)NC(=O)[C@H]2CN(CC23CC[NH2+]CC3)C(=O)c4ccc(cc4OC)OC C44713727
Cc1cc([nH+]c2c1c(c(s2)C(=O)OCC(=O)NC(=O)c3ccc(cc3)OC(F)F)N)C C46585951
c1ccc(cc1)n2cc(c(n2)c3cc4ccccc4oc3=O)[C@H]5NC(=[NH2+])Nc6n5c7ccccc7n6 C25436813
Cc1ccc2c(c1)[nH]c(n2)[C@H](C)NC(=O)[C@@H]3CN(CC34CC[NH2+]CC4)C(=O)c5ccccc5C C39695691
Cc1ccc2=[NH+]C(=O)C(=c2c1)NNC(=O)/C(=C/C(=C/c3ccccc3)/C)/NC(=O)c4ccccc4 C15974586
CCOCC[C@@H]1NN[C@@H](S1)NC(=O)[C@@H]2CC(=O)N(C2)CCC3=c4cc(ccc4=[NH+]C3)F C63557271
CCOCC[C@H]1NN[C@@H](S1)NC(=O)[C@@H]2CC(=O)N(C2)CCC3=c4cc(ccc4=[NH+]C3)F C63557272
Cc1ccc(cc1Cl)N2[C@@H](N=C([C@@H](C2=O)[C@@H]3[C@@H]4C(=c5cc(ccc5=[NH+]4)OC)CCN3)O)O C63933351
Cc1ccc(cc1Cl)N2[C@H](N=C([C@@H](C2=O)[C@@H]3[C@@H]4C(=c5cc(ccc5=[NH+]4)OC)CCN3)O)O C63933353
Cc1ccc(cc1N2[C@@H](N=C([C@@H](C2=O)[C@@H]3[C@@H]4C(=c5cc(ccc5=[NH+]4)OC)CCN3)O)O)Cl C64097982
C[C@@]12CC[C@H]([C@@]([C@H]1Cc3c(nc(s3)NC(=O)CC(C)(C)C)[C@H]2CC(=O)N(C)CC#C)(C)CO)O C03841088
CCN(CC)C(=O)C[C@@H]1c2c(sc(n2)NC(=O)c3ccco3)C[C@H]4[C@]1(CC[C@H]([C@@]4(C)CO)O)C C04222429
CCOC(=O)c1ccc(cc1)c2ccc(o2)/C=C(\C#N)/C(=O)Nc3c(c4c(s3)CCCC4)C(=O)N C01775043
C[C@H](C(=O)Nc1c(c2c(s1)CCC2)C(=O)N)Sc3nnc(n3C)COc4ccc(cc4)Cl C08709665
c1ccc(cc1)Cn2c(c(c(=O)[nH]c2=O)N(Cc3ccccc3)C(=O)/C=C/c4cc5ccccc5o4)N C08718949
C[C@@H](C(=O)Nc1c(c2c(s1)CCC2)C(=O)N)Sc3nnc(n3C)COc4ccccc4Cl C09219016
C[C@H](C(=O)Nc1c(c2c(s1)CCC2)C(=O)N)Sc3nnc4n3cc(cc4Cl)C(F)(F)F C09548494
CN(C[C@@H]1CCCO1)S(=O)(=O)c2ccc(cc2)C(=O)Nc3c(c4c(s3)CCCCC4)C(=O)N C09599572
CC(C)Cn1c(c(c(=O)[nH]c1=O)N(CC(C)C)C(=O)COc2cc(c(cc2Cl)Cl)Cl)N C11462025
CCOc1cc(ccc1O)[C@@H]2C(=C(N(C(=S)N2)c3ccc(c(c3)F)C)C)C(=O)Nc4cc(on4)C C11560171
COc1ccc(c(c1)OC)NC(=S)N2[C@@H]3CC[C@H]2CC(C3)NC(=O)NC45CC6CC(C4)CC(C6)C5 C12644229
Cc1nc(cs1)/C=C/C(=O)N(CCC2=CCCCC2)c3c(n(c(=O)[nH]c3=O)Cc4ccccc4)N C14018583
c1ccc(cc1)Cn2c(c(c(=O)[nH]c2=O)N(Cc3ccccc3)C(=O)CSc4ccccc4F)N C14383002
CCN(c1c(n(c(=O)[nH]c1=O)Cc2ccccc2)N)C(=O)c3c(nn(c3Cl)Cc4ccccc4)C C14584268
CCN(c1c(n(c(=O)[nH]c1=O)Cc2ccccc2)N)C(=O)c3ccccc3I C14584819
CSc1ccccc1C(=O)N(CCC2=CCCCC2)c3c(n(c(=O)[nH]c3=O)Cc4ccccc4)N C14697620
c1ccc(cc1)C(c2ccccc2)C(=O)NNC(=O)c3ccccc3NS(=O)(=O)c4cccs4 C14805286
COc1cc(cc(c1O)Br)/C=N/NC(=O)/C(=C/c2cccs2)/NC(=O)c3ccccc3 C03091816
Cc1ccc(cc1)S(=O)(=O)Nc2nc3ccc(cc3s2)NC(=O)c4cc(n[nH]4)c5cccs5 C15861936
CC(C)(C)c1ccc(cc1)S(=O)(=O)NNC(=O)c2ccccc2NS(=O)(=O)c3cccs3 C16150962
CCCCn1c(=O)c2c(c(sc2nc1SCC(=O)Nc3c(c4c(s3)CCC4)C(=O)N)C)C C16717748
Cc1ccc(c(c1)n2c(nnc2SCC(=O)Nc3cc(cc(c3)C)C)Cc4cc(=O)[nH]c(=O)[nH]4)C C17026643
COc1ccc(cc1)[C@@H](CNC(=O)Cn2c(n[nH]c2=S)c3cccs3)c4c[nH]c5c4cccc5 C18074722
CCCCN(c1c(n(c(=O)[nH]c1=O)Cc2ccccc2)N)C(=O)c3ccc(o3)c4ccccc4Cl C19621484
CCc1ccccc1NC(=O)CSC2=C([C@@H](C(=C(N2)C)C(=O)Nc3ccccc3)c4ccco4)C#N C19831329
CCc1ccc(cc1)NC(=O)CSC2=C([C@H](C(=C(N2)C)C(=O)Nc3ccccc3)c4ccco4)C#N C13055541
c1ccc2c(c1)nc(s2)NC(=O)CCSc3nc([nH]n3)N/N=C/c4cccc(c4Cl)Cl C20833801
c1cc(sc1)/C=N/Nc2[nH]nc(n2)SCCC(=O)Nc3ccc(cc3)I C21079376
C[C@H]1CCc2c(cc(s2)C(=O)N(Cc3ccco3)c4c(n(c(=O)[nH]c4=O)Cc5ccccc5)N)C1 C21337203
CCOc1cc(cc(c1O)/C=N/NC(=O)CNC(=O)c2ccccc2Br)Br C01877342
CC1=C([C@@H](N2C(=CSC2=N1)/C=C(/NCC[NH+](C)C)\[O-])c3ccc(cc3)Cl)C(=O)NC(C)(C)C C35709914
CC1=C([C@H](N2C(=CSC2=N1)/C=C(/NCC[NH+](C)C)\[O-])c3ccc(cc3)Cl)C(=O)NC(C)(C)C C35709916
CC(C)(C)NC(=O)[C@@H](c1ccc(cc1)C(F)(F)F)N(Cc2ccco2)C(=O)c3cccc(c3O)O C36500744
Cc1ccc(cc1)S(=O)(=O)CNC(=O)[C@H](c2ccc(cc2C)C)N(C)C(=O)c3cccc(c3O)O C36531255
CC(C)(C)CC(C)(C)NC(=O)[C@@H](c1ccccc1O)N(c2ccccc2Cl)C(=O)[C@@H]3CCC(=O)N3 C36548394
Cc1c(c(=O)n(n1C)c2ccccc2)NC(=S)N[C@@H](C(Cl)(Cl)Cl)NC(=O)C(C)(C)C C08829301
Cc1cccc(c1C)NC(=O)CSC2=C([C@H](C(=C(N2)C)C(=O)Nc3ccccc3)c4ccco4)C#N C19831338
CCCc1nc2c(o1)NC(=C([C@@]23c4ccccc4N(C3=O)Cc5cccc(c5)Br)C#N)N C39323849
CC[C@@H](C(=O)Nc1c(c2c(s1)CCCC2)C#N)Sc3c(c(c(c(n3)N)C#N)c4ccccc4)C#N C39425868
Cc1ccc(cc1)OC[C@H](CNc2c(c3c(s2)C[C@@H](CC3)C)C(=O)N[C@@H]4CCS(=O)(=O)C4)O C40312823
CC(=O)Nc1ccc(cc1)Nc2c(c(ncn2)Nc3ccc(cc3)I)[N+](=O)[O-] C40649307
Cc1ccccc1COc2ccc(cc2/C=N\NC(=O)CSc3nnc(s3)N)Br C40947303
Cc1ccccc1COc2ccc(cc2/C=N/NC(=O)CSc3nnc(s3)N)Br C40947304
CC(C)[C@H](C(=O)OCC(=O)NC(=O)NC12CC3CC(C1)CC(C3)C2)NC(=O)c4c(cccc4F)F C49272491
Cc1ccc(cc1)N2C(=O)/C(=C\Nc3ccc(cc3)S(=O)(=O)Nc4ccccc4C)/C(=O)NC2=O C15930144
Cc1cc(cc2c1NC(=O)[C@@]23[C@H](C[C@@H](N3)CCSC)C(=O)Nc4cc(ccc4OC)OC)Cl C57128962
c1ccc(c(c1)/C=N/NC(=O)CCCSc2nnc(n2N)c3ccccc3Br)Cl C58989368
c1cc(ccc1/C=N/NC(=O)CCCSc2nnc(n2N)c3ccc(cc3)Br)Cl C58989438
c1ccc(cc1)CCN2C(=O)[C@@H]3[C@@H](N[C@@]4([C@@H]3C2=O)c5ccccc5NC4=O)Cc6c[nH]c7c6cccc7 C15969571
Cc1ccc(cc1)Cn2c(=O)c3ccc(cc3[nH]c2=O)[C@@H]4N[C@H](NO4)c5ccccc5Br C64870976
Cc1cc(c(c(c1)C)S(=O)(=O)N2CCCO[C@H]2CNC(=O)C(=O)NCC[NH+](C)C)C C03017114
CCOc1ccc2c(c1)cc(c(=O)[nH]2)[C@@H](c3nnnn3C[C@@H]4CCCO4)[NH+]5CCC(CC5)O C06196827
CCc1ccc2c(c1)cc(c(=O)[nH]2)[C@@H](c3nnnn3C[C@H]4CCCO4)[NH+]5CCC(CC5)O C06198051
C[NH+]1CCc2cc3c(c(c2[C@@H]1c4c(=O)[nH]c(=O)n(c4O)Cc5ccccc5)OC)OCO3 C02150985
Cc1c(c([nH]c1C(=O)OC)C)C(=O)C2=C(C(=O)N([C@@H]2c3cccnc3)CCC[NH+](C)C)O C08827633
Cc1ccc2nc3c(cc(c([nH+]3)NC[C@H]4CCCO4)C(=O)NC[C@H]5CCCO5)c(=O)n2c1 C09010445
CC[NH+]1CCN(CC1)c2nc3c(n2C[C@@H](COc4ccccc4C)O)c(=O)[nH]c(=O)n3C C09014858
CC[NH+]1CCN(CC1)c2nc3c(n2C[C@@H](COc4cccc(c4)C)O)c(=O)[nH]c(=O)n3C C09292593
Cc1ccc(cc1S(=O)(=O)Nc2cccc(c2)S(=O)(=O)NC3=[NH+]CCC3)[N+](=O)[O-] C09402915
CCNC(=O)[C@H](C)Nc1c2c(c(sc2nc(n1)C[NH+]3CCOCC3)C(=O)OCC)C C09447263
CCCn1c(c(c(=O)n(c1=O)C)C(=O)C[NH+]2CCC[C@@H]2c3ccc4c(c3)OCCCO4)N C09579245
CCOC(=O)c1c(c2c(=O)[nH]c(nc2s1)C[NH+](C)Cc3[nH]c(=O)c4ccccc4n3)C C09702888
Cc1ccc(cc1C)OC[C@@H](Cn2c3c(nc2N4CC[NH2+]CC4)n(c(=O)n(c3=O)C)C)O C10385034
CCc1cccc(c1)OC[C@@H](Cn2c3c(nc2N4CC[NH2+]CC4)n(c(=O)n(c3=O)C)C)O C10274021
CC[NH+]1CCN(CC1)c2nc3c(n2C[C@@H](COc4ccc(c(c4)C)C)O)c(=O)[nH]c(=O)n3C C10274065
Cc1cc2c(c(=O)n1CC[NH+](C)C)[C@@H](C(=C(O2)N)C(=O)OC)c3ccc(c(c3)OC)OC C12032610
COc1cc2cc(c(=O)[nH]c2cc1OC)[C@@H](c3nnnn3C4CCCC4)[NH+]5CCC(CC5)O C06239465
CN1CCc2c1ccc(c2)[C@@H](CNC(=O)C(=O)Nc3ccc(cc3)[N+](=O)[O-])[NH+]4CCCC4 C08964025
CC(C)[C@H](c1nnnn1C2CCCCC2)[NH+](CCO)Cc3cc4ccc(cc4[nH]c3=O)OC C13498753
CCn1cc(c(=O)c2c1cc3c(c2)OCO3)C(=O)NCCC(=O)NC[C@H]4CCC[NH+]4CC C13627158
Cn1c2c(c(=O)n(c1=O)C)n(c(n2)N3CC[NH2+]CC3)C[C@@H](COc4ccccc4Cl)O C16839401
C[C@H](c1ccc(cc1)n2cncn2)[NH+](C)CC(=O)NC(=O)Nc3ccc4c(c3)OCCO4 C17305998
CCc1c[nH+]c2c(c1NOCC(=O)Nc3cccc4c3cccc4)c(=O)n(c(=O)n2C)C C12309471
Cc1cc(nc([nH+]1)C(C)C)N2CCN(CC2)CCC(=O)NN3C(=O)C4(CCCCC4)NC3=O C24881159
Cc1c(c(=O)[nH]c(n1)N2CCOCC2)CCC(=O)N3CC[NH+](CC3)CC(=O)NC(C)(C)C C25389281
CCOc1ccc(cc1)[C@H]2CCC[NH+]2CC(=O)Nc3cc4c(cc3[N+](=O)[O-])OCC(=O)N4 C29116111
Cc1c(c([nH]c1C(=O)OCc2cc(oc-3cc(=[NH+]C(=O)C)ccc23)O)C)C(=O)OC(C)C C32876190
CCCn1c(c(c(=O)n(c1=O)C)C(=O)C[NH+]2CCC[C@@H](C2)c3nnc4n3CCCCC4)N C32894954
C1CCc2c(c3c(s2)nc(n(c3=O)CC(=O)N4CCCC4)N5CC[NH+](CC5)CC(=O)N)C1 C34747419
CC(=O)Nc1ccc(cc1)C[NH+]2CCC[C@H]2c3nc(no3)c4cc[nH]/c(=N\S(=O)(=O)C)/c4 C35425588
Cc1c2c(oc(c2c(=O)[nH]n1)NC(=O)CN3CC[NH+](CC3)CC(=O)N4C[C@H](C[C@H](C4)C)C)C C22835505
COC(=O)[C@@H](CCSC)NC(=O)N1CCc2c([nH+]c[nH]2)[C@@H]1c3ccc4c(c3)OCO4 C36594769
COc1cc(cc(c1)OC)[C@@H]2c3c([nH]c[nH+]3)CCN2C(=O)N[C@@H](CCSC)C(=O)OC C20762025
Cc1cccc(c1)c2c3c(n(nc3nc(n2)N4CC[NH+](CC4)CCN5CCOCC5)C)N C37360643
C[NH+](C)CCNC(=O)CCNC(=O)c1cc2n(n1)CCCN(C2=O)Cc3ccc(cc3)F C37575831
c1ccc2=[NH+][C@@H]3C(=c2c1)N=NC(=N3)SCC(=O)N[C@H]4CC(=O)NC(=O)N4C5CCCCC5 C38784438
c1ccc2=[NH+][C@H]3C(=c2c1)N=NC(=N3)SCC(=O)N[C@H]4CC(=O)NC(=O)N4C5CCCCC5 C38784441
Cc1cc(no1)c2c(c(no2)C)C(=O)N3C[C@H](C4(C3)CC[NH2+]CC4)C(=O)NC[C@H]5CCCO5 C39604897
CCCCCNC(=O)[C@H]1CN(CC12CC[NH2+]CC2)C(=O)c3c(noc3c4cc(on4)C)C C39623475
CC[C@@H](COC)NC(=O)[C@@H]1CN(CC12CC[NH2+]CC2)C(=O)c3c(noc3c4cc(on4)C)C C39638155
c1cc(ncc1C(=O)N2C[C@H](C3(C2)CC[NH2+]CC3)C(=O)N[C@@H]4CCSC4=O)N5CCOCC5 C39661345
Cc1c(c(on1)C)C(=O)N2C[C@@H](C3(C2)CC[NH2+]CC3)C(=O)NCC(C)(C)N4CCOCC4 C39669794
Cn1cncc1C(=O)N2C[C@@H](C3(C2)CC[NH2+]CC3)C(=O)NCC4(CCCCC4)N5CCOCC5 C39672970
Cc1c(cccc1OC(=O)C)C(=O)N2C[C@@H](C3(C2)CC[NH2+]CC3)C(=O)NCC(=O)OC(C)C C39678746
Cc1c(c(no1)c2ccccc2)C(=O)N3C[C@H](C4(C3)CC[NH2+]CC4)C(=O)NCCn5cccn5 C39694651
CC1=C(NN(C(=O)[C@@H]1C#N)c2ccccc2)C(=O)N/N=C/[C@H]3C=c4cc(ccc4=[NH+]C3=O)OC C39940435
CCOC(=O)[C@@H]1CCCN(C1)c2c(c(ncn2)NC3CC([NH2+]C(C3)(C)C)(C)C)[N+](=O)[O-] C40618948
CCOC(=O)[C@H]1CCCN(C1)c2c(c(ncn2)NC3CC([NH2+]C(C3)(C)C)(C)C)[N+](=O)[O-] C40618949
C[C@]1(C(=O)N(C(=O)N1)CC(=O)NCCC2=c3ccccc3=[NH+]C2)c4ccc5c(c4)OCO5 C63831511
CC(C)Cn1c2ccc(cc2[nH]c(=O)c1=O)C3=[NH+][C@H](ON3)c4cc5ccccc5oc4=O C64890891
Cc1cc(c(c(c1)C)NC(=O)CNC(=O)CN2C(=O)[C@@](NC2=O)(C)c3ccc(cc3)[N+](=O)[O-])C C08645695
CC(C)(C)c1nc2c(c(n1)SCC(=O)Nc3ccc4c(c3)[nH]c(=O)[nH]4)c(=O)n(c(=O)n2C)C C09126455
Cn1cnnc1SCc2c(nnn2c3c(non3)N)C(=O)N/N=C/c4ccc(cc4)SC C02444346
Cc1ccc(cc1)N2C(=O)/C(=C\NNc3nc4c(n3C)c(=O)n(c(=O)n4C)C)/C(=O)NC2=S C09292744
CC/C(=N\NC(=O)c1c(n(nn1)c2c(non2)N)CSc3nncn3C)/c4ccc(cc4)C C09499932
Cc1ccccc1n2c(nnn2)SCC(=O)NNC(=O)C[C@@H]3C(=O)Nc4ccccc4S3 C09632027
CCN(c1c(n(c(=O)[nH]c1=O)Cc2ccccc2)N)C(=O)CSc3nnc(o3)c4ccco4 C09666352
C[C@@]1(C=C(n2c(ncn2)N1)c3ccc(cc3)S(=O)(=O)NC)c4ccc(cc4)S(=O)(=O)NC C09683015
CO[C@@H]1C=C[C@](O1)(CNC(=O)C(=O)Nc2c3ccccc3oc2C(=O)Nc4ccccc4)OC C09705531
CO[C@H]1C=C[C@](O1)(CNC(=O)C(=O)Nc2c3ccccc3oc2C(=O)Nc4ccccc4)OC C09705532
CCCn1c(c(c(=O)[nH]c1=O)C(=O)COC(=O)[C@@H]2CC(=O)N(C2)c3cccc4c3cccc4)N C09730357
Cc1c2c(cc(nc2n(n1)[C@H]3CCS(=O)(=O)C3)C4CC4)C(=O)Nc5ccc6c(c5)[nH]c(=O)[nH]6 C09797912
Cc1ccc(c(c1)Cn2c(=O)c3c(nc4n3CC(=NN4CC(=O)NN)C(C)(C)C)n(c2=O)C)C C10363635
CC1CCC2(CC1)C(=O)N(C(=O)N2)NC(=O)CN3C(=O)[C@](NC3=O)(C)c4ccc(cc4)Cl C11255785
CC1CCC2(CC1)C(=O)N(C(=O)N2)NC(=O)CN3C(=O)[C@](NC3=O)(C)c4ccc(cc4)[N+](=O)[O-] C11267821
c1ccc(cc1)Nc2nc(nc(n2)N)CSc3nnc(n3C[C@@H]4CCCO4)N5CCOCC5 C11375025
CCCCn1c(c(c(=O)[nH]c1=O)N(C2CCCC2)C(=O)CSc3c4cnn(c4ncn3)C)N C11685254
C[C@]1(C(=O)N(C(=O)N1)CC(=O)NN2C(=O)C3(CCCCC3)NC2=O)c4ccc5c(c4)OCCO5 C12400146
CCCn1c(c(c(=O)[nH]c1=O)C(=O)CSc2nnc(n2c3ccccc3)c4ccoc4C)N C03332850
Cc1cc2c(c(=O)n1CCc3c[nH]cn3)[C@H](C(=C(O2)N)C#N)c4cc(c(c(c4)OC)OC)OC C18201267
[H]/N=C\1/C(=N\NC(=O)c2ccncc2)/C(=N/NC(=O)c3ccncc3)/[C@H](O1)c4ccccc4Cl C19800675
CCc1ccccc1Nc2nc(nc(n2)N)CSc3nnc(o3)C[C@@H]4CCS(=O)(=O)C4 C21624467
C[C@H](C(=O)Nc1c2c(nc[nH]2)ncn1)OC(=O)CN3C(=O)[C@]4(CCCc5c4cccc5)NC3=O C22187664
C[C@@H](C(=O)Nc1c2c(nc[nH]2)ncn1)OC(=O)CN3C(=O)[C@@]4(CCCc5c4cccc5)NC3=O C22187672
c1cc(oc1)CNS(=O)(=O)c2ccc(cc2)/C=C/C(=O)NNC(=O)c3ccc4c(c3)OCO4 C22616750
CC[C@@]1(C(=O)N(C(=O)N1)NC(=O)CSc2n[nH]c(=O)n2Cc3ccccc3)c4ccccc4 C24226429
CC[C@]1(C(=O)N(C(=O)N1)NC(=O)CSc2n[nH]c(=O)n2Cc3ccccc3)c4ccccc4 C24226441
Cc1c(sc2c1c(nc(n2)CN3CCOCC3)N[C@H](CO)[C@@H](c4ccc(cc4)[N+](=O)[O-])O)C C12784923
CCOC(=O)C1=C(NC(=O)N[C@@H]1c2ccc(o2)C)CSc3[nH]c4c(n3)n(c(=O)n(c4=O)C)C C32915327
CC(C)(C)NC(=O)C[NH+]1CCN(CC1)c2cc(c3cc(ccc3n2)NS(=O)(=O)C)C(=O)[O-] C33256354
Cc1ccc(c(c1)n2c(nnc2SCC(=O)NC[C@H]3CCCO3)Cc4cc(=O)[nH]c(=O)[nH]4)C C04056655
CCc1nnc(s1)NC(=O)CS[C@H]2N=N[C@H](N2c3ccccc3)Cc4cc(=O)[nH]c(=O)[nH]4 C39361608
C[C@H]1C[C@]2(CC(C1)(C)C)C(=O)N(C(=O)N2)CC(=O)NCCCN3C(=O)C4(CCCC4)NC3=O C21560742
C[C@H]1C[C@@]2(CC(C1)(C)C)C(=O)N(C(=O)N2)CC(=O)NCCCN3C(=O)C4(CCCC4)NC3=O C21560738
C[C@@H]1C[C@@]2(CC(C1)(C)C)C(=O)N(C(=O)N2)CC(=O)OCC(=O)NC(=O)NCc3cccs3 C24511158
Cc1c\2c(oc1C(=O)NNC(=O)c3ccncc3)CCC/C2=N\NS(=O)(=O)c4ccccc4 C40815081
C[C@H]([C@@]1([C@@H]2[C@@H]([C@@H]([NH2+]1)c3cc4ccccc4o3)C(=O)N(C2=O)c5cccc(c5)[N+](=O)[O-])C(=O)[O-])O C43221067
C[C@@H]([C@@]1([C@@H]2[C@@H]([C@@H]([NH2+]1)c3ccc(s3)Cl)C(=O)N(C2=O)c4cccc(c4)[N+](=O)[O-])C(=O)[O-])O C43221082
C[C@@H]([C@]1([C@@H]2[C@@H]([C@@H]([NH2+]1)c3ccc(s3)Cl)C(=O)N(C2=O)c4cccc(c4)[N+](=O)[O-])C(=O)[O-])O C43221084
CCOC(=O)C1=C(NC(=O)N[C@@H]1c2ccco2)CN3C(=O)[C@](NC3=O)(C)c4ccc(cc4)C#N C45442284
CCOC(=O)C1=C(NC(=O)N[C@H]1c2ccco2)CN3C(=O)[C@](NC3=O)(C)c4ccc(cc4)C#N C45442286
C[C@]1(C(=O)N(C(=O)N1)NC(=O)CSc2nnc(s2)NC[C@H]3CCCO3)c4ccccc4 C09365109
Cn1c2c(c(=O)[nH]c1=O)n(c(n2)N/N=C\3/c4cc(ccc4NC3=O)Br)CCOC C09087286
CCOC(=O)c1c2c(sc1NC(=O)Cn3cc(cc(c3=O)C(=O)N)[N+](=O)[O-])C[C@@H](CC2)C C58604643
c1cc(cc(c1)O)/C=N/NC(=O)Cc2nnc(s2)NC(=O)c3ccc(cc3[N+](=O)[O-])[N+](=O)[O-] C59498768
c1cc(ccc1/C=N/NC(=O)Cc2nnc(s2)NC(=O)c3ccc(cc3[N+](=O)[O-])[N+](=O)[O-])O C59498771
Cc1c(c(n(n1)CCO)C)/C=N/Nc2[nH]nc(n2)Sc3nc4c(n3C)c(=O)n(c(=O)n4C)C C59888039
Cn1c2c(c(=O)[nH]c1=O)n(c(n2)N/N=C/3\c4cc(ccc4NC3=O)Br)CCOC C09087286
Cc1c(c(=O)n(n1C)c2ccccc2)NC(=S)/[NH+]=N/c3c4ccccc4n(c3O)CC(=O)[O-] C13878622
COc1ccc(c(c1OC)OC)[C@@H]2C/C(=C/3\C(=O)NC(=O)N(C3=O)c4ccc(cc4)Cl)/NN2 C64788555
C[NH+](Cc1ccccc1)Cc2cn(nn2)C[C@@H]3[C@H]([C@H]([C@@H](O3)CC(=O)N(C)Cc4ccccc4)O)O C08624466
c1ccc(cc1)N2CC[NH+](CC2)CCNC(=O)CC[C@@H]3C(=O)N4C(=N3)c5ccccc5NC4=S C02966863
Cn1c2c(c(=O)n(c1=O)C)n(c(n2)NCC[NH+](C)C)C[C@@H](COc3ccc(cc3Cl)Cl)O C10386212
Cn1c2c(c(=O)n(c1=O)C)n(c(n2)NCC[NH+](C)C)C[C@H](COc3ccc(cc3Cl)Cl)O C10386215
Cc1cc(c2cc(c(=O)[nH]c2c1)C[NH+](CCO)[C@@H](c3nnnn3CCc4ccccc4)C(C)C)C C13499082
Cc1ccc2cc(c(=O)[nH]c2c1C)C[NH+](CCCO)[C@H](c3nnnn3Cc4ccccc4)C(C)C C13499151
Cc1cc(c2c(c1)cc(c(=O)[nH]2)C[NH+](CCCO)[C@H](c3nnnn3Cc4ccccc4)C(C)C)C C13500569
CCOc1ccc2c(c1)cc(c(=O)[nH]2)C[NH+](CCCO)C3(CCCC3)c4nnnn4C5CCCC5 C13501233
CC[NH+]1CCC[C@@H]1CN(Cc2cc3cc4c(cc3[nH]c2=O)OCCO4)C(=O)Nc5ccc(cc5)C C13511799
COCCOCc1cc2cnc(nc2n(c1=O)C3CCCC3)Nc4ccc(cn4)N5CC[NH2+]CC5 C13641610
CCOCCOc1cc2cnc(nc2n(c1=O)C3CCCC3)Nc4ccc(cn4)N5CC[NH2+]CC5 C13641616
CN(C)S(=O)(=O)c1cc(cc(c1)NCc2ccco2)C(=O)NC[C@@H]3CCC[NH+]4[C@@H]3CCCC4 C14541747
CC[NH+](C[C@@H]1COc2ccccc2O1)CC(=O)Nc3c(c(c(s3)C(=O)NC)C)C(=O)OCC C16628190
CCCOC(=O)c1ccc(cc1)Oc2coc3c(c2=O)ccc(c3C[NH+]4CCN(CC4)CCO)O C20392197
C[C@@H]1c2c(s/c(=N\C(=O)C[NH+](C)C)/[nH]2)C[C@]3([C@H]1[C@H]([C@H](CC3)[C@H](C)C(=O)N(C)CCC#N)O)C C20504586
CCOc1ccc(cc1)n2c(=[NH2+])c3c(n[nH]c3nc2SCC(=O)N4CCCc5c4cccc5)C C02927267
CCOc1cc(ccc1OC(F)F)C[NH+](CC(=O)Nc2c3c(c(n[nH]c3=O)C)c(o2)C)C4CC4 C22134625
CC[NH+]1CCN(CC1)Cc2ccc(cc2)CNc3ccc(cc3[N+](=O)[O-])S(=O)(=O)NC(C)C C32932654
CCOC(=O)c1c(c([nH]c1C)C(=O)N2CCC(CC2)[C@@H](C)C(=O)NCC[NH+]3CCCCCC3)C C33024213
C1CCc2c(c3c(nc(nc3s2)SCC(=O)N4CCCC4)N5CC[NH+](CC5)CC(=O)N)C1 C34756615
C[NH+](C)CCNC(=O)[C@@H]1[C@@H](OC(=O)N1Cc2cccc(c2)F)c3ccc(cc3)NC(=O)c4ccco4 C35757208
C[NH+](C)CCNC(=O)[C@H]1[C@@H](OC(=O)N1Cc2cccc(c2)F)c3ccc(cc3)NC(=O)c4ccco4 C35757210
C[NH+](C)CCNC(=O)[C@@H]1[C@H](OC(=O)N1Cc2cccc(c2)F)c3ccc(cc3)NC(=O)c4ccco4 C35757212
COc1ccc2c(c1)[nH]c(c2NC(=O)CN3CC[NH+](CC3)Cc4ccc5c(c4)OCO5)C(=O)OC C20291035
CC(C)(C)NS(=O)(=O)c1ccc(c(c1)[N+](=O)[O-])NCCN2CC[NH+](C[C@H]2c3ccccc3)C C36420006
CC[NH+](CC)CCOC(=O)c1ccc(cc1)NC(=O)Cn2c(=O)c3c(cn2)c4cc(ccc4[nH]3)C C08595692
CCOC(=O)[C@@H]1C(=c2cc(c(cc2=[NH+]1)OC)OC)NC(=O)C(c3ccccc3)(c4ccccc4)O C38661666
CCOC(=O)[C@H]1C(=c2cc(c(cc2=[NH+]1)OC)OC)NC(=O)C(c3ccccc3)(c4ccccc4)O C38661668
Cc1ccc(cc1)NC(=O)[C@@H](C)OC(=O)c2ccccc2[N-]S(=O)(=O)c3ccc4=[NH+]C(=O)[NH+]=c4c3 C39422744
Cc1ccc(cc1)NC(=O)[C@H](C)OC(=O)c2ccccc2[N-]S(=O)(=O)c3ccc4=[NH+]C(=O)[NH+]=c4c3 C39422745
CC(C)C(=O)Nc1cc(c(cc1C(=O)OCc2cc(oc-3c/c(=[NH+]\C(=O)C)/ccc23)O)OC)OC C39574523
CC[C@H](COC)NC(=O)[C@H]1CN(CC12CC[NH2+]CC2)C(=O)c3c(onc3c4c(cccc4Cl)Cl)C C39638038
CC(C)(CNC(=O)[C@H]1CN(CC12CC[NH2+]CC2)C(=O)c3ccc(o3)c4ccc(cc4)F)N5CCOCC5 C39669777
Cc1cc(nn1C)C(=O)N2C[C@@H](C3(C2)CC[NH2+]CC3)C(=O)NC(c4ccc(cc4)OC)c5ccc(cc5)OC C39676604
C[C@@H](c1ccc2c(c1)OCCO2)NC(=O)CS[C@@H]3NN=C(N3C4CC4)C5=c6ccccc6=[NH+]C5 C39942177
C[C@@H](c1ccc2c(c1)OCCO2)NC(=O)CS[C@H]3NN=C(N3C4CC4)C5=c6ccccc6=[NH+]C5 C39942179
C[NH+]1CCC(CC1)N(C)c2c(c(ncn2)NNC(=O)C(c3ccccc3)c4ccccc4)[N+](=O)[O-] C40659376
CN(C)S(=O)(=O)c1cc(cc(c1)NCc2ccco2)C(=O)NC[C@@H]3CCC[NH+]4[C@H]3CCCC4 C43619980
CC(C)C[C@@H]1[C@@H]2[C@@H](C(=O)N(C2=O)CCc3ccc(c(c3)OC)OC)[C@@]4([NH2+]1)c5ccccc5NC4=O C09430229
CC(C)C[C@H]1[C@@H]2[C@@H](C(=O)N(C2=O)CCc3ccc(c(c3)OC)OC)[C@]4([NH2+]1)c5ccccc5NC4=O C09430234
C[NH+](C)C[C@@H](COc1ccc(cc1)Nc2ccc(cc2[N+](=O)[O-])S(=O)(=O)N3CCCCC3)O C62581806
C[NH+](C)C[C@H](COc1ccc(cc1)Nc2ccc(cc2[N+](=O)[O-])S(=O)(=O)N3CCCCC3)O C62581809
c1cc(ccc1N2C(=O)C[C@H](C2=O)SC(=[NH2+])N/N=C/c3ccc4c(c3)OCO4)Br C18205705
CC/C(=C\1/C(=O)NC(=O)N(C1=O)c2ccccc2C)/N[C@@H](CC3=c4ccccc4=[NH+]C3)C(=O)OC C63426813
Cc1ccccc1N2C(=O)/C(=C\N[C@@H](CC3=c4ccccc4=[NH+]C3)C(=O)OC(C)C)/C(=O)NC2=O C63448360
Cc1ccccc1N2C(=O)/C(=C\N[C@H](CC3=c4ccccc4=[NH+]C3)C(=O)OC(C)C)/C(=O)NC2=O C63448361
c1ccc2=[NH+]CC(=c2c1)C[C@@H](C(=O)N/N=C/c3ccc4c(c3)OCCO4)NC(=O)c5cccs5 C63857816
c1ccc2=[NH+]CC(=c2c1)C[C@H](C(=O)N/N=C/c3ccc4c(c3)OCCO4)NC(=O)c5cccs5 C63857819
CC(C)[C@H](c1ccc2c(c1)OCCO2)NC(=O)CN3C(=O)[C@@H](NC3=O)CC4=c5ccccc5=[NH+]C4 C63996759
COc1ccc(cc1)Cn2c(=O)c3ccc(cc3[nH]c2=O)[C@H]4[NH+]=C(NO4)c5ccc(cc5)SC C64392521
C[C@]1(C(=O)N(C(=O)N1)CC(=O)Nc2c(c3c(s2)CCC3)C(=O)OC)c4ccc(cc4)OC(F)F C08892047
C[C@@H](C(=O)NCc1ccco1)NC(=O)N2CCc3cc(c(cc3[C@H]2c4ccc(cc4)OC)OC)OC C09183875
C[C@@H](c1nnc(n1CC=C)S[C@H](C)C(=O)Nc2ccc3c(c2)OCO3)NC(=O)c4ccccc4F C09328912
Cc1ccc(cc1NS(=O)(=O)c2ccc3c(c2)OCCO3)S(=O)(=O)Nc4ccc(cc4)OC C09373294
COc1ccc(cc1)c2nnc(o2)SCC(=O)NNC(=O)COc3ccc(cc3)Br C09632632
COc1ccc(cc1OC)c2cc(c3ccccc3n2)C(=O)OCC(=O)NNC(=O)c4cccs4 C10382813
CCOC(=O)C1=C(NC(=O)N[C@@H]1c2ccc(cc2)Cl)COC(=O)c3ccc(cc3)S(=O)(=O)C C11218101
CCCCn1c2c(c(=O)[nH]c1=O)n(c(n2)CCC(=O)N3CCc4c(c5ccccc5[nH]4)C3)CC(C)C C10192263
c1cc(sc1)c2nnn(n2)CC(=O)N(C3CCCC3)[C@H](c4ccc(cc4)O)C(=O)NC5CCCC5 C00887213
c1ccc(cc1)[C@H](C(=O)NC2CCCC2)N(c3ccc4c(c3)OCO4)C(=O)CNC(=O)c5ccco5 C13506849
Cc1ccc(o1)[C@H](C(=O)NC2CCCCC2)N(c3ccccc3OC)C(=O)CNC(=O)c4ccco4 C13507500
CCOc1cc(c(cc1OCC(=O)OC)Cl)[C@H]2c3c(nn(c3OC(=C2C#N)N)c4ccccc4)C C01141645
CCc1ccc(cc1)c2csc(n2)NC(=O)[C@H](C)OC(=O)c3ccccc3CN4C(=O)CNC4=O C14150386
Cc1c(sc(n1)N2CCOCC2)C(=O)NNC(=O)CCc3ncc(o3)c4ccc(cc4)CC(C)C C14324754
CC1CCC2(CC1)C(=O)N(C(=O)N2)NC(=O)COC(=O)/C(=C/c3ccccc3OC)/c4ccccc4 C15223567
Cc1cc(nc(n1)SCc2ccc(cc2)C(=O)NNC(=O)CCN3C(=O)c4ccccc4C3=O)C C16491654
Cc1ccc(cc1)n2c(nnc2SCC(=O)C(=C3Nc4ccccc4N3)C(=O)OC)N5CCCC5 C19356468
c1ccc(c(c1)C(=O)c2ccc3c(c2)OCCO3)C(=O)OCC(=O)NC(=O)NCCc4cccs4 C20068124
CCn1cc(cn1)[C@@H]2C(=C(NC(=O)N2)CSc3c(c(cc(n3)C(F)(F)F)C)C#N)C(=O)OCC C20607450
CCn1cc(cn1)[C@H]2C(=C(NC(=O)N2)CSc3c(c(cc(n3)C(F)(F)F)C)C#N)C(=O)OCC C20607451
CCc1c(sc2c1c(=O)n(c(n2)SCC3=C(CNC(=O)N3)C(=O)OCC)C[C@@H]4CCCO4)C C21341673
C[C@@]1(C(=O)N(C(=O)N1)C[C@H](COc2ccc(cc2)Oc3ccccc3)O)c4ccc5c(c4)OCCO5 C24097291
C[C@]1(C(=O)N(C(=O)N1)C[C@H](COc2ccc(cc2)Oc3ccccc3)O)c4ccc5c(c4)OCCO5 C24097292
Cc1ccc(o1)[C@H](CNc2c(nc3ccccc3n2)NS(=O)(=O)c4ccccc4)N5CCOCC5 C24528207
CC(C)Cc1nc(no1)CSc2nc3ccccc3c(=O)n2CCc4ccc(cc4)S(=O)(=O)N C24829565
c1ccc(cc1)n2c(nnc2SCC(=O)NC(=O)NCc3ccco3)COc4ccccc4Cl C25023738
Cc1ccc(c(c1)S(=O)(=O)NCCNc2cnn(c(=O)c2Cl)c3ccccc3C(=O)OC)C C26711684
C[C@H](c1ccc(cc1)c2cccc(c2c3nnnn3C)F)Nc4c(c(ccn4)Cl)NC(=O)CC#N C13586350
CCc1ccc(cc1)S(=O)(=O)Nc2ccc3c(c2)c(cc([nH+]3)N4CCN(CC4)CCC#N)C(=O)[O-] C32985239
CC[C@@H](C)NC(=O)CCn1c(=O)c2ccccc2n3c1nnc3SCC(=O)Nc4ccccc4F C33292067
Cc1ccc(cc1)NC(=O)CSc2nnc3n2c4ccc(cc4c(=O)n3CCC(=O)NC(C)C)C C33292118
CC(C)[C@H](C(=O)Nc1nc2ccc(cc2s1)OC)NS(=O)(=O)c3ccc4c(c3)OCCCO4 C36022288
C[C@H]1CCC[C@H]([C@@H]1C)NC(=O)NC(=O)COC(=O)[C@@H](CCSC)N2C(=O)c3ccccc3C2=O C36396512
CC(C)(C)NC(=O)[C@@H](c1ccc(c(c1)OC)O)N(Cc2ccco2)C(=O)Cc3ccc4c(c3)OCO4 C36502188
CC(C)(C)NC(=O)[C@H](c1ccc(c(c1)OC)O)N(Cc2ccco2)C(=O)Cc3ccc4c(c3)OCO4 C36502189
CCOC(=O)c1c(c(sc1NC(=O)CN2C(=O)[C@](NC2=O)(C)c3ccc(cc3)OC(F)F)C)C C03370747
COCCN1C(=C2C=c3ccccc3=CC2=O)NN=C1SCC(=O)NCc4ccc5c(c4)OCO5 C06905376
CCCCN1[C@@H]([C@H](CCC1=O)C(=O)NNC(=O)C2=NN=C(C2)c3ccccc3)c4ccccc4OC C38758027
CCCCN1[C@H]([C@H](CCC1=O)C(=O)NNC(=O)C2=NN=C(C2)c3ccccc3)c4ccccc4OC C38758029
CCC1CCC2(CC1)C(=O)N(C(=O)N2)CC(=O)OCc3csc(n3)CC(=O)Nc4ccc(cc4)C C39575552
C[C@H]1C[C@]2(CC(C1)(C)C)C(=O)N(C(=O)N2)CC(=O)O[C@@H](C)C(=O)Nc3nc(cs3)c4ccccc4 C35337353
C[C@H]1C[C@@]2(CC(C1)(C)C)C(=O)N(C(=O)N2)CC(=O)O[C@@H](C)C(=O)Nc3nc(cs3)c4ccccc4 C35337355
Cc1c(c([nH]c1C(=O)C)CC(=O)Nc2ccc(cc2)S(=O)(=O)N3[C@@H](CCC[C@@H]3C)C)C(=O)OC C39984955
CC(C)(C)OC(=O)N1CCC(CC1)C(=O)NNC(=O)c2cn(nc2c3ccccc3)c4ccccc4 C45573806
Cc1cc(c(s1)C)c2cc(c3c(noc3n2)C)C(=O)O[C@@H](C)C(=O)NC(=O)NCc4ccccc4 C45683135
Cc1cc(c(s1)C)c2cc(c3c(noc3n2)C)C(=O)O[C@H](C)C(=O)NC(=O)NCc4ccccc4 C45683136
Cc1ccsc1/C=N/NC(=O)CN(c2ccc(cc2)OC)S(=O)(=O)c3ccc(cc3)NC(=O)C C58919063
C/C(=N/Nc1[nH]nc(n1)SCC(=O)N2CCc3cc(c(cc3C2)OC)OC)/C=C/c4ccccc4 C59023363
Cc1ccc(cc1)N2[C@@H](N(C(=N2)C(=O)C)c3ccc(cc3)N(C)C)c4ccc(c(c4)OC)OCC(=O)N C59719301
CCOC(=O)C1=C(NC(=O)N[C@@H]1c2cccc(c2)Br)CN3CCN(CC3)C(=O)OCC C67286211
Cc1nc(cc(n1)[C@H]2C[NH+]3CC[C@H]2C[C@@H]3CNC(=O)NCC=C)c4ccccc4Br C08623160
CSCC[C@@H]1[C@@H]2[C@@H](C(=O)N(C2=O)CCc3ccccc3)[C@@]4([NH2+]1)c5cccc(c5NC4=O)Cl C08790340
Cc1ccc(c(c1)NC(=O)C(=O)NC[C@@H](c2ccc(cc2)N(C)C)[NH+]3CCc4ccccc4C3)C C10129753
C[C@@H](Cc1ccc(c(c1)OC)O)[NH+]2CCC(CC2)[C@@]3(C(=O)N(C(=O)N3)Cc4ccc(cc4)F)C C12191633
C[C@H](Cc1ccc(c(c1)OC)O)[NH+]2CCC(CC2)[C@]3(C(=O)N(C(=O)N3)Cc4ccc(cc4)F)C C12191634
C[C@@H](Cc1ccc(c(c1)OC)O)[NH+]2CCC(CC2)[C@]3(C(=O)N(C(=O)N3)Cc4ccc(cc4)F)C C12191635
CCOC(=O)c1c(c2cc(ccc2[nH]1)Br)NC(=O)CC[NH+]3CCc4ccccc4C3 C02269165
Cc1c2c(ccc3c2[C@H](CC4(O3)CCCCCC4)O)oc1C(=O)NCCCN5CC[NH+](CC5)C C20388504
Cc1ccc(cc1)c2n[nH]c(=S)n2CCC(=O)NC[C@H](c3ccccc3Cl)[NH+]4CCCC4 C22619332
C[C@@H](C(=O)N1CC(=O)Nc2c1cccc2)[NH2+]Cc3cn(nc3c4ccc(cc4)F)c5ccccc5 C23983657
Cc1ccc(cc1)c2n[nH]c(=S)n2CCC(=O)NC[C@H](c3cccs3)[NH+]4CCC(CC4)C C27574173
CNC(=O)C1CC[NH+](CC1)CC(=O)Nc2c(c3c(s2)CCCC3)C(=O)c4ccccc4OC C29163796
CC(C)CC[NH+](Cc1[nH]c2cc(ccc2c(=O)n1)Cl)Cc3[nH]c(=O)c4ccc(cc4n3)Cl C32830944
c1ccc(cc1)CN(C[C@@H]2CCC[C@@H]2O)C(=O)c3ccc(nc3)N4CC[NH2+][C@H](C4)c5ccccc5 C39230537
COC(=O)[C@@H]1CC2=C3CC=CC=C3N=C2[C@@H]4N1[C@@H](C[C@H](C4)[NH2+]CCc5c[nH]cn5)c6ccccc6 C39560734
COC(=O)[C@@H]1CC2=C3CC=CC=C3N=C2[C@@H]4N1[C@@H](C[C@@H](C4)[NH2+]CCc5c[nH]cn5)c6ccccc6 C39560735
C[C@@H](CNC(=O)[C@H]1CN(CC12CC[NH2+]CC2)C(=O)c3ccc4ccccc4n3)Oc5ccc(cc5)F C39596527
COc1ccccc1CNC(=O)[C@@H]2CN(CC23CC[NH2+]CC3)C(=O)c4cccc5c4-c6ccccc6C5=O C39597159
CCCC[C@@H](C)C(=O)N1C[C@@H](C2(C1)CC[NH2+]CC2)C(=O)NCc3ccc(cc3)OC(F)(F)F C39599870
CCCC[C@H](C)C(=O)N1C[C@@H](C2(C1)CC[NH2+]CC2)C(=O)NCc3ccc(cc3)OC(F)(F)F C39599873
CCCC[C@H](C)C(=O)N1C[C@H](C2(C1)CC[NH2+]CC2)C(=O)NCc3ccc(cc3)OC(F)(F)F C39599880
COc1c(csc1Cl)C(=O)N2C[C@@H](C3(C2)CC[NH2+]CC3)C(=O)N[C@H]4C[C@@H]4c5ccccc5 C39602421
Cc1cc(c(o1)C(F)(F)F)C(=O)N2C[C@H](C3(C2)CC[NH2+]CC3)C(=O)NCc4ccccc4Cl C39623233
CCCCNC(=O)[C@@H]1CN(CC12CC[NH2+]CC2)C(=O)c3cccnc3Oc4ccc(cc4)Cl C39624016
CCCCNC(=O)[C@H]1CN(CC12CC[NH2+]CC2)C(=O)c3cccnc3Oc4ccc(cc4)Cl C39624019
Cc1ccc(c(c1)CNC(=O)[C@H]2CN(CC23CC[NH2+]CC3)C(=O)c4c(onc4c5ccccc5)C)C C39636676
Cc1ccc(cc1)[C@H](C)NC(=O)[C@@H]2CN(CC23CC[NH2+]CC3)C(=O)c4ccc(o4)c5ccccc5 C39639413
C[C@H](c1ccc(cc1)Br)NC(=O)[C@@H]2CN(CC23CC[NH2+]CC3)C(=O)c4cc(cc(c4)OC)OC C39656792
C[C@@H](c1ccc(cc1)Br)NC(=O)[C@H]2CN(CC23CC[NH2+]CC3)C(=O)c4cc(cc(c4)OC)OC C39656794
C[C@H](c1ccc(cc1)Br)NC(=O)[C@H]2CN(CC23CC[NH2+]CC3)C(=O)c4cc(cc(c4)OC)OC C39656796
Cc1ccc(cc1)O[C@H](C)CNC(=O)[C@@H]2CN(CC23CC[NH2+]CC3)C(=O)c4ccccc4Cl C39665885
Cc1ccccc1C(=O)N2C[C@@H](C3(C2)CC[NH2+]CC3)C(=O)NC[C@@H](C)Oc4ccccc4Cl C39666341
Cc1ccccc1C(=O)N2C[C@@H](C3(C2)CC[NH2+]CC3)C(=O)NC[C@H](C)Oc4ccccc4Cl C39666343
Cc1ccsc1C(=O)N2C[C@H](C3(C2)CC[NH2+]CC3)C(=O)N[C@@H](C)CCc4ccc(cc4)OC C39675491
c1ccc(cc1)Cn2cc(cn2)CNC(=O)[C@@H]3CN(CC34CC[NH2+]CC4)C(=O)c5cccc(c5F)Cl C39676058
CC(C)COCCCNC(=O)[C@H]1CN(CC12CC[NH2+]CC2)C(=O)c3ccccc3C(F)(F)F C39683172
CC(C)COCCCNC(=O)[C@@H]1CN(CC12CC[NH2+]CC2)C(=O)c3cccc(c3Cl)Cl C39683247
CCn1c(c(c(n1)C)Br)C(=O)N2C[C@H](C3(C2)CC[NH2+]CC3)C(=O)NCCc4ccccc4C C39691225
COc1c(csc1Cl)C(=O)N2C[C@@H](C3(C2)CC[NH2+]CC3)C(=O)NCc4cccc(c4)n5cccc5 C39694158
CC[C@@H](c1ccccc1)NC(=O)[C@@H]2CN(CC23CC[NH2+]CC3)C(=O)c4cccnc4Sc5ccccc5 C39695334
Cc1ccc(cc1)N2[C@@H](Nc3ccccc3C2=O)SCC(=O)N/N=C\C4=c5ccccc5=[NH+]C4 C38890365
Cc1ccc(cc1)N2[C@H](Nc3ccccc3C2=O)SCC(=O)N/N=C\C4=c5ccccc5=[NH+]C4 C38890369
CN(C)c1ccc(cc1)/C=N/NC(=[NH2+])S[C@@H]2CC(=O)N(C2=O)c3ccc(cc3)Br C18024420
c1cc(oc1)CNC(=O)C2=CNN3C2=[NH+][C@@H](C[C@H]3C(F)(F)F)c4ccc(cc4)Br C13130995
Cc1ccc(cc1)N2[C@@H](Nc3ccccc3C2=O)SCC(=O)N/N=C/C4=c5ccccc5=[NH+]C4 C38890365
CCCCN1C(=O)[C@@H]2[C@H](N[C@]3([C@@H]2C1=O)c4cc(ccc4NC3=O)Cl)CC5=c6ccccc6=[NH+]C5 C63376155
CCCCN1C(=O)[C@@H]2[C@@H](N[C@@]3([C@@H]2C1=O)c4cc(ccc4NC3=O)Cl)CC5=c6ccccc6=[NH+]C5 C63376156
CCCCN1C(=O)[C@@H]2[C@@H](N[C@]3([C@@H]2C1=O)c4cc(ccc4NC3=O)Cl)CC5=c6ccccc6=[NH+]C5 C63376157
Cc1ccc(cc1)[C@H](CC(=O)NC[C@@H](c2ccc(cc2)OC)C3=c4ccccc4=[NH+]C3)NC(=O)C C63403672
CC(C)c1ccc(cc1)S(=O)(=O)N2CCC3(CC2)C(=[NH+]CCN3)NCc4ccc(cc4)OC C65074843
C[C@@]12CC[C@H]([C@@]([C@H]1Cc3c(nc(s3)NCc4ccccc4)[C@H]2CC(=O)N5CCOCC5)(C)CO)O C03841026
C[C@H](C12CC3CC(C1)CC(C3)C2)NS(=O)(=O)c4ccc(cc4)NC(=S)NC(=O)c5ccco5 C03878502
CCn1c(nnc1SCC(=O)Nc2c(c3c(s2)CCCC3)C(=O)N)COc4ccccc4C C06878320
C[C@@H]1CCc2c(sc(c2C(=O)N)NC(=O)CSc3nnc(n3C4CC4)Cc5cccs5)C1 C08735181
Cc1ccccc1NC(=O)C2=c3n(c(=O)/c(=C/C(=O)OC)/s3)C(=C([C@H]2c4ccc(cc4)OC)C#N)N C03769920
CC(C)NC(=O)NC(=O)COC(=O)c1ccccc1SCC(=O)NC23CC4CC(C2)CC(C4)C3 C09350852
Cc1ccccc1Nc2nc(nc(n2)N)CSCC(=O)N(C)Cc3ccccc3Br C09367832
Cc1ccc(cc1)c2c(cn(n2)c3ccccc3)/C=C/C(=O)OCC(=O)Nc4c(ccs4)C(=O)N C10384717
CCCCN(c1c(n(c(=O)[nH]c1=O)Cc2ccccc2)N)C(=O)CSc3ccc4ccccc4n3 C10961843
CC(C)CCn1c(=O)c2ccccc2nc1SCC(=O)Nc3c(c4c(s3)CCCC4)C(=O)N C11206816
Cc1nc(cs1)CSc2ccccc2C(=O)OCC(=O)Nc3c(c4c(s3)CCC4)C(=O)N C11596096
Cc1cc(ccc1OCC(=O)NC(=S)NNC(=O)COc2ccc(cc2)Br)Cl C12503431
CC1CCC(CC1)NC(=O)/C(=C/c2cn(nc2c3cccc(c3)Br)CCC(=O)N)/C#N C12739197
c1ccc(c(c1)C(=O)NNC(=O)Cc2c(cccc2Cl)Cl)NS(=O)(=O)c3cccs3 C12778214
CCc1ccc(cc1)NS(=O)(=O)c2ccc3c(c2)c(=O)c(c[nH]3)C(=O)NCCc4ccc(cc4)C C06181495
Cc1c(c2ccccc2[nH]1)[C@H]3c4ccccc4C(=O)N3CCC(=O)NNS(=O)(=O)c5ccccc5 C13955613
COCCn1c(c(c(=O)[nH]c1=O)N(Cc2ccccc2)C(=O)/C=C/c3cccc(c3)C(F)(F)F)N C14507063
COCCCN(c1c(n(c(=O)[nH]c1=O)Cc2ccccc2)N)C(=O)c3ccc(cc3)Br C14509193
COCCN(c1c(n(c(=O)[nH]c1=O)Cc2ccccc2)N)C(=O)/C=C/c3ccc(cc3)C(F)(F)F C14511528
CCN(c1c(n(c(=O)[nH]c1=O)Cc2ccccc2)N)C(=O)CSc3ccc(cc3)Br C14584241
CCCCn1c(c(c(=O)[nH]c1=O)N(Cc2ccccc2OC)C(=O)Cc3c(cccc3Cl)F)N C14699519
CC(C)Cn1c(c(c(=O)[nH]c1=O)N(CCOC)C(=O)/C=C/c2ccc(c(c2)C(F)(F)F)Cl)N C14721469
c1ccc(cc1)C(=O)[C@H]2[C@@H](NC(=O)N[C@@]2(C(F)(F)F)O)c3ccc(cc3)OC(=O)c4cccnc4 C15634642
COc1ccc(cc1OC)[C@H]2CC3=C([C@H](n4c(nc(n4)N)N3)c5ccc(cc5)C(F)(F)F)C(=O)C2 C18200721
COc1ccc(cc1OC)[C@H]2CC3=C([C@@H](n4c(nc(n4)N)N3)c5ccc(cc5)C(F)(F)F)C(=O)C2 C18200724
CC1=C([C@H](C(=C(N1)SCC(=O)NCc2ccccc2)C#N)c3ccco3)C(=O)Nc4ccccc4 C09075443
CC(C)Sc1nnc(s1)NC(=O)CSc2nnc(n2N)c3cccc(c3)Br C20830442
Cc1ccccc1SCC(=O)N(Cc2ccccc2)c3c(n(c(=O)[nH]c3=O)Cc4ccccc4)N C21054596
c1ccc(cc1)CNC(=O)NC(=O)COC(=O)c2c(c3ccccc3o2)CS[C@H]4NCCS4 C25424145
Cc1cccc(c1NC(=O)CSC2=C([C@H](C(=C(N2)C)C(=O)Nc3ccccc3)c4ccco4)C#N)C C28627733
Cc1ccc(cc1C(=O)NNC(=O)[C@@H](C)Oc2ccccc2F)S(=O)(=O)Nc3ccc(cc3)F C32750754
Cc1cccc(c1)CO[C@]2(C[C@H]([C@H]([C@@H](C2)OCc3ccccc3F)O)O)C(=O)NC[C@H]4CCCO4 C35591880
Cc1cccc(c1)CO[C@]2(C[C@H]([C@H]([C@H](C2)OCc3ccccc3F)O)O)C(=O)NC[C@H]4CCCO4 C35591881
c1ccc(cc1)C(=O)[C@@H]2[C@H](NC(=O)N[C@]2(C(F)(F)F)O)c3ccc(cc3)OC(=O)c4cccnc4 C36416752
CCCCN(c1c(n(c(=O)[nH]c1=O)CC(C)C)N)C(=O)COc2ccc(cc2Br)F C36718118
CC(C)CNC(=O)[C@@]1(C[C@H]([C@H]([C@H](C1)OCc2c(cccc2F)F)O)O)OCc3ccc(cc3)C#N C37421687
c1ccc(c(c1)CO[C@]2(C[C@H]([C@H]([C@@H](C2)OCc3cccc(c3)C(F)(F)F)O)O)C(=O)NC4CC4)C#N C37421819
CCc1ccc(c(c1)C2=NN=C(C2)C(=O)N[C@H]3[C@H]([C@@H]4CCC[C@@H]4S3)C(=O)NC[C@@H]5CCCO5)O C38703893
c1cc(ccc1c2ccc(o2)C(=O)N3C[C@H](C4(C3)CC[NH2+]CC4)C(=O)NCCCCCC(=O)[O-])F C39660176
C[C@H]1CCc2c(sc(c2C(=O)N[C@H]3CCS(=O)(=O)C3)NC[C@@H](COc4ccc(cc4)F)O)C1 C40316098
CCCOc1ccc(cc1OCC)[C@H]2c3c(n[nH]c3C(=O)N2CCO)c4cc(c(cc4O)C)Cl C39913977
CC1=C([C@H](n2c(ncn2)N1)c3cc(c(c(c3)Br)OCc4ccccc4F)OC)C(=O)N C40914055
Cc1ccccc1COc2c(cc(cc2Br)[C@@H]3C(=C(Nc4n3ncn4)C)C(=O)N)OC C40914061
Cc1ccccc1COc2c(cc(cc2Br)[C@H]3C(=C(Nc4n3ncn4)C)C(=O)N)OC C40914063
CCOc1ccc(cc1OCC)[C@@H]2c3c(n[nH]c3C(=O)N2CCCO)c4cc(c(cc4O)C)Cl C09446494
CC(C)Cn1c(c(c(=O)[nH]c1=O)N(CCOC)C(=O)/C=C/c2cc(ccc2Cl)C(F)(F)F)N C57329076
COc1ccc(cc1OC)[C@H]2C[C@@H](n3c(c(c(n3)C(=O)Nc4cccc(c4)O)Cl)N2)C(F)(F)F C00867139
COc1ccc(cc1OC)[C@@H]2C[C@H](n3c(c(c(n3)C(=O)Nc4cccc(c4)O)Cl)N2)C(F)(F)F C00867138
CCOC(=O)c1c2c(sc1n3c(cc(c3C)/C=N/NC(=O)Cc4csc(n4)N)C)CCCC2 C59645128
c1cc2c(c(sc2nc1)c3nnc(n3C[C@@H]4CCCO4)SCC(=O)Nc5ccc(cc5)F)N C64794543
c1cc(sc1)/C=C/2\CCC[C@@H]3C2=NN([C@@H]3c4cccs4)C(=O)C[NH+]5CCC[C@@H]5C(=O)N C08944071
CCNC(=O)c1cccc(c1)Nc2c3c4c(sc3nc(n2)C[NH+]5CCOCC5)CCCC4 C09492481
Cc1cc(ccc1OC)C[NH+]2CCNC(=O)[C@@H]2CC(=O)N3CCC(CC3)(c4ccccc4)O C11772254
C[C@H](c1nnc2n1CC[NH+](CC2)Cc3ccc(cc3)C#CC(C)(C)O)NC(=O)c4cc(ccc4F)F C11995465
C[C@@H](c1nnc2n1CC[NH+](CC2)Cc3ccc(cc3)C#CC(C)(C)O)NC(=O)c4cc(ccc4F)F C11995466
CO[C@H]1[C@@H](c2ccccc2C13CC[NH+](CC3)Cc4ccc(cc4)OCCO)NC(=O)CSC C11997078
CC[NH+]1CCC[C@@H]1CN(Cc2cc3ccc(c(c3[nH]c2=O)C)C)C(=S)NCc4ccco4 C12635687
CC[NH+]1CCC[C@H]1CN(Cc2cc3ccc(c(c3[nH]c2=O)C)C)C(=S)NCc4ccco4 C12635691
c1cc(ccc1/C=C\2/C(=O)c3ccc(c(c3O2)C[NH+]4CCN(CC4)CCO)O)Br C19371062
c1ccc(c(c1)/C=C\2/C(=O)c3ccc(c(c3O2)C[NH+]4CCN(CC4)CCO)O)Br C19371547
c1ccc2c(c1)CCN(C2)C[C@H]3C[NH+]4CC[C@H]3C[C@@H]4CNC(=S)NCCN5CCOCC5 C12602438
CC[C@@H](CO)[NH2+]Cc1cc(c(c(c1)Br)OCc2ccc3c(c2)OCCO3)OC C20876840
CC[NH+](CC)[C@H](CNC(=O)CCn1c(=O)c2ccccc2[nH]c1=S)c3ccccc3Cl C27579331
CC(C)[C@@H](C(=O)NC[C@H](c1cccs1)[NH+]2CCCC2)NS(=O)(=O)c3ccccc3F C32761295
CC(C)[C@@H](C(=O)NC[C@@H](c1cccs1)[NH+]2CCCC2)NS(=O)(=O)c3ccccc3F C32761296
Cc1ccc(c(c1)Cn2c(=O)c3c4c(sc3nc2N5CC[NH+](CC5)CC(=O)N)CCC4)C C34747983
CCc1c(sc2c1c(=O)n(c(n2)N3CC[NH+](CC3)CC(=O)N)Cc4cc(ccc4C)C)C C34749260
C[C@@H]1CCc2c(sc3c2c(=O)[nH]c(n3)C[NH+](Cc4ccccc4)C[C@@H](COCC#C)O)C1 C36208030
c1ccc(cc1)C[NH+]2CC[C@@H](C2)NC(=O)CSCc3[nH]c(=O)c4c5c(sc4n3)CCC5 C36663990
CS[C@H]1C[NH+](CCN1)[C@@H](CNSC)c2ccc(cc2)S(=O)(=O)Oc3ccccc3 C39534276
CC[C@H](C)CNC(=O)[C@@H]1CN(CC12CC[NH2+]CC2)C(=O)c3cccc4c3-c5ccccc5C4=O C39605776
Cc1c(c(no1)c2ccccc2Cl)C(=O)N3C[C@@H](C4(C3)CC[NH2+]CC4)C(=O)N[C@H](C)C(C)C C39608025
C[C@@H]1CCC[C@@H]([C@@H]1C)NC(=O)[C@@H]2CN(CC23CC[NH2+]CC3)C(=O)c4ccccc4OC(=O)C C39637133
CCOc1ccccc1C(=O)N2C[C@@H](C3(C2)CC[NH2+]CC3)C(=O)NCc4ccc(cc4)SC C39667312
CCC[C@H](C)NC(=O)[C@H]1CN(CC12CC[NH2+]CC2)C(=O)c3ccc(c(c3)C(F)(F)F)OC C39673749
CC(C)COCCCNC(=O)[C@@H]1CN(CC12CC[NH2+]CC2)C(=O)c3cc(cc(c3)Cl)Cl C39683193
CC(C)COCCCNC(=O)[C@H]1CN(CC12CC[NH2+]CC2)C(=O)c3cc(cc(c3)Cl)Cl C39683194
Cc1c(c(no1)c2ccccc2)C(=O)N3C[C@@H](C4(C3)CC[NH2+]CC4)C(=O)N[C@@H](C)C(C)(C)C C39684695
Cc1c(c(no1)c2ccccc2)C(=O)N3C[C@H](C4(C3)CC[NH2+]CC4)C(=O)N[C@@H](C)C(C)(C)C C39684696
Cc1c(c(no1)c2ccccc2)C(=O)N3C[C@H](C4(C3)CC[NH2+]CC4)C(=O)N[C@H](C)C(C)(C)C C39684698
Cc1ccc(cc1)CC(=O)N2C[C@H](C3(C2)CC[NH2+]CC3)C(=O)NC4CCN(CC4)C(=O)CC(C)C C39686339
CCc1ccc(cc1)C(=O)N2C[C@@H](C3(C2)CC[NH2+]CC3)C(=O)NC4CCN(CC4)c5c(cccn5)Cl C39687768
Cc1ccccc1CCNC(=O)[C@H]2CN(CC23CC[NH2+]CC3)C(=O)c4ccc5ccccc5n4 C39691279
Cc1cc(c(o1)C(F)(F)F)C(=O)N2C[C@H](C3(C2)CC[NH2+]CC3)C(=O)NCc4cccc(c4C)Cl C39695109
c1ccc2c(c1)ccc(n2)c3c(c4cc(ccc4[nH]3)F)CCCC(=O)NCCCn5cc[nH+]c5 C39867522
C[C@@H](C[C@@H](c1ccccc1)NC(=O)C2CCC2)[NH+]3CCC(CC3)c4c(c[nH]n4)c5ccncc5 C40394106
CC[NH+](CC)Cc1cccc(c1)NC(=O)[C@@H](C)SCc2[nH]c(=O)c3c(c(sc3n2)C)C C46706675
CC[NH+](CC)Cc1cccc(c1)NC(=O)[C@H](C)SCc2[nH]c(=O)c3c(c(sc3n2)C)C C46706677
CC(C)C[C@H]1[C@@H]2[C@@H](C(=O)N(C2=O)CCc3ccccc3)[C@]4([NH2+]1)c5cccc(c5NC4=O)Cl C09216001
c1ccc(cc1)c2csc(n2)CN3CCOc4ccc(cc4C3)C[NH+]5CCC[C@@H](C5)C(=O)N C55053254
C[C@H]1CCC[C@@](C1)(CNC(=O)c2ccc(cc2)NC3=NS(=O)(=O)c4c3cccc4)[NH+](C)C C59890661
C[C@@H]1CCC[C@](C1)(CNC(=O)c2ccc(cc2)NC3=NS(=O)(=O)c4c3cccc4)[NH+](C)C C59890663
c1ccc(cc1)C2=N[C@@H]3C(=CNN3C(=C2)C(F)F)C(=O)NC[C@@H]4C=c5cc(ccc5=[NH+]4)Cl C63111111
Cc1ccc2c(c1)S[C@H](N2)NC(=O)[C@@H]3CC(=O)N(C3)CCC4=c5cc(ccc5=[NH+]C4)Cl C63557067
COc1ccc2c(c1)S[C@@H](N2)NC(=O)[C@@H]3CC(=O)N(C3)CCC4=c5cc(ccc5=[NH+]C4)F C63557774
COc1ccc2c(c1)S[C@H](N2)NC(=O)[C@@H]3CC(=O)N(C3)CCC4=c5cc(ccc5=[NH+]C4)F C63557776
CC(C)[NH+]1CCC2(CC1)N[C@@H](CC(=N2)c3ccc(c(c3)OC)OC)c4cccc(c4O)OC C65298235
CCOc1cccc(c1O)[C@@H]2CC(=NC3(N2)CC[NH+](CC3)C(C)C)c4ccc5c(c4)OCO5 C65298425
CCOC(=O)C1=C(NC(=O)N[C@@H]1c2cccc(c2)Br)CN3CCC[NH+](CC3)C C67286216
CCOC(=O)C1=C(NC(=O)N[C@H]1c2cccc(c2)Br)CN3CCC[NH+](CC3)C C67286219
C[C@H]1Cc2ccccc2N1C(=O)Cc3csc(n3)SCC(=O)Nc4ccc(cc4)NC(=O)C C08850536
Cc1ccccc1n2c(cc(c2C)C(=O)OCC(=O)NCC(=O)Nc3ccc(c(c3F)F)F)C C09033660
Cn1c(nnc1SCC(=O)NC23CC4CC(C2)CC(C4)C3)CCNC(=O)c5ccccc5F C09302360
Cc1ccsc1CCNC(=O)[C@@H](C(C)C)NS(=O)(=O)c2ccc3c(c2)C[C@@H](N3C(=O)C)C C09429272
Cc1ccsc1CCNC(=O)[C@H](C(C)C)NS(=O)(=O)c2ccc3c(c2)C[C@@H](N3C(=O)C)C C09429276
Cc1cc(c(n1Cc2cccs2)C)C(=O)COC(=O)c3ccc(c(c3)S(=O)(=O)N)Cl C09465168
Cc1ccc(cc1)NC(=O)Cc2nc(cs2)COC(=O)C[C@@H]3C(=O)Nc4ccccc4S3 C09467966
Cc1cc(c(n1CCc2cccs2)C)C(=O)CN3C(=O)[C@@H](NC3=O)Cc4c[nH]c5c4cccc5 C09633727
C[C@@H]1Cc2c(c(=O)n(c(n2)SCC(=O)Nc3ccc(cc3)NC(=O)C)CCc4ccccc4)S1 C09648150
c1ccc2c(c1)cccc2CC(=O)NNC(=O)[C@@H]3CCCN(C3)S(=O)(=O)c4ccc(cc4)F C09894625
COC(=O)c1c(c(sc1N)C(=O)OC)COC(=O)c2ccccc2I C11438304
c1cc(cc(c1)C(F)(F)F)CN2C(=O)c3cccc(c3C2=O)N4CCC[C@@H](C4)C(=O)NCCO C12155607
Cc1ccc(o1)Cn2cc(c(=O)c(c2)C(=O)N[C@H](C)c3cccc4c3cccc4)C(=O)NCC=C C12219049
CC(C)CN1[C@@H]([C@]23C=C[C@H](O2)[C@H]([C@@H]3C1=O)C(=O)Nc4ccc(cc4)F)C(=O)NCc5ccccc5 C12642643
COc1ccc2cc(c(=O)[nH]c2c1)CN(Cc3ccc4c(c3)OCO4)C(=S)Nc5ccccc5 C00879822
COc1ccc2c(c1)cc(c(=O)[nH]2)CN(Cc3ccc4c(c3)OCO4)C(=S)Nc5ccccc5 C00880192
Cc1ccc(cc1)[C@@H](C(=O)NC2CCCC2)N(c3cccnc3)C(=O)CNC(=O)c4cccs4 C13506230
c1ccc(c(c1)N([C@@H](c2cccs2)C(=O)NC3CCCC3)C(=O)CNC(=O)c4ccco4)F C13506728
c1cc(sc1)c2nc(cs2)CNC(=O)CC[C@@]3(CCC(=O)N3)Cc4ccc5c(c4)OCO5 C14986828
Cc1ccc(cc1C(=O)NCC(=O)Nc2c(cc(cc2C)C)C)S(=O)(=O)N3CCCC[C@H]3C C15620680
CN(CC(=O)Nc1ccc(c(c1)C(F)(F)F)Cl)S(=O)(=O)c2ccc3c(c2)CCC(=O)N3 C19682921
CC1=C([C@@H](C2=C(N1)C[C@@H](CC2=O)c3cccs3)c4ccc(c(c4)OC)O)C(=O)OCCOC C02190867
C[C@@H](C(=O)N)Sc1nc2c(c3c(s2)CCCC3)c(=O)n1CCc4ccc(c(c4)OC)OC C21127572
Cc1ccc(cc1)n2c(c(c(n2)C)NC(=O)COC(=O)C(c3ccccc3)(c4ccccc4)O)C C21331576
Cc1cccc(c1)c2n[nH]c(=S)n2CCC(=O)NC[C@H](c3ccc(cc3)F)N4CCOCC4 C18047037
CC(=O)Nc1ccc(cc1)c2csc(n2)NC(=O)C3(CCCC3)S(=O)(=O)c4ccccc4 C22240344
CC(C)[C@@H](C(=O)NCCN1C(=O)/C(=C/c2ccccc2F)/SC1=O)NC(=O)C3CCCCC3 C22280073
c1cc(ccc1CNC(=O)Cn2c(c3c(n2)CSC3)NC(=O)COc4ccc(cc4)Cl)F C23139602
c1ccc(cc1)CN(Cc2[nH]c(=O)c3c(n2)ccs3)Cc4nc5ccc(cc5n4CCO)Cl C24528453
CC(C)(C)C(=O)Nc1cccc(c1)C(=O)NCCN2C(=O)/C(=C/c3ccccc3F)/SC2=O C27992309
Cc1csc(=O)n1CCCC(=O)Nc2ccc(cc2)NS(=O)(=O)c3ccc(c(c3)F)F C32747958
CC[C@H](C)[C@@H](C(=O)N1CCN([C@@H](C1)C)C(=O)C2CC2)NC(=O)Nc3ccccc3C(F)(F)F C34998916
Cc1ccc(cc1)S(=O)(=O)CNC(=O)[C@H](c2ccccc2O)N(C)C(=O)Cc3ccccc3 C36539694
Cc1ccc(cc1)N([C@H](c2ccncc2)C(=O)NC3CCCC3)C(=O)CNC(=O)c4cccs4 C13506305
CCC(=O)NCCC1=c2ccccc2=[NH+][C@@H]1/C=C\3/C(=NC(=S)N(C3=O)CCc4ccccc4)[O-] C38557335
CC(=O)Nc1ccc(cc1)S(=O)(=O)NC[C@H](c2ccc(cc2)N(C)C)N3CCc4c3cccc4 C38666663
CO[C@H]1CN(CCN1)[C@@H](CNBr)c2ccc(cc2)S(=O)(=O)Oc3ccccc3 C39534262
CN(C)c1ccc(cc1)NC(=O)COC(=O)C[C@H]2C(=O)Nc3cc(ccc3S2)C(F)(F)F C39547088
Cc1c(cnn1c2ccc(cn2)C(F)(F)F)C(=O)N[C@@H](CCSC)c3[nH]c4ccccc4n3 C40039990
CC(=O)N[C@H]1CC([C@H]2[C@]1(CC[C@](C2)(C)O)CCC(=O)N3CCN(CC3)c4ccccc4OC)(C)C C43547843
Cc1ccc(cc1)n2cnnc2SCC(=O)NCC(=O)Nc3ccc(cc3C)Br C45898729
c1ccc2c(c1)c3c(o2)c(nc(n3)C[NH+](Cc4ccc(cc4)C(=O)NCC(F)(F)F)C5CC5)[O-] C46577613
C[C@H](c1ccc2c(c1)OCCCO2)NC(=O)c3cccc(c3)S(=O)(=O)NCc4cccs4 C46759659
Cc1cc(c(cc1[C@H](C)NC(=O)CSCc2[nH]c(=O)c3c4c(sc3n2)CCC4)OC)OC C46780693
Cc1c(sc2c1c(=O)[nH]c(n2)CS[C@@H](C)C(=O)Nc3ccc(nc3)OCC(F)(F)F)C C46892898
C[C@H](c1ccc2c(c1)CCCC2)NC(=O)CCCNS(=O)(=O)c3ccc4c(c3)OCCCO4 C22699041
Cc1c(cccc1Cl)NC(=O)CS[C@@H](C)C(=O)Nc2c(n(n(c2=O)c3ccccc3)C)C C15422291
CCOC(=O)[C@H]1[C@H](SC2=C1CC[C@@H](C2)C)NC(=O)[C@@H](c3ccccc3)Sc4[nH]nc(n4)C C39936748
CC[NH+](CC)c1ccc(c(c1)C)NC(=O)Cn2cc(c(=O)c3c2ccc(c3)C)C(=O)c4ccncc4 C64460015
Cc1ccc(cc1)CNC(=O)C[C@H]2c3ccccc3CCN2S(=O)(=O)c4cc(ccc4NC(=O)C)C C64928254
CC1([C@@H](N2[C@H](S1)[C@@H](C2=O)NC(=O)[C@@H](c3ccccc3)[NH3+])C(=O)O[C@@H]4c5ccccc5C(=O)O4)C C03875047
CCCCn1c2c(c(=O)[nH]c1=O)n(c(n2)CCC(=O)NC3CC([NH2+]C(C3)(C)C)(C)C)CC(C)C C10556537
CCCCn1c(c(c(=O)[nH]c1=O)N(CC)C(=O)C[NH+]2CCC[C@@H]2c3nc4ccccc4s3)N C12820064
CCCCN(c1c(n(c(=O)[nH]c1=O)Cc2ccccc2)N)C(=O)C[NH+]3CCC[C@H]3c4cccs4 C13058629
CCCCN(c1c(n(c(=O)[nH]c1=O)CCC)N)C(=O)C[NH+]2CCN(CC2)c3cccc(c3C)C C18709430
COc1ccc(cc1)CCC(=O)N[C@@H](CCSC)C(=O)N2CCC3(CC2)c4c([nH]c[nH+]4)CCN3 C20759504
CC[C@]1(C(=O)N(C(=O)N1)NC(=O)C[NH+](C)CC(=O)Nc2ccccc2C(F)(F)F)c3ccccc3 C21580296
CCOC(=O)C1=C(NC(=O)N[C@@H]1c2ccco2)C[NH+](C)CC(=O)Nc3ccccc3Br C23038628
Cc1ccc(c(c1)C)NC(=O)NC(=O)C[NH+]2CCNC(=O)[C@H]2c3c(nn(c3C)c4ccccc4)C C24215436
CCCCN(c1c(n(c(=O)[nH]c1=O)CCC)N)C(=O)C[NH+]2Cc3ccccc3[C@@H](C2)c4ccccc4 C25455665
C[C@H](c1nnc(n1c2ccc(cc2)F)SCc3nc(nc(n3)Nc4ccc(cc4)F)N)[NH+](C)C C32391454
CCN(c1c(n(c(=O)[nH]c1=O)Cc2ccccc2)N)C(=O)C[NH+](C)[C@H](C)c3cc4ccccc4o3 C36717669
CCOc1ccc(cc1)N2[C@@H](NN[C@@H]2SCC(=O)N/N=C/C3=c4ccccc4=[NH+]C3)c5cccnc5 C38578581
CC(C)CCN1c2ccccc2[C@H]([C@@H](C1=O)C(=O)N/N=C(/C)\[C@@H]3C(=c4ccccc4=[NH+]C3=O)O)O C38574044
c1ccc(cc1)Oc2ccc3=[NH+][C@@H](C=c3c2)C(=O)NNC(=O)CCC(=O)NCc4ccc(cc4)F C39350834
C[C@@H](CCCC(C)(C)O)NC(=O)[C@@H]1CN(CC12CC[NH2+]CC2)C(=O)c3ccc(cc3OC)OC C39631399
C[C@@H](CCCC(C)(C)O)NC(=O)[C@H]1CN(CC12CC[NH2+]CC2)C(=O)c3ccc(cc3OC)OC C39631404
CCn1c(c(c(n1)C)Br)C(=O)N2C[C@@H](C3(C2)CC[NH2+]CC3)C(=O)N[C@H](C)CCCC(C)(C)O C39631886
C[C@@H](CCCC(C)(C)O)NC(=O)[C@@H]1CN(CC12CC[NH2+]CC2)C(=O)c3cc(ccc3OC)OC C39631908
C[C@@H](CCCC(C)(C)O)NC(=O)[C@H]1CN(CC12CC[NH2+]CC2)C(=O)c3cc(ccc3OC)OC C39631912
Cn1cccc1C(=O)N2C[C@@H](C3(C2)CC[NH2+]CC3)C(=O)NCc4ccccc4Sc5ccccc5CO C39657735
CCc1cccc2=C(C[NH+]=c12)C(=O)CS[C@@H]3NN[C@H]([NH+]3[C@@H](C(C)C)C(=O)[O-])c4cccs4 C39665308
COc1c(csc1Cl)C(=O)N2C[C@H](C3(C2)CC[NH2+]CC3)C(=O)NCc4cc5ccccc5[nH]4 C39671533
C[C@H]1C(=C(N=N1)C)[C@@H](C)NC(=O)[C@@H]2CN(CC23CC[NH2+]CC3)C(=O)C4=C(ON[C@@H]4c5ccccc5)C C39674537
COc1ccc(cc1OC)[C@@H]2NN[C@@H](N2c3ccccc3)SCC(=O)N/N=C/C4=c5ccccc5=[NH+]C4 C39923395
COc1ccc(cc1OC)[C@H]2NN[C@@H](N2c3ccccc3)SCC(=O)N/N=C/C4=c5ccccc5=[NH+]C4 C39923396
COc1ccc(cc1OC)[C@@H]2NN[C@H](N2c3ccccc3)SCC(=O)N/N=C/C4=c5ccccc5=[NH+]C4 C39923397
Cc1ccc2c(c1)[nH]c(n2)[C@@H](C)NC(=O)[C@@H]3CN(CC34CC[NH2+]CC4)C(=O)c5ccc(cc5)C(F)(F)F C39695712
CCOC(=O)c1c(n(c2c1-c3cc(ccc3/C(=N/NC(=O)N)/C2=O)Br)C)C[NH+](C)C C12470955
CC\1=C(C(=O)N(C(=O)/C1=C\Nc2ccc(cc2)S(=O)(=O)N)CCC3=c4ccccc4=[NH+]C3)C#N C63279536
c1ccc2=[NH+][C@@H]3C(=c2c1)N=NC(=N3)SCC(=O)NNC(=S)Nc4ccc(cc4)OC(F)(F)F C63363139
CC(C)C[C@@H]1Nc2cc(cc(c2N1C)C(=O)NCCC3=c4ccccc4=[NH+]C3)NS(=O)(=O)N(C)C C64131660
CCOc1ccc(cc1)n2c(nnc2S[C@H](C(C)C)C(=O)NC(=O)N)C3=c4ccccc4=[NH+]C3 C64337960
Cc1c(c(=O)n(n1C)c2ccccc2)NC(=S)N/N=C(\c3ccccc3)/[C@@H](c4ccccc4)O C01462280
C[C@@]12CC[C@H]([C@@]([C@H]1Cc3c(nc(s3)NC(=O)OCC=C)[C@H]2CC(=O)N(C)CC=C)(C)CO)O C04237005
C[C@@H](C(=O)Nc1c(ccs1)C(=O)N)Sc2nnc(n2C3CC3)COc4ccccc4Cl C09516966
C[C@H](C(=O)Nc1c(ccs1)C(=O)N)Sc2nnc(n2C3CC3)COc4ccccc4Cl C09516967
C[C@@H](COC)n1c(=O)c2ccccc2nc1SCC(=O)Nc3c(c4c(s3)CCC4)C(=O)N C03372904
c1cc(ccc1n2c(nnc2SCC(=O)Nc3c(ccs3)C(=O)N)c4ccncc4)Cl C03291392
CCCN(c1c(n(c(=O)[nH]c1=O)Cc2ccccc2)N)C(=O)CSc3ccc4ccccc4n3 C10961922
C[C@@H]1C[C@H](NC(=S)N1)CC(=O)NC[C@H]2Cc3cccc(c3O2)c4ccc(cc4)S(=O)(=O)C C12123419
CCOC(=O)[C@@H]1C([C@@H]([C@@](N[C@@]1(C(F)(F)F)O)(C(F)(F)F)O)C(=O)OCC)c2cccs2 C12367874
COCCCN(c1c(n(c(=O)[nH]c1=O)Cc2ccccc2)N)C(=O)Cc3c(cccc3Cl)F C12851499
CCOC(=O)c1c(c2c(nc(nc2s1)CSc3ccccc3)N4C[C@@H](C[C@@H]4C(=O)N)O)C C12916863
c1ccc(cc1)Cn2c(c(c(=O)[nH]c2=O)N(CCC3=CCCCC3)C(=O)/C=C/c4cccnc4)N C12556239
C[C@@H](C(=O)Nc1cccc2c1cccc2)OC(=O)c3ccccc3SC[C@@]4(C(=O)NC(=O)N4)C C13061613
c1ccc(cc1)CCn2c3c(c(=O)[nH]c2=S)[C@](C(=O)N3)(C(F)(F)F)NC(=O)c4ccccc4 C02877100
COCCCN(c1c(n(c(=O)[nH]c1=O)Cc2ccccc2)N)C(=O)c3ccc(cc3)C(F)(F)F C14509230
CCCCn1c(c(c(=O)[nH]c1=O)N(Cc2ccccc2)C(=O)CSc3ccc(cc3F)F)N C15486708
Cc1c(c(n(n1)Cc2ccccc2)Cl)/C=C/C(=O)O[C@@H](C)C(=O)Nc3c(ccs3)C(=O)N C16822326
COCCN(c1c(n(c(=O)[nH]c1=O)Cc2ccccc2)N)C(=O)CSc3ccc(cc3F)F C17290614
CC(C)Cn1c(c(c(=O)[nH]c1=O)N(CC(C)C)C(=O)CSc2ccc(cn2)C(F)(F)F)N C19193259
CCCCc1cc2c(cc1OC(=O)[C@@H](Cc3ccc(cc3)O)N)occ(c2=O)c4csc(n4)C C19703365
CC1=C([C@@H](C(=C(N1)SCC(=O)Nc2nccs2)C#N)c3ccco3)C(=O)Nc4ccccc4 C08996612
COc1cc2c(cc1OC)[C@@H]([NH2+]CC2)c3c([nH]c(=S)n(c3=O)c4cccc(c4)C(F)(F)F)[O-] C20171632
CN(C)c1ccc(cc1)/C=N/Nc2[nH]nc(n2)SCC(=O)Nc3ccccc3Br C20215648
C[C@@H](C(=O)NC(=O)N)OC(=O)/C=C/c1cn(nc1c2ccc(cc2)Br)c3ccccc3 C10384835
COCCN(c1c(n(c(=O)[nH]c1=O)Cc2ccccc2)N)C(=O)CSc3ccccc3Cl C21945338
c1ccc(cc1)Cn2c(c(c(=O)[nH]c2=O)N(CCC3=CCCCC3)C(=O)CCc4cccs4)N C23123105
C[C@H](c1ccccc1)n2c(=O)c3cc(ccc3nc2SCCC(=O)NC(=O)N)Br C24893421
C[C@@H](C(=O)NNC(=O)[C@@H](C)Oc1ccccc1F)NS(=O)(=O)c2ccccc2C(F)(F)F C25484856
C[C@@H](C(=O)NNC(=O)[C@H](C)Oc1ccccc1F)NS(=O)(=O)c2ccccc2C(F)(F)F C25484860
c1cc(c(c(c1)F)c2cnc(o2)CCC(=O)OCC(=O)Nc3c(c4c(s3)CCC4)C(=O)N)F C29032624
C[C@@H](C(=O)NNC(=O)Cc1ccc(cc1)NS(=O)(=O)c2cccs2)Oc3ccc(cc3)F C30518435
c1ccc(c(c1)CO[C@@H]2C[C@@](C[C@H]([C@H]2O)O)(C(=O)NC3CC3)OCc4cccc(c4)C(F)(F)F)C#N C35591917
C/C=C/[C@H](C(=O)NCS(=O)(=O)c1ccc(cc1)C)N(C(=O)c2c(cccc2O)O)C(C)(C)C C36586782
Cc1ccc(o1)CN([C@H](c2ccc(cc2)O)C(=O)NC(C)(C)C)C(=O)CNC(=O)c3ccccc3 C36600877
CCOc1cc(ccc1O)/C=C\2/C(=O)N(C(=N2)S[C@@H](C)C(=O)N)c3ccc(cc3)OC(F)F C09031598
CCOc1cc(ccc1O)/C=C\2/C(=O)N(C(=N2)S[C@H](C)C(=O)N)c3ccc(cc3)OC(F)F C09031599
Cc1ccc(c(c1)O)C2=C[C@@H](N=N2)C(=O)N[C@H]3[C@@H]([C@@H]4CCCC[C@@H]4S3)C(=O)NCCCOC C38576843
Cc1ccc(c(c1)O)C2=NN=C(C2)C(=O)N[C@H]3[C@H]([C@@H]4CCC[C@@H]4S3)C(=O)NC[C@@H]5CCCO5 C39016282
c1ccc2c(c1)cc(o2)C3=NN([C@H](C3)c4ccco4)C(=O)CNc5ccccc5SCC(=O)N C39519611
c1cc(c(c(c1)Cl)Cl)C(=O)N2C[C@@H](C3(C2)CC[NH2+]CC3)C(=O)NCCCCCC(=O)[O-] C39660079
Cc1ccc(cc1)NC(=O)C[C@H]2C(=O)N(/C(=N\N=C\c3ccc(cc3)O)/S2)c4ccc(cc4)O C39715066
C[C@@H](C(=O)Nc1c(ccs1)C(=O)N)Sc2nc3c(c4c(s3)CCC4)c(=O)n2CC(C)C C12740571
C[C@@H]1CCc2c(sc(c2C(=O)N[C@@H]3CCS(=O)(=O)C3)NC[C@@H](COc4ccccc4)O)C1 C40312445
CCOC(=O)C1=C(Oc2cc([nH]c(=O)c2[C@]13c4ccccc4N(C3=O)Cc5ccccc5C)C)N C40512739
Cc1ccc(c(c1)[C@H]2[C@H]3[C@@H](C(=O)N(C3=O)c4ccccc4C)[C@@]([NH2+]2)(Cc5ccc(cc5)O)C(=O)[O-])C C33870864
C[C@]12CC[C@H]([C@@]([C@H]1Cc3c(nc(s3)NC(=O)OCC=C)[C@H]2CC(=O)N(C)CC=C)(C)CO)O C43554230
CC(C)[C@@H](CO)NC(=O)[C@H](c1ccccc1)NC(=O)[C@H]2C(S[C@H]3N2C(=O)c4c3cccc4)(C)C C43746699
C[C@@]1(CC[C@@]2([C@@H](C1)C(C[C@@H]2NC(=O)CC(C)(C)C)(C)C)CCC(=O)NCCN3CCOCC3)O C44681593
c1ccc(c(c1)c2nnc(n2N)SCC(=O)Nc3c(c4c(s3)CCC4)C#N)Br C27424745
C=CCn1c(cc(=O)nc1SCC(=O)Nc2c(cc(cn2)Br)Br)N C59942031
C[C@H]1C[C@H](c2ccccc2N1C(=O)C)N(c3ccccc3)C(=O)C[NH+]4CCC(CC4)C(=O)N C08992424
CN1CCCc2c1ccc(c2)[C@H](CNC(=O)C(=O)NCCC3=CCCCC3)[NH+]4CCCC4 C09135577
CC[NH+]1CCc2c(sc(c2CNC(=O)Nc3ccc4c(c3)OCCO4)n5cccc5)C1 C09151127
Cc1ccc2cc(c(=O)[nH]c2c1C)CN(CC[NH+](C)C)C(=S)Nc3ccccc3OC C12566335
Cc1cc(c2cc(c(=O)[nH]c2c1)CN(CC[NH+](C)C)C(=S)Nc3ccccc3OC)C C12566347
Cc1ccc(c(c1)C)NC(=S)N(CC[NH+](C)C)Cc2cc3cc(ccc3[nH]c2=O)OC C12566683
Cc1cc(c(n1c2ccc(cc2)S(=O)(=O)N)C)C(=O)C[NH+]3CCC[C@H]3c4cccn4C C09847580
CC[NH+](CCCNS(=O)(=O)c1ccc2c(c1)NC(=O)[C@@H](CS2)C)Cc3ccccc3 C15731146
c1ccc(cc1)CC(=O)Nc2ccnn2C3CC[NH+](CC3)Cc4cc(=O)c5ccccc5[nH]4 C19632736
c1ccc2c(c1)CCN2C[C@H]3C[NH+]4CC[C@H]3C[C@@H]4CNC(=S)NCCN5CCOCC5 C20503920
C[NH+](Cc1ccccc1C(F)(F)F)CC(=O)Nc2ccccc2C(=O)NCc3ccco3 C25532579
Cc1c(c([nH]c1C(=O)[C@H](C)[NH+](C)Cc2ccc(cc2)C(=O)NCC(F)(F)F)C)C(=O)C C26154621
C[NH+](CCC(=O)Nc1c(ccs1)C#N)CC(=O)Nc2ccc(c(c2)C(F)(F)F)Cl C31158300
CC(C)(C[NH+](CC=C)Cc1[nH]c(=O)c2c3c(sc2n1)CN(CC3)Cc4ccccc4)O C35744105
CC(C)(C)OC[C@@H](C[NH+](Cc1ccccc1)Cc2[nH]c(=O)c3c4c(sc3n2)CCC4)O C35744372
CC(C)(C)OC[C@H](C[NH+](Cc1ccccc1)Cc2[nH]c(=O)c3c4c(sc3n2)CCC4)O C35744375
CC(C)(C)OC[C@@H](C[NH+](Cc1[nH]c(=O)c2c(csc2n1)c3ccccc3F)C4CC4)O C35746049
CCOC[C@H](C[NH+](Cc1ccccc1)Cc2[nH]c(=O)c3c4c(sc3n2)C[C@@H](CC4)C)O C36205029
CC(C)[NH+](Cc1[nH]c(=O)c2c(csc2n1)c3ccc(cc3)Cl)C[C@@H](COCC#C)O C36207775
CC(C)[NH+](Cc1[nH]c(=O)c2c(csc2n1)c3ccc(cc3)Cl)C[C@H](COCC#C)O C36207776
CC(C)[NH+](Cc1[nH]c(=O)c2c(csc2n1)c3cccc(c3)Cl)C[C@@H](COCC#C)O C36207926
c1ccc(cc1)CS[C@H]2NN=C(S2)SCC(=O)N/N=C/C3=c4ccccc4=[NH+]C3 C38826633
CC[C@@H](C)CNC(=O)[C@H]1CN(CC12CC[NH2+]CC2)C(=O)c3ccc(cc3)OC(F)(F)F C39605900
CCCOCCNC(=O)[C@H]1CN(CC12CC[NH2+]CC2)C(=O)c3c(ccc(c3F)C)Cl C39607561
Cc1ccc(cc1C)CCNC(=O)[C@H]2CN(CC23CC[NH2+]CC3)C(=O)c4cc(n(n4)C)C C39609387
C[C@H]1CCCC[C@@H]1NC(=O)[C@@H]2CN(CC23CC[NH2+]CC3)C(=O)c4ccccc4OC(=O)C C39635732
CC[C@H](COC)NC(=O)[C@@H]1CN(CC12CC[NH2+]CC2)C(=O)c3cccc(c3Cl)Cl C39638032
CC[C@H](COC)NC(=O)[C@H]1CN(CC12CC[NH2+]CC2)C(=O)c3cccc(c3Cl)Cl C39638034
CCSCCNC(=O)[C@H]1CN(CC12CC[NH2+]CC2)C(=O)c3ccc(o3)c4ccccc4 C39656664
Cc1ccc(cc1)O[C@@H](C)CNC(=O)[C@@H]2CN(CC23CC[NH2+]CC3)C(=O)c4cccn4C C39666128
Cc1ccc(c(c1)C)CCNC(=O)[C@@H]2CN(CC23CC[NH2+]CC3)C(=O)c4cc(n(n4)C)C C39667196
c1ccc2c(c1)c(cs2)C(=O)N3C[C@H](C4(C3)CC[NH2+]CC4)C(=O)NCCc5ccco5 C39671053
CCC[C@H](C)C(=O)N1C[C@@H](C2(C1)CC[NH2+]CC2)C(=O)NCc3ccc(cc3)OC(F)F C39673251
CCC[C@@H](C)C(=O)N1C[C@H](C2(C1)CC[NH2+]CC2)C(=O)NCc3ccc(cc3)OC(F)F C39673252
CCC[C@H](C)C(=O)N1C[C@H](C2(C1)CC[NH2+]CC2)C(=O)NCc3ccc(cc3)OC(F)F C39673253
Cc1ccc(cc1)CC(=O)N2C[C@@H](C3(C2)CC[NH2+]CC3)C(=O)N[C@@H](C)C4=C(N=N[C@@H]4C)C C39674556
C[C@H](CCc1ccc(cc1)OC)NC(=O)[C@@H]2CN(CC23CC[NH2+]CC3)C(=O)CCSC C39675367
C[C@H](CCc1ccc(cc1)OC)NC(=O)[C@H]2CN(CC23CC[NH2+]CC3)C(=O)CCSC C39675369
CC[C@@H](C)CC(=O)N1C[C@@H](C2(C1)CC[NH2+]CC2)C(=O)N[C@@H](C)CCc3ccc(cc3)OC C39675462
C[C@@H](C(C)(C)C)NC(=O)[C@H]1CN(CC12CC[NH2+]CC2)C(=O)c3csc(c3OC)Cl C39684605
C[C@H](Cc1ccccc1OC)NC(=O)[C@@H]2CN(CC23CC[NH2+]CC3)C(=O)c4cccn4C C39686599
C[C@@H](Cc1ccccc1OC)NC(=O)[C@H]2CN(CC23CC[NH2+]CC3)C(=O)c4cccn4C C39686600
CCc1ccc(cc1)[C@@H](C)NC(=O)[C@@H]2CN(CC23CC[NH2+]CC3)C(=O)c4cc(n(n4)C)C C39696322
COc1ccccc1N(CCC(=O)N)C(=O)C[NH+]2CCC[C@H]2Cc3c(cccc3Cl)F C57985003
CCC[NH+](CC(=O)NNC(=O)Cc1nc(cs1)C)[C@H](C)c2ccc(c(c2)Cl)Cl C59404971
COc1ccc(cc1OC)[C@@H]2N/C(=C\C(=O)NCCC3=c4cc(ccc4=[NH+]C3)F)/CS2 C63281952
C/C(=C\1/C(=NN(C1=O)c2nc3ccccc3s2)C(F)(F)F)/NCCN4CC[NH2+]CC4 C22941024
CCc1ccc(cc1)NC(=O)c2ccc3=C([C@H](C(=O)[NH+]=c3c2)S(=O)(=O)c4ccccc4)O C08589505
CC(C)c1cc2c(=O)[nH]c(nc2s1)CSCC(=O)NCCC3=c4ccccc4=[NH+]C3 C63807049
c1ccc2=[NH+]CC(=c2c1)CCNC(=O)CCNS(=O)(=O)c3ccccc3C(F)(F)F C64057235
c1cc(oc1)CNC(=S)N(Cc2cccs2)Cc3cc4cc5c(cc4[nH]c3=O)OCCO5 C00891451
CC(C)(C)NC(=O)[C@H](c1ccncc1)N(C[C@@H]2CCCO2)C(=O)c3ccc([nH]3)c4ccccc4 C06075160
CC1(CCc2c(cc(c3c2oc(=O)c4c3CCC4)OCC(=O)N[C@@H](CCSC)CO)O1)C C08765050
COc1ccc(cc1OC)/C=C\2/C(=O)N(C(=S)S2)CCCC(=O)Nc3ccccc3O C08819444
C/C(=C\c1ccccc1)/C=C\2/C(=O)N(C(=S)S2)CCCC(=O)NNC(=O)c3cccnc3 C08820603
CN(C)c1ccc(cc1)[C@@H](CNC(=O)C(=O)NC2CCCCC2)S(=O)(=O)c3ccc(cc3)F C09080635
Cc1ccc(cc1C)S(=O)(=O)[C@@H](CNC(=O)C(=O)NCc2ccccc2Cl)c3ccco3 C09081835
C=CCN1C(=O)/C(=C/c2ccc(c(c2)Cl)OCC(=O)Nc3ccccc3)/C(=O)NC1=S C09260162
CN(CC(=O)NCc1ccco1)C(=O)CSc2[nH]c(cn2)c3ccc(cc3)Br C09349294
COc1cc(cc(c1O)OC)C[C@H]2[C@@H](c3ccccc3S(=O)(=O)N2Cc4ccccc4)O C09576270
Cc1c(c([nH]c1C(=O)COC(=O)C[C@@H]2C(=O)Nc3cc(ccc3S2)C(F)(F)F)C)C(=O)C C09580488
COCCNC(=O)c1c2c(sc1NC(=O)CSc3c4ccsc4ncn3)CCCC2 C09730143
Cc1ccc(cc1)NC(=O)/C=C\2/C(=O)N(C(=O)S2)CC(=O)Nc3ccccc3C(F)(F)F C01248040
Cc1ccccc1NC(=O)CSC2=C([C@@H]([C@@H](C(=O)N2)C(=O)OC)c3ccccc3F)C#N C09980760
CC(C)OC(=O)C[C@@H]1C(=O)NCCN1C(=S)NC(=O)c2c(c3ccccc3s2)Cl C10128988
CC(C)OC(=O)C[C@H]1C(=O)NCCN1C(=S)NC(=O)c2c(c3ccccc3s2)Cl C10128990
c1ccc(c(c1)CNC(=O)CSCc2[nH]c(=O)c3c4c(sc3n2)CCC4)Cn5cccn5 C10234831
c1ccc(cc1)N([C@H]2CCS(=O)(=O)C2)C(=O)CNc3ccccc3C(=O)NCC(F)(F)F C10940867
Cc1ccc(cc1)/C=C/2\C(=O)N(C(=S)S2)CCCC(=O)NNS(=O)(=O)c3ccccc3 C12032596
CC(=O)Nc1ccc(cc1)C(=O)COC(=O)C[C@H]2C(=O)Nc3cc(ccc3S2)C(F)(F)F C12426259
c1cc2c(cc1C(F)(F)F)NC(=O)[C@@H](S2)CC(=O)OCC(=O)NC3(CCCCC3)C#N C12426561
c1ccc2c(c1)[nH]c(=O)n2CCCOC(=O)C[C@H]3C(=O)Nc4cc(ccc4S3)C(F)(F)F C12426581
CC(C)N([C@H](c1ccccc1Cl)C(=O)NC[C@H]2CCCO2)C(=O)C(=O)NC3CCCCC3 C12641484
CC(C)(C)NC(=O)[C@@H]1[C@@]23C=C[C@@H](O2)[C@@H]([C@H]3C(=O)N1c4ccccc4)C(=O)NCc5cccs5 C12642679
CC(C)(C)NC(=O)[C@@H]1[C@@]23C=C[C@@H](O2)[C@@H]([C@@H]3C(=O)N1c4ccccc4)C(=O)NCc5cccs5 C12642689
CCC(C)(C)NC(=O)[C@@H]1[C@@]23C=C[C@@H](O2)[C@@H]([C@H]3C(=O)N1CC(C)C)C(=O)NCc4cccs4 C12645266
Cc1cccc2c1[nH]c(=O)c(c2)CN(Cc3ccc4c(c3)OCO4)C(=S)NC[C@H]5CCCO5 C00875159
Cc1ccccc1NC(=O)[C@@H](C)N2C(=O)/C(=C/c3cc(c(c(c3)OC)O)OC)/SC2=S C15045549
c1c(c(=O)c(cn1C[C@H]2CCCO2)C(=O)NC3CCCCCCC3)C(=O)NCC(F)(F)F C15072021
c1cc(sc1)CN(Cc2cc3cc4c(cc3[nH]c2=O)OCO4)C(=S)NC[C@@H]5CCCO5 C09704181
Cc1ccc(cc1)[C@@H]2C(=C(C(=O)N2CCN3CC[NH2+]CC3)[O-])C(=O)c4ccc(cc4)OC(C)C C20281799
Cn1cnnc1SCc2ccc(cc2)C(=O)NNC(=O)CSc3ccc4c(c3)CCC4 C24093823
Cc1cc(no1)NC(=O)[C@H](C)SCC(=O)Nc2cc(ccc2N3CCCC3)C(F)(F)F C32738117
c1cc2cccnc2c(c1)SCC(=O)NNS(=O)(=O)c3ccc(cc3)OC(F)(F)F C33048044
CCn1c(=O)c(c(n(c1=O)Cc2ccccc2)N)C(=O)CSc3ccc(cn3)C(F)(F)F C36775279
CCOc1ccc(cc1)CCNC(=O)Cc2ccc(cc2)/N=C\3/N[C@@H]4CS(=O)(=O)C[C@@H]4S3 C09530048
CCOc1ccc(cc1)CCNC(=O)Cc2ccc(cc2)/N=C/3\N[C@H]4CS(=O)(=O)C[C@@H]4S3 C09530049
Cc1cc(ccc1S(=O)(=O)NC[C@H](c2ccco2)N3CCc4ccccc4C3)NC(=O)C C38632809
c1ccc(c(c1)C#N)NC(=O)C(=O)NC[C@H](c2cccs2)S(=O)(=O)c3ccc(cc3)Cl C38797791
C[C@@H](C(=O)N[C@](C)(C#N)C(C)C)OC(=O)C[C@@H]1C(=O)Nc2cc(ccc2S1)C(F)(F)F C39547066
CN(CC(=O)NC[C@@H]1CC=CO1)C(=O)CSc2[nH]cc(n2)c3ccc(cc3)Br C39672742
CCc1cccc2=C(C[NH+]=c12)C(=O)CS[C@@H]3Nc4cc(ccc4C(=O)N3CCC(=O)[O-])Cl C39709394
Cc1c(c([nH]c1C(=O)[C@@H](C)S[C@H]2NN=C(N2Cc3ccccc3)c4ccoc4C)C)C(=O)C C39991638
Cc1cc(ccc1c2c(c(cc[n+]2[O-])C(=O)c3ccc(cc3F)F)N)OCCN4CCOCC4 C43120469
Cc1c(sc2c1c(=O)[nH]c(n2)CS[C@@H](C)C(=O)NCc3ccccc3Cn4cccn4)C C28794497
Cc1ccc(o1)[C@@H](CNC(=O)C[C@@H]2C(=O)Nc3cc(ccc3S2)C(F)(F)F)N4CCOCC4 C45824568
Cc1ccc(o1)[C@H](CNC(=O)C[C@H]2C(=O)Nc3cc(ccc3S2)C(F)(F)F)N4CCOCC4 C45824571
C[C@@H]1C[C@H]1C(=O)NCCC(=O)NCCN2C(=O)/C(=C/c3cccc(c3Cl)Cl)/SC2=O C46705448
Cn1c(=O)c(c(n(c1=O)Cc2ccccc2)N)C(=O)CN(C)Cc3ccc(cc3)C(F)(F)F C58159733
CC[NH+]1CCN(CC1)c2ccc(cc2[C@H](C)NC(=O)c3ccc(c(c3)[N-]S(=O)(=O)C)C)F C60332001
COc1ccc(cc1OC)[C@H]2[C@@H](S(=O)(=O)[C@@H]([C@@H]([NH2+]2)c3ccc(c(c3)OC)OC)C(=O)OC)C(=O)OC C04425820
CC(C)(C)n1c(nnn1)[C@@H](c2cc3cc(c(cc3[nH]c2=O)OC)OC)[NH+](Cc4ccccc4)Cc5ccco5 C06014888
CC(C)(C)n1c(nnn1)[C@@H](c2cc3cc(ccc3[nH]c2=O)OC)[NH+](Cc4ccc(cc4)OC)Cc5ccco5 C06014919
CCC(C)(C)n1c(nnn1)[C@@H](c2cc3cc(ccc3[nH]c2=O)C)[NH+](Cc4ccc(cc4)OC)Cc5ccco5 C06149147
CCC(C)(C)n1c(nnn1)[C@H](c2cc3ccc(cc3[nH]c2=O)C)[NH+](Cc4ccc(cc4)OC)C[C@@H]5CCCO5 C06149551
CCC(C)(C)n1c(nnn1)[C@H](c2cc3ccc(cc3[nH]c2=O)C)[NH+](Cc4cccc(c4)OC)Cc5ccco5 C06149555
CCOc1ccc(cc1)C[NH+](Cc2ccco2)[C@H](c3cc4cc(ccc4[nH]c3=O)C)c5nnnn5CCOC C06196303
CCOc1ccc2c(c1)cc(c(=O)[nH]2)[C@H](c3nnnn3C4CCCCC4)[NH+](Cc5ccco5)C[C@@H]6CCCO6 C06196935
CCc1ccc2c(c1)cc(c(=O)[nH]2)[C@@H](c3nnnn3CCOC)[NH+](CCc4ccccc4)Cc5ccccc5 C06197993
CCc1ccc2c(c1)cc(c(=O)[nH]2)[C@H](c3nnnn3C(C)(C)C)[NH+](Cc4ccc(cc4)OC)Cc5ccco5 C06198129
CCc1ccc2c(c1)cc(c(=O)[nH]2)[C@H](c3nnnn3C4CCCC4)[NH+](Cc5ccc(cc5)F)Cc6ccco6 C06198191
CC(C)[NH+](CCNC(=O)CCc1nnc2n1c3ccccc3c(=O)n2CCc4ccccc4)Cc5ccco5 C09831566
Cc1ccc(c2c1cc(c(=O)[nH]2)C[NH+](CCc3ccc(c(c3)OC)OC)Cc4nnnn4C5CCCCC5)C C12833119
Cc1ccc(c2c1cc(c(=O)[nH]2)C[NH+](Cc3ccc4c(c3)OCO4)Cc5nnnn5CCc6ccccc6)C C13033093
COc1ccc(cc1)Cn2c(nnn2)C[NH+](Cc3cccnc3)Cc4cc5cc(c(cc5[nH]c4=O)OC)OC C13033577
CC[C@H](c1nnnn1Cc2ccc(cc2)OC)[NH+](Cc3ccc(cc3)F)Cc4cc5ccc(cc5[nH]c4=O)C C13063880
CC[C@@H](c1nnnn1CCc2ccccc2)[NH+](CCc3ccccc3)Cc4cc5cc(ccc5[nH]c4=O)OC C13064203
CC[C@@H](c1nnnn1Cc2ccc(cc2)F)[NH+](Cc3cccs3)Cc4cc5ccc(cc5[nH]c4=O)OC C13064330
CC[C@@H](c1nnnn1Cc2ccc(cc2)F)[NH+](CCc3ccccc3)Cc4cc5ccc(cc5[nH]c4=O)OC C13064336
CC[C@@H](c1nnnn1Cc2ccc(cc2)OC)[NH+](Cc3ccccc3)Cc4cc5cc(c(cc5[nH]c4=O)C)C C13064655
CC[C@H](c1nnnn1CC(=O)OCC)[NH+](Cc2ccc(cc2)OC)Cc3cc4c(cc(cc4[nH]c3=O)C)C C13064904
CC[C@H](c1nnnn1CC(=O)OCC)[NH+](Cc2ccc(cc2)OC)Cc3cc4c(ccc(c4[nH]c3=O)C)C C13065244
CC[C@@H](c1nnnn1CC(=O)OCC)[NH+](Cc2ccccc2OC)Cc3cc4c(ccc(c4[nH]c3=O)C)C C13065249
CCOc1ccc2c(c1)cc(c(=O)[nH]2)C[NH+](CCc3cccc(c3)C)Cc4nnnn4Cc5ccc(cc5)F C13065568
Cc1ccc2c(c1)cc(c(=O)[nH]2)[C@@H](c3nnnn3Cc4ccccc4)[NH+](Cc5cccs5)C[C@@H]6CCCO6 C06408902
Cc1ccc2cc(c(=O)[nH]c2c1)[C@H](c3nnnn3C(C)(C)C)[NH+](Cc4ccc(cc4)Cl)C[C@@H]5CCCO5 C06409944
Cc1ccc2cc(c(=O)[nH]c2c1)[C@H](c3nnnn3CCOC)[NH+](Cc4ccccc4)Cc5ccc(cc5)OC C06410025
Cc1cc2cc(c(=O)[nH]c2cc1C)[C@@H](c3nnnn3C(C)(C)C)[NH+](Cc4ccc(cc4)OC)Cc5ccco5 C06320942
Cc1ccc(c2c1cc(c(=O)[nH]2)[C@H](c3nnnn3C(C)(C)C)[NH+](Cc4ccc(cc4)OC)Cc5ccco5)C C06322227
Cc1ccc2cc(c(=O)[nH]c2c1C)[C@@H](c3nnnn3Cc4ccccc4)[NH+]5CCN(CC5)c6ccccc6F C06441924
Cc1cccc2c1[nH]c(=O)c(c2)[C@H](c3nnnn3C(C)(C)C)[NH+]4CCN(CC4)c5cccc(c5)C(F)(F)F C06443757
CC[C@@H](c1nnnn1Cc2ccccc2)[NH+](CCc3ccccc3)Cc4cc5cc(ccc5[nH]c4=O)OCC C13495858
COc1ccc2c(c1)cc(c(=O)[nH]2)[C@@H](c3nnnn3C[C@@H]4CCCO4)[NH+](Cc5cccnc5)Cc6ccco6 C06162904
CC[NH+](CC)CCN1[C@H](/C(=C(/c2ccc3c(c2)C[C@@H](O3)C)\O)/C(=O)C1=O)c4ccc(c(c4)OCC)OCC=C C09312234
CCC[C@H](c1nnnn1C[C@@H]2CCCO2)[NH+](CCCN3CCOCC3)Cc4cc5cc(cc(c5[nH]c4=O)C)C C13500091
C[NH+](C)Cc1ccc(o1)CSCCNC(=O)COc2ccc3c(c2)occ(c3=O)c4ccccc4OC C27103607
Cc1cccc(c1)CO[C@]2(C[C@@H]3[C@H]([C@H](C2)OCc4ccc(cc4)C#N)OC(O3)(C)C)C(=O)NCC[NH+](C)C C35591779
Cc1ccc(c(c1)C)c2csc3c2c(=O)[nH]c(n3)C[NH+](CCN4CCOCC4)C[C@@H](COCC(C)C)O C35746362
C[C@@]\1(C[NH+]([C@@H](C/C1=N\CCc2ccc(c(c2)OC)OC)c3ccc(cc3)OC)CCc4ccc(c(c4)OC)OC)O C08694226
c1ccc(cc1)COC[C@@H](C[NH+](Cc2c(noc2N3CCOCC3)c4ccccc4F)C[C@@H]5CCCO5)O C36313392
Cc1ccc2cc(c(=O)[nH]c2c1)[C@H](c3nnnn3C[C@H]4CCCO4)[NH+](Cc5ccc(cc5)F)Cc6ccco6 C06410063
COc1ccc2c(c1)cc(c(=O)[nH]2)[C@H](c3nnnn3C[C@H]4CCCO4)[NH+](Cc5cccnc5)Cc6ccco6 C06162968
CC[C@H](c1nnnn1C[C@H]2CCCO2)[NH+](Cc3ccc(cc3)OC)Cc4cc5cc(ccc5[nH]c4=O)OCC C33937116
CC[C@@H](c1nnnn1C[C@H]2CCCO2)[NH+](Cc3ccc4c(c3)OCO4)Cc5cc6cc(cc(c6[nH]c5=O)C)C C33937119
CCC[C@H](c1nnnn1C[C@H]2CCCO2)[NH+](CCCN3CCOCC3)Cc4cc5cc(cc(c5[nH]c4=O)C)C C33937302
COc1cc(ccc1OC[C@@H](C[NH+](Cc2ccc(o2)c3ccc(cc3)F)[C@@H]4CCS(=O)(=O)C4)O)C=O C40320123
CCOc1cc(ccc1OCCOc2c(cccc2C)C)/C=C\3/C(=[NH2+])N4C(=NC3=O)SC(=N4)CC(C)C C27549828
CCOC(=O)Cn1c(nnn1)[C@@H](C(C)C)[NH+](CCc2ccccc2)Cc3cc4cc5c(cc4[nH]c3=O)OCCO5 C01334434
CCc1ccc(cc1)c2cc(c3c(nn(c3n2)[C@@H]4CCS(=O)(=O)C4)C)C(=O)N[C@H](C)CCC[NH+](CC)CC C57312044
Cc1ccccc1[C@H]2[C@@H]3C(=c4ccccc4=[NH+]3)C[C@@H]5N2C(=O)N(C5=O)c6ccccc6C(=O)NCCCOC C63375509
CCOC(=O)c1c(c(sc1NC(=O)CSc2nnc(o2)CSc3nc4ccccc4s3)C)C C01825977
COc1ccc(cc1)CN(Cc2cc3cc4c(cc3[nH]c2=O)OCCO4)S(=O)(=O)c5ccc(cc5)Cl C00923992
CCCCc1nnc(s1)NC(=O)CCCCCN2C(=O)/C(=C/c3ccc4c(c3)OCO4)/SC2=S C08820030
CCc1cccc(c1NC(=O)[C@@H](C)n2cnc3c(c2=O)c(c(s3)C(=O)OCCOc4ccccc4)C)C C08898617
CCc1cccc(c1NC(=S)N2CCc3cc(c(cc3[C@@H]2COc4ccc(cc4)[N+](=O)[O-])OC)OC)C C08796571
Cc1cccn2c1nc(c(c2=O)/C=C\3/C(=O)N(C(=S)S3)Cc4ccc(cc4)OC)NC[C@H]5CCCO5 C09014032
CCOc1cc(ccc1O)[C@H]2c3c(=O)c4ccccc4oc3C(=O)N2c5nc(c(s5)C(=O)OCC=C)C C03643551
COc1cc(cc(c1OC)OC)[C@H](C(=O)NC2CCCC2)N(c3ccc4c(c3)CCC4)C(=O)c5ccco5 C01380149
CC1=NC2=C([C@H](C1C(=O)OCCOC(C)C)c3ccc(cc3)O)C(=O)C[C@@H](C2)c4ccc(c(c4)OC)OC C06136878
CCOc1ccc(cc1OC)[C@@H]2c3c(c4ccccc4[nH]3)C[C@H]5N2C(=O)CN(C5=O)Cc6ccccc6OC C15956039
CC1=C([C@H](C2=C(N1)C[C@@H](CC2=O)c3ccc(c(c3)OC)OC)c4ccccc4OC(C)C)C(=O)OCCOC C19881768
CCOCCOC(=O)C1=C(NC2=C([C@@H]1c3ccccc3OCC)C(=O)C[C@H](C2)c4ccc(c(c4)OC)OC)C C19892656
Cc1ccc2c(c1)cc(c(=O)[nH]2)[C@H](c3nnnn3Cc4ccccc4)N5CCN(CC5)c6cc(ccc6C)C C19941356
Cc1ccc2cc(c(=O)[nH]c2c1)[C@@H](c3nnnn3Cc4ccccc4)N5CCN(CC5)c6cccc(c6C)C C19941470
CCc1ccc2c(c1)cc(c(=O)[nH]2)[C@H](c3nnnn3CCOC)N(CCc4ccccc4)Cc5ccccc5 C20082337
CC[C@@H](c1nnnn1CCc2ccccc2)N(Cc3ccccc3OC)Cc4cc5cc(ccc5[nH]c4=O)C C13495389
CCC[C@H](c1nnnn1C[C@@H]2CCCO2)N(Cc3ccccc3Cl)Cc4cc5cccc(c5[nH]c4=O)C C13500826
CCOc1ccc2c(c1)cc(c(=O)[nH]2)[C@@H](c3nnnn3C(C)C)N(CCc4ccccc4)Cc5cccs5 C13503397
CCOc1cc(ccc1OCC=C)[C@H]2C(=C(C(=O)N2CCC[NH+](C)C)[O-])C(=O)c3ccc4c(c3)C[C@H](O4)C C20395361
CCCCN1c2ccccc2[C@@]3(C1=O)C(=C(C(=O)N3CCC[NH+](C)C)[O-])C(=O)c4ccc(cc4)OCC=C C24147198
CCCCN1c2ccccc2[C@@]3(C1=O)C(=C(C(=O)N3CCC[NH+](C)C)[O-])C(=O)c4ccc(c(c4)C)OCC=C C24192918
C[C@@H](c1ccccc1)N2C(=O)/C(=C\c3c(nc4ccccn4c3=O)N5CCN(CC5)CCO)/SC2=S C26687053
CCCCCCNc1c(c(=O)n2cccc(c2n1)C)/C=C/3\C(=O)N(C(=S)S3)[C@@H]4CCS(=O)(=O)C4 C33481539
CC[NH+](CC)CCN1[C@@H](C(=C(C1=O)[O-])C(=O)c2c(nc3n2cccc3)C)c4cccc(c4)Oc5ccccc5 C35420069
CC[NH+](CC)CCN1[C@@H](C(=C(C1=O)[O-])C(=O)c2c(nc3n2cccc3)C)c4cccc(c4)OCCC(C)C C35420099
CCCCCNC(=O)CN1c2c(c(nn2C)c3ccccc3)[C@@H](SCC1=O)c4ccc(c(c4)OC)OC C35848618
CCC(=O)N1CCCN(CC1)CC2=C([C@@H](NC(=O)N2CC=C)c3ccc(cc3)C(F)(F)F)C(=O)OCC C36026060
Cc1ccc(cc1C)n\2cc([nH]/c2=N\C(=O)CN(CCOC)C(=O)c3cccs3)c4ccc(cc4)OC C36061029
C/C=C/[C@H](C(=O)NCS(=O)(=O)c1ccc(cc1)C)N(Cc2ccco2)C(=O)CCc3ccc(cc3)OC C36501219
CCC/C=C/[C@@H](C(=O)NCS(=O)(=O)c1ccc(cc1)C)N(C(=O)Cc2ccc3c(c2)OCO3)C(C)(C)C C36588461
CCCCC(=O)N([C@@H](c1ccc(c(c1)OC)OC)C(=O)NCS(=O)(=O)c2ccc(cc2)C)C(C)(C)C C36594652
CCCCNC(=O)[C@@H](c1ccc(cc1)C(F)(F)F)N(Cc2ccc(o2)C)C(=O)c3ccc(cc3)[N+](=O)[O-] C36603031
Cc1cccn2c1nc(c2C(=O)C3=C(C(=O)N([C@@H]3c4cccc(c4)OCCC(C)C)CCC[NH+](C)C)[O-])C C40003481
CCOc1cc(cc(c1OCc2ccc(cc2)Cl)Br)[C@@H]3C(=C(Nc4n3nnn4)C)C(=O)C C40917186
CCOc1ccc(cc1)c2cc(=O)n(cn2)CCCC(=O)NCCc3csc(n3)c4ccc(cc4)OC C49428268
c1ccc2c(c1)OC[C@@H](O2)C(=O)N(c3ccc4c(c3)OCCO4)[C@@H](c5cccs5)C(=O)NC6CCCCC6 C00930980
CC[C@H](c1nnnn1CCc2ccccc2)N(Cc3ccc(cc3)OC)Cc4cc5ccc(cc5[nH]c4=O)C C01374333
CC[C@H](c1nnnn1CCc2ccccc2)N(Cc3ccc(cc3)F)Cc4cc5cc(ccc5[nH]c4=O)OC C01374581
CC[C@H](c1nnnn1Cc2ccc(cc2)F)N(Cc3ccc(cc3)C)Cc4cc5ccc(cc5[nH]c4=O)OC C01374722
CC[C@H](c1nnnn1Cc2ccc(cc2)OC)N(Cc3ccccc3)Cc4cc5ccc(c(c5[nH]c4=O)C)C C01375441
CC[C@H](c1nnnn1Cc2ccc(cc2)OC)N(Cc3cccs3)Cc4cc5ccc(c(c5[nH]c4=O)C)C C01375452
CC[C@H](c1nnnn1Cc2ccc(cc2)F)N(Cc3cccs3)Cc4cc5cc(ccc5[nH]c4=O)OCC C01375859
CCCCCCOc1ccc(cc1)NC(=O)C[C@@H]2C(=O)N(/C(=N\S(=O)(=O)c3cccs3)/S2)CC C33746655
Cc1ccc2cc(c(=O)[nH]c2c1)[C@H](c3nnnn3C4CCCC4)N(Cc5ccccc5Cl)Cc6ccco6 C57608284
CC[C@@H](c1nnnn1CCc2ccccc2)N(Cc3ccccc3)Cc4cc5cc(ccc5[nH]c4=O)OCC C13494743
CC[C@@H](c1nnnn1CCc2ccccc2)N(Cc3ccc(cc3)OC)Cc4cc5cccc(c5[nH]c4=O)C C13495128
CCOC(=O)c1ccc(cc1)/N=C\2/N(C(=O)C[C@H](S2)C(=O)Nc3ccccc3OC)Cc4ccccc4 C58945504
[H]/N=C\1/C(=C/c2ccc(c(c2)OC)OCCOc3ccccc3CC=C)/C(=O)N=C4N1N=C(S4)CCCC C27549374
[H]/N=C\1/C(=C/c2ccc(c(c2)OC)OCCOc3ccc(cc3)[C@@H](C)CC)/C(=O)N=C4N1N=C(S4)CCC C27533939
CC(C)(C)OC(=O)NCCC(=O)/N=C/1\N([C@@H]2CS(=O)(=O)C[C@@H]2S1)c3cccc(c3)Br C32634595
c1ccc(cc1)CN(Cc2ccccc2)c3c(c(=O)n4ccccc4n3)/C=C(\C#N)/C(=O)NCc5ccco5 C02200647
[H]/N=C\1/C(=C/c2ccc(cc2)OCCOc3ccccc3[C@H](C)CC)/C(=O)N=C4N1N=C(S4)c5cccnc5 C03850139
CC1(O[C@H]2[C@@H](O[C@@H]([C@@H]2O1)n3ccc(=O)[nH]c3=O)COC(c4ccccc4)(c5ccccc5)c6ccccc6)C C04916503
Cc1ccc2cc(c(=O)[nH]c2c1C)CN(Cc3ccc(cc3)OC)S(=O)(=O)c4ccc(cc4)C(=O)OC C00914346
CCOC(=O)c1csc(n1)N(c2ccc(cc2)C(F)(F)F)S(=O)(=O)c3ccc(cc3)NC(=O)C C01395332
c1ccc(cc1)S(=O)(=O)[C@@H]([C@@H]2c3ccccc3CCN2C(=O)Nc4cccc(c4)C(F)(F)F)[N+](=O)[O-] C03128260
CC(=O)O[C@@H]1C[C@@H]2C([C@@H](C[C@@H]([C@@]2([C@H]3[C@@]1([C@@]45[C@@H](O4)C(=O)O[C@H]([C@@]5(CC3)C)c6ccoc6)C)C)OC(=O)C)O)(C)C C08214818
CN(C)c1nc(nc(n1)N2CCOCC2)N/N=C/c3cc(cc(c3OC)Br)Br C08872814
Cc1ccc(cc1)S(=O)(=O)c2c(sc(n2)S(=O)(=O)c3ccc(cc3)C)NCCCn4ccnc4 C09184792
CCCCOc1ccc(c(c1)C)c2c(cn(n2)c3ccccc3)/C=C(/C#N)\C(=O)N[C@@H]4CCS(=O)(=O)C4 C09359892
Cc1ccc(cc1)S(=O)(=O)Nc2ccccc2C(=O)/N=c\3/n(c4ccc(cc4s3)S(=O)(=O)C)C C09444844
[H]/N=C\1/C(=C\c2ccc(c(c2)OC)OC(=O)c3ccc(cc3)F)/C(=O)N=C4N1N=C(S4)c5ccccc5C C09659592
Cc1c(cn(n1)c2ccccc2)/C=N\NC(=O)Cn3c(=O)c(c(c(n3)c4ccccc4)c5ccccc5)C#N C12340656
Cc1ccc(cc1)CN([C@@H](c2ccccc2F)C(=O)NC[C@@H]3CCCO3)C(=O)Cn4c5ccccc5nn4 C12480926
Cc1ccc(cc1)CN([C@@H](c2ccccc2F)C(=O)NC[C@H]3CCCO3)C(=O)Cn4c5ccccc5nn4 C12480937
c1cc(ccc1S(=O)(=O)N(Cc2cc3cc4c(cc3[nH]c2=O)OCO4)C5CCCCC5)Br C06445590
CCCN1c2ccccc2[C@@]3(C1=O)C(=C(C(=O)N3C[C@H]4CCCO4)O)C(=O)c5ccc(c(c5)C)OCC=C C09557643
c1cc(sc1)[C@@H](C(=O)NC2CCCCC2)N(C[C@H]3CCCO3)C(=O)c4ccc(o4)CN5CCOCC5 C00885649
Cc1ccc2cc(c(=O)[nH]c2c1C)[C@H](c3nnnn3C4CCCC4)N5CCN(CC5)c6ccccc6OC C19826467
CCOCCOC(=O)C1=C(NC2=C([C@@H]1c3cc(c(cc3Br)OC)OC)C(=O)CC(C2)(C)C)C C02955613
Cc1cc(c2cc(c(=O)[nH]c2c1)[C@H](c3nnnn3C4CCCC4)N5CCN(CC5)c6ccc(cc6)OC)C C19940932
Cc1ccc2c(c1)cc(c(=O)[nH]2)[C@H](c3nnnn3C4CCCCC4)N5CCN(CC5)c6cccc(c6)OC C19941337
CC1=C([C@@H](C2=C(N1)C[C@H](CC2=O)c3cccs3)c4coc5ccccc5c4=O)C(=O)OC[C@@H]6CCCO6 C19955127
CCc1ccc2c(c1)cc(c(=O)[nH]2)[C@@H](c3nnnn3C(C)(C)C)N4CCN(CC4)c5nc6ccccc6s5 C19972915
Cc1cccc2c1[nH]c(=O)c(c2)[C@H](c3nnnn3Cc4ccccc4)N(Cc5ccccc5)Cc6ccco6 C19973091
CCOCCOC(=O)C1=C(NC2=C([C@@H]1c3coc4ccc(cc4c3=O)C)C(=O)C[C@H](C2)c5cccs5)C C20158570
C[C@H](c1ccc(cc1)S(=O)(=O)C)NC(=O)CN(c2cc(c(cc2Cl)Cl)Cl)S(=O)(=O)C C22365496
CN(C)S(=O)(=O)c1ccc(cc1)N(CC(=O)Nc2ccccc2Sc3ccccc3)S(=O)(=O)C C22393326
[H]\N=C\1/C(=C\c2ccc(c(c2)OC)OCCCOc3cccc(c3)C)/C(=O)N=C4N1C(=CS4)c5ccccc5 C26681012
COc1ccc(cc1)/N=C\2/N(C(=O)C[C@H](S2)C(=O)NCCc3ccccc3)Cc4ccc5c(c4)OCO5 C27522461
CCN1C(=C([C@H](NC1=O)c2cccc(c2)F)C(=O)OCC)CN3CCN([C@@H](C3)C)C(=O)c4ccccc4F C35992204
c1ccc(cc1)c2cn(c(n2)NC(=O)CN(C[C@@H]3CCCO3)C(=O)c4ccccc4Cl)c5ccccc5 C36046074
Cc1ccc(cc1)S(=O)(=O)CNC(=O)[C@@H](c2ccc(cc2)N(C)C)N(C)C(=O)c3ccc(cc3)Cl C36528011
c1ccc2c(c1)CCN(C2)S(=O)(=O)c3ccc(cc3)c4nc(c(o4)NCc5ccc6c(c5)OCO6)C#N C36628054
CC(C)Sc1ccc(cc1)Cc2nnc(o2)NC(=O)[C@@H]3CCCN(C3)S(=O)(=O)c4ccc(cc4)F C36659037
CSc1cc2c(cc1Cc3ccccc3)CCN4[C@@H]2CO[P@@](=O)(N4)S(=O)(=O)Oc5ccccc5 C39465848
c1ccc(cc1)OS(=O)(=O)[C@@H]2C[C@@]3(CC[C@@H](C3)S(=O)(=O)c4ccccc4)N(C2)c5ccccc5O C39503802
CCc1nnc(s1)NC(=O)CCCN2C(=O)/C(=C/c3ccccc3OC4CCCCC4)/SC2=S C39793590
Cc1ccc2c(c1)c(=O)c3c(o2)C(=O)N([C@@]34c5ccccc5N(C4=O)Cc6ccc(cc6)Cl)CCCO C39890556
CCCCn1c(c(c(c(c1=O)C#N)C)/C=C\2/C(=O)N(C(=S)S2)CCC)NCc3ccc4c(c3)OCO4 C40066986
COc1cc(cc(c1OCc2ccccc2Cl)Br)[C@H]3C4=C(CCCC4=O)Nc5n3nnn5 C40917152
Cc1c(c(c(s1)NC(=O)CCCN2C(=O)[C@H]3CC[C@@](C2=O)(C3(C)C)C)C(=O)OC)c4ccc(cc4)F C54647190
Cc1c2c(cc(nc2n(n1)[C@H]3CCS(=O)(=O)C3)c4ccccc4F)C(=O)N[C@@H](C)CCc5ccccc5 C57311485
COc1ccc2cc(c(=O)[nH]c2c1)[C@@H](c3nnnn3C4CCCCC4)N5CCC(=CC5)c6ccc(cc6)F C57594668
Cc1ccc2c(c1)cc(c(=O)[nH]2)CN(Cc3ccccc3Cl)Cc4nnnn4Cc5ccc(cc5)OC C57642860
Cc1c(cn(n1)C)CN(C)C(=O)C2=C(C3=N[C@@H](C[C@H](N3N2)C(F)(F)F)c4cccs4)Br C13124514
[H]/N=C\1/C(=C/c2cn(c3c2cccc3)CCOc4ccccc4[C@H](C)CC)/C(=O)N=C5N1N=C(S5)C(C)C C41083282
Cc1c(c(=O)n(n1C)c2ccccc2)N/C=C\3/c4ccccc4C(=O)N(C3=O)c5ccccc5C(F)(F)F C18156590
Cc1cc(cc(c1)NC(=O)C2CCN(CC2)S(=O)(=O)c3cc(sc3C)c4nc(on4)C5CCC5)C C35554420
Cc1ccc(c(c1)C)NC(=O)[C@H]2CCCN(C2)S(=O)(=O)c3cc(sc3C)c4nc(on4)C5CCC5 C35556243
CCOC(=O)[C@@H]1[C@H](c2cc3c(cc2O[C@@]1(C)[NH+]4CCCC4)OCO3)c5cc(c(c(c5)OC)OC)OC C01587936
Cc1cc(c2c(c1)nc(s2)N(CC[NH+](C)C)C(=O)[C@@H]3CCCN3S(=O)(=O)c4ccc(cc4)F)C C08868950
C[C@H](COC)OC(=O)[C@H](C#N)c1c(nc2ccccc2n1)N3CC[NH+](CC3)Cc4ccc5c(c4)OCO5 C09272718
C[C@H]1CCCCN1S(=O)(=O)c2ccc(cc2)C(=O)N(CCC[NH+](C)C)c3nc4ccccc4s3 C09345026
Cc1cc(c(n1CC(F)(F)F)C)C(=O)CSc2nnc(n2c3ccc(cc3)Cl)[C@@H](C)[NH+](C)C C09103532
CC[NH+](CC)CCN(c1nc2c(ccc(c2s1)Cl)OC)C(=O)CN3C(=O)c4ccccc4C3=O C09452738
CC(C)n1c2c(cn1)c(cc(n2)c3ccccc3)C(=O)N4CC[NH+](CC4)Cc5nnc6n5CCCCC6 C09456327
c1cc2nc(cc(=O)n2cc1Cl)CSc3nc4ccsc4c(=O)n3CCC[NH+]5CCCCC5 C02932809
Cc1ccc2c(c1C)nc(s2)N(CC[NH+](C)C)C(=O)c3ccc(cc3)S(=O)(=O)N4CCCCC4 C10066126
C[NH+](C)CCCN(c1nc2ccc(cc2s1)Br)C(=O)c3cc(cc(c3)[N+](=O)[O-])[N+](=O)[O-] C10067765
Cc1cc(c2c(c1)nc(s2)N(CCC[NH+](C)C)C(=O)c3ccc(cc3)S(=O)(=O)N(C)C(C)C)C C10100370
Cc1ccc(c2c1nc(s2)N(CCC[NH+](C)C)C(=O)c3ccc(cc3)S(=O)(=O)N(C)C(C)C)C C10100378
Cc1cc(c2c(c1)nc(s2)N(CCC[NH+](C)C)C(=O)c3ccc(cc3)S(=O)(=O)N(C)C4CC4)C C10100482
Cc1cn2c3c(nc2n1c4ccc(c(c4)Cl)OC)n(c(=O)n(c3=O)CCC[NH+]5CCCC[C@H]5C)C C10108047
Cc1cc(=O)c(c(n1CCc2ccccc2OC)C)C(=O)N3CC[NH+](CC3)[C@H]4CCc5ccccc5C4 C12148904
CC[NH+](CC)CCN(c1nc2ccc(cc2s1)Br)C(=O)c3ccccc3S(=O)(=O)C C12498404
Cc1ccc(cc1)S(=O)(=O)N2CCC[C@H](C2)C(=O)N(CCC[NH+](C)C)c3nc4ccccc4s3 C14023457
C[NH+](C)CCCN(c1nc2c(cccc2s1)F)C(=O)[C@H]3CCCN(C3)S(=O)(=O)c4ccccc4 C14023593
CCn1c(c(c(n1)C)C[NH+]2CCC3(CC2)C(=O)N(C(=O)N3CCc4ccccc4)Cc5ccccc5)C C14749637
Cc1c(cnn1c2nccc(n2)c3cccnc3)C(=O)N4CCC[C@@]5(C4)CCC[NH+](C5)Cc6ccccc6 C19885611
Cc1c(c(n(n1)C)C)S(=O)(=O)N(CC(=O)N2CCN(CC2)c3cccc[nH+]3)c4ccc(cc4)C(C)C C20322967
CCCn1c2ccc(cc2nc1CN3CC[NH+](CC3)Cc4ccc5c(c4)OCO5)S(=O)(=O)N(C)C C22791026
c1ccc2c(c1)cc(o2)C3=NN([C@@H](C3)c4ccco4)C(=O)C[NH+]5CCN(CC5)c6ccccc6[N+](=O)[O-] C23030743
Cc1ccc(cc1)c2ccc(=O)n(n2)CC[NH+]3CCN(CC3)S(=O)(=O)c4ccc(c(c4)OC)OC C23244727
C[C@@H](c1nnc(n1c2ccc(cc2)F)SCc3csc(n3)c4ccc(c(c4)OC)OC)[NH+](C)C C23974762
c1ccc2c(c1)cccc2C(=O)N3CC[NH+](CC3)CC(=O)N4[C@H](CC(=N4)c5ccco5)c6cccs6 C27894410
Cc1c(c(no1)c2ccccc2)C(=O)/[NH+]=c\3/c(nn(s3)c4ccc(cc4)OC)C(=O)N5CCOCC5 C33435725
CC(=C)C[NH+]1CCN(CC1)c2c3c4c(sc3nc(n2)SCC(=O)N5CCCC5)COC(C4)(C)C C34750198
Cc1ccccc1[C@@H]2c3ccsc3CC[NH+]2CC(=O)N4CCN([C@@H](C4)C)C(=O)COc5ccccc5 C34829822
Cc1ccccc1[C@H]2c3ccsc3CC[NH+]2[C@@H](C)C(=O)N4CCN(CC4)C(=O)COc5ccccc5 C34830331
CC[NH+](CC)CCN1[C@@H](c2c(=O)c3cc(ccc3oc2C1=O)Br)c4ccc(cc4)[N+](=O)[O-] C35486216
CC[NH+](CC)CCN1[C@@H](c2c(=O)c3cc(ccc3oc2C1=O)Br)c4cccc(c4)OCC C35486252
CC(C)COc1ccc(cc1OC)[C@H]2c3c(=O)c4cc(ccc4oc3C(=O)N2CCC[NH+](C)C)Cl C35487081
CCN1CCc2c(sc3c2c(nc(n3)Cc4ccccc4)N5CCN(CC5)CC[NH+]6CCCCC6)C1 C35553148
CC[NH+]1CCN(CC1)C(=O)c2ccc(cc2)CSc3nnc(n3c4ccccc4OC)c5ccco5 C37397721
CCOc1ccc(cc1OCC)[C@H]2c3c(=O)c4ccc5ccccc5c4oc3C(=O)N2CCC[NH+](C)C C38712773
CC[NH+](CC)CCCN1[C@@H](c2c(=O)c3cc(c(cc3oc2C1=O)C)Cl)c4cccc(c4OC)OC C38714852
Cc1ccc(c(c1)C)N(C[C@@H]2C=c3cc(ccc3=[NH+]C2=O)OC)C(=O)c4cc(c(c(c4)OC)OC)OC C38959596
CCN(CC)S(=O)(=O)c1cccc(c1)c2nnc(o2)S[C@@H](C)C(=O)C3=c4ccccc4=[NH+][C@@H]3C C39440378
CCN(CC)S(=O)(=O)c1cccc(c1)c2nnc(o2)S[C@@H](C)C(=O)C3=c4ccccc4=[NH+][C@H]3C C39440382
Cc1ccc(c(c1)C)N(C[C@@H]2C=c3ccc(cc3=[NH+]C2=O)OC)C(=O)c4cc(c(c(c4)OC)OC)OC C39928846
Cc1ccc(cc1C)N(C[C@H]2C=c3ccc(cc3=[NH+]C2=O)OC)C(=O)c4cc(c(c(c4)OC)OC)OC C39929002
CCCOc1ccc(cc1)c2nc(c(o2)N3CC[NH+](CC3)C)S(=O)(=O)c4ccc5c(c4)OCCO5 C40178053
C[NH+](C)CCN(Cc1ccccc1)C(=O)[C@@H]2CC=CC[C@@H]2C(=O)N3CCC(CC3)(C#N)c4ccccc4 C44940815
CCOc1ccccc1[C@H]2[C@H]3C(=c4ccccc4=[NH+]3)C[C@@H]5N2C(=O)CN(C5=O)Cc6ccccc6Cl C63140346
Cc1cc2c(c(c1)OCC(=O)N3C[C@@H]4C(=c5ccccc5=[NH+]4)C[C@H]3C(=O)OC)c6c(c(=O)o2)CCCC6 C63350844
CCCOc1ccc(cc1OC)[C@H]2CN3C(=O)CN(C(=O)[C@@]3([C@@H]4C2=c5ccccc5=[NH+]4)C)C6CCCC6 C63372266
CC(C)Oc1ccc(cc1OC)[C@@H]2CN3C(=O)CN(C(=O)[C@@]3([C@@H]4C2=c5ccccc5=[NH+]4)C)C6CCCC6 C63375004
CCN(CC)S(=O)(=O)N1CCN(CC1)C(=O)CCC2=c3ccccc3=[NH+][C@H]2c4ccc(cc4)OC C64174995
CC(=O)N1[C@H](CC(=N1)[C@@H]2C(=c3cc(ccc3=[NH+]C2=O)Cl)c4ccccc4)c5cccc(c5OC)OC C64363737
CC(=O)c1cccc(c1)N[C@H](C(Cl)(Cl)Cl)NC(=O)CN2C(=O)c3ccccc3S2(=O)=O C00956030
c1cc(ccc1C(=O)OCC(=O)c2ccc3c(c2)NC(=O)CO3)NS(=O)(=O)c4ccc(c(c4)F)F C03250920
c1cc(cnc1)C(=O)NNC(=O)CCCCCN2C(=O)/C(=C/c3ccc4c(c3)OCO4)/SC2=S C08820041
Cc1ccc(cc1)CN2C(=O)/C(=C/c3c(nc4ccccn4c3=O)NCCOCCO)/SC2=S C08858052
C[C@H](c1ccccc1)N2C(=O)/C(=C/c3c(nc4ccccn4c3=O)NCCOCCO)/SC2=S C08858057
CC(=O)Nc1ccc(cc1)S(=O)(=O)NC[C@H](c2ccc(cc2)N(C)C)S(=O)(=O)c3ccc(cc3)F C09080470
CCOc1ccc(c(c1)O)/C=N/NC(=S)N=P(C(C)(C)C)(N2CCOCC2)N3CCOCC3 C09144446
C[C@H]1CCCCN1S(=O)(=O)c2ccc(cc2)C(=O)Nc3c(c4c(s3)CCCC4)C(=O)NC(=O)OC C09297938
C[C@H](C(=O)Nc1ccc(cc1)c2cn3ccsc3n2)NS(=O)(=O)c4ccc5c(c4)OCCCO5 C09337056
Cn1c(c(c(=O)n(c1=O)C)C(=O)COC(=O)c2ccc(cc2)CSc3nc4ccccc4s3)N C09624119
Cc1ccc(cc1Br)C(=O)NC(=S)N2CCNC(=O)[C@H]2CC(=O)OC[C@@H]3CCCO3 C09910595
CCOC(=O)NC(=O)c1c2c(sc1NC(=O)CCCS(=O)(=O)c3ccc(cc3)F)C[C@H](CC2)C C09915241
CCOc1ccc(cc1)NC(=C2C(=O)N(C(=O)N(C2=O)C)C)SCC(=O)Nc3cc(ccc3C)C C09973923
Cc1c(c(nc2c1c(nn2C)C)C)CCC(=O)Nc3nc(cs3)c4ccc(cc4)NS(=O)(=O)C C10894631
Cc1nc(cs1)CSc2ccc(cc2)C(=O)OCC(=O)NC(=O)Nc3ccc4c(c3)OCCO4 C11699967
C[C@@H](C(=O)NCc1ccc2c(c1)OCO2)OC(=O)C[C@@H]3C(=O)Nc4cc(ccc4S3)C(F)(F)F C12426322
C[C@@H](C(=O)Nc1cc(ccc1OC)OC)OC(=O)C[C@H]2C(=O)Nc3cc(ccc3S2)C(F)(F)F C12426444
c1cc(ccc1N(CC(=O)NC2CCCC2)C(=O)C[S@](=O)CC(=O)Nc3ccc4c(c3)OCO4)F C12709389
CC(C)n1c2c(cn1)c(cc(n2)C3CC3)C(=O)Nc4nc(cs4)c5ccc(cc5)NS(=O)(=O)C C12605329
Cc1ccc(cc1C)c2cn(c(n2)SCC(=O)NC(=O)N[C@H]3CCS(=O)(=O)C3)c4ccccc4 C09350106
COc1cc(cc(c1OC)OC)[C@@H]2[C@@H]3CC=C[C@@H]3c4cc(ccc4N2)S(=O)(=O)NC[C@@H]5CCCO5 C13641711
COc1cc(cc(c1OC)OC)[C@H]2[C@H]3CC=C[C@@H]3c4cc(ccc4N2)S(=O)(=O)NC[C@@H]5CCCO5 C13641720
COC(=O)[C@H]1[C@@H](CC2=C(C1=O)[C@H](C(=C(N2c3ccccc3)N)C(=O)OC)c4cccnc4)c5ccccc5 C15306464
CC1(C(=O)Nc2ccccc2N1C(=O)COC(=O)[C@@H](CCSC)NC(=O)c3ccccc3Cl)C C03431350
c1cc(ccc1N(CCC(=O)N)C(=O)COC(=O)CN2C(=O)c3cc(c(cc3C2=O)Cl)Cl)F C16807397
CC1=C([C@@H](n2c(nc(n2)c3ccncc3)N1)c4ccc(c(c4)OC)OC)C(=O)Nc5ccccc5OC C17243895
CC(=O)N1CCc2c(sc(c2C#N)NC(=O)c3ccc(cc3)NS(=O)(=O)c4ccc(cc4)F)C1 C20571533
COc1cc(cc(c1OC)OC)[C@@H]2[C@@H]3CC=C[C@H]3c4cc(ccc4N2)S(=O)(=O)NC[C@H]5CCCO5 C20683741
c1cc(sc1)c2csc3c2c(nc(n3)CN4CCOCC4)NC[C@H](c5ccc(cc5)[N+](=O)[O-])O C15207167
CC(C)OC(=O)C[C@H](c1ccccc1Cl)NC(=O)CN2C(=O)[C@@]3(CCCc4c3cccc4)NC2=O C21972106
Cc1c(n(c(c1C#N)NC(=O)CSc2nnc(s2)NC[C@H]3CCCO3)c4ccc(cc4)OC)C C22188114
COc1ccc(cc1OC)n2c(=O)c3ccccc3nc2SCC(=O)NNC(=O)c4cccs4 C23547435
CCC(=O)N(c1nnc(s1)SCC(=O)NCC(=O)Nc2ccccc2Br)C3CC3 C24172938
Cc1ccc(c2c1[C@H](CC2=O)C)OCC(=O)NNC(=O)c3ccc(o3)CS(=O)(=O)c4ccccc4 C24974424
CSc1ncc(n1c2ccc(cc2)F)C(=O)OCC(=O)NCC(=O)Nc3ccc(c(c3F)F)F C25050288
c1cc(ccc1c2ccc(o2)[C@H]3[C@H]4[C@@H](C(=O)N(C4=O)C5CCCCC5)ON3CC(=O)N)Br C33633865
CC(=O)N[C@H]1[C@H]([C@@H]2[C@@H](CO[C@@H](O2)c3ccccc3)O[C@@H]1Oc4ccccc4/C=C/C(=O)c5ccccc5)O C35056663
Cn1ccnc1[C@H](c2cc(cc(c2)OC)OC)NC(=O)[C@@H]3CS[C@@H](C(=O)N3)Cc4ccc(cc4)F C36055824
Cc1ccc(cc1)CN2[C@H]([C@H](OC2=O)c3ccc(cc3)NC(=O)COC)C(=O)NCc4ccc(cc4)F C36216798
CCCn1c2c(c(nc(n2)C(C)C)SCC(=O)NC(=O)Nc3ccc(cc3C)C)c(=O)n(c1=O)C C36826284
C[C@@H]1c2cc(ccc2NC1=O)S(=O)(=O)NC[C@H](c3ccco3)S(=O)(=O)c4ccc(cc4)C(C)C C09081966
c1cc(cc(c1)S(=O)(=O)/N=C\2/CCCCCN2)NC(=O)COc3c4c5c(sc4ncn3)CCC5 C39562559
COC(=O)c1ccc(cc1)[C@H]2c3c(n[nH]c3C(=O)N2[C@H]4CCS(=O)(=O)C4)c5cc(ccc5O)Cl C40548262
c1ccc(cc1)/C=C/[C@H]2[C@H]3[C@@H](C(=O)N(C3=O)c4cccc(c4)[N+](=O)[O-])[C@@]([NH2+]2)(CC5CCCCC5)C(=O)[O-] C33575129
CCOC(=O)N1CCc2c(sc3c2C(=N[C@@H](N3)c4ccc(c(c4)OC)OC(=O)c5ccco5)O)C1 C08920729
C/C(=C/Cn1c2c(=O)[nH]c(=O)n(c2nc1N/N=C/3\c4ccccc4N(C3=O)Cc5ccccc5)C)/Cl C09019929
c1ccc(cc1)N2C(=O)/C(=C\Nc3ccc(c(c3)CN4C(=O)c5ccccc5C4=O)Cl)/C(=O)NC2=O C16488302
CC1=C([C@@H](n2c(nc(n2)c3cccs3)N1)c4cc(c(c(c4)OC)OC)OC)C(=O)Nc5cccnc5 C00645579
Cc1c(c([nH]c1C(=O)[C@@H](C)S[C@@H]2Nc3ccccc3C(=O)N2CCCN4CCOCC4)C)C(=O)C C39779357
Cc1cc(nc(n1)N/C(=N/C(=O)CS[C@H]2N=CCN2C)/[N-]CCC3=c4cc(ccc4=[NH+]C3)Cl)C C63279863
CC(C)[C@H](c1nnnn1C2CCCCC2)[NH+](CCCO)Cc3cc4cc5c(cc4[nH]c3=O)OCCO5 C13498804
Cc1cccc(c1C)NC(=O)C[NH+](C)CC(=O)NCCN2C(=O)/C(=C/c3ccccc3F)/SC2=O C16636536
c1cc(cc(c1)NC(=O)C[C@H]2C(=O)NCCN2C(=O)C[NH+]3CCN(CC3)C(=O)c4ccco4)C(F)(F)F C19818658
CCC[NH+]1CCN(CC1)CCCNC(=O)c2cc(=O)[nH]c3c2cc(cc3)S(=O)(=O)N4CCCC[C@H]4C C20686712
C[NH+]1CCN(CC1)[C@H](CNC(=O)C(=O)Nc2ccc(c(c2)[N+](=O)[O-])F)c3ccc4c(c3)CCCN4C C23859471
COC(=O)CC[C@H](C(=O)OC)NC(=O)N1CCc2c([nH+]c[nH]2)[C@H]1c3ccc(cc3F)Br C36579971
CN1[C@H]2[C@H](C(=O)N(C1=O)C)N(C(=[NH+]2)NCCc3c[nH]c4c3cccc4)Cc5ccc(cc5)Br C39354627
c1cc(ccc1c2ccc(o2)C(=O)N3C[C@@H](C4(C3)CC[NH2+]CC4)C(=O)NCCCN5CCOCC5)F C39625270
Cc1ccc(cc1)CNC(=O)[C@@H]2CN(CC23CC[NH2+]CC3)C(=O)COc4cccc5c4oc(=O)cc5C C39634409
Cc1cc(=O)oc2c1cccc2OCC(=O)N3C[C@H](C4(C3)CC[NH2+]CC4)C(=O)NCCc5ccc(cc5)OC C39635118
COc1cc(c(c(c1)OC)CNC(=O)[C@H]2CN(CC23CC[NH2+]CC3)C(=O)c4csc5c4cccc5)OC C39639162
Cc1c(c(no1)c2ccccc2)C(=O)N3C[C@H](C4(C3)CC[NH2+]CC4)C(=O)NC[C@@H](C)Oc5ccccc5 C39665415
C[C@@H](CNC(=O)[C@@H]1CN(CC12CC[NH2+]CC2)C(=O)c3ccccc3OC(=O)C)Oc4ccc(cc4)OC C39665540
C[C@@H](CNC(=O)[C@H]1CN(CC12CC[NH2+]CC2)C(=O)c3ccccc3OC(=O)C)Oc4ccc(cc4)OC C39665542
C[C@H](CNC(=O)[C@@H]1CN(CC12CC[NH2+]CC2)C(=O)c3csc(c3OC)Cl)Oc4ccc(cc4)OC C39665777
C[C@H](CNC(=O)[C@H]1CN(CC12CC[NH2+]CC2)C(=O)c3cccc4c3-c5ccccc5C4=O)Oc6cccnc6 C39668463
C[C@H](CNC(=O)[C@@H]1CN(CC12CC[NH2+]CC2)C(=O)c3ccc(nc3)Oc4ccccc4)Oc5cccnc5 C39668725
c1ccc(c(c1)C(=O)N2C[C@H](C3(C2)CC[NH2+]CC3)C(=O)NC[C@@H]4CCCN(C4)c5ncccn5)C(F)(F)F C39669323
c1ccc2cc(ccc2c1)C(=O)N3C[C@H](C4(C3)CC[NH2+]CC4)C(=O)NC[C@@H]5CCCN(C5)c6ncccn6 C39669327
c1ccc2cc(ccc2c1)C(=O)N3C[C@H](C4(C3)CC[NH2+]CC4)C(=O)NC[C@H]5CCCN(C5)c6ncccn6 C39669329
Cc1ccc(c(c1F)C(=O)N2C[C@H](C3(C2)CC[NH2+]CC3)C(=O)NC[C@@H]4CCCN(C4)c5ncccn5)Cl C39669417
Cc1ccc(c(c1F)C(=O)N2C[C@H](C3(C2)CC[NH2+]CC3)C(=O)NC[C@H]4CCCN(C4)c5ncccn5)Cl C39669419
Cc1ccc(c(c1F)F)C(=O)N2C[C@@H](C3(C2)CC[NH2+]CC3)C(=O)NC[C@@H]4CCCN(C4)c5ncccn5 C39669428
Cc1ccc(c(c1F)F)C(=O)N2C[C@@H](C3(C2)CC[NH2+]CC3)C(=O)NC[C@H]4CCCN(C4)c5ncccn5 C39669430
COc1c(csc1Cl)C(=O)N2C[C@@H](C3(C2)CC[NH2+]CC3)C(=O)NC[C@H]4CCCN(C4)c5ncccn5 C39669490
c1ccc2c(c1)ccc(n2)C(=O)N3C[C@@H](C4(C3)CC[NH2+]CC4)C(=O)NC[C@@H]5CCCN(C5)c6ncccn6 C39669542
c1ccc2c(c1)ccc(n2)C(=O)N3C[C@@H](C4(C3)CC[NH2+]CC4)C(=O)NC[C@H]5CCCN(C5)c6ncccn6 C39669544
CC(C)(CNC(=O)[C@H]1CN(CC12CC[NH2+]CC2)C(=O)c3ccc(cc3)OC(F)(F)F)N4CCOCC4 C39669645
Cc1cc(n(n1)CCCNC(=O)[C@@H]2CN(CC23CC[NH2+]CC3)C(=O)c4cccnc4Sc5ccccc5)C C39671780
CCOc1ccc(cc1)C(=O)N2C[C@H](C3(C2)CC[NH2+]CC3)C(=O)NCC4(CCCCC4)N5CCOCC5 C39672823
Cc1cc(n(n1)C(C)(C)C)C(=O)N2C[C@H](C3(C2)CC[NH2+]CC3)C(=O)NCc4ccc(cc4)OC(F)F C39673373
C[C@@H]1C(=C(N=N1)C)[C@H](C)NC(=O)[C@@H]2CN(CC23CC[NH2+]CC3)C(=O)c4cc(ccc4Br)OC C39674416
C[C@H]1C(=C(N=N1)C)[C@@H](C)NC(=O)[C@@H]2CN(CC23CC[NH2+]CC3)C(=O)c4cccnc4Sc5ccccc5 C39674443
C[C@H](CCc1ccc(cc1)OC)NC(=O)[C@H]2CN(CC23CC[NH2+]CC3)C(=O)C4CCN(CC4)C(=O)C C39675349
C[C@@H](CCc1ccc(cc1)OC)NC(=O)[C@H]2CN(CC23CC[NH2+]CC3)C(=O)c4ccc(nc4)N5CCOCC5 C39675436
Cc1cc(c(o1)C(F)(F)F)C(=O)N2C[C@H](C3(C2)CC[NH2+]CC3)C(=O)NCc4cnn(c4)Cc5ccccc5 C39676109
Cn1cccc1C(=O)N2C[C@H](C3(C2)CC[NH2+]CC3)C(=O)NC(c4ccc(cc4)OC)c5ccc(cc5)OC C39676575
Cc1cc(=O)oc2c1cccc2OCC(=O)N3C[C@H](C4(C3)CC[NH2+]CC4)C(=O)N[C@H](C)c5cccc(c5)OC C39676807
Cc1c(cccc1OC(=O)C)C(=O)N2C[C@H](C3(C2)CC[NH2+]CC3)C(=O)NCc4ccccc4N5CCCCC5 C39678317
Cc1ccc(cc1)Oc2c(cccn2)C(=O)N3C[C@@H](C4(C3)CC[NH2+]CC4)C(=O)N[C@@H](C)c5ccncc5 C39681055
Cc1ccc(cc1)Oc2c(cccn2)C(=O)N3C[C@H](C4(C3)CC[NH2+]CC4)C(=O)N[C@H](C)c5ccncc5 C39681058
Cc1c(c(no1)c2ccccc2Cl)C(=O)N3C[C@H](C4(C3)CC[NH2+]CC4)C(=O)NCc5ccc(cc5)C#N C39684846
CC(C)C(=O)N1CCC(CC1)NC(=O)[C@H]2CN(CC23CC[NH2+]CC3)C(=O)c4ccc(o4)c5ccccc5F C39686105
Cc1c(c(no1)c2ccccc2)C(=O)N3C[C@@H](C4(C3)CC[NH2+]CC4)C(=O)N[C@@H](C)Cc5ccccc5OC C39686734
CCc1ccc(cc1)[C@H](C)NC(=O)[C@H]2CN(CC23CC[NH2+]CC3)C(=O)c4cnc5c(c4Cl)c(nn5C)C C39696293
Cc1c\2c(oc1C(=O)NCCCn3cc[nH+]c3)CCC/C2=N\NC(=O)c4ccccc4Br C40812822
Cn1cccc1[C@@H](CNC(=O)C(=O)Nc2ccc3c(c2)N(CCC3)S(=O)(=O)c4cccs4)[NH+](C)C C49512751
CC(C)C[C@@H](C(=O)NC[C@H]1CCCO1)NC(=O)[C@@H]2CC3=c4ccccc4=[NH+][C@@H]3[C@@H]5N2C(=O)c6c5cccc6 C63383564
c1ccc(cc1)C(=O)N[C@@H]([C@H]2c3ccccc3C(=O)N=[NH+]2)C(=O)N/N=C/[C@@H]4C=NN=C4c5ccc(cc5)F C63974370
c1cc2c(nc1)S[C@H](N2)N3CCN(CC3)C(=O)CCC(=O)NCCC4=c5cc(ccc5=[NH+]C4)Cl C64504153
Cc1c(c(=O)n(n1C)c2ccccc2)C(c3cc(ccc3O)O)c4c(n(n(c4=O)c5ccccc5)C)C C04552036
CC(=O)c1cccc(c1)N[C@@H](C(Cl)(Cl)Cl)NC(=O)CN2C(=O)c3ccccc3S2(=O)=O C00956029
Cc1cc(c(c(c1)C)NC(=O)CNC(=O)COC(=O)c2c3ccccc3c(=O)n(n2)c4ccccc4)C C08668027
Cc1ccccc1C(=O)NNC(=O)CCCN2C(=O)/C(=C/c3ccc(cc3)C(=O)OC)/SC2=S C08819579
c1ccc(c(c1)CNC(=O)C(=O)NC[C@H](c2ccc3c(c2)OCO3)S(=O)(=O)c4cccs4)Cl C08969952
C[C@@H]1CCCCN1S(=O)(=O)c2ccc(cc2)C(=O)Nc3c(c4c(s3)CCCC4)C(=O)NC(=O)OC C09297937
C[C@@]1(C(=O)N(C(=O)N1)CC(=O)N(C)CC(=O)Nc2ccccc2C(F)(F)F)c3ccc(cc3)Cl C03356324
CCOC(=O)CCn\1c2ccc(cc2s/c1=N\C(=O)c3coc4ccccc4c3=O)S(=O)(=O)N C09581517
CCOc1cc(cc(c1OCC(=O)N)CC=C)/C=N/n2c(nc3ccc(cc3c2=O)Br)C C09720814
Cc1ccc(cc1Br)C(=O)NC(=S)N2CCNC(=O)[C@@H]2CC(=O)OC[C@@H]3CCCO3 C09910589
Cc1ccc(cc1Br)C(=O)NC(=S)N2CCNC(=O)[C@@H]2CC(=O)OC[C@H]3CCCO3 C09910599
CCOC(=O)NC(=O)c1c2c(sc1NC(=O)CCCS(=O)(=O)c3ccc(cc3)F)C[C@@H](CC2)C C09915238
CCOC(=O)C1=C(NC(=O)N[C@@H]1c2ccc(cc2)OC)CN3C(=O)/C(=C/c4cccs4)/SC3=O C11896757
C[C@H](C(=O)Nc1cc(ccc1OC)OC)OC(=O)C[C@@H]2C(=O)Nc3cc(ccc3S2)C(F)(F)F C12426445
Cc1c(c([nH]c1C(=O)[C@@H](C)OC(=O)C[C@H]2C(=O)Nc3cc(ccc3S2)C(F)(F)F)C)C(=O)OC C12426575
Cn1c2c(c(=O)[nH]c1=O)n(c(n2)N/N=C/c3cc(ccc3OC)Br)CCc4ccccc4 C12558763
Cc1ccc(cc1)n2c(cnc2SCC(=O)NNC(=O)C[C@@H]3CCS(=O)(=O)C3)c4ccccc4 C12556705
Cc1c(c(n(n1)C)C)NC(=O)CNC(=O)c2cc(ccc2OC)S(=O)(=O)N3CCc4c3cccc4 C14023014
CC(=O)Oc1ccc(cc1OC)[C@H]2[C@H]3CC=C[C@@H]3c4cc(ccc4N2)S(=O)(=O)NC[C@@H]5CCCO5 C14469162
c1ccc(cc1)[C@@H](CN2CC(=O)N3[C@@H](C2=O)Cc4c5ccccc5[nH]c4[C@@H]3c6cccc(c6)[N+](=O)[O-])O C15956228
c1cc(oc1)C(=O)NCCCC(=O)NCCN2C(=O)/C(=C/c3ccc(cc3Cl)Cl)/SC2=O C17062985
CC(=O)Oc1ccc(cc1OC)[C@@H]2[C@@H]3CC=C[C@H]3c4cc(ccc4N2)S(=O)(=O)NC[C@H]5CCCO5 C20702920
c1cc(sc1)c2csc3c2c(nc(n3)CN4CCOCC4)NC[C@@H](c5ccc(cc5)[N+](=O)[O-])O C15207165
CC(C)OC(=O)C[C@@H](c1ccccc1Cl)NC(=O)CN2C(=O)[C@]3(CCCc4c3cccc4)NC2=O C21972103
CC(=O)Nc1cccc(c1)NC(=O)CN(c2cccc(c2)F)S(=O)(=O)c3ccc4c(c3)OCCO4 C22399889
CCn1c(=O)c(c(n(c1=O)Cc2ccccc2)N)C(=O)CSc3nnc(n3CC)c4cccs4 C23273505
C[C@@H](C(=O)NCCN1C(=O)/C(=C/c2ccc(cc2)F)/SC1=O)NC(=O)/C=C/c3ccc(cc3)OC C30767934
CC(C)NS(=O)(=O)c1ccc(cc1)/C=C/C(=O)NCCN2C(=O)/C(=C/c3ccccc3)/SC2=O C31736375
[H]\N=c\1/c(=C\c2ccc(c(c2)OC)OCc3ccc(cc3)C)/c(=O)nc-4sc(=C5C=CC(=O)C=C5)[nH]n14 C10130782
CC(=O)N[C@@H]1[C@@H]([C@@H]2[C@@H](CO[C@@H](O2)c3ccccc3)O[C@@H]1Oc4ccccc4/C=C/C(=O)c5ccccc5)O C35056656
[H]/N=c\1/c(=C\c2ccc(c(c2)OC)OCc3ccccc3C)/c(=O)nc-4sc(=C5C=CC(=O)C=C5)[nH]n14 C09973082
Cc1ccc(cc1)S(=O)(=O)CNC(=O)[C@@H](c2ccc(cc2)O)N(C(=O)c3ccc(cc3)OC)C(C)(C)C C36584361
Cc1ccc(cc1)S(=O)(=O)CNC(=O)[C@@H](c2ccc(cc2C)C)N(Cc3ccc(o3)C)C(=O)CO C36600324
Cc1ccc(cc1)S(=O)(=O)CNC(=O)[C@H](c2ccccc2O)N(Cc3ccc(o3)C)C(=O)C(=C)C C36601662
Cc1ccc(cc1F)N([C@H](c2ccco2)C(=O)NC3CCCC3)C(=O)CCC(=O)Nc4cc(on4)C C13505693
CN1[C@@H](NN=C1SCC(=O)N/N=C/[C@@H]2C=NN=C2c3ccccc3)c4cccc(c4)Br C38610207
CC(C)N1c2c(cc(cn2)NC(=O)CSCC3=NC(=O)C4=C(CSC4=N3)c5cccs5)CN1 C38770374
C[C@@H]1c2c(cc(cc2OC(=O)C)OC(=O)C)OC(=O)[C@H]1CC(=O)NCCc3c[nH]c4c3cc(cc4)Cl C39272263
CO[P@]1(=O)NN2CCc3cc(c(cc3[C@@H]2CO1)S(=O)(=O)Oc4ccccc4)c5ccccc5O C39464602
CCN(CC)S(=O)(=O)c1ccc(cc1)NCC(=O)Nc2cc3c(cc2Br)OCCO3 C39536463
Cc1ccc(cc1)CN2C(=O)/C(=C\c3c(nc4ccccn4c3=O)NCCOCCO)/SC2=S C39729283
COc1cc(cc(c1OC)OC)[C@@H]2C=C(Nc3n2nc(n3)CCCO)c4ccc(cc4)Br C38223325
Cc1ccccc1N2C(=O)[C@H]3[C@H]([NH2+][C@@]([C@@H]3C2=O)(CC4CCCCC4)C(=O)[O-])c5ccc(cc5)OC(=O)C C33604701
COc1ccc(cc1N2C(=O)[C@H]3[C@@H](N[C@]4([C@H]3C2=O)c5ccccc5NC4=O)Cc6ccccc6)[N+](=O)[O-] C16010217
CCOC(=O)N1CCc2c(sc3c2C(=N[C@H](N3)c4ccc(c(c4)OC)OC(=O)c5ccco5)O)C1 C08920735
CC1=C([C@H](n2c(nc(n2)c3cccs3)N1)c4cc(c(c(c4)OC)OC)OC)C(=O)Nc5cccnc5 C00645578
COc1ccc(c(c1OC)OC)C(=O)N[C@@]2(C(=O)N(C(=O)N2)CCc3ccc(cc3)F)C(F)(F)F C13776310
CC(=O)c1ccc(cc1)N[C@@H](C(Cl)(Cl)Cl)NC(=O)CN2C(=O)c3ccccc3S2(=O)=O C11614214
c1cc(ccc1C(=O)N2[C@@](CC(=N2)C3CC3)(C(F)(F)F)O)C(=O)N4[C@](CC(=N4)C5CC5)(C(F)(F)F)O C20038203
C/C(=C\Cn1c2c(=O)[nH]c(=O)n(c2nc1N/N=C\3/c4ccccc4N(C3=O)Cc5ccccc5)C)/Cl C38168743
c1cc(sc1C(=O)N2CC[NH+](CC2)Cc3[nH]c(=O)c4c5c(sc4n3)CCCC5)NC(=O)C6CC6 C09337233
CC(C)[C@@H](c1nnnn1C2CCCCC2)[NH+](CCCO)Cc3cc4cc5c(cc4[nH]c3=O)OCCO5 C13498805
COc1ccc(cc1OC)CCn2cnc3c(c2=[NH2+])[C@H](c4ccc(cc4O3)O)c5ccc(c(c5)OC)OC C13768273
c1cc(cc(c1)NC(=O)C[C@@H]2C(=O)NCCN2C(=O)C[NH+]3CCN(CC3)C(=O)c4ccco4)C(F)(F)F C19818660
CC(=O)N[C@H]1CCc2cc(c(c(c2-c3c1cc(=O)c(cc3)NCCCN4CC[NH+](CC4)C)OC)OC)OC C20111394
C[NH+]1CCN(CC1)[C@@H](CNC(=O)C(=O)Nc2ccc(c(c2)[N+](=O)[O-])F)c3ccc4c(c3)CCCN4C C23859469
Cn1c(c2c(nc(nc2n1)N3CC[NH+](CC3)CC(=O)N4CCOCC4)c5ccc(cc5)C(F)(F)F)N C37359341
CN1[C@@H]2[C@H](C(=O)N(C1=O)C)N(C(=[NH+]2)NCCc3c[nH]c4c3cccc4)Cc5ccc(cc5)Br C39354626
Cc1c(cccc1OC(=O)C)C(=O)N2C[C@H](C3(C2)CC[NH2+]CC3)C(=O)NC[C@H](C)Oc4ccc(cc4)F C39596155
c1cc(ccc1C(=O)N2C[C@H](C3(C2)CC[NH2+]CC3)C(=O)NCc4ccc5c(c4)OCO5)OC(F)(F)F C39610141
Cc1cc(=O)oc2c1cccc2OCC(=O)N3C[C@@H](C4(C3)CC[NH2+]CC4)C(=O)NCCc5ccc(cc5)OC C39635117
CC[C@H](COC)NC(=O)[C@@H]1CN(CC12CC[NH2+]CC2)C(=O)c3c(onc3c4c(cccc4Cl)F)C C39638016
CCOc1ccccc1C(=O)N2C[C@@H](C3(C2)CC[NH2+]CC3)C(=O)NCc4c(cc(cc4OC)OC)OC C39639109
COc1cc(cc(c1)OC)CCNC(=O)[C@H]2CN(CC23CC[NH2+]CC3)C(=O)c4csc(c4OC)Cl C39653119
C[C@H](CNC(=O)[C@H]1CN(CC12CC[NH2+]CC2)C(=O)c3ccc(nc3)Oc4ccccc4)Oc5ccccc5 C39665361
Cc1c(c(no1)c2ccccc2)C(=O)N3C[C@@H](C4(C3)CC[NH2+]CC4)C(=O)NC[C@@H](C)Oc5ccccc5 C39665414
C[C@H](CNC(=O)[C@@H]1CN(CC12CC[NH2+]CC2)C(=O)c3ccccc3OC(=O)C)Oc4ccc(cc4)OC C39665541
C[C@H](CNC(=O)[C@H]1CN(CC12CC[NH2+]CC2)C(=O)c3ccccc3OC(=O)C)Oc4ccc(cc4)OC C39665543
Cc1ccc(cc1)O[C@@H](C)CNC(=O)[C@@H]2CN(CC23CC[NH2+]CC3)C(=O)c4c(onc4c5ccccc5)C C39666269
C[C@H](CNC(=O)[C@H]1CN(CC12CC[NH2+]CC2)C(=O)c3ccc(nc3)Oc4ccccc4)Oc5cccnc5 C39668727
c1ccc(c(c1)C(=O)N2C[C@@H](C3(C2)CC[NH2+]CC3)C(=O)NC[C@@H]4CCCN(C4)c5ncccn5)Cl C39669256
c1ccc(c(c1)C(=O)N2C[C@@H](C3(C2)CC[NH2+]CC3)C(=O)NC[C@H]4CCCN(C4)c5ncccn5)Cl C39669258
c1ccc(c(c1)C(=O)N2C[C@@H](C3(C2)CC[NH2+]CC3)C(=O)NC[C@@H]4CCCN(C4)c5ncccn5)C(F)(F)F C39669322
c1ccc2cc(ccc2c1)C(=O)N3C[C@@H](C4(C3)CC[NH2+]CC4)C(=O)NC[C@@H]5CCCN(C5)c6ncccn6 C39669326
c1ccc2cc(ccc2c1)C(=O)N3C[C@@H](C4(C3)CC[NH2+]CC4)C(=O)NC[C@H]5CCCN(C5)c6ncccn6 C39669328
Cc1ccc(c(c1F)C(=O)N2C[C@@H](C3(C2)CC[NH2+]CC3)C(=O)NC[C@@H]4CCCN(C4)c5ncccn5)Cl C39669416
Cc1ccc(c(c1F)F)C(=O)N2C[C@H](C3(C2)CC[NH2+]CC3)C(=O)NC[C@@H]4CCCN(C4)c5ncccn5 C39669429
Cc1ccc(c(c1F)F)C(=O)N2C[C@H](C3(C2)CC[NH2+]CC3)C(=O)NC[C@H]4CCCN(C4)c5ncccn5 C39669431
COc1c(csc1Cl)C(=O)N2C[C@H](C3(C2)CC[NH2+]CC3)C(=O)NC[C@H]4CCCN(C4)c5ncccn5 C39669491
CC(C)(CNC(=O)[C@@H]1CN(CC12CC[NH2+]CC2)C(=O)c3ccc(cc3)OC(F)(F)F)N4CCOCC4 C39669644
c1ccn2cc(nc2c1)CNC(=O)[C@@H]3CN(CC34CC[NH2+]CC4)C(=O)c5ccc(cc5)OC(F)(F)F C39671932
CCOc1ccc(cc1)C(=O)N2C[C@@H](C3(C2)CC[NH2+]CC3)C(=O)NCC4(CCCCC4)N5CCOCC5 C39672821
CN(C)c1cccc(c1)C(=O)N2C[C@H](C3(C2)CC[NH2+]CC3)C(=O)NCC4(CCCCC4)N5CCOCC5 C39672897
Cc1cc(n(n1)C(C)(C)C)C(=O)N2C[C@@H](C3(C2)CC[NH2+]CC3)C(=O)NCc4ccc(cc4)OC(F)F C39673372
C[C@H]1C(=C(N=N1)C)[C@@H](C)NC(=O)[C@@H]2CN(CC23CC[NH2+]CC3)C(=O)c4cc(ccc4Br)OC C39674415
Cc1cc(=O)oc2c1cccc2OCC(=O)N3C[C@H](C4(C3)CC[NH2+]CC4)C(=O)N[C@H](C)C5=C(N=N[C@@H]5C)C C39674499
C[C@@H](CCc1ccc(cc1)OC)NC(=O)[C@@H]2CN(CC23CC[NH2+]CC3)C(=O)C4CCN(CC4)C(=O)C C39675346
C[C@@H](CCc1ccc(cc1)OC)NC(=O)[C@H]2CN(CC23CC[NH2+]CC3)C(=O)C4CCN(CC4)C(=O)C C39675348
C[C@H](CCc1ccc(cc1)OC)NC(=O)[C@H]2CN(CC23CC[NH2+]CC3)C(=O)c4ccc(nc4)N5CCOCC5 C39675437
Cc1cc(c(o1)C(F)(F)F)C(=O)N2C[C@@H](C3(C2)CC[NH2+]CC3)C(=O)NCc4cnn(c4)Cc5ccccc5 C39676108
Cn1cccc1C(=O)N2C[C@@H](C3(C2)CC[NH2+]CC3)C(=O)NC(c4ccc(cc4)OC)c5ccc(cc5)OC C39676574
Cc1c(cccc1OC(=O)C)C(=O)N2C[C@@H](C3(C2)CC[NH2+]CC3)C(=O)NCc4ccccc4N5CCCCC5 C39678316
Cc1c(c(no1)c2ccccc2Cl)C(=O)N3C[C@H](C4(C3)CC[NH2+]CC4)C(=O)N[C@H](C)c5ccncc5 C39680918
Cc1cccc(c1)CCNC(=O)[C@@H]2CN(CC23CC[NH2+]CC3)C(=O)c4cnc5c(c4Cl)c(nn5C)C C39689510
CCc1ccc(cc1)[C@@H](C)NC(=O)[C@H]2CN(CC23CC[NH2+]CC3)C(=O)c4cnc5c(c4Cl)c(nn5C)C C39696292
CC(C)C(=O)N1CCCc2c1cc(cc2)NC(=O)C(=O)NC[C@H](c3ccc(cc3)F)N4CC[NH+](CC4)C C49490541
CN1CCCc2c1ccc(c2)[C@H](CNC(=O)C(=O)Nc3cc4c5c(c3)CCN5C(=O)CC4)[NH+]6CCCCC6 C49508695
Cc1ccc(cc1)NC(=O)C[C@H]2C(=O)NCCN2C(=O)CN3CC[NH+](CC3)Cc4ccc5c(c4)OCO5 C20638786
CC[C@H](C)[C@@H](C(=O)NCc1ccco1)NC(=O)[C@@H]2CC3=c4ccccc4=[NH+][C@@H]3[C@@H]5N2C(=O)c6c5cccc6 C63383937
c1cc2c(nc1)S[C@@H](N2)N3CCN(CC3)C(=O)CCC(=O)NCCC4=c5cc(ccc5=[NH+]C4)Cl C64504150
c1ccc(cc1)CC(=O)N[C@H]2[C@@H]3N(C2=O)C(=C(CS3)C=O)C(=O)OC(c4ccccc4)c5ccccc5 C03118435
Cc1ccc(c2c1cc(c(=O)[nH]2)CN(Cc3ccc(cc3)F)S(=O)(=O)c4ccc5c(c4)OCCO5)C C00914702
CCOc1ccc2c(c1)cc(c(=O)[nH]2)CN(Cc3ccc(cc3)OC)S(=O)(=O)c4ccc(cc4)Cl C00923939
Cc1ccccc1CCN(Cc2cc3cc(cc(c3[nH]c2=O)C)C)S(=O)(=O)c4ccc5c(c4)OCCO5 C00924920
CN(C)c1ccc(cc1)[C@@H](CNS(=O)(=O)c2ccc(cc2)OC)S(=O)(=O)c3ccc(cc3)Cl C09080755
Cc1ccccc1N2C(=O)C(=CNN3CCCC[C@@H]3c4cccnc4)C(=O)N(C2=S)c5ccccc5C C09109007
COc1ccc(cc1OC)[C@@H]2C3=C(C[C@H](CC3=O)c4ccco4)Nc5ccccc5N2C(=O)C(F)(F)F C00867317
C[C@@H](CCc1ccccc1)NC(=O)CSc2nnc3n2c4c(c5c(s4)COC(C5)(C)C)c(=O)n3C C02225382
c1cc(sc1)C2=NN([C@@H](C2)c3ccc(cc3)F)C(=O)CSc4nnc5n4c6c(c(=O)[nH]5)CCCC6 C09520507
Cc1ccc(cc1)n2c(=O)c3c(c4cc(ccc4n3C)OC)n(c2=O)CC(=O)Nc5c(cc(cc5C)C)C C09673616
CS(=O)(=O)c1ccc2c(c1)sc(n2)NC(=O)c3ccc(=O)n(c3)Cc4ccc(c(c4)Cl)Cl C10045897
Cc1nnc(s1)NC(=O)CSc2nnc3n2c(nc4c3c5c(s4)CCCC5)Cc6ccccc6 C12500054
Cc1ccc2cc(c(=O)[nH]c2c1C)CN(Cc3ccc(cc3)F)S(=O)(=O)c4cccc5c4nsn5 C06410226
CC(=O)Oc1ccc(cc1OC)[C@@H]2[C@@H]3CC=C[C@@H]3c4cc(ccc4N2)S(=O)(=O)N5CCc6c5cccc6 C14468492
CC(C)(C)c1ccc(c(c1)Br)OCC(=O)N2CCNC(=O)[C@@H]2CC(=O)OCc3ccccc3 C14649610
CC(C)(C)c1cc(ccc1OCC(=O)N2CCNC(=O)[C@H]2CC(=O)OCc3ccccc3)Br C14667829
Cc1c(sc2c1c(=O)[nH]c(n2)CS[C@@H](C)C(=O)OCc3cc(=O)n4c5ccccc5sc4n3)C C03433196
CCOCCCN1C(=O)/C(=C/2\c3ccccc3N(C2=O)CC(=O)Nc4ccc(c(c4)C)C)/SC1=S C16730684
[H]\N=C\1/C(=C\c2ccc(c(c2)OC)OCCOc3ccc(cc3)C)/C(=O)N=C4N1C(=CS4)c5ccccc5 C17147528
CC1(Cc2c(c(nc3c2c4c(s3)c(nc(n4)SC)NCc5ccccn5)N6CCOCC6)CO1)C C20394244
CN(C)S(=O)(=O)n1cc(c2c1cccc2)/C=C(/C(=O)N3CCc4c3cccc4)\NC(=O)c5ccccc5 C20438553
Cc1c(c(sc1C(=O)OC(C)C)NC(=O)[C@@H](C)n2c(c(c(n2)C(F)(F)F)Br)C)C#N C02782520
Cc1c(c(n2c(n1)nc(n2)SCC(=O)NC[C@H]3COc4ccccc4O3)C)Cc5ccccc5Cl C03042182
Cc1ccc2nc(c(c(=O)n2c1)/C=C/3\C(=O)N(C(=S)S3)CCc4ccc(cc4)OC)NCC(C)C C02257739
CCCCCNc1c(c(=O)n2ccccc2n1)/C=C/3\C(=O)N(C(=S)S3)Cc4ccc5c(c4)OCO5 C33781305
CC[C@H](C)CNC(=O)CN1CN(C2(C1=O)CCN(CC2)C(=O)CSc3ccccc3)c4ccccc4 C35350365
CCOc1cc(ccc1O)[C@@H]2c3c(=O)c4cc(ccc4oc3C(=O)N2c5nc(c(s5)C(=O)C)C)Cl C35513926
CC1(O[C@@H]2C[C@](C[C@H]([C@@H]2O1)OCc3cccc(c3F)F)(C(=O)NC[C@@H]4CCCO4)OCc5ccccc5)C C35592556
Cc1ccc(cc1)S(=O)(=O)N2CCC[C@@H]2C(=O)Nc3nnc(s3)c4cccc(c4)Br C35725534
Cc1ccc(cc1)S(=O)(=O)N2CCC[C@H]2C(=O)Nc3nnc(s3)c4cccc(c4)Br C35725536
CCOCCCN1[C@@H](c2ccccc2C1=O)Nc3ccc(cc3)C(=O)N4CCN(CC4)c5ccccc5C C35730677
CCOC(=O)C1=C(N(C(=O)N[C@H]1c2ccc(cc2)C)C)CN3CCN([C@@H](C3)C)C(=O)c4ccccc4F C35992054
COc1ccc(cc1)c2cn(/c(=N/C(=O)CN(Cc3ccco3)C(=O)c4cccs4)/[nH]2)c5ccccc5 C36044758
Cc1ccc(cc1)S(=O)(=O)CNC(=O)[C@H](c2ccc(cc2)Cl)N(Cc3ccco3)C(=O)C=C(C)C C36502893
Cc1ccc(cc1)S(=O)(=O)CNC(=O)[C@H](c2c(cccc2Cl)Cl)N(Cc3ccc(o3)C)C=O C36596426
CCn1cc(c(=O)c2c1nc(cc2)C)C(=O)NC[C@@H](c3cccs3)S(=O)(=O)c4ccc(cc4)Cl C38562943
CC(C)S(=O)(=O)[C@@H]1CC(=O)c2c(c3c(cc4c(n3)cccc4SC)c(=O)n2Cc5ccccc5)N1 C39456251
CCOc1cc(ccc1O)[C@H]2c3c(=O)c4cc(ccc4oc3C(=O)N2CCCOC(C)C)Br C39839906
CCCCCN1C(=O)/C(=C\c2c(c(c(=O)n(c2NCc3ccc4c(c3)OCO4)C)C#N)C)/SC1=S C39851529
CCOc1ccc(cc1)N\2C(=O)[C@H](S/C2=C(\C#N)/C(=O)NCc3ccco3)Cc4ccccc4Cl C39896514
Cc1ccc(cc1)Sc2nc(c(s2)C(=O)C3=C(C(=O)N([C@H]3c4cccnc4)CCC[NH+](C)C)[O-])C C39991610
CCOc1cc(ccc1OCC=C)[C@H]2c3c(=O)c4cc(ccc4oc3C(=O)N2CCCO)Br C40031759
CCCn1c(c(c(c(c1=O)C#N)C)/C=C\2/C(=O)N(C(=S)S2)C[C@H]3CCCO3)NCc4ccccc4 C40066777
CC(C)c1ccc(c(c1)Br)OCC(=O)Nc2c(c3c(s2)CC[C@H]3C(=O)OC)C(=O)OC C40943105
C[C@H](C(=O)N/N=C\1/c2ccccc2N(C1=O)Cc3ccccc3)n4cnc5c(c4=O)c6c(s5)CCCC6 C01783764
Cc1c2c(cc(nc2n(n1)[C@@H]3CCS(=O)(=O)C3)c4ccc(cc4)OC)C(=O)N[C@@H]5C[C@@H](CC(C5)(C)C)C C57311770
Cc1c2c(cc(nc2n(n1)[C@H]3CCS(=O)(=O)C3)c4ccc(cc4)OC)C(=O)N[C@@H]5C[C@@H](CC(C5)(C)C)C C57311774
Cc1c2c(cc(nc2n(n1)[C@@H]3CCS(=O)(=O)C3)c4ccc(cc4)OC)C(=O)N[C@H]5C[C@@H](CC(C5)(C)C)C C57311777
[H]/N=C\1/C(=C/c2ccc(cc2)OCCCOc3ccc(cc3C)C)/C(=O)N=C4N1N=C(S4)c5cccnc5 C09304498
C[C@@H]1C(=C(N=C1C(=O)CS[C@@H]2N[C@@H]3[C@@H](C4=C(S3)CCCC4)C(=O)N2c5ccccc5)C)C(=O)OC C63101757
CC(C)(C)n1c(nnn1)[C@@H](c2cc3cc(ccc3[nH]c2=O)OC)[NH+](Cc4cccs4)C[C@@H]5CCCO5 C06014933
CC(C)(C)n1c(nnn1)[C@H](c2cc3cc(ccc3[nH]c2=O)OC)[NH+](Cc4ccccc4)Cc5cccnc5 C06015023
CC(C)(C)n1c(nnn1)[C@H](c2cc3cc(ccc3[nH]c2=O)OC)[NH+](Cc4cccs4)C[C@@H]5CCCO5 C06015030
CCC(C)(C)n1c(nnn1)[C@@H](c2cc3cc(cc(c3[nH]c2=O)C)C)[NH+](Cc4cccnc4)Cc5ccco5 C06077532
CCC(C)(C)n1c(nnn1)[C@@H](c2cc3cc(ccc3[nH]c2=O)C)[NH+](Cc4ccccc4)Cc5cccnc5 C06077549
CCC(C)(C)n1c(nnn1)[C@H](c2cc3cc(cc(c3[nH]c2=O)C)C)[NH+](Cc4cccnc4)Cc5ccco5 C06077699
CCc1ccc2c(c1)cc(c(=O)[nH]2)[C@H](c3nnnn3C(C)(C)C)[NH+](Cc4ccccc4)Cc5cccnc5 C06135266
CCc1ccc2c(c1)cc(c(=O)[nH]2)[C@H](c3nnnn3CCOC)[NH+]4CCN(CC4)c5cccc(c5)Cl C06135333
c1ccc2c(c1)OC[C@@H](O2)COC[C@@H](C[NH+]3CCC(CC3)CN4C(=O)c5cccc6c5c(ccc6)C4=O)O C12170624
CC(=O)c1cccc(c1)N2C(=O)[C@@H]3[C@@H]([NH2+][C@]([C@H]3C2=O)(CCSC)C(=O)OC)c4ccc(cc4)N(C)C C12498331
CC(=O)c1cccc(c1)N2C(=O)[C@@H]3[C@H]([NH2+][C@]([C@H]3C2=O)(CCSC)C(=O)OC)c4ccc(cc4)N(C)C C12498336
Cc1ccc2cc(c(=O)[nH]c2c1)C[NH+](Cc3ccc4c(c3)OCO4)Cc5nnnn5CCc6ccccc6 C13033081
Cc1cc2cc(c(=O)[nH]c2cc1C)[C@@H](c3nnnn3C4CCCC4)[NH+]5CCN(CC5)c6ccccc6OC C06194791
COc1ccc2c(c1)cc(c(=O)[nH]2)[C@@H](c3nnnn3C4CCCC4)[NH+](Cc5ccccc5)Cc6ccco6 C06282580
CC[C@H](c1nnnn1Cc2ccc(cc2)F)[NH+](Cc3cccnc3)Cc4cc5cc(c(cc5[nH]c4=O)C)C C13064694
Cc1ccc(cc1)C[NH+](Cc2cc3cc4c(cc3[nH]c2=O)OCO4)Cc5nnnn5Cc6ccc(cc6)F C13065435
c1ccc(cc1)CC[NH+](Cc2cc3cc4c(cc3[nH]c2=O)OCO4)Cc5nnnn5Cc6ccc(cc6)F C13065560
Cc1ccc2c(c1)cc(c(=O)[nH]2)[C@H](c3nnnn3Cc4ccccc4)[NH+](Cc5cccs5)C[C@@H]6CCCO6 C06409349
Cc1ccc2cc(c(=O)[nH]c2c1)[C@@H](c3nnnn3C4CCCC4)[NH+](Cc5ccc(cc5)F)Cc6ccco6 C06409812
Cc1ccc2cc(c(=O)[nH]c2c1)[C@@H](c3nnnn3C[C@@H]4CCCO4)[NH+](Cc5ccccc5)Cc6ccco6 C06409882
Cc1ccc2cc(c(=O)[nH]c2c1)[C@H](c3nnnn3C[C@@H]4CCCO4)[NH+](Cc5ccccc5)Cc6ccco6 C06410046
Cc1ccc2cc(c(=O)[nH]c2c1)[C@H](c3nnnn3C[C@@H]4CCCO4)[NH+](Cc5ccccc5)Cc6cccs6 C06410047
Cc1ccc2cc(c(=O)[nH]c2c1)[C@H](c3nnnn3C[C@@H]4CCCO4)[NH+](Cc5ccco5)Cc6cccs6 C06410049
Cc1cc2cc(c(=O)[nH]c2cc1C)[C@H](c3nnnn3C(C)(C)C)[NH+](Cc4ccc(cc4)OC)Cc5ccco5 C06321189
Cc1ccc2cc(c(=O)[nH]c2c1C)[C@H](c3nnnn3C4CCCC4)[NH+]5CCN(CC5)c6ccccc6OC C06441955
Cc1cccc2c1[nH]c(=O)c(c2)[C@H](c3nnnn3C[C@@H]4CCCO4)[NH+](Cc5ccccc5)Cc6ccco6 C06444038
c1cc(cc(c1)Cl)n2c(nnc2SCc3nc(cs3)C(=O)NCC[NH+]4CCCC4)c5ccco5 C16460214
CC[C@H](c1nnnn1C2CCCCC2)[NH+](CCN3CCOCC3)Cc4cc5cc(c(cc5[nH]c4=O)C)C C20109402
Cc1cc(=O)n2c3ccccc3n(c2c1C#N)C[C@H](CN4CC[NH+](CC4)CCOc5ccc(cc5)Cl)O C20479440
c1ccc(cc1)S(=O)(=O)CC[NH+]2CCC(CC2)N3CCc4ccccc4[C@@H]3CC(=O)NCc5ccco5 C24897981
c1cc[nH+]c(c1)N2CCN(CC2)Cc3ccc(cc3)S(=O)(=O)N(Cc4c[nH]cn4)CC5CCCCC5 C26664540
CC1=C([C@H](CC(=O)N1C)c2ccc(c(c2)F)F)C(=O)NCCC[NH+]3CCC(CC3)(C#N)c4ccccn4 C29393093
CCc1c(sc2c1c(=O)n(c(n2)N3CC[NH+](CC3)CC)CC(=O)Nc4ccc(cc4)Br)C C34748950
CN(C)C(=O)CSc1nc(c2c3c(sc2n1)CCC3)N4CC[NH+](CC4)CC(=O)Nc5ccccc5 C34757748
c1ccc(cc1)NC(=O)CSc2nc(c3c4c(sc3n2)CCC4)N5CC[NH+](CC5)CC(=O)N6CC6 C34757976
C[C@@H]1C[C@@H](CC(C1)(C)C)OC[C@@H](CN2CC[NH+](CC2)CCN3C(=O)c4cccc5c4c(ccc5)C3=O)O C35338775
CC(C)(C)c1ccc(cc1)[C@@H]2C3=C(CN(C3=O)CC(=O)N(CC[NH+](C)C)Cc4ccccc4)N(C(=O)N2)C C35934483
CC1(C[C@@H](c2ccccc2O1)NC(=O)[C@H]3CCC[NH+](C3)Cc4nc(no4)c5cccc(c5)Br)C C38904719
CC[NH+]1CCC[C@H]1CNC(=O)[C@H](CC(C)C)N2CC[C@]3(C2=O)CCCN3C(=O)c4c(ccs4)Cl C39225661
C[NH+](C)[C@@H](CNC(=O)c1ccc(o1)S(=O)(=O)c2ccc(cc2)Br)c3ccc(cc3)OC C40323053
C[NH+](C)[C@H](CNC(=O)c1ccc(o1)S(=O)(=O)c2ccc(cc2)Br)c3ccc(cc3)OC C40323055
c1ccc(c(c1)C(=O)N2CCN(CC2)c3[nH]c(=O)cc(n3)C[NH+]4CCN(CC4)c5ccccc5Cl)Cl C40386481
CCC1=NN2C(=[NH2+])/C(=C/c3cc(c(c(c3)Cl)OCCOc4ccc(cc4C)C)OC)/C(=O)N=C2S1 C27549781
CCC1=NN2C(=[NH2+])/C(=C/c3cc(c(c(c3)Cl)OCCOc4ccc(cc4)OC)OC)/C(=O)N=C2S1 C27549792
CN(C)c1ccc(cc1)/C=C\2/C(=O)c3ccc(c(c3O2)CN4CC[NH+](CC4)Cc5ccc6c(c5)OCO6)O C41585040
CCOC(=O)[C@H]1CCC[NH+](C1)Cc2c(cc(c3c2O/C(=C\c4ccc(c(c4OC)OC)OC)/C3=O)C)O C41586406
CC(C)[C@@H](C(=O)NCCc1c(cccc1Cl)F)N2C(=O)[C@@]3([C@H]4C(=c5ccccc5=[NH+]4)CCN3C2=O)C C63373667
c1ccc(cc1)[C@@H]2[C@H]3C(=c4ccccc4=[NH+]3)C[C@@H]5N2C(=O)N(C5=O)c6ccccc6C(=O)NC[C@@H]7CCCO7 C63375355
Cc1cccc(c1C)N2CCN(CC2)[C@@H](C)C(=O)NC3=c4cc(ccc4=[NH+][C@H]3C(=O)OC)Br C63540994
C[C@@H]1c2c(cc(cc2OC(=O)C)OC(=O)C)OC(=O)[C@@H]1CC(=O)NCCC3=c4cc(ccc4=[NH+]C3)Cl C64480242
CC(=O)O[C@@H]1CCC([C@@H]2[C@@]1([C@@H]3[C@@H](C[C@]45[C@@H]([C@@]3([C@@H](C2)OC(=O)C)C(=O)C4=C)OC(O5)(C)C)OC(=O)C)C)(C)C C04268195
CC(=O)O[C@@H]1CCC([C@H]2[C@@]1([C@H]3[C@@H](C[C@]45[C@@H]([C@@]3([C@@H](C2)OC(=O)C)C(=O)C4=C)OC(O5)(C)C)OC(=O)C)C)(C)C C04268200
CC(=O)O[C@H]1C[C@@H]2[C@H]([C@]3([C@@H]1[C@]45CCC[C@]([C@H]4C[C@H]3OC(=O)C)(CO[C@H]5OC(=O)C)C)C(=O)C2=C)OC(=O)C C04268213
Cc1cc(n(n1)CN(Cn2c(cc(n2)C)C)c3ccc(cc3)N(Cn4c(cc(n4)C)C)Cn5c(cc(n5)C)C)C C01663395
CN(C[C@@H](COc1cccc2c1cccc2)OC(=O)Cn3cnc4ccccc4c3=O)C5=NS(=O)(=O)c6c5cccc6 C01066506
Cc1ccccc1C(=O)/N=c/2\[nH]nc(s2)CC(=O)N/N=C/c3ccc(c(c3)OC)OS(=O)(=O)c4ccccc4 C01889379
CCc1c(c(nc(n1)C)N2CCCN(CC2)S(=O)(=O)C[C@@]34CC[C@@H](C3(C)C)CC4=O)Cc5ccc(cc5)C C00698365
Cc1ccc2cc(c(=O)[nH]c2c1)CN(Cc3ccc4c(c3)OCO4)S(=O)(=O)c5ccccc5Br C00913765
Cc1ccc2cc(c(=O)[nH]c2c1)CN(Cc3ccc4c(c3)OCO4)S(=O)(=O)c5ccc(cc5)Br C00913767
CCc1ccc2c(c1)cc(c(=O)[nH]2)CN(Cc3ccc4c(c3)OCO4)S(=O)(=O)c5ccc(cc5)C(=O)OCC C00914120
c1ccc(c(c1)C(F)(F)F)S(=O)(=O)N(Cc2cccs2)Cc3cc4cc5c(cc4[nH]c3=O)OCCO5 C00919572
CCN(CC)S(=O)(=O)c1ccc(cc1)S(=O)(=O)N(Cc2ccc(cc2)F)Cc3ccc4c(c3)OCO4 C00933250
c1cc(c(cc1C(F)(F)F)S(=O)(=O)N(Cc2cc3cc4c(cc3[nH]c2=O)OCCO4)C[C@H]5CCCO5)Cl C01222193
CCOC(=O)C1=C(N=c2n(c(=O)/c(=C/c3ccc(c(c3)OC)OC(=O)C)/s2)[C@H]1c4ccc(cc4)OC(=O)C)C C01780154
Cc1c(c(n(n1)C[C@H](COc2ccc(cc2)OC[C@H](Cn3c(c(c(n3)C)Br)C)O)O)C)Br C00827986
CN(C)c1ccc(cc1)NC(=O)C2(CCSCC2)N(Cc3ccccc3)C(=O)CN4C[C@H](NC4=S)c5ccccc5 C08695949
Cc1ccccc1CCN([C@@H](c2c(ccs2)C)C(=O)NC[C@H]3CCCO3)C(=O)Cn4c5ccccc5nn4 C12480770
CCCn1c2c(c(nc(n2)C(C)C)SCC(=O)N(Cc3ccccc3)Cc4ccccc4)c(=O)n(c1=O)C C03503875
Cc1ccc(cc1)c2nnn(n2)CC(=O)N(C[C@@H]3CCCO3)[C@@H](c4ccc(cc4)C)C(=O)NC[C@@H]5CCCO5 C12706118
CC1=NC2=C([C@H](C1C(=O)OC[C@@H]3CCCO3)c4ccc(c(c4)OC)OC)C(=O)C[C@H](C2)c5ccccc5OC C09805102
CC1=NC2=C([C@@H](C1C(=O)OC[C@H]3CCCO3)c4ccc(c(c4)OC)OC)C(=O)C[C@H](C2)c5ccccc5OC C15277480
CC1=NC2=C([C@H](C1C(=O)OC[C@H]3CCCO3)c4ccc(c(c4)OC)OC)C(=O)C[C@H](C2)c5ccccc5OC C15277481
Cc1ccc(cc1C)NC(=O)N(C[C@@H]2CCCO2)CC(=O)N(Cc3ccc4c(c3)OCO4)Cc5ccc(o5)C C16651141
c1cc(oc1)CN(Cc2ccc3c(c2)OCO3)C(=O)CN(C[C@H]4CCCO4)C(=O)C56CC7CC(C5)CC(C7)C6 C16652563
CCc1ccc2c(c1)cc(c(=O)[nH]2)[C@@H](c3nnnn3C4CCCCC4)N(Cc5cccs5)C[C@@H]6CCCO6 C20082455
CC1([C@H]2CC[C@@]1(/C(=C/OC[C@H](CN3CCN(CC3)C[C@H](CO/N=C/4\C[C@@H]5CC[C@]4(C5(C)C)C)O)O)/C2)C)C C28297159
Cc1c(c(=O)n(n1C)c2ccccc2)/N=C/c3ccc(cc3)N(CCN4CCOCC4)CCN5CCOCC5 C16249092
C[C@@H]([C@H]1CC[C@@]2([C@@]1(CC[C@@H]3C2=CC(=O)[C@@H]4[C@@]3(CC[C@@H](C4)OC(=O)C)C)C)O)[C@@H](CCC(C)(C)O)OC(=O)C C34704085
CCc1ccc(cc1)NC(=O)N(C[C@@H]2CCCO2)CC(=O)N(Cc3ccc4c(c3)OCO4)Cc5ccc(o5)C C35154119
C[C@@H]([C@H]1CC[C@@]2([C@]1(CC[C@@H]3C2=CC(=O)[C@@H]4[C@@]3(CC[C@@H](C4)OC(=O)C)C)C)O)[C@@H](CCC(C)(C)O)OC(=O)C C35494038
CC(C)(C)NC(=O)N(C[C@H]1CCCO1)CC(=O)Nc2nc(cn2c3ccc(c(c3)OC)OC)c4ccccc4 C36049706
Cc1ccc(cc1)c2ccc(nn2)N3CCCN(CC3)C(=O)CN(C[C@H]4CCCO4)C(=O)c5ccc(cc5)F C36071225
CCCC(CCC)C(=O)N1CCN(CC1)C(=O)c2cn(cc-3c(=O)n(nc23)c4ccccc4)C[C@@H]5CCCO5 C38485131
CCON1C[C@@](N(C1=O)CC2(CCN(CC2)S(=O)(=O)C(C)C)C3CCCCC3)(C)S(=O)(=O)C(C)C C39491040
CCON1C[C@](N(C1=O)CC2(CCN(CC2)S(=O)(=O)C(C)C)C3CCCCC3)(C)S(=O)(=O)C(C)C C39491041
CCCCn1c(c(c(c(c1=O)C#N)C)/C=C/2\C(=O)N(C(=S)S2)CCCOCC)N3C[C@H](O[C@@H](C3)C)C C39770794
CC(C)c1ccc(cc1)CN([C@H]2CCS(=O)(=O)C2)C(=O)c3c4c(n(n3)[C@@H]5CCS(=O)(=O)C5)CCCC4 C40987703
CC(C)c1ccc(cc1)CN([C@@H]2CCS(=O)(=O)C2)C(=O)c3c4c(n(n3)[C@H]5CCS(=O)(=O)C5)CCCC4 C40987705
CCOC(=O)C1=C(N=c2n(c(=O)/c(=C\3/c4ccccc4N(C3=O)C)/s2)[C@@H]1c5ccc(c(c5)OC)OC(=O)C)C C00635486
CC1=C([C@@H](C2=C(N1)C[C@H](CC2=O)c3ccc(c(c3)OC)OC)c4ccc(c(c4)OC)OC(=O)C)C(=O)OC(C)C C00650171
CC1=C([C@H](C2=C(N1)C[C@@H](CC2=O)c3ccc(c(c3)OC)OC)c4ccc(c(c4)OC)OC(=O)C)C(=O)OC(C)C C00650172
Cc1cccc(c1C)N([C@H](c2cccs2)C(=O)NC[C@@H]3CCCO3)C(=O)Cn4nc(nn4)c5ccc(cc5)F C00903947
CC[C@H](c1nnnn1Cc2ccc(cc2)OC)N(Cc3ccc4c(c3)OCO4)Cc5cc6ccc(c(c6[nH]c5=O)C)C C01375444
Cc1cc2cc(c(=O)[nH]c2cc1C)[C@@H](c3nnnn3Cc4ccco4)N(Cc5ccccc5Cl)Cc6ccco6 C01381950
CC1(CC2=C([C@H](c3c4nc(nn4cnc3O2)Cc5ccc(c(c5)OC)OC)c6ccc(c(c6)OC)OC)C(=O)C1)C C01873422
CCOC(=O)C1=C(N=c2n(c(=O)/c(=C/c3ccccc3OC(=O)C)/s2)[C@@H]1c4ccc(c(c4)OC)OC(=O)C)C C01890425
CC1(CC2=C([C@@H](c3c4nc(nn4cnc3O2)CO/N=C/c5ccc(cc5)OC)c6ccc(c(c6)OC)OC)C(=O)C1)C C01897586
Cc1cc(c(n1c2c(n(n(c2=O)c3ccccc3)C)C)C)C(=O)COc4c5cc(cc(c5ncn4)Cl)Cl C03278810
Cc1cc(c(n1C[C@H]2CCCO2)C)C(=O)CSC3=N/C(=C/c4ccco4)/C(=O)N3c5ccc(cc5)OC(F)F C03355368
CSc1ccc2cc(c(nc2c1)N3CCC(CC3)O)CN(CCC4=CCCCC4)C(=O)/C=C/[C@H]5C=NC=N5 C64626341
CC[NH+]1CCN(CC1)c2c(c(=O)n3cccc(c3n2)C)/C=C\4/C(=O)N(C(=S)S4)[C@H](C)c5ccccc5 C08817095
CC[NH+]1CCN(CC1)c2c(c(=O)n3cccc(c3n2)C)/C=C\4/C(=O)N(C(=S)S4)Cc5ccc(cc5)C C09358771
COCCN1[C@@H]([C@H](c2ccccc2C1=O)C(=O)NCC[NH+](Cc3ccco3)C4CCCC4)c5cccs5 C09432879
CCC[NH+](CCC)CN1c2ccc(cc2/C(=N/NC(=O)COc3ccc(cc3)OC)/C1=O)Br C09434586
Cc1ccc(cc1)c2c(cc3c(ccc(c3n2)OC)OC)CN(CC[NH+](C)C)C(=O)Cc4csc(n4)C C11913447
CCOc1ccc(cc1)N2C(=O)[C@H]3[C@H]([NH2+][C@@]([C@@H]3C2=O)(CCSC)C(=O)OC)c4ccc(cc4OC)OC C12497859
C[C@@H](c1c(cc(cn1)C(F)(F)F)Cl)C(=O)c2cc([nH]c2)C(=O)N3CCN(CC3)c4c(cc(c[nH+]4)C(F)(F)F)Cl C03105485
CC[C@@H](c1nnnn1Cc2ccc(cc2)F)[NH+](CCc3ccccc3)Cc4cc5cc(c(cc5[nH]c4=O)C)C C13064703
Cc1cc(c2cc(c(=O)[nH]c2c1)[C@H](c3nnnn3C4CCCC4)[NH+](Cc5ccc(cc5)F)Cc6ccco6)C C06301777
Cc1cccc2c1[nH]c(=O)c(c2)[C@@H](c3nnnn3C(C)(C)C)[NH+](Cc4ccccc4)Cc5ccc(cc5)Cl C06443575
Cc1cccc2c1[nH]c(=O)c(c2)[C@@H](c3nnnn3CCOC)[NH+](CCc4ccccc4)Cc5ccc(cc5)F C06443689
Cc1ccc2cc(c(=O)[nH]c2c1)[C@@H](c3nnnn3C4CCCC4)[NH+](Cc5ccc(cc5)Cl)C[C@@H]6CCCO6 C06409810
CCOc1cc(ccc1OCC=C)[C@@H]2/C(=C(/c3ccc4c(c3)C[C@H](O4)C)\O)/C(=O)C(=O)N2CCC[NH+](C)C C09311865
Cc1cccc(c1OCCOC[C@@H](CN2CC[NH+](CC2)CCN3C(=O)c4cccc5c4c(ccc5)C3=O)O)C C22608922
C=CCn1c(nn(c1=S)C[NH+]2CCN(CC2)Cc3ccccc3)CN4CCN(CC4)Cc5ccccc5 C22941765
CCOC(=O)[C@H]1CCCN(C1)C(=O)[C@@H]2Cc3cc(ccc3N4[C@@H]2CN(CC4)c5cccc[nH+]5)C(F)(F)F C35545481
CCOC(=O)[C@H]1CCCN(C1)C(=O)[C@H]2Cc3cc(ccc3N4[C@@H]2CN(CC4)c5cccc[nH+]5)C(F)(F)F C35545485
CCOC(=O)C1CCN(CC1)C(=O)[C@H]2Cc3cc(ccc3N4[C@@H]2CN(CC4)c5cccc[nH+]5)C(F)(F)F C35555868
C[NH+](C)CCN(Cc1cnc(n1Cc2ccccc2)S(=O)(=O)Cc3ccc(cc3)F)C(=O)C4CCCC4 C35667571
Cc1ccc(o1)C[NH+](Cc2ccc(o2)C(c3ccc(cc3)OC)(c4ccc(cc4)OC)O)C[C@H]5CCCO5 C35745207
CN(Cc1ccccc1)C(=O)[C@@H](C[NH+](Cc2ccc3c(c2)OCO3)C[C@@H]4CCCO4)Oc5ccccc5F C35890898
C[NH+](C)CCN(Cc1cnc(n1C[C@@H]2CCCO2)S(=O)(=O)Cc3ccc(cc3)F)C(=O)C4CCCC4 C36030856
C[NH+](C)CCN(c1nc2c(cc(cc2s1)F)F)C(=O)c3ccc(cc3)S(=O)(=O)N(CC=C)CC=C C36637690
CCCCN(CC)S(=O)(=O)c1ccc(cc1)C(=O)N(CC[NH+](C)C)c2nc3c(cc(cc3s2)F)F C36637700
CCCn1c(c(c(c(c1=O)C#N)C)/C=C/2\C(=O)N(C(=S)S2)CCc3ccccc3)N4CC[NH+](CC4)C C33812612
CCCCCCN1C(=O)/C(=C/c2c(c(c(=O)n(c2N3CC[NH+](CC3)CC)CCCC)C#N)C)/SC1=S C33812658
CC1(CC2=C([C@@H](N3C(=[NH+]2)N=C(N3)SCc4ccccc4F)c5cc(c(c(c5)OC)OC)OC)C(=O)C1)C C17242622
CCN(CC)S(=O)(=O)c1ccc(cc1)C(=O)N(CCC[NH+](C)C)c2nc3c(ccc(c3s2)C)OC C36643752
CC[NH+](CC)CCN(c1nc2c(ccc(c2s1)C)OC)C(=O)Cc3ccc(cc3)S(=O)(=O)C(C)C C36652701
Cc1ccc(cc1)S(=O)(=O)N2CCC[C@@H]2C(=O)N(CCC[NH+](C)C)c3nc4c(cc(cc4s3)F)F C36660300
Cc1ccc(cc1)S(=O)(=O)N2CCC[C@@H]2C(=O)N(CC[NH+](C)C)c3nc4c(ccc(c4s3)C)OC C36660314
Cc1ccc(cc1)S(=O)(=O)N2CCC[C@H]2C(=O)N(CC[NH+](C)C)c3nc4c(ccc(c4s3)C)OC C36660315
CCCCN(C)S(=O)(=O)c1ccc(cc1)C(=O)N(CC[NH+](C)C)c2nc3ccc(cc3s2)SC C38845362
CCOc1cccc2c1nc(s2)N(CCC[NH+](C)C)C(=O)c3ccc(cc3)S(=O)(=O)N(C)C4CC4 C38850156
CCOc1cc(cc(c1OCC)OCC)C(=O)N(C[C@@H]2C=c3ccccc3=[NH+]C2=O)c4ccc(cc4)OC C38959213
CCOc1cc(cc(c1OCC)OCC)C(=O)N(C[C@H]2C=c3ccccc3=[NH+]C2=O)c4ccc(cc4)OC C38959214
Cc1ccccc1CCN(C[C@H]2C=c3cc(c(cc3=[NH+]C2=O)C)C)S(=O)(=O)c4ccc5c(c4)OCCO5 C39325063
CCOc1ccc2=[NH+]C(=O)[C@H](C=c2c1)CN(CCc3ccccc3C)S(=O)(=O)c4cccc(c4)C(=O)C C39325381
Cc1cccc(c1)CCN(C[C@H]2C=c3cc(ccc3=[NH+]C2=O)OC)S(=O)(=O)c4ccccc4C(=O)OC C39325564
CCn1c(=O)c2cc(c(cc2nc1S[C@@H]3C(=c4cc(ccc4=[NH+]C3=O)Cl)c5ccccc5)OC)OC C39396230
CCn1c(=O)c2cc(c(cc2nc1S[C@H]3C(=c4cc(ccc4=[NH+]C3=O)Cl)c5ccccc5)OC)OC C39396231
Cc1cc2=C[C@@H](C(=O)[NH+]=c2cc1C)[C@@H](c3nnnn3CCOC)N(CCc4ccccc4)Cc5cccs5 C39711265
C[NH+](C)CCN1[C@@H](c2c(=O)c3ccc(cc3oc2C1=O)OC)c4ccc(cc4)OCc5ccc(cc5)Cl C40561477
C[NH+](C)CCN1[C@H](c2c(=O)c3ccc(cc3oc2C1=O)OC)c4ccc(cc4)OCc5ccc(cc5)Cl C40561479
CC[N+](CC)(CCNP1(=O)C=C(OC(=C1)c2ccccc2)c3ccccc3)Cc4ccc(cc4)[N+](=O)[O-] C03167365
CC[NH+](CCCNC(=O)[C@@H]1c2cc(c(cc2C(=O)N([C@@H]1c3cccnc3)C)OC)OC)Cc4ccccc4 C04733841
CC(C)[C@@H](C(=O)OCC(=O)C1=c2ccccc2=[NH+][C@@H]1c3ccccc3)NS(=O)(=O)/C=C/c4ccccc4 C39944074
CC(C)[C@@H](C(=O)OCC(=O)C1=c2ccccc2=[NH+][C@H]1c3ccccc3)NS(=O)(=O)/C=C/c4ccccc4 C39944075
CCCOc1ccc(cc1OC)[C@@H]2CN3C(=O)CN(C(=O)[C@@]3([C@H]4C2=c5ccccc5=[NH+]4)C)C[C@@H]6CCCO6 C63372224
CCCCOCCCN1CC(=O)N2C[C@@H](C3=c4ccccc4=[NH+][C@H]3[C@]2(C1=O)C)c5cccc(c5OCC)OC C63372242
Cc1c(c(=O)n(n1C)c2ccccc2)NC(=O)CCCN3C(=O)/C(=C\c4ccccc4)/SC3=S C08700760
CCCOCCCN1CC(=O)N2[C@H](C1=O)Cc3c4ccccc4[nH]c3[C@H]2c5cccc(c5OC)OC C02100862
Cc1ccc(cc1C)S(=O)(=O)[C@H](CNS(=O)(=O)c2ccc3c(c2)OCCO3)c4cccs4 C09103562
CC(C)c1ccc(cc1)S(=O)(=O)[C@@H](CNS(=O)(=O)[C@H]2CCS(=O)(=O)C2)c3cccs3 C09104577
Cc1ccccc1CS(=O)(=O)NC[C@H](c2cccs2)S(=O)(=O)c3ccc4c(c3)OCCO4 C09105300
Cc1ccc(cc1)CS(=O)(=O)NC[C@@H](c2cccs2)S(=O)(=O)c3ccc4c(c3)OCCO4 C09105313
Cc1ccc(cc1)CS(=O)(=O)NC[C@H](c2cccs2)S(=O)(=O)c3ccc4c(c3)OCCO4 C09105318
CN(c1ccc(cc1)C(=O)CN2C(=O)[C@](NC2=O)(Cc3ccccc3)c4ccccc4)S(=O)(=O)C C09513594
COc1ccc(cc1)N2C(=O)/C(=C/c3ccc(c(c3)OC)OCc4cccc(c4)F)/C(=O)NC2=S C09514106
COc1ccc(cc1Cl)n2c(nnc2SCC(=O)N[C@@H]3CCS(=O)(=O)C3)c4ccccc4 C09632562
CC(=O)Nc1ccc2c(c1)s/c(=N/C(=O)CCCS(=O)(=O)c3ccc(cc3)F)/n2CCOC C09476206
COC(=O)c1c2c(sc1NC(=O)CSc3nc4ccccc4c(=O)n3c5cccnc5)CCC2 C09959957
CCOC(=O)c1c2c(sc1NC(=O)[C@@H](C)OC(=O)c3cc(ccc3C)S(=O)(=O)C)CCCC2 C10400921
Cc1c(c(=O)n(n1C)c2ccccc2)NC(=O)CCCN3C(=S)/C(=C\c4ccccc4)/SC3=O C06143088
Cc1cccc(c1C)NS(=O)(=O)c2c(c3c(s2)CN(CC3)C(=O)C(=O)CC(C)C)C(=O)OC C11881851
CC(C)Cn1cc(c(=O)c(c1)C(=O)N2CCCCCC2)C(=O)NCC3(CCOCC3)c4ccccc4 C12037548
Cc1cc(c(n1CCCOC)C)C(=O)COC(=O)C[C@@H]2C(=O)Nc3cc(ccc3S2)C(F)(F)F C12426622
c1ccc(c(c1)NC(=O)CSc2nnc(n2C[C@H]3CCCO3)COc4cccc5c4nccc5)F C00904984
Cc1c(c(n(n1)CC(=O)Nc2ccccc2Cc3ccccc3)C)S(=O)(=O)N(C)Cc4ccco4 C12910930
CC(=O)c1ccc(cc1)S(=O)(=O)N2CSC[C@@H]2C(=O)NCc3csc(n3)c4cccs4 C13354785
CN(Cc1ccccc1)C(=O)c2cn(cc(c2=O)C(=O)NCCc3cccc(c3)F)C[C@@H]4CCCO4 C14991639
CN(C)c1cccc(c1)C(=O)NCCN2C(=O)/C(=C/c3ccc(c(c3)OC)OC(F)F)/SC2=O C18093370
Cc1ccc2cc(c(=O)[nH]c2c1)[C@@H](c3nnnn3C(C)(C)C)N(Cc4cccs4)C[C@@H]5CCCO5 C19973034
CN(C1CCCCC1)C(=O)c2cn(cc(c2=O)C(=O)NCC3(CCCC3)c4ccccc4)CCOC C20271434
CCN(CC)c1nc2c(s1)c(=O)n(c(=O)n2CC(=O)Nc3ccc(cc3)Br)CC=C C21655836
CCN(CC)c1nc2c(s1)c(=O)n(c(=O)n2CC(=O)Nc3cccc(c3)Br)CC=C C21655892
CC[C@@H](c1ccc(cc1)S(=O)(=O)C)NC(=O)CN(c2cccc(c2)C(F)(F)F)S(=O)(=O)C C22334766
CC[C@@H](c1ccc(cc1)S(=O)(=O)C)NC(=O)CN(c2cc(cc(c2)Cl)Cl)S(=O)(=O)C C22335104
[H]/N=C\1/C(=C\c2ccc(c(c2)OC)OCCOc3cc(cc(c3)C)C)/C(=O)N=C4N1N=C(S4)C(C)C C26580592
CC(C)OCCCN1CC(=O)N2[C@@H](C1=O)Cc3c4ccccc4[nH]c3[C@H]2c5cccc(c5OC)OC C26771839
C[C@H](C[C@@H]1CN(c2c1cc(cc2)Br)CC(=O)OC)NC(=O)[C@@H]3CC(=O)OC34CCCC4 C27691870
C[C@H](C[C@H]1CN(c2c1cc(cc2)Br)CC(=O)OC)NC(=O)[C@@H]3CC(=O)OC34CCCC4 C27691877
C[C@@H](C[C@H]1CN(c2c1cc(cc2)Br)CC(=O)OC)NC(=O)[C@@H]3CC(=O)OC34CCCC4 C35099009
CCNC(=O)N(C[C@H]1CCCO1)CC(=O)N(Cc2ccc(cc2)F)Cc3coc4ccccc4c3=O C35451839
Cc1ccc(s1)CN(Cc2ccccc2)C(=O)CN(CC=C)S(=O)(=O)c3ccc(cc3)NC(=O)C C35805502
Cc1cc(c(n1c2ccc(cc2)C(=O)OC)C)C(=O)COC(=O)C[C@H]3C(=O)Nc4ccccc4S3 C08687293
CNC(=O)c1ccc(cc1)CN(C)C(=O)CSCC2=NC(=O)C3=C(CSC3=N2)c4cccs4 C38775640
c1ccc(cc1)S(=O)(=O)c2ccc(c(c2S(=O)(=O)c3ccccc3)Cl)[C@@H](CC=O)NC=O C39497411
Cc1ccc(o1)CNC(=O)CCS(=O)(=O)c2cc3c(cc2Br)CCN3C(=O)C4CC4 C40450938
Cc1ccccc1COc2ccc(cc2OC)/C=C\3/C(=O)N(C(=S)S3)NC(=O)c4cccnc4 C40867754
c1ccc(cc1)n2c(nnc2SCC(=O)NCC3(CCCCC3)N4CCOCC4)c5ccncc5 C24833435
CCOc1ccc(cc1)[C@H]2[C@@H](C(=NC(=C2C(=O)OC)[O-])SCC(=O)Nc3c(cccc3C)C)C#N C49641572
[H]/N=C\1/C(=C/c2ccc(c(c2)OCC)OCCOc3ccccc3C)/C(=O)N=C4N1N=C(S4)C(C)C C22063370
[H]/N=C\1/C(=C/c2ccc(c(c2)OCC)OCCOc3cc(cc(c3)C)C)/C(=O)N=C4N1N=C(S4)CC C12285203
[H]/N=C\1/C(=C/c2ccc(c(c2)OC)OCCOc3cc(cc(c3)C)C)/C(=O)N=C4N1N=C(S4)C(C)C C12285209
[H]/N=C\1/C(=C/c2ccc(c(c2)OC)OCCOc3ccc(cc3C)C)/C(=O)N=C4N1N=C(S4)C(C)C C13940125
Cc1c2c(cc(nc2n(n1)[C@H]3CCS(=O)(=O)C3)c4ccco4)C(=O)N[C@@H](C)CCc5ccccc5 C57308977
[H]/N=C\1/C(=C/c2ccc(c(c2)OCC)OCCOc3ccc(c(c3)C)C)/C(=O)N=C4N1N=C(S4)CC C08836012
[H]/N=C/1\C(=C\c2ccc(c(c2)Cl)OCCOc3ccc(cc3OC)CC=C)\C(=O)N=C4N1OC(=C4)C C20236843
[H]/N=C\1/C(=C/c2ccc(c(c2)OCC)OCCOc3c(cccc3C)C)/C(=O)N=C4N1N=C(S4)CC C12285362
Cc1c(nc(o1)c2ccc(c(c2)OC)OC)C[S@](=O)CC(=O)NCCC[NH+]3C[C@H](C[C@@H](C3)C)C C04101891
CCOc1ccc2c(c1)cc(c(=O)[nH]2)C[NH+](Cc3ccc(cc3)F)Cc4nnnn4C[C@@H]5CCCO5 C06196679
CCc1ccc2c(c1)cc(c(=O)[nH]2)[C@@H](c3nnnn3CCOC)[NH+](Cc4ccccc4)Cc5ccco5 C06198002
CCc1ccc2c(c1)cc(c(=O)[nH]2)[C@H](c3nnnn3CCOC)[NH+](Cc4ccccc4)Cc5ccco5 C06198262
C[NH+](C)CCCN1[C@@H](C(=C(C1=O)O)C(=O)c2cc3cccc(c3o2)OC)c4ccc(cc4OC)OC C08833934
CCn1c2c(cc(cc2nc1c3cccnc3)NC(=O)COC)C(=O)N(C)C[C@@H]4CCC[NH+](C4)CC C11784737
CC1CC[NH+](CC1)[C@@H](CNS(=O)(=O)c2ccc(cc2)N3C(=O)CCS3(=O)=O)c4ccccc4 C11998421
CC1CC[NH+](CC1)[C@H](CNS(=O)(=O)c2ccc(cc2)N3C(=O)CCS3(=O)=O)c4ccccc4 C11998424
CC(C)C[C@@H](c1nnc2n1CC[NH+](CC2)Cc3ccc(cc3)N(C)C)NC(=O)c4ccc(o4)COC C11912660
Cc1cc(ccc1OC)C[NH+]2CCc3nnc(n3CC2)[C@H](CC(C)C)NC(=O)c4ccc(o4)COC C12132248
COc1ccc2c(c1)cc(c(=O)[nH]2)C[NH+](CCc3ccccc3)Cc4nnnn4CCc5ccccc5 C13033179
COc1ccc2cc(c(=O)[nH]c2c1)C[NH+](CCc3ccccc3)Cc4nnnn4CCc5ccccc5 C13033181
CC[C@H](c1nnnn1CC(=O)OCC)[NH+](Cc2ccc(cc2)F)Cc3cc4ccc(cc4[nH]c3=O)C C13063893
CC[C@@H](c1nnnn1CCc2ccccc2)[NH+](Cc3ccco3)Cc4cc5cc(ccc5[nH]c4=O)OC C13064194
CC[C@@H](c1nnnn1Cc2ccccc2)[NH+](Cc3cccnc3)Cc4cc5ccc(c(c5[nH]c4=O)C)C C13065059
CCOc1ccc2c(c1)cc(c(=O)[nH]2)C[NH+](Cc3cccnc3)Cc4nnnn4Cc5ccc(cc5)F C13065535
C[NH+](C)CCN1[C@@H](/C(=C(/c2ccc(cc2)OCC=C)\O)/C(=O)C1=O)c3cc(c(c(c3)OC)OC)OC C09243380
CC(C)(C#Cc1ccc(cc1)C[NH+]2C[C@@H](CN(C(=O)C2)CC3CCOCC3)OCc4cccnc4)O C14542494
C[C@@H](Cc1ccc2c(c1)OCO2)C[NH+]3CCc4nnc(n4CC3)CCNC(=O)COc5ccccc5 C14994758
c1ccc(c(c1)/C=C\2/C(=O)N(C(=O)S2)CCNC(=O)C[NH+](Cc3ccco3)Cc4ccco4)Cl C15448536
CC[NH+](CC)CCN(CC(=O)Nc1cc(on1)C)C(=O)c2cc(cc(c2)C(F)(F)F)C(F)(F)F C16646182
Cc1ccc2c(c1)cc(c(=O)[nH]2)C[NH+](CCCN3CCOCC3)[C@@H](c4nnnn4C(C)(C)C)C(C)C C13500297
CC[C@H](c1nnnn1C(C)(C)CC)[NH+](CCN2CCOCC2)Cc3cc4ccc(c(c4[nH]c3=O)C)C C19500579
Cc1ccc2cc(c(=O)[nH]c2c1C)C[NH+](CCCN3CCOCC3)Cc4nnnn4Cc5ccccc5 C00926618
CC[NH+]1CCN(CC1)CCCNC(=O)[C@@H]2c3ccccc3C(=O)N([C@H]2c4ccc(cc4)F)CCOC C20108849
CCc1ccc2c(c1)cc(c(=O)[nH]2)C[NH+](CCCN3CCOCC3)[C@H](CC)c4nnnn4C(C)(C)C C20109372
CCc1ccc2c(c1)cc(c(=O)[nH]2)C[NH+](CCCN3CCOCC3)[C@@H](CC)c4nnnn4C(C)(C)C C20109373
CCC[C@H](c1nnnn1C(C)(C)C)[NH+](CCCN2CCOCC2)Cc3cc4cccc(c4[nH]c3=O)C C13500129
CCC[C@@H](c1nnnn1C(C)(C)C)[NH+](CCCN2CCOCC2)Cc3cc4cccc(c4[nH]c3=O)C C13500130
Cc1c(c(n(n1)c2ccccc2)C)[C@H]3C(=O)NCC[NH+]3CC(=O)N(Cc4ccccc4)c5ccccc5 C24779687
CC[NH+](CC)[C@@H](CNC(=O)CSc1nnc(n1c2ccccc2C)N3CCOCC3)c4ccco4 C26610750
COc1ccc(c(c1OC)OC)C[NH+]2CCN(CC2)c3ccc(cn3)NS(=O)(=O)c4ccc(cc4)F C34682159
C[NH+]1[C@@H]2CCN([C@@H]2C(=O)NC[C@@H]1CCC(=O)N3CCC[C@@H]3COC)Cc4ccc(cc4)C(F)(F)F C35442556
CCNC(=O)N(CC[NH+](C)C)Cc1cnc(n1C[C@@H]2CCCO2)S(=O)(=O)Cc3ccc(cc3)F C35665974
CC(C)(C)OC[C@H](C[NH+](Cc1c(noc1N2CCOCC2)c3ccc(cc3)F)C[C@@H]4CCCO4)O C35760449
CCCNC(=O)CN1CC[NH+](CC1)Cn2c(=S)n(c(n2)CSc3nc4ccccc4s3)C C22363784
CC(C)(C)OC[C@H](C[NH+](Cc1c(noc1N2CCOCC2)c3ccccc3F)C[C@@H]4CCCO4)O C36313407
C[NH+](C)CCN(Cc1ccco1)C(=O)c2c(c3ccccc3o2)NC(=O)COc4ccc(cc4)OC C09265390
CC[C@H](c1nnnn1C(C)(C)CC)[NH+](CCCN2CCOCC2)Cc3cc4cccc(c4[nH]c3=O)C C13151169
CCOC(=O)Cn1c(nnn1)[C@H](C(C)C)[NH+](Cc2cccs2)Cc3cc4cc(ccc4[nH]c3=O)C C13151174
C[C@H](CSC(=O)C)C(=O)N1CCC[C@H]1C(=O)N2CCC(CC2)CCCC3CC[NH+](CC3)CCO C39198093
C[C@H]([C@H]1C=C(N=N1)c2ccccc2)[NH+](C)Cc3ccc4c(n3)S[C@@H]([C@@H]4NC(=O)C5CC5)C(=O)OC C39461298
COc1cc(cc(c1OC)OC)C[NH+](C[C@@H](COc2ccccc2Cl)O)[C@@H]3CCS(=O)(=O)C3 C40314136
Cc1ccc(c(c1)C)OC[C@H](C[NH+](Cc2cc(c(c(c2)OC)OC)OC)[C@@H]3CCS(=O)(=O)C3)O C40315539
Cc1cc(cc(c1)OC[C@H](C[NH+](Cc2cc(c(c(c2)OC)OC)OC)[C@@H]3CCS(=O)(=O)C3)O)C C40317588
CCCS(=O)(=O)c1ccc(cc1)c2cc(no2)C(=O)NC[C@H](c3ccc(c(c3)OC)OC)[NH+](C)C C40325337
CCCCNC(=O)CN1CCN(CC1)C(=O)C2CC[NH+](CC2)Cc3nnc(o3)c4ccc(c(c4)C)C C41271024
COc1ccc(cc1)OCCCOc2ccc(cc2)/C=C\3/C(=[NH2+])N4C(=NC3=O)SC(=N4)c5cccnc5 C49697818
CCN(CC)S(=O)(=O)N1CCN(CC1)C(=O)NC[C@@H]([C@@H]2CC=CS2)C3=c4ccccc4=[NH+]C3 C64173480
CCc1cccc(c1NC(=O)C2CCN(CC2)c3c(c[nH+]c4c3c(ns4)C)C(=O)N(CC)CC)C C65301355
CC(C)(C)NC(=O)[C@H](c1cccs1)N(c2ccccc2OC)C(=O)Cn3nc(nn3)c4ccc(cc4)F C06075157
CCOc1ccc2c(c1)cc(c(=O)[nH]2)CN(CCc3ccccc3C)S(=O)(=O)c4cccc5c4nsn5 C00924967
CCOc1ccc2c(c1)cc(c(=O)[nH]2)CN(CCc3ccccc3)S(=O)(=O)c4c(ccc5c4nsn5)C C00925496
c1ccc(cc1)CC(=O)Nc2ccc3n(c2=O)C[C@H]4C[C@@H]3CN(C4)S(=O)(=O)c5cccc(c5)C(F)(F)F C04236527
CCOc1ccc(cc1)N([C@H](c2cn(nc2C)C)C(=O)NC3CCCCC3)C(=O)[C@H]4COc5ccccc5O4 C00931359
CCC(=O)N1c2ccccc2NC3=C([C@@H]1c4cccc(c4)[N+](=O)[O-])C(=O)C[C@@H](C3)c5ccc(c(c5)OC)OC C00647246
CCC(=O)N1c2ccccc2NC3=C([C@H]1c4cccc(c4)[N+](=O)[O-])C(=O)C[C@@H](C3)c5ccc(c(c5)OC)OC C00647243
CN(C)c1ccc(cc1)NC(=O)[C@@H](c2cccs2)N(Cc3ccc(cc3)F)C(=O)CN4c5ccccc5C(=O)C4=O C03773518
Cc1ccccc1CN([C@@H]([C@@H]2CCC=CC2)C(=O)Nc3ccc4c(c3)OCO4)C(=O)CN5c6ccccc6C(=O)C5=O C08712837
c1ccc2c(c1)C(=O)C(=O)N2CC(=O)N(Cc3ccc(cc3)F)[C@@H]([C@H]4CCC=CC4)C(=O)Nc5ccc6c(c5)OCO6 C08712866
CN(C)c1ccc(cc1)NC(=O)[C@@H]([C@@H]2CCC=CC2)N(Cc3ccc(cc3)F)C(=O)CN4c5ccccc5C(=O)C4=O C08695757
C[C@@]12c3c(c4ccccc4[nH]3)[C@H](CN1C(=O)CN(C2=O)CCc5ccccc5F)c6cccc(c6OC)OC C08789631
C[C@@]12c3c(c4ccccc4[nH]3)[C@H](CN1C(=O)CN(C2=O)CCc5cccc(c5)F)c6cccc(c6OC)OC C08789888
CCc1c(nc([nH]c1=O)SCC(=O)N2[C@H](CC(=N2)c3ccc(cc3)OC)c4ccc(c(c4)OC)OC)C C09454007
c1ccc(cc1)c2nc(cs2)CC(=O)N(Cc3ccc(cc3)OCc4ccccn4)[C@H]5CCCCNC5=O C11912338
Cc1ccc(cc1)[C@H](C(=O)NC(C)(C)C)N(C[C@H]2CCCO2)C(=O)Cn3nc(nn3)c4ccc(cc4)Cl C12476879
Cc1ccc2cc(c(=O)[nH]c2c1C)CN(Cc3ccc(cc3)F)S(=O)(=O)c4c(ccc5c4nsn5)C C06410224
COc1cc(cc(c1OC)OC)[C@@H]2c3c(c4ccccc4[nH]3)C[C@H]5N2C(=O)CN(C5=O)CCC6=CCCCC6 C15953759
CC(C)Oc1ccc(cc1OC)[C@H]2CN3C(=O)CN(C(=O)[C@]3(c4c2c5ccccc5[nH]4)C)Cc6ccccc6 C02128666
C[C@]12c3c(c4ccccc4[nH]3)[C@H](CN1C(=O)CN(C2=O)CCc5cccc(c5)F)c6cccc(c6OC)OC C02138734
CCC(=O)N1c2ccccc2NC3=C([C@@H]1c4ccc(c(c4)OC)OC)C(=O)C[C@H](C3)c5cccc(c5)[N+](=O)[O-] C09318988
CC1=C([C@@H](C2=C(N1)C[C@H](CC2=O)c3ccc(c(c3)OC)OC)c4ccc(c(c4OC)OC)OC)C(=O)OC C02072848
CCc1ccc2c(c1)cc(c(=O)[nH]2)[C@H](c3nnnn3C4CCCCC4)N5CCN(CC5)c6ccccc6OC C19940696
Cc1cc(c2cc(c(=O)[nH]c2c1)[C@H](c3nnnn3Cc4ccccc4)N5CCN(CC5)c6ccccc6F)C C19940958
Cc1ccc(c2c1cc(c(=O)[nH]2)[C@H](c3nnnn3C(C)(C)C)N4CCN(CC4)c5nc6ccccc6s5)C C19973178
Cc1cc(c2c(c1)cc(c(=O)[nH]2)[C@H](c3nnnn3C(C)(C)C)N(Cc4ccc(cc4)Cl)C[C@@H]5CCCO5)C C20083195
CC(C)N(Cc1nc(cs1)C(=O)N2CCN(CC2)C/C=C/c3ccccc3)C(=O)Nc4ccccc4F C00964903
Cc1ccccc1NC(=O)N(C[C@H]2CCCO2)CC(=O)N(Cc3ccc4c(c3)OCO4)Cc5cccs5 C33746979
CC1=C([C@@H](C2=C(N1)C[C@H](CC2=O)c3ccccc3OC)c4ccc(c(c4)OC)OC)C(=O)OC[C@@H]5CCCO5 C33784006
CCN1C(=C([C@H](NC1=O)c2ccc(cc2)C(F)(F)F)C(=O)OCC)CN3CCN([C@@H](C3)C)C(=O)C4CC4 C35643624
CCN1C(=C([C@@H](NC1=O)c2ccccc2C(F)(F)F)C(=O)OCC)CN3CCN(CC3)C(=O)C4CCC4 C35646716
CCN1C(=C([C@@H](NC1=O)c2ccccc2F)C(=O)OCC)CN3CCN([C@@H](C3)C)C(=O)c4ccc(cc4)C C35991942
CCN1C(=C([C@H](NC1=O)c2ccccc2C(F)(F)F)C(=O)OCC)CN3CCN([C@@H](C3)C)C(=O)C4CC4 C36005366
Cc1ccc(cc1)S(=O)(=O)CNC(=O)[C@@H](c2ccc(cc2)Cl)N(Cc3ccc(o3)C)C(=O)C=C(C)C C36599560
CCOC(=O)c1c(c(sc1NC(=O)CSc2nc3ccccc3c(=O)n2c4ccccc4)C(=O)C)C C02642397
Cc1ccc(cc1)CN2C[C@H](c3c2cccc3)/C=N/NC(=O)C[C@@H]4N=N/C(=N\C(=O)c5ccc(cc5)C)/S4 C38897610
c1ccc(cc1)OS(=O)(=O)N2CCC[C@H]([C@@]23CC[C@@H](C3)S(=O)(=O)c4ccccc4)c5ccccc5O C39513656
c1cc2c(cc1NC(=O)CSc3nnc(n3C[C@H]4CCCO4)c5csc6c5CCCCC6)OCCO2 C39966956
COc1ccc(cc1OC)NC(=O)CSc2nnc(n2C[C@@H]3CCCO3)c4csc5c4CCCCC5 C39966981
COc1ccc(cc1OC)NC(=O)CSc2nnc(n2C[C@H]3CCCO3)c4csc5c4CCCCC5 C39966982
COc1ccccc1NC(=O)N(CCc2csc3n2cc(n3)c4ccc(cc4)F)CCN5CCOCC5 C40374477
C[C@@H]1c2c(sc(n2)CS(=O)(=O)C(C)(C)C)C[C@@]3([C@H]1[C@@H]([C@@H](CC3)[C@H](C)C(=O)N4CCN(CC4)C)O)C C43549185
Cc1cc(c2c(c1)cc(c(=O)[nH]2)[C@@H](c3nnnn3CCc4ccccc4)N5CCN(CC5)c6ccccc6F)C C01362004
Cc1cc(c2c(c1)cc(c(=O)[nH]2)[C@@H](c3nnnn3CCc4ccccc4)N5CCN(CC5)c6ccc(cc6)OC)C C01362023
CCc1ccc2c(c1)cc(c(=O)[nH]2)[C@@H](c3nnnn3CCc4ccccc4)N5CCN(CC5)c6ccccc6F C01382245
CCc1ccc2c(c1)cc(c(=O)[nH]2)[C@H](c3nnnn3CCc4ccccc4)N5CCN(CC5)c6ccccc6F C01382248
COc1cc2c3ccccc3oc2cc1NC(=O)COC(=O)[C@H]4CS[C@]5(N4C(=O)CC5)c6ccc(cc6)F C03433883
[H]/N=C\1/C(=C/c2ccc(cc2)OCCOc3ccc(cc3)C(C)(C)C)/C(=O)N=C4N1N=C(S4)c5cccnc5 C13513723
Cc1cc(c(n1c2ccccc2Cl)C)/C=N/NC(=O)CN(c3ccccn3)S(=O)(=O)c4ccccc4 C58852947
Cc1ccc(c(c1)C2=C3[C@H](N(C(=O)[C@H]3N=N2)CCc4ccc(cc4)OC)c5cc(c(c(c5)OC)OC)OC)O C08845724
CCOc1ccc2c(c1)sc(n2)N(CC[NH+](C)C)C(=O)[C@@H]3CCCN3S(=O)(=O)c4cccs4 C09505449
C[NH+](C)CCN(c1nc2ccc(cc2s1)[N+](=O)[O-])C(=O)[C@@H]3CCCN3S(=O)(=O)c4cccs4 C09505493
Cc1cc(c2c(c1)sc(n2)N(CCC[NH+](C)C)C(=O)[C@@H]3CCCN3S(=O)(=O)c4cccs4)C C09505616
C[NH+](C)CCN(c1nc2ccc(cc2s1)Br)C(=O)CCCS(=O)(=O)c3ccccc3 C09911393
Cc1ccc(s1)c2cc3c(c(c2)OC[C@@H]4CCC[NH+](C4)C)OCCN(C3)C(=O)Cc5c(noc5C)C C12570868
Cc1c(c(=O)c2ccc(cc2o1)OC(=O)[C@@H]3CCC[NH+]3COC(C)(C)C)c4ccc5c(c4)OCCCO5 C12661298
Cn1c2c(c(=O)n(c1=O)C)n(c(n2)C[NH+]3CCN(CC3)c4ccc(cc4)F)Cc5c(cccc5Cl)F C09693185
Cc1c(c(=O)n(c(=O)n1Cc2c(cccc2F)F)C[C@H](C)[NH+](C)Cc3ccccn3)c4cccc(c4)OC C13553283
Cc1c(c(=O)n(c(=O)n1Cc2c(cccc2F)F)CC[NH+](C)CCc3ccccn3)c4ccccc4F C13559587
CCCC[n+]1c2c(cc(c1NC(=O)c3ccc(cc3)C(C)(C)C)C(=O)OCC)c(=O)n4cccc(c4n2)C C20311339
c1ccc(cc1)c2ccc(=O)n(n2)CC[NH+]3CCN(CC3)S(=O)(=O)c4ccc(c(c4)C(F)(F)F)F C23244188
c1ccc(cc1)CCN(C2CC[NH+](CC2)Cc3ccccc3OC(F)F)C(=O)c4ccc5c(c4)OCO5 C24875767
CCc1c(sc2c1c(=O)n(c(n2)N3CC[NH+](CC3)Cc4cc(ccc4C)C)CC(=O)N(CC)CC)C C34749196
CCN(CC)C(=O)C[NH+]1CCN(CC1)c2c3c4c(sc3nc(n2)Cc5ccccc5)COC(C4)(C)C C34749885
CC[NH+]1CCN(CC1)c2c(c(nn2c3ccccc3)C)CN(CC(C)C)C(=O)[C@H](c4ccccc4)Cl C34829534
C[C@H]1CN(CCN1C(=O)[C@H]2C[C@H]2c3ccccc3)C(=O)C[NH+]4CCc5c(ccs5)[C@@H]4c6ccc(cc6)OC C34829697
C[C@H]1CN(CCN1C(=O)Cc2ccc(cc2)OC)C(=O)CC[NH+]3CCc4c(ccs4)[C@@H]3c5ccccc5 C34830111
CC[NH+]1CCN(CC1)c2c(c(nn2c3cccc(c3)F)C)CN(CCOC)C(=O)c4ccc5c(c4)OCO5 C34831850
CC[NH+](CCN1CCN(CC1)S(=O)(=O)c2ccc(c(c2)[N+](=O)[O-])Cl)CC3=CC[C@H]4C[C@@H]3C4(C)C C35095759
COc1ccc(c(c1)OC)C2=NN([C@H](C2)c3ccc4c(c3)OCO4)C(=O)C[NH+]5CCC6(CC5)OCCO6 C35785259
CC(C)N(C)c1c2c([nH+]c(n1)N3CCN(CC3)c4ccccc4)CCN(C2)S(=O)(=O)c5ccccc5 C35836989
Cc1ccc(c(c1)C[NH+](Cc2cccc(c2)C(F)(F)F)Cc3nc(co3)C(=O)N4CCN(CC4)C(=O)C)C C36065432
C[NH+]1CCN(CC1)c2c(c(no2)c3ccc(cc3)F)CN(C[C@H]4CCCO4)C(=O)c5ccccc5OC C36312276
CCOC(=O)[C@@H]1CCC[NH+](C1)CC(=O)N2[C@@H](CC(=N2)c3ccc(cc3C)C)c4ccc(cc4OC)OC C36343453
Cc1ccc(c(c1)C)C2=NN([C@@H](C2)c3ccc4c(c3)OCO4)C(=O)C[NH+]5CCN(CC5)Cc6ccccc6 C36345577
COc1ccccc1[C@H]2CC(=NN2S(=O)(=O)C)[C@@H]3C(=c4cc(ccc4=[NH+]C3=O)Cl)c5ccccc5 C38611678
CC[NH+](CC)CCN(c1nc2ccc(cc2s1)Br)C(=O)[C@@H]3CC(=O)N(C3)c4ccccc4 C36641957
Cc1cccc2c1nc(s2)N(CCC[NH+](C)C)C(=O)c3ccc(cc3)S(=O)(=O)N4CCC[C@@H](C4)C C36643412
CCOc1ccc2c(c1)sc(n2)N(CC[NH+](C)C)C(=O)[C@@H]3CCCN3S(=O)(=O)c4ccc(cc4)F C36660344
CC[NH+](CC)CCN(c1nc2c(cccc2s1)F)C(=O)[C@@H]3CCCN3S(=O)(=O)c4ccc(cc4)F C36660362
Cc1cc2c(cc1C)sc(n2)N(CC[NH+](C)C)C(=O)c3ccc(cc3)S(=O)(=O)N4CCCC[C@@H]4C C36698856
Cc1c(c(no1)c2ccccc2Cl)C(=O)N(CC[NH+](C)C)c3nc4c(s3)cccc4S(=O)(=O)C C38845846
Cc1cc2=C[C@H](C(=O)[NH+]=c2cc1C)CN(Cc3ccc4c(c3)OCO4)S(=O)(=O)c5ccc(cc5)OC C39325282
COc1ccc2=C[C@@H](C(=O)[NH+]=c2c1)CN(Cc3ccc4c(c3)OCO4)S(=O)(=O)c5ccccc5Cl C39325517
C[C@H]([C@@H]1C=C(N=N1)c2ccccc2)[NH+](C)Cc3cc4cc5c(cc4n(c3=O)Cc6cccc(c6)F)OCO5 C39558042
Cc1ccc(c2c1sc(n2)N(CC[NH+](C)C)C(=O)[C@H]3CCCCN3S(=O)(=O)c4cccs4)OC C36648097
CCN(c1cccc2c1cccc2)c3c(c(ncn3)N4CC[NH+](CC4)Cc5ccc6c(c5)OCO6)[N+](=O)[O-] C40589356
C[NH+]1C[C@@H]2C[C@H]1CN2c3ccc(cc3)c4ccnc5n4nc(c5c6ccc(c(c6)OC)F)c7ccncc7 C49032882
COc1ccc(cc1OC)[C@@H]2[C@@H]3C(=c4ccccc4=[NH+]3)C[C@@H]5N2C(=O)CN(C5=O)Cc6ccc(cc6)Cl C63137839
COc1ccc(cc1OC)[C@H]2[C@@H]3C(=c4ccccc4=[NH+]3)C[C@@H]5N2C(=O)CN(C5=O)Cc6ccc(cc6)Cl C63137840
COc1ccc(cc1OC)[C@H]2[C@H]3C(=c4ccccc4=[NH+]3)C[C@@H]5N2C(=O)CN(C5=O)Cc6ccc(cc6)Cl C63137843
COc1ccccc1CN2CC(=O)N3[C@H](C2=O)CC4=c5ccccc5=[NH+][C@@H]4[C@H]3c6ccc(cc6)C(=O)OC C63138903
COc1ccc(cc1OC)CCN2CC(=O)N3[C@H](C2=O)CC4=c5ccccc5=[NH+][C@@H]4[C@@H]3CCc6ccccc6 C63140069
COc1ccc(cc1OC)CCN2CC(=O)N3[C@H](C2=O)CC4=c5ccccc5=[NH+][C@@H]4[C@H]3CCc6ccccc6 C63140074
CCOc1ccccc1[C@@H]2[C@H]3C(=c4ccccc4=[NH+]3)C[C@@H]5N2C(=O)CN(C5=O)CCc6ccc(cc6)Cl C63140774
COc1ccc(cc1)[C@@H]2C3=C(N=N[C@@H]3C(=O)N2CCC4=c5cc(ccc5=[NH+]C4)OC)c6cccc(c6)OC C63314632
COC(=O)[C@@H]1CC2=c3ccccc3=[NH+][C@@H]2CN1C(=O)COc4ccc5c(cc(=O)oc5c4)c6ccccc6 C63350656
C[C@@]12[C@H]3C(=c4ccccc4=[NH+]3)[C@H](CN1C(=O)CN(C2=O)CCc5ccc(cc5)Cl)c6ccccc6OC C63373602
CC1=c2cc(ccc2=[NH+][C@@H]1C(=O)N(Cc3ccc(cc3)OCCN4CCOCC4)C[C@@H]5CCCO5)Cl C64066823
CC1=c2cc(ccc2=[NH+][C@H]1C(=O)N(Cc3ccc(c(c3)OCC4(COC4)C)OC)C[C@H]5CCCO5)Cl C64609620
COc1cc(cc(c1OC)OC)[C@@H]2c3cc4c(cc3C5=NN(C[C@H]5[C@@H]2C(=O)[O-])c6ccccc6)OCO4 C04742652
COc1cc(cc(c1OC)OC)[C@H]2c3cc4c(cc3C5=NN(C[C@H]5[C@@H]2C(=O)[O-])c6ccccc6)OCO4 C04742654
C[C@@H]1[C@H](c2cc3c(cc2O[C@@H]1Nc4ccc(cc4)C(=O)[O-])OCO3)c5cc(c(c(c5)OC)OC)OC C05742321
CCCc1nnc(n1/N=C/c2cc(cc(c2[O-])OC)[N+](=O)[O-])SCc3ccc(cc3)Br C02611087
CCn1cc(c(=O)c2c1cc(c(c2)F)N3CCN(CC3)C(=O)COc4ccc(cc4OC)C)C(=O)[O-] C13179194
Cc1cc(c(n1[C@@H]2CCS(=O)(=O)C2)C)C(=O)CSc3nc4ccccc4c(=O)n3CC(=O)[O-] C13223124
COc1cc(cc(c1OC)OC)/C=C\2/C(=O)N(C(=N2)c3ccccc3)c4nc5ccc(cc5s4)C(=O)[O-] C01086468
CC1=NC2=C([C@H](C1C(=O)OC(C)C)c3cc(c(c(c3)OC)[O-])[N+](=O)[O-])C(=O)C[C@@H](C2)c4cccs4 C12384664
CCCOC(=O)C1[C@H](C2=C(C[C@@H](CC2=O)c3cccs3)N=C1C)c4cc(c(c(c4)OC)[O-])[N+](=O)[O-] C15277222
Cc1ccc(cc1[N+](=O)[O-])c2ccc(o2)/C=C/3\C(=NC(=O)N(C3=O)c4cccc(c4)Br)[O-] C15799614
Cc1cc(ccc1n2c(cc(c2C)/C=C/3\C(=NC(=O)N(C3=O)c4cccc(c4Cl)Cl)[O-])C)[N+](=O)[O-] C12467394
CCOc1cccc(c1)N2C(=O)/C(=C\c3ccc(o3)c4ccc(c(c4)[N+](=O)[O-])Cl)/C(=NC2=S)[O-] C13552840
c1ccc(c(c1)COc2ccc(cc2Cl)/C=C/3\C(=NC(=O)N(C3=O)c4cccc(c4)[N+](=O)[O-])[O-])F C15837564
Cc1ccc(cc1Cl)N2C(=O)/C(=C\c3cccc(c3)OCc4ccc(cc4)[N+](=O)[O-])/C(=NC2=O)[O-] C16182819
CCOc1cc(cc(c1[O-])[N+](=O)[O-])[C@H]2CC(=O)NC3=C2C(=O)C[C@H](C3)c4ccc(cc4)OCC(C)C C20883451
CCOc1cc(cc(c1[O-])[N+](=O)[O-])[C@H]2CC(=O)NC3=C2C(=O)C[C@@H](C3)c4ccc(cc4)OCC(C)C C20883456
c1ccc(cc1)c2cc(nc(n2)n3c(cc(n3)c4cccs4)NC(=O)Cc5ccc(cc5)[N+](=O)[O-])[O-] C11855317
CC1=NC2=N/C(=N/c3cccc(c3Cl)Cl)/N[C@H](N2C(=C1)[O-])c4cc(c(c(c4)OC)OC)OC C16790328
Cc1ccc(c(c1)C(=O)C2=C(C(=O)N([C@@H]2c3ccc(cc3)[N+](=O)[O-])c4nc(c(s4)C(=O)C)C)[O-])C C33700705
Cc1ccc(o1)C(=O)C2=C(C(=O)N([C@H]2c3cccc(c3)[N+](=O)[O-])c4nc5ccc(cc5s4)Cl)[O-] C34921038
Cc1ccc(o1)C(=O)C2=C(C(=O)N([C@@H]2c3ccc(cc3)[N+](=O)[O-])c4nc5ccc(cc5s4)Cl)[O-] C34921040
CCOc1ccc(cc1[N+](=O)[O-])c2c(cn(n2)c3ccccc3)/C=C(\C#N)/c4nc5ccccc5c(n4)[O-] C34983874
Cc1ccc(cc1NS(=O)(=O)c2ccc(c(c2)[N+](=O)[O-])C)S(=O)(=O)[N-]c3ccc(cc3)Cl C16128452
CC1=C([C@@H](N2C(=CSC2=N1)/C=C(/N3CCOCC3)\[O-])c4ccc(cc4OC)OC)C(=O)OCC=C C36058701
COCCCN1C(=O)C(=C([C@]12c3ccccc3N(C2=O)CC=C)C(=O)c4ccc5c(c4)OCCO5)[O-] C06498922
CC(C)[C@@H](C(=O)[O-])n1c(=O)c2ccccc2nc1SCC(=O)N([C@H]3CCS(=O)(=O)C3)C4CC4 C13025662
CC(C)Cn1c(=O)c2ccc(cc2nc1SCC(=O)N([C@H]3CCS(=O)(=O)C3)C4CC4)C(=O)[O-] C13049455
CCOC(=O)[C@H]1[C@@H](SC2=C1CCCC2)NC(=O)CSc3nnc4n3c(cc(n4)[O-])C(C)(C)C C39732298
Cc1c(c(n(c(=O)c1C#N)C)N2C[C@H](O[C@H](C2)C)C)/C=C/3\C(=O)N(C(=S)S3)CCCC(=O)[O-] C39769199
COC(=O)[C@H]1C(=O)[C@H]([C@]23[C@]1(CCCCCCCCCC2)[C@H](C(=C3C(=O)OC)[O-])C(=O)OC)C(=O)OC C43214689
Cc1cccc(c1C)n2c(=O)c3ccccc3n4c2nnc4SCc5cc(n6c(n5)c(cn6)C#N)[O-] C46849332
CCO/C(=C\1/[C@@H](C(=C(N=C1COCc2nnc(o2)C)C)C(=O)OC)c3cccc(c3Cl)Cl)/[O-] C26477278
c1ccc2c(c1)ccc(c2/C=C/3\C(=NC(=O)N(C3=O)c4ccc5c(c4)OCO5)[O-])OCc6ccccc6C#N C59105180
C=CCc1cc(ccc1OCc2cccc(c2)[N+](=O)[O-])/C=C/3\C(=NC(=O)N(C3=O)c4ccc(cc4)F)[O-] C59135530
Cc1ccc(cc1c2ccc(o2)/C=C/3\C(=NC(=O)N(C3=O)c4cccc(c4)Br)[O-])[N+](=O)[O-] C59198332
Cc1cc(cc(c1C)[N+](=O)[O-])c2ccc(o2)/C=C/3\C(=NC(=O)N(C3=O)c4cccc(c4)Br)[O-] C59198437
CCOC(=O)C1=C(N=c2n(c(=O)/c(=C\c3ccccc3C(=O)[O-])/s2)[C@H]1c4ccc(c(c4)OC)OC)C C59447079
Cc1c(c(n(n1)c2ccc(cc2)[N+](=O)[O-])C)/C=C/3\C(=NC(=S)N(C3=O)c4cccc5c4cccc5)[O-] C59858200
Cc1cc(ccc1Br)N2C(=O)/C(=C/c3ccc(c(c3)[N+](=O)[O-])N4CCCCC4)/C(=NC2=O)[O-] C59859932
Cc1c(c(ccc1N2C(=O)/C(=C/c3ccc(o3)c4ccc(cc4)[N+](=O)[O-])/C(=NC2=O)[O-])Br)C C59861853
CC\1=NC2=NC(=NC(=O)[C@H]2[C@@H](/C1=C(\[O-])/OC)c3ccc(cc3)[N+](=O)[O-])SCc4ccccc4Cl C39732380
COc1cccc(c1)[C@@H]2[C@H]3C(=NC(=NC3=O)SCc4ccc(cc4)[N+](=O)[O-])N=C5C2=C(CCC5)[O-] C39749203
COc1ccccc1[C@H]2[C@@H]3C(=NC(=NC3=O)SCc4ccc(cc4)[N+](=O)[O-])N=C5C2=C(CCC5)[O-] C39749209
CCOc1ccc(cc1)[C@@H]2[C@@H]3C(=NC(=NC3=O)SCc4ccc(cc4)[N+](=O)[O-])N=C5C2=C(CCC5)[O-] C39749321
CCOc1ccc(cc1)[C@H]2[C@H]3C(=NC(=NC3=O)SCc4ccc(cc4)[N+](=O)[O-])N=C5C2=C(CCC5)[O-] C39749326
CN(C)c1ccc(cc1)[C@@H]2[C@@H]3C(=NC(=NC3=O)SCc4ccc(cc4)[N+](=O)[O-])N=C5C2=C(CCC5)[O-] C39749328
CC1(CC(=C2[C@@H]([C@@H]3C(=NC(=NC3=O)SCc4ccc(cc4)[N+](=O)[O-])N=C2C1)c5ccc(cc5)O)[O-])C C39749428
COc1cc(cc(c1OCc2cccc(c2)F)Br)/C=C\c3c(c([nH]c(=O)n3)[O-])[N+](=O)[O-] C32690727
CCCCN1c2ccc(cc2C[C@]3([C@@H]1CCC)C(=O)N=C(N(C3=O)c4ccccc4Cl)[O-])[N+](=O)[O-] C09446745
CCO/C(=C\1/[C@@H](C2=C(C[C@@H](CC2=O)c3ccc(c(c3)OC)OC)N=C1C)c4ccc(cc4)[N+](=O)[O-])/[O-] C00863494
C[C@@]12CC[C@H]([C@@]([C@@H]1CC[C@H]([C@H]2CC(=O)NCc3ccc4c(c3)OCO4)O)(C)CO)OC(=O)Nc5ccc(cc5)OC C04236659
CN(C)c1ccc(cc1)c2nnnn2[C@H]3CO[C@H]4[C@@H]3OC[C@@H]4NC(=S)Nc5cc(cc(c5)OC)OC C04147575
Cn1c2ccccc2c(c(c1=O)C3=NNC(=O)C3=NNc4c(cc(cc4Br)[N+](=O)[O-])[N+](=O)[O-])O C04293205
Cc1ccccc1C(=O)Nc2nnc(s2)CC(=O)N/N=C/c3ccccc3OS(=O)(=O)c4ccccc4 C02307872
CCOC(=O)C1=C(N(C2=C([C@@H]1c3cc(c(c(c3)OC)OC)OC)C(=O)CCC2)c4ccc(cc4)[N+](=O)[O-])N C08442983
c1cc(oc1)CNS(=O)(=O)c2ccc3c4ccc(cc4oc(=O)c3c2)S(=O)(=O)NCc5ccco5 C08754501
COc1ccc(c(c1OC)OC)CN/C(=C/2\C(=O)NC(=O)N(C2=O)c3ccc(cc3)Br)/Nc4ccccc4 C08757690
CCCc1c2c(c(=O)[nH]c(n2)c3cc(ccc3OCC)S(=O)(=O)Nc4ccc(cc4)N(C)C)n(n1)C C09327481
Cc1ccc(cc1)S(=O)(=O)CC(=O)/N=c\2/n(c3ccc(cc3s2)S(=O)(=O)N)CCC(=O)OC C09582045
CC(C)OC[C@@H](Cn1c2c(=O)[nH]c(=O)n(c2nc1N/N=C/c3cc(ccc3OC)Br)C)O C05917442
Cc1ccccc1OC[C@@H](Cn2c3c(nc2N/N=C/c4cccc(c4)[N+](=O)[O-])n(c(=O)n(c3=O)C)C)O C05360217
CCOC(=O)Cn\1c2ccc(cc2s/c1=N\C(=O)c3cc(cc(c3)[N+](=O)[O-])[N+](=O)[O-])S(=O)(=O)N C09809647
COc1ccc(cc1OC)[C@H]2CC(=NN2C(=O)COC(=O)c3cc(ccc3N)[N+](=O)[O-])c4cccs4 C12546984
CC(C)Cn1c(c(c2c1ncc(c2)NCc3ccc4c(c3)nsn4)NC(=O)c5ccoc5)C(=O)OC C14746106
CCCNc1nc2c(n1CC3=C([C@H](NC(=O)N3C)c4ccccc4)C(=O)OCC)c(=O)n(c(=O)n2C)C C15107509
Cc1ccc(c(c1NS(=O)(=O)c2ccccc2[N+](=O)[O-])C)NS(=O)(=O)c3ccccc3[N+](=O)[O-] C15773023
COc1cc(ccc1Oc2nc(nc(n2)N3CCOCC3)N4CCOCC4)C=C5C(=O)NC(=O)NC5=O C16215022
Cc1ccccc1OC[C@H](Cn2c3c(nc2N/N=C(/C)\c4ccc(cc4)[N+](=O)[O-])n(c(=O)n(c3=O)C)C)O C17138691
COc1ccc(cc1)S(=O)(=O)/N=c\2/[nH]c(cs2)CC(=O)Nc3nc4ccc(cc4s3)[N+](=O)[O-] C09821130
Cc1c(c(n(n1)C(C)C)C)/C=N/Nc2nnc(n2N)SCC(=O)N3CCc4cc(c(cc4C3)OC)OC C20911560
COc1cc(c(cc1OC)[N+](=O)[O-])C(=O)Nc2cc(nn2c3[nH]c4c(c(=O)n3)CCCC4)c5ccco5 C12010534
CC(C)c1cc(cc(c1O)S(=O)(=O)c2ccc(cc2)OC)NS(=O)(=O)c3cccc(c3)[N+](=O)[O-] C26787047
COc1cc(c(cc1OC)OC)[C@@H]2[C@H]3CN(CC=C3C(=C(C2(C#N)C#N)N)C#N)C(=O)OCc4ccccc4 C27113032
C[C@H]1CN(CCN1C(=O)NC(C)(C)C)c2cc(nc(n2)SCC(=O)NCCCN3CCOCC3)Cl C16604624
CCOC(=O)C1=C(N(C(=O)N[C@H]1c2cccc(c2OC)OC)C)CN3CCN([C@@H](C3)C)C(=O)NC(C)C C36013918
Cc1ccc(cc1)S(=O)(=O)CNC(=O)[C@H](c2ccc3c(c2)OCO3)N(Cc4ccc(o4)C)C(=O)CO C36600571
CCCCN(c1c(n(c(=O)[nH]c1=O)CC(C)C)N)C(=O)c2ccc(c(c2)S(=O)(=O)N3CCOCC3)C C23077945
CCOC(=O)c1c(c(sc1NC(=O)CN2C(=O)[C@@]3(C[C@@H](CC(C3)(C)C)C)NC2=O)C(=O)OCC)C C02660860
COc1ccc(cc1OC)[C@@H]2c3ccc(cc3OC(=C2C#N)N)OC(=O)c4cc(ccc4Cl)[N+](=O)[O-] C38658683
CC(C)CCCN1[C@H]([C@@H](C(=O)NC1=O)[C@@H]2c3ccccc3OC4=NC(=O)N(C(=O)[C@@H]24)CCCC(C)C)O C38701853
Cc1c(c(=O)n(n1C)c2ccccc2)NC(=O)CN3C(=O)[C@@H](SC3=O)CC(=O)Nc4ccc(cc4)F C39793386
Cc1c(c(=O)n(n1C)c2ccccc2)NC(=O)CN3C(=O)[C@H](SC3=O)CC(=O)Nc4ccc(cc4)F C39793388
Cc1cc2c(c(=O)n1C[C@H]3CCCO3)[C@@]4(c5ccccc5N(C4=O)CC(=O)OC)C(=C(O2)N)C(=O)OC C39918655
Cc1ccc2cccc(c2n1)Oc3c(c(ncn3)NNC(=O)C(c4ccccc4)c5ccccc5)[N+](=O)[O-] C40618672
COc1ccccc1C(=O)NNc2c(c(ncn2)Oc3ccc(c4c3nccc4)Br)[N+](=O)[O-] C40658510
Cc1c\2c(oc1C(=O)Nc3ccc4c(c3)OCO4)CCC/C2=N\NC(=O)c5ccc(c(c5)[N+](=O)[O-])Cl C40813424
CCOC(=O)c1ccc(cc1)NC(=O)c2c(c\3c(o2)CCC/C3=N\NC(=O)Cc4ccc(cc4)[N+](=O)[O-])C C40814602
C[C@H](c1c(cc(cn1)c2cc(cc(c2c3nnn(n3)C)F)Cl)F)NC(=O)[C@@]4(CCS(=O)(=O)C4)O C40940151
C[C@H](c1c(cc(cn1)c2cc(cc(c2c3nnn(n3)C)F)Cl)F)NC(=O)[C@]4(CCS(=O)(=O)C4)O C40940153
CCc1cccc(c1N2C(=O)[C@H]3[C@@H]([NH2+][C@@]([C@@H]3C2=O)(C)C(=O)[O-])c4cc(cc(c4C(=O)OC)OC)OC)CC C43221412
CC[C@@H](C)[C@]1([C@@H]2[C@@H]([C@@H]([NH2+]1)c3cc(cc(c3C(=O)OC)OC)OC)C(=O)N(C2=O)c4ccccc4C)C(=O)[O-] C43221946
CC[C@H](C)[C@]1([C@@H]2[C@@H]([C@@H]([NH2+]1)c3cc(cc(c3C(=O)OC)OC)OC)C(=O)N(C2=O)c4ccccc4C)C(=O)[O-] C43221947
Cc1cc2c(c(=O)n1CCc3ccc(c(c3)OC)OC)[C@@H](C(=C(O2)N)C#N)c4cc(c(c(c4)OC)OC)OC C01798680
CCOc1ccc(cc1)n2c(=O)c3c4c(sc3nc2SCC(=O)c5c(n(c(=O)n(c5=O)C)C)N)CCC4 C03324922
CC1(CC2=C([C@H](n3c(nc(n3)SCc4ccc(cc4)[N+](=O)[O-])N2)c5ccc(c(c5)OC)O)C(=O)C1)C C22831631
c1cc(cc(c1)[N+](=O)[O-])/N=N/N(c2cccc(c2)[N+](=O)[O-])C(C(O)O)(Br)Br C59464993
c1ccc(cc1)N2CCN(CC2)S(=O)(=O)c3cc(ccc3N/N=C\4/c5ccccc5NC4=O)[N+](=O)[O-] C59489827
Cc1cc(nc(n1)/N=C(\NC(=S)NCCOC)/N2CCN(CC2)C(=O)[C@H]3COc4ccccc4O3)C C14161395
Cc1ccc(cc1)S(=O)(=O)NCCc2nnc(s2)NC(=O)c3cc(cc(c3C)[N+](=O)[O-])[N+](=O)[O-] C17971033
COc1ccc(cc1)NS(=O)(=O)c2ccc(c(c2)[N+](=O)[O-])N/N=C\3/c4cc(ccc4N=C3O)[N+](=O)[O-] C15910700
CC(=O)Nc1ccc(cc1)N([C@@H](c2ccc(cc2)O)C(=O)NC3CCCCC3)C(=O)[C@@H]4COc5ccccc5O4 C00930916
CC(=O)Nc1ccc(cc1)N([C@@H](c2ccc(cc2)O)C(=O)NC3CCCCC3)C(=O)[C@H]4COc5ccccc5O4 C00930914
CC(=O)Nc1ccc(cc1)N([C@H](c2ccc(cc2)O)C(=O)NC3CCCCC3)C(=O)[C@H]4COc5ccccc5O4 C00930915
COc1ccccc1NS(=O)(=O)c2ccc3c(c2)nc(o3)SCC(=O)NC(=O)NCc4ccco4 C02652331
Cc1ccc(cc1Cl)NC(=O)CSc2nnc(n2c3ccc(cc3)F)Cc4cc(=O)[nH]c(=O)[nH]4 C09382033
Cc1ccc(c(c1)C)NC(=O)CSc2nnc(n2c3ccc(cc3)Cl)Cc4cc(=O)[nH]c(=O)[nH]4 C09382078
C=CCn1c(=O)c2ccccc2n3c1nnc3SCC(=O)Nc4c(c5c(s4)CCCC5)C(=O)N C03286131
CC(C)Cn1c(c(c(=O)[nH]c1=O)N(CC(C)C)C(=O)CN(C)C(=O)Cc2c(cccc2Cl)F)N C09507197
Cc1c(sc(n1)c2ccccc2)C(=O)NNC(=O)c3ccc(cc3)S(=O)(=O)NCc4ccco4 C09507362
CC(=CC(=O)Nc1c(c(cs1)c2ccccc2)C(=O)OCC(=O)c3c(n(c(=O)n(c3=O)C)C)N)C C09587363
C[C@]1(C(=O)N(C(=O)N1)CC(=O)Nc2ccccc2C(=O)NCc3ccco3)c4cccc5c4cccc5 C10276171
CCN(c1c(n(c(=O)[nH]c1=O)Cc2ccccc2)N)C(=O)CSc3nnc(n3C)c4cccs4 C10709791
CCOC(=O)C1=C(NC(=O)N[C@@H]1c2ccc(cc2)Cl)COC(=O)Cc3c4ccccc4c(=O)[nH]n3 C10874101
CCOC(=O)C1=C(NC(=O)N[C@H]1c2ccc(cc2)Cl)COC(=O)Cc3c4ccccc4c(=O)[nH]n3 C10874107
Cc1c(c2c(s1)[C@]3(c4ccccc4N(C3=O)CC(=O)Nc5ccccc5)C(=C(O2)N)C#N)C(=O)OC C12372292
CC(C)Cn1c(c(c(=O)[nH]c1=O)N(CC(C)C)C(=O)CSc2c3cnn(c3ncn2)c4ccccc4)N C12690753
CCCCN(c1c(n(c(=O)[nH]c1=O)CCC)N)C(=O)c2c(c3c(nc(nc3s2)c4ccco4)C)C C12914247
CN(c1c(n(c(=O)[nH]c1=O)Cc2ccccc2)N)C(=O)c3ccc4c(c3)C[C@@H](OC4=O)c5ccccc5 C13037825
CCCn1c(c(c(=O)[nH]c1=O)C(=O)COC(=O)c2c(nn(c2Cl)Cc3ccccc3Cl)C)N C13069734
CC(C)n1c2c(cn1)c(cc(n2)c3ccc4c(c3)OCCO4)C(=O)NNC(=O)c5c[nH]c6c5cccc6 C14517956
CCCCn1c(c(c(=O)[nH]c1=O)N(CCC(C)C)C(=O)C2CCN(CC2)c3nc4ccccc4o3)N C14773545
CCCCn1c(c(c(=O)[nH]c1=O)N(CCCC)C(=O)c2cc(nc3c2c(nn3C)C)c4ccco4)N C14899159
c1ccc(cc1)n2cc(cn2)CCC(=O)NNC(=O)c3ccccc3NS(=O)(=O)c4cccs4 C16178491
CCCn1c(=O)c2ccccc2n3c1nnc3SCC(=O)Nc4c(c5c(s4)CCCC5)C(=O)N C16661199
CCOc1ccc(cc1[N+](=O)[O-])C(=O)NC(=S)Nc2cc(c(c(c2)c3nc4c(o3)cccn4)O)C C16692998
Cc1cc2c(c(=O)n1CCc3c([nH]c4c3cccc4)C)[C@H](C(=C(O2)N)C#N)c5cc(c(c(c5)OC)OC)OC C18201271
Cc1c(c(n(n1)C(C)C)C)/C=N/Nc2[nH]nc(n2)SCCC(=O)Nc3c(cccc3Cl)Cl C20905153
Cc1c(c(n(n1)C(C)C)C)/C=N/Nc2[nH]nc(n2)SCCC(=O)Nc3ccc(cc3Cl)Cl C20905154
CCCCn1c(c(c(=O)[nH]c1=O)N(C2CCCC2)C(=O)CSc3nccn3c4ccccc4C)N C24174245
c1cc(ccc1c2nc(on2)CCC(=O)NCCCc3c(c(n(n3)c4ccc(cc4)F)N)C#N)Cl C25162701
c1cc2c(cc1C(=O)NNC(=O)CCNS(=O)(=O)c3ccc(c(c3)C(F)(F)F)Cl)OCO2 C26690176
Cc1cc2c(c(c1)F)N(CCC2)CC(=O)N(CCOC)c3c(n(c(=O)[nH]c3=O)Cc4ccccc4)N C30153298
CC1=C([C@@H](c2c([nH]c(=O)[nH]c2=O)N1)c3ccc(c(c3)OC)OCc4ccccc4F)C(=O)OCC=C C32655061
COCCN(c1c(n(c(=O)[nH]c1=O)Cc2ccccc2)N)C(=O)c3cc(nc4c3cccc4)c5ccco5 C32981958
CC(C)NC(=O)C[NH+]1CCN(CC1)c2ccc(cc2C(=O)[O-])NS(=O)(=O)c3cc(ccc3F)F C33253156
Cn1c2c(c(=O)[nH]c1=O)n(c(n2)N3CCCCC3)C/C=N/NC(=O)c4cc(ccc4O)Br C09272959
Cc1c(sc(c1C(=O)N)NC(=O)CSc2nnc(n2C[C@@H]3CCCO3)c4ccc5c(c4)OCO5)C C39966118
CCOc1cc(ccc1O)[C@H]2c3c(n[nH]c3C(=O)N2[C@@H]4CCS(=O)(=O)C4)c5cc(cc(c5O)C)C C38702112
Cc1c\2c(oc1C(=O)NNC(=O)c3ccc(cc3)Cl)CCC/C2=N\NS(=O)(=O)c4ccc(cc4)F C40826185
Cc1c\2c(oc1C(=O)NNC(=O)c3ccccc3Cl)CCC/C2=N\NS(=O)(=O)c4ccc(cc4)F C40826191
C[C@H](C(=O)Nc1nc(cs1)c2cccc(c2)[N+](=O)[O-])Sc3nnc(n3N)c4ccc(cc4)OC C45257542
CC(=O)Oc1ccc(cc1)N2C(=O)[C@@H]3[C@H](N[C@@]4([C@@H]3C2=O)c5cc(ccc5NC4=O)F)Cc6ccc(cc6)O C20533442
c1cc(ccc1/C=N/NC(=O)C(=O)Nc2ccc(cc2)Br)OCC(=O)NC[C@H]3CCCO3 C58881275
CCOCSc1nnc(s1)NC(=O)CSc2nnc(n2N)c3ccc(cc3)Br C59265029
CCOC(=O)c1c2c(sc1NC(=O)CSc3nnc(n3N)c4ccc(cc4)[N+](=O)[O-])CCCC2 C59790548
CC1=C([C@@H](n2c(nc(n2)CCCO)N1)c3cc(c(c(c3)OC)OC)OC)C(=O)Nc4ccc(cc4)F C12469496
CC(=O)Nc1ccc(cc1OC)S(=O)(=O)Nc2ccc(cc2)S(=O)(=O)/N=C/3\CCCCCN3 C13074308
CCOc1cc(ccc1OCC(=O)N)[C@H]2CC(=O)NC3=NC(=NC(=O)[C@H]23)SCc4ccc(cc4)C C64773386
CCOc1cc(ccc1OCC(=O)N)[C@H]2CC(=O)NC3=NC(=NC(=O)[C@@H]23)SCc4ccccc4C C64773392
CC(=O)Nc1ccc(cc1)NC(=O)CSc2nc3c(c(n2)[O-])C[NH+](CC3)Cc4ccccc4OC C67291420
CC[NH+](Cc1[nH]c(=O)c2cc(c(cc2n1)OC)OC)CC(=O)N3c4ccccc4NC(=O)C[C@H]3C C08965475
C[NH+]1CCc2c(sc3c2C(=O)N[C@@H](N3)c4cccc(c4)Oc5ccc(cc5[N+](=O)[O-])[N+](=O)[O-])C1 C02326317
C[NH+]1CCc2c(sc3c2C(=O)N[C@H](N3)c4cccc(c4)Oc5ccc(cc5[N+](=O)[O-])[N+](=O)[O-])C1 C02326313
c1cc(ccc1C(=O)CN(c2cc(ccc2N)[N+](=O)[O-])S(=O)(=O)C34CC[NH+](CC3)CC4)Cl C09086706
CC[NH+]1CCN(CC1)c2nc3c(n2C[C@@H](COc4ccc5ccccc5c4)O)c(=O)[nH]c(=O)n3C C09088993
CC[NH+]1CCN(CC1)c2nc3c(n2C[C@H](COc4ccc5ccccc5c4)O)c(=O)[nH]c(=O)n3C C09088994
CCOC(=O)[C@@]1([C@@H]2[C@@H]([C@H]([NH2+]1)c3ccco3)C(=O)N(C2=O)c4ccccc4F)Cc5ccc(cc5)O C12497556
CC[NH+]1CCC[C@H]1CN(Cc2cc3cc4c(cc3[nH]c2=O)OCO4)C(=O)Nc5ccccc5OC C12711093
Cc1cccc2c1[nH]c(=O)c(c2)C[NH+](CCCO)C3(CCCCC3)c4nnnn4C5CCCCC5 C13501254
COC(=O)c1cn(nn1)[C@H]2C[C@H]([NH+](C2)Cc3cccs3)C(=O)NCCc4c[nH]c5c4cccc5 C14981075
Cc1ccc(cc1)Cc2nc(sn2)N3CC[NH+](CC3)CCNC(=O)Nc4ccc(cc4)[N+](=O)[O-] C16514397
Cc1cc(c2cc(c(nc2c1)O)C[NH+](CCO)[C@H](c3nnnn3Cc4ccc(cc4)F)C(C)C)C C08716828
Cc1cc(c2cc(c(nc2c1)O)C[NH+](CCO)[C@@H](c3nnnn3Cc4ccc(cc4)F)C(C)C)C C08674204
CCOC(=O)C1=C(NC(=O)N[C@@H]1c2cccc(c2OC)OC)CN3CCN(CC3)c4cccc[nH+]4 C20283682
CCOC(=O)C1=C(NC(=O)N[C@H]1c2cccc(c2OC)OC)CN3CCN(CC3)c4cccc[nH+]4 C20283686
C[NH+]1CCc2c(sc3c2C(=N[C@@H](N3)c4cccc(c4)Oc5ccc(cc5[N+](=O)[O-])[N+](=O)[O-])O)C1 C36093605
c1ccc(cc1)c2csc3c2c(=O)[nH]c(n3)C[NH+](Cc4ccco4)C[C@@H](CN5CCOCC5)O C36207605
c1ccc(cc1)c2csc3c2c(=O)[nH]c(n3)C[NH+](Cc4ccco4)C[C@H](CN5CCOCC5)O C36207606
Cc1cc(c2cc(c(=O)[nH]c2c1)C[NH+](CCO)[C@@H](c3nnnn3Cc4ccc(cc4)F)C(C)C)C C20121308
C[NH+]1CCN(CC1)[C@@H](CNC(=O)C(=O)Nc2cccc(c2)C(F)(F)F)c3ccc4c(c3)OCO4 C38624910
C[NH+]1CCN(CC1)[C@H](CNC(=O)C(=O)Nc2cccc(c2)C(F)(F)F)c3ccc4c(c3)OCO4 C38624913
c1ccc2=[NH+]/C(=N\S(=O)(=O)c3cccc4c3nsn4)/[C@@H]([NH+]=c2c1)Nc5ccc(cc5)C(=O)[O-] C38976334
c1ccc2=[NH+]/C(=N\S(=O)(=O)c3cccc4c3nsn4)/[C@H]([NH+]=c2c1)Nc5ccc(cc5)C(=O)[O-] C38976336
c1ccc2=[NH+]/C(=N\S(=O)(=O)c3cccc4c3nsn4)/[C@@H]([NH+]=c2c1)Nc5cccc(c5)C(=O)[O-] C38981437
c1ccc2=[NH+]/C(=N\S(=O)(=O)c3cccc4c3nsn4)/[C@H]([NH+]=c2c1)Nc5cccc(c5)C(=O)[O-] C38981439
CCSc1nnc(s1)NC(=O)CS[C@H]2[NH+]=C(N=N2)N/N=C(/C)\c3ccc4c(c3)OCO4 C39404379
CCCOCCNC(=O)[C@H]1CN(CC12CC[NH2+]CC2)C(=O)c3cccnc3Oc4ccc(cc4)C C39607662
CC1=NN([C@@H](C1)C(=O)N2C[C@@H](C3(C2)CC[NH2+]CC3)C(=O)NCc4cc5ccccc5[nH]4)C(C)(C)C C39671534
Cc1c\2c(oc1C(=O)NCCCn3cc[nH+]c3)CCC/C2=N\NC(=O)Cc4ccc(cc4)[N+](=O)[O-] C40814539
Cc1ccc2c(c1)c(c([nH]2)C(=O)OC)NC(=O)[C@H](C)N3CC[NH+](CC3)Cc4ccc5c(c4)OCO5 C19372415
C[C@H]1C(=C([C@@H](N1C[C@@H]2CCCO2)NC(=O)C[NH+]3CCC(CC3)n4c5ccccc5[nH]c4=O)C#N)C C39938805
COCCN1C(=O)[C@@H]2[C@H](N[C@@]3([C@@H]2C1=O)c4cc(ccc4NC3=O)Cl)CC5=c6ccccc6=[NH+]C5 C63376178
COCCN1C(=O)[C@@H]2[C@H](N[C@]3([C@@H]2C1=O)c4cc(ccc4NC3=O)Cl)CC5=c6ccccc6=[NH+]C5 C63376179
COCCN1C(=O)[C@@H]2[C@@H](N[C@@]3([C@@H]2C1=O)c4cc(ccc4NC3=O)Cl)CC5=c6ccccc6=[NH+]C5 C63376180
COCCN1C(=O)[C@@H]2[C@H](N[C@@]3([C@@H]2C1=O)c4cccc(c4NC3=O)Cl)CC5=c6ccccc6=[NH+]C5 C63383730
COCCN1C(=O)[C@@H]2[C@H](N[C@]3([C@@H]2C1=O)c4cccc(c4NC3=O)Cl)CC5=c6ccccc6=[NH+]C5 C63383732
COCCN1C(=O)[C@@H]2[C@@H](N[C@@]3([C@@H]2C1=O)c4cccc(c4NC3=O)Cl)CC5=c6ccccc6=[NH+]C5 C63383738
COCCN1C(=O)[C@@H]2[C@@H](N[C@]3([C@@H]2C1=O)c4cccc(c4NC3=O)Cl)CC5=c6ccccc6=[NH+]C5 C63383740
CC(C)[C@@H](C(=O)NCCC1=c2ccccc2=[NH+]C1)NC(=O)N3CCc4cc(c(cc4C3)OC)OC C63385644
Cc1cccc(c1C)NC(=O)c2ccc3=C([C@@H](C(=O)[NH+]=c3c2)S(=O)(=O)c4ccc(cc4)OC)O C09429662
Cc1cccc(c1C)NC(=O)c2ccc3=C([C@H](C(=O)[NH+]=c3c2)S(=O)(=O)c4ccc(cc4)OC)O C09429662
c1ccc2=N/C(=N\S(=O)(=O)c3cccc4c3nsn4)/[C@@H]([NH+]=c2c1)Nc5ccc(cc5)C(=O)O C38976334
c1ccc2=N/C(=N\S(=O)(=O)c3cccc4c3nsn4)/[C@H]([NH+]=c2c1)Nc5ccc(cc5)C(=O)O C38976336
COc1ccc2=[NH+]CC(=c2c1)CCNC(=O)CC[C@H]3C(=O)N(C(=O)N3)Cc4ccc5c(c4)OCO5 C63389273
COCCN1C(=O)[C@H]2[C@@H](N[C@@]3([C@@H]2C1=O)c4cc(ccc4NC3=O)Cl)CC5=c6ccccc6=[NH+]C5 C63376180
COCCN1C(=O)[C@H]2[C@H](N[C@@]3([C@@H]2C1=O)c4cc(ccc4NC3=O)Cl)CC5=c6ccccc6=[NH+]C5 C63376178
c1ccc2=[NH+]CC(=c2c1)CCNC(=O)CCC(=O)N3CCCN(CC3)[C@H]4Nc5cccnc5S4 C64519903
Cc1ccc2=[NH+]CC(=c2c1)CCNC(=O)CCC(=O)N3CCN(CC3)[C@H]4Nc5cccnc5S4 C64539228
Cc1cc2c(cc1S(=O)(=O)N3CCC[C@@H](C3)C(=O)NCC[NH+]4CCCCCC4)OCC(=O)N2 C35378954
Cc1cc2c(cc1S(=O)(=O)N3CCC[C@H](C3)C(=O)NCC[NH+]4CCCCCC4)OCC(=O)N2 C35378955
CC(C)(C)n1c(nnn1)[C@@H](c2cc3cc(ccc3[nH]c2=O)OC)[NH+](Cc4ccccc4)Cc5ccco5 C06014927
CC(C)(C)n1c(nnn1)[C@H](c2cc3cc(ccc3[nH]c2=O)OC)[NH+](Cc4ccccc4)Cc5ccco5 C06015024
CC[NH+](Cc1ccccc1)[C@H](c2cc3cc(c(cc3[nH]c2=O)OC)OC)c4nnnn4C[C@@H]5CCCO5 C06193714
CCOC(=O)C1CC[NH+](CC1)[C@@H](c2cc3cc(c(cc3[nH]c2=O)OC)OC)c4nnnn4C(C)(C)C C06194619
CCOC(=O)C1CC[NH+](CC1)[C@H](c2cc3cc(c(cc3[nH]c2=O)OC)OC)c4nnnn4C(C)(C)C C06194734
CCOC(=O)Cn1c(nnn1)C[NH+](Cc2ccc3c(c2)OCO3)Cc4cc5c(cc(cc5[nH]c4=O)C)C C12833297
COc1ccc2c(c1)cc(c(=O)[nH]2)C[NH+](Cc3ccc4c(c3)OCO4)Cc5nnnn5Cc6ccco6 C13032940
COc1ccc2cc(c(=O)[nH]c2c1)C[NH+](Cc3ccc4c(c3)OCO4)Cc5nnnn5Cc6ccco6 C13032942
Cc1ccc(cc1)C[NH+](Cc2cc3cc(c(cc3[nH]c2=O)OC)OC)Cc4nnnn4C[C@@H]5CCCO5 C13033610
Cc1ccc(cc1)C[NH+](Cc2cc3cc(c(cc3[nH]c2=O)OC)OC)Cc4nnnn4C[C@H]5CCCO5 C13033612
Cc1ccc(cc1)C[NH+](Cc2cc3cc(c(cc3[nH]c2=O)OC)OC)Cc4nnnn4Cc5ccco5 C13033614
CCOC(=O)Cn1c(nnn1)C[NH+](Cc2ccc(cc2)F)Cc3cc4cc5c(cc4[nH]c3=O)OCCO5 C13033824
CCOC(=O)Cn1c(nnn1)C[NH+](Cc2ccc(cc2)C)Cc3cc4cc5c(cc4[nH]c3=O)OCCO5 C13033978
Cc1cc(c2c(c1)cc(c(=O)[nH]2)[C@@H](c3nnnn3CCOC)[NH+](Cc4cccnc4)Cc5ccco5)C C06177939
Cc1cc(c2c(c1)cc(c(=O)[nH]2)[C@H](c3nnnn3CCOC)[NH+](Cc4cccnc4)Cc5ccco5)C C06178061
COc1ccc2cc(c(=O)[nH]c2c1)C[NH+](Cc3ccc4c(c3)OCO4)Cc5nnnn5C[C@H]6CCCO6 C06282793
CC[C@@H](c1nnnn1C[C@@H]2CCCO2)[NH+](Cc3ccc(cc3)OC)Cc4cc5ccc(cc5[nH]c4=O)C C13063847
CC[C@H](c1nnnn1Cc2ccc(cc2)OC)[NH+](Cc3ccco3)Cc4cc5ccc(cc5[nH]c4=O)C C13063882
CC[C@H](c1nnnn1C[C@@H]2CCCO2)[NH+](Cc3ccc(cc3)C)Cc4cc5cc(ccc5[nH]c4=O)OC C13064142
CC[C@@H](c1nnnn1C[C@@H]2CCCO2)[NH+](Cc3ccc(cc3)C)Cc4cc5cc(ccc5[nH]c4=O)OC C13064143
CC[C@H](c1nnnn1Cc2ccco2)[NH+](Cc3ccc(cc3)C)Cc4cc5cc(ccc5[nH]c4=O)OC C13064144
CC[C@@H](c1nnnn1Cc2ccco2)[NH+](Cc3ccc(cc3)C)Cc4cc5cc(ccc5[nH]c4=O)OC C13064145
CC[C@H](c1nnnn1Cc2ccc(cc2)F)[NH+](Cc3ccco3)Cc4cc5cc(ccc5[nH]c4=O)OC C13064158
CC[C@@H](c1nnnn1Cc2ccc(cc2)F)[NH+](Cc3ccco3)Cc4cc5cc(ccc5[nH]c4=O)OC C13064159
CC[C@@H](c1nnnn1Cc2ccco2)[NH+](Cc3ccc(cc3)F)Cc4cc5cc(ccc5[nH]c4=O)OC C13064171
CC[C@H](c1nnnn1C2CCCC2)[NH+](Cc3ccc(cc3)OC)Cc4cc5ccc(cc5[nH]c4=O)OC C13064249
CC[C@@H](c1nnnn1C[C@@H]2CCCO2)[NH+](Cc3ccc(cc3)C)Cc4cc5ccc(cc5[nH]c4=O)OC C13064316
CC[C@@H](c1nnnn1Cc2ccco2)[NH+](Cc3ccc(cc3)C)Cc4cc5ccc(cc5[nH]c4=O)OC C13064318
[truncated: 1,831,901 more chars]
