# Supplementary material for: PyRMD Studio: A Unified Suite for Next-Generation, AI-Powered Virtual Screening
Source: J Chem Inf Model. 2026 May 19;66(11):6197–203. doi: 10.1021/acs.jcim.6c00648 (PMC13250901; doi:10.1021/acs.jcim.6c00648)
Supplement: Supplementary file 2 [file ci6c00648_si_002.zip › decoys/fa7_decoys.ism]

C[NH2+]C[C@@H](c1cc(c(cc1F)O)O)O C13807919
C1CC[C@H]2[C@@H](C1)C[C@@H]([NH2+]2)C(=O)NCC(=O)N C19484177
C(C(=O)NC(=O)N)[NH2+]CC(F)(F)F C20070237
C1CC[NH+](CC1)[C@H](C/C(=N/O)/N)O C22010275
Cc1c(c(n[nH]1)C)C(=O)N[C@@H]2C[C@@H]2[NH3+] C36234816
Cc1c(c(n[nH]1)C)NC(=O)[C@H](C)[NH3+] C36736527
C[C@@H](C(=O)N[C@@H]1CCC[C@@H](C1)O)[NH3+] C37001060
CC(C)[C@H](C(=O)N[C@H]1CCCCNC1=O)[NH3+] C37019212
C[C@@H](C(=O)N[C@H]1CCCCNC1=O)[NH3+] C37019243
C[C@](C1CC1)(C(=O)N2CCC[C@H](C2)C(=O)N)[NH3+] C37614103
C1C[C@@H](C[C@@H](C1)O)NC(=O)C2CCC(CC2)[NH3+] C37626653
C[C@@](C1CC1)(C(=O)N(C)CC(=O)N)[NH3+] C37654819
C[C@@H](C(=O)N)[NH2+][C@@H]1CCCC[C@@H]1O C37691502
C1CCC2(CC1)OC[C@@H](O2)CNC(=[NH2+])N C01530647
C1[C@H](NC(=O)S1)C(=O)NC2CC(C2)[NH3+] C36236932
C[NH2+][C@@H]1CCc2c(ccc(c2O)O)[C@@H]1O C39096953
C[NH2+][C@@H]1CCc2c(ccc(c2O)O)[C@H]1O C39096957
CC(C)NC(=O)NC1(CC[NH+](CC1)C)C(=S)N C40366373
c1cc(c(cc1C2=N[NH+]=C(SC2)N)O)O C40537955
CC(C)(C(=O)N)[NH2+][C@@H]1CCC[C@H]1O C40675041
CC(C)(C(=O)N)[NH2+][C@H]1CCCC[C@H]1O C40675046
C1CC[C@@H]2[C@H](C1)C[C@@H]([NH2+]2)c3nc([nH]n3)N C41050711
CC1(Cc2c(ccn2CC(=O)N)[C@@H](C1)[NH3+])C C41726630
CC1CCC(CC1)(C(=O)[O-])[NH2+][C@@H]2CCCC[C@@H]2[NH3+] C42431657
C1CCCC(CC1)(C(=O)[O-])[NH2+][C@H]2CCCC[C@@H]2[NH3+] C42431662
Cc1[nH]c(c([nH+]1)N)NC[C@@H]2CCCCO2 C42873436
C[C@@H](C(=S)N)[NH+]1CCC(CC1)CC(=O)N C43514519
C[C@H](/C(=N/O)/N)[NH+]1CCC[C@@H](C1)O C43516194
COC(=O)c1c(c(cs1)C[NH3+])N C44249142
Cc1nc(cs1)c2ccc(s2)[C@@H](CC(=O)N)[NH3+] C44255571
CC1CCN(CC1)c2ccc(o2)[C@H](C[NH3+])N C44474388
C1C[NH+](C[C@@H]1NC(=S)NN)C2CC2 C44726280
c1ccc(c(c1)N2CC[C@@H](C2)C[NH3+])S(=O)(=O)N C50249747
CC[C@H](c1cc2c(cc1Br)[nH]c(=O)[nH]2)[NH3+] C52094340
CC(C)[NH+]1CC[C@@H](C1)CN/C(=N/O)/N C52834136
CC(C)[NH+]1CC[C@H](C1)CN/C(=N/O)/N C52834137
C[C@@H](C(=O)N)[NH2+]C1(CCCC1)CO C53069630
C1CCC(CC1)(CO)NC(=O)C[NH3+] C53127133
C1CCC(CC1)(CO)NC(=O)[C@H]2C[C@@H](C[NH2+]2)O C53127244
C1CC[C@H]([C@H](C1)N)[NH+]2CCC(CC2)C(=O)N C40431750
C[C@H]1[C@H](CCC[C@@H]1[NH3+])C(=O)N2CCC(CC2)C(=O)N C55091429
C1C[C@@H](CN(C1)C(=O)CC2CCC(CC2)[NH3+])C(=O)N C55091561
C[C@H]1CCC[C@H]([C@@H]1[NH3+])C(=O)N[C@@H]2CCCNC2=O C55131456
C[C@@H]1C[C@H](CC[C@@H]1C(=O)N[C@@H]2CCCNC2=O)[NH3+] C55131502
c1cc(oc1)[C@@H]2NC(=S)NC(=[NH+]2)N C34926956
c1c(cn(n1)CC[C@@H](C(=O)N)[NH3+])Cl C62536062
CCC[C@@]1(CC[NH2+]C1)c2nc([nH]n2)N C62920607
CCC1(CC[NH+](CC1)C[C@@H](C(=O)N)N)C C62956298
C1C[C@@H]([C@H](C1)NC(=O)NC2CC2)[NH3+] C63174616
C1CC[C@H]([C@H](CC1)NC(=O)[C@@H]2CSC(=O)N2)[NH3+] C63212506
Cn1cc(c2c1cccc2)C3=C(C(=O)NC3=O)c4cn(c5c4cccc5)CCC[NH3+] C02011710
c1cc(cc(c1)Cl)Nc2nc(nc(n2)N)C[NH+]3CCN(CC3)c4ccc(cc4)F C04740294
c1ccc(cc1)[C@@H](C[NH2+]C[C@@H](COc2ccc(cc2)C#N)O)c3c[nH]c4c3cccc4 C06949597
C[C@@H](C(=O)Nc1c(c2c(s1)CCC2)C(=O)N)[NH+](C)Cc3ccc(s3)Cl C08473857
c1ccc(cc1)c2cc(no2)C[C@H]3C[NH2+]CC[C@H]3CC(=O)N4CCC(CC4)C(=O)N C08623667
CC[NH+]1CCc2c(sc(c2C(=O)N)NC(=O)CCCSc3ccccc3)C1 C09472778
CC(C)CC[C@]1(C(=O)NC(=O)N1)C2CC[NH+](CC2)Cc3ccc(s3)NC(=O)C C11997475
CCc1cccc2c1NC(=O)[C@@]23[C@H]4[C@@H]([C@@H]([NH2+]3)[C@@H](C)O)C(=O)N(C4=O)CCc5ccccc5 C12884439
COc1ccc2c(c1)c(cn2CC(=O)N)C[NH+]3CCC(CC3)NC(=O)C4CCCC4 C19563241
CC1CCC(CC1)(CNC(=O)Cn2c(nc(n2)C(F)(F)F)N)[NH+]3CCCCC3 C19654762
c1ccc(cc1)n2c3c(cn2)c(=[NH2+])n(cn3)NC(=S)Nc4ccc(cc4Cl)Cl C08636728
Cc1c(c2ccccc2n1Cc3ccc(cc3Cl)Cl)CNCC[NH2+]CCO C20477656
Cc1cc([nH+]c2c1c(c(s2)C(=O)OCC(=O)N[C@H]3CCOc4c3cccc4)N)C C22313519
c1c(cc(cc1Cl)Cl)NC(=O)[C@@H]2CCC[NH+]2CC(=O)NC(=O)NC3CC3 C26463095
CCCNC(=O)C[NH+]1CCC(CC1)NC(=O)c2cc(ccc2O)Br C31922881
Cc1c(n(c(c1C#N)NC(=O)C[NH+]2Cc3ccccc3C[C@@H]2C(=O)N)C4CCCC4)C C32879149
C[NH+](C)CCCNc1cc(c(c2c1C(=O)c3ccccc3C2=O)N)N4CCCCC4 C06661233
CC(C)(C(=O)NC1C2CC3(CC1CC(C2)(C3)O)O)[NH+]4CCN(CC4)c5ccc(cn5)C(F)(F)F C35087373
C[C@@H]1CCc2c(sc(c2C(=O)N)NC(=O)CN3CC[NH+](CC3)Cc4ccco4)C1 C20572209
C[C@H]1CCc2c(sc(c2C(=O)N)NC(=O)CN3CC[NH+](CC3)Cc4ccco4)C1 C20572210
CC[NH+]1CCC[C@H]1CNS(=O)(=O)c2c(cc(cc2Br)N)Br C37063223
CC[NH+]1CC[C@@H](C1)CNS(=O)(=O)c2c(cc(cc2Br)N)Br C37643655
c1ccc(cc1)C(=O)N2[C@H](N[C@@H](N2)c3cccnc3)[NH2+]CC4=CC5=CC=N[C@@H]5C=C4 C38576868
CCc1cccc2=C(C[NH+]=c12)C(=O)C(=O)N[C@H]3[C@H]([C@@H]4CCCC[C@@H]4S3)C(=O)N C39354231
Cc1ccccc1C(=O)N2C[C@H](C3(C2)CC[NH2+]CC3)C(=O)NCCc4c[nH]c5c4cccc5 C39597547
c1ccc2c(c1)c(c[nH]2)CCNC(=O)[C@@H]3CN(CC34CC[NH2+]CC4)C(=O)C5CCC5 C39597689
Cc1ccc(cc1C(=O)N2C[C@H](C3(C2)CC[NH2+]CC3)C(=O)NCCc4c[nH]c5c4cccc5)F C39597802
Cc1ccc(c(c1)C)C(=O)N2C[C@H](C3(C2)CC[NH2+]CC3)C(=O)NCCc4c[nH]c5c4cccc5 C39597888
Cc1ccc2c(c1)c(c[nH]2)CCNC(=O)[C@@H]3CN(CC34CC[NH2+]CC4)C(=O)C(C)C C39655779
c1cc2c(cc1Cl)c(c[nH]2)CCNC(=O)[C@H]3CN(CC34CC[NH2+]CC4)C(=O)C5CCC5 C39676423
Cc1ccccc1C(=O)N2C[C@H](C3(C2)CC[NH2+]CC3)C(=O)N[C@@H](C(C)C)C(=O)NC(C)(C)C C39685699
C[NH+](Cc1cc(cs1)Br)CC(=O)Nc2ccc(cc2Br)N C42398115
CCOC(=O)c1c(sc2n1nc(c2C[C@@H](CO)[NH3+])C)SCc3ccccc3 C44465408
Cc1c(c2cc(ccc2[nH]1)C#N)CCNC(=O)[C@@H]3CN(CC34CC[NH2+]CC4)C(=O)C(C)C C44714390
C[C@H](C(=O)Nc1c(c2c(s1)CCC2)C(=O)N)N3CC[NH+](CC3)Cc4ccccc4F C45511339
Cc1ccc(cc1)SCC(=O)NNC(=O)NC2CCN(CC2)c3cccc[nH+]3 C46943712
c1ccc(c(c1)NC(=O)COc2c(cccc2Br)C[NH3+])Br C48787911
C[C@@](COc1c(cc(cc1Br)[N+](=O)[O-])Br)(C(=O)N)[NH2+]C C50441535
Cc1ccc2c(c1)[nH]c(n2)[C@H](C)NC(=O)[C@@H]3CN(CC34CC[NH2+]CC4)C(=O)Cc5ccccc5C C44737595
Cc1ccc2c(c1)[nH]c(n2)[C@H](C)NC(=O)[C@H]3CN(CC34CC[NH2+]CC4)C(=O)Cc5ccccc5C C44737601
CC(=O)N[C@@H](Cc1c[nH]c2c1cccc2)C(=O)NC[C@@H](c3cccs3)[NH+](C)C C27676759
CC(=O)N[C@@H](Cc1c[nH]c2c1cccc2)C(=O)NC[C@H](c3cccs3)[NH+](C)C C27676763
Cc1ccc(cc1)n2c3c(c(n2)C(=O)NCCC[NH+]4CCC[C@@H](C4)C(=O)N)CCC3 C60369149
c1cc(oc1)[C@@H](CNC(=O)Nc2cc(c[nH]c2=O)C(F)(F)F)[NH+]3CCCCC3 C63162463
CC(=O)N[C@@H]1Nc2ccc(cc2S1)C(=O)NCCC3=c4cc(ccc4=[NH+]C3)F C63280974
c1ccc(cc1)N2[C@H](C(=CN2)C(=O)NNC(=O)C3=c4ccccc4=[NH+]C3)C(F)(F)F C63926021
C[C@H]1C(=C(NN1c2ccc(cc2)F)C)CC(=O)NNC(=O)C3=c4ccccc4=[NH+]C3 C64109128
C[C@@H]1c2ccc(c(c2OC(=O)[C@H]1CC(=O)NCCC3=c4cc(ccc4=[NH+]C3)F)O)O C64717520
C[C@H]1c2ccc(c(c2OC(=O)[C@H]1CC(=O)NCCC3=c4cc(ccc4=[NH+]C3)F)O)O C64717522
COc1ccc2c(c1)c(c[nH]2)C3CC[NH+](CC3)CC(=O)N[C@@H]4CCCCNC4=O C66436448
C[C@@H]1CCC=C2[C@@]1([C@H]([C@H]3[C@@H](C2)OC(=O)[C@@H]3C[NH2+]CCc4c[nH]c5c4cc(cc5)OC)O)C C08762992
Cc1c(c(=O)[nH]c(n1)SC)CCC(=O)NCCNc2c(cc(c[nH+]2)C(F)(F)F)Cl C08852694
c1ccc(cc1)NC(=O)C[NH+]2CCC(CC2)NC(=O)C[C@@H]3C(=O)Nc4cc(ccc4S3)Cl C11526597
c1ccc(c(c1)C[NH+]2CCNC(=O)[C@@H]2CC(=O)NCC3(CCCCC3)O)C(F)(F)F C12058379
c1ccc(c(c1)C[NH+]2CCNC(=O)[C@H]2CC(=O)NCC3(CCCCC3)O)C(F)(F)F C12058381
c1ccc(c(c1)Cn2ccc(n2)NC(=S)NNC(=O)[C@H]3CCC[NH+](C3)Cc4ccc(cc4)F)F C13960038
C[C@H](C(=O)Nc1c(c2c(s1)CCC2)C(=O)N)[NH+]3CCN(CC3)c4ccccc4OC C14914364
c1ccc2c(c1)c(cs2)c3ccc(c(n3)N4CCC(CC4)[NH+]5CCC[C@@H](C5)CO)C(=O)NCCO C19112463
CC[NH+]1CCN(CC1)[C@H](c2cccs2)[C@@H](C)NC(=O)C(=O)NCCc3c[nH]c4c3cccc4 C20287989
CC1(Cc2c(c(nc3c2c4c(s3)c(ncn4)NCCCC[NH3+])N5CCCC5)CO1)C C20392065
c1cc(cc(c1)N2CCN(CC2)[C@H]3[C@H](O[C@H]([C@H]3O)CO)C[NH2+]C4CCCCC4)C(F)(F)F C20465480
CC[NH+](CC)CCNC(=O)c1ccc2c(c1)[C@H]3C=CC[C@@H]3[C@H](N2)c4ccc(c(c4)O)OC C20690982
C[C@@H]1[C@H](CC[C@]2([C@H]1[C@H]([C@@H](CC2)[C@H](C)C(=O)NCC[NH+]3CCCC3)O)C)NC(=O)CCOC C30884056
c1ccc(cc1)C(=O)NCCCC[C@H](C(=O)N/N=C/c2cccc(c2)O)[NH+]3CCCCC3 C33959557
c1ccc(cc1)/C=C/C[NH+]2CCN(CC2)CC(=O)Nc3c(c4c(s3)CCCC4)C(=O)N C21548697
CC(C)(C(=O)NC1[C@@H]2CC3C[C@H]1CC(C2)(C3)C(=O)N)[NH+]4CCN(CC4)c5ccc(cn5)C(F)(F)F C34643824
c1ccc2c(c1)[C@H](CN2C[C@@H](C[NH2+]CCc3c[nH]c4c3cc(cc4)F)O)/C=C/C(=O)c5cccs5 C39331065
CC(C)S(=O)(=O)c1ccc(cc1)[C@@H](CNc2ccccc2O)[NH+]3CCN[C@@H](C3)SC C39534483
c1ccc2c(c1)c(c[nH]2)CCNC(=O)[C@@H]3CN(CC34CC[NH2+]CC4)C(=O)CCC5CCCC5 C39597621
COc1ccc2c(c1)c(c[nH]2)CCNC(=O)[C@H]3CN(CC34CC[NH2+]CC4)C(=O)c5ccccc5Cl C39598902
Cc1ccccc1C(=O)N2C[C@@H](C3(C2)CC[NH2+]CC3)C(=O)NCCc4c[nH]c5c4cc(cc5)OC C39598931
COc1ccc2c(c1)c(c[nH]2)CCNC(=O)[C@H]3CN(CC34CC[NH2+]CC4)C(=O)c5c(cccc5F)F C39598981
COc1ccc2c(c1)c(c[nH]2)CCNC(=O)[C@H]3CN(CC34CC[NH2+]CC4)C(=O)[C@H]5CCC=CC5 C39599376
C[C@H](CCCC(C)(C)O)NC(=O)[C@@H]1CN(CC12CC[NH2+]CC2)C(=O)c3ccc(cc3Cl)Cl C39631128
Cc1ccc(cc1C(=O)N2C[C@H](C3(C2)CC[NH2+]CC3)C(=O)N[C@H](C)CCCC(C)(C)O)F C39631791
CCOc1ccccc1C(=O)N2C[C@@H](C3(C2)CC[NH2+]CC3)C(=O)NCCc4c[nH]c5c4cc(cc5)C C39655973
Cc1ccc2c(c1)c(c[nH]2)CCNC(=O)[C@H]3CN(CC34CC[NH2+]CC4)C(=O)c5cccc(c5)N(C)C C39656023
CC[C@H](C)CC(=O)N1C[C@@H](C2(C1)CC[NH2+]CC2)C(=O)NCCc3c[nH]c4c3cc(cc4)C C39656167
CC[C@@H](C)CC(=O)N1C[C@H](C2(C1)CC[NH2+]CC2)C(=O)NCCc3c[nH]c4c3cc(cc4)C C39656169
CCC[C@@H](C)C(=O)N1C[C@H](C2(C1)CC[NH2+]CC2)C(=O)NCCc3c([nH]c4c3cccc4)C C39673940
Cc1c(c2ccccc2[nH]1)CCNC(=O)[C@H]3CN(CC34CC[NH2+]CC4)C(=O)c5cccc(c5)N(C)C C39674035
CSCCC(=O)N1C[C@@H](C2(C1)CC[NH2+]CC2)C(=O)NCCc3c[nH]c4c3cc(cc4)Cl C39676458
Cc1ccccc1CC(=O)N2C[C@H](C3(C2)CC[NH2+]CC3)C(=O)NCCc4c[nH]c5c4cccc5C C39684252
CC(C)[C@@H](C(=O)NC(C)(C)C)NC(=O)[C@H]1CN(CC12CC[NH2+]CC2)C(=O)c3cccc(c3F)Cl C39685807
Cc1ccc(c(c1F)F)C(=O)N2C[C@H](C3(C2)CC[NH2+]CC3)C(=O)N[C@@H](C(C)C)C(=O)NC(C)(C)C C39685809
CC[C@H](C)CC(=O)N1C[C@@H](C2(C1)CC[NH2+]CC2)C(=O)N[C@@H](C(C)C)C(=O)NC(C)(C)C C39685881
Cc1ccsc1C(=O)N2C[C@@H](C3(C2)CC[NH2+]CC3)C(=O)N[C@@H](C(C)C)C(=O)NC(C)(C)C C39685898
CCc1cccc2=C(C[NH+]=c12)C(=O)CS[C@@H]3NN[C@H]([NH+]3CC(=O)[O-])c4ccc(cc4)C C39709365
C[C@@]1(CC[C@]2([C@@H](C1)C(C[C@@H]2[NH2+]C3CCOCC3)(C)C)CCC(=O)NCc4ccco4)O C12531703
CN(C)C(=[NH2+])c1cc(sc1)C(=O)Nc2ccc(cc2C(=O)Nc3ccc(cn3)Cl)Cl C40914612
COc1cc2c(cc1OCCCN3CCOCC3)[C@@H](NCN2)[NH2+][C@@H]4CC[C@@H]([C@@H](C4)Cl)F C43193649
C[C@@H]1c2c(sc([nH+]2)NC)C[C@@]3([C@H]1[C@H]([C@@H](CC3)[C@H](C)C(=O)NCCN4CCOCC4)O)C C43548350
C[C@@H]1c2c(sc([nH+]2)NC)C[C@@]3([C@H]1[C@@H]([C@H](CC3)[C@H](C)C(=O)NCCN4CCOCC4)O)C C43548353
CCC[C@@H](C)C(=O)N1C[C@@H](C2(C1)CC[NH2+]CC2)C(=O)NCCc3c([nH]c4c3cc(cc4)C#N)C C44714398
C[C@H](CC[NH+](C)C)NS(=O)(=O)c1c(cc(cc1Br)N)Br C49554808
c1ccc(cc1)[C@H]2c3ccsc3CC[NH+]2CCC(=O)Nc4cccc(c4)S(=O)(=O)N C58491221
C[C@@H](CC1=c2ccccc2=[NH+]C1)NC(=O)c3ccc4c(c3)S[C@H](N4)NS(=O)(=O)C C63281563
Cc1ccc2=[NH+]CC(=c2c1)CCN3C[C@@H](CC3=O)C(=O)N[C@H]4NN[C@@H](S4)CC(C)C C63941183
C[C@@H]1CC(=C(N1Cc2ccc(cc2)S(=O)(=O)N)C)C(=O)NCCC3=c4ccccc4=[NH+]C3 C64003394
Cc1c([nH]c[nH+]1)CSCCN/C(=C\2/C(=NN(C2=O)[C@@H]3Nc4ccccc4S3)C)/C C63363238
CC(C)(C[NH2+]CC(=O)Nc1cc(ccc1Cl)S(=O)(=O)N2CCCC2)C[NH+](C)C C07158376
c1cnn(c1)c2ccc(cc2)NC(=S)NC[C@H]3C[C@@H]4CC[NH+]3C[C@@H]4C[NH+]5CCOCC5 C08635557
c1ccc(cc1)C(CN2C(=O)C[C@H](C2=O)[NH+]3CCC(CC3)(C(=O)N)[NH+]4CCCCC4)c5ccccc5 C08931728
c1ccc2c(c1)CC[NH+](C2)CCCNC(=O)c3cnn(c3C4CC[NH2+]CC4)c5ccc(cc5)F C09227417
c1ccc(c(c1)c2c(cn(n2)c3ccc(cc3)F)C[NH2+]CCC[NH+]4CCC[C@H](C4)O)Cl C12373202
COc1ccc(c(c1)F)c2c(cn(n2)c3ccccc3)C[NH2+]CCC[NH+]4CCC[C@H](C4)O C12441870
C[C@H]1CCC[C@H]([NH+]1C[C@H](COc2ccc(cc2)OC[C@H](C[NH+]3[C@H](CCC[C@@H]3C)C)O)O)C C13452332
CC1(Cc2c(c([nH+]c3c2c4c(s3)[C@@H]([NH+]=CN4)NCCCOC)N5CCOCC5)CO1)C C27345012
C[NH+](C)Cc1ccccc1NC(=O)c2cccc(n2)C(=O)Nc3ccccc3C[NH+](C)C C31231136
Cc1ccc(cc1)C[NH+]2CCC[C@H]2c3nc(no3)c4cc[nH+]c(c4)N5CCC(CC5)C(=O)N C35424724
c1c(nc(o1)C[NH+]2CCN(CC2)C[C@@H](C[NH+]3CCCCC3)O)C(=O)NCC4CCCCC4 C35838999
CCOC(=O)/[NH+]=c\1/ccc-2c(cc(oc2c1)O)C[NH+](Cc3ccc(cc3)C(=O)N)C4CC4 C36729357
COc1ccc(cc1)[C@H]2C[C@@H](N3C(=[NH+]2)C(=CN3)C(=O)NCCCn4cc[nH+]c4)C(F)(F)F C06239998
C[C@H]1c2cc(c(cc2CC[NH+]1CC(=O)NC3=c4cc(ccc4=[NH+][C@H]3C(=O)OC)Cl)O)OC C38932822
Cc1cc(c(o1)C(F)(F)F)C(=O)N2C[C@@H](C3(C2)CC[NH2+]CC3)C(=O)N[C@@H]4CC[NH+](C4)Cc5ccccc5 C39608719
CC[NH+](CC)CCNC(=O)[C@@H]1CN(CC12CC[NH2+]CC2)C(=O)c3ccc(o3)c4ccccc4 C39627084
c1cc(c(nc1)Oc2ccc(cc2)Cl)C(=O)N3C[C@@H](C4(C3)CC[NH2+]CC4)C(=O)NCC[NH+]5CCCCC5 C39628100
COc1c(cc(cc1Cl)C(=O)N2C[C@H](C3(C2)CC[NH2+]CC3)C(=O)NCC[NH+]4CCCCC4)Cl C39628181
CC(C)(CNC(=O)[C@H]1CN(CC12CC[NH2+]CC2)C(=O)c3ccccc3Cl)C[NH+](C)C C39630533
CC(C)(CNC(=O)[C@H]1CN(CC12CC[NH2+]CC2)C(=O)c3cc(cc(c3)F)C(F)(F)F)C[NH+](C)C C39630702
CC(C)(CNC(=O)[C@H]1CN(CC12CC[NH2+]CC2)C(=O)c3cc(ccc3F)Cl)C[NH+](C)C C39630883
CC(C)(CNC(=O)[C@H]1CN(CC12CC[NH2+]CC2)C(=O)c3csc4c3cccc4)C[NH+](C)C C39630982
CCn1c(c(c(n1)C)Br)C(=O)N2C[C@H](C3(C2)CC[NH2+]CC3)C(=O)NCC[NH+](C(C)C)C(C)C C39634840
Cc1ccn2cc([nH+]c2c1)CNC(=O)[C@@H]3CN(CC34CC[NH2+]CC4)C(=O)CCC5CCCC5 C39670046
CCOc1ccccc1C(=O)N2C[C@H](C3(C2)CC[NH2+]CC3)C(=O)NCc4cn5cc(ccc5[nH+]4)C C39670485
CCC(CC)C(=O)N1C[C@@H](C2(C1)CC[NH2+]CC2)C(=O)NCCC3=c4cc(ccc4=[NH+][C@@H]3C)C#N C39674716
C[C@@H]1C(=c2cc(ccc2=[NH+]1)C#N)CCNC(=O)[C@H]3CN(CC34CC[NH2+]CC4)C(=O)c5cccc(c5)N(C)C C39674762
CCCC[NH+]1CCC(CC1)CNC(=O)[C@@H]2CN(CC23CC[NH2+]CC3)C(=O)[C@@H](C)CCC C39683407
CC(C)[C@@H](C(=O)N1C[C@H](C2(C1)CC[NH2+]CC2)C(=O)NC3CCN(CC3)c4cccc[nH+]4)Oc5ccccc5 C39687510
CCCCC(=O)N1C[C@@H](C2(C1)CC[NH2+]CC2)C(=O)NC3CCN(CC3)c4c(ccc[nH+]4)C C39687556
Cc1ccc[nH+]c1N2CCC(CC2)NC(=O)[C@H]3CN(CC34CC[NH2+]CC4)C(=O)[C@H](C)Oc5ccccc5 C39687619
c1c(ccc(c1)Cl)/C(=[NH+]\CCO)/N2CCN(CC2)/C(=[NH+]/CCO)/c3ccc(cc3)Cl C39939847
CCN(CC)c1ccc(cc1)[C@@H]2CSC[C@H]([NH2+]2)C(=O)NC3CC[NH+](CC3)Cc4ccccc4 C44163870
c1ccc(cc1)N2CCN(CC2)C(=O)CC[C@@H]3CNC(=O)[C@H]4[NH+]3C[C@H](C4)[NH2+]Cc5ccc(cc5)F C35442280
Cn1cc(c2c1cccc2)C[NH2+][C@H]3C[C@H]4C(=O)NC[C@H]([NH+]4C3)CCC(=O)Nc5ccccc5 C22936863
CCC[NH+]1CCC(CC1)N2C[C@@H](C[C@H]2C(=O)NCCOC)[NH2+]Cc3cc(ccc3C)C C19938904
c1ccc(c(c1)C(=O)NCCC2=CCCCC2)NS(=O)(=O)c3ccc4=[NH+]C(=O)[NH+]=c4c3 C39939410
c1cc2c([nH+]c1)N([C@@H](N2)SCc3ccc(cc3)F)Cc4ccc(cc4)C(=O)NCCc5c[nH+]c[nH]5 C63506033
CCOC(=O)C1=C(NC(=O)N[C@H]1c2cc(ccc2C)C)CS[C@H]3[NH+]=c4cccnc4=[NH+]3 C63515324
CCOC(=O)C1=C(NC(=O)N[C@H]1c2ccc(cc2)OC)CSC3[NH+]=c4ccccc4=[NH+]3 C63520783
COc1ccc2=[NH+]CC(=c2c1)CCNC(=O)[C@@H]3C=C4[NH+]=C(C=C(N4N3)C(F)(F)F)c5ccco5 C63547132
c1cc(ccc1C2=[NH+]C3=C[C@H](NN3C(=C2)C(F)(F)F)C(=O)NCCc4c[nH]c[nH+]4)Cl C53629616
c1ccc(cc1)[C@H]2C[C@H](NN2[C@@H]3CCS(=O)(=O)C3)C(=O)NCCC4[NH+]=c5ccccc5=[NH+]4 C63694349
CC(=O)N[C@H]1c2cc(c[nH+]c2N([C@@H]1C(=O)OC)CCC3=c4ccccc4=[NH+]C3)NC5CCC5 C63980798
CC(C)CNc1cc2c([nH+]c1)N([C@H]([C@@H]2NC(=O)C)C(=O)OC)CCC3=c4ccccc4=[NH+]C3 C63985562
C[C@H](CSC)Nc1cc2c([nH+]c1)N([C@@H]([C@@H]2NC(=O)C)C(=O)OC)CCC3=c4ccccc4=[NH+]C3 C63994128
CC(=O)N[C@H]1c2cc(c[nH+]c2N([C@@H]1C(=O)OC)CCC3=c4ccccc4=[NH+]C3)NC5CCSCC5 C63994304
CC(C)Nc1cc2c([nH+]c1)N([C@H]([C@@H]2NC(=O)C)C(=O)OC)CCC3=c4ccccc4=[NH+]C3 C64002134
CC(C)[C@H](C1[NH+]=c2ccccc2=[NH+]1)NC(=O)CS[C@@H]3N=NNN3c4ccccc4Cl C64164328
CCN1c2ccccc2N[C@@H](C1=O)[NH+]3CCC(CC3)C(=O)NCCC4=c5cc(ccc5=[NH+]C4)OC C64491430
C[NH+]1CCc2c(cc3c(c(sc3n2)C(=O)N)N)C1 C00354756
c1cc(cc(c1)O)[C@H]2c3cc(c(cc3CC[NH2+]2)O)O C16399477
Cc1c(c2cc(ccc2o1)CSC(=[NH2+])N)CO C05881625
c1c(c([nH]c1C(=O)NC2CC(C2)[NH3+])Cl)Cl C36256505
c1cc2c(cc1Br)c(c(c[nH+]2)N)NCCO C36813020
CN(C1CCCCC1)C(=O)[C@H](CC(=O)N)[NH3+] C37481735
CN(C1CCCCCC1)C(=O)[C@H](CC(=O)N)[NH3+] C37626495
C1[C@@H]([C@@H]1NC(=O)NC23CC4CC(C2)CC(C4)C3)[NH3+] C36263267
c1cc(c(cc1[C@H]2[NH+]=C3C=CC(=[NH2+])C=C3[N-]2)Cl)N C39709524
c1cc(ccc1Nc2c[nH+][nH]c2N)OC(F)(F)F C40999190
C[C@@H](c1ccc(cc1O)O)[NH+]2CCC[C@@H](C2)N C41027839
Cc1c(c[nH]n1)C[NH2+]Cc2cccc(c2O)O C41117858
CC(C)N(CC(=O)N)c1ccc(c2c1cc[nH+]c2)N C42428353
C[C@@H]1CCCC[C@@H]1C[NH2+]CC(=O)NC(=O)N C42862782
c1cc2c(cc1N[C@@H]3CCC[NH2+]C3)[nH]c(=O)[nH]2 C43324459
C1C[C@@H](Cc2c1nc(nc2C(F)(F)F)N)[NH3+] C43464145
COc1cc(cc(c1O)Cl)C[C@@H](CO)[NH3+] C44466858
COc1ccc(c(c1O)Br)C[C@@H](CO)[NH3+] C44467377
c1c2c(cc(c1N)N[C@H]3CC[NH+](C3)C4CC4)NC(=O)C2 C44689440
CC1CCC(CC1)[NH+](C)C[C@](C)(C(=O)N)N C45280523
c1cc(ccc1C#CC[NH3+])S(=O)(=O)N[C@@H]2CCCC[C@H]2O C52015537
c1ccc(c(c1)C#CC[NH3+])S(=O)(=O)N[C@H]2CCCC[C@@H]2O C52015557
c1cc(ccc1c2c(n(c[nH+]2)N)N)OC(F)F C52838146
Cc1[nH+]c(c(n1N)N)c2ccc(cc2)Br C52838429
CCc1[nH+]c(c(n1N)N)c2ccc(c(c2)C)C C52838899
CN(C)c1ccc(cc1)c2c(n(c([nH+]2)C3CC3)N)N C52839046
Cc1ccccc1c2c(n(c([nH+]2)C3CC3)N)N C52839102
CC[C@@H](C)c1c(n(c([nH+]1)C2CCCCC2)N)N C52839786
C1CCC(C1)(CO)NC(=O)C2(CCCC2)[NH3+] C53072063
CC1CCC(CC1)(CO)Nc2cc(cc[nH+]2)N C53114166
C[C@@H]1CCC[C@](C1)(CO)NC(=O)[C@H](C(C)(C)C)[NH3+] C53127497
C[C@H]1CCC[C@@](C1)(CO)NC(=O)[C@@H](C(C)C)[NH3+] C53127749
CC1CCC(CC1)(CO)Nc2ccc([nH+]c2)N C53114243
C[C@@H]1CCC[C@@](C1)(CO)Nc2ccc([nH+]c2)N C53114660
C[C@@H]1C[C@@H](CC[C@@H]1[NH3+])C(=O)N[C@@H]2CCCC[C@@H]2O C55132371
C1CC[C@@H]([C@@H](C1)NC(=O)C[C@@H]2CCC[C@@H](C2)[NH3+])O C55132449
CC1(NC(=NC(=[NH+]1)N)Nc2ccc(cc2)F)C C00203677
CC[C@@H](C)[C@H](c1cc2c(cc1C)[nH]c(=O)[nH]2)[NH3+] C58117074
C[C@@H](c1ccc(cc1O)O)N2[C@@H]3CC[C@H]2CC(C3)[NH3+] C40749098
Cc1cc(cc2c1NC(=O)[C@@H]2NCC[NH3+])Br C42117765
CC1CCC(CC1)C[NH2+][C@H](C)C(=O)NC(=O)N C58790338
c1cc(oc1[C@@H]2NC(=S)NC(=[NH+]2)N)Br C34927000
c1cc2c(cc1F)NC(=O)[C@H]2[NH2+]C3CCC(CC3)C(=O)N C37152678
Cc1c(sc2c1c(nc(n2)CN3CC[C@@H](C3)C[NH3+])N)C C50248515
C1CC[C@@H]([C@@H](C1)NC(=O)[C@@H]2CCC[C@@H](C2)[NH3+])O C55088299
c1c(cc(c(c1F)F)F)Nc2c[nH+][nH]c2N C61099710
C[C@@](CC[NH+]1CCC2(CCCCC2)CC1)(C(=O)N)N C61821812
C[C@@](C[NH+]1CCC2(CCCC2)CC1)(C(=O)N)N C62956644
c1c(c[nH]c1C(=O)N[C@H]2CCC[C@@H]2[NH3+])Cl C63172885
Cc1c(c(n[nH]1)C)C(=O)N[C@@H]2CCCCC[C@H]2[NH3+] C63210844
c1cc(cc(c1)O)C[NH2+]CCc2ccc(c(c2)O)O C03847223
c1cc(ccc1CC[NH2+]Cc2ccc(c(c2)O)O)O C01713517
CCCc1c2c3ccccc3[nH]c2c\4c([n+]1N)CC(C/C4=N\N)(C)C C04899275
Cc1c(c(c(c(c1C)C)S(=O)(=O)NC(=[NH2+])N)C)C C00139499
c1cc(ccc1[C@@H](c2ccc3c(c2)[nH]c(=O)[nH]3)[NH3+])F C19842699
c1cc(ccc1C[C@@H](c2ccc3c(c2)[nH]c(=O)[nH]3)[NH3+])F C19842763
c1cc(cc(c1)F)C[C@H](c2ccc3c(c2)[nH]c(=O)[nH]3)[NH3+] C19842856
c1ccc2c(c1)C[C@H]([C@H]2[NH3+])Oc3ccccc3C(=O)N C20263370
c1cc(ccc1c2csc(n2)N)OCCC[NH3+] C20332221
c1cc2c(cc1N)c3c([nH]2)[C@H](CCC3)C(=O)N4CC[NH2+]CC4 C32066409
Cc1cc(c(o1)C)[C@H](c2ccc3c(c2)[nH]c(=O)[nH]3)[NH3+] C35379765
c1cc(ccc1NC2[C@H]3[C@@H]2C[NH2+]C3)S(=O)(=O)N C36268298
c1ccc(c(c1)CO)NC(=O)C2(CCCCC2)[NH3+] C37040670
c1cc(c(cc1N)C[NH+]2CCCC[C@H]2CCO)O C37272713
Cc1ccc(c(c1O)C)NC(=O)[C@](C)(C2CC2)[NH3+] C37615462
c1cc(c(cc1Br)CC[NH3+])OCC(=O)N C37720762
c1cc(c(cc1Cl)Cl)c2cn(c([nH+]2)N)N C00255080
C[C@@H](C(=O)N)[NH2+]C[C@@H](c1cc(ccc1F)F)O C37891152
c1cc(cc(c1)S(=O)(=O)N)NC2CC[NH2+]CC2 C38040559
CC(C)(C)NC(=O)NC1(CC[NH+](CC1)C)C(=S)N C40366374
c1ccc2c(c1)[C@](CCS2)(C(=O)[O-])[NH2+]CC[NH3+] C42429174
Cc1ccc(s1)[C@H](C[NH3+])N2CCC(CC2)CC(=O)N C43242777
CC/C(=C(/[NH3+])\N)/N1CCN(CC1)c2nccs2 C43540714
c1c(c(c(c[nH+]1)I)N)/C=C\C(=O)N C44261532
Cc1[nH+]c(c(n1N)N)c2ccc3c(c2)CCCN3C C52838361
Cc1[nH+]c(c(n1N)N)c2ccc(cc2)OC(F)F C52838458
c1cc(c(cc1F)F)c2c(n(c([nH+]2)C3CC3)N)N C52839078
CSCCc1c(n(c([nH+]1)c2ccccc2)N)N C52839186
CC(C)(C)c1[nH+]c(c(n1N)N)c2ccc(cc2)F C52839671
c1ccc(c(c1)CC[NH+]2CCC[C@H](C2)C(=O)N)N C52918189
c1cc(c(c(c1)O)O)C[NH2+]C2(CCCCC2)CO C53096742
Cc1cc(c[nH+]c1NC2(CCC(CC2)C)CO)N C53114316
C[C@H]1CCC[C@@](C1)(CO)NC(=O)[C@@](C)(C2CC2)[NH3+] C53127902
CCC[C@H](C(=O)N[C@]1(CCC[C@@H](C1)C)CO)[NH3+] C53128056
C[C@@H]1C[C@@H](CC[C@@H]1[NH3+])C(=O)NC2CCC(CC2)O C55122897
C[C@H]1CCC[C@@H]([C@@H]1C(=O)NC2CCC(CC2)O)[NH3+] C55122936
C[C@H]1CCC[C@H]([C@@H]1[NH3+])C(=O)N[C@@H]2CCCC[C@@H]2O C55132424
C[C@H]1CCC[C@@H]([C@@H]1C(=O)N[C@@H]2CCCC[C@@H]2O)[NH3+] C55132441
C1CC[C@H]([C@@H](C1)NC(=O)C[C@@H]2CCC[C@@H](C2)[NH3+])O C55132451
C[C@@H]1C[C@H](CC[C@@H]1[NH3+])C(=O)N2CCC(CC2)CC(=O)N C55134507
C[C@H]1CCC[C@@H]([C@@H]1C(=O)N2CCC(CC2)CC(=O)N)[NH3+] C55134548
C1C[C@H](C[C@H](C1)C(=O)NC2CCC(CC2)O)CC[NH3+] C55145543
c1ccc(c(c1)[C@H]2NC(=[NH2+])NC(=S)N2)Cl C34926920
c1c2c(cc(c1Br)F)NC(=O)[C@@H]2NCCC[NH3+] C42135294
C[C@@H]1CCC[C@](C1)(C[NH3+])N(C)C[C@@H](C)C(=O)N C50088977
C[C@@](C[NH+]1CCC2(CCCCC2)CC1)(C(=O)N)N C61821779
c1cc(c(cc1C#CC[NH3+])NC(=O)c2cc[nH]n2)Cl C62778330
C1CCC2(C1)CCN(CC2)C(=O)[C@H](CC(=O)N)[NH3+] C62958311
c1ccc(cc1)[C@H](CO)[NH2+]Cc2ccc(c(c2)O)O C62999093
C[C@H]([C@@H]1CCCCN1c2ccc(cc2)S(=O)(=O)N)[NH3+] C63196940
Cc1cc(c2c(c1)[C@](C(=O)N2)(c3c(nc(s3)N)c4cc(ccc4OC)OC)O)C C03356811
COC(=O)c1ccc(cc1)C(=O)NC(=S)Nc2c(c3c(s2)CCCC3)C(=O)N C04135008
CC(C)NC(=O)C[C@@H]1c2c(sc(n2)NC(=O)C(C)(C)C)C[C@H]3[C@]1(CC[C@H]([C@@]3(C)CO)O)C C04222357
C[C@@]12CC[C@H]([C@@]([C@H]1Cc3c(nc(s3)NC(=O)C4CCC4)[C@H]2CC(=O)NC5CCCC5)(C)CO)O C04222450
Cc1ccc(cc1C)NC(=O)C2=C(NC(=O)N[C@H]2c3cc(c(cc3Cl)O)OC)C C01109646
Cc1c(cc(c(c1O)[C@H](c2ccccc2)c3c(c(c(c4c3O[C@@H](CC4=O)c5ccccc5)O)C)O)O)OC C05492521
c1ccc(cc1)NS(=O)(=O)c2cc(c(cc2N)Cl)S(=O)(=O)Nc3ccccc3 C00834485
c1ccc(c(c1)C(=O)N/C(=C/c2cccs2)/C(=O)N/N=C/c3ccc(cc3O)O)Cl C08386088
Cc1ccc(c(c1)C)NC(=O)c2c(nc3c(c2c4ccc(o4)C)c(c(s3)C(=O)NC5CCCCC5)N)C C09560599
c1ccc(cc1)Nc2c3c(c4c(n2)c(ns4)O)OC(=C([C@H]3c5ccc(cc5)Br)C#N)N C09597245
Cc1cccc(c1C)NC(=S)NNC(=O)c2cnn3c2N[C@H](C[C@@H]3C(F)F)c4ccccc4 C02793771
c1ccc(c(c1)C(=O)NCCO)NC(=S)NC(=O)c2ccc(o2)Br C14651371
COc1ccc(cc1)[C@@H]2c3ccc(c(c3O[C@@]45[C@H]2CCC[C@H]4[C@@H](NC(=S)N5)c6ccc(cc6)OC)O)O C15306190
Cc1c(nc([nH]1)SCc2nc(nc(n2)Nc3ccc(cc3)F)N)Cc4ccccc4 C16657861
CC(=O)N[C@@H]1[C@H]([C@@H]([C@H](O[C@H]1O)COC(c2ccccc2)(c3ccccc3)c4ccccc4)O)O C17002705
COc1cccc(c1O)[C@@H]2c3c([nH]nc3O)NC4=C2C(=O)C[C@H](C4)c5cccs5 C18196350
c1ccc(cc1)[C@H]2C[C@H](n3c(c(cn3)C(=O)NNC(=S)NC4CCCCC4)N2)C(F)F C02791821
Cc1ccc(cc1Cl)NC(=O)C(=O)NN/C(=C/C(=O)Nc2cccc(c2)I)/C C03088351
Cc1ccc(c(c1)C)NC(=O)CCNS(=O)(=O)c2cc(cnc2N)Br C20487494
c1ccc(c(c1)C(=O)Nc2c(c3c(s2)CCCC3)C(=O)N)NS(=O)(=O)c4ccc(cc4)F C20569705
Cc1ccccc1NC(=S)NNC(=O)c2cnn3c2N[C@H](C[C@@H]3C(F)F)c4ccccc4 C02793867
c1ccc(c(c1)/C=N/NC(=S)N)OCC(=O)Nc2nc3c(s2)CCCCCCCCCC3 C22508350
c1cc(c(cc1S(=O)(=O)N)C(=O)NNC(=O)C23CC4CC(C2)CC(C4)C3)Cl C29574991
Cc1c(c(sc1C(=O)N/N=C\c2cc(c(c(c2)Br)O)OC)N)C#N C30731246
COc1ccc(cc1)[C@@H]2c3ccc(c(c3O[C@]45[C@@H]2CCC[C@@H]4[C@@H](NC(=S)N5)c6ccc(cc6)OC)O)O C33699198
CCCCNC(=O)[C@@H](c1c(cc(cc1O)O)O)N(C)C(=O)[C@@H]2C[C@@H]3C[C@H]([C@H]2C)C3(C)C C36525565
CC(C)(C)NC(=O)[C@H](c1c(cc(cc1O)O)O)N(C(=O)c2ccc(cc2)Cl)C(C)(C)C C36583458
CC[C@@H](C)C(=O)c1c(c(c2c(c1O)c3c(c(c(c(c3o2)C)O)C(=O)[C@@H](C)CC)O)C)O C13298671
c1ccc2c(c1)c(c[nH]2)C(=O)NNC(=O)C3=CNN([C@@H]3C(F)(F)F)c4cccc(c4)C(F)(F)F C38785111
COc1ccc(cc1)C2=C[C@H](N=N2)[C@@H]3NN[C@@H](N3N)SCc4c(cccc4Cl)Cl C39000268
CC(C)C[C@@H]1NN[C@H](S1)NC(=O)[C@@H]2CC(=O)N(C2)CCc3c[nH]c4c3cc(cc4)F C39252264
C[C@@H]1NN[C@@H](S1)NC(=O)[C@@H]2CC(=O)N(C2)CCc3c[nH]c4c3cc(cc4)Cl C39252401
C[C@H]1NN[C@H](S1)NC(=O)[C@@H]2CC(=O)N(C2)CCc3c[nH]c4c3cc(cc4)Cl C39252407
CCC(C)(C)[C@H]1NN[C@@H](S1)NC(=O)[C@@H]2CC(=O)N(C2)CCc3c[nH]c4c3cc(cc4)F C39252515
Cc1cccc(c1)n2c(c(c(n2)C)[C@H](c3ccccc3O)C4=C(NN([C@@H]4O)c5cccc(c5)C)C)O C39273081
Cc1c\2c(oc1C(=O)Nc3c(cccc3Cl)Cl)CC(C/C2=N\NC(=O)N)(C)C C39856376
COc1ccc2c(c1)sc(n2)Nc3c(c(ncn3)Nc4cc(ccc4Cl)C(F)(F)F)N C40682674
Cc1cc(ccc1Nc2c(c(ncn2)Nc3nc4ccc(cc4s3)OC)N)Cl C40703345
COc1ccc2c(c1)sc(n2)Nc3c(c(ncn3)Nc4ccc(c(c4)Cl)Cl)N C40704179
COc1cc(c(cc1Nc2c(c(ncn2)Nc3ccc(c(c3)Cl)Cl)N)Cl)OC C40704255
C[C@@]12C[C@@H](CC(C1)(C)C)N(C2)c3c(c(ncn3)NNC(=O)C(c4ccccc4)c5ccccc5)N C40735180
COc1ccc(c(c1)OC)Nc2c(c(ncn2)Nc3ccc(c(c3)C(F)(F)F)Cl)N C40754595
COc1cc(c(cc1Nc2c(c(ncn2)NC34CC5CC(C3)CC(C5)C4)N)Cl)OC C40755819
COc1ccc2c(c1)sc(n2)Nc3c(c(ncn3)Nc4ccc(c(c4)Cl)F)N C40784290
C[C@]12CC[C@H]([C@@]([C@H]1Cc3c(nc(s3)NC(=O)C(C)(C)C)[C@H]2CC(=O)NC4CCCCC4)(C)CO)O C43553447
C[C@]12CC[C@H]([C@@]([C@H]1Cc3c(nc(s3)NC)[C@H]2CC(=O)NCCOC)(C)CO)O C44681428
CC(C)(C)c1cc(cc(c1O)C(C)(C)C)[C@@H]2c3c([nH]c(=O)[nH]c3=O)NC4=C2C(=O)c5c4cccc5 C18201194
C/C(=N/Nc1[nH]nc(n1)SCC(=O)C2C3CC4CC(C3)CC2C4)/c5ccc(cc5)N C59309434
CC(=O)Nc1cc(c(cc1NC(=O)CCCC[C@H]2[C@@H]3[C@H](CS2)NC(=O)N3)F)F C60354764
c1ccc(cc1)n2c(c[nH]c2=S)C(=O)NCCC3=CC[C@H](S3)S(=O)(=O)N C64087797
CC[C@@H](C)[NH+](Cc1nc(nc(n1)Nc2ccccc2C)N)Cc3nc(nc(n3)Nc4ccccc4C)N C03407298
CC(=O)OC[C@H]1[C@H]([C@@H]([C@H]([C@@H](O1)Oc2c(=O)c3c(cc(cc3oc2c4ccc(c(c4)O)O)O)O)O)O)O C04349595
C[C@@H]([C@@H](C(=O)NCCc1nc(cs1)c2nc(cs2)C(=O)NCCCBr)[NH3+])O C01572156
c1ccc(cc1)C[NH2+]Cc2cc(c(c(c2O)C[NH2+]Cc3ccccc3)O)C[NH2+]Cc4ccccc4 C01679808
Cc1cc(c2ccc(cc2[nH+]1)[N+](=O)[O-])NCCCC[NH2+]CCCNc3cc([nH+]c4c3ccc(c4)[N+](=O)[O-])C C05373229
Cc1ccc(cc1NS(=O)(=O)c2ccc(cc2)N)NS(=O)(=O)c3ccc(cc3)N C01653134
CC(C)(C)[NH2+][C@@H](C(Cl)(Cl)Cl)NC(=O)N[C@H](C(Cl)(Cl)Cl)[NH2+]C(C)(C)C C02900815
Cc1ccc(c(c1)N)S(=O)(=O)Nc2cc(cc(c2C)C)NS(=O)(=O)c3cc(ccc3C)N C04244413
Cc1ccc(cc1)Nc2nc(nc(n2)N)C[NH2+][C@H](CO)[C@@H](c3ccc(cc3)[N+](=O)[O-])O C09442180
CN(C)c1ccc(cc1)/C=N/Nc2nc3c(ncnc3n2[C@H]4[C@@H]([C@@H]([C@@H](O4)CO)O)O)N C09975178
COc1cc(ccc1O)/C=N/Nc2nc3c(ncnc3n2[C@H]4[C@H]([C@@H]([C@H](O4)CO)O)O)N C10004103
COc1cc(ccc1O)C=NNc2nc3c(ncnc3n2[C@@H]4[C@H]([C@H]([C@@H](O4)CO)O)O)N C12340633
COc1cc(ccc1O)/C=N/Nc2nc3c(ncnc3n2[C@@H]4[C@H]([C@@H]([C@H](O4)CO)O)O)N C12660304
COc1cc(ccc1O)/C=N/Nc2nc3c(ncnc3n2[C@H]4[C@H]([C@@H]([C@@H](O4)CO)O)O)N C08740520
CC(=O)OC[C@@H]1[C@H]([C@@H]([C@@H]([C@@H](O1)Oc2c(=O)c3c(cc(cc3oc2c4ccc(c(c4)O)O)O)O)O)O)O C14684645
Cc1cc(cc(c1)NC(=S)NNC(=O)C(=O)NNC(=S)Nc2cc(cc(c2)C)C)C C16221200
c1cc2c(cc1Br)sc(n2)NC(=O)CCSc3nnc(n3N)NN C20922560
Cc1cc(=O)oc2c1ccc(c2)O[C@@H]3[C@@H]([C@@H]([C@H]([C@H](O3)CO)O[C@H]4[C@H]([C@H]([C@@H]([C@@H](O4)C)O)O)O)O)NC(=O)C C22063967
C1C[C@H](OC1)CN2c3c(c4c(c(nc(c4c(n3)N)N)N(CCO)CCO)C#N)CC2=O C25387179
CC(C)(COC[C@H](C[NH2+]Cc1ccccc1)O)COC[C@H](C[NH2+]Cc2ccccc2)O C26897811
CC(C)(COC[C@@H](C[NH2+]Cc1ccccc1)O)COC[C@@H](C[NH2+]Cc2ccccc2)O C26897818
c1ccc(cc1)C[NH2+]C[C@@H](COCC2CCC(CC2)COC[C@H](C[NH2+]Cc3ccccc3)O)O C26897822
c1cc(ccc1C(=O)O[C@@H]2C=C([C@@H]3[C@@H]2C=CO[C@@H]3O[C@@H]4[C@@H]([C@@H]([C@@H]([C@@H](O4)CO)O)O)O)CO)O C35455263
Cc1cc(c(c(c1C=O)O)C/C=C(\C)/CC/C=C(\C)/CCCC(C)(C)O[C@H]2[C@@H]([C@@H]([C@@H]([C@@H](O2)CO)O)O)O)O C35465649
c1cc(ccc1CCC(=O)c2c(cc(cc2O[C@@H]3[C@H]([C@@H]([C@@H]([C@@H](O3)CO)O)O)O)O)O)N=[N+]=[N-] C35636395
CC(C)(C)CC(C)(C)NC(=O)[C@H](c1c(cc(cc1O)O)O)N(Cc2ccco2)C(=O)c3cccc(c3O)O C36500741
c1cc(c(cc1/C=C/C(=O)c2ccc(c(c2O)O)O[C@H]3[C@@H]([C@H]([C@H]([C@H](O3)CO)O)O)O)O)O C36532580
CC(C)(C)CC(C)(C)NC(=O)[C@@H](c1c(cc(cc1O)O)O)N(C(=O)c2c(cccc2O)O)C(C)(C)C C36586647
Cc1cc([nH]c1C(=NNC(=S)NN=C(c2c(cc([nH]2)C)C)c3c(cc([nH]3)C)C)c4c(cc([nH]4)C)C)C C37624836
CC(=O)O[C@@H]1[C@@H]([C@@H]([C@@H](O[C@@H]1Oc2c(=O)c3c(cc(cc3oc2c4ccc(cc4)O)O)O)CO)O)O C35455061
Cc1ccc2c(c1)c(nc(n2)Nc3[nH]c(=O)cc(n3)CS[C@@H]4N[NH2+]NN4c5ccccc5)C C38964765
CC(C)Cc1ccc(cc1)[C@H](CNc2ccccc2O)[NH+]3CC[NH2+][C@@H](C3)c4ccccc4O C39533329
c1ccc(c(c1)C(=O)NNc2c(c(ncn2)NNC(=O)c3ccccc3Br)N)Cl C40784819
COc1cc(cc(c1O)OC)c2c(c(=O)c3c(cc(cc3o2)O)O)O[C@@H]4[C@@H]([C@@H]([C@@H]([C@H](O4)CO)O)O)O C43465469
COc1ccccc1/C=N/Nc2nc3c(=O)[nH]c(nc3n2[C@@H]4[C@H]([C@@H]([C@@H](O4)CO)O)O)N C43729973
COc1ccccc1/C=N/Nc2nc3c(=O)[nH]c(nc3n2[C@H]4[C@H]([C@@H]([C@@H](O4)CO)O)O)N C43729974
CCCC[C@@H](CC)Cn1c2ccc(cc2c3c1ccc(c3)C[C@@H](CO)[NH3+])C[C@@H](CO)[NH3+] C44467741
CCCC[C@H](CC)Cn1c2ccc(cc2c3c1ccc(c3)C[C@@H](CO)[NH3+])C[C@@H](CO)[NH3+] C44467744
c1ccc(cc1)C(=O)OC[C@@H]2[C@@H]([C@@H]([C@H]([C@H](O2)O[C@H]3CO[C@@H]([C@H]([C@@H]3O)O)CO)O)O)O C49180971
c1ccc(c(c1)COC[C@H](C[NH2+]CC[NH2+]C[C@@H](COCc2ccccc2Cl)O)O)Cl C22790035
c1ccc2=[NH+]CC(=c2c1)C[C@@H](COc3cc(cnc3)c4ccc5c(c4)[C@H](C(=O)N5)C6=c7ccccc7=[NH+]C6)[NH3+] C52566210
COc1cc(ccc1O[C@@H]2N[NH2+]NN2c3ccccc3)C[NH2+]CCC4=c5ccccc5=[NH+]C4 C63280122
Cc1cccc(c1N2[C@@H](N[NH2+]N2)[C@@H](c3ccccc3)[NH2+]CCC4=c5ccccc5=[NH+][C@@H]4C)C C63513945
Cc1ccc2=[NH+][C@@H]([NH+]=c2c1)SCC(=O)Nc3cccc(n3)NC(=O)CS[C@H]4[NH+]=c5ccc(cc5=[NH+]4)C C63562398
Cc1cccc(c1NC(=O)CS[C@H]2NN[C@H](O2)[C@H](CC3=c4ccccc4=[NH+]C3)[NH3+])C C63684469
c1ccc2=[NH+]CC(=c2c1)C[C@@H]([C@@H]3NN[C@H](O3)SCc4ccc(c(c4)Cl)Cl)[NH3+] C63720177
c1ccc2=[NH+]CC(=c2c1)C[C@@H]([C@H]3NN[C@@H](O3)SCc4ccc(cc4Cl)Cl)[NH3+] C63720224
c1ccc2=[NH+]CC(=c2c1)C[C@@H]([C@H]3NN[C@@H](O3)SCc4c(cccc4Cl)Cl)[NH3+] C63761270
Cc1ccc(c(c1)C)N2[C@H](N[NH2+]N2)SCC(=O)N[C@@H](CC3=c4ccccc4=[NH+]C3)C(=O)[O-] C64683778
c1ccc(cc1)C[NH2+]C[C@H](COCC2CCC(CC2)COC[C@H](C[NH2+]Cc3ccccc3)O)O C26897825
CC(=O)N[C@@H]1[C@@H](C[C@](O[C@@H]1[C@@H]([C@@H](CO)O)O)(C(=O)OC)O)O C04293695
CNC(=O)c1csc(n1)N/N=C/[C@@H]([C@@H]([C@@H](CO)O)O)O C04475366
CNC(=O)c1csc(n1)N/N=C/[C@H]([C@@H]([C@@H](CO)O)O)O C04475368
CC(=O)N[C@@H]1[C@@H](C[C@@](O[C@@H]1[C@@H]([C@@H](CO)O)O)(C(=O)OC)O)O C04533821
CC(=O)N[C@H]1[C@@H](C[C@@](O[C@@H]1[C@@H]([C@@H](CO)O)O)(C(=O)OC)O)O C02558706
c1c(ncc(n1)[C@@H]([C@@H]([C@@H](CO)O)O)O)[C@@H]([C@@H]([C@@H](CO)O)O)O C04544494
C([C@H]1[C@@H]([C@@H]([C@@H]([C@@H](O1)O[C@@]2([C@@H]([C@@H]([C@@H](O2)CO)O)O)CO)O)O)O)O C04556539
C([C@H]1[C@H]([C@@H]([C@@H]([C@@H](O1)O[C@@]2([C@@H]([C@@H]([C@@H](O2)CO)O)O)CO)O)O)O)O C04556541
Cn1c2c(cn1)c(ncn2)NC[C@@H]([C@@H]([C@@H]([C@@H](CO)O)O)O)O C04777696
c1cn(c(=O)n(c1=O)C/C=N/NC(=O)N)C/C=N/NC(=O)N C04919046
C([C@@H]1[C@H]([C@H]([C@H]([C@H](O1)O[C@]2([C@H]([C@@H]([C@H](O2)CO)O)O)CO)O)O)O)O C05224791
c1c(ncc(n1)[C@H]([C@@H]([C@@H](CO)O)O)O)C[C@@H]([C@@H](CO)O)O C05370846
C[C@H](C(=O)N[C@@H](C)C(=O)N[C@@H](C)C(=O)N[C@@H](C)C(=O)[O-])[NH3+] C02564469
C([C@@H]1[C@H]([C@@H]([C@H]([C@H](O1)O[C@]2([C@H]([C@@H]([C@H](O2)CO)O)O)CO)O)O)O)O C04217475
C([C@H]1[C@@H]([C@@H]([C@@H]([C@@H](O1)O[C@@H]2[C@@H](O[C@@]([C@@H]2O)(CO)O)CO)O)O)O)O C08586496
C([C@H]1[C@@H]([C@@H]([C@@H]([C@@H](O1)OC[C@@H]2[C@@H]([C@@H]([C@@](O2)(CO)O)O)O)O)O)O)O C08738284
C([C@@H]1[C@H]([C@@H]([C@@H]([C@@H](O1)O[C@@]2([C@H]([C@@H]([C@@H](O2)CO)O)O)CO)O)O)O)O C11592523
C([C@@H]([C@@H]([C@@H](CO)O)O)O)Nc1c(c(=O)[nH]c(=O)[nH]1)[N+](=O)[O-] C12504178
c1c(c(=O)[nH]c(=O)[nH]1)NC(=S)N[C@H]2[C@H]([C@@H]([C@H](O[C@H]2O)CO)O)O C12657241
C([C@@H]1[C@H]([C@@H]([C@H]([C@H](O1)O[C@]2([C@H]([C@@H]([C@@H](O2)CO)O)O)CO)O)O)O)O C13518854
C([C@@H]1[C@H]([C@H]([C@H]([C@H](O1)OC[C@@H]2[C@H]([C@@H]([C@@](O2)(CO)O)O)O)O)O)O)O C15205943
CCNC(=S)NNC(=O)CC(=O)NNC(=S)NCC C16681745
CNC(=O)c1csc(n1)N/N=C/[C@@H]([C@@H]([C@H](CO)O)O)O C16948558
Cc1nnc(s1)NC(=O)CSc2nnc(n2N)NN C20922777
C([C@@H]1[C@H]([C@@H]([C@@H]([C@H](O1)O[C@]2([C@H]([C@H]([C@H](O2)CO)O)O)CO)O)O)O)O C22066571
CCOC(=O)CC(/C(=N/NC(=O)N)/C)/C(=N\NC(=O)N)/C C25495269
C([C@H]([C@@H]([C@@H](CO)O)O)O)Nc1c(c(=O)[nH]c(=O)[nH]1)[N+](=O)[O-] C35298643
C([C@H]([C@H]([C@@H](CO)O)O)O)Nc1c(c(=O)[nH]c(=O)[nH]1)[N+](=O)[O-] C35298647
c1c(c(=O)[nH]c(=O)[nH]1)NC(=S)N[C@H]2[C@@H]([C@@H]([C@@H](O[C@@H]2O)CO)O)O C35878009
c1c(c(=O)[nH]c(=O)[nH]1)NC(=S)N[C@@H]2[C@H]([C@@H]([C@@H](O[C@@H]2O)CO)O)O C35878010
C([C@H]1[C@H]([C@H]([C@H]([C@H](O1)OC[C@@H]2[C@@H]([C@@H]([C@](O2)(CO)O)O)O)O)O)O)O C37246278
C([C@H]1[C@H]([C@H]([C@H]([C@H](O1)O[C@]2([C@H]([C@H]([C@H](O2)CO)O)O)CO)O)O)O)O C39937440
c1c(nc(nc1N)SCCS(=O)(=O)CCC(=O)N)N C40429238
CC(C)COc1c(ccc(n1)Sc2nc(cc(n2)N)N)N C41023323
C[C@H]1CCCC[C@@H]1NC(=S)NNC(=O)[C@@H](C)NC(=O)N C42085366
C[C@@H]1CCCC[C@H]1NC(=S)NNC(=O)[C@@H](C)NC(=O)N C42085367
CC(=O)N[C@@H]1[C@H](C[C@](O[C@H]1[C@H]([C@@H](CO)O)O)(C(=O)OC)O)O C43771922
C([C@H]1[C@@H]([C@H]([C@H]([C@@H](O1)O[C@@]2([C@@H]([C@@H]([C@@H](O2)CO)O)O)CO)O)O)O)O C44028856
C([C@H]1[C@H]([C@H]([C@H]([C@H](O1)O[C@@]2([C@@H]([C@H]([C@@H](O2)CO)O)O)CO)O)O)O)O C44028862
C([C@H]1[C@H]([C@H]([C@H]([C@@H](O1)O[C@@]2([C@H]([C@@H]([C@@H](O2)CO)O)O)CO)O)O)O)O C44171747
C([C@@H]1[C@@H]([C@@H]([C@H]([C@@H](O1)O[C@@]2([C@H]([C@@H]([C@H](O2)CO)O)O)CO)O)O)O)O C44608660
C1CCCC(CC1)(/C(=N\O)/N)C(=O)NCCS(=O)(=O)N C44785246
C([C@H]1[C@H]([C@@H]([C@@H]([C@H](O1)O[C@]2([C@@H]([C@H]([C@H](O2)CO)O)O)CO)O)O)O)O C44830887
C([C@@H]1[C@H]([C@H]([C@H]([C@H](O1)OC[C@@H]2[C@H]([C@H]([C@](O2)(CO)O)O)O)O)O)O)O C44830981
C(C=O)[C@H]([C@H]([C@@H](CO)O)O[C@H]1[C@@H]([C@@H]([C@H]([C@@H](O1)CO)O)O)O)O C44889084
C([C@@H]1[C@H]([C@@H]([C@H]([C@H](O1)OC[C@@H]2[C@H]([C@@H]([C@@](O2)(CO)O)O)O)O)O)O)O C04095713
C(CC(=O)N/N=C/[C@@H](O)CO)CCC(=O)N/N=C/[C@@H](O)CO C59382645
C([C@H]1[C@H]([C@@H]([C@H]([C@H](O1)OC[C@@H]2[C@H]([C@@H]([C@@](O2)(CO)O)O)O)O)O)O)O C64219256
C([C@@H]1[C@H]([C@@H]([C@H]([C@H](O1)OC[C@H]2[C@H]([C@@H]([C@@](O2)(CO)O)O)O)O)O)O)O C64219257
C([C@H]1[C@H]([C@@H]([C@@H]([C@@H](O1)O[C@]2([C@@H]([C@H]([C@H](O2)CO)O)O)CO)O)O)O)O C35653145
C=CCOC(=O)N[C@H]1[C@@H]([C@@H]([C@@H](O[C@H]1O)CO)O[C@@H]2[C@@H]([C@@H]([C@H]([C@@H](O2)CO)O)O)O)O C04293709
C=CCOC(=O)N[C@@H]1[C@@H]([C@@H]([C@H](O[C@H]1O)CO)O[C@@H]2[C@@H]([C@@H]([C@H]([C@@H](O2)CO)O)O)O)O C04293710
C[C@H]1[C@@H]([C@@H]([C@H]([C@@H](O1)O[C@@H]2[C@@H]([C@@H]([C@@H](O[C@H]2Oc3cc(c4c(=O)cc(oc4c3)c5ccc(cc5)OC)O)CO)O)O)O)O)O C04349207
C[C@@H]1[C@@H]([C@@H]([C@H]([C@@H](O1)OC[C@@H]2[C@H]([C@@H]([C@H]([C@@H](O2)Oc3c(=O)c4c(cc(cc4oc3c5ccc(c(c5)OC)O)O)O)O)O)O)O)O)O C04349397
C[C@@H]1[C@@H]([C@H]([C@H]([C@@H](O1)OC[C@@H]2[C@H]([C@@H]([C@H]([C@@H](O2)Oc3c(=O)c4c(cc(cc4oc3c5ccc(c(c5)OC)O)O)O)O)O)O)O)O)O C04349402
C[C@H]1[C@@H]([C@@H]([C@H]([C@@H](O1)OC[C@@H]2[C@H]([C@@H]([C@H]([C@@H](O2)Oc3c(=O)c4c(cc(cc4oc3c5ccc(cc5)O)O)O)O)O)O)O)O)O C04349473
CC(=O)N[C@@H]1[C@H]([C@@H]([C@@H](O[C@@H]1OC[C@@H]([C@@H]([C@@H]([C@@H](C=O)NC(=O)C)O)O)O)CO)O)O C04533829
CC(=O)N[C@H]1[C@H]([C@@H]([C@@H](O[C@@H]1OC[C@@H]([C@@H]([C@@H]([C@@H](C=O)NC(=O)C)O)O)O)CO)O)O C04533830
c1cc(ccc1N=C=S)O[C@H]2[C@@H]([C@@H]([C@@H]([C@@H](O2)CO)O[C@@H]3[C@@H]([C@@H]([C@@H]([C@@H](O3)CO)O)O)O)O)O C04556698
C([C@@H]1[C@@H]([C@@H]([C@@H]([C@@H](O1)O[C@@H]2[C@@H](O[C@@H]([C@@H]([C@@H]2O)O)OP(=O)([O-])[O-])CO)O)O)O)O C04556804
C1C2(COC(O1)CCc3nc(nc(n3)N)N)COC(OC2)CCc4nc(nc(n4)N)N C02556809
c1ccc(c(c1)[N+](=O)[O-])O[C@H]2[C@H]([C@@H]([C@@H]([C@@H](O2)CO)O[C@@H]3[C@@H]([C@@H]([C@@H]([C@@H](O3)CO)O)O)O)O)O C05260484
C([C@@H]1[C@@H]([C@@H]([C@@H]([C@@H](O1)O[C@@]2([C@@H]([C@@H]([C@@H](O2)COP(=O)([O-])[O-])O)O)CO)O)O)O)O C05273791
C([C@H]1[C@@H]([C@@H]([C@@H]([C@@H](O1)O[C@@]2([C@@H]([C@@H]([C@@H](O2)COP(=O)([O-])[O-])O)O)CO)O)O)O)O C05273792
C[C@]1([C@@]([C@@]([C@@]([C@](O1)(C)O[C@@]2([C@@](O[C@H]([C@]([C@]2(C)O)(C)O)O)(C)CO)C)(C)O)(C)O)(C)O)CO C09915712
C[C@]1([C@]([C@@]([C@@]([C@@](O1)(C)OC[C@]2([C@@]([C@@]([C@@]([C@@H](O2)O)(C)O)(C)O)(C)O)C)(C)O)(C)O)(C)O)CO C09970277
C[C@@]1([C@]([C@@]([C@@]([C@](O1)(C)O[C@H]([C@@H](CO)O)[C@@H]([C@H](C(=O)[O-])O)O)(C)O)(C)O)(C)O)CO C09970295
C[C@]1([C@@]([C@@]([C@@]([C@](O1)(C)OC[C@@]2([C@@]([C@@]([C@@]([C@@H](O2)O)(C)O)(C)O)(C)O)C)(C)O)(C)O)(C)O)CO C09970472
c1nc(c2c(n1)n(c(n2)NN=C3C(=O)NC(=O)NC3=O)[C@@H]4[C@H]([C@@H]([C@@H](O4)CO)O)O)N C09975172
COc1cc(c2c(c1)oc(c(c2=O)O[C@H]3[C@H]([C@@H]([C@@H]([C@@H](O3)CO)O)O)O)c4ccc(c(c4)O)O)O C14760379
c1cc(ccc1[N+](=O)[O-])O[C@@H]2[C@@H]([C@@H]([C@@H]([C@H](O2)CO)O[C@@H]3[C@@H]([C@@H]([C@@H]([C@@H](O3)CO)O)O)O)O)O C15205618
c1cc(ccc1[N+](=O)[O-])O[C@H]2[C@@H]([C@@H]([C@@H]([C@@H](O2)CO)O[C@H]3[C@@H]([C@@H]([C@H]([C@@H](O3)CO)O)O)O)O)O C15206265
c1cc(oc1/C=N/Nc2nc3c(=O)[nH]c(nc3n2[C@H]4[C@H]([C@@H]([C@H](O4)CO)O)O)N)[N+](=O)[O-] C16430359
c1ccc(cc1)S[C@H]2[C@@H]([C@H]([C@@H]([C@H](O2)CO)O[C@H]3[C@@H]([C@H]([C@@H]([C@H](O3)CO)O)O)O)O)O C16889868
c1cc(ccc1N)O[C@H]2[C@@H]([C@H]([C@@H]([C@H](O2)CO)O[C@H]3[C@@H]([C@H]([C@H]([C@H](O3)CO)O)O)O)O)O C22048747
c1cc(ccc1[N+](=O)[O-])O[C@@H]2[C@H]([C@H]([C@@H]([C@H](O2)CO)O)O[C@@H]3[C@H]([C@H]([C@@H]([C@H](O3)CO)O)O)O)O C22065001
c1cc(c(cc1[C@@H]2[C@@H](Cc3c(cc(cc3O2)O)O)O[C@H]4[C@@H]([C@H]([C@@H]([C@H](O4)CO)O)O)O)O)O C31165288
c1cc(oc1/C=N/Nc2nc3c(=O)[nH]c(nc3n2[C@@H]4[C@@H]([C@@H]([C@@H](O4)CO)O)O)N)[N+](=O)[O-] C35183234
C[C@@H](C[C@@H](N([C@@H](C[C@@H](C)O)O)C(=S)N([C@@H](C[C@@H](C)O)O)[C@@H](C[C@@H](C)O)O)O)O C35188396
c1cc(ccc1N)O[C@H]2[C@@H]([C@@H]([C@@H]([C@@H](O2)CO)O[C@@H]3[C@@H]([C@@H]([C@@H]([C@@H](O3)CO)O)O)O)O)O C35636323
c1ccc(c(c1)[N+](=O)[O-])O[C@H]2[C@H]([C@@H]([C@@H]([C@@H](O2)CO)O[C@H]3[C@@H]([C@@H]([C@@H]([C@@H](O3)CO)O)O)O)O)O C37246086
C1=N[C@@H]2[C@@H](N1[C@@H]3[C@H]([C@H]([C@@H](O3)CO[P@@](=O)([O-])OP(=S)(O)O)O)O)NC(=NC2=O)N C38337246
C1=N[C@@H]2[C@H](N1[C@@H]3[C@H]([C@H]([C@@H](O3)CO[P@@](=O)([O-])OP(=S)(O)O)O)O)NC(=NC2=O)N C38337248
C1[C@@H]2[C@H]([C@H]([C@@H](O2)n3c4c(c(=O)[nH]c(n4)N)nc3SCC[NH3+])O)O[P@](=S)(O1)O C38580922
C1[C@@H]2[C@H]([C@H]([C@@H](O2)n3c4c(c(=O)[nH]c(n4)N)nc3SCC[NH3+])O)O[P@@](=S)(O1)O C38580923
c1nc2c(=O)[nH]c(nc2n1[C@H]3[C@@H]([C@@H]([C@@H](O3)CO[P@@](=O)([O-])OP(O)O)O)O)N C38655427
c1nc2c(=O)[nH]c(nc2n1[C@H]3[C@H]([C@@H]([C@@H](O3)CO[P@@](=O)([O-])OP(O)O)O)O)N C38655434
C([C@H]1[C@H]([C@@H]([C@@H](O1)n2c-3c([nH]c(=O)n(c3nc2=O)[C@@H]4[C@@H]([C@@H]([C@@H](O4)CO)O)O)[O-])O)O)O C08892901
c1cc(ccc1N)S[C@@H]2[C@H]([C@@H]([C@@H]([C@@H](O2)CO)O[C@@H]3[C@@H]([C@@H]([C@@H]([C@@H](O3)CO)O)O)O)O)O C43193630
c1cc(c(cc1c2c(c(=O)c3c(cc(cc3o2)O)O)O)O)O[C@@H]4[C@H]([C@@H]([C@H]([C@@H](O4)CO)O)O)O C43465466
C[C@@]1([C@@H](O[C@]([C@@]([C@@]1(C)O)(C)O)(C)O[C@@]2([C@@H](O[C@]([C@@]([C@@]2(C)O)(C)O)(C)O)CO)C)CO)O C43509292
C[C@@H]1[C@@]([C@]([C@@]([C@](O1)(CO)O)(C)O)(C)O[C@H]2[C@@]([C@@]([C@]([C@@H](O2)CO)(C)O)(C)O)(C)O)(C)O C43509399
c1cc(ccc1N)O[C@@H]2[C@@H]([C@@H]([C@@H]([C@@H](O2)CO)O[C@@H]3[C@@H]([C@H]([C@H]([C@H](O3)CO)O)O)O)O)O C44019175
c1cc(ccc1N)O[C@H]2[C@@H]([C@H]([C@@H]([C@@H](O2)CO)O[C@@H]3[C@@H]([C@H]([C@H]([C@H](O3)CO)O)O)O)O)O C44019184
c1cc(ccc1[N+](=O)[O-])O[C@H]2[C@@H]([C@H]([C@@H]([C@@H](O2)CO)O)O[C@H]3[C@@H]([C@@H]([C@@H]([C@H](O3)CO)O)O)O)O C44021730
c1cc(ccc1N)O[C@H]2[C@@H]([C@H]([C@H]([C@@H](O2)CO)O[C@H]3[C@@H]([C@@H]([C@H]([C@@H](O3)CO)O)O)O)O)O C44135701
c1cc(ccc1[N+](=O)[O-])O[C@@H]2[C@H]([C@@H]([C@@H]([C@H](O2)CO)O)O[C@@H]3[C@@H]([C@@H]([C@@H]([C@@H](O3)CO)O)O)O)O C44963944
COc1ccc(cc1)[C@@H]2C(=C(NC(=C2C#N)S[C@H]3[C@@H]([C@H]([C@H]([C@H](O3)O)O)O)O)N)C#N C49046527
COc1ccc(cc1)[C@@H]2C(=C(NC(=C2C#N)S[C@H]3[C@@H]([C@H]([C@@H]([C@H](O3)O)O)O)O)N)C#N C49793829
CC(=CCc1c(cc(c2c1O[C@@H]([C@@H](C2=O)O)c3ccc(cc3)O)O)O[C@@H]4[C@@H]([C@@H]([C@@H]([C@@H](O4)CO)O)O)O)C C35780543
c1ccc(cc1)N(c2ccccc2)c3nc(nc(n3)NN)NN C00363259
c1cc(ccc1O)S(=O)(=O)c2ccc(c(c2N)N)O C03200341
c1cc(ccc1N)SCCCc2c(nc(nc2N)N)N C04830524
c1cc(c(c(c1)O)c2cc(c(c(n2)N)C#N)C3CC[NH2+]CC3)O C28350314
c1cc(ccc1N2NC3=C(NNC3=N2)[NH3+])Br C05491185
CCc1cc(ccc1N)Cc2ccc(c(c2)Cc3ccc(cc3)N)N C33608994
c1cc(c(c(c1)Cl)SCc2nc(nc(n2)N)N)N C37204006
CC[C@@H](c1cc(ccc1O)Br)[NH2+]CCCC[NH3+] C37714906
Cc1c(cccc1S(=O)(=O)N)NC(=O)C2(CCCC2)[NH3+] C37771208
c1c2c3cc(c(cc3c4cc(c(cc4c2cc(c1O)O)O)O)O)O C38229869
C[C@]12CC[C@H](C[C@@H]1CC[C@H]3[C@@H]2CC[C@]4([C@@H]3CC[C@@H]4[NH2+]CC[NH3+])C)O C38557515
c1ccc2c(c1)c(cc(=O)[nH]2)CS[C@@H]3NN[C@@H](S3)[NH3+] C39231764
c1ccc2c(c1)c(=O)[nH]c(n2)CS[C@H]3NN[C@H](S3)[NH3+] C39314547
C1[C@@H]2[C@H]3/C(=N\NC(=O)N)/C[C@@H]2[C@H]4[C@@H]1[C@@H]3/C(=N\NC(=O)N)/C4 C39944311
c1ccc(c(c1)NC(=O)C2(CCCC2)[NH3+])S(=O)(=O)N C40378031
Cc1ccc(cc1)S(=O)(=O)NNc2c(c(ncn2)N)N C40724012
Cc1cccnc1Nc2c(c(nc[nH+]2)NNc3ccccc3)N C40757392
CC1(CC(CC([NH2+]1)(C)C)Nc2c(c(ncn2)NN)N)C C40760788
c1cc(c(cc1Cl)Nc2c(c(ncn2)NN)N)Cl C40778208
c1cc(ccc1N2CCN(CC2)c3c(c([nH+]cn3)NN)N)F C40783887
c1cc(c(cc1C(F)(F)F)N)Sc2nc(cc(n2)N)N C41023254
c1cc(c2ccncc2c1N)Sc3nc(cc(n3)N)N C41023338
c1c2c(cc(c1N)Sc3nc(cc(n3)N)N)NC(=O)C2 C41023359
c1ccc(c(c1)[C@H](C[NH3+])Sc2[nH]c(=O)cc(n2)N)F C43050362
C[C@@H]([C@@H](c1cccs1)Sc2[nH]c(=O)cc(n2)N)[NH3+] C43114750
C[C@H]([C@H](c1ccsc1)Sc2nc(cc(n2)N)N)[NH3+] C43126393
C[C@@H]([C@@H](c1ccsc1)Sc2[nH]c(=O)cc(n2)N)[NH3+] C43126400
CC[C@@H]([C@H](c1ccco1)Sc2[nH]c(=O)cc(n2)N)[NH3+] C43338647
Cc1ccc(o1)[C@@H]([C@@H](C)[NH3+])Sc2nc(cc(n2)N)N C43367707
Cc1ccc(o1)[C@@H]([C@@H](C)[NH3+])Sc2[nH]c(=O)cc(n2)N C43367717
c1cc(sc1C[NH+]2CCCC[C@@H]2C(=O)N)C#CC[NH3+] C43684080
c1ccc(cc1)n2c3ccc(cc3c4c2ccc(c4)CC[NH3+])CC[NH3+] C44373700
C[C@H](CC(C[C@@H](C)[NH3+])c1ccc(cc1)OC(F)(F)F)[NH3+] C44461069
C[C@@H](Cc1c[nH+]cc(c1N)I)[NH3+] C44461925
C[C@H](Cc1c[nH+]cc(c1N)I)[NH3+] C44461926
c1c(cc(c(c1C[C@@H](CO)[NH3+])N)Br)Br C44464928
c1cc(c2c(c1NO)C(=O)c3c(ccc(c3C2=O)NO)O)O C44709930
c1cc(c2c(c1NO)C(=O)c3c(ccc(c3C2=O)O)NO)O C44709931
C1=C[C@@H]2C(=C1)SN(SNSNSN2)C[NH3+] C39136966
C1CCC(C1)SCCNC(=O)NC(C(=O)N)C(=O)N C47424956
C[C@@H]1CCC[C@H]([C@@H]1C)NC(=S)NNC(=O)CNC(=O)N C47872037
c1cc(c(cc1S(=O)(=O)N)N)N[C@@H]2CC[NH+]3[C@@H]2CCC3 C49564604
c1ccc(c(c1)N)OC[C@@H](CSc2nc(cc(n2)N)N)O C51329284
c1cc(c(c(c1)Br)O)C[NH2+]C2CCC(CC2)[NH3+] C51694644
c1cc(c(cc1S(=O)(=O)N)N)NC2(CCCC2)CO C53045141
CCC(CC)(CO)Nc1ccc(cc1N)S(=O)(=O)N C53045511
CC1=C([C@@H](C(=C(O1)N)C(=O)N)c2ccc(cc2)F)C(=O)N C58949677
CC(C)C[C@H](C(=O)N/N=C/c1c(cc(cc1O)O)O)[NH3+] C06952258
c1cc(ncc1S(=O)(=O)N)N[C@@H]2CCCCC[C@@H]2[NH3+] C63214713
C1C[C@@H](C[C@@H](C1)NC(=O)NC(C(=O)N)C(=O)N)C(F)(F)F C29733404
c1cc(ccc1N[C@@H]2[C@H]([C@@H]([C@H](O2)[C@@H](CO)O)O)O)Br C01081589
c1ccc2c(c1)c3c([nH]2)[C@H]([NH2+][C@@H](C3)C(=O)[O-])c4ccc(cc4O)O C03019198
Cc1c(cc(c2c1oc(c(c2=O)O)c3ccc(c(c3)O)O)O)O C04731234
c1ccc(cc1)/C(=N\NC(=O)N)/c2cc(ccc2N)[N+](=O)[O-] C05589491
CC1=C([C@@H](c2c(c(sc2N1)C(=O)N)N)c3ccco3)C(=O)C C06682015
Cc1ccc(c(c1)C)Nc2nc(nc(n2)NN)Nc3ccccc3 C06275883
c1cc(ccc1N)S(=O)(=O)NCCc2ccc(cc2O)O C08020459
C[C@H]1CCCC[C@@H]1NC(=O)CSc2[nH]c3c(n2)c(=O)[nH]c(n3)N C12562613
CC(=O)[C@]1(Cc2c(c(c3c(c2O)C(=O)c4cccc(c4C3=O)O)O)[C@H](C1)O)O C13432673
c1cc2c(cc1C(=O)N)[C@@H]3C=CC[C@H]3[C@@H](N2)c4ccc(cc4O)O C13639670
c1cc2c(c(c1)C(=O)N)N[C@@H]([C@H]3[C@@H]2C=CC3)c4ccc(cc4O)O C13639718
c1cc(ccc1N/N=C/[C@@H]([C@@H]([C@@H](CO)O)O)O)Br C17001306
c1cc2c(cc1C(=O)N)[C@H]3C=CC[C@@H]3[C@H](N2)c4ccc(cc4O)O C20681503
C[C@H]1CCC[C@H]([C@@H]1C)NS(=O)(=O)c2cc([nH]c2)C(=O)NN C22160581
Cc1cc(no1)NC(=O)c2c(c3cc(c(nc3s2)N)C#N)N C22636520
c1cc(c(cc1c2cn3cc(ccc3n2)S(=O)(=O)N)C(=O)N)O C32727499
c1cc(c(cc1S(=O)(=O)N)N)Nc2cc(ccc2F)Cl C35284503
C[C@H]1CCCC[C@H]1NC(=O)NC(=O)CSc2nc([nH]n2)N C06607225
C/C(=N/N)/[C@]1(CC[C@@H]2[C@@]1(CC[C@@H]3[C@@H]2C=CC4=C/C(=N/N)/CC[C@]34C)C)O C36612007
COc1c(=O)c2c(cc(c(c2oc1c3ccc(c(c3)O)O)O)O)O C06403318
c1cc(c(cc1S(=O)(=O)N)N)Nc2ccc(cc2Cl)Cl C37333659
c1cc(c(c(c1)F)Nc2ccc(cc2N)S(=O)(=O)N)F C37333739
c1cc(c(c2c1[C@@H]3c4cc(c(cc4C[C@@]3(CO2)O)O)O)O)O C00155804
Cc1ccc(cc1Nc2cc(cc(c2)S(=O)(=O)N)N)Cl C37934145
Cc1cc(c(c(c1)Br)NC(=O)c2ccc(cc2N)N)Br C40302297
C=CCSc1ccccc1NC(=O)c2ccc(cc2N)N C40306883
c1cc(ccc1N)S(=O)(=O)Nc2ccc3c(c2)[nH]c(=O)[nH]3 C40321304
c1cc(c(cc1Cl)S(=O)(=O)NC2CCC(CC2)C(=O)N)N C40348798
CC1=C[C@]2(C(=C(O1)N)C(=O)N)Nc3cc(ccc3O2)C(C)(C)C C40545362
CC1=C[C@]2(C(=C(O1)N)C(=O)N)Nc3cc(ccc3O2)c4ccccc4 C40546364
Cc1ccc(cc1Nc2c(c(ncn2)NNC(C)(C)C)N)Cl C40705026
Cc1ccc2c(c1)sc(n2)Nc3ccc(c(c3)C(=O)N)N C41080488
Cc1ccc(c(c1)Br)Nc2c(cc(cn2)N)C(=O)N C42138634
C/C(=N/N)/[C@]1(CC[C@@H]2[C@]1(CC[C@@H]3[C@@H]2C=CC4=C/C(=N/N)/CC[C@@]34C)C)O C43893936
c1cc(sc1CNc2cc(nc(n2)N)Cl)S(=O)(=O)N C45010544
CCC[C@H](c1cccs1)Nc2ccc(cc2N)S(=O)(=O)N C49542265
c1ccc(cc1)NN/C(=N/S(=O)(=O)c2ccccc2)/NN C06088268
Cc1ccc(cc1Nc2ccc(cc2N)S(=O)(=O)N)C#N C50429416
CC[C@H](C)[C@H](C(=O)N[C@@]1(CCC[C@@H](C1)C)CO)NC(=O)N C53106755
C[C@@H]1CCC[C@](C1)(CO)NS(=O)(=O)c2ccc(c(c2)N)O C53113180
c1ccc2c(c1)[nH]c(=O)n2CCCS[C@H]3NN[C@H](S3)N C39277099
[H]/N=C/1\C=CC(=C(c2ccc(c(c2)C)N)c3ccc(c(c3)C)N)C=C1C C03861637
Cc1c(c([nH]c1c2c(sc(n2)N=C(N)N)C)C)C(=O)OC C30005221
C[C@@H]1CCC[C@H]([C@@H]1C)NC(=O)[C@@H](C)SCc2nc(nc(n2)N)N C56229263
[H]/N=C(\N)/NNS(=O)(=O)c1cccc2c1cccc2N(C)C C13808171
Cc1c2c(n(n1)c3ccccc3)OC(=C([C@@H]2c4ccc[nH]4)C(=O)N)N C58903693
CCCNc1ccc(c(n1)CSc2nc(cc(n2)N)N)Cl C61640764
C[C@H]1CCCC[C@@H]1NC(=O)NCCCc2c(c([nH]n2)N)C#N C65393196
C[C@H]1CCC[C@@H](C1)NC(=O)NCCCc2c(c([nH]n2)N)C#N C65611302
c1cc(ccc1OC[C@H](CSc2nc(cc(n2)N)N)O)Cl C66238917
c1ccc(cc1)OC(=O)c2c(c3c(c(sc3s2)C(=O)Oc4ccccc4)N)N C03850671
C[C@@]12CC[C@H]([C@@]([C@H]1Cc3c(nc(s3)N)[C@H]2CC(=O)N4CCCCC4)(C)CO)O C03842082
CCC(=O)Nc1c(c(c(c(c1Br)O)NC(=O)CC)Br)O C01585755
c1ccc2c(c1)C(=O)c3ccc(c(c3C2=O)N)S/C=C/Sc4ccc5c(c4N)C(=O)c6ccccc6C5=O C04235307
CCc1cc(c(cc1OCc2ccccc2Cl)O)c3c(c([nH]n3)N)c4nc(cs4)C C11867300
CC(C)(C)c1cc(cc(c1O)C(C)(C)C)[C@@H]2c3c(n[nH]c3OC(=C2C#N)N)c4ccc5ccccc5c4 C09861086
c1ccc(c(c1)C(=O)NCCO)NC(=S)NC(=O)c2ccccc2Br C14651412
CCOC(=O)C(=C1Nc2ccccc2N1)C3=NC(=C(C(=CS3)c4ccccc4)C#N)N C16682094
C/C(=C\C(=O)Nc1ccc(cc1Cl)Cl)/NNC(=O)c2cc(ccc2O)Cl C03659666
C/C(=C\C(=O)Nc1ccccc1Br)/NNC(=O)c2cc3ccccc3cc2O C09424336
CC(=CCc1c(cc(c2c1oc(c(c2=O)CC=C(C)C)c3ccc(cc3O)O)O)O)C C14727558
CC(=CCc1c(c(c2c(c1O)C(=O)C[C@H](O2)c3ccc(cc3O)O)CC=C(C)C)O)C C05158921
C/C(=C/C(=O)NC1C2CC3CC(C2)CC1C3)/NNC(=O)c4cc5ccccc5cc4O C05789088
CC1=C([C@@H](N2C(=[NH+]1)N=C([N-]2)SCc3ccccc3F)c4ccc(cc4)O)C(=O)N C00958587
CCN(CC)C(=O)c1c(c2c(c(c(nc2s1)N)C#N)c3ccc(cc3)C(C)C)N C39328118
C[C@H]1C[C@H](CC(C1)(C)C)NC(=O)NCCCCCCNC(=O)N[C@H]2C[C@@H](CC(C2)(C)C)C C08767928
Cc1cc(c2cc([nH]c2c1)C(=O)OCC(=O)Nc3c(c4c(s3)CCC4)C(=O)N)C C39536056
CC(C)(C)c1ccc(cc1)CS[C@@H]2NN[C@H](N2N)[C@@H]3C=C(N=N3)c4ccccc4 C39575960
Cc1cccc(c1)N2[C@@H](NC(=O)C=C2N)S[C@H](C)c3[nH]c(=O)c4ccccc4n3 C39958188
c1c(cc(c(c1N)S(=O)(=O)NCc2c[nH]nc2)Br)Br C40347164
CCCCc1ccc(cc1)Nc2c(c(ncn2)Nc3ccc(cn3)Br)N C40680094
Cc1cc(cc(c1)Nc2c(c(ncn2)Nc3c(cc(cn3)C(F)(F)F)Cl)N)C C40682278
c1cc(c(cc1C(F)(F)F)Nc2c(c(ncn2)Nc3ccc(cn3)Br)N)Cl C40682589
CCNc1c(c(ncn1)Nc2cc(c(cc2C)[C@@H](C#N)c3ccc(cc3)Cl)Cl)N C40688619
CCCNc1c(c(ncn1)Nc2cc(c(cc2C)[C@H](C#N)c3ccc(cc3)Cl)Cl)N C40688622
Cc1cc(c(cc1Nc2c(c(ncn2)NC(C)C)N)Cl)[C@@H](C#N)c3ccc(cc3)Cl C40688623
Cc1cc(c(cc1Nc2c(c(ncn2)N[C@@H](C)c3ccccc3)N)Cl)[C@@H](C#N)c4ccc(cc4)Cl C40688703
Cc1cccc2c1nc(s2)Nc3c(c(ncn3)Nc4cc(cc(c4)Cl)Cl)N C40701043
Cc1ccc2cccc(c2n1)Nc3c(c(ncn3)Nc4cc(ccc4OC)Cl)N C40702371
COc1ccc(cc1Nc2c(c(ncn2)Nc3ccccc3Br)N)Cl C40702425
Cc1ccc2c(c1)sc(n2)Nc3c(c(ncn3)Nc4ccc(c(c4)Cl)Cl)N C40704163
c1cc(ccc1Nc2c(c(ncn2)Nc3ccc(c(c3)Cl)Cl)N)OC(F)(F)F C40704274
Cc1ccc(c(c1)Nc2c(c(ncn2)Nc3c(cc(cn3)C(F)(F)F)Cl)N)C C40704748
c1c(cnc(c1Cl)Nc2c(c(ncn2)NC34CC5CC(C3)CC(C5)C4)N)C(F)(F)F C40755899
c1cc(c(cc1Cl)Nc2c(c(ncn2)Nc3c(cc(cn3)C(F)(F)F)Cl)N)Cl C40778480
c1cc(c(c(c1)Cl)Cl)Nc2c(c(ncn2)Nc3ccc(cn3)Br)N C40778514
c1cc(ccc1Nc2c(c(ncn2)Nc3ccc(cn3)Br)N)I C40779733
c1cc(c(cc1Nc2c(c(ncn2)Nc3ccc(cn3)Br)N)C(F)(F)F)Cl C40779897
Cc1ccc2c(c1)sc(n2)Nc3c(c(ncn3)Nc4cccc(c4)C(F)(F)F)N C40781924
c1cc2c(cccn2)c(c1)Nc3c(c(ncn3)Nc4ccc(cc4)Br)N C40782288
c1cc(ccc1Nc2c(c(ncn2)Nc3ccc(cc3)I)N)OC(F)(F)F C40782406
Cc1cccc2c1nc(s2)Nc3c(c(ncn3)Nc4cccc(c4)Br)N C40783500
Cc1ccc2c(c1)sc(n2)Nc3c(c(ncn3)Nc4cccc(c4)Br)N C40783595
C[C@@]1(C[C@H](CC(C1)(C)C)NC(=O)NC2CCCCCCC2)CNC(=O)NC3CCCCCCC3 C16577720
CC(=O)OC[C@@H]([C@@]1(CC[C@@H]2[C@@]1(C[C@@H]([C@@H]3[C@@H]2CC[C@H]4[C@@]3(CC[C@@H](C4)O)C)O)C)O)O C43757372
c1cc(ccc1C(=O)N)S(=O)(=O)NNC(=O)c2cc3c(s2)CCCCCC3 C45550777
C=CCCNC(=S)NNc1[nH]c(=O)c2c(n1)-c3ccccc3CC24CCCCC4 C17124179
Cc1c(c(n[nH]1)O)[C@@H](c2ccccc2I)c3c(n[nH]c3O)C C19812128
Cc1c2c(n(n1)c3ccccc3)OC(=C([C@H]2c4c(cccc4Cl)Cl)C(=O)N)N C58903652
c1ccc(cc1)[C@@H]2N=C([C@@H](O2)CSC3[NH+]=c4ccccc4=[NH+]3)CSC5[NH+]=c6ccccc6=[NH+]5 C63427036
C[C@H]1[C@H]([C@@H](C[C@@H](O1)O[C@@H]2CCCc3c2c(c4c(c3O)C(=O)c5ccccc5C4=O)O)[NH3+])O C05215380
CC[C@@H](C)n1c(c(c(=O)[nH]c1=O)[C@H]2c3c(c4cc(ccc4[nH]3)OC)CC[NH2+]2)O C05908493
COc1ccccc1n2c(c(c(=O)[nH]c2=O)[C@H]3c4c(c5ccccc5[nH]4)CC[NH2+]3)O C06166222
COc1cc(ccc1O)/C=N/NC(=O)c2c(n(nn2)c3c(non3)N)C[NH+]4CCCCC4 C01745260
c1cc(c(cc1Cl)/C=N/NC(=O)c2c(n(nn2)c3c(non3)N)C[NH+]4CCOCC4)O C01794155
CCOc1cc(ccc1O)/C=N/NC(=O)c2c(nnn2c3c(non3)N)C[NH+]4CCCC4 C08873293
C[NH+](C)Cc1c(nnn1c2c(non2)N)C(=O)N/N=C/c3ccccc3O C01795476
CCOc1cc(ccc1O)/C=N/NC(=O)c2c(n(nn2)c3c(non3)N)C[NH+]4CCCCCC4 C12411455
C[NH+](C)Cc1c(nnn1c2c(non2)N)C(=O)N/N=C/c3cc(c(c(c3)Br)O)OC C01897084
c1cc(c(cc1[C@H]2[NH+]=C(Nc3n2c4cc5c(cc4n3)OCCCO5)N)[N+](=O)[O-])O C19354101
CCOc1cc(cc(c1O)Br)/C=N/NC(=O)c2c(nnn2c3c(non3)N)C[NH+]4CCCC4 C19808248
C[C@H]([C@@]1(Cc2c(c(c3c(c2O)C(=O)c4ccccc4C3=O)O)[C@H](C1)O[C@@H]5C[C@H]([C@@H](CO5)O)O)[NH3+])O C22049024
C[C@@H]([C@@]1(Cc2c(c(c3c(c2O)C(=O)c4ccccc4C3=O)O)[C@H](C1)O[C@@H]5C[C@H]([C@@H](CO5)O)O)[NH3+])O C22049027
Cc1cc([nH+]c2c1c(c(s2)C(=O)OCc3nc(nc(n3)N(C)C)N)N)C C23077150
c1cc2c(cc1C[NH+]3CCN4c5ccc(cc5CC6([C@@H]4C3)C(=O)NC(=O)NC6=O)N)OCO2 C09187727
Cc1c(c(=O)[nH]c(=O)[nH]1)NC(=O)c2c(c3cc4cc(ccc4[nH+]c3s2)C(C)C)N C35288897
C[C@H]([C@@]1(Cc2c(c(c3c(c2O)C(=O)c4ccccc4C3=O)O)[C@H](C1)O[C@H]5C[C@H]([C@@H](CO5)O)O)[NH3+])O C35636348
Cc1ccc2c(c1)cc3c(c(sc3[nH+]2)C(=O)Nc4c([nH]c(=O)[nH]c4=O)C)N C04848754
Cc1c(c(n([nH+]1)c2ccccc2)N)[C@]3(c4cc(ccc4NC3=O)[N+](=O)[O-])O C04948748
Cc1c(c(n([nH+]1)c2ccccc2)N)[C@@]3(c4cc(ccc4NC3=O)[N+](=O)[O-])O C04948747
Cc1ccc2cc3c(c(sc3[nH+]c2c1)C(=O)Nc4c[nH]c(=O)[nH]c4=O)N C04848758
Cc1cccc2c1[nH+]c3c(c2)c(c(s3)C(=O)Nc4c[nH]c(=O)[nH]c4=O)N C04848761
Cc1cc(c2cc3c(c(sc3[nH+]c2c1)C(=O)Nc4c[nH]c(=O)[nH]c4=O)N)C C04848767
c1ccc2c(c1)c(cc(=O)[nH]2)CS[C@@H]3N[NH2+]NN3c4ccc5c(c4)OCCO5 C39697697
CCOC(=O)C1=C(OC2=c3ccccc3=[NH+]C(=O)[C@@H]2[C@H]1c4ccc(c(c4)O)O)N C39767160
Cc1cc(no1)Nc2c(c([nH+]cn2)NN(c3ccccc3)c4ccccc4)N C40680974
Cc1ccc2cccc(c2n1)Nc3c(c(ncn3)NN4CC[NH+](CC4)C)N C40756838
C[C@H]([C@]1(Cc2c(c(c3c(c2O)C(=O)c4ccccc4C3=O)O)[C@@H](C1)O[C@H]5C[C@H]([C@H](CO5)O)O)[NH3+])O C44019211
C[C@H]([C@]1(Cc2c(c(c3c(c2O)C(=O)c4ccccc4C3=O)O)[C@H](C1)O[C@H]5C[C@H]([C@H](CO5)O)O)[NH3+])O C44019214
Cc1cc(c(c2c1C(=O)Oc3c(c(c4c(c3O2)[C@H](OC4=O)O)O)C)C[C@H](C)[NH3+])OC C44463416
CNc1ccc(cc1[N+](=O)[O-])[C@H]2[NH+]=C(Nc3n2c4cc5c(cc4n3)OCCCO5)N C45447326
c1cc(ccc1C2=NN3C(=[NH2+])/C(=C\c4ccc(c(c4)O)O)/C(=O)N=C3S2)O C49735576
CCOc1cc(cc(c1O)Cl)[C@@H]2NC(=[NH+]c3n2c4cc5c(cc4n3)OCCCO5)N C12506445
COc1cc(cc(c1O)Br)[C@@H]2NC(=[NH+]c3n2c4cc5c(cc4n3)OCCCO5)N C12818079
COc1cc(cc(c1O)Br)[C@H]2NC(=[NH+]c3n2c4cc5c(cc4n3)OCCCO5)N C12818088
COc1cc(c(cc1O)[N+](=O)[O-])[C@@H]2NC(=[NH+]c3n2c4cc5c(cc4n3)OCCCO5)N C22018299
COc1cc(cc(c1O)[C@H]2NC(=[NH+]c3n2c4cc5c(cc4n3)OCCCO5)N)Br C12506986
CC[NH+]1CCN(CC1)Cc2c(nnn2c3c(non3)N)C(=O)N/N=C/4\c5ccccc5NC4=O C19905430
c1cc(ccc1N2C[NH+]=C(N=C2N)N)OCCOc3ccc(cc3)[N+](=O)[O-] C17039609
CCOc1cc(ccc1O)[C@@H]2NC(=[NH2+])Nc3n2c4cc5c(cc4n3)OCCCO5 C09156263
COc1cc(cc(c1O)[C@@H]2NC(=[NH2+])Nc3n2c4cc5c(cc4n3)OCCCO5)Br C12506985
COc1cc(cc(c1O)OC)[C@@H]2NC(=[NH2+])Nc3n2c4cc5c(cc4n3)OCCCO5 C12507607
CCOc1cccc(c1O)[C@H]2NC(=[NH2+])Nc3n2c4cc5c(cc4n3)OCCCO5 C09156659
c1ccc2c(c1)N[C@H]3N2[C@@H](NC(=[NH+]3)N)C4=C(N=NC4)c5ccc6c(c5)OCO6 C63963007
c1cc(ccc1C2=C(CN=N2)[C@@H]3NC(=[NH2+])N[C@H]4N3c5cc6c(cc5N4)OCCCO6)Cl C64138794
Cc1ccccc1NC(=O)NNC(=O)Nc2ccccc2N3CC[NH+](CC3)C C65790217
Cc1c([nH]c[nH+]1)[C@@H]2C(=C(NC(=O)N2)C)C(=O)N3CCc4c(c([nH]n4)C(C)C)C3 C67447259
Cc1c([nH]c[nH+]1)[C@H]2C(=C(NC(=O)N2)C)C(=O)N3CCc4c(c([nH]n4)C(C)C)C3 C67447260
Cc1c([nH]c[nH+]1)[C@@H]2C(=C(NC(=O)N2)C)C(=O)NCCSc3ccccn3 C67459297
Cc1c([nH]c[nH+]1)[C@H]2C(=C(NC(=O)N2)C)C(=O)NCCSc3ccccn3 C67459298
C[C@]12CC[C@@H]3c4ccc(cc4CC[C@H]3[C@@H]1CCC2=O)O[C@H]5[C@@H]([C@H]([C@@H]([C@H](O5)C(=O)[O-])O)O)O C04099004
c1cc(cc(c1)O)Nc2cc(c(c3c2non3)[N+](=O)[O-])Nc4cc(ccc4[O-])[N+](=O)[O-] C09057794
Cn1cc(cc1C(=O)NNS(=O)(=O)c2ccc(c(c2)C(=O)[O-])O)[N+](=O)[O-] C13278625
CC(C)(C)c1cc(cc(c1O)C(C)(C)C)[C@@H]2c3cc4c(cc3O[C@@]([C@H]2C(=O)[O-])(CO)O)OCO4 C01614342
CC1(CC2=C([C@H](c3c([nH]c(=O)[nH]c3=O)N2)c4ccccc4C(=O)[O-])C(=O)C1)C C18200400
c1cc(ccc1[C@H]2C3([C@@H](NC(=S)N2)c4ccc(cc4)[N+](=O)[O-])C(=O)NC(=O)N=C3[O-])[N+](=O)[O-] C20117134
c1ccc2c(c1)c(=O)c(c([nH]2)[O-])C(=O)NNC(=O)c3ccc(cc3)[N+](=O)[O-] C17042688
c1cc(c(cc1O)O)/C=N/n2c(=O)c3c(c4cc(ccc4[nH]3)Br)nc2[O-] C09169830
Cc1cc(n(c(=O)c1)C[C@@H]2[C@H]([C@@H]([C@@H]([C@@H](O2)C(=O)[O-])O)O)O)C3CCCCC3 C21981158
Cc1c(nnn1c2c(non2)N)C(=O)N/N=C/c3ccc(s3)C(=O)[O-] C22077413
c1cc(c(cc1[N+](=O)[O-])[C@@H]2c3c(=O)[nH]c(nc3OC(=C2C#N)N)[O-])Cl C06220324
Cc1ccc(n1c2ccc(cc2)C(=O)NN/C=C/3\C(=O)NC(=S)N=C3[O-])C C28979093
c1nc(c2c3c(sc2n1)CCCC3)NN/C=C/4\C(=O)NC(=S)N=C4[O-] C29009544
Cc1cc(nc(n1)SCC(=O)Nc2nnc(s2)SCC(=O)N)[O-] C10077373
c1ccc(cc1)Nc2cc(c3c(c2O)C(=O)c4ccccc4C3=O)Nc5ccccc5S(=O)(=O)[O-] C33637570
Cc1cc2c(c(c(c(=O)o2)C)C)c(c1)O[C@H](C)C(=O)N[C@@H](Cc3c[nH]c4c3cc(cc4)O)C(=O)[O-] C02131651
c1ccc(cc1)C(=O)N/C(=C\c2ccc3c(c2)OCO3)/C(=O)N[C@@H](Cc4c[nH]c5c4cccc5)C(=O)[O-] C13524279
c1ccc(c(c1)N2C(=O)[C@](N=C2[O-])(C(F)(F)F)NS(=O)(=O)c3ccc(cc3)N)F C15952078
c1cc(ccc1Sc2nc3c(ncnc3n2[C@@H]4[C@H]([C@@H]5[C@@H](O4)CO[P@@](=O)(O5)[O-])O)N)Cl C03871254
CC1=C/C(=c/2\cc(c3=C(N=C([N-]c3n2)[S-])[NH3+])c4cccc(c4)[N+](=O)[O-])/C(=O)C(=C1)Cl C08666303
CC(C)[C@@H]([C@@H]1NN[C@H](O1)S(=O)(=O)Cc2ccc(cc2)F)NS(=O)(=O)c3ccc4c(c3)oc(n4)[O-] C38794634
c1cc(ccc1N/N=c/2\c(=O)cc/c(=N/Nc3ccc(cc3O)Cl)/c2=O)S(=O)(=O)[O-] C38191478
CC(=O)Nc1c(=O)[nH]c(nc1[O-])SCC(=O)N[C@@H]2[C@@H](C3=C(S2)CCCC3)C#N C39248009
c1ccc(c(c1)c2cc3c(c4c(n(c3=O)c5ccccc5[O-])C(=O)C[C@@H](N4)c6ccccc6O)nc2)O C39449297
Cc1cc(cc(c1C)S(=O)(=O)NCCC[C@H]2C(=C(N=N2)N)C#N)C(=O)[O-] C39679879
C[C@@H]1CC[C@H]2[C@@]([C@@]13Cc4c(cc5c(c4O3)CN(C5=O)[C@@H](CO)C(=O)[O-])O)(CC[C@H](C2(C)C)O)C C35458986
c1c(cc(c(c1Cl)[N-]S(=O)(=O)c2c[nH]nc2)Cl)S(=O)(=O)N C40385380
c1ccc(cc1)n2cc(c(n2)C(=O)NNC(=O)N[C@@H]3CCCc4c3cccc4)[O-] C42960616
C[C@H](c1ccc(cc1)CC(C)C)C(=O)O[C@@H]2[C@H]([C@@H]([C@H]([C@@H](O2)C(=O)[O-])O)O)O C44021001
Cc1cc(n(c(=O)c1)O[C@@H]2[C@H]([C@@H]([C@H]([C@@H](O2)C(=O)[O-])O)O)O)C3CCCCC3 C44963031
C[C@@H]1CCC[C@@H](CC(=O)c2c(cc(cc2O)O)CC(=O)O1)SC[C@@H](C(=O)[O-])O C49180611
C[C@@H]1CCC[C@H](CC(=O)c2c(cc(cc2O)O)CC(=O)O1)SC[C@@H](C(=O)[O-])O C49180617
c1ccc(cc1)n2cc(c(n2)C(=O)NN/C=C/3\c4ccccc4C(=O)NC3=O)[O-] C16720522
Cc1cc(c(cc1C)O)c2cc([nH]n2)C(=O)Nc3ccc(cc3)S(=O)(=O)[N-]c4nccs4 C02230885
c1ccc2c(c1)/C(=N/N/C(=N\NC3=Nc4ccccc4C3=O)/[S-])/C(=O)N2 C06345068
c1ccc(c(c1)C(=O)NNC(=O)CCn2c(nnc2[S-])c3cccs3)O C17575825
CCOC(=O)C1=C(Oc2c(c(=O)[nH]c(n2)[O-])[C@@H]1c3ccccc3[N+](=O)[O-])N C58950325
CC1=C([C@H](NC(=O)N1)c2ccc(cc2)Br)C(=O)N/N=C/c3ccc(cc3)C(=O)[O-] C59385690
COc1ccc(cc1O)[C@@H]2C/C(=C\3/C(=NC(=O)N(C3=O)c4ccc(cc4)Cl)[O-])/NN2 C13653839
CCOC(=O)N[C@@H](CC(C)C)CNC(=O)c1ccc2c(c1)nc(=S)[nH]c2[O-] C60628567
COc1cc(ccc1O)[C@H]2C/C(=C/3\C(=NC(=O)N(C3=O)c4ccc(cc4)F)[O-])/NN2 C08970800
Cc1cc(c(cc1C(=O)[O-])S(=O)(=O)NNC(=O)NC[C@@H]2CCCO2)C C64939491
COc1cc(ccc1O)[C@H]2c3c(nc(s3)[S-])S[C@H]4[C@@H]2C(=O)N(C4=O)C(=O)N C39886741
Cc1ccc(cc1)c2c(cnc(n2)N[C@@H](C)c3[n-]nnn3)c4ccc(nc4)N C65469493
c1ccc(c(c1)[C@H](C(=O)O[C@@H]2[C@@H]([C@@H]([C@@H]([C@@H](O2)C(=O)[O-])O)O)O)N3CCc4c(ccs4)C3)Cl C65739462
C[C@]12CC[C@@H]3c4ccc(cc4CC[C@H]3[C@@H]1CCC2=O)O[C@@H]5[C@@H]([C@@H]([C@@H]([C@@H](O5)C(=O)[O-])O)O)O C65740823
C[C@@H](c1ccc(cc1)CC(C)C)C(=O)O[C@@H]2[C@@H]([C@@H]([C@@H]([C@@H](O2)C(=O)[O-])O)O)O C65743041
c1cc2c(ccc3c2c(c1)C(=O)N3)S(=O)(=O)[N-]c4nc(cs4)CC(=O)N C66250581
CCc1ccc(cc1S(=O)(=O)N)[N-]S(=O)(=O)c2c[nH]c3c2cccn3 C67124650
COCCCN1C(=O)/C(=C\2/C[C@H](NN2)c3c[nH]c4c3cccc4)/C(=O)N=C1[O-] C17113076
Cc1cc(c(cc1Cl)SCC(=O)[O-])S(=O)(=O)Nc2[nH]nc(n2)Nc3ccccc3 C01642329
c1ccc(cc1)C(=O)[C@@H]2[C@@H](NC(=S)N[C@@]2(C(F)(F)F)O)c3ccc(c(c3)[N+](=O)[O-])[O-] C06148096
c1ccc(c(c1)C(F)(F)F)/N=N/c2c(ccc3c2c(cc(c3)S(=O)(=O)[O-])O)N C05162234
c1cc(ccc1NC(=S)N)/N=C/c2cc(cc(c2[O-])Br)[N+](=O)[O-] C06276585
c1cc(c(cc1Br)C(=O)[O-])c2ccc(o2)/C=N/NC(=O)c3c(non3)N C01869280
C[C@H]1CCc2c(sc(c2C(=O)N)NS(=O)(=O)c3ccsc3C(=O)[O-])C1 C12535920
Cc1cc(cc(c1C)S(=O)(=O)Nc2c(c3c(s2)CCCC3)C(=O)N)C(=O)[O-] C13246260
c1cc(ccc1CCC(=O)[O-])S(=O)(=O)Nc2c(c3c(s2)CCC3)C(=O)N C13246278
Cc1ccc(cc1S(=O)(=O)NNC(=O)c2c3c([nH]n2)CCCC3)C(=O)[O-] C12547943
Cc1c(c(n[nH]1)O)C(c2cc(ccc2[O-])[N+](=O)[O-])c3c([nH]nc3O)C C04892758
Cc1c(cccc1Cl)NC(=O)C(=O)c2c(nn(c2[O-])c3ccccc3)N C06796252
CC[C@H]1Cc2c3ccccc3[nH]c2[C@H]([NH2+]1)c4c(nc(=S)n(c4[O-])c5ccc(cc5)OC)[O-] C20759492
c1cc2ccc3ccc(c4c3c2c(c1)cc4)O[C@@H]5[C@H]([C@H]([C@@H]([C@H](O5)C(=O)[O-])O)O)O C22061144
Cc1ccc(c(c1)O)C(=O)NNC(=O)c2ccccc2[N-]S(=O)(=O)c3cccs3 C22259446
Cc1cc(cc(c1C)NC(=O)CC2(CCCCC2)CC(=O)[O-])S(=O)(=O)N C29010707
c1cc(ccc1c2ccc(o2)/C=C(\C#N)/C(=O)Nc3c(c4c(s3)CCCC4)C(=O)N)C(=O)[O-] C35517386
Cc1cc([nH]c(=O)c1C(=O)N/[NH+]=C/c2cc(c(c(c2[O-])Br)[O-])Br)C C01021764
Cc1ccc(c(c1)C)NC(=O)[C@@H]2[C@H](c3c(n[nH]c3[O-])C[C@@]2(C)O)c4ccc(cc4)C(=O)OC C36556791
Cc1c(c(=O)[nH][nH]1)[C@H](c2ccc(o2)c3ccc(cc3)C(=O)[O-])c4c([nH]nc4O)C C36092766
C[C@H]1[C@@H]2C=C[C@H]1[C@H]([C@@H]2c3c4ccc(c(c4oc-5c(c(=O)ccc35)O)O)O)C(=O)[O-] C06202451
CC[C@@H](C)N1[C@@H]([C@@H](C(=NC1=O)[O-])[C@@H]2c3c(c4ccccc4[nH]3)CCN2)O C38564481
CCCCCCN1[C@H]([C@H](C(=NC1=O)[O-])[C@@H]2c3c(c4ccccc4[nH]3)CCN2)O C38564754
Cc1c(c(=O)[nH][nH]1)[C@@H](c2c(n[nH]c2[O-])C)[C@@H]3CN(c4c3cccc4)Cc5ccccc5 C39355930
Cc1c(c(n[nH]1)[O-])[C@H](c2cc(c(c(c2)Cl)O)OC)C3=C(N=N[C@@H]3O)C C39355966
Cc1c(c([nH]n1)[O-])[C@@H](c2ccc(cc2)OC)C3=C(NN([C@@H]3O)c4ccccc4)C C39369123
Cc1c(c([nH]n1)[O-])[C@H](c2ccc(cc2)OC)C3=C(NN([C@@H]3O)c4ccccc4)C C39369125
CC1=C([C@@H](NC(=S)N1)c2ccc(cc2)C(=O)[O-])C(=O)N/N=C/c3ccc(cc3)Cl C33958367
c1cc2cccnc2c(c1)/C=C/C(=O)Nc3cccc(c3)[N-]S(=O)(=O)N C39559456
Cc1cc(c(c(=O)[nH]1)C2(CC([NH2+]C(C2)(C)C)(C)C)c3c(cc([nH]c3=O)C)[O-])[O-] C16266851
c1c(cc(cc1Cl)Cl)Nc2c(c(ncn2)N3CCC(CC3)C(=O)[O-])N C40701180
c1cc(c(cc1F)Nc2c(c(ncn2)N3CCC(CC3)C(=O)[O-])N)F C40800177
c1ccc(cc1)[C@@]2([C@H]3[C@@H]([C@@H]([NH2+]2)c4cc(ccc4O)Br)C(=NC3=O)[O-])C(=O)[O-] C43218927
c1cc(cc(c1)[N-]S(=O)(=O)c2cc(ccc2Cl)Cl)NS(=O)(=O)N C47251209
Cn1c(c(c(=O)n(c1=O)C)/C(=C(\C#N)/C(=O)c2c(c3ccccc3[nH]2)Cl)/[O-])N C51068921
Cc1cccc(c1C)NC(=S)NNC(=O)c2cc3cccc(c3[n-]2)[N+](=O)[O-] C53795142
COC(=O)/C(=C(\c1c([nH]c(=S)[nH]c1=O)[O-])/NC2CCCCCC2)/F C54503628
CS(=O)(=O)[N-]c1ccc(c(c1)C(=O)Nc2ccc(cc2)c3cc[nH]n3)O C55216266
CNC(=S)NNC(=O)c1cccc(c1)S(=O)(=O)[N-]c2cccc(c2)Cl C07528985
CC1=C([C@H](NC(=S)N1)c2ccc(cc2Cl)Cl)C(=O)N/N=C/c3ccc(cc3)C(=O)[O-] C59384956
c1ccc(cc1)CSC2=NN3[C@H](C=C(N=C3N2)C(=O)[O-])c4ccc(c(c4)O)O C38828086
COc1ccc(cc1)c2cc(=O)nc([nH]2)/N=C(/N)\[N-]c3ccccc3OC C20567570
Cc1ccc(cc1)c2nc([nH]n2)/N=C(/C3=C(NN(N3)c4ccccc4)C)\[O-] C64151400
Cc1c(n[nH]c1NC(=O)c2ccc3c(c2)nc(=S)[nH]c3[O-])C4CC4 C64347113
Cc1cc(ccc1N[C@H]2CC(=O)N(C2=O)c3ccc(c(c3)O)C(=O)[O-])O C16902000
c1cc2c(c(c1)NC(=O)CNC(=O)C34CC5CC(C3)CC(C5)C4)c(n[nH]c2=O)[O-] C65741803
CCn1c(c2ccc(cc2nc1=S)C(=O)NNC(=O)NC3CCCC3)[O-] C65919991
Cc1ccc(cc1S(=O)(=O)[N-]c2nc(cs2)c3cc([nH]c3)C(=O)N)F C66250900
Cc1ccc(cc1F)S(=O)(=O)[N-]c2nc(cs2)c3cc([nH]c3)C(=O)N C66250903
CCc1ccc(s1)S(=O)(=O)[N-]c2nc(cs2)c3cc([nH]c3)C(=O)N C66250915
CCCNc1ccc(cc1[N-]S(=O)(=O)C2CCCCC2)S(=O)(=O)N C66579224
COc1ccc(cc1O)/C=C/C(=O)O[C@@H]2C[C@@](C[C@H]([C@H]2O)O)(C(=O)[O-])O C03804533
C1CCC(C1)(CC(=O)N[C@@H]2C=C(C[C@H]([C@@H]2O)O)C(=O)NCC(=O)N)CC(=O)[O-] C03840035
c1cc(cc2c1cc(c(=O)o2)C(=O)[O-])O[C@H]3[C@@H]([C@@H]([C@@H]([C@@H](O3)CO)O)O)O C04535591
c1ccc(cc1)CC/C(=N/OS(=O)(=O)[O-])/S[C@@H]2[C@H]([C@@H]([C@@H]([C@@H](O2)CO)O)O)O C05273542
c1ccc(cc1)CC/C(=N/OS(=O)(=O)[O-])/S[C@H]2[C@H]([C@@H]([C@@H]([C@@H](O2)CO)O)O)O C05273543
CN(C)c1c2c(ncn1)n(cn2)[C@H]3[C@@H]([C@@H]([C@H](O3)COP(=O)([O-])[O-])[NH3+])O C12504435
c1ccc2c(c1)c(c[nH]2)O[C@H]3[C@@H]([C@@H]([C@H]([C@H](O3)COS(=O)(=O)[O-])O)O)O C15206550
c1ccc2c(c1)c(c[nH]2)O[C@H]3[C@@H]([C@@H]([C@H]([C@@H](O3)COS(=O)(=O)[O-])O)O)O C15206553
C[C@@H]1[C@H](C[C@H]2[C@@H]1[C@@H](OC=C2C(=O)[O-])O[C@@H]3[C@@H]([C@H]([C@@H]([C@H](O3)CO)O)O)O)O C21992897
CC(C)c1cc(cc(c1O[C@H]2[C@H]([C@H]([C@@H]([C@H](O2)C(=O)[O-])O)O)O)C(C)C)O C22061029
Cc1cc(=O)oc2c1ccc(c2)O[C@H]3[C@H]([C@@H]([C@@H]([C@@H](O3)CO)O)O)NS(=O)(=O)[O-] C22064126
CS(=O)(=O)[N-]/[NH+]=C\1/N(N[C@@H](S1)c2ccc(cc2)N)CCCS(=O)(=O)[O-] C25667505
CS(=O)(=O)[N-]/[NH+]=C\1/N(N[C@H](S1)c2ccc(cc2)N)CCCS(=O)(=O)[O-] C25667512
C[C@@H]1[C@@H]([C@](NC1=O)([C@@H](C(C)C)O)C(=O)S[C@@H](CNC(=O)C)C(=O)[O-])O C27644101
C[C@@H]1[C@@H]([C@](NC1=O)([C@@H](C(C)C)O)C(=O)S[C@H](CNC(=O)C)C(=O)[O-])O C27644116
C[C@@]1(CC[C@H]2[C@@H]1[C@@H](OC=C2C(=O)[O-])O[C@H]3[C@@H]([C@H]([C@@H]([C@H](O3)CO)O)O)O)O C28538287
c1cc2c(cco2)c(c1/C=C/C(=O)[O-])O[C@H]3[C@@H]([C@H]([C@@H]([C@H](O3)CO)O)O)O C31164241
CC1([C@@H](N2[C@H](S1)[C@@H](C2=O)NC(=O)CCCC[C@@H](C(=O)[O-])NC(=O)C[NH3+])C(=O)[O-])C C31976926
C1CC[C@H]([C@H](C1)C(=O)NNC(=O)/C(=N/c2[nH]c(=S)[nH]n2)/[O-])S(=O)(=O)N C08653477
C1CC[C@H]([C@@H](C1)C(=O)NNC(=O)/C(=N/c2[nH]c(=S)[nH]n2)/[O-])S(=O)(=O)N C08653475
CS(=O)(=O)[N-]/[NH+]=C/1\N(N[C@@H](S1)c2ccc(cc2)N)CCCS(=O)(=O)[O-] C33768560
Cc1cc(=O)oc2c1ccc(c2)O[C@@H]3[C@@H]([C@@H]([C@@H]([C@@H](O3)CO)O)O)NS(=O)(=O)[O-] C35645450
CSC(=O)OCC1=C[C@@H]([C@H]2[C@@H]1[C@@H](OC=C2C(=O)[O-])O[C@H]3[C@H]([C@@H]([C@@H]([C@@H](O3)CO)O)O)O)O C31158206
CSC(=O)OCC1=C[C@@H]([C@H]2[C@@H]1[C@@H](OC=C2C(=O)[O-])O[C@@H]3[C@H]([C@@H]([C@@H]([C@@H](O3)CO)O)O)O)O C31158210
COc1cc(ccc1O)/C=C/C(=O)O[C@@H]2C[C@](C[C@H]([C@@H]2O)O)(C(=O)[O-])O C12153723
C[C@H]1[C@@H](C[C@@H]2[C@@H]1[C@@H](OC=C2C(=O)[O-])O[C@@H]3[C@@H]([C@@H]([C@@H]([C@@H](O3)CO)O)O)O)O C06469287
C[C@@H]1[C@H](C[C@@H]2[C@@H]1[C@@H](OC=C2C(=O)[O-])O[C@@H]3[C@@H]([C@@H]([C@@H]([C@@H](O3)CO)O)O)O)O C06468485
c1cc(ccc1[C@H](C(=O)N[C@@H]2[C@@H]3N(C2=O)C(=C(CS3)CSc4cn[nH]n4)C(=O)[O-])N)O C38604951
c1cc(ccc1[C@@H](C(=O)N[C@H]2[C@@H]3N(C2=O)C(=C(CS3)CSc4cn[nH]n4)C(=O)[O-])N)O C38604955
CC1([C@H](N2[C@@H](S1)[C@@H](C2=O)NC(=O)CCCC[C@@H](C(=O)[O-])NC(=O)C[NH3+])C(=O)[O-])C C38665323
CC1([C@H](N2[C@H](S1)[C@@H](C2=O)NC(=O)CCCC[C@@H](C(=O)[O-])NC(=O)C[NH3+])C(=O)[O-])C C38665324
Cc1ccccc1C(=O)NNc2c(c(ncn2)N3CCC(CC3)C(=O)[O-])N C40784404
C[C@H]1[C@H](C[C@@H]2[C@H]1[C@@H](OC=C2C(=O)[O-])O[C@@H]3[C@@H]([C@H]([C@@H]([C@H](O3)CO)O)O)O)O C43510106
C[C@@H]1[C@@H]([C@@](NC1=O)([C@@H](C(C)C)O)C(=O)S[C@@H](CNC(=O)C)C(=O)[O-])O C43772514
C[C@@H]1[C@@H]([C@@](NC1=O)([C@@H](C(C)C)O)C(=O)S[C@H](CNC(=O)C)C(=O)[O-])O C43772518
C[C@@H]1[C@@H]([C@@](NC1=O)([C@H](C(C)C)O)C(=O)S[C@H](CNC(=O)C)C(=O)[O-])O C43772519
c1cc(cc2c1cc(c(=O)o2)C(=O)[O-])O[C@H]3[C@@H]([C@H]([C@H]([C@@H](O3)CO)O)O)O C44167980
Cc1cc(=O)oc2c1ccc(c2)O[C@H]3[C@@H]([C@H]([C@H]([C@H](O3)CO)O)O)NS(=O)(=O)[O-] C44170090
c1cc2c(cc1OC[C@H]3[C@@H]([C@@H]([C@H]([C@@H](O3)O)O)O)O)sc(n2)C4=N[C@H](CS4)C(=O)[O-] C44171706
c1ccc2c(c1)c(c[nH]2)O[C@H]3[C@@H]([C@H]([C@H]([C@H](O3)COS(=O)(=O)[O-])O)O)O C44171734
CC(=O)OCC1=C[C@@H]([C@@H]2[C@H]1[C@@H](OC=C2C(=O)[O-])O[C@H]3[C@@H]([C@H]([C@@H]([C@H](O3)CO)O)O)O)O C44681126
Cc1cc(=O)oc2c1ccc(c2)O[C@@H]3[C@@H]([C@H]([C@@H]([C@H](O3)CO)O)O)NS(=O)(=O)[O-] C44699305
CC(C)O[C@@H]1[C@H]([C@@H]([C@@H]([C@@H](O1)CO)OC(=O)C[C@@](C)(CC(=O)[O-])O)O)O C49601683
CC(C)O[C@@H]1[C@@H]([C@@H]([C@@H]([C@@H](O1)COC(=O)C[C@@](C)(CC(=O)[O-])O)O)O)O C49601686
CC(=O)N[C@@H]1[C@H]([C@@H]([C@@H](O[C@@H]1[N-][NH2+][NH-])COC(=O)C)OC(=O)C)OC(=O)C C27491075
c1c(c(oc1C(=O)[O-])Br)S(=O)(=O)N(CC(=O)N)CC(=O)N C61808460
CCCN1[C@@H](C(=C(N(C1=O)C)[O-])C(=O)CSC2=NC(=O)CC(=N2)N)N C63230080
CCCN1[C@H](C(=C(N(C1=O)C)[O-])C(=O)CSC2=NC(=O)CC(=N2)N)N C63230082
C1C=C([C@H]2[C@H]1C(=CO[C@H]2O[C@H]3[C@@H]([C@H]([C@@H]([C@H](O3)CO)O)O)O)C(=O)[O-])CO C40448268
C[C@H]1[C@H](C[C@H]2[C@H]1[C@@H](OC=C2C(=O)[O-])O[C@H]3[C@@H]([C@H]([C@@H]([C@H](O3)CO)O)O)O)O C66331858
CC(C)[C@H](C(=O)OC)NC(=O)[C@@]1(C[C@@H]([C@H]([C@@H](C1)O)O)NC(=O)Cc2cccs2)O C03838462
CCc1ccc(cc1)N(CC(=O)NC(C)(C)CC)C(=O)c2c(c(ns2)C(=O)N)N C04213688
Cc1nc2ccc(cc2c(=O)n1c3ccc(cc3)OC)N[C@@H]4[C@H]([C@@H]([C@@H]([C@@H](O4)CO)O)O)O C05541669
C[C@H]1[C@H](c2cc3c(cc2O[C@@H]1NNC(=O)N)OCO3)c4cc(c(c(c4)OC)O)OC C06004082
c1cc2c(cc(c3c2c(c1)C(=O)N3)S(=O)(=O)NCCO)S(=O)(=O)NCCO C01773992
COc1ccc(cc1)/C=C\2/C(=O)N(C(=S)S2)CC(=O)N[C@@H]3[C@H]([C@@H]([C@@H](O[C@@H]3O)CO)O)O C06142329
CCC[C@@H](C(=O)NC(C)(C)C)N(c1cccc(c1)C)C(=O)c2c(c(ns2)C(=O)N)N C06500988
CCc1ccc(cc1)N([C@H](c2ccc(o2)C)C(=O)NC[C@H]3CCCO3)C(=O)c4c(c(ns4)C(=O)N)N C06843598
C[C@@]12CC[C@H]3[C@@H]([C@@]1(CC[C@@H]2C4=CC(=O)OC4)O)CC[C@@]5([C@@]3(CC[C@@H](C5)O)/C=N/NCCO)O C09234382
COc1ccc(cc1)/C=C\2/C(=O)N(C(=S)S2)CC(=O)N[C@H]3[C@H]([C@@H]([C@@H](O[C@H]3O)CO)O)O C11582520
c1ccc(cc1)[C@H](CC(=O)OCC(=O)N2C[C@H](Oc3c2cccc3)C(=O)N)NC(=O)N C11940921
c1cc(c(cc1NC(=S)N[C@@H]2CCS(=O)(=O)C2)NC(=S)N[C@@H]3CCS(=O)(=O)C3)O C12139563
Cc1ccc(o1)[C@H](C(=O)NC(C)(C)C)N(c2cccc(c2)C(F)(F)F)C(=O)c3c(c(ns3)C(=O)N)N C12478405
c1cc(oc1)CNS(=O)(=O)c2ccc(cc2)C(=O)NCCCc3c(c([nH]n3)N)C#N C09378077
CC(C)(C)N/N=C(/[C@@H]1C(=O)Nc2ccccc2[S@]1=O)\C(=O)Nc3[nH][nH]c(=S)n3 C16957760
C[C@]12CC[C@H]3[C@H]([C@]1(CC[C@@H]2C4=CC(=O)OC4)O)CC[C@]5([C@@]3(CC[C@@H](C5)O)/C=N/C(C)(CO)CO)O C20611339
CC(C)(C)C(=O)NNC(=O)CSc1nc([nH]n1)N/N=C/c2cc(ccc2O)Br C20834617
CCc1c(c(nc(n1)SCC(=O)c2c(n(c(=O)[nH]c2=O)C3CC3)N)N)c4ccc(cc4)Cl C25459653
c1nc(c2c(n1)n(cn2)[C@H]3[C@H]([C@@H]([C@@H](O3)CO[P@@](=O)(C[P@](=O)(O)[O-])[O-])O)O)N C25761464
C=C([C@@H](CO)O)C(=O)OC[C@@H]1[C@H]([C@@H]([C@H]([C@@H](O1)OC(=O)/C=C/c2ccccc2)O)O)O C31156380
c1ccc(c(c1)COC(=O)[C@]2(C=CCCC2=O)O)O[C@H]3[C@@H]([C@H]([C@@H]([C@H](O3)CO)O)O)O C31157210
C[NH2+]Cc1ccc(c(c1)S(=O)(=O)[O-])Nc2cc(c(c3c2C(=O)c4ccccc4C3=O)N)S(=O)(=O)[O-] C31351842
CN1[C@@H]2C=CC=C[C@@H]2C(=O)C(=C1O)C(=O)C[C@H](c3cccs3)NC(CO)(CO)CO C13406212
Cc1ccc(c(c1)Cn2c(=O)c3c(c(sc3n(c2=O)CC(=O)N)C(=O)NN)C)C C34779786
Cc1ccc(c(c1)Cn2c3c(c(c(s3)C(=O)NN)C)c(=O)n(c2=O)CC(=O)N)C C34782733
c1cc(oc1)CN([C@H](c2c(cc(cc2O)O)O)C(=O)NC3CCCCC3)C(=O)CO C36503741
COc1cc2c(cc1O[C@@H]3[C@H]([C@@H]([C@@H]([C@@H](O3)CO)O)O)O)occ(c2=O)c4ccc(cc4)O C12495612
Cc1ccc(cc1)C2=C[C@@H](N=N2)[C@@H]3NN[C@@H](N3N)SCC(=O)Nc4c(cc(cc4C)C)C C38994994
Cc1cccc(c1NC(=O)CS[C@@H]2NN[C@H](N2N)[C@@H]3C=C(N=N3)c4ccc(cc4)Cl)C C38995082
c1ccc(c(c1)c2ccc(c(c2)N3CC[NH2+][C@H](C3)c4ccccc4O)NS(=O)(=O)[O-])O C39482302
Cc1cccc(n1)Nc2c(c(ncn2)NNC(=O)C(c3ccccc3)c4ccccc4)N C40685677
Cc1ccc2cccc(c2n1)Nc3c(c(ncn3)NNC(=O)c4cccc(c4)Cl)N C40758668
c1ccc(c(c1)C(=O)NNc2c(c(ncn2)Nc3ccc(cn3)Br)N)F C40779810
COc1cc(c(cc1Nc2c(c(ncn2)NNC(=O)c3ccncc3)N)Cl)OC C40793800
Cc1ccc(cc1)S(=O)(=O)NNc2c(c(ncn2)Nc3cccc4c3cccn4)N C40794669
C[C@@H]1CCCN(C1)c2nc(c(c(n2)Nc3c(c4c(s3)CCC4)C(=O)N)[N+](=O)[O-])N C41301861
COc1ccc(c2c1cccc2)[C@H]3[C@H]4[C@@H](C(=NC4=O)[O-])[C@@]([NH2+]3)(CCCNC(=O)N)C(=O)[O-] C33887959
CN(C)c1ccc(cc1)[C@H]2[C@H]3[C@@H](C(=O)N(C3=O)C4CCCCC4)[C@@]([NH2+]2)(CCCNC(=O)N)C(=O)[O-] C33897170
CCCCN1C(=O)[C@H]2[C@H]([NH2+][C@@]([C@@H]2C1=O)(CCCNC(=O)N)C(=O)[O-])c3cccs3 C33904181
CC(C)[C@H](C(=O)OC)NC(=O)[C@]1(C[C@@H]([C@H]([C@@H](C1)O)O)NC(=O)Cc2cccs2)O C43537160
C[NH+](C)C[C@@H]1CCCC[C@]1(c2cccc(c2)O[C@H]3[C@H]([C@H]([C@@H]([C@@H](O3)C(=O)[O-])O)O)O)O C44963106
C[C@H]1CCc2c(sc3c2c(nc(n3)SCC(=O)c4c(n(c(=O)[nH]c4=O)C5CC5)N)N)C1 C45540957
CN(CCc1[nH]c2cc(ccc2n1)F)C3=C(N[C@@H]4[C@@H](N3)NON4)N5CCSCC5 C39515549
CC1=C([C@H](NC(=S)N1)c2ccc(cc2)C(=O)[O-])C(=O)N/N=C/c3ccc(cc3O)O C59384557
CC1=C([C@@H](NC(=S)N1)c2ccc(cc2O)O)C(=O)N/N=C/c3ccc(cc3)[N+](=O)[O-] C59385035
C[C@@H](C(=O)NNC(=O)C1CCC1)Sc2nc([nH]n2)N/N=C(\C)/c3ccccc3O C59883718
CCC/C(=N/Nc1[nH]nc(n1)SCCC(=O)Nc2ccc(cc2)S(=O)(=O)N)/C C59890430
CCC1=C/C(=C\2/C(=C(NN2)C)c3nc4ccccc4s3)/C(=O)C=C1OCC(=O)NN C17885692
C[C@@H]1C2=C([C@H](O[C@@H]2C)NC(=O)CS[C@@H]3NN=C(S3)Nc4ccccc4)C(=O)NN1 C39938764
CC(C)(C)OC(=O)[C@]([C@H](C(=O)[O-])[NH3+])(C(=O)OCC1c2ccccc2-c3c1cccc3)N C64219649
CCC[C@@H]1C[C@H]([NH+](C1)C)C(=O)N[C@@H]([C@@H]2[C@@H]([C@H]([C@@H]([C@H](O2)SC)O)O)O)[C@@H](C)O C03978081
CCC[C@@H]1C[C@H]([NH+](C1)C)C(=O)N[C@H]([C@H]2[C@H]([C@@H]([C@@H]([C@@H](O2)SC)O)O)O)[C@@H](C)O C11592626
CCC[C@@H]1C[C@H]([NH+](C1)C)C(=O)N[C@H]([C@H]2[C@@H]([C@H]([C@@H]([C@H](O2)SC)O)O)O)[C@@H](C)O C01320002
Cc1cc([n+](s1)/C(=[NH+]/C2CC([NH2+]C(C2)(C)C)(C)C)/Nc3ccc(c(c3)Cl)F)N C35739991
Cc1cccc(c1)N/C(=[NH+]\C2CC([NH2+]C(C2)(C)C)(C)C)/[n+]3c(cc(s3)C)N C35740085
Cc1cc([n+](s1)/C(=[NH+]/C2CC([NH2+]C(C2)(C)C)(C)C)/Nc3ccc(cc3)F)N C35740145
Cc1cc([nH+]c2c1c(c(s2)C(=O)OCC(=O)Nc3c(c4c(s3)CCC4)C(=O)N)N)C C36645734
CCC[C@@H]1C[C@@H]([NH+](C1)C)C(=O)N[C@@H]([C@@H]2[C@@H]([C@@H]([C@@H]([C@@H](O2)SC)O)O)O)[C@@H](C)O C03830995
CCC[C@H]1C[C@@H]([NH+](C1)C)C(=O)N[C@@H]([C@H]2[C@@H]([C@H]([C@@H]([C@H](O2)SC)O)O)O)[C@@H](C)O C38609330
c1ccc2c(c1)c(c[nH]2)C[C@@H]([C@H]3NN[C@@H](O3)SCc4ccc(c(c4)Cl)Cl)[NH3+] C38965849
c1ccc2c(c1)c(c[nH]2)C[C@@H]([C@H]3NN[C@H](O3)SCc4c(cccc4Cl)Cl)[NH3+] C38971588
c1ccc(cc1)[C@@H]2[C@@H](N[NH2+]N2c3c(non3)N)C(=O)N/N=C/C4=c5ccccc5=[NH+]C4 C39769672
Cc1ccc(cc1)C(=O)N/N=C(\[C@H]2C(=O)[NH+]=c3ccccc3=[NH+]2)/[C@H]([C@@H](CO)O)O C40151263
CC1(CC(CC([NH2+]1)(C)C)Nc2c(c(ncn2)Nc3cc(ccc3OC)Cl)N)C C40702388
CC1(CC(CC([NH2+]1)(C)C)Nc2c(c(ncn2)Nc3ccc(c(c3)Cl)Cl)N)C C40704089
C[NH+]1CCN(CC1)Nc2c(c(ncn2)NNC(=O)c3ccc(cc3Cl)Cl)N C40756960
c1ccc(cc1)NNc2c(c([nH+]cn2)Nc3ccc(cc3F)Br)N C40757570
CC1(CC(CC([NH2+]1)(C)C)Nc2c(c(ncn2)Nc3ccc(cc3)I)N)C C40760758
CC1(CC(CC([NH2+]1)(C)C)Nc2c(c(ncn2)NNC(=O)c3ccncc3)N)C C40760825
CCOc1ccccc1Nc2c(c(ncn2)NC3CC([NH2+]C(C3)(C)C)(C)C)N C40760935
Cc1ccc2c([nH+]1)cccc2Nc3c(c(ncn3)NNC(=O)c4ccc(cc4)Cl)N C40784503
Cc1ccc2c([nH+]1)cccc2Nc3c(c(ncn3)NNC(=O)c4ccncc4)N C40793924
CC[C@@H]1CC[NH2+][C@@H](C1)C(=O)N[C@@H]([C@H]2[C@@H]([C@@H]([C@@H]([C@H](O2)SC)O)O)O)[C@@H](C)Cl C44136616
C[C@]12CC[C@H]([C@@]([C@H]1Cc3c([nH+]c(s3)NC)[C@H]2CC(=O)Nc4cccc(c4)O)(C)CO)O C44681431
CCC[C@H]1C[C@H]([NH+](C1)C)C(=O)N[C@H]([C@@H]2[C@@H]([C@@H]([C@@H]([C@H](O2)SC)O)O)O)[C@@H](C)O C44699301
c1ccnc(c1)C[NH2+]Cc2ccc(cc2)C[NH+]3CCCCCCC[NH2+]CCNCC3 C45291550
CCn1c2cc(nc(c2nc1c3c(non3)N)C#CC(C)(C)O)O[C@@H](C[NH3+])c4ccccc4 C49089465
c1ccc2=[NH+]CC(=c2c1)C[C@@H](COc3cc(cnc3)c4ccc5c(c4)c([nH][nH+]5)N)[NH3+] C52566152
CCNc1cc(cc[nH+]1)/C=C/c2cc(cnc2)OC[C@H](CC3=c4ccccc4=[NH+]C3)[NH3+] C52627563
Cc1cc([nH+]c(c1)N)C[C@H]2C[NH2+]C[C@H]2NCC[NH2+]Cc3ccc(cc3Cl)Cl C40411717
Cc1cc([nH+]c(c1)N)C[C@H]2C[NH2+]C[C@H]2NCC[NH2+]Cc3ccc(cc3)C(F)(F)F C40933391
c1ccc(cc1)N2[C@H](N[NH2+]N2)Oc3cccc(c3)C[NH2+]CCC4=c5ccccc5=[NH+]C4 C63328962
Cc1c2c(cc(c(=[NH2+])o2)C(=O)Nc3ccc(cc3)C4[NH+]=c5ccccc5=[NH+]4)c(cn1)CO C63447894
c1ccc2=[NH+]CC(=c2c1)CCN[C@@H]3[NH+]=c4ccccc4=C5N3N[C@@H](N5)c6cc[nH+]cc6 C63494569
c1ccc2=[NH+]CC(=c2c1)CCN[C@H]3[NH+]=c4ccccc4=C5N3N[C@@H](N5)c6cc[nH+]cc6 C63494570
c1ccc2=[NH+]C([NH+]=c2c1)SC[C@@H]3N[NH2+]NN3c4ccc(cc4)Br C63648569
c1ccc2=[NH+]CC(=c2c1)C[C@@H]([C@H]3NN[C@H](O3)SCc4c(cccc4Cl)F)[NH3+] C63720230
c1ccc2=[NH+]CC(=c2c1)C[C@@H]([C@@H]3NN[C@@H](O3)SCc4c(cccc4Cl)Cl)[NH3+] C63761269
c1ccc2=[NH+]CC(=c2c1)C[C@@H]([C@@H]3NN[C@H](O3)SCc4c(cccc4Cl)Cl)[NH3+] C63761271
C[C@H]1[C@@H](c2ccccc2N1CC(=O)N)C[NH2+]CC[C@@H]3[NH+]=c4ccc(cc4=[NH+]3)F C63881704
C[C@H]1[C@H](c2ccccc2N1CC(=O)N)C[NH2+]CC[C@@H]3[NH+]=c4ccc(cc4=[NH+]3)F C63881707
c1ccc2=[NH+]C([NH+]=c2c1)SC[C@H]3N[NH2+]NN3c4cccc(c4)C(F)(F)F C63956346
Cc1ccc2=[NH+][C@H]3CCN(CC3=c2c1)C(=O)CN4[C@@H](N[NH2+]N4)C[NH+]5CCCC5 C64040395
Cc1ccc2=[NH+][C@H]3CCN(CC3=c2c1)C(=O)CN4[C@@H](N[NH2+]N4)C[NH+](C)C(C)C C64120639
COc1ccc2=[NH+][C@H]3CCN(CC3=c2c1)C(=O)CN4[C@@H](N[NH2+]N4)C[NH+]5CCCC5 C64131767
CC(C)[NH+](C)C[C@@H]1N[NH2+]NN1CC(=O)N2CC[C@@H]3C(=c4cc(ccc4=[NH+]3)Cl)C2 C64167193
CC(C)[NH+](C)C[C@H]1N[NH2+]NN1CC(=O)N2CC[C@@H]3C(=c4cc(ccc4=[NH+]3)Cl)C2 C64167196
CN(CC[C@H]1[NH+]=c2ccc(cc2=[NH+]1)F)[C@@H]3C(=[NH+][C@@H]4[C@@H](N3)NON4)N5CCSCC5 C64609800
CCC[NH2+][C@H]1CCc2c(sc(n2)C[C@H]3c4c(nc(s4)N)CC[C@@H]3[NH2+]CCC)C1 C65739978
CC[C@@H]1CC[NH2+][C@@H](C1)C(=O)N[C@@H]([C@@H]2[C@H]([C@@H]([C@@H]([C@@H](O2)SC)O)O)O)[C@@H](C)Cl C65748470
CCCN(CCC)c1ccc(cc1)[C@H]2Nc3c(c4c(s3)C[NH+](CC4)Cc5ccccc5)C(=O)N2 C04091842
c1ccc(cc1)C(=CC[NH2+]CCNS(=O)(=O)c2cccc3c2ccnc3)c4ccccc4 C01551434
Cn1c(cc(n1)c2ccccc2)[C@H]3C[NH+]4CC[C@H]3C[C@@H]4CNC(=S)Nc5ccc(cc5)Cl C08635332
Cn1c(cc(n1)c2ccccc2)[C@H]3C[NH+]4CC[C@H]3C[C@@H]4CNC(=S)Nc5ccccc5 C08635783
C=CCc1cccc(c1O)/C=N/NC(=O)C2CC[NH+](CC2)Cc3ccc(cc3)Br C08780811
COc1cccc(c1O)[C@H]2CC(=N[C@@H]([NH2+]2)c3ccc(c(c3)Br)OC)c4ccc(cc4)Cl C09542381
CCOc1ccc(cc1)C2=N[C@H]([NH2+][C@@H](C2)c3cccc(c3O)OCC)c4cccc(c4)F C09542432
CCc1ccc(cc1)C2=N[C@@H]([NH2+][C@H](C2)c3cccc(c3O)OCC)c4ccc(cc4Cl)Cl C09542442
CCOc1cccc(c1O)[C@H]2CC(=N[C@H]([NH2+]2)c3ccc(c(c3)Br)F)c4cccc(c4)OC C09542567
CCOc1cccc(c1O)[C@@H]2CC(=N[C@@H]([NH2+]2)c3ccc(c(c3)Br)F)c4ccc(cc4)C C09542743
CCOc1ccccc1[C@H]2[NH2+][C@@H](CC(=N2)c3cccc(c3)OC)c4cc(ccc4O)Br C09543187
COc1cc(ccc1F)[C@@H]2c3c(c4ccccc4[nH]3)CC[NH+]2Cc5cccc(c5)OCCO C12028681
CCOc1ccccc1[C@@H]2c3c(c4ccccc4[nH]3)CC[NH+]2Cc5cc6ccccc6[nH]c5=O C12072510
CC(C)(C#Cc1cccc(c1)C(=O)NCC[NH+]2Cc3ccccc3O[C@@H](C2)c4ccsc4)O C12457199
CC(C)(C)C[NH+]1CCC(CC1)(c2ccc3c(c2)cc(o3)C(=O)NCCc4ccccc4F)O C14965844
CC(C)(C[NH2+][C@H]1CCc2c(sc3c2c(=O)n(cn3)CCCc4ccccc4)C1)CO C14994620
c1ccc(cc1)[C@@H]2c3ccsc3CC[NH+]2CC(=O)NCC(=O)Nc4ccc(c(c4F)F)F C15033715
Cc1c(c(ccc1CN2CC[NH+](C[C@@H]2CCO)Cc3ccc(cc3)C#CC(C)(C)O)OC)C C19299881
CCOc1cccc(c1O)[C@H]2CC(=N[C@@H]([NH2+]2)c3ccc(cc3)Br)c4ccc(cc4)OC C20763008
CCOc1cccc(c1O)[C@@H]2CC(=N[C@H]([NH2+]2)c3ccc(c(c3)Br)F)c4ccc(cc4)Cl C20764204
CCOc1cccc(c1O)[C@H]2CC(=N[C@H]([NH2+]2)c3ccc(cc3)C(F)(F)F)c4ccc(cc4)Cl C20764236
CC(C)(C)NC(=O)COc1ccc(cc1C[NH2+]C23CC4CC(C2)CC(C4)C3)Br C20873147
Cc1ccc(cc1)n2c(c(cn2)C(=O)Nc3ccccc3C(F)(F)F)C4CC[NH2+]CC4 C21018100
CC1(CC(CC([NH2+]1)(C)C)NC(=S)N(Cc2ccc(cc2)OC)Cc3cccnc3)C C21262879
c1cc(cnc1)CC[NH2+]C2CCC(CC2)Nc3c4ccc(nc4c(cn3)c5ccsc5)C(F)(F)F C25337488
c1cc(cnc1)[C@H]2n3ccc(c3CS2)C(=O)c4cn(c5c4ccc(c5)c6ccc(cc6)F)CC[NH3+] C26737918
c1cc(sc1)[C@@H](CNC(=O)CCNC(=O)C23CC4CC(C2)CC(C4)C3)[NH+]5CCCC5 C32424919
Cc1cc(c(c(c1)C)S(=O)(=O)NCCCCNc2cc[nH+]c3c2ccc(c3)Cl)C C35190804
Cc1ccc(cc1n2c(nnc2SCc3ccccc3)[C@H](Cc4ccccc4)[NH3+])Cl C35198308
CCOc1cc(cc(c1OCc2ccc(cc2Cl)Cl)Br)C[NH2+]CCO C02845922
CCOC(=O)C[NH+]1[C@@H](c2cc(ccc2N[C@@H]1c3ccccc3O)Br)c4ccccc4 C08440183
Cc1cc(c(s1)NC(=O)c2ccco2)[C@H](c3ccc(cc3)SC)Nc4cccc[nH+]4 C38547013
c1ccc(cc1)C2=c3ccccc3=[NH+]C(=O)[C@H]2S[C@@H]4NN[C@@H](N4c5ccccc5)c6cccs6 C39330104
c1ccc(c(c1)CN2C=N[C@H]3[C@H](C2=O)C4=C(S3)C[C@@H](CC4)[NH2+]CCc5c[nH]c6c5cccc6)F C39467720
c1ccc2c(c1)c(c[nH]2)CC[NH2+][C@H]3CCC4=C(C3)S[C@@H]5[C@@H]4C(=O)N(C=N5)Cc6cccc(c6)F C39485080
CC(C)S(=O)(=O)c1ccc(c(c1)c2ccccc2O)N3CC[NH2+][C@H](C3)Cc4ccccc4 C39530274
c1cc(c(cc1COc2ccc(cc2C[NH2+]CCCCO)Br)Cl)Cl C40744307
c1ccc(c(c1)C(c2ccccc2Cl)[NH+]3[C@@H]4CC[C@H]3CC(C4)(c5ccc(cn5)F)C(=O)N)Cl C43079939
Cc1cc[nH+]c(c1)N[C@H](c2ccccc2)c3c4c(sc3NC(=O)c5ccco5)CCCC4 C38551040
CCCCNc1[nH+]c2c(s1)C[C@]3(CC[C@H]([C@@H]([C@H]3[C@@H]2C)O)[C@H](C)C(=O)N(C)CC#C)C C43548635
CCCCNc1[nH+]c2c(s1)C[C@]3(CC[C@H]([C@H]([C@H]3[C@@H]2C)O)[C@H](C)C(=O)N(C)CC#C)C C43548640
C[C@H](c1cccc2c1cccc2)NC(=O)[C@@H]3CSC[C@@H]([NH2+]3)c4ccc(cc4)c5ccccc5 C44166775
COc1cc(cc(c1OC)OC)c2c[nH+]c(c3c2scc3c4cccc(c4Cl)Cl)N C28884733
Cc1cccc(c1NC(=S)N(Cc2ccc(cc2)OC)C3CC([NH2+]C(C3)(C)C)(C)C)Cl C59094135
Cc1ccccc1CN(C2CC([NH2+]C(C2)(C)C)(C)C)C(=S)Nc3ccccc3C(F)(F)F C59095756
CC1=C[C@@H](NN1Cc2ccc(cc2Cl)Cl)NC(=O)CCCC3=c4ccccc4=[NH+]C3 C63119313
CN1c2ccccc2N[C@H]1CCc3ccc(cc3)NC(=O)[C@@H]4C=c5cc(ccc5=[NH+]4)Cl C63600718
C[C@@H]1C(=c2cc(ccc2=[NH+]1)Cl)CCNC(=S)Nc3ccc(cc3)OC(F)(F)F C63664055
Cc1c(c([nH]c1C(=O)[C@@H](C)NC[C@H](c2ccccc2)C3=c4ccccc4=[NH+]C3)C)C(=O)C C64697483
Cc1cccc([nH+]1)N[C@@H](c2cccs2)c3c4c(sc3NC(=O)c5ccco5)CCCC4 C64790096
CCSC1([C@@]2([C@@H]([C@@]2(C(=[NH+]1)N)C#N)c3ccc(cc3Cl)Cl)C#N)SCC C04726820
CCOc1cccc(c1O)[C@H]2CC(=N[C@@H]([NH2+]2)c3ccccc3OC)c4ccc(cc4)C C04729226
CCc1ccc(cc1)C2=N[C@H]([NH2+][C@@H](C2)c3ccccc3O)c4ccc(c(c4)OC)OC C04729457
CCOc1cccc(c1O)[C@H]2CC(=N[C@@H]([NH2+]2)c3ccc(cc3)F)c4cccc(c4)OC C04729656
CCOc1cccc(c1O)[C@@H]2CC(=N[C@@H]([NH2+]2)c3cccc(c3)F)c4ccc(cc4)OC C04729924
COc1cccc(c1)[C@@H]2[NH2+][C@H](CC(=N2)c3ccc(cc3)Cl)c4cccc(c4O)OC C04729950
CCOc1cccc(c1O)[C@H]2CC(=N[C@@H]([NH2+]2)c3cccc(c3)F)c4cccc(c4)OC C04729990
CC[C@H](c1ccc(cc1)Br)[NH2+]C[C@@H](COCc2ccccc2Cl)O C03441517
c1cc(ccc1CN(C(=O)C[NH+]2CCC[C@H](C2)C(=O)N)C34CC5CC(C3)CC(C5)C4)F C08172027
Cc1cc(c(c(c1)C)NC(=O)C(=O)NC[C@H](c2ccsc2)[NH+]3CCCCCC3)C C08893792
Cc1cc(no1)NC(=O)[C@H](c2ccccc2)[NH2+][C@@H]3CCSc4c3cc(cc4)Cl C08987185
Cc1cc(no1)NC(=O)[C@@H](c2ccccc2)[NH2+][C@H]3CCSc4c3cc(cc4)Cl C08987187
C[NH+](C)[C@H](CNC(=O)C[C@@H]1C(=O)Nc2cc(ccc2S1)Cl)c3ccccc3Cl C11563513
COc1ccc(cc1)c2c(c[nH]n2)C[NH+]3CCC[C@@](C3)(Cc4ccc(cc4)F)CO C12196564
c1ccc(cc1)CC[C@@]2(C(=O)NC(=O)N2)C3CC[NH+](CC3)Cc4cccc(c4)Cl C12213182
CC(C)(C#Cc1ccc(s1)C[NH+]2CCC[C@@H](C2)Nc3ccc(c(c3)OC)OC)O C12449491
Cc1ccccc1NC(=O)C[NH+]2CCC(CC2)NC(=O)c3ccccc3Br C13562881
CC1CC[NH+](CC1)[C@@H](CNC(=O)c2c[nH]c(=S)n2c3ccccc3)c4cccs4 C22680943
CC1CC[NH+](CC1)[C@@H](CNC(=O)C[C@H]2C(=O)Nc3ccccc3S2)c4cccs4 C22681259
c1ccc(c(c1)[C@@H](CNC(=O)c2c[nH]nc2c3ccc(cc3)F)[NH+]4CCCC4)Cl C22766834
c1cc(oc1)[C@H](CNC(=O)c2cc3cc(ccc3[nH]2)Br)[NH+]4CCCCC4 C24842324
c1cc(cc(c1)C#N)C[NH2+]C2CCC(CC2)Nc3c4ccc(nc4ccn3)C(F)(F)F C24906387
CC(C)(C)NC(=O)c1ccccc1NC(=O)[C@H]2CCC[NH+](C2)Cc3ccccc3F C30942549
CC1(C(=O)Nc2ccccc2N1C(=O)C[NH2+][C@@H](c3ccc(cc3)F)c4cccs4)C C29936294
Cc1ccc(c(c1)C)c2csc3c2c(=O)[nH]c(n3)C[NH+](C[C@H](C(C)C)O)C(C)C C36206454
COc1ccccc1C2(C[C@@H]3CC[C@H](C2)[NH+]3Cc4cc(c(c(c4)OC)O)CC=C)O C36741356
Cc1cc(nc2c1cc(cc2)NC(=S)NCc3cccs3)N4CC[NH+](CC4)C C13573979
Cc1ccccc1NC(=O)c2c(oc3c2c(c(cc3)O)C[NH+](C)Cc4ccccc4)C C05182738
Cc1cc(c(s1)C)c2c(cn(n2)c3ccccc3F)C[NH+]4CCC(CC4)C(=O)N C12194353
c1cc(cc(c1)Br)OC[C@H](C[NH2+]Cc2ccc(s2)Br)O C37984866
Cc1cc[nH+]c(c1)N[C@H](c2ccc(cc2)F)c3cc(sc3NC(=O)c4ccco4)C C38546967
CC1=N[C@H](N=C1)CC[NH2+]C[C@H]2CN(N[C@@H]2c3ccccc3Cl)c4ccc(cc4)F C39364805
CN1C=C([C@H](N1)c2ccc(cc2)Oc3ccccc3)C[NH2+]CC4=CC=C[C@@H]5C4=CC=N5 C39399246
Cc1ccc(c(c1)C)C(=O)N2C[C@H](C3(C2)CC[NH2+]CC3)C(=O)NCCc4ccc(c(c4)C)C C39609345
Cc1ccsc1C(=O)N2C[C@@H](C3(C2)CC[NH2+]CC3)C(=O)NCCc4cccc(c4)F C39637793
Cc1ccc(c(c1)C)C(=O)N2C[C@H](C3(C2)CC[NH2+]CC3)C(=O)NCCc4ccc(cc4)Br C39652949
Cc1ccc(c(c1)C)CCNC(=O)[C@@H]2CN(CC23CC[NH2+]CC3)C(=O)c4cc(cc(c4)F)C(F)(F)F C39667017
Cc1ccc(c(c1)CCNC(=O)[C@@H]2CN(CC23CC[NH2+]CC3)C(=O)c4cc(ccc4F)Cl)C C39677012
C[C@@H](Cc1ccccc1F)NC(=O)[C@@H]2CN(CC23CC[NH2+]CC3)C(=O)c4cc(ccc4F)Cl C39687070
CC(C)(C)SCCNC(=O)[C@@H]1CN(CC12CC[NH2+]CC2)C(=O)c3cccc(c3Cl)Cl C39696448
CC(C)(C)SCCNC(=O)[C@@H]1CN(CC12CC[NH2+]CC2)C(=O)c3csc4c3cccc4 C39696530
COc1ccc(cc1)C[C@H](c2nc(cs2)c3cc(cc(c3)C(F)(F)F)C(F)(F)F)[NH3+] C43250791
Cn1c(cc(n1)C2CCCC2)[C@H]3C[NH+]4CC[C@@H]3C[C@@H]4CNC(=S)Nc5ccccc5 C43526010
C[C@@H]1c2c(sc([nH+]2)NCC=C)C[C@@]3([C@H]1[C@@H]([C@H](CC3)[C@H](C)C(=O)N(C)CC=C)O)C C43548210
Cc1ccccc1NC(=O)C(=O)NCC2CC[NH+](CC2)Cc3ccccc3SC C43942529
C[C@H]1CCC=C2[C@@]1([C@H]([C@H]3[C@@H](C2)OC(=O)[C@H]3C[NH+](C)[C@@H](C)[C@H](c4ccccc4)O)O)C C02126541
c1cc(cc(c1)C(F)(F)F)CN2C(=O)C[NH2+]C23CCN(CC3)C(=S)NC4CC4 C36025109
CCCO[C@H]1CCCN(C1)[C@@H](C[NH3+])c2cc(c(o2)Br)Br C50362281
Cc1c(c(n[nH]1)C)CCC(=O)NC[C@H](c2ccccc2Cl)C3=c4ccccc4=[NH+]C3 C63820429
c1ccc2=[NH+]CC(=c2c1)[C@@H](CNC(=S)NC[C@@H]3CCCO3)c4ccccc4Cl C63900864
c1ccc(c(c1)C[NH2+]CCc2cnccn2)OC[C@H](C[NH+]3CCSCC3)O C11815747
COc1ccc(c(c1)OC[C@H](C[NH+]2CCCC2)O)C[NH2+]Cc3ccc(s3)Cl C12027885
C[NH+](CCc1c[nH]nc1)Cc2ccccc2OC[C@H](C[NH+]3CCCCC3)O C12057510
c1ccc2c(c1)CC[NH+](C2)C[C@H](COc3ccccc3C[NH+]4CCNC(=O)C4)O C12572907
c1cc[nH+]c(c1)N2CCN(CC2)[C@H]3C[NH+](C[C@@H]3O)Cc4cc(cs4)C#CCO C19740551
Cc1cc(oc-2cc(=[NH+]C(=S)Nc3ccc(cc3)C[NH+]4CCCCC4)ccc12)O C20344279
CC[NH+]1CCN(CC1)C[C@@H](COc2cccc(c2)C[NH2+]Cc3ccc(s3)C)O C22851335
CC(C)Oc1ccc(cc1CO)C[NH+]2CC[C@H]([C@@H](C2)O)N3CC[NH+](CC3)C C22852829
Cc1cc(n(n1)CCC[NH+](C)[C@@H]2c3ccccc3C4([C@H]2O)CC[NH2+]CC4)C C23430235
C[C@H]1C(=C(N=N1)C)CC[NH2+]Cc2ccccc2OC[C@H](C[NH+]3CCCCC3)O C39380645
C[NH+]1CCN(CC1)C[C@@H](COc2ccc(cc2)C[NH2+]Cc3ccccc3Cl)O C23372970
CCCC[C@@H](C)C(=O)N1C[C@H](C2(C1)CC[NH2+]CC2)C(=O)NCC[NH+]3CCCCC3 C39628135
C1CC[NH+](CC1)CCNC(=O)[C@@H]2CN(CC23CC[NH2+]CC3)C(=O)[C@H]4CCC=CC4 C39628167
CC[C@H](C)C(=O)N1C[C@@H](C2(C1)CC[NH2+]CC2)C(=O)NCC(C)(C)C[NH+](C)C C39630711
CCCC[C@H](C)C(=O)N1C[C@@H](C2(C1)CC[NH2+]CC2)C(=O)NCC(C)(C)C[NH+](C)C C39630949
C1CCC(C1)CCC(=O)N2C[C@@H](C3(C2)CC[NH2+]CC3)C(=O)N[C@@H]4C[NH+]5CCC4CC5 C39662986
CCCC[C@H](C)C(=O)N1C[C@@H](C2(C1)CC[NH2+]CC2)C(=O)N[C@@H]3C[NH+]4CCC3CC4 C39663246
CCCCCCC(=O)N1C[C@H](C2(C1)CC[NH2+]CC2)C(=O)NC[C@@H]3CC[NH+](C3)C C39689731
c1cc(ccc1C#N)OC[C@@H](C[NH2+]CC2(CCCCC2)[NH+]3CCCCC3)O C39935256
CC[C@@H]([C@@H](c1ccc(s1)Br)[NH+](CC)Cc2ccncc2)[NH3+] C43262012
CC[C@H]([C@H](c1cc(cs1)Br)N2CCC(CC2)C[NH+](C)C)[NH3+] C43287084
CCN(CC)c1ccc(cc1)[C@H]2CSC[C@H]([NH2+]2)C(=O)NCC[NH+]3CCCCC3 C44166180
C[NH+](Cc1ccc(cc1)Br)[C@H](C[NH3+])c2ccc(o2)Br C48881923
c1cc(ccc1[C@H](CC[NH+]2CCCCCC2)O)[C@H](CC[NH+]3CCCCCC3)O C04729711
CC[NH+](CC)CC[NH2+]CC(c1ccc(cc1)Cl)(c2ccc(cc2)Cl)O C20365360
Cc1ccc(cc1)C[NH+](C)[C@@H](C[NH3+])c2cc(c(o2)Br)Br C50361697
C[NH+](Cc1cccc(c1)F)[C@@H](C[NH3+])c2cc(c(o2)Br)Br C50361708
CC[NH+](Cc1ccccc1)[C@H](C[NH3+])c2cc(c(o2)Br)Br C50361716
CC(C)(C)[NH+]1CCN(CC1)[C@@H](C[NH3+])c2cc(c(o2)Br)Br C50362135
CC(C)(C)C1CC[NH+](CC1)[C@H](C[NH3+])c2cc(c(o2)Br)Br C50362561
c1ccc2=[NH+]CC(=c2c1)C[C@@H](COc3cc(cnc3)C#Cc4ccncc4)[NH3+] C52627727
CC[C@@H](C)[NH+]1CCN(CC1)[C@H](c2ccc(s2)Br)[C@@H](CC)[NH3+] C55063815
CC[C@@H]([C@H](c1cc(cs1)Br)N2CCC[NH+]3CCC[C@@H]3C2)[NH3+] C62939951
C[C@@H]([C@@H](c1cc(cs1)Br)N2CC[C@@H](C2)[NH+]3CCCCC3)[NH3+] C62977711
C[C@@H]([C@H](c1ccc(s1)Br)N2CC[C@@H](C2)[NH+]3CCCCC3)[NH3+] C62977773
CC[NH+](CC)[C@@H]1CCN(C1)[C@@H](C[NH3+])c2cc(c(o2)Br)Br C62978227
c1ccc(cc1)[C@H]2NN[C@@H](N2c3ccccc3)SCC4[NH+]=c5ccccc5=[NH+]4 C63446530
c1ccc(cc1)Oc2ccc(c(c2)[C@@](C3[NH+]=c4ccccc4=[NH+]3)(C(F)(F)F)O)O C63515591
c1ccc2=[NH+]C([NH+]=c2c1)CC(=O)N/N=C/c3cc(ccc3O)Br C63667509
c1ccc2=[NH+]CC(=c2c1)C[C@@H]([C@@H]3N=N[C@@H](O3)SCc4cccc(c4)Cl)[NH3+] C63761333
c1ccc(cc1)[C@@H](C[NH2+]C[C@@H](COc2ccccc2F)O)C3=c4ccccc4=[NH+]C3 C63806830
c1cc(sc1)[C@H](CNC(=O)NC2CC[NH+](CC2)CC(F)F)[NH+]3CCCC3 C64255976
CC(C)[NH+]1CC[C@@H](C1)NC(=O)C(=O)Nc2ccccc2C[NH+]3CCSCC3 C64271345
C[C@@H]1C(=CNN1c2cccc(c2)F)[C@@H](C)[NH2+]C[C@@H]3C(=c4cc(ccc4=[NH+]3)OC)C C64626107
C[NH+]1CCC(CC1)(CCn2c[nH+]c(c2c3ccc(cc3)O)c4ccccc4)O C65396717
Cc1ccc(cc1)Cn2c(c(c(n2)C)C[NH2+]C[C@H](C[NH+]3CCC(CC3)C)O)C C67122347
CC1CC[NH+](CC1)C[C@@H](C[NH2+]Cc2cn(nc2c3cc4ccccc4o3)C)O C67122482
Cc1c(c(n(n1)CCO)C)C[NH2+]Cc2ccccc2c3ccc(cc3)C[NH+](C)C C67187357
CC(C)[NH+](C)Cc1ccccc1C[NH2+]Cc2c[nH]nc2c3cc4ccccc4o3 C67188119
Cc1c(c(n(n1)CCO)C)C[NH2+]Cc2ccc(cc2)C[NH+]3C[C@@H](C[C@@H](C3)C)C C67189078
c1cc(c([nH+]c1)N2CCC(CC2)[NH2+][C@H]3CC(=O)N(C3=O)c4ccc(cc4)F)[N+](=O)[O-] C04770838
COCCOC1CC[NH+](CC1)Cc2ccccc2OC[C@@H](C[NH+]3CCSCC3)O C12051289
COc1ccc(cc1OC[C@@H](C[NH+]2CCCC2)O)C[NH2+]CCc3cnccn3 C12315972
Cn1cc(cn1)CC[NH+](C)Cc2ccc(c(c2)OC)OC[C@H](C[NH+]3CCSCC3)O C12578993
COc1cccc(c1OC[C@@H](C[NH+]2CCOCC2)O)C[NH2+]CCc3cnccn3 C11661752
C[NH+](Cc1ccc(c(c1)OC)OC[C@H](C[NH+]2CCSCC2)O)Cc3cnccn3 C15065899
Cn1cc[nH+]c1C2(C[C@H]3CC[C@@H](C2)[NH+]3Cc4ccc(c(c4)OC)OCCO)O C19291459
Cc1ccc(o1)C[NH+](C)Cc2ccc(c(c2)OC[C@@H](CN3CC[NH+](CC3)C)O)OC C20999003
Cc1ccc(cc1)n2c(cc(n2)C)NC(=O)CSC3=[NH+]c4ccccc4C(=O)[N+]3=c5cc(cc[nH]5)C C21391981
CC[NH+]1Cc2ccccc2C[C@H]1C(=O)N3CCC(CC3)Cn4cc(nn4)C[NH3+] C23158386
Cc1[nH+]ccn1CCCNC(=O)C[C@H]2C(=O)NCC[NH+]2Cc3cc(cc(c3)OC)OC C23337876
C[C@H](C(=O)NC1CC1)[NH+]2CCN(CC2)CCC(=O)N3CCN(CC3)c4cccc[nH+]4 C36396546
CC[NH+](CC)CC[n+]1c2ccccc2n(c1N)C[C@@H](COc3ccccc3C)O C36013460
CC1(CC2=C([C@H](c3c([n+](cnc3O2)CCCn4cc[nH+]c4)N)c5ccc(cc5)OC)C(=O)C1)C C02425285
CCOC(=O)[C@@H]1C(=c2cc(ccc2=[NH+]1)OC)NC(=O)C[NH+]3CCC(CC3)C(=O)N C38592335
C[C@@H](C(=O)NC1=c2cc(ccc2=[NH+][C@H]1C(=O)OC)Cl)[NH+](C)CC3OCCO3 C38611557
C[C@H](C(=O)NC1=c2cc(ccc2=[NH+][C@@H]1C(=O)OC)Cl)[NH+]3CCN(CC3)CCO C38612309
CCOC(=O)[C@@H]1C(=c2cc(ccc2=[NH+]1)OC)NC(=O)CC[NH+]3CCC4(CC3)OCCO4 C38617970
c1ccc(cc1)C[NH+]2CC[C@@H](C2)NS(=O)(=O)c3ccc([nH+]c3)N4CCOCC4 C39198555
C[NH+](C)CCNC(=O)[C@H]1CN(CC12CC[NH2+]CC2)C(=O)c3cc(c(c(c3)OC)OC)OC C39626207
CC[NH+](CC)CCNC(=O)[C@@H]1CN(CC12CC[NH2+]CC2)C(=O)CCSC C39626909
CC[NH+](CC)CCNC(=O)[C@H]1CN(CC12CC[NH2+]CC2)C(=O)c3cnc4c(c3Cl)c(nn4C)C C39627128
Cc1cc(n(n1)C(C)(C)C)C(=O)N2C[C@@H](C3(C2)CC[NH2+]CC3)C(=O)NCCC[NH+](C)C C39627585
Cc1c2c(c(cnc2n(n1)C)C(=O)N3C[C@H](C4(C3)CC[NH2+]CC4)C(=O)NCC[NH+]5CCCCC5)Cl C39628229
Cc1ccc(c(c1F)C(=O)N2C[C@H](C3(C2)CC[NH2+]CC3)C(=O)NCCCn4cc[nH+]c4)Cl C39630157
Cc1c(c(on1)C)C(=O)N2C[C@@H](C3(C2)CC[NH2+]CC3)C(=O)NCCC4=c5cc(ccc5=[NH+][C@H]4C)C#N C39674846
CCCC[C@@H](C)C(=O)N1C[C@@H](C2(C1)CC[NH2+]CC2)C(=O)NCCN3CCC[NH+](CC3)C C39685634
CCCC[C@H](C)C(=O)N1C[C@H](C2(C1)CC[NH2+]CC2)C(=O)NCCN3CCC[NH+](CC3)C C39685637
Cc1cc(nn1C)C(=O)N2C[C@H](C3(C2)CC[NH2+]CC3)C(=O)NCCN4CCC[NH+](CC4)C C39685683
CC[NH+]1CCC[C@H]1CNC(=O)[C@@H]2CN(CC23CC[NH2+]CC3)C(=O)C4CCN(CC4)C(=O)C C39695555
c1cnc(nc1)N2CC[NH+](CC2)C[C@H]3C[NH+]4CC[C@@H]3C[C@@H]4CNC(=S)NCCN5CCOCC5 C43527503
CC(C)NC(=O)CC[C@@H]1CNC(=O)[C@H]2[NH+]1C[C@H](C2)[NH2+]Cc3ccc(cc3)N(C)C C22936695
c1c(oc(c1Br)Br)C[NH2+]C2CC[NH+](CC2)CC(=O)N C50360575
CC[NH+]1CCC[C@H]1CNC(=O)CCC2CCN(CC2)C(=O)Cc3csc4[n+]3CCN4 C55060921
CCOC(=O)N1CC[N+](=c2/c(=N/CCC[NH+]3CCC[C@H](C3)C)/c(c2O)O)CC1 C36095703
CC[NH+](CC)CCN(CCS(=O)(=O)N1CC[NH2+]CC1)S(=O)(=O)c2ccc(cc2)Cl C15868842
CN1[C@@H]2[C@H](C(=NC1=O)[O-])N(C(=[NH+]2)N3CCCC3)CCSC4[NH+]=c5ccccc5=[NH+]4 C63205823
c1cc2=[NH+][C@@H]([NH+]=c2cc1OC(F)F)SCC(=O)N[C@H]3CCS(=O)(=O)C3 C63279563
Cc1ccc2=[NH+][C@H]([NH+]=c2c1)SCC(=O)Nc3nnc(s3)SCC(=O)N C63302030
C[NH+]1CCN(CC1)CCNC(=O)CC2CCN(CC2)C(=O)[C@H]3C=c4ccccc4=[NH+]3 C63737885
C[C@H](C1CCN(CC1)C(=O)[C@@H]2C=c3ccc(cc3=[NH+]2)OC)C(=O)NCCN4CC[NH+](CC4)C C63739060
c1ccc2=[NH+]CC(=c2c1)C(=O)CS[C@@H]3N[NH+]=C(N3C[C@@H]4CCCO4)N5CCOCC5 C64008847
c1ccc2=[NH+]CC(=c2c1)C(=O)CS[C@@H]3N[NH+]=C(N3C[C@H]4CCCO4)N5CCOCC5 C64008849
CCNC(=O)[C@H]1C=[N+](CC(=C1[O-])C(=O)N[C@@H](C)[C@@H]2[NH+]=c3ccc(cc3=[NH+]2)C)C4CCCC4 C64015181
CCS(=O)(=O)[C@H]1[NH+]=C[C@H](N1Cc2ccccc2)CN(C)Cc3[nH]c(c[nH+]3)C C64066662
C[N+]1=C(C[C@H](C1)S(=O)(=O)N2CCN(CC2)CC3=c4ccccc4=[NH+][C@@H]3c5ccccc5)C(=O)N C64182025
CC[NH+]1CCC[C@@H]1CN(CC(=O)N2CC[NH2+]CC2)S(=O)(=O)c3ccc(cc3)Br C45974496
C[NH+]1CCN(CC1)c2c(cccn2)C[NH2+]Cc3ccc(cc3)OCc4ncon4 C66876700
C[NH+]1CCN(CC1)c2c(cccn2)C[NH2+]Cc3cc(c(cc3OC)OC)OC C66877013
CC(C)[C@@H](c1nnc2n1CC[NH2+]CC2)NC(=O)C3(CCCCC3)[NH+]4CCCC4 C67560436
c1ccc2c(c1)NC(=O)/C(=C/C(=O)NCCC[NH+]3CCN(CC3)c4ccc(cc4)F)/S2 C03049749
CN1CCCc2c1ccc(c2)[C@@H](CNC(=O)C(=O)NCc3cccs3)[NH+]4CCCCC4 C09138247
c1ccc2c(c1)c3c(cc(s3)C(=O)NCCC[NH+]4CCN(CC4)c5ccccc5F)c(=O)[nH]2 C09681686
Cc1ccc(cc1)C[NH+]2CCC(CC2)(c3ccc4c(c3)cc(o4)C(=O)NC[C@@H]5CCCO5)O C11909666
Cc1nc(cs1)C[NH+](C)Cc2ccc(c(=O)[nH]2)C(=O)NC3c4ccccc4-c5c3cccc5 C11911453
Cc1cc(c2cc(c(=O)[nH]c2c1)CN(Cc3ccccc3)C(=S)NCCC[NH+](C)C)C C06301475
CC[NH+]1CCC[C@@H]1CN(Cc2cc3ccc(c(c3[nH]c2=O)C)C)C(=O)Nc4ccccc4 C12704430
CC[NH+]1CCC[C@@H]1CN(Cc2cc3ccc(c(c3[nH]c2=O)C)C)C(=O)Nc4ccc(cc4)F C12704484
Cc1cc(c2cc(c(=O)[nH]c2c1)CN(CCC[NH+](C)C)C(=S)Nc3ccc(cc3)F)C C06301282
Cc1ccc(c(c1)C)NC(=O)C(=O)NC[C@H](c2ccc3c(c2)CCN3C)[NH+]4CCCCC4 C13008123
Cc1cc(c2c(c1)cc(c(=O)[nH]2)CN(CCC[NH+](C)C)C(=O)Nc3cccc(c3)Cl)C C06300300
Cc1ccc(cc1)[C@@H]([C@H](C(=O)c2c[nH]c3c2cccc3)O)N4CCN(CC4)c5cccc[nH+]5 C15017772
CC(C)(C#Cc1ccc(cc1)C[NH+]2CCN([C@H](C2)CCO)Cc3ccc(cc3F)OC)O C20540336
c1ccc(c(c1)c2c(cn(n2)c3ccc(cc3)F)CNCCC[NH+]4CCC(CC4)O)Cl C15078422
c1ccc2c(c1)CC[NH+](C2)CCCNC(=O)c3ccc4c(c3)NC(=O)/C(=C/c5ccccc5Cl)/O4 C32983902
Cc1ccc2cc(c(=O)[nH]c2c1C)CN(CC[NH+]3CCCC3)C(=O)Nc4ccc(cc4)F C19234240
C[C@@H](CN(C[C@H](C)O)C(=O)c1cccc(c1)c2ccc3c(c2)CCC4(O3)CC[NH+](CC4)C)O C39227671
CCc1cccc2=C(C[NH+]=c12)C(=O)[C@H](c3ccccc3)S[C@H]4N=C([C@@H](S4)CC(=O)N)C C39468920
c1ccc(c(c1)C(=O)Nc2ccc(cc2)N3CCC(CC3)[NH2+]C[C@@H]4C5=C(CCC5)N=N4)F C39485735
CCCCCNC(=O)[C@H]1CN(CC12CC[NH2+]CC2)C(=O)c3ccc(o3)c4ccc(cc4)F C39623511
Cc1ccsc1C(=O)N2C[C@@H](C3(C2)CC[NH2+]CC3)C(=O)NCCc4ccc(cc4)OC C39635157
COc1ccccc1CCNC(=O)[C@@H]2CN(CC23CC[NH2+]CC3)C(=O)c4csc5c4cccc5 C39636393
c1cc(cc(c1)F)CCNC(=O)[C@H]2CN(CC23CC[NH2+]CC3)C(=O)c4ccc(o4)c5ccc(cc5)F C39637770
COc1c(csc1Cl)C(=O)N2C[C@H](C3(C2)CC[NH2+]CC3)C(=O)NCCc4ccccc4F C39638952
c1ccc(cc1)c2ccc(o2)C(=O)N3C[C@@H](C4(C3)CC[NH2+]CC4)C(=O)NCCc5ccccc5F C39638991
CCSCCNC(=O)[C@@H]1CN(CC12CC[NH2+]CC2)C(=O)c3ccc(cc3F)C(F)(F)F C39656384
CC[C@H](C)C(=O)N1C[C@H](C2(C1)CC[NH2+]CC2)C(=O)NC[C@@H](C)Oc3ccccc3Cl C39666444
Cc1ccsc1C(=O)N2C[C@H](C3(C2)CC[NH2+]CC3)C(=O)NC[C@@H](C)Oc4ccccc4Cl C39666638
CCSc1c(cccn1)C(=O)N2C[C@@H](C3(C2)CC[NH2+]CC3)C(=O)NCc4cccc(c4C)C C39667582
CCCC[C@H](C)C(=O)N1C[C@@H](C2(C1)CC[NH2+]CC2)C(=O)NC[C@@H]3c4ccccc4CCO3 C39669149
CCC[C@@H](C)NC(=O)[C@H]1CN(CC12CC[NH2+]CC2)C(=O)c3ccc(o3)c4ccccc4F C39673840
Cc1ccccc1CC(=O)N2C[C@@H](C3(C2)CC[NH2+]CC3)C(=O)NCc4ccc(s4)c5ccccn5 C39677750
Cc1ccccc1C(=O)N2C[C@@H](C3(C2)CC[NH2+]CC3)C(=O)NCCOc4ccccc4F C39685009
c1ccc(c(c1)OCCNC(=O)[C@H]2CN(CC23CC[NH2+]CC3)C(=O)c4c(ccc(c4F)Cl)F)F C39685240
Cc1ccsc1C(=O)N2C[C@H](C3(C2)CC[NH2+]CC3)C(=O)NCCOc4cccc(c4)F C39685490
Cc1ccc(c(c1F)F)C(=O)N2C[C@H](C3(C2)CC[NH2+]CC3)C(=O)N[C@@H](C)Cc4ccccc4OC C39686587
c1ccc(c(c1)C(=O)N2C[C@@H](C3(C2)CC[NH2+]CC3)C(=O)NCCOc4ccc(cc4)F)F C39688132
c1ccc(c(c1)C(=O)N2C[C@H](C3(C2)CC[NH2+]CC3)C(=O)NCCOc4ccc(cc4)F)F C39688133
c1cc(ccc1OCCNC(=O)[C@@H]2CN(CC23CC[NH2+]CC3)C(=O)c4c(ccc(c4F)Cl)F)F C39688360
Cc1ccccc1CCNC(=O)[C@H]2CN(CC23CC[NH2+]CC3)C(=O)c4cccc(c4)N(C)C C39691181
C[C@H](C(=O)Nc1ccccc1C(C)C)[NH+]2CCC(CC2)NS(=O)(=O)c3cccs3 C40024254
CCCc1cc2c(c(=O)n1CC[NH+](C)C)[C@H](C(=C(O2)N)C#N)c3ccc(cc3)Br C40569529
CC[NH+]1CCN(CC1)CCNC(=O)c2ccc3c(c2)NC(=O)/C(=C\c4ccc(cc4)C)/S3 C22938853
Cc1ccc(cc1NC(=O)C(=O)NCC2CC[NH+](CC2)Cc3ccccc3SC)Cl C43942579
Cc1cc(cc(c1C)S(=O)(=O)NC)C(=O)NC2CC[NH+](CC2)Cc3ccc(cc3)Cl C46730133
c1ccc(cc1)C[C@@H]2C(=O)N(C3([NH2+]2)CCN(CC3)C(=S)NC4CC4)Cc5ccc(cc5)F C35665079
CC1(CC(CC([NH2+]1)(C)C)N(Cc2ccncc2)C(=S)Nc3ccc(c(c3)OC)Cl)C C05945411
Cc1ccc(cc1)[C@@H](CNC(=O)C[C@](c2nc(cs2)C)(C(F)(F)F)O)[NH+]3CCCC3 C60238670
C[C@@H](CC1=c2ccccc2=[NH+]C1)NC(=O)/C=C\3/CS[C@@H](N3)c4ccc(c(c4)OC)OC C63280092
COc1ccc(cc1OC)[C@H]2N/C(=C\C(=O)NCCC3=c4cc(ccc4=[NH+]C3)F)/CS2 C63281955
c1cc(ccc1/C=c\2/c(=O)n3c(=C([C@H](C(=C3N)C#N)c4ccc(cc4)O)C(=O)N)s2)O C01806999
c1cc(ccc1c2cc(=O)c3c(o2)cc(c(c3O)[C@H]4[C@@H]([C@@H]([C@@H]([C@H](O4)CO)O)O)O)O)O C04349428
c1ccc2c(c1)C(=O)c3c(cc4c(c3C2=O)NCCN4CCO)NCC[NH2+]CCO C05370857
C[C@@H]1[C@H]([C@@H](C[C@@H](O1)O[C@@H]2CCc3c(c(c4c(c3O)C(=O)c5ccccc5C4=O)O)C2)[NH3+])O C05437436
Cc1cc(=O)c2c(o1)cc3c(c2O)c(cc(c3c4c5cc6c(c(=O)cc(o6)C)c(c5c(cc4O)O)O)O)O C05884271
C[C@@]1(Cc2cc3ccc(c(c3c(c2C(=O)C1)O)O)c4c5cccc(c5c(c6c4C[C@@](CC6=O)(C)O)O)O)O C01642645
C[C@@]1(Cc2cc3ccc(c(c3c(c2C(=O)C1)O)O)c4c5cccc(c5c(c6c4C[C@](CC6=O)(C)O)O)O)O C01642643
C[C@]1(Cc2cc3ccc(c(c3c(c2C(=O)C1)O)O)c4c5cccc(c5c(c6c4C[C@](CC6=O)(C)O)O)O)O C01642642
c1cc(ccc1c2coc3c(c2=O)c(cc(c3[C@@H]4[C@@H]([C@@H]([C@@H]([C@@H](O4)CO)O)O)O)O)O)O C06041519
c1c(cc(cc1N)N)c2nc3cc4c(cc3s2)nc(s4)c5cc(cc(c5)N)N C06615031
c1cc(c(cc1O)O)/C=c\2/c(=O)n3c(=C([C@@H](C(=C3N)C#N)c4ccc(cc4O)O)C#N)s2 C08780946
CCc1ccc(cc1)OC/C(=N/Nc2nc3c(ncnc3n2[C@@H]4[C@@H]([C@@H]([C@@H](O4)CO)O)O)N)/C C09975245
c1ccc2c(c1)C(=O)c3c(ccc(c3C2=O)N)c4ccc(c5c4C(=O)c6cccc(c6C5=O)N)N C08871964
c1ccc2c(c1)cc(o2)c3c(c4c([nH]3)nc([nH]c4=O)N)c5c(nc([nH]c5=O)N)N C12360308
Cc1cc2c3c(c(c(c2C(C)C)O)O)[C@H](Oc3c1c4c(cc5c6c4O[C@@H](c6c(c(c5C(C)C)O)O)[NH3+])C)[NH3+] C12446858
C[C@]12CC[C@@H]3C(=CC(=O)[C@@H]4[C@@]3(C[C@@H]([C@H](C4)O)O)C)[C@@]1(CC[C@@H]2[C@](C)([C@H](CCC(C)(C)O)O)O)O C12869819
c1cc(ccc1c2cc(=O)c3c(o2)cc(c(c3O)[C@@H]4[C@H]([C@H]([C@@H]([C@@H](O4)CO)O)O)O)O)O C13136669
c1cc(ccc1c2cc(=O)c3c(o2)cc(c(c3O)[C@@H]4[C@H]([C@H]([C@@H]([C@H](O4)CO)O)O)O)O)O C13136670
c1cc(ccc1/C=N\N=c\2/[nH]c3c(ncnc3n2[C@@H]4[C@H]([C@H]([C@@H](O4)CO)O)O)N)Br C01901765
c1cc(ccc1c2coc3c(c2=O)c(cc(c3[C@H]4[C@H]([C@H]([C@@H]([C@@H](O4)CO)O)O)O)O)O)O C15259616
Cn1c(c(c(=O)[nH]c1=S)C(c2ccc(cc2)Cl)c3c(n(c(=S)[nH]c3=O)C)N)N C20607387
c1cc(cc(c1)Br)[C@H]2c3ccc(cc3Oc4c2c(c(c(n4)N)C#N)N)N C22172543
c1c([nH+]c([nH]1)N)[C@@H]2CCNC(=O)c3c2c(c([nH]3)Br)Br C13472189
CC[C@@]1(c2cc-3n(c(=O)c2COC1=O)Cc4c3nc5cc(ccc5c4)/C=N/[NH+]=C(N)N)O C12952388
C[C@@]12CC/C(=N/NC(=O)N)/C=C1CC[C@@H]3[C@@H]2CC[C@@]\4([C@@H]3CC/C4=N\NC(=O)N)C C35351870
c1ccc(cc1)[C@]23C[NH+]4C[C@](C2O)(CN(C3)[C@@H]4[C@H]([C@@H]([C@@H](CO)O)O)O)c5ccccc5 C35365982
Cc1cc2cc(c3c(c2c(c1)O[C@H]4[C@@H]([C@@H]([C@H]([C@@H](O4)C)O)O)O)[C@H](c5cccc(c5C3=O)O)O)O C35458390
C[C@@]12CC/C(=N/NC(=O)N)/C=C1CC[C@H]3[C@@H]2CC[C@@]\4([C@@H]3CC/C4=N\NC(=O)N)C C35882746
Cc1c2c(c(c3c1c(ccc3O)Cl)O)C(=O)[C@]4([C@@H](C2)[C@H](C(=O)C(=C4[O-])C(=O)N)[NH+](C)C)O C33362821
c1ccc(c(c1)CSc2nc3c(=O)[nH]c(nc3n2[C@H]4[C@@H]([C@@H]([C@H](O4)CO)O)O)N)Br C08788830
c1cc(ccc1/C=C/C(=O)OC[C@@H]2[C@@H]([C@@H]([C@@H]([C@@H](O2)OC(=O)/C=C/c3ccc(c(c3)O)O)O)O)O)O C35455335
COc1c(cc2c(c1O)c(=O)cc(o2)c3ccc(cc3)O[C@H]4[C@@H]([C@H]([C@@H]([C@H](O4)CO)O)O)O)O C31160931
C[C@@]12CC[C@@H](C[C@H]1O[C@@H]3[C@@H]([C@@H]([C@@H]([C@@H](O3)COC(=O)c4cc(c(c(c4)O)O)O)O)O)O)C(O2)(C)C C36374495
COc1ccc(cc1)[C@@H]2C(=O)N(C(=[NH+]N2)NCCc3c[nH]c4c3cc(cc4)Cl)N C39154791
CC1(CC(CC([NH2+]1)(C)C)Nc2c(c(ncn2)Nc3ccc(cc3)Br)N)C C40760756
c1cc(ccc1c2cc(=O)c3c(o2)cc(c(c3O)[C@@H]4[C@@H]([C@@H]([C@H]([C@@H](O4)CO)O)O)O)O)O C43465441
c1cc(ccc1c2cc(=O)c3c(o2)cc(c(c3O)[C@@H]4[C@H]([C@@H]([C@H]([C@H](O4)CO)O)O)O)O)O C43465444
C[C@@]12CC/C(=N/NC(=O)N)/C=C1CC[C@@H]3[C@H]2CC[C@@]\4([C@@H]3CC/C4=N\NC(=O)N)C C43737355
C[C@@]12CC/C(=N/NC(=O)N)/C=C1CC[C@H]3[C@H]2CC[C@@]\4([C@@H]3CC/C4=N\NC(=O)N)C C43737356
C[C@@]12CC[C@H]3C(=CC(=O)[C@@H]4[C@]3(C[C@@H]([C@@H](C4)O)O)C)[C@]1(CC[C@@H]2[C@@](C)([C@@H](CCC(C)(C)O)O)O)O C44681137
c1cc(ccc1c2ccc(cc2O)O)c3cc(n[nH]3)Nc4ccc(nc4)C[NH2+]CC5CC5 C28868366
COc1cc(cc(c1O)O)[C@H]2NC(=[NH+]c3n2c4cc5c(cc4n3)OCCCO5)N C12507328
Cc1c2c(c(c3c1c(ccc3O)Cl)O)C(=O)[C@]4([C@@H](C2)[C@@H](C(=C(C4=O)C(=O)N)[O-])[NH+](C)C)O C28630644
c1c(c(nc2c1c(c(s2)C(=O)Nc3c(c4c(s3)CCC4)C(=O)N)N)N)C#N C58951849
c1cc(c(c(c1)Cl)[C@@H]2CC(=O)N=C3C2=c4c(=C(S3)N)c(c(c(n4)N)C#N)N)F C13122852
c1ccc(c(c1)[C@@H]2CC(=O)N=C3C2=c4c(=C(S3)N)c(c(c(n4)N)C#N)N)Cl C13110742
c1ccc(c(c1)[C@H]2CC(=O)N=C3C2=c4c(=C(S3)N)c(c(c(n4)N)C#N)N)Cl C13110741
COc1cc(cc(c1O)O)[C@@H]2NC(=[NH2+])Nc3n2c4cc5c(cc4n3)OCCCO5 C12507326
c1ccc2=[NH+]CC(=c2c1)C[C@@H](C(=O)NNC(=O)[C@H]3COc4ccccc4O3)NC(=O)N C64169701
c1cc(sc1C2=N[C@@H]3[C@@H]([C@@H]2[C@@H]4C(=NC(=O)NC4=O)N)[C@@H](NC(=O)N3)O)Cl C64417720
CCC(C)(C)NC(=O)[C@@H](c1ccc(o1)C)N(c2ccc(cc2C)C)C(=O)c3c(c(ns3)C(=O)N)N C06462132
CCOC(=O)CNC(=O)[C@@H](C)N(c1ccc(cc1)C)C(=O)c2c(c(ns2)C(=O)N)N C06546563
CCc1ccc(cc1)N([C@@H](c2ccc(o2)C)C(=O)NC3CCCC3)C(=O)c4c(c(ns4)C(=O)N)N C06822057
COc1cc(ccc1O)[C@H]2[C@H](Oc3ccc(cc3O2)[C@H]4[C@H](C(=O)c5c(cc(cc5O4)O)O)O)CO C08552019
Cc1cc(nc2c1c(c(s2)C(=O)OCC(=O)Nc3cccc(c3)S(=O)(=O)N)N)C C10644998
CCOC(=O)[C@@H]1[C@H]([C@@H]([C@@H]([C@@H](O1)Oc2cc(c3c(c2)O[C@@H](CC3=O)c4ccccc4O)O)O)O)O C12412924
Cc1ccc(cc1)[C@H](C(=O)NC(C)(C)C)N(Cc2ccc(cc2)F)C(=O)c3c(c(ns3)C(=O)N)N C12476910
Cc1ccc(cc1)[C@H](C(=O)NC(C)(C)C)N(c2cc(ccc2C)C)C(=O)c3c(c(ns3)C(=O)N)N C12477056
CCC(C)(C)NC(=O)[C@H](c1ccc2c(c1)cccn2)N(C3CCCCC3)C(=O)c4c(c(ns4)C(=O)N)N C06077468
COc1cc(ccc1O)[C@@H]2[C@@H](Oc3cc(ccc3O2)[C@H]4[C@@H](C(=O)c5c(cc(cc5O4)O)O)O)CO C14984518
c1cc(c(cc1[N+](=O)[O-])NCC(=O)NCC(=O)Nc2ccc(c(c2F)F)F)NCCO C15322708
CC(=O)OC[C@@H]1[C@H]([C@@H]([C@H]([C@@H](O1)Oc2cc(c3c(c2)occ(c3=O)c4ccc(cc4)O)O)O)O)O C15657766
c1cc(ccc1C(=O)N/N=C(\c2c(=O)[nH]c3ccc(cc3n2)Cl)/[C@@H]([C@@H](CO)O)O)Cl C15775246
C1CCC(=NNc2[nH]nc(n2)SCC(=O)Nc3nnc(s3)SCC(=O)N)CC1 C20836522
CSc1ccccc1NC(=O)CSc2nnc(n2N)N/N=C/c3ccc(cc3)O C21315773
CCOc1cc(ccc1O)/C=N/Nc2nnc(n2N)SCC(=O)Nc3nc(cs3)C C21326617
CC(C)[NH2+]C[C@H](COc1cccc2c1cccc2)O[C@@H]3[C@@H]([C@@H]([C@H]([C@@H](O3)C(=O)[O-])O)O)O C22066097
c1cc(cc(c1)OC(F)(F)F)NC(=O)[C@@H]2CC(=O)Nc3c2c(=O)[nH]c(n3)N4CCC(CC4)C(=O)N C22610443
c1cc(cc(c1)OC(F)(F)F)NC(=O)[C@H]2CC(=O)Nc3c2c(=O)[nH]c(n3)N4CCC(CC4)C(=O)N C22610445
Cc1ccc(cc1NC(=O)[C@@H]2CC(=O)Nc3c2c(=O)[nH]c(n3)N4CCC(CC4)C(=O)N)Cl C22610512
c1nc2c(=O)[nH]c(nc2n1[C@@H]3[C@H]([C@@H]([C@H](O3)CO)O)O)NC(=O)C45CC6CC(C4)CC(C6)C5 C27562867
COc1cc(ccc1O)[C@H]2[C@@H](Oc3cc(ccc3O2)[C@@H]4[C@H](C(=O)c5c(cc(cc5O4)O)O)O)CO C30731533
COc1cc(ccc1O)[C@@H]2[C@@H](Oc3cc(ccc3O2)[C@@H]4[C@H](C(=O)c5c(cc(cc5O4)O)O)O)CO C14984519
c1cnc(nc1)NS(=O)(=O)c2ccc(c(c2)/N=N/c3ccc(cc3)S(=O)(=O)N)N C17312740
CC(C)[NH2+]C[C@@H](COc1cccc2c1cccc2)O[C@H]3[C@H]([C@H]([C@@H]([C@@H](O3)C(=O)[O-])O)O)O C35653053
CC(=O)OC[C@H]1[C@H]([C@H]([C@@H]([C@H](O1)Oc2cc(c3c(c2)occ(c3=O)c4ccc(cc4)O)O)O)O)O C36532638
CC[C@H](C(=O)NC1CCCC1)N(Cc2ccc3c(c2)OCO3)C(=O)c4c(c(ns4)C(=O)N)N C04355762
Cc1ccc(cc1)N([C@H](c2ccc(o2)C)C(=O)NCCOC)C(=O)c3c(c(ns3)C(=O)N)N C04375036
CC(C)(C)NC(=O)[C@@H](c1ccco1)N(Cc2ccc3c(c2)OCO3)C(=O)c4c(c(ns4)C(=O)N)N C06074636
Cc1ccc(c(c1)Cl)NC(=O)[C@H]2CC(=O)Nc3c2c(=O)[nH]c(n3)N4CCC(CC4)C(=O)N C38828100
Cc1ccc(cc1)C2=C[C@H](N=N2)[C@H]3NN[C@@H](N3N)SCC(=O)Nc4ccccc4C(C)C C38999527
c1ccc(c(c1)C(F)(F)F)NC(=O)CS[C@H]2NN[C@H](N2N)[C@@H]3C=C(N=N3)c4ccc(cc4)F C39012751
COc1ccc2c(c1)c3c4n2C(=O)C5=CO[C@@H]([C@H]([C@@H]5C[C@@H]4NCC3)C=C)O[C@@H]6[C@@H]([C@@H]([C@@H]([C@@H](O6)CO)O)O)O C39560094
c1ccc2c(c1)c(c[nH]2)CCNC(=O)C[C@@H]3CS[C@@H](N3)NC(=O)NC4CCCCC4 C39709737
c1ccc2c(c1)c(c[nH]2)CCNC(=O)C[C@@H]3CS[C@H](N3)NC(=O)NC4CCCCC4 C39709739
CC[C@@H](C(=O)Nc1c(c(c(s1)C)C)C(=O)N)n2c(nnc2SCC(=O)OCC)N C40174570
c1ccc(c(c1)C(F)(F)F)Nc2c(c(ncn2)NNC(=O)c3ccc(cc3Cl)Cl)N C40701829
Cc1cc(ccc1Nc2c(c(ncn2)NNC(=O)c3ccc(cc3)Br)N)Cl C40703351
c1ccc(c(c1)Nc2c(c(ncn2)NNC(=O)c3cccc(c3)Cl)N)Br C40781425
c1cc(c(cc1Nc2c(c(ncn2)NNC(=O)c3ccc(cc3Cl)Cl)N)Cl)F C40793445
CC1=C([C@H](NC(=S)N1)c2ccc(cc2)Br)C(=O)N/N=C/c3ccc(cc3O)O C59384232
Cc1ccc(cc1C)NC(=S)/N=C(/NCCc2ccc(cc2)S(=O)(=O)N)\Nc3nc(cc(n3)C)C C14157902
c1c(cc(cc1Cl)Cl)NC(=O)[C@@H]2CC(=O)Nc3c2c(=O)[nH]c(n3)N4CCC(CC4)C(=O)N C12323328
C[C@H](C(=O)NNC(=O)C1CCC1)Sc2nc([nH]n2)N/N=C/c3cc(ccc3O)OC C59878767
C=CCc1cccc(c1O)/C=N/Nc2[nH]nc(n2)SCC(=O)NNC(=O)C3CCC3 C59878795
C[C@H](C(=O)NNC(=O)C)Sc1nc([nH]n1)N/N=C/c2cc(ccc2O)Br C59879554
C/C(=N\[C@@H]1[C@H]([C@@H]([C@H](O[C@H]1Oc2c[nH]c3c2c(c(cc3)Br)Cl)CO)O)O)/O C04283237
c1c(cc(cc1Cl)Cl)NC(=O)[C@@H]2CC(=Nc3c2c(=O)[nH]c(n3)N4CCC(CC4)C(=O)N)O C12323328
c1c(cc(cc1Cl)Cl)NC(=O)[C@H]2CC(=Nc3c2c(=O)[nH]c(n3)N4CCC(CC4)C(=O)N)O C12323329
CCc1ccc(cc1)C2=C[C@@H](N=N2)C(=O)N[C@@H]3[C@@H](N[C@@H](S3)Nc4ccc(cc4)C)C(=O)N C64728942
CC[NH+]1CCc2c(sc(c2C(=O)N)NC(=O)c3ccc(cc3)S(=O)(=O)N4CCCC[C@@H]4C)C1 C03007075
[H]/N=c\1/[nH]c(nc(n1)C[NH+]2CCC[C@@H]2c3ccc(cc3OC)OC)Nc4ccc(cc4)C C07781001
C[NH2+]CC(=O)N[C@H]1C[C@H]2C(=O)Nc3ccc(cc3C(=O)N2C1)c4ccc(cc4)SC C08296910
Cc1cccc2c1NC(=O)[C@@]23[C@H]4[C@@H]([C@@H]([NH2+]3)Cc5c[nH]c6c5cccc6)C(=O)N(C4=O)CCOC C08791569
COCCN1C(=O)[C@@H]2[C@H]([NH2+][C@]3([C@@H]2C1=O)c4ccccc4NC3=O)Cc5c[nH]c6c5cccc6 C08791731
Cc1cc(nc(n1)C(C)C)N2CC[NH+](CC2)[C@@H](C)C(=O)Nc3c(c4c(s3)CCC4)C(=O)N C09869545
C[NH+]1CCc2c(sc(c2C(=O)N)NC(=O)[C@@H]3CCCCN3S(=O)(=O)c4ccc(s4)Cl)C1 C10775609
C[NH+]1CCc2c(sc(c2C(=O)N)NC(=O)[C@H]3CCCCN3S(=O)(=O)c4ccc(s4)Cl)C1 C10775621
CC[NH+]1CCc2c(sc(c2C(=O)N)NC(=O)[C@@H]3CCCN3S(=O)(=O)c4ccc(s4)Cl)C1 C12465682
Cc1ccc2c(c1)[C@]3([C@H]4[C@@H]([C@@H]([NH2+]3)Cc5c[nH]c6c5cccc6)C(=O)N(C4=O)CCCOC)C(=O)N2 C12886739
Cc1cccc2c1NC(=O)[C@@]23[C@H]4[C@@H]([C@H]([NH2+]3)Cc5c[nH]c6c5cccc6)C(=O)N(C4=O)CCOC C12887487
COc1cc2c(cc1OC)[C@@H]([NH2+]CC2)c3c(nc(n(c3=O)c4cccc(c4)C(F)(F)F)O)O C09330779
COc1cc2c(cc1OC)[C@H]([NH2+]CC2)c3c(nc(n(c3=O)c4cccc(c4)C(F)(F)F)O)O C09330782
Cc1c2c(n[nH]1)OC(=C([C@@H]2c3ccc(c(c3)C[NH+]4CCN(CC4)c5ccc(cc5)F)OC)C#N)N C09009589
COc1ccccc1N2CCN(CC2)[C@@H]3[C@H]([C@@H]([C@H]4CO[C@@H]3O4)[NH2+]Cc5c[nH]c6c5cccc6)O C20463829
c1cc(ccc1OCC(=O)NCCC(=O)N2CCC3(CC2)c4c([nH]c[nH+]4)CCN3)Cl C20589094
Cc1cccc(c1NC(=O)C[NH+]2CCN(CC2)CC(=O)NC(=O)N[C@@H]3CCCC[C@H]3C)C C20810835
C[C@@H]1C[C@H](CN(C1)C(=O)C[NH+]2CCN(CC2)CC(=O)Nc3c(c4c(s3)CCCC4)C(=O)N)C C23372426
Cc1ccc(c(c1)C)S(=O)(=O)N2CC[NH+](CC2)[C@H](C)C(=O)Nc3c(ccs3)C(=O)N C25677454
Cc1ccc(c(c1)C)S(=O)(=O)N2CC[NH+](CC2)[C@@H](C)C(=O)Nc3c(ccs3)C(=O)N C25677458
COC(=O)/C=C/C(=O)N[C@H]1CC[C@@]2([C@@H]3Cc4ccc(c5c4[C@@]2([C@@H]1O5)CC[NH+]3CC6CC6)O)O C33740737
CC[NH+]1CC[C@@H](C1)CNS(=O)(=O)c2c(cc(cc2Br)Br)N C37643657
c1cc(ccc1N2C(=O)/C(=C/NCCC3=c4cc(ccc4=[NH+]C3)O)/C(=O)NC2=O)Br C38688776
Cc1ccc(c(c1F)F)C(=O)N2C[C@H](C3(C2)CC[NH2+]CC3)C(=O)NCCc4c[nH]c5c4cc(cc5)OC C39599186
Cc1ccc2c(c1)c(c[nH]2)CCNC(=O)[C@H]3CN(CC34CC[NH2+]CC4)C(=O)c5ccccc5F C39655767
Cc1ccc2c(c1)c(c[nH]2)CCNC(=O)[C@H]3CN(CC34CC[NH2+]CC4)C(=O)[C@H]5COc6ccccc6O5 C39656108
Cc1ccc(cc1)C(=O)N2C[C@@H](C3(C2)CC[NH2+]CC3)C(=O)NCCc4c[nH]c5c4cccc5C C39684043
Cc1cccc2c1[nH]cc2CCNC(=O)[C@@H]3CN(CC34CC[NH2+]CC4)C(=O)c5cccn5C C39684157
Cc1cccc2c1[nH]cc2CCNC(=O)[C@@H]3CN(CC34CC[NH2+]CC4)C(=O)[C@H]5CC(=NN5C(C)(C)C)C C39684189
Cc1cccc2c1[nH]cc2CCNC(=O)[C@@H]3CN(CC34CC[NH2+]CC4)C(=O)[C@@H]5COc6ccccc6O5 C39684195
Cc1cccc2c1[nH]cc2CCNC(=O)[C@H]3CN(CC34CC[NH2+]CC4)C(=O)[C@H]5COc6ccccc6O5 C39684198
CC(C)[C@@H](C(=O)NC(C)(C)C)NC(=O)[C@@H]1CN(CC12CC[NH2+]CC2)C(=O)c3ccc(cc3Cl)Cl C39685690
CC[C@@H](C)C(=O)N1C[C@@H](C2(C1)CC[NH2+]CC2)C(=O)N[C@@H](C(C)C)C(=O)NC(C)(C)C C39685764
CC(C)[C@@H](C(=O)NC(C)(C)C)NC(=O)[C@H]1CN(CC12CC[NH2+]CC2)C(=O)c3csc4c3cccc4 C39685867
CC(C)[C@@H](C(=O)NC(C)(C)C)NC(=O)[C@H]1CN(CC12CC[NH2+]CC2)C(=O)c3ccc4ccccc4n3 C39685897
C[C@H](C(=O)NC1CC1)[NH+]2CCN(CC2)[C@H](C)C(=O)NC(=O)NC34CC5CC(C3)CC(C5)C4 C40024828
Cc1c(c(n(n1)C)C)CNC(=O)c2ccc([nH]c2=O)C[NH+]3CC[C@@]([C@@H]4[C@@H]3CCCC4)(c5ccccc5)O C43609541
Cc1c(c(no1)c2ccccc2)C(=O)N3C[C@@H](C4(C3)CC[NH2+]CC4)C(=O)NCCc5c[nH]c6c5cccc6 C44695565
Cc1c(c(no1)c2ccccc2)C(=O)N3C[C@H](C4(C3)CC[NH2+]CC4)C(=O)NCCc5c[nH]c6c5cccc6 C44695567
Cc1cc(nn1C)C(=O)N2C[C@H](C3(C2)CC[NH2+]CC3)C(=O)NCCc4c([nH]c5c4cccc5)C C44713600
C[C@@H](C[NH+]1CCCC1)NS(=O)(=O)c2c(cc(cc2Br)N)Br C49150573
c1cc(c2=C([C@H]([NH+]=c2c1)O)/N=N/c3ccc(cc3)S(=O)(=O)N)CCc4ccncc4 C52595457
COc1ccc(cc1)C(=O)NNC(=O)C2=CC3=[NH+][C@@H](C[C@@H](N3N2)C(F)(F)F)C4CC4 C36627302
C[C@@H](c1cccc(c1)S(=O)(=O)N)[NH+](C)CC(=O)N2c3ccccc3NC(=O)C24CCCC4 C60377234
Cc1c(c(=O)n(n1C)c2ccccc2)NC(=S)NNC3=c4cc(ccc4=[NH+]C3=O)Br C13125604
C[C@@H](C(=O)N[C@@H]1Nc2ccccc2S1)NC(=O)[C@H]3C=c4cc(c(cc4=[NH+]3)OC)OC C63281448
c1ccc(c(c1)[C@H]2[C@@H]3[C@@H](C(=O)N(C3=O)c4ccc(cc4)F)[C@@]([NH2+]2)(CC5=c6ccccc6=[NH+]C5)C(=O)[O-])O C63465134
Cc1ccc(cc1)N2C(=O)[C@@H]3[C@H]([NH2+][C@@]([C@@H]3C2=O)(CC4=c5ccccc5=[NH+]C4)C(=O)[O-])c6ccccc6O C63473051
CC(=O)N[C@@H](CC1=c2ccccc2=[NH+]C1)C(=O)NNC(=O)c3ccccc3Br C63843854
Cc1ccnc(c1)Nc2nc(c(s2)C(=O)N3CCC(CC3)(C(=O)N)[NH+]4CCCCC4)C C65306254
c1ccc2c(c1)c3c([nH]2)[C@H]([NH2+]CC3)c4c(=O)[nH]c(=O)n(c4O)c5ccccc5F C04063084
C[C@@]1\2CC[C@@H]3c4ccc(cc4CC[C@@H]3[C@@H]1CC/C2=N\NC(=[NH2+])N)O C04737705
C[C@]1\2CC[C@@H]3c4ccc(cc4CC[C@@H]3[C@@H]1CC/C2=N\NC(=[NH2+])N)O C04737706
CN1C(=O)N([C@]2([C@@]1(NC(=[NH2+])NN2)c3ccccc3)c4ccccc4)C C02298728
CC1(Cc2c(c([nH+]c3c2c(c(s3)C(=O)N)N)N4CCCC4)CO1)C C05324017
Cc1cccc(c1)n2c(c(c(=O)[nH]c2=O)[C@H]3c4c(c5ccccc5[nH]4)CC[NH2+]3)O C05752085
c1ccc2c(c1)c3c([nH]2)[C@@H]([NH2+]CC3)c4c(nc(n(c4=O)C5CCCCC5)O)O C09087060
c1ccc2c(c1)c3c([nH]2)[C@@H]([NH2+]CC3)c4c(nc(n(c4=O)C5CCCCCC5)O)O C09357718
CC1CCN(CC1)c2c3c(c4c(c(sc4[nH+]2)C(=O)N)N)CCCC3 C13628531
Cc1ccccc1n2c(=O)c(c(nc2O)O)[C@H]3c4c(c5ccccc5[nH]4)CC[NH2+]3 C09357434
c1ccc(c(c1)/C=C/C(=NNC(=[NH2+])N)/C=C/c2ccccc2O)O C17013902
Cc1ccc(cc1)n2c(=O)c(c(nc2O)O)[C@H]3c4c(c5ccccc5[nH]4)CC[NH2+]3 C08970076
c1ccc(cc1)n2c(=O)c(c(nc2O)O)[C@H]3c4c(c5ccccc5[nH]4)CC[NH2+]3 C09353809
c1cc2c(cc1[C@H](c3ccc(cc3Br)F)[NH3+])[nH]c(=O)[nH]2 C19842615
COc1ccc(cc1)/[NH+]=c\2/[nH]c(cc(n2)N)NCc3ccco3 C17887471
CC[C@H](CO)Nc1c2cc(ccc2[nH+]cc1N)Br C36813135
c1cc2c(cc1[C@H](c3ccc(cc3Cl)Br)[NH3+])[nH]c(=O)[nH]2 C37365727
CCCNS(=O)(=O)c1ccc(cc1)N[C@@H]2CCCC[C@@H]2[NH3+] C38050890
Cc1ccc2c([nH+]1)cccc2Nc3c(c(ncn3)Nc4cc(on4)C)N C40681188
c1cc2c(cc1Nc3c(c(ncn3)Nc4cc[nH+]cc4)N)OCO2 C40684577
c1cc(ccc1Nc2c(c(ncn2)Nc3cc[nH+]cc3)N)Cl C40687599
CC1(CC(CC([NH2+]1)(C)C)Nc2c(c(ncn2)NC3CCCCC3)N)C C40708536
c1ccnc(c1)Nc2c(c([nH+]cn2)Nc3cccnc3Cl)N C40779269
Cc1[nH]c(c([nH+]1)N)Nc2ccc(cc2)I C42871911
Cc1[nH]c(c([nH+]1)N)Nc2cc(ccc2Br)Br C42873079
C[C@@H]([C@@H](c1ccc(cc1)Cl)Sc2nc(cc(n2)N)N)[NH3+] C42951443
CC[C@H]([C@@H](c1c(ccs1)C)Sc2[nH]c(=O)cc(n2)N)[NH3+] C43251617
c1cc(c(cc1Cl)C(=O)N[C@@H]2CC[NH+]3[C@@H]2CCCC3)NN C51121162
c1cc2c(cc1Br)c(c(c[nH+]2)N)N[C@H]3CCCC[C@H]3O C51999825
Cc1ccc(o1)[C@@H](c2cc3c(cc2Br)[nH]c(=O)[nH]3)[NH3+] C52094237
Cc1ccc(cc1C)[C@@H](c2cc3c(cc2Br)[nH]c(=O)[nH]3)[NH3+] C52094279
Cc1ccc(cc1C)[C@H](c2cc3c(cc2Br)[nH]c(=O)[nH]3)[NH3+] C52094280
Cc1ccc(cc1)[C@@H](c2cc3c(cc2Br)[nH]c(=O)[nH]3)[NH3+] C52094281
Cc1ccc(cc1)[C@H](c2cc3c(cc2Br)[nH]c(=O)[nH]3)[NH3+] C52094282
Cc1ccc(c(c1)C)[C@@H](c2cc3c(cc2Br)[nH]c(=O)[nH]3)[NH3+] C52094367
c1cc(cc(c1)F)[C@H](c2cc3c(cc2Br)[nH]c(=O)[nH]3)[NH3+] C52094392
Cc1ccc(cc1F)[C@@H](c2cc3c(cc2Br)[nH]c(=O)[nH]3)[NH3+] C52094395
c1ccc(c(c1)[C@@H](c2cc3c(cc2Br)[nH]c(=O)[nH]3)[NH3+])F C52094401
c1cc(c(cc1[C@H](c2cc3c(cc2Br)[nH]c(=O)[nH]3)[NH3+])F)F C52094436
CCCc1[nH+]c(c(n1N)N)c2cc3c(c(c2)Cl)OCCO3 C52839431
c1cc(ccc1c2c(n(c([nH+]2)C3CCCC3)N)N)Br C52839538
c1cc(c(cc1Br)c2c(n(c([nH+]2)C3CCCC3)N)N)F C52839565
c1ccc(c(c1)c2c(n(c([nH+]2)C3CCCCC3)N)N)Br C52839803
c1c(c(cc2c1[nH]c(=O)[nH]2)Br)[C@H](C3CCCCCC3)[NH3+] C53714472
COc1ccc(cc1)C\2=N[NH+]=C(/C2=C\3/NC(=c4ccccc4=[NH+]3)[O-])N C19721677
CCC(CC)CC\1=[NH+]N=C(/C1=C/2\NC(=c3ccccc3=[NH+]2)[O-])N C19721704
c1ccc(c(c1)[C@H](c2cc3c(cc2Br)[nH]c(=O)[nH]3)[NH3+])Cl C52094308
c1ccc2c(c1)NC3=NC(=[NH+][C@@H](N23)c4cn[nH]c4c5cccc(c5)F)N C18126771
C[C@H](C(=O)C1=c2ccccc2=[NH+]C1)Sc3nc(cc(n3)N)N C39933517
Cc1ccc(c(c1)C)N2[C@H](N[C@H]([C@@H](C2=O)[C@@H]3[C@@H]4C(=c5ccccc5=[NH+]4)CCN3)O)O C64380680
CCOC(=O)c1c2ccc(c(c2sc1NC(=O)C)O)C[NH2+]C3CCCCC3 C04866187
CCCNC(=O)C[NH+]1CC[C@]2(CCCC[C@H]2[C@@H]1c3ccc(c(c3)OCC)O)O C05577703
CCCCNC(=O)C[NH+]1CC[C@@]2(CCCC[C@@H]2[C@@H]1c3ccc(c(c3)OC)O)O C06264303
CCCCNC(=O)C[NH+]1CC[C@]2(CCCC[C@@H]2[C@@H]1c3ccc(c(c3)OC)O)O C06264310
C[NH+](Cc1ccc(cc1)Cl)CC(=O)Nc2c(c3c(s2)CCCC3)C(=O)N C07929603
c1cc(sc1)[C@H]2CCC[NH+]2CC(=O)Nc3c(c4c(s3)CCCC4)C(=O)N C08036336
CC[NH+]1CCc2c(sc(c2C(=O)N)NC(=O)c3c(c4ccccc4s3)Cl)C1 C08793186
C[NH+]1CCN(CC1)c2cc(c3c(c2N)C(=O)c4ccccc4C3=O)Nc5ccc(cc5)F C08974461
Cc1cc2c(c(c1)Cl)NC(=O)[C@@]23[C@@H](C[C@@H]([NH2+]3)C(C)C)C(=O)Nc4cc(ccc4OC)OC C09058847
CCOc1cc(c(c(c1O)[C@@H]2Nc3c(c4c(s3)C[NH+](CC4)C)C(=N2)O)Cl)Cl C09333882
CCOc1cc(c(c(c1O)[C@H]2Nc3c(c4c(s3)C[NH+](CC4)C)C(=N2)O)Cl)Cl C09333884
c1cc(c(cc1[C@H](C[NH+]2CCC3(CC2)C[C@@H](c4cc(ccc4O3)O)O)O)Cl)Cl C12293651
c1ccc(cc1)N2CC[NH+](CC2)Cc3[nH]/c(=N/c4ccc(cc4)Cl)/nc(n3)N C09089639
Cc1c2cc(ccc2[nH]n1)c3cc(cnc3)OC[C@H](Cc4cccc(c4)I)[NH3+] C14961659
CC1(CC(CC([NH2+]1)(C)C)NC(=O)C(=O)Nc2ccc(cc2)I)C C15014214
Cc1ccc2c(c1)[nH]cc2[C@H](C[NH+]3CCC4(CC3)C[C@H](c5ccccc5O4)O)O C19219731
Cc1ccc2c(c1)[nH]cc2[C@@H](C[NH+]3CCC4(CC3)C[C@@H](c5ccccc5O4)O)O C19219738
Cc1nc(cs1)COc2ccc(cc2)[C@H]3[NH+]=C(Nc4n3c5ccccc5n4)N C19354034
CC(=O)[NH+]=c1ccc-2c(cc(oc2c1)O)COC(=O)c3cc(ccc3N)Cl C21605661
Cc1c(sc2c1c(nc(n2)C[NH+]3CCCC3)Nc4ccc(cc4)CC(=O)N)C C25574132
Cc1cccc(c1C)NC(=O)Nc2ccc(cc2)[C@@H]3C(=C([NH+]=C4N3CCCS4)C)C(=O)NC C35746044
CC(C)(C)n1c(c2c(nc(nc2n1)NCC[NH+](C)C)c3cccc(c3F)F)N C37376081
c1ccc2c(c1)c(c[nH]2)C[C@@H]([C@@H]3N=N[C@H](O3)SCc4cccc(c4)Cl)[NH3+] C38654405
CN1[C@@H](C[C@@H](N1)c2ccccc2)NC(=O)C[NH+](C)CCc3c[nH]c4c3cccc4 C39197665
C[C@@H]1C[C@@H](NN1c2ccccc2)NC(=O)C[NH+](C)CCc3c[nH]c4c3cccc4 C39198859
C[C@H]1C[C@@H](NN1c2ccccc2)NC(=O)C[NH+](C)CCc3c[nH]c4c3cccc4 C39198861
CC[C@H](C)CNC(=O)[C@H]1[C@H](CC[C@@H]2[C@@H]1C[C@H]3c4c(c5ccccc5[nH]4)CC[NH+]3C2)O C39228103
Cc1ccc(c(c1)C)C(=O)N2C[C@@H](C3(C2)CC[NH2+]CC3)C(=O)N[C@@H](C)c4[nH]c5cc(ccc5n4)C C39695836
CC(C)(CNC(=O)Nc1ccccc1CC(=O)NC)[NH+]2CCc3ccccc3C2 C44177977
c1ccc2=[NH+]CC(=c2c1)C3=NN[C@@H](N3c4ccc(cc4)Cl)SCC(=O)N C44658349
CCOc1ccc(cc1)Nc2c(c(c(c3n2ncc3)C#N)NC4CC[NH2+]CC4)C C45245718
CCOc1ccc(cc1)Nc2c(c(c(c3n2ncc3)C#N)NC[C@@H]4CCC[NH2+]4)C C45315729
CCc1ccc(cc1)C[NH+](C)[C@H](C)C(=O)Nc2c(c3c(s2)CCC3)C(=O)N C08529873
CC1CC[NH+](CC1)CCCCNC(=O)NNc2c(c(c(c(c2F)F)F)F)F C46738947
CC1(CC(CC([NH2+]1)(C)C)NC(=O)C(=O)Nc2ccc3c4ccccc4oc3c2)C C48605023
c1ccc(cc1)C[NH+]2CCC3(CC2)c4c([nH]nc4OC(=C3C#N)N)c5ccccc5 C20763824
CCCCNC(=O)[C@@H]1CCC[NH+](C1)CC(=O)NC(=O)Nc2ccc(cc2C)C C51062484
CCc1ccccc1NC(=O)C[NH+](C)CC(=O)NC(=O)N[C@H]2CCCC[C@@H]2C C16380623
CC1(CC(CC([NH2+]1)(C)C)NC(=O)N(Cc2ccccc2O)C[C@H]3CCCO3)C C53954957
C1CCC(CC1)C[NH+](CC(=O)Nc2c(c3c(s2)CCCC3)C(=O)N)C4CC4 C59409111
CC[C@H]1Nc2ccccc2N1CC(=O)NNC(=O)CCC3=c4ccccc4=[NH+]C3 C63195041
Cc1ccc(cc1)S(=O)(=O)/N=C(\N)/NCCC2=c3cc(ccc3=[NH+][C@H]2C)F C63676504
Cc1ccc(c(c1)C)NC(=O)CCN2CN[C@H]([C@@H]2c3[nH]cc[nH+]3)c4ccccc4 C65371342
c1cc(c(cc1[C@H](CNC(=O)NC2CC[NH+](CC2)CC3CCCCC3)O)F)F C66037715
c1ccc2c(c1)CCC[C@@]2(CNC(=O)NC3CC[NH+](CC3)CC4CCCC4)O C66925678
c1cc(ccc1C[NH+]2CCC(CC2)NC(=O)NNC(=O)CC3CCCCC3)F C67060898
c1ccc2c(c1)cc(/c(=[NH+]/c3ccc(cc3)C(=O)N)/o2)C(=O)NCc4ccco4 C67295411
c1ccc2c(c1)cc(/c(=[NH+]/c3ccc(cc3)C(=O)N)/o2)C(=O)Nc4nccs4 C67296043
C[C@H](C(=O)NC(=O)NC(C)(C)C)[NH+]1CCC(CC1)[C@H](c2ccc(cc2)Cl)O C67400711
CC1CCC(CC1)[NH+]2CCC(CC2)NC(=O)NNC(=O)c3ccccc3OC C67479661
Cc1c(c2ccccc2[nH]1)CCN3C(=O)OC4([C@@]3(C)O)CC([NH2+]C(C4)(C)C)(C)C C04342538
C[C@]12CCCC[C@@H]1CC[C@@H]3[C@@H]2CC[C@@]4([C@@H]3CC[C@@]4(C[NH+](CCO)CCO)O)C C05022534
C[C@@]12CCCC[C@H]1CC[C@@H]3[C@@H]2CC[C@@]4([C@@H]3CC[C@@]4(C[NH+](CCO)CCO)O)C C05022535
C[C@]12CCCC[C@H]1CC[C@@H]3[C@@H]2CC[C@@]4([C@@H]3CC[C@@]4(C[NH+](CCO)CCO)O)C C05022537
CC(C)(C)NC(=O)c1c(c2c(c3c(nc2s1)CC[NH+](C3)C)c4cccs4)N C05284053
C[C@]12CCCC[C@@H]1CC[C@H]3[C@@H]2CC[C@]4([C@@H]3CC[C@]4(C[NH+](CCO)CCO)O)C C05529935
c1cc(ccc1Nc2nc(nc(n2)N)C[NH+]3CCN(CC3)c4ccc(cc4)F)Cl C09096458
Cc1ccsc1[C@@H]2[NH2+][C@@H](CC(=N2)c3ccccc3O)c4cc(ccc4O)Cl C09407932
Cc1ccsc1[C@@H]2[NH2+][C@H](CC(=N2)c3ccccc3O)c4cc(ccc4O)Cl C09407934
c1ccc(cc1)Cn2c3ccccc3nc2[C@H]4[NH+]=C(Nc5n4c6ccccc6n5)N C04741798
Cc1c(c(c(cc1Cl)C[NH+]2CCC(CC2)(c3ccc(cc3)F)NC(=O)C)N)C C12293084
C[C@@]12CCCC[C@H]1CC[C@@H]3[C@@H]2CC[C@]4([C@@H]3CC[C@]4(C[NH+](CCO)CCO)O)C C16677211
COc1ccc(cc1)/N=c\2/[nH]c(nc(n2)N)C[NH+]3CCC(CC3)Cc4ccccc4 C17198360
C[C@@]12CCCC[C@@H]1CC[C@H]3[C@@H]2CC[C@@]4([C@@H]3CC[C@@]4(C[NH+](CCO)CCO)O)C C20275534
c1cc(c(cc1Br)C[NH2+]C2C3CC4CC(C3)CC2C4)OCC(=O)N C20873029
c1ccc(cc1)N[P@]2(=S)Nc3c(n4c([nH+]3)CCC4)/C(=N/c5ccccc5)/N2 C04705423
CC[NH2+][C@@H](c1cccc(c1)I)c2ccc3c(c2)[nH]c(=O)[nH]3 C35545823
CC[C@@H]([C@@H]1N=NNN1c2c(cc(cc2C)C)C)[NH2+]CCc3c[nH]c4c3cccc4 C39330228
c1ccc(cc1)c2ccc(cc2)[C@@H](CNF)N3CC[NH2+][C@@H](C3)c4ccccc4O C39533650
Cc1cc(cc(c1)Nc2c(c(ncn2)NC3CC([NH2+]C(C3)(C)C)(C)C)[N+](=O)[O-])C C40582993
CCc1ccccc1Nc2c(c(ncn2)NC3CC([NH2+]C(C3)(C)C)(C)C)[N+](=O)[O-] C40587058
Cc1ccc(c(c1)Nc2c(c(ncn2)NC3CC([NH2+]C(C3)(C)C)(C)C)[N+](=O)[O-])C C40591943
Cc1ccc(c(c1)C)Nc2c(c(ncn2)NC3CC([NH2+]C(C3)(C)C)(C)C)[N+](=O)[O-] C40620987
Cc1ccc(cc1)CNc2c(c(ncn2)NC3CC([NH2+]C(C3)(C)C)(C)C)[N+](=O)[O-] C40645208
CC1(CC(CC([NH2+]1)(C)C)Nc2c(c(ncn2)NC3CCCCCC3)[N+](=O)[O-])C C40645278
CCN(c1cccc(c1)C)c2c(c([nH+]cn2)Nc3ccccc3Br)N C40661809
CC1(CC(CC([NH2+]1)(C)C)Nc2c(c(ncn2)Oc3cccc4c3cccc4)N)C C40683170
c1ccc(cc1)N(c2ccccc2)Nc3c(c(nc[nH+]3)N4CCc5c4cccc5)N C40687353
Cc1ccc2c([nH+]1)cccc2Nc3c(c(ncn3)Oc4ccc5ccccc5c4)N C40687926
CCc1ccc(cc1)Nc2c(c(nc[nH+]2)NN(c3ccccc3)c4ccccc4)N C40688478
Cc1c(cccc1Cl)Nc2c(c(ncn2)N3CCN(CC3)c4cccc[nH+]4)N C40701645
Cc1ccc(cc1Nc2c(c(ncn2)N3CC[NH+](CC3)Cc4ccc5c(c4)OCO5)N)Cl C40705061
Cc1ccc(cc1Nc2c(c(nc[nH+]2)N(C)c3ccccc3C(=O)OC)N)Cl C40705087
c1ccc(cc1)C[NH+]2CCN(CC2)c3c(c(ncn3)Nc4ccc(cc4)Cl)N C40728751
Cc1cccc(c1C)Nc2c(c(nc[nH+]2)NN(c3ccccc3)c4ccccc4)N C40755057
Cc1ccc(c(c1)C)Nc2c(c(nc[nH+]2)NN(c3ccccc3)c4ccccc4)N C40755361
Cc1ccc2c([nH+]1)cccc2Nc3c(c(ncn3)Nc4cccc5c4nccc5)N C40758527
c1cc(ncc1Cl)Nc2c(c(nc[nH+]2)Nc3ccc(cn3)Br)N C40779312
C[C@@H]1c2c(sc([nH+]2)NCC=C)C[C@@]3([C@H]1[C@@H]([C@@H](CC3)[C@H](C)C(=O)NC4CC4)O)C C43548215
C[C@@H]1c2c(sc([nH+]2)NCC=C)C[C@@]3([C@H]1[C@@H]([C@H](CC3)[C@H](C)C(=O)NC4CC4)O)C C43548220
Cc1cc(ccc1NC(=O)NC2CC([NH2+]C(C2)(C)C)(C)C)N3CCSCC3 C51673657
Cc1c(c(=O)oc2c1cc(c(c2CNC3CC([NH2+]C(C3)(C)C)(C)C)O)Cl)C C20589994
CCc1cc(=O)oc2c1cc(c(c2CNC3CC([NH2+]C(C3)(C)C)(C)C)O)Cl C20589411
CC(C)(C)c1cc(c(c(c1)C(C)(C)C)O)[C@@H]2NC(=[NH2+])Nc3n2c4ccccc4n3 C07127146
CC(C)(C)c1cc(c(c(c1)C(C)(C)C)O)[C@H]2NC(=[NH2+])Nc3n2c4ccccc4n3 C07127155
c1ccc(cc1)CC[C@@H]2[NH2+][C@@H](N(N2)c3ccccn3)c4ccccc4c5nc[nH]n5 C65423536
CC(C)[NH+]1CC[C@@H](C1)CNC(=O)NNC(=O)c2cc3c(s2)CCCCCC3 C65520439
c1cc(c(cc1S(=O)(=O)N)[N+](=O)[O-])NC2CC[NH+](CC2)CC3CCCCC3 C65946458
c1cc(c(cc1[N+](=O)[O-])S(=O)(=O)N)NC2CC[NH+](CC2)CC3CCCCC3 C65946459
CC1(CC(CC([NH2+]1)(C)C)NC(=O)N2CCC(CC2)NC(=O)C3CCCCC3)C C65988388
CCOC(=O)C1=C(NC(=O)N[C@H]1c2ccc3c(c2)OCO3)C[NH2+]C4CCCCC4 C04689441
c1ccc(cc1)C[NH+]2CCc3c(sc4c3C(=O)N[C@H](N4)c5c[nH]nc5c6ccccc6)C2 C04113129
C/C(=N\NC(=O)c1c(c(c(c([nH+]1)Cl)Cl)N)Cl)/c2cc(ccc2O)F C06683794
CC(C)(C)c1ccc(cc1)NC(=O)c2c(c3cc4c(nc3s2)CC[NH+](C4)C)N C08733735
CC1(Cc2c(c([nH+]c3c2c4c(s3)c(nc(n4)SC)NN)N5CCOCC5)CO1)C C02385238
CC(C)CC[C@@]1(C(=O)NC(=O)N1)C2CC[NH+](CC2)Cc3ccc(cc3)C#CC(C)(C)O C12003242
CC(C)CC[C@]1(C(=O)NC(=O)N1)C2CC[NH+](CC2)Cc3ccc(cc3)C#CC(C)(C)O C12003248
CCc1ccc(cc1)n2c(c(c(=O)[nH]c2=S)[C@H]3c4c(c5ccccc5[nH]4)CC[NH2+]3)O C05625533
c1ccc(cc1)C[NH+]2CCc3c(sc4c3C(=O)N[C@@H](N4)c5c[nH]nc5c6ccccc6)C2 C04113128
CC1(CC(CC([NH2+]1)(C)C)NC(=O)[C@H]2CCCN(C2)c3c4c(nc[nH]4)nc(n3)Cl)C C13552872
Cc1c2cc(ccc2[nH]n1)c3cc(cnc3)OC[C@H](Cc4ccc(c(c4F)F)F)[NH3+] C14961627
CC[NH+]1CCc2c3ccccc3[nH]c2[C@@H]1c4c(nc(n(c4=O)c5ccc(cc5)F)O)O C09013451
Cc1cccc2c1[nH+]c3cc(ccc3c2Nc4ccc(cc4)S(=O)(=O)N)[N+](=O)[O-] C04815438
c1ccc(cc1)C[NH+]2CCc3c(sc4c3C(=N[C@@H](N4)c5ccccc5O)O)C2 C20036545
c1cc(ccc1c2c(=O)c3ccc(c(c3oc2C(F)(F)F)C[NH2+]CCO)O)F C23127141
Cc1ccc(cc1)Nc2nc(nc(n2)N)C[NH+]3CCN(CC3)Cc4cccc(c4)C C23295384
C[NH+]1CCN(CC1)c2cc(c3c(c2N)C(=O)c4ccccc4C3=O)NCc5ccco5 C06662619
c1cc(c(cc1c2c(n3cc(ccc3[nH+]2)Cl)Nc4ccc5c(c4)OCCO5)O)O C35606464
CC(C)C[C@@H](CNS(=O)(=O)c1c(cc(cc1Cl)Br)Cl)[NH3+] C36298910
CC(C)C[C@H](CNS(=O)(=O)c1c(cc(cc1Cl)Br)Cl)[NH3+] C36298912
Cc1ccc(cc1)[C@@H]2NN[C@H]([NH+]2CC=C)SCc3[nH]c(=O)c4ccccc4n3 C39353302
Cc1ccc2c(c1)c(c[nH]2)CCNC(=O)[C@@H]3CN(CC34CC[NH2+]CC4)C(=O)Cc5ccccc5C C39656222
Cc1ccsc1C(=O)N2C[C@@H](C3(C2)CC[NH2+]CC3)C(=O)NCCc4c[nH]c5c4cc(cc5)Cl C39676522
Cc1ccsc1C(=O)N2C[C@H](C3(C2)CC[NH2+]CC3)C(=O)NCCc4c[nH]c5c4cc(cc5)Cl C39676523
Cc1c\2c(oc1C(=O)N3CCCc4c3cccc4)CC(C/C2=N\NC(=[NH2+])N)(C)C C39856001
CN(c1ccccc1)c2c(c([nH+]cn2)Nc3cc(ccc3Cl)C(F)(F)F)N C40682531
c1ccc(cc1)C[NH+]2CCN(CC2)c3c(c(ncn3)Nc4cccc5c4cccn5)N C40728906
Cc1ccc2c([nH+]1)cccc2Nc3c(c(ncn3)Nc4cccc5c4cccc5)N C40759090
c1ccc(c(c1)N2CCN(CC2)c3c(c([nH+]cn3)Nc4ccc(cn4)Cl)N)F C40779561
c1ccc2c(c1)CCCN2c3c(c([nH+]cn3)Nc4ccc(cc4)Br)N C40780107
Cc1ccc2c([nH+]1)cccc2Nc3c(c(ncn3)Oc4ccc(c(c4)C)Cl)N C40798207
C[C@@H]1c2c(sc([nH+]2)NCC=C)C[C@@]3([C@H]1[C@H]([C@@H](CC3)[C@H](C)C(=O)NC4CC4)O)C C43548217
C[C@@H]1c2c(sc([nH+]2)NCC=C)C[C@@]3([C@H]1[C@H]([C@H](CC3)[C@H](C)C(=O)NC4CC4)O)C C43548222
Cc1c(c(c2ccnn2c1Nc3nc4ccccc4s3)C#N)N[C@@H]5CCC[NH2+]C5 C45323759
CC(C)C[NH+]1CCC(CC1)NC(=O)NNC(=O)CC23CC4CC(C2)CC(C4)C3 C45463811
C[C@H]1CCc2c(cc(s2)C(=O)NNC(=O)NC3CC([NH2+]C(C3)(C)C)(C)C)C1 C45545600
CC1(CC(CC([NH2+]1)(C)C)NC(=O)[C@@H]2CCCN(C2)c3c4c([nH]cn4)nc(n3)Cl)C C08991426
c1cc(sc1)c2ccc([nH+]c2)S(=O)(=O)/N=C(\Nc3ccc(cc3)Cl)/NO C26379035
CCOc1cc(cc(c1OC)Br)[C@@H]2NC(=[NH2+])Nc3n2c4ccccc4n3 C07126201
Cc1ccccc1C[NH+]2CCN(CC2)[C@@H](C)c3nc(nc(n3)Nc4ccccc4)N C58452338
c1cc(c(cc1Br)[C@@H]2NC(=[NH+]c3n2c4cc5c(cc4n3)OCCCO5)N)OC(F)F C12549557
C=C1C=C(N2[C@@H]([NH+]=C(N=C2N1)NCCC3=c4ccccc4=[NH+]C3)c5ccccc5)[O-] C63315524
C=C1C=C(N2[C@H]([NH+]=C(N=C2N1)NCCC3=c4ccccc4=[NH+]C3)c5ccccc5)[O-] C63315525
C=CCNC(=S)NNC1=NC(=O)[C@@H]2C(=[NH+]1)c3ccccc3CC24CCCCC4 C63394001
c1ccc2=[NH+]CC(=c2c1)CCNC(=O)/C=C\3/CS[C@@H](N3)Nc4ccc(cc4)F C64409170
CC(C)C(=O)N[C@@H]1Nc2cc(ccc2S1)NC(=O)[C@H]3C=c4cc(ccc4=[NH+]3)Cl C64502423
CC(C)C(=O)N[C@H]1Nc2cc(ccc2S1)NC(=O)[C@H]3C=c4cc(ccc4=[NH+]3)Cl C64502424
C=C1C=C(N2[C@H]([NH+]=C(N=C2N1)NCCC3=c4ccccc4=[NH+]C3)[C@@H]5CCC=CC5)[O-] C64717675
c1ccc(cc1)CC[C@H]2[NH2+][C@H](N(N2)c3ccccn3)c4ccccc4c5nc[nH]n5 C65423546
c1ccc(c(c1)C[NH2+]C[C@H](COc2ccc(cc2)I)O)O C66992939
COc1ccc(cc1Nc2nc(nc(n2)N)C[NH+]3CCN(CC3)c4cccc(c4)Cl)Cl C04618663
C/C(=N\N)/[C@H](C[NH+]1CCCCC1)[C@H](c2ccccc2)c3c(c4ccccc4oc3=O)O C05831802
Cc1c(ccc2c1NC(=O)[C@]23[C@H]4[C@@H]([C@@H]([NH2+]3)Cc5ccc(cc5)O)C(=O)N(C4=O)CCc6ccccc6)Cl C08790118
CC[NH+]1CCc2c3ccccc3[nH]c2[C@H]1c4c([nH]c(=O)n(c4=O)CCC5=CCCCC5)O C08876337
CCOC(=O)c1c2c(sc1NC(=O)COC(=O)Cc3c[nH]c4c3cccc4)C([NH2+]C(C2)(C)C)(C)C C09464890
CCOC(=O)c1c2c(sc1NC(=S)Nc3ccccc3Cl)C([NH2+]C(C2)(C)C)(C)C C03291235
CCOC(=O)C1=C(NC(=O)N[C@H]1c2ccc(cc2)Cl)C[NH+](C)CC(=O)Nc3ccccc3Cl C11291846
Cc1c(ccc2c1NC(=O)[C@@]23[C@H]4[C@@H]([C@H]([NH2+]3)Cc5ccc(cc5)O)C(=O)N(C4=O)CCc6ccccc6)Cl C12881810
Cc1c2cc(ccc2[nH]n1)c3cc(cnc3)OC[C@H](Cc4cc(cc(c4)F)C(F)(F)F)[NH3+] C14961736
C/C(=N/NC(=S)N)/[C@H](C[NH+]1CCCCC1)[C@H](c2ccccc2)[C@@H]3COc4ccccc4C3=O C16958119
Cc1ccc(cc1C)Nc2nc(nc(n2)N)CN3CC[NH+](CC3)C/C=C/c4ccccc4 C19899254
Cc1c(c2ccccc2n1Cc3ccc(cc3Cl)Cl)CNCC[NH2+]C[C@@H](C)O C20477704
CC[NH+](CC)CCNC(=O)c1ccc2c(c1)[C@H]3C=CC[C@@H]3[C@H](N2)c4cc(ccc4O)Br C20696579
CCOc1ccccc1Nc2nc(nc(n2)N)CN3CC[NH+](CC3)C/C=C/c4ccccc4 C22801781
CC[C@H](CO)[NH2+]C[C@H](Cn1c2c(cc(cc2c(c1c3ccccc3)c4ccccc4)C)C)O C00707005
Cc1[nH+]c(cc(n1)NC2CCCCC2)Nc3ccc(cc3)NS(=O)(=O)c4ccc(cc4)F C33326901
c1cc(cc(c1)F)COc2ccc(cc2Cl)Nc3c(cncn3)C#Cc4cccc(n4)C[NH3+] C34799983
C[NH+](C)CCNc1nc(c2c(n(nc2n1)c3ccc(cc3)Cl)N)c4ccccc4F C35577686
c1ccc(cc1)Cn2c(c3c(nc(nc3n2)NCC[NH+]4CCCCC4)c5ccccc5F)N C37358816
CC[NH+](CC)CCNC(=O)[C@@]1(c2cc(ccc2NC(=O)N1c3ccc(cc3)Cl)Br)O C03670483
CCCC1=[NH+][C@@H](ON1)CCC(=O)NC[C@@H](c2ccccc2Cl)c3c[nH]c4c3cccc4 C38799131
c1ccc(cc1)N2CC[NH+](CC2)CC[C@H]3NN[C@H](O3)SCCc4c[nH]c5c4cccc5 C39201034
COc1ccc(cc1)N2C[C@@H]([C@@H](N2)c3ccccc3Cl)C[NH2+]CCSc4cnn[nH]4 C39461380
CCc1ccc(cc1)[C@@H](CNI)N2CC[NH2+][C@@H](C2)c3ccccc3O C39532122
CCc1ccc(cc1)[C@@H](C[N-]S(=O)(=O)Oc2ccccc2)[NH+]3CC[NH2+][C@@H](C3)c4ccccc4O C39532132
CCCc1ccc(cc1)[C@H](CNS(=O)(=O)c2ccccc2)N3CC[NH2+][C@@H](C3)c4ccccc4O C39532678
CCCCCCC(=O)N1C[C@@H](C2(C1)CC[NH2+]CC2)C(=O)NCCc3c[nH]c4c3cc(cc4)C C39656048
Cc1ccc2c(c1)c(c[nH]2)CCNC(=O)[C@@H]3CN(CC34CC[NH2+]CC4)C(=O)[C@@H](C(C)C)Oc5ccccc5 C39656179
Cc1ccc2c(c1)c(c[nH]2)CCNC(=O)[C@H]3CN(CC34CC[NH2+]CC4)C(=O)[C@@H](C(C)C)Oc5ccccc5 C39656181
Cc1ccc2c(c1)c(c[nH]2)CCNC(=O)[C@@H]3CN(CC34CC[NH2+]CC4)C(=O)[C@H](C(C)C)Oc5ccccc5 C39656183
Cc1cccc2c1[nH]cc2CCNC(=O)[C@@H]3CN(CC34CC[NH2+]CC4)C(=O)[C@@H](C(C)C)Oc5ccccc5 C39684233
CC1(CC(CC([NH2+]1)(C)C)NC(=O)CCCc2c3cc(ccc3[nH]c2c4ccccn4)Cl)C C39867011
CC1(CC(CC([NH2+]1)(C)C)Nc2c(c(ncn2)NC34CC5CC(C3)CC(C5)C4)[N+](=O)[O-])C C40621475
c1cc2c(cc1C[NH+]3CCN(CC3)c4c(c(ncn4)Nc5ccc(c(c5)Cl)Cl)N)OCO2 C40704268
CN(c1ccccc1C(=O)OC)c2c(c(nc[nH+]2)Nc3ccc(cn3)Br)N C40779977
c1ccc(cc1)CN(c2ccccn2)c3c(c([nH+]cn3)Nc4cccc(c4)C(F)(F)F)N C40781974
C[C@@]1(CC[C@@]2([C@@H](C1)C(C[C@@H]2[NH2+]CC3CCCCC3)(C)C)CCC(=O)NCc4ccco4)O C43548094
C[C@@]1(CC[C@@]2([C@@H](C1)C(C[C@@H]2[NH2+]Cc3ccc(cc3)F)(C)C)CCC(=O)NCc4ccco4)O C43548098
CCCCNc1[nH+]c2c(s1)C[C@]3(CC[C@@H]([C@H]([C@H]3[C@@H]2C)O)[C@H](C)C(=O)NC4CC4)C C43548591
CC(C)OCCCNC(=O)[C@@H]1CSC[C@H]([NH2+]1)c2cc(c(c(c2)C(C)(C)C)O)C(C)(C)C C44164846
Cc1c2cc(ncc2[nH]n1)c3cc(cnc3)OC[C@H](Cc4cccc(c4)OCC5CCCCC5)[NH3+] C45289393
C[C@@H]1C[C@@H](C[NH+](C1)C(C)(C)CNC(=O)[C@@H](Cc2c[nH]c3c2cccc3)NC(=O)c4cccs4)C C58392750
CCN(CC)c1ccc2cc(/c(=[NH+]/c3ccc(cc3)S(=O)(=O)N)/oc2c1)C(=O)Nc4ccccc4F C59170695
CC/C(=C/1\C(=NN(C1=O)[C@H]2Nc3ccccc3S2)CSc4ccc(cc4)C)/NCCc5c[nH]c[nH+]5 C53633297
Cc1ccc(cc1)SCC\2=NN(C(=O)/C2=C\NCCc3c[nH]c[nH+]3)[C@@H]4Nc5ccccc5S4 C53633353
c1cc(c(cc1Cl)Cl)SC/C(=[NH+]/Nc2c(cc(cn2)C(F)(F)F)Cl)/N C08781618
c1ccc2=[NH+]CC(=c2c1)C[C@@H](C(=O)NC3CCCCCC3)NS(=O)(=O)c4ccc5c(c4)CCC(=O)N5 C63732006
CC1=C(NN(N1)c2ccccc2)C(=O)NC[C@@H](c3ccccc3)C4=c5ccccc5=[NH+]C4 C64338179
c1ccc2=[NH+]CC(=c2c1)CCNC(=O)/C=C\3/CS[C@@H](N3)SCC(=O)Nc4ccc(cc4)Cl C64652821
CCNc1[nH+]c(cc(n1)Nc2ccc(cc2)NS(=O)(=O)c3c(cc(cc3C)C)C)C C64802059
Cc1ccc(o1)C2=NN([C@H](C2)c3cccs3)C(=O)C[NH2+][C@@H](C)c4ccc(cc4)S(=O)(=O)N C09466632
CCN(c1c(n(c(=O)[nH]c1=O)Cc2ccccc2)N)C(=O)C[NH+]3CCN(CC3)C(=O)c4cccs4 C09536868
Cc1c(sc2c1c(nc(n2)C[NH+]3CCC(CC3)C)N[C@@H](CO)[C@@H](c4ccc(cc4)[N+](=O)[O-])O)C C09647494
Cc1c(sc2c1c(nc(n2)C[NH+]3CCC(CC3)C)N[C@@H](CO)[C@H](c4ccc(cc4)[N+](=O)[O-])O)C C09647498
CCCCn1c(c(c(=O)[nH]c1=O)N(CCCC)C(=O)C[NH+]2CCC[C@@H]2c3ccc4c(c3)OCCO4)N C13031613
CC1(C[C@H](CCO1)NC(=O)c2ccc([nH]c2=O)C[NH+]3CCC(CC3)C(c4ccccc4)(c5ccccc5)O)C C15069342
CCCCn1c(c(c(=O)[nH]c1=O)N(C2CCCC2)C(=O)C[NH+](C)CCOc3ccccc3C)N C15099688
CCCCn1c(c(c(=O)[nH]c1=O)N(C2CCCC2)C(=O)C[NH+](C)CCOc3cc(cc(c3)C)C)N C15103169
CC(C)Cn1c(c(c(=O)[nH]c1=O)N(CC(C)C)C(=O)C[NH+](C)CCCOc2ccc(cc2)F)N C15451008
CCOc1cc(cc(c1OCC)OCC)C(=O)NCC(=O)N2CCC3(CC2)c4c([nH]cn4)CC[NH2+]3 C09410247
CCN(c1c(n(c(=O)[nH]c1=O)Cc2ccccc2)N)C(=O)C[NH+](Cc3ccco3)Cc4cccs4 C19534140
CCC[NH+](CCC)Cc1c(nnn1c2c(non2)N)C(=O)N/N=C/c3cccc(c3)Br C03633054
CCCCN(c1c(n(c(=O)[nH]c1=O)CC(C)C)N)C(=O)C[NH+]2CCC[C@@H]2c3ccc(cc3)OC C21473024
CC(C)(C)[C@H]1CCc2c(sc(c2C(=O)Nc3ccc(cc3)Cl)NC(=O)C[NH+]4CCN(CC4)CCO)C1 C22635346
CCc1ccccc1NC(=O)C[NH+]2CCN(CC2)C(=O)CSc3nnc(n3N)c4ccc(cc4)C C25510896
C[NH+](Cc1c(nnn1c2c(non2)N)C(=O)N/N=C/c3ccccc3C(F)(F)F)C4CCCCC4 C13803999
CCC[NH+](CCC)Cc1c(nnn1c2c(non2)N)C(=O)N/N=C/c3ccc(cc3)Br C03633059
c1ccc2=[NH+]CC(=c2c1)/C=N/NC(=O)[C@@H]3[C@H](N(N=N3)c4c(non4)N)CSc5ccc(cc5)Cl C38688988
CCN(CC)S(=O)(=O)c1ccc(c(c1)NC(=O)C[NH+]2CCc3cc(c(cc3[C@@H]2C)O)O)OC C39197611
C[C@@H](CCC(=C)C)Nc1cc2c([nH+]c1)N([C@@H]([C@@H]2NC(=O)C)C(=O)OC)CCc3c[nH]c4c3cccc4 C39352507
CC(=O)N[C@@H]1c2cc(c[nH+]c2N([C@@H]1C(=O)OC)CCc3c[nH]c4c3cccc4)NC5CCN(CC5)C(=O)C C39352566
CC(C)Cc1ccc(cc1)[C@H](C[N-]S(=O)(=O)Oc2ccccc2)[NH+]3CC[NH2+][C@@H](C3)c4ccccc4O C39533349
CC(=O)Oc1ccccc1C(=O)N2C[C@H](C3(C2)CC[NH2+]CC3)C(=O)NCCc4c[nH]c5c4cccc5 C39597572
C[C@H](CCCC(C)(C)O)NC(=O)[C@H]1CN(CC12CC[NH2+]CC2)C(=O)c3csc(c3OC)Cl C39631864
Cc1ccc2c(c1)c(c[nH]2)CCNC(=O)[C@H]3CN(CC34CC[NH2+]CC4)C(=O)c5cc(cc(c5)OC)OC C39655798
Cc1ccc2c(c1)c(c[nH]2)CCNC(=O)[C@H]3CN(CC34CC[NH2+]CC4)C(=O)c5cccc(c5C)OC(=O)C C39656028
COc1cc(cc(c1)OC)C(=O)N2C[C@H](C3(C2)CC[NH2+]CC3)C(=O)NCCc4c[nH]c5c4cc(cc5)Cl C39676383
COc1ccc(c(c1)C(=O)N2C[C@H](C3(C2)CC[NH2+]CC3)C(=O)NCCc4c[nH]c5c4cc(cc5)Cl)OC C39676491
Cc1cccc2c1[nH]cc2CCNC(=O)[C@H]3CN(CC34CC[NH2+]CC4)C(=O)c5cccc(c5C)OC(=O)C C39684162
CC(C)[C@@H](C(=O)NC(C)(C)C)NC(=O)[C@@H]1CN(CC12CC[NH2+]CC2)C(=O)c3cc(c(c(c3)OC)OC)OC C39685778
Cc1c(c(no1)c2ccccc2)C(=O)N3C[C@@H](C4(C3)CC[NH2+]CC4)C(=O)N[C@@H](C(C)C)C(=O)NC(C)(C)C C39685892
C[C@@]1(CC[C@]2([C@@H](C1)C(C[C@@H]2[NH2+]C3CCN(CC3)C)(C)C)CCC(=O)NCCN4CCOCC4)O C12531465
CC(C)Cn1c(nn(c1=S)C[NH+]2CCC[C@@H](C2)C(=O)Nc3ccc(cn3)Cl)CCC(=O)N C40149218
CN(C)C(=[NH2+])c1ccc(c(c1)N2CCCC2)C(=O)Nc3ccc(cc3C(=O)Nc4ccc(cn4)Cl)Cl C40395079
CCOC(=O)[C@H](CCCCNS(=O)(=O)c1ccc(cc1)C)NC(=O)c2csc(n2)[C@H]3CCC[NH2+]C3 C43227017
CC(=O)[C@@]1(CC[C@H]2[C@]1(CC[C@H]3[C@@H]2CCC4=C/C(=N\OCC(=O)NCCc5c[nH]c[nH+]5)/CC[C@@]34C)C)O C43737050
COc1ccc(cc1OC)c2cc(n[nH]2)N3CCN(CC3)c4[nH+]c5cc(c(cc5c(n4)N)OC)OC C44559412
CCOc1ccccc1C(=O)N2C[C@H](C3(C2)CC[NH2+]CC3)C(=O)NCCc4c([nH]c5c4cc(cc5)C#N)C C44714521
C[C@H](c1ccc(cc1)n2cncn2)[NH+](C)CC(=O)N(CC(C)C)c3c(n(c(=O)[nH]c3=O)CC(C)C)N C17306117
CCC(C)(C)C1CCC2(CC1)C(=O)N(C(=O)N2)CC(=O)NNC(=O)c3ccc(o3)C[NH+](CC)CC C48365672
Cc1cc(cc2c1nc([nH]2)[C@@H]3C(=CC=NC3=O)NC[C@H](c4cccc(c4)Cl)O)N5CCC(CC5)[NH+](C)C C52550766
Cc1ccc2c(c1)[nH]c(n2)[C@@H](C)NC(=O)[C@@H]3CN(CC34CC[NH2+]CC4)C(=O)c5cc(c(c(c5)OC)OC)OC C39695758
Cc1[nH]c(c[nH+]1)CNc2cc(cc(c2)S(=O)(=O)N3CCCC3)C(=O)Nc4ccc5c(c4)COC5 C14532499
CCCCCCNC(=O)[C@H]1CCC[NH+](C1)CC(=O)Nc2cccc(c2)S(=O)(=O)/N=C\3/CCCN3 C62587367
c1ccc2=N/C(=N\S(=O)(=O)c3cccc(c3)Cl)/[C@H]([NH+]=c2c1)NCCc4ccc(cc4)S(=O)(=O)N C39001344
Cc1cc(c(cc1C)S(=O)(=O)Nc2cc(c(nc2)N3CC[NH2+]CC3)C(=O)NC[C@H]4CCCO4)C C35514014
CCOC(=O)C1=C(NC(=O)N[C@@H]1c2cccs2)CN3C(=O)[C@@H](NC3=O)CC4=c5ccccc5=[NH+]C4 C64674481
CCn1c2ccc(cc2[nH]c(=O)c1=O)C3=[NH+][C@@H](ON3)[C@H](C(C)C)NS(=O)(=O)c4ccccc4 C64890614
CC(C)[C@@H]([C@@H]1[NH+]=C(NO1)c2ccc3c(c2)[nH]c(=O)c(=O)n3C(C)C)NS(=O)(=O)c4ccccc4 C64890712
CCCn1c2ccc(cc2[nH]c(=O)c1=O)C3=[NH+][C@@H](ON3)[C@@H](C(C)C)NS(=O)(=O)c4ccc(cc4)C C64890795
C[C@@]12CC[C@@H]3c4ccc(cc4CC[C@@H]3[C@@H]1CC[C@@H]2O[C@@H]5[C@@H]([C@@H]([C@@H]([C@@H](O5)C(=O)[O-])O)O)O)O C04544092
C[C@]12CC[C@@H]3c4ccc(cc4CC[C@@H]3[C@@H]1CC[C@@H]2O[C@@H]5[C@@H]([C@@H]([C@@H]([C@@H](O5)C(=O)[O-])O)O)O)O C04544094
C[C@@]12CC[C@H]3c4ccc(cc4CC[C@@H]3[C@@H]1CC[C@@H]2O)O[C@@H]5[C@@H]([C@@H]([C@@H]([C@@H](O5)C(=O)[O-])O)O)O C04544173
c1cc2c(cc1Br)c(c[nH]2)O[C@H]3[C@@H]([C@H]([C@@H]([C@H](O3)C(=O)[O-])O)O)O C15020145
c1cc(c(c2c1[nH]cc2O[C@H]3[C@@H]([C@@H]([C@@H]([C@H](O3)C(=O)[O-])O)O)O)Cl)Br C15205702
c1c2c(cc(c1Br)Cl)[nH]cc2O[C@H]3[C@@H]([C@@H]([C@@H]([C@H](O3)C(=O)[O-])O)O)O C15205706
c1cc(c(c2c1[nH]cc2O[C@@H]3[C@H]([C@@H]([C@H]([C@@H](O3)C(=O)[O-])O)O)O)Cl)Br C02389963
c1ccc2c(c1)C=C(c3ccccc3N2C(=O)N)O[C@H]4[C@H]([C@H]([C@@H]([C@H](O4)C(=O)[O-])O)O)O C22065550
c1ccc2c(c1)C=C(c3ccccc3N2C(=O)N)O[C@H]4[C@@H]([C@H]([C@@H]([C@@H](O4)C(=O)[O-])O)O)O C22065553
CCCCN(CC)c1c(c2cc(nc(c2c(n1)N)N)SCC(=O)[O-])C#N C25719230
Cc1ccc(cc1[N+](=O)[O-])S(=O)(=O)[N-]c2ccc(c(c2)C(=O)N)C(=O)N C26460770
Cc1ccc(cc1S(=O)(=O)[N-]c2ccc(c(c2)C(=O)N)C(=O)N)[N+](=O)[O-] C26460781
Cc1c(c(n[nH]1)O)[C@@H](c2cc(c(c(c2)Br)O)Br)c3c([nH]nc3[O-])C C08813844
CC/C=C\C[C@H]1[C@H](CC[C@@H]1O[C@H]2[C@H]([C@@H]([C@@H]([C@@H](O2)CO)O)O)O)CC(=O)[O-] C31168974
CC/C=C\C[C@@H]1[C@@H](CC[C@@H]1O[C@H]2[C@H]([C@@H]([C@@H]([C@@H](O2)CO)O)O)O)CC(=O)[O-] C31168978
CC/C=C\C[C@H]1[C@@H](CC[C@@H]1O[C@H]2[C@H]([C@@H]([C@@H]([C@@H](O2)CO)O)O)O)CC(=O)[O-] C31168982
Cc1ccc(c(c1)S(=O)(=O)[O-])Nc2cc(c(c3c2C(=O)c4ccccc4C3=O)N)O C33611218
Cc1c(c(=O)[nH][nH]1)[C@H](c2cc(cc(c2O)Br)Br)c3c(n[nH]c3[O-])C C19812302
c1ccc2c(c1)C[C@@H](c3ccccc3N2C(=O)N)O[C@H]4[C@H]([C@H]([C@@H]([C@@H](O4)C(=O)[O-])O)O)O C35644043
c1ccc2c(c1)C[C@H](c3ccccc3N2C(=O)N)O[C@H]4[C@H]([C@H]([C@@H]([C@@H](O4)C(=O)[O-])O)O)O C35644048
C[C@]12CC[C@@H]3c4ccc(cc4CC[C@@H]3[C@@H]1C[C@@H](C2=O)O[C@@H]5[C@@H]([C@H]([C@H]([C@@H](O5)C(=O)[O-])O)O)O)O C35644528
C[C@]12CC[C@H]3c4ccc(cc4CC[C@@H]3[C@@H]1C[C@@H](C2=O)O[C@@H]5[C@@H]([C@H]([C@H]([C@@H](O5)C(=O)[O-])O)O)O)O C35644535
c1ccn(c1)c2c(c(=O)[nH]c(n2)[O-])c3c4c([nH]c3c5ccc(cc5)Cl)[nH]c(=O)[nH]c4=O C20896800
Cc1c(c(n[nH]1)O)[C@@H](c2ccc(c(c2)Br)O)c3c([nH]nc3[O-])C C19886021
CC1(CC[C@@]2(CC[C@@]3(C(=CC[C@@H]4[C@]3(CC[C@@H]5[C@@]4(C[C@H]([C@@H](C5(CO)CO)O)O)C)C)[C@@H]2[C@@H]1O)C)C(=O)[O-])C C31159075
Cc1c2c(cc(c1C(=O)[O-])O)C(=O)c3c(c(c(c(c3O)O)[C@H]4[C@@H]([C@@H]([C@@H]([C@@H](O4)CO)O)O)O)O)C2=O C03830556
Cc1c(c(n[nH]1)[O-])[C@@H](c2ccc(cc2)O)C3=C(NN([C@@H]3O)c4ccccc4)C C39369118
C[C@@]12CC[C@H]3[C@@]([C@H]1CC=C4[C@]2(CC[C@@]5([C@@H]4[C@@H](C(CC5)(C)C)O)C(=O)[O-])C)(C[C@H]([C@@H](C3(CO)CO)O)O)C C39560161
c1cc(c(c2c1[nH]cc2O[C@H]3[C@@H]([C@H]([C@H]([C@@H](O3)C(=O)[O-])O)O)O)Cl)Br C43505199
c1c2c(cc(c1Br)Cl)[nH]cc2O[C@H]3[C@@H]([C@H]([C@H]([C@@H](O3)C(=O)[O-])O)O)O C43505201
C[C@]1([C@H](O[C@@]([C@@]([C@@]1(C)O)(C)O)(C)Oc2c[nH]c3c2c(c(cc3)Br)Cl)C(=O)[O-])O C43509415
c1ccc2c(c1)C[C@H](c3ccccc3N2C(=O)N)O[C@H]4[C@@H]([C@H]([C@@H]([C@@H](O4)C(=O)[O-])O)O)O C44020007
C[C@@]12CC[C@@H]3c4ccc(cc4CC[C@@H]3[C@@H]1C[C@@H](C2=O)O[C@@H]5[C@@H]([C@@H]([C@H]([C@@H](O5)C(=O)[O-])O)O)O)O C44963537
Cc1c2cccc(c2c(c3c1[C@H](OC3=O)[C@@H]4[C@@H](C(=C(C(=O)[C@@H]4[O-])C(=O)N)[O-])[NH+](C)C)O)O C33949394
Cc1c2cccc(c2c(c3c1[C@@H](OC3=O)[C@H]4[C@@H](C(=C(C(=O)[C@@H]4[O-])C(=O)N)[O-])[NH+](C)C)O)O C28630632
c1ccc2c(c1)c3c([nH]2)[C@H]([NH2+]CC3)c4c(=O)[nH]c(=O)n(c4[O-])c5ccc(cc5)C(=O)[O-] C20755667
Cn1c(c(c(=O)[nH]c1=O)c2c3c([nH]c2c4ccc(cc4)C5CCCCC5)n(c(=O)nc3[O-])C)N C09054040
Cc1cccc(c1C)NC(=O)[C@H]2[C@H](/C(=C(/Nc3cccc(c3C)C)\[O-])/C(=O)C[C@]2(C)O)c4ccc(cc4)O C54621945
Cc1ccc(c(c1)NC(=O)[C@H]2[C@H](/C(=C(/Nc3cc(ccc3C)C)\[O-])/C(=O)C[C@]2(C)O)c4ccc(cc4)O)C C54621949
Cc1cccc(c1C)NC(=O)[C@H]2[C@H](/C(=C(/Nc3cccc(c3C)C)\[O-])/C(=O)C[C@]2(C)O)c4cccc(c4)O C54621957
c1ccc(c(c1)C(=O)[O-])NS(=O)(=O)c2ccc(c(c2)[N+](=O)[O-])N/N=C/c3cccc(c3O)O C12532911
Cc1ccc(cc1)/N=C(/N)\NC2=N[C@@H](C(=N2)[O-])CC(=O)Nc3cc(cc(c3)C)C C22607481
Cc1ccc(cc1)/N=C(/N)\NC2=N[C@@H](C(=N2)[O-])CC(=O)Nc3ccc(cc3C)C C40376536
CCc1ccc(s1)C2=N[C@H]3[C@@H]([C@@H]2[C@@H]4C(=NC(=O)NC4=O)N)C(=NC(=O)N3)[O-] C63272194
CC(=O)N[C@H]1[C@@H](O[C@@]([C@]([C@]1(n2ccc3c2cccc3)O)([O-])Cl)(CO)Br)O C64219734
CCc1ccc(s1)C2=Nc3c(c(=O)[nH]c(n3)[O-])[C@H]2[C@H]4C(=NC(=O)NC4=O)N C64417335
CCCCCc1cc(c(c(c1)O[C@H]2[C@@H]([C@@H]([C@@H]([C@@H](O2)C(=O)[O-])O)O)O)[C@@H]3C=C(CC[C@H]3C(=C)C)C)O C65735127
Cc1c2c(cc(c1C(=O)[O-])O)C(=O)c3c(c(c(c(c3O)[C@@H]4[C@H]([C@@H]([C@@H]([C@@H](O4)CO)O)O)O)O)O)C2=O C65735197
C[C@]12CC[C@@H]3c4ccc(cc4CC[C@H]3[C@@H]1CC[C@@]2(C#C)O[C@@H]5[C@@H]([C@@H]([C@@H]([C@@H](O5)C(=O)[O-])O)O)O)O C65740782
C[C@]12CC[C@@H]3c4ccc(cc4CC[C@H]3[C@@H]1CC[C@@]2(C#C)O[C@@H]5[C@H]([C@@H]([C@@H]([C@@H](O5)C(=O)[O-])O)O)O)O C65740785
Cc1cccc(c1C)NC(=[NH2+])Nc2[nH]c(=O)cc(n2)C(F)(F)F C00448802
c1ccc2c(c1)ccc(c2/C=N/NC(=O)C[C@@H]3C(=O)NCC[NH2+]3)O C03056554
c1cc(ccc1C[C@H](C(=O)N/N=C/c2ccc3c(c2)OCO3)[NH3+])O C01576720
Cc1cc(ccc1NC(=O)[C@H](Cc2c[nH]c3c2cccc3)[NH3+])Cl C11754622
Cc1ccc(cc1NC(=O)[C@H](Cc2c[nH]c3c2cccc3)[NH3+])Cl C11754676
CC(C)CC[NH2+]CC(=O)Nc1c(c2c(s1)CCCC2)C(=O)N C12799998
c1cc(sc1[C@@H]2CCC[NH2+]2)C(=O)NCCc3csc(n3)N C20452144
CC1([NH+]=C(N=C(N1c2ccc(c(c2)Cl)OCc3cccc(c3)C#N)N)N)C C16955314
Cc1ccc(c(c1)NC(=O)C[NH3+])NC(=O)/C=C/c2ccc(cc2)F C31964976
Cc1ccc(cc1)/C=C/C(=O)Nc2ccc(cc2NC(=O)C[NH3+])C C31964981
C[NH+](CCO)[C@H](C[NH3+])c1cc(cc(c1[O-])Br)Cl C32086712
Cc1cccc(c1)N2CCN(CC2)[C@H](C[NH3+])c3ccc(cc3O)O C32088112
C[C@H]1CCCC[C@H]1NC(=O)NC(=O)C[NH+]2CCC(CC2)C(=O)N C32652127
CN(c1ccc(cc1)O)[C@@H](C[NH3+])c2cc(c(c(c2)Cl)O)OC C33461793
COc1ccc(cc1c2c(c(=O)[nH][nH]2)CCC[NH3+])Br C34792278
CCOC(=O)c1c(c2c(=O)[nH]c(nc2s1)CSC(=[NH2+])N)C C05929579
C1[C@H]([C@@H]([C@@H]([C@@H]([NH+]1CCCCCCOCC(F)(F)F)CO)O)O)O C35645907
C1[C@H]([C@H](CS1(=O)=O)Cl)NC(=S)NCCCCCC[NH3+] C40167864
Cc1ccc(c(c1)Br)OC[C@@H](C[NH2+]C(C)(C)C(=O)N)O C40674944
CCc1ccc(cc1)Nc2c(c(ncn2)NN3CC[NH+](CC3)C)N C40688458
Cc1ccc(cc1C)Nc2c(c(ncn2)NN3CC[NH+](CC3)C)N C40702798
c1cc(ccc1CCNS(=O)(=O)c2ccc(s2)CC[NH3+])O C40737265
Cc1ccc(cc1)Nc2c(c(ncn2)NCC[NH+]3CCCCC3)N C40756300
Cc1ccc(nc1)Nc2c(c([nH+]cn2)Nc3cccnc3Cl)N C40798919
Cc1ccc(cc1)N[C@@H]([NH3+])N/N=N/c2nc3ccc(cc3s2)C C40802759
C[NH+](C)C1(CCCC1)CNC(=O)NNC(=S)NC2CCCC2 C43147382
c1cc(sc1[C@@H](C[NH3+])N2CCCC[C@@H]2C(=O)N)Br C43262405
Cc1ccc(cc1)Sc2c(n3ccsc3n2)[C@@H](CC(=O)N)[NH3+] C44253819
CCC[NH2+]CC(=O)Nc1cc2c(cc1Br)[nH]c(=O)[nH]2 C44289741
COc1cc(cc(c1O)I)C[C@H](CO)[NH3+] C44463776
c1cc(c(c(c1)Br)O)C[NH2+]CCCS(=O)(=O)N C45070957
c1cc(c(c(c1)Br)O)C[NH2+]Cc2ccc(cc2)S(=O)(=O)N C48794729
C[C@@](c1cc2cc(ccc2o1)Br)(C(=O)[O-])[NH2+]CC[NH3+] C48834956
Cc1ccc(s1)C(=O)NC2CC[NH+](CC2)CC(=O)NC(=O)N C51099001
C[C@@H](c1nc(nc(n1)Nc2ccccc2)N)[NH+]3CCC(CC3)CO C52819971
COc1ccc2c(c1)c(c[nH]2)C3=CC[NH+](CC3)CC(=O)NC(=O)N C53055789
c1c(cnc(c1C(=O)NCC[NH+]2CCCC2)NN)Br C54133357
Cc1cc2c(cc1C)n(c(n2)c3ccc(c(c3)N)OC)CCC[NH3+] C57802246
Cc1cc2c(cc1C)n(c(n2)c3ccc(c(c3)N)OC)[C@@H](C)C[NH3+] C57802249
CC[C@@H](Cn1c2cc3c(cc2nc1c4ccc(cc4)N)OCO3)[NH3+] C57804039
c1cc(ccc1c2nc3cc4c(cc3n2CCC[NH3+])OCCO4)N C57804740
CCCOc1ccc(cc1N)CCC[NH2+]CCc2ccc(cc2)O C57897355
C[NH+](CCNC(=O)c1cc(cnc1NN)Br)C2CC2 C62012777
c1cc(c(cc1C[NH2+]CCCS(=O)(=O)N)Br)O C62702806
CCC[NH2+][C@@H](c1cc[nH]n1)c2cc3c(cc2Br)[nH]c(=O)[nH]3 C62777445
c1ccc2=[NH+][C@@H]3CN(CCC3=c2c1)c4cc(nc(n4)N)NCCO C65409204
C1CCC(CC1)C(=O)NC2CC[NH+](CC2)CCC(=O)NC(=O)N C65963376
C[C@H](C(=O)NC(=O)N)[NH+]1CCC(CC1)C(=O)NC2CCCCC2 C65965034
CC1(CCCC1)CNC(=O)NCCC[NH+]2CCC[C@@H](C2)C(=O)N C66599143
C1CCC(CC1)CC(=O)NC2CC[NH+](CC2)CC(=O)NC(=O)N C66886348
CCNC(=S)N[C@@H]1C=C(C[C@H]([C@@H]1O)O)C(=O)NCC(=O)N C03838760
Cc1c(n(c2c1cccc2)C[C@H](C[NH2+]C(CO)(CO)CO)O)C C03905381
C[C@@H](C(=O)NN)Sc1nnc(s1)S[C@@H](C)C(=O)NN C02254701
COC(=O)CCCC[C@H]1[C@H]([C@@H](CS1)NC(=O)N)NC(=O)N C04610621
CCCCC(C[C@H](COCC(C)C)O)(C(=O)NN)C(=O)NN C04807827
Cc1cc(c(c(c1)CO)O)C[NH2+]Cc2cc(cc(c2O)CO)C C01638892
c1cc(ccc1N)S(=O)(=O)N(CCC(=O)N)CCC(=O)N C02240175
c1cc(c(cc1CCO[C@@H]2[C@H]([C@H]([C@@H]([C@H](O2)CO)O)O)O)O)O C14512194
c1ccc(cc1)C2=NN[C@H](S2)[C@@H]([C@@H]([C@H]([C@@H](CO)O)O)O)O C16478070
C/C(=N\NC(=S)N)/CCCCCCCC/C(=N\NC(=S)N)/C C04916661
c1ccc(c(c1)NC(=O)CCSc2nnc(n2N)NN)[N+](=O)[O-] C20922166
c1ccc2c(c1)cnnc2N/N=C/[C@@H]([C@@H]([C@@H]([C@H](CO)O)O)O)O C22047799
c1ccc2c(c1)cnnc2N/N=C/[C@@H]([C@@H]([C@H]([C@H](CO)O)O)O)O C22047808
CC(C)(C)[C@@H]1CCc2c(sc(c2C(=O)N)NC(=O)CCC[NH3+])C1 C33521095
CC(C)(C)[C@@H]1CCc2c(sc(c2C(=O)N)NC(=O)CC[NH3+])C1 C33521135
c1cc(c(cc1CCO[C@H]2[C@H]([C@@H]([C@@H]([C@@H](O2)CO)O)O)O)O)O C34165726
c1ccc2c(c1)cnnc2N/N=C(\CO)/[C@H]([C@@H]([C@@H](CO)O)O)O C35636258
c1cc2c(cc1Br)c(c(c[nH+]2)N)NCCCC(=O)N C37658465
c1cc(c(cc1S(=O)(=O)NCCCC(=O)N)[N+](=O)[O-])NN C37660687
c1cc(c(cc1[N+](=O)[O-])S(=O)(=O)NCCCC(=O)N)NN C37660688
c1cc(c(cc1CCO)O[C@@H]2[C@@H]([C@@H]([C@@H]([C@@H](O2)CO)O)O)O)O C13340466
c1cc(c(cc1NN)S(=O)(=O)NCCCC(=O)N)[N+](=O)[O-] C37930061
CC(C)[NH+](CCNc1cc(cc(c1)S(=O)(=O)N)N)C(C)C C37934027
Cc1ccc(cc1)C2=C[C@@H](N=N2)[C@@H]3NN[C@@H](N3N)SCC(=O)N C38748399
Cc1ccc(cc1)C2=C[C@H](N=N2)[C@@H]3NN[C@@H](N3N)SCC(=O)N C38748400
CCCCS[C@H]1NN[C@H](O1)[C@H](Cc2c[nH]c3c2cccc3)[NH3+] C38971155
CC(=CCS[C@@H]1NN[C@@H](O1)[C@H](Cc2c[nH]c3c2cccc3)[NH3+])C C39016295
CC(=CCS[C@H]1NN[C@H](O1)[C@H](Cc2c[nH]c3c2cccc3)[NH3+])C C39016300
CCOC(=O)[C@@H](C(/C(=N/NC(=O)N)/C)/C(=N/NC(=O)N)/C)C C16887388
CCc1ccc(cc1)Nc2c(c(nc[nH+]2)NNc3ccccc3)N C40688460
Cc1ccc(cc1C)Nc2c(c(nc[nH+]2)NNc3ccccc3)N C40702802
Cc1ccc(c(c1)Nc2c(c(nc[nH+]2)NNc3ccccc3)N)C C40704480
CCCCNc1c(c(ncn1)NC2CC([NH2+]C(C2)(C)C)(C)C)N C40706527
CC[C@H](C)Nc1c(c(ncn1)NC2CC([NH2+]C(C2)(C)C)(C)C)N C40760926
c1c(cc(cc1NCC[NH+]2CCCCCC2)S(=O)(=O)N)N C40767681
CC1CC[NH+](CC1)CCNc2ccc(cc2N)S(=O)(=O)N C40771457
CC1CC[NH+](CC1)CCNc2cc(cc(c2)S(=O)(=O)N)N C40771589
CC[C@@H]([C@@H](c1ccc(s1)Cl)Sc2[nH]c(=O)cc(n2)N)[NH3+] C43258310
CC[C@@H]([C@H](c1ccc(s1)Cl)Sc2[nH]c(=O)cc(n2)N)[NH3+] C43258316
c1ccc2c(c1)c(cn2C[C@@H]([NH+]3CCCCCC3)[O-])[C@@H](C[NH3+])N C44474080
c1ccc2c(c1)c(cn2C[C@H]([NH+]3CCCCCC3)[O-])[C@@H](C[NH3+])N C44474082
c1ccc2c(c1)c(cn2C[C@H]([NH+]3CCCCCC3)[O-])[C@H](C[NH3+])N C44474088
Cc1c(c2ccccc2n1C[C@@H]([NH+]3CCCCCC3)[O-])[C@H](C[NH3+])N C44474237
c1cncc2c1n(c(=S)n2CC/C(=N/O)/N)CC/C(=N/O)/N C44549166
c1ccc2c(c1)c(c(c[nH+]2)C(=S)N)NCCCS(=O)(=O)N C45089240
CC(C)(C(=O)N)NS(=O)(=O)c1ccc(c(c1)[N+](=O)[O-])NN C45110443
CN(CNc1ccccc1O)[C@H]2[C@@H]([C@@H]([C@@H]([C@@H](O2)CO)O)O)O C59378880
Cc1ccc(c(c1C)S(=O)(=O)N(CC(=O)N)CC(=O)N)N C61807227
c1c(c(cc(c1S(=O)(=O)N(CC(=O)N)CC(=O)N)Cl)F)N C61807311
CCC[C@H](C(=O)NNC(=S)NC1CCCCC1)NC(=O)N C63664871
c1ccc(c(c1)C(=O)N)NCc2c(nnn2c3c(non3)N)C(=O)N/N=C/c4ccco4 C02453828
CC[C@@](c1ccc(c(c1)C[NH+](CC)CC)O)([C@@](CC)(c2ccc(c(c2)C[NH+](CC)CC)O)O)O C04783044
Cc1cc(c2cc(ccc2[nH+]1)N)NCCCCCCNc3cc([nH+]c4c3cc(cc4)N)C C01727083
c1cc(oc1)[C@@H]2CC(=NN2C(=O)Cn3c(c(nn3)C(=O)NN)C(=O)NN)c4ccco4 C09913674
c1cc(ccc1[N+](=O)[O-])O[C@H]2[C@@H]([C@H]([C@@H]([C@H](O2)CS[C@@H]3[C@@H]([C@H]([C@@H](CO3)O)O)O)O)O)O C12504521
c1ccnc(c1)C[NH2+]C[C@H](COc2ccc(cc2)OC[C@H](C[NH2+]Cc3ccccn3)O)O C13081229
c1ccnc(c1)C[NH2+]C[C@@H](COc2ccc(cc2)OC[C@H](C[NH2+]Cc3ccccn3)O)O C06475564
c1ccnc(c1)C[NH2+]C[C@H](COc2ccc(cc2)OC[C@@H](C[NH2+]Cc3ccccn3)O)O C06475567
COc1ccc2c(c1)ccc(n2)/C=N/Nc3nc4c(ncnc4n3[C@H]5[C@H]([C@@H]([C@@H](O5)CO)O)O)N C15230573
CC(C)[C@@H](C(=O)N[C@@H]1C=C(C[C@H]([C@@H]1O)O)C(=O)N2Cc3ccccc3C[C@H]2C(=O)N)[NH2+]C C15675327
CC[C@@](c1ccc(c(c1)C[NH+](CC)CC)O)([C@](CC)(c2ccc(c(c2)C[NH+](CC)CC)O)O)O C17299970
COc1cc(ccc1O)/C=N/Nc2nc3c(=O)[nH]c(nc3n2[C@H]4[C@H]([C@@H]([C@H](O4)CO)O)O)N C19119353
COc1cc(ccc1O)/C=N/Nc2nc3c(=O)[nH]c(nc3n2[C@@H]4[C@H]([C@@H]([C@H](O4)CO)O)O)N C19119357
c1cc(ccc1/C=N/Nc2[nH]nc(n2)SCCC(=O)Nc3ccc(cc3)S(=O)(=O)N)O C20833652
CC1(CC(CC([NH2+]1)(C)C)NC(=O)CSc2nc([nH]n2)N/N=C/c3cc(ccc3O)Br)C C20834599
Cc1cc(=O)oc2c1ccc(c2)O[C@@H]3[C@@H]([C@@H]([C@H]([C@H](O3)CO)O[C@@H]4[C@H]([C@H]([C@@H]([C@H](O4)C)O)O)O)O)NC(=O)C C22063978
C[C@]12C[NH+]3C[C@](C1=O)(CN(C2)[C@@H]3[C@@](C)([C@@](C)([C@@](C)([C@@](C)(CO)O)O)O)O)c4ccccc4 C26896285
Cc1cc(=O)oc2c1ccc(c2)O[C@@H]3[C@H]([C@@H]([C@@H]([C@@H](O3)CO)O[C@@H]4[C@@H]([C@@H]([C@@H]([C@@H](O4)C)O)O)O)O)NC(=O)C C35167384
Cc1cc(=O)oc2c1ccc(c2)O[C@H]3[C@H]([C@@H]([C@@H]([C@@H](O3)CO)O[C@H]4[C@@H]([C@@H]([C@@H]([C@@H](O4)CO)O)O)O)O)O C35395211
c1ccc(cc1)/C=C/CO[C@H]2[C@@H]([C@H]([C@@H]([C@H](O2)CO[C@H]3[C@H]([C@@H]([C@H](O3)CO)O)O)O)O)O C35466044
CC(=O)O[C@H]1[C@@H]([C@@H]([C@@H](O[C@@H]1Oc2c(=O)c3c(cc(cc3oc2c4ccc(cc4)O)O)O)CO)O)O C35455065
COC(=O)c1ccccc1O[C@H]2[C@@H]([C@H]([C@@H]([C@H](O2)CO[C@H]3[C@@H]([C@H]([C@@H](CO3)O)O)O)O)O)O C31155511
C[C@]12CC[C@@H]([C@@]1([C@H](CC3=C2CC[C@@H]4[C@]3(C[C@@H]([C@@H](C4(C)C)O)O)C)O)C)[C@@H](CC[C@@H](C(C)(C)O)O)CO C35271617
COc1cccc2=[NH+][C@@H](C(=c21)NC(=O)C[NH+]3CCC(CC3)(C(=O)N)[NH+]4CCCCC4)C(=O)OC C38669789
COc1ccc2c3c1O[C@H]4[C@@]3(CCN(C2)c5nc(nc(n5)OCC[NH3+])OCC[NH3+])C=C[C@@H](C4)O C39293318
C/C(=C\C(=O)NCCC[C@@H]1NC(=O)[C@@H](NC1=O)CCCNC(=O)/C=C(/CCO)\C)/CCO C31161734
C/C(=C\C(=O)NCCC[C@H]1NC(=O)[C@H](NC1=O)CCCNC(=O)/C=C(/CCO)\C)/CCO C31161730
C/C(=C\C(=O)OCCOC(=O)/C=C(/NC1CC([NH2+]C(C1)(C)C)(C)C)\C)/NC2CC([NH2+]C(C2)(C)C)(C)C C19638791
C[C@H]1[C@H]([C@@H]([C@@H]([C@H](O1)O[C@@H]2[C@@H](O[C@H]([C@H]([C@@H]2O)NC(=O)C)Oc3ccc(cc3)[N+](=O)[O-])CO)O)O)O C39937344
CC1(CC(CC([NH2+]1)(C)C)Nc2c(c([nH+]cn2)NN(c3ccccc3)c4ccccc4)N)C C40760718
CC[NH+]1CCN(CC1)c2nc(c(c(n2)Nc3c(c4c(s3)CCCC4)C(=O)N)[N+](=O)[O-])N C41026439
C[C@H]1[C@@H]([C@@H]([C@@H]([C@@H](O1)O[C@@H]2[C@@H](O[C@@H]([C@@H]([C@@H]2O)NC(=O)C)Oc3ccc(cc3)[N+](=O)[O-])CO)O)O)O C43193677
C[C@H]1[C@H]([C@@H]([C@@H]([C@@H](O1)O[C@@H]2[C@@H](O[C@@H]([C@@H]([C@@H]2O)NC(=O)C)Oc3ccc(cc3)[N+](=O)[O-])CO)O)O)O C43193679
c1cc(cc(c1)S(=O)(=O)N[C@H]2C[C@@](C[C@H]([C@@H]2O)O)(C(=O)N[C@H]3CCCNC3=O)O)C(F)(F)F C43537124
C[C@@]12CCCC(=C)[C@H]1C[C@H]3[C@@H](C2)OC(=O)[C@@H]3C[NH+](C)C[C@@H]([C@@H]([C@@H]([C@@H](CO)O)O)O)O C43735785
Cc1ccnc(n1)[N-]S(=O)(=O)c2ccc(cc2)/N=C/3\C=C(/C(=N/NC(=[NH2+])N)/c4c3cccc4)O C25586073
COC(=O)C1=CO[C@@H]([C@H]([C@@H]1C[C@@H]2c3c(c4ccccc4[nH]3)CCN2)C=C)OC[C@@H]5[C@@H]([C@@H]([C@@H]([C@@H](O5)O)O)O)O C48564610
c1ccc(c(c1)COC[C@@H](C[NH2+]CC[NH2+]C[C@H](COCc2ccccc2Cl)O)O)Cl C22790041
c1cc(c(cc1/C=C/C(=O)O[C@@H]2[C@H]([C@@H]([C@H](O[C@H]2O[C@@H]3CCCC[C@H]3O)CO)O)O)O)O C49601722
Cc1cc(c2cc(ccc2n1)Br)[C@@H](c3ccncc3)OC[C@@H](C[NH2+]CC[NH3+])O C49048969
CC(C)(C[C@@H]1CCC[NH2+]1)[C@H]2c3cc(ccc3NC2=O)c4cc(cnc4)OC[C@H](CC5=c6ccccc6=[NH+]C5)[NH3+] C52634386
C1CCC(CC1)NC(=S)NNC(=O)CCCC(=O)NNC(=S)NC2CCCCC2 C17420439
c1cc(ccc1C[NH+]2CCC(CC2)C3=[NH+][C@@H]4CCCC[C@@H]4N3)C[NH+]5CCC(CC5)C6=[NH+][C@@H]7CCCC[C@@H]7N6 C33819065
c1cc(ccc1C[NH+]2CCC(CC2)C3=[NH+][C@@H]4CCCC[C@@H]4N3)C[NH+]5CCC(CC5)C6=[NH+][C@H]7CCCC[C@@H]7N6 C33819066
c1cc(ccc1C[NH+]2CCC(CC2)C3=[NH+][C@H]4CCCC[C@H]4N3)C[NH+]5CCC(CC5)C6=[NH+][C@@H]7CCCC[C@@H]7N6 C28112163
c1ccc2=[NH+]C([NH+]=c2c1)SCC(=O)NCCCCCNC(=O)CSC3[NH+]=c4ccccc4=[NH+]3 C63547534
c1ccc2=[NH+]C([NH+]=c2c1)CNC(=O)CS[C@@H]3N[C@@H](Nc4n3[nH]c(=O)c4)c5ccco5 C63648741
Cc1cccc(c1C)NC(=O)CS[C@H]2NN[C@@H](O2)[C@H](CC3=c4ccccc4=[NH+]C3)[NH3+] C64097844
CCc1ccccc1N2[C@@H](N[NH2+]N2)SCC(=O)NCCC3=c4ccc(cc4=[NH+]C3)OC C64164920
CCc1ccccc1N2[C@H](N[NH2+]N2)SCC(=O)NCCC3=c4ccc(cc4=[NH+]C3)OC C64164923
CCOc1cccc(c1O)[C@H]2CC(=N[C@H]([NH2+]2)c3ccc(cc3)C(F)(F)F)c4ccc(cc4)OC C02935315
CC[NH+](CC)CCN(Cc1cc2cc(cc(c2[nH]c1=O)C)C)C(=S)Nc3ccc(cc3)C C06078311
CC[NH+](CC)CCN(Cc1cc2ccc(c(c2[nH]c1=O)C)C)C(=S)Nc3ccc(cc3)C C06078371
CC[NH+](CC)CCN(Cc1cc2ccc(cc2[nH]c1=O)C)C(=S)Nc3cccc(c3C)C C06078383
CCc1ccc2c(c1)cc(c(=O)[nH]2)CN(CCC[NH+](C)C)C(=S)Nc3ccc(cc3C)C C06135006
Cc1c(c(n(n1)Cc2c(cccc2Cl)Cl)C)C[NH2+]CC(=O)Nc3ccc(c(c3F)F)F C09464543
c1ccc(c(c1)C[NH+](Cc2ccco2)C[C@H](COc3ccc(cc3Cl)Cl)O)O C03425880
CCc1ccc(cc1)C2=N[C@@H]([NH2+][C@@H](C2)c3cccc(c3O)OCC)c4cccc(c4)OC C09542625
CCS(=O)(=O)Nc1cccc(c1)N2CCC(CC2)[NH2+][C@H](C)c3ccccc3Cl C12051043
c1ccc(cc1)[C@H](CNS(=O)(=O)c2ccc(cc2)Cl)[NH2+]C(c3ccccc3)c4ccccc4 C03074189
CCc1ccccc1NC(=S)N(Cc2cc3ccc(cc3[nH]c2=O)C)C[C@@H]4CCC[NH+]4CC C12635452
c1ccc(cc1)[C@@H]2CCC[NH+](CC2)Cc3ccc(c(=O)[nH]3)C(=O)NCc4cc5ccccc5s4 C14889005
c1ccc(cc1)c2csc(n2)C[NH+]3CCC4(CC3)C[C@@H]4C(=O)NCCc5c[nH]c6c5cccc6 C14993482
Cc1cccc(c1)CSc2nnc(n2c3cc(ccc3C)Cl)[C@H](Cc4ccccc4)[NH3+] C16567597
Cc1c(c(n[nH]1)c2ccc(cc2O)OCC[NH+]3C[C@H](O[C@@H](C3)C)C)c4ccc(cc4)Cl C09410891
CCOc1ccccc1CN(C2CC([NH2+]C(C2)(C)C)(C)C)C(=S)Nc3ccc(cc3C)C C05949492
CCc1ccc(cc1)/[NH+]=c\2/c(cc3c(cnc(c3o2)C)CO)C(=O)Nc4ccccc4CC C20616975
CC[NH+]1CCN(CC1)c2c(cccc2Cl)NC(=S)NC(=O)c3ccc(cc3)C(C)(C)C C20969523
CCOc1ccc(cc1)CN(Cc2ccco2)C(=S)NC3CC([NH2+]C(C3)(C)C)(C)C C21262954
c1ccc(cc1)CN2CC[NH+](CC2)Cc3c(c(n(n3)c4ccc(cc4)F)N)c5ccccc5 C22037829
c1ccc(cc1)[C@@H](c2cccc(c2)C(F)(F)F)OCC[NH+]3CCN(CC3)Cc4cc(cc(c4)O)O C23336444
c1ccc(cc1)C[NH2+]C[C@@H](COC(c2ccccc2)(c3ccccc3)c4ccccc4)O C26897938
CC[C@H]([C@@H]1c2cc(c(cc2CC[NH+]1Cc3ccccc3C)OC)OC)NC(=S)NC(C)C C35674830
Cc1cccc([nH+]1)N[C@H](c2ccc(cc2)C(F)(F)F)c3cc(sc3NC(=O)c4ccco4)C C38547001
c1cc[nH+]c(c1)N[C@@H](c2ccc(cc2)Cl)c3c4c(sc3NC(=O)c5ccco5)CCCC4 C38547305
Cc1cc[nH+]c(c1)N[C@@H](c2ccc(cc2)Cl)c3c4c(sc3NC(=O)c5ccco5)CCCC4 C38547309
Cc1cc[nH+]c(c1)N[C@@H](c2cccs2)c3c4c(sc3NC(=O)c5ccccc5)CCCC4 C38547497
Cc1cc[nH+]c(c1)N[C@@H](c2ccccc2Cl)c3c(c(sc3NC(=O)c4ccco4)C)C C38547568
CC1(CC(CC([NH2+]1)(C)C)N(Cc2ccc(cc2)OC)C(=S)Nc3cc(ccc3Cl)C(F)(F)F)C C39411910
c1ccc(c(c1)CN2C=N[C@@H]3[C@@H](C2=O)C4=C(S3)C[C@@H](CC4)[NH2+]CCc5c[nH]c6c5cccc6)F C39467712
CC(C)NC(=O)[C@@H]1C[C@@H](C[NH+]1Cc2ccc(cc2)Cl)NC3C4CC5CC(C4)CC3C5 C23361363
Cc1ccc(cc1)[C@@H](C[NH2+]Cc2ccccc2)N3CCN[C@@H](C3)I C39531858
CC(C)[C@H](C[NH+](Cc1ccccc1)Cc2[nH]c(=O)c3c4c(sc3n2)CCCCC4)O C40408609
c1ccc(cc1)[C@H](C[NH2+]Cc2c3ccccc3ccc2OCc4c(cccc4Cl)Cl)O C40735304
CCOc1cc(cc(c1OCc2ccc(cc2Cl)F)Br)C[NH2+]CCCO C40743804
COc1cc(cc(c1OCc2c(cccc2Cl)Cl)Br)C[NH2+]CCCCO C40744272
CCOc1cc(cc(c1OCc2ccc(cc2)Cl)Br)C[NH2+]CCCO C40744883
Cc1cccc([nH+]1)N[C@H](c2ccc(cc2)F)c3c4c(sc3NC(=O)c5ccco5)CCCC4 C38551073
c1cc[nH+]c(c1)N[C@H](c2ccc(cc2)C(F)(F)F)c3c4c(sc3NC(=O)c5ccco5)CCCC4 C38550636
c1cc[nH+]c(c1)N[C@@H](c2ccsc2)c3c4c(sc3NC(=O)c5ccco5)CCCC4 C38550676
CCOc1ccccc1CN(C2CC([NH2+]C(C2)(C)C)(C)C)C(=S)Nc3c(cccc3C)C C59092496
CC1(CC(CC([NH2+]1)(C)C)N(Cc2ccc(cc2)OC)C(=S)Nc3ccc(cc3Cl)OC)C C59099573
CC(C)(C)c1cc(cc(c1O)C(C)(C)C)SCC(=O)NCCC2=c3cc(ccc3=[NH+]C2)OC C63136742
COc1ccc2=[NH+]CC(=c2c1)CCNC(=O)/C=C\3/CS[C@H](N3)c4ccc(cc4)Cl C63281539
CC1=C([C@@H](N(N1)c2ccc(cc2)F)n3cccc3)C(=O)NCCC4=c5ccccc5=[NH+]C4 C63567350
CC1=C([C@H](N(N1)c2ccc(cc2)F)n3cccc3)C(=O)NCCC4=c5ccccc5=[NH+]C4 C63567352
C[C@H]1C(=C(NN1C)C)CC(=O)NC[C@@H](c2ccccc2Cl)C3=c4ccccc4=[NH+]C3 C63926004
c1ccc2=[NH+]CC(=c2c1)[C@@H](CNC(=O)CS[C@H]3Nc4ccccc4O3)c5cccs5 C64212905
C[C@@H](C(=O)NC[C@@H](c1ccccc1Cl)C2=c3ccccc3=[NH+]C2)NC(=O)C(C)(C)C C64353858
CC(C)Cc1ccc(cc1)S(=O)(=O)N2CCC3(CC2)C(=[NH+]CCN3)NC4CCCCC4 C65074864
CCNC(=S)N[C@@H]1C=C(C[C@H]([C@@H]1O)O)C(=O)NCCC(=O)N C03839684
c1nc(c2c(n1)n(cn2)[C@H]3[C@H]([C@@H]([C@@H](O3)CSCC[C@@H](C(=O)[O-])[NH3+])O)O)N C03869384
c1nc(c2c(n1)n(cn2)[C@@H]3[C@@H]([C@@H]([C@@H](O3)CSC[C@@H](C(=O)[O-])[NH3+])O)O)N C04514036
c1nc(c2c(n1)n(cn2)[C@H]3[C@H]([C@@H]([C@@H](O3)CSC[C@@H](C(=O)[O-])[NH3+])O)O)N C04514046
c1ccc2c(c1)c3c([nH]2)nc(nn3)N/N=C\[C@@H]([C@H]([C@@H](CO)O)O)O C05517996
c1ccc(cc1)NC(=S)NN[C@@]2([C@@H]([C@@H]([C@@H](O2)CO)O)O)CO C05338401
Cc1c(cc(c(n1)C)C(=O)NNC(=S)N)C(=O)NNC(=S)N C01636135
c1cc(ccc1N)S(=O)(=O)NCC(CNS(=O)(=O)c2ccc(cc2)N)O C01683546
CCCCNc1nc2c(ncnc2n1[C@H]3[C@H]([C@@H]([C@H](O3)CO)O)O)N C15223561
c1ccc2c(c1)c3c([nH]2)nc(nn3)N/N=C\[C@@H]([C@H]([C@H](CO)O)O)O C15775230
CCCCn1c(c(c(=O)[nH]c1=O)N(CC)CC(=O)NC(=O)N)N C21386260
CCCCn1c(c(c(=O)[nH]c1=O)N(CCC)CCC(=O)NC(=O)N)N C25074280
c1cc(oc1)c2nnc(n2CCC(=O)N)SCc3nc(nc(n3)N)N C25246364
c1ccc2c(c1)c(cn2C[C@H](C[NH2+]CC(=O)[O-])O)/C=N/NC(=O)N C28295723
COc1cc(ccc1O)[C@H]([C@H](CO[C@H]2[C@@H]([C@H]([C@@H]([C@H](O2)CO)O)O)O)O)O C31155162
COc1cc(ccc1O)[C@H]([C@@H](CO[C@H]2[C@@H]([C@H]([C@@H]([C@H](O2)CO)O)O)O)O)O C31155173
C=CC(=O)N[C@@H]([C@H](NC(=O)CC[NH2+]CCN1CCNC1=O)O)O C33611116
C=CC(=O)N[C@@H]([C@@H](NC(=O)CC[NH2+]CCN1CCNC1=O)O)O C33611117
C=CC(=O)N[C@H]([C@@H](NC(=O)CC[NH2+]CCN1CCNC1=O)O)O C33611119
[H]/N=C/1\NC(=[NH2+])N[C@@](N1c2ccccc2)(C)CCCOc3ccc(cc3)N C17020676
c1cc(ccc1Oc2ccc(cc2)S(=O)(=O)[N-][NH3+])S(=O)(=O)NN C01680846
c1c(cc(c(c1)/C=N/NC(=O)CC(=O)N/N=C/c2c(cc(cc2)O)O)O)O C02321652
CC[C@H](C)[C@@H]1C(=O)N(C(=O)N1CCC(=O)NN)CCC(=O)NN C38656131
CCC[C@H]1C(=O)N(C(=O)N1CCC(=O)NN)C[C@H](C)C(=O)NN C38656147
C1=NC(=O)C2=N[C@@H](N(C2=N1)[C@H]3[C@@H]([C@@H]([C@@H](O3)CO)O)O)NCCCC[NH3+] C39345076
Cc1c\2c(oc1C(=O)N[C@@H](C)COC)CC(C/C2=N\NC(=[NH2+])N)(C)C C39855902
C[NH+]1CCN(CC1)Nc2c(c(ncn2)NCC[NH+]3CCCCC3)N C40756227
Cc1ccc(cc1)C(=O)NNc2c(c(ncn2)NNC(=O)c3ccco3)N C40784189
Cc1ccc(cc1)C(=O)NNc2c(c(ncn2)NCCCn3cc[nH+]c3)N C40784235
Cc1ccccc1C(=O)NNc2c(c(ncn2)NNC(C)(C)C)N C40784351
c1ccc(c(c1)C(=O)NNc2c(c(ncn2)NCCCn3cc[nH+]c3)N)F C40784797
C[C@H]([C@@H](c1nc(co1)C(=O)NCCNc2ccc(cn2)[N+](=O)[O-])[NH3+])O C43217252
CS(=O)(=O)c1ccc(c(c1)[N+](=O)[O-])C(CCC[NH3+])CCC[NH3+] C44280819
Cc1c(c2ccccc2n1C[C@@H]([NH2+]C[C@@H]3CCCO3)[O-])[C@@H](C[NH3+])N C44474158
CC(C)NC(=O)NC[C@@H]1[C@@H]([C@@H]([C@@H](O1)CO)O)[NH+](C)CC[NH+](C)C C20464961
c1ccc(cc1)C[NH+]2CCC(CC2)[NH2+]CCCc3c(c([nH]n3)N)C#N C08425032
C/N=C(/NCc1cccc(n1)c2csc(n2)N=C(N)N)\NC#N C13600823
CCOC(=O)CCCCC(=O)c1c([nH]c(=O)[nH]1)CSC(=[NH2+])N C20167568
CC(C)CNC(=O)C[NH+]1CCC2(CC1)C(=O)N(C(=O)N2)CC[NH3+] C57840500
CCC[NH+]1CCC2(CC1)C(=O)N(C(=O)N2)CCC(=O)NCC[NH3+] C57849044
c1ccc(cc1)OC[C@H](C[NH2+]CC[NH2+]C[C@@H](COc2ccccc2)O)O C22043219
c1ccc(cc1)OC[C@@H](C[NH2+]CC[NH2+]C[C@H](COc2ccccc2)O)O C22043215
Cc1c(c2ccccc2n1CC(=O)N)C[NH2+]CCCc3csc(n3)N C63857210
c1ccc2=[NH+]CC(=c2c1)CCNC(=O)CSc3nc(nc(n3)N)N C64137905
CCCCc1[nH]cc(n1)C[NH+]2CCC(CC2)C[C@@H]3NN[C@@H]([NH+]3C)CO C65407120
c1ccc2c(c1)CC[NH+](C2)C[C@@H](CN/C(=[NH+]\C[C@@H]3CCCO3)/N)O C66245388
c1ccc2c(c1)CC[NH+](C2)C[C@H](CN/C(=[NH+]\C[C@@H]3CCCO3)/N)O C66245389
CN(C)[C@@H](CCOc1ccc(cc1N)N)Oc2ccc(cc2N)N C66348625
CN(C)[C@H](CCOc1ccc(cc1N)N)Oc2ccc(cc2N)N C66348628
C1CCC(CC1)C[NH+]2CCC[C@@H]2CNC(=O)NC(C(=O)N)C(=O)N C67481926
c1cc(ccc1CSc2c3c(nc(n2)N)n(cn3)[C@@H]4[C@H]([C@@H]([C@@H](O4)CO)O)O)Br C04722777
CCc1ccc(cc1)N([C@@H](c2ccc(cc2)Cl)C(=O)NC(C)(C)C)C(=O)c3c(c(ns3)C(=O)N)N C06821983
CCOC(=O)[C@@H]1[C@H]([C@@H]([C@H]([C@@H](O1)Oc2cc(c3c(=O)cc(oc3c2)c4ccccc4O)O)O)O)O C08382329
CCOC(=O)[C@H]1[C@H]([C@@H]([C@@H]([C@@H](O1)Oc2cc(c3c(c2)O[C@@H](CC3=O)c4ccccc4O)O)O)O)O C12412926
Cc1ccccc1CCN([C@@H](c2ccc(cc2)F)C(=O)NC(C)(C)C)C(=O)c3c(c(ns3)C(=O)N)N C12473019
Cc1ccc(cc1)[C@H](C(=O)NC(C)(C)C)N(Cc2ccccc2Cl)C(=O)c3c(c(ns3)C(=O)N)N C12476919
Cc1ccc(o1)[C@@H](C(=O)NC[C@@H]2CCCO2)N(c3ccccc3OC)C(=O)c4c(c(ns4)C(=O)N)N C12714990
CCNC(=O)[C@@H]1[C@H]([C@H]([C@@H](O1)n2cnc3c2nc(nc3N)C#CCC4CCC(CC4)C(=O)OC)O)O C03966397
CCn1c2ccc(cc2nc1SCC(=O)Nc3c(c4c(s3)CCC4)C(=O)N)S(=O)(=O)N C12547638
c1ccc(c(c1)c2ccc(nc2)NC(=O)c3nnnn3c4ccc(c(c4)N)Cl)S(=O)(=O)N C13487244
c1cc(cc(c1)[N+](=O)[O-])NC(=O)CCC/C(=N\NC(=O)NN)/[C@@H](C#N)c2ccc(cc2)CC#N C17195789
c1ccc(cc1)N/N=C\[C@H](CO)O[C@@H](/C=N/Nc2ccccc2)n3cnc4c3ncnc4N C04824861
c1cc(oc1)C(=O)N[C@H](C(Cl)(Cl)Cl)NC(=S)Nc2c(c3c(s2)CCCC3)C(=O)N C04177675
c1ccc2c(c1)nc(s2)NC(=O)CCSc3nnc(n3N)N/N=C/c4cccc(c4)O C20915731
CC(C)Sc1nnc(s1)NC(=O)CSc2nnc(n2N)N/N=C/c3cccc(c3)O C20915864
Cc1ccc(cc1)/C=N/Nc2nnc(n2N)SCCC(=O)Nc3ccc4c(c3)C(=O)NC4=O C20918179
CCN(CC)c1ccc(c(c1)O)/C=N/Nc2nnc(n2N)SCC(=O)Nc3ccc(cc3)C C21325582
CCN(CC)c1ccc(c(c1)O)/C=N/Nc2nnc(n2N)SCC(=O)Nc3ccccn3 C21325655
CCN(CC)c1ccc(c(c1)O)/C=N/Nc2nnc(n2N)SCC(=O)Nc3nccs3 C21325841
c1cc2c(cc1C[NH+]3CCN(CC3)c4c(c5cc(nc(c5c(n4)N)N)SCC(=O)[O-])C#N)OCO2 C23486805
CCCCc1nnc(s1)N2c3c(c4c(c(nc(c4c(n3)N)N)N5CCC[C@@H](C5)O)C#N)CC2=O C32682193
c1cc(ccc1NC(=O)c2c3c(sc2NC(=O)CSc4nc([nH]n4)N)CCCC3)Cl C02636985
CC(C)(C)CC(C)(C)NC(=O)[C@@H](c1c(cc(cc1O)O)O)N(c2cccc(c2)Cl)C(=O)[C@@H]3CCC(=O)N3 C36552855
c1ccc2c(c1)c(c(s2)C(=O)NC(=S)Nc3ccc(cc3)S(=O)(=O)N=C(N)N)Cl C03207183
Cc1cc(ccc1NC(=O)CS[C@@H]2NN[C@H](N2N)[C@@H]3C=C(N=N3)c4ccc(cc4)Cl)Cl C38995212
COc1cc(cc(c1OC)OC)N2[C@H](N[C@H]([C@@H](C2=O)[C@@H]3c4c(c5ccccc5[nH]4)CCN3)O)O C39006678
Cc1ccc(cc1)C2=C[C@H](N=N2)[C@H]3NN[C@@H](N3N)SCC(=O)Nc4ccccc4c5ccccc5 C39021287
c1ccc2c(c1)c(c[nH]2)C[C@H](C(=O)OCC(=O)NC(=O)N)NC(=O)c3ccccc3Cl C39612159
c1ccc(cc1)N2[C@@H](NN[C@@H]2SCc3[nH]c(=O)c4ccccc4n3)[C@@H](CO)NC(=O)c5ccccc5F C39767755
CC(=O)Nc1ccc(cc1)NC(=O)[C@@H]2CC(=O)Nc3c2c(=O)[nH]c(n3)Nc4ccccc4OC C40400033
CC(=O)Nc1ccc(cc1)NC(=O)[C@H]2CC(=O)Nc3c2c(=O)[nH]c(n3)Nc4ccccc4OC C40400035
c1cc(ccc1C(=O)NNc2c(c(ncn2)NCc3ccc4c(c3)OCO4)N)Br C40686198
CCN(CC)S(=O)(=O)c1ccc(cc1)Nc2c(c(ncn2)NNC(=O)c3ccncc3)N C40759493
CCN(CC)S(=O)(=O)c1ccc(cc1)Nc2c(c(ncn2)NNC(=O)c3ccccn3)N C40759497
c1cc(ccc1C(=O)NNc2c(c(ncn2)Nc3ccc(cn3)Br)N)Br C40779804
c1cc(ccc1C(F)(F)F)Nc2c(c(ncn2)NNC(=O)c3ccc(cc3Cl)Cl)N C40793477
C[C@]12CC[C@H]([C@@]([C@H]1Cc3c(nc(s3)Nc4cccc(c4)O)[C@H]2CC(=O)Nc5nccs5)(C)CO)O C43553727
c1ccc2c(c1)c(c[nH]2)C[C@@H](C(=O)Nc3ccc4c(c3)[nH]c(=O)[nH]4)NC(=O)c5cccs5 C45747696
CC(C)(C)NC(=O)[C@@H](c1c(cc(cc1O)O)O)N(c2ccccc2)C(=O)c3c(cccc3O)O C36610054
CC(C)(C)NC(=O)[C@H](c1c(cc(cc1O)O)O)N(c2ccccc2)C(=O)c3c(cccc3O)O C36610055
c1ccc(cc1)/C(=N\NC(=O)c2ccccc2N)/C(=N\NC(=O)c3ccccc3N)/c4ccccc4 C13302795
Cc1c2ccccc2oc1C(=O)NNC(=O)CCNc3ccc(cc3[N+](=O)[O-])S(=O)(=O)N C58247617
c1cc(ccc1C(=O)CSc2nnc(n2N)N/N=C/c3ccc(cc3O)O)Br C20292295
C[C@@H](C(=O)NNC(=O)C1CCC1)Sc2nc([nH]n2)N/N=C/c3cccc(c3O)CC=C C59878798
C[C@H](C(=O)NNC(=O)C1CCC1)Sc2nc([nH]n2)N/N=C/c3cccc(c3O)CC=C C59878801
CC(C)C/C(=N/Nc1[nH]nc(n1)SCC(=O)Nc2nnc(s2)SCC(=O)N)/C C59892512
Cc1cc(cc2c1NC(=O)[C@]23[C@@H](C[C@H](N3)CC(=O)N)C(=O)Nc4cc(ccc4OC)Cl)Cl C15973033
Cc1cc(cc2c1NC(=O)[C@]23[C@H](C[C@H](N3)CC(=O)N)C(=O)Nc4cc(ccc4OC)Cl)Cl C15973034
CCN(c1c(n(c(=O)[nH]c1=O)Cc2ccccc2)N)C(=O)COC(=O)c3ccc(c(c3O)O)C C60343477
Cc1cc(cc2c1NC(=O)[C@]23[C@@H](C[C@@H](N3)CC(=O)N)C(=O)Nc4cc(ccc4OC)Cl)Cl C64197724
c1cc(sc1)C[C@@H](C(=O)N)NC(=O)C2=C[C@H]([C@H]([C@@H](C2)O)O)NC(=O)c3cnccn3 C04221784
COc1cc(ccc1C(=O)N[C@H]2C[C@](C[C@H]([C@@H]2O)O)(C(=O)N[C@H]3CCCNC3=O)O)SC C04221888
CCCC(CC=C)(C(=O)Nc1ccc2c(c1)c(cc([nH+]2)C)N)C(=O)Nc3ccc4c(c3)c(cc([nH+]4)C)N C01646553
CCc1ccc2c(c1C(=O)OC)cc3c(c2O)C(=O)c4c(ccc(c4C3=O)NCC[NH3+])NCC[NH3+] C05386487
Cc1c(sc(c1C(=O)N)NC(=O)CCCCC(=O)Nc2c(c(c(s2)C)C)C(=O)N)C C02062020
Cc1ccc2c(c1)c(c(n2C[C@H](C[NH2+]C(CO)(CO)CO)O)c3ccccc3)c4ccccc4 C10384358
Cc1ccc2c(c1)c(c(n2C[C@@H](C[NH2+]C(CO)(CO)CO)O)c3ccccc3)c4ccccc4 C10384350
Cc1ccc(cc1)[C@@H](C(=O)NC(C)(C)C)N(c2cccc(c2)O)C(=O)c3c(c(ns3)C(=O)N)N C12477124
c1cc(ccc1COC[C@@H](C[NH2+]C2CCC(CC2)[NH2+]C[C@H](COCc3ccc(cc3)Cl)O)O)Cl C12540247
c1cc(ccc1COC[C@H](C[NH2+]C2CCC(CC2)[NH2+]C[C@@H](COCc3ccc(cc3)Cl)O)O)Cl C12540250
Cc1ccc(c(c1)S(=O)(=O)Nc2cc(cc(c2C)C)NS(=O)(=O)c3cc(ccc3C)N)N C06088860
c1cc(ccc1CCC(=O)c2c(cc(cc2O[C@H]3[C@H]([C@@H]([C@@H]([C@H](O3)CO)O)O)O)O)O)O C13424697
c1cc(ccc1C(=O)N/N=C(\c2c(=O)[nH]c3ccc(cc3n2)Cl)/[C@@H]([C@H](CO)O)O)O C15775255
c1cc(ccc1C(=O)N/N=C(\c2c(=O)[nH]c3ccc(cc3n2)Cl)/[C@H]([C@@H](CO)O)O)O C15775257
c1cc(ccc1C(=O)N/N=C(\c2c(=O)[nH]c3ccc(cc3n2)Cl)/[C@H]([C@H](CO)O)O)O C15775259
Cc1ccc(cc1)C[NH2+]C[C@@H](COc2ccc(cc2)OC[C@H](C[NH2+]Cc3ccc(cc3)C)O)O C27529516
C[C@@H]1[C@H]([C@@H]([C@@H]([C@H](O1)Oc2ccc(cc2OC)[C@H]3[C@@H](c4cc(cc(c4O3)O)CCCO)CO)O)O)O C31155655
COc1cc(cc(c1OC)OC)[C@@H]2[NH+]=C(N=C(N2c3ccc(cc3)S(=O)(=O)N)N)N C12410619
c1ccc2c(c1)NC(=O)[C@@H]([S@]2=O)/C(=N\NC(=S)NN)/C(=O)Nc3cc(ccc3Cl)Cl C17211623
CC(C)(C)N1C(=O)[C@H]2[C@@H]([NH2+][C@@]([C@@H]2C1=O)(CCCNC(=O)N)C(=O)[O-])c3cc(ccc3O)Br C33751005
CCCCN1C(=O)[C@H]2[C@@H]([NH2+][C@@]([C@@H]2C1=O)(CCCNC(=O)N)C(=O)[O-])c3cc(ccc3O)Br C35352961
c1cc(c(c(c1)O)O)C(=O)OCc2cc(ccc2O[C@H]3[C@@H]([C@@H]([C@@H]([C@@H](O3)CO)O)O)O)O C35457489
c1cc(c(c(c1)O)O)C(=O)OCc2cc(ccc2O[C@H]3[C@H]([C@@H]([C@@H]([C@@H](O3)CO)O)O)O)O C35457498
CC(C)CC[C@]1([C@H](C([C@@H](C(C1=O)(C)C)O[C@H]2[C@@H]([C@H]([C@@H]([C@H](O2)CO)O)O)O)(C)C)O)O C35464799
Cc1cc(c(c(c1C=O)O)C/C=C(\C)/CC/C=C(\C)/CCCC(C)(C)O[C@H]2[C@H]([C@@H]([C@@H]([C@@H](O2)CO)O)O)O)O C35465654
CC(C)(c1cccc(c1)C(C)(C)NC(=O)N[C@H]2CCCC[C@@H]2O)NC(=O)N[C@@H]3CCCC[C@@H]3O C15777524
CC(C)(C)CC(C)(C)NC(=O)[C@H](c1c(cc(cc1O)O)O)N(C)C(=O)c2cccc(c2O)O C36531295
COc1cc(ccc1O[C@H]2[C@H]([C@@H]([C@@H]([C@@H](O2)CO)O)O)O)[C@@H]3[C@@H](c4cc(cc(c4O3)OC)/C=C/CO)CO C31159879
c1cc(oc1)CN([C@H](c2ccc(cc2)O)C(=O)NC[C@H]3CCCO3)C(=O)c4c(c(ns4)C(=O)N)N C12474129
c1ccc(c(c1)CSc2nnc(s2)NC(=O)[C@@H]3[C@@H](C4=CC=C(N[C@@H]4S3)c5cc[nH+]cc5)[NH3+])Cl C39007259
Cc1cc(nc(n1)N/C(=N/C(=O)CS[C@@H]2NC(=[NH+]N2)N)/NCCc3c[nH]c4c3cc(cc4)Cl)C C39355716
Cc1ccc(cc1)C(=O)N/N=C(\[C@H]2C(=O)[NH+]=c3ccc(cc3=[NH+]2)Cl)/[C@@H]([C@@H](CO)O)O C40151343
Cc1ccc(cc1)C(=O)N/N=C(\[C@@H]2C(=O)[NH+]=c3ccc(cc3=[NH+]2)Cl)/[C@H]([C@@H](CO)O)O C40151344
c1cc(ccc1C(=O)NNc2c(c(ncn2)NCC[NH+]3CCCCC3)N)Br C40756355
Cc1ccc(cc1)S(=O)(=O)NNc2c(c(ncn2)NNC(=O)c3ccc(cc3)Cl)N C40784439
CCn1c2c(cnc(c2nc1c3c(non3)N)C#CC(C)(C)O)OCC[C@H](Cc4ccccc4)[NH3+] C40972249
Cc1ccc(cc1)CNc2nc(c(c(n2)Nc3c(c4c(s3)CCCC4)C(=O)N)[N+](=O)[O-])N C41026378
COc1cc(ccc1C(=O)N[C@H]2C[C@@](C[C@H]([C@@H]2O)O)(C(=O)N[C@H]3CCCNC3=O)O)SC C43537127
c1ccc(cc1)C(c2ccccc2)(c3ccccc3)n4cc([nH+]c4)C[C@@H]([C@H](CC(=O)N)[NH3+])N C44256283
c1ccc2c(c1)CCC23CCN(CC3)C(=O)N[C@H](CC4=c5ccccc5=[NH+]C4)C(=O)NCCCCC[NH3+] C52607950
c1ccc2=[NH+]CC(=c2c1)C[C@@H](COc3cc(cnc3)c4ccc(cc4)Nc5ccnc(n5)N)[NH3+] C52627706
c1ccc(c(c1)C[NH2+]C[C@H](COc2ccc(cc2)OC[C@H](C[NH2+]Cc3ccccc3Cl)O)O)Cl C27529519
c1ccc2c(c1)c(c[nH]2)C[C@H](C(=O)NC[C@H](c3c(cccc3Cl)F)[NH+]4CCCC4)NC(=O)N C58775352
CCNc1cc2c(cc1C)c(c-3cc(/c(=[NH+]/CC)/cc3o2)C)c4ccccc4C(=O)NCC[NH3+] C43764013
c1cc-2c(cc1S(=O)(=O)NNC(=O)N)Cc3c2ccc(c3)S(=O)(=O)NNC(=O)N C02690033
Cc1cc(nc(n1)N/C(=[NH+]\C(=O)NC2C3CC4CC(C3)CC2C4)/NCCc5ccc(cc5)S(=O)(=O)N)C C12652023
COc1ccc2=C(C[NH+]=c2c1)CCNC(=O)CS[C@H]3N[NH2+]NN3c4ccccc4OC C64164392
COc1ccc2=C(C[NH+]=c2c1)CCNC(=O)CS[C@H]3N[NH2+]NN3c4ccccc4Cl C64164809
COc1ccc2=C(C[NH+]=c2c1)CCNC(=O)CS[C@H]3N[NH2+]NN3c4ccccc4F C64657141
Cc1ccc(c(c1)N2[C@H](N[NH2+]N2)SCC(=O)N[C@@H](CC3=c4ccccc4=[NH+]C3)C(=O)[O-])C C64684367
Cc1ccc(c(c1)C)Nc2nc(nc(n2)N)C[NH+]3CCN(CC3)c4cccc(c4)Cl C02342050
CCOC(=O)C1=C(NC(=O)N[C@@H]1c2cc(ccc2C)C)C[NH2+]C(C)(C)CC(C)(C)C C04689223
CCOC(=O)C1=C(NC(=O)N[C@H]1c2ccc(cc2)Cl)C[NH2+]Cc3ccc(cc3)C C04689462
Cc1ccc(cc1Nc2nc(nc(n2)N)C[NH+]3CCN(CC3)c4cccc(c4)Cl)Cl C03765396
Cc1ccc(c(c1)[C@H]2C(=C(NC(=O)N2)C[NH2+]Cc3ccccc3Cl)C(=O)OC)C C04820709
Cc1c(c([nH]c1C(=O)[C@H](C)[NH2+]C[C@@H](c2ccccc2)c3c[nH]c4c3cccc4)C)C(=O)C C07546880
c1ccc2c(c1)c3c([nH]2)[C@@H]([NH+](CC3)Cc4cccc(c4)OCCO)c5cccc(c5)O C11717258
CC[C@@H](CO)[NH2+]C[C@@H](Cn1c2c3ccccc3ccc2c(c1c4ccccc4)c5ccccc5)O C02299199
Cc1cc(cc(c1NC(=O)C[NH2+]CCCNc2ccc(cc2)[N+](=O)[O-])Br)Br C08781441
Cc1ccc2c(c1)c(c(n2C[C@@H](C[NH2+]CCCO)O)c3ccccc3)c4ccccc4 C05614873
Cc1ccc(c(c1)S(=O)(=O)Nc2ccccc2/C(=N/CCC[NH2+]C3CCCCC3)/O)C C06146681
Cc1c2cc(ccc2[nH]n1)c3cc(cnc3)OC[C@H](Cc4csc5c4cccc5)[NH3+] C14957839
Cc1c2cc(ccc2[nH]n1)c3cc(cnc3)OC[C@H](Cc4c(cc(cc4Br)F)F)[NH3+] C14961687
Cc1c2cc(ccc2[nH]n1)c3cc(cnc3)OC[C@H](Cc4cccc(c4)C(F)(F)F)[NH3+] C14961720
Cc1c2cc(ccc2[nH]n1)c3cc(cnc3)OC[C@H](Cc4ccc(c(c4)C(F)(F)F)F)[NH3+] C14961732
CC[NH+](CC)CCNC(=O)c1ccc2c(c1)[C@H]3C=CC[C@H]3[C@H](N2)c4cc(ccc4O)Br C20696576
COc1ccccc1/C=C/C[NH+]2CCNC(=O)[C@H]2CC(=O)NCCc3c[nH]c4c3cccc4 C20855489
Cc1ccc(cc1Cl)NC(=O)[C@H](c2ccccc2)[NH2+]CCCN3C(=O)C4(CCCC4)NC3=O C25672197
CC[C@@H](CO)[NH2+]C[C@H](Cn1c2c(cc(cc2c(c1c3ccccc3)c4ccccc4)C)C)O C28296655
Cc1[nH+]c(cc(n1)NC2CCCCC2)Nc3ccc(cc3)NS(=O)(=O)c4ccc(cc4)OC C33326891
COc1ccccc1c2c3c(n(nc3nc(n2)NCC[NH+]4CCCCC4)c5ccc(cc5)Cl)N C37357873
CC(C)c1ccc(cc1)c2c3c(n(nc3nc(n2)NCC[NH+]4CCCC4)Cc5ccccc5)N C37360888
Cc1cccc2=C(C(=O)[NH+]=c12)NNC(=O)/C(=C/c3ccccc3)/NC(=O)c4ccccc4 C15015433
c1ccc2=[NH+]CC(=c2c1)/C=N/NC(=O)[C@H]3C=C(NN3)c4cccc(c4)OCc5ccc(cc5)Cl C38999241
c1ccc(cc1)N2CC[NH+](CC2)CC[C@@H]3NN[C@H](O3)SCCc4c[nH]c5c4cccc5 C39201031
CNC(=O)c1c2c(n(n1)CC3CCCCC3)CC[C@H](C2)[NH2+]C4[C@@H]5CC6C[C@H]4CC(C5)(C6)O C14751746
COc1ccc(cc1)[C@@H]2NC(=NC(=[NH+]2)N)SCC(=O)N3c4ccccc4CCc5c3cccc5 C39448847
CC(C)c1ccc(cc1)[C@H]2NC(=NC(=[NH+]2)N)SCC(=O)N3c4ccccc4CCc5c3cccc5 C39448858
CC(C)Cc1ccc(c(c1)N2CC[NH2+][C@@H](C2)Cc3ccccc3)NS(=O)(=O)c4ccccc4O C39481515
CCCc1ccc(cc1)[C@@H](CNS(=O)(=O)c2ccccc2)N3CC[NH2+][C@@H](C3)c4ccccc4O C39532676
CSNC[C@@H](c1ccc(cc1)c2ccccc2O)N3CC[NH2+][C@@H](C3)S(=O)(=O)Oc4ccccc4 C39534191
COc1ccc(cc1)N2[C@H](NN[C@@H]2SCC(=O)N/N=C/C3=c4ccccc4=[NH+]C3)c5ccccc5 C39926566
C[C@@]1(CC[C@]2([C@@H](C1)C(C[C@@H]2[NH2+]CC3CCCCC3)(C)C)CCC(=O)NCc4ccco4)O C12531707
C[C@H](C(C)C)Nc1cc(cc[nH+]1)c2c([nH]c(n2)SCCCO)c3ccc(cc3)F C40391385
Cc1ccc(cc1Nc2c(c(ncn2)NC3CC([NH2+]C(C3)(C)C)(C)C)[N+](=O)[O-])Cl C40592669
CCc1ccccc1Nc2c(c(ncn2)N3CC[NH+](CC3)Cc4ccc5c(c4)OCO5)N C40688340
Cc1ccc2c([nH+]1)cccc2Nc3c(c(ncn3)N4CCN(CC4)C(c5ccccc5)c6ccccc6)N C40730136
c1ccc(cc1)CN(c2ccccn2)c3c(c([nH+]cn3)Nc4ccccc4Br)N C40781458
C[C@@]1(CC[C@@]2([C@@H](C1)C(C[C@@H]2[NH2+]CC3CCCCC3)(C)C)CCC(=O)NCCN4CCOCC4)O C43547738
CCCCNc1[nH+]c2c(s1)C[C@]3(CC[C@H]([C@@H]([C@H]3[C@@H]2C)O)[C@H](C)C(=O)NC4CC4)C C43548588
CCCCNc1[nH+]c2c(s1)C[C@]3(CC[C@H]([C@H]([C@H]3[C@@H]2C)O)[C@H](C)C(=O)NCCOC)C C43548610
Cc1c2cc(ccc2[nH]n1)c3cc(cnc3c4ccoc4)OC[C@H](Cc5ccccc5)[NH3+] C45351201
CSc1ccc(cc1)[C@H]2NN=C3N2C(=NC(=[NH+]3)Nc4ccccc4)Nc5ccccc5 C59226970
C[C@H](C(=O)Nc1ccccc1C(F)(F)F)[NH+]2CCC(CC2)C(=O)Nc3cc(ccc3O)Cl C59258699
Cc1cccc(c1C)NC(=O)CN2CC[NH+](CC2)CCc3nc(c4c5c(sc4n3)C[C@H](CC5)C)N C22801044
c1ccc(cc1)S(=O)(=O)/N=C\2/[C@@H]([NH+]=c3ccccc3=N2)Nc4ccc(cc4)Oc5ccc(cc5)N C39979858
CC(C)(C)OC(=O)N[C@@H](CC1=c2ccccc2=[NH+]C1)[C@H]3NN[C@@H](O3)SCc4ccccc4F C63339749
Cc1ccc2c(c1)S[C@H](N2)NC(=O)[C@@H](CC3=c4ccccc4=[NH+]C3)NC(=O)OCc5ccccc5 C63503277
Cc1ccc2c(c1)S[C@@H](N2)NC(=O)[C@H](CC3=c4ccccc4=[NH+]C3)NC(=O)OCc5ccccc5 C63503278
[H]/N=C(/Nc1nc(cc(n1)C)C)\N(CCC2=c3ccccc3=[NH+]C2)C(=S)Nc4ccc(cc4)F C63677518
CC[NH+](CC)CCNC(=O)c1c(c([nH]c1C)/C=C\2/c3cc(ccc3NC2=O)Cl)C C03989259
Cc1ccc(c(c1)Nc2nc(nc(n2)N)C[NH+]3CCN(CC3)c4ccc(cc4)F)OC C03765394
CN(C)c1ccc(cc1)c2ccnc(n2)N[C@H]3CO[C@H]4[C@@H]3OC[C@@H]4[NH2+]Cc5c[nH]c6c5cccc6 C08253860
c1ccc(cc1)C[NH+]2CCc3c(sc(c3C(=O)N)NC(=O)CCCSc4ccccc4)C2 C09472785
CCC[NH+]1CCc2c(sc(c2C(=O)N)NC(=O)CCCSc3ccc(cc3)C)C1 C09472929
CC[NH+]1CCc2c(sc(c2C(=O)N)NC(=O)CCCSc3ccc(cc3)Cl)C1 C09474899
CCCCn1c(c(c(=O)[nH]c1=O)N(C2CCCC2)C(=O)C[NH+]3CCC[C@@H]4[C@@H]3CCCC4)N C09949537
c1ccc(cc1)Cn2c(c(c(=O)[nH]c2=O)[C@@H](c3ccc(cc3)C#N)[NH+]4CCN(CC4)c5ccccc5)N C09379404
CCOC(=O)C1=C(NC(=O)N[C@@H]1c2ccc(cc2)Cl)C[NH+](C)CC(=O)Nc3c(cccc3C)C C11293788
COc1cccc(c1O)C[NH+]2CCC(CC2)[C@@]3(C(=O)NC(=O)N3)CCCc4ccccc4 C12197079
COc1cccc(c1O)C[NH+]2CCC(CC2)[C@]3(C(=O)NC(=O)N3)CCCc4ccccc4 C12197087
c1ccc2c(c1)c(c[nH]2)CCNC(=O)C[C@H]3C(=O)NCC[NH+]3Cc4ccc(c(c4)F)F C12455903
CC(C)(C)c1ccc(cc1)c2cc(no2)C[C@H]3C[NH2+]CC[C@H]3CC(=O)NCCN4CCNC4=O C12482377
CCc1ccccc1Nc2nc(nc(n2)N)C[NH+]3CCC[C@@H]3c4ccc5c(c4)OCCO5 C09127258
CC[NH+](CC)CCNC(=O)c1ccc2c(c1)[C@H]3C=CC[C@@H]3[C@@H](N2)c4ccc(c(c4)OC)O C14459461
Cc1c2cc(ccc2[nH]n1)c3cc(cnc3)OC[C@H](Cc4ccccc4OC(F)(F)F)[NH3+] C14961753
Cc1ccc(cc1)n2cc(c(n2)c3cccc(c3)C)C[NH2+]Cc4ccc(cc4)S(=O)(=O)N C15079946
c1ccc(cc1)[C@@H](C/C(=N/NC(=S)N)/CC[NH+]2CCCC2)[C@@H]3C(=O)C4=CCCC[C@@H]4OC3=O C16958100
CC1(Cc2c(c(nc3c2c4c(s3)c(nc(n4)SC)NCCCC[NH3+])N5CCOCC5)CO1)C C20392950
CCCCNc1[nH+]c2c(s1)C[C@@]3(CC[C@@H]([C@@H]([C@H]3[C@@H]2C)O)[C@H](C)C(=O)NCCN4CCOCC4)C C20504510
CC[NH+](CC)CCNC(=O)c1ccc2c(c1)[C@H]3C=CC[C@@H]3[C@H](N2)c4ccc(c(c4)OC)O C20693704
c1c(c(cc(c1OCC(F)(F)F)O)OCC(F)(F)F)C(=O)NC[C@H]2CCCC[NH2+]2 C21986210
C[NH+](Cc1ccccc1OC(F)(F)F)CC(=O)Nc2c(c3c(s2)CCCC3)C(=O)N C25241216
CC[NH+]1CCN(CC1)Cc2cc(c(nc2)c3ccc(cc3)C(=O)Nc4ccccc4N)C C29042649
Cc1ccc(cc1C)N2C(=O)Nc3ccc(cc3[C@@]2(C(=O)NCC[NH+](C)C)O)Br C03670441
Cc1ccc(cc1)CNc2cc3c([nH+]c2)N([C@H]([C@@H]3NC(=O)C)C(=O)OC)CCc4c[nH]c5c4cccc5 C39352669
COc1ccc(cc1)N2C[C@@H]([C@@H](N2)c3ccccc3Cl)C[NH2+]CCSc4nc[nH]n4 C39372006
COc1ccc(c(c1)F)[C@H]2[C@@H](CN(N2)c3ccccc3)C[NH2+]CCSc4cnn[nH]4 C39479189
CCOC(=O)C1=CNN([C@H]1C[NH2+]CCc2c[nH]c3c2cccc3)c4cc(=O)n(c5c4cccc5)C C39509237
CC(C)[C@@H](C(=O)N1C[C@H](C2(C1)CC[NH2+]CC2)C(=O)NCCc3c[nH]c4c3cccc4)Oc5ccccc5 C39597921
c1cc(ccc1C(=O)N2C[C@@H](C3(C2)CC[NH2+]CC3)C(=O)NCCc4c[nH]c5c4cc(cc5)Cl)Cl C39676410
c1cc(ccc1C(=O)N2C[C@H](C3(C2)CC[NH2+]CC3)C(=O)NCCc4c[nH]c5c4cc(cc5)Cl)Cl C39676411
c1cc2c(cc1Cl)c(c[nH]2)CCNC(=O)[C@@H]3CN(CC34CC[NH2+]CC4)C(=O)[C@H]5CCC=CC5 C39676498
CCC[C@@H](C)C(=O)N1C[C@H](C2(C1)CC[NH2+]CC2)C(=O)NCCc3c[nH]c4c3cccc4C C39684063
Cc1cccc2c1[nH]cc2CCNC(=O)[C@H]3CN(CC34CC[NH2+]CC4)C(=O)c5ccccc5C(F)(F)F C39684080
Cc1ccc(c(c1)C)C(=O)N2C[C@H](C3(C2)CC[NH2+]CC3)C(=O)NCCc4c[nH]c5c4cccc5C C39684220
Cc1ccc(cc1)CC(=O)N2C[C@H](C3(C2)CC[NH2+]CC3)C(=O)NCCc4c[nH]c5c4cccc5C C39684250
c1cc2c(cc1C[NH+]3CCN(CC3)c4c(c(ncn4)Nc5cc(ccc5F)F)N)OCO2 C40799388
C[C@@]12CC/C(=N/OCC(=O)NCCc3c[nH]c[nH+]3)/C=C1CC[C@@H]4[C@H]2CC[C@@]5([C@@H]4CC[C@]5(C#C)O)C C43736817
C[C@@]12C[C@@H](CC(C1)(C)C)N(C2)c3cncc(n3)/C(=[NH+]\NC(=S)N4CCN(CC4)c5ccccc5)/N C44552073
Cc1c(c2cc(ccc2[nH]1)C#N)CCNC(=O)[C@@H]3CN(CC34CC[NH2+]CC4)C(=O)C5(CCCCC5)C C44714508
Cc1c(c2cc(ccc2[nH]1)C#N)CCNC(=O)[C@H]3CN(CC34CC[NH2+]CC4)C(=O)C5(CCCCC5)C C44714510
CCc1ccccc1NC(=O)C[NH+](C)CC(=O)NNC(=O)c2cc(c(s2)CC)C C58108155
c1ccc2c(c1)c(c[nH]2)C[C@@H](C(=O)NCC[NH+]3CCCCCC3)NC(=O)c4cccs4 C59403139
Cc1ccc(cc1)[C@@H]2C[C@H](N3C(=[NH+]2)C(=CN3)C(=O)Nc4cc5c(cc4[C@H](C)O)OCO5)C(F)(F)F C12847185
Cc1cc(ccc1NC(=O)CCCNC(=O)NC2CCCCC2)C[NH+]3CCSCC3 C60332038
c1cc(ccc1NC(=O)NNC(=O)[C@@H]2C=c3cc(ccc3=[NH+]2)OC(F)(F)F)OC(F)(F)F C63598852
C[C@@H]1CC(=O)N2[C@H](N=C(N[C@@H]2N1)NCCC3=c4cc(ccc4=[NH+]C3)OC)c5ccccc5 C63633443
CCCCC[C@H]1NN[C@@H](S1)NC(=O)[C@@H]2CC(=O)N(C2)CCC3=c4cc(ccc4=[NH+]C3)C C63941240
C[C@@H]1C(=C(NN1c2ccc(cc2)F)C)CC(=O)NNC(=O)CC3=c4ccccc4=[NH+]C3 C64365160
c1cc2c(cc1F)CC[C@H](O2)[C@@H](C[NH2+]C[C@H]([C@H]3CCc4cc(ccc4O3)F)O)O C03951631
CC[NH+](CC)CCNC(=O)[C@@]1(c2ccccc2NC(=O)N1c3ccc(c(c3)C)C)O C03665918
CC(C)c1c2c(c3c4c(c(ncn4)NCCCC[NH3+])sc3n1)CC(OC2)(C)C C02409685
CCC[NH+]1CCc2c(sc(c2C(=O)N)NC(=O)CSc3ccc(cc3)C)C1 C05190911
c1cc2c(cc1F)CC[C@H](O2)[C@H](C[NH2+]C[C@@H]([C@@H]3CCc4cc(ccc4O3)F)O)O C05844792
CC[C@]1(Cc2c(sc3c2[C@@H](N=C(N3)SCC(=O)N4CCCCC4)[NH3+])CO1)C C06603994
c1cc(ccc1CCNC(=O)C[NH+]2CCc3c(ccs3)[C@H]2C4CC4)S(=O)(=O)N C07880011
CC[NH+]1CCc2c(sc(c2C(=O)N)NC(=O)c3cc4cc(ccc4s3)[N+](=O)[O-])C1 C08793187
CC1(Cc2c(c([nH+]c3c2c(c(s3)C(=O)NC[C@@H]4CCCO4)N)N5CCCC5)CO1)C C09449632
C[NH+]1CCc2c(sc(c2C(=O)N)NC(=O)CCCSc3ccc(cc3)Cl)C1 C09474905
CC1(CC(CC([NH2+]1)(C)C)NC(=O)CCc2[nH]c(=O)c3c4c(sc3n2)CCCC4)C C10812429
c1ccc2c(c1)CCC[C@@H]2NC(=O)c3ccc([nH]c3=O)C[NH+]4CCC(CC4)(c5ccc(cc5)Cl)O C11872847
CC(C)C[C@@H](C(=O)N)[NH2+][C@H]1CCC(=O)N(CC1)Cc2cc3c(cc2Cl)OCO3 C11965234
Cc1ccc2c(c1)[C@@H](CC3(O2)CC[NH+](CC3)C[C@@H](c4c[nH]c5c4ccc(c5)OC)O)O C12293236
CC[C@H](C)N1C(=O)[C@@H]2[C@H]([NH2+][C@]3([C@@H]2C1=O)c4ccccc4NC3=O)Cc5c[nH]c6c5cccc6 C12887356
CC[NH+]1CCc2c3ccccc3[nH]c2[C@@H]1c4c([nH]c(=O)n(c4=O)c5cccc(c5)OC)O C12888574
Cn1c2c(c(n1)C(=O)NCc3cccs3)C[C@H](CC2)[NH2+]CC4(CCCCC4)O C14740418
Cc1ccc(c(c1)C)n2c(=O)c(c(nc2O)O)[C@@H]3c4cc(c(cc4CC[NH2+]3)OC)OC C09109462
Cc1ccc2c(c1)[nH]c(c2[C@H](C[NH+]3CCC4(CC3)C[C@@H](c5ccc(cc5O4)OC)O)O)C C19219619
COc1ccc2c(c1)[nH]cc2[C@@H](C[NH+]3CCC4(CC3)C[C@@H](c5cc(ccc5O4)Cl)O)O C19563109
c1cc(ccc1CCNC(=O)C[C@@H]2C(=O)NCC[NH+]2Cc3ccc(c(c3)F)F)O C20780984
Cc1cc(oc-2cc(=[NH+]C(=O)CCCC[C@H]3[C@@H]4[C@H](CS3)NC(=O)N4)ccc12)O C22051897
c1cc2c(cc1C(=O)N)CCO[C@@H]2CC[NH+]3CCC(=CC3)c4c5ccc(cc5[nH]n4)F C26493953
C[C@H]1CCCC[C@H]1NC(=O)NC(=O)C[NH+](C)CC(=O)Nc2ccccc2SC C31036954
c1ccc(cc1)n2c(c3c(nc(nc3n2)NCC[NH+]4CCCC4)c5cccs5)N C37358250
Cc1c(sc(c1C#N)NC(=O)c2c(c3cc4cc(c(cc4[nH+]c3s2)OC)OC)N)C C08667193
C[C@@H](C(=O)N1CCC2(CC1)c3c(nc[nH]3)CC[NH2+]2)NC(=O)c4ccc(cc4)C(C)(C)C C08739212
Cc1cc(ccc1Nc2c(c(ncn2)N3CC[NH+](CC3)Cc4ccccc4)N)Cl C40703161
C[NH+]1CCC(CC1)N(C)c2c(c(ncn2)Nc3c(cc(cn3)C(F)(F)F)Cl)N C40800780
COC(=O)[C@@H](Cc1c(cc(c(c1Br)O)Br)Br)[NH3+] C44327223
c1cc(cc(c1)I)NS(=O)(=O)c2ccc(cc2)CC[NH3+] C44594357
c1ccc2c(c1)cc([nH]2)CNC(=O)[C@H]3CN(CC34CC[NH2+]CC4)C(=O)c5csc6c5cccc6 C44713576
Cc1ccc(c(c1)C)C(=O)N2C[C@H](C3(C2)CC[NH2+]CC3)C(=O)NCCc4c([nH]c5c4cc(cc5)C#N)C C44714635
CCOc1ccc(cc1)Nc2c(c(c(c3n2ncc3)C#N)NC[C@H]4CCCC[NH2+]4)C C45253555
C[C@H](C[NH+]1CCCC1)NS(=O)(=O)c2c(cc(cc2Br)Br)N C49150580
Cc1ccc2c(c1)[nH]c(n2)[C@H](C)NC(=O)[C@@H]3CN(CC34CC[NH2+]CC4)C(=O)C5(CCCCC5)C C39695767
Cc1ccc2c(c1)[nH]c(n2)[C@H](C)NC(=O)[C@H]3CN(CC34CC[NH2+]CC4)C(=O)c5c(ccs5)C C44737579
Cc1ccc2c(c1)[nH]c(n2)[C@@H](C)NC(=O)[C@@H]3CN(CC34CC[NH2+]CC4)C(=O)c5c(ccc(c5F)C)F C39695778
Cc1ccc2c(c1)[nH]c(n2)[C@H](C)NC(=O)[C@H]3CN(CC34CC[NH2+]CC4)C(=O)c5cc(ccc5F)Cl C44737408
C[C@@H]1CCc2c(cc(s2)C(=O)NNC(=O)NC[C@H](c3cccs3)[NH+](C)C)C1 C09794536
C[C@H]1CCc2c(cc(s2)C(=O)NNC(=O)NC[C@H](c3cccs3)[NH+](C)C)C1 C09794541
Cc1ccc(cc1)S(=O)(=O)NCCNC(=O)NC[C@@]2(CCC[C@H](C2)C)[NH+](C)C C57819997
C[NH+](Cc1csc2c1cccc2)CC(=O)Nc3ccccc3SCC(=O)N C46089650
CC(C)(C)[C@@H]1CCc2c(sc(c2C(=O)N)NC(=O)[C@@H]3CCC[NH+](C3)CCC#N)C1 C62039396
c1ccc2=[NH+]CC(=c2c1)C[C@@H](C(=O)N3CCN(CC3)c4ccccc4Cl)NC(=O)N C63117994
C[C@H](C(=O)NC(=O)NC1CCCCC1)S[C@H]2NN=C(O2)C3=c4ccccc4=[NH+]C3 C39935244
CC[C@H]1CC2=c3ccccc3=[NH+][C@H]2[C@@H]([NH2+]1)c4c([nH]c(=S)n(c4=O)c5ccc(cc5)OC)[O-] C63386038
c1ccc(cc1)CCn2c(=O)c(c([nH]c2=S)[O-])[C@H]3[C@H]4C(=c5ccccc5=[NH+]4)CC[NH2+]3 C63684299
Cc1c(c(=O)n(n1C)c2ccccc2)NC(=S)/[NH+]=N/c3c4ccccc4[nH]c3O C13120574
CC1=c2cc(ccc2=[NH+][C@@H]1c3ccc(cc3)F)CNC(=O)[C@H]4CCCN(C4)C(=O)N C64609831
Cc1cc(c(c(c1)C[NH2+]CCCCCC[NH2+]Cc2cc(cc(c2O)C)C)O)C C01718687
CC1(CC(CC([NH2+]1)(C)C)[NH2+]C[C@@H](COc2cc(c(c(c2)C(C)(C)C)O)C(C)(C)C)O)C C04473944
CC1(CC(CC([NH2+]1)(C)C)[NH2+]C[C@H](COc2cc(c(c(c2)C(C)(C)C)O)C(C)(C)C)O)C C04473946
CC(C)c1cccc(c1OC[C@@H](C[NH2+]C(C)C)O)OC[C@H](C[NH2+]C(C)C)O C04655666
c1cc(ccc1Nc2ccnc(n2)N)Oc3ccc(cc3)Nc4ccnc(n4)N C01733760
c1ccc(c(c1)C[NH2+]CC[C@H](CC[C@@H](CC[NH2+]Cc2ccccc2O)S)S)O C04706512
c1cc(ccc1c2cc3ccc(cc3[nH]2)C4=[NH+]CCN4)Nc5ccc(cc5)C6=[NH+]CCN6 C01590356
c1ccc(cc1)CSC([C@@H]([C@@H]([C@@H]([C@@H](C[NH3+])O)O)O)[NH3+])SCc2ccccc2 C05742739
CCC(C)(C)NC(=O)[C@@H](c1ccc(cc1)O)N(c2ccc(cc2)F)C(=O)c3c(c(ns3)C(=O)N)N C06462053
Cc1ccc(cc1)Nc2c(c(c(s2)C(=O)N[C@@H]3CCCc4c3cccc4)N)C(=O)N C05689812
c1cc(ccc1C[NH2+]C2CC2)Nc3cc([nH]n3)c4ccc(cc4)c5ccc(cc5O)O C06718826
CCc1ccc(cc1)N([C@H](c2ccc(cc2)O)C(=O)NC(C)(C)CC)C(=O)c3c(c(ns3)C(=O)N)N C06822171
c1cc(c(c(c1)O[C@H]2[C@@H]([C@H]([C@@H]([C@H](O2)CO)O)O)O)C(=O)CCc3ccc(cc3)O)O C06569136
COc1ccc(cc1NC(=O)[C@H]2C[C@@H]([NH2+][C@@]23c4cc(ccc4NC3=O)Br)CC(=O)N)Cl C08876802
COc1ccc(cc1NC(=O)[C@H]2C[C@@H]([NH2+][C@@]23c4cc(ccc4NC3=O)Cl)CCC(=O)N)Cl C09130331
C[C@H]1CCCC[C@H]1NC(=S)NNc2ccc(cc2)C(=O)NNC(=S)N[C@@H]3CCCC[C@H]3C C16185860
C[C@H](/C=C/C(=O)NC1CC([NH2+]C(C1)(C)C)(C)C)NC2CC([NH2+]C(C2)(C)C)(C)C C20028391
C[C@@H](/C=C/C(=O)NC1CC([NH2+]C(C1)(C)C)(C)C)NC2CC([NH2+]C(C2)(C)C)(C)C C20028392
CCC[C@@H]1C[C@H]([NH+](C1)C)C(=O)N[C@H]([C@H]2[C@@H]([C@H]([C@@H]([C@@H](O2)SC)O)O)O)[C@H](C)O C21985992
c1cc(c(c(c1)O[C@@H]2[C@H]([C@H]([C@@H]([C@@H](O2)CO)O)O)O)C(=O)CCc3ccc(cc3)O)O C22055950
C[C@]1(CC[C@H]2C(=CC[C@@H]3[C@@]2(CCC[C@@]3(C)C(=O)N)C)C1)CCO[C@@H]4[C@H]([C@H]([C@@H]([C@H](O4)CO)O)O)O C31161256
C1C2CC3CC1CC(C2)C3C/[NH+]=C(\CSC/C(=[NH+]/CC4C5CC6CC(C5)CC4C6)/N)/N C17021991
C[C@@H]1CCCC[C@@H]1NC(=S)NNc2ccc(cc2)C(=O)NNC(=S)N[C@@H]3CCCC[C@@H]3C C35587225
C[C@@H]1CCCC[C@H]1NC(=S)NNc2ccc(cc2)C(=O)NNC(=S)N[C@@H]3CCCC[C@@H]3C C35587227
COc1cc(ccc1O[C@H]2[C@@H]([C@H]([C@@H]([C@H](O2)CO)O)O)O)/C=C/c3cc(cc(c3)O)O C31158565
CCC[C@@H]1C[C@H]([NH+](C1)C)C(=O)N[C@@H]([C@@H]2[C@@H]([C@@H]([C@@H]([C@@H](O2)SC)O)O)O)[C@@H](C)O C03830997
CCC[C@@H]1C[C@H]([NH+](C1)C)C(=O)N[C@@H]([C@@H]2[C@@H]([C@@H]([C@H]([C@H](O2)SC)O)O)O)[C@@H](C)O C03982483
Cc1cccc(c1NC(=O)CS[C@@H]2NN[C@@H](O2)[C@H](Cc3c[nH]c4c3cccc4)[NH3+])C C38965500
Cc1cccc(c1NC(=O)CS[C@H]2NN[C@@H](O2)[C@H](Cc3c[nH]c4c3cccc4)[NH3+])C C38965501
Cc1cccc(c1NC(=O)CS[C@@H]2NN[C@H](O2)[C@H](Cc3c[nH]c4c3cccc4)[NH3+])C C38965502
c1ccc2c(c1)c(c[nH]2)C[C@@H]([C@@H]3NN[C@@H](O3)SCc4ccc(cc4Cl)Cl)[NH3+] C38966434
c1ccc(cc1)C[C@@H]2C[NH+](CC[NH2+]2)[C@@H](CNO)c3ccc(cc3)c4ccccc4O C39533941
c1ccc(c(c1)c2ccc(cc2)[C@@H](CNc3ccccc3O)[NH+]4CC[NH2+][C@@H](C4)c5ccccc5O)O C39533959
c1ccc(cc1)[C@@H]([C@@H]2NN[C@@H](N2N)SCc3cc(=O)[nH]c4c3cccc4)O C39969323
CC1(CC(CC([NH2+]1)(C)C)Nc2c(c(ncn2)N3CC[NH+](CC3)Cc4ccccc4)N)C C40728677
CC(=O)c1ccc(cc1)Nc2c(c(ncn2)NC3CC([NH2+]C(C3)(C)C)(C)C)N C40760766
[H]/N=C(\[NH3+])/N/N=C\1/C(=C(\NC2CCCCCCC2)/[O-])/C(=O)N(C1=O)C3CCCCCCC3 C06691851
CCC[C@@H]1C[C@@H]([NH+](C1)C)C(=O)N[C@@H]([C@H]2[C@H]([C@@H]([C@H]([C@H](O2)SC)O)O)O)[C@@H](C)O C44830559
CC[C@@H]1CC[NH2+][C@@H](C1)C(=O)N[C@@H]([C@H]2[C@@H]([C@H]([C@@H]([C@H](O2)SC)O)O)O)[C@@H](C)Cl C44964073
CC(C)(C(=O)N[C@H](CC1=c2ccccc2=[NH+]C1)C(=O)N3CCC4(CC3)c5ccccc5[C@H]([C@@H]4O)O)[NH3+] C52426225
CC(C)(C(=O)N[C@H](CC1=c2ccccc2=[NH+]C1)C(=O)N3CCC4(CC3)c5ccccc5[C@@H]([C@H]4O)O)[NH3+] C52426226
CC(C)(C(=O)N[C@H](CC1=c2ccccc2=[NH+]C1)C(=O)N3CCC4(CC3)c5ccccc5[C@H]([C@H]4O)O)[NH3+] C52426227
CC(C)(C(=O)N[C@H](CC1=c2ccccc2=[NH+]C1)C(=O)N3CCC4(CC3)c5ccccc5C[C@@H]4O)[NH3+] C52541518
CC(C)(C(=O)N[C@H](CC1=c2ccccc2=[NH+]C1)C(=O)N3CCC4(CC3)Cc5ccccc5[C@@H]4O)[NH3+] C52541727
Cc1cc([nH+]c(c1)N)C[C@@H]2C[NH2+]C[C@@H]2OCCNCC(c3cccc(c3)F)(F)F C49055295
Cc1ccc2c(c1)c(c(n2C[C@@H](C[NH2+]CC[NH3+])O)c3ccccc3)c4ccccc4 C36624819
C[C@H]1C(=c2ccccc2=[NH+]1)CCN[C@H](c3ccc(cc3Cl)Cl)[C@@H]4N[NH2+]NN4c5ccc(cc5)OC C63513988
CCC[NH2+][C@H]1CCc2c(sc(n2)C[C@@H]3c4c(nc(s4)N)CC[C@@H]3[NH2+]CCC)C1 C65739975
Cc1ccsc1C(=O)NNC(=O)[C@@H](Cc2c[nH]c3c2cccc3)NC(=O)N C66783465
Cc1ccsc1C(=O)NNC(=O)[C@H](Cc2c[nH]c3c2cccc3)NC(=O)N C66783466
Cc1cccc2c1NC(=O)[C@]23[C@H]4[C@@H]([C@H]([NH2+]3)CCC(=O)N)C(=O)N(C4=O)Cc5ccccc5OC C02135324
Cc1c(ccc2c1NC(=O)[C@]23[C@H]4[C@@H]([C@H]([NH2+]3)CCC(=O)N)C(=O)N(C4=O)c5ccc(cc5)OC(=O)C)Cl C02136472
Cc1ccc(cc1Cl)NC2=N[C@H]3[C@H]([C@@H](C[C@@H]([C@H]3S2)C(=O)NCC[NH+]4CCOCC4)O)O C08643797
COc1ccc(c(c1)N2C(=O)[C@@H]3[C@@H]([NH2+][C@]4([C@@H]3C2=O)c5ccccc5NC4=O)CCC(=O)N)OC C08789003
CCOC(=O)c1ccc(cc1)N2C(=O)[C@@H]3[C@@H]([NH2+][C@@]4([C@@H]3C2=O)c5ccc(c(c5NC4=O)C)Cl)CC(=O)N C08789393
Cc1ccc2c(c1)[C@]3([C@H]4[C@@H]([C@H]([NH2+]3)CCC(=O)N)C(=O)N(C4=O)CCc5ccccc5)C(=O)N2 C08790263
CCc1ccc2c(c1)[C@@]3([C@H]4[C@@H]([C@H]([NH2+]3)CCC(=O)N)C(=O)N(C4=O)Cc5ccc6c(c5)OCO6)C(=O)N2 C08790373
CCc1ccc2c(c1)[C@@]3([C@H]4[C@@H]([C@H]([NH2+]3)CC(=O)N)C(=O)N(C4=O)CCc5ccccc5)C(=O)N2 C08790592
Cc1cc2c(c(c1)Cl)NC(=O)[C@]23[C@@H](C[C@@H]([NH2+]3)CC(=O)N)C(=O)Nc4cc(ccc4OC)OC C08995473
Cc1cc2c(c(c1)Cl)NC(=O)[C@@]23[C@H](C[C@@H]([NH2+]3)CC(=O)N)C(=O)Nc4cc(ccc4OC)OC C09130122
CC[C@@H]1CCCCN1S(=O)(=O)c2ccc(cc2)C(=O)Nc3c(c4c(s3)C([NH2+]C(C4)(C)C)(C)C)C(=O)N C09383543
CC[C@H]1CCCCN1S(=O)(=O)c2ccc(cc2)C(=O)Nc3c(c4c(s3)C([NH2+]C(C4)(C)C)(C)C)C(=O)N C09383545
COc1ccc(cc1)CN2C(=O)[C@@H]3[C@@H]([NH2+][C@]4([C@@H]3C2=O)c5cccc(c5NC4=O)Cl)CCC(=O)N C12876748
COc1ccc(cc1)CN2C(=O)[C@@H]3[C@H]([NH2+][C@@]4([C@@H]3C2=O)c5cccc(c5NC4=O)Cl)CCC(=O)N C12876754
COc1ccccc1CN2C(=O)[C@@H]3[C@H]([NH2+][C@@]4([C@@H]3C2=O)c5cc(ccc5NC4=O)Cl)CCC(=O)N C12877658
CCCCn1c(c(c(=O)[nH]c1=O)N(C2CCCC2)C(=O)C[NH+]3CCC(CC3)[C@@H](c4ccccc4)O)N C14246066
COc1ccc(cc1)n2c3c(c(n2)C(=O)N)CCN(C3=O)c4ccc(cc4)c5ccccc5C[NH3+] C14969459
COc1cc(cc(c1)OC)NC2=N[C@H]3[C@H]([C@@H](C[C@@H]([C@H]3S2)C(=O)NCC[NH+]4CCCCC4)O)O C08636529
CCC[NH+]1CCc2c(sc(c2C(=O)N)NC(=O)c3ccccc3NS(=O)(=O)c4ccccc4)C1 C20569549
CCN(CC)c1ccc(cc1)/C=N/Nc2[nH]nc(n2)SCC(=O)NC3CC([NH2+]C(C3)(C)C)(C)C C20832807
Cc1cc(nc(n1)/N=C(/NC(=O)NC23CC4CC(C2)CC(C4)C3)\N5CCC(CC5)(C(=O)N)[NH+]6CCCCC6)C C14161212
Cc1ccc(c(c1)NC(=O)Cn2c(c(c([nH+]2)NC)c3nc(no3)c4ccc(cc4)Cl)N)C C23125512
CC(C)[C@H](C(=O)NC1CC([NH2+]C(C1)(C)C)(C)C)NC(=O)Cc2c3ccccc3c(=O)[nH]n2 C13569229
CC(C)[C@@H](C(=O)NC1CC([NH2+]C(C1)(C)C)(C)C)NC(=O)Cc2c3ccccc3c(=O)[nH]n2 C13569231
c1ccc(c(c1)CNC(=O)c2coc(n2)[C@H](Cc3c[nH]c4c3cccc4)[NH3+])Br C33626634
Cc1c(sc2c1c(=O)nc([nH]2)C[NH+]3CCN(CC3)CC(=O)Nc4c(ccs4)C(=O)N)C C22247168
CC(C)Cn1c(c(c(=O)[nH]c1=O)N(CC(C)C)C(=O)C[NH+]2CCN(CC2)c3ccccc3O)N C08687774
c1ccc2c(c1)c(c[nH]2)CCNC(=O)[C@H]3CNN4[C@@H]3[NH2+][C@@H](C[C@@H]4C(F)(F)F)c5ccco5 C39391672
Cc1cc(no1)[C@@H]2C(=C(NO2)C)C(=O)N3C[C@H](C4(C3)CC[NH2+]CC4)C(=O)NCCc5c[nH]c6c5cccc6 C39597835
Cc1cc(no1)[C@H]2C(=C(NO2)C)C(=O)N3C[C@H](C4(C3)CC[NH2+]CC4)C(=O)NCCc5c[nH]c6c5cccc6 C39597837
Cc1ccc2c(c1)c(c[nH]2)CCNC(=O)[C@@H]3CN(CC34CC[NH2+]CC4)C(=O)C5=C(NO[C@@H]5c6cc(on6)C)C C39656093
Cc1ccc2c(c1)c(c[nH]2)CCNC(=O)[C@@H]3CN(CC34CC[NH2+]CC4)C(=O)C5=C(NO[C@H]5c6cc(on6)C)C C39656097
c1cc(c(cc1CCNC(=O)[C@@H]2CN(CC23CC[NH2+]CC3)C(=O)c4ccc(cc4F)C(F)(F)F)O)O C39661748
Cc1cc(no1)[C@@H]2C(=C(NO2)C)C(=O)N3C[C@@H](C4(C3)CC[NH2+]CC4)C(=O)NCCc5c([nH]c6c5cccc6)C C39674064
Cc1cc(no1)[C@H]2C(=C(NO2)C)C(=O)N3C[C@H](C4(C3)CC[NH2+]CC4)C(=O)NCCc5c([nH]c6c5cccc6)C C39674067
Cc1c(c2ccccc2[nH]1)CCNC(=O)[C@@H]3CN(CC34CC[NH2+]CC4)C(=O)C5=C(ON[C@@H]5c6ccccc6)C C39674102
Cc1cccc2c1[nH]cc2CCNC(=O)[C@H]3CN(CC34CC[NH2+]CC4)C(=O)C5=C(NO[C@@H]5c6cc(on6)C)C C39684192
Cc1cccc2c1[nH]cc2CCNC(=O)[C@@H]3CN(CC34CC[NH2+]CC4)C(=O)C5=C(ON[C@@H]5c6ccccc6)C C39684239
Cc1cccc2c1[nH]cc2CCNC(=O)[C@@H]3CN(CC34CC[NH2+]CC4)C(=O)C5=C(ON[C@H]5c6ccccc6)C C39684241
C[C@@]1(CC[C@]2([C@@H](C1)C(C[C@@H]2[NH2+]Cc3ccc(o3)CO)(C)C)CCC(=O)NCCN4CCOCC4)O C12531463
CC1(CC(CC([NH2+]1)(C)C)Nc2c(c(ncn2)NNC(=O)c3ccccc3Br)[N+](=O)[O-])C C40645223
c1cc2c(cc1C[NH+]3CCN(CC3)c4c(c(ncn4)NNC(=O)c5ccc(cc5Cl)Cl)N)OCO2 C40793469
C[C@]12CC[C@H]([C@@]([C@H]1Cc3c(nc(s3)NC(=O)c4ccco4)[C@H]2CC(=O)NCC[NH+](C)C)(C)CO)O C43553502
Cc1cc(cc2c1[nH]c(n2)[C@H]3C(=CC=NC3=O)NC[C@H](c4cccc(c4)Cl)O)c5[nH]c(c[nH+]5)C C52634769
COC(=O)C1=C(NC(=O)N[C@@H]1c2cccs2)CN3CCC(CC3)(C(=O)N)[NH+]4CCCCC4 C57415906
c1ccc2=[NH+]CC(=c2c1)C[C@@H]3C(=O)N(C(=O)N3)CC(=O)N[C@@H]4[C@@H](C5=C(S4)CCCC5)C(=O)N C63161117
c1ccc2=[NH+]CC(=c2c1)C[C@H]3C(=O)N(C(=O)N3)CC(=O)N[C@@H]4[C@@H](C5=C(S4)CCC5)C(=O)N C63234739
c1ccc2=[NH+]CC(=c2c1)C[C@H]3C(=O)N(C(=O)N3)CC(=O)N[C@H]4[C@@H](C5=C(S4)CCC5)C(=O)N C63234745
c1ccc(cc1)NC(=O)[C@H]2NN[C@H](S2)CCC(=O)NCCC3=c4cc(ccc4=[NH+]C3)Cl C63686269
Cc1cccc(c1)N2[C@@H](NN=C2C3=c4ccccc4=[NH+]C3)S[C@H](C(C)C)C(=O)NC(=O)N C64055486
C[C@@]12CC[C@H]([C@@]([C@@H]1CC[C@H]([C@H]2CC(=O)NCc3ccccc3OC)O)(C)CO)O C04236977
CCOC(=O)C1=C(NC(=O)N[C@H]1c2ccccc2C)CSc3nnc(s3)N C05018316
CCOC(=O)C1=C(Nc2c(c(=O)[nH]c(=O)[nH]2)[C@H]1c3ccc(cc3)O)c4ccccc4 C02701587
CCOC(=O)C1=C(OC(=C([C@H]1c2ccc(cc2)OCC(=O)N)C#N)N)c3ccccc3 C06439060
Cc1ccc(c(c1)NC(=O)CCC(=O)NNC(=S)NC(=O)c2cccs2)C C06501662
c1ccc(c(c1)Cc2nnc(n2N)SCc3cc(=O)oc4c3cc(c(c4)O)O)F C03310473
Cc1cc(c(c(c1)C)NC(=O)Cn2c(c(nn2)C(=O)Nc3ccc(c(c3)Cl)F)N)C C09678002
Cc1cccc(c1)n2c(nnc2SCCC(=O)NC(=O)N)c3c[nH]c4c3cccc4 C11162909
COc1ccc(cc1)C(=O)[C@H]2[C@@H](NC(=O)N[C@]2(C(F)(F)F)O)c3ccc(cc3)O C13427038
c1ccc(cc1)NC(=S)NN/C=C\2/C(=O)NC(=S)N(C2=O)C3CCCCC3 C13511060
CCOC(=O)C1=C(NC(=O)N[C@H]1c2ccccc2Cl)CSc3nnc(s3)N C13566259
c1cc(ccc1c2cnc([nH]2)SCC(=O)Nc3c(c4c(s3)CCCC4)C(=O)N)F C16673965
c1cc(ccc1/C=N/Nc2[nH]nc(n2)SCCC(=O)Nc3ccc(cc3)Cl)O C21078135
Cc1ccc(c(c1)C)NC(=O)NC(=O)[C@H](C)Sc2nnc(s2)SCC(=O)N C22762123
c1ccc(cc1)CN2CC=C3[C@@H](C2)[C@H](C(C(=C3C#N)N)(C#N)C#N)c4ccc(cc4)OCC(=O)N C16034592
c1cc(ccc1c2nc([nH]n2)SCC(=O)Nc3c(c4c(s3)CCC4)C(=O)N)Cl C28807115
CC(C)[C@H](C(=O)N/N=C\c1cn(c2c1cccc2)CC(=O)N)NC(=O)c3ccccc3Cl C30956291
CCOC(=O)c1c2c(sc1NC(=O)CSc3[nH]c(=O)cc(n3)N)C[C@@H](CC2)C C32521388
Cc1ccc(o1)CN([C@@H](c2c(cc(cc2O)O)O)C(=O)NC3CCCCC3)C(=O)CCS C36598220
CCC(=O)N(Cc1ccc(o1)C)[C@H](c2c(cc(cc2O)O)O)C(=O)NC(C)(C)C C36603502
Cc1c(cccc1Cl)NC(=O)Cn2c(c(nn2)C(=O)NCc3cccs3)N C04971895
C[C@H]1CCCC[C@H]1NC(=O)c2ccc(cc2)NS(=O)(=O)c3ccc4c(c3)[nH]c(=O)[nH]4 C23078775
CCOC(=O)c1c(c(c(s1)N)C#N)CSc2nnc(n2N)C3CCCCC3 C03442420
c1cc(cc(c1)/C=C\2/C(=O)/C(=C/c3cc(ccc3)OCC(=O)N)/CC2)OCC(=O)N C38611528
Cc1cccc(c1NC(=O)CSC2=NN[C@H](N2N)[C@@H]3C4=C(CCC4)N=N3)C(C)C C39016681
Cc1cccc(c1NC(=O)CSC2=NN[C@H](N2N)[C@H]3C4=C(CCC4)N=N3)C(C)C C39016685
Cc1ccc(cc1NC(=O)CSC2=NN[C@H](N2N)[C@H]3C4=C(CCC4)N=N3)Cl C39021234
c1cc(ccc1CS[C@@H]2NN[C@@H](S2)NC(=O)CSc3[nH]ncn3)Cl C39152728
c1cc(ccc1CS[C@H]2NN[C@@H](S2)NC(=O)CSc3[nH]ncn3)Cl C39152730
CC(C)(C)C[C@H]1NN[C@@H](S1)NC(=O)[C@@H]2CC(=O)N(C2)CCc3c[nH]c4c3cc(cc4)OC C39252412
CC[C@@H]1Cc2c3ccccc3[nH]c2[C@@H](N1)[C@@H]4C(=N[C@@H](N(C4=O)Cc5ccc(cc5)OC)O)O C39275449
Cc1ccc(cc1)NC(=O)C[C@H]2NN[C@H](N2C)SCc3[nH]c(=O)c4ccccc4n3 C39354317
Cc1c\2c(oc1C(=O)NCc3ccc4c(c3)OCO4)CC(C/C2=N\NC(=S)N)(C)C C39856113
CCNC(=O)c1c2c(sc1NC(=O)/C(=C/c3ccc(cc3)OCC(=O)N)/C#N)CCCC2 C39992147
CCc1ccccc1NC(=O)[C@@H]2CC(=O)Nc3c2c(=O)[nH]c(n3)Nc4ccccc4 C40399177
C[C@@]12C[C@@H](CC(C1)(C)C)N(C2)c3c(c(ncn3)NNC(=O)COc4ccccc4)N C40735193
c1cc(ccc1Nc2c(c(ncn2)NCCCN3CCOCC3)N)Br C40756608
c1ccc(cc1)OCC(=O)NNc2c(c(ncn2)Sc3cccc4c3nccc4)N C40795473
C[C@@]1(C[C@@H](CC(C1)(C)C)NC(=O)NCc2ccco2)CNC(=O)NCc3ccco3 C05415205
c1cc(ccc1C(=O)NNC(=S)Nc2ccc(cc2Cl)Cl)N3CCNC3=O C46772724
CCc1ccc2c(c1)[C@@]3([C@H]4[C@@H]([C@H](N3)CC(=O)N)C(=O)N(C4=O)CCc5ccccc5)C(=O)N2 C15968079
CCOc1cc(ccc1O)[C@@H]2c3c(n[nH]c3C(=O)N2CCCO)c4cc(ccc4O)C C21782746
Cc1cc(cc(c1O[C@@H](C)C(=O)NNC(=O)c2cc(ccc2Cl)S(=O)(=O)N)C)Cl C29639585
Cc1cc(ccc1OCC(=O)NC(=S)NNC(=O)c2cc(n[nH]2)C)Br C13976334
C[C@H](C(=O)NCC=C)Sc1nc([nH]n1)N/N=C/c2cc(ccc2O)Br C59816027
CCOc1cc(ccc1O)[C@H]2[C@@H]([C@@]([NH+]=C(N2)O)(C(F)(F)F)[O-])C(=O)c3ccc(cc3)Cl C06553058
CCOc1ccc(cc1)Cc2cc(ccc2Cl)[C@H]3[C@H]([C@@H]([C@@H]([C@@H](O3)CO)O)O)O C64034059
c1cc(c(cc1N2CCC(CC2)(C(=O)N)[NH+]3CCCCC3)C(=O)[O-])NC(=O)C4CCC4 C64589153
Cc1ccc(cc1)NC(=O)C[C@H]2C(=O)N/C(=N\c3ccc(cc3)S(=O)(=O)N)/S2 C01797014
c1cc(ccc1NC(=O)C[C@H]2C(=O)N/C(=N\c3ccc(cc3)S(=O)(=O)N)/S2)Cl C01797020
C[C@@H]1[C@@H]([C@H]([C@H]([C@@H](O1)O[C@@H]2[C@@H]([C@@H]([C@@H](O[C@H]2Oc3cc(c4c(=O)cc(oc4c3)c5ccc(cc5)OC)O)CO)O)O)O)O)O C04349211
C[C@@H]1[C@@H]([C@H]([C@H]([C@@H](O1)OC[C@@H]2[C@H]([C@@H]([C@H]([C@@H](O2)Oc3cc(c4c(=O)cc(oc4c3)c5ccc(cc5)O)O)O)O)O)O)O)O C04349412
C[C@@H]1[C@@H]([C@@H]([C@H]([C@@H](O1)OC[C@@H]2[C@H]([C@@H]([C@H]([C@@H](O2)Oc3cc(c4c(=O)cc(oc4c3)c5ccc(cc5)OC)O)O)O)O)O)O)O C04349483
C[C@@H]1[C@@H]([C@H]([C@H]([C@@H](O1)OC[C@@H]2[C@H]([C@@H]([C@H]([C@@H](O2)Oc3cc(c4c(=O)cc(oc4c3)c5ccc(cc5)OC)O)O)O)O)O)O)O C04349488
C[C@@H]1[C@@H]([C@@H]([C@H]([C@@H](O1)O[C@@H]2[C@@H]([C@@H]([C@@H](O[C@H]2Oc3cc(c4c(=O)cc(oc4c3)c5ccc(cc5)O)O)CO)O)O)O)O)O C04349623
C[C@@H]1[C@H]([C@@H]([C@H]([C@@H](O1)O[C@H]2[C@@H](O[C@@H]([C@H]([C@@H]2O)O)CO)c3c(cc(c4c3oc(cc4=O)c5ccc(cc5)O)O)O)O)O)O C04349750
c1cc(ccc1[N+](=O)[O-])O[C@H]2[C@@H]([C@@H]([C@@H]([C@@H](O2)CO)O[C@@H]3[C@@H]([C@@H]([C@@H]([C@@H](O3)CO)O)O)O)O)O C04557189
c1cc(ccc1[N+](=O)[O-])O[C@@H]2[C@H]([C@@H]([C@@H]([C@@H](O2)CO[C@@H]3[C@@H]([C@@H]([C@@H]([C@@H](O3)CO)O)O)O)O)O)O C05260518
C[C@H]1[C@@H]([C@H]([C@H]([C@@H](O1)O[C@@H]2[C@H]([C@@H]([C@H](O[C@H]2Oc3cc(c4c(=O)cc(oc4c3)c5ccc(cc5)O)O)CO)O)O)O)O)O C03978800
c1cc2c(cc1c3c[nH]nc3c4ccc(cc4O)O[C@@H]5[C@H]([C@@H]([C@@H]([C@@H](O5)CO)O)O)O)OCCO2 C08740087
c1cc(cc(c1)[N+](=O)[O-])/C=N/Nc2nc3c(ncnc3n2[C@H]4[C@@H]([C@@H]([C@@H](O4)CO)O)O)N C09975167
c1cc(ccc1/C=N/Nc2nc3c(ncnc3n2[C@H]4[C@H]([C@@H]([C@@H](O4)CO)O)O)N)c5ccc(cc5)[N+](=O)[O-] C09975204
c1cc(ccc1C(=O)OC[C@H]2[C@H]([C@@H]([C@@H]([C@@H](O2)O[C@]3([C@H]([C@@H]([C@@H](O3)CO)O)O)CO)O)O)O)N C12296277
c1cc(ccc1C(=O)OC[C@H]2[C@H]([C@@H]([C@@H]([C@@H](O2)O[C@]3([C@H]([C@H]([C@@H](O3)CO)O)O)CO)O)O)O)N C12296279
C[C@]12CCCC(=C)[C@@H]1C[C@H]3[C@@H](C2)OC(=O)[C@@H]3C[NH+](C)C[C@@H]([C@H]([C@H]([C@H](CO)O)O)O)O C12654285
c1cc2c(cc1c3c[nH]nc3c4ccc(cc4O)O[C@H]5[C@H]([C@H]([C@@H]([C@@H](O5)CO)O)O)O)OCCO2 C12655653
c1cc(cc(c1)[N+](=O)[O-])/C=N\N=c/2\[nH]c3c(ncnc3n2[C@@H]4[C@H]([C@H]([C@@H](O4)CO)O)O)N C01757140
c1cc(ccc1[N+](=O)[O-])O[C@@H]2[C@@H]([C@@H]([C@H]([C@H](O2)CO)O[C@H]3[C@H]([C@H]([C@@H]([C@H](O3)CO)O)O)O)O)O C13520547
c1cc(ccc1[N+](=O)[O-])O[C@H]2[C@H]([C@H]([C@@H]([C@@H](O2)CO[C@H]3[C@H]([C@H]([C@@H]([C@H](O3)CO)O)O)O)O)O)O C14586548
C=CCOC(=O)N[C@H]1[C@@H]([C@@H]([C@H](O[C@H]1O)CO)O[C@@H]2[C@H]([C@H]([C@H]([C@H](O2)CO)O)O)O)O C16124338
c1cc(ccc1/C=N/Nc2nc3c(=O)[nH]c(nc3n2[C@@H]4[C@H]([C@@H]([C@H](O4)CO)O)O)N)Cl C16400378
c1ccc2c(c1)c(c[nH]2)/C=N/Nc3nc4c(=O)[nH]cnc4n3[C@H]5[C@@H]([C@@H]([C@H](O5)CO)O)O C16525316
c1cc(ccc1Nc2nc(c(c(n2)O)c3c(nc(nc3O)Nc4ccc(cc4)O)O)O)O C16857131
CSc1[nH]c(=O)c(c(n1)N)C(c2ccccc2Cl)c3c(nc([nH]c3=O)SC)N C17173018
CC[NH+](CC)Cc1c(n(nn1)c2c(non2)N)C(=O)N/N=C/c3ccc(cc3)OCC(=O)N C19928365
CN(C)c1ccc(cc1)/C=N/Nc2nc3c(ncnc3n2[C@H]4[C@@H]([C@@H]([C@H](O4)CO)O)O)N C09317472
Cc1cc(=O)oc2c1ccc(c2)O[C@@H]3[C@@H]([C@@H]([C@H]([C@H](O3)CO)O[C@@H]4[C@H]([C@H]([C@@H]([C@H](O4)C)O)O)O)O)O C22064078
C[C@@H]1[C@H]([C@@H]([C@@H]([C@H](O1)O[C@@H]2[C@H]([C@H]([C@H](O[C@@H]2Oc3ccc(cc3)[N+](=O)[O-])CO)O)O)O)O)O C22064942
COc1ccc(cc1OC)O[C@H]2[C@H]([C@@H]([C@@H]([C@@H](O2)CO[C@H]3[C@H]([C@@H]([C@@H](CO3)O)O)O)O)O)O C31155343
COc1ccc(cc1OC)O[C@@H]2[C@H]([C@@H]([C@@H]([C@@H](O2)CO[C@H]3[C@H]([C@@H]([C@@H](CO3)O)O)O)O)O)O C31155346
COc1cc(c2c(=O)cc(oc2c1)C3(C=CC(C=C3)O[C@H]4[C@@H]([C@H]([C@@H]([C@H](O4)CO)O)O)O)O)O C31155532
COc1cc(ccc1O[C@@H]2[C@H]([C@@H]([C@@H]([C@H](O2)CO)O)O)O)[C@@H]3[C@@H](c4cc(cc(c4O3)OC)/C=C/CO)CO C31159891
C[C@H]1[C@@H]([C@H]([C@H]([C@@H](O1)Oc2c(=O)c3c(cc(cc3oc2c4ccc(c(c4)O)O)O)O)O)O)OC(=O)C C31166884
CC(C)([C@H]([C@@H](c1cc2ccc(=O)oc2cc1OC)O)O)O[C@H]3[C@@H]([C@H]([C@@H]([C@H](O3)CO)O)O)O C31167994
CCOC(=O)C1=C(NC(=O)N[C@H]1c2ccc(cc2)Cl)CSc3nc(cc(n3)N)N C31820394
C[C@@H]1[C@H]([C@@H]([C@@H]([C@@H](O1)O[C@@H]2[C@@H]([C@@H]([C@@H](O[C@@H]2Oc3ccc4ccc(=O)oc4c3)CO)O)O)O)O)O C35271485
c1cc(ccc1/C=C/C(=O)OC[C@H]2[C@@H]([C@@H]([C@@H]([C@@H](O2)OC(=O)c3cc(c(c(c3)O)O)O)O)O)O)O C35458211
Cc1ccc(cc1[N+](=O)[O-])N[C@@H]2[C@H]([C@@H]([C@@H]([C@@H](O2)CO)O[C@@H]3[C@@H]([C@@H]([C@@H]([C@@H](O3)CO)O)O)O)O)O C35474382
c1cc(ccc1[N+](=O)[O-])O[C@H]2[C@H]([C@@H]([C@@H]([C@H](O2)CO)O)O)O[C@H]3[C@H]([C@@H]([C@@H]([C@@H](O3)CO)O)O)O C35645681
c1cc(ccc1C(=O)OC[C@H]2[C@H]([C@@H]([C@@H]([C@@H](O2)O[C@]3([C@@H]([C@@H]([C@@H](O3)CO)O)O)CO)O)O)O)N C37262701
COc1cc(cc(c1OC)OC)O[C@H]2[C@@H]([C@H]([C@@H]([C@H](O2)CO[C@@H]3[C@@H]([C@@H]([C@@H](CO3)O)O)O)O)O)O C35454780
COc1ccc(cc1OC)O[C@H]2[C@H]([C@@H]([C@@H]([C@@H](O2)CO[C@@H]3[C@@H]([C@@H]([C@@H](CO3)O)O)O)O)O)O C35454760
c1cc(c(c(c1)O)O[C@H]2[C@@H]([C@@H]([C@@H]([C@@H](O2)CO)O)O)O)COC(=O)[C@@]3(C=CCCC3=O)O C35457125
COc1cccc(c1[O-])/C=[NH+]/Nc2nc3c(ncnc3n2[C@@H]4[C@@H]([C@@H]([C@@H](O4)CO)O)O)N C09975162
COc1cccc(c1[O-])/C=[NH+]/Nc2nc3c(ncnc3n2[C@H]4[C@@H]([C@@H]([C@@H](O4)CO)O)O)N C09975163
c1cc(ccc1[N+](=O)[O-])O[C@H]2[C@@H]([C@H]([C@@H]([C@H](O2)CO)O[C@H]3[C@@H]([C@H]([C@H]([C@@H](O3)CO)O)O)O)O)O C39937356
C=CCOC(=O)N[C@@H]1[C@H]([C@@H]([C@@H](O[C@@H]1O)CO)O[C@H]2[C@@H]([C@H]([C@H]([C@@H](O2)CO)O)O)O)O C44960128
c1cc2c(cc1c3c[nH]nc3c4ccc(cc4O)O[C@H]5[C@@H]([C@@H]([C@@H]([C@@H](O5)CO)O)O)O)OCCO2 C08740086
c1ccc2=[NH+]C(=O)C(=c2c1)NNc3nc4c(=O)[nH]c(nc4n3[C@H]5[C@H]([C@@H]([C@H](O5)CO)O)O)N C13425104
C[C@@H]1[C@@H]([C@@H]([C@@H](O[C@@H]1O[C@@H]2[C@@H]([C@@H](O[C@@H]([C@@H]2O)CO)Oc3ccc(cc3)[N+](=O)[O-])NC(=O)C)CO)O)O C65740515
CCc1ccc(cc1)Nc2nc(nc(n2)N)C[NH+]3CCN(CC3)c4ccc(cc4)OC C05274618
Cc1ccccc1Nc2nc(nc(n2)N)C[NH+]3CCC[C@@H]3c4ccc(cc4OC)OC C06590822
Cc1ccccc1Nc2nc(nc(n2)N)C[NH+]3CCC[C@H]3c4ccc(cc4OC)OC C06590823
c1csc2c1[C@@H]([NH+](CC2)CC(=O)Nc3c(c4c(s3)CCCC4)C(=O)N)C5CC5 C07880032
c1csc2c1[C@H]([NH+](CC2)CC(=O)Nc3c(c4c(s3)CCCC4)C(=O)N)C5CC5 C07880033
C[C@@H](C(=O)NC(=O)NC12CC3CC(C1)CC(C3)C2)[NH+]4CCN(CC4)c5ccccc5O C08212215
C[C@H](C(=O)NC(=O)NC12CC3CC(C1)CC(C3)C2)[NH+]4CCN(CC4)c5ccccc5O C08212216
CN1CCCc2c1ccc(c2)[C@H](CNC(=O)C(=O)NCCc3c[nH]c4c3cccc4)[NH+]5CCCCC5 C09165395
c1c(c[nH+]c(c1Cl)NCCNC(=O)CCc2[nH]c(=O)c3c4c(sc3n2)CCCC4)C(F)(F)F C09767761
COc1ccccc1N2CC[NH+](CC2)Cc3nc(nc(n3)Nc4cc(ccc4OC)Cl)N C09971227
COc1ccc(cc1)N2C(=O)[C@H]3[C@H]([NH2+][C@]4([C@@H]3C2=O)c5ccccc5NC4=O)Cc6c[nH]c7c6cccc7 C11851753
COc1ccc(cc1)N2C(=O)[C@H]3[C@@H]([NH2+][C@]4([C@@H]3C2=O)c5ccccc5NC4=O)Cc6c[nH]c7c6cccc7 C11851755
c1cc(c(cc1C(F)(F)F)[N+](=O)[O-])N2CC[NH+](CC2)CCSc3nc(cc(n3)O)N C08857476
C[NH+](Cc1ccccc1N2CCCCC2)Cc3nc(nc(n3)Nc4ccccc4OC)N C15103877
CCOc1ccccc1n2c(=O)c(c(nc2O)O)[C@H]3c4c(c5ccccc5[nH]4)CC[NH+]3C C09087676
Cc1ccc(cc1)Nc2nc(nc(n2)N)C[NH+]3CCN(CC3)C(c4ccccc4)c5ccccc5 C19891033
Cc1ccc(cc1)[C@@H]2C[C@@H](C[C@H]3N2[C@@H](Cc4c3[nH]c5c4cccc5)C(=O)OC)[NH2+]CCNC(=O)C C12602920
CC(C)(C)NC(=O)NC1CC[NH+](CC1)CC(=O)N[C@H]2CCc3cc(ccc3[C@@H]2Cc4cccnc4)F C29394984
CC(C)(C)NC(=O)NC1CC[NH+](CC1)CC(=O)N[C@@H]2CCc3cc(ccc3[C@H]2Cc4cccnc4)F C29394988
CC(C)(C)NC(=O)NC1CC[NH+](CC1)CC(=O)N[C@H]2CCc3cc(ccc3[C@H]2Cc4cccnc4)F C29394991
C[C@H](c1nnc(n1c2ccc(cc2)F)SCc3nc(nc(n3)Nc4ccc(cc4)F)N)[NH+](C)C C32391454
CC[NH+]1CCN(CC1)c2ccc(c(c2)C)NC(=O)c3cc(c[nH]3)S(=O)(=O)Nc4ccccc4F C32932529
c1ccc2c(c1)[nH+]c3c(c(n(c3n2)/N=C/c4cccc(c4)O)N)S(=O)(=O)c5cccs5 C01898640
c1ccc2c(c1)cccc2CS[C@@H]3NN[C@H](S3)SCC(=O)N/N=C/C4=c5ccccc5=[NH+]C4 C38915575
Cc1ccc(cc1Cl)Nc2nc(nc(n2)N)C[NH+]3CCN(CC3)Cc4ccc5c(c4)OCO5 C22783695
CNC(=O)c1c2c(n(n1)CC3CCCCC3)CC[C@@H](C2)[NH2+]C4[C@@H]5CC6C[C@H]4CC(C5)(C6)O C14751748
CCC[C@@H](C)C(=O)N1C[C@@H](C2(C1)CC[NH2+]CC2)C(=O)NCCc3c[nH]c4c3cc(cc4)Cl C39676378
Cc1cccc2c1[nH]cc2CCNC(=O)[C@H]3CN(CC34CC[NH2+]CC4)C(=O)CCC5CCCC5 C39684092
CCCC[C@H](C)C(=O)N1C[C@H](C2(C1)CC[NH2+]CC2)C(=O)N[C@@H](C)c3[nH]c4cc(ccc4n3)C C39695825
Cc1cccc(c1n2c(nnn2)C3(CCCC3)[NH2+]CC(=O)N/N=C/c4ccc(cc4)O)C C39775863
CC1(CC(CC([NH2+]1)(C)C)Nc2c(c(ncn2)Nc3cc(ccc3Cl)C(F)(F)F)[N+](=O)[O-])C C40583233
Cc1ccc2c(c1)sc(n2)Nc3c(c(ncn3)N4CCN(CC4)c5cccc[nH+]5)N C40783608
CCOc1ccccc1Nc2c(c(ncn2)N3CC[NH+](CC3)Cc4ccc5c(c4)OCO5)N C40799443
c1cc2c(cc1C[NH+]3CCN(CC3)c4c(c(ncn4)Nc5c(cc(cn5)C(F)(F)F)Cl)N)OCO2 C40799485
CC[C@H](c1ccccc1)C(=O)N2C[C@@H](C3(C2)CC[NH2+]CC3)C(=O)NCCc4c([nH]c5c4cc(cc5)C#N)C C44714562
CC[C@H](c1ccccc1)C(=O)N2C[C@H](C3(C2)CC[NH2+]CC3)C(=O)NCCc4c([nH]c5c4cc(cc5)C#N)C C44714567
C[C@H](C(=O)NC(=O)NC12CC3CC(C1)CC(C3)C2)[NH+]4CCC(CC4)n5c6ccccc6[nH]c5=O C45512665
Cc1cc([nH+]c2c1c(c(s2)C(=O)OCC(=O)Nc3cc(ccc3Cl)[N+](=O)[O-])N)C C10644941
c1ccc(cc1)S(=O)(=O)N[C@@H]2Nc3ccc(cc3S2)C(=O)NCCC4=c5ccccc5=[NH+]C4 C63293904
Cc1ccc2=[NH+]CC(=c2c1)CCN3C[C@@H](CC3=O)C(=O)N[C@@H]4NN[C@@H](S4)CCc5ccccc5 C63557616
Cc1ccc2=[NH+]CC(=c2c1)CCN3C[C@@H](CC3=O)C(=O)N[C@H]4NN[C@@H](S4)CCc5ccccc5 C63557623
c1ccc2=[NH+]CC(=c2c1)C3=NN[C@@H](O3)SCC(=O)NC(=O)NC45CC6CC(C4)CC(C6)C5 C38719980
c1ccc2=[NH+]CC(=c2c1)C3=NN[C@H](O3)SCC(=O)NC(=O)NC45CC6CC(C4)CC(C6)C5 C38719981
CC1=CC(=O)N2[C@@H](NC(=N[C@H]2N1)NCCC3=c4ccccc4=[NH+]C3)c5ccc(cc5)Cl C63980146
CC1=CC(=O)N2[C@H](NC(=N[C@H]2N1)NCCC3=c4ccccc4=[NH+]C3)c5ccc(cc5)Cl C63980149
c1ccc2=[NH+]CC(=c2c1)CCNC(=O)C3=C4[C@H](CCC3)S[C@H](N4)NC(=O)c5ccc6c(c5)OCO6 C64375497
c1ccc2=[NH+]CC(=c2c1)CCNC(=O)C3=C4[C@H](CCC3)S[C@@H](N4)NC(=O)c5ccc6c(c5)OCO6 C64375504
C=C1C=C(N2[C@H]([NH+]=C(N=C2N1)NCCC3=c4ccccc4=[NH+]C3)c5ccc(cc5)Cl)[O-] C64600296
c1ccc2=[NH+]CC(=c2c1)[C@@H](CNc3ccc(cn3)S(=O)(=O)N)c4ccccc4Cl C64723065
c1ccc2=[NH+]CC(=c2c1)[C@H](CNc3ccc(cn3)S(=O)(=O)N)c4ccccc4Cl C64723067
C/C(=N/NC(=O)c1ccccc1)/[C@]2(Cc3c(c(c4c(c3O)C(=O)c5cccc(c5C4=O)OC)O)[C@@H](C2)O)O C05208364
c1cc(ccc1Oc2ccc(cc2N)N)S(=O)(=O)c3ccc(cc3)Oc4ccc(cc4N)N C01621263
CCC[C@H](C(=O)NC(C)(C)C)N(c1cccc(c1)C)C(=O)c2c(c(ns2)C(=O)N)N C06501322
Cc1ccc(cc1)SCc2c(nnn2c3c(non3)N)C(=O)N/N=C/c4ccc(cc4O)O C02451473
CC(C)(C)OC(=O)N[C@H](Cc1c[nH]c2c1cccc2)C(=O)OC[C@@H]3[C@@H]([C@@H]([C@@H]([C@@H](O3)O)O)O)O C12381526
CC(C)(C)OC(=O)N[C@H](Cc1c[nH]c2c1cccc2)C(=O)OC[C@H]3[C@@H]([C@@H]([C@@H]([C@@H](O3)O)O)O)O C12381528
Cc1ccc(cc1)[C@H](C(=O)NC(C)(C)C)N(c2ccc(cc2)C)C(=O)c3c(c(ns3)C(=O)N)N C12477044
c1cc(ccc1CSc2nc(c3c(n2)n(cn3)[C@@H]4[C@H]([C@@H]([C@@H](O4)CO)O)O)N)[N+](=O)[O-] C05733458
c1ccc2c(c1)CCC[C@@H]2NC(=O)c3c(c(c(s3)Nc4ccc(c(c4)Cl)F)C(=O)N)N C13130669
c1ccc(cc1)Nc2ccc(cc2)NC(=O)c3cccc4c3N[C@H]([C@H]5[C@@H]4C=CC5)c6ccc(cc6O)O C13640119
c1cc(ccc1/C=C\c2cc(cc3c2[C@@H]([C@@H](O3)c4ccc(cc4)O)c5cc(cc(c5)O)O)O)O C14829495
CC(C)(C)c1ccc(cc1)c2nnc(n2N)SCc3nc(nc(n3)Nc4ccc(cc4)F)N C16621331
c1ccc(cc1)c2csc(n2)NC(=O)c3c(c4c(c(c(nc4s3)N)C#N)c5ccco5)N C18198355
CC(C)c1ccc(cc1)c2c(c(nc3c2c(c(s3)C(=O)Nc4nccs4)N)N)C#N C19947654
c1ccc2c(c1)c(c[nH]2)/C=N/Nc3nnc(n3N)SCC(=O)Nc4ccccc4[N+](=O)[O-] C20527830
c1ccc2c(c1)c(c[nH]2)/C=N/Nc3nnc(n3N)SCC(=O)Nc4ccc(cc4Cl)Cl C20527875
Cc1csc(n1)NC(=O)CSc2nnc(n2N)N/N=C/c3c4ccccc4ccc3O C20806816
Cc1ccc(cc1)/C=N/Nc2nnc(n2N)SCC(=O)Nc3ccc4c(c3)C(=O)NC4=O C20917727
c1ccc(cc1)Nc2nc(nc(n2)N)COC(=O)c3c(c(c(c(n3)Cl)Cl)N)Cl C16804731
c1cc(ccc1Nc2nc(nc(n2)N)COC(=O)c3c(c(c(c(n3)Cl)Cl)N)Cl)Cl C22019254
CC(C)(C)c1ccc(cc1)C(=O)NNC(=O)CCNc2ccc(cc2[N+](=O)[O-])S(=O)(=O)N C24274430
COc1ccccc1Nc2nc(nc(n2)N)CSc3nc(c4c5c(sc4n3)CCCC5)N C26464413
c1cc(c(cc1Nc2c(c(nc(n2)N)N)/C=N/c3ccc(c(c3)Cl)Cl)Cl)Cl C17417974
c1ccc(c(c1)C(=O)N/N=C\c2ccc(c(c2)O)O)OCC(=O)N/N=C/c3ccc(c(c3)O)O C32121684
c1ccc2c(c1)c(c[nH]2)[C@@H](CNC(=O)C[C@H](c3ccccc3F)NC(=O)N)c4ccccc4Cl C32794853
CCc1cccc(c1NC(=O)CS[C@@H]2NN[C@H](N2N)[C@@H]3C=C(N=N3)c4ccc(cc4)C)C C38989687
Cc1ccc(cc1NC(=O)CS[C@H]2NN[C@@H](N2N)[C@@H]3C=C(N=N3)c4ccc(cc4)Cl)Cl C39000478
CCc1ccccc1NC(=O)CS[C@H]2NN[C@@H](N2N)[C@@H]3C=C(N=N3)c4ccc(cc4)C C39007077
Cc1ccccc1NC(=O)CS[C@@H]2NN[C@H](N2N)[C@@H]3C=C(N=N3)c4ccc(cc4)Cl C39011920
Cc1c(cccc1Cl)NC(=O)c2c(c3c(c(c(nc3s2)N)C#N)c4ccc(cc4)C(C)C)N C39328123
C[C@H](C/C=C\CCCCc1cc2cc(cc(c2c(=O)o1)O)O[C@H]3[C@@H]([C@@H]([C@@H](O3)CO)O)O)O C39560028
c1ccc2c(c1)c(c[nH]2)CCNC(=O)C[C@H]3CS[C@@H](N3)NC(=O)NC4CCCCC4 C39709738
Cc1c\2c(oc1C(=O)NNC(=O)c3ccccc3[N+](=O)[O-])CC(C/C2=N\NC(=S)N)(C)C C39856202
Cc1ccc(cc1)S(=O)(=O)NNc2c(c(ncn2)Nc3cc(cc(c3)Cl)Cl)N C40701090
Cc1c(cccc1Cl)Nc2c(c(ncn2)NNC(=O)c3ccccc3Br)N C40701608
Cc1ccc(c(c1)C)Nc2c(c(ncn2)NNC(=O)C(c3ccccc3)c4ccccc4)N C40755477
c1ccc(c(c1)Nc2c(c(ncn2)NNC(=O)c3ccc(cc3)Cl)N)Br C40781418
COc1ccccc1Nc2c(c(ncn2)NNC(=O)c3ccccc3Br)N C40781537
Cc1ccc(cc1)S(=O)(=O)NNc2c(c(ncn2)Nc3ccc(cc3)C(=O)OC)N C40782891
Cc1cccc2c1nc(s2)Nc3c(c(ncn3)NNC(=O)c4ccc(cc4)Br)N C40783472
c1cc(ccc1C(=O)NNc2c(c(ncn2)NNC(=O)c3ccc(cc3)Cl)N)Cl C40784423
c1ccc(cc1)n2c3c(cn2)c(nc(n3)NCCO)Nc4c(c5c(s4)CCC5)C(=O)N C41026342
CC1CCN(CC1)c2nc(c(c(n2)Nc3c(c4c(s3)CCCC4)C(=O)N)[N+](=O)[O-])N C41026373
CCCCCCNc1nc2c(ncnc2n1[C@H]3[C@@H]([C@H]4[C@H](O3)CO[P@](=S)(O4)O)O)N C43764012
CC(C)(C)OC(=O)N[C@H](Cc1c[nH]c2c1cccc2)C(=O)OC[C@@H]3[C@@H]([C@H]([C@H]([C@@H](O3)O)O)O)O C44690086
CC(C)(C)OC(=O)N[C@H](Cc1c[nH]c2c1cccc2)C(=O)OC[C@H]3[C@@H]([C@H]([C@H]([C@@H](O3)O)O)O)O C44690089
c1cc(cc(c1)[N+](=O)[O-])c2nnc(n2N)SCCCC(=O)N/N=C/c3ccc(cc3O)O C58987217
CC1=C([C@H](NC(=O)N1)c2ccc(cc2)Br)C(=O)N/N=C/c3ccc(cc3O)O C59385518
CC1=C([C@@H](NC(=O)N1)c2ccc(cc2Cl)Cl)C(=O)N/N=C/c3ccc(cc3O)O C59385728
CCOC(=O)c1c(c(sc1NC(=O)CSc2nc(cc(n2)N)N)C(=O)OCC)C C03605682
C/C(=C\C(=O)Nc1ccccc1Br)/NNC(=O)c2cc(cc(c2)[N+](=O)[O-])N C04467831
COc1c2c(ncn1)Sc3ccc(cc3[C@H](N2)NNC(=S)N)[N+](=O)[O-] C03045381
C1CCN(CC1)c2c3c(nc(n2)N)n(c(n3)Cl)[C@@H]4[C@H]([C@@H]([C@@H](O4)CO)O)O C05015054
C[C@@]1(c2cccc(c2C(=O)C3=C(c4c(c(c(c(c4O)C(=O)N)O)N(C)C)C[C@@H]31)O)O)O C04824996
CC1(CC(CC(N1O)(C)C)Nc2c3c(ncn2)n(cn3)[C@H]4[C@H]([C@@H]([C@@H](O4)CO)O)O)C C05374315
Cc1cc2c(c(c1)O)C(=O)c3c(cc(cc3O)O[C@@H]4[C@@H]([C@@H]([C@@H]([C@@H](O4)C)O)O)O)C2=O C05742774
CC(C)(C)NC(=O)[C@H](c1ccco1)N(Cc2ccccc2Cl)C(=O)c3c(c(ns3)C(=O)N)N C06075056
Cc1ccccc1Nc2nc(nc(n2)N)CSc3nnc(n3N)C4CCCCC4 C08985572
C/C(=N\Nc1nc2c(ncnc2n1[C@@H]3[C@@H]([C@@H]([C@@H](O3)CO)O)O)N)/Cc4ccccc4 C09975257
C/C(=N\Nc1nc2c(ncnc2n1[C@H]3[C@@H]([C@@H]([C@@H](O3)CO)O)O)N)/Cc4ccccc4 C09975258
C[C@H](C(=O)NC(=O)N)OC(=O)CCNC(=O)NC12CC3CC(C1)CC(C3)C2 C11440547
c1cc(c(cc1c2c(c3c([nH]2)[nH]c(=O)[nH]c3=O)c4c([nH]c(=O)[nH]c4=O)N)Cl)Cl C12390145
Cc1ccc(c(c1)C)N(CC(=O)NC[C@@H]2CCCO2)C(=O)c3c(c(ns3)C(=O)N)N C12711527
Cc1ccc(o1)[C@H](C(=O)NC(C)(C)C)N(Cc2ccccc2Cl)C(=O)c3c(c(ns3)C(=O)N)N C12715497
c1cc(ccc1Oc2cc(cc(c2)[N+](=O)[O-])N[C@H]3[C@H]([C@H]([C@@H]([C@@H](O3)CO)O)O)O)F C15240484
c1cc(ccc1Oc2cc(cc(c2)[N+](=O)[O-])N[C@@H]3[C@H]([C@H]([C@@H]([C@H](O3)CO)O)O)O)F C15240493
c1cc2c(c(c(=O)[nH]c2nc1)C(c3ccc(c(c3)O)O)c4c(c5cccnc5[nH]c4=O)O)O C16430842
c1ccc(cc1)Nc2nc(nc(n2)N)CSc3nnc(s3)SCC(=O)N C20079632
c1ccc(c(c1)/C=N/Nc2nnc(n2N)SCC(=O)Nc3ccccn3)O C20527298
CC(C)(C)C(=O)NNC(=O)CSc1nc([nH]n1)N/N=C/c2ccc(cc2)O C20833664
Cc1ccc(c(c1)NC(=S)NNc2ccc(cc2[N+](=O)[O-])S(=O)(=O)N)C C20834971
Cc1c2c(c(sc2nc(n1)C)C(=O)OCc3nc(nc(n3)Nc4ccc(cc4)Cl)N)N C22756148
c1cc2c(cc1N3c4c(c5c(c(nc(c5c(n4)N)N)N6CCC[C@@H](C6)O)C#N)CC3=O)OCO2 C25435870
COc1cccc2c1C(=O)c3c(c(c4c(c3O)[C@@H](C[C@](C4)(c5csc(n5)N)O)O)O)C2=O C17061400
CC(C)(C)NC(=O)[C@H](c1c(cc(cc1O)O)O)N(Cc2ccco2)C(=O)c3ccccc3O C36497842
c1cc(oc1)CN([C@@H](c2c(cc(cc2O)O)O)C(=O)NC3CCCCC3)C(=O)CO C36503740
CCCN([C@@H](c1c(cc(cc1O)O)O)C(=O)NC(C)(C)C)C(=O)[C@@H]2CCC(=O)N2 C36575671
COc1cc(c(cc1OC)NC(=O)c2c(c3cc(c(nc3s2)N)C#N)N)C(=O)OC C39335109
Cc1ccc(cc1)S(=O)(=O)NNc2c(c(ncn2)Nc3ccc(cn3)Cl)N C40779470
Cc1ccc(cc1)S(=O)(=O)NNc2c(c(ncn2)Nc3nccs3)N C40780879
Cc1ccc(cc1)S(=O)(=O)NNc2c(c(ncn2)Nc3nc4c(cccc4s3)C)N C40783486
Cc1ccc2c(c1)sc(n2)Nc3c(c(ncn3)NNC(=O)c4ccc(cc4)OC)N C40783576
CCOC(=O)c1ccccc1Nc2c(c(ncn2)NNC(=O)c3ccccc3Cl)N C40784919
c1cc(cnc1)C(=O)NNc2c(c(ncn2)NNC(=O)c3ccc(cc3Cl)Cl)N C40793412
c1cnccc1C(=O)NNc2c(c(ncn2)Nc3c(cc(cn3)C(F)(F)F)Cl)N C40793921
c1cc(cnc1)C(=O)NNc2c(c(ncn2)Nc3c(cc(cn3)C(F)(F)F)Cl)N C40794151
COc1cc(c(cc1Nc2c(c(ncn2)NNC(=O)c3ccco3)N)Cl)OC C40794485
Cc1ccc(cc1)S(=O)(=O)NNc2c(c(ncn2)Nc3ccc(cc3)OC(F)(F)F)N C40794727
CCCOc1ccc(cc1)c2c3c([nH]n2)OC(=C([C@@H]3c4ccc(cc4)OCC(=O)N)C#N)N C09350731
C[C@H](C(=O)Nc1c(c2c(s1)CCC2)C(=O)N)OC(=O)c3ccc(cc3N)[N+](=O)[O-] C58224233
c1cc(ccc1NC(=O)c2cc(cc(c2N)[N+](=O)[O-])F)n3c(c(cn3)C#N)N C58294066
c1cc(c(cc1O)O)/C=N/Nc2[nH]nc(n2)SCC(=O)NC3C4CC5CC(C4)CC3C5 C58994111
CC1=C([C@H](NC(=O)N1)c2ccc(cc2O)O)C(=O)N/N=C/c3ccc(cc3)C(=O)OC C59385769
CC1=C([C@H](NC(=O)N1)c2ccc(cc2O)O)C(=O)N/N=C/c3ccc(cc3)N(C)C C59385773
CC1=C([C@@H](NC(=O)N1)c2ccc(cc2O)O)C(=O)N/N=C/c3ccc4c(c3)OCO4 C59385786
CC1=C([C@H](NC(=O)N1)c2ccccc2O)C(=O)N/N=C/c3ccc(c(c3)OC)O C59385865
COc1ccc(cc1OC)[C@@H]2CC(=O)[NH+]=C3C2=c4c(=C(S3)N)c(c(c(n4)N)C#N)N C13122002
COc1ccc(cc1OC)[C@H]2CC(=O)[NH+]=C3C2=c4c(=C(S3)N)c(c(c(n4)N)C#N)N C13122003
C[NH+](C)C[C@H](c1ccc(cc1)O[C@@H]2[C@@H]([C@@H]([C@@H]([C@@H](O2)C(=O)[O-])O)O)O)C3(CCCCC3)O C34903851
C[C@@H](C(=O)N[C@H]1CCCc2c1cc(c(=O)[nH]2)C(=O)N)NC(=O)OC(C)(C)C C67571867
c1nc(c2c(n1)n(c(n2)NCCCCCC[NH3+])[C@@H]3[C@H]([C@@H]([C@@H](O3)COP(=O)([O-])[O-])O)O)N C03871262
c1nc(c2c(n1)n(c(n2)NCCCCCC[NH3+])[C@H]3[C@H]([C@@H]([C@@H](O3)COP(=O)([O-])[O-])O)O)N C03871263
Cn1c(nnn1)SCC2=C(N3[C@H]([C@@](C3=O)(NC(=O)CSC[C@@H](C(=O)[O-])[NH3+])OC)SC2)C(=O)[O-] C03871930
Cn1c(nnn1)SCC2=C(N3[C@H]([C@](C3=O)(NC(=O)CSC[C@@H](C(=O)[O-])[NH3+])OC)SC2)C(=O)[O-] C03871932
CCC[C@@H]1C[C@H]([NH+](C1)C)C(=O)N[C@@H]([C@@H]2[C@@H]([C@@H]([C@@H]([C@@H](O2)SC)OP(=O)([O-])[O-])O)O)[C@@H](C)Cl C04536308
Cc1cc(=O)oc2c1ccc(c2)O[C@]3(C[C@H]([C@@H]([C@@H](O3)[C@@H]([C@@H](CO)O)O)NC(=O)C)O)C(=O)[O-] C04557130
C[C@@]12CC/C(=N\OCC(=O)NCCCCC(=O)[O-])/C=C1CC[C@@H]3[C@@H]2[C@@H](C[C@@]4([C@@H]3CC[C@@]4(C(=O)CO)O)C)O C08770143
c1cc(c(cc1S(=O)(=O)N)[N+](=O)[O-])NNS(=O)(=O)c2ccc(c(c2)C(=O)[O-])F C13367278
c1ccc2c(c1)C(=O)O[C@@]2(c3ccc(cc3)O)c4ccc(cc4)O[C@H]5[C@@H]([C@@H]([C@@H]([C@H](O5)C(=O)[O-])O)O)O C13520842
c1cc(ccc1N([C@H]2[C@@H]([C@H]([C@@H]([C@H](O2)C(=O)[O-])O)O)O)O)Oc3ccc(cc3)Cl C16952475
c1cc(ccc1[C@@H](c2c([nH]c(=O)[nH]c2=O)[O-])NC3=NC(=O)[C@H](S3)CC(=O)Nc4ccc(cc4)Cl)O C20135029
c1ccc(c(c1)[C@@H](c2c([nH]c(=O)[nH]c2=O)[O-])NC3=NC(=O)[C@@H](S3)CC(=O)Nc4ccc(cc4)F)F C20135351
c1ccnc(c1)NC(=O)CSc2nnc(n2N)N/N=C/c3cc(ccc3[O-])[N+](=O)[O-] C20527374
Cc1ccc(cc1)[C@@H](c2c([nH]c(=O)[nH]c2=O)[O-])NC3=NC(=O)[C@H](S3)CC(=O)Nc4ccc(cc4C)C C20559486
c1ccc(c(c1)NC(=O)C[C@H]2C(=O)N=C(S2)N[C@@H](c3ccc(cc3)F)c4c([nH]c(=O)[nH]c4=O)[O-])F C20559538
c1cc(ccc1NC(=O)CSc2nc([nH]n2)N/N=C/c3cc(ccc3[O-])[N+](=O)[O-])S(=O)(=O)N C20832528
CC(C)(C)C(=O)NNC(=O)CSc1nc([nH]n1)N/N=C/c2cc(c(c(c2)OC)[O-])[N+](=O)[O-] C20836336
COc1cc(cc(c1[O-])[N+](=O)[O-])/C=N/Nc2[nH]nc(n2)SCC(=O)NNC(=O)C(F)(F)F C20836339
Cc1c(cccc1Nc2ccccc2C(=O)O[C@H]3[C@@H]([C@H]([C@H]([C@@H](O3)C(=O)[O-])O)O)O)CO C22060869
c1cc(c(nc1)F)/C(=N/S(=O)(=O)OC[C@@H]2[C@H]([C@H]([C@@H](O2)n3cnc4c3ncnc4N)O)O)/[O-] C28865821
CC(C)([C@@H]1CCC(=CC1)C(=O)OC[C@H]2[C@H]([C@@H]([C@@H]([C@@H](O2)Oc3c(cc(cc3O)C(=O)[O-])O)O)O)O)O C31164636
Cc1ccc(cc1NC(=O)/C(=N/NC(=S)NN)/[C@@H]2C(=NC(=S)S2)[O-])[N+](=O)[O-] C17213192
c1cc(ccc1/C=C/C(=O)O[C@@H]2C[C@@](C[C@H]([C@H]2OC(=O)/C=C/c3ccc(cc3)O)O)(C(=O)[O-])O)O C35457276
c1ccc2c(c1)C[C@H](NC2)C(=O)NC[C@H](CC(=O)N[C@@H](CO)C(=O)[O-])c3ccc(cc3)Cl C35484975
CCC[C@H]1C[C@H]([NH+](C1)C)C(=O)N[C@@H]([C@@H]2[C@@H]([C@H]([C@@H]([C@H](O2)SC)OP(=O)([O-])[O-])O)O)[C@@H](C)Cl C38337199
C[C@H]1CC[C@@H]2[C@@]([C@@]13Cc4c(cc5c(c4O3)CN(C5=O)[C@@H](CCC(=O)N)C(=O)[O-])O)(CC[C@H](C2(C)C)O)C C35270925
CC1=C[C@H]2[C@@H](C[C@@H]1OC(=O)[C@@H](C(C)C)O)[C@@](C[C@@H]([C@@H]2C(=C)C(=O)[O-])OC(=O)/C(=C/CO)/CO)(C)O C39560047
Cc1cc(=O)c2c(o1)cc3c(c2O)C[C@@H](O3)C(C)(C)O[C@H]4[C@@H]([C@@H]([C@@H]([C@@H](O4)COC(=O)CC(=O)[O-])O)O)O C39560079
Cc1ccc(c(c1)C)N[C@H]2NN[C@@H](S2)SCC(=O)N[C@@H](Cc3c[nH]c4c3cccc4)C(=O)[O-] C39691670
c1ccc2c(c1)c(c[nH]2)C[C@H](C(=O)[O-])NC(=O)CS[C@@H]3NN[C@@H]4N3C=C(C=C4Cl)Cl C39691745
c1cc2c(cc1/C=N/N[C@H]3N=C4C(=NC(=NC4=O)[NH-])N3[C@@H]5[C@@H]([C@@H]([C@@H](O5)CO)O)O)OCO2 C39774355
CCN(CC)c1ccc(cc1)/C=N/N[C@H]2N=C3C(=NC(=NC3=O)[NH-])N2[C@@H]4[C@@H]([C@@H]([C@@H](O4)CO)O)O C39774360
c1cc(c(cc1O)O)/C=N/N[C@@H]2N=C3C(=NC(=NC3=O)[NH-])N2[C@H]4[C@@H]([C@@H]([C@@H](O4)CO)O)O C39774499
c1ccc(c(c1)/C=N/N[C@H]2N=C3C(=NC(=NC3=O)[NH-])N2[C@@H]4[C@@H]([C@@H]([C@@H](O4)CO)O)O)O C39774502
c1ccc(c(c1)C(=O)Nc2ncc(s2)[N+](=O)[O-])O[C@@]3([C@H]([C@@H]([C@@H]([C@@H](O3)C(=O)[O-])O)O)O)O C39937477
c1cc(ccc1c2coc3c(ccc(c3c2=O)O)O[C@@H]4[C@@H]([C@@H]([C@@H]([C@@H](O4)COC(=O)CC(=O)[O-])O)O)O)O C43179115
c1cc(oc1)CNc2cc(c(cc2C(=O)O[C@H]3[C@@H]([C@H]([C@H]([C@H](O3)C(=O)[O-])O)O)O)S(=O)(=O)N)Cl C44168784
c1ccc(c(c1)C(=O)Nc2ncc(s2)[N+](=O)[O-])O[C@@H]3[C@@H]([C@H]([C@H]([C@@H](O3)C(=O)[O-])O)O)O C44608495
CCc1cccc2c1[nH]c3c2CCO[C@@]3(CC)CC(=O)O[C@@H]4[C@H]([C@@H]([C@H]([C@@H](O4)C(=O)[O-])O)O)O C44699541
COc1ccc(cc1/N=N/c2ccc(c(c2O)/N=N/c3ccc(c(c3)N)[N+](=O)[O-])O)S(=O)(=O)[O-] C38810766
CC(=O)c1ccc(c(c1O)[C@H](C[C@@H](C(=O)[O-])OC)O[C@@H]2[C@@H]([C@@H]([C@@H]([C@@H](O2)CO)O)O)O)O C49601555
c1ccc(cc1)/C=C/C(=O)O[C@@H]2CC(=C[C@H]([C@@H]2O)OC(=O)c3cc(c(c(c3)O)O)O)C(=O)[O-] C49601791
Cc1ccc(cc1)NC(=O)C[C@H]2C(=O)N=C(S2)NC3(CCCC3)c4c([nH]c(=O)[nH]c4=O)[O-] C20135017
c1cc2c(cccc2S(=O)(=O)[O-])c(c1)/N=N/c3cc(c(cc3N)N)/N=N/c4cc(ccc4O)[N+](=O)[O-] C17125363
Cc1ccc(cc1)/N=C(/N)\NC2=N[C@@H](C(=N2)[O-])CC(=O)Nc3ccc(cc3)[N+](=O)[O-] C20799189
CCCCNc1ccc(cc1[N-]S(=O)(=O)c2cc([nH]c2)C(=O)N3CCCC3)S(=O)(=O)N C60060178
c1cc(ccc1N)S(=O)(=O)N[C@@]2(c3c(=O)nc(n(c3NC2=O)c4ccc(cc4)F)[O-])C(F)(F)F C09060774
CC(=O)N[C@@H]1[C@@H](C[C@@](O[C@@H]1[C@@H]([C@@H](CO)O)O)(C(=O)[O-])Oc2c[nH]c3c2cc(cc3)Br)O C65733978
c1cc(ccc1c2coc3cc(cc(c3c2=O)O)O[C@@H]4[C@@H]([C@@H]([C@@H]([C@@H](O4)COC(=O)CC(=O)[O-])O)O)O)O C65742758
CCC[C@@H](C(=O)[O-])[NH2+][C@@H](C)C(=O)N1[C@H]2CCCC[C@H]2C[C@H]1C(=O)O[C@@H]3[C@@H]([C@@H]([C@@H]([C@@H](O3)C(=O)[O-])O)O)O C65748395
CCOC(=O)[C@@H]\1[C@@H](NC(=O)N/C1=C/Sc2[nH]c(nn2)N)c3cccs3 C03450576
CC[C@@H](C(=O)NC(C)(C)C)N(c1ccccc1)C(=O)c2c(c(ns2)C(=O)N)N C04161158
CCN(CC)c1cc2c(cc1NC(=O)c3cc(cc(c3)N)N)c(cc(=O)o2)C C01600340
CC(=O)OCC[C@H](CO)c1c(cc2c(c1O)C(=O)c3c(cc(cc3O)O)C2=O)O C05437930
CC(C)C[C@@H](C(=O)NC(C)(C)C)N(c1ccc(cc1)Cl)C(=O)c2c(c(ns2)C(=O)N)N C06134988
Cc1ccc(cc1)N([C@H](CC(C)C)C(=O)NC(C)(C)C)C(=O)c2c(c(ns2)C(=O)N)N C12476680
Cc1ccccc1Nc2nc(nc(n2)N)CSc3nnc(n3N)COc4ccc(cc4)F C16371265
c1cc(ccc1N/C=C/C(=O)c2ccc(s2)Cl)S(=O)(=O)N=C(N)N C22064328
COC(=O)CNc1nc(nc(n1)Nc2ccccc2O)Nc3ccccc3O C23114690
CC[C@H]1CCc2c(cc(s2)C(=O)NNC(=O)[C@@H]([C@@H](C)CC)NC(=O)N)C1 C27327195
CCOC(=O)Nc1cc2c(c(n1)N)nc(n2N)SCc3ccc4c(c3)OCO4 C27731881
C[C@@H]([C@H](/C=C/C=C/C(=O)O[C@@H]1C=C([C@@]([C@@]2([C@@H]1C(CCC2)(C)C)C)(CO)O)CO)O)O C35270668
C[C@@H]1[C@H](CC[C@@]1(C)O)[C@@](C)(CCC=C(C)C)O[C@@H]2[C@@H]([C@@H]([C@@H]([C@@H](O2)CO)O)O)O C35464359
c1ccc(cc1)C(=O)N[C@@H](c2c3ccccc3c(=O)[nH]n2)C(=O)N/N=C\c4ccc(c(c4)O)O C36024687
Cc1ccc(cc1NC(=O)CS[C@@H]2NN[C@@H](N2N)[C@@H]3C=C(N=N3)C)Cl C38748346
Cc1ccc(cc1NC(=O)CS[C@H]2NN[C@@H](N2N)[C@@H]3C=C(N=N3)c4ccc(cc4)F)Cl C38989969
Cc1ccc(cc1)C2=C[C@@H](N=N2)[C@@H]3NN[C@@H](N3N)SCC(=O)Nc4ccc(cn4)Cl C39006754
Cc1cccc(c1NC(=O)CS[C@H]2NN[C@@H](N2N)[C@@H]3C=C(N=N3)c4ccc(cc4)F)C(C)C C39015652
CCc1cccc(c1NC(=O)CS[C@@H]2NN[C@H](N2N)[C@@H]3C=C(N=N3)c4ccccc4)C C39016536
Cc1cc(cc(c1)Nc2c(c(ncn2)NNC(=O)c3ccc(cc3)Cl)N)C C40682072
c1ccc(c(c1)C(F)(F)F)Nc2c(c(ncn2)NNC(=O)c3cccnc3)N C40701832
Cc1ccc(cc1)C(=O)NNc2c(c(ncn2)Nc3ccc(c(c3)Cl)C)N C40703761
Cc1ccc(cc1)C(=O)NNc2c(c(ncn2)Nc3cc(ccc3C)Cl)N C40704971
COc1ccccc1C(=O)NNc2c(c(ncn2)Nc3nc4ccccc4s3)N C40761083
c1ccc(c(c1)C(=O)NNc2c(c(ncn2)Nc3ccccc3Br)N)F C40781421
c1ccc(c(c1)C(=O)NNc2c(c(ncn2)Nc3cccc(c3)Cl)N)Cl C40781783
COc1ccccc1C(=O)NNc2c(c(ncn2)Nc3cccc(c3)C(F)(F)F)N C40781940
Cc1ccc2c(c1)sc(n2)Nc3c(c(ncn3)NNC(=O)c4ccccc4)N C40783562
Cc1ccc2c(c1)sc(n2)Nc3c(c(ncn3)NNC(=O)c4ccccc4C)N C40783565
c1cc(ccc1C(=O)NNc2c(c(ncn2)Nc3ccc(c(c3)F)F)N)Cl C40784476
c1ccc(c(c1)C(=O)NNc2c(c(ncn2)Nc3cc(ccc3F)F)N)Cl C40784887
c1cc(cc(c1)Cl)C(=O)NNc2c(c(ncn2)Nc3cccnc3Cl)N C40793212
c1ccc2c(c1)c(c[nH]2)CCNc3nc(c(c(n3)Nc4ccc(cc4)C(=O)N)[N+](=O)[O-])N C41301082
C1CCc2c(c3c(nc(nc3s2)SCC(=O)Nc4c(c5c(s4)CCC5)C(=O)N)N)C1 C45485166
CCCCn1c(c(c(=O)[nH]c1=O)N(C)CC(=O)NC(=O)N[C@H]2CCCC[C@@H]2C)N C10044057
c1cc2cc([nH]c2c(c1)[N+](=O)[O-])C(=O)Nc3nc(cs3)c4cc([nH]c4)C(=O)N C48316953
Cc1c(c(=O)[nH]c(n1)N)CCCN(c2ccccc2)S(=O)(=O)c3ccc(cc3)N C17025433
CC1=C([C@@H](NC(=S)N1)c2ccc(cc2O)O)C(=O)N/N=C/c3cccc(c3)Cl C59385012
CC1=C([C@@H](NC(=S)N1)c2ccccc2O)C(=O)N/N=C/c3ccc(c(c3)OC)O C59385185
CC1=C([C@@H](NC(=O)N1)c2ccccc2OC)C(=O)N/N=C/c3ccc(cc3O)O C59385871
C[C@H](C(=O)NNC(=O)C(C)C)Sc1nc([nH]n1)N/N=C(\C)/c2ccccc2O C59883722
C[C@@H]1C(=C(N=N1)C)[C@@H](C)C(=O)N[C@@H]2[C@@H](N[C@@H](S2)Nc3ccccc3)C(=O)N C63686312
C[C@@H]1C(=C(N=C1C(=O)N/N=C/c2ccc(c(c2)O)O)C)C(=O)N/N=C/c3ccc(c(c3)O)O C63770257
Cc1cc(c2c(c1)[C@@]3([C@@H](C[C@@H](N3)CC(=O)N)C(=O)Nc4cc(ccc4OC)OC)C(=O)N2)C C16027033
Cc1cc(c2c(c1)[C@@]3([C@H](C[C@@H](N3)CC(=O)N)C(=O)Nc4cc(ccc4OC)OC)C(=O)N2)C C64196975
C[C@@H]1CCC[C@@H]([C@@H]1C)NC(=S)NNC(=O)CNC(=O)NCC2CCCC2 C51480908
c1ccc(cc1)Oc2ccc(cc2)OC[C@H](CSc3nc(cc(n3)N)N)O C66238895
Cc1ccc(cc1)[C@@]2(C(=O)N(C(=O)N2)CC(=O)Nc3ccc(cc3)NC(=O)N)C C25880768
c1ccc2c(c1)c(c[nH]2)C[C@@H](C(=O)NNC(=O)CCC3CCCCC3)NC(=O)N C66782968
Cc1ccc(c(c1)Cl)NC(=O)CCNC(=O)NNC(=S)NC2CCCC2 C67423772
CC1=C([C@@H](NC(=S)N1)c2ccc(c(c2)OC)O)C(=O)N/N=C/c3ccccc3 C05296235
Cc1ccc(cc1S(=O)(=O)N)c2c3ccccc3c(nn2)Nc4cccc(c4)O C00873261
c1ccc2c(c1)c3c(s2)cc(s3)C(=O)OCc4nc(nc(n4)N)N C07144232
CCn1c(c(c(=O)[nH]c1=O)c2csc(n2)Nc3ccc(c(c3)Cl)F)N C07735792
Cc1ccc(cc1)c2csc3c2c(ncn3)NCCCc4c(c([nH]n4)N)C#N C08134478
CCOC(=O)c1ccc(cc1)c2ccc(o2)[C@@H]3c4ccc(cc4OC(=C3C#N)N)N C08846199
c1c(c(nc(n1)SCc2nc(c3c4c(sc3n2)CCCCC4)N)N)C#N C10536042
c1ccc(cc1)n2c(c(cn2)c3nnc(n3N)SCc4ccc(cc4)F)N C19897488
c1cc(ccc1CSc2nnc(n2N)N/N=C/c3ccc(cc3)O)Cl C20528381
COc1ccc2c(c1)c3c([nH]2)[C@@H]([NH2+]CC3)c4c([nH]c(=S)n(c4=O)Cc5ccccc5)[O-] C16956753
Cc1ccc(cc1)COc2ccc(cc2)[C@@H]3CC(=O)Nc4c3c(=O)[nH]c(n4)N C21728940
Cc1ccc(cc1O)C(=O)OCC(=O)Nc2c(c3c(s2)CCC3)C(=O)N C26023135
Cc1c(sc2c1c(nc(n2)S[C@H](C)C(=O)NC(=O)NC(C)C)N)C C31822994
CC[C@H](C)Cc1c(sc2c1c(=O)[nH]c(n2)CSc3nc([nH]n3)N)C C08734998
CC(C)CC(=O)N(C)[C@@H](c1c(cc(cc1O)O)O)C(=O)NC2CCCCC2 C36524556
CC(C)(C)NC(=O)[C@H](c1ccccc1O)N(C)C(=O)c2c(cccc2O)O C36531021
C[C@@H]1CCc2c(sc3c2c(nc(n3)S[C@@H](C)C(=O)NC(=O)NC)N)C1 C36812047
CC1=C([C@@H](N2C(=[NH+]1)N=C([N-]2)SCc3ccccc3)c4ccc(cc4)O)C(=O)N C04176600
c1ccc(cc1)C2=C[C@H](N=N2)[C@@H]3NN[C@@H](N3N)SCC(=O)c4ccc(cc4)F C38556176
Cc1ccccc1C(=O)CS[C@@H]2NN[C@H](N2N)[C@@H]3C=C(N=N3)c4ccccc4 C38556209
Cc1ccccc1C(=O)CS[C@H]2NN[C@H](N2N)[C@@H]3C=C(N=N3)c4ccccc4 C38556210
Cc1cc(cc(c1O)C)c2csc(n2)N/C(=N/O)/C(=N/O)/c3ccccc3 C39448602
Cc1c\2c(oc1C(=O)Nc3ccc(cc3)Cl)CC(C/C2=N\NC(=O)N)(C)C C39856356
Cc1cc(no1)Nc2c(c(ncn2)Nc3ccccc3Br)N C40680994
c1ccc(c(c1)C(F)(F)F)Nc2c(c(ncn2)Nc3ccc4c(c3)OCO4)N C40684600
c1cc(cnc1)CNc2c(c(ncn2)Nc3c(cc(cn3)C(F)(F)F)Cl)N C40686786
Cc1ccc2cccc(c2n1)Nc3c(c(ncn3)Nc4cccc(c4)OC)N C40688017
c1cc(ccc1Nc2c(c(ncn2)NCCCN3CCOCC3)N)Cl C40756606
Cc1ccc2cccc(c2n1)Nc3c(c(ncn3)Nc4cccc5c4cccn5)N C40758708
CC(C)(C)NNc1c(c(ncn1)Oc2ccc(c3c2nccc3)Br)N C40796577
Cc1ccc(c(c1)C)NC(=O)c2c(c\3c(o2)CCC/C3=N\NC(=O)N)C C40824308
CCN(CC)c1ccc(cc1)C(=O)Nc2c(c3c(s2)CCC3)C(=O)NC(=O)N C44452667
C[C@H]1CCc2c(sc3c2c(=O)[nH]c(n3)c4cccc(c4)NS(=O)(=O)N)C1 C45111826
c1ccc2c(c1)C[C@H](O2)CNC(=O)NNC(=O)Cc3c[nH]c4c3cccc4 C46876534
c1ccc(cc1)N2CC[C@@H](C2)CNC(=O)NNC(=O)Cc3c[nH]c4c3cccc4 C46958476
CC(C)(C)[C@@H]1CCc2c(cc(s2)C(=O)[C@@H](C#N)c3nc(nc(n3)N)N)C1 C49435742
c1ccc(cc1)SCc2c3c([nH]n2)OC(=C([C@]34c5ccccc5NC4=O)C#N)N C04014100
CCN(Cc1ccccc1)c2ccc(cc2)/C=C(/C#N)\c3nc(nc(n3)N)N C53106915
Cc1c(c([nH]n1)C(=O)NNC(=O)c2cc3ccccc3cc2O)Br C53790931
Cc1ccc(cc1)c2c3c([nH]n2)OC(=C([C@@H]3c4ccc(c(c4)OC)O)C#N)N C01174837
COc1ccc(cc1O)[C@H]2c3c([nH]nc3OC(=C2C#N)N)c4ccc(cc4)Cl C05130270
COc1ccc(cc1)NC(=S)NNc2[nH]c(=O)c3c4c(sc3n2)CCCC4 C57505505
c1cc(c(cc1Br)/C=N/NC(=O)CSc2nnc(s2)N)O C06329112
Cc1cc(c(c(c1)C)CSc2[nH]c(nn2)N/N=C/c3ccc(cc3O)O)C C06255210
c1c(csc1c2nc(on2)CSc3nc(cc(n3)N)N)Br C59833340
C[C@@H](C(=O)NNC(=O)c1cc2ccccc2cc1O)NC(=O)C3CCCC3 C60633431
c1cc(c(cc1Cl)Cl)c2nnc(o2)CSc3nc(cc(n3)N)N C63415974
C[C@H]1CCCC[C@@H]1NC(=S)NNC(=O)c2c3ccccc3c(=O)[nH]n2 C16279374
c1cc2c(cc[nH]2)c(c1)NC(=O)c3ccc(nc3)C(=O)Nc4cccc5c4cc[nH]5 C66362594
Cc1cc(ccc1N2CCNC2=O)C(=O)NNC(=S)N[C@@H]3CCCC[C@@H]3C C67464374
Cc1ccc2c(c1)c(cc(n2)c3ccc(cc3)OCC(=O)NNC4=C5C=CC=C[C@@H]5NC4=O)c6ccccc6 C01744905
CCOc1ccc(cc1OC)c2c3c([nH]n2)OC(=C([C@H]3c4ccc(cc4)OCc5c(cccc5Cl)F)C#N)N C00718519
CC1=C([C@]2(c3cc(ccc3NC2=O)Br)C(=C(O1)N)C(=O)OCc4ccccc4)C(=O)OCc5ccccc5 C00989385
Cc1cc(nc(n1)NC(=NC(=O)Nc2ccc(c(c2)Cl)Cl)NCCc3c[nH]c4c3ccc(c4)OC)C C08758563
c1ccc2c(c1)cc(o2)C(=O)Nc3cccc(c3)NC(=S)NC(=O)c4ccc(o4)c5ccc(cc5)Cl C08832825
CCCCOc1ccc(cc1C(=O)NC(=S)NNC(=O)[C@H](C)Oc2ccc(c(c2)C)C)Br C10154321
c1ccc2c(c1)c(cn2c3c(cc(cn3)C(F)(F)F)Cl)CC(=O)NNC(=S)Nc4cccc(c4)C(F)(F)F C12961250
CN(C)c1ccc(cc1)/C=C/C=N/Nc2nc(nc(n2)Nc3ccc(cc3)OC)Nc4ccc(cc4)OC C13940522
CCCCOc1ccc(cc1C(=O)NC(=S)NNC(=O)COc2ccc(cc2)C(C)C)Br C14650265
CC1=C([C@H](NC(=S)N1C)c2ccc(cc2)NC(=O)Nc3c(cccc3C(C)C)C(C)C)C(=O)OCC(C)C C16610146
CCCOc1ccc(cc1)[C@@H]2CC3=C([C@H](Nc4ccccc4N3)c5cc(c(c(c5)OC)O)[N+](=O)[O-])C(=O)C2 C20885902
CCCOc1ccc(cc1)[C@@H]2CC3=C([C@@H](Nc4ccccc4N3)c5cc(c(c(c5)OC)O)[N+](=O)[O-])C(=O)C2 C20885908
CCCOc1ccc(cc1)[C@@H]2CC3=C([C@H](Nc4ccccc4N3)c5cc(c(c(c5)OCC)O)[N+](=O)[O-])C(=O)C2 C21233193
CCCOc1ccc(cc1)[C@@H]2CC3=C([C@@H](Nc4ccccc4N3)c5cc(c(c(c5)OCC)O)[N+](=O)[O-])C(=O)C2 C21233205
Cc1ccc(cc1Cl)NC(=O)N[C@@H]2CCCC[C@@H]2NC(=O)c3csc(n3)COc4ccccc4F C34906390
CN(C)c1ccc(cc1)c2c(nc([nH]2)SCCCNC(=O)NC34CC5CC(C3)CC(C5)C4)c6ccccc6 C35689641
CC(C)(C)CC(C)(C)NC(=O)[C@@H](c1cccc(c1)O)N(c2cccc(c2)Cl)C(=O)c3c(cccc3O)O C36484822
C[C@@H](c1ccccc1)[C@H](C(=O)NC(C)(C)CC(C)(C)C)N(c2cccc(c2)Cl)C(=O)c3c(cccc3O)O C36484892
Cc1ccc(c(c1)C)[C@@H](C(=O)NC(C)(C)CC(C)(C)C)N(c2cccc(c2)Cl)C(=O)c3cccc(c3O)O C36485042
Cc1ccccc1[C@H](C(=O)NC(C)(C)CC(C)(C)C)N(c2cccc(c2)Cl)C(=O)c3cccc(c3O)O C36485067
CCCCCCN([C@H](c1ccc(cc1C)C)C(=O)NC(C)(C)CC(C)(C)C)C(=O)c2c(cccc2O)O C36514495
CCCCCCN([C@H]([C@@H](C)c1ccccc1)C(=O)NC(C)(C)CC(C)(C)C)C(=O)c2c(cccc2O)O C36514553
CCCCCCN([C@H]([C@H](C)c1ccccc1)C(=O)NC(C)(C)CC(C)(C)C)C(=O)c2cccc(c2O)O C36514799
CCCCCCN([C@@H](c1c(cc(cc1O)O)O)C(=O)NC2CCCCC2)C(=O)C[C@@H](C)c3ccccc3 C36515708
CCCCCCN([C@H](c1ccccc1O)C(=O)NC(C)(C)C)C(=O)C(c2ccccc2)(c3ccccc3)O C36516285
CC(C)(C)CC(C)(C)NC(=O)[C@@H](c1c(cc(cc1O)O)O)N(c2ccccc2Cl)C(=O)C3CCCCC3 C36540837
Cc1ccc(c(c1)C)[C@H](C(=O)NC(C)(C)CC(C)(C)C)N(c2ccccc2Cl)C(=O)c3cccc(c3O)O C36545355
CC(C)(C)NC(=O)[C@@H](c1ccc(cc1)C(F)(F)F)N(c2ccccc2Cl)C(=O)c3cccc(c3O)O C36545371
CCCCNC(=O)[C@@H](c1ccc(cc1)C(F)(F)F)N(c2ccccc2Cl)C(=O)c3cccc(c3O)O C36545373
CC(C)(C)N([C@H](C(c1ccccc1)c2ccccc2)C(=O)NC3CCCCC3)C(=O)c4cccc(c4O)O C36586904
CC(C)(C)N([C@@H](c1ccccc1O)C(=O)NC2CCCCC2)C(=O)C(c3ccccc3)(c4ccccc4)O C36588649
CCCCNC(=O)[C@@H](C(c1ccccc1)c2ccccc2)N(Cc3ccc(o3)C)C(=O)c4c(cccc4O)O C36597470
Cc1ccc(o1)CN([C@H]([C@@H](C)c2ccccc2)C(=O)NC(C)(C)CC(C)(C)C)C(=O)c3cccc(c3O)O C36597723
C[C@H]1C(=C(NN1c2ccccc2)C)C3=NN=C(C3)C(=O)N/N=C/c4cc(c(c(c4)C(C)(C)C)O)C(C)(C)C C39978065
Cc1cc(c(cc1Nc2c(c(ncn2)N3CCC(CC3)C(=O)OC)N)Cl)[C@@H](C#N)c4ccc(cc4)Cl C40688795
c1ccc(cc1)C(c2ccccc2)N3CCN(CC3)c4c(c(ncn4)NN(c5ccccc5)c6ccccc6)N C40729794
c1ccc(cc1)C(c2ccccc2)N3CCN(CC3)c4c(c(ncn4)Nc5ccc(cc5)OC(F)(F)F)N C40730039
Cc1c\2c(oc1C(=O)NNC(=O)c3ccccc3[N+](=O)[O-])CCC/C2=N\Nc4cccc(c4)C(F)(F)F C40824063
CCOc1ccc(cc1)c2c3c([nH]n2)OC(=C([C@H]3c4ccc(cc4)OCc5c(cccc5Cl)F)C#N)N C08846379
CCCCc1ccc(cc1)n2c(c(c3c2nc4ccccc4n3)C(=O)Nc5c(c6c(s5)CCCC6)C(=O)OCC)N C01758534
CC[NH+](CC)c1ccc(cc1)[N-]C2=Nc3ccccc3N4C2=Nc5c(c(nn5c6ccccc6)C)[C@H]4c7ccc(c(c7)O)O C01758772
COc1ccccc1n2c(=O)c3c(nc2NNC(=S)NC(=O)c4ccccc4)-c5ccccc5CC36CCCCC6 C01778245
CC(C)[C@@H]1C[C@@](CCO1)(CCNC(=O)CONC2=CC[C@]3([C@@H]4CC[C@]5([C@@H]([C@@H]4CCC3=C2)CC[C@@H]5O)C)C)c6ccccc6 C01897762
CCCCC/C=C\C(=O)N(c1ccccc1)[C@H](c2c(cc(cc2O)O)O)C(=O)NC(C)(C)CC(C)(C)C C36606168
CC(C)(C)NC(=O)c1c(c2cccc(c2s1)NC(=S)NC(=O)c3cc(ccc3OC)Cl)Cl C57313578
CC[NH+](CC)c1ccc(cc1)n2nc3cc(c(cc3n2)NC(=S)NC(=O)c4cc(ccc4OC)Cl)C C22847562
CC[NH+](CC)c1ccc(cc1)NC(=O)CSc2nc([nH]n2)N/N=C/c3c4ccccc4cc5c3cccc5 C59310095
c1cc2ccc3ccc(c4c3c2c(c1)cc4)/C=N/Nc5[nH]nc(n5)SCC(=O)Nc6c(cccc6F)F C59310289
CC(C)(C)[C@H]1CCc2c(sc(c2C(=O)N)NC(=S)NC(=O)c3cc(ccc3OC)Br)C1 C59331673
Cc1c2cc3[nH+]c(cc4c(c(c([nH]4)cc5[nH+]c(cc(c1CCC(=O)[O-])[nH]2)C(=C5C)CCC(=O)[O-])C)C=C)C(=C3C=C)C C26671872
CC1(CC(CC([NH2+]1)(C)C)Nc2nc(nc(n2)N3CCOCC3)NC4CC([NH2+]C(C4)(C)C)(C)C)C C00754403
c1ccc(cc1)c2ccc(cc2)Nc3nc4c(=O)[nH]c(nc4n3[C@@H]5C[C@H]([C@@H](O5)CO)O)N C02387153
Cc1cc(c2ccc(cc2[nH+]1)N)NCCCCCCCCNc3cc([nH+]c4c3ccc(c4)N)C C01560989
C1CCC(CC1)[NH2+]Cc2c(n(nn2)c3c(non3)N)C[NH2+]C4CCCCC4 C04936481
CCCC[NH2+][C@H](C)[C@@]1(Cc2c(c(c3c(c2O)C(=O)c4cccc(c4C3=O)OC)O)[C@@H](C1)O)O C05373341
c1cc(ccc1OCCCCCC(=O)N)O[C@H]2[C@H]([C@@H]([C@@H]([C@@H](O2)CO)O)O)O C05759559
[H]/N=C(\[C@H](C#N)C(C#N)/C(=N/[H])/Sc1ccccc1N)/Sc2ccccc2N C03875246
c1cc(cc(c1)O)/C=N/Nc2nc3c(ncnc3n2[C@@H]4[C@@H]([C@@H]([C@@H](O4)CO)O)O)N C08964830
C1CCc2c(c(c(s2)NC(=O)C(=O)Nc3c(c4c(s3)CCCC4)C(=O)N)C(=O)N)C1 C01908416
C[C@]1(c2cccc(c2C(=O)C3=C([C@@]4([C@@H](C[C@H]31)[C@@H](C(=C(C4=O)C(=O)NC[NH+]5CCCC5)O)[NH+](C)C)O)O)O)O C11616328
C[C@]1(c2cccc(c2C(=O)C3=C([C@@]4([C@H](C[C@H]31)[C@@H](C(=C(C4=O)C(=O)NC[NH+]5CCCC5)O)[NH+](C)C)O)O)O)O C11616330
c1cc(ccc1c2cc(=O)c3c(o2)cc(c(c3O)C[C@H]4[C@H]([C@@H]([C@@H]([C@@H](O4)CO)O)O)O)O)O C12374690
Cc1cc(cc(n1)Nc2ccc(c(c2)C[NH+]3CCCC3)O)Nc4ccc(c(c4)C[NH+]5CCCC5)O C05614943
c1cc(cc(c1)O)/C=N/Nc2nc3c(ncnc3n2[C@@H]4[C@H]([C@@H]([C@@H](O4)CO)O)O)N C08964832
c1cc(cc(c1)O)/C=N/Nc2nc3c(ncnc3n2[C@H]4[C@H]([C@@H]([C@@H](O4)CO)O)O)N C08964833
c1cc(ccc1c2c(nc3c(n2)c(nc(n3)N)N)NCCC[NH2+]CCC[NH3+])[N+](=O)[O-] C13212518
c1cc(oc1)/C=N/Nc2nc3c(ncnc3n2[C@@H]4[C@H]([C@@H]([C@@H](O4)CO)O)O)N C08740524
c1cc(c(cc1Br)/C=N/Nc2nnc(n2N)SCC(=O)N)O C21319238
c1ccc(cc1)c2ccc(cc2)Nc3nc4c(=O)[nH]c(nc4n3[C@@H]5C[C@@H]([C@H](O5)CO)O)N C22055818
CC1(CC(=NNC(=O)CCCCCCCCC(=O)NN=C2CC([NH2+]C(C2)(C)C)(C)C)CC([NH2+]1)(C)C)C C27468227
C[C@H]1[C@H](O[C@H]([C@@]1(C)O)c2ccc(cc2)O)c3ccc(cc3)O[C@H]4[C@@H]([C@H]([C@@H]([C@H](O4)CO)O)O)O C31164898
C[C@@H]1CCC=C([C@@]1(C)CC/C(=C\CC/C(=C/CS(=O)(=O)CC[NH+]=C(N)N)/CO)/C)C C17218659
CC(C)(C)c1c(c(n([nH+]1)C(C)(C)C)N)NC(=O)NCCCN2CC[NH+](CC2)C C34784835
c1ccc(cc1)c2ccc(cc2)Nc3nc4c(=O)[nH]c(nc4n3[C@@H]5C[C@@H]([C@@H](O5)CO)O)N C34889519
c1ccc(cc1)c2ccc(cc2)Nc3nc4c(=O)[nH]c(nc4n3[C@H]5C[C@@H]([C@@H](O5)CO)O)N C34889520
c1ccc(cc1)c2ccc(cc2)Nc3nc4c(=O)[nH]c(nc4n3[C@H]5C[C@H]([C@@H](O5)CO)O)N C34889521
c1cc(ccc1c2c(c(=O)c3c(cc(cc3o2)O)O)O[C@H]4[C@@H]([C@H]([C@@H]([C@H](O4)CO)O)O)O)O C04102435
Cc1ccccc1N2[C@H](N[NH2+]N2)C3(CCCCC3)[NH2+]CCc4c([nH]c5c4cccc5)C C39211558
c1c(ccc(c1)O)/C=N/NC(=O)[C@H](O)[C@@H](O)C(=O)N/N=C/c2ccc(cc2)O C04989868
c1ccc2=[NH+]C(=O)[C@H]([NH+]=c2c1)/C(=N\NC(=O)c3ccc(cc3)[N+](=O)[O-])/[C@@H]([C@@H](CO)O)O C40151237
c1cc(ccc1C(=O)N/N=C(\[C@H]2C(=O)[NH+]=c3ccc(cc3=[NH+]2)Cl)/[C@@H]([C@@H](CO)O)O)O C40151306
c1cc(ccc1C(=O)N/N=C(\[C@@H]2C(=O)[NH+]=c3ccc(cc3=[NH+]2)Cl)/[C@H]([C@@H](CO)O)O)O C40151308
CC1(CC(CC([NH2+]1)(C)C)Nc2c(c(ncn2)Nc3ccc4c(c3)OCO4)N)C C40684822
c1cc(c(cc1Cl)Cl)C(=O)NNc2c(c(ncn2)Nc3cc[nH+]cc3)N C40687632
Cc1cc(ccc1Nc2c(c(ncn2)NC3CC([NH2+]C(C3)(C)C)(C)C)N)Cl C40703255
CC1(CC(CC([NH2+]1)(C)C)Nc2c(c(ncn2)Nc3ccc(c(c3)Cl)F)N)C C40760866
Cc1ccc2c([nH+]1)cccc2Nc3c(c(ncn3)NNC(=O)c4ccccc4)N C40784173
C1Cc2c(sc(c2C(=O)N)Nc3c(c(nc(n3)NCCCO)N)[N+](=O)[O-])C1 C41301922
c1cc(ccc1c2cc(=O)c3c(cc(cc3o2)O[C@@H]4[C@H]([C@@H]([C@H]([C@H](O4)CO)O)O)O)O)O C43465412
C[C@@]12CC[C@H]3C(=CC(=O)[C@@]4([C@]3(C[C@H]([C@H](C4)O)O)C)O)[C@]1(CC[C@@H]2[C@](C)([C@@H](CCC(C)(C)O)O)O)O C43742901
Cc1cc(c2cc(ccc2[nH+]1)Nc3cc(nc(n3)Nc4ccc5c(c4)c(cc([nH+]5)C)N)C)N C36643620
CC[C@@H]1CC[NH2+][C@@H](C1)C(=O)N[C@H]([C@H]2[C@@H]([C@@H]([C@@H]([C@H](O2)SC)O)O)O)[C@@H](C)Cl C44136619
c1ccc2=[NH+]CC(=c2c1)C[C@@H](COc3cc(cnc3)c4ccc(cc4)S(=O)(=O)N)[NH3+] C52627663
CC(C)(C)CN1c2c(ccc([nH+]2)c3c([nH]c(n3)c4c(cccc4F)F)c5ccccc5)N[C@@H]1[NH3+] C52637648
Cc1cc(cc(c1C)NC(=O)C[NH+]2CCC[C@@H](C2)CCC(=O)N)S(=O)(=O)N C58307102
c1ccc2=[NH+]CC(=c2c1)CCNC(=O)c3c(c4cc(c(nc4s3)N)C#N)N C63529309
c1cn(c[nH+]1)CCCNC(=O)NNC(=O)CCCNC(=O)NC2CCCCC2 C64886362
Cc1cc(=O)[nH]c(n1)NCCNc2c3c(c(sc3nc(n2)CC[NH3+])C)C C65432379
CCCNC(=O)C[NH+]1CCC(CC1)NC(=O)NC[C@@H](C[NH+]2CCC(CC2)C)O C67622328
CCCNC(=O)C[NH+]1CCC(CC1)NC(=O)NC[C@H](C[NH+]2CCC(CC2)C)O C67622333
c1cc(sc1)[C@@](CC[NH+]2CCCCC2)([C@](CC[NH+]3CCCCC3)(c4cccs4)O)O C04990877
COC(=O)[C@@H]1Cc2c3ccccc3[nH]c2[C@@H]4[NH+]1[C@@H](C[C@H](C4)[NH2+]C5CC5)c6ccc(cc6)F C08636019
COC(=O)[C@@H]1Cc2c3ccccc3[nH]c2[C@@H]4[NH+]1[C@@H](C[C@@H](C4)[NH2+]C5CC5)c6ccc(cc6)C(F)(F)F C08636039
CCCCSC1([C@]2(C3=C(CCC3)[NH2+][C@@H]([C@@]2(C(=[NH+]1)N)C#N)c4ccccc4)C#N)SCCCC C09041041
c1cc(ccc1/C=C/c2ccnc(n2)Nc3cc(c(c(c3)C[NH+]4CCCC4)O)C[NH+]5CCCC5)Cl C16978074
c1ccc2c(c1)CC[NH+](C2)C[C@@H](COc3ccccc3C[NH2+]CCOc4cccnc4)O C19774307
CC1(CC(CC([NH2+]1)(C)C)NC(=S)N(Cc2ccc(cc2)OC)C3CC([NH2+]C(C3)(C)C)(C)C)C C21263923
c1cc-2c(cc1OCC[NH+]3CCCCC3)C(=NNC(=S)N)c4c2ccc(c4)OCC[NH+]5CCCCC5 C31848010
C[C@H]([C@H]1COc2ccccc2O1)[NH2+]CCCCCC[NH2+][C@@H](C)[C@@H]3COc4ccccc4O3 C35993564
CC[NH+]1CCN(CC1)c2cc(c3cc(ccc3n2)N/C(=[NH+]/CCC[NH+]4CCc5ccccc5C4)/[S-])C C13573936
CC(C)(C[NH2+]C[C@@H](COc1ccc(cc1)C23CC4CC(C2)CC(C4)C3)O)[NH2+]Cc5ccccc5 C38750930
C[NH+](C[C@@H](COc1ccc(cc1OC)C[NH2+]C[C@@H]2C3=C(CCC3)N=N2)O)C4CCCCC4 C39394506
C[C@H]1C(=c2cc(ccc2=[NH+]1)C#N)CCNC(=O)[C@H]3CN(CC34CC[NH2+]CC4)C(=O)CCC5CCCC5 C39674663
C[C@H]1C(=c2cc(ccc2=[NH+]1)C#N)CCNC(=O)[C@H]3CN(CC34CC[NH2+]CC4)C(=O)Cc5ccc(cc5)Cl C39674711
C[C@H]1C(=c2cc(ccc2=[NH+]1)C#N)CCNC(=O)[C@@H]3CN(CC34CC[NH2+]CC4)C(=O)c5cccc(c5F)Cl C39674745
Cc1ccc(cc1)CC(=O)N2C[C@H](C3(C2)CC[NH2+]CC3)C(=O)NCCC4=c5cc(ccc5=[NH+][C@@H]4C)C#N C39674857
CCCC[NH+]1CCC(CC1)CNC(=O)[C@H]2CN(CC23CC[NH2+]CC3)C(=O)CCC4CCCC4 C39683440
CC1([C@H]2CC=C([C@@H]1C2)COC[C@@H](C[NH2+]C[C@@H](c3ccc(cc3)OC)[NH+]4CCCC4)O)C C22041680
CCOc1cc(cc(c1OCc2c(cccc2Cl)F)Br)C[NH2+]CC3CC[NH2+]CC3 C40720470
c1ccc(cc1)C[NH+]2CCN(CC2)c3c(c(nc[nH+]3)N(Cc4ccccc4)c5ccccn5)N C40728946
Cc1ccc(c(c1)c2c(c[nH]n2)C[NH+]3CCN([C@@H](C3)CCO)C4CC[NH+](CC4)C(C)C)C C43119863
CC(C)(C)c1cc(cc(c1O)C(C)(C)C)[C@@H]2CSC[C@H]([NH2+]2)C(=O)NCC[NH+]3CCCCC3 C44166106
CC(C)(C)c1cc(cc(c1O)C(C)(C)C)[C@H]2CSC[C@H]([NH2+]2)C(=O)NCC[NH+]3CCCCC3 C44166111
CCc1cc2c(cc1[C@@H]3CSC[C@H]([NH2+]3)C(=O)NCC[NH+]4CCCCC4)C(CCC2(C)C)(C)C C44168308
Cc1ccc(c([nH+]1)Cn2c3cc(ccc3[nH+]c2NC4CC[NH+](CC4)C)CNc5ccccc5)[O-] C29134399
C[NH+](Cc1cccc(c1)Br)[C@@H](C[NH3+])c2cc(c(o2)Br)Br C50362057
C[NH+](Cc1cc(cs1)Br)[C@@H](C[NH3+])c2cc(c(o2)Br)Br C50362270
c1ccc2c(c1)CCC23CCN(CC3)C(=O)[C@H](CC4=c5ccccc5=[NH+]C4)NC(=O)N[C@@H]6C[NH+]7CCC6CC7 C52594538
c1ccc2c(c1)CCC23CCN(CC3)C(=O)[C@H](CC4=c5ccccc5=[NH+]C4)NC(=O)N[C@H]6C[NH+]7CCC6CC7 C52594545
CC1(CC(CC([NH2+]1)(C)C)[NH2+]C[C@H](COC(c2ccc(cc2)Cl)c3ccc(cc3)Cl)O)C C12561486
CC1CC[NH+](CC1)Cc2ccc(cc2)C[NH2+]Cc3c[nH]nc3c4ccc5c(c4)OCCO5 C59369073
Cc1ccc2c(c1)S[C@H](N2)c3ccc(cc3)NC(=O)CS[C@@H]4[NH+]=c5ccc(cc5=[NH+]4)OC C63083835
Cc1ccc(cc1)C2=[NH+]C3=C[C@H](NN3C(=C2)C(F)(F)F)C(=O)NC[C@@H]4C=c5cc(ccc5=[NH+]4)Cl C63111114
Cc1ccc(cc1)[C@@H]2NN[C@@H](N2c3ccc(cc3)Cl)SCC4[NH+]=c5ccccc5=[NH+]4 C63162952
CCOc1ccc(cc1)OC[C@@H](C[NH2+]C[C@H](c2ccccc2Cl)C3=c4ccccc4=[NH+]C3)O C63230308
c1ccc2=[NH+][C@@H]3CN(CCC3=c2c1)C(=O)NCCCC(=O)NCCC4=c5ccccc5=[NH+]C4 C63270896
Cc1ccc(cc1)[C@H]2C[C@@H](N3C(=[NH+]2)C[C@@H](N3)C(=O)NC[C@@H]4C=c5cc(ccc5=[NH+]4)Cl)C(F)(F)F C63537959
CC(C)c1ccc(cc1)C2=[NH+]C3=C[C@H](NN3C(=C2)C(F)(F)F)C(=O)NCCc4c[nH]c[nH+]4 C53629565
c1ccc2=[NH+]C([NH+]=c2c1)c3ccc(cc3)NC(=S)NC(=O)C45CC6CC(C4)CC(C6)C5 C63567657
COc1ccc2=[NH+]CC(=c2c1)CCNC(=O)C3=CNN([C@H]3C4CC[NH2+]CC4)c5ccc(cc5)F C63570049
COc1ccc2=[NH+]CC(=c2c1)CCNC(=O)C3=CNN([C@H]3C4CC[NH2+]CC4)c5ccc(cc5)Cl C63570051
COc1ccc(cc1)[C@H]2NN[C@@H](N2c3ccc(cc3)Cl)SCC4[NH+]=c5ccccc5=[NH+]4 C63619727
COc1ccccc1[C@@H]2NN[C@H](N2c3ccc(cc3)Cl)SCC4[NH+]=c5ccccc5=[NH+]4 C63838897
c1ccc2=[NH+]CC(=c2c1)CC[NH2+]C[C@@H](Cn3c4ccc(cc4c5c3ccc(c5)Cl)Cl)O C63934834
c1ccc(cc1)S(=O)(=O)Nc2ccc(cc2)N3CCC(CC3)[NH2+]C[C@@H]4C=c5ccccc5=[NH+]4 C64166129
C[C@@H]1C(=c2ccccc2=[NH+]1)c3csc(n3)NC(=O)[C@@H](CC4=c5ccccc5=[NH+]C4)NC(=O)C C64173349
Cc1ccc2=[NH+]CC(=c2c1)CCNC(=O)[C@H]3CCC[NH+](C3)[C@@H]4C(=O)N(c5ccccc5N4)C C64502376
C[C@@H](C(=O)N1CC(=O)Nc2c1cccc2)[NH2+]C[C@@H](c3ccc(cc3)OC)C4=c5ccccc5=[NH+]C4 C64726311
c1ccc(cc1)[C@H]2CN(CC[NH2+]2)c3ccc(cn3)C(=O)NCC[NH+]4CCc5ccccc5C4 C65256200
COc1ccc(cc1OC)[C@H]2NN[C@H](N2c3ccccc3)SCC4[NH+]=c5ccccc5=[NH+]4 C65548859
c1ccc(cc1)C2=NN[C@@](S2)(CO)[C@@H]([C@@H]([C@@H](CO)O)O)O C04018025
c1ccc(cc1)C2=NN[C@@](S2)(CO)[C@H]([C@@H]([C@@H](CO)O)O)O C03136105
c1ccc(cc1)C2=NN[C@](S2)(CO)[C@H]([C@@H]([C@@H](CO)O)O)O C04018027
c1ccc(cc1)C2=NN[C@H](S2)[C@H]([C@@H]([C@@H]([C@@H](CO)O)O)O)O C04154611
CNP1(=NP(=NP(=N1)(NC)NC)(NC)NC)NC C04794946
COc1nc2c(=O)[nH]c(nc2n1[C@@H]3[C@H]([C@@H]([C@@H](O3)CO)O)O)N C04916553
CN(C)P1(=NP(=NP(=N1)(N)N(C)C)(N)N(C)C)N C05063127
C1CC1NC(=S)NNC(=O)C(=O)NNC(=S)NC2CC2 C06332589
C(CN1[C@@H]2[C@@H](NC(=O)N2)NC1=O)CN3[C@@H]4[C@@H](NC(=O)N4)NC3=O C08816592
C([C@@H]1[C@H]([C@H]([C@@H](O1)n2c3c(c(=O)[nH]c(n3)N)[nH]c2=S)O)O)O C12658357
c1c(cc(c(c1O)O)O)C(=O)OC[C@@H]2[C@H]([C@@H]([C@H](CO2)O)O)O C14422042
CN(C)c1nc2c(=O)[nH]c(nc2n1[C@H]3[C@H]([C@@H]([C@@H](O3)CO)O)O)N C15225668
CN(C)c1nc2c(=O)[nH]c(nc2n1[C@H]3[C@H]([C@@H]([C@H](O3)CO)O)O)N C15225672
c1ccc(cc1)C2=NN[C@](S2)(CO)[C@@H]([C@@H]([C@H](CO)O)O)O C16102370
c1ccc(cc1)C2=NN[C@H](S2)[C@@H]([C@@H]([C@@H]([C@H](CO)O)O)O)O C16478067
COc1nc(c(c(n1)O)N)N[C@@H]2[C@H]([C@@H]([C@H]([C@@H](O2)CO)O)O)O C16953131
c1c(c2c(nc(nc2n1[C@@H]3[C@H]([C@@H]([C@@H](O3)CO)O)O)NN)N)C#N C17045290
CSc1nc2c(=O)[nH]c(nc2n1[C@H]3[C@H]([C@@H]([C@H](O3)CO)O)O)N C17353552
CSc1nc2c(=O)[nH]c(nc2n1[C@@H]3[C@H]([C@@H]([C@H](O3)CO)O)O)N C17353553
C([C@@H]1[C@H]([C@@H]([C@@H](O1)n2c3c(c(=O)[nH]c(n3)N)nc2NO)O)O)O C17418547
C([C@@H]1[C@H]([C@@H]([C@H](O1)n2c3c(c(=O)nc([nH]3)N)[nH]c2=S)O)O)O C18056065
Cn1c2c(c(=O)n(c1=O)C)[nH]c(n2)Sc3nnc(n3N)NN C20921942
C([C@@H]1[C@@H]([C@@H]([C@@H](O1)n2c3c(c(=O)nc([nH]3)N)sc2=O)O)O)O C22066935
C[C@H]1CCC[C@@H]([C@@H]1C)NC(=S)NNC(=O)[C@@H](C)NC(=O)N C27256532
C([C@@H]1[C@@H]([C@H]([C@@H](O1)n2c3c(c(=O)nc([nH]3)N)sc2=O)O)O)O C22066938
c1cc(c(cc1/C=C/C(=O)OC[C@@H]([C@H]([C@H](CO)O)O)O)O)O C31160544
Cn1c(=O)c2c(nc1N)n(c(=O)[nH]2)[C@H]3[C@H]([C@@H]([C@@H](O3)CO)O)O C16919959
Cn1c2c([nH]c(nc2=O)N)n(c1=O)[C@H]3[C@H]([C@@H]([C@@H](O3)CO)O)O C16929008
Cn1c2c([nH]c(nc2=O)N)n(c1=O)[C@@H]3[C@H]([C@@H]([C@H](O3)CO)O)O C16929019
CSc1[nH]c(=O)cc(n1)N[C@H]2[C@H]([C@@H]([C@@H]([C@@H](O2)CO)O)O)O C17175024
CSc1[nH]c(=O)c2c(n1)n(c(n2)N)[C@H]3[C@H]([C@@H]([C@@H](CO3)O)O)O C17194160
c1ccc(cc1)C2=NN[C@H](S2)[C@H]([C@@H]([C@H]([C@H](CO)O)O)O)O C32106974
C1=C([C@@H](NC(=O)N1[C@@H]2[C@@H]([C@@H]([C@@H](O2)CO)O)O)N)Br C33727943
C1=C([C@H](NC(=O)N1[C@@H]2[C@@H]([C@@H]([C@@H](O2)CO)O)O)N)Br C33727944
Cn1c(=S)c2c(nc1N)n(c(=O)[nH]2)[C@@H]3[C@H]([C@@H]([C@@H](O3)CO)O)O C16919953
Cn1c(=S)c2c(nc1N)n(c(=O)[nH]2)[C@H]3[C@H]([C@@H]([C@@H](O3)CO)O)O C16919948
c1cc(c(cc1/C=C/C(=O)OC[C@H]([C@H]([C@@H](CO)O)O)O)O)O C35457001
c1ccc2c(c1)cnnc2N/N=C/[C@H]([C@H]([C@@H]([C@@H](CO)O)O)O)O C35636256
c1cc(ccc1NS(=O)(=O)c2c[nH]nc2N)S(=O)(=O)N C37557938
c1c(cc(c(c1NN)S(=O)(=O)NCCC(=O)N)F)[N+](=O)[O-] C37928624
C1CC1n2c(c(c(=O)[nH]c2=O)C(=O)CSc3nc([nH]n3)N)N C09712262
C1=CC2=N[C@@H]([N-]C2=CC1=[NH2+])[C@@H]([C@@H]([C@H]3[N-]C4=CC(=[NH2+])C=CC4=N3)O)O C39699178
C1=CC2=N[C@H]([N-]C2=CC1=[NH2+])[C@H]([C@H]([C@H]3[N-]C4=CC(=[NH2+])C=CC4=N3)O)O C39699179
C1=CC2=N[C@@H]([N-]C2=CC1=[NH2+])[C@H]([C@@H]([C@H]3[N-]C4=CC(=[NH2+])C=CC4=N3)O)O C39699180
CC(C)Cn1c(c(c(=O)[nH]c1=O)NCCCS(=O)(=O)N)N C45084037
c1cc(c(cc1/C=C/C(=O)OC[C@@H]([C@@H]([C@H](CO)O)O)O)O)O C31160536
C([C@@H]1[C@H]([C@H]([C@@H](O1)n2c3c(c(=O)[nH]c(n3)N)sc2=O)O)O)O C08214713
C1CCCC(CC1)(C(=S)N)C(=O)N(CC(=O)N)CC(=O)N C61808956
C/N=C(\NCCSCc1csc(n1)N=C(N)N)/NC#N C18193448
C([C@@H]1[C@@H]([C@@H]([C@@H](O1)n2c3c(c(=O)[nH]c(n3)N)sc2=O)O)O)O C22066935
C([C@@H]1[C@H]([C@@H]([C@@H](O1)n2c3c(c(=O)[nH]c(n3)N)nc2I)O)O)O C04159868
C1=CO[C@@H]([C@H]2[C@@H]1[C@@H](C=C2CO)O)O[C@@H]3[C@@H]([C@@H]([C@@H]([C@@H](O3)CO)O)O)O C04268259
C1=CO[C@@H]([C@@H]2[C@@H]1[C@@H](C=C2CO)O)O[C@H]3[C@@H]([C@H]([C@@H]([C@H](O3)CO)O)O)O C04268352
C1=CO[C@@H]([C@H]2[C@@H]1[C@@H](C=C2CO)O)O[C@H]3[C@@H]([C@H]([C@@H]([C@H](O3)CO)O)O)O C04268354
C1C2CC3CC1CC(C2)(C3)Sc4c(nc5c(n4)c(nc(n5)N)N)N C01563396
CNc1c2c(nc(n1)N)n(c(n2)Cl)[C@H]3[C@H]([C@@H]([C@@H](O3)CO)O)O C05015047
CCCCNc1c2c(nc(n1)N)n(nn2)[C@H]3[C@H]([C@@H]([C@@H](O3)CO)O)O C05352169
C1=CO[C@@H]([C@@H]2[C@@H]1[C@@H](C=C2CO)O)O[C@@H]3[C@@H]([C@@H]([C@@H]([C@@H](O3)CO)O)O)O C05566519
C1=CO[C@H]([C@@H]2[C@@H]1[C@@H](C=C2CO)O)O[C@@H]3[C@@H]([C@@H]([C@@H]([C@@H](O3)CO)O)O)O C05566520
c1ccc2c(c1)c(c3ccccc3[nH+]2)N[C@H]4[C@H]([C@@H]([C@@H](O[C@@H]4O)CO)O)O C05685484
Cc1ccc(cc1)[S@](=O)N/N=C/[C@@H]([C@@H]([C@@H]([C@@H](CO)O)O)O)O C08627860
c1nc(c2c(c(n(c2n1)[C@@H]3[C@H]([C@@H]([C@@H](O3)CO)O)O)N)C(=S)N)N C05011622
c1nc(c2c(c(n(c2n1)[C@H]3[C@H]([C@@H]([C@@H](O3)CO)O)O)N)C(=S)N)N C05011623
C1=CO[C@H]([C@H]2[C@@H]1[C@H](C=C2CO)O)O[C@H]3[C@H]([C@H]([C@@H]([C@H](O3)CO)O)O)O C13407185
C1=CO[C@H]([C@H]2[C@@H]1[C@H](C=C2CO)O)O[C@@H]3[C@H]([C@H]([C@@H]([C@@H](O3)CO)O)O)O C13407189
C1=CO[C@H]([C@H]2[C@H]1[C@H](C=C2CO)O)O[C@H]3[C@@H]([C@H]([C@@H]([C@H](O3)CO)O)O)O C13407246
C1CCN(CC1)c2nc(nc(n2)N3CCCCC3)N/N=C/[C@@H]([C@@H]([C@H]([C@@H](CO)O)O)O)O C13548747
CC1(Cc2c(c([nH+]c3c2c(c(s3)C(=O)NN)N)N4CCCC4)CO1)C C13563379
C([C@H]1[C@H]([C@@H]([C@H](O1)n2c3c(c(=O)[nH]c(n3)N)nc2I)O)O)O C16790373
CC1=C(NC(=O)N[C@@]1(C)NC(=O)N[C@]2(C(=C(NC(=O)N2)C)C)C)C C16916125
c1nc(c2c(c(n(c2n1)[C@@H]3[C@H]([C@@H]([C@H](O3)CO)O)O)N)C(=S)N)N C17020425
C1[C@@H]([C@H]2[C@H]([C@H]1O)C=CO[C@H]2O[C@H]3[C@@H]([C@H]([C@@H]([C@H](O3)CO)O)O)O)CO C21992814
C=CCOc1nc2c(=O)[nH]c(nc2n1[C@H]3[C@H]([C@@H]([C@H](O3)CO)O)O)N C22047995
c1cc(cc(c1)S(=O)(=O)N)N2c3c(c(c(c(n3)N)C#N)N)CC2=O C23806024
C1[C@H]2[C@@H]([C@@H](S1)CCCCC(=O)NNC(=O)CON)NC(=O)N2 C05192440
C1[C@H]2[C@@H]([C@H](S1)CCCCC(=O)NNC(=O)CON)NC(=O)N2 C02565903
C1[C@@H]2[C@@H]([C@H](S1)CCCCC(=O)NNC(=O)CON)NC(=O)N2 C27646493
c1coc2cc(c(c(c2c1=O)O)[C@@H]3[C@H]([C@H]([C@@H]([C@@H](O3)CO)O)O)O)O C31160923
C=C[C@H](CO)[C@@H](CCO)CCO[C@H]1[C@@H]([C@H]([C@@H]([C@H](O1)CO)O)O)O C31168419
C=C[C@@H](CO)[C@@H](CCO)CCO[C@H]1[C@@H]([C@H]([C@@H]([C@H](O1)CO)O)O)O C31168427
C=C[C@@H](CO)[C@H](CCO)CCO[C@H]1[C@@H]([C@H]([C@@H]([C@H](O1)CO)O)O)O C31168431
c1nc(c2c3c([nH]nnc3=O)n(c2n1)[C@H]4[C@H]([C@@H]([C@@H](O4)CO)O)O)N C17107238
c1nc(c2c3c([nH]nnc3=O)n(c2n1)[C@@H]4[C@H]([C@@H]([C@@H](O4)CO)O)O)N C17107240
c1c2c3c(ncnc3n(c2[nH]c(=O)n1)[C@H]4[C@H]([C@@H]([C@@H](O4)CO)O)O)N C17120420
c1c2c3c(ncnc3n(c2[nH]c(=O)n1)[C@@H]4[C@H]([C@@H]([C@@H](O4)CO)O)O)N C17120425
CSc1[nH]c(=O)c(c(n1)N[C@H]2[C@H]([C@@H]([C@@H]([C@@H](O2)CO)O)O)O)N C08655927
C([C@@H]1[C@H]([C@@H]([C@@H](O1)n2c3c(c(=S)nc([nH]3)N)[nH]c2=S)O)O)O C17378510
c1cc(c(cc1[N+](=O)[O-])NN)S(=O)(=O)NCCS(=O)(=O)N C36746160
c1cc(c(cc1NN)[N+](=O)[O-])S(=O)(=O)NCCS(=O)(=O)N C37408947
c1csc2n1c(c(n2)NN)S(=O)(=O)NCCS(=O)(=O)N C37556334
c1coc2cc(c(c(c2c1=O)O)[C@@H]3[C@H]([C@@H]([C@@H]([C@@H](O3)CO)O)O)O)O C35457147
c1cc(c(cc1NN)S(=O)(=O)NCCS(=O)(=O)N)[N+](=O)[O-] C37930044
CCN(CCO)c1c(c(ncn1)NC2CC([NH2+]C(C2)(C)C)(C)C)N C40736091
Cc1ccc2c([nH+]1)cccc2Nc3c(c(ncn3)NNC(C)(C)C)N C40796733
C[C@]12C[C@@H]([C@H]3[C@@H]([C@@]1(CC[C@@H]2C4=CC(=O)OC4)O)CC[C@@]5([C@@]3([C@@H](C[C@@H](C5)O)O)CO)O)O C43758873
C=CCOc1nc2c(=O)[nH]c(nc2n1[C@H]3[C@@H]([C@@H]([C@H](O3)CO)O)O)N C44019136
Cc1c(c(c(cn1)CO[C@H]2[C@@H]([C@H]([C@H]([C@H](O2)CO)O)O)O)CO)O C44608690
c1cc(ccc1C#CC[NH3+])S(=O)(=O)NCCCS(=O)(=O)N C45091911
C[NH+](C)[C@H]1[C@@H]2C[C@@H]3Cc4c(cc(c(c4C(=O)[C@H]3C(=O)[C@@]2(C(=O)/C(=C(\N)/O)/C1=O)[O-])O)N)N(C)C C38339105
CC(C)[C@H]1C(=O)NCC(=O)NCC(=O)N[C@@H](C(=O)NCC(=O)NCC(=O)N1)C(C)C C37634377
c1ccc2c(c1)[C@]3([C@H]4[C@@H]([C@H]([NH2+]3)Cc5ccc(c(c5)O)O)C(=O)N(C4=O)Cc6ccc7c(c6)OCO7)C(=O)N2 C02726707
Cc1cc(cc2c1NC(=O)[C@@]23[C@H]4[C@@H]([C@H]([NH2+]3)CCC(=O)N)C(=O)N(C4=O)Cc5ccc(cc5)OC)Cl C02132095
C1CCC(CC1)NC(=O)N2CCN([C@@H](C2)C(=O)N[C@H]3CCCNC3=O)C(=O)C4CC[NH2+]CC4 C08299565
c1cc(ccc1/N=C(/N2CCC(CC2)(C(=O)N)[NH+]3CCCCC3)\S)S(=O)(=O)N C04574493
CCCC[C@H](C(=O)OC)Sc1cc(c(cc1S(=O)(=O)Nc2[nH]c(=[NH2+])[nH]n2)C)Cl C08651880
Cc1ccc(c(c1)C)NC(=O)[C@@H](Cc2c[nH]c3c2cccc3)NC(=O)[C@@H]4Cc5ccccc5C[NH2+]4 C08742788
COc1ccccc1CN2C(=O)[C@@H]3[C@H]([NH2+][C@]4([C@@H]3C2=O)c5cc(ccc5NC4=O)Cl)CCC(=O)N C08788920
c1ccc2c(c1)[C@]3([C@H]4[C@@H]([C@@H]([NH2+]3)CC(=O)N)C(=O)N(C4=O)Cc5ccc6c(c5)OCO6)C(=O)N2 C08789332
c1ccc(cc1)CN2C(=O)[C@@H]3[C@@H]([NH2+][C@]4([C@@H]3C2=O)c5ccccc5NC4=O)Cc6ccc(c(c6)O)O C08789591
Cc1ccc2c(c1)[C@@]3([C@H]4[C@@H]([C@@H]([NH2+]3)CC(=O)N)C(=O)N(C4=O)Cc5ccc6c(c5)OCO6)C(=O)N2 C08790092
CCc1ccc2c(c1)[C@]3([C@H]4[C@@H]([C@H]([NH2+]3)Cc5ccc(c(c5)O)O)C(=O)N(C4=O)Cc6ccccc6)C(=O)N2 C08790470
c1cc2c(c(c1)Cl)NC(=O)[C@@]23[C@H]4[C@@H]([C@H]([NH2+]3)CC(=O)N)C(=O)N(C4=O)Cc5ccc6c(c5)OCO6 C08790564
CCc1cccc2c1NC(=O)[C@@]23[C@H]4[C@@H]([C@@H]([NH2+]3)CC(=O)N)C(=O)N(C4=O)CCc5ccccc5 C08790695
c1cc2c(cc1CN3C(=O)[C@@H]4[C@H]([NH2+][C@@]5([C@@H]4C3=O)c6cc(ccc6NC5=O)Cl)CC(=O)N)OCO2 C08791086
Cc1ccc2c(c1C)NC(=O)[C@@]23[C@H]4[C@@H]([C@@H]([NH2+]3)CC(=O)N)C(=O)N(C4=O)Cc5ccccc5 C02127493
Cc1cc(ccc1N2C(=O)[C@H]3[C@@H]([NH2+][C@@]4([C@@H]3C2=O)c5ccccc5NC4=O)CC(=O)N)[N+](=O)[O-] C09353784
c1c(cc(cc1Cl)Cl)NC(=O)C[C@@H]2C(=O)N[C@@H]3CCCC[C@@H]3[NH+]2CC(=O)N4CCC(CC4)C(=O)N C10384388
CCOc1ccc(cc1)n2c(=O)c(c([nH]c2=S)O)[C@H]3c4c(c5ccccc5[nH]4)CC[NH2+]3 C02092240
C[C@]12CC[C@H]3[C@H]([C@]1(CC[C@@H]2C4=CC(=O)OC4)O)CC[C@]5([C@@]3(CC[C@@H](C5)O)/C=[NH+]/C(C)(C)CO)O C12873140
Cc1c(ccc2c1NC(=O)[C@]23[C@H]4[C@@H]([C@@H]([NH2+]3)CC(=O)N)C(=O)N(C4=O)c5ccc(cc5)C(=O)N)Cl C12879872
c1ccc2c(c1)[C@@]3([C@H]4[C@@H]([C@@H]([NH2+]3)Cc5ccc(c(c5)O)O)C(=O)N(C4=O)Cc6ccc7c(c6)OCO7)C(=O)N2 C02726710
CC[C@@H]1Cc2c3ccccc3[nH]c2[C@H]([NH2+]1)c4c([nH]c(=S)n(c4=O)c5ccc(cc5)OC)O C12895494
CC[C@@H]1Cc2c3ccccc3[nH]c2[C@@H]([NH2+]1)c4c([nH]c(=S)n(c4=O)c5ccc(cc5)OC)O C12895503
CCOC(=O)c1ccc(cc1)n2c(=O)c(c(nc2O)O)[C@H]3c4c(c5cc(ccc5[nH]4)OC)CC[NH2+]3 C09331459
CCc1ccc(cc1)n2c(=O)c(c(nc2O)O)[C@@H]3c4c(c5cc(ccc5[nH]4)OC)CC[NH2+]3 C09088618
CC[NH+]1CCc2c(sc(c2C(=O)N)NC(=O)c3ccccc3NS(=O)(=O)c4ccccc4)C1 C20569499
c1c(cnc(c1S(=O)(=O)N2CCC(CC2)(C(=O)N)[NH+]3CCCCC3)N)Br C20901821
CC(C)(C)NC(=O)C[NH+]1CCCN(CC1)CC(=O)Nc2c(c3c(s2)CCCC3)C(=O)N C22782017
CC1=C([C@H](C(=C(N1)C)C(=O)NCCC[NH+]2CCCCC2)c3ccc(cc3)[N+](=O)[O-])C(=O)N C13782503
c1ccc2c(c1)c(c[nH]2)CCNC(=O)C3=NNS[C@H]3NC(=O)N4CCN(CC4)c5cccc[nH+]5 C39326498
C[C@H]1C(=C(NO1)C)C(=O)N2C[C@@H](C3(C2)CC[NH2+]CC3)C(=O)NCCc4c[nH]c5c4cccc5 C39597938
Cc1ccc2c(c1)c(c[nH]2)CCNC(=O)[C@H]3CN(CC34CC[NH2+]CC4)C(=O)C5=C(ON[C@@H]5c6ccccc6)C C39656195
Cc1ccc2c(c1)c(c[nH]2)CCNC(=O)[C@@H]3CN(CC34CC[NH2+]CC4)C(=O)[C@@H]5C=C(N(N5)C)C C39656239
C[NH+]1CCN(CC1)Nc2c(c(ncn2)Nc3ccc(cc3)I)N C40756902
CC1(CC(CC([NH2+]1)(C)C)Nc2c(c(ncn2)N3CCN(CC3)c4ccc(cc4)F)N)C C40760894
c1cc(ncc1Br)Nc2c(c(nc[nH+]2)Nc3ccc(cn3)Br)N C40779686
Cc1c\2c(oc1C(=O)NC3CC([NH2+]C(C3)(C)C)(C)C)CCC/C2=N\NC(=O)c4ccc(cc4)O C40812117
C[NH+](C)CCNc1nc(c2cnn(c2n1)c3ccccc3)Nc4c(c5c(s4)CCC5)C(=O)N C41026308
c1cc(ccc1/N=N/C2=c3cc(ccc3=[NH+][C@H]2O)C(=O)NCc4ccncc4)S(=O)(=O)N C52595433
CC(C)S(=O)(=O)N1c2cc(ccc2N[C@H]1[NH3+])c3c(nc([nH]3)c4ccncc4)c5ccccc5 C52637644
C[C@@H]1CC(=O)N2[C@@H]([NH+]=C(N[C@@H]2N1)NCCc3c[nH]c4c3cccc4)c5ccc(cc5)SC C39357295
Cc1ccc(c(c1)C)NC(=O)NC(=O)COC(=O)c2c(c3c(cc([nH+]c3s2)C)C)N C10645182
c1cc2c(cc1/C=C/3\CN/C(=[NH+]/Nc4nc(cs4)c5ccc(c(c5)O)O)/S3)OCO2 C17221852
c1ccc(c(c1)NC(=O)c\2cc3ccc(cc3o/c2=[NH+]\c4ccc(cc4)S(=O)(=O)N)O)Br C59170583
c1cc(c(cc1OCCO)Br)[C@@H]2NC(=[NH+]c3n2c4cc5c(cc4n3)OCCCO5)N C12507683
CC1(CC(CC([NH2+]1)(C)C)NC(=O)C(=O)N/N=C/c2cc(ccc2O)Br)C C59488446
CC(C)(Cc1ccc(cc1)O)NC(=O)CC(=O)NNC2=c3ccc(cc3=[NH+]C2=O)Br C13570697
Cc1ccc(cc1)N2[C@H](N[NH+]=C2N3CCCC3)SCC(=O)N[C@@H]4C5=C([C@@H](NNC5=O)C)[C@@H](O4)C C39935185
c1cc(ccc1CSc2nnc(s2)NC(=O)[C@@H]3[C@H](C4=CC=C(N[C@@H]4S3)c5cc[nH+]cc5)N)Cl C38999184
C[C@@H](c1nc(nc(n1)Nc2ccccc2)N)S[C@H]3NN=C(O3)C4=c5ccccc5=[NH+]C4 C64352907
c1c(c[nH+]c(c1Cl)NCCNc2c[nH]c(=O)[nH]c2=O)C(F)(F)F C03116795
C[NH+](C)C[C@H](c1ccccc1)/C(=N\NC(=S)NN)/Cc2ccccc2 C05668216
C1CCc2c(c(c(s2)NC(=O)NCC[NH+]3CCOCC3)C(=O)N)C1 C06758186
CCCNC(=O)[C@@H](Cc1c[nH]c2c1cccc2)NC(=O)[C@H]3Cc4ccccc4C[NH2+]3 C08473991
C[C@@H](c1ccc(cc1)S(=O)(=O)N)[NH2+]C[C@H](COc2ccc(cc2)C#N)O C09512764
Cc1cc2c(c(c1)Cl)NC(=O)[C@@]23[C@H]4[C@@H]([C@@H]([NH2+]3)CC(=O)N)C(=O)N(C4=O)CCc5ccccc5 C12886618
CC(C)(C)[C@H]1CCc2c(sc(c2C(=O)N)NC(=O)CN3CC[NH2+]CC3)C1 C20151115
c1ccc(c(c1)COc2ccc(cc2)/C=N/[NH+]=C(/c3c(non3)N)\N)F C17073270
c1ccc(cc1)OC[C@H](C[NH2+]CC2(CCCC2)c3ccc(c(c3)O)O)O C22589339
c1ccc(cc1)COc2cccc(c2c3cc(c(c(n3)N)C#N)C4CC[NH2+]CC4)O C28367932
c1ccc2c(c1)-c3ccccc3C2COC(=O)N[C@@H](CCCC[NH3+])CO C31829401
C[NH+](CC(=O)Nc1ccc(cc1Br)N)CC(=O)NC2CC2 C36797312
CC[C@H](c1cc(ccc1O)Br)[NH2+]C2CCC(CC2)C(=O)N C37152651
COc1cc(cc(c1O)Br)[C@@H](C(=O)N)[NH2+]C[C@H]2CCCO2 C37943044
c1ccc2c(c1)cccc2NC(=[NH2+])Nc3[nH]c(cc(=O)n3)CSc4ccc(cc4)Cl C18249700
Cc1ccc2c([nH+]1)cccc2Nc3c(c(ncn3)NC[C@@H]4CCCO4)N C40687237
CC[NH+]1CCN(CC1)c2c(c(ncn2)NNC(=O)c3ccccc3F)N C40726717
CCOC(=O)[C@H]1CCCN(C1)c2c(c([nH+]cn2)NNc3ccccc3)N C40752884
c1cc(c(cc1Nc2c(c(ncn2)NCC[NH+]3CCCCC3)N)Cl)F C40756413
c1ccnc(c1)Nc2c(c(nc[nH+]2)Nc3c(cc(cn3)C(F)(F)F)Cl)N C40779284
CC(C)(C)NNc1c(c(nc[nH+]1)N(Cc2ccccc2)c3ccccn3)N C40796620
Cc1c\2c(oc1C(=O)Oc3cccc4c3nccc4)CCC/C2=N\NC(=[NH2+])N C40824981
C[C@H](C(=O)NNC(=O)NC1CC([NH2+]C(C1)(C)C)(C)C)Oc2ccccc2F C42910201
C[C@@H](CC(C)C)NC(=O)c1coc(n1)[C@H](Cc2c[nH]c3c2cccc3)[NH3+] C43217329
C[C@H]1CCCC[C@@H]1NC(=O)c2coc(n2)[C@H](Cc3c[nH]c4c3cccc4)[NH3+] C43217631
CC[C@@H]([C@@H](c1ccc(s1)Br)N2C[C@@H](CC[C@@H]2C)C(=O)N)[NH3+] C43262550
CC[C@@H]([C@@H](c1cc(cs1)Br)N2CCC(CC2)C(=O)N)[NH3+] C43284790
CC[C@@H]([C@@H](c1cc(cs1)Br)N2CCC(CC2)CC(=O)N)[NH3+] C43287254
c1ccc(cc1)Nc2nnc(o2)c3coc(n3)[C@H](Cc4ccc(cc4)O)[NH3+] C44163254
c1cc(c(c(c1)F)C[NH3+])NCCOC(=O)NC(=C(Cl)Cl)Cl C44249498
c1cc(ccc1Sc2cc(cnc2[C@@H](CC(=O)N)[NH3+])C(F)(F)F)Cl C44254352
c1cc(c(cc1Br)C(F)(F)F)c2ccc(o2)[C@@H](CC(=O)N)[NH3+] C44255171
c1ccc(cc1)C(c2ccccc2)(c3ccccc3)n4ccnc4[C@@H](C[NH3+])N C44471191
CCOc1ccc(cc1)Nc2c(c(c(c3n2ncc3)C#N)NCC[NH3+])C C45253179
CCOc1ccc(cc1)Nc2c(c(c(c3n2ncc3)C#N)NCCC[NH3+])C C45314862
CC(C)C[NH+]1CCC(CC1)NC(=O)NNC(=O)c2cc(c[nH]2)Br C45464000
CC(C)(CNC(=O)Nc1ccccc1SCC(=O)N)[NH+]2CCCCC2 C45696283
C[C@@H]1C[C@H](C[NH+](C1)CCCNC(=O)NNC(=S)NC2CCCC2)C C46427366
c1cc(cc(c1)NC(=O)C[C@@H](c2cccs2)NC(=O)N)C[NH+]3CCCC3 C48174772
CC(C)[NH+]1CC[C@@H](C1)CNC(=O)c2cc(cnc2NN)Br C51094942
CC(C)[NH+]1CC[C@H](C1)CNC(=O)c2cc(cnc2NN)Br C51094943
c1ccc(c(c1)C(=O)NCCNC(=O)NCCC[NH2+]C2CCCCC2)F C52497915
C[C@H](c1ccc(o1)C(=O)NCCc2[nH]c(=O)cc(n2)N)[NH+]3CCCCC3 C55392786
c1ccc2c(c1)ccn2CCCNC(=O)NC3CC[NH+](CC3)CC(=O)N C45608227
C1CCC(CC1)C[NH+]2CCC(CC2)NC(=O)NNC(=O)C(=O)NC3CC3 C62529201
C[C@H](C(=O)NC(=O)N)Oc1ccc(cc1Br)C[NH2+]C(C)C C62701990
CCCSc1nnc(s1)NC(=O)c2ccc(cc2)N3CN[NH2+]N3 C39980188
C1CCC(CC1)CNC(=O)CC[NH+]2CCC[C@H](C2)CNS(=O)(=O)N C66873891
CC(C)C[C@H](C(=O)NC[C@@H]1CCC[NH+]1CC2CCCCC2)NC(=O)N C67483773
CCCC(=O)Nc1cccc(c1C)NC(=O)NC2CC([NH2+]C(C2)(C)C)(C)C C67584503
Cc1cc(c2c(c1)[C@]3([C@H]4[C@@H]([C@H]([NH2+]3)CC(=O)N)C(=O)N(C4=O)Cc5ccccc5OC)C(=O)N2)C C02138942
c1cc(c(cc1Cl)NC(=O)N)NCCNc2c(cc(c[nH+]2)C(F)(F)F)Cl C02569391
CCc1ccccc1NC(=O)CSc2nnc(o2)[C@@H](Cc3c[nH]c4c3cccc4)[NH3+] C04313037
COc1ccc(cc1)S(=O)(=O)c2c3c(nc4ccccc4n3)n(c2N)CC[NH3+] C02395750
Cc1ccc(cc1)S(=O)(=O)N[C@@]2(C(=[NH2+])NC(=[NH+]2)c3ccccc3)C(Cl)Cl C03091967
Cc1cc2c(c(c1)Cl)NC(=O)[C@]23[C@H]4[C@@H]([C@@H]([NH2+]3)CCC(=O)N)C(=O)N(C4=O)Cc5ccc6c(c5)OCO6 C08790170
Cc1cc(c2c(c1)[C@]3([C@H]4[C@@H]([C@@H]([NH2+]3)CC(=O)N)C(=O)N(C4=O)CCc5ccccc5)C(=O)N2)C C08790360
CC[C@@H](CO)/[NH+]=C/[C@]12CC[C@@H](C[C@@]1(CC[C@@H]3[C@@H]2CC[C@@]4([C@@]3(CC[C@@H]4C5=CC(=O)OC5)O)C)O)O C09167567
Cc1cc(c2c(c1)[C@]3([C@H]4[C@@H]([C@H]([NH2+]3)CC(=O)N)C(=O)N(C4=O)CCc5ccccc5)C(=O)N2)C C12883060
C[C@H](c1ccccc1)N2C(=O)[C@@H]3[C@@H]([NH2+][C@]4([C@@H]3C2=O)c5ccccc5NC4=O)CCC(=O)N C12901822
COCCN1C(=O)[C@H]2[C@H]([NH2+][C@@]3([C@@H]2C1=O)c4cc(ccc4NC3=O)Br)CC(=O)N C08995726
c1cc(c(cc1Br)C[NH2+]CCNCc2cc(ccc2O)Br)O C22937618
Cc1ccccc1c2nc(on2)c3c(n([nH+]c3NC)CC(=O)Nc4c(cccc4C)C)N C23125400
c1ccc2c(c1)c(c3ccccc3[nH+]2)Nc4ccc(nc4)NS(=O)(=O)c5ccc(cc5)N C26842135
c1ccc(c(c1)c2ccc(s2)CN3CC[NH+](CC3)Cc4nc(nc(n4)N)N)F C27905106
CCn1c2c(cnc(c2nc1c3c(non3)N)C#CC(C)(C)O)OC[C@@H]4CCC[NH2+]C4 C34894468
c1cc(ccc1[C@H]2C[C@H](N3[C@@H]([NH2+]2)C[C@@H](N3)C(=O)NCc4cc5cc(ccc5[nH]4)Cl)C(F)(F)F)Cl C39237432
c1ccc2c(c1)c(c[nH]2)CCNC(=O)[C@H]3[C@H](c4ccc(nc4S3)c5cccs5)[NH3+] C39280198
c1ccc2c(c1)c(c[nH]2)CC[NH2+]Cc3cc(ccc3O)[C@H]4Nc5ccccc5S4 C39421120
Cc1ccc(c(c1)N2CC[NH2+][C@H](C2)c3ccccc3O)NS(=O)(=O)c4ccccc4O C39480859
CC(C)Cc1ccc(c(c1)N2CC[NH2+][C@H](C2)c3ccccc3O)NS(=O)(=O)c4ccccc4O C39481545
Cc1cc(no1)[C@H]2C(=C(NO2)C)C(=O)N3C[C@H](C4(C3)CC[NH2+]CC4)C(=O)NCc5cc6ccccc6[nH]5 C39671539
Cc1cccc2c1[nH]cc2CCNC(=O)[C@@H]3CN(CC34CC[NH2+]CC4)C(=O)[C@@H]5C=C(N(N5)C)C C39684259
Cc1cccc(n1)Nc2c(c(nc[nH+]2)Nc3c(cc(cn3)C(F)(F)F)Cl)N C40685847
CC1(CC(CC([NH2+]1)(C)C)Nc2c(c(ncn2)NCc3ccc4c(c3)OCO4)N)C C40686099
CC1(CC(CC([NH2+]1)(C)C)Nc2c(c(ncn2)Nc3ccccc3C(F)(F)F)N)C C40701772
c1ccc(cc1)NNc2c(c(nc[nH+]2)N3CCN(CC3)c4cccc(c4)Cl)N C40728097
CC1(CC(CC([NH2+]1)(C)C)Nc2c(c(ncn2)Nc3ccc(cc3OC)OC)N)C C40754439
Cc1cccnc1Nc2c(c(nc[nH+]2)Nc3c(cc(cn3)C(F)(F)F)Cl)N C40758240
Cc1ccc2c([nH+]1)cccc2Nc3c(c(ncn3)Nc4cccc(c4)C(F)(F)F)N C40782012
c1ccc(cc1)C(c2ccccc2)Nc3c(c(ncn3)NCCCn4cc[nH+]c4)N C40783722
Cc1ccc2c([nH+]1)cccc2Nc3c(c(ncn3)NC(c4ccccc4)c5ccccc5)N C40783737
Cc1ccc(cc1)C(=O)NNc2c(c(ncn2)Nc3cccc4c3ccc([nH+]4)C)N C40784250
Cc1ccc2c([nH+]1)cccc2Nc3c(c(ncn3)Nc4ccc(cc4)OC(F)(F)F)N C40799867
CC(C)NS(=O)(=O)c1ccc(nc1)NNC(=O)NCC2(CCCC2)[NH+](C)C C43146985
c1ccc2c(c1)c(c[nH]2)C[C@@H](C(=O)N)NC(=O)c3csc(n3)C4CC[NH2+]CC4 C43227024
CCOC(=O)C1=C(NC(=O)N[C@H]1c2ccco2)CS/C(=[NH+]/[C@@H](C)COC)/N C44792829
CCOC(=O)C1=C(NC(=O)N[C@H]1c2ccco2)CS/C(=[NH+]/[C@H](C)COC)/N C44792838
c1ccc(c(c1)CC(=O)N)NC(=O)C(=O)NC[C@H](c2ccco2)[NH+]3CCCCC3 C48731430
c1ccc(cc1)NC2=[NH+][C@H]3[C@H]([C@@H](C[C@@H]([C@H]3S2)C(=O)NCCN4CCCCC4)O)O C20504138
CC[NH+](CC)[C@@H](CNC(=O)NNC(=O)C(=O)NC1CC1)c2ccccc2Cl C49794915
C[C@](CCOc1c(cc(cc1Br)[N+](=O)[O-])Br)(C(=O)N)[NH3+] C50441526
C[C@H]1CC(=O)N2[C@H]([NH+]=C(N[C@@H]2N1)NCCc3c[nH]c4c3cccc4)[C@@H]5CCC=CC5 C39357282
C[C@H]1CC(=O)N2[C@@H]([NH+]=C(N[C@@H]2N1)NCCc3c[nH]c4c3cccc4)c5ccccc5 C39357300
C[C@@H](C(=O)NC(=O)NCC(C)C)[NH+]1CCC(CC1)NC(=O)NC2CCCCC2 C55028994
c1ccc(cc1)c2cc3c(n[nH]c3nc2c4ccc(cc4)C[NH+]5CCC(CC5)n6c7ccccc7[nH]c6=O)N C29126919
CC1(CC(CC([NH2+]1)(C)C)NC(=O)CSc2nnc(n2N)c3ccc(cc3)F)C C59804440
CC(C)(Cc1ccc(cc1)O)NC(=O)CC(=O)NNC2=c3cc(ccc3=[NH+]C2=O)Br C13523733
CCCCNC(=O)NC(=O)[C@H](C)[NH+]1CCC(CC1)NC(=O)NC2CCCCC2 C65598282
Cn1c2c(cn1)[C@@H](CCC2)NC(=O)Nc3cccc(c3)C[NH+]4CCC[C@H]4C(=O)N C65788764
CC[NH+](CC)Cc1c(nnn1c2c(non2)N)C(=O)N/N=C(\C)/c3ccc(cc3)O C03973501
Cc1cccc2c1NC(=O)[C@@]23[C@H]4[C@@H]([C@@H]([NH2+]3)CC(=O)N)C(=O)N(C4=O)Cc5ccccc5OC C02129136
Cc1c(ccc2c1NC(=O)[C@@]23[C@H]4[C@@H]([C@H]([NH2+]3)CCC(=O)N)C(=O)N(C4=O)Cc5ccc6c(c5)OCO6)Cl C02129990
Cc1ccc2c(c1C)NC(=O)[C@@]23[C@H]4[C@@H]([C@@H]([NH2+]3)CCC(=O)N)C(=O)N(C4=O)Cc5ccc(cc5)OC C02130567
Cc1cccc2c1NC(=O)[C@]23[C@H]4[C@@H]([C@@H]([NH2+]3)CCC(=O)N)C(=O)N(C4=O)Cc5ccccc5OC C02135330
Cc1c(ccc2c1NC(=O)[C@@]23[C@H]4[C@@H]([C@@H]([NH2+]3)CC(=O)N)C(=O)N(C4=O)Cc5ccc(cc5)OC)Cl C02138897
CC[C@]1(C[C@H](c2c(cc3c(c2O)C(=O)c4c(cccc4O)C3=O)[C@H]1C(=O)OC)O[C@@H]5C[C@@H]([C@@H]([C@H](O5)C)O)[NH+](C)C)O C03978067
c1ccc(cc1)N2[C@@H]3[C@@H](C[C@H]([C@@H]([C@@H]3NC2=S)O)O)C(=O)NCC[NH+]4CCCCC4 C08254638
c1cc(cc(c1)[N+](=O)[O-])C(=O)NNC(=O)C[NH2+]CCNc2ccc(cc2Cl)[N+](=O)[O-] C08767987
CCOC(=O)c1ccc(cc1)N2C(=O)[C@@H]3[C@@H]([NH2+][C@]4([C@@H]3C2=O)c5ccc(c(c5NC4=O)C)Cl)CC(=O)N C08789395
CC(=O)Oc1ccc(cc1)N2C(=O)[C@@H]3[C@@H]([NH2+][C@]4([C@@H]3C2=O)c5ccccc5NC4=O)CC(=O)N C08789436
CCc1ccc2c(c1)[C@@]3([C@H]4[C@@H]([C@H]([NH2+]3)Cc5ccc(c(c5)O)O)C(=O)N(C4=O)Cc6ccccc6)C(=O)N2 C08790469
c1cc(c(cc1Cl)/C=N/NC(=O)c2c(nnn2c3c(non3)N)C[NH+]4CCCCC4)O C02242869
CCCCc1ccc(cc1)N2C(=O)[C@@H]3[C@H]([NH2+][C@]4([C@@H]3C2=O)c5ccc(c(c5NC4=O)C)C)CC(=O)N C08876181
COc1ccc(cc1N2C(=O)[C@H]3[C@H]([NH2+][C@@]4([C@@H]3C2=O)c5ccccc5NC4=O)CCC(=O)N)[N+](=O)[O-] C08969506
COCCCN1C(=O)[C@@H]2[C@H]([NH2+][C@@]3([C@@H]2C1=O)c4cccc(c4NC3=O)Cl)Cc5ccc(c(c5)O)O C09042917
COc1cc(ccc1N2C(=O)[C@H]3[C@H]([NH2+][C@@]4([C@@H]3C2=O)c5ccccc5NC4=O)CCC(=O)N)[N+](=O)[O-] C09330125
Cc1cc(cc2c1NC(=O)[C@@]23[C@H]4[C@@H]([C@@H]([NH2+]3)CC(=O)N)C(=O)N(C4=O)Cc5ccc(cc5)OC)Cl C02127189
COc1ccc(cc1)CN2C(=O)[C@@H]3[C@H]([NH2+][C@]4([C@@H]3C2=O)c5cc(ccc5NC4=O)Cl)CCC(=O)N C12877994
CCOC(=O)c1ccc(cc1)N2C(=O)[C@@H]3[C@H]([NH2+][C@]4([C@@H]3C2=O)c5ccc(c(c5NC4=O)C)C)CC(=O)N C12878248
Cc1ccc2c(c1C)NC(=O)[C@]23[C@H]4[C@@H]([C@@H]([NH2+]3)CC(=O)N)C(=O)N(C4=O)Cc5ccc(cc5)OC C02138253
Cc1cc(c2c(c1)[C@]3([C@H]4[C@@H]([C@H]([NH2+]3)CCC(=O)N)C(=O)N(C4=O)Cc5ccc6c(c5)OCO6)C(=O)N2)C C12885352
Cc1cccc2c1NC(=O)[C@@]23[C@H]4[C@@H]([C@H]([NH2+]3)CCC(=O)N)C(=O)N(C4=O)Cc5ccc(cc5)OC C12886178
COc1ccc2c(c1)c3c([nH]2)[C@@H]([NH2+]CC3)c4c(nc(n(c4=O)CCc5ccc(cc5)F)O)O C09058748
COc1ccc(cc1N2C(=O)[C@H]3[C@@H]([NH2+][C@@]4([C@@H]3C2=O)c5ccccc5NC4=O)CCC(=O)N)[N+](=O)[O-] C08969505
CC[NH+](CC)Cc1c(n(nn1)c2c(non2)N)C(=O)N/N=C(\C)/c3ccc(cc3)O C19926782
Cc1ccc(cc1C)[C@H]2C[C@H](n3c(cc(n3)C(=O)NNC(=S)NCCC[NH+](C)C)N2)C(F)(F)F C02793963
CCNc1[nH+]c(nc(n1)Nn2c(=O)c3c4c(sc3[nH]c2=S)CCCC4)NCC C20755997
CC1(CC(CC([NH2+]1)(C)C)NC(=O)CSc2nc([nH]n2)N/N=C/c3ccc(cc3)F)C C20833216
C[C@@H](CNCC[NH2+]Cc1cc(ccc1OCC(=O)NC(C)(C)C)Br)O C20873256
Cc1cc(nc(n1)N/C(=N/C(=S)NC[C@H]2CCCO2)/NC3CC([NH2+]C(C3)(C)C)(C)C)C C14158065
c1cc[nH+]c(c1)N2CCN(CC2)[C@H](c3cccc(c3)C(F)(F)F)c4c([nH]c(=O)[nH]c4=O)N C23865295
c1cc(c(cc1Br)/C=N/NC(=O)c2c(nnn2c3c(non3)N)C[NH+]4CCCCC4)O C02520771
CCn1c2c(cnc(c2nc1c3c(non3)N)C#CC(C)(C)O)OC[C@H]4CCC[NH2+]C4 C34285211
C[NH+](Cc1c(nnn1c2c(non2)N)C(=O)N/N=C/c3ccc(cc3)O)C4CCCCC4 C02604895
c1ccc(cc1)NC[C@H]2[C@H](N=NN2c3c(non3)N)C(=O)N/N=C/C4=c5ccccc5=[NH+]C4 C39252887
c1ccc2c(c1)c(c[nH]2)CCNC(=O)C3=NNS[C@@H]3NC(=O)N4CCN(CC4)c5cccc[nH+]5 C39326496
[H]/N=C/1\N/C(=C\CNC(=O)/C(=N\O)/Cc2cc(c(c(c2)Br)OC)Br)/C=[NH+]1 C39446141
Cc1ccc(c(c1)N2CC[NH2+][C@@H](C2)c3ccccc3O)NS(=O)(=O)c4ccccc4O C39480858
C[C@H]1C(=C(NO1)C)C(=O)N2C[C@H](C3(C2)CC[NH2+]CC3)C(=O)NCCc4c[nH]c5c4cc(cc5)Cl C39676519
c1ccc2c(c1)c(c[nH]2)CCNC(=O)[C@@H]3C[C@@H]4[NH2+][C@@H](C[C@@H](N4N3)C(F)(F)F)c5ccco5 C39709605
c1ccc(cc1)c2c(cn(n2)CC(=O)N)[C@H]3[C@H]4[C@@H]([NH+]=N[C@@H]4OC(=C3C#N)N)c5ccc6ccccc6c5 C39964304
CC1(CC(CC([NH2+]1)(C)C)Nc2c(c(ncn2)NNC(=O)c3ccc(cc3)Cl)[N+](=O)[O-])C C40645216
c1ccc(cc1)CCn2c3c(cnc(c3nc2c4c(non4)N)c5ccccc5)OCCC[NH3+] C45318274
C[C@@H]1CC(=O)N2[C@H]([NH+]=C(N[C@@H]2N1)NCCc3c[nH]c4c3cc(cc4)OC)c5ccccc5 C39357289
c1ccc2c(c1)[nH]c(=O)n2C3CC[NH+](CC3)CC(=O)N[C@H]4[C@@H](C5=C(S4)CCC5)C(=O)N C39935313
C[C@@H]1C2=C([C@@H](O[C@@H]2C)NC(=O)C[NH+]3CCC(CC3)C(=O)NCC(F)(F)F)C(=O)NN1 C64029255
C[C@H](C(=O)NC(=O)N)S[C@H]1NN=C(N1c2ccc(cc2)Cl)C3=c4ccccc4=[NH+]C3 C64055454
c1ccc2=[NH+]CC(=c2c1)[C@@H](CNC(=O)C[C@H](c3ccccc3F)NC(=O)N)c4ccccc4Cl C64066286
C/C(=N\NC(=O)c1c(n(nn1)c2c(non2)N)C[NH+]3CCCCC3)/c4ccccc4O C15936058
c1cc(ccc1NCCCNc2cc(ccc2[N+](=O)[O-])NCC[NH3+])[N+](=O)[O-] C04017986
C[C@]12CC[C@@H]3C(=CC(=O)[C@H]4[C@@]3(C[C@@H]([C@@H](C4)O)O)C)[C@@]1(CC[C@@H]2[C@@](C)([C@@H](CCC(C)(C)O)O)O)O C04095900
CC(=CCNc1c2c(cn(c2ncn1)[C@H]3[C@H]([C@@H]([C@@H](O3)CO)O)O)C(=O)N)C C05180946
CCCC[NH2+][C@@H](C)[C@]1(Cc2c(c(c3c(c2O)C(=O)c4cccc(c4C3=O)OC)O)[C@@H](C1)O)O C05373343
COc1ccc(cc1)c2coc3cc(ccc3c2=O)OC(=O)[C@@H](CCCC[NH3+])[NH3+] C05514023
Cc1cccc(n1)/C=N/Nc2nc3c(ncnc3n2[C@H]4[C@H]([C@@H]([C@@H](O4)CO)O)O)N C09975196
Cc1ccc2c(c1)c3c(n2C[C@@H](C[NH2+]C(CO)(CO)CO)O)C(=O)CCC3 C06393465
c1cc(ccc1/C=N/Nc2nc3c(ncnc3n2[C@H]4[C@H]([C@@H]([C@@H](O4)CO)O)O)N)O C08740507
c1cc(cnc1)/C=N/Nc2nc3c(ncnc3n2[C@H]4[C@H]([C@@H]([C@@H](O4)CO)O)O)N C08740539
c1cc(oc1)/C=N/Nc2nc3c(ncnc3n2[C@@H]4[C@H]([C@H]([C@@H](O4)CO)O)O)N C08637257
C[C@]12CC[C@@H]3C(=CC(=O)[C@H]4[C@@]3(C[C@@H]([C@@H](C4)O)O)C)[C@@]1(CC[C@H]2[C@@](C)([C@@H](CCC(C)(C)O)O)O)O C14984557
c1ccc(c(c1)N)n2c(c(nn2)C(=O)N)Sc3c(nns3)C(=O)N C08695415
CCn1c2c(cccc2c(c1Cl)/C=N\NC(=S)N)/C=N/NC(=S)N C17105557
CC(=C1C(=O)NC(=O)NC1=O)Nc2cccc(c2)NC(=C)C3C(=O)NC(=O)NC3=O C02398924
COC(=O)[C@@H]\1CC(=NNC(=S)N)[C@H](C/C1=N\NC(=S)N)C(=O)OC C19899028
CC(C)Sc1nnc(s1)NC(=O)CSc2nnc(n2N)NN C20922783
CC(C)(C)[NH2+]C[C@H](COc1ccc(cc1)OC[C@@H](C[NH2+]C(C)(C)C)O)O C27529391
C[C@H]1[C@@H]([C@H]([C@H]([C@@H](O1)Oc2c(=O)c3c(cc(c(c3oc2c4ccc(cc4)O)O)OC)O)O)O)O C31164103
C[C@@H]1[C@@H](O[C@H]([C@@]1(C)O)c2ccc(cc2)O)c3ccc(cc3)O[C@H]4[C@@H]([C@H]([C@@H]([C@H](O4)CO)O)O)O C31164902
CC(=CCc1c(cc2c(c1O)C(=O)[C@H]([C@@H](O2)c3ccc(cc3)O)O)O[C@H]4[C@H]([C@@H]([C@@H]([C@@H](O4)CO)O)O)O)C C31166806
c1cc(ccc1N)NC(=C(/C=C(\[N+](=O)[O-])/Cl)[N+](=O)[O-])Nc2ccc(cc2)N C32109900
c1cc(cnc1)/C=N/Nc2nc3c(ncnc3n2[C@@H]4[C@@H]([C@@H]([C@@H](O4)CO)O)O)N C08740536
c1ccc(cc1)/C=N/Nc2nc3c(ncnc3n2[C@H]4[C@@H]([C@@H]([C@@H](O4)CO)O)O)N C08740541
c1cc(ccc1c2c(c(=O)c3c(cc(cc3o2)O)O)O[C@@H]4[C@H]([C@@H]([C@H]([C@@H](O4)CO)O)O)O)O C36389504
c1cc(c(cc1c2c(c(=O)c3c(cc(cc3o2)O)O)O[C@H]4[C@@H]([C@H]([C@H]([C@H](O4)CO)O)O)O)O)O C03973253
c1cc(ccc1/C=C/c2cc(cc(c2)O[C@H]3[C@@H]([C@H]([C@@H]([C@H](O3)CO)O)O)O)O)O C04098633
Cc1ccc2c(c1)c3c([nH]2)CCN(C3)C(=O)CN4[C@@H](N[NH2+]N4)C[NH+](C)C(C)C C39447169
c1ccc2=[NH+]C(=O)[C@@H]([NH+]=c2c1)/C(=N\Nc3ccccc3F)/[C@@H]([C@@H](CO)O)O C40151097
c1ccc2=[NH+]C(=O)[C@@H]([NH+]=c2c1)/C(=N\Nc3ccccc3F)/[C@H]([C@@H](CO)O)O C40151101
Cc1ccc(cc1)S(=O)(=O)NNc2c(c(ncn2)Nc3cc[nH+]cc3)N C40687638
CCc1ccccc1Nc2c(c(ncn2)NC3CC([NH2+]C(C3)(C)C)(C)C)N C40688249
Cc1c(cccc1Cl)Nc2c(c(ncn2)NC3CC([NH2+]C(C3)(C)C)(C)C)N C40701555
c1ccc(cc1)NNc2c(c([nH+]cn2)Nc3cccc(c3)C(F)(F)F)N C40757456
c1ccc(cc1)NNc2c(c([nH+]cn2)Nc3cccc(c3)Br)N C40757572
CC1(CC(CC([NH2+]1)(C)C)Nc2c(c(ncn2)Nc3cc(ccc3Cl)Cl)N)C C40760720
COc1cc(ccc1O)c2c(c(=O)c3c(cc(cc3o2)O)O)O[C@@H]4[C@@H]([C@@H]([C@H]([C@H](O4)CO)O)O)O C43465439
CCCc1cc([nH+]c2c1c(c(s2)C(=O)N)N)N3CC[C@@H](C(C3)(C)C)O C45260904
c1c(cc(c(c1Cl)NC(=O)C(=O)Nn2c(nnc2N)N)Cl)[N+](=O)[O-] C48553248
CC1(CC(CC([NH2+]1)(C)C)NC(=O)C(=O)Nc2ccccc2CC(=O)N)C C48605137
c1ccc(c(c1)/C=N/Nc2nc3c(ncnc3n2[C@H]4[C@@H]([C@@H]([C@@H](O4)CO)O)O)N)O C08964843
c1ccc2=[NH+]CC(=c2c1)[C@H]([C@H](CNc3nccc(n3)c4ccncc4)[NH3+])O C52569931
CCOC(=O)CNC(=O)CNC(=O)CCCCc1c(=O)[nH]c([nH+]c1[O-])N C05349782
CC1=C([C@@H](C(=C(O1)N)C(=O)N)c2cc(c(c(c2)OC)OC)OC)C(=O)N C58949548
CC[NH+](CC)c1ccc(cc1)[C@@H]2c3c(=O)[nH]c(nc3OC(=C2C(=O)N)N)[O-] C58950363
C[C@]1(c2cccc(c2C(=O)C3=C([C@]4([C@@H](C[C@@H]31)[C@@H](C(=C(C4=O)C(=O)NC[NH+]5CCCC5)[O-])N(C)C)O)O)O)O C14880004
c1cc(c(cc1)S/C(=C(\C(=C(/Sc2c(cccc2)N)\N)\C#N)/C#N)/N)N C02575702
CC(C)(C)OC(=O)N[C@@H](CC1=c2ccccc2=[NH+]C1)C(=O)OC[C@H]3[C@@H]([C@@H]([C@@H]([C@@H](O3)O)O)O)O C63712365
c1cc2=[NH+]CC(=c2cc1Cl)CCNC(=O)C3(CCCCC3)N4CN[NH2+]N4 C63795997
CC(C)(C)[C@H]1C2=C(CCN(C2)C(=O)[C@@H](CC3=c4ccccc4=[NH+]C3)[NH3+])NN1 C64103582
CC(C)[NH2+]C[C@H](Cn1ccc2c1cccc2OC[C@@H](C[NH2+]C(C)C)O)O C32219249
CC1=C(C(=O)c2c(c3n(c2C1=O)C[C@H]([C@H]3O)NC(=O)C)COC(=O)N)Nc4ccccc4 C01721482
c1cc(ccc1C(=O)CSc2c3c(nc(n2)N)n(cn3)[C@H]4[C@H]([C@@H]([C@@H](O4)CO)O)O)Cl C04705727
Cc1cc(c(cc1N)N)/N=N/c2ccc(cc2)c3ccc(cc3)/N=N/c4ccc(c(c4)C(=O)[O-])O C04523165
CCCCOc1ccc(cc1)N([C@@H](c2cccs2)C(=O)NC(C)(C)C)C(=O)c3c(c(ns3)C(=O)N)N C06481051
COc1cc(c2c(c1)occ(c2=O)c3ccc(cc3)O[C@H]4[C@H]([C@@H]([C@@H]([C@@H](O4)CO)O)O)O)O C08662733
c1ccc(cc1)OCC(=O)N/N=C/c2ccc(cc2)O[C@H]3[C@H]([C@@H]([C@@H]([C@@H](O3)CO)O)O)O C09373140
Cc1ccccc1Nc2nc(nc(n2)N)CSc3nnc(n3N)c4ccc(cc4)Cl C09464435
CCN(c1c(n(c(=O)[nH]c1=O)Cc2ccccc2)N)C(=O)CSc3nnc(s3)N C09883038
CC(=O)Nc1ccccc1c2c(=O)[nH]c(nn2)SCC(=O)Nc3c(c4c(s3)CCCC4)C(=O)N C10059429
Cc1ccc(cc1)c2nnc(n2N)SCC(=O)Nc3c(c4c(s3)CCCC4)C(=O)N C11308541
COc1cc(c2c(c1)occ(c2=O)c3ccc(cc3)O[C@H]4[C@H]([C@@H]([C@@H]([C@H](O4)CO)O)O)O)O C11666641
c1cc(ccc1/C=C/C(=O)CCl)NCc2c(c(nc(n2)N)N)c3ccc(cc3)Cl C13283485
COc1ccc(cc1)c2cc(=O)c3c(cc(cc3o2)O[C@H]4[C@@H]([C@@H]([C@@H]([C@@H](O4)CO)O)O)O)O C13334251
COc1ccc(cc1)c2coc3cc(cc(c3c2=O)O)O[C@@H]4[C@H]([C@@H]([C@@H]([C@H](O4)CO)O)O)O C13813075
CC(C)[NH2+]C[C@@H](COc1cccc2c1cccc2)O[C@H]3[C@H]([C@@H]([C@H]([C@@H](O3)C(=O)[O-])O)O)O C21981331
CC(C)[NH2+]C[C@H](COc1cccc2c1cccc2)O[C@@H]3[C@H]([C@@H]([C@H]([C@@H](O3)C(=O)[O-])O)O)O C21981337
C[NH+](C)C[C@@H](c1ccc(cc1)O[C@H]2[C@@H]([C@H]([C@@H]([C@H](O2)C(=O)[O-])O)O)O)C3(CCCCC3)O C21981413
CC(=O)N[C@H](Cc1c[nH]c2c1cccc2)C(=O)NCCCc3c(c(n(n3)c4ccc(cc4)F)N)C#N C25161427
c1cc(ccc1[C@H](/C(=N\NC(=S)NN)/c2c(nc3cc(ccc3n2)Cl)[O-])O)[N+](=O)[O-] C05398924
c1cc(oc1)CNS(=O)(=O)c2ccc(cc2)/C=C/C(=O)Nc3ccc(cc3)NC(=O)N C26353198
COc1cc(c(c2c1c3cc(c(cc3o2)O)O[C@@H]4[C@H]([C@@H]([C@@H](O4)CO)O)O)OC)c5ccc(cc5)O C31170159
CCC[C@H](C(=O)NC1CCCC1)N(C[C@H]2CCCO2)C(=O)c3c(c(ns3)C(=O)N)N C04374137
COc1c(cc(c2c1O[C@H](CC2=O)c3ccccc3)O)O[C@@H]4[C@@H]([C@@H]([C@@H]([C@@H](O4)CO)O)O)O C36374612
CC(C)(CO)NS(=O)(=O)c1ccc-2c(c1)C(=NO)c3c2ccc(c3)S(=O)(=O)NC(C)(C)CO C02818155
Cc1ccc(cc1)NC(=O)/C(=N\NC(C)(C)C)/C[C@@H]2[C@H](Nc3ccc4c(c3N2)C(=O)c5ccccc5C4=O)O C17216793
C[C@H](/C=C/NNC1=N[C@@H](C(=NN1)c2ccccc2)c3ccccc3)Sc4ccccc4N C16957645
Cc1ccc(cc1)C2=C[C@@H](N=N2)[C@H]3NN[C@@H](N3N)SCC(=O)Nc4ccc(cc4)F C38995225
Cc1ccc(cc1)C2=C[C@H](N=N2)[C@H]3NN[C@@H](N3N)SCC(=O)Nc4cccc5c4cccc5 C39000793
Cc1ccc(cc1)C2=C[C@H](N=N2)[C@H]3NN[C@@H](N3N)SCC(=O)Nc4c(cccc4C)C C39011879
Cc1cccc(c1C)NC(=O)CS[C@H]2NN[C@@H](N2N)[C@@H]3C=C(N=N3)c4ccc(cc4)Cl C39016225
c1cc(ccc1C(=O)O[C@@H]2[C@@H](C[C@](C[C@H]2OC(=O)/C=C/c3ccc(c(c3)O)O)(C(=O)[O-])O)O)O C39560114
c1ccc(cc1)N[C@H]2NN[C@@H](S2)SCC(=O)N[C@@H](Cc3c[nH]c4c3cccc4)C(=O)[O-] C39692185
CC(C)[NH2+]C[C@H](COc1cccc2c1cccc2)O[C@@H]3[C@@H]([C@H]([C@H]([C@@H](O3)C(=O)[O-])O)O)O C39937412
Cc1ccc(cc1Cl)Nc2c(c(ncn2)NNC(=O)c3ccc(cc3Cl)Cl)N C40703785
Cc1ccc(c(c1)Nc2c(c(ncn2)NNC(=O)c3ccc(cc3)Br)N)C C40704602
Cc1cccc(c1C)Nc2c(c(ncn2)NNC(=O)c3ccccc3Br)N C40755151
Cc1ccc(cc1)S(=O)(=O)NNc2c(c(ncn2)Nc3cccc(c3)C(F)(F)F)N C40781949
CC(C)CC[C@@H]([C@](C)([C@H]1CC[C@]2([C@@]1(CC[C@@H]3C2=CC(=O)[C@@H]4[C@@]3(C[C@@H]([C@H](C4)O)O)C)C)O)O)O C43704781
C[C@@]12CC[C@H](C[C@@H]1C(=O)C=C3[C@@H]2CC[C@@]4([C@@]3(CC[C@@H]4[C@](C)([C@@H](CCC(C)(C)O)O)O)O)C)O C43742929
C[C@@]12CC[C@@H](C[C@@H]1C(=O)C=C3[C@@H]2CC[C@@]4([C@@]3(CC[C@H]4[C@](C)([C@@H](CCC(C)(C)O)O)O)O)C)O C43746717
CC[C@@H](C)[C@@H]1C(=O)N[C@H]2CSSC[C@@H](C(=O)N[C@@H](C(=O)N[C@H](C(=O)N1)[C@H](C)CC)C(C)C)NC2=O C43769363
CC(C)CC[C@H]([C@@](C)([C@H]1CC[C@]2([C@]1(CC[C@H]3C2=CC(=O)[C@H]4[C@]3(C[C@@H]([C@@H](C4)O)O)C)C)O)O)O C44830918
C[C@@H]1CCc2c(sc3c2c(nc(n3)S[C@@H](C)C(=O)Nc4c(ccs4)C(=O)N)N)C1 C45485118
CCOc1ccc(cc1)c2c3c([nH]n2)OC(=C([C@H]3c4ccc(cc4)OCC(=O)N)C#N)N C09159486
C[C@H](C(=O)Nc1c(c2c(s1)CCC2)C(=O)N)OC(=O)c3cc(cc(c3N)Cl)Cl C29994356
CC1=C([C@H](NC(=S)N1)c2ccc(cc2O)O)C(=O)N/N=C/c3cccc(c3)[N+](=O)[O-] C59385043
C/C(=N\Nc1[nH]nc(n1)SCC(=O)NNc2ccc(cc2)Cl)/c3ccccc3O C59830771
CCC(C)(C)[C@@H]1CCc2c(sc(c2C#N)NC(=O)CSc3nc(cc(n3)N)N)C1 C31818837
[H]/N=C\1/[C@@H](SC(=C1C(=O)N)NCC(=C)C)C(=O)Nc2c(c3c(s2)CCC3)C(=O)OC C13138722
COc1ccc(cc1NC(=O)[C@H]2C[C@H](N[C@@]23c4cc(ccc4NC3=O)Br)CC(=O)N)Cl C64164097
CC(=O)c1c(cc(cc1O[C@H]2[C@H]([C@@H]([C@@H]([C@@H](O2)CO)O)O)O)O)O C04557387
CC(C)(C)C[C@@](CCC(=O)NN)(c1csc(n1)N)C(=O)NN C02207998
c1ccc(cc1)N/N=C/[C@@H]([C@@H]([C@@H]([C@@H]([C@@H]([C@@H](CO)O)O)O)O)O)O C04776825
c1ccc(cc1)N/N=C/[C@@H]([C@H]([C@@H]([C@@H]([C@@H]([C@@H](CO)O)O)O)O)O)O C04776827
c1ccc(cc1)N/N=C/[C@H]([C@H]([C@@H]([C@@H]([C@@H]([C@@H](CO)O)O)O)O)O)O C04776828
Cc1nc(cs1)[C@](CCC(C)C)(CCC(=O)NN)C(=O)NN C02096285
CCNc1nc2c(=O)[nH]c(nc2n1[C@H]3[C@H]([C@@H]([C@@H](O3)CO)O)O)N C04963950
c1ccc(c(c1)/C=N\NC(=O)[C@@H]([C@@H]([C@@H]([C@@H](CO)O)O)O)O)Cl C05329967
c1c(c(c(c(c1C[NH2+]CCCO)[O-])[N+](=O)[O-])[O-])C[NH2+]CCCO C01560715
c1ccc(cc1)Nc2nnc(s2)[C@@H]([C@H]([C@@H]([C@@H](CO)O)O)O)O C05331869
c1ccc(cc1)Nc2nnc(s2)[C@H]([C@@H]([C@@H]([C@@H](CO)O)O)O)O C05331870
CSc1nc(c2cnn(c2n1)[C@@H]3[C@H]([C@@H]([C@@H](O3)CO)O)O)NN C05766209
c1ccc(cc1)CSc2[nH]c3c(n2)N(C[NH+]=C3N)C[C@H](CO)O C05626379
Cc1ccc(cc1)C2=NN[C@H](S2)[C@H]([C@H]([C@H]([C@H](CO)O)O)O)O C13151365
Cc1ccc(cc1)C2=NN[C@H](S2)[C@@H]([C@H]([C@H]([C@H](CO)O)O)O)O C13151367
CCSC[C@H]1[C@H]([C@@H]([C@@H](O1)n2cnc3c2nc(nc3N)N)O)O C05012457
c1ccc(cc1)Nc2nnc(s2)[C@@H]([C@@H]([C@@H]([C@H](CO)O)O)O)O C15775157
c1ccc(cc1)Nc2nnc(s2)[C@@H]([C@@H]([C@H]([C@@H](CO)O)O)O)O C15775159
c1ccc(cc1)Nc2nnc(s2)[C@@H]([C@@H]([C@H]([C@H](CO)O)O)O)O C15775161
CCNc1nc2c(=O)[nH]c(nc2n1[C@@H]3[C@H]([C@@H]([C@H](O3)CO)O)O)N C17020141
c1ccc(cc1)N/N=C(/C[NH+]2CCCCC2)\[C@@H]([C@@H]([C@@H](CO)O)O)O C25503440
Cc1ccc2c(c1)c(c(n2C[C@@H](C[NH2+]C(CO)(CO)CO)O)C)C C28297099
c1c(cc(cc1C(F)(F)F)/N=C(\N)/N=C(/N)\NN)C(F)(F)F C06505226
Cc1ccc(cc1)C2=NN[C@H](S2)[C@@H]([C@@H]([C@@H]([C@@H](CO)O)O)O)O C04351044
Cc1ccc(cc1)C2=NN[C@H](S2)[C@H]([C@@H]([C@@H]([C@@H](CO)O)O)O)O C04351047
[H]/N=C(/N)\NNS(=O)(=O)c1ccc(cc1)NN=C2C(=NN=C2N)N C36046680
CC[C@H](C)[C@@H]([C@H]1NN=C(O1)SCc2c([nH]c(=O)[nH]c2=O)C)[NH3+] C38661690
Cc1c(cccc1S(=O)(=O)N)NS(=O)(=O)c2c[nH]nc2N C40349010
c1cc(c2c(c1O)C(=O)C(=C(C2=O)COC(=O)N)COC(=O)N)O C05566508
Cc1c(cccc1Cl)Nc2c(c(nc[nH+]2)NNc3ccccc3)N C40701543
Cc1cc(ccc1Nc2c(c(nc[nH+]2)NNc3ccccc3)N)Cl C40703231
Cc1ccc(cc1Cl)Nc2c(c(nc[nH+]2)NNc3ccccc3)N C40703652
CC(C)(C)NNc1c(c(nc[nH+]1)NC23CC4CC(C2)CC(C4)C3)N C40755795
c1ccc(cc1)NNc2c(c(ncn2)NCC[NH+]3CCCCC3)N C40756231
Cc1c(sc(n1)Nc2c(c(nc[nH+]2)NNc3ccccc3)N)C C40757479
c1ccc(cc1)NNc2c(c([nH+]cn2)Nc3ccc(c(c3)Cl)F)N C40757576
CC1(CC(CC([NH2+]1)(C)C)Nc2c(c(ncn2)Nc3ccccc3)N)C C40760736
Cc1ccccc1Nc2c(c(ncn2)NC3CC([NH2+]C(C3)(C)C)(C)C)N C40760738
CC(C)CCNc1c(c(ncn1)NC2CC([NH2+]C(C2)(C)C)(C)C)N C40760868
Cc1cccc2c1nc(s2)Nc3c(c([nH+]cn3)NNC(C)(C)C)N C40783496
Cc1ccc2c(c1)sc(n2)Nc3c(c([nH+]cn3)NNC(C)(C)C)N C40783591
c1ccc(c(c1)C(=O)NNc2c(c(ncn2)NN)N)Br C40783847
C1CCC(CC1)NC(=O)NC2CC[NH+](CC2)CC(=O)NC(=O)N C55027392
c1cc(cc(c1)/N=N\c2ccc(cc2N)N)/N=N/c3ccc(cc3N)N C04365610
CC1=C([C@@H](C(=C(O1)N)C(=O)N)c2ccc(s2)[N+](=O)[O-])C(=O)N C58949562
c1ccc(cc1)CSc2[nH]c3c(n2)C(=[NH+]CN3C[C@@H](CO)O)N C24981806
c1cc(ccc1/N=C/c2ccc(c(c2)O)O)S(=O)(=O)N=C(N)N C59460851
c1ccc2=[NH+]C(=O)C(=c2c1)Nc3ccc(cc3)S(=O)(=O)N=C(N)N C16951320
C[C@H]1CCCC[C@H]1NC(=O)NC(=O)C[NH+]2C[C@@H](C[C@@H]2C(=O)N)O C67129372
CC(C)(C)OC(=O)NCCCCCCC(=O)NC(C(=O)N)C(=O)N C67144036
COc1c2c(nc(c(n2)c3ccc(cc3)N(CCO)CCO)N)nc(n1)N C01704183
CCCC[NH2+][C@H](C)[C@]1(Cc2c(c(c3c(c2O)C(=O)c4cccc(c4C3=O)OC)O)[C@@H](C1)O)O C05373345
c1cc(ccc1OC[C@@H](C[NH2+]C2CCCCC2)O)OC[C@@H](C[NH2+]C3CCCCC3)O C05569953
c1cc(ccc1/C=C\c2cc(cc(c2)O[C@@H]3[C@@H]([C@@H]([C@@H]([C@@H](O3)CO)O)O)O)O)O C05923201
CC(C)[C@@H](C(=O)OCC(=O)Nc1c(c2c(s1)CCCC2)C(=O)N)NC(=O)N C07004088
c1ccc2c(c1)[C@@](C(=O)N2)(C/C(=N\NC(=O)C(=O)NN)/c3ccc(cc3Cl)Cl)O C08655302
c1cc(ccc1c2coc3cc(cc(c3c2=O)O)O)O[C@@H]4[C@H]([C@H]([C@@H]([C@@H](O4)CO)O)O)O C12139866
c1cc(ccc1c2cc(=O)c3c(o2)cc(c(c3O)C[C@@H]4[C@@H]([C@@H]([C@@H]([C@@H](O4)CO)O)O)O)O)O C12374687
c1cc(ccc1c2cc(=O)c3c(o2)cc(c(c3O)C[C@@H]4[C@H]([C@@H]([C@@H]([C@@H](O4)CO)O)O)O)O)O C12374689
c1cc(ccc1/C=C/c2cc(cc(c2)O[C@H]3[C@H]([C@H]([C@@H]([C@@H](O3)CO)O)O)O)O)O C12888715
c1ccc(cc1)/C=N/Nc2nc3c(ncnc3n2[C@@H]4[C@H]([C@@H]([C@@H](O4)CO)O)O)N C08740542
c1cc(ccc1C(=O)O[C@H]2C=C([C@@H]3[C@@H]2C=CO[C@H]3O[C@@H]4[C@H]([C@H]([C@@H]([C@@H](O4)CO)O)O)O)CO)O C14858115
COc1cc(ccc1O)/C=C/c2cc(cc(c2)O)[C@@H]3[C@H]([C@@H]([C@H]([C@@H](O3)CO)O)O)O C16952974
CCn1c2c(cccc2c(c1Cl)/C=N/NC(=S)N)/C=N/NC(=S)N C01865943
COCCSc1nnc(s1)NC(=O)CSc2nnc(n2N)NN C20921853
C1CCc2c(c(c(s2)NC(=O)CSc3nnc(n3N)NN)C#N)C1 C21035942
CC(C)(C)[NH2+]C[C@@H](COc1ccc(cc1)OC[C@H](C[NH2+]C(C)(C)C)O)O C27529390
c1cc(ccc1/C=C/c2cc(cc(c2)O)O)O[C@H]3[C@@H]([C@H]([C@@H]([C@H](O3)CO)O)O)O C31159448
C[C@H]1C[C@H](CC([C@@]1(/C=C/[C@@H](C)O[C@H]2[C@@H]([C@H]([C@@H]([C@H](O2)CO)O)O)O)O)(C)C)O C31160328
C[C@@H]([C@H]([C@@H]([C@@H](OCCO)Oc1ccc(cc1)c2coc3cc(cc(c3c2=O)O)O)O)O)O C34898305
c1cc(cnc1)/C=N/Nc2nc3c(ncnc3n2[C@H]4[C@@H]([C@@H]([C@@H](O4)CO)O)O)N C08740537
Cc1cc([nH+]c2c1c(c(s2)C(=O)OCC(=O)Nc3c(c4c(s3)CCCC4)C(=O)N)N)C C36645736
Cc1cc(c2cc(ccc2[nH+]1)OCCOc3ccc4c(c3)c(cc([nH+]4)C)N)N C01848333
CC(C)Cc1cc(c2c(c1O)C(=O)c3c(c(cc(c3O)CC(C)C)N)C2=O)N C38634202
Cc1ccc2c(c1)/C(=N/NC(=S)N)/C(=O)N2[C@H]3[C@H]([C@@H]([C@@H]([C@@H](O3)CO)O)O)O C17040719
CC(C)[NH+](C)C[C@H]1N[NH2+]NN1CC(=O)N2CCc3c(c4cc(ccc4[nH]3)Cl)C2 C39500472
C1CCC(CC1)[NH2+]C[C@H](CN2CCN(CC2)C[C@H](C[NH2+]C3CCCCC3)O)O C22467913
c1cc(c(cc1c2c(c(=O)c3c(cc(cc3o2)O)O)O[C@H]4[C@H]([C@H]([C@H]([C@H](O4)CO)O)O)O)O)O C39929324
c1ccc(cc1)N/N=C(\[C@@H]2C(=O)[NH+]=c3ccc(cc3=[NH+]2)Cl)/[C@H]([C@@H](CO)O)O C40151185
CCn1c2c(cnc(c2nc1c3c(non3)N)C#CC(C)(C)O)OCCCC[NH3+] C40429488
CCN(c1cccc(c1)C)c2c(c(nc[nH+]2)NC3CC([NH2+]C(C3)(C)C)(C)C)N C40661791
Cc1cc(cc(c1)Nc2c(c(ncn2)NC3CC([NH2+]C(C3)(C)C)(C)C)N)C C40681948
Cc1ccc(c(c1)Nc2c(c(ncn2)NC3CC([NH2+]C(C3)(C)C)(C)C)N)C C40704504
Cc1ccc(c(c1)C)Nc2c(c(ncn2)NC3CC([NH2+]C(C3)(C)C)(C)C)N C40755349
c1ccc(cc1)NNc2c(c([nH+]cn2)Nc3ccc(cc3Cl)Cl)N C40757483
CC1(CC(CC([NH2+]1)(C)C)Nc2c(c(ncn2)Nc3ccc(cc3Cl)Cl)N)C C40760776
Cc1c\2c(oc1C(=O)NNC(=O)c3ccoc3C)CCC/C2=N\NC(=[NH2+])N C40824923
c1cc(cc(c1)N[C@@H]2[C@@H]([C@H]([C@@H](O2)CO)O)O)N[C@H]3[C@H]([C@@H]([C@H](O3)CO)O)O C43735984
CC1([C@@H](N2[C@H](S1)[C@@H](C2=O)NC(=O)[C@@H](c3ccc(cc3)N)[NH3+])c4[n-]nnn4)C C44123052
CCCc1cc([nH+]c2c1c(c(s2)C(=O)N)N)N3CCC(CC3)[NH+](C)C C45256807
CC(=C[C@]1([C@@H](C([C@@H](C(C1=O)(C)C)O)(C)C)O[C@H]2[C@@H]([C@H]([C@@H]([C@H](O2)CO)O)O)O)O)C C49180888
c1ccc2=[NH+]CC(=c2c1)[C@@H]([C@H](CNc3nccc(n3)c4ccncc4)[NH3+])O C52569930
CC1=C([C@H](C(=C(O1)N)C(=O)N)c2cc(c(c(c2)OC)OC)OC)C(=O)N C58949549
CC1=C([C@H](N(N1)c2ccccc2)Oc3ccc(cc3)F)C[NH2+]CCCc4c(c([nH]n4)N)C#N C39939951
c1ccc(cc1)N[C@@H]2N[C@@H]([C@@H](S2)NC(=O)[C@@H]3C=c4cc(ccc4=[NH+]3)Cl)C(=O)N C63686320
CC(C)(C)OC(=O)N[C@H](CC1=c2ccccc2=[NH+]C1)C(=O)OC[C@H]3[C@@H]([C@@H]([C@@H]([C@@H](O3)O)O)O)O C63712366
c1cc(c(cc1S(=O)(=O)N)[N+](=O)[O-])NCCC(=O)NNC(=O)NC2CC2 C64427647
c1ccc(cc1)[C@@H]2[C@H](N(CN2)CC[NH+]3CCC[C@@H](C3)C(=O)N)c4[nH]cc[nH+]4 C65409575
CC(C)[NH2+]C[C@@H](Cn1ccc2c1cccc2OC[C@@H](C[NH2+]C(C)C)O)O C32219247
CC(C)[NH2+]C[C@@H](Cn1ccc2c1cccc2OC[C@H](C[NH2+]C(C)C)O)O C32219248
Cc1c(cccc1Cl)NC(=O)C(=O)NN/C(=C/C(=O)Nc2ccccc2NC(=O)C)/C C03084182
C[C@]12CC[C@@H](C[C@H]1C(=O)C=C3[C@@H]2CC[C@]4([C@]3(CC[C@@H]4[C@](C)([C@@H](CCC(C)(C)O)O)O)O)C)O C08877382
C[C@]12CC[C@H](C[C@H]1C(=O)C=C3[C@H]2CC[C@]4([C@]3(CC[C@@H]4[C@](C)([C@@H](CCC(C)(C)O)O)O)O)C)O C08951972
C=CCNC(=S)Nc1cccc(c1)NC(=O)C[C@H](C(=O)[O-])[NH2+]CCC2=CCCCC2 C09326599
COc1cc(c2c(c1)occ(c2=O)c3ccc(cc3)O[C@@H]4[C@H]([C@@H]([C@@H]([C@H](O4)CO)O)O)O)O C11666642
CCOc1cc(c2c(c1)occ(c2=O)c3ccc(cc3)O[C@H]4[C@H]([C@@H]([C@@H]([C@@H](O4)CO)O)O)O)O C04257552
Cc1ccc(cc1)[C@H](C(=O)NC2CCCCC2)N(Cc3cccs3)C(=O)c4c(c(ns4)C(=O)N)N C12705245
Cc1ccc(cc1)[C@@H](C(=O)NC[C@H]2CCCO2)N(c3cccc(c3C)C)C(=O)c4c(c(ns4)C(=O)N)N C12706167
C[C@]12CCC(=O)C=C1CC[C@@H]3[C@@H]2[C@H](C[C@]4([C@H]3CC[C@@]4(C(=O)COC(=O)[C@H](CCC(=O)[O-])[NH3+])O)C)O C12879156
c1cc(ccc1C(=O)CSc2c3c(nc(n2)N)n(cn3)[C@@H]4[C@@H]([C@H]([C@@H](O4)CO)O)O)Cl C16990180
c1cc(ccc1/C=C\C(=O)CCl)NCc2c(c(nc(n2)N)N)c3ccc(cc3)Cl C17040599
c1cc(cc(c1)Cl)NC(=O)C[C@H]2C(=O)N=C(S2)N[C@@H](c3ccc(cc3)O)c4c([nH]c(=O)[nH]c4=O)[O-] C20559610
Cc1ccc(cc1C)NC(=O)C[C@@H]2C(=O)N=C(S2)N[C@@H](c3ccc(cc3)O)c4c([nH]c(=O)[nH]c4=O)[O-] C20559631
Cc1ccc(cc1C)NC(=O)C[C@@H]2C(=O)N=C(S2)N[C@H](c3ccc(cc3)O)c4c([nH]c(=O)[nH]c4=O)[O-] C20559636
c1cc(c(cc1Cl)Cl)NC(=S)NNC(=O)c2c(c(c(c(n2)Cl)Cl)N)Cl C16273725
c1cc(ccc1[C@@H](/C(=N\NC(=S)NN)/c2c(nc3cc(ccc3n2)Cl)[O-])O)[N+](=O)[O-] C05398920
Cc1ccc(o1)[C@H](C(=O)NC[C@@H]2CCCO2)N(C3CCCC3)C(=O)c4c(c(ns4)C(=O)N)N C26146788
c1ccc2c(c1)c(c[nH]2)[C@@H](CNC(=O)C[C@@H](c3cccs3)NC(=O)N)c4ccccc4Cl C26530518
c1ccc2c(c1)c(c[nH]2)[C@H](CNC(=O)C[C@@H](c3cccs3)NC(=O)N)c4ccccc4Cl C26530529
Cc1cc(nc(n1)N)N(C)NC(=S)SCC(=O)N[C@H](C(Cl)(Cl)Cl)O C26947880
c1cc[nH+]c(c1)NCCCCC(=O)NNC(=O)N[C@@H](CC(=O)[O-])c2ccc(cc2)Cl C29565647
Cc1ccccc1NC(=O)/C(=C/NC(=S)Nc2ccc(cc2)S(=O)(=O)N)/C(=O)C C17222302
COc1cc2c(c(c1)O[C@@H]3[C@@H]([C@H]([C@@H]([C@H](O3)CO)O)O)O)c(=O)c(co2)c4ccc(cc4)O C35465657
CC(C)(C)NC(=O)[C@H](c1c(cc(cc1O)O)O)N(Cc2ccco2)C(=O)[C@@H]3CCC(=O)N3 C36504530
C[C@@H]([C@H]1CC[C@@]2([C@@]1(CC[C@@H]3C2=CC(=O)[C@H]4[C@@]3(C[C@@H]([C@@H](C4)O)O)C)C)O)[C@@H](CCC(C)(C)O)O C13827607
COc1c(cc(c2c1O[C@H](CC2=O)c3ccccc3)O)O[C@H]4[C@@H]([C@@H]([C@@H]([C@@H](O4)CO)O)O)O C36374617
COc1cc(cc2c1c(=O)c(co2)c3ccc(cc3)O)O[C@H]4[C@@H]([C@H]([C@@H]([C@H](O4)CO)O)O)O C31155618
COc1ccc(cc1)c2coc3cc(cc(c3c2=O)O)O[C@H]4[C@H]([C@@H]([C@@H]([C@@H](O4)CO)O)O)O C03947504
Cc1ccc(cc1)C2=C[C@H](N=N2)[C@@H]3NN[C@@H](N3N)SCC(=O)Nc4ccc(cc4C)Cl C38990006
Cc1ccc(cc1)NC(=O)CS[C@H]2NN[C@@H](N2N)[C@@H]3C=C(N=N3)c4ccc(cc4)F C38995115
CCCCc1ccc(cc1)NC(=O)CS[C@@H]2NN[C@H](N2N)[C@@H]3C=C(N=N3)c4ccc(cc4)F C39007204
c1ccc(cc1)N[C@@H]2NN[C@@H](S2)SCC(=O)N[C@@H](Cc3c[nH]c4c3cccc4)C(=O)[O-] C39692184
c1ccc(cc1)N[C@@H]2NN[C@H](S2)SCC(=O)N[C@@H](Cc3c[nH]c4c3cccc4)C(=O)[O-] C39692186
CCc1ccc(cc1)Nc2c(c3c(s2)c(c(c(n3)N)C#N)c4ccc(cc4)C)C(=O)N C39895244
CCc1ccc(cc1)Nc2c(c3c(s2)c(c(c(n3)N)C#N)c4ccc(cc4)Cl)C(=O)N C39895245
C[C@@H](C(=O)Nc1c(c2c(s1)CCCC2)C(=O)N)n3c(nnc3SCC(=O)OC)N C40174000
c1ccc(c(c1)C(=O)NNc2c(c(ncn2)NC34CC5CC(C3)CC(C5)C4)N)Br C40755755
Cc1ccc(cc1)S(=O)(=O)NNc2c(c(ncn2)Nc3cc(ccc3Cl)Cl)N C40778276
c1ccc(cc1)C(c2ccccc2)C(=O)NNc3c(c(ncn3)Nc4cc(ccc4Cl)Cl)N C40778279
Cc1ccc(cc1)S(=O)(=O)NNc2c(c(ncn2)Nc3ccc(cc3)Br)N C40782276
c1ccnc(c1)C(=O)NNc2c(c(ncn2)Nc3ccc(cc3)I)N C40782377
CC(C)CC[C@H]([C@](C)([C@H]1CC[C@]2([C@]1(CC[C@H]3C2=CC(=O)[C@H]4[C@]3(C[C@@H]([C@@H](C4)O)O)C)C)O)O)O C44830921
C[C@@H]1CCc2c(sc3c2c(nc(n3)SCC(=O)c4c(n(c(=O)[nH]c4=O)C5CC5)N)N)C1 C45540956
c1ccc(c(c1)C(=O)NCC(=O)NC2CC2)NS(=O)(=O)c3ccc4c(c3)[nH]c(=O)[nH]4 C45824322
COc1cc(ccc1OCC(=O)N)[C@@H]2c3c(n[nH]c3OC(=C2C#N)N)c4ccc(c(c4)Cl)Cl C01127478
CCN(c1c(n(c(=O)[nH]c1=O)Cc2ccccc2)N)C(=O)CSc3nc(cc(n3)N)C C22459101
CC1=C([C@@H](NC(=S)N1)c2cccc(c2)[N+](=O)[O-])C(=O)N/N=C/c3ccc(cc3O)O C59384183
Cc1cc2c(c(c1)Cl)NC(=O)[C@]23[C@H](C[C@H](N3)CC(=O)N)C(=O)Nc4cc(ccc4OC)OC C15972536
CC(C)[NH2+]C[C@H](COc1cccc2c1cccc2)O[C@H]3[C@@H]([C@@H]([C@@H]([C@@H](O3)C(=O)[O-])O)O)O C65748514
CC(C)[NH2+]C[C@@H](COc1cccc2c1cccc2)O[C@H]3[C@H]([C@@H]([C@@H]([C@@H](O3)C(=O)[O-])O)O)O C65748518
C[C@@H]1[C@H]([C@@H]([C@@H]([C@@H](O1)Nc2ccc(cc2)c3ccc(cc3)N[C@@H]4[C@@H]([C@@H]([C@@H]([C@@H](O4)C)O)O)O)O)O)O C03995730
c1cc(c(cc1[C@@H]2CC(=O)c3ccc(c(c3O2)O)O[C@H]4[C@@H]([C@@H]([C@@H]([C@@H](O4)CO)O)O)O)O)O C04348846
CC(=O)N[C@H]1[C@@H]([C@@H]([C@@H](O[C@@H]1OC[C@@H]2[C@@H]([C@@H]([C@@H]([C@@H](O2)OC)O)O)O)CO)O)O C04556840
c1cc(c(cc1c2c(c(=O)c3c(cc(cc3o2)O[C@H]4[C@H]([C@@H]([C@@H]([C@@H](O4)CO)O)O)O)O)O)O)O C05004610
c1c(c2c(ncnc2n1[C@H]3[C@H]([C@@H]([C@@H](O3)CO)O)O)N)C4=[NH+]CCCN4 C05159425
c1cc(c(cc1/C=C/c2cc(cc3c2[C@@H]([C@H](O3)c4ccc(c(c4)O)O)c5cc(cc(c5)O)O)O)O)O C05758827
C[C@@]1([C@]([C@@]([C@@]([C@](O1)(C)O[C@@H]([C@@H](CC=O)O)[C@@H](CO)O)(C)O)(C)O)(C)O)CO C09915729
C[C@@]1([C@@]([C@@]([C@@]([C@@](O1)(C)O[C@@]2([C@@](O[C@H]([C@]([C@]2(C)O)(C)O)O)(C)CO)C)(C)O)(C)O)(C)O)CO C09970286
c1nc2c(nc(nc2n1[C@H]3[C@H]([C@@H]([C@@H](O3)CO)O)O)SCC[NH3+])N C05733441
c1nc(c2c(n1)n(cn2)[C@@H]3[C@H]([C@@H]([C@@H](O3)COP(=O)(N)N)O)O)N C05389922
CSc1c(c2c(ncnc2n1[C@@H]3[C@H]([C@@H]([C@@H](O3)CO)O)O)N)C(=O)N C04824944
Cc1ccc(cc1C)N[C@H]2[C@H]([C@@H]([C@@H]([C@@H](O2)CO)O[C@H]3[C@H]([C@@H]([C@@H]([C@@H](O3)CO)O)O)O)O)O C13424911
C[C@@H]1C[C@@H]([C@H]([C@H](O1)Nc2ccccc2N[C@H]3[C@H]([C@@H]([C@@H]([C@@H](O3)C)O)O)O)O)O C14920806
c1cc(ccc1c2ccc(cc2)N[C@H]3[C@H]([C@@H]([C@@H](CO3)O)O)O)N[C@H]4[C@H]([C@@H]([C@@H](CO4)O)O)O C15746452
Cc1c(c(c(c(c1CSC(=[NH2+])N)C)CSC(=[NH2+])N)C)CSC(=[NH2+])N C04377411
c1c(cc(c(c1O)Oc2cc(cc(c2)Oc3c(cc(cc3O)O)O)O)O)c4c(cc(cc4O)O)O C22016863
c1cc(ccc1Cc2ccc(cc2)OC[C@H](C[NH3+])O)OC[C@H](C[NH3+])O C26896594
CC1(Cc2c(c([nH+]c3c2c4c(s3)[C@@H]([NH+]=CN4)NCC[NH3+])N5CCOCC5)CO1)C C27345026
c1cc(ccc1c2c(c(=O)c3c(cc(cc3o2)O)O)[C@H]4[C@@H]([C@H]([C@@H]([C@H](O4)CO)O)O)O)O C31164151
CC(=CCc1c(cc2c(c1O)C(=O)[C@@H]([C@@H](O2)c3ccc(cc3)O)O)O[C@H]4[C@H]([C@@H]([C@@H]([C@@H](O4)CO)O)O)O)C C31166810
C=CCOC(=O)N[C@H]1[C@H]([C@@H]([C@H](O[C@H]1O)CO)O[C@H]2[C@H]([C@H]([C@H]([C@H](O2)CO)O)O)O)O C33416009
C1CCC(CC1)CCO[C@H]2[C@@H]([C@@H]([C@@H]([C@@H](O2)CO)O[C@@H]3[C@@H]([C@@H]([C@@H]([C@@H](O3)CO)O)O)O)O)O C33650603
c1cc(ccc1[N+](=O)[O-])O[C@H]2[C@H]([C@@H]([C@@H]([C@@H](O2)CO)O)O[C@@H]3[C@@H]([C@@H]([C@@H]([C@@H](O3)CO)O)O)O)O C33770974
c\1cc-2c(cc(oc2c/c1=[NH+]\C(=O)[C@H](CCCC[NH3+])[NH3+])O)C(F)(F)F C35051100
c1cc(ccc1[N+](=O)[O-])O[C@H]2[C@H]([C@@H]([C@@H]([C@H](O2)CO[C@@H]3[C@H]([C@@H]([C@H]([C@H](O3)CO)O)O)O)O)O)O C35645776
c1cc(c(cc1[C@@H]2[C@H](Cc3c(cc(cc3O2)O[C@@H]4[C@H]([C@@H]([C@@H](CO4)O)O)O)O)O)O)O C26745313
c1cc2c(cc1C[NH+]3CCN(CC3)c4c(c([nH+]cn4)NN)N)OCO2 C40783885
C[C@@]1([C@@H](O[C@]([C@@]([C@@]1(C)O)(C)O)(C)O[C@@]2([C@@H](O[C@@]([C@@]([C@@]2(C)O)(C)O)(C)O)CO)C)CO)O C43509305
C[C@@]12CC[C@H]3C(=CC(=O)[C@@]4([C@]3(C[C@H]([C@H](C4)O)O)C)O)[C@]1(CC[C@H]2[C@](C)([C@@H](CCC(C)(C)O)O)O)O C43742903
c1cc(ccc1[N+](=O)[O-])O[C@@H]2[C@@H]([C@H]([C@@H]([C@@H](O2)CO)O)O[C@H]3[C@@H]([C@@H]([C@@H]([C@H](O3)CO)O)O)O)O C44021718
c1cc(ccc1CC[NH3+])c2c(n3cc(ccc3n2)CC[NH3+])CN4CC[NH2+]CC4 C44372888
c1c(nc(cn1)Cl)/C(=[NH+]/N=C/OC[C@H]([C@H]([C@@H]([C@H](C=O)O)O)O)O)/N C44548071
C1[C@@H]([C@H]([C@@H]([C@@H]([NH+]1CCCCCCCCCCCC[NH3+])CO)O)O)O C44960154
C1[C@H]([C@H]([C@@H]([C@H]([NH+]1CCCCCCCCCCCC[NH3+])CO)O)O)O C44960157
c1cc(ccc1N)S[C@H]2[C@@H]([C@H]([C@@H]([C@H](O2)CO)O[C@H]3[C@@H]([C@H]([C@@H]([C@@H](O3)CO)O)O)O)O)O C44960173
c1cc(ccc1[C@H]([C@H](CO)O[C@H]2[C@@H]([C@H]([C@@H]([C@H](O2)CO)O)O)O)O)O C49181777
c1cnccc1Nc2nc(nc(n2)N3C[C@H](C[C@H](C3)N)[NH3+])N4C[C@@H](C[C@@H](C4)[NH3+])[NH3+] C28604509
c1cc(ccc1C[NH+]2CCCNCC[NH2+]CCCNCC2)CN3CCC[NH2+]CCNCCCNCC3 C22443609
C1=C[C@H]2C(=C([NH+]=C(N2)CSCC3=[NH+][C@H]4C=CC=CC4=C(N3)N)N)C=C1 C08394334
C1=C[C@@H]2C(=C([NH+]=C(N2)CSCC3=[NH+][C@@H]4C=CC=CC4=C(N3)N)N)C=C1 C08394335
CC[NH+](CC)c1ccc(cc1)[C@@H]2C(=C(OC(=C2C(=O)N)N)C)C(=O)N C58949515
CC1=C([C@@H](NC(=S)N1)c2ccc(cc2O)O)C(=O)N/N=C/c3ccc(cc3O)O C59385004
c1ccc2=[NH+]C([NH+]=c2c1)[C@H]([C@H]([C@H]([C@H](C3[NH+]=c4ccccc4=[NH+]3)O)O)O)O C63110697
c1ccc2=[NH+]C([NH+]=c2c1)[C@H]([C@H]([C@H]([C@@H](C3[NH+]=c4ccccc4=[NH+]3)O)O)O)O C63110698
C[C@@H]1[C@@H](N[NH2+]N1c2c(non2)N)/C(=N\NC3=N[C@@H]4C(=c5ccccc5=[NH+]4)N=[NH+]3)/C C39210763
C[C@H]1[C@@H](N[NH2+]N1c2c(non2)N)/C(=N\NC3=N[C@@H]4C(=c5ccccc5=[NH+]4)N=[NH+]3)/C C39210765
C[C@@H]1[C@H](N[NH2+]N1c2c(non2)N)/C(=N\NC3=N[C@@H]4C(=c5ccccc5=[NH+]4)N=[NH+]3)/C C39210767
Cc1cc2=[NH+]C([NH+]=c2cc1C)CN(C)C(=O)CN3[C@H](N[NH2+]N3)C[NH+]4CCCC4 C64622225
CN(CCC1[NH+]=c2ccccc2=[NH+]1)C(=O)CN3[C@H](N[NH2+]N3)C[NH+]4CCCC4 C64626224
Cc1cccc2=[NH+][C@@H]([NH+]=c12)CN(C)C(=O)CN3[C@@H](N[NH2+]N3)C[NH+](C)C(C)C C64651177
Cc1c(ccc2c1NC(=O)[C@@]23[C@H]4[C@@H]([C@H]([NH2+]3)CCC(=O)N)C(=O)N(C4=O)[C@H](C)c5ccccc5)Cl C02130479
CCCCN1C(=O)[C@@H]2[C@H]([NH2+][C@]3([C@@H]2C1=O)c4ccccc4NC3=O)CC(=O)N C05351829
C[NH+](C)C[C@@H](c1ccccc1)/C(=N\NC(=S)NN)/Cc2ccccc2 C05668205
CCOC(=O)c1c2c(sc1NC(=O)NCCC[NH3+])COC(C2)(C)C C06663498
C[NH+]1[C@H](CCC[C@@H]1C/C(=N\NC(=O)N)/c2ccccc2)C[C@@H](c3ccccc3)O C07782764
c1cc(ccc1CC[NH2+]Cc2[nH]c(=O)c3c(n2)ccs3)S(=O)(=O)N C08134271
CC[C@H](CO)[NH2+]Cc1cc(c(c(c1)Br)OCC(=O)N)OC C08327003
CC1(Cc2c(c(sc2C([NH2+]1)(C)C)NC(=O)c3ccc(cc3)S(=O)(=O)N(C)C)C(=O)N)C C04177802
Cc1cc2c(c(c1)Cl)NC(=O)[C@@]23[C@H]4[C@@H]([C@H]([NH2+]3)CC(=O)N)C(=O)N(C4=O)CCc5ccccc5 C12886624
CC1(CC(CC([NH2+]1)(C)C)NC(=O)CSc2nnc(n2N)c3ccccc3Br)C C20830349
C[NH+](CCC(=O)NC(=O)N)CC(=O)Nc1ccccc1Br C23038677
CC1([NH+]=C(N=C(N1c2ccc(cc2)CCCCOc3ccccc3)N)N)C C16928818
CCCN([C@@H](C)c1ccccc1Br)C(=O)[C@H](CC(=O)N)[NH3+] C37814972
c1ccc(cc1)CNc2c3c(c4c(n[nH]c4n2)N)CC[NH+](C3)Cc5ccccc5 C20763759
c1cc(oc1)[C@H]2C[C@@H](N3[C@@H]([NH2+]2)[C@@H](CN3)C(=O)NCc4cc5cc(ccc5[nH]4)Cl)C(F)(F)F C39237426
c1cc(oc1)[C@H]2C[C@H](N3[C@@H]([NH2+]2)[C@@H](CN3)C(=O)NCc4cc5cc(ccc5[nH]4)Cl)C(F)(F)F C39237428
Cc1ccc(c(c1F)C(=O)N2C[C@@H](C3(C2)CC[NH2+]CC3)C(=O)NCCc4ccc(c(c4)O)O)Cl C39661796
CCC(=O)N[C@H]1NN[C@@H](S1)CC(=O)N/N=C/C2=c3ccccc3=[NH+]C2 C39775236
Cc1ccc(cc1)OC(=O)c2c(c\3c(o2)CC(C/C3=N\NC(=[NH2+])N)(C)C)C C39856062
Cc1ccc(cc1Nc2c(c(ncn2)NCCCn3cc[nH+]c3)N)Cl C40705101
CC(C)(C)NNc1c(c(nc[nH+]1)N2CCN(CC2)c3cccc(c3)Cl)N C40728347
c1cc2cccnc2c(c1)Nc3c(c(ncn3)NCCCn4cc[nH+]c4)N C40758497
Cc1ccc2c([nH+]1)cccc2Nc3c(c(ncn3)N[C@@H](C)c4ccccc4)N C40760678
C[NH+]1CC[C@@H](C1)CNS(=O)(=O)c2cc(cnc2NN)Br C41070143
Cc1c(cccc1NC(=O)C(=O)NCC[NH+]2C[C@@H](C[C@H](C2)C)C)C(=O)N C41725602
Cc1ccc(cc1C)OCC(=O)NNC(=O)NC2CC([NH2+]C(C2)(C)C)(C)C C42910427
C[C@@H](C(=O)NNC(=O)NC1CC([NH2+]C(C1)(C)C)(C)C)Oc2ccc(cc2)F C42910956
c1cc(ccc1C[C@@H](c2nc(co2)C(=O)NCCC3=CCCCC3)[NH3+])O C43217668
c1ccc2c(c1)c(c[nH]2)CC(=O)NNC(=O)NC3CC[NH+](CC3)C4CC4 C45410249
CC(C)[C@H](CNC(=O)NNC(=O)C(=O)NC1CC1)[NH+]2CCCCCC2 C45534555
CC[NH+](CC)[C@H](CC(C)C)CNC(=O)NNC(=S)NC1CCCC1 C45538633
CC1(CC(CC([NH2+]1)(C)C)NC(=O)NNC(=O)COc2ccccc2F)C C45860680
C[NH+](C)C1(CCCC1)CNC(=O)NNC(=O)c2cc(c[nH]2)Br C49779962
c1c(cc(c(c1/C=N/NC(=[NH2+])N[N+](=O)[O-])O)Br)Br C01203520
CCC[NH+]1CCC(CC1)NC(=O)c2cc(cnc2NN)Br C51124621
C[C@@H]1CCC[C@](C1)(CNC(=O)NNC(=S)NC2CCCC2)[NH+](C)C C52586872
Cc1ccccc1NC(=O)NNC(=O)NC[C@@]2(CCC[C@H](C2)C)[NH+](C)C C52587779
CCCc1[nH+]c(c(n1N)N)c2cc(c(cc2Br)OC)OC C52839332
C[C@H]1C[C@@H](C[NH+](C1)C(C)(C)CNC(=O)Nc2ccccc2CC(=O)N)C C54409903
C1CCC(CC1)NC(=O)NC2CC[NH+](CC2)CC(=O)NC(=O)NC3CC3 C55027332
c1ccc(c(c1)NCC(=O)NC(=O)NC2CCCC2)[NH+]3CCC(CC3)O C55888414
C[NH+](C)[C@H](CNC(=O)Nc1ccccc1SCC(=O)N)c2ccco2 C58896775
c1ccc(c(c1)C(=O)NNC(=O)NC2CC[NH+](CC2)CC3CCCCC3)O C62529674
C[C@@H](C(=O)NC(=O)N)Oc1ccc(cc1Br)C[NH2+]C(C)C C62701988
Cc1ccc(cc1)NC(=O)Cn2c3ccccc3c(c2O)/N=[NH+]/C(=S)N C15776817
CC[C@H](C)[C@H](C(=O)Nc1ccc2c(c1)ccn2CC[NH+](C)C)NC(=O)N C65317527
C[C@@H]1C[C@@H](C[NH+](C1)C(C)(C)CNC(=O)NNC(=O)c2ccccc2O)C C54726900
CCCCCCOc1ccccc1C[NH+]2CCNC(=O)[C@@H]2CC(=O)NN C66115451
CNC(=O)C[NH+]1CCC(CC1)NC(=O)NNC(=O)Cc2ccccc2F C66908919
CNC(=O)C[NH+]1CCC(CC1)NC(=O)NC[C@]2(CCCc3c2cccc3)O C66908958
Cc1ccc2c(c1)c(nc(n2)NC(=[NH2+])NC(=S)Nc3ccc(c(c3)Cl)C)C C01109831
CCOc1cc(cc(c1OCC)Cl)C[NH2+]CCNC(=O)c2c(non2)N C08253881
Cc1cc(c2c(c1)[C@]3([C@H](C[C@@H]([NH2+]3)CC(=O)N)C(=O)Nc4cc(ccc4OC)OC)C(=O)N2)C C08876769
Cc1cc(c2c(c1)[C@@]3([C@H](C[C@@H]([NH2+]3)CC(=O)N)C(=O)Nc4cc(ccc4OC)OC)C(=O)N2)C C09059024
CCCCCCn1c(=O)c(c(nc1O)O)[C@@H]2c3c(c4ccccc4[nH]3)CC[NH2+]2 C09311964
C[NH+](C)Cc1ccccc1CNC(=O)NCc2ccc(s2)S(=O)(=O)N C12757581
CCCCc1ccc(cc1)N2C(=O)[C@@H]3[C@@H]([NH2+][C@]4([C@@H]3C2=O)c5cc(cc(c5NC4=O)Cl)C)CC(=O)N C12872522
CCCCc1ccc(cc1)N2C(=O)[C@@H]3[C@H]([NH2+][C@@]4([C@@H]3C2=O)c5cc(cc(c5NC4=O)Cl)C)CC(=O)N C12872528
CCCCc1ccc(cc1)N2C(=O)[C@@H]3[C@@H]([NH2+][C@@]4([C@@H]3C2=O)c5cc(cc(c5NC4=O)Cl)C)CC(=O)N C12872534
C[NH+](C)CCCNC(=S)NNC(=O)c1cc2n(n1)[C@H](C[C@@H](N2)c3ccc(cc3)Cl)C(F)(F)F C02793839
Cc1cc(c2c(c1)[C@@]3([C@H](C[C@H]([NH2+]3)CC(=O)N)C(=O)Nc4cc(ccc4OC)OC)C(=O)N2)C C16027032
Cc1cc(c2c(c1)[C@@]3([C@@H](C[C@@H]([NH2+]3)CC(=O)N)C(=O)Nc4cc(ccc4OC)OC)C(=O)N2)C C16027033
CCOc1c(cc(cc1Br)Br)C[NH2+]CCNC(=O)c2c(non2)N C16688069
c1ccc(c(c1)/C=N/NC(=O)c2c(nnn2c3c(non3)N)C[NH+]4CCCC4)O C19808468
c1cc(ccc1/C=N/NC(=O)c2c(nnn2c3c(non3)N)C[NH+]4CCCC4)O C19808474
CCOC(=O)C1=C(NC(=O)N[C@@H]1c2ccco2)CS/C(=[NH+]/CCOC)/N C30025945
Cc1cc(nc(n1)N/C(=N\C(=S)Nc2ccc(c(c2)Cl)F)/NC3CC([NH2+]C(C3)(C)C)(C)C)C C14158010
CCc1ccccc1NC(=S)/N=C(\Nc2nc(cc(n2)C)C)/NC3CC([NH2+]C(C3)(C)C)(C)C C14158041
CCc1ccc(c(c1)N2CC[NH2+][C@H](C2)c3ccccc3O)NS(=O)(=O)c4ccccc4O C39481073
Cc1cc(c(cc1Nc2c(c(ncn2)NN3CC[NH+](CC3)C)N)Cl)[C@H](C#N)c4ccc(cc4)Cl C40688688
CC(C)Oc1c(cc(cc1OC)Cl)C[NH2+]CCNC(=O)c2c(non2)N C40744458
CC(C)Oc1c(cc(cc1Cl)C[NH2+]CCNC(=O)c2c(non2)N)OC C40744464
c1cc(ccc1Nc2c(c(ncn2)NCC[NH+]3CCCCC3)N)I C40756306
CCOC(=O)c1ccccc1Nc2c(c(ncn2)NCC[NH+]3CCCCC3)N C40756486
C[NH+]1CCN(CC1)Nc2c(c(ncn2)Nc3ccc(cc3)OC(F)(F)F)N C40757021
c1ccc(cc1)N(c2ccccc2)Nc3c(c([nH+]cn3)Nc4ccccc4F)N C40759128
C[C@H](c1ccccc1)Nc2c(c([nH+]cn2)NN(c3ccccc3)c4ccccc4)N C40760210
CCOC(=O)c1ccccc1Nc2c(c(ncn2)NC3CC([NH2+]C(C3)(C)C)(C)C)N C40760937
Cc1ccc2c([nH+]1)cccc2Nc3c(c(ncn3)Nc4cc(c(cc4OC)OC)Cl)N C40798653
Cc1c\2c(oc1C(=O)Oc3ccc(cc3)c4ccc(cc4)C#N)CCC/C2=N\NC(=[NH2+])N C40824927
c1ccc2c(c1)c(c[nH]2)C[C@@H](C(=O)N)NC(=O)c3csc(n3)[C@@H]4CCC[NH2+]4 C43227026
c1cc(sc1)[C@@H](CNC(=O)NNC(=S)NC2CCCC2)[NH+]3CCCC3 C43231844
c1cc(sc1)[C@H](CNC(=O)NNC(=S)NC2CCCC2)[NH+]3CCCC3 C43231847
CCCCCC(=O)Nc1nc2c(s1)C[C@H]3[C@@]([C@@H]2CC(=O)NCC[NH+](C)C)(CC[C@H]([C@@]3(C)CO)O)C C43554320
CC[C@H]([NH2+][C@@H]1CCC[C@@H](C1)C)NC(=O)c2cc(c3c(c2N)C(=O)c4ccccc4C3=O)NC C38638345
CC[C@H]([NH2+][C@H]1CCC[C@@H](C1)C)NC(=O)c2cc(c3c(c2N)C(=O)c4ccccc4C3=O)NC C38638349
CCOC(=O)C1=C(NC(=O)N[C@@H]1c2ccc(cc2)Cl)CS/C(=[NH+]/C)/N C44793333
CC[NH+](CC)[C@H](CNC(=O)NNC(=S)NC1CCCC1)c2ccsc2 C46253427
C[C@@H]1CC(=O)N2[C@@H]([NH+]=C(N[C@@H]2N1)NCCc3c[nH]c4c3cccc4)c5ccccc5OC C39357291
C[C@H]1CC(=O)N2[C@@H]([NH+]=C(N[C@@H]2N1)NCCc3c[nH]c4c3cccc4)c5ccccc5OC C39357292
C[C@H]1CC(=O)N2[C@H]([NH+]=C(N[C@@H]2N1)NCCc3c[nH]c4c3cccc4)c5ccccc5OC C39357294
CCc1c(c(nc([nH+]1)N)N)c2ccc(c(c2)[N+](=O)[O-])N(CC)Cc3ccccc3 C05115147
Cc1cccnc1Nc2c(c(nc[nH+]2)NN(c3ccccc3)c4ccccc4)N C40758002
Cc1ccc(c(c1)C)N/C(=[NH+]/Nc2cc(c(cc2Cl)Cl)C(=O)N)/C(=O)C C05024074
C1CCC(CC1)C[NH+]2CCC(CC2)NC(=O)NNC(=S)NC3CCCC3 C62529474
CC(=O)Nc1ccc(cc1)S(=O)(=O)/N=C\2/[C@@H]([NH+]=c3ccccc3=N2)Nc4cccc(c4)S(=O)(=O)N C39979258
CC(C)(CNC(=O)C1CCN(CC1)C(=O)CCCCNC(=O)N)C[NH+](C)C C63802342
c1cc(ccc1C[NH2+]CCCNc2ccc(cn2)C(F)(F)F)OCC(=O)N C66972153
CCOC(=O)N[C@@H](CC(C)C)CNC(=O)NC[C@H](C[NH+]1CCC(CC1)C)O C67626380
CCOC(=O)N[C@H](CC(C)C)CNC(=O)NC[C@H](C[NH+]1CCC(CC1)C)O C67626384
c1ccc(cc1)n2c(cc(=O)nc2SCC(=O)Nc3ccccc3C(=O)N)N C04746845
c1ccc(cc1)CC(=O)c2ccc(cc2O)O[C@@H]3[C@H]([C@@H]([C@@H]([C@@H](O3)CO)O)O)O C05124371
c1ccc(cc1)CC(=O)c2ccc(cc2O)O[C@H]3[C@H]([C@@H]([C@@H]([C@@H](O3)CO)O)O)O C05124374
c1ccc(c(c1)C(=O)OCC(=O)Nc2c(ccs2)C(=O)N)NCCO C05278281
c1cc(ccc1c2csc(n2)NC=C(C(=O)N)C(=O)N)Br C01637196
c1ccc(cc1)CN2[C@@H]([C@@H](N(C2=O)Cc3ccccc3)NC(=O)N)C(=O)N C01625720
c1ccc(cc1)CN2[C@H]([C@@H](N(C2=O)Cc3ccccc3)NC(=O)N)C(=O)N C01625718
c1ccc(cc1)CN2[C@@H]([C@H](N(C2=O)Cc3ccccc3)NC(=O)N)C(=O)N C01625719
c1ccc(cc1)CN2[C@H]([C@H](N(C2=O)Cc3ccccc3)NC(=O)N)C(=O)N C01625717
CCNS(=O)(=O)c1ccc(cc1)NC(=S)Nc2ccc(cc2)S(=O)(=O)N C02855593
CC[C@H](C(=O)Nc1ccc(cc1)S(=O)(=O)N)Sc2nnc(s2)N C02891218
c1cc(sc1)C(=O)NNC(=O)C[C@H](c2ccc(cc2)Cl)NC(=O)N C06509801
c1ccc(c(c1)[C@@H](CC(=O)NNC(=O)c2cccs2)NC(=O)N)Cl C06933135
Cc1cc(c(c(c1)C)S(=O)(=O)Nc2cc(cc(c2)C(=O)N)C(=O)N)C C06623494
Cc1ccc(cc1)S(=O)(=O)N[C@@H](Cc2c[nH]c3c2cccc3)C(=O)NN C08550374
CC(=O)N[C@@H](Cc1c[nH]c2c1cccc2)C(=O)Nc3nc(cs3)CC(=O)N C14331819
c1cc(c(c(c1)Cl)NC(=O)CSCc2nc(nc(n2)N)N)Cl C19221195
Cc1ccc(c(c1)Br)NC(=O)CSCc2nc(nc(n2)N)N C19221207
Cc1cc(ccc1NC(=O)CSCc2nc(nc(n2)N)N)Br C19222041
Cc1cc(nc(n1)S[C@H](C)C(=O)Nc2ccc(cc2)S(=O)(=O)N)N C22090207
Cc1ccc(cc1S(=O)(=O)N)NC(=O)CSc2nc(cc(n2)N)C C22090643
Cc1ccc(cc1)NC(=O)CSC2=NC(=C(C3([C@@H]2C(=O)N)CCCCC3)C#N)N C25764452
Cc1cc(c(c(c1)C)S(=O)(=O)Nc2ccc(c(c2)C(=O)N)C(=O)N)C C26460674
Cc1cc(c(cc1C)S(=O)(=O)Nc2ccc(c(c2)C(=O)N)C(=O)N)C C26460680
Cc1cc(cc(c1C)S(=O)(=O)N)C(=O)NCCc2ccc(cc2)S(=O)(=O)N C26562396
c1cc(ccc1NC(=O)CSCc2nc(nc(n2)N)N)SC(F)F C28259525
Cc1ccc(cc1)c2n[nH]c(=S)n2CC(=O)Nc3cccc(c3)NC(=O)N C29152213
C[C@H](c1ccccc1OC)NC(=O)[C@@H](C)SCc2nc(nc(n2)N)N C29351832
c1ccc2c(c1)c(c[nH]2)C[C@H](C(=O)NN)NS(=O)(=O)c3ccc(cc3)Cl C35666730
CC1=C[C@H](N=N1)[C@@H]2NN[C@@H](N2N)SCC(=O)Nc3ccc(c(c3)F)F C38990122
c1ccc2c(c1)c(c[nH]2)CC(=O)NCC(=O)Nc3ccc4c(c3)[nH]c(=O)[nH]4 C39558703
CC1=C[C@@H](N=N1)[C@H]2NN[C@@H](N2N)SCC(=O)Nc3ccc(cc3)Cl C39594024
CC1=C[C@H](N=N1)[C@H]2NN[C@@H](N2N)SCC(=O)Nc3ccc(cc3)Cl C39594026
c1cc(ccc1NC(=O)c2cc(cc3c2[nH]c(=S)[nH]3)F)OCC(=O)N C40156192
c1cc(cc(c1)Cl)C(=O)NNc2c(c(ncn2)NCc3ccco3)N C40761347
CC[C@@H](C)c1ccccc1N2C[C@@H](CC2=O)C(=O)NC(C(=O)N)C(=O)N C42788259
c1c(cc(cc1C(=O)N)NC(=O)COC(=O)CCC2CCCC2)C(=O)N C45243305
CCCCn1c(c(c(=O)[nH]c1=O)N(CC)Cc2cccc(c2)C(=O)N)N C47461629
c1c(cc(cc1C(=O)N)NCc2cc(c(o2)Br)Br)C(=O)N C50359015
c1ccc-2c(c1)Cc3c2ccc(c3)N4C[C@H](CC4=O)C(=O)NC(C(=O)N)C(=O)N C53301653
CN1C(=O)C(=C(C12CCCC2)N)/C(=N/OCC(=O)Nc3ccc(cc3)Cl)/N C54390630
Cc1cc(cc(c1S(=O)(=O)Nc2cccc(c2)NC(=O)N)C)NC(=O)C C55580796
CNC(=O)Cc1ccccc1NC(=O)C[C@@H](c2cccs2)NC(=O)N C57280827
C[C@H](C(=O)NC1CC1)Sc2nc([nH]n2)N/N=C(\C)/c3ccc(cc3)N C59816124
CN1C(=O)C(=C(C12CCCC2)N)/C(=N/OCC(=O)Nc3ccccc3Cl)/N C63456409
c1cc(ccc1C(=O)N)OCC(=O)Nc2c(c3c(s2)CCC3)C(=O)N C66059794
c1ccc(cc1)C[C@H](C(=O)Nc2ccc3c(c2)NC(=O)CS3)NC(=O)N C66067000
c1cc(ccc1N2[C@H](CC(=N2)C(=O)NC3CCC(CC3)C(=O)N)C(=O)N)F C66634985
Cc1cc(ccc1C(=O)N)NC(=O)C(=O)NC[C@@]2(CCCc3c2cccc3)O C67000296
c1cc(cc(c1)C(F)(F)F)CNC(=O)NNC(=O)c2ccc3c(c2)[nH]c(=O)[nH]3 C67337549
Cc1ccc(cc1)N(CC(=O)NC2CCCCC2)C(=O)c3c(c(ns3)C(=O)N)N C04185341
Cc1ccc(c(c1)N(CC(=O)NC2CCCC2)C(=O)c3c(c(ns3)C(=O)N)N)C C04185368
Cc1cc(c2c(c1)c(cc(n2)SCC(=O)Nc3cc(cc(c3)C(=O)N)C(=O)N)C)C C03332779
Cc1ccc(cc1)N/N=C(\c2c(=O)[nH]c3ccccc3n2)/[C@@H]([C@H](CO)O)O C05285905
Cc1ccc(cc1)N/N=C(\c2c(=O)[nH]c3ccccc3n2)/[C@H]([C@@H](CO)O)O C05285906
Cc1ccc(cc1)N(CC(=O)NC2CCCC2)C(=O)c3c(c(ns3)C(=O)N)N C05682886
c1cc(cc(c1)S(=O)(=O)N)NC(=O)COC(=O)c2ccc(cc2N)Cl C06086159
CN(c1ccccc1)/N=C/C(=N\Nc2ccccc2)/[C@H]([C@@H]([C@@H](CO)O)O)O C06178437
C[C@@H](c1ccc2c3cc(ccc3[nH]c2c1)Cl)C(=O)NC(CO)(CO)CO C08990409
C[C@H]1CCc2c(sc(c2C(=O)N)NC(=O)COC(=O)c3ccccc3NCCO)C1 C09442690
c1ccc(c(c1)C(=O)NCCc2c[nH]c3c2cc(cc3)Cl)NC(=O)C(=O)N C09486426
CC(C)[C@H](C(=O)NC(=O)N)Sc1nnc(n1N)c2ccc(cc2)C(C)(C)C C14095481
CSCCCNC(=S)NNC(=O)c1c(c(c(c(n1)Cl)Cl)N)Cl C16273823
Cc1cc(cc(c1O[C@@H](C)C(=O)NNC(=O)[C@H](C(C)C)NC(=O)N)C)Cl C27202368
CC[C@@H](C)[C@H](C(=O)NNC(=O)c1cc2c(s1)CC[C@@H](C2)C)NC(=O)N C27329983
c1ccc2c(c1)c(c[nH]2)[C@@H](CNC(=O)CCCNC(=O)N)c3ccccc3Cl C02620475
c1cc(ccc1C2=C[C@H](N=N2)[C@@H]3NN[C@@H](N3N)SCC(=O)Nc4ccc(cc4)F)F C38984742
Cc1ccc(cc1)C2=C[C@H](N=N2)[C@H]3NN[C@@H](N3N)SCC(=O)Nc4ccccc4F C38985577
c1ccc(cc1)C2=C[C@H](N=N2)[C@@H]3NN[C@@H](N3N)SCC(=O)Nc4ccccc4F C38994450
Cc1ccc(cc1)C2=C[C@H](N=N2)[C@H]3NN[C@@H](N3N)SCC(=O)Nc4cccc(c4)F C38999582
CC1=C[C@H](N=N1)[C@@H]2NN[C@@H](N2N)SCC(=O)Nc3ccccc3c4ccccc4 C39007028
c1ccc(cc1)/C=C/NC(=O)CN(NC(=O)N)CC(=O)N/C=C/c2ccccc2 C16917339
c1ccc(cc1)C(c2ccccc2)C(=O)NNc3c(c(ncn3)Nc4cccnc4)N C40759770
c1ccc(cc1)C(c2ccccc2)Nc3c(c(ncn3)NNC(=O)c4cccnc4)N C40783671
Cc1ccc(cc1)CNc2c(c(ncn2)NNC(=O)c3ccc(cc3)Br)N C40783753
CC[C@H](C)Nc1c(c(ncn1)NNC(=O)c2ccc(cc2Cl)Cl)N C40793505
COc1ccc(cc1)C(=O)NNc2c(c(ncn2)NC3CCCCCC3)N C40793655
c1cc(cnc1)C(=O)NNc2c(c(ncn2)Nc3ccc(cc3)C(F)(F)F)N C40794060
CC[C@H](C)Nc1c(c(ncn1)NNC(=O)C(c2ccccc2)c3ccccc3)N C40794978
c1ccc2c(c1)c(c[nH]2)CCNC(=O)NNC(=O)Cc3c[nH]c4c3cccc4 C42957513
c1c(cc(cc1C(F)(F)F)C(F)(F)F)/C=C/C(=O)NC(C(=O)N)C(=O)N C44389341
C[C@@H](C(=O)Nc1nc(cs1)c2cc([nH]c2)C(=O)N)NC(=O)c3ccccc3Cl C45852906
Cc1cc(ccc1NC(=O)NCCc2c[nH]c3c2cccc3)OCC(=O)N C56710054
CC[C@@H](C)[C@@H](C(=O)NNC(=O)c1cc2c(s1)CC[C@H](C2)C)NC(=O)N C58078238
CC(C)C[C@H](C(=O)NNC(=O)c1cc2c(s1)CCCCC2)NC(=O)N C29340535
C[C@@H](C(=O)Nc1cccc(c1)S(=O)(=O)N)OC(=O)c2cc(cc(c2N)Cl)Cl C15642814
Cc1ccc(cc1F)NC(=O)CSc2nc([nH]n2)N/N=C(/C)\c3ccc(cc3)N C59309552
c1cc(c(cc1Cl)OCC(=O)Nc2c(c3c(s2)CCC3)C(=O)N)C(=O)N C62696323
CCC[C@H](C(=O)N1CCC(CC1)NC(=O)NC2CCCCC2)NC(=O)N C64312150
Cc1ccc(c(c1)OCC(=O)N[C@@H](CO)[C@@H](c2ccc(cc2)N)O)C(C)C C66142350
Cc1ccc(c(c1)OCC(=O)N[C@H](CO)[C@@H](c2ccc(cc2)N)O)C(C)C C66142351
Cc1ccc(c(c1)OCC(=O)N[C@H](CO)[C@H](c2ccc(cc2)N)O)C(C)C C66142354
CCCCCOc1ccccc1C(=O)N[C@@H](CO)[C@@H](c2ccc(cc2)N)O C66142612
C[C@H](C(=O)N[C@H](CO)[C@@H](c1ccc(cc1)N)O)Oc2ccc(cc2)C(C)C C66142660
CC[C@@H](C)c1ccccc1O[C@@H](CC)C(=O)N[C@@H](CO)[C@@H](c2ccc(cc2)N)O C66142810
CC[C@@H](C)c1ccccc1O[C@H](CC)C(=O)N[C@@H](CO)[C@@H](c2ccc(cc2)N)O C66142814
CC(C)Cc1nnc(s1)NC(=O)[C@@H](Cc2c[nH]c3c2cccc3)NC(=O)N C66961608
CCc1ccc(cc1S(=O)(=O)N)NC(=O)C2(CCCC2)NC(=O)NCC C67328686
Cc1ccc(cc1)OC[C@@H](C)NC(=O)[C@@H](Cc2c[nH]c3c2cccc3)NC(=O)N C67330986
c1ccc(cc1)NCCCNC(=O)NCc2ccc(s2)S(=O)(=O)N C67608515
C[C@@]12CC[C@H]([C@@]([C@H]1Cc3c(nc(s3)NC(=O)OCC=C)[C@H]2CC(=O)NCC[NH+](C)C)(C)CO)O C04237016
CCCCN1C(=O)[C@@H]2[C@H]([NH2+][C@]3([C@@H]2C1=O)c4ccc(c(c4NC3=O)C)C)CCC(=O)N C05345892
COCCCN1C(=O)[C@@H]2[C@@H]([NH2+][C@@]3([C@@H]2C1=O)c4cccc(c4NC3=O)Cl)Cc5ccc(c(c5)O)O C09042914
Cc1cc2c(c(c1)Cl)NC(=O)[C@@]23[C@H](C[C@@H]([NH2+]3)CCC(=O)N)C(=O)Nc4cc(ccc4OC)Cl C09130401
Cc1ccccc1[C@H](c2ccccc2)OC[C@@H](C[NH2+][C@H](C)[C@H](c3ccc(cc3)O)O)O C12937295
Cc1ccccc1[C@H](c2ccccc2)OC[C@@H](C[NH2+][C@@H](C)[C@H](c3ccc(cc3)O)O)O C12937303
Cc1ccccc1[C@H](c2ccccc2)OC[C@H](C[NH2+][C@H](C)[C@H](c3ccc(cc3)O)O)O C12937308
Cc1cc(nc(n1)N/C(=N\C(=S)Nc2ccc(cc2)Nc3ccccc3)/NC4CC([NH2+]C(C4)(C)C)(C)C)C C14157998
C[NH+](C)CCNC(=O)[C@H]1C[C@H]([C@@H]([C@H]2[C@@H]1SC(=N2)Nc3cccc4c3cccc4)O)O C08636326
CC1(CC(CC([NH2+]1)(C)C)NC[C@H](COc2cc(c(c(c2)C(C)(C)C)O)C(C)(C)C)O)C C19884578
CCOC(=O)C1=C(NC(=O)N[C@@H]1c2ccccc2)C[NH+]3Cc4ccccc4C[C@H]3C(=O)N C22063442
Cc1ccc(cc1)Nc2nc(nc(n2)N)C[NH+]3CCN(CC3)Cc4[nH]c5c(c(c(s5)C)C)c(=O)n4 C22786127
C[C@@H]1CCC=C([C@@]1(C)CC/C(=C/CC/C(=C\CS(=O)(=O)CC[NH+]=C(N)N)/C)/C)C C17218647
c1ccc(cc1)C\2=CNN/C2=C/3\C=CC(=CC3=O)OCC[NH+]4CCC(CC4)C(=O)N C32540717
C[C@]12CC[C@@H]3c4ccc(cc4CC[C@H]3[C@@H]1C[C@@]([C@@H]2O)(CCCCCCCC[NH2+]Cc5ccccn5)CO)O C36748725
Cc1ccccc1[C@H](c2ccccc2)OC[C@@H](C[NH2+][C@@H](C)[C@@H](c3ccc(cc3)O)O)O C37308273
Cc1ccccc1[C@@H](c2ccccc2)OC[C@H](C[NH2+][C@@H](C)[C@@H](c3ccc(cc3)O)O)O C37308275
c1ccc(c(c1)OC2=CN=[NH+][C@H]2c3ccc(cc3O)OCC(=O)NN)Br C38775858
c1ccc(cc1)Cc2ccc(c(c2)N3CC[NH2+][C@@H](C3)c4ccccc4O)NS(=O)(=O)c5ccccc5O C39480684
CSNC[C@@H](c1ccc(cc1)c2ccccc2O)N3CC[NH2+][C@@H](C3)c4ccccc4O C39533963
Cc1cccc2c1[nH]cc2CCNC(=O)[C@@H]3CN(CC34CC[NH2+]CC4)C(=O)C5=C(NO[C@@H]5c6cc(on6)C)C C39684191
C[C@]12CC[C@@H]3c4ccc(cc4CC[C@@H]3[C@@H]1C[C@@]([C@@H]2O)(CCCCCC[NH2+]Cc5ccccn5)CO)O C40538094
C[C@]12CC[C@@H]3c4ccc(cc4CC[C@H]3[C@@H]1C[C@@]([C@@H]2O)(CCCCCC[NH2+]Cc5ccccn5)CO)O C40538098
CC1(CC(CC([NH2+]1)(C)C)Nc2c(c(ncn2)NNC(=O)c3ccccn3)[N+](=O)[O-])C C40645233
CC(=O)Nc1ccc(cc1)Nc2c(c(ncn2)NC3CC([NH2+]C(C3)(C)C)(C)C)[N+](=O)[O-] C40645257
c1ccc(cc1)N(c2ccccc2)Nc3c(c([nH+]cn3)Nc4ccc5c(c4)OCO5)N C40684841
Cc1cc(c(cc1Nc2c(c(ncn2)Nc3cc[nH+]cc3)N)Cl)[C@H](C#N)c4ccc(cc4)Cl C40687486
COC(=O)c1cc(cc(c1)Nc2c(c(ncn2)NCCCn3cc[nH+]c3)N)C(=O)OC C40705922
CC1(CC(CC([NH2+]1)(C)C)Nc2c(c(ncn2)N3CCN(CC3)C(c4ccccc4)c5ccccc5)N)C C40729775
c1ccc(cc1)N(c2ccccc2)Nc3c(c(nc[nH+]3)Nc4nc5ccccc5s4)N C40760987
c1ccc(cc1)N(c2ccccc2)Nc3c(c([nH+]cn3)Nc4cccc(c4)Br)N C40777929
c1ccc(cc1)N(c2ccccc2)Nc3c(c([nH+]cn3)Nc4cc(ccc4F)F)N C40777992
c1ccc(cc1)N(c2ccccc2)Nc3c(c([nH+]cn3)Nc4ccc(cc4F)F)N C40777996
CCOC(=O)c1ccccc1Nc2c(c(nc[nH+]2)NN(c3ccccc3)c4ccccc4)N C40778048
c1c(cnc(c1Cl)Nc2c(c(nc[nH+]2)Nc3c(cc(cn3)C(F)(F)F)Cl)N)C(F)(F)F C40802296
c1cc2c(cc1F)CC[C@H](O2)[C@@H](C[NH2+]C[C@@H]([C@@H]3C[C@@H](c4cc(ccc4O3)F)O)O)O C44020795
CCOc1ccc(cc1)Nc2c(c(c(c3n2ncc3)C#N)N[C@@H]4CCC[C@H](C4)[NH3+])C C45254351
CCOc1ccc(cc1)Nc2c(c(c(c3n2ncc3)C#N)N[C@@H]4CCCC[C@@H]4[NH3+])C C45254992
COc1ccccc1Nc2nc(nc(n2)N)C[NH+]3CCN(CC3)c4ccccc4O C14915297
Cc1cc(nc(n1)N/C(=[NH+]/C(=O)NC2CCCCC2)/NCCc3c[nH]c4c3cc(cc4)Cl)C C18222786
c1ccc2c(c1)cccc2CN(CCCN/C(=[NH+]/CCCC[NH3+])/[S-])c3ccc(cn3)Br C13782016
c1cc(c(cc1CN(CCCN/C(=[NH+]/CCCC[NH3+])/[S-])c2ccc(cn2)Br)Cl)Cl C27549034
C[C@H]1CC(=O)N2[C@H]([NH+]=C(N[C@@H]2N1)NCCc3c[nH]c4c3cc(cc4)OC)c5ccccc5 C39357290
c1ccc(cc1)N(c2ccccc2)Nc3c(c([nH+]cn3)Nc4ccc(cn4)Cl)N C40777718
c1ccc(cc1)N(c2ccccc2)Nc3c(c([nH+]cn3)Nc4c(cc(cn4)C(F)(F)F)Cl)N C40778081
Cc1ccc(cc1C)NC(=S)/N=C(\Nc2nc(cc(n2)C)C)/NC3CC([NH2+]C(C3)(C)C)(C)C C14157968
CC(C)[C@@H](C(=O)NC(=O)N)S[C@@H]1NN=C(N1C2CC2)C3=c4ccccc4=[NH+]C3 C39763436
CC(C)[C@H](C(=O)NC(=O)N)S[C@H]1NN=C(N1C2CC2)C3=c4ccccc4=[NH+]C3 C39763442
C[C@H]1C2=C([C@H](O[C@@H]2C)NC(=O)CS[C@@H]3N[NH+]=C(N3c4ccccc4)N5CCCCC5)C(=O)NN1 C39995169
CC[C@H]1C[C@@H]([NH+](C1)C)C(=O)N[C@@H]([C@@H]2[C@@H]([C@@H]([C@@H]([C@@H](O2)SC)O)O)O)[C@@H](C)Cl C65739436
COc1ccc(cc1)[C@H](Cc2ccc(cc2)Cl)[NH2+]C(CO)(CO)CO C01668722
Cc1cccc2c1c(c([nH]2)C(=O)OC)NC(=O)C[NH+]3CCC(CC3)C(=O)N C02450679
c1ccc(cc1)[C@H]([C@@H](c2ccccc2)NS(=O)(=O)c3ccc(cc3)O)[NH3+] C03850986
COC(=O)[C@@H](Cc1c[nH]c2c1cccc2)[NH2+]C(=C)C3C(=O)NC(=O)NC3=O C06088470
CCCNC(=O)[C@@H](Cc1c[nH]c2c1cccc2)NC(=O)[C@@H]3Cc4ccccc4C[NH2+]3 C08473986
CCCCc1ccc(cc1)N2C(=O)[C@@H]3[C@@H]([NH2+][C@@]4([C@@H]3C2=O)c5cc(ccc5NC4=O)Cl)CC(=O)N C08789781
Cc1cc2c(c(c1)Cl)NC(=O)[C@@]23[C@H]4[C@@H]([C@@H]([NH2+]3)CCC(=O)N)C(=O)N(C4=O)CCc5ccccc5 C08790224
Cc1cc2c(c(c1)Cl)NC(=O)[C@@]23[C@H]4[C@@H]([C@H]([NH2+]3)CCC(=O)N)C(=O)N(C4=O)CCc5ccccc5 C08790226
c1ccc2c(c1)C[C@@H]([NH2+]C2)C(=O)N[C@H](Cc3c[nH]c4c3cccc4)C(=O)NC5CCCC5 C09137622
Cc1ccccc1NC(=[NH2+])Nc2[nH]c(=O)cc(n2)CSc3nc4ccccc4s3 C09264454
c1cc(cc(c1)NC2=N[C@H]3[C@H]([C@@H](C[C@@H]([C@H]3S2)C(=O)NCC[NH+]4CCOCC4)O)O)C(F)(F)F C08636331
C#CCNC(=O)CC[C@@H]1CNC(=O)[C@H]2[NH+]1C[C@H](C2)NC(=O)Nc3cccc(c3)C(F)(F)F C15708449
c1ccc(c(c1)COc2cccc(c2)/C=N/[NH+]=C(/c3c(non3)N)\N)Cl C13841712
Cc1cccc(c1C)NC(=O)C[NH+]2CCN(CC2)CC(=O)Nc3c(c4c(s3)CCCC4)C(=O)N C20807608
c1ccc2c(c1)c(nc(n2)CN3CC[NH+](CC3)CC(=O)NC(=O)NCC(F)(F)F)N C22819393
CCc1ccc(cc1)NC(=O)Cn2c(c(c([nH+]2)NC)c3nc(no3)c4ccccc4C)N C23125399
CC1([NH+]=C(N=C(N1c2cccc(c2)OCCCOc3ccccc3)N)N)C C17039691
CCCCOC(=O)[C@H](Cc1c[nH]c2c1cccc2)NC(=O)c3coc(n3)[C@@H](Cc4ccccc4)[NH3+] C35214132
C1CCCCCc2c(nc(s2)NC(=O)C[NH2+]C[C@@H](CO)O)CCCC1 C22508181
c1ccc(cc1)Cc2ccc(cc2)[C@H](CNO)N3CC[NH2+][C@@H](C3)c4ccccc4O C39531028
CC(C)Cc1ccc(cc1)[C@@H](CNO)N2CC[NH2+][C@@H](C2)c3ccccc3O C39533334
COc1ccc(c(c1)OC)C(=O)N2C[C@@H](C3(C2)CC[NH2+]CC3)C(=O)NCCc4ccc(c(c4)O)O C39661742
c1cc(c(cc1CCNC(=O)[C@H]2CN(CC23CC[NH2+]CC3)C(=O)c4cc(cc(c4)F)C(F)(F)F)O)O C39661755
Cc1ccc2c([nH+]1)cccc2Nc3c(c(ncn3)NCCc4ccccc4)N C40726116
Cc1ccccc1C(=O)NNc2c(c(ncn2)N3CC[NH+](CC3)Cc4ccccc4)N C40728822
Cc1ccc(cc1)COc2c(cc(cc2Cl)Cl)C[NH2+]CCNC(=O)c3c(non3)N C40744375
c1nc(c(c(n1)NC23CC4CC(C2)CC(C4)C3)N)NCC[NH+]5CCCCC5 C40755618
c1ccc(cc1)N(c2ccccc2)Nc3c(c(nc[nH+]3)NCc4ccco4)N C40761249
Cc1ccc(cc1)CNc2c(c([nH+]cn2)NN(c3ccccc3)c4ccccc4)N C40777814
Cc1c\2c(oc1C(=O)N(C)c3ccccc3C(=O)OC)CCC/C2=N\NC(=[NH2+])N C40824748
C[C@@H]1C[C@@H](C[NH+](C1)CCCNC(=O)C(=O)Nc2ccccc2CC(=O)N)C C41730494
c1cc(ccc1[C@H]([C@@H](CO)NC(=O)NCC[NH+]2CCCCC2)O)[N+](=O)[O-] C42893617
Cn1c(c(c(n1)C(F)(F)F)[C@H](CC(=O)N)[NH3+])Sc2ccc(cc2)Cl C44253905
c1cc(ccc1C(F)(F)F)Oc2ccc(cc2[C@H](CC(=O)N)[NH3+])[N+](=O)[O-] C44254047
COc1cccc(c1)/C=C/c2c(c3cc(c4ccccc4c3o2)O)C[C@H](CO)[NH3+] C44466078
CCC/[NH+]=C(\N)/SCC1=C([C@H](NC(=O)N1)c2ccco2)C(=O)OCC C44793199
CC(C)n1cnc2c1nc(nc2NCc3ccc(nc3)c4cccc(c4)F)NC5CCC(CC5)[NH3+] C45260776
Cc1c2cc(ccc2[nH]n1)c3cc(cnc3C#CCCO)OC[C@H](Cc4ccccc4)[NH3+] C45354506
C[C@@H]1CCC[NH+](C1)[C@@H](C)CNC(=O)NNC(=O)c2cc([nH]n2)c3ccccc3 C46368115
CCOC(=O)C1=C(NC(=O)NC1)C[NH+](Cc2ccc(cc2)C(=O)N)C3CC3 C46569613
CCC(CC)(CNC(=O)NNC(=O)c1cc([nH]n1)c2ccccc2)[NH+](C)C C46950394
CC(C)(CNc1cccc(c1)Cl)NC(=O)[C@@H]2CCC[NH+](C2)CC(=O)N C55270830
CCCNC(=O)C[NH+]1CCC(CC1)NC(=O)C(C)(C)NC(=O)NCCC C58131069
c1ccc(c(c1)CC(=O)N)NC(=O)NC[C@H](c2cccs2)[NH+]3CCCC3 C45725314
COC(=O)[C@@H](Cc1c[nH]c2c1cccc2)NC(=O)C[NH+]3CC[C@@H](C3)C(=O)N C48037849
Cc1ccccc1[C@H](CC(=O)NC2CC[NH+](CC2)CC(F)F)NC(=O)N C61602807
C[C@H]1CCC[C@](C1)(CNC(=O)C[C@H](c2cccs2)NC(=O)N)[NH+](C)C C63802823
COc1cccc(c1)OC[C@H](CNc2c3ccccc3nc(n2)CC[NH3+])O C65374867
c1c(cnc(c1Cl)NCCN/C(=[NH+]\C[C@H]2CCCO2)/N)C(F)(F)F C66242796
CC1CC[NH+](CC1)C[C@@H](CNC(=O)NCCC(=O)NC2CCCCC2)O C67630819
CCCC[C@@H](c1nc(co1)C(=O)N[C@@H](Cc2c[nH]c3c2cccc3)C(=O)OC)[NH3+] C05978498
CCCCOC(=O)[C@@H](Cc1c[nH]c2c1cccc2)NC(=O)c3coc(n3)[C@H](C)[NH3+] C06592486
c1cc(oc1C[NH2+]CCNC(=O)c2c(non2)N)c3cc(cc(c3)Cl)Cl C07524739
c1cc(c(cc1Cl)Cl)c2ccc(o2)C[NH2+]CCNC(=O)c3c(non3)N C07539057
c1ccc(cc1)Cn2c(c(c(=O)[nH]c2=O)NC[C@@H](c3ccco3)[NH+]4CCCCC4)N C07737465
c1ccc(cc1)Cn2c(c(c(=O)[nH]c2=O)NC[C@H](c3ccco3)[NH+]4CCCCC4)N C07737466
c1cc(cc(c1)Cl)NC(=[NH2+])Nc2[nH]c(=O)cc(n2)CSc3ccc(cc3)Cl C09287029
Cc1ccc(cc1)NC(=[NH2+])Nc2[nH]c(=O)cc(n2)CSc3ccc(cc3)Cl C09935228
CC[NH+](CC)Cc1c(nnn1c2c(non2)N)C(=O)N/N=C/c3cc(c(c(c3)C(C)(C)C)O)C(C)(C)C C01781984
CCCCn1c(c(c(=O)[nH]c1=O)N(CC)C(=O)C[NH+](C)CC(=O)Nc2cc(ccc2OC)Cl)N C15441825
Cc1cccc(c1C)NC(=O)C[NH+](C)CC(=O)Nc2c(c3c(s2)CCCC3)C(=O)N C16637355
CC[NH+](CC)Cc1c(n(nn1)c2c(non2)N)C(=O)N/N=C/c3cccc(c3)O C19925893
CC(C)(C)c1cc(cc(c1O)C(C)(C)C)/C=N/NC(=O)c2c(nnn2c3c(non3)N)C[NH+]4CCCCC4 C19927175
Cc1ccccc1NC(=[NH2+])Nc2[nH]c(cc(=O)n2)CSc3nc4ccccc4s3 C20555680
C[C@H](CNCC[NH2+]Cc1cc(ccc1OCC(=O)NC(C)(C)C)Br)O C20873254
c1cc(ccc1CC[NH2+]CC(=O)Nc2ccc(cc2[N+](=O)[O-])[N+](=O)[O-])S(=O)(=O)N C21265709
c1cc2c(cc1N)[nH+]c3cc(ccc3c2NCCNC(=O)CCCC[C@H]4[C@@H]5[C@H](CS4)NC(=O)N5)N C22047723
c1cc2c(cc1N)[nH+]c3cc(ccc3c2NCCNC(=O)CCCC[C@H]4[C@@H]5[C@@H](CS4)NC(=O)N5)N C22047734
CCCCn1c(c(c(=O)[nH]c1=O)N(Cc2cc(oc-3cc(=[NH+]C(=O)OCC)ccc23)O)CC(C)C)N C27322223
c1ccc(c(c1)C(=O)Nc2ccc(cn2)Cl)NC(=O)c3ccc(cc3OCCC[NH3+])N4CCCCCC4 C28825297
Cc1cc(cc(c1C)NC(=O)C[NH2+][C@H](c2cccs2)C(C)C)S(=O)(=O)N C29202353
c1cc2c(cc1N)[nH+]c3cc(ccc3c2NCCNC(=O)CCCC[C@@H]4[C@H]5[C@@H](CS4)NC(=O)N5)N C34704431
CCC[NH+](CCC)Cc1c(nnn1c2c(non2)N)C(=O)N/N=C/c3c[nH]c4c3cccc4 C03633116
CCc1nnc(s1)NC(=O)CS[C@H]2NN[C@@H]([NH+]2CC=C)c3ccccc3O C39021587
c1cc(c(cc1S(=O)(=O)N)[N+](=O)[O-])NC2CC[NH+](CC2)CC(=O)NC3CC3 C40122899
Cc1ccc(cc1)S(=O)(=O)NNc2c(c(ncn2)NC3CC([NH2+]C(C3)(C)C)(C)C)[N+](=O)[O-] C40645236
Cc1cc(c(cc1Nc2c(c(ncn2)NCCCn3cc[nH+]c3)N)Cl)[C@H](C#N)c4ccc(cc4)Cl C40688810
c1ccc(cc1)CN(Cc2ccccc2)c3c(c([nH+]cn3)NNc4ccccc4)N C40709496
COc1ccc2c(c1)sc(n2)Nc3c(c(ncn3)NCC[NH+]4CCCCC4)N C40756349
c1cc(ccc1Nc2c(c(ncn2)NCC[NH+]3CCCCC3)N)OC(F)(F)F C40756445
c1ccc(cc1)N(c2ccccc2)Nc3c(c(nc[nH+]3)NCCc4cccs4)N C40778087
COc1ccc2c(c1)sc(n2)Nc3c(c(ncn3)NCCCn4cc[nH+]c4)N C40784322
C[C@]12CC[C@H]([C@@]([C@H]1Cc3c(nc(s3)NC(=O)C4CCC4)[C@H]2CC(=O)NCC[NH+](C)C)(C)CO)O C43553537
CCOC(=O)C1=C(NC(=O)N[C@@H]1c2ccco2)CS/C(=[NH+]/[C@@H](C)COC)/N C44792824
CCOC(=O)C1=C(NC(=O)N[C@@H]1c2ccco2)CS/C(=[NH+]/[C@H](C)COC)/N C44792834
Cc1cc([nH+]c2c1c(c(s2)C(=O)OCc3c(c(sc3C(=O)OC)N)C(=O)OC)N)C C46585972
CN(C)c1ccc(cc1)NC2=[NH+][C@H]3[C@H]([C@@H](C[C@@H]([C@H]3S2)C(=O)NCCN4CCCCC4)O)O C20504140
CC[NH+](CC)[C@H](CNC(=O)NNC(=O)C(=O)NC1CC1)c2ccccc2Cl C49794916
Cc1ccc(cc1)[C@H]2C(=C(NC(=O)N2)CN3CCC(CC3)(C(=O)N)[NH+]4CCCCC4)C(=O)OC C51318334
C[C@H](C(=O)NC(=O)NCCOC)[NH+]1CCC(CC1)NC(=O)NC2CCCCC2 C55029019
CCOc1cc(c(cc1OCC)Br)/C=N\[NH+]=C(\c2c(non2)N)/N C16192653
Cc1cccc(c1C)NC(=O)C[NH+](C)[C@H](C)C(=O)Nc2c(c3c(s2)CCC3)C(=O)N C14931141
Cc1ccc(cc1Cl)NC(=[NH2+])Nc2[nH]c(=O)cc(n2)CSc3nc4ccccc4s3 C13634079
CCC/C(=N/Nc1[nH]nc(n1)SCC(=O)NC2CC([NH2+]C(C2)(C)C)(C)C)/C C59890314
c1cc(c(cc1S(=O)(=O)N)[N+](=O)[O-])NCCC(=O)NCC[NH+]2CCCCC2 C53514468
C=C(c1ccccc1O)NNC(=O)c2c(n(nn2)c3c(non3)N)C[NH+]4CCCCC4 C15936058
C[C@@H](C(=O)Nc1c(c2c(s1)CCC2)C(=O)N)S[C@H]3NN=C(N3C4CC4)C5=c6ccccc6=[NH+]C5 C39996793
C[NH+](C)[C@@H](CNC(=O)[C@@H](Cc1c[nH]c2c1cccc2)NC(=O)N)c3cccs3 C67180604
C[NH+](C)[C@@H](CNC(=O)[C@H](Cc1c[nH]c2c1cccc2)NC(=O)N)c3cccs3 C67180609
C[NH+](C)[C@H](CNC(=O)[C@H](Cc1c[nH]c2c1cccc2)NC(=O)N)c3cccs3 C67180610
c1ccc(cc1)/N=N/c2ccc(cc2)N[C@H]3[C@@H]([C@@H]([C@@H]([C@@H](O3)CO)O)O)O C04358926
c1ccc(cc1)CNc2nnc(s2)SCc3nc(nc(n3)N)N C06991723
C[C@H](C(=O)Nc1c(ccs1)C(=O)N)OC(=O)c2ccc(cc2N)F C10032673
CCOC(=O)c1ccsc1NC(=O)CSc2nc(cc(n2)N)N C11392040
COc1cc(ccc1OCC(=O)N)[C@H]2CC(=O)Nc3c2sc(n3)N C12419241
C[C@@H](C(=O)c1ccc(s1)CNC(=O)C)Sc2nc(cc(n2)N)N C09322013
c1ccc2c(c1)c(c[nH]2)CCNC(=O)c3ccccc3NC(=O)C(=O)N C12899912
c1cc(ccc1/C=C/C(=O)NC[C@H](CO)O)Oc2cncc3c2cc(s3)C(=O)N C13864429
c1cc(ccc1c2csc(n2)N/N=C/[C@@H]([C@H]([C@H](CO)O)O)O)Cl C16948661
c1cc2c(c(sc2nc1)C(=O)NNC(=S)NC[C@@H]3CCCO3)N C19894299
[H]/N=C(/c1c(ccnc1N)OC)\NNC(=O)c2ccc(cc2Cl)Cl C06294968
C[C@@H]1CCc2c(cc(s2)C(=O)NNC(=O)CCCCNC(=O)N)C1 C24309597
Cc1c(sc(n1)c2ccccc2)C(=O)NNC(=O)[C@@H](C)NC(=O)N C25395637
c1ccc(c(c1)C(=O)NNC(=O)C[C@H](c2cccs2)NC(=O)N)F C26691124
c1ccc(c(c1)NC(=O)CSCc2nc(nc(n2)N)N)OC(F)F C28259616
CCc1cccc(c1NC(=O)[C@@H](C)SCc2nc(nc(n2)N)N)C C29351736
Cc1ccccc1CCNC(=O)[C@H](C)SCc2nc(nc(n2)N)N C29351858
CN([C@@H](c1c(cc(cc1O)O)O)C(=O)NC2CCCCC2)C(=O)CO C36536332
Cc1cc(ccc1OCC(=O)N/N=C/[C@@H]([C@H]([C@@H]([C@@H](C)O)O)O)O)Cl C04763754
c1ccc2c(c1)[C@H](OC2=O)C/C(=C/3\C=CC=CC3=O)/NNC(=S)NN C05808791
Cc1ccccc1NC(=O)CS[C@@H]2NN[C@H](N2N)[C@@H]3C=C(N=N3)C C39006702
CC1=C[C@@H](N=N1)[C@H]2NN[C@@H](N2N)SCC(=O)Nc3ccc(cc3F)F C39007610
CC1=C[C@@H](N=N1)[C@@H]2NN[C@@H](N2N)SCC(=O)Nc3ccc(cc3)F C39012220
CC1=C[C@@H](N=N1)[C@@H]2NN[C@@H](N2N)SCC(=O)Nc3cccc(c3)F C39016360
CCCCOC(=O)c1ccc(cc1)N[C@H]2[C@@H]([C@@H]([C@@H]([C@@H](O2)CO)O)O)O C39281391
Cc1cc(=O)[nH]c(n1)CCNC(=O)N[C@H]2NN[C@@H](S2)C(F)(F)F C39519011
CC(C)(C)C(=O)NCC(=O)Nc1nc(cs1)c2cc([nH]c2)C(=O)N C39555231
c1ccc(c(c1)C(=O)NNc2c(c(ncn2)NC[C@H]3CCCO3)N)F C40687088
C[C@H](COC)Nc1c(c(ncn1)NNC(=O)c2ccc(cc2)Cl)N C40784484
c1cc(sc1)CCNc2c(c(ncn2)NNC(=O)c3ccncc3)N C40793927
c1ccnc(c1)C(=O)NNc2c(c(ncn2)Nc3ccc(cc3F)F)N C40794299
C1C2CC3CC1CC(C2)(C3)NC(=O)NCCC(=O)NCCCC(=O)N C42927573
c1ccc(c(c1)n2c3c(c(n2)C(=O)NC(C(=O)N)C(=O)N)CCC3)F C42955829
Cc1cc(c(n1C2CCCCC2)C)/C=C/C(=O)NC(C(=O)N)C(=O)N C44389474
c1ccc2c(c1)c(c[nH]2)CCCC(=O)O[C@@H]3[C@H]([C@H]([C@@H]([C@@H](O3)CO)O)O)O C44699670
C[C@H](C(=O)NCCc1ccc(cc1)O)Sc2c3c([nH]cn3)nc(n2)N C44990270
CNS(=O)(=O)c1ccc(cc1)CNC(=O)NNC(=S)NC2CCCC2 C45708085
c1cc(c(cc1F)Br)C(=O)NNC(=O)CCNC(=O)N C49046306
Cc1c(cn[nH]1)CCCNC(=O)c2cc(cnc2NN)Br C51094052
c1cc(nc(c1)c2csc(n2)N=C(N)N)CNC(=O)[C@@H]3CCCO3 C13600792
C[C@@H](C(C)C)NC(=O)CO/N=C(/C1=C(C2(CCCC2)N(C1=O)C)N)\N C54390569
Cc1cccc(c1NC(=O)CCCSCc2nc(nc(n2)N)N)C C28259726
C/C(=N\Nc1[nH]nc(n1)SCC(=O)NC2CC2)/c3ccc(cc3)N C59309542
COc1cccc(c1O)/C=N/c2ccc(cc2)S(=O)(=O)N=C(N)N C59460886
C1CCC(CC1)NC(=O)NCCCC(=O)NNC(=O)NCC(F)(F)F C60411618
Cc1ccccc1[C@H](CC(=O)Nc2ccc(c3c2[nH]nc3)C)NC(=O)N C63713656
C1CCC(CC1)NC(=O)NCCCC(=O)N[C@H]2CCCN(C2)CC(=O)N C66449187
Cc1c(cccc1NC(=O)C(=O)NCCC(=O)NC2CCCC2)C(=O)N C67378663
Cc1cc(ccc1NC(=O)C(=O)N[C@H](C)Cc2ccc(cc2)O)OCC(=O)N C67396079
C[C@H](Cc1ccc(cc1)O)NC(=O)C(=O)Nc2c(ccs2)C(=O)N C67396323
CC(C)(C)CC(=O)N1CC[C@@H]([C@H]1C(=O)N[C@H](Cc2c[nH]c3c2cccc3)C(=O)N)NC(=O)NCC=C C03839203
CCOC(=O)CC[C@H](C(=O)OCC)NC(=O)c1ccc(cc1)/C=C\c2cnc3c(n2)c(nc(n3)N)N C05462644
CC(C)(C)NC(=O)[C@H](c1ccc(cc1)Cl)N(c2ccc(cc2)Cl)C(=O)c3c(c(ns3)C(=O)N)N C06074866
CC(C)CCNC(=O)[C@H](c1ccc(cc1)F)N(Cc2cccs2)C(=O)c3c(c(ns3)C(=O)N)N C06134476
C[C@H](C(=O)N/N=C/c1ccc(cc1)O)Oc2ccc(cc2)C(=O)Nc3c(c4c(s3)CCCC4)C(=O)N C01785390
CC(C)c1ccc(cc1)N([C@@H](c2ccc(cc2)O)C(=O)NCCOC)C(=O)c3c(c(ns3)C(=O)N)N C06190813
CC(C)c1ccc(cc1)N([C@H](c2ccc(cc2)O)C(=O)NCCOC)C(=O)c3c(c(ns3)C(=O)N)N C06190852
CC(C)(C)NS(=O)(=O)c1ccc-2c(c1)C(=NNC(=O)N)c3c2ccc(c3)S(=O)(=O)NC(C)(C)C C03010371
CCC(C)(C)NC(=O)[C@@H](c1ccc(o1)C)N(c2cc(ccc2OC)C)C(=O)c3c(c(ns3)C(=O)N)N C06462125
CCC(C)(C)NC(=O)[C@@H](c1ccc(o1)C)N(c2cc(ccc2OC)OC)C(=O)c3c(c(ns3)C(=O)N)N C06462126
CCOC(=O)CNC(=O)[C@H](c1ccc(cc1)F)N(c2ccc(cc2)C)C(=O)c3c(c(ns3)C(=O)N)N C06546994
CCOC(=O)CNC(=O)[C@H](c1ccc(cc1)O)N(c2ccc(cc2)C)C(=O)c3c(c(ns3)C(=O)N)N C06547073
Cc1ccc(c(c1)N([C@@H](c2ccc(cc2)F)C(=O)NCCOC)C(=O)c3c(c(ns3)C(=O)N)N)C C12467272
Cc1cccc(c1C)N([C@@H](c2ccc(o2)C)C(=O)NCCOC)C(=O)c3c(c(ns3)C(=O)N)N C12467447
Cc1ccc(c(c1)C)N([C@H](c2ccc(cc2)N(C)C)C(=O)NCCOC)C(=O)c3c(c(ns3)C(=O)N)N C06195257
Cc1cc(cc(c1)N([C@@H](c2ccc(cc2)N(C)C)C(=O)NCCOC)C(=O)c3c(c(ns3)C(=O)N)N)C C06193899
c1ccc2c(c1)c(c[nH]2)[C@H](C(=O)NC3CCCC3)N(Cc4cccs4)C(=O)c5c(c(ns5)C(=O)N)N C12467838
Cc1cc(cc(c1)N([C@@H](c2ccc(cc2)O)C(=O)NC[C@@H]3CCCO3)C(=O)c4c(c(ns4)C(=O)N)N)C C12474036
COc1ccccc1N([C@H](c2cccs2)C(=O)NC[C@@H]3CCCO3)C(=O)c4c(c(ns4)C(=O)N)N C12711294
Cc1ccc(cc1C)N([C@H](c2ccc(o2)C)C(=O)NC3CCCCC3)C(=O)c4c(c(ns4)C(=O)N)N C12714775
Cc1ccc(o1)[C@H](C(=O)NC2CCCCC2)N(Cc3ccco3)C(=O)c4c(c(ns4)C(=O)N)N C12714835
Cc1ccc(o1)[C@@H](C(=O)NC2CCCCC2)N(Cc3ccco3)C(=O)c4c(c(ns4)C(=O)N)N C12714839
COc1ccccc1CCNC(=O)c2c3c(nc4ccccc4n3)n(c2N)c5ccc(cc5)S(=O)(=O)N C03311040
C/C=C/C(=O)OC[C@H]1[C@H]([C@@H]([C@@H]([C@@H](O1)Oc2cc(c3c(=O)cc(oc3c2)c4ccc(cc4)O)O)O)O)O C14930833
C/C=C/C(=O)OC[C@@H]1[C@H]([C@@H]([C@@H]([C@@H](O1)Oc2cc(c3c(=O)cc(oc3c2)c4ccc(cc4)O)O)O)O)O C14930834
CC(C)CC(=O)N[C@H](C(Cl)(Cl)Cl)NC(=S)Nc1c(c2c(s1)CCCC2)C(=O)N C04177670
CC(C)CC(=O)N[C@@H](C(Cl)(Cl)Cl)NC(=S)Nc1c(c2c(s1)CCCC2)C(=O)N C04177669
CC(C)(C)C(=O)N[C@H](C(Cl)(Cl)Cl)NC(=S)Nc1c(c2c(s1)CCCC2)C(=O)N C04177583
C/C(=N\Nc1[nH]nc(n1)SCC(=O)Nc2ccc(cc2)S(=O)(=O)N)/C34CC5CC(C3)CC(C5)C4 C20837414
COC(=O)c1c2c(sc1NC(=O)CSc3nnc(n3N)N/N=C/c4cccc(c4)O)CCCC2 C20915622
CCNS(=O)(=O)c1ccc(cc1)NC(=O)CSc2nc([nH]n2)N/N=C/c3ccc(c(c3)OCC)O C21083826
c1ccc(cc1)CSc2nnc(s2)NC(=O)CSc3nnc(n3N)N/N=C/c4ccc(cc4)O C21315736
CCCCn1c(c(c(=O)[nH]c1=O)N(CC(C)C)C(=O)CCNC(=O)NC23CC4CC(C2)CC(C4)C3)N C32990892
Cc1ccc(o1)CN([C@H](c2c(cc(cc2O)O)O)C(=O)NC(C)(C)CC(C)(C)C)C(=O)c3ccccc3O C36595290
Cc1ccc(o1)CN([C@@H](c2c(cc(cc2O)O)O)C(=O)NC3CCCCC3)C(=O)[C@@H]4CCC(=O)N4 C36601088
Cc1ccc(c(c1)N([C@@H](c2ccc(o2)C)C(=O)NC[C@@H]3CCCO3)C(=O)c4c(c(ns4)C(=O)N)N)C C12714910
Cc1ccc(c(c1)N([C@H](c2cccs2)C(=O)NC[C@@H]3CCCO3)C(=O)c4c(c(ns4)C(=O)N)N)C C12711261
CCc1ccccc1N([C@@H](c2ccc(o2)C)C(=O)NC[C@H]3CCCO3)C(=O)c4c(c(ns4)C(=O)N)N C06860639
Cc1cc(nc(n1)N/C(=N/C(=O)CS[C@H]2N=N[C@@H](S2)N)/NCCc3c[nH]c4c3cc(cc4)OC)C C38787500
Cc1cc(nc(n1)N/C(=N/C(=O)CS[C@H]2NN[C@@H](S2)C)/NCCc3c[nH]c4c3cc(cc4)OC)C C38787626
c1cc(ccc1C2=C[C@H](N=N2)[C@@H]3NN[C@@H](N3N)SCC(=O)Nc4ccc(cc4F)Br)F C39016697
c1cc(ccc1C2=C[C@H](N=N2)[C@H]3NN[C@@H](N3N)SCC(=O)Nc4ccc(cc4F)Br)F C39016701
Cc1ccc(cc1)C2=C[C@@H](N=N2)[C@@H]3NN[C@@H](N3N)SCC(=O)Nc4ccccc4c5ccccc5 C39021279
CC(=O)Nc1ccc(cc1)S(=O)(=O)N[C@H]2N/C(=C\C(=O)NCCc3c[nH]c4c3cccc4)/CS2 C39710094
CCOC(=O)c1c(oc(c1C(=O)N)NC(=O)[C@@H](C)n2c(nnc2SCc3ccccc3Cl)N)C C40173260
c1ccc(c(c1)C(=O)NNc2c(c(ncn2)Nc3ccc(c(c3)C(F)(F)F)Cl)N)Br C40784981
CC(C)(C)CC(C)(C)NC(=O)[C@H](c1c(cc(cc1O)O)O)N(c2ccccc2)C(=O)c3ccccc3O C36608023
CCOC(=O)c1c2c(sc1NC(=O)CSc3nc([nH]n3)N/N=C(\C)/c4ccc(cc4)N)CCCC2 C59309532
Cc1c2cc3c(c(c([nH]3)cc4[nH+]c(cc5[nH+]c(cc(c1[C@@H](C)O)[nH]2)C(=C5CCC(=O)[O-])C)C(=C4C)CCC(=O)[O-])C)[C@@H](C)O C18163300
C[C@@H]1C2=C([C@@H](O[C@@H]2C)NC(=O)CS[C@@H]3NN=C(S3)Nc4ccc(cc4)OC(F)(F)F)C(=O)NN1 C38639746
C/C=C(/c1ccc(cc1)O)\NNC(=O)c2c(n(nn2)c3c(non3)N)CSc4ccc(cc4)Cl C01876800
Cc1ccc2c3c1c(=O)oc4c3c(c(c5c4c(ccc5)O[C@H]6[C@@H]([C@@H]([C@@H]([C@@H](O6)C)O)O)O[C@@H]7[C@@H]([C@@H]([C@@H]([C@@H](O7)C)O)OC)O)O)c(=O)o2 C04293353
Cc1ccc2c3c1c(=O)oc4c3c(c(c5c4c(ccc5)O[C@@H]6[C@H]([C@@H]([C@@H]([C@@H](O6)C)O)O)O[C@@H]7[C@@H]([C@@H]([C@@H]([C@@H](O7)C)O)OC)O)O)c(=O)o2 C04293354
Cc1ccc2c3c1c(=O)oc4c3c(c(c5c4c(ccc5)O[C@H]6[C@H]([C@@H]([C@@H]([C@@H](O6)C)O)O)O[C@@H]7[C@@H]([C@@H]([C@@H]([C@@H](O7)C)O)OC)O)O)c(=O)o2 C04293355
C[C@H]1[C@@H]([C@@H]([C@@H]([C@@H](O1)O[C@H]2C[C@](Cc3c2c(c4c(c3)C(=O)c5cc(cc(c5C4=O)O)OC)O)(C)O)OC)O)O C04293357
c1cc(ccc1/C=N/NC(=O)c2c(n(nn2)c3c(non3)N)COc4ccc(cc4)F)OCC(=O)N C02383267
CCOC(=O)CC[C@@H](C(=O)OCC)NC(=O)c1ccc(cc1)/C=C\c2cnc3c(n2)c(nc(n3)N)N C05462639
CC(C)(C)NC(=O)[C@@H](c1ccc(cc1)F)N(Cc2ccc(cc2)F)C(=O)c3c(c(ns3)C(=O)N)N C06074498
CC(C)(C)NC(=O)[C@H](c1ccc(cc1)F)N(c2cccc(c2)O)C(=O)c3c(c(ns3)C(=O)N)N C06074953
CC(C)(C)NC(=O)[C@H](c1cccs1)N(c2ccc(cc2)Cl)C(=O)c3c(c(ns3)C(=O)N)N C06075135
CC(C)c1ccc(cc1)N([C@H](c2ccc(cc2)F)C(=O)NCCOC)C(=O)c3c(c(ns3)C(=O)N)N C06190845
CC(C)c1ccc(cc1)N([C@H](c2cccs2)C(=O)NC(C)(C)C)C(=O)c3c(c(ns3)C(=O)N)N C06190865
CCc1ccccc1Nc2nc(nc(n2)N)CSc3nnc(n3N)c4ccc(c(c4)OC)OC C08780141
Cc1ccc(c(c1)C)N([C@@H](c2ccc(cc2)N(C)C)C(=O)NCCOC)C(=O)c3c(c(ns3)C(=O)N)N C06195226
Cc1cc(cc(c1)N([C@H](c2ccc(cc2)O)C(=O)NC[C@H]3CCCO3)C(=O)c4c(c(ns4)C(=O)N)N)C C12474042
Cc1ccc(cc1)[C@@H](C(=O)NC(C)(C)C)N(c2ccc(c(c2)Cl)F)C(=O)c3c(c(ns3)C(=O)N)N C12477117
Cc1ccc(o1)[C@@H](C(=O)NCCC(C)C)N(c2ccc(cc2)Cl)C(=O)c3c(c(ns3)C(=O)N)N C12480040
Cc1ccc(c(c1)N([C@H](c2ccc(o2)C)C(=O)NC3CCCC3)C(=O)c4c(c(ns4)C(=O)N)N)C C12714581
Cc1ccc(o1)[C@H](C(=O)NC2CCCCC2)N(c3ccc(cc3)C(C)C)C(=O)c4c(c(ns4)C(=O)N)N C12714737
Cc1ccc(o1)[C@@H](C(=O)NC(C)(C)C)N(c2ccc(cc2OC)OC)C(=O)c3c(c(ns3)C(=O)N)N C12715278
CCCCC[C@H]([C@H]1[C@H](C[C@H](C[C@H](C[C@H](C[C@H](C[C@H](C[C@H](/C(=C/C=C/C=C/C=C/C=C/[C@H]([C@H](OC1=O)C)O)/C)O)O)O)O)O)O)O)O C15449268
c1cc(ccc1/C=N/NC(=O)c2cc(cc(c2)[N+](=O)[O-])N)C=NNC(=O)c3cc(cc(c3)[N+](=O)[O-])N C15774568
c1ccc2c(c1)cc3ccccc3c2/C=N/Nc4nc5c(=O)[nH]cnc5n4[C@H]6[C@@H]([C@@H]([C@H](O6)CO)O)O C16525769
Cc1c(ccc2c1oc(=O)c(c2O)NC(=O)c3ccc(c(c3)CC=C(C)C)O)O[C@H]4[C@@H]([C@H]([C@H](C(O4)(C)C)OC)OC(=O)N)O C04245675
c1ccc2c(c1)ccc(c2/C=N/Nc3[nH]nc(n3)SCCC(=O)Nc4ccc(cc4)S(=O)(=O)N)O C20907802
c1ccc2c(c1)ccc(c2/C=N/Nc3nnc(n3N)SCC(=O)Nc4ccccc4C(F)(F)F)O C20916024
CCNS(=O)(=O)c1ccc(cc1)NC(=O)CSc2nc([nH]n2)N/N=C/c3c[nH]c4c3cccc4 C21076610
CCN(CC)c1ccc(c(c1)O)/C=N/Nc2nnc(n2N)SCC(=O)Nc3ccccc3[N+](=O)[O-] C21325702
[H]/N=C\1/C(=N\NC(=O)c2ccccc2O)/C(=N/NC(=O)c3ccccc3O)/[C@@H](O1)c4cccc(c4)[N+](=O)[O-] C25585599
COc1cc(ccc1O)/C=C/c2cc(c3c(c2)O[C@H]([C@@H]3c4cc(cc(c4)O)O)c5ccc(c(c5)OC)O)O C31167296
COc1cc(c(c2c1c3cc(c(cc3o2)O)O[C@H]4[C@H]([C@@H]([C@@H](O4)CO)O)O)OC)c5ccc(cc5)O C31170156
c1cc(c(c(c1)O)C(=O)N(Cc2ccco2)[C@H](c3c(cc(cc3O)O)O)C(=O)NC4CCCCC4)O C36500501
CCCCCCN([C@@H](c1c(cc(cc1O)O)O)C(=O)NCS(=O)(=O)c2ccc(cc2)C)C(=O)CO C36517761
CN([C@H](c1c(cc(cc1O)O)O)C(=O)NC2CCCCC2)C(=O)C(c3ccccc3)(c4ccccc4)O C36534582
CC(C)(C)NC(=O)[C@@H](c1c(cc(cc1O)O)O)N(c2ccccc2Cl)C(=O)c3cccc(c3O)O C36545364
CC(C)(C)NC(=O)[C@H](c1c(cc(cc1O)O)O)N(c2ccccc2Cl)C(=O)c3cccc(c3O)O C36545365
CCCN([C@H](c1c(cc(cc1O)O)O)C(=O)NC(C)(C)C)C(=O)C(c2ccccc2)(c3ccccc3)O C36573061
Cc1ccc(c(c1)N([C@H](c2ccc(o2)C)C(=O)NC[C@H]3CCCO3)C(=O)c4c(c(ns4)C(=O)N)N)C C12714920
CN(C)c1ccc(cc1)[C@H](C(=O)NC2CCCCC2)N(Cc3ccco3)C(=O)c4c(c(ns4)C(=O)N)N C06135935
c1ccc(cc1)C2=C[C@H](N=N2)[C@@H]3NN[C@@H](N3N)SCC(=O)Nc4ccc(cc4F)Br C39021162
c1ccc(cc1)C2=C[C@@H](N=N2)[C@H]3NN[C@@H](N3N)SCC(=O)Nc4ccc(cc4F)Br C39021164
CCN1[C@H](NN[C@@H]1SCc2[nH]c(=O)c3ccccc3n2)[C@@H](CO)NC(=O)c4ccccc4OC C39754347
CCOC(=O)CSc1nnc(n1[C@H](C)C(=O)Nc2c(c(cs2)c3ccc(cc3)C)C(=O)N)N C40174560
c1ccc(cc1)N(c2ccccc2)Nc3c(c(ncn3)NNC(=O)c4ccc(cc4)Br)N C40777842
c1cc(ccc1CCNc2nc(c(c(n2)Nc3c(c4c(s3)CCC4)C(=O)N)[N+](=O)[O-])N)S(=O)(=O)N C41302061
CC(C)(C)CC(C)(C)NC(=O)[C@@H](c1c(cc(cc1O)O)O)N(c2ccccc2)C(=O)c3ccccc3O C36608022
Cc1c(ccc2c1oc(=O)c(c2[O-])NC(=O)c3ccc(c(c3)CC=C(C)C)O)O[C@H]4[C@@H]([C@@H]([C@H](C(O4)(C)C)OC)OC(=O)N)O C14879999
CC[C@H](C)N(Cc1nc(nc(n1)Nc2ccccc2C)N)Cc3nc(nc(n3)Nc4ccccc4C)N C62669711
CC(=O)c1ccc(cc1)NC(=O)CS[C@H]2NN[C@H](N2c3ccc(cc3)F)Cc4cc(=O)[nH]c(=O)[nH]4 C63489322
COc1ccc(c(c1)NC(=O)[C@@H]2C[C@H](N[C@@]23c4cc(ccc4NC3=O)Br)CC(=O)N)OC C64164941
C[C@@]12CC[C@H]([C@@]([C@H]1Cc3c(nc(s3)NC(=O)c4c(cccc4F)F)[C@H]2CC(=O)NCC[NH+]5CCOCC5)(C)CO)O C04222400
C[C@@]12CC[C@H]([C@@]([C@H]1Cc3c(nc(s3)NC(=O)c4ccc(cc4)F)[C@H]2CC(=O)NCC[NH+]5CCOCC5)(C)CO)O C04222415
C[C@@]12CC[C@H]([C@@]([C@H]1Cc3c(nc(s3)Nc4cc(ccc4OC)OC)[C@H]2CC(=O)NCC[NH+]5CCOCC5)(C)CO)O C04147282
c1ccc2c(c1)[C@]3([C@H]4[C@@H]([C@H]([NH2+]3)Cc5ccc(c(c5)O)O)C(=O)N(C4=O)c6ccc(cc6)Cl)C(=O)N2 C02128803
C[C@@]12CC[C@H]([C@@]([C@H]1Cc3c(nc(s3)Nc4cccc(c4)O)[C@H]2CC(=O)NC5CC5)(C)CO)O C03841655
C[C@@]12CC[C@H]([C@@]([C@H]1Cc3c(nc(s3)Nc4ccccc4)[C@H]2CC(=O)Nc5cccc(c5)O)(C)CO)O C03841627
COc1cc(ccc1O)[C@@H]2[C@@H](Oc3ccc(cc3O2)c4c(c(=O)c5c(cc(cc5o4)O)O)O)CO C01630830
COc1cc(ccc1O)[C@@H]2[C@H](Oc3ccc(cc3O2)c4c(c(=O)c5c(cc(cc5o4)O)O)O)CO C01630828
c1cc(cc(c1)S(=O)(=O)Nc2cc(ccc2Cl)Cl)C(=O)N/N=C/c3ccc(c(c3O)O)O C03275335
CCC(C)(C)NC(=O)[C@H](c1ccc(o1)C)N(c2ccc3c(c2)OCO3)C(=O)c4c(c(ns4)C(=O)N)N C06462281
CCOC(=O)CNC(=O)[C@@H](c1cccs1)N(c2cccc(c2C)C)C(=O)c3c(c(ns3)C(=O)N)N C06546868
CCC(C)(C)[C@H]1CCc2c(cc3c(c(sc3n2)C(=O)Nc4ccc(cc4)S(=O)(=O)N)N)C1 C08416873
Cc1ccccc1Nc2nc(nc(n2)N)CSc3nnc(n3N)c4ccc(cc4Cl)Cl C08622035
c1ccc(cc1)N2C(=O)[C@H]3[C@@H]([NH2+][C@@]4([C@H]3C2=O)c5ccccc5NC4=O)Cc6c[nH]c7c6cc(cc7)O C08877014
Cc1cc(cc2c1NC(=O)[C@]23[C@@H](C[C@@H]([NH2+]3)CC(=O)N)C(=O)Nc4cc(ccc4OC)Cl)Cl C08994422
C[C@]1([C@]([C@@]([C@@]([C@@](O1)(C)Oc2c[nH]c3c2c(c(cc3)Br)Cl)(C)O)(C)O)(C)O)CO C09915767
Cc1cc(cc(c1)N([C@H](c2ccc(cc2)O)C(=O)NC3CCCCC3)C(=O)c4c(c(ns4)C(=O)N)N)C C12474199
Cc1cc(cc(c1)N([C@@H](c2ccc(cc2)O)C(=O)NC3CCCCC3)C(=O)c4c(c(ns4)C(=O)N)N)C C12474202
Cc1ccc(cc1)[C@@H](C(=O)NC(C)(C)C)N(c2ccccc2F)C(=O)c3c(c(ns3)C(=O)N)N C12477086
Cc1ccc(cc1)[C@H](C(=O)NC2CCCCC2)N(c3ccc(cc3)C)C(=O)c4c(c(ns4)C(=O)N)N C12705267
Cc1ccc2c(c1)[C@@]3([C@H]4[C@@H]([C@@H]([NH2+]3)Cc5c[nH]c6c5cc(cc6)O)C(=O)N(C4=O)c7ccccc7)C(=O)N2 C12902051
Cc1ccc2c(c1)[C@]3([C@H]4[C@@H]([C@@H]([NH2+]3)Cc5c[nH]c6c5cc(cc6)O)C(=O)N(C4=O)c7ccccc7)C(=O)N2 C12902057
CC1=C([C@@H](NC(=S)N1)c2cc(ccc2OCC(=O)N)Br)C(=O)Nc3ccccc3Cl C16361674
CCCC(=O)N[C@@H](C(Cl)(Cl)Cl)NC(=S)Nc1c(c2c(s1)CCCC2)C(=O)N C04177629
Cc1ccccc1C(=O)N[C@H](C(Cl)(Cl)Cl)NC(=S)Nc2c(c3c(s2)CCCC3)C(=O)N C04177657
c1ccc2c(c1)ccc(c2/C=N/Nc3nnc(n3N)SCC(=O)Nc4ccccc4[N+](=O)[O-])O C20806706
C/C(=N\Nc1[nH]nc(n1)SCCC(=O)Nc2ccc(cc2)S(=O)(=O)N)/C34CC5CC(C3)CC(C5)C4 C20837437
c1ccc(cc1)NS(=O)(=O)c2cccc(c2)C(=O)NNC(=O)c3cnc4ccc(cc4c3N)Cl C32605461
C1CCC(CC1)NC(=O)NCCN(CCNC(=O)NC2CCCCC2)C(=O)NC3CCCCC3 C35585807
Cc1cc(cc2c1NC(=O)[C@@]23[C@@H](C[C@@H]([NH2+]3)CC(=O)N)C(=O)Nc4cc(ccc4OC)Cl)Cl C35828191
CCCN([C@@H](c1c(cc(cc1O)O)O)C(=O)NC(C)(C)CC(C)(C)C)C(=O)c2ccc(cc2)O C36570686
Cc1cc(cc(c1C)NC(=O)CSc2nc(c3c4c(sc3n2)C[C@@H](CC4)C)N)S(=O)(=O)N C36774439
Cc1ccc(o1)[C@@H](C(=O)NC2CCCCC2)N(c3ccc(cc3)OC)C(=O)c4c(c(ns4)C(=O)N)N C12714809
CN(C)c1ccc(cc1)[C@@H](C(=O)NC2CCCCC2)N(Cc3ccco3)C(=O)c4c(c(ns4)C(=O)N)N C06135844
C[C@@H]1CCCCN1S(=O)(=O)c2ccc(cc2)C(=O)Nc3c(c4c(s3)C([NH2+]C(C4)(C)C)(C)C)C(=O)N C04177826
Cc1cc(c(c(c1)Cl)NC(=O)CS[C@@H]2NN[C@@H](N2N)[C@@H]3C=C(N=N3)c4ccc(cc4)F)C C39012384
c1ccc(c(c1)c2csc(n2)NC(=O)c3c(c4c(c(c(nc4s3)N)C#N)c5ccsc5)N)Cl C39426215
c1ccc(c(c1)C2=C[C@@H]3C[C@@H]4CO[P@@](=O)(N[NH+]4C[C@@H]3C=C2c5ccccc5O)c6ccccc6O)O C39467093
c1ccc(c(c1)C2=C[C@@H]3C[C@H]4CO[P@@](=O)(N[NH+]4C[C@@H]3C=C2c5ccccc5O)c6ccccc6O)O C39467097
c1ccc(c(c1)C2=C[C@H]3C[C@H]4CO[P@@](=O)(N[NH+]4C[C@@H]3C=C2c5ccccc5O)c6ccccc6O)O C39467099
CCN(CC)S(=O)(=O)c1ccc(cc1)Nc2c(c(ncn2)NNS(=O)(=O)c3ccc(cc3)C)N C40759501
c1cc(ccc1C(=O)NNc2c(c(ncn2)Nc3ccc(cc3)I)N)Cl C40782367
COc1ccc(cc1)N2CCN(CC2)c3nc(c(c(n3)Nc4c(c5c(s4)CCCC5)C(=O)N)[N+](=O)[O-])N C41026379
c1cc(ccc1N2CCN(CC2)c3nc(c(c(n3)Nc4c(c5c(s4)CCC5)C(=O)N)[N+](=O)[O-])N)F C41301952
C[C@]12CC[C@H]([C@@]([C@H]1Cc3c(nc(s3)NC(=O)C(C)(C)C)[C@H]2CC(=O)Nc4cccc(c4)O)(C)CO)O C43553451
Cc1ccc(cc1)S(=O)(=O)NN[C@@H](/C=C/c2ccccc2O)c3c(nc(s3)NNC(=O)C)C C48548154
c1ccc(c(c1)NC(=S)NNC2=CCC/C(=N/NC(=S)Nc3ccccc3Cl)/C2)Cl C03306025
c1cc(ccc1C(=O)Nc2ccc3c(c2)CCC3)Nc4cc(nc([nH+]4)N)Nc5ccc6c(c5)scn6 C39267705
c1ccc(cc1)Nc2nc(nc(n2)N/N=C/c3cc(c(cc3O)O)Br)Nc4ccccc4 C09311751
Cc1c(c(n[nH]1)O)[C@@H](c2cc(c(c(c2O)Br)O)Br)C3=C(N=N[C@@H]3C)O C39344332
c1ccc2c(c1)cccc2Nc3ccc(cc3)OCC(COc4ccc(cc4)Nc5cccc6c5cccc6)O C02896433
Cc1ccc2c(c1)sc(n2)c3ccc(cc3)NC(=O)[C@H](Cc4c[nH]c5c4cccc5)NC(=O)OCC(C)C C03666976
Cc1ccc(cc1c2ccc(o2)/C=N/Nc3nc(nc(n3)Nc4ccccc4)Nc5ccccc5)[N+](=O)[O-] C09310377
Cc1ccc(c(c1)C)NS(=O)(=O)c2ccc(c(c2)[N+](=O)[O-])N/N=C/c3ccc(cc3)N(C)CCO C09631103
CNc1nc(nc(n1)Nc2ccc(cc2)OC(F)(F)Cl)NCCOC34CC5CC(C3)CC(C5)C4 C08857509
c1ccc(cc1)COC(=O)N[C@@H](Cc2c[nH]c3c2cccc3)C(=O)N/N=C/c4ccc(cc4Cl)Cl C13381941
CCCCCOc1ccccc1C(=O)NC(=S)NNC(=O)COc2ccc(c(c2)C)Br C14036210
c1ccc(cc1)OCCOc2ccccc2C(=O)NC(=S)NNC(=O)c3ccc(cc3Cl)Cl C14040747
CCCCOc1ccc(cc1C(=O)NC(=S)NNC(=O)COc2cc(cc(c2)C)C)Br C14650263
CCc1ccc(cc1)NC(=O)Nc2ccc(cc2)[C@H]3C(=C(N(C(=S)N3)CC)C)C(=O)OCC(C)C C16610518
Cc1ccccc1/N=N/c2ccc(c(c2)C)NC(=S)N[C@H](C(Cl)(Cl)Cl)NC(=O)C(C)C C16790875
CCCC(=O)N[C@H](C(Cl)(Cl)Cl)NC(=S)Nc1ccc(cc1C)/N=N/c2ccccc2C C16790881
CCCCOc1ccc(cc1)S(=O)(=O)Nc2ccc(cc2)Nc3nc(cc(n3)Nc4ccccc4)C C17271027
c1ccc(c(c1)C(=O)OC/C(=N/Nc2ccc(cc2[N+](=O)[O-])[N+](=O)[O-])/c3ccc(cc3)Br)N C20073892
CCOC(=O)c1cc(sc1NC(=S)NNC(=O)c2csc3c2cccc3)Cc4ccccc4 C20168680
c1ccc(cc1)Nc2c(c(nc(n2)Nc3ccc(cc3)/N=N/c4ccccc4)Nc5ccccc5)[N+](=O)[O-] C20523417
C/C(=N\Nc1[nH]nc(n1)SCCC(=O)Nc2cccc(c2)C(F)(F)F)/C34CC5CC(C3)CC(C5)C4 C20837440
Cc1ccccc1S[C@@H](/C=C/NNC2=N[C@H](C(=NN2)c3ccccc3)c4ccccc4)c5ccccc5 C17210721
CCCN1C(=C([C@H](NC1=O)c2ccc(cc2)NC(=O)Nc3ccc(cc3)[N+](=O)[O-])C(=O)OCC(C)C)C C35711653
CCCCCCN([C@@H](c1c(cc(cc1O)O)O)C(=O)NCCCC)C(=O)[C@@H]2C[C@@H]3C[C@H]([C@H]2C)C3(C)C C36509371
CCCCCCN([C@@H](c1c(cc(cc1O)O)O)C(=O)NC2CCCCC2)C(=O)[C@H](CC)c3ccccc3 C36510922
CCCCCCN([C@H](c1c(cc(cc1O)O)O)C(=O)NC2CCCCC2)C(=O)[C@H](CC)c3ccccc3 C36510923
CCCCCCN([C@@H](c1cccc(c1)O)C(=O)NC(C)(C)CC(C)(C)C)C(=O)c2c(cccc2O)O C36514478
CCCCCCN([C@@H](c1c(cc(cc1O)O)O)C(=O)NC(C)(C)CC(C)(C)C)C(=O)c2c(cccc2O)O C36514518
CCCCCCN([C@@H](c1ccc(cc1)C)C(=O)NC(C)(C)CC(C)(C)C)C(=O)c2c(cccc2O)O C36514690
CCCCCCN([C@@H](c1ccc(cc1)C)C(=O)NC(C)(C)CC(C)(C)C)C(=O)c2cccc(c2O)O C36514934
CCCCCCN([C@H](c1ccc(cc1)C)C(=O)NC(C)(C)CC(C)(C)C)C(=O)c2cccc(c2O)O C36514935
CCCCCCN([C@H](c1c(cc(cc1O)O)O)C(=O)NC(C)(C)C)C(=O)CCc2ccc(cc2)OC C36515151
CCCCNC(=O)[C@H](c1c(cc(cc1O)O)O)N(c2ccccc2Cl)C(=O)Cc3ccccc3C C36541505
c1ccc(cc1)CCOc2ccc(cc2C(=O)NC(=S)NNC(=O)C3CCCCC3)Br C14666188
CCCCNC(=O)[C@@H](c1ccc(cc1)[N+](=O)[O-])N(c2ccccc2Cl)C(=O)c3c(cccc3O)O C36545262
CCCCC[C@@H](C(=O)NC(C)(C)CC(C)(C)C)N(c1ccccc1Cl)C(=O)c2c(cccc2O)O C36545284
CCC/C=C/[C@H](C(=O)NC(C)(C)CC(C)(C)C)N(c1ccccc1Cl)C(=O)c2cccc(c2O)O C36545412
CCCCC[C@@H](C(=O)NC(C)(C)CC(C)(C)C)N(c1ccccc1Cl)C(=O)c2cccc(c2O)O C36545473
CCCCC(=O)N(c1ccccc1Cl)[C@H](c2c(cc(cc2O)O)O)C(=O)NC(C)(C)CC(C)(C)C C36550687
CCCCC/C=C/C(=O)N(Cc1ccc(o1)C)[C@@H](c2c(cc(cc2O)O)O)C(=O)NC3CCCCC3 C36557378
CCCC[C@H](CC)C(=O)N(Cc1ccc(o1)C)[C@@H](c2c(cc(cc2O)O)O)C(=O)NC3CCCCC3 C36557937
Cc1ccc(o1)CN([C@H](C2CCCCC2)C(=O)NC(C)(C)CC(C)(C)C)C(=O)c3c(cccc3O)O C36597427
Cc1ccc(o1)CN([C@H](C2CCCCC2)C(=O)NC(C)(C)CC(C)(C)C)C(=O)c3cccc(c3O)O C36597649
CCCCCC(=O)N(Cc1ccc(o1)C)[C@@H](c2c(cc(cc2O)O)O)C(=O)NC(C)(C)CC(C)(C)C C36600652
c1ccc(cc1)COC(=O)N[C@H](Cc2c[nH]c3c2cccc3)C(=O)N[C@@H]4N[C@@H](CS4)c5ccccc5 C39698188
c1ccc(cc1)COC(=O)N[C@@H](Cc2c[nH]c3c2cccc3)C(=O)N[C@H]4N[C@@H](CS4)c5ccccc5 C39698189
CCCCOc1ccc(cc1)/C=C/C(=O)N[C@@H](C(Cl)(Cl)Cl)NC(=S)Nc2ccccn2 C28341410
CCCCSc1nc2n(n1)[C@H](C(=C(N2)C)C(=O)N)c3ccc(cc3)OCc4ccc(cc4)C(C)(C)C C40986915
CCCCSc1nc2n(n1)[C@H](C(=C(N2)C)C(=O)N)c3ccccc3OCc4ccc(cc4)C(C)(C)C C40987023
CC[C@H](C)NS(=O)(=O)Cc1ccc(cc1)/C=C/c2cncc(c2Nc3ccc4c(c3C)cc[nH]4)C#N C49110648
C[C@H](c1ccccc1)[C@@H](C(=O)NC(C)(C)CC(C)(C)C)N(c2ccccc2)C(=O)c3c(cccc3O)O C36610093
c1ccc(c(c1)CSc2ccccc2NC(=O)CSc3nc([nH]n3)NN=C4CCCCC4)Cl C59040261
CCCCc1ccc(cc1)NC(=S)NCCN2CCN(CC2)C(=S)Nc3ccc(cc3)CCCC C59113789
CCCSc1ccccc1NC(=O)CSc2nc([nH]n2)N/N=C(\C)/C34CC5CC(C3)CC(C5)C4 C59310776
CCCCCCOc1ccc(cc1OC)/C=C(\C#N)/C(=O)Nc2c(c3c(s2)C[C@@H](CC3)C)C(=O)N C01779515
c1ccc(c(c1)C(=O)NNC(=O)CCCCCN2C(=O)/C(=C/c3ccc(cc3)Cl)/SC2=S)O C08820195
Cc1ccc(c(c1)C)NS(=O)(=O)c2ccc(cc2)NC(=S)NC(=O)/C=C/c3ccc(cc3)[N+](=O)[O-] C09229624
C/C(=N\Nc1ccc(cc1[N+](=O)[O-])S(=O)(=O)Nc2ccccc2OC)/c3cccc(c3)NC(=O)C C09403097
Cc1ccc(cc1)[C@H](C(=O)Nc2ccc(cc2)C(C)C)N(Cc3ccco3)C(=O)C[C@H]4C(=O)NC(=O)N4 C09601421
Cc1ccc(c(c1)C)NS(=O)(=O)c2ccc(cc2)NC(=S)NC(=O)/C=C/c3cccc(c3)[N+](=O)[O-] C10010868
c1ccc(cc1)CCOc2ccccc2C(=O)NC(=S)Nc3ccccc3C(=O)NC[C@@H]4CCCO4 C10510089
CC(C)(C)c1ccc(c(c1)Br)OCC(=O)NNC(=S)NC(=O)/C=C/c2ccc(cc2)F C12403547
Cc1ccc(c(c1)Br)OCC(=O)NNC(=S)NC(=O)COc2ccc3ccccc3c2 C12502638
Cc1ccc(c(c1)Br)OCC(=O)NC(=S)NNC(=O)COc2ccc3ccccc3c2 C12571055
CCCOc1ccc(cc1C(=O)NNC(=O)CCC(=O)Nc2cccc(c2C)Cl)Br C14652666
CC(C)c1ccccc1OCC(=O)NNC(=S)NC(=O)c2cc(ccc2OCCOC)Br C14662933
CC(C)COc1ccc(cc1C(=O)NC(=S)NNC(=O)Cc2ccc(cc2)Cl)Br C14667392
CC(C)OC(=O)CCC/C=C/C[C@H]1[C@@H](C[C@H]([C@@H]1/C=C/[C@H](COc2cccc(c2)C(F)(F)F)O)O)O C14768443
CCCCn1c(c(c(=O)[nH]c1=O)N(CCCC)C(=O)Cc2csc(n2)c3ccccc3OCC)N C14773686
CC(C)COc1ccc(cc1C(=O)NC(=S)NNC(=O)Cn2ccc3c2cccc3)Br C14776667
CC1=C([C@H](NC(=S)N1C)c2ccc(cc2)NC(=O)Nc3ccc(cc3)SC)C(=O)OCCOC C16610080
Cc1ccccc1NC(=O)CSC2=C([C@H](C(=C(N2)C)C(=O)OCC=C)c3ccc(c(c3)OC)O)C#N C20100663
Cc1ccccc1NC(=O)CSC2=C([C@@H](C(=C(N2)C)C(=O)OCC=C)c3ccc(c(c3)OC)O)C#N C20100666
c1ccc(c(c1)NCCNc2c(cc(cn2)C(F)(F)F)Cl)NS(=O)(=O)c3ccc(cc3)Cl C20366029
c1cc(ccc1COc2ccc(o2)/C=N/Nc3[nH]nc(n3)SCc4[nH]c5cc(ccc5n4)[N+](=O)[O-])F C20425058
CCN(CC)c1ccc(cc1)/C=N/Nc2[nH]nc(n2)SCC(=O)Nc3c(c4c(s3)CCCC4)C#N C20608650
C/C(=N\Nc1ccc(cc1S(=O)(=O)Nc2ccc(cc2)OC)[N+](=O)[O-])/c3cccc(c3)NC(=O)C C20755077
c1ccc(cc1)COc2ccccc2/C=N/Nc3nnc(n3N)SCc4ccc(c(c4)Cl)Cl C21320857
Cc1cc(nc(n1)N/C(=N/C(=S)Nc2cccc(c2)OC(F)(F)F)/NC3Cc4ccccc4C3)C C14159537
CCOC(=O)C1=C(NC(=O)N[C@@H]1c2ccco2)CSc3nnc(s3)Nc4ccc(c(c4)Cl)C C24013443
CCOC(=O)C1=C(NC(=O)N[C@H]1c2ccco2)CSc3nnc(s3)Nc4ccc(c(c4)Cl)C C24013445
CCOC(=O)C1=C(NC(=O)N[C@H]1c2ccco2)CSc3nnc(s3)Nc4cccc(c4C)Cl C24032703
CC(C)OC(=O)CCC/C=C\C[C@@H]1[C@@H](C[C@H]([C@@H]1/C=C/[C@@H](COc2cccc(c2)C(F)(F)F)O)O)O C27641817
Cc1cc(nc(n1)N/C(=N/C(=O)/C=C/c2ccccc2OC)/NCCc3c[nH]c4c3ccc(c4)OC)C C08758504
c1ccc(cc1)/C=C/C=C/2\C(=O)N(C(=S)S2)CCCCCC(=O)NNC(=O)c3ccccc3O C34990395
Cc1ccc(cc1)[C@@H](C(=O)NC(C)(C)CC(C)(C)C)N(Cc2ccc(o2)C)C(=O)c3c(cccc3O)O C36597628
CCOC(=O)C1=C(Nc2c(c(c(s2)C(=O)c3ccc(cc3)OC)N)[C@@H]1c4ccc(cc4)C(=O)OC)C C08830113
CCCCCN(c1c(n(c(=O)[nH]c1=O)CCCC)N)C(=O)CCC(=O)OCc2ccc(cc2)C(C)C C12859413
CCC(C)(C)N1[C@H](N=NN1)[C@@H]([C@@H]2C=c3cc(ccc3=[NH+]C2=O)C)[NH+](Cc4ccco4)Cc5cccs5 C39710365
c1ccc(cc1)C(c2ccccc2)C(=O)NNc3c(c(ncn3)Nc4ccc(cc4)C(F)(F)F)[N+](=O)[O-] C40659368
CCOC(=O)c1c(c(sc1NC(=O)N/N=C\c2ccc(c(c2)Br)O)C(=O)OCC)C C40847011
C[C@@H]1c2c(sc(n2)Nc3cc(ccc3OC)OC)C[C@@]4([C@H]1[C@@H]([C@@H](CC4)[C@H](C)C(=O)NCCOC)O)C C43548773
Cc1cc(cc(c1Cl)C)OCc2cc(ccc2OC)/C=N/NC(=O)c3c(n(nn3)c4c(non4)N)c5ccccc5 C01899444
c1cc(cc(c1)[N+](=O)[O-])/C=N/NC(=O)CCCSc2nnc(n2N)c3ccc(cc3)Br C58986790
c1ccc(c(c1)c2nnc(n2N)SCCCC(=O)N/N=C/c3cccc(c3)[N+](=O)[O-])Br C58986795
CN(C)c1ccc(cc1)/C=N/NC(=O)CCCSc2nnc(n2N)c3ccc(cc3)Br C58988535
c1cc(ccc1/C=N/Nc2[nH]nc(n2)SCC(=O)Nc3cc(ccc3Cl)C(F)(F)F)[N+](=O)[O-] C58993468
CN(C)c1ccc(cc1)/C=N/Nc2[nH]nc(n2)SCC(=O)Nc3ccc(c(c3)C(F)(F)F)Cl C59005087
CCCSc1nnc(s1)NC(=O)CSc2nc([nH]n2)N/N=C/c3ccc(cc3Cl)Cl C59014569
c1ccc(cc1)CSc2nnc(s2)NC(=O)CSc3nc([nH]n3)N/N=C/C=C/c4ccccc4 C59016299
c1ccc(c(c1)CSc2nnc(s2)NC(=O)CSc3nc([nH]n3)NN=C4CCCCC4)Cl C59040264
CCCCSc1ccccc1NC(=O)CSc2nnc(n2N)c3cc(cc(c3)[N+](=O)[O-])[N+](=O)[O-] C59046750
CC[NH+](CC)c1ccc(cc1)n2nc3cc(c(cc3n2)NC(=S)NC(=O)c4cccc(c4OC)C)C C22826139
CCCC/C(=N/Nc1[nH]nc(n1)SCCC(=O)Nc2nc3ccc(cc3s2)Br)/C C59891388
CC(=O)OCC1=C(N2[C@H]([C@H](C2=O)NC(=O)/C(=N/OC)/c3cc(sc3)N)SC1)C(=O)[O-] C04066587
CC(=O)OCC1=C(N2[C@@H]([C@H](C2=O)NC(=O)/C(=N\OC)/c3csc(n3)N)SC1)C(=O)[O-] C05223879
C[C@]12CCC(=O)C=C1CC[C@@H]3[C@@H]2[C@@H](C[C@@]4([C@@H]3CC[C@@]4(C(=O)COC(=O)CCC(=O)NCC(=O)[O-])O)C)O C08771640
C[C@]12CCC(=O)C=C1CC[C@H]3[C@@H]2[C@@H](C[C@@]4([C@@H]3CC[C@@]4(C(=O)COC(=O)CCC(=O)NCC(=O)[O-])O)C)O C08771645
Cc1c(ccc2c1oc(=O)c3c2CCCC3)O[C@H](C)C(=O)N[C@H](Cc4c[nH]c5c4cc(cc5)O)C(=O)[O-] C02161088
Cc1c(c(=O)oc2c1ccc(c2)O[C@@H](C)C(=O)N[C@@H](Cc3c[nH]c4c3cc(cc4)O)C(=O)[O-])C C02133051
C[C@H](C(=O)N[C@H](Cc1c[nH]c2c1cc(cc2)O)C(=O)[O-])Oc3ccc4c(c3)oc(=O)c5c4CCC5 C02133102
c1cc2c(cc1O)c(c[nH]2)C[C@H](C(=O)[O-])NC(=O)COc3ccc4c(c3)oc(=O)c5c4CCCC5 C02137701
Cc1cc2c(c(c1)O[C@H](C)C(=O)N[C@H](Cc3c[nH]c4c3cc(cc4)O)C(=O)[O-])c5c(c(=O)o2)CCCC5 C02138362
c1cc2c(cc1/C=C\3/C(=O)c4ccc(cc4O3)OCC(=O)N[C@@H](CC(=O)N)C(=O)[O-])OCO2 C09059083
c1cc(sc1)c2c(nnn2c3c(non3)N)C(=O)N/N=C/c4ccc(cc4)OCC(=O)[O-] C01871484
CC(C)[C@H](C(=O)[O-])NC(=O)CNC(=O)CO/N=C\1/CC[C@@]2([C@H]3CC[C@]4([C@H]([C@@H]3CCC2=C1)CC[C@H]4O)C)C C12659521
C[C@]12CC/C(=N/OCC(=O)NCC(C)(C)[C@H](C(=O)[O-])O)/C=C1CC[C@@H]3[C@@H]2CC[C@]4([C@H]3CC[C@@]4(C#C)O)C C12873554
C[C@@H](C(=O)N[C@@H](Cc1c[nH]c2c1cc(cc2)O)C(=O)[O-])Oc3ccc4c(c3)oc(=O)c5c4CCCC5 C02129308
c1cc2c(cc1/C=C\3/C(=O)c4ccc(cc4O3)OCC(=O)N[C@@H](CCC(=O)N)C(=O)[O-])OCO2 C12883683
CCCc1nnc(n1CC(=O)[O-])SCC(=O)Nc2c(c(c(s2)C(=O)N)C)C(=O)OCCOC C13202476
c1cc(c(cc1S(=O)(=O)NCCC(=O)[O-])[N+](=O)[O-])NCCCN2C(=O)C3(CCCC3)NC2=O C13211787
c1ccc2c(c1)c(c[nH]2)C[C@@H](C(=O)[O-])NC(=O)NCC(=O)N3CCN(CC3)C(=O)c4ccco4 C13237487
CCCCN(c1c(n(c(=O)[nH]c1=O)CC(C)C)N)C(=O)/C=C/c2ccc(o2)CCC(=O)[O-] C13410263
c1cc(ccc1n2c(cnc2SCC(=O)Nc3c(c4c(s3)CCCC4)C(=O)N)C(=O)[O-])F C13452336
CCCC[C@@H](C(=O)[O-])NC(=O)[C@H](C)NC(=O)CO/N=C/1\CC[C@]2([C@@H]3CC[C@@]4([C@@H]([C@@H]3CCC2=C1)CC[C@@H]4O)C)C C15957545
COc1cc(cc(c1OC)OC)[C@H]2c3cc(c(cc3[C@@H]([C@]([C@@H]2C(=O)[O-])(CO)O)O)OC)OC C16990727
c1ccc2c(c1)c(cn2CC(=O)N)/C=C(\C#N)/C(=O)Nc3ccc(cc3)S(=O)(=O)[N-]c4nccs4 C20533879
COc1cc(cc(c1[O-])[N+](=O)[O-])/C=N/Nc2[nH]nc(n2)SCCC(=O)Nc3ccccn3 C21084282
c1ccnc(c1)N2CC[NH+](CC2)[C@H](c3c[nH]c4c3ccc(c4)NC(=O)/C=C/C(=O)[O-])C(=O)[O-] C31818155
CC(C)(C)OC(=O)NOCC(=O)NC[C@@H](C(=O)[O-])NC(=O)OCC1c2ccccc2-c3c1cccc3 C33369274
C[C@@H](/C=C(\C)/[C@H]([C@@H](C)[C@@H](C/C=C/CCC(=O)[O-])O)O)C(=O)CCCC1CC(=O)NC(=O)C1 C35464521
C[C@@]12CC[C@@H]3[C@@H]([C@@H]1CC[C@@]2(C)O)CCC4=C/C(=N/OCC(=O)NCC(C)(C)[C@@H](C(=O)[O-])O)/C=C[C@@]34C C35805318
Cc1cc2c(c(c(c(=O)o2)C)C)c(c1)OCC(=O)N[C@@H](Cc3c[nH]c4c3cc(cc4)O)C(=O)[O-] C02126939
CC(=O)OCC1=C(N2[C@H]([C@H](C2=O)NC(=O)/C(=N/OC)/c3csc(n3)N)SC1)C(=O)[O-] C03830440
C[C@@H](C(=O)N[C@H](C)C(=O)[O-])NC(=O)[C@H](Cc1c[nH]c2c1cccc2)N3C(=O)[C@@H]4C=CC=CC4=NC3=O C38569939
CC(C)[C@@H](C(=O)NCC(=O)[O-])NC(=O)[C@H](Cc1c[nH]c2c1cccc2)N3C(=O)[C@@H]4C=CC=CC4=NC3=O C38570182
Cc1ccc(cc1)[C@@H](c2c([nH]c(=S)n(c2=O)CC=C)[O-])[C@@H]3[C@@H](N(C(=S)NC3=O)CC=C)O C38653361
CC(C)S(=O)(=O)[C@@H]1NN[C@@H](O1)[C@H](Cc2ccccc2)NS(=O)(=O)c3ccc4c(c3)oc(n4)[O-] C38793624
CC(C)[C@@H](C(=O)[O-])N1[C@@H](Nc2ccccc2C1=O)SCC(=O)NCCc3c[nH]c4c3cccc4 C39630644
C=CCN1[C@H](Nc2ccc(cc2C1=O)Cl)SCC(=O)N[C@H](Cc3c[nH]c4c3cccc4)C(=O)[O-] C39680391
c1ccc2c(c1)c(c[nH]2)C[C@@H](C(=O)[O-])NC(=O)CS[C@@H]3NN=NN3c4ccc(cc4)Cl C39690713
C=CCOc1cccc(c1)C(=O)C2=C(C(=O)N([C@@H]2c3ccc(cc3)OCC(=O)N)CCCO)[O-] C40054626
c1ccc(cc1)Oc2ccc(cc2)[C@H]3[C@H]4[C@@H](C(=O)N(C4=O)CCO)[C@@]([NH2+]3)(CC(=O)[O-])C(=O)[O-] C33928424
Cc1ccccc1[C@@H]2[C@H]3[C@@H](C(=O)N(C3=O)CCNc4ccccc4)[C@@]([NH2+]2)(CC(=O)[O-])C(=O)[O-] C43218410
c1ccc(cc1)NCCN2C(=O)[C@H]3[C@@H]([NH2+][C@@]([C@@H]3C2=O)(CC(=O)[O-])C(=O)[O-])c4ccc(c(c4)[N+](=O)[O-])Cl C33587338
CC(C)[C@@H](C(=O)[O-])NC(=O)CNC(=O)CO/N=C/1\CC[C@]2([C@H]3CC[C@@]4([C@@H]([C@@H]3CCC2=C1)CC[C@@]4(C#C)O)C)C C43737448
C[C@H]([C@H](C(=O)[O-])NC(=O)CO/N=C/1\CC[C@]2([C@@H]3CC[C@@]4([C@@H]([C@H]3CCC2=C1)CC[C@@]4(C(=O)C)O)C)C)O C43743518
CC(=O)[C@]1(CC[C@H]2[C@]1(CC[C@@H]3[C@@H]2CCC4=C/C(=N/OCC(=O)N[C@@H](CO)C(=O)[O-])/CC[C@@]34C)C)O C43743609
CCO/C(=C\1/[C@@H](C(=C(N=C1COCc2cc(=O)[nH]c(n2)N)C)C(=O)OC)c3cccc(c3Cl)Cl)/[O-] C26477098
c1cc[nH+]c(c1)C(c2c(=O)[nH]c(=O)n(c2[O-])C[C@H]3CCCO3)c4c(=O)[nH]c(=O)n(c4[O-])C[C@H]5CCCO5 C59417373
COc1cc(cc(c1)OC)N/C(=N/c2nc(cc(n2)[O-])CSc3ccc(cc3)Cl)/N C20503077
CCOc1cc(cc(c1OCC(=O)[O-])Br)/C=N/NC(=O)Cc2csc(n2)N C59644551
COc1ccc(cc1)c2c3c(sc2C(=O)[O-])[C@H](CC(=O)N3)c4ccc(cc4)OCC(=O)N C64796962
CCCCCc1cc2c(c(c1)O[C@H]3[C@H]([C@@H]([C@@H]([C@@H](O3)C(=O)[O-])O)O)O)[C@@H]4C=C(CC[C@H]4C(O2)(C)C)C(=O)[O-] C65748808
Cc1cc[nH+]c(c1)NC(C(F)(F)F)(C(F)(F)F)NC(=O)c2ccccc2C C04336749
CC(=O)NC(C(F)(F)F)(C(F)(F)F)[NH2+]CCOC12CC3CC(C1)CC(C3)C2 C04452385
CCc1ccc(cc1)C2=N[C@H]([NH2+][C@@H](C2)c3cc(ccc3O)Cl)c4ccc(cc4)OC C04729452
CCc1ccc(cc1)C2=N[C@@H]([NH2+][C@@H](C2)c3cccc(c3O)OCC)c4ccc(cc4C)C C04729978
c1ccc(cc1)CC[NH+](CCO)CC#CC[C@](c2ccccc2)(C3CCCC3)O C01817756
Cc1ccccc1NC(=S)NC2C[C@H]3CC[C@@H](C2)[NH+]3Cc4ccc(cc4)F C04856820
c1ccc(cc1)CC[NH2+]C[C@H](CN2c3ccccc3Sc4c2cccc4)O C02980018
CCOc1cccc(c1O)[C@@H]2CC(=N[C@@H]([NH2+]2)c3ccc(cc3)C)c4cccc(c4)Br C09541846
CC[C@H](C[NH2+]Cc1cn(nc1c2ccccc2Cl)c3ccc(cc3)F)O C12576849
c1ccc(cc1)CCCC2(CC[NH+](CC2)Cc3ccc(c(c3)Cl)O)CO C12582304
Cc1ccc(cc1)c2c(sc3c2c(=O)[nH]c(n3)C[NH2+][C@H](C)c4ccccc4C)C C12798004
CCc1ccccc1NC(=S)N(Cc2ccccc2F)C3CC([NH2+]C(C3)(C)C)(C)C C06286411
c1ccc(cc1)CC[NH2+]C[C@@H](Cn2c3ccc(cc3c4c2ccc(c4)Cl)Cl)O C05127536
c1ccc2c(c1)CCC[C@H]2OC[C@H](C[NH2+][C@H](c3ccc(cc3)F)c4cccs4)O C14237846
Cc1ccc(cc1)NC(=S)N(Cc2ccncc2)C3CC([NH2+]C(C3)(C)C)(C)C C20367841
CC[NH+](CC)CCNC(=O)c1ccc2c(c1)[C@H]3C=CC[C@H]3[C@H](N2)c4ccc(cc4)C C20692636
CC1(CC(CC([NH2+]1)(C)C)NC(=S)N(Cc2ccncc2)C3CCCC3)C C21263965
Cc1ccccc1CN2CC[NH+](C[C@@H]2CCO)Cc3c(c4ccccc4[nH]3)C C22919210
C[C@H](c1ccccc1Cl)[NH2+][C@H](C)C(=O)Nc2c(c3c(s2)CCC3)C#N C26364751
c1ccc(cc1)[C@H](C[NH+]2CCCCC2)[C@@](c3ccccc3)(c4ccc(cc4)O)O C27246991
C[C@@H](C(=O)N1CCc2ccccc2C1)[NH2+]C[C@H](c3ccccc3)c4c[nH]c5c4cccc5 C28804092
CC1(CC(CC([NH+]1C[C@H](COc2ccc(cc2)C(C)(C)CC(C)(C)C)O)(C)C)O)C C32704006
COc1cc(cc(c1OCc2ccc(s2)Br)Br)C[NH3+] C37711785
C[C@@H]1CC=CC[C@H]1COC[C@@H](C[NH2+]Cc2ccc(s2)Br)O C37984905
Cc1cc(ccc1Cl)OC[C@@H](C[NH2+]Cc2ccc(s2)Br)O C37984911
c1cc2c(cc1F)c(c[nH]2)CCC[NH+]3CCN(CC3)[C@@H]4Nc5cc(ccc5S4)Cl C39336576
COc1cc(cc(c1OCc2ccc(cc2Cl)F)Br)C[NH2+]CCO C40733779
Cc1ccccc1COc2ccc(cc2C[NH2+]CCCCO)Br C40744303
CN(Cc1cc(cs1)Br)[C@@H](C[NH3+])c2ccc(cc2F)Br C42398341
C[C@@H]([C@@H](c1ccccc1Br)N(C)Cc2ccc(s2)Cl)[NH3+] C43092836
C[C@@H]([C@H](c1ccc(s1)Cl)N(C)Cc2cc(sc2)Br)[NH3+] C43253613
C[C@@H]([C@@H](c1ccc(s1)Br)N(C)Cc2ccc(cc2)Cl)[NH3+] C43261399
C[C@@H]([C@H](c1cc(cs1)Br)N(C)Cc2ccccc2Cl)[NH3+] C43286432
CC[C@@H]([C@@H](c1cc(cs1)Br)OCc2ccccc2Cl)[NH3+] C43289089
c1ccc(cc1)NC(=S)NC[C@H]2C[C@H]3CC[NH+]2C[C@@H]3CN4CCc5ccccc5C4 C43527036
C[C@@H](Cc1c(nn(c1Sc2ccc(cc2)Br)C)C(F)(F)F)[NH3+] C44460891
COc1c(cc(cc1Br)C[NH2+]C2(CCCC2)CO)Br C53045370
CCc1ccc2c(c1)cc(c(=O)[nH]2)CNc3ccc(cc3)[NH+]4CCC[C@H](C4)C C57712661
CCc1cccc(c1NC(=S)N(Cc2ccccc2C)C3CC([NH2+]C(C3)(C)C)(C)C)C C06285093
CCOc1c(cc(cc1Br)C[NH2+]CC2(CCCCC2)O)Br C60343658
C[C@@H](c1ccccc1Cl)N(C)[C@@H](C[NH3+])c2cc(c(o2)Br)Br C62013277
COc1c(cc(cc1Br)Br)C[NH2+][C@@H](CO)c2ccccc2 C63000047
c1ccc(cc1)[C@@H]2N/C(=C\C(=O)NC[C@H](c3cccs3)C4=c5ccccc5=[NH+]C4)/CS2 C63122562
Cc1ccc2=[NH+][C@@H](C(=c2c1)CCNC(=S)Nc3ccc(cc3)I)C C63664116
Cc1c(cccc1Cl)NC(=S)NCCC2=c3cc(ccc3=[NH+][C@@H]2C)OC C63664180
CC[NH+]1CCN(CC1)[C@@H](c2cccs2)[C@H](C)/[NH+]=C(/Nc3cc(ccc3C)C)\[S-] C22942003
Cc1c(sc(n1)c2ccccc2)C[NH2+]Cc3c[nH]nc3c4ccc(cc4)F C67011808
c1ccc(c(c1)C[NH2+]Cc2ccc(cc2)N3CCC(CC3)CO)OC4CCCC4 C67247370
c1cc(ccc1[C@@H](C2CC[NH+](CC2)C[C@@H](c3ccc(cc3F)F)O)O)Cl C67400408
c1cc(ccc1[C@@H](C2CC[NH+](CC2)C[C@H](COc3ccc(cc3)F)O)O)Cl C67400746
CCc1ccc(cc1)C2=N[C@@H]([NH2+][C@H](C2)c3cccc(c3O)OCC)c4ccc(cc4)F C04729492
CCOc1cccc(c1O)[C@@H]2CC(=N[C@@H]([NH2+]2)c3cccc(c3)F)c4ccc(cc4)C C04730013
Cc1cccc(c1C)NC(=S)NCC[NH+]2CCN(CC2)c3cccc(c3C)C C05050024
CCC1([C@H]([C@@H]([NH2+][C@H]([C@@H]1C)c2ccc(cc2)N(C)C)c3ccc(cc3)N(C)C)C)O C05486580
CC(C)(CO)[NH2+]Cc1cccc(c1OCc2ccc(cc2Cl)Cl)OC C06883180
Cc1cccc([nH+]1)N[C@H](c2ccc(cc2)C(F)(F)F)c3ccc4cccnc4c3O C00946892
COc1ccc(cc1)c2cc3ccccc3n2C[C@H](C[NH2+]C4CCCCC4)O C00938479
CCc1ccc(cc1)C2=N[C@H]([NH2+][C@H](C2)c3ccccc3O)c4ccc(c(c4)Br)OC C09543010
Cc1cccc2c1[nH]c(c2C[NH+]3CCC[C@](C3)(Cc4ccccc4F)CO)C C12192261
c1ccc(cc1)[C@H](C[NH+]2CCC(CC2)(c3ccc(c(c3)C(F)(F)F)Cl)O)O C12292046
Cc1ccccc1NC(=S)NC2C[C@@H]3CCC[C@H](C2)[NH+]3Cc4cccs4 C12499400
CC1(CC(CC([NH2+]1)(C)C)N(Cc2ccncc2)C(=S)Nc3ccccc3C(F)(F)F)C C05945427
Cc1ccc(cc1)c2c(sc3c2c(=O)[nH]c(n3)C[NH2+][C@H](C)c4ccc(cc4F)F)C C12977832
CCC[C@H]1[C@@H]([NH2+][C@H](C[C@]1(C#Cc2ccccc2)O)c3ccc(cc3)OC)c4ccc(cc4)OC C13750559
Cc1c(cnn1c2ccc(cc2F)F)[C@H](C)[NH2+]Cc3ccc(s3)C#CC(C)(C)O C14952342
Cc1ccc(cc1C)c2c(c[nH]n2)C[NH2+][C@@H](c3ccc(cc3)F)c4ccncc4 C19535762
CC[NH+](CC)CCNC(=O)c1ccc2c(c1)[C@H]3C=CC[C@@H]3[C@H](N2)c4c(ccs4)C C20688700
C[C@H]1CCCC[C@@H]1N(Cc2ccco2)C(=S)NC3CC([NH2+]C(C3)(C)C)(C)C C21264351
CC1(Cc2c(c(sc2C([NH2+]1)(C)C)NC(=O)CCCSc3ccccc3)C#N)C C23935736
c1ccc(cc1)c2cnc(c3c2nc(cc3)C(F)(F)F)NCC4CC[NH2+]CC4 C24908603
C[C@H](c1ccccc1)[NH2+]C[C@H](Cn2c3c(c4c2c(ccc4)Cl)CCCC3)O C28296800
CC[C@@H](C)[NH2+]C[C@H](Cn1c2ccc(cc2c3c1ccc(c3)Br)Br)O C28297140
Cc1ccc(c(c1)NC(=O)[C@@H](C)[NH2+]CC2(CCCC2)N3CCSCC3)C C30514256
C[C@@H]1CCCC[C@@H]1[NH2+]C[C@@H](Cn2c3c(c4c2c(ccc4)Cl)CCCC3)O C35075096
CCOc1cccc(c1OCc2ccccc2F)C[NH2+]C34C[C@H]5C[C@@H](C3)CC(C5)(C4)O C18114444
c1c(cc(c(c1Br)OC[C@H](C[NH2+]C2CC2)O)Br)Br C36951229
c1ccc2c(c1)CCC[C@@H]2OC[C@H](C[NH2+][C@@H](c3ccc(cc3)F)c4cccs4)O C36666596
Cc1cc(c(c(c1)Br)NC(=O)CC[NH2+]C(C)(C)C)Br C37633088
c1cc2c(cc1Cl)c3cc(ccc3n2C[C@H](C[NH2+]C[C@@H]4CCCO4)O)Cl C04192510
C[C@H]1[C@H](c2ccccc2N1Cc3ccccc3Cl)C[NH2+]CCc4c[nH]c5c4cccc5 C39279932
c1cc(ccc1COc2ccc(cc2C[NH2+]CCCCO)Br)Cl C40720971
Cc1c(c2ccccc2n1Cc3ccc(cc3Cl)Cl)C[NH2+]CCCO C40743684
CCCOc1c(cc(cc1Br)C[NH2+]CCCO)Br C40743707
c1cc(c(c(c1)Cl)COc2ccc(cc2C[NH2+]CCCO)Br)Cl C40743795
Cc1c2cc(ccc2sc1c3csc(n3)[C@@H](Cc4ccc(cc4)OC)[NH3+])Cl C43250781
C[C@H]([C@H](c1cc(cs1)Br)Sc2ccc(cn2)C(F)(F)F)[NH3+] C43290432
c1cc(c(cc1OCCO)Br)C[NH2+]Cc2cc(cs2)Br C48520289
CN(Cc1ccc(cc1)Br)[C@@H](C[NH3+])c2ccc(c(c2)Br)F C48881933
c1cc(cc(c1)Br)OCCOc2c(cccc2Br)C[NH3+] C49595973
CCN1[C@H]([C@H](C[C@@]1(C)CO)C[NH2+]C2CCN(CC2)C)c3ccc(cc3)Cl C20906571
Cc1ccc2c(c1)c3c4n2CCN([C@H]4CCC3)C[C@@H](C[NH2+]Cc5ccccc5)O C57050892
c1cc(ccc1C2=CC[NH+](CC2)C[C@H](COc3ccc(cc3)Br)O)O C58356064
Cc1ccccc1CN(C2CC([NH2+]C(C2)(C)C)(C)C)C(=S)Nc3c(cc(cc3C)C)C C59169328
C[C@@H](C(C)(C)C)N(C)[C@@H](C[NH3+])c1cc(c(o1)Br)Br C50362364
c1ccc(cc1)n2cc(c(n2)c3ccc(cc3)F)C[NH2+][C@@H]4c5ccccc5C[C@@H]4O C60062141
C[C@H](c1ccc(cc1)Cl)N(C)[C@@H](C[NH3+])c2ccc(s2)Br C62012248
c1ccc(c(c1)[C@@H]2N/C(=C\C(=O)NCCC3=c4ccccc4=[NH+]C3)/CS2)F C63339477
c1ccc(cc1)n2cc(c(n2)c3ccc(cc3)F)C[NH2+]Cc4ccccc4CO C67247637
Cc1ccc(cc1)c2c(cn(n2)Cc3ccccc3)C[NH2+]Cc4ccccc4CO C67247658
c1cc(ccc1[C@H](C[NH+]2CCC(CC2)[C@H](c3ccc(cc3)Cl)O)O)Cl C67401194
Cc1ccc(cc1)Nc2nc(nc(n2)N)C[NH+]3CCC(CC3)Cc4ccccc4 C04168468
CC[C@@H](CO)[NH2+]C[C@H](Cn1c2ccc(cc2c3c1ccc(c3)Cl)Cl)O C04139847
CC[C@H](CO)[NH2+]C[C@H](Cn1c2ccc(cc2c3c1ccc(c3)Cl)Cl)O C04139849
Cc1cc(cc(c1O)C[NH2+]Cc2cc(cc(c2O)C=O)C(C)(C)C)C(C)(C)C C01680971
CC(C)(CO)[NH2+]C[C@H](Cn1c2ccc(cc2c3c1ccc(c3)Cl)Cl)O C04844745
c1ccc2c(c1)c(c[nH]2)CC[NH2+]C[C@@H](Cn3cc(c4c3cccc4)/C=C/C(=O)c5cccs5)O C08770113
c1ccc(cc1)C(=O)/C=C/c2cn(c3c2cccc3)C[C@@H](C[NH2+]CCc4c[nH]c5c4cccc5)O C08771583
Cc1ccc(cc1)C(=O)/C=C/c2cn(c3c2cccc3)C[C@@H](C[NH2+]CCc4c[nH]c5c4cccc5)O C08771593
Cc1ccc(cc1)C(=O)/C=C/c2cn(c3c2cccc3)C[C@H](C[NH2+]CCc4c[nH]c5c4cccc5)O C08771598
c1ccc(cc1)[C@H](C[NH2+]C[C@@H](COc2ccccc2F)O)c3c[nH]c4c3cccc4 C06587258
CC1(CC(CC([NH2+]1)(C)C)NC(=O)C(=O)OCCCc2cc(c(c(c2)C(C)(C)C)O)C(C)(C)C)C C04256608
c1ccc(cc1)[C@H](C[NH2+]C[C@H](COc2ccccc2F)O)c3c[nH]c4c3cccc4 C06587261
Cc1c2cc(ccc2n(c1c3ccc(cc3)O)CCCCCC[NH2+]Cc4ccccn4)O C13649984
Cc1c2cc(ccc2n(c1c3ccc(cc3)O)CCCCCC[NH2+][C@H](C)c4ccccn4)O C13649986
Cc1c2cc(ccc2[nH]n1)c3cc(cnc3)OC[C@H](CCCc4ccccc4)[NH3+] C14957888
CCCCOc1ccc(cc1)Cc2c(nc(nc2Cl)SC)SC(=[NH2+])N C26952799
Cc1cc(oc-2cc(=[NH+]C(=S)NNC(=O)[C@@H](C)Oc3ccccc3)ccc12)O C32579236
Cc1cc(oc-2cc(=[NH+]C(=S)NNC(=O)[C@H](C)Oc3ccccc3)ccc12)O C32579237
C[C@H]1CN(CC[NH2+]1)C(=O)[C@@H](Cc2c[nH]c3c2cccc3)NC(=O)OC(C)(C)C C34929381
C[C@@H]1CN(CC[NH2+]1)C(=O)[C@H](Cc2c[nH]c3c2cccc3)NC(=O)OC(C)(C)C C34929382
C[C@H]1CN(CC[NH2+]1)C(=O)[C@H](Cc2c[nH]c3c2cccc3)NC(=O)OC(C)(C)C C34929383
CC(C)c1ccc(cc1)c2c3c(n(nc3nc(n2)NCC[NH+]4CCCCC4)C)N C37376664
CC(C)Cc1ccc(cc1)[C@@H](CNSC)N2CC[NH2+][C@@H](C2)c3ccccc3O C39533332
CC(C)Cc1ccc(cc1)[C@@H](CNCl)N2CC[NH2+][C@@H](C2)c3ccccc3O C39533338
CC(C)Cc1ccc(cc1)[C@H](CNCl)N2CC[NH2+][C@@H](C2)c3ccccc3O C39533339
CCONC[C@@H](c1ccc(cc1)CC(C)C)N2CC[NH2+][C@@H](C2)c3ccccc3O C39533344
CC(C)Cc1ccc(cc1)[C@H](CNc2ccccc2O)[NH+]3CCN[C@@H](C3)SC C39533381
CCO[C@@H]1C[NH+](CCN1)[C@@H](CNc2ccccc2O)c3ccc(cc3)CC(C)C C39533536
CCN(c1ccccc1)c2c(c(nc[nH+]2)Nc3nc4ccc(cc4s3)OC)N C40679681
Cc1c(cccc1Cl)Nc2c(c(nc[nH+]2)N(C)c3ccccc3C(=O)OC)N C40701659
CCN(c1cccc2c1cccc2)c3c(c([nH+]cn3)Nc4ccccc4OCC)N C40702179
c1ccc2c(c1)ccc(c2C[NH2+]CCNCCO)OCc3c(cccc3Cl)Cl C40720112
CN(c1ccccc1C(=O)OC)c2c(c(nc[nH+]2)NC34CC5CC(C3)CC(C5)C4)N C40755857
CN(c1ccccc1)c2c(c([nH+]cn2)NN(c3ccccc3)c4ccccc4)N C40757715
Cc1ccccc1Nc2c(c(nc[nH+]2)N(Cc3ccccc3)c4ccccn4)N C40781227
c1ccc(cc1)CN(c2ccccn2)c3c(c([nH+]cn3)Nc4ccccc4Cl)N C40781343
CN(c1ccccc1C(=O)OC)c2c(c([nH+]cn2)Nc3ccccc3Cl)N C40781359
c1ccc2c(c1)c(c[nH]2)CCNc3[nH+]c4ccccc4c(n3)NC[C@H]5CCCO5 C41151943
CC(C)CNC(=O)[C@@H]1CSC[C@@H]([NH2+]1)c2cc(c(c(c2)C(C)(C)C)O)C(C)(C)C C44170262
CC(C)(C)c1ccc(cc1)Sc2c(c(nn2C)c3ccccc3)C[C@@H](CO)[NH3+] C44465052
CC(C)(C)c1ccc(cc1)Sc2c(c(nn2C)c3ccccc3)C[C@H](CO)[NH3+] C44465054
CCOc1ccc(cc1)Nc2c(c(c(c3n2ncc3)C#N)NCCC[NH2+]C4CCCCC4)C C45244993
Cc1ccc2c(n1)cccc2Nc3c(c(nc[nH+]3)N(Cc4ccccc4)c5ccccn5)N C40799074
C1CCC(CC1)CCNC(=O)C[NH+]2CCC(CC2)NC(=O)NC3CCCCC3 C55029905
CCN1[C@H]([C@H](C[C@@]1(C)CO)C[NH2+]Cc2ccc(c(c2)CO)OCC)c3ccc(cc3)Cl C55107490
CCOC(=O)N[C@H](CC(C)C)CNC(=O)NC1CCN(CC1)c2cccc[nH+]2 C41323549
CCNc1nc(nc(n1)N/N=C/C2=c3ccccc3=[NH+][C@@H]2c4ccccc4)NCC C39940005
CCOC(=O)N[C@H](CC(C)C)CNC(=O)NC1CC[NH+](CC1)CC2CCCC2 C63407942
c1ccc2c(c1)c(c[nH]2)CC[NH2+]C[C@H](Cn3c4ccccc4c5c3cccc5)O C19908790
CCCCC[C@@H](C)NC(=O)C[NH+]1CCC(CC1)NC(=O)NC2CCCCC2 C65598075
c1cc(oc1)C(=O)N[C@@H](C(Cl)(Cl)Cl)NC(=S)Nc2ccc(cc2)S(=O)(=O)N C02905315
CCC(C)(C)NC(=O)[C@H](c1ccc(cc1)OC)N(Cc2ccco2)C(=O)c3c(c(ns3)C(=O)N)N C06462221
CCC[C@@H](C(=O)NC1CCCC1)N(c2cc(ccc2C)C)C(=O)c3c(c(ns3)C(=O)N)N C06501053
CCC[C@H](C(=O)NC(C)(C)C)N(Cc1ccc(cc1)OC)C(=O)c2c(c(ns2)C(=O)N)N C06501272
c1cc(sc1)c2nnc(n2N)SCC(=O)Nc3c(c4c(s3)CCCC4)C(=O)N C10864507
Cc1ccc(cc1)N([C@H](c2ccc(cc2)F)C(=O)NC(C)(C)C)C(=O)c3c(c(ns3)C(=O)N)N C12472993
Cc1ccc(cc1)[C@@H](C(=O)NCCC(C)C)N(c2ccccc2F)C(=O)c3c(c(ns3)C(=O)N)N C12479589
c1ccc(cc1)C[C@H](C(=O)OC[C@@H]2[C@H]([C@@H]([C@H]([C@@H](O2)O)O)O)O)NC(=O)OCc3ccccc3 C12656214
c1ccc(cc1)C[C@H](C(=O)OC[C@@H]2[C@H]([C@H]([C@H]([C@@H](O2)O)O)O)O)NC(=O)OCc3ccccc3 C12656221
c1cc(ccc1[C@@H](C(=O)NC2CCCC2)N(C3CCCCC3)C(=O)c4c(c(ns4)C(=O)N)N)Cl C12702266
c1cc(c(cc1O)O)/C=N\NC(=O)CCCCC(=O)N/N=C/c2ccc(cc2O)O C16666951
CCCCn1c(c(c(=O)[nH]c1=O)N(C2CCCC2)C(=O)COc3ccccc3C(=O)N)N C18266064
c1ccc2c(c1)c(c[nH]2)/C=N/Nc3nnc(n3N)SCC(=O)Nc4ccccc4Cl C20527808
c1cc(ccc1/C=N/Nc2[nH]nc(n2)SCC(=O)Nc3ccc(cc3)S(=O)(=O)N)F C20833238
Cc1c(c(c(nc1C)SCC(=O)OCc2nc(nc(n2)Nc3ccc(cc3)F)N)C(=O)N)C C21740778
Cc1ccc(c(c1)[N+](=O)[O-])NC(=O)[C@H](c2ccccc2)Sc3nc(cc(n3)N)N C31818381
Cc1ccc(c(c1)[N+](=O)[O-])NC(=O)[C@@H](c2ccccc2)Sc3nc(cc(n3)N)N C31818386
c1ccc2c(c1)c(c[nH]2)C[C@H](C(=O)NN)NS(=O)(=O)c3ccc(cc3)I C35669619
Cc1ccc(o1)[C@@H](C(=O)NC(C)(C)C)N(Cc2ccccc2)C(=O)c3c(c(ns3)C(=O)N)N C12715485
CCC[C@H](C(=O)NC1CCCC1)N(Cc2ccc(cc2)F)C(=O)c3c(c(ns3)C(=O)N)N C06501370
CCC[C@H](C(=O)NC1CCCC1)N(Cc2ccccc2Cl)C(=O)c3c(c(ns3)C(=O)N)N C06501389
Cc1cc(c(c(c1C(=O)NCCc2ccc(c(c2)O)O)O)C)OC3=C(C(=O)[C@@H]([C@]([C@@H]3O)(C)OC)O)C C36378584
Cc1cc(c(c(c1C(=O)NCCc2ccc(c(c2)O)O)O)C)OC3=C(C(=O)[C@H]([C@]([C@@H]3O)(C)OC)O)C C36378585
CCN(CC)c1nc(nc(n1)c2ccc(cc2)C(=O)NN)c3ccc(cc3)C(=O)NN C02289129
c1c(cc(c(c1)/C=N/NC(=O)CCCCC(=O)N/N=C/c2c(cc(cc2)O)O)O)O C01878834
CCc1cccc(c1NC(=O)CS[C@@H]2NN[C@H](N2N)[C@@H]3C=C(N=N3)c4ccc(cc4)OC)C C38985642
c1cc(ccc1C2=C[C@@H](N=N2)[C@@H]3NN[C@@H](N3N)SCC(=O)Nc4ccc(cc4Cl)Cl)F C38989729
Cc1cccc(c1NC(=O)CS[C@H]2NN[C@H](N2N)[C@@H]3C=C(N=N3)c4ccccc4)C C38999109
Cc1ccc(cc1)C2=C[C@H](N=N2)[C@H]3NN[C@@H](N3N)SCC(=O)Nc4cccc(c4C)C C38999838
c1ccc(cc1)c2ccccc2NC(=O)CS[C@H]3NN[C@@H](N3N)[C@@H]4C=C(N=N4)c5ccc(cc5)F C39001060
c1ccc(cc1)c2ccccc2NC(=O)CS[C@@H]3NN[C@H](N3N)[C@@H]4C=C(N=N4)c5ccc(cc5)F C39001061
c1ccc(c(c1)NC(=O)CS[C@H]2NN[C@H](N2N)[C@@H]3C=C(N=N3)c4ccc(cc4)Cl)F C39012612
c1cc(ccc1C2=C[C@H](N=N2)[C@H]3NN[C@@H](N3N)SCC(=O)NC4CCCCC4)F C39015933
Cc1ccc(cc1)C2=C[C@H](N=N2)[C@@H]3NN[C@@H](N3N)SCC(=O)Nc4ccc(cc4Cl)Cl C39592248
Cc1ccc(cc1)C2=C[C@@H](N=N2)[C@H]3NN[C@@H](N3N)SCC(=O)Nc4ccc(cc4Cl)Cl C39592252
Cc1ccc(cc1)C2=C[C@H](N=N2)[C@H]3NN[C@@H](N3N)SCC(=O)Nc4ccc(cc4Cl)Cl C39592256
Cc1ccc(cc1)C2=C[C@@H](N=N2)[C@H]3NN[C@@H](N3N)SCC(=O)NC4CCCCC4 C38990402
c1ccc2c(c1)cccc2NC(=O)CS[C@@H]3NN[C@H](N3N)[C@@H]4C=C(N=N4)c5ccc(cc5)Cl C38990410
CC(C)c1ccc(cc1)N2[C@H](N[NH2+]N2)SCC(=O)N[C@@H](Cc3c[nH]c4c3cccc4)C(=O)[O-] C39692703
c1ccc(cc1)C(c2ccccc2)C(=O)NNc3c(c(ncn3)Nc4nccs4)N C40780881
Cc1ccccc1C(=O)NNc2c(c(ncn2)NC(c3ccccc3)c4ccccc4)N C40783658
c1cc(ccc1C(=O)NNc2c(c(ncn2)NNC(=O)c3ccc(cc3)Br)N)Cl C40784425
c1ccc(cc1)C[C@H](C(=O)OC[C@@H]2[C@@H]([C@H]([C@H]([C@@H](O2)O)O)O)O)NC(=O)OCc3ccccc3 C44690026
C[C@H](C(=O)Nc1ccc2c(c1)[nH]c(=O)[nH]2)Sc3nnc(n3N)c4ccc(cc4)C(C)(C)C C45481406
Cc1cccc(c1C)O[C@@H](C)C(=O)NNC(=O)[C@@H](Cc2c[nH]c3c2cccc3)NC(=O)N C58442729
Cc1cccc(c1C)O[C@H](C)C(=O)NNC(=O)[C@@H](Cc2c[nH]c3c2cccc3)NC(=O)N C58442731
Cc1cccc(c1C)O[C@@H](C)C(=O)NNC(=O)[C@H](Cc2c[nH]c3c2cccc3)NC(=O)N C58442732
CCOc1cc(c(cc1Oc2c(n(c(=O)n(c2=O)C)C)N)Br)/C=N/NC(=S)N C59599195
c1cc(cc(c1)S(=O)(=O)N)NC(=O)COC(=O)c2cc(cc(c2N)Cl)Cl C10960780
c1ccc2c(c1)c(c[nH]2)CCNC(=O)c3ccc(cc3)NS(=O)(=O)c4ccc5c(c4)[nH]c(=O)[nH]5 C17294829
CCn1cc(c2c1cccc2)/C=C(/C(=O)NCCc3c[nH]c4c3cc(cc4)OC)\NC(=O)c5ccccc5 C03765517
COc1cc(cc(c1)OC)NC(=S)N[C@H]2CO[C@H]3[C@@H]2OC[C@@H]3Nc4nccc(n4)c5cccc(c5)F C05399934
COc1ccc(cc1)NS(=O)(=O)c2ccc(c(c2)C(=O)OCC(=O)N[C@@H]3CCCc4c3cccc4)O C04528691
COc1ccc(cc1)NS(=O)(=O)c2ccc(c(c2)C(=O)OCC(=O)N[C@H]3CCCc4c3cccc4)O C03259588
Cc1c2cc(c(cc2oc(=O)c1CC(=O)NCC3CCC(CC3)C(=O)NCCO)OCC(=C)C)Cl C09410492
CC(C)(CC(=O)Nc1cccc(c1Cl)Cl)CC(=O)NNC(=O)c2cc(c(c(c2)OC)OC)OC C10038884
COc1ccc(cc1)SCCC(=O)NNS(=O)(=O)c2ccc(s2)CNC(=O)c3ccccc3 C12340523
CCOC(=O)/C=C/C(=O)NC(=S)NNC(=O)COc1ccc(cc1Br)Br C12501368
Cc1ccc(c(c1)Br)OCC(=O)NC(=S)NNC(=O)c2cc(c(c(c2)OC)OC)OC C12571112
c1ccnc(c1)NC(=O)CCCC(=O)N(Cc2ccco2)[C@@H](c3ccc(cc3)O)C(=O)NC4CCCC4 C13027635
C/C(=N\Nc1nc2c(n1C[C@H](COc3ccc(cc3)OC)O)c(=O)[nH]c(=O)n2C)/C=C/c4ccccc4 C13562148
Cc1cc(ccc1OCC(=O)NC(=S)NNC(=O)c2cc(c(c(c2)OC)OC)OC)Br C13976307
COc1cc(ccc1NC(=O)c2ccco2)NC(=S)NC(=O)c3ccc(c(c3)[N+](=O)[O-])N4CCCC4 C14274741
CCCOc1ccc(cc1Br)C(=O)NC(=S)Nc2ccc(cc2)S(=O)(=O)NCC=C C14647642
Cc1cccc(c1C)OCC(=O)NNC(=S)NC(=O)c2ccc(c(c2)Br)OCCOC C14662161
c1cc(ccc1/C=C\2/C(=O)N(C(=S)S2)CCCCCC(=O)Nc3ccc(cc3)S(=O)(=O)N)F C15044515
CC[C@H](C(=O)Nc1cc(on1)C)Sc2c(c(c(c(n2)N)C#N)c3cc(c(c(c3)OC)OC)OC)C#N C19848559
c1ccc(c(c1)COc2ccc(cc2)/C=N/NC(=O)c3c(nnn3c4c(non4)N)CN5CCOCC5)F C19925933
c1cc(ccc1COc2ccc(cc2)/C=N/NC(=O)c3c(nnn3c4c(non4)N)CN5CCOCC5)F C19928186
c1ccc(c(c1)/C=N/Nc2[nH]nc(n2)SCCC(=O)Nc3ccc(cc3)S(=O)(=O)N4CCCC4)F C20833307
COc1cc(cc(c1OC)OC)/C=N/Nc2[nH]nc(n2)SCC(=O)Nc3ccccc3SCC=C C20909630
COc1cc(cc(c1)OC)NC(=O)CCSc2nc([nH]n2)N/N=C/c3cc(c(c(c3)OC)OC)OC C20909972
CC(C)n1cc(cn1)/C=N/Nc2[nH]nc(n2)SCC(=O)Nc3ccccc3SCc4ccc(cc4)F C20910481
C/C(=N\Nc1[nH]nc(n1)SCCC(=O)Nc2ccccc2[N+](=O)[O-])/c3ccc(cc3)Br C21081898
Cc1cc(nc(n1)N/C(=N\C(=S)Nc2ccc(c(c2)Cl)F)/Nc3ccc(cc3)Cn4cncn4)C C14159128
C[C@@H]1CCc2c(cc(s2)C(=O)OCC(=O)N(CCOC)c3c(n(c(=O)[nH]c3=O)Cc4ccccc4)N)C1 C32667651
Cc1cc2c(cc1C)occ2CC(=O)N(C)CC(=O)N(CC(C)C)c3c(n(c(=O)[nH]c3=O)CC(C)C)N C32971965
CCCOc1ccc(cc1)C(=O)C2=C(C(=O)N([C@@H]2c3ccc(cc3)OCC(=O)N)CC[NH+](CC)CC)[O-] C33376014
CC[NH+](CC)CCN1[C@H](C(=C(C1=O)[O-])C(=O)c2ccc(cc2C)OCC)c3ccc(cc3)OCC(=O)N C33751868
Cc1cc(ccc1C(=O)C2=C(C(=O)N([C@@H]2c3ccc(cc3)OCC(=O)N)CC[NH+](C)C)[O-])OCC(C)C C35023170
CCOC(=O)[C@H]1C([C@@H]([C@@](N[C@@]1(C(F)(F)F)O)(C(F)(F)F)O)C(=O)OCC)c2cccc(c2)Cl C13468652
CCNC(=O)[C@@]1(C[C@H]([C@H]([C@H](C1)OCc2cccc(c2)OC(F)(F)F)O)O)OCc3ccccc3C#N C37423579
CCCCn1c(c(c(=O)[nH]c1=O)N(CCOC)C(=O)COC(=O)C(C)(C)Oc2ccc(cc2)Cl)N C12900194
CCOC(=O)c1c(c(c(s1)NC(=O)c2ccc(cc2)S(=O)(=O)N(C)C3CCCCC3)C(=O)N)C C39737879
CCn1c(nnc1S[C@H](C)C(=O)Nc2ccc(cc2F)F)[C@H](CO)NC(=O)c3ccc(cc3)Cl C39762286
C=CCn1c(nnc1SCC(=O)Nc2c(ccs2)C(=O)N)COc3ccc(cc3)Br C39972707
CC[C@H](C(=O)Nc1ccc(cc1)S(=O)(=O)N2CCCCCC2)n3c(nnc3SCC(=O)OCC)N C40174446
C[C@@H]1CCc2c(sc(c2C(=O)N[C@H]3CCS(=O)(=O)C3)NC[C@@H](COc4ccc(cc4)OC)O)C1 C40314381
C[C@H]1CCc2c(sc(c2C(=O)N[C@H]3CCS(=O)(=O)C3)NC[C@@H](COc4cccc(c4)C=O)O)C1 C40318447
c1cc2c(cc1CNc3c(c(ncn3)NNC(=O)COc4ccc(cc4Cl)Cl)[N+](=O)[O-])OCO2 C40585234
C[C@@]12CCC(=O)C=C1CC[C@@H]3[C@H]2[C@H](C[C@]4([C@@H]3CC[C@]4(C(=O)COC(=O)CCC(=O)NCc5cccs5)O)C)O C01739860
CCOc1cc(ccc1O)/C=N/Nc2[nH]nc(n2)SCC(=O)Nc3ccc(cc3C)Br C59039798
Cc1c(c(n(n1)C)C)/C=N/Nc2[nH]nc(n2)SCC(=O)Nc3ccccc3SCc4ccccc4 C59309935
c1ccc(c(c1)CSc2ccccc2NC(=O)CSc3nc([nH]n3)N/N=C/c4ccncc4)Cl C59311055
Cc1ccc(c(c1)Cl)NC(=S)N/C(=N\c2ccc(cc2)Cn3cncn3)/Nc4nc(cc(n4)C)C C14159102
COc1cc(cc(c1OCC(=O)OC)I)/C=N/NC(=O)Cc2csc(n2)N C59645482
COc1ccc(cc1NC(=S)NC(=O)c2cc(ccc2N3CCCCC3)[N+](=O)[O-])c4ccc(o4)CO C20153234
COC(=O)c1c2c(sc1NC(=O)CCSc3nc([nH]n3)N/N=C/c4ccccc4[N+](=O)[O-])CCC2 C59844340
CCCC/C(=N/Nc1[nH]nc(n1)SCC(=O)Nc2ccc(cc2)S(=O)(=O)N3CCC[C@@H](C3)C)/C C59891406
CC(C)[C@@H](C(=O)[O-])NC(=O)C1CCN(CC1)C(=O)[C@H](CC2=c3ccccc3=[NH+]C2)NC(=O)OC(C)(C)C C63362217
CCCCN1C(=O)[C@@H]2[C@@H]([NH2+][C@]3([C@@H]2C1=O)c4ccc(c(c4NC3=O)C)C)CCC(=O)N C05345891
Cc1ccc2c(c1)[C@]3([C@H]4[C@@H]([C@H]([NH2+]3)CCC(=O)N)C(=O)N(C4=O)CCCOC)C(=O)N2 C05346367
Cc1c(c(sc1C(=O)N)NC(=O)C[NH2+]C[C@@H]2CCCO2)C(=O)OCCOC C05825056
Cc1c(c(sc1C(=O)N)NC(=O)C[NH2+]C[C@H]2CCCO2)C(=O)OCCOC C05825059
CCCCOC(=O)[C@@H](Cc1c[nH]c2c1cccc2)NC(=O)c3coc(n3)CC[NH3+] C06778468
CCCCOC(=O)[C@H](Cc1c[nH]c2c1cccc2)NC(=O)c3coc(n3)CC[NH3+] C06778475
c1ccc2c(c1)[nH]c(=O)n2C3CC[NH+](CC3)CC(=O)Nc4c(ccs4)C(=O)N C08327779
CC[NH+]1CCc2c(sc(c2C(=O)N)NC(=S)NC(=O)/C=C/c3ccc(cc3)OC)C1 C02316335
COc1ccccc1CN2C(=O)[C@@H]3[C@@H]([NH2+][C@]4([C@@H]3C2=O)c5ccccc5NC4=O)CC(=O)N C08789043
COc1ccc(cc1)CN2C(=O)[C@@H]3[C@@H]([NH2+][C@]4([C@@H]3C2=O)c5ccccc5NC4=O)Cc6ccc(c(c6)O)O C08790064
CCc1cccc2c1NC(=O)[C@@]23[C@H]4[C@@H]([C@@H]([NH2+]3)CC(=O)N)C(=O)N(C4=O)Cc5ccc6c(c5)OCO6 C08790873
c1cc2c(c(c1)Cl)NC(=O)[C@]23[C@H]4[C@@H]([C@H]([NH2+]3)CCC(=O)N)C(=O)N(C4=O)Cc5ccc6c(c5)OCO6 C08790907
CC[C@@H](CO)/[NH+]=C/[C@@]12CC[C@@H](C[C@@]1(CC[C@@H]3[C@@H]2CC[C@@]4([C@@]3(CC[C@@H]4C5=CC(=O)OC5)O)C)O)O C09167553
C[C@H](C(=O)Nc1c(c2c(s1)CCC2)C(=O)N)[NH+]3CCC(CC3)NS(=O)(=O)C C11105175
CC(C)[NH2+][C@H]1CC([C@H]2[C@@]1(CC[C@](C2)(C)O)CCC(=O)NCCc3c[nH]c4c3cccc4)(C)C C12531504
COc1ccccc1CN2C(=O)[C@@H]3[C@H]([NH2+][C@@]4([C@@H]3C2=O)c5cc(ccc5NC4=O)Cl)CC(=O)N C12877802
CC(=O)Oc1ccc(cc1)N2C(=O)[C@@H]3[C@H]([NH2+][C@]4([C@@H]3C2=O)c5ccccc5NC4=O)Cc6ccc(c(c6)O)O C12881065
Cc1cc2c(c(c1)Cl)NC(=O)[C@@]23[C@H](C[C@@H]([NH2+]3)[C@H](C)O)C(=O)Nc4cc(ccc4OC)OC C13609435
c1cc2c(cc1S(=O)(=O)CC3(CCN(CC3)c4cc[nH+]cc4)C(=O)[O-])CN(CC2)C(=[NH2+])N C13644412
c1ccc2c(c1)[C@H](CN2)C[C@@H](CNc3cc(c(nc3)Cl)/C=C/c4ccncc4)[NH3+] C14957681
c1cc(ccc1N2[C@@H]3[C@@H](C[C@H]([C@@H]([C@@H]3NC2=S)O)O)C(=O)NCC[NH+]4CCOCC4)Cl C08636332
Cc1ccc(cc1)NC2=N[C@H]3[C@H]([C@@H](C[C@@H]([C@H]3S2)C(=O)NCC[NH+]4CCOCC4)O)O C08636336
COc1ccc2c(c1)c3c([nH]2)[C@H]([NH2+]CC3)c4c(nc(n(c4=O)CCc5ccc(cc5)F)O)O C09058750
Cc1[nH+]c(cc(n1)N2CCN(CC2)CCO)Nc3ncc(s3)C(=O)Nc4c(cccc4Cl)CO C22060813
C[C@@H]1[C@@H]([C@@H](C[C@H](O1)O[C@H]2C[C@@H](Cc3c2c(c4c(c3O)C(=O)c5cccc(c5C4=O)OC)O)C(=O)CO)[NH3+])O C17108307
Cc1ccc(cc1C)S(=O)(=O)c2cnc(nc2N)N3CCC(CC3)(C(=O)N)[NH+]4CCCCC4 C33301923
CCC[C@@H](c1nc(co1)C(=O)N[C@@H](Cc2c[nH]c3c2cccc3)C(=O)OCC)[NH3+] C33635933
C[C@]12CC[C@H]3c4ccc(cc4CC[C@H]3[C@@H]1C[C@@]([C@@H]2O)(CCCC[NH2+]CCc5ccccn5)CO)O C36748734
c1ccc2c(c1)c(c[nH]2)C[C@@H]([C@H]3NN[C@@H](O3)SCc4c(cccc4Cl)F)[NH3+] C38966457
c1ccc2c(c1)c(c[nH]2)CCNC(=O)[C@H]3[C@@H](c4ccc(nc4S3)c5cccs5)[NH3+] C39280196
Cc1cc(nc(n1)N/C(=N/C(=O)CS[C@@H]2NC(=[NH+]N2)N)/NCCc3c[nH]c4c3cc(cc4)F)C C39355718
Cc1cc(nc(n1)N/C(=N/C(=O)CS[C@H]2NC(=[NH+]N2)N)/NCCc3c[nH]c4c3cc(cc4)F)C C39355719
Cc1ccc2c(c1)c(c[nH]2)CCNC(=O)[C@H]3CN(CC34CC[NH2+]CC4)C(=O)C5=C(NO[C@@H]5C)C C39656204
Cc1cccc(c1)N2[C@@H](N[NH+]=C2N3CCOCC3)SCC(=O)N[C@@H]4C5=C([C@@H](NNC5=O)C)[C@@H](O4)C C39729732
Cc1cccc(c1)N2[C@H](N[NH+]=C2N3CCOCC3)SCC(=O)N[C@@H]4C5=C([C@@H](NNC5=O)C)[C@@H](O4)C C39729734
CC(C)Oc1c(cc(cc1Br)C[NH2+]CCNC(=O)c2c(non2)N)Br C40744471
CCOC(=O)C1CCN(CC1)c2c(c(ncn2)NC3CC([NH2+]C(C3)(C)C)(C)C)N C40752476
c1cc(ccc1Nc2c(c(ncn2)NCCCn3cc[nH+]c3)N)I C40782423
C[C@]12CC[C@H]([C@@]([C@H]1Cc3c(nc(s3)NC(=O)OCC=C)[C@H]2CC(=O)NCC[NH+](C)C)(C)CO)O C43554256
c1cc(ccc1C[C@@H](c2nc(co2)c3nnc(o3)Nc4ccc(cc4)Cl)[NH3+])O C44163257
CC(C)(C)c1ccc(cc1)CSc2c(c(nn2C)C(F)(F)F)[C@@H](CC(=O)N)[NH3+] C44253926
CC(C)(C)NC(=O)C[NH+]1CCCN(CC1)CC(=O)c2c(n(c(=O)[nH]c2=O)C3CC3)N C45606176
C[C@@H]1CC(=O)N2[C@@H]([NH+]=C(N[C@@H]2N1)NCCc3c[nH]c4c3cccc4)c5ccccc5 C39357299
CC1CCC(CC1)NS(=O)(=O)c2ccc(c(c2)[N+](=O)[O-])NCCC[NH+]3CCC[C@@H](C3)C(=O)N C58293284
CC(C)C[C@H](C(=O)N/N=C/c1cc(cc(c1O)Br)Br)[NH3+] C06952281
C[C@@H]1C2=C([C@@H](O[C@@H]2C)NC(=O)CS[C@@H]3N[NH+]=C(N3c4cccc(c4)F)N5CCOCC5)C(=O)NN1 C39938528
C[C@H](C(=O)Nc1c(ccs1)C(=O)N)S[C@@H]2NN=C(N2C3CC3)C4=c5ccccc5=[NH+]C4 C39995866
C[C@@H](C(=O)NC(=O)N)S[C@H]1NN=C(N1c2ccc(cc2)Cl)C3=c4ccccc4=[NH+]C3 C64055452
Cc1ccc(cc1)N2C(=O)CNC(=N2)C(=O)NNC(=O)NCCCn3cc[nH+]c3 C64886095
Cn1ccnc1[C@@](CCNC(=[NH2+])NCCc2ccc(cc2)OC)(C(F)(F)F)O C66245240
CC(C)C[C@H](C(=O)N[C@@H](CCCC[NH3+])C(=O)N[C@@H]([C@@H]1CC(=NO1)Cl)C(=O)[O-])NC(=O)[C@@H](C(C)C)[NH3+] C05663690
C[C@]12CC=C(C=C1CC[C@H]3[C@H]2[C@H](C[C@@]4([C@H]3CC[C@]4(C(=O)CO)O)C)O)NOCC(=O)N[C@@H](Cc5c[nH]cn5)C(=O)OC C01832542
c1ccc(c(c1)C(=O)OCC(=O)Nc2cc(cc(c2)C(=O)N)C(=O)N)NCCC3=CCCCC3 C09023383
CC(C)(CO)[C@H](C(=O)NCCC(=O)NCCSSCCNC(=O)CCNC(=O)[C@@H](C(C)(C)CO)O)O C03874604
CC(C)(C)OC(=O)N[C@H](CCCNC(=N[N+](=O)[O-])N)C(=O)OC[C@H]1[C@@H]([C@@H]([C@H]([C@H](O1)O)O)O)O C12859876
CCOC(=O)c1c(n(c2c1cc(cc2)OC[C@H](C[NH2+]C(CO)(CO)CO)O)c3ccc(cc3)C)C C09805228
c1cc(ccc1/C=C/C(=O)NCC[NH+](CCO)CCO)Oc2cncc3c2cc(s3)C(=O)N C13864433
COc1cc(ccc1O)C[C@H](CO)[C@@H](Cc2ccc(c(c2)OC)O)CO[C@H]3[C@H]([C@@H]([C@@H]([C@@H](O3)CO)O)O)O C14694401
c1cc(ccc1OC[C@H](C[NH2+]C(CO)(CO)CO)O)OC[C@H](C[NH2+]C(CO)(CO)CO)O C15636671
CC(C)C[C@@H](C(=O)N[C@@H](CCCC[NH3+])C(=O)N[C@@H]([C@@H]1CC(=NO1)Cl)C(=O)[O-])NC(=O)[C@@H](C(C)C)[NH3+] C05663689
CCCC[NH+](CCCC)C[C@@H](/C(=N\NC(=S)NN)/C)C(=O)Nc1ccc(cc1[N+](=O)[O-])[N+](=O)[O-] C17211480
CCOc1cc(ccc1O)/C=N/Nc2[nH]nc(n2)SCCC(=O)Nc3ccc(cc3)S(=O)(=O)N C20836250
C1C[C@@H]([NH2+]C1)C(=O)N[C@@H](CCCCNC(=O)CCCC[C@H]2[C@@H]3[C@H](CS2)NC(=O)N3)C(=O)[O-] C22051686
CCOc1cc(ccc1OCC(=O)N)/C=N/NC(=O)c2c(nnn2c3c(non3)N)C[NH+]4CCCC4 C25782992
COc1ccc(cc1)S(=O)(=O)Nc2ccc(cc2)CC[NH2+]C[C@@H](COc3ccc(nc3)N)O C26253516
CC(=CCC[C@](C)([C@H](C[C@H](/C(=C/COC[C@H]([C@H]([C@H]([C@H](CO)O)O)O)O)/C)OC(=O)C)O)O)C C31161882
CC(=CCC[C@@](C)([C@@H](C[C@H](/C(=C/COC[C@H]([C@H]([C@H]([C@H](CO)O)O)O)O)/C)OC(=O)C)O)O)C C31161894
CC[C@H](C)[C@H](C(=O)O[C@@H]([C@@H](C)CC)C(=O)O[C@@H]([C@@H](C)CC)C(=O)OC[C@H]([C@H]([C@H]([C@H](CO)O)O)O)O)O C31163460
C[C@@H](CCCC[C@@H]([C@@H](CO)C(=O)OC[C@H]1[C@H]([C@@H]([C@@H]([C@@H](O1)O)O)O)O)O)C/C(=C/C(=C/C(=O)[O-])/C)/C C31166284
C[C@@H](C[C@H]([C@H]([C@H](/C=C/Cc1cc2c(c(cc(c2Cl)O)O)c(=O)o1)O)SC[C@H](C(=O)[O-])O)O)O C31167451
COc1cc(ccc1O)C[C@H](CO[C@H]2[C@H]([C@@H]([C@@H]([C@@H](O2)CO)O)O)O)c3cc(cc(c3O)OC)/C=C/CO C31167917
C1CCC(CC1)CCCCCO[C@@H]2[C@H]([C@@H]([C@@H]([C@@H](O2)CO)O[C@@H]3[C@@H]([C@@H]([C@@H]([C@@H](O3)CO)O)O)O)O)O C33745451
C1C[C@@H]([NH2+]C1)C(=O)N[C@@H](CCCCNC(=O)CCCC[C@@H]2[C@@H]3[C@@H](CS2)NC(=O)N3)C(=O)[O-] C34704307
C1CCC(CC1)CCCCCCO[C@@H]2[C@@H]([C@@H]([C@@H]([C@@H](O2)CO)O[C@@H]3[C@@H]([C@@H]([C@@H]([C@@H](O3)CO)O)O)O)O)O C35169069
C[NH+](CCCNc1ccc(cc1[N+](=O)[O-])NN[NH-])CCCNC(=O)CCCC[C@H]2[C@H]3[C@@H](CS2)NC(=O)N3 C35395325
c1cc(c(cc1/C=C/C(=O)OC[C@@H]2[C@@H]([C@@H]([C@@H]([C@@H](O2)OC[C@@H]([C@@H]([C@@H](CO)O)O)O)O)O)O)O)O C35454588
CC[C@@H](C)[C@@H](C(=O)O[C@@H]([C@@H](C)CC)C(=O)O[C@@H]([C@@H](C)CC)C(=O)OC[C@@H]([C@@H]([C@@H]([C@@H](CO)O)O)O)O)O C35458336
CC[C@H](C)[C@H](C(=O)O[C@@H]([C@@H](C)CC)C(=O)O[C@@H]([C@@H](C)CC)C(=O)OC[C@@H]([C@@H]([C@@H]([C@@H](CO)O)O)O)O)O C35458347
C[C@@H](CCCC[C@H]([C@@H](CO)C(=O)OC[C@@H]1[C@@H]([C@@H]([C@@H]([C@@H](O1)O)O)O)O)O)C/C(=C/C(=C/C(=O)[O-])/C)/C C35464022
C[C@@H](C[C@H]([C@@H]([C@@H](/C=C/Cc1cc2c(c(cc(c2Cl)O)O)c(=O)o1)O)SC[C@@H](C(=O)[O-])O)O)O C35464468
COc1cc(ccc1O)C[C@@H](CO[C@@H]2[C@@H]([C@@H]([C@@H]([C@@H](O2)CO)O)O)O)c3cc(cc(c3O)OC)/C=C/CO C35464802
COc1cc(ccc1O)C[C@H](CO[C@H]2[C@@H]([C@@H]([C@@H]([C@@H](O2)CO)O)O)O)c3cc(cc(c3O)OC)/C=C/CO C35464812
C1C[C@@H]([NH2+]C1)C(=O)N[C@H](CCCCNC(=O)CCCC[C@H]2[C@@H]3[C@@H](CS2)NC(=O)N3)C(=O)[O-] C35636554
C[NH+](CCCNc1ccc(cc1[N+](=O)[O-])NN[NH3+])CCCNC(=O)CCCC[C@H]2[C@@H]3[C@@H](CS2)NC(=O)N3 C28631130
c1ccc(c(c1)C(=O)N/N=C/[C@H]([C@@H]([C@@H](COC[C@@H]2[C@@H]([C@@H]([C@@H]([C@@H](O2)CO)O)O)O)[C@@H](CO)O)O)O)O C33897337
CC(=CCC[C@@](C)([C@H](C[C@@H](/C(=C/COC[C@@H]([C@@H]([C@@H]([C@@H](CO)O)O)O)O)/C)OC(=O)C)O)O)C C35457528
c1cc(ccc1CC[C@@H](CC(=O)CCc2ccc(cc2)O)O[C@H]3[C@@H]([C@H]([C@@H]([C@H](O3)CO)O)O)O)O C28650529
c1c(cc(c(c1)O)O)/C=C(\C(=O)NCCCCCCNC(=O)/C(=C\c2cc(c(cc2)O)O)/C#N)/C#N C17258804
c1c(cc(c(c1)O)O)/C=C(/C(=O)NCCCCCCCCNC(=O)/C(=C/c2cc(c(cc2)O)O)/C#N)\C#N C05538375
CCOC(=O)C(=C(N/N=C(/C/C(=N/NC(=C(C(=O)OCC)C(=O)OCC)N)/C)\C)N)C(=O)OCC C12412185
c1cc(c(cc1)O)/C=N/NC(=[NH2+])c2nonc2NCNc3nonc3C(=[NH2+])N/N=C/c4c(cccc4)O C16449029
CCCC[C@H](C(=O)N[C@@H](CC(C)C)[C@@H](CC(=O)N[C@@H](C)C(=O)N[C@@H](CC(C)C)[C@@H](CC(=O)[O-])O)O)[NH3+] C44559517
c1cc(ccc1Cc2ccc(cc2)N(C[C@@H](CO)O)C[C@@H](CO)O)N(C[C@H](CO)O)C[C@H](CO)O C13509992
CN(C)c1cc([nH+]c(c1)C(=O)N[C@H](Cc2cnc[nH]2)C(=O)OC)CN[C@@H](Cc3c[nH]c[nH+]3)C(=O)OC C29128712
CCc1c(c(nc([nH+]1)N)N)c2ccc(cc2)OCCCCNC(=O)CCCC[C@H]3[C@@H]4[C@@H](CS3)NC(=O)N4 C22066222
CCc1c(c(nc([nH+]1)N)N)c2ccc(cc2)OCCCCNC(=O)CCCC[C@H]3[C@H]4[C@@H](CS3)NC(=O)N4 C35653069
CO[S@@](=O)(=S)CCNC(=O)[C@@H](CCCCNC(=O)CCCC[C@@H]1[C@@H]2[C@@H](CS1)NC(=O)N2)[NH3+] C33696505
CCOC(=O)C1=C(NC(=C([C@H]1c2ccccc2Cl)C(=O)OC)COCC[NH3+])COCC[NH3+] C38735353
c1cc(ccc1/C(=N/OCC[NH3+])/CCCCO[C@H]2[C@@H]([C@@H]([C@@H]([C@@H](O2)C(=O)[O-])O)O)O)C(F)(F)F C65739936
c1ccc(cc1)NC(=S)NN=C/C(=N\NC(=S)Nc2ccccc2)/[C@H]([C@@H]([C@@H](CO)O)O)[O-] C39949479
CSCC(=O)N[C@H]1CCN([C@@H](C1)C(=O)N[C@@H](CC2CCCCC2)C(=O)N)C(=O)CCC(=O)[O-] C04221925
C[C@@H]1CCCC[C@@H]1NC(=O)NCCOC(=O)OCCNC(=O)N[C@@H]2CCCC[C@@H]2C C04776092
c1ccc(c(c1)C(=O)OCC(=O)Nc2cccc(c2)S(=O)(=O)N)NCCC3=CCCCC3 C09023376
c1csc(c1C(=O)N)NC(=O)COC(=O)CSc2nnc(s2)NC3CCCCC3 C09388169
CCCCn1c(c(c(=O)[nH]c1=O)N(CCOC)CC(=O)c2c3ccccc3[nH]c2c4ccccc4)N C10567179
CCCCN(c1c(n(c(=O)[nH]c1=O)CCC)N)C(=O)COC(=O)c2cccc(c2O)C C11712318
Cc1cc2c(c(c(c(=O)o2)CC(=O)N[C@H](CCCCNC(=O)N)C(=O)[O-])C)c(c1)OC C11865463
Cc1c(oc2c1cc3c(c(c(=O)oc3c2)CCC(=O)N[C@H](CCCCNC(=O)N)C(=O)NCC(=O)[O-])C)C C11865605
Cc1ccccc1OCC(=O)NC(=S)NNC(=O)CCC(=O)Nc2ccccc2Cl C12503246
CCCCn1c(c(c(=O)[nH]c1=O)N(CC(C)C)C(=O)CCC(=O)NC2CCCCCC2)N C12928055
CCCCn1c(c(c(=O)[nH]c1=O)N(CC(C)C)C(=O)CCC(=O)Nc2ccc(cc2)C)N C13057392
CCCCC/C=C\C/C=C/C=C\C=C/[C@H]([C@H](CCCC(=O)[O-])O)SC[C@@H](C(=O)[O-])[NH3+] C13549779
c1ccc(c(c1)C(=O)OCC(=O)Nc2c(ccs2)C(=O)N)NCCC3=CCCCC3 C08780235
Cc1cc(nc(n1)N/C(=N/C(=S)NC[C@@H]2CCCO2)/NCCc3c[nH]c4c3cc(cc4)F)C C14158829
CCCCCN(c1c(n(c(=O)[nH]c1=O)CCCC)N)C(=O)CCc2c[nH]c3c2cccc3 C14697783
CCCCn1c(c(c(=O)[nH]c1=O)N(CCC)C(=O)c2c(c(c([nH]2)C)C(=O)OCC)C)N C14699372
Cc1ccc(c(c1)Cl)NCC(=O)Nc2c(c(c(s2)C(=O)N)C)C(=O)OCCOC C15087192
CCCCN(c1c(n(c(=O)[nH]c1=O)CCC)N)C(=O)COC(=O)c2cc(ccc2O)Br C15181131
CCNc1ccc(cc1NCC(=O)NC(=O)NC(C)(C)C)S(=O)(=O)N(CC)CC C15328563
Cc1ccc(c(c1)NS(=O)(=O)CCCCCCCCS(=O)(=O)Nc2cc(ccc2O)C)O C16291032
c1cc(c(cc1Cl)Cl)NC(=S)NCCN(CCO)C(=S)Nc2ccc(cc2Cl)Cl C16385097
Cc1cc(ccc1/C=N/NC(=S)NNC(=O)c2ccccc2O)N(CCC#N)CCC#N C17108666
CCN(CC)[P@]1(=N[P@@](=NP(=N1)(N(CC)CC)N(CC)CC)(N)N(CC)CC)N C17282239
c1ccc(cc1)[C@@H]2C[C@H](n3c(c(cn3)C(=O)NNC(=S)NCCCN4CCOCC4)N2)C(F)F C20613841
Cc1ccc(cc1)/C=N/Nc2nnc(n2N)SCC(=O)NCc3cccc(c3OC)OC C20917163
Cc1cc(nc(n1)N/C(=N/C(=S)NCCCN2CCOCC2)/NCCc3ccc(cc3)O)C C14158956
C[C@H](C(=O)Nc1c(ccs1)C(=O)N)OC(=O)c2ccccc2N/C=C/C(=O)C(F)(F)F C21602225
CCOC(=O)c1c(c(sc1N)C(=O)OCC)CSc2nnc(n2N)c3ccoc3C C23006334
CCCNC(=O)CSc1nnc(s1)SCC(=O)Nc2c(c3c(s2)CCCC3)C(=O)N C24208179
C(CCC(F)(F)F)C/C=C/C/C=C/C=C/C=C/[C@@H]([C@H](CCCC(=O)[O-])O)SC[C@@H](C(=O)[O-])[NH3+] C05274004
COc1ccc(cc1)[C@H](CC(=O)NNC(=O)CCCCNc2cccc[nH+]2)CC(=O)[O-] C29568448
CCCCCN(Cc1[nH]c(=O)c2c(n1)ccs2)c3c(n(c(=O)[nH]c3=O)CCCC)N C32907882
C[C@@H]1COC(=CC1=O)/C(=C/[C@H](CO)[C@@H]([C@@H](C)[C@@H](CCCCCCC[C@@H](C)O)O)O)/C C35270709
CCCCC/C=C\C(=O)N(Cc1ccco1)[C@H](c2c(cc(cc2O)O)O)C(=O)NC(C)(C)C C36495879
CCCCC/C=C\C(=O)N(Cc1ccco1)[C@H](c2c(cc(cc2O)O)O)C(=O)NCCCC C36495891
CCCCCCN([C@H](c1ccccc1O)C(=O)NC(C)(C)C)C(=O)c2c(cccc2O)O C36514537
CC(C)(C)CC(C)(C)NC(=O)[C@H](c1c(cc(cc1O)O)O)N(C)C(=O)CCc2ccc(cc2)OC C36531839
Cc1ccccc1NCC(=O)N/N=C/c2ccccc2/C=N\NC(=O)CNc3ccccc3C C21966509
CCO/C(=C\1/[C@@H](C(=C(N=C1COCC[NH2+]CC(=O)N)C)C(=O)OC)c2ccccc2Cl)/[O-] C27650150
CCCCNC(=O)[C@@H](c1c(cc(cc1O)O)O)N(c2ccccc2)C(=O)CCc3ccc(cc3)OC C36610694
CC(=C)CNC(=S)Nc1ccccc1OCCOc2ccccc2NC(=S)NCC(=C)C C16183296
C=CCc1cccc(c1O)/C=N/NC(=O)CCCSc2nnc(n2N)c3ccccc3 C58988376
CCCSc1ccccc1NC(=O)CSc2nc([nH]n2)N/N=C/c3ccccc3O C58997137
C=CCSc1ccccc1NC(=O)CSc2nc([nH]n2)N/N=C/c3ccccc3O C58997139
CCSc1ccccc1NC(=O)CSc2nc([nH]n2)N/N=C/c3cccc(c3O)CC=C C59004878
c1ccc(c(c1)NC(=O)CSc2nc([nH]n2)N/N=C/c3ccc(cc3)O)SCc4ccc(cc4)F C59015454
CC[NH+](CC)c1ccc(cc1)NC(=O)CSc2nc([nH]n2)N/N=C/c3cccs3 C59016394
C=CCn1cc(cn1)/C=N/Nc2nnc(n2N)SCC(=O)Nc3cc(ccc3Cl)C(F)(F)F C59830125
Cc1c(c(n(n1)CCO)C)/C=N/Nc2[nH]nc(n2)SCCC(=O)Nc3ccc(cc3)Br C59888097
c1ccc(c(c1)C(=O)OCC(=O)Nc2ccc(cc2)S(=O)(=O)/N=C/3\CCCCCN3)NCCO C09162806
c1cc(ccc1[C@@H](C(=O)N[C@H]2[C@@H]3N(C2=O)C(=C(CS3)CSc4cn[nH]n4)C(=O)[O-])[NH3+])O C03830403
C[C@@H]1[C@@H]([C@H]([C@H]([C@@H](O1)O[C@@H]2[C@@H]([C@@H]([C@@H](O[C@H]2Oc3cc(c4c(c3)oc(c(c4=O)O)c5ccc(cc5)O)O)CO)O)O)O)O)O C04349457
CCOc1ccc(cc1)/C=N\N=c/2\[nH]c3c(ncnc3n2[C@@H]4[C@H]([C@H]([C@@H](O4)CO)O)O)N C04464186
Cc1cc(c2ccc(cc2[nH+]1)N)NCCCC[NH2+]CCCNc3cc([nH+]c4c3ccc(c4)N)C C01563933
C1CCN(CC1)c2nc(nc(n2)N3CCCCC3)N/N=C/[C@H]([C@@H]([C@@H]([C@@H](CO)O)O)O)O C06073450
CCc1cc2c(cc1OC(=O)[C@@H](CCSC)[NH3+])oc(c(c2=O)c3nc(cs3)C)[C@@H](CCSC)[NH3+] C01783931
c1cc(ccc1[C@@H](C(=O)N[C@H]2[C@H]3N(C2=O)C(=C(CS3)CSc4cn[nH]n4)C(=O)[O-])[NH3+])O C11616777
c1cc(c(cc1/C=C/C(=O)c2c(cc(c(c2O)O)O[C@H]3[C@H]([C@@H]([C@@H]([C@@H](O3)CO)O)O)O)O)O)O C13424695
c1ccc(cc1)N[C@H]2[C@H]([C@@H]([C@@H]([C@H](O2)CO)O[C@@H]3[C@H]([C@H]([C@@H]([C@@H](O3)CO)O)O)O)O)O C13549816
COc1cc(ccc1OC[C@H](C[NH+]2CCC(CC2)O)O)C[NH2+]CC(CC=C)(CC=C)O C14948177
C/C(=N\NC(=S)NCC[NH+]1CCCC1)/C(=N\NC(=S)NCC[NH+]2CCCC2)/C C05572752
CC/C(=N\NC(=S)NCC[NH+]1CCCCC1)/C(=N/NC(=S)NCC[NH+]2CCCCC2)/CC C05572758
c1ccc2c(c1)[C@@](C(=O)N2)(C/C(=N\NC(=O)C(=O)NN)/c3ccc(cc3)[N+](=O)[O-])O C17176547
c1cc(ccc1CCC(=O)c2c(cc(cc2O[C@H]3[C@H]([C@H]([C@@H]([C@@H](O3)CO)O)O)O)O)O)N=[N+]=[N-] C22049666
Cc1cc2cc3c(c(c2c(=O)o1)O)[C@H](C[C@@H](C(=O)O3)OC)O[C@H]([C@H]([C@H]([C@H]([C@H](CO)O)O)O)O)O C31156228
c1ccc(cc1)/C=C/c2cc(cc(c2C(=O)O[C@H]3[C@H]([C@H]([C@@H]([C@H](O3)CO)O)O)O)O)O C31156734
c1ccc(cc1)/C=C/c2cc(cc(c2C(=O)O[C@@H]3[C@H]([C@H]([C@@H]([C@H](O3)CO)O)O)O)O)O C31156742
c1cc(ccc1/C=C/C(=O)c2ccc(cc2O)O)O[C@H]3[C@@H]([C@H]([C@@H]([C@H](O3)CO)O)O)O C33832004
c1ccc(cc1)/C=C/[C@@H](/C(=C\2/[C@@H]([NH+]=c3cc(ccc3=[NH+]2)Cl)O)/NNC(=O)c4ccncc4)O C17211346
COc1cc(cc(c1O)OC)[C@@H]2[C@H]3[C@@H](C(=O)N(C3=O)C4CCCCC4)[C@@]([NH2+]2)(CCCC[NH3+])C(=O)[O-] C34388550
c1cc(ccc1/C=C/C(=O)c2c(cc(cc2O[C@H]3[C@@H]([C@@H]([C@@H]([C@@H](O3)CO)O)O)O)O)O)Cl C35405088
CC(=O)c1c(cc(c(c1O)[C@@H]2[C@H]([C@@H]([C@@H]([C@@H](O2)CO)O)O)O)O)O[C@H]3[C@@H]([C@H]([C@@H]([C@H](O3)CO)O)O)O C35465897
COc1cc(ccc1O)C[C@@H]2CO[C@@H]([C@@H]2CO[C@@H]3[C@@H]([C@@H]([C@@H]([C@@H](O3)CO)O)O)O)c4ccc(c(c4)OC)O C35456835
C[C@H]1[C@@H]([C@H]([C@H]([C@@H](O1)OC[C@@H]2[C@H]([C@@H]([C@H]([C@@H](O2)OCCc3ccccc3)O)O)O)O)O)O C31157773
c1cc(ccc1[C@H](C(=O)N[C@H]2[C@@H]3N(C2=O)C(=C(CS3)CSc4cn[nH]n4)C(=O)[O-])[NH3+])O C03830404
CCc1cc(c(cc1O[C@H]2[C@H]([C@@H]([C@@H]([C@@H](O2)CO)O)O)O)O)[C@@H]3C(=CN=[NH+]3)c4ccc5c(c4)OCO5 C38545731
c1ccc2=[NH+]CC(=c2c1)/C=N/NC(=O)[C@@H]3[C@H](N([NH2+]N3)c4c(non4)N)CN5CCOCC5 C38611390
c1nc(c2c(n1)n(cn2)[C@H]3[C@H]([C@@H]([C@@H](O3)CO[P@@](=O)([O-])OP(O)O)O)O)N C38655495
CCOC(=O)[C@@H]1C(=c2cc(ccc2=[NH+]1)OC)NC(=O)C[NH+]3CCC(CC3)(C(=O)N)[NH+]4CCCCC4 C38669744
COc1ccc2=C([C@H]([NH+]=c2c1)C(=O)OC)NC(=O)C[NH+]3CCC(CC3)(C(=O)N)[NH+]4CCCCC4 C38685812
COC(=O)[C@H]1C(=c2ccccc2=[NH+]1)NC(=O)C[NH+]3CCC(CC3)(C(=O)N)[NH+]4CCCCC4 C38688839
Cc1cc(=O)oc2c1ccc(c2)O[C@H]3[C@@H]([C@@H]([C@@H]([C@@H](O3)CO[C@@H]4[C@@H]([C@@H]([C@@H]([C@@H](O4)CO)O)O)O)O)O)O C39937311
c1cc(oc1)CNc2nc(c(c(n2)Nc3c(c4c(s3)CCCC4)C(=O)N)[N+](=O)[O-])N C41026360
C1CCc2c(c(c(s2)Nc3c(c(nc(n3)N4CCC(CC4)C(=O)N)N)[N+](=O)[O-])C(=O)N)C1 C41026362
c1cc(c(cc1[N+](=O)[O-])Cl)O[C@H]2[C@H]([C@@H]([C@@H]([C@@H](O2)CO)O)O[C@@H]3[C@@H]([C@@H]([C@@H]([C@@H](O3)CO)O)O)O)O C43193666
CCCCC[C@@H](/C=C/[C@H]1[C@H](C[C@@H]([C@@H]1C/C=C\CCCC(=O)NC(CO)CO)O)O)O C43771997
CCOC(=O)CCc1c(c([nH]c1[C@H](CC(=O)N)[NH3+])C(=O)OCC)CC(=O)OCC C44254017
c1cc(ccc1CCC(CO)(CO)[NH3+])OCCCCCCNc2ccc(c3c2non3)[N+](=O)[O-] C44676009
c1cc(ccc1[N+](=O)[O-])O[C@H]2[C@H]([C@H]([C@@H]([C@@H](O2)CO[C@@H]3[C@@H]([C@@H]([C@H]([C@@H](O3)CO)O)O)O)O)O)O C44963978
c1ccc(cc1)CCO[C@@H]2[C@@H]([C@@H]([C@@H]([C@@H](O2)CO[C@@H]3[C@@H]([C@@H]([C@@H](CO3)O)O)O)O)O)O C49600052
CC1=CC(=O)CC([C@@H]1CC[C@H](C)O[C@@H]2[C@@H]([C@@H]([C@@H]([C@@H](O2)COC(=O)c3cc(c(c(c3)O)O)O)O)O)O)(C)C C49601784
C[C@H]1[C@@H]([C@H]([C@H]([C@@H](O1)OC[C@@H]2[C@H]([C@@H]([C@H]([C@@H](O2)Oc3c(=O)c4c(cc(cc4oc3c5ccccc5O)O)O)O)O)O)O)O)O C04349095
CC1(O[C@H]2[C@H](O[C@H]([C@H]2O1)C[NH2+]CCNc3cccc[nH+]3)CC(=O)NCCC4=c5ccccc5=[NH+]C4)C C52572057
C[C@](CO)(C(=O)N[C@H](CC1=c2ccccc2=[NH+]C1)C(=O)N3CCC4(CCc5c4cccc5)CC3)[NH3+] C52594493
C1CC[NH+](CC1)CCNC(=O)NC[C@@H]2CCC[C@@H](C2)CNC(=O)NCC[NH+]3CCCCC3 C16138046
CCC[NH+](CCC)C[C@H]1[C@H](NNN1c2c(non2)N)C(=O)N/N=C/C3=c4ccccc4=[NH+]C3 C63426950
C1CCC(CC1)[NH+]2CCc3c(c([nH+]c4c3[C@H](N=N4)[NH3+])NCCCN5CCOCC5)C2 C38752377
COC(=O)[C@@H]1[C@@H](N(NN1)c2c(non2)N)CS[C@@H]3[NH+]=c4ccc(cc4=[NH+]3)[N+](=O)[O-] C63503254
c1ccc2=[NH+]C([NH+]=c2c1)CCNC(=O)CS[C@H]3N[C@H](Nc4n3[nH]c(=O)c4)c5ccco5 C63648748
c1ccc(cc1)O[C@H]2[C@H]([C@H]([C@@H]([C@H](O2)CO)O)O)O[C@H]3[C@@H]([C@H]([C@@H]([C@@H](O3)CO)O)O)O C65748182
C[C@H]1[C@@H]([C@H]([C@H]([C@@H](O1)Oc2c(=O)c3c(cc(c(c3oc2c4ccc(cc4)OC)CC=C(C)C)O[C@H]5[C@@H]([C@H]([C@@H]([C@H](O5)CO)O)O)O)O)O)O)O C03960893
c1cc(ccc1c2cc(=O)c3c(cc(cc3o2)O[C@H]4[C@@H]([C@H]([C@@H]([C@H](O4)CO)O)O)O[C@H]5[C@@H]([C@](CO5)(CO)O)O)O)O C03983878
c1cc(ccc1c2cc(=O)c3c(cc(cc3o2)O[C@H]4[C@@H]([C@H]([C@@H]([C@@H](O4)CO)O)O)O[C@H]5[C@@H]([C@@](CO5)(CO)O)O)O)O C04349029
c1cc(ccc1c2cc(=O)c3c(cc(cc3o2)O[C@H]4[C@@H]([C@H]([C@@H]([C@H](O4)CO)O)O)O[C@H]5[C@@H]([C@@](CO5)(CO)O)O)O)O C04349034
C[C@H]1[C@@H]([C@@H]([C@H]([C@@H](O1)OC[C@@H]2[C@H]([C@@H]([C@H]([C@@H](O2)Oc3cc(c4c(=O)cc(oc4c3)c5ccc(c(c5)O)OC)O)O)O)O)O)O)O C04349192
C[C@@H]1[C@@H]([C@H]([C@H]([C@@H](O1)OC[C@@H]2[C@H]([C@@H]([C@H]([C@@H](O2)Oc3cc(c4c(=O)cc(oc4c3)c5ccc(c(c5)O)OC)O)O)O)O)O)O)O C04349196
C[C@@H]1[C@@H]([C@H]([C@H]([C@@H](O1)O[C@@H]2[C@@H]([C@@H]([C@@H](O[C@H]2Oc3cc(c4c(=O)cc(oc4c3)c5ccc(c(c5)O)OC)O)CO)O)O)O)O)O C04349577
C[C@H]1[C@@H]([C@H]([C@H]([C@@H](O1)O[C@@H]2[C@@H]([C@@H]([C@@H](O[C@H]2Oc3cc(c4c(=O)cc(oc4c3)c5ccc(c(c5)O)OC)O)CO)O)O)O)O)O C04349580
c1cc(ccc1c2cc(=O)c3c(o2)cc(c(c3O)O[C@H]4[C@@H]([C@@H]([C@@H]([C@@H](O4)CO)O)O)O)O[C@H]5[C@@H]([C@@H]([C@@H]([C@@H](O5)CO)O)O)O)O C04349656
c1cc(ccc1/C=C/C(=O)OC[C@@H]2[C@H]([C@@H]([C@H]([C@@H](O2)Oc3c(=O)c4c(cc(cc4oc3c5ccc(c(c5)O)O)O)O)O)O)O)O C04349722
c1cc(ccc1/C=C/C(=O)OC[C@H]2[C@H]([C@@H]([C@H]([C@@H](O2)Oc3c(=O)c4c(cc(cc4oc3c5ccc(c(c5)O)O)O)O)O)O)O)O C04349724
c1cc(ccc1/C=C/C(=O)OC[C@H]2[C@H]([C@H]([C@H]([C@@H](O2)Oc3c(=O)c4c(cc(cc4oc3c5ccc(c(c5)O)O)O)O)O)O)O)O C04349727
c1c(cc(c(c1O)O)O)C(=O)OC[C@@H]2[C@@H]([C@@]([C@@H](O2)O)(COC(=O)c3cc(c(c(c3)O)O)O)O)O C04887562
C[C@H]1[C@@H]([C@H]([C@H]([C@H](O1)OC[C@@H]2[C@H]([C@@H]([C@H]([C@@H](O2)Oc3cc(c4c(c3)O[C@@H](CC4=O)c5ccc(c(c5)O)OC)O)O)O)O)O)O)O C08214774
c1c(cc(c(c1O)O)O)C(=O)OC[C@H]2[C@@H]([C@@H]([C@@H]([C@@H](O2)OC(=O)c3cc(c(c(c3)O)O)O)O)O)O C13458830
c1cc(ccc1c2ccc(cc2)N[C@H]3[C@H]([C@H]([C@@H]([C@@H](O3)CO)O)O)O)N[C@H]4[C@H]([C@@H]([C@@H]([C@@H](O4)CO)O)O)O C13477275
c1c(cc(c(c1O)O)O)C(=O)OC[C@@H]2[C@H]([C@H]([C@H]([C@@H](O2)OC(=O)c3cc(c(c(c3)O)O)O)O)O)O C13525080
c1c(cc(c(c1O)O)O)C(=O)OC[C@@H]2[C@@H]([C@H]([C@H]([C@@H](O2)OC(=O)c3cc(c(c(c3)O)O)O)O)O)O C15043210
c1c(cc(c(c1O)O)O)C(=O)OC[C@@H]2[C@@H]([C@@H]([C@H]([C@@H](O2)OC(=O)c3cc(c(c(c3)O)O)O)O)O)O C15043216
c1c(cc(c(c1O)O)O)C(=O)OC[C@H]2[C@@H]([C@]([C@H](O2)O)(COC(=O)c3cc(c(c(c3)O)O)O)O)O C15657785
c1cc(ccc1c2ccc(cc2)N[C@@H]3[C@H]([C@H]([C@@H]([C@@H](O3)CO)O)O)O)N[C@H]4[C@H]([C@@H]([C@@H]([C@@H](O4)CO)O)O)O C13477279
c1c(cc(c(c1O)O)O)C(=O)OC[C@@H]2[C@H]([C@@]([C@@H](O2)O)(COC(=O)c3cc(c(c(c3)O)O)O)O)O C04887566
c1c(cc(c(c1O)O)O)C(=O)OC[C@@H]2[C@H]([C@@]([C@H](O2)O)(COC(=O)c3cc(c(c(c3)O)O)O)O)O C25763027
c1cc(c(cc1/C=C/C(=O)O[C@@H]2[C@@H](C=C[C@H]([C@H]2O)O[C@H]3[C@H]([C@H]([C@@H]([C@H](O3)CO)O)O)O)O)O)O C31163248
c1cc(c(cc1/C=C/C(=O)O[C@@H]2[C@@H](C=C[C@H]([C@H]2O)O[C@@H]3[C@H]([C@H]([C@@H]([C@@H](O3)CO)O)O)O)O)O)O C31163253
c1cc(c(cc1/C=C/C(=O)O[C@@H]2[C@@H](C=C[C@H]([C@H]2O)O[C@@H]3[C@H]([C@H]([C@@H]([C@H](O3)CO)O)O)O)O)O)O C31163257
c1cc(c(cc1/C=C/C(=O)O[C@@H]2[C@@H](C=C[C@@H]([C@@H]2O)O[C@@H]3[C@@H]([C@@H]([C@@H]([C@@H](O3)CO)O)O)O)O)O)O C35458225
c1cc(c(cc1/C=C/C(=O)O[C@H]2[C@H](C=C[C@@H]([C@@H]2O)O[C@@H]3[C@@H]([C@@H]([C@@H]([C@@H](O3)CO)O)O)O)O)O)O C35458240
c1ccc2c(c1)c(c[nH]2)CC(=O)OC[C@@H]3[C@H]([C@H]([C@@H]([C@@H](O3)O[C@]4([C@@H]([C@@H]([C@@H](O4)CO)O)O)CO)O)O)O C37009788
c1ccc2c(c1)c(c[nH]2)CC(=O)OC[C@H]3[C@H]([C@H]([C@@H]([C@@H](O3)O[C@]4([C@@H]([C@@H]([C@@H](O4)CO)O)O)CO)O)O)O C37009790
C1[C@@H]([C@@H](CS1(=O)=O)NC(=O)NCCCCCCNC(=O)N[C@@H]2CS(=O)(=O)C[C@H]2N)[NH3+] C37530468
c1c(cc(c(c1O)O)O)C(=O)OC[C@@H]2[C@H]([C@@H]([C@H]([C@@H](O2)OC(=O)c3cc(c(c(c3)O)O)O)O)O)O C04096316
c1cc(ccc1CC[NH2+][C@H]2[C@H]([C@@H]([C@@H]([C@@H](O2)CO[C@@H]3[C@@H]([C@@H]([C@@H]([C@@H](O3)CO)O)O)O)O)O)O)O C36378615
CC(C)CC(=O)c1c(cc(cc1O[C@@H]2[C@@H]([C@@H]([C@@H]([C@@H](O2)COC(=O)c3cc(c(c(c3)O)O)O)O)O)O)O)O C33861473
CC(C)CC(=O)c1c(cc(cc1O[C@H]2[C@@H]([C@@H]([C@@H]([C@@H](O2)COC(=O)c3cc(c(c(c3)O)O)O)O)O)O)O)O C33861474
CC(C)CC(=O)c1c(cc(cc1O[C@@H]2[C@H]([C@@H]([C@@H]([C@@H](O2)COC(=O)c3cc(c(c(c3)O)O)O)O)O)O)O)O C31159311
CC(C)CC(=O)c1c(cc(cc1O[C@H]2[C@H]([C@@H]([C@@H]([C@@H](O2)COC(=O)c3cc(c(c(c3)O)O)O)O)O)O)O)O C31159308
c1nc2c(nc(nc2n1[C@H]3[C@@H]([C@H]4[C@H](O3)CO[P@](=S)(O4)O)O)NCCCCCC[NH3+])N C38580948
CSCC[C@@H](/C(=N/S(=O)(=O)OC[C@H]1[C@@H]([C@@H]([C@@H](O1)N2C=NC3=C(NC=N[C@@H]32)[NH3+])O)O)/[O-])[NH3+] C38664793
c1ccc2c(c1)c(=O)nc([nH]2)N/N=C(\C=N\Nc3[nH]c(=O)c4ccccc4n3)/[C@@H]([C@@H]([C@@H](CO)O)O)O C16958980
C1CCc2c(c(c(s2)NC(=O)C[NH2+]CC(=O)Nc3c(c4c(s3)CCCC4)C(=O)N)C(=O)N)C1 C39220969
C1CCc2c(c(c(s2)NC(=O)C/C(=C/C(=O)Nc3c(c4c(s3)CCCC4)C(=O)N)/N)C(=O)N)C1 C39296710
C1[C@@H]([C@H](CS1(=O)=O)NC(=O)NCCCCCCNC(=O)N[C@@H]2CS(=O)(=O)C[C@@H]2N)[NH3+] C37530470
c1cc(ccc1N/N=C(\[C@H]2C(=O)[NH+]=c3ccc(cc3=[NH+]2)Cl)/[C@H]([C@@H](CO)O)O)S(=O)(=O)N C40151181
Cc1cc(c(cc1C)N[C@@H]2[C@H]([C@@H]([C@@H](O2)[C@@H](CO)O)O)O)N[C@H]3[C@@H]([C@H]([C@H](O3)[C@@H](CO)O)O)O C08740336
Cc1cc(c(cc1C)N[C@H]2[C@H]([C@@H]([C@@H](O2)[C@@H](CO)O)O)O)N[C@H]3[C@@H]([C@H]([C@H](O3)[C@@H](CO)O)O)O C08740339
c1c(cc(c(c1O)O)O)C(=O)OC[C@H]2[C@@H]([C@@]([C@@H](O2)O)(COC(=O)c3cc(c(c(c3)O)O)O)O)O C04887564
c1cc(ccc1c2ccc(cc2)N[C@H]3[C@H]([C@@H]([C@@H]([C@@H](O3)CO)O)O)O)N[C@H]4[C@H]([C@H]([C@@H]([C@H](O4)CO)O)O)O C13477277
CSCC[C@@H](/C(=N/S(=O)(=O)OC[C@@H]1[C@@H]([C@@H]([C@@H](O1)N2C=[NH+]C3=C(NC=[NH+][C@@H]32)N)O)O)/O)N C38664791
CSCC[C@H](/C(=N/S(=O)(=O)OC[C@@H]1[C@@H]([C@@H]([C@@H](O1)N2C=[NH+]C3=C(NC=[NH+][C@@H]32)N)O)O)/O)N C38664792
c1ccc(cc1)C[NH2+]Cc2cc(c(cc2O)C[NH2+]Cc3ccccc3)O C01680960
C1CCC(CC1)[NH2+]C[C@@H](CSC[C@H](C[NH2+]C2CCCCC2)O)O C04989801
c1cc(c2c(c1NCCO)C(=O)c3c(ccc(c3C2=O)O)O)NCCO C04771957
C1C[C@@H](C[NH2+]C1)C(=O)NCCCCCCNC(=O)[C@H]2CCC[NH2+]C2 C05600232
c1ccc(cc1)C[NH2+]Cc2c(ccc(c2C[NH2+]Cc3ccccc3)O)O C01594597
c1c(nc(nc1Cl)N)NCCCCCNc2cc(nc(n2)N)Cl C01620412
c1cc(cc(c1)O)NC(=O)[C@H]2C[NH+]3CC[C@@H]2C[C@@H]3Cn4cc(nn4)C[NH3+] C08299819
c1ccc(cc1)/C(=N/NC(=O)NN)/C[C@]2(c3cc(ccc3NC2=O)Br)O C17176568
c1ccc(cc1)N/N=C/C(=N/Nc2ccccc2)/[C@@H]([C@@H]([C@@H](CO)O)O)O C18180705
c1ccc(cc1)N/N=C/C(=N/Nc2ccccc2)/[C@@H]([C@@H]([C@H](CO)O)O)O C14712143
CCc1cc(cc(c1N)C)Cc2cc(ccc2N)Cc3ccc(cc3)N C33610799
CC(C)c1cc(cc(c1N)C(C)C)Cc2cc(ccc2N)Cc3ccc(cc3)N C33611084
c1ccc2c(c1)c(c[nH]2)C[C@@H](C(=O)/[NH+]=c\3/ccc-4c(cc(oc4c3)O)C(F)(F)F)[NH3+] C35051105
c1ccc(cc1)N/N=C/C(=N\Nc2ccccc2)/[C@@H]([C@@H]([C@@H](CO)O)O)O C18180699
CC(C)[NH+](C)C[C@H]1N[NH2+]NN1CC(=O)NCC2=CC=C[C@@H]3C2=CC=N3 C39380899
Cc1cc(no1)NC(=O)c2c(c\3c(o2)CC(C/C3=N\NC(=[NH2+])N)(C)C)C C39856068
CCN(c1ccccc1)c2c(c(nc[nH+]2)NC3CC([NH2+]C(C3)(C)C)(C)C)N C40679590
CCCCc1ccc(cc1)Nc2c(c(nc[nH+]2)NNc3ccccc3)N C40680047
CC1(CC(CC([NH2+]1)(C)C)Nc2c(c([nH+]cn2)NNc3ccccc3)N)C C40757412
c1ccc(cc1)NNc2c(c([nH+]cn2)Nc3nc4ccccc4s3)N C40757414
CC1(CC(CC([NH2+]1)(C)C)Nc2c(c(ncn2)Nc3ccccc3F)N)C C40759116
CC1(CC(CC([NH2+]1)(C)C)Nc2c(c(ncn2)Nc3nc4ccccc4s3)N)C C40760708
CC1(CC(CC([NH2+]1)(C)C)Nc2c(c(ncn2)Nc3cccc(c3)Cl)N)C C40760748
CC(C)(C)NNc1c(c(nc[nH+]1)N2CCN(CC2)c3cccc[nH+]3)N C40796626
Cc1c\2c(oc1C(=O)NCCCn3cc[nH+]c3)CCC/C2=N\NC(=[NH2+])N C40824738
Cc1cc(oc-2c/c(=[NH+]\C(=O)[C@H](CCCC[NH3+])NC(=O)C)/ccc12)O C42854206
c1cc(ccc1[C@@H](C[NH3+])Sc2nc(cc(n2)N)N)Br C42959798
C[C@@H]([C@@H](c1ccccc1Br)Sc2[nH]c(=O)cc(n2)N)[NH3+] C43096472
CCCC[C@H](c1nc(co1)C(=O)NC2CC([NH2+]C(C2)(C)C)(C)C)[NH3+] C43210015
CC[C@H]([C@@H](c1ccc(s1)Br)[NH+]2CCCC[C@@H]2C(=O)N)[NH3+] C43262414
CC[C@@H]([C@H](c1ccc(s1)Br)[NH+]2CCCC[C@@H]2C(=O)N)[NH3+] C43262417
CC[C@H]([C@@H](c1cc(cs1)Br)[NH+]2CCCC[C@@H]2C(=O)N)[NH3+] C43287145
CC[C@H]([C@H](c1cc(cs1)Br)[NH+](CC(=O)N)C(C)C)[NH3+] C43287314
CC[C@H]([C@@H](c1cc(cs1)Br)[NH+](CC(C)C)CC(=O)N)[NH3+] C43287674
c1cc(ccc1C([C@H](CC(=O)[O-])[NH3+])[C@H](CC(=O)[O-])[NH3+])OC(F)(F)F C44219299
CCCC[C@@H](CC)Cn1c2ccc(cc2c3c1ccc(c3)CC[NH3+])CC[NH3+] C44397812
CCCC[C@H](CC)COc1cc(c(cc1C[C@@H](C)[NH3+])OC)C[C@@H](C)[NH3+] C44461714
CCCC[C@H](CC)COc1cc(c(cc1C[C@H](C)[NH3+])OC)C[C@@H](C)[NH3+] C44461716
c1cc2c(cc1NC(=[NH2+])N)[nH]c3c2C[C@@]4([C@@H]5Cc6ccc(c7c6[C@@]4([C@H]3O7)CC[NH+]5CC8CC8)O)O C44672344
CONC(=[NH2+])c1ccc(cc1)c2ccc(o2)c3ccc(nc3)C(=[NH2+])NOC C03926350
c1ccc2=[NH+]CC(=c2c1)C[C@@H](COc3cc(cnc3)c4ccc(cc4)N)[NH3+] C52627747
CC1=C([C@@H](C(=C(O1)N)C(=O)N)c2cc(ccc2Cl)[N+](=O)[O-])C(=O)N C58949614
c1ccc(c(c1)[C@@H]2NN[C@H](N2N)SCC3[NH+]=c4ccccc4=[NH+]3)F C63619696
c1ccc(c(c1)[C@H]2NN[C@H](N2N)SCC3[NH+]=c4ccccc4=[NH+]3)F C63619697
Cc1ccc(cc1)CS[C@@H]2NN[C@@H](O2)[C@H](CC3=c4ccccc4=[NH+]C3)[NH3+] C63804965
Cc1ccc(cc1)CS[C@H]2NN[C@H](O2)[C@H](CC3=c4ccccc4=[NH+]C3)[NH3+] C63804973
CCOC(=O)CS[C@H]1NN[C@@H](O1)[C@H](CC2=c3ccccc3=[NH+]C2)[NH3+] C64428705
c1ccc2=[NH+]C([NH+]=c2c1)[C@H]3CCCN(C3)c4cc(nc(n4)N)NCCO C65454835
C[C@@H]1CCC[NH+](C1)[C@@H](C)CNC(=O)NCCCc2c(c([nH]n2)N)C#N C65584926
c1cc\2c(cc1)NC(=O)/C2=N\NC(=[NH2+])N/N=C/3\C(=O)Nc4c3cccc4 C67350901
c1cc(c(cc1CCNc2c3c(ncn2)n(cn3)[C@@H]4[C@H]([C@@H]([C@@H](O4)CO)O)O)O)O C05395584
c1cc(c2c(c1NCCOCCO)C(=O)c3c(ccc(c3C2=O)O)O)NCCOCCO C05387082
c1cc(ccc1/C=C/C(=O)NC(=S)Nc2ccc(cc2)S(=O)(=O)N=C(N)N)[N+](=O)[O-] C02898374
C[C@]1(C[C@@H]([C@@]2([C@@H]1[C@H](OC=C2)O[C@H]3[C@@H]([C@@H]([C@@H]([C@@H](O3)CO)O)O)O)O)O)OC(=O)/C=C\c4ccccc4 C08143900
CC(C)C(=O)Oc1ccccc1/C=N/Nc2nc3c(ncnc3n2[C@@H]4[C@H]([C@@H]([C@@H](O4)CO)O)O)N C09975160
COc1cccc(c1O)/C=N/Nc2nc3c(ncnc3n2[C@H]4[C@H]([C@@H]([C@@H](O4)CO)O)O)N C09975165
Cc1cc(ccc1Cl)OC/C(=N/Nc2nc3c(ncnc3n2[C@H]4[C@H]([C@@H]([C@@H](O4)CO)O)O)N)/C C09975244
COc1ccc2c(c1)ccc(n2)/C=N/Nc3nc4c(ncnc4n3[C@H]5[C@H]([C@@H]([C@H](O5)CO)O)O)N C10004097
CC(=O)OC[C@H]1[C@H]([C@H]([C@@H]([C@@H](O1)Oc2c(=O)c3c(cc(cc3oc2c4ccc(c(c4)O)O)O)O)O)O)O C13424738
c1c(nc(nc1O)SCC(=O)N2CCN(CC2)C(=O)CSc3nc(cc(n3)O)N)N C13451746
c1cc(ccc1CCC(=O)c2c(cc(cc2O[C@H]3[C@H]([C@H]([C@@H]([C@@H](O3)CO)O)O)O)O)O)O C13521018
c1ccc2c(c1)ccc(c2/C=C/c3c(=O)n(c(nn3)Nc4ccc(cc4)S(=O)(=O)N[C@H]5C=CNO5)N)O C15222519
CCOC(=O)NC(=O)CSc1nnc(s1)NC(=O)CSc2nc(cc(n2)N)N C20102682
Cc1cc(=O)oc2c1ccc(c2)O[C@H]3[C@@H]([C@@H]([C@H]([C@H](O3)CO)O)O[C@H]4[C@H]([C@H]([C@@H]([C@@H](O4)C)O)O)O)NC(=O)C C22063954
Cc1ccc(cc1)Nc2nc(nc(n2)N)CN[C@@H](CO)[C@H](c3ccc(cc3)[N+](=O)[O-])O C23409277
Cc1ccc(cc1)Nc2nc(nc(n2)N)CN[C@H](CO)[C@H](c3ccc(cc3)[N+](=O)[O-])O C23409280
Cc1ccc(cc1)Nc2nc(nc(n2)N)CN[C@H](CO)[C@@H](c3ccc(cc3)[N+](=O)[O-])O C23409286
Cc1cc(nc(n1)N)NNC(=S)SCC(=O)N[C@@H](C(Cl)(Cl)Cl)O C26949895
C[C@@H]1CCC[C@H]([C@@H]1C)NC(=S)NNC(=O)C[C@H](c2cccs2)NC(=O)N C27259399
CC(=O)O[C@@H]1[C@H]([C@H]([C@H](O[C@@H]1Oc2c(=O)c3c(cc(cc3oc2c4ccc(cc4)O)O)O)CO)O)O C31156338
COc1cc(c(cc1c2coc3cc(c(c(c3c2=O)O)OC)O[C@@H]4[C@H]([C@@H]([C@@H]([C@H](O4)CO)O)O)O)O)OC C31161533
CCOC(=O)c1c(c(sc1NC(=O)CSc2nc(cc(n2)N)N)C(=O)NC)C C31353886
COc1ccc(cc1)/C=N/Nc2nc3c(=O)[nH]c(nc3n2[C@H]4[C@@H]([C@@H]([C@@H](O4)CO)O)O)N C33758759
c1cc(ccc1/C=C/C(=O)c2c(cc(cc2O[C@H]3[C@H]([C@@H]([C@@H]([C@@H](O3)CO)O)O)O)O)O)O C34107349
COc1cc(c(cc1c2coc3cc(c(c(c3c2=O)O)OC)O[C@@H]4[C@@H]([C@@H]([C@@H]([C@@H](O4)CO)O)O)O)O)OC C35457336
CC1=C(C(CCC1)(C)C)C(=O)O[C@H]2[C@H]([C@@H]([C@@H]([C@@H](O2)CO[C@@H]3[C@@H]([C@@H]([C@@H]([C@@H](O3)CO)O)O)O)O)O)O C35465940
c1cc(ccc1CC(=O)c2c(cc(cc2O[C@H]3[C@H]([C@@H]([C@H]([C@@H](O3)CO)O)O)O)O)O)N=[N+]=[N-] C36372330
Cc1ccc(o1)CN([C@@H](c2c(cc(cc2O)O)O)C(=O)NC(C)(C)C)C(=O)c3cccc(c3O)O C36597688
CC(=O)O[C@@H]1[C@H]([C@@H]([C@@H](O[C@@H]1Oc2c(=O)c3c(cc(cc3oc2c4ccc(cc4)O)O)O)CO)O)O C35455067
c1cc-2c(cc1S(=O)(=O)NCCO)C(=NN)c3c2ccc(c3)S(=O)(=O)NCCO C02997511
C[C@]12CC[C@H](C[C@H]1O[C@@H]3[C@@H]([C@@H]([C@@H]([C@@H](O3)COC(=O)c4cc(c(c(c4)O)O)O)O)O)O)C(O2)(C)C C36374497
COCCCNc1nc(c(c(n1)Nc2c(c3c(s2)CCCC3)C(=O)N)[N+](=O)[O-])N C41026355
COCCNc1nc(c(c(n1)Nc2c(c3c(s2)CCCC3)C(=O)N)[N+](=O)[O-])N C41026374
C[C@@H](COC)Nc1nc(c(c(n1)Nc2c(c3c(s2)CCCC3)C(=O)N)[N+](=O)[O-])N C41026430
COCCCNc1nc(c(c(n1)Nc2c(c3c(s2)CCC3)C(=O)N)[N+](=O)[O-])N C41301736
c1cc(oc1)CNc2nc(c(c(n2)Nc3c(c4c(s3)CCC4)C(=O)N)[N+](=O)[O-])N C41301757
C1Cc2c(sc(c2C(=O)N)Nc3c(c(nc(n3)NC[C@@H]4CCCO4)N)[N+](=O)[O-])C1 C41301772
C1Cc2c(sc(c2C(=O)N)Nc3c(c(nc(n3)NCCCN4CCOCC4)N)[N+](=O)[O-])C1 C41301780
CCOC(Nc1nc(c(c(n1)Nc2c(c3c(s2)CCC3)C(=O)N)[N+](=O)[O-])N)OCC C41302012
c1ccc2c(c1)c(c[nH]2)CCNc3nc(c(c(n3)Nc4c(c5c(s4)CCC5)C(=O)N)[N+](=O)[O-])N C41302058
COC(=O)[C@H](CCC/N=C(\N)/N[N+](=O)[O-])NC(=O)c1coc(n1)c2ccc(cc2)N C43216298
c1cc(ccc1/C=C/C(=O)c2ccc(cc2O[C@@H]3[C@H]([C@@H]([C@H]([C@@H](O3)CO)O)O)O)O)O C43759582
c1cc(ccc1CCC(=O)c2c(cc(cc2O[C@H]3[C@@H]([C@H]([C@H]([C@@H](O3)CO)O)O)O)O)O)N C44135758
CCOc1ccc(cc1)/C=N/Nc2nc3c(ncnc3n2[C@H]4[C@@H]([C@@H]([C@H](O4)CO)O)O)N C08964853
c1cc(ccc1c2ccc(cc2)N[C@@H]3C[C@@H]([C@@H](O3)CO)O)N[C@@H]4C[C@@H]([C@@H](O4)CO)O C04042227
c1cc(ccc1c2ccc(cc2)N[C@@H]3C[C@@H]([C@@H](O3)CO)O)N[C@@H]4C[C@H]([C@@H](O4)CO)O C04042275
c1ccc2c(c1)c(c[nH]2)C[C@@H](C(=O)NNC(=O)[C@@H]3COc4ccccc4O3)NC(=O)N C12609604
c1ccc2c(c1)c(c[nH]2)C[C@H](C(=O)NNC(=O)[C@@H]3COc4ccccc4O3)NC(=O)N C12609606
c1ccc2c(c1)c(c[nH]2)C[C@H](C(=O)NNC(=O)[C@H]3COc4ccccc4O3)NC(=O)N C12609610
c1cc(c(cc1O)O)/C=N/Nc2nnc(n2N)SCC(=O)Nc3nccs3 C20292366
C([C@H]1[C@H]([C@@H]([C@H](O1)CO[C@@H]2[C@@H]([C@H]([C@@H]([C@H](O2)CO)O)O)O)O)O)O C04027420
CC(=CCc1c(cc(c2c1O[C@@H]([C@H](C2=O)O)c3ccc(cc3)O)O)O[C@H]4[C@@H]([C@H]([C@@H]([C@H](O4)CO)O)O)O)C C04098359
c1cc(c(cc1c2cc(=O)c3c(cc(cc3o2)O)O)O)O[C@H]4[C@@H]([C@H]([C@@H]([C@H](O4)CO)O)O)O C04349517
C([C@H]1[C@@H]([C@@H]([C@@H]([C@@H](O1)O[C@@H]2[C@@H](OC(=O)[C@@H]([C@@H]2O)O)CO)O)O)O)O C04428967
C([C@@H]1[C@@H]([C@@H]([C@@H]([C@@H](O1)O[C@@H](C=O)[C@@H]([C@@H]([C@@H](CO)O)O)O)O)O)O)O C04556622
C([C@@H]1[C@H]([C@@H]([C@@H]([C@@H](O1)O[C@@H](C=O)[C@@H]([C@@H]([C@@H](CO)O)O)O)O)O)O)O C04556624
c1nc(c2c(n1)n(c(n2)CC(=O)N)[C@@H]3[C@H]([C@@H]([C@@H](O3)CO)O)O)N C05538932
c1nc(c2c(n1)n(c(n2)CC(=O)N)[C@H]3[C@H]([C@@H]([C@@H](O3)CO)O)O)N C05538935
CC(=O)N[C@H]1[C@H]([C@@H]([C@@H](O[C@@H]1NC(=O)CCCCC[NH3+])CO)O)O C06614498
C1[C@@H](O[C@@H]([C@@H]([C@@H]1O)O)O[C@@H]2[C@@H](O[C@@H]([C@@H]([C@@H]2O)O)O)CO)CO C06761035
C1[C@@H](O[C@H]([C@@H]([C@@H]1O)O)O[C@@H]2[C@@H](O[C@@H]([C@@H]([C@@H]2O)O)O)CO)CO C06761036
C([C@H]1[C@@H]([C@@H]([C@@H]([C@@H](O1)OC[C@@H]2[C@@H]([C@@H]([C@@H]([C@@H](O2)O)O)O)O)O)O)O)O C08738373
C([C@@H]1[C@H]([C@@H]([C@@H]([C@@H](O1)OC[C@@H]2[C@@H]([C@@H]([C@@H]([C@@H](O2)O)O)O)O)O)O)O)O C08738375
C([C@H]1[C@H]([C@@H]([C@@H]([C@@H](O1)OC[C@@H]2[C@@H]([C@@H]([C@@H]([C@@H](O2)O)O)O)O)O)O)O)O C08738376
c1nc(c2c(n1)n(c(n2)NCC[NH3+])[C@H]3[C@@H]([C@@H]([C@@H](O3)CO)O)O)N C09886052
c1nc(c2c(n1)n(c(n2)NCC[NH3+])[C@H]3[C@H]([C@@H]([C@@H](O3)CO)O)O)N C09886054
c1nc(c2c(n1)n(nn2)[C@H]3[C@H]([C@@H]([C@@H](O3)CSCC[NH3+])O)O)N C05011588
c1ccc(c(c1)/C=N\N=c/2\[nH]c3c(ncnc3n2[C@@H]4[C@H]([C@H]([C@@H](O4)CO)O)O)N)O C01898831
c1c(c2c(ncnc2n1[C@H]3[C@H]([C@@H]([C@@H](O3)CO)O)O)N)C(=O)NO C04809276
c1cc(c(cc1c2cc(=O)c3c(cc(cc3o2)O[C@H]4[C@@H]([C@H]([C@H]([C@H](O4)CO)O)O)O)O)O)O C13515389
COc1cc(c2c(c1)oc(c(c2=O)O[C@@H]3[C@H]([C@@H]([C@@H]([C@H](O3)CO)O)O)O)c4ccc(c(c4)O)O)O C14760385
C[C@H]1C[C@H]([C@H]([C@H](O1)Nc2ccccc2N[C@H]3[C@H]([C@@H]([C@@H]([C@@H](O3)C)O)O)O)O)O C14920803
Cn1c(=O)c2c(nc1OC)n(c(=[NH2+])[nH]2)[C@H]3[C@@H]([C@H]([C@@H]([C@H](O3)CO)O)O)O C16953324
C[C@@]12C[NH+]3C[C@@](C1O)(CN(C2)[C@H]3[C@H]([C@H]([C@H]([C@H](CO)O)O)O)O)C C19331307
CC(=O)N[C@H]1[C@H]([C@H]([C@H](O[C@@H]1NC(=O)CCCCC[NH3+])CO)O)O C22046229
CC(=O)N[C@H]1[C@@H]([C@H]([C@H](O[C@@H]1NC(=O)CCCCC[NH3+])CO)O)O C22046237
[H]/N=C(/N)\Nc1nc(cs1)CSCC[C@H]([NH3+])[N-]S(=O)(=O)N C22056708
[H]/N=C(\N)/Nc1nc(cs1)CSCC[C@@H]([NH3+])[N-]S(=O)(=O)N C22056713
c1cc(ccc1C(=O)O[C@H]2C=C([C@@H]3[C@]2(C=CO[C@H]3O[C@@H]4[C@H]([C@H]([C@@H]([C@@H](O4)CO)O)O)O)O)CO)O C31156821
c1cc(c(cc1[C@H]2[C@@H](C(=O)c3c(cc(cc3O2)O)O)O)O[C@H]4[C@@H]([C@H]([C@@H]([C@H](O4)CO)O)O)O)O C31165691
c1cn(c(=O)nc1N)CC[NH2+]CCn2cnc3c2c(=O)[nH]c(n3)N C17210316
c1cc(c(cc1[C@@H]2[C@H](Cc3c(cc(cc3O2)O[C@H]4[C@H]([C@@H]([C@@H](CO4)O)O)O)O)O)O)O C26745304
[H]/N=C\1/C(=N\NC(=S)N)/C(=N\NC(=S)N)/[C@H](O1)c2ccc(cc2)[N+](=O)[O-] C25585355
Cc1cc(c(cc1C)N[C@@H]2[C@@H]([C@@H]([C@@H]([C@@H](O2)CO)O)O)O)N[C@H]3[C@@H]([C@@H]([C@@H]([C@@H](O3)CO)O)O)O C08740319
C[C@]12C[NH+]3C[C@](C1O)(CN(C2)[C@@H]3[C@@H]([C@@H]([C@@H]([C@@H](CO)O)O)O)O)C C19323012
C[C@]12C[NH+]3C[C@](C1O)(CN(C2)[C@@H]3[C@@H]([C@H]([C@@H]([C@@H](CO)O)O)O)O)C C19323018
C[C@]12C[NH+]3C[C@](C1O)(CN(C2)[C@@H]3[C@H]([C@H]([C@@H]([C@@H](CO)O)O)O)O)C C19323021
Cc1ccc(c(c1C)CNCC[NH2+]CCNCCNCC[NH3+])O C38636835
c1c(c2c(n1[C@H]3[C@H]([C@@H]([C@H](O3)CO)O)O)[nH]cnc2=O)/C(=N\O)/N C16927531
C[C@H]1C(=O)N([C@@H](NN1)[NH2+]CCc2c[nH]c3c2cc(cc3)Cl)N C39154774
c1c(c2c(=O)[nH]cnc2n1[C@H]3[C@H]([C@@H]([C@@H](O3)CO)O)O)/C(=N/O)/N C16927524
c1cc(c(cc1[C@@H]2CC(=O)c3ccc(c(c3O2)O)O[C@@H]4[C@@H]([C@@H]([C@H]([C@@H](O4)CO)O)O)O)O)O C43465405
CC(=O)OC[C@@H]1[C@@H]([C@H]([C@@H]([C@H](O1)Oc2c(=O)c3c(cc(cc3oc2c4ccc(c(c4)O)O)O)O)O)O)O C43465459
CC(=O)N[C@@H]1[C@H]([C@H]([C@@H](O[C@H]1NC(=O)CCCCC[NH3+])CO)O)O C44154816
CC(=O)N[C@@H]1[C@H]([C@H]([C@H](O[C@H]1NC(=O)CCCCC[NH3+])CO)O)O C44154818
Cc1cc(c(n1c2ccc(cc2)[C@@H]([C@H](CO)[NH3+])O)C)C[C@@H](CO)[NH3+] C44464011
Cc1cc(c(n1c2ccc(cc2)[C@H]([C@H](CO)[NH3+])O)C)C[C@@H](CO)[NH3+] C44464012
CC(=O)N[C@H]1[C@@H]([C@@H]([C@@H](O[C@@H]1SCCCCCC[NH3+])CO)O)O C04533982
CN(C[C@@H]([C@@H]([C@@H]([C@@H](CO)O)O)O)O)c1[nH]c2c(n1)c(=O)[nH]cn2 C59369424
CN(C[C@H]([C@@H]([C@@H]([C@@H](CO)O)O)O)O)c1[nH]c2c(n1)c(=O)[nH]cn2 C59369426
COc1ccc(cc1)S(=O)(=O)c2c(c(sc2Nc3ccccc3Cl)C(=O)c4ccccc4)N C02713163
CCc1c(sc(n1)N)C(=O)N/N=C/c2ccc(cc2)N3[C@@H](CC(=N3)c4ccccc4)[C@H]5CC=CC=C5 C08799059
COc1ccc(cc1)c2cc(c3c(c(sc3n2)C(=O)Nc4nccs4)N)c5ccc(c(c5)OC)OC C09015578
CC(C)(C)C(=O)NC(=S)NNC(=O)COc1ccc2cc(ccc2c1Br)Br C13988374
Cc1cccc(c1NS(=O)(=O)c2ccc(cc2)NC(=S)NC(=O)/C=C/c3ccccc3Cl)C C13998156
CCCOc1ccccc1C(=O)NNC(=S)NC(=O)c2ccc(c(c2)I)C C14026393
c1ccc2c(c1)cc(o2)C(=O)Nc3cccc(c3)NC(=S)NC(=O)c4ccc(o4)c5cccc(c5)Cl C14274027
Cc1c(c2ccccc2[nH]1)/C=N/NC(=O)/C(=C\c3ccc(cc3)N(C)C)/NC(=O)c4ccccc4Cl C15162377
Cc1ccc(cc1)c2cc(c3ccccc3n2)C(=O)OCC(=O)Nc4c(c5c(s4)CCCC5)C(=O)N C03409034
c1cc(sc1)Cc2nnc(n2C3CCCCC3)SCc4nc(nc(n4)Nc5ccc(cc5)F)N C16213901
CCN1C(=C([C@@H](NC1=S)c2cccc(c2)NC(=O)Nc3ccccc3C(F)(F)F)C(=O)OCC)C C16611018
CCN1C(=C([C@H](NC1=S)c2cccc(c2)NC(=O)NC34CC5CC(C3)CC(C5)C4)C(=O)OCC)C C16611020
COc1cc(ccc1OC(=O)c2cccs2)/C=N/NC(=O)c3c(c(c(c(n3)Cl)Cl)N)Cl C19328022
Cc1ccccc1NC(=O)C2=C(NC(=C([C@@H]2c3ccco3)C#N)SCC(=O)Nc4ccc(cc4)Cl)C C08439515
Cc1ccccc1NC(=O)CSC2=C([C@@H](C(=C(N2)C)C(=O)Nc3ccccc3C)c4ccccc4)C#N C19940186
Cc1ccc(cc1)NC(=O)c2cnn3c2NC(=C([C@@H]3c4ccccc4OC)C(=O)Nc5ccc(cc5)OC)C C20940692
CCOc1cc(ccc1O)[C@H]2C3=C(C[C@@H](CC3=O)c4ccc(cc4)OCC(C)C)Nc5ccccc5N2 C21239051
C/C(=N\Nc1nnc(n1N)SCC(=O)C2C3CC4CC(C3)CC2C4)/c5ccc(cc5)Br C21322952
c1cc2cccnc2c(c1)OCC(=O)NNCC(=O)Nc3nc4c(s3)CCCCCCCCCC4 C22508146
Cc1cc(ccc1NC(=O)c2ccco2)NC(=S)NC(=O)c3ccc(o3)c4cccc(c4Cl)Cl C01263742
Cc1c(s/c(=N\C(=S)NC(=O)c2ccccc2Cl)/[nH]1)C(=O)/C=C/c3ccc(cc3)NC(=O)C C25585576
CCc1cccc(c1N2C(=O)[C@H]3[C@H]([NH2+][C@@]([C@@H]3C2=O)(CC4CCCCC4)C(=O)[O-])c5cc(c(c(c5)C)O)C)CC C33604783
COc1ccc(c(c1)F)c2c3c(n(nc3nc(n2)NCc4ccc5c(c4)OCO5)Cc6ccccc6)N C35929056
CC(C)(C)CC(C)(C)NC(=O)[C@H](c1ccc(cc1)O)N(c2cccc(c2)Cl)C(=O)c3ccccc3O C36483167
CC(C)(C)CC(C)(C)NC(=O)[C@@H](c1ccccc1)N(c2cccc(c2)Cl)C(=O)c3c(cccc3O)O C36484915
CC(C)(C)NC(=O)[C@H](c1ccc(cc1)[N+](=O)[O-])N(c2cccc(c2)Cl)C(=O)c3cccc(c3O)O C36485137
CC(C)(C)NC(=O)[C@@H](c1ccc(cc1)N(C)C)N(c2cccc(c2)Cl)C(=O)c3cccc(c3O)O C36485179
CC(C)(C)NC(=O)[C@@H](c1ccc(cc1)[N+](=O)[O-])N(c2ccccc2Cl)C(=O)c3cccc(c3O)O C36545447
CC(C)(C)N([C@H](c1cc(ccc1Cl)[N+](=O)[O-])C(=O)NC2CCCCC2)C(=O)c3cccc(c3O)O C36586996
Cc1ccc(o1)CN([C@H](c2c(cccc2Cl)Cl)C(=O)NC(C)(C)C)C(=O)c3c(cccc3O)O C36597556
CN1C[C@@H](c2c1cccc2)/C=C(\C(=O)NCCc3c[nH]c4c3cccc4)/NC(=O)c5ccccc5Cl C38935909
Cc1cc(ccc1OCCCC(=O)NN2[C@@H](Nc3ccc(cc3C2=O)Cl)c4ccc(cc4)O)Cl C39920038
Cc1ccc(c(c1)C)NC(=O)N[C@@H]2CCCC[C@@H]2NC(=O)c3csc(n3)COc4cc(cc(c4)C)C C40427932
Cc1cc(c(cc1Nc2c(c(ncn2)NNC(C)(C)C)[N+](=O)[O-])Cl)[C@H](C#N)c3ccc(cc3)Cl C40587507
c1ccc(cc1)C(c2ccccc2)C(=O)NNc3c(c(ncn3)Nc4ccc(cc4Cl)Cl)[N+](=O)[O-] C40650223
Cc1cc(c(cc1Nc2c(c(ncn2)Oc3ccccc3OC)N)Cl)[C@@H](C#N)c4ccc(cc4)Cl C40688825
CCOC(=O)c1c2c(sc1NC(=O)N/N=C\c3cc(c(c(c3)Br)O)OC)CCCC2 C40853794
CCOc1ccc(cc1)[C@H]2[C@H](C(=O)C[C@@]([C@@H]2C(=O)Nc3ccccc3C)(C)O)C(=O)Nc4ccccc4C C41006525
c1ccc(cc1)c2ccc(cc2)OC[C@@H](CSc3nnc(n3N)c4ccccc4Br)O C45726807
CCc1ccc(cc1)n2c(c(c(n2)C)[C@H](c3ccccc3O)c4c([nH]n(c4=O)c5ccc(cc5)CC)C)O C09968532
Cc1ccccc1NC(=O)C2=C(NC(=C([C@@H]2c3cccs3)C#N)SCC(=O)Nc4cccc(c4)Br)C C01296503
CC(C)(C)NC(=O)[C@@H](C(c1ccccc1)c2ccccc2)N(c3ccccc3)C(=O)c4cccc(c4O)O C36610290
CC(C)(C)CC(C)(C)NC(=O)[C@H](c1ccc(cc1)Cl)N(c2ccccc2)C(=O)c3cccc(c3O)O C36610459
CC(C)(C)NC(=O)c1c(c2cccc(c2s1)NC(=S)NC(=O)c3ccc(cc3OC)OC)Cl C57315858
CCCC(=O)Nc1nc2ccc(cc2s1)NC(=S)NC(=O)c3cc(ccc3Cl)Br C22836020
C[C@H]1CCc2c(sc(c2C(=O)N)NC(=O)[C@@H](C)Sc3nc(cc(n3)C(F)(F)F)c4ccco4)C1 C58966450
Cc1ccc(cc1)c2csc(n2)n3c(=O)c(c([nH]3)c4ccccc4)[C@@H](c5ccccc5)[C@H](C#N)C(=O)N C59461865
c1ccc(cc1)Nc2nc(nc(n2)N/N=C/c3ccc(cc3)I)Nc4ccccc4 C59462511
COc1ccc(cc1C(=O)NC(=S)Nc2ccc(c(c2)Cl)c3ccc(o3)CO)Br C20152614
c1ccc(cc1)CCCn2c(=O)c3ccc(cc3[nH]c2=O)[C@H]4N[C@@H](NO4)c5ccc(cc5)C(F)(F)F C64870860
c1ccc(cc1)NC(=O)c2ccccc2NC(=O)C(=O)N/N=C/c3ccc(cc3)OC(=O)c4cccs4 C02520153
CCOC(=O)[C@@H]1C([C@@H]([C@@](N[C@@]1(C(F)(F)F)O)(C(F)(F)F)O)C(=O)OCC)c2ccc(c(c2)[N+](=O)[O-])Cl C04288158
Cc1ccc(cc1S(=O)(=O)NC(C)(C)CO)c2c3ccccc3c(nn2)Nc4ccc(cc4)OCC(=O)NC C02300758
CC(=O)c1cccc(c1)S(=O)(=O)NCCC(=O)NC[C@@H](c2ccccc2Cl)c3c[nH]c4c3cccc4 C02663320
Cc1ccc(c(c1)NC(=S)NNC(=O)c2ccc(cc2)NS(=O)(=O)c3cc(sc3Cl)Cl)C C02640118
CCCCOc1ccc(cc1)N([C@@H](CC(C)C)C(=O)NC2CCCC2)C(=O)c3c(c(ns3)C(=O)N)N C06481029
Cc1cccc(c1C)NC(=O)C(=O)N/N=C/c2ccccc2OCC(=O)Nc3cccc(c3)C(F)(F)F C02178218
Cc1ccc(cc1)c2c(nnn2c3c(non3)N)C(=O)N/N=C/c4ccc(cc4)OCc5ccc(cc5)F C02264170
CCOc1ccc(cc1)NC(=S)N/N=C/c2ccc(c(c2)OC)OCC(=O)Nc3c(cc(cc3C)C)C C13101860
CCOC(=O)[C@@H](C)Oc1cc(c(cc1OC)[C@@H]2C(=C(NC(=S)N2)C)C(=O)Nc3cccc(c3)C)Cl C01126515
CCOC(=O)[C@H](C)Oc1cc(c(cc1OC)[C@@H]2C(=C(NC(=S)N2)C)C(=O)Nc3cccc(c3)C)Cl C01126517
CCOc1cc(ccc1OC(=O)c2cccs2)[C@H]3c4c(n[nH]c4OC(=C3C#N)N)c5ccc(cc5)OC C08569255
CCOC(=O)C1=C(NC(=C([C@H]1c2ccc(s2)[N+](=O)[O-])C(=O)OCCNC(=O)c3ccccc3O)C)C C19923958
CCc1ccccc1NC(=O)CSC2=C([C@@H](C(=C(N2)C)C(=O)Nc3c(cccc3C)C)c4ccco4)C#N C20347587
CCc1ccc(cc1)NC(=O)C2=C(NC(=C([C@@H]2c3ccco3)C#N)SCC(=O)Nc4ccccc4CC)C C12250165
c1cc(ccc1OCc2ccc(o2)/C=N/Nc3[nH]nc(n3)SCC(=O)NC4C5CC6CC(C5)CC4C6)F C20478719
Cc1ccccc1NS(=O)(=O)c2ccc(cc2)NC(=O)CSc3nc([nH]n3)NN=C4CCCCCC4 C20837807
CCOC(=O)c1c2c(sc1NC(=O)CCSc3nc([nH]n3)N/N=C/c4ccc(cc4)C)CCCC2 C20908164
c1ccc2c(c1)cccc2/C=N/Nc3nnc(n3N)SCCC(=O)Nc4ccc(cc4)OC(F)(F)F C20913040
Cc1cc(nc(n1)N/C(=N/C(=O)/C=C/c2ccc(c(c2)OC)OC)/NCCc3c[nH]c4c3cc(cc4)OC)C C10059719
CC1=C([C@H](NC(=S)N1C)c2cccc(c2)NC(=O)Nc3cccc(c3Cl)Cl)C(=O)OCCOC C33748685
Cc1ccccc1NC(=O)C2=C(N=C3N([C@@H]2c4ccc(cc4)Cl)C(=CS3)/C=C(/NCC[NH+](C)C)\[O-])C C35709891
CC1=C([C@H](NC(=S)N1C)c2cccc(c2)NC(=O)Nc3cccc(c3)C(F)(F)F)C(=O)OCCOC C35729763
CC1=C([C@@H](NC(=S)N1C)c2cccc(c2)NC(=O)Nc3ccccc3C(F)(F)F)C(=O)OCCOC C35729764
CC1=C([C@H](NC(=S)N1C)c2cccc(c2)NC(=O)Nc3ccccc3C(F)(F)F)C(=O)OCCOC C35729765
CCCN([C@@H](c1c(cc(cc1O)O)O)C(=O)NC2CCCCC2)C(=O)/C(=C\c3ccccc3)/c4ccccc4 C36559604
Cc1ccc(cc1)S(=O)(=O)CNC(=O)[C@@H](C2CCCCC2)N(C(=O)c3c(cccc3O)O)C(C)(C)C C36586587
Cc1ccc(cc1)S(=O)(=O)CNC(=O)[C@H](C2CCCCC2)N(C(=O)c3c(cccc3O)O)C(C)(C)C C36586588
CCOC(=O)c1c(c([nH]c1C)C(c2c([nH]c(c2C(=O)OCC)C)C)c3c(c(c([nH]3)C)C(=O)OCC)C)C C37624901
Cc1cccc(c1NC(=O)CS[C@@H]2N=N[C@H](O2)[C@H](Cc3c[nH]c4c3cccc4)NC(=O)OC(C)(C)C)C C38661549
CCOC(=O)[C@H]1[C@@H]([C@@H](S[C@@H]1NC(=O)CSc2[nH]c3cc(ccc3n2)C)C(=O)Nc4ccccc4)C C39153037
CCC(C)(C)N1[C@@H](N=NN1)[C@@H]([C@@H]2C=c3ccc(c(c3=[NH+]C2=O)C)C)[NH+](Cc4ccccc4)Cc5ccco5 C39710763
CC[C@@]1(Cc2ccccc2-c3c1c(=O)n(c(n3)N/N=C/c4ccc(cc4)OCC(=O)N)c5ccc(cc5)C)C C40035633
CC[C@]1(Cc2ccccc2-c3c1c(=O)n(c(n3)N/N=C/c4ccc(cc4)OCC(=O)N)c5ccc(cc5)C)C C40035634
CCOC(=O)c1c2c(sc1NC(=O)[C@H](C)n3c(nnc3SCc4ccccc4Cl)N)CCCC2 C40173233
C[C@H]1CCc2c(sc(c2C(=O)N[C@@H]3CCS(=O)(=O)C3)NC[C@@H](COc4ccc(cc4)C(C)C)O)C1 C40315792
C[C@H]1CCc2c(sc(c2C(=O)N[C@H]3CCS(=O)(=O)C3)NC[C@@H](COc4ccc(cc4)C(C)C)O)C1 C40315796
Cc1ccc2cccc(c2n1)Nc3c(c(ncn3)NNC(=O)COc4ccc(cc4Cl)Cl)[N+](=O)[O-] C40626821
CCCCSc1nc2n(n1)[C@@H](C(=C(N2)C)C(=O)N)c3ccc(cc3)OCc4ccc(cc4Cl)Cl C40986877
CCCCOc1ccccc1[C@@H]2[C@@H](C(=O)C[C@@]([C@@H]2C(=O)Nc3ccccc3)(C)O)C(=O)Nc4ccccc4 C41006980
CCCCOc1ccccc1[C@H]2[C@H](C(=O)C[C@@]([C@@H]2C(=O)Nc3ccccc3)(C)O)C(=O)Nc4ccccc4 C41006986
CCCCCC(=O)Nc1nc2c(s1)C[C@H]3[C@@]([C@@H]2CC(=O)N4CCC(CC4)C)(CC[C@H]([C@@]3(C)CO)O)C C43554328
Cc1ccc(o1)[C@H]2C(=C(NC(=C2C(=O)Nc3ccccc3OC)C)SCC(=O)Nc4ccc(cc4)Br)C#N C01293754
CCOC(=O)C1=C(NC(=O)N[C@@H]1c2cccc(c2)[N+](=O)[O-])CNc3ccc(cc3)I C01425272
CC(=O)[C@@]1(CC[C@@H]2[C@]1(CC[C@H]3[C@@H]2CCC4=CC(=CC[C@@]34C)NOCC(=O)N[C@@H](c5ccccc5)C(=O)OC)C)O C01812703
Cc1ccc(cc1)C(=O)NC(C(F)(F)F)(C(F)(F)F)Nc2ccc(cc2OC)[C@](C(=O)OC)(C(F)(F)F)O C01893002
CCc1ccc(cc1)OCC(=O)NNC(=S)NC(=O)COc2cc(c(cc2C(C)C)Br)C C13976528
CCOC(=O)c1c2c(sc1NC(=O)CSc3nc(cc(=O)n3c4ccccc4)N)CCCCCC2 C59513250
c1cc(c(cc1c2ccc(o2)CO)NC(=S)NC(=O)c3ccc(c(c3)[N+](=O)[O-])N4CCCCC4)Cl C20153071
CCOC(=O)c1c2c(sc1NC(=O)CSc3nc(=O)cc(n3c4ccccc4)N)CCCCCC2 C59941812
C[C@@]12CC[C@H]([C@@]([C@H]1Cc3c(nc(s3)NC(=O)Cc4ccc(cc4)OC)[C@H]2CC(=O)N(C)Cc5ccccc5)(C)CO)O C04222317
COc1cccc(c1OCc2ccc(cc2Cl)Cl)CNNC(=O)Cn3c4ccccc4nc3c5c(non5)N C00715183
c1ccc2c(c1)cccc2CC(=O)N[C@H](C(Cl)(Cl)Cl)NC(=S)Nc3ccccc3[N+](=O)[O-] C03878230
CC(C)CCNC(=O)[C@@H](CC(C)C)N(C[C@H]1CCCO1)C(=O)c2c(c(ns2)C(=O)NC3CCCCC3)N C06134077
c1cc(cc(c1)Cl)NC(=S)N/N=C/c2ccc(o2)c3ccc(cc3)S(=O)(=O)Nc4ncccn4 C06093385
Cc1ccc(cc1)n2c(nnc2SCC(=O)N/N=C/c3ccc(c(c3)O)O)c4ccc(cc4)C(C)(C)C C02348652
CCOCCOc1ccccc1C(=O)NC(=S)Nc2ccc(cc2)S(=O)(=O)Nc3c(cccc3C)C C09696441
c1ccc(cc1)N(c2ccccc2)C(=O)CCC(=O)NNC(=O)CCC(=O)NC34CC5CC(C3)CC(C5)C4 C09849757
CCOC(=O)c1c(c(sc1NC(=O)CSc2nnc(n2N)C3CCCCC3)C)c4ccc(cc4)C C13138365
Cc1ccc(c(c1)C)NC(=O)CSc2nnc(o2)[C@H](Cc3c[nH]c4c3cccc4)NC(=O)OC(C)(C)C C02385453
Cc1cc(nc(n1)N/C(=N/C(=S)Nc2cccc(c2)OC(F)(F)F)/NCc3ccc4c(c3)OCO4)C C14157878
CCCOc1ccc(cc1Br)C(=O)NC(=S)NNC(=O)COc2cc(ccc2C(C)C)C C14647823
CCOC(=O)COc1c(cc(cc1OC)Cl)[C@H]2C(=C(NC(=S)N2)C)C(=O)Nc3ccc(cc3)OC C01126722
CCc1cccc(c1NC(=O)C2=C(NC(=C([C@H]2c3ccco3)C#N)SCC(=O)NC4CCCCC4)C)C C12250144
CCc1ccccc1NC(=O)CSC2=C([C@H](C(=C(N2)C)C(=O)Nc3c(cccc3C)C)c4ccco4)C#N C20347586
c1ccc(cc1)CC(=NNc2nnc(n2N)SCC(=O)Nc3ccccc3[N+](=O)[O-])Cc4ccccc4 C20826920
c1cc(ccc1NC(=O)CSc2nc([nH]n2)NN=C3CCCCCC3)S(=O)(=O)NC4CCCCC4 C20837767
c1ccc(cc1)CC(=NNc2nnc(n2N)SCC(=O)N3CCc4ccccc4C3)Cc5ccccc5 C20919364
C/C(=N\Nc1[nH]nc(n1)SCCC(=O)Nc2ccc(cc2)I)/c3cccs3 C21083168
CCCCNC(=O)N1CCN(C[C@@H]1C)C(=O)[C@@H](Cc2c[nH]c3c2cccc3)NC(=O)COc4ccccc4 C35000156
CCCCNC(=O)N1CCN(C[C@@H]1C)C(=O)[C@H](Cc2c[nH]c3c2cccc3)NC(=O)COc4ccccc4 C35000161
CC1=C([C@@H](NC(=S)N1C)c2cccc(c2)NC(=O)Nc3cccc(c3)C(F)(F)F)C(=O)OCCOC C35729762
c1ccc(c(c1)c2ccc(n2Cc3ccc(c(n3)N)OCCO)c4ccc(cc4)Oc5cncnc5)Cl C35985970
Cc1cc(nc(n1)N/C(=N/C(=O)/C=C/c2cc(c(c(c2)OC)OC)OC)/NCCc3c[nH]c4c3ccc(c4)OC)C C08758490
CC(C)(C)NC(=O)[C@H](C(c1ccccc1)c2ccccc2)N(Cc3ccco3)C(=O)c4cccc(c4O)O C36500729
CCCCNC(=O)[C@H](c1c(cc(cc1O)O)O)N(c2ccccc2Cl)C(=O)[C@H](c3ccccc3)OC C36541335
Cc1ccc(cc1)S(=O)(=O)CNC(=O)[C@@H](C2CCCCC2)N(C(=O)c3cccc(c3O)O)C(C)(C)C C36586857
Cc1ccc(o1)CN([C@H]([C@@H](C)c2ccccc2)C(=O)NC(C)(C)CC(C)(C)C)C(=O)c3c(cccc3O)O C36597507
CCCCNC(=O)[C@@H](c1cccc(c1)O)N(Cc2ccc(o2)C)C(=O)C(c3ccccc3)(c4ccccc4)O C36598998
CCCCNC(=O)[C@H](c1cccc(c1)O)N(Cc2ccc(o2)C)C(=O)C(c3ccccc3)(c4ccccc4)O C36598999
CCCCNC(=O)[C@@H](c1ccccc1O)N(Cc2ccc(o2)C)C(=O)C(c3ccccc3)(c4ccccc4)O C36599010
CC(=O)Nc1ccc(cc1)N([C@@H](c2ccco2)C(=O)NC3CCCCC3)C(=O)Cc4c[nH]c5c4cccc5 C08829188
CCOC(=O)[C@@H]1C(=c2cc(ccc2=[NH+]1)OC)/N=N/[NH+]3CCC(CC3)C(c4ccccc4)(c5ccccc5)O C38935716
CCOc1ccccc1NC(=O)C2=C3CCN(C[C@H]3S[C@H]2NCc4c[nH]c5c4cccc5)C(=O)OCC C39395764
CCC(C)(C)N1[C@H](N=NN1)[C@@H]([C@@H]2C=c3ccc(c(c3=[NH+]C2=O)C)C)[NH+](Cc4ccccc4)Cc5ccco5 C39710765
Cc1c(c(sc1C(=O)N)NC(=O)CSc2nnc(n2CC=C)c3csc4c3CCCCC4)C#N C39966729
CC[C@H](C(=O)Nc1c(c(c(o1)c2ccccc2)c3ccccc3)C#N)n4c(nnc4SCC(=O)OC)N C40174076
CC(C)(C)[C@@H]1CCc2c(sc(c2C(=O)N[C@H]3CCS(=O)(=O)C3)NC[C@@H](COc4ccccc4)O)C1 C40312465
C[C@@H]1CCc2c(sc(c2C(=O)N[C@H]3CCS(=O)(=O)C3)NC[C@@H](COc4ccc(cc4)C(C)C)O)C1 C40315794
CCCOc1ccc(cc1)[C@H]2[C@H](C(=O)C[C@@]([C@@H]2C(=O)Nc3ccccc3C)(C)O)C(=O)Nc4ccccc4C C41006605
CCOC(CNc1nc(c2cnn(c2n1)c3ccccc3)Nc4c(c5c(s4)CCCC5)C(=O)N)OCC C41026024
Cc1ccc(o1)[C@@H]2C(=C(NC(=C2C(=O)Nc3ccccc3OC)C)SCC(=O)Nc4ccccc4C(F)(F)F)C#N C01277969
c1ccc2c(c1)c(cc(n2)c3cccc(c3)Br)C(=O)NC(=S)NNC(=O)COc4ccc(cc4)C#N C03281327
CCC(CC)[C@H](C(=O)NCS(=O)(=O)c1ccc(cc1)C)N(c2ccccc2)C(=O)c3c(cccc3O)O C36610133
CCCCSc1nnc(s1)NC(=O)CSc2nc([nH]n2)N/N=C/c3ccc(cc3Cl)Cl C59014572
c1cc(ccc1/C=C/C(=O)NC(=S)NNC(=O)COc2ccc(cc2Cl)Br)[N+](=O)[O-] C09229866
Cc1ccc(cc1)NS(=O)(=O)c2ccc(cc2)NC(=O)CSc3[nH]nc(n3)c4ccc(cc4)Cl C59795288
C/C(=N\Nc1[nH]nc(n1)SCCC(=O)Nc2c(c3c(s2)CCCC3)C(=O)OC)/c4ccccc4O C59830651
CCC/C(=N/Nc1nnc(n1N)SCC(=O)Nc2nnc(s2)SCc3ccc(cc3)Cl)/C C59915190
CCOC(=O)c1c2c(sc1NC(=O)CSc3nc(=O)cc(n3c4cccc(c4)C)N)CCCCCC2 C59942070
COc1ccccc1n2c(=O)c3c(nc2NNC(=S)NCC=C)-c4ccccc4CC35CCCCC5 C01808334
CC(=O)[C@H]1CC[C@H]2[C@@]1(CC[C@@H]3[C@@H]2CCC4=C/C(=N\OCC(=O)NCCc5ccc(c(c5)O)O)/CC[C@]34C)C C09045229
Cc1cccc(c1)NC(=O)c2cnn3c2NC(=C([C@H]3c4ccc(cc4)OC)C(=O)Nc5ccccc5OC)C C09226619
Cc1ccc(cc1)NC(=O)c2cnn3c2NC(=C([C@@H]3c4cccc(c4OC)OC)C(=O)Nc5ccccc5)C C09226711
c1c(cc(cc1C(F)(F)F)C(F)(F)F)C(=O)NNC(=O)CCC(=O)NC23CC4CC(C2)CC(C4)C3 C09849746
Cc1c(sc2n1nc(n2)c3ccc(cc3)Cl)NC(=O)O/N=C(\c4ccc(cc4)OC(F)(F)F)/N C12369844
Cc1ccccc1C(=O)NC(=S)NNC(=O)COc2c(cc(cc2Br)Br)C C12500862
CC(C)(C)c1ccc(cc1)C(=O)NNC(=S)NC(=O)c2ccc(c(c2)I)OC C13978957
COc1ccc(cc1)NS(=O)(=O)c2ccc(cc2)/C=C/C(=O)NNC(=O)C34CC5CC(C3)CC(C5)C4 C14358647
c1ccc(c(c1)NS(=O)(=O)c2ccc(c(c2)NC(=S)N[C@H]3C[C@H]4CC[C@@H]3C4)N5CCCC5)Cl C14360403
c1cc(ccc1NS(=O)(=O)c2cc(ccc2N3CCCCC3)NC(=S)NC4CCCCC4)Cl C14360857
CCOc1cc(cc(c1OCC#N)Cl)[C@H]2C(=C(NC(=O)N2)C)C(=O)Nc3ccc(cc3)Br C16474637
CCOC(=O)C1=C(N(C(=S)N[C@@H]1c2cccc(c2)NC(=O)Nc3c(cccc3C(C)C)C(C)C)C)C C16610778
CCN1C(=C([C@H](NC1=S)c2cccc(c2)NC(=O)Nc3ccccc3C(F)(F)F)C(=O)OCC)C C16611017
Cc1cc(c(c(c1)C)S(=O)(=O)Nc2ccc(cc2)Nc3nc(cc(n3)Nc4ccc(cc4)OC)C)C C16994316
Cc1cc(nc(n1)Nc2ccc(cc2)NS(=O)(=O)c3ccc(cc3)c4ccccc4)Nc5ccccc5 C17013820
Cc1ccccc1NC(=O)C2=C(NC(=C([C@H]2c3ccco3)C#N)SCC(=O)Nc4cccc(c4)Cl)C C09057655
Cc1ccccc1NC(=O)CSC2=C([C@H](C(=C(N2)C)C(=O)Nc3ccc(cc3)F)c4ccco4)C#N C20171818
c1ccc(cc1)NC(=O)N2CCc3ccccc3[C@H]2C[C@H](CNc4c(cc(cn4)C(F)(F)F)Cl)O C20218546
Cc1ccccc1NC(=O)C2=C(NC(=C([C@@H]2c3ccco3)C#N)SCC(=O)Nc4c(cc(cc4C)C)C)C C12250356
c1ccc(cc1)/C=N/Nc2[nH]nc(n2)SCCC(=O)Nc3nc4ccc(cc4s3)Br C20831753
C/C(=N\Nc1[nH]nc(n1)SCC(=O)Nc2nc3ccc(cc3s2)Br)/c4cccs4 C21083003
CC(C)Cn1c(c(c(=O)[nH]c1=O)[C@@H](c2ccc(s2)c3ccccc3)N4CCN(CC4)c5ccccc5)N C13030094
Cc1cc(nc(n1)N/C(=N/C(=O)C(c2ccccc2)c3ccccc3)/NCCc4c[nH]c5c4cccc5)C C14671510
Cc1cc(cc(c1O)c2nc3cc(ccc3o2)C(C)C)NC(=S)NC(=O)c4ccc(cc4)OC(C)C C30829676
Cc1ccc(cc1)Nc2c(c(c(s2)C(=O)c3ccc(cc3C)C)N)S(=O)(=O)c4ccc(cc4)OC C33058452
C[C@H](C(=O)N/N=C\c1ccccc1)N2C(=O)N([C@H](C2(C)C)N(C(=O)Nc3ccccc3)O)c4ccccc4 C33570945
Cc1c(s/c(=N\C(=S)NC(=O)c2ccc(cc2)[N+](=O)[O-])/[nH]1)C(=O)/C=C/c3ccc(cc3)NC(=O)C C33759525
Cc1cc(cc(c1OCC(=O)NC(=S)NNC(=O)C2CCCCC2)Br)Br C12572764
CC(C)C(=O)Nc1ccc2c(c1)[nH]cc2[C@H](C(=O)[O-])[NH+]3CCc4c(sc(n4)c5ccc(cc5)OC)C3 C36358850
CC(C)(C)CC(C)(C)NC(=O)[C@H](c1cccc(c1)O)N(c2cccc(c2)Cl)C(=O)c3ccccc3O C36483159
CC(C)(C)CC(C)(C)NC(=O)[C@@H](c1ccccc1)N(c2ccccc2Cl)C(=O)c3cccc(c3O)O C36545419
Cc1ccc(o1)CN([C@H](c2ccc(cc2)N(C)C)C(=O)NC3CCCCC3)C(=O)c4c(cccc4O)O C36597619
Cc1ccccc1[C@H](C(=O)NC(C)(C)CC(C)(C)C)N(Cc2ccc(o2)C)C(=O)c3cccc(c3O)O C36597703
C/C(=C/1\C=C(C=CC1=O)Cl)/NNC(=O)/C(=C\c2ccc(c(c2)[N+](=O)[O-])OC)/NC(=O)c3ccccc3 C16951865
Cc1ccc2c(c1)c(c([nH]2)c3ccc4ccccc4n3)CCCC(=O)NNC(=O)c5ccccc5[N+](=O)[O-] C39867310
C[C@H](C(=O)Nc1nc(cs1)c2ccc(cc2)Cl)n3c(nnc3SCc4ccccc4Cl)N C40173060
Cc1ccc(c(c1)C)NC(=O)N[C@H]2CCCC[C@@H]2NC(=O)c3csc(n3)COc4cc(cc(c4)C)C C40427933
CC(C)(C)NS(=O)(=O)c1ccc(cc1)NC(=O)CSc2[nH]c(=O)c3c4c(sc3n2)CCCC4 C40467054
Cc1ccc2cccc(c2n1)Nc3c(c(ncn3)NNC(=O)C(c4ccccc4)c5ccccc5)[N+](=O)[O-] C40626812
c1ccc(cc1)C(c2ccccc2)C(=O)NNc3c(c(ncn3)Nc4cccc(c4Cl)Cl)[N+](=O)[O-] C40646726
Cc1cc(c(cc1Nc2c(c(ncn2)N(C)Cc3ccccc3)N)Cl)[C@H](C#N)c4ccc(cc4)Cl C40662100
c1ccc(cc1)C(c2ccccc2)N3CCN(CC3)c4c(c(ncn4)Nc5ccc(cc5)C(F)(F)F)N C40730042
CCc1cccc(c1N2C(=O)[C@H]3[C@@H]([NH2+][C@@]([C@@H]3C2=O)(c4ccccc4)C(=O)[O-])c5cccc(c5O)OC)CC C43221516
COC(=O)[C@H](Cc1c[nH]c2c1cccc2)NC(=O)[C@H]3CCCC[C@@H]3C(=O)N4CCc5c6ccccc6[nH]c5C4 C44940090
CCN(CC)S(=O)(=O)c1ccc(cc1)Nc2c(c(ncn2)N3CCN(CC3)c4cccc(c4C)C)N C54541642
Cc1ccc(c(c1)C)NC(=O)c2c3c(sc2NC(=O)CNCc4cccnc4)C[C@H](CC3)C(C)(C)C C57311968
c1cc(ccc1/C=N/Nc2[nH]nc(n2)SCC(=O)Nc3ccc(cc3)I)Cl C59015220
Cc1ccc2c(c1)nc(o2)c3cc(ccc3O)NC(=S)NC(=O)c4ccc(c(c4)[N+](=O)[O-])N5CCCC5 C59331506
Cc1ccc(cc1C)C23C[C@H]4C[C@@H](C2)CC(C4)(C3)C(=O)O[C@@H](C)C(=O)Nc5ccc(cc5)S(=O)(=O)N C12542895
CC1=C([C@H](NC(=O)N1)c2ccc(c(c2)OC)OCC(=O)N/N=C/c3c(cccc3Cl)Cl)C(=O)OC C00659896
CCCC(=O)NC(C(F)(F)F)(C(F)(F)F)Nc1ccc(cc1)S(=O)(=O)Nc2ccc(nn2)OC C01645398
CCC[C@H](C(=O)NC1CCCC1)N(C2CCCCC2)C(=O)c3c(c(ns3)C(=O)NC4CCCCC4)N C06501339
Cc1cc(nc(n1)NC(=NC(=O)c2cc(c(c(c2)OC)OC)OC)NCCc3c[nH]c4c3ccc(c4)OC)C C08758446
c1ccc(c(c1)C(=O)NNC(=O)CCCCCN2C(=O)/C(=C/c3ccc4c(c3)OCO4)/SC2=S)O C08820037
CCOC(=O)c1c(csc1NC(=O)COC(=O)CSc2nnc(s2)N)c3ccccc3Cl C03332140
CC[C@@H]1C(=C(NC(=O)N1)COC(=O)c2c3ccccc3nc\4c2CC/C4=C\c5ccc(cc5)O)C(=O)OCC C12849367
Cc1ccc(c(c1)C)NS(=O)(=O)c2cccc(c2)C(=O)NNS(=O)(=O)c3cc(ccc3C)[N+](=O)[O-] C14360217
COCCC(=O)Nc1c2cc(cnc2n(c1C(=O)OC)CCc3c[nH]c4c3cccc4)N[C@@H]5CCSC5 C14732528
CN(C)S(=O)(=O)c1cc(cc(c1)NCc2ccccc2c3ccco3)C(=O)Nc4ccc5cn[nH]c5c4 C14746534
C[C@H](COC)Nc1cc2c(c(n(c2nc1)CCc3c[nH]c4c3cccc4)C(=O)OC)NC(=O)[C@@H]5CCOC5 C14753853
Cc1ccc(cc1C)O[C@H](C)C(=O)NNC(=S)NC(=O)c2ccc(c(c2)Br)OCCOC C10154372
CCOc1ccccc1NC(=S)/N=C(\NCCc2c[nH]c3c2cc(cc3)OC)/Nc4nc(cc(n4)C)C C18063621
Cc1cc(nc(n1)N/C(=N/C(=O)CSc2ccc(cc2)Cl)/NCCc3c[nH]c4c3cc(cc4)OC)C C18223141
c1ccc(cc1)C(=O)N/C(=C\c2ccccc2O)/C(=O)N/N=C/c3ccc(cc3)OC(=O)/C=C\c4ccco4 C20072895
CC1=C([C@@H](C(=C(N1)SCC(=O)Nc2ccccc2[N+](=O)[O-])C#N)c3ccco3)C(=O)Nc4ccccc4 C09075595
CC(C)(C)C(=O)NNC(=O)CSc1nc([nH]n1)N/N=C/c2ccccc2OCc3ccccc3Cl C20835973
Cn1c2c(c(=O)n(c1=O)C)[nH]c(n2)Sc3nnc(n3N)NN=C(Cc4ccccc4)Cc5ccccc5 C20918967
c1ccc(c(c1)COc2ccccc2/C=N/Nc3[nH]nc(n3)SCC(=O)Nc4cccc(c4)C#N)Cl C21083243
Cn1c2c(c(cc(n2)C3CC3)C(=O)NNC(=S)Nc4ccn(n4)Cc5ccc(cc5)Cl)c(n1)C6CC6 C22845771
CCCOc1ccc(cc1C)c2c(cn(n2)c3ccccc3)/C=C\4/C(=O)N[C@H](S4)N5CCC(CC5)C(=O)N C26503139
CCOC(=O)[C@H]1C([C@H]([C@@](N[C@@]1(C(F)(F)F)O)(C(F)(F)F)O)C(=O)OCC)c2ccc(cc2)N(C)C C16682659
c1cc(ccc1Cn2cc(ccc2=O)C(F)(F)F)/C(=N\OC(=O)Nc3ccc(cc3)OC(F)(F)F)/N C16080881
CCCN1C(=C([C@@H](NC1=O)c2ccc(cc2)NC(=O)NC34CC5CC(C3)CC(C5)C4)C(=O)OCCOC)C C35711575
c1ccc(cc1)c2c(nnn2c3c(non3)N)C(=O)N/N=C/c4cc(ccc4OC(=O)c5ccccc5)Br C01880536
CCOc1cc(cc(c1O)[N+](=O)[O-])/C=N/NC(=O)/C(=C\c2ccc3c(c2)OCO3)/NC(=O)c4ccccc4 C13895158
CC(C)(C)CC(C)(C)NC(=O)[C@@H](c1ccc(cc1)N(C)C)N(Cc2ccco2)C(=O)c3c(cccc3O)O C36500660
CC(C)(C)CC(C)(C)NC(=O)[C@@H](c1ccccc1O)N(Cc2ccco2)C(=O)CNC(=O)c3ccccc3 C36504327
Cc1ccc(o1)CN([C@H](c2c(cc(cc2O)O)O)C(=O)NC3CCCCC3)C(=O)[C@H](c4ccccc4)OC C36556346
Cc1ccc(cc1)S(=O)(=O)CNC(=O)[C@@H](c2ccccc2C)N(C(=O)c3c(cccc3O)O)C(C)(C)C C36586661
Cc1ccc(o1)CN([C@@H](c2ccccc2O)C(=O)NC(C)(C)CC(C)(C)C)C(=O)CNC(=O)c3ccccc3 C36600916
CC[C@@H](C)[C@@H](C(=O)NCCc1c[nH]c2c1cccc2)NC(=O)[C@@H]3CN(c4cc5c(cc4C3=O)OCO5)CC C38573519
CCCc1ccc(c(c1)N2CCN[C@H](C2)S(=O)(=O)c3ccccc3)NS(=O)(=O)c4ccccc4O C39481449
CC(C)Cc1ccc(c(c1)N2CCN[C@@H](C2)S(=O)(=O)c3ccccc3)NS(=O)(=O)c4ccccc4O C39481843
CC(C)Cc1ccc(c(c1)N2CCN[C@H](C2)S(=O)(=O)c3ccccc3)NS(=O)(=O)c4ccccc4O C39481845
c1ccc(cc1)[C@@H]([C@@H](c2ccccc2O)C(=O)S(=O)(=O)Oc3ccccc3)NC(=O)c4ccccc4O C39494262
CCc1ccc2=[NH+]C(=O)[C@H](C=c2c1)[C@H]([C@@H]3N=NNN3C(C)(C)C)[NH+](Cc4cccc(c4)OC)Cc5ccco5 C39710583
CCCCOc1ccc(cc1OCC)[C@@H]2c3c(n[nH]c3C(=O)N2CCCO)c4cc(c(cc4O)C)Cl C39914016
CCCc1nc(no1)c2ccc(c(c2)F)N3CCC[C@H](C3)C(=O)NCCc4ccc(cc4)S(=O)(=O)N C40892432
CCCCCC(=O)Nc1nc2c(s1)C[C@H]3[C@@]([C@@H]2CC(=O)Nc4nccs4)(CC[C@H]([C@@]3(C)CO)O)C C43554343
CC(=O)Nc1cc(nn1c2ccc(cc2)C(=O)N[C@H](Cc3c[nH]c4c3cccc4)C(=O)OC)c5ccccc5 C44960563
Cc1ccc2c(c1)sc(n2)c3ccc(cc3)NC(=O)COC(=O)[C@@H](Cc4c[nH]c5c4cccc5)NC(=O)C C02644622
Cc1c(c(sc1C(=O)N)NC(=O)[C@H](C)Sc2nc(cc(n2)C(F)(F)F)c3ccco3)C(=O)OC C58966383
CCCCSc1nc2ccc(cc2s1)NC(=O)CSc3nc([nH]n3)N/N=C/c4cnn(c4)CC C59312014
CC[NH+](CC)c1ccc(c(c1)C)n2nc3cc(c(cc3n2)NC(=S)NC(=O)c4ccc(cc4)OC(C)C)C C59331617
COc1ccc(cc1)C(c2ccccc2)(c3ccc(cc3)OC)OC[C@@H]4[C@H](C[C@@H](O4)n5ccc(nc5=O)N)O C59601424
COc1ccc(cc1)C(c2ccccc2)(c3ccc(cc3)OC)OC[C@H]4[C@H](C[C@@H](O4)n5ccc(nc5=O)N)O C59601426
Cc1c(c(n(n1)CC=C)C)/C=N/Nc2[nH]nc(n2)SCC(=O)Nc3ccc(c(c3)C(F)(F)F)Cl C59831057
Cc1cccc(c1OCc2ccc(o2)/C=N/Nc3[nH]nc(n3)S[C@H](C)C(=O)NNC(=O)C(C)C)Cl C59880270
CCSc1c(c(n(n1)CC(=O)Nc2ccccc2C(F)(F)F)N)S(=O)(=O)c3ccc(cc3)OC C45986994
Cc1ccc(c(c1)S(=O)(=O)Nc2ccc(cc2)Br)NC(=S)Nc3ccc(cc3)OC(F)F C03303373
CCOC(=O)c1c2c(sc1NC(=S)NNC(=O)[C@H](C)Oc3ccc(cc3[N+](=O)[O-])C)CCCCC2 C02851770
c1ccc(cc1)Nc2nc(nc(n2)N/N=C/c3ccc(o3)c4ccc(c(c4)Cl)Cl)Nc5ccccc5 C06473827
c1cc(cc(c1)NC(=S)NC(=O)/C=C/c2ccc(o2)c3cc(cc(c3)Cl)Cl)c4ccc(o4)CO C08833316
CCc1cc(cc(c1)OCCOc2c(cc(cc2Cl)/C=N/NC(=O)Cc3nnc(s3)N)OCC)C C08952408
CCn1cc(c2c1cccc2)/C=C(/C(=O)NCCc3c[nH]c4c3cccc4)\NC(=O)c5ccccc5Cl C10004075
CC(=O)Nc1ccc(cc1)N([C@H](c2cccs2)C(=O)NC3CCCCC3)C(=O)Cc4c[nH]c5c4cccc5 C12475689
CCCc1ccc2c(c(sc2n1)C(=O)c3ccc(cc3)C(=O)c4c(c5ccc(nc5s4)CCC)N)N C09761336
c1cc(ccc1c2ccc(o2)CO)NC(=S)NC(=O)/C=C/c3ccc(o3)c4cc(cc(c4)Cl)Cl C14275262
CCCOc1ccc(cc1C(=O)NC(=S)NNC(=O)COc2ccc(c(c2)C)Cl)Br C14654030
CCCCCCC1CCC(CC1)C(=O)N[C@H](Cc2c[nH]c3c2cccc3)C(=O)N[C@H](C(C)C)C(=O)OC C20116248
C/C(=N\Nc1[nH]nc(n1)SCC(=O)Nc2nc3ccc(cc3s2)OC)/C45CC6CC(C4)CC(C6)C5 C20837420
c1cc(ccc1/C=N/Nc2[nH]nc(n2)SCCC(=O)Nc3cc(ccc3Cl)Cl)Br C21078346
c1cc(c(c(c1)Cl)NC(=O)CCSc2nc([nH]n2)N/N=C/c3ccc(cc3)Br)Cl C21078350
Cc1ccccc1Nc2nc(nc(n2)N)CNC[C@H](c3ccccc3)c4c5ccccc5[nH]c4c6ccccc6 C13133952
CC(=C)c1cccc(c1)C(C)(C)NC(=O)N[C@@H]2CCCC[C@@H]2NC(=O)NC(C)(C)c3cccc(c3)C(=C)C C12562966
COc1ccc(cc1C(=O)NC(=S)Nc2ccc(c(c2)OC)NC(=O)c3cc4ccccc4o3)Cl C32111869
Cc1cc(ccc1NC(=O)c2cc3ccccc3o2)NC(=S)NC(=O)COc4cc(c(c(c4)C)Cl)C C32114949
Cc1ccccc1C(=O)Oc2ccc(cc2)/C=N/NC(=O)C(=O)Nc3ccccc3C(=O)Nc4ccccc4 C02520357
CC1=C([C@@H](NC(=S)N1C)c2cccc(c2)NC(=O)NC34CC5CC(C3)CC(C5)C4)C(=O)OCCOC C35304043
CC(C)(C)CC(C)(C)NC(=O)[C@H](c1c(cc(cc1O)O)O)N(c2cccc(c2)Cl)C(=O)C3CCCCC3 C36480619
CC(C)(C)CC(C)(C)NC(=O)[C@H](c1ccccc1O)N(c2cccc(c2)Cl)C(=O)c3c(cccc3O)O C36484874
CC(C)(C)CC(C)(C)NC(=O)[C@@H](c1cccc(c1)O)N(c2cccc(c2)Cl)C(=O)c3cccc(c3O)O C36485026
CC(C)(C)CC(C)(C)NC(=O)[C@@H](c1ccc(cc1)O)N(c2cccc(c2)Cl)C(=O)c3cccc(c3O)O C36485034
Cc1ccccc1[C@@H](C(=O)NC(C)(C)CC(C)(C)C)N(c2cccc(c2)Cl)C(=O)c3cccc(c3O)O C36485066
CC(C)(C)CC(C)(C)NC(=O)[C@@H](c1c(cc(cc1O)O)O)N(Cc2ccco2)C(=O)c3cccc(c3)Cl C36499009
CC(C)(C)CC(C)(C)NC(=O)[C@@H](c1ccc(cc1)Cl)N(Cc2ccco2)C(=O)c3c(cccc3O)O C36500652
CCCCNC(=O)[C@H](C(c1ccccc1)c2ccccc2)N(Cc3ccco3)C(=O)c4cccc(c4O)O C36500731
CCCCCCN([C@@H](C(c1ccccc1)c2ccccc2)C(=O)NC(C)(C)C)C(=O)c3cccc(c3O)O C36514750
CCCCCCN([C@@H](c1c(cc(cc1O)O)O)C(=O)NCS(=O)(=O)c2ccc(cc2)C)C(=O)CCCC C36522831
CC(C)(C)CC(C)(C)NC(=O)[C@@H](c1c(cc(cc1O)O)O)N(C)C(=O)/C(=C\c2ccccc2)/c3ccccc3 C36523164
CCCCC/C=C\C(=O)N(c1ccccc1Cl)[C@H](c2c(cc(cc2O)O)O)C(=O)NC3CCCCC3 C36542059
CC[C@H](c1ccccc1)C(=O)N(c2ccccc2Cl)[C@@H](c3c(cc(cc3O)O)O)C(=O)NC(C)(C)C C36542909
CC[C@H](c1ccccc1)C(=O)N(c2ccccc2Cl)[C@H](c3c(cc(cc3O)O)O)C(=O)NC(C)(C)C C36542911
CCCCNC(=O)[C@@H](c1c(cc(cc1O)O)O)N(c2ccccc2Cl)C(=O)c3cccc(c3)[N+](=O)[O-] C36548608
CC(C)(C)N([C@@H](C(c1ccccc1)c2ccccc2)C(=O)NC3CCCCC3)C(=O)c4cccc(c4O)O C36586903
CC(C)(C)N([C@@H](c1ccc(cc1)O)C(=O)NC2CCCCC2)C(=O)C(c3ccccc3)(c4ccccc4)O C36588619
Cc1ccc2c(c1)sc(n2)Nc3c(c(ncn3)NNC(=O)C(c4ccccc4)c5ccccc5)[N+](=O)[O-] C40650524
CCCCSc1nc2n(n1)[C@@H](C(=C(N2)C)C(=O)N)c3ccccc3OCc4ccc(cc4Cl)Cl C40987006
COc1ccc(cc1)CNc2nc(c3cnn(c3n2)c4ccccc4)Nc5c(c6c(s5)CCCC6)C(=O)N C41025987
CCCCC[C@@H](C(=O)NCS(=O)(=O)c1ccc(cc1)C)N(c2ccccc2)C(=O)c3c(cccc3O)O C36610194
CC(C)(C)CC(C)(C)NC(=O)[C@H](c1ccc(cc1)N(C)C)N(c2ccccc2)C(=O)c3cccc(c3O)O C36610467
CCCCC(=O)Nc1ccc(cc1OC)NC(=S)NC(=O)/C=C/c2ccc(o2)c3ccc(c(c3)Cl)C C22860713
C[C@H]1CCc2c(sc(c2C(=O)N)NC(=O)CCSc3nc(cc(n3)C(F)(F)F)c4ccccc4)C1 C58968220
CCCCSc1ccccc1NC(=O)CSc2nc([nH]n2)N/N=C/c3ccc(cc3)N(CC)CC C59005915
C=CCSc1nc2ccc(cc2s1)NC(=O)CSc3nc([nH]n3)N/N=C/c4cccc(c4)Cl C59019873
c1ccc(c(c1)COc2ccccc2/C=N/Nc3[nH]nc(n3)SCC(=O)Nc4cccc(c4)F)Cl C59038929
c1ccc(cc1)Nc2nc(nc(n2)N3CCCC3)N/N=C/c4cc(ccc4O)/N=N\c5ccccc5Cl C59514468
Cc1ccccc1NS(=O)(=O)c2ccc(cc2)NC(=O)CSc3[nH]nc(n3)c4ccc(cc4)Cl C59795465
CCCC/C(=N/Nc1[nH]nc(n1)SCC(=O)Nc2ccc(cc2)S(=O)(=O)Nc3ccc(cc3C)C)/C C59891396
C[C@@]12CC[C@H]([C@@]([C@H]1Cc3c(nc(s3)NC(=O)C4CCCCC4)[C@H]2CC(=O)NCCOC)(C)CO)O C04222305
C[C@@]12CC[C@H]([C@@]([C@@H]1CC[C@H]([C@H]2CC(=O)NCc3ccc4c(c3)OCO4)O)(C)CO)OC(=O)NCC=C C04236573
C[C@@]12CC[C@H]([C@@]([C@@H]1CC[C@H]([C@H]2CC(=O)N3CCC[C@H]3CO)O)(C)CO)OC(=O)Nc4cccc(c4)SC C04236781
Cc1ccc(c2c1oc-3c(c(=O)c(c(c3n2)C(=O)NCCc4ccco4)N)C)C(=O)NCCc5ccco5 C05431373
C[C@@H](C(=O)N/N=C/c1ccc(cc1O)O)Sc2nnc(n2CC=C)CNc3cccc4c3cccc4 C00695539
c1cc(ccc1C(=O)NNC(=S)NC[C@@H]2CCCO2)NS(=O)(=O)c3cc(sc3Cl)Cl C12533338
Cc1ccc(c(c1)NC(=O)CCC(=O)NNC(=S)NC(=O)COc2ccc(cc2)Br)C C12572199
COCCNc1c(c(c(s1)C(=O)Nc2c(c3c(s2)CCCC3)C(=O)OC)N)C(=O)N4CCCCC4 C12614863
COCCNc1ccc(cc1C(=O)OCC(=O)Nc2cc3c(cc2Br)[nH]c(=O)[nH]3)[N+](=O)[O-] C13038524
CCOc1ccc(cc1)NC(=S)/N=C(\NCCc2c[nH]c3c2cc(cc3)F)/Nc4nc(cc(n4)C)C C14158814
C[C@@H](CCO)Nc1cc2c(c(n(c2nc1)CCc3c[nH]c4c3cccc4)C(=O)OC)NC(=O)CCOC C14745967
CCOC(=O)c1c(/c(=C\c2ccc(cc2)O)/c3=C(S[C@H](C(=O)n31)c4ccc(cc4)O)C(=O)OCC)N C20167913
CCN(CC)c1ccc(cc1)/C=N/Nc2nnc(n2N)SCC(=O)Nc3cc(cc(c3)Cl)Cl C20527721
c1ccc(cc1)CSc2nnc(s2)NC(=O)CSc3nnc(n3N)N/N=C/c4ccccc4F C20528172
Cc1cccc(c1)NC(=S)NNC(=O)c2cnn3c2N[C@H](C[C@H]3C(F)(F)F)c4ccc(cc4)OC C02794832
Cc1ccc(cc1)NC(=S)NNC(=O)c2cnn3c2N[C@@H](C[C@@H]3C(F)(F)F)c4ccc(cc4)OC C02794682
Cc1ccccc1NC(=S)NNC(=O)c2cnn3c2N[C@@H](C[C@H]3C(F)(F)F)c4ccc(cc4)OC C02794756
Cc1ccccc1NC(=S)NNC(=O)c2cnn3c2N[C@@H](C[C@@H]3C(F)(F)F)c4ccc(cc4)OC C02794757
c1cc(oc1)/C=N/Nc2[nH]nc(n2)SCC(=O)Nc3ccc(cc3)S(=O)(=O)Nc4ccc(cc4)F C20832938
CCOc1ccc2c(c1)sc(n2)NC(=O)CSc3nc([nH]n3)N/N=C/c4ccc(c(c4)OCC)O C20836229
Cc1c(c(n(n1)C(C)C)C)/C=N/Nc2nnc(n2N)SCCC(=O)Nc3c(cccc3Cl)Cl C20911879
COc1cc(cc(c1OC)OC)/C=N/Nc2nnc(n2N)SCC(=O)Nc3ccc(cc3F)Cl C20919584
CCCCCCNS(=O)(=O)c1ccc(cc1)NC(=O)CSc2nc([nH]n2)N/N=C/c3ccco3 C21076397
CC(C)(C)NS(=O)(=O)c1ccc(cc1)NC(=O)CSc2nc([nH]n2)N/N=C/c3ccccc3F C21077381
C[C@H](N(c1nc2c(c(n1)N3CCCCC3)nc(nc2N4CCCCC4)N([C@@H](C)O)[C@@H](C)O)[C@@H](C)O)O C22129846
Cc1ccccc1NC(=O)/C(=C/NC(=S)Nc2ccc(cc2)S(=O)(=O)/N=c/3\[nH]ccs3)/C(=O)C C17222335
c1cc(ccc1C[C@@H](C(=O)/[NH+]=c\2/ccc-3c(cc(oc3c2)O)C(F)(F)F)NC(=O)CCCC(=O)[O-])O C35051118
Cc1ccc(cc1)S(=O)(=O)CNC(=O)[C@H](c2c(cc(cc2O)O)O)N(C3CCCCC3)C(=O)COC C36491565
CC[C@H](c1ccccc1)C(=O)N(Cc2ccco2)[C@H](c3c(cc(cc3O)O)O)C(=O)NC(C)(C)CC(C)(C)C C36496882
CC(C)(C)CC(C)(C)NC(=O)[C@H](c1c(cc(cc1O)O)O)N(Cc2ccco2)C(=O)Cc3ccccc3 C36506688
CCCCCCN([C@@H](c1c(cc(cc1O)O)O)C(=O)NCS(=O)(=O)c2ccc(cc2)C)C(=O)C=C(C)C C36516712
CCCCC/C=C\C(=O)N(C)[C@H](c1c(cc(cc1O)O)O)C(=O)NCS(=O)(=O)c2ccc(cc2)C C36526207
Cc1ccccc1CC(=O)N(Cc2ccc(o2)C)[C@H](c3c(cc(cc3O)O)O)C(=O)NC4CCCCC4 C36556560
CCCN([C@@H](c1ccc(cc1)O)C(=O)NCS(=O)(=O)c2ccc(cc2)C)C(=O)c3cccc(c3O)O C36571214
Cc1ccc(cc1)S(=O)(=O)CNC(=O)[C@@H](c2c(cc(cc2O)O)O)N(C(=O)c3ccco3)C(C)(C)C C36584767
Cc1ccc(o1)CN([C@H](c2ccccc2O)C(=O)NC(C)(C)CC(C)(C)C)C(=O)c3c(cccc3O)O C36597495
Cc1ccc(o1)CN([C@H](c2c(cc(cc2O)O)O)C(=O)NC(C)(C)C)C(=O)CCc3ccc(cc3)OC C36598013
CC(C)CN(c1c(n(c(=O)[nH]c1=O)Cc2ccccc2)N)C(=O)COC(=O)Cc3c[nH]c4c3cccc4 C13010618
Cc1cc(no1)NC(=O)c2c(c3c(s2)NC(=C([C@H]3c4cc(c(c(c4)OC)OC)OC)C(=O)OC)C)N C39326991
c1ccc(cc1)C(=O)Oc2ccc(c(c2)CO)O[C@H]3[C@@H]([C@@H]([C@@H]([C@@H](O3)CO)O)O)OC(=O)c4ccccc4 C39560170
c1ccc2c(c1)c(c[nH]2)CCNC(=O)C[C@@H]3CS[C@H](N3)NC(=O)[C@@H]4CC(=O)N(C4)c5ccc(cc5)F C39707787
c1ccc2c(c1)c(c[nH]2)CCNC(=O)C[C@@H]3CS[C@@H](N3)NC(=O)[C@@H]4CC(=O)N(C4)c5cccc(c5)F C39707793
CC(C)(C)c1ccc(cc1)OCCCn2c3ccccc3nc2S[C@@H]4[C@H]([C@@H]([C@@H]([C@@H](O4)CO)O)O)O C39916022
Cc1ccc(cc1)Nc2[nH]c(=O)c3c(n2)NC(=O)C[C@@H]3C(=O)Nc4cc(cc(c4)C(=O)OC)C(=O)OC C40400415
Cc1c\2c(oc1C(=O)NNC(=O)c3ccc(cc3)[N+](=O)[O-])CCC/C2=N\NC(=S)Nc4ccccc4 C40825286
CCOC(=O)[C@H](CCCCNS(=O)(=O)c1ccc(cc1)C)NC(=O)c2coc(n2)c3ccc(cc3)N C33887330
C[C@]12CC[C@H]([C@@]([C@H]1Cc3c(nc(s3)NC(=O)c4ccc(cc4)F)[C@H]2CC(=O)NCCOC)(C)CO)O C43553478
CCOC(=O)c1c(c(c(s1)NC(=O)CSc2nc([nH]n2)N/N=C/c3c[nH]c4c3cccc4)C#N)C C59006526
CCN(CC)c1ccc(c(c1)O)/C=N/Nc2[nH]nc(n2)SCC(=O)Nc3cc(cc(c3)Cl)Cl C59039205
COc1cc(cc(c1)OC)NC(=S)NC2CCC(CC2)NC(=S)Nc3cc(cc(c3)OC)OC C59114472
C[C@@]12CC[C@H]([C@@]([C@H]1Cc3c(nc(s3)NC(=O)OCC=C)[C@H]2CC(=O)NCc4cccs4)(C)CO)O C04237017
COC(=O)[C@@H](Cc1c[nH]c2c1cccc2)NC(=O)[C@@H]3CN(CCN3S(=O)(=O)c4ccccc4)C(=O)Nc5ccccc5 C04200769
C[C@]12CC[C@@H]3[C@@H]([C@@H]1CC[C@@]2(C)O)CCC4=C/C(=N\OCC(=O)N[C@@H](Cc5cnc[nH]5)C(=O)OC)/C=C[C@@]34C C08914497
CCCCCCOc1ccccc1C(=O)NC(=S)Nc2ccc(cc2)S(=O)(=O)NC[C@@H]3CCCO3 C09269581
CCc1ccc(c(c1)Br)OCC(=O)NNC(=S)NC(=O)c2ccccc2OCCOCC C09826282
Cc1ccc(cc1)C(=O)N[C@@H](C(C)C)C(=O)N/N=C/c2cc(c(c(c2)Br)OCC(=O)N)OC C10040693
Cc1ccc(c(c1)C)NC(=O)CCC(=O)NNC(=S)NC(=O)COc2ccc(c(c2)C)Br C12573514
CC(C)CN(c1c(n(c(=O)[nH]c1=O)Cc2ccccc2)N)C(=O)COC(=O)/C=C/c3ccc4c(c3)OCO4 C12909621
c1ccc(cc1)OCCOc2ccccc2C(=O)NC(=S)NNC(=O)[C@@H]3CC(=O)N(C3)Cc4ccco4 C13630264
Cc1ccc(c(c1)C)OCC(=O)NNC(=S)NC(=O)c2cc(ccc2OCCC(C)C)Br C14651198
COc1ccccc1/C=C\2/C(=O)N(C(=S)S2)CCCCCC(=O)Nc3ccc(cc3)S(=O)(=O)N C15044524
Cc1c(c(=O)n(n1C)c2ccccc2)Nc3nc(nc(n3)Nc4nccs4)Nc5ccc(cc5)[N+](=O)[O-] C15223284
CCOC(=O)c1cc(sc1NC(=S)NNC(=O)[C@@H](C)n2cc(c(n2)OC)[N+](=O)[O-])c3ccccc3 C16347243
Cc1ccc(o1)[C@@H]2C(=C(NC(=C2C(=O)Nc3ccccc3OC)C)SCC(=O)Nc4nccs4)C#N C20028739
CCc1cccc(c1NC(=O)C2=C(NC(=C([C@@H]2c3ccco3)C#N)SCC(=O)Nc4nccs4)C)C C12250080
c1cc(oc1)/C=N/Nc2[nH]nc(n2)SCCC(=O)Nc3ccc(cc3)S(=O)(=O)NC4CCCCC4 C20832904
COCCSc1nnc(s1)NC(=O)CSc2nc([nH]n2)N/N=C/c3c4ccccc4ccc3O C20907405
CCCCSc1nnc(s1)NC(=O)CSc2nnc(n2N)N/N=C/c3ccc(cc3)C(=O)OC C20913618
Cc1cc(nc(n1)N/C(=N/C(=S)Nc2cc(c(cc2OC)Cl)OC)/NCCCN3CCOCC3)C C14158345
c1ccc(cc1)C(c2ccccc2)N3CCN(CC3)C(=S)SCc4nc(nc(n4)Nc5ccccc5)N C22861055
Cc1c2cccc(c2oc1C(=O)N(C)CC(=O)N(CC(C)C)c3c(n(c(=O)[nH]c3=O)CC(C)C)N)Cl C32971929
CCCCN1C(=C([C@@H](NC1=O)c2cccc(c2)NC(=O)Nc3ccccc3C)C(=O)OCC)c4ccccc4 C33532552
CCCOc1ccc(c(c1)C)C(=O)C2=C(C(=O)N([C@H]2c3ccc(cc3)OCC(=O)N)CC[NH+](CC)CC)[O-] C33751869
CCCOc1ccc(cc1C)C(=O)C2=C(C(=O)N([C@H]2c3ccc(cc3)OCC(=O)N)CC[NH+](CC)CC)[O-] C34917259
CCCCCCN([C@@H](c1c(cc(cc1O)O)O)C(=O)NC2CCCCC2)C(=O)CCc3ccc(cc3)OC C36515152
CCCCCCN([C@H](c1c(cc(cc1O)O)O)C(=O)NCS(=O)(=O)c2ccc(cc2)C)C(=O)COC C36520895
CCCC[C@@H](CC)C(=O)N(Cc1ccc(o1)C)[C@@H](c2c(cc(cc2O)O)O)C(=O)NC(C)(C)CC(C)(C)C C36557942
CCCC[C@H](CC)C(=O)N(CCC)[C@H](c1c(cc(cc1O)O)O)C(=O)NCS(=O)(=O)c2ccc(cc2)C C36564328
Cc1ccc(cc1)S(=O)(=O)CNC(=O)[C@@H](c2cccc(c2)O)N(C(=O)c3c(cccc3O)O)C(C)(C)C C36586597
Cc1ccc(o1)CN([C@H](c2ccc(cc2)N(C)C)C(=O)NC(C)(C)CC(C)(C)C)C(=O)c3cccc(c3O)O C36597835
Cc1ccc(o1)CN([C@@H](c2ccccc2O)C(=O)NC(C)(C)C)C(=O)C(c3ccccc3)(c4ccccc4)O C36599008
CCCCn1c(c(c(=O)[nH]c1=O)N(CC(C)C)C(=O)c2cc(ccc2C)S(=O)(=O)N3CCCCC3)N C15323909
CCc1ccccc1NC(=O)CS[C@@H]2N=N[C@@H](O2)[C@H](Cc3c[nH]c4c3cccc4)NC(=O)OC(C)(C)C C38545560
CCCn1c(c(c(=O)n(c1=O)CCC)NC(=O)[C@H](CC)c2ccc(cc2)SCC(=O)OC(C)(C)C)N C39125257
COc1cc(cc(c1OC)OC)/C=C/2\CNCC3=C2OC(=C([C@H]3c4cc(c(c(c4)OC)OC)OC)C#N)N C39326847
COc1cc(cc(c1OC)OC)c2c(c(nc(c2C#N)SCCCn3c4ccccc4[nH]c3=O)N)C#N C39327354
CO[C@@H]1CN(CCN1)c2cc(ccc2NS(=O)(=O)S(=O)(=O)Oc3ccccc3)c4ccccc4O C39482332
COc1ccc(cc1)N2C[C@@H](CC2=O)C(=O)N[C@@H]3N[C@@H](CS3)CC(=O)NCCc4c[nH]c5c4cccc5 C39707789
COc1ccc(cc1)N2C[C@@H](CC2=O)C(=O)N[C@H]3N[C@@H](CS3)CC(=O)NCCc4c[nH]c5c4cccc5 C39707791
Cc1ccc(cc1)OC[C@@H](CNc2c(c3c(s2)C[C@H](CC3)C(C)(C)C)C(=O)N[C@@H]4CCS(=O)(=O)C4)O C40312842
CCCC/C=C/CCN1C(=O)[C@H]2[C@H]([NH2+][C@@]([C@@H]2C1=O)(Cc3c[nH]c4c3cccc4)C(=O)[O-])c5ccccc5OC C43218230
C[C@]12CC[C@H]([C@@]([C@H]1Cc3c(nc(s3)NC(=O)OCC=C)[C@H]2CC(=O)NCc4cccs4)(C)CO)O C43554259
c1ccc2c(c1)c(ccc2N(C[C@@H](CO)O)C[C@@H](CO)O)/N=N\c3c(cc(cc3Cl)[N+](=O)[O-])[N+](=O)[O-] C31352118
CCOc1cc(ccc1OCc2ccccc2C)/C=N/NC(=O)c3c(n(nn3)c4c(non4)N)CN5CCc6c5cccc6 C01846398
Cc1ccc(cc1)S(=O)(=O)CNC(=O)[C@@H](c2c(cc(cc2O)O)O)N(c3ccccc3)C(=O)CC(C)C C36604948
CC(C)(C)CC(C)(C)NC(=O)[C@@H](c1cccc(c1)O)N(c2ccccc2)C(=O)c3cc(ccc3O)[N+](=O)[O-] C36609312
Cc1ccc(cc1)/C=N/Nc2[nH]nc(n2)SCC(=O)Nc3ccccc3SCc4ccc(cc4)Cl C59019532
CC[NH+](CC)c1ccc(cc1)n2nc3cc(c(cc3n2)NC(=S)NC(=O)/C=C/c4ccc(cc4)C(C)C)C C59331607
CC[NH+](CC)c1ccc(c(c1)C)n2nc3cc(c(cc3n2)NC(=S)NC(=O)c4ccc(cc4)C(C)(C)C)C C59331620
CC(C)(C)[C@@H]1CCC2=C3C(=NC(=NC3=O)CCC(=O)NCCc4ccc(cc4)S(=O)(=O)N)S[C@H]2C1 C64580433
CCCC(=O)NC(C(F)(F)F)(C(F)(F)F)Nc1ccc(cc1)S(=O)(=O)Nc2nc(cc(n2)C)C C01645397
COc1cc(cc(c1OC)OC)C(=O)NNC(=S)NC(=O)/C=C/c2ccc(cc2)Br C02381425
CCCCNS(=O)(=O)c1ccc2c(c1)[nH]c(n2)SCC(=O)c3ccc(s3)CCNC(=O)C C12815527
CC[C@H](C)NC(=O)CCC(=O)OCC(=O)[C@]1(CC[C@H]2[C@@]1(C[C@@H]([C@@H]3[C@H]2CCC4=CC(=O)CC[C@]34C)O)C)O C12888533
CC[C@@H](C)NC(=O)CCC(=O)OCC(=O)[C@]1(CC[C@@H]2[C@@]1(C[C@@H]([C@@H]3[C@H]2CCC4=CC(=O)CC[C@]34C)O)C)O C12888541
c1ccnc(c1)NC(=O)CCCC(=O)N(C2CCCC2)[C@@H](c3ccc(cc3)O)C(=O)NC4CCCC4 C13027641
CCOc1cc(ccc1OCc2ccc(cc2Cl)Cl)/C=C(\C#N)/c3c(c(n(n3)CCO)N)C#N C13576964
c1ccc(cc1)CCOc2ccccc2C(=O)NC(=S)NNC(=O)[C@@H]3CC(=O)N(C3)Cc4ccccc4 C13623583
Cc1cc(ccc1Br)OCC(=O)NNC(=S)NC(=O)/C=C/c2ccc(c(c2)OC)OC C13977384
CCc1ccc(c(c1)Br)OCC(=O)NNC(=S)NC(=O)COc2ccc(cc2)OC C13978859
c1ccc(cc1)CCCOC(=O)CCCC(=O)NC(=S)NNC(=O)COc2ccccc2Cl C14016396
CCCCOc1ccc(cc1C(=O)NNC(=O)CCC(=O)Nc2cc(ccc2C)C)Br C14649792
Cc1ccccc1/C=C\2/C(=O)N(C(=S)S2)CCCCCC(=O)Nc3ccc(cc3)S(=O)(=O)N C15044527
CN(C1CCCCC1)C(=O)CSc2ccccc2C(=O)NCCc3ccc(cc3)S(=O)(=O)N C15590164
c1ccc2c(c1)c(c(s2)C(=O)NCC(=O)OCC(=O)N(CCC(=O)N)c3ccc(cc3)F)Cl C16758442
Cc1cc(nc(n1)N/C(=N/C(=O)COc2ccc(cc2)Cl)/NCCc3c[nH]c4c3cc(cc4)F)C C18077236
Cc1cccc(c1C)O[C@H](C)C(=O)NNC(=O)CCNS(=O)(=O)c2ccc(cc2)Br C18102302
c1ccc2c(c1)cccc2NC(=O)COC(=O)[C@H](Cc3c[nH]c4c3cccc4)NC(=O)c5cccs5 C18248299
CCCCn1c(c(c(=O)[nH]c1=O)N(Cc2ccccc2)C(=O)Cc3csc(n3)c4ccsc4)N C19202149
c1ccc(cc1)Cn2c(c(c(=O)[nH]c2=O)N(CCC3=CCCCC3)C(=O)CCc4ccccc4F)N C19626394
CC(C)Cn1c(c(c(=O)[nH]c1=O)N(CC(C)C)C(=O)CCCOc2cccc(c2)Br)N C21082885
CC(C)[C@@H](C(=O)Nc1nc(cs1)c2ccc(o2)CNC(=O)C)NC(=O)c3ccc(cc3)C(C)(C)C C22067557
Cc1cc(ccc1SCC(=O)N(CCOC)c2c(n(c(=O)[nH]c2=O)CC(C)C)N)Br C24477848
Cc1ccc(c(c1)S(=O)(=O)NCCNC(=O)[C@H](C(C)C)NC(=O)C23CC4CC(C2)CC(C4)C3)C C25126143
COC(=O)[C@@H](Cc1c[nH]c2c1cccc2)NC(=O)c3cccc(c3)S(=O)(=O)NCc4cccs4 C25979847
CC([C@H](NC(=O)c1ccc(cc1)OC(F)(F)F)N/C(=N/C#N)/Nc2ccc(nc2)F)(Cl)Cl C28866630
CN(C)c1ccc(cc1)[C@H](CNC(=O)COCc2[nH]c(=O)c3ccccc3n2)c4c[nH]c5c4cccc5 C30894337
Cc1ccccc1OCCC(=O)N(CCC2=CCCCC2)c3c(n(c(=O)[nH]c3=O)Cc4ccccc4)N C32992673
COc1cc2c(cc1OC)[C@@H](N(CC2)CC(=O)Nc3ccccc3SCC(=O)N)c4cccs4 C17285793
CC[C@@H](C)NC(=O)CCC(=O)OCC(=O)[C@]1(CC[C@H]2[C@@]1(C[C@@H]([C@@H]3[C@@H]2CCC4=CC(=O)CC[C@]34C)O)C)O C35365914
c1cc(cc(c1)F)CO[C@]2(C[C@H]([C@H]([C@@H](C2)OCc3ccc(cc3)F)O)O)C(=O)NC[C@H]4CCCO4 C35592638
CCCCCCN([C@H](/C=C\C)C(=O)NCS(=O)(=O)c1ccc(cc1)C)C(=O)c2cccc(c2O)O C36514882
CCCN([C@@H](c1ccc(cc1)O)C(=O)NCS(=O)(=O)c2ccc(cc2)C)C(=O)c3ccccc3O C36567575
CCCN([C@@H](c1ccccc1O)C(=O)NCS(=O)(=O)c2ccc(cc2)C)C(=O)c3ccccc3O C36567713
Cc1ccc(o1)CN([C@@H](c2cccc(c2)O)C(=O)NC(C)(C)CC(C)(C)C)C(=O)c3ccc(cc3)O C36597132
CCCCn1c(c(c(=O)[nH]c1=O)N(Cc2ccccc2)C(=O)CSc3ccc(cc3F)C(=O)C)N C36841875
Cc1cc(nc(n1)N/C(=N/C(=S)NCCOC)/N2CCC(CC2)C(c3ccccc3)(c4ccccc4)O)C C14160367
Cc1ccc(cc1)N([C@H](c2ccc(cc2)O)C(=O)NC(C)(C)C)C(=O)CCC(=O)Nc3nccs3 C13151140
CCOC(=O)c1c([nH]c(c1c2ccc(cc2)F)C(=O)C(=O)NCCSc3c[nH]c4c3cccc4)C C38827027
CCN1C[C@H](c2c1cccc2)/C=C(/C(=O)NCCc3c[nH]c4c3cc(cc4)OC)\NC(=O)c5ccco5 C39557120
C[C@@H](C1=NC(=O)C2=C(CSC2=N1)c3cccs3)SC4=NN[C@@H](N4CC(C)C)CCC(=O)N C39729378
CCc1c(sc(c1C(=O)N)NC(=O)CSc2nnc(n2CC=C)c3cc(sc3)C(C)C)C C39973662
Cc1cc(c(c(c1)C)C(=O)N[C@@H](Cc2ccc(cc2)N3CCC(CC3)CNc4cccc[nH+]4)C(=O)[O-])C C45353912
CN(C)c1ccc(cc1)NC(=S)N[C@H]2CO[C@H]3[C@@H]2OC[C@H]3OC(=O)Nc4cccc(c4)C(F)(F)F C03841930
CC(C)CNC(=O)CCC(=O)OCC(=O)[C@]1(CC[C@@H]2[C@@]1(C[C@@H]([C@@H]3[C@@H]2CCC4=CC(=O)CC[C@]34C)O)C)O C51347648
CC(C)CNC(=O)CCC(=O)OCC(=O)[C@]1(CC[C@H]2[C@@]1(C[C@H]([C@@H]3[C@@H]2CCC4=CC(=O)CC[C@]34C)O)C)O C51347654
C/C(=N\NC(=O)CCCSc1nnc(n1N)c2ccc(cc2)Br)/c3ccc(cc3)OC C58991870
CCOc1ccccc1NC(=O)CSc2nc([nH]n2)N/N=C/c3ccc4ccc5cccc6c5c4c3cc6 C59310269
CCOc1cc(cc(c1OCc2ccc(cc2)C)Br)/C=N/NC(=O)Cc3csc(n3)N C59645148
COCCNC(=O)[C@@H]1[C@H](SC2=C1CCCC2)NC(=O)CSc3[nH]nc(n3)Cc4cccs4 C39934485
c1cc[nH+]c(c1)NC[C@H](COc2ccc(cc2)OC[C@@H](CNc3cccc[nH+]3)O)O C03169686
C[NH+](CCO)C[C@H](COc1ccc(cc1)OC[C@@H](C[NH+](C)CCO)O)O C04765000
[truncated: 67,596 more chars]
