# Supplementary material for: PyRMD Studio: A Unified Suite for Next-Generation, AI-Powered Virtual Screening
Source: J Chem Inf Model. 2026 May 19;66(11):6197–203. doi: 10.1021/acs.jcim.6c00648 (PMC13250901; doi:10.1021/acs.jcim.6c00648)
Supplement: Supplementary file 2 [file ci6c00648_si_002.zip › decoys/fak_decoys.dat]

# PUBCHEM_COMPOUND_CID	ID	SMILES
2804	MUV_810_D_1	CC1CCCC(C)N1NC(=O)c1ccc(Cl)c(S(N)(=O)=O)c1
4235	MUV_810_D_2	O=C(NCCN1CCOCC1)c1ccc(Cl)cc1
4463	MUV_810_D_3	Cc1ccnc2c1NC(=O)c1cccnc1N2C1CC1
4928	MUV_810_D_4	COc1nc(NC(C)C)nc(NC(C)C)n1
5325	MUV_810_D_5	Cc1ccnc(NS(=O)(=O)c2ccc(N)cc2)n1
5578	MUV_810_D_6	COc1cc(Cc2cnc(N)nc2N)cc(OC)c1OC
6048	MUV_810_D_7	Cl.c1ccc(CC2=NCCN2)cc1
6872	MUV_810_D_8	O=C(Nc1ccccc1)c1ccccc1O
7564	MUV_810_D_9	Nc1ccc(Nc2ccccc2)cc1
8743	MUV_810_D_10	O=C(O)c1cc(=O)cc(C(=O)O)[nH]1
11352	MUV_810_D_11	Nc1cccc2nc3ccccc3cc12
11373	MUV_810_D_12	Nc1ccc2ncccc2c1
12109	MUV_810_D_13	Cc1ccc(Nc2ccccc2)cc1
12425	MUV_810_D_14	[Na+].O=C1NC([O-])=NC1(c1ccccc1)c1ccccc1
12884	MUV_810_D_15	O=C1c2ccccc2N(c2ccccc2)C1=O
13451	MUV_810_D_16	O=C(Nc1ccccc1)NC1CCCCC1
15680	MUV_810_D_17	Cc1ccc(S(=O)c2ccc(C)cc2)cc1
15807	MUV_810_D_18	CCc1nc2ccccc2[nH]1
16054	MUV_810_D_19	Oc1ccc2[nH]ccc2c1
16175	MUV_810_D_20	COC(=O)c1ccccc1-n1c(C)nc2ccccc2c1=O
16484	MUV_810_D_21	COc1ccc(-c2ccc(OC)cc2)cc1
16559	MUV_810_D_22	O=c1[nH]c2c(c(=O)n1C1CCCCC1)CCC2
20231	MUV_810_D_23	Cc1[nH]c(=O)c(C#N)cc1-c1ccccc1
20557	MUV_810_D_24	O=C1C2(c3ccccc3)CN(CCCO)CC1(c1ccccc1)CN(CCCO)C2
21624	MUV_810_D_25	CCCc1nc2ccccc2[nH]1
22860	MUV_810_D_26	Nc1ccc(OCc2ccccc2)cc1
23466	MUV_810_D_27	Cc1ccccc1C(=O)Nc1ccccc1
26120	MUV_810_D_28	NC(=O)C1CNc2ccccc2O1
27775	MUV_810_D_29	CNc1nc(N(C)C)nc(N(C)C)n1
28446	MUV_810_D_30	CNc1c2c(nn1C)CCCC2
31092	MUV_810_D_31	CCCNC(=O)C1CNc2ccccc2O1
32366	MUV_810_D_32	CC(C)(C)c1nc2ccccc2[nH]1
34312	MUV_810_D_33	NC(=O)N1c2ccccc2CC(=O)c2ccccc21
34863	MUV_810_D_34	CN(C)CC(=O)c1c[nH]c2ccccc12
35306	MUV_810_D_35	CCOc1nc(NC(C)C)nc(NC(C)C)n1
35697	MUV_810_D_36	Cn1c(N2CCOCC2)nc2c1c(=O)n(C)c(=O)n2C
37560	MUV_810_D_37	Nc1ccc(C(=O)Nc2nc3ccccc3s2)cc1
38115	MUV_810_D_38	[I-].C[n+]1ccc(-c2ccncc2)cc1
39450	MUV_810_D_39	CCN(CC)Cc1c[nH]c2ccccc12
42999	MUV_810_D_40	Nc1c(=O)oc2ccccc2c1NCc1ccccc1
43000	MUV_810_D_41	Nc1c(Nc2ccccc2)c2ccccc2oc1=O
43380	MUV_810_D_42	COc1cc(C(=O)Nc2ccc(N(C)C)cc2)cc(OC)c1OC
44827	MUV_810_D_43	COc1ccc2[nH]cc(C(=O)CN3CCCCC3)c2c1
49857	MUV_810_D_44	CC(=O)NCc1cccc(CNC(C)=O)n1
50494	MUV_810_D_45	Nc1c(=O)oc2ccccc2c1NC1CCCCC1
51703	MUV_810_D_46	CCN1CC=C(c2c[nH]c3ccccc23)CC1
52000	MUV_810_D_47	COc1ccccc1Nc1ncnc2nc[nH]c21
54308	MUV_810_D_48	CC(C)(C)NCC(=O)c1c[nH]c2ccccc12
56375	MUV_810_D_49	CCN(CC)CC(=O)c1c[nH]c2ccccc12
57491	MUV_810_D_50	O=C1Nc2ccc(Br)cc2C1(O)Cc1ccccn1
58953	MUV_810_D_51	c1[nH]c2ccccc2c1CN1CCCCCCC1
60290	MUV_810_D_52	O=C(NCCN1CCCCC1)c1ccco1
61055	MUV_810_D_53	NCCCN1CCOCC1
62389	MUV_810_D_54	c1nc2ncnc(NCc3ccccc3)c2[nH]1
62547	MUV_810_D_55	Nc1ccc2c3c(cccc31)CC2
63204	MUV_810_D_56	O=c1nc(-c2ccccc2)c2cc(Cl)ccc2[nH]1
63399	MUV_810_D_57	O=c1nc(CN2CCN(c3ccccc3)CC2)[nH]c2ccccc21
64137	MUV_810_D_58	Cn1c(NCc2ccccc2)nc2c1c(=O)n(C)c(=O)n2C
65549	MUV_810_D_59	CCNC(=O)c1nc[nH]c1C(=O)NCC
66759	MUV_810_D_60	Cc1ccccc1NCCNc1ccccc1C
66916	MUV_810_D_61	c1ccc(NCCCNc2ccccc2)cc1
67559	MUV_810_D_62	O=S(=O)(Nc1ccccc1)c1ccc(F)cc1
70388	MUV_810_D_63	O=C(O)CCCCCNC(=O)c1ccccc1
70556	MUV_810_D_64	O=C1NCN(c2ccccc2)C12CCNCC2
70801	MUV_810_D_65	Cc1cc(N)n(-c2ccccc2)n1
71100	MUV_810_D_66	Cc1ccccc1NC(=O)c1ccccc1
73249	MUV_810_D_67	Cc1cc(C)nc(Nc2nc3ccccc3[nH]2)n1
75106	MUV_810_D_68	O=c1ccc(-c2ccccc2)n[nH]1
76080	MUV_810_D_69	Nc1ccccc1C(=O)c1ccccc1
76098	MUV_810_D_70	c1nc2ncnc(N3CCOCC3)c2[nH]1
77832	MUV_810_D_71	CC1(C)CC(=NO)CC(C)(C)N1
77901	MUV_810_D_72	c1ccc2sc(N3CCOCC3)nc2c1
78268	MUV_810_D_73	Nc1nnc(-c2ccccc2)c(-c2ccccc2)n1
78416	MUV_810_D_74	Cc1ccc(NCCNc2ccc(C)cc2)cc1
78458	MUV_810_D_75	O=C(O)c1ccccc1C(=O)Nc1ccccc1
79256	MUV_810_D_76	N#Cc1cnn(-c2ccccc2)c1N
79869	MUV_810_D_77	Nc1ccccc1-c1nc2ccccc2[nH]1
81130	MUV_810_D_78	c1ccc(Nc2ccccn2)cc1
81184	MUV_810_D_79	C1CN=C2CCCCCN2C1
81406	MUV_810_D_80	c1ccc(CNCCN2CCNCC2)nc1
81472	MUV_810_D_81	CCOC(=O)c1cn[nH]c1N
81493	MUV_810_D_82	Cc1cccc(NCCNc2cccc(C)c2)c1
81543	MUV_810_D_83	COc1ccc(C=C(c2ccc(OC)cc2)c2ccc(OC)cc2)cc1
81585	MUV_810_D_84	N#CCc1nn(-c2ccccc2)c(N)c1C#N
83187	MUV_810_D_85	O=C(Nc1ccccn1)c1cccnc1
85122	MUV_810_D_86	Cc1cc(C(N)=O)c2ccccc2n1
85270	MUV_810_D_87	CCOC(=O)c1cnn(-c2ccccc2)c1N
85773	MUV_810_D_88	OC1CCCN(Cc2ccccc2)C1
86307	MUV_810_D_89	CC(C)(C)N(NC(=O)c1ccccc1)C(=O)c1ccccc1
87135	MUV_810_D_90	COc1ccc(C(N)=O)cc1N
87335	MUV_810_D_91	Cc1ccc(N)c(C(=O)c2ccccc2)c1
87889	MUV_810_D_92	O=c1cccc(-c2ccccc2)[nH]1
93086	MUV_810_D_93	NC(=O)c1ccccc1OCC(=O)O
95139	MUV_810_D_94	CC(=O)Nc1cccc(NC(C)=O)n1
95253	MUV_810_D_95	NC(=O)NC(c1ccccc1)c1ccccc1
95778	MUV_810_D_96	Nc1n[nH]c(-c2ccccc2)n1
96438	MUV_810_D_97	c1[nH]c2ccccc2c1CNC1CCCCC1
96737	MUV_810_D_98	Brc1cccc(-c2nnc(-c3ccccc3)o2)c1
97023	MUV_810_D_99	c1ccc(-c2nc3ccccc3nc2-c2ccccn2)nc1
97024	MUV_810_D_100	Cc1nc2cc(Cl)ccc2n1-c1ccccc1
98319	MUV_810_D_101	CC1(C)C(C(=O)Nc2ccccc2)CCC1(C)C(=O)O
99313	MUV_810_D_102	CCCCc1c(C)[nH]c(N)nc1=O
99331	MUV_810_D_103	Cc1cc(NC(=O)Nc2ccc(F)cc2)no1
99760	MUV_810_D_104	O=C(Nc1ccccn1)NC1CCCCC1
100278	MUV_810_D_105	C=C(C)n1c2ccccc2[nH]c1=O
100319	MUV_810_D_106	O=c1ccnc(Sc2ncccc2[N+](=O)[O-])[nH]1
100335	MUV_810_D_107	CCN(CC)c1ccc2cc(-c3nc4ccccc4n3C)c(=O)oc2c1
100380	MUV_810_D_108	Cn1c2nc(-c3cccnc3)[nH]c2c(=O)n(C)c1=O
101246	MUV_810_D_109	O=C1c2ccccc2C(=O)N1Nc1ccccc1
101504	MUV_810_D_110	CNC(=O)c1nc[nH]c1C(=O)NC
114337	MUV_810_D_111	O=C(CN1CCCC1)N1c2ccccc2Sc2ccccc21
120526	MUV_810_D_112	O=C(NCN1CCCCC1)c1cnccn1
121216	MUV_810_D_113	CCN(CC)CCNC(=O)c1ccccc1N
123435	MUV_810_D_114	C1COCCNCCOCCOCCN1
132441	MUV_810_D_115	NC(=O)CN1CC(c2ccccc2)CC1=O
134230	MUV_810_D_116	CC(=O)OCCNC(=O)c1cccnc1
136951	MUV_810_D_117	COc1ccc(NC(=O)Nc2ccc(OC)cc2)cc1
137903	MUV_810_D_118	CC1(C)CC(=O)C=C(N2CCCC2)C1
138265	MUV_810_D_119	CCCCOc1ccccc1N
138666	MUV_810_D_120	CC(=O)Nc1cccc2c1C(=O)NC2=O
141385	MUV_810_D_121	CC(C)CC1(C)NC(=O)NC1=O
147001	MUV_810_D_122	O=C1c2ccccc2NC(c2ccco2)N1O
148023	MUV_810_D_123	O=C(Nc1cccnc1)c1ccco1
151352	MUV_810_D_124	Cc1cccc(Oc2ccc(N)cc2)c1
151368	MUV_810_D_125	CC(=O)Nc1ccc2[nH]c3ccccc3c2c1
151802	MUV_810_D_126	c1ccc(-n2nnc3ccccc32)nc1
152647	MUV_810_D_127	CCOc1ccc(NCCC#N)cc1
153568	MUV_810_D_128	Cc1ccnc(Sc2ncccc2[N+](=O)[O-])n1
161091	MUV_810_D_129	O=c1cc(-c2ccccc2)[nH]c2ccccc12
162461	MUV_810_D_130	COc1ccc(Nc2ccccc2)c(C)c1
169313	MUV_810_D_131	O=C(O)CCc1c2ccccc2[nH]c1C(=O)O
174572	MUV_810_D_132	Cc1cc(C)cc(Oc2ccc(N)cc2)c1
177728	MUV_810_D_133	COC(=O)C1Cc2c([nH]c3ccccc32)CN1
179436	MUV_810_D_134	CNC(=O)Nc1nnc(C(C)(C)C)s1
181503	MUV_810_D_135	CN(c1ccccc1)c1cc(=O)n(C)c(=O)[nH]1
197837	MUV_810_D_136	Cl.OC1CN=C2C=CC=CN2C1
199391	MUV_810_D_137	Nc1ccc(N(c2ccccc2)c2ccc(N)cc2)cc1
200753	MUV_810_D_138	COc1ccc(NC(=O)N2CCCCC2)cc1
201328	MUV_810_D_139	O=C(CN1CCOCC1)Nc1ccccc1
202291	MUV_810_D_140	COC(=O)Nc1c(C)n(C)n(-c2ccccc2)c1=O
202792	MUV_810_D_141	O=c1cc(-c2ccccc2)nc2nc[nH]n21
204319	MUV_810_D_142	Cl.c1ccc2c(c1)c1c3n2CCNC3CCC1
204356	MUV_810_D_143	Cl.CCOC(=O)c1c(C)n(C)c2ccc(O)c(CN(CC)CC)c21
208296	MUV_810_D_144	O=c1nc(-c2ccccc2)cn[nH]1
209293	MUV_810_D_145	Cl.Cc1ccc2[nH]c3c(c2c1)CN(C)CC3
212086	MUV_810_D_146	O=c1nc(N2CCOCC2)[nH]c2c1CCCC2
217791	MUV_810_D_147	COC(=O)c1ccccc1NC(=O)C1CC(=O)N(c2ccccc2)C1
218286	MUV_810_D_148	CN1CCc2[nH]c3ccc(C(=O)NN)cc3c2C1
219490	MUV_810_D_149	CN(C)c1ccc(C(=O)c2ccc(N(C)C)c(N)c2)cc1N
219760	MUV_810_D_150	CCCCNc1ncnc2c1cnn2-c1ccccc1
219761	MUV_810_D_151	CC(C)Nc1ncnc2c1cnn2-c1ccccc1
219778	MUV_810_D_152	Cn1ncc2c1ncnc2NCc1ccccc1
220776	MUV_810_D_153	c1coc(CNc2ncnc3c2cnn3-c2ccccc2)c1
220840	MUV_810_D_154	O=C(Nc1ccccc1)c1ccncc1
221427	MUV_810_D_155	O=C(Nc1ccccc1)Nc1ccccn1
223284	MUV_810_D_156	CN1CCN(CC(O)c2ccccc2)CC1
223613	MUV_810_D_157	CN(C)S(=O)(=O)N1CCN(S(=O)(=O)N(C)C)CC1
223706	MUV_810_D_158	CCN(CC)c1ncnc2c1cnn2C
226556	MUV_810_D_159	CCOC(=O)c1nc(N)sc1C(=O)OCC
229357	MUV_810_D_160	O=C(O)c1ccc(S(=O)(=O)NC2CCCCC2)cc1
231587	MUV_810_D_161	O=c1[nH]c(-c2ccccc2)c(-c2ccccc2)[nH]1
234754	MUV_810_D_162	CCCC1(CCC)NC(=O)NC1=O
236769	MUV_810_D_163	CCOC(=O)c1c(C)oc2cc3c(cc21)oc(C)c3C(=O)OCC
237591	MUV_810_D_164	Cc1nc2ccccc2c(=O)n1N
237953	MUV_810_D_165	Cc1cn(Cc2ccccc2)c(=O)[nH]c1=O
238492	MUV_810_D_166	c1ccc2nc(N3CCCC3)c(N3CCCC3)nc2c1
239940	MUV_810_D_167	O=C(NCc1ccco1)Nc1ccc(Br)cc1
241616	MUV_810_D_168	O=C1c2ccccc2C(=O)N1CNc1ccccc1
243391	MUV_810_D_169	c1ccc(Nc2nc3ccccc3o2)cc1
244716	MUV_810_D_170	CCOC(=O)C(C(C)=O)C(c1ccc(OC)cc1)C(C(C)=O)C(=O)OCC
246300	MUV_810_D_171	Cc1ccc([N+](=O)[O-])c2cccnc12
248387	MUV_810_D_172	C=CCc1c(C)[nH]c(N)nc1=O
249759	MUV_810_D_173	O=C1c2ccccc2C(=O)N1CCCOc1ccccc1
250855	MUV_810_D_174	O=C1CC(N2CCCCC2)C(=O)N1c1ccccc1
251293	MUV_810_D_175	CC(C)CCOc1ccc(C(=O)O)cc1
251641	MUV_810_D_176	CCOC(=O)c1cnc(SCc2ccccc2)nc1N
252491	MUV_810_D_177	Cc1cc(=O)nc(NN=Cc2ccco2)[nH]1
253364	MUV_810_D_178	Cn1cnc([N+](=O)[O-])c1Sc1ccccc1
254510	MUV_810_D_179	CCOC(=O)c1cccc(C(=O)OCC)n1
255202	MUV_810_D_180	c1ccn2c(c1)nnc2Cc1nnc2ccccn21
255290	MUV_810_D_181	COc1cccc2c(=O)c(C(=O)O)c[nH]c12
256654	MUV_810_D_182	O=[N+]([O-])c1ccccc1C1Nc2cccc3cccc(c32)N1
257476	MUV_810_D_183	O=C(O)c1cccc(S(=O)(=O)N2CCOCC2)c1
257599	MUV_810_D_184	CCOC(=O)COc1ccc(S(=O)(=O)c2ccc(OCC(=O)OCC)cc2)cc1
258011	MUV_810_D_185	Cc1ccc(S(=O)(=O)N(C)c2ccc(C(=O)O)cc2)cc1
258849	MUV_810_D_186	O=C(Nc1cccc2ccccc21)N1CCN(c2ccccc2)CC1
260286	MUV_810_D_187	Cc1ccc(OCC(O)CN2CCN(c3ccccc3)CC2)cc1
261391	MUV_810_D_188	O=c1cc(-c2ccc(F)cc2)oc2ccccc12
262698	MUV_810_D_189	COc1ccc(C2NC(C(=O)O)Cc3c4ccccc4[nH]c32)cc1OC
263609	MUV_810_D_190	C=CC(=O)Nc1ccc(Br)cc1
266054	MUV_810_D_191	COc1ccc(OC)c2c1C(=O)c1ccccc1C2=O
267147	MUV_810_D_192	CCCC1C2C(=O)N(c3ccccc3)C(=O)C2ON1c1ccccc1
268975	MUV_810_D_193	Cc1ccc(S(=O)(=O)Nc2ccc3ncccc3c2)cc1
269234	MUV_810_D_194	c1ccc(CNc2cnccn2)cc1
270782	MUV_810_D_195	N#CN=C(N)c1ccccc1
274796	MUV_810_D_196	COc1ccc(CNC2CCCCC2)cc1
279619	MUV_810_D_197	Oc1ccc(CN2CCCCC2)c2cccnc12
279869	MUV_810_D_198	O=C(Nc1ccc(Br)cc1)c1cnccn1
279876	MUV_810_D_199	O=C(Nc1cccc(C(F)(F)F)c1)c1cccnc1
279883	MUV_810_D_200	CCc1ccc(NC(=O)c2cccnc2)cc1
279885	MUV_810_D_201	O=C(Nc1ccc(OCc2ccccc2)cc1)c1cccnc1
285054	MUV_810_D_202	c1ccc2c(c1)nc1c3ccccc3nnn21
285167	MUV_810_D_203	c1ccc(Cn2nnc(-c3ccccc3)n2)cc1
285865	MUV_810_D_204	O=C1CCCc2c3ccccc3[nH]c21
286547	MUV_810_D_205	CN1CCN(c2ccccc2N)CC1
290012	MUV_810_D_206	CCOC(=O)C(C(=O)OCC)C1CCS(=O)(=O)C1
290219	MUV_810_D_207	Cc1oc2ncnc(N)c2c1C
291032	MUV_810_D_208	COc1ccc(C(C#N)Nc2ccccc2)cc1
291267	MUV_810_D_209	CSc1c(-c2ccccc2)nc2ccccc2c1C(=O)O
292955	MUV_810_D_210	Cc1cc(C(=O)O)c(C)n1-c1ccccc1
294713	MUV_810_D_211	Cc1ccc(S(=O)(=O)N(CC(=O)O)Cc2ccccc2)cc1
295346	MUV_810_D_212	CN(C)c1ccc(NC(=O)Nc2cccc(Cl)c2)cc1
296041	MUV_810_D_213	CCOC(=O)C(=CNc1cccc(N)n1)C(=O)OCC
300113	MUV_810_D_214	COc1ccc2nc(C(C)O)[nH]c2c1
300678	MUV_810_D_215	O=C1C2C3C=CC(C3)C2C(=O)N1c1ccccc1
301541	MUV_810_D_216	O=C(O)C1CC1c1ccc(Br)cc1
303365	MUV_810_D_217	CSc1cccc(NC(=O)Nc2ccc(Cl)cc2)c1
306162	MUV_810_D_218	Cc1cc(NC(=O)Nc2cccc3ccccc32)no1
306455	MUV_810_D_219	CN(Cc1ccccc1)C(=O)Nc1ccccc1
306456	MUV_810_D_220	O=C(NCc1ccncc1)Nc1ccccc1
306691	MUV_810_D_221	O=C(NC1CCCCC1)Sc1ccc(Cl)cc1
310650	MUV_810_D_222	Cc1cc(NC(=O)Nc2cccc(C)c2)no1
314836	MUV_810_D_223	c1ccc(-c2n[nH]c(-c3ccccn3)n2)nc1
315800	MUV_810_D_224	O=C(O)c1ccccc1C(=O)Nc1nccs1
318029	MUV_810_D_225	CCOC=Nc1c(C#N)c(CC#N)nn1-c1ccccc1
318084	MUV_810_D_226	CC(CCc1c[nH]c2ccccc12)=NO
318781	MUV_810_D_227	Cc1ccc(S(=O)(=O)NC2CCC(C(=O)O)CC2)cc1
319545	MUV_810_D_228	Cc1ccc(S(=O)(=O)NN=Cc2ccc(C(=O)O)cc2)cc1
319814	MUV_810_D_229	Cn1c(=O)cc(NCc2ccccc2)n(C)c1=O
320165	MUV_810_D_230	Nc1ccc(-n2ccnc2)cc1
324787	MUV_810_D_231	N#Cc1ccccc1NCc1ccccc1
325448	MUV_810_D_232	Cc1ccnc(Sc2ccc([N+](=O)[O-])cc2[N+](=O)[O-])n1
327121	MUV_810_D_233	COc1ccc(C(=O)Nc2cccnc2)cc1
328988	MUV_810_D_234	N#CCCN(C(=O)Nc1ccccc1)c1ccccc1
332934	MUV_810_D_235	CCOC(=O)C1=C(C)NC(=O)NC1c1ccc(N(C)C)cc1
333984	MUV_810_D_236	Cc1cc(=O)[nH]c2c(C)c(N)ccc12
334856	MUV_810_D_237	COc1cc(C)c(C#N)c(OC)n1
338046	MUV_810_D_238	CC1(C)OC(=O)C(=NNc2ccc(Cl)cc2)C(=O)O1
339730	MUV_810_D_239	Cc1cc(=O)n2[nH]c(-c3ccc(C(C)(C)C)cc3)cc2n1
340715	MUV_810_D_240	CCOC(=O)c1nnc2cc(-c3ccccc3)nn2c1C
341552	MUV_810_D_241	CCOC(=O)c1sc(=S)n(C)c1C
341820	MUV_810_D_242	O=C1c2ccccc2C(=O)C1=C(O)c1ccccc1
341876	MUV_810_D_243	O=C(Nc1ccccc1)N1CCOCC1
342996	MUV_810_D_244	O=C(NCc1nc2ncc(Br)cc2[nH]1)c1ccccc1
345686	MUV_810_D_245	COc1ccc(-c2nc3ccccc3[nH]2)cc1
346489	MUV_810_D_246	O=C(c1cc(-c2ccccc2)on1)c1ccccc1
346715	MUV_810_D_247	CCCNC(=O)c1ccc(Cl)c(Cl)c1
347531	MUV_810_D_248	O=C(NCc1ccccc1)c1ccco1
348580	MUV_810_D_249	CCCc1ccc(OCC(=O)O)cc1
349503	MUV_810_D_250	CNC(=O)N1CCN(C(=O)NC)CC1
350767	MUV_810_D_251	CCCCn1cnc2c1c(=O)[nH]c(=O)n2CCCC
351190	MUV_810_D_252	O=C(O)CSc1nnc(-c2ccccc2)o1
353213	MUV_810_D_253	Cc1ccc2c(c1)NC(=O)CC(c1ccccc1)=N2
356261	MUV_810_D_254	COC(=O)C1=C(C)NC(C)=C(C(=O)OC)C1c1ccc(NC(C)=O)cc1
363322	MUV_810_D_255	O=C1CC(c2c[nH]c3ccccc32)C(=O)N1c1ccccc1
376002	MUV_810_D_256	CC(=O)NC(C)(C)C1CC=C(C)C(=NO)C1
378526	MUV_810_D_257	Cn1c2nc(Nc3ccccc3)[nH]c2c(=O)n(C)c1=O
378671	MUV_810_D_258	CC(C)(NO)C(=NO)c1ccccc1
384763	MUV_810_D_259	CCOC(=O)C(NC(=O)CC)(Nc1ccc(S(=O)(=O)Nc2onc(C)c2C)cc1)C(F)(F)F
387726	MUV_810_D_260	N#CC1=C(N)N(c2ccccc2)C(c2ccccc2)C1(C#N)C#N
387738	MUV_810_D_261	N#Cc1c(N)n(-c2ccccc2)c(-c2ccccc2)c1C#N
387795	MUV_810_D_262	CC(=O)CC1(C)OC(N)=C(C#N)C1(C#N)C#N
389130	MUV_810_D_263	CCOC(=O)C(NC(=O)c1ccccc1)(Nc1cc(C)on1)C(F)(F)F
389146	MUV_810_D_264	CCOC(=O)Cc1csc(NC(NC(=O)OCC)(C(=O)OCC)C(F)(F)F)n1
389547	MUV_810_D_265	Cc1nc2ccccc2c(=O)n1N=Cc1ccc(N(C)C)cc1
394278	MUV_810_D_266	COc1ccc(OCc2nc3ccccc3[nH]2)cc1
394328	MUV_810_D_267	COC(=O)c1c2c(nc(N)c1C#N)CCC2
397073	MUV_810_D_268	CCN(CC)c1ccc2cc(-c3nnc(-c4ccccc4)o3)c(=O)oc2c1
399097	MUV_810_D_269	Cc1nnc2c(-c3ccccc3)nc3ccccc3n12
399108	MUV_810_D_270	Nc1nnc(-c2cc3ccccc3oc2=O)s1
408156	MUV_810_D_271	c1ccc(C2=NCCCN2)cc1
409350	MUV_810_D_272	CCOC(=O)c1ccc(NCc2ccncc2)cc1
411284	MUV_810_D_273	OC(CN1CCCCC1)CN1CCCCC1
421162	MUV_810_D_274	O=C(Nc1ccccc1-c1ccccc1)c1cnccn1
421269	MUV_810_D_275	O=C(O)c1ccccc1-c1ccccc1C(=O)Nc1ccccc1
423953	MUV_810_D_276	CCN(CC)CCOc1ccc(Br)cc1
438865	MUV_810_D_277	Cc1ccc2c(c1)NC(C)=CC(C)=N2
442638	MUV_810_D_278	N#CC(c1ccc(O)cc1)N1CCCCC1
459731	MUV_810_D_279	Cc1cc(=O)n(-c2ccc3ccccc3n2)[nH]1
468603	MUV_810_D_280	O=C(NNS(=O)(=O)c1ccccc1)c1ccncc1
470910	MUV_810_D_281	COc1ccc(CNC(=O)c2cnccn2)cc1
484122	MUV_810_D_282	COc1ccc(C2Nc3ccccc3C(=O)N2)cc1OC
486631	MUV_810_D_283	Cc1cc(=O)n2c3ccccc3nc2[nH]1
487927	MUV_810_D_284	COc1ccc(C=NN=Cc2ccc(OC)c(O)c2)cc1O
489554	MUV_810_D_285	COc1ccc(NC2=c3ccccc3=NC2=O)cc1
497456	MUV_810_D_286	O=[N+]([O-])c1ccc(CSc2nc3ccccc3o2)cc1
510118	MUV_810_D_287	COc1ccc(OC)c2[nH]c(C(=O)O)cc21
519632	MUV_810_D_288	O=C1C2(c3ccccc3)CN3CN(C2)CC1(c1ccccc1)C3
521259	MUV_810_D_289	Brc1ccc2cccnc2c1
521506	MUV_810_D_290	CC(=O)CSc1ncnc2nc[nH]c21
531895	MUV_810_D_291	O=C(Nc1ccc(Br)cc1)c1ccco1
532095	MUV_810_D_292	CC(C)=CC(=O)Nc1ccc(Br)cc1
532819	MUV_810_D_293	Cc1cccc(NC(=O)c2cccnc2)c1
534346	MUV_810_D_294	CC1N(O)C2CCCCCC2N1O
534382	MUV_810_D_295	C=CCOC(=O)C1=C(C)OC(N)=C(C#N)C1c1ccc2c(c1)OCO2
534506	MUV_810_D_296	Nc1nc2nonc2nc1N1CCCCC1
534563	MUV_810_D_297	O=C1c2sc3nc4n(c(=O)c3c2CCC1Br)CCCCC4
534771	MUV_810_D_298	CC1(C)C2([N+](=O)[O-])CNCC1([N+](=O)[O-])CNC2
535193	MUV_810_D_299	C=CCSc1nn2c(nc3ccccc3c2=O)s1
535511	MUV_810_D_300	c1cc(N2CCCCC2)nn2nnnc12
535726	MUV_810_D_301	CN1CCN(CC(=O)Nc2c3ccccc3oc2C(=O)C2CC2)CC1
535815	MUV_810_D_302	CCN(CC)c1c([N+](=O)[O-])ncn1C
536254	MUV_810_D_303	CC(=O)CC(C)(C)S(=O)(=O)c1ccc(NC(C)=O)cc1
536700	MUV_810_D_304	CC(=O)N1CN2CN(C(C)=O)CC(C(=O)c3ccc(Br)cc3)(C2)C1
538892	MUV_810_D_305	CC(=O)OCC(OC(C)=O)C(OC(C)=O)C(OC(C)=O)C(=O)Nc1ccccc1C
539221	MUV_810_D_306	CCCCCOc1ccc(C2NC(=O)NC2=O)cc1
539739	MUV_810_D_307	Cc1onc(-c2ccccc2)c1C(=O)N1CCc2ccccc21
540386	MUV_810_D_308	CC(=O)C1=C(C)OC(N)=C(C#N)C1c1ccco1
541532	MUV_810_D_309	CN(C)C=Nc1ncc2c3ccccc3[nH]c2c1C#N
541702	MUV_810_D_310	NC(=O)CC12CC3CC(C1)CC(CC(N)=O)(C3)C2
542139	MUV_810_D_311	CC(=O)Nc1ccc(-c2cc(-c3ccc(NC(C)=O)cc3)nc(-c3ccccc3)n2)cc1
542822	MUV_810_D_312	N#Cc1cc(-c2ccccc2)nn1-c1ccccc1
542828	MUV_810_D_313	Nc1ccc2nc(-c3ccccn3)[nH]c2c1
542833	MUV_810_D_314	Cc1ccc(S(=O)(=O)NN=Cc2ccc([N+](=O)[O-])o2)cc1
542857	MUV_810_D_315	CCS(=O)(=O)Nc1ccc(Cc2ccncc2)cc1
542910	MUV_810_D_316	Oc1ccc(-n2cnnn2)cc1
543159	MUV_810_D_317	CCOC(=O)c1c(C)c(C)sc1N1C(=O)C=CC1=O
544872	MUV_810_D_318	Cc1c(N=Cc2ccncc2)c(=O)n(-c2ccccc2)n1C
544877	MUV_810_D_319	O=C(NCc1ccccc1)NC1CCCCC1
544900	MUV_810_D_320	CCOC(=O)N1CCN(c2ccc(C(=O)c3ccccc3)cc2F)CC1
545029	MUV_810_D_321	Cc1c(N(C)C(=O)C23CC4CC(CC(C4)C2)C3)c(=O)n(-c2ccccc2)n1C
545070	MUV_810_D_322	Cc1c(N=Cc2cccnc2)c(=O)n(-c2ccccc2)n1C
547482	MUV_810_D_323	CC12CN3CC(C)(CN(C1)CC3)C2=NO
547830	MUV_810_D_324	COC(=O)CCS(=O)(=O)c1ccc(Cl)c(Cl)c1
550926	MUV_810_D_325	COc1cc2c(cc1Br)oc(C)c2C(=O)N1CCN(C)CC1
551361	MUV_810_D_326	O=C(NCC1CCCO1)c1ccc(C(=O)NCC2CCCO2)cc1
551831	MUV_810_D_327	CCN(CC)S(=O)(=O)c1cccc2nsnc21
555359	MUV_810_D_328	Oc1cnn(-c2ccccc2)c1
555537	MUV_810_D_329	O=C(CSc1nc2ccccc2o1)NCCOc1ccccc1
556949	MUV_810_D_330	CCc1c(C)c(C#N)c2nc3ccccc3n2c1NCc1ccco1
558416	MUV_810_D_331	COC(=O)c1ccc(NC(=O)CN2CCCC2)cc1
558625	MUV_810_D_332	CCOC(=O)n1c2ccc(S(=O)(=O)N3CCCCC3)cc2oc1=O
558849	MUV_810_D_333	O=c1nc(CN2CCCCC2)[nH]c2c1C1(CCCC1)Cc1ccccc1-2
558869	MUV_810_D_334	Cc1ccc(NC(=O)c2nc[nH]c2C(=O)N2CCCCC2)c(C(=O)c2ccccc2)c1
559842	MUV_810_D_335	CCOC(=O)C1=C(C)N(CCO)C(=O)NC1c1cccc(O)c1
560762	MUV_810_D_336	CNc1nc(-c2ccc([N+](=O)[O-])cc2)cs1
562133	MUV_810_D_337	O=C(CCSCCC(=O)NCc1ccccc1)NCc1ccccc1
562401	MUV_810_D_338	Nc1nnn(Cc2ccccc2)n1
562542	MUV_810_D_339	N#CC1(c2ccccc2)CCC(=NO)CC1
563007	MUV_810_D_340	O=c1[nH]c(=O)n(CCO)c2nnn(Cc3ccccc3)c21
563446	MUV_810_D_341	c1ccc(CNc2nc3ccccc3[nH]2)cc1
563797	MUV_810_D_342	CC(=O)c1ccc(NS(=O)(=O)c2ccc(C)cc2)cc1
563918	MUV_810_D_343	O=c1c2ccccc2nc(-c2ccco2)n1Cc1ccccc1
564104	MUV_810_D_344	COC(=O)c1ccc(NC(=O)CCN2CCN(Cc3ccccc3)CC2)cc1
564890	MUV_810_D_345	O=C(Nc1ccccc1)c1[nH]cnc1C(=O)c1ccccc1
565804	MUV_810_D_346	Cc1cc(C)n(C2=NS(=O)(=O)c3ccccc32)n1
565816	MUV_810_D_347	O=C(Nc1nc2c(ccc3ccccc23)s1)c1ccco1
565938	MUV_810_D_348	COc1cccc(C2C(C(C)=O)=C(O)C(=O)N2Cc2ccco2)c1
566520	MUV_810_D_349	Cc1ccc([N+](=O)[O-])cc1NC(=O)CN1CCCCC1
566894	MUV_810_D_350	CC(=O)c1coc2ccc(OCCN3CCCCC3)cc12
566936	MUV_810_D_351	CN(C)c1nc2ccc(OCCN3CCCCC3)cc2s1
567548	MUV_810_D_352	Nc1nonc1-c1noc(COc2ccccc2Cl)n1
567713	MUV_810_D_353	Cc1ccc(S(=O)(=O)NCCN2CCOCC2)cc1
567932	MUV_810_D_354	NC(=O)c1oc2ccc(Cl)cc2c1NC(=O)CN1CCOCC1
568592	MUV_810_D_355	c1ccc(-c2nc3nonc3nc2-c2ccccc2)cc1
569946	MUV_810_D_356	Cc1sc(NC(=O)c2ccccc2)c(C(=O)NC(C)C)c1C
570206	MUV_810_D_357	N#CC1=C2SCC(O)(c3ccccc3)N2C(=O)CC1c1cccs1
571059	MUV_810_D_358	O=C(c1ccccc1)N1CCN(C2C3CC4CC(C3)CC2C4)CC1
571578	MUV_810_D_359	O=C(Nc1ccc(Cl)cc1)c1ccncc1
571751	MUV_810_D_360	Cc1ccc(NN=C2CCCNC2=O)cc1
573142	MUV_810_D_361	COc1ccc(-c2nnn(Cc3ccccc3F)n2)cc1
573174	MUV_810_D_362	CCn1nc(C)c(C=NNC(=O)c2ccoc2C)c1C
573175	MUV_810_D_363	CCCCCn1nc(C)c(C=NNC(=O)c2ccoc2C)c1C
573291	MUV_810_D_364	Cc1occc1C(=O)Nc1cccnc1
573344	MUV_810_D_365	CC(=O)N(C)c1ccc(NC(=O)c2cnn(C)c2)cc1
573353	MUV_810_D_366	Nc1nonc1-c1nc2ccccc2n1Cc1ccc(F)cc1
573359	MUV_810_D_367	COC(=O)c1c(C)c(C)sc1NC(=O)c1ccnn1C
573613	MUV_810_D_368	CC(C)(C)N(C=C(Cl)Cl)C(=O)NC1CCCCC1
573743	MUV_810_D_369	O=C(Nc1cccc2nsnc21)c1cccs1
573814	MUV_810_D_370	CCC(=O)Nc1c(C)nn(C(=O)CC)c1C
574794	MUV_810_D_371	CN1CCN(CCC(=O)Nc2ccc(OCc3ccccc3)cc2)CC1
575084	MUV_810_D_372	Nc1nnc(COc2ccccc2)s1
575109	MUV_810_D_373	O=C(Nc1cccc2ccccc21)N1CCOCC1
575516	MUV_810_D_374	O=C(CSCC(=O)NC1CC1)Nc1ccc2ccccc2c1
575909	MUV_810_D_375	Brc1ccc(Oc2nnnn2-c2ccccc2)cc1
576549	MUV_810_D_376	O=S(=O)(CCOc1ccccc1)c1nc2ccccc2[nH]1
576735	MUV_810_D_377	Cc1cccc(C(=O)NNC(=O)C(=O)NC(C)(C)C)c1
577334	MUV_810_D_378	Cc1ccc(C(=O)n2c(=S)nc3ccccn32)cc1
577680	MUV_810_D_379	CC(=O)OC1CC(C)(C)N(OC(=O)c2ccc(N)cc2)C(C)(C)C1
577800	MUV_810_D_380	Nc1ccc(C(=O)N2CCCC2)cc1
579342	MUV_810_D_381	O=C(Nc1ccncc1)c1ccccc1F
579876	MUV_810_D_382	CCCNC1=C(C)C(=O)CC1
580106	MUV_810_D_383	Cc1ccc(C(=O)CCNc2ccc(Br)cc2)o1
580214	MUV_810_D_384	Cc1ccccc1NC(=O)C1CC(=O)N(c2ccccc2F)C1
580624	MUV_810_D_385	Cc1cc(NC(=O)CSc2ncccn2)no1
581177	MUV_810_D_386	CN(C)C1(c2nnnn2-c2ccc(Cl)cc2)CCCCC1
581967	MUV_810_D_387	Cn1ccnc1SCC(=O)Nc1cccc(O)c1
582092	MUV_810_D_388	CCc1nnc(NC(=O)CCC(=O)O)s1
582530	MUV_810_D_389	O=c1[nH]n(Cc2ccccc2)c(=O)c2ccccc12
582695	MUV_810_D_390	O=C(Cc1c[nH]c2ccccc12)OCCOC(=O)Cc1c[nH]c2ccccc12
583867	MUV_810_D_391	OCCNc1nc2ccccc2[nH]1
584263	MUV_810_D_392	Cc1cc(CCN2CCC(=O)NC2=O)ccc1OC(C)C
584317	MUV_810_D_393	Cc1ccc(OCCn2cnc3c2ncnc3N)cc1
584960	MUV_810_D_394	O=C(NC12CC3CC(CC(C3)C1)C2)c1ccccc1O
586912	MUV_810_D_395	CC(C)(C)c1ccc(OCCNC(=O)c2ncn[nH]2)cc1
586929	MUV_810_D_396	O=C1c2ccccc2C(=O)N1CCCN1CCN(CCCN2C(=O)c3ccccc3C2=O)CC1
586998	MUV_810_D_397	Cc1cccc(OCCNC(=O)c2ncn[nH]2)c1
587037	MUV_810_D_398	CC(Sc1nnc(N)s1)c1ccccc1Cl
589052	MUV_810_D_399	O=S1(=O)C=CC(Nc2ccccc2)C1
589102	MUV_810_D_400	CCCn1c2ccccc2nc1-c1nonc1N
589306	MUV_810_D_401	On1cnnc1-c1ccccc1
589495	MUV_810_D_402	Cc1nc2[nH]onc2c2nccc(=O)c12
591367	MUV_810_D_403	CCOc1ccccc1N1CCN(Cc2ccco2)CC1
591403	MUV_810_D_404	O=C(Cc1ccccc1)Nc1nc2ccccc2s1
592205	MUV_810_D_405	COc1ccc(CNc2nn[nH]n2)cc1OC
592389	MUV_810_D_406	CC(=O)N1CC2(C)CN(C(C)=O)CC(C)(C1)C2
592640	MUV_810_D_407	CC(=O)C1=C(C)NC(=O)NC1c1ccccc1
592766	MUV_810_D_408	COc1ccc(NC(=O)NS(=O)(=O)c2ccc(C)cc2)c(OC)c1
594394	MUV_810_D_409	Cc1nc2ccccc2cc1O
595193	MUV_810_D_410	CCn1c(N)nc2ccccc21
595285	MUV_810_D_411	O=S(=O)(CCc1nc2ccccc2s1)c1ccc(Cl)cc1
596005	MUV_810_D_412	O=S(=O)(c1cccc2nsnc21)N1CCN(c2ncccn2)CC1
596113	MUV_810_D_413	N#Cc1ccc(N2CCNCC2)c(F)c1
596556	MUV_810_D_414	COc1cccc(OC)c1C(=O)N1CC(C)OC(C)C1
597354	MUV_810_D_415	CC(=O)C(C(C)=O)=C(N)N1CCN(C(c2ccccc2)c2ccccc2)CC1
598294	MUV_810_D_416	CC(=O)N(Cc1c(C#N)c2ccccc2n1C)c1ccccc1
598665	MUV_810_D_417	COc1ccc2ccccc2c1CN1CCN(C(=O)c2ccccc2)CC1
598857	MUV_810_D_418	O=C(COc1ccc2ccccc2c1)Nc1cccc2cccnc21
599999	MUV_810_D_419	O=C(CCC1CCCC1)Nc1ccc(Br)cn1
600125	MUV_810_D_420	CCCCCCc1nc2ccccc2c(=O)n1N
600277	MUV_810_D_421	CCCCCc1nc2ccccc2c(=O)n1N
600329	MUV_810_D_422	O=C(NC1CCCCC1)c1ccc(Br)o1
600579	MUV_810_D_423	CCCOc1ccc(CCN2CCC(=O)NC2=O)cc1C
600610	MUV_810_D_424	COC(=O)CCC(=O)Nc1nc(-c2ccccc2)cs1
601625	MUV_810_D_425	O=C(O)C12CC3CC(C1)CC(n1cnc(Cl)n1)(C3)C2
602757	MUV_810_D_426	O=C(CN1c2cccc3cccc(c23)C1=O)Nc1ccc2c(c1)OCO2
602926	MUV_810_D_427	CC(=O)c1c(C)oc(C)c1CSCc1ccc(C(=O)O)o1
603058	MUV_810_D_428	CCOC(=O)C1=C(C)NC(=O)NC1C
603150	MUV_810_D_429	CCOC(=O)CNC(=O)c1ccccc1Br
603492	MUV_810_D_430	CCCc1cc(=O)nc(SCC(=O)Nc2nonc2N)[nH]1
604059	MUV_810_D_431	CS(=O)(=O)NCCCNc1ccc(Cl)cc1[N+](=O)[O-]
604083	MUV_810_D_432	Cc1nc(=O)cc(-c2ccccc2)[nH]1
604122	MUV_810_D_433	Cc1cc(=O)nc(-c2ccccc2)[nH]1
604350	MUV_810_D_434	N#CC1=C(N)Oc2cc(O)ccc2C1c1ccncc1
604548	MUV_810_D_435	COc1ccccc1NC(=O)c1nn(C)cc1Br
604664	MUV_810_D_436	COC1(OC)C(N=O)=C(NO)CCC1O
605082	MUV_810_D_437	COc1ccc(-c2nnn(CC#N)n2)cc1OC
605132	MUV_810_D_438	N#Cc1cc(Cl)c(N2CCOCC2)cc1C#N
605218	MUV_810_D_439	N#CC1=C(N)OC2=C(C(=O)CCC2)C1c1ccccc1
605487	MUV_810_D_440	COC(=O)c1c(C)c(C)nc(N)c1C#N
605838	MUV_810_D_441	CSc1nc2ccccc2n1C(=O)Oc1ccccc1
606012	MUV_810_D_442	COc1ccc(OC)c2c1CCC2=O
606795	MUV_810_D_443	O=C(Nc1nccs1)c1sc2ccccc2c1Cl
607001	MUV_810_D_444	O=C(COC(=O)c1ccccc1Nc1ccccc1)c1ccccc1
607825	MUV_810_D_445	Cc1cc(N2CC(C(=O)O)CC2=O)ccc1Br
607941	MUV_810_D_446	O=C1c2ccccc2C(O)(c2ncc[nH]2)N1C1CCCCC1
607943	MUV_810_D_447	Cc1nc2ccccc2c2nc(N)nn21
608764	MUV_810_D_448	O=C1CCCc2oc3ccc(O)cc3c21
608954	MUV_810_D_449	O=C1C2CCN(CC2)C1Cc1ccccc1O
609646	MUV_810_D_450	Clc1nnc(NN=Cc2ccccc2)c2ccccc12
610464	MUV_810_D_451	CCN(CC)c1nc2n(c(=O)n1)CCN2CC
610682	MUV_810_D_452	c1ccc2cc(CC3=NCCN3)ccc2c1
611070	MUV_810_D_453	Nc1ccc2oc(-c3ccccn3)nc2c1
611207	MUV_810_D_454	c1nn(-c2ccccc2)c2ncnc(NCCc3ccccc3)c12
611239	MUV_810_D_455	CCOC(=O)c1c(C)nc(-c2ccccc2)nc1N
611317	MUV_810_D_456	Cc1ccc(Nc2nc(C)cc(C)n2)c(Br)c1
611711	MUV_810_D_457	CCCCn1c(Cl)nc2c1c(=O)n(C)c(=O)n2C
612147	MUV_810_D_458	CC1(C)C=C(c2ccc(O)cc2)CC(C)(C)N1
612226	MUV_810_D_459	COC(=O)c1c(C#N)c(N)nc2c1CCCC2
612723	MUV_810_D_460	O=c1cc(C23CC4CC(CC(C4)C2)C3)[nH][nH]1
612732	MUV_810_D_461	FC(F)(F)c1cc(-c2cccs2)n[nH]1
613152	MUV_810_D_462	CCCC(=O)c1ccc(N2CCN(C(=O)c3ccccc3)CC2)c(F)c1
614000	MUV_810_D_463	COCNc1nc(OCC#N)nc(N(C)C)n1
614133	MUV_810_D_464	CC(=O)NC1(C(F)(F)F)N=C2SCCN2C1=O
614608	MUV_810_D_465	CCCc1cc2c3ccccc3oc(=O)c2c(NC(C)=O)n1
614632	MUV_810_D_466	Cc1nn2cc(-c3ccccc3)[nH]c2nc1=O
615122	MUV_810_D_467	CSc1ccc(Cl)c(C(=O)NCCOc2cc(C(C)C)ccc2C)c1
615690	MUV_810_D_468	NC(=O)c1nn(-c2ccccc2)c(O)cc1=O
615939	MUV_810_D_469	O=c1c2c3c(sc2nc2n1CCC2)CCC3
616821	MUV_810_D_470	O=C1CCCc2nc(N3CCCCC3)sc21
617614	MUV_810_D_471	CC1(C)Cc2nc3ccccc3c(N)c2C(=O)C1
618372	MUV_810_D_472	CCOc1ccc(-c2nc(C)c(C(C)=O)n2O)cc1
618598	MUV_810_D_473	Nc1nc(-c2ccco2)nc(N2CCCCC2)n1
619729	MUV_810_D_474	CCOC(=O)c1cn(CC)c2ccc(Br)cc2c1=O
619848	MUV_810_D_475	O=C(Nc1ccccc1)N1CCCc2ccccc21
619926	MUV_810_D_476	Cc1nc2cc(C(=O)O)ccc2n1-c1ccccc1
619963	MUV_810_D_477	CCOC(=O)C1=C(C)NC(C)=C(C(=O)OCC)C1c1ccc(O)cc1
620261	MUV_810_D_478	c1ccc2c(c1)[nH]c1c2ncnc1N1CCOCC1
620656	MUV_810_D_479	CCOC(=O)Nc1cccc(Nc2ccccc2)c1
620910	MUV_810_D_480	O=C1c2ccccc2NC(c2ccccn2)N1c1ccc(Cl)cc1
621011	MUV_810_D_481	Cc1nc2nc(-c3ccc(Cl)cc3)cn2nc1C
621221	MUV_810_D_482	Cn1c2ccncc2nc1-c1ccc2ccccc2n1
621392	MUV_810_D_483	O=c1c2c3c(sc2nc2n1CCCCC2)CCC3
622051	MUV_810_D_484	N#CC1=C(Nc2ccc(Br)cc2)CCC1
622180	MUV_810_D_485	COc1ccc2c(c1)c(=O)cc(-c1ccccc1)n2C
622720	MUV_810_D_486	CCc1c(C)nc2[nH]nc(-c3ccccc3C)n2c1=O
623308	MUV_810_D_487	COc1ccc(OCC(=O)NCc2cccnc2)cc1
623917	MUV_810_D_488	CN(C)S(=O)(=O)c1ccc(C(=O)Nc2ccccn2)cc1
624350	MUV_810_D_489	c1ccc(Sc2ncnc3c4ccccc4oc32)nc1
624432	MUV_810_D_490	N#Cc1cn(CCOc2ccccc2F)c2ccccc12
624456	MUV_810_D_491	COc1ccc(-c2cn3nc4c(nc3n2)CCCC4)cc1
624590	MUV_810_D_492	CC1(C)CNC(=O)c2sc(N3CCOCC3)nc2C1
624592	MUV_810_D_493	Cc1cc(C(C)(C)C)nc2[nH]n(-c3ccccc3)c(=O)c21
625680	MUV_810_D_494	O=C1CCCc2c1sc1nc3n(c(=O)c21)CCCCC3
626021	MUV_810_D_495	CNC(=O)c1ccc(Nc2nnc(C)c3ccccc23)cc1
626410	MUV_810_D_496	COc1ccc(OC)c(C(O)c2nc3ccccc3n2C(C)C)c1
626543	MUV_810_D_497	CCCn1c2ccccc2nc1C(O)c1ccc(OC)cc1
626848	MUV_810_D_498	CCCCn1c(-c2ccccc2)nc2c1[nH]c(=O)n(C)c2=O
627056	MUV_810_D_499	Clc1cccc(Cl)c1-c1nnc2cccc(Cl)n21
627326	MUV_810_D_500	Nc1ccc(Br)c2c1C(=O)c1ccccc1C2=O
627975	MUV_810_D_501	COC(=O)c1ccc(Cn2nc(C)c(Br)c2C)cc1
628038	MUV_810_D_502	CC(=O)Nc1nc2c(c3c4ccccc4oc(=O)c13)CCCC2
628205	MUV_810_D_503	CCCn1c2ccccc2nc1C(O)c1ccc(OCC)cc1
628462	MUV_810_D_504	CN(C)c1ccc(C2CC(=O)NC3=C2C(=O)CC(C)(C)C3)cc1
629081	MUV_810_D_505	CC(=O)OC1N=C(c2ccccc2)c2cc(Br)ccc2N(C)C1=O
629182	MUV_810_D_506	Cc1nn(-c2cc(N3CCCCC3)ccc2[N+](=O)[O-])c(=O)c2ccccc12
629427	MUV_810_D_507	COc1nc(-c2ccccc2)cc(-c2ccc(OC)c(OC)c2)n1
630093	MUV_810_D_508	Brc1ccc(-c2cn3nc4c(nc3n2)CCCC4)cc1
631429	MUV_810_D_509	CN(c1ccccc1)C1=C(N2CCCCC2)C(=O)c2ccccc2C1=O
631854	MUV_810_D_510	CCOc1ccc(NC(=O)CCN2CCN(c3ccccc3)CC2)cc1
632654	MUV_810_D_511	COC(=O)c1ccc(NC(=O)CCN2CCN(c3ccccc3)CC2)cc1
633303	MUV_810_D_512	CCOC(=O)c1c2cc(O)ccc2n(-c2ccccc2)c1CN1CCOCC1
635573	MUV_810_D_513	Cc1c(-n2c(CN3C(=O)c4ccccc4C3=O)nc3ccccc3c2=O)c(=O)n(-c2ccccc2)n1C
640708	MUV_810_D_514	CCOC(=O)c1nc2ccccc2s1
644391	MUV_810_D_515	CCOc1ccccc1N(C(=O)CNC(=O)c1ccco1)C(C(=O)NC(C)(C)C)c1ccncc1
644392	MUV_810_D_516	COc1cccc(N=C2SC(C(=O)Nc3ccccc3F)CC(=O)N2C)c1
644397	MUV_810_D_517	CCOc1ccc(-c2nnn(CC(=O)c3cc(OC)ccc3OC)n2)cc1
644408	MUV_810_D_518	O=C(CS(=O)CC(=O)N(CC(=O)NC1CCCC1)C1CCCC1)Nc1ccc(F)cc1
644411	MUV_810_D_519	Cc1ccccc1NC(=O)C1CCCN1C(=O)NC1CCCCC1
644419	MUV_810_D_520	O=C(CSc1nc2ccccc2o1)NCc1n[nH]c(=O)c2ccccc12
644422	MUV_810_D_521	O=C(CSc1nnnn1-c1cccc2c1CCCC2)N1CCOCC1
644428	MUV_810_D_522	O=C(CSc1n[nH]c(-c2ccc(S(=O)(=O)NC3CCCCC3)cc2)n1)N1CCCC1
644431	MUV_810_D_523	CCn1c(O)c(C(=O)Nc2cccnc2)c(=O)c2ccccc21
644432	MUV_810_D_524	O=C(CN1c2ccccc2N=C(c2ccccc2)CC1=O)NCc1ccco1
644437	MUV_810_D_525	O=C(CSc1nc2ccccc2c(=O)n1-c1ccccc1)NCc1ccco1
644451	MUV_810_D_526	O=C(CNC(=O)c1ccco1)N(c1cccnc1)C(C(=O)NC1CCCCC1)c1cccnc1
644453	MUV_810_D_527	COc1ccccc1Nc1nc(N)nc(CSc2nncn2C)n1
644459	MUV_810_D_528	CCOc1cc(C(=O)CSc2nnc(CNc3ccc(Cl)cc3)o2)ccc1NC(=O)CC
644465	MUV_810_D_529	CCN(CC)S(=O)(=O)c1cccc(C(=O)Oc2cccnc2)c1
644474	MUV_810_D_530	Cc1cnc(C(=O)Nc2ccc(N3CCN(C(=O)OC(C)(C)C)CC3)cc2)cn1
644486	MUV_810_D_531	CCOc1ccc(-c2nnn(CC(=O)NCc3ccc(OC)cc3)n2)cc1OCC
644490	MUV_810_D_532	O=C(O)C(=O)O.O=C(CN1CCN(C(c2ccccc2)c2ccccc2)CC1)N1CCOCC1
644501	MUV_810_D_533	CCn1c(=O)c2ccccc2nc1SCC(=O)N1CCCC1
644511	MUV_810_D_534	COc1ccc(NS(=O)(=O)c2cccc3cccnc32)cc1
644517	MUV_810_D_535	COCc1cc(=O)n2c3ccccc3[nH]c2c1C#N
644518	MUV_810_D_536	CCOC(=O)c1ccccc1NC(=O)c1c(O)n(CC)c2ccccc2c1=O
644539	MUV_810_D_537	Cc1nnc(SCC(=O)Nc2cc(Cl)ccc2C)n1-c1ccccc1
644542	MUV_810_D_538	O=C(Nc1ccccc1C(=O)NCc1cccnc1)c1ccco1
644543	MUV_810_D_539	Cc1[nH]n(-c2ccccc2)c2nc(=O)c(CNCCN3CCOCC3)cc1-2
644546	MUV_810_D_540	CCOC(=O)C1CCN(C(c2nnnn2C2CCCCC2)c2cc3ccc(C)cc3[nH]c2=O)CC1
644548	MUV_810_D_541	COc1ccc(NC(=O)C2CC(=O)N(C)C(=Nc3ccc4c(c3)OCO4)S2)cc1
644553	MUV_810_D_542	O=C(Nc1nccs1)c1cc2sccc2n1Cc1ccc(F)cc1
644558	MUV_810_D_543	CC(C)(C)NC(=O)CN(Cc1cccs1)C(=O)c1csnn1
644559	MUV_810_D_544	Cc1ccc2cc(C#N)c(NCc3ccco3)nc2c1
644562	MUV_810_D_545	CCOc1ccccc1NC(=O)N1CCC(NC(=O)c2ccccc2C)CC1
644568	MUV_810_D_546	Cc1cc(NC(=O)CCC(=O)N(c2ccc(F)cc2)C2(C(=O)NC3CCCCC3)CCCC2)no1
644572	MUV_810_D_547	Cc1ccc(-c2nnn(CC(=O)N(CC(=O)NCc3ccccc3)c3cccc(C)c3)n2)o1
644585	MUV_810_D_548	COC(=O)c1cc(-c2ccccc2)n[nH]1
644590	MUV_810_D_549	CC(=O)N1CCN(c2ccc(NCc3ccc(C)cc3)cc2)CC1
644592	MUV_810_D_550	O=C(CCn1c(=O)oc2ccccc21)Nc1ccccc1
644593	MUV_810_D_551	CCN1CCN(CC(=O)Nc2cc(F)ccc2C)CC1
644595	MUV_810_D_552	CCOC(=O)CNc1c(-c2ccc(O)cc2)nc2ccccn21
644596	MUV_810_D_553	CCc1nc(C)cn1S(=O)(=O)c1cc(OC)c(C)cc1C
644607	MUV_810_D_554	Nn1cnnc1SCC(=O)Nc1ccc2c(c1)OCCO2
644622	MUV_810_D_555	COc1cc(OC)cc(C(=O)N2CCN(Cc3cccc(F)c3)CC2)c1.O=C(O)C(=O)O
644626	MUV_810_D_556	O.O=C(NC12CC3CC(CC(C3)C1)C2)c1cncc(O)c1
644628	MUV_810_D_557	COc1ccc(OCC(=O)N2CCN(Cc3c[nH]c4ccccc34)CC2)cc1.O=C(O)C(=O)O
644634	MUV_810_D_558	O=C(O)C(=O)O.OCCN(Cc1cn[nH]c1-c1ccc(F)cc1)Cc1ccccc1
644648	MUV_810_D_559	Cc1ccc(S(=O)(=O)Cn2nnnc2CN(Cc2ccco2)Cc2cccs2)cc1
644651	MUV_810_D_560	Cn1c2nc(NCc3ccccc3)n(CCCc3ccccc3)c2c(=O)n(C)c1=O
644664	MUV_810_D_561	COc1ccccc1Cc1noc(C(C)(C)NC(=O)c2ccccc2)n1
644669	MUV_810_D_562	CC(=O)Nc1c2ccccc2[nH]c1C(=O)O
644676	MUV_810_D_563	COc1ccccc1NC(=O)N1CCCC1C(=O)NCc1ccccc1
644678	MUV_810_D_564	Cc1nnc(NC(=O)Oc2ccccc2)s1
644687	MUV_810_D_565	c1ccc2c(c1)CCCN2Cc1nnnn1C1CCCC1
644688	MUV_810_D_566	O=C(CN1CCN(c2nc(-c3ccc(Cl)cc3)cs2)CC1)NCc1ccco1
644693	MUV_810_D_567	COc1ccc(-c2nnc(SCC(=O)Nc3ncc(C)s3)n2-c2ccccc2)cc1OC
644697	MUV_810_D_568	O=C(Nc1ccccc1)NC1(C(=O)NCc2ccc3c(c2)OCO3)CCCCC1
644707	MUV_810_D_569	O=C1CC(c2ccco2)=Nc2ccccc2N1
644708	MUV_810_D_570	O=C(Nc1cnc2ccccc2c1)c1ccco1
644713	MUV_810_D_571	O=C(Cn1c(CN2CCCCC2)nc2ccccc2c1=O)NCc1ccco1
644716	MUV_810_D_572	Cc1cc(NC(=O)CCC(=O)N(CCC(C)C)C(C(=O)NC2CCCC2)c2cccnc2)no1
644718	MUV_810_D_573	CCn1c(COc2ccccc2C)nnc1SCC(=O)CC(=O)Nc1ccccc1
644719	MUV_810_D_574	c1ccc(Cn2nnc3c2ncnc3N2CCCC2)cc1
644723	MUV_810_D_575	COc1ccc2nc(NC(=O)CSc3nnnn3C3CCCCC3)sc2c1
644729	MUV_810_D_576	O=C(Nc1ccc2c(c1)oc1ccccc12)c1cccnc1
644737	MUV_810_D_577	CCOC(=O)C1CCN(C(c2nnnn2C2CCCCC2)c2cc3cc(C)cc(C)c3[nH]c2=O)CC1
644770	MUV_810_D_578	COCCN(C(=O)CCC(=O)Nc1cccnc1)C(C(=O)NC1CCCCC1)c1ccccc1
644782	MUV_810_D_579	O=C(NCCC1=CCCCC1)C1CCN(C(=O)Nc2ccccc2)CC1
644791	MUV_810_D_580	CCCCOc1ccc(-c2nnn(CC(=O)NCc3ccco3)n2)cc1
644793	MUV_810_D_581	COc1ccc(Cn2c(=O)c3cc(NC(=O)C4CC4)ccc3nc2C2CC2)cc1
644796	MUV_810_D_582	COC(=O)CCn1nnc(-c2ccc(C(C)C)cc2)n1
644797	MUV_810_D_583	Cc1ccc(CN2c3cc(C(=O)N4CCCCC4)ccc3OC(C)(C)C2=O)cc1
644804	MUV_810_D_584	COc1ccc(Cc2nnc(NS(=O)(=O)Cc3ccccc3)s2)cc1
644805	MUV_810_D_585	Cc1cc(NS(=O)(=O)c2ccc(NC(=O)COc3ccc(Cl)cc3)cc2)no1
644811	MUV_810_D_586	O=C(NCc1ccccc1F)C1CCCN(C(=O)NC2CCCCC2)C1
644814	MUV_810_D_587	O=C(COc1cccc(NC(=O)c2ccco2)c1)c1ccccc1
644819	MUV_810_D_588	CCOC(=O)Cn1nnnc1CN(Cc1ccc(OC)cc1)Cc1cc2cc(C)cc(C)c2[nH]c1=O
644825	MUV_810_D_589	COc1nonc1NC(=O)CSc1nc2ccccc2[nH]1
644827	MUV_810_D_590	Cc1ccc(NC(=O)N2CCCC2C(=O)NCCC2=CCCCC2)cc1
644832	MUV_810_D_591	N#CCSc1nnc(-c2ccc(S(=O)(=O)N3CCOCC3)cc2)n1CC1CCCO1
644843	MUV_810_D_592	Cc1ccc(CNC(=O)c2cccc(-n3cnnn3)c2)cc1
644847	MUV_810_D_593	CCNC(=O)c1c(O)n2c3c(cccc3c1=O)CC2
644850	MUV_810_D_594	CCN1CCN(c2ccc(NC(=O)c3cccc4ncccc43)cc2)CC1
644855	MUV_810_D_595	COc1ccc(C(=O)N2CCC(n3c(C)nc4cc(F)ccc43)CC2)cc1OC
644856	MUV_810_D_596	O=C(CSc1nnc(NC(=O)C2CC2)s1)Nc1ccc(F)cc1
644882	MUV_810_D_597	CCC(=O)Nc1cc(C)c(NC(=O)c2ccccc2OC)cn1
644888	MUV_810_D_598	COc1cccc(Nc2ncnc3c2cnn3C)c1
644892	MUV_810_D_599	CCn1c(CNc2ccccc2Cl)nnc1SCCN1CCCCC1
644894	MUV_810_D_600	COC(=O)c1cccc(-n2nnnc2SCC(=O)Nc2nc3c(s2)CCCC3)c1
644896	MUV_810_D_601	CCCCCOC(=O)Cn1c(N2CCCCCC2)nc2c1c(=O)[nH]c(=O)n2C
644901	MUV_810_D_602	Oc1ccc(CNc2ccccc2)c2cccnc12
644909	MUV_810_D_603	O=C(c1ccc2nccnc2c1)N1CCN(Cc2ccc3c(c2)OCO3)CC1
644916	MUV_810_D_604	Cc1ccc(C(=O)C2CCN(CC(=O)Nc3ccc4c(c3)OCCO4)CC2)cc1
644932	MUV_810_D_605	Cc1ccccc1C(C(=O)NCc1ccco1)N(CC1CCCO1)C(=O)Cn1nnc2ccccc21
644936	MUV_810_D_606	CCC(=O)Nc1cccc(NC(=O)CSc2nnc(-c3ccc(NS(C)(=O)=O)cc3)n2C)c1
644939	MUV_810_D_607	CC(C)CCNC(=O)C(C)N(Cc1ccc(F)cc1)C(=O)c1ccc(CN2CCCCC2)o1
644945	MUV_810_D_608	OCCNCC(O)Cn1ccc2ccccc21
644954	MUV_810_D_609	Cn1c(CNC(=O)Nc2cccc(Cl)c2)nnc1SCc1ccccc1
644959	MUV_810_D_610	COc1cc2ccc(=O)oc2c(O)c1OCC=C(C)C
644964	MUV_810_D_611	O=C1c2ccccc2C(=O)N1CCCc1nc2ccccc2c(=O)n1CCCn1ccnc1
644969	MUV_810_D_612	N#Cc1c2c(c(NCCCN3CCOCC3)n3c4ccccc4nc13)CCC2
644971	MUV_810_D_613	COc1ccc(C(=O)N(CCCO)Cc2cc3c(C)ccc(C)c3[nH]c2=O)cc1OC
644972	MUV_810_D_614	CCOc1cc(C)nc(N2CCC(C(=O)Nc3ccccc3OCC)CC2)n1
644975	MUV_810_D_615	CCOC(=O)Nc1cc(OCC)c(NC(=O)C2CC2)cc1OCC
644976	MUV_810_D_616	COc1ccc(CCn2nnnc2C(CC(C)C)N2CCC(C(N)=O)CC2)cc1OC
644978	MUV_810_D_617	COc1cc(NS(=O)(=O)c2ccc(Cl)cc2)c(OC)cc1NC(=O)c1ccco1
644996	MUV_810_D_618	O=C(NCc1ccccc1F)C1CCCN1C(=O)NCc1ccccc1
644997	MUV_810_D_619	Cc1cc(C)cc(CC2CC(=O)N(c3nc(C)cc(C)n3)C2=O)c1
644999	MUV_810_D_620	COc1ccc(N2CCN(CC(=O)Nc3c(C)cc(C)cc3C)CC2)cc1
645000	MUV_810_D_621	Cc1nnc(NC(=O)CSc2nnc(-c3ccc(S(=O)(=O)N4CCCC4)cc3)n2C)s1
645005	MUV_810_D_622	O=c1cc(CSc2ccccn2)[nH]c(=O)[nH]1
645011	MUV_810_D_623	O=C(CSc1nnc(-c2ccncc2)n1Cc1ccco1)Nc1ccccc1Cl
645017	MUV_810_D_624	Cc1ccc2oc(-c3ccc(NC(=O)c4cccnc4)cc3)nc2c1
645019	MUV_810_D_625	O=C(Nc1cccc2c1CCCC2)C1CCN(C(=O)NC2CCCCC2)CC1
645020	MUV_810_D_626	Cc1cc(NC(=O)c2ccco2)ncc1NC(=O)CCc1ccccc1
645040	MUV_810_D_627	O=C(CCCc1c[nH]c2ccccc12)N1CCOCC1
645042	MUV_810_D_628	O=C(NC12CC3CC(CC(C3)C1)C2)C1CCCN1C(=O)NC1CCCCC1
645049	MUV_810_D_629	CCOC(=O)c1[nH]c2ccc(OC)cc2c1NC(C)=O
645054	MUV_810_D_630	COC(=O)C1=C(C)NC(C)=C(C(=O)OC)C1c1cc2cc(C)ccc2[nH]c1=O
645055	MUV_810_D_631	COCCNC(=O)C(c1ccco1)N(C(=O)Cn1nnc2ccccc21)c1ccc(C)cc1C
645057	MUV_810_D_632	CC(C)Oc1cccc(C(=O)Nc2ccccc2N2CCOCC2)c1
645058	MUV_810_D_633	CCOC(=O)C1=C(C)OC(N)=C(C#N)C1c1c(C)nn(-c2ccc(C)cc2)c1Cl
645073	MUV_810_D_634	CS(=O)(=O)C1=C(O)C(=O)N(CCCC(=O)O)C1c1ccccc1F
645075	MUV_810_D_635	Cc1ccc(NCc2nnc(SCCN3CCCCC3)n2CC2CCCO2)cc1Cl
645076	MUV_810_D_636	Cn1nnc(NC(=O)c2ccc(C(C)(C)C)cc2)n1
645078	MUV_810_D_637	CCc1cc(C(=O)Cc2nc3ccccc3[nH]2)c(O)cc1O
645091	MUV_810_D_638	Cc1ccc(-c2ccccc2NC(=O)c2cnc(C)cn2)o1
645099	MUV_810_D_639	Cc1ccc(C)c(Cn2[nH]nc3c(=O)nc(C4CCCN(C(=O)C5CCCCC5)C4)nc2-3)c1
645100	MUV_810_D_640	O=C(NCCc1ccccc1)c1c(O)n2c3c(cccc3c1=O)CC2
645123	MUV_810_D_641	COCCCn1c(SCC(=O)N2CC(=O)Nc3ccccc32)nnc1-c1ccoc1C
645127	MUV_810_D_642	Cn1c(CNC(=O)Nc2ccccc2Cl)nnc1SCc1ccccc1
645131	MUV_810_D_643	CCOC(=O)COc1nc(C)c(Br)c(OC)n1
645139	MUV_810_D_644	O=C(Nc1ccccc1N1CCN(c2ccccc2)CC1)c1cccc(F)c1
645142	MUV_810_D_645	O=C(Nc1ccc(Cn2nnc3ccccc32)cc1)c1ccco1
645144	MUV_810_D_646	CCOc1ccc(C(=O)Nc2nncs2)cc1OCC
645147	MUV_810_D_647	COc1ccc(CN(CC(=O)NC2CCCC2)C(=O)c2onc(C(N)=O)c2N)cc1
645149	MUV_810_D_648	COc1ccc(OC)c(NC(=O)CSc2nnnn2-c2ccccc2F)c1
645154	MUV_810_D_649	c1nc2nc3c(c(NCc4ccccn4)n2n1)CCCC3
645160	MUV_810_D_650	Cc1cc(C)nc(SCc2nnc(SCC(=O)NCc3ccco3)n2-c2ccccc2)n1
645168	MUV_810_D_651	C=CCN(CC(=O)NCC1CCCO1)C(=O)CCC(=O)Nc1cc(C)on1
645173	MUV_810_D_652	Cc1ccc(NC(=O)N2CCC(C(=O)NCc3ccc(F)cc3)CC2)cc1
645180	MUV_810_D_653	O=C(Nc1ccc2nc[nH]c2c1)c1ccco1
645181	MUV_810_D_654	CCN(C(=O)CSc1nnc(Cn2nnc3ccccc32)o1)c1nc(-c2ccccc2)cs1
645182	MUV_810_D_655	CCCn1c(O)c(C(=O)Nc2ccccc2)c(=O)c2c1CCCC2
645194	MUV_810_D_656	CC1CCN(C(=O)CSc2nnc(-c3cccnc3)n2C2CCCCC2)CC1
645197	MUV_810_D_657	CCOC(=O)C1=C(C)NC2=C(C(=O)CC(C)(C)C2)C1c1cccc(C)n1
645200	MUV_810_D_658	OC1(c2ccccc2F)CCN(Cc2nnc(-c3ccccc3)o2)CC1
645202	MUV_810_D_659	CCC1Oc2ccccc2N(CC(=O)Nc2ccc(OC)cc2OC)C1=O
645208	MUV_810_D_660	COCc1cc(C)nc2sc3c(nc(C)oc3=O)c21
645212	MUV_810_D_661	C=CCN(C(=O)CNS(=O)(=O)c1ccccc1)C(C(=O)NCCOC)c1ccncc1
645213	MUV_810_D_662	COC(=O)CSc1ncccc1-c1nc2ccccc2[nH]1
645214	MUV_810_D_663	Cc1cc(NC(=O)CCCC(=O)Nc2ccc(F)cc2)no1
645217	MUV_810_D_664	Cc1cc(NCCCCO)n2c3ccccc3nc2c1C#N
645234	MUV_810_D_665	CN1CCCCc2c(N)c3ccccc3nc21.O=C(O)c1cncc(Br)c1
645243	MUV_810_D_666	CCOC(=O)N1CCN(S(=O)(=O)c2c(C)cc(C)cc2C)CC1
645244	MUV_810_D_667	CCCC(=O)Nc1ccccc1-c1nnn(CC(=O)Nc2ccc(OCC)cc2)n1
645247	MUV_810_D_668	Cc1cc(C)c2cc(CN(Cc3nnnn3Cc3ccco3)Cc3ccc4c(c3)OCO4)c(=O)[nH]c2c1
645253	MUV_810_D_669	Cc1ccc(C)n1-c1ccncc1
645254	MUV_810_D_670	Cc1cc(NC(=O)c2ccccc2)ncc1NC(=O)c1ccco1
645262	MUV_810_D_671	CCc1cccc(NC(=O)c2snc3c2[nH]cnc3=O)c1
645265	MUV_810_D_672	COc1ccc(OC)c(-n2nnnc2SCC(=O)Nc2nc(C)c(C)s2)c1
645266	MUV_810_D_673	O=C(Cc1ccccc1)N1CCC(c2nc3ccccc3[nH]2)CC1
645273	MUV_810_D_674	Cc1cc2c(c(=O)o1)C(C(C)C)C(C#N)=C(N)O2
645277	MUV_810_D_675	CCOC(=O)c1cc2c(ccn2C)n1CC(=O)N1CCN(c2ccccc2OC)CC1
645278	MUV_810_D_676	COc1ccc(S(=O)(=O)N2CCN(c3cc(-c4ccccc4)nc4ncnn43)CC2)cc1
645279	MUV_810_D_677	CCc1cccc2c(=O)c(C(=O)NCCN3CCOCC3)c[nH]c12
645290	MUV_810_D_678	O=C(CN1CCOCC1)Nc1ccc(OCc2ccccc2)cc1
645291	MUV_810_D_679	CC(=O)N(Cc1cc2c(C)cc(C)cc2[nH]c1=O)C1CCCCC1
645300	MUV_810_D_680	CCOC(=O)Cn1c2ccccc2c2nc3ccccc3nc21
645304	MUV_810_D_681	O=C(CN(CC1CCCO1)C(=O)Cn1nnc(-c2ccc(F)cc2)n1)NC1CCCCC1
645316	MUV_810_D_682	CNC(=O)c1ccc2nc(NC(C)=O)sc2c1
645324	MUV_810_D_683	COc1cc(OC)cc(C(=O)N2CCC(n3c(C)nc4cc(F)ccc43)CC2)c1
645330	MUV_810_D_684	O=S(=O)(c1cccc(C(F)(F)F)c1)N1CCC(O)(c2cccnc2)CC1
645333	MUV_810_D_685	COc1cccc(NC(=O)c2ccc3c(c2)N(CC(=O)N2CCCCC2)C(=O)C(C)(C)O3)c1
645334	MUV_810_D_686	O=C(CSc1nnc(Cc2ccccc2)n1-c1cccc(Cl)c1)N1CCOCC1
645335	MUV_810_D_687	CCn1c(O)c(C(=O)NCCc2ccccc2)c(=O)c2ccccc21
645339	MUV_810_D_688	CCCCN(C(=O)CNC(=O)c1ccco1)C(C(=O)NC1CCCCC1)c1ccc(OC)cc1OC
645355	MUV_810_D_689	O=C(NCc1cccs1)C1CCCN(S(=O)(=O)c2ccc3c(c2)OCO3)C1
645361	MUV_810_D_690	CC(C)CC(C(=O)Nc1ccc2c(c1)OCCO2)N1C(=O)c2ccccc2C1=O
645363	MUV_810_D_691	C=CCN(C(=O)Cn1nnc2ccccc21)C(C(=O)NCCOC)c1ccc(OC)cc1OC
645374	MUV_810_D_692	Cc1cc2nc(-c3ccc(SCC(=O)N4CCOCC4)nc3)[nH]c2cc1C
645375	MUV_810_D_693	COc1ccc(NC(=O)N2CCCC(c3nc(-c4ccc(C(C)C)cc4)no3)C2)cc1
645377	MUV_810_D_694	CCC(C)(C)n1nnnc1CN(Cc1ccco1)Cc1cc2cc3c(cc2[nH]c1=O)OCO3
645381	MUV_810_D_695	CCCOC(=O)C1=C(C)NC2=C(C(=O)CCC2)C1c1cc(OC)ccc1OC
645383	MUV_810_D_696	CCN1CCN(S(=O)(=O)Cc2ccccc2)CC1
645387	MUV_810_D_697	CC(C)n1c(SCc2ccc(Cl)cc2)nc2c1c(=O)[nH]c(=O)n2C
645394	MUV_810_D_698	CS(=O)(=O)N1CCc2cc(C(=O)OCC(=O)c3ccccc3)ccc21
645397	MUV_810_D_699	Cc1cc2cc(CN(CC3CCCO3)C(=O)c3cnccn3)c(=O)[nH]c2cc1C
645400	MUV_810_D_700	COc1cc(C2C(C(=O)N3CCCCC3)=C(C)NC3=C2C(=O)CC(C)(C)C3)ccc1O
645401	MUV_810_D_701	CCOc1ccccc1C1C(C#N)=C(N)SC(N)=C1C#N
645428	MUV_810_D_702	CC(c1ccc(F)cc1)n1cc(C(=O)NCc2ccc3c(c2)OCO3)nn1
645429	MUV_810_D_703	COc1ccc2cc(CN(CCc3ccccc3)Cc3nnnn3Cc3ccco3)c(=O)[nH]c2c1
645441	MUV_810_D_704	N#Cc1ccc2ccn(CC(=O)NC3CCCCC3)c2c1
645442	MUV_810_D_705	Cc1sc(NC(=O)CN2CCN(c3ccccn3)CC2)c(C#N)c1C
645455	MUV_810_D_706	O=C(O)CSc1nnc(-c2ccncc2)n1C1CCCCC1
645457	MUV_810_D_707	Cc1nnc(NC(=O)CSc2nnc(-c3ccoc3C)n2-c2cc(C)ccc2C)s1
645490	MUV_810_D_708	CCNc1oc(COc2cccc(C)c2)nc1C#N
645491	MUV_810_D_709	CCOC(=O)c1cccc(NC(=O)Cn2c(CC(=O)N3CCCC3)nc3ccccc32)c1
645495	MUV_810_D_710	CC(C)c1nnc(NC(=O)Cn2nc(-c3ccc4c(c3)OCCO4)ccc2=O)s1
645500	MUV_810_D_711	CCC(C)(C)n1nnnc1C(c1cc2cc(OC)c(OC)cc2[nH]c1=O)N1CCc2ccccc21
645501	MUV_810_D_712	Cn1c2nncn2c(-c2ccccc2)c(C#N)c1=O
645502	MUV_810_D_713	O=C(CN(Cc1ccco1)C(=O)CNS(=O)(=O)c1ccc(Cl)cc1)NC1CCCCC1
645504	MUV_810_D_714	Cc1ccc(OCC(=O)Nc2ccc(N(C)C)cc2)cc1
645505	MUV_810_D_715	CCc1nccn1S(=O)(=O)c1ccc(C)c(C)c1
645507	MUV_810_D_716	CN(C)c1ccc(C(c2nnnn2CCOC(=O)Nc2ccc(Cl)cc2)N2CCOCC2)cc1
645510	MUV_810_D_717	COc1cccc(Cn2c(=O)c3cc(NC(=O)c4ccco4)ccc3nc2C2CC2)c1
645516	MUV_810_D_718	Cc1ccc(S(=O)(=O)N2CCOCC2)cc1C(=O)N1CCOCC1
645518	MUV_810_D_719	c1coc(CNc2c3c(nc4ncnn42)CCC3)c1
645520	MUV_810_D_720	O=C(Nc1ccc2oc(-c3ccccc3)nc2c1)c1ccc2c(c1)OCCO2
645527	MUV_810_D_721	COC(=O)Cn1c(CCS(=O)(=O)c2ccc(C)cc2)nc2ccccc21
645539	MUV_810_D_722	COc1nc(OC)nc(N2CCC(C(=O)Nc3cccc4c3CCCC4)CC2)n1
645550	MUV_810_D_723	CCCn1c(SCC(=O)c2cc(OC)ccc2OC)nc2c1c(=O)n(C)c(=O)n2C
645552	MUV_810_D_724	CC(=O)C1=C(O)C(=O)N(CCc2c[nH]c3ccccc23)C1c1cccc(O)c1
645557	MUV_810_D_725	Cc1ccc(OCc2nnc(SCC(=O)CC(=O)Nc3ccccc3)o2)cc1
645562	MUV_810_D_726	CCOC(=O)C1CCN(Cc2cn[nH]c2-c2ccc(C)cc2)CC1
645575	MUV_810_D_727	CCOc1cc(NC(=O)C2CCCCC2)c(OCC)cc1NC(=O)c1ccco1
645576	MUV_810_D_728	COC(=O)CC(=O)CSc1nc(C)cc(C)c1C#N
645611	MUV_810_D_729	COC(=O)c1cn(CC(=O)NC2CCCCC2)c2ccccc12
645615	MUV_810_D_730	CCOC(=O)CSc1ncnc2c1cnn2-c1ccc(Cl)cc1
645620	MUV_810_D_731	Cc1nc2ccccn2c1C(=O)NCc1ccc2c(c1)OCO2
645622	MUV_810_D_732	CCC(=O)N(Cc1cc2cc(OC)ccc2[nH]c1=O)c1ccc(C)cc1C
645624	MUV_810_D_733	COc1ccc2cc(CN(Cc3ccco3)C(c3nnnn3C3CCCCC3)C(C)C)c(=O)[nH]c2c1
645637	MUV_810_D_734	Cc1ccc(C)c(N(CC(=O)NCc2ccc3c(c2)OCO3)C(=O)CCC(=O)Nc2ccccn2)c1
645644	MUV_810_D_735	CCOC(=O)c1cc2sccc2n1CC(=O)N1CCCc2ccccc21
645654	MUV_810_D_736	Cc1ccc(Cn2c3ccccc3nc2NC(=O)c2ccco2)cc1
645655	MUV_810_D_737	O=C(CSc1nnc2scc(-c3ccccc3)n12)N1CCN(Cc2ccccc2)CC1
645672	MUV_810_D_738	c1nnnn1-c1cccc2ccccc21
645673	MUV_810_D_739	NC(=O)CSc1nnc(-c2ccc(S(=O)(=O)N3CCCC3)cc2)n1Cc1ccco1
645684	MUV_810_D_740	Cc1ccc(N2CC(C(=O)Nc3cccnc3)CC2=O)cc1
645686	MUV_810_D_741	CCn1nnc(-c2ccccc2NC(=O)c2cc(OC)cc(OC)c2)n1
645697	MUV_810_D_742	CCCSC1=C(C#N)C(c2ccccc2OCC)CC(=O)N1
645702	MUV_810_D_743	O=S(=O)(NCCOc1ccc(F)cc1)c1ccc2c(c1)OCCO2
645729	MUV_810_D_744	CCOC(=O)C1=C(C)NC(=O)NC1c1cc2c(cc1Br)OCO2
645739	MUV_810_D_745	CCCCC(=O)Nc1ccc(NC(=O)C2CC2)nc1
645740	MUV_810_D_746	Cc1ccc(Cn2cccc(NC(=O)c3ccco3)c2=O)cc1
645742	MUV_810_D_747	Cc1cc(C)nc(N2CCC(C(=O)Nc3ccc4c(c3)OCO4)CC2)n1
645752	MUV_810_D_748	COc1ccc(NC(=O)c2cc(Cl)ccc2NC(=O)c2ccco2)c(OC)c1
645759	MUV_810_D_749	COc1ccc(-c2nnc(SCC(=O)OC3CCCCC3)o2)cc1OC
645760	MUV_810_D_750	Cc1ccc(CN(Cc2cccnc2)C(=O)CN2C(=O)COc3ccccc32)o1
645767	MUV_810_D_751	O=C(c1cccs1)N(Cc1nc2sc3c(c2c(=O)[nH]1)CCCC3)C1CCCC1
645780	MUV_810_D_752	Cc1ccc(N(CC(=O)NCc2ccco2)C(=O)CCC(=O)Nc2ccccn2)cc1C
645782	MUV_810_D_753	O=C(NCCc1ccccc1)c1ccc(-n2cnnn2)cc1
645790	MUV_810_D_754	Cc1nonc1-c1cc2cc(C)ccn2c1
645795	MUV_810_D_755	CN1CCN(C(=O)Cc2nc3ccccc3[nH]2)CC1
645797	MUV_810_D_756	O=C(O)c1cn[nH]c1-n1cnnn1
645801	MUV_810_D_757	O=c1c2cnn(-c3ccc(F)cc3)c2ncn1Cc1ccccn1
645802	MUV_810_D_758	Cc1cc(C)n(CC(O)COc2ccccc2C(=O)Nc2ccccc2)n1
645807	MUV_810_D_759	Cc1ccc(S(=O)(=O)C2(C(=O)O)CCCC2)cc1C
645813	MUV_810_D_760	O=C(CN1C(=O)CSC1=O)Nc1ccccc1F
645816	MUV_810_D_761	Cc1cccc2cc(CN(Cc3ccccc3)C(=O)N(C)C)c(=O)[nH]c12
645819	MUV_810_D_762	COc1ccc(Cn2nnnc2C(c2cc3ccc(OC)cc3[nH]c2=O)N2CCCCCC2)cc1
645846	MUV_810_D_763	N#Cc1c2c(sc1NC(=O)CSc1nnnn1C1CCCCC1)CCCC2
645848	MUV_810_D_764	Cc1csc(NC(=O)c2cc(C)ccc2C(=O)O)n1
645850	MUV_810_D_765	CCOC(=O)CSc1nnc(C2CCCCC2)n1C
645857	MUV_810_D_766	CCc1ccccc1NC1=NCC(=O)N1Cc1ccc2c(c1)OCO2
645868	MUV_810_D_767	CCOC(=O)c1c(N)scc1-c1ccsc1
645872	MUV_810_D_768	CCN(CC)S(=O)(=O)c1cccc2cc(C(=O)O)c(O)cc21
645879	MUV_810_D_769	CCOc1ccc(S(=O)(=O)n2cnc3cc(C)c(C)cc32)cc1
645884	MUV_810_D_770	O=C(Nc1ccc2nc(-c3ccco3)[nH]c2c1)c1ccco1
645892	MUV_810_D_771	CCn1c2ccccc2nc1SCC(=O)Nc1ccc(C(C)=O)cc1
645895	MUV_810_D_772	Cc1cccc(N(C(=O)Cn2nnc3ccccc32)C(C(=O)NCc2ccco2)c2ccncc2)c1
645899	MUV_810_D_773	CCCCn1c(SCC(=O)N2CCCc3ccccc32)nc2c1c(=O)n(C)c(=O)n2C
645906	MUV_810_D_774	COCCn1nnnc1C(c1ccc2ncccc2c1)N1CCc2ccccc21
645914	MUV_810_D_775	COC(=O)CSc1nnc(CNc2ccc(Cl)cc2)n1Cc1ccccc1
645930	MUV_810_D_776	CCOC(=O)c1ccccc1NC(=O)CSc1nnnn1C1CCCCC1
645936	MUV_810_D_777	CCC(C)(C)NC(=O)C(c1cccnc1)N(CCOC)C(=O)Cn1nnc2ccccc21
645954	MUV_810_D_778	O=C(O)C(=O)O.O=C(COc1ccccc1)N1CCN(CC2CC3C=CC2C3)CC1
645958	MUV_810_D_779	C=CCn1c(O)c(C(=O)Nc2ccccc2C(=O)OCC)c(=O)c2ccccc21
645959	MUV_810_D_780	COc1cc(C(=O)Nc2ccc(-n3cnnn3)c(C)c2)cc(OC)c1OC
645970	MUV_810_D_781	CCc1nnc(NC(=O)CSc2nnc(Cc3ccccc3)n2-c2ccc(OC)cc2)s1
645973	MUV_810_D_782	CCC(C)N(C(=O)c1csnn1)C(C(=O)NCc1ccc(F)cc1)c1ccco1
645974	MUV_810_D_783	COc1ccc2[nH]c(=O)c(C(c3nnnn3C(C)(C)C)N(Cc3ccco3)CC3CCCO3)cc2c1
645975	MUV_810_D_784	O=C(NC1CCCCC1)N1CCC(c2nc3ccccc3[nH]2)CC1
645983	MUV_810_D_785	CCC(C)(C)n1nnnc1CN(Cc1cc2cc(OC)c(OC)cc2[nH]c1=O)C1CCCC1
645985	MUV_810_D_786	Cc1cc(C)n(CCOc2nonc2N)n1
645989	MUV_810_D_787	CCC1Oc2ccc(C)cc2N(CC(=O)N(Cc2ccc(C)o2)Cc2cccnc2)C1=O
645994	MUV_810_D_788	Cc1cnn(C2CCN(C)CC2)c1N
645998	MUV_810_D_789	CCc1nnc(NC(=O)CSc2nnc(COc3ccccc3)n2-c2ccc(C)cc2)s1
646011	MUV_810_D_790	CCSc1nc2c(c(=O)n(C)c(=O)n2C)n1Cc1ccc(Cl)cc1
646032	MUV_810_D_791	O=C(CSc1nnc(-c2ccncc2)n1Cc1ccco1)OC1CCCCC1
646037	MUV_810_D_792	N#Cc1c2c(sc1NC(=O)CSc1nnc(-c3ccncc3)n1CC1CCCO1)CCCC2
646041	MUV_810_D_793	CC1CCC(NC(=O)C2CCN(C(=O)NC3CCCCC3)CC2)CC1
646046	MUV_810_D_794	CCC(C)(C)NC(=O)C(c1cccn1C)N(C(=O)Cn1nnc2ccccc21)c1ccc(OC)cc1
646053	MUV_810_D_795	CCOc1ccccc1N(C(=O)Cn1nnnc1-c1ccc(C)o1)C(CC)C(=O)NC(C)(C)C
646056	MUV_810_D_796	CC(C)NC(=O)Cn1nnc(-c2cccc(NC(=O)c3ccccc3F)c2)n1
646057	MUV_810_D_797	COc1ccccc1NC(=O)N(Cc1ccc2c(c1)OCO2)Cc1nc(=O)c2ccccc2[nH]1
646082	MUV_810_D_798	Cc1ccc(C(=O)CC2(O)c3ccccc3N(Cc3ccc4c(c3)OCO4)C2=O)cc1
646084	MUV_810_D_799	CCCC(=O)Nc1nnc(-c2ccco2)s1
646087	MUV_810_D_800	C=CCNC(=O)C1CCN(c2nc(C)cc(-c3ccccc3)n2)CC1
646118	MUV_810_D_801	CCc1c(C)nc2ncnn2c1NCCc1ccc(OC)cc1
646128	MUV_810_D_802	O=C(NCCc1ccccc1)C1CCCN(C(=O)NC2CCCCC2)C1
646142	MUV_810_D_803	CC(C)CC(=O)N1CCN(S(=O)(=O)c2ccc(F)cc2)CC1
646148	MUV_810_D_804	CCC(=O)Nc1ccc(NC(=O)Cc2ccccc2)cn1
646156	MUV_810_D_805	Cc1ccccc1NC(=O)C1CCN(c2cnccn2)CC1
646162	MUV_810_D_806	Cc1ccccc1C(=O)NC1CCN(Cc2nnnn2CCc2ccccc2)CC1
646164	MUV_810_D_807	CCOC(=O)CSC1=C(C#N)C(C)C2=C(CCCC2=O)N1
646167	MUV_810_D_808	COC(=O)C1CCN(S(=O)(=O)Cc2ccccc2)CC1
646168	MUV_810_D_809	O=C(O)CN1C(=O)CC(Cc2ccccc2)C1=O
646169	MUV_810_D_810	O=C(Nc1ccc2nccnc2c1)c1cnccn1
646173	MUV_810_D_811	CCOc1ccc(C(=O)NCc2ccncc2)cc1
646176	MUV_810_D_812	O=C(NC1CC1)c1cccc(Nc2ccc(-c3ccc4c(c3)OCCO4)nn2)c1
646184	MUV_810_D_813	COc1ccc(NC(=O)c2ccc(S(=O)(=O)N3CCOCC3)cc2)c(OC)c1
646206	MUV_810_D_814	CCC(=O)Nc1nc2ccc(NC(C)=O)cc2s1
646211	MUV_810_D_815	CCCCc1c(C)nn(-c2nnc3c4ccccc4n(CC)c3n2)c1C
646225	MUV_810_D_816	CCc1ccc2[nH]c(=O)c(CN(Cc3nnnn3Cc3ccco3)Cc3ccccc3)cc2c1
646231	MUV_810_D_817	Cc1ccc2nsnc2c1NS(=O)(=O)c1c2nsnc2ccc1C
646237	MUV_810_D_818	CCOC(=O)c1cc(CC)sc1NC(=O)CCC(=O)O
646240	MUV_810_D_819	COc1ccc(CCNC(=O)Cn2nnc(-c3ccc(N4CCOCC4)cc3)n2)cc1OC
646242	MUV_810_D_820	O=C(NC1CCCCC1)C1CCCN1C(=O)NCc1ccccc1
646252	MUV_810_D_821	CC(C)c1nc(C#N)c(NCCCn2ccnc2)o1
646262	MUV_810_D_822	CCCn1c(SCC(=O)NCC2CCCO2)nc2c1c(=O)n(C)c(=O)n2C
646268	MUV_810_D_823	Cc1nc2cc(N3CCCCC3)c(NC(=O)c3cccnc3)cc2c(=O)n1Cc1ccccc1
646270	MUV_810_D_824	COc1ccccc1NC(=O)CSc1nnc(C)o1
646272	MUV_810_D_825	COc1ccc(S(=O)(=O)N2CCCC(C(=O)Nc3cccnc3)C2)cc1Cl
646275	MUV_810_D_826	CCOc1cc(C)nc(NCCc2ccc(OC)c(OC)c2)n1
646287	MUV_810_D_827	Cc1csc(NC(=O)CSc2nnc(-c3ccccn3)n2-c2ccc(C)c(C)c2)n1
646295	MUV_810_D_828	Cc1ccccc1-c1nnc(-c2ccc(Br)cc2)o1
646296	MUV_810_D_829	Cc1ccc(-n2c(C)cc(C)c(C#N)c2=O)cc1Cl
646298	MUV_810_D_830	Cc1nc2ccc(NC(=O)N3CCC(c4ccccc4)C3)cc2nc1C
646299	MUV_810_D_831	CCn1c(SCC(=O)N2CCCC2)nc2c1c(=O)n(C)c(=O)n2C
646300	MUV_810_D_832	CCOC(=O)CSc1nc2ccccc2c(=O)n1CC1CCCO1
646307	MUV_810_D_833	CCNc1nc(Oc2ccc(C(=O)OC)cc2)nc(SC)n1
646319	MUV_810_D_834	O=C(Cn1nnc(-c2ccccc2)n1)Nc1ccccc1N1CCOCC1
646325	MUV_810_D_835	COc1ccccc1NC(=O)Cc1csc(N)n1
646332	MUV_810_D_836	COc1ccccc1C(c1nnnn1C(C)(C)C)N1CCCCCC1
646334	MUV_810_D_837	Cc1sc(NC(=O)CSc2nc(N)n(CC(=O)c3ccccc3)n2)c(C#N)c1C
646344	MUV_810_D_838	COC(=O)c1sc2nc3c(cc2c1N)C(=O)CC(C)(C)C3
646349	MUV_810_D_839	Cc1cccc2cc(CN(CC3CCCO3)C(c3nnnn3Cc3ccco3)C(C)C)c(=O)[nH]c12
646357	MUV_810_D_840	CCOc1cc(-c2nc3ccccn3c2NCC2CCCO2)ccc1O
646359	MUV_810_D_841	Cc1nnc(SC(C)C(=O)Nc2ccc(S(=O)(=O)N3CCCCCC3)cc2)s1
646368	MUV_810_D_842	CCOC(=O)C1CCN(c2cc(C)nc3cc(-c4cccc(F)c4)nn32)CC1
646379	MUV_810_D_843	CC(=O)Nc1ccc(NC(=O)CSc2nnc(C3CC3)n2C)cc1
646386	MUV_810_D_844	CCC(=O)N(Cc1ccco1)c1nc(-c2cc(OC)ccc2OC)cs1
646390	MUV_810_D_845	O=C(Nc1ccc2nc(C3CC3)n(Cc3ccc(F)cc3)c(=O)c2c1)c1ccco1
646392	MUV_810_D_846	CCc1c(C)nc2ncnn2c1N1CCC(C(=O)NCc2cccc(OC)c2)CC1
646394	MUV_810_D_847	Cc1ccc2nc3c(cc2c1)CN(Cc1ccco1)C(=NCC1CCCO1)S3
646396	MUV_810_D_848	CCC(=O)N(Cc1cc2c(C)ccc(C)c2[nH]c1=O)C1CCCCC1
646397	MUV_810_D_849	CCOC(=O)CSc1nnc(C)n1N
646402	MUV_810_D_850	CCn1c(CNc2cccc(Cl)c2)nnc1SCc1ccccc1
646414	MUV_810_D_851	COC(=O)C1=C(C)NC(C)=C(C(=O)OC)C1c1ccc(N(C)C)cc1
646416	MUV_810_D_852	COCCn1c(SCc2ccccc2Cl)nc2c1c(=O)[nH]c(=O)n2C
646418	MUV_810_D_853	CCCn1ncc(C(=O)O)c1C
646422	MUV_810_D_854	CC(=O)NC(Cc1cc(C)ccc1C)C(=O)N1CCN(C(=O)Nc2ccc(C(C)=O)cc2)CC1
646424	MUV_810_D_855	CCC(=O)Nc1ccc(NC(=O)c2cccc(OC)c2)nc1
646430	MUV_810_D_856	COc1ccc(CC(C(=O)Nc2cccc(F)c2)c2nn[nH]n2)c(OC)c1
646431	MUV_810_D_857	Cc1ccnc(N2CCC(C(=O)NC3CCCCCC3)CC2)n1
646448	MUV_810_D_858	O=C(Cn1nnc2ccccc21)N(c1ccccc1)C(C(=O)NCc1ccco1)c1cccnc1
646450	MUV_810_D_859	Cn1c(Cl)c(Cl)nc1C(O)c1ccccc1F
646452	MUV_810_D_860	Cc1occc1-c1nnc(SCC(=O)Nc2ccc3c(c2)OCO3)n1-c1ccc(C)cc1
646455	MUV_810_D_861	CCOc1nc(OCC)nc(N2CCC(C)CC2)n1
646456	MUV_810_D_862	O=C(CNC(=O)c1ccco1)N(Cc1ccco1)C(C(=O)NC1CCCCC1)c1cccnc1
646461	MUV_810_D_863	CCCOc1ccc(-c2nnn(CC(=O)c3ccc4c(c3)OCCO4)n2)cc1
646463	MUV_810_D_864	COc1ccccc1-c1nc(NC(C)=O)n[nH]1
646470	MUV_810_D_865	CCOC(=O)C1CCCCC12c1c(C)[nH]nc1OC(N)=C2C#N
646479	MUV_810_D_866	O=C(C1CCCCC1)N1CCC(n2nnc3ccccc32)CC1
646480	MUV_810_D_867	N#Cc1ccc(-c2nnnn2-c2ccc3c(c2)OCO3)cc1
646482	MUV_810_D_868	O=C(Nc1ccc2c(c1)OCCO2)c1ccc(CN2CCOCC2)cc1
646520	MUV_810_D_869	Cc1cc(N2CCN(c3ccccn3)CC2)n2c3ccccc3nc2c1C#N
646521	MUV_810_D_870	COc1ccc(CCNS(=O)(=O)c2ccc(F)cc2)cc1OC
646523	MUV_810_D_871	O=C(CSc1n[nH]c(=O)[nH]c1=O)c1ccccc1
646540	MUV_810_D_872	O=C(CN1CCC(c2nc3ccccc3[nH]2)CC1)NCc1ccc2c(c1)OCO2
646542	MUV_810_D_873	O=C(CN(CCc1ccccc1)C(=O)CN1C(=O)COc2ccccc21)NCc1ccco1
646544	MUV_810_D_874	O=C(CN1CCC(O)(c2ccc(F)cc2)CC1)NCc1ccc(F)cc1
646545	MUV_810_D_875	CCSC1=C(C#N)C(c2ccc(OC)c(OC)c2)CC(=O)N1
646547	MUV_810_D_876	CCOc1cc(NC(=O)C2CC2)c(OCC)cc1NC(=O)c1ccccn1
646579	MUV_810_D_877	c1ccc2c(c1)[nH]c1c2ncnc1N1CCCCC1
646582	MUV_810_D_878	CC1CCCCN1C(=O)Cn1nnc(-c2cccnc2)n1
646587	MUV_810_D_879	CCC(C)(C)NC(=O)CN(C(=O)CCC(=O)Nc1cc(C)ccn1)c1ccc2c(c1)OCO2
646590	MUV_810_D_880	COc1cc(OC)cc(C(=O)N2c3ccc(F)cc3CCC2C)c1
646596	MUV_810_D_881	COc1cc(C(=O)N2CCC(NC(=O)C(Cc3ccccc3C)NC(C)=O)CC2)cc(OC)c1OC
646601	MUV_810_D_882	COc1cc2cc(C(c3nnnn3C(C)(C)C)N3CCc4ccccc4C3)c(=O)[nH]c2cc1OC
646608	MUV_810_D_883	CC(C)CCNC(=O)C(c1ccco1)N(C(=O)Cn1nnc2ccccc21)c1ccc2c(c1)OCO2
646617	MUV_810_D_884	CC(=O)NC1(c2cccc(F)c2)CCN(C(=O)Nc2ccc(C#N)cc2)CC1
646621	MUV_810_D_885	CC(=O)NC(CC(C)C)C(=O)NC(Cc1ccccc1)C(N)=O
646651	MUV_810_D_886	O=C(CN1CCC(C(=O)c2ccc(F)cc2)CC1)Nc1ccccc1
646657	MUV_810_D_887	O=C(NCc1ccccc1)N1CCC(C(=O)c2ccc(F)cc2)CC1
646662	MUV_810_D_888	CCOC(=O)C1=C(C)NC(C)=C(C(=O)OCC)C1c1cc2ccc(C)cc2[nH]c1=O
646667	MUV_810_D_889	CCCn1c(SCC(=O)Nc2cccc(C)n2)nnc1-c1ccco1
646668	MUV_810_D_890	CN(C(=O)c1ccccc1)c1nc2ccccc2s1
646670	MUV_810_D_891	COc1ccc(NC(=O)C2CCN(C(=O)NCc3ccccc3)CC2)cc1
646674	MUV_810_D_892	O=C(CSc1nnnn1Cc1ccccc1)Nc1ccc2c(c1)OCCO2
646675	MUV_810_D_893	O=C(NCc1ccccc1)NC1(C(=O)Nc2ccc3c(c2)OCCO3)CCCCC1
646679	MUV_810_D_894	CC(C)C(C(=O)NCc1ccco1)N(C(=O)CNS(=O)(=O)c1ccc(Cl)cc1)C1CCCC1
646688	MUV_810_D_895	CN(C)c1cc(N)c2ccccc2n1.O=C(O)c1cc(=O)[nH]c(=O)[nH]1
646700	MUV_810_D_896	CCc1ccccc1NC(=O)C(C#N)Cc1cccnc1
646705	MUV_810_D_897	NC(=O)CSc1nnc(Cc2csc(Nc3ccccc3)n2)n1Cc1ccccc1
646711	MUV_810_D_898	CC1Oc2ccccc2N(CC(=O)Nc2ccc3c(c2)OCO3)C1=O
646730	MUV_810_D_899	COCCCNC(=O)c1cc(OC)c(OC)c(OC)c1
646732	MUV_810_D_900	CCc1nnc(NC(=O)CSc2nnc(CCc3nc4ccccc4[nH]3)n2C)s1
646740	MUV_810_D_901	O=C(Cc1c[nH]c2ccccc12)NCc1ccc2c(c1)OCO2
646745	MUV_810_D_902	COCCn1nnnc1CN(CCc1ccc(OC)c(OC)c1)Cc1cc2ccc(C)cc2[nH]c1=O
646746	MUV_810_D_903	CCC(c1nnnn1Cc1ccco1)N(Cc1cc2cc(OC)ccc2[nH]c1=O)C1CCCCC1
646755	MUV_810_D_904	CCc1nnc(NC(=O)c2ccc(S(=O)(=O)NC3CCCCC3)cc2)s1
646768	MUV_810_D_905	Cc1cc(C)nc(N2CCC(C(=O)NCCc3ccc(F)cc3)CC2)n1
646771	MUV_810_D_906	O=C(O)CSc1nc(-c2ccccc2)nc2c3ccccc3oc21
646773	MUV_810_D_907	CCn1nnc(-c2ccccc2NC(=O)c2cc(OC)c(OC)c(OC)c2)n1
646778	MUV_810_D_908	COC(=O)c1oc2nc(C)cc(C)c2c1N
646779	MUV_810_D_909	COc1ccccc1CN(Cc1nc(=O)c2ccccc2[nH]1)C(=O)Nc1ccccc1
646780	MUV_810_D_910	COc1cc(-c2nnc(-c3ccc(N4CCOCC4)cc3)o2)cc(OC)c1OC
646796	MUV_810_D_911	Cc1nnc(NC(=O)C2CCCN(c3nc(C)cc(C)n3)C2)s1
646802	MUV_810_D_912	Cn1c(SCC(=O)NCC2CCCO2)nc2c1c(=O)n(C)c(=O)n2C
646803	MUV_810_D_913	Cc1n[nH]c(=O)nc1NC1CCCCC1
646819	MUV_810_D_914	Cc1ccc2c(N)c(C)ccc2c1
646821	MUV_810_D_915	Cn1c(SCC(=O)Nc2cccc(NC(=O)c3cccs3)c2)nnc1-c1ccncc1
646825	MUV_810_D_916	CCOC(=O)c1cc2sccc2n1CCCN1C(=O)c2ccccc2C1=O
646836	MUV_810_D_917	COc1ccccc1-c1nnn(CC#N)n1
646845	MUV_810_D_918	CCNC(=O)NC1(C(=O)Nc2ccc3c(c2)CCC3)CCCCC1
646849	MUV_810_D_919	Cc1noc(C)c1C(=O)OC(C(=O)NC1CCCC1)c1ccc(F)cc1
646852	MUV_810_D_920	CC(C)(C)n1nnnc1C(c1cccs1)N1CCCC2(CCCCC2)C1
646854	MUV_810_D_921	CCn1c(CNc2ccccc2Cl)nnc1SCC(=O)NCc1ccccc1
646856	MUV_810_D_922	Cc1csc(N(C)C(=O)CSc2nnc(COc3ccccc3C)o2)n1
646859	MUV_810_D_923	N#CCCCCN1c2cccc3cccc(c23)S1(=O)=O
646870	MUV_810_D_924	COc1ccc(CN(Cc2nc(=O)c3ccccc3[nH]2)C(=O)NC2CCCCC2)cc1
646871	MUV_810_D_925	CC(=O)Nc1ccc(NC(=O)N2CCCCC2)cc1
646877	MUV_810_D_926	CC1(C)CC(NCc2cccnc2)CC(C)(C)N1
646878	MUV_810_D_927	COc1cc(NC(=O)c2ccco2)c(OC)cc1NC(=O)CSc1nnc(-c2cccs2)n1C
646882	MUV_810_D_928	CCCCCOC(=O)c1ccc(NC(=O)c2ccco2)cc1
646883	MUV_810_D_929	Cc1cc(N)n(C2CCN(C)CC2)n1
646892	MUV_810_D_930	COCCNC(=O)C(C)OC(=O)c1nsc(Cl)c1Cl
646897	MUV_810_D_931	CN(C)C=C1C(=O)N(C2CCCCC2)C(=O)N(C2CCCCC2)C1=O
646906	MUV_810_D_932	Clc1ccc(CSc2nnc(Cn3cnc4ccccc43)o2)cc1
646919	MUV_810_D_933	O=C(NCc1cccs1)C1CCN(c2nccs2)CC1
646950	MUV_810_D_934	CN(C(=O)C1CCOC1)c1nnc(-c2ccccn2)s1
646955	MUV_810_D_935	COC(=O)CN(c1ccccn1)S(=O)(=O)c1ccccc1
646969	MUV_810_D_936	CCc1c(C)[nH]c(SCC(=O)c2ccc(C)c(C)c2)nc1=O
646972	MUV_810_D_937	COc1cc(C)nc(OCCNC(=O)COc2ccc(Cl)cc2C)n1
646982	MUV_810_D_938	Cc1nc2ncnn2c(Nc2ccc3c(c2)OCCO3)c1C
646985	MUV_810_D_939	COc1ccc2cc(CN(CCO)C(=O)c3ccc(Br)cc3)c(=O)[nH]c2c1
646986	MUV_810_D_940	O=C(c1ccco1)C1=C(O)C(=O)N(CCc2ccccc2)C1c1cccnc1
646989	MUV_810_D_941	CCOC(=O)c1cc2sccc2n1Cc1ccc(C#N)cc1
646996	MUV_810_D_942	COC(=O)C1=C(C)C(c2ccc(OC)cc2OC)NC(=O)N1
646998	MUV_810_D_943	CCOC(=O)CSc1nc2c(c(=O)n(Cc3ccccc3Cl)c(=O)n2C)n1C
647001	MUV_810_D_944	CCOC(=O)Cc1nnc2c(Nc3ccc(Cl)cc3)nc3nonc3n12
647004	MUV_810_D_945	CCOc1ccc2[nH]c(=O)c(CN(Cc3nnnn3CCc3ccccc3)CC3CCCO3)cc2c1
647009	MUV_810_D_946	COc1cc(NC(=O)c2ccc3c(c2)OCO3)ccc1NC(=O)C(C)C
647013	MUV_810_D_947	COCCNC(=O)CN(Cc1ccc2c(c1)OCO2)C(=O)CCC(=O)Nc1nccs1
647038	MUV_810_D_948	CCOC(=O)NC1CCS(=O)(=O)C1
647043	MUV_810_D_949	COc1cc2cc(C(c3nnnn3C(C)(C)C)N3CCc4ccccc43)c(=O)[nH]c2cc1OC
647065	MUV_810_D_950	Cc1[nH]n(-c2ccccc2)c2nc(=O)c(CNc3ccc4c(c3)OCCO4)cc1-2
647076	MUV_810_D_951	CCn1c(COc2ccc(Cl)c(C)c2)nnc1SCC(=O)N1CCCC1
647081	MUV_810_D_952	Cc1cc(C)nc(N2CCCC(C(=O)NCCc3ccccc3F)C2)n1
647083	MUV_810_D_953	Cc1cc(C)nc(N2CCC(C(=O)NCCc3ccccc3)CC2)n1
647085	MUV_810_D_954	O=C(Nc1cnc2ccccc2c1)N1CCOCC1
647099	MUV_810_D_955	CN1CCN(c2ccc(NC(=O)c3ccc4c(c3)OCO4)cc2)CC1
647106	MUV_810_D_956	Cc1sc(NC(=O)COc2cccc(-n3cnnn3)c2)c(C#N)c1C
647111	MUV_810_D_957	CCC(=O)Nc1ccc(C(=O)CSc2nnc(CNc3ccc(Cl)cc3)o2)cc1OC
647128	MUV_810_D_958	O=C(Nc1nccs1)c1c(O)n2c3c(cccc3c1=O)CCC2
647133	MUV_810_D_959	Cc1c(C#N)c(NC(=O)c2ccco2)sc1C(=O)Nc1cccc(C)c1C
647134	MUV_810_D_960	Cc1cc2nc(C3CCN(CC4COc5ccccc5O4)CC3)[nH]c2cc1C
647135	MUV_810_D_961	COc1ccc(N(Cc2cc3ccc(C)cc3[nH]c2=O)C(C)=O)cc1
647153	MUV_810_D_962	O=c1nc(Nc2ccccc2)[nH]c(N2CCCC2)n1
647158	MUV_810_D_963	O=C(Cn1nnc(-c2cccs2)n1)N(Cc1ccco1)C(C(=O)NC1CCCC1)c1cccs1
647159	MUV_810_D_964	Cn1c(SCC(=O)NCC2CCCO2)nnc1-c1ccc(S(=O)(=O)N2CCCC2)cc1
647161	MUV_810_D_965	CCc1nccn1S(=O)(=O)c1ccc2ccc(C)cc2c1
647162	MUV_810_D_966	CCOC(=O)CSc1nnc(-c2ccc(OC)cc2)n1CC
647167	MUV_810_D_967	CN1CCN(C(=O)c2ccc3c(c2)NC(=O)C(C)(C)O3)CC1
647179	MUV_810_D_968	O=C(NCc1ccccc1)NC1(C(=O)N2CCCC2)CCCCC1
647183	MUV_810_D_969	C=C(C)CSC1=C(C#N)C(c2ccccc2Cl)CC(=O)N1
647196	MUV_810_D_970	COc1ccccc1N1CCN(c2cc(N3CCCC3)nc(C)n2)CC1
647208	MUV_810_D_971	CCC(C)(C)n1nnnc1C(c1cc2ccc(OC)cc2[nH]c1=O)N1CCc2ccccc21
647221	MUV_810_D_972	CCc1ccc(-c2nn[nH]n2)cc1
647233	MUV_810_D_973	Nc1nnc(CC(=O)N2CCCCC2)s1
647236	MUV_810_D_974	C=CCOc1ccc(NC(=O)C2CC(=O)N(C(C)C)C2)cc1
647241	MUV_810_D_975	CC(C)C(OC(=O)c1ccco1)C(=O)NCc1ccccc1
647258	MUV_810_D_976	CCC(C)(C)NC(=O)C(c1cccn1C)N(C(=O)Cn1nnc2ccccc21)c1ccc(F)cc1
647263	MUV_810_D_977	CCOc1ccc(-c2nn[nH]n2)cc1
647264	MUV_810_D_978	O=C(CCC1CCCCC1)Nc1c[nH]c(=O)[nH]c1=O
647266	MUV_810_D_979	Cc1ccc(N2C(=O)CSC23c2ccccc2NC3=O)cc1
647276	MUV_810_D_980	CC1=C(C(=O)OC(C)C)C(C)NC(=O)N1
647296	MUV_810_D_981	O=C(O)C(=O)O.O=C(c1ccccc1)N1CCN(CC2CC=CCC2)CC1
647313	MUV_810_D_982	CCCOC(=O)C1=C(C)NC2=C(C(=O)CCC2)C1c1ccc(N(C)C)cc1
647316	MUV_810_D_983	C=CCSC1=C(C#N)C(c2ccccc2OCC)C(C#N)C(=O)N1
647319	MUV_810_D_984	COc1ccc(CCCc2nnc(SCC(=O)Nc3nc(C)cs3)n2C)cc1C
647321	MUV_810_D_985	COc1ccc(CCNC2CCN(C)CC2)cc1OC
647324	MUV_810_D_986	CCC(=O)Nc1cccc(NC(=O)c2ccc3c(c2)OCO3)c1
647327	MUV_810_D_987	Cc1nn2c(nc(C)cc2NCCCN2CCOCC2)c1-c1ccc(F)cc1
647340	MUV_810_D_988	Cc1cc(C)nc(N2CCC(C(=O)Nc3ccc(Oc4ccccc4)cc3)CC2)n1
647358	MUV_810_D_989	Cc1cc(-c2nnc(SCC(=O)NC3CCCC3)o2)no1
647368	MUV_810_D_990	Cc1cccc(C)c1NS(=O)(=O)c1ccc(F)cc1
647375	MUV_810_D_991	COc1ccc(S(=O)(=O)N(CCCN2CCCC2=O)Cc2cc3c(C)cc(C)cc3[nH]c2=O)cc1
647378	MUV_810_D_992	O=C(CSc1nnc2ncccn21)N1CCCCCC1
647381	MUV_810_D_993	CC(=O)Nc1ccccc1C(=O)N1CCc2ccccc21
647383	MUV_810_D_994	Cc1cccc2cc(CN(CC3CCCO3)C(=O)NC3CCCCC3)c(=O)[nH]c12
647389	MUV_810_D_995	Cn1c2nc(Br)n(CCC(=O)c3ccccc3)c2c(=O)[nH]c1=O
647399	MUV_810_D_996	COc1cccc(NC(=O)N2CCC(C(=O)Nc3ccc(C)cc3C)CC2)c1
647400	MUV_810_D_997	[I-].C[N+]12CN3CN(CN(C3)C1)C2
647407	MUV_810_D_998	CCOc1cc(CN2CCN(C(=O)CC(C)C)CC2)ccc1OC.O=C(O)C(=O)O
647415	MUV_810_D_999	COc1ccc(N(C(=O)c2ccco2)C(C(=O)NC2CCCC2)c2ccc(N(C)C)cc2)cc1
647425	MUV_810_D_1000	Cc1ccc(N(C(=O)Cn2nnc3ccccc32)C(C(=O)NCc2ccco2)c2cccnc2)cc1
647434	MUV_810_D_1001	COc1ccc(CC(=O)Nc2nncs2)cc1OC
647437	MUV_810_D_1002	Cc1ccc(S(=O)(=O)NCCCCCC(=O)Nc2nccs2)cc1
647458	MUV_810_D_1003	CCOc1ccc2[nH]c(=O)c(CN(Cc3ccc(F)cc3)C(=O)c3ccco3)cc2c1
647461	MUV_810_D_1004	CCN(C(=O)c1cccs1)c1nnc(-c2ccncc2)s1
647462	MUV_810_D_1005	COCCNc1nc2c(c(=O)n(C)c(=O)n2C)n1Cc1cccc(C)c1
647464	MUV_810_D_1006	COc1ccccc1N(CC(=O)NC1CCCC1)C(=O)CCC(=O)Nc1cc(C)on1
647479	MUV_810_D_1007	COc1ccc(NC(=O)N2CCN(c3nc(-c4cccc(OC)c4)cs3)CC2)cc1
647484	MUV_810_D_1008	O=C(O)c1ccc(S(=O)(=O)N2CCC(c3nc(-c4ccccc4Cl)no3)CC2)cc1
647485	MUV_810_D_1009	O=C(NCc1ccco1)c1csc(Nc2ccccc2Cl)n1
647491	MUV_810_D_1010	COc1cccc(OC)c1-c1nnc(-c2cn(C)c3ccccc23)o1
647502	MUV_810_D_1011	O=C(NCc1ccccc1)C(c1cccnc1)N(Cc1ccco1)C(=O)c1ccccn1
647553	MUV_810_D_1012	N#CCCNc1ccc(OCCC#N)cc1
647557	MUV_810_D_1013	COc1ccc2cc(C(c3nnnn3Cc3ccccc3)N3CCCCCC3)c(=O)[nH]c2c1
647560	MUV_810_D_1014	O=C(Nc1cccc(O)c1)c1cc(S(=O)(=O)N2CCCC2)ccc1Cl
647561	MUV_810_D_1015	CC(C)OC(=O)CSc1n[nH]c(-c2cccnc2)n1
647569	MUV_810_D_1016	Cc1cc(C)nc(N(C#N)S(=O)(=O)c2ccccc2)n1
647571	MUV_810_D_1017	CCOc1nc(-c2ccc(OC)cc2)ccc1-c1noc(-c2cccnc2)n1
647578	MUV_810_D_1018	N#CCSc1nnc(COc2cccc3ccccc32)n1-c1cccc(Cl)c1
647587	MUV_810_D_1019	Cn1c(SCC(=O)NCc2cccs2)nnc1-c1ccc(S(=O)(=O)N2CCCC2)cc1
647588	MUV_810_D_1020	CCOc1cccc(C(=O)Nc2ccccc2N2CCN(C(=O)C(C)C)CC2)c1
647601	MUV_810_D_1021	Cn1c(N)ncc1-c1ccc2c(c1)OCO2
647602	MUV_810_D_1022	COc1ccc2[nH]c(=O)c(CN(Cc3nnnn3Cc3ccc(F)cc3)CC3CCCO3)cc2c1
647611	MUV_810_D_1023	CCC(C)(C)n1nnnc1CN(Cc1cc2cc(OC)ccc2[nH]c1=O)C1CCCC1
647612	MUV_810_D_1024	O=C(Nc1ccccc1N1CCCCC1)c1ccc2nccnc2c1
647622	MUV_810_D_1025	CCn1c(SCC(=O)NCc2ccccc2)nc2ccccc2c1=O
647626	MUV_810_D_1026	O=C(O)CCCC(=O)Nc1nc(-c2ccccc2)cs1
647632	MUV_810_D_1027	CC(=O)Nc1cc2c(cc1N1CCOCC1)nc(C)n(Cc1ccccc1)c2=O
647635	MUV_810_D_1028	NC(=O)c1c2c(sc1NC(=O)CSc1nnc(-c3ccccc3)n1CC1CCCO1)CCC2
647649	MUV_810_D_1029	CC(=O)Nc1cc2c(cc1NC(=O)Cn1nc(-c3ccccc3F)ccc1=O)OCCO2
647650	MUV_810_D_1030	O=C(O)c1csc(Br)c1Br
647659	MUV_810_D_1031	COc1ccc(CCNc2oc(COc3ccccc3F)nc2C#N)cc1OC
647663	MUV_810_D_1032	Cn1ncc2c1ncnc2Nc1ccc2ccccc2c1
647664	MUV_810_D_1033	O=C(NCc1ccncc1)c1ccc(Cl)c(S(=O)(=O)N2CCOCC2)c1
647667	MUV_810_D_1034	COc1ccccc1NC(=O)CSc1nnc(Cn2nnc(-c3ccccc3)n2)n1-c1ccccc1
647673	MUV_810_D_1035	CCC(=O)Nc1ccc(C(=O)n2ccc(C)n2)cc1
647684	MUV_810_D_1036	CCCC(=O)Nc1c(O)[nH]c2ccccc2c1=O
647709	MUV_810_D_1037	OCCNc1ncnc2ccc(Br)cc21
647710	MUV_810_D_1038	COCCN(Cc1cc2cc3c(cc2n2nnnc12)OCO3)C(=O)c1ccccc1F
647713	MUV_810_D_1039	CCCC(C(=O)NC1CCCC1)N(C(=O)Cn1nnc(-c2ccc(C)o2)n1)c1ccccc1OC
647717	MUV_810_D_1040	COc1ccc(Nc2nc(CC(C)=O)ns2)cc1OC
647718	MUV_810_D_1041	Cn1cc(C(=O)c2ccc(F)cc2)cc1-c1nc2ccccc2n1C
647720	MUV_810_D_1042	Cc1csc(NC(=O)CSc2nnc(-c3ccoc3C)n2Cc2ccco2)n1
647723	MUV_810_D_1043	Cc1cc(=O)nc2[nH][nH]c(-c3ccccc3)c1-2
647731	MUV_810_D_1044	CCCC(c1nnnn1Cc1cccs1)N1CCN(c2nc3ccccc3s2)CC1
647736	MUV_810_D_1045	Cc1ccc(-c2nnc(-c3ccc(Br)cc3)o2)o1
647750	MUV_810_D_1046	COc1cc2cc(CN(CCN3CCCC3)C(=O)Nc3ccc(F)cc3)c(=O)[nH]c2cc1OC
647754	MUV_810_D_1047	Cc1cc(C)nc(N2CCCC(C(=O)NCCc3ccc(F)cc3)C2)n1
647767	MUV_810_D_1048	COc1ccc(CN2CCN(C(=O)c3cccnc3)CC2)cc1Br.O=C(O)C(=O)O
647781	MUV_810_D_1049	Cn1nnc(NC(=O)c2cccc(F)c2)n1
647784	MUV_810_D_1050	CCCn1c(SCC(=O)Nc2nnc(CC)s2)nnc1-c1ccco1
647792	MUV_810_D_1051	CCc1ccc2[nH]c(=O)c(C(c3nnnn3Cc3ccc(OC)cc3)N3CCOCC3)cc2c1
647794	MUV_810_D_1052	Cc1sc2nc(CN(Cc3cccs3)C(=O)NC3CCCCC3)[nH]c(=O)c2c1C
647795	MUV_810_D_1053	CCOc1ccc(NC(=O)Cn2nnc(-c3ccccc3F)n2)cc1
647804	MUV_810_D_1054	CCOc1ccccc1N(CC(=O)NC1CCCC1)C(=O)CCC(=O)Nc1cc(C)on1
647807	MUV_810_D_1055	CCn1c(CNc2ccc(Cl)cc2)nnc1SCC(=O)NCc1ccccc1
647818	MUV_810_D_1056	c1ccc2oc(N3CCNCC3)nc2c1
647823	MUV_810_D_1057	COc1ccccc1CN(Cc1nnnn1Cc1ccco1)Cc1cc2cc(C)ccc2[nH]c1=O
647833	MUV_810_D_1058	O=C(O)CCC(=O)Nc1ccc(Br)cn1
647852	MUV_810_D_1059	CC1CCN(C(=O)CN2C(=O)c3ccccc3S2(=O)=O)CC1
647853	MUV_810_D_1060	c1ccc(Cn2nnnc2C(c2ccccn2)N2CCOCC2)cc1
647865	MUV_810_D_1061	Cc1ccc2nc(C3CCN(C(=O)NCc4ccccc4)CC3)[nH]c2c1
647866	MUV_810_D_1062	O=C(Nc1ccc2nn(-c3ccccc3)nc2c1)c1cccnc1
647872	MUV_810_D_1063	Cc1ccc(NC(=O)c2ccco2)cc1NC(=O)CSc1nnc(-c2cccs2)n1C
647875	MUV_810_D_1064	COc1ccc(NC(=O)CN2c3ccccc3OC(C)C2=O)c(OC)c1
647876	MUV_810_D_1065	O=C(c1ccc2c(c1)OCO2)N1CCN(c2ccc(F)cc2)CC1
647887	MUV_810_D_1066	Nc1cc(=O)nc(SCc2nnc(-c3ccccc3)o2)[nH]1
647924	MUV_810_D_1067	CCSc1nc2ccccc2n1CCC(=O)O
647930	MUV_810_D_1068	CC(C)Sc1nc2c(c(=O)n(C)c(=O)n2C)n1Cc1ccc(Cl)cc1
647931	MUV_810_D_1069	CCc1nnc(NC(=O)CSc2nnc(-c3ccccc3NC(=O)c3ccccc3)o2)s1
647935	MUV_810_D_1070	CCOc1ccc(NC(=O)CCN2CCCCC2)cc1
647937	MUV_810_D_1071	CC(=O)NC1(c2cccc(F)c2)CCN(CC(=O)NC2CCCCC2)CC1
647942	MUV_810_D_1072	Cc1c2ccccc2oc1C(=O)Nc1cccc2cccnc21
647952	MUV_810_D_1073	COC(=O)c1oc2ccc(Br)cc2c1NC(=O)CCN1CCOCC1
647954	MUV_810_D_1074	O=C(NC1CCSC1=O)c1cccc(C(=O)NC2CCSC2=O)c1
647955	MUV_810_D_1075	COc1ccc(-c2noc(C3CCCN(S(=O)(=O)c4cccc(Cl)c4)C3)n2)cc1OC
647965	MUV_810_D_1076	O=C(Nc1ccccc1-c1ccccc1)NC1CCN(CC(=O)N2CCOCC2)CC1
647966	MUV_810_D_1077	O=c1cc(CSc2nnc(COc3ccc(Cl)cc3)o2)c2ccccc2[nH]1
647973	MUV_810_D_1078	c1nc2nc3c(c(N4CCN(c5ccccc5)CC4)n2n1)CCC3
647976	MUV_810_D_1079	Cc1ccc(C(=O)CSc2nc3cccnc3n2C)cc1
647980	MUV_810_D_1080	CCS(=O)(=O)Nc1ccc(-c2nnc(SCC(=O)OC)o2)cc1
647981	MUV_810_D_1081	CCCC(=O)Nc1cnc(NC(=O)c2cccc(F)c2)cc1C
647993	MUV_810_D_1082	CCC(c1nnnn1C1CCCC1)N1CCN(c2ccccc2)CC1
647998	MUV_810_D_1083	CCCCc1noc2c1C(=NO)CC(c1ccccc1)C2
647999	MUV_810_D_1084	O=C(CN(C(=O)CCNC(=O)c1ccco1)c1ccccc1)NC1CCCC1
648001	MUV_810_D_1085	CCc1nnc(NC(=O)CSc2nnc(-c3ccccc3OC)n2-c2ccccc2)s1
648002	MUV_810_D_1086	Cc1cccc(NC(=O)c2snc3c2[nH]cnc3=O)c1
648038	MUV_810_D_1087	Cc1ccc(N(Cc2cc(=O)[nH]c3ccccc23)C(=O)c2ccco2)cc1
648043	MUV_810_D_1088	COc1ccc(-c2nnc(SCC(=O)Nc3ccc(Cl)cc3)n2C)cc1
648054	MUV_810_D_1089	CCOc1ccc2nc(-c3ccccc3)[nH]c2c1
648077	MUV_810_D_1090	Cn1nc(OCC(N)=O)ccc1=O
648082	MUV_810_D_1091	Cc1c(C#N)c2ccccc2n1CC(=O)NCc1cccnc1
648090	MUV_810_D_1092	Nc1cccc(C(=O)Nc2ccco2)c1
648099	MUV_810_D_1093	COc1ccc(Cc2nnc(SCC(=O)NCC3CCCO3)o2)cc1
648105	MUV_810_D_1094	O=C(c1cccnc1NCc1ccccc1)N1CCOCC1
648115	MUV_810_D_1095	CCOc1ccccc1N(C(=O)CNC(=O)c1ccco1)C(C(=O)NC1CCCC1)c1cccnc1
648121	MUV_810_D_1096	CCN(CC)c1ccc2c(C)c(CN3CCOCC3)c(=O)oc2c1
648148	MUV_810_D_1097	COc1nc(N2CCCCCC2)nc(N2CCCCCC2)n1
648157	MUV_810_D_1098	CCN(C(=O)c1ccco1)c1nc(CC(=O)Nc2ccc(Cl)cc2)cs1
648172	MUV_810_D_1099	O=C(O)C1C2C=CC(C2)C1C(=O)NC1CCS(=O)(=O)C1
648179	MUV_810_D_1100	O=C(c1ccccc1)c1ccc2nc[nH]c2c1
648197	MUV_810_D_1101	CN1CCN(C(=O)c2cc3sccc3n2CC(=O)c2ccccc2)CC1
648198	MUV_810_D_1102	Cc1ccc2cc(C)c(NCCO)nc2c1
648210	MUV_810_D_1103	NC(=O)CSc1nnc(-c2ccc(S(=O)(=O)N3CCCC3)cc2)n1CC1CCCO1
648211	MUV_810_D_1104	COc1ccccc1N(CC(=O)NC(C)(C)C)C(=O)Cn1nnc(-c2ccc(C)o2)n1
648212	MUV_810_D_1105	Cc1cc(C)n2ncc(C(=O)NCc3cccnc3)c2n1
648215	MUV_810_D_1106	Cc1cnc(NC(=O)CSc2nnc(CSc3nc(C)cc(C)n3)n2Cc2ccco2)s1
648222	MUV_810_D_1107	CC(C)(C)n1nnnc1CN(Cc1ccco1)Cc1cc2cc3c(cc2[nH]c1=O)OCO3
648223	MUV_810_D_1108	COc1ccc(OC)c(NC(=O)C2CCN(c3nc(C)cc(C)n3)CC2)c1
648225	MUV_810_D_1109	COc1ccc(C(C)C)cc1S(=O)(=O)Nc1ccc(Cl)cn1
648281	MUV_810_D_1110	COc1ccc(CC(=O)NC2CCN(CC(=O)Nc3ccc4c(c3)OCCO4)CC2)cc1OC
648282	MUV_810_D_1111	COc1cc2cc(CN(CCCO)S(=O)(=O)c3ccccc3Cl)c(=O)[nH]c2cc1OC
648292	MUV_810_D_1112	CCCn1nnnc1SCC(=O)NCc1ccc2c(c1)OCO2
648293	MUV_810_D_1113	O=S(=O)(c1ccccc1)N(C1=NCCS1)S(=O)(=O)c1ccccc1
648297	MUV_810_D_1114	Cc1ccc(OCCn2c(CCCO)nc3ccccc32)cc1
648308	MUV_810_D_1115	Cc1nc(Nc2ccc(S(N)(=O)=O)cc2)oc1C
648313	MUV_810_D_1116	COc1cccc(OC(=O)CSc2nnc(-c3ccccc3Br)o2)c1
648322	MUV_810_D_1117	O=C(CSc1n[nH]c(-c2ccncc2)n1)c1ccccc1
648334	MUV_810_D_1118	Cc1ccc(NC(=O)C2CCCN(c3ncccn3)C2)cc1F
648342	MUV_810_D_1119	COc1ccc(OC)c(S(=O)(=O)N2CCC(C(=O)NCc3ccccc3)CC2)c1
648346	MUV_810_D_1120	CCOc1ccccc1NC(=O)N1CCC(c2nc3ccccc3[nH]2)CC1
648356	MUV_810_D_1121	Cc1ccc(C(C(=O)NCc2ccco2)N(C(=O)Cn2nnc3ccccc32)c2ccccc2)o1
648364	MUV_810_D_1122	Cc1cccc(NC(=O)CSc2nnc(-c3ccc(S(=O)(=O)N4CCCC4)cc3)o2)c1
648369	MUV_810_D_1123	Clc1ccc2c(c1)C1OCCC1C(c1ccco1)N2
648375	MUV_810_D_1124	COc1ccc(-n2ncc3c2ncn(CC(=O)OCc2ccccc2)c3=O)cc1
648378	MUV_810_D_1125	COc1ccc(-n2c(SCC(=O)N3CCCCC3)nnc2-c2cccnc2)cc1
648380	MUV_810_D_1126	Cc1ccc(NC(=O)Cn2nc(C)c3ccccc3c2=O)c(C)c1
648383	MUV_810_D_1127	Cc1ccc2[nH]c(=O)c(CN(CCN3CCOCC3)C(=O)Nc3ccc(F)cc3)cc2c1
648400	MUV_810_D_1128	COc1ccc(-n2c(SCC(=O)N3CCCCC3C)nnc2-c2cccnc2)cc1
648401	MUV_810_D_1129	O=C1CNC(=O)c2c(nc3n2CCC3)N1
648405	MUV_810_D_1130	CCOC(=O)c1cc2sccc2n1CC(=O)N1CCc2ccccc21
648420	MUV_810_D_1131	CCCc1nc2ccccc2c(SCC(=O)N2CCCC2)n1
648434	MUV_810_D_1132	Cc1ccc2cc(C#N)c(NCCNC(=O)C3CC3)nc2c1C
648438	MUV_810_D_1133	CC(=O)Nc1ccccc1NS(=O)(=O)c1ccc(C)cc1
648446	MUV_810_D_1134	Cc1cc(NC(=O)CCC(=O)N(c2cc(C)ccc2C)C(C(=O)NC2CCCC2)c2ccco2)no1
648451	MUV_810_D_1135	CS(=O)(=O)N1CCN(C(=O)c2ccc(F)cc2)CC1
648457	MUV_810_D_1136	O=C(CN(Cc1ccco1)C(=O)CNS(=O)(=O)c1ccc(Cl)cc1)NCc1ccc(F)cc1
648462	MUV_810_D_1137	O=C(NCC1CCCCC1)C1CCCN(C(=O)NC2CCCCC2)C1
648465	MUV_810_D_1138	Cc1ccc(C)n1-c1cccc(N)c1
648467	MUV_810_D_1139	CN1CCN(C(=O)C2(NC(=O)Nc3cccc(F)c3)CCCCC2)CC1
648480	MUV_810_D_1140	CCOC(=O)c1ccccc1NC(=O)c1cc2sccc2n1C
648490	MUV_810_D_1141	O=C(Cn1nnc2ccccc21)NC1CCCCC1
648542	MUV_810_D_1142	Cc1ccc(NCc2nnc(SCC(=O)NCc3ccco3)n2CC2CCCO2)cc1Cl
648543	MUV_810_D_1143	COc1ccc(-c2c(C)n([O-])c(C)c(C)[n+]2=O)cc1OC
648558	MUV_810_D_1144	CCOC(=O)Cc1csc(NC(=O)CSc2nnc(-c3ccncc3)n2Cc2ccco2)n1
648559	MUV_810_D_1145	COc1ccc(CCNC(=O)c2c(O)n3c4c(cccc4c2=O)CC3)cc1
648576	MUV_810_D_1146	COc1ccc(NC(=O)C2CCN(c3cc(C)nc(-c4ccccc4)n3)CC2)cc1
648585	MUV_810_D_1147	CCOc1ccc2[nH]c(=O)c(CN(CCN3CCOCC3)Cc3nnnn3C(C)(C)CC)cc2c1
648590	MUV_810_D_1148	COC(=O)c1ccc(S(=O)(=O)N2CCCCCC2)cc1
648592	MUV_810_D_1149	O=C(CNC(=O)c1ccco1)N(c1cnc2ccccc2c1)C(C(=O)NC1CCCC1)c1ccncc1
648598	MUV_810_D_1150	CCCC1(C(=O)OCC)NC(c2ccc(N(C)C)cc2)C2C(=O)N(c3ccc(F)cc3)C(=O)C21
648599	MUV_810_D_1151	CCn1c(SCC(=O)Nc2nccs2)nnc1-c1ccc(S(=O)(=O)N2CCCCC2)cc1
648613	MUV_810_D_1152	COc1ccc(OC)c(C(=O)CSc2nnnn2-c2ccc(OC)c(OC)c2)c1
648614	MUV_810_D_1153	CCn1c(SCC(N)=O)nnc1-c1ccco1
648620	MUV_810_D_1154	COc1ccc(C(C(=O)NC(C)(C)C)N(Cc2ccco2)C(=O)CCC(=O)Nc2cc(C)on2)cc1
648638	MUV_810_D_1155	CCCc1nnc(SCC(=O)N2CCOCC2)n1Cc1ccco1
648654	MUV_810_D_1156	CC(C)CCNC(=O)C(c1ccco1)N(CC1CCCO1)C(=O)Cn1nnc2ccccc21
648655	MUV_810_D_1157	O=C(Nc1ccccc1)NC1(C(=O)NCc2ccco2)CCCCC1
648657	MUV_810_D_1158	CCOc1ccccc1NC(=O)NC1(C(=O)N2CCOCC2)CCCCC1
648663	MUV_810_D_1159	COc1ccccc1NC1=NCC(=O)N1Cc1ccccc1
648676	MUV_810_D_1160	CCOC(=O)c1cc2sccc2n1CC(=O)N1CCCC1
648683	MUV_810_D_1161	N#Cc1cnc(SCC(=O)c2ccccc2)nc1N
648686	MUV_810_D_1162	Fc1ccc(-c2cc3nc4c(c(N5CCOCC5)n3n2)CCCC4)cc1
648689	MUV_810_D_1163	CCc1c(C)nc2ncnn2c1N1CCCC(C(=O)NCCc2ccc(OC)cc2)C1
648698	MUV_810_D_1164	CCC(=O)Nc1ccc(-c2nc(-c3ccccc3)n(CC(=O)N3CCCCC3)n2)cc1
648707	MUV_810_D_1165	COc1ccc(C(=O)CSc2nnc(-c3cc(C)cc(C)c3)o2)cc1
648717	MUV_810_D_1166	Cc1occc1-c1nnc(SCC(=O)c2ccc(Cl)cc2)n1C
648725	MUV_810_D_1167	O=C1Nc2ccccc2N=C(c2ccccc2)C1N1CCOCC1
648732	MUV_810_D_1168	CCc1c(C)nc2ncnn2c1N1CCC(C(=O)Nc2cccc(C(C)=O)c2)CC1
648738	MUV_810_D_1169	O=C(Nc1ccccc1)c1cccc(N2CCCC2=O)c1
648739	MUV_810_D_1170	O=C(NCc1ccccc1)NC1(C(=O)N2CCOCC2)CCCCC1
648740	MUV_810_D_1171	CCCCC(=O)N1CCCC(c2nc3n(Cc4cc(C)ccc4C)[nH]nc-3c(=O)n2)C1
648763	MUV_810_D_1172	Cn1c(CNc2ccc(Cl)cc2)nnc1SCc1ccccc1
648773	MUV_810_D_1173	CC(=O)Nc1nc(=O)c(Oc2ccccc2)c(C)[nH]1
648777	MUV_810_D_1174	Cc1c2ccccc2oc1C(=O)Nc1ccncc1
648779	MUV_810_D_1175	CCOc1ccc2nc(NC(=O)CSc3nnnn3C3CCCCC3)sc2c1
648795	MUV_810_D_1176	COCCn1nnnc1CN(Cc1cc2cc(OC)c(OC)cc2[nH]c1=O)C1CCCC1
648821	MUV_810_D_1177	Cc1nnc(SCc2nnc(-c3ccc(C)cc3)o2)s1
648822	MUV_810_D_1178	CC(C)C(OC(=O)CN1C(=O)COc2ccccc21)C(=O)NC1CCCC1
648823	MUV_810_D_1179	O=C(Cn1nc(C(F)(F)F)c2c1CCCC2)Nc1ccc2c(c1)OCO2
648824	MUV_810_D_1180	CCc1ccc2[nH]cc(C(=O)N3CCCCCC3)c(=O)c2c1
648837	MUV_810_D_1181	CCN(CC)c1ccc(NC(=O)Cn2nnc(-c3cccc(OC)c3OC)n2)c(C)c1
648841	MUV_810_D_1182	NC(=O)CSc1nnc(-c2ccoc2)o1
648853	MUV_810_D_1183	Cc1ccc(C(=O)Nc2nc3ccccc3c(=O)s2)cc1
648866	MUV_810_D_1184	O=C(CSc1nnc(-c2cccnc2)n1Cc1ccco1)Nc1nc(-c2ccc(F)cc2)cs1
648869	MUV_810_D_1185	CCOc1ccc2cc(C#N)c(SCC(=O)N3CCC(C)CC3)nc2c1
648871	MUV_810_D_1186	Cn1c(SCC(=O)OCc2ccccc2)nc2c1c(=O)n(C)c(=O)n2C
648872	MUV_810_D_1187	CC(C)NC(=O)CSc1nnc(-c2ccc(S(=O)(=O)N3CCCC3)cc2)n1CC1CCCO1
648879	MUV_810_D_1188	Cc1cc(NC(=O)CCC(=O)N(c2ccccc2)C2(C(=O)NC3CCCCC3)CCCC2)no1
648898	MUV_810_D_1189	Clc1ccccc1Nc1c2c(nc3ncnn31)CCC2
648901	MUV_810_D_1190	CN(Cc1ccccc1)c1nc2c(c(=O)[nH]c(=O)n2C)n1CCCc1ccccc1
648912	MUV_810_D_1191	CCc1nnc(NC(=O)CSc2nnc(CSc3nc(C)cc(C)n3)o2)s1
648914	MUV_810_D_1192	Cc1ccc2nc(Cc3ccc(N)cc3)oc2c1
648921	MUV_810_D_1193	CCn1ccnc1C(O)c1ccc(N(C)C)cc1
648923	MUV_810_D_1194	COc1cccc(CC(NC(C)=O)C(=O)NC2CCN(c3nc(C)cc(C)c3C#N)CC2)c1
648933	MUV_810_D_1195	c1ccc2c(c1)CNc1ccccc1O2
648949	MUV_810_D_1196	CCCCn1c2ccccc2n(CC(O)COc2ccccc2)c1=N
648951	MUV_810_D_1197	COCCn1c(COc2ccccc2)nnc1SCC(N)=O
648955	MUV_810_D_1198	CC(C)(C)c1ccc(S(=O)(=O)n2c(CN3CCOCC3)nc3ccccc32)cc1
648960	MUV_810_D_1199	COc1cc(C(=O)N2CCC(NC(=O)C(Cc3ccc(C)cc3)NC(C)=O)CC2)cc(OC)c1OC
648970	MUV_810_D_1200	CCc1c(C)n2[nH]c(C)cc2nc1=O
648979	MUV_810_D_1201	C=CCSc1nc2c(c(=O)n(C)c(=O)n2C)n1CC
648980	MUV_810_D_1202	Cc1ccc(S(=O)(=O)Cn2nnnc2C(c2ccc(F)cc2)N2CCC(C(N)=O)CC2)cc1
649005	MUV_810_D_1203	CCN(Cc1ccccc1)C(=O)C1CCN(Cc2ccc(OC)c(OC)c2OC)CC1.O=C(O)C(=O)O
649011	MUV_810_D_1204	CC(C)C(=O)Nc1cccc(C(=O)Nc2ccc3c(c2)OCO3)c1
649019	MUV_810_D_1205	COc1ccc(C2C(C#N)=C(N)OC3=C2C(=O)CCC3)c(OC)c1OC
649021	MUV_810_D_1206	Cc1cccc2cc(C(c3nnnn3Cc3ccc4c(c3)OCO4)N3CCC(C)CC3)c(=O)[nH]c12
649027	MUV_810_D_1207	COc1ccc(NC(=O)N(Cc2cc3cc(OC)ccc3[nH]c2=O)CC2CCCO2)cc1
649028	MUV_810_D_1208	CCOc1ccc(S(=O)(=O)Nc2ccc(Cl)cn2)c(C)c1C
649032	MUV_810_D_1209	CCCCn1c(SCC(=O)Nc2nnc(CC)s2)nc2c1c(=O)n(C)c(=O)n2C
649034	MUV_810_D_1210	O=C(NC1CCN(Cc2ccccc2)CC1)C1COc2ccccc2O1
649039	MUV_810_D_1211	COc1cccc(NC(=O)N2CCCC2C(=O)NC2CC2)c1
649046	MUV_810_D_1212	Cc1ccc(O)c(CNc2ccccn2)c1
649059	MUV_810_D_1213	COc1ccc(N(CC(=O)NC(C)(C)C)C(=O)c2ccco2)cc1
649066	MUV_810_D_1214	Nc1ccc(C(=O)OCc2nc3ccccc3[nH]2)cc1
649072	MUV_810_D_1215	Cc1cccnc1NC(=O)CCCN1C(=O)c2ccccc2C1=O
649073	MUV_810_D_1216	Cc1cccc(NC(=O)CSc2nnc(-c3ccc(S(=O)(=O)N4CCOCC4)cc3)n2C)c1
649076	MUV_810_D_1217	O=C(Cn1cc(C(=O)C2CC2)c2ccccc21)N1CCCCC1
649080	MUV_810_D_1218	Cc1ccc(-c2cc(-c3ccccc3)c(C#N)c(N)n2)o1
649086	MUV_810_D_1219	COC(=O)C1=C(N)Oc2cc(N(C)C)ccc2C1c1ccccc1OC
649099	MUV_810_D_1220	CCCOc1ccc(-c2nnc(-c3ccco3)o2)cc1
649106	MUV_810_D_1221	COc1cc(OC)cc(C(C(=O)NCc2ccccc2)N(Cc2ccco2)C(=O)c2ccno2)c1
649110	MUV_810_D_1222	O=C(Cn1c(=O)onc1-c1ccccc1)Nc1ccc(S(=O)(=O)N2CCOCC2)cc1
649112	MUV_810_D_1223	O=C(Nc1c(-c2ccccc2)nc2ccccn21)c1ccco1
649114	MUV_810_D_1224	Cc1ccccc1NC(=O)N1CCCC(c2nc(-c3ccc(F)cc3)no2)C1
649117	MUV_810_D_1225	CC1(C)Oc2ccc(C(=O)NC3CCCC3)cc2N(CC(=O)NC2CCCCC2)C1=O
649129	MUV_810_D_1226	CCN1CCCC1CN(Cc1cc2c(C)cc(C)cc2[nH]c1=O)C(=O)NC1CCCCC1
649146	MUV_810_D_1227	COc1ccc(OC)c(C(C(=O)NCc2ccco2)N(C(=O)Cn2nnc3ccccc32)C(C)C)c1
649180	MUV_810_D_1228	COc1ccc(-c2nc(NC(=O)c3cc(C(C)(C)C)nn3C)sc2C)cc1
649181	MUV_810_D_1229	COc1ccccc1NC(=O)N(Cc1ccco1)Cc1cc2c(C)ccc(C)c2[nH]c1=O
649187	MUV_810_D_1230	O=C(CN1C(=O)CSC1=O)Nc1ccc(N2CCOCC2)cc1
649204	MUV_810_D_1231	CCn1c(SCC(=O)NCc2ccco2)nnc1C(C)C
649211	MUV_810_D_1232	Cc1ccc(-c2nnc(SCC(=O)Nc3nc4c(s3)CCCC4)n2C)cc1
649238	MUV_810_D_1233	COCCNC(=O)CN1CCN(C(c2ccccc2)c2ccccc2)CC1.O=C(O)C(=O)O
649249	MUV_810_D_1234	NC(=O)c1ccccc1N=Cc1ccccn1
649257	MUV_810_D_1235	CCC(=O)N(Cc1cc2cc(OC)ccc2[nH]c1=O)c1ccccc1C
649261	MUV_810_D_1236	Cc1cnc(NC(=O)CSc2nnc(-c3ccncc3)n2C2CCCCC2)s1
649264	MUV_810_D_1237	CC(C)(C)S(=O)(=O)c1ccccc1C(=O)O
649266	MUV_810_D_1238	C=CCSC1=C(C#N)C(c2ccccc2)CC(=O)N1
649269	MUV_810_D_1239	Cc1cccc(NC(=O)N2CCC(NC(=O)c3ccccc3C)CC2)c1
649274	MUV_810_D_1240	CC(OC(=O)c1cc2sccc2n1C)C(=O)NCCc1ccccc1
649276	MUV_810_D_1241	Clc1ccc(C(c2nnnn2C2CCCC2)N2CCSCC2)cc1
649277	MUV_810_D_1242	CCCOc1cccc(C(=O)Nc2nnn(CCC)n2)c1
649286	MUV_810_D_1243	Cc1cccc2[nH]c(-c3ccc(NC(=O)c4ccco4)cc3)nc21
649298	MUV_810_D_1244	CCCC(=O)Nc1cccc(NC(=O)c2ccc3c(c2)OCO3)c1
649313	MUV_810_D_1245	CCn1c(SCC(=O)Nc2cccc(NC(=O)c3ccco3)c2)nnc1-c1cccs1
649317	MUV_810_D_1246	c1ccc(Cn2nnc3c2ncnc3N2CCN(Cc3ccc4c(c3)OCO4)CC2)cc1
649319	MUV_810_D_1247	Cc1cc(NC(=O)c2cccc(F)c2)ncc1NC(=O)c1ccco1
649320	MUV_810_D_1248	Cc1cc(C)c2[nH]c(=O)c(CN(Cc3nnnn3C3CCCC3)Cc3ccc4c(c3)OCO4)cc2c1
649323	MUV_810_D_1249	Cc1sc(NC(=O)CSc2nnc(COc3ccccc3)n2C)c(C#N)c1C
649329	MUV_810_D_1250	COc1ccccc1NC(=O)CN1CCC(n2c(C)nc3cc(F)ccc32)CC1
649332	MUV_810_D_1251	CCC(C)(C)n1nnnc1C(c1cc2cc(OC)ccc2[nH]c1=O)N1CCc2ccccc21
649336	MUV_810_D_1252	Cc1cc(NS(=O)(=O)c2ccc(NC(=O)CCCOc3ccc(Cl)cc3)cc2)no1
649343	MUV_810_D_1253	CCC(C)n1[nH]c(=O)cc1N
649351	MUV_810_D_1254	CCOc1ccc2[nH]c(=O)c(CN(Cc3ccco3)C(=O)c3cccc(F)c3)cc2c1
649356	MUV_810_D_1255	Cn1c2ccccc2c(C#N)c1CN1CCC(C(N)=O)CC1
649385	MUV_810_D_1256	Cc1ccc(C(C(=O)NC2CCCC2)N(Cc2ccco2)C(=O)CCC(=O)Nc2ccccn2)cc1
649392	MUV_810_D_1257	O=C(O)c1ccc(NC(=O)Cc2cccs2)cc1
649396	MUV_810_D_1258	COCCNC(=O)C(c1cccs1)N(C(=O)Cn1nnc2ccccc21)c1cccc(C(C)=O)c1
649405	MUV_810_D_1259	CCOC(=O)c1cccc(NC(=O)CSc2nnnn2C)c1
649414	MUV_810_D_1260	O=c1[nH]c2ccccc2n1CCCOc1ccccc1
649420	MUV_810_D_1261	CCOC(=O)c1[nH]cnc1C(=O)NC1CCCCC1
649424	MUV_810_D_1262	Cn1c2ccc(NC(=O)C(F)(F)F)cc2n(C)c1=O
649433	MUV_810_D_1263	COc1ccc(CNCCNC(=O)c2ccco2)c(OC)c1OC
649455	MUV_810_D_1264	COc1ccc2nc(C)cc(SCC(=O)O)c2c1
649470	MUV_810_D_1265	O=C(NCN1CCCCC1)c1cccnc1
649494	MUV_810_D_1266	COc1ccccc1NC(=O)CN1c2ccccc2OC(C)C1=O
649499	MUV_810_D_1267	Cc1cccc2cc(CN(CCc3ccccc3)C(=O)N3CCOCC3)c3nnnn3c12
649510	MUV_810_D_1268	COc1cccc(C(=O)Nc2ccc(NC(C)=O)cn2)c1
649519	MUV_810_D_1269	CN(C(=O)c1ccncc1)c1nnc(-c2ccccn2)s1
649520	MUV_810_D_1270	COC(=O)c1ccccc1S(=O)(=O)N(Cc1cc2cc3c(cc2[nH]c1=O)OCO3)C1CCCCC1
649528	MUV_810_D_1271	CCOC(=O)c1c(C)c(C)sc1NC(=O)CSc1nnc(CNc2ccc(OC)cc2)n1C
649543	MUV_810_D_1272	Cc1nnc(Nc2ccc3c(c2)ncn3C)c2ccccc12
649547	MUV_810_D_1273	COCCn1c(SCC(=O)c2ccc(Cl)cc2)nnc1C(C)C
649566	MUV_810_D_1274	CCOC(=O)C1=C(C)NC(=O)NC1c1c(OCC(=O)N2CCCCC2)ccc2ccccc21
649572	MUV_810_D_1275	CCOc1ccc(OCC)c(NC(=O)C2CCN(c3ncccn3)CC2)c1
649583	MUV_810_D_1276	CCOc1cc(C(=O)Nc2cc(C)ccn2)cc(OCC)c1OCC
649586	MUV_810_D_1277	CC(C)OC(=O)c1cc(=O)[nH]c2ccccc21
649589	MUV_810_D_1278	O=C(NCc1ccc2c(c1)OCO2)C1CCN(C(=O)Nc2ccc(Cl)cc2)CC1
649594	MUV_810_D_1279	Cn1nccc1C(=O)Nc1cccnc1
649605	MUV_810_D_1280	C=CCNCc1cccn1-c1ccccc1.O=C(O)C(=O)O
649611	MUV_810_D_1281	Cc1cc(C)nc(SCc2nnc(SCC(=O)Nc3ccccc3C)n2Cc2ccco2)n1
649615	MUV_810_D_1282	CC(C)=CCC(C)(C)C1OCCN1C(=O)Nc1ccccc1
649616	MUV_810_D_1283	COc1ccccc1NC(=O)C1=C(C)NC2=C(C(=O)CCC2)C1c1ccc2c(c1)OCO2
649623	MUV_810_D_1284	CCc1ccc(NC2=NCC(=O)N2c2ccc3c(c2)OCCO3)cc1
649639	MUV_810_D_1285	CC(C)C(c1nnnn1Cc1ccccc1)N1CCN(Cc2ccc3c(c2)OCO3)CC1
649644	MUV_810_D_1286	C=CCn1c(Br)nc2c1c(=O)[nH]c(=O)n2C
649649	MUV_810_D_1287	Cc1ccnc(N2CCC(C(=O)NCc3ccc4c(c3)OCO4)CC2)n1
649672	MUV_810_D_1288	CCOc1ccc2[nH]c(=O)c(CN(CCc3ccccc3)C(=O)c3cnccn3)cc2c1
649674	MUV_810_D_1289	O=C(O)CCSc1nc2ccc(Br)cc2[nH]1
649676	MUV_810_D_1290	COCCN(C(=O)Cc1cccs1)c1nnc(-c2cccnc2)s1
649678	MUV_810_D_1291	COc1cc(C)nc(N2CCC(C(N)=O)CC2)n1
649683	MUV_810_D_1292	Cc1cc(OCc2nnc(SCC(=O)OC3CCCCC3)o2)ccc1Cl
649696	MUV_810_D_1293	O=C(CSc1nc2ccccc2n1CC(=O)NCc1ccccc1)NCc1ccco1
649708	MUV_810_D_1294	O=c1c2c(nc3cc(-c4ccc(F)cc4)[nH]n31)CCCC2
649711	MUV_810_D_1295	Cc1[nH]c2ccc(C(=O)OCCN(C)C)cc2c1C
649714	MUV_810_D_1296	CCC(=O)Nc1ccc(NC(=O)c2c(C)nc3ccccn32)cc1
649722	MUV_810_D_1297	O=C(NC1CCCCC1)N(Cc1cc2cc3c(cc2[nH]c1=O)OCCO3)CC1CCCO1
649725	MUV_810_D_1298	CCCCC(=O)Nc1ccc(NC(=O)CCCC)nc1
649726	MUV_810_D_1299	CCOc1cc(-c2nc3cc(C)ccn3c2NCC2CCCO2)ccc1O
649728	MUV_810_D_1300	O=c1c(=Cc2ccc3c(c2)OCO3)sc2n1CCCN=2
649734	MUV_810_D_1301	CCOC(=O)CSc1nnc(-c2ccc(OC)cc2OC)o1
649736	MUV_810_D_1302	CCOc1ccc(-c2nnn(CC(=O)c3ccc4c(c3)OCCO4)n2)cc1
649738	MUV_810_D_1303	Cc1ccc(NC(=O)N2CCC(C(=O)NCC(C)C)CC2)cc1
649749	MUV_810_D_1304	CC(=O)Nc1cccc(NC(=O)c2c(C)onc2-c2ccccc2)c1
649754	MUV_810_D_1305	Nc1ncc(-c2ccccc2)n1CC1CCCO1
649755	MUV_810_D_1306	CCC(=O)Nc1ccc(NC(=O)CN2CCCC(C)C2)c(Cl)c1
649757	MUV_810_D_1307	Cc1onc(-c2ccccc2Cl)c1C(=O)Nc1sc2c(c1C#N)CCC2
649760	MUV_810_D_1308	NC(=O)C1CCN(C(=O)C23CC4CC(CC(C4)C2)C3)CC1
649773	MUV_810_D_1309	Cc1ccc(C(=O)N(CC(=O)NC2CCCC2)Cc2cccs2)s1
649775	MUV_810_D_1310	N#CCCn1c2ccccc2c2nc3ccccc3nc21
649787	MUV_810_D_1311	O=C(C1CCCCC1)N1CCCC(c2nc(-c3ccc(F)cc3)no2)C1
649790	MUV_810_D_1312	Cc1ccc(NC(=O)N2CCCC2C(=O)NCCc2ccccc2)cc1
649797	MUV_810_D_1313	O=C(c1ccccc1)N(Cc1ccc2c(c1)OCO2)Cc1nc(=O)c2ccccc2[nH]1
649798	MUV_810_D_1314	CCN(CC)C(=O)N1CCC(NC(=O)c2ccc(C(C)(C)C)cc2)CC1
649816	MUV_810_D_1315	[Cl-].CC(C)(C)C(=O)Cn1c[n+](N)cn1
649829	MUV_810_D_1316	CC(=O)O.CN(C)Cc1cn(CCC(=O)O)c2ccccc12
649835	MUV_810_D_1317	N#CCCN1CCN(C2=NC(=O)C(=C3CCCCC3)S2)CC1
649844	MUV_810_D_1318	O=C(Nc1ccc2c(c1)OCCO2)C1CCCN1S(=O)(=O)c1ccc(Cl)cc1
649848	MUV_810_D_1319	O=C(Nc1nnc(C2CCCC2)s1)C1CCN(S(=O)(=O)c2ccc(Cl)cc2)CC1
649859	MUV_810_D_1320	Nc1ccnn1C1CCNCC1
649864	MUV_810_D_1321	O=C(CSc1nc(O)cc(=O)[nH]1)N1CCCc2ccccc21
649868	MUV_810_D_1322	O=C(Cn1nnc2ccccc21)N(c1ccc2c(c1)CCC2)C(C(=O)NCc1ccco1)c1ccco1
649889	MUV_810_D_1323	O=C(Nc1ccc(-n2cnnn2)cc1)C1CCC1
649892	MUV_810_D_1324	C=CCNc1nc(NCc2ccco2)nc(OCC)n1
649893	MUV_810_D_1325	Cc1ccc(C(=O)COC(=O)CCc2nc3ccccc3[nH]c2=O)cc1C
649895	MUV_810_D_1326	O=C(COc1ccccc1)N1CCN(S(=O)(=O)Cc2ccccc2)CC1
649896	MUV_810_D_1327	Cn1c(O)c(C(=O)Nc2ccccn2)c(=O)c2ccccc21
649898	MUV_810_D_1328	CCOC(=O)C1CCN(C(c2nnnn2C2CCCCC2)c2cc3ccc(C)c(C)c3[nH]c2=O)CC1
649902	MUV_810_D_1329	CCn1nccc1C(=O)Nc1nccs1
649903	MUV_810_D_1330	CCCC(=O)Nc1ccc(NC(=O)c2cccs2)cn1
649920	MUV_810_D_1331	O=C(CN1CCC(C(=O)c2ccc3c(c2)OCCO3)CC1)NC1CCCC1
649922	MUV_810_D_1332	Cc1ccc2c(c1)N(CC(=O)NCCc1c[nH]c3ccccc13)C(=O)CO2
649923	MUV_810_D_1333	N#Cc1ccc2ccn(CC(=O)NC3CCCCCC3)c2c1
649924	MUV_810_D_1334	O=C(NC12CC3CC(CC(C3)C1)C2)N1CCC(O)(c2ccc3c(c2)OCO3)CC1
649928	MUV_810_D_1335	COCCNC(=O)C(c1ccco1)N(C(=O)Cn1nnc2ccccc21)c1cc(C)ccc1C
649929	MUV_810_D_1336	O=C(Nc1ccccc1O)c1cc(S(=O)(=O)N2CCOCC2)ccc1Cl
649940	MUV_810_D_1337	COc1ccc(CCNC(=O)CSc2nnc(CNc3ccc(Cl)cc3)o2)cc1OC
649949	MUV_810_D_1338	O=C(CSc1nc2ccccc2o1)Nc1ccccc1N1CCCCCC1
649958	MUV_810_D_1339	O=C1CN=C(c2ccccc2)c2oc3ccc(Br)cc3c2N1
649960	MUV_810_D_1340	CCCNc1nc2c(c(=O)[nH]c(=O)n2C)n1CCC(C)C
649973	MUV_810_D_1341	CC(=O)c1cccc(NC(=O)N2CCCC2C(=O)Nc2cccc(C)c2)c1
649978	MUV_810_D_1342	COc1ccccc1-c1c(C)c(C)nc(N)c1C#N
649990	MUV_810_D_1343	CCOC(=O)C1CCCN(c2cc(C)nc3cc(-c4ccc(F)cc4)nn32)C1
649991	MUV_810_D_1344	Nc1nncn1C(=O)c1cccs1
649993	MUV_810_D_1345	CC1(C)CC(=O)C=C(NCc2ccco2)C1
650000	MUV_810_D_1346	COCCN(C(=O)Cn1nnc2ccccc21)C(C(=O)NC1CCCC1)c1cc(OC)ccc1OC
650007	MUV_810_D_1347	CCc1nnc(NC(=O)c2cc3ccccc3oc2=O)s1
650024	MUV_810_D_1348	COc1ccc(C(=O)NC2CCN(C(=O)NC3CCCCC3)CC2)cc1
650027	MUV_810_D_1349	CCS(=O)(=O)c1ccc(O)c(N2C(=O)C3C4C=CC(C4)C3C2=O)c1
650030	MUV_810_D_1350	O=C1OC(Nc2nc3ccccc3s2)c2ccccc21
650039	MUV_810_D_1351	COc1cccc(-c2noc(C3CCCN(S(=O)(=O)c4cccc(Cl)c4C)C3)n2)c1
650040	MUV_810_D_1352	COc1ccc(C2NC(=O)NC3=C2CCc2ccccc23)cc1
650045	MUV_810_D_1353	COc1ccc(C(=O)Cn2nnc(-c3cccs3)n2)cc1
650073	MUV_810_D_1354	O=C(Nc1ccc2c(c1)oc1ccccc12)N1CCOCC1
650079	MUV_810_D_1355	COCCCn1c(SCC(=O)NC2CCCCC2)nnc1-c1ccncc1
650083	MUV_810_D_1356	O=C(CN1CCC(NC(=O)c2ccccc2)CC1)NCc1ccccc1F
650097	MUV_810_D_1357	O=C(c1ccco1)N1CCN(C(c2cccs2)c2nnnn2C2CCCCC2)CC1
650107	MUV_810_D_1358	Cc1cc(C)cc(OCC(=O)NCCN2CCOCC2)c1
650116	MUV_810_D_1359	COc1cccc(C(=O)Nc2ccc(NC(=O)c3ccco3)nc2)c1
650124	MUV_810_D_1360	Cc1cc(C)c2[nH]c(=O)c(CN(CC3CCCO3)C(=O)C3CCCO3)cc2c1
650126	MUV_810_D_1361	O=C(CCCc1c[nH]c2ccccc12)N1CCCCCC1
650127	MUV_810_D_1362	CCCCNC(=O)OCCNC(=O)NC
650134	MUV_810_D_1363	CCOc1ccc(-c2nnn(CC(=O)c3ccc4c(c3)OCCO4)n2)cc1OCC
650139	MUV_810_D_1364	COc1cccc(C(=O)N(Cc2ccc3c(c2)OCO3)Cc2nc(=O)c3ccccc3[nH]2)c1
650144	MUV_810_D_1365	O=C(NCc1ccco1)C1CCCN1C(=O)NCc1ccccc1
650149	MUV_810_D_1366	O=C(CSc1nnc(NC(=O)Cc2cccs2)s1)NC1CCCCC1
650158	MUV_810_D_1367	CN(C(=O)C1CCCO1)c1nnc(-c2cnccn2)s1
650162	MUV_810_D_1368	CC(C)CCn1c(NCCN(C)C)nc2c1c(=O)[nH]c(=O)n2C
650166	MUV_810_D_1369	OC1(c2ccccc2F)CCN(Cc2nnnn2CCc2ccccc2)CC1
650168	MUV_810_D_1370	O=C(Cn1nnc2ccccc21)N(Cc1ccco1)C(C(=O)NC1CCCCC1)c1ccccc1F
650191	MUV_810_D_1371	O=C(NC1CCCCC1)N(Cc1nc(=O)c2ccccc2[nH]1)C1CCCC1
650199	MUV_810_D_1372	COc1ccc2[nH]c(=O)c(CN(C(c3nnnn3Cc3ccco3)C(C)C)C3CCCCC3)cc2c1
650200	MUV_810_D_1373	Cn1c2nc(Sc3nc4ccccc4s3)n(Cc3ccccc3)c2c(=O)[nH]c1=O
650201	MUV_810_D_1374	CS(=O)(=O)N(Cc1nc2sc3c(c2c(=O)[nH]1)CCCC3)C1CCCCC1
650211	MUV_810_D_1375	COc1ccc(C(=O)CSc2nnc(CNc3nc(-c4ccccc4)cs3)n2C)cc1
650215	MUV_810_D_1376	CCOc1ccccc1C(=O)Nn1c(=O)c2ccccc2nc1C1CCC1
650218	MUV_810_D_1377	Oc1ccc(-c2nc3ccccn3c2NCc2ccc3c(c2)OCO3)cc1
650227	MUV_810_D_1378	O=C(O)c1ccccc1NC(=O)Cn1c(=O)sc2ccccc21
650229	MUV_810_D_1379	CCCc1cc(Nc2cccc(OC)c2)n2ncnc2n1
650235	MUV_810_D_1380	COCCNC(=O)C(c1ccccc1)N(C(=O)Cn1nnc2ccccc21)c1cccnc1
650240	MUV_810_D_1381	O=C(CCSc1nnc(-c2ccncc2)o1)Nc1ccc(Cl)cc1
650243	MUV_810_D_1382	Cc1cc(N2CCC(C(=O)Nc3ccc(F)cc3)CC2)nc(-c2ccccc2)n1
650276	MUV_810_D_1383	CC(C)Nc1c(N)c(=O)oc2ccccc21
650280	MUV_810_D_1384	CCC(C)(C)NC(=O)C(c1cccc(OC)c1)N(C(=O)c1ccn[nH]1)c1cccc(OC)c1
650283	MUV_810_D_1385	CCOC(=O)c1cc2sccc2n1CC(=O)N1c2ccccc2CC1C
650311	MUV_810_D_1386	Cc1ccc(OCC(=O)NCCN2CCN(C(=O)COc3ccc(C)cc3)CC2)cc1
650314	MUV_810_D_1387	Cc1c(N=Cc2ccc(-c3cccc(C)c3)o2)c(=O)n(-c2ccccc2)n1C
650324	MUV_810_D_1388	Cc1ccccc1NC(=O)Cn1c(C)nc2ccc(NC(=O)C3CC3)cc2c1=O
650339	MUV_810_D_1389	Cn1c2nc(N3CCCCCC3)n(CC(O)COc3ccccc3)c2c(=O)n(C)c1=O
650342	MUV_810_D_1390	COc1ccc(S(=O)(=O)N2CCC(C(=O)c3ccc4c(c3)OCCO4)CC2)cc1
650343	MUV_810_D_1391	COc1ccc(S(=O)(=O)Nc2cc(C)on2)cc1OC
650348	MUV_810_D_1392	O=C(CCCC(=O)N(CC(=O)NC1CCCC1)C1CCCC1)Nc1ccccn1
650351	MUV_810_D_1393	CC1(C)CC(=O)C(=CNCCc2ccc(S(N)(=O)=O)cc2)C(=O)C1
650353	MUV_810_D_1394	O=C(O)c1cc(O)ccc1-c1ccc(O)cc1
650363	MUV_810_D_1395	Cc1nc(N)c(C#N)c(-c2ccccc2)c1C
650364	MUV_810_D_1396	CCOCCn1c(SCC)nc2c1c(=O)[nH]c(=O)n2C
650371	MUV_810_D_1397	CCC(C)(C)n1nnnc1C(c1ccc(OC)c(OC)c1)N1CCN(c2cccc(OC)c2)CC1
650379	MUV_810_D_1398	NC(=O)CSc1nnc(-c2ccc(S(=O)(=O)N3CCOCC3)cc2)n1Cc1ccccc1
650387	MUV_810_D_1399	CCOC(=O)c1ccc2[nH]c3c(c2c1)CCCCC3=O
650388	MUV_810_D_1400	COc1ccc(C2(O)CCN(Cc3nnnn3Cc3ccc(F)cc3)CC2)cc1
650392	MUV_810_D_1401	COc1ccccc1NC(=O)N(Cc1ccco1)Cc1cc2cc(C)cc(C)c2[nH]c1=O
650393	MUV_810_D_1402	O=C1NC(c2ccc3c(c2)OCO3)Nc2ccccc21
650394	MUV_810_D_1403	CCOc1c2sc3nc[nH]c(=O)c3c2ccc1Br
650398	MUV_810_D_1404	Cc1nc(NC(=O)CSc2nc3cccnc3n2C2CCCCC2)sc1C
650401	MUV_810_D_1405	O=C(CCC1CCCC1)NCc1ccccn1
650404	MUV_810_D_1406	O=C1c2ccccc2-c2nc3ncnn3c(-c3ccccc3)c21
650442	MUV_810_D_1407	O=C(Cn1nnc(-c2ccc(N3CCOCC3)cc2)n1)N1c2ccccc2CCc2ccccc21
650447	MUV_810_D_1408	O=C(Nc1ccc(Cl)cc1)N1CCC(c2nc(-c3cccs3)no2)CC1
650459	MUV_810_D_1409	COc1ccc(Cn2nnnc2CN(Cc2cc3cccc(C)c3[nH]c2=O)C2CCCC2)cc1
650463	MUV_810_D_1410	O=C(Nc1ccc(NC(=O)C2CC2)nc1)c1ccco1
650464	MUV_810_D_1411	Cc1ccc(NC(=O)N2CCC(C(=O)NCCC3=CCCCC3)CC2)cc1
650468	MUV_810_D_1412	CCSc1nc2c(c(=O)[nH]c(=O)n2C)n1C
650478	MUV_810_D_1413	COc1ccc(S(=O)(=O)c2ccc(OC)c(OC)c2)cc1OC
650480	MUV_810_D_1414	Nc1ccc2oc(-c3cccc4ccccc43)nc2c1
650482	MUV_810_D_1415	O=C(C1CCCCC1)N1CCC(c2nc3ccccc3[nH]2)CC1
650484	MUV_810_D_1416	CC(C)C(c1nnnn1Cc1ccccc1)N(CCCO)Cc1cc2cc3c(cc2[nH]c1=O)OCO3
650495	MUV_810_D_1417	O=C(O)CNC(=O)c1ccccc1NC(=O)c1ccco1
650496	MUV_810_D_1418	Cc1oc(C)c(C(N)=O)c1C(N)=O
650498	MUV_810_D_1419	CN1CCN(S(=O)(=O)c2ccc(-c3noc(C4CCN(S(C)(=O)=O)CC4)n3)cc2)CC1
650506	MUV_810_D_1420	Cc1ccc(C)c(CN2CCC(n3nnc4cc(F)ccc43)CC2)c1
650512	MUV_810_D_1421	Cc1cccc(C)c1OCC(=O)Nc1ncn[nH]1
650515	MUV_810_D_1422	Cc1ccccc1OCC(=O)NCCN(C)C
650520	MUV_810_D_1423	Cc1ccc(NC(=O)C(C)N2C(=O)c3ccccc3C2=O)cc1
650526	MUV_810_D_1424	Cc1ccc2ncccc2c1NS(=O)(=O)c1ccccc1
650553	MUV_810_D_1425	N#CCCN1CCN(Cn2c3ccccc3c3ccccc32)CC1
650554	MUV_810_D_1426	COc1ccc(-c2cc3nc(-c4ccccc4)cc(N4CCC5(CC4)OCCO5)n3n2)cc1
650561	MUV_810_D_1427	CC(=O)N(CN1C(=O)C2CC=CCC2C1=O)c1cccc(Cl)c1
650572	MUV_810_D_1428	c1csc(Cn2nnnc2CN2CCN(c3nc4ccccc4s3)CC2)c1
650573	MUV_810_D_1429	COc1ccc(-c2nnn(CC(=O)N(C(C)C(=O)NC3CCCC3)C3CCCCC3)n2)cc1OC
650589	MUV_810_D_1430	COc1cc(NC(=O)C(C)C)ccc1NC(=O)c1ccco1
650593	MUV_810_D_1431	CCn1c(SCC(=O)N2CCCCC2)nnc1-c1ccc(S(=O)(=O)N2CCN(C)CC2)cc1
650601	MUV_810_D_1432	COc1cccc(C(C(=O)NC(C)(C)C)N(C(=O)CCC(=O)Nc2cc(C)on2)C2CC2)c1OC
650612	MUV_810_D_1433	CCCCCC(=O)Nc1ccccc1N1CCN(c2ccccc2)CC1
650627	MUV_810_D_1434	CCn1c(SCC(N)=O)nnc1-c1cc2c(C)nn(-c3ccccc3)c2s1
650635	MUV_810_D_1435	CCn1c(SCC(=O)O)nnc1C1CCCCC1
650637	MUV_810_D_1436	CC(C)CC(=O)Nc1ccccc1-c1nnn(CC(=O)N2CCOCC2)n1
650641	MUV_810_D_1437	O=C(CNC(=O)c1ccco1)N(CCc1ccccc1)C(C(=O)NC1CCCC1)c1cccnc1
650643	MUV_810_D_1438	CC1=CC(=O)OC1Cc1ccncc1
650680	MUV_810_D_1439	COC(=O)c1cccc(N2C(=O)c3ccccc3S2(=O)=O)c1
650685	MUV_810_D_1440	CCOC(=O)CCc1c(C)nc(SCC(=O)O)c(C#N)c1C
650689	MUV_810_D_1441	COc1ccccc1C(=O)Nc1ccc(N2CCN(S(C)(=O)=O)CC2)cc1
650692	MUV_810_D_1442	COc1cc(C(C(=O)NC(C)(C)C)N(Cc2ccccc2)C(=O)c2cnccn2)cc(OC)c1OC
650723	MUV_810_D_1443	COc1ccc(NC(=O)CC(Cc2ccccc2)C(=O)O)cc1
650729	MUV_810_D_1444	CCc1c(C)c(C#N)c2nc3ccccc3n2c1N(C)C
650730	MUV_810_D_1445	Cc1cccc(NC(=O)Nc2cccc(C)n2)n1
650739	MUV_810_D_1446	CCc1ccc2nc(N3CCN(C)CC3)c(C#N)cc2c1
650749	MUV_810_D_1447	CCOC(=O)c1cc2sc(C)cc2n1CC(=O)NCCc1ccccc1
650754	MUV_810_D_1448	CC(C)(C#N)Nn1cnnc1
650757	MUV_810_D_1449	CSc1nc2ccccc2n1CC(=O)N1CCCCC1
650761	MUV_810_D_1450	COc1cc(CSc2ncn[nH]2)c(OC)cc1CSc1ncn[nH]1
650763	MUV_810_D_1451	O=C(O)CCc1ccc(-c2cccs2)n1CCC(=O)O
650770	MUV_810_D_1452	Cc1cc(NC2C3CC4CC(C3)CC2C4)n2ncnc2n1
650771	MUV_810_D_1453	CCC(=O)N(Cc1cc2cc(OC)ccc2[nH]c1=O)c1cc(C)ccc1C
650807	MUV_810_D_1454	COc1ccc(N2CC(C(=O)Nc3ccccc3C(=O)NCc3ccco3)CC2=O)cc1
650811	MUV_810_D_1455	O=c1oc2ccc3ccccc3c2cc1-c1nnc(-c2ccccc2)o1
650817	MUV_810_D_1456	C=CCN(C(=O)CNC(=O)c1ccco1)C(C(=O)NC1CCCCC1)c1ccccc1
650825	MUV_810_D_1457	CCOc1ccc(C(=O)Nc2ccc(N3CCCC3)cc2)cc1
650826	MUV_810_D_1458	Cc1cc(C)nc(N2CCC(C(=O)NCCc3ccccc3F)CC2)n1
650830	MUV_810_D_1459	Cc1c(C)n(CC(O)Cn2nnc3ccccc32)c2ccc(C)cc12
650845	MUV_810_D_1460	Cc1cnc(NC(=O)CSc2nnc(-c3ccccc3)n2Cc2ccccc2)s1
650848	MUV_810_D_1461	Cc1cc(=O)n2c(-c3ccccc3C)n[nH]c2n1
650852	MUV_810_D_1462	CCC(=O)Nc1ccc(N2CCN(Cc3ccccc3F)CC2)cc1
650854	MUV_810_D_1463	O=C(CSc1ncn[nH]1)OCN1C(=O)c2ccccc2C1=O
650855	MUV_810_D_1464	COc1ccc(CNC(=O)CN2CCC(C(=O)c3ccc(OC)cc3)CC2)cc1
650868	MUV_810_D_1465	COCCn1c(SCC(=O)NCc2ccco2)nc2cccnc21
650871	MUV_810_D_1466	Cc1ccc(C(CC(=O)N2CCCC2)c2ccccc2)c(O)c1C
650880	MUV_810_D_1467	CCC(C)(C)n1nnnc1C(c1ccc(OC)c(OC)c1)N1CCN(c2ccccc2)CC1
650882	MUV_810_D_1468	Nc1ccc(-n2nnnc2-c2ccco2)cc1
650887	MUV_810_D_1469	COCCNC(=O)C(c1ccccc1C)N(CCOC)C(=O)Cn1nnc2ccccc21
650890	MUV_810_D_1470	CCN(CC)C(=O)Cn1nnc(-c2ccc(C)o2)n1
650893	MUV_810_D_1471	COCCN(CC(=O)NCc1ccccc1)C(=O)CCC(=O)Nc1ccccn1
650904	MUV_810_D_1472	O=C(NCc1ccccc1)N1CCN(c2ccccc2F)CC1
650905	MUV_810_D_1473	CCC(=O)N(Cc1cc2c(C)cc(C)cc2[nH]c1=O)C1CCCCC1
650930	MUV_810_D_1474	Cc1ccc2c(c1)N(CC(=O)Nc1ccc3c(c1)OCCO3)C(=O)CO2
650941	MUV_810_D_1475	O=C(Nc1ccc2oc(-c3ccccc3)nc2c1)c1cccnc1
650943	MUV_810_D_1476	COC(=O)c1ccccc1NC(=O)Cn1cnc2c(cnn2-c2ccccc2)c1=O
650956	MUV_810_D_1477	Cc1cc(C)c2[nH]c(=O)c(C(c3nnnn3Cc3ccc4c(c3)OCO4)N3CCC(C)CC3)cc2c1
650965	MUV_810_D_1478	N#CCCN1CCN(C(=S)c2ccc(-c3ccc(Cl)cc3)o2)CC1
650968	MUV_810_D_1479	Cc1ccc(OCc2nc(C#N)c(NCc3ccc4c(c3)OCO4)o2)cc1
650974	MUV_810_D_1480	O=C(Nc1ccccc1)N(c1ccccc1)C1=NCCCCS1
650975	MUV_810_D_1481	O=C(CN1CCC(n2nnc3cc(F)ccc32)CC1)N1CCCc2ccccc21
650987	MUV_810_D_1482	O=S(=O)(O)c1nc2ccccc2n1CCOc1ccccc1
650988	MUV_810_D_1483	CCc1nnc(NC(=O)CSc2nnc(-c3ccoc3C)n2-c2cccc(C)c2)s1
650993	MUV_810_D_1484	CCOc1cc(C)nc(N2CCCC(C(=O)NCc3ccccc3F)C2)n1
650996	MUV_810_D_1485	CCOc1ccc(OCC)c(NC(=O)CSc2nc3ccccc3c(=O)n2C)c1
651000	MUV_810_D_1486	CC(=O)Nc1ccc2nc(-c3ccccn3)[nH]c2c1
651014	MUV_810_D_1487	CC(=O)NC(Cc1ccc(C(C)C)cc1)C(=O)NC1CCN(c2nc(C)cc(C)n2)CC1
651026	MUV_810_D_1488	O=C(Cn1nnc(-c2ccccc2NC(=O)c2ccco2)n1)N1CCCc2ccccc21
651027	MUV_810_D_1489	CNC(=O)CSc1nnc(COc2ccc(Cl)cc2)n1CCOC
651058	MUV_810_D_1490	COC(=O)c1ccccc1NC(=O)CN1CCC(NC(=O)c2ccccc2C)CC1
651059	MUV_810_D_1491	CCCC(=O)Nc1cccc(NC(=O)c2ccc3c(c2)OCCO3)c1
651065	MUV_810_D_1492	CCOc1ccc2[nH]c(=O)c(CN(CCO)C(=O)c3ccc(Br)cc3)cc2c1
651074	MUV_810_D_1493	CCOC(=O)c1cc2sccc2n1CC(=O)Nc1ccc2c(c1)OCCO2
651078	MUV_810_D_1494	CCc1ccc2[nH]c(=O)c(CN(Cc3nnnn3Cc3ccco3)Cc3ccccc3OC)cc2c1
651083	MUV_810_D_1495	COc1cccc(C(=O)Nc2ccc(NC(=O)C3CC3)cn2)c1
651088	MUV_810_D_1496	CCCC(C(=O)NCc1ccco1)N(C(=O)CNS(=O)(=O)c1ccc(Cl)cc1)C1CCCC1
651100	MUV_810_D_1497	CCc1cc2cc3c(cc2nc1SCC(=O)N1CCN(C(=O)c2ccco2)CC1)OCO3
651107	MUV_810_D_1498	Cc1nc2ccccn2c1C(=O)NCc1cccnc1
651127	MUV_810_D_1499	COc1cc2cc(C(c3nnnn3C3CCCC3)N3CCCCC3)c(=O)[nH]c2cc1OC
651131	MUV_810_D_1500	CCOC(=O)CN(C(=O)CNC(=O)c1ccco1)C(C(=O)NC1CCCC1)c1ccccc1OCC
651133	MUV_810_D_1501	O=C(NCc1ccncc1)C1CCCN(S(=O)(=O)Cc2ccccc2)C1
651138	MUV_810_D_1502	Cc1ccoc1C(=O)NCCCNC(=O)c1occc1C
651142	MUV_810_D_1503	O=C(c1cccnc1Nc1ccc2c(c1)CCC2)N1CCOCC1
651143	MUV_810_D_1504	CC1(C)Cc2c(C#N)c(NC(=O)c3ccco3)sc2CO1
651145	MUV_810_D_1505	Cc1c2cc(OCc3ccccc3)ccc2[nH]c1C(=O)N1CCOCC1
651152	MUV_810_D_1506	O=C(Cn1cnc2ccccc21)N(Cc1ccco1)C(C(=O)NC1CCCCC1)c1ccccc1
651155	MUV_810_D_1507	COc1ccc2c(c1)c(C(=O)N1CCN(C)CC1)c(C)n2-c1ccccc1
651174	MUV_810_D_1508	CCOC(=O)c1nnn(-c2nonc2N)c1CN1CCc2ccccc2C1
651176	MUV_810_D_1509	COc1ccc(Cl)cc1C(=O)CSc1nnnn1C1CCCC1
651178	MUV_810_D_1510	CCC(Oc1ccccc1)C(=O)Nc1ccc(S(=O)(=O)NCC2CCCO2)cc1
651181	MUV_810_D_1511	COc1ccc(CN(Cc2nc(=O)c3ccccc3[nH]2)C(=O)C(C)(C)C)cc1
651185	MUV_810_D_1512	COCC(=O)NC1CCN(C(=O)Nc2ccc(Br)cc2)CC1
651192	MUV_810_D_1513	Cc1ccc(S(=O)(=O)NCc2ccncc2)cc1
651195	MUV_810_D_1514	COc1c(O)cccc1-c1nnn(CCC(=O)OCC(=O)c2ccccc2)n1
651199	MUV_810_D_1515	CCc1nnc(NC(=O)CSc2nnc(COc3ccc(C)cc3)n2-c2ccccc2)s1
651205	MUV_810_D_1516	CCc1c(C)nc2c(C#N)c(C)[nH]n2c1=O
651210	MUV_810_D_1517	COc1ccccc1C(c1nnnn1CS(=O)(=O)c1ccc(C)cc1)N1CCSCC1
651213	MUV_810_D_1518	O=c1cc(CNC2CCCCC2)c2ccccc2[nH]1
651214	MUV_810_D_1519	C(c1nnnn1C1CCCCC1)N1CCCC1
651234	MUV_810_D_1520	CCOc1ccc2[nH]c(=O)c(CN(Cc3ccc(F)cc3)C(=O)N3CCCC3)cc2c1
651245	MUV_810_D_1521	CCOc1ccccc1NC(=O)N1CCC(NC(=O)c2cccc(C)c2)CC1
651248	MUV_810_D_1522	COc1ccc(C(=O)Nn2c(=O)c3ccccc3nc2C2CCC2)c(OC)c1
651254	MUV_810_D_1523	COc1ccccc1N1CCN(C(=O)CSc2nnc(NC(=O)c3ccco3)s2)CC1
651267	MUV_810_D_1524	COCCCNC(=O)CN(c1cccc(Cl)c1C)S(C)(=O)=O
651268	MUV_810_D_1525	COc1ccc(-c2cc(C(F)(F)F)n3ncc(C(=O)NCC4CCCO4)c3n2)cc1
651282	MUV_810_D_1526	CC(=O)NC1CCN(C(=O)N2CCCC2)CC1
651283	MUV_810_D_1527	COc1ccc2nc(N3CCC(C)CC3)c(C#N)cc2c1
651293	MUV_810_D_1528	CC(C)NC(=O)CN1CCN(c2ncccn2)CC1.O=C(O)C(=O)O
651314	MUV_810_D_1529	C=CCN(CC(=O)NCc1ccccc1)C(=O)c1csnn1
651325	MUV_810_D_1530	O=C(CN(C(=O)C1COc2ccccc2O1)c1ccccc1)NCC1CCCO1
651327	MUV_810_D_1531	COc1ccc2[nH]c(=O)c(CN(C(=O)NC3CCCCC3)C3CCCC3)cc2c1
651332	MUV_810_D_1532	Cc1ccccc1C(=O)NC1CCN(Cc2nnnn2Cc2ccccc2)CC1
651345	MUV_810_D_1533	O=C(NC1CC1)C1CCN(c2ccc(S(=O)(=O)N3CCOCC3)cc2Cl)CC1
651346	MUV_810_D_1534	COc1ccc(NC(=O)N2CCC(NC(=O)c3ccco3)CC2)cc1
651352	MUV_810_D_1535	NS(=O)(=O)c1ccc(S(=O)(=O)N(Cc2ccccc2F)CC2CCCO2)cc1
651356	MUV_810_D_1536	C=CCN(CC(=O)NCc1ccc(OC)cc1)C(=O)c1csnn1
651357	MUV_810_D_1537	CCOC(=O)c1cccc(NC(=O)c2cc3sccc3n2C)c1
651364	MUV_810_D_1538	Cc1cc(NC2C3CC4CC(C3)CC2C4)n2nnnc2n1
651368	MUV_810_D_1539	CC(=O)c1cccc(NC(=O)N2CCCC2C(=O)Nc2ccccc2C)c1
651379	MUV_810_D_1540	NC(=O)C1CCN(C(c2nnnn2Cc2ccc3c(c2)OCO3)c2ccccc2Cl)CC1
651380	MUV_810_D_1541	Cc1csc(NC(=O)CNC(=O)OCc2ccccc2)n1
651388	MUV_810_D_1542	C=CCNC(=O)c1ccc2c(c1)nnn2C
651391	MUV_810_D_1543	CCn1nc(C)c(Oc2ccccc2O)c1C
651395	MUV_810_D_1544	O=C(NCc1ccccc1)C1CCCN(C(=O)Nc2ccccc2)C1
651407	MUV_810_D_1545	CCOC(=O)Cn1nnnc1CN(Cc1ccc(OC)cc1)Cc1cc2cc(CC)ccc2[nH]c1=O
651408	MUV_810_D_1546	COC(=O)c1cccc(NC(=O)CN2CCC(NC(=O)c3cc(OC)c(OC)c(OC)c3)CC2)c1
651410	MUV_810_D_1547	CCSc1nnc(-c2ccc(OC)cc2)o1
651412	MUV_810_D_1548	Cc1cc(C)nc(N2CCCC(C(=O)NCCc3cccc(F)c3)C2)n1
651429	MUV_810_D_1549	Cc1cc(NC(=O)CCC(=O)N(C2CC2)C2(C(=O)NC3CCCC3)CCC(C)CC2)no1
651432	MUV_810_D_1550	CCCn1c(SCC(=O)Nc2nnc(C)s2)nnc1-c1ccoc1C
651438	MUV_810_D_1551	O=C(O)c1cccc(S(=O)(=O)N2Cc3ccccc3C2)c1
651442	MUV_810_D_1552	Cc1ccc2cc(C#N)c(SCC(=O)NCc3ccco3)nc2c1
651450	MUV_810_D_1553	COc1ccc(NC(=O)CS(=O)CC(=O)NC2CCCc3ccccc32)cc1
651453	MUV_810_D_1554	O=C(NCc1ccc(F)cc1)C1CCN(C(=O)NCc2ccccc2)CC1
651461	MUV_810_D_1555	Cc1ccc(C(=O)C2CCN(CC(=O)NC3CCCCC3)CC2)cc1
651462	MUV_810_D_1556	CCOC(=O)c1cccc(NC(=O)CN2CCN(c3ccc(OC)cc3)CC2)c1
651464	MUV_810_D_1557	Cc1csc(NC(=O)CCC(=O)N(CC(=O)NC2CCCC2)Cc2ccco2)n1
651466	MUV_810_D_1558	CCOc1ccc2nc(NCCO)[nH]c2c1
651469	MUV_810_D_1559	COc1cc2cc(CN(C(=O)Nc3ccccc3)C3CCCC3)c(=O)[nH]c2cc1OC
651471	MUV_810_D_1560	CCCCn1c(SCc2ccc(Cl)cc2)nc2c1c(=O)[nH]c(=O)n2C
651473	MUV_810_D_1561	CCCCCCSC1=C(C#N)C(c2ccc(O)cc2)CC(=O)N1
651478	MUV_810_D_1562	COc1ccc(CCn2nnnc2C(CC(C)C)N2CCN(c3ncccn3)CC2)cc1OC
651485	MUV_810_D_1563	C=CCSc1nc2c(c(=O)[nH]c(=O)n2C)n1CC
651490	MUV_810_D_1564	O=C(O)CSCC(=O)Nc1cccc2ccccc21
651492	MUV_810_D_1565	COc1cccc(NC(=O)N2CCN(C(=O)C(Cc3ccc(OC)c(OC)c3)NC(C)=O)CC2)c1
651493	MUV_810_D_1566	CCOC(=O)c1c(C)oc2ccc(OCC(N)=O)cc21
651498	MUV_810_D_1567	CCOC(=O)c1[nH]c(=O)[nH]c1CSc1ccccn1
651500	MUV_810_D_1568	COc1ccc(CN(CC(=O)NCC2CCCO2)C(=O)CNS(=O)(=O)c2ccc(C)cc2)cc1
651501	MUV_810_D_1569	CN1CCN(c2c[nH]c(=O)[nH]c2=O)CC1
651502	MUV_810_D_1570	Cc1ccc(N2CC(C(N)=O)CC2=O)cc1
651503	MUV_810_D_1571	C=CCn1c(Br)nc2c1c(=O)n(C)c(=O)n2C
651514	MUV_810_D_1572	CC(=O)Nc1ccc(S(=O)(=O)n2cnc(C)c2)cc1
651517	MUV_810_D_1573	O=C(CCC(=O)N(CC(=O)NC1CCCC1)C1CCCC1)Nc1ccccn1
651518	MUV_810_D_1574	Cc1ccc(-n2ncc3c2ncn(CC(=O)OCc2ccccc2)c3=O)cc1
651519	MUV_810_D_1575	Cc1ccc(N(CC(=O)NC2CCCC2)C(=O)CCCC(=O)Nc2ccccn2)cc1C
651526	MUV_810_D_1576	COc1ccc(CNc2cc(C)nc3ncnn32)c(OC)c1
651528	MUV_810_D_1577	Cc1cnc(NC(=O)CSc2nnc(CNc3ccc(C)cc3C)n2CC2CCCO2)s1
651535	MUV_810_D_1578	Nc1cc(=O)[nH]n1C1CCN(c2ccccc2)CC1
651537	MUV_810_D_1579	CCOc1ccccc1N(C(=O)c1ccco1)C(C(=O)NC1CCCC1)c1cccnc1
651555	MUV_810_D_1580	Cc1ccc(S(=O)(=O)Cn2nnnc2C(c2ccccc2)N2CCN(c3ncccn3)CC2)cc1
651558	MUV_810_D_1581	CCCn1c(SCC(=O)Nc2nnc(-c3ccccc3)s2)nnc1-c1ccccn1
651562	MUV_810_D_1582	CC(=O)c1cccc(S(=O)(=O)N(Cc2cc3cc4c(cc3[nH]c2=O)OCCO4)CC2CCCO2)c1
651569	MUV_810_D_1583	O=C(COc1ccccc1)Nc1ccccc1N1CCN(c2ccccc2)CC1
651571	MUV_810_D_1584	Cc1c(NC(=O)c2ccc3c(c2)OCO3)cccc1-c1nc2ccccc2o1
651575	MUV_810_D_1585	O=c1nc(Cc2cccs2)[nH]c2ccccc12
651577	MUV_810_D_1586	Cc1cccc(-c2c3c(c4cccnn42)n(C)c(=O)n(C)c3=O)c1
651581	MUV_810_D_1587	Cc1ccccc1NC1=NC(C)(C)N=C(N)N1
651583	MUV_810_D_1588	CCOCCCNC(=O)C1CCN(C(=O)Nc2ccc(C)cc2)CC1
651586	MUV_810_D_1589	Nc1c2cc(Br)ccc2oc1C(=O)c1ccccc1
651587	MUV_810_D_1590	O=C(OCCCN1CCCCC1)c1ccc(O)cc1
651609	MUV_810_D_1591	CC1CCCC(C)N1C(=O)CN1CCN(c2nc(-c3ccc(F)cc3)cs2)CC1
651610	MUV_810_D_1592	CCOc1ccc(Nc2nc(Cc3nnc(SCC(=O)NCc4ccco4)n3CC)cs2)cc1
651614	MUV_810_D_1593	CCn1c(CSc2nc(C)cc(C)n2)nnc1SCC(=O)Nc1nc(-c2ccccc2)cs1
651623	MUV_810_D_1594	COc1cc(C(c2nnnn2C(C)(C)C)N2CCN(C)CC2)cc(OC)c1OC
651629	MUV_810_D_1595	CCCC(=O)OCCn1c(Br)nc2c1c(=O)[nH]c(=O)n2C
651630	MUV_810_D_1596	CC(=O)Nc1ccc(S(=O)(=O)N2CCC(NC(=O)c3ccco3)CC2)cc1
651642	MUV_810_D_1597	CCN(Cc1ccccc1)C(c1nnnn1CCOC)c1cc2cc(C)cc(C)c2[nH]c1=O
651683	MUV_810_D_1598	CCOC(=O)N1CCN(Cc2cn3ccccc3n2)CC1.O=C(O)C(=O)O
651685	MUV_810_D_1599	Cc1cc(NC(=O)CCCC(=O)N(CC(=O)NCCc2ccccc2)Cc2ccc(C)cc2)no1
651691	MUV_810_D_1600	CCc1nnc(NC(=O)CSc2nnc(Cc3ccccc3)n2Cc2ccccc2)s1
651692	MUV_810_D_1601	COc1ccc(C2CC3(CC(C)(C)NC(=O)N3)Oc3cc(O)ccc32)cc1
651693	MUV_810_D_1602	COC(=O)c1ccc(C(C(=O)NCc2ccccc2)N(Cc2ccco2)C(=O)c2cnccn2)cc1
651698	MUV_810_D_1603	Cc1[nH]nc2c1C(c1ccc(Cl)cc1)C(C#N)=C(N)O2
651700	MUV_810_D_1604	Nc1cc(=O)nc(SCCNS(=O)(=O)c2ccccc2)[nH]1
651713	MUV_810_D_1605	CC(C)(C)NC(=O)C(c1cccs1)N(CC1CCCO1)C(=O)Cn1nnc(-c2cccs2)n1
651725	MUV_810_D_1606	CCCC(C(=O)NC1CCCC1)N(C(=O)Cn1nnc(-c2ccc(C)o2)n1)C1CCCC1
651731	MUV_810_D_1607	CN1CCN(c2nc3nonc3nc2N2CCN(C)CC2)CC1
651732	MUV_810_D_1608	Cc1ccc2cc(CN(CCN3CCCC3)C(=O)Nc3ccc(F)cc3)c(=O)[nH]c2c1C
651743	MUV_810_D_1609	CCOc1ccc(NC(=O)C2CCN(C(=O)NCc3ccccc3)CC2)cc1
651745	MUV_810_D_1610	Cc1ccc(NC2=CC(=O)CC(C)(C)C2)c(N)c1
651752	MUV_810_D_1611	CCOC(=O)c1nnc(-c2ccccc2)o1
651767	MUV_810_D_1612	Cc1nc2ccc(N)cc2c(=O)n1Cc1ccc(Cl)cc1
651779	MUV_810_D_1613	COC(=O)c1sc(NC(=O)c2ccc(Cn3cc(Cl)cn3)o2)c(C#N)c1C
651792	MUV_810_D_1614	CCN(CC)C(=O)CN1CCN(c2ncccn2)CC1.O=C(O)C(=O)O
651806	MUV_810_D_1615	Cc1ccccc1-c1ccc(Nc2ccc(C(=O)N3CCOCC3)cc2)nn1
651807	MUV_810_D_1616	Cc1c2ccccc2oc1C(=O)Nc1ccc2oc(-c3cccnc3)nc2c1
651814	MUV_810_D_1617	O=C(CN1CCOCC1)Nc1ccc(C2CCCCC2)cc1
651826	MUV_810_D_1618	Cc1ccc(S(=O)(=O)N2CCCC(C(=O)NCc3cccnc3)C2)cc1Cl
651831	MUV_810_D_1619	COCCn1c(SCC(=O)Nc2sc(C)c(C)c2C#N)nnc1-c1ccc(OC)cc1
651841	MUV_810_D_1620	CCOc1ccc(C(=O)NC2CCN(C(=O)NCc3ccccc3)CC2)cc1
651844	MUV_810_D_1621	Cc1cc(NCCCn2ccnc2)n2nc(-c3ccc(F)cc3)cc2n1
651845	MUV_810_D_1622	CCn1c(SCC(N)=O)nc2ccccc2c1=O
651847	MUV_810_D_1623	CCOC(=O)N1CCN(C2=CC(=O)OC23CCCCC3)CC1
651856	MUV_810_D_1624	O=C(Cn1c(=O)c2ccccc2nc1C1CC1)Nc1ccc(Br)cc1
651858	MUV_810_D_1625	CCn1c(SCC(=O)NCc2ccco2)nc2cccnc21
651866	MUV_810_D_1626	Oc1ccc(CN2CCN(Cc3ccccc3)CC2)c2cccnc12
651870	MUV_810_D_1627	CC1(C)NC(=O)N(CC(O)CN(Cc2ccccc2)Cc2ccccc2)C1=O
651871	MUV_810_D_1628	CC(=O)N1CCN(c2ccc(NC(=O)c3ccc(C(C)(C)C)cc3)cc2)CC1
651884	MUV_810_D_1629	O=C(NC1CCCC1)C(c1ccncc1)N(Cc1cccs1)C(=O)c1csnn1
651885	MUV_810_D_1630	CCN(CC)C(=O)N1CCC(NC(=O)Cc2ccccc2)CC1
651891	MUV_810_D_1631	COc1cccc(N(C(=O)CNC(=O)c2ccco2)C(C(=O)NC2CCCCC2)c2ccncc2)c1
651893	MUV_810_D_1632	CC(=O)NC1CC2CCCC(C1)N2
651894	MUV_810_D_1633	O=C(Nc1nnc(-c2ccco2)s1)C1CCN(S(=O)(=O)c2ccc(Cl)cc2)CC1
651895	MUV_810_D_1634	C=CCSC1=C(C#N)C(c2ccccc2C)CC(=O)N1
651902	MUV_810_D_1635	Cc1nn(C)cc1CN(C)C(=O)c1cc2nc(-c3ccco3)cc(C(F)(F)F)n2n1
651905	MUV_810_D_1636	CC1(C)CC(C2N3CC4(C)CN2CC(C)(C3)C4=O)CCO1
651906	MUV_810_D_1637	O=C(Nn1c(=O)c2ccccc2nc1-c1ccccc1)C1CCC1
651921	MUV_810_D_1638	COCC(C)NCc1ccccc1C.O=C(O)C(=O)O
651938	MUV_810_D_1639	COc1ccccc1NC(=O)N1CCCC(c2nc3n(Cc4ccc(C)cc4)[nH]nc-3c(=O)n2)C1
651940	MUV_810_D_1640	Cc1cc(C)cc(N2CC34C=CC(O3)C(C(=O)OCC(=O)NCc3ccco3)C4C2=O)c1
651941	MUV_810_D_1641	O=c1c2ccccc2nc(-c2ccco2)n1-c1ccc(Br)cn1
651953	MUV_810_D_1642	O=C(CCCC(=O)N(CC(=O)NC1CCCC1)Cc1ccc2c(c1)OCO2)Nc1ccccn1
651956	MUV_810_D_1643	COc1ccccc1NC(=O)N(Cc1cc2cc(OC)c(OC)cc2[nH]c1=O)CC1CCCO1
651957	MUV_810_D_1644	CC(=O)OCCn1c(Br)nc2c1c(=O)[nH]c(=O)n2C
651960	MUV_810_D_1645	CCCNC(=O)CSc1nnc(-c2ccco2)n1C
651961	MUV_810_D_1646	COc1ccccc1NC(=O)N1CCC(C(=O)c2ccc(F)cc2)CC1
651971	MUV_810_D_1647	Cc1cc(C)nc(SCc2nnc(SCC(=O)Nc3ccc(C)c(C)c3)o2)n1
651973	MUV_810_D_1648	CCOC(=O)c1[nH]c2ccc(C)cc2c1N=C(C)N(C)C
651986	MUV_810_D_1649	CCOC(=O)c1cc2sccc2n1CC(=O)Nc1ccc(OC)cc1OC
651994	MUV_810_D_1650	COc1ccc(Cn2nnnc2C(c2cccs2)N2CCOCC2)cc1
651998	MUV_810_D_1651	CCOC(=O)C1CCN(S(=O)(=O)Cc2ccccc2)C1=O
652005	MUV_810_D_1652	O=C(CCC(=O)N1CCCC1=O)N1CCCC1=O
652006	MUV_810_D_1653	Cc1cc2c(cc(C(=O)OC(C(=O)NCc3ccco3)C(C)C)n2C)o1
652025	MUV_810_D_1654	CCOC(=O)Cn1nc(-c2ccccc2)nc1-c1ccccc1
652028	MUV_810_D_1655	CC1(C)Oc2ccc(C(=O)N3CCCC3)cc2N(CC(=O)NCc2ccccc2)C1=O
652031	MUV_810_D_1656	Cc1cccc(OCC(=O)Nc2cc(C)c(C)cc2O)c1
652033	MUV_810_D_1657	O=C(NCCCn1ccnc1)c1ccc2c(c1)OCCO2
652037	MUV_810_D_1658	CCC(C)(C)NC(=O)C(c1cccn1C)N(Cc1ccc(C)cc1)C(=O)Cn1nnc2ccccc21
652039	MUV_810_D_1659	COc1ccc(NC(=O)CCN2CCCCC2)cc1
652058	MUV_810_D_1660	CC1CCC(NCCc2ccc3c(c2)OCO3)CC1.O=C(O)C(=O)O
652078	MUV_810_D_1661	O=C(O)CSc1nnc(CNc2ccc(Cl)cc2)n1Cc1ccccc1
652079	MUV_810_D_1662	O=C(Cc1ccccc1)Nc1ccccc1N1CCN(c2ccccc2)CC1
652082	MUV_810_D_1663	CCCC(=O)Nc1ccc(NC(=O)C23CC4CC(CC(C4)C2)C3)cn1
652083	MUV_810_D_1664	CCc1nnc(NC(=O)CSc2nnc(-c3ccoc3C)n2-c2ccccc2)s1
652090	MUV_810_D_1665	COc1ccc2[nH]cc(C(=O)N3CCCCC3)c(=O)c2c1
652091	MUV_810_D_1666	Cc1ccc(C(=O)CSc2nnc(CNc3nc(-c4ccccc4)cs3)n2C)cc1
652102	MUV_810_D_1667	Cc1ccc2cc(CN(Cc3nnnn3Cc3ccco3)Cc3ccc4c(c3)OCO4)c(=O)[nH]c2c1
652104	MUV_810_D_1668	CCNc1nc(NCC)nc(N(C)n2cnnc2)n1
652121	MUV_810_D_1669	CCC(CC)C(=O)Nc1nnc(SCC(=O)N2CCN(c3ccccc3OC)CC2)s1
652133	MUV_810_D_1670	COc1cccc(CC(NC(C)=O)C(=O)NC2CCN(c3nc(C)cc(C)c3C#N)CC2)c1OC
652136	MUV_810_D_1671	COc1ccc2cc(CN(C(=O)Nc3ccccc3OC)C3CCCC3)c(=O)[nH]c2c1
652141	MUV_810_D_1672	Cc1cc(N2CCC(C(=O)NCC3CC3)CC2)nc(-c2ccccc2)n1
652149	MUV_810_D_1673	COc1ccc(CNC(=O)C2CCCN2C(=O)NC2CCCCC2)cc1
652177	MUV_810_D_1674	CN(C)c1cc(N)c2c(n1)CCC2.O=C(O)c1cncc(O)c1
652188	MUV_810_D_1675	CCCCn1c(SCC(=O)OCC)nnc1-c1ccoc1C
652198	MUV_810_D_1676	COCCN(C(=O)C(C)C)c1nnc(-c2cccc(C)c2)s1
652201	MUV_810_D_1677	COc1ccc(OCCCC(=O)Nc2nncs2)cc1
652207	MUV_810_D_1678	CCOC(=O)C1C2C=CC3(CN(Cc4cccs4)C(=O)C13)O2
652209	MUV_810_D_1679	Cn1c(=O)c2c(n(C)c1=O)N=C1c3ccccc3C(=O)C1C2c1cccc(Br)c1
652224	MUV_810_D_1680	Cn1c2ccc(C(=O)O)cc2n(C)c1=O
652230	MUV_810_D_1681	CCC(C(=O)NCc1ccco1)N(C(=O)CNS(=O)(=O)c1ccc(C)cc1)c1ccccc1OC
652234	MUV_810_D_1682	CC(=O)c1cccc(NC(=O)N2CCCC2C(=O)NCc2ccc(C)cc2)c1
652237	MUV_810_D_1683	COCCNC(=O)C(c1ccc(C)cc1)N(C(=O)CCC(=O)Nc1ccccn1)C1CCCC1
652238	MUV_810_D_1684	CCn1c(O)c(C(=O)NCc2ccc(OC)c(OC)c2)c(=O)c2ccccc21
652254	MUV_810_D_1685	COc1ccccc1NC(=O)Cn1c(CN2CCCCC2)nc2ccccc2c1=O
652258	MUV_810_D_1686	CCOC(=O)c1csc(NC(=O)CSc2nnnn2-c2ccc(OC)cc2)n1
652265	MUV_810_D_1687	O=C(Nc1ccc(Oc2ccccc2)cc1)C1CCN(c2ncccn2)CC1
652275	MUV_810_D_1688	CCCCn1c(SCC(=O)Nc2nnc(C)s2)nnc1-c1ccoc1C
652282	MUV_810_D_1689	O=C(Cc1ccccc1)Nc1ccc(NC(=O)c2ccco2)nc1
652284	MUV_810_D_1690	CCOC(=O)CNC(=O)CSc1ncnc2c1cnn2-c1ccc(Cl)cc1
652296	MUV_810_D_1691	COc1ccc(OC)c(CN2CCN(C(=O)c3cccc4ccccc43)CC2)c1.O=C(O)C(=O)O
652311	MUV_810_D_1692	COc1ccc(N(CC(=O)NC2CCCC2)C(=O)c2ccc(N3CCCCC3)nc2)cc1
652316	MUV_810_D_1693	COc1ccccc1NC(=O)N(Cc1ccco1)Cc1cc2ccc(C)c(C)c2[nH]c1=O
652317	MUV_810_D_1694	O=C(NCc1ccccc1)c1c(O)n2c3c(cccc3c1=O)CCC2
652323	MUV_810_D_1695	O=C(O)c1ccc(NC(=O)CN2C(=O)CSC2=O)cc1
652325	MUV_810_D_1696	CCOC(=O)CSc1n[nH]c(-c2cccnc2)n1
652326	MUV_810_D_1697	CC(=O)Nc1nc(C(=O)Nc2c(C)n[nH]c2C)cs1
652329	MUV_810_D_1698	COCCn1nnnc1C(c1cc2c(C)cc(C)cc2[nH]c1=O)N1CCCCCC1
652331	MUV_810_D_1699	COc1ccc(Cn2nnnc2CN(Cc2cc3cc(C)ccc3[nH]c2=O)C2CCCC2)cc1
652337	MUV_810_D_1700	O=C(CSc1nnc(CNc2ccc(F)cc2)n1Cc1ccco1)NC1CC1
652342	MUV_810_D_1701	Cc1nn(C)c(C)c1NC(=O)c1ccnn1C
652351	MUV_810_D_1702	CCn1c(COc2ccccc2)nnc1SCC(=O)Nc1ccc2c(c1)OCCO2
652356	MUV_810_D_1703	CCC(C)(C)NC(=O)C(c1ccco1)N(C(=O)Cn1nnc2ccccc21)c1ccc2c(c1)OCO2
652357	MUV_810_D_1704	COc1cccc(CN(C(=O)c2ccco2)C(C(=O)NC2CCCC2)c2cccnc2)c1
652360	MUV_810_D_1705	Cc1nnc(SCCn2c(N3CCCCC3)nc3c2c(=O)n(C)c(=O)n3C)s1
652364	MUV_810_D_1706	CCc1nnc(NC(=O)CSc2nnc(CNc3cccc(C)c3)n2-c2ccccc2)s1
652365	MUV_810_D_1707	O=C(Nc1ccc2oc(-c3ccc(F)cc3)nc2c1)c1ccccc1F
652369	MUV_810_D_1708	O=S(=O)(c1ccc2ccccc2c1)N1CCCOC1
652375	MUV_810_D_1709	COc1ccccc1NC(=O)N1CCCC1C(=O)NC1CCCCC1
652378	MUV_810_D_1710	CCOC(=O)Cn1c(=O)c2c(nc(Br)n2Cc2ccccc2)n(C)c1=O
652380	MUV_810_D_1711	CCCC(c1nnnn1CC(=O)OCC)N(Cc1cc2c(C)cc(C)cc2[nH]c1=O)C1CCCC1
652381	MUV_810_D_1712	CCCCCCn1c(NCC)nc2c1c(=O)[nH]c(=O)n2C
652382	MUV_810_D_1713	Cc1cc(C)nc(N2CCC(C(=O)NC3CCCCCC3)CC2)n1
652386	MUV_810_D_1714	COc1ccc(-c2nc(N)n[nH]2)cc1OC
652389	MUV_810_D_1715	CN(C)S(=O)(=O)c1cccc(C(=O)NCc2ccco2)c1
652403	MUV_810_D_1716	COc1ccc2[nH]c(=O)c(CN(Cc3ccc4c(c3)OCO4)C(C)=O)cc2c1
652404	MUV_810_D_1717	COc1ccc(NC(=O)C2CCCCN2CC(=O)OCc2ccccc2)cc1OC.O=C(O)C(=O)O
652414	MUV_810_D_1718	CCCCCCOc1cccc(N)c1
652425	MUV_810_D_1719	CCC(c1nnnn1Cc1ccccc1)N(Cc1ccco1)Cc1cc2cc(OC)ccc2[nH]c1=O
652428	MUV_810_D_1720	O=C(CCCOc1ccccc1)Nc1nncs1
652430	MUV_810_D_1721	O=C(c1nc2nc(-c3ccccc3)cc(C(F)(F)F)n2n1)N1CCOCC1
652449	MUV_810_D_1722	CCOC(=O)CSc1nc2cccnc2n1-c1ccc(F)cc1
652461	MUV_810_D_1723	O=c1ccc(Oc2nc(N3CCCCC3)nc(N3CCCCC3)n2)n[nH]1
652467	MUV_810_D_1724	CN(C)c1nc2c(c(=O)n(C)c(=O)n2C)n1Cc1ccccc1
652469	MUV_810_D_1725	Nc1ccc(CCc2nc3ccccc3o2)cc1
652479	MUV_810_D_1726	Cn1c(CNc2cccc(Cl)c2)nnc1SCC(=O)OC1CCCCC1
652484	MUV_810_D_1727	COCCNC(=O)C(c1ccc(C)o1)N(Cc1ccccc1)C(=O)Cn1nnc2ccccc21
652485	MUV_810_D_1728	Cc1ccc(-c2nnn(CC(=O)N(Cc3ccccc3)C(C(=O)NC(C)(C)C)c3ccncc3)n2)o1
652487	MUV_810_D_1729	c1ccc(OCCCn2nnc(-c3cccnc3)n2)cc1
652491	MUV_810_D_1730	Cc1cccc(OCc2nnc(SCC(=O)N(C(C)C)C(C)C)n2Cc2ccco2)c1C
652499	MUV_810_D_1731	Cc1ccc(N(CC(=O)NCc2ccncc2)S(C)(=O)=O)cc1Cl
652500	MUV_810_D_1732	Cc1ccc(-c2nnc(COc3cccc(-n4cnnn4)c3)o2)cc1
652506	MUV_810_D_1733	COCCn1nnnc1CN1CCC(NC(=O)Nc2cccc(OC)c2)CC1
652520	MUV_810_D_1734	CCOc1ccccc1C(=O)Nc1nccs1
652523	MUV_810_D_1735	O=C(COC(=O)c1ccccn1)Nc1nccs1
652525	MUV_810_D_1736	O=C(c1ccc(Cl)cc1)N1CCC(c2nc(-c3cccs3)no2)CC1
652530	MUV_810_D_1737	O=C(NCc1ccc2c(c1)OCO2)c1c(O)n2c3c(cccc3c1=O)CCC2
652534	MUV_810_D_1738	Cc1cc2ncn(C(=O)N3CCCCC3)c2cc1C
652539	MUV_810_D_1739	COc1cccc(C(=O)Nc2ccc(NC(=O)C(C)C)nc2)c1
652540	MUV_810_D_1740	Cn1c2nc(Sc3ncccn3)n(CCCc3ccccc3)c2c(=O)[nH]c1=O
652548	MUV_810_D_1741	CCN(CC)S(=O)(=O)c1cccc(C(=O)Nc2ccc(Cl)cn2)c1
652557	MUV_810_D_1742	O=C(CCN1CCN(Cc2ccccc2)CC1)Nc1nccs1
652562	MUV_810_D_1743	Cc1cc2cc(CN(Cc3nnnn3C3CCCC3)Cc3ccc4c(c3)OCO4)c(=O)[nH]c2cc1C
652563	MUV_810_D_1744	COc1ccc2[nH]c(=O)c(CN(C(C)=O)c3cccc(C)c3)cc2c1
652580	MUV_810_D_1745	Cc1nn2c(nc(C)c(C)c2N2CCOCC2)c1-c1ccc(F)cc1
652581	MUV_810_D_1746	CCOC(=O)C1CCN(Cc2ccc(O)c3ncccc23)CC1
652589	MUV_810_D_1747	CCC(C)Nc1nc2c(c(=O)[nH]c(=O)n2C)n1CCC(C)C
652594	MUV_810_D_1748	COCC(=O)Nc1nnc(COc2ccccc2)s1
652601	MUV_810_D_1749	COc1cccc(C(=O)Nc2cnc(NC(=O)c3ccco3)cc2C)c1
652625	MUV_810_D_1750	NC(=O)c1cc(N)ccc1N1CCCC1
652633	MUV_810_D_1751	COc1ccc2ncn(-c3ccccc3)c2c1
652653	MUV_810_D_1752	CCn1c(SCC(=O)Nc2ccc(NC(=O)c3cccs3)cc2)nnc1-c1cccnc1
652660	MUV_810_D_1753	CC1(C)Cc2ccccc2-c2nnc(SCC(=O)N3CCN(c4ccccc4)CC3)n21
652668	MUV_810_D_1754	Cc1ccc(C(=O)CSc2nc(=O)cc(N)[nH]2)cc1
652670	MUV_810_D_1755	CN(C)c1ccc(-c2nnn(CC(=O)N3c4ccccc4CCc4ccccc43)n2)cc1
652679	MUV_810_D_1756	COc1ccccc1N(CC(=O)NC1CCCCC1)C(=O)CCC(=O)Nc1ccccn1
652680	MUV_810_D_1757	COc1ccccc1NC(=O)CN1CCC(n2nnc3cc(F)ccc32)CC1
652686	MUV_810_D_1758	COc1ccccc1NC(=O)N1CCCC1C(=O)NC12CC3CC(CC(C3)C1)C2
652688	MUV_810_D_1759	COC(=O)c1cccc(NC(=O)CN2CCN(c3ccc(OC)cc3)CC2)c1
652703	MUV_810_D_1760	Cc1sc2nc(C3CC3)nc(NCCNS(C)(=O)=O)c2c1C
652708	MUV_810_D_1761	CCn1c2ccccc2ccc1=Nc1ccc(N2CCOCC2)cc1
652709	MUV_810_D_1762	CCNc1cc(=O)n(C)c(=O)n1C
652715	MUV_810_D_1763	CCCC(=O)Nc1ccc(NC(=O)c2cccc(OC)c2)nc1
652722	MUV_810_D_1764	CCOC(=O)CN(C(=O)CSc1nnc(-c2ccc(OC)c(OC)c2)o1)c1ccc(F)cc1
652724	MUV_810_D_1765	CCC1Oc2ccccc2N(CC(=O)Nc2ccc3c(c2)OCCO3)C1=O
652734	MUV_810_D_1766	Cc1ccc(C(=O)N2CCN(C(=O)CN3CCCC3)C2)cc1
652738	MUV_810_D_1767	Cc1csc(NC(=O)CSc2nnc(-c3ccoc3C)n2CCc2ccccc2)n1
652740	MUV_810_D_1768	Cc1ccc(CN(Cc2cc3cc(C)ccc3[nH]c2=O)C(=O)N2CCOCC2)cc1
652746	MUV_810_D_1769	Cc1occc1-c1nnc(SCC(=O)Nc2nccs2)n1CCc1ccccc1
652749	MUV_810_D_1770	COc1cc(C(=O)N2CCC(NC(=O)C(Cc3ccccc3)NC(C)=O)CC2)cc(OC)c1OC
652761	MUV_810_D_1771	[Br-].Nc1ccc[n+](Cc2ccccn2)c1
652765	MUV_810_D_1772	O=C(O)C(=O)O.O=C(c1cccc2ccccc21)N1CCN(CC2CC=CCC2)CC1
652775	MUV_810_D_1773	COC(=O)C1=C(C)NC(C)=C(C(=O)OC)C1c1cc2ccc(C)cc2[nH]c1=O
652780	MUV_810_D_1774	CCCCC(=O)Nc1ccc(NC(=O)C(C)C)cn1
652785	MUV_810_D_1775	CCCC(=O)Nc1ccc(NC(=O)c2ccco2)cn1
652787	MUV_810_D_1776	COc1ccc2cc(C(c3nnnn3CCc3ccccc3)N3CCC(C)CC3)c(=O)[nH]c2c1
652790	MUV_810_D_1777	COc1cc2cc(CN(Cc3nnnn3Cc3ccco3)C3CCCCC3)c(=O)[nH]c2cc1OC
652794	MUV_810_D_1778	CCCCCCNC(=O)c1c(O)n2c3c(cccc3c1=O)CCC2
652795	MUV_810_D_1779	Cc1ccc(Cn2nnnc2CN2CCC(n3nnc4cc(C(F)(F)F)ccc43)CC2)cc1
652797	MUV_810_D_1780	Cc1cc(N2CCN(c3ccccc3)CC2)n2c3ccccc3nc2n1
652798	MUV_810_D_1781	CC(C)Oc1ccc(NC(=O)C2CCCNC2=O)cc1
652799	MUV_810_D_1782	CCOc1ccc(-c2nnn(CC(=O)Nc3cc(OC)ccc3OC)n2)cc1OCC
652804	MUV_810_D_1783	CCC(c1nnnn1CCOC)N(Cc1ccc(C)cc1)Cc1cc2cc(OC)ccc2[nH]c1=O
652819	MUV_810_D_1784	O=C(CN1c2ccccc2C(=O)N2CCCC2C1=O)Nc1ccccc1-n1cccc1
652829	MUV_810_D_1785	Cn1c2ncn(CCCc3ccccc3)c2c(=O)[nH]c1=O
652831	MUV_810_D_1786	Cc1ccc(C)c(Cn2[nH]nc3c(=O)nc(C4CCCN(C(=O)CC(C)C)C4)nc2-3)c1
652834	MUV_810_D_1787	COc1cc2cc(C(c3nnnn3Cc3ccc(F)cc3)N3CCCCCC3)c(=O)[nH]c2cc1OC
652836	MUV_810_D_1788	O=C(NCN1CCc2ccccc2C1)c1ccccc1
652840	MUV_810_D_1789	Cc1cc(C)cc(-c2nnc(SCC(=O)N3CCN(C(=O)c4ccco4)CC3)o2)c1
652845	MUV_810_D_1790	CN(C(=O)c1ccno1)c1nnc(-c2ccccn2)s1
652868	MUV_810_D_1791	COc1nc(OC)nc(N2CCC(NC(=O)C(Cc3ccc(C(C)C)cc3)NC(C)=O)CC2)n1
652871	MUV_810_D_1792	CC(C)OC(=O)CSc1nnc(Cc2ccccc2)n1C
652878	MUV_810_D_1793	COc1ccc(OC)c(C(=O)CSc2nc3cccnc3n2C)c1
652879	MUV_810_D_1794	CC(C)CNC(=O)C1C2C=CC(C2)C1C(=O)O
652905	MUV_810_D_1795	CCOc1ccc(NC(=O)CS(=O)CC(=O)NC2CCCc3ccccc32)cc1
652919	MUV_810_D_1796	O=C(NC1CCCC1)C1CCCN1C(=O)Nc1ccc(Cl)cc1
652921	MUV_810_D_1797	COc1ccc(-c2nnn(CC(=O)c3c[nH]c4ccccc34)n2)cc1OC
652926	MUV_810_D_1798	O=C(CCC(=O)N(c1ccccc1)C(C(=O)NC1CCCC1)c1ccncc1)Nc1cccnc1
652928	MUV_810_D_1799	Cc1csc(NC(=O)CSc2nnc(-c3cccs3)n2C)n1
652940	MUV_810_D_1800	O=S(=O)(c1ccc(F)cc1)N1CCC(O)(c2ccc3c(c2)OCO3)CC1
652945	MUV_810_D_1801	CCOC(=O)CN(C(=O)Cn1nnc(-c2ccc(C)cc2)n1)C(CC)C(=O)NC1CCCC1
652953	MUV_810_D_1802	O=C(CN1C(=O)CSC1=O)c1ccccc1
652955	MUV_810_D_1803	CCCCOc1cccc(C(=O)O)c1
652959	MUV_810_D_1804	COc1ccc(-c2noc(C3CCCN(S(=O)(=O)c4cccc(Cl)c4C)C3)n2)cc1OC
652971	MUV_810_D_1805	Cc1ccc(OCCn2c3ccccc3nc2NC(=O)c2ccco2)cc1
652972	MUV_810_D_1806	Cc1cc(C)cc(N(C(=O)Cn2nnc3ccccc32)C(C(=O)NCc2ccco2)c2ccncc2)c1
652982	MUV_810_D_1807	Cc1cccc(OCCCC(=O)Nc2nccs2)c1
652984	MUV_810_D_1808	O=C(NC1CCCC1)C(c1ccc(O)cc1)N(CC1CCCO1)C(=O)C1COc2ccccc2O1
652996	MUV_810_D_1809	O=C(CSc1nc(-c2ccco2)cc(C(F)(F)F)n1)NCC1CCCO1
653017	MUV_810_D_1810	O=C(O)C(=O)O.O=C(c1cccs1)N1CCN(Cc2ccncc2)CC1
653026	MUV_810_D_1811	O=C(CC(=O)NCc1cccnc1)NCc1cccnc1
653029	MUV_810_D_1812	C=CCn1c2ccccc2nc1NCc1ccc2c(c1)OCO2
653033	MUV_810_D_1813	COc1cccc(C=Nn2c(=O)c3ccccc3nc2-c2ccco2)c1
653035	MUV_810_D_1814	CC1CCCC(C)N1C(=O)CSc1nnc(NC(=O)Cc2cccs2)s1
653052	MUV_810_D_1815	CC(=O)Nc1nc(=O)c2ncn(COCCOC(C)=O)c2[nH]1
653054	MUV_810_D_1816	O=C(NC1CCCCC1)N(Cc1ccc(F)cc1)Cc1nc(=O)c2ccccc2[nH]1
653055	MUV_810_D_1817	Cc1ccc2oc(=O)n(Cc3ccccc3OC(C)C)c2c1
653056	MUV_810_D_1818	O=C(CCc1ccccc1)NCCCN1CCOCC1
653058	MUV_810_D_1819	CCOc1cc(C2Nc3ccccc3C(=O)N2c2ccccc2)ccc1O
653061	MUV_810_D_1820	C=CCn1c2c(nc1N1CCCCCC1)n(C)c(=O)n(C)c2=O
653067	MUV_810_D_1821	COc1ccc(C(=O)COC(=O)Cn2nnc3ccccc32)cc1Br
653069	MUV_810_D_1822	Fc1cccc(NCc2cn3ccccc3n2)c1
653072	MUV_810_D_1823	Cc1cc2ccccc2nc1SCC(=O)N1CCCC1
653084	MUV_810_D_1824	Cc1cc2cc(CN(Cc3ccc4c(c3)OCO4)C(=O)c3ccco3)c(=O)[nH]c2cc1C
653091	MUV_810_D_1825	Cc1cccc(C)c1NC(=O)N1CCC(n2cnc3ccccc32)CC1
653093	MUV_810_D_1826	CCCCn1c(SCC(=O)N2CC(=O)Nc3ccccc32)nnc1-c1ccoc1C
653096	MUV_810_D_1827	COCCN(C(=O)c1ccccc1)c1nnc(-c2cccnc2)s1
653102	MUV_810_D_1828	CC(=O)N1CCN(c2ccc(NCc3ccc(C(C)C)cc3)cc2)CC1
653107	MUV_810_D_1829	Cc1csc(NC(=O)c2ccccc2C(=O)O)n1
653113	MUV_810_D_1830	COc1cc2cc(C(c3nnnn3C3CCCC3)N3CCCCCC3)c(=O)[nH]c2cc1OC
653126	MUV_810_D_1831	Cc1cccc(N2CCc3c2nc2ccccc2c3N)c1.O=C(O)C(=O)O
653130	MUV_810_D_1832	CCOC(=O)N1CCN(Cc2ccccn2)CC1.O=C(O)C(=O)O
653133	MUV_810_D_1833	Cc1cccc(NCc2ccccc2O)n1
653143	MUV_810_D_1834	O=C(C1CCCN(c2ncccn2)C1)N1CCc2ccccc21
653150	MUV_810_D_1835	CC(=O)Nc1cccc(NC(=O)CSc2ncc(-c3ccc(Cl)cc3)n2Cc2ccco2)c1
653161	MUV_810_D_1836	CC(C)C(=O)Nc1cccc(C(=O)Nc2nccs2)c1
653163	MUV_810_D_1837	CCOc1ccc(N(CC(=O)NC2CCCC2)C(=O)CCC(=O)Nc2ccccn2)cc1
653171	MUV_810_D_1838	O=C(Nc1ccc2c(c1)C(=O)OC2)C1CCCCC1
653172	MUV_810_D_1839	CCOC(=O)c1nnc2cc(-c3ccc(Br)cc3)nn2c1C
653175	MUV_810_D_1840	COc1ccc(-c2noc(C3CCCN(S(=O)(=O)c4ccc(C)c(Cl)c4)C3)n2)cc1OC
653176	MUV_810_D_1841	Cc1ccc2[nH]c(=O)c(-c3nc4c(C)cccn4c3NCc3ccco3)cc2c1
653177	MUV_810_D_1842	CCn1c(SCC(=O)Nc2cccc(NC(=O)c3cccs3)c2)nnc1-c1ccncc1
653180	MUV_810_D_1843	Cc1nc2ccc(-c3ccccc3)cc2o1
653185	MUV_810_D_1844	CCCCN1CCC(C#N)(Nc2ccccc2)CC1
653193	MUV_810_D_1845	Cc1cc(Nc2ccc(C)c(F)c2)n2ncnc2n1
653199	MUV_810_D_1846	CCS(=O)(=O)n1nc(-c2ccccc2)nc1N
653203	MUV_810_D_1847	CCOc1ccccc1NC(=O)N1C2CCCC1CC(NC(=O)C1CC1)C2
653207	MUV_810_D_1848	CCC(=O)Nc1cccc(NC(=O)c2cccnc2)c1
653211	MUV_810_D_1849	O=C(CSc1nnc(NC(=O)C2CCC2)s1)NC1CC1
653214	MUV_810_D_1850	CCc1nnc(NC(=O)CSc2nnc(-c3ccco3)n2CC)s1
653218	MUV_810_D_1851	O=C(NCCc1nc2ccccc2[nH]1)c1ccco1
653225	MUV_810_D_1852	Cc1cc(C)cc(NC(=O)N2CCC(c3nc4ccccc4o3)CC2)c1
653226	MUV_810_D_1853	O=C(Nc1ccccn1)N1CCOCC1
653229	MUV_810_D_1854	N#Cc1cccc(-n2nnnc2-c2ccc3c(c2)OCO3)c1
653230	MUV_810_D_1855	O=C(NCc1ccccn1)c1cn(Cc2ccccc2)nn1
653235	MUV_810_D_1856	Cc1cc(N2C3CCC2CC(O)(c2ccc(F)cc2)C3)nc(-c2ccccc2)n1
653248	MUV_810_D_1857	COc1cccc(CN2CCN(C(=O)c3cccc4ccccc43)CC2)c1OC.O=C(O)C(=O)O
653264	MUV_810_D_1858	O=C(CSc1nnc(-c2ccccc2)n1Cc1ccccc1)N1CCOCC1
653266	MUV_810_D_1859	COC(=O)Cn1cc(C(=O)c2ccco2)c2ccccc21
653281	MUV_810_D_1860	Cn1c(-n2ccnc2)nc2c1c(=O)n(C)c(=O)n2C
653282	MUV_810_D_1861	CCc1nnc(NC(=O)CSc2nnc3scc(-c4ccc(C)cc4)n23)s1
653284	MUV_810_D_1862	O=C(NC1CCN(C(=O)Nc2ccccc2)CC1)C1CCCCC1
653285	MUV_810_D_1863	CCC1Oc2ccccc2N(CC(=O)Nc2ccccc2OC)C1=O
653288	MUV_810_D_1864	Cc1ccc2nc(-c3cccc(NC(=O)c4ccc5c(c4)OCCO5)c3)oc2c1
653301	MUV_810_D_1865	CCOC(=O)C1C2C=CC3(CN(CCc4ccccc4)C(=O)C13)O2
653303	MUV_810_D_1866	Cc1c(NCc2ccccc2NS(=O)(=O)c2ccc(C)cc2)c(=O)n(-c2ccccc2)n1C
653308	MUV_810_D_1867	Cc1cnc(C(=O)Nc2cccc3ncccc32)cn1
653309	MUV_810_D_1868	Cn1ncc2c1ncnc2N1CCOCC1
653313	MUV_810_D_1869	O=C(NCc1ccc(F)cc1)C1CCCN1C(=O)NCc1ccccc1
653329	MUV_810_D_1870	Cc1cccc(N(CC(=O)NCc2ccc3c(c2)OCO3)C(=O)CCC(=O)Nc2ccccn2)c1C
653337	MUV_810_D_1871	Cc1nnc(SCCn2c(N3CCCCCC3)nc3c2c(=O)[nH]c(=O)n3C)s1
653343	MUV_810_D_1872	O=C(CN1CCOCC1)Nc1ccccc1-c1ccccc1
653349	MUV_810_D_1873	O=C(CCCC(=O)N(CC(=O)NC1CCCC1)Cc1ccccc1)Nc1ccccn1
653351	MUV_810_D_1874	CCNC(=O)CN(c1ccc(C)cc1)S(=O)(=O)c1ccc(SC)cc1
653352	MUV_810_D_1875	C#CCNc1c(C)c(C)nc2ncnn21
653358	MUV_810_D_1876	Cc1nc2cc(C(F)(F)F)ccc2n1C1CCN(C(=O)N2CCOCC2)CC1
653366	MUV_810_D_1877	N#Cc1nc(COc2ccc(Cl)cc2)oc1NCc1ccc2c(c1)OCO2
653388	MUV_810_D_1878	O=C(CSc1nccc(=O)[nH]1)N1c2ccccc2CCc2ccccc21
653395	MUV_810_D_1879	CC1OC(Nc2ccc(OC(F)(F)F)cc2)C(O)C(O)C1O
653396	MUV_810_D_1880	CCN(CC)c1ccc(C2C(C(=O)OC)=C(C)NC(C)=C2C(=O)OC)cc1
653401	MUV_810_D_1881	CCn1c(SCC(=O)Nc2nc(C)c(C)s2)nnc1-c1cccnc1
653415	MUV_810_D_1882	CCOC(=O)Cn1nnnc1C(CC)N(Cc1cc2ccc(C)cc2[nH]c1=O)C1CCCC1
653417	MUV_810_D_1883	O=c1[nH]c2ccc(S(=O)(=O)N3CCCCC3)cc2[nH]1
653418	MUV_810_D_1884	Cc1ccc(NC(=O)NC2(C(=O)NCc3ccco3)CCCCC2)cc1
653421	MUV_810_D_1885	CCCC(=O)N1CCN(c2ccc(NC(=O)c3ccccc3)cc2)CC1
653423	MUV_810_D_1886	COc1ccc(NC(=O)CN2CCC(NC(=O)C3CCCCC3)CC2)cc1
653424	MUV_810_D_1887	CC(=O)Nc1ccc(Cc2ccncc2)cc1
653430	MUV_810_D_1888	COc1ccccc1NC(=O)C1CCCN1C(=O)NCc1ccccc1
653433	MUV_810_D_1889	COc1ccc(OC)c(Nc2oc3cc(=O)ccc-3cc2C(N)=O)c1
653440	MUV_810_D_1890	Cc1ccc(-c2cnc(N)n2C)cc1C
653442	MUV_810_D_1891	Cc1nnc(NC(=O)C2CCN(c3cnccn3)CC2)s1
653443	MUV_810_D_1892	COC(=O)c1oc2ccc(Br)cc2c1-n1cccc1
653446	MUV_810_D_1893	COc1ccc(N(C(=O)Cn2nnc3ccccc32)C(C(=O)NCc2ccco2)c2cccnc2)cc1
653452	MUV_810_D_1894	CC(=O)c1ccc(N2CCN(C(=O)C3CCN(S(=O)(=O)Cc4ccccc4)CC3)CC2)cc1
653477	MUV_810_D_1895	CC(C)OC(=O)CSc1nnc(CNc2nc(-c3ccccc3)cs2)n1C
653479	MUV_810_D_1896	Cc1ccc(NC(=O)N2CCC(NC(=O)c3ccccc3C)CC2)cc1
653482	MUV_810_D_1897	CN(C)CCCNCCCNC(=O)c1ccccn1
653487	MUV_810_D_1898	Cc1cc2cc3c(cc2nc1SCC(=O)O)OCCO3
653488	MUV_810_D_1899	COc1ccccc1CN(C(=O)c1ccco1)C(C(=O)NC1CCCC1)c1ccncc1
653490	MUV_810_D_1900	COc1ccc(Cn2cccc(NC(=O)Nc3ccc(C#N)cc3)c2=O)cc1
653492	MUV_810_D_1901	Cc1cc(C)nc(N2CCC(C(=O)NCC3CCCCC3)CC2)n1
653512	MUV_810_D_1902	COc1cccc(C(=O)N2CCN(CCCc3ccccc3)CC2)c1OC.O=C(O)C(=O)O
653518	MUV_810_D_1903	CC(C)c1ccc(CNc2ccc(N3CCOCC3)cc2)cc1
653519	MUV_810_D_1904	CC1Cc2ccccc2N1C(=O)CSc1nc2cc3c(cc2cc1C#N)OCO3
653529	MUV_810_D_1905	CC(C)(C)NC(=O)CN(Cc1cccnc1)C(=O)c1csnn1
653534	MUV_810_D_1906	COc1ccc(OC)c(Nc2cc(C)nc3ccccc32)c1
653541	MUV_810_D_1907	COc1cccc(NC(=O)c2ccc(CN3CCN(c4ccccc4)CC3)cc2)c1
653564	MUV_810_D_1908	COc1ccc(S(=O)(=O)N2CCC(C(=O)Nc3nnc(CCN4CCCCC4)s3)CC2)cc1
653567	MUV_810_D_1909	Cc1cccc(NC(=O)N(Cc2nc(=O)c3ccccc3[nH]2)C2CCCC2)c1
653568	MUV_810_D_1910	CCCCn1nnnc1SCC(=O)c1ccc(C)c(C)c1
653579	MUV_810_D_1911	C=CCNC(=O)CN1CCC(O)(c2ccc(F)cc2)CC1
653582	MUV_810_D_1912	OC1(c2ccc3c(c2)OCO3)CCN(Cc2ccccn2)CC1
653588	MUV_810_D_1913	COc1ccccc1-n1c(SCC(=O)NC2CCCC2)nc2cccnc21
653594	MUV_810_D_1914	Cc1ccc(NC(=O)COC(=O)c2ccn(C)n2)cc1
653597	MUV_810_D_1915	CCCCn1c(SCC(=O)Nc2cc(C)on2)nnc1-c1cccnc1
653606	MUV_810_D_1916	COc1ccc(CCNC(=O)C2CCCN2C(=O)Nc2cccc(C(C)=O)c2)cc1OC
653611	MUV_810_D_1917	CCC(C)(C)NC(=O)C(c1ccccc1F)N(Cc1ccco1)C(=O)Cn1nnc2ccccc21
653614	MUV_810_D_1918	COc1ccc(NC(=O)C2CCN(c3cc(-c4ccccc4)nc4ncnn43)CC2)cc1OC
653618	MUV_810_D_1919	Cc1ccc(NC(=O)CSc2nnc(CSc3nc(C)cc(C)n3)n2Cc2ccco2)c(C)c1
653631	MUV_810_D_1920	Cc1c(C)n(CC(O)CN2CCOCC2)c2ccccc12.O=C(O)C(=O)O
653633	MUV_810_D_1921	CCCS(=O)(=O)N1CCN(Cc2ccccc2C(F)(F)F)CC1.O=C(O)C(=O)O
653640	MUV_810_D_1922	CCOC(=O)CN1c2cc(C(=O)Nc3ccccc3)ccc2OC(C)(C)C1=O
653641	MUV_810_D_1923	Cc1ccc(F)cc1NC(=O)c1cccc2nccnc21
653643	MUV_810_D_1924	Cc1ccc(C(=O)Nc2nnn(C)n2)cc1
653648	MUV_810_D_1925	CC(=O)c1c(C)nn(CCC(=O)O)c1C
653655	MUV_810_D_1926	CC(C)=CC(=O)Nc1nnc(-c2cccnc2)s1
653656	MUV_810_D_1927	Cn1c(=O)c2ccccc2nc1SCC(=O)N1CCCC1
653668	MUV_810_D_1928	O=S1(=O)CC(O)C(NCCCO)C1
653669	MUV_810_D_1929	CCSc1nc(-c2ccc(OC)cc2)ccc1C#N
653671	MUV_810_D_1930	COc1nc(Nc2cccc(C)c2)nc(N2CCCCC2)n1
653678	MUV_810_D_1931	COc1ccc(-n2c(CSc3nc(C)cc(C)n3)nnc2SCC(=O)Nc2nccs2)cc1
653690	MUV_810_D_1932	CCn1nc(C)c(NC(=O)CCCSc2nc(-c3ccco3)cc(C(F)(F)F)n2)c1C
653705	MUV_810_D_1933	COc1ccc(Cn2nnnc2C(c2cc3cc(C)cc(C)c3[nH]c2=O)N2CCOCC2)cc1
653712	MUV_810_D_1934	CCc1nnc(NC(=O)CSc2nnc(-c3ccncc3)n2Cc2ccccc2)s1
653714	MUV_810_D_1935	O=C(NCc1ccccc1F)C1CCN(C(=O)NCc2ccccc2)CC1
653736	MUV_810_D_1936	Cn1c(NC(=O)c2cccnc2)nc2ccccc21
653747	MUV_810_D_1937	COc1cccc(NC(=O)CSc2nncn2N)c1
653757	MUV_810_D_1938	O=C(O)C(=O)O.Oc1ccccc1NCC(O)Cn1ccc2ccccc21
653766	MUV_810_D_1939	Cc1cc(C)n(C(=O)c2ccc3c(c2)NC(=O)CO3)n1
653768	MUV_810_D_1940	COc1ccc(Cn2nnnc2CN(Cc2cc3ccc(C)cc3[nH]c2=O)C2CCCC2)cc1
653779	MUV_810_D_1941	CCOC(=O)c1cnc(SCC(=O)NCc2ccco2)nc1N
653781	MUV_810_D_1942	CCn1c(O)c(C(=O)NCc2ccc(OC)cc2)c(=O)c2ccccc21
653782	MUV_810_D_1943	CCOc1cccc(NC(=O)CSc2nncn2N)c1
653785	MUV_810_D_1944	C=CCn1c2c(nc1N1CCCCCC1)n(C)c(=O)[nH]c2=O
653787	MUV_810_D_1945	CC1CCN(C(=O)Nc2cccc(NC(=O)N3CCC(C)CC3)c2)CC1
653788	MUV_810_D_1946	Cc1ccc(NC(=O)c2cnn(-c3ccccc3)c2NC(=O)c2ccco2)cc1
653789	MUV_810_D_1947	Cc1ccc(N2C(=O)C3C4C=CC(C4)C3C2=O)cc1
653795	MUV_810_D_1948	Cc1cc2cc(CN(Cc3ccco3)C(=O)NCc3ccccc3)c(=O)[nH]c2cc1C
653812	MUV_810_D_1949	Cc1nnc(NC(=O)C2CCCN(c3ncccn3)C2)s1
653832	MUV_810_D_1950	COc1ccccc1NC(=O)NCc1ccc2c(c1)OCO2
653837	MUV_810_D_1951	Cc1ccc(-n2ncc3c2ncn(Cc2ccccn2)c3=O)cc1C
653842	MUV_810_D_1952	CC(=O)c1cccc(NC(=O)N2CCCC2C(=O)NCc2ccc(F)cc2)c1
653843	MUV_810_D_1953	O=C(CN1C(=O)CSC1=O)Nc1ccccc1N1CCOCC1
653844	MUV_810_D_1954	O=C(Nc1cccnc1N1CCOCC1)c1ccco1
653864	MUV_810_D_1955	COCCCn1c(SCC(N)=O)nnc1-c1ccccc1
653904	MUV_810_D_1956	Cc1sc(NC(=O)CSc2nnc3scc(-c4ccccc4)n23)c(C#N)c1C
653910	MUV_810_D_1957	CCCn1c(O)c(C(=O)Nc2ccc(OCC)cc2)c(=O)c2c1CCCC2
653923	MUV_810_D_1958	O=C(NCCCn1ccnc1)C1CCC(=O)N1
653932	MUV_810_D_1959	COc1ccc(NC(=O)c2ccco2)cc1NC(=O)c1cccc(OC(C)C)c1
653935	MUV_810_D_1960	Nc1nonc1N1CCCCC1
653952	MUV_810_D_1961	O=C(NC1CCCc2ccccc21)C1CCN(c2c3c(nc4ncnn42)CCC3)CC1
653966	MUV_810_D_1962	COC(=O)c1c(Cl)n2ccc(C)cc2c1C(=O)OC
653980	MUV_810_D_1963	COc1ccc(C(OC(=O)c2c(C)noc2C)C(=O)NC2CCCC2)cc1
653981	MUV_810_D_1964	Cc1ccc(S(=O)(=O)Nc2ccc(-c3nnc(SCC#N)n3C)cc2)cc1
653984	MUV_810_D_1965	CCOC(=O)C(Cc1c[nH]c2ccccc12)NC(=O)c1ccco1
653991	MUV_810_D_1966	COc1ccccc1NC(=O)C(Cc1ccc(Cl)cc1)c1nn[nH]n1
654014	MUV_810_D_1967	O=C(O)C(=O)O.O=C(c1ccccc1)N1CCN(C2CCCCCC2)CC1
654022	MUV_810_D_1968	O=C(NCCN1CCOCC1)c1ccncc1
654031	MUV_810_D_1969	CN1CCN(C(=O)c2cc3c(n(-c4ccccc4)c2=O)CC(C)(C)CC3=O)CC1
654038	MUV_810_D_1970	O=C(Cn1nnc2ccccc21)N(Cc1cccnc1)C(C(=O)NCc1ccco1)c1ccccc1
654045	MUV_810_D_1971	O=C(CNC(=O)c1ccco1)N(c1cccnc1)C(C(=O)NCc1ccco1)c1ccccc1
654055	MUV_810_D_1972	CC1Cc2ccccc2N1C(=O)CSc1nnc(NC(=O)Cc2cccs2)s1
654056	MUV_810_D_1973	Cc1nc2ncnn2c(N2CCN(C(c3ccccc3)c3ccccc3)CC2)c1C
654063	MUV_810_D_1974	Oc1ccc(N2CCN(C(c3nnnn3C3CCCC3)c3ccncc3)CC2)cc1
654088	MUV_810_D_1975	Cn1c2ncn(CC(=O)OCc3ccccc3)c2c(=O)n(C)c1=O
654103	MUV_810_D_1976	COCCCNC(=O)Cn1nnc(-c2ccccc2NC(=O)c2ccc(F)cc2)n1
654105	MUV_810_D_1977	Cc1cc(C)nc(N2CCCC(C(=O)Nc3cc(F)ccc3C)C2)n1
654114	MUV_810_D_1978	CCOc1ccc(N2CC(=O)Nc3ccccc3NCC2=O)cc1
654157	MUV_810_D_1979	Cn1c(C(=O)N2CCCc3ccccc32)cc2sccc21
654158	MUV_810_D_1980	c1nc2nc3c(c(N4CCOCC4)n2n1)CCCC3
654159	MUV_810_D_1981	CCn1c(SCc2nnc(-c3ccccc3)o2)nnc1-c1ccc(S(=O)(=O)N2CCCC2)cc1
654178	MUV_810_D_1982	N#CC1(c2ccccc2)CCCN1C(=O)c1ccc(Br)o1
654194	MUV_810_D_1983	Cc1ccc(C(C(=O)NC2CCCCC2)N(CCC(C)C)C(=O)CNC(=O)c2ccco2)o1
654206	MUV_810_D_1984	Cc1ccc(Nc2nc(C(=O)N3CCC(C(=O)NCCN4CCOCC4)CC3)cs2)cc1
654207	MUV_810_D_1985	O=C(NC1CCCCC1)N1CCCC(c2nc3ccccc3[nH]2)C1
654211	MUV_810_D_1986	COc1cc(Nc2ccc(-c3ccccc3C)nn2)cc(OC)c1OC
654217	MUV_810_D_1987	Cc1ccc2cc(C#N)c(NCCNC(=O)C3CCC3)nc2c1C
654223	MUV_810_D_1988	CC(C)C(C(=O)NCC1CCCO1)N(Cc1ccco1)C(=O)CNS(=O)(=O)c1ccccc1
654240	MUV_810_D_1989	Fc1ccc(-c2cc3nc(-c4ccccc4)cc(N4CCOCC4)n3n2)cc1
654241	MUV_810_D_1990	CCOCCCNc1nc2c(c(=O)n(C)c(=O)n2C)n1CCCc1ccccc1
654243	MUV_810_D_1991	Cc1cccc2cc(CN(CCCO)C(=O)Nc3ccccc3Cl)c(=O)[nH]c12
654285	MUV_810_D_1992	N#Cc1cc2cc3c(cc2nc1N1CCOCC1)OCO3
654302	MUV_810_D_1993	COC(=O)c1ccc(Nc2cc(C)nc3ncnn32)cc1
654306	MUV_810_D_1994	CCCn1c(O)c(C(=O)Nc2ccc(OC)cc2)c(=O)c2c1CCCC2
654308	MUV_810_D_1995	CC(C)c1ccc(NC(=O)N2CCC(c3nc4ccccc4o3)CC2)cc1
654309	MUV_810_D_1996	CCC(c1nnnn1CCc1ccccc1)N(Cc1ccco1)Cc1cc2cc(C)cc(C)c2[nH]c1=O
654320	MUV_810_D_1997	CC1CCN(S(=O)(=O)c2ccc(NC(=O)CSc3nnnn3C)cc2)CC1
654321	MUV_810_D_1998	O=C(NCCSCc1c(F)cccc1Cl)c1ccco1
654326	MUV_810_D_1999	CC(=O)Nc1ccc(C(=O)Nc2cccnc2)cc1
[truncated: 13,001 more rows]
