# Supplementary material for: PyRMD Studio: A Unified Suite for Next-Generation, AI-Powered Virtual Screening
Source: J Chem Inf Model. 2026 May 19;66(11):6197–203. doi: 10.1021/acs.jcim.6c00648 (PMC13250901; doi:10.1021/acs.jcim.6c00648)
Supplement: Supplementary file 2 [file ci6c00648_si_002.zip › decoys/fgfr1_decoys.ism]

CC(C)[NH+]1CCc2c(sc3c2C(=N[C@@H](N3)c4ccc(o4)c5cccc(c5Cl)Cl)O)C1 C08922879
CC(C)[NH+]1CCc2c(sc3c2C(=N[C@@H](N3)c4ccc(o4)c5cccc(c5)Br)O)C1 C08923477
CC(C)[NH+]1CCc2c(sc3c2C(=N[C@H](N3)c4ccc(o4)c5cc(cc(c5)Cl)Cl)O)C1 C08923480
Cc1ccc(cc1)C(=O)Oc2ccc(cc2)[C@@H]3Nc4c(c5c(s4)C[NH+](CC5)C(C)C)C(=N3)O C08923484
CC1(CC(CC([NH2+]1)(C)C)NC(=O)COc2cc3c(cc2Cl)c4c(c(=O)o3)CCCC4)C C09510409
COc1cccc(c1O)[C@H]2CC(=N[C@@H]([NH2+]2)c3ccc(c(c3)Br)OC)c4ccc(cc4)Cl C09542381
CCOc1cccc(c1O)[C@H]2CC(=N[C@@H]([NH2+]2)c3ccc(c(c3)Br)F)c4cccc(c4)OC C09542562
CCOc1cccc(c1O)[C@H]2CC(=N[C@H]([NH2+]2)c3ccc(c(c3)Br)F)c4cccc(c4)OC C09542567
CCOc1cccc(c1O)[C@H]2CC(=N[C@@H]([NH2+]2)c3cccc(c3)OC)c4cccc(c4)Br C09542653
C[C@@H](CCc1ccc(cc1)O)[NH+]2CCOc3c(cc(cc3O)c4nc5ccccc5s4)C2 C12031363
c1ccc2c(c1)nc(s2)c3cc4c(c(c3)O)OCC[NH+](C4)Cc5c[nH]nc5c6ccc(cc6)Cl C12128496
Cc1ccc2c(c1)C[NH+](C[C@H](O2)c3ccsc3)CC(=O)N[C@@H](C)C45C[C@@H]6C[C@H](C4)CC(C6)(C5)O C12201856
c1ccc(cc1)C(c2ccccc2)NC(=O)C[C@H]3C(=O)NCC[NH+]3C4Cc5ccccc5C4 C12454779
Cc1ccc2c(c1C)NC(=O)[C@]23[C@H]4[C@@H]([C@@H]([NH2+]3)Cc5ccccc5)C(=O)N(C4=O)C6CCCCCC6 C02161108
COc1ccc(cc1Br)C(=O)Nc2c(=[NH+]C3CCCC3)c4ccccc4oc2O C20258415
CC[NH+]1CCc2c(sc(c2[C@H](C)NC(=O)NC34CC5CC(C3)CC(C5)C4)n6cccc6)C1 C20532252
c1ccc2c(c1)c(c[nH]2)[C@@H]3C4=C(C[C@H](CC4=O)c5ccc(cc5)Cl)Nc6n3c7ccccc7[nH+]6 C22574793
COc1ccc(c(c1)OC)[C@@H]2CC3=C([C@H](n4c5ccccc5[nH+]c4N3)c6c[nH]c7c6cccc7)C(=O)C2 C22748712
c1ccc(cc1)NC(=O)c\2cc3ccccc3o/c2=[NH+]\NC(=O)c4cccc(c4)Br C27519134
c1ccc(cc1)C\2=c3cc(ccc3=[NH+]C(=O)/C2=C/4\C[C@H](NN4)c5ccc(cc5)[N+](=O)[O-])Br C23549996
CC1(Cc2c(c(sc2C([NH2+]1)(C)C)NC(=O)c3ccc(cc3)S(=O)(=O)N4CCCCCC4)C#N)C C08881822
c1cc(ccc1[C@@H]2[NH2+][C@@H](CC(=N2)c3ccc4c(c3)OCO4)c5cc(ccc5O)Cl)C(F)(F)F C13831086
c1cc(ccc1[C@H]2[NH2+][C@H](CC(=N2)c3ccc4c(c3)OCO4)c5cc(ccc5O)Cl)C(F)(F)F C13831087
c1cc(cc(c1)F)[C@@H]2[NH2+][C@@H](CC(=N2)c3ccc4c(c3)OCO4)c5cc(ccc5O)Br C09542243
c1cc(ccc1[C@H]2C[C@@H](N3C(=[NH+]2)C=C(N3)C(=O)NC4CCCCC4)C(F)(F)F)Br C00647518
Cc1cc[nH+]c(c1)N[C@H](c2cccc(c2)F)c3c(c(sc3NC(=O)c4ccco4)C)C C38547586
CCOC(=O)c1c2c(sc1NC(=O)c3cc(ccc3Cl)Br)C([NH2+]C(C2)(C)C)(C)C C38806211
C[C@@H]1[C@H]2C[C@H](C2(C)C)C[C@H]1NC(=O)c3ccc(cc3)c4ccc5c(c4)[C@@H](CC6(O5)CC[NH+](CC6)C)O C39226243
c1ccc(cc1)CC2=C[C@@H]3C[C@@H]4CO[P@@](=O)(N[NH+]4C[C@@H]3C=C2c5ccccc5O)Cc6ccccc6 C39466467
c1ccc(cc1)CC2=C[C@H]3C[C@H]4CO[P@@](=O)(N[NH+]4C[C@@H]3C=C2c5ccccc5O)Cc6ccccc6 C39466474
c1ccc(c(c1)c2ccc(o2)C(=O)N3C[C@H](C4(C3)CC[NH2+]CC4)C(=O)NC5CCCCCCC5)F C39659922
CC(C)c1ccc(cc1)[C@H]2[C@@H]3C(=c4ccccc4=[NH+]C3=O)NC(=N2)Nc5nc6ccccc6o5 C39916379
CC(C)c1ccc2c(c1)CC[C@@H]3[C@@]2(CCC[C@]3(C)CNC(=O)c4coc(n4)[C@H]5CCC[NH2+]5)C C43218179
Cc1cc[nH+]c(c1)N[C@H](c2ccccc2)c3c4c(sc3NC(=O)c5ccco5)CCCC4 C38551040
Cc1cccc([nH+]1)N[C@@H](c2ccc(cc2)F)c3c4c(sc3NC(=O)c5ccco5)CCCC4 C38551071
c1cc[nH+]c(c1)N[C@@H](c2cccc(c2)F)c3c4c(sc3NC(=O)c5ccco5)CCCC4 C38550626
Cc1cc[nH+]c(c1)N[C@@H](c2cccc(c2)F)c3c4c(sc3NC(=O)c5ccco5)CCCC4 C38551075
c1cc[nH+]c(c1)N[C@H](c2cccs2)c3c4c(sc3NC(=O)c5ccco5)CCCC4 C38550674
Cc1cccc([nH+]1)N[C@@H](c2ccsc2)c3c4c(sc3NC(=O)c5ccco5)CCCC4 C43220775
CCc1c(/c(=[NH+]/CC(=O)[C@H]2CC[C@@H]3[C@@]2(CC[C@@H]4[C@@H]3CCC5=CC(=O)CC[C@@]45C)C)/cc([nH]1)C)O C35396479
c1ccc(cc1)n2c3c(cc(c(=O)[nH]3)C[NH2+]Cc4ccccc4Cl)c(n2)c5cccc(c5)F C13564738
Cc1ccc(cc1C)/[NH+]=c/2\c(cc3c(cnc(c3o2)C)CO)C(=O)Nc4ccc(cc4)Br C02955690
Cc1ccc(cc1)C[NH2+]Cc2cc-3c([n-]n(c3[nH+]c2=O)c4ccccc4)c5cccc(c5)F C13564741
Cc1ccc(cc1)NC(=O)c\2cc3ccc(cc3o/c2=[NH+]\c4c(c5c(s4)CCCC5)C#N)O C15931364
CC(C)[NH+]1CCc2c(sc3c2C(=N[C@H](N3)c4ccc(o4)c5ccc(c(c5)Cl)Cl)O)C1 C15946379
CC[NH+]1CCc2c(sc3c2C(=N[C@H](N3)c4ccc(cc4)OC(=O)c5ccc(cc5)Cl)O)C1 C15947259
C[C@@H]1C(=C(NN1c2ccccc2)c3ccccc3)C(=O)NC[C@@H]4C=c5cc(ccc5=[NH+]4)Cl C63111141
c1ccc(cc1)C2=c3cc(ccc3=[NH+][C@@H]2C(=O)N/N=C/c4ccccc4O)Br C63318892
c1ccc2=[NH+]CC(=c2c1)[C@H](CNC(=O)N3CCN(CC3)c4ccccc4O)c5cccs5 C64185862
CCOc1ccc(cc1)C2=NC3(CC[NH+](CC3)C(C)C)N[C@@H](C2)c4cc(ccc4O)Br C65298116
c1ccc(cc1)CNC(=O)NC(=O)CSc2nnc(n2N)c3cccs3 C04536660
c1ccc(cc1)Sc2cc(cc(c2)[N+](=O)[O-])N[C@@H]3[C@H]([C@@H]([C@@H](CO3)O)O)O C04185225
CC(C)NC(=O)NC[C@@H]1[C@H]([C@H]([C@@H](O1)CC(=O)N2CCc3c2cccc3)O)O C08624334
C#CCNS(=O)(=O)c1ccc(cc1)C(=O)NNC(=O)c2cccc(c2)O C09726144
COC(=O)c1c(c(sc1N)C(=O)OC)CSc2nnc(s2)N C09866784
CCN([C@H]1CCS(=O)(=O)C1)C(=O)[C@@H](C)Sc2nc(cc(n2)N)N C11391872
c1cc2c(cc1F)c(c[nH]2)CCNC(=O)CCNc3c4c([nH]cn4)ncn3 C12297113
Cc1c(n(c(c1C#N)NC(=O)CSc2[nH]c(nn2)N)c3cccc(c3)F)C C16581100
CCOC(=O)[C@@]1([C@H]2C=CC(=CN2[C@@H]([C@H]1c3ccccc3F)C(=O)N)C(=O)N)C#N C16682971
CCOC(=O)Cc1c2c([nH]n1)OC(=C([C@@H]2c3c[nH]c4c3cccc4)C#N)N C08569132
c1cc(ccc1NC(=O)CSc2nnc(n2N)c3c4c(n[nH]3)CCC4)F C09088315
CNC(=O)NC(=O)[C@H](c1ccccc1)Sc2nnc(n2N)C(F)(F)F C23939935
C[C@]1(C(=O)N(C(=O)N1)CC(=O)Nc2c(c3c(s2)CCC3)C(=O)N)c4ccccc4 C31631756
C/C(=C/C(=O)Nc1ccccc1C#N)/NNC(=O)C(=O)Nc2ccccc2 C04690915
CCOC(=O)[C@H]1[C@@H](NC(=O)N[C@@]1(C(F)(F)F)O)c2ccc(c(c2)OC)O C04387402
CCOC(=O)[C@H]1[C@H](NC(=O)N[C@@]1(C(F)(F)F)O)c2ccc(c(c2)OC)O C04387404
CCOc1ccc(cc1)[C@@H]2C(=C(N=C3N2NC(=N3)CCCO)C)C(=O)N C04177189
COC(=O)CS[C@H]1NN[C@@H](N1N)[C@@H]2C=C(N=N2)c3ccc(cc3)Cl C38994446
C[C@@]12C[C@@H](CC(C1)(C)C)N(C2)c3c(c(ncn3)NNC(=O)c4ccccn4)N C40735166
c1ccc2c(c1)CCCN2c3c(c(ncn3)NNC(=O)c4ccccn4)N C40780225
c1cc(c(cc1c2nn3c(nnc3s2)CC(=O)N)Cl)CC(=O)N C41126940
Cc1ccc(s1)CNC(=O)N[C@H](CO)[C@@H](c2ccc(cc2)[N+](=O)[O-])O C42890395
CNC(=O)Nc1ccc(cc1)NC(=O)CNC(=O)c2ccc(o2)Br C45800104
CC(C)NC(=O)NC(=O)CNc1ccc(cc1)S(=O)(=O)NC(C)C C45957043
c1ccc(c(c1)NC(=O)NCc2ccc(cc2)[N+](=O)[O-])SCC(=O)N C48077825
c1ccc2c(c1)c(c[nH]2)CCNC(=O)NNC(=O)[C@@H]3CCS(=O)(=O)C3 C54026138
CCOc1cc(ccc1OCCO)[C@H]2c3c(n[nH]c3OC(=C2C#N)N)C C04453935
Cc1cc(sc1C(=O)NCCS(=O)(=O)N)NC(=O)c2ccco2 C56862601
Cc1ccc(c(c1)C)NC(=S)NNC(=O)CN2C(=O)C3(CCCC3)NC2=O C58166893
Cc1ccc(c(c1)OCC(=O)NNC(=O)c2cc(sc2)S(=O)(=O)N)C C53371320
C[C@@H](c1cccc(c1)S(=O)(=O)N)NC(=O)NCc2ccc3c(c2)OCCO3 C53533653
c1cc(ccc1[C@H](CNc2ccc(cc2S(=O)(=O)N)[N+](=O)[O-])O)Cl C58648609
CC(=O)Oc1ccc(cc1OC)[C@@H]2c3ccc(cc3OC(=C2C(=O)OC)N)N C58950994
c1cc(ccc1/C=N/NC(=O)C(=O)Nc2ccc(cc2)F)OCC(=O)N C59101737
CC(C)(C)c1nnc(n1N)SCC(=O)NNC(=O)c2ccccc2 C28832668
c1ccc(cc1)C(=O)NNC(=O)CSc2nnc(n2N)c3ccc(cc3)F C21165680
C[C@H](C(=O)NNC(=O)c1cn(c2c1cccc2)C)NC(=O)Nc3ccccc3 C61513647
COc1ccccc1[C@H]2C=NN=C2c3ccc(cc3O)OCC(=O)NN C18209508
CC(C)(C)c1ccc(cc1)C(=O)NCC(=O)NCC(=O)Nc2c[nH]nc2 C63533486
c1ccc(cc1)CN2C(=O)/C(=C\3/C[C@@H](NN3)c4ccc(cc4)O)/C(=O)NC2=O C64788525
C1C[C@H](OC1)CNC(=O)NNC(=O)c2c(c(n[nH]2)C3CC3)Br C65145633
Cc1cc(ccc1NC(=O)NCCNC(=O)OC(C)(C)C)C(=O)NC C65411104
c1c[nH]nc1NC(=O)CC23C[C@H]4C[C@@H](C2)CC(C4)(C3)C(=O)Nc5cc[nH]n5 C66051823
c1cc(ccc1C(=O)NCC(=O)Nc2ccc(cc2)F)n3c(c(cn3)C#N)N C66241383
CCC(=O)N[C@H](c1ccccc1)C(=O)Nc2ccc(cc2)n3c(c(cn3)C#N)N C66614923
CC(C)(C)OC(=O)NCC(=O)NCc1ccc(s1)S(=O)(=O)N C67165353
C[C@H](c1cccc(c1)S(=O)(=O)NC)NC(=O)Nc2cccc(c2)C(=O)NC C67255153
C1CCC(CC1)CC(=O)NCCNC(=O)C2CCC3(CC2)C(=O)NC(=O)N3 C67273372
c1cc(cc(c1)[N+](=O)[O-])CNC(=O)C[C@@H](c2cccs2)NC(=O)N C67329542
Cc1cc(c(o1)C)C(=O)NNC(=O)NCc2cccc(c2)C(=O)NC(C)C C67465999
Cc1c(c2ccccc2n1Cc3ccccc3)[C@@H]4Nc5c(c6c(s5)C[NH+](CC6)Cc7ccccc7)C(=N4)O C04125163
c1ccc2c(c1)c3ccccc3n2C[C@@H](C[NH2+]C[C@@H](Cn4c5ccccc5c6c4cccc6)O)O C03642088
CC1(Cc2c(c(sc2C([NH2+]1)(C)C)NC(=O)CCCSc3ccc(cc3)F)C(=O)OC)C C09474786
CCc1ccc(cc1)C2=N[C@@H]([NH2+][C@@H](C2)c3cccc(c3O)OCC)c4ccc(c(c4)Br)OC C09542450
Cc1c(sc(c1[C@H](c2ccc(cc2)SC)Nc3cccc[nH+]3)NC(=O)c4ccco4)C C12042765
C[NH+]1CCc2c(sc3c2C(=O)N[C@H](N3)c4ccc(cc4)OC(=O)c5ccc(cc5Cl)Cl)C1 C02343108
CC(C)(C)c1ccc(cc1)c2cc(no2)C[C@H]3C[NH2+]CC[C@H]3CC(=O)Nc4cccc(c4)O C15673759
Cc1ccc(c(c1)C)NC(=O)c2c3c(sc2NC(=O)C[NH+]4CCC[C@H](C4)C)C[C@H](CC3)C(C)(C)C C15946561
Cc1cccc(c1)NC(=O)c2c3c(sc2NC(=O)C[NH+]4CCC(CC4)C)C[C@H](CC3)C(C)(C)C C15946720
Cc1cccc(c1)NC(=O)c2c3c(sc2NC(=O)C[NH+]4CCC(CC4)C)C[C@@H](CC3)C(C)(C)C C15946722
Cc1cccc(c1)NC(=O)c2c3c(sc2NC(=O)C[NH2+]CC(C)C)C[C@H](CC3)C(C)(C)C C15946740
C/C(=N\C1CC([NH2+]C(C1)(C)C)(C)C)/c2c(nn(c2O)c3nc4ccccc4s3)c5ccccc5 C08973217
CC(C)CC[C@H](c1c2c(sc1n3cccc3)C[NH+](CC2)C)NC(=O)Nc4ccc(cc4)Br C20386591
CCOc1ccc(cc1)C2=N[C@H]([NH2+][C@H](C2)c3cccc(c3O)OCC)c4ccc(c(c4)Br)F C20764313
CCOc1ccc(cc1)C2=N[C@@H]([NH2+][C@@H](C2)c3cccc(c3O)OCC)c4ccc(c(c4)Br)F C20764325
CC(C)(C)c1ccc(cc1)S(=O)(=O)Nc2c(=[NH+]C3CCCCC3)c4ccccc4oc2O C21034460
COc1ccc(cc1OC)[C@H]2CC3=C([C@H](n4c5ccccc5[nH+]c4N3)c6c[nH]c7c6cccc7)C(=O)C2 C22748723
Cc1ccc2c(c1)cc(/c(=[NH+]/Nc3ccc(cc3)Br)/o2)C(=O)Nc4ccncc4 C27829249
c1cc(ccc1N/[NH+]=c\2/c(cc3ccc(cc3o2)O)C(=O)Nc4ccc(cc4Cl)Cl)Cl C12463616
c1cc(c(cc1C(F)(F)F)/[NH+]=c\2/c(cc3cc(ccc3o2)Br)C(=O)N)N4CCCCC4 C33776099
Cc1ccc(c(c1)C)NC(=O)c2c3c(sc2NC(=O)C[NH+]4CCC[C@H](C4)C)C[C@@H](CC3)C(C)(C)C C35415633
COC(=O)[C@@H]1Cc2c3ccccc3[nH]c2[C@@H]4N1[C@@H](C[C@@H](C4)[NH2+]CC#C)c5ccc(cc5)C(F)(F)F C35424255
CC(C)c1ccc(cc1)n2c(c3c(nc(nc3[nH+]2)NCCc4ccccc4)c5ccccc5)N C35576872
Cc1cc(c(s1)NC(=O)c2ccco2)[C@@H](c3ccc(cc3)C(F)(F)F)Nc4cccc[nH+]4 C38546996
Cc1cc[nH+]c(c1)N[C@@H](c2ccc(cc2)C(F)(F)F)c3cc(sc3NC(=O)c4ccco4)C C38546998
Cc1cc[nH+]c(c1)N[C@@H](c2cccc(c2)OC)c3c(c(sc3NC(=O)c4ccco4)C)C C38547549
Cc1cccc([nH+]1)N[C@@H](c2ccc(cc2)SC)c3c(c(sc3NC(=O)c4ccco4)C)C C38547642
c1ccc2c(c1)CCc3ccccc3N2C(=O)CSC4=NC(=[NH+][C@H](N4)c5c(cccc5Cl)F)N C39448878
c1ccc2c(c1)CCc3ccccc3N2C(=O)CSC4=NC(=[NH+][C@H](N4)c5c(cccc5Cl)Cl)N C39448900
c1ccc(cc1)C(=O)N/C(=C\C2=c3ccccc3=[NH+]C2)/C(=O)Nc4cccc(c4)Br C39702774
c1ccc(cc1)c2c([nH+]c([nH]2)c3ccc(c(c3)O)O)c4ccc(cc4)C(=O)c5ccc(cc5)F C06460656
c1ccc(cc1)N2[C@@H](NN=C2C3=c4ccccc4=[NH+]C3)SCC(=O)NCC5CCCCC5 C40034231
c1ccc(cc1)CC2CCN(CC2)c3c(c([nH+]cn3)NN(c4ccccc4)c5ccccc5)N C40729248
CC(C)c1ccc2c(c1)CC[C@H]3[C@@]2(CCC[C@]3(C)CNC(=O)c4coc(n4)[C@H]5CCC[NH2+]5)C C43218180
c1cc[nH+]c(c1)N[C@H](c2ccc(cc2)F)c3c4c(sc3NC(=O)c5ccco5)CCCC4 C38550624
Cc1cc[nH+]c(c1)N[C@H](c2cccc(c2)F)c3c4c(sc3NC(=O)c5ccco5)CCCC4 C38551077
Cc1cc[nH+]c(c1)N[C@H](c2ccc(cc2)C(C)C)c3c4c(sc3NC(=O)c5ccco5)CCCC4 C38551115
c1ccc(cc1)c2c([nH+]c([nH]2)c3ccc(cc3)O)c4ccc5c(c4)-c6ccccc6S5(=O)=O C39550510
CC[NH+]1CCC[C@@H]1CNC(=O)[C@@H](C(C)C)NC(=O)c2ccc(cc2)C34CC5CC(C3)CC(C5)C4 C04147843
c1ccc(cc1)CN[C@H]2c3c(c(n(c3[NH+]=CN2)Cc4ccco4)c5ccccc5)c6ccccc6 C20522707
Cc1ccccc1NC(=O)c\2cc3ccc(cc3o/c2=[NH+]\Nc4ccc(cc4)Br)O C12466415
CC[C@@H](C)CN1C(=O)[C@H]([NH2+]C12CCN(CC2)C(=S)Nc3cccc(c3)Cl)CC(C)C C36032780
Cc1ccc(o1)CN(C2CC([NH2+]C(C2)(C)C)(C)C)C(=S)Nc3ccc(c(c3)OC)Cl C59094950
CC1(CC(CC([NH2+]1)(C)C)N(Cc2ccc(cc2)F)C(=S)Nc3ccc(cc3OC)OC)C C05945253
Cc1ccc(cc1)N2[C@@H]([C@H](C(=O)N(C2=O)c3ccc(cc3)C)[C@@H]4[C@@H]5C(=c6cc(ccc6=[NH+]5)OC)CCN4)O C63374369
c1ccc(cc1)C2=c3cc(ccc3=[NH+][C@@H]2C(=O)N/N=C/c4c5ccccc5ccc4O)[N+](=O)[O-] C63409356
Cc1ccccc1N/C(=N\C(=O)c2ccc(cc2)Br)/NCCC3=c4ccccc4=[NH+]C3 C63588687
Cc1cc(cc(c1)/[NH+]=c\2/c(cc3c(cnc(c3o2)C)CO)C(=O)Nc4ccc(cc4)Br)C C02955958
C[C@@H]1C(=C(NO1)C)CC(=O)NC[C@@H](c2ccccc2)C3=c4ccccc4=[NH+][C@@H]3c5ccccc5 C64046557
C[C@@H]1C(=C(NO1)C)CC(=O)NC[C@H](c2ccccc2)C3=c4ccccc4=[NH+][C@@H]3c5ccccc5 C64046564
c1cc(c(cc1[N+](=O)[O-])[C@@H]2[NH2+][C@H](CS2)C(=O)[O-])[O-] C03142474
c1cc2cc(ccc2c(c1)OS(=O)(=O)[O-])N C02023395
Cc1cc(cc2c1nsc2N)S(=O)(=O)[O-] C16282043
c1cc(cc(c1)[N+](=O)[O-])c2nnc(n2N)[S-] C20158838
C1C[C@H](CN(C1)C(=O)[C@H]2CC=CC[C@@H]2C(=O)[O-])C(=O)N C22176840
COc1cccc(c1OC)[C@@H]2C(=NS(=O)(=O)[N-]2)N C06556119
C1CC[C@H]2[C@@H](C1)C[C@@H](N2S(=O)(=O)N)C(=O)[O-] C34754857
C1C[C@H](N(C1)C(=O)[C@@H]2CC=CC[C@@H]2C(=O)[O-])C(=O)N C35123400
C1C[C@@H](CN(C1)C(=O)[C@H]2CCCN(C2)C(=O)N)C(=O)[O-] C36974661
C1CN(CCC1C(=O)N)C(=O)[C@H]2C[C@@H]2C(=O)[O-] C37516669
Cc1c(c(sn1)NC(=O)c2c[nH]nc2)C(=O)[O-] C37675752
Cc1ccc(cc1)n2c(c(cn2)c3[n-]nnn3)N C20421239
c1c2c(sc1C(=O)N)C(=NS2(=O)=O)[O-] C39292685
Cc1cc(=O)[nH]c(n1)N2[C@H](C=C(N2)C(=O)[O-])C C39783547
C1[C@H](CN([C@@H]1C(=O)[O-])C(=O)NCC23CC4CC(C2)CC(C4)C3)O C21951092
C1CCC(CC1)(C(=O)[O-])NC(=O)N2CCNC(=O)C2 C40532509
C[C@@H]1CCc2ccccc2N1C(=O)N[C@@H]([C@@H](C)O)C(=O)[O-] C40532728
C[C@H]1Cc2ccccc2N1C(=O)N[C@@H]([C@@H](C)O)C(=O)[O-] C40543628
C[C@H](C(C)C)NC(=O)N1C[C@@H](C[C@@H]1C(=O)[O-])O C40548053
C[C@H]1C[C@@H](CN(C1)C(=O)N[C@@H](CO)C(=O)[O-])C C40552413
Cn1ccc(n1)NC(=O)NC2(CCCCC2)C(=O)[O-] C40594168
C[C@@H]1CCC[C@H]([C@@H]1C)NC(=O)NC(C)(C)C(=O)[O-] C40912016
C[C@H]1CCC[C@@](C1)(C(=O)[O-])NC(=O)Nc2nncs2 C41035773
C[C@H]1CCCC[C@@]1(C(=O)[O-])NC(=O)c2ccc(cc2)O C41037209
C[C@@H]1CC[C@@H](CN1C(=O)N2CCC(CC2)C(=O)[O-])C(=O)N C42439424
C[C@H](CC(=O)[O-])NC(=O)N1CCC[C@H](C1)O C42471607
C1C[C@@H](CC=C1)CNC(=O)N2C[C@H](C[C@H]2C(=O)[O-])O C45648736
C1C[C@H](CC=C1)CNC(=O)N2C[C@@H](C[C@@H]2C(=O)[O-])O C45648788
C[C@H]1CCC[C@](C1)(C(=O)[O-])NC(=O)N2CCC[C@@H](C2)O C48968061
CCC1CCC(CC1)NC(=O)N2C[C@@H](C[C@H]2C(=O)[O-])O C49124146
C[C@@H](c1ccc(s1)Cl)NC(=O)N2C[C@@H](C[C@@H]2C(=O)[O-])O C49147582
C1CCc2c(nc(s2)NC(=O)N3C[C@H](C[C@H]3C(=O)[O-])O)C1 C49561109
Cc1ccc(s1)CNC(=O)N2C[C@@H](C[C@H]2C(=O)[O-])O C50226955
c1cc(ccc1N)[N-]S(=O)(=O)C2CCS(=O)(=O)CC2 C50350881
C1C[C@H](C(=O)NC1)NC(=O)[C@@H]2CC=CC[C@@H]2C(=O)[O-] C50397424
C[C@H]1CC(=O)N([C@H]([C@@H]1C(=O)[O-])C)[C@@H](C)C(=O)N C51603279
CC#CCNC(=O)N[C@]1(CCCC[C@@H]1C)C(=O)[O-] C51662726
C[C@@H]1CCN([C@H](C1)C)C(=O)N[C@@H]([C@@H](C)O)C(=O)[O-] C51749102
CN(CC(=O)[O-])C(=O)N[C@H]1CCCC[C@H]1O C52011289
C1CC[C@H]([C@H](C1)NC(=O)N2CCC[C@@H]2C(=O)[O-])O C52011430
C1CC[C@H]([C@@H](C1)NC(=O)N2CCO[C@@H](C2)C(=O)[O-])O C52012321
C[C@](c1ccccc1)(C(=O)N2CCO[C@H](C2)C(=O)[O-])N C52882974
CC(=O)Nc1cc(cc2c1O[C@H](C[C@@H]2O)C(=O)[O-])F C57348034
C[C@H](c1ccsc1)NC(=O)N2C[C@@H](C[C@@H]2C(=O)[O-])O C61369758
C1CCC2(CC1)CCN(CC2)C(=O)N[C@H](CO)C(=O)[O-] C61823615
C1C[C@@H](N(C1)C(=O)N2CC[C@H](C2)C(=O)[O-])C(=O)N C62135119
c1cc(c(cc1N)C(=O)[O-])n2c(nnn2)C3CC3 C62831626
CC1(CCN(CC1)C(=O)N2CCC[C@@H]2C(=O)N)C(=O)[O-] C62842970
C[C@]1(CCCN(C1)C(=O)N2CCC[C@H]2C(=O)N)C(=O)[O-] C62873383
C1CCC2(C1)CCN(CC2)C(=O)N[C@H](CO)C(=O)[O-] C62960385
CC(=O)c1ccc(cc1)N[C@@H]2[C@@H]([C@@H]([C@H](CO2)O)O)O C00118623
C1CCCNC(=O)CNC(=O)CCC(=O)NCC(=O)NCC1 C03897361
C[C@H]1[C@@H]([C@@H]([C@@H]([C@@H](O1)Nc2ccccc2[N+](=O)[O-])O)O)O C03898637
Cc1ccc(cc1)O[C@H]2[C@@H]([C@@H]([C@@H]([C@@H](O2)CO)O)O)O C04010859
Cc1cc(ccc1N[C@@H]2[C@@H]([C@@H]([C@H]([C@@H](O2)C)O)O)O)[N+](=O)[O-] C03999703
Cc1cc(c(cc1C)[N+](=O)[O-])N[C@H]2[C@H]([C@@H]([C@@H](CO2)O)O)O C04126334
c1cc(cc(c1)[N+](=O)[O-])N[C@H]2[C@H]([C@@H]([C@H](CO2)O)O)O C01504913
Cc1ccc(c(c1)[N+](=O)[O-])N[C@H]2[C@H]([C@@H]([C@@H](CO2)O)O)O C04981714
c1cc(cc(c1)Cl)O[C@H]2[C@@H]([C@H]([C@@H]([C@@H](O2)CO)O)O)O C05671210
c1nc(c2c(n1)n(cn2)[C@@H]3[C@H](C[C@@H](O3)CO)F)NN C05849467
C1CCC2(CC1)C(=O)N(C(=O)N2)CC(=O)NC(=O)N C06049289
Cc1ccc(c(c1)[N+](=O)[O-])N[C@@H]2[C@@H]([C@@H]([C@@H](CO2)O)O)O C04981709
CSC[C@@H]1[C@H]([C@@H]([C@H](O1)n2ccc3c2ncnc3N)O)O C12502847
C[C@@H]1[C@H]([C@@H](C[C@@H](O1)n2cnc3c2ncnc3N)O)O C05488367
Cc1cccc(c1)O[C@@H]2[C@H]([C@@H]([C@@H]([C@H](O2)CO)O)O)O C16662523
CSc1nc(c2c(n1)NCNS2(=O)=O)N C01713495
Cc\1ccc[nH]/c1=N\S(=O)(=O)c2ccc(nc2)NN C21056141
Cc1nc(on1)[C@H](C)Sc2nc(cc(n2)N)N C31821324
Cc1c(cn(n1)C)[C@H](C)Nc2c3cn[nH]c3nc(n2)N C32598041
c1cc(c(cc1S(=O)(=O)Nc2cnccn2)N)O C36333743
c1ccc(c(c1)C#N)[N-]S(=O)(=O)c2c[nH+][nH]c2N C37557468
Cc1ccc(cc1NS(=O)(=O)c2c[nH]nc2)N C37744353
c1nc(c-2nc(nc2n1C[C@H](CO)O)Br)N C00241785
CC1([C@H]2CC[C@@]1([C@@]3(C2)C(=O)NC(=O)N3)C(=O)N)C C39281255
Cc1c(nnc(c1/C(=N/O)/N)Sc2[nH]c(=O)ccn2)C C40292018
C[C@@H]1CC[C@@H](CN1C(=O)c2cc(cn2C3CC3)N)C(=O)N C40330499
Cc1cc(cc(c1)S(=O)(=O)N2C[C@H](CC[C@@H]2C)C(=O)N)N C40334446
C[C@@H](/C(=N/O)/N)NC(=O)[C@@H]1Cc2ccccc2O1 C40370123
c1c(csc1S(=O)(=O)N2CCC[C@H](C2)C(=O)N)N C41067652
c1cc[nH]/c(=N\S(=O)(=O)c2cnc(nc2)NN)/c1 C41071109
C[C@]1(CCS(=O)(=O)C1)NNC(=O)NC2CCC(CC2)O C42962051
Cc1c(s/c(=N/S(=O)(=O)c2cnc(nc2)NN)/[nH]1)C C49102152
Cc1cc(cc(c1C)S(=O)(=O)N[C@H]2CCCNC2=O)N C50397226
C[C@@H](c1nncn1C)NC(=O)c2c[nH]c3c2ccc(c3)N C50416711
c1cc(ccc1/C(=N\O)/N)Sc2c3c(nc[nH]3)ncn2 C51036507
C[C@]1(CCS(=O)(=O)C1)NC(=O)c2ccccc2NN C51118819
C[C@H](CN(C)c1cc2c(cc1N)OCC(=O)N2)O C51819820
c1cc(c(cc1[N+](=O)[O-])N)N2CCC[C@@H]2C(=O)N C52840131
Cc1nc([nH]n1)Sc2ccc(cc2/C(=N/O)/N)Cl C52860924
c1cnc(c(n1)C(=S)N)N[C@H]2CCCNC2=O C54398278
c1c(nc(s1)N)C(=O)N2CCC[C@@H](C2)C(=O)N C55176884
Cc1ccc(cc1[N-]S(=O)(=O)c2cn[nH]c2C)C#CC[NH3+] C37730759
c1csc2c1[C@@H](CCC2)NS(=O)(=O)c3c[nH]nc3N C61360422
c1c(c(cc(c1F)F)NC(=O)[C@@H]2C[C@@H](C[NH2+]2)O)C(=O)[O-] C61564353
c1cnc(cc1Sc2nccc(n2)[O-])C(=[NH2+])N C61814710
c1cnc(cn1)C(=O)N[C@@H]2CCC[C@@H]2/C(=N\O)/N C61886803
c1cnccc1C(=O)N[C@H]2CCC[C@@H]2/C(=N\O)/N C61887508
CC(C)[C@@H](/C(=N/O)/N)C(=O)N1CCC(=O)NCC1 C62101374
c1cc(ccc1c2nnnn2c3ccc(cc3)C(=O)N)N C62494356
c1c(cn(n1)Cc2nc(nc(n2)N)N)Br C63458705
C[C@@H](C(=O)[O-])NC(=O)NC12CC3CC(C1)CC(C3)C2 C03895629
C1C[C@H]2C[C@@H]1[C@@H]([C@@H]2C(=O)[O-])C(=O)N3CCC(CC3)C(=O)N C04574419
C[C@H](c1cc(nc2c1C=CC[C@@H]2O)C(=O)[O-])O C06932189
Cc1cc(n(n1)c2ccc(cc2C(=O)[O-])N)C C00863720
c1ccc(cc1)C(=O)c2c(c(no2)C(=O)[O-])N C06750303
c1cc(ccc1c2ccc(o2)/C=C/C(=O)[O-])N C08701974
C[C@@H]1CCCC[C@@H]1NC(=O)NC(=O)/C=C/C(=O)[O-] C20218303
Cc1c(c(on1)C)S(=O)(=O)[N-]c2ccc(c(c2)N)F C20254730
c1cc(c(cc1F)Br)[N-]S(=O)(=O)N C20430705
c1ccc(cc1)[C@H](O)[P@](=O)([C@@H]2CCCC[C@H]2O)[O-] C20509394
c1cc(ccc1C2CCCCC2)S(=O)(=O)/N=C(/N)\[O-] C26481555
c1cc(c(cc1c2nnc(n2N)[S-])F)F C26513192
c1cc(cc(c1)O)[C@H]2NC(=O)C3([N-]2)CCCC3 C35015778
c1cc(sc1C(=O)[O-])NC(=O)[C@H]2CSC(=O)N2 C35426190
C[C@H](c1nnc(n1N)[S-])Oc2ccccc2 C35653336
[H]/N=C(\CC1CC(=O)NC(=O)C1)/C2=C([C@@H](C[C@H](C2=O)C)C)[O-] C18283683
Cc1ccc(cc1[N-]S(=O)(=O)c2cc(cc(c2)F)F)N C36296607
c1cc(c(cc1F)S(=O)(=O)[N-]c2cc(c(cc2F)F)N)F C36743450
c1cc(c(cc1C#CCO)F)[N-]S(=O)(=O)c2c[nH]nc2 C37745254
C1CCNC(=O)[C@H](C1)NC(=O)[C@H]2CC=CC[C@@H]2C(=O)[O-] C37793796
C1CC[C@@H]([C@@H](C1)C(=O)N[C@@H]2CCCCNC2=O)C(=O)[O-] C37793797
C[C@@H]1CC[C@H](CN1C(=O)[C@@H]2CC=CC[C@@H]2C(=O)[O-])C(=O)N C37835216
c1ccc(c(c1)N[C@@]2(COc3c2ccc(c3)O)C(=O)[O-])F C37962723
C/C=C(\C)/C(=O)NN/C=C/1\C=CC(=O)C=C1[O-] C05664708
c1ccc(cc1)SCc2nnc(n2N)[S-] C08400889
CSc1cc2c(cc1O)[C@H]3CO[P@@](=O)(NN3CC2)[O-] C39465286
C1[C@H](CN([C@H]1C(=O)[O-])C(=O)NC23CC4CC(C2)CC(C4)C3)O C21951104
c1cc(ccc1N)S(=O)(=O)[N-]c2c(c3c(s2)CCC3)C#N C40323119
c1cc(c(cc1N)S(=O)(=O)[N-]c2ccc(cc2F)Cl)F C40328412
C[C@H]1CCCC[C@@H]1NC(=O)NC2(CCC(CC2)C)C(=O)[O-] C40551029
C[C@@H]1CCC[C@@H](C1)NC(=O)NC2(CCC(CC2)C)C(=O)[O-] C40572116
C1CCCC(CC1)(C(=O)[O-])NC(=O)N2CCC[C@@H](C2)CO C40582683
c1ccc(c(c1)C#N)[N-]S(=O)(=O)c2cc(cs2)N C41067674
Cc1c(sc(n1)N)S[C@@]2(CCOc3c2cccc3)C(=O)[O-] C41993013
c1cc(c(cc1N)F)SC2(CCS(=O)(=O)CC2)C(=O)[O-] C42334858
c1cc(ccc1C(=O)N2CCc3c(ccs3)[C@H]2C(=O)[O-])N C44592588
CC1=C(Cc2c(c(c3c(c2[O-])nc[nH]3)O)C1)C C45809470
Cc1cnc(s1)NC(=O)c2ccc3c(c2)nc(=S)[nH]c3[O-] C46660826
C[C@@H]1CC[C@@H](CN1c2ccc(o2)C(=O)[O-])C(=O)N C50909192
C1CC[C@H]([C@H](C1)NC(=O)N2CCC[C@@H](C2)C(=O)[O-])O C52011267
C1CC[C@H]([C@@H](C1)NC(=O)N2CCC[C@@H]2CC(=O)[O-])O C52012273
Cc1csc(n1)c2ccc(c(c2)C(=O)[O-])N C54106774
Cc1c(sc(n1)N)C(=O)N2CCc3c(ccs3)[C@H]2C(=O)[O-] C55175898
c1ccc(c(c1)/N=C(/C[C@@H]2C(=O)NC(=O)S2)\O)[S-] C15057246
c1cc(c(cc1S(=O)(=O)[N-]c2ccon2)N)Cl C61685146
c1c(cc(c(c1F)N2CCC[C@H]2C(=O)N)F)C(=O)[O-] C62721245
CC(C)[C@]1(CC(=O)N(C1=O)c2cc(ccc2C(=O)[O-])N)C C62831900
CN(c1ccc(cc1C(=O)[O-])N)C(=O)C2CCC2 C62832004
CC1(CCN(CC1)C(=O)N[C@@H]2CCCC[C@H]2O)C(=O)[O-] C62843925
C[C@]1(CCCN(C1)C(=O)[C@](C)(c2ccccc2)N)C(=O)[O-] C62870492
C[C@H]1[C@H]([C@@H]([C@@H]([C@@H](O1)Nc2ccc(cc2)Cl)O)O)O C00236592
C1CCC2(CC1)[C@H](C(=NC(=C2C(=O)N)S)N)C#N C04539052
Cc1ccc(cc1C)N[C@H]2[C@@H]([C@@H]([C@@H](O2)CO)O)O C04587530
Cc1ccc(cc1C)N[C@@H]2[C@H]([C@@H]([C@H](O2)CO)O)O C13477273
c1cc(ccc1C(=O)NN)Oc2ccc(cc2)O C00337023
c1cc(c(cc1N)S(=O)(=O)NC2CCC(CC2)O)Cl C22148782
CCOC(=O)c1c(c2c(c(c(nc2s1)N)C#N)C)N C34325116
c1cnc([nH]c1=O)Sc2cc3c(cc2N)CCC(=O)N3 C35356283
c1c(cc(c2c1/C(=N/NC(=O)N)/C(=N2)O)Br)F C36274870
C[C@H]1CCCC[C@H]1NS(=O)(=O)c2c[nH]nc2N C37557555
c1ccc2c(c1)c(c3n2C(=S)N=N3)NNC(=S)N C01881943
C[C@H]1CC[C@@H](CN1C(=O)c2ccc(cc2N)Cl)C(=O)N C40330431
C[C@@H](/C(=N/O)/N)NC(=O)c1ccc(s1)Br C40369879
CC1CCC(CC1)(/C(=N/O)/N)NC(=O)c2ccccn2 C40372599
Cc1ccc(c(c1)C(=O)[O-])NC(=O)[C@@H]2C[C@H](C[NH2+]2)O C40480152
c1csc(n1)Sc2cc(cc(c2)S(=O)(=O)N)N C40676426
Cc1ccc2cccc(c2n1)Oc3c(c(ncn3)N)N C40723783
C[C@H]1CCC[C@H](C1)n2c(nnn2)c3cc(cc(c3)N)N C42014603
c1cc(c(cc1n2c(nnn2)c3cc(cc(c3)N)N)F)F C42015767
c1cc(c(cc1O)C(=O)[O-])NC(=O)[C@H]2CSC[NH2+]2 C42431783
C[C@@H](C(=O)NC)Nc1cc2c(cc1N)OCCO2 C42561092
c1ccc2c(c1)c(cs2)C(=O)NC/C(=N/O)/N C42892626
CC1(C[C@H]1n2c(nnn2)c3ccc(cc3N)N)C C45136701
c1ccc(c(c1)C(=O)N[C@@H]2CCCC[C@@H]2[NH3+])C(=O)[O-] C48838582
c1c(nc(nc1Cl)N)N[C@@H]2CCCCNC2=O C49432210
c1ccc(c(c1)C(=O)NNC(=O)c2cccc(c2)O)O C11639275
CC(C)c1c(c(n[nH]1)C(=O)N2CCCC[C@H]2CO)N C50309961
CO[C@@H]1CCC[C@@H]1Nc2cc3c(cc2N)OCC(=O)N3 C50369153
Cc1cc(nc(n1)c2ccc(c(c2)O)OC)NN C51168380
c1ccc2c(c1)[C@@H](CCO2)NC(=O)c3ccccc3NN C51988571
Cc1cc(cc(c1C)S(=O)(=O)N[C@@H]2CCCC[C@@H]2O)N C51993276
Cc1cc(cc(c1C)S(=O)(=O)N[C@@H]2CCCC[C@H]2O)N C51993280
c1cc(c(cc1Cl)/C(=N\O)/N)Sc2[nH]ncn2 C52860884
Cn1cc(cc1C(=O)NC2(CCCCC2)CO)N C53111723
C[C@H](c1ccc(s1)Cl)NC(=O)c2nc([nH]n2)N C55165687
C1C2CC3CC1CC(C2)(C3)CNC(=O)c4nc([nH]n4)N C55169265
Cc1c(sc(n1)N)C(=O)NC2(CCCC2)CO C55176284
C[C@@H]1CCC[C@](C1)(CO)NC(=O)c2csc(n2)N C55189325
C1=CC(=O)C=CC1=C2N/C(=C/3\C=CC(=CC3=O)N)/ON2 C19997381
C[C@@H](c1cc(ccc1O)O)N[C@H]2CCCNC2=O C50394247
c1c(nc(nc1Cl)N)N[C@H]2CCCC[C@H]2O C60342776
c1cc(c(cc1N2CCCC[C@@H]2CO)Cl)/C(=N\O)/N C61855883
c1cc(c(cc1Sc2nccc(n2)[O-])Cl)C(=[NH2+])N C61857017
Cc1ccc(o1)C(=O)N[C@@H]2CCC[C@@H]2/C(=N/O)/N C61886629
CN(c1cccc(c1)C#N)C(=O)c2ccc(cc2N)N C61957710
c1cc(c2c(c1)n(cc(c2=O)C(=O)N)Cc3ccc(cc3)F)N C62320184
c1c(ncs1)C(=O)NC2(CCCCC2)/C(=N\O)/N C62361547
C[C@]1(CCCN(C1)C(=O)N[C@H]2CCCC[C@@H]2[NH3+])C(=O)[O-] C62874573
c1ccn(c1)[C@@H]2c3c4c(sc3N[C@H]2C(=O)NN)CCCC4 C65335106
Cc1c2c([nH]n1)NC(=O)CS[C@@H]2c3ccc(c(c3)O)O C67613616
c1cc(c(c(c1)Cl)Cl)[C@@H]2c3c(=O)[nH]c(=O)[nH]c3OC(=C2C#N)N C04551066
c1cc(c(c(c1)Cl)Cl)[C@H]2c3c(=O)[nH]c(=O)[nH]c3OC(=C2C#N)N C04551067
COc1ccc(cc1)[C@H]2[C@@H]([C@@](NC(=O)[C@@H]2C(=O)N)(c3ccccc3)O)C#N C04832454
c1ccc(cc1)[C@@H]2Nc3cc(c(cc3S(=O)(=O)N2)S(=O)(=O)N)Cl C00814657
Cc1c(c(n(n1)c2ccc(cc2)Cl)O)/C=C\3/[C@@H](NC(=S)NC3=O)O C06184328
c1ccc(cc1)C(=O)NNc2nnc(c(=O)n2N)c3cccs3 C07652392
COc1cc(c(cc1O)[C@@H]2NC(=Nc3n2c4ccccc4n3)N)Br C07126770
COc1cc(c(cc1O)[C@H]2NC(=Nc3n2c4ccccc4n3)N)Br C07126779
Cc1cccc2c1[nH]c3c2nnc(n3)N/N=C/c4ccc(c(c4)O)O C15016448
COc1ccc(cc1)[C@@H]2[C@H]([C@](NC(=O)[C@@H]2C(=O)N)(c3ccccc3)O)C#N C15017007
CC1(C(=[N+]([C@@]\2(N1O)CCCCC/C2=N\NC(=O)N)[O-])c3ccccc3)C C15685806
c1ccc(cc1)[C@H]2CNC(=O)[C@@H]2C(=O)N/N=C\c3ccc(cc3O)O C16102520
c1ccc(cc1)[C@@H]2CNC(=O)[C@H]2C(=O)N/N=C\c3ccc(cc3O)O C16102525
Cc1c(c(n(n1)c2ccccc2)CSc3nc(cc(n3)N)N)C#N C18541151
c1cc(ccc1C(=O)c2c(c3cc(c(nc3s2)N)C#N)N)[N+](=O)[O-] C20387649
CC1(CC2=C(C(=O)C1)[C@]3(c4ccccc4-c5c3nc(o5)N)C(=O)N2CC(=O)N)C C20568314
c1cc2c(cc1NC(=O)CSc3nc([nH]n3)N)OC4(O2)CCCC4 C25039213
[H]/N=C/1\N[C@@]2([C@@](N1N)(N(C(=O)N2C)C)c3ccccc3)c4ccccc4 C15188736
c1cc2c(c(c1)C(=O)N)N[C@H]([C@H]3[C@@H]2C=CC3)c4cc(ccc4O)[N+](=O)[O-] C14475746
Cc1cs/c(=N\S(=O)(=O)c2cc(ccc2NN)[N+](=O)[O-])/[nH]1 C37116862
CCNC1=N[C@H]2[C@@H](S1)C3=C([C@@H](C(=C(O3)N)C#N)c4cccs4)C(=O)N2 C39324743
CC1(CC2=C([C@@H](C3=C(N=N[C@@H]3N2)O)c4ccc(c(c4)O)O)C(=O)C1)C C39359019
CC1(CC2=C([C@H](C3=C(N=N[C@H]3N2)O)c4ccc(c(c4)O)O)C(=O)C1)C C39359022
Cc1ccc(c(c1)N2[C@@H](NNC2=S)Cc3cc(=O)[nH]c(=O)[nH]3)C C39373576
Cc1ccc(c(c1)N2[C@H](NNC2=S)Cc3cc(=O)[nH]c(=O)[nH]3)C C39373578
C[C@@]1\2CC[C@@](C1(C)C)(C/C2=N\O)C(=O)Nc3ccc(cc3)C(=O)NO C39850545
C[C@@H]1C[C@]2(CC(C1)(C)C)C(=O)N(C(=O)N2)CC(=O)Nc3c(ccs3)C(=O)N C08745944
Cc1cc(no1)NC(=O)c2c(c\3c(o2)CCC/C3=N\NC(=S)N)C C40824659
c1ccc2c(c1)OC[C@H](O2)C(=O)Nc3c(c4c(s3)CCC4)C(=O)NC(=O)N C44452670
Cc1cc2c(o1)CC(C[C@@H]2NC(=O)Nc3cc(ccc3OC)C(=O)N)(C)C C45645399
CC(C)(C)c1cs/c(=N\S(=O)(=O)c2cnc(nc2)NN)/[nH]1 C49500201
CC(C)n1c(=O)c(c([nH]c1=O)[O-])[C@@H]2c3c(c4ccccc4[nH]3)CC[NH2+]2 C20610633
c1ccnc(c1)c2c3c([nH]n2)OC(=C([C@@H]3c4ccc(cc4)O)C#N)N C00091191
Cc1c(c(n[nH]1)O)[C@@H](c2ccc(o2)Br)c3c(n[nH]c3O)C C19907796
COc1cc(cc(c1O)Br)/C=N\NC(=O)c2c[nH]nc2O C35189322
CC(C)(C)C(=O)N1CCOc2c1cc(cc2)NCC(=O)NC(=O)N C55894922
c1cc(c(cc1Cl)C(=O)NNC(=O)c2ccc(o2)S(=O)(=O)N)Cl C56107971
c1ccc(c(c1)C(=O)NNC(=O)C[C@@H]2C(=O)Nc3ccccc3S2)O C17576578
Cc1c2c(=O)[nH]c(nc2sc1C(=O)C)CSc3nc([nH]n3)N C06506382
Cc1c2c(n(n1)C(=S)N)OC(=C([C@H]2c3c4ccccc4ccc3OC)C#N)N C58900039
Cc1c2c(n(n1)c3ccccc3)OC(=C([C@H]2c4ccc(cc4)N(C)C)C(=O)N)N C58903415
Cc1cc(cc(c1C)S(=O)(=O)N)C(=O)NNC(=O)c2ccc3c(c2)OCO3 C26690606
Cc1cc(on1)CNC(=O)NNC(=O)Nc2ccc(cc2)Br C64230098
Cc1cc(ccc1NCC(=O)NC(=O)N)C(=O)N2CCC[C@H](C2)C C58223133
Cc1cc(ccc1NCC(=O)NC(=O)N)C(=O)N2CCCC[C@@H]2C C58223066
Cc1nc(on1)CNC(=O)NNC(=O)Nc2ccc(cc2)Br C66205267
c1cc2cn[nH]c2c(c1)NC(=O)c3ccc(cc3)n4c(c(cn4)C#N)N C66240081
Cc1ccsc1C(=O)NNC(=O)c2cc(ccc2O)NC(=O)C C67181388
c1ccnc(c1)c2nnc(s2)NC(=O)NNC(=O)c3ccc(cc3)O C67474803
c1ccc(c(c1)C(=O)NNC(=O)Nc2cccnc2n3cccn3)O C67474873
C[C@@H]1CCc2c(sc(c2C(=O)N)NC(=O)CCNC(=O)c3ccco3)C1 C08733839
CC(C)N1c2ccccc2[C@@](C1=O)(c3c(nc(s3)N)c4ccc(cc4)NC(=O)C)O C09349231
COc1cc(cc(c1OCCO)I)/C=N/NC(=O)N C13747703
C[C@@H](c1ccc(cc1)S(=O)(=O)N)NC(=O)CNC(=O)c2ccc(cc2)Cl C14252996
c1cc(cc(c1)NC(=O)c2cc(ccc2Br)S(=O)(=O)NC3CC3)C(=O)N C15624355
CC(C)[C@H](C(=O)NNC(=O)c1cc(c[nH]1)Br)NC(=O)c2cccs2 C23915022
c1cc(ccc1CNC(=O)NCC(=O)NNC(=O)c2cc3c(s2)CCCCC3)F C26753262
Cc1cccc(c1C)NC(=O)CSC2=C([C@H](C(=C(N2)C)C(=O)N)c3ccco3)C#N C27550303
C[C@@H](C(=O)NC(=O)NCCc1cccs1)Nc2ccc(cc2)NC(=O)C C29222417
CC(C)(C)[C@H]1NN[C@@H](S1)NC(=O)[C@@H]2CC(=O)N(C2)CCc3c[nH]c4c3cc(cc4)F C39252280
c1ccc(cc1)Cc2ccc(c(c2)N3CC[NH2+][C@@H](C3)c4ccccc4O)NS(=O)(=O)[O-] C39480690
c1cc(c(=O)[nH]c1)C(=O)N[C@@H]2N/C(=C\C(=O)NCCC3=CCCCC3)/CS2 C39590183
c1cc(sc1)c2nc([nH]n2)SCC(=O)N[C@@H]3[C@H](C4=C(S3)CCCC4)C(=O)N C39621056
Cc1ccc(cc1)NC(=O)CSCC(=O)N/N=C/c2ccc(cc2O)O C06233889
CCC(=O)Nc1ccc(cc1)[C@H](C)NC(=O)Nc2ccccc2CC(=O)NC C44178623
CC(C)[C@H](c1ccc(cc1)C(C)(C)C)NC(=O)NNC(=O)C(=O)NC2CC2 C45148700
Cc1c(c(n(n1)CC(C)C)Cl)/C=C/C(=O)NCc2ccc(cc2)NC(=O)N C45773920
COc1ccc(cc1C(=O)NC[C@H](c2cccc(c2)Cl)O)S(=O)(=O)N C46689268
c1cc(ccc1CNC(=O)NCC(=O)Nc2cc(c[nH]c2=O)C(F)(F)F)F C47231809
CCc1ccccc1NC(=O)CNC(=O)CN2Cc3ccccc3C[C@@H]2C(=O)N C50274426
C[C@@H](Cc1ccc(cc1)O)NC(=O)NNC(=O)[C@@H](C)Oc2ccc(cc2)F C56762325
C[C@H](Cc1ccc(cc1)O)NC(=O)NNC(=O)[C@@H](C)Oc2ccc(cc2)F C56762327
CNC(=O)c1ccc(c(c1)NC(=O)NC[C@@H](c2ccc(c(c2)F)F)O)OC C57701843
CC(=O)NC1(CCCCCC1)/C(=N/OCC(=O)N[C@@H]2CCCc3c2cccc3)/N C57996422
CNC(=S)NNC(=O)c1ccc(cc1)NS(=O)(=O)c2ccc(cc2)F C58090182
Cc1ccc(cc1)NS(=O)(=O)c2cccc(c2)C(=O)NNC(=S)NC C58090995
Cc1ccc(cc1C)S(=O)(=O)Nc2ccc(cc2)C(=O)NNC(=S)NC C58091120
C[C@@H](c1ccc2c(c1)CC(=O)N2)NC(=O)/C=C/c3ccc(cc3)OCC(=O)N C58398718
c1ccc2c(c1)c(c(s2)C(=O)NCC(=O)Nc3ccc(cc3)CS(=O)(=O)N)Cl C58643877
CCNC(=O)c1ccc(c(c1)C)NC(=O)/C=C/c2ccc(cc2)S(=O)(=O)N C60398413
Cc1cc(n(n1)c2ccc(cc2)CCNC(=O)N[C@H](c3ccccc3)C(=O)N)C C61632442
Cc1ccc(cc1F)C(=O)NCCNC(=O)c2c(cc(s2)S(=O)(=O)N)C C63861857
C1CCC(C1)c2nc([nH]n2)SCC(=O)N[C@@H]3[C@@H](C4=C(S3)CCCC4)C(=O)N C64181833
C1CCC(C1)c2nc([nH]n2)SCC(=O)N[C@H]3[C@@H](C4=C(S3)CCCC4)C(=O)N C64181835
CC[C@H](C)NC(=O)[C@@H](C)NC(=O)C(=O)NNc1ccc(cc1Cl)Cl C50628185
CC(C)[C@H](C(=O)NCc1ccc(cc1)n2ccc(n2)C(F)(F)F)NC(=O)N C65221058
COc1cc(cc(c1O)OC)CNC(=O)NC[C@@H](c2ccc(cc2)Cl)O C65463437
C[C@@H](c1cccc(c1)S(=O)(=O)N)NC(=O)CNC(=O)/C=C/c2ccccc2 C66066906
CCC(=O)Nc1ccc(cc1)[C@@H](C)NC(=O)N2CCC[C@H](C2)CCC(=O)N C66120985
CCC(=O)Nc1ccc(cc1)[C@H](C)NC(=O)N2CCC[C@H](C2)CCC(=O)N C66120986
C[C@@H](CC(=O)NCc1ccc(cc1)S(=O)(=O)N)NC(=O)C2CCCCC2 C66590888
CSCC[C@H](C(=O)Nc1ccnn1[C@@H]2CCCc3c2cccc3)NC(=O)N C66672829
Cc1ccc(cc1)CNC(=O)NCC(=O)NNC(=O)Cc2ccccc2F C66840063
c1ccc(c(c1)CC(=O)NNC(=O)NCCNC(=O)c2ccccc2F)F C66977421
CCCn1c(cc(c1C)/C=C(/C#N)\C(=O)Nc2ccc(cc2)CNC(=O)N)C C67240614
Cc1c(c(nc(n1)SC)C)CCC(=O)Nc2ccc(cc2)CNC(=O)N C67262533
c1ccc2c(c1)c(cn2CCC#N)/C=C/C(=O)Nc3ccc(cc3)CNC(=O)N C67263053
C=CCNC(=O)C1(CCCCC1)NC(=O)Cc2ccc(cc2)S(=O)(=O)N C67272684
C[C@]1(C(=O)NC(=O)N1)c2cccc(c2)CNC(=O)NCCSC(C)(C)C C67418424
CC(C)C[C@@H](C(=O)Nc1ccc(cc1)n2c(ccn2)C(F)(F)F)NC(=O)N C67467374
Cc1ccc2c(c1)[C@H](CC3(O2)CC[NH+](CC3)C[C@H](c4c[nH]c5c4ccc(c5)OC)O)O C12293244
CC(C)(C)CN1CCC[C@](C1=O)(C[NH2+]Cc2c[nH]nc2c3ccccc3)O C12300188
C[C@@H](c1ccc(cc1)S(=O)(=O)N)NC(=O)C[NH+]2CCC[C@@H]2c3ccccc3 C12787212
Cc1cc(cc(c1C)NC(=O)C[NH+]2CCc3c(ccs3)[C@@H]2C)S(=O)(=O)N C12996189
Cc1ccccc1NC(=O)[C@H](C)[NH+]2CCC(CC2)C(=O)Nc3ccccc3O C13016528
Cc1cc(cc(c1C)NC(=O)C[NH+](C)Cc2ccsc2)S(=O)(=O)N C14095265
Cc1cc(cc(c1C)NC(=O)C[NH+](C)[C@@H]2CCCc3c2cccc3)S(=O)(=O)N C15404668
Cc1ccc2c(c1)[C@H](CC3(O2)CC[NH+](CC3)C[C@H](c4c([nH]c5c4cc(cc5)OC)C)O)O C19219210
Cc1cccc2c1[nH]cc2C[C@@H](C)NC(=O)C[C@H]3C(=O)NCC[NH+]3C(C)C C19236600
CCC(=O)Nc1ccc(cc1)[C@H](C[NH+]2CCC3(CC2)C[C@@H](c4cc(ccc4O3)F)O)O C19499325
CC1CCC(CC1)NC(=O)C[NH+](C)[C@@H](C)c2ccc(cc2)S(=O)(=O)N C28727427
Cc1cc(ccc1Br)NC(=O)Cn2c3ccccc3[nH+]c2NC[C@H](C)O C28914689
Cc1cc2c(ncnc2s1)NCCC(=O)NC3CC([NH2+]C(C3)(C)C)(C)C C31868865
c1ccc(cc1)NCCNC(=O)[C@H]2CN(CC23CC[NH2+]CC3)C(=O)c4cc(cc(c4)F)F C39655293
CC[C@@H](C)C(=O)N1C[C@@H](C2(C1)CC[NH2+]CC2)C(=O)NCCNc3ccccc3 C39655340
c1ccc2c(c1)cc([nH]2)CNC(=O)[C@H]3CN(CC34CC[NH2+]CC4)C(=O)c5ccc(cc5F)F C39671417
CC[C@@H](C)C(=O)N1C[C@H](C2(C1)CC[NH2+]CC2)C(=O)NCc3cc4ccccc4[nH]3 C39671446
CC1(CC(CC([NH2+]1)(C)C)NC(=O)Nc2ccccc2Cn3cccn3)C C44270546
c1ccc(cc1)CNS(=O)(=O)c2ccc(nc2)N3[C@@H]4CC[C@H]3CC(C4)[NH3+] C44605994
c1cc(ccc1c2nc(cs2)C[NH+]3CCC[C@@H](C3)C(=O)NC4CC4)C(=O)N C51043681
C[C@H]1CCC[C@@](C1)(CNC(=O)NCCNC(=O)c2ccccc2F)[NH+](C)C C52562452
C[C@@H](c1cn2ccsc2n1)[NH2+]Cc3cn(c4c3cccc4)CCC(=O)N C55307749
C[C@H]1C[C@@H](C[NH+](C1)Cc2ccc(cc2)CNC(=O)C(C)(C)NC(=O)NC)C C55997790
CCNC(=O)c1ccc(c(c1)C)NC(=O)N[C@@H](C)C[NH+]2C[C@@H](C[C@@H](C2)C)C C56718386
c1cc(ccc1[C@@H](CNC(=O)NCc2cc[nH+]c(c2)N3CCCC3)O)F C59119290
c1ccc(cc1)N[C@@H]2CC[NH+](C2)CC(=O)NC(=O)NCc3cccs3 C60370034
C[C@H](c1ccc(cc1)F)NC(=O)Cn2c3ccccc3[nH+]c2NCCO C49874859
c1cc(c(cc1S(=O)(=O)N)C(=O)NC2CC[NH+](CC2)CC(F)F)Cl C61637736
Cc1cc(c(cc1C(=O)NC[C@@H](C)C[NH+]2CCCCC2)S(=O)(=O)N)C C63243724
CC(=O)N[C@H]1Nc2ccc(cc2S1)C(=O)NCCC3=c4cc(ccc4=[NH+]C3)F C63280976
Cc1cc(c(cc1C(=O)NCC(C)(C)[NH+]2CCCCC2)S(=O)(=O)N)C C63336996
C[NH+](C)[C@@H](CNC(=O)/C=C/c1ccc(cc1)S(=O)(=O)N)c2ccsc2 C63684788
c1ccc2=[NH+]CC(=c2c1)CCCC(=O)NCC3=CC[C@@H](S3)S(=O)(=O)N C63908256
c1ccc2=[NH+][C@@H]3[C@@H](N(CCC3=c2c1)C(=O)CNC(=O)N)c4cccc(c4)C(F)(F)F C64044156
c1cc(ccc1[C@H]2Nc3cc(ccc3O2)C(=O)NCCc4c[nH]c[nH+]4)C(F)(F)F C53654629
C[NH+](C)[C@@H](CNC(=O)NCC(=O)Nc1cccc(c1)F)c2ccsc2 C51269764
Cc1ccc(cc1)[C@H](CNC(=O)NNC(=O)c2ccccc2F)[NH+](C)C C65476840
c1cc(cc(c1)NC(=O)N2CCC[C@H]2c3ccsc3)C[NH+]4CCC[C@@H]4C(=O)N C65798232
c1cc(oc1)C/[NH+]=C(\N)/NCc2ccc(cc2)n3ccc(n3)C(F)(F)F C66244829
C[C@H](c1ccccc1)[NH+]2CC[C@@H](C2)NC(=O)Nc3cc(c[nH]c3=O)C(F)(F)F C66402100
C[C@@H]1C[C@H](C[NH+](C1)C(C)(C)CNC(=O)NNC(=O)Cc2ccccc2F)C C66925380
Cc1ccc(cc1)C(=O)N2CCC(CC2)[NH2+]Cc3ccc(cc3)OCC(=O)N C66993278
c1cc(cnc1)c2c(c[nH]n2)C[NH2+]Cc3ccc(cc3)N4CCC(CC4)CO C67247391
CC(=O)NCCNC(=O)C[NH+]1CCC(CC1)[C@H](c2ccc(cc2)Cl)O C67400511
c1ccc2cc(ccc2c1)[C@@H](CNC(=O)NCc3cn4c([nH+]3)CCCC4)O C67479225
CC(C)c1ccc(cc1)CN2CCC[C@](C2=O)(C[NH2+]C(C)(C)C(=O)NC)O C67490712
CCC[NH+]1Cc2cccc(c2C1)NC(=O)C(=O)NC[C@H](c3ccc(cc3)F)O C67498059
C[C@@H]1CCCC[C@@H]1NC(=O)NC(=O)C[NH+]2CCC(CC2)[C@@H](c3ccccc3)O C41840685
CCC[NH+]1Cc2cccc(c2C1)NC(=O)C(=O)NCc3ccccc3CO C67566165
C[C@H]1Cc2ccccc2N1CCNC(=O)NC[C@H](C[NH+]3CCC(CC3)C)O C67637500
CC1(CC2=C([C@H](C(=C(O2)N)[N+](=O)[O-])c3ccccc3)C(=O)C1)C C02489678
C1CCCC(CC1)NC(=O)CN2C(=O)C3(CCCCC3)NC2=O C06904487
Cc1cc(n(c(=O)c1C#N)NC(=O)c2cc(ccc2O)Cl)C C02635221
C[C@H]1CCc2c(sc3c2c(ncn3)NNC(=O)c4ccco4)C1 C11903828
CCc1nc2n(n1)[C@@H](C=C(N2)c3ccccc3O)c4ccco4 C17031701
CN(C)c1ccc(cc1)[C@H]2C[C@@H](Nc3n2ncn3)c4ccccc4O C00389011
COc1cc(ccc1O)[C@@H]2[C@@H]3CC=C[C@H]3c4cccc(c4N2)[N+](=O)[O-] C20692992
Cc1ccsc1[C@H]2C3=C(CC(CC3=O)(C)C)Nc4c(non4)N2 C21147007
Cc1cc(c(c(c1)C)S(=O)(=O)Nc2ccc3c(c2)[nH]c(=O)o3)C C29855323
C1CCC(CC1)N2[C@@H]3[C@H](NC2=O)N(C(=O)N3)C4CCCCC4 C00280828
c1cc2c(cc1c3nnc4n3cc(cc4N)Br)OCO2 C31863242
Cc1cc(cc(c1Cl)C)OCc2nnc3n2nc(s3)N C32213577
c1ccc(c(c1)NC(=O)Nc2nnc(s2)c3ccco3)F C17113162
c1ccc2cc3c(cc2c1)OC[C@@H](O3)C(=O)N/N=C\c4ccc[nH]4 C32614478
c1ccc(cc1)C2=NN[C@@H](S2)c3cc(ccc3O)[N+](=O)[O-] C35406211
CCN(C)c1nc(c2c(n(nc2n1)C)N)c3ccc(cc3)F C35577157
Cc1cc(oc-2c/c(=[NH+]/C(=O)[C@H]3[C@H]4C[C@@H]([C@@H]3C(=O)[O-])C=C4)/ccc12)O C34884212
c1cc(ccc1C(=O)NNc2nc3cc4c(cc3s2)OCO4)F C00429777
C1CCC(CC1)N2[C@H]3[C@@H](NC2=O)N(C(=O)N3)C4CCCCC4 C00280832
Cc1cc(oc-2c/c(=[NH+]/C(=O)c3ccccc3C(=O)[O-])/ccc12)O C19835138
CC1=C[C@@H](N=N1)[C@@H]2NN[C@@H]3N2N=C(S3)Cc4ccc(cc4)Cl C38742055
CC(C)C1=C[C@@H](N=N1)[C@@H]2NN[C@@H]3N2N=C(S3)c4ccccc4 C38742335
CCCC1=C2[C@H](C(=C(O[C@H]2N=N1)N)C#N)c3ccnc4c3cccc4 C38914975
CC1=C2[C@H](C(=C(O[C@@H]2N=N1)N)C#N)c3ccc(cc3)OC(C)C C38915430
CC1=C[C@H](N=N1)[C@@H]2NN[C@@H](N2/N=C/c3ccc(cc3)Cl)S C38965073
Cc1ccc(cc1)c2ccc(o2)[C@H]3C(=C(O[C@H]4C3=C(N=N4)C)N)C#N C39016726
CC1=C2[C@@H](C(=C(O[C@@H]2N=N1)N)C#N)c3cc4ccccc4cc3OC C39324600
C[C@H]1/C(=N\NC(=O)C(=O)N/N=C/2\[C@H](CCCC2)C)/CCCC1 C39343167
C[C@@H]1/C(=N\NC(=O)C(=O)N/N=C/2\[C@H](CCCC2)C)/CCCC1 C39343170
Cc1ccc(cc1)C2=NN3[C@@H](NN[C@@H]3S2)[C@@H]4C=C(N=N4)C C39591751
CC1=C[C@@H](N=N1)[C@H]2NN[C@@H]3N2N=C(S3)c4ccc(cc4)Cl C39591759
Cc1cc(c(cc1[C@H]2C(=C(O[C@H]3C2=C(N=N3)C)N)C#N)C(C)C)OC C39957955
Cc1cc(n(n1)c2cc(cc(c2)F)F)Oc3c(c(ncn3)Cl)N C40428601
Cc1c(c(n(n1)[C@@H](C)c2ccccc2[N+](=O)[O-])N)Br C43668617
c1cc(ccc1[C@H]2CC(=NN2)c3cc(ccc3O)[N+](=O)[O-])F C36077426
CO[C@H]1CCC[C@H]1n2c(nnn2)c3cc(c(c(c3)Cl)Cl)N C50377073
Cc1ccc2c(nc(nc2c1)N=C3NCN(CN3)C4CCCC4)C C19324436
c1cc(sc1)c2nc(c(o2)N)c3nc(no3)c4ccc(cc4)F C53993881
C[C@@H]1CCCC[C@@H]1N2CNC(=NC2)Nc3nc4ccccc4o3 C09111167
Cc1cc(n2c(n1)nc(n2)c3ccco3)Sc4ccc(cc4)N C57341115
c1ccc(c(c1)C(=O)c2cc([nH]c2)c3nnc4n3cccc4)O C07778809
C[C@@H](Cn1c2cc3c(cc2nc1c4ccc(cc4)N)OCO3)C#N C57804028
CCn1c2ccccc2n3c1nnc3c4ccc(c(c4)N)OC C58022096
CN(C)c1ccc(cc1)[C@H]2C=C(N=C3N2N=CN3)c4ccccc4O C34616946
c1ccc2c(c1)ccc(c2[C@H]3C4=C(CCCC4=O)Nc5n3ncn5)O C04487615
c1ccc(cc1)C2=NN[C@H](S2)c3c(cccc3O)[N+](=O)[O-] C59366472
CC(=O)c1cc2c(cc1NC(=O)c3ccc4cc[nH]c4c3)OCO2 C60830950
c1ccc2c(c1)CC[C@@H](C(=N2)O)Sc3[nH]nc(n3)c4cccnc4 C31811289
CC1=C(N=C([C@@H]1[C@H]2C(=C(OC3=C2C(=O)CC(C3)(C)C)N)C#N)C)C#N C63506331
C[C@H]1CN(CC(O1)(C)C)C(=O)Nc2ccc(cc2)NC(=O)C(C)C C65451329
Cc1c(c2cc(ccc2o1)O)C(=O)NC[C@H](c3ccccc3F)[NH+]4CCCC4 C12200941
CC1(CC(CC([NH2+]1)(C)C)NC(=O)c2cnn(c2)Cc3ccccc3Cl)C C14189878
Cn1c2c(c(n1)C(=O)NCc3cccs3)C[C@@H](CC2)[NH2+]C4CCCCC4 C14533119
Cc1ccc(cc1)n2c(c(c([nH+]2)CN3CCOCC3)c4ccccc4)N C20513373
c1c[nH+]c(cc1CNC(=O)NCC23CC4CC(C2)CC(C4)C3)N5CCCC5 C26302785
COc1ccc(cc1OC)C2=N[C@@H]([NH2+][C@H](C2)c3ccccc3O)c4ccccc4 C06660691
CC[C@H](C)CNC(=O)[C@H]1CSC2([NH2+]1)CCN(CC2)C(=O)C3CCCCC3 C35374504
Cc1ccc(c(c1)OC)S(=O)(=O)NC2CC([NH2+]C(C2)(C)C)(C)C C00384609
c1ccc(c(c1)C[NH+]2CCNC(=O)[C@H]2CC(=O)NC3CCCCCC3)F C12711666
C[NH+](Cc1c(nc2n1cc(cc2)N)c3ccncc3)C4CCCCC4 C36275836
Cc1ccc(cc1C)c2c(c[nH]n2)C[NH2+][C@H](C)Cn3c(cc(n3)C)C C11933817
CCCCC(=O)N1C[C@H](C2(C1)CC[NH2+]CC2)C(=O)N[C@H]3CCC[C@@H]([C@@H]3C)C C39637124
CCC(CC)C(=O)N1C[C@H](C2(C1)CC[NH2+]CC2)C(=O)N[C@H]3CCC[C@@H]([C@@H]3C)C C39637284
CC[C@H](C)CC(=O)N1C[C@H](C2(C1)CC[NH2+]CC2)C(=O)N[C@@H]3CCC[C@@H]([C@@H]3C)C C39637496
CCC[C@H](C)NC(=O)[C@@H]1CN(CC12CC[NH2+]CC2)C(=O)C3(CCCCC3)C C39673639
C[C@@H](C(C)C)[NH2+]CC(=O)N1c2ccccc2NC(=O)C[C@@H]1C(F)(F)F C39738408
CS[C@H]1NN[C@@H](N1/N=C/C2=c3ccccc3=[NH+]C2)c4ccccc4 C39935644
CCc1ccc(cc1[C@@H](c2cc(cnc2)Br)[NH3+])[N+](=O)[O-] C40177393
CCOC(=O)c1c(c2c(c3c(nc2s1)CC[NH+](C3)C)c4ccccc4)N C40570281
C[NH+](C)[C@@H](CNC(=O)N(C)Cc1ccccc1O)c2cccs2 C43144184
C[C@@H]([C@@H](c1ccc(s1)Br)n2nc(nn2)c3ccccc3)[NH3+] C43263364
CCOC(=O)[C@H](Cc1c(nc2n1cccc2C)c3ccc(cc3)F)[NH3+] C44360639
Cc1cccc([nH+]1)N[C@@H](c2ccccn2)c3cc(c4cccnc4c3O)Cl C45944545
Cc1cccc([nH+]1)N[C@H](c2ccncc2)c3cc(c4cccnc4c3O)Cl C45944580
CC(C)c1ccc(cc1)NC(=O)C(=O)NCC2(CCCC2)[NH+](C)C C48744418
CCC(=O)Nc1ccc(c(c1)NC(=O)C[NH+]2CCc3c(ccs3)C2)C C50033562
C[C@@H]([C@H]1CCC[NH2+]C1)Nc2ccc(cc2Br)[N+](=O)[O-] C50164268
CC(C)c1cc(nc([nH+]1)c2cc(c(c(c2)Br)O)OC)NC C50865282
Cc1cc(c(cc1C(C)C)C[NH+]2CCC(CC2)NC(=O)c3c(ncs3)C)O C50924646
CC1(CC(CC([NH2+]1)(C)C)NC(=O)N(Cc2cccc(c2)F)C[C@H]3CCCO3)C C51675361
Cc1ccc(c(c1)NC(=O)C(=O)NCC(C)(C)[NH+]2C[C@H](C[C@@H](C2)C)C)F C54946243
CC[C@@H]1c2ccsc2CC[NH+]1CC(=O)Nc3ccc(cc3)NC(=O)C C15547071
c1cc(c(cc1F)Br)NC(=O)NCc2cc[nH+]c(c2)N3CCCC3 C48453034
C[C@@H](c1ccc(cc1)C#N)NC(=O)Nc2ccccc2C[NH+]3CCSCC3 C61788078
c1ccc(cc1)NC(=O)C2=CC3=[NH+][C@@H](C[C@H](N3N2)C(F)(F)F)C4CC4 C13123788
C[C@H]1c2c(c3ccccc3[nH]2)CCN1C(=O)N[C@@H](C)CC[NH+](C)C C62504431
C[C@H]([C@@H](c1c2cc(ccc2ncc1[N+](=O)[O-])Br)C(C)C)[NH3+] C63027593
CCCc1c(c(=O)n([nH]1)[C@@H]2Nc3ccccc3S2)/C=[NH+]/C(C)C C38612269
CCCc1c(c(=O)n([nH]1)[C@@H]2Nc3ccccc3S2)/C=[NH+]\C4CCCCC4 C39253053
CC(=CC(=O)NC1CC[NH+](CC1)CC(=O)NC)C23CC4CC(C2)CC(C4)C3 C64033011
Cc1c([nH]c(n1)SC[C@@H]2[NH+]=C(NO2)C(C)C)Cc3ccccc3 C64202404
C[C@@H]1C(=C(N=N1)C)C[NH+]2CN[C@@H]([C@@H]2c3ccc(cc3)C#CCO)c4ccccc4 C65409601
CC(C)[C@H]1C[C@H](C[C@H](O1)c2ccc[nH+]c2NC)NC(=O)c3ccccc3 C65433911
Cc1ccc(cc1)[C@H](CNC(=O)N(C)Cc2ccc(cc2)O)[NH+](C)C C65468726
Cc1cccc(c1C)NC(=O)[C@H](C)[NH+]2CCC(CC2)NC(=O)c3ccsc3 C66471764
Cc1ccc(c(c1)C)C[C@H](C)NC(=O)NCc2ccc([nH+]c2)N(C)C C66596732
C[C@@H](c1ccc(cc1)S(=O)(=O)NC)/[NH+]=C/c2cc(cc(c2O)Cl)Cl C66887625
c1cc(oc1)[C@@H](CNC(=O)NC23CC4CC(C2)CC(C4)C3)[NH+]5CCCC5 C43466933
Cc1ccc(c(c1)c2c(c[nH]n2)C[NH+]3CCC[C@H](C3)c4ccn[nH]4)C C67473537
CC(C)(CNC(=O)N1CCC(CC1)[C@@H](c2ccc(cc2)Cl)O)[NH+](C)C C67582608
Cc1ccc(cc1)S(=O)(=O)N(C[C@@H](C[NH+]2CCCCC2)O)c3cc(ccc3Cl)Cl C00863043
Cc1cc(c(c(c1)C)OC[C@H](C[NH+]2CCC(CC2)CN3C(=O)c4cccc5c4c(ccc5)C3=O)O)C C09434024
CCc1cc2c(=O)c(coc2c(c1O)[C@H](c3ccccc3)[NH+]4CCCCC4)c5nc(cs5)C C11867316
CC#CCN1C(=O)[C@@](NC1=O)(CCc2ccccc2)C3CC[NH+](CC3)C[C@@H](C)c4ccccc4 C12002593
CC(C)(C)c1ccc(cc1)c2cc(no2)C[C@H]3C[NH2+]CC[C@H]3CC(=O)N4CCc5ccccc5C4 C15673761
CCc1ccc(cc1)c2nc(c(o2)C)C[NH+]3CCC[C@@H](C3)C(=O)NCCc4ccc(cc4)Cl C20240925
c1cc2c(cc1C[NH+]3[C@H]4CC[C@@H]3CC(C4)NC(=O)c5c(cc(cc5Cl)Cl)Cl)OCO2 C22667700
Cc1ccn2c(c1)[nH+]c(c2NC3CCCCC3)c4cccc(c4)OC(=O)[C@H]5C[C@H]5c6ccccc6 C35703031
CN(C)c1ccc(cc1)[C@@H]2[NH2+]C[C@@H](O2)CSc3c(c(cc(n3)c4cccs4)C(F)(F)F)C#N C08781438
Cc1c(sc(c1[C@H](c2ccc(c(c2)OC)OC)[NH+]3CCCCC3)NC(=O)c4cccs4)C C38545997
Cc1cc(c(s1)NC(=O)c2ccco2)[C@H](c3ccc(cc3)OC(F)F)[NH+]4CCC(CC4)C C38546260
CCOC(=O)[C@@H]1C(=c2cc(ccc2=[NH+]1)Br)NC(=O)CC(c3ccccc3)c4ccccc4 C38612445
c1ccc(c(c1)OC2=CN=[NH+][C@H]2c3ccc(cc3O)OCc4ccc(cc4Cl)F)Br C38685219
Cc1ccccc1c2nc(on2)C[NH+]3CCC[C@@H](C3)C(=O)N[C@@H](C)c4ccc(cc4)C(C)(C)C C38887175
Cc1ccc(c(c1)[C@H](C)NC(=O)[C@@H]2CCC[NH+](C2)Cc3nc(no3)c4ccc(cc4)C(C)(C)C)C C38903023
Cc1ccc(c(c1)C)[C@@H](C)NC(=O)[C@@H]2CCC[NH+](C2)Cc3nc(no3)c4ccc(cc4)Br C38905655
c1ccc(cc1)CSc2ccccc2[C@H]3[NH+]=N/C(=N/C(=O)Nc4ccc(cc4Cl)Cl)/S3 C39040559
c1ccc(c(c1)[C@H]2[NH+]=N/C(=N/C(=O)Nc3ccc(cc3Cl)Cl)/S2)SCc4ccc(cc4)F C39271986
c1ccc(cc1)C[NH+]2[C@H](CCC[C@@]23CCC[C@@H](C3)S(=O)(=O)Oc4ccccc4)c5ccccc5O C39520704
CCc1cc(c(cc1OCc2cnn(c2)c3ccccc3)O)[C@H]4C(=C(N=[NH+]4)C)c5ccc(cc5)F C39960143
Cc1cccc(c1)COc2c(cc(cc2Br)C[NH2+]Cc3ccc4c(c3)OCO4)OC C40733284
c1cc(ccc1c2cnc(o2)CCC(=O)NC[C@H](c3ccc(cc3)Cl)[NH+]4CCCCC4)Cl C41021823
C[NH+](C)[C@@H](CNc1c2c(cn(c2ncn1)c3ccc(cc3)Cl)c4ccccc4)c5ccco5 C41098016
Cc1cc(cc(c1)C2=C([C@@H]3CN(CCC3=N2)C(=O)C4C(C4(C)C)(C)C)[C@H](C)C[NH2+]CCc5ccncc5)C C52635051
CC[NH+]1CCC2(CC1)N=C(C(=N2)SCC(=O)Nc3ccc(cc3C)C)c4ccc(cc4)Cl C35372637
CC[NH+]1CCC2(CC1)N=C(C(=N2)SCC(=O)Nc3cc(ccc3C)Cl)c4ccc(cc4)F C35372875
c1cc(ccc1[C@@H]2C[C@H](N3C(=[NH+]2)C(=CN3)C(=O)N4CCN(CC4)C56CC7CC(C5)CC(C7)C6)C(F)(F)F)F C15319046
COc1ccc(cc1OC)[C@@H]2C[C@H](Nc3n2c4ccccc4[nH+]3)c5ccc(cc5)Br C09291417
Cc1c(c(=O)c2ccc(c(c2o1)C[NH+]3CCC[C@H](C3)C)O)Oc4ccccc4Br C02409935
c1cc(cnc1)[C@@H]2CCCC[NH+]2Cc3c(ccc4c3oc(c(c4=O)c5ccc(cc5)Cl)C(F)(F)F)O C41584693
Cc1cc(c(c2c1C(=O)/C(=C\c3ccc(cc3)C(C)(C)C)/O2)C[NH+]4CCN(CC4)c5ccc(cc5)F)O C41585556
COc1ccc(cc1COc2ccccc2F)[C@@H]3[C@@H]4C(=c5ccccc5=[NH+]4)C[C@@H](N3)C(=O)OC C63350073
COc1ccc2=[NH+][C@@H]3[C@H](NCCC3=c2c1)c4ccc(c(c4)COc5ccc(cc5)Br)OC C63426654
C[C@H](c1ccc2c(c1)OCCO2)NC(=O)[C@H]3C(=c4ccccc4=[NH+]3)Sc5ccc(cc5)Cl C63530470
Cc1cccc(c1)NC(=O)C2(CCCCC2)N(Cc3ccco3)C(=O)C[C@H]4C=c5ccccc5=[NH+]4 C63614349
c1ccc2=N/C(=N\S(=O)(=O)c3cccc(c3)Cl)/[C@@H]([NH+]=c2c1)Nc4ccc(c(c4)Cl)Cl C38965219
c1ccc(cc1)S(=O)(=O)/N=C\2/[C@H]([NH+]=c3ccccc3=N2)Nc4ccc(cc4F)Br C38965263
Cc1ccc(cc1C)S(=O)(=O)/N=C\2/[C@H]([NH+]=c3ccccc3=N2)Nc4ccc(c(c4)Cl)F C38965713
c1ccc2=N/C(=N\S(=O)(=O)c3cccc(c3)Cl)/[C@@H]([NH+]=c2c1)Nc4ccc(cc4Cl)Cl C38966278
Cc1ccc(c(c1)S(=O)(=O)/N=C\2/[C@H]([NH+]=c3ccccc3=N2)Nc4ccc(cc4C)Br)C C38966552
c1ccc2=N/C(=N\S(=O)(=O)c3cc(ccc3Cl)Cl)/[C@@H]([NH+]=c2c1)Nc4ccc(c(c4)Cl)F C38971224
CC[C@H](C)c1ccc(cc1)N[C@H]2/C(=N/S(=O)(=O)c3ccc(c(c3)C)C)/N=c4ccccc4=[NH+]2 C63761240
Cc1ccc(c(c1)S(=O)(=O)/N=C\2/[C@H]([NH+]=c3ccccc3=N2)Nc4ccc(c(c4)Cl)Cl)C C38971438
Cc1ccc(cc1N[C@H]2/C(=N/S(=O)(=O)c3cc(ccc3Cl)Cl)/N=c4ccccc4=[NH+]2)Cl C38971849
CC[C@@H](C)c1ccc(cc1)N[C@@H]2/C(=N/S(=O)(=O)c3cc(ccc3C)C)/N=c4ccccc4=[NH+]2 C38984101
C[NH+]1CCc2c(sc-3c2CN([C@@H](c4n3ccc4)c5ccc(cc5)F)C(=O)NCCc6ccccc6)C1 C35427276
CC[NH+]1CCc2c(sc-3c2CN([C@@H](c4n3ccc4)c5ccccc5)C(=O)NCCC(C)C)C1 C35427448
Cc1cccc(c1C)NC(=O)CSC2=NC3(CC[NH+](CC3)C)N=C2c4ccc(cc4)Br C35397184
CC[NH+]1CCC2(CC1)N=C(C(=N2)SCC(=O)Nc3ccc(cc3C)C)c4ccc(cc4)Br C35397207
CSc1cccc(c1)/[NH+]=c\2/c(cc3cc(ccc3o2)Br)C(=O)Nc4nccs4 C67295264
CCc1ccc(cc1)Oc2c(=O)c3ccc(c(c3oc2C(F)(F)F)C[NH+]4CCCC[C@@H]4CC)O C01913184
Cc1ccc(cc1)Oc2c(=O)c3ccc(c(c3oc2C(F)(F)F)C[NH+](C)Cc4ccccc4)O C06162663
CC1(Cc2c(c([nH+]c3c2c4c(s3)c(ncn4)NCCc5ccccc5)N6CCCC6)CO1)C C09019677
Cc1cccc(c1C)NC(=O)C[NH+]2CCc3c4c(sc3[C@H]2c5ccc(c(c5)OC)OC)CCCC4 C09527723
CC(C)(C)c1ccc(cc1)[C@@H]2/C(=C(/c3cc4ccccc4o3)\O)/C(=O)C(=O)N2CCC[NH+](C)C C08985102
COc1ccc2ccccc2c1Cn3cnc4c(c3=O)c5c(s4)C[C@@H](CC5)[NH2+]C6CCCC6 C14966554
COc1ccccc1CC[NH2+][C@@H]2CCc3c(sc4c3c(=O)n(cn4)C5Cc6ccccc6C5)C2 C19608529
COc1cccc(c1)Cn2cnc3c(c2=O)c4c(s3)C[C@H](CC4)[NH2+]CCc5ccccc5F C19795162
Cc1cc(oc-2c/c(=[NH+]/C(=S)N3CCN(CC3)Cc4c(cccc4Cl)Cl)/ccc12)O C20344225
c1ccc2c(c1)CCC[C@H]2NC(=O)C3CCN(CC3)c4[nH+]c5ccccc5n4Cc6ccccc6F C21162610
CC(C)(C)c1ccc(cc1)C(=O)N(CCC/[NH+]=c/2\cc(oc3c2cccc3)O)Cc4ccccc4 C22473065
COc1cc2c(cc1OC)[C@@H]([NH+](CC2)CC(=O)NC34CC5CC(C3)CC(C5)C4)c6cccs6 C25391282
Cc1cc2c(=O)cc(oc2cc1C)C(=O)NC[C@H](c3ccc(cc3)C(C)(C)C)[NH+]4CCCCC4 C28402765
Cc1ccc(cc1)[C@H](C)NC(=O)C2CC[NH+](CC2)Cc3nc(no3)c4ccc(cc4)C(C)(C)C C30977717
Cc1ccc(c(c1)[C@@H](C)NC(=O)C2CC[NH+](CC2)Cc3nc(no3)c4cccc(c4)Br)C C30978630
c1cc(ccc1c2cc(no2)C(=O)NC[C@H](c3ccc(cc3)Cl)[NH+]4CCCC4)Br C32622345
Cc1ccccc1[C@@H]2C[NH+](C[C@@H]2CN(C(C)C)C(=O)c3ccc(cc3)F)Cc4ccc(cc4O)OC C34698772
C[C@H]1CCC[C@@H]([C@@H]1C)[NH2+]CC(=O)N2[C@@H](CC(=N2)c3ccc4ccccc4c3)c5ccc(cc5)OC C35401526
Cc1ccc(cc1)c2[nH+]c(c(c(n2)N3CCN(CC3)C(=O)NC45CC6CC(C4)CC(C6)C5)C(C)C)C C35890835
C[C@]12C[C@H](CC(C1)(C)C)[NH+](C2)CN3c4ccc(cc4/C(=N/NC(=O)c5cccs5)/C3=O)Br C16037160
COc1ccc(cc1)[C@H]2C3=C(c4cc(ccc4O2)Cl)[NH+]=C5N=C(NN5[C@H]3c6ccccc6F)SC C02256837
c1ccc(c(c1)OC2=CN=[NH+][C@@H]2c3ccc(cc3O)OCc4c(cccc4Cl)F)Br C38668959
Cc1c(c(c(c(c1C)C)S(=O)(=O)NC[C@H](c2ccc3c(c2)CCCN3C)[NH+]4CCCC4)C)C C38670655
Cc1cccc(c1)c2nc(on2)C[NH+]3CCC[C@@H](C3)C(=O)N[C@@H](C)c4ccc(cc4)C(C)(C)C C38888487
C[C@H](c1ccc(cc1)C(C)(C)C)NC(=O)[C@@H]2CCC[NH+](C2)Cc3nc(no3)c4ccc(cc4)F C38894149
c1cc(ccc1c2nc(on2)C[NH+]3CCC[C@H](C3)C(=O)NC45CC6CC(C4)CC(C6)C5)Br C38905442
CC(C)(C)c1ccc(cc1)[C@@H]2[NH+]=NC(=S)N2/N=C/c3cc(cc(c3O)Br)Br C38926359
c1ccc(c(c1)CSc2ccccc2[C@H]3[NH+]=N/C(=N/C(=O)Nc4ccc(cc4)Cl)/S3)F C39035131
c1ccc(c(c1)[C@@H]2[NH+]=N/C(=N/C(=O)Nc3ccc(c(c3)Cl)Cl)/S2)SCc4ccc(cc4)F C39037556
CC(C)[NH+]1CCC2(CC1)CC(=O)c3cc(ccc3O2)c4cccc(c4)C(=O)N[C@@H]5CCCc6c5cccc6 C39227458
c1ccc(cc1)C2(CCCC2)CNC(=O)[C@@H]3CC34CC[NH+](CC4)C[C@@H]5C=NN=C5c6ccc(cc6)F C39387751
Cc1c(c(=O)[nH]c(n1)S[C@@H]2C(=c3cc(ccc3=[NH+]C2=O)c4ccccc4)Cl)Cc5ccccc5 C39940320
Cc1ccc(cc1)[C@H](CNC(=O)CCc2ncc(o2)c3ccc(cc3)Cl)[NH+]4CCCCCC4 C41022178
CC1([C@@H]2CC=C([C@H]1C2)C[NH+]3CCC(CC3)(c4ccc5c(c4)cc(o5)C(=O)N6CCCCC6)O)C C43608122
C[C@@]12CC[C@@H](C[C@H]1CC[C@H]3[C@@H]2CC[C@@]4([C@@H]3CC=C4C(=O)C[C@@H]5c6c(cc7c(c6OC)OCO7)CC[NH+]5C)C)O C43737043
C[C@@]12CC[C@@H](CC1=CC[C@H]3[C@@H]2CC[C@@]4([C@@H]3CC=C4C(=O)C[C@@H]5c6c(cc7c(c6OC)OCO7)CC[NH+]5C)C)O C43740709
C[C@H]1CCC[NH+](C1)Cc2csc(n2)NC(=O)Cc3csc(n3)c4ccc(cc4)C(F)(F)F C45851821
CC[NH+]1CCC2(CC1)N=C(C(=N2)SCC(=O)Nc3ccccc3C)c4ccc(cc4)Br C45912819
c1ccc2=[NH+][C@@H]3[C@H](NC[C@@H](C3=c2c1)c4ccc(cc4Cl)Cl)c5ccc(c(c5)[N+](=O)[O-])N6CCCC6 C63165704
COc1ccc2=[NH+][C@H]3[C@@H](NCCC3=c2c1)c4ccc(c(c4)COc5ccc(cc5)Br)OC C63426653
COc1ccc2=[NH+][C@@H]3[C@@H](NCCC3=c2c1)c4ccc(c(c4)OC)OCc5ccc(c(c5)Cl)Cl C63526313
CCOC(=O)CC1(CCCCC1)NC(=O)N2CCC3=c4ccccc4=[NH+][C@@H]3[C@@H]2c5ccc(cc5)F C63571876
c1ccc2=N/C(=N\S(=O)(=O)c3cccc(c3)Cl)/[C@H]([NH+]=c2c1)Nc4cc(cc(c4)Cl)Cl C38965925
Cc1ccc(c(c1)S(=O)(=O)/N=C\2/[C@@H]([NH+]=c3ccccc3=N2)Nc4ccc(cc4C)Br)C C38966551
CCCCc1ccc(cc1)N[C@@H]2/C(=N/S(=O)(=O)c3cc(ccc3C)C)/N=c4ccccc4=[NH+]2 C38975640
CC(C)c1ccc(cc1)N[C@H]2/C(=N/S(=O)(=O)c3cc(ccc3Cl)Cl)/N=c4ccccc4=[NH+]2 C38979882
Cc1cc(ccc1Br)N[C@@H]2/C(=N/S(=O)(=O)c3ccc(cc3)F)/N=c4ccccc4=[NH+]2 C38984463
C[NH+]1CCc2c(sc-3c2CN([C@H](c4n3ccc4)c5ccc(cc5)F)C(=O)NCCc6ccccc6)C1 C35427274
Cc1ccc(cc1)c2c(n(c[nH+]2)C3CCCC3)c4ccc(o4)C(=O)NCc5cccc(c5)Cl C65055004
Cc1ccc(cc1)c2c(n(c[nH+]2)C3CCCC3)c4ccc(o4)C(=O)N[C@H]5CCCc6c5cccc6 C65055014
CCCC1(C(=O)N(N(C1=O)c2ccccc2)c3ccccc3)C[NH2+]C45CC6CC(C4)CC(C6)C5 C05411167
C[C@]12CC[C@@H]3[C@H]([C@@H]1CC[C@@H]2C(=O)C[C@@H]4c5c(cc6c(c5OC)OCO6)CC[NH+]4C)CC=C7[C@@]3(CC[C@@H](C7)O)C C08762775
CC1CC[NH+](CC1)Cc2c(ccc3c2oc(c(c3=O)Oc4ccccc4C(C)C)C(F)(F)F)O C08788456
c1ccc(cc1)C(=O)[C@@H]2[C@H]([C@@]3(c4ccccc4NC3=O)[C@@H]5[NH+]2C=Cc6c5cccc6)C(=O)c7ccc(cc7)F C09136605
COc1cccc(c1)C[NH2+][C@@H]2CCc3c(sc4c3c(=O)n(cn4)Cc5cc6ccccc6s5)C2 C12470769
COc1cccc(c1)C[NH2+][C@H]2CCc3c(sc4c3c(=O)n(cn4)Cc5cc6ccccc6s5)C2 C12470774
c1ccc(c(c1)NC(=O)C[NH+](Cc2ccc3c(c2)OCO3)C4CCCC4)I C12748094
C[C@H](c1nnc(n1c2ccccc2)SCC(=O)Nc3cccc4c3cccc4)[NH+]5CCCCC5 C12608931
Cc1c(sc(c1[C@@H](c2cccnc2)[NH+]3CCC(CC3)Cc4ccccc4)NC(=O)c5ccco5)C C06144651
c1ccc(cc1)C[NH+]2CCC(CC2)Nc3c4c(csc4nc(n3)c5cccnc5)c6ccccc6 C13131570
COc1cccc(c1)CC[NH2+][C@H]2CCc3c(sc4c3c(=O)n(cn4)CCc5cccc(c5)F)C2 C20207111
C[C@@H]1CCC[C@H]([C@@H]1C)NC(=O)C2CCN(CC2)c3[nH+]c4ccccc4n3Cc5ccc(cc5)F C21161949
C[C@@H](CNC(=O)C1CCN(CC1)c2[nH+]c3ccccc3n2Cc4ccccc4F)c5ccccc5 C21162510
Cc1ccc(cc1)Cn2c3ccccc3[nH+]c2N4CCC(CC4)C(=O)NCc5ccccc5Br C21162699
c1ccc(cc1)CN(CCC/[NH+]=c/2\cc(oc3c2cccc3)O)C(=O)c4ccc(cc4)Br C22473092
CC1(Cc2cccc(c2O1)OC[C@H](CN3CC[NH+](CC3)C(c4ccccc4)c5ccccc5)O)C C22927264
CC[NH+]1CCC[C@H]1CNC(=O)CCc2cc3c(n2c4ccc(cc4)C(C)C)-c5ccccc5OC3 C23444973
Cc1c(c(n(n1)Cc2ccccc2Cl)Cl)C(=O)NC[C@H](c3ccccc3Cl)[NH+](C)C C23788842
c1cc(ccc1[C@H](CNC(=O)c2cc(on2)c3ccc4c(c3)CCCC4)[NH+]5CCCCC5)Cl C27989795
CC(=O)[NH+]=c1ccc-2c(cc(oc2c1)O)CSc3c4cc(sc4ncn3)c5ccccc5 C28939323
Cc1ccc(cc1C)[C@H](C)NC(=O)C2CC[NH+](CC2)Cc3nc(no3)c4cccc(c4)Br C30978920
CCOC(=O)c1c(oc2c1c(c(c3c2cccc3)O)[C@@H](c4ccc(cc4)Cl)[NH+]5CCC(CC5)C)C C33592159
c1cc(ccc1N(C2CC[NH+](CC2)Cc3cc(ccc3O)Cl)S(=O)(=O)c4ccc(cc4)Cl)F C34683907
C[C@]12CC[C@@H](C[C@@H]1CC[C@@H]3[C@@H]2CC[C@]4([C@@H]3CC=C4C(=O)C[C@@H]5c6c(cc7c(c6OC)OCO7)CC[NH+]5C)C)O C35361449
CC1(CCc2c1cc(cc2[C@H](C[C@H]3c4c(cc5c(c4OC)OCO5)CC[NH+]3C)O)C(C)(C)C)C C33891531
Cc1ccc(cc1)c2ccc3c(c2)cc(o3)C[NH+]4CCCN(CC4)C[C@@H](COc5ccccc5)O C35632701
c1ccc(cc1)N(C2CC[NH+](CC2)Cc3ccccc3O)S(=O)(=O)c4ccc(cc4)Cl C35853269
CCc1ccccc1NC(=O)N2CCN(CC2)c3c(c([nH+]c(n3)c4ccc(cc4)C)C)C(C)C C35890849
Cc1ccc(cc1)[C@@H]2C3=C(c4cc(ccc4O[C@H]3c5ccc(cc5)OC)C)[NH+]=C6N2NC(=N6)SC C09345057
Cc1ccc(cc1)[C@@H]2C3=C(c4cc(ccc4O[C@@H]3c5ccccc5OC)C)[NH+]=C6N2NC(=N6)SC C09345631
Cc1cccc(c1)[C@H]2C3=C(c4ccccc4O2)[NH+]=C5N=C(NN5[C@H]3c6ccc(cc6)OC)SC C02423304
Cc1ccc(cc1)[C@@H]2C3=C(c4ccccc4O[C@@H]3c5ccc(cc5)SC)[NH+]=C6N2NC(=N6)SC C09346182
Cc1ccc(cc1)[C@H]2C3=C(c4ccccc4O[C@H]3c5ccc(cc5)SC)[NH+]=C6N2NC(=N6)SC C09346185
Cc1ccc(cc1)[C@@H]2C3=C(c4cc(ccc4O2)Cl)[NH+]=C5N=C(NN5[C@@H]3c6ccc(cc6)OC)SC C02249475
Cc1cc(c(cc1Cl)Cl)S(=O)(=O)NC[C@@H](c2ccc3c(c2)CCN3C)[NH+]4CCCCC4 C38671714
c1ccc(cc1)C(c2ccccc2)NC(=O)[C@@H]3CCC[NH+](C3)Cc4nc(no4)c5ccc(cc5)F C38894088
Cc1cc(ccc1NC(=O)[C@H]2CCC[NH+](C2)Cc3nc(no3)c4ccc(cc4)Br)Cl C38905243
Cc1ccc(cc1C)NC(=O)/N=C\2/N=[NH+][C@H](S2)c3ccccc3SCc4ccccc4F C39034820
Cc1ccc(cc1C)NC(=O)/N=C\2/N=[NH+][C@H](S2)c3ccccc3SCc4ccc(cc4)F C39037458
c1ccc(cc1)C2(CCCC2)CNC(=O)[C@@H]3CC34CC[NH+](CC4)C[C@H]5C=NN=C5c6ccc(cc6)F C39387753
Cc1ccc2=[NH+][C@@H]([NH+]=c2c1)/C(=C\c3cc(c(c(c3)Cl)OCc4ccc(cc4)C(=O)[O-])Cl)/C#N C39964766
Cc1c(ccc(c1O)[C@@H]2C(=C(N=[NH+]2)C(F)(F)F)C3=N[C@H](SC3)C)OCc4ccccc4F C39984690
Cn1c(cc(n1)c2ccc3ccccc3c2)[C@H]4CN5CC[C@@H]4C[C@@H]5C[NH2+]Cc6ccc(cc6)OC C43526618
c1ccc2=N/C(=N\S(=O)(=O)c3ccc(cc3)Br)/[C@@H]([NH+]=c2c1)Nc4ccccc4Cl C39977439
Cc1c(oc2c1cc3c(c2)OC(=O)[C@H]([C@@H]3C)CCC(=O)NCCC4=c5cc(ccc5=[NH+]C4)Cl)C C63384634
COc1ccc2=[NH+][C@H]3[C@H](NCCC3=c2c1)c4ccc(c(c4)COc5ccc(cc5)Br)OC C63426655
Cc1cc(c(c(c1OC)C)C)S(=O)(=O)NCCC2=c3cc(ccc3=[NH+][C@H]2C)Br C63515228
C[C@H](c1ccc2c(c1)OCCO2)NC(=O)[C@@H]3C(=c4ccccc4=[NH+]3)Sc5ccc(cc5)Cl C63530466
Cc1ccccc1NC(=O)C2(CCCCC2)N(Cc3ccco3)C(=O)C[C@@H]4C=c5ccccc5=[NH+]4 C63611336
c1ccc2=N/C(=N\S(=O)(=O)c3ccc(cc3)Cl)/[C@@H]([NH+]=c2c1)Nc4ccc(c(c4)Cl)F C63761306
CC1(C[C@H]2C[C@@](C1)(C[NH+]2Cc3c(ccc4c3oc(=O)c(c4)c5nc6ccccc6o5)O)C)C C01799123
COc1cccc(c1O)[C@H]2c3cc4c(cc3O[C@H]([C@@H]2c5ccccc5)[NH+]6CCCC6)OCO4 C01642011
CCc1cc2c(=O)c(coc2c(c1O)C[NH+]3CCCC(C3)(C)C)c4nc5ccccc5s4 C01794013
CCc1cc2c(=O)c(coc2c(c1O)C[NH+]3[C@@H](CCC[C@H]3C)C)c4nc5ccccc5s4 C02666249
C/C(=N\C1CC([NH2+]C(C1)(C)C)(C)C)/C2C(=NN(C2=O)c3ccc(cc3)OC)c4ccccc4 C09421627
c1ccc2c(c1)Oc3c(cccc3S2)c4cc5c(c(c4)O)OCC[NH+](C5)Cc6cccnc6 C12151775
CC1CC[NH+](CC1)[C@H](c2ccc(cc2)OC)c3c(c4ccccc4o3)NC(=O)c5ccco5 C15859307
CCc1cccc(c1)/[NH+]=c\2/c(cc3cc(ccc3o2)Br)C(=O)Nc4nccs4 C02951343
Cc1ccc(cc1C)/[NH+]=c\2/c(cc3cc(ccc3o2)Br)C(=O)Nc4nccs4 C20616552
COc1cc(cc(c1OCc2ccc3c(c2)OCO3)Br)C[NH2+]C4CCCCC4 C20876661
Cc1ccc2c(c(c(=O)oc2c1)CCC(=O)NC[C@@H](c3cccs3)[NH+]4CCC(CC4)C)C C22681140
Cc1ccc(cc1)c2cccc3c2[nH+]c(cc3)N4CCN(CC4)C[C@@H](COc5ccccc5)O C24894582
Cc1ccc(cc1)NC(=O)c\2cc3cc(ccc3o/c2=[NH+]\c4c(c5c(s4)CCCC5)C#N)Cl C27520270
C[C@H](c1cc2ccccc2o1)[NH+](C)CC(=O)N3c4ccccc4NC(=O)C[C@@H]3C(F)(F)F C30005720
C[C@@H](c1cc2ccccc2o1)[NH+](C)CC(=O)N3c4ccccc4NC(=O)C[C@@H]3C(F)(F)F C30005722
CCOC(=O)c1c(oc2c1c(c(c3c2cccc3)O)[C@H](c4ccc(cc4Cl)Cl)[NH+]5CCC(CC5)C)C C33592160
Cc1ccccc1S(=O)(=O)N(c2ccc(cc2)F)C3CC[NH+](CC3)Cc4ccccc4O C34683930
Cc1ccc(cc1)N(C2CC[NH+](CC2)Cc3ccccc3O)S(=O)(=O)c4ccc(cc4)F C34683959
c1ccc2c(c1)[nH+]c(n2C3CCCC3)N4CC[C@@H](C4)NC(=O)c5ccc(cc5)Br C34907130
Cc1ccc(cc1)[C@H]2C3=C(c4cc(ccc4O[C@@H]3c5ccc(cc5)C)C)[NH+]=C6N2NC(=N6)SC C09345046
Cc1ccc(cc1)[C@H]2C3=C(c4cc(ccc4O[C@H]3c5ccc(cc5)C)C)[NH+]=C6N2NC(=N6)SC C09345047
Cc1ccc(cc1)[C@H]2C3=C(c4cc(ccc4O[C@H]3c5ccc(cc5)F)Cl)[NH+]=C6N2NC(=N6)SC C02256852
Cc1ccc(cc1)[C@@H]2C3=C(c4ccccc4O[C@@H]3c5ccc(cc5)C)[NH+]=C6N2NC(=N6)SC C09462281
Cc1ccc(cc1)[C@H]2C3=C(c4ccccc4O[C@H]3c5ccccc5F)[NH+]=C6N2NC(=N6)SC C02247781
Cc1ccc(cc1)[C@H]2C3=C(c4ccccc4O[C@@H]3c5cccc(c5)C)[NH+]=C6N2NC(=N6)SC C09291783
Cc1ccc(cc1)[C@@H]2C3=C(c4ccccc4O[C@@H]3c5ccc(cc5)Br)[NH+]=C6N2NC(=N6)SC C02246806
Cc1ccc(cc1)[C@H]2C3=C(c4cc(ccc4O[C@H]3c5ccc(cc5)Cl)Cl)[NH+]=C6N2NC(=N6)SC C02252698
CCOc1ccccc1C2=NC(=CC3=c4ccccc4=[NH+][C@@H]32)C(=O)NCCc5ccccc5F C38557945
Cc1cc(c(cc1C)S(=O)(=O)NC[C@H](c2ccc3c(c2)CCCN3C)[NH+]4CCCCC4)C C38671128
CC1=C([C@@H]([NH+]=N1)c2ccc(cc2O)OCc3ccc(cc3Cl)Cl)c4ccc(cc4)OC C38769055
c1ccc2c(c1)cccc2OC[C@H]3Nc4ccccc4C(=O)N3/N=C/[C@@H]5C=c6ccccc6=[NH+]5 C39314623
Cc1ccc(cc1C)N2[C@@H]([NH+]=N[C@@H]2SCc3[nH]c(=O)c4c(n3)ccs4)c5ccccc5 C39415573
c1ccc(cc1)C[C@H]2CN(CC[NH2+]2)c3ccc(cc3S(=O)(=O)Oc4ccccc4)Cl C39530530
CC(C)(C)c1ccc(cc1)[C@H](CNC(=O)c2cc(on2)c3ccc(c(c3)F)F)[NH+]4CCCC4 C40986488
COc1ccccc1NC(=O)c\2cc3ccccc3o/c2=[NH+]\c4c(c5c(s4)CCCC5)C#N C27520952
CCC(=O)N1[C@H](C/C(=C\2/C(=c3cc(ccc3=[NH+]C2=O)Cl)c4ccccc4)/N1)c5ccco5 C16319881
CCOc1ccc(c2c1cccc2)S(=O)(=O)NCCC3=c4cccc(c4=[NH+][C@@H]3C)Cl C63291191
c1ccc(cc1)COc2ccc(cc2C(=O)N/N=C/C3=c4ccccc4=[NH+]C3)Br C63411408
c1cc(c(cc1Cl)Cl)[C@H]2N=[NH+]C(=S)N2/N=C/c3cc(ccc3O)Br C38935932
Cc1ccc(cc1)[C@H]2[C@H]3C(=c4cc(ccc4=[NH+]3)OC)CCN2C(=O)NC56CC7CC(C5)CC(C7)C6 C63573501
C[C@@H]1C[C@H]([C@@H](N1c2cccc(c2)Cl)C)/C=C(\C#N)/C(=O)NCCC3=c4ccccc4=[NH+]C3 C63614448
CC(C)c1ccc(cc1)N[C@@H]2/C(=N/S(=O)(=O)c3ccc(cc3)Cl)/N=c4ccccc4=[NH+]2 C38970734
CC[C@@H](C)c1ccc(cc1)N[C@@H]2/C(=N/S(=O)(=O)c3cccc(c3)C)/N=c4ccccc4=[NH+]2 C38981140
CC[C@H](C)c1ccc(cc1)N[C@@H]2/C(=N/S(=O)(=O)c3cccc(c3)C)/N=c4ccccc4=[NH+]2 C38981142
Cc1ccc(cc1N[C@@H]2/C(=N/S(=O)(=O)c3ccc(cc3)F)/N=c4ccccc4=[NH+]2)Cl C38984203
CC(C)c1ccc(cc1)N[C@H]2/C(=N/S(=O)(=O)c3cccc(c3)Cl)/N=c4ccccc4=[NH+]2 C63932524
CCc1ccccc1NC(=O)N2Cc3c4c(sc3-n5cccc5[C@H]2c6cccc(c6)Cl)C[NH+](CC4)C C35427366
Cc1ccc(cc1)c2c(n(c[nH+]2)C3CCCCC3)c4ccc(o4)C(=O)NCc5ccc(o5)C C64669345
Cc1cccc(c1)/[NH+]=c\2/c(cc3cc(ccc3o2)Br)C(=O)Nc4ccc(cn4)C C67294730
COc1cccc2c1o/c(=[NH+]\c3ccccc3C(F)(F)F)/c(c2)C(=O)Nc4nccs4 C67295924
COc1cc(c(cc1[C@H]2C(=C(OC3=C2C(=O)C[C@@H](C3)c4ccccc4)N)C#N)Br)OC C00728140
CC1(CC2=C([C@H](C(=C(N2c3c(c4c(s3)CCCC4)C#N)N)C#N)c5ccc6c(c5)OCO6)C(=O)C1)C C00706240
CCOc1ccc(cc1[C@H]2c3c(c4ccccc4oc3=O)OC(=C2C#N)N)Br C00714319
Cc1ccsc1[C@H]2C(=C(N(C3=C2C(=O)CC(C3)(C)C)c4ccc(cc4)[N+](=O)[O-])N)C#N C08442833
Cc1ccc(cc1)[C@@]2(C(=O)N(C(=O)N2)CC(=O)Nc3ccccc3I)C C08643267
CC1(CC2=C([C@@H](C(=C(O2)N)C#N)c3cn(nc3c4ccc(cc4)Cl)c5ccccc5)C(=O)C1)C C00939040
c1cc(ccc1N2C3=C([C@@H](C(=C2N)C#N)c4ccc5c(c4)OCO5)C(=O)CCC3)Br C01056443
C[C@@H](C(=O)Nc1cc(ccc1Cl)Cl)N2C(=O)[C@](NC2=O)(C)c3ccc4c(c3)CCC4 C08966316
c1ccc(cc1)c2c3c(n(n2)c4ccccc4)OC(=C([C@@H]3c5ccc6c(c5)OCO6)C#N)N C01472237
C[C@H]1CCc2c(sc(c2C#N)NC(=O)CN3C(=O)[C@@]4(CCCc5c4ccs5)NC3=O)C1 C09494265
C1CCc2c(c3c(=O)[nH]c(nc3s2)CSCc4[nH]c(=O)c5c6c(sc5n4)CCCC6)C1 C09495003
CC1CCC2(CC1)C(=O)N(C(=O)N2)NC(=O)COc3cc(c(cc3Cl)Cl)Cl C11462225
c1ccc(cc1)c2c(nnn2c3ccc(cc3)N)S(=O)(=O)c4ccc(cc4)Br C11730656
Cc1ccc(cc1N2C3=C([C@H](C(=C2N)C#N)c4ccc(s4)[N+](=O)[O-])C(=O)CC(C3)(C)C)Cl C12462355
c1cc(ccc1NC(=O)c2ccc(o2)Br)NC(=O)c3ccc(o3)Br C00842502
c1ccc(cc1)n2c3c(c(n2)C(C(F)(F)F)(F)F)[C@@H](C(=C(O3)N)C#N)c4cccnc4 C13959767
CC(C)Sc1[nH]c(=O)c2c(n1)NC3=C([C@@H]2c4ccc5c(c4)OCO5)C(=O)CC(C3)(C)C C17113611
CC(C)c1ccc(cc1)n2c(=O)c(c([nH]c2=S)[O-])[C@H]3c4cc5c(cc4CC[NH+]3C)OCO5 C17145828
Cc1ccc(cc1/N=C/2\N[C@H]3CS(=O)(=O)C[C@@H]3S2)C(=O)N[C@@H](C)C45CC6CC(C4)CC(C6)C5 C20354828
c1cc(ccc1/C=c/2\c(=O)oc3=C([C@@H](c4c(oc(n4)N)-n23)c5ccc(cc5)Cl)C#N)Cl C20457382
Cc1ccc(c(c1)O)[C@H]2c3c4c(c(n3-c5ccccc5N2)c6ccccc6)c(=O)n(c(=O)n4C)C C20898531
C[C@H]1Cc2cc(ccc2O1)c3cc(no3)C(=O)Nc4c(c5c(s4)CCCC5)C(=O)NC C21786106
c1ccc(cc1)n2c3c(c(n2)c4ccco4)[C@H](C(=C(O3)N)C#N)c5cc(cs5)Br C02789492
C[C@]1(C(=O)N(C(=O)N1)CC(=O)Nc2cc(ccc2Cl)Cl)c3ccc4c(c3)CCC4 C24850035
CC(C)(C)OC(=O)N1CC=C2[C@H](C1)[C@@H](C(C(=C2C#N)N)(C#N)C#N)c3cc(ccc3F)Br C09113432
COc1ccc2ccccc2c1[C@H]3[C@@H]4CN(CC=C4C(=C(C3(C#N)C#N)N)C#N)Cc5ccccc5 C27329743
Cc1ccc(cc1)c2csc(n2)NC(=O)CN3C(=O)[C@@]4(C[C@@H](CC(C4)(C)C)C)NC3=O C28451116
Cc1cccc(c1)N2C(=O)C[C@]3(C2=O)CSc4c(sc(=O)[nH]4)[C@H]3c5ccccc5O C32594735
Cc1c2c(on1)NC3=C([C@H]2c4ccc(cc4)SC)C(=O)C[C@H](C3)c5ccc(c(c5)OC)O C33026446
COc1ccc(cc1[C@H]2N[C@H](CC(=N2)c3ccc4c(c3)OCO4)c5ccccc5O)Br C20765188
c1cc2c3c(c1)[C@@H]([C@@H](C(=O)N3CC2)C(=O)/N=c/4\[nH]c(cs4)C56CC7CC(C5)CC(C7)C6)O C38925735
c1ccc(cc1)C2=C[C@@H](N=N2)C(=O)N/N=C/c3cc(cc(c3O)Br)Br C38930752
c1ccc(cc1)C2=C[C@@H](N=N2)[C@H]3NN[C@@H](N3/N=C/c4ccc(s4)Br)S C38971364
c1ccc(cc1)C2=C[C@@H](N=N2)[C@@H]3NN[C@@H]4N3N=C(CS4)c5ccccc5Br C38974869
CC1(CC2=C([C@H]([C@H]3C(=NC(=NC3=O)SCc4ccccc4)N2)c5cccc(c5)O)C(=O)C1)C C39360640
CC1(CC2=C([C@@H](C(=C(N2c3nnc(s3)SC)N)C#N)c4ccc(cc4)Cl)C(=O)C1)C C39426002
CC(C)S(=O)(=O)[P@@]1(=O)NN2CCc3cc(c(cc3[C@@H]2CO1)c4ccccc4O)Br C39466283
Cc1cccc(c1)C(=O)Nc2c(c3c(s2)C[C@@H](CC3)C)C(=O)N[C@H]4CCS(=O)(=O)C4 C39836169
C[C@H]1CCc2c(sc(c2C(=O)N[C@@H]3CCS(=O)(=O)C3)NC(=O)c4cccc5c4cccc5)C1 C39836296
CC(C)(C)[C@@H]1CC=C2[C@@H](C1)[C@@]3(c4cc(ccc4N(C3=O)C)Br)C(=C(C2(C#N)C#N)N)C#N C39940574
C[C@H]1CC=C2[C@H](C1)[C@@]3(c4ccccc4N(C3=O)CCc5ccccc5)C(=C(C2(C#N)C#N)N)C#N C39940581
C[C@@H]1CCc2c(cc(s2)C(=O)NNC(=O)[C@@H]3CCCN(C3)C(=O)c4cccs4)C1 C45528459
Cc1c(ccc2c1NC(=O)[C@]23[C@H]4[C@@H]([C@@H](N3)CCSC)C(=O)N(C4=O)C5CCCC5)Cl C16012611
Cc1cc(nc(n1)n2c3c(c(n2)c4ccc(cc4)Cl)[C@@H](CC(=O)N3)c5ccc(cc5)O)C C09410322
CCN1c2ccccc2C3=C(S1(=O)=O)[C@H](C(=C(O3)N)C#N)c4ccccc4Br C57510582
c1cc(c(cc1S(=O)(=O)N2CCCC2)NC(=O)c3cc(cc(c3)Br)F)O C58948383
C[C@@H]1CC2(CCCCC2)N3c4c1cccc4[C@@]5(C3=O)C(=C(OC6=C5C(=O)CC(C6)(C)C)N)C#N C22564431
Cc1c2c(n(n1)c3ccccc3)NC4=C([C@@H]2c5cccnc5)C(=O)C[C@H](C4)c6ccc(cc6)O C13569350
Cc1ccc(cc1C)N2C(=O)[C@@H]3[C@@H](N[C@]4([C@@H]3C2=O)c5ccccc5NC4=O)CCSC C15957482
c1ccc(cc1)C2=NN=C3[C@H]2[C@]4(c5ccccc5N(C4=O)Cc6ccc(cc6)F)C(=C(O3)N)C#N C09160081
C[C@@H]1c2c(sc(n2)NC(=O)C[NH+](C)C)C[C@]3([C@H]1[C@H]([C@H](CC3)[C@H](C)C(=O)N4CCSCC4)O)C C03840962
c1cc(ccc1C(=O)N2CCC[C@@H](C2)O)N3CCC(CC3)[NH2+]CC4(CCCC4)N5CCOCC5 C19841952
C[C@H](c1ccc(c(c1)F)F)[NH+](C)CC(=O)Nc2cccc(c2)S(=O)(=O)/N=C/3\CCCN3 C23667722
C[NH+](Cc1ccccc1OC(F)(F)F)CC(=O)N2CCc3c2ccc(c3)S(=O)(=O)N C25253814
Cc1cc(n(n1)[C@@H]2CCS(=O)(=O)C2)NC(=O)C[NH2+][C@H](C)c3ccc(cc3Cl)Cl C28954910
Cc1cc(n(n1)[C@H]2CCS(=O)(=O)C2)NC(=O)C[NH2+][C@@H](C)c3ccc(cc3Cl)Cl C28954923
c1cc[nH+]c(c1)N2CCN(CC2)C(=O)[C@@H]3CC=CC[C@H]3C(=O)NNc4cccc(c4)Cl C38732934
C[C@@H](c1ccccc1)NC(=O)[C@H]2CN(CC23CC[NH2+]CC3)C(=O)c4ccccc4OC(=O)C C39596672
CC[C@@H](C)CNC(=O)[C@H]1CN(CC12CC[NH2+]CC2)C(=O)c3c(c(nn3CC)C)Br C39606504
Cc1c(cccc1OC(=O)C)C(=O)N2C[C@H](C3(C2)CC[NH2+]CC3)C(=O)N[C@@H]4CCCC[C@@H]4C C39635959
CCn1c(c(c(n1)C)Br)C(=O)N2C[C@@H](C3(C2)CC[NH2+]CC3)C(=O)NCc4cc(ccc4C)C C39636627
Cc1ccsc1C(=O)N2C[C@@H](C3(C2)CC[NH2+]CC3)C(=O)NCc4cccc(c4OC)OC C39638503
c1ccc(cc1)Sc2c(cccn2)C(=O)N3C[C@@H](C4(C3)CC[NH2+]CC4)C(=O)NCc5ccco5 C39655001
CC(C)[C@H](C(=O)N1C[C@@H](C2(C1)CC[NH2+]CC2)C(=O)NCc3ccco3)Oc4ccccc4 C39655115
Cc1cc(n(n1)C(C)(C)C)C(=O)N2C[C@@H](C3(C2)CC[NH2+]CC3)C(=O)NCCc4cccs4 C39657537
COc1ccc(c(c1)OC)CNC(=O)[C@H]2CN(CC23CC[NH2+]CC3)C(=O)c4ccc(cc4)Br C39661533
Cc1cc(ccc1Br)C(=O)N2C[C@@H](C3(C2)CC[NH2+]CC3)C(=O)NCc4ccc(cc4OC)OC C39661560
Cc1ccsc1C(=O)N2C[C@@H](C3(C2)CC[NH2+]CC3)C(=O)NCc4ccc(cc4OC)OC C39661660
C[C@H](CNC(=O)[C@@H]1CN(CC12CC[NH2+]CC2)C(=O)c3ccccc3F)Oc4ccc(cc4)OC C39665513
Cc1ccsc1C(=O)N2C[C@@H](C3(C2)CC[NH2+]CC3)C(=O)NC[C@@H](C)Oc4ccc(cc4)OC C39665848
Cc1ccc(cc1)O[C@H](C)CNC(=O)[C@@H]2CN(CC23CC[NH2+]CC3)C(=O)C4CCOCC4 C39666302
Cc1ccc(c(c1)C)CCNC(=O)[C@@H]2CN(CC23CC[NH2+]CC3)C(=O)c4ccc(c(c4)OC)OC C39666979
Cc1cc(c(o1)C(F)(F)F)C(=O)N2C[C@@H](C3(C2)CC[NH2+]CC3)C(=O)NC[C@H]4c5ccccc5CCO4 C39669158
c1cc(cc(c1)Cl)OCC(=O)N2C[C@@H](C3(C2)CC[NH2+]CC3)C(=O)NCCc4ccco4 C39670984
c1ccc2cc(ccc2c1)C(=O)N3C[C@H](C4(C3)CC[NH2+]CC4)C(=O)NCC5(CCCCC5)N6CCOCC6 C39672794
c1ccc2c(c1)c(cs2)C(=O)N3C[C@H](C4(C3)CC[NH2+]CC4)C(=O)NCC5(CCCCC5)N6CCOCC6 C39672937
CC[C@@H](C)CC(=O)N1C[C@@H](C2(C1)CC[NH2+]CC2)C(=O)NCC3(CCCCC3)N4CCOCC4 C39672946
C[C@H]1C(=C(N=N1)C)[C@@H](C)NC(=O)[C@@H]2CN(CC23CC[NH2+]CC3)C(=O)c4ccc(cc4)C(F)(F)F C39674199
Cc1ccc(c(c1)CCNC(=O)[C@@H]2CN(CC23CC[NH2+]CC3)C(=O)c4ccccc4OC(=O)C)C C39676882
Cc1ccc(c(c1)CCNC(=O)[C@H]2CN(CC23CC[NH2+]CC3)C(=O)c4ccc(c(c4)OC)OC)C C39676905
COc1c(csc1Cl)C(=O)N2C[C@H](C3(C2)CC[NH2+]CC3)C(=O)NCc4ccccc4N5CCCCC5 C39678341
C[C@@H](c1ccncc1)NC(=O)[C@H]2CN(CC23CC[NH2+]CC3)C(=O)c4cc(c(c(c4)Cl)OC)Cl C39681121
Cc1ccc(c(c1F)F)C(=O)N2C[C@@H](C3(C2)CC[NH2+]CC3)C(=O)NCc4cc(ccc4OC)OC C39683023
Cc1ccsc1C(=O)N2C[C@H](C3(C2)CC[NH2+]CC3)C(=O)NCc4cc(ccc4OC)OC C39683114
COc1ccc(cc1OC)C(=O)N2C[C@@H](C3(C2)CC[NH2+]CC3)C(=O)NCc4ccccc4Br C39690515
COc1ccc(c(c1)OC)C(=O)N2C[C@@H](C3(C2)CC[NH2+]CC3)C(=O)NCc4ccccc4Br C39690542
CC[C@@H](c1ccccc1)NC(=O)[C@H]2CN(CC23CC[NH2+]CC3)C(=O)c4c(onc4c5ccccc5)C C39695393
CCc1ccc(cc1)[C@@H](C)NC(=O)[C@@H]2CN(CC23CC[NH2+]CC3)C(=O)C4CCN(CC4)C(=O)C C39696114
Cc1cc(n(n1)C(C)(C)C)C(=O)N2C[C@@H](C3(C2)CC[NH2+]CC3)C(=O)NCCSC(C)(C)C C39696508
c1ccc2c(c1)C[C@@H](N(C2)S(=O)(=O)c3ccc(cc3)C(F)(F)F)C(=O)NCCc4c[nH+]c[nH]4 C32643716
C[C@H](CC1=c2ccccc2=[NH+]C1)NC(=O)COc3ccc4c(c3)C(=O)N5CCCCC[C@H]5N4 C63270300
c1cc2c(cc1OCC(=O)NCCC3=c4cc(ccc4=[NH+]C3)F)C(=O)N5CCCCC[C@@H]5N2 C63280189
COc1cc(cc(c1OCC(=O)N)Cl)C(=O)N2CCC(=CC2)C3=c4ccccc4=[NH+]C3 C63399859
COc1ccc2=[NH+]CC(=c2c1)CCNC(=O)C3=CNN4[C@H]3N=C(C=C4C(F)F)c5ccccc5 C63547177
Cc1ccc2=[NH+]CC(=c2c1)CCN3C[C@@H](CC3=O)C(=O)N[C@@H]4Nc5ccc(cc5S4)OC C63557354
c1ccc(cc1)C2(C(=O)N(C(=O)N2)CC(=O)NCCC3=c4ccccc4=[NH+]C3)c5ccccc5 C63835403
c1ccc2=[NH+]CC(=c2c1)CCNC(=O)[C@H]3C=C(N(N3)[C@@H]4CCS(=O)(=O)C4)c5cccs5 C63899652
COc1cccc(c1OC)[C@H](CNC(=O)/C=C\2/CN3CC=CC=C3N2)C4=c5ccccc5=[NH+]C4 C64202089
c1ccc(c(c1)C(=O)N2CCCCC2)NC(=O)C(=O)NCCC3=c4cc(ccc4=[NH+]C3)Cl C64600297
Cc1ccc(c(c1)S(=O)(=O)N2CCC3(CC2)C(=[NH+]CCN3)NCc4ccccc4OC)C C65074756
CC1CCN(CC1)C(=O)C[C@@H]2c3c(sc(n3)NC(=O)OCC=C)C[C@H]4[C@]2(CC[C@H]([C@@]4(C)CO)O)C C04237020
CC(C)(C)OC(=O)NNC(=O)c1ccc(cc1)NS(=O)(=O)c2cc(sc2Cl)Cl C02625144
CC(=O)Nc1ccc(cc1)C=NNC(=O)c2ccc(cc2)NS(=O)(=O)c3ccc(cc3)Br C03232402
Cc1ccc(c(c1)C)NC(=O)C2=c3n(c(=O)/c(=C/C(=O)OC)/s3)C(=C([C@@H]2c4cccs4)C#N)N C03764673
Cc1c2cc(sc2n(n1)c3ccc(cc3)F)C(=O)OCC(=O)Nc4c(ccs4)C(=O)N C08824913
c1ccc(cc1)c2cnc(n2c3ccccc3)SCC(=O)c4c(n(c(=O)[nH]c4=O)C5CC5)N C08900097
Cc1c(cco1)c2nnc(n2c3ccccc3)SCC(=O)Nc4c(c5c(s4)CCC5)C(=O)N C09365866
CCOc1cc2c(cc1CNC(=O)c3ccccc3SC[C@@]4(C(=O)NC(=O)N4)C)O[C@H](C2)C C09460302
C[C@H]1CCCC[C@H]1n2c(nnc2SCC(=O)Nc3c(ccs3)C(=O)N)c4cccnc4 C03368165
c1cc(ccc1S(=O)(=O)N2C[C@@H](C[C@@H]2C(=O)NNC(=O)CC34CC5CC(C3)CC(C5)C4)O)Cl C09561699
Cc1cc(no1)NS(=O)(=O)c2ccc(cc2)NC(=S)NC(=O)c3ccc(cc3)C(C)C C10010883
Cc1cccc(c1)NS(=O)(=O)c2ccc(c(c2)C(=O)NNC(=O)c3cn(c4c3cccc4)C)C C10736861
C[C@@H]1CCCC[C@@H]1n2c(nnc2SCC(=O)Nc3c(c4c(s3)CCC4)C(=O)N)c5cccnc5 C12805406
Cc1cc(c(c(c1)Br)OCC(=O)N/N=C/c2cc(=O)[nH]c(=O)[nH]2)Br C14920615
C[C@H]1CCCC[C@]12C(=O)N(C(=O)N2)CC(=O)NNC(=O)c3cc4c(s3)CC[C@@H](C4)C(C)(C)C C15535873
C[C@H]1CCCC[C@@H]1NS(=O)(=O)c2cc(ccc2OC)C(=O)NNC(=O)c3cc4c(s3)CCC4 C15938252
Cc1c(c(n(n1)c2cccc(c2)C(F)(F)F)C)C(=O)C(=O)NNC(=O)Cc3c[nH]c4c3cccc4 C16205702
Cc1cc(c(c(c1)C)NC(=O)CNC(=O)CN2C(=O)[C@](NC2=O)(C)c3ccc4ccccc4c3)C C17960594
CC(C)[C@H](c1ccc2c(c1)OCCCO2)NC(=O)CSc3nnc(n3N)c4ccc(cc4)F C18524623
c1ccc(cc1)C[C@H](C(=O)Oc2cc(c3c(c2)occ(c3=O)c4ccc5c(c4)OCCCO5)O)N C20412701
C/C(=N\Nc1[nH]nc(n1)SCCC(=O)Nc2cccc(c2)Br)/c3ccncc3 C21082524
C/C(=N\Nc1[nH]nc(n1)SCCC(=O)Nc2cccc(c2)Br)/c3ccccn3 C21082816
C[C@H](C(=O)Nc1c(c2c(s1)CCC2)C(=O)N)OC(=O)c3ccc(s3)c4ccc5c(c4)OCCO5 C21605378
c1cc(cc(c1)S(=O)(=O)NC[C@H]2CCCO2)C(=O)NNC(=O)C34CC5CC(C3)CC(C5)C4 C21895093
C[C@@H](C(=O)Nc1c(ccs1)C(=O)N)OC(=O)[C@H]2CCCC[C@@H]2C(=O)N3CCc4c3cccc4 C22036521
C1CCC(CC1)C(=O)Nc2c(c3c(s2)CCC3)C(=O)OCC(=O)N4CCC(CC4)C(=O)N C23947817
CCCCN(c1c(n(c(=O)[nH]c1=O)CC(C)C)N)C(=O)CN2CCCc3c2c(cc(c3)F)F C26725866
CCN\1C(=O)[C@H](S/C1=N\c2ccc(cc2)S(=O)(=O)N)CC(=O)Nc3ccc(c(c3)C)C C28050880
c1ccc2c(c1)c(c[nH]2)C[C@@H](C(=O)NCCc3nnc4n3cccc4)NC(=O)c5cccs5 C32859711
Cc1ccccc1NC(=O)[C@@H]2[C@@H]([C@@H]([C@@](CC2=O)(C)O)C(=O)Nc3ccccc3C)c4c(nn(c4C)C)C C35678735
c1ccc(cc1)CCn2c(=O)[nH]nc2SCC(=O)NC(=O)NC34CC5CC(C3)CC(C5)C4 C36849904
CCCc1c2c(n[nH]1)OC(=C([C@H]2c3ccc(c(c3)Cn4c(c(c(n4)C)Br)C)OC)C#N)N C04162956
C=CCn1c(n[nH]c1=S)Cc2csc(n2)NC(=O)[C@H]3C4=C(CCC4)N(N3)c5ccc(cc5)F C38798838
Cc1ccc(c(c1)C2=NN=C(C2)C(=O)N[C@@H]3[C@H](C4=C(S3)CCCC4)C(=O)NCc5ccco5)O C38989376
Cc1ccc(c(c1)O)C2=NN=C(C2)C(=O)N[C@@H]3[C@H]([C@@H]4CCC[C@@H]4S3)C(=O)NC[C@@H]5CCCO5 C39016281
CCc1ccc(c(c1)N2CCN[C@@H](C2)S(=O)(=O)C(C)C)NS(=O)(=O)c3ccccc3O C39481254
c1ccc(cc1)n2cc(c(n2)c3cccnc3)/C=C/C(=O)Nc4cc(ccc4N5CCCCC5)C(=O)N C39559337
CC[C@H](C(=O)Nc1c(c2c(s1)CCCC2)C(=O)N)n3c(=O)cc(c4c3n(nc4C)c5ccccc5)C C40175240
CCOc1cc(ccc1OCc2ccc(cc2)Br)[C@H]3C(=C(Nc4n3ncn4)C)C(=O)N C40915218
CCc1cccc(c1N2C(=O)[C@H]3[C@H]([NH2+][C@@]([C@@H]3C2=O)([C@@H](C)O)C(=O)[O-])c4ccc(c5c4cccc5)OC)CC C43221873
c1ccnc(c1)/C(=N/c2ccc(cc2)[N+](=O)[O-])/NNC(=S)Nc3ccc(cc3)Br C44547863
CCCc1c2c([nH]n1)OC(=C([C@]23c4ccccc4N(C3=O)Cc5ccccc5Cl)C(=O)OC)N C09307293
COc1ccc(cc1)NS(=O)(=O)c2cccc(c2)C(=O)NNC(=O)/C=C/c3ccsc3 C25133383
Cc1c(c(n(n1)C)C)CN/C(=N\C(=O)c2ccc(cc2)NC(=O)C)/Nc3ccc(cc3)C(C)C C32972502
Cc1c(c(n2c(n1)c(cn2)C(=O)N)C)CCC(=O)Nc3nc(cs3)c4ccc5c(c4)CCCC5 C59020761
COc1cc(cc(c1OCC#N)I)/C=N/NC(=O)Cc2csc(n2)N C59645584
C[C@@H]1CCc2c(sc3c2c(=O)n(c(n3)SCCCC(=O)NC(=O)N)Cc4ccco4)C1 C60374707
COc1cc2c(cc1OC)[C@@H]([NH2+]CC2)c3c(=O)[nH]c(=O)n(c3[O-])c4cccc(c4)C(F)(F)F C20533251
CCOc1ccccc1[C@@H]2N[C@H](ON2)c3ccc4c(c3)[nH]c(=O)n(c4=O)Cc5ccccc5F C64870883
COc1cc(cc(c1OC)OC)c2c3c([nH]n2)OC(=C([C@H]3c4c(cccc4Cl)Cl)C#N)N C00985147
c1cnn(c1)c2ccc(cc2)NC(=S)NC[C@H]3C[C@@H]4CC[NH+]3C[C@@H]4C[NH+]5CCOCC5 C08635557
CCOc1ccccc1C[NH+]2CCNC(=O)[C@@H]2CC(=O)N(C)C3CC([NH2+]C(C3)(C)C)(C)C C12466993
[H]/[O+]=c/1\c(c(c1=O)N2CCC(CC2)[NH+]3CCc4ccccc4[C@@H]3CC(=O)NCc5ccco5)NC6CC6 C24897966
CCOC(=O)c1c2c(sc1NC(=O)C[NH+](C)C3CCN(CC3)C)C([NH2+]C(C2)(C)C)(C)C C25436091
C[NH2+][C@H]1CCc2cc(c(c(c2-c3c1cc(=O)c(cc3)[NH2+][C@H]4CCCCNC4=O)OC)OC)OC C16040101
CCn1c(c(c(n1)C)Br)C(=O)N2C[C@H](C3(C2)CC[NH2+]CC3)C(=O)NCC[NH+](C(C)C)C(C)C C39634840
CCOc1ccccc1C(=O)N2C[C@@H](C3(C2)CC[NH2+]CC3)C(=O)N[C@H](C[NH+](C)C)c4ccccc4 C39664717
Cc1ccn2cc([nH+]c2c1)CNC(=O)[C@H]3CN(CC34CC[NH2+]CC4)C(=O)c5cccnc5Oc6ccccc6 C39670176
Cc1ccn2cc([nH+]c2c1)CNC(=O)[C@H]3CN(CC34CC[NH2+]CC4)C(=O)c5cc(ccc5OC)OC C39670212
Cc1ccc2[nH+]c(cn2c1)CNC(=O)[C@H]3CN(CC34CC[NH2+]CC4)C(=O)c5ccc(c(c5)C(F)(F)F)F C39670447
Cc1ccc2[nH+]c(cn2c1)CNC(=O)[C@H]3CN(CC34CC[NH2+]CC4)C(=O)[C@H](C)Oc5ccccc5 C39670475
CCOc1ccccc1C(=O)N2C[C@@H](C3(C2)CC[NH2+]CC3)C(=O)NCc4cn5cc(ccc5[nH+]4)C C39670484
Cc1ccc2[nH+]c(cn2c1)CNC(=O)[C@@H]3CN(CC34CC[NH2+]CC4)C(=O)[C@@H](C(C)C)Oc5ccccc5 C39670590
CC[C@H](c1ccccc1)C(=O)N2C[C@@H](C3(C2)CC[NH2+]CC3)C(=O)NCc4cn5c(cccc5[nH+]4)C C39670759
C[C@H]1C(=c2cc(ccc2=[NH+]1)C#N)CCNC(=O)[C@H]3CN(CC34CC[NH2+]CC4)C(=O)c5ccccc5F C39674603
C[C@H]1C(=c2cc(ccc2=[NH+]1)C#N)CCNC(=O)[C@H]3CN(CC34CC[NH2+]CC4)C(=O)CCc5ccccc5 C39674643
C[C@H]1C(=c2cc(ccc2=[NH+]1)C#N)CCNC(=O)[C@H]3CN(CC34CC[NH2+]CC4)C(=O)CCC5CCCC5 C39674663
C[C@@H]1C(=c2cc(ccc2=[NH+]1)C#N)CCNC(=O)[C@@H]3CN(CC34CC[NH2+]CC4)C(=O)c5ccc(cc5)Cl C39674680
CCOc1ccccc1C(=O)N2C[C@H](C3(C2)CC[NH2+]CC3)C(=O)NCCC4=c5cc(ccc5=[NH+][C@@H]4C)C#N C39674733
C[C@@H]1C(=c2cc(ccc2=[NH+]1)C#N)CCNC(=O)[C@@H]3CN(CC34CC[NH2+]CC4)C(=O)CCCc5ccccc5 C39674800
Cc1ccc(c(c1)C)C(=O)N2C[C@@H](C3(C2)CC[NH2+]CC3)C(=O)NCCC4=c5cc(ccc5=[NH+][C@H]4C)C#N C39674830
CC[C@@H](C)CC(=O)N1C[C@H](C2(C1)CC[NH2+]CC2)C(=O)NCCC3=c4cc(ccc4=[NH+][C@@H]3C)C#N C39674834
Cc1ccc(cc1)CC(=O)N2C[C@H](C3(C2)CC[NH2+]CC3)C(=O)NCCC4=c5cc(ccc5=[NH+][C@H]4C)C#N C39674859
C[NH+](C)[C@@H](CNC(=O)[C@H]1CN(CC12CC[NH2+]CC2)C(=O)c3ccc(o3)c4ccccc4F)c5ccccc5 C39675884
CC[C@@H](C)C(=O)N1C[C@@H](C2(C1)CC[NH2+]CC2)C(=O)NC3CCN(CC3)c4c(ccc[nH+]4)C C39687602
CCCC[C@H](C)C(=O)N1C[C@H](C2(C1)CC[NH2+]CC2)C(=O)NC3CCN(CC3)c4c(ccc[nH+]4)C C39687685
CC[C@H](C)CC(=O)N1C[C@@H](C2(C1)CC[NH2+]CC2)C(=O)NC3CCN(CC3)c4c(ccc[nH+]4)C C39687701
CC(C)(C(=O)N[C@H](CC1=c2ccccc2=[NH+]C1)C(=O)N3CCC[C@]4(C3)Cc5ccccc5[C@H]4O)[NH3+] C52541780
Cc1c2cc(cnc2[nH]n1)c3cc(cnc3c4ccoc4)OC[C@H](CC5=c6ccccc6=[NH+]C5)[NH3+] C52569905
Cc1c(cc(c(n1)c2ccoc2)c3cnc4c(n3)c(n[nH]4)C)OC[C@H](CC5=c6ccccc6=[NH+]C5)[NH3+] C52569919
c1ccc2c(c1)C=CC23CCN(CC3)C(=O)N[C@H](CC4=c5ccccc5=[NH+]C4)C(=O)NCCCC[NH3+] C52594477
c1ccc2c(c1)CCC23CCN(CC3)C(=O)[C@@H](CC4=c5ccccc5=[NH+]C4)NC(=O)N[C@H]6C[NH+]7CCC6CC7 C52594542
CCOC(=O)[C@@H]1[C@@H](N[C@@H](S1)NC(=O)CSC2[NH+]=c3ccccc3=[NH+]2)c4ccccc4 C63303350
c1ccc(c(c1)C(=O)NC(=S)Nc2cc(ccc2Cl)C3[NH+]=c4ccccc4=[NH+]3)[N+](=O)[O-] C63312549
COc1cc(ccc1O[C@H]2N=NNN2c3ccccc3)C[NH2+]CCC4=c5ccccc5=[NH+]C4 C63316131
c1ccc2=[NH+]CC(=c2c1)CCNC(=O)[C@@H]3C=C4[NH+]=C(C=C(N4N3)C(F)(F)Cl)c5ccco5 C63513846
C[C@H]1C(=C(N=N1)C)CCC2=[NH+]C3=c4ccccc4=[NH+][C@H](N3N2)SCC(=O)N[C@@H]5C=C(N=N5)C C63708196
C[NH+](C)[C@@H](CNC(=O)C1=c2cc(ccc2=[NH+]C(=O)C1)S(=O)(=O)Nc3ccc(cc3)F)c4ccco4 C63908198
c1ccc2=[NH+]C([NH+]=c2c1)SCC(=O)NNC(=O)CCCN3C(=O)/C(=C\c4cccs4)/SC3=S C63963004
CC(=O)N[C@H]1c2cc(c[nH+]c2N([C@@H]1C(=O)OC)CCC3=c4ccccc4=[NH+]C3)NC5CCC5 C63980798
CC(=O)N[C@@H]1c2cc(c[nH+]c2N([C@@H]1C(=O)OC)CCC3=c4ccccc4=[NH+]C3)NC[C@@H]5CCC=CC5 C63985983
Cc1ccc(cc1)CNc2cc3c([nH+]c2)N([C@H]([C@@H]3NC(=O)C)C(=O)OC)CCC4=c5ccccc5=[NH+]C4 C63994385
C[C@@H](CO)Nc1cc2c([nH+]c1)N([C@@H]([C@@H]2NC(=O)C)C(=O)OC)CCC3=c4ccccc4=[NH+]C3 C63994396
CC(C)[C@@H](C1[NH+]=c2ccccc2=[NH+]1)NC(=O)CS[C@@H]3N=NNN3c4ccccc4Cl C64164324
COc1ccc2=C(C[NH+]=c2c1)CCNC(=O)CS[C@@H]3N[NH2+]NN3c4ccccc4OC C64164388
COc1ccc2=C(C[NH+]=c2c1)CCNC(=O)CS[C@H]3N[NH2+]NN3c4ccccc4OC C64164392
c1ccc2=[NH+]CC(=c2c1)CC(=O)N3CCN(CC3)C(=O)[C@H]4N[C@H](NO4)c5ccc(cc5)[NH+]6CCCCC6 C64519987
CC(C)Cn1cc(c(=O)c(c1)C(=O)NC(C)C)C(=O)NCC[C@H]2[NH+]=c3ccc(cc3=[NH+]2)OC C64610075
Cc1ccc2=[NH+][C@H]([NH+]=c2c1)CNS(=O)(=O)c3cc(sc3C)[C@H]4NC(=NO4)c5ccc(cc5)F C64746042
CC(C)C[C@H](C(=O)NC1[NH+]=c2ccccc2=[NH+]1)NC(=O)c3cc(c(c(c3)OC)OC)OC C65305854
Cc1cccc([nH+]1)N[C@@H](c2ccc3ccc(nc3c2O)C)c4cc(c(c(c4)OC)OC)OC C04164730
COc1ccc(c(c1)OC)[C@@H]2[C@@H]3CCCC[C@@]3(CC[NH+]2CC(=O)NCc4ccco4)O C06642093
C[C@@]1(C(=O)N(C(=O)N1)NC(=O)C[NH+](C)[C@@H]2CCCc3c2cccc3)CCc4ccccc4 C08746077
CC(C)C[C@H]1[C@@H]2[C@@H](C(=O)N(C2=O)Cc3ccccc3OC)[C@@]4([NH2+]1)c5ccccc5NC4=O C08789521
Cc1ccc2c(coc2c1C)CC(=O)Nc3cccc(c3)S(=O)(=O)NC4=[NH+]CCC4 C09580709
C[C@@]1(C(=O)N(C(=O)N1)C2Cc3ccccc3C2)C4CC[NH+](CC4)Cc5cccc(c5O)OC C11788181
Cc1c2c(nc(n1)CNC(=O)C[C@H]3C(=O)NCC[NH+]3Cc4ccccc4F)CCCC2 C12716169
C[C@H]1CN(C[C@H](O1)C)C(=O)c2c(n3ccsc3n2)C[NH2+]Cc4cccc5c4cc[nH]5 C12305683
C[C@H](c1ccccc1)NC(=O)c2cc3c(nc4ccccn4c3=O)n(c2=[NH2+])Cc5ccccc5 C16213731
CCOc1cc(ccc1OCC#C)C[NH+]2CCC[C@@H](C2)c3cc(n4c(n3)cc(n4)C)N C19532191
c1cc(c(=O)[nH]c1CN2CC[NH+](CC2)C34CC5CC(C3)CC(C5)C4)C(=O)NC[C@@H]6CCCO6 C19839176
CC[C@@H](C(=O)N1CCCC1)Sc2nc3c(c([nH]n3)C)c(=[NH2+])n2c4cc(ccc4C)Cl C20758393
C[C@H]1C[C@@H](C[NH+](C1)Cc2csc(n2)NC(=O)c3ccc(cc3)S(=O)(=O)NCC#C)C C22296629
CCNC(=O)N1CCC(CC1)[NH+]2CCc3ccccc3[C@H]2CC(=O)NCc4ccco4 C24897750
CCC[NH+]1CCN(CC1)c2c3c4c(sc3nc(n2)SCC(=O)N)COC(C4)(C)C C34750149
Cc1ccc(cc1C)n\2cc([nH]/c2=N\C(=O)C[NH2+]C[C@H]3CCCO3)c4ccc(cc4)OC C36039491
C[NH+](C)[C@@H](CNC(=O)CN1C(=O)[C@@]2(CCc3c2cccc3)NC1=O)c4ccccc4Cl C36735712
COc1ccc(cc1OC)[C@H]2[NH2+][C@H](CC(=N2)c3ccc4c(c3)OCO4)c5ccccc5O C09541692
CCOC(=O)[C@H]1C(=c2cc(ccc2=[NH+]1)Br)NC(=O)CNc3nccs3 C38627030
c1ccc(cc1)C[C@@H](C(=O)N2CCC3(CC2)[C@H]4C(=NC=N4)CC[NH2+]3)NC(=O)Cc5ccc(cc5)Cl C39037612
c1ccc(cc1)NC(=O)CS[C@@H]2NN=C(N2C[C@@H]3CCCO3)C4=c5ccccc5=[NH+]C4 C39142629
c1cc(oc1)[C@H](CNC(=O)CNC(=O)c2ccc(o2)Br)[NH+]3CCCCC3 C39484793
CC[C@H](C)CNC(=O)[C@H]1CN(CC12CC[NH2+]CC2)C(=O)c3cccnc3Oc4ccccc4 C39606419
c1ccc(cc1)[C@H](C#N)NC(=O)[C@@H]2CN(CC23CC[NH2+]CC3)C(=O)c4cccnc4Sc5ccccc5 C39662495
Cc1ccc(c(c1)C)CCNC(=O)[C@H]2CN(CC23CC[NH2+]CC3)C(=O)[C@H]4COc5ccccc5O4 C39667133
C[C@H](C(=O)N1C[C@@H](C2(C1)CC[NH2+]CC2)C(=O)NC[C@@H]3c4ccccc4CCO3)Oc5ccccc5 C39669013
c1ccc(cc1)c2ccc(o2)C(=O)N3C[C@H](C4(C3)CC[NH2+]CC4)C(=O)NC[C@H]5c6ccccc6CCO5 C39669191
CCC[C@H](C)NC(=O)[C@H]1CN(CC12CC[NH2+]CC2)C(=O)c3ccc(cc3OC)OC C39673565
CCC[C@@H](C)NC(=O)[C@@H]1CN(CC12CC[NH2+]CC2)C(=O)c3cc(nn3C(C)(C)C)C C39673778
CCC[C@@H](C)NC(=O)[C@@H]1CN(CC12CC[NH2+]CC2)C(=O)c3cc(ccc3OC)OC C39673798
C[C@@H]1C(=C(N=N1)C)[C@@H](C)NC(=O)[C@@H]2CN(CC23CC[NH2+]CC3)C(=O)CCc4ccccc4 C39674194
Cc1c(c(no1)c2ccccc2)C(=O)N3C[C@@H](C4(C3)CC[NH2+]CC4)C(=O)N[C@@H](C)Cc5ccccc5F C39687178
c1ccc2=[NH+]CC(=c2c1)C3=NN[C@@H](N3C4CC4)SCC(=O)NC5(CCCCC5)C#N C39942451
c1ccc2=[NH+]CC(=c2c1)/C=N/N=C\3/NC(=O)[C@H](S3)CC(=O)Nc4cccc(c4)C(F)(F)F C39843509
Cc1c(noc1[C@H]2CSC[C@H]([NH2+]2)C(=O)NCc3ccc4c(c3)OCO4)c5ccccc5 C44164051
CC(C)C[C@@H](C(=O)OC)NC(=O)N1CCc2c([nH+]c[nH]2)[C@@H]1c3cc(ccc3F)Cl C44577179
CC(C)C[C@@H](C(=O)OC)NC(=O)N1CCc2c([nH+]c[nH]2)[C@H]1c3cc(ccc3F)Cl C44577183
c1ccn(c(=O)c1)c2ccc(cc2)C(=O)N[C@H]3CCC[C@H]3NC(=O)c4ccc5=C(C[NH+]=c5c4)Cl C52635084
C[C@@H](c1[nH]cc([nH+]1)c2ccccc2)NC(=O)CCc3nc(no3)c4ccc(cc4)Cl C60199503
C[C@@H](C(=O)Nc1c(ccs1)C#N)S[C@H]2NN=C(N2C3CC3)C4=c5ccccc5=[NH+]C4 C39938836
c1ccc2=[NH+]CC(=c2c1)C3=NN[C@H](N3C4CC4)SCC(=O)Nc5cccc(c5)C#N C39939549
C[C@H]1c2ccc(cc2OC(=O)[C@@H]1CCC(=O)NCCC3=c4cc(ccc4=[NH+]C3)OC)O C63384994
C[C@@H]1c2cc3c(cc2OC(=O)[C@H]1CCC(=O)NCCc4c[nH]c[nH+]4)oc5c3CCCC5 C53627428
c1ccc2=[NH+]CC(=c2c1)C[C@H]3C(=O)N(C(=O)N3)CC(=O)Nc4ccc(cc4F)Cl C63778234
c1ccc2=[NH+]CC(=c2c1)C[C@H]3C(=O)N(C(=O)N3)CC(=O)Nc4ccc(c(c4F)F)F C63786787
c1ccc2=[NH+]CC(=c2c1)c3csc(n3)NC(=O)CC[C@H]4NC(=NO4)c5cccs5 C64143958
Cc1c(c([nH]c1C(=O)[C@@H](C)S[C@H]2N[NH+]=C(N2C3CC3)N4CCCCC4)C)C(=O)C C64181703
C[C@H]1c2cc3c(cc2OC(=O)[C@H]1CCC(=O)NCCc4c[nH+]c[nH]4)oc5c3CCCC5 C53627429
C[C@@H]1[C@@H](N[C@@H](O1)c2ccccc2[N-]S(=O)(=O)C)C[NH+](C)CC3=c4ccccc4=[NH+]C3 C64626299
CN1C(=O)[C@H]2C(=CN1)c3ccccc3N2CC(=O)NCCC4=c5cc(ccc5=[NH+]C4)Cl C64839320
Cc1cc(n(n1)c2nc3ccccc3s2)NC(=O)C[NH2+]Cc4ccccc4 C03217325
COc1ccc2c(c1)[nH]c3c2CC[NH+]4[C@H]3C[C@H]5[C@@H](C4)CC[C@@H]([C@H]5C(=O)OC)O C06018798
Cc1ccc(cc1C)NC(=S)N2CC[NH+]=C2Nc3nc(cc(n3)C)C C02333961
Cc1ccc(c(c1)C)NC(=O)NC(=O)C[NH+]2CCC[C@H]2c3cccn3C C09112316
Cc1cc(=O)n2c(n1)NC(=[NH+][C@H]2[C@H]3CCC=CC3)Nc4ccccc4Cl C10385370
C[NH+]1CCNC(=O)[C@H]1CC(=O)NCC2(CCCC2)c3ccc(cc3)OC C12028664
Cc1c2cc(c(=O)[nH]c2n(n1)c3ccccc3)C[NH2+]C[C@@H]4Cc5ccccc5O4 C12186454
CC1(CC(CC([NH2+]1)(C)C)NC(=O)c2nc(no2)c3ccc(cc3)F)C C12323447
C[C@@H]1C[C@H](C[NH+](C1)CC(=O)Nc2ccccc2C(=O)NCc3ccco3)C C15377696
CCOc1ccccc1n2c(=O)c(c(nc2S)O)[C@H]3c4ccccc4CC[NH2+]3 C09312117
CC(C)[NH2+][C@H](c1ccccc1)C(=O)Nc2ccc(cc2Cl)[N+](=O)[O-] C21817893
Cc1cc(oc-2c/c(=[NH+]/CC(=O)NCCOc3ccccc3)/ccc12)O C29933272
CCOC(=O)C1=C(Nc2ccccc2[NH+]=C1C)NC(=O)[C@H]3C[C@H]4C[C@@H]3C=C4 C06350273
C[C@@H]1CCC[C@@H]([NH+]1Cc2c(nc3n2cc(cc3)N)c4ccc(c(c4)OC)OC)C C36271845
C[C@@H]1CCC[C@H]([NH+]1Cc2c(nc3n2cc(cc3)N)c4ccc(c(c4)OC)OC)C C36271850
CCOC(=O)Cc1c(n2cc(ccc2n1)N)C[NH+]3[C@@H](CCC[C@H]3C)C C36275444
CC1=C([C@H](NO1)c2ccccc2)C(=O)N/N=C/C3=c4ccccc4=[NH+]C3 C39702973
COc1ccc2[nH+]c(c(n2c1)NC3CCCC3)c4ccc(c(c4)O)OC C43016441
C[C@H]1C[C@@H](C[NH+](C1)Cc2csc(n2)NC(=O)CNC(=O)C(C)(C)C)C C45898322
COc1cc(ccc1Oc2cc(ccc2C[NH3+])Br)[N+](=O)[O-] C50505905
C[C@H](C(=O)/N=c/1\[nH]c2ccccc2s1)[NH+]3CCC[C@@H](C3)C(=O)NC4CC4 C51044720
C[C@@H](c1cccc(c1)OC(C)C)NC(=O)Nc2cccc(c2)c3c[nH+]co3 C52469833
c1cc[nH+]c(c1)N2CCN(CC2)Cc3nc(c4c5c(sc4n3)CCCCC5)N C53778494
Cc1cc([nH+]c2c1c(c(s2)C(=O)OCC(=O)N3[C@@H](CCC[C@@H]3C)C)N)C C21924042
Cc1nc(no1)C2(CCCC2)[NH2+]CC(=O)Nc3ccc(cc3)Br C58157624
c1ccc2c(c1)C[C@H](O2)CNC(=O)Nc3ccc([nH+]c3)N4CCCCC4 C58440549
Cc1cc([nH+]c2c1c(c(s2)C(=O)OCc3ccc(cc3)C(=O)N4CCCC4)N)C C21924290
CCOC(=O)c1c2c(sc1NC(=O)C3CCOCC3)C([NH2+]C(C2)(C)C)(C)C C60665926
Cc1ccc(cc1)[C@H](CNC(=O)NCc2ccc3c(c2)OCO3)[NH+](C)C C62428214
CC(C)(CNC(=O)N1CCC(CC1)NC(=O)C2CCCCC2)[NH+](C)C C62474731
CNC(=O)c1cccc(c1)NC(=O)COC2=C[C@H]3C(=c4ccccc4=[NH+]3)C=C2 C39779874
Cc1cc(ccc1NC(=O)C[NH2+]C2(CCCC2)c3nc(on3)C)Br C63511583
Cc1ccc(cc1NC(=O)CS[C@H]2[NH+]=c3ccc(cc3=[NH+]2)Cl)C(=O)[O-] C63558215
CCc1nc(cs1)C[NH+](C)CC(=O)NC(=O)Nc2ccc(cc2C)C C63592841
c1ccc(c(c1)C(=O)NNC(=O)[C@@H]2C=c3cc(ccc3=[NH+]2)OC(F)(F)F)Cl C63598860
Cc1ccc2c(c1)sc(n2)NC(=O)[C@H](CC3=c4ccccc4=[NH+]C3)NC(=O)C C64173262
Cc1ccc(c(c1)NC(=O)C[NH2+]C(C)(C)c2ccc3c(c2)OCO3)OC C64344144
c1cc2c(cc1C(=O)NCCC3=c4cc(ccc4=[NH+]C3)Cl)N[C@H]5N2CCOC5 C64507154
COc1ccc2=[NH+][C@@H](C(=c2c1)NC(=O)c3ccccc3)C(=O)NC4CCCCCC4 C64690679
CC[C@H](C)c1ccc(cc1)S(=O)(=O)NNC(=O)C2=c3ccccc3=[NH+]C2 C64733451
Cc1cccc(c1)C(=O)NC2=c3cc(ccc3=[NH+][C@H]2C(=O)NCc4ccco4)C C65102075
Cc1c(cc(s1)[C@@H]2NN=C(O2)C)NC(=O)CCC3=c4ccccc4=[NH+]C3 C65149207
CC(C)Cc1cc(on1)CN2CN[C@H]([C@@H]2c3[nH]cc[nH+]3)c4ccccc4 C65455476
Cc1ccc(o1)c2nc(cs2)Cn3c4ccccc4[nH+]c3NC[C@H](C)O C47369983
Cc1cc(cc(c1NC(=O)NCc2ccc[nH+]c2N(C)C)OC)Br C65790469
C[C@H]1C[C@@H](C[NH+](C1)C(C)(C)CNC(=O)N2CCC(CC2)NC(=O)C3CCC3)C C66187968
Cc1ccc2[nH+]c(cc(=O)n2c1)CNc3ccc(c(c3)C)C(=O)NC(C)C C66471209
Cc1c2ccccc2oc1C(=O)NNC(=O)[C@H](C(C)C)[NH+]3CCCCC3 C67287573
c1ccc(cc1)/[NH+]=c\2/c(cc3ccc(cc3o2)O)C(=O)Nc4nccs4 C67297980
c1cc(oc1)CNC(=O)c\2cc3ccc(cc3o/c2=[NH+]\c4cc(cc(c4)F)F)O C67299250
C[C@H](C[NH2+]Cc1cc2cc3c(cc2[nH+]c1N4CCCC4)OCO3)c5ccccc5 C12192259
CC1(Cc2c(cnn2c3ccc(cc3)F)[C@H](C1)[NH2+]C4CC[NH+](CC4)Cc5ccco5)C C12591378
CCn1c2c(c(n1)C(=O)N3CCCCC3)C[C@@H](CC2)[NH2+]CC(C)(C)C[NH+](C)C C19229426
C[NH+](C)CCn1cnc2c(c1=[NH2+])[C@H](c3ccc4ccccc4c3O2)c5ccccc5 C05347509
c1ccc(cc1)C(=O)NN2C(=O)/C(=C/C3[NH+]=c4ccccc4=[NH+]3)/SC2=S C38567866
CCOC(=O)[C@@H]1C(=c2cc(ccc2=[NH+]1)F)NC(=O)[C@H](C)[NH+]3CCc4ccccc4C3 C38600413
CC1CC[NH+](CC1)[C@H](C)C(=O)NC2=c3cc(ccc3=[NH+][C@@H]2C(=O)OC)Br C38605647
c1ccc(cc1)N[C@H]2/C(=N/S(=O)(=O)c3cccc(c3)Cl)/[NH+]=c4ccccc4=[NH+]2 C38965806
Cc1ccc(cc1)CN[C@@H]2/C(=N/S(=O)(=O)c3cccs3)/[NH+]=c4ccccc4=[NH+]2 C38966152
CCCCN[C@H]1/C(=N/S(=O)(=O)c2cccc(c2)C)/[NH+]=c3ccccc3=[NH+]1 C38970815
Cc1cccc(c1)S(=O)(=O)/N=C\2/[C@@H]([NH+]=c3ccccc3=[NH+]2)Nc4ccccc4F C38975468
Cc1cccc(c1)N[C@@H]2/C(=N/S(=O)(=O)c3ccc(cc3)F)/[NH+]=c4ccccc4=[NH+]2 C38984552
Cc1c(c(n(n1)C2[NH+]=c3ccccc3=[NH+]2)O)Cc4ccc(cc4)Br C39232640
CCOc1cc(cc(c1OCC#C)Cl)/C=N/NC2[NH+]=c3ccccc3=[NH+]2 C39351043
COc1cc(cc(c1OC)I)/C=N/NC2[NH+]=c3ccccc3=[NH+]2 C39358498
c1ccc(c(c1)[C@@H]2C(=O)[NH+]=c3ccccc3=[NH+]2)NS(=O)(=O)c4ccc(cc4)Cl C39404664
CCc1ccc2=[NH+][C@@H]3C(=c2c1)N=NC(=[NH+]3)N/N=C/c4ccc(cc4)Cl C39444048
CCS(=O)(=O)Nc1ccc(cc1[C@@H]2C(=O)[NH+]=c3ccccc3=[NH+]2)Cl C39961225
C[NH+]1CCCC[C@@H]1C[NH2+]Cc2ccc(c(c2)[N+](=O)[O-])Br C44561111
Cc1ccc(cc1)C[NH+](C)Cc2cc(oc-3c/c(=[NH+]\C(=O)C)/ccc23)O C45312632
Cn1c(cc(n1)c2cccs2)[C@H]3C[NH+]4CC[C@H]3C[C@@H]4C[NH2+]Cc5ccccn5 C35415792
CCN(CC)c1ccc(c(c1)O)/C=[NH+]/C2CC[NH+](CC2)Cc3ccccn3 C44012049
Cc1c(sc2c1c(nc(n2)C[NH+]3CCC(CC3)C)NC[C@H]4CC[NH+](C4)C(C)C)C C58196677
CCCCc1[nH]c(c([nH+]1)CN2Cc3ccccc3O[C@@H](C2)C[NH+](C)C)Cl C19502335
CCOc1ccc2=[NH+]C(=NNC(=c2c1)c3ccc(o3)C)c4cc[nH+]cc4 C05444642
Cc1ccc2=[NH+][C@H]([NH+]=c2c1)SCC(=O)N[C@@H]3C(=C4CCCC[C@@H]4S3)C#N C63121481
c1ccc(cc1)/C(=N/NC(=O)c2ccccc2)/CC3[NH+]=c4ccccc4=[NH+]3 C63182357
CCOC(=O)C1=C([C@@H](S[C@@H]1NC(=O)CSC2[NH+]=c3ccccc3=[NH+]2)C)C C63229217
CCOC(=O)[C@H]1[C@@H](SC2=C1CCCC2)N[C@@H]3C(=O)[NH+]=c4ccccc4=[NH+]3 C39949008
c1ccc2=[NH+]/C(=N\S(=O)(=O)c3cccs3)/[C@@H]([NH+]=c2c1)Nc4cccc(c4)F C39984610
CCOC(=O)[C@H]1[C@@H](C(=C(N1)C)C(=O)CSC2[NH+]=c3ccccc3=[NH+]2)C C63447898
CSC1=NN2[C@@H](S1)NC(=CC2=O)CSC3[NH+]=c4ccccc4=[NH+]3 C63491576
C/C(=N/NC(=O)CSC1[NH+]=c2ccccc2=[NH+]1)/c3ccc(cc3Cl)Cl C63540917
COc1ccc2=[NH+][C@H]([NH+]=c2c1)SCC(=O)Nc3ccccc3SC C63562698
CN1[C@@H](N[C@H]2[C@@H](C1=O)C3=C(S2)CCCC3)SCC4[NH+]=c5ccccc5=[NH+]4 C63619670
Cc1ccc2=[NH+][C@H]([NH+]=c2c1)SCC(=O)Nc3ccc(cc3)S(=O)(=O)C(F)F C63742992
c1ccc2=[NH+]C(=O)[C@H]([NH+]=c2c1)CSc3ccc(cc3)NC(=O)Cc4cccs4 C63751778
Cn1c2c(c(n1)C(=O)N3CCCCCC3)C[C@H](CC2)[NH2+]CCC4=c5ccccc5=[NH+]C4 C64002148
Cc1c(c(ccc1C[NH+]2CCN(C[C@@H]2CCO)C[C@@H]3C=c4ccccc4=[NH+]3)OC)C C64024098
Cc1cc(c2=[NH+][C@H](C(=c2c1)Cc3nc(no3)c4c(ncc5c4CC[NH2+]C5)C)C)C C64083742
CC(C)C1=NN([C@@H]([C@@H]1C[NH2+]CCC2=c3ccccc3=[NH+]C2)OC)C C64327998
CC(C)C1=NN([C@H]([C@@H]1C[NH2+]CCC2=c3ccccc3=[NH+]C2)OC)C C64327999
Cc1c[nH+]c(c(c1OC)C)CNCc2c([nH+]n(c2N(C)C)C)C(C)C C58427960
c1ccc2=[NH+]C([NH+]=c2c1)C3CCC(CC3)CNC(=O)CSc4ncccn4 C64414442
Cc1cc(ccc1N2[C@H](NN=N2)SCC3[NH+]=c4ccccc4=[NH+]3)Cl C65042751
CC[C@@H]1NC(=C(O1)C(=O)N(CC)CC[C@@H]2[NH+]=c3ccc(cc3=[NH+]2)C)C C65395308
CCCc1[nH+]c(cc(n1)NC[C@H]2C=c3ccc(cc3=[NH+]C2=O)F)C C65490338
c1ccc2=[NH+]C([NH+]=c2c1)SCC(=O)Nc3ccccc3OC(F)F C65548048
CC(C)(C)n1cc(c(n1)c2ccccc2Cl)C[NH2+]Cc3ccc([nH+]c3)N(C)C C66586721
Cc1c(c(n(n1)c2ccc(cc2)F)Cl)C[NH2+]Cc3ccc[nH+]c3N(C)C C67188116
[H]/N=C\1/N(C(=O)/C(=C\c2cn(nc2CC(C)C)c3ccccc3)/S1)c4c(non4)N C04744944
CCOC(=O)c1c(c(sc1NC(=O)N/N=C\c2cccc(c2O)OC)C(=O)C)C C05473764
CCOc1cc(ccc1O)/C=N/NC(=O)Nc2c(n(n(c2=O)c3ccccc3)C)C C01469678
Cc1ccc(cc1)NS(=O)(=O)c2ccc(cc2)C(=O)NNC(=O)[C@@H]3COc4ccccc4O3 C06144306
Cc1cc(n(n1)c2nnc(n2N)SCC(=O)N[C@@H](C)c3cc4ccccc4o3)C C07530856
c1cc(c(cc1[N+](=O)[O-])Cl)NC(=O)CSc2nnc(n2N)C3CCCCC3 C08984201
C[C@@H](C(=O)NC(=O)N)OC(=O)c1cc(ccc1Sc2ccc(cc2)Cl)[N+](=O)[O-] C09032279
c1ccc(cc1)NC(=O)c2ccccc2NC(=O)CSc3nnnn3c4ccc(cc4)O C09056389
Cc1cccc(c1)NC(=O)c2ccccc2NC(=O)CN3C(=O)[C@](NC3=O)(C)c4ccco4 C09155670
Cc1cc(c(c(=O)o1)C2=Nc3c(cnn3[C@@H](C2)c4ccc(cc4)O)C(=O)Nc5ccccc5)O C09409622
C[C@H]1CCc2c(cc(s2)c3nnc(o3)SCC(=O)c4c(n(c(=O)[nH]c4=O)C5CC5)N)C1 C09515919
CC(C)[C@H](C(=O)N/N=C/c1ccc(c(c1)OC)O)NC(=O)c2ccc3c(c2)OCO3 C10002386
Cc1c(cco1)c2nnc(n2N)SCC(=O)Nc3cc(c(cc3OC)Cl)OC C11594000
C[C@@H]1C[C@H](CN(C1)c2nnc(n2Cc3ccco3)S[C@@H](C(C)C)C(=O)NC(=O)N)C C11987492
c1ccc(cc1)n2cc(c(n2)C(=O)NNC(=O)C3CCN(CC3)C(=O)c4ccc(cc4)Cl)O C13082260
c1ccc(cc1)c2nnc(n2c3ccccc3)SCC(=O)OCC(=O)NC(=O)N C03371644
C1CCC2(CC1)C(=O)N(C(=O)N2)NC(=O)CSCc3[nH]c(=O)c4c5c(sc4n3)CCC5 C17114300
CCOc1ccc(cc1)C(=O)NNC(=O)CN2C(=O)[C@@](NC2=O)(C)c3ccc(cc3)C C17267959
CC(C)(C)c1nnc(o1)CSc2nc([nH]n2)N/N=C/c3cc(ccc3O)Cl C20834804
c1cc(c(cc1[N+](=O)[O-])NC(=O)CSc2nnc(s2)SCC(=O)N)Cl C25134137
Cc1cccc(c1)c2n[nH]c(=S)n2CCC(=O)NNC(=O)c3ccc4c(c3)OCO4 C26965062
C[C@@H](c1ccc2c(c1)NC(=O)CO2)NC(=O)CN3C(=O)[C@](NC3=O)(C)c4ccc5ccccc5c4 C32815087
c1ccc(cc1)C(=O)Nc2cnc3c(cccn3c2=O)C(=O)NCC(=O)NCc4cccs4 C35023653
c1ccc(c(c1)C(=O)N/N=C/c2ccc(cc2)OC(=O)C[C@@H]3C(=O)NC(=O)S3)O C02201835
Cc1cc(cc(c1)N(CC(=O)NC2CCC(CC2)C)S(=O)(=O)c3c([nH]c(=O)[nH]c3=O)C)C C13521469
c1cc(oc1)/C=C/2\CCC[C@@H]3C2=NN([C@@H]3c4ccco4)C(=O)CSc5nc([nH]n5)N C18154030
CCCCn1c(c(c(=O)[nH]c1=O)N(CCC(C)C)C(=O)c2ccc3c(c2)OCO3)N C12918079
c1cc(cc(c1)S(=O)(=O)/N=C\2/CCCCCN2)NC(=O)CNC(=O)c3ccco3 C08355462
C[C@@H]1C[C@]2(CC(C1)(C)C)C(=O)N(C(=O)N2)CC(=O)NNC(=O)[C@@H](C)Oc3ccccc3F C23566355
Cc1ccc(cc1)NC(=O)COc2ccc(cc2OC)[C@@H]3C(=C(O[C@@H]4C3=C(N=N4)C)N)C#N C39958060
c1ccn2c(c1)nc(c(c2=O)/C=C(\C#N)/C(=O)Nc3ccc(cc3)Cl)N4CCC(CC4)C(=O)N C39993706
CC[C@@H](C(=O)Nc1ccc(cc1)S(=O)(=O)N2CCCCCC2)n3c(nnc3SC)N C40172133
Cc1ccc(c(c1)NC(=O)[C@H]2CC(=O)Nc3c2c(=O)[nH]c(n3)N4C[C@@H](C[C@@H](C4)C)C)OC C40388705
CC(=O)NNC(=O)c1c2c(sc1NC(=O)/C=C\c3ccc(cc3)[N+](=O)[O-])CCCCC2 C44452909
C[C@]1(C(=O)N(C(=O)N1)CC(=O)NC(=O)Nc2ccccc2F)c3ccc(cc3)C#N C45222457
CCOC(=O)c1c(cc(s1)NC(=O)CSc2nnc(n2N)c3ccco3)C C45354045
Cc1ccc(cc1)c2nc(on2)c3c(n(nc3SC)CC(=O)NC[C@@H]4CCCO4)N C46915153
Cc1ccc(cc1)n2c3c(c(=O)[nH]c2=O)[C@](C(=O)N3)(C(F)(F)F)NC(=O)c4ccc(cc4)OC C02192455
C[C@H]1C[C@@H](CN(C1)S(=O)(=O)c2cc(ccc2OC)C(=O)NNC(=O)c3ccccc3O)C C10125732
c1cc(c(cc1Cl)NCC(=O)NN2C(=O)C3(CCCCC3)NC2=O)C(=O)N4CCCCC4 C59001307
Cc1csc(n1)NC(=O)CSc2nc([nH]n2)N/N=C/c3ccc(cc3)N(C)C C59005214
c1ccc(c(c1)/C=N/Nc2[nH]nc(n2)SCC(=O)Nc3ccc4c(c3)OCCO4)F C59014958
CS(=O)(=O)Nc1ccsc1C(=O)OCC(=O)NC(=O)NC23CC4CC(C2)CC(C4)C3 C59259786
c1ccc(cc1)c2nc(nn2c3ccccc3)C(=O)NNC(=O)CNc4ccc(cc4)C#N C59951387
c1cc(cc(c1)S(=O)(=O)/N=C/2\CCCN2)NC(=O)COC(=O)c3ccc(cc3O)Cl C23568413
c1cc2c(cc1NC(=O)NC(=O)COC(=O)CC34C[C@H]5C[C@@H](C3)CC(C5)(C4)O)OCCO2 C19167872
COc1ccc(cc1OC)CCn2c(=O)c(c([nH]c2=O)[O-])[C@H]3[C@@H]4C(=c5ccccc5=[NH+]4)CCN3 C63351512
COc1ccc(cc1)n2c(=O)c(c([nH]c2=O)[O-])[C@H]3[C@@H]4C(=c5cc(ccc5=[NH+]4)OC)CCN3 C63372296
Cc1c(sc(n1)NC(=O)c2ccc(cc2)[N+](=O)[O-])[C@H]3N[C@@H](NO3)c4cccs4 C53620485
CCOc1ccc(cc1OC)C2=NN=C3[C@@H]2[C@H](C(=C(O3)N)C#N)c4ccc(c(c4)O)OC C09292631
COc1ccc(cc1O)[C@H]2C3=C(C[C@@H](CC3=O)c4ccccc4)Nc5ccccc5N2 C00883197
COc1ccc(cc1O)[C@@H]2C3=C(C[C@@H](CC3=O)c4ccccc4)Nc5ccccc5N2 C00883200
Cc1c2ccccc2oc1C(=O)Nc3c(c4c(s3)CCCCC4)C(=O)N C01056350
Cc1cc(nc2c1cccc2)SCC(=O)Nc3c(c4c(s3)CCCC4)C(=O)N C00876379
Cc1ccc(cc1C)NC(=O)C2=C(NC(=S)N[C@@H]2c3ccc(cc3)N(C)C)C C01185798
C=C1[C@H]([C@H](NC(=O)N1)c2cccc(c2)Cl)C(=O)Nc3ccc(cc3)Br C03251053
C=C1[C@H]([C@@H](NC(=S)N1)c2ccccc2OC(F)F)C(=O)Nc3ccccc3 C03300876
Cc1ccc(cc1)C(=O)NC(=S)NNC(=O)c2ccc(cc2)C(C)(C)C C06478762
c1cc(c(cc1Cl)Cl)C(=O)NNC(=S)NC(=O)C2CCCCC2 C06861791
C=CCc1cccc(c1O)/C=N/NC(=O)c2cc(ccc2O)Br C00857244
c1cc(ccc1NCC(=O)N/N=C/c2cc(ccc2O)Cl)Br C00993713
CC1(CC(CC([NH2+]1)(C)C)NC(=O)[C@H]2C3c4ccccc4C([C@@H]2C(=O)[O-])c5c3cccc5)C C08926482
c1ccc(c(c1)NC(=O)[C@H]2CC=CC[C@@H]2C(=O)Nc3ccc(cc3)Br)O C10149457
CCCC(=O)Nc1ccc2c(c1)[C@@H]3C=CC[C@@H]3[C@@H](N2)c4ccc(c(c4)O)OC C14457512
Cc1ccc(cc1C(=O)N[C@@H](C)c2ccc(cc2)c3ccccc3)S(=O)(=O)N C17959982
c1ccc(cc1)c2c3c(cc(n2)C(=O)NC[C@H](c4ccccc4)O)c5ccccc5[nH]3 C06112294
CCCC(=O)Nc1ccc(c2c1[C@H]3C=CC[C@@H]3[C@H](N2)c4ccc(c(c4)O)OC)Cl C20690851
c1ccc(c(c1)[C@@H]2[C@@H]3CC=C[C@H]3c4cc(ccc4N2)S(=O)(=O)NC5CCCCC5)O C20706619
CCOc1ccc(cc1)[C@@H]2CC3=C([C@@H](Nc4ccccc4N3)c5ccc(cc5)O)C(=O)C2 C21226866
c1cc(c(cc1/C=C/C(=O)Nc2cc(ccc2N3CCCCC3)C(=O)N)Cl)F C25249910
CC(C)c1ccc(cc1)[C@H]2[C@H]([C@](NC(=O)N2)(C(F)(F)F)O)C(=O)c3ccccc3 C25581074
C[C@@H](C(=O)N/N=C/c1ccc(cc1)O)Nc2ccc(cc2)I C27397198
CCc1cc(c(=O)[nH]c1C)CCC(=O)Nc2c(cc(cc2Cl)Cl)O C28010171
Cc1cccc(c1)[C@H]2c3c(nc(nc3NC4=C2C(=O)CC(C4)(C)C)SC)N C32655394
Cc1cc(ccc1NC(=O)CNC(=O)N[C@H](C)c2ccc(cc2)Cl)Br C32870370
Cc1ccc(cc1)[C@@]2([C@H]([C@@H](NC(=O)N2)c3ccc(cc3)C(C)C)C(=O)C(F)(F)F)O C35023523
c1ccc(cc1)C(=O)[C@@H]2[C@@H](NC(=O)N[C@@]2(C(F)(F)F)O)c3ccccc3C(F)(F)F C35569281
c1cc2c(cccc2Br)c(c1)C(=O)NC(=S)NNC(=O)c3cccs3 C32118738
Cc1cc(c(cc1Br)C)SCC(=O)N/N=C/c2ccc(c(c2)O)O C03271228
c1ccc2c(c1)c(c[nH]2)c3csc(n3)NC(=O)CS[C@H]4Nc5ccccc5S4 C38748471
c1cc(sc1)[C@H](c2ccc(cc2)F)NC(=O)NNC(=O)c3cc4c(s3)CCCC4 C40068908
c1cc2c(cccn2)c(c1)Nc3c(c(ncn3)Sc4ccc(cc4)Cl)N C40723089
c1ccc(cc1)CC2CCN(CC2)c3c(c(ncn3)NC45CC6CC(C4)CC(C6)C5)N C40729173
Cc1cc(ccc1NC(=O)[C@H](C)Nc2ccc(cc2)NC(=O)C)Br C42362720
CCC(C)(C)[C@@H]1CCc2c(sc3c2C(=N[C@@H](N3)c4ccc(c(c4)OCC)O)O)C1 C04553446
Cc1ccc2c(c1)[nH]c(n2)SCc3csc(n3)c4ccc(cc4)C(=O)N C52888441
C[C@@H](c1ccc(cc1)Br)NC(=O)NNC(=O)c2ccc(cc2)Cl C17698498
c1cc(cc(c1)C(=O)N)c2[nH]c(=O)c3c(n2)cc(s3)c4ccc(cc4)Cl C53851603
c1ccc2cc(ccc2c1)c3c4c([nH]n3)OC(=C([C@H]4c5ccc(cc5)Cl)C#N)N C00806251
CC(C)(C)c1ccc(cc1)[C@@H]2c3c([nH]nc3OC(=C2C#N)N)c4cccs4 C00664449
Cc1ccccc1CCNC(=O)NNC(=O)c2cc3c(s2)CC[C@@H](C3)C C09795123
C[C@H]1Cc2c(c3ccccc3nc2/C(=C/c4ccccc4)/C1)C(=O)N[C@@H](C)C(=O)N C58541649
Cc1ccc(cc1)c2csc(n2)NC(=S)NNC(=O)c3ccccc3 C06277874
CC(C)(C)[C@H]1CCc2c(cc(s2)C(=O)Nc3cccc(c3)CS(=O)(=O)N)C1 C60196107
Cc1ccc(c(c1)C)NC(=S)NNC(=O)c2cc3cc(ccc3o2)Cl C14807733
C[C@H](c1ccc2ccccc2c1)NC(=O)Nc3cc(c[nH]c3=O)C(F)(F)F C66402574
c1cc(ccc1C[C@H](C2CCCCC2)NC(=O)C3CCN(CC3)C(=O)N)Cl C66773977
c1cc(ccc1[C@H]2C[C@H]2NC(=O)NNC(=O)CC3CCCCC3)Br C67081810
Cc1ccsc1C(=O)NNC(=O)N[C@H](c2ccc(cc2)F)c3cccs3 C67102386
CCCC(=O)Nc1cccc(c1C)NC(=O)NC23CC4CC(C2)CC(C4)C3 C67584454
CCCC[NH2+][C@H](C)[C@@]1(Cc2c(c(c3c(c2O)C(=O)c4cccc(c4C3=O)OC)O)[C@@H](C1)O)O C05373341
Cc1ccc2c(c1)[C@@]3([C@H]4[C@@H]([C@@H]([NH2+]3)Cc5c[nH]c6c5cccc6)C(=O)N(C4=O)c7ccccc7)C(=O)N2 C08790427
Cc1cc(cc2c1NC(=O)[C@]23[C@H]4[C@@H]([C@H]([NH2+]3)Cc5c[nH]c6c5cccc6)C(=O)N(C4=O)c7ccccc7)Cl C08790760
c1ccc(cc1)N2C(=O)[C@@H]3[C@H]([NH2+][C@@]4([C@@H]3C2=O)c5cccc(c5NC4=O)Cl)Cc6c[nH]c7c6cccc7 C08791022
Cc1cc2c(c(c1)Cl)NC(=O)[C@@]23[C@H](C[C@@H]([NH2+]3)[C@@H](C)O)C(=O)Nc4cc(ccc4OC)Cl C08971230
c1ccc(cc1)[C@@H]2CC(=NN2c3ccc(cc3)[C@@H]4[NH+]=C(Nc5n4c6ccccc6n5)N)c7ccccc7 C10059075
CC1(Cc2c(c(sc2C([NH2+]1)(C)C)NC(=O)c3cc4c5ccccc5ccc4oc3=O)C(=O)N)C C12378178
c1ccc2c(c1)cccc2N3C(=O)[C@@H]4[C@@H]([NH2+][C@]5([C@@H]4C3=O)c6ccccc6NC5=O)Cc7ccc(cc7)O C12873131
CC[C@@H](C)N1C(=O)[C@@H]2[C@@H]([NH2+][C@]3([C@@H]2C1=O)c4cc(ccc4NC3=O)C)Cc5c[nH]c6c5cccc6 C12886950
Cc1ccc2c(c1)[C@@]3([C@H]4[C@@H]([C@H]([NH2+]3)Cc5c[nH]c6c5cc(cc6)O)C(=O)N(C4=O)c7ccccc7)C(=O)N2 C12902062
CC[NH+](CC(=O)Nc1ccc(cc1)NC(=O)C)[C@H](C)C(=O)Nc2c(c3c(s2)CCCCC3)C#N C14922662
C[C@@H](c1ccccc1)[NH2+]CC(=O)Nc2ccc(cc2C(=O)Nc3ccc4c(c3)OCCO4)[N+](=O)[O-] C20155059
C[C@H]1CCCC[C@H]1[NH2+]CC(=O)Nc2ccc(cc2C(=O)Nc3ccc4c(c3)OCCO4)[N+](=O)[O-] C20155144
Cc1ccc(cc1)[C@@H]2C[C@@H](C[C@H]3N2[C@@H](Cc4c3[nH]c5c4cccc5)C(=O)OC)[NH2+]CCNC(=O)C C12602920
CCOC(=O)c1c2c(sc1NC(=O)CSc3[nH]c(nn3)c4ccccc4)C([NH2+]C(C2)(C)C)(C)C C21111447
Cc1cc(nc(n1)/N=C(/NC(=O)NC23CC4CC(C2)CC(C4)C3)\N5CCC(CC5)(C(=O)N)[NH+]6CCCCC6)C C14161212
c1cc(c2[nH+]c(c(n2c1)c3ccnc(n3)NC4CCCC4)c5ccc(cc5)O)NC6CCCC6 C28703232
CC[C@H](C)NC(=O)c1ccc(c(c1)NS(=O)(=O)c2ccc(cc2)C(C)C)N3CC[NH2+]CC3 C33264023
Cc1ccc2=[NH+]C(=O)C(=c2c1)NNC(=O)/C(=C/c3ccc(cc3)N(C)C)/NC(=O)c4ccccc4 C08427239
CCCCCCc1cc2cc(/c(=[NH+]/c3c(c4c(s3)CCCC4)C(=O)N)/oc2cc1O)C(=O)N C04177575
CCc1ccc(cc1)NC(=O)N2CCC3(CC2)[NH2+][C@H](CS3)C(=O)NCc4ccc5c(c4)OCO5 C35370323
Cc1cc2c(c(c1)Cl)NC(=O)[C@@]23[C@@H](C[C@@H]([NH2+]3)[C@@H](C)O)C(=O)Nc4cc(ccc4OC)Cl C35883732
CC1CCN(CC1)S(=O)(=O)c2ccc(cc2)C(=O)Nc3c(c4c(s3)C([NH2+]C(C4)(C)C)(C)C)C(=O)N C04177852
c1cc2=[NH+]C(=O)C(=c2cc1[N+](=O)[O-])NNc3nc4c(c5cc(ccc5[nH]4)Br)nn3 C15776892
Cc1ccc(c(c1)C)NC(=O)NC(=O)[C@H](C)S[C@@H]2NN=C(N2C3CC3)C4=c5ccccc5=[NH+]C4 C38769717
c1cc(oc1)[C@H]2C[C@@H](N3[C@@H]([NH2+]2)[C@@H](CN3)C(=O)NCc4cc5cc(ccc5[nH]4)Cl)C(F)(F)F C39237426
c1cc(oc1)[C@H]2C[C@H](N3[C@@H]([NH2+]2)[C@@H](CN3)C(=O)NCc4cc5cc(ccc5[nH]4)Cl)C(F)(F)F C39237428
CCCC[C@@H](C)C(=O)N1C[C@@H](C2(C1)CC[NH2+]CC2)C(=O)N[C@@H](C)c3[nH]c4cc(ccc4n3)C C39695822
CCCC[C@@H](C)C(=O)N1C[C@H](C2(C1)CC[NH2+]CC2)C(=O)N[C@@H](C)c3[nH]c4cc(ccc4n3)C C39695824
Cc1c\2c(oc1C(=O)Nc3cc(ccc3Br)[N+](=O)[O-])CC(C/C2=N\NC(=[NH2+])N)(C)C C39855991
Cc1ccc(cc1)N2[C@H](NN[C@@H]2SCC(=O)N/N=C\C3=c4ccccc4=[NH+]C3)c5ccc(cc5)C(C)(C)C C39923310
CC1(CC(CC([NH2+]1)(C)C)Nc2c(c(ncn2)NNC(=O)c3ccc(cc3Cl)Cl)[N+](=O)[O-])C C40645229
Cc1ccc2c([nH+]1)cccc2Nc3c(c(ncn3)Oc4ccc(c5c4nccc5)Br)N C40796901
Cc1c\2c(oc1C(=O)NC3CC([NH2+]C(C3)(C)C)(C)C)CCC/C2=N\NC(=O)c4ccc(cc4Cl)Cl C40813750
Cc1c\2c(oc1C(=O)NC3CC([NH2+]C(C3)(C)C)(C)C)CCC/C2=N\NC(=O)c4ccc(cc4)OC C40813898
Cc1c\2c(oc1C(=O)NC3CC([NH2+]C(C3)(C)C)(C)C)CCC/C2=N\NC(=O)c4ccccc4O C40826529
C[C@@H](C(=O)NC(=O)NC)S[C@@H]1NN=C(N1c2ccc(cc2)Cl)C3=c4ccccc4=[NH+]C3 C44658333
CC1(CC2=C([C@H](N(c3ccccc3N2)CC(=O)NCCc4c[nH]c[nH+]4)c5ccco5)C(=O)C1)C C10342263
Cc1cc([nH+]c2c1c(c(s2)C(=O)OCC(=O)Nc3c(c4c(s3)CCCCC4)C#N)N)C C29033420
c1cc(ccc1/[NH+]=c\2/c(cc3ccc(cc3o2)O)C(=O)Nc4ccc(c(c4)Cl)Cl)S(=O)(=O)N C59170603
Cc1ccc2c(c1)S[C@@H](N2)NC(=O)[C@H](CC3=c4ccccc4=[NH+]C3)NC(=O)OC(C)(C)C C63166520
CCOc1cc(cc(c1OCc2ccc(cc2)Cl)Br)/C=N/[NH+]=C(\c3c(non3)N)/N C13647989
c1cc2=[NH+]CC(=c2cc1Cl)CCN3C[C@H](CC3=O)C(=O)N[C@@H]4NN[C@@H](S4)C5CCCCC5 C63557057
Cc1ccc2=[NH+]CC(=c2c1)CCN3C[C@H](CC3=O)C(=O)N[C@@H]4NN[C@@H](S4)CCc5ccccc5 C63557619
C/C(=C(/C#N)\C(=O)CS[C@H]1NN=C(N1c2ccc(cc2)Cl)C3=c4ccccc4=[NH+]C3)/N C40012610
C[C@H](CC1=c2ccccc2=[NH+]C1)NC(=O)CNC(=O)c3ccc4c(c3)S[C@H](N4)n5cccc5 C63948437
Cc1cccc(c1)N2[C@@H](NN=C2C3=c4ccccc4=[NH+]C3)S[C@@H](C(C)C)C(=O)NC(=O)N C64055484
c1ccc(cc1)C[C@H](C(=O)N2CCC3(CC2)c4c([nH]c[nH+]4)CCN3)NC(=O)c5ccc(cc5)Br C13571704
COc1ccc2=[NH+]CC(=c2c1)CCNC(=O)c3cccc(c3)NC(=O)[C@H]4c5ccccc5SN4 C64540095
Cc1ccc(cc1NC(=O)[C@H]2c3ccccc3SN2)C(=O)NCCC4=c5cc(ccc5=[NH+]C4)OC C64540110
CCc1ccc2c(c1)cc(c(=O)[nH]2)[C@@H](c3nnnn3C(C)(C)C)[NH+](Cc4cccs4)C[C@@H]5CCCO5 C06197900
CCC[NH+]1CCc2c(sc(c2C#N)NC(=O)c3ccc(cc3)S(=O)(=O)N(CCC)CCC)C1 C08881188
CCCn1c2ccccc2c3c1c(=O)n(nc3)CC(=O)NCc4ccc(o4)C[NH+]5CCCC[C@H]5CC C09153459
COc1ccc(c(c1)OC)[C@@H]2[C@@H]3[C@H](C(=O)N(C3=O)c4ccccc4)[C@@]([NH2+]2)(CCSC)C(=O)OC C12497225
CCOc1ccc2c(c1)sc(n2)NC(=O)CSc3nnc(n3c4ccc(cc4)F)[C@H](C)[NH+](C)C C02663304
C[C@@H](c1ccc(cc1)C(=O)CSc2nnc(n2c3ccc(cc3)Cl)[C@@H](C)[NH+](C)C)NC(=O)C C16685474
C[NH+](C)[C@@H](CNC(=O)/C=C/c1ccc(cc1)S(=O)(=O)N2CCCCCC2)c3ccccc3OC C21333687
CCCOc1ccc(cc1C)S(=O)(=O)NC[C@@H](c2ccc3c(c2)CCN3C)N4CC[NH+](CC4)C C21777063
CCOC(=O)[C@H](CCc1ccccc1)[NH2+][C@@H](C)C(=O)N2[C@@H]3CCC[C@@H]3C[C@H]2C(=O)OCc4ccccc4 C22058576
CCOc1cc(cc(c1OCc2ccccc2)Cl)C[NH2+]CCCSc3nnnn3c4ccccc4 C22108943
C[C@H](c1nnc(n1c2ccc(cc2)Cl)SCC(=O)Nc3ccccc3SCC#N)[NH+](C)C C22844121
C[NH+](Cc1ccccc1C(F)(F)F)CC(=O)NCc2ccc(cc2)S(=O)(=O)N3CCOCC3 C22965951
C[C@H](c1ccccc1)[NH+](Cc2ccc(cc2OC)OC)Cc3nc(cs3)C(=O)NCc4ccco4 C35404729
Cc1c(c(n(n1)c2ccccc2)Oc3ccccc3OC)C[NH+](C[C@@H](COCc4ccccc4)O)C(C)C C35777211
Cc1ccccc1OC[C@H](C[NH+](Cc2c(nn(c2Oc3ccccc3OC)c4ccccc4)C)C5CC5)O C35777276
CCOC[C@H](C[NH+](CCCOC)CC(=O)N1CCc2c(ccs2)[C@@H]1COc3ccccc3F)O C35778728
COc1ccc(cc1)OC[C@@H]2c3ccsc3CCN2C(=O)C[NH+](CC4CC4)C[C@@H](COCC=C)O C35779128
CCCCOC[C@H](C[NH+](Cc1c(nn(c1Oc2ccccc2)c3ccccc3)C)C[C@@H]4CCCO4)O C35781421
Cc1c(c(n(n1)c2ccccc2)Oc3ccccc3OC)C[NH+](C[C@H]4CCCO4)C[C@@H](CCC=C)O C36302239
Cc1c(c(n(n1)c2ccccc2)Oc3ccc(cc3)OC)C[NH+](CCOC)C[C@H](Cc4ccccc4)O C36302432
CCc1c(c(n(n1)c2ccccc2)Oc3cccc(c3)OC)C[NH+](CC4CC4)C[C@@H](COCC=C)O C36302651
Cc1c(c(n(n1)c2ccccc2)Oc3ccccc3Cl)C[NH+](C[C@H]4CCCO4)C[C@@H](COC)O C36303571
Cc1c(c(n(n1)c2ccccc2)Oc3ccc(cc3F)F)C[NH+](CCOC)C[C@H](COC(C)(C)C)O C36304041
Cc1c(c(n(n1)c2ccccc2)Oc3ccc(cc3F)F)C[NH+](CCOC)C[C@@H](COCC=C)O C36304043
Cc1cccc(c1)Oc2c(c(nn2c3ccccc3)C)C[NH+](Cc4ccco4)C[C@@H](COCC(C)C)O C36304705
Cc1cccc(c1)Oc2c(c(nn2c3ccccc3)C)C[NH+](Cc4ccco4)C[C@H](COC(C)(C)C)O C36304727
CC(C)C[NH+](Cc1c(nn(c1Oc2cccc(c2)OC)C)c3ccccc3)C[C@H](COCC(C)C)O C36305280
Cc1cccc(c1)Oc2c(c(nn2C)c3ccccc3)C[NH+](CC4CC4)C[C@H](CN5CCOCC5)O C36306622
CCC[NH+](C[C@@H](COCC=C)O)CC(=O)N1CCc2c(ccs2)[C@@H]1COc3ccccc3OC C36309339
CC(C)COC[C@H](C[NH+](CC=C)CC(=O)N1CCc2c(ccs2)[C@@H]1COc3ccccc3OC)O C36309356
COCC[NH+](C[C@@H](COCC=C)O)CC(=O)N1CCc2c(ccs2)[C@@H]1COc3ccc(cc3)F C36310150
CCCCOC[C@H](C[NH+](Cc1c(nn(c1Oc2cccc(c2)OC)c3ccccc3)CC)C4CC4)O C36313662
CCCCOC[C@@H](C[NH+](CCOC)Cc1c(nn(c1Oc2ccc(cc2)F)C)c3ccccc3)O C36313831
CCCC[C@@H](C[NH+](Cc1c(nn(c1Oc2ccc(cc2)OC)c3ccccc3)C)C[C@@H]4CCCO4)O C36313919
Cc1ccc(cc1)Oc2c(c(nn2C)c3ccccc3)C[NH+](C[C@H]4CCCO4)C[C@@H](COCC=C)O C36316075
Cn1c(c(c(n1)c2ccccc2)C[NH+](CCOC)C[C@H](COCC#C)O)Oc3ccc(cc3F)F C36316135
CCc1c(c(n(n1)c2ccccc2)Oc3ccc(cc3)OC)C[NH+](C[C@@H](COCC#C)O)[C@@H](C)CC C36316398
CC[C@H](c1nnnn1C[C@H]2CCCO2)[NH+](Cc3cccs3)Cc4cc5c(cc(cc5[nH]c4=O)C)C C33937051
CC[C@@H](C)[NH+](Cc1c(nn(c1Oc2cccc(c2)OC)c3ccccc3)C)C[C@@H](COC(C)(C)C)O C36341986
CC[C@H](C)[NH+](Cc1c(nn(c1Oc2cccc(c2)OC)c3ccccc3)C)C[C@@H](COC(C)(C)C)O C36341987
CC(C)c1c(c(n(n1)c2ccc(cc2)OC)Oc3ccccc3)C[NH+](C[C@@H](COC(C)C)O)C(C)C C36346467
CC(C)c1c(c(n(n1)c2ccc(cc2)OC)Oc3ccccc3)C[NH+](C[C@H](COC(C)C)O)C4CC4 C36346482
Cc1c(c(n(n1)c2ccc(cc2)F)Oc3ccc(cc3)F)C[NH+](CCOC)C[C@@H](COC(C)C)O C36346677
Cc1c(c(n(n1)c2ccc(cc2)F)Oc3ccc(cc3)F)C[NH+](CCOC)C[C@H](COC(C)C)O C36346678
Cc1ccc(cc1S(=O)(=O)N2CCCCC2)C(=O)NC[C@H](c3ccc(c(c3)OC)OC)[NH+](C)C C09119831
CC[NH+](CC(=O)Nc1ccccc1C(F)(F)F)CC(=O)N([C@@H]2CCS(=O)(=O)C2)C3CCCC3 C15300925
Cc1ccc(cc1)S(=O)(=O)c2ccc(o2)C(=O)NC[C@@H](c3ccc(c(c3)OC)OC)[NH+]4CCCC4 C40322766
Cc1ccc(cc1)S(=O)(=O)c2ccc(o2)C(=O)NC[C@H](c3cc(ccc3OC)OC)[NH+]4CCCCC4 C40322908
Cc1ccc(c(c1)C)OCCOc2ccc(cc2OC)/C=C\3/C(=[NH2+])N4C(=NC3=O)SC(=N4)CC(C)C C13943253
CCOC(=O)[C@@H]1[C@@H](SC2=C1CC[C@@H](C2)C)NC(=O)[C@@H](C)OC(=O)CCC3=c4ccccc4=[NH+]C3 C63886473
CCCCN(CCCC)S(=O)(=O)c1ccc(cc1)C(=O)Nc2c(c3c(s2)C[NH+](CC3)CCC)C(=O)N C08881234
Cc1ccc(o1)[C@H](CNc2ccc(cc2[N+](=O)[O-])S(=O)(=O)Nc3ccccc3)[NH+]4CCOCC4 C09467910
CCCCC(=O)N[C@](C(=O)OCC)(C(F)(F)F)Nc1c(c2c(s1)C[NH+](CC2)C)C(=O)OCC C12419542
CCOC(=O)[C@@]1([C@@H]2[C@@H]([C@@H]([NH2+]1)c3ccc(c(c3)OC)O)C(=O)N(C2=O)c4ccc(cc4)C)CCSC C12497421
CCOC(=O)[C@]1([C@@H]2[C@@H]([C@@H]([NH2+]1)c3ccc(c(c3)OC)O)C(=O)N(C2=O)c4ccc(cc4)C)CCSC C12497424
C[NH+](CC(=O)Nc1ccccc1C(=O)NCc2ccco2)CC(=O)Nc3ccccc3C(F)(F)F C15446699
COc1cc(cc(c1OCc2ccc(cc2)Cl)Br)C[NH2+]CCNC(=O)c3c(non3)N C16195442
Cc1cccc(c1C)NC(=O)C[NH+](C)CC(=O)NCCN2C(=O)/C(=C/c3ccccc3F)/SC2=O C16636536
CC[NH+](CC)Cc1c(n(nn1)c2c(non2)N)C(=O)N/N=C/c3ccc(cc3)OCc4ccc(cc4)C C19928367
CCOC(=O)c1ccc(cc1)NC(=O)c2cc(ccc2NC(=O)C[NH2+]Cc3ccc4c(c3)OCO4)[N+](=O)[O-] C20155044
Cc1ccc(cc1C)[C@@H]2C[C@@H](n3c(cc(n3)C(=O)NNC(=S)NCCC[NH+](C)C)N2)C(F)(F)F C02793966
CCCCn1c2ccc(cc2nc1C[NH+](C)CC(=O)Nc3cc(ccc3OC)Cl)S(=O)(=O)N C20685677
CC(C)CN(C[C@H]([C@H](Cc1ccc(cc1)OCc2ccccc2)[NH3+])O)S(=O)(=O)c3ccc4c(c3)OCO4 C22012689
Cc1ccc(cc1)n2c(nnn2)COc3ccc(cc3OC)C[NH2+]CCNc4ccc(cc4Cl)[N+](=O)[O-] C22108223
CC(C)[C@@H](c1ccc2c(c1)OCCO2)NC(=O)C[NH+](Cc3ccc(cc3)C(=O)NC)Cc4ccco4 C23186194
c1ccc(c(c1)C(=O)Nc2ccc3c(c2)OC(O3)(F)F)NCc4cc[nH+]c(c4)NCCc5c[nH]cn5 C28951815
CCCNC(=O)C[NH+]1CCC(CC1)NC(=O)CSc2nnc(n2c3ccccc3)c4ccccc4 C29217746
CCOC(=O)c1c(c(n(c1NC(=O)C[NH+]2Cc3ccccc3C[C@@H]2C(=O)N)Cc4cccs4)C)C C32879147
CCCC(=O)OC[C@H](C[NH+](Cc1[nH]c(=O)c2c(c(sc2n1)C(=O)OC)CC)C3CCCCC3)O C35746618
Cc1c2c(=O)[nH]c(nc2sc1C(=O)OCC=C)C[NH+](Cc3ccco3)C[C@H](COc4ccccc4)O C35747068
Cc1c2c(=O)[nH]c(nc2sc1C(=O)OC(C)C)C[NH+](CC=C)C[C@@H](COc3ccc(cc3)OC)O C35747109
CC(C)C[C@@H](C(=O)NCC[NH+](C)C)N1CC2=C(C1=O)[C@@H](NC(=O)N2C)c3ccccc3C(F)(F)F C35966839
CC(C)CC[NH+](Cc1[nH]c(=O)c2c(csc2n1)c3ccc(c(c3)OC)OC)C[C@H](COC(C)C)O C36206030
CCOC[C@@H](C[NH+](CCC(C)C)Cc1[nH]c(=O)c2c(csc2n1)c3ccc(c(c3)OC)OC)O C36206051
CC(C)CC[NH+](Cc1[nH]c(=O)c2c(csc2n1)c3ccc(c(c3)OC)OC)C[C@@H](COCC=C)O C36207739
C[NH+](C)Cc1c(nnn1c2c(non2)N)C(=O)N/N=C/c3cccc(c3)OCc4c(cccc4Cl)F C09109878
CCC[NH+](CCC)Cc1c(nnn1c2c(non2)N)C(=O)N/N=C/c3ccc(cc3)Br C03633059
CC[NH+](CC)Cc1c(nnn1c2c(non2)N)C(=O)N/N=C/c3cccc(c3)OCc4ccc(cc4)F C02348168
C[C@H](C(C)(C)O)Nc1cc2c([nH+]c1)N([C@@H]([C@@H]2NC(=O)[C@@H]3CCOC3)C(=O)OC)CCc4c[nH]c5c4cccc5 C39344508
CC[C@H](C)CNc1cc2c([nH+]c1)N([C@@H]([C@@H]2NC(=O)COC)C(=O)OC)CCc3c[nH]c4c3cccc4 C39344618
COC(=O)[C@H]1[C@@H](c2cc(c[nH+]c2N1CCc3c[nH]c4c3cccc4)NC5CCOCC5)NC(=O)[C@@H]6CCOC6 C39344974
C[C@H](COC)Nc1cc2c([nH+]c1)N([C@@H]([C@@H]2NC(=O)[C@@H]3CCOC3)C(=O)OC)CCc4c[nH]c5c4cccc5 C39352633
CCN(CC)c1ccc(cc1)/C=N/NC2=[NH+][C@H](N=N2)SCC(=O)N[C@H]3[C@@H](C4=C(S3)CCCC4)C#N C39403950
CCOC(=O)[C@@H]1[C@@H](SC2=C1CCC2)NC(=O)CS[C@@H]3N/C(=[NH+]\N=C\c4ccc(cc4)Cl)/N=N3 C39404348
CCOC(=O)[C@@H]1[C@H](SC2=C1CCC2)NC(=O)CS[C@@H]3N/C(=[NH+]\N=C\c4ccc(cc4)Cl)/N=N3 C39404350
C[C@H](CNC(=O)[C@@H]1CN(CC12CC[NH2+]CC2)C(=O)CCc3ccc(cc3)OC)Oc4ccc(cc4)OC C39665825
C[C@@H](CNC(=O)[C@H]1CN(CC12CC[NH2+]CC2)C(=O)CCc3ccc(cc3)OC)Oc4ccc(cc4)OC C39665826
C[C@H](CNC(=O)[C@@H]1CN(CC12CC[NH2+]CC2)C(=O)[C@H](C(C)C)Oc3ccccc3)Oc4ccc(cc4)OC C39665830
C[C@H](C(=O)NNC(=O)c1ccccc1)Sc2nc3ccccc3c(=O)n2CC[NH+](C(C)C)C(C)C C12752012
c1cc(ccc1C#N)[C@@H]([C@@H](C[NH2+]Cc2ccc3c(c2)OCO3)C(=O)[O-])[NH2+]Cc4ccc5c(c4)OCO5 C43209054
CC[NH+](CC)[C@@H](CNC(=O)CSc1nnc(s1)Nc2cccc(c2)NC(=O)C)c3ccco3 C46587509
CC[NH+](CC)[C@H](CNC(=O)CSc1nnc(s1)Nc2cccc(c2)NC(=O)C)c3ccco3 C46587512
C[C@H]1C(=C(N(C(=C1C(=O)N[C@@H](Cc2ccccc2)[C@@H](C[NH2+]C3CC3)O)C)CC(=O)OC(C)C)C)C(=O)C C49803313
c1cc(cnc1)[C@H](C[NH2+]CCc2ccc(cc2)N=C(C[N+](=O)[O-])Nc3cc(cc(c3)Cl)Cl)O C27215471
C[C@@H](C/N=C/1\N=C(S1)N(Cc2ccc(c(c2OC)OC)OC)C3CCCC3)NC4CC([NH2+]C(C4)(C)C)(C)C C20285987
CN(C)C(=O)c1ccc(cc1)CNC(=O)[C@H](CC2=c3ccccc3=[NH+]C2)NC(=O)OCc4ccccc4 C63165653
c1ccc(cc1)CCN2[C@H]3NN[C@@H](N3c4ccccc4C2=O)CCC(=O)NCCC5=c6ccccc6=[NH+]C5 C63494728
COc1ccc(cc1OC)N/C(=N\C(=O)c2ccc3c(c2)OCO3)/NCCC4=c5ccccc5=[NH+]C4 C63588632
CC(C)C[C@@H]1Nc2cc(cc(c2N1C)C(=O)NCCC3=c4ccccc4=[NH+]C3)NS(=O)(=O)N(C)C C64131660
Cc1ccc2=[NH+]CC(=c2c1)CCNC(=O)c3ccc(cc3)NC(=O)[C@@H]4N=N[C@@H](S4)COc5ccccc5 C64502708
C[C@H](c1ccc(cc1)S(=O)(=O)N)[NH+](C)CC(=O)N2[C@@H](CC(=N2)c3ccc(cc3)OC)c4ccco4 C08850449
CCCCN(CC)S(=O)(=O)c1ccc(cc1)C(=O)Nc2c(c3c(s2)C[NH+](CC3)C)C(=O)NC C08920171
CCCCN(C)S(=O)(=O)c1ccc(cc1)C(=O)Nc2c(c3c(s2)C[NH+](CC3)CC)C(=O)NC C08920474
COc1cc(cc(c1OC)OC)/C=C/C(=O)Nc2ccc(cc2)S(=O)(=O)NC3=[NH+]CCCCC3 C09452905
Cc1c(sc2c1c(nc(n2)C[NH+]3CCC(CC3)C)N[C@@H](CO)[C@@H](c4ccc(cc4)[N+](=O)[O-])O)C C09647494
Cc1c(c(n(n1)Cc2ccccc2)Cl)/C=C/C(=O)Nc3cccc(c3)S(=O)(=O)NC4=[NH+]CCC4 C09957350
C[NH+](C)[C@H](CNC(=O)c1cccc(c1)NS(=O)(=O)c2ccc3c(c2)OCCO3)c4cccs4 C09960123
CC1(Cc2c(c(sc2C([NH2+]1)(C)C)NC(=O)CCS(=O)(=O)c3ccc(cc3)OC)C(=O)OC)C C10028105
Cc1c(c2c(o1)c(c(c(c2F)F)F)F)C(=O)ON[C@H](c3ccc(cc3)OS(=O)(=O)N(C)C)[NH3+] C12368972
CC[C@H](c1nnc(n1Cc2ccccc2)SCC(=O)Nc3c(c4c(s3)CCC4)C(=O)N)[NH+](C)C C02725864
C[NH+](C)Cc1ccc(o1)CSCCNc2cc(c(cc2[N+](=O)[O-])[N+](=O)[O-])NCc3cccnc3 C13726504
C[C@@H](c1ccc(cc1)n2cncn2)[NH+](C)CC(=O)Nc3ccccc3C(=O)Nc4ccc5c(c4)OCO5 C17306073
CCN(c1c(n(c(=O)[nH]c1=O)Cc2ccccc2)N)C(=O)C[NH+](CC=C)Cc3ccc(s3)Cl C18939433
CCN(CC)S(=O)(=O)c1cccc(c1)c2nnc(n2Cc3ccccc3)SCC[NH2+]CCO C21548948
C[NH+](CC(=O)Nc1cccc(c1)S(=O)(=O)/N=C\2/CCCN2)CC(=O)Nc3ccccc3Br C13149689
c1ccc(cc1)OP(=O)([C@@H](c2ccc(cc2)C(=[NH2+])N)NC(=O)/C=C/c3cccnc3)Oc4ccccc4 C26389426
Cc1c2c(=O)[nH]c(nc2sc1C(=O)OCC=C)C[NH+](CCCOC)C[C@H](Cc3ccccc3)O C35746743
CCOC(=O)c1c(c2c(=O)[nH]c(nc2s1)C[NH+](CC=C)C[C@H](COCc3ccco3)O)C(C)C C35747056
Cc1c2c(=O)[nH]c(nc2sc1C(=O)OC(C)C)C[NH+](Cc3ccco3)C[C@@H](COCC(C)C)O C36206824
Cc1c2c(=O)[nH]c(nc2sc1C(=O)OC(C)C)C[NH+](Cc3ccco3)C[C@H](COCC(C)C)O C36206825
CC(C)CC[NH+](Cc1[nH]c(=O)c2c(csc2n1)c3ccc(c(c3)OC)OC)C[C@@H](COCC#C)O C36207741
c1ccc2c(c1)c(c[nH]2)CCNC(=O)C(=O)NC[C@H](c3ccco3)[NH+]4CCN(CC4)c5ccccc5F C08683878
COc1ccc(cc1)C(c2ccc(cc2)OC)OC[C@H](C[NH2+]CCc3ccc(cc3)S(=O)(=O)N)O C12529374
CC(=O)N[C@@H]1c2cc(c[nH+]c2N([C@@H]1C(=O)OC)CCc3c[nH]c4c3cccc4)NCc5ccsc5 C39352488
CCOC(=O)[C@@H]1[C@@H]([C@@H]([C@@H](S1)NC(=O)CS[C@@H]2N/C(=[NH+]\N=C\c3ccc(cc3)Cl)/N=N2)C#N)C C39404342
c1ccc(cc1)N2[C@H](NN=C2CNc3ccc(cc3)Cl)SCC(=O)N/N=C/C4=c5ccccc5=[NH+]C4 C39444107
Cc1ccc(cc1)[C@@H](CNS(=O)(=O)c2ccccc2)N3CC[NH2+][C@@H](C3)S(=O)(=O)Oc4ccccc4 C39531992
C[C@@H](CNC(=O)[C@H]1CN(CC12CC[NH2+]CC2)C(=O)c3ccc(cc3OC)OC)Oc4ccc(cc4)F C39595755
C[C@@H](C(=O)N1C[C@@H](C2(C1)CC[NH2+]CC2)C(=O)NCCc3c[nH]c4c3cc(cc4)OC)Oc5ccccc5 C39599089
C[C@H](C(=O)N1C[C@H](C2(C1)CC[NH2+]CC2)C(=O)NCCc3c[nH]c4c3cc(cc4)OC)Oc5ccccc5 C39599101
Cc1ccc(cc1)Oc2c(cccn2)C(=O)N3C[C@@H](C4(C3)CC[NH2+]CC4)C(=O)N[C@H](C)CCCC(C)(C)O C39631854
Cc1ccc(cc1)Oc2c(cccn2)C(=O)N3C[C@H](C4(C3)CC[NH2+]CC4)C(=O)N[C@H](C)CCCC(C)(C)O C39631856
COc1cc(cc(c1OC)OC)CNC(=O)[C@H]2CN(CC23CC[NH2+]CC3)C(=O)c4ccc(o4)c5ccccc5 C39637052
CCOc1ccccc1CCNC(=O)[C@H]2CN(CC23CC[NH2+]CC3)C(=O)c4ccc(cc4OC)OC C39652647
CCOc1ccc(cc1)CCNC(=O)[C@H]2CN(CC23CC[NH2+]CC3)C(=O)c4ccc(cc4OC)OC C39653733
C[C@H](CNC(=O)[C@H]1CN(CC12CC[NH2+]CC2)C(=O)c3ccccc3OC(=O)C)Oc4ccccc4Cl C39666368
CC(C)CC(=O)N1CCC(CC1)NC(=O)[C@@H]2CN(CC23CC[NH2+]CC3)C(=O)[C@H](C(C)C)Oc4ccccc4 C39686326
C[C@H](Cc1ccccc1OC)NC(=O)[C@@H]2CN(CC23CC[NH2+]CC3)C(=O)c4cc(ccc4OC)OC C39686679
C[C@@H](Cc1ccccc1OC)NC(=O)[C@H]2CN(CC23CC[NH2+]CC3)C(=O)c4cc(ccc4OC)OC C39686680
COc1ccc(cc1)[C@@H]2NN=C(N2c3ccc(cc3)Cl)SCC(=O)N/N=C/C4=c5ccccc5=[NH+]C4 C39923317
Cc1c2c(=O)[nH]c(nc2sc1C(=O)OC(C)C)C[NH+](C[C@H](COCc3ccco3)O)CC(C)C C36207385
c1cc(oc1)[C@H](CNC(=O)c2ccc(c(c2)S(=O)(=O)NC[C@H]3CCCO3)Cl)[NH+]4CCCCC4 C45819971
Cc1cc(cc2c1nc([nH]2)[C@@H]3C(=CC=NC3=O)NCCn4cc(cn4)Cl)C5CC[NH+](CC5)CCOC C52550811
Cc1ccc(c(c1)C)NC(=S)N/C(=N/c2nc(cc(n2)C)C)/N3CCC(CC3)(C(=O)N)[NH+]4CCCCC4 C14161155
c1ccc2=[NH+][C@H]3C(=c2c1)N=NC(=N3)SCC(=O)NNC(=S)Nc4ccc(cc4)OC(F)(F)F C63363140
CC(C)C[C@@H](C(=O)NCCCOC)NC(=O)[C@@H]1CC2=c3ccccc3=[NH+][C@@H]2[C@@H]4N1C(=O)c5c4cccc5 C63383545
CC[C@@H](C)[C@@H](C(=O)NCCCOC)NC(=O)[C@@H]1CC2=c3ccccc3=[NH+][C@@H]2[C@@H]4N1C(=O)c5c4cccc5 C63383576
CC1CCC(CC1)C(=O)N[C@H](CC2=c3ccccc3=[NH+]C2)C(=O)NCCc4ccc(cc4)S(=O)(=O)N C63626079
c1ccc2=[NH+]CC(=c2c1)CCNC(=O)C(=O)NC[C@@H](c3ccco3)N4CCN(CC4)c5ccc(cc5)F C63694451
C[C@H]1C(=C(NO1)C)S(=O)(=O)N2CCC(CC2)[C@H](C)C(=O)NCCC3=c4cc(ccc4=[NH+]C3)OC C64520859
CC[NH+]1CCc2c(sc3c2C(=N[C@H](N3)c4ccc(cc4)OC(=O)c5cc(c(c(c5)OC)OC)OC)O)C1 C08928027
C[C@H](c1nnc(n1c2ccc(cc2)Cl)SCC(=O)Nc3cccc(c3)NC(=O)C)[NH+](C)C C09101073
c1ccc(cc1)Oc2ccc(cc2)C(=O)NCC(=O)Nc3cccc(c3)S(=O)(=O)NC4=[NH+]CCC4 C09481783
CCOc1cc(ccc1O)[C@@H]2C(=C(C(=O)N2CCC[NH+](C)C)O)C(=O)c3cc4cccc(c4o3)OC C09662838
COc1ccccc1[C@H](CNC(=O)c2ccc(cc2)S(=O)(=O)NCc3ccco3)[NH+]4CCCC4 C13115182
CC(C)[NH+]1CCC(CC1)NC(=O)c2ccc(cc2)S(=O)(=O)Nc3cc(ccc3OC)[N+](=O)[O-] C14939317
CCOC(=O)C1CC[NH+](CC1)CC(=O)Nc2ccc(cc2C(=O)Nc3ccccc3F)[N+](=O)[O-] C16286205
CC[C@@H](c1nnnn1Cc2ccc(cc2)F)[NH+](CCCO)Cc3cc4cc5c(cc4nc3O)OCO5 C08582695
CC[NH+](CC(=O)Nc1ccc2c(c1)OCCO2)CC(=O)Nc3c(c(c(n3Cc4ccco4)C)C)C#N C19534507
CCCCn1c(c(c(=O)[nH]c1=O)N(CC)C(=O)C[NH+](Cc2ccc3c(c2)OCO3)C4CCCC4)N C22015040
CCOC(=O)c1c2c(sc1NC(=O)CN3CC[NH+](CC3)[C@H](C)C(=O)NC4CC4)C[C@H](CC2)C C22807559
C[NH+](CC(=O)NCc1cc(c(cc1OC)OC)OC)CC(=O)Nc2ccccc2Br C23038625
CCCCN(c1c(n(c(=O)[nH]c1=O)CCC)N)C(=O)C[NH+](C)Cc2ccc(cc2)Br C23324105
CCOC(=O)CNC(=O)N1CCC(CC1)[NH+]2CCc3ccccc3[C@H]2CC(=O)NCc4ccco4 C24897766
COc1ccc(cc1OC)CC[NH2+]C[C@H](COc2ccc(cn2)c3[nH]cc(n3)c4cccs4)O C26014435
CCCCN(CC)C(=O)c1ccc(c(c1)NS(=O)(=O)c2ccc(cc2)OC)N3CC[NH2+]CC3 C33032987
CCCc1ccc(cc1)S(=O)(=O)Nc2cc(ccc2N3CC[NH2+]CC3)C(=O)N(C)CC(=O)NCCC C33033628
CCN(CC)c1ccc(c(c1)OS(=O)(=O)c2ccc(cc2)NC(=O)C)C[NH2+]C[C@H]3CCCO3 C35591414
CCCC(=O)OC[C@@H](C[NH+](CCOC)Cc1[nH]c(=O)c2c(csc2n1)c3ccc(cc3)C)O C36205601
CC[NH+](Cc1[nH]c(=O)c2c(csc2n1)c3ccc(c(c3)OC)OC)C[C@@H](COCC(C)C)O C36205974
Cc1c2c(=O)[nH]c(nc2sc1C(=O)OCC=C)C[NH+](CCOC)C[C@@H](COc3ccccc3)O C36207344
COCC(=O)N[C@H]1c2cc(c[nH+]c2N([C@@H]1C(=O)OC)CCc3c[nH]c4c3cccc4)NC5CCOCC5 C39344956
c1ccc(cc1)Oc2ccc3=[NH+][C@H](C=c3c2)C(=O)NNC(=O)CCC(=O)NCc4ccc(cc4)F C39350836
C[C@H](COC)Nc1cc2c([nH+]c1)N([C@@H]([C@@H]2NC(=O)COC)C(=O)OC)CCc3c[nH]c4c3cccc4 C39352603
COCCNC(=O)[C@@H]1C[C@H](C[NH+]1C2Cc3ccccc3C2)NC[C@H]4C=NN=C4c5ccc(cc5)OC C39447236
CCOc1ccccc1CNC(=O)[C@H]2CN(CC23CC[NH2+]CC3)C(=O)COc4cccc5c4oc(=O)cc5C C39638732
CCCC[C@H](C)C(=O)N1C[C@H](C2(C1)CC[NH2+]CC2)C(=O)NCc3c(cc(cc3OC)OC)OC C39639158
C[C@@H](CNC(=O)[C@@H]1CN(CC12CC[NH2+]CC2)C(=O)c3ccc(cc3OC)OC)Oc4ccccc4 C39665104
C[C@H](CNC(=O)[C@@H]1CN(CC12CC[NH2+]CC2)C(=O)c3ccc(cc3OC)OC)Oc4ccccc4 C39665105
COc1ccccc1C(=O)N2C[C@@H](C3(C2)CC[NH2+]CC3)C(=O)NCCNC(=O)Cc4cccc5c4cccc5 C39691322
COc1ccccc1C(=O)N2C[C@H](C3(C2)CC[NH2+]CC3)C(=O)NCCNC(=O)Cc4cccc5c4cccc5 C39691323
Cc1c2c(=O)[nH]c(nc2sc1C(=O)OC(C)C)C[NH+](Cc3ccco3)C[C@H](COC(C)(C)C)O C40404799
COc1cc(cc(c1OCc2ccccc2)C[NH2+]CCNC(=O)c3c(non3)N)Br C40744399
CCCOc1c(cc(cc1Br)Br)C[NH2+]CCNC(=O)c2c(non2)N C40744431
CC(C)Oc1c(cc(cc1Br)C[NH2+]CCNC(=O)c2c(non2)N)Br C40744471
c1ccc(cc1)COC(=O)[C@H](Cc2c[nH]c3c2cccc3)NC(=O)c4coc(n4)[C@H]5CCC[NH2+]C5 C43216314
COc1ccc2c(n1)c(ccn2)NC(=O)C3CCC(CC3)[NH2+]Cc4cc(c(nc4)SC)[N+](=O)[O-] C45192918
CCCCN(c1c(n(c(=O)[nH]c1=O)CCC)N)C(=O)C[NH+](C)Cc2ccc(cc2)OC(F)(F)F C46583929
Cc1ccc(cc1)S(=O)(=O)NC[C@H]2CCC[NH+](C2)CC(=O)NC[C@@H]3CN(CCO3)CC(C)C C58298255
Cc1cc(nc(n1)/N=C(/NC(=S)Nc2ccc(cc2OC)OC)\N3CCN(CC3)c4cccc[nH+]4)C C14159751
CCc1ccc(cc1)[C@H](CNC(=O)[C@@H](CCSC)NC(=O)c2cccc(c2)[N+](=O)[O-])[NH+](C)C C32732930
CCc1ccc(cc1)[C@@H](CNC(=O)[C@H](CCSC)NC(=O)c2cccc(c2)[N+](=O)[O-])[NH+](C)C C32732931
CC[NH+](CC)[C@H](CNC(=O)[C@@H](CCSC)NC(=O)c1cccc(c1)[N+](=O)[O-])c2ccccc2 C60391013
c1ccc2=[NH+]CC(=c2c1)C[C@@H](C(=O)OCC(=O)Nc3ccc4c(c3)OCCO4)NC(=O)c5cccs5 C63230452
CCOC(=O)C1=C(CS[C@H]1NC(=O)CN2C(=O)[C@H](NC2=O)CC3=c4ccccc4=[NH+]C3)c5ccccc5 C63236942
CC/C(=C\1/C(=O)NC(=O)N(C1=O)c2ccc(cc2)C)/N[C@@H](CC3=c4ccccc4=[NH+]C3)C(=O)OC C63426727
COc1cc2c(cc1OC)[nH]c(=O)n(c2=O)CCCCCC(=O)NCCC3=c4ccccc4=[NH+]C3 C63439883
COc1ccc2=[NH+]CC(=c2c1)CCN3C[C@@H](CC3=O)C(=O)N[C@H]4NN[C@@H](S4)Cc5ccccc5 C63557995
c1ccc(cc1)N2CCN(CC2)[C@@H](CNC(=O)C(=O)NCCC3=c4ccccc4=[NH+]C3)c5ccco5 C63694438
COC(=O)CC[C@@H](C(=O)OC)NC(=O)N1CCc2c([nH+]c[nH]2)[C@H]1c3ccc(cc3)Br C20738039
c1cc(c(c(c1)Cl)CO/N=C/[C@@H]2C(=O)NC(=O)N(C2=O)CCNc3c(cc(c[nH+]3)C(F)(F)F)Cl)F C08773014
CC[NH+]1CCc2c(sc(c2C(=O)NC)NC(=O)c3ccc(cc3)S(=O)(=O)N(CC(C)C)CC(C)C)C1 C08920490
CCCN(CCC)S(=O)(=O)c1ccc(cc1)C(=O)Nc2c(c3c(s2)C[NH+](CC3)CC)C(=O)NC C08920496
CCC[NH+]1CCc2c(sc(c2C(=O)NC)NC(=O)c3ccc(cc3)S(=O)(=O)N4CCCC[C@@H]4CC)C1 C08920636
Cc1ccc(c(c1)S(=O)(=O)Nc2ccc(cc2)C(=O)NC[C@H](c3ccc(o3)C)[NH+]4CCOCC4)C C09220062
C[C@@H](c1nnc(n1c2ccc(cc2)Cl)SCC(=O)NNC(=O)c3ccc(cc3)Cl)[NH+](C)C C09101770
C[NH+](CCNC(=O)C1CCC(CC1)CNS(=O)(=O)c2cccc3c2nsn3)Cc4ccccc4 C09608272
CN(C)c1ccc(cc1)[C@H](CNC(=O)C(=O)Nc2cccc(c2)[N+](=O)[O-])[NH+]3CCc4ccccc4C3 C10188489
CC(C)(CNC(=O)c1cn(cc(c1=O)C(=O)NC2CCCCCCC2)C[C@@H]3CCCO3)C[NH+](C)C C11999686
CCC[C@H](c1nnnn1Cc2ccc(cc2)OC)[NH+](CCO)Cc3cc4cc(cc(c4[nH]c3=O)C)C C13501002
c1ccc(cc1)CC2CC[NH+](CC2)Cc3c(nnn3c4c(non4)N)C(=O)N/N=C/[C@H]5CCC=CC5 C13804157
CN(C)C(=O)c1c2c(n(n1)CC3CCCCC3)CC[C@@H](C2)[NH2+]CCc4ccc(cc4)S(=O)(=O)N C14541363
c1cc(cc(c1)S(=O)(=O)Nc2ccc(cc2)C(=O)NC[C@@H](c3ccco3)[NH+]4CCCCC4)[N+](=O)[O-] C15477230
CC(C)CN(c1c(n(c(=O)[nH]c1=O)Cc2ccccc2)N)C(=O)C[NH+](C)[C@H]3CCCc4c3cccc4 C18935167
CCOC(=O)c1ccc(cc1)/[NH+]=c\2/c(cc3c(cnc(c3o2)C)CO)C(=O)Nc4ccc(cc4)OC C20616935
CCOc1ccc(cc1OCC)NC(=O)C[NH+](C)CCC(=O)Nc2c(c3c(s2)CCCCC3)C#N C23777860
C[NH+](C)[C@@H](CNC(=O)c1ccc(cc1)NS(=O)(=O)c2ccc3c(c2)OCCO3)c4cccc(c4)F C32216772
C[NH+](C)[C@H](CNC(=O)c1ccc(cc1)NS(=O)(=O)c2ccc3c(c2)OCCO3)c4cccc(c4)F C32216775
CCN1C2=C([C@H](NC1=O)c3ccccc3C(F)(F)F)C(=O)N(C2)[C@@H](C(C)C)C(=O)NCC[NH+](C)C C35966546
Cc1ccccc1OC[C@H](C[NH+](Cc2ccco2)Cc3[nH]c(=O)c4c(c(sc4n3)C(=O)OC)C)O C36207514
CC[NH+](CC)Cc1c(nnn1c2c(non2)N)C(=O)N/N=C/c3ccc(cc3)OCc4ccccc4C C02206733
COc1cc(cc(c1OC)OC)C2=NC(=CC3=c4ccccc4=[NH+][C@@H]32)C(=O)NC[C@@H](c5ccccc5)O C38564261
COc1cc(cc(c1OC)OC)C2=NC(=CC3=c4ccccc4=[NH+][C@@H]32)C(=O)NC[C@H](c5ccccc5)O C38564265
CCc1ccc(o1)CNc2cc3c([nH+]c2)N([C@H]([C@@H]3NC(=O)C)C(=O)OC)CCc4c[nH]c5c4cccc5 C39352448
CC(=O)N[C@H]1c2cc(c[nH+]c2N([C@@H]1C(=O)OC)CCc3c[nH]c4c3cccc4)NCc5ccccc5F C39352450
CCOc1ccc(cc1)/C=N/NC2=[NH+][C@@H](N=N2)SCC(=O)N[C@H]3[C@@H]([C@@H]([C@@H](S3)C(=O)OCC)C)C#N C39404328
Cc1ccc(cc1)NC(=O)[C@@H](C)OC(=O)c2ccccc2[N-]S(=O)(=O)c3ccc4=[NH+]C(=O)[NH+]=c4c3 C39422744
Cc1cccc(c1)NC(=O)[C@@H](C)OC(=O)c2ccccc2[N-]S(=O)(=O)c3ccc4=[NH+]C(=O)[NH+]=c4c3 C39422748
Cc1cccc(c1)NC(=O)[C@H](C)OC(=O)c2ccccc2[N-]S(=O)(=O)c3ccc4=[NH+]C(=O)[NH+]=c4c3 C39422749
CC(C)S(=O)(=O)c1ccc(c(c1)N2CC[NH2+][C@@H](C2)Cc3ccccc3)NS(=O)(=O)c4ccccc4O C39482832
C[C@H](CNC(=O)[C@@H]1CN(CC12CC[NH2+]CC2)C(=O)c3ccc(nc3)Oc4ccccc4)Oc5ccc(cc5)F C39596386
CCOc1ccccc1CCNC(=O)[C@@H]2CN(CC23CC[NH2+]CC3)C(=O)c4cccnc4Oc5ccccc5 C39652742
CCOc1ccccc1C(=O)N2C[C@H](C3(C2)CC[NH2+]CC3)C(=O)NC[C@@H](C)Oc4ccc(cc4)OC C39665689
Cc1ccc(cc1)O[C@H](C)CNC(=O)[C@@H]2CN(CC23CC[NH2+]CC3)C(=O)c4ccc(cc4OC)OC C39666005
Cc1ccc(cc1)O[C@@H](C)CNC(=O)[C@H]2CN(CC23CC[NH2+]CC3)C(=O)c4ccc(cc4OC)OC C39666006
Cc1ccc(cc1)O[C@@H](C)CNC(=O)[C@@H]2CN(CC23CC[NH2+]CC3)C(=O)c4cc(ccc4OC)OC C39666208
Cc1c(c(no1)c2ccccc2)C(=O)N3C[C@@H](C4(C3)CC[NH2+]CC4)C(=O)N[C@@H](C)CCc5ccc(cc5)OC C39675478
Cc1c(c(no1)c2ccccc2)C(=O)N3C[C@H](C4(C3)CC[NH2+]CC4)C(=O)N[C@H](C)CCc5ccc(cc5)OC C39675481
C[C@@H](Cc1ccccc1OC)NC(=O)[C@@H]2CN(CC23CC[NH2+]CC3)C(=O)c4ccc(nc4)Oc5ccccc5 C39686686
C[C@H](Cc1ccccc1OC)NC(=O)[C@@H]2CN(CC23CC[NH2+]CC3)C(=O)c4ccc(nc4)Oc5ccccc5 C39686687
C[C@@H](Cc1ccccc1OC)NC(=O)[C@H]2CN(CC23CC[NH2+]CC3)C(=O)c4ccc(nc4)Oc5ccccc5 C39686688
Cc1ccccc1COc2c(cc(cc2Br)C[NH2+]CCNC(=O)c3c(non3)N)OC C40744489
CC(C)C(=O)N1CCCc2c1cc(cc2)NC(=O)C(=O)NC[C@@H](c3ccc(cc3)N(C)C)[NH+]4CCCC4 C49504545
CC[C@@H](C)[C@@H]1C(=O)N(C2([NH2+]1)CCN(CC2)C(=O)Nc3cccc(c3)Cl)CCc4ccc(c(c4)OC)OC C36027870
CC[C@@H](C)[C@H]1C(=O)N(C2([NH2+]1)CCN(CC2)C(=O)Nc3cccc(c3)Cl)CCc4ccc(c(c4)OC)OC C36027872
Cc1cc(nc(n1)/N=C(/NC(=S)Nc2cc(ccc2OC)Cl)\N3CCN(CC3)c4cccc[nH+]4)C C14159769
C[C@H](c1ccc(cc1)NC(=O)C2=CNN3C2=[NH+][C@@H](C[C@H]3C(F)(F)F)c4cc(c(c(c4)OC)OC)OC)O C13387871
COc1ccc(cc1)CNC(=O)COC(=O)[C@H](CC2=c3ccccc3=[NH+]C2)NC(=O)c4cccs4 C63772678
Cc1ccc2=[NH+]CC(=c2c1)CCN3C[C@@H](CC3=O)C(=O)N[C@@H]4NN[C@@H](S4)Cc5ccc(cc5)OC C63941167
Cc1ccc2=[NH+]CC(=c2c1)CCN3C[C@H](CC3=O)C(=O)N[C@@H]4NN[C@@H](S4)Cc5ccc(cc5)OC C63941171
CCOc1cc2c(cc1C[NH2+][C@@H](C)C(=O)Nc3ccc(cc3)S(=O)(=O)N4CCCC4)O[C@@H](C2)C C08734786
CCOC(=O)c1c2c(sc1N[C@@](C(=O)OCC)(C(F)(F)F)NC(=O)OCC)C[NH+](CC2)C C08854917
Cc1ccc(cc1)C(=O)NNC(=O)CSc2nnc(n2c3ccc(cc3)Cl)[C@@H](C)[NH+](C)C C09101790
Cc1ccc(cc1)C(=O)NNC(=O)CSc2nnc(n2c3ccc(cc3)Cl)[C@H](C)[NH+](C)C C09101795
CCOC(=O)c1c(c(sc1NC(=O)C[NH+]2CCO[C@@H](C2)C)C(=O)Nc3ccc(cc3C)C)C C09377052
CN(Cc1cc(no1)C[C@H]2C[NH2+]CC[C@H]2CC(=O)NCc3ccc4c(c3)OCO4)c5ccccc5 C12482780
COc1ccc(cc1)C(=O)C2CC[NH+](CC2)CC(=O)Nc3ccccc3C(=O)NCc4ccco4 C12782428
CC[NH+](CC)CCCN1[C@H](C(=C(C1=O)O)C(=O)c2ccc3c(c2)C[C@@H](O3)C)c4ccc(c(c4)OCC)O C09425239
CCOc1cc(ccc1Oc2nnnn2c3ccccc3)C[NH2+]CCNc4ccc(cc4Cl)[N+](=O)[O-] C13729621
CC(C)[C@H](c1ccc2c(c1)OCCO2)NC(=O)C[NH+](C)CC(=O)Nc3cc(ccc3OC)Cl C15441966
c1cc(ccc1COc2ccc(cc2C[NH2+]CCNC(=O)c3c(non3)N)Br)Cl C16401789
CCOC(=O)c1c2c(sc1NC(=O)CSc3nnc(n3CC=C)C)C([NH2+]C(C2)(C)C)(C)C C18779652
COc1ccc(c(c1)OC)NC(=O)c2cc(ccc2NC(=O)C[NH2+]CCc3ccccc3)[N+](=O)[O-] C20155062
CC[NH+](CC(=O)Nc1ccc(cc1)NC(=O)C)[C@H](C)C(=O)NC(=O)NC23CC4CC(C2)CC(C4)C3 C20684272
CC[NH+](CC)[C@@H](CNC(=O)CN1C(=O)[C@](NC1=O)(C)c2ccc(cc2)OC)c3cccc(c3)OC C21070757
CC[NH+](CC)[C@H](CNC(=O)CN1C(=O)[C@@](NC1=O)(C)c2ccc(cc2)OC)c3cccc(c3)OC C21070766
CC[NH+](CC)[C@@H](CNC(=O)CN1C(=O)[C@]2(CCCc3c2cccc3)NC1=O)c4cccc(c4)OC C21071237
CC[NH+](CC)[C@H](CNC(=O)CN1C(=O)[C@@]2(CCCc3c2cccc3)NC1=O)c4cccc(c4)OC C21071247
CC(C)[NH+](CCn1c(=O)c2ccccc2nc1SCC(=O)NNC(=O)c3ccccc3)C(C)C C21180393
Cc1cccc(c1)NC(=O)c2ccccc2NC(=O)C[NH+](C)Cc3ccc(c(c3OC)OC)OC C24211678
CCCCn1c(c(c(=O)[nH]c1=O)N(C2CCCC2)C(=O)C[NH+](CC)Cc3ccc(c(c3)F)OC)N C24216139
c1ccc(cc1)C[NH+]2CC[C@@H](C2)NC(=O)CSc3nnc(n3N)c4ccc(cc4)OC(F)F C25606122
CCCCn1c(nc2c1c(=O)[nH]c(=O)n2Cc3ccccc3)C[NH+]4CCC(=CC4)c5ccc(cc5)O C25680192
C[C@]1(C(=O)N(C(=O)N1)CC(=O)NC[C@@H](c2ccc(cc2)OC)[NH+]3CCCCC3)c4ccc(cc4)OC C27667425
CC(C)OC[C@@H](C[NH+](Cc1ccco1)Cc2[nH]c(=O)c3c(csc3n2)c4ccccc4OC)O C36206538
CCOC(=O)c1c(c2c(=O)[nH]c(nc2s1)C[NH+](Cc3ccco3)C[C@@H](Cc4ccccc4)O)C C36206639
CCOC(=O)c1c(c2c(=O)[nH]c(nc2s1)C[NH+](C[C@@H](COc3ccccc3)O)C4CCCCC4)C C36207242
Cc1c2c(=O)[nH]c(nc2sc1C(=O)OC(C)C)C[NH+](C[C@@H](COCC#C)O)C3CCCCC3 C36207448
C[NH+](C)[C@H](CNC(=O)c1ccc(c(c1)S(=O)(=O)NCc2ccc(cc2)Cl)OC)c3ccco3 C09127788
CCCCCCOc1ccc(cc1)N2C(=O)C[C@H](C2=O)[NH2+]CCc3ccc(cc3)S(=O)(=O)N C06471995
COc1ccc(cc1)C2=NN=C[C@@H]2C[NH+]3CCC(CC3)[C@@]4(C(=O)NC(=O)N4)CCc5ccccc5 C39400671
COc1ccc(c(c1)OC)C(=O)N2C[C@@H](C3(C2)CC[NH2+]CC3)C(=O)NCc4ccc(cc4)OC(F)(F)F C39599642
COc1ccc(c(c1)OC)C(=O)N2C[C@H](C3(C2)CC[NH2+]CC3)C(=O)NCc4ccc(cc4)OC(F)(F)F C39599644
CCCCCCNC(=O)[C@H]1CN(CC12CC[NH2+]CC2)C(=O)C3CCN(CC3)C(=O)OCc4ccccc4 C39660414
CCC(CC)CNC(=O)[C@H]1CN(CC12CC[NH2+]CC2)C(=O)COc3cccc4c3oc(=O)cc4C C39666882
CC(C)[C@@H](C(=O)NC(C)(C)C)NC(=O)[C@H]1CN(CC12CC[NH2+]CC2)C(=O)[C@H](C(C)C)Oc3ccccc3 C39685889
C[C@H](Cc1ccccc1OC)NC(=O)[C@H]2CN(CC23CC[NH2+]CC3)C(=O)c4cccnc4Oc5ccccc5 C39686657
c1cc(cc(c1)Cl)COc2ccc(cc2C[NH2+]CCNC(=O)c3c(non3)N)Br C40744522
c1ccc2c(c1)cc(o2)C3=NN([C@H](C3)c4ccco4)C(=O)C[NH+](Cc5ccc(cc5)C(=O)N)C6CC6 C46569554
CCOCCCNC(=O)C1CC[NH+](CC1)CC(=O)Nc2c(c3c(s2)C[C@@H](CC3)C)C(=O)OC C58776635
CCN(CC)c1ccc(c[nH+]1)NC(=O)N2CCCN(CC2)C(=O)Nc3ccc(nc3)N(CC)CC C59042230
CCOC(=O)c1ccc(cc1)N2C(=O)C[C@H](C2=O)S/C(=[NH+]/N=C(\C)/c3ccc(s3)Cl)/N C59446072
CCOc1ccc(cc1)N2C(=O)C[C@H](C2=O)SC(=[NH2+])N/N=C(\C)/CCc3ccc4c(c3)OCO4 C59489378
CCOC(=O)CCCNC(=O)CS[C@@H]1NN=C(N1c2cccc(c2)C)C3=c4ccccc4=[NH+]C3 C39948843
COc1ccc2=[NH+]CC(=c2c1)CCNC(=O)/C=C\3/CS[C@@H](N3)c4cc(c(c(c4)OC)OC)OC C63279955
COc1ccc(cc1OC)S(=O)(=O)Nc2ccccc2C(=O)NCCC3=c4ccccc4=[NH+]C3 C63842611
CCOC(=O)c1cc(sc1NC(=O)CN2C(=O)[C@H](NC2=O)CC3=c4ccccc4=[NH+]C3)C(C)C C63874480
COc1ccc2=[NH+]CC(=c2c1)CCNC(=O)CNC(=O)c3ccc4c(c3)S[C@@H](N4)n5cccc5 C63948441
COc1ccc(cc1)[C@H](CNC(=O)c2ccc(c(c2)OC)OCC(=O)N)C3=c4ccccc4=[NH+]C3 C64143968
CCCNS(=O)(=O)c1ccc(cc1)NC(=O)[C@@H]2CC(=O)N(C2)CCC3=c4cc(ccc4=[NH+]C3)C C64538169
Cc1c(c2ccccc2[nH]1)[C@H]3[C@H](C3(C)C)CC(=O)N(Cc4ccco4)C5(CC[NH+](CC5)C)C(=O)Nc6ccc(cc6OC)OC C08749476
CCCCc1ccc(cc1)N2C(=O)[C@@H]3[C@@H]([NH2+][C@]4([C@@H]3C2=O)c5ccc(c(c5NC4=O)C)Cl)CC(=O)N C08788979
CC1(Cc2c(c(sc2C([NH2+]1)(C)C)NC(=O)c3ccc(cc3)S(=O)(=O)N(C)C[C@H]4CCCO4)C#N)C C11883252
C[NH+]1CCc2c(sc3c2C(=N[C@@H](N3)c4cccc(c4)OC(=O)c5cc(c(c(c5)OC)OC)OC)O)C1 C17180781
C[NH+]1CCc2c(sc3c2C(=O)N[C@@H](N3)c4ccc(cc4)OC(=O)c5cc(c(c(c5)OC)OC)OC)C1 C19816751
CCOc1cccc2c1o/c(=[NH+]\NC(=O)c3ccco3)/c(c2)C(=O)NCCc4ccc(c(c4)OC)OC C20615228
CCOc1ccc(cc1C[NH+]2C[C@H]3C[C@@H](C2)c4cccc(=O)n4C3)/C=N/NC(=O)c5ccc(cc5O)O C03064552
CCc1ccccc1NC(=O)c\2cc3c(cnc(c3o/c2=[NH+]\c4ccc(cc4)Oc5ccccc5)C)CO C02953150
CC1(CC(CC([NH2+]1)(C)C)NC(=O)CSc2nnc(n2c3ccccc3)Cn4c5ccccc5nn4)C C20831547
C[C@@H](c1nc2ccccc2c(=O)n1CCOC)N(CCCCCC[NH3+])C(=O)c3ccc(cc3Cl)Cl C33700750
C[C@@H](c1nc2ccccc2c(=O)n1CCOC)N(CCCCCC[NH3+])C(=O)C34CC5CC(C3)CC(C5)C4 C35743786
Cc1ccccc1OC[C@@H](C[NH+](Cc2ccco2)Cc3[nH]c(=O)c4c(csc4n3)c5ccccc5)O C35747175
Cc1c2c(=O)[nH]c(nc2sc1C(=O)OC(C)C)C[NH+](C[C@H](COc3ccc(cc3)OC)O)C(C)C C36207411
Cc1ccccc1c2csc3c2c(=O)[nH]c(n3)C[NH+](Cc4ccco4)C[C@H](COCc5ccco5)O C36207654
C[NH+](C)[C@@H](CN[C@H](c1ccccc1)C(=O)Nc2ccc(cc2Br)[N+](=O)[O-])c3ccccc3 C12565969
COc1ccc(cc1OC)[C@H]2NC(=NC(=[NH+]2)N)SCC(=O)N3c4ccccc4CCc5c3cccc5 C39448887
CC(C)[C@H](C(=O)N1C[C@H](C2(C1)CC[NH2+]CC2)C(=O)NCCc3c[nH]c4c3cccc4)Oc5ccccc5 C39597922
CC[C@@H](c1ccccc1)C(=O)N2C[C@H](C3(C2)CC[NH2+]CC3)C(=O)NCCc4c[nH]c5c4cc(cc5)OC C39599246
COc1ccccc1CCNC(=O)[C@@H]2CN(CC23CC[NH2+]CC3)C(=O)c4ccc(o4)c5ccccc5F C39636405
CCOc1ccc(cc1)CCNC(=O)[C@@H]2CN(CC23CC[NH2+]CC3)C(=O)c4ccc(o4)c5ccc(cc5)F C39654052
Cc1ccc2c(c1)c(c[nH]2)CCNC(=O)[C@H]3CN(CC34CC[NH2+]CC4)C(=O)[C@H]5C=C(O[C@@H]5C(F)(F)F)C C39656122
Cc1ccc2c(c1)c(c[nH]2)CCNC(=O)[C@H]3CN(CC34CC[NH2+]CC4)C(=O)CCc5ccc(cc5)OC C39656176
Cc1ccc2c(c1)c(c[nH]2)CCNC(=O)[C@@H]3CN(CC34CC[NH2+]CC4)C(=O)C5=C(ON[C@H]5c6ccccc6)C C39656197
C[C@H](CNC(=O)[C@H]1CN(CC12CC[NH2+]CC2)C(=O)c3ccc(o3)c4ccccc4)Oc5ccccc5Cl C39666612
CC[C@H](c1ccccc1)C(=O)N2C[C@@H](C3(C2)CC[NH2+]CC3)C(=O)NCC4(CCCCC4)N5CCOCC5 C39672905
c1ccc(cc1)c2ccc(o2)C(=O)N3C[C@H](C4(C3)CC[NH2+]CC4)C(=O)NCC5(CCCCC5)N6CCOCC6 C39672945
CC(C)[C@@H](C(=O)N1C[C@@H](C2(C1)CC[NH2+]CC2)C(=O)NCC3(CCCCC3)N4CCOCC4)Oc5ccccc5 C39672952
CCOc1ccccc1C(=O)N2C[C@H](C3(C2)CC[NH2+]CC3)C(=O)NCCc4c[nH]c5c4cc(cc5)Cl C39676441
COc1ccc(cc1)C(c2ccc(cc2)OC)NC(=O)[C@@H]3CN(CC34CC[NH2+]CC4)C(=O)c5ccccc5F C39676542
Cc1ccc(c(c1)CCNC(=O)[C@@H]2CN(CC23CC[NH2+]CC3)C(=O)c4ccc(nc4)Oc5ccccc5)C C39677046
Cc1ccc(c(c1)CCNC(=O)[C@H]2CN(CC23CC[NH2+]CC3)C(=O)c4ccc(nc4)Oc5ccccc5)C C39677047
Cc1cccc2c1[nH]cc2CCNC(=O)[C@H]3CN(CC34CC[NH2+]CC4)C(=O)C5=C(ON[C@@H]5c6ccccc6)C C39684240
Cc1cccc2c1[nH]cc2CCNC(=O)[C@H]3CN(CC34CC[NH2+]CC4)C(=O)C5=C(ON[C@H]5c6ccccc6)C C39684242
c1ccc(c(c1)c2ccc(o2)C(=O)N3C[C@@H](C4(C3)CC[NH2+]CC4)C(=O)NCCOc5cccc(c5)F)F C39685463
c1cc(cc(c1)F)OCCNC(=O)[C@@H]2CN(CC23CC[NH2+]CC3)C(=O)c4ccc(o4)c5ccc(cc5)F C39685465
C[C@H](Cc1ccccc1OC)NC(=O)[C@@H]2CN(CC23CC[NH2+]CC3)C(=O)c4ccc(o4)c5ccc(cc5)F C39686711
c1ccc(c(c1)c2ccc(o2)C(=O)N3C[C@@H](C4(C3)CC[NH2+]CC4)C(=O)NCCOc5ccc(cc5)F)F C39688318
c1ccc(c(c1)c2ccc(o2)C(=O)N3C[C@H](C4(C3)CC[NH2+]CC4)C(=O)NCc5ccc(cc5)n6cccc6)F C39690332
c1ccn(c1)c2ccc(cc2)CNC(=O)[C@H]3CN(CC34CC[NH2+]CC4)C(=O)c5ccc(o5)c6ccc(cc6)F C39690335
CCCC[C@H](C)C(=O)N1C[C@@H](C2(C1)CC[NH2+]CC2)C(=O)NCCNC(=O)Cc3cccc4c3cccc4 C39693321
C[C@@]1(CC[C@]2([C@@H](C1)C(C[C@@H]2[NH2+]Cc3ccc(o3)CO)(C)C)CCC(=O)NCc4ccc(cc4)OC)O C12531606
CCc1ccc(cc1)NC(=O)c\2cc3c4ccccc4ccc3o/c2=[NH+]\NS(=O)(=O)c5ccc(cc5)C C59170638
C/C(=N\NC(=[NH2+])S[C@H]1CC(=O)N(C1=O)c2ccc(cc2)Cl)/c3ccc(c(c3)Br)OC C59489480
c1ccc2=[NH+]CC(=c2c1)c3nnc(n3c4ccc(cc4)Cl)SCC(=O)Nc5ccc(cc5)C(=O)N C63240696
c1ccc(cc1)Nc2ccc(cc2)N[C@@H]3/C(=N/S(=O)(=O)c4ccc(cc4)Cl)/N=c5ccccc5=[NH+]3 C39977688
C[C@@H](C(=O)NCCC1=CCCCC1)NC(=O)[C@@H]2CC3=c4ccccc4=[NH+][C@@H]3[C@@H]5N2C(=O)c6c5cccc6 C63383684
C[C@@H](C(=O)NCCC1=CCCCC1)NC(=O)[C@@H]2CC3=c4ccccc4=[NH+][C@@H]3[C@H]5N2C(=O)c6c5cccc6 C63383686
CCCNC(=O)[C@H](Cc1ccccc1)NC(=O)[C@@H]2CC3=c4ccccc4=[NH+][C@@H]3[C@@H]5N2C(=O)c6c5cccc6 C63384359
c1ccc(c(c1)CN2c3ccccc3C4=CNN(C(=O)[C@H]42)CC(=O)NCCC5=c6ccccc6=[NH+]C5)F C63513802
CC(=O)N[C@@H](CC1=c2ccccc2=[NH+]C1)C(=O)OCC(=O)Nc3cc(cc(c3)C(F)(F)F)C(F)(F)F C63906124
c1cc(cnc1)c2nnc(n2C3CCCCC3)SCC(=O)N4CCC(CC4)(C(=O)N)[NH+]5CCCCC5 C04574477
CC[C@@H]1Cc2c3ccccc3[nH]c2[C@H]([NH2+]1)c4c([nH]c(=O)n(c4=O)CCc5ccc(c(c5)OC)OC)O C08764324
c1cc(ccc1C(=O)NNC(=O)COC(=O)C2CCN(CC2)c3ccc(c[nH+]3)C(F)(F)F)[N+](=O)[O-] C09466381
Cc1c(n(c(c1C#N)NC(=O)C[NH+]2CCC(CC2)C(=O)Nc3ccccc3O)Cc4ccco4)C C09503983
CCOC(=O)c1c(c2cc(ccc2[nH]1)OC)NC(=O)[C@@H](C)[NH+]3C[C@H]4C[C@@H](C3)c5cccc(=O)n5C4 C02139633
CCOC(=O)c1c(c2cc(ccc2[nH]1)OC)NC(=O)[C@H](C)[NH+]3C[C@H]4C[C@@H](C3)c5cccc(=O)n5C4 C02139634
CCCCN(c1c(n(c(=O)[nH]c1=O)CC(C)C)N)C(=O)C[NH+]2CCC[C@@H]2c3ccc4c(c3)OCCO4 C13062897
CN(C)c1nc(nc(n1)N(C)C)N2CC(=O)N(C2=[NH2+])CCNS(=O)(=O)c3ccc(cc3)Cl C00852963
c1cc(c(nc1)SCC(=O)Nc2ccc3c(c2)OCO3)C(=O)NC[C@H](c4ccco4)[NH+]5CCCC5 C14238091
CC[NH+](CC(=O)Nc1ccccc1C(F)(F)F)CC(=O)NN2C(=O)C3(CCC(CC3)C)NC2=O C15479242
Cc1ccc(cc1)C[NH+]2CC[C@H](C2)CNC(=O)CCc3nnc4n3nc(cc4)NCc5cccnc5 C15776342
Cc1ccc(cc1)C[NH+]2CC[C@@H](C2)CNC(=O)CCc3nnc4n3nc(cc4)NCc5cccnc5 C15776345
c1cc(cc(c1)[N+](=O)[O-])/C=N/NC(=[NH2+])S[C@@H]2CC(=O)N(C2=O)c3ccc(cc3)Br C03013174
COc1ccc(cc1OC)C=NNC(=O)C[NH+]2CCC(CC2)C(=O)N/N=C/c3ccc(c(c3)OC)OC C20258859
CCOc1ccccc1NC(=O)c\2cc3c(cnc(c3o/c2=[NH+]\c4ccc(cc4)C(=O)OCC)C)CO C02955328
C[NH+](Cc1c(nnn1c2c(non2)N)C(=O)N/N=C/c3cc(ccc3OC)OC)C4CCCCC4 C09478478
C[NH+](Cc1c(nnn1c2c(non2)N)C(=O)N/N=C/c3cccc(c3OC)OC)C4CCCCC4 C13804938
CC[NH+](CC(=O)NCC1(CCCCC1)N2CCOCC2)CC(=O)Nc3ccc(cc3)NC(=O)C C32753368
CCOC(=O)c1c(c2c(=O)[nH]c(nc2s1)C[NH+](C[C@@H](CN3CCOCC3)O)C4CCCCC4)C C35747045
Cc1c2c(=O)[nH]c(nc2sc1C(=O)OC(C)C)C[NH+](CCN3CCOCC3)C[C@H](CCC=C)O C36207379
Cc1c2c(=O)[nH]c(nc2sc1C(=O)OC(C)C)C[NH+](CC=C)C[C@@H](COCc3ccco3)O C36207476
CCOC(=O)C1=C(NC(=O)N[C@@H]1c2cccs2)C[NH+](CCOC)Cc3nnc(o3)c4cccs4 C23990005
COC(=O)C[C@@H](C(=O)OC)NC(=O)N1CCc2c([nH+]c[nH]2)[C@@H]1c3ccc(cc3F)Br C31810468
COC(=O)C[C@@H](C(=O)OC)NC(=O)N1CCc2c([nH+]c[nH]2)[C@H]1c3ccc(cc3F)Br C31810476
c1ccc2c(c1)c(c[nH]2)C[C@@H](C(=O)N)NC(=O)[C@@H]3CCCC[C@H]3C(=O)N4CCN(CC4)c5cccc[nH+]5 C38732382
c1ccc(cc1)CCN2[C@@H](CC(=O)NC2=O)NC(=O)CSC3=N[C@H]4C(=c5ccccc5=[NH+]4)N=N3 C38784408
c1ccc(c(c1)C(=O)NC[C@@H]2CCCO2)NC(=O)C3CC[NH+](CC3)Cc4nc(no4)c5cccs5 C38872861
c1ccc(cc1)C(=O)N[C@H]([C@@H]2c3ccccc3C(=O)N=[NH+]2)C(=O)N/N=C/c4ccc(s4)[N+](=O)[O-] C38932729
CCSc1nnc(s1)NC(=O)CS[C@@H]2[NH+]=C(N=N2)N/N=C(/C)\c3ccc4c(c3)OCO4 C39404378
COc1cccc(c1O)/C=N/NC2=[NH+][C@@H](N=N2)SCC(=O)Nc3nnc(s3)SCC=C C39404381
COc1cccc(c1O)/C=N/NC2=[NH+][C@H](N=N2)SCC(=O)Nc3nnc(s3)SCC=C C39404382
Cc1cc(=O)oc2c1cccc2OCC(=O)N3C[C@@H](C4(C3)CC[NH2+]CC4)C(=O)NCc5ccc(cc5)OC C39610022
c1ccc2=[NH+]CC(=c2c1)C3=NN[C@@H](O3)SCC(=O)Nc4ccc(cc4)S(=O)(=O)N5CCCCC5 C39612393
CCOc1cc(ccc1OC)CCNC(=O)[C@H]2CN(CC23CC[NH2+]CC3)C(=O)c4ccc(cc4OC)OC C39653279
C[C@H](CCc1ccc(cc1)OC)NC(=O)[C@H]2CN(CC23CC[NH2+]CC3)C(=O)c4cc(c(c(c4)OC)OC)OC C39675293
Cc1cc(=O)oc2c1cccc2OCC(=O)N3C[C@H](C4(C3)CC[NH2+]CC4)C(=O)N[C@H](C)c5cccc(c5)OC C39676807
CC(C)[C@H](C(=O)N1C[C@H](C2(C1)CC[NH2+]CC2)C(=O)NCCNC(=O)OC(C)(C)C)Oc3ccccc3 C39693563
CCOC(=O)[C@@H]1[C@@H](C(=C(N(N1)[C@@H]2C=C(N=N2)c3ccc(cc3)OC)[NH3+])c4nc5ccccc5s4)C C39738270
c1ccc(c(c1)/C=N/NC(=[NH2+])S[C@H]2CC(=O)N(C2=O)c3ccc(cc3)Br)[N+](=O)[O-] C18060880
C[C@H](c1cc(c(cc1NC(=O)C2=CC3=[NH+][C@@H](C[C@H](N3N2)C(F)(F)F)c4ccco4)OC)OC)O C12844686
CC1(CC(CC([NH2+]1)(C)C)NC(=O)CSc2[nH]nc(n2)N/N=C/c3ccc(c(c3)OC)OC)C C20832208
CC(C)n1c2c(cn1)c(cc(n2)c3ccco3)C(=O)Nc4cccc(c4)C[NH+]5CCC[C@@H]5C(=O)N C59935609
CC(C)n1c2c(cn1)c(cc(n2)c3ccco3)C(=O)Nc4cccc(c4)C[NH+]5CCC[C@H]5C(=O)N C59935611
C[C@@H](C(=O)Nc1ccc(cc1)S(=O)(=O)N)S[C@@H]2NN=C(N2c3ccccc3)C4=c5ccccc5=[NH+]C4 C39933599
c1ccc2=[NH+]CC(=c2c1)C[C@@H]3C(=O)N(C(=O)N3)CC(=O)Nc4cccc(c4)S(=O)(=O)N5CCCCCC5 C63240766
CC(=O)Nc1ccc(cc1)S(=O)(=O)/N=C\2/[C@@H]([NH+]=c3ccccc3=N2)Nc4ccc(c(c4)OC)OC C39978770
CC[NH+]1CCC2=c3ccccc3=[NH+][C@@H]2[C@@H]1c4c([nH]c(=O)n(c4=O)CCc5ccc(c(c5)OC)OC)[O-] C63384279
CC(C)[C@H](c1ccc2c(c1)OCCO2)NC(=O)CN3C(=O)[C@@H](NC3=O)CC4=c5ccccc5=[NH+]C4 C63996759
C[C@@H](C(=O)Nc1ccc(cc1)S(=O)(=O)N2CCCC2)S[C@@H]3NN=C(O3)C4=c5ccccc5=[NH+]C4 C64055364
C[C@@H](C(=O)Nc1ccc(cc1)S(=O)(=O)N2CCCC2)S[C@H]3NN=C(O3)C4=c5ccccc5=[NH+]C4 C64055369
COc1cc(ccc1OCc2ccc(c(c2)Cl)Cl)C[NH2+]CCNC(=O)c3c(non3)N C08437940
CCOC(=O)C1=C(OC(=C([C@@H]1c2ccncc2)C#N)N)CSc3c(cc4c(n3)CC[NH+](C4)C)C#N C08451185
CC[NH+](CC)Cc1c(nnn1c2c(non2)N)C(=O)N/N=C/c3ccccc3Br C08826696
Cc1cc(ccc1NC(=O)C(=O)NC[C@H](c2ccc3c(c2)CCCN3C)[NH+]4CCCC4)[N+](=O)[O-] C09135792
Cn1cccc1[C@@H](CNC(=O)C(=O)Nc2ccc(c(c2)[N+](=O)[O-])F)[NH+]3CCc4ccccc4C3 C11898417
Cn1cccc1[C@H](CNC(=O)C(=O)Nc2ccc(c(c2)[N+](=O)[O-])F)[NH+]3CCc4ccccc4C3 C11898418
Cc1ccc(c(c1)[N+](=O)[O-])NC(=O)C(=O)NC[C@H](c2cccn2C)[NH+]3CCc4ccccc4C3 C11898487
Cc1cc(ccc1NC(=O)C(=O)NC[C@H](c2cccn2C)[NH+]3CCc4ccccc4C3)[N+](=O)[O-] C11898513
CCC[C@H](c1nnnn1C[C@@H]2CCCO2)[NH+](CCCO)Cc3cc4c(ccc(c4[nH]c3=O)C)C C13499677
CCOC(=O)c1c2c(sc1NC(=O)Cn3c(c(c(n3)C)[N+](=O)[O-])C)C([NH2+]C(C2)(C)C)(C)C C14065916
CC(C)NS(=O)(=O)c1ccc(c(c1)[N+](=O)[O-])NC[C@@H](c2ccccc2OC)[NH+]3CCCC3 C15128627
CCOc1cc(cc(c1OCC(=O)N)Br)C[NH2+]CCNc2ccc(cc2)[N+](=O)[O-] C16688329
CC[NH+](CC)Cc1c(n(nn1)c2c(non2)N)C(=O)N/N=C/c3ccc(cc3O)N(CC)CC C19926777
CCC[NH+](CCC)Cc1c(nnn1c2c(non2)N)C(=O)N/N=C/c3ccc(cc3OC)OC C20037883
CCC[NH+](CCC)Cc1c(nnn1c2c(non2)N)C(=O)N/N=C/c3cc(ccc3OC)OC C20037892
CC1(CC(CC([NH2+]1)(C)C)NC(=O)CSc2nnc(n2CC=C)Cn3c4ccccc4nn3)C C20830898
CCOC(=O)[NH+]=c1ccc-2c(cc(oc2c1)O)COC(=O)c3ccc(c(c3)[N+](=O)[O-])NC4CC4 C22526868
Cc1ccc(cc1NC(=O)C(=O)NC[C@H](c2ccc3c(c2)CCN3C)[NH+]4CCCCC4)[N+](=O)[O-] C23858110
C[NH+](CCC(=O)NN1C(=O)C2(CCCCC2)NC1=O)CC(=O)Nc3ccccc3C(F)(F)F C24880192
C[NH+](CCC(=O)NN1C(=O)C2(CCCCC2)NC1=O)CC(=O)Nc3ccccc3Br C25679088
C/C(=N/[NH+]=C(/N)\S[C@@H]1CC(=O)N(C1=O)CCc2ccc(c(c2)OC)OC)/c3ccc(c(c3)F)OC C12378872
CC(C)[C@H](c1nc(no1)c2cc(c(c(c2)OC)OC)OC)[NH2+]C[C@@H](COCc3ccccc3)O C36160485
CC(C)[C@@H](c1nc(no1)c2cc(c(c(c2)OC)OC)OC)[NH2+]C[C@H](COCc3ccccc3)O C36160489
CC(C)[C@@H](c1nc(no1)c2cc(c(c(c2)OC)OC)OC)[NH2+]C[C@H](COCc3ccco3)O C36160792
CCc1c2c(=O)[nH]c(nc2sc1C(=O)OC)C[NH+](Cc3ccco3)C[C@@H](COC(C)(C)C)O C36206719
CCc1c2c(=O)[nH]c(nc2sc1C(=O)OC)C[NH+](C[C@H](COCc3ccco3)O)C(C)C C36207313
CCC[C@H](c1nnnn1C[C@H]2CCCO2)[NH+](CCCO)Cc3cc4c(ccc(c4[nH]c3=O)C)C C33937292
COC(=O)C[C@@H](C(=O)OC)NC(=O)N1CCc2c([nH+]c[nH]2)[C@@H]1c3ccc(cc3)Br C31811208
COC(=O)C[C@H](C(=O)OC)NC(=O)N1CCc2c([nH+]c[nH]2)[C@@H]1c3ccc(cc3)Br C36569767
CCOc1ccc(cc1)/C=N/NC(=O)c2c(n(nn2)c3c(non3)N)C[NH+](C)C4CCCCC4 C02445216
Cc1ccc(cc1)SC[C@H]2[C@@H](N=NN2c3c(non3)N)C(=O)N/N=C/C4=c5ccccc5=[NH+]C4 C38688823
CCCNc1cc2c([nH+]c1)N([C@@H]([C@@H]2NC(=O)COC)C(=O)OC)CCc3c[nH]c4c3cccc4 C39344994
CCOc1ccc(cc1)/C=N/[NH+]=C/2\N[C@@H](N=N2)SCC(=O)N[C@H]3[C@@H](C4=C(S3)CCC4)C#N C39404332
CCOc1cc(ccc1OC)CCNC(=O)[C@H]2CN(CC23CC[NH2+]CC3)C(=O)c4cc(ccc4OC)OC C39653503
C/C(=N\NC1[NH+]=c2ccccc2=[NH+]1)/c3ccc(cc3)S(=O)(=O)NCc4ccc(cc4)C(=O)[O-] C39699565
CCCCCN1c2ccccc2[C@@H]([C@@H](C1=O)C(=O)N/N=C(\C)/[C@@H]3C(=c4ccccc4=[NH+]C3=O)O)O C39142934
C[C@H](c1cccc(c1)[N+](=O)[O-])[NH+](C)CC(=O)Nc2cccc(c2)S(=O)(=O)/N=C\3/CCCN3 C15549331
CC[NH+](C[C@@H]1COc2ccccc2O1)CC(=O)NN3C(=O)[C@@](NC3=O)(C)CCc4ccccc4 C43753938
CCOC(=O)C1=C(NC(=O)N[C@H]1c2ccc(cc2)Cl)CN3CC[NH+](CC3)[C@@H](C)C(=O)NC4CC4 C45681904
CCOC(=O)C1=C(NC(=O)N[C@H]1c2ccc(cc2)Cl)CN3CC[NH+](CC3)[C@H](C)C(=O)NC4CC4 C45681908
Cn1cccc1[C@@H](CNC(=O)C(=O)Nc2ccc3c(c2)N(CCC3)S(=O)(=O)c4cccs4)[NH+](C)C C49512751
CCOc1ccccc1[C@@H]2C(=C(NC(=O)N2)CN3CCN(CC3)c4cccc[nH+]4)C(=O)OCC C57415851
CC(C)(C)NS(=O)(=O)c1ccc(c(c1)[N+](=O)[O-])N[C@@H](c2cccc(c2)F)c3[nH+]ccn3C C12551677
CCCCN(c1c(n(c(=O)[nH]c1=O)CC(C)C)N)C(=O)C[NH+](CC=C)Cc2ccc(cc2)OC C59423217
C/C(=N\NC(=[NH2+])S[C@H]1CC(=O)N(C1=O)c2ccc(cc2)OC)/CCc3ccc4c(c3)OCO4 C59489461
CC[NH+]1CCN(CC1)c2ccc(cc2NC(=S)NC(=O)c3ccc4c(c3)OCCO4)C(=O)OCC C59723750
C[C@@H](C(=O)Nc1nccs1)NC(=O)N2CCN(CC2)C(=O)CCCC3=c4ccccc4=[NH+]C3 C63279419
CC[C@@H]1CC2=c3ccccc3=[NH+][C@H]2[C@@H]([NH2+]1)c4c([nH]c(=O)n(c4=O)CCc5ccc(c(c5)OC)OC)[O-] C63386256
C[C@H]1CC(=NO1)NC(=O)COC(=O)[C@@H](CC2=c3ccccc3=[NH+]C2)NC(=O)c4ccc(cc4)F C63907874
c1cc2c(cc1CNC(=O)CC[C@H]3C(=O)N(C(=O)N3)CCC4=c5cc(ccc5=[NH+]C4)Cl)OCO2 C64417339
c1ccc(c(c1)C(=O)N/N=C\c2ccc(o2)[N+](=O)[O-])I C04656817
CC1=C([C@H](c2cc3c(cc2O1)OCO3)c4cc(c(c(c4)OC)O)OC)C(=O)C C01591351
c1ccc2c(c1)c(no2)CC(=O)Nc3ccc(cc3)c4nnc5n4CCCCC5 C07807963
Cc1cc(ccc1n2cnnn2)S(=O)(=O)NC34CC5CC(C3)CC(C5)C4 C04216435
Cc1ccc(cc1C)N2C(=O)/C(=C/C=C/c3cccc(c3)[N+](=O)[O-])/C(=O)N2 C00779700
Cc1ccc(cc1)c2nc(on2)CN3C(=O)[C@@]4(CCCc5c4ccs5)NC3=O C09054561
c1cc(ccc1c2nnc(o2)NC(=O)c3ccc4c(c3)OCO4)Br C09175935
c1cc2c(cc1NC(=O)c3cc4cc(ccc4s3)[N+](=O)[O-])OCCCO2 C11759608
Cc1cc(c(cc1NC(=O)c2cc(nc3c2nc4n3CCCCC4)C)OC)OC C12766691
CC1CCC2(CC1)C(=O)N(C(=O)N2)Cc3nc(no3)c4ccc(cc4)Cl C12974252
Cc1cc(nc(n1)n2c3c(cc(cn3)C(=O)c4cc(ccc4O)Cl)c(n2)C)C C06934963
c1ccc(c(c1)NS(=O)(=O)c2ccc3c(c2)[n+](on3)[O-])Br C13724159
Cc1c2ccccc2oc1C(=O)CN3C(=O)[C@@]4(CCOc5c4cccc5)NC3=O C14228680
Cn1c(nnn1)c2cccc(c2)NC(=O)C3c4ccccc4Oc5c3cccc5 C14517238
Cc1c(c(on1)C)S(=O)(=O)Nc2cc3c(cc2OC)c4ccccc4o3 C16130220
C[C@H]1[C@@H](c2cc3c(cc2O[C@]1(C)O)OCO3)c4cc(c(c(c4)OC)OC)OC C17174559
c1cc(ccc1c2cn3c(n2)nc4c(n3)CCCC4)NC(=O)c5cscn5 C19657383
c1c/c(=N/S(=O)(=O)c2cc(cs2)c3nc(on3)C4CC4)/[nH]cc1Cl C21702188
C[C@@H]1Cc2cc(ccc2O1)c3cc(no3)C(=O)Nc4nnc(s4)SC C28287011
c1ccc(c(c1)C2=N/C(=C/c3cccc(c3O)[N+](=O)[O-])/C(=O)O2)Br C35201809
CC(C)(C)C(=O)Nc1cc(nn1C)c2nc(cs2)c3ccc4c(c3)OCO4 C35683167
CCn1c(nc2c1ccc(c2)C(=O)n3cc(cn3)C(=O)c4cc(ccc4O)F)C C03316063
Cc1ccc2c(c1)sc(n2)n3c(cc(n3)C)NC(=O)c4c(nns4)C C38551623
COc1ccc(cc1)C2=NN3[C@@H](NN=C3SC2)[C@@H]4C=C(N=N4)c5ccccc5 C38696331
Cc1cc(c2ccccc2n1)[C@@H]3Nn4c(nnc4S3)[C@H]5C=C(N=N5)C(C)C C38742829
C[C@H](C(=O)/[NH+]=C/1\C=CC2=NC(=NC2=C1)[O-])Sc3nc4ccccc4n3C C39734393
Cc1c(nsn1)Cn2c(c(nn2)C(=O)Nc3ccc(cc3Cl)Cl)C C40798184
COc1ccc(cc1)c2c3c([nH]n2)OC(=O)C[C@H]3c4ccc5c(c4)OCO5 C04626542
Cc1ccc(c(c1)n2c(nnn2)SCc3[nH]c(=O)c4c(n3)ccs4)C C06315099
C[C@@H]1CCCC[C@]12C(=O)N(C(=O)N2)Cc3nc(on3)c4ccc(cc4)Cl C57963813
c1cc(ccc1n2c(nnn2)SCc3cc(cc4c3OCOC4)Cl)O C07036126
c1cc(c(cc1Cl)Cl)NC(=O)c2cc3c(cc2[N+](=O)[O-])OCCO3 C20674668
c1ccc(cc1)[C@H]2CC(=Nc3n2nc(n3)NC(=O)c4ccco4)c5ccccc5 C13118912
Cc1cc(nc(n1)n2c3c(c(n2)C)[C@@H](CC(=O)N3)c4ccccc4OC(C)C)C C08654629
Cc1c(nc(s1)c2ccc(cc2)[N+](=O)[O-])c3ccc4c(c3)NC(=O)CO4 C63629730
c1cc(ccc1C2=NN=C[C@H]2/C=C(\C#N)/C(=O)Nc3ccc4c(c3)OCO4)Cl C63772904
c1ccc2c(c1)c3c([nH]2)CCN(C3)S(=O)(=O)c4ccc(s4)[N+](=O)[O-] C64244957
COc1ccc(cc1NC(=O)c2cc(c(c(c2)Cl)Cl)[N+](=O)[O-])C#N C64456831
Cc1ccccc1c2nc(on2)CN3C(=O)[C@@]4(CCCc5c4cccc5)NC3=O C05341784
Cc1ccc(cc1S(=O)(=O)Nc2ccc3c(c2)OCO3)c4c(noc4C)C C64837557
c1cc(cc(c1)[N+](=O)[O-])c2nc(cs2)C(=O)Nc3cccnc3Cl C65095407
c1cc(cc(c1)C(=O)NC2(CCCCC2)c3nc(no3)c4ccncc4)C#N C65257816
c1ccc2c(c1)cc([nH]2)C3CCN(CC3)S(=O)(=O)c4ccc(cc4)[N+](=O)[O-] C65974390
c1ccc(cc1)[C@@H]2CC(=NO2)C(=O)Nc3ccc(cc3)c4nnc5n4CCCC5 C66803128
C[C@@H](c1ccc2c(c1)OCCO2)NC(=O)N3CCCN(CC3)C(=O)C(C)(C)C C67037882
CCc1ccccc1NC(=O)c2c(n(nn2)c3ccc4c(c3)OCCO4)C C67135305
CC(C)(C)C(=O)N1CCCN(CC1)C(=O)Nc2nnc(s2)c3ccsc3 C67280617
c1cc(cc(c1)NC(=O)N2CCO[C@@H](C2)c3ccc(c(c3)F)F)c4ncon4 C67284125
c1cc(oc1)Cn\2c3ccc(cc3[nH]/c2=N\C(=O)c4ccon4)C(F)(F)F C67289652
Cc1cc(c(c(c1)Cl)NC(=O)c2cc(cc(c2)S(=O)(=O)C)[N+](=O)[O-])C C67298239
C[NH2+][C@H]1CCc2cc(c(c(c2-c3c1cc(=O)c(cc3)NCCc4ccc(c(c4)OC)OC)OC)OC)OC C08740052
c1cc(cc(c1)S(=O)(=O)Nc2ccc3c(c2)OCO3)C(=O)NC[C@@H](c4ccco4)[NH+]5CCCC5 C09378507
c1cc(cc(c1)S(=O)(=O)Nc2ccc3c(c2)OCO3)C(=O)NC[C@H](c4ccco4)[NH+]5CCCC5 C09378508
c1ccc(c(c1)CNC(=O)C(=O)NC[C@@H](c2ccco2)[NH+]3CCN(CC3)c4ccccc4F)Cl C09829640
COc1cc(cc(c1OC[C@H](c2ccc3c(c2)OCCO3)O)Br)C[NH2+]Cc4ccco4 C20877195
COc1cc(cc(c1OC[C@@H](c2ccc3c(c2)OCCO3)O)Br)C[NH2+]Cc4ccco4 C20877198
Cc1ccc(cc1)S(=O)(=O)N[C@@H](CCSC)C(=O)NC[C@H](c2ccco2)[NH+]3CCCCC3 C22444161
Cc1ccc(cc1)S(=O)(=O)N[C@@H](CCSC)C(=O)NC[C@@H](c2ccco2)[NH+]3CCCCC3 C22444171
c1ccc(c(c1)C(=O)NCc2ccco2)NC(=O)[C@@H]3CCC[NH+](C3)Cc4nc(no4)c5cccs5 C31056702
c1ccc(c(c1)C(=O)NCc2ccco2)NC(=O)[C@H]3CCC[NH+](C3)Cc4nc(no4)c5cccs5 C31056704
CC[C@H](C)[C@@H](C(=O)NC[C@H](CC)[NH+]1CCc2ccccc2C1)NC3=NS(=O)(=O)c4c3cccc4 C29910100
C#CCOC[C@H](C[NH+](Cc1ccco1)Cc2[nH]c(=O)c3c(csc3n2)c4ccccc4Cl)O C35747160
C[C@H]1CCCC[C@@H]1NC(=O)[C@@H]2[C@@]34C=C[C@@H](O3)[C@@H]([C@@H]4C(=O)N2CC[NH+](C)C)C(=O)Nc5ccc(cc5)C(C)C C36066465
COC(=O)CC[C@H](C(=O)OC)NC(=O)N1CCc2c([nH+]c[nH]2)[C@H]1c3ccc(cc3F)Br C36579971
CC[NH+](CC)C[C@@H](COc1c(ccc2c1sc(c2C(=O)OCC)NC(=O)C)Br)O C08397260
CCOc1ccc(cc1)C(=O)N2C[C@@H](C3(C2)CC[NH2+]CC3)C(=O)N[C@@H]4CCC[C@H]4OCc5ccccc5 C39608936
CC(C)[C@@H](C(=O)N1C[C@H](C2(C1)CC[NH2+]CC2)C(=O)NCc3ccc4c(c3)OCO4)Oc5ccccc5 C39610368
Cc1ccc(cc1)CNC(=O)[C@H]2CN(CC23CC[NH2+]CC3)C(=O)C4CCN(CC4)C(=O)OCc5ccccc5 C39634398
COc1cccc(c1OC)CNC(=O)[C@@H]2CN(CC23CC[NH2+]CC3)C(=O)c4ccc(o4)c5ccccc5 C39638483
CCOc1ccccc1CCNC(=O)[C@@H]2CN(CC23CC[NH2+]CC3)C(=O)c4ccc(c(c4)C(F)(F)F)OC C39652736
CCOc1ccc(cc1)CCNC(=O)[C@H]2CN(CC23CC[NH2+]CC3)C(=O)c4ccc(c(c4)C(F)(F)F)OC C39653957
C[C@@H](CNC(=O)[C@H]1CN(CC12CC[NH2+]CC2)C(=O)c3ccc(cc3)OC(F)(F)F)Oc4ccccc4 C39665114
Cc1cc(=O)oc2c1cccc2OCC(=O)N3C[C@H](C4(C3)CC[NH2+]CC4)C(=O)NC[C@H](C)Oc5ccccc5 C39665377
C[C@@H](CNC(=O)[C@@H]1CN(CC12CC[NH2+]CC2)C(=O)c3cccc(c3)Br)Oc4ccc(cc4)OC C39665580
CCc1ccc(cc1)C(=O)N2C[C@@H](C3(C2)CC[NH2+]CC3)C(=O)NC[C@H](C)Oc4ccc(cc4)OC C39665600
C[C@@H](CNC(=O)[C@@H]1CN(CC12CC[NH2+]CC2)C(=O)c3ccc(cc3)Br)Oc4ccc(cc4)OC C39665647
C[C@H](CNC(=O)[C@H]1CN(CC12CC[NH2+]CC2)C(=O)c3ccc(cc3)Br)Oc4ccc(cc4)OC C39665650
Cc1ccc(cc1)O[C@H](C)CNC(=O)[C@H]2CN(CC23CC[NH2+]CC3)C(=O)c4csc(c4OC)Cl C39666191
Cc1cc(c(o1)C(F)(F)F)C(=O)N2C[C@@H](C3(C2)CC[NH2+]CC3)C(=O)NC[C@H](C)Oc4ccccc4Cl C39666595
Cc1cc(c(o1)C(F)(F)F)C(=O)N2C[C@H](C3(C2)CC[NH2+]CC3)C(=O)NC[C@H](C)Oc4ccccc4Cl C39666596
C[C@@H]1C(=C(N=N1)C)[C@@H](C)NC(=O)[C@@H]2CN(CC23CC[NH2+]CC3)C(=O)[C@@H](C(C)C)Oc4ccccc4 C39674528
CCOc1ccc(cc1)C(=O)N2C[C@@H](C3(C2)CC[NH2+]CC3)C(=O)N[C@H](C)CCc4ccc(cc4)OC C39675240
C[C@H](CCc1ccc(cc1)OC)NC(=O)[C@@H]2CN(CC23CC[NH2+]CC3)C(=O)c4ccc(o4)c5ccc(cc5)F C39675455
COc1ccc(cc1)C(c2ccc(cc2)OC)NC(=O)[C@H]3CN(CC34CC[NH2+]CC4)C(=O)C5CCC5 C39676565
C[C@@H](C(=O)N1C[C@@H](C2(C1)CC[NH2+]CC2)C(=O)NCc3ccc(s3)c4ccccn4)Oc5ccccc5 C39677654
c1ccc(c(c1)OCCNC(=O)[C@@H]2CN(CC23CC[NH2+]CC3)C(=O)COc4cccc(c4)Cl)F C39685125
C[C@@H](Cc1ccccc1F)NC(=O)[C@H]2CN(CC23CC[NH2+]CC3)C(=O)c4ccc(cc4OC)OC C39686908
C[C@@H](Cc1ccccc1F)NC(=O)[C@@H]2CN(CC23CC[NH2+]CC3)C(=O)c4cccnc4Oc5ccccc5 C39687086
C[C@@H](Cc1ccccc1F)NC(=O)[C@@H]2CN(CC23CC[NH2+]CC3)C(=O)c4cc(ccc4OC)OC C39687118
c1ccc(cc1)C[C@@H](C(=O)N2CCCCC2)NC(=O)[C@@H]3CN(CC34CC[NH2+]CC4)C(=O)CCC5CCCC5 C39687254
Cc1ccc(cc1)CC(=O)N2C[C@@H](C3(C2)CC[NH2+]CC3)C(=O)N[C@@H](Cc4ccccc4)C(=O)N5CCCCC5 C39687310
c1ccn(c1)c2cccc(c2)CNC(=O)[C@@H]3CN(CC34CC[NH2+]CC4)C(=O)COc5cccc(c5)Cl C39694128
CCc1ccc(cc1)[C@@H](C)NC(=O)[C@H]2CN(CC23CC[NH2+]CC3)C(=O)c4cc(ccc4OC)OC C39696220
COc1cc(ccc1OCC(=O)Nc2ccccc2)/C=C(\C#N)/C(=O)NCCC3=c4ccccc4=[NH+]C3 C63323690
CC[C@@H](C)[C@@H](C(=O)NC[C@@H]1CCCO1)NC(=O)[C@@H]2CC3=c4ccccc4=[NH+][C@@H]3[C@@H]5N2C(=O)c6c5cccc6 C63383458
CC[C@H](C)[C@@H](C(=O)NC[C@H]1CCCO1)NC(=O)[C@@H]2CC3=c4ccccc4=[NH+][C@@H]3[C@@H]5N2C(=O)c6c5cccc6 C63383464
CC[C@H](C)[C@@H](C(=O)N[C@H](C)CC)NC(=O)[C@@H]1CC2=c3ccccc3=[NH+][C@@H]2[C@@H]4N1C(=O)c5c4cccc5 C63383661
c1ccc(c(c1)CNC(=O)COC(=O)[C@H](CC2=c3ccccc3=[NH+]C2)NC(=O)c4ccc(cc4)F)F C64118067
Cc1ccc2=[NH+]CC(=c2c1)CCNC(=O)CSC[C@@H]3N=N[C@H](S3)C(=O)Nc4cccc(c4)F C64538796
CC(C)[C@@H](c1ccc2c(c1)OCCCO2)NC(=O)CN3C(=O)[C@H](NC3=O)CC4=c5ccccc5=[NH+]C4 C64733845
COc1ccc(cc1OC)C(=O)NCCCCCC(=O)N/N=C/c2cc3c(cc2Br)OCO3 C04017865
COc1ccc(cc1OC)C(=O)NCC(=O)N/N=C/c2ccc(cc2)OC(=O)c3ccc(c(c3)OC)OC C04355183
C=C(c1ccc(cc1)S(=O)(=O)N2CCCC2)NNC(=O)c3ccccc3NS(=O)(=O)c4cccs4 C02649941
CCOC(=O)CN([C@@H](c1ccc(cc1)O)C(=O)NCCC(C)C)C(=O)Cn2nc(nn2)c3ccc(cc3)C C06546240
CCOC(=O)[C@H](Cc1ccc(c(c1)[N+](=O)[O-])OC)NC(=O)CCC(=O)Nc2ccc(cc2)Br C06547759
CC1=C([C@@H](NC(=O)N1)c2ccc(c(c2)OC)OCC(=O)N/N=C/c3c(cccc3Cl)Cl)C(=O)OC C00659898
CCOc1ccc(cc1OCC)C(=O)Nc2nnc(s2)SCC(=O)Nc3cc(ccc3OC)Cl C08823480
Cc1c(c(=O)oc2c1c(cc3c2CCC(O3)(C)C)OCC(=O)N[C@@H](CC(C)C)C(=O)NC[C@H]4CCCO4)C C08878279
CCOC(=O)c1c(c(sc1NC(=O)CSc2nnc3n2c(cc(=O)[nH]3)C(C)(C)C)C(=O)OCC)C C09018789
Cc1ccc(cc1)S(=O)(=O)[C@H](CNC(=O)C(=O)NCc2ccc3c(c2)OCO3)c4ccc(cc4)N(C)C C09080358
CN(C)c1ccc(cc1)[C@H](CNC(=O)C(=O)NCCc2ccc(cc2)O)S(=O)(=O)c3ccc(cc3)OC C09081306
CCc1ccc(cc1)N2C[C@H](CC2=O)C(=O)NCC(C)(C)CNC(=O)[C@H]3CC(=O)N(C3)c4ccc(cc4)CC C09233816
CCn1c(nnc1SCC(=O)Nc2nc(cs2)C)[C@H](CCSC)NC(=O)c3ccc(cc3)OC C09262452
CCCCOc1ccc(cc1Br)C(=O)NC(=S)N2CCNC(=O)[C@H]2CC(=O)O[C@H](C)CC C09783837
Cc1ccc(cc1C)NC(=O)C(=O)NCc2ccc(o2)/C=N\NC(=O)C(=O)Nc3ccc(cc3OC)OC C09846964
CCCCOc1c(cc(cc1Br)/C=N/NC(=O)CNC(=O)c2ccc3c(c2)OCO3)OCC C10001185
CCc1cc(=O)[nH]c(n1)n2c(cc(n2)c3cccs3)NC(=O)c4cc(c(c(c4)OCC)OCC)OCC C11854558
C[C@@H]1CCc2c(sc(c2C(=O)NC)NC(=O)c3ccc(cc3)S(=O)(=O)N(CCOC)CCOC)C1 C12064297
C[C@H](c1nnc(n1CC=C)SCC(=O)Nc2cc(ccc2OC)Cl)NC(=O)c3cccc(c3)Cl C12384013
Cc1ccc(c(c1)C)NC(=O)CCC(=O)NNC(=S)NC(=O)COc2ccc(c(c2)C)Br C12573514
CCOC(=O)C1=C(NC(=O)N[C@@H]1c2ccccc2)COC(=O)c3nc(n(n3)c4ccccc4)c5ccccc5 C13102528
CCOc1cc(ccc1O)[C@H]2[C@@H](C(=O)N=C(N2)N3CCN(CC3)Cc4ccc5c(c4)OCO5)C(=O)OCC C20674884
CC(C)(C)NS(=O)(=O)c1ccc(cc1)NC(=O)CSc2nc([nH]n2)N/N=C/c3ccc(cc3)Cl C21077800
CC[C@H](C)NS(=O)(=O)c1ccc(cc1)NC(=O)CSc2nc([nH]n2)N/N=C/c3ccc(cc3)Cl C21077811
c1ccc(cc1)CNC(=O)CSc2nnc(n2N)N/N=C/c3ccccc3OCc4ccc(cc4)Cl C21327985
CC(C)NS(=O)(=O)c1ccc(c(c1)NS(=O)(=O)c2ccc(c(c2)C(=O)N3CCCCC3)OC)OC C30866820
C[C@@H](CCC(=O)O[C@H]1C[C@@H]2[C@@H]3CC=C4C[C@@H](CC[C@@]4([C@@H]3CC[C@@]2([C@@H]1NC(=O)C)C)C)OC(=O)C)CNC(=O)C C35314289
CCN1C(=C([C@H](NC1=O)c2ccc(cc2OC)OC)C(=O)OCC)CN3CCN([C@@H](C3)C)C(=O)NC(C)C C36016835
C/C=C\[C@@H](C(=O)NCS(=O)(=O)c1ccc(cc1)C)N(C2CCCCC2)C(=O)CNC(=O)c3ccccc3 C36490541
CCCCNC(=O)[C@@H](c1ccc(cc1)O)N(Cc2ccco2)C(=O)[C@@H]3CCCN3C(=O)OCc4ccccc4 C36493997
Cc1ccc(cc1)S(=O)(=O)CNC(=O)[C@@H](C2CCCCC2)N(Cc3ccco3)C(=O)c4ccccc4O C36497791
CCCCNC(=O)[C@H](c1cc(ccc1Cl)[N+](=O)[O-])N(Cc2ccco2)C(=O)CNC(=O)c3ccccc3 C36504370
CCCN([C@@H](c1ccc(c(c1)OC)O)C(=O)NCS(=O)(=O)c2ccc(cc2)C)C(=O)c3ccccc3O C36568085
CCCN([C@@H](c1ccc(c(c1)OC)O)C(=O)NCS(=O)(=O)c2ccc(cc2)C)C(=O)c3ccc(cc3)O C36570902
Cc1ccc(cc1)S(=O)(=O)CNC(=O)[C@@H](c2ccc(cc2)O)N(C(=O)c3ccccc3OC)C(C)(C)C C36579642
Cc1ccc(cc1)S(=O)(=O)CNC(=O)[C@@H](c2ccc(c(c2)OC)O)N(Cc3ccc(o3)C)C(=O)C(=C)C C36601900
COCCNC(=O)[C@@]1(C[C@H]([C@H]([C@H](C1)OCc2ccccc2C#N)O)O)OCc3cccc(c3)C(F)(F)F C37421658
c1ccc(c(c1)N2CCN(CC2)[C@H](CNC(=O)C(=O)NCCC3=CCCCC3)c4ccc5c(c4)OCO5)F C38621131
CS(=O)(=O)c1ccc(cc1)[C@H](c2ccc3c(c2)CCO3)NC(=O)CCCNC(=O)OCc4ccccc4 C39195976
CCOC(=O)C1=C(N(C(=O)N[C@H]1c2ccc(c(c2)OC)O)C)CN3CCN([C@@H](C3)C)c4cccc(c4)OC C39323248
CCc1c(cc(c(n1)SCCC(=O)NCCNC(=O)CCSc2c(cc(c(n2)CC)C)C#N)C#N)C C39327875
CC1=C[C@@H](N=N1)NC(=O)CSC2=Nc3ccccc3C4=N[C@H](C(=O)N42)CCC(=O)NCc5cccs5 C39556149
Cc1c(sc(n1)NC(=O)[C@H](C)Sc2nnc(n2CC(C)C)[C@@H](C)NC(=O)c3ccc(cc3)Cl)C C39743678
CCc1c(sc(n1)NC(=O)CSc2nnc(n2CC=C)[C@@H](C(C)C)NC(=O)c3ccc(cc3)OC)C C39759258
CC(=O)[C@@H]1CC[C@H]2[C@]1(CC[C@@H]3[C@@H]2CCC4=C/C(=N\OCC(=O)N[C@@H](Cc5c[nH]cn5)C(=O)OC)/CC[C@@]34C)C C43736753
Cc1ccc(cc1)CN(Cc2ccc(o2)/C=N\NC(=O)C(=O)NC(C)(C)C)S(=O)(=O)c3ccc(cc3)C C58951177
CCN(CC)c1ccc(cc1)/C=N/Nc2[nH]nc(n2)SCC(=O)N3CCc4cc(c(cc4C3)OC)OC C59005847
Cc1ccc(cc1)NC(=O)CSc2nnc(n2/N=C/c3ccco3)SCC(=O)Nc4ccc(cc4)C C59937902
CC[C@H](C)[C@@H](C(=O)N1CCC(CC1)C(=O)N[C@@H](CC2=c3ccccc3=[NH+]C2)C(=O)[O-])NC(=O)OC(C)(C)C C63362438
[H]/N=C/1\C2=C(N=NC2=N[C@H](N1c3ccc(cc3)OCC)SCC(=O)NCCc4ccc(c(c4)OC)OC)C C63731701
Cc1ccc(cc1)S(=O)(=O)Oc2ccc3c(c2)c(=O)c4c(ccc(c4o3)CO)NCC[NH+](C)C C05486762
Cn1c(cc(n1)c2ccccc2)[C@H]3C[NH+]4CC[C@H]3C[C@@H]4CNC(=S)Nc5cc(cc(c5)OC)OC C08635780
CCC(=O)Nc1ccc(c(c1)C)S(=O)(=O)NC[C@@H](c2ccc3c(c2)CCCN3C)[NH+]4CCCCC4 C08800273
CCC[NH+](CC(=O)Nc1ccc(c(c1F)F)F)CC(=O)Nc2nc3cc4c(cc3s2)OCCO4 C09336389
c1ccc(cc1)[C@@H](c2ccco2)[NH2+]CC(=O)Nc3cc(ccc3Cl)S(=O)(=O)N4CCCCC4 C09578726
CCOc1ccc(cc1OCC)CCNC(=O)CCC(=O)Nc2ccc3c(c2)c(cc([nH+]3)N4CCCCC4)C C09598009
CCOC(=O)c1c2c(sc1NC(=O)COC(=O)c3cccc4c3nccc4)C([NH2+]C(C2)(C)C)(C)C C09712607
Cc1cc(ccc1NC(=O)CNC(=O)C[NH+](C)Cc2c(nn(c2C)c3ccccc3)C)Br C12920884
Cc1cc(c2c(c1)cc(c(=O)[nH]2)C[NH+](CCCO)C3(CCCC3)c4nnnn4C5CCCCC5)C C13501241
C[C@H](C(=O)Nc1ccc(cc1)S(=O)(=O)N2CCCC2)[NH+]3CCC(CC3)CCc4ccc(cc4)O C14255196
CC[NH+](CC)[C@@H](CNC(=O)c1ccc(cc1)NS(=O)(=O)c2cccc(c2)[N+](=O)[O-])c3ccccc3 C18019243
CC(C)CC[C@@H](c1c2c(sc1n3cccc3)C[NH+](CC2)C)NC(=O)Nc4ccc(c(c4)OC)OC C20532153
CC1(CC(CC([NH2+]1)(C)C)NC(=S)N(Cc2ccc(c(c2OC)OC)OC)C[C@H]3CCCO3)C C20568250
Cc1ccc(cc1)CCC2CC[NH+](CC2)CC(=O)NN3C(=O)[C@](NC3=O)(C)c4ccc(cc4)OC C22065712
Cc1ccc(cc1)[C@@]2(C(=O)N(C(=O)N2)CC(=O)NC[C@@H](c3ccc(cc3)OC)[NH+]4CCCCC4)C C27667417
C[C@H]1CCCC[C@H]1NS(=O)(=O)c2cc(ccc2OC)C(=O)NC[C@@H](c3cccc(c3)F)[NH+](C)C C32728492
CCN1C2=C([C@@H](NC1=O)c3ccccc3C(F)(F)F)C(=O)N(C2)[C@H](CC(C)C)C(=O)NC4CC[NH+](CC4)C C34791492
CC(C)CC[NH+](Cc1[nH]c(=O)c2c(csc2n1)c3ccc(c(c3)OC)OC)C[C@@H](Cc4ccccc4)O C35745937
Cc1ccccc1OC[C@H](C[NH+](CCCOC)Cc2[nH]c(=O)c3c4c(sc3n2)CCCCC4)O C35781283
Cc1ccc(c(c1)C)C[NH+](CCc2c[nH]c3c2cccc3)Cc4nc(co4)C(=O)NC[C@@H]5CCCO5 C36064039
Cc1ccc(c(c1)c2csc3c2c(=O)[nH]c(n3)C[NH+](Cc4ccco4)C[C@H](COC(C)C)O)C C36206506
COCCC[NH+](Cc1[nH]c(=O)c2c(csc2n1)c3ccccc3OC)C[C@@H](Cc4ccccc4)O C36206580
CCc1c2c(=O)[nH]c(nc2sc1C(=O)OC)C[NH+](C[C@H](COCC(C)C)O)C3CCCCC3 C36206752
Cc1c2c(=O)[nH]c(nc2sc1C(=O)OCC=C)C[NH+](C[C@@H](COC(C)(C)C)O)C3CCCCC3 C36206789
Cc1c2c(=O)[nH]c(nc2sc1C(=O)OC(C)C)C[NH+](CC=C)C[C@@H](COc3ccc(cc3)Cl)O C36207469
Cc1ccc(cc1C)c2csc3c2c(=O)[nH]c(n3)C[NH+](Cc4ccco4)C[C@@H](COCC=C)O C36207577
Cc1ccc(cc1)c2csc3c2c(=O)[nH]c(n3)C[NH+](CCOC)C[C@H](COc4ccc(cc4)Cl)O C36207640
C[C@@H]1CCCC[C@@H]1NS(=O)(=O)c2cc(ccc2OC)C(=O)NC[C@@H](c3cccs3)[NH+](C)C C36685123
CC(C)Cc1ccc(cc1)[C@H](CNS(=O)(=O)C(C)C)N2CC[NH2+][C@@H](C2)S(=O)(=O)Oc3ccccc3 C39533586
CCO[C@@H]1C[NH+](CCN1)[C@@H](CNCc2ccccc2)c3ccc(cc3)S(=O)(=O)Oc4ccccc4 C39534377
CCOc1ccc(cc1)CCNC(=O)[C@H]2CN(CC23CC[NH2+]CC3)C(=O)[C@@H](C(C)C)Oc4ccccc4 C39654075
C[C@H](CNC(=O)[C@@H]1CN(CC12CC[NH2+]CC2)C(=O)c3ccc(o3)c4ccccc4)Oc5ccc(cc5)OC C39665817
C[C@@H](CNC(=O)[C@H]1CN(CC12CC[NH2+]CC2)C(=O)c3ccc(o3)c4ccccc4)Oc5ccc(cc5)OC C39665818
CCOc1ccccc1C(=O)N2C[C@@H](C3(C2)CC[NH2+]CC3)C(=O)N[C@H](C)CCc4ccc(cc4)OC C39675320
C[C@H](CCc1ccc(cc1)OC)NC(=O)[C@@H]2CN(CC23CC[NH2+]CC3)C(=O)CCc4ccc(cc4)OC C39675467
C[C@@H](CCc1ccc(cc1)OC)NC(=O)[C@@H]2CN(CC23CC[NH2+]CC3)C(=O)[C@H](C(C)C)Oc4ccccc4 C39675472
Cc1ccc(cc1)NC(=O)COc2ccc(cc2C[NH2+]CCSc3nnnn3c4ccccc4)Cl C40743614
Cn1c(cc(n1)c2ccccc2)[C@H]3C[NH+]4CC[C@@H]3C[C@@H]4CNC(=S)Nc5cc(cc(c5)OC)OC C43525425
Cn1c(cc(n1)c2ccc(c(c2)OC)OC)[C@H]3C[NH+]4CC[C@@H]3C[C@@H]4CNC(=S)Nc5ccc(cc5)Cl C43526672
Cc1ccc(cc1)NS(=O)(=O)c2ccc(c(c2)C(=O)NC[C@H](c3ccco3)[NH+]4CCCCC4)C C45776235
CC[NH+](CC)Cc1ccc(cc1)C(=O)NNC(=O)c2ccc(cc2)CSc3nc(cc(n3)C)C C46658963
CCN(CC)c1ccc(cc1)C[NH2+][C@H]2C[C@H](N(C2)C(C)C)C(=O)NCCc3ccc4c(c3)OCO4 C19841322
CCOC(=O)c1c(c(sc1NC(=O)C[NH+](C2CC2)[C@H](C)c3ccccc3Cl)C(=O)NC)C C59334090
CC(=O)c1cccc(c1)S(=O)(=O)NCCC(=O)NC[C@H](c2ccccc2Cl)C3=c4ccccc4=[NH+]C3 C63234711
CCCCNC(=O)[C@H](CC(C)C)NC(=O)[C@@H]1CC2=c3ccccc3=[NH+][C@H]2[C@H]4N1C(=O)c5c4cccc5 C63383809
C[C@H]1C(=c2ccccc2=[NH+]1)CCNS(=O)(=O)c3cccc(c3)C(=O)Nc4cccc(c4)[N+](=O)[O-] C63514086
CN(C)c1cccc(c1)C(=O)/N=C(/NCCC2=c3ccccc3=[NH+]C2)\Nc4ccc5c(c4)OCCO5 C63589448
c1ccc(cc1)C(=O)CS[C@@H]2Nc3ccccc3C(=O)N2NC(=O)CCC4=c5ccccc5=[NH+]C4 C63667422
COc1cccc(c1OC[C@@H](CNC(=O)CCC2=c3cc(ccc3=[NH+][C@@H]2c4ccccc4)F)O)OC C63974672
COc1cccc(c1OC[C@H](CNC(=O)CCC2=c3cc(ccc3=[NH+][C@@H]2c4ccccc4)F)O)OC C63974673
c1cc(ccc1S(=O)(=O)Nc2ccc3n(c2=O)C[C@H]4C[C@@H]3C[NH+](C4)CC5CCCCC5)Cl C03841351
c1cc(cc(c1)[N+](=O)[O-])[C@H]2[C@H]3CSC[NH+]3[C@@]4([C@@H]2C(=O)c5cccs5)c6cc(ccc6NC4=O)F C09242762
c1ccc2c(c1)CCCN2S(=O)(=O)c3ccc(cc3)C(=O)NC[C@H](c4ccco4)[NH+]5CCCCC5 C09442674
C[C@@H](c1nnc(n1c2ccc(cc2)F)SCC(=O)Nc3c(c4c(s3)CCCCC4)C#N)[NH+](C)C C09781566
Cc1cc(c(c(c1C)S(=O)(=O)N2CCC(CC2)C(=O)NC[C@@H](c3cccs3)[NH+](C)C)C)C C10051862
Cc1c2ccc(c(c2oc(=O)c1c3ccc(cc3)OC)C[NH+]4C[C@H]5C[C@@H](C4)c6cccc(=O)n6C5)O C11865354
c1ccc(c(c1)N2CCC(CC2)(c3ccc4c(c3)C[NH+](CCO4)Cc5cccc6c5OCO6)O)F C11787457
Cc1c(c(ccc1C[NH+]2CCC(CC2)(c3ccc4c(c3)cc(o4)C(=O)N5CCSCC5)O)OC)C C12149026
CCOC(=O)N1CCC(CC1)[NH2+][C@H]2CCc3c(sc4c3c(=O)n(cn4)CCc5cccc(c5)F)C2 C12157386
Cc1ccccc1[C@H]2[C@@H]3[C@H](C(=O)N(C3=O)c4cccc(c4)C(=O)C)[C@]([NH2+]2)(c5ccccc5)C(=O)OC C12498260
c1nc(c2c3c(sc2n1)CCCCC3)N4CC[NH+](CC4)Cc5[nH]c(=O)c6c7c(sc6n5)CCCC7 C03459024
Cc1c2c(nc(nc2sc1C(=O)NC[C@H](c3ccc(cc3)OC)[NH+]4CCCC4)c5ccco5)C C12766571
Cc1c2c(nc(nc2sc1C(=O)NC[C@@H](c3ccc(cc3)OC)[NH+]4CCCC4)c5ccco5)C C12766577
CN(C)S(=O)(=O)c1ccc(c(c1)NC(=O)C[NH+]2CCc3c(ccs3)[C@@H]2c4ccccc4)Cl C13016787
Cc1cccc2c1[nH]c(=O)c(c2)[C@@H](c3nnnn3C4CCCCC4)[NH+]5CCCC6(C5)CCCCC6 C06443671
Cc1ccc(cc1)n2c(=O)c3c(c4ccccc4n3C)c(n2)C(=O)NCC[NH+]5CCc6ccccc6C5 C09682162
C[NH+](C)CCCn1c(nnc1S)c2cc3n(n2)[C@@H](C[C@H](N3)c4ccc(cc4)Cl)C(F)(F)F C02791312
Cc1ccc(c2c1cc(c(=O)[nH]2)[C@@H](c3nnnn3CCc4ccccc4)[NH+]5CCc6ccccc6C5)C C12715029
C[C@@H](c1nnc(n1c2ccc(cc2)Cl)S[C@H](C)C(=O)Nc3ccc(c(c3)Cl)C#N)[NH+](C)C C16920072
C[C@@H](c1nnc(n1c2ccc(cc2)Cl)S[C@@H](C)C(=O)Nc3ccc(c(c3)Cl)C#N)[NH+](C)C C16920077
CC1(Cc2c(c([nH+]c3c2c4c(s3)c(nnn4)NCc5ccccc5)N6CCOCC6)CS1)C C08681001
CN(C)c1ccc(cc1)[C@H](CNC(=O)c2cc(ccc2[N+](=O)[O-])Cl)[NH+]3CCc4ccccc4C3 C22418152
CN(C)c1ccc(cc1)[C@H](CNC(=O)c2ccc(c(c2)[N+](=O)[O-])Cl)[NH+]3CCc4ccccc4C3 C22418234
C[C@H](c1nnc(n1c2ccc(cc2)Cl)SCc3[nH]c4ccsc4c(=O)n3)[NH+]5CCCCC5 C22620675
C[C@H](C(=O)Nc1ccc(cc1C(F)(F)F)Cl)[NH+]2CCC(CC2)C(=O)c3ccc4c(c3)OCCO4 C25152201
Cc1ccc(cc1C)[C@@H](C)NC(=O)[C@H]2CCC[NH+](C2)Cc3nc(no3)c4ccc(cc4)Br C31043983
CC[C@@H](c1ccc(cc1C)C)NC(=O)[C@@H]2CCC[NH+](C2)Cc3nc(no3)c4ccc(cc4)Br C31044013
c1nc(c2c3c(sc2n1)CCCCC3)N4CC[NH+](CC4)Cc5[nH]c6c(c7c(s6)CCCC7)c(=O)n5 C34857970
c1ccc(cc1)CC[C@@H]2Nc3ccc[nH+]c3N2C4CCN(CC4)C(=O)[C@@H]5C=C(N=N5)c6ccccc6 C39394568
C[C@H](C(=O)/[NH+]=C/1\C=CC2=NC(=NC2=C1)[O-])[NH+]3CCN(CC3)C(c4ccc(cc4)F)c5ccc(cc5)F C39443467
CC(C)S(=O)(=O)[C@]1(CN(C(=O)N1CC2(CC[NH+](CC2)Cc3ccccc3)C4CCCCC4)O)C C39490850
c1cc(oc1)[C@@H](CNC(=O)c2ccc(o2)S(=O)(=O)c3ccc(cc3)Cl)[NH+]4CCCCCC4 C40322242
c1cc(ccc1c2nc(on2)C[NH+]3CCC(CC3)NC(=O)c4cc5c(s4)CCCC5)C(F)(F)F C40961238
Cc1cc(ccc1c2ccnc3n2nc(c3c4cccc(c4)O)c5ccncc5)N6C[C@@H]7C[C@H]6C[NH+]7C C49050779
CC[C@@H](c1ccccc1)C2=NN3C(=[NH2+])/C(=C\c4ccc(o4)SC5CCCCC5)/C(=O)N=C3S2 C20238888
Cc1cs/c(=N\C(=O)CSc2nnc(n2c3ccccc3C(F)(F)F)C[NH+]4CCCCC4)/[nH]1 C24166012
CC(C)CN1C(=O)[C@@H]([NH2+]C12CCN(CC2)S(=O)(=O)c3ccc(cc3)Cl)Cc4ccccc4 C36014225
Cc1ccc(cc1)S(=O)(=O)N2CCC3(CC2)[NH2+][C@@H](C(=O)N3Cc4ccccc4)Cc5ccccc5 C36027276
CC[C@H](C)N1C(=O)[C@H]([NH2+]C12CCN(CC2)S(=O)(=O)c3ccc(cc3)Cl)Cc4ccccc4 C36027285
CC(C)C[C@@H]1C(=O)N(C2([NH2+]1)CCN(CC2)S(=O)(=O)c3cccc(c3Cl)Cl)CC4CC4 C36038467
COc1cc2c(cc1OCCc3cccnc3)CC4=C(N=[NH+][C@H]24)c5ccc(cc5)c6ccc(cc6)O C52636951
C[C@@H]1[C@H](c2cc(ccc2N1C(=O)c3ccc(cc3)Cl)OC)CC(=O)NCCC4=c5ccccc5=[NH+]C4 C63089496
c1cc(ccc1N2CCN(CC2)C(=O)CCNC(=O)N3CCC4=c5cc(ccc5=[NH+][C@H]4C3)Cl)F C63296157
Cc1ccc(cc1)CNC(=O)c2ccccc2N3C(=O)[C@@]4([C@@H]5C(=c6ccccc6=[NH+]5)CCN4C3=O)C C63362083
C[C@H](CCc1ccccc1)NC(=O)[C@H](C(C)C)N2C(=O)[C@@]3([C@H]4C(=c5ccccc5=[NH+]4)CCN3C2=O)C C63372402
C[C@@H]1c2cc3c(cc2OC(=O)[C@@H]1CC(=O)NCCC4=c5ccc(cc5=[NH+]C4)OC)OC(CC3)(C)C C63385992
CCOC(=O)[C@@H]1[C@H](c2cc(ccc2O1)S(=O)(=O)Nc3ccc(cc3)[C@@H]4C=c5cc(ccc5=[NH+]4)F)C C63627531
COc1ccc(cc1)S(=O)(=O)/N=C\2/[C@@H]([NH+]=c3ccccc3=N2)Nc4ccc(cc4)Br C38965579
c1ccc(cc1)CNC(=O)CSC2=Nc3ccccc3C4=N[C@@H](C(=O)N42)CC5=c6ccccc6=[NH+]C5 C63707958
COC(=O)[C@@H]1C[C@H](CN1Cc2ccc(cc2)F)NC(=O)[C@H]3C(=c4cc(ccc4=[NH+]3)Cl)c5ccccc5 C64084192
c1ccc(c(c1)NS(=O)(=O)c2cccc(c2)c3nc4c5c6c(sc5ncn4n3)CCCC6)Cl C03265905
CN\1C(=O)/C(=C/c2cc(c(cc2Br)O)OC)/S/C1=N/c3ccc(cc3)C(=O)OC C01012291
CCOc1cc(ccc1O)[C@H]2c3c(=O)c4ccccc4oc3C(=O)N2c5nc6ccc(cc6s5)C C02432091
Cc1ccc2c(c1)sc(n2)NC(=O)CSc3nnc4n3nc(cc4)c5ccc(cc5)Br C09241185
Cc1c(sc2c1c(=O)[nH]c(n2)[C@@H](C)OC(=O)c3cccc4c3oc(c(c4=O)C)c5ccccc5)C C09459688
Cc1ccc(cc1)n2c(=O)c3ccccc3n4c2nnc4SCC(=O)NC56CC7CC(C5)CC(C7)C6 C09499755
Cc1ccc(c(c1)C)n2c(=O)c3ccccc3n4c2nnc4SCC(=O)N[C@@H]5CCCC[C@@H]5C C09500715
COc1cc(ccc1O)[C@H]2c3c(=O)c4ccccc4oc3C(=O)N2c5nc6ccc(cc6s5)Cl C11614336
CN(C)c1ccc(cc1)[C@H]2c3cc4c(cc3NC5=C2C(=O)C[C@H](C5)c6ccc(c(c6)OC)OC)OCO4 C12349917
C[C@@H]1C[C@H](CN(C1)S(=O)(=O)c2ccc(cc2)C(=O)Nc3nc(cs3)c4cc5ccccc5o4)C C12493584
c1cc(c(cc1[N+](=O)[O-])Cl)c2ccc(o2)/C=C(\C#N)/C(=O)Nc3ccc(cc3F)Br C00867474
CN\1C(=O)/C(=C/c2cc(c(cc2Br)O)OC)/S/C1=N\c3ccc(cc3)C(=O)OC C13893690
C[C@H]1CCc2c(sc3c2c(=O)n(c(n3)SCc4[nH]c(=O)c5ccccc5n4)Cc6ccco6)C1 C14062236
c1cc(c(cc1[N+](=O)[O-])[C@H]2[C@@H]3CC=C[C@@H]3c4cc(ccc4N2)S(=O)(=O)N5CCCCCC5)Cl C14472781
CC1CCN(CC1)S(=O)(=O)c2ccc3c(c2)[C@@H]4C=CC[C@@H]4[C@@H](N3)c5cc(ccc5Cl)[N+](=O)[O-] C14472805
CC(=O)N(c1ccccc1F)c2nc(cs2)/C=C/C(=O)Nc3ccc4c(c3)OC5(O4)CCCC5 C15699798
CC(C)c1ccc(cc1)[C@@H]2c3c(c4ccccc4[nH]3)C[C@H]5N2C(=O)CN(C5=O)Cc6ccc7c(c6)OCO7 C16042321
CC1([C@H]([C@H](N[C@H]([C@@H]1[N+](=O)[O-])c2ccc(cc2)Br)c3ccc(cc3)Br)[N+](=O)[O-])C C12437014
CN(C)c1ccc(cc1)[C@@H]2C3=C(c4cc(ccc4O[C@@H]3c5ccc(cc5)N(C)C)Cl)Nc6n2ncn6 C19911023
Cc1ccc2c(c1)c(=O)c(co2)[C@@H]3C4=C(C[C@@H](CC4=O)c5ccco5)NC(=C3C(=O)OC6CCCC6)C C16294160
Cc1ccc(cc1)C(=O)[C@@H]2[C@H]([C@@H]3CSCN3[C@]24c5ccccc5NC4=O)c6ccc(cc6)[N+](=O)[O-] C13539886
c1cc(c(cc1[C@@H]2[C@@H]3CC=C[C@H]3c4cc(ccc4N2)S(=O)(=O)N5CCCCCC5)[N+](=O)[O-])Cl C20704197
Cc1ccc2c(c1)C3=C([C@H](n4c(nnn4)N3)c5ccc(cc5)OC)[C@H](O2)c6ccc(cc6)Br C28055950
COc1ccc(cc1)[C@H]2C3=C(c4ccccc4O[C@H]3c5cccc(c5)Br)Nc6n2nnn6 C28055964
COc1ccc(cc1)[C@H]2C3=C(c4ccccc4O[C@@H]3c5ccc(c(c5)Br)F)Nc6n2nnn6 C28055976
COc1ccc(cc1)[C@H]2C3=C(c4cc(ccc4O[C@@H]3c5ccc(c(c5)F)Cl)Cl)Nc6n2nnn6 C28056000
Cc1ccc2c(c1)C3=C([C@@H](n4c(nnn4)N3)c5cccc(c5)OC)[C@H](O2)c6ccc(c(c6)F)Cl C28056869
CCc1c2c(n(n1)c3ccccc3)-n4cccc4[C@H](N(C2)C(=O)NCc5ccco5)c6cccc(c6)F C33052107
Cc1cc(ccc1NS(=O)(=O)c2ccc3c(c2)N(C[C@@H](O3)C)C(=O)C)c4nc5ccccc5s4 C33124044
c1ccc2c(c1)-n3cccc3[C@H](N2C(=O)CN(C4CC4)C(=O)Nc5cccc(c5)Cl)c6ccco6 C35231600
Cc1ccc(cc1)n2c(c(c(n2)C)NC(=O)CSc3nc4ccccc4c5n3c6ccccc6n5)C C36229328
Cc1nnc2n1nc(s2)c3ccc(cc3)NC(=O)c4ccc(o4)c5ccc(cc5)Br C01116860
COc1ccc(cc1OC)[C@@H]2C3=C(c4cc(ccc4O2)Cl)N=C5N=CNN5[C@@H]3c6ccc(cc6)F C02246157
CC(C)c1ccc(cc1)[C@@H]2C3=C(c4ccccc4O[C@H]3c5ccc(c(c5)OC)OC)N=C6N2NC=N6 C09292280
CCc1ccccc1n2c(cc(n2)C(=O)N3CCC(CC3)(c4ccccc4)O)c5ccc6c(c5)OCCO6 C39197361
CCOn1c(c(c2c1-c3c(c(c4ccccc4n3)S(=O)(=O)C(C)C)C(=O)CC2)c5ccccc5O)C C39457669
CCCn1c2ccc(cc2nc1SCC(=O)/[NH+]=C/3\C=C4C(=NC(=N4)[O-])C=C3Br)Cl C39586056
C[C@]1\2CC[C@](C1(C)C)(C/C2=N\OC(=O)c3cc4ccccc4oc3=O)C(=O)Nc5cccc(c5)Cl C33960565
COc1ccc(cc1Cl)N2[C@H](c3c(=O)c4cc(ccc4oc3C2=O)Cl)c5ccc(c(c5)OC)O C39873839
COc1ccc(c(c1)O)c2csc(n2)N3[C@@H](CC(=N3)c4cccs4)c5ccc6c(c5)OCO6 C39959737
Cc1cc(c2c(c1)occ2CC(=O)N/N=C/3\CCCc4c3c(c(o4)C(=O)N5CCc6ccccc6C5)C)C C40826959
CC1(CC2=C([C@@H](n3c(nnn3)N2)c4cc(ccc4OCc5ccccc5Cl)Br)C(=O)C1)C C40923816
Cc1ccc(cc1)c2nc(sn2)NC(=O)c3ccc(o3)S(=O)(=O)c4ccc(cc4)Br C41154422
COc1ccc(cc1)[C@@H]2CC3=C([C@@H](C4=C(N3)c5ccccc5C4=O)c6ccc(cc6)[N+](=O)[O-])C(=O)C2 C58899416
CCOC(=O)N1CCC2(CC1)N3[C@@H](CC(=N3)c4ccccc4O)c5cc(ccc5O2)Br C10214000
COc1ccc(cc1OC)[C@@H]2C3=C(c4ccccc4O2)Nc5nc(nn5[C@@H]3c6ccc(cc6)F)SC C02249680
C[C@@H]1CCC[C@@H]([C@@H]1C)NC(=O)[C@@]2(Cn3c4ccoc4cc3C(=O)N2c5ccc(c(c5)Cl)OC)C C37443661
Cc1ccc(cc1)C2=Nc3[nH+]c(nn3[C@@H](C2)c4ccc(cc4)F)[N-]S(=O)(=O)c5ccc(cc5)C C35477137
c1ccc(cc1)[C@H]2CC(=Nc3n2nc([nH+]3)[N-]S(=O)(=O)c4ccc5ccccc5c4)c6ccccc6 C35538881
Cc1ccc(c(c1)NS(=O)(=O)c2c(c(cc3c2oc(c3C)C(=O)N4CCCCCC4)C)C)OC C65011010
CC[C@@H]1C(=O)N(c2cc(ccc2O1)C)CC(=O)NCC3CC[NH+](CC3)Cc4ccccc4OCC C08812219
CN1CCCc2c1ccc(c2)[C@H](CNS(=O)(=O)c3ccc(cc3OC)OC)[NH+]4CCCCC4 C08800236
Cc1ccc(cc1)C[NH+]2CC[C@@H](C2)CNS(=O)(=O)c3cc(ccc3OC)c4c(c(no4)C)C C09269269
CC[C@@H]1CN(c2cc(ccc2O1)C)C(=O)N3CCC(CC3)C(=O)NCCC[NH+](C)Cc4ccccc4 C09406085
C[NH+](Cc1ccc(s1)Cl)CC(=O)Nc2cc(ccc2OC)S(=O)(=O)N3CCCCCC3 C09663393
CCOC(=O)N1CCC(CC1)[NH2+]C[C@@H]2[C@H](C(=O)N2c3ccccc3C)Oc4ccc(cc4)Cl C09835496
CC(C)[NH+](CCn1c(=O)c2ccccc2nc1S[C@@H](C)C(=O)Nc3ccccc3C#N)C(C)C C11427202
Cn1ccc(n1)C(=O)N(C)[C@H](Cc2ccccc2)C3CC[NH+](CC3)C/C=C/c4ccc(c(c4)OC)O C11840861
C[C@H](CNC(=O)c1ccc2c(c1)OCO2)Oc3ccc(cc3)C[NH+](C)Cc4ccc5c(c4)cccn5 C11910217
CC(C)C[C@]1(C(=O)N(C(=O)N1)CCc2cccs2)C3CC[NH+](CC3)Cc4ccc5c(c4)OCCO5 C11972444
CC(C)CC[C@@]1(C(=O)N(C(=O)N1)CC[NH+](C)C)C2CCN(CC2)C(=O)c3ccc(cc3)C(C)(C)C C12035718
C[NH+](C)CCN1C(=O)[C@](NC1=O)(CCc2ccccc2)C3CCN(CC3)C(=O)CC4CCCCC4 C12150176
CCCC[C@@]1([C@@H]2[C@@H]([C@@H]([NH2+]1)c3cccc(c3)F)C(=O)N(C2=O)c4cccc(c4)C(=O)C)C(=O)OCC C12498239
CC[C@@H](c1nnnn1C2CCCC2)[NH+](Cc3cccs3)Cc4cc5c(cc(cc5[nH]c4=O)C)C C13064821
CC[C@@H](c1nnnn1C(C)(C)CC)[NH+](Cc2ccc(cc2)F)Cc3cc4ccc(c(c4[nH]c3=O)C)C C13065013
CC[C@H](c1nnnn1C2CCCCC2)[NH+](Cc3ccccc3)Cc4cc5ccc(c(c5[nH]c4=O)C)C C13065034
CC[C@@H](c1nnnn1CCc2ccccc2)[NH+](Cc3cc4ccc(c(c4[nH]c3=O)C)C)C5CCCC5 C13065147
Cc1ccc2cc(c(=O)[nH]c2c1)C[NH+](C3CCCC3)[C@H](c4nnnn4Cc5ccc(cc5)F)C(C)C C13498576
Cc1cccc2c1[nH]c(=O)c(c2)C[NH+](C3CCCC3)[C@H](c4nnnn4Cc5ccccc5)C(C)C C13500609
Cc1cccc2c1[nH]c(=O)c(c2)C[NH+](C3CCCC3)[C@@H](c4nnnn4Cc5ccc(cc5)F)C(C)C C13500610
CC[C@@H](c1nnnn1Cc2ccccc2)[NH+](Cc3cc4cc(cc(c4[nH]c3=O)C)C)C5CCCC5 C13501071
CC[C@H](c1nnnn1CCc2ccccc2)[NH+](Cc3cc4cc(cc(c4[nH]c3=O)C)C)C5CCCC5 C13501080
CC[C@H](c1nnnn1CCc2ccccc2)[NH+](Cc3cc4cccc(c4[nH]c3=O)C)C5CCCCC5 C13501132
CCN(c1ccccc1)S(=O)(=O)c2cccc(c2)C(=O)NC[C@@H](c3ccco3)[NH+]4CCCCC4 C14071361
CC1([C@H]2CC=C([C@@H]1C2)C[NH+]3CCC(CC3)[C@]4(C(=O)N(C(=O)N4)CCOC)Cc5cccc(c5)OC)C C14881595
Cc1ccc(cc1)S(=O)(=O)N(C)c2ccc(cc2)C(=O)NC[C@H](c3ccco3)[NH+]4CCCCC4 C15988719
CCCCc1[nH]c(c[nH+]1)CN2CCc3c(cc(c(=O)n3CCC)c4ccc(cc4)n5cccn5)C2 C14748360
C[C@@H](c1nnc(n1c2ccc(cc2)Cl)S[C@H](C)C(=O)Nc3cc(ccc3OC)Cl)[NH+](C)C C03376312
C[C@H](c1nnc(n1c2ccc(cc2)Cl)SCC(=O)Nc3ccccc3OC(F)F)[NH+](C)C C22718658
Cc1ccc(cc1)N(CCC(=O)NCc2cc[nH+]c(c2)N3CCCC3)S(=O)(=O)c4ccc(cc4)C C30012218
C[NH+](CCNC(=O)CCc1cn(nc1c2ccc3c(c2)OCO3)c4ccccc4)C5CCCCC5 C33255190
CC(C)c1ccc(cc1)n\2cc([nH]/c2=N\C(=O)CN(CC[NH+](C)C)C(=O)C3CC3)c4ccccc4 C35673660
CCOC(=O)C1CC[NH+](CC1)[C@H](c2cccnc2)c3c4c(sc3NC(=O)c5ccco5)CCCC4 C38546392
CCOC(=O)C1CC[NH+](CC1)[C@H](c2ccncc2)c3c4c(sc3NC(=O)c5ccco5)CCCC4 C38546394
c1cc(ccc1c2nc(on2)C[NH+]3CCC[C@@H](C3)C(=O)NCCCOC4CCCC4)Br C38905715
c1ccc(c(c1)COc2ccc(cc2)C3=C[C@@H](N=N3)C(=O)N/N=C/C4=c5ccccc5=[NH+]C4)Cl C38930962
Cc1c(n(c(c1C#N)NC(=O)C[NH+](Cc2ccc(cc2)C#N)Cc3cccc(c3)F)Cc4ccco4)C C40158295
CCOc1ccc(cc1)[C@@H](CNC(=O)c2ccc(o2)S(=O)(=O)c3ccc(cc3)C)[NH+]4CCCC4 C40322786
Cc1cccc(c1C)N(CC(=O)NCc2ccccc2n3cc[nH+]c3C)S(=O)(=O)c4ccccc4 C44885082
CCOc1ccc(cc1S(=O)(=O)N2CCCCC2)NC(=O)C[NH+](C)[C@@H](C)c3ccc(cc3)Cl C46583221
C[C@@H]1C[C@@H](C[NH+](C1)C(C)(C)CNC(=O)c2ccccc2SCc3nnnn3c4ccccc4)C C60095053
C[C@@H]1C(=c2ccccc2=[NH+]1)C(=O)/C(=C/C3=C(NN(C3)c4ccccc4)c5ccc(c(c5)OC)OC)/C#N C39948224
COc1ccc(cc1)[C@H]2COc3cc(ccc3C2=O)OCC(=O)NCCC4=c5ccccc5=[NH+]C4 C63270489
Cc1c(ccc2c1OC(=O)[C@@H]([C@@H]2C)CC(=O)NCCC3=c4cc(ccc4=[NH+]C3)OC)OCC(=C)C C63385085
Cc1cc2c(c(c1)OCC(=C)C)[C@@H]([C@@H](C(=O)O2)CC(=O)NCCC3=c4ccc(cc4=[NH+]C3)OC)C C63385765
c1ccc(cc1)CC[C@@H]2N=N[C@@H](S2)NC(=O)[C@@H]3CC(=O)N(C3)CCC4=c5cc(ccc5=[NH+]C4)Cl C63557106
c1ccc(cc1)CC[C@H]2N=N[C@H](S2)NC(=O)[C@@H]3CC(=O)N(C3)CCC4=c5cc(ccc5=[NH+]C4)Cl C63557109
C[C@@H]1C(=c2cc(ccc2=[NH+]1)OC(F)(F)Cl)CCNC(=O)[C@H]3Cc4cc(ccc4OC3=O)OC C63804401
Cc1c(ccc2c1OC(=O)[C@H]([C@@H]2C)CC(=O)NCCC3=c4ccc(cc4=[NH+]C3)OC)OCC(=C)C C64417132
Cc1cc2c(c(c1)OCC(=C)C)[C@@H]([C@H](C(=O)O2)CC(=O)NCCC3=c4cc(ccc4=[NH+]C3)OC)C C64600405
c1ccc(cc1)c2ccc(cc2)c3cn(nn3)C[C@H]4C[C@H]5CC[NH+]4C[C@@H]5C(=O)NCc6ccco6 C08299203
CCc1n[nH]/c(=N/C(=O)CCC(=O)N2CC[NH+](CC2)C(c3ccccc3)c4ccccc4)/s1 C09329222
C[C@@H](c1nnc(n1c2ccc(cc2)Cl)S[C@H](C)C(=O)Nc3ccc(cc3)C(=O)C)[NH+](C)C C03375944
C[C@H](c1nnc(n1c2ccc(cc2)Cl)S[C@H](C)C(=O)Nc3ccc(cc3)N(C)C)[NH+](C)C C09102246
CC(C)c1ccc(cc1)S(=O)(=O)N2CCC(CC2)C(=O)NC[C@H](c3ccco3)[NH+]4CCCC4 C09465080
C[NH+](C)[C@H](CNC(=O)c1cc(ccc1OC)S(=O)(=O)N2CCCCCC2)c3ccccc3 C09592906
c1ccc2c(c1)CCN2S(=O)(=O)c3cccc(c3)C(=O)NCC4(CCCCC4)[NH+]5CCOCC5 C09875484
c1ccc(cc1)C(c2ccccc2)[NH+]3CCN(CC3)S(=O)(=O)c4ccc(cc4)NC=C(C#N)C#N C10335030
Cc1cc(cc(c1)C[NH+]2CCC(CC2)[C@]3(C(=O)N(C(=O)N3)Cc4cccc(c4OC)OC)C)C C11782346
CCC[C@]1(C(=O)N(C(=O)N1)CC[C@@H]2CCC[NH+]2C)C3CCN(CC3)C(=O)/C=C/c4ccccc4F C11782709
Cn1c(ccn1)C(=O)NC[C@@H]2CCC3(O2)CC[NH+](CC3)Cc4ccc(o4)c5cccc(c5)Cl C11973108
CCC[C@]1(C(=O)N(C(=O)N1)CC[C@H]2CCC[NH+]2C)C3CCN(CC3)C(=O)/C=C/c4ccc(cc4)F C11976246
C[NH+](C)CCCN1C(=O)[C@@](NC1=O)(Cc2cccc(c2)F)C3CCN(CC3)C(=O)C4=CCCCC4 C12148768
Cc1c2c(ncnc2sc1C(=O)N3CCC(CC3)[NH+]4CCOCC4)NCCC5=CCCCC5 C12167471
CC[C@]1(C(=O)N(C(=O)N1)Cc2ccc3c(c2)OCO3)C4CC[NH+](CC4)Cc5cc(cc(c5)C)C C12213262
COc1cccc(c1)n2c(nnc2SC[C@@H]3CCCO3)C4CC[NH+](CC4)Cc5ccccc5O C12243580
CCC[C@@]1([C@@H]2[C@@H]([C@@H]([NH2+]1)c3cccc(c3)F)C(=O)N(C2=O)c4cccc(c4)C(=O)C)C(=O)OCC C12498170
CC(=O)c1cccc(c1)N2C(=O)[C@@H]3[C@@H]([NH2+][C@@]([C@H]3C2=O)(c4ccccc4)C(=O)OC)c5ccccc5F C12498270
Cc1ccc(c2c1cc(c(=O)[nH]2)C[NH+](Cc3nnnn3Cc4ccc(cc4)F)C5CCCC5)C C13032859
CCC(C)(C)n1c(nnn1)C[NH+](Cc2ccc(cc2)C)Cc3cc4c(ccc(c4[nH]c3=O)C)C C13033369
CC[C@@H](c1nnnn1Cc2ccccc2)[NH+](Cc3cc4cccc(c4[nH]c3=O)C)C5CCCC5 C13501105
COc1cccc(c1)n2c(nnc2SC[C@H]3CCCO3)C4CC[NH+](CC4)Cc5ccc(cc5)O C14982846
CCOC(=O)c1c(c2c(=O)[nH]c(nc2s1)[C@@H](C)[NH+](C)Cc3ccccc3N4CCCCC4)C C15103839
Cc1c(n(c(c1C#N)NC(=O)C[NH+](C)Cc2ccccc2N3CCCCC3)Cc4ccco4)C C15103860
CC[NH+](CC)CCN1[C@H](/C(=C(/c2cc3cccc(c3o2)OC)\O)/C(=O)C1=O)c4ccccc4F C09041437
Cc1ccc(cc1)Cn2c3ccccc3[nH+]c2N4CCC(CC4)C(=O)NCCCN5CCCC5=O C21159372
Cc1cc(cc(c1OC)C)S(=O)(=O)NC[C@H](c2ccc3c(c2)CCCN3C)N4CC[NH+](CC4)C C21775557
Cc1c(c(n2c(n1)nc(n2)SC)C)CCC(=O)NC[C@H](c3cccs3)[NH+]4CCC(CC4)C C23055312
Cc1c(c(n2c(n1)nc(n2)SC)C)CCC(=O)NC[C@@H](c3cccs3)[NH+]4CCC(CC4)C C23055313
C[C@@H]1CCc2c(sc3c2c(nc(n3)CN4CCOCC4)NCCc5cn6ccccc6[nH+]5)C1 C23617961
C[C@H](c1nnc(n1c2ccc(cc2)F)S[C@@H](C)C(=O)Nc3ccc(c(c3)Cl)OC)[NH+](C)C C24228079
CC[C@@H](c1nnc(n1Cc2ccccc2)SCc3[nH]c(=O)c4c(c(sc4n3)C)C)[NH+](C)C C23483491
CC[C@H](c1nnc(n1Cc2ccccc2)SCc3[nH]c(=O)c4c(c(sc4n3)C)C)[NH+](C)C C23483489
CCOc1ccc(cc1C[NH+]2C[C@H]3C[C@@H](C2)c4cccc(=O)n4C3)/C=N/NC(=O)Cc5ccccc5 C20616155
Cc1cc(ccc1OC)S(=O)(=O)NC[C@@H](c2ccco2)[NH+]3CCN(CC3)c4ccccc4F C08601333
COc1cccc(c1)C[NH2+]Cc2cccn2c3nnc(s3)N4CCN(CC4)c5ccccc5 C08597312
Cn1c2c(c(n1)C(=O)N(C)Cc3ccccc3)C[C@H](CC2)[NH2+]CC4(CCCCC4)N5CCOCC5 C23353448
CC[C@]1(C(=O)N(C(=O)N1)CC(=C)C)C2CC[NH+](CC2)C[C@H]3C=NN=C3c4ccc(cc4)Cl C39363339
C[NH+](C)[C@H](CNC(=O)c1ccc(o1)S(=O)(=O)c2ccc(cc2)Cl)c3ccc(cc3)OC C40322046
Cn1c(cc(n1)c2ccccc2OC)[C@H]3C[NH+]4CC[C@@H]3C[C@@H]4CNC(=O)COc5ccccc5 C43525800
c1ccc(c(c1)OCCNC(=O)[C@H]2CCCC[C@H]2C(=O)N3CCN(CC3)c4cccc[nH+]4)Cl C38740196
Cc1cs/c(=N\C(=O)CSc2nnc(n2c3ccc(cc3)Cl)C[NH+]4CCCCC4)/[nH]1 C49771087
CC[C@@H](C)[C@H]1C(=O)N(C2([NH2+]1)CCN(CC2)S(=O)(=O)c3ccc(cc3)OC)Cc4ccc(cc4)F C40399656
CC[C@H](C)[C@H]1C(=O)N(C2([NH2+]1)CCN(CC2)S(=O)(=O)c3ccc(cc3)OC)Cc4ccc(cc4)F C40399658
CC(C)CC(=O)N1CCC2(CC1)[NH2+][C@@H](C(=O)N2Cc3ccc4c(c3)OCO4)Cc5ccccc5 C36024762
CCc1c(sc(n1)NC(=O)CSc2nnc(n2c3ccc(cc3)Cl)[C@@H](C)[NH+](C)C)C C59122050
CC(C)[C@@H](C(=O)N1CCC(=CC1)C2=c3ccccc3=[NH+]C2)NC(=O)c4cc(cc(c4)OC)OC C39795418
Cc1coc2c1cc3c(c2)OC(=O)[C@H]([C@@H]3C)CCC(=O)NCCC4=c5ccc(cc5=[NH+]C4)OC C63270684
C[C@H](c1ccccc1)NC(=O)[C@H](CC(C)C)N2C(=O)[C@@]3([C@H]4C(=c5ccccc5=[NH+]4)CCN3C2=O)C C63373977
CCN(c1ccccc1)S(=O)(=O)c2ccc(c(c2)NC(=O)CC3=c4ccccc4=[NH+]C3)OC C63722078
C[C@@H]1CCc2c(sc(c2C#N)NC(=O)C[NH+]3CCN(CC3)S(=O)(=O)c4ccccc4F)C1 C03338027
CC[NH+](Cc1ccccc1)[C@@H](c2cc3cc(cc(c3[nH]c2=O)C)C)c4nnnn4C(C)(C)C C06193604
c1cc(ccc1c2ccc(o2)CNc3ccc(c[nH+]3)S(=O)(=O)N4CCOCC4)Br C08772214
C[C@H](c1nnc(n1c2ccc(cc2)Cl)S[C@@H](C)C(=O)Nc3ccccc3C#N)[NH+](C)C C03376447
CC1(C[C@@H]2C[C@](C1)(CN2S(=O)(=O)c3cccc(c3)C(=O)NC[C@@H](c4ccco4)[NH+](C)C)C)C C04165595
CCOc1cc2c(cc1OCC)C[NH+](CC2)CN3C(=O)[C@@](NC3=O)(C)c4ccc5c(c4)CCC5 C09777854
Cc1ccc(cc1)C2=NN([C@H](C2)c3ccco3)C(=O)C[NH+]4CCN(CC4)c5ccccc5O C09791848
Cc1ccc(cc1C(=O)NCC2(CCCCC2)[NH+]3CCOCC3)S(=O)(=O)N4CCCCC4 C09833951
CC[C@]1(C(=O)N(C(=O)N1)C[C@H]2COc3ccccc3O2)C4CC[NH+](CC4)Cc5ccc(s5)C C12025687
C[C@H]1CN(C[C@H](O1)C)C(=O)c2cc3cc(ccc3o2)C4(CC[NH+](CC4)C/C=C/c5ccco5)O C12041643
Cc1cc(c2c(c1)cc(c(=O)[nH]2)[C@H](c3nnnn3Cc4ccccc4)[NH+]5CCc6ccccc6C5)C C06301236
Cc1ccc(cc1)n2c(c(c(n2)C)NC(=O)C[NH+]3CCC[C@H]3c4ccc5c(c4)OCCCO5)C C12569298
c1ccc2c(c1)CCN2S(=O)(=O)c3cccc(c3)C(=O)NC[C@H](c4ccco4)[NH+]5CCCC5 C12677142
c1cc(oc1)[C@@H](CNC(=O)[C@H]2CCCN(C2)S(=O)(=O)c3ccc(cc3)Cl)[NH+]4CCCCC4 C13020491
Cc1cccn2c1nc(c2C[NH2+]Cc3cnn(c3)c4cccc(c4)F)C(=O)N5CCCCC5 C12303166
c1cc2nc(c(n2cc1Cl)C[NH2+]CCN3CCCCC3=O)C(=O)N4CCCCCCC4 C12317342
CCOC(=O)c1cnn(c1C[NH2+][C@@H]2CCCc3c2cccc3)c4cc(=O)n(c5c4cccc5)C C14964336
Cc1cccc2c1nc(c(c2)C[NH+](Cc3ccc(cc3)F)Cc4nnnn4C5CCCC5)O C08582488
C[NH+]1C[C@H](C[C@H]1c2nc(no2)c3ccc(cc3)OC(F)(F)F)NC(=O)c4ccc(cc4)F C20464065
CC(C)(C)[C@H]1CCc2c(sc(c2C#N)NC(=O)C[NH+]3CCN(CC3)C(=O)[C@@H]4CCCO4)C1 C20467874
CC(C)c1ccc(cc1)Nc2nn(c(=S)s2)CN3CC[NH+](CC3)[C@H]4CCS(=O)(=O)C4 C22847101
Cc1c(c([nH]c1C(=O)[C@H](C)[NH+]2CCN(CC2)S(=O)(=O)c3ccc4ccccc4c3)C)C(=O)C C23705144
c1ccc(cc1)CC2(C(=O)N(C(=O)N2)CN3CCN(CC3)c4cccc[nH+]4)Cc5ccccc5 C23909282
C[C@H]1CCc2c(sc(c2C(=O)OC(C)C)NC(=O)[C@H](C)[NH+]3CCN(CC3)C(=O)C4CC4)C1 C24596884
Cn1c(cc(n1)C2CCCCC2)[C@H]3C[NH+]4CC[C@H]3C[C@@H]4CNC(=O)c5ccc6c(c5)OCO6 C12602047
Cc1ccc2c(c1)OC(C[C@@H]2NC(=O)[C@H]3CCC[NH+](C3)Cc4nc(no4)c5cccs5)(C)C C31057776
Cc1ccc(c(n1)C2CC[NH+](CC2)Cc3ccc(cc3)[N+](=O)[O-])C(=O)N[C@@H]4C[C@H]5CC[C@@H]4C5 C34725553
CC[NH+]1CCc2c(c(nn2c3ccccc3)CN(CC4CC4)C(=O)Nc5cccc(c5)C#N)C1 C35921880
C[C@@H]1CN(C[C@@H](O1)C)C(=O)c2cc3cc(ccc3o2)C4(CC[NH+](CC4)C/C=C/c5ccco5)O C39360353
CCN1C(=O)c2ccccc2[C@H](N1)C(=O)O[C@@H](c3ccccc3)C(=O)C4=c5ccccc5=[NH+]C4 C40034002
CSc1c(cccn1)C(=O)NC2CC[NH+](CC2)Cc3nc(no3)c4ccc(cc4)C(F)(F)F C40960897
CC(C)C[C@@H](C(=O)/N=c\1/[nH]c(cs1)C[NH+]2CCCCC2)N3C(=O)[C@H]4CC=CC[C@@H]4C3=O C22289583
C[C@@H]1C[C@@H](C[NH+](C1)CC(=O)Nc2cc(ccc2OC(C)C)S(=O)(=O)N3CCCCC3)C C15377636
Cc1cc(c(c2c1C(=O)/C(=C/c3cc(c(c(c3)OC)OC)OC)/O2)C[NH+]4CCC(CC4)C)O C41512746
COc1cccc(c1OC)[C@H](CNC(=O)[C@H]2COc3ccccc3O2)C4=c5ccccc5=[NH+]C4 C63117522
c1ccc(cc1)C2=NC[C@@H](O2)CS[C@@H]3NN=C(N3C[C@@H]4CCCO4)C5=c6ccccc6=[NH+]C5 C39781358
CC(C)[C@@H](C(=O)NCCc1ccccc1)N2C(=O)[C@@]3([C@@H]4C(=c5ccccc5=[NH+]4)CCN3C2=O)C C63374930
C[C@@H]1c2ccc(c(c2OC(=O)[C@H]1CC(=O)NCCC3=c4cc(ccc4=[NH+]C3)Cl)OC)OC C63490934
CC(C)(C)C[C@H]1N=N[C@@H](S1)NC(=O)[C@@H]2CC(=O)N(C2)CCC3=c4cc(ccc4=[NH+]C3)Cl C63557152
CCn1ccc2c1ccc(c2)S(=O)(=O)N3CCC(CC3)C(=O)NCCC4=c5ccccc5=[NH+]C4 C63671410
Cc1ccc2=[NH+]CC(=c2c1)CCNC(=O)Cn3c4ccccc4n(c(=O)c3=O)Cc5ccccc5 C63686697
COc1cccc(c1OC)[C@@H](CNC(=O)c2ccc3c(c2)OCCO3)C4=c5ccccc5=[NH+]C4 C63791179
c1ccc2=[NH+]CC(=c2c1)c3nnc(n3c4ccc(cc4)Cl)SCC(=O)NC[C@@H]5CCCO5 C63829870
c1ccc2=N/C(=N\S(=O)(=O)c3cc(ccc3Cl)Cl)/[C@H]([NH+]=c2c1)NC[C@@H]4CCCO4 C38984436
CSCC[C@H](C(=O)Nc1nc(cs1)C2=c3ccccc3=[NH+]C2)N4C(=O)c5ccccc5C4=O C64215428
c1cc2c(cc1CNC(=O)CC3CCN(CC3)C(=O)[C@H]4C=c5cc(ccc5=[NH+]4)Cl)OCO2 C64540940
CCOc1ccc(cc1S(=O)(=O)N2CCCCC2)NC(=O)CC3=c4ccccc4=[NH+]C3 C64742237
CC[NH+]1CCC[C@@H]1CNS(=O)(=O)c2c(c(cc3c2oc(c3C)C(=O)N4CCCCC4)C)C C65010677
CN(CCC1=NO[C@H](N1)[C@@H]2C=c3cc(ccc3=[NH+]2)Cl)C(=O)c4ccc(o4)Br C65183038
CN(CCC1=NO[C@@H](N1)[C@H]2C=c3cc(ccc3=[NH+]2)Cl)C(=O)c4ccc(o4)Br C65183039
CCN(CC)c1ccc(cc1)[C@@H]2c3c(nn(c3NC4=CCCC(=O)[C@@H]24)c5nc6ccccc6s5)C C03230574
CCn\1c2c(cc(cc2s/c1=N\C(=O)c3ccccc3NS(=O)(=O)c4ccc(cc4)C)F)F C08956807
Cc1cccc(c1)n2c(=O)c3c4c(sc3nc2S[C@@H](C)C(=O)Nc5ccccc5)COC(C4)(C)C C02319823
COc1ccc(c(c1)OC)[C@H]2[C@H]3CCCC[C@@]3(CCN2C(=O)C4c5ccccc5Oc6c4cccc6)O C12419975
c1cc(cc(c1)[N+](=O)[O-])NC(=O)COc2ccc3cc(ccc3c2Br)Br C12490766
c1c(cc(c(c1Cl)NC(=O)CSc2nnc3n2cnc4c3c5c(s4)CCCC5)Cl)Cl C00925287
Cc1ccc(cc1)C(=O)N2c3ccccc3NC4=C([C@H]2c5ccccc5OC)C(=O)C[C@H](C4)c6ccco6 C12652380
c1cc(ccc1c2c3c(nc(c2C#N)SCC(=O)Nc4ccc5c(c4)OCO5)CCCC3)Cl C06189480
CC[C@@H](C)c1ccc(cc1)N2C(=O)/C(=C\c3cc(n(c3C)c4cccc5c4cccc5)C)/C(=O)NC2=O C09477345
Cc1c(c(=O)oc2c1ccc(c2C)OCC(=O)N3CC[C@@]4(CCCC[C@@H]4[C@@H]3c5ccc(cc5)Cl)O)C C15954346
Cc1ccccc1NC(=O)N(CC(=O)N2c3ccccc3-n4cccc4[C@H]2c5ccc(cc5)F)C6CC6 C16569958
CCOC(=O)c1c2c(sc1NC(=O)[C@]34CC[C@](C3(C)C)(c5c4nc6ccccc6n5)C)CCCC2 C16739527
COc1ccc(cc1OC)[C@@H]2CC3=C([C@@H](c4cc5c(cc4N3)OCO5)c6ccccc6Cl)C(=O)C2 C18199985
Cc1ccc2c(c1)c(=O)c(co2)[C@H]3C4=C(CC(CC4=O)(C)C)NC(=C3C(=O)OC5CCCCC5)C C08854807
CC1=C([C@@H](C2=C(N1)CC(CC2=O)(C)C)c3coc4ccccc4c3=O)C(=O)OC5CCCCCC5 C02771994
CC1=C([C@@H](C2=C(N1)C[C@@H](CC2=O)c3ccccc3)c4cc5c(cc4Cl)OCO5)C(=O)OC(C)C C01201201
c1cc(cc(c1)NS(=O)(=O)c2ccc(cc2)Br)c3ccc(nn3)N4CCCCCC4 C20554885
CCOC(=O)c1ccc(cc1)c2ccc(o2)C3C4=C(CC(CC4=O)(C)C)NC5=C3C(=O)CC(C5)(C)C C20602012
Cc1ccc(c(c1)C)CSc2nc3n(n2)[C@@H](C4=C(N3)CC(CC4=O)(C)C)c5ccc(cc5)OC C20850692
c1ccc-2c(c1)CCc3c2noc3c4ccc(cc4)NC(=O)c5csc(n5)c6ccc7c(c6)CCO7 C25163569
C[C@]1(C(=O)N(C(=O)N1)CC(=O)N2c3ccccc3Sc4c2cccc4)c5cccc6c5cccc6 C31632713
c1ccc(c(c1)NC(=O)N(CC(=O)N2c3ccccc3-n4cccc4[C@H]2c5ccc(cc5)F)C6CC6)F C33560967
Cc1ccc(cc1)[C@@H]2c3cccn3-c4ccccc4N2C(=O)CN(C5CC5)C(=O)Nc6ccc(cc6F)F C33707284
Cc1cccc(c1)[C@H]2c3cccn3-c4ccccc4N2C(=O)CN(C5CC5)C(=O)Nc6ccccc6 C16570031
CC(C)c1cccc(c1NC(=O)N2CCC[C@@H]2c3nc(no3)c4ccc(cc4)Br)C(C)C C35319165
c1ccc(cc1)n2cc(c(n2)c3ccc(cc3)Cl)/C=C(\C#N)/C(=O)Nc4c(c5c(s4)CCCC5)C#N C35518823
Cc1cccc(c1)[C@@H]2c3cccn3-c4ccccc4N2C(=O)CN(C5CC5)C(=O)Nc6ccc(c(c6)F)F C35708149
Cc1ccc(cc1)S(=O)(=O)N/N=C/2\CC[C@@H]3[C@]2(CC[C@@H]4[C@@H]3CC[C@@H]5[C@@]4(CC[C@@H](C5)OC(=O)C)C)C C04264931
CN1CCc2c(sc(c2c3nc4ccccc4s3)NC(=O)/C=C/c5ccc6c(c5)OCO6)C1 C36628666
c1ccc(cc1)c2csc3c2c(=O)n(c(=O)n3CC(=O)Nc4cccc5c4cccc5)C6CCCC6 C37639847
COc1ccc(cc1Br)[C@H]2C3=C(c4ccccc4O2)N=C5NC=NN5[C@@H]3c6ccc(cc6)F C02916768
CCCc1cccc(c1)[C@@H]2c3cc4c(c(c3C(=O)[C@@H]5[C@H]2C(=O)N(C5)c6ccccc6O)SC)OCO4 C39486571
C[C@@]12CC[C@@](C1(C)C)(c3c2nc4cc5c(cc4n3)OCO5)C(=O)Nc6ccc(cc6)SC(F)F C33808747
Cc1c2ccccc2oc1c3nnc(n3C)SCC(=O)Nc4cc(c(cc4Cl)Cl)Cl C39768199
CCOc1cc(ccc1O)[C@@H]2c3c(=O)c4cc(ccc4oc3C(=O)N2c5cccc(c5)Cl)Cl C39873860
CCOc1cc(ccc1O)[C@H]2c3c(=O)c4cc(ccc4oc3C(=O)N2c5cccc(c5)C(F)(F)F)C C39879260
CCOc1cc(ccc1O)[C@H]2c3c(=O)c4cc(ccc4oc3C(=O)N2c5ccc(c(c5)Cl)C)C C39879266
Cc1cccc(c1)N2[C@@H](c3c(=O)c4cc(ccc4oc3C2=O)C)c5cc(c(c(c5)Br)O)OC C39879599
c1ccc(cc1)c2c3cc(ccc3nc(n2)N4[C@@H](CC(=N4)c5ccncc5)c6ccccc6O)Cl C40143249
Cc1ccc(cc1)c2c3c([nH]n2)C(=O)N([C@@H]3c4ccc(cc4Cl)Cl)Cc5ccc6c(c5)OCO6 C40340871
c1ccc(c(c1)/C=N\N=C\2/N(C(=O)/C(=C/c3cccc(c3)Br)/S2)Cc4ccco4)O C47138130
c1ccc(cc1)Cc2n[nH]c(=S)n2/N=C/3\c4ccccc4N(C3=O)Cc5cccc6c5cccc6 C59168924
c1ccc2c(c1)CCCN2S(=O)(=O)c3ccc(cc3)NC(=O)C4c5ccccc5Oc6c4cccc6 C59342743
CN\1C(=O)/C(=C\c2ccc(c(c2)I)O)/S/C1=N\c3ccc(cc3)C(=O)OC C33691838
CC1(CC2=C(C(C3=C(N2)CC(CC3=O)(C)C)c4cccc(c4)OS(=O)(=O)c5ccccc5)C(=O)C1)C C59484173
Cc1c(c(=O)n([nH]1)c2ccc(cc2)Cl)[C@@H](c3ccccc3)[C@@H]4C(=NN(C4=O)c5ccc(cc5)Cl)C C13575844
Cc1c(c(=O)n([nH]1)c2ccc(cc2)Cl)[C@@H](c3ccccc3)[C@H]4C(=NN(C4=O)c5ccc(cc5)Cl)C C13575844
c1ccc(cc1)c2csc(n2)N3C(=O)/C(=N/Nc4ccc(cc4)Br)/C(=N3)c5ccccc5 C09136481
COc1ccc(cc1)[C@@H]2C3=C(c4cc(ccc4O[C@@H]3c5ccc(cc5)F)Cl)Nc6n2nc(n6)SC C02251945
Cc1cc(cc(c1)NC(=O)[C@@H]2CN(c3cc(ccc3O2)C(C)(C)C)S(=O)(=O)c4ccccc4)C C64985490
Cc1cccc(c1N(C(=O)c2ccc(cc2)Cl)C(=O)[C@H](c3ccc(cc3)[N+](=O)[O-])[NH+]4CCOCC4)C C04109058
CC(C)(C)[C@@H]([C@@H](n1cncn1)Oc2ccc(cc2)Cl)n3c(nnn3)[C@@H](c4ccccc4)[NH+]5CCCCC5 C08442454
c1ccc(cc1)CN(Cc2ccccc2)c3c4c(c5c6c(c([nH+]c5s4)N7CCOCC7)CCCC6)ncn3 C01832677
Cc1ccc(cc1)CN2c3cc(ccc3Sc4ccccc4C2=O)C(=O)NC[C@@H](C)C[NH+]5CCC(CC5)C C03040355
C[NH+](C)Cc1cc(ccc1OCC(=O)N2CCC(CC2)(c3cccc(c3)C(F)(F)F)O)c4ccccc4 C11871892
Cc1ccc2c(c1)cc(c([nH+]2)N3CCN(CC3)C(=O)C)CN(CCC4=CCCCC4)C(=O)c5ccc(s5)C C12570792
C[NH+](C)Cc1ccccc1c2ccc(cc2)N3CCc4c(n(nc4C(F)(F)F)c5ccc(cc5)OC)C3=O C14950593
C[NH+](C)CCOc1cccc(c1)/C=N\N2CCN(CC2)[C@H]3Cc4ccccc4Sc5c3cc(cc5)Cl C19802151
c1ccc(cc1)C(c2ccccc2)N3CCN(CC3)c4ccc(cc4C5=[NH+]CCc6c5cccc6)[N+](=O)[O-] C20506597
c1cc(ccc1C(c2ccc(cc2)F)OCC[NH+]3CCN(CC3)S(=O)(=O)c4cc(cc(c4)F)F)F C23446981
Cc1ccsc1C(=O)N2CC[NH+](CC2)C[C@H](c3cccc(c3)N4CCCC4)OCc5ccc(cc5)C#N C23451318
c1ccc(cc1)/[NH+]=c\2/n(c(cs2)c3ccc(cc3)S(=O)(=O)N4CCCCCC4)Cc5cccnc5 C27019555
CCc1c(c(nc([nH+]1)C)N2CCN(CC2)C(=O)/C=C/c3ccc(cc3)[N+](=O)[O-])Cc4ccc(cc4)Cl C00697347
CCCCOc1ccc(cc1)C(=O)N2CCCN(CC2)c3c(c([nH+]c(n3)C)C)Cc4ccc(cc4)OC C33651414
CC(C)CSc1nc(c2c3c(sc2n1)COC(C3)(C)C)N4CC[NH+](CC4)CC(=O)N5CCCCC5 C34750071
CCc1c(sc2c1c(nc(n2)SCc3ccc(cc3C)C)N4CC[NH+](CC4)CC(=O)N5CCCCC5)C C34761978
Cc1ccccc1[C@@H]2c3ccsc3CC[NH+]2CCC(=O)N4CCN(CC4)C(=O)c5ccc(cc5)C(C)(C)C C34830210
CC[C@@H](c1ccccc1)C(=O)N2CCCN(CC2)C(=O)[C@@H](C)[NH+]3CCc4c(ccs4)[C@@H]3c5ccccc5C C34830414
CC[NH+]1CCN(CC1)c2c(c(nn2c3cccc(c3)F)C)CN(CC(C)C)C(=O)CSc4ccccc4 C34831347
CC[C@@H](C)N(Cc1c(nn(c1N2CC[NH+](CC2)CC)c3ccccc3)C)C(=O)c4ccc(c(c4)Cl)Cl C34834988
CCc1c(c(n(n1)c2ccc(cc2)F)N3CC[NH+](CC3)C(C)C)CN(CC(C)C)C(=O)Cc4cccs4 C34835327
Cc1ccc(cc1)C[NH+](Cc2ccc(o2)C(=O)N3CCN(CC3)Cc4ccc5c(c4)OCO5)C(C)(C)C C35226715
CCOC(=O)[C@@H]1CCCN(C1)C(=O)c2ccc(o2)C[NH+](Cc3ccc(cc3)Cl)Cc4cccc(c4)F C35226841
Cc1cc2c(cc1C)oc3c(c2=O)[C@@H](N(C3=O)CCC[NH+](C)C)c4ccc(c(c4)OC)OCc5ccccc5 C35486996
CC(C)c1ccc(cc1)OC[C@@H]2c3ccsc3CCN2C(=O)CN(CC[NH+]4CCCC4)C(=O)C5CC5 C35742049
Cc1ccc(cc1)S(=O)(=O)N(c2ccc3c(c2)OCO3)C4CC[NH+](CC4)Cc5cc(cc(c5)OC)OC C35841777
c1ccc(cc1)C(c2ccccc2)N3CCN(CC3)C(=O)C[NH+]4CCn5cccc5[C@H]4c6ccc(cc6)Cl C35845805
CC[C@@H](C)N(Cc1c(nn(c1N2CC[NH+](CC2)CC)c3cccc(c3)F)C)S(=O)(=O)c4ccc(cc4)C C35939616
Cc1ccc2c(c1C)nc(s2)N(CC[NH+](C)C)C(=O)c3ccc(cc3)S(=O)(=O)N4CCC[C@H](C4)C C36637591
Cc1ccc(cc1)Cc2nc3c(c(nn3c4ccc(cc4)F)C)c(n2)N5CC[NH+](CC5)Cc6cccs6 C37379682
CC[NH+](CC)CCN(c1nc2c(ccc(c2s1)C)C)C(=O)[C@H]3CCCN3S(=O)(=O)c4ccc(cc4)F C36660373
Cc1ccc2c(c1S(=O)(=O)N(Cc3ccccc3)C[C@H]4C=c5cc(c(cc5=[NH+]C4=O)C)C)nsn2 C39325065
Cc1cc(c2=C[C@@H](C(=O)[NH+]=c2c1)CN(Cc3ccc4c(c3)OCO4)S(=O)(=O)c5ccc(cc5)Cl)C C39325066
Cc1ccc(c2=[NH+]C(=O)[C@@H](C=c12)CN(Cc3ccc4c(c3)OCO4)S(=O)(=O)c5ccc(cc5)Cl)C C39325187
Cc1cccc(c1)CCN(C[C@H]2C=c3cccc(c3=[NH+]C2=O)C)S(=O)(=O)c4cccc5c4nsn5 C39325265
Cc1ccc2=C[C@H](C(=O)[NH+]=c2c1)CN(CCc3ccccc3)S(=O)(=O)c4ccc(cc4)Br C39325524
C[NH+](Cc1cccc(c1)OC[C@H]2CCCN(C2)C(=O)[C@@H]3C4=C(CCCC4)N=N3)Cc5ccc6c(c5)cccn6 C39363255
CC(C)S(=O)(=O)[C@H]1CCC[C@]2(C1)CCC[C@@H]([NH+]2Cc3ccccc3)S(=O)(=O)Oc4ccccc4 C39521112
C[C@@H](c1[nH+]c2ccccc2c(n1)N3CCCCC3)N4CCN(CC4)S(=O)(=O)c5ccc(cc5)C(C)C C22053373
Cc1cccc(c1)N2CCN(C[C@H]2C)C(=O)C3CC[NH+](CC3)Cc4nc(no4)c5ccc(cc5)C(F)(F)F C40929253
CCOc1ccccc1c2nc(c(o2)C)C[NH+]3CCC(CC3)C(=O)N4CCN([C@@H](C4)C)c5ccc(cc5)C C40983684
Cc1c(nc(o1)c2ccc(cc2)OC(C)C)C[NH+]3CCC(CC3)C(=O)N4CCN(CC4)c5ccccc5Cl C40983924
CC(C)c1ccc(cc1)[C@H]2[C@H]3C(=c4ccccc4=[NH+]3)C[C@@H]5N2C(=O)CN(C5=O)CCc6ccc(cc6)OC C63140108
CCOc1ccccc1[C@@H]2[C@@H]3C(=c4ccccc4=[NH+]3)C[C@@H]5N2C(=O)CN(C5=O)CCc6ccc(cc6)Cl C63140771
c1ccc(cc1)[C@@H](C(=O)C2=c3ccccc3=[NH+]C2)OC(=O)c4ccc(cc4)S(=O)(=O)N5CCCCCC5 C39946587
C=CCn1c(=O)c2c3c(sc2nc1S[C@H](c4ccccc4)C(=O)C5=c6ccccc6=[NH+]C5)CCCC3 C39946766
CCCCN1CC(=O)N2C[C@@H](C3=c4ccccc4=[NH+][C@H]3[C@]2(C1=O)C)c5ccc(c(c5)OCC)OCCC C63374878
CCCOc1cccc(c1OCC)[C@H]2CN3C(=O)N(C(=O)[C@@]3([C@H]4C2=c5ccccc5=[NH+]4)C)c6ccc(cc6)C C63374929
CCOC(=O)c1ccc(cc1)N2C(=O)[C@@H]3CC4=c5ccccc5=[NH+][C@H]4[C@@H](N3C2=O)c6ccc(cc6)C(C)C C63375250
c1ccc2c(c1)C(=O)N(C2=O)C[NH+]3CCC(CC3)CCCC4CCN(CC4)CN5C(=O)c6ccccc6C5=O C63607890
Cc1ccc(cc1)S(=O)(=O)N2CC[NH+](CC2)C[C@@H](COc3ccc4ccccc4c3Cl)O C06146018
C[C@@H]([C@@H](c1cccs1)[NH+]2CCN(CC2)c3ccccc3OC)NS(=O)(=O)c4ccccc4 C06549799
C[C@H]([C@H](c1cccs1)[NH+]2CCN(CC2)c3ccccc3OC)NS(=O)(=O)c4ccccc4 C06549809
CC[NH+](CC)Cc1nc2c(c(c(s2)C)C)c(n1)SCc3[nH]c(=O)c4c(c(sc4n3)C)C C03534228
C[C@H](c1nnc(n1c2ccc(cc2)Cl)S[C@@H](C)C(=O)Nc3ccc(c(c3F)F)F)[NH+](C)C C09102289
CCc1cccc(c1NC(=O)CSc2nnc(n2c3ccc(cc3)Cl)[C@H](C)[NH+](C)C)CC C09103201
C[C@H](c1nnc(n1c2ccc(cc2)F)SCC(=O)NCCC3=CCCCC3)[NH+]4CCCCC4 C09468797
C[C@@H](c1nnc(n1c2ccc(cc2)F)S[C@@H](C)C(=O)NCCC3=CCCCC3)[NH+]4CCCCC4 C09953079
COc1cccc(c1C[NH+]2CCC(CC2)[C@@H](Cc3ccccc3)N(C4CC4)C(=O)c5ccccn5)O C11869454
COc1cccc(c1C[NH+]2CCC(CC2)[C@H](Cc3ccccc3)N(C4CC4)C(=O)c5ccccn5)O C11869457
COCCN(Cc1cc2ccc(cc2[nH+]c1N3CCC[C@H](C3)CO)Cl)C(=O)CC4CCCC4 C11963243
CC[C@@H](c1ccc(cc1)C)NC(=O)CSc2nnc(n2c3ccc(cc3)F)[C@@H](C)[NH+]4CCCCC4 C13075513
Cc1ccc(cc1)S(=O)(=O)N(C)c2ccc(cc2)C(=O)NC[C@H](c3cccs3)[NH+]4CCCC4 C13109040
Cc1cccc(c1C)/N=C\2/N(C(=O)[C@H](S2)CC(=O)Nc3ccccc3F)CC(C)(C)C[NH+](C)C C03310109
COc1ccc(cc1OC)CC[NH2+][C@H]2CCc3c(sc4c3c(=O)n(cn4)Cc5ccccc5)C2 C14971858
C[NH+](C)[C@H](Cc1ccccc1)CNC(=O)c2ccc(cc2)S(=O)(=O)N3CCCc4c3cccc4 C17794102
Cc1c(cn(n1)C)CN(C)[C@@H](Cc2ccccc2F)C3CC[NH+](CC3)Cc4c(cccc4OC)O C15003686
Cc1c(cn(n1)C)CN(C)[C@H](Cc2ccc(cc2)F)C3CC[NH+](CC3)Cc4cc(ccc4O)OC C19955486
CC(=C)[C@H]1CCC(=CC1)C[NH+]2CCC(CC2)[C@@]3(C(=O)N(C(=O)N3)CCOC)Cc4cccc(c4)F C20271093
CCOCCC[NH2+][C@@H]1CCc2c(sc3c2c(=O)n(cn3)Cc4c5ccccc5ccc4OC)C1 C20294682
COc1cccc(c1C[NH+]2CCC3(CC2)C[C@H]3C(=O)N4CCN(CC4)C/C=C/c5ccccc5)O C20601376
CC[NH+](CC)[C@@H](CNC(=O)C1CCN(CC1)S(=O)(=O)c2ccc(cc2C)C)c3ccccc3 C21917801
C[C@H](c1ccccc1Cl)NC(=O)CSc2nnc(n2c3ccc(cc3)Cl)[C@@H](C)[NH+](C)C C23483456
C[C@@H](c1ccc2c(c1)CCCC2)NC(=O)CSc3nnc(n3c4ccc(cc4)Cl)[C@H](C)[NH+](C)C C24105475
c1cc(sc1)[C@H](CNC(=O)CCc2ccc(cc2)S(=O)(=O)N3CCCCCC3)[NH+]4CCCC4 C27603988
CC[NH+]1CCC(CC1)NC(=O)CSc2nc3c(c4c(s3)CCCC4)c(=O)n2CCC(C)C C29889846
CCOC(=O)c1c(n(c2c1c(c(c(c2)Br)[O-])C[NH+](C)C)C3CCCCC3)C[NH+]4CCCC4 C12413719
C[C@@H](c1ccc2c(c1)CCCC2)NC(=O)CSc3nnc(n3c4ccc(cc4)F)[C@@H](C)[NH+](C)C C32739563
COc1cccc(c1O)C[NH+]2CCC(CC2)N(c3ccccc3)S(=O)(=O)c4ccc(cc4)F C34683901
COc1cccc(c1O)C[NH+]2CCC(CC2)N(c3ccc(cc3)F)S(=O)(=O)c4ccccc4 C35853279
Cc1c(c(n(n1)c2ccc(cc2)F)Oc3ccc(cc3F)F)CCC(=O)NCC[NH+]4CCCC4 C37547141
CCOC(=O)C1CC[NH+](CC1)[C@@H](c2ccc(cc2)SC)c3cc(sc3NC(=O)c4ccco4)C C38546371
Cc1ccc(cc1)SCCCNC(=O)[C@H]2CCC[NH+](C2)Cc3nc(no3)c4ccc(cc4)F C38901570
CCSc1ccccc1NC(=O)[C@H]2CCC[NH+](C2)Cc3nc(no3)c4ccc(cc4)Br C38905678
CCOc1ccc(cc1OC)C2=NC(=CC3=c4ccccc4=[NH+][C@@H]32)C(=O)NCc5ccc(cc5)F C39021854
C[C@@]12CC[C@@H](C1(C)C)C[C@H]2NC(=O)CSc3nnc(n3c4ccc(cc4)F)C[NH+]5CCCCC5 C36007740
Cc1ccc(c(c1)C)OC[C@H](C[NH+](Cc2ccc(o2)c3cccc(c3)Cl)[C@@H]4CCS(=O)(=O)C4)O C40315688
c1cc(cc(c1)Cl)c2ccc(o2)C[NH+](C[C@H](COc3ccc(cc3)F)O)[C@@H]4CCS(=O)(=O)C4 C40316288
Cc1ccc(cc1)[C@@H](CNC(=O)c2ccc(o2)S(=O)(=O)c3ccc(cc3)Br)[NH+](C)C C40323037
Cn1c(nnn1)SCC[NH2+]Cc2cc(ccc2OCc3cccc(c3)Cl)Br C40744789
CC[C@H](C)CN1C(=O)[C@@H]([NH2+]C12CCN(CC2)S(=O)(=O)c3ccc(cc3)F)Cc4ccccc4 C36027387
CCc1ccccc1n2cnnc2SCC(=O)NC[C@@H](c3cccc(c3)Cl)[NH+]4CCCC4 C59894333
CCc1ccccc1n2cnnc2SCC(=O)NC[C@H](c3cccc(c3)Cl)[NH+]4CCCC4 C59894334
c1ccc2c(c1)c(c(o2)C(=O)NCC3(CCCC3)[NH+]4CCSCC4)CSc5ncccn5 C60300759
COc1cc(cc(c1OC)OC)C(=O)NCCSC2=c3ccccc3=[NH+][C@@H]2c4ccc(cc4)F C63654860
Cc1ccccc1n2c(nnc2SCC(=O)NCc3ccc(cc3)F)C4=c5ccccc5=[NH+]C4 C63775754
CN(CC(=O)NC[C@@H]([C@@H]1CC=CS1)C2=c3ccccc3=[NH+]C2)S(=O)(=O)c4ccc(cc4)Cl C63830710
CN(C)c1ccc(cc1)[C@@H](CNC(=O)Cc2ccc(cc2)N3CCCC3=O)C4=c5ccccc5=[NH+]C4 C63831436
Cc1ccsc1CN2C[C@H](C[C@H]2C(=O)OC)NC(=O)[C@@H]3C(=c4cc(ccc4=[NH+]3)Cl)c5ccccc5 C64045000
CCN(CC)S(=O)(=O)c1cccc(c1)C(=O)NC[C@@H](c2ccccc2)C3=c4ccccc4=[NH+]C3 C64215592
c1ccc(cc1)c2cc(no2)C[C@H]3C[NH2+]CC[C@H]3CC(=O)N4CCN(CC4)c5ccc(cc5)F C08623672
COc1cc(cc(c1OC)OC)/C=C/2\C(=N[C@@H](S2)[NH+]3CCC(CC3)Cc4ccccc4)O C08995901
Cc1cc(c(cc1C)S(=O)(=O)NC[C@H](c2ccc3c(c2)CCCN3C)[NH+]4CCCC4)OC C08799130
Cc1cc(cc(c1OC)C)S(=O)(=O)NC[C@@H](c2ccc3c(c2)CCCN3C)[NH+]4CCCC4 C08799165
CCc1ccc(c(c1)S(=O)(=O)NC[C@@H](c2ccc3c(c2)CCCN3C)[NH+]4CCCC4)OC C08799232
C[C@@H](c1ccc(cc1)F)NC(=O)CSc2nnc(n2c3ccc(cc3)Cl)[C@H](C)[NH+](C)C C03376497
C[C@@H](c1nnc(n1c2ccc(cc2)Cl)SCC(=O)Nc3ccc(c(c3)Cl)F)[NH+](C)C C03376568
C[C@H](c1nnc(n1c2ccc(cc2)Cl)SCC(=O)NCc3ccc(cc3)Cl)[NH+](C)C C03376605
C[C@@H](c1nnc(n1c2ccc(cc2)Cl)SCC(=O)NCc3ccccc3Cl)[NH+](C)C C03379320
Cc1ccc(cc1NC(=O)C[NH+]2CCc3c(ccs3)[C@H]2c4cccs4)S(=O)(=O)N(C)C C09462777
C[C@@H](c1nnc(n1c2ccc(cc2)F)SCC(=O)c3c[nH]c4c3cccc4)[NH+]5CCCCC5 C09550124
c1cc(sc1)[C@@H](CNC(=O)c2ccc(cc2)S(=O)(=O)N3CCCCCC3)[NH+]4CCCC4 C09817676
C[C@@H](c1nnc(n1c2ccc(cc2)F)S[C@H](C)C(=O)NCc3cccs3)[NH+]4CCCCC4 C09908418
CC[NH+]1CCC(CC1)NC(=O)CSc2nc3ccccc3c(=O)n2c4ccccc4C(C)C C10085933
c1ccnc(c1)[C@]2(C(=O)N(C(=O)N2)CCc3cccs3)C4CC[NH+](CC4)C[C@H]5CCC=CC5 C11909145
Cc1ccccc1C[NH+]2CCC(CC2)[C@@]3(C(=O)N(C(=O)N3)CCc4cccs4)c5ccccn5 C11912970
CN(Cc1[nH]c2cc(ccc2n1)F)C(=O)CC[NH+]3Cc4ccccc4O[C@H](C3)c5ccccc5F C12054050
c1ccc2c(c1)C[NH+](C[C@H](O2)c3ccccc3F)CCNC(=O)c4cccc(c4)Cn5cccn5 C12099028
Cc1ccc(o1)[C@H](C)CC[NH+]2CCC(CC2)(c3ccc4c(c3)cc(o4)C(=O)N5CCSCC5)O C12333500
C[NH+](C)CCN1[C@@H](/C(=C(/c2ccc(cc2)OCc3ccccc3)\O)/C(=O)C1=O)c4cccs4 C09350911
c1cc(c(=O)n(c1)[C@H](C[NH+]2CCCC2)c3ccc4c(c3)NC(=O)CO4)c5ccc(cc5)C(F)(F)F C13488450
C[NH+](C)[C@@H](CNC(=O)c1cccc(c1)S(=O)(=O)N2CCc3c2cccc3)c4cccc(c4)F C14182108
Cn1c2c(c(n1)C(=O)N3CCCCCC3)C[C@@H](CC2)[NH2+]CCc4nc(cs4)c5ccccc5 C14750906
C[C@]1(C(=O)N(C(=O)N1)Cc2ccsc2)C3CC[NH+](CC3)Cc4ccc(c5c4cccc5)OC C14879519
CC(C)(C[NH2+][C@@H]1CCc2c(sc3c2c(=O)n(cn3)CC4CCCCC4)C1)N5CCOCC5 C20325067
c1ccc2c(c1)CCc3cccnc3[C@H]2[NH+]4CCN(CC4)C[C@H](COc5cccc6c5cccn6)O C22934394
C[C@@H](c1nnc(n1c2ccc(cc2)F)S[C@H](C)C(=O)Nc3ccc(cc3Cl)F)[NH+](C)C C23483131
Cc1ccc(cc1NC(=O)[C@H](C)Sc2nnc(n2c3ccc(cc3)F)[C@H](C)[NH+](C)C)Cl C24228130
Cc1ccc(cc1C)S(=O)(=O)N2CCC(CC2)C(=O)NC[C@H](c3cccs3)[NH+]4CCCC4 C24630838
c1ccc(cc1)CS(=O)(=O)CCNc2c3c4c(sc3nc(n2)C[NH+]5CCCCC5)CCCC4 C32916237
C[C@]12CCC[C@@]3([C@@H]1C[C@H]4[C@@H](C2)OC(=O)[C@H]4C[NH+](C)C[C@@H](COc5cccc6c5cccc6)O)CO3 C35363821
C[NH+](C)C1(CCCCC1)CNC(=O)C2CCN(CC2)S(=O)(=O)c3ccccc3C(F)(F)F C15387599
CC(C)(C)SCCNC(=O)[C@H]1CCC[NH+](C1)Cc2nc(no2)c3ccc(cc3)Br C38905279
CCc1cccc2=C(C[NH+]=c12)C(=O)CS[C@@H]3Nc4ccccc4C(=O)N3c5c(cccn5)C C39431823
CCc1cccc2=C(C[NH+]=c12)C(=O)CS[C@H]3Nc4ccccc4C(=O)N3c5c(cccn5)C C39431824
c1cc(oc1)[C@@H](CNC(=O)c2cnc(nc2Cl)SCc3ccc(cc3)F)[NH+]4CCCC4 C40985869
C[C@@H]1CN(C[C@H](O1)C)c2ccc(c[nH+]2)CNC(=O)Cc3csc(n3)c4ccc(cc4)C(F)(F)F C46841262
CC[C@@H](C)[C@H]1C(=O)N(C2([NH2+]1)CCN(CC2)S(=O)(=O)c3ccc(cc3)F)Cc4ccc(cc4)F C36024463
CC[C@@H](C)[C@@H]1C(=O)N(C2([NH2+]1)CCN(CC2)S(=O)(=O)c3ccc(cc3)F)[C@@H](C)c4ccccc4 C36029872
COc1ccccc1[C@H](CNS(=O)(=O)c2ccc(c(c2)Br)OC)[NH+]3CCCC3 C57425231
Cc1nnc(s1)SCc2c3ccccc3oc2C(=O)N[C@@H]4CC[NH+](C4)Cc5ccccc5 C58065294
Cc1ccc(cc1)N2[C@H]([C@H](CCC2=O)C(=O)NC[C@@H]3CCC[NH+](C3)C(C)C)c4ccccc4OC C60207287
Cc1c(cccc1NC(=O)CCc2nc(no2)c3ccc(cc3)Cl)C[NH+]4CCSCC4 C60221720
Cc1ccc(c(c1)Br)NC(=O)[C@H](C)[NH+]2CCC[C@@H](C2)CN(C)C(=O)OC(C)(C)C C60339769
Cc1ccc(o1)[C@H](CNC(=O)c2ccc(cc2)SCc3cn4ccccc4n3)[NH+]5CCCC5 C60355142
c1ccc(cc1)[C@@H](C(=O)C2=c3ccccc3=[NH+]C2)OC(=O)CNC(=O)c4ccc5ccccc5c4 C39943508
Cc1ccc(cc1)CN2c3ccsc3C(=O)/C(=C/NCCC4=c5ccccc5=[NH+]C4)/S2(=O)=O C63584608
CN1[C@H](C=C2[C@@H]1N(N=C2c3cccs3)c4ccccc4)C(=O)NCCC5=c6ccccc6=[NH+]C5 C63746722
Cc1cc(ccc1Br)NC(=O)[C@@H]2CC(=O)N(C2)CCC3=c4cc(ccc4=[NH+]C3)OC C63941310
C[C@@H](C1CCN(CC1)C(=O)[C@@H]2C=c3cc(ccc3=[NH+]2)Cl)C(=O)NCc4ccc(cc4)N(C)C C64541242
COc1cc2c(cc1OC)[C@@H]([NH+](CC2)C[C@@H](COc3ccc(cc3)C#N)O)c4ccccc4 C09578955
CC[C@@]1(C(=O)N(C(=O)N1)CCc2c(ncs2)C)C3CC[NH+](CC3)Cc4ccc(c(c4)F)F C12204446
COc1cc(c(cc1OC)OC)C[NH+]2CCC[C@@H](C2)c3c(cn[nH]3)c4ccc(cc4)Cl C12338090
Cc1ccccc1c2c(cn(n2)c3ccc(cc3F)F)C[NH2+]Cc4cn5c(n4)sc(n5)C C12317022
CCc1c(c([nH]n1)C(=O)N(CC2CC[NH+](CC2)Cc3ccccc3F)C[C@H]4CCCO4)C C12447077
Cc1c(cco1)C(=O)N(C)[C@@H](Cc2ccccc2F)C3CC[NH+](CC3)Cc4cccc(c4O)OC C14994967
Cc1ccc(cc1)S(=O)(=O)N(C[C@H](C[NH+]2[C@H](CCC[C@@H]2C)C)O)c3ccc(cc3)OC C16839624
CC(C)Oc1ccc(cc1)[C@H]2/C(=C(/c3ccc(cc3)Cl)\O)/C(=O)C(=O)N2CC[NH+](C)C C09069995
c1ccc(cc1)N2CCN(CC2)c3nnc(s3)n4cccc4C[NH2+]Cc5ccc(cc5)F C20576468
CC[NH+]1CCC[C@H]1CNC(=O)C2CCN(CC2)C(=O)c3ccc(s3)n4ccc5c4cccc5 C20986262
c1ccc(cc1)CN(CCC/[NH+]=c/2\cc(oc3c2cccc3)O)C(=O)c4cccnc4Cl C22473252
C[C@@H](c1nnc(n1c2ccc(cc2)F)S[C@@H](C)C(=O)Nc3ccc(cc3)Cl)[NH+](C)C C23483237
c1ccc2c(c1)cccc2C(=O)N3CCC(CC3)C(=O)NC[C@@H](c4ccco4)[NH+]5CCCCC5 C23536446
CC(=O)N(c1ccccc1F)c2nc(cs2)/C=C/C(=O)N[C@H](C[NH+](C)C)c3ccccc3 C24276753
c1cc(oc1)[C@H](CNC(=O)[C@@H]2CCCN2C(=O)C34CC5CC(C3)CC(C5)C4)[NH+]6CCCCC6 C29065897
c1ccc(cc1)[C@@H]2CC(=NN2C(=[NH2+])S[C@@H]3CC(=O)N(C3=O)c4ccccc4)c5ccccc5 C08440289
CCOc1ccccc1S(=O)(=O)NC[C@H](c2ccc3c(c2)CCN3C)[NH+]4CCCCC4 C38671662
C[C@]1(C(=O)N(C(=O)N1)CC(=O)C2=c3ccccc3=[NH+][C@H]2c4ccccc4)CCc5ccccc5 C39367470
C[C@@H]1C[C@@H](C[NH+](C1)CCCCNC(=O)C2CCN(CC2)S(=O)(=O)c3ccc4c(c3)CCC4)C C40146760
c1cc(sc1)[C@@H](CNC(=O)c2ccc(o2)S(=O)(=O)c3ccc(cc3)Cl)[NH+]4CCCC4 C40322093
Cc1ccc(cc1)S(=O)(=O)c2ccc(o2)C(=O)NC[C@@H](c3ccccc3Cl)[NH+](C)C C40322675
C[C@@]12CC[C@@H](C1(C)C)C[C@H]2OCC[C@@H](CN3CC[NH+](CC3)Cc4ccc5c(c4)OCO5)O C35075026
CCc1c(c([nH]n1)C(=O)N(C[C@H]2CCCO2)CC3CC[NH+](CC3)Cc4ccccc4F)C C42942808
Cn1c(cc(n1)c2ccc(cc2)N(C)C)[C@H]3CN4CC[C@@H]3C[C@@H]4C[NH2+]Cc5ccc(cc5)OC C43525518
Cn1c(cc(n1)c2ccccc2OC)[C@H]3CN4CC[C@@H]3C[C@@H]4C[NH2+]Cc5ccc(cc5)N(C)C C43525845
C[C@@H](c1ccc(cc1F)F)NC(=O)CSc2nnc(n2c3ccc(cc3)Cl)[C@@H](C)[NH+](C)C C45236310
Cc1ccc(cc1)[C@H](c2cccs2)NC(=O)C[NH+](C)[C@@H](C)c3ccc(cc3)n4cncn4 C45470354
CC(C)C[C@H]1C(=O)N(C2([NH2+]1)CCN(CC2)S(=O)(=O)c3cccc(c3)Cl)CC(C)C C36029194
C[C@H]1c2cc3c(cc2C4(CCCC4)C[NH+]1C[C@@H](COCc5ccccc5OC)O)OCCO3 C58571517
CCC[NH+](Cc1[nH]c(=O)c2cc(c(cc2n1)OC)OC)[C@@H](C)c3ccccc3Br C59121793
C[C@@H]1C[C@H](C[NH+](C1)Cc2ccccc2CNC(=O)c3ccc(o3)CS(=O)(=O)c4ccccc4)C C59286499
CCc1ccccc1NC(=O)CN(C)C(=O)[C@@H](C)[NH+]2CCC(CC2)C(=O)c3ccc(cc3)C C59424281
C[C@@H]1C[C@@H](C[NH+](C1)C(C)(C)CNC(=O)CCc2ccc(cc2)S(=O)(=O)N3CCCCC3)C C59982497
C[C@@H]1C[C@H](C[NH+](C1)C(C)(C)CNC(=O)CCc2ccc(cc2)S(=O)(=O)N3CCCCC3)C C59982500
C[C@H]1C[C@@H](C[NH+](C1)C(C)(C)CNC(=O)Cc2ccc(s2)S(=O)(=O)N3CCCCC3)C C59982510
C[C@@H]1C[C@@H](C[NH+](C1)C[C@@H](C)NC(=O)CCc2ccc(cc2)S(=O)(=O)N3CCCCC3)C C60016023
CC(C)(C)OC(=O)NC[C@H]1CCCC[NH+]1Cc2ccc(c(c2Br)OC)OC C60269154
CC[NH+]1CCN(CC1)c2ccc(cc2[C@H](C)NC(=O)/C=C/c3ccc(c(c3)OC)OC)F C60331329
Cc1ccccc1n2c(c(cn2)C(=O)NC[C@@H](c3ccc(o3)C)[NH+]4CCCC4)C(F)(F)F C60355029
c1ccc2c(c1)CCN(C2)C(=O)CCCCCNC(=O)N3CCC4=c5ccccc5=[NH+][C@@H]4C3 C63271089
Cc1c(oc2c1cc3c(c2)OC(=O)[C@@H]([C@H]3C)CCC(=O)NCCC4=c5cc(ccc5=[NH+]C4)F)C C63384564
c1ccc(cc1)[C@H](CNC(=O)[C@@H]2CCCN(C2)C(=O)c3ccco3)C4=c5ccccc5=[NH+]C4 C63399913
C[C@@H]1C(=c2cc(ccc2=[NH+]1)OC)CCNS(=O)(=O)c3cc(ccc3OC)Br C63514212
c1ccc(c(c1)CS[C@@H]2Nc3c(nccn3)C(=O)N2CCC4=c5ccccc5=[NH+]C4)Cl C63541278
C[C@@H](CCc1ccccc1)NC(=O)[C@@H](C)C2CCN(CC2)C(=O)[C@@H]3C=c4ccc(cc4=[NH+]3)OC C63738775
c1ccc(cc1)[C@@H](CNS(=O)(=O)c2ccc3c(c2)OCCCO3)C4=c5ccccc5=[NH+]C4 C63830750
C[C@H]1c2cc(c(cc2OC(=O)[C@H]1CC(=O)NCCC3=c4cc(ccc4=[NH+]C3)F)OC)Cl C64417008
Cc1ccc(cc1)S(=O)(=O)N2CCC(CC2)CC(=O)NCCC3=c4cc(ccc4=[NH+]C3)C C64538748
CC1=c2cc(ccc2=[NH+][C@H]1C(=O)N[C@@H]3C[C@H](N(C3)CCCc4ccccc4)C(=O)OC)Cl C64636232
CN(C)c1[nH+]c2cc(sc2n1c3ccc(cc3)OC)C(=O)NCc4cc(cc(c4)F)F C65306764
Cc1c2cc3c(cc2oc(=O)c1CC(=O)NC[C@H]4CCCO4)occ3c5ccccc5 C04089983
c1cc(cc(c1)OC(=O)c2cccs2)/C=C\3/C(=O)NN(C3=O)c4cccc(c4)F C00983924
C#CC(=O)N(c1ccc2c(c1)OCO2)[C@H](c3ccccc3F)C(=O)NC4CCCC4 C01376656
CN(C)S(=O)(=O)c1ccc(c(c1)NS(=O)(=O)c2cccc(c2)Cl)Cl C06145051
CN(C)S(=O)(=O)c1ccc(cc1)NS(=O)(=O)c2cc(ccc2Cl)Cl C02640280
Cc1ccc(cc1)n2c(=O)c3ccccc3nc2SCC(=O)NC4(CCCC4)C#N C07756079
COc1cc(cc(c1OC)OC)[C@@H]2CC(=O)NC3=C2C(=O)C[C@H](C3)c4ccc(cc4)F C09559893
CN(c1ccc(cc1)C2=NN=C(SC2)Nc3cccc(c3)Cl)S(=O)(=O)C C10217001
COc1ccc(cc1)Cn2c(=O)c3ccccc3nc2S[C@H]4CCCCNC4=O C10406159
Cc1c(n(c(c1S(=O)(=O)c2ccccc2)NC(=O)[C@H]3CCCO3)C4CCCC4)C C12391285
c1ccc2c(c1)CCCN2C(=O)CSc3ccc(nn3)NC(=O)c4ccccc4F C13805030
CCOC(=O)[C@@H]1[C@H](CC2=C(C1=O)[C@H](CC(=O)N2)c3cccc(c3)Cl)c4ccco4 C14943971
Cc1cc(c(c(c1)C)S(=O)(=O)Nc2cccc(c2)S(=O)(=O)N3CCCC3)C C16124146
C[C@H](c1cc2ccccc2o1)NC(=O)CCn3cnc4c(c3=O)c5c(s4)CCCC5 C18203980
C[C@@H]1C[C@@H](n2c(cc(n2)[C@@H]3CCN(C3)C(=O)Cc4ccccc4OC)N1)C(F)(F)F C19574932
C[C@@H](c1ccc(cc1)F)N(C)C(=O)CN2C(=O)[C@@](NC2=O)(C)c3ccc(cc3)Cl C22058587
CCC1CCC2(CC1)C(=O)N(C(=O)N2)CN3CCN(CC3)Cc4ccc(s4)Cl C22932298
CC(C)[C@@H](c1ccc2c(c1)OCCO2)NC(=O)/C=C/c3ccc4c(c3)OCCCO4 C24106771
Cc1c(n(c(n1)S[C@@H](C)C(=O)c2ccc3c(c2)NC(=O)CO3)C4CCCCC4)C C24932864
c1ccc2c(c1)ccc(c2Br)OCC(=O)Nc3cccnc3n4cccn4 C25012631
C[C@]1(C(=O)N(C(=O)N1)Cc2csc(n2)c3ccc(cc3)C(F)(F)F)c4ccco4 C25244193
CC(C)c1c(c(=O)n(n1C)c2ccccc2)NS(=O)(=O)c3ccc(s3)Cl C25463954
Cc1ccc(cc1)CCC2CCN(CC2)S(=O)(=O)c3ccc4c(c3)NC(=O)CO4 C29372936
C[C@H](C(=O)/C(=C/1\Nc2ccccc2S1)/C#N)Sc3nnc(o3)c4cccs4 C31700031
Cc1ccc(cc1n2cnnn2)NC(=O)CSc3ccc(cc3C)Br C31994581
CC(C)CN1Cc2cc(ccc2OCC1=O)NS(=O)(=O)c3ccc(cc3)Cl C35887148
Cc1c(sc2c1c(=O)n(c(n2)SCC(=O)Nc3c(ccs3)C#N)C(C)C)C C36821085
C[C@H]1Cc2ccccc2N1C(=O)c3ccc(c(c3)S(=O)(=O)NC4CCCC4)OC C36822068
C[C@@H]1CCCC[C@H]1NC(=O)c2cc(ccc2Br)S(=O)(=O)N(C)OC C37467006
Cc1cc(c(n1Cc2cccs2)C)C(=O)CN3C(=O)[C@]4(CCCC[C@H]4C)NC3=O C02628059
c1cc(c(cc1S(=O)(=O)NCc2ccc(s2)Br)[N+](=O)[O-])Cl C38110306
CC(C)COc1ccc(cc1OC)[C@H]2c3c(=O)c4cc(ccc4oc3C(=O)N2)Cl C38702595
C[C@H](C(=O)Nc1nc(cs1)c2ccc(cc2)C(C)C)N3C(=O)[C@H]4CC=CC[C@@H]4C3=O C25511319
C[C@@H](C(=O)Nc1c(c2c(s1)CCCCC2)C#N)N3CCN(CC3)C(=O)CC(C)C C25530542
Cc1ccccc1CNC(=O)[C@H]2CN(c3cc(ccc3O2)C(C)(C)C)S(=O)(=O)C C38848748
C[C@@H]1CCCC[C@H]1NS(=O)(=O)c2cc(ccc2OC)C(=O)N3C[C@@H](C[C@@H](C3)C)C C36892963
c1ccc(cc1)C2=C3C(=NC(=NC3=O)SCC(=O)Nc4cccc(c4)C#N)SC2 C39612409
C[C@@H]1CCCC[C@H]1NS(=O)(=O)c2ccc(cc2)S(=O)(=O)N3CCC(CC3)C C00921007
C[C@@H](c1ccc(cc1)F)NC(=O)[C@H](C)n2nc(nn2)c3ccc(cc3)Br C57485117
Cc1ccc(s1)[C@H]2N(C(=NN2c3ccccc3)C(=O)C)c4ccc(cc4)NC(=O)C C59056250
CN\1CCCCC/C1=N\S(=O)(=O)c2cccc(c2)NC(=O)/C=C/c3cccs3 C59327191
c1ccn2c(c1)nc(c2/C=C/C(=O)N[C@H](c3ccc4c(c3)OCCO4)C5CC5)Cl C59852270
c1ccc(cc1)c2nnn(n2)CC(=O)NC3(CCC3)c4cccc(c4)Br C59919837
Cn1c2ccc(cc2n(c1=O)C)S(=O)(=O)Nc3ccccc3SC4CCCC4 C50531778
CC(C)Oc1c(cccc1OC)[C@H]2CC(=O)Nc3c2ncn3c4cc(cc(c4)F)F C40266293
Cc1ccc(cc1)COc2ccc(cc2OC)[C@@H]3C4=C(N=N[C@@H]4NC(=O)CS3)C C63526066
C[C@]1(Cn2c(cc3c2scc3)C(=O)N1c4ccc(cc4)Cl)C(=O)NCCOC C35405780
c1ccc2c(c1)CCC[C@@H]2NS(=O)(=O)c3cc(cs3)c4nc(on4)C5CCC5 C35557240
Cc1ccccc1CNC(=O)[C@H]2CN(c3ccccc3O2)S(=O)(=O)c4ccccc4 C64985324
CCCn1c2c(c(n1)C(=O)[O-])C[C@H](CC2)[NH+]3CCN(CC3)C4Cc5ccccc5C4 C67655065
CN1CCCc2c1ccc(c2)[C@@H](CNS(=O)(=O)c3cc(ccc3OC)Cl)[NH+]4CCCC4 C08799215
Cc1cc2nn(c(=S)n2c3c1cccc3)C[NH+](C)CC(=O)Nc4ccc(c(c4F)F)F C03339205
Cc1ccc(cc1F)C[NH2+]Cc2c(nc3n2cc(cc3)Cl)C(=O)N4C[C@H](O[C@H](C4)C)C C11818816
c1ccc2c(c1)CC(C2)[NH+]3CCC(CC3)CN(C[C@H]4CCCO4)C(=O)c5cc(n[nH]5)C6CC6 C11664633
Cc1cccc2n1cc(n2)CNC(=O)C[NH+]3Cc4ccccc4O[C@@H](C3)c5ccccc5F C11966249
c1cc(sc1)[C@@H](C2CC[NH+](CC2)Cc3nc4cc(ccc4c(n3)N5CCOCC5)Cl)O C11998725
Cc1ccccc1C[NH+]2CCC3(CC[C@@H](O3)CNC(=O)c4ccc(cc4)n5cccn5)CC2 C12056516
Cc1cc(c(cc1C)C[NH+]2CCc3nnc(n3CC2)CCNC(=O)Cc4ccc(cc4)F)C C12160617
C[NH+](Cc1cccnc1)CC(=O)N2CCc3c4ccccc4[nH]c3[C@@H]2c5cccc(c5)OC C12201892
COC(=O)[C@]1([C@@H]2[C@@H]([C@H]([NH2+]1)c3cccs3)C(=O)N(C2=O)c4ccccc4F)c5ccccc5 C12497540
CCN1C(=O)[C@@H]2[C@@H]([NH2+][C@]([C@H]2C1=O)(Cc3ccccc3)C(=O)OCC)c4ccc(cc4)Cl C12635447
CCN1C(=O)[C@@H]2[C@H]([NH2+][C@]([C@H]2C1=O)(Cc3ccccc3)C(=O)OCC)c4ccc(cc4)Cl C12635456
c1cc(c(cc1C(F)(F)F)NC(=O)C[NH+]2CCc3c(ccs3)[C@@H]2C4CC4)n5cncn5 C12818479
Cc1cc(=O)c(nn1c2ccccc2C(F)(F)F)C(=O)NC[C@H](c3cccc(c3)F)[NH+](C)C C13015351
C[NH+](C)CCN1[C@@H](/C(=C(/c2cc3ccccc3o2)\O)/C(=O)C1=O)c4cccc(c4)Br C09174341
c1cc(sc1)[C@H]2c3ccsc3CC[NH+]2CC(=O)Nc4cc(ccc4n5cncn5)Cl C15548732
CC[NH+](CC)CCCN1CC(=O)N2[C@@H](C1=O)Cc3c4ccccc4[nH]c3[C@@H]2c5ccccc5 C02105315
c1cc2c(cc1[C@@H]3CCC[NH+]3CCC(=O)Nc4c(c5c(s4)CCCCC5)C#N)OCCO2 C16339410
Cc1ccc(cc1C(=O)NC[C@H](c2ccccc2)[NH+](C)C)S(=O)(=O)N3CCCC[C@H]3C C16599222
Cc1ccc2c(c1)c(c([nH]2)[C@@H]3CCCN(C3)C(=O)[C@@H](C)Cn4cc[nH+]c4C)c5ccncc5 C19220112
C[NH+](C)[C@H](CNC(=O)/C=C/c1ccc(cc1)N2CCCS2(=O)=O)c3ccccc3Cl C23178658
CC1(CC(CC([NH2+]1)(C)C)N(C)Cc2c(nc3n2cccc3)C(=O)N(C)Cc4ccccc4)C C23541280
Cc1c(c(n2c(n1)c3ccccc3n2)C)CCC(=O)NC[C@@H](c4cccs4)[NH+]5CCCC5 C25080151
Cc1ccc(cc1)C2=NN([C@H](C2)c3ccco3)C(=O)C[NH+]4CCC(CC4)[C@@H](c5ccccc5)O C26117894
Cc1cc(on1)NC(=O)[C@H](C)[NH+]2CCN(CC2)C(c3ccc(cc3)F)c4ccc(cc4)F C29065022
c1ccc(c(c1)NC(=O)[C@@H]2CCC[NH+](C2)Cc3nc(no3)c4cccs4)Br C31056311
c1ccc(c(c1)NC(=O)[C@H]2CCC[NH+](C2)Cc3nc(no3)c4cccs4)Br C31056313
Cc1ccc(c(c1)C)S(=O)(=O)N2CCC(CC2)C(=O)NC[C@@H](c3cccc(c3)F)[NH+](C)C C32216844
Cn1c(=O)c2c3c(sc2nc1SCC(=O)NC[C@@H](c4ccccc4)[NH+](C)C)CCCC3 C32636330
c1ccc(c(c1)NC(=O)CCc2nc(no2)C3=CC[NH+](CC3)Cc4cccc(c4)Cl)F C08599093
CN(C)C(=O)c1ccc(cc1)N2CCC(CC2)[NH2+]CC3(CCCCCC3)N4CCOCC4 C23363072
c1ccc(cc1)[C@@H](CNC(=O)c2ccc(o2)S(=O)(=O)c3ccc(cc3)Cl)[NH+]4CCCC4 C40322002
Cn1c(cc(n1)c2ccccc2OC)[C@H]3CN4CC[C@@H]3C[C@@H]4C[NH2+]Cc5cccc(c5)C#N C43525847
C[NH+]1[C@@H]2CC[C@H]1CC(C2)NC(=O)c3ccn(n3)COc4ccc(cc4Br)Cl C13959958
Cc1cc(=O)c(nn1c2ccccc2F)C(=O)NCc3ccccc3C[NH+]4CCC[C@@H](C4)C C58952425
Cc1cccc2c1ncn(c2=O)CCC(=O)NCc3ccccc3C[NH+]4C[C@H](C[C@@H](C4)C)C C59060765
Cc1c(sc2c1c(ncn2)N3CCC(CC3)C(=O)NC[C@]4(CCC[C@H](C4)C)[NH+](C)C)C C59890713
C[C@@H]1C[C@@H](C[NH+](C1)C[C@@H](C)NC(=O)Cc2ccc(s2)S(=O)(=O)N3CCCCC3)C C60021843
C[C@@H](C(=O)Nc1cccc(c1)S(=O)(=O)N(C)C)[NH+]2Cc3ccccc3-c4ccccc4C2 C60361391
C[C@@H]1CC[C@@H]2c3c(nc(nc3S[C@@H]2C1)CN4CCOCC4)NCCC5=c6ccccc6=[NH+]C5 C63228868
C[C@H]1CC[C@@H]2c3c(nc(nc3S[C@@H]2C1)CN4CCOCC4)NCCC5=c6ccccc6=[NH+]C5 C63228869
CN1c2ccccc2[C@H]([C@@H]1c3ccccc3)C(=O)C(=O)NCCC4=c5cc(ccc5=[NH+]C4)OC C63340072
c1ccc2=[NH+]CC(=c2c1)CCN3C[C@@]45C=C[C@@H](O4)[C@@H]([C@@H]5C3=O)C(=O)Nc6ccccc6Cl C63385606
c1ccc2=[NH+]CC(=c2c1)CCN3C[C@@]45C=C[C@@H](O4)[C@H]([C@H]5C3=O)C(=O)Nc6ccccc6Cl C63385614
C[C@H]1C(=c2cc(ccc2=[NH+]1)Br)CCNC(=O)[C@@H]3Cc4cccc(c4OC3=O)OC C63514298
C[C@H](C1CCN(CC1)C(=O)[C@@H]2C=c3ccc(cc3=[NH+]2)OC)C(=O)NCc4ccc(cc4)SC C63739092
CC1=c2cc(ccc2=[NH+][C@@H]1C(=O)NC[C@@H]3CCC4(O3)CCN(CC4)C(=O)CC(C)C)Cl C64061309
Cc1ccc(cc1)NS(=O)(=O)c2cccc(c2)C(=O)N3CCC(=CC3)C4=c5ccccc5=[NH+]C4 C64173469
CC(C)[C@@H](c1cccs1)NC(=O)CC2CCN(CC2)C(=O)[C@H]3C=c4ccc(cc4=[NH+]3)OC C64743923
Cc1ccc2=[NH+][C@H](C(=c2c1)C)[C@H]3NC(=NO3)CCN(C)C(=O)c4ccc(cc4)C(F)(F)F C65182739
C[C@@H]1CCC[C@@H]([C@@H]1C)NC(=O)C[NH+]2CCN(CC2)S(=O)(=O)c3ccc(s3)Cl C09411921
COc1cc(cc2c1OCO2)C[NH+]3CCOc4ccc(cc4C3)[C@H](Cc5ccccc5)O C11881549
c1cc(oc1)C[NH+]2CCC(CC2)[C@]3(C(=O)N(C(=O)N3)C4CCCC4)Cc5ccc(cc5)F C11971873
CC(C)n1cc(cn1)[C@@H]2c3c(c4ccccc4[nH]3)CC[NH+]2Cc5cccn5c6cccnc6 C11938372
C[NH+](C)Cc1c(ccc2c1oc(c(c2=O)c3cnn(c3)c4ccccc4)C(F)(F)F)O C03251537
Cc1c(cn(n1)C)[C@H](C)[NH2+]Cc2cn(nc2c3ccccc3Cl)c4ccc(cc4)OC C12590779
c1ccc2c(c1)cc(o2)C[NH+]3CCC[C@H](C3)CNS(=O)(=O)c4cccc5c4nccc5 C15062840
Cc1c2cc(sc2n(n1)c3ccccc3)C(=O)NC[C@H](c4ccccc4OC)[NH+](C)C C15690694
Cc1c2cc(sc2n(n1)c3ccccc3)C(=O)NC[C@@H](c4ccccc4OC)[NH+](C)C C15690696
Cc1ccccc1C[NH+](C)[C@@H](C)C(=O)Nc2cccc(c2)S(=O)(=O)N3CCCCC3 C16374509
CC[C@@H]1C[C@@H](n2c(cc(n2)[C@@H]3CCC[NH+]3Cc4ccc(c(c4)OC)OC)N1)C(F)(F)F C19520775
COc1ccc(cc1OC)[C@H]2C3=C(C(=O)N2c4ccccc4)NCC[NH+]=C3c5ccccc5 C19830798
C[C@H](Cc1ccc2c(c1)OCO2)C[NH+]3CCC(CC3)N4CCC(CC4)C(=O)NC5CC5 C15074774
C[C@H](c1nnc(n1c2ccc(cc2)F)S[C@@H](C)C(=O)c3c[nH]c4c3cccc4)[NH+](C)C C23483035
CC1CCC(CC1)NC(=O)CSc2nnc(n2c3ccc(cc3)Cl)[C@H](C)[NH+](C)C C22718703
CC(C)CCNC(=O)C1CC[NH+](CC1)Cc2nc(no2)c3ccc(cc3)Br C30979375
CC[C@H](c1ccc(cc1)C)NC(=O)C2CC[NH+](CC2)Cc3nc(no3)c4ccc(cc4)F C30983151
CCSc1ccccc1NC(=O)[C@@H]2CCC[NH+](C2)Cc3nc(no3)c4cccs4 C31057546
Cc1c2c(cc(nc2on1)c3ccc(cc3)F)C(=O)NC[C@@H](c4cccc(c4)F)[NH+](C)C C32730120
C[C@@H]1C(=O)N(c2ccccc2O1)CC(=O)NC[C@H](c3cccs3)[NH+]4CCC(CC4)C C22681397
Cc1ccc2[nH+]c(cn2c1)CNC(=O)CN3Cc4ccccc4O[C@H](C3)c5ccsc5 C39353399
c1ccc(cc1)CC2CCN(CC2)C(=O)CS[C@H]3NN=C(O3)C4=c5ccccc5=[NH+]C4 C39439983
c1cc(ccc1NC(=S)N(C[C@H]2C=c3cc4c(cc3=[NH+]C2=O)OCO4)C5CCCC5)F C39709626
Cn1c(cc(n1)C2CCCCC2)[C@H]3C[NH+]4CC[C@@H]3C[C@@H]4CNC(=O)COc5ccccc5 C43525860
Cc1c(nc(o1)c2ccccc2NS(=O)(=O)C)C[NH+](C)CC3=CC[C@@H]4C[C@H]3C4(C)C C43609416
Cc1c(sc2c1c(=O)n(cn2)CCC(=O)NCC3(CCCCC3)[NH+]4CCCCC4)C C45819414
CC[NH+](Cc1[nH]c(=O)c2c(csc2n1)c3ccccc3)C[C@@H]4COc5ccccc5O4 C31173545
CC[C@H](C)N1C(=O)[C@H]([NH2+]C12CCN(CC2)S(=O)(=O)c3ccc(cc3)Cl)C(C)C C36024496
c1ccc(cc1)C[C@H]2C(=O)N(C3([NH2+]2)CCN(CC3)C(=O)c4ccc(cc4)Cl)Cc5ccco5 C36024741
CCn1c2c(c(n1)C(=O)N3CCN(CC3)C)C[C@H](CC2)[NH2+]CC4C5CC6CC(C5)CC4C6 C14742441
c1ccc(c(c1)NCC(=O)N2CCC[C@@H]2c3ccc4c(c3)OCCCO4)[NH+]5CCCCC5 C57752730
CCOC(=O)c1c(c2c(=O)[nH]c(nc2s1)[C@H](C)[NH+](C)Cc3c(cccc3Cl)F)C C13062772
Cc1ccc(cc1NC(=O)[C@H](C)[NH+]2CCC(=CC2)c3c(cc(cc3OC)OC)OC)F C29807861
Cc1ccc(cc1NC(=S)N(Cc2ccc3c(c2)OCO3)C4CC[NH+](CC4)C)OC C06079422
C[C@@H]1C[C@@H](C[NH+](C1)C(C)(C)CNC(=O)c2cccc(c2)S(=O)(=O)N3CCCCC3)C C59982361
CN(CC(=O)NC[C@H](c1ccccc1Cl)C2=c3ccccc3=[NH+]C2)C(=O)c4ccco4 C63098868
Cc1coc2c1cc3c(c2)OC(=O)[C@@H]([C@H]3C)CCC(=O)NCCC4=c5ccccc5=[NH+]C4 C63350723
Cc1c(ccc2c1OC(=O)[C@H]([C@H]2C)CCC(=O)NCCC3=c4cc(ccc4=[NH+]C3)F)OC C63490974
Cc1ccc(cc1)CS[C@@H]2Nc3c(nccn3)C(=O)N2CCC4=c5ccccc5=[NH+]C4 C63541286
c1ccc2=[NH+]CC(=c2c1)CCNC(=O)CN3c4ccccc4Sc5c(cccn5)C3=O C63655442
c1ccc2=[NH+]CC(=c2c1)[C@H](CNC(=O)N3CCN(CC3)c4nccs4)[C@H]5CC=CS5 C64185900
c1ccc2=[NH+]CC(=c2c1)CCNC(=O)COc3cc4c(cc3Cl)c5c(c(=O)o4)CCC5 C64198996
Cc1cc(c(c(c1)C)S(=O)(=O)N2CCC[C@H]2C(=O)NCCC3=c4ccccc4=[NH+]C3)C C64201789
CC(C)[C@@H](C(=O)N1CCC(=CC1)C2=c3cccnc3=[NH+]C2)NC(=O)c4ccc(cc4)Cl C64201946
COc1ccc(cc1)CNC(=O)CC2CCN(CC2)C(=O)[C@H]3C=c4cc(ccc4=[NH+]3)Cl C64540936
C[C@@H](c1ccc(cc1)OC)NC(=O)C[NH+]2CCC(=CC2)c3cnn(c3)c4ccc(cc4)F C35404625
Cc1cccc(c1)C(=O)N2CCc3c2ccc(c3)CNC(=O)[C@@H]4C=c5ccc(cc5=[NH+]4)OC C64978335
Cc1ccc2=[NH+][C@@H](C=c2c1)[C@H]3NC(=NO3)CCN(C)C(=O)c4ccc(cc4)C(F)(F)F C65182158
Cc1ccc2=[NH+][C@H](C(=c2c1)C)[C@H]3NC(=NO3)CCN(C)C(=O)c4cc(ccc4Cl)F C65182770
Cc1cc(ccc1NC(=O)CC[C@@H]2CCCN(C2)C(=O)CC3=c4ccccc4=[NH+]C3)OC C65465402
C/C=C/1\C[NH+]2CC[C@]34[C@@H]2C[C@@H]1C(=C3Nc5c4cccc5O)C(=O)OC C05043234
Cc1c(c(nn1[C@H](C)C(=O)NC2CC([NH2+]C(C2)(C)C)(C)C)C(F)(F)F)Cl C02778570
c1cc(sc1)[C@H]2c3ccsc3CC[NH+]2CC(=O)NC(=O)NC4CC4 C08001089
CC[C@H](CNc1c2c3c(sc2nc(n1)SC)C[NH+](CC3)C)O C00537580
Cc1ccc(cc1)NC(=O)c2cnn(c2C3CC[NH2+]CC3)c4ccc(cc4)F C09227408
COc1ccc(cc1OC)[C@H](c2nc3ccccc3n2c4ccccc4)[NH3+] C11735429
Cc1c2cc(c(=O)[nH]c2n(n1)c3ccccc3)C[NH2+][C@@H]4CCc5c4cccc5 C12186423
Cc1ccc(cc1)n2c3c(cn2)[C@@H](CC(C3)(C)C)[NH2+]Cc4[nH]c5ccccc5n4 C12199031
C[C@@H]1CN(CC[NH2+]1)c2c(c(n[nH]2)c3ccc(cc3)Cl)c4ccncc4 C14970895
COc1ccc(cc1NC(=O)c2cc3cc(ccc3oc2=[NH2+])Cl)Cl C17074691
CC1=C([C@H](n2c3ccccc3[nH+]c2N1)c4c[nH]c5c4cccc5)C(=O)C C20672538
CC1(CC(CC([NH2+]1)(C)C)Nc2c3ccccc3nc(n2)c4ccncc4)C C25165937
C[C@@H](c1ccc(cc1)Br)NC(=O)c2coc(n2)[C@H]3CCC[NH2+]3 C33635898
c1cc(ccc1c2c[nH+]c(n2Cc3ccc4c(c3)OCO4)N)Cl C06025537
Cc1ccc2cc(c(=O)[nH]c2c1C)[C@H]3c4cc(c(cc4CC[NH2+]3)OC)OC C35316169
c1cc(ccc1[C@H]2C[NH2+]C[C@H]2C(=O)NCc3ccc4c(c3)OCO4)F C35666601
c1ccc(cc1)c2cn(/c(=N/C(=O)C[NH2+]C3CC3)/[nH]2)c4ccc(cc4)F C36039359
Cc1ccc(cc1C)n\2cc([nH]/c2=N\C(=O)C[NH2+]C(C)C)c3ccccc3 C36039476
c1cc(sc1S(=O)(=O)/N=c\2/[nH]c3c(s2)C[NH2+]CC3)Cl C36233246
C[C@@H]1CCc2c(sc3n2c(c(n3)c4cc(ccc4OC)OC)CC[NH3+])C1 C36300355
Cc1cc2nc(c(n2cc1Br)CC[NH3+])c3ccc4c(c3)OCO4 C36322949
c1ccc2cc(c(cc2c1)C(=O)N/N=C/C3=c4ccccc4=[NH+]C3)O C38573328
C[C@@]1(C2(CC([NH2+]C(C2)(C)C)(C)C)OC(=O)N1Cc3ccc(cc3)F)O C15106217
C1CCCC(CC1)NC(=O)[C@H]2CN(CC23CC[NH2+]CC3)C(=O)[C@@H]4CCC=CC4 C39633734
Cc1cc(ccc1NCC(=O)N/N=C/C2=c3ccccc3=[NH+]C2)Cl C39775293
Cc1ccc(cc1)c2csc3c2c(=O)[nH]c(n3)N4CCC[NH2+]CC4 C40691114
C[NH+]1CCc2c(sc3c2C(=N[C@@H](N3)c4ccc(o4)c5ccc(cc5)F)O)C1 C43970593
Cc1c(nc(nc1N[C@@H]2CCC[NH2+]C2)N3CCc4ccccc4C3)C C45947624
Cc1ccc(cc1)C(=O)N2CCC[C@@H](C2)C(=O)NC3CC([NH2+]C(C3)(C)C)(C)C C46418747
CC1(CC(CC([NH2+]1)(C)C)NC(=O)c2cc3c(c(c2)Cl)OCO3)C C53274641
Cc1c(c(n(n1)c2ccc(cc2F)F)C)C(=O)NC3CC([NH2+]C(C3)(C)C)(C)C C54000394
c1cc2c(cc1C3=N[NH+]=C(SC3)NC4CCCC4)CCC(=O)N2 C54359329
CC1CC[NH+](CC1)c2ccc(cc2)Nc3[nH]c(=O)c4c(n3)CSC4 C57779078
Cc1ccc(c(c1)C)[C@]2(C(=O)N(C(=O)N2)CC[C@@H]3CCCC[NH2+]3)C C57848554
CC(C)(C)c1ccc(cc1)C(=O)NC2CC[NH+](CC2)CC(=O)NC C25227243
c1cc[nH+]c(c1)N2CCN(CC2)NC(=S)Nc3ccc(c(c3)Cl)F C59449365
C1C[NH+](CCC1NC(=O)NC23CC4CC(C2)CC(C4)C3)C5CCOCC5 C59916466
CN(C)c1cc[nH+]c(c1NCc2ccc(c(c2)Br)O)OC C62702181
CCC[NH2+][C@H](c1cc[nH]n1)c2cc3c(cc2Br)OCCO3 C62776974
c1ccc2=[NH+][C@H](C=c2c1)[C@@H]3NN[C@@H]4N3N=C(S4)c5cccc(c5)F C63279950
COc1cc(cc(c1O)OC)[C@H]2[C@@H]3C(=c4cc(ccc4=[NH+]3)Cl)CCN2 C63447862
c1ccc2=[NH+]CC(=c2c1)/C=C\3/C(=O)N/C(=N\c4cccc(c4)O)/S3 C38675982
CC(C)CNC(=O)[C@H]1C(=c2ccccc2=[NH+]1)NC(=O)c3ccc(cc3)Cl C64541601
c1ccc2c(c1)CN[C@]3(CCN(C3)C(=O)c4cccs4)/C(=[NH+]/C5CCCC5)/N2 C65265872
CC(C)C[C@@]1([C@H]2C[NH+](C[C@H]2[C@H](N1)c3ccc(cc3)n4cccn4)C)CO C65383994
C1CCCC(CCC1)NC(=O)CN[C@H]2COC[C@@H]2[NH+]3CCCCC3 C65491509
CC(=O)N1CCC(CC1)NC(=O)C[NH2+][C@@H]2CCCC[C@@H]2C(C)(C)C C65494164
c1ccc2c(c1)cc(o2)C[NH2+]Cc3c[nH]nc3c4cc5ccccc5o4 C67220386
Cc1ccc(c(c1)F)/[NH+]=c\2/c(cc3cccc(c3o2)OC)C(=O)N C67292687
C[C@@H]1CN(C[C@H](O1)c2ccccc2)C(=O)NC3CC([NH2+]C(C3)(C)C)(C)C C67589433
CC(C)[NH+]1CCc2c(sc3c2C(=N[C@H](N3)c4cccc(c4)O)O)C1 C04554101
C1CCN(CC1)c2c3c(c4c(c(sc4[nH+]2)C(=O)NC[C@H]5CCCO5)N)CCCC3 C05246141
Cc1cc2c(cc1Cl)SC(=NS2(=O)=O)NNC3=[NH+]CCN3 C01638038
C[NH+]1CCc2c(sc(c2C(=O)N)NC(=O)c3cc4c5ccccc5ccc4oc3=O)C1 C08793189
CC1(Cc2c(c([nH+]c3c2c(c(s3)C(=O)NC[C@@H]4CCCO4)N)N5CCCC5)CO1)C C09449632
CNc1cc(c2c(c1OC)N[C@@H](C[NH+](C2)C)c3ccc(cc3)O)CO C13370848
CCOc1cc(cc(c1O)Br)[C@@H]2Nc3c(c4c(s3)C[NH+](CC4)C)C(=N2)O C17147389
CC(=O)[NH+]=c1ccc-2c(cc(oc2c1)O)COC(=O)c3cc(ccc3N)Cl C21605661
CC1=C(S[C@@H]2[C@@H]1C(=O)C(C(=O)N2)c3cccc(c3)Oc4ccccc4)C[NH3+] C28567848
c1ccc2c(c1)c(c(c[nH+]2)C(=O)NNC(=O)c3ccc(cc3)[N+](=O)[O-])N C32605452
CCOc1cccc(c1O)[C@H]2Nc3c(c4c(s3)C[NH+](CC4)C)C(=N2)O C36603512
C[C@@](C1CC1)(C(=O)Nc2cc3c(cc2Br)OCCO3)[NH3+] C37654841
Cc1c(c([nH+]c2c1c(c(s2)C(=O)N)N)C)CC(=O)c3ccccc3 C00078742
Cc1cc(nc(n1)SCC2=N/C(=C/3\C=CC=CC3=O)/NC(=[NH+]2)N)C C13124720
CC1(CC(CC([NH2+]1)(C)C)NC(=O)C(=O)NC2=C[C@@H]3C(=CC=N3)C=C2)C C38581728
c1ccc2c(c1)c3c([nH]2)[C@@H]4C[C@H]5[C@@H](CC[C@@H]([C@@H]5C(=O)NCCCO)O)C[NH+]4CC3 C39228717
c1ccc(c(c1)O)[P@@]2(=O)N[NH+]3C[C@@H]4C=C(C(=C[C@@H]4C[C@@H]3CO2)O)F C39467318
CCS[C@H]1N[C@@H]2NC3=C([C@@H](N2N1)C4=CC=[NH+]C4)C(=O)CC(C3)(C)C C39916078
Cc1cc(no1)Nc2c(c(nc[nH+]2)NC34CC5CC(C3)CC(C5)C4)N C40680935
Cc1cccnc1Nc2c(c(nc[nH+]2)N3C[C@]4(C[C@@H]3CC(C4)(C)C)C)N C40734805
Cc1ccc(nc1)Nc2c(c(nc[nH+]2)N3C[C@]4(C[C@@H]3CC(C4)(C)C)C)N C40735290
c1cc(ncc1Cl)Nc2c(c(nc[nH+]2)Nc3ccc(cn3)Cl)N C40779308
Cc1c\2c(oc1C(=O)N3c4ccccc4C[C@H]3C)CCC/C2=N\NC(=[NH2+])N C40824806
Cc1cc(c(c2c1C(=O)Oc3c(c(c4c(c3O2)[C@H](OC4=O)O)O)C)C[C@H](C)[NH3+])OC C44463416
Cc1ccsc1C(=O)N2C[C@H](C3(C2)CC[NH2+]CC3)C(=O)N[C@@H](C)c4c([nH]nc4C)C C44714298
c1cc(c(cc1[N+](=O)[O-])C(=O)N[C@@H]2CCCC[C@@H]2[NH3+])Br C45623309
CC1(CC(CC([NH2+]1)(C)C)NC(=O)C(=O)Nc2ccc(c(c2)F)F)C C48605069
C[NH+]1CC[C@H](C1)NS(=O)(=O)c2c(cc(cc2Br)Br)N C49083630
CC[NH2+][C@@H](c1cc2c(cc1Br)[nH]c(=O)[nH]2)[C@H]3CCOC3 C52094609
CCCc1[nH+]c(c(n1N)N)c2cc3c(c(c2)Br)OCO3 C52839429
c1c([nH+]c(nc1N2CCc3c(c([nH]n3)C4CCC4)C2)N5CCCC5)N C32508968
CN(C)c1nc(c(s1)[C@H]2NC(=[NH2+])Nc3n2c4cc5c(cc4n3)OCCCO5)Cl C48310462
Cc1c(c(c(c[nH+]1)CO)CNc2ccc3c(c2)N4CC[NH+]=C4S3)[O-] C21529722
CC(C)[NH+]1CCC2(CC1)N[C@@H](CC(=N2)c3ccccc3O)c4cccc(c4O)OC C15830192
CN(Cc1cc(cs1)Br)c2cc[nH+]c(c2)/C(=N/O)/N C61813765
CC[NH2+][C@H](c1cc2c(cc1Br)[nH]c(=O)[nH]2)c3cscn3 C62357142
c1ccc(c(c1)[C@@H]2NC(=[NH2+])Nc3n2c4ccccc4n3)I C12523725
c1c(c2c(c3c1S[C@H](N3)[NH3+])sc(n2)N)OC(C(F)F)(F)F C39933473
c1cc(c(cc1[N+](=O)[O-])C(=O)N[C@@H]2CCCCC[C@H]2[NH3+])Br C63210116
c1ccc2=[NH+]CC(=c2c1)C[C@@H]3N[C@@H](ON3)C(=O)NC4CCCCCC4 C63295662
C=CCn1c(=O)c(c([nH]c1=S)[O-])[C@@H]2[C@@H]3C(=c4ccccc4=[NH+]3)CC[NH2+]2 C63351357
Cc1cccc(c1)N2[C@@H](N=C([C@@H](C2=O)[C@@H]3[C@@H]4C(=c5ccccc5=[NH+]4)CCN3)O)O C63581973
Cc1ccc(cc1N2[C@@H](N=C([C@@H](C2=O)[C@@H]3[C@@H]4C(=c5ccccc5=[NH+]4)CCN3)O)O)Cl C64062419
Cc1ccc(c(c1)N2[C@H](N=C([C@H](C2=O)[C@@H]3[C@@H]4C(=c5ccccc5=[NH+]4)CCN3)O)O)C C64197354
CC1=c2cc(ccc2=[NH+][C@@H]1c3ccccc3F)CNC(=O)[C@@H]4CCCN(C4)C(=O)N C64636455
CC1=c2cc(ccc2=[NH+][C@@H]1c3ccccc3F)CNC(=O)[C@H]4CCCN(C4)C(=O)N C64636458
CC1(CC(CC([NH2+]1)(C)C)NC(=O)N2CCC[C@H](C2)CCC(=O)N)C C66119754
CC1(CC(CC([NH2+]1)(C)C)NC(=O)C(=O)Nc2ccc(nc2)SC)C C66206314
CN(C)c1ccc(c[nH+]1)NC(=O)NC[C@]2(CCCc3c2cccc3)O C66952225
c1cc(c(cc1[C@@H]2NC(=[NH2+])Nc3n2c4cc5c(cc4n3)OCCCO5)Cl)O C65887982
c1ccc2c(c1)NC(=S)NNC(=S)Nc3ccccc3OCCO2 C03844448
c1ccc(cc1)C(=O)[C@H]2[C@H](NC(=O)N[C@@]2(C(F)(F)F)O)c3ccccc3O C04269822
CSc1c2c(c(s1)C(=O)NNC(=O)Nc3ccc(cc3)Cl)CCC[C@@H]2O C01037821
CSc1c2c(c(s1)C(=O)NNC(=O)Nc3ccc(cc3)Cl)CCC[C@H]2O C01037820
Cc1cccc(c1)NC(=O)C2=C(NC(=S)N[C@@H]2c3ccc(c(c3)OC)O)C C04578286
Cc1ccc(cc1)c2c3c([nH]n2)OC(=C([C@H]3c4cc(c(c(c4)OC)O)OC)C#N)N C04659807
C#CCSc1[nH]c(=O)c(c(n1)N)NC(=O)c2ccc(o2)Br C05082410
c1cc(c(cc1C(=O)NNc2c(c(cc(c2F)F)F)F)S(=O)(=O)N)Cl C06085043
c1ccc(c(c1)c2nnc(o2)CSc3nc(cc(n3)N)N)Br C05198502
CC(=C)[C@H](Cc1c(cc2c(c1O)c(=O)c(co2)c3ccc(cc3)O)O)O C14819513
c1ccc(cc1)[C@@]2([C@@H]([C@@H]([C@H](C(=O)N2)C(=O)N)c3cccc(c3)Br)C#N)O C15017057
C[C@]1(Cc2c(c(n[nH]2)O)[C@H]([C@@H]1C(=O)NC)c3ccc(cc3)Br)O C15105999
Cc1cc(c(c(=O)[nH]1)C(c2ccccc2Br)c3c(cc([nH]c3=O)C)O)O C16266838
CC1(CC2=C([C@H](c3c([nH]nc3O)N2)c4cc(c(c(c4)OC)O)OC)C(=O)C1)C C18195888
COC(=O)c1c(c2c(c(c(nc2s1)N)C#N)c3ccc(cc3)Cl)N C20083690
c1cc(ccc1COc2ccc(cc2)[C@@H]3CC(=O)Nc4c3c(=O)[nH]c(n4)N)F C21728953
Cc1nc(cs1)c2c(n[nH]c2C(F)(F)F)c3ccc(c(c3O)O)O C26571825
CC1(CC2=C([C@H](c3c([nH]c(nc3=O)N)N2)c4ccc(cc4)F)C(=O)C1)C C09013193
C[C@H]1CCc2c(sc3c2c(nc(n3)S[C@@H](C)C(=O)NC(=O)NC)N)C1 C36812048
Cc1ccc(cc1NS(=O)(=O)c2cccnc2NN)Br C37368640
c1ccc(cc1)C[C@@H]2Nc3cc(c(cc3S(=O)(=O)N2)S(=O)(=O)N)C(F)(F)F C00601301
Cc1c2c(c(c(nc2n(n1)c3ccccc3)N)C#N)c4ccc(c(c4)O)O C20533385
Cc1ccc(c(c1)Br)[N-]S(=O)(=O)c2cc[nH+]c(c2)NN C38008804
C1CCN(CC1)c2c(c3c4c(nc(c3c(n2)N)N)O[C@@H](C4)CCl)C#N C12504773
c1cc(ccc1[C@@H]2c3c(nc(nc3[O-])N4CCCCC4)NC(=C2C#N)[NH3+])Cl C30874443
c1ccc2c(c1)C[NH+]3[C@H](CC(=C3N2)F)C(=O)N(c4ccccc4O)c5ccccc5O C39545412
Cc1c\2c(oc1C(=O)N)CC(C/C2=N\NC(=O)c3ccc(cc3)O)(C)C C39853331
c1c(nc([nH]c1=O)SCC(=O)N[C@H]2[C@H](C3=C(S2)CCCCCC3)C#N)N C39962493
Cc1cccc(n1)Nc2c(c(ncn2)Nc3cccc4c3nc(cc4)C)N C40685475
Cc1c(sc(n1)Nc2c(c(ncn2)Nc3cccc4c3nccc4)N)C C40758340
c1cc(c(cc1[N+](=O)[O-])Br)CSc2nc(cc(n2)N)N C41023979
Cc1c[nH]/c(=N\S(=O)(=O)c2cc(cnc2NN)Br)/s1 C41069955
Cc1cc(cc(c1)NS(=O)(=O)c2cc(cnc2NN)Br)C C41069977
C[C@H]1CCC[C@H](C1)NS(=O)(=O)c2cc(cnc2NN)Br C41070060
c1ccc2c(c1)[C@@]3(c4ccc5c(c4OC(=C3C#N)N)cccc5O)C(=O)N2 C36649121
C[C@@](CC=C)([C@@H](c1cc(c2c(c1O)C(=O)c3ccccc3C2=O)O)O)O C44547645
c1c(cc(c(c1Cl)N)Cl)NC(=O)CCN2C(=O)C3(CCCCC3)NC2=O C45621214
c1csc(c1Br)S(=O)(=O)NC2(CCCCC2)/C(=N\O)/N C49060999
C[C@@H]1CCCC[C@H]1NC(=O)NC(=O)CN2Cc3ccccc3C[C@@H]2C(=O)N C57753916
COc1ccc(cc1)c2c3c([nH]n2)OC(=C([C@@H]3c4cccc(c4)O)C#N)N C04146903
c1ccc(cc1)n2c(c[nH]c2=S)C(=O)NNC(=O)c3ccccc3O C17575813
c1ccc2c(c1)c(nc(n2)COC(=O)c3cc(ccc3N)Br)N C10615689
CC1(CC2=C([C@@H](C(=C(O2)N)C(=O)N)c3cccc(c3)[N+](=O)[O-])C(=O)C1)C C58949860
CC1(CC2=C([C@H](C(=C(O2)N)C(=O)N)c3cccc(c3)[N+](=O)[O-])C(=O)C1)C C58949861
CC1(CC2=C([C@@H](C(=C(O2)N)C(=O)N)c3ccc4c(c3)OCO4)C(=O)C1)C C58950024
Cc1cc2c(cc1C)n(cn2)CC(=O)N/N=C/c3c(cc(cc3O)O)O C59159100
c1c(c[nH]c1C(=O)NNC(=O)NC23CC4CC(C2)CC(C4)C3)Br C61743012
Cc1c(c(sc1C(=O)NN/C=C\2/C=C(C(=O)C(=C2)Br)OC)N)C#N C13126140
Cc1cc(cc(c1O[C@@H](C)c2c(c(n[nH]2)C)C(=O)NN)C)Br C66134876
c1ccc2c(c1)CCC[C@@]2(CNC(=O)NNC(=O)c3cccc(c3)C#N)O C66926347
Cc1cc(nc2c1c3c(s2)[C@]4(CC[NH+](C[C@@H]4C)C)C(=C(O3)N)C#N)C C04620610
c1cc[nH+]c(c1)N[C@H](c2ccc3cccnc3c2O)c4ccco4 C00092060
c1cc2c(cc1[C@@H](c3cc(cc(c3)Cl)[N+](=O)[O-])[NH3+])OCO2 C20003852
c1cc2c(cc1c3c(n4cc(ccc4n3)[N+](=O)[O-])CC[NH3+])CCCC2 C20342618
C[C@H]1CCc2c(csc2C1)C(=O)NC3CC[NH+](CC3)CC(=O)NC C25234280
CC1(CC(CC([NH2+]1)(C)C)NC(=O)CCn2c3ccccc3oc2=O)C C29787769
COc1ccccc1c2c(n3c(csc3n2)c4ccco4)C[NH3+] C31973867
Cc1ccn2c(c1)nc(c2C[NH3+])c3ccc4c(c3)N(C(=O)[C@H](O4)C)C C31975622
Cc1cc[nH]/c(=N\S(=O)(=O)c2cccc(c2)[C@H](C)[NH2+]C)/c1 C35633623
c1ccc(cc1)n2c(nnn2)S[C@H]3CCCCC[C@@H]3C[NH3+] C35724482
c1cc(cc(c1)S(=O)(=O)/N=c\2/[nH]c3c(s2)C[NH2+]CC3)C#N C36233301
Cc1cccc2=C(C(=O)[NH+]=c12)NNC(=O)Cc3cccs3 C05135375
C[C@H]1CCc2c(c-3c4cccc(c4oc(c3c(=[NH2+])n2)O)OC)C1 C36369501
CC(C)c1nc(no1)[C@H](c2cc3c(c(c2)Cl)OCCO3)[NH3+] C36763946
c1c([nH+]n(c1N)[C@H]2CCS(=O)(=O)C2)CCC3CCCCC3 C37352610
CC1(CC(CC([NH2+]1)(C)C)NS(=O)(=O)c2ccc(cc2)OC)C C00141279
C[C@@H]1CCC[C@H]([NH+]1Cc2c(nc3n2cc(cc3)N)c4cccnc4)C C36275423
c1ccc2=[NH+]CC(=c2c1)/C=N/N3[C@H](NNC3=S)c4ccc(cc4)Cl C38556112
C1CCc2c(sc(c2C#N)NC(=O)CC[NH+]3CCC[C@@H](C3)O)CC1 C39490634
Cc1ccc(cc1)[C@@H]2C3=C(CCN(C3)C(=O)c4c(nc(s4)N)C)N=[NH+]2 C39537851
CN(C)c1ccc(cc1)[C@@H]2[C@@H]3C(=c4ccccc4=[NH+]C3=O)OC(=C2C#N)N C39919356
Cc1c(sc(n1)Cl)S(=O)(=O)NC2CC([NH2+]C(C2)(C)C)(C)C C40691153
c1ccc2c(c1)CCN(C2)c3c(c([nH+]cn3)N4CCCc5c4cccc5)N C40780071
CCN(C[C@@H]1CCOC1)C(=O)NC2CC([NH2+]C(C2)(C)C)(C)C C42908616
c1ccc(cc1)c2nnn(n2)[C@H](C[NH3+])c3ccccc3Cl C43053189
CO[C@H]1C[NH2+]C[C@H]1Nc2ccc(cc2Br)[N+](=O)[O-] C43596857
c1cc(ccc1c2csc3c2C(=O)N/C(=C\4/N=C[NH+]=N4)/N3)F C55492442
C[C@H](C[NH3+])n1c2cc3c(cc2nc1Cc4ccccc4)OCO3 C57803606
C[C@H](C[NH3+])N1CCN(CC1)c2nc3cc(ccc3o2)C(C)C C58022428
CC1=[NH+]C2=[NH+]C(=C[C@H](N2N1)c3ccc(cc3)C(C)C)C(=O)[O-] C19962457
c1ccc(cc1)[C@H]2[C@@H](SC(=[NH+]2)N)C(=O)c3ccc(cc3)[N+](=O)[O-] C59500976
Cc1c(c(on1)C(C)C)C(=O)NC2CC([NH2+]C(C2)(C)C)(C)C C61031767
CC1(CC(CC([NH2+]1)(C)C)NC(=O)N2CCN(CC2)CC(F)F)C C61794158
C[C@@H]1CCC[C@@](C1)(c2nc(on2)c3ccc(cn3)Br)[NH3+] C61871307
CC(C)(C)c1c(nnn1c2nc(cs2)c3ccccc3)C[NH3+] C62426226
C[NH2+][C@@H](c1cc[nH]n1)c2cc3c(cc2Br)OCCCO3 C62776365
c1c(cc(c2c1OCCCO2)Br)c3[nH]cc([nH+]3)CO C62820608
CC[C@@]1(CC[NH2+]C1)C(=O)Nc2cc(ccc2[N+](=O)[O-])Cl C62892284
c1ccc2=[NH+][C@@H](C=c2c1)[C@H]3NN[C@@H]4N3N=C(S4)c5ccc(cc5)Cl C63281327
COc1cccc2=[NH+][C@H](C=c21)C(=O)N/N=C/c3ccccc3O C63465043
C/C(=[NH+]/c1nc2n(n1)[C@@H](C=C(N2)c3ccc(cc3)Cl)c4ccccc4)/O C02311559
c1ccc2=[NH+][C@H](C=c2c1)c3ccc(cc3)[N-]S(=O)(=O)c4c[nH+]c[nH]4 C63627177
C[C@@H]1C(=c2ccccc2=[NH+]1)C3=CCN(CC3)C(=O)NC4=NN[C@@H](S4)C C63974722
CC[C@H]1NN=C(S1)NC(=O)CC2=c3ccccc3=[NH+][C@H]2C C64028608
Cc1cc2n(n1)C[C@H](CN2)C[NH2+][C@H](C)c3c(c4ccccc4o3)C C58308402
Cc1ccc2[nH+]c3c(n2c1)[C@H](CC(=O)NC3)c4ccc(cc4Cl)O C65374253
CC(=C[C@H]1[C@@H](C1(C)C)C(=O)N2CCC(CC2)[NH+]3CCC[C@@H]3C(=O)N)C C65587504
Cc1c(c(n[nH]1)C(=O)N[C@H](C)C[NH+]2C[C@@H](C[C@H](C2)C)C)Br C65761243
Cc1c(c(c(cn1)CO)/C=N/c2ccc3c(c2)N4CC[NH+]=C4S3)O C67240605
COc1ccc(cn1)c2ccc(cc2)[C@@H]3c4c([nH]cn4)CC[NH2+]3 C67514985
CC[NH+]1CCc2c(sc3c2C(=N[C@H](N3)c4cc(cc(c4O)Cl)Cl)O)C1 C04556423
C[C@@H]1Cc2ccc(c(c2[C@H]([NH2+]1)C)O)c3c4cccc(c4c(cc3CO)OC)O C04654686
Cc1c2c(oc1C(=O)NC3CC([NH2+]C(C3)(C)C)(C)C)CC(C[C@@H]2O)(C)C C05321370
CC[C@@H](C)N1C(=O)[C@H]2[C@@H](C1=O)[C@]3(c4cc(cc(c4NC3=O)Cl)C)[NH2+][C@@H]2[C@@H](C)O C05345653
c1cc(c([nH+]c1)N[C@@H](c2ccc(cc2)F)c3ccc4cccnc4c3O)O C05556312
CC[C@@]1(Cc2c(sc3c2[C@@H](N=C(N3)SCC(=O)N4CCCCC4)[NH3+])CO1)C C06603600
COc1cc(cc(c1O)Br)[C@@H]2NC(=[NH2+])Nc3n2c4ccccc4n3 C08565776
Cc1ccc2c(c1)[C@@H](CC3(O2)CC[NH+](CC3)C[C@H](c4c([nH]c5c4ccc(c5)C)C)O)O C12329172
Cc1ccc2c(c1)[C@H](CC3(O2)CC[NH+](CC3)C[C@@H](c4c[nH]c5c4ccc(c5)C)O)O C12329724
CC[C@H](C)N1C(=O)[C@@H]2[C@@H]([NH2+][C@]3([C@@H]2C1=O)c4cccc(c4NC3=O)C)Cc5c[nH]c6c5cccc6 C12887931
Cc1ccc2c(c1)[nH]c(c2[C@H](C[NH+]3CCC4(CC3)C[C@H](c5cc(c(cc5O4)C)C)O)O)C C19219594
Cc1ccc2c(c1)[nH]c(c2[C@H](C[NH+]3CCC4(CC3)C[C@H](c5cc(ccc5O4)Cl)O)O)C C19219604
Cc1ccc2c(c1)[nH]c(c2[C@H](C[NH+]3CCC4(CC3)C[C@@H](c5cc(ccc5O4)Cl)O)O)C C19219608
c1ccc(cc1)C[NH+]2CCc3c(sc4c3C(=N[C@H](N4)c5ccccc5O)O)C2 C20036543
COc1ccc2c(c1)c(cn2S(=O)(=O)c3ccc(cc3)N)C4=CC[NH2+]CC4 C28135006
C[C@H]1CCc2c(sc(c2C(=O)N)NC(=O)C[NH+]3C[C@H](C[C@@H](C3)C)C)C1 C35904215
CC(C)[NH+]1CCc2c(sc(c2C(=O)N)NC(=O)C3c4ccccc4Oc5c3cccc5)C1 C36629531
C[C@]([C@H]1C[C@@]23CC[C@@]1([C@H]4[C@@]25CC[NH2+][C@@H]3Cc6c5c(c(cc6)O)O4)OC)(C(C)(C)C)O C38637257
C=CCONC(=O)[C@H]1[C@H](CC[C@@H]2[C@@H]1C[C@H]3c4c(c5ccccc5[nH]4)CC[NH+]3C2)O C39228407
c1ccc(cc1)CC2=NN=C3[C@H]2CN(CC3)[C@@H]4N[NH2+]NN4c5ccccc5 C39442667
c1ccc(c(c1)C2=C[C@H]3C[C@@H]4CO[P@@](=O)(N[NH+]4C[C@@H]3C=C2F)c5ccccc5O)O C39467113
CS[P@@]1(=O)N[NH+]2C[C@@H]3C=C(C(=C[C@@H]3C[C@@H]2CO1)c4ccccc4O)c5ccccc5O C39468270
CC(=C)C(=O)Nc1ccc(c(c1)[C@@H]2[NH+]=C3C=C/C(=[NH+]\C(=O)C(=C)C)/C=C3[N-]2)O C39697785
Cc1c\2c(oc1C(=O)N3CCC(CC3)C)CC(C/C2=N\NC(=[NH2+])N)(C)C C39855911
Cc1c\2c(oc1C(=O)N3CCCCCC3)CC(C/C2=N\NC(=[NH2+])N)(C)C C39855979
CCOc1cc(ccc1O)[C@H]2[C@H]3C(=c4ccccc4=[NH+]C3=O)OC(=C2C#N)N C39916333
Cc1c\2c(oc1C(=O)NC3CC([NH2+]C(C3)(C)C)(C)C)CCC/C2=N\NC(=O)c4ccoc4C C40823595
c1ccc2c(c1)CCC[C@H]2NC(=O)[C@H]3C[NH2+]C[C@@H]3C(=O)N[C@@H]4CCCc5c4cccc5 C43222354
C[C@@H]([C@@H](c1cc(cs1)Br)Sc2[nH]c(=O)cc(n2)N)[NH3+] C43291177
c1ccc2c(c1)nc(s2)Nc3cc(c(c4n3ncc4)C#N)NC5CCC(CC5)[NH3+] C45321460
CC1(CC(CC([NH2+]1)(C)C)NC(=O)C(=O)Nc2ccc3c4ccccc4oc3c2)C C48605023
Cc1ccc(n1c2cccc(c2)NC(=O)C(=O)NC3CC([NH2+]C(C3)(C)C)(C)C)C C48605284
c1cc(oc1CO)c2c3c([nH+]c4c2c(c(s4)C(=O)N)N)CCCCCC3 C49087681
c1cc2c(cc1Br)c(c(c[nH+]2)N)NC[C@@H]3CCS(=O)(=O)C3 C50602300
c1cc(ccc1C#N)[C@@H]2NC(=[NH+]c3n2c4cc5c(cc4n3)OCCCO5)N C12507320
c1ccc(cc1)Cn2cc(c(n2)c3ccccc3)[C@H]4NC(=[NH2+])Nc5n4c6ccccc6n5 C07127821
c1ccc2c(c1)ccc3c2cc(c(=O)o3)/C(=[NH+]/NC(=O)c4cccc(c4)[N+](=O)[O-])/N C05170629
c1cc(ccc1[C@H]2NC(=[NH2+])Nc3n2c4cc5c(cc4n3)OCCCO5)OC(F)(F)F C22018305
c1ccc2=[NH+][C@@H]3CN(CCC3=c2c1)C(=O)NCC(=O)Nc4ccc(cc4)O C63271159
COc1ccc2=[NH+][C@@H]3[C@@H](NCCC3=c2c1)[C@@H]4[C@@H](N(C(=S)NC4=O)Cc5ccccc5)O C63375705
CC[C@@H]1CC2=c3ccccc3=[NH+][C@@H]2[C@@H]([NH2+]1)c4c([nH]c(=S)n(c4=O)c5ccc(cc5)OC)[O-] C63386033
c1ccc2=[NH+][C@@H]3[C@@H](NCCC3=c2c1)[C@@H]4[C@@H](N[C@@H](N(C4=O)Cc5ccc(cc5)F)S)O C63896911
Cc1ccc(cc1Cl)N2[C@@H](N=C([C@@H](C2=O)[C@@H]3[C@@H]4C(=c5cc(ccc5=[NH+]4)OC)CCN3)O)O C63933351
Cc1ccc(cc1Cl)N2[C@H](N=C([C@H](C2=O)[C@@H]3[C@@H]4C(=c5cc(ccc5=[NH+]4)OC)CCN3)O)O C63933357
Cc1cccc(c1)N2[C@H](N=C([C@@H](C2=O)[C@@H]3[C@@H]4C(=c5cc(ccc5=[NH+]4)OC)CCN3)O)O C63934033
Cc1cc(c(c(c1)C)N2[C@@H](N=C([C@H](C2=O)[C@@H]3[C@@H]4C(=c5cc(ccc5=[NH+]4)OC)CCN3)O)O)C C63985275
Cc1ccc(c(c1)N2[C@@H](N=C([C@@H](C2=O)[C@@H]3[C@@H]4C(=c5cc(ccc5=[NH+]4)OC)CCN3)O)O)C C64097968
COc1ccc2=[NH+][C@@H]3[C@@H](NCCC3=c2c1)[C@@H]4C(=N[C@@H](N(C4=O)c5cccc(c5)Cl)O)O C64097974
COc1ccc2=[NH+][C@H]3[C@H](NCCC3=c2c1)[C@@H]4C(=N[C@@H](N(C4=O)c5cccc(c5)Cl)O)O C64097977
c1cc(ccc1[C@@H]2C[C@H]3[C@@H](C(=O)NC2)NC(=[NH+]3)CCc4csc(n4)N)F C65374035
C[C@@H]1[C@@H]([C@@H]([C@H]([C@@H](O1)Oc2c[nH]c3c2c(c(cc3)Br)Cl)O)O)O C02597041
c1ccc(cc1)/C=c\2/c(=O)n3c(=C([C@H](C(=C3N)C#N)c4ccccc4)C(=O)N)s2 C01296701
Cc1ccc(c(c1)C)NC(=O)C2=C(NC(=S)N[C@H]2c3ccc(c(c3)OC)O)C C01177262
CC[C@@]1(Cc2c(c(c3c(c2O)C(=O)c4cccc(c4C3=O)OC)O)[C@@H](C1)O)O C05372309
CC[C@]1(Cc2c(c(c3c(c2O)C(=O)c4cccc(c4C3=O)OC)O)[C@@H](C1)O)O C05372311
c1ccc(cc1)/C=c/2\c(=O)n3c(=C([C@H](C(=C3N)C#N)c4ccccc4)C(=O)N)s2 C01296699
c1ccc2c(c1)cc(c(c2/C=N/Nc3nnc(n3N)S)O)Br C06942288
c1cc(ccc1N2[C@@H]3[C@@H](C[C@H]([C@@H]([C@@H]3N(C2=S)CC4CCCCC4)O)O)C(=O)N)Cl C08253717
C[C@]1([C@]([C@@]([C@@]([C@](O1)(C)Oc2cccc3c2cccc3)(C)O)(C)O)(C)O)CO C09915637
c1ccc(cc1)C(=O)[C@@H]2[C@H](NC(=O)N[C@]2(C(F)(F)F)O)c3ccccc3O C11859240
CC(C)NS(=O)(=O)c1ccc2c(c1)[C@H]3C=CC[C@H]3[C@@H](N2)c4ccc(cc4O)O C13639966
c1cc(ccc1/C=c/2\c(=O)n3c(=C([C@@H](C(=C3N)C#N)c4ccc(cc4)F)C(=O)N)s2)F C15023438
C[C@H]1[C@@H]([C@H]([C@H]([C@@H](O1)Oc2c[nH]c3c2cc(c(c3)Cl)Br)O)O)O C15206236
Cc1c[nH]c2c1[C@@]34C[C@@H]3CN(C4=CC2=O)C(=O)c5cc6c([nH]5)ccc7c6CCN7C(=O)N C17176661
C[C@@H](C(=O)Nc1c(c2c(s1)CCCC2)C#N)Sc3[nH]c(=O)cc(n3)N C18240395
c1cc(ccc1[C@H]2c3c(n[nH]c3OC(=C2C#N)N)c4ccc5c(c4)OCO5)O C06188198
CC(C)NS(=O)(=O)c1ccc2c(c1)[C@H]3C=CC[C@@H]3[C@H](N2)c4ccc(cc4O)O C20681853
Cc1ccc(cc1)[C@]2([C@H]([C@H](NC(=O)N2)c3ccc(cc3)O)C(=O)C(F)(F)F)O C27753962
c1cnc2c(c1NC3CCCCCCC3)ncn2[C@H]4[C@@H]([C@@H]([C@H](O4)CO)O)O C32016598
c1c(cc(c(c1Br)N/N=C(/C#N)\C(=O)NN)Br)Br C33340860
CC1(CC2=C([C@H](c3c(nc(=S)[nH]c3N2)N)c4ccccc4[N+](=O)[O-])C(=O)C1)C C08236386
CC1(CC2=C([C@H](c3c(nc(=S)[nH]c3N2)N)c4cccc(c4)[N+](=O)[O-])C(=O)C1)C C08236380
CCNC(=O)NC(=O)CSc1nc(c2c3c(sc2n1)C[C@@H](CC3)C)N C36812045
Cc1c(c(sc1C(=O)N/N=C/c2cc(c(c(c2)Br)O)OC)N)C#N C00712039
Cc1cc(cc(c1)NC(=O)C2=C(NC(=S)N[C@H]2c3ccc(c(c3)OC)O)C)C C13639050
C1CCC2(CC1)C(=C(NC(=C2C#N)SCC(=O)NC34CC5CC(C3)CC(C5)C4)N)C#N C39335229
c1ccc2c(c1)C[NH+]3[C@H](CC(=O)[C@H]3N2)C(=O)N(c4ccccc4O)c5ccccc5O C39545410
c1c(nc([nH]c1=O)SCC(=O)N[C@@H]2[C@@H](C3=C(S2)CCCCCC3)C#N)N C39962496
CC1(CC2=C([C@@H](c3c(nc(=S)[nH]c3N2)N)c4cccc(c4OC)OC)C(=O)C1)C C08236348
CC1(CC2=C([C@H](c3c(nc(=S)[nH]c3N2)N)c4ccc5c(c4)OCO5)C(=O)C1)C C08236376
CC(C)[C@@]1(CC[C@@]2([C@@H]1[C@H](C[C@@]([C@H](C2)O)(C)O)OC(=O)c3ccc(cc3)O)C)O C44491544
Cc1ccc(cc1n2c(=O)c(c([nH]c2=O)[O-])[C@@H]3c4c(c5ccccc5[nH]4)CC[NH2+]3)Cl C20610517
CCOc1cc(ccc1O)[C@@H]2c3c(n[nH]c3OC(=C2C#N)N)c4ccccc4 C04005091
COc1cc(ccc1O)[C@@H]2c3c(n[nH]c3OC(=C2C#N)N)C45CC6CC(C4)CC(C6)C5 C04171130
Cc1c(c(n[nH]1)O)[C@@H](c2cccc(c2)I)c3c(n[nH]c3O)C C04663864
c1cc(ccc1[C@H]2c3c(n[nH]c3OC(=C2C#N)N)c4ccc(c(c4)Cl)Cl)O C51331054
Cc1c(c(n[nH]1)O)C(c2ccc(o2)c3cccc(c3)Cl)c4c([nH]nc4O)C C04540536
C[C@H]1[C@H]([C@H]([C@@H]([C@@H](O1)Oc2c[nH]c3c2c(c(cc3)Br)Cl)O)O)O C02539040
c1cc(ccc1[C@@H]2[C@@H]([C@@](NC(=O)N2)(C(F)(F)F)O)C(=O)c3ccc(cc3)F)O C04898587
COc1ccc(cc1O)[C@@H]2c3c(n[nH]c3OC(=C2C#N)N)c4ccc(cc4)Br C09490000
Cc1ccc(c(c1)C)[C@@H]2Nc3cc(c(cc3S(=O)(=O)N2)S(=O)(=O)N)Cl C42651946
Cc1c2c(n(n1)C(=S)N)OC(=C([C@@H]2c3ccc(cc3Cl)Cl)C#N)N C58900016
c1ccc(c(c1)C(=O)N=c2[nH]c3ccccc3[nH]2)C(=O)N=c4[nH]c5ccccc5[nH]4 C05286263
c1cc(ccc1c2nc(cs2)/C=C(/C#N)\c3nc(nc(n3)N)N)C(F)(F)F C60421882
c1cc(c(cc1Br)Cl)S(=O)(=O)N[C@@H]2CCC[C@@H]2/C(=N\O)/N C61888091
c1cc(ccc1[C@@H]2[C@@H]([C@@]([NH+]=C(N2)O)(C(F)(F)F)[O-])C(=O)c3ccc(cc3)F)O C04898587
CC1=C2[C@H](C3=C(CCCC3=O)N[C@@H]2N(N1)c4ccccc4C(=O)[O-])c5[nH]cc[nH+]5 C63637539
c1ccc(cc1)/N=C/2\N[C@H]([C@@H](S2)NC(=O)[C@@H]3C4=C(c5ccccc5CC4)N=N3)C(=O)N C63686309
c1ccc(cc1)/N=C/2\N[C@H]([C@H](S2)NC(=O)[C@@H]3C4=C(c5ccccc5CC4)N=N3)C(=O)N C63686311
c1ccc2c(c1)CCC[C@]2(CNC(=O)NNC(=O)[C@@H]3Cc4ccccc4O3)O C66925792
C[C@@H](C(=O)Nc1c(c2c(s1)CCC2)C(=O)N)[NH+]3CCC(CC3)C(=O)N4CCCCCC4 C09683384
CC(=O)N1CCC(CC1)[NH2+][C@H]2CC([C@H]3[C@@]2(CC[C@](C3)(C)O)CCC(=O)NCc4ccc(cc4)OC)(C)C C12531614
Cc1c(ccc2c1NC(=O)[C@@]23[C@H]4[C@@H]([C@H]([NH2+]3)[C@H](C)O)C(=O)N(C4=O)CCc5ccccc5)Cl C12885011
C[C@H](C(=O)Nc1c(c2c(s1)CCC2)C(=O)N)[NH+]3CCc4cc(c(cc4C3)OC)OC C13163358
CSCC[C@H](C(=O)N1CCC2(CC1)c3c(nc[nH]3)CC[NH2+]2)NC(=O)Cc4ccc(cc4)Cl C08996830
COc1ccccc1N2CCN(CC2)[C@H]3[C@H](O[C@H]([C@H]3O)CO)C[NH2+]Cc4cccc(c4)Cl C20465583
CSCC[C@@H](C(=O)N1CCC2(CC1)c3c([nH]c[nH+]3)CCN2)NC(=O)c4ccc(cc4)F C20588515
c1ccc(cc1)C(c2ccccc2)[C@H](C(=O)N3CCC[C@H]3C(=O)NCc4ccc(s4)C#N)[NH3+] C22012853
CC(=O)N1CCC(CC1)[NH2+][C@H]2CC([C@H]3[C@@]2(CC[C@](C3)(C)O)CCC(=O)NCCOC)(C)C C35442600
CC(C)[NH+]1CCc2c(sc(c2C(=O)N)NC(=O)[C@H]3CC(=O)N(C3)c4ccc(cc4)F)C1 C35586189
c1ccc2c(c1)c(c[nH]2)CCNC(=O)[C@@H]3CN(CC34CC[NH2+]CC4)C(=O)c5c(cccc5F)F C39597586
CC1=C[C@@H]([C@@H](O1)C(F)(F)F)C(=O)N2C[C@@H](C3(C2)CC[NH2+]CC3)C(=O)NCCc4c[nH]c5c4cccc5 C39597856
Cc1ccc(cc1)C(=O)N2C[C@@H](C3(C2)CC[NH2+]CC3)C(=O)N[C@H](C)CCCC(C)(C)O C39631122
C[C@H](CCCC(C)(C)O)NC(=O)[C@H]1CN(CC12CC[NH2+]CC2)C(=O)c3ccc(cc3)C(F)(F)F C39631288
C[C@@H](CCCC(C)(C)O)NC(=O)[C@@H]1CN(CC12CC[NH2+]CC2)C(=O)c3ccc(cc3F)F C39631344
C[C@H](CCCC(C)(C)O)NC(=O)[C@H]1CN(CC12CC[NH2+]CC2)C(=O)c3ccc(c(c3)C(F)(F)F)F C39631443
C[C@H](CCCC(C)(C)O)NC(=O)[C@@H]1CN(CC12CC[NH2+]CC2)C(=O)c3ccc(c(c3)F)C(F)(F)F C39631448
C[C@@H](CCCC(C)(C)O)NC(=O)[C@H]1CN(CC12CC[NH2+]CC2)C(=O)c3ccc(c(c3)F)C(F)(F)F C39631449
C[C@@H](CCCC(C)(C)O)NC(=O)[C@@H]1CN(CC12CC[NH2+]CC2)C(=O)c3cc(cc(c3)F)C(F)(F)F C39631453
C[C@H](CCCC(C)(C)O)NC(=O)[C@@H]1CN(CC12CC[NH2+]CC2)C(=O)c3cc(cc(c3)F)C(F)(F)F C39631456
C[C@@H](CCCC(C)(C)O)NC(=O)[C@H]1CN(CC12CC[NH2+]CC2)C(=O)c3ccc(cc3)Br C39631496
Cc1ccc(c(c1F)F)C(=O)N2C[C@@H](C3(C2)CC[NH2+]CC3)C(=O)N[C@@H](C)CCCC(C)(C)O C39631676
C[C@@H](CCCC(C)(C)O)NC(=O)[C@@H]1CN(CC12CC[NH2+]CC2)C(=O)c3csc(c3OC)Cl C39631858
C[C@@H](CCCC(C)(C)O)NC(=O)[C@H]1CN(CC12CC[NH2+]CC2)C(=O)c3csc4c3cccc4 C39631948
Cc1ccc(c(c1)C)C(=O)N2C[C@@H](C3(C2)CC[NH2+]CC3)C(=O)N[C@H](C)CCCC(C)(C)O C39631975
Cc1ccc2c(c1)c(c[nH]2)CCNC(=O)[C@@H]3CN(CC34CC[NH2+]CC4)C(=O)c5c(cccc5F)F C39655814
Cc1ccc2c(c1)c(c[nH]2)CCNC(=O)[C@@H]3CN(CC34CC[NH2+]CC4)C(=O)[C@H]5COc6ccccc6O5 C39656105
c1cc(c(nc1)Cl)C(=O)N2C[C@@H](C3(C2)CC[NH2+]CC3)C(=O)NCCc4c[nH]c5c4cc(cc5)Cl C39676412
c1cc2c(cc1Cl)c(c[nH]2)CCNC(=O)[C@@H]3CN(CC34CC[NH2+]CC4)C(=O)C5CCC5 C39676422
c1cc2c(cc1Cl)c(c[nH]2)CCNC(=O)[C@H]3CN(CC34CC[NH2+]CC4)C(=O)C5CCC5 C39676423
C[C@@H](C(=O)NC)NC(=O)[C@H]1CN(CC12CC[NH2+]CC2)C(=O)c3cccc4c3-c5ccccc5C4=O C39683826
Cc1cccc2c1[nH]cc2CCNC(=O)[C@H]3CN(CC34CC[NH2+]CC4)C(=O)c5ccccc5F C39684052
Cc1cccc2c1[nH]cc2CCNC(=O)[C@@H]3CN(CC34CC[NH2+]CC4)C(=O)c5ccccc5 C39684113
Cc1cccc2c1[nH]cc2CCNC(=O)[C@@H]3CN(CC34CC[NH2+]CC4)C(=O)c5ccc(cc5)Br C39684115
Cc1cccc2c1[nH]cc2CCNC(=O)[C@@H]3CN(CC34CC[NH2+]CC4)C(=O)C5CCN(CC5)C(=O)C C39684153
Cc1cccc2c1[nH]cc2CCNC(=O)[C@H]3CN(CC34CC[NH2+]CC4)C(=O)C5CCN(CC5)C(=O)C C39684154
CCC(CC)C(=O)N1C[C@H](C2(C1)CC[NH2+]CC2)C(=O)N[C@@H](C(C)C)C(=O)NC(C)(C)C C39685787
CC[C@@H](C)CC(=O)N1C[C@@H](C2(C1)CC[NH2+]CC2)C(=O)N[C@@H](C(C)C)C(=O)NC(C)(C)C C39685880
C[C@@]12CC[C@@H]3[C@@H]([C@@]1(CC[C@@H]2C4=CC(=O)OC4)O)CC[C@@]5([C@@]3(CC[C@H](C5)O)/C=[NH+]/C6CCCCC6)O C43867041
Cc1ccc2c(c1)c(c[nH]2)CCNC(=O)[C@@H]3CN(CC34CC[NH2+]CC4)C(=O)c5csc6c5cccc6 C44707854
Cc1c(c(n[nH]1)C)[C@H](C)NC(=O)[C@@H]2CN(CC23CC[NH2+]CC3)C(=O)CCC4CCCC4 C44713706
CCc1ccc(cc1)C(=O)N2C[C@@H](C3(C2)CC[NH2+]CC3)C(=O)N[C@H](C)c4c([nH]nc4C)C C44713711
Cc1c(c(n[nH]1)C)[C@@H](C)NC(=O)[C@H]2CN(CC23CC[NH2+]CC3)C(=O)c4ccc(c(c4)F)C(F)(F)F C44713747
Cc1c(c(n[nH]1)C)[C@@H](C)NC(=O)[C@@H]2CN(CC23CC[NH2+]CC3)C(=O)c4csc(c4OC)Cl C44714082
Cc1c(c(n[nH]1)C)[C@H](C)NC(=O)[C@H]2CN(CC23CC[NH2+]CC3)C(=O)c4csc(c4OC)Cl C44714088
Cc1c(c(n[nH]1)C)[C@@H](C)NC(=O)[C@H]2CN(CC23CC[NH2+]CC3)C(=O)c4csc5c4cccc5 C44714167
Cc1c(c(n[nH]1)C)[C@H](C)NC(=O)[C@H]2CN(CC23CC[NH2+]CC3)C(=O)c4csc5c4cccc5 C44714169
CSCC[C@@H](C(=O)N1CCC2(CC1)c3c([nH]c[nH+]3)CCN2)NC(=O)Cc4ccc(cc4)Cl C20588865
C[C@@H](C(=O)N1CCC2(CC1)c3c([nH]c[nH+]3)CCN2)NC(=O)COc4ccc(cc4)Cl C20573751
c1ccc2=[NH+][C@H](C=c2c1)C(=O)N3CCC[C@@H]3[C@@H]4NN[C@@H](S4)C(=O)Nc5cccc(c5)F C64539126
CC(C)NC(=O)C[C@@H]1c2c(sc(n2)NC(=O)CC(C)(C)C)C[C@H]3[C@]1(CC[C@H]([C@@]3(C)CO)O)C C03841087
Cc1ccc(c(c1)C)NC(=O)c2c(c3c(s2)nc(n(c3=O)N)SCC(=O)NCc4ccco4)C C03018522
CCOc1ccc(cc1)[C@@H]2C(=C(N(C3=C2C(=O)CC(C3)(C)C)c4ccc(cc4)S(=O)(=O)N)N)C#N C01058256
CNC(=O)c1c2c(sc1NC(=O)c3cc(c(cc3Cl)Cl)S(=O)(=O)N)CCCC2 C02750040
CCOC(=O)[C@@]1([C@H]2C=CC(=CN2[C@@H]([C@@H]1c3cccc(c3)I)C(=O)N)C(=O)N)C#N C08442320
c1cc(sc1CNC(=O)c2cc(c(cc2Cl)Cl)S(=O)(=O)NC3CC3)S(=O)(=O)N C11207382
c1ccc(cc1)n2c(=O)c3c([nH]2)NC4=C([C@@H]3c5ccc(c(c5)O)O)C(=O)C[C@H](C4)c6cccs6 C12349453
c1cc(ccc1NC(=O)CSc2nc(c(s2)C(=O)Nc3nccs3)N)Br C02279041
c1cc(ccc1C2(C(=O)N(C(=O)N2)CC(=O)Nc3c(ccs3)C(=O)N)c4ccc(cc4)F)F C12784753
c1ccc(c(c1)c2nnc(n2N)SCC(=O)NNC(=O)c3ccc(cc3)Br)F C14021329
c1cc(ccc1Sc2nc3c(=O)[nH]c(nc3n2[C@H]4[C@H]([C@@H]5[C@@H](O4)CO[P@@](=S)(O5)O)O)N)Cl C14806621
c1ccc2c(c1)c(c[nH]2)C[C@@]3([C@H]4[C@@H]([C@@H]([NH2+]3)c5ccccc5O)C(=O)N(C4=O)c6ccc(cc6)F)C(=O)[O-] C09447650
c1cc(ccc1c2c(c(nc(c2C#N)SCC(=O)c3ccc(c(c3)O)O)N)C#N)Br C20011039
c1ccc(c(c1)/C=N/Nc2nnc(n2N)SCC(=O)Nc3ccccc3Br)O C20527287
c1cc(ccc1/C=N/Nc2nnc(n2N)SCC(=O)Nc3ccc4c(c3)OCCO4)Cl C20528304
CCOC(=O)C1=c2/c(=C/c3ccc(cc3)O)/c(c(n2C(=O)[C@@H](S1)c4ccc(cc4)O)C(=O)OC)N C20609501
Cc1ccc(c(c1)C)NC(=O)[C@H]2[C@H](Nc3ncnn3[C@H]2c4ccc(c(c4)OC)OCC(=O)N)C C20804099
c1cc(cc(c1)Cl)NC(=O)CSc2nnc(n2N)N/N=C/c3cc(ccc3O)Br C21319193
c1cc(c(c(c1)F)NC(=O)CSc2nnc(n2N)N/N=C/c3cc(ccc3O)Br)F C21319411
C/C(=N\Nc1nnc(n1N)SCC(=O)Nc2c(c3c(s2)CCCC3)C#N)/c4ccccn4 C21324997
c1ccc(c(c1)c2nnc(n2N)SCC(=O)NNC(=O)c3ccc(cc3)[N+](=O)[O-])Br C22209168
CC1(C2=CC[C@H]3[C@@]4(C[C@H]([C@H]([C@]4(CC(=O)[C@]3([C@@H]2C=C(C1=O)O)C)C)[C@](C)(C(=O)/C=C/C(C)(C)O)O)O)C)C C14806458
Cc1ccc(cc1)S(=O)(=O)CNC(=O)[C@H](c2ccc(cc2)O)N(C)C(=O)c3c(cccc3O)O C36530949
Cc1ccc(cc1)S(=O)(=O)CNC(=O)[C@@H](c2cccc(c2)O)N(C)C(=O)c3cccc(c3O)O C36531234
CC1=CC[C@H](CC1)C(C)(C)O[C@H]2[C@@H]([C@H]([C@@H]([C@H](O2)COC(=O)c3cc(c(c(c3)O)O)O)O)O)O C31159321
c1ccc(c(c1)C(F)(F)F)NC(=O)CS[C@H]2NN[C@H](N2N)[C@@H]3C=C(N=N3)c4ccc(cc4)Cl C39007662
c1c(cc(cc1C(F)(F)F)NC(=O)CSC2=NN[C@@H](N2N)[C@@H]3C4=C(CCC4)N=N3)C(F)(F)F C39012172
c1c(cc(cc1C(F)(F)F)NC(=O)CSC2=NN[C@H](N2N)[C@@H]3C4=C(CCC4)N=N3)C(F)(F)F C39012173
c1cc2c(cc1[C@H]3C[C@H](N4C(=C[C@@H](N4)C(=O)NCc5cc6cc(ccc6[nH]5)Cl)N3)C(F)(F)F)OCO2 C39237441
c1cc2c(cc1Cl)c(c[nH]2)CCN3C[C@@H](CC3=O)C(=O)N[C@H]4NN[C@@H](S4)C(F)(F)F C39252366
Cc1ccc(c(c1)NC(=O)CSC2=NN[C@H](N2c3cc(ccc3C)C)Cc4cc(=O)[nH]c(=O)[nH]4)C C39361856
Cc1ccc(c(c1)C)NC(=O)CSC2=NN[C@H](N2c3cc(ccc3C)C)Cc4cc(=O)[nH]c(=O)[nH]4 C39361858
C[C@H]1CCCC[C@@]12C(=O)N(C(=O)N2)CC(=O)OCC(=O)Nc3c(c4c(s3)CCCC4)C(=O)N C39578088
c1ccc2c(c1)c(c[nH]2)CCNC(=O)C(=O)N[C@@H]3c4ccccc4O[C@@H]3C(=O)Nc5ccccc5F C39708900
CC(C)NC(=O)C[C@@H]1c2c(sc(n2)NC(=O)C(C)(C)C)C[C@H]3[C@@]1(CC[C@H]([C@@]3(C)CO)O)C C43553441
Cc1ccc2c(c1)[C@@]3([C@H]4[C@@H]([C@@H](N3)CC(=O)N)C(=O)N(C4=O)Cc5ccc6c(c5)OCO6)C(=O)N2 C15959513
CCc1cccc2c1NC(=O)[C@]23[C@H]4[C@@H]([C@H](N3)CCC(=O)N)C(=O)N(C4=O)CCc5ccccc5 C16032917
Cc1ccc2c(c1)[C@@]3([C@H]4[C@@H]([C@@H](N3)Cc5c[nH]c6c5cc(cc6)O)C(=O)N(C4=O)c7ccccc7)C(=O)N2 C35365995
c1cc(oc1)[C@@H]2C[C@H](n3c(cc(n3)C(=O)Nc4c(c5c(s4)CCC5)C(=O)N)N2)C(F)(F)F C00919717
CCOc1cc(ccc1OCC(=O)N)[C@H]2c3c(n[nH]c3OC(=C2C#N)N)c4ccc(cc4Cl)Cl C01119451
COc1cc(ccc1OCC(=O)N)[C@H]2c3c(n[nH]c3OC(=C2C#N)N)c4ccc(c(c4)Cl)Cl C01127476
c1ccc2c(c1)[C@@]3([C@@H]4[C@@H]([C@@H](N3)CCC(=O)N)C(=O)N(C4=O)c5cc(ccc5Cl)C(F)(F)F)C(=O)N2 C16010290
Cc1ccc(c(c1)Br)NC(=O)CSc2nc([nH]n2)N/N=C/c3ccc(cc3O)O C58994178
CC(C)NC(=O)CSc1nc([nH]n1)N/N=C/c2cc(cc(c2O)Br)Br C59018463
c1cc(cc(c1)Br)NC(=O)CSc2nnc(n2N)N/N=C/c3ccc(cc3O)O C20292264
c1cc(c(cc1O)O)/C=N/Nc2nnc(n2N)SCC(=O)Nc3cc(ccc3Cl)Cl C20292279
Cc1ccc(c(c1)C)NC(=O)[C@H]2[C@@H](Nc3ncnn3[C@@H]2c4ccc(c(c4)OC)OCC(=O)N)C C59669828
c1ccc(cc1)c2c(cn(n2)c3ccccc3)C([C@@H]4C(=[NH+]C(=S)N=C4[O-])N)[C@@H]5C(=[NH+]C(=S)N=C5[O-])N C63598725
C[C@]12CC[C@@H]3c4ccc(cc4CC[C@H]3[C@@H]1CC[C@@]2(C#C)O[C@H]5[C@H]([C@@H]([C@@H]([C@@H](O5)C(=O)OC)O)O)O)O C65740795
COc1cc(cc(c1OC)OC)c2c3c([nH]n2)OC(=C([C@@H]3c4cc(c(c(c4)OC)O)OC)C#N)N C09860945
c1ccc2c(c1)c3c([nH]2)[C@H]([NH2+]CC3)c4c([nH]c(=O)n(c4=O)CCc5ccc(cc5)F)O C02130076
C[C@@]12CC[C@@H]3[C@]([C@@H]1CC[C@H]([C@H]2CC(=O)NCc4cc(cc(c4)F)F)O)(CO[C@H](O3)C[NH3+])C C04236953
CC1(Cc2c(c(sc2C([NH2+]1)(C)C)NC(=O)c3ccc(c(c3)OC)OC)C(=O)N)C C04275258
CCC[C@@H]1C[C@@H]([NH+](C1)C)C(=O)N[C@@H]([C@@H]2[C@@H]([C@@H]([C@H]([C@H](O2)SC)O)O)O)[C@@H](C)Cl C04545360
CCC[C@@H]1C[C@H]([NH+](C1)C)C(=O)N[C@H]([C@H]2[C@H]([C@@H]([C@@H]([C@@H](O2)SC)O)O)O)[C@@H](C)Cl C08551993
CCC[C@@H]1C[C@@H]([NH+](C1)C)C(=O)N[C@H]([C@H]2[C@H]([C@@H]([C@@H]([C@@H](O2)SC)O)O)O)[C@@H](C)Cl C08551995
c1ccc2c(c1)C[C@@H]([NH2+]C2)C(=O)N[C@@H](Cc3c[nH]c4c3cccc4)C(=O)NCc5ccco5 C09167454
c1cc(ccc1/C=C/C(=O)NC(=S)Nc2ccc(cc2)S(=O)(=O)NC(=[NH2+])N)Br C09015962
c1cc2c(cc1Br)c3cc(ccc3n2C[C@H](C[NH2+]C(CO)(CO)CO)O)Br C10384387
Cc1ccc2c(c1C)NC(=O)[C@]23[C@H]4[C@@H]([C@@H]([NH2+]3)CCC(=O)N)C(=O)N(C4=O)Cc5ccccc5Cl C02127075
Cc1ccc2c(c1C)NC(=O)[C@@]23[C@H]4[C@@H]([C@@H]([NH2+]3)CCC(=O)N)C(=O)N(C4=O)Cc5ccccc5Cl C02127077
Cc1ccc2c(c1C)NC(=O)[C@]23[C@H]4[C@@H]([C@H]([NH2+]3)CCC(=O)N)C(=O)N(C4=O)Cc5ccccc5Cl C02127070
Cc1cc2c(c(c1)Cl)NC(=O)[C@@]23[C@H]4[C@@H]([C@@H]([NH2+]3)CC(=O)N)C(=O)N(C4=O)Cc5ccccc5 C02137956
CC1(CC(CC([NH2+]1)(C)C)NC(=O)CSc2nc([nH]n2)N/N=C/c3ccc(cc3)F)C C20833216
CC1(CC(CC([NH2+]1)(C)C)NC(=O)CSc2nc([nH]n2)N/N=C/c3ccc(c(c3)O)OC)C C20833886
C/C(=N\Nc1[nH]nc(n1)SCC(=O)NC2CC([NH2+]C(C2)(C)C)(C)C)/c3ccncc3 C20835654
C/C(=N\Nc1[nH]nc(n1)SCC(=O)NC2CC([NH2+]C(C2)(C)C)(C)C)/c3cccs3 C20835870
CCC[C@H]1C[C@H]([NH+](C1)C)C(=O)N[C@H]([C@H]2[C@@H]([C@H]([C@@H]([C@H](O2)SC)O)O)O)[C@@H](C)Cl C22055017
CC(C)[C@H]1Cc2c(sc3c2[C@@H](NC(=N3)SCC(=O)Nc4ccc(cc4)Br)[NH3+])CO1 C27345911
CCC[C@H]1C[C@@H]([NH+](C1)C)C(=O)N[C@@H]([C@@H]2[C@@H]([C@@H]([C@@H]([C@@H](O2)SC)O)O)O)[C@@H](C)Cl C03830581
CCOC(=O)c1c(c(sc1NC(=O)C[NH2+][C@@H]2CCCc3c2cccc3)C(=O)N)C C03477724
Cc1ccc(c(c1)NC(=O)CS[C@@H]2N=N[C@@H](O2)[C@H](Cc3c[nH]c4c3cccc4)[NH3+])C C38661623
Cc1ccc(c(c1)C)NC(=O)CS[C@H]2NN[C@H](O2)[C@H](Cc3c[nH]c4c3cccc4)[NH3+] C39016162
CO[C@H]1C[NH+](CCN1)[C@@H](CNc2ccccc2O)c3ccc(cc3)c4ccccc4O C39533984
Cc1ccc2c(c1)c(c[nH]2)CCNC(=O)[C@H]3CN(CC34CC[NH2+]CC4)C(=O)C5=C(NO[C@H]5C)C C39656208
Cc1ccc2c(c1)c(c[nH]2)CCNC(=O)[C@@H]3CN(CC34CC[NH2+]CC4)C(=O)[C@@H]5C=C(N(N5)C)C C39656239
Cc1ccc2c(c1)c(c[nH]2)CCNC(=O)[C@H]3CN(CC34CC[NH2+]CC4)C(=O)[C@H]5C=C(N(N5)C)C C39656245
Cc1cccc2c1[nH]cc2CCNC(=O)[C@@H]3CN(CC34CC[NH2+]CC4)C(=O)[C@@H]5C=C(N(N5)C)C C39684259
CCC[C@@H]1C[C@H]([NH+](C1)C)C(=O)N[C@H]([C@@H]2[C@@H]([C@@H]([C@@H]([C@@H](O2)SC)O)O)O)[C@@H](C)Cl C40447743
Cc1ccccc1C(=O)NNc2c(c(ncn2)NC3CC([NH2+]C(C3)(C)C)(C)C)[N+](=O)[O-] C40645215
c1ccc(cc1)NNc2c(c([nH+]cn2)Nc3ccc(cc3)I)N C40757464
c1cc(ncc1Cl)Nc2c(c(nc[nH+]2)Nc3c(cc(cn3)C(F)(F)F)Cl)N C40779662
c1ccc(cc1)C[C@@H](c2ccccc2)NC(=O)c3coc(n3)[C@H](Cc4ccc(cc4)O)[NH3+] C43217356
C[C@H]([C@@H](c1nc(co1)C(=O)NC[C@]2(CCC[C@]3([C@H]2CCc4c3ccc(c4)C(C)C)C)C)[NH3+])O C43218175
c1ccc(cc1)c2ccc(cc2)[C@@H]3CSC[C@H]([NH2+]3)C(=O)NCCc4ccc(cc4)S(=O)(=O)N C43261483
Cc1c(c(c(c(c1C)C)S(=O)(=O)Oc2c(cc(cc2Cl)Cl)[C@H](CC(=O)N)[NH3+])C)C C44253719
CC[C@H](Cc1c(cc(c(c1O)C(=O)Oc2cc(c(c(c2C)O)C(=O)OC)C)C)O)[NH3+] C44399918
CCC[C@H]1C[C@H]([NH+](C1)C)C(=O)N[C@H]([C@H]2[C@H]([C@H]([C@@H]([C@@H](O2)SC)O)O)O)[C@H](C)Cl C45076885
Cc1c(c(c2ccnn2c1Nc3ccc(cc3)c4ccccc4)C#N)NC5CCC(CC5)[NH3+] C45253058
CC(C)[C@@H](C(=O)NC1CC[NH+](CC1)CC(=O)N)NC(=O)C23CC4CC(C2)CC(C4)C3 C45891034
CC(C)[C@H](C(=O)NC1CC[NH+](CC1)CC(=O)N)NC(=O)C23CC4CC(C2)CC(C4)C3 C45891039
C[C@H](C(=O)Nc1c(c2c(s1)CCC2)C(=O)N)[NH+](C)CC(=O)Nc3ccccc3SC C31038820
c1ccc(cc1)/C=c\2/c(=O)n3c(=C([C@@H](C(=C3N)C#N)c4ccccc4)C(=O)NCCN5CC[NH2+]CC5)s2 C59293337
c1ccc(cc1)NC(=O)C[C@@H]2N[C@@H](ON2)C(=O)NCCC3=c4cc(ccc4=[NH+]C3)Cl C63782402
c1ccc(cc1)CNC(=O)C[C@H]2N[C@@H](ON2)C(=O)NCCC3=c4cc(ccc4=[NH+]C3)Cl C63785266
c1cc2c(cc1OC(F)(F)F)s/c(=N/C(=O)C3(CCCCC3)N4CN[NH2+]N4)/[nH]2 C63795241
CC(=O)Nc1ccccc1OC[C@@H]2N[C@H](ON2)C(=O)NCCC3=c4cc(ccc4=[NH+]C3)Cl C63808359
CC(=O)Nc1ccccc1OC[C@H]2N[C@H](ON2)C(=O)NCCC3=c4cc(ccc4=[NH+]C3)Cl C63808361
c1cc2=[NH+]CC(=c2cc1F)CCNC(=O)[C@H]3N[C@@H](NO3)CC(=O)Nc4ccc(cc4F)F C63818055
c1ccc2=[NH+]CC(=c2c1)C[C@@H](C(=O)NCc3ccc(cc3)OC(F)(F)F)NC(=O)N C64173560
C[C@@]12CC[C@H]([C@@]([C@H]1Cc3c(nc(s3)NC(=O)C4CCC4)[C@H]2CC(=O)NCc5ccco5)(C)CO)O C04222454
CCOC(=O)C1=C(n2c(=O)/c(=C/c3ccc(cc3)Cl)/sc2=C([C@H]1c4ccc(cc4)Cl)C(=O)N)N C00989134
CN(C)C(=O)NC(C(F)(F)F)(C(F)(F)F)Nc1c(c2c(s1)CCCC2)C(=O)N C01066339
CCOc1ccc(cc1)[C@H]2C(=C(N(C3=C2C(=O)CC(C3)(C)C)c4ccc(cc4)S(=O)(=O)N)N)C#N C01058255
Cc1ccc(cc1)NC(=O)C(=O)Nc2ccc(cc2O)S(=O)(=O)Nc3ccc(cc3)C C09503289
c1ccc(cc1)[C@H](C(=O)NC(=O)N)Sc2nnc(n2C3CC3)c4c[nH]c5c4cccc5 C09548951
c1ccc(cc1)CNS(=O)(=O)c2ccc(c(c2)C(=O)NNC(=O)c3cccs3)O C09579651
C[C@@]1([C@@]([C@@]([C@@]([C@@](O1)(C)Oc2ccc3cc(ccc3c2)Br)(C)O)(C)O)(C)O)CO C09970435
Cc1c(c2c(c(sc2nc1C)C(=O)N(C)CCOC(=O)c3c(c4c(c(c(nc4s3)C)C)C)N)N)C C12372285
c1ccc2cc(c(cc2c1)C(=O)NNC(=S)NC(=O)c3ccccc3I)O C12501539
Cc1c(c(n(n1)c2ccccc2)N)C(c3cccc(c3)F)c4c(nn(c4N)c5ccccc5)C C12569835
C[C@@]12CC[C@H]([C@@]([C@H]1Cc3c(nc(s3)NC(=O)C4CCCCC4)[C@H]2CC(=O)NC5CCCC5)(C)CO)O C12604831
c1ccc2c(c1)c3c([nH]2)nc(nn3)N/N=C/c4cc(c(c(c4Br)O)O)Br C13477129
Cc1cc(cc(c1OC)C(=O)NC(=S)Nc2c(c3c(s2)CCCC3)C(=O)N)Br C14274480
c1ccc(cc1)C2=C([C@@H](NC(=S)N2)c3ccc(cc3)OCC(=O)N)C(=O)c4ccccc4 C01126699
c1ccc(cc1)/C=c/2\c(=O)n3c(=C([C@@H](C(=C3N)C(=O)c4ccccc4)c5ccccc5)C(=O)N)s2 C16451030
Cc1ccc(cc1)NS(=O)(=O)c2ccc(c(c2)C(=O)NNC(=O)c3c[nH]c4c3cccc4)C C17524089
c1cc(ccc1CN(C(=O)CSCc2nc(nc(n2)N)N)C34CC5CC(C3)CC(C5)C4)F C19222107
CC(C)(C#Cc1ccc(s1)C(=O)N[C@@H]2CCCC[C@@H]2NC(=O)c3ccc(s3)C#CC(C)(C)O)O C12364907
Cc1ccc(cc1Cl)NC(=O)CSC2=C([C@@H](C(=C(N2)C)C(=O)N)c3ccco3)C#N C04645597
CCOC(=O)c1c(/c(=C\c2ccccc2Cl)/c3=C(S[C@H](C(=O)n31)c4ccccc4Cl)C(=O)N)N C20167932
CC1(CC2=C([C@H](C(=C(N2c3ccc(cc3)Cl)N)C#N)c4ccc(cc4)S(=O)(=O)N)C(=O)C1)C C20568334
c1cc(cc(c1)Br)NC(=O)CSc2nnc(n2N)N/N=C/c3cccs3 C21317746
C[C@H]1CCc2c(sc(c2C(=O)N)NC(=S)NC(=O)c3cc(c(c(c3)Cl)OC)Cl)C1 C22708073
CCOc1cc(ccc1O)[C@H]2[C@H]([C@@](NC(=O)N2)(c3ccc(cc3)C)O)C(=O)C(F)(F)F C27753974
c1cc(ccc1c2nc([nH]n2)SCC(=O)Nc3c(c4c(s3)CCC4)C(=O)N)Cl C28807115
C[C@@H]1C/C=C/[C@H]2[C@H](C(=C([C@H]3[C@@]2(C(=O)C[C@@H]([C@H](C1)O)OC)C(=O)N[C@@H]3Cc4c[nH]c5c4cccc5)C)C)O C31165310
C[C@@]1(C(=O)N(C(=O)N1)CC(=O)Nc2c(c3c(s2)CCCC3)C(=O)N)c4cccc5c4cccc5 C31632778
CC[C@@H](C)N1C(=O)[C@H]2[C@@H](N[C@@]3([C@@H]2C1=O)c4cc(ccc4NC3=O)Cl)Cc5ccc(c(c5)O)O C35375212
Cc1ccc(cc1)C(c2c(nn(c2N)c3ccccc3)C)c4c(nn(c4N)c5ccccc5)C C08691193
Cc1ccc(cc1)NC(=O)c2ccccc2NC(=O)C(=O)N/[NH+]=C/c3c4ccccc4ccc3[O-] C02519988
c1cc(c(cc1Cl)C(F)(F)F)NC(=O)CSC2=NN[C@@H](N2N)[C@@H]3C4=C(CCC4)N=N3 C39011804
CSC1=C2Nc3ccccc3C[NH+]2[C@@H](C1)C(=O)N(c4ccccc4O)c5ccccc5O C39545408
CC(C)S(=O)(=O)C1=C2Nc3ccccc3C[NH+]2[C@H](C1)C(=O)N(c4ccccc4O)c5ccccc5O C39545419
C1CCC(CC1)Nc2nnc(s2)SCC(=O)Nc3c(c4c(s3)CCC4)C(=O)N C36676704
C[C@@H]1C[C@@H]2[C@@H]3CCC4=Cc5c(cnn5C6=CC=CN[C@@H]6Cl)C[C@@]4([C@@H]3[C@@H](C[C@@]2([C@]1(C(=O)CO)O)C)O)C C40822342
C[C@]12CC[C@H]([C@@]([C@H]1Cc3c(nc(s3)NC(=O)C(C)(C)C)[C@H]2CC(=O)NCC#C)(C)CO)O C43553457
Cc1c(ccc2c1NC(=O)[C@]23[C@H]4[C@@H]([C@H](N3)CC(=O)N)C(=O)N(C4=O)Cc5ccc(cc5)F)Cl C16010203
C[C@@]12CC[C@H]3C(=CC(=O)[C@H]4[C@]3(C[C@H]([C@H](C4)O)O)C)[C@@]1(CC[C@H]2[C@]5([C@@H](OC(O5)(C)C)CCC(C)(C)O)C)O C01280168
C[C@]12C[C@H](CC(C1)(C)C)N(C2)c3c(c4c5c(nc(c4c(n3)N)N)N(C(=O)C5)Cc6cccs6)C#N C12541282
CC(C)[C@@H](c1ccc2c(c1)OCCCO2)NCC(=O)Nc3c(c4c(s3)CCCC4)C(=O)N C57303691
c1cc(ccc1c2ccc(o2)C(=O)NC(=S)Nc3c(c4c(s3)CCC4)C(=O)N)Cl C16429504
c1cc(c(cc1Cl)F)NC(=O)CSc2nc([nH]n2)N/N=C/c3cc(ccc3O)Br C59016978
CCc1c(sc(c1C(=O)N)NC(=O)c2cc3n(n2)[C@@H](C[C@@H](N3)c4cccs4)C(F)(F)F)C C18194751
c1c(cc(c(c1Br)O)Br)/C=N/Nc2[nH]nc(n2)SCCCO C59880584
[H]/N=C\1/[C@H](SC(=C1C(=O)Nc2ccc(cc2)Cl)Nc3ccccc3)C(=O)Nc4ccccc4C#N C13136611
c1ccc(c(c1)c2nc([nH]n2)SCC(=O)N[C@@H]3[C@H](C4=C(S3)CCCC4)C(=O)N)Br C39939352
C[C@@H]1CC=C(O1)/C=C/C2=Cc3c(c(sc3C(C2)(C)C)NC(=O)CSc4nc([nH]n4)N)C#N C39945985
Cc1cc(n[nH]1)c2nnc(n2N)SCC(=O)Nc3ccc(cc3C(F)(F)F)Cl C09487065
CC(C)c1ccccc1NC(=O)CSc2nnc(n2N)c3cc([nH]n3)c4ccc(cc4)Cl C09447318
[H]/N=C/1\C(C2=CC[NH+](C[C@@H]2[C@H](C1(C#N)C#N)c3ccc(cc3)OCC(=O)N)C(C)C)C#N C04631507
c1cc(ccc1CC[NH2+][C@@H]2CC(=O)N(C2=O)c3ccc(cc3)I)S(=O)(=O)N C06065963
CC1(C[C@@H](C[C@@](C1)(C)CNc2ccc(cc2[N+](=O)[O-])S(=O)(=O)C(F)(F)F)[NH3+])C C04284107
CSCC[C@H](C(=O)N1CCC2(CC1)c3c(nc[nH]3)CC[NH2+]2)NC(=O)c4cccs4 C08743158
C[C@@]12CC[C@H]3[C@H]([C@@]1(CC[C@@H]2C4=CC(=O)OC4)O)CC[C@@]5([C@@]3(CC[C@@H](C5)O)/C=[NH+]/Cc6ccncc6)O C08744509
CCCCN1C(=O)[C@H]2[C@H]([NH2+][C@@]3([C@@H]2C1=O)c4ccccc4NC3=O)Cc5ccc(cc5)O C08970938
C[C@@]12CC[C@H]3[C@@H]([C@@]1(CC[C@H]2C4=CC(=O)OC4)O)CC[C@@]5([C@@]3(CC[C@@H](C5)O)/C=[NH+]/CCc6ccc(cc6)F)O C09041370
C[C@]12CC[C@H]3[C@H]([C@@]1(CC[C@H]2C4=CC(=O)OC4)O)CC[C@@]5([C@@]3(CC[C@@H](C5)O)/C=[NH+]/CCc6ccc(cc6)F)O C09041382
C[C@]12CC[C@H]3[C@H]([C@]1(CC[C@@H]2C4=CC(=O)OC4)O)CC[C@@]5([C@@]3(CC[C@@H](C5)O)/C=[NH+]/C6CCCCC6)O C09334206
CC(C)[NH+]1CCc2c(sc(c2C(=O)N)NC(=O)CCS(=O)(=O)c3ccc(cc3)F)C1 C09629994
Cc1cc2c(c(c1)Cl)NC(=O)[C@@]23[C@H]4[C@@H]([C@H]([NH2+]3)[C@H](C)O)C(=O)N(C4=O)CCc5ccccc5 C12885775
C[C@@H](C(=O)N1CCC2(CC1)c3c([nH]cn3)CC[NH2+]2)NC(=O)c4ccc(o4)Br C08791940
Cc1c(c2c(c(c1O)C)CC[C@](O2)(C)C[NH2+]CCCCn3ccc(=O)c(c3C)O)C C01548298
C[NH+]1CCN(CC1)S(=O)(=O)c2ccc3c(c2)[C@H]4C=CC[C@@H]4[C@H](N3)c5ccc(cc5O)O C20681804
CC[C@@H](C)NC(=O)CSc1nc2c(c([nH]n2)C)c(=[NH2+])n1c3ccc(cc3)Br C20758600
c1ccc(cc1)C[C@H](C(=O)N2CCC3(CC2)c4c([nH+]c[nH]4)CCN3)NC(=O)c5ccccc5 C25106769
CC1(CC(CC([NH2+]1)(C)C)NC(=O)CC[C@H]2C(=O)N(C(=N2)O)CCc3ccccc3)C C36589765
C[C@]1(C[C@@H](CC(C1)(C)C)[NH3+])CNc2ccc(cc2[N+](=O)[O-])S(=O)(=O)C(F)(F)F C38556666
c1ccc2c(c1)c3c([nH]2)[C@@H]4C[C@H]5[C@@H](CC[C@@H]([C@@H]5C(=O)NCCc6cccnc6)O)C[NH+]4CC3 C39228575
c1ccc(cc1)CC2=C[C@H]3C[C@H]4CO[P@@](=O)(N[NH+]4C[C@@H]3C=C2c5ccccc5O)c6ccccc6O C39467043
c1ccc2c(c1)c(c[nH]2)CCNC(=O)[C@H]3CN(CC34CC[NH2+]CC4)C(=O)c5ccccc5F C39597544
Cc1ccc(c(c1F)C(=O)N2C[C@H](C3(C2)CC[NH2+]CC3)C(=O)NCCc4c[nH]c5c4cccc5)F C39597740
Cn1cccc1C(=O)N2C[C@H](C3(C2)CC[NH2+]CC3)C(=O)NCCc4c[nH]c5c4cccc5 C39597768
C[C@@H](CCCC(C)(C)O)NC(=O)[C@@H]1CN(CC12CC[NH2+]CC2)C(=O)c3ccccc3F C39631151
C[C@H](CCCC(C)(C)O)NC(=O)[C@H]1CN(CC12CC[NH2+]CC2)C(=O)c3ccc(cc3F)F C39631350
C[C@@H](CCCC(C)(C)O)NC(=O)[C@H]1CN(CC12CC[NH2+]CC2)C(=O)c3ccccc3 C39631487
Cc1ccc(cc1F)C(=O)N2C[C@H](C3(C2)CC[NH2+]CC3)C(=O)N[C@H](C)CCCC(C)(C)O C39631598
Cc1ccc(cc1C(=O)N2C[C@H](C3(C2)CC[NH2+]CC3)C(=O)N[C@@H](C)CCCC(C)(C)O)F C39631787
C[C@@H](CCCC(C)(C)O)NC(=O)[C@H]1CN(CC12CC[NH2+]CC2)C(=O)[C@@H]3CCC=CC3 C39631956
C[C@H](CCCC(C)(C)O)NC(=O)[C@H]1CN(CC12CC[NH2+]CC2)C(=O)[C@@H]3CCC=CC3 C39631958
c1ccc(cc1)NCCNC(=O)[C@H]2CN(CC23CC[NH2+]CC3)C(=O)c4ccc(cc4)C(F)(F)F C39655240
c1ccc(cc1)NCCNC(=O)[C@H]2CN(CC23CC[NH2+]CC3)C(=O)c4ccc(cc4F)C(F)(F)F C39655318
Cc1ccc2c(c1)c(c[nH]2)CCNC(=O)[C@H]3CN(CC34CC[NH2+]CC4)C(=O)c5ccc(cc5)C(F)(F)F C39655827
Cc1ccc2c(c1)c(c[nH]2)CCNC(=O)[C@H]3CN(CC34CC[NH2+]CC4)C(=O)c5c(ccc(c5F)C)Cl C39655989
Cc1ccc2c(c1)c(c[nH]2)CCNC(=O)[C@H]3CN(CC34CC[NH2+]CC4)C(=O)c5ccc(c(c5F)F)C C39656004
Cc1ccc2c(c1)c(c[nH]2)CCNC(=O)[C@H]3CN(CC34CC[NH2+]CC4)C(=O)c5cccn5C C39656018
Cc1ccc2c(c1)c(c[nH]2)CCNC(=O)[C@H]3CN(CC34CC[NH2+]CC4)C(=O)[C@@H]5CSc6c5cccc6 C39656133
CCC(=O)N1C[C@H](C2(C1)CC[NH2+]CC2)C(=O)NCc3ccccc3Sc4ccccc4CO C39657720
c1ccc(c(c1)CNC(=O)[C@@H]2CN(CC23CC[NH2+]CC3)C(=O)c4ccccn4)Sc5ccccc5CO C39657731
Cc1c(c2ccccc2[nH]1)CCNC(=O)[C@@H]3CN(CC34CC[NH2+]CC4)C(=O)c5ccccc5C(F)(F)F C39673956
Cc1ccc(c(c1F)F)C(=O)N2C[C@H](C3(C2)CC[NH2+]CC3)C(=O)NCCc4c([nH]c5c4cccc5)C C39674027
c1cc(c(nc1)Cl)C(=O)N2C[C@H](C3(C2)CC[NH2+]CC3)C(=O)NCCc4c[nH]c5c4cc(cc5)Cl C39676413
c1cc2c(cc1Cl)c(c[nH]2)CCNC(=O)[C@H]3CN(CC34CC[NH2+]CC4)C(=O)c5cc(ccc5F)Cl C39676475
C[C@@H](C(=O)NC)NC(=O)[C@H]1CN(CC12CC[NH2+]CC2)C(=O)c3ccc(c(c3)Cl)Cl C39683790
CC[C@H](c1ccccc1)C(=O)N2C[C@@H](C3(C2)CC[NH2+]CC3)C(=O)N[C@@H](C)C(=O)NC C39683930
Cc1cccc2c1[nH]cc2CCNC(=O)[C@H]3CN(CC34CC[NH2+]CC4)C(=O)c5ccccc5C(F)(F)F C39684080
CC(C)[C@@H](C(=O)NC(C)(C)C)NC(=O)[C@@H]1CN(CC12CC[NH2+]CC2)C(=O)c3csc4c3cccc4 C39685866
Cc1ccc2c(c1)c(c[nH]2)CCNC(=O)[C@H]3CN(CC34CC[NH2+]CC4)C(=O)c5cc(oc5C(F)(F)F)C C44707852
Cc1c(c(n[nH]1)C)[C@H](C)NC(=O)[C@@H]2CN(CC23CC[NH2+]CC3)C(=O)c4ccc(c(c4)C(F)(F)F)F C44713742
CC(C)(C)[C@H]1CCc2c(sc(c2C(=O)N)NC(=O)C3CC[NH+](CC3)CCC#N)C1 C62039329
C[C@@]12CC[C@H]([C@@]([C@H]1Cc3c(nc(s3)NC(=O)C4CCCCC4)[C@H]2CC(=O)NCC#C)(C)CO)O C04222312
c1cc(cc(c1)S(=O)(=O)Nc2cc(ccc2Cl)Cl)C(=O)N/N=C/c3ccc(c(c3O)O)O C03275335
C[C@@H]1CCc2c(sc3c2c(=O)[nH]c(n3)SCC(=O)Nc4c(c5c(s4)CCCC5)C(=O)N)C1 C08897508
Cc1cc(no1)NS(=O)(=O)c2ccc(cc2)Nc3nc(cs3)c4ccc(cc4O)O C06088854
CC1(CC2=C([C@H](C(=C(N2c3ccc(cc3)S(=O)(=O)N)N)C#N)c4ccc(cc4)[N+](=O)[O-])C(=O)C1)C C02213107
CC[C@@]1(C(=O)N(C(=O)N1)CC(=O)Nc2c(c3c(s2)CCC3)C(=O)N)c4cccc(c4)Cl C09512722
CCOC(=O)C1=C(n2c(=O)/c(=C/c3cccs3)/sc2=C([C@H]1c4cccs4)C(=O)N)N C09695275
CC(=O)N[C@@]1([C@]([C@@]([C@](O[C@@]1(C)Oc2c[nH]c3c2c(c(cc3)Br)Cl)(C)CO)(C)O)(C)O)C C09970495
c1ccc(cc1)c2c(cc(=O)[nH]n2)NN3C4=C([C@H](C(=C3N)C#N)c5ccc(cc5)O)C(=O)CCC4 C12376881
CC(C)(C)c1ccc(s1)[C@@H]2C(=C(N(C3=C2C(=O)CCC3)Nc4cc(=O)[nH]nc4c5ccccc5)N)C#N C12401142
CCCc1c2c([nH]n1)OC(=C([C@@H]2c3ccc(cc3)[C@@H]4c5c(n[nH]c5OC(=C4C#N)N)CCC)C#N)N C08857369
C/C(=N\NC(=O)c1ccc(cc1O)O)/CC(=O)Nc2cccc(c2)I C13381844
COc1ccc(cc1)NS(=O)(=O)c2ccc3c(c2)[C@H]4C=CC[C@@H]4[C@@H](N3)c5ccc(cc5O)O C13639526
Cc1cc(nc(n1)n2c(c(c(n2)C)C(c3ccc(cc3)Cl)c4c(nn(c4N)c5nc(cc(n5)C)C)C)N)C C15906748
Cc1c(c(=S)n(c(c1/N=N/c2ccccc2)c3ccccc3)[C@H]4[C@H]([C@@H]([C@@H]([C@@H](O4)CO)O)O)O)C#N C17252523
c1ccc2c(c1)c(c[nH]2)C[C@@]3([C@H]4[C@@H]([C@@H]([NH2+]3)c5ccccc5O)C(=O)N(C4=O)c6ccc(cc6)Cl)C(=O)[O-] C09487672
c1ccc(cc1)c2csc(n2)NC(=O)c3c(c4c(c(c(nc4s3)N)C#N)c5ccco5)N C18198355
COc1ccc(cc1O)[C@@H]2C3=C(C[C@@H](CC3=O)c4ccc(c(c4)OC)OC)Nc5n2nc(n5)N C18198999
CC1(CC2=C([C@@H](C(=C(O2)N)C#N)c3cccc(c3)[C@H]4C(=C(OC5=C4C(=O)CC(C5)(C)C)N)C#N)C(=O)C1)C C19898983
COC(=O)c1c(/c(=C\c2ccc(cc2)O)/c3=C(S[C@@H](C(=O)n31)c4ccc(cc4)O)C(=O)OC)N C20220569
c1cc2c(cc1/C=c\3/c(=O)n4c(=C([C@@H](C(=C4N)C#N)c5ccc6c(c5)OCO6)C(=O)N)s3)OCO2 C20428663
c1cc(ccc1/C=c/2\c(=O)oc3=C([C@@H](c4c(oc(n4)N)-n23)c5ccc(cc5)Cl)C(=O)N)Cl C20457387
COc1ccc(cc1)NS(=O)(=O)c2ccc3c(c2)[C@H]4C=CC[C@@H]4[C@H](N3)c5ccc(cc5O)O C20681369
CCOC(=O)c1c(oc2c1c(nc(n2)CSc3nc(c4c5c(sc4n3)CCCC5)N)N)C C23222777
c1cc(ccc1S(=O)(=O)N=C2C=C(C(=O)C3=C2CC=CC3)NNC(=O)c4cc(cc(c4)O)O)Cl C26786714
c1ccc(cc1)c2c(sc(n2)c3ccco3)C(=O)Nc4nc(cs4)c5cc([nH]c5)C(=O)N C29648625
C[C@@H]1[C@@H](c2cc(c(c(c2C(=O)O1)O)OC)O)Oc3c(c(c4c(c3Cl)[C@@H]([C@@H](OC4=O)C)O)O)OC C35270796
CC[C@H](C)N1C(=O)[C@H]2[C@@H](N[C@@]3([C@@H]2C1=O)c4cc(ccc4NC3=O)F)Cc5ccc(c(c5)O)O C35375335
Cc1ccc(cc1)S(=O)(=O)CNC(=O)[C@H](c2c(cc(cc2O)O)O)N(C)C(=O)C#Cc3ccccc3 C36530395
Cc1ccccc1NC(=O)[C@@H]2[C@H]([C@@H]([C@@](CC2=O)(C)O)C(=O)Nc3ccccc3C)c4ccc(cc4)O C36556098
CC1(C2=CC[C@@H]3[C@@]4(C[C@H]([C@@H]([C@]4(CC(=O)[C@]3([C@@H]2C[C@@H](C1=O)O)C)C)[C@](C)(C(=O)CCC(C)(C)O)O)O)C)C C31159444
Cc1ccc(o1)/C=C/C2=Cc3c(c(sc3C(C2)(C)C)NC(=O)CSc4nc([nH]n4)N)C#N C04195189
c1ccc(c(c1)C(=O)Nc2ccc(cc2)Cl)NC(=O)C(=O)N/[NH+]=C/c3cc(ccc3[O-])Cl C04229915
C/C(=C\C(=O)C[C@](C)([C@@H]1[C@@H](C[C@@]2([C@@]1(CC(=O)[C@@]3([C@@H]2CC=C4[C@@H]3C=C(C(=O)C4(C)C)O)C)C)C)O)O)/CO C38653376
[H]/N=N/c1ccc2c(c1O)cccc2S(=O)(=O)Oc3c(ccc(c3O)C(=O)c4ccccc4)O C38654890
c1cc(ccc1C2=C[C@@H](N=N2)[C@@H]3NN[C@@H](N3N)SCC(=O)Nc4ccc(cc4F)F)Cl C38984735
Cc1ccc(cc1)C2=C[C@@H](N=N2)[C@@H]3NN[C@@H](N3N)SCC(=O)Nc4c(cc(cc4C)C)C C38994994
Cc1cc(c(c(c1)C)NC(=O)CS[C@H]2NN[C@@H](N2N)[C@@H]3C=C(N=N3)c4ccc(cc4)F)C C39007664
c1cc2c(cc1Cl)c(c[nH]2)CCN3C[C@@H](CC3=O)C(=O)N[C@@H]4NN[C@@H](S4)C5CCCCC5 C39252084
CS[C@H]1CN(CCN1)c2cc(ccc2NS(=O)(=O)c3ccccc3O)c4ccccc4O C39482353
C1C2CC3CC1CC(C2)(C3)NC(=O)NC(=O)COC(=O)c4c(c(c(c(n4)Cl)Cl)N)Cl C39561033
C[C@H]1C[C@@H](CN(C1)c2nc(c(c(n2)Nc3c(c4c(s3)CCCC4)C(=O)N)[N+](=O)[O-])N)C C41026395
C[C@@]12CC[C@@H]3[C@@H]([C@@]1(CC[C@H]2C4=CC(=O)OC4)O)CC[C@@]5([C@]3(CC[C@@H](C5)O)/C=N/Nc6ccccc6)O C43746770
CC/C(=N\NC(=O)c1c(n(nn1)c2c(non2)N)c3ccc(c(c3)Cl)Cl)/c4ccc(cc4)O C09289471
Cc1c(ccc2c1NC(=O)[C@@]23[C@H]4[C@@H]([C@@H](N3)CCC(=O)N)C(=O)N(C4=O)c5ccc6ccccc6c5)Cl C16009807
C[C@@]12C[C@@H](CC(C1)(C)C)N(C2)c3c(c4c5c(nc(c4c(n3)N)N)N(C(=O)C5)Cc6cccs6)C#N C23486228
C/C(=N\NC(=O)CCC(=O)Nc1ccc(cc1)I)/c2ccc(cc2O)O C16663595
Cc1c(c(n[nH]1)O)[C@@H](c2cc(c(c(c2O)Br)O)Br)C3=C(N=N[C@H]3C)O C39344333
CC[NH+](CC)c1ccc(cc1)[C@@H]2C/C(=C/3\C(=O)NC(=O)N(C3=O)c4ccccc4OC)/NN2 C64788591
c1ccc(cc1)[C@H]2c3c(c(c(nc3N(C4=C2C(=O)CCC4)c5c(c6c(s5)CCCC6)C#N)N)C#N)N C66088217
COc1cc2c(c(c1OC)OC)-c3ccc(c(=O)cc3[C@H](CC2)[NH3+])N C00265532
CC1(CC(CC([NH2+]1)(C)C)NC(=O)C(=O)N/N=C/c2ccc3c(c2)OCO3)C C02251712
Cc1cc(cc(c1)N2C(=O)[C@H]3[C@@H](C2=O)[C@]4(c5ccccc5NC4=O)[NH2+][C@H]3[C@H](C)O)C C12880208
C[C@H](C(=O)c1c(n(c(=O)n(c1=O)C)C)N)[NH2+][C@@H]2CCc3c2cccc3 C12980383
C[C@H]1CCc2c(sc3c2c(ncn3)NC4CC[NH+](CC4)CC(=O)N)C1 C14729192
C[C@H]1CCCC[C@]12C(=O)N(C(=O)N2)CC(=O)Nc3c(ccc[nH+]3)O C22262375
CC[NH+]1CCc2c(sc3c2C(=N[C@@H](N3)c4cccc(c4O)OCC)O)C1 C23402475
CC(C)c1cccc(c1)C2=CCN(CC2)C(=O)[C@@H]3[C@H](CC4(CC4)C[NH2+]3)C(=O)NO C29037880
c1ccc2c(c1)nc3n2[C@@H]([NH+]=C(N3)N)c4ccc(cc4)n5cncn5 C28511620
CC(=O)N1CCC2(CC1)[NH2+][C@@H](CC(=N2)c3ccccc3O)c4ccccc4O C32955221
c1ccc(cc1)NNc2n/c(=[NH+]\C(=O)N3CCNC3=O)/ss2 C06252352
c1cc(ccc1c2c(n3ccc(cc3n2)C[NH3+])c4ccnc(n4)N)F C36160922
c1cc(oc1C[NH3+])c2cs/c(=N\S(=O)(=O)N3CCCC3)/[nH]2 C36283719
Cc1ccc(cc1)[C@@H]2c3c(ccc4c3cc(cc4)O)Oc5c2c(=[NH2+])n(cn5)N C07043225
C[C@@H](c1cccc(c1)S(=O)(=O)N)[NH2+]C2CCS(=O)(=O)CC2 C37269751
CNC(=O)CN(C)S(=O)(=O)c1ccc(cc1Cl)C#CC[NH3+] C37581524
c1cc(c(cc1S(=O)(=O)N[C@@H]2CCCC[C@H]2[NH3+])[N+](=O)[O-])Cl C38050083
c1cc(cc(c1)N)C(=O)/[NH+]=C/2\C=CC3=[NH+][C@@H]([N-]C3=C2)c4cccnc4 C38533063
c1ccc2c(c1)[C@H](NN3C2=NNC3)N/N=C/C4=c5ccccc5=[NH+]C4 C38610601
CCc1nc2c(o1)NC(=C([C@@]23c4cc(ccc4NC3=O)[N+](=O)[O-])C#N)[NH3+] C39323869
CN1[C@@H]2[C@H](C(=O)N(C1=O)C)NC(=[NH+]2)NCCc3c[nH]c4c3cccc4 C39431333
C[C@@H]1N[NH2+]NN1c2ccc(cc2)CC(=O)N3CCC4=C(C3)CN=N4 C39445123
c1ccc(cc1)CS[C@H]2N[C@H]3NC4=C([C@@H](N3N2)C5=CC=[NH+]C5)C(=O)CCC4 C39916066
C[C@H]1C(=c2ccccc2=[NH+]1)C(=O)[C@@H](C)Sc3[nH]c(=O)cc(n3)N C39990760
Cc1c(c(n(n1)C)C)NC(=O)C(=O)NC2CC([NH2+]C(C2)(C)C)(C)C C40284012
Cc1c(sc(=O)[nH]1)S(=O)(=O)NC2CC([NH2+]C(C2)(C)C)(C)C C40808974
C[NH+]1Cc2cccc(c2C1)NC(=O)/C(=C/c3ccc(c(c3)O)O)/C#N C41691573
C[C@H]1CCC[C@@H]([C@@H]1C)[NH2+][C@@H](C)C(=O)c2c(n(c(=O)n(c2=O)C)C)N C41863591
CC1(CC(CC([NH2+]1)(C)C)NC(=O)NNC(=O)c2ccc3c(c2)OCCO3)C C42907653
c1ccc(c(c1)c2nc(on2)[C@@H](Cc3c[nH]cn3)[NH3+])Br C43560547
CC1(CC(CC([NH2+]1)(C)C)NC(=O)C(=O)Nc2cc(ccc2Cl)C(=O)NC)C C48605176
c1c(cnc(c1S(=O)(=O)N[C@H]2CC[NH+]3[C@@H]2CCC3)NN)Br C49570833
Cc1cc(ccc1NC(=O)Cn2cc(nn2)C[NH3+])I C50224755
c1csc2n1c(c(n2)N)S(=O)(=O)N[C@H]3CC[NH+]4[C@@H]3CCC4 C50672987
C1CCC2(CC1)C(=O)N(C(=O)N2)NC(=O)C[NH+]3CCC(CC3)CO C52807802
c1ccc2c(c1)nc3n2[C@@H](NC(=[NH2+])N3)c4cccc5c4OCCCO5 C54426051
CC1=[NH+]C2=[NH+]C(=C[C@H](N2N1)c3cc(c(c(c3)OC)O)OC)C(=O)[O-] C22610824
c1cc2c(cc1C(=O)NCCC(=O)N3CCC4(CC3)c5c([nH]c[nH+]5)CCN4)OCO2 C20591326
c1c2c(cc(c1S(=O)(=O)N[C@H]3CCC[C@@H]3[NH3+])Cl)NC(=O)C2 C63175584
CS(=O)(=O)c1ccc(c(c1)S(=O)(=O)C)N[C@@H]2CCC[C@H]2[NH3+] C63176528
CC[C@H]1CC2=c3ccccc3=[NH+][C@@H]2[C@@H]([NH2+]1)c4c([nH]c(=O)[nH]c4=O)[O-] C63386214
CN1C(=O)N([C@]2([C@]1(NNC(=[NH+]2)O)c3ccccc3)c4ccccc4)C C04863115
C[C@@H]1CCCN(C1)C(=O)[C@H](CC2=c3ccccc3=[NH+]C2)NC(=O)N C63842796
Cc1cc(cc(c1)N2[C@H](N=C([C@@H](C2=O)[C@@H]3[C@@H]4C(=c5ccccc5=[NH+]4)CCN3)O)O)C C63933675
C[C@@H]1C(=c2cc(ccc2=[NH+]1)CNC(=O)[C@H]3CCCN(C3)C(=O)N)C C64006710
C1CCC(C1)N2C[C@H]3C[NH2+]C[C@]3(C2)C(=O)N4CCC(CC4)C(=O)N C65387903
C[C@@H]1CN(C[C@H](O1)C)CC2CC[NH+](CC2)[C@@H](C)C(=O)NC(=O)N C65610310
C[C@H]1CCC[NH+](C1)CCNC(=O)C2CCC3(CC2)C(=O)NC(=O)N3 C67267397
C1CC[NH+]2CC[C@@H]([C@@H]2C1)NC(=O)C3CCC4(CC3)C(=O)NC(=O)N4 C67267801
c1cc(ccc1CC(=O)NCC(=O)N2CCC3(CC2)c4c([nH+]c[nH]4)CCN3)Cl C20573713
CN(C)P1(=NP(=NP(=N1)(N)N)(N(C)C)N(C)C)N(C)C C04794947
C[C@@]12c3c(cc(c(c3O[C@@](O1)(c4c(cc(c(c4O)O)OC)C2=O)C)O)OC)CO C01493823
[H]/N=C\1/N(C(=O)/C(=C/c2ccc(c(c2)OCC)O)/S1)c3c(non3)N C04199054
c1csc(c1C(=O)N)NC(=O)CN2C(=O)[C@]3(CCCc4c3ccs4)NC2=O C09113544
C[C@]1([C@]([C@@]([C@@]([C@](O1)(C)Oc2cccc3c2nccc3)(C)O)(C)O)(C)O)CO C09915805
C[C@]1([C@@]([C@@]([C@]([C@](O1)(C)Oc2ccc(cc2)[N+](=O)[O-])(C)O)(C)O)(C)O)CO C09970248
Cn1cc(cc1C(=O)NNC(=O)c2ccc(cc2)C(=O)N)Br C12393498
Cc1c2c(nc(n1)NC(=O)CSc3[nH]c(nn3)N)C[C@@H](CC2=O)C C13636208
C=CCNc1c(c2c(s1)c3c(c(=O)[nH]2)[C@@H](C(=C(O3)N)C#N)c4ccncc4)C#N C15082910
c1cc(c(cc1C(=O)N)[N+](=O)[O-])N2CCc3c(sc(c3C#N)N)C2 C18175328
COc1ccc(cc1OC)[C@H]2CC3=C([C@@H](c4c([nH]nc4O)N3)c5[nH]ccn5)C(=O)C2 C18197120
COc1ccc(cc1OC)[C@@H]2CC3=C([C@@H](c4c([nH]nc4O)N3)c5[nH]ccn5)C(=O)C2 C18197122
Cc1cccc2c1[nH]c3c2CN(CC3)C(=O)CCN4[C@H]5[C@H](NC(=O)N5)NC4=O C19236557
c1nc(c2c(n1)n(cn2)[C@H]3[C@H]([C@H]([C@H](O3)CI)O)O)N C22061452
c1cc2nnc(n2cc1C(F)(F)F)SCc3nc(nc(n3)N)N C24145319
Cc1c(c(n2c(n1)nc(n2)N)C)CC(=O)NNC(=O)c3cc4c(s3)CCCC4 C24704643
c1nc2c(nc(nc2n1[C@H]3[C@H]([C@H]([C@H](O3)CO)O)O)Cl)NC4CCCC4 C26577491
c1cc(cc(c1)OCC(=O)N)[C@H]2[C@@H]3CSCC=C3C(=C(C2(C#N)C#N)N)C#N C27297682
CS(=O)(=O)c1ccc(cc1)C(=O)c2c(c(c3n2cccc3)C(=O)N)N C32611779
Cc1c(sc2c1c(=O)[nH]c(n2)SCC(=O)Nc3c[nH]c(=O)[nH]c3=O)C C35311663
c1cc(ccc1NS(=O)(=O)c2c(nc3n2ccs3)NN)Br C37556112
C1CCC2(CC1)C(=O)N(C(=O)N2)NC(=O)CSc3nnc(s3)N C03407371
c1nc(c2c(n1)n(cn2)[C@H]3[C@H]([C@@H]([C@@H](O3)CO)O)O)NC4CCCCC4 C03872020
c1cc(ncc1Br)[N-]S(=O)(=O)c2cc[nH+]c(c2)NN C38008994
C/N=C/1\N[C@H]2[C@@H](S1)C3=C([C@@H](C(=C(O3)N)C#N)c4cccc(c4)F)C(=O)N2 C39280182
CC1=C2[C@@H](C(=C(O[C@H]2N=N1)N)C#N)c3cc(c(c(c3)OC)CO)CO C39579321
CC1=C2[C@H](C(=C(O[C@H]2N=N1)N)C#N)c3cc(c(c(c3)OC)CO)CO C39579322
c1cc(c(=O)[nH]c1)C(=O)N[C@@H]2N/C(=C/C(=O)Nc3ccc4c(c3)OCO4)/CS2 C39590262
c1cc(c(cc1[N+](=O)[O-])C(=O)Nc2c(c3c(s2)CCC3)C(=O)NC(=O)N)Cl C44452673
COc1cc(ccc1O)[C@@H](/C(=N\O)/c2c(=O)[nH]c3cc(ccc3n2)Cl)O C48553460
Cc1c(c([nH]n1)C(=O)NNC(=O)NCc2ccco2)Br C49162402
c1ccc(cc1)N2C(=O)[C@@H]3[C@@H](N[C@]4([C@@H]3C2=O)c5ccccc5NC4=O)CCC(=O)N C16032851
c1c(c[nH]c1C(=O)NNC(=O)N2CCC[C@@H](C2)C(=O)NC3CC3)Br C51241647
c1c(c[nH]c1C(=O)NNC(=O)N2CCC[C@H](C2)C(=O)NC3CC3)Br C51241648
Cc1ccc(cc1)n2c(c(nc2N(C)C)/C=C(/C#N)\c3nc(nc(n3)N)N)Cl C53107094
Cc1nc(cs1)c2cc([nH]c2)C(=O)N[C@@H](C)c3ccc4c(c3)[nH]c(=O)[nH]4 C53851489
CC1(C(=[N+]([C@]\2(N1O)CCCCC/C2=N\NC(=O)N)[O-])c3ccco3)C C15685473
c1cc(ncc1C(=O)NNC(=O)c2cc(cc(c2N)[N+](=O)[O-])F)Cl C58382505
CCOC(=O)C1=C(Oc2c(c(=O)[nH]c(=O)[nH]2)[C@H]1c3c(ccs3)C)N C58950274
c1cc(c(c(c1)Cl)/C=N/NC(=O)CN2[C@@H]3[C@H](NC(=O)N3)NC2=O)F C33957230
Cc1cc2nnc(n2c3c1ccc(c3)OC)SCc4nc(nc(n4)N)N C61133207
C[C@@H]1C[C@@]2(CC(C1)(C)C)C(=O)N(C(=O)N2)CC(=O)NNC(=O)NC(C)C C63271290
Cc1cc(cc(c1C)S(=O)(=O)N)C(=O)NC2CCC(CC2)C(=O)NC C63342513
c1cc(c(cc1[C@@H]2[C@@H]3C(=NN=C3OC(=C2C#N)N)c4ccncc4)O)O C00090523
c1cc(c(cc1[C@H]2[C@@H]3C(=NN=C3OC(=C2C#N)N)c4ccncc4)O)O C00090515
c1cc(c(cc1[C@@H]2[C@H]3C(=NN=C3OC(=C2C#N)N)c4ccncc4)O)O C00090523
c1cc(c(cc1[C@H]2[C@H]3C(=NN=C3OC(=C2C#N)N)c4ccncc4)O)O C00090515
c1cc(ccc1C(=O)NNC(=O)c2ccc(cc2)Cl)n3c(c(cn3)C#N)N C66239496
Cn1cc(c2c1cccc2)C(=O)NNC(=O)c3ccc(cc3)n4c(c(cn4)C#N)N C66239760
c1cc(sc1)c2nc([nH]n2)CNC(=O)N[C@H]3CCCc4c3ccc(=O)[nH]4 C66698624
COc1cc(cc(c1O)I)/C=N/NC(=[NH2+])N C01410721
C[C@H]1CO[C@@]2(O1)[C@@]3([C@@H]([C@@]3(C(=[NH+]2)N)C#N)c4ccc(cc4)NC(=O)C)C#N C04783991
C[NH+](Cc1cc(cc(c1O)Cl)Cl)Cc2c[nH]c(=O)[nH]c2=O C01644061
C[C@H]1CCc2c(sc3c2c(ncn3)N4CC[NH2+][C@@H](C4)C(=O)N)C1 C11173802
Cc1cc(n(n1)C)C(=O)Nc2c(c3c(s2)C[NH+](CC3)C)C(=O)N C12229325
CN(C)c1ccc(cc1)[C@@H]2[C@H]([C@@H](n3c(ncn3)N2)c4ccccc4)[NH3+] C15830369
Cc1c(c(=O)[nH]c(=O)[nH]1)CCC(=O)NC2CC([NH2+]C(C2)(C)C)(C)C C25063364
c1cc2c(cc1c3c(n4cc(ccc4n3)Cl)C[NH3+])NC(=O)CO2 C31975662
c1ccc2c(c1)nc3n2[C@H]([NH+]=C(N3)N)c4ccc(cc4)n5cncn5 C28511616
CC1(CC2=C([C@H](c3c(=[NH2+])n(cnc3O2)NC(=O)N)c4ccc(cc4)F)C(=O)C1)C C05424538
C[C@H]1CCCCN1C(=O)c2coc(n2)[C@H](Cc3ccc(cc3)O)[NH3+] C34387832
C[C@H]1CN(C[C@@H](O1)C)C(=O)Cn2cc(c3c2cccc3)SC(=[NH2+])N C34936025
Cc1ccc(cc1C)C(=O)N[C@H](C)C(=O)N2CCC3(CC2)c4c([nH+]c[nH]4)CCN3 C24986710
c1c2c(cc(c1S(=O)(=O)N3CCC[C@H](C3)[NH3+])Cl)NC(=O)C2 C36297172
c1c2c(cc(c1NC(=O)[C@@H]3C[C@H](C[NH2+]3)O)Br)[nH]c(=O)[nH]2 C37034051
c1cc(c(cc1Cl)[N+](=O)[O-])S(=O)(=O)N[C@@H]2CCCC[C@@H]2[NH3+] C38050085
CS(=O)(=O)c1ccc(cc1)S(=O)(=O)N[C@H]2CCCC[C@H]2[NH3+] C38050479
c1ccc(cc1)N/N=C/2\c3nc(c(/c(=N\c4ccccc4)/n3NC2=[NH2+])C#N)N C16958773
CCOC(=O)C1=C(OC2=c3ccccc3=[NH+]C(=O)[C@@H]2[C@H]1c4ccc(c(c4)O)O)N C39767160
c1ccc2=[NH+]C(=O)[C@H]3[C@H](C(=C(OC3=c2c1)N)C#N)c4cccc(c4)O C39919339
CC[C@@]12CCN3C[C@@]([C@@H]1O)(C[NH+](C2)[C@@H]3c4c(c(=O)[nH]c(=O)[nH]4)C)C C39951007
C[C@@H]1CCCCN1S(=O)(=O)NC2(CC[NH+](CC2)C)C(=S)N C40366443
C[C@H]1CCCCN1S(=O)(=O)NC2(CC[NH+](CC2)C)C(=S)N C40366444
CC[NH2+][C@H]1C[C@@H](S(=O)(=O)[C@H]2[C@@H]1C=C(S2)S(=O)(=O)N)C C40456540
CC[NH2+][C@H]1C[C@@H](S(=O)(=O)[C@@H]2[C@H]1C=C(S2)S(=O)(=O)N)C C40456542
Cc1c\2c(oc1C(=O)N3CCCCCC3)CCC/C2=N\NC(=[NH2+])N C40824846
CS(=O)(=O)Nc1ccc(cc1Cl)NC(=O)[C@@H]2C[NH2+]CCO2 C43709049
C1C[C@H](C[NH+](C1)CC(=O)NC(=O)NC23CC4CC(C2)CC(C4)C3)O C48615483
c1c(c(cc(c1Cl)Cl)Cl)NC(=O)Cn2cc(nn2)C[NH3+] C50224378
c1csc2n1c(c(n2)N)S(=O)(=O)N[C@H]3C[NH+]4CCC3CC4 C50641398
CC[C@@H](C)N1C(=O)[C@H]2[C@@H](C1=O)[C@@]3(c4ccc(c(c4NC3=O)C)C)[NH2+][C@@H]2[C@@H](C)O C05350651
Cc1ccc(o1)C(=O)NC2CC[NH+](CC2)[C@@H](C)C(=O)NC(=O)NC C51097615
Cc1ccc(o1)C(=O)NC2CC[NH+](CC2)[C@H](C)C(=O)NC(=O)NC C51097616
c1c(cnc(c1C(=O)N[C@@H]2CC[NH+](C2)C3CC3)NN)Br C51116233
c1c(cc(c(c1[N+](=O)[O-])Cl)Cl)C(=O)NC2CCC(CC2)[NH3+] C51694685
c1cnc(c(n1)C(=[NH2+])N)Oc2c(cc(cc2Cl)[N+](=O)[O-])Cl C54380971
c1cc(c(cc1[N+](=O)[O-])C(=O)NCC[NH3+])I C40808688
CC(C)(C)C(=O)NCC(=O)N1CCC2(CC1)c3c([nH]c[nH+]3)CCN2 C20573195
c1cc(oc1)C(=O)NCC(=O)N2CCC3(CC2)c4c([nH]c[nH+]4)CCN3 C20589239
c1c2c(cc(c1S(=O)(=O)N[C@@H]3CCC[C@H]3[NH3+])Cl)NC(=O)C2 C63175586
c1ccc2=[NH+]CC(=c2c1)C[C@@H]3N[C@H](ON3)C(=O)NC4CCCCC4 C63295579
C[C@H]1[C@H]2[C@@H](N(C(=[NH+][C@@H]2N(C(=O)N1)C)O)C)c3ccc(c(c3)OC)O C00518986
CC[NH+]1CCC2=c3ccccc3=[NH+][C@H]2[C@@H]1c4c([nH]c(=O)[nH]c4=O)[O-] C63383999
CC[C@@H]1CC2=c3ccccc3=[NH+][C@@H]2[C@@H]([NH2+]1)c4c([nH]c(=O)[nH]c4=O)[O-] C63386212
c1ccc2=[NH+][C@@H]3[C@@H](NCCC3=c2c1)[C@@H]4[C@@H](N[C@@H](N(C4=O)c5ccccc5Cl)O)O C63641541
Cc1nc2c(c(n1)NCCc3c4c(n[nH]3)CCCC4)CC[NH2+]CC2 C63872237
Cc1ccc(c(c1)C)N2[C@@H](N[C@H]([C@@H](C2=O)[C@@H]3[C@@H]4C(=c5ccccc5=[NH+]4)CCN3)O)O C64380679
c1cc(c(nc1)N)C[NH+]2CC[C@H]([C@@H](C2)O)c3ccc4c(c3)OCO4 C65404756
c1c(n[nH]n1)SCCN2CNc3c(c4c(s3)C[NH2+]CC4)C2=O C65405565
C[C@@H]1CCCC[C@H]1NC(=O)NC(=O)C[NH+]2C[C@@H](C[C@@H]2C(=O)N)O C67129371
c1ccc(cc1)C[C@@H](C(=O)NN)NC(=O)N2C[C@H]3C[C@@H](C2)c4cccc(=O)n4C3 C02092583
CC(=O)C1=C([C@]2([C@@H](Cc3cc4cccc(c4c(c3C2=O)O)O)[C@@H](C1=O)OC)O)O C04262790
c1ccc2c(c1)c3c(c(=O)o2)[C@@H](C(=C(O3)N)C#N)c4ccc(cc4)OCC(=O)N C04454728
Cc1nnc(n1N)N/N=C/c2cc(c(c(c2)I)O)OC C04587640
[H]/N=C\1/C(=C\c2ccc(c(c2)O)O)/C(=O)N=C3N1N=C(S3)c4ccc(cc4)O C05442994
c1ccc2c(c1)c3c(c(=O)o2)[C@H](C(=C(O3)N)C(=O)N)c4ccc(cc4)OCC#N C05948900
c1ccc2c(c1)[C@@]3(CCO2)C(=O)N(C(=O)N3)CC(=O)Nc4c(ccs4)C(=O)N C08192663
CC1(Cc2c(sc(c2C(=O)N)NC(=O)NC[C@@H]3CCCO3)CO1)C C06661437
c1ccc2c(c1)N(C[C@@H](O2)C(=O)N)C(=O)CSc3nnc(s3)N C10790016
c1nc(c2c(n1)n(cn2)[C@@H]3[C@@H]([C@@H]([C@@H](O3)CI)O)O)N C05395343
C[C@]1(Cc2c(c(n[nH]2)O)[C@@H]([C@@H]1C(=O)OC)c3ccc(c(c3)OC)O)O C04908582
CC(=O)C1=C([C@]2([C@@H](Cc3cc4cccc(c4c(c3C2=O)O)O)[C@H](C1=O)OC)O)O C13409659
CNc1nc2c(s1)c3c(c(=O)[nH]2)[C@@H](C(=C(O3)N)C#N)c4ccncc4 C15084565
c1cc2c(cc(=O)oc2cc1O[C@H]3[C@@H]([C@@H]([C@H]([C@H](O3)CO)O)O)O)C(F)(F)F C15206297
c1c2c(n(c(=S)c1C#N)[C@H]3[C@@H]([C@H]([C@@H]([C@H](O3)CO)O)O)O)CCCCCC2 C16958782
C[C@@H]1CCCC[C@]12C(=O)N(C(=O)N2)CC(=O)NNC(=O)c3ccccc3O C17526281
c1cc(sc1)[C@@H]2CC3=C([C@@H](c4c([nH]nc4O)N3)c5[nH]ccn5)C(=O)C2 C18196402
COc1cc(c(cc1OC)OC)C2C(=C(SC(=C2C#N)N)N)C#N C19624380
c1cc2c(c(c1)C(=O)N)N[C@@H]([C@@H]3[C@H]2C=CC3)c4cc(ccc4O)[N+](=O)[O-] C20708993
CC(=O)[C@H]1[C@@H](NC(=O)N[C@]1(C(F)(F)F)O)c2cc(ccc2O)[N+](=O)[O-] C12377537
C[C@@H]1C[C@@H](/C=C/[C@H](CCC(=O)Cc2c(c(cc(c2Cl)O)O)C(=O)O1)O)O C31161808
C1=CC(=O)/C(=C/NNC(=O)Cc2nnc(s2)N)/C=C1Br C08935073
c1nc(c2c(n1)n(cn2)[C@@H]3[C@@H]([C@@H]([C@@H](O3)CO)O)O)NC4CCCCC4 C03872018
CC1(CC2=C(C(=O)C1)[C@@]3(c4ccccc4N(C3=O)CC(=O)N)C(=C(O2)N)C#N)C C04177945
c1ccc(cc1)Nc2c3c(ncn2)n(cn3)[C@H]4[C@@H]([C@H]([C@H](O4)CO)O)O C04475332
CC1=C2[C@H](C(=C(O[C@@H]2N=N1)N)C#N)c3cn(nc3c4ccccc4)CC(=O)N C38611457
CCCC1=NN=C2[C@H]1[C@]3(c4ccccc4N(C3=O)CC(=O)N)C(=C(O2)N)C#N C05884017
c1ccc(c(c1)C2=C[C@H]3C[NH+]4[C@@H](C[C@@H]3C=C2O)CO[P@@](=O)(N4)[O-])O C39468976
c1cc2c(cc(=O)oc2cc1O[C@H]3[C@@H]([C@H]([C@@H]([C@H](O3)CO)O)O)O)C(F)(F)F C39946833
c1ccc2c(c1)ncn2c3c(c(ncn3)NNC(=O)c4ccccn4)N C40794396
c1c(cnc(c1S(=O)(=O)NC2CCOCC2)NN)Br C41070129
C[C@@H]1C[C@@H]([C@@H](/C=C\C=C/C(=O)Cc2c(c(cc(c2Cl)O)O)C(=O)O1)O)O C43199424
c1ccc(cc1)c2cc(=O)c3cc(ccc3o2)O[C@@H]4[C@H]([C@@H]([C@H]([C@H](O4)CO)O)O)O C43465430
c1cc(sc1C(=O)Nc2c(c3c(s2)CCC3)C(=O)NC(=O)N)[N+](=O)[O-] C44452598
Cn1c(ccn1)NS(=O)(=O)c2cc(cnc2NN)Br C44593892
c1ccc2c(c1)CC[C@@H]2Nc3c4c(ncn3)n(cn4)[C@H]5[C@H]([C@H]([C@H](O5)CO)O)O C44963189
c1cs/c(=N/C(=O)CSc2nnc(n2N)c3c4c(n[nH]3)CCC4)/[nH]1 C09541545
C1CCc2c(c3c(nc(nc3s2)CN4CCO[C@@H](C4)C(=O)N)N)C1 C51106623
c1cc(ccc1c2c(cn[nH]2)[C@@H]3c4c(c(=O)cc(o4)CO)OC(=C3C#N)N)F C18125181
Cc1c2c(n(n1)c3ccccc3)OC(=C([C@@H]2c4cccc(c4)[N+](=O)[O-])C(=O)N)N C58903423
Cc1c2c(n(n1)c3ccccc3)OC(=C([C@H]2c4ccccc4[N+](=O)[O-])C(=O)N)N C58903608
Cc1c2c(n(n1)c3ccccc3)OC(=C([C@H]2c4cccnc4)C(=O)N)N C58903657
c1ccc(c(c1)C(=O)NNC(=O)CN2C(=O)C3(CCCC3)NC2=O)O C57156343
c1cc(ccc1N2C(=O)[C@H]3CC=C(C[C@@H]3C2=O)Cl)S(=O)(=O)N=C(N)N C18206614
C[C@@H]1C[C@@]2(CC(C1)(C)C)C(=O)N(C(=O)N2)CC(=O)NNC(=O)NC3CC3 C64900940
CC1CCC2(CC1)C(=O)N(C(=O)N2)CC(=O)NNC(=O)NC3CCCC3 C65920391
c1cc(ccc1C(=O)Nc2cc(c[nH]c2=O)C(F)(F)F)n3c(c(cn3)C#N)N C66240878
CC(C)(C)C1CCC2(CC1)CC(=O)N(C2=O)Cc3nc(nc(n3)N)N C66469121
c1cc(=O)[nH]c2c1[C@H](CCC2)NC(=O)NNC(=O)CC3CCCCC3 C67387778
C1CCN([C@H](C1)C(=O)N)C(=O)[C@H]2CCC[C@H](C2)C(=O)N3CCCC[C@H]3C(=O)N C67571577
c1ccc(c(c1)/C=C(\C#N)/C(=O)Nc2c(c3c(s2)CCCC3)C(=O)N)O C01217868
c1ccc(cc1)C(=O)[C@@H]2[C@H](NC(=O)N[C@@]2(C(F)(F)F)O)c3ccccc3O C04269821
c1cc(ccc1[C@@H]2C[C@@H](n3c(cc(n3)C(=O)NN)N2)C(C(F)(F)F)(F)F)F C01069051
Cn1c2ccccc2nc1c3c(nc4c(n3)c(nc(n4)c5ccccc5)N)N C01683009
CC(C)Oc1cccc2c1C(=O)c3c(c(c4c(c3O)[C@H](C[C@@](C4)(C(=O)C)O)O)O)C2=O C05395919
c1ccc(cc1)C[C@@H]2Nc3cc(c(cc3S(=O)(=O)N2)S(=O)(=O)N)Cl C00607731
C[C@]12CC[C@@H]3[C@@H]([C@@]1(CC[C@@H]2C4=COC(=O)C4)O)CC[C@@]5([C@@]3(CC[C@@H](C5)O)/C=N/O)O C06200120
C[C@@H]1CCc2c(sc(c2C(=O)N)NC(=O)CN3C(=O)C4(CCCCC4)NC3=O)C1 C03306347
Cc1ccc2c(c1C)NC(=O)[C@]2(c3c(nc(s3)N)c4ccc5c(c4)OCCO5)O C07778005
c1c(cc(c(c1/C=N/NC(=O)c2c(non2)N)O)Br)Cl C01054503
c1ccc(cc1)C(=O)[C@@H]2[C@H](NC(=O)N[C@]2(C(F)(F)F)O)c3ccc(cc3)O C12139893
C1CCCC2(CC1)C(=O)N(C(=O)N2)CC(=O)Nc3c(c4c(s3)CCCC4)C(=O)N C12904954
C[C@H]1C/C=C\[C@@H]([C@@H]([C@@H](C/C=C/c2cc(cc(c2C(=O)O1)O)OC)O)O)O C13368481
CC[C@]1(Cc2c(sc3c2c4nnc(n4c(n3)N)SCC(=O)N)CO1)C C16846850
CC(C)(C)[C@H]1CCc2c(sc3c2C(=O)N[C@H](N3)c4cc(=O)[nH]c(=O)[nH]4)C1 C18192171
CC1(CC2=C([C@H](c3c(nc(=S)[nH]c3N2)N)c4ccc(cc4)N(C)C)C(=O)C1)C C06859092
c1cc(ccc1c2c(c[nH]n2)[C@H]3c4c(n[nH]c4OC(=C3C#N)N)c5ccncc5)F C05409198
Cc1c(sc2c1c(nc(n2)S[C@@H](C)C(=O)N3CCC[C@@H](C3)C(=O)N)N)C C31823553
Cc1c2c(n(n1)C(=O)c3ccccc3O)N=C(S[C@@H]2c4ccc(c(c4)OC)O)N C17222184
CC(C)(C(=O)N[C@@H]1c2ccccc2C[C@@H]1O)C(=O)N[C@@H]3c4ccccc4C[C@@H]3O C33671538
Cc1cc(c(n1c2ccccc2)C)C(=O)N/N=C/c3ccc(c(c3O)O)O C03234975
C[C@H]1CCCC[C@]12C(=O)N(C(=O)N2)CC(=O)Nc3c(c4c(s3)CCC4)C(=O)N C03408110
c1ccc2c(c1)c3c([nH]2)[C@@H](NCC3)[C@@H]4[C@@H](N[C@@H](N(C4=O)Cc5ccc(cc5)F)S)O C38981238
CC1=C[C@H](N=N1)[C@H]2NN[C@@H](N2N)SCc3ccc(cc3)Br C38995127
CC(C)(C)[C@@H]1CCC2=C3[C@H](N[C@@H](NC3=O)c4cc(=O)[nH]c(=O)[nH]4)S[C@@H]2C1 C39357547
C[C@@H](C1=CC2=CC=N[C@H]2C=C1)NC(=O)N[C@@H]3NN[C@@H](S3)c4cccs4 C39557918
CC1=C[C@H](N=N1)[C@@H]2NN[C@@H](N2N)SCc3c(cccc3Cl)Cl C38986378
c1cc(c(cc1Cl)Cl)c2c(c(n(n2)c3ccc(cn3)S(=O)(=O)N)N)C#N C39955354
CCC1CCC(CC1)(/C(=N/O)/N)NC(=O)c2ccc(o2)Br C40372672
c1ccc(c(c1)/C(=N\O)/N)NS(=O)(=O)c2cccc(c2)Br C40376082
C[C@@]12C[C@@H](CC(C1)(C)C)N(C2)c3c(c(ncn3)NNC(=O)c4ccco4)N C40735171
C[C@@H](CO)c1c(c2c(c(c1O)O)[C@@]3(CCCC([C@H]3C(=O)C2=O)(C)C)C)O C43726321
c1ccc(c(c1)C(=O)Nc2c(c3c(s2)CCC3)C(=O)NC(=O)N)Br C44452579
CCOc1ccc(cc1)c2c3c([nH]n2)OC(=C([C@H]3c4ccc(cc4)O)C#N)N C06733516
COc1ccc(cc1)c2c3c([nH]n2)OC(=C([C@H]3c4ccccc4O)C#N)N C05940509
Cc1cc(c(n1C[C@@H]2COc3ccccc3O2)C)c4csc(n4)N=C(N)N C40062362
Cc1cc2c(o1)CC(C[C@H]2NC(=O)N[C@H](C)c3cccc(c3)S(=O)(=O)N)(C)C C48193062
C[C@H]1CCc2c(sc3c2c(nc(n3)CSc4nnc(s4)N)N)C1 C58450426
Cc1c2c(n(n1)c3ccccc3)OC(=C([C@@H]2c4ccc(cc4)Br)C(=O)N)N C58903455
Cc1ccsc1[C@@H]2c3c(nn(c3OC(=C2C(=O)N)N)c4ccccc4)C C58903479
Cc1cccc(c1)[C@H]2c3c(nn(c3OC(=C2C(=O)N)N)c4ccccc4)C C58903618
Cc1c2c(n(n1)c3ccccc3)OC(=C([C@@H]2c4ccccc4OC)C(=O)N)N C58903642
CC1(CC2=C([C@H](C(=C(O2)N)C(=O)N)c3cc(ccc3Cl)[N+](=O)[O-])C(=O)C1)C C58949966
c1ccc(c(c1)S(=O)(=O)N[C@H]2CCC[C@@H]2/C(=N\O)/N)Br C61888104
c1cc(c(cc1I)C(=O)[O-])NC(=O)N2CC[C@H](C2)[NH3+] C62824885
Cc1c(c(n[nH]1)O)[C@H](c2ccc(c(c2)Br)O)C3=C(N=N[C@@H]3O)C C39709491
c1cc(cc(c1)O)[C@@H]2[C@@H]([C@@]([NH+]=C(N2)O)(C(F)(F)F)[O-])C(=O)c3ccc(cc3)Cl C35828127
CC1(C(=[N+]([C@@]\2(N1O)CCCC/C2=N\NC(=O)N)[O-])c3ccc(cc3)Br)C C15746720
Cc1cc(sc1C(=O)NNC(=O)c2ccc(cc2)Cl)S(=O)(=O)N C63853996
Cc1c(scn1)C(=O)NNC(=O)NC[C@]2(CCCc3c2cccc3)O C66926591
c1ccc(cc1)N2C(=O)/C(=C\3/SC=C([C@@H](S3)[NH3+])C#N)/C(=O)N2 C04293372
c1ccc(cc1)N2C(=O)/C(=C\3/SC=C([C@H](S3)[NH3+])C#N)/C(=O)N2 C04293373
CC[NH+]1CCc2c(sc3c2C(=N[C@H](N3)c4cccc(c4O)OC)O)C1 C04556324
c1c(nc([nH]c1=O)SCC(=O)N2CC[NH+](CC2)C34CC5CC(C3)CC(C5)C4)N C04625100
CN1C(=O)N([C@]2([C@@]1(NC(=[NH2+])NN2)c3ccccc3)c4ccccc4)C C02298728
C1CCC(CC1)N2[C@@H]3CC[C@@H](C[C@@H]3N=N2)[NH2+]C4(CCCC4)C(=O)N C05282805
c1ccc2c(c1)ccc(c2/C=N/NC(=O)C[C@H]3C(=O)NCC[NH2+]3)O C03056549
C[NH2+]CC(=O)N[C@H]1C[C@H]2C(=O)Nc3ccc(cc3C(=O)N2C1)c4ccc5c(c4)OCO5 C08296921
CCn1cc(c2c1cccc2)[C@H](C[NH+]3CCC4(CC3)C[C@@H](c5cc(ccc5O4)O)O)O C12293285
C[C@@H](C(=O)NC(=O)NC)[NH+]1CCC(=CC1)c2c[nH]c3c2cccc3 C12908588
C1CCC(CC1)N2[C@H]3CC[C@@H](C[C@H]3N=N2)[NH2+]C4(CCCC4)C(=O)N C15768965
c1ccc2c(c1)c(cc[nH+]2)[C@H]3C(=C(n4c5ccccc5nc4N3)N)C#N C20086199
C[C@@H](C(=O)Nc1c(c2c(s1)CCC2)C#N)[NH+]3CCC(CC3)C(=O)N C25524972
C[C@@H]1CCCC[C@]12C(=O)N(C(=O)N2)CC(=O)NC3CC([NH2+]C(C3)(C)C)(C)C C29787280
Cc1c2c([nH][nH+]1)Nc3c(c(=O)[nH]c(=O)[nH]3)[C@H]2c4ccc(cc4)C(C)C C31811819
C[C@H]1C(=O)N(c2cc(ccc2O1)c3csc(n3)NC(=O)C[NH3+])C C31959506
CC(=O)N1CCC2(CC1)[NH2+][C@H](CC(=N2)c3ccccc3O)c4ccccc4O C32955220
c1cc(c(cc1Br)[N+](=O)[O-])NC(=O)[C@H]2C[C@@H](C[NH2+]2)O C37042131
c1cc(c(cc1Br)[N+](=O)[O-])NC(=O)[C@H]2C[C@H](C[NH2+]2)O C37042133
C[C@@H](c1ccc(cc1)S(=O)(=O)N)[NH2+][C@]2(CCS(=O)(=O)C2)C C37276005
C[C@@H](c1cccc(c1)S(=O)(=O)N)[NH2+][C@@]2(CCS(=O)(=O)C2)C C37276009
Cc1cc(no1)NC(=O)c2c(c\3c(o2)CC(C/C3=N\NC(=[NH2+])N)(C)C)C C39856068
c1ccc2=[NH+]C(=O)[C@H]3[C@@H](C(=C(OC3=c2c1)N)C#N)c4ccc(cc4)O C39919341
c1ccc2c(c1)c(c(o2)C#N)NC(=O)C[NH+]3CCC[C@@H](C3)C(=O)N C40473975
CC1CCN(CC1)c2c(c(ncn2)NC3CC([NH2+]C(C3)(C)C)(C)C)N C40732821
c1ccc(cc1)NNc2c(c(nc[nH+]2)N3CCc4ccccc4C3)N C40757438
CC1(CC(CC([NH2+]1)(C)C)NC(=O)N[C@H]2CCCc3c2cnn3C)C C42908829
CC1=N/C(=C\2/C=CC=CC2=O)/NC(=C1)N3CCC(CC3)Cn4cc(nn4)C[NH3+] C48233954
CC1(CC(CC([NH2+]1)(C)C)NC(=O)C(=O)Nc2ccc(cc2)C#N)C C48605063
Cc1cc(nc([nH+]1)N)NCc2cc3c(c(c2)Br)OCO3 C49100070
c1cnc(c(n1)C(=[NH2+])N)Oc2c(cc(cc2Br)[N+](=O)[O-])Br C54380973
C[NH2+][C@@H](c1cc2c(cc1Br)[nH]c(=O)[nH]2)[C@@H]3COCCO3 C55301539
c1cc(c(cc1[C@@H]2NC(=[NH+]c3n2c4cc5c(cc4n3)OCCCO5)N)[N+](=O)[O-])Cl C12549544
CN(CCO)c1ccc(cc1)[C@@H]2NC(=[NH2+])Nc3n2c4ccccc4n3 C07126754
c1cc(ccc1/[NH+]=c\2/c(cc3cc(ccc3o2)Cl)C(=O)N)S(=O)(=O)N C59170354
Cc1ccc(cc1)S(=O)(=O)N/[NH+]=c\2/c(cc3cc(ccc3o2)C)C(=O)N C59170362
c1ccc(cc1)C2=[NH+]C3=[NH+]C(=C[C@H](N3N2)c4cccc(c4)O)C(=O)[O-] C38828043
c1cc(c(cc1[N+](=O)[O-])C(=O)N[C@H]2CCC[C@@H]2[NH3+])Br C63171911
Cc1c(cc(cc1Cl)S(=O)(=O)N[C@@H]2CCC[C@@H]2[NH3+])[N+](=O)[O-] C63174732
c1ccc2=[NH+]C(=O)CC(=c2c1)C(=O)N[C@@H]3[C@@H](C4=C(S3)CCCC4)C(=O)N C39936867
c1ccc2=[NH+]CC(=c2c1)C[C@H]3N[C@@H](ON3)C(=O)NC4CCCCC4 C63295578
COc1ccccc1[C@H]2[C@H]3C(=c4ccccc4=[NH+]3)C[C@@H](N2)C(=O)NN C63349890
CC[C@H](C)n1c(=O)c(c([nH]c1=S)[O-])[C@H]2[C@@H]3C(=c4ccccc4=[NH+]3)CC[NH2+]2 C63351376
CC[NH+]1CCC2=c3ccccc3=[NH+][C@@H]2[C@@H]1c4c([nH]c(=O)[nH]c4=O)[O-] C63383992
C[C@@H]1CCCN(C1)C(=O)[C@@H](CC2=c3ccccc3=[NH+]C2)NC(=O)N C63842794
Cc1ccccc1N2[C@@H](N=C([C@@H](C2=O)[C@@H]3[C@@H]4C(=c5cc(ccc5=[NH+]4)OC)CCN3)O)O C63933110
c1ccc(cc1)[C@@H]2C(=C3C=CC=CN3N2)C4=C[C@H]5C(=[NH+]N=C5N=N4)N C64032598
C[C@H](c1ccccc1)N2[C@H](N=C([C@@H](C2=O)[C@@H]3[C@@H]4C(=c5ccccc5=[NH+]4)CCN3)O)O C64197308
C[C@@H](C#N)Oc1ccc(cc1)[C@@H]2NC(=[NH2+])Nc3n2c4ccccc4n3 C66738779
c1ccc2c(c1)nc(s2)c3cc4c(c(c3)O)OCC[NH+](C4)C(CO)CO C67641505
c1nc2c(nc(nc2n1[C@@H]3[C@H]([C@@H]([C@@H](O3)CO)O)O)Cl)NC4CCCC4 C03870785
c1ccc(cc1)c2cc(=O)c3cc(ccc3o2)O[C@H]4[C@@H]([C@H]([C@@H]([C@@H](O4)CO)O)O)O C04349273
c1ccc(c(c1)[C@H]2c3c(=O)[nH]c(=O)[nH]c3OC(=C2C#N)N)I C03087703
c1nc2c(nc(nc2n1[C@H]3[C@@H]([C@H]([C@H](O3)CO)O)O)Cl)NC4CCCC4 C04475124
CC1(C(=[N+]([C@@]\2(N1O)CCCCC/C2=N\NC(=S)N)[O-])c3ccco3)C C05059284
c1cc(cc(c1)[N+](=O)[O-])c2c3c([nH]n2)OC(=C([C@@H]3c4cccc(c4)O)C#N)N C05095125
Cc1ccc(cc1C)n2c(c(c(n2)C)/C=C\3/C(=C(C(=NC3=O)O)C(=O)N)C)O C05417350
c1ccc(cc1)c2coc3cc(ccc3c2=O)O[C@@H]4[C@@H]([C@@H]([C@@H]([C@@H](O4)CO)O)O)O C05667874
c1ccc(cc1)c2coc3cc(ccc3c2=O)O[C@H]4[C@@H]([C@@H]([C@@H]([C@@H](O4)CO)O)O)O C05667881
Cc1ccc(cc1)S(=O)(=O)Nc2ccc3c(c2)c(c(o3)C)C(=O)NN C01105829
Cc1ccc(cc1)S(=O)(=O)NC(=O)NNC(=O)c2ccccc2O C05929586
c1ccc(cc1)c2ccc(o2)[C@@H]3c4c(=O)[nH]c(=O)[nH]c4OC(=C3C#N)N C06885701
c1ccc(c(c1)[C@@H]2Nc3cc(c(cc3S(=O)(=O)N2)S(=O)(=O)N)Cl)F C08515787
C[C@@]1([C@H]([C@@H](O[C@@H]1n2cnc3c2nc(nc3NC4CCCC4)Cl)CO)O)O C08586469
C[C@]1([C@H]([C@@H](O[C@@H]1n2cnc3c2nc(nc3NC4CCCC4)Cl)CO)O)O C08586470
COc1ccc(cc1O)[C@H]2NC(=Nc3n2c4cc5c(cc4n3)OCCCO5)N C09156661
C[C@]1([C@]([C@@]([C@@]([C@](O1)(C)Oc2ccc(cc2)[N+](=O)[O-])(C)O)(C)O)(C)O)CO C09915826
C[C@]1([C@]([C@@]([C@@]([C@](O1)(C)Oc2ccc(cc2Cl)[N+](=O)[O-])(C)O)(C)O)(C)O)CO C09915891
c1ccc(c(c1)NC(=O)NC2(Oc3ccccc3O2)C(F)(F)F)S(=O)(=O)N C10434317
c1ccc2c(c1)nc3n2[C@@H](NC(=N3)N)c4c[nH]nc4c5ccc6c(c5)OCCO6 C11035684
Cc1cc(c2c(c1)NC(=O)[C@]2(c3c(nn(c3N)c4ccc(cc4)[N+](=O)[O-])C)O)C C12804557
C[C@]1(Cc2c(c(n[nH]2)O)[C@H]([C@@H]1C(=O)OC)c3ccc(c(c3)OC)O)O C04908592
CC1(CC2=C([C@H](n3c(nc(n3)N)N2)c4ccc(c(c4)OC)O)C(=O)C1)C C18199820
C[C@@H]1CCc2c(sc3c2c(=O)n(c(n3)SCC(=O)NC(=O)NC)N)C1 C19797050
C[C@H]1CCCC[C@]12C(=O)N(C(=O)N2)CC(=O)Nc3c(ccs3)C(=O)N C08192111
C[C@@H]1[C@@H](CC[C@@H](OC(=O)[C@@H]([C@H](CC[C@@H](OC1=O)C[C@@H](C)O)O)C)C[C@@H](C)O)O C36375420
c1nc(c2c(n1)n(cn2)[C@@H]3[C@H]([C@@H]([C@@H](O3)CO)O)O)NC4CCCCC4 C03872019
c1ccc(cc1)Nc2c3c(ncn2)n(cn3)[C@H]4[C@@H]([C@@H]([C@H](O4)CO)O)O C04078894
c1ccc(cc1)c2cc(=O)c3ccc(cc3o2)O[C@@H]4[C@@H]([C@@H]([C@H]([C@@H](O4)CO)O)O)O C43465431
c1ccc(cc1)c2cc(=O)c3ccc(cc3o2)O[C@@H]4[C@H]([C@@H]([C@H]([C@@H](O4)CO)O)O)O C02566201
c1ccc(cc1)c2cc(=O)c3ccc(cc3o2)O[C@@H]4[C@H]([C@@H]([C@H]([C@H](O4)CO)O)O)O C43465433
c1cc(cc(c1)[N+](=O)[O-])C(=O)Nc2c(c3c(s2)CCC3)C(=O)NC(=O)N C44452573
c1cnc2c(c1NC3CCCCC3)ncn2[C@@H]4[C@@H]([C@@H]([C@H](O4)CO)O)O C48999771
CCc1c2c([nH]n1)OC(=C([C@@H]2c3cc(c(c(c3)OC)O)OC)C#N)N C05053251
[H]/N=C/1\N[C@H](N2c3cc4c(cc3N[C@@H]2N1)OCCCO4)[C@@H]5C=NN=C5c6cccs6 C39468844
c1ccc(c(c1)c2ccc(s2)/C=C(/C#N)\c3nc(nc(n3)N)N)[N+](=O)[O-] C53107064
Cc1nc(cs1)c2cc([nH]c2)C(=O)N[C@H](C)c3ccc4c(c3)[nH]c(=O)[nH]4 C53851490
Cc1c2c(n[nH]1)OC(=C([C@]23c4ccc(cc4NC3=O)Br)C#N)N C01053111
c1cc(ccc1c2ccc(s2)C(=O)NNC(=O)Nc3c[nH]nc3)F C57029476
Cc1c2c(n(n1)C(=S)N)OC(=C([C@@H]2c3c4ccccc4ccc3OC)C#N)N C58900037
Cc1c(c(sc1/C(=N/N2C(=O)c3ccccc3C2=O)/C)N)C(=O)N C59466191
c1cc(c(cc1[N+](=O)[O-])/C=N/n2c(cc(nc2=S)N)N)N3CCCC3 C59500617
CC(C)(C)c1c(c[nH]n1)[C@@H]2NC(=Nc3n2c4cc5c(cc4n3)OCCCO5)N C54681417
c1cc(c(cc1C(=O)Nc2ccc(cn2)Br)[N+](=O)[O-])NN C51122246
c1ccc2c(c1)nc3n2[C@H](NC(=N3)N)c4c[nH]nc4c5ccc(cc5)F C18191425
c1cc(sc1)c2c(c[nH]n2)[C@H]3NC(=Nc4n3c5cc6c(cc5n4)OCCCO6)N C12547563
c1cc(ccc1C(=O)NNC(=O)c2ccc(cc2)F)n3c(c(cn3)C#N)N C66239563
c1cc2c(cc[nH]2)c(c1)NC(=O)c3ccc(cc3)n4c(c(cn4)C#N)N C66241491
C[C@H](c1ccc2c(c1)[nH]c(=O)[nH]2)NC(=O)Nc3cccnc3n4cccn4 C67475374
C1CCN([C@H](C1)C(=O)N)C(=O)[C@H]2CCC[C@@H](C2)C(=O)N3CCCC[C@H]3C(=O)N C67571581
c1cc(ccc1[C@@H]2C[C@@H](n3c(cc(n3)C(=O)NN)N2)C(F)(F)F)F C01069044
Cc1ccc2c(c1)c([nH]c(=NC(=NC(=O)c3ccccc3NC)N)n2)C C01814224
c1cc(c(cc1/C=N/NC(=O)c2cc(c(c(c2)O)O)O)Cl)Cl C00374139
c1cc(nc(c1)c2nc3cc(ccc3o2)N)c4nc5cc(ccc5o4)N C00809917
c1ccc(c(c1)N/N=C/2\C(=O)OCC(N2)(CO)CO)Br C03169980
C[C@@]1(C(=O)N(C(=O)N1)CC(=O)NC(=O)N)c2ccc(cc2)C(C)(C)C C08947555
c1cc(cc2c1cc(cc2)Br)O[C@@H]3[C@H]([C@@H]([C@@H]([C@H](O3)CO)O)O)O C12660035
c1cc(cc2c1cc(cc2)Br)O[C@@H]3[C@H]([C@H]([C@@H]([C@@H](O3)CO)O)O)O C12957067
C[C@@H]1[C@@H]([C@H]([C@@H]([C@@H](O1)Nc2ccc(cc2)/N=N/c3ccccc3)O)O)O C12384933
C[C@H]1[C@H]([C@@H]([C@@H]([C@H](O1)Nc2ccc(cc2)OC(F)(F)Cl)O)O)O C13479837
c1cc(cc2c1cc(cc2)Br)O[C@H]3[C@@H]([C@@H]([C@H]([C@@H](O3)CO)O)O)O C02539726
c1cc(cc2c1cc(cc2)Br)O[C@@H]3[C@@H]([C@@H]([C@H]([C@@H](O3)CO)O)O)O C02387021
c1cc(c(c2c1[nH]cc2O[C@H]3[C@@H]([C@@H]([C@H](CO3)O)O)O)Cl)Br C15206568
Cc1ccc(cc1Cl)N2[C@@H]3[C@@H](C[C@H]([C@@H]([C@@H]3NC2=S)O)O)C(=O)NCC#C C08636397
C[C@@H]1CCc2c(c3c4nnc(n4c(nc3s2)N)SCC(=O)N)C1 C16845747
c1ccc(cc1)c2c(c(n3c(n2)c(c(n3)N)Cc4cccs4)N)C#N C17173063
C[C@H]1[C@H]([C@@H]([C@@H]([C@H](O1)Nc2ccc(cc2)N=Nc3ccccc3)O)O)O C17836138
c1cc(cc(c1)OCC(=O)N)[C@@H]2[C@H]3CSCC=C3C(=C(C2(C#N)C#N)N)C#N C02324563
CCOc1cc(ccc1O)[C@H]2c3c(n[nH]c3OC(=C2C#N)N)C(C)C C06380837
c1cc(cc2c1cc(cc2)Br)O[C@@H]3[C@H]([C@@H]([C@H]([C@@H](O3)CO)O)O)O C03149174
Cc1ccc(cc1)c2c3c([nH]n2)OC(=C([C@@H]3c4ccc(cc4)O)C#N)N C05095240
c1c(cc(c(c1Br)S(=O)(=O)Nc2c[nH]nc2)Br)N C35763473
c1cc2c(cc1C(=O)N)[C@@H]3C=CC[C@@H]3[C@@H](N2)c4cc(ccc4O)[N+](=O)[O-] C14475719
c1cc(ccc1NS(=O)(=O)c2c(nc3n2ccs3)NN)Cl C37556105
c1cc(c(cc1C(F)(F)F)[N-]S(=O)(=O)c2c[nH+][nH]c2N)Cl C37557942
C[C@@H]1CCc2c(sc3c2c(=O)[nH]c(n3)CSc4nc([nH]n4)N)C1 C08692437
c1cc(c(cc1Cl)C2CCCC2)O[C@H]3[C@H]([C@H]([C@H]([C@H](O3)CO)O)O)O C38599767
CC1CCC(CC1)(/C(=N/O)/N)NC(=O)c2ccc(o2)Br C40372493
c1cc(c(cc1Br)S(=O)(=O)NC/C(=N/O)/N)Br C40377122
Cc1c(sc(n1)Nc2c(c(ncn2)Nc3nc(c(s3)C)C)N)C C40783073
c1c(nc([nH]c1=O)SCC(=O)Nc2c(c3c(s2)CCC3)C#N)N C06423750
Cc1cc(ccc1n2c(nnn2)c3ccc(cc3N)N)Br C42015379
c1cc(c(cc1Br)n2c(nnn2)c3cc(cc(c3)N)N)F C42028855
c1ccc2c(c1)CC[C@H]2NC(=O)NNC(=O)Cc3c[nH]c4c3cccc4 C45305849
c1cc(ccc1N)Oc2cc(c(cc2Oc3ccc(cc3)N)C#N)C#N C48522769
c1cc(c(cc1Br)NC(=O)N2CCC[C@@H](C2)[NH3+])C(=O)[O-] C48837294
c1c(c(sc1C(=O)[O-])Br)S(=O)(=O)N[C@@H]2CCCC[C@H]2[NH3+] C48839611
c1cc(c(cc1S(=O)(=O)N[C@@H]2CCCC[C@H]2[NH3+])C(=O)[O-])Br C48839802
c1ccc(c(c1)Cn2c(nnn2)c3ccc(cc3N)N)Br C48867361
Cc1c(c(n[nH]1)O)[C@@H](c2ccccc2C(F)(F)F)c3c(n[nH]c3O)C C04613398
c1cc(c(cc1Br)NC(=O)N2CC[C@@H](C2)C[NH3+])C(=O)[O-] C50251457
CCOc1cc(ccc1O)[C@@H]2[NH+]=C(N=C3N2c4ccccc4C(=N3)[O-])N C22266950
c1cc(sc1C(=O)N)C(=O)NNC(=O)C23CC4CC(C2)CC(C4)C3 C58163276
c1c2c(cc(c1Cl)NC(=O)N[C@H]3CCCC[C@H]3O)OCC(=O)N2 C58177639
c1c(cc(cc1Cl)Cl)S(=O)(=O)N[C@@H]2CCC[C@@H]2/C(=N\O)/N C61888107
C[C@H]1[C@H]([C@@H]([C@@H]([C@@H](O1)Nc2ccc(cc2)N=Nc3ccccc3)O)O)O C17750533
c1cc(ccc1C(=O)N)C(=O)NNC(=O)c2ccc(cc2Br)F C64835437
COc1ccc(cc1O)[C@@H]2CC(=O)Nc3c2c(n[nH]3)Nc4ccccc4 C15085123
C[C@H](c1ccc2c(c1)NC(=O)CO2)NC(=O)Nc3cc(c[nH]c3=O)C(F)(F)F C66402602
C[C@@H]1C[C@H](CC(C1)(C)C)CC(=O)N[C@@H]2CCCc3c2cc(c(=O)[nH]3)C(=O)N C67106411
Cc1ccc(cc1S(=O)(=O)Oc2ccc(cc2)/C=C/3\C(=O)N(C(=O)S3)CC[NH3+])[N+](=O)[O-] C03290320
CC1CCC2(CC1)C(=O)N(C(=O)N2)NC(=O)C[NH+]3CCC[C@@H]3c4ccc5c(c4)OCCCO5 C09253442
CCOC(=O)c1c(c2cc(c(cc2[nH]1)OC)OC)NC(=O)[C@@H](C)[NH+]3CCC4(CC3)OCCO4 C02247931
Cc1cc(no1)CSc2c(cccn2)C(=O)Nc3cccc(c3)S(=O)(=O)NC4=[NH+]CCC4 C09515856
CC(=O)N1C=Cc2ccccc2[C@H]1CC(=O)Nc3cccc(c3)S(=O)(=O)NC4=[NH+]CCC4 C09618665
c1ccc2c(c1)nc(o2)C3CC[NH+](CC3)CC(=O)N4CCc5c4ccc(c5)S(=O)(=O)N C14186314
CCOC(=O)c1cnn(c1CN2CCC(CC2)(C(=O)N)[NH+]3CCCCC3)c4ccccc4C C20905803
C1CCN(C1)C(=O)CSc2nc(c3c4c(sc3n2)CCC4)N5CC[NH+](CC5)CC(=O)N C34757831
CCOc1ccc(cc1)C(=O)N[C@@H](CCSC)C(=O)N2CCC3(CC2)[C@H]4C(=NC=N4)CC[NH2+]3 C38776898
C[C@H](CNC(=O)[C@@H]1CN(CC12CC[NH2+]CC2)C(=O)C3CCN(CC3)C(=O)C)Oc4ccc(cc4)F C39596111
Cc1ccc(c(c1)C)CNC(=O)[C@H]2CN(CC23CC[NH2+]CC3)C(=O)c4cc(c(c(c4)OC)OC)OC C39607001
COc1ccc(cc1)CNC(=O)[C@@H]2CN(CC23CC[NH2+]CC3)C(=O)c4cc(ccc4OC)OC C39610008
Cc1cc(n(n1)C(C)(C)C)C(=O)N2C[C@H](C3(C2)CC[NH2+]CC3)C(=O)NCc4ccc5c(c4)OCO5 C39610287
COc1cc(cc(c1OC)OC)C(=O)N2C[C@@H](C3(C2)CC[NH2+]CC3)C(=O)NC4CCCCCC4 C39633495
CC[C@@H](COC)NC(=O)[C@@H]1CN(CC12CC[NH2+]CC2)C(=O)c3c(onc3c4ccccc4)C C39638239
COc1cc(c(c(c1)OC)CNC(=O)[C@H]2CN(CC23CC[NH2+]CC3)C(=O)[C@@H]4CCC=CC4)OC C39639164
CC1(OC[C@H](O1)CNC(=O)[C@@H]2CN(CC23CC[NH2+]CC3)C(=O)c4ccc(c(c4)C(F)(F)F)OC)C C39659513
CC1(OC[C@@H](O1)CNC(=O)[C@@H]2CN(CC23CC[NH2+]CC3)C(=O)c4csc(c4OC)Cl)C C39659569
Cc1cc(c(o1)C(F)(F)F)C(=O)N2C[C@H](C3(C2)CC[NH2+]CC3)C(=O)NC[C@H]4COC(O4)(C)C C39659600
CCn1c(c(c(n1)C)Br)C(=O)N2C[C@H](C3(C2)CC[NH2+]CC3)C(=O)N[C@@H]4CCSC4=O C39661317
Cc1cc(n(n1)C(C)(C)C)C(=O)N2C[C@@H](C3(C2)CC[NH2+]CC3)C(=O)N[C@@H](C#N)c4ccccc4 C39662506
c1ccc(cc1)[C@@H](C#N)NC(=O)[C@H]2CN(CC23CC[NH2+]CC3)C(=O)[C@@H]4COc5ccccc5O4 C39662520
Cc1c(c(on1)C)C(=O)N2C[C@H](C3(C2)CC[NH2+]CC3)C(=O)NC[C@H](C)Oc4ccccc4 C39665428
Cc1ccc(cc1)O[C@@H](C)CNC(=O)[C@@H]2CN(CC23CC[NH2+]CC3)C(=O)[C@@H]4COc5ccccc5O4 C39666200
Cc1ccc(cc1)O[C@H](C)CNC(=O)[C@@H]2CN(CC23CC[NH2+]CC3)C(=O)[C@@H]4COc5ccccc5O4 C39666201
CC(=O)Oc1ccccc1C(=O)N2C[C@@H](C3(C2)CC[NH2+]CC3)C(=O)NCc4ccc5c(c4)CCO5 C39668158
Cc1c(c(no1)c2ccccc2)C(=O)N3C[C@@H](C4(C3)CC[NH2+]CC4)C(=O)NC[C@H](C)Oc5cccnc5 C39668778
CCC[C@@H](C)C(=O)N1C[C@@H](C2(C1)CC[NH2+]CC2)C(=O)NC[C@@H]3CCCN(C3)c4ncccn4 C39669292
Cc1cc(c(o1)C(F)(F)F)C(=O)N2C[C@@H](C3(C2)CC[NH2+]CC3)C(=O)NCC(C)(C)N4CCOCC4 C39669758
COCCC(=O)N1C[C@H](C2(C1)CC[NH2+]CC2)C(=O)NCC3(CCCCC3)N4CCOCC4 C39672977
c1ccc2c(c1)OC[C@@H](O2)C(=O)N3C[C@@H](C4(C3)CC[NH2+]CC4)C(=O)NCc5ccc(cc5)OC(F)F C39673374
C[C@@H]1C(=C(N=N1)C)[C@@H](C)NC(=O)[C@@H]2CN(CC23CC[NH2+]CC3)C(=O)c4cc(c(c(c4)OC)OC)OC C39674306
C[C@H]1C(=C(N=N1)C)[C@@H](C)NC(=O)[C@@H]2CN(CC23CC[NH2+]CC3)C(=O)c4csc(c4OC)Cl C39674451
C[C@@H]1C(=C(N=N1)C)[C@H](C)NC(=O)[C@@H]2CN(CC23CC[NH2+]CC3)C(=O)c4cc(ccc4OC)OC C39674474
C[C@@H](CCc1ccc(cc1)OC)NC(=O)[C@@H]2CN(CC23CC[NH2+]CC3)C(=O)C4CCN(CC4)C(=O)C C39675346
CC(C)OC(=O)CNC(=O)[C@H]1CN(CC12CC[NH2+]CC2)C(=O)c3csc(c3OC)Cl C39678783
Cc1c2c(c(cnc2n(n1)C)C(=O)N3C[C@H](C4(C3)CC[NH2+]CC4)C(=O)N[C@H](C)C(C)(C)C)Cl C39684706
c1ccc2c(c1)OC[C@H](O2)C(=O)N3C[C@@H](C4(C3)CC[NH2+]CC4)C(=O)NCCOc5ccccc5F C39685168
Cc1cc(nn1C)C(=O)N2C[C@@H](C3(C2)CC[NH2+]CC3)C(=O)N[C@@H](C)Cc4ccccc4OC C39686770
CC(=O)NC[C@H]1CN(C(=O)O1)c2ccc3c(c2)CCCC4=C3N=N[C@H]4[NH2+]CCc5ccccn5 C52636910
Cc1c(c(cc2c1O/C(=C\c3cc(ccc3OC)OC)/C2=O)C[NH2+][C@@H]4CCS(=O)(=O)C4)O C57312236
C[C@@H](C(C)C)NC(=O)C1CC[NH+](CC1)[C@H](C)C(=O)Nc2cccc(c2)S(=O)(=O)N(C)C C60332634
c1ccc2=[NH+][C@@H](C=c2c1)C(=O)N3CCN(CC3)C(=O)NCCC(=O)Nc4ccc5c(c4)OCO5 C63279397
Cc1cccc2c1NC(=O)[C@]23[C@H]4[C@@H]([C@H](N3)CC5=c6ccccc6=[NH+]C5)C(=O)N(C4=O)CCCOC C63376119
c1ccc2=[NH+]CC(=c2c1)CCNC(=O)CC[C@@H]3C(=O)N(C(=N3)O)Cc4ccc5c(c4)OCO5 C63376346
c1ccc2=[NH+][C@@H](C=c2c1)C(=O)NNC(=O)CCCC(=O)N3CCN(CC3)c4ccc(cc4)F C63625926
c1ccc2=[NH+][C@@H](C=c2c1)C(=O)N3CCN(CC3)C(=O)NCCC(=O)Nc4ccc5c(c4)OCCO5 C64380720
CC1=C[C@@H](N=N1)NC(=O)CSC2=Nc3cc(c(cc3[C@@H]4N2NC(=[NH+]4)c5ccccc5)OC)OC C64403257
Cc1c(c(n(n1)[C@@H]2C=Cc3nnc(n3N2)C)C)CCC(=O)NCCC4=c5ccccc5=[NH+]C4 C64508445
c1ccc2=[NH+][C@@H](C=c2c1)C(=O)NC[C@@H]3CCCN(C3)C(=O)c4cccc(c4)N5CCNC5=O C64651087
Cc1ccc(cc1)n2c3ccc(cc3nc2/C=C\c4ccc(cc4)NC(=O)C)[N+](=O)[O-] C03845365
c1cc(oc1)C(=O)Nc2cc(cc(c2)Oc3ccc(cc3)Br)[N+](=O)[O-] C00828578
c1ccc(cc1)c2c3ccccc3c(=O)oc2C(=O)Nc4cc(ccc4F)[N+](=O)[O-] C02940140
Cc1ccc(c(c1)Cl)NC(=O)CSc2nnc(o2)c3ccc4c(c3)OCO4 C03602543
c1ccc(c(c1)[N+](=O)[O-])SNc2ccc3c(c2)S(=O)(=O)c4ccccc4O3 C05946116
Cc1ccc(cc1)C(=O)Nc2nc(ns2)c3c(n(nn3)c4cc(cc(c4)C)C)C C06914479
Cc1c(cccc1[N+](=O)[O-])NC(=O)c2cn(nc2c3cccs3)c4ccccc4 C08136946
Cc1ccccc1c2nc(on2)CN3C(=O)[C@](NC3=O)(C)c4ccc5ccccc5c4 C08327468
c1ccc2cc(ccc2c1)c3nnc(o3)SCC(=O)Nc4ccc5c(c4)OCO5 C08333757
CSc1ccccc1c2nnc(o2)NC(=O)c3cc4c5ccccc5ccc4oc3=O C09346298
Cc1ccccc1n2c3c(cn2)c(nc(n3)SCC(=O)N4CCc5c4cccc5)O C09522128
COc1ccc(cc1)[C@@H]2c3ccc(cc3Oc4c2c5nc(nn5cn4)c6cccs6)O C09584043
CCc1ccccc1n2c(c(nn2)c3nc(sn3)NC(=O)c4ccc(cc4)Cl)C C09638227
c1ccc(c(c1)C(=O)N/N=C/c2ccc(o2)c3cccc(c3)[N+](=O)[O-])Br C09971484
c1ccc(c(c1)Cn2cc(c3c2cccc3)/C=N/NC(=O)c4ccc5c(c4)OCO5)C#N C09886225
c1ccc(cc1)n2c3c(c(n2)C(=O)Nc4ccc(cc4)c5nnc6n5CCCCC6)CCC3 C11199021
Cc1c(nnn1c2ccc3c(c2)c(on3)c4ccccc4)C(=O)Nc5ccc(cc5)F C11689936
Cc1ccc(cc1)Cn\2ccs/c2=N\C(=O)/C=C/c3cc4cnn(c4[nH]c3=O)C(C)C C12761913
Cc1cc(c(c(c1)Br)NC(=O)c2cc3cc(ccc3oc2=O)[N+](=O)[O-])C C13382166
COc1ccc(cc1[N+](=O)[O-])C(=O)Nc2nc(cs2)c3ccc(cc3)Br C01156635
Cc1ccc(cc1)Cn\2ccs/c2=N\C(=O)CCN3C(=O)C4(CCCCC4)NC3=O C15193133
Cc1cc(c(n1c2ccc(cc2F)Br)C)/C=N\Nc3ccc(cn3)[N+](=O)[O-] C15223371
C[C@@H]1CC(=O)Nc2ccccc2N1C(=O)CSc3nnc4n3cc(cc4Cl)Cl C18776195
CC1=C([C@@H](C2=C(N1)CCCC2=O)c3ccc(c(c3)[N+](=O)[O-])Cl)C(=O)N4CCCCC4 C01128580
CC1(CC2=C([C@@H](n3c(cc(n3)c4ccccc4)N2)c5ccc(cc5)[N+](=O)[O-])C(=O)C1)C C21658660
C/C(=N\NC(=O)C1c2ccccc2-c3c1cccc3)/c4ccc(c(c4)[N+](=O)[O-])OC C21966604
Cc1ccc(cc1)c2cc(c3c(noc3n2)C)C(=O)Nc4cc5c(cc4Cl)OCCO5 C25007274
Cc1ccc(cc1)c2nc(no2)CN3C(=O)[C@](NC3=O)(C)c4ccc(cc4)C(C)C C25579000
COc1cccc(c1)[C@H]2C3=C(c4ccccc4O2)Nc5nnnn5[C@H]3c6ccccc6 C28053325
Cc1ccc2c(c1)C3=C([C@@H](n4c(nnn4)N3)c5ccccc5)[C@@H](O2)c6ccccc6OC C28053357
Cc1ccc(cc1)[C@H]2C3=C(c4ccccc4O[C@H]3c5ccccc5OC)Nc6n2nnn6 C28054176
COc1cccc(c1)[C@H]2C3=C(c4ccccc4O[C@H]3c5ccccc5)Nc6n2nnn6 C28056450
Cc1ccc2c(c1)C3=C([C@H](O2)c4ccccc4)[C@H](n5c(nnn5)N3)c6cccc(c6)OC C28056713
Cc1ccccc1[C@@H]2C3=C(c4ccccc4O2)Nc5nnnn5[C@@H]3c6ccccc6OC C28057896
Cc1ccc(c(c1)[N+](=O)[O-])N/C=C/2\C(=O)OC(=N2)c3ccc(cc3)Br C27519096
COc1ccc(cc1)C2=C[C@H](N=N2)[C@H]3Nn4c(nnc4S3)c5cccc(c5)Cl C38745802
c1ccc(cc1)c2cc(no2)CNC(=O)C[C@@H]3CSC4=N[C@H]5CCCC[C@@H]5C(=O)N34 C38752380
Cc1ccc(c(c1)NC(=O)[C@@H]2CN(c3cc(ccc3O2)C(C)(C)C)S(=O)(=O)C)OC C38849478
CC1(COc2ccc(cc2N(C1=O)CC=C)NC(=O)/C=C/c3ccc4c(c3)OCO4)C C38942874
Cn1c(nnc1SCC(=O)Nc2cccc3c2cccc3)c4ccc5c(c4)OCO5 C39965386
Cc1c(oc(c1C#N)NC(=O)[C@H](C)Oc2c(=O)c3ccccc3oc2c4ccccc4)C C40167908
c1cc(ccc1c2nnc3n2nc(s3)NC(=O)COc4ccc(cc4Cl)Cl)F C41006079
c1cc2c(cc1[N+](=O)[O-])sc(c2Cl)C(=O)Nc3nnc(s3)C4CCCCC4 C02872549
c1cc(sc1)C2=NN([C@H](C2)c3ccc(cc3O)[N+](=O)[O-])C(=O)c4cccs4 C09579649
Cc1c2cc(sc2n(n1)c3ccccc3)C(=O)N[C@@H](C)c4cccc(c4)[N+](=O)[O-] C58407165
c1ccc(cc1)/N=N/c2ccc(cc2)NS(=O)(=O)c3ccc4c(c3)ccc(=O)o4 C58645091
Cc1ccc(cc1)NC(=O)/C(=C\c2cc(n(c2C)c3ccc(c(c3)[N+](=O)[O-])C)C)/C#N C59335133
CC1=C[C@H]2c3c(nc(nn3)N/N=C/c4ccc(o4)c5ccc(cc5)Cl)N=C2C=C1 C04611104
Cc1c2c(n(n1)c3ccc(nn3)Cl)N=C(C[C@H]2c4ccc(cc4)OCC(C)C)O C32101378
Cc1cc(cc(c1)NC(=O)c2c(n(nn2)Cc3c(oc(n3)c4ccc(cc4)Cl)C)C)C C64967513
Cc1cc([nH+]c2c1c(ccc2OC)OC)NC3CCC(CC3)O C00758870
CN(C)C(=O)N[C@H](C(Cl)(Cl)Cl)Nc1cccc[nH+]1 C05508872
CCn1c(c(cn1)Br)C(=O)NC2CC([NH2+]C(C2)(C)C)(C)C C02781095
Cc1c(cnn1C)[C@H](C)[NH2+]Cc2cc(n[nH]2)c3ccccc3F C20353196
Cc1ccc(o1)[C@H]2Nc3c(c4c(s3)C[NH+](CC4)C(C)C)C(=N2)O C22635238
CC[NH+]1CCc2c(sc3c2C(=N[C@H](N3)c4ccc(o4)C)O)C1 C22635814
C[C@H]1C[C@H](C[NH+](C1)CC(=O)NC(=O)NCCc2cccs2)C C16335333
C[C@@H](C(=O)NC1CC([NH2+]C(C1)(C)C)(C)C)Sc2ncccn2 C31866574
CC(C)(C[NH+](C)Cc1[nH]c(=O)c2c3c(sc2n1)CCCC3)O C36160934
c1cc2c(cc1c3c(n4c5c(sc4n3)CCC5)CC[NH3+])OCO2 C36257070
Cc1cc(c(c(c1C)S(=O)(=O)N[C@H]2C[NH2+]C[C@@H]2OC)C)C C36265330
Cn1ccc(c1)S(=O)(=O)N[C@@H]2CC[NH2+]C3(C2)CCCCC3 C36266602
CC[C@@H]1COCCN1[C@@H](C[NH3+])c2cc3c(c(c2)Br)OCO3 C36325816
C1CC[C@H]2[C@H](C1)NC(=[NH+]2)SCc3[nH]c(=O)c4c5c(sc4n3)CCC5 C14181955
CCCCN([C@@H]1CCS(=O)(=O)C1)C(=O)C2(CCCCC2)[NH3+] C37803578
Cc1cc(c(c(n1)NC2CC([NH2+]C(C2)(C)C)(C)C)C#N)COC C19626577
Cc1ccc(cc1)C2=NN=C[C@@H]2C[NH2+][C@@H]3Nc4ccccc4N3C C39357194
c1ccc2c(c1)cc(o2)[C@H]3C(=CN=N3)C[NH2+]CC4(CCCCC4)O C39420643
Cc1ccsc1C(=O)N2C[C@H](C3(C2)CC[NH2+]CC3)C(=O)NCC(C)C C39624705
C[C@H]1CCC[C@@H]([C@@H]1C)NC(=O)[C@@H]2CN(CC23CC[NH2+]CC3)C(=O)C(C)C C39637118
C[C@H]1CCC[C@H]([C@@H]1C)NC(=O)[C@@H]2CN(CC23CC[NH2+]CC3)C(=O)C(C)C C39637120
C[C@@H]1CCC[C@H]([C@@H]1C)NC(=O)[C@@H]2CN(CC23CC[NH2+]CC3)C(=O)C4CCC4 C39637259
c1ccc(cc1)[C@@H]2[C@@H]3C(=c4ccccc4=[NH+]C3=O)OC(=C2C#N)N C39916306
COc1c(cc(cc1Br)Cl)NC(=O)[C@@H]2C[C@@H](C[NH2+]2)OC C40633002
c1ccc2c(c1)CCN(C2)c3c(c([nH+]cn3)N4CCc5c4cccc5)N C40687360
Cc1cnn(c1)c2ccc(cc2)C(=O)NC3CC([NH2+]C(C3)(C)C)(C)C C42566133
C[C@H]([C@H](c1cccs1)Sc2nnnn2c3ccccc3)[NH3+] C43113440
C[C@H]1[C@@H]2C[C@@H](C2(C)C)C[C@@H]1NC(=O)c3coc(n3)[C@@H]4CCC[NH2+]4 C43217953
Cc1ccsc1[C@H](C[NH3+])Sc2nnnn2c3ccccc3 C43251105
c1c(csc1CSc2nnnn2C3CCCC3)C#CC[NH3+] C43689477
c1c(cc(c(c1Cl)OC(F)F)Cl)NC(=O)[C@H]2C[NH2+]CCO2 C43709458
Cc1ccc([nH+]c1)N[C@H](c2ccncc2)c3ccc4ccc(nc4c3O)C C45944415
CC1(CC(CC([NH2+]1)(C)C)NC(=O)[C@H]2COc3ccccc3O2)C C47221496
C[C@H]1Cc2ccccc2N1C(=O)[C@@H](C)[NH+]3CCC(CC3)CC(=O)N C48025419
C[C@H]1CN(C[C@@H]([NH2+]1)C)c2ccccc2S(=O)(=O)NC(C)C C53712075
c1c2c(cc(c1C3=N[NH+]=C(SC3)NC4CC4)F)NC(=O)CC2 C55048181
C[C@H]1Cc2ccccc2N1C(=O)CNc3ccccc3[NH+]4CCC(CC4)O C55888220
CC[C@@H](Cn1c2cc3c(cc2nc1c4cccs4)OCO3)[NH3+] C57803310
C[C@@H](C[NH3+])n1c2cc3c(cc2nc1CCc4ccccc4)OCO3 C57803639
C[C@@H](C[NH3+])n1c2cc3c(cc2nc1C4CCCCC4)OCCO3 C57804400
CC(=C[C@@H]1[C@@H](C1(C)C)C(=O)NC2CC[NH+](CC2)CC(=O)NC)C C25232914
C[C@@H](c1nnc2n1CCC2)[NH2+]Cc3ccc(c(c3)Br)O C58872091
CC\1=NN(C(=O)/C1=C(\C)/NC2CC([NH2+]C(C2)(C)C)(C)C)c3ccccc3 C17073370
c1ccc(cc1)n2c(nnn2)Sc3ccc(c(c3)Cl)C[NH3+] C61847161
c1cc(c(cc1n2c(c(nn2)C[NH3+])[C@H]3CCCO3)Cl)Cl C62219202
CC[NH2+][C@H](c1cc[nH]n1)c2cc3c(cc2Br)OCCCO3 C62776686
C[C@H]1C(=C(NN1C)C)CC(=O)NCCC2=c3ccccc3=[NH+]C2 C64003562
CC(C)[NH+]1CCC(CC1)C(=O)N2CCC[C@@H]2c3ccc(s3)C(=O)N C65371732
c1cc2c(cc1Cl)c(cs2)CNC(=O)c3cc4n(n3)CC[NH2+]C4 C65394452
CC1(CC(CC([NH2+]1)(C)C)NC(=O)C(=O)N(C)c2ccc(c(c2)F)F)C C67315977
C[C@@H]([C@H]1[C@@H]2[C@@H](C(=O)N(C2=O)C3CCCC3)[C@@]4([NH2+]1)c5ccccc5NC4=O)O C04083023
CC[NH+]1CCc2c(sc3c2C(=N[C@H](N3)c4cc(cc(c4O)OC)Cl)O)C1 C04556399
C[C@H]1[C@@H]([NH2+][C@@H]([C@@H](C1=O)C)c2ccc(c(c2)OC)O)c3ccc(c(c3)OC)O C05723504
C[C@@H](C(=O)N1CCC2(CC1)c3c(nc[nH]3)CC[NH2+]2)NC(=O)c4cccs4 C08744024
CC/C(=N\[C@H]1CCCC[C@H]1[NH3+])/C2C(=NC(=O)N(C2=O)C3CCCCC3)O C09350900
CC(C)[NH+]1CCc2c(sc(c2C(=O)N)NC(=O)Cc3ccc(s3)Cl)C1 C10061547
c1cc2c(cc1[C@H](C[NH+]3CCC4(CC3)C[C@H](c5cc(ccc5O4)O)O)O)OCCO2 C12329350
c1cc(c(c(c1)F)F)CN2CCC[C@](C2=O)(C[NH2+]C3CCC(CC3)O)O C14947793
c1cc(ccc1C(=O)NCCC(=O)N2CCC3(CC2)c4c([nH]c[nH+]4)CCN3)F C20649384
c1cc2cccnc2c(c1)/C=N/NC(=O)[C@@H](C[C@@H]3C=N[C@@H]4[C@@H]3C=CC=C4)[NH3+] C24980283
c1cc(ccc1N)S(=O)(=O)n2cc(c3c2ccc(c3)F)C4=CC[NH2+]CC4 C28130533
C[C@H](C(=O)NC1CC([NH2+]C(C1)(C)C)(C)C)NC(=O)/C=C/c2ccccc2 C32753473
Cc1cccc(c1C)NC(=S)NNC2=c3cc(ccc3=[NH+]C2=O)F C07008063
COC(=O)c1cc(c(s1)Br)S(=O)(=O)N[C@H]2C[C@@H]2[NH3+] C36264502
COC(=O)c1cc(c(s1)Br)S(=O)(=O)N[C@@H]2C[C@H]2[NH3+] C36264504
c1cc(ccc1C[NH2+]Cc2ccc(o2)I)S(=O)(=O)N C37199372
c1c(c(sc1Cl)Cl)S(=O)(=O)N(CC(=O)N)C2CC[NH2+]CC2 C37542731
CCC[NH2+][C@@H](c1cc2c(c(c1)Br)OCCCO2)C(=O)N C37870107
c1ccc(cc1)[C@@H]2C(=c3ccccc3=[NH+]2)C(=O)CSC4=NN[C@@H](S4)N C39067832
Cc1cccc2c1[nH]cc2CCNC(=O)[C@@H]3CN(CC34CC[NH2+]CC4)C(=O)C(C)C C39684057
c1ccc2c(c1)CCC[C@H]2NC(=O)[C@H]3C[NH2+]C[C@@H]3C(=O)NCc4ccc(c(c4)F)F C43222429
COc1cc(cc(c1O)C[C@H](C(=O)OC)[NH3+])I C44327178
COc1ccc(c(c1O)I)C[C@H](C(=O)OC)[NH3+] C44331269
CN1CCC[C@](C1=O)(C[NH2+]Cc2c[nH]nc2c3ccc(cc3)Cl)O C46053265
C[NH+]1CC[C@H](C1)NS(=O)(=O)c2c(cc(cc2Br)N)Br C49083622
c1cc(cc(c1)NC(=O)NC[C@@H](c2ccc(c(c2)F)F)O)c3c[nH+]co3 C52470584
CC(C)(C(=O)NCC1(CCCC1)[NH+]2CCSCC2)NC(=O)NC C53501407
c1ccc2c(c1)nc3n2[C@H](NC(=[NH2+])N3)c4cc(sc4)Br C28923043
Cc1nc(cs1)c2cc(=O)[nH]c(n2)c3ccc(cc3)CN4CCC[C@@H](C4)C[NH3+] C23505149
CCn1c(=O)[nH]nc1S[C@H](C[NH3+])c2cc(cs2)Br C61594413
C[C@@H]([C@H](c1ccc(s1)Br)Sc2n[nH]c(=O)n2C3CC3)[NH3+] C61594672
C[C@]1(CC[NH2+]C1)C(=O)N(Cc2ccc(cc2)Br)CC(=O)N C62896196
C[C@@H]1C[C@H](C[NH+](C1)C(C)(C)CNC(=O)Nc2cc(c[nH]c2=O)C(F)(F)F)C C63161219
c1c(cncc1Br)S(=O)(=O)N[C@H]2CCCCC[C@@H]2[NH3+] C63214066
c1ccc2=[NH+]CC(=c2c1)C[C@H]3N[C@H](ON3)C(=O)NCc4ccc(cc4)F C63294896
c1ccc(c(c1)CNC(=O)[C@H]2N[C@H](NO2)CC3=c4ccccc4=[NH+]C3)Cl C63302979
c1cc(cc(c1)O)NC(=O)C(=O)NCCC2=c3cc(ccc3=[NH+]C2)F C63796045
c1ccc(cc1)[C@H]2[C@H](SNN2)C(=O)NCCC3=c4ccccc4=[NH+]C3 C63806979
c1ccc2=[NH+]CC(=c2c1)CCNC(=O)C(=O)Nc3cc(ccc3O)Cl C63818787
C[C@H]1C2=C([C@H](O[C@@H]2C)NC(=O)C[NH+]3CCC[C@@H]4[C@@H]3CCCC4)C(=O)NN1 C64156378
C1CCC(C1)N2C[C@H]3C[NH2+]C[C@]3(C2)C(=O)NCC4(CCOCC4)CO C65407912
Cc1c(c(n(n1)CCO)C)[C@@H]2[C@@H]3C[NH+](C[C@@H]3[C@@](N2)(CO)c4ccccc4)C C65530977
Cc1cc([nH]c(=O)c1CNC(=O)NC[C@@]2(CCC[C@H](C2)C)[NH+](C)C)C C65552740
Cc1c(cco1)C(=O)NC2CC[NH+](CC2)Cc3cc(cc(c3O)O)C(C)(C)C C66795761
C[NH+](C)C1(CCCC1)CNC(=O)NC[C@]2(CCCc3c2cccc3)O C66976044
CCN(c1cccc2c1cccc2)C(=O)C[NH+]3C[C@@H](C[C@@H]3C(=O)N)O C67128607
C[C@H]1CCCC[NH+]1[C@@H](C)CNC(=O)C2CCC3(CC2)C(=O)NC(=O)N3 C67267700
C[NH+](C)[C@@H]1Cc2ccccc2N(C1)C(=O)C[C@H](c3cccs3)NC(=O)N C67340962
c1cc(ccc1[C@H](C2CC[NH+](CC2)CC(=O)N3CCC(CC3)C(=O)N)O)Cl C67400651
Cc1cc(c2c(c1)cc(c(=O)[nH]2)C[NH+]3CCNC(=O)[C@@H]3CC(=O)NC)C C67643351
CCCCc1ccc(cc1)N2C(=O)/C(=C/c3cn(c4c3cccc4)Cc5ccccc5C#N)/C(=NC2=S)[O-] C08744280
CCOC(=O)c1c(nc(s1)N2[C@H](C(=C(C2=O)[O-])C(=O)c3ccccc3)c4ccc(cc4)C(C)(C)C)C C09302166
Cc1ccc2c(c1)sc(n2)N3[C@@H](C(=C(C3=O)[O-])C(=O)c4ccc(cc4)OC)c5ccc(c(c5)OC)OC C09123665
Cc1ccc(c(c1)OCCn2cc(c3c2cccc3)/C=C\4/C(=NC(=O)N(C4=O)c5ccc(cc5)F)[O-])C(C)C C13551734
CCc1ccc2c(c1)sc(n2)N3[C@@H](C(=C(C3=O)[O-])C(=O)c4ccco4)c5ccc(c(c5)OC)OCC C08744165
CCOc1cc(ccc1OCC=C)[C@H]2C(=C(C(=O)N2Cc3ccccc3)[O-])C(=O)c4ccc5c(c4)C[C@H](O5)C C09354361
Cc1nc2n(n1)c(c(s2)[C@@H](c3cccs3)N4CCN(CC4)C(c5ccccc5)c6ccccc6)[O-] C22784348
Cc1ccc(cc1)[C@@H]2C(=C(C(=O)N2c3nc(c(s3)C(=O)OC)C)[O-])C(=O)c4ccc(cc4C)OCC=C C05357175
CC(C)CCOc1ccc(cc1OC)[C@H]2C(=C(C(=O)N2Cc3ccccc3)[O-])C(=O)c4cc5ccccc5o4 C33416921
Cc1ccc(c(c1)C(=O)C2=C(C(=O)N([C@@H]2c3ccc(cc3)C(=O)OC)c4nc(c(s4)C(=O)C)C)[O-])C C33580958
Cc1ccc(cc1)CSc2nnc(s2)N3[C@@H](C(=C(C3=O)[O-])C(=O)c4ccncc4)c5ccc(cc5)F C33591149
CCOc1ccc(cc1OC)[C@@H]2C(=C(C(=O)N2c3nc(c(s3)C(=O)C)C)[O-])C(=O)c4cc(ccc4C)C C33700719
CCOC(=O)c1c(nc(s1)N2[C@H](C(=C(C2=O)[O-])C(=O)c3cc4ccccc4o3)c5ccc(cc5)F)C C33775703
Cc1ccc(cc1)[C@@H]2C(=C(C(=O)N2c3nc(c(s3)C(=O)OC)C)[O-])C(=O)c4ccc5c(c4)C[C@@H](O5)C C35006298
CCOc1ccc(cc1OCC)[C@H]2C(=C(C(=O)N2c3nc(c(s3)C(=O)C)C)[O-])C(=O)c4ccc(cc4)F C35297665
Cc1c(n2ccccc2n1)C(=O)C3=C(C(=O)N([C@@H]3c4cccc(c4)Oc5ccccc5)Cc6ccccc6)[O-] C35420326
c1ccc(cc1)CSc2nnc(s2)N3[C@@H](C(=C(C3=O)[O-])C(=O)/C=C/c4ccccc4)c5ccccc5 C35421003
CCc1ccc(cc1)[C@H]2C(=C(C(=O)N2c3nc(c(s3)C(=O)C)C)[O-])C(=O)c4c(n5cccc(c5n4)C)C C35483770
Cc1c(sc(n1)C)C(=O)C2=C(C(=O)N([C@H]2c3ccc(cc3)C(C)(C)C)c4nc(c(s4)C(=O)C)C)[O-] C35566042
Cc1ccc(c(c1)[N-]S(=O)(=O)c2ccccc2C#N)N3CCCN(C3=O)Cc4ccc(cc4)C(C)C C35916257
CCOC(=O)[C@@H]1CCCN(C1)/C(=C/C2=CSC3=NC(=C([C@H](N23)c4ccc(cc4C)C)C(=O)OCC)C)/[O-] C36050446
CCOC(=O)C1=C(N=C2N([C@@H]1c3ccc(cc3)Cl)C(=CS2)/C=C(/N4CCN(CC4)C(=O)C)\[O-])C C36050886
CC1=C([C@H](N2C(=CSC2=N1)/C=C(/N3CCOCC3)\[O-])c4ccc(cc4)C(C)C)C(=O)OCc5ccccc5 C36063490
CC(C)c1ccc(cc1)[C@H]2C(=C(N=C3N2C(=CS3)/C=C(/N4CCCC4)\[O-])C(F)(F)F)C(=O)OC(C)C C36065069
Cc1c(c2cc(c3ccccc3c2o1)[N-]S(=O)(=O)c4ccc(cc4)Cl)C(=O)OCc5ccccc5 C08606727
Cc1c(c(=O)n(c(c1C(=O)c2c(c3c(s2)cc(cc3Cl)Cl)Cl)[O-])CCCOC(C)C)C#N C38621583
c1cc(ccc1Oc2ccc(cc2[N-]S(=O)(=O)c3ccc(nc3)Cl)C(F)(F)F)Br C39546074
Cc1ccc(cc1)C(=O)C2=C(C(=O)N([C@H]2c3ccccc3)c4nnc(s4)SCc5ccc(cc5)F)[O-] C39835320
CCOc1ccc(cc1OC)[C@H]2C(=C(C(=O)N2c3nc(c(s3)C)C)[O-])C(=O)c4cc5ccccc5o4 C39848494
CCCCOc1ccc(cc1OCC)/C=C(\C#N)/C(=N/c2nnc(s2)SCc3ccc(cc3)C)/[O-] C39997597
CC(C)Cc1nnc(s1)/N=C(/C(=C/c2cn(nc2C34CC5CC(C3)CC(C5)C4)c6ccccc6)/C#N)\[O-] C39997985
CC(C)COc1ccc(cc1)c2c(cn(n2)c3ccccc3)/C=C(\C#N)/C(=N/c4nnc(s4)SC)/[O-] C39998003
c1cc(ccc1CSc2nnc(s2)/N=C(/C(=C/c3ccc(o3)c4ccc(cc4)Cl)/C#N)\[O-])Cl C39998208
CCSc1nnc(s1)N2[C@@H](C(=C(C2=O)[O-])C(=O)c3ccc(cc3)Br)c4cccs4 C39999904
CCSc1nnc(s1)N2[C@H](C(=C(C2=O)[O-])C(=O)c3cc4ccccc4o3)c5ccc(cc5)C(C)(C)C C40000437
CCSc1nnc(s1)N2[C@@H](C(=C(C2=O)[O-])C(=O)c3cc4cccc(c4o3)OC)c5ccc(cc5)C C40000474
CCc1ccc(cc1)[C@@H]2C(=C(C(=O)N2c3nnc(s3)SCC)[O-])C(=O)c4cc5cccc(c5o4)OC C40000480
c1ccc(cc1)/C=C/CSc2nnc(s2)N3[C@@H](C(=C(C3=O)[O-])C(=O)c4ccccc4)c5cccs5 C40000570
CCCSc1nnc(s1)N2[C@H](C(=C(C2=O)[O-])C(=O)c3ccc(cc3)OCC=C)c4ccccc4F C40003206
Cc1cccn2c1nc(c2C(=O)C3=C(C(=O)N([C@H]3c4ccc(cc4)C(C)(C)C)CCc5ccccc5)[O-])C C40004158
CC[C@H](C)n1c(c(c(c(c1=O)C#N)C)C(=O)CCN2C(=O)/C(=C/c3ccc(cc3)Cl)/SC2=S)[O-] C40522698
Cc1ccc(cc1S(=O)(=O)[N-]c2ccc3c(c2)CCCN3S(=O)(=O)c4ccc(cc4)OC)Cl C49506555
CCOC(=O)C1=C(N=C(/C(=C(/[O-])\OCC)/[C@H]1c2ccccc2C(F)(F)F)CSc3ccncc3)C C26376165
CC[C@H](C)c1ccccc1OCCn2cc(c3c2cccc3)/C=C\4/C(=NC(=O)N(C4=O)c5ccc(cc5)F)[O-] C13685781
CCOC(=O)C1=C(N=C(/C(=C(/[O-])\OC[C@H]2COC(O2)(C)C)/[C@@H]1C#Cc3ccccc3)C)c4ccccc4 C26835054
CCN(CC)c1ccc(cc1)[C@H]2[C@H]3C(=NC(=NC3=O)SCc4ccccc4F)N=C5C2=C(CC(C5)(C)C)[O-] C39730413
CC(C)c1ccc(cc1)[C@@H]2[C@H]3C(=NC(=NC3=O)SCc4ccc(cc4)[N+](=O)[O-])N=C5C2=C(CCC5)[O-] C39749347
CC1(CC(=C2[C@@H]([C@@H]3C(=NC(=NC3=O)SCc4ccc(cc4)F)N=C2C1)c5cccc(c5OC)OC)[O-])C C39888906
Cc1ccccc1CSC2=NC(=O)[C@H]3[C@@H](C4=C(CC(CC4=NC3=N2)(C)C)[O-])c5cc(ccc5OC)OC C63467803
CCOC(=O)c1ccc(cc1)N2C(=O)[C@H]3[C@@H](c4c(nc(s4)[S-])S[C@@H]3C2=O)c5ccc(cc5)OC C13149280
c1cc2cccc3c2c(c1)C(=O)N(C3=O)CC4CC[NH+](CC4)C[C@H](COCc5ccc(cc5)Cl)O C08431506
CC1CC[NH+](CC1)[C@@H](CNC(=O)[C@H]2CCCN(C2)S(=O)(=O)c3ccc(cc3)F)c4cccs4 C08749254
c1ccc2c(c1)CCC[C@@H]2NC(=O)CSc3nnc(n3c4ccc(cc4)Cl)C[NH+]5CCCCC5 C08720365
CC1(Cc2c(c([nH+]c3c2c4c(s3)c(nnn4)NCCc5ccccc5)N6CCOCC6)CS1)C C08768069
CN(c1ccccc1C(=O)NCc2ccco2)C(=O)C[NH+]3CCc4c(ccs4)[C@H]3c5cccs5 C09155052
C[C@H](c1nnc(n1c2ccc(cc2)Cl)S[C@H](C)C(=O)Nc3ccc(cc3)C(F)(F)F)[NH+](C)C C09102325
Cc1cccc(c1C)NC(=O)C[NH+](CCOC)CC(=O)N2CCc3c(ccs3)[C@H]2c4cccs4 C11468800
c1ccc(cc1)CCCn2cnc3c(c2=O)c4c(s3)C[C@H](CC4)[NH2+]Cc5ccc(cc5)n6cccn6 C12039841
c1ccc(cc1)CCCn2cnc3c(c2=O)c4c(s3)C[C@@H](CC4)[NH2+]Cc5ccc(cc5)n6cccn6 C12039847
CCOC(=O)N1CCC(CC1)[NH2+][C@@H]2CCc3c(sc4c3c(=O)n(cn4)C5Cc6ccccc6C5)C2 C12332048
C[C@@H](c1nnc(n1c2ccc(cc2)F)S[C@H](C)C(=O)Nc3cccc(c3)Br)[NH+](C)C C12635257
CC#CCN1C(=O)[C@@](NC1=O)(Cc2cccc(c2)F)C3CC[NH+](CC3)Cc4ccc(c(c4C)C)OC C14878677
COc1ccc(cc1OC)C[NH+]2CCOc3ccc(cc3C2)C4(CCN(CC4)c5ccccc5F)O C14997331
c1ccc(cc1)c2c(cn(n2)c3ccccc3)C[NH+]4CCC5(CC4)C[C@@H]5C(=O)NCCc6ccccn6 C14997390
C[C@H]1CCC[C@@H]([NH+]1CCCN2C(=O)c3cc4c(n3C[C@@]2(C)C(=O)NC5CCCCCCC5)cco4)C C15675675
CC(C)c1ccc(cc1)S(=O)(=O)N2CCC(CC2)C(=O)NC[C@H](c3ccccc3Cl)[NH+](C)C C15787801
CC(C)c1ccc(cc1)S(=O)(=O)N2CCC(CC2)C(=O)NC[C@@H](c3ccccc3Cl)[NH+](C)C C15787802
C[C@H](c1ccc2c(c1)OCCO2)NC(=O)C3CCN(CC3)c4[nH+]c5ccccc5n4Cc6ccccc6F C21158746
C[C@@H](c1nnc(n1c2ccc(cc2)Cl)S[C@H](C)C(=O)Nc3cc(ccc3Cl)Cl)[NH+](C)C C03376360
Cc1c(cn(n1)C)CN(C)[C@@H](Cc2ccc(cc2)F)C3CC[NH+](CC3)Cc4ccc(s4)NC(=O)C C23129436
Cc1c(c(=O)c2ccc(cc2o1)OCC(=O)NC3CC([NH+](C(C3)(C)C)C)(C)C)c4ccc(cc4)OC C27103758
CC1([C@@H]2CC[C@]1([C@H](C2)N3CC[C@@H](C3=O)[NH2+]C)CS(=O)(=O)N4CCC5(CCc6c5cccc6)CC4)C C27319870
c1ccc2c(c1)CCC[C@@H]2NC(=O)C3CC[NH+](CC3)Cc4nc(no4)c5cccc(c5)Br C30978790
CC[C@@H](CNC(=O)C1CCN(CC1)S(=O)(=O)c2ccc3c(c2)CCC3)[NH+]4CCc5ccccc5C4 C29909826
C[C@@H](C(=O)Nc1cc(ccc1F)F)[NH+]2CCN(CC2)S(=O)(=O)c3ccc(s3)Br C31585803
CC[C@@H]([C@@H]1c2cc(c(cc2CC[NH+]1Cc3ccccc3C)OC)OC)NS(=O)(=O)c4ccccc4 C35674900
c1ccc(cc1)/C=C/C(=O)NC2CCN(CC2)c3ccccc3C(=O)N4CCN(CC4)c5cccc[nH+]5 C35810800
Cc1cccc(c1)C[NH+](CCc2c[nH]c3c2cccc3)Cc4nc(co4)C(=O)N(C)Cc5ccccc5 C36064030
c1cc(cnc1)CNC(=O)c2coc(n2)C[NH+](Cc3ccc(cc3)C(F)(F)F)Cc4ccc(cc4)F C36072336
CC[C@@H](c1ccc(cc1)C)NC(=O)[C@@H]2CCC[NH+](C2)Cc3nc(no3)c4cccc(c4)Br C38904792
COC(=O)[C@@H]1CC2=C3CC=CC=C3N=C2[C@@H]4N1[C@@H](C[C@@H](C4)[NH+]5CC[C@H](C5)O)c6ccc(cc6)SC C39560807
c1cc[nH+]c(c1)N2CCN(CC2)C(=O)[C@@H]3CCCC[C@@H]3C(=O)NCc4ccc(c(c4)C(F)(F)F)F C44942528
CCC[NH2+]Cc1ccc(nc1)c2ccc(cc2)CN(C[C@@H]3CCCO3)C(=O)[C@@H]4CC(=O)c5c4cccc5 C45190934
C[C@@H](c1cccc2c1cccc2)NC(=O)CSc3nnc(n3c4ccc(cc4)Cl)[C@@H](C)[NH+](C)C C45443340
C[C@@H](c1cccc2c1cccc2)NC(=O)CSc3nnc(n3c4ccc(cc4)Cl)[C@H](C)[NH+](C)C C45443344
C[C@H]1C(=O)N(C2([NH2+]1)CCN(CC2)S(=O)(=O)c3cccc4c3nccc4)[C@H](C)CCc5ccccc5 C36027245
C[C@H]1CN(CC([NH2+]1)(C)C)c2cc3c(cc2OC)CCN3S(=O)(=O)c4ccc(s4)c5ccccn5 C52637056
CN(Cc1cccc(c1)OC2CCN(CC2)C(=O)c3ccc(cc3)c4cccc(c4)F)Cc5[nH]cc[nH+]5 C15067630
Cc1ccc(cc1)C2=NN([C@H](C2)c3ccc(cc3)Cl)C(=[NH2+])S[C@H]4CC(=O)N(C4=O)c5ccccc5 C13590136
c1ccc2=[NH+]CC(=c2c1)[C@@H](CNC(=O)c3cccc(c3)S(=O)(=O)N4CCCCC4)[C@H]5CC=CS5 C63108849
c1ccc(cc1)CN2[C@@H](NN=C2c3ccco3)S[C@H](c4ccccc4)C(=O)C5=c6ccccc6=[NH+]C5 C39945156
C[C@@H](C(=O)NCCc1ccc(cc1Cl)Cl)N2C(=O)[C@@]3([C@@H]4C(=c5ccccc5=[NH+]4)CCN3C2=O)C C63361840
CC(C)C[C@@H](C(=O)NCc1ccccc1Cl)N2C(=O)[C@@]3([C@H]4C(=c5ccccc5=[NH+]4)CCN3C2=O)C C63372407
CC(C)C[C@@H](C(=O)N[C@@H]1CCCc2c1cccc2)N3C(=O)[C@@]4([C@@H]5C(=c6ccccc6=[NH+]5)CCN4C3=O)C C63374663
CCN1C=C[C@H](N1)CN(CCC2=c3ccccc3=[NH+]C2)S(=O)(=O)c4ccc(s4)Br C63552573
Cc1cc(ccc1Br)N[C@@H]2/C(=N/S(=O)(=O)c3ccc(cc3)OC)/N=c4ccccc4=[NH+]2 C38965670
CCOc1ccc(cc1)[C@H]2N=[NH+]C(=S)N2/N=C/c3cc(cc(c3O)Br)Br C38975458
c1ccc2=[NH+]CC(=c2c1)[C@@H](CNC(=O)c3ccc(cc3)N4CCCS4(=O)=O)c5ccccc5Cl C63896743
Cc1cccc(c1)n2c(nnc2SCc3[nH]c(=O)c4c(c(sc4n3)C)C)C5=c6ccccc6=[NH+]C5 C64055479
CCOCCCNC(=O)N1Cc2c3c(sc2-n4cccc4[C@@H]1c5ccc(cc5)Cl)C[NH+](CC3)C C35427017
CCOC(=O)c1c2c(sc1NC(=O)CSc3c(c(c4c(n3)CC[NH+](C4)C)c5cccs5)C#N)CCCC2 C01816736
CCC(C)(C)n1c(nnn1)[C@@H](c2cc3cc(cc(c3[nH]c2=O)C)C)[NH+](Cc4ccco4)Cc5cccs5 C06149118
CCC(C)(C)n1c(nnn1)[C@@H](c2cc3cc(ccc3[nH]c2=O)OC)[NH+](Cc4ccco4)Cc5cccs5 C06149187
CCC(C)(C)n1c(nnn1)[C@H](c2cc3cc(ccc3[nH]c2=O)OC)[NH+](Cc4ccco4)Cc5cccs5 C06149473
CC(C)(C)c1cc(ccc1OC[C@H](C[NH+]2CCC(CC2)CN3C(=O)c4cccc5c4c(ccc5)C3=O)O)OC C11847507
CCC(C)(C)n1c(nnn1)C[NH+](CCc2ccc(c(c2)OC)OC)Cc3cc4cc(cc(c4[nH]c3=O)C)C C12833007
Cc1ccc(c2c1cc(c(=O)[nH]2)C[NH+](CCc3ccc(c(c3)OC)OC)Cc4nnnn4C5CCCC5)C C12833104
Cc1ccc2cc(c(=O)[nH]c2c1C)C[NH+](Cc3ccc4c(c3)OCO4)Cc5nnnn5Cc6ccc(cc6)F C13032798
CC[C@@H](c1nnnn1Cc2ccco2)[NH+](Cc3ccc4c(c3)OCO4)Cc5cc6cc(c(cc6[nH]c5=O)C)C C13064713
CC[C@H](c1nnnn1Cc2ccc(cc2)F)[NH+](Cc3cccs3)Cc4cc5ccc(c(c5[nH]c4=O)C)C C13065110
Cc1cc(c2cc(c(=O)[nH]c2c1)[C@@H](c3nnnn3C4CCCCC4)[NH+](Cc5cccs5)C[C@@H]6CCCO6)C C06301626
CC[C@H](c1nnnn1C(C)(C)C)[NH+](CCc2ccc(c(c2)OC)OC)Cc3cc4cccc(c4[nH]c3=O)C C13494568
CCN(CC)c1ccc([nH+]c1N(CC)CC)N2CCN(CC2)C(=O)[C@@]3(CCc4c(c(c(c(c4O3)C)C)O)C)C C13651282
c1ccc(cc1)Cc2nc(sn2)N(CCC(=O)NC3CC[NH+](CC3)Cc4ccccc4)Cc5ccco5 C16509402
CC[NH+](CC)CCN1[C@@H](/C(=C(/c2ccc3c(c2)C[C@H](O3)C)\O)/C(=O)C1=O)c4ccc(c(c4)OCC)OCC=C C09312235
CCCOc1ccc(cc1OCC)[C@H]2/C(=C(/c3ccc4c(c3)C[C@H](O4)C)\O)/C(=O)C(=O)N2CC[NH+](CC)CC C09313117
CCOc1ccc(cc1C[NH+]2C[C@H]3C[C@@H](C2)c4cccc(=O)n4C3)/C=N/NC(=O)c5ccccc5[N+](=O)[O-] C20616199
CCOC(=O)c1ccc(cc1)Oc2c(=O)c3ccc(c(c3oc2C(F)(F)F)C[NH+](C)C4CCCCC4)O C27099785
CCOC(=O)c1c2c(sc1/[NH+]=c\3/c(cc4cccc(c4o3)OC)C(=O)Nc5cccc(c5)C)CCCC2 C27520245
CC1=C[C@H]([C@@H](C[C@H]1CC(=O)N2CCN(CC2)c3cccc[nH+]3)C(C)C)CNS(=O)(=O)Cc4ccccc4 C30881621
Cc1ccc2c(c1)OC(C[C@@H]2NC(=O)C3CC[NH+](CC3)Cc4nc(no4)c5ccc(c(c5)OC)OC)(C)C C30982014
C1CCC(CC1)NC(=O)CSc2nc(c3c4c(sc3n2)CCCC4)N5CC[NH+](CC5)CC(=O)N6CC6 C34756698
CCCN(Cc1c(nn(c1N2CC[NH+](CC2)C(C)C)c3ccc(cc3)F)CC)C(=O)Nc4ccc(cc4C)C C34835769
CCN1C(=C([C@H](NC1=O)c2ccc(c(c2)Cl)Cl)C(=O)OCC)C[NH+]3CCCN(CC3)C(=O)C4CC4 C35642035
CC[C@@H](c1nnnn1C[C@H]2CCCO2)[NH+](Cc3ccc4c(c3)OCO4)Cc5cc6c(ccc(c6[nH]c5=O)C)C C33937069
CC(C)(C)c1c2c(n(n1)C(C)(C)C)N(C(=O)CS[C@@H]2c3ccccc3OC)CC(=O)NCC[NH+](C)C C37427905
C[NH+](C)CCNC(=O)c1ccc(o1)COc2ccc3c(c2)[C@@H](N(CC3)C(=O)C4CCCC4)c5ccc(cc5)F C37603335
CC1CCN(CC1)S(=O)(=O)c2ccc3c(c2)N(C(=O)CO3)CC(=O)NCCC[NH+](CC(C)C)CC(C)C C09962830
c1ccc(c(c1)CNC(=O)[C@H]2CCC[NH+](C2)Cc3nc(no3)c4ccc(cc4)Br)n5ccnc5 C38905613
C[C@@H](c1ccccc1)NC(=O)[C@H]2CN(CC23CC[NH2+]CC3)C(=O)c4cccnc4Oc5ccc(cc5)Cl C39596933
CCc1ccc(cc1)CCNC(=O)[C@H]2CN(CC23CC[NH2+]CC3)C(=O)c4c(onc4c5ccccc5Cl)C C39654356
Cn1c(nnn1)SCC[NH2+]Cc2cc(c(c(c2)Br)OCc3c(cccc3Cl)F)OC C40744723
CC(C)c1ccc(cc1)c2ccc(nn2)N3CCC(CC3)C(=O)N4CCC(CC4)(C(=O)N)[NH+]5CCCCC5 C40921229
CCOc1ccc(cc1OC)c2nc(c(o2)C)C[NH+]3CCC(CC3)C(=O)NCCN4CCCc5c4cccc5 C40985117
CCOc1ccc(cc1)N(CC(=O)NCc2ccccc2n3cc[nH+]c3C)S(=O)(=O)c4ccc(cc4)F C44884051
CCCCC1=NN2C(=[NH2+])/C(=C/c3ccc(c(c3)OCC)OCCOc4cc(cc(c4)C)C)/C(=O)N=C2S1 C27549398
c1ccc(cc1)C[C@H]2C(=O)N(C3([NH2+]2)CCN(CC3)S(=O)(=O)c4ccc(cc4)Cl)CCc5ccccn5 C36027257
CC(C)C[C@@H]1C(=O)N(C2([NH2+]1)CCN(CC2)C(=O)c3ccc4c(c3)OCO4)CCc5ccc(c(c5)OC)OC C36029722
CC(C)C[C@H]1C(=O)N(C2([NH2+]1)CCN(CC2)S(=O)(=O)c3ccccc3)CCc4ccc(c(c4)OC)OC C36029901
CC(C)C[C@H]1C(=O)N(C2([NH2+]1)CCN(CC2)S(=O)(=O)c3ccc(cc3)OC)Cc4ccc5c(c4)OCO5 C36029907
CCOC(=O)c1c2c(sc1/[NH+]=c\3/c(cc4cccc(c4o3)OC)C(=O)Nc5ccc(cc5)C)CCCC2 C09404589
COC(=O)C1CC[NH+](CC1)[C@@H](c2ccc(cc2)Br)c3c(n4c(s3)nc(n4)c5ccco5)O C09808077
CCOc1cccc2c1oc(=O)c(c2)c3cc(=O)oc4c3ccc(c4C[NH+]5CCC[C@@H](C5)C(=O)OCC)O C41586565
c1ccc2=[NH+]CC(=c2c1)CCCC(=O)OCC(=O)Nc3cc(ccc3Cl)S(=O)(=O)N4CCCCC4 C63258982
C[C@@]12[C@H]3C(=c4cc(ccc4=[NH+]3)OC)CCN1C(=O)N(C2=O)c5ccccc5C(=O)NCCc6ccc(cc6)F C63361941
CCCCOCCCNC(=O)c1ccccc1N2C(=O)[C@@]3([C@@H]4C(=c5cc(ccc5=[NH+]4)OC)CCN3C2=O)C C63362273
c1ccc2=[NH+]CC(=c2c1)CCNC(=O)CC[C@H]3N=N[C@H]4N3c5ccccc5C(=O)N4Cc6ccc(cc6)Cl C63712210
COc1cc(cc(c1OC)OC)C(=O)NCC(=O)NC[C@@H](c2ccccc2Cl)C3=c4ccccc4=[NH+]C3 C63886481
CC1=NN(C(=O)[C@H]2C1=NN([C@H]2n3cccc3)c4ccccc4)CCCC(=O)NCCC5=c6ccccc6=[NH+]C5 C64502392
CCN(CC)C(=O)c1c[nH+]c2c(c1N3CCC(CC3)C(=O)Nc4ccccc4C(F)(F)F)c(ns2)C C65301301
CCC(CC)c1cc(nc(n1)c2ccncc2)[C@H]3C[NH+]4CC[C@H]3C[C@@H]4CNC(=O)c5ccc(cc5)N(C)C C08622996
c1ccc(cc1)CNC(=O)CSc2c3c(c4c5c(c([nH+]c4s3)N6CCOCC6)CCCC5)ncn2 C09334323
c1ccc(cc1)C[NH+]2CCc3c(sc(c3C#N)NC(=O)[C@@H]4CCCN4S(=O)(=O)c5cccs5)C2 C09505366
CC[NH+]1CCc2c(sc(c2c3nc4ccccc4s3)NC(=O)CS(=O)(=O)c5ccc(cc5)C)C1 C09629671
CCOC(=O)c1c2c(sc1NC(=O)CCCS(=O)(=O)c3ccc(cc3)Cl)C[NH+](CC2)C(C)C C09914543
COc1ccc(cc1)CN(Cc2cc3ccc(cc3[nH+]c2N4CCC(CC4)O)F)C(=O)c5cccs5 C12156065
Cc1c(ccc(c1OC)C[NH+]2C[C@@H](C[C@H]2C(=O)OC)NC(=O)c3ccc(cc3)c4cccc(c4)F)OC C12211503
Cc1cc(ccc1OC)C[NH+]2C[C@@H](C[C@H]2C(=O)N[C@H]3CCS(=O)(=O)C3)Sc4ccc(cc4)OC C12244452
C[C@H](c1nnc(n1c2ccc(cc2)F)SCC(=O)Nc3ccccc3C(F)(F)F)[NH+]4CCCCC4 C02651944
C[NH+](C)[C@@H](CNC(=O)CSc1nc2cc(ccc2c(=O)n1C[C@@H]3CCCO3)Cl)c4ccccc4 C13003004
Cc1cccc2c1[nH]c(=O)c(c2)[C@@H](c3nnnn3C4CCCC4)[NH+](Cc5ccccc5)Cc6cccs6 C06443618
CCOC(=O)c1c(oc2c1cc(cc2)OC[C@H](C[NH+]3CCn4c5ccc(cc5c6c4[C@@H]3CCC6)C)O)C C16666971
COc1cc2c(cc1OC)CN(CC2)C(=O)[C@@H]3C[C@H](C[NH+]3C4Cc5ccccc5C4)NCc6ccsc6 C20598570
c1cc(cc(c1)NC(=O)CN(c2cccc(c2)Cl)C3=[NH+][C@@H]4CS(=O)(=O)C[C@@H]4S3)C(F)(F)F C20618150
Cc1ccc(cc1)S(=O)(=O)N(CC(=O)NCc2ccc(cc2)n3cc[nH+]c3C)c4ccc(c(c4)C)C C22430571
CC1(C[C@@H](c2ccccc2O1)NC(=O)C3CC[NH+](CC3)Cc4nc(no4)c5ccc(cc5)C(C)(C)C)C C30977670
c1cc(ccc1CSCCCNC(=O)[C@@H]2CCC[NH+](C2)Cc3nc(no3)c4ccc(cc4)Cl)F C31046922
Cc1ccn2c(c1)[nH+]c(c2NC(C)(C)CC(C)(C)C)c3cccc(c3)OC(=O)COCc4ccccc4 C35191141
CCOc1cc(ccc1O)[C@@H]2c3c(=O)c4cc(ccc4oc3C(=O)N2CCC[NH+](C)C)Br C35486940
CC[C@H]([C@@H]1c2cc(c(cc2CC[NH+]1Cc3ccccc3C)OC)OC)NC(=O)c4ccc5c(c4)OCO5 C35674529
CCC[NH+](Cc1ccccc1OC)Cc2ccc(o2)C(c3ccc(cc3)OC)(c4ccc(cc4)OC)O C35745122
CCC[NH+](Cc1c(nn(c1Oc2cccc(c2)C)c3ccccc3)C)C[C@@H](COc4ccccc4C)O C35778058
CC[C@@H](C(=O)NCC[NH+]1CCCC1)Oc2ccc3c(c2)[C@H](N(CC3)C(=O)c4ccco4)c5ccc(cc5)F C35857158
CCC[NH+](Cc1ccc(cc1)OC)Cc2ccc(o2)C(c3ccc(cc3)OC)(c4ccc(cc4)OC)O C36167682
COCC[NH+](Cc1cccc(c1)F)Cc2ccc(o2)C(c3ccc(cc3)OC)(c4ccc(cc4)OC)O C36202945
CCc1c(c(n(n1)c2ccccc2)Oc3ccccc3)C[NH+](C[C@H]4CCCO4)C[C@@H](Cc5ccccc5)O C36302990
CC[C@@H](C)[NH+](Cc1c(nn(c1Oc2ccccc2OC)C)c3ccccc3)C[C@@H](Cc4ccccc4)O C36305783
CC[C@H](C)[NH+](Cc1c(nn(c1Oc2ccccc2OC)C)c3ccccc3)C[C@@H](Cc4ccccc4)O C36305786
CC[C@@H](C)[NH+](Cc1c(nn(c1Oc2ccc(cc2)OC)C)c3ccccc3)C[C@@H](Cc4ccccc4)O C36306148
CC(C)[NH+](C[C@H](COCc1ccccc1)O)CC(=O)N2CCc3c(ccs3)[C@@H]2COc4ccc(cc4)F C36309751
CC(C)C[NH+](Cc1c(nn(c1Oc2ccc(cc2F)F)C)c3ccccc3)C[C@@H](COC(C)(C)C)O C36316112
COc1ccc(cc1)[C@@H](CNC(=O)CN2C(=O)/C(=C/c3cccs3)/SC2=S)[NH+]4CCCCC4 C38615161
CN1CCc2c1ccc(c2)[C@@H](CNC(=O)c3ccc(cc3)S(=O)(=O)N4CCCCC4)[NH+]5CCCCC5 C38671611
c1cc(ccc1CCCNC(=O)[C@H]2CCC[NH+](C2)Cc3nc(no3)c4ccc(cc4)Br)F C38905489
CCCCCCOc1c(cc(cc1Cl)C(=O)Nc2c(c3c(s2)C[NH+](CC3)C)C(=O)OCC)Cl C39869103
COc1ccc(cc1OC)C[NH+](C[C@H](COc2ccc(cc2Cl)Cl)O)[C@@H]3CCS(=O)(=O)C3 C40317832
CC(=O)c1ccccc1OC[C@@H](C[NH+](Cc2ccc(o2)c3ccc(cc3)F)[C@@H]4CCS(=O)(=O)C4)O C40319830
Cc1ccc(cc1)Oc2c(c(nn2c3ccccc3)C)C[NH+](C[C@H](COc4ccccc4)O)CC(C)C C35788991
c1cc(cc(c1)S(=O)(=O)N2CCc3c(ccs3)C2)C(=O)NC[C@@H](c4ccco4)[NH+]5CCCCC5 C45644202
CCC1=NN2C(=[NH2+])/C(=C/c3cn(c4c3cccc4)CCOc5cc(ccc5C(C)C)C)/C(=O)N=C2S1 C33148379
c1ccc(cc1)C[C@H]2C(=O)N(C3([NH2+]2)CCN(CC3)S(=O)(=O)c4ccc(cc4)F)Cc5ccc(cc5)F C36014242
CC(C)[C@H]1C(=O)N(C2([NH2+]1)CCN(CC2)C(=O)c3ccc(cc3)Cl)CCc4ccc(c(c4)OC)OC C36019906
CC(C)C[C@H]1C(=O)N(C2([NH2+]1)CCN(CC2)S(=O)(=O)c3ccc(c(c3)Cl)Cl)Cc4ccco4 C40399848
Cc1ccccc1Cn2cc(c3c2cccc3)/C=C\4/C(=[NH2+])N5C(=NC4=O)SC(=N5)COc6ccccc6 C19798679
CC[NH+]1CCN(CC1)c2ccccc2NC(=O)CSc3nnc(o3)c4ccc(cc4)Br C33643036
Cc1cccc(c1)n2c(nnc2SCC(=O)c3ccc(cc3F)NC(=O)C)C4=c5ccccc5=[NH+]C4 C63181157
C[C@@H](C(=O)NCC(c1ccccc1)c2ccccc2)N3C(=O)[C@@]4([C@@H]5C(=c6ccccc6=[NH+]5)CCN4C3=O)C C63361852
C[C@@H]1C[C@@H](C[NH+](C1)CCCNC(=O)[C@@]2(Cn3c4ccoc4cc3C(=O)N2Cc5ccc(cc5)Cl)C)C C35538403
C[C@H]1C(=c2cc(ccc2=[NH+]1)OC(F)(F)F)CCNC(=O)CCCC(=O)OC3CCC(CC3)C(C)(C)C C63526294
COC(=O)[C@@H]1C[C@@H](CN1C2Cc3ccccc3C2)NC(=O)[C@@H]4C(=c5cc(ccc5=[NH+]4)Cl)c6ccccc6 C64103195
CCOC(=O)C(=CNc1ccc(cc1)n2c(c(c(n2)Br)Br)Br)C(=O)OCC C02150630
CCOC(=O)[C@@H]1C([C@H]([C@@](N[C@@]1(C(F)(F)F)O)(C(F)(F)F)O)C(=O)OCC)c2ccc(c(c2)[N+](=O)[O-])Cl C04288162
Cc1ccc(cc1)N([C@@H](c2cccs2)C(=O)NC[C@H]3CCCO3)C(=O)Cn4nc(nn4)c5ccc(cc5)Cl C00903931
COc1ccc(cc1OC)C2=C[C@@H](N(N2)S(=O)(=O)c3ccccc3)c4cn(nc4c5ccccc5)c6ccccc6 C01831489
CC(C)(C)C(=O)/C(=c/1\n(c(=O)/c(=C/c2cccc(c2)NC(=O)c3ccc(cc3)Cl)/s1)Cc4ccco4)/C#N C03260719
CCOC(=O)c1c(csc1NC(=O)/C(=C/c2ccc(o2)c3ccc(cc3)[N+](=O)[O-])/C#N)c4ccc(cc4)OC C01769472
c1ccc2c(c1)CCN([C@@H]2CC(=O)OCC(=O)Nc3ccc(cc3F)Br)S(=O)(=O)c4cccs4 C03275412
CCOc1cc(cc(c1O)Br)[C@H]2C3C(=NC(=C2C(=O)OCC)C)C[C@@H](CC3=O)c4ccc(c(c4)OC)OC C06195790
Cc1cccc(c1)n2c(=O)c3c4c(sc3n5c2nnc5SCC(=O)N[C@H](C)Cc6ccccc6)CO[C@H](C4)C(C)C C02841309
c1ccc(cc1)c2cnc(s2)n3c(c(c(n3)c4ccccc4)[C@@H](c5ccc(cc5)Br)[C@H](C#N)C(=O)N)O C00827886
Cc1cc(nc(n1)SCC(=O)N(Cc2nc(cs2)c3ccccc3)[C@H]([C@@H]4CCC=CC4)C(=O)Nc5ccc6c(c5)OCO6)C C08712459
Cc1cc(nc(n1)SCC(=O)N(Cc2ccccc2)[C@@H]([C@H]3CCC=CC3)C(=O)Nc4ccc5c(c4)OCO5)C C01407921
Cc1ccccc1CN([C@H](c2ccc(cc2)F)C(=O)Nc3ccc4c(c3)OCO4)C(=O)CSc5nc(cc(n5)C)C C01407937
Cc1ccccc1CN([C@H](c2ccc3c(c2)OCO3)C(=O)Nc4ccc5c(c4)OCO5)C(=O)CSc6nc(cc(n6)C)C C08713693
CCOC(=O)C1=C(Nc2ncnn2[C@@H]1c3ccc(c(c3)OC)OCc4ccc(cc4Cl)Cl)c5ccccc5 C03770934
CCOc1cc(cc(c1OCc2ccccc2)Br)/C=N/NC(=O)c3ccc(cc3)Cn4c(cc(n4)[N+](=O)[O-])C C01890518
c1cc(ccc1S(=O)(=O)NNC(=O)c2cc(ccc2OCC(F)(F)F)OCC(F)(F)F)Br C12958143
CCOC(=O)c1c(c(sc1NC(=O)c2cc3n(n2)[C@H](C[C@@H](N3)c4cccs4)C(F)(F)F)C(=O)OCC)C C01873474
CCOC(=O)C1=C(N(C2=C([C@@H]1c3cc(c(c(c3)OC)OC)OC)C(=O)CC(C2)(C)C)c4ccc(cc4)Cl)N C01058152
CCN1C(=C([C@@H](NC1=O)c2ccc(cc2)C(C)C)C(=O)OCC)CN3CCN(CC3)C(=O)c4ccccc4F C35664152
Cc1ccccc1C(=O)N[C@@H]2CCCC[C@H]2NC(=O)[C@H]3CCCN(C3)S(=O)(=O)c4ccc(cc4)C(C)(C)C C35955665
CCN1C2=C([C@@H](NC1=O)c3ccc(cc3C)C)C(=O)N(C2)[C@H](CC(C)C)C(=O)N4CCC(CC4)C(=O)OCC C35966402
Cc1ccc(o1)CN([C@H](c2ccc(c(c2)OC)OC)C(=O)NC(C)(C)CC(C)(C)C)C(=O)c3ccc(cc3)O C36597312
CC1=C([C@@H](C2=C(N1)C[C@H](CC2=O)c3ccc(c(c3)OC)OC)c4cc(ccc4OC)Br)C(=O)OC(C)C C00648943
CCOC(=O)C1=C(NC2=C([C@@H]1c3cc(c(cc3Br)OC)OC)C(=O)C[C@@H](C2)c4ccc(c(c4)OC)OC)C C00650025
CCc1c(cc(c(n1)SCC2=C([C@H](C(=C(O2)N)C#N)c3ccccc3I)C(=O)OCC)C#N)C C00705885
CC1=C([C@H](C2=C(N1)C[C@@H](CC2=O)c3ccc(c(c3)OC)OC)c4ccc(c(c4)[N+](=O)[O-])Cl)C(=O)OC(C)C C00781309
CC1=C([C@@H](C2=C(N1)C[C@@H](CC2=O)c3ccccc3)c4cc5c(cc4[N+](=O)[O-])OCO5)C(=O)OCCc6ccccc6 C00801121
CC1=C([C@@H](C2=C(N1)C[C@@H](CC2=O)c3ccc(c(c3)OC)OC)c4cc(ccc4Cl)[N+](=O)[O-])C(=O)OC5CCCC5 C00838567
Cc1ccc(o1)[C@@H](C(=O)NC[C@H]2CCCO2)N(Cc3ccc4c(c3)OCO4)C(=O)c5ccc([nH]5)c6ccccc6 C00885823
Cc1ccc(cc1)[C@@H](C(=O)NC[C@@H]2CCCO2)N(c3cc(ccc3C)C)C(=O)Cn4nc(nn4)c5cccs5 C00887678
Cc1ccc(c(c1)C)N([C@H](c2cccs2)C(=O)NCc3ccc(cc3)OC)C(=O)Cn4nc(nn4)c5ccc(o5)C C00887765
Cc1ccc(o1)c2nnn(n2)CC(=O)N(c3ccc(cc3)C4CCCCC4)[C@@H](c5ccc(o5)C)C(=O)NC6CCCCC6 C00888456
Cc1cccc(c1C)N([C@H](c2ccc(cc2)F)C(=O)NC[C@H]3CCCO3)C(=O)Cn4nc(nn4)c5ccc(cc5)Cl C00903762
Cc1cccc(c1C)N([C@H](c2cccs2)C(=O)NC[C@H]3CCCO3)C(=O)Cn4nc(nn4)c5ccc(cc5)F C00903942
COc1c(ccc(c1[N+](=O)[O-])/C=N/NC(=O)COc2c(cc(cc2Br)Br)Br)O C01087548
CC1(Cc2c(sc3c2c(=O)n(c4n3c(nn4)SCC(=O)Nc5ccccc5)CCc6ccccc6)CO1)C C01245698
COc1ccc(cc1)c2csc(n2)/C(=C/Nc3ccc(cc3C(=O)c4cc(c(c(c4)OC)OC)OC)Cl)/C#N C01249926
Cc1cc(c(c(c1)Br)NC(=O)CSc2nnc(n2Cc3ccco3)c4ccncc4)Br C01275539
C[C@H](Cc1ccccc1)NC(=O)CSc2nnc3n2c4c(c5c(s4)COC(C5)(C)C)c(=O)n3c6ccccc6 C01294393
CC[C@@H](c1nnnn1Cc2ccc(cc2)F)N(Cc3ccc4c(c3)OCO4)Cc5cc6ccc(c(c6[nH]c5=O)C)C C01375482
Cc1ccc(cc1)n2c(=O)c3c4c(sc3nc2SCC(=O)N/N=C/c5cc(c(c(c5)OC)O)OC)CCCC4 C01758424
Cc1ccc(cc1)c2nnc(n2c3ccc(cc3)Cl)SCC(=O)N/N=C/c4cc(c(cc4OC)OC)OC C01758767
COc1ccc(cc1)c2nnc(n2c3ccc(cc3)Cl)SCC(=O)NNC(=C)c4cccc(c4)[N+](=O)[O-] C01784075
c1ccc(cc1)n2c(nnc2SCC(=O)N/N=C/c3cccc(c3)[N+](=O)[O-])c4cccc(c4)Br C01851578
CC1(CC2=C(C(=O)C1)[C@](C(=O)N2CCc3ccc(c(c3)OC)OC)(C(F)(F)F)NC(=O)c4ccc(cc4)Cl)C C01868925
Cc1ccc(cc1)n2c(nnc2SCC(=O)N/N=C/c3ccc(c(c3)OC)OC(=O)C)c4ccc(cc4)C(C)(C)C C01870874
Cc1ccc(cc1)n2c(nnc2SCC(=O)N/N=C/c3cc(ccc3O)Br)c4ccc(cc4)OC C01873975
CC1(Cc2c(sc3c2c4nnc(n4c(n3)SCc5ccccc5)SCC(=O)NCc6ccccc6)CO1)C C01899553
C[C@H](C(=O)Nc1nc(cs1)c2ccc(c(c2)Cl)Cl)Sc3nnc(o3)c4cc(c(c(c4)OC)OC)OC C02650615
c1ccc(cc1)[C@H](C(=O)Nc2cccc(c2)S(=O)(=O)N3CCOCC3)[NH+]4CCc5ccccc5C4 C09441998
CC[C@]1(C(=O)N(C(=O)N1)C[NH+]2CCN(CC2)S(=O)(=O)c3ccc4c(c3)CCCC4)c5ccccc5 C09549766
c1ccc2c(c1)C(=O)c3cccc(c3C2=O)C(=O)OCC(=O)NCC4(CCCCC4)[NH+]5CCOCC5 C09579238
C[C@]1(C(=O)N(C(=O)N1)C[NH+]2CCN(CC2)S(=O)(=O)Cc3ccccc3)c4cccc5c4cccc5 C09882101
Cc1cc(n(n1)CCCn2cnc3c(c2=O)c4c(s3)C[C@@H](CC4)[NH2+]CCc5cccc(c5)OC)C C12279539
C[C@@H](C(=O)Nc1cc(ccc1N2CCOCC2)C(F)(F)F)[NH+]3CCc4cc(c(cc4C3)OC)OC C12692019
Cc1ccc(cc1)c2csc3c2c(=O)n(cn3)CCC(=O)NC[C@H](c4ccc(cc4)OC)[NH+](C)C C12925261
C[NH+](C)[C@@H](CNC(=O)C1CCN(CC1)c2ccc3nnc(n3n2)C(F)(F)F)c4ccccc4Cl C14190530
Cc1cnc(nc1c2ccc(cc2)F)n3c(c(cn3)C(=O)NCC[C@@H]4CCC[NH+]4C)c5cccs5 C14971279
Cc1ccc2c(c1)cc(c([nH+]2)N(C)Cc3ccn[nH]3)CN(C[C@H]4CCCO4)C(=O)c5ccc(s5)C C15005303
Cc1c(sc2c1c(nc(n2)C[NH+]3CCC(CC3)C)N[C@@H](c4ccccc4OC)c5nccn5C)C C17591328
C[C@H]1CCC[NH+](C1)Cc2csc(n2)NC(=O)CCn3cnc4ccc(cc4c3=O)Br C23458988
c1ccc2c(c1)cc(o2)C3=NN([C@@H](C3)c4ccco4)C(=O)C[NH+]5CCC(CC5)C(=O)c6ccc(cc6)O C25449350
CC(C)[C@@H](c1ccc2c(c1)OCCCO2)NC(=O)C[NH+]3CCN(CC3)CC(=O)Cc4cccc(c4)F C28617019
CCC[NH+](CC(=O)Nc1ccccc1C)CC(=O)N(Cc2cccs2)c3ccc4c(c3)OCCO4 C31003209
CC[NH+]1CCC(CC1)CCNC(=O)C2CCN(CC2)c3ccc4nnc(n4n3)c5ccc(cc5)Cl C33260152
CC(=C)Cn1c(=O)c2c3c(sc2nc1N4CC[NH+](CC4)CC(=O)NC5CCCCC5)COC(C3)(C)C C34747068
c1ccc(c(c1)CNC(=O)[C@@H]2Cc3cc(ccc3N4[C@@H]2C[NH+](CC4)Cc5ccc(cc5)Cl)[N+](=O)[O-])F C35870985
CCCN(Cc1c(nn(c1N2CC[NH+](CC2)CC)c3cccc(c3)F)C)C(=O)Nc4cccc(c4)F C35954325
Cc1ccc(c(c1)NC(=O)[C@H](c2ccccc2)[NH+](C)Cc3c(nn(c3C)[C@@H]4CCS(=O)(=O)C4)C)C C37189601
CC[NH+]1CCC[C@H]1CNC(=O)c2ccc3c(c2)N(C(=O)c4ccccc4S3(=O)=O)Cc5ccccc5F C15944131
CCN(CC)S(=O)(=O)c1cccc(c1)N2C(=O)c3ccccc3/C(=C\Nc4cccc([nH+]4)C)/C2=O C09539445
c1cc(oc1)[C@@H](CNC(=O)[C@@H]2CC(=O)N(C2)c3ccc(cc3)F)[NH+]4CCN(CC4)c5ccc(cc5)F C38597729
c1cc(oc1)[C@H](CNC(=O)[C@H]2CC(=O)N(C2)c3ccc(cc3)F)[NH+]4CCN(CC4)c5ccc(cc5)F C38597732
CCOc1ccccc1CNC(=O)[C@@H]2CCC[NH+](C2)Cc3nc(no3)c4cccc(c4)Br C38904732
CCOc1ccccc1CNC(=O)[C@H]2CCC[NH+](C2)Cc3nc(no3)c4cccc(c4)Br C38904734
C[C@H]1CCC[NH+](C1)Cc2csc(n2)NC(=O)[C@@H](C)SCC3=NC(=O)C4=C([C@@H](SC4=N3)C)C C39468738
C[C@H](c1nnc(n1c2ccc(cc2)Cl)SCC(=O)/C(=C\3/Nc4ccccc4S3)/C#N)[NH+](C)C C39567411
CCN1[C@@H](NN=C1SCC(=O)C2=c3ccccc3=[NH+][C@@H]2c4ccccc4)CN5CCCCCC5=O C39730081
Cc1cccc(c1)n2c(nn(c2=S)C[NH+]3CCC(CC3)C(=O)Nc4nncs4)c5ccccc5 C40155507
Cc1ccc(cc1)S(=O)(=O)c2ccc(o2)C(=O)NC[C@@H](c3ccc(cc3)OC)[NH+]4CCCCCC4 C40322863
COc1cc(ccc1C(=O)NC2CC[NH+](CC2)Cc3nc(no3)c4ccc(cc4)C(F)(F)F)Cl C40961038
CCOc1ccc(cc1OC)c2nc(c(o2)C)C[NH+]3CCC(CC3)C(=O)NCCc4ccc(cc4)C C40985068
c1cc(ccc1[C@H](CNC(=O)c2c3c(n(n2)[C@H]4CCS(=O)(=O)C4)CCCC3)[NH+]5CCCC5)Cl C40988444
c1ccc(c(c1)[C@H](CNC(=O)c2c3c(n(n2)[C@@H]4CCS(=O)(=O)C4)CCCC3)[NH+]5CCCC5)Cl C40988522
c1ccc(cc1)n2c(nn(c2=S)C[NH+]3CCN(CC3)Cc4ccc5c(c4)OCO5)c6ccc(cc6)O C44550973
CC[NH+]1CCN(CC1)CCNC(=O)c2ccc(cc2)c3nc(c(o3)C)C[S@@](=O)c4ccc(cc4)C C22936604
CCCn1c2ccc(cc2nc1CNc3ccccc3C[NH+](C)C4CCCCC4)S(=O)(=O)N(C)C C45521141
C[C@@H]1CN(C[C@@H](O1)C)c2ccc(c[nH+]2)CNC(=O)c3cc(nc4c3cnn4C(C)C)c5cccs5 C46842531
Cn1c2ccc3c(c2cn1)c(c(cn3)Cl)CC[NH+]4CCC(CC4)NCc5cc6c(cn5)OCCO6 C45229112
CCN(CC)C(=O)[C@H]1CCC[NH+](C1)Cc2ccc3c(c2)CN(CCO3)Cc4ccc(cc4)OCCO C55089201
CN(C)c1ccc(cc1)/C=C\2/C(=O)c3ccc(c(c3O2)CN4CC[NH+](CC4)Cc5ccc6c(c5)OCO6)O C41585040
Cc1ccccc1n2c(nnc2SCC(=O)Nc3ccc4c(c3)OCCO4)C5=c6ccccc6=[NH+]C5 C63245244
COc1ccc(cc1)C2=C3[C@@H](N(C(=O)[C@H]3N=N2)CCC4=c5cc(ccc5=[NH+]C4)OC)c6cccc(c6)O C63314598
COc1cccc(c1)[C@@H]2[C@H]3C(=c4ccccc4=[NH+]3)C[C@@H]5N2C(=O)N(C5=O)c6ccccc6C(=O)NCC=C C63373401
COCCNC(=O)c1ccccc1N2C(=O)[C@@H]3CC4=c5ccccc5=[NH+][C@H]4[C@@H](N3C2=O)c6ccc(cc6)F C63375662
Cc1ccc(cc1)[C@@H]2[C@@H]3C(=c4ccccc4=[NH+]3)C[C@@H]5N2C(=O)N(C5=O)c6ccc(cc6)C(=O)NCCOC C63375898
CN1[C@H]2[C@@H](C(=O)N(C1=O)C)N(C(=N2)NCCC3=c4ccccc4=[NH+]C3)Cc5ccc(cc5)Br C63633118
c1ccc2=[NH+]CC(=c2c1)c3nnc(n3C[C@@H]4CCCO4)SCC(=O)Nc5cc(ccc5C#N)Cl C63874549
C[C@H]1C(=c2ccccc2=[NH+]1)C(=O)COC(=O)c3cc(ccc3Br)S(=O)(=O)NC(C)C C64052837
C[C@H]1CCc2c(sc(c2C(=O)N)NC(=O)[C@@H]3COc4ccccc4O3)C1 C00790658
COc1ccc(cc1O)[C@H]2C(=C(OC3=C2C(=O)C[C@H](C3)c4ccco4)N)C#N C04419028
CC(C)c1ccc(cc1)N2C(=O)/C(=C\c3ccc(c(c3)O)O)/C(=O)NC2=O C05067352
C[C@@]12CC[C@H]3[C@@H]([C@@]14CC[C@@H]2[C@@H]5CC(=O)O[C@@H]5O4)CC[C@@]6([C@@]3(CC[C@@H](C6)O)CO)O C06795298
CC1(CC2=C([C@@H](C(=C(N2c3nc[nH]n3)N)C#N)c4ccc(cc4)F)C(=O)C1)C C05408203
CC1(CC2=C([C@@H](C(=C(N2c3nc[nH]n3)N)C#N)c4cccc(c4)Cl)C(=O)C1)C C05408205
CC1(CC2=C(C(=O)C1)[C@@]3(c4ccc(cc4OC3=O)Br)C(=C(N2)N)C#N)C C05464909
C[NH+]1CC=C2[C@@H](C1)[C@H](C(C(=C2C(=O)[O-])N)(C#N)C#N)c3ccccc3Br C01084454
c1ccc(c(c1)CNC(=O)/C=C/2\Nc3ccccc3S(=O)(=O)N2)C(F)(F)F C33249482
C[C@H]1CC=C2[C@@H](C1)[C@@]3(c4ccccc4NC3=O)C(C(=C2C#N)N)(C#N)C#N C00705803
Cc1ccc(cc1)N2C(=O)[C@@H]3[C@H]([NH2+][C@@H]([C@@H]3C2=O)C(=O)[O-])c4ccccc4O C35876599
c1c(cc(c(c1S(=O)(=O)NC2CCS(=O)(=O)CC2)F)Cl)N C36330904
C[C@]12CCC3(C[C@@H]1C[C@H]([C@@H]4[C@@H]2C[C@@H]([C@@]5([C@@H]4[C@H](CC5=O)O)C)O)O)OCCO3 C36370796
c1cc(oc1C(=O)Nc2cc3c(cc2N)OCCCO3)Br C36737950
c1c(cc(c(c1Br)S(=O)(=O)N2CCNC(=O)C2)Br)N C37055136
CC1(CC2=C([C@@H](C(=C(N2c3cccnc3)N)C#N)c4ccc(c(c4)OC)O)C(=O)C1)C C00814503
C[C@H]1CC[C@]2([C@@H]([C@@]1(C)CCC3=CC(=O)O[C@@H]3O)C[C@@H]([C@@H]([C@@]24CO4)O)O)C C35456559
CC1(Cc2c(sc(c2C(=O)N)NC(=O)C(=O)N3CCCCC3)CO1)C C06661253
CC1(CC2=C([C@H](C3=C(N=N[C@@H]3N2)O)c4cccc(c4O)OC)C(=O)C1)C C39358783
C1CCC2=C3C(=NC(=NC3=O)CSC4=NN[C@H](S4)N)S[C@H]2C1 C39367459
CSc1cc2c(cc1O)CCN3[C@H]2CO[P@@](=O)(N3)c4ccccc4O C39464386
CON(c1ccccc1O)C(=O)[C@H]2CC(=O)[C@@H]3[NH+]2Cc4ccccc4N3 C39545434
CC(=O)Nc1ccc(cc1)N2C(=O)/C(=C/c3ccc(c(c3)O)O)/SC2=S C39859205
c1cc(ncc1S(=O)(=O)N)N/N=C/c2cc(cs2)Br C40073241
c1cc(ccc1C(=O)NNC(=O)c2cc3c(s2)CCC3)n4cc[nH]c4=S C40119790
c1cc2c(cc1Br)c(c[nH]2)[C@H]3CCCN3C(=O)c4c(nccn4)N C40820138
c1c(cnc(c1S(=O)(=O)N2CCSCC2)NN)Br C41070008
Cn1cc(cc1C(=O)NNC(=O)N[C@@H]2CCCc3c2cccc3)Br C42960796
C[C@]12CCC3(C[C@H]1C[C@@H]([C@@H]4[C@@H]2C[C@@H]([C@@]5([C@@H]4[C@H](CC5=O)O)C)O)O)OCCO3 C43756934
c1ccc2c(c1)c(c([nH]2)C(=O)NNC(=O)[C@H]3COc4ccccc4O3)Cl C46899895
CNC(=O)NNC(=O)c1cccn1c2cccc(c2)I C49519853
COCc1c2c([nH]n1)OC(=C([C@H]2c3cccc(c3)Br)C#N)N C04592556
Cc1cc(cc(c1[N-]S(=O)(=O)c2cn(c([nH+]2)C)C)N)Br C50252797
c1ccc2c(c1)CC[NH2+][C@H]2c3c(=O)[nH]c(=O)n(c3[O-])c4ccc(cc4)F C20150004
Cc1c(sc(n1)C)[C@H](C)NS(=O)(=O)c2cc(cnc2N)Br C50673429
Cc1cc2c3c(c1)[C@@]4(c5c(n[nH]c5OC(=C4C#N)N)C)C(=O)N3C(C=C2C)(C)C C05490460
c1cc(c(cc1Br)CNC(=O)N2CCO[C@@H](C2)C(=O)N)F C51687007
C[C@H]1CCN([C@@H](C1)C)S(=O)(=O)c2cc(cnc2NN)Br C51748119
COc1cc(ccc1O)[C@H]2Nc3c(sc(=S)n3c4ccccc4)C(=O)N2 C59459460
c1ccc2c(c1)[C@](C(=O)N2Cc3cccs3)([C@@H]4C(=O)N=C(S4)N)O C17878987
Cc1c2c(=O)[nH]c(nc2sc1C(=O)C)CSc3nnc(s3)N C05358036
Cc1ccc(cn1)CNS(=O)(=O)c2cc(cnc2N)Br C62058043
c1c(cc(c(c1Br)S(=O)(=O)N2CCC(=O)NCC2)Br)N C62100143
Cc1c2c([nH]n1)NC3=C([C@@H]2c4cc(c(c(c4)Br)O)OC)C(=O)OC3 C20086726
Cn1c2c(cn1)c(nc(n2)CSc3ccccc3Br)NN C63084348
c1cc(c(cc1Br)[C@@H]2[C@H]3C(=NC(=O)NC3=O)NC4=C2C(=O)CCC4)O C63637666
c1cc(c(cc1Br)[C@H]2[C@H]3C(=NC(=O)NC3=O)NC4=C2C(=O)CCC4)O C63637667
COc1ccc(cc1)[C@@H]2[C@H](SNN2)C(=O)NC3=CC4=CC=N[C@@H]4C=C3 C63795762
c1cc(c(cc1Cl)Br)OCC(=O)N2CCC[C@H](C2)C(=O)NN C66151618
CN(C)c1ccc(cc1NC(=O)c2cc(sc2)S(=O)(=O)N)Cl C67270666
COc1cc(nc(n1)OC)NS(=O)(=O)c2ccc(cc2)N/C=C/C(=O)c3ccc(cc3)Br C06126088
c1cnc(nc1)NS(=O)(=O)c2ccc(cc2)c3ccc(o3)/C=N/NC(=O)c4ccc(cc4)Br C02636797
c1ccc(c(c1)C(=O)Nc2nnc(s2)SCC(=O)Nc3ccc(cc3)[N+](=O)[O-])Br C08823194
C[C@@H]1CCC[C@@H]([C@@H]1C)NC(=O)COC(=O)c2cccnc2SCC(=O)Nc3ccc4c(c3)OCO4 C09200986
c1ccc2c(c1)CCN2S(=O)(=O)c3ccc(cc3)NC(=S)NC(=O)/C=C/c4ccc(cc4)[N+](=O)[O-] C09229604
c1ccc(cc1)C(=O)c2cc(ccc2NC(=O)CCNS(=O)(=O)c3ccc(cc3)[N+](=O)[O-])Cl C09343395
CCOc1ccccc1NC(=O)CSc2nc3ccccc3c4n2nc(n4)CCc5c([nH]nc5C)C C02969663
CCOC(=O)NCCc1ccc(cc1)S(=O)(=O)Nc2cccc(c2)c3nnc4n3C[C@@H](S4)C C09526085
Cc1ccc(cc1NC(=O)CSc2nnc(n2C)[C@H](C(C)C)NC(=O)c3ccc4c(c3)OCO4)Cl C10001945
CCn1c(nnc1SCC(=O)Nc2cccc(c2C)C)[C@H](C(C)C)NC(=O)c3ccc4c(c3)OCO4 C10002820
CCOC(=O)NCCc1ccc(cc1)S(=O)(=O)Nc2cccc(c2)c3nnc4n3C[C@H](S4)C C09526086
CC(C)(C)c1ccc(cc1)c2nnc(n2Cc3ccccc3)SCC(=O)c4c(n(c(=O)n(c4=O)C)C)N C03351807
CCc1ccc2c(c1)sc(n2)NC(=O)CCc3nc4c(n3CC(C)C)c(=O)[nH]c(=O)n4CC(C)C C12566599
Cc1cccc(c1)n2c(nnc2SCC(=O)NCC(=O)Nc3cccc(c3C)C)N4CCOCC4 C12633067
C[C@@H](C(=O)NC1(CCCCC1)C#N)OC(=O)c2cccnc2S[C@H](C)C(=O)NC3(CCCCC3)C#N C13095557
CCN(CC)S(=O)(=O)c1ccc(cc1)C(=O)OCC(=O)NC(=O)NC23CC4CC(C2)CC(C4)C3 C15186670
CCOC(=O)C1=C(NC(=O)N[C@H]1C)CSc2nc3ccccc3c(=O)n2c4ccc(cc4)OC(F)F C16044347
CSCC[C@@H](C(=O)Nc1ccc2c(c1)OC(O2)(F)F)NC(=O)c3ccc(c(c3)[N+](=O)[O-])Cl C16104079
Cc1c(sc2c1C(=O)N[C@H](N2)c3ccc(c(c3)OC)OC(=O)c4cc(c(c(c4)OC)OC)OC)C C16157455
CCOC(=O)C1=C(OC(=C([C@H]1c2cccc(c2OC)OC)C#N)N)CSc3c(nc4ccccc4n3)C C16682542
CCCCOC(=O)c1ccc(cc1)n2c3c(c(n2)C)[C@H](C(=C(O3)N)C#N)c4cccc(c4OC)OC C16856633
CCOC(=O)c1c(c(c(s1)N)C#N)CSc2nnc(n2c3ccccc3OC)N4CCCCC4 C17879298
COc1ccc(cc1)/C=c/2\c(c(n3c2=C(S[C@@H](C3=O)c4ccc(cc4)OC)C(=O)OC)C(=O)OC)N C20247938
CCOc1ccc(cc1)c2nnc(n2c3ccccc3F)SCC(=O)NC(=O)NCc4ccco4 C21120162
Cc1ccc(cc1)c2cc(c3c(noc3n2)C)C(=O)OCC(=O)NCC(=O)Nc4ccc(c(c4)F)F C21762737
CCOc1ccccc1NC(=O)[C@@H](c2ccccc2)OC(=O)CN3C(=O)[C@@]4(CCCC[C@@H]4C)NC3=O C22035389
CN(C)c1ccc(cc1)/C=C(/C(=O)N/N=C/2\c3ccccc3N(C2=O)CCCC#N)\NC(=O)c4ccccc4 C22637435
Cc1ccc(cc1C)OCC(=O)OCC(=O)Nc2cccc(c2)S(=O)(=O)/N=C/3\CCCCCN3 C23541972
C[C@H]1CCCC[C@@H]1NC(=O)NC(=O)COC(=O)c2cccc(c2)S(=O)(=O)N3CCc4c3cccc4 C23629443
CC[C@]1(C(=O)N(C(=O)N1)NC(=O)CSc2nnc(n2CC)c3ccc(cc3)Cl)c4ccccc4 C24139577
CC(C)Oc1ccc(cc1OC)[C@H]2[C@@H]3CN(CC=C3C(=C(C2(C#N)C#N)N)C#N)C(=O)OCc4ccccc4 C26607746
CC(C)Oc1ccc(cc1OC)[C@@H]2[C@H]3CN(CC=C3C(=C(C2(C#N)C#N)N)C#N)C(=O)OCc4ccccc4 C26607751
CC(C)(C)C(=O)Nc1ccc(cc1)c2csc(n2)NC(=O)CCn3c(=O)oc(n3)c4cccs4 C32808734
CCOC(=O)c1c2c(sc1NC(=O)CN3C(=O)[C@@](NC3=O)(C)c4cccc(c4)OC)C[C@@H](CC2)C C32859583
Cc1ccc(cc1)OCc2nc(cs2)C(=O)N[C@@H]3CCCC[C@@H]3NC(=O)c4ccc(cc4)[N+](=O)[O-] C34905273
Cc1ccc(cc1)OCc2nc(cs2)C(=O)N[C@H]3CCCC[C@@H]3NC(=O)c4ccc(cc4)[N+](=O)[O-] C34905274
Cc1cccc(c1)NC(=O)CSC2=Nc3ccccc3C4=N[C@@H](C(=O)N42)CCC(=O)NCc5ccco5 C08594825
Cc1ccc(c(c1)NC(=O)CN2C(=O)C(NC2=O)(c3ccc(cc3)OC)c4ccc(cc4)OC)OC C09531268
COc1ccccc1[C@H]2c3ccc(cc3OC(=C2C#N)N)OC(=O)c4cc(c(c(c4)OC)OC)OC C38650010
C[C@@H](C(=O)Oc1ccc2c(c1)OC(=C([C@H]2c3cc(c(c(c3)OC)OC)OC)C#N)N)Oc4ccccc4F C38660569
Cc1cc(ccc1NC(=O)C(=O)NC[C@H](c2ccc(cc2)N(C)C)N3CCc4c3cccc4)[N+](=O)[O-] C38666727
Cc1ccc(cc1NC(=O)C(=O)NC[C@H](c2ccc(cc2)N(C)C)N3CCc4c3cccc4)[N+](=O)[O-] C38666729
CCOc1ccc(cc1OC)[C@H]2c3ccc(cc3OC(=C2C#N)N)OC(=O)c4cc5ccccc5oc4=O C38688706
c1cc(c(cc1[N+](=O)[O-])Br)NC(=O)COC(=O)CNC(=O)C23CC4CC(C2)CC(C4)C3 C39640476
CCOc1ccc(nn1)n2c(c(cn2)C(=O)NC[C@H](c3ccc(cc3)OC)c4c[nH]c5c4cccc5)C C40040008
C[C@@H](C(=O)Nc1ccc(cc1)S(=O)(=O)NCc2ccco2)Sc3nnc4n3c5ccccc5cc4 C40169473
COc1cc(c(cc1OC)OC)/C=N/NC(=O)c2ccc(cc2)NS(=O)(=O)c3ccc(cc3)Cl C43761045
Cc1ccc(c(c1)C)NC(=O)COC(=O)c2cccnc2SCC(=O)Nc3ccc4c(c3)OCO4 C02633947
COc1ccc(cc1OC)CCNC(=O)c2cc3n(n2)[C@@H](C[C@H](N3)c4ccc5c(c4)OCO5)C(F)(F)F C01326754
Cc1cc(nc(n1)/N=C(\NC(=S)NCc2ccco2)/N3CCN(CC3)c4c5ccccc5sn4)C C14161428
Cc1cc([nH+]c2c1cc(cc2)NC(=O)CCC(=O)NCc3ccc4c(c3)OCO4)N5CCCCC5 C09598011
Cc1cc([nH+]c2c1cc(cc2)NC(=O)CCC(=O)Nc3ccc4c(c3)OCCO4)N5C[C@H](C[C@@H](C5)C)C C09598376
CCCCn1c2ccc(cc2nc1C[NH+]3CCC[C@H]3c4ccc5c(c4)OCCCO5)S(=O)(=O)N C09200297
CCCCn1c2ccc(cc2nc1C[NH+]3CCC[C@@H]3c4ccc(cc4OC)OC)S(=O)(=O)N C09201029
c1cc2c(cc1C[NH+]3CCC(CC3)(c4ccc5c(c4)cc(o5)C(=O)NC[C@@H]6CCCO6)O)OCO2 C12037323
COC(=O)[C@@]1([C@@H]2[C@@H]([C@@H]([NH2+]1)c3cccs3)C(=O)N(C2=O)c4ccc5c(c4)OCCO5)Cc6ccc(cc6)O C12498029
CC[NH+](CC)CCN1[C@@H](/C(=C(/c2ccc(cc2)OC(C)C)\O)/C(=O)C1=O)c3ccc(c(c3)OC)O C09328762
COCCNC(=O)c1c2c(sc1NC(=O)C[NH+]3CCC(CC3)c4nc5ccccc5o4)CCCC2 C14183423
C[C@H](CCc1ccccc1)n2c(=O)c(c([nH]c2=O)O)[C@@H]3c4c(cc5c(c4OC)OCO5)CC[NH+]3C C08876175
CCOc1cccc(c1O)[C@H]2CC(=N[C@H]([NH2+]2)c3ccc(c(c3)[N+](=O)[O-])Cl)c4cccc(c4)OC C20764890
c1ccc(cc1)C(c2ccccc2)N3CC[NH+](CC3)CC(=O)NN4C(=O)C5(CCCCC5)NC4=O C22785923
C[C@@H](CNc1[nH+]c2ccccc2n1CC(=O)N3[C@@H](CC(=N3)c4ccc(cc4)Cl)c5ccco5)O C28914898
CCn1c2ccc(cc2nc1COC(=O)c3c(c4c(cc([nH+]c4s3)C)C)N)S(=O)(=O)N(C)C C29033512
CCN1C2=C([C@H](NC1=O)c3ccccc3C(F)(F)F)C(=O)N(C2)[C@H](CC(C)C)C(=O)NC4CC[NH+](CC4)C C34791494
CC1=C([C@H](N2CCCSC2=[NH+]1)c3ccc(cc3)NC(=O)c4ccc(cc4OC)OC)C(=O)NC C35337733
Cc1ccc(cc1)C2=NN([C@@H](C2)c3ccco3)C(=O)C[NH+](C)[C@@H](C)c4ccc(cc4)S(=O)(=O)N C35741577
CC(C)[C@H](C(=O)NCC[NH+](C)C)N1CC2=C(C1=O)[C@H](NC(=O)N2CC=C)c3ccccc3C(F)(F)F C35971613
CCOc1ccc(cc1C[NH+]2C[C@H]3C[C@@H](C2)c4cccc(=O)n4C3)/C=N/NC(=O)c5ccccc5O C20616153
CCOC(=O)N1CCC(CC1)NC(=O)C2=CC3=[NH+][C@@H](C[C@H](N3N2)C(F)(F)F)c4ccc5c(c4)OCO5 C03012220
CCOC1=C[C@@H]2C[C@@H]3CO[P@@](=O)(N[NH+]3C[C@@H]2C=C1c4ccccc4O)S(=O)(=O)Oc5ccccc5 C39469760
CCOC1=C[C@H]2C[C@@H]3CO[P@@](=O)(N[NH+]3C[C@@H]2C=C1c4ccccc4O)S(=O)(=O)Oc5ccccc5 C39469761
CCOC1=C[C@@H]2C[C@H]3CO[P@@](=O)(N[NH+]3C[C@@H]2C=C1c4ccccc4O)S(=O)(=O)Oc5ccccc5 C39469762
Cc1cc(n(n1)C(C)(C)C)C(=O)N2C[C@@H](C3(C2)CC[NH2+]CC3)C(=O)N[C@@H]4CCC[C@H]4OCc5ccccc5 C39609094
Cc1cc(=O)oc2c1cccc2OCC(=O)N3C[C@H](C4(C3)CC[NH2+]CC4)C(=O)NCCCc5ccccc5 C39623755
COc1cccc(c1OC)CNC(=O)[C@@H]2CN(CC23CC[NH2+]CC3)C(=O)c4ccc(o4)c5ccccc5F C39638479
COc1cccc(c1OC)CNC(=O)[C@H]2CN(CC23CC[NH2+]CC3)C(=O)c4ccc(o4)c5ccc(cc5)F C39638482
C[C@H](CCc1ccc(cc1)OC)NC(=O)[C@H]2CN(CC23CC[NH2+]CC3)C(=O)c4ccc(cc4OC)OC C39675253
Cn1cccc1C(=O)N2C[C@@H](C3(C2)CC[NH2+]CC3)C(=O)NC(c4ccc(cc4)OC)c5ccc(cc5)OC C39676574
C[C@H](C(C)(C)C)NC(=O)[C@@H]1CN(CC12CC[NH2+]CC2)C(=O)C3CCN(CC3)C(=O)OCc4ccccc4 C39684636
Cc1ccccc1CCNC(=O)[C@@H]2CN(CC23CC[NH2+]CC3)C(=O)COc4cccc5c4oc(=O)cc5C C39691248
CCCc1nc(no1)c2ccc(c(c2)F)N3CCC[C@@H](C3)C(=O)N4CCC(CC4)(C(=O)N)[NH+]5CCCCC5 C40876413
CCCc1nc(no1)c2ccc(c(c2)F)N3CCC[C@H](C3)C(=O)N4CCC(CC4)(C(=O)N)[NH+]5CCCCC5 C40876416
CCc1ccc(cc1)c2ccc(nn2)N3CCC(CC3)C(=O)N4CCC(CC4)(C(=O)N)[NH+]5CCCCC5 C40919735
c1cc(ccc1n2c(cc(n2)C(F)(F)F)C3=CC[NH+](CC3)CCCCO[N+](=O)[O-])S(=O)(=O)N C45374397
CC(C)C(=O)N1CCCc2c1cc(cc2)NC(=O)C(=O)NC[C@@H](c3ccc4c(c3)CCCN4C)[NH+](C)C C49508595
C[C@]1(C[C@H](c2cccc(c2O1)OC)/[NH+]=C/c3cccc(c3O)OC)/N=C/c4cccc(c4O)OC C01461253
CCOC(=O)c1ccc(cc1)N2C(=O)C[C@H](C2=O)SC(=[NH2+])N/N=C(\C)/c3ccc(cc3)Br C58870820
CCOc1ccc(cc1)n2c(nnc2SCC(=O)c3ccc4c(c3)[nH]c(=O)[nH]4)C5=c6ccccc6=[NH+]C5 C63180984
C[C@@H]1C(=C([C@@H](N1Cc2cccs2)NC(=O)C[NH+]3CCC(CC3)n4c5ccccc5[nH]c4=O)C#N)C C39938721
C[C@H]1C(=C([C@H](N1Cc2cccs2)NC(=O)C[NH+]3CCC(CC3)n4c5ccccc5[nH]c4=O)C#N)C C39938724
CC(=O)c1cccc(c1)N[C@@H]2/C(=N/S(=O)(=O)c3ccc(cc3)NC(=O)C)/N=c4ccccc4=[NH+]2 C39979860
CC[C@H](C)[C@@H](C(=O)NCc1ccco1)NC(=O)[C@@H]2CC3=c4ccccc4=[NH+][C@@H]3[C@@H]5N2C(=O)c6c5cccc6 C63383937
CC(C)C[C@@H](C(=O)NCc1ccco1)NC(=O)[C@@H]2CC3=c4ccccc4=[NH+][C@H]3[C@@H]5N2C(=O)c6c5cccc6 C63383950
CCOc1ccccc1NC(=O)Nc2cc(cc3=C([C@@H]([NH+]=c32)C(=O)N4CCOCC4)c5ccccc5)C C63746609
CN(C)c1ccc(cc1)[C@@H](CNC(=O)CN2C(=O)C3(CCCC3)NC2=O)C4=c5ccccc5=[NH+]C4 C63819103
COc1ccc(cc1)[C@H](CNC(=O)CN2C(=O)C3(CCCCC3)NC2=O)C4=c5ccccc5=[NH+]C4 C63831623
CCc1nc2cc(cc(c2n1C)NC(=O)c3ccccc3OC)C(=O)NC[C@@H]4C=c5ccccc5=[NH+]4 C64002478
CC(C)Oc1ccc(cc1)C2=[NH+][C@@H](ON2)c3ccc4c(c3)[nH]c(=O)n(c4=O)Cc5ccc6c(c5)OCO6 C64392136
CC(C)Oc1ccc(cc1)C2=[NH+][C@H](ON2)c3ccc4c(c3)[nH]c(=O)n(c4=O)Cc5ccc6c(c5)OCO6 C64392137
CCOc1cccc(c1O)[C@H]2CC(=NC3([NH2+]2)CCN(CC3)C(=O)OCC)c4ccc5c(c4)OCO5 C65298435
CC[NH+]1CCc2c(sc(c2C(=O)N)NC(=O)/C=C/c3cccs3)C1 C04087270
c1ccc2c(c1)C[C@H]([NH+](C2)CC(=O)NCc3ccc(cc3)F)C(=O)N C08718188
CC[NH+]1CCc2c(sc(c2C(=O)N)NC(=O)c3ccc4c(c3)OCO4)C1 C09174554
C/C(=N\[C@H]1CCCC[C@H]1[NH3+])/C2C(=NC(=O)N(C2=O)C3CCCCC3)O C09359175
CC[NH+]1CCc2c(sc(c2C(=O)N)NC(=O)Cc3c(cc(cc3C)C)C)C1 C10699554
Cc1cc(c(c(c1)C)CC(=O)Nc2c(c3c(s2)C[NH+](CC3)C)C(=O)N)C C10699595
Cc1c(cnn1c2ccc(cc2F)F)[C@@H](C)[NH2+]Cc3cnc(nc3)N C12297978
c1cc2c(cc1[C@@H](C[NH+]3CCC4(CC3)C[C@H](c5cc(ccc5O4)O)O)O)OCCO2 C12329354
c1ccc2c(c1)[C@@H](CC3(O2)CC[NH+](CC3)C[C@@H](c4c[nH]c5c4cc(cc5)F)O)O C19374897
CCc1ccccc1/[NH+]=c\2/c(cc3c(cnc(c3o2)C)CO)C(=S)N C20849449
c1ccc(cc1)c2nc([nH]n2)CNC(=O)c3ccc(s3)[C@@H]4CCC[NH2+]4 C20999647
c1ccc2c(c1)nc3n2[C@H]([NH+]=C(N3)N)c4cc5c(c(c4)Br)OCO5 C07127109
c1cc(c([nH+]c1)NC(=O)C[C@H]2C(=O)Nc3cc(ccc3S2)C(F)(F)F)O C29049473
c1ccc(cc1)C[C@@H](c2nc(co2)C(=O)NC3c4ccccc4-c5c3cccc5)[NH3+] C33712746
C[C@@H](c1ccc(cc1)S(=O)(=O)N)/[NH+]=C/c2cc(ccc2O)Cl C05291016
C[C@@H](C(=O)Nc1c(c2c(s1)CCC2)C(=O)N)[NH+]3CCC[C@@H](C3)C(F)(F)F C36007382
c1cc(ccc1C[NH3+])C(=O)Nc2ccc(cc2Br)[N+](=O)[O-] C37040249
c1cc(sc1)C(=O)N/[NH+]=c\2/c(cc3cc(ccc3o2)Cl)C(=O)N C13133200
c1cc(sc1)C[NH2+][C@@H](c2cc3c(c(c2)Br)OCO3)C(=O)N C37946609
c1ccc(cc1)C(=O)N/C(=C\C2=c3ccccc3=[NH+]C2)/C(=O)Nc4cccc(c4)O C39698463
Cc1c(sc(n1)Nc2c(c([nH+]cn2)N3CCCc4c3cccc4)N)C C40780132
Cc1ccc2c([nH+]1)cccc2Nc3c(c(ncn3)N4CCc5ccccc5C4)N C40780763
C[C@H]1C[C@@H]1C(=O)Nc2ccc(cc2)C(=O)NC3CC([NH2+]C(C3)(C)C)(C)C C48126964
C[C@H]1C[C@H]1C(=O)Nc2ccc(cc2)C(=O)NC3CC([NH2+]C(C3)(C)C)(C)C C48126970
c1cc(ccc1[C@H]2CCC[NH+]2CCC(=O)NC(=O)N)Br C48599101
CC1(CC(CC([NH2+]1)(C)C)NC(=O)C(=O)Nc2ccc(cc2Cl)F)C C48605067
C[C@H]1CCc2c(sc(c2C(=O)N)NC(=O)C3CC[NH+](CC3)CCC#N)C1 C49750141
CCCCNC(=O)[C@H]1CCCN(C1)C(=O)NC2CC([NH2+]C(C2)(C)C)(C)C C51267717
Cc1ccccc1C(=O)N[C@@H](C)C(=O)N2CCC3(CC2)c4c([nH]c[nH+]4)CCN3 C36627020
CC1(CC(CC([NH2+]1)(C)C)NC(=O)N(Cc2cccc(c2)O)C3CC3)C C42909402
C[C@@H]([C@@H](c1ccc(cc1)Br)Sc2n[nH]c(=O)n2C)[NH3+] C61592623
CCn1c(=O)[nH]nc1S[C@@H](c2ccc(s2)Br)[C@H](C)[NH3+] C61594376
c1cc(sc1[C@@H](C[NH3+])Sc2n[nH]c(=O)n2C3CC3)Br C61594566
C[C@@H]([C@H](c1cc(cs1)Br)Sc2n[nH]c(=O)n2C(C)C)[NH3+] C61595109
CC(C)n1c(=O)[nH]nc1S[C@H](C[NH3+])c2ccc(cc2)Br C61595176
C[C@@H]([C@H](c1cccc(c1)Br)Sc2n[nH]c(=O)n2C(C)C)[NH3+] C61595181
CC(C)n1c(=O)[nH]nc1S[C@@H](C[NH3+])c2cc(cs2)Br C61595239
CN(C)[C@H]1CC[NH+](C1)CC(=O)Nc2ccc(cc2Br)N C62963866
C[C@@H](c1ccccc1)NC(=O)[C@@H]2N[C@H](NO2)CC3=c4ccccc4=[NH+]C3 C63294440
c1ccc2=[NH+]CC(=c2c1)C[C@H]3N[C@@H](ON3)C(=O)NCc4ccc(cc4)F C63294893
Cc1cc(c2c(c1)c(=O)cc([nH]2)CS[C@H]3NN[C@H]([NH+]3C)c4ccco4)C C63686379
c1ccc(cc1)[C@@H]2[C@H](SNN2)C(=O)NCCC3=c4cc(ccc4=[NH+]C3)Cl C63795977
Cc1cc(sc1C(=O)NCC2(CCCC2)[NH+](C)C)S(=O)(=O)N C63863344
C[C@H](CC1=c2ccccc2=[NH+]C1)NC(=O)c3ccc4c(c3)S[C@@H](N4)NC(=O)C C63948580
Cc1cc(nc([nH+]1)N)NCc2ccc(cc2)n3ccc(n3)C(F)(F)F C64948009
Cc1c(sc2c1c(nc(n2)CC[NH3+])NC[C@@H]3c4ccccc4CCO3)C C65374785
COc1ccc(cc1)N2CCC3(CC2)NC(=Nc4n3c5ccccc5[nH+]4)N C66738791
c1cc(ccc1[C@@H](C(=O)N)[NH2+]C2CCC(CC2)C(=O)N3CCSCC3)F C66940578
Cc1ccsc1C(=O)NNC(=O)N[C@H]2CC[NH+](C2)[C@@H](C)c3ccccc3 C67064866
Cc1ccsc1C(=O)NNC(=O)NCC[NH+]2C[C@@H](C[C@H](C2)C)C C67389755
c1ccc(cc1)C2=C([C@@H](NC(=S)N2)c3ccc(cc3)O)C(=O)Nc4ccccn4 C00956720
C[C@H]1CCc2c(sc(c2C(=O)N)NC(=S)NC(=O)c3ccc4c(c3)OCO4)C1 C06932671
c1cc(c(cc1Cl)[C@@H]2NC(=Nc3n2c4cc5c(cc4n3)OCCCO5)N)O C09156265
C[C@H]1C[C@H](CC(C1)(C)C)NC(=O)C(=O)Nc2c3ccccc3oc2C(=O)N C09706354
C[C@H]1CCc2c(sc(c2C(=O)N)NS(=O)(=O)c3ccc(cc3)C(=O)NC)C1 C12552460
Cc1ccc(cc1)[C@]2(CS/C(=N\c3c([nH]cn3)C(=O)N)/N2c4ccccc4)O C06908821
c1ccc(cc1)c2c(cn[nH]2)/C=C(/C#N)\C(=O)Nc3c(c4c(s3)CCCC4)C(=O)N C35485144
c1cc(cc(c1)NS(=O)(=O)N)NCc2ccc(o2)I C37316569
COc1cc(ccc1O)[C@@H]2[C@H]([C@](NC(=O)N2)(C(F)(F)F)O)C(=O)c3cccs3 C06576761
CC1=C[C@H](N=N1)[C@@H]2NN[C@@H](N2N)SCC(=O)c3ccc(cc3)Br C38556272
C[C@@H]1c2c(cc(cc2OC(=O)[C@H]1CC(=O)NCCc3c[nH]c4c3cc(cc4)F)O)O C38782265
c1cc(c(cc1F)F)NC(=O)CSC2=C(C3(CCCCC3)C(=C(N2)N)C#N)C#N C39335361
Cc1ccc(c(c1)N2[C@H](NN[C@@H]2SC(C)C)Cc3cc(=O)[nH]c(=O)[nH]3)C C39361826
c1cc(oc1)c2c(c(nc3c2c(c(s3)C(=O)N4CCCCC4)N)N)C#N C39426815
c1cc2c(cccn2)c(c1)NC(=O)C[C@H](c3ccc(cc3)Br)NC(=O)N C40069488
COc1ccc(c(c1)C(=O)NC2(CCCC2)/C(=N/O)/N)Br C40372070
C[C@@H]1CCCN(C1)c2c(c(ncn2)NNC(=O)c3ccc(cc3)Br)N C40731207
Cc1ccccc1NC(=O)c2c(c\3c(o2)CCC/C3=N\NC(=S)N)C C40824552
CCc1ccc(cc1)NS(=O)(=O)c2cc(cnc2NN)Br C41069980
c1ccc2c(c1)CCC[C@H]2NC(=O)NNC(=O)Cc3c[nH]c4c3cccc4 C42960444
CC(C)(C)OC(=O)N1CC[C@@H](C1)Oc2c(cc(cc2N)C(F)(F)F)N C44713527
c1cc(ccc1C(=O)N)C(=O)NNC(=O)c2cc3c(s2)CCCCC3 C45292773
c1ccn(c1)c2c(c3c(s2)CSCC3)C(=O)Nc4ccc(cc4)NC(=O)N C45850957
Cc1cc(ccc1NC(=O)C(=O)N[C@@H](C)c2ccc(cc2)S(=O)(=O)N)Cl C48756860
Cc1ccc(c(c1)Cl)NC(=O)C(=O)N[C@@H](C)c2ccc(cc2)S(=O)(=O)N C48756893
CC(C)(C)n1c(=O)c(c([nH]c1=O)[O-])[C@H]2c3c(c4ccccc4[nH]3)CC[NH2+]2 C20610768
c1ccc2c(c1)c3c([nH]2)[C@H]([NH2+]CC3)c4c(=O)[nH]c(=O)n(c4[O-])CCc5ccc(cc5)F C16995864
CC(=O)Nc1ccc(c(c1)NC(=O)C(=O)NNc2ccc(cc2Cl)Cl)F C50559343
c1ccc(cc1)[C@@H](CNC(=O)N2CCO[C@@H](C2)C(=O)N)c3c[nH]c4c3cccc4 C51675831
c1ccc(cc1)[C@@H](CNC(=O)N2CCO[C@H](C2)C(=O)N)c3c[nH]c4c3cccc4 C51675833
C[C@H]1c2c(cc(cc2OC(=O)[C@H]1CC(=O)N=c3[nH]c4ccccc4[nH]3)O)O C39276513
C[C@@H]1CC[C@@H](CN1C(=O)CCNC(=O)NC23CC4CC(C2)CC(C4)C3)C(=O)N C56017326
c1ccc(cc1)[C@H](C(=O)N)NC(=O)[C@H]2CCCN(C2)C(=O)Nc3ccccc3F C56381165
Cc1ccc(s1)CNC(=O)NNC(=O)Nc2ccc(cc2)Br C56608915
Cc1ccc(c(c1)Br)NC(=O)N[C@H](C)c2ccc(cc2)S(=O)(=O)N C43328481
CCOc1ccccc1[C@H]2c3c(nn(c3OC(=C2C(=O)N)N)c4ccccc4)C C58903630
CC1=C([C@H](C(=C(O1)N)C(=O)OC)c2c3ccccc3ccc2OC)C(=O)N C58949290
Cc1c(sc(n1)C(C)(C)C)C(=O)N[C@@H](C)c2ccc(cc2)NC(=O)N C61399436
Cc1cc(c(cc1C(=O)NNC(=O)Cc2ccc(cc2)Cl)S(=O)(=O)N)C C63240251
c1cc(cc(c1)Br)CC(=O)Nc2cccc(c2)NS(=O)(=O)N C65669776
C[C@@H](c1ccc2c(c1)NC(=O)CO2)NC(=O)NCCc3cccc(c3)O C66232664
Cc1ccc(cc1C)c2csc(n2)NC(=O)CSc3nc([nH]n3)N C47210160
Cc1ccc(c(c1)O)NC(=O)[C@H]2CCCN2C(=O)/C=C/c3ccc(cc3)C(=O)N C57428052
Cc1ccc(c(c1)NC(=O)[C@@H]2CCCN2C(=O)/C=C/c3ccc(cc3)C(=O)N)O C57433542
c1ccc2c(c1)c(c[nH]2)[C@H]3C/C(=C/4\C(=O)NC(=O)N(C4=O)c5cccc(c5)Cl)/NN3 C66413587
c1ccc(cc1)N2[C@H](CC(=N2)C(=O)NC[C@@]3(CCCc4c3cccc4)O)C(=O)N C66929117
c1ccc2c(c1)nc(s2)/C=C/C(=O)Nc3nc(cs3)c4cc([nH]c4)C(=O)N C66961255
Cc1ccsc1C(=O)NNC(=O)NCC(=O)Nc2cccc3c2cccc3 C67102190
c1cc(ccc1CNC(=O)N)NC(=O)[C@@H]2CC(=NO2)c3ccc(s3)Cl C67239178
c1cc(cc(c1)Cl)c2cn[nH]c2NC(=O)C3CCC4(CC3)C(=O)NC(=O)N4 C67271687
CC1([C@@H](N2[C@H](S1)[C@@H](C2=O)NC(=O)[C@@H](c3ccccc3)[NH3+])C(=O)O[C@H]4c5ccccc5C(=O)O4)C C04102190
CC[NH+]1CCc2c(sc(c2C(=O)N)NC(=O)c3ccc(cc3)S(=O)(=O)N4CCCC[C@@H]4C)C1 C03007075
CC(C)C[C@@H](C(=O)Nc1ccc2c(c1)OCCO2)NC(=O)[C@H]3Cc4ccccc4C[NH2+]3 C08769534
CCc1cccc2c1NC(=O)[C@@]23[C@H]4[C@@H]([C@@H]([NH2+]3)[C@@H](C)O)C(=O)N(C4=O)Cc5ccccc5OC C08789383
CCc1cccc2c1NC(=O)[C@]23[C@H]4[C@@H]([C@H]([NH2+]3)[C@@H](C)O)C(=O)N(C4=O)Cc5ccccc5OC C08789385
CC(C)(C)N1C(=O)[C@H]2[C@@H](C1=O)[C@@]3(c4cc(ccc4NC3=O)F)[NH2+][C@@H]2[C@@H](c5ccc(cc5)Cl)O C08996030
C1CCCN(CC1)C(=O)C2CC[NH+](CC2)CC(=O)Nc3c(c4c(s3)CCC4)C(=O)N C09257109
CNC(=O)NC(=O)[C@@H](c1ccccc1)[NH+]2CCC(CC2)NS(=O)(=O)c3cccs3 C11718900
C[C@H](C(=O)N[C@@H](C(=O)N1CCC[C@@H]1C(=O)N[C@@H]2CCCc3c2cccc3)C(C)(C)C)[NH2+]C C12502380
Cc1cccc2c1NC(=O)[C@@]23[C@H]4[C@@H]([C@H]([NH2+]3)[C@H](C)O)C(=O)N(C4=O)Cc5ccccc5OC C02126983
Cc1c(ccc2c1NC(=O)[C@@]23[C@H]4[C@@H]([C@@H]([NH2+]3)[C@H](C)O)C(=O)N(C4=O)Cc5ccc6c(c5)OCO6)Cl C12882796
Cc1ccc(cc1)C(=O)N[C@@H](CCSC)C(=O)N2CCC3(CC2)c4c([nH]cn4)CC[NH2+]3 C08791901
CC[NH+]1CCc2c(sc(c2C(=O)N)NC(=O)[C@H]3CCCN(C3)S(=O)(=O)c4ccc(cc4)C)C1 C14023282
C[C@@H](c1ccc(cc1)S(=O)(=O)N)NC(=O)C[NH+]2CCC[C@@H]2c3ccc4c(c3)OCCO4 C14161523
CCOc1cc(ccc1OC(F)F)[C@@H]2[NH+]=C(Nc3n2c4cc5c(cc4n3)OCCCO5)N C19354133
Cc1c2c(=[NH2+])n(c(nc2[nH]n1)SCC(=O)NCc3ccco3)c4ccc(cc4)Br C20758610
Cc1ccc(c(c1)C)S(=O)(=O)Nc2cc(ccc2N3CC[NH2+]CC3)C(=O)N(C)CC(=O)NC C33033336
Cc1c(c2ccccc2[nH]1)CCNC(=O)[C@@H]3CN(CC34CC[NH2+]CC4)C(=O)c5cccn5C C39674032
C[C@@H](C(=O)NC)NC(=O)[C@@H]1CN(CC12CC[NH2+]CC2)C(=O)c3ccc(o3)c4ccc(cc4)F C39683999
Cc1cccc2c1[nH]cc2CCNC(=O)[C@@H]3CN(CC34CC[NH2+]CC4)C(=O)c5cccnc5Cl C39684107
Cc1cccc2c1[nH]cc2CCNC(=O)[C@H]3CN(CC34CC[NH2+]CC4)C(=O)C5CCOCC5 C39684258
CC[C@@H](C)C(=O)N1C[C@H](C2(C1)CC[NH2+]CC2)C(=O)N[C@@H](C(C)C)C(=O)NC(C)(C)C C39685766
Cc1ccc(cc1F)C(=O)N2C[C@H](C3(C2)CC[NH2+]CC3)C(=O)NCCNC(=O)OC(C)(C)C C39693459
Cc1ccc(c(c1F)C(=O)N2C[C@@H](C3(C2)CC[NH2+]CC3)C(=O)NCCNC(=O)OC(C)(C)C)F C39693468
CC(C)(C)OC(=O)NCCNC(=O)[C@@H]1CN(CC12CC[NH2+]CC2)C(=O)[C@@H]3CCC=CC3 C39693540
Cc1ccc(c(c1)C)C(=O)N2C[C@H](C3(C2)CC[NH2+]CC3)C(=O)NCCNC(=O)OC(C)(C)C C39693545
Cc1ccc(cc1)NC(=O)c2ccccc2NC(=O)C(=O)N/N=C/[C@@H]3C=c4ccccc4=[NH+]C3=O C39941802
C[C@@H](C(=O)N[C@H](C(=O)N1CC[C@@H]2[C@H]1[C@H](CC2)NC(=O)N(C)c3ccccn3)C(C)(C)C)[NH2+]C C40861158
Cc1ccccc1N2[C@@H](NN=C2C3=c4ccccc4=[NH+]C3)SCC(=O)NC(=O)NC C44662354
Cc1ccc2c(c1)c(c[nH]2)CCNC(=O)[C@@H]3CN(CC34CC[NH2+]CC4)C(=O)c5cc(n(n5)C)C C44707869
Cc1cc(nn1C)C(=O)N2C[C@@H](C3(C2)CC[NH2+]CC3)C(=O)NCc4cc5ccccc5[nH]4 C44713583
Cc1c(c(n[nH]1)C)[C@@H](C)NC(=O)[C@H]2CN(CC23CC[NH2+]CC3)C(=O)c4ccccc4C(F)(F)F C44713679
Cc1c(c(n[nH]1)C)[C@@H](C)NC(=O)[C@H]2CN(CC23CC[NH2+]CC3)C(=O)c4cc(ccc4OC)OC C44714134
Cc1c(c(n[nH]1)C)[C@H](C)NC(=O)[C@H]2CN(CC23CC[NH2+]CC3)C(=O)c4cc(ccc4OC)OC C44714136
COc1cc(c(cc1OC)Br)[C@H]2NC(=[NH+]c3n2c4cc5c(cc4n3)OCCCO5)N C12549554
C[C@@H](c1cc2c(cc1NC(=O)C3=CNN4C3=[NH+][C@@H](C[C@@H]4C(F)(F)F)c5ccco5)OCO2)O C12468310
c1ccc2=[NH+]CC(=c2c1)c3nnc(n3C4CC4)SCC(=O)Nc5ccccc5C(=O)N C63151086
CC(C)(C)NC(=O)NC(=O)CCS[C@H]1NN=C(N1C2CC2)C3=c4ccccc4=[NH+]C3 C39795356
C[C@@H](C(=O)NC(=O)NCC(C)C)S[C@H]1NN=C(N1C2CC2)C3=c4ccccc4=[NH+]C3 C39795912
COc1ccc(cc1)[C@@H]2CS[C@H](N2)C3=C(N(CC3=O)/N=C/C4=c5ccccc5=[NH+]C4)N C39950404
C[C@@H](C(=O)N[C@@H]1Nc2ccccc2S1)NC(=O)[C@H]3C=c4cc(c(cc4=[NH+]3)OC)OC C63281448
CC(=O)N[C@H](CC1=c2ccccc2=[NH+]C1)C(=O)Nc3ccc(cc3)NC(=O)[C@H]4CCCO4 C63405446
c1ccc(cc1)N2C(=O)[C@H]3[C@@H]([NH2+][C@@]([C@@H]3C2=O)(CC4=c5ccccc5=[NH+]C4)C(=O)[O-])c6ccccc6O C63473071
COc1ccc(cc1)CN2[C@@H](N=C([C@@H](C2=O)[C@@H]3[C@@H]4C(=c5cc(ccc5=[NH+]4)OC)CCN3)O)O C63933246
c1ccc2=[NH+]CC(=c2c1)C[C@H](C(=O)NC[C@@H]3NN=C4N3C=CC=C4)NC(=O)c5cccs5 C64046519
c1ccc2=[NH+]CC(=c2c1)C[C@H](C(=O)NC[C@H]3NN=C4N3CCC4)NC(=O)c5cccs5 C64185694
c1ccc2=[NH+][C@@H](C=c2c1)C(=O)N3CCC[C@@H]3[C@@H]4NN[C@@H](S4)C(=O)Nc5cccc(c5)F C64539124
C[C@@H]1c2c(cc(cc2OC(=O)[C@@H]1CC(=O)NCCC3=c4cc(ccc4=[NH+]C3)OC)O)O C64600257
Cc1c([nH]c[nH+]1)CSCCN/C(=C\2/C(=NN(C2=O)[C@H]3Nc4ccccc4S3)C)/C C63363239
CC(C)CNC(=O)C1=CN(NN1)C2CCN(CC2)C(=O)CCC3=c4ccccc4=[NH+]C3 C64625932
Cc1cc[nH+]c(c1)N[C@@H](c2ccc(c(c2)[N+](=O)[O-])Cl)c3ccc4ccc(nc4c3O)C C08453095
Cc1c2ccc(cc2oc(=O)c1CCC(=O)NC3CC([NH2+]C(C3)(C)C)(C)C)OCC(=C)C C08765150
c1cc(ccc1C[NH+]2CCC(CC2)C(=O)N/N=C/c3cc(cc(c3O)Cl)Cl)Br C08780681
c1ccc(c(c1)C[NH2+][C@@H](C(Cl)(Cl)Cl)NC(=O)c2ccc(cc2)[N+](=O)[O-])Cl C08952199
CCOc1ccccc1[C@@H]2[NH2+][C@@H](CC(=N2)c3cccc(c3)OC)c4cc(ccc4O)Br C09543184
c1ccc2c(c1)c(c[nH]2)CCn3cnc4c(c3=O)c5c(s4)C[C@H](CC5)[NH2+]C6CCCC6 C12161952
C[C@H](C[NH+]1CCC(CC1)(c2ccc3c(c2)cc(o3)C(=O)NCc4cccs4)O)c5ccccc5 C12450931
c1ccc(cc1)C2(CCCC2)CNC(=O)[C@@H]3CC34CC[NH+](CC4)Cc5c[nH]nc5c6ccc(cc6)F C11784790
c1ccc(c(c1)Cn2cnc3c(c2=O)c4c(s3)C[C@H](CC4)[NH2+]CCc5c[nH]c6c5cccc6)F C14969853
Cc1cccc([nH+]1)N[C@H](c2ccc(cc2)OC3CCCC3)c4ccc5ccc(nc5c4O)C C15015895
CC[NH+](CC)CC(=O)Nc1c(c2c(s1)C[C@@H](CC2)C(C)(C)C)C(=O)Nc3ccc(cc3)C C15946078
CCOC(=O)c1c2c(sc1NC(=O)[C@H](c3ccccc3)[NH2+]C4CCCCC4)C[C@H](CC2)C C03342452
CCOC(=O)c1c2c(sc1NC(=O)[C@H](c3ccccc3)[NH2+]C4CCCCC4)C[C@@H](CC2)C C03342454
CCOc1cccc(c1O)[C@@H]2CC(=N[C@@H]([NH2+]2)c3ccc(c(c3)Br)F)c4ccc(cc4)OC C20764273
CN(C)c1ccc(cc1)[C@@H](CNC(=O)NCc2cccc3c2cccc3)[NH+]4CCc5ccccc5C4 C22419235
Cn1c(cc(n1)c2ccc(cc2)Cl)NC(=O)C[NH2+][C@H](c3ccccc3)c4cccs4 C14086806
CC(C)C[NH2+]CC(=O)/N=c/1\[nH]c(cn1c2ccc(c(c2)Cl)F)c3ccc(cc3)Cl C36039583
C=CCC[C@@H](C[NH+](Cc1[nH]c(=O)c2c(csc2n1)c3ccccc3)C4CCCCC4)O C36207611
Cn1c(cc(n1)c2ccc(cc2)Cl)NC(=O)C[NH2+][C@@H](c3ccccc3)c4cccs4 C14086803
Cc1ccc(cc1)[C@H]2C[C@H](N3C(=[NH+]2)C=C(N3)C(=O)Nc4ccccc4C(F)(F)F)C(F)(F)F C03011319
Cc1cccc([nH+]1)N[C@H](c2ccc(cc2)Cl)c3cc(sc3NC(=O)c4ccco4)C C38546936
c1cc[nH+]c(c1)N[C@H](c2ccc(cc2)Cl)c3c4c(sc3NC(=O)c5ccco5)CCCC4 C38547307
c1cc[nH+]c(c1)N[C@@H](c2cccc(c2)Cl)c3c4c(sc3NC(=O)c5ccco5)CCCC4 C38547317
Cc1cc[nH+]c(c1)N[C@@H](c2ccc(cc2)Cl)c3c(c(sc3NC(=O)c4ccco4)C)C C38547557
Cc1cc[nH+]c(c1)N[C@@H](c2cccc(c2)Cl)c3c(c(sc3NC(=O)c4ccco4)C)C C38547561
CCc1cc(c(s1)NC(=O)c2ccco2)[C@@H](c3ccc(cc3)Cl)Nc4cccc([nH+]4)C C38547750
CCc1cc(c(s1)NC(=O)c2ccco2)[C@@H](c3cccc(c3)F)Nc4cc(cc[nH+]4)C C38547782
CCc1cc(c(s1)NC(=O)c2ccco2)[C@H](c3ccccc3F)Nc4cccc([nH+]4)C C38547800
CCc1cc(c(s1)NC(=O)c2ccco2)[C@@H](c3ccc(cc3)Br)Nc4cccc[nH+]4 C38547876
CCc1cc(c(s1)NC(=O)c2ccco2)[C@@H](c3ccc(cc3)C(C)C)Nc4cccc[nH+]4 C38547888
CCOC1=C[C@@H]2C[C@@H]3CO[P@@](=O)(N[NH+]3C[C@@H]2C=C1Cc4ccccc4)c5ccccc5O C39467468
c1ccc(cc1)OS(=O)(=O)[C@@H]2CN(CC[NH2+]2)c3ccc(cc3c4ccccc4O)Cl C39530087
c1ccc(cc1)OS(=O)(=O)c2cc(ccc2N3CC[NH2+][C@@H](C3)c4ccccc4O)Cl C39530531
CSc1ccc(cc1)[C@H](c2c3c(sc2NC(=O)c4ccco4)CCCC3)Nc5cccc[nH+]5 C38550648
Cc1ccc(cc1)c2c3cc(c(=O)[nH]c3n(n2)c4ccccc4)C[NH2+]CCc5ccccc5 C13564700
COc1cc(ccc1OCc2ccc(cc2)Cl)/C=N/n3cc([nH+]c3N)c4ccccc4 C57838164
Cc1ccc(cc1)/[NH+]=c/2\c(cc3c(cnc(c3o2)C)CO)C(=O)Nc4cc(ccc4OC)Cl C02955460
CC1(CC(CC([NH2+]1)(C)C)N(Cc2cccs2)C(=S)Nc3ccc(cc3OC)OC)C C05945392
CC[NH+]1CCc2c(sc3c2C(=N[C@@H](N3)c4cc(ccc4OCc5ccccc5)Br)O)C1 C15947293
C[C@H]1C(=C(NN1c2ccccc2)c3ccccc3)C(=O)NC[C@@H]4C=c5cc(ccc5=[NH+]4)Cl C63111142
Cc1ccc(cc1)C(=O)N/C(=C\c2ccc(cc2)Br)/C(=O)NCCC3=c4ccccc4=[NH+]C3 C63398553
CCc1cccc(c1)N/C(=N\C(=O)c2cccc(c2)Cl)/NCCC3=c4ccccc4=[NH+]C3 C63588516
Cc1ccccc1C(=O)/N=C(/NCCC2=c3ccccc3=[NH+]C2)\Nc4ccc(cc4C)Cl C63588649
c1ccc2=[NH+]CC(=c2c1)CCN/C(=N/C(=O)c3ccc(cc3)Br)/Nc4ccc(cc4)F C63588705
CCc1cccc(c1)N/C(=N\C(=O)c2ccc(c(c2)F)C)/NCCC3=c4ccccc4=[NH+]C3 C63588930
Cc1cccc(c1C)N/C(=N\C(=O)c2ccc(c(c2)F)C)/NCCC3=c4ccccc4=[NH+]C3 C63589378
CCN1c2ccccc2N[C@H]1CCc3ccc(cc3)NC(=O)[C@@H]4C=c5cc(ccc5=[NH+]4)Cl C63600711
Cc1ccc(cc1)[C@H](C(=O)Nc2ccc(cc2)C(C)C)NC(=O)CC3=c4ccccc4=[NH+]C3 C63617090
C[C@H]1C(=C(NO1)C)CC(=O)NC[C@@H](c2ccccc2)C3=c4ccccc4=[NH+][C@@H]3c5ccccc5 C64046559
c1ccc2=[NH+]CC(=c2c1)C[C@H](C(=O)NCCC3=CCCCC3)NC(=O)c4ccccc4Cl C64727849
Cc1c(ccc2c1oc(=O)c3c2CCC3)O[C@H]4[C@@H]([C@H]([C@@H]([C@H](O4)CO)O)O)O C04073398
Cc1c(ccc2c1oc(=O)c3c2CCCC3)O[C@H]4[C@@H]([C@H]([C@H]([C@H](O4)CO)O)O)O C04081849
Cc1c2c([nH]n1)OC(=C([C@@H]2c3cc(c(c(c3)OC)O)OC)C#N)N C00082448
c1ccc2c(c1)[C@@](C(=O)N2)([C@@H]3CCC[C@@H](C3=O)[C@@]4(c5ccccc5NC4=O)O)O C04201223
c1cc2c(cc1N)OCCOCCOc3cc(ccc3OCCOCCO2)N C04644739
c1ccc2c(c1)[C@]3(c4ccc(cc4OC(=C3C#N)N)O)C(=O)N2CO C02432184
Cc1c2c([nH]n1)OC(=C([C@@H]2c3cc(c(c(c3)Cl)O)OC)C#N)N C00814180
c1cc2c(cc1N)OCCOCCOCCOc3cc(ccc3OCCO2)N C05094063
Cc1cc(cc(c1)c2nnc(o2)SCc3nc(nc(n3)N)N)C C07073973
c1ccc(cc1)n2c(=S)sc(n2)SCc3nc(nc(n3)N)N C07111500
C[C@H]1CCCC[C@@H]1NC(=O)NC(=O)CSc2nnc(s2)N C07536098
C[C@]1([C@@]([C@@]([C@]([C@@](O1)(C)Oc2ccc(cc2)[N+](=O)[O-])(C)O)(C)O)(C)O)CO C09970246
c1cc(c(c(c1/C=N/NC(=O)Cc2cn3ccsc3n2)O)O)O C12586962
Cc1c(c(n[nH]1)O)C(c2cccc(c2)[N+](=O)[O-])c3c([nH]nc3O)C C18283649
COc1cc(ccc1O)[C@@H]2C(=C(n3c4ccccc4nc3N2)N)C#N C20086207
Cc1ccc(c(c1)O)NC(=O)c2cc(cc(c2)NC(=O)C)NC(=O)C C21004169
c1cnc2c(c1NC3CCCCC3)ncn2[C@H]4[C@@H]([C@@H]([C@H](O4)CO)O)O C32016595
c1cc2c(c(c1)C(=O)N)N[C@H]([C@@H]3[C@@H]2C=CC3)c4cc(ccc4O)[N+](=O)[O-] C14475744
CC1CCC(CC1)NS(=O)(=O)c2c(nc3n2ccs3)NN C37555988
C[C@@H]1CCCC[C@@H]1NS(=O)(=O)c2c(nc3n2ccs3)NN C37556119
C[C@@H]1CCCC[C@H]1NS(=O)(=O)c2c(nc3n2ccs3)NN C37556122
C[C@@H]1CCC[C@@H](C1)NS(=O)(=O)c2c(nc3n2ccs3)NN C37556260
C#CCSc1nc(c2c(n1)OC(=C([C@H]2c3cccnc3)C#N)N)N C04594175
COc1ccc2=[NH+][C@@H]3[C@H]([NH2+]CCC3=c2c1)c4c(=O)[nH]c(nc4[O-])[O-] C38989929
c1ccc(c(c1)C2=C[C@@H]3C[C@H]4CO[P@@](=O)(N[NH+]4C[C@@H]3C=C2O)[O-])O C39468805
C[C@H]1C[C@]2(CC(C1)(C)C)C(=O)N(C(=O)N2)CC(=O)Nc3c(ccs3)C(=O)N C08745943
c1cc(ccc1C(=O)NNc2c(c(ncn2)n3ccnc3)N)Br C40784579
Cc1c\2c(oc1C(=O)NN)CCC/C2=N\NC(=O)c3ccoc3C C40823625
Cc1c\2c(oc1C(=O)NN)CCC/C2=N\NC(=O)c3cccs3 C40823775
c1c(c(cc2c1OCCO2)Br)NC(=O)CNC(=O)N C42124285
c1cc(c(cc1Cn2ccc3c2c[nH+]c(c3)C(=O)N[O-])C(=O)N)F C45299785
C[C@H]1CCc2c(cc(s2)C(=O)NNC(=O)c3c(nccn3)N)C1 C45651134
COc1ccc(cc1O)[C@@H]2C3=C(CCCC3=O)Nc4n2ncc4C(=O)N C49549674
CC[C@@H](C)N1C(=O)[C@@H]2[C@H](N[C@]3([C@@H]2C1=O)c4ccccc4NC3=O)CC(=O)N C16022078
C[C@H](c1ccc2c(c1)[nH]c(=O)[nH]2)NC(=O)Nc3nnc(s3)C(C)C C53733602
c1c(c(oc1C(=O)[O-])Br)S(=O)(=O)N[C@@H]2CCCC[C@H]2[NH3+] C55329737
CNC(=O)NNC(=O)CNC(=O)c1ccc(cc1)Br C57292322
c1c(cc(c2c1OCO2)Br)CNC(=O)CNC(=O)N C57306625
c1cscc1[C@H]2Nc3cc(c(cc3S(=O)(=O)N2)S(=O)(=O)N)Cl C53899094
c1cc(c(cc1C(=O)NNC(=O)C2CCC2)S(=O)(=O)N)Cl C06985090
Cc1c2c(n(n1)C(=S)N)OC(=C([C@@H]2c3ccccc3OC)C#N)N C58900045
CC1(CC2=C([C@@H](C(=C(O2)N)C(=O)N)c3ccccc3[N+](=O)[O-])C(=O)C1)C C58949983
c1ccc(c(c1)/C=N/NC(=O)CN2[C@H]3[C@H](NC(=O)N3)NC2=O)Cl C59092465
c1c(cncc1Br)S(=O)(=O)N[C@@H]2CCC[C@H]2/C(=N\O)/N C61888017
c1cc2=[NH+][C@H]3[C@@H](NCCC3=c2cc1Cl)c4c([nH]c(=O)[nH]c4=O)[O-] C63386352
Cc1c(sc(c1C#N)NC(=O)CSc2[nH]c(=O)cc(n2)N)C C64981114
C1CCC2(CC1)C(=O)N(C(=O)N2)CC(=O)NNC(=O)NC3CCCC3 C65920315
c1ccc(c(c1)C(=O)NNC(=O)c2ccc([nH]c2=O)c3ccco3)O C66042733
Cc1c(sc(n1)c2nc[nH]n2)C(=O)NC3(CCCCC3)C(=O)N C67268772
Cc1ccsc1C(=O)NNC(=O)NCc2c(cc([nH]c2=O)C)C C67386391
Cc1cc2c(c(c1)O[C@H]3[C@@H]([C@H]([C@H]([C@H](O3)CO)O)O)O)c4c(c(=O)o2)CCC4 C04073402
c1cc2c(cc1N)OCCOCCOc3ccc(cc3OCCOCCO2)N C04595198
Cc1c2c([nH]n1)OC(=C([C@H]2c3cc(c(c(c3)Cl)O)OC)C#N)N C00814179
C/C(=N/NC(=O)c1cc(c(c(c1)O)O)O)/c2ccc(cc2)[N+](=O)[O-] C05175710
c1c2c(cc(c1Cl)S(=O)(=O)N)S(=O)(=O)N[C@H](N2)C(Cl)Cl C00897234
C[C@@H]1CCCC[C@@H]1NC(=O)NC(=O)CSc2nnc(s2)N C07536097
C[C@@H]1CCCC[C@H]1NC(=O)NC(=O)CSc2nnc(s2)N C07536099
C[C@]1([C@]([C@@]([C@@]([C@](O1)(C)Oc2ccccc2C=O)(C)O)(C)O)(C)O)CO C09915631
C[C@@]1([C@]([C@@]([C@@]([C@](O1)(C)Oc2ccc(cc2)[N+](=O)[O-])(C)O)(C)O)(C)O)CO C09915827
Cc1ccc(o1)C2=[N+]([C@@]3(CCCCCC3=NNC(=S)N)N(C2(C)C)O)[O-] C13154503
Cc1c2c(nc(n1)NC(=O)CSc3[nH]c(nn3)N)CCCC2=O C13635890
C/C(=N\NC(=O)c1cc(c(c(c1)O)O)O)/c2cccc(c2)[N+](=O)[O-] C13953264
Cc1ccc(o1)c2c(c(n3c(n2)c(c(n3)N)Cc4ccco4)N)C#N C17173064
C[C@H]1CCCC[C@@]12C(=O)N(C(=O)N2)CC(=O)NNC(=O)c3ccccc3O C17526284
CCSc1nc2n(n1)[C@@H](C(=C(N2)C)C(=O)N)c3ccc(cc3)O C20804307
C[C@H]1CCC[C@H]([C@@H]1C)NS(=O)(=O)c2cc(n(c2)C)C(=O)NN C22157156
C[C@@H]1[C@@H](Oc2ccccc2O1)C(=O)Nc3nc(cs3)c4cc([nH]c4)C(=O)N C30984312
Cc1c2c(c3cc(ccc3nc2nc(=O)[nH]1)Cl)NC(C)(CO)CO C17251852
C[C@H]1C[C@H]([C@@H](/C=C/C=C\C(=O)Cc2c(c(cc(c2Cl)O)O)C(=O)O1)O)O C35457951
c1c2c(c(c(c1S(=O)(=O)N)Cl)Cl)NCNS2(=O)=O C35636705
c1cc(ccc1c2c(nns2)C(=O)N)c3c(nns3)C(=O)N C01709785
COc1ccc2=[NH+][C@H]3[C@@H]([NH2+]CCC3=c2c1)c4c(=O)[nH]c(nc4[O-])[O-] C38989928
COc1ccc2=[NH+][C@H]3[C@H]([NH2+]CCC3=c2c1)c4c(=O)[nH]c(nc4[O-])[O-] C38989930
CC1(C[C@H]2[C@H](C(=O)C1)SC(=N2)NC(=O)CSc3[nH]c(=O)cc(n3)N)C C39246239
C/N=C/1\N[C@H]2[C@H](S1)C3=C([C@@H](C(=C(O3)N)C#N)c4cccc(c4)F)C(=O)N2 C39280184
c1cc(ccc1C2=NO[C@H](N2)CSc3[nH]c(=O)cc(n3)N)Cl C39306047
C1CCC2=C(C1)[C@H]([C@@H](S2)NC(=O)CSc3nc([nH]n3)N)C#N C39600394
C1CCC2=C(C1)[C@H]([C@H](S2)NC(=O)CSc3nc([nH]n3)N)C#N C39600400
CCn1c2ccccc2nc1S[C@H]3[C@H]([C@@H]([C@@H]([C@@H](O3)CO)O)O)O C39915811
c1ccc2c(c1)CCN(C2)c3c(c(ncn3)NNC(=O)c4ccco4)N C40780612
C[C@H]1CCc2c(c3cccc(c3[nH]2)C(=O)NNC(=O)C(=O)NC(C)C)C1 C42022440
C[C@@H](c1cccc(c1)S(=O)(=O)N)NC(=O)N2CCC[C@H](C2)O C45125578
COc1ccc(cc1O)[C@H]2C3=C(CCCC3=O)Nc4n2ncc4C(=O)N C49549676
Cc1c(c(n[nH]1)O)[C@H](c2ccc(cc2)[N+](=O)[O-])c3c(n[nH]c3O)C C17837758
CC[C@H](C)N1C(=O)[C@@H]2[C@H](N[C@@]3([C@@H]2C1=O)c4ccccc4NC3=O)CC(=O)N C35375100
c1cc(sc1C(=O)N[C@@H]2CCCCNC2=O)C(=O)N[C@H]3CCCCNC3=O C54002792
c1c(c(cc2c1OCCO2)Br)NC(=O)c3nc([nH]n3)N C55165490
c1ccc(c(c1)C(=O)O/N=C(\c2c(non2)N)/N)I C05008699
CNC(=O)NNC(=O)CNC(=O)c1ccc(s1)Br C57292336
c1cscc1[C@@H]2Nc3cc(c(cc3S(=O)(=O)N2)S(=O)(=O)N)Cl C53899093
CN(C)c1ccc(cc1/C=N/n2c(cc(nc2=S)N)N)[N+](=O)[O-] C59500615
c1cc(ccc1c2cc[nH]n2)NC(=O)c3ccc(o3)S(=O)(=O)N C63079401
COc1ccc2=[NH+][C@@H]3[C@H](NCCC3=c2c1)c4c([nH]c(=O)[nH]c4=O)[O-] C38989929
c1cc2=[NH+][C@@H]3[C@H](NCCC3=c2cc1Cl)c4c([nH]c(=O)[nH]c4=O)[O-] C63386356
C1CCC2=C(C1)N3[C@@H](S2)NC(=CC3=O)CSc4nc([nH]n4)N C63647053
C[C@@H]1CC=C(O1)c2c(cn[nH]2)[C@@H]3NC(=Nc4n3c5ccccc5n4)N C38719876
Cc1cc(ccc1NCC(=O)NC(=O)N)C(=O)N2CCCC[C@H]2C C58223068
CNc1nc2c(s1)[C@@H](CC(=O)N2)c3cc(c(c(c3OC)O)O)OC C66091357
C1CCC(CC1)CC(=O)NNC(=O)C2CCC3(CC2)C(=O)NC(=O)N3 C67274769
C1CCN([C@H](C1)C(=O)N)C(=O)[C@H]2CCC[C@@H](C2)C(=O)N3CCCC[C@@H]3C(=O)N C67571583
c1cc2c(cc1/N=C/c3cc(cc(c3[O-])Br)[N+](=O)[O-])[nH]c(=O)[nH]2 C04737347
CC1=C(C[C@H]([C@H](C1)C(=O)NNC(=O)c2ccc(o2)Br)C(=O)[O-])C C02797510
c1ccc(c(c1)C(=O)NNC(=O)c2ccccc2I)C(=O)[O-] C01087275
c1ccc2c(c1)N(C[C@H](O2)C(=O)N)S(=O)(=O)c3ccc(c(c3)C(=O)[O-])F C13265581
C[C@@H]1CCc2c(cc(s2)C(=O)NNC(=O)[C@H]3CC=CC[C@@H]3C(=O)[O-])C1 C16478837
CC(C)[C@H](C(=O)[O-])N1C(=O)/C(=C/c2ccc(c(c2)O)O)/SC1=S C16936812
Cc1c(cco1)C(=O)NNC(=O)[C@@H]2[C@@H]3CC[C@H]([C@H]2C(=O)[O-])C3=C(C)C C17072072
c1cc(ccc1N2C(=O)/C(=C/NNC(=O)c3ccncc3)/C(=NC2=S)[O-])Cl C17147408
Cc1c2c(=O)n(c(=O)n(c2sc1C(=O)[O-])CC(=O)N)c3ccccc3 C27531620
c1cc(ccc1C#N)S(=O)(=O)[N-]c2ccc(c(c2)C(=O)N)F C32087298
c1cc(ccc1N2C(=O)/C(=C/c3ccc(c(c3)O)O)/C(=NC2=O)[O-])F C36081872
c1c(c(sc1C(=O)[O-])Br)S(=O)(=O)N[C@H]2CCC[C@@H](C2)O C37002659
Cc1ccc(cc1C(=O)[O-])S(=O)(=O)N[C@H]2CCC[C@H](C2)O C37002700
c1cc(c(cc1S(=O)(=O)N[C@@H]2CCC[C@H](C2)O)C(=O)[O-])F C37002716
c\1cc-2[nH+]c(c([nH]c2c/c1=N/S(=O)(=O)CCCCl)[O-])[O-] C37843341
c1ccc2c(c1)cccc2NN/C=C/3\C(=NC(=S)N(C3=O)C4CC4)[O-] C05092921
c1cc2c(cc1S(=O)(=O)N)sc(n2)/N=C(/C3=COCCO3)\[O-] C04303231
c1cc(ccc1[C@H]2[C@@H]3C(=NC(=S)N=C3OC(=C2C#N)N)[O-])[N+](=O)[O-] C38653699
C[C@H]1CCc2c(sc(c2C(=O)N)[N-]S(=O)(=O)C3=C(N=N[C@H]3C)C)C1 C38744070
c1ccc(c(c1)[C@@H]2[C@H]3C(=NN=C3OC(=C2C#N)N)c4ccncc4)C(=O)[O-] C39211008
CC1(CC2=C([C@H](C3=C(N=N[C@H]3N2)O)c4ccccc4C(=O)[O-])C(=O)C1)C C39358709
c1cc(ccc1/C=N/N2[C@H](NN=C2[S-])[C@@H]3C4=C(CCC4)N=N3)O C39593306
CS(=O)(=O)c1cccc(c1)[N-]S(=O)(=O)c2cc(cs2)N C41068194
c1cn[nH]c1NS(=O)(=O)c2cc(sc2Br)C(=O)[O-] C42414441
c1ccc(cc1)C[C@]2([C@H]3[C@@H]([C@@H](N2)c4cccc5c4cccc5)C(=O)NC3=O)C(=O)[O-] C33596464
C[C@]1(C(=O)NC(=O)N1)c2ccc(cc2)[N-]S(=O)(=O)c3cc(ccc3F)F C46406144
Cc1ccc(cc1)c2n[nH]c(=S)n2C/C(=N/c3[nH]ncn3)/[O-] C23141777
Cc1cc(cc(c1[N-]S(=O)(=O)c2cnn(c2)C)N)Br C50252795
c1cc(ncc1Br)[N-]S(=O)(=O)c2c(nc3n2ccs3)N C50650154
c1cc(c(cc1[N-]S(=O)(=O)c2c(nc3n2ccs3)N)F)Cl C50674624
c1cc2c(cc1O)c(=O)c(co2)/C=N/c3cc([nH]c(=S)n3)[O-] C01287618
c1ccc(cc1)c2nc3nc(cc(n3n2)[O-])CSc4nnc(s4)N C13625053
C[C@@H]1C[C@]2(CC(C1)(C)C)C(=O)N(C(=O)N2)C/C(=C(/C#N)\C(=O)NC(C)C)/[O-] C50985422
Cn1cc(cn1)S(=O)(=O)[N-]c2ccc(c(c2)C(=S)N)F C51637291
c1c(c(oc1C(=O)[O-])Br)S(=O)(=O)N[C@@H]2CCC[C@H](C2)O C55313718
C/C(=N\NC(=O)c1c(cn(n1)c2ccccc2)[O-])/c3ccc(cc3)O C57421033
CS(=O)(=O)[N-]c1ccc(cc1)C(=O)Nc2cc(ccc2O)Cl C58244483
CC1=NN([C@@](C1)(C(C)(C)C)O)/C(=C/C(=O)N2[C@](CC(=N2)C)(C(C)(C)C)O)/[O-] C59366453
c1cc(cc(c1)Cl)[N-]S(=O)(=O)c2cc(ccc2[N+](=O)[O-])N C50640084
c1cc(c(cc1N)Br)S(=O)(=O)[N-]c2ccon2 C61685163
c1ccc(c(c1)C#N)[N-]S(=O)(=O)c2ccc3c(c2)[nH]c(=O)[nH]3 C62159711
CC(C)(C)c1ccc2c(c1)S(=O)(=O)N=C([N-]2)SCC(=O)N C62325994
CC1=NN=C2[C@@H]1[C@@]3(c4cc(ccc4OC(=C3C#N)N)Br)C(=N2)[O-] C01076895
CC1=C2[C@H](CC(=O)N[C@H]2N(N1)c3ccc(nn3)[O-])c4ccccc4OC(C)C C63822741
CC/C(=N\Cc1ccc2c(c1)OCO2)/c3c([nH]c(=O)[nH]c3=O)[O-] C01277374
c1cc(ccc1C(=O)N)S(=O)(=O)/N=C(/c2ccc3c(c2)COC3)\[O-] C50204829
c1ccc(cc1)c2nc3n(n2)[C@@H](CC(=N3)C(=O)[O-])c4ccc(c(c4)O)O C38828049
Cc1ccc(cc1)C2=NN=C[C@@H]2[C@@H]3CC(=O)N[C@@H]4C3=C(NN4CC(=O)[O-])C C65372627
CC(=O)Nc1cc(c(cc1F)F)NC(=O)[C@@H]2CC=CC[C@@H]2C(=O)[O-] C66873840
Cc1ccsc1[C@H]2c3c([nH]c(nc3=O)N4CCC(CC4)C)NC(=C2C#N)[O-] C67320941
COc1ccc(cc1)[C@@H]2N=C(N=C(N2c3ccc(cc3)Cl)N)N C00046885
COc1ccc(cc1)[C@H]2N=C(N=C(N2c3ccc(cc3)Cl)N)N C00046884
CSc1nc(c2c(n1)OC(=C([C@@H]2c3cccc(c3)F)C#N)N)N C01430754
c1cc(cc(c1)[N+](=O)[O-])Cn2ccc3c2ccc4c3c(nc(n4)N)N C01578474
COc1cc(cc(c1O)/C=N/NC(=O)N)I C02763990
c1cc2c(c(c1)NC(=O)N/N=C/c3ccc(cc3O)O)nsn2 C03213319
COc1ccc(cc1O)[C@H]2c3c([nH]nc3O)NC4=C2C(=O)CCC4 C12347267
Cc1ccc(cc1)c2c(cn[nH]2)[C@H]3NC(=Nc4n3c5ccccc5n4)N C09338247
C[C@H]1C/C=C/[C@@H]([C@@H](CC/C=C/c2cc(cc(c2C(=O)O1)O)O)O)O C13309323
c1cc(sc1)[C@@H]2CCCN2C(=O)CSc3nc(cc(n3)N)N C09697149
c1cc(ccc1c2cnc(o2)CSc3nc(nc(n3)N)N)Cl C14046580
Cc1ccc(cc1F)c2nc(on2)CSc3nc(nc(n3)N)N C14196546
C[C@@H]1C/C=C/[C@H]([C@H](CC/C=C/c2cc(cc(c2C(=O)O1)O)O)O)O C14415571
C[C@@H]1C/C=C/[C@@H]([C@H](CC/C=C/c2cc(cc(c2C(=O)O1)O)O)O)O C14415575
CCc1ccc(cc1)/C=C/2\C(=O)N(c3ccc(cc3O2)N)CC(=O)N C20340106
c1cc(cc(c1)F)NS(=O)(=O)c2c(nc3n2ccs3)NN C37556103
CS(=O)(=O)[N-]c1ccc(cc1Cl)NC(=O)C2(CCCC2)[NH3+] C37616652
Cc1cc(cc(c1NS(=O)(=O)c2c[nH]nc2)N)Br C37744427
c1cc(c(cc1Cl)[N-]S(=O)(=O)c2cc[nH+]c(c2)NN)Cl C38008799
c1ccc(cc1)[C@@H]2C(=C(N=C3C2=C(NO3)c4cccc(c4)O)N)C#N C00125878
C[C@]12CC[C@](C1(C)C)(C[C@@H]2O)C(=O)N/N=C/c3ccc(cc3O)O C16805085
C[C@@]12CC[C@@](C1(C)C)(C[C@@H]2O)C(=O)N/N=C\c3ccc(cc3O)O C36577367
c1ccc(cc1)[C@@H](/C(=N/O)/N)NC(=O)c2ccc(o2)Br C40374077
c1ccc(c(c1)/C(=N\O)/N)NS(=O)(=O)c2ccc(s2)Cl C40376090
Cc1cc(no1)Nc2c(c(ncn2)Nc3cccc4c3nccc4)N C40680949
Cc1ccc(nc1)Nc2c(c(ncn2)Nc3nc(c(s3)C)C)N C40783126
c1ccc(c(c1)n2c(nnn2)c3cc(cc(c3)N)N)Br C42027472
c1c(c[nH]c1C(=O)N)c2csc(n2)NC(=O)[C@@H]3C[C@H]4CC[C@@H]3C4 C42652445
c1c(c[nH]c1C(=O)N)c2csc(n2)NC(=O)[C@H]3C[C@H]4CC[C@@H]3C4 C42652446
C[C@@H]1C/C=C/[C@@H]([C@@H](CC/C=C\c2cc(cc(c2C(=O)O1)O)O)O)O C43199441
C[C@@H](CN(C)C(=O)c1ccc(cc1O)Br)/C(=N/O)/N C44490125
C[C@H](CN(C)C(=O)c1ccc(cc1O)Br)/C(=N/O)/N C44490127
c1ccc(cc1)c2c3c(n[nH]2)OC(=C([C@H]3c4cccc(c4)O)C#N)N C04312114
c1cc(ccc1c2ccc(s2)/C=C(\C#N)/c3nc(nc(n3)N)N)F C53107076
c1ccc(cc1)c2c3c([nH]n2)OC(=C([C@H]3c4ccc(cc4)O)C#N)N C05123836
CC1(CC2=C([C@@H](c3c([nH]c(nc3=O)N)N2)c4ccccc4)C(=O)C1)C C18202340
c1ccc(c(c1)C(=O)NNC(=O)C23C[C@H]4C[C@@H](C2)CC(C4)(C3)O)O C18056945
c1cc(c(cc1Cl)C(=O)NNC(=O)c2cc(c[nH]2)Br)O C24123147
Cc1c(sc2c1c(nc(n2)[C@@H](C)Sc3nnc(s3)N)N)C C10658087
CC1(CC2=C([C@@H](C(=C(O2)N)C(=O)N)c3ccc(cc3)C#N)C(=O)C1)C C58949925
C/C(=N\NC(=O)c1ccc(cc1)NC(=O)C)/c2ccc(cc2O)O C05816755
c1cc(ccc1/C=N/c2ccc(cc2)S(=O)(=O)N=C(N)N)Cl C59460848
Cc1c(c(n[nH]1)O)[C@@H](c2ccc(cc2)SC)c3c(n[nH]c3O)C C03909025
c1cc(ccc1CNC(=O)Nc2cc(c[nH]c2=O)C(F)(F)F)O C63161495
CN1C(=O)C(=C(C12CCCC2)N)/C(=N/OCc3ccc(cc3)F)/N C63456357
c1cc2c(cc1C(=O)N[C@@H]3[C@H](C4=C(S3)CCCC4)C(=O)N)nc[nH]2 C39754892
c1cc2c(cc1C(=O)N[C@H]3[C@H](C4=C(S3)CCCC4)C(=O)N)nc[nH]2 C39754894
Cc1ccc(cc1Cl)NNC(=O)c2ccc(cc2)n3c(c(cn3)C#N)N C66240112
c1cc(c(cc1c2cn(c3c2c(ncn3)N)C4CCC(=O)CC4)F)N C66352130
c1ccc2c(c1)CCC[C@@]2(CNc3ncc(s3)S(=O)(=O)N)O C66859779
COC(=O)[C@@H](Cc1cc(c(c(c1)Br)O)Br)[NH3+] C02539052
CC1(CC(CC([NH2+]1)(C)C)NC(=O)CCNC(=O)c2ccsc2)C C25876446
c1cc(c(cc1Br)N2CCC[C@@H]2C(=O)N)C[NH2+]C3CC3 C34824456
c1cc(c(cc1Br)Cl)S(=O)(=O)N[C@H]2C[C@H]2[NH3+] C36264023
c1ccc(c(c1)S(=O)(=O)NCC2(CCCCC2)[NH3+])Br C36266628
c1cc(c(cc1Cl)F)S(=O)(=O)NCC2(CCCCCC2)[NH3+] C36266817
CC(C)C[C@@H](CNS(=O)(=O)c1cc(ccc1Br)Br)[NH3+] C36298894
CC(C)C[C@@H](CNS(=O)(=O)c1cccc(c1)Br)[NH3+] C36298922
CC(C)Oc1ccc(cc1)NS(=O)(=O)c2ccc(s2)C[NH3+] C37338151
c1ccc(c(c1)[C@@H](c2ccc3c(c2)NC(=O)CO3)[NH3+])I C37371502
c1cc(cc(c1)S(=O)(=O)N)C[NH2+]Cc2cccc(c2)Br C37649882
c1c(c(sc1Cl)Cl)S(=O)(=O)N[C@@H]2CCCC[C@@H]2[NH3+] C38049939
c1cc(ccc1S(=O)(=O)N[C@H]2CCCC[C@@H]2[NH3+])I C38050309
c1c(cc(c(c1F)S(=O)(=O)N[C@@H]2CCCC[C@@H]2[NH3+])Br)F C38050570
C[C@H](Cc1cc(ccc1OCC(=O)NC(C)C)Br)[NH3+] C37725236
Cc1ccc(cc1)[C@@H](CNF)N2CC[NH2+][C@@H](C2)c3ccccc3O C39531560
CCCc1ccc(cc1)[C@H](CNBr)N2CC[NH2+][C@@H](C2)O C39532857
C[C@H](c1cccc(c1)S(=O)(=O)N)[NH2+]Cc2ccc(cc2)Br C42314561
CC[NH2+]Cc1ccc(cc1N2CCCC[C@H]2C(=O)N)Br C42405738
CC[C@@H]([C@H](c1cccc(c1)Br)Sc2[nH]ncn2)[NH3+] C43024258
CC[C@@H]([C@H](c1ccc(s1)Br)[NH+]2CCC[C@@H]2C(=O)NC)N C43262344
CC[C@@H]([C@H](c1cc(cs1)Br)[NH+]2CCC[C@@H]2C(=O)NC)N C43287102
Cc1nc([nH]n1)S[C@@H](c2cc(cs2)Br)[C@@H](C)[NH3+] C43291217
C[C@@H]1[C@@H]([NH2+][C@@H](CS1)C(=O)NCCc2ccc(cc2)O)c3ccccc3 C44164078
CCOC(=O)[C@H](Cc1cc(cc(c1O)Br)C(C)C)[NH3+] C44362222
CC[C@@H](CC1=C(c2c(c([nH]c2CC1(C)C)C(=O)OCC)C)Cl)[NH3+] C44406606
Cc1ccc(cc1)SCc2c(c(n(n2)C)Cl)C[C@@H](CO)[NH3+] C44464956
C[C@H](c1ccc(c(c1Cl)Cl)Cl)[NH2+]CCCS(=O)(=O)N C45069620
C[C@H](c1ccc(c(c1)Br)F)[NH2+]CCCS(=O)(=O)N C45069799
c1cc(ccc1CNS(=O)(=O)c2ccc(s2)CC[NH3+])Br C48021233
CC[C@H](C(C)C)NS(=O)(=O)c1ccc(cc1Cl)C#CC[NH3+] C49148621
C[C@H](C(=O)OC)Nc1c2cc(ccc2[nH+]cc1N)Br C49352312
c1cc(c(cc1CNS(=O)(=O)c2ccc(s2)CC[NH3+])F)F C49575690
c1cc(c(cc1OC[C@@H](C[NH2+][C@H]2CCCNC2=O)O)Cl)Cl C50395878
CCC[C@@H](CC)NS(=O)(=O)c1ccc(cc1Cl)C#CC[NH3+] C50398623
c1ccc2c(c1)[nH+]c(n2C[C@@H](c3ccc(c(c3)F)F)O)NCCO C51092769
c1cc(cc(c1)Br)OC[C@H](C[NH2+][C@@H]2CCCC[C@@H]2O)O C52013939
c1cc(c(cc1Cl)OC[C@@H](C[NH2+][C@@H]2CCCC[C@@H]2O)O)Cl C52014046
CC(C)(C)C[C@H](c1cc2c(cc1Br)[nH]c(=O)[nH]2)[NH2+]C C52094574
CC[NH2+][C@H](CC(F)(F)F)c1cc2c(cc1Br)[nH]c(=O)[nH]2 C52094624
CC(C)C[C@H]([C@H](c1cc2c(c(c1)Br)OCCO2)O)[NH3+] C54929330
CC1(CC(CC([NH2+]1)(C)C)NC(=O)CNC(=O)c2ccsc2)C C55160477
c1cc(ccc1/C=N/N/C(=[NH+]/N=C/c2ccc(cc2)Cl)/N)Cl C38338242
C[C@@H]([C@H](c1ccc(s1)Cl)Sc2n[nH]c(=O)n2C3CC3)[NH3+] C61594668
COc1cc(cc(c1O)Br)C[NH2+][C@H](CO)c2ccccc2 C62999611
C[C@@H](C/C(=N/O)/N)[NH+](C)Cc1ccc(c(c1)Br)OC C63089639
C[C@H](CCNS(=O)(=O)c1cc(ccc1Br)Br)[NH3+] C63170873
c1c(cc(c(c1Cl)S(=O)(=O)N[C@@H]2CCC[C@H]2[NH3+])Cl)Cl C63175280
Cc1ccc(cc1S(=O)(=O)N[C@H]2CCCCC[C@@H]2[NH3+])Br C63213309
C[NH+]1C[C@@H]2[C@H](C1)[C@@](N[C@@H]2c3ccc(cc3)C#CCCO)(CO)c4ccccc4 C65492037
c1ccc2c(c1)C(=O)N(C2=O)/N=C/c3ccc(cc3O)O C00095706
c1cc(sc1)[C@H]2NC(=O)N3N2C(=O)N[C@@H]3c4cccs4 C01716072
Cc1ccc2c(c(c(nc2n1)n3c(c(c(n3)C)C#N)N)C)Cl C01016796
Cc1cc(no1)NC(=O)Nc2nc3c(s2)C[C@@H](CC3)C C06550170
c1ccc(cc1)Cc2nn3c(=O)c4ccccc4nc3n2N C08661787
Cc1c(nc2c(c1c3ccc4c(c3)OCO4)c(ncn2)N)C C09694708
c1ccc2c(c1)C[C@H](N2C(=O)c3ccc4c(c3)OCO4)C(=O)N C10255655
C1CC2=C([C@@H](Nc3c(non3)N2)[C@@H]4CCC=CC4)C(=O)C1 C12389401
Cc1c(nc2n1cccc2)C(=O)N/N=C/c3ccc(cc3)O C12564197
c1cc(cnc1)[C@@H]2[C@H]3CC=C[C@@H]3c4c(ccc(c4N2)O)[N+](=O)[O-] C14547253
c1cc(cnc1)[C@@H]2[C@@H]3CC=C[C@H]3c4c(ccc(c4N2)O)[N+](=O)[O-] C20750764
c1cc2c(cc1c3nc(no3)c4ccncc4)nc(s2)N C20821301
Cc1cc(n(n1)c2c(c(ncn2)Oc3ccccc3)N)C C21300734
C1CCC2(CC1)C(=O)N(C(=O)N2)NC(=O)C[C@@H]3C[C@H]4CC[C@@H]3C4 C21873155
Cc1ccc(c(c1)C(=O)NCc2nnc3n2cccc3)O C23644584
C[C@@H]1CCCC[C@@H]1N(C)C(=O)c2ccc(c(c2)[N+](=O)[O-])N C30382226
COc1ccc(cc1OC)c2nnc3n2cc(cc3N)Cl C31863049
Cc1cc(cc(c1)O[C@H](C)c2nnc3n2nc(s3)N)C C32144020
C[C@@H](c1nnc2n1nc(s2)N)Oc3ccc4c(c3)CCC4 C32186014
c1ccc(cc1)n2c(nnn2)Oc3ccc(cc3Cl)N C36667388
c1ccc2c(c1)C=Cc3c(cc(cc3O2)[N+](=O)[O-])C(=O)N C01427729
COc1ccc(cc1OC)c2coc3cc(cc(c3c2=O)O)O C06556076
c1cc(sc1)c2nnc(o2)NC(=O)Nc3cccs3 C38671428
CC1=C2[C@@H](C(=C(O[C@H]2N=N1)N)C#N)c3ccccc3OC(F)F C38897685
CC1=C([C@H](N=N1)O)C(c2ccccc2)C3=C(N=N[C@@H]3O)C C38926195
Cc1cccc(c1)/C=N/N2[C@H](NN[C@@H]2S)[C@@H]3C=C(N=N3)C C38965966
CC1=C2[C@@H](C(=C(O[C@H]2N=N1)N)C#N)/C(=C/c3ccco3)/C C39206554
C[C@@H]1C(=C(N=N1)C)S(=O)(=O)Nc2cccc3c2CCCN3 C39565676
CC1=C[C@H](N=N1)[C@@H]2NN[C@@H]3N2N=C(S3)C4CCCCC4 C39591799
CCn1cc(c2c1cccc2)[C@H]3C(=C(O[C@H]4C3=C(N=N4)C)N)C#N C39958115
c1ccc2c(c1)c(c[nH]2)C(=O)Nc3ccccc3[N+](=O)[O-] C40418686
Cc1ccc(cc1)c2c(c(nc3n2nc(n3)SC)N)C#N C41181227
CC(C)(C)n1c(=O)cc([nH]c1=O)Nc2ccccc2C#N C44020232
c1c(nc(nc1Cl)N)Sc2nnc(s2)N3CCCC3 C48894027
Cc1c(cn[nH]1)S(=O)(=O)/N=c/2\[nH]c3c(s2)CCCC3 C49561746
Cc1cc(c([nH+]c1c2ccc3c(c2)OCO3)NC)C(=O)[O-] C49884161
c1cc(c(cc1[N+](=O)[O-])CN2CCO[C@H]3[C@@H]2CCCC3)N C50817529
c1c(cnc(c1[N+](=O)[O-])N[C@@H]2CCCC[C@H]2O)Br C52005921
COc1ccccc1n2c(nnn2)c3ccc(c(c3)F)N C54413954
c1ccc2c(c1)C[C@@H]([C@@H]2Nc3ccc(cc3[N+](=O)[O-])C#N)O C53602122
c1ccc(c(c1)N2CCc3c(sc(c3C#N)N)C2)[N+](=O)[O-] C58452637
CCc1nc(c2c(c(sc2n1)C(=O)Nc3cc(n[nH]3)C)C)C C47555329
Cc1c(c(n(n1)Cc2ccc3ccccc3c2)N)[N+](=O)[O-] C43670169
C[C@H]1CCCC[C@H]1NC(=O)NC(=O)CN2CCOCC2(C)C C49981305
C1CC[C@H]([C@@H](C1)Nc2nc(nc(n2)Cl)N3CCCC3)O C61542286
C1CC[C@H]([C@H](C1)Nc2nc(nc(n2)Cl)N3CCCC3)O C61542289
Cn1c(ccn1)C(=O)N/[NH+]=C/c2c3ccccc3ccc2[O-] C00492853
Cc1ccc(cc1)c2cc(nc(n2)n3c(c(cn3)C#N)N)C C62203357
c1c(c(n(n1)c2nc3c(c(n2)C(F)(F)F)CCCC3)N)C#N C62203369
Cc1ccc2c(coc2c1C)CC(=O)n3c(c(cn3)C#N)N C64447415
Cc1ccc2c(c(sc2n1)C(=O)c3ccc(cc3)[N+](=O)[O-])N C00069752
c1c(c(cc(c1Cl)Cl)Cl)OCC(=O)n2cnnc2N C04734889
C[C@@H]1CCCC[C@@H]1NC(=O)CN2C(=O)C3(CCCCC3)NC2=O C03505409
CC(C)(C)NC(=O)CN1C(=O)C2(CCCCCCC2)NC1=O C03463204
Cc1ccc(cc1)n2c(c(nn2)S(=O)(=O)c3ccc(cc3)C)N C06817535
Cc1cccc(c1)NC2=NN/C(=c\3/ccc4=NC(=O)Oc4c3)/CS2 C08706778
Cc1ccccc1CNc2nc3[nH]c4c(c(=O)n3n2)CCCC4 C15668945
C[C@H]\1CCCC/C1=N\NC(=O)C(=O)NN=C2CCCC[C@@H]2C C17031366
COc1ccc(cc1)Oc2coc3cc(cc(c3c2=O)O)O C05910963
Cc1cc(oc-2cc(=[NH+]C(=O)[C@H]3CC=CC[C@H]3C(=O)[O-])ccc12)O C24150458
Cc1c2cc3c(nn(c3nc2n(n1)C(C)(C)C)C(C)(C)C)N C33419709
CC(=O)/[NH+]=c/1\ccc-2c(cc(oc2c1)c3ccccc3C(=O)[O-])O C34741672
CC1=C/C(=C/2\C[C@H](NN2)c3cccc(c3)[N+](=O)[O-])/C(=O)C(=C1)C C05236684
C[C@H]1CC[C@H](C(=O)[C@@H]1[C@@]2(C(=C(CC2(C#N)C#N)C=O)N)C#N)C(C)C C04816192
CC1CCC2(CC1)C(=O)N(C(=O)N2)NC(=O)CC3CCCCC3 C36624450
c1cc(c(cc1[N+](=O)[O-])Cl)N[C@H]2COc3c2ccc(c3)O C36971176
c1cc(ccc1[C@@H]2C3=C(CCCC3=O)OC(=C2[N+](=O)[O-])N)F C00481893
c1ccc(cc1)CSc2nnc3n2c4ccccc4c(=O)n3N C00608813
c1ccc(cc1)N2N[S@@](=O)N(N[S@@]2=O)c3ccccc3 C04408686
CC1CCC(CC1)NC(=O)CN2C(=O)C3(CCCCCC3)NC2=O C38145702
c1ccc2c(c1)c(c[nH]2)C(=O)Nc3nnc(o3)c4cccs4 C38575552
Cc1cc(cc(c1O)/C=N\NC(=O)[C@H]2C=C(N=N2)C)Br C38612275
CC(C)C1=C[C@H](N=N1)[C@@H]2NN[C@@H]3N2N=C(S3)c4ccccc4 C38742336
CC(C)C1=C[C@H](N=N1)[C@@H]2NN[C@@H]3N2N=C(S3)c4cccc(c4)F C38742388
CC(C)C1=C[C@H](N=N1)[C@H]2NN[C@@H]3N2N=C(S3)c4ccc(cc4)F C38742394
CC1=C[C@@H](N=N1)[C@H]2NN[C@@H](N2/N=C/c3cccc4c3cccc4)S C38965948
CC1=C[C@@H](N=N1)[C@@H]2NN[C@@H](N2/N=C/c3ccccc3Cl)S C38984402
COc1ccc(cc1)[C@H]2[C@H]3C(=NN=C3OC(=C2C#N)N)C(F)(F)F C06493628
C[C@]12CC[C@](C1(C)C)(c3c2nc4cc5c(cc4n3)OCO5)C(=O)N C33808402
c1ccc2c(c1)CCN2c3c(c(ncn3)n4cnc5c4cccc5)N C40687476
c1ccc2c(c1)ncn2c3c(c(ncn3)N4CCCCCC4)N C40725738
C[C@H](c1ccc(cc1)Br)n2c(c(cn2)[N+](=O)[O-])N C43669476
C[C@H](c1cc(c(cc1Cl)Cl)F)n2c(c(cn2)[N+](=O)[O-])N C43670040
C[C@@H]1CCc2c(c(c3ccccc3n2)C(=O)NNc4ncccn4)C1 C44716910
C[C@H]1CCc2c(c(c3ccccc3n2)C(=O)NNc4ncccn4)C1 C44716912
c1cc(ccc1NC(=O)c2cc(ccc2Br)[N+](=O)[O-])O C45626256
CC(C)NC(=O)C(=O)Nc1ccc2c(c1)OC3(O2)CCCCC3 C48569518
Cn1c(c(c(n1)c2ccc(cc2)[N+](=O)[O-])c3cccs3)N C52901687
C[C@H](Cn1c2cc3c(cc2nc1c4ccc(cc4)N)OCO3)C#N C57804031
c1cc(c(cc1F)[N+](=O)[O-])N2CCc3c(sc(c3C#N)N)C2 C58452643
c1cc2c(cc1Oc3cc(nc(n3)N)Cl)oc(=O)c4c2CCC4 C43534551
c1ccc2c(c1)cccc2CC(=O)/N=c/3\[nH]c(n[nH]3)c4ccccn4 C47343328
Cc1ccc(cc1C)c2cc(nc(n2)n3c(c(cn3)C#N)N)C C62203360
CC(C)(C)C1=NN=C2[C@@H]1[C@@H](C(=C(O2)N)C#N)c3ccccc3OC C03998301
c1ccc2c(c1)nc(s2)N=C3NCN(CN3)C[C@@H]4CCCO4 C19324937
CCCN1CNC(=Nc2nc(c3cc(c(cc3n2)C)C)C)NC1 C19320557
c1cc(ccc1C#N)S(=O)(=O)N2[C@@H]3CCCC[C@@H]3C[C@@H]2C(=O)N C58246496
Cc1cc(nc(n1)c2[nH]c3c(n2)C(=O)NCC(C3)(C)C)C(F)(F)F C65456556
c1cc(c(cc1C(=O)N[C@@H]2CCc3c2ccc(c3)Cl)O)[N+](=O)[O-] C65753985
c1cc(ccc1n2c3c(c(n2)C(=O)Nc4cc[nH]n4)CCCC3)F C66457149
C[C@@H]1[C@H]([C@@H]([C@@H]([C@@H](O1)Nc2ccc(cc2)Cl)O)O)O C03897435
c1cc(ccc1N[C@H]2[C@@H]([C@@H]([C@H](CO2)O)O)O)Cl C01512607
c1ccc2c(c1)C(=O)[C@@]3([C@@]2(Oc4c3ccc(c4)N)O)O C00408879
CC1(O[C@@]2([C@@]([C@]([C@]([C@]([C@]2(O1)C)(C)O)(C)O)(C)O)(C)O)C)C C09970377
c1cc(ccc1N[C@H]2[C@H]([C@H]([C@H](CO2)O)O)O)Br C09761293
Cn1cccc1[C@H]2C[C@@](N(N2)C(=O)N)(C(F)(F)F)O C15203030
c1ccnc(c1)[C@H]2c3ccc(cc3OC(=C2C#N)N)N C18198903
c1ccc2c(c1)nc3n2[C@@H](C(=C(N3)N)C#N)c4ccc(cc4)O C18199684
Cc1ccc(c(c1)N)N[C@H]2CS(=O)(=O)C[C@H]2O C33487027
c1c2c(cc(c1N[C@@H]3CCS(=O)(=O)C3)N)NC(=O)CC2 C35341233
C[C@@H]([C@H]1CCCO1)Nc2cc3c(cc2N)c(=O)[nH]cn3 C35734538
c1cc(c(cc1F)N)S(=O)(=O)Nc2c[nH]nc2 C35763507
Cc1ccc(s1)C(=O)Nc2cc3c(cc2N)OCC(=O)N3 C36738606
CC(C(F)(F)F)(C(F)(F)F)NC(=O)NC(=O)N C02289945
Cc1c(cccc1N)C(=O)N2C[C@@H](CC[C@@H]2C)C(=O)N C40330446
Cc1c(scn1)C(=O)NC2(CCCC2)/C(=N/O)/N C40372020
CC1CCC(CC1)(/C(=N/O)/N)NC(=O)c2ccncc2 C40372601
c1cc(c(cc1F)NC(=O)[C@@H]2C[C@H](C[NH2+]2)O)C(=O)[O-] C40473681
Cc1c(nn(c1C)Cc2ccc(cc2N)C(=O)N)C C40728917
c1cc(cc(c1)F)n2c(nnn2)c3cc(cc(c3)N)N C42014732
C[C@@H]1CCCC[C@H]1n2c(nnn2)c3cc(cc(c3)N)N C42026452
C[C@H](C1CC1)n2c(nnn2)c3cc(cc(c3)N)N C42028415
c1cc(c(c(c1)F)F)n2c(nnn2)c3cc(cc(c3)N)N C42029600
c1c(cc(cc1N2CCO[C@@H]3[C@@H]2CCCC3)S(=O)(=O)N)N C43424778
C1CCC(CC1)(/C(=N\O)/N)NC(=O)[C@@H]2CCOC2 C48630388
C1CC[C@@H]([C@@H](C1)[NH3+])NC(=O)[C@@H]2CC=CC[C@@H]2C(=O)[O-] C48838595
C1CC[C@H]([C@@H](C1)[NH3+])NC(=O)[C@@H]2CC=CC[C@@H]2C(=O)[O-] C48838597
C1CC[C@@H]([C@H](C1)[NH3+])NC(=O)N2CCC[C@@H]2CC(=O)[O-] C48843555
Cc1c(c(n[nH]1)C(=O)Nc2c(ccs2)C#N)N C50305910
c1csc(c1C#N)NC(=O)c2c(c(n[nH]2)C3CC3)N C50324033
c1c(cc(c(c1N)Cl)Cl)C(=O)N[C@@H]2CCCNC2=O C50397135
c1c(cnc(c1N)N[C@@H]2CCCNC2=O)Br C50397411
c1c(cn(c1C(=O)N[C@H]2CCCC[C@H]2O)C3CC3)N C51988805
c1cc(c(cc1N)S(=O)(=O)N[C@H]2CCCC[C@@H]2O)Cl C51992904
c1c(c(cc(c1S(=O)(=O)N[C@H]2CCCC[C@@H]2O)F)F)N C51993210
Cc1c(cccc1S(=O)(=O)N[C@H]2CCCC[C@@H]2O)N C51993350
c1cc(c(cc1Cl)/C(=N\O)/N)N2CCC[C@H](C2)O C52860625
C[C@](c1ccccc1)(C(=O)N2CCC[C@@H](C2)C(=O)N)N C52880923
C[C@H]1CC[C@@H](CN1C(=O)[C@@](C)(c2ccccc2)N)C(=O)N C52882276
c1cc(c(c(c1NC(=O)C/C(=N\O)/N)F)F)F C04300564
C1CCC(C1)(/C(=N\O)/N)NC(=O)C2CCOCC2 C61673765
Cc1c(scn1)C(=O)N[C@H]2CCC[C@@H]2/C(=N/O)/N C61886315
C1CCO[C@@H](C1)C(=O)N[C@@H]2CCC[C@@H]2/C(=N\O)/N C61886729
C1CCC(C1)(/C(=N\O)/N)NC(=O)[C@H]2CCCOC2 C62243092
c1cc(c(cc1C(=[NH2+])N)Cl)Sc2nccc(n2)[O-] C62794857
c1ccc2c(c1)CCC[C@H]2NC(=O)c3c(c[nH]n3)N C62812164
CC1(CCN(CC1)C(=O)N[C@@H]2CCCC[C@@H]2[NH3+])C(=O)[O-] C62843412
c1c(cc(c(c1F)F)F)C(=O)N[C@@H]2CCC[C@H]2/C(=N\O)/N C63008573
[H]/N=C/1\N[C@@H](NC(=S)N1)C2=CC3=CC=N[C@@H]3C=C2 C38595191
Cc1c(c(n[nH]1)C)c2cc(nc(c2C#N)N)C(C)(C)O C67605038
c1cc(ccc1c2nc(nc(n2)N)N)I C00055240
c1ccc(cc1)c2ccc(cc2)c3cn(c(n3)N)N C00500515
c1ccc(cc1)C(=O)N[C@@H]2[C@@](N=C(S2)N)(c3ccccc3)O C00523876
Cc1cc(c2c(c1O)C(=O)c3cc(cc(c3C2=O)O)O)O C05461939
c1ccc(c(c1)CSc2nc(cc(n2)N)N)Br C06831853
c1ccc(c(c1)[C@H]2[C@@H]3CC=C[C@@H]3c4cccc(c4N2)C(=O)N)O C14473838
c1cc(ccc1N)NC(=O)c2ccc(cc2O)Cl C19516473
CCC[C@H](C)C1C(=C(SC(=C1C#N)N)N)C#N C00278401
c1ccc2c(c1)nc3n2C(=C([C@@H](N3)c4cccc(c4)O)C#N)N C20086153
c1ccc(cc1)/C(=N/N)/C(=N/N)/c2cccc3c2cccc3 C13403230
c1cc(ccc1Oc2ccc(cc2N)C(=O)N)Cl C35059479
Cc1ccc(cc1)[C@@H]2c3c(nc(s3)N)OC(=C2C#N)N C27825402
c1cc(c(cc1C(=O)N)N)Oc2ccc3c(c2)CCC3 C35331976
C[C@@H]1CCC[C@@H](C1)Nc2cc3c(cc2N)c(=O)[nH]cn3 C35383264
c1cc(cc(c1)S(=O)(=O)N)N[C@@H]2CCc3c2cccc3O C36852008
Cc1ccc(c(c1)C)C2C(=C(SC(=C2C#N)N)N)C#N C00042439
C[C@H](C(=S)N)NC(=O)c1ccc2ccccc2c1O C40352000
Cc1ccc(cc1O)C(=O)NC2(CCC(CC2)C)C(=S)N C40356924
CC(C)NC(=O)NC1(CCCCCC1)C(=S)N C40361761
c1cc(c(cc1Cl)C(=O)NC2(CCCCC2)/C(=N\O)/N)F C40372299
CC(C)(C)CNc1cc2c(cc1N)NC(=O)CC2 C40494637
c1[nH]c(c(c(=O)n1)N)NC23CC4CC(C2)CC(C4)C3 C40755793
CC1CCC(CC1)OC(=O)c2cc(cc(c2)N)N C41086958
c1ccc2c(c1)CCC[C@H]2OC(=O)c3ccc(cc3N)N C41087630
C[C@H]1C[C@H](CC(C1)(C)C)OC(=O)c2ccc(cc2N)N C41087766
C[C@@H]1CCCC[C@@H]1N(C)c2cc(cc(c2)S(=O)(=O)N)N C42603268
C[C@H]1CCCC[C@H]1CNc2cc3c(cc2N)NC(=O)CC3 C42860044
C[C@@H]1CCCC[C@H]1NC(=O)C2(CCCC2)/C(=N/O)/N C44784385
C[C@H]1CCC[C@H](C1)NC(=O)C2(CCCCCC2)/C(=N/O)/N C44784985
C[C@@H]1CCC[C@@H](C1)N(C)c2ccc(cc2N)C(=O)N C49010146
c1ccc(c(c1)CO)NC(=O)c2ccc(cc2O)O C49361566
c1cc(c(cc1F)C#CCO)CSc2[nH]c(=O)cc(n2)N C49623816
Cc1ccc(cc1)N(C)C(=O)c2ccc(cc2N)N C49991954
c1ccc2c(c1)CCN2c3cc(c(cc3F)N)C(=O)N C50019238
c1cc(c(cc1Oc2cc(c(cc2F)N)C(=O)N)F)F C50035274
C[C@H]1CCC[C@@H](C1)NC(=O)c2c(c([nH]n2)C(C)C)N C50309860
C[C@H]1CCCC[C@@H]1NC(=O)c2cc(nc(c2)Cl)NN C51096568
CC(C)(C)c1cc(nc(n1)c2ccc(cc2)O)NN C51168700
c1cc(c(cc1Cl)S(=O)(=O)N[C@H]2CCCC[C@H]2O)N C51994510
Cc1cc(ccc1C(=O)N[C@]2(CCC[C@@H](C2)C)CO)N C53112656
c1c(nc(nc1Cl)N)NC2[C@@H]3CCC[C@H]2C[NH+](C3)C4CC4 C54982236
c1ccc2c(c1)OC[C@H](O2)c3csc(n3)N=C(N)N C15974028
Cc1ccc(s1)[C@H]2c3ccc(cc3OC(=C2C(=O)OC)N)N C58950987
Cc1cc(ccc1F)n2c(nnn2)c3ccc(cc3N)N C61122207
Cc1ccc(c(c1)C(=O)N[C@H]2CCC[C@@H]2C(=S)N)O C61885396
C1CCC(CC1)C(=O)N[C@@H]2CCC[C@@H]2/C(=N\O)/N C61887549
C[C@H](c1ccc(cc1)Br)NC(=O)c2c(c[nH]n2)N C62811224
Cc1cc(ccc1NN)C(=O)N[C@@H]2CCCc3c2ccs3 C63059633
c1cc(ccc1CC(=O)Nc2cc(ccc2N)F)O C63201838
c1c(c(c(c(c1F)F)[O-])F)C(=O)N[C@@H]2CCCCC[C@H]2[NH3+] C63211157
c1ccc(c(c1)N2C(=C([C@H](C(=C2O)C#N)O)C#N)N)Br C00494676
C1CCC2(CC1)O[C@@H]3[C@@H]([C@@H]([C@@H]([C@@H]([C@@H]3O2)O)O)O)O C04100786
c1ccc(cc1)[C@H]2C[C@](N=C(N2)N)(C(F)(F)F)O C04234515
C/C=C\1/[C@H]([C@@H]([C@@H](O1)n2cnc3c2ncnc3N)O)O C05460843
c1cc(ccc1[C@H]2[C@@H]3[C@@H](NN=C3C(F)(F)F)OC(=C2C#N)N)O C05570117
c1ccc(c(c1)[C@@H]2c3c(c(=O)cc(o3)CO)OC(=C2C#N)N)O C06756643
C[C@@]1([C@@]([C@@]([C@@]([C@](O1)(C)SC)(C)O)(C)O)(C)O)CO C09970493
c1nc(c2c(n1)n(cn2)[C@H]3[C@@H]([C@@H]([C@H](O3)CCl)O)O)N C12958365
C[C@H]1[C@H]([C@@H]([C@@H]([C@H](O1)Nc2ccc(cc2)O)O)O)O C13549801
c1cc2c(c(c1)C(=O)N)N[C@@H]([C@@H]3[C@@H]2C=CC3)c4ccc(cc4)O C13636778
c1ccc(c(c1)C2C(=C(SC(=C2C#N)N)N)C#N)F C19204652
c1ccc(cc1)SC2=NC(=C([C@@H]3C2=C(Oc4c3cccc4)N)C#N)N C20102571
C1CC2=C([C@@H](c3c(=O)[nH]c(nc3N2)N)[C@@H]4CCC=CC4)C(=O)C1 C20673895
c1cc(c(cc1Br)F)C2C(=C(SC(=C2C#N)N)N)C#N C02361776
c1cc(c(cc1Cl)C(=O)N2CCC[C@@H](C2)C(=O)N)N C22177276
Cc1csc2c1c(nc(=O)n2[C@H]3[C@H]([C@@H]([C@@H](O3)CO)O)O)N C17021453
Cc1c(c(c(c[nH+]1)CO)[C@H]2c3c([nH]cn3)CCN2)[O-] C00973502
[H]/N=C\1/C(=C2CC[C@@H](C[C@H]2S1)C(C)(C)C)C(=O)NN C31862605
c1ccc(cc1)[C@H]2c3ccc(cc3Oc4c2c(c(c(n4)N)C#N)N)N C36559229
Cc1ccc(cc1)N2C(=O)NC3(N2)CCN(CC3)C(=O)N C01388967
c1nc2c(nc(nc2n1[C@@H]3[C@H]([C@@H]([C@@H](O3)CO)O)F)Cl)N C05760036
c1nc(c2c(n1)n(cn2)[C@H]3CC[C@H]([C@@H](C3)O)CO)N C03176339
CC(C)C1=C[C@@H](N=N1)[C@@H]2NN[C@@H]3N2N=C(S3)N C38743828
Cc1c\2c(oc1C(=O)N)CC(C/C2=N\NC(=O)N)(C)C C39856315
C[C@@]1(CC[C@@H](C1(C)C)C(=O)N)[C@@H]2C(=O)NC(=O)N2 C26441769
Cc1c(cc(s1)C(=O)N2CCC[C@@H](C2)C(=O)N)N C40293106
c1c(cc(cc1N)N)C(=O)N2CCC[C@@H]3[C@@H]2CCCC3 C40305446
c1c(cc(cc1N)N)C(=O)N2CCC[C@@H]3[C@H]2CCCC3 C40305448
Cc1cc2c(c(c1)Br)O[C@]3(N2)C=C(OC(=C3C(=O)N)N)C C40545613
c1c(c(cc2c1OCC(=O)N2)NC(=O)[C@H]3CCOC3)N C40941486
c1cc(c(c2c1scn2)N)Sc3nc(cc(n3)N)N C41023356
C1C[C@H](CN(C1)C(=O)NC2CCC(CC2)C(=O)[O-])[NH3+] C48837184
c1c(c(cc(c1F)F)N)C(=O)N2CCC[C@@H]2C(=O)N C50016494
c1c(c(cc(c1N2CCCSCC2)F)N)C(=O)N C50030998
c1cc(ccc1[C@H]2c3c([nH]c(=O)[nH]c3=O)NC4=C2C(=O)CCC4)O C05600138
Cc1c2c([nH]n1)OC(=C([C@H]2c3ccc(c(c3)O)OC)C#N)N C04786174
c1cc(c(cc1Cl)C(=O)N2CCC[C@H](C2)O)NN C51120915
c1c2c(c(nc(c2c([nH+]c1N3CCCC3)N)N)N4CCCC4)C#N C25386462
c1c(nc(s1)N)C(=O)N[C@H]2CCCCNC2=O C55186156
c1cc(c(cc1Cl)Cl)[C@H]2[C@@H](C(=[NH+]C(=S)[C@@H]2C(=O)N)N)C#N C55545302
c1ccc2c(c1)C(=O)[C@@]3([C@@]2(Nc4c(nsn4)N3)O)O C57354170
c1ccc2c(c1)C(=O)[C@@]3([C@]2(Nc4c(nsn4)N3)O)O C57354172
c1cc(c(cc1Br)N)Sc2nc(cc(n2)N)N C41023266
c1cc(c(cc1N)C(=O)N)N2CCc3c(ccs3)C2 C41079961
Cc1ccc(s1)[C@H]2c3c(nn(c3OC(=C2C#N)N)C(=S)N)C C58899977
c1csc2c1[C@H](CCC2)NC(=O)c3cc(c[nH]3)N C61330343
c1csc2c1[C@@H](CCC2)NC(=O)c3cc(cc(c3)N)N C61330466
c1c(c(cc2c1[nH]c(=O)[nH]2)Br)[C@@H](c3cscn3)N C62357122
c1cc(c(cc1I)c2nc([nH]n2)N)N C62824375
c1ccc2=[NH+][C@@H]3[C@@H](NCCC3=c2c1)c4c([nH]c(=O)[nH]c4=O)[O-] C63373269
c1cc(ccc1C(=O)N)C2(CC2)c3ccc(cc3)C(=O)N C01276713
c1cc(ccc1C2C(=C(SC(=C2C#N)N)N)C#N)Cl C02274366
c1cc(c(cc1C(=O)N)COc2ccc(cc2N)Cl)F C19504526
c1cc(c(cc1O)O)[C@@H]2Nc3c(c4c(s3)CCCC4)C(=O)N2 C00565643
Cc1ccc(c(c1)[C@H](C)Nc2cc(ccc2F)C(=O)N)O C37013637
C[C@@H](COc1c(cc(cc1Br)F)N)C(=O)N C37288613
CC(C)(C)CC(C)(C)[NH2+]C1CCN(CC1)C(=O)N C37312589
c1ccc(c(c1)[C@@H]2c3ccc(cc3OC(=C2C#N)N)N)Cl C00196770
C[C@@H]1[C@@H]([C@@H]([C@@H]([C@@H](O1)Nc2cccc3c2cccc3)O)O)O C03878479
c1ccc(c(c1)N[C@H](c2ccc(cc2)O)C(=O)N)Br C37944083
c1cc(ccc1[C@@H](C(=O)N)Nc2ccc(cc2)Cl)O C37945233
c1cc(ncc1NC(=S)N[C@H]2C[C@H]3CC[C@@H]2C3)N C13600682
C[C@@H](CC(C)C)NC(=O)c1c[nH]c2c1ccc(c2)N C40303102
c1cc(ccc1C(=O)N[C@@H](C2CCCCC2)C(=S)N)O C40360171
CC1CCC(CC1)(C(=S)N)NC(=O)NC(C)(C)C C40361634
c1cc(ccc1C(=O)NC2(CCCC2)/C(=N\O)/N)F C40372148
C1CCC(CC1)C(=O)NC2(CCCCC2)/C(=N\O)/N C40372421
C1CCCC(CC1)(/C(=N\O)/N)NC(=O)C2CCC2 C40372767
C[C@@H](c1ccc(cc1Cl)Cl)Nc2c[nH]nc2N C40999042
c1cc2cn[nH]c2c(c1)NCc3cccc(c3O)O C41117388
C[C@@H]1c2ccsc2CCN1c3ccc(cc3N)C(=O)N C42740519
CC(C)(C)CC(C)(C)Nc1cc2c(cc1N)CC(=O)N2 C43430265
c1ccc(c(c1)C(=O)NCCc2ccc(cc2)O)N C44374221
C[C@@H](/C(=N/O)/N)C(=O)NC12CC3CC(C1)CC(C3)C2 C44862587
c1ccc(cc1)CCSc2c(c(cc(n2)N)N)C#N C48388555
c1cc(cc(c1)O)CC(=O)NC2(CCCCCC2)C(=S)N C48815262
C[C@H](c1ccccc1NCc2ccc(cc2O)O)O C49542075
C[C@@H](c1ccccc1N[C@H](C)c2cc(ccc2O)O)O C49542244
Cc1cc(c(c(c1)C)[C@](C)(C(=O)[O-])[NH+]2CC[C@@H](C2)C[NH3+])C C50251942
C[C@@H](c1ccsc1)Nc2cccc(c2)NC(=O)N C50343110
CCCC1CCN(CC1)c2ccc(cc2C(=O)N)N C50907147
Cc1c(nc(nc1NN)c2ccc(c(c2)Cl)O)C C51169243
Cc1nc2cc(c(cc2s1)N)N[C@H]3CCCC[C@H]3O C51999413
c1cc(ccc1[C@H](CNc2ccc(cc2C#N)Cl)O)N C52858835
Cc1ccc(c(c1)C(=O)N[C@@H](C)c2cc(sc2C)C)NN C53007431
CC1CCC(CC1)(CO)NC(=O)[C@@](C)(c2ccccc2)N C53127405
C1C2CC3CC1CC(C2)(C3)NC(=O)NCCC(=S)N C54154080
C[C@H](CNC(=O)NC12CC3CC(C1)CC(C3)C2)C(=S)N C54154116
c1ccc(cc1)[C@@H](/C(=N/[NH+]=C(/N)\[S-])/c2ccccc2)O C22203635
C[C@@](c1ccc(cc1)C2CCCCC2)(C(=O)[O-])[NH2+]N C57549670
Cc1cc(ccc1NCc2ccc(cc2O)O)[NH+](C)C C57667943
Cc1ccccc1[C@@](C)(C(=O)[O-])N[C@@H]2CCCC[C@@H]2[NH3+] C48846541
Cc1ccc(c(c1)[C@](C)(C(=O)[O-])N[C@H]2CCCC[C@@H]2[NH3+])C C48846742
C[C@@H](CC(=O)NN)Nc1ccc(cc1)Br C58839278
Cc1ccc(cc1)c2csc(n2)NC(=S)NN C06277872
c1cc(cc(c1)Br)/C=C/C(=O)NNC(=S)N C62715371
C[C@H](c1ccc(s1)Cl)NC(=O)c2c(c[nH]n2)N C62811949
C[C@H](CC(C)C)NC(=O)c1c[nH]c2c1cc(cc2)N C62832476
CC1(CCCCC1)NC(=O)c2c[nH]c3c2cc(cc3)N C62832894
CCC1CCC(CC1)NC(=O)c2ccc(c(c2)C)NN C63059028
C[C@H](C(=O)NC(=O)N)Sc1nnc(n1N)C2CCCCC2 C02637204
C[C@@]12CC[C@H](C[C@H]1CC[C@@H]3[C@@H]2[C@@H](C[C@@]4([C@@H]3CC[C@@]4([C@@H](CO)O)O)C)O)O C04096783
Cc1cc(ccc1O)O[C@@H]2[C@H]([C@@H]([C@@H]([C@@H](O2)CO)O)O)O C05432895
c1ccc2c(c1)c(c[nH]2)O[C@@H]3[C@@H]([C@H]([C@@H]([C@H](O3)CO)O)O)O C06117682
CSC[C@@H]1[C@H]([C@@H]([C@@H](O1)n2cnc3c2nc(nc3N)N)O)O C05012564
CSC[C@H]1[C@H]([C@@H]([C@@H](O1)n2cnc3c2nc(nc3N)N)O)O C05012565
c1nc(c2c(n1)n(c(n2)Cl)[C@H]3[C@@H]([C@@H]([C@H](O3)CO)O)O)N C03963660
c1cc(cc(c1)[N+](=O)[O-])N[C@H]2[C@H]([C@H]([C@@H]([C@@H](O2)CO)O)O)O C13424770
Cc1cc(n(n1)C(=O)CSc2nnc(n2N)NN)C C21036015
C[C@H](C(=O)NC(=O)N)Sc1nnc(n1N)c2ccc(cc2)F C21247330
c1ccc2c(c1)c(c[nH]2)O[C@H]3[C@H]([C@@H]([C@@H]([C@H](O3)CO)O)O)O C22061421
c1cc(ncc1Br)N[C@@H]2[C@H]([C@H]([C@@H]([C@@H](O2)CO)O)O)O C15083039
c1nc2c(nc(nc2n1[C@@H]3C[C@@H]([C@@H]([C@@H]3O)O)CO)F)N C29061944
CN(C)c1nc(nc(n1)N)CSc2nc(cc(n2)N)N C31820230
CNc1ccc(c2c1[C@@H](c3c(ccc(c3[C@@H]2O)N)O)O)O C33610813
[H]/N=C(/c1c(c2c(s1)nc(nc2SC)N)N)\NC#N C04837201
Cc1c(c(n[nH]1)C)NS(=O)(=O)c2ccc(nc2)NN C36736575
Cc1nc2cc(c(cc2s1)N)NCCS(=O)(=O)N C36744651
c1ccn2c(c1)[nH+]c(c2S(=O)(=O)[N-]c3c[nH]nc3)NN C37556305
c1ccc(c(c1)/C=[NH+]/N=C(/c2c([n+](c3ccccc3n2)[O-])N)\N)[O-] C35183066
Cc1c(c(n(n1)CC(=O)NC2CCC(CC2)C(=O)N)C)N C40346478
CC1CCC(CC1)(/C(=N/O)/N)NC(=O)c2ccc(cc2)O C40372633
CC(C)[C@@H](C(=O)N[C@@H]1c2ccccc2C[C@@H]1O)NC(=O)N C42190299
c1cc(c(cc1S(=O)(=O)N2CCCC[C@@H]2C(=O)N)N)O C42272424
C[C@@H]1CC[C@@H](CN1c2cc(cc(c2)S(=O)(=O)N)N)C(=O)N C42427777
CC(C)(C(=O)N)NC(=O)C1(CCCCC1)/C(=N/O)/N C45113004
Cc1c(cnn1c2ccc(cc2)F)[C@@H](C)NC(=O)NNC(=O)N C46983336
Cc1cc2c(o1)CC(C[C@H]2NC(=O)NC(C(=O)N)C(=O)N)(C)C C48449204
Cc1ccc(cc1N[C@H]2[C@@H]([C@H]([C@H]([C@@H](O2)CO)O)O)O)[N+](=O)[O-] C48740367
Cc1ccc(s1)[C@@H](C)Nc2cc(cc(c2)S(=O)(=O)N)N C49153105
c1c(nc([nH]1)C2(CCC2)NC(=O)N3CC[C@H](C3)[NH3+])C(=O)[O-] C50244680
CCc1c(c(n[nH]1)C(=O)N2C[C@@H](CC[C@@H]2C)C(=O)N)N C50307543
CO[C@H]1CCC[C@@H]1Nc2cc(cc(c2)S(=O)(=O)N)N C50369267
c1c(cnc(n1)NN)S(=O)(=O)N[C@H]2CCCC[C@H]2O C52010974
C1CCC(CC1)(/C(=N\O)/N)C(=O)N[C@@H]2CCCC[C@H]2O C52012519
c1c(c(cc2c1OCC(=O)N2)NC3(CCCC3)CO)N C53045295
[H]/N=C(/Nc1ccc(cc1)I)\NC(=[NH2+])N C20286649
Cc1nnc(n1N)N/N=C/c2cc(c(cc2O)O)Br C08375242
c1c(c(nc(=O)n1[C@H]2[C@@H]([C@@H]([C@@H](O2)CO)O)O)N)I C33906654
CC1=C([C@H](C(=C(O1)N)C(=O)N)c2ccc(cc2)SC)C(=O)N C58949592
Cc1c2c([nH]n1)OC(=C([C@@H]2c3ccccc3[N+](=O)[O-])C(=O)N)N C58950929
Cc1ccc(o1)[C@H]2c3c(n[nH]c3OC(=C2C(=O)N)N)C C58950950
C/C(=N/NC(=O)c1ccc(cc1)N)/c2ccc(cc2O)O C05249900
c1cc(sc1c2ccc(s2)C(=O)NN)C(=O)NN C59490128
C[C@@H](c1ccsc1)Nc2cc(cc(c2)S(=O)(=O)N)N C61361381
c1c(cnc(c1C(=O)N)Sc2n[nH]c(=O)n2C3CC3)N C61594016
c1c(cn[nH]1)C(=O)NC2(CCCCCCC2)/C(=N\O)/N C62779689
c1cc2c(cc1N)sc(n2)NCCS(=O)(=O)N C63103550
Cc1cc(=O)oc2c1ccc(c2)O[C@@H]3[C@@H]([C@H]([C@@H]([C@H](O3)CO)O)O)N C65747689
C/C(=N\NC(=O)c1ccc(cc1)N)/c2ccc(cc2O)O C05249900
c1ccc2c(c1)CC[C@]23C(=O)N(C(=O)N3)CC(=O)Nc4ccccc4Br C03594977
CCn1cc(c(n1)C)[C@H]2Nc3c4c(cc(nc4sc3C(=O)N2)C(F)(F)F)C C00655727
Cn1cc(c(n1)C(=O)NC(=S)Nc2c(c3c(s2)CCCC3)C#N)Cl C00694739
c1cc2c(cc1C(=O)C[C@]3(c4c(cc(cc4Cl)Cl)NC3=O)O)OCO2 C02424994
Cc1ccc(cc1)S(=O)(=O)c2c(n(nn2)c3ccccc3C(F)(F)F)N C01428301
c1cc2c(cc1C(=O)NNC(=O)c3cc(ccc3F)Br)OCO2 C08272461
c1cc2c(c(c(o2)C(=O)Nc3ccc(cc3)F)NC(=O)c4cccs4)nc1 C09108463
Cc1ccc(cc1)[C@H]2[C@@H](Sc3nnc(n3N2)C)C(=O)Nc4ccc(cc4)C C09237352
c1cc(sc1)[C@H]2C[C@@H](n3c(cc(n3)C(=O)Nc4ccncc4)N2)C(F)(F)F C09341298
COc1ccc(cc1)[C@H]2CC3=C([C@@H](CC(=O)N3)c4ccc(c(c4)OC)O)C(=O)C2 C06819648
Cc1c(nc(o1)c2ccccc2)CN3c4ccc(cc4C[C@H]3C)S(=O)(=O)N C11057528
C[C@H]1Cc2ccccc2N1C(=O)[C@H](C)n3c(=O)c(cc(n3)c4cccs4)N C12181626
Cc1c(c(on1)C)C(=O)Nc2c(c3c(s2)CCCCCC3)C(=O)NC4CC4 C13329260
c1cc(c(cc1NS(=O)(=O)c2ccc3c(c2)oc(=O)[nH]3)C(F)(F)F)Cl C14253101
CNC(=O)c1cccc2c1N[C@H]([C@@H]3[C@@H]2C=CC3)c4ccc(c(c4)[N+](=O)[O-])Cl C14471169
Cc1cc(cc(c1)NC(=O)[C@@H]2CC23CCN(CC3)C(=O)c4cc(c([nH]c4=O)C)C)C C14983403
Cc1ccc(cc1N(C)C)NS(=O)(=O)c2ccc3c(c2)NC(=O)CCS3 C15728445
Cc1c(c(n(n1)c2ccccc2)C)[C@@H]3[C@@H]4CCCC=C4C(=C(C3(C#N)C#N)N)C#N C01002749
CCCN1c2ccccc2[C@]3(C1=O)[C@H]4C[C@H](CC=C4C(C(=C3C#N)N)(C#N)C#N)C C05408299
Cc1ccc(cc1)[C@@]2(CSC3=C([C@@H](CC(=O)N32)c4ccc(c(c4)OC)O)C#N)O C20438249
COc1cccc(c1)[C@@H]2CC3=C([C@H](CC(=O)N3)c4ccc(c(c4)OC)O)C(=O)C2 C21239815
COc1cccc(c1)[C@H]2CC3=C([C@@H](CC(=O)N3)c4ccc(c(c4)OC)O)C(=O)C2 C21239820
c1cc2c(cc1C(=O)NNC(=O)Cc3ccc(cc3Cl)Cl)OCCO2 C21904142
Cc1nc2n(n1)c(c(s2)[C@@H](c3ccc(cc3)C(C)C)[NH+]4CCC(CC4)O)[O-] C23157157
c1cc(ccc1CC(=O)NNC(=O)c2cc3c(s2)nc4n3ccs4)Cl C24305709
CC1(CC(=O)c2c(cc(cc2O1)OCC(=O)NC3Cc4ccccc4C3)O)C C31810235
Cn1c(c(cn1)Cl)C(=O)NC(=S)Nc2c(c3c(s2)CCCCC3)C#N C04646663
CC(C)c1ccc(cc1)c2c(n3cc(ccc3n2)N)CN4CCN(CC4)C(=O)C C36273261
c1cc(ccc1NC(=O)c2cc(ccc2I)[N+](=O)[O-])O C38104470
Cn1c2c(c(n1)NC(=O)/C=C\c3ccccc3)[C@H](CC(=O)N2)c4cccs4 C38520206
Cc1cccc(c1)CC(=O)Nc2c3c(n(n2)C)NC(=O)C[C@@H]3c4cccs4 C38520223
c1cc(c(cc1Br)/C=N\NC2=CN=NC(=O)[C@@H]2Br)O C38818773
c1ccc2c(c1)ccc(c2/C=N\NC(=O)[C@H]3C(=CN=N3)I)O C39462672
c1ccc(cc1)OS(=O)(=O)[C@H]2CC[C@@]3(C2)C[C@@H](CN3O)c4ccccc4O C39504823
Cc1c(c(=O)n(n1C)c2ccccc2)NC(=O)NC[C@@H]3CCCc4c3cccc4 C40094852
C[C@@H](c1ccc(cc1)Br)NC(=O)Nc2ccc(cc2)n3cncn3 C44041444
C[C@H]1CCC[C@H]([C@@H]1C)NC(=O)CN2C(=O)[C@@](NC2=O)(C)c3c(cccc3F)F C47356531
c1cc2c(cc1C(=O)NNC(=O)c3ccc(cc3Cl)Br)OCO2 C48185125
Cc1c2c(cc(=O)n1CCc3c[nH]c4c3cccc4)[nH]n(c2=O)c5ccccc5 C01411407
c1cc(cnc1)c2nc(c3c4c(sc3n2)CCC4)N5CCC(CC5)CC(=O)N C52391114
Cc1ccc(cc1)S(=O)(=O)N=C2NCN(CN2)Cc3ccccc3Cl C19332657
c1c2c(sc1C(=O)NNC(=O)C3CCN(CC3)C(=O)C4CC4)CCCCC2 C57387394
C[C@H]1CCC[C@H]([C@@H]1C)NC(=O)CN2C(=O)[C@@]3(CCCc4c3ccs4)NC2=O C05680993
c1cc(cc(c1)Br)n2c3c(c(n2)C(=O)Nc4c[nH]nc4)CCCC3 C59402839
c1cc(cc2c1ccn2CC(=O)Nc3cc4c(cc3Cl)NC(=O)CO4)Cl C53474782
c1ccc2c(c1)c(cc(n2)c3ccccn3)C(=O)NNC(=O)c4ccc(cc4)F C15347387
Cc1ccc(o1)[C@H]2[C@@H]3C(=NN=C3OC(=C2C#N)N)c4ccc(cc4)Br C00987203
c1cc(ccc1[C@@H]2C=CC(=O)N(N2)CC(=O)NC3=CC4=CC=N[C@H]4C=C3)Cl C63808181
Cc1ccsc1C(=O)NNC(=O)c2c3c(n(n2)c4ccccc4F)CCC3 C66557007
C[C@@H]1CN(C[C@@H](O1)c2ccccc2)C(=O)Nc3cc(c[nH]c3=O)C(F)(F)F C67583738
CC(=O)Nc1nc2c(s1)C[C@H]3[C@]([C@@H]2CC(=O)NC4CC4)(CC[C@H]([C@@]3(C)CO)O)C C03841068
CCOC(=O)CSC1=C(C2(CCCCC2)C(C(=N1)N)C#N)C(=O)N C04094767
CC(=O)N[C@H]1[C@@H]([C@@H]([C@@H](O[C@@H]1Oc2ccc(cc2)C(C)(C)C)CO)O)O C04305785
CC[C@H](C)c1ccc(cc1)O[C@@H]2[C@@H]([C@@H]([C@@H]([C@@H](O2)CO)O)O)NC(=O)C C04569032
CC[C@H](C)c1ccc(cc1)O[C@H]2[C@@H]([C@@H]([C@@H]([C@@H](O2)CO)O)O)NC(=O)C C04569034
CCOc1ccccc1/C=N/c2ccc(cc2)S(=O)(=O)N=C(N)N C06357204
COc1ccc(cc1)/N=C\2/N([C@H]3[C@H]([C@@H](C[C@@H]([C@H]3S2)C(=O)N)O)O)Cc4cccs4 C08295905
C[C@H](C(=O)Nc1ccc(cc1)NC(=O)C)Nc2ccc(cc2)NC(=O)C C08389380
CCOC(=O)[C@@H]1[C@@H](NC(=O)N[C@]1(C(F)(F)F)O)c2ccc(cc2)O C11859081
CC[C@H](C)c1ccc(cc1)O[C@H]2[C@H]([C@@H]([C@@H]([C@@H](O2)CO)O)O)NC(=O)C C12621359
CCc1nnc(s1)NC(=O)C[C@@H](c2ccc(cc2)Cl)NC(=O)N C13015314
CC(=O)N[C@@H]1[C@@H]([C@H]([C@H](O[C@@H]1Oc2ccc(cc2)C(C)(C)C)CO)O)O C13102315
Cc1ccc(cc1Cl)N2[C@@H]3[C@@H](C[C@H]([C@@H]([C@@H]3NC2=S)O)O)C(=O)NCCOC C08636314
c1ccc2c(c1)c(nc(n2)Cn3c(ccc(c3=O)C(=O)N)C(F)(F)F)N C31799519
Cc1nc2c(cc(cc2Cl)Cl)c(=O)n1CC(=O)NNC(=S)N C06494129
CCOC(=O)[C@@H]1[C@@H](NC(=O)N[C@@]1(C(F)(F)F)O)c2ccccc2O C05592481
CC[C@H](C)c1ccc(cc1)O[C@H]2[C@@H]([C@H]([C@@H]([C@H](O2)CO)O)O)NC(=O)C C04043066
Cc1ccc(cc1N2[C@@H](N=C([C@@H](C2=O)[C@@H]3c4c(c5ccccc5[nH]4)CCN3)O)O)Cl C39011835
Cc1ccc(cc1N2[C@H](N=C([C@H](C2=O)[C@@H]3c4c(c5ccccc5[nH]4)CCN3)O)O)Cl C39011838
C[C@@H]1C(=C[C@@H](C(=O)N1N)NC(=O)c2ccc(cc2)Cl)c3ccn[nH]3 C39313183
CCc1ccc(c(c1)N2CC[NH2+][C@H](C2)[O-])NS(=O)(=O)c3ccccc3O C39481127
C[C@@H](c1ccccn1)NS(=O)(=O)c2cc(cnc2NN)Br C41070072
C[C@@]12CCC(=O)C=C1CC[C@H]3[C@H]2[C@H](C[C@@]4([C@@H]3CC[C@@]4(C(=O)COC(=O)CN)O)C)O C43743673
C[C@H](c1cccc(c1)NC(=O)C)NC(=O)c2cc(sc2)S(=O)(=O)N C46793313
CC(C)(c1ccc(cc1)Br)NC(=O)NNC(=O)C(=O)NC2CC2 C47101082
c1cc(sc1C(=O)NCC(=O)NNC(=O)NC2CC2)Br C49128544
Cc1ccc(cc1)S(=O)(=O)Nc2ccc(cc2)C(=O)NCC(=O)N C50208173
CC(=O)Nc1ccc(c(c1)C(=O)NCC(=O)Nc2cccc(c2)F)O C51439162
c1cc(ccc1CNc2cc(nc(n2)N)Cl)S(=O)(=O)NC3CC3 C52340523
c1cc(cc(c1)NS(=O)(=O)N)NC(=O)c2ccc(o2)Br C40217413
Cc1ccc(cc1NCC(=O)NC(=O)NC)C(=O)NCC(F)(F)F C55860264
C[C@@H](c1ccc(cc1)NC(=O)N)NC(=O)[C@@H]2CC(=O)N(C2)CC(C)C C58237208
C[C@]1(C(=O)NC(=O)N1)c2cccc(c2)NC(=O)Cc3c[nH]c4c3cccc4 C47167195
CNC(=O)c1ccc(cc1Cl)NC(=O)c2cc(sc2)S(=O)(=O)N C60409249
c1cc(cc(c1)Cl)C(=O)NCC(=O)NNC(=O)NCC(F)(F)F C60414905
Cc1ccc(s1)/C=C/C(=O)NNC(=O)c2ccc(c(c2)S(=O)(=O)N)Cl C19598454
Cc1cc(=O)[nH]c(n1)SCC(=O)N[C@H]2[C@@H]([C@@H]3CCCC[C@@H]3S2)C(=O)N C63767066
Cc1cc(=O)[nH]c(n1)SCC(=O)N[C@@H]2[C@H]([C@@H]3CCCC[C@@H]3S2)C(=O)N C63767067
C1CC1NC(=O)NNC(=O)CNC(=O)CC23CC4CC(C2)CC(C4)C3 C64428766
c1ccc2c(c1)[C@H](CC(=O)N2)C(=O)NNC(=O)NCCc3cccs3 C65201235
Cc1cc(ccc1NC(=O)C(=O)N[C@@H](C)CO)C(=O)NC2CCCC2 C65706339
c1cc(c(cc1C(=O)N)NC(=O)N(CCO)C2CC2)N3CCCCC3 C65789788
Cn1cc(cc1C(=O)NNC(=O)NCCc2cccc(c2)O)Br C66234637
Cc1c(sc2c1c(=O)[nH]c(n2)[C@@H](C)Nc3cccc(c3)NC(=O)CO)C C66582746
Cc1cc(ccc1C(=O)NC(C)C)NC(=O)N[C@H]2CCCc3c2ccc(=O)[nH]3 C66682096
c1cc(ccc1CNC(=O)N)NC(=O)/C=C/c2ccc3c(c2)OCCO3 C67263127
Cc1c(c(n(n1)C)C)[C@@H](C)NC(=O)C[C@@H](c2cccs2)NC(=O)N C67305005
c1cc(cc(c1)C(F)(F)F)CNC(=O)NNC(=O)c2cc3c([nH]c2=O)CCC3 C67337360
c1ccc2cc(ccc2c1)[C@@H](CNc3ccc(cc3[N+](=O)[O-])C(=O)N)O C67373002
c1ccc(cc1)[C@H](C(=O)N)NC(=O)NCc2ccc3c(c2)OCCCO3 C67388496
CC(C)c1ccc(cc1)n2c(=O)c(c([nH]c2=S)O)[C@H]3c4c(cc5c(c4OC)OCO5)CC[NH+]3C C08791491
c1ccc(cc1)n2c3c(c(=O)[nH]c2=O)C([NH+]=C(N3)C4CCCCC4)(C(F)(F)F)C(F)(F)F C08868240
c1ccc(cc1)CC2=[NH+]C(c3c(=O)[nH]c(=O)n(c3N2)c4ccc(cc4)F)(C(F)(F)F)C(F)(F)F C08869115
CC(C)[NH+]1CCc2c(sc3c2C(=N[C@H](N3)c4cccc(c4)OC(=O)c5cccs5)O)C1 C08923144
Cc1ccc(c(c1)C)S(=O)(=O)N2CCC(CC2)C(=O)NC3CC([NH2+]C(C3)(C)C)(C)C C10813747
CSCC[C@H]1[C@@H]2[C@@H](C(=O)N(C2=O)c3cccc4c3cccc4)[C@@]5([NH2+]1)c6ccccc6NC5=O C12879611
Cc1ccc2c(c1C)NC(=O)[C@@]23[C@H]4[C@@H]([C@H]([NH2+]3)Cc5ccccc5)C(=O)N(C4=O)CCc6ccccc6 C12881055
c1cc(ccc1/C=C/2\CCC[C@H]3C2=NN([C@@H]3c4ccc(cc4)F)C(=O)C[NH+]5CCC(CC5)C(=O)N)F C13121333
CC(C)[C@@H]1[C@@H]2[C@H](C(=O)N(C2=O)c3ccc(cc3)Br)[C@]4([NH2+]1)c5ccccc5NC4=O C02389794
C[NH+]1CCc2c(sc3c2C(=O)N[C@H](N3)c4ccc(o4)COc5cccc(c5)C(F)(F)F)C1 C02738092
c1cc(cc(c1)Br)OCC(=O)NNC2=c3cccc(c3=[NH+]C2=O)Br C00711483
Cc1ccc(cc1C)S(=O)(=O)[C@@H]2c3c(nc4ccccc4n3)N([C@H]2N)/N=C/C5=c6ccccc6=[NH+]C5 C38598544
CN(C)C(=O)c1c2c(n(n1)CC3CCCCC3)CC[C@H](C2)[NH2+]C4[C@@H]5CC6C[C@H]4CC(C5)(C6)O C14743978
CCOC1=C[C@H]2C[C@@H]3CO[P@@](=O)(N[NH+]3C[C@@H]2C=C1Br)c4ccccc4O C39467519
Cc1ccc(c(c1)C)CNC(=O)[C@H]2CN(CC23CC[NH2+]CC3)C(=O)c4ccc(o4)c5ccc(cc5)F C39607241
c1cc(ccc1C(=O)N2C[C@@H](C3(C2)CC[NH2+]CC3)C(=O)NC4CCCCCC4)OC(F)(F)F C39633443
C[C@H]1CCCC[C@H]1NC(=O)[C@@H]2CN(CC23CC[NH2+]CC3)C(=O)c4cccc5c4-c6ccccc6C5=O C39635766
Cc1ccc(c(c1)CNC(=O)[C@@H]2CN(CC23CC[NH2+]CC3)C(=O)c4ccc(o4)c5ccccc5)C C39636661
C[C@@H]1CCC[C@@H]([C@@H]1C)NC(=O)[C@@H]2CN(CC23CC[NH2+]CC3)C(=O)c4ccc(c(c4)C(F)(F)F)OC C39637389
C[C@H]1CCC[C@@H]([C@@H]1C)NC(=O)[C@@H]2CN(CC23CC[NH2+]CC3)C(=O)c4cc(c(c(c4)Cl)OC)Cl C39637478
Cc1ccc(cc1)[C@H](C)NC(=O)[C@@H]2CN(CC23CC[NH2+]CC3)C(=O)c4ccc(o4)c5ccc(cc5)F C39639411
c1ccc(cc1)c2ccc(o2)C(=O)N3C[C@@H](C4(C3)CC[NH2+]CC4)C(=O)NCCc5cccs5 C39657600
C[C@@H](CNC(=O)[C@@H]1CN(CC12CC[NH2+]CC2)C(=O)C3(CCCCC3)C)Oc4ccccc4 C39665176
Cc1cccc(c1C)CNC(=O)[C@@H]2CN(CC23CC[NH2+]CC3)C(=O)c4ccc(o4)c5ccc(cc5)F C39667652
CC1(CCCCC1)C(=O)N2C[C@H](C3(C2)CC[NH2+]CC3)C(=O)NCc4ccc(s4)c5ccccn5 C39677661
C[C@@H](C(C)(C)C)NC(=O)[C@H]1CN(CC12CC[NH2+]CC2)C(=O)c3cccc4c3-c5ccccc5C4=O C39684349
C[C@H](C(C)(C)C)NC(=O)[C@H]1CN(CC12CC[NH2+]CC2)C(=O)c3ccc(o3)c4ccccc4F C39684670
COc1ccc(c(c1)OC)[C@@H]2C(=CN=[NH+]2)/C=N/NC(=O)c3cc(ccc3O)Br C39720026
c1ccc(cc1)C(c2ccccc2)SC3=N[C@@H]4NC5=C([C@H](N4N3)C6=CC=[NH+]C6)C(=O)CCC5 C39916073
C[C@H](C(=O)NC1(CCCCC1)C#N)S[C@@H]2NN=C(N2C3CC3)C4=c5ccccc5=[NH+]C4 C39947175
Cc1ccc2c(c1)NC[C@]23CC[NH+](C[C@@H]3C)C[C@H](C4CCN(CC4)c5cc(ccn5)C#N)O C45325204
CC1(CC(CC([NH2+]1)(C)C)N(C)C(=O)C[C@H]2C(=O)NCCN2Cc3cccc(c3F)F)C C55369759
c1ccc2=NC3=[NH+]C(=NC3=c2c1)/N=C/4\N[C@@]5(N4c6cccc(c6)Cl)c7ccccc7NC5=O C22532683
c1cc(ccc1[C@H]2C[C@H](N3C(=[NH+]2)C=C(N3)C(=O)NC[C@@H]4CCCO4)C(F)(F)F)Br C12468216
c1ccc2=[NH+]CC(=c2c1)C[C@@H](C(=O)Nc3ccc4c(c3)OCCCO4)NC(=O)c5cccs5 C63194196
c1cc2=[NH+]CC(=c2cc1Cl)CCNC(=O)CNC(=O)N3CC[C@@H]4[C@@H](C3)N=C5[C@@H]4C=CC=C5 C63271490
c1cc2c(cc1CNC(=O)CNC(=O)N3CCC4=c5cc(ccc5=[NH+][C@H]4C3)Cl)OCO2 C63295972
c1ccc(cc1)N2C(=O)[C@@H]3[C@H](N[C@]4([C@@H]3C2=O)c5cc(ccc5NC4=O)F)CC6=c7ccccc7=[NH+]C6 C63472815
c1ccc(cc1)N2C(=O)[C@@H]3[C@@H](N[C@@]4([C@@H]3C2=O)c5cc(ccc5NC4=O)F)CC6=c7ccccc7=[NH+]C6 C63472816
Cc1cccc(c1)N2C(=O)[C@@H]3[C@@H](N[C@]4([C@@H]3C2=O)c5ccccc5NC4=O)CC6=c7ccccc7=[NH+]C6 C63479799
Cc1cccc2c1NC(=O)[C@@]23[C@H]4[C@@H]([C@H](N3)CC5=c6ccccc6=[NH+]C5)C(=O)N(C4=O)c7ccc(cc7)F C63480021
Cc1cccc2c1NC(=O)[C@]23[C@H]4[C@@H]([C@H](N3)CC5=c6ccccc6=[NH+]C5)C(=O)N(C4=O)c7ccc(cc7)F C63480022
Cc1ccc2c(c1)[C@@]3([C@H]4[C@@H]([C@H](N3)CC5=c6ccccc6=[NH+]C5)C(=O)N(C4=O)c7ccc(cc7)F)C(=O)N2 C63480132
c1cc2c(nc1)S[C@@H](N2)N3CCC[C@@H](C3)C(=O)NCCC4=c5cc(ccc5=[NH+]C4)Cl C63655796
COc1ccc(cc1)N2C(=O)[C@@H]3[C@@H](N[C@@]4([C@@H]3C2=O)c5ccccc5NC4=O)CC6=c7ccccc7=[NH+]C6 C63766867
Cc1ccc2=[NH+]CC(=c2c1)CCN3C[C@@H](CC3=O)C(=O)NC4=NN[C@H](S4)C5CCCCC5 C63941204
Cc1ccc2=[NH+]CC(=c2c1)CCN3C[C@@H](CC3=O)C(=O)N[C@@H]4Nc5c(cccc5S4)C C63941254
Cc1ccc(c(c1)C)S(=O)(=O)N2CCC3(CC2)C(=[NH+]CCN3)NCc4cc(cc(c4)F)F C65074803
Cc1ccccc1CNC2=[NH+]CCNC23CCN(CC3)S(=O)(=O)c4cc(c(cc4C)C)C C65074883
Cc1cccc(c1)CNC2=[NH+]CCNC23CCN(CC3)S(=O)(=O)c4cc(cc(c4)C)C C65074894
Cc1c(c(=O)c2ccc(cc2o1)OC(=O)[C@@H]3CCC[NH2+]3)c4ccc5c(c4)OCCCO5 C01824845
[H]/N=C/1\[C@@H](C2=CC[NH+](C[C@H]2[C@H](C1(C#N)C#N)c3cc(c(c(c3)Cl)OC(C)C)OC)C)C#N C06015160
C[C@]12CCC[C@@]3([C@H]1C[C@H]4[C@@H](C2)OC(=O)[C@@H]4C[NH+]5CCC(CC5)(c6ccc(cc6)Cl)O)CO3 C08791041
CC(C)(C)C(=O)[C@@H]1[C@H]([C@@]2(c3ccccc3NC2=O)[C@@H]4[NH+]1C=Cc5c4cccc5)C(=O)c6cccs6 C09012960
CC(=O)c1cc2c(cc1NC(=O)[C@H]3C[C@@H]4CCC[NH+]4[C@@]35c6ccccc6N(C5=O)C)OCO2 C09115046
C[NH+]1C[C@H](C[C@H]1c2nc(no2)c3ccc(cc3)Cl)NC(=O)c4ccc5c(c4)OCO5 C12529804
C[C@H]1CCC=C2[C@@]1([C@@H]([C@H]3[C@@H](C2)OC(=O)[C@H]3C[NH+]4CCN(CC4)c5ccccc5OC)O)C C02154986
CC(C)[C@H]1[C@H]2[C@H](C(=O)N(C2=O)c3ccccc3)[C@@]4([NH2+]1)c5ccccc5-n6c4nc7ccccc7c6=O C12900394
c1ccc2c(c1)cccc2N3C(=O)[C@H]4[C@@H]5CCC[NH+]5[C@@]6([C@@H]4C3=O)c7cc(ccc7NC6=O)Br C09087601
CC(C)c1ccc(cc1)[C@H]2[C@@H]3CC=C[C@H]3c4cc(ccc4N2)S(=O)(=O)N5CC[NH+](CC5)C C20697927
Cc1c(cc2ccc(cc2n1)F)C(=O)OCc3cc(oc-4cc(=[NH+]C(=O)C)ccc34)O C29557614
CC1(CC(CC([NH+]1C)(C)C)NC(=O)[C@H]2Cc3ccccc3CN2S(=O)(=O)c4ccc(cc4)F)C C32644040
C[NH+]1CCC2(CC1)C[C@@H](c3ccccc3O2)Nc4ccc(cc4[N+](=O)[O-])C(F)(F)F C32679044
Cc1c(c(n(n1)c2ccccc2)Cl)[C@@H]3[NH+]=c4ccccc4=C5C(=N3)OC(=NN5)SC C01096802
CN1c2ccccc2[C@@]3(C1=O)[C@@H](C[C@@H]4[NH+]3CCC4)C(=O)Nc5c(c(c(c(c5F)F)F)F)F C36146272
CC(=O)N1[C@H](C/C(=C/2\C(=c3cc(ccc3=[NH+]C2=O)Cl)c4ccccc4)/N1)c5cccs5 C12311321
CC1=C2[C@H](C3=C(CC(CC3=O)(C)C)[NH+]=C2N(N1)C(C)(C)C)c4c(nc5n4ccs5)Cl C09137921
c1ccc2=[NH+][C@@H]3C(=c2c1)C=C(N=C3c4ccc5c(c4)OCO5)C(=O)NCc6ccc(cc6)Cl C38564782
C[NH+]1CCC2(CC1)C[C@H](c3cc(ccc3O2)c4ccc(cc4)C(=O)N5CCC[C@H]6[C@@H]5CCCC6)O C39227495
Cc1cc(ccc1N2CC[NH2+][C@H](C2)S(=O)(=O)Oc3ccccc3)I C39528590
c1cc2c(cc1[C@@H]3CCC[NH+]3CC(=O)/[NH+]=C/4\C=C5C(=NC(=N5)[O-])C=C4Br)OCCO2 C39729693
Cc1cc(c(n1[C@@H]2C(=C([C@@H](S2)C)C)C(=O)[O-])C)/C=C(\C#N)/C3[NH+]=c4ccccc4=[NH+]3 C39968171
CC(C)(C#Cc1ccc(s1)[C@@H]2C[C@@H]3CN(C(=O)[C@]34[NH+]2CCC4)Cc5cccnc5)O C43632572
Cc1cccc2c1NC(=O)[C@]23[C@@H]4[C@H]([C@@H]5[NH+]3CCC5)C(=O)N(C4=O)c6ccccc6C(F)(F)F C34868787
C[C@H]1[C@@H]2C[C@@H](C2(C)C)C[C@@H]1NC(=O)[C@H]3CCCC[C@@H]3C(=O)N4CCN(CC4)c5cccc[nH+]5 C38740215
C[NH+]1C[C@@H]2C[C@H]1CN2c3ccc(c(c3)F)c4ccnc5n4nc(c5c6cccc(c6)O)c7ccncc7 C49111584
c1ccc2c(c1)c(cn2Cc3ccc(cc3)Cl)/C=C/4\C(=[NH2+])N5C(=NC4=O)SC(=N5)C(F)(F)F C49615472
Cc1c(c2ccccc2n1Cc3ccc(cc3)F)/C=C/4\C(=[NH2+])N5C(=NC4=O)SC(=N5)C(F)(F)F C19848510
Cc1cc(cc(c1)n2c(cc(c2C)/C=C/3\C(=[NH2+])N4C(=NC3=O)SC(=N4)C(C)C)C)C C49686644
Cc1cccc(c1)C2=NN3C(=[NH2+])/C(=C\c4cc(n(c4C)Cc5ccccc5)C)/C(=O)N=C3S2 C49723402
C[C@H]1C(=O)N(C2([NH2+]1)CCN(CC2)S(=O)(=O)c3ccc(cc3)Cl)[C@H](C)c4ccccc4 C36027159
C[C@@H]1C(=O)N(C2([NH2+]1)CCN(CC2)S(=O)(=O)c3ccc(cc3)F)[C@@H](C)c4ccccc4 C36027172
C[C@H]1C(=O)N(C2([NH2+]1)CCN(CC2)S(=O)(=O)c3ccc(cc3)F)[C@H](C)c4ccccc4 C36027175
CC[C@@H](C)[C@@H]1C(=O)N(C2([NH2+]1)CCN(CC2)S(=O)(=O)c3ccc(c(c3)Cl)Cl)C C36029181
Cc1cc(c2c(c1)cc(c(=O)[nH]2)[C@H](c3nnnn3C4CCCCC4)[NH+]5CCC[C@H](C5)C)C C01224735
Cc1ccccc1[C@@H]2C3=C(c4cc(ccc4O2)Cl)N=C5[NH+]=NNN5[C@@H]3c6cccnc6 C10337055
Cc1c(c(=O)c2ccc(c(c2o1)C[NH+]3C[C@H]4C[C@@H](C3)c5cccc(=O)n5C4)O)c6ccccc6OC C41584809
c1cc[nH+]c(c1)N2CCN(CC2)Cc3c(ccc4c3onc4c5cc(c(c(c5)F)F)F)O C41585933
c1ccc2=[NH+][C@@H](C=c2c1)[C@H]3Nn4c(nnc4S3)COc5ccc(cc5Cl)Cl C63302997
c1ccc2=[NH+][C@@H]3CN4[C@@H](CC3=c2c1)C(=O)N(CC4=O)/N=C/c5cc(ccc5O)Br C63350762
CC(C)[C@@H](C(=O)NC1CCCC1)N2C(=O)[C@@]3([C@@H]4C(=c5ccccc5=[NH+]4)CCN3C2=O)C C63373130
CC(C)Oc1ccc(cc1OC)[C@@H]2CN3C(=O)CNC(=O)[C@@]3([C@@H]4C2=c5ccccc5=[NH+]4)C C63373777
Cc1ccc(cc1C)N[C@@H]2/C(=N/S(=O)(=O)c3ccc(cc3)F)/N=c4ccccc4=[NH+]2 C38965557
C[C@@H]1CN(c2cc(ccc2O1)S(=O)(=O)Nc3cccc(c3)[C@@H]4C=c5ccccc5=[NH+]4)C(=O)C C63737466
CC(=O)Nc1ccc(cc1)S(=O)(=O)/N=C\2/[C@H]([NH+]=c3ccccc3=N2)N4CCCCC4 C38976170
c1ccc2=N/C(=N\S(=O)(=O)c3ccc(cc3)Cl)/[C@H]([NH+]=c2c1)Nc4ccc(cc4F)F C63805685
C[C@H]1c2c([nH]n(c2=O)c3nc4ccccc4s3)CC(=O)N1CCC5=c6cc(ccc6=[NH+]C5)F C64031849
Cc1ccc(cc1C)N2C(=O)C=C[C@H](N2)N3CCN(CC3)C(=O)[C@H]4C=c5ccccc5=[NH+]4 C64502956
Cc1ccc(cc1NC(=O)N2Cc3c4c(sc3-n5cccc5[C@H]2C)C[NH+](CC4)C)Cl C35426949
COc1cccc2c1o/c(=[NH+]\c3ccc4c(c3)OCO4)/c(c2)C(=O)Nc5nccs5 C67295855
Cc1c2c(n(n1)c3ccccc3)OC(=C([C@H]2c4cc(ccc4OC)OC)C#N)N C01062859
Cc1c2c(cc(c(=O)o2)c3nnc(s3)Nc4ccccc4F)c(cn1)CO C02954933
c1cc(ccc1C(=O)OCC(=O)Nc2ccc3c(c2)OC(O3)(F)F)O C05060908
CC1=C([C@H](NC(=S)N1)c2ccc(c(c2)[N+](=O)[O-])Br)C(=O)OC C05523552
Cc1ccc(c(c1)C)Oc2c(c(=O)n3cccc(c3n2)C)/C=C(\C#N)/C(=O)N C05529482
C[C@H](c1ccccc1)NC(=O)N[C@H]2c3ccc(c(c3C(=O)O2)OC)OC C02087365
c1cc(cc(c1)S(=O)(=O)Nc2ccc(c(c2)Br)O)[N+](=O)[O-] C04973907
c1cc(sc1)C(=O)NNC(=O)/C=C/c2ccc(c(c2)[N+](=O)[O-])Cl C07781391
Cc1c(c(n(n1)C)C)NC(=O)[C@@H](C)OC(=O)c2ccc3ccccc3c2O C07815907
C[C@H]1CCc2c(cc(s2)C(=O)NNC(=O)c3cccc(c3)[N+](=O)[O-])C1 C08422943
Cc1c(nc(o1)c2ccccc2)C(=O)NNC(=O)c3cn(c4c3cccc4)C C10736511
Cc1cc(nc(n1)NNC(=O)c2cc3c(nn(c3s2)c4ccccc4)C)C C11334023
Cc1c2ccc(cc2oc(=O)c1CCC(=O)Nc3ccc4c(c3)OCCO4)O C12902480
Cc1cccc(c1)n2c(nnn2)SCc3nc(c4c(c(sc4n3)C)C)N C12929412
Cc1ccc(cc1C)n2c(nnn2)SCC(=O)Nc3ccccc3O C09295418
CC(C)(C)C1CCC2(CC1)C(=O)N(C(=O)N2)CC(=O)Nc3c(ccs3)C#N C14198230
COc1ccc(cc1OC)[C@@H]2[C@@H]3CC=C[C@@H]3c4cc(cc(c4N2)O)[N+](=O)[O-] C14479276
Cc1ccc(c(c1)C)NC2=NN=C(CS2)c3cc(n(c3C)c4[nH]ncn4)C C15453581
c1cc(ccc1NC(=O)C(=O)Nc2ccc(c(c2)Cl)Cl)[N+](=O)[O-] C15773145
Cc1cc(c2c(c(c(=O)oc2c1)CC(=O)NCc3ccc4c(c3)OCO4)C)O C08491023
c1cc(cc(c1)Cl)NS(=O)(=O)c2c[nH]c3c2cc(cc3)[N+](=O)[O-] C20491900
Cc1cccc(c1C)NC(=O)CN2C(=O)[C@](NC2=O)(C)c3ccc(cc3)C#N C20795418
Cc1cc2c(cc(=O)oc2cc1C)CSc3nnc(n3N)c4ccoc4C C21248022
CC(=O)Oc1ccc(cc1OC)[C@H]2[C@H]3CCCC=C3C(=C(C2(C#N)C#N)N)C#N C23379411
Cc1c(cccc1[N+](=O)[O-])C(=O)NNC(=O)C23CC4CC(C2)CC(C4)C3 C17157965
COc1ccc(cc1)c2cnnc(n2)N/[NH+]=C/c3cc(ccc3[O-])Cl C05917849
c1cc(cc(c1)NC(=O)c2cc(n[nH]2)c3ccco3)c4cn5ccsc5n4 C38735086
C[C@@H]1CCCC[C@H]1NC(=O)NC(=O)COc2c3c4c(sc3ncn2)CCC4 C39562978
Cc1c2c(oc1C(=O)NNC(=O)c3ccc(cc3)OC)CC(CC2=O)(C)C C39851825
CCOC(=O)c1c(c\2c(o1)CCC/C2=N\NC(=O)c3ccc(cc3)O)C C40812128
c1ccnc(c1)c2cc(nn2c3ccc4c(c3)OCO4)c5ccc(cc5)C(=O)N C42967355
CNc1ccc(cc1C(=O)Nc2cccc(c2)C#Cc3ccccn3)[N+](=O)[O-] C46538178
[H]/N=N/[C@@H]1C(=NC(=O)S1)N2[C@@H](CC(=N2)c3ccccc3)c4ccccc4O C32598200
Cc1cc(c2c(c1)c(nc(n2)NC3=NCN(CN3)C[C@H]4CCCO4)C)C C19330266
CN(CC(=O)NN1C(=O)C2(CCCCC2)NC1=O)c3cccc4c3cccc4 C55020113
c1ccc(cc1)c2nnc(o2)C(=O)NNC(=O)C3C4CC5CC(C4)CC3C5 C56480833
CCOC(=O)N1CCN(CC1)C(=O)NC2[C@@H]3CCC[C@H]2C[NH+](C3)C4CC4 C56806572
c1cc(oc1)c2nnc(n2N)SCc3cc(cc4c3OCOC4)Cl C04601515
Cc1ccc(c(c1)Cl)NC(=O)CN2C(=O)[C@@](NC2=O)(C)c3ccc(o3)C C58179941
Cc1c(c(n(n1)c2ccccc2)O)/C=N/NC(=O)c3nc4ccccc4s3 C59159977
c1cc(ccc1OCC(=O)Nc2ccc(cc2O)[N+](=O)[O-])Br C59314597
c1cc(oc1)c2cc(nn2c3ccc(cc3)Cl)C(=O)Nc4cc[nH]n4 C60063233
c1ccc(c(c1)C#N)OCC(=O)NNC(=O)c2cc3cc(ccc3o2)Cl C08247659
Cc1cc(ccc1NC(=O)C[C@@H]2C(=Nc3ccccc3S2)O)[N+](=O)[O-] C08838318
CCOC(=O)N1CCc2c(sc3c2C(=N[C@H](N3)c4ccc(cc4)OC)O)C1 C04525533
CCCNC(=O)N1CCC(CC1)(C)C(=O)NCc2ccc3c(c2)OCO3 C35530532
CC(C)Oc1ccc(cc1NC(=O)NCc2ccc3c(c2)OCO3)C#N C53755350
c1ccc(c(c1)NCC(=O)Nc2cccc(n2)Br)[N+](=O)[O-] C65879255
Cc1c(nnn1c2ccc(c(c2)Cl)F)C(=O)NNC(=O)CC(C)(C)C C66625013
C[C@H](c1ccc2c(c1)OCO2)NC(=O)NCc3ccc4c(c3)OCCCO4 C67041392
CC(C)(C)[C@@H](/C=C/c1ccc(cc1Cl)Cl)n2c(nnn2)[C@@H](c3ccc(cc3)Cl)[NH+](C)C C04012573
CCN(CC)[P@]1(=S)C2=C(CC(C=C2NN1c3ccccc3)(C)C)[NH+]4CCCCC4 C03205652
CCOC(=O)c1ccc(cc1)c2ccc(o2)C[NH2+]C34CC5C[C@@](C3)(C[C@](C5)(C4)C)C C07519717
CCOC(=O)C1(CC[NH+](CC1)CC[C@@]2(Cc3ccccc3Sc4c2cccc4)C#N)c5ccccc5 C08386177
CCC[NH+]1CCC2(CC1)N3[C@H](CC(=N3)c4ccc(cc4)Sc5ccccc5)c6ccccc6O2 C08767460
C[C@H](C[NH+]1CCC(CC1)[C@H](Cc2ccccc2)N(C3CC3)C(=O)c4ccccn4)c5ccccc5 C12135262
CCC[NH+]1CCc2c(sc3c2c(=O)n(c(n3)SCCC(C)C)c4ccc(cc4)C)C1 C01808110
CC1CC[NH+](CC1)Cc2nc(c3c(csc3n2)c4ccccc4)n5nc(nn5)c6ccccc6Cl C12642968
c1cc2c(cc1C[NH2+]Cc3cc(ccc3OCc4ccc(cc4Cl)Cl)Cl)OCO2 C16431133
c1cc(cc(c1)[N+](=O)[O-])c2cs/c(=[NH+]\c3cccc(c3)C(F)(F)F)/n2Cc4ccc5c(c4)OCO5 C08443454
COc1ccc(cc1OC)c2c/c(=[NH+]\c3ccc(cc3)[N+](=O)[O-])/c4cc(ccc4o2)Cl C08847565
Cc1ccc(cc1)CSCCN2Cn3c4ccccc4[nH+]c3N(C2)Cc5ccccc5 C13015954
Cc1ccc2c(c(oc2c1C)C(=O)NC[C@H](c3cccs3)[NH+]4CCCCCC4)C C28293708
Cc1ccc(cc1)n2c(n/c(=[NH+]\C(=N/c3ccccc3)\c4ccccc4)/s2)c5ccccc5 C16311384
Cc1cc(cc(c1)O[C@@H](CC[NH+]2CCc3ccccc3C2)c4ccc5c(c4)OCO5)C(C)C C34728451
CC[NH+]1CCN(CC1)c2c3c4c(sc3nc(n2)SCc5ccc(cc5)Cl)CCCC4 C34756284
CC(=C)C[NH+]1CCN(CC1)c2c3c4c(sc3nc(n2)SCc5ccc(cc5)Cl)CCC4 C34757444
CC(C)C[NH+]1CCN(CC1)c2c3c4c(sc3nc(n2)SCCc5ccccc5)CCC4 C34757621
c1ccc(cc1)C[C@@H](c2ccccc2)NC(=O)C[NH+]3CCn4cccc4[C@@H]3c5ccc(cc5)Cl C35845814
Cc1ccc(cc1)[C@H]2CN(C[C@@H]2C[NH+]3CCc4ccccc4C3)C(=O)OCc5ccccc5 C35885720
CCOC(=O)C1(CC[NH+](CC1)CCC(C#N)(c2ccccc2)c3ccccc3)c4ccccc4 C03830716
c1ccc(c(c1)[C@H](c2c3c(sc2NC(=O)c4ccco4)CCCC3)[NH+]5CCCCC5)Cl C38545964
CC(C)(C)c1ccc(cc1)C(=O)N(C[C@H]2C=c3ccccc3=[NH+]C2=O)c4ccccc4OC C38890116
CC(C)(C)c1ccc(cc1)C(=O)N(C[C@@H]2C=c3ccccc3=[NH+]C2=O)c4ccccc4 C38915291
CCN(CC)c1ccc(cc1)/C=N/N2[C@@H]([NH+]=NC2=S)c3ccc(cc3)C(C)(C)C C38925902
COc1ccc2c(c1)c(ccn2)[C@@H]([C@H]3C[C@@]45[NH+]3CC[C@@H]4[C@@H](C5)C=C)OC(=O)C67CC8CC(C6)CC(C8)C7 C08863612
CCC(=O)N1[C@@H](CC(=N1)[C@H]2C(=c3cc(ccc3=[NH+]C2=O)Cl)c4ccccc4)c5ccc(cc5)N(C)C C39964327
Cc1ccc(cc1)N(C2CC[NH+](CC2)Cc3ccccc3OC)S(=O)(=O)c4ccc(cc4)Cl C40414773
CC[NH+](CC)Cc1c(cco1)CC[C@H]2C(=C)CC[C@H]3[C@]2(CCC[C@]3(C)C(=O)OC)C C43740807
Cc1c(nc(s1)/[NH+]=c/2\cc(oc3c2cc(cc3)OC)c4ccc(cc4)OC)c5ccccc5 C13768774
C[C@@]12C[C@@H](CC(C1)(C)C)N(C2)C(=O)c3ccc(o3)C[NH+](Cc4ccccc4)Cc5ccc(cc5)F C35708164
c1ccc(cc1)C2=NC([NH+]=C(N2Cc3ccco3)C4CCCCC4)(C(F)(F)F)C(F)(F)F C21031811
CC[C@@H](C)c1ccccc1NC(=O)Cc2c([nH+]c3n2ccc(c3)C)c4ccc(c(c4)C)C C62041909
Cc1ccc(c(c1)C)c2csc3c2c(ncn3)NC[C@H](c4ccccc4)[NH+]5CCCC5 C62048842
CCCC[NH+](CCCC)Cc1c(ccc2c1onc2c3cc(c(c(c3)F)F)F)O C41584234
Cc1ccc(c(c1)n2c(=O)c3c4c(sc3nc2SCC(=O)C5=c6ccccc6=[NH+]C5)CCCC4)C C39936133
C[C@H]1CC(=C(N1c2ccc(cc2)F)C)C(=O)NC[C@H](c3ccccc3Cl)C4=c5ccccc5=[NH+]C4 C63234503
Cc1ccc(cc1C)C23C[C@H]4C[C@@H](C2)CC(C4)(C3)C(=O)O[C@@H](C)C(=O)C5=c6ccccc6=[NH+][C@@H]5C C39944853
CC(C)COc1ccc(cc1OC)[C@@H]2[C@H]3C(=c4ccccc4=[NH+]3)[C@@H](CN2)c5ccc(cc5Cl)Cl C63237014
C[C@H]1C(=c2ccccc2=[NH+]1)C(=O)/C(=C/c3ccc(c(c3)OC)OCc4ccc(cc4Cl)Cl)/C#N C39948825
CC(C)c1ccc(cc1)[C@H]2[C@H]3C(=c4ccccc4=[NH+]3)C[C@@H]5N2C(=O)N(C5=O)c6ccccc6C(=O)OC C63351585
COc1ccc(cc1COc2ccccc2C3CCCCC3)[C@@H]4[C@@H]5C(=c6ccccc6=[NH+]5)CCN4 C63354672
CCOc1ccc(cc1)N2C(=O)[C@@H]3CC4=c5ccccc5=[NH+][C@@H]4[C@H](N3C2=O)c6ccc(cc6)C(C)C C63362998
CCc1ccc(cc1)[C@@H]2CN3C(=O)CN(C(=O)[C@@]3([C@H]4C2=c5ccccc5=[NH+]4)C)CCCc6ccccc6 C63374738
COc1cc(ccc1OCc2ccccc2)/C=N/N3[C@H](N=[NH+]C3=S)c4ccc(cc4Cl)Cl C38917621
COc1ccc(c(c1)OC)/C=C/2\C(=O)N(/C(=N/c3ccccc3)/S2)CCC4=c5ccccc5=[NH+]C4 C63537969
c1ccc2=[NH+]CC(=c2c1)C[C@H]3C(=O)N4C(=N3)c5ccccc5N=C4SCc6ccc(cc6)[N+](=O)[O-] C63707948
CCOc1ccc2=C[C@@H](C(=O)[NH+]=c2c1)/C=C/C(=O)c3c(nc4ccc(cc4c3c5ccccc5)Cl)C C39775589
Cc1ccc2=[NH+]C(=O)[C@@H](C(=c2c1)c3ccccc3)C4=NN([C@@H](C4)c5ccc(cc5)N(C)C)C(=O)C(C)C C64128011
c1ccc(cc1)[C@H](CNC(=O)Cc2csc(n2)c3cccc(c3)F)C4=c5ccccc5=[NH+]C4 C64340446
CC(C)NC(=O)O[C@@H]1CC[C@@]2([C@@H]([C@]1(C)CO)CC[C@H]([C@H]2CC(=O)N3CCCC3)O)C C04236611
COc1cc(ccc1O)[C@H]2c3c(nn(c3OC(=C2C#N)N)c4ccccc4)c5ccccc5 C02789579
CC[C@@H]1CCc2c(cc(s2)c3nnc(n3C)S[C@@H](C(C)C)C(=O)NC(=O)N)C1 C05776380
c1ccc(c(c1)C(=O)N/N=C/c2ccc(cc2)O)NS(=O)(=O)c3ccc(cc3)Cl C02521911
c1cc(sc1)C(=O)[C@@H]2[C@H](NC(=S)N[C@@]2(C(F)(F)F)O)c3ccc(cc3)[N+](=O)[O-] C08763679
c1cc(ccc1S(=O)(=O)N2CCC[C@H]2C(=O)Nc3c(c4c(s3)CCCC4)C(=O)N)Cl C08928261
C/C(=N\NC(=O)C[C@H]1C(=O)NN=C(N1)Cc2ccccc2)/c3ccc(cc3)Br C08951241
C[C@H]1CCc2c(sc(c2C#N)NC(=O)CSc3nnc(n3N)C4CCCCC4)C1 C03452283
c1cc(ccc1c2nnc(n2N)SCc3nc4ccc(cc4n3CCO)Cl)Cl C09644254
c1ccc(cc1)[C@H]2CC3=C([C@H](C(=C(N3c4nc[nH]n4)N)C#N)c5ccc(cc5)F)C(=O)C2 C09993485
Cc1ccc(cc1)S(=O)(=O)N2CCC(CC2)C(=O)Nc3c(c4c(s3)C[C@@H](CC4)C)C(=O)N C11126874
C[C@H]1CCc2c(sc(c2C(=O)N)NC(=O)c3ccc(cc3)S(=O)(=O)N4CCCC[C@@H]4C)C1 C12140073
Cc1ccc(cc1)c2csc(n2)NC(=O)CSc3nnc(n3N)C4CCCCC4 C12348592
COc1ccc(cc1O)[C@H]2C(=C(N(C3=C2C(=O)CCC3)c4c(c5c(s4)CCCCC5)C#N)N)C#N C06304338
CC1=Nc2ccccc2N=C([C@@H]1c3ccc(cc3)F)NC(=O)CSc4nnc(s4)N C14607987
Cc1ccc(c(c1)n2c(=O)c3c4c(sc3nc2S[C@H](C)C(=O)NC(=O)N)CCCC4)C C03521803
Cc1cccc(c1)Oc2ccc(cc2NS(=O)(=O)c3ccc(cc3)S(=O)(=O)N)Cl C18995674
CN(CCCc1c(c([nH]n1)N)C#N)c2c3c(csc3ncn2)c4ccc(cc4)Cl C19309329
Cc1ccc(nc1)NC(=O)C2=C(NC3=C([C@H]2c4ccc(cc4)O)C(=O)C[C@H](C3)c5ccco5)C C06281020
c1ccc(cc1)CN2c3ccccc3C4=C(S2(=O)=O)[C@H](C(=C(O4)N)C#N)c5ccc(cc5)O C20558224
Cc1ccc(c(c1)n2c(=O)c3c(c(sc3nc2S[C@@H](C)C(=O)NC(=O)N)C)C)C C21134541
Cc1c(sc2c1c(=O)n(c(n2)SCC(=O)Nc3c(c4c(s3)CCCC4)C(=O)N)C)C C21366821
Cc1ccc(s1)C(=O)NCC(=O)OCc2nc(c3c4c(sc3n2)CCCCC4)N C21976757
C[C@@]1(CCS(=O)(=O)C1)NC(=O)CSc2nc(c3c4c(sc3n2)CCCC4)N C24465928
Cc1ccc(c(c1)C)n2c(=O)c3c4c(sc3nc2SCCC(=O)NC(=O)N)CCCC4 C24891670
Cc1c(c(c(c2c1O[C@@H](C2)CCn3ccc(=O)c(c3C)O)C)OC(=O)c4ccc(cc4)N)C C26972282
c1cc(ccc1[C@@]2([C@H]([C@H](NC(=O)N2)c3ccc4c(c3)OCO4)C(=O)C(F)(F)F)O)F C27754466
CC1=C[C@@H]([C@H]2[C@](C[C@H]([C@]2(C(C)C)O)OC(=O)C)([C@@H](C1)O)C)OC(=O)c3ccc(cc3)O C31157364
Cc1c2c(n(n1)C(=O)c3ccc(cc3)Cl)N=C(S[C@@H]2c4ccc(c(c4)OC)O)N C17222132
CCOc1cc(ccc1O)[C@@H]2c3c(=O)[nH]c(nc3NC4=C2C(=O)CC(C4)(C)C)SCC=C C33810317
c1ccc(cc1)c2csc3c2c(=O)n(c(n3)SCc4[nH]c(=O)c5c6c(sc5n4)CCC6)N C25182571
c1cc(ccc1C(=O)[C@@H]2[C@H](NC(=O)N[C@@]2(C(F)(F)F)O)c3ccc4c(c3)OCO4)Cl C33933495
c1cc(ccc1C(=O)NC(=S)Nc2cc(ccc2O)[N+](=O)[O-])I C14270318
c1cc(ccc1C[C@@H]2[C@@H]3[C@@H](C(=O)N(C3=O)c4ccc(cc4)F)[C@@]5(N2)c6cc(ccc6NC5=O)F)O C20518150
CCOC(=O)N/N=C(\C)/[C@@]1([C@H](C[C@@H]2[C@@]1(CC[C@@H]3[C@@H]2CC=C4[C@@]3(CC[C@@H](C4)O)C)C)O)OC C38194503
CC1(CC2=C([C@@H](c3c([nH]c(=O)[nH]c3=O)N2)c4ccc(o4)c5cccc(c5)Cl)C(=O)C1)C C39794968
C[C@@H]1C[C@H]2[C@@H]3CCC4=Cc5c(cnn5c6ccncc6)C[C@@]4([C@@H]3[C@@H](C[C@@]2([C@]1(C(=O)CO)O)C)O)C C40810565
C[C@@H]1CC[C@H]2[C@]([C@]13Cc4c(cc5c(c4O3)CNC5=O)O)(C[C@@H]([C@H](C2(C)C)O)OC(=O)C)C C43509944
CCOc1ccc(cc1O)[C@H]2c3c([nH]n(c3=O)c4ccccc4)NC5=C2C(=O)CC(C5)(C)C C09484420
Cc1ccc(s1)[C@H]2c3c([nH]nc3O)NC4=C2C(=O)C[C@@H](C4)c5ccc(c(c5)OC)OC C18200521
CC[C@H](C)N1C(=O)[C@@H]2[C@H](N[C@]3([C@@H]2C1=O)c4ccc(c(c4NC3=O)C)C)Cc5ccc(cc5)O C16022077
CCCCN1C(=O)[C@@H]2[C@H](N[C@@]3([C@@H]2C1=O)c4cc(cc(c4NC3=O)C)C)Cc5ccc(cc5)O C20566531
CC(C)Oc1cc(c(cc1OC)[C@H]2c3c(n[nH]c3OC(=C2C#N)N)c4ccccc4)Cl C06015163
c1cc(ccc1N2C(=O)C[C@H](C2=O)NNC(=O)c3cc(ccc3O)Br)Br C28314682
CCOc1cc(cc(c1O)Br)/C=N/NC(=O)C(=O)Nc2cc(cc(c2)C)C C59483272
C[C@H]1C(=C2C(=NC(=NC2=O)[C@@H](C)S[C@@H]3NN=C(N3N)c4ccc(cc4Cl)Cl)S1)C C38654211
Cc1ccc(cc1C)n2c(nnc2SCC(=O)NC3CC3)c4c(c5cccnc5s4)N C64370060
c1ccc(c(c1)CSC2=NC(=O)[C@@H]3[C@@H](CC(=O)NC3=N2)c4ccc(c(c4)O)O)Cl C64772999
c1ccc(cc1)n2c(nnc2SCC(=O)NC3CCCC3)c4c(c5cccnc5s4)N C64793900
c1ccc2c(c1)[C@@]3([C@H]4[C@@H]([C@@H](N3)Cc5ccc(cc5)O)C(=O)N(C4=O)c6ccc(cc6)F)C(=O)N2 C16011540
CC[NH+]1CCc2c(sc3c2C(=N[C@@H](N3)c4ccc(c(c4)[N+](=O)[O-])Cl)O)C1 C04556319
c1cc(cc(c1)S(=O)(=O)NC2=[NH+]CCC2)NC(=O)[C@@H]3Cc4cc(ccc4O3)Cl C09664298
c1cc(cc(c1)S(=O)(=O)NC2=[NH+]CCC2)NC(=O)[C@H]3Cc4cc(ccc4O3)Cl C09664300
CCOC(=O)c1c2c(sc1NC(=O)c3cc(no3)C)C([NH2+]C(C2)(C)C)(C)C C11694232
CCOC(=O)[C@@]1([C@@H]2[C@@H]([C@H]([NH2+]1)c3ccc(cc3)O)C(=O)N(C2=O)c4ccccc4)C C12496963
Cc1ccc(cc1)[C@@H]2[C@@H]3[C@H](C(=O)N(C3=O)c4ccccc4)[C@]([NH2+]2)(CO)C(=O)OC C12497164
CCn1ccc(n1)C(=O)Nc2c(c3c(s2)C([NH2+]C(C3)(C)C)(C)C)C(=O)OCC C13702230
c1ccc2c(c1)CC(C2)[NH+]3CCNC(=O)[C@@H]3CC(=O)NCc4ccc5c(c4)OCO5 C20166114
C[NH+]1CCN(CC1)S(=O)(=O)c2ccc3c(c2)[C@@H]4C=CC[C@H]4[C@H](N3)c5ccc(c(c5)OC)O C20693073
CC1(CC(CC([NH2+]1)(C)C)NC(=O)CN(C)S(=O)(=O)c2ccc(cc2)C#N)C C25767180
Cc1c(c(n2c(n1)nc(n2)SC)C)CC(=O)NC3CC([NH2+]C(C3)(C)C)(C)C C28786367
Cc1ccc2c(c1)[nH]c([nH+]2)N3CCC(CC3)C(=O)N[C@@H](C)c4ccc5c(c4)OCCO5 C33070922
CC(C)[C@H](C(=O)OC)NC(=O)N1CCc2c([nH+]c[nH]2)[C@@H]1c3cccc(c3F)F C36579935
CCCC[NH+](C)Cc1c(nc2n1cc(cc2)N)c3ccc4c(c3)N(C(=O)CO4)C C36273482
Cc1c(c(no1)c2ccccc2)C(=O)NNC3=c4cc(ccc4=[NH+]C3=O)Br C00682818
CCOC(=O)c1c2c(sc1NC(=O)c3c(cn(n3)C)C)C([NH2+]C(C2)(C)C)(C)C C38509031
COc1ccc2ccccc2c1[C@H]3CC(=NN3)C(=O)N/N=C/C4=c5ccccc5=[NH+]C4 C38814399
CC1=NN[C@H](N1c2ccccc2)SCC(=O)N/N=C/C3=c4ccccc4=[NH+]C3 C39412511
Cc1[nH]nc(n1)[C@H](C)NC(=O)C[C@H]2[C@@H]([NH+]([C@@H]3[C@@H]2C(=O)CC(C3)(C)C)CC(C)C)C C39543981
CC1(CCCCC1)C(=O)N2C[C@@H](C3(C2)CC[NH2+]CC3)C(=O)NCc4ccc5c(c4)OCO5 C39610176
COc1ccc(c(c1)C(=O)N2C[C@H](C3(C2)CC[NH2+]CC3)C(=O)NC4CCCC4)OC C39632574
c1ccc2c(c1)OC[C@@H](O2)C(=O)N3C[C@@H](C4(C3)CC[NH2+]CC4)C(=O)NC5CCCCCC5 C39633687
Cc1cc(n(n1)C(C)(C)C)C(=O)N2C[C@@H](C3(C2)CC[NH2+]CC3)C(=O)N[C@H]4CCC[C@@H]([C@@H]4C)C C39637423
c1ccc2c(c1)ccc(n2)C(=O)N3C[C@@H](C4(C3)CC[NH2+]CC4)C(=O)NC[C@@H]5c6ccccc6CCO5 C39669216
c1ccc2c(c1)ccc(n2)C(=O)N3C[C@H](C4(C3)CC[NH2+]CC4)C(=O)NC[C@@H]5c6ccccc6CCO5 C39669217
C[C@H]1C(=C(N=N1)C)[C@H](C)NC(=O)[C@@H]2CN(CC23CC[NH2+]CC3)C(=O)c4cccc(c4F)Cl C39674365
Cc1ccc(c(c1F)F)C(=O)N2C[C@@H](C3(C2)CC[NH2+]CC3)C(=O)N[C@@H](C)C4=C(N=N[C@@H]4C)C C39674366
Cc1ccccc1CC(=O)N2C[C@@H](C3(C2)CC[NH2+]CC3)C(=O)N[C@@H](C)C4=C(N=N[C@@H]4C)C C39674560
Cc1nc(c2c(csc2n1)c3ccc(c(c3)OC)OC)Nc4ccc([nH+]c4)NC C40135247
Cc1cccc(n1)c2c([nH+]c([nH]2)NCc3ccc(cc3)C#N)C4=CC=C5[C@H](C4)OCO5 C45324684
c1ccc(c(c1)NC(=O)C[NH+]2CCC(=CC2)c3c[nH]c4c3ccc(c4)F)[N+](=O)[O-] C47274112
C=CCNC1=[NH+]N=C([C@@H](S1)C(=O)Nc2ccc3c(c2)OCO3)c4ccccc4 C53603584
C[C@@H]1CCc2c(cc(s2)C(=O)NNC(=O)N3CCN(CC3)c4cc[nH+]cc4)C1 C54392980
C[NH+](C)C1(CCCCCC1)CNC(=O)CCN2C(=O)C3(CCCCC3)NC2=O C21201014
CCOc1cc(ccc1O)/C=N/c2c([nH+]c3n2cccc3)c4ccc(c(c4)OC)O C00793495
C[C@H]1C[C@]2(CC(C1)(C)C)C(=O)N(C(=O)N2)CC(=O)NC[C@H](C)[NH+]3CCC(CC3)C C60156600
C[C@@H]1C[C@@]2(CC(C1)(C)C)C(=O)N(C(=O)N2)CC(=O)NC3CC[NH+](CC3)CC(F)F C60240868
Cc1c(oc2c1cc3c(c2)OC(=O)[C@H]([C@H]3C)CCC(=O)NCCc4c[nH]c[nH+]4)C C53629494
COc1ccc2=C(C[NH+]=c2c1)/C=C\3/C(=O)N(C(=S)S3)NC(=O)c4cccc(c4)O C39954583
COc1ccc(cc1OC)CC2=NN3[C@@H](NN[C@@H]3S2)[C@@H]4C=c5ccccc5=[NH+]4 C63282037
c1cc2=[NH+][C@H]3CN(CCC3=c2cc1Cl)C(=O)NCC(=O)Nc4nccs4 C63294684
C[C@H](C(=O)/N=c/1\[nH]c2ccccc2s1)NC(=O)[C@@H]3C=c4c(=[NH+]3)cccc4OC C63328789
CC(C)[C@@H](C(=O)OC)NC(=O)N1CCc2c([nH+]c[nH]2)[C@@H]1c3cc(ccc3F)F C20737061
C[NH+]1CCC2=c3ccccc3=[NH+][C@H]2[C@@H]1c4c([nH]c(=O)n(c4=O)CCc5ccccc5)[O-] C63375406
Cc1ccc(c(c1)C)NC(=O)CN2C(=O)[C@@H](NC2=O)CC3=c4ccccc4=[NH+]C3 C63393727
Cc1ccc(cc1)C(=O)NC2=c3ccccc3=[NH+][C@H]2C(=O)NCc4c(nn(c4C)C)C C63752459
CCn1cc(c(n1)C(=O)N2CC[C@@]3(C2)/C(=[NH+]/C4CCCC4)/Nc5ccccc5CN3)Cl C65265917
C[C@@H]1CCC[C@H](C12C(=O)N(C(=O)N2)C[NH+]3CCC(CC3)NC(=O)C4CCC4)C C66079740
Cc1ccc(c(c1)NC(=O)[C@H](C)[NH+]2CCC(CC2)NC(=O)c3ccoc3C)OC C66890931
CC(C)[C@@H](C(=O)OC)NC(=O)N1CCc2c([nH+]c[nH]2)[C@@H]1c3ccc(cc3F)F C20719888
Cc1c(c2cc(ccc2[nH]1)OC(F)(F)F)CCN3C(=O)OC4([C@]3(C)O)CC([NH2+]C(C4)(C)C)(C)C C00718619
CC(C)[NH+]1CCc2c(sc3c2C(=N[C@H](N3)c4ccc(cc4)OC(=O)c5ccc(cc5)Cl)O)C1 C08923472
CCOc1cccc(c1O)[C@@H]2CC(=N[C@H]([NH2+]2)c3ccc(cc3)C(=O)OC)c4ccc(cc4)Br C09543139
Cc1c(c2cc(ccc2[nH]1)OC(F)(F)F)CCN3C(=O)OC4([C@@]3(C)O)CC([NH2+]C(C4)(C)C)(C)C C12372311
COc1cc(ccc1OCc2ccc(cc2Cl)Cl)C[NH2+]CCNc3ccc(cc3Cl)[N+](=O)[O-] C16214704
Cc1ccc(cc1C)NC(=O)c\2cc3ccccc3o/c2=[NH+]\NS(=O)(=O)c4ccc(cc4)Cl C20323595
Cc1ccc(cc1)S(=O)(=O)N/[NH+]=c\2/c(cc3ccccc3o2)C(=O)Nc4ccc(c(c4)Cl)C C20323611
CCOc1cccc(c1O)[C@@H]2CC(=N[C@H]([NH2+]2)c3ccc(c(c3)Br)F)c4ccc5c(c4)OCO5 C20764074
CCOc1cccc(c1O)[C@@H]2CC(=N[C@@H]([NH2+]2)c3ccc(c(c3)Br)F)c4ccc5c(c4)OCO5 C20764082
CCOc1cccc(c1O)[C@H]2CC(=N[C@H]([NH2+]2)c3ccc(cc3)C(F)(F)F)c4ccc5c(c4)OCO5 C20764095
CCOc1cccc(c1O)[C@H]2CC(=N[C@@H]([NH2+]2)c3ccc(cc3)C(F)(F)F)c4ccc5c(c4)OCO5 C20764103
c1ccc2c(c1)c(=[NH+]C3CCCCC3)c(c(o2)O)NS(=O)(=O)c4ccc(cc4)C5CCCCC5 C21034432
Cc1ccc(cc1S(=O)(=O)N2CCCCCC2)NC(=O)C/[NH+]=c/3\ccc-4c(cc(oc4c3)O)C C24992449
Cc1cc(cc2=C(C(=O)[NH+]=c12)NNC(=O)COc3c(cc(cc3Cl)Cl)Cl)Br C15015354
C[C@@H]1CCC[NH+](C1)CC(=O)Nc2c(c3c(s2)C[C@@H](CC3)C(C)(C)C)C(=O)Nc4cc(ccc4OC)OC C35144381
CC1=C([C@@H](N2CCCSC2=[NH+]1)c3ccc(cc3)NS(=O)(=O)c4ccc(cc4)C(C)(C)C)C(=O)NC C35337834
CC(C)C[NH+](Cc1[nH]c(=O)c2c(csc2n1)c3ccccc3F)C[C@H](COc4ccc(cc4)OC)O C35747378
CCOC(=O)[C@@H]1[C@H]([C@@]2([C@@](N1)(N3C=C(C=CC3=[NH+]2)C)c4ccc(cc4)Cl)c5ccc(cc5)Cl)O C36351169
COC(=O)[C@@H](Cc1ccccc1)NC(=O)N2CCc3c([nH+]c[nH]3)[C@@H]2c4ccc(cc4)Br C36569451
C[NH+](C)[C@H](CN[C@@H](c1ccccc1)C(=O)Nc2ccc(cc2Br)[N+](=O)[O-])c3ccccc3 C12565972
c1ccc(cc1)Nc2nc(cs2)CS[C@@H]3NN=C(N3C[C@@H]4CCCO4)C5=c6ccccc6=[NH+]C5 C38796717
CC(C)c1ccc(cc1)[C@@H]2NC(=NC(=[NH+]2)N)SCC(=O)N3c4ccccc4CCc5c3cccc5 C39448859
c1ccc(cc1)OS(=O)(=O)c2cc(ccc2N3CC[NH2+][C@H](C3)c4ccccc4O)Br C39530558
c1ccc(cc1)[C@@H]2NN[C@@H](N2c3ccc(cc3)Cl)SCC(=O)N/N=C/C4=c5ccccc5=[NH+]C4 C39584762
c1ccc(cc1)[C@@H]2NN[C@H](N2c3ccc(cc3)Cl)SCC(=O)N/N=C/C4=c5ccccc5=[NH+]C4 C39584764
CN(C)CC[NH2+][C@H]1C[C@H](N2[C@@H](Cc3c4ccccc4[nH]c3[C@H]2C1)C(=O)OC)c5cccc(c5)Cl C22927042
CC[C@@H](C)[C@H]1C(=O)N(C2([NH2+]1)CCN(CC2)C(=O)Nc3cccc(c3)Cl)Cc4ccc5c(c4)OCO5 C36028933
CC[C@H](C)[C@H]1C(=O)N(C2([NH2+]1)CCN(CC2)C(=O)Nc3cccc(c3)Cl)Cc4ccc5c(c4)OCO5 C36028935
Cc1ccc(cc1)NC(=O)c\2cc3cc(ccc3o/c2=[NH+]\NS(=O)(=O)c4ccc(cc4)C)Cl C59170414
Cc1ccc(cc1)S(=O)(=O)N/[NH+]=c\2/c(cc3c4ccccc4ccc3o2)C(=O)Nc5cccc(c5)C C59170442
Cc1ccc(cc1)S(=O)(=O)N/[NH+]=c/2\c(cc3cc(ccc3o2)C)C(=O)Nc4cccc(c4)Cl C59170552
Cc1ccc(cc1)S(=O)(=O)N/[NH+]=c\2/c(cc3cc(ccc3o2)C)C(=O)Nc4ccccc4Cl C59170571
Cc1ccc(cc1)S(=O)(=O)N/[NH+]=c/2\c(cc3cc(ccc3o2)Cl)C(=O)Nc4ccccc4F C59170703
Cc1ccc(cc1C)c2csc(n2)NC(=O)C[NH+](C)CC(=O)Nc3ccccc3Br C12806072
CCOC(=O)c1c(c(sc1NC(=O)C2=CC3=[NH+][C@H](C[C@@H](N3N2)C(F)(F)F)c4cccs4)C)C C13121891
Cn1cc(cc1C(=O)N/[NH+]=C(/COc2ccc(cc2)Cl)\N)C(=O)c3ccc(cc3Cl)Cl C17948797
c1cc(cc(c1)[C@]2(C3=[NH+]CCCCCN3C(=N2)N)c4ccc(cc4)OC(F)(F)F)c5cccnc5F C45257242
CC[NH+]1CCc2c(sc3c2C(=N[C@@H](N3)c4ccc(cc4)OC(=O)c5cccc6c5cccc6)O)C1 C15947148
CC[NH+]1CCc2c(sc3c2C(=N[C@@H](N3)c4ccc(c(c4)OCC)OC(=O)c5cccc6c5cccc6)O)C1 C15947261
CC[NH+]1CCc2c(sc3c2C(=N[C@@H](N3)c4ccc(c(c4)OC)OC(=O)c5ccc(cc5)Cl)O)C1 C15947269
c1ccc(cc1)C[NH+]2CCc3c(sc4c3C(=N[C@@H](N4)c5ccc(o5)c6ccccc6[N+](=O)[O-])O)C2 C15947384
c1ccc2=[NH+]CC(=c2c1)[C@@H](CNC(=O)CN3C(=O)O[C@@H](N3)c4cccs4)c5ccccc5Cl C63135268
COc1cc(cc(c1OC)OC)[C@H]2N[C@H](CS2)CC(=O)NCCC3=c4cc(ccc4=[NH+]C3)Cl C63279938
c1ccc2=[NH+]/C(=N\S(=O)(=O)c3ccc(cc3)Cl)/[C@@H]([NH+]=c2c1)Nc4cc(ccc4C(=O)[O-])Cl C39984301
c1ccc2=[NH+]/C(=N\S(=O)(=O)c3ccc(cc3)Cl)/[C@H]([NH+]=c2c1)Nc4cc(ccc4C(=O)[O-])Cl C39984302
Cc1cc(nc2c1N(CCS2)C(=O)Nc3ccc(cc3)C(=O)NCCC4=c5ccccc5=[NH+]C4)C C63573609
CC(=O)N[C@@H](CC1=c2ccccc2=[NH+]C1)C(=O)Nc3ccc(cc3)Oc4ccc(cc4)Br C63801423
CC(=O)N[C@H](CC1=c2ccccc2=[NH+]C1)C(=O)Nc3ccc(cc3)Oc4ccc(cc4)Br C63801424
c1cc(cc(c1)[C@@]2(/C/3=[NH+]/CCCCCN3C(=N2)N)c4ccc(cc4)OC(F)(F)F)c5cccnc5F C45257233
c1cc(cc(c1)[C@]2(/C/3=[NH+]/CCCCCN3C(=N2)N)c4ccc(cc4)OC(F)(F)F)c5cccnc5F C45257242
c1ccc(cc1)Cn2c(nnc2SCc3ccc(cc3)C(=O)[O-])c4ccc(cc4)N C05899744
CC(C)(C)[C@H]1CCc2c(csc2C1)C(=O)NNC(=O)[C@H]3[C@@H]4CC[C@@H](C4)[C@@H]3C(=O)[O-] C06363914
c1cc(c(cc1NC(=S)NC(=O)/C=C/c2ccc(cc2Cl)Cl)C(=O)[O-])Cl C08985028
c1ccc(c(c1)C(=O)[O-])NC(=O)CCNC(=O)C23CC4CC(C2)CC(C4)C3 C12990882
c1cc(c(cc1S(=O)(=O)NCCc2ccc(cc2Cl)Cl)C(=O)[O-])O C13197016
C[C@@H](c1ccc(cc1)Br)NS(=O)(=O)c2ccc(c(c2)C(=O)[O-])O C13198293
c1ccc(cc1)C[C@@H](c2ccccc2)NS(=O)(=O)c3ccc(c(c3)C(=O)[O-])O C13198704
c1ccc(cc1)[C@H](c2cccs2)NS(=O)(=O)c3ccc(c(c3)C(=O)[O-])O C13199518
c1ccc(cc1)C(c2ccccc2)C(=O)NCC(=O)NN=Cc3ccc(cc3)C(=O)[O-] C13562967
CC(C)n1c2ccccc2c(c1/C=C/[C@@H](C[C@H](CC(=O)[O-])O)O)c3ccc(cc3)F C03830864
c1cc(c(cc1Cl)Cl)C(=O)NC(=S)Nc2ccc(cc2C(=O)[O-])Cl C16384915
c1cc(ccc1C(=O)NC(=S)Nc2ccc(cc2C(=O)[O-])Cl)Cl C16400891
CCN\1C(=O)/C(=C/c2ccc(cc2)O)/S/C1=N\c3ccc(cc3C(=O)[O-])O C16927717
CC(C)(C)[C@H]1CCc2c(csc2C1)C(=O)NNC(=O)[C@@H]3CCCC[C@@H]3C(=O)[O-] C17087450
Cc1c(sc(c1C(=O)NC2CCCCC2)NC(=O)[C@@H]3[C@@H]4C[C@H]([C@@H]3C(=O)[O-])C=C4)C C17090742
CC[C@H]1CCc2c(sc(c2C(=O)NC3CCCC3)NC(=O)C[C@H](C)CC(=O)[O-])C1 C17092411
CC[C@@H]1CCc2c(sc(c2C(=O)Nc3ccccc3C)NC(=O)CCCC(=O)[O-])C1 C17096018
Cc1c(sc(c1C(=O)NC2CCCCC2)NC(=O)[C@H]3CC(=C(C[C@@H]3C(=O)[O-])C)C)C C17098091
CC(C)C(=O)Nc1ccc(cc1)C(=O)Nc2ccc(cc2C(=O)[O-])Br C21002437
c1ccc2c(c1)c(c(s2)C(=O)NNC(=O)CC3(CCCCC3)C(=O)[O-])Cl C22226107
c1ccc2cc(c(cc2c1)C(=O)Nc3ccccc3O)[N-]S(=O)(=O)c4cccs4 C22508165
C1CCC(CC1)NC(=O)c2c3c(sc2NC(=O)[C@H]4[C@H]5C[C@@H]([C@@H]4C(=O)[O-])C=C5)CCC3 C17096032
C[C@H](C(=O)NC12CC3CC(C1)CC(C3)C2)Nc4ccc(cc4)[N-]S(=O)(=O)C C32899549
Cc1cc(cc(c1Cl)C)OCC(=O)NNC(=O)[C@@H]2[C@H]3CC[C@@H]([C@@H]2C(=O)[O-])C3=C(C)C C34981840
Cc1c(c(=O)[nH][nH]1)[C@H](c2ccc(cc2)Cl)c3c(nn(c3[O-])c4ccccc4)C C08535871
CC1=C([C@@H](N2C(=CSC2=N1)/C=C(/NCC(C)C)\[O-])c3ccccc3)C(=O)NC C35692569
CC1=C([C@@H](N2C(=CSC2=N1)/C=C(/NCC3CC3)\[O-])c4ccccc4Cl)C(=O)NC C35693338
c1ccc2c(c1)c(c(c(n2)C3CC3)/C=C/[C@@H](C[C@@H](CC(=O)[O-])O)O)c4ccc(cc4)F C11616583
CCCC[C@@H]1[N-][C@@H]([C@@H]([NH+]1Cc2ccc(cc2)c3ccccc3c4[n-]nnn4)CO)Cl C38664618
Cc1c(sc(c1C(=O)NC2CCCC2)NC(=O)[C@H]3[C@H](C4CCC3CC4)C(=O)[O-])C C17091522
c1cc(ccc1NC(=O)c2ccsc2NC(=O)[C@@H]3[C@H](C4CCC3CC4)C(=O)[O-])Cl C17098232
CC(C)c1c(c(nn1c2ccc(c(c2)Cl)F)c3ccc(c(c3)O)O)C(=O)[O-] C38170780
c1ccc2c(c1)-c3ccccc3C2COC(=O)N[C@H](Cc4ccc[nH]4)C(=O)[O-] C44320348
c1ccc2c(c1)-c3ccccc3C2COC(=O)N[C@@H](Cc4ccc5cc[nH]c5c4)C(=O)[O-] C44320937
c1ccc2c(c1)-c3ccccc3C2COC(=O)N[C@H](Cc4ccc(cc4O)F)C(=O)[O-] C44321116
c1ccc2c(c1)-c3ccccc3C2COC(=O)NC[C@@H](Cc4ccc(cc4)O)C(=O)[O-] C02392134
COc1ccccc1NC2=N[C@@H](N3C(=CC(=C)NC3=N2)[O-])c4ccc(cc4)SC C51025117
Cc1cc(c(c(c1Cl)S(=O)(=O)[N-]c2ccc(c(c2)[N+](=O)[O-])N)C)Cl C07357415
c1c(cc(cc1C(F)(F)F)NC(=O)CSc2[nH]c(=O)cc(n2)[O-])C(F)(F)F C59432477
c1cc(c(cc1N[C@@H]2CC(=O)N(C2=O)c3ccc(c(c3)O)C(=O)[O-])C(F)(F)F)Cl C16902046
c1cc(c(cc1[N-]S(=O)(=O)c2ccc(cc2C(F)(F)F)Cl)[N+](=O)[O-])N C60934582
C[C@@H](c1ccsc1)NC(=O)Nc2ccc(cc2C(=O)[O-])Br C61370218
c1c(cc(cc1Cl)Cl)NC(=O)CSc2nc3c(s2)c(=O)cc([nH]3)[O-] C13119404
c1cc(ccc1CC(=O)Nc2ccc(cc2C(=O)[O-])I)O C62824053
CC(C)(C)c1ccc(cc1)NC(=O)CSc2c(c3c(s2)c([nH]c(=O)n3)[O-])C#N C04987731
CCCCCN1c2ccccc2[C@H](C(=C1[O-])C(=O)/N=c/3\[nH]c(cs3)C)O C63985282
c1ccc2c(c1)C(=C3C2=NC(=C([C@@H]3c4ccc(cc4)Cl)C#N)SCC(=O)N)[O-] C04168021
c1cc(ccc1SC(F)(F)F)S(=O)(=O)[N-]c2ccn(n2)CC(=O)N C64938042
Cc1ccc(cc1NC(=O)C)/C(=C(\C#N)/C(=O)c2c([nH]c3c2cccc3)C)/[O-] C66004634
c1cc(cc(c1)Cl)NNC(=O)CCn2c(nnc2[S-])c3cccs3 C66779322
c1ccc(c(c1)C(=O)[O-])NC(=S)N[C@H](C(Cl)(Cl)Cl)NC(=O)CF C03147733
CCC(C)(C)[C@H]1CCc2c(sc(c2C(=O)N)NC(=O)[C@@H]3CC=CC[C@@H]3C(=O)[O-])C1 C04613970
CCC(C)(C)[C@H]1CCc2c(sc(c2C(=O)N)NC(=O)[C@H]3CC=CC[C@@H]3C(=O)[O-])C1 C04613972
c1cc(ccc1C(=O)[O-])NC(=S)N[C@@H](C(Cl)(Cl)Cl)NC(=O)CF C02706947
CC(C)(C)[C@@H]1CCc2c(sc(c2C(=O)N)NC(=O)[C@H]3[C@@H]4CC[C@@H](C4)[C@@H]3C(=O)[O-])C1 C05726678
c1ccc2c(c1)-c3ccccc3C2COC(=O)N[C@@H](Cc4ccc(cc4)N)C(=O)[O-] C02560905
c1ccc(cc1)C(=O)[C@@H]2[C@H](NC(=O)N[C@]2(C(F)(F)F)O)c3ccc(cc3)C(=O)[O-] C11859245
C[C@]12CC[C@@H]3[C@H]([C@H]1CC[C@@H]2O)CCC4=C/C(=N\OCC(=O)NCC(C)(C)[C@H](C(=O)[O-])O)/CC[C@]34C C12296258
C[C@]12CC[C@H]3[C@H]([C@H]1CC[C@@H]2O)CCC4=C/C(=N\OCC(=O)NCC(C)(C)[C@H](C(=O)[O-])O)/CC[C@]34C C12296259
Cc1cc(c(cc1C)[C@@H](C)NC(=O)CNC(=O)N[C@@H](CCc2ccccc2)C(=O)[O-])C C13237978
Cc1cc(c(cc1C)[C@H](C)NC(=O)CNC(=O)N[C@H](CCc2ccccc2)C(=O)[O-])C C13237987
Cc1ccc(cc1C)[C@@H](C)NC(=O)CNC(=O)N[C@H](CCc2ccccc2)C(=O)[O-] C13238354
CCOc1cc(ccc1OCC(=O)N)/C=N/Nc2c(c(nc(c2Cl)Cl)C(=O)[O-])Cl C13356713
c1cc(cc(c1)Cl)NS(=O)(=O)c2ccc(c(c2)NC(=O)CC3(CCCCCC3)C(=O)[O-])O C13469780
CCC[C@@H]1CCc2c(sc(c2C(=O)N)NC(=O)[C@@H]3[C@@H]4CC[C@H]([C@@H]3C(=O)[O-])O4)C1 C17087363
CCCCc1ccc(cc1)c2csc(c2C(=O)N)NC(=O)[C@H]3CC=CC[C@@H]3C(=O)[O-] C17094934
Cc1c(c(c(s1)NC(=O)[C@H]2CC=CC[C@H]2C(=O)[O-])C(=O)N)c3ccc(cc3)C(C)C C02777186
CCC(C)(C)[C@@H]1CCc2c(sc(c2C(=O)N)NC(=O)[C@@H]3[C@@H]4C[C@H]([C@@H]3C(=O)[O-])C=C4)C1 C17097098
[truncated: 228,213 more chars]
