# Supplementary material for: PyRMD Studio: A Unified Suite for Next-Generation, AI-Powered Virtual Screening
Source: J Chem Inf Model. 2026 May 19;66(11):6197–203. doi: 10.1021/acs.jcim.6c00648 (PMC13250901; doi:10.1021/acs.jcim.6c00648)
Supplement: Supplementary file 2 [file ci6c00648_si_002.zip › decoys/fkb1a_decoys.ism]

CN(C)c1ccc(cc1)[C@@H]2CC(=NN2C(=O)CCC(=O)[O-])c3ccc(cc3)Br C00710121
CN(C)c1ccc(cc1)[C@H]2CC(=NN2C(=O)CCC(=O)[O-])c3ccc(cc3)Br C00710120
CCN1C(=O)C(=Cc2ccc(o2)c3cc(ccc3C(=O)[O-])Cl)C(=O)N(C1=S)CC C02220932
c1cc(c(cc1C(=O)[O-])Br)OCc2nnc(o2)c3ccc(o3)Br C13191283
Cc1nc(no1)c2ccc(cc2)OS(=O)(=O)c3cc(c(cc3Cl)Cl)C(=O)[O-] C13198835
c1cc(c(cc1Sc2ccc(cc2C(=O)[O-])S(=O)(=O)N3CCOCC3)Cl)F C13276262
Cn1ccnc1[C@@H](c2ccc(cc2)Cl)N(C)S(=O)(=O)c3ccc(c(c3)C(=O)[O-])F C13279351
Cc1ccc(cc1)C(=O)N(C)c2ccc(cc2)OS(=O)(=O)c3cc(cs3)C(=O)[O-] C13311142
C=CCn1c(=O)c2c3c(sc2nc1SCC(=O)N4CCC(CC4)C(=O)[O-])CCC3 C13344672
Cc1c2c(ncn(c2=O)Cc3cc4c(cc3Br)OCCO4)sc1C(=O)[O-] C13418273
c1ccc(c(c1)CN2c3ccccc3/C(=C/4\C(=O)N(C(=S)S4)CC(=O)[O-])/C2=O)Cl C16248093
Cc1cccn2c1nc(c(c2=O)/C=C\3/C(=O)N(C(=S)S3)CC(=O)[O-])Sc4ccccc4 C16741439
C[C@H](C(=O)[O-])Oc1ccc(cc1)/C=C/2\C(=O)N(C(=O)S2)c3cccc(c3)C(F)(F)F C16907005
C[C@@H](C(=O)[O-])Oc1cccc(c1)/C=C/2\C(=O)N(C(=O)S2)c3cccc(c3)C(F)(F)F C16909311
c1cc(sc1S(=O)(=O)N2CCN(CC2)C(=O)[C@H]3[C@H]4C[C@@H]([C@@H]3C(=O)[O-])C=C4)Cl C17097262
c1ccc(cc1)C(=O)C2=C(C(=O)N([C@@H]2c3cccc(c3)Br)c4nncs4)[O-] C08740878
c1ccc2c(c1)C(=NS2(=O)=O)[N-]N3C(=O)/C(=C/c4cccc(c4)Br)/SC3=S C20530784
CCn1c(c(cn1)c2cc(c3c(nn(c3n2)c4ccc(cc4)C(=O)[O-])C)C(F)(F)F)C C20615504
c1ccc(c(c1)[N-]S(=O)(=O)c2cc(ccc2CN3C(=O)c4cccnc4C3=O)F)F C20935798
Cc1ccc(o1)CN(C)C(=O)c2ccc(c(c2)[N-]S(=O)(=O)c3ccc(cc3)F)Cl C23159096
CS(=O)(=O)c1ccc(cc1)S(=O)(=O)[N-]c2ccccc2Oc3ccccc3Cl C32906728
CN1[C@H]([C@@H](CO1)S(=O)(=O)[N-]c2ccc(cc2)N(C)C)c3ccc(cc3)C(F)(F)F C34738663
CN1[C@H]([C@@H](CO1)S(=O)(=O)[N-]c2ccc(cc2)N(C)C)c3cccc(c3)C(F)(F)F C35916839
Cc1nnc(s1)N2[C@@H](C(=C(C2=O)[O-])C(=O)c3ccc4c(c3)C[C@@H](O4)C)c5ccccc5F C09541721
CC1(COc2cc(ccc2N(C1=O)CC=C)[N-]S(=O)(=O)c3cccc4c3nccc4)C C38707350
CCn1c(nnc1SCC2=CC(=O)N=C3C2=C([C@@H](S3)C(=O)[O-])C)c4cccs4 C39680096
c1cc(ncc1C(F)(F)F)N2CCN(CC2)S(=O)(=O)c3cc(c(cc3Cl)Cl)C(=O)[O-] C13071544
c1cc(c(cc1S(=O)(=O)N2CCN(CC2)c3ccc(cn3)C(F)(F)F)C(=O)[O-])F C13071554
Cc1ccc2nc(c(c(=O)n2c1)/C=C/3\C(=O)N(C(=S)S3)CC(=O)[O-])N4C[C@@H](C[C@@H](C4)C)C C33446976
c1ccc2c(c1)/C(=C/3\C(=O)N(C(=O)S3)c4ccc(c(c4)C(F)(F)F)Cl)/C(=O)N2CC(=O)[O-] C39860871
COc1ccc(cc1F)c2c(cn(n2)c3ccccc3)/C=C(\C#N)/C(=N/c4nccs4)/[O-] C39997763
CC(=O)[C@@H]1CC[C@@H]2[C@]1(C[C@H]([C@@H]3[C@@H]2CCC4=CC(=O)CC[C@@]34C)OC(=O)CCC(=O)[O-])C C43736594
Cc1cc(c(n1c2cccnc2)C)/C=C/3\C(=NC(=O)N(C3=O)c4ccc(cc4)Br)[O-] C13810378
c1cc(c(c(c1)Cl)Cn2cccc2/C=C/3\C(=NC(=O)N(C3=O)Cc4ccco4)[O-])Cl C13552643
CCn1c2ccccc2c3c1ccc(c3)[N-]S(=O)(=O)c4ccccc4S(=O)(=O)C C58611699
c1cc(ccc1N2C(=O)/C(=C\c3cc4c(cc3Br)OCO4)/C(=NC2=O)[O-])F C59106165
c1ccc(c(c1)c2ccc(o2)/C=C\3/C(=NC(=S)N(C3=O)c4ccccc4F)[O-])[N+](=O)[O-] C59135747
c1cc(c(cc1N2C(=O)/C(=C/c3ccc(o3)N4CCCC4)/C(=NC2=S)[O-])Cl)Cl C59138548
Cc1ccccc1OCCCn2cc(c3c2cccc3)/C=C/4\C(=NC(=S)N(C4=O)C)[O-] C59182220
Cc1ccc(cc1C)S(=O)(=O)/N=C(/c2cnn(c2C)c3ccc(cn3)C(F)(F)F)\[O-] C59250666
Cc1cccc(c1C)n2c(cc(c2C)/C=C\3/C(=NC(=O)N(C3=O)c4ccc(cc4)F)[O-])C C33343270
CN1C(=O)/C(=C\c2ccc(o2)c3cccc(c3)C(=O)[O-])/C(=O)N(C1=S)c4ccc(cc4)F C59595761
CC1=C2C(=CC(=O)N=C2S[C@H]1C(=O)[O-])CSc3nc(n(n3)c4ccccc4)C5CC5 C39929799
Cc1ccc(cc1)CSC2=NC(=O)[C@H]3[C@@H](C4=C(CCCC4=NC3=N2)[O-])c5ccncc5 C39765161
c1cc(cc(c1)[N+](=O)[O-])C2=NN=C3[C@@H]2C(=CC(=N3)c4cccc(c4)Br)C(=O)[O-] C20135870
Cc1ccccc1OCCn2cccc2/C=C/3\C(=O)N=C(N(C3=O)c4ccc(cc4)F)[O-] C17196831
c1cc(oc1)/C=C/C=C\2/C(=O)N=C(N(C2=O)c3ccc(cc3)I)[O-] C15798905
c1ccc(cc1)Sc2ccc(o2)/C=C/3\C(=O)N=C(N(C3=O)c4ccc5c(c4)OCO5)[O-] C08738748
CCN(CC)c1ccc(o1)/C=C/2\C(=O)N=C(N(C2=O)c3ccc(c(c3)C)Br)[O-] C01211139
Cc1c(nc2nc(nn2c1[O-])N(Cc3ccc(cc3)C#N)C(=O)c4ccc(cc4)Cl)C C64814016
Cc1c(cn(n1)C)S(=O)(=O)Nc2c(cn(n2)Cc3c(cccc3Cl)F)Br C02804856
Cc1cc(ccc1Br)N2C(=O)/C(=C/c3ccc(c(c3)OC)OCC#C)/C(=O)NC2=O C02193086
Cc1cc2c(c(c(c(=O)o2)CC(=O)N[C@H]3CCS(=O)(=O)C3)C)c4c1c(co4)c5ccccc5 C09340548
c1cc(ccc1n2c3c(cn2)c(=O)n(cn3)NC(=O)c4cc(cc(c4)C(F)(F)F)C(F)(F)F)F C09562997
Cc1ccc2c(c1)c(=O)c(cn2CC(=O)Nc3ccc4c(c3)OCCO4)C(=O)c5ccc(cc5)F C09855659
c1ccc2c(c1)c(=O)c3ccccc3n2CC(=O)Nc4nc(cs4)c5ccc6c(c5)OCCO6 C11249059
c1cc(cc(c1)Br)/C=C/2\C(=O)N(C(=S)S2)CC(=O)Nc3ccc(cc3)[N+](=O)[O-] C11866665
c1cc(c(cc1C(=O)Nc2cc(ccc2N3CCCC3)Cl)S(=O)(=O)N4CCOCC4)F C12596006
c1cc(cc(c1)Cl)n2c3c(cn2)c(=O)n4c(n3)SC[C@@H]4CC(=O)NCc5c(cccc5F)F C14011494
Cc1c2cc(sc2n(n1)c3ccccc3)C(=O)Nc4nc5ccc(cc5s4)S(=O)(=O)C C14462662
Cc1c(sc(=O)[nH]1)S(=O)(=O)N2CCN(CC2)C(=O)c3c(c4ccc(cc4s3)F)Cl C14850029
Cc1ccc(cc1C)c2c(cn(n2)c3ccccc3)C(=O)N(C)Cc4[nH]c(=O)c5ccccc5n4 C14933565
CN1CCc2c(sc3c2c(=O)n(c(n3)SCC(=O)Nc4nccs4)c5ccccc5)C1 C20392293
c1ccc(c(c1)C(F)(F)F)NC(=O)c2ccc(c(c2)S(=O)(=O)N3CCC4(CC3)OCCO4)F C20677220
CCn1c(=O)c2cc(ccc2nc1SCC(=O)Nc3ccc4c(c3)OCCO4)Br C21955109
CC(=O)OCC(=O)[C@@]12[C@H](C[C@H]3[C@@]1(C[C@@H]([C@]4([C@H]3CCC5=CC(=O)C=C[C@]54C)F)O)C)OC(O2)(C)C C21983775
CC(C)c1ccc(cc1)S(=O)(=O)N2CCN(CC2)Cc3[nH]c4c(c5c(s4)CCC5)c(=O)n3 C24630945
c1cc(ncc1C(F)(F)F)N2CCN(CC2)C(=O)CCc3[nH]c(=O)c4c5c(sc4n3)CCC5 C24954926
Cc1ccc2c(c1)C(=O)N(C2=O)CC(=O)Nc3cccc(c3C)C(=O)N4CCc5c(ccs5)C4 C26052698
CC(=O)OCC(=O)[C@@]12[C@@H](C[C@@H]3[C@@]1(C[C@@H]([C@@H]4[C@@H]3C[C@@H](C5=CC(=O)CC[C@@]45C)F)O)C)OC(O2)(C)C C26965922
c1ccc(c(c1)C(=O)N2CCN(CC2)c3ccc(cc3NC(=O)c4ccc5c(c4)OCCO5)Cl)F C30828778
Cc1cc(ccc1F)S(=O)(=O)Nc2ccc(cc2)C(=O)N3CCN(CC3)c4cccc(c4C#N)F C31401114
Cc1nc2c(n1[C@@H]3CCS(=O)(=O)C3)cc(nc2C(=O)Nc4cccc(c4)F)c5ccccc5 C32642045
CN1c2cc(ccc2-c3c(cnc(n3)SCC(=O)NCc4cccs4)S1(=O)=O)Cl C33039654
[H]/N=C\1/C(=C/c2cc(n(c2C)c3cccc(c3)F)C)/C(=O)N=C4N1N=C(S4)COc5ccccc5C C33369875
Cc1cc(ccc1Br)S(=O)(=O)N2CCN(CC2)[C@@H](C)c3[nH]c(=O)c4ccccc4n3 C12853126
Cc1cccc(c1)NC(=O)CN2c3ccccc3/C(=C/4\C(=O)N(C(=S)S4)C[C@H]5CCCO5)/C2=O C01832454
c1ccc2c(c1)C(=O)N(c3cc(ccc3S2(=O)=O)C(=O)NCc4ccco4)Cc5ccc(cc5)F C08597950
CN1C=C(C2=NC(=O)N(C(=O)[C@H]21)c3ccc(cc3)Cl)C(=O)Nc4cccc(c4)Br C39384047
CC(C)S(=O)(=O)[C@H]1CC(=O)c2c(c3c(cc4c(n3)cccc4SC)c(=O)n2SC)N1 C39456298
c1ccc(cc1)OS(=O)(=O)[P@]2(=O)NN3C[C@@H]4C=C(C(=C[C@@H]4C[C@@H]3CO2)Br)Cl C39469757
C[C@H](C(=O)Nc1ccc(cn1)Cl)N2CCN(CC2)S(=O)(=O)c3ccc(s3)Br C39519546
Cc1cc(ccc1NC(=O)COC(=O)[C@H]2C(=C3C(=NC(=NC3=O)C)S2)C)I C39617523
Cc1c(sc2c1c(=O)[nH]c(n2)CN3CCN(CC3)C(=O)[C@H]4[C@@H](SC(=C4C)C)n5cccc5)C C39733574
Cc1ccccc1CN2c3ccccc3[C@]4(C2=O)c5c(=O)c6ccccc6oc5C(=O)N4CCCO C39889697
Cc1ccc(cc1)N2[C@@H]([C@H](CC2=O)C(=O)N(C)Cc3[nH]c(=O)c4c(n3)ccs4)c5cccs5 C22186933
[H]/N=C\1/C(=C/c2c(nc3n2nc(s3)C4CC4)c5ccccc5)/C(=O)N=C6N1C(=CS6)c7ccccc7 C41074297
Cc1c2c(=O)c(c[nH]c2n(n1)c3ccc(cc3)F)C(=O)N4CCN(CC4)c5cccc(c5)Cl C43921035
c1cc2cc(oc2c(c1)Br)C(=O)NCc3ccc(s3)S(=O)(=O)N4CCOCC4 C46768536
Cc1nc2n(n1)c(=O)/c(=C/c3cc(ccc3OCC(=O)Nc4ccc(cc4)F)Br)/s2 C47154679
c1cc2c(nc1)[C@@H](c3ccc(cc3SC2)Cl)N4CCN(CC4)/C(=N/Cc5ccncc5)/NC#N C13912213
[H]/N=C\1/C(=C/c2cc(n(c2C)c3cccc(c3)C)C)/C(=O)N=C4N1N=C(S4)COc5ccccc5 C41108045
[H]/N=C\1/C(=C/c2cccn2c3ccccc3Cl)/C(=O)N=C4N1N=C(S4)COc5ccccc5C C41108308
[H]/N=C\1/C(=C\c2cc(n(c2C)c3ccccc3OC)C)/C(=O)N=C4N1N=C(S4)c5ccccc5F C09234589
[H]\N=C\1/C(=C/c2c(nn(c2Cl)c3ccccc3)C)/C(=O)N=C4N1C(=NS4)SCc5ccccc5 C41076720
COc1cc(cc(c1O)I)/C=N\c2ccc3c(c2)OCCOCCOCCO3 C03038290
c1ccc2c(c1)CCN(C2)S(=O)(=O)c3ccsc3C(=O)Nc4cccc(c4)C5=NN=CC5 C63919416
Cc1ccc(c(c1)C)S(=O)(=O)c2cn(c3c(c2=O)ccc(n3)C)CC(=O)Nc4ccc(cc4)F C64591264
c1cc(ccc1NC(=O)CSc2nnc3n2ccn(c3=O)c4ccc(cc4)Br)F C46047945
Cc1ccc(c(c1)N2CCN(CC2)C(=O)c3ccc(c(c3)/N=C/4\N[C@H]5CS(=O)(=O)C[C@H]5S4)C)C C67240882
[H]/N=C\1/[C@@H](C2=CCN(C[C@@H]2[C@H](C1(C#N)C#N)c3ccc(c(c3)OCC)OC(C)C)C(=O)C)C#N C08441907
Cc1cc(cc(c1)c2nc3c(c(n2)SCC(=O)NC(C)C)c(=O)n(c(=O)n3C)C)C C08900859
Cc1cc(n2c(nnc2n1)CNC(=O)c3cc(nn3c4ccccc4)c5cccs5)C C09592864
Cc1c(c(=O)n(n1C)c2ccccc2)NC(=O)[C@@H](C)Sc3nnc4n3CCCCC4 C09592973
Cc1nc2ccccc2c(=O)n1c3ccc(cc3)C(=O)Nc4ccc(cc4)S(=O)(=O)N(C)C C09671804
Cn1c2c(c(=O)n(c1=O)C)n(cn2)CC(=O)N[C@@H](c3ccc(cc3)F)c4cccs4 C09875881
Cc1cc(ccc1S(=O)(=O)Nc2cc(nn2[C@H]3CCS(=O)(=O)C3)c4ccco4)F C11795961
Cc1cc(cc(c1S(=O)(=O)Nc2ccc(cc2)C(=O)C)C)N3C(=O)CCS3(=O)=O C11858155
Cc1nc2c(c3c(s2)CCCCC3)c(=O)n1NC(=O)Cn4cnc5ccccc5c4=O C12680595
Cc1cccc(c1NC(=O)c2ccc3c(c2)N(C(=O)C(O3)(C)C)CC(=O)N4CCOCC4)C C12875382
Cc1c(c(n(n1)Cn2ccc(n2)C(=O)N3[C@](CC(=N3)C)(C(F)(F)F)O)C)Br C13959757
CN1C(=O)c2ccc(cc2C1=O)C(=O)NCCN3C(=O)/C(=C/c4ccccc4F)/SC3=O C14621694
CCOC(=O)N1CCN(CC1)C(=O)CCc2[nH]c(=O)c3c4c(sc3n2)C[C@H](CC4)C C15861414
Cc1c(sc2c1c(=O)[nH]c(n2)CSc3nnc(n3C)[C@@H]4COc5ccccc5O4)C C03452600
Cn1c2c(nc1SCC(=O)Nc3cccc(c3)C(F)(F)F)n(c(=O)n(c2=O)C)C C01152412
Cc1cc(ccc1S(=O)(=O)Nc2nc(c(s2)C)C)N3C(=O)C(CS3(=O)=O)(C)C C16701735
Cc1cc(=O)c(nn1c2ccccc2F)C(=O)Nc3c(n(n(c3=O)c4ccccc4)C)C C17303448
Cc1c(sc2c1c(=O)[nH]c(n2)CS[C@H](C)C(=O)N3CCN(CC3)c4ncccn4)C C17640728
Cc1cc(c2c(c1)cc(c(=O)[nH]2)[C@H](c3nnnn3Cc4ccc(cc4)F)N5CCOCC5)C C19568191
CC(C)c1c2c(c(c(n1)N3CCN(CC3)C(=O)C(=O)NC[C@H]4CCCO4)C#N)CCCC2 C20648173
c1cc(c(c(c1)F)NC(=O)N2CCN(CC2)Cc3nnnn3c4ccc(c(c4)F)F)F C21151125
CCn1c(=O)c2ccccc2n(c1=O)CC(=O)Nc3c4c(nn3c5ccccc5)CCC4 C22088849
Cc1cccc2c1ncn(c2=O)CC(=O)Nc3nc(c(s3)c4nccn4C(F)F)C C22472735
CC(=O)c1ccc(c(c1)F)N2CCN(CC2)C(=O)CN3C(=O)[C@@](NC3=O)(C)c4ccccc4 C22958657
Cc1ccc(cc1)c2nc(on2)CN3CCN(CC3)C(=O)c4ccc5c(c4)NC(=O)[C@@H](S5)C C12756422
C[C@H]1Cc2cc(ccc2O1)C(=O)C3=C(C(=O)N([C@]34c5ccccc5N(C4=O)C)CC[NH+](C)C)[O-] C24147530
c1ccc2c(c1)NC(=O)[C@@H](S2)CC(=O)N3CCN(CC3)Cc4nc(no4)c5cccs5 C14481297
Cc1c(sc(n1)NC(=O)Cc2c3ccccc3c(=O)n(n2)C)c4nccn4C(F)F C25163029
c1cc(sc1S(=O)(=O)N2CCN(CC2)c3c4c(nc[nH]4)ncn3)Br C31808050
Cc1nc2c(nc(=O)n(c2s1)CC(=O)Nc3ccc4c(c3)OCCO4)c5cccs5 C32615844
Cc1nc2c(n1[C@@H]3CCS(=O)(=O)C3)cc(nc2C(=O)NCc4ccco4)c5ccccc5 C32641982
c1cc(ccc1NC(=O)CCn2cnc3ccc(cc3c2=O)Br)n4nccn4 C32928152
Cc1ccc(cc1C)NC(=O)N2CCN(CC2)Cc3nc4cc(ccc4n3C)C(=O)N(C)C C33275737
Cc1ccccc1NC(=O)Cn2c(=O)c3c4c(sc3n(c2=O)CC(=O)N5CC5)CC(=C4C)C C34725721
Cc1cn2c(=O)c(c(nc2s1)C)S(=O)(=O)Nc3cc(c(cc3OC)OC)Cl C08589410
CN1[C@@H]2[C@H](C(=O)N(C1=O)C)N(C(=N2)Br)CCSc3[nH]c4ccccc4n3 C38898628
CN(C)S(=O)(=O)c1ccc2c(c1)sc(n2)NC(=O)[C@H]3Cc4ccccc4OC3=O C38994791
C[C@@H]1C(=C2C(=NC(=NC2=O)CS[C@@H](C)C(=O)/[NH+]=C/3\C=CC4=NC(=NC4=C3)[O-])S1)C C39447324
CCOc1cc2c(c3c(n(c2=O)S(=O)(=O)C(C)C)C(=O)C[C@@H](N3)Br)nc1 C39451478
CCO[C@@H]1CC(=O)c2c(c3c(cc(cn3)Br)c(=O)n2S(=O)(=O)C(C)C)N1 C39451978
CCOn1c2c(c3c(c1=O)cc4c(n3)cccc4S(=O)(=O)C(C)C)N[C@H](CC2=O)F C39453775
Cc1c\2c(oc1C(=O)N3CCOCC3)CCC/C2=N\NC(=O)c4cc(cnc4)Br C40823023
Cc1c(c(n2c(n1)ncn2)C)CCC(=O)Nc3ccccc3C(=O)N4C[C@@H](C[C@H](C4)C)C C46711196
Cn1c(nnc1SCC(=O)Nc2c(c3c(s2)CCC3)C#N)[C@@H]4COc5ccccc5O4 C03486573
Cc1ccc(cc1NC(=O)c2ccc(c(c2)S(=O)(=O)N3CCOCC3)Cl)C(=O)N(C)C C59282664
COc1ccccc1/C=C/2\C(=O)N(C(=O)S2)CC(=O)Nc3ccc4c(c3)ccc(=O)o4 C33585083
CC(=O)Nc1ccc(cc1)c2nc(on2)C3CCN(CC3)C(=O)C4=CC=C[C@@H]5C4=CC=N5 C64655808
Cc1ccc(cc1C)C(=O)N2CCN(CC2)S(=O)(=O)c3cc4c(cc3C)NC(=O)CO4 C64889613
Cc1ccc(cc1C)C(=O)N2CCN(CC2)S(=O)(=O)c3cc4c(cc3C)NC(=O)[C@H](O4)C C64889750
Cc1cc2c(c(oc2c(c1C)S(=O)(=O)NC[C@H]3CCCO3)C(=O)N4CCOCC4)C C65010818
c1cc(ccc1N(C(=O)CCl)NC(=O)P(=O)(N2CCOCC2)N3CCOCC3)Br C03190914
CCOc1cccc(c1)N2C(=O)/C(=C\c3cc(c(o3)N4CCOCC4)Br)/C(=O)NC2=O C06573623
C[C@@]1(C(=O)N(C(=O)N1)CC(=O)N2CCS[C@@H]2c3ccccc3F)c4cccc(c4)n5cnnn5 C08776238
c1ccc(c(c1)Cn2c3c(c(nc(n3)C4CCN(CC4)C(=O)c5ccc6c(c5)OCCO6)O)nn2)F C09202307
Cc1c(nn(n1)c2cccc(c2)Cl)C(=O)N(Cc3[nH]c(=O)c4ccccc4n3)C[C@H]5CCCO5 C09223611
C[C@@]1(C(=O)N(C(=O)N1)Cc2nnc(o2)c3ccc(cc3)Br)c4ccc5c(c4)OCCCO5 C09503356
c1ccc2c(c1)ccc(n2)C(=O)Nc3cc(ccc3N4CCOCC4)S(=O)(=O)N5CCOCC5 C09509732
Cc1cccc(c1)n2c(nnc2SCC(=O)NC[C@@H]3COc4ccccc4O3)N5CCOCC5 C09548859
C[C@]1(C(=O)N(C(=O)N1)Cc2nnc(o2)c3ccccc3Br)c4ccc5c(c4)OCCO5 C09882209
Cc1c(c(sc1c2ccccc2)NC(=O)/C=C/c3cn(c(=O)n(c3=O)C)C)C(=O)N4CCOCC4 C10025597
Cc1nnc(s1)SC[C@@H](C)Cn2c3c(=O)[nH]c(=O)n(c3nc2N4CCc5ccccc5C4)C C10249340
Cc1c(sc2c1c(nc(n2)C)NCC(=O)N3CCN(CC3)C(=O)[C@H]4COc5ccccc5O4)C C12762921
CC(C)CCn1c2c(c(n1)C(=O)N3CCOCC3)CN(CC2)C(=O)c4cc(n[nH]4)c5ccsc5 C14733439
CNC(=O)[C@@H]1CN(c2ccccc2O1)C(=O)c3ccc(c(c3)S(=O)(=O)N4CCOCC4)Cl C15616848
CCOc1cc(ccc1OCC#C)[C@@H]2CC(=O)Nc3c2c(nn3c4nc(cnn4)c5ccccc5)C C15670382
c1cc(nc(c1)n2cnnc2)C(=O)Nc3ccc(c(c3)Cl)N4CCN(CC4)C(=O)c5cccs5 C15867168
Cc1c(n(c(c1C#N)NC(=O)Cn2c3c(nc2Cl)n(c(=O)n(c3=O)C)C)c4cccc(c4)F)C C16581889
Cc1c(sc2c1c(=O)n(cn2)NC(=O)CSc3nc4ccccc4c(=O)n3C[C@@H]5CCCO5)C C16633377
c1ccc2c(c1)c(=O)[nH]c(n2)CCC(=O)N3CCN(CC3)S(=O)(=O)c4cccc5c4nsn5 C19098359
CCSc1nnc(s1)NC(=O)c2cc(nc3c2c(nn3[C@@H]4CCS(=O)(=O)C4)C)C5CC5 C19166938
Cc1c(nc(s1)NC(=O)c2ccc(cc2)S(=O)(=O)N(C)C)c3ccc4c(c3)N(C(=O)CO4)C C19820100
c1ccc2c(c1)C(=C(S2(=O)=O)C(=O)N3CCOCC3)NCc4nc(no4)c5ccc(cc5)Cl C19852153
C[C@H]1C[C@H](CN(C1)S(=O)(=O)c2ccc3c(c2)c(=O)c(c[nH]3)C(=O)N(Cc4ccco4)C[C@@H]5CCCO5)C C09495462
C[C@@]1(C(=O)N(C(=O)N1)CCN2CCOCC2)C3CCN(CC3)C(=O)c4ccc(cc4)c5ccco5 C20781763
Cc1ccc2c(c1)c(cc(n2)C)C(=O)N3CCC(CC3)[C@]4(C(=O)N(C(=O)N4)CCN5CCOCC5)C C20910666
CC(C)n1c2ccc(cc2sc1=O)S(=O)(=O)N3CCN(CC3)C(=O)c4ccc(cc4)NC(=O)C C21358498
C[C@]1(C(=O)N(C(=O)N1)Cc2cc(=O)n3c4c(sc3n2)CCCC4)c5ccc6c(c5)OCCCO6 C21977896
Cn1c2c(c(n1)C(=O)NCCN3CCOCC3)CN(CC2)C(=O)c4csc(n4)c5cccs5 C14531158
c1cc(cc(c1)NC(=O)[C@H]2CCCO2)C(=O)N3CCN(CC3)c4ccc(cc4[N+](=O)[O-])C(F)(F)F C24813868
Cc1c(c(n2c(n1)nc(n2)C(F)(F)F)C)CCC(=O)Nc3nc(cs3)CN4C[C@@H](O[C@H](C4)C)C C12733442
Cc1nc2c(n1[C@H]3CCS(=O)(=O)C3)cc(nc2C(=O)Nc4ccc5c(c4)OCCO5)c6ccco6 C32642072
Cc1cc2c(cc1S(=O)(=O)N3CCC(CC3)C(=O)N4CCC5(CC4)OCCO5)O[C@H](C(=O)N2)C C32959006
Cn1c2c(c(=O)n(c(=O)n2C)C)nc1S(=O)(=O)CCC(=O)Nc3cccc(c3)Br C33274181
Cc1c(c(=O)n(n1C)c2ccccc2)NC(=O)CN3c4ccccc4/C(=C\5/C(=O)N(C(=S)S5)C)/C3=O C02533478
c1ccc(cc1)n2c3c(cn2)c(ncn3)SCC(=O)Nc4cc(ccc4n5cncn5)C(F)(F)F C36241532
Cc1ccc(cc1)NC(=O)Cn2c(=O)c3c4c(sc3n(c2=O)CC(=O)N5CCOCC5)CCC4 C37640896
Cc1cc(ccc1S(=O)(=O)N2CCC3(CC2)N(CCO3)S(=O)(=O)c4ccc(c(c4)C)F)NC(=O)C C38635077
CC(C)S(=O)(=O)C1=C[C@H]2C[C@H]3CO[P@@](=O)(NN3C[C@@H]2C=C1F)S(=O)(=O)Oc4ccccc4 C39469810
CCOC1=C[C@@H]2C[C@H]3CO[P@@](=O)(NN3C[C@@H]2C=C1S(=O)(=O)C(C)C)S(=O)(=O)C(C)C C39470022
COCCN1[C@@H](N=C2C(=C3CCC[C@H]3S2)C1=O)SCc4[nH]c(=O)c5ccc(cc5n4)C(=O)[O-] C39722780
Cc1ccc(c(c1)C)S(=O)(=O)N2CCN(CC2)C(=O)Cc3c(nc([nH]c3=O)c4ccccn4)C C40152770
[H]/N=C\1/C(=C/c2ccc(c(c2)OC)OCc3ccc(cc3)C)/C(=O)N=C4N1N=C(S4)S(=O)(=O)C C41077807
[H]/N=C\1/C(=C/c2cn(c3c2cccc3)CCOc4cccc(c4)C)/C(=O)N=C5N1N=C(S5)S(=O)(=O)C C41077867
c1cc(sc1)CCN2C(=O)C(=O)N(C2=O)CC(=O)Nc3cc4c(cc3Br)OCCO4 C29500442
[H]/N=C\1/C(=C/c2ccc(cc2)OC(=O)c3ccc(cc3)Cl)/C(=O)N=C4N1N=C(S4)S(=O)(=O)CC C41084145
[H]/N=C/1\C(=C\c2cc(n(c2C)c3ccc(c(c3)Cl)OC)C)\C(=O)N=C4N1C(=NS4)S(=O)(=O)CC C20206908
[H]/N=C\1/C(=C\c2ccc(c(c2)Cl)OC(=O)c3cccc(c3)C)/C(=O)N=C4N1N=C(S4)S(=O)(=O)C C20207978
CC1=C[C@H](N=N1)NC(=O)CN2[C@H]3[C@@H]([C@@H]4CCN(C[C@@H]4S3)C(=O)C)C(=O)N(C2=O)c5ccccc5 C63494063
CN(C)c1cccc(c1)C(=O)N2CCN(CC2)S(=O)(=O)c3cc4c(cc3Cl)NC(=O)CO4 C64889629
c1cc(oc1)Cn2c(=O)c3c(ccs3)n4c2nn(c4=O)CC(=O)Nc5ccc(cc5)Br C65305561
CN(C)S(=O)(=O)c1cccc(c1)c2nnc3n2N=C([C@@H](S3)CC(=O)[O-])c4ccccc4 C08882385
CC(C)(C)C1=NN(c2nc3c(n2C1)c(=O)n(c(=O)n3C)Cc4ccccc4Cl)CC(=O)[O-] C10366599
C[C@H]1C(=NN(c2n1c3c(n2)n(c(=O)n(c3=O)Cc4ccc(c(c4)Cl)Cl)C)CC(=O)[O-])C C10370573
C[C@H]1C(=NN(c2n1c3c(n2)n(c(=O)n(c3=O)Cc4ccc(cc4)Br)C)CC(=O)[O-])C C10371555
COc1cc(cc(c1OC)OC)/C=C\2/C(=O)N(C(=S)S2)/N=C/c3cc(ccc3[O-])[N+](=O)[O-] C12276157
c1c(cc(c2c1COCO2)/C=C/3\C(=O)N(C(=S)S3)CCCCC(=O)[O-])[N+](=O)[O-] C13033178
Cn1c2ccccc2nc1Sc3ccc(cc3C(=O)[O-])S(=O)(=O)N4CCOCC4 C13036601
Cc1cc(c(n1c2ccc(cc2)OC(F)F)C)C(=O)Cn3cnc4c(c3=O)c(c(o4)C)C(=O)[O-] C13056612
c1cc(c(cc1S(=O)(=O)N2CCN(CC2)S(=O)(=O)c3ccc(c(c3)C(=O)[O-])Cl)F)F C13067642
c1cc(c(cc1C(=O)[O-])S(=O)(=O)N2CCN(CC2)S(=O)(=O)c3ccc4c(c3)OCCO4)F C13093692
Cc1cc(c(n1c2nccs2)C)/C=N/n3c(nnc3SCC(=O)[O-])c4ccoc4C C13186912
CN(C)S(=O)(=O)c1ccc(c(c1)C(=O)[O-])N2CCN(CC2)S(=O)(=O)c3ccccc3C#N C13191268
Cc1c(c(n2c(n1)nc(n2)S[C@H](C)C(=O)N3CCc4ccccc4C3)C)CCC(=O)[O-] C13210079
c1ccc(cc1)N([C@@H]2CCS(=O)(=O)C2)C(=O)CSc3nc4ccccc4c(=O)n3CC(=O)[O-] C13223096
CC(=O)N1CCN(CC1)C(=O)CSc2nc3cc(ccc3c(=O)n2c4ccccc4F)C(=O)[O-] C13231255
COCCn1c(=O)c2c3c(sc2nc1SCC(=O)N4CCC[C@@H](C4)C(=O)[O-])CCCC3 C13253903
CCn1cc(c(=O)c2c1cc(c(c2)F)N3CCN(CC3)C(=O)/C=C/c4ccc5c(c4)CCO5)C(=O)[O-] C13258536
c1cc(cc(c1)Cl)n2cnnc2Sc3ccc(cc3C(=O)[O-])S(=O)(=O)N4CCOCC4 C13273239
CC(C)(C)n1c(nnn1)Sc2ccc(cc2C(=O)[O-])S(=O)(=O)N3CCOCC3 C13273528
C[C@H]1CCc2c(sc3c2c(=O)n(c(n3)SCC(=O)N4CCC(CC4)C(=O)[O-])CCOC)C1 C13344793
c1cc(ccc1/C=C/C(=O)N2CCN(CC2)S(=O)(=O)c3cc(cs3)C(=O)[O-])OC(F)F C13398834
c1cc(sc1)c2nnc(n2C[C@H]3CCCO3)SCC(=O)N4CCC(CC4)C(=O)[O-] C13414574
c1ccc(cc1)C2=N/C(=C\c3ccc(cc3)[N+](=O)[O-])/C(=O)N2c4ccc(cc4)S(=O)(=O)[O-] C15221177
CC\1=NN(C(=O)/C1=C\c2ccc(cc2)N3CCN([C@H](C3)[N+](=O)[O-])C)c4cccc(c4)C(=O)[O-] C19333433
COc1ccc(cc1)N2C(=O)/C(=C\c3cccn3c4cccc(c4)[N+](=O)[O-])/C(=NC2=O)[O-] C19788568
CCOc1ccc(cc1)C(=O)C2=C(C(=O)N([C@@H]2c3cccc(c3)[N+](=O)[O-])c4nnc(s4)C)[O-] C05354870
Cc1nnc(s1)N2[C@@H](C(=C(C2=O)[O-])C(=O)c3ccc4c(c3)C[C@@H](O4)C)c5cccc(c5)[N+](=O)[O-] C08845738
c1cc2c(nc1)C(=O)N(C2=O)Cc3ccc(cc3S(=O)(=O)[N-]c4ccc(cc4)[N+](=O)[O-])F C20762411
CCOc1ccc(cc1)C(=O)C2=C(C(=O)N([C@@H]2c3ccc(cc3)[N+](=O)[O-])c4nnc(s4)C)[O-] C06143922
CCCn1cc-2c(=O)n(nc2c(c1)/C(=N/c3ncc(s3)[N+](=O)[O-])/[O-])c4ccccc4 C10062677
CN(CC(=O)[O-])S(=O)(=O)c1ccc(cc1)C(=O)/C=C/c2cc3c(c(c2)Cl)OCCCO3 C25452215
c1cc(cc(c1)[N+](=O)[O-])[C@@H]2C(=C(C(=O)N2c3nccs3)[O-])C(=O)c4ccc5c(c4)OCCO5 C33510804
Cc1c(n2ccccc2n1)C(=O)C3=C(C(=O)N([C@H]3c4ccc(cc4)C(=O)OC)c5nnc(s5)C)[O-] C33814001
Cc1nnc(s1)N2[C@@H](C(=C(C2=O)[O-])C(=O)/C=C/c3ccccc3)c4ccc(cc4)[N+](=O)[O-] C35421027
CCN(CC)S(=O)(=O)c1ccc(cc1)C(=O)[C@@H](C#N)c2nc3ccccc3c(n2)[O-] C09086801
CCOC(=O)[C@H]1C(=C2C(=NC(=NC2=O)[C@H](C)Sc3c(c(cc(n3)C)C)C(=O)[O-])S1)C C39630293
c1cc2c(c(c1)S(=O)(=O)N3CCN(CC3)S(=O)(=O)c4cc(cs4)C(=O)[O-])nsn2 C39645877
CCCCn1c(=O)c2ccccc2nc1SCC3=NC(=O)C4=C([C@@H](OC4=N3)C)C(=O)[O-] C39690662
C[C@H]1C(=C2C(=NC(=NC2=O)CSc3nnc(n3C)COc4ccccc4Cl)O1)C(=O)[O-] C39691877
CC1=C(C(=N[C@H]1C(=O)[C@H](C)Sc2nc3ccccc3c(=O)n2CC(=O)[O-])C)C(=O)C C13055438
c1cc(ccc1n2c(cnc2SCC(=O)N([C@H]3CCS(=O)(=O)C3)C4CCCC4)C(=O)[O-])F C13191623
Cc1c(c(n(c(=O)c1C#N)C)N2CCC[C@H](C2)C)/C=C/3\C(=O)N(C(=S)S3)CCCC(=O)[O-] C39769137
CCn1c(c(c(c(c1=O)C#N)C)/C=C\2/C(=O)N(C(=S)S2)CCCC(=O)[O-])N3CCC(CC3)C C39989673
CCn1c(c(c(c(c1=O)C#N)C)/C=C\2/C(=O)N(C(=S)S2)CCCC(=O)[O-])N3CCCCCC3 C39989893
Cc1c(c(n(c(=O)c1C#N)CCOC)[O-])/C=N/c2ccc(cc2[N+](=O)[O-])C(F)(F)F C39894161
CCOC(=O)c1ccn(n1)c2ccc(cc2)[N-]S(=O)(=O)c3ccc4c(c3)oc(=O)n4C C58017104
C=CCn1c(=O)c2ccccc2n3c1nnc3SCc4cc(n5c(n4)c(cn5)C#N)[O-] C58984435
c1cc(cc(c1)Br)N2C(=O)/C(=C\c3cc4c(cc3[N+](=O)[O-])OCO4)/C(=NC2=O)[O-] C59198312
CC1=C2C(=NC(=NC2=O)CSc3nnc(n3Cc4ccco4)c5ccccc5)S[C@H]1C(=O)[O-] C39939649
CCc1nc(no1)CN2c3cc(c(cc3OCC2=O)S(=O)(=O)[N-]c4cccc(c4)C#N)C C65022697
CCCc1nnc(n1/N=C/c2ccccc2OCc3ccccc3C)SCc4ccc(cc4)Cl C02610827
CCCC[C@@H](CC)CN1C(=O)/C(=C/c2cn(nc2c3cccc(c3)OC)c4ccccc4)/SC1=S C09164660
CCCCCN1C(=O)/C(=C/c2cn(nc2c3ccc(c(c3)C)OCC(C)C)c4ccccc4)/SC1=S C09361010
CCCN(CCC)S(=O)(=O)c1ccc(cc1)C(=O)N(Cc2ccccc2)c3nc4ccc(cc4s3)F C09525356
CCOc1cc(cc(c1OCC)OCC)C(=O)/N=c\2/n(c3cc(cc(c3s2)C)C)CCSC C09564749
CCOc1cc(ccc1OCCCOc2cc(cc(c2)C)C)/C=C/3\C(=O)N(C(=S)S3)c4ccccc4 C09969744
c1ccc(cc1)/C=N/N(c2cccc(c2)C(F)(F)F)C(=O)COC(=O)COc3cccc4c3cccc4 C13109581
CCOc1cccc2c1n(/c(=N/C(=O)CCSc3ccc(cc3)Cl)/s2)CCC(=O)OC C09293833
CCOc1ccc(cc1)n2c(nnc2SCC(=O)N(c3ccccc3)C(C)C)Cc4ccccc4 C03239619
COc1ccc(cc1)C(=O)CSc2nnc(n2c3ccccc3)CSCc4cccc5c4cccc5 C08649272
CCCCCCN1C(=O)/C(=C/c2cn(nc2c3ccc(c(c3)C)OCC)c4ccccc4)/SC1=S C13785551
CC(C)CCn1c(nnc1SC[C@H](CCC#N)C#N)c2cc(nc3c2cccc3)c4ccccc4 C15244826
CCCC1=NC2=C([C@@H](C1C(=O)OCC)c3ccccc3F)C(=O)[C@@H]([C@@H](C2)c4cccs4)C(=O)OCC C15319532
CC[C@H]([C@H](c1ccc(cc1)Cl)C(C(=O)OC)C(=O)OC)C(=O)c2ccc(cc2)Br C15320966
c1ccc(cc1)[C@H](c2ccc(cc2)CCCc3ccc(cc3)[C@@H](c4ccccc4)n5cncn5)n6cnnc6 C15774024
CCCCCCOc1ccc(cc1OC)/C=c\2/c(=O)n3c(s2)nc(n3)/C=C/c4ccc(cc4)Cl C16735189
CCCCCCOc1ccc(cc1)/C=C/2\C(=O)N(C(=O)S2)CN3CCN(CC3)c4ccccc4C C20265892
CCCCOc1ccc(cc1)C(=O)N(CCCN2CCOCC2)c3nc4c(c(ccc4s3)C)C C20590600
CCOC(=O)c1ccc2c(c1)nc(n2Cc3cccc(c3)F)SCc4ccccc4OC(F)F C25151424
Cc1ccsc1CN(Cc2ccc(cc2)F)C(=O)CN(CC=C)S(=O)(=O)c3c(cc(cc3C)C)C C33479339
CC[C@@H](C)CN(CC(=O)N(Cc1ccccc1)Cc2ccc(s2)C)C(=O)c3ccc(c(c3)Cl)Cl C34706105
CCCCN([C@@H](CC)c1nc2cc(ccc2c(=O)n1CC)Cl)S(=O)(=O)c3ccc(cc3)C(C)(C)C C35026355
CCCCN([C@H](CC)c1nc2ccccc2c(=O)n1CCC)C(=O)c3cccc(c3)C(F)(F)F C35030001
CCCCCCN([C@@H](C)c1nc2ccccc2c(=O)n1c3ccccc3)S(=O)(=O)c4ccccc4 C35037818
CCCCCCN([C@@H](C)c1nc2ccccc2c(=O)n1c3ccc(cc3)C)C(=O)[C@H](c4ccccc4)Cl C35063651
Cc1cccc(c1)n2c(=O)c3ccccc3nc2[C@H](C)N(CCOC)C(=O)C[C@H](C)CC(C)(C)C C35065274
CCCCCCN([C@H](C)c1nc2ccccc2c(=O)n1c3cccc(c3)C)C(=O)Cc4cccs4 C35067532
CCCCC(=O)N(CCCC)[C@H](CC)c1nc2ccccc2c(=O)n1c3ccc(c(c3)Cl)F C35073096
CCCCN([C@@H](C)c1nc2ccccc2c(=O)n1c3ccccc3OCC)C(=O)Cc4cccs4 C35092904
CCCCCN([C@H](C)c1nc2ccccc2c(=O)n1c3ccccc3OCC)C(=O)c4ccccc4C C35092978
CC(C)CN(CC(=O)N(Cc1ccc(cc1)F)Cc2cccs2)C(=O)c3ccc(cc3)c4ccccc4 C35173994
CCCCCOc1cccc(c1)[C@H]2c3c(=O)c4cc(ccc4oc3C(=O)N2CCCOC)Br C35487911
C[C@H]1CC[C@@H]([C@@H](C1)OC(=O)COC(=O)/C=C/c2cn(nc2c3cccs3)c4ccccc4)C(C)C C35526371
CCCCCOc1ccc(cc1)OCC(=O)Oc2c(cc(cc2Br)C#N)Br C35565689
CCCC[C@@H](CC)C(=O)N(CCC)CC(=O)N1CCc2c(ccs2)[C@H]1c3ccc(cc3)Cl C35768103
CCc1ccccc1N2C[C@@H](CC2=O)c3nc4ccccc4n3CCCCOc5ccc(cc5)C(C)(C)C C38587503
CCCCOc1cccc(c1)[C@H]2c3c(=O)c4c(cc(cc4oc3C(=O)N2CCCOC(C)C)C)C C38593479
CCCCCN1C(=O)C(=Cc2cn(nc2c3ccc(cc3)SCCC)c4ccccc4)C(=C(C1=O)C#N)C C38603828
CCOc1cc2cc(c(c(c2cc1Cl)c3cccc(c3)Cc4ccccc4)C(=O)OCC)Cn5cncn5 C39502803
CCCC[C@@H](CC)CN1C(=O)/C(=C\c2c(c(c(=O)n(c2N3CCC[C@@H](C3)C)CCC)C#N)C)/SC1=S C39769985
CCCCCCN1C(=O)/C(=C\c2c(c(c(=O)n(c2N3C[C@H](C[C@@H](C3)C)C)CCCC)C#N)C)/SC1=S C39770656
CC(C)CCOc1cccc(c1)[C@@H]2c3c(=O)c4cc(ccc4oc3C(=O)N2CCCOC(C)C)Cl C39839721
CCc1cccc(c1N(COCC)C(=O)Cn2c3ccccc3nc2[C@@H](C)Oc4ccccc4)C C39899856
CCCCOc1ccc(cc1)[C@H]2c3c(=O)c4cc(c(cc4oc3C(=O)N2CCCOC(C)C)C)Cl C39913913
CCCCOc1cccc(c1)[C@H]2c3c(=O)c4cc(c(cc4oc3C(=O)N2CCCOC(C)C)C)Cl C39913931
CCCCOc1ccc(cc1OCC)[C@H]2c3c(=O)c4cc(ccc4oc3C(=O)N2Cc5ccc(cc5)C)CC C40044250
c1cc2cccc3c2c(c1)C(=O)N(C3=O)CCCCCCCCCN4C(=O)c5cccc6c5c(ccc6)C4=O C36644145
CC[C@H](C)c1ccc(cc1)OCCCCn2c3ccccc3nc2[C@H]4CC(=O)N(C4)c5ccc(c(c5)C)C C40255458
CC[C@@H](C)c1ccc(cc1)OCCCCn2c3ccccc3nc2[C@H]4CC(=O)N(C4)c5ccc(cc5)Cl C40256149
CCOC(=O)c1c(nc(c(c1c2cc(ccc2OCc3ccccc3C)Br)C(=O)OCC)C)C C54618809
CCCCOc1ccc(cc1)/C=N/n2c(nnc2SCc3ccc(cc3)Br)CCC C01779090
CCCc1nnc(n1/N=C/c2ccc(c(c2)OC)OCc3ccccc3F)SCc4ccc(cc4)Cl C02610871
COC(=O)c1ccc(cc1)OCCCCCCn2c(=O)c3ccccc3nc2c4ccc(cc4)Cl C09046765
CCCCCCN1C(=O)/C(=C/c2cn(nc2c3ccc(c(c3)C)OCC=C)c4ccccc4)/SC1=S C09435822
CCOc1cc(ccc1OCCCOc2ccc(cc2)C(C)(C)C)/C=C/3\C(=O)N(C(=S)S3)CC=C C09660149
CCc1cccc(c1N([C@@H](C)COC)C(=O)Cn2c3ccccc3nc2[C@@H](C)c4ccc(cc4)CC(C)C)C C13030713
CCc1cccc(c1N([C@H](C)COC)C(=O)Cn2c3ccccc3nc2[C@H](C)c4ccc(cc4)CC(C)C)C C13030723
CCOc1ccc(cc1)OCc2nnc(n2c3ccc(cc3)Cl)SCCOc4cccc(c4)Cl C03436864
CCCCCN1C(=O)/C(=C/c2cn(nc2c3ccc(c(c3)C)OCCCC)c4ccccc4)/SC1=S C13810063
CCCCCCC(=O)N(CCC(C)C)[C@H](C)c1nc2ccccc2c(=O)n1c3ccc(cc3)Br C16425499
CC[C@H](c1nc2ccccc2c(=O)n1c3ccc(cc3)OCC)N(CCC(C)C)C(=O)CC(C)C C16425506
CCCCCCN([C@@H](CC)c1nc2ccccc2c(=O)n1c3ccc(cc3)Br)C(=O)CC(C)C C16427165
CCCCCN([C@@H](CC)c1nc2ccccc2c(=O)n1c3ccc(c(c3)C)C)C(=O)COCc4ccccc4 C16427306
C[C@H](CC(=O)N(CCCOC)[C@@H](C)c1nc2ccccc2c(=O)n1c3ccc(cc3)Cl)CC(C)(C)C C16431075
CCCC[C@@H](CC)C(=O)N(CCCOC)[C@@H](C)c1nc2ccccc2c(=O)n1c3ccc(cc3)Cl C16431085
CCCC[C@@H](CC)C(=O)N(CC)CC(=O)N(Cc1cccn1Cc2ccccc2Cl)CC(C)C C16458774
CCCCN(CC(=O)N(Cc1cccn1Cc2ccccc2Cl)CC(C)C)C(=O)[C@@H]3C[C@H]3c4ccccc4 C16458933
CCCCN(Cc1cccn1Cc2cccc(c2)C)C(=O)CN([C@H](C)CC)C(=O)Cc3cccs3 C16462470
CCCCN(Cc1cccn1Cc2cccc(c2)C)C(=O)CN(CCC)C(=O)[C@@H](CC)c3ccccc3 C16462510
CCCCCC(=O)N(CC(=O)N(CCCC)Cc1cccn1Cc2ccc(cc2)Br)C(C)C C16462649
CCCCN(Cc1cccn1Cc2ccc(cc2)Br)C(=O)CN(CCC(C)C)C(=O)C3CC3 C16462701
CC[C@H](c1ccccc1)C(=O)N(CC(=O)N(Cc2cccn2Cc3ccccc3Cl)CC(C)C)C(C)C C16462913
CCOc1ccc(cc1)N2C(=O)/C(=C\c3ccc(cc3)OC(C)C)/N=C2SCCOc4ccc(cc4)F C20152127
CCS[C@@H]1[C@H]([C@@H]([C@@H]([C@@H](O1)C)OCc2ccccc2)OCc3ccccc3)OCc4ccccc4 C22059222
CCOCCCn1c2ccc(cc2nc1SCc3cc(ccc3C(F)(F)F)F)C(=O)OCC C23445206
CCCCN(CCCC)C(=O)[C@@H](C)Sc1nc2ccc(cc2c(=O)n1CC=C)I C27578082
CCCCN(CCCC)S(=O)(=O)c1ccc(cc1)C(=O)/N=c\2/n(c3c(cccc3s2)F)CC=C C33645263
CCCCCCN([C@@H](CC)c1nc2ccccc2c(=O)n1c3ccc(cc3)Cl)C(=O)Cc4cccs4 C35037600
CCCCCN([C@@H](C)c1nc2ccccc2c(=O)n1c3ccc(cc3)F)C(=O)[C@@H](CC)CCCC C35065616
CC[C@@H](c1nc2ccccc2c(=O)n1c3ccc(c(c3)Cl)F)N(CCOC)C(=O)C[C@@H](C)CC(C)(C)C C35073053
CCCCCCN([C@H](CC)c1nc2ccccc2c(=O)n1c3ccc(c(c3)Cl)F)C(=O)CCC C35073168
CCCCCC(=O)N(CCCCC)[C@H](C)c1nc2ccccc2c(=O)n1c3ccccc3OCC C35092975
CCCCCCN([C@@H](C)c1nc2ccccc2c(=O)n1c3ccccc3OCC)C(=O)c4cccs4 C35093047
CCCC[C@H](C(=O)N(CCC)CCC)Sc1nc(c(c(=O)n1C)Cc2ccc(cc2)C(C)(C)C)C C35159591
CCCC[C@@H](CC)C(=O)N(CCCC)CC(=O)N1CCc2c(ccs2)[C@H]1c3ccc(cc3)Cl C35358356
CCCCCCOc1ccc(cc1)[C@H]2c3c(=O)c4cc(ccc4oc3C(=O)N2CCCOC)Cl C35487760
CCCCN([C@@H](C)c1nc2ccccc2c(=O)n1c3ccc(cc3)OCC)C(=O)C[C@@H](C)CC(C)(C)C C35689294
CCCCN(CC(=O)N(Cc1cccn1Cc2ccccc2Cl)CC(C)C)C(=O)Cc3ccc(cc3)F C35752195
CC[C@@H](C)CN(CC(=O)N(Cc1ccccc1)Cc2ccc(s2)C)S(=O)(=O)c3c(cc(cc3C)C)C C35805266
CCCCCCN([C@H](CC)c1nc2ccccc2c(=O)n1c3ccc(cc3)OCC)C(=O)c4ccccc4F C37288764
CCCCCOc1ccc(cc1)C(=O)N(CCCN2CCOCC2)c3nc4c(s3)cccc4Cl C36705109
CCCCCOc1cccc(c1)C(=O)N(CCCN2CCOCC2)c3nc4c(ccc(c4s3)Cl)C C36706186
C[C@@H](CCCC(C)C)[C@H]1CC[C@@H]2[C@@]1(CC[C@@H]3[C@@H]2CC=C4[C@@]3(CC[C@@H](C4)OC(=O)N(CCC#N)CCC#N)C)C C03848554
CCCCCN1[C@@H](c2c(=O)c3cc(cc(c3oc2C1=O)C)C)c4ccc(c(c4)OCC)OCCCC C39910728
CCCCCOc1cccc(c1)[C@@H]2c3c(=O)c4cc(cc(c4oc3C(=O)N2CCCOC(C)C)C)C C39911472
CCCC[C@H](CC)CN1C(=O)/C(=C\c2cn(nc2c3ccc(cc3)OCCC)c4ccccc4)/SC1=S C39983099
CCCCCCN1C(=O)/C(=C\c2ccc(c(c2)OCC)OCc3ccc(cc3Cl)Cl)/SC1=S C40006071
CCCCN1[C@@H](c2c(=O)c3cc(ccc3oc2C1=O)CC)c4ccc(c(c4)OCC)OCCCC C40042830
CCOc1ccccc1N2C[C@H](CC2=O)c3nc4ccccc4n3CCCCOc5ccc(cc5)C(C)C C40253472
CCCCCCOc1ccc(cc1)OCCOc2ccccc2/C=C\3/C(=O)N(C(=S)S3)CC C41108596
CC(C)OC(=O)C(P(=O)(OC(C)C)OC(C)C)(Sc1ccccc1)Sc2ccccc2 C02054187
CCN1C(=O)/C(=C/c2cc(c(c(c2)Cl)OCCOCCOc3ccc(c(c3)C)C)OC)/SC1=S C09299725
CCOC(=O)c1ccc2c(c1)s/c(=N/C(=O)CCCSc3ccc(cc3)F)/n2CC(=O)OC C09475282
CCCOc1ccc(cc1)C(=O)CCC(=O)OCc2csc(n2)N(c3ccccc3F)C(=O)C C11227627
CCc1ccc(cc1)OCc2nnc(n2CC(C)C)SCC(=O)N(C)[C@@H](C)c3ccc(cc3)F C11478212
CCc1ccc(cc1)OCc2nnc(n2CC(C)C)SCC(=O)N(C)[C@H](C)c3ccc(cc3)F C11478220
CCN(CC)S(=O)(=O)c1cccc(c1)c2nnc(n2[C@H](C)COC)SCc3cccc(c3)F C11478233
CN(CCOc1ccc(cc1)Cl)C(=O)CSc2nnc(n2CCOC)c3ccc(cc3)Cl C12803068
Cc1cccc(c1)c2c(cc3ccc(cc3n2)SC)CN(CCCOC)C(=O)c4cccc(c4OC)OC C12152907
C[C@@H]1Cc2c(c3ccccc3nc2/C(=C/c4ccccc4)/C1)C(=O)OCC(=O)N(CCOC)CCOC C15978187
CCc1ccc(cc1)C(=O)N(CCOC)[C@H](CC)c2nc3ccccc3c(=O)n2c4ccc(cc4)OCC C16425006
CCCCCN(Cc1nc(cs1)C(=O)OCC)C(=O)c2cc(cc(c2)C(F)(F)F)C(F)(F)F C16457943
CC(C)CN(CC(=O)N(Cc1ccccc1)Cc2cccn2Cc3ccc(cc3)F)C(=O)c4cccs4 C16462090
CCCCN(Cc1cccn1Cc2ccc(cc2)Br)C(=O)CN(CCCOCC)C(=O)C(C)C C16462822
Cc1ccc(cc1)C(=O)N(CCCOC)CC(=O)N(Cc2cccn2Cc3ccccc3Cl)CC(C)C C16462970
CCCCN(CC(=O)N(Cc1ccc(cc1)F)Cc2coc3ccccc3c2=O)C(=O)Cc4cccs4 C16532772
CCOC1([C@H]([C@@](C1(OCC)OCC)(C#N)S(=O)(=O)c2ccccc2)/C=C/c3ccccc3)OCC C19944893
CCOc1cc(cc(c1OCCOCCOc2ccc(cc2)C)Cl)/C=C/3\C(=O)N(C(=S)S3)C C27531853
CC/C(=C(/CC)\c1ccc(cc1)OCCN2CCOCC2)/c3ccc(cc3)OCCN4CCOCC4 C17003841
CCCCN(Cc1cccn1Cc2cccc(c2)C(F)(F)F)C(=O)CN(CC)C(=O)c3ccc(cc3)OC C33480414
CC[C@H](C)CN(CC(=O)N(Cc1ccccc1)Cc2ccc(s2)C)C(=O)COCc3ccccc3 C33607439
CC[C@@H](C)N(CC(=O)N(Cc1cccn1C)CC(C)C)C(=O)c2cc(cc(c2)C(F)(F)F)C(F)(F)F C33611547
CCOCCCN(CC(=O)N(Cc1ccc(cc1)F)Cc2c(ccs2)C)C(=O)c3ccc(cc3)Cl C33786033
CCc1ccc(cc1)C(=O)N(CCCOC)CC(=O)N(Cc2ccc(cc2)F)Cc3c(ccs3)C C34848497
Cc1ccc(cc1)Sc2ccc(cc2CN(CCCN3CCOCC3)C(=O)C(C)(C)CCl)[N+](=O)[O-] C34998059
CCOC(=O)CCC(=O)N(CCC(C)C)[C@@H](C)c1nc2ccccc2c(=O)n1c3ccc4ccccc4c3 C35072898
CCCCC(=O)N(CCCOC)[C@@H](CC)c1nc2ccccc2c(=O)n1c3ccc(cc3)OCC C35114703
CCCCOc1ccc(cc1)C(=O)N(CC=C)CC(=O)N(Cc2ccc(cc2)F)Cc3cccs3 C35383348
CCCN(Cc1cccn1Cc2ccc(o2)C(=O)N3CCN(CC3)Cc4ccccc4)C(=O)CC(C)C C16533927
CCCCCCOc1ccc(cc1)[C@@H]2c3c(=O)c4cc(ccc4oc3C(=O)N2CCCN5CCOCC5)F C35486128
CCCCOc1ccc(cc1OCC)[C@@H]2c3c(=O)c4cc(c(cc4oc3C(=O)N2CCCOC)C)C C35488063
CCCCCOc1ccc(cc1OCC)[C@@H]2c3c(=O)c4cc(c(cc4oc3C(=O)N2CCCOC)C)C C35488067
CCCCN(Cc1cccn1Cc2ccc(cc2)Br)C(=O)CN(CC(C)C)S(=O)(=O)C C35753398
CCc1ccc(cc1)C(=O)N(CC(C)C)CC(=O)N(Cc2cccn2Cc3ccccc3C)[C@H](C)CC C35777414
CC[C@@H](C)CN(CC(=O)N(Cc1ccccc1)Cc2ccc(s2)C)S(=O)(=O)c3ccc(cc3)Cl C35805260
CCOC(=O)c1c(c(c(n1C)C)C(=O)[C@@H](C)N(CC=C)S(=O)(=O)c2ccc(cc2)C(C)(C)C)C C35869406
Cc1ccccc1CS(=O)(=O)c2ncc(n2CC(C)C)CN(CC(C)C)C(=O)c3ccc(cc3)OC C36039694
CCOc1cc(ccc1OCC=C)[C@H]2c3c(=O)c4c(cc(cc4oc3C(=O)N2CCCOC(C)C)C)C C38593963
CCCCCOc1ccc(cc1OC)[C@H]2c3c(=O)c4cc(ccc4oc3C(=O)N2CCCOC(C)C)F C39840462
CCCOc1ccc(cc1OCC)[C@@H]2c3c(=O)c4cc(ccc4oc3C(=O)N2CCCOC)CC C40042750
CCc1ccc2c(c1)c(=O)c3c(o2)C(=O)N([C@@H]3c4ccc(c(c4)OCC)OCC=C)CCCOC(C)C C40042794
CCCCOc1ccc(cc1OC)/C=N/N=C\2/N(C(=O)[C@@H](S2)Cc3ccccc3Cl)CC=C C40147707
CCCCN(Cc1cccn1C)C(=O)CN(CC(C)C)C(=O)c2cc(cc(c2)C(F)(F)F)C(F)(F)F C40368071
CCOc1cc(ccc1OC(=O)/C=C/c2ccc(c(c2)Br)OC)/C=C(\C#N)/C(=O)OCC C40867232
CCOc1cc(ccc1OC(=O)COc2c(cc(cc2C)Br)C)/C=C(\C#N)/C(=O)OCC C40867333
CCCOC(=O)CCN1C(=O)/C(=C/c2ccc(c(c2)OCC)OCc3ccc(cc3)Cl)/SC1=S C40938263
CCCOC(=O)CCN1C(=O)/C(=C/c2ccc(c(c2)OCC)OCc3ccc(cc3)C)/SC1=S C40938271
CCCOC(=O)CCCN1C(=O)/C(=C\c2ccc(c(c2)OCC)OCc3cccc(c3)C)/SC1=S C40939050
CCOc1cc(cc(c1OCCC(C)C)Br)c2c(c(nc(c2C(=O)OC)C)C)C(=O)OC C54618467
C[C@H](c1cc(cc(c1)C(F)(F)F)C(F)(F)F)O[C@@H](C(=O)c2ccc(cc2)F)OCC(=O)OC C65734931
CC(C)CC[C@]1(CCO[C@@H](C1)C(C)C)CCN(Cc2ccco2)C(=O)C C02109292
CC(C)CC[C@@]1(CCO[C@H](C1)C(C)C)CCN(Cc2ccco2)C(=O)C C02109291
Cc1cc(c(n1[C@H](C)COC)C)C(=O)COc2cccc3c2cccc3 C06010680
CC(C)CCn1c(=O)c2ccc(cc2nc1SCCCC#N)Cl C07238106
CCOc1ccc(cc1)/C=C\2/C(=O)N(C(=S)S2)CCOc3ccccc3 C09188355
Cc1ccc(cc1C)OCC(=O)N(Cc2ccco2)Cc3cccs3 C09204446
Cc1ccc(o1)CN(C)C(=O)CCC(=O)c2ccc(cc2)c3ccccc3 C12991879
c1ccc(cc1)CCN(Cc2ccccc2)S(=O)(=O)c3ccccc3C#N C16093915
CN(C)c1ccc(cc1)CN(C)C(=O)c2cccc(c2)OCc3cccs3 C32806328
Cc1ccc(cc1)C(=O)N(CC=C)Cc2nccn2Cc3cc(ccc3C)C C35637172
CCC(CC)N(CC(F)(F)F)S(=O)(=O)c1cnc(s1)Cl C38110039
CN(Cc1cnn(c1)Cc2ccccc2)C(=O)Cc3cccc(c3)C(F)(F)F C40005370
COCCCN1C(=O)/C(=C/c2ccc3c(c2)CCCN3CC=C)/SC1=S C40114021
CC[C@H](C)c1ccccc1OCC(=O)[C@H](C#N)c2nc3ccccc3s2 C41500368
CC[C@@H](C)N(CCOC)S(=O)(=O)c1ccc(c(c1)C)Br C42267135
CC[C@@H](C)N(CCOC)S(=O)(=O)c1c(cc(cc1Br)F)F C42267164
COCCN(Cc1ccsc1)S(=O)(=O)c2cc(ccc2Cl)Cl C44446999
Cc1nnc(n1CC=C)SCCOc2ccc(cc2)Br C47821973
CCCc1nc(cs1)COc2c(cc(cc2Br)C=O)OC C49276409
Cc1cccc(c1)CS(=O)(=O)N(Cc2cccn2C)Cc3cccs3 C49410100
CC(C)CC(=O)N(CCOC)Cc1cccn1Cc2cccc(c2)Cl C04716858
C=CCSCC(=O)Oc1ccc2c(c1)occ(c2=O)c3ccccc3 C51013456
c1ccc(cc1)c2csc(n2)[C@@H](C#N)C(=O)CCOc3ccccc3Cl C51534145
C[C@H](C(=O)OC)Sc1ccccc1C(=O)N(C)Cc2ccc(s2)Cl C55011491
C=CCN(CC=C)C(=O)C1CCN(CC1)c2c(cc(cn2)C(F)(F)F)Cl C57626018
Cc1c(n(c(n1)S[C@H](C)C(=O)N(C)Cc2cccc(c2)F)CC(C)C)C C57651159
c1cc(cc(c1)F)n2cccc2CN(Cc3cccnc3)Cc4ccco4 C13569418
c1cc(oc1)CN(Cc2cccs2)C(=O)CCc3ccc(cc3)C#N C24461589
CC(C)CN(CC(F)(F)F)C(=O)c1cnn(c1)Cc2ccccc2Cl C58182264
CCN(Cc1cccc(c1)F)C(=O)c2ccccc2SCc3cc(no3)C C52753957
CCOc1ccc(cc1)S[C@H](C)C(=O)N(CCC#N)c2ccccc2 C31326237
CN(Cc1ccccc1OC(F)(F)F)C(=O)CCOc2ccccc2 C58618611
CCN(c1cc(ccc1C)C)C(=O)CCc2c(nn(c2C)CC(C)C)C C58714102
CN(C)C(=O)/C(=C\c1ccc(c(c1)CC=C)OCc2cccc(c2)F)/C#N C59334760
CN(C)C(=O)/C(=C\c1cc(c(c(c1)Br)OCC=C)CC=C)/C#N C59334840
CC(C)Cc1ccc(cc1)S(=O)(=O)N(CCOC)CC(F)(F)F C60186915
Cc1cc(c(n1CCC2=CCCCC2)C)C(=O)CSc3nnc(s3)C C60385535
CCOC(=O)CSCc1coc(n1)c2ccc(cc2)Br C63846441
CCOc1ccc(cc1)S(=O)(=O)[C@H](C)c2ccc(cc2)OC(F)F C63860900
CCN(CC)C(=O)[C@H](C)SCc1coc(n1)c2ccccc2Cl C64410110
CC(C)[C@H](C(=O)Oc1ccc(cc1F)Br)OC[C@@H]2CCCO2 C65715585
CCc1nc(cs1)CS(=O)(=O)[C@@H](C)c2ccc(cc2)OC(F)(F)F C65762792
Cc1c(c(n(n1)CC(C)C)Cl)/C=C/C(=O)N(CC=C)CC(F)(F)F C66292196
c1cc(sc1)c2nc(on2)CCC[S@@](=O)Cc3ccc(cc3Cl)F C66297965
CCc1nc(cs1)CS(=O)(=O)[C@H](C)c2ccc(cc2)OC(F)(F)F C66503583
CCCCN(Cc1csc(n1)c2ccccc2F)[C@H]3CCS(=O)(=O)C3 C66559308
CCCN([C@H]1CCc2ccccc2C1)S(=O)(=O)N(C)[C@@H](C)C3CC3 C66913078
C[C@H](C(=O)N(CCC#N)c1ccc(cc1)F)Sc2ccccc2OC C67007562
Cc1cc(c(c(c1)C)C[S@@](=O)CCCc2nc(no2)c3cccs3)C C67224259
C[C@@H](c1ccc(cc1)OC(F)F)[S@@](=O)Cc2ncc(o2)c3cccs3 C67484808
Cc1ccc(cc1C)NC(=O)CSc2nnc(n2C)CSCc3ccccc3 C01108941
Cc1cc(c(c(c1)C)NC(=O)[C@@H](C)OC(=O)CCC(=O)c2ccc(s2)Cl)C C05301909
Cc1cc(c(c(c1)C)NC(=O)[C@H](C)OC(=O)CCC(=O)c2ccc(s2)Cl)C C05301913
c1ccc(c(c1)C(=O)NC[C@H](CC#N)OC(=O)c2cccc(c2)C(F)(F)F)Cl C05679031
c1cc(ccc1S(=O)(=O)NCCCn2c(cc(n2)C(F)(F)F)C3CC3)Cl C02777819
CCN(CC)S(=O)(=O)c1cccc(c1)NC(=O)Cc2cccc(c2)C(F)(F)F C06271202
C=CCNC(=O)CN(Cc1ccccc1Cl)S(=O)(=O)c2ccc(cc2)Cl C02938280
COCCNC(=O)/C(=C/c1ccc(cc1)OCc2ccc(cc2)Br)/C#N C06735315
C=CCN(CC(=O)NCC(F)(F)F)S(=O)(=O)c1ccc(c(c1)Cl)Cl C06904828
CCSc1ccc(cc1)c2c(cn(n2)c3ccccc3)/C=C(/C#N)\C(=O)NCC=C C08325742
CCN(CC)S(=O)(=O)c1cccc(c1)C(=O)Nc2c(cccc2C(C)C)C(C)C C03552368
C[C@@H](C(=O)Nc1ccc(cc1Cl)F)OC(=O)CCC(=O)c2ccc(s2)Cl C09488905
C[C@@H](c1cccs1)NC(=O)CSc2ncc(n2C[C@H]3CCCO3)c4ccccc4 C11641538
C=CCN(c1nc2c(s1)CCCC2)C(=O)CCCSc3[nH]c4ccccc4n3 C12569522
C[C@@H](C(=O)Nc1cccc(c1)C(F)(F)F)Sc2nnc(n2CC=C)C3CC3 C12803071
C=CCN(CC(=O)Nc1ccc(cc1)C(F)(F)F)S(=O)(=O)c2cccs2 C14352852
Cc1nc(c(c(n1)O)CC[S@@](=O)Cc2ccccc2)/C=C/c3ccc(cc3)N(C)C C16856042
CCOCCCNC(=O)c1cc2c(nn(c2s1)c3cccc(c3)C(F)(F)F)C C17401246
Cc1cc(ccc1Cl)OCCCC(=O)N[C@@H](C)c2ccc(cc2)n3ccnc3 C18048141
c1cc(cc(c1)C(F)(F)F)c2ccc(o2)C(=O)OCC(=O)NCC(F)(F)F C21183583
Cc1c(cccc1Cl)n2ccnc2SCC(=O)N[C@@H](Cc3ccccc3)C(=O)C C21533756
Cc1ccc(c(c1)n2ccnc2SCC(=O)c3ccc(s3)CCNC(=O)C)C C26047643
Cc1ccc(cc1)[C@@H](C)NC(=O)CCCN(c2ccc(c(c2)C)C)S(=O)(=O)C C30853197
c1cc(ccc1OCCOC[C@@H](CSc2c3c(ccs3)ncn2)O)Cl C32854361
CCc1cc(ccn1)c2nc(cs2)c3cc(c(n3CC(C)C)C)C(=O)NCC=C C33586138
COCCNC(=O)c1csc(n1)c2ccc(cc2F)OCc3ccc(cc3)F C34713202
CCCC(=O)Nc1ccc(c(c1)CN(CCC)C(=O)c2ccc(cc2)F)N(C)C C34921602
CCC(=O)Nc1ccc(c(c1)CN(CC(C)C)C(=O)c2cccc(c2)F)N(C)C C35619208
COCCNC(=O)c1csc(n1)c2cccc(c2)OCc3cc(ccc3F)F C35895683
COCCNC(=O)c1cc2c(n1Cc3ccc(c(c3)F)F)cccc2OCC=C C35927756
CC[C@@H](C)N(Cc1cc(ccc1OCc2nc(cs2)CO)Cl)C(=O)CC C36094462
c1ccc(cc1)n2c(c(cn2)CSCC(=O)NCc3ccccc3F)n4cccc4 C02948354
C[C@@H](C(=O)N[C@H](CC(C)C)c1ccccc1)N(c2cccc(c2)Cl)S(=O)(=O)C C30754547
c1ccc(c(c1)CNC(=O)/C=C/c2ccc(cc2)OC(F)(F)F)Cn3ccnc3 C40023575
C[C@H](CCC(C)C)NC(=O)CS(=O)(=O)Cc1csc(n1)c2cccs2 C32929880
Cc1ccc(cc1Cl)Cc2cnc(s2)NC(=O)CCS(=O)(=O)CC(C)C C40117674
Cc1cc(ccc1Cl)OCCCCn2c3ccccc3nc2CCNC(=O)C C40197579
C=CCN(CC=C)C(=O)c1csc(n1)NC(=O)c2ccccc2C(F)(F)F C40355943
C[C@@H](c1ccccc1Cl)NC(=O)CSc2nncn2CCc3cccs3 C45683995
CCN(CCNC(=O)Cc1c(nn(c1C)c2ccc(cc2)F)C)c3cccc(c3)C C48299221
c1ccc(c(c1)CN(CC(=O)Nc2ccccc2F)C(=O)CCc3ccco3)F C58494411
CCOCc1ccccc1CNC(=O)COc2cc3c(c4c2ccs4)nc(s3)C C58822293
Cc1ccc(cc1)SCCNS(=O)(=O)c2ccc(cc2Cl)C(=O)OC C60357213
CCC[C@@H](C(=O)N1CCc2c(ccs2)C1)NC(=O)CCc3ccc(o3)[C@H]4C[C@@H]4C C60373284
c1ccc(cc1)COC[C@@H](CSc2nnc(n2C3CC3)c4ccccc4F)O C15237922
Cc1ccc(cc1)[C@H](c2ccccc2)OC[C@H](CSc3nncn3C(C)C)O C61732883
CCCN(CC(=O)NC)C(=O)Cc1csc(n1)c2ccc(cc2)C(F)(F)F C62273329
CCc1ccccc1n2cnnc2SCC(=O)NCc3ccc(cc3)SC C56355058
Cc1ccc(c(c1)OC[C@@H](CN(C)[C@@H](c2ccc(cc2)F)c3ncccn3)O)C C66881704
Cc1ccccc1OCCCN(C)C(=O)Nc2ccccc2S[C@@H](C)CC#N C66954313
CCCCSc1nnc(n1c2ccc(cc2)Cl)CSc3ncccn3 C02706185
CCN(c1ccccc1)C(=O)[C@H](C)Sc2nnc(n2CC=C)c3ccccc3 C03556931
Cc1ccc(cc1)C(=O)CSc2nnc(n2C)SCC(=O)c3ccc(cc3)C C01323599
Cc1ccc(cc1)n2c(=O)c3ccccc3nc2SCC(=O)N(CC=C)CC=C C04975259
CCOc1ccc(cc1)Cc2nnc(o2)SCC(=O)c3ccc(cc3)Cl C01191868
CC[C@@H](C(=O)OCCOCC)Sc1c2c3c(sc2ncn1)C[C@@H](CC3)C C01987168
CCc1cccc(c1N([C@@H](C)COC)C(=O)Cn2c3ccccc3nc2CC)C C01470646
CN(Cc1ccccc1)C(=O)CSc2nnc(n2CC=C)c3ccc(cc3)Cl C03604171
CCc1ccc(cc1)C(=O)CSc2nnc(o2)COc3ccc(cc3)Cl C07193366
Cn1c(nnc1SCCOc2ccccc2)COc3ccc4c(c3)CCCC4 C07341962
CCc1ccc(cc1)OCc2nnc(n2[C@@H](C)c3ccccc3)SCCC#N C07985238
CCN(CC)C(=O)/C=C/c1cn(nc1c2ccc(cc2)OC(F)F)c3ccccc3 C03239369
CCn1c(nnc1SCC(=O)OCc2cc(cc(c2)C)C)c3cccs3 C09620538
c1ccc(cc1)n2c(nnc2SCCCC(=O)c3ccc(cc3)F)c4ccco4 C02620116
CCN(CC)P(=Nc1ccccc1)(c2c(nc3n2cccc3)C)N(CC)CC C05072685
CCn1c(nnc1SCC(=O)c2ccc(cc2)Cl)COc3ccc(cc3)C C16789302
CN(Cc1csc(n1)c2ccccc2)Cc3nc(no3)CCc4ccccc4 C20780511
CCOc1ccccc1c2nc(cs2)CC(=O)N(C)Cc3ccc(cc3)N(C)C C21391590
CCN(c1cccc2c1cccc2)C(=O)COC(=O)CCc3ccc4ccccc4n3 C21431879
Cc1c(c(n(n1)Cc2c(cccc2Cl)Cl)Cl)/C=C/C(=O)OCCCC#N C21713592
Cc1cccc(c1)OCc2nnc(n2CC=C)SCC(=O)c3cc(sc3C)C C24105254
Cc1ccccc1OCCSc2nnc(n2C)COc3ccccc3Cl C25893181
c1ccc(c(c1)N(CCC#N)C(=O)COC(=O)/C=C/c2ccc(cc2Cl)Cl)F C28426232
c1cc(ccc1C(F)(F)F)OCCCCCCN2CCN(C2=O)c3ccncc3 C29395267
Cc1ccc(cc1C)N(CCC#N)C(=O)CSc2nnc(s2)SCC(C)C C29422753
CCOc1ccc(cc1CSc2nnc(n2CC=C)C3CCCCC3)C(=O)C C07978391
CCCCN([C@@H](C)c1nc2ccc(cc2c(=O)n1CC)Cl)C(=O)CC(C)C C35031647
CCCCCN([C@@H](C)c1nc2ccccc2c(=O)n1CC)C(=O)C(C)(C)CCl C35042204
CC(C)C(=O)N(CCc1csc2n1cc(n2)c3ccc(cc3)Cl)CCOC C35493581
C[C@@H](C(=O)N(CCC#N)c1ccccc1)OC(=O)c2c(ccs2)c3ccccc3 C37512913
CCCN(CCC)C(=O)Cn1c2c(cccn2)nc1SCc3cccc(c3)F C08590183
CCCC[C@@H](CC)CN1C(=O)/C(=C/c2ccc(o2)N3CCOCC3)/SC1=S C38704465
c1ccc(cc1)Cc2nnc(o2)SCc3csc(n3)COc4ccc(cc4)F C39524732
C[C@@H](C(=O)c1ccccc1)Sc2nc3ccccc3c(=O)n2CCCOC(C)C C39565873
Cc1cccc(c1)OCCSc2nnc(n2C)COc3ccccc3Cl C36661971
Cc1cc(ccc1Cl)OCCCCn2c3ccccc3nc2CN4CCOCC4 C39917119
C=CCN(CC=C)C(=O)Cn1c2ccccc2nc1COc3ccccc3Cl C40233097
CCN(CC)C(=O)Cc1c(nc2n1cc(cc2)Cl)c3ccc(cc3)OCCF C40378987
Cc1c(nsn1)COc2cccc(c2)C(=O)N(CC=C)Cc3ccccc3Cl C40794958
CCOC(=O)Cc1csc(n1)SCc2cc(no2)c3ccc(cc3)Cl C45327372
CCN(Cc1cccc(c1)F)C(=O)COC(=O)c2c(nc(s2)c3ccccc3)C C07534024
Cc1ccc(cc1)O[C@@H](C)C(=O)OCc2csc(n2)COc3ccc(cc3)F C45485489
CCN(CC)S(=O)(=O)c1cc(ccc1Cl)C(=O)N(CC=C)c2ccccc2 C57565595
Cc1cc(cc(c1)OCCCSc2nc3ccccc3c(=O)n2CCCOC)C C57852986
CC(=O)c1ccc(c(c1)F)SCC(=O)OCc2coc(n2)c3ccccc3 C58170608
CCCOC(=O)CSc1nnc(n1CC=C)c2ccc(cc2)Br C59265883
CCOCCOc1ccc(cc1)S(=O)(=O)Oc2cccc(c2Cl)Cl C60084888
C=CCN(CCc1ccccc1)C(=O)c2csc(n2)c3cnn(c3)c4ccccc4 C60334590
Cc1c(c(n(n1)Cc2ccccc2Cl)C)/C=C/C(=O)OCC(=O)C(C)(C)C C05875493
CCCCC[C@@H](C)n1c(=O)c2ccccc2nc1SC[C@H](CCC#N)C#N C66400050
C=CCSc1nnc(n1c2ccc(cc2)OCc3ccccc3)c4ccco4 C04366570
C=CCN1C(=O)/C(=C/c2ccccc2OCCOc3ccccc3)/SC1=S C02993845
CCOc1ccccc1OCCOCCOc2c(cc(cc2Cl)Cl)Cl C02983850
CCOc1cccc(c1)OCCOCCOc2c(cc(cc2C)Br)C C02984175
CCOc1ccccc1OCCOCCOc2c(cc(cc2C)Br)C C02984293
CCOc1ccc(cc1OCC)Cc2nc(no2)c3ccc(cc3)C(F)(F)F C01432790
Cc1cccc(c1)Cn2cccc2CN(CCOC)C(=O)C[C@H](C)CC(C)(C)C C04752543
CCCCCn1c2ccccc2nc1[C@@H]3CC(=O)N(C3)c4ccc(cc4)OCC C05235750
CCO[C@@H](c1ccccc1)[C@@H](c2ccccc2)[C@@H](n3c4ccccc4nn3)OC C05334902
CC(C)CCN(CC(=O)C(C)(C)C)S(=O)(=O)c1ccc(c(c1)Cl)Cl C03324087
Cc1ccc(cc1)OCc2nnc(n2CC=C)SCc3c(cccc3F)F C06300424
CCN1C(=O)/C(=C/c2ccccc2OCCCOc3ccc(cc3)Cl)/SC1=S C02843943
Cc1ccc(cc1)C[C@H](C#N)Sc2nnc(n2CC=C)c3ccccc3OC C06610031
Cc1cc(c(n1CCc2cccs2)C)C(=O)COc3ccc(cc3)C(=O)C C07338173
CC(C)(C)c1ccc(cc1)OCC(=O)N(Cc2ccco2)Cc3cccs3 C09204428
CC1(COC1)COc2ccc(cc2)CN(C3CC3)C(=O)/C=C/c4cccc(c4)F C11911374
CCCN(CCC)C(=O)CCc1c(nc2n1cc(cc2)Cl)c3ccccc3 C13765540
CCn1c(nnc1SCc2ccccc2OC(F)F)c3ccc(cc3)OC C14568335
Cc1cccc(c1)c2c(cc3ccc(cc3n2)SC)CN(CCCOC)C(=O)C C15001359
C=CCn1c(nnc1SCc2c(cccc2F)F)COc3ccc(cc3)Cl C16789269
Cc1ccc(c(c1)C(=O)COC(=O)c2ccccc2SCc3cscn3)C C22524734
Cc1cc(c2c(c1)sc(n2)N(Cc3ccco3)C(=O)CCCSc4ccccc4)C C22898937
CC[C@@H](C)c1ccccc1OCCCOc2cccc(c2)/C=C\3/C(=O)N(C(=S)S3)C C33391787
COCCCN(Cc1cccn1Cc2cccc(c2)F)C(=O)c3ccc(c(c3)Cl)Cl C33783596
COCCCN(Cc1cccn1Cc2ccccc2Cl)C(=O)c3cccc4c3cccc4 C34828612
CCCN(CCC)C(=O)[C@@H]1CS[C@H](N1C(=O)c2ccccc2F)CC(C)C C35196987
C=CCN(C[C@H]1CC(=NO1)c2ccccc2)C(=O)C(c3ccccc3)c4ccccc4 C35474102
Cc1ccccc1[C@H]2CN(C[C@@H]2CN(CC(C)C)C(=O)C(C)C)Cc3ccc(o3)C C35918013
Cc1ccc(cc1)C(=O)N(Cc2csc(n2)COc3cc(cc(c3)C)C)CC(C)C C36105207
CC[C@@H](C)N(Cc1csc(n1)COc2cccc(c2)C)C(=O)c3cccc(c3)C C36106494
Cc1ccc(cc1)OCc2nc(cs2)CN(CC(C)C)C(=O)c3ccccc3C C36114640
C/C=C(/C(=C/C)/c1cc(c(cc1)OC(=O)C)CC=C)\c2cc(c(cc2)OC(=O)C)CC=C C16990097
CCCCCN1C(=O)/C(=C/c2ccc(c(c2)OC)OCc3ccccc3F)/SC1=S C40006006
COCCCN1C(=O)/C(=C\c2ccc(cc2)OCc3ccccc3F)/SC1=S C40006236
CCOCCCn1c2ccc(cc2nc1COc3ccccc3C)C(F)(F)F C40403059
COCCCn1c(nnc1SCc2cccc(c2)F)c3ccccc3Cl C42367707
CC(C)(C)c1ccc(cc1)OCC(=O)N(Cc2cccn2C)Cc3cccs3 C49409995
C=CCN(CC(=O)N(Cc1ccccc1)Cc2cccs2)C(=O)c3cccs3 C04873972
C=CCN(Cc1nccn1Cc2ccc(cc2)C(F)(F)F)C(=O)c3cccs3 C06689935
CCCCSc1nc2ccc(cc2c(=O)n1CCCOCC)Br C57934395
C[C@H](C(C)C)N(C1CC1)C(=O)C2CCC(CC2)C(=O)N(C3CC3)[C@@H](C)C(C)C C58745310
C[C@@H](C(C)C)N(C1CC1)C(=O)C2CCC(CC2)C(=O)N(C3CC3)[C@@H](C)C(C)C C58745311
CCOC(=O)CCCSc1nc(cc(n1)C(F)(F)F)c2ccc(cc2)C C05869270
CCCC(=O)N(Cc1c(cccc1Cl)Cl)c2ccc(cc2)C(=O)OCC C06592601
CCOc1cccc(c1)/N=C/c2cc(n(c2C)c3ccc(cc3)C(=O)OCC)C C59427352
c1cc(sc1)Cc2nnc(n2C3CCCCC3)SCCCOCC(F)(F)F C59962823
c1ccc(c(c1)c2nnc(o2)SCCCOCC(F)(F)F)Br C64652708
c1ccc(cc1)CN(CC#N)Cc2csc(n2)COc3ccc(cc3)Cl C64932498
Cc1ccc(c(c1)CSc2nc3ccccc3c(=O)n2CCCOC(C)C)C C67259108
CCOCCCn1c(=O)c2ccccc2nc1SCc3ccccc3Cl C67259177
CCCCc1cc(=O)oc2c1cc(c(c2)OCC(=O)Nc3cc(cc(c3)C)C)Cl C05546947
CCCCCSc1nc2c(nn1)-c3ccccc3N[C@@H](O2)/C=C/c4cccs4 C02742851
CCOc1ccc(cc1)Oc2ccc(cc2)NS(=O)(=O)c3c(c(cc(c3C)C)C)C C02642921
CCOc1ccc(cc1OCC)C(=O)Nc2ccc(cc2)c3nc4ccc(cc4s3)C C02844043
CCCCCCSc1nc2c(nn1)-c3ccccc3N[C@H](O2)c4ccc(cc4)SC C02073676
Cc1ccc(cc1)c2csc(n2)N/N=C/c3ccc(cc3)OC(=O)c4cccc(c4)C C08454089
CC(C)c1ccc(cc1)/C=C(\C#N)/C(=O)Nc2c(c(cs2)c3ccccc3)C(=O)OC C01805722
C[C@@H](C(=O)Nc1ccc(cc1)Oc2ccccc2)OC(=O)/C=C/c3cccc4c3cccc4 C01931624
CCCCc1c2c(c3c4c(c(nc(n4)SC)NCc5ccco5)sc3n1)CCC2 C02430648
CC(C)(C)c1ccccc1NC(=O)CSc2nnc(n2CC=C)c3cccc(c3)Cl C09480259
CCOc1ccc2c(c1)c(c(cn2)C(=O)OCC)Nc3ccc(cc3Br)C C09775676
CCc1ccc(cc1)OCC(=O)NCc2ccc(cc2)c3nc4cc(c(cc4o3)C)C C10120437
c1ccc(cc1)C(c2ccccc2)(c3ccccc3)Nc4c5c(ncn4)n(cn5)CCCl C10129740
CC[C@@H](C)c1ccccc1O[C@H](C)C(=O)Nc2ccccc2C(=O)N(CC)c3ccccc3 C10475123
Cc1ccccc1c2nnc(o2)c3ccc(cc3)C(=O)Nc4ccccc4SCC=C C11203366
CCCCc1c2c(c3c4c(c(nc(n4)SC)NC[C@@H]5CCCO5)sc3n1)CCC2 C02426658
CC(C)(C)c1ccc(cc1)c2nnc(n2CC=C)SCC(=O)Nc3cccc(c3)Cl C02454478
CCOC(=O)c1ccc(cc1)NC(=O)c2cc(ccc2OCCC(C)C)Br C14650422
CCN(CC)c1ccc(cc1)/N=C\2/NC(=O)/C(=C/c3ccc(cc3)OCC=C)/S2 C06869788
COc1ccccc1CN/N=C/c2c3ccccc3ccc2OCc4ccccc4C#N C20763476
C=CCn1c(=O)c(nnc1SCc2ccc(cc2)F)Nc3cc(cc(c3)Cl)Cl C28536985
CCCCCc1c(nn(c1C)c2nc(cs2)CC(=O)Nc3cccc(c3C)Cl)C C33019382
CCc1ccc(cc1S(=O)(=O)Nc2ccc(cc2)C(C)C)c3cc(on3)C(F)(F)F C33173645
C[C@@H]1CCc2c(sc(c2C(=O)OC)NC(=O)[C@@H](C)Oc3ccc(cc3)C(C)(C)C)C1 C01909684
CCc1c(c(n(n1)c2ccccc2)Oc3cccc(c3)C)CCC(=O)Nc4cccc(c4)C C37278354
Cc1cccc(c1)NC(=O)CCc2c(nn(c2Oc3cccc(c3)C)c4ccc(cc4)F)C C37547164
CCCc1c(nc(s1)NC(=O)c2ccnn2C(C)C)c3ccc(cc3)c4ccccc4 C38501825
CCn1c(nnc1S[C@H](C)C(=O)Nc2ccc(cc2)C)c3ccc(cc3)C(C)(C)C C39748490
CC[C@@H](C)c1ccc(cc1)NC(=O)CSc2nnc(n2CC)c3ccc(cc3)Cl C39773066
C[C@H](c1ccccc1)Nc2c(nc(o2)c3ccc(cc3)OCc4ccccc4Cl)C#N C39841538
c1ccc(cc1)c2ccc(cc2)OCc3nc(c(o3)NCc4ccccc4Cl)C#N C39841589
CCCCCOc1c(cc(cc1Cl)C(=O)Nc2ccc(cc2)C(=O)OC)Cl C39868671
CCc1cccc(c1)NC(=O)CSc2nnc(n2CC=C)c3ccc(cc3)C(C)C C39967688
CC[C@@]1(Cc2ccccc2-c3c1c(=O)n(c(n3)N/N=C/c4ccc(cc4)C(C)C)CC=C)C C40035036
CCC[C@@]1(Cc2ccccc2-c3c1c(=O)n(c(n3)N/N=C/c4ccc(cc4)C)CC=C)C C40035925
Cc1c(sc(n1)NC(=O)c2ccc(o2)COc3ccccc3)Cc4ccccc4Cl C36639918
CCCCCN1[C@@H](c2c(n[nH]c2C1=O)c3ccc(cc3)Cl)c4ccc(cc4)OCCC C40343361
Cc1ccc(c(c1)C)NC(=O)c2ccc(cc2)OC(=O)COc3cc(ccc3Cl)Cl C40878510
CCOc1ccc2ccccc2c1/C=N/NC(=O)[C@@H](C)Oc3cc(c(c(c3)C)Cl)C C40960450
CCCOc1ccc2c(c1)sc(n2)NC(=O)[C@H](C)Oc3ccc(cc3)c4ccccc4 C40978605
CCCOc1ccc2c(c1)sc(n2)NC(=O)[C@@H](C)Oc3cc(c(c(c3)C)Cl)C C40978606
CCCCOc1ccc2c(c1)sc(n2)NC(=O)COc3ccccc3c4ccccc4 C40991822
CCOc1ccc(cc1)c2c(sc(n2)NC(=O)[C@@H](C)Oc3ccc(cc3)C(C)(C)C)C C41017893
Cc1ccc(c(c1)OCC(=O)N/N=C/c2ccc(o2)c3ccc(c(c3)Cl)F)C(C)C C44950360
c1ccc(cc1)c2ccc(cc2)OC[C@H](CSc3nnc(o3)c4cccc(c4)Cl)O C10319271
CCCCOc1ccc(cc1)C2=N/C(=C\Nc3cc(c(cc3Cl)Cl)Cl)/C(=O)O2 C02947019
CCc1ccccc1NC(=O)/C(=C/c2ccc(o2)COc3ccc(c(c3)Cl)Cl)/C#N C58978567
c1ccc(cc1)COc2ccc(c(c2)OCc3ccccc3)[C@@H]4NC(=O)c5ccccc5O4 C59488780
Cc1nc(c2c(csc2n1)c3ccc(cc3)OC)Nc4ccc(cc4)OCC(C)C C62040123
CCOC(=O)c1ccc(cc1)NC(=O)c2c(c(cs2)c3cccc(c3)C)n4cccc4 C64472491
Cc1ccc(n1c2ccc(cc2)C(=O)N/N=C/c3ccccc3OCC#C)C C04229872
Cc1cc(nn1CC(=O)Nc2ccc(cc2)OC(F)(F)F)C(F)(F)F C00826491
CCCN1c2ccccc2[C@](C1=O)(CC(=O)c3cccc(c3)n4cccc4)O C04122645
Cc1cc(no1)NC(=O)c2ccc(cc2)OC([C@H](C(F)(F)F)F)(F)F C05525496
c1cc(c(c(c1)Cl)CC(=O)OCC(=O)Nc2c(ccs2)C#N)Cl C06611215
CCc1cc2c(s1)ncnc2SCC(=O)Nc3ccccc3C(=O)C C02620951
c1cc2cccnc2c(c1)CC(=O)OCC(=O)Nc3cc(ccc3F)Cl C10831459
CCOc1ccc(cc1)NC(=O)C(=O)c2cc(n(c2C)c3cccc(c3)C)C C06781015
CCn1c2ccccc2nc1SCC(=O)c3ccc(cc3F)NC(=O)C C06974755
Cc1c(n(c(n1)S[C@@H](C)C(=O)Nc2ccc(cn2)Cl)CC(C)C)C C08136212
Cc1c(c([nH]c1C(=O)CSc2nccn2c3cccc(c3)F)C)C(=O)C C05174698
CC1([C@H]2CC=C([C@@H]1C2)CCNC(=O)c3cn(nn3)Cc4ccccc4F)C C15069665
CCN(CC)C(=O)c1ccc(cc1)NS(=O)(=O)c2c(cc(cc2C)C)C C16120553
C[C@H](c1nc2ccccc2s1)NC(=O)CCn3ccnc3c4ccccc4 C19459858
CNC(=O)CSc1nc2cc(sc2c(=O)n1CC=C)c3ccccc3 C21494440
C=C(c1ccccc1OCC(=O)Nc2ccc3ccccc3c2)n4ccnc4 C24908353
COC(CN[C@]1(CC(=O)c2c3ccccc3ccc2O1)C(F)(F)F)OC C25179643
Cc1c(c(n(n1)CCC(=O)NCc2csc(n2)c3ccccc3)C)Cl C28242439
CCOc1ccc(cc1)C(=O)Nc2c(nn(c2C)Cc3ccc(cc3)F)C C28574565
c1cc(cc(c1)F)Oc2c(cccn2)CNS(=O)(=O)c3cccc(c3)F C32437739
c1cc2c(nc1)nc(c3n2ccc3)SCC(=O)NCCc4cccs4 C33012083
Cc1cccc(c1NC(=O)CSCc2nc(no2)c3cccc(c3)F)C C33250432
CCc1c(c(nn1c2ccc(cc2)Cl)C3CC3)C(=O)NCc4ccco4 C35638058
CCOc1ccccc1NC(=O)c2cnc(n2c3ccc(cc3)F)SC C36838948
c1ccc(cc1)C(=O)CCC(=O)Nc2cccc(c2)c3cn4ccsc4n3 C38734829
C[C@H](C(=O)N[C@](C)(C#N)C(C)C)OC(=O)c1ccc(s1)Br C39476269
CCC(=O)N[C@H](C)c1nc2ccccc2n1CC(=O)c3ccc(cc3)Cl C40188841
CC(=O)c1ccccc1NC(=O)CCc2ncc(o2)c3c(cccc3F)F C45726512
c1ccc(cc1)c2ccnc3n2ncc3C(=O)NCCSc4ccccc4 C46902291
Cc1c(c(n(n1)c2ccc(cc2F)F)C)C(=O)NCCOc3ccccc3 C47586709
Cc1ccccc1c2csc(n2)NC(=O)CN(C)Cc3ccc(cc3)C#N C52581258
Cc1c(c(n(n1)c2ccccc2)C)C(=O)N[C@@H](C)COc3ccccc3F C55678408
Cc1ccc(cc1)OCCN(C)Cc2[nH]c(=O)c3c4c(sc3n2)CCC4 C23732842
Cc1ccc(cc1NC(=O)COc2cc(ccc2C)C(C)C)S(=O)(=O)C C15815662
c1ccc2c(c1)CCC(=C2)S(=O)(=O)NCCCn3cnc4c3cccc4 C57765969
CN(CC(=O)Nc1ccccc1Cl)C(=O)CCn2ccc3c2cccc3 C31448546
CCN(Cc1cccs1)C(=O)Nc2ccccc2S(=O)(=O)C(F)F C58099795
Cc1ccccc1[C@@H](C)NC(=O)c2cccc(c2)S(=O)(=O)N(C)C(C)C C15685566
CCN(c1ccc(cc1)C(=O)Nc2cc(ccc2C)S(=O)(=O)C)C(C)C C63850153
CCn1c2ccccc2cc1[C@@H]3C=C(N=N3)NC(=O)CSc4ccccc4 C64459910
c1cc(c(c(c1)Cl)CCNC(=O)c2ccc(cc2)Cn3cncn3)Cl C53237895
CN(C)c1ccc(cc1)C(=O)NCCn2c3ccccc3nc2C(F)(F)F C64887943
C[NH+]1CCC[C@H]1CCn2cnc(c2c3ccccc3C(=O)[O-])c4ccccc4 C65395392
Cc1cc2c(cc(=O)oc2cc1C)CN[C@H](Cn3cccn3)c4ccccc4 C65408664
Cc1c(c(no1)c2ccc(cc2)F)C(=O)N[C@H](C)COc3ccccc3F C55678615
CC[C@H](C)N(C)C(=O)c1ccc(cc1)NS(=O)(=O)c2ccc(c(c2)C)C C66646671
Cc1c(sc(n1)c2ccccc2)CNC(=O)[C@@H](C)Sc3ncccn3 C66782226
Cc1ccc(c(c1)OC[C@@H](Cn2c(=O)ccc(n2)c3ccccc3F)O)C C66969586
Cc1cc(cc(c1)N(C)C(=O)C(=O)N[C@@H](C)COc2ccc(cc2F)F)C C67426333
CCOc1ccc(cc1NC(=O)N(C)Cc2cnc(s2)C)C(F)(F)F C67584300
CCOC(=O)[C@@H](Cc1c(cccc1Cl)F)c2ccnn2c3cccc(n3)F C04060573
Cc1cc(nc(n1)SCc2nnc(n2CCc3ccccc3)SC)C C02706253
CCCCn1c(=O)c2c3c(sc2nc1SCC(=O)OC)CCCC3 C02115860
CCCC[C@@H]1C(=O)N(/C(=N/N=C/c2ccco2)/S1)Cc3ccccc3C C02261533
CCOc1ccc(cc1)C(=O)CSc2nnc(n2C)c3ccccc3C C05209428
Cc1ccccc1CN(C)C(=O)COC(=O)Cc2coc3c2ccc(c3C)C C05301789
CCOc1ccc(cc1)/C=C/2\C(=C(N(C2=O)c3ccccc3)C)C(=O)OCC C00825275
Cc1c(c(n(n1)C)C)/C=C/C(=O)O[C@H](C)C(=O)c2ccc(cc2)C(C)(C)C C05774763
C=CCN(CC=C)C(=O)Cn1cnc2cc(sc2c1=O)c3ccc(cc3)Cl C05801964
Cc1cc(c(n1Cc2ccco2)C)C(=O)COC(=O)c3c(cccc3Cl)F C05872235
CCCN(CCC)S(=O)(=O)c1cccc(c1)c2cn3ccc(cc3n2)C C06184591
CCn1c(c(cn1)C(=O)/C=C/c2ccc(o2)COc3ccc(cc3)Cl)C C06556032
CC(C)(C)C(=O)CSc1nnc(n1C)CSc2nc3ccccc3s2 C06625626
Cc1ccc(c(c1)C)C(=O)CSc2nnc(o2)[C@H](C)Oc3ccccc3F C07137556
CC(=O)N(C)Cc1ccc(cc1)C(=O)COc2ccc(cc2)c3ccc(cc3)C#N C07735406
c1ccc(cc1)[C@H](C(=O)c2ccccc2)Sc3nnnn3Cc4cccs4 C08232481
Cc1cc2c(cc1C)occ2CC(=O)OCC(=O)N(C)[C@@H](C)c3ccccc3 C08334506
Cc1c(c(n(n1)c2ccc(cc2)F)C)/C=C/C(=O)OCC(=O)c3ccc(cc3)F C09418080
CCCn1c2ccc(cc2nc1SCC(=O)N(C)Cc3ccc(o3)C)Cl C11235503
Cc1nc(cs1)COc2cccc(c2)/C=C/C(=O)Oc3ccc(cc3)C#N C11327153
C=CCOc1ccc(cc1)/C=C\2/C(=O)OC(=N2)c3ccccc3OC(F)F C15264883
CCN(c1ccccc1)C(=O)COC(=O)c2ccc(nc2C)c3ccccc3 C16166261
C[C@H](Cn1cncc1C(C)(C)CN2CCOCC2)Oc3ccccc3Cl C19719350
Cc1ccc(c(c1)OCCn2c3ccccc3nc2CN4CCOCC4)C(C)C C19939699
Cc1csc(n1)[C@@H](C)N(C)Cc2nc(no2)C(c3ccccc3)c4ccccc4 C20109585
c1ccc(c(c1)OCCSc2nnc(n2C3CC3)c4ccncc4)Cl C22988467
COCCN(c1nc2ccccc2s1)C(=O)c3ccc(cc3)OC(F)F C26970558
CN(Cc1ccccc1OC(F)(F)F)C(=O)/C=C/c2cnn(c2)c3ccccc3 C30917811
CCc1ccc(cc1)C(=O)[C@@H](C)Sc2nnc(n2CC)c3ccncc3 C31641854
CCn1c(nnc1SCC(=O)c2ccc(cc2)C(C)C)c3ccncc3 C31641921
CC(C)c1ccc(cc1)CN(C)S(=O)(=O)c2ccsc2C(=O)OC C32895523
C=CCN(c1nc(cs1)c2ccccc2)C(=O)c3cccc(c3)Cn4ccnc4 C32932117
CCCN1CCc2c(c(nn2c3cccc(c3)Cl)CN(CC(C)C)C(=O)C)C1 C35921539
CC(C)N(C)c1c(c(no1)c2ccccc2)CN(C(C)C)C(=O)c3cccs3 C36245964
C=CCOC(=O)COc1ccc2c(c1)O/C(=C\c3ccc(cc3)Cl)/C2=O C38321055
CCOC(=O)C1=C(C(=N[C@@H]1C)C)C(=O)CSc2cc(c3ccccc3n2)C C39991100
CC[C@H](C)N([C@@H](C)CC)C(=O)Cn1c2cc(c(cc2n(c1=O)C(=C)C)C)C C40311284
c1ccc2c(c1)nc(o2)[C@H](C#N)C(=O)CCCOc3cccc(c3)Br C41546575
C=CCN(Cc1coc(n1)c2ccc(cc2)F)S(=O)(=O)c3cccs3 C43565173
Cc1ccccc1CN(C)C(=O)[C@H](C)SCc2nc(no2)c3cccs3 C45020205
Cc1c(oc(c1C(=O)OCc2csc(n2)COc3ccc(cc3)F)C)C C45540886
Cc1c(sc(n1)c2ccsc2)C(=O)OCCOc3ccc(cc3)C#N C45601945
CCCc1cc(=O)oc2c1ccc(c2)OC(=O)c3cccc(c3)C[S@](=O)C C54230464
CCN(CC)S(=O)(=O)c1ccc(c(c1)C(=O)N(CC)c2ccc(cc2)F)C C25736476
C[C@@H](C(=O)N(C)C)Sc1nnc(n1CC=C)c2ccc(cc2)C(C)(C)C C07180892
CC(C)Oc1ccc(cc1)/C=C/C(=O)c2ccc(cc2)S(=O)(=O)N(C)C C44024813
CN(CC(=O)Oc1ccccc1c2ccccc2)S(=O)(=O)c3cccs3 C60740920
Cc1ccsc1/C=C\2/C(=O)c3c(cc(cc3O2)OCC(=O)OCC=C)C C41505256
CCn1c(nnc1SCCOc2cccc3c2cccc3)c4ccncc4 C64926447
C[C@H](c1ccc(cc1Cl)Cl)OC(=O)CSc2nncn2C(C)C C66875222
CC[C@@]1(Cc2c(sc3c2c(nc(n3)SC)SCC(=O)OCC)CO1)C C02213674
CCOC(=O)CCc1c(c2cc(c(cc2oc1=O)OCC=C(C)C)Cl)C C01119975
CCCSc1nc2c(c3c(s2)COC(C3)(C)C)c(n1)SCC(=O)OC C05047191
CCOc1ccc2ccccc2c1/C=N/n3cnnc3SCc4ccccc4 C05486715
COc1cccc(c1)c2nnc(n2Cc3ccco3)SCc4cccc(c4)F C05877861
CCCCSc1c(nc(o1)c2ccco2)S(=O)(=O)c3ccc(cc3)Cl C02721856
Cc1c(sc2c1c(=O)n(c(n2)SC/C=C/c3ccccc3)CC(=O)OC)C C01841435
CCCCN(Cc1cc2ccccc2o1)S(=O)(=O)c3ccc(cc3)OCC C02595839
Cc1cccc(c1)c2nnc(n2CC=C)SCC(=O)N(C)c3ccccc3 C02635003
CCOC(=O)c1cc(c(nc1C)SCc2csc(n2)c3ccccc3)C#N C07149405
CCOc1ccc(cc1OCC)S(=O)(=O)N(C)c2ccc3ccccc3c2 C07927923
CCCOC(=O)c1ccc2ccccc2c1OC(=O)[C@@]34CC[C@@](C3(C)C)(C(=O)C4)C C08474189
CCCOC(=O)c1ccc2ccccc2c1OC(=O)[C@]34CC[C@](C3(C)C)(C(=O)C4)C C08474221
CCn1c(nnc1S[C@H](C)C(=O)c2ccc(cc2)C(C)(C)C)c3ccco3 C08620283
CCn1c2ccc(cc2nc1COc3ccc(cc3)Br)C(=O)OCC C08653958
CCCCCOc1ccc(cc1)[C@@H]2c3c(=O)c4ccccc4oc3C(=O)N2CC C08917236
Cc1ccc(cc1C)C(=O)[C@H](C)Sc2nnc(n2CC(C)C)c3ccco3 C09566845
CCCc1c(cc(s1)C(=O)OCc2cc(=O)n3c(csc3n2)C)CC C09824637
CCOc1cccc2c1nc(s2)N(Cc3ccco3)C(=O)/C=C/c4cccs4 C10527425
CCCn1cc(c2c1cccc2)C(=O)CSc3nnc(o3)c4ccccc4 C10007901
CC(C)OC(=O)c1ccc(c(c1)S(=O)(=O)N(CC=C)c2ccccc2)Cl C12281279
CCCOc1ccc2c(c1)c(c(n2c3ccc(cc3)OCC)C)C(=O)OCC C02614997
Cc1cc2nnc(n2c3c1cccc3)SCC(=O)N(CC(C)C)CC(C)C C03495905
Cc1cccc(c1)OCc2nnc(o2)S[C@@H](C)C(=O)c3cc(ccc3C)C C20895311
C=CCn1c(nnc1SC/C=C/c2ccccc2)[C@@H]3COc4ccccc4O3 C21177251
Cc1ccc(cc1)c2nc(on2)CCC(=O)N(C)Cc3ccc(cc3)C(F)(F)F C21636141
CC[C@H]1CCc2c(cc(s2)c3nnc(n3C)S[C@H](CC)C(=O)OC)C1 C22130985
c1cc(c(cc1Cl)Cl)OCCSc2nnc(n2C3CC3)c4ccncc4 C22988472
CCCCCOc1cc(ccc1Cl)S(=O)(=O)n2cnc3c2cccc3 C27822624
C=CCn1c(nnc1SCc2csc(n2)c3ccc(cc3)F)c4ccco4 C29991134
CCOC(=O)C(=Cc1cc2cc(cc(c2nc1Cl)C)Cl)C(=O)OCC C32099795
CCCC[C@@H](CC)C(=O)N(CC(C)C)[C@@H](C)c1nc2ccccc2c(=O)n1C C35007664
Cc1cc(c(cc1C)C(=O)[C@@H](C)Sc2nnc(n2CC=C)c3ccoc3C)C C35767173
CC(C)Cn1c(nnc1SCC(=O)c2ccc(s2)Cl)c3ccco3 C03451167
CCCCCOc1ccc(cc1)/C=C/2\C(=C(C(=O)N(C2=O)CCCC)C#N)C C38603690
CCSc1ccccc1C(=O)OCc2cc(on2)c3ccc4c(c3)C[C@H](O4)C C38758117
Cc1cc(c(c(c1C)C)C)C(=O)COC(=O)CSc2nc(cc(n2)C)C C39541767
C=CCN\1C(=O)/C(=C/c2ccccc2OCC=C)/S/C1=N\c3ccccn3 C39862512
CC(C)OC(=O)Cn1c2ccccc2nc1COc3ccc4ccccc4c3 C40238022
C=Cc1ccc(cc1)COC(=O)c2cn(nn2)c3ccc(cc3)C(F)(F)F C40872845
Cc1ccc(cc1)n2cnnc2SCC(=O)N(C)Cc3ccc(cc3)C(C)(C)C C46628775
CCOc1ccccc1CSc2nnc(n2CC=C)c3ccccc3OC C49536475
COCCn1c(=O)c2ccccc2nc1SCc3csc(n3)c4ccccc4 C06035135
CCOC(=O)c1c(c(c(s1)/N=C/c2c(cccc2Cl)Cl)C(=O)OC)C C59460948
Cc1c(nc(o1)c2ccc(cc2)C(C)(C)C)CC(=O)N(C)CC[C@@H]3CCCCO3 C62275755
Cc1cc(cc2c1C(=O)/C(=C/c3ccc(cc3)Cl)/O2)OCC(=O)OCC=C C41505102
CC(C)c1ccc(cc1)c2nnc(o2)SCC(=O)N(C)Cc3cccc(c3)F C66261119
C[C@H](C(=O)N(C)Cc1ccccc1)Sc2nnc(o2)c3ccc(cc3)C(C)C C66261180
Cc1ccc(cc1F)c2nc(on2)CCC(=O)N(C)C[C@H](C)c3ccccc3 C66457797
C=CCn1c(nnc1SCc2nc3ccccc3n2C(F)F)c4ccccc4 C55527440
CCn1c2ccccc2nc1SCC(=O)N(CCC#N)c3ccccc3 C04484553
CCOc1cc(ccc1OCC=C)/C=C/2\C(=O)N(C(=O)S2)c3ccccc3 C02119757
CC[C@]1([C@H]2[C@@]1(C(=O)OC2(C)C)C(=O)OCC)C(=O)c3ccc(cc3)C(C)(C)C C04029771
c1ccc(cc1)N(CCC#N)C(=O)COC(=O)c2cccc3c2cccc3 C03235549
Cc1cc(c(n1CCc2ccc(cc2)Cl)C)C(=O)CSc3nncn3C C02618674
CCn1c(cc(c1C)C(=O)CSc2nnc(n2CC)c3ccccc3)C C05311479
CCS(=O)(=O)CCSc1nc(c(nn1)c2ccccc2)c3ccccc3 C05718928
COCCn1c(nnc1SCc2ccc(cc2)Cl)c3ccncc3 C03444943
CCC(=O)N(Cc1cccc(c1)F)C[C@H]2CC(=NO2)c3ccc(cc3)N(C)C C06708638
CN(Cc1cn(nc1c2ccccc2)c3ccccc3)C(=O)CCc4ccco4 C12552796
CS(=O)(=O)OCCSc1nc2ccccc2n1Cc3ccccc3 C06184617
Cc1ccc(c(c1)Cn2ccnc2CN(CC(C)C)C(=O)c3ccco3)C C06690080
Cc1ccccc1n2c(nnc2SCCOc3ccc(cc3)OC)C C03424327
CCC(=O)N(Cc1ccco1)Cc2cc3ccc(cc3nc2N(C)C)SC C20135718
Cc1ccc(o1)c2c(cn(n2)c3cccc(c3)F)CN(C)CCc4ccccn4 C14981349
Cc1ccc(c(c1)C(=O)CSc2nnc(n2Cc3ccco3)C4CC4)C C21623405
Cc1nc(on1)CSc2ccccc2C(=O)OCc3ccccc3Cl C22765335
CN(Cc1cnn(c1)c2ccccc2)C(=O)/C=C/c3ccccc3OC(F)F C25063956
CCn1c(=O)c2ccc(cc2nc1[C@@H](C)N(CC)C(=O)CCCCl)Cl C35026173
Cc1cc(c(c(c1)C)Cn2ccnc2CN(C[C@@H]3CCCO3)C(=O)C(C)C)C C35637317
Cc1ccc(c(c1)c2cc(no2)CN(CCOC)C(=O)c3ccccc3)C C36005563
CC(C)n1c(nnc1SCc2ccc(cc2)F)CCc3cnn(c3)C C41342094
CCC(CC)(Cc1nc2ccccc2s1)C(=O)N(C)Cc3c(noc3C)C C42047690
c1ccc(cc1)OCCOCCn2cnc3ccc(cc3c2=O)Br C49769228
CCN(C[C@H](C)C#N)C(=O)CSc1nccn1c2cccc(c2)Cl C53532547
CCCN(CC#N)C(=O)/C=C/c1c(nn(c1Cl)Cc2ccccc2)C C56484736
CCCCn1c(=O)c2c(c(sc2nc1SCCN3CCOCC3)C)C C57502162
Cc1cc(c(c(c1)CN(Cc2cccnc2)Cc3ccco3)n4cccn4)C C13569383
C[C@@H](C(=O)OC)Sc1nnc(n1c2ccccc2)Cc3cccs3 C06993070
c1cc(oc1)CN(Cc2ccco2)C(=O)Cc3csc(n3)c4ccsc4 C30470936
CC(=O)N(c1ccccc1F)c2nc(cs2)COC(=O)Cc3ccsc3 C24851916
CN(CC(=O)OCc1ccccc1F)S(=O)(=O)c2ccc(s2)Cl C44174059
CCN(CC)c1nc2c(s1)cc(s2)C(=O)OCc3nccs3 C58377821
Cc1ccc(cc1)OCc2nc(cs2)CSc3nncn3C(C)C C58481434
CCCOc1cc(ccc1OCC)/C=C/2\C(=NN(C2=O)c3ccccc3)C C20244035
Cc1cc(ccc1OCC(=O)O[C@H](c2nccn2C)C(F)(F)F)Cl C60488639
COCCn1c2ccccc2nc1c3csc(n3)COc4ccccc4 C60511865
Cc1cc(c(n1CC(F)(F)F)C)C(=O)/C(=C/c2ccc(cc2)OCC#N)/C#N C08238751
CCn1c(nnc1SCCSc2ccc(cc2)Cl)N3CCOCC3 C61152956
CC(C)N(C)C(=O)CSc1nnc(n1c2ccccc2)Cc3cccs3 C61367095
Cc1ccccc1n2c(nnc2SCCOC(C)C)c3ccncc3 C48727011
CCOc1ccc(c(n1)C(=O)N(CC=C)Cc2cccc(c2)C#N)Cl C62905471
C=CCN(CC=C)C(=O)CSC1=NC(=O)C2=C3CCCC[C@@H]3SC2=N1 C40003077
Cc1c(c(n(n1)C)C)C(=O)/C=C/c2ccc(cc2OC(F)F)OC(F)F C64926265
COCc1nc(cs1)C(=O)N(CC=C)c2nc(cs2)c3ccccc3 C65049270
Cc1ccc(c(c1)OC)c2c(ncn2CCCn3ccnc3)c4ccccc4 C65382105
CCc1c(c(n(n1)C)Cl)c2c(ncn2CCOCC)c3ccccc3 C65460878
CSc1nnc(s1)CSc2nnc(n2CC=C)c3ccccc3 C65691819
CCCn1c(nn(c1=S)CN(CC#C)C2CCCCC2)c3ccncc3 C65943418
Cc1cc(oc1C(=O)OC)CN(C)[C@@H](c2cccc(c2)F)c3ccccn3 C66531173
CCn1c(nnc1SCC(=O)N(c2ccccc2)C(C)C)c3ccccc3 C04594937
CC(C)N(C(C)C)C(=O)COC(=O)c1cc(nc2c1cccc2)c3cccs3 C03398543
CCc1cc2c(s1)nc(n(c2=O)Cc3ccco3)SCC(=O)c4ccccc4 C05001004
CC(C)OC(=O)c1cc2c(n1Cc3ccc(cc3)OC(F)(F)F)ccn2C C05001261
CCn1c(nnc1SCC(=O)N(C)Cc2cccc(c2)F)c3ccc(cc3)Cl C05309467
Cc1cc(c(s1)C)C(=O)CSc2nnc(n2Cc3ccccc3)c4ccco4 C05313409
CCc1cc2c(s1)nc(n(c2=O)CC=C)S[C@@H](C)C(=O)N(C)c3ccccc3 C03450595
CCOc1cc(ccc1OCC(=O)N(C)C)/C=C/c2nc3cc(c(cc3s2)C)C C06112031
Cc1c(cco1)c2nnc(n2Cc3ccccc3)SCC(=O)c4ccc(cc4)F C03534508
Cc1cc(c(n1c2nccs2)C)C(=O)COC(=O)/C=C/c3ccccc3Cl C06644042
C[C@]12CC[C@@H]3c4cc(c(cc4CC[C@@H]3[C@@H]1CC[C@@H]2OCOC)OCOC)C=O C06795907
Cc1c(c(n(n1)Cc2ccccc2Cl)C)/C=C/C(=O)OCc3ccccc3C#N C06886347
Cc1ccc(c(c1)C)CN(C)C(=O)CSc2nc3ccccc3c(=O)n2CC=C C07827788
CCCn1c(nnc1S[C@@H](C)C(=O)C23CC4CC(C2)CC(C4)C3)c5ccncc5 C09812800
Cc1c(n(c(n1)SCC(=O)N(C)[C@H](C)c2nc3ccccc3s2)CC(C)C)C C09862728
c1ccc2c(c1)c(=O)n(c(n2)SCCOc3ccc(cc3)F)Cc4ccco4 C11120582
c1ccc(cc1)n2cnnc2SCc3csc(n3)COc4ccc(cc4)Cl C11331081
Cn1c(nnc1SCC(=O)N(C)Cc2c(cccc2Cl)F)Cc3ccccc3 C11977287
c1ccc(cc1)/C=N/N(c2cccc(c2)C(F)(F)F)C(=O)CSc3ncccn3 C13095907
C/C=C/c1ccc(c(c1)OC)OCC(=O)c2cc(n(c2C)c3nccs3)C C14318203
CCOc1cc(ccc1OS(=O)(=O)c2ccc(c(c2)C(F)(F)F)Cl)C=O C16092995
CCOc1c(c(c(c(n1)SCC(=O)c2ccccc2)C#N)c3ccccc3)C#N C08706701
CCCn1c(cc(c1C)C(=O)COc2ccc3c(cc(=O)oc3c2)C(F)(F)F)C C22738207
C[C@@H](c1ccccc1)Sc2nc3ccccc3c(=O)n2CCCN4CCOCC4 C22956599
CC(C)(C)c1ccc(cc1)CSc2nnc(n2CC=C)[C@@H]3CCS(=O)(=O)C3 C23175113
CC(C)(C)c1ccc(cc1)CSc2nnc(n2CC=C)[C@H]3CCS(=O)(=O)C3 C23175116
Cc1ccc(c(c1)C(=O)[C@H](C)Sc2nnc(o2)COc3ccc(cc3)F)C C23553081
CCc1nnc(o1)CSc2nc3cc(ccc3n2Cc4ccccc4)C(F)(F)F C24832302
c1ccc(cc1)N(CCC#N)C(=O)COc2ccc(cc2)c3ccc(cc3)C#N C31678129
CCCN1CCc2c(c(nn2c3cccc(c3)Cl)CN(C)C(=O)CC(C)C)C1 C35574230
CCCCN1[C@@H](c2c(=O)c3cc(ccc3oc2C1=O)F)c4ccc(cc4)OCC=C C40021168
CC(C)(C)c1ccc(cc1)OCCCn2c3ccccc3nc2[C@H]4CC(=O)N(C4)C C40250790
c1cc(cc(c1)C(F)(F)F)Cn2cc(nn2)C(=O)OCc3cc(cc(c3)F)F C40874706
CS(=O)(=O)c1cccc(c1)OC(=O)c2cccc(c2)OCc3cccs3 C44769707
Cc1ccc(cc1)n2cnnc2SCC(=O)N(C)Cc3ccc(cc3)C(C)C C45930222
CCN(Cc1cccc(c1)F)C(=O)COC(=O)c2cc3cc(ccc3nc2C)Cl C45936095
CCCN(Cc1nnc(o1)c2ccccc2Cl)C(=O)/C=C/c3ccccc3 C57510590
CC(C)CSc1nnc(s1)SCC(=O)N(C)C2(CCCCC2)C#N C24848520
CCCN(CCC)C(=O)c1cc(nc2c1c(no2)C)c3ccccc3C(F)(F)F C29518320
Cc1ccc(cc1F)c2nc(on2)CCCS(=O)(=O)Cc3ccccc3F C46160489
Cc1ccccc1n2ccnc2SCc3ccc(cc3)OCc4nccn4C C59256535
Cn1ccnc1COc2ccc(cc2)CSc3nccn3c4cccc(c4)F C59256556
CC1(Cc2cccc(c2O1)OCC(=O)N(Cc3ccc(cc3)C#N)CC(F)(F)F)C C59265043
CCCn1c2ccc(cc2nc1CSc3cccc(c3)C)S(=O)(=O)N(C)C C60134532
COc1ccc(cc1)n2c3ccccc3nc2SCc4nccn4CC(F)(F)F C60376367
CC(C)CC(=O)Oc1ccc(cc1)N(C)S(=O)(=O)c2ccc(cc2)Cl C60392519
c1ccc(c(c1)c2nnc(o2)COC(=O)CSc3ccc(c(c3)F)F)Cl C61151608
C[C@H](C(=O)N(Cc1ccco1)c2ccc(cc2F)F)Oc3cccc(c3)C(=O)C C62881706
CN(CCc1nc(on1)c2ccc(cc2)Cl)C(=O)CSc3ccccc3 C64841061
Cc1cc(c(c(c1)C)CS(=O)(=O)CCCc2nc(no2)c3cccs3)C C67224993
c1ccc(cc1)c2c(n(cn2)C[C@H](CN(c3ccccc3)c4ccccc4)O)c5ccccc5 C01907576
CCCCOc1cccc(c1)N/C=C(\C#N)/c2nc(cs2)c3ccc(cc3Cl)Cl C09331147
CCO[P@](=O)(c1ccc(cc1)N(C)C)[C@@H](c2ccc(cc2)C(C)C)Nc3ccccc3 C02382235
CC(C)O[P@](=O)(c1ccc(cc1)N(C)C)[C@@H](c2ccc(cc2)Cl)Nc3ccccc3 C02384509
CCOc1ccc(cc1)NC(=O)CSc2cn(c3c2cccc3)Cc4ccccc4C C09392863
c1ccc(cc1)SCCC(=O)N/N=C/c2ccc(cc2)OCc3ccccc3Cl C14166470
CCOCCOc1ccc2c(c1)[C@H]3C=CC[C@H]3[C@@H](N2)c4ccc(cc4)OCc5ccccc5 C14470194
CCOc1ccc(cc1)[C@@H]2[C@@H]3CC=C[C@@H]3c4cccc(c4N2)OCCOc5ccccc5 C14543578
CCOc1ccc(cc1)[C@@H]2[C@H]3CC=C[C@@H]3c4cccc(c4N2)OCCOc5ccccc5 C14543582
CCOc1ccccc1[C@H]2[C@H]3CC=C[C@@H]3c4cc(ccc4N2)OCCOc5ccccc5 C14545651
CCN(CC(=O)Nc1ccccc1C(F)(F)F)C(=O)/C=C/c2ccc(s2)c3ccccc3 C14635128
CCCCOc1ccc(cc1)NC(=O)[C@@H](C)Oc2ccc(cc2Br)Cl C14644096
CCCCOc1ccccc1NC(=O)COc2ccc3ccccc3c2Br C14783904
CC(C)CN(CC(C)C)C(=S)Oc1ccc(cc1)C(=O)Nc2ccc(cc2)Br C03079509
Cc1cccc(c1)CSc2ncc(c(n2)C(=O)NCc3ccccc3)Sc4ccccc4 C15860644
CC[C@@]1(C[C@](CCO1)(CCNC(=O)c2ccc(cc2)OCC(C)C)c3ccc(cc3)F)C C16115931
Cc1ccc(cc1)NC(=O)/C(=C/c2ccccc2OCCSc3ccc(cc3)C)/C#N C16157715
CCOc1ccc(cc1)CSCCSc2[nH]c(=O)c(c(n2)C)Cc3ccccc3Cl C16854866
CCCc1cc(cs1)C(=O)N/N=C/c2ccc(cc2)OCc3ccc(cc3Cl)F C17097257
CCCC[C@H](C(=O)Nc1nc2ccc(cc2s1)OCc3ccccc3F)Br C20133036
CCOc1ccc(cc1)[C@@H]2[C@@H]3CC=C[C@H]3c4cc(ccc4N2)OCCOc5ccccc5 C20717829
CCCC[C@@H](CC)CNC(=O)CN1c2ccccc2S/C(=C\c3ccc(cc3)C)/C1=O C20726498
CCOc1ccccc1[C@@H]2[C@@H]3CC=C[C@H]3c4cccc(c4N2)OCCOc5ccccc5 C20748807
CCOC(=O)c1cc(sc1NC(=O)c2ccccc2C(F)(F)F)[C@@H](C)CC(C)(C)C C23310018
Cc1ccc(cc1)[C@@](CCC(C)C)([C@@H](CN2CCOCC2)Oc3ccc(cc3C)Cl)O C27237651
c1ccc(cc1)C[C@H](c2ccccc2)NC(=O)C[C@H](c3cccc(c3)F)c4cnc5n4cccc5 C33693632
CC(C)CNC(=O)c1csc(n1)c2cccc(c2)OCc3cccc(c3)C(F)(F)F C34712917
C[C@H](c1ccccc1)NC(=O)c2cc3c(n2CC=C)cccc3OCc4ccccc4F C35560865
CCCC[C@H](CC)C(=O)Nc1ccc(cc1)[C@@H]2N(C(=O)CS2)c3ccc(cc3)C(F)(F)F C35927002
CCCCCCN([C@H](c1c(cccc1Cl)Cl)C(=O)NC(C)(C)C)C(=O)CCl C36517428
CCC(=O)N(c1cccc(c1)Cl)[C@H](c2ccc(cc2C)C)C(=O)NC(C)(C)CC(C)(C)C C36554801
CCCN([C@H](c1cc2ccccc2c3c1cccc3)C(=O)NC(C)(C)C)C(=O)CC(C)C C36560812
CCCN([C@@H](c1c(cccc1Cl)Cl)C(=O)NC(C)(C)C)C(=O)Cc2ccccc2C C36561641
CCCCNC(=O)[C@@H](c1c(cccc1Cl)Cl)N(CCC)C(=O)c2ccc(cc2)Cl C36566506
CCCN([C@H](C(CC)CC)C(=O)NC(C)(C)C)C(=O)Cc1cccc(c1Cl)Cl C36571585
CCCN([C@H](/C=C\C)C(=O)NC(C)(C)CC(C)(C)C)C(=O)Cc1cccc(c1Cl)Cl C36571630
CCCN([C@H](/C=C/C)C(=O)NC(C)(C)CC(C)(C)C)C(=O)Cc1cccc(c1Cl)Cl C36571631
CCCN([C@@H](c1ccc(cc1)C)C(=O)NC(C)(C)C)C(=O)Cc2cccc(c2Cl)Cl C36571668
CCCN([C@@H](c1ccc(cc1C)C)C(=O)NC(C)(C)CC(C)(C)C)C(=O)c2ccccc2 C36573246
CCCN([C@H](c1ccc(cc1C)C)C(=O)NC(C)(C)CC(C)(C)C)C(=O)c2ccccc2 C36573247
CCCN([C@@H](c1c(cccc1Cl)Cl)C(=O)NC(C)(C)CC(C)(C)C)C(=O)CCl C36574320
CCCN([C@H](c1ccccc1C)C(=O)NC(C)(C)CC(C)(C)C)C(=O)c2ccccc2Cl C36577418
CC(C)(C)CC(C)(C)NC(=O)[C@@H](c1ccc(cc1)C(F)(F)F)N(C(=O)CCl)C(C)(C)C C36590042
C[C@H](c1ccc(cc1)CC(C)C)c2nc3ccccc3n2C[C@@H](CN(C)c4ccccc4)O C27694778
Cc1cc(c(c(c1)Br)NCCCOc2cc(cc(c2)Cl)Cl)C(=O)OC C39289186
CC(C)c1ccc(cc1)Cn2c3ccccc3nc2CCNC(=O)Cc4ccccc4Cl C40202704
CCCCCCn1c2ccccc2nc1[C@@H](C)NC(=O)c3ccc(cc3)Br C40281064
Cc1ccc(cc1C)C(=O)OCCSc2ccc(c(c2)Cl)NC(=O)c3ccccc3 C57318016
CCOc1ccc(cc1)CN(Cc2ccc(cc2)OC)C(=S)Nc3ccc(c(c3)Cl)C C59068025
c1ccc(cc1)SCCC(=O)N/N=C/c2ccc(cc2)OCc3cccc4c3cccc4 C59473573
C[C@H](C(=O)Nc1ccc(cc1)Cl)OC(=O)c2ccc(cc2)N(C)C C03400746
Cc1ccc2c(c1)sc(n2)c3ccc(cc3)NC(=O)CCC(=O)OC C00673850
CCc1cc(c(s1)NC(=O)c2cc3ccccc3o2)C(=O)OCC C00150298
Cc1cc(ccc1Cl)OCC(=O)N/N=C/c2ccc(cc2)N(C)C C00587130
C[C@@H]([C@@H](C(=O)Nc1ccc(cc1)[N+](=O)[O-])Sc2ccccc2)Cl C04844004
C[C@H]([C@@H](C(=O)Nc1ccc(cc1)[N+](=O)[O-])Sc2ccccc2)Cl C04844005
CC(C)c1ccc(cc1)NC(=O)Cn2c(cc3c2scc3)C(=O)OC C05085018
c1cc(cc(c1)[N+](=O)[O-])/C=C/C(=O)Nc2ccc(cc2)SC(F)F C05556017
Cc1c2ccc(c(c2oc(=O)c1CC(=O)NC(C)C)C)OCC=C(C)C C06624106
CCOC(=O)C1=C(O/C(=C\c2ccc(s2)C)/C1=O)Nc3ccccc3 C07332335
CCCNC(=O)[C@H](C)OC(=O)c1c(c2ccc3ccccc3c2o1)C C07541151
C[C@@H](c1ccccc1OC)Nc2ccc(cc2[N+](=O)[O-])C(F)(F)F C08132113
c1cc(cc(c1)[N+](=O)[O-])NCCC(=O)c2ccc(cc2)Br C02522051
CC(C)Oc1ccc(cc1)NC(=O)/C(=C/c2ccc(cc2)OC)/C#N C00144425
CCOc1ccc(cc1)NC(=O)Cc2cc(on2)c3ccc(cc3)F C11693144
COc1cc2c(cc1OC)nc(nc2NCCC3=CCCCC3)Cl C11756102
CCOc1ccc(cc1)C=NNC(=O)c2ccccc2n3cccc3 C12339727
Cc1cccc(c1)c2nc(c(o2)NCC=C)S(=O)(=O)c3ccccc3 C12419223
CC[C@@H](C(=O)N(CC)c1cccc(c1)C)Sc2[nH]c3cnccc3n2 C08913275
c1ccc(c(c1)/C=C/C(=O)Nc2ccccc2SC(F)F)[N+](=O)[O-] C14603360
CCCOc1ccc(cc1)c2csc(n2)NC(=O)c3cc(oc3C)C C14657308
CC(C)(C)c1ccc(cc1)c2c(c(nc(n2)SC)N(C)CCO)C#N C19820409
CCCn1c(=O)[nH]nc1SCc2csc(n2)c3ccc(cc3)C C21126090
C[C@H](c1ccc(cc1)F)NC(=O)[C@@H](C)Sc2ccc(cc2)[N+](=O)[O-] C23115854
CCCOc1ccc(cc1)c2c(n3cccc(c3[nH+]2)C)/C=C/C(=O)[O-] C31973197
CCOC(=O)CNc1c(nc2n1cc(cc2)Cl)c3ccc(cc3)C C35156984
COCCNc1c2c(csc2nc(n1)Cl)c3ccc(cc3)OC C36327867
CCCn1c2ccc(cc2sc1=O)NC(=O)c3ccccc3OCC C08594725
C[C@H](C(=O)Nc1ccc(cc1)N(C)C(=O)C)Oc2ccc(cc2)C(C)C C08108627
CCCCCN1C(=O)/C(=C/Nc2ccccc2Cl)/C(=C(C1=O)C#N)C C39893534
Cc1cccc(c1OCCNC(=O)c2c(cnc(n2)SC)Cl)C C40113698
CCCNC(=O)c1cnc(nc1Oc2ccccc2F)c3ccccc3 C40390283
CCc1c([nH]c(=O)c(c1OC2C[C@@H](C[C@@H](C2)C)C)C(=O)OCC)C C40835083
Cc1cc(c(c(c1)OC(=O)Cc2csc(n2)NC(=O)C(C)C)C)C C44344863
CC[C@H](C)NS(=O)(=O)c1ccc(cc1)c2ncc(o2)c3ccccc3 C47162617
Cc1nc2cc(ccc2o1)CCC(=O)Nc3ccc(cc3)OC(C)C C49682591
CCCOc1cc(ccc1NC(=O)/C=C\c2c(nn(c2Cl)C)C)C C55620312
Cc1c(ccc2c1oc(=O)cc2CN(C)CCOc3ccc(cc3)F)O C12778172
C=CCN(Cc1cccs1)C(=O)Nc2ccc3c(c2)nc(o3)C4CC4 C58074873
Cc1ccc(cc1)NC(=O)CCSc2nnc(o2)c3ccccc3C C59133639
CNc1ccc(cc1[N+](=O)[O-])/C=C/C(=O)c2ccc(cc2)C(F)(F)F C59270322
CCOc1ccc(cc1)NC(=O)/C(=C\c2cccn2c3ccccc3)/C#N C59678492
CCOc1ccccc1NC(=O)Cc2c(oc(n2)c3cccc(c3)F)C C62126918
C=CCN(Cc1cccc(c1)C#N)C(=O)NC[C@H]2Cc3ccccc3O2 C63402195
CCCc1nc([nH]n1)SCc2coc(n2)c3ccccc3Cl C64363439
C=CCn1cc(c2c1cccc2)C(=O)Oc3ccc(cc3)c4[nH]ccn4 C65537952
CC(C)(C)c1cc(n(n1)C(C)(C)C)NC(=O)c2ccc(cc2)COC C66672089
Cc1ccc(cc1[N+](=O)[O-])CNCc2c(nc(s2)c3ccccc3)C C67011820
CCn1c(c(c(n1)C)CNC(=O)N(C)Cc2ccc(cc2)C(C)(C)C)C C67467635
CCc1c(cnc(n1)NCc2cccnc2Oc3ccc(cc3F)F)C C67649527
CCOC(=O)[C@@H](C)Sc1c(c(cc(n1)c2cccs2)c3cccs3)C#N C00705879
COc1cc(cc(c1OCc2ccc(cc2)Br)CC=C)C=C(C#N)C#N C04681253
c1ccc(cc1)CCc2nnc(n2c3ccccc3)SCc4cccc(c4)C#N C01159448
CCN1C(=O)/C(=C/c2ccccc2OCCOc3cc(cc(c3)C)C)/SC1=S C02977677
COCCCn1c(=O)c2ccccc2nc1SCc3c(cccc3Cl)Cl C05801769
COc1ccc(cc1)OCCSc2nn(c(=S)s2)c3ccc(cc3)Cl C02635993
CN(Cc1ccccc1)S(=O)(=O)c2ccc(cc2)/N=C/c3ccc(cc3)SC C06125902
CCCCCCN1C(=O)/C(=C/C2=Cc3cccc(c3O[C@@H]2C)OC)/SC1=S C06427105
CCN1C(=O)/C(=C/c2cccc(c2)OCCOc3ccc(c(c3)C)Cl)/SC1=S C02977622
Cc1ccccc1C2=NO[C@H](C2)CN(Cc3ccccc3F)C(=O)CC(C)(C)C C06696266
Cc1c(c(no1)c2ccccc2)CN(C[C@@H]3CCC=CC3)C(=O)C4(CC4)c5ccccc5 C06727362
CCCCC1CCC(CC1)C(=O)N(Cc2c(ccs2)C)[C@@H]3CCS(=O)(=O)C3 C06810264
c1cc(cc(c1)OC(F)F)c2ccnc(n2)SCC(=O)c3ccc(cc3F)F C02808927
c1ccc(cc1)c2cnc(o2)COC(=O)CSc3ccc(cc3)Br C07431818
Cc1ccc(cc1)[C@H](C(=O)c2ccc(cc2)C)Sc3nnc(n3C4CC4)C5CC5 C07851819
Cc1cc(ccc1Cl)O[C@H](C)C(=O)N(Cc2cccc(c2)F)Cc3ccco3 C09204980
c1ccc(c(c1)C(=O)OCC(=O)c2ccc(cc2)OC(F)F)I C03525433
c1ccc(c(c1)c2nnc(o2)SCCCC(=O)c3ccc(cc3)Br)F C09949230
Cc1ccc2c(c1)sc(n2)N(Cc3ccco3)C(=O)CCSc4ccccc4 C10528522
Cc1ccc2c(c1)sc(n2)N(Cc3ccco3)C(=O)CCSc4ccc(cc4)F C10528531
Cn1c(nnc1SCCCC(=O)c2ccc(cc2)Br)c3cccs3 C10709263
c1ccc-2c(c1)Cc3c2cc(cc3)C(=O)CSc4nncn4CCc5cccs5 C11105850
CC(C)CC(=O)N(C)Cc1cn(nc1c2ccccc2)Cc3ccccc3Cl C12745608
CN(Cc1cn(nc1c2ccccc2)Cc3ccccc3Cl)C(=O)C[C@@H]4CCC=C4 C12784471
Cc1ccc(s1)C(=O)CSc2nnc(n2c3ccccc3)Cc4cccs4 C06993221
c1ccc(cc1)c2cc(c(c(n2)SCCO[C@@H]3CCCCO3)C#N)C(F)(F)F C05900007
C[C@H](c1nc2ccccc2n1C(F)F)OC(=O)Cc3ccc(cc3)C(F)(F)F C12540655
CCN(Cc1ccc(cc1)N(C)C)S(=O)(=O)c2ccc(cc2C(F)(F)F)Cl C14099561
c1cc(cc(c1)F)c2nc(cs2)CC(=O)N(Cc3ccco3)Cc4cccs4 C15356479
CCSC([C@@H]1[C@@H]2[C@@H](CO[C@H](O2)c3ccccc3)O[C@@H](O1)c4ccccc4)SCC C15635961
COCCn1c(=O)c2ccc(cc2nc1SCc3ccc(cc3)C(F)(F)F)Cl C16253398
CN(Cc1ccc(cc1)SC)C(=O)c2ccc(cc2)Oc3ccc(cn3)C(F)(F)F C17972606
CCN(CC)c1ccc(cc1)/C=N/N2CCN(CC2)Cc3cccc4c3cccc4 C19773146
CCOc1ccc(cc1S(=O)(=O)N(CC=C)c2ccccc2)Br C20917212
COCCCn1c(=O)c2ccc(cc2nc1SCc3ccc(s3)Cl)Cl C21868169
c1cc(c(cc1Br)/C=C/C(=O)OCc2ccc(nc2)Cl)OC(F)F C26053012
Cc1c(nc(o1)c2cccs2)CC(=O)N(Cc3ccc(cc3)C(F)(F)F)C4CC4 C31318066
Cc1cccc(c1C)OCCCOc2cccc(c2)/C=C\3/C(=O)N(C(=S)S3)C C33390863
Cc1cc(cc(c1)OCCCOc2cccc(c2)/C=C\3/C(=O)N(C(=S)S3)C)C C33430078
CCN(CC)C(=O)c1csc(n1)c2ccc(cc2F)OCc3cc(ccc3F)F C34713585
CCCN(C)C(=O)c1ccc(cc1)Cn2c3ccccc3nc2Cc4ccccc4 C37398254
CN(Cc1ccccc1)C(=O)CSc2nc3ccccc3n2Cc4ccccc4F C08609103
C[C@H](C(=O)c1ccc(cc1)CC(C)C)N2CCN(CC2)c3ccc(cn3)C(F)(F)F C20421557
CCN(CC)C(=O)c1cc(n(c1C)Cc2ccccc2)c3csc(n3)c4ccccc4 C44162551
C[C@@H]1C[C@@H]1c2ccc(o2)CN(Cc3ccco3)C(=O)/C=C/c4ccccc4Cl C47132161
CCCCN([C@H]1CCS(=O)(=O)C1)C(=O)/C=C/c2ccc(c(c2)C(F)(F)F)Cl C57683664
CCCCN(c1ccccc1)C(=O)CN(C)C(=O)c2ccc(s2)Br C58099456
c1cc(oc1)CN(C2=CCCCC2)C(=O)CSc3ccc(cn3)C(F)(F)F C58474617
CCCCCn1c(=O)c2cc(ccc2nc1S[C@H](C)C(=O)C)Br C57747736
CC[C@@H](C)CC1=C2C(=NC(=NC2=O)CSCc3ccc(cc3)C#N)S[C@H]1C C39936577
Cc1c(c(nc(n1)c2ccccc2)SCCCOc3ccc(cc3)Cl)C#N C04324306
CCN1C(=O)/C(=C/c2ccc(c(c2)OCC)OCc3ccc(cc3)C)/SC1=S C01182514
CCCCN(CC)C(=O)/C(=C/c1cccc(c1)Br)/n2ccccc2=O C04670382
CCn1c(cnc1SCC(=O)N(c2ccccc2)c3ccccc3)c4ccccc4 C00892096
C[C@H](CCC(=O)OC)[C@@H]1CC[C@@H]2[C@@]1(C=C[C@@H]3[C@@H]2CC[C@@H]4[C@@]3(CC[C@H](C4)OC(=O)C)C)C C05276025
C[C@H](CCC(=O)OC)[C@H]1CC[C@@H]2[C@@]1(C=C[C@@H]3[C@@H]2CC[C@@H]4[C@@]3(CC[C@H](C4)OC(=O)C)C)C C05276032
CCn1c(nnc1SCc2ccc(cc2)F)CSCc3ccc(cc3)Cl C01396996
COc1ccc(cc1)c2nnc(n2CC=C)SCc3cccc(c3)Br C05478394
C=CCn1c(nnc1SCC(=O)c2ccc(cc2)Cl)c3ccc(cc3)Cl C06071616
c1ccc(cc1)CN(Cc2ccccc2)C(=O)CSc3c4ccsc4ncn3 C06115667
CCn1c(nnc1SCc2cccc(c2)F)CSc3nc4ccccc4s3 C06140557
c1cc(cc(c1)N(CCC#N)C(=O)COc2ccc(cc2Cl)F)C(F)(F)F C03359552
CCCc1nnc(n1/N=C/c2c(ccs2)C)SCc3ccc(cc3)Br C02611183
COc1ccc(cc1OC)c2cc(c(c(n2)SCc3ccccc3F)C#N)C(F)(F)F C08993438
Cc1ccc(cc1)SCC(=O)N(C[C@@H]2CCCO2)c3nc4ccc(cc4s3)SC C10833754
Cn1c(nnc1SCc2cccc(c2)C(F)(F)F)CSc3nc4ccccc4s3 C12600233
CN(C)c1cccc(c1)c2nnc(n2CC=C)SCc3cccc(c3)Br C14115893
CCC(=O)N(Cc1cc2ccc(cc2nc1c3ccc(cc3)Cl)SC)C[C@@H]4CCCO4 C14996719
C[C@H](C(=O)N(CC=C)CC(=O)N1CCc2c(ccs2)[C@@H]1c3ccc(cc3)C(C)(C)C)Cl C16504319
CCOc1ccc(cc1OCC)/C=C\2/C(=O)N(C(=S)S2)c3cccc(c3)C(F)(F)F C16692880
Cc1cccc(n1)CN(CCc2ccccc2)Cc3c(nc4n3cc(cc4)Cl)C C19717459
c1ccc(cc1)Cc2nc(cs2)CSc3nnc(n3C4CC4)c5ccccc5F C31645967
Cc1ccc(c(c1)OCCCOc2ccc(cc2/C=C\3/C(=O)N(C(=S)S3)C)Cl)C C33391842
CC(C)N(C[C@H]1CN(C[C@@H]1c2cccc(c2)F)Cc3ccc(cc3)C(F)(F)F)C(=O)C C34740764
Cc1ccccc1[C@H]2CN(C[C@@H]2CN(C(C)C)C(=O)C(C)C)Cc3c(ccs3)C C34740874
CCCN(Cc1cccn1Cc2ccccc2Cl)C(=O)c3cccc(c3)Br C35317146
C=CCN(CC(=O)N1CCc2c(ccs2)[C@@H]1c3ccccc3)C(=O)[C@@H]4C[C@H]4c5ccccc5 C35358140
c1ccc(cc1)[C@@H]2C[C@@H]2C(=O)N(Cc3ccc(cc3F)F)C[C@@H]4CC(=NO4)c5ccccc5F C35496258
c1ccc(cc1)[C@@H]2C[C@@H]2C(=O)N(Cc3ccc(cc3F)F)C[C@H]4CC(=NO4)c5ccccc5F C35496264
CC(C)CN(Cc1nccn1Cc2ccc(cc2Cl)Cl)C(=O)c3ccc(cc3)Cl C35637197
Cc1ccc(cc1)OCc2nc(cs2)CN(C(C)C)C(=O)c3cccc(c3)Br C36114673
CCCN(C)C(=O)CCn1c2ccccc2nc1Cc3c(cccc3Cl)Cl C37397269
CC(C)C(=O)N(Cc1cccc(c1)C(F)(F)F)C[C@H]2CC(=NO2)c3ccccc3Cl C37440551
c1cc(cc(c1)C(F)(F)F)CN(C[C@@H]2CC(=NO2)c3cccc(c3)F)C(=O)c4cccs4 C37441932
CCOc1c(cc(cc1)Br)/C=N/N=C/c2c(ccc(c2)Br)OCC C01754820
CCSc1ccc(cc1)CC(=O)N(Cc2ccncc2)c3nc4c(c(ccc4s3)C)C C38827971
Cc1cc(ccc1Cl)O[C@@H](C)C(=O)N(Cc2ccc(cc2)Cl)Cc3ccco3 C40115072
C[C@@H](C(C)C)N(Cc1cccn1Cc2cccc(c2)Cl)C(=O)c3ccccc3F C04527421
CCOCCCn1c2ccc(cc2nc1COc3cccc4c3cccc4)Cl C40403406
CCOCCCn1c2cc(ccc2nc1COc3cccc4c3cccc4)Cl C40403409
CCCCN(CC(F)(F)F)S(=O)(=O)c1ccc(cc1Cl)Br C40433695
Cc1cc(cc(c1OC(=O)/C=C/c2ccc(c(c2)OC)OC(C)C)C)Br C40950632
c1cc(oc1)CN(Cc2ccsc2)C(=O)c3cc(cc(c3)C(F)(F)F)C(F)(F)F C44446371
C[C@H]1C[C@@H]1c2ccc(o2)CN(Cc3ccco3)C(=O)[C@@H]4[C@@H](C4(C)C)C=C(Cl)Cl C47132186
C[C@H]1C[C@H]1c2ccc(o2)CN(Cc3ccco3)C(=O)[C@@H]4[C@@H](C4(C)C)C=C(Cl)Cl C47132188
Cc1cccc(c1)Cn2cccc2CN(CC=C)C(=O)c3cccc(c3)C(F)(F)F C04708522
CCCCCC(=O)O[C@]1(CC[C@H]2[C@@]1(CC[C@H]3[C@@H]2CCC4=CC(=O)CC[C@@]34C)C)C(=O)C C01837661
c1ccc(cc1)c2csc(n2)[C@@H](C#N)C(=O)CSc3ccc(c(c3)C(F)(F)F)Cl C58035415
C[C@@H](C(=O)N(C)Cc1ccccc1)Sc2nc(cc(n2)C(F)(F)F)c3cccs3 C58964687
Cc1c(scn1)CN(Cc2ccccc2)Cc3c(oc(n3)c4ccsc4)C C64626474
CCCCN(CC)C(=O)Cn1c(=O)c2cc3c(n2c(n1)CC)ccs3 C05109070
CCCN(c1ccc(cc1)C(=O)OCC)C2=N[C@@H]3CS(=O)(=O)C[C@H]3S2 C06803872
Cc1ccc2nc(cc(=O)n2c1)COC(=O)CCC(=O)c3cc(sc3C)C C07440929
CN(Cc1cnn(c1)Cc2ccccc2)C(=O)/C=C/c3cnn(c3)c4ccccc4 C09217096
CCOC(=O)CC(=O)CSc1cc(c(c2n1c3ccccc3n2)C#N)C C07425226
c1ccc(cc1)N(CCC#N)C(=O)CSc2nncn2c3cccc(c3)Cl C05892119
Cc1ccc(cc1)N(CCC#N)C(=O)CSc2nncn2c3ccccc3F C04890466
CCN(CC(=C)C)C(=O)CSc1c2cnn(c2ncn1)c3ccccc3 C15088314
CCN(CC)c1ccc(cc1)/C=C\2/C(=O)N=C(S2)N3CCN(CC3)CCC#N C13425235
CCCCN(Cn1c(=S)oc(n1)c2ccccc2C)[C@H]3CCS(=O)(=O)C3 C22010997
CN(Cc1cccc(c1)F)C(=O)CSc2nnc(n2C3CC3)c4ccncc4 C26581642
CCOc1ccc(cc1)n2c(nnc2S[C@H]3CCOC3=O)Cc4ccccc4 C28373961
c1cc(oc1)CN(CC(F)(F)F)C(=O)COc2ccc3ccc(=O)oc3c2 C31077633
CN(CCOc1ccccc1F)C(=O)c2ccc(o2)Cn3ccccc3=O C32899757
CCc1ccc(cc1)C(=O)N(C)[C@@H](C)C(=O)c2c(c(n(c2C)C)C(=O)OC)C C35538879
CCn1c(nnc1S[C@@H](C)C(=O)N(C)Cc2cccc(c2)F)c3ccncc3 C36776363
CN(CCC1CCOCC1)C(=O)[C@H]2C=C(N=N2)COc3ccccc3F C39516254
COCCN(CCOC)c1c2c(c3cc(cnc3s2)Br)ncn1 C41477491
CC(=O)c1ccc(cc1)S(=O)(=O)N(C)CC(=O)Oc2ccc(cc2Cl)F C42624964
CC(C)N(C(C)C)C(=O)CS(=O)(=O)Cc1cc(no1)c2ccccc2 C45339164
CN(Cc1cccs1)C(=O)CS(=O)(=O)Cc2cc(on2)c3cccs3 C46156115
Cc1c(c(n(n1)c2ccccc2)C)CN(C)C(=O)COc3ccc(cc3)C(=O)C C14306045
CC(C)S(=O)(=O)c1ccc(cc1)C(=O)O[C@H](c2nccn2C)C(F)(F)F C49635299
C[C@H](c1cccs1)N(C)C(=O)CSc2nnnn2Cc3ccccc3 C53629168
Cc1c(c(n(n1)C)C)S(=O)(=O)N(C)CCCOc2ccc(cc2)Cl C53669592
CC(C)C(=O)/C(=c\1/n(c(=O)/c(=C\c2cccc(c2)OC)/s1)CCOC)/C#N C55717864
CCN(c1ccccc1)C(=O)[C@H](C)SCc2nnnn2c3ccccc3 C56231347
Cc1ccc(c(c1)S(=O)(=O)CCN(C)[C@H](C)c2ccc(cc2)n3cncn3)C C57800508
C[C@@H](C(=O)N(C(C)C)C(C)C)Sc1nncn1c2ccccc2OC C07207541
CC(=O)c1ccc(cc1)OCC(=O)N(C)Cc2cnn(c2)c3ccccc3 C14318478
CCN(CC)S(=O)(=O)c1cc(n(c1)C)C(=O)N(C)Cc2ccccc2C C23599321
CC(C)CN1C(=O)C(=O)N(C1=O)CN(Cc2ccc(c(c2)Cl)Cl)C3CC3 C60212972
CCn1c(nnc1SCC(=O)N(C)Cc2c(ccs2)C)c3ccco3 C07898234
COCCN(CC(F)(F)F)C(=O)c1cc(c(c(c1)Cl)Cl)[N+](=O)[O-] C62920438
CC1CCN(CC1)c2nnc(n2C3CC3)SCCCN4CCCC4=O C63535925
CCCN(CC#N)Cn1c(=S)n(c(n1)c2ccncc2)c3ccc(cc3)C C63728974
Cc1nnc(n1Cc2ccccc2)SCc3nnc(o3)Cc4ccccc4 C64308270
COc1ccc(cc1OCCCC#N)/C=C\2/C(=O)OC(=N2)c3ccccc3F C64378539
CCCn1c2ccc(cc2nc1CSc3nccs3)S(=O)(=O)N(C)C C52914083
CCCc1nc(on1)C[S@@](=O)Cc2coc(n2)c3cccc(c3)Cl C64823491
CCn1c(c(cn1)c2c(ncn2CCSc3nccn3C)c4ccccc4)C C65373224
CN(C1=CCCC1)C(=O)CSc2nnc(n2CC(F)(F)F)c3ccncc3 C65695091
CCc1nc(on1)CS(=O)(=O)[C@@H](C)c2ccc(cc2)OC(F)(F)F C65762842
CN(C)S(=O)(=O)c1cccc(c1)CSc2nnc(o2)Cc3cccs3 C66261944
Cc1ccc(cc1)OCCN(C)C(=O)Cc2csc(n2)c3cnccn3 C66279144
CCn1c(cnc1SC[C@@H](CCC#N)C#N)c2ccc3c(c2)OCCO3 C66401080
CCN(Cc1cnn(c1)C)C(=O)CCc2ncc(o2)c3ccc(cc3)Cl C66455006
CN(Cc1nnc2n1CCC2)C(=O)CCc3ccccc3OC(F)(F)F C66607262
C[C@@]1(Cc2ccccc2C(=O)O1)C(=O)N(C)CCCC(=O)OC(C)(C)C C66777150
CCCCN(C)C(=O)c1ccccc1S(=O)(=O)N(C)c2cccc(c2)C#N C67244264
CN(C)P(=S)(N(C)C)N(C)CN(C)P(=S)(N(C)C)N(C)C C01723811
c1ccc(cc1)N(CCC#N)C(=O)COC(=O)CCC(=O)c2ccc(s2)Cl C05301945
c1ccc(cc1)Cn2c(nnc2SC[C@@H](CCC#N)C#N)c3cccnc3 C07203643
Cc1cc(c(n1Cc2cccs2)C)C(=O)COC(=O)Cn3c(csc3=O)C C07985876
Cc1ccc(cc1)OCC(=O)Oc2coc(cc2=O)CSc3nc(cs3)C C04518843
c1ccc(cc1)N(CC#N)C(=O)COC(=O)CCc2nc3ccccc3s2 C10357512
CCCCN(C)C(=O)C[C@]1(CC(=O)N(C1=O)CCOC)c2ccccc2Cl C11813285
CCCCN(C)C(=O)C[C@@]1(CC(=O)N(C1=O)CCOC)c2ccccc2Cl C11813286
COCCN(Cc1cccs1)C(=O)CCN2C(=O)c3ccccc3C2=O C14023298
Cn1cc(cn1)CCN(C)Cc2nc(no2)Cc3cccc(c3)C(F)(F)F C20209355
CN(C)C(=O)CSc1ccccc1C(=O)OCc2ccc(cc2)n3cccn3 C21736788
CCN(c1cccc2c1cccc2)C(=O)CSc3nncn3CCOC C21972828
Cc1cc(c(n1C2CC2)C)C(=O)CSc3nnc(n3Cc4ccco4)C5CC5 C22866699
Cc1cc(c(n1Cc2ccco2)C)C(=O)OCC(=O)N(C)Cc3cccc(c3)F C25685457
Cc1cc(c(n1CCCOC)C)C(=O)CSc2nc3ccsc3c(=O)n2C C26106363
CC(C)(CCl)C(=O)N(CC=C)CC(=O)N(Cc1cccn1C)Cc2ccco2 C33744845
CCN([C@H](C)C(=O)c1c(c(n(c1C)C)C(=O)OC)C)C(=O)C(C)(C)CCl C35538783
CCOC(=O)c1c(c(c(n1C)C)C(=O)[C@@H](C)N(C(C)C)C(=O)C2CCC2)C C35647204
CCn1c(c(c(c1C(=O)OC)C)C(=O)[C@@H](C)N(CC=C)C(=O)C2CCC2)C C35665213
CCn1c(c(c(c1C(=O)OCC)C)C(=O)CN(CC)C(=O)c2ccccc2)C C36000648
Cc1ccc(cc1)C(=O)N(CC=C)CC(=O)c2c(c(n(c2C)C)C(=O)OC)C C36014541
CCn1c(c(c(c1C(=O)OC)C)C(=O)CN(C(C)C)C(=O)c2ccccc2)C C36018634
CCn1c(c(c(c1C(=O)OC)C)C(=O)[C@H](C)N(C(C)C)C(=O)C2CCC2)C C36025235
CCn1c(c(c(c1C(=O)OC)C)C(=O)[C@@H](C)N(C(C)C)C(=O)c2ccccc2)C C36025242
C[C@@H](C(=O)N(CCC#N)c1ccccc1)Sc2nnc(n2CC=C)C3CC3 C36802239
Cc1ccccc1n2ccnc2S[C@H](C)C(=O)N(CCC#N)Cc3ccco3 C43857880
CCOc1ccc(cc1OCC)C(=O)N(Cc2ccsc2)c3nnc(s3)C C44444842
CCc1ccccc1n2cnnc2SCC(=O)N(CC)C[C@H]3CCOC3 C48432688
CC(C)C(=O)/C(=c\1/n(c(=O)/c(=C/c2ccccc2)/s1)CCCC(=O)OC)/C#N C55772493
CCCN(CC(=O)N(C)C)S(=O)(=O)c1ccc(c2c1cccc2)OCC C57100157
CCn1c(nnc1SCC(=O)N(CC)Cc2cccc(c2)F)c3ccncc3 C07768589
Cn1c(nnc1SCCCOc2ccc(cc2)F)C[C@H]3CCS(=O)(=O)C3 C58238327
CC(C)CCn1c(nn(c1=S)CN2CCOCC2)COc3ccccc3 C58584257
CCN(CC)S(=O)(=O)c1cc(ccc1C)C(=O)N(C2CC2)[C@@H](C)c3ccco3 C56185800
CCN(CC)S(=O)(=O)c1cc(ccc1C)C(=O)N(C2CC2)[C@H](C)c3ccco3 C56185803
CCN(CC)S(=O)(=O)c1ccc(=O)n(c1)CCCOc2ccccc2C C60132987
CCOC(=O)CN(Cc1ccc(cc1)C(F)(F)F)Cc2nnc(o2)C(C)C C60372825
CN(Cc1cccs1)C(=O)CSc2nnc(n2Cc3ccco3)C4CC4 C60384535
CC(C)[C@@H](C(=O)N(CCCOC)CCOC)n1cnc2c1cc(c(c2)F)F C61411969
CCOC(=O)CN(C)C(=O)Cc1csc(n1)COc2ccc(cc2)Cl C63485523
CCCC(CCC)SCc1nnnn1c2ccc(cc2)S(=O)(=O)C C64050165
CCN(CC)S(=O)(=O)c1ccc(cc1)/C=C/C(=O)Oc2ccc(nc2)C C64698863
Cc1cc(c(n1CCOC)C)C(=O)CSc2nnc(s2)OC(C)C C65845433
CC(C)CN(CC(C)C)C(=O)CN(C)S(=O)(=O)c1ccc(nc1)Cl C66081764
Cc1nc(cs1)Cc2nnc(o2)SCC(=O)c3ccc(cc3)OC(F)F C23870311
CCOC(=O)CN(c1ccc(cc1)F)C(=O)CSCc2c(noc2C)C C66276106
c1cc(ccc1c2nnc(n2C[C@H]3CCCO3)SC[C@@H](CCC#N)C#N)F C66399015
CC(C)OCCCn1c(=O)c2ccccc2nc1SC[C@@H](CCC#N)C#N C66399696
CCN(CC)S(=O)(=O)N1CCN(CC1)[C@@H](C)c2ccc(cc2)OC(F)F C66411792
CCOCCN(Cc1ccc(o1)C(=O)OC)C(=O)c2ccc(cc2Cl)F C66440008
c1cc(c(cc1C(F)(F)F)C(F)(F)F)C#N C04240938
c1cc(c(cc1C(F)(F)F)F)C(=O)Cl C02600075
c1cc(c(cc1C(F)(F)F)C=O)C(F)(F)F C02568276
CN(C)c1ccc-2c(c1)[C@H](c3c2cccc3)S C05420234
CC1([C@H]([C@@H]1C(=O)Cl)C=C(Cl)Cl)C C05765577
c1ccc(cc1)C2=NCc3cccc4c3c2ccc4 C06474807
Cc1cc(ccc1Br)OC(F)(F)F C02382230
Cc1cc(ccc1F)c2c(sc(n2)C)CCl C20184749
CCCc1cc(ccc1Br)C=O C21987116
c1cc(cc2c1ccc(c2)Br)C=O C21987187
c1ccc(c(c1)CSc2cc(ccc2F)F)C#N C35121671
c1cc(sc1C(=O)c2ccsc2)Cl C35369029
CCN(CC)c1ccc(c(c1)Br)C C36156120
Cc1cc(ccc1C[C@@H](C#N)Cl)Br C36205999
Cc1ccc(cc1Br)C[C@@H](C=O)Cl C36206109
CCOc1c(cc(cc1C)CBr)C C36894629
C[C@H](c1nc2cccc(c2s1)Cl)Cl C37205113
Cc1ccc(c(c1)C#CCCl)OCC(F)(F)F C37544709
CCc1c(nc2c(c1Cl)cc(c(c2F)F)F)C C38004126
c1ccc(c(c1)C2=CC3=CC=N[C@H]3C=C2)Cl C39328217
C[C@H]1C=C(C(=N1)C)C(C(F)(F)F)C(F)(F)F C39947934
Cc1ccc(o1)[C@@H](c2ccc(s2)C)Cl C40265509
Cc1c(cco1)[C@H](c2cc(ccc2F)F)Cl C40269486
c1cc(oc1)[C@@H](c2ccc(cc2F)F)Cl C40271084
Cc1c(sc(n1)c2ccc(cc2)F)CCl C41285739
c1ccc(c(c1)Cc2nc(cs2)CCl)F C41285745
CC(C)/C=C(\C#N)/c1ccc(s1)Br C41326366
CCc1ccc(s1)C(=O)c2cc(sc2C)C C43639689
c1c(cc(c(c1Cl)CC#N)Cl)C(F)(F)F C44368502
c1ccnc(c1)c2ccc(cc2F)Br C45028358
c1cc(c(c(c1)c2ccc(cc2)F)F)CC#N C47204538
c1ccc(cc1)c2c(cc(cn2)C(F)(F)F)Cl C47207421
c1cc(c(c(c1)F)c2ccncc2)C(F)(F)F C47216768
c1cc(c(cc1F)c2ccncc2)C(F)(F)F C47216772
c1cc(c(c(c1)Cl)c2ccncc2)C(F)(F)F C47216844
C1CC[C@@H]([C@@H](C1)OC2CCCC2)Br C50502664
C[C@H]1CCCC[C@H]1O[C@@H]2CCC[C@@H]2Br C50502771
C1CC[C@@H]([C@H](CC1)Br)C[C@@H]2CCCO2 C53339095
C#CCSc1nc(cs1)c2ccc(cc2)Cl C33728280
c1c(c(c(nc1Cl)Cl)CCCl)Cl C59366983
Cc1ccc(o1)[C@H](Cc2ccsc2)Cl C62144202
c1cc(sc1[C@H]([C@H]2CCCOC2)Cl)Cl C62241148
Cc1ccc(c(c1)[C@@H](c2cscn2)Cl)C C62360243
c1cc(sc1[C@@H](c2cscn2)Cl)Cl C62360386
Cc1ccc(o1)c2ccc(cc2)Br C39617620
CC[C@H](c1nc2ccccc2s1)[C@@H](C)Cl C63042281
CC(C)[C@H](Cc1ccc(cn1)Br)Cl C63043357
CC[C@H](c1ccc(cn1)Cl)[C@@H](C)Br C63044563
Cc1ccc(cc1C)C[C@@H](CBr)C#N C63064775
CCc1cc2ccc(c(c2nc1Cl)F)F C63116368
Cc1ccccc1n2cnnc2SCC(=O)N(CCC#N)c3ccccc3 C04501163
c1ccc(cc1)C(=O)COC(=O)c2cn(nc2c3cccs3)CCC#N C05000346
COC(=O)CC1(c2ccccc2N(C1=O)c3ccccc3)CC(=O)OC C01557011
CCn1c(ccn1)CN(C)C(=O)CCn2c(c(c(n2)C(F)(F)F)Cl)C C02793774
COCCCn1c(=O)/c(=C\c2ccc(cc2)OC(F)F)/sc1=C(C#N)C#N C06497779
CCN([C@H](C)C(=O)c1c(c(n(c1C)C)C(=O)OC)C)C(=O)[C@H](C)Cl C06834255
CC(C)(C)OC(=O)C[S@@](=O)c1ccc(cc1[N+](=O)[O-])C(F)(F)F C00952009
CC(C)(C)OC(=O)C[S@](=O)c1ccc(cc1[N+](=O)[O-])C(F)(F)F C08468926
Cc1cc(cc(c1)N(CCC#N)C(=O)COC(=O)c2c(nc(s2)C)C)C C10142555
Cc1c(c(n(n1)C)C)/C=C/C(=O)OCC(=O)N(C)Cc2cccc(c2)F C12213803
c1ccc(cc1)n2c(nnc2SC[C@@H](CCC#N)C#N)c3cccnc3 C12526474
Cc1cc(c(n1CC=C)C)C(=O)CSc2nnc(n2C)c3cccnc3 C20866597
c1ccc(c(c1)OCCSc2nnc(o2)C[C@H]3CCS(=O)(=O)C3)Cl C21624081
c1cc(cc(c1)Cl)OCCSc2nnc(o2)C[C@H]3CCS(=O)(=O)C3 C21624212
CN(Cc1ccc(cc1)C(F)(F)F)C(=O)CCc2nc(no2)c3ccncc3 C22677958
Cc1cc(c(n1c2ccccc2)C)C(=O)OCC(=O)N(C)Cc3ccco3 C22705900
Cc1ccc(cc1)C(=O)CSc2nnc(n2CC=C)[C@@H]3CCS(=O)(=O)C3 C24509106
CCOc1ccccc1CSc2nnc(n2C)C[C@H]3CCS(=O)(=O)C3 C32776450
Cc1c(c(n(c1C(=O)OC)C)C)C(=O)CN(C(C)C)C(=O)c2ccccc2 C36006339
CCOC(=O)c1c(c(c(n1C)C)C(=O)[C@@H](C)N(C)C(=O)c2ccc(cc2)F)C C36028254
CCCN(Cc1nnc(o1)c2ccco2)C(=O)/C=C/c3ccccc3F C36062757
CCOc1ccc(cc1OCC)/C=C/2\C(=C(C(=O)N(C2=O)CC=C)C#N)C C38607744
Cc1cc(c(n1c2ccc(cc2)F)C)C(=O)OCC(=O)N(C)Cc3ccco3 C39612255
C[C@@H](C(=O)N(C(C)C)C(C)C)Sc1ccc(cn1)S(=O)(=O)N(C)C C07190626
CN(Cc1nc2ccccc2n1CCOc3ccccc3)C(=O)c4ccncc4 C40183968
Cc1c(c(n(n1)CCC#N)C)CCC(=O)Oc2ccc(cc2Cl)C#N C43509403
CC(C)COc1ccc(cn1)C(=O)N(C)Cc2cnn(c2)c3ccccc3 C44366896
CCN(CC)S(=O)(=O)c1cc(n(c1)C)C(=O)OCC#Cc2ccccc2 C47895903
CCN(Cc1nnc(o1)c2ccc(cc2)Br)CC(=O)OC C50066402
CN(CCN1CCOCC1)Cc2nc(no2)c3ccc(cc3)C(F)(F)F C23375192
CCCOc1cccc(c1)/C=c/2\c(=O)n(c(=C(C#N)C#N)s2)CCOC C55719181
Cc1ccc(s1)CN(C(C)C)C(=O)[C@@H](C)Sc2nnnn2C3CC3 C57444650
Cn1cc(cn1)/C=C/C(=O)N(Cc2ccc(cc2)N(C)C)C[C@H]3CCCO3 C57584923
CCN(C[C@@H]1CCOC1)C(=O)/C(=C\c2cc(n(c2C)C[C@@H]3CCCO3)C)/C#N C57729882
Cc1ccnn1c2ccc(cc2)C(=O)OCC(=O)N(C)Cc3ccsc3 C07542791
Cc1ccsc1CN(C)C(=O)c2ccc(=O)n(n2)CCOc3ccccc3 C52587768
c1ccc(cc1)S(=O)(=O)CCSc2nnnn2Cc3cccs3 C29903613
C[C@@H](C(=O)N(C)CC(=O)N(CC=C)Cc1ccc(s1)Cl)n2cccn2 C58834147
C=CCn1c(nnc1SCc2nnc(o2)C3CCC3)c4ccccc4 C59882528
Cc1nc(cc(n1)Cl)N(C)CCCOc2ccc(cc2)S(=O)(=O)C C60372355
c1ccc(c(c1)c2ccc(o2)C(=O)N(CCC#N)CCN3CCOCC3)Cl C60794217
CCSc1nnc(n1/N=C/c2ccc(c(c2)OC)OC)C(F)(F)F C12198955
Cc1ccc(c(c1)OCCC(=O)OCC2=NC(=O)C3=CCSC3=N2)C C39791763
C[C@@H]1C(=C(C(=N1)C(=O)[C@@H](C)OC(=O)c2cc3c(s2)CCC3)C)C(=O)OC C39996191
C[C@H]1C(=C(C(=N1)C(=O)CSCc2nc(no2)c3cccs3)C)C(=O)C C64120540
Cc1c(c(n(n1)CC=C)C)c2c(ncn2CCS(=O)(=O)C)c3ccccc3 C65375106
c1ccc2c(c1)c(=O)n(c(n2)SC[C@H](CCC#N)C#N)C[C@H]3CCCO3 C66238734
Cc1c(cc(o1)C(=O)N(CC=C)CC(F)(F)F)S(=O)(=O)N2CCCC2 C66292575
Cc1c(scn1)CN(C)C(=O)CSc2nnc(n2Cc3ccccc3)C C66407200
CN(C1CC1)C(=O)CSc2nnc(n2C[C@@H]3CCCO3)c4cccs4 C66408872
CCc1cccc(c1NC(=O)CSc2nnc(n2C3CC3)c4ccccc4F)CC C03361895
CCn1c(=O)c2ccccc2nc1SCC(=O)N[C@@H](C)c3ccc(cc3)CC(C)C C06094857
CC(C)CCNC(=O)c1ccc(cc1)N(Cc2ccccc2Cl)S(=O)(=O)C C01117623
CCN(CC)S(=O)(=O)c1cccc(c1)NC(=O)[C@@H](c2ccc(cc2)Cl)C(C)C C06271178
CCN(CC)S(=O)(=O)c1ccc(cc1)NC(=O)[C@@H](C)Sc2ccc(cc2)Cl C02851319
Cc1ccc(cc1)SCCNC(=O)CN(c2cc(cc(c2)Cl)Cl)S(=O)(=O)C C02978515
CCN(CC)C(=O)Cn1cc(c2c1cccc2)SCC(=O)Nc3ccc(cc3C)C C06867045
CCC(=O)Nc1ccc(c(c1)CN([C@@H](C)C(C)C)C(=O)c2cccc(c2)C)N(C)C C06722427
CCCN(CC(=O)Nc1ccccc1C)S(=O)(=O)c2ccc(cc2)C(F)(F)F C07218000
CCCCc1ccc(cc1)NCN2C(=O)/C(=C\c3ccc(cc3)N(C)C)/SC2=O C04517934
CCCSc1ccccc1C(=O)Nc2nnc(s2)COc3ccc(cc3)Cl C08782421
CC(C)c1ccc(cc1)S(=O)(=O)[C@H](CNC(=O)/C=C/c2ccc(cc2)F)c3ccco3 C09082040
Cc1ccccc1OCCN2c3ccccc3[C@@](C2=O)(CC(=O)/C=C/c4ccccc4)O C10109897
CCc1cc(sc1C)C(=O)OCc2csc(n2)CC(=O)Nc3ccccc3C C10238159
CC(C)Sc1ccc(cc1)CC(=O)Nc2nc(cs2)c3ccc(cc3)C(=O)OC C12070894
c1ccc(c(c1)NC(=O)c2csc(n2)COc3ccc(cc3)F)OCC(F)(F)F C13020416
C[C@H](C(=O)Nc1ccccc1OC(F)F)OC(=O)Cc2ccc(cc2Cl)Cl C15700859
CCN(CC)S(=O)(=O)c1ccc(c(c1)C(=O)Nc2ccc(cc2)SC(F)F)C C16018907
CCOc1cccc(c1OC(F)F)/C=C(\C#N)/C(=O)Nc2cccc(c2)C(F)(F)F C16408502
CCn1c(nnc1SCC(=O)Nc2ccc(cc2)Sc3cc(ccc3C)C)C4CC4 C17827873
CC(C)(C)[C@H]1CCc2c(cc(s2)c3nnc(n3CC=C)SCC(=O)NCC#C)C1 C19012828
CCOC(=O)c1cc(n(c1C)CCC(=O)Nc2ccc(c(c2)C)C)c3ccc(cc3)F C20761118
CCOC(=O)CS[C@H](C)C(=O)Nc1ccc(cc1)c2nc3ccc(cc3s2)C C21139579
c1ccc2c(c1)ccn2CCCNC(=O)CCc3ncc(o3)c4c(cccc4F)F C22278890
CCCN(CC(=O)Nc1ccc(c(c1F)F)F)C(=O)COc2ccc(c(c2)Cl)F C23023143
CCOC(=O)c1cnc(nc1NCc2cccc(c2F)F)c3ccc(cc3)C(F)(F)F C23430671
C[C@H](C(=O)Nc1c(cccc1F)F)OC(=O)COc2ccccc2c3ccccc3 C24224719
c1ccc(c(c1)CNC(=O)c2ccn(n2)COc3cccc(c3)C(F)(F)F)C(F)(F)F C27973159
CC(C)c1ccc(cc1)[C@@H](CNC(=O)c2ccc(cc2)OC(C)C)N3CCOCC3 C28290445
Cc1ccccc1C(=O)N[C@H](C(C)C)C(=O)N(C)Cc2ccccc2OC(F)(F)F C31074687
Cc1ccccc1C(=O)N[C@@H](C(C)C)C(=O)N(C)Cc2ccccc2OC(F)(F)F C31074690
Cc1cccc(c1C)NC(=O)CN(CCOC)C(=O)/C=C/c2ccc(c(c2)Cl)F C32971693
CC(C)CN(CC(C)C)C(=O)CSc1[nH]nc(n1)c2ccc(cc2)Br C02624119
CC(C)CNC(=O)Cc1ccc(cc1)N(Cc2ccc(cc2)F)C(=O)c3ccco3 C34679673
c1ccc(cc1)n2c(nnc2SCCCC(=O)Nc3ccccc3F)c4cccs4 C35172654
C=CCOc1cccc2c1cc(n2Cc3cc(ccc3F)F)C(=O)NCc4ccccn4 C35575005
CC(C)CNC(=O)Cc1cccc(c1)N(Cc2ccccc2)C(=O)c3ccc(cc3)C#N C37600869
C[C@@H](C(=O)NCC(C)C)Sc1nc2cc(sc2c(=O)n1CC=C)c3ccccc3 C18519617
CC(C)(C)c1ccccc1NC(=O)COC(=O)CCC(=O)c2ccc(s2)Cl C39514524
Cc1ccccc1NC(=O)Cc2nc(cs2)COC(=O)/C=C/c3ccccc3Cl C39587608
Cc1ccc(cc1)SCCNC(=O)CN(c2cccc(c2C)Cl)S(=O)(=O)C C44791511
Cc1c(sc(n1)c2ccc(cc2)C(F)(F)F)C(=O)O[C@H](C)C(=O)NCC(C)C C45795427
CCc1c(cc(s1)C(=O)Nc2ccc(c(c2)Cl)OCC(=O)N(CC)CC)C C45935397
COCc1cccc(c1)CNC(=O)CCc2ncc(o2)c3ccc(cc3Cl)Cl C46894135
CC(C)CCn1c(=O)c2c(ccs2)nc1SCC(=O)Nc3cccc(c3)SC C57426034
c1cc(ccc1OCc2nnc(s2)NC(=O)CCSc3ccc(cc3)Cl)Cl C59291643
C[C@@H]1CCc2c(sc3c2c(=O)n(c(n3)SCCCCCO)Cc4ccco4)C1 C60364460
C[C@H]1CC(=C(N1CCc2cccs2)C)C(=O)CSc3[nH]nc(n3)c4ccccc4 C64048433
c1ccc(cc1)CNC(=O)Cc2nc(cs2)COC(=O)c3cc4c(cccc4s3)F C23076130
C[C@@]1(Nc2ccccc2C(=O)N1CC=C)c3ccccc3OCCOc4ccccc4 C66133959
CCCCCN(CC(=O)Nc1nc(cs1)C)C(=O)c2ccc(cc2)Cl C04490317
CCOc1ccc(cc1)n2c(c(cc2c3ccccc3)C(=O)NCCOC)C C04630711
CCCCNC(=O)CSc1nc2cc(ccc2c(=O)n1CCC)Cl C05568345
CCC(=O)c1ccc(cc1)OCC(=O)Nc2ccc(cc2)OC(F)(F)F C03611225
CC[C@H](C)[C@H](c1ccccc1)C(=O)O[C@@H](C)C(=O)Nc2cccc(c2)C#N C05681692
CCCOc1ccc(cc1NC(=O)c2cccnc2OCC)C(F)(F)F C06219450
CCN(C[C@@H]1COc2ccccc2O1)C(=S)Nc3ccc(cc3)OCC C06336344
CCCCNC(=O)CSc1nc2cc(ccc2c(=O)n1CC=C)Cl C06558357
CCCCCN(CC(=O)Nc1ncc(s1)C)C(=O)c2ccccc2Cl C06740601
CC(C)C(=O)Nc1ccc(c(c1)CN(CC2CC2)C(=O)C(C)(C)C)N(C)C C06722954
CC[C@H](C)N(Cc1cc(ccc1N(C)C)NC(=O)C(C)C)C(=O)C(C)C C06723110
c1ccc2c(c1)nc(s2)/C=C/C(=O)OCC(=O)NCCC3=CCCCC3 C07432590
c1ccc(c(c1)NC(=O)COC(=O)/C=C/c2cccc(c2)F)OC(F)F C03430835
CCOC(=O)Cc1csc(n1)NC(=O)Cc2ccc(cc2)C(F)(F)F C10421310
CCN(C[C@H]1COc2ccccc2O1)C(=S)Nc3ccc(cc3)OCC C06336347
CCOc1ccc(cc1OCC)[C@H](C)NS(=O)(=O)c2ccc(cc2)F C13671427
CCN(c1cccc(c1)C)C(=O)CSCC(=O)Nc2ccc(cc2)OC C19650649
Cc1ccccc1NC(=O)CCSc2nnc(n2CC=C)C(F)(F)F C20840044
Cc1cccc(c1)c2c(cn(n2)c3ccccc3)C(=O)NCCCOC(C)C C21556071
CCCNC(=O)COC(=O)c1cccnc1Sc2cc(ccc2C)C C22835041
CCCn1c(=O)c2ccccc2nc1S[C@@H](C)C(=O)NC(CC)CC C23301240
CCCn1c(cc(c1C)/C=C(\C#N)/C(=O)Nc2ccccc2OCCC)C C29581588
CC[C@H](C)NC(=O)[C@H](C(C)C)Sc1nnc(n1C2CC2)c3cccs3 C30630176
CCOC(=O)Cc1csc(n1)N/N=C\c2ccc(cc2)C(F)(F)F C31850106
CCOC(=O)[C@H](CC(C)C)NS(=O)(=O)c1ccc(cc1)Br C32919228
CCC(=O)N(C)[C@H](c1ccc(cc1)N(C)C)C(=O)NC(C)(C)CC(C)(C)C C36540174
CCCCNC(=O)[C@H](c1ccc(cc1)Cl)N(Cc2ccc(o2)C)C=O C36596518
CC(C)CO[P@@](=O)(c1ccc(cc1)N(C)C)[C@@H](c2ccccc2OC)O C02193819
Cc1cc(ccc1O[C@H](C)C(=O)OCC(=O)NCc2cccs2)Cl C39514161
C=CC(=O)NCCc1nc2ccccc2n1CCOc3ccccc3Cl C40203666
Cc1ccc(cc1C)OCCn2c3ccccc3nc2CCNC(=O)C=C C40203710
C[C@H](CC(C)C)N(C)C(=O)/C=C/c1ccc(cc1)S(=O)(=O)NC2CC2 C32162268
C[C@H](C(C)C)N(Cc1cc(ccc1N(C)C)NC(=O)C2CC2)C(=O)C3CC3 C06709349
COCCOc1ccccc1NS(=O)(=O)c2cccc(c2)C(F)(F)F C57126051
CCN(CC(=O)Nc1ccccc1C(F)(F)F)C(=O)CCc2ccco2 C57355839
CCc1nc(cs1)COC(=O)[C@H](C(C)C)NC(=O)c2ccc(cc2)C C22884375
C[C@H](c1ccccc1)OCCCNS(=O)(=O)c2ccc(c(c2)Cl)C#N C58931528
Cc1ccc(cc1C)NC(=O)CCSc2nnc(n2CC=C)C(C)C C59910954
CCOCCOc1ccc(cc1)S(=O)(=O)Nc2ccc(cc2Cl)F C63442304
CCCCS(=O)(=O)N(C)[C@H](C)c1cccc(c1)NC(=O)c2ccccc2 C53645664
CCOCCOc1cccc(c1)[C@@]2(Nc3ccccc3C(=O)N2CC=C)C C66131553
CC(=C)COc1ccccc1[C@@H]2Nc3ccccc3C(=O)N2CCCOC C66132899
Cc1ccc(cc1C)n2ccnc2SC[C@H](COCc3ccco3)O C66237553
CCCCc1nc(on1)[C@H](C)NCC2(CCOCC2)c3cccc(c3)F C66390137
Cc1cc(ccc1O[C@@H](C)CC(C)C)NC(=O)[C@H](C)S(=O)(=O)C(C)C C66412543
CNC(=O)c1ccc(cc1)CSc2nnc(n2CC=C)Cc3ccccc3 C66748099
C[C@H](CC#N)Sc1ccccc1NC(=O)/C=C/c2ccc(cc2)OCC#N C66801527
c1cc(sc1)c2nc(no2)CSCCC(=O)NCC3CCCCC3 C66903993
CCN([C@@H](C)c1ccc(cc1)F)C(=O)C(=O)Nc2cccc(c2)OCC=C C67374501
C[C@@H](CCc1ccco1)NC(=O)CCc2ncc(o2)c3ccccc3F C67507873
CC1(c2ccccc2N(C1=C[P@@](=S)(c3ccccc3)Oc4ccc(cc4)/C=N/n5cnnc5)C)C C03212541
CC(C)S(=O)(=O)c1c2c(cc(n1)c3cc4c(c(n3)S(=O)(=O)C(C)C)CCCCC4)CCCCC2 C06059375
CC1=C([C@@H](n2c(=O)/c(=C/c3cn(c4c3cccc4)C)/sc2=N1)c5ccc(cc5)Cl)C(=O)OC(C)C C02120766
C[C@@H]1CCc2c(sc3c2c(=O)n(c(n3)SCc4cc(=O)n5ccsc5n4)c6ccccc6)C1 C08632454
Cc1ccc(c(c1)Br)c2ccc(o2)/C=C/3\C(=O)N(C(=S)S3)c4cccc(c4)[N+](=O)[O-] C08721782
Cc1ccc(cc1)Cn2c(nc3c(c2=O)c4c(n3c5cccc(c5)C(F)(F)F)nc6ccccc6n4)C C02251101
Cc1ccc(cc1)n2c(nc3ccc(cc3c2=O)I)/C=C/c4cccc(c4)[N+](=O)[O-] C08861341
c1ccc(cc1)Cn2c(nc3ccc(cc3c2=O)I)/C=C/c4cccc(c4)[N+](=O)[O-] C09068852
c1ccc(cc1)C(=O)N(c2nc3ccc(cc3s2)Br)/N=C/c4coc5ccccc5c4=O C09148707
CN(c1ccccc1)S(=O)(=O)c2ccc(cc2)C(=O)/N=c\3/n(c4ccc(cc4s3)SC)CC#C C09399824
CCCCc1ccc(cc1)n2c3c(c4c2nc5ccccc5n4)c(=O)n(cn3)Cc6ccccc6Cl C02256329
Cn\1c2c(ccc(c2s/c1=N\C(=O)c3ccc(cc3)S(=O)(=O)N(C)c4ccccc4)Cl)Cl C08797876
c1cc(c(cc1n2c(=O)c3cc4c(cc3c2=O)c(=O)n(c4=O)c5ccc(c(c5)Cl)Cl)Cl)Cl C02176716
CCOc1ccc(cc1)n2c(=O)c3ccccc3nc2SCc4cn5cc(ccc5n4)Br C12623983
CC(C)CN1C(=O)/C(=C/c2c(nc3ccccn3c2=O)Oc4ccc(cc4)C(C)(C)C)/SC1=S C02199639
Cc1ccccc1C(=O)Oc2ccc3c(c2)O/C(=C\c4cc(cc5c4OCOC5)Br)/C3=O C13656338
Cc1ccc(cc1)c2nc3n(n2)c(=O)/c(=C/c4cn(nc4c5ccc(cc5)Cl)c6ccccc6)/s3 C13944021
CCN([C@@H](C)c1nc2ccccc2c(=O)n1c3ccc(c(c3)C)C)S(=O)(=O)c4ccc(cc4)Cl C16426862
Cc1cccc(c1)c2nnc(o2)[C@@H](C)Sc3nc4ccccc4c(=O)n3c5ccc(c(c5)Cl)F C17671234
c1ccc(cc1)N2[C@H]([C@@H]3[C@@H](O2)C(=O)N(C3=O)c4cccc(c4)C(F)(F)F)c5ccc(cc5)OC(F)F C11859562
Cc1cc(n2c(n1)nc(n2)c3ccc(cc3)C(C)(C)C)N4CCN(CC4)c5cccc(c5)C(F)(F)F C20463718
Cc1ccc(cc1)n2c3c(c(n2)C)c(cc(=O)n3Cc4c(oc(n4)c5cccc(c5)C)C)C(F)(F)F C20996052
c1ccc(cc1)n2cc(c(n2)c3ccc(cc3)F)/C=c/4\c(=O)n5c(s4)nc(n5)c6ccc(cc6)Cl C25581127
CC1=C([C@H](n2c(=O)/c(=C\c3cn(c4c3cccc4)C)/sc2=N1)c5ccc(cc5)Cl)C(=O)OC(C)C C32115644
CC1=C([C@@H](n2c(=O)/c(=C\c3cn(c4c3cccc4)C)/sc2=N1)c5ccc(cc5)Cl)C(=O)OC(C)C C32115646
Cc1ccc(cc1)CSc2nnc3n2c4c(c5c(s4)CN(CC5)C)c(=O)n3c6cccc(c6)Cl C34773760
Cc1c2ccccc2oc1c3nc4n(n3)c(=O)/c(=C/c5ccc(o5)c6cccc(c6)Br)/s4 C34955532
Cc1ccc(o1)c2cc(n(n2)c3ccc(c(c3)Cl)Cl)C(=O)N4CCN(CC4)C/C=C/c5ccccc5 C35727565
Cc1cc(nn1c2ccccc2Cl)c3c(nc4c(cccn4c3=O)OCc5cccc(c5)Cl)C C35911316
Cc1cc(nn1c2cc(ccc2F)F)c3c(nc4c(cccn4c3=O)OCc5ccc(cc5)Cl)C C35911483
Cc1ccc(cc1)n2c(=O)c3ccccc3n4c2nnc4SCc5csc(n5)c6ccc(cc6)F C36828100
c1ccc2c(c1)ccc3c2cc(c(=O)o3)C(=O)N(c4nc5ccc(cc5s4)F)/N=C/c6ccc(cc6)F C39714097
c1ccc(cc1)[C@@H]2OCc3cc(cc(c3O2)CS[C@H]4N=Nc5n4c6ccccc6n5)Br C39726292
CCCc1nnc(s1)N2[C@@H](c3c(=O)c4cc(c(cc4oc3C2=O)C)C)c5ccc(cc5)Br C39838677
CCCN1c2ccccc2[C@@]3(C1=O)c4c(=O)c5cc(c(cc5oc4C(=O)N3Cc6ccccc6Cl)C)C C39890762
Cc1ccc2c(c1)c(=O)c3c(o2)C(=O)N([C@H]3c4ccc(cc4)OCC=C)c5nc6ccc(cc6s5)C C40008296
CCc1ccc(cc1)[C@@H]2c3c(=O)c4cc(ccc4oc3C(=O)N2c5nnc(s5)C(C)C)Br C40008755
CCc1ccc2c(c1)c(=O)c3c(o2)C(=O)N([C@@H]3c4ccc(cc4)C(C)(C)C)c5nnc(s5)CC(C)C C40038702
CCc1ccc(cc1)[C@@H]2c3c(=O)c4cc(c(cc4oc3C(=O)N2c5nnc(s5)CC(C)C)C)Cl C40056024
CCCCOc1cccc(c1)[C@@H]2c3c(=O)c4cc(c(cc4oc3C(=O)N2c5nc(c(s5)C)C)C)Cl C40056452
Cc1ccc(cc1)N2C[C@H](CC2=O)c3nc(no3)c4ccc(cc4)c5csc(n5)c6ccc(s6)C C40455000
C[C@@H]1CC[C@@H]([C@@H](C1)O[C@@H]2C(=C(C(=O)O2)Br)Sc3nnc(s3)c4ccncc4)C(C)C C43122387
COc1ccc(cc1)[C@@H]2[C@@H]3[C@@H](n4c(nc(n4)SC)N=C3c5cc(ccc5O2)Cl)c6ccccc6F C50499562
COc1ccc(cc1)[C@@H]2[C@@H]3[C@H](n4c(nc(n4)SC)N=C3c5cc(ccc5O2)Cl)c6ccc(cc6)F C50703290
CCN(CC)c1ccc(cc1)/C=C/2\C(=O)N(C(=O)N(C2=O)c3cccc4c3cccc4)c5ccc(cc5)C C59484776
CCOC(=O)C1=C(N=c2n(c(=O)/c(=C\c3cc(n(c3C)C)C)/s2)[C@H]1c4cccs4)c5ccccc5 C59534606
Cc1c(ccc2c1O/C(=C\c3cc(cc4c3OCOC4)Cl)/C2=O)OC(=O)[C@@H](c5ccccc5)Cl C41350973
COc1ccc(cc1Br)[C@@H]2[C@H]3[C@H](Oc4ccccc4C3=Nc5n2ncn5)c6ccccc6F C63162826
C[C@@H]1CCC2=C3C(=NC(=NC3=O)CSc4nnc(n4C5CCCCC5)c6ccccc6F)S[C@@H]2C1 C39948325
C=CCn1c(=O)c2ccccc2nc1SCC3=NC(=O)[C@H]4C(=N3)c5ccccc5CC46CCCCC6 C63399469
CCOC(=O)CSC1=NC(=C([C@H](C1C#N)c2ccc(cc2)C)C(=O)OCC=C)C C04136117
Cc1c(c(on1)C)COc2cccc(c2)C(=O)O[C@H](C)C(=O)c3ccc(cc3)Cl C04318341
CCOc1ccc(cc1)n2c(c(cc2c3ccccc3)/C(=N\OCC(=O)OCC)/C)C C05091126
CCN(CC(=C)C)C(=O)COC(=O)c1cccc2c1oc(c(c2=O)C)c3ccccc3 C05245624
CCC(=O)Oc1ccc(cc1OCC)/C=C\2/C(=O)OC(=N2)c3ccc(cc3)C(C)(C)C C05417081
CCN(CC)S(=O)(=O)c1cccc(c1)c2nnc(o2)SCc3ccc(cc3)Cl C03427697
CCOc1cc(ccc1OC(=O)Cc2ccccc2)/C=C/3\C(=O)OC(=N3)c4cccc(c4)C C02982998
Cc1ccc(cc1)OCc2cc(ccc2OC)/C=N/n3c(nnc3SC)C(F)F C02791857
CCOc1ccc(cc1)C(=O)CSc2nnc(n2c3ccc(cc3)C)c4ccncc4 C01254699
CC(C)Oc1ccc(cc1)C(=O)OCc2csc(n2)N(c3ccccc3F)C(=O)C C09533643
CC[C@H](C(=O)N(CC)CC)Sc1nc2nc(c(c(n2n1)C)Cc3ccccc3Cl)C C03038593
COc1ccc(cc1)n2c(nnc2SCC(=O)c3ccccc3F)c4cccc(c4)OC C02625562
CCOc1cccc2c1nc(s2)N(CCCn3ccnc3)C(=O)c4ccc(s4)Cl C10381548
CCOc1ccc2c(c1)sc(n2)N(CCCn3ccnc3)C(=O)c4ccc(s4)Cl C10381585
C[C@@H]1CC[C@@H]([C@@H](C1)OC(=O)CSc2nnc(n2C3CC3)c4ccncc4)C(C)C C10840174
CCN(CC)S(=O)(=O)c1cc(ccc1Cl)C(=O)OCc2nc3ccccc3s2 C03392149
Cc1c(c2n(c3ccccc3n2n1)CC=C)C(=O)/C=C/c4cccc(c4OC(F)F)OC C12681212
CCOc1ccc(cc1)n2c(nnc2S[C@@H](C)C(=O)OC)c3ccccc3Cl C06365765
CCOc1cc(c(cc1OCC)Br)COc2ccc(cc2)c3nnco3 C13112366
COc1ccc(cc1)c2nnc(n2c3cccc(c3)C(F)(F)F)SCC(=O)OC C08931476
CCN(CC)S(=O)(=O)c1ccc(c(c1)C(=O)N(CC=C)c2nc3c(s2)CCCC3)C C15968894
CCCCCOc1cccc(c1)[C@H]2c3c(=O)c4ccccc4oc3C(=O)N2CCCOC C16749817
Cc1c(c(n(n1)CC(C)C)C)CCC(=O)OCc2cc(=O)oc3c2c4ccccc4cc3 C18382638
CCOCCCn1c(=O)c2ccccc2n3c1nnc3SCc4ccc(s4)Cl C21867713
CCN(CC)c1ccc(cc1)c2nnc(o2)SCC(=O)N(c3ccccc3)C(C)C C22002046
C=CCn1c(nnc1SCc2ncc(o2)c3ccccc3)COc4ccccc4F C22574681
CCN(c1ccccc1)C(=O)[C@H](C)Sc2nnc(n2C[C@@H]3CCCO3)c4cccs4 C23532488
CCN(c1ccccc1)C(=O)[C@@H](C)Sc2nnc(n2CC=C)COc3cccc(c3)C C23555437
C=CCn1c(nnc1SCC(=O)N(CC#N)c2ccccc2)c3ccc(cc3)Cl C23869133
COC(=O)c1ccoc1CSc2nc3c(c(cs3)c4ccccc4)c(=O)n2CC=C C24039670
Cc1cccc(c1OCc2nnc(n2c3ccccc3)SCc4nccn4C(F)F)C C24718609
CCOc1cc(cc(c1OCC)OCC)n2c(cnn2)c3ccc(cc3)Br C27515670
CCCc1nc(on1)[C@@H](C)Sc2nc3c(c(cs3)c4cccs4)c(=O)n2CC=C C27770397
Cc1ccc(cc1C)C(=O)CCC(=O)OCc2nc(no2)c3cccc(c3)Br C28178225
CCCCN(Cc1cccn1Cc2ccccc2Cl)C(=O)c3cccc(c3)[N+](=O)[O-] C33587666
CCCCn1c2c(c(c(s2)C(=O)OCC)C)c(=O)n(c1=O)Cc3ccc(cc3C)C C34776127
CCCCN([C@@H](CC)c1nc2ccccc2c(=O)n1C)S(=O)(=O)c3ccc(cc3)F C35008450
CCCCN([C@@H](CC)c1nc2ccccc2c(=O)n1c3ccccc3)C(=O)c4ccco4 C35039856
CCCC(=O)N(CCOC)[C@@H](C)c1nc2ccccc2c(=O)n1c3ccc(cc3C)C C35070496
CCCCOc1ccc(cc1)[C@H]2c3c(=O)c4cc(c(cc4oc3C(=O)N2CCOC)C)C C35487335
Cc1c(cco1)c2nnc(n2Cc3ccccc3)SCC(=O)N(c4ccccc4)C(C)C C21125694
CCCOc1ccc(cc1OCC)/C=C/2\C(=C(C(=O)N(C2=O)[C@@H](C)c3ccccc3)C#N)C C38607383
CCN(CC)S(=O)(=O)c1cccc(c1)c2nnc(o2)SCc3ccc(s3)Cl C39589782
Cc1cccc(c1)OCC(=O)OCc2csc(n2)N(c3ccc(cc3C)C)C(=O)C C39620030
CC(C)CN(C[C@@H]1CN(C[C@@H]1c2cccc(c2)F)Cc3ccc(cc3)[N+](=O)[O-])C(=O)C C40425830
CCCCOc1ccc(cc1)c2nc(no2)[C@@H]3CC(=O)N(C3)Cc4ccc(cc4Cl)F C44429050
c1cc(ccc1c2nnc(o2)SCC(=O)OCC(=O)c3ccc(c(c3)F)F)Cl C09021229
CCCN(Cc1cccn1Cc2cccc(c2)Cl)C(=O)c3cccc(c3)[N+](=O)[O-] C04457609
Cc1ccc(cc1)OCc2nc(cs2)CC(=O)OCc3cc(cc4c3OCOC4)F C25631961
CCOC(=O)[C@@H](C)Sc1nc2ccccc2c(=O)n1c3ccc(cc3)OC(F)F C60187575
CCOc1ccc(cc1)n2c(nnc2SC/C=C/c3ccccc3)c4ccncc4 C02865832
CCCCCOC(=O)Cn1cnc2c(c1=O)c(c(s2)C)c3ccc(c(c3)C)C C05236258
CC[C@H](c1ccccc1)C(=O)N(CC=C)Cc2nc(no2)c3ccc(cc3)Cl C05484251
CCCN(CCC)C1=C(N(S(=O)(=O)c2c1cccc2)CC)C(=O)c3ccccc3 C02295603
CCOc1ccc(cc1OCC)C2=Cc3cc(c(cc3[C@@](O2)(C)C(C)C)OC)OC C02535373
CCOc1ccc(cc1)C(=O)CSc2nnc(n2CC=C)c3ccc(cc3)Cl C06071200
Cc1cc(c(n1Cc2cccs2)C)C(=O)COC(=O)c3ccc(cc3)OC(C)C C03293970
CCCSc1ccc(cc1)c2c(cn(n2)c3ccccc3)/C=C(/C#N)\C(=O)OCC C07262847
CCC(=O)c1ccc(cc1)OCC(=O)N(CC=C)c2nc(cs2)c3ccccc3 C07724805
CCCCn1c(=O)c2ccccc2nc1S[C@H](C)C(=O)N(CC)c3ccccc3 C08195022
CCCCCOC(=O)Cn1cnc2c(c1=O)c(cs2)c3ccc(cc3)Br C08766359
Cc1ccc(c(c1)C(=O)CSc2nnc(n2CCCOC)c3ccc(cc3)Cl)C C09494150
CCCCSc1nnc(n1c2cccc(c2)C(F)(F)F)CSc3ncccn3 C02706221
Cc1ccc(c(c1)C(=O)CSc2nc3ccccc3c(=O)n2CCCOC(C)C)C C09620879
Cc1cccc(c1)OCCSc2nc3cc(ccc3c(=O)n2CCCOC)Cl C12091714
c1ccc(cc1)Cc2nnc(n2c3ccccc3)SCCOc4ccc(cc4)C#N C12111317
CCCCN1C[C@H](CC1=O)c2nc3ccccc3n2CCCCOc4cccc(c4)C C14095535
CCCOc1c(cc(cc1Cl)/C=C/C(=O)c2ccc(cc2)OCC#N)OCC C15352600
CCC(C)(C)n1c(nnn1)[C@@H](C(C)C)N(CCc2ccccc2)Cc3cccs3 C20098715
c1ccc(c(c1)OCCSc2nnc(n2C3CC3)COc4ccccc4Cl)F C11065372
c1ccc(cc1)N(CC#N)C(=O)COC(=O)CSc2cccc3c2c(ccc3)Cl C23866656
CCc1ccc(c(c1)C(=O)CSc2nnc(o2)COc3ccc(cc3)Cl)CC C26128216
c1cc(ccc1OCCCCCCCN2CCN(C2=O)c3ccncc3)Br C29393143
CC(C)c1ccc(c(c1)C(C)C)C(=O)CSc2ccc(cn2)S(=O)(=O)N(C)C C31745320
CCCn1c(=O)c2c(cc(s2)c3ccc(cc3)C)nc1SCC(=O)OCC C33278219
CCn1c(nnc1SCC(=O)c2ccc(cc2F)F)c3ccc(cc3)OC(F)F C02793146
CCCN(CCC)C(=O)c1cnc(nc1N(C)c2ccc(cc2)C)c3ccccc3 C34922112
CCCCCC(=O)N1CCN(CC1)CCN(CC2=CC[C@@H]3C[C@H]2C3(C)C)C(=O)C4CC4 C34999470
Cc1ccc(cc1)OCc2nc(cs2)CN(CC=C)S(=O)(=O)c3ccc(cc3)C C35741857
CCCCN(Cc1cccn1C)C(=O)CN([C@H](C)CC)C(=O)c2cccc3c2cccc3 C35745177
c1ccc(cc1)COC(=O)CSc2nnc(n2c3ccccc3)c4ccccc4F C35847798
CC[C@@H](C)N(Cc1c(nn(c1Oc2ccccc2)c3ccccc3)C)C(=O)C(C)C C35970690
CCCN(Cc1c(nn(c1Oc2ccccc2)c3ccc(cc3)F)CC)C(=O)CC C35972595
c1ccc(c(c1)OCCSc2nnc(n2C[C@@H]3CCCO3)c4ccc(cc4)F)Cl C36213341
CC(C)CN(CCc1nc(no1)c2cccc(c2)C(F)(F)F)C(=O)c3cccs3 C37380827
CCCCCN1C(=O)/C(=C/c2ccc(cc2)OCc3ccccc3F)/C(=C(C1=O)C#N)C C38603952
CCC(CC)COC(=O)C1=NC2=C([C@H]1C)C(=O)C[C@H](C2)c3ccc(cc3)N(C)C C39314443
CC(C)Oc1cccc(c1)c2nnc(n2CCCOC)SCc3ccccc3 C39759621
CCCCCCOc1ccc(cc1)[C@H]2c3c(=O)c4cc(ccc4oc3C(=O)N2CC=C)F C40031697
C[C@@H](c1nc2ccccc2n1CC(=O)N(CC=C)CC=C)Oc3ccc(cc3)Cl C40237009
CCC(=O)OC[C@@]12CO[C@@H]([C@@H]([C@H]1C)C(=C[C@@H]2C)C)c3ccccc3OC(=O)CC C43737471
CCN(c1ccccc1)C(=O)CSc2nnc(n2c3ccccc3)Cc4ccccc4 C12105375
Cc1ccc(c(c1)OCc2nnc(o2)SCc3ccc(cc3)OC(F)(F)F)C C45899023
COc1ccc(cc1CSc2nnc(n2CC=C)c3ccc(cc3)Cl)C=O C58986770
CCn1c(nnc1SCCCOC)c2cc(nc3c2cccc3)c4ccccc4 C59122138
CCOc1ccc(cc1)n2c(nnc2SCCCOC)c3ccccc3Cl C59123561
C=CCn1c(nnc1SCC(=O)OC2CCCC2)c3ccc(cc3)Br C59265880
CCOc1ccccc1CN(C)C(=O)CCc2ncc(o2)c3ccc(cc3Cl)Cl C59580644
Cn1c(nnc1SCc2cccc(c2)OCC(F)(F)F)c3ccc(cc3)OC C56282062
COc1ccccc1n2c(nnc2SCCCOCC(F)(F)F)c3cccs3 C59962436
CCCCNS(=O)(=O)c1ccc2c(c1)nc(n2CCCC)SCc3ccc(cc3Cl)Cl C06132047
CC(C)c1cccc(c1NC(=O)COC(=O)/C=C/c2ccc(cc2)OCc3ccc(cc3)Cl)C(C)C C01915355
CC(C)c1cc(c(c(c1)C(C)C)S(=O)(=O)NCCCc2cn(c3c2cccc3)Cc4ccccc4)C(C)C C03765545
CCCCCCOc1ccc(cc1)/C=C(\C#N)/C(=O)Nc2ncc(s2)Cc3ccc(cc3Cl)Cl C02553467
CCCCC[C@@](c1ccc(cc1)OCC)([C@@H](CN2CCOCC2)Oc3ccc(cc3Cl)Cl)O C27238041
CCCCOc1ccc(cc1)/C=C/C(=O)Nc2c(c(c(s2)C)c3ccc(cc3)Cl)C(=O)OCC C01974622
CC(C)NC(=O)c1ccc(cc1)CSc2nc(cc(n2)Cl)N(CCc3ccccc3)Cc4ccccc4 C33728644
CCCCC[C@H](C(=O)NC(C)(C)C)N(c1cccc(c1)Cl)C(=O)/C(=C/c2ccccc2)/c3ccccc3 C36480353
CCCCC/C=C\C(=O)N(c1cccc(c1)Cl)[C@@H](C(CC)CC)C(=O)NC(C)(C)CC(C)(C)C C36481949
CCCC[C@@H](CC)C(=O)N(c1cccc(c1)Cl)[C@@H](c2ccc(cc2)C(F)(F)F)C(=O)NCCCC C36482260
CCCC[C@H](CC)C(=O)N(c1cccc(c1)Cl)[C@@H](c2ccc(cc2)C(F)(F)F)C(=O)NCCCC C36482261
CCCC[C@@H](CC)C(=O)N(c1cccc(c1)Cl)[C@H](/C=C/CCC)C(=O)NC(C)(C)CC(C)(C)C C36482330
CCCCNC(=O)[C@@H](/C=C/CCC)N(Cc1ccco1)C(=O)/C(=C\c2ccccc2)/c3ccccc3 C36493865
CCCCNC(=O)[C@@H](c1cc2ccccc2c3c1cccc3)N(Cc4ccco4)C(=O)C[C@H](C)c5ccccc5 C36501664
CCCCC(=O)N(Cc1ccco1)[C@H](c2c(cccc2Cl)Cl)C(=O)NC(C)(C)CC(C)(C)C C36507370
CCCCCCN([C@@H](/C=C/CCC)C(=O)NC(C)(C)C)C(=O)/C(=C\c1ccccc1)/c2ccccc2 C36507788
CCCCCCN([C@@H](c1ccc(cc1C)C)C(=O)NC(C)(C)CC(C)(C)C)C(=O)c2ccc(cc2)Cl C36511288
CCCCCCN([C@H](c1c(cccc1Cl)Cl)C(=O)NC(C)(C)CC(C)(C)C)C(=O)CCC C36517126
CCCCC/C=C/C(=O)N(c1ccccc1Cl)[C@H](c2ccc(cc2)C(F)(F)F)C(=O)NCCCC C36542072
CCCCC/C=C/C(=O)N(Cc1ccc(o1)C)[C@H](c2ccc(cc2)Cl)C(=O)NC(C)(C)CC(C)(C)C C36557688
CCCC[C@H](CC)C(=O)N(Cc1ccc(o1)C)[C@H](c2ccc(cc2)C)C(=O)NC(C)(C)CC(C)(C)C C36558297
CCCN([C@@H](c1ccc(cc1C)C)C(=O)NC(C)(C)CC(C)(C)C)C(=O)/C(=C\c2ccccc2)/c3ccccc3 C36559575
CCC/C=C/[C@H](C(=O)NC(C)(C)CC(C)(C)C)N(CCC)C(=O)/C(=C\c1ccccc1)/c2ccccc2 C36559688
CCC/C=C/[C@H](C(=O)NC(C)(C)C)N(CCC)C(=O)CCCc1cc2cccc3c2c4c1cccc4cc3 C36561080
CCCC[C@H](CC)C(=O)N(CCC)[C@H](c1c(cccc1Cl)Cl)C(=O)NC(C)(C)CC(C)(C)C C36564738
CCCCC[C@H](C(=O)NC(C)(C)CC(C)(C)C)N(CCC)C(=O)Cc1ccc(cc1)Br C36567439
CCN(c1ccc(cc1)/C=N/c2c(cccc2)c3c(cccc3)/N=C/c4ccc(cc4)N(CC)CC)CC C03143361
CCCCN(CCCC)S(=O)(=O)c1ccc(cc1)C(=O)/N=c\2/n(c3cc(c(cc3s2)C)C)CCOC C36698263
CCCCN(CCCC)S(=O)(=O)c1ccc(cc1)C(=O)/N=c\2/n(c3ccc(cc3s2)C(C)C)CCC C36688230
CCCCCCOc1c(cc(cc1Cl)C(=O)Nc2c(c3c(s2)CCCC3)C(=O)OCC)Cl C39869056
CCCC[NH+](CCCC)CCCN1[C@@H](C(=C(C1=O)[O-])C(=O)c2ccc(cc2)Cl)c3c(ccs3)C C40019209
CC[C@H](C)c1ccc(cc1)OCCCn2c3ccccc3nc2CCNC(=O)c4ccccc4Cl C40199690
CC[C@H](C)c1ccc(cc1)OCCCn2c3ccccc3nc2CCNC(=O)c4ccc(cc4)Cl C40200773
Cc1cc(ccc1Cl)OCCCCn2c3ccccc3nc2CCNC(=O)Cc4ccccc4Cl C40202787
CC[C@@H](C)c1ccc(cc1)OCCn2c3ccccc3nc2CCCNC(=O)c4ccc(cc4)Cl C40208055
Cc1cccc(c1C)OCCCCn2c3ccccc3nc2CCCNC(=O)c4ccc(cc4)Cl C40208093
Cc1cc(cc(c1Cl)C)OCCCn2c3ccccc3nc2CCCNC(=O)Cc4ccccc4Cl C40208664
CC(C)c1ccccc1OCCn2c3ccccc3nc2CCCCCNC(=O)c4ccccc4Cl C40212910
c1ccc2c(c1)cccc2OCCn3c4ccccc4nc3CCCCCNC(=O)c5ccccc5Cl C40212929
CC(C)(C)c1ccc(cc1)OCCn2c3ccccc3nc2CCCCCNC(=O)c4ccccc4F C40213077
Cc1ccc(cc1C)OCCCn2c3ccccc3nc2CCCCCNC(=O)c4ccc(cc4)F C40219166
Cc1ccc(c(c1)OCCn2c3ccccc3nc2CCCCCNC(=O)Cc4ccccc4C)C(C)C C40221073
c1ccc2c(c1)nc(n2CCCCOc3ccc(cc3)Cl)CCCCCNC(=O)c4cccs4 C40223824
CC[C@@H](C)c1ccc(cc1)OCCCCn2c3ccccc3nc2[C@@H](C)NC(=O)c4ccc(cc4)Cl C40282023
CCOC(=O)c1c(csc1NC(=O)COc2ccc(cc2)C(C)(C)CC(C)(C)C)c3ccc(c(c3)C)C C40870630
CC(C)COC(=O)c1ccc(cc1)NC(=O)CCCOc2ccc(cc2Br)C(C)(C)C C40942716
CCCCC/C=C/C(=O)N(c1ccccc1)[C@H](c2c3ccccc3ccc2OC)C(=O)NCCCC C36606257
CCC/C=C/[C@@H](C(=O)NC(C)(C)CC(C)(C)C)N(c1ccccc1)C(=O)Cc2cccc(c2Cl)Cl C36610558
CCCC1=C([C@@H](n2c(=O)/c(=C/c3ccc(cc3)OCC=C)/sc2=N1)c4ccc(cc4)C(C)C)C(=O)OCC C58872099
CCCCCCN(CCCCCC)CN1c2ccccc2/C(=N/c3cccc(c3)Br)/C1=O C59377236
CC[C@H](C)NC(=O)CSc1nc2c(c3c(s2)C[C@@H](CC3)C)c(=O)n1CC=C C03610316
CCSc1ccccc1C(=O)Nc2nc(cs2)c3ccc(cc3)C(=O)OC C05240741
C=CCn1c(nnc1SCC(=O)Nc2ccccc2F)c3ccc(cc3)Cl C02452232
Cc1ccc(c(c1)SCC(=O)OCC(=O)Nc2c(cc(cn2)Cl)Cl)C C03264641
C[C@H](C(=O)Nc1ccc(cc1)Br)OC(=O)COc2ccc(cc2)Cl C01931349
Cc1ccc(c(c1)NC(=O)COC(=O)[C@H](C)Oc2ccc(cc2)Br)C C05626990
Cc1cc2c(cc1C)occ2CC(=O)OCC(=O)Nc3ccccc3C(F)(F)F C05628270
CCOc1ccc(c(c1)S(=O)(=O)Nc2ccc(cc2)Br)OCC C02886079
c1cc(c(cc1CC(=O)OCc2nc3ccc(cc3n2CCO)Cl)Cl)Cl C06509553
Cc1ccc(cc1)c2ccc(nn2)OCCNC(=O)c3cccc(c3)C(F)(F)F C07598578
CC(C)(C)c1ccc(cc1)C(=O)NCc2nnc(o2)SCc3cccc(c3)F C10384275
C[C@@H](CNC(=O)[C@H](C)Oc1ccc(cc1)Cl)c2nc3ccccc3n2C(F)F C10639886
C[C@H](C(=O)Nc1nc(cs1)c2ccccc2)OC(=O)/C=C/c3ccccc3F C06429103
Cc1c(sc(n1)COc2ccc(cc2)F)C(=O)Nc3ccc(cc3)OC(F)F C12825403
c1ccc(cc1)c2ccc(cc2)NC(=O)CSc3nc4ccccc4n3CCC#N C12550992
CC[C@@H](c1ccc(cc1C)C)NC(=O)CN(c2ccc(c(c2)C)C)S(=O)(=O)C C22329742
Cc1c(c(on1)C)COc2ccccc2C(=O)NCc3cccc(c3)C(F)(F)F C22689602
C[C@H](C(=O)N[C@@H](c1ccc(cc1)F)c2nccn2C)Oc3ccc(cc3)C(C)(C)C C26869882
C[C@@H](C(=O)NCc1cccs1)OC(=O)c2csc(n2)c3ccc(cc3)Cl C27414374
CC[C@H](C)C(=O)O[C@H]1C[C@@H](C=C2[C@H]1[C@H]([C@H](C=C2)C)CC[C@@H]3C[C@H](CC(=O)O3)O)C C27523306
Cc1cc(nn1CCC(=O)Nc2ccccc2C(=O)c3ccccc3)C(F)(F)F C27969485
CCN(CC(=O)Nc1c(cccc1F)F)C(=O)[C@H](C)Oc2ccc(cc2C)Cl C32980658
COc1ccc(cc1)SCC(=O)N/N=C\c2cccn2c3ccc(cc3)Cl C33334268
c1cc(oc1)CNC(=O)c2csc(n2)c3ccc(cc3)OCc4ccc(cc4)F C34711704
Cc1cc(ccc1O[C@@H](C)C(=O)OCC(=O)Nc2ccc(cc2Cl)F)Cl C36185901
CCC[C@H](CN1CCN(CC1)c2c(c(nc(n2)C)C)Cc3cc(ccc3C)C)O C36340293
Cc1ccccc1[C@@H](c2ccccc2)OC[C@H](Cn3c(=O)c4ccccc4cn3)O C36391897
CCc1ccccc1NC(=O)CN(C)C(=O)COc2ccc(c(c2)Cl)Cl C03403037
CCOc1ccc(cc1)NC(=O)Cn2cc(c3c2cccc3)C(=O)c4ccccc4 C01114852
c1ccc(cc1)CNC(=O)CSc2nc3ccccc3n2Cc4ccccc4C#N C08609156
C[C@@H](CCCC(C)C)NC(=O)c1cc(ccc1I)[N+](=O)[O-] C31674121
C[C@H](c1ccc(cc1)CC(C)C)NC(=O)CSc2nc3ccccc3c(=O)n2C C23593087
Cc1cc(no1)CSc2c(cccn2)C(=O)N[C@@H](C)Cc3ccccc3Cl C40111966
CC(C)Cn1c(=O)c2ccccc2nc1SCC(=O)Nc3cccc(c3)SC C10026248
C[C@H](C(=O)Nc1ccc(cc1)C(=O)C)SCc2coc(n2)c3ccc(cc3)F C56244203
CN(C)[C@@H](CNc1c2c(csc2ncn1)c3ccc(cc3)OC)c4cccs4 C57366530
CCCCn1c(=O)c2c(ccs2)nc1SCC(=O)Nc3ccc4c(c3)CCC4 C57426451
Cc1ccc(cc1Cl)n2cnnc2S[C@H](C)C(=O)NCCc3cccs3 C57783063
Cc1ccccc1n2cnnc2SC[C@@H](COc3ccc(cc3Cl)Cl)O C07112322
Cc1cc(no1)CN(C)C(=O)[C@H](C(C)C)Nc2ccc(cc2Cl)C(F)(F)F C25135299
Cc1ccc(cc1)n2c(nnc2S[C@@H](C)C(=O)NCC=C)c3ccccc3F C16060738
CN(Cc1c(cccc1Cl)F)C(=O)NCc2cccnc2OCC(F)(F)F C58757163
CN(c1ccccc1)c2ccccc2C(=O)NCc3ccccc3Cn4cccn4 C59034351
CCN(CC)C(=O)CSc1nc2ccc(cc2s1)NC(=O)c3cccc(c3)C C59517748
CC[C@@H](c1ccc(cc1)Cl)NC(=O)CCc2nc(no2)c3ccc(c(c3)F)C C59851276
CCCC(=O)[C@H]1/C(=N/CCC2=c3cc(ccc3=[NH+][C@H]2C)OC)/CC(CC1=O)(C)C C63514754
CC(C)OC(=O)c1cc2ccsc2n1CC(=O)Nc3ccccc3C(F)(F)F C64659043
Cc1ccsc1CCNS(=O)(=O)c2ccc(s2)c3cnc(o3)C4CCC4 C65004565
CC(C)COc1ccc2ccccc2c1[C@@H]3Nc4ccccc4C(=O)N3CCOC C66130185
CNC(=O)c1ccc(cc1)CSc2nnc(n2CC=C)c3ccc(cc3)Cl C66747300
C[C@@H]1CC[C@H]([C@@H](C1)OC(=O)[C@@H](C(C)[C@@H](C(=O)C)C(=O)O[C@@H]2C[C@@H](CC[C@@H]2C(C)C)C)C(=O)C)C(C)C C03846300
c1cc(cc(c1)C(F)(F)F)C(=O)OCC(COC(=O)c2cccc(c2)C(F)(F)F)([N+](=O)[O-])Br C02555999
CCCN(CCC)S(=O)(=O)c1ccc(cc1)C(=O)/N=c\2/n(c3ccc(cc3s2)OCC)CC=C C09000338
CCCCCOc1cccc(c1)C(=O)/N=c\2/n(c3ccc(cc3s2)C(=O)OC)CC(=O)OCC C09077867
CCCC[C@H](CC)Cn1cc(c2c1nc(n3c2nc4c3cccc4)CC(C)C)OC(=O)CC(C)C C02352827
CCCCCc1nc2c(c(cn2CCCOCC)OC(=O)CCCCC)c3n1c4ccccc4n3 C09243554
CCCCN(CCCC)S(=O)(=O)c1ccc(cc1)C(=O)/N=c\2/n(c3c(cccc3s2)C)CCOC C09764720
CCCN(CCC)S(=O)(=O)c1ccc(cc1)C(=O)/N=c\2/n(c3c(cccc3s2)OCC)CCOCC C09765452
CCCCCc1nc2c(c(cn2Cc3ccco3)OC(=O)CCCCC)c4n1c5ccccc5n4 C09540760
CCCCCc1nc2c(c(cn2c3ccc(cc3)F)OC(=O)CCCCC)c4n1c5ccccc5n4 C09124195
c1cc(ccc1CSc2nnc(o2)c3cc(ccc3OCC(F)(F)F)OCC(F)(F)F)[N+](=O)[O-] C01047780
CCCCCCOc1ccc(cc1C(=O)Nc2ccc(cc2)C(=O)N(CC)CC)Br C14834722
CCCC[C@@H](CC)C(=O)N(CCCOC)[C@H](CC)c1nc2ccccc2c(=O)n1c3ccc(cc3)OC C16431134
CC1=C([C@H]([C@](O1)(C)N=C(C(=O)OC(C)(C)C)C(=O)OC(C)(C)C)c2ccccc2)C(=O)OC(C)(C)C C03058491
CCCCCCOc1ccc(cc1)c2nc3n(n2)c(=O)/c(=C/c4ccc(c(c4)OCC)OCC)/s3 C03651002
CCCCCCOc1ccc(cc1OC)/C=c\2/c(=O)n3c(s2)nc(n3)/C=C/c4ccc(c(c4)OC)OC C16742158
CCCCOc1ccc(cc1)/C=c/2\c(=O)n3c(=NC(=C([C@H]3c4cccs4)C(=O)OCCOC)C)s2 C16805448
CCOc1ccccc1NC(=S)N(Cc2ccccc2)Cc3cccn3Cc4ccc(cc4Cl)F C03054413
Cc1cccc(c1NC(=S)N(CCCN(C)c2ccccc2)Cc3cccn3Cc4ccc(cc4)Cl)C C20732640
CCOc1cc(ccc1OCc2ccc(cc2)Cl)/C=N/NC(=O)CSCc3ccccc3C C03089314
CCCCC/C=C\C(=O)N(c1cccc(c1)Cl)[C@@H](c2ccc(cc2)N(C)C)C(=O)NC(C)(C)C C36482083
CCCCC/C=C\C(=O)N(c1cccc(c1)Cl)[C@H](c2ccc(cc2)N(C)C)C(=O)NC(C)(C)C C36482085
CCCC[C@@H](CC)C(=O)N(c1cccc(c1)Cl)[C@@H](c2ccc(cc2)C(F)(F)F)C(=O)NC(C)(C)C C36482256
CCCCCCN([C@@H](c1ccc(cc1C)C)C(=O)NCCCC)C(=O)Cc2cccc(c2Cl)Cl C36514978
CCCCCCN([C@@H](c1ccc(cc1)Cl)C(=O)NC(C)(C)C)C(=O)Cc2cccc(c2Cl)Cl C36515084
CCCCCCN([C@@H](c1ccc(cc1)N(C)C)C(=O)NC(C)(C)C)C(=O)c2ccccc2Cl C36521657
CCCCC/C=C\C(=O)N(c1ccccc1Cl)[C@H](c2ccc(cc2)N(C)C)C(=O)NC(C)(C)C C36542373
CCCC[C@H](CC)C(=O)N(c1ccccc1Cl)[C@H](c2ccc(cc2)C(F)(F)F)C(=O)NC(C)(C)C C36542538
CCCCNC(=O)[C@H](/C=C/CCC)N(c1ccccc1Cl)C(=O)Cc2cccc(c2Cl)Cl C36545540
CCCCCC(=O)N(c1cccc(c1)Cl)[C@@H](c2ccc(cc2)C(F)(F)F)C(=O)NCCCC C36552473
CCCCCC(=O)N(c1cccc(c1)Cl)[C@H](c2c(cccc2Cl)Cl)C(=O)NCCCC C36552564
CCCCNC(=O)[C@@H](c1ccc(cc1C)C)N(Cc2ccc(o2)C)C(=O)C[C@@H](C)c3ccccc3 C36598494
CCCCN(CCCC)S(=O)(=O)c1ccc(cc1)C(=O)/N=c\2/n(c3c(cccc3s2)OCC)CCC C39723308
CCCCCCn1c(=O)c2c(nc3n2CC(=NN3CCCCCC)c4ccc(cc4)Cl)n(c1=O)C C39735065
CCn1c(nnc1SCC(=O)c2ccc(c(c2)[N+](=O)[O-])C)CCCOc3ccc(cc3Cl)Cl C39759142
CCCCCOc1ccc(cc1OCC)[C@H]2c3c(=O)c4cc(c(cc4oc3C(=O)N2CCOC)C)Cl C39912971
CCCCOc1ccc(cc1OCC)/C=c\2/c(=O)n3c(s2)nc(n3)/C=C/c4ccc(cc4)OCC=C C40015790
CC[C@H](C)c1ccc(cc1)OCCCCn2c3ccccc3nc2[C@@H](C)NC(=O)c4ccc(cc4)C C40186008
Cc1ccc(c(c1)OCCCCn2c3ccccc3nc2CCNC(=O)c4ccccc4C)C(C)C C40199539
CC[C@@H](C)c1ccc(cc1)OCCn2c3ccccc3nc2CCNC(=O)Cc4ccccc4Cl C40202734
CC(C)c1ccccc1OCCCn2c3ccccc3nc2CCNC(=O)Cc4ccccc4Cl C40202747
CC(C)c1ccc(cc1)OCCCn2c3ccccc3nc2CCCNC(=O)c4ccccc4F C40206618
Cc1ccc(c(c1)OCCCCn2c3ccccc3nc2CCCNC(=O)c4ccc(cc4)Cl)C C40208096
CCCCCCN([C@@H](CC)c1nc2ccccc2c(=O)n1c3ccc(cc3)Cl)C(=O)CC(C)(C)C C40356675
CCCCSc1nnc(s1)NC(=O)CCCOc2ccc(cc2Br)C(C)C C41018201
CCCC[C@H](CC)CNC(=O)c1cc(n(c1C)Cc2cccs2)c3csc(n3)c4ccccc4 C33897788
CCCCOc1c(cc(cc1)/C=C\2/C(=O)/C(=C/c3cc(c(cc3)OCCCC)OCC)/CC(C2)C)OCC C20115452
CC(C)(C)c1ccc(cc1)CN(Cc2ccco2)[C@H](c3cccs3)c4nnnn4Cc5ccc(cc5)OC C01338291
CCCCCOc1ccc(cc1OC)/C=C\2/C(=O)N(/C(=N\S(=O)(=O)c3cccs3)/S2)CC=C C08834160
CCCOC(=O)c1ccc(cc1)Oc2c(=O)c3ccc(cc3oc2C(F)(F)F)O[C@H](C)C(=O)OC C41499738
Cn1cccc1CN(C2CC2)C(=O)CN(C3CC3)C(=O)/C=C/c4ccc(cc4)[N+](=O)[O-] C04379105
CC(C)(C)CC(=O)N(CCOC)CC(=O)N(Cc1cccn1C)Cc2ccco2 C04569571
c1ccc2c(c1)nc(o2)SCC(=O)OCC(=O)N(CCC#N)c3ccccc3F C05969666
CCOC(=O)c1cc(on1)c2csc(n2)CS(=O)(=O)Cc3cccc(c3)C(F)(F)F C01047990
CCN(CC)S(=O)(=O)c1ccc(c(c1)C(=O)OCC(=O)N(C(C)C)C(C)C)F C04494876
Cc1cc(c(n1C2CC2)C)C(=O)CSc3nnc(n3CCOC)c4ccncc4 C08232317
CN(c1ccc(cc1)C(=O)CSc2nnc(n2C3CC3)Cc4cccs4)S(=O)(=O)C C08861862
c1ccc(c(c1)C(=O)OCC(=O)N(CCC#N)CCC#N)SCc2ccc(cc2)C#N C09073117
CC(C)Cn1c(=O)c2cc(ccc2nc1SCC(=O)N(CCC#N)CCC#N)Cl C09091422
C[C@H](COC)n1c(=O)c2ccccc2nc1SCC(=O)N(CCC#N)c3ccc(cc3)F C03456421
CCCN(CCC)S(=O)(=O)c1ccc(cc1)CCN2C(=O)c3cccnc3C2=O C09211484
c1cc(ccc1SCC(=O)OCC(=O)N(CCC#N)c2ccc3c(c2)OCCO3)Cl C09396718
COc1ccc(cc1)c2nnc(o2)CO/N=C/c3ccc(c(c3)OC)OC(F)F C14290441
CCOc1ccc(cc1)n2c(cc(c2C)C(=O)COC(=O)C[C@@H]3CS(=O)(=O)C=C3)C C16419007
CCOc1ccc(cc1)[C@@H](c2nnnn2CCOC)N3CCN(CC3)c4ccccc4 C19532745
CN(CCCCN1CCOCC1)C(=O)c2cn(nn2)Cc3cccc(c3)C(F)(F)F C20202610
CCn1c(nnc1SCC(=O)c2cc(n(c2C)[C@@H](C)COC)C)c3ccoc3C C21867364
Cc1ccc(cc1)n2c(nnc2SCC(=O)N(CCC#N)CCC#N)c3ccc(cc3)Cl C22558682
CCOC(=O)c1ccoc1COC(=O)c2cc(ccc2Cl)S(=O)(=O)N(C)C C22616804
Cc1ccc(c(c1)OCC(=O)OCC(=O)c2cc(n(c2C)[C@H]3CCS(=O)(=O)C3)C)C(C)C C24629814
CSc1ncc(n1c2ccc(cc2)F)C(=O)OCC(=O)N(CCC#N)c3ccccc3 C24641343
Cc1cc(c(n1c2ccccc2)C)/C=C/C(=O)N(CCOC)Cc3nnc(o3)c4cccs4 C32722415
CC(=O)c1ccc(cc1)S(=O)(=O)N(C)CCCC(=O)N(C)Cc2nc3ccccc3s2 C32741000
COCCCN(Cc1nc(co1)C(=O)OC)C(=O)c2ccc(cc2)Br C35331282
CCCCS(=O)(=O)N(CC(C)C)CC(=O)N(Cc1ccco1)C[C@H]2CCCO2 C35357407
CCOC(=O)c1c(c(c(n1C)C)C(=O)[C@H](C)N(Cc2ccco2)C(=O)C(C)C)C C36006416
CCOC(=O)c1c(c(c(n1C)C)C(=O)[C@@H](C)N(CCCOC)C(=O)CC(C)C)C C36006521
Cc1c(c(n(c1C(=O)OC)C)C)C(=O)[C@@H](C)N(C[C@@H]2CCCO2)C(=O)CC(C)C C36018185
CCn1c(c(c(c1C(=O)OC)C)C(=O)CN(Cc2ccncc2)C(=O)c3ccc(cc3)Cl)C C36018581
CCn1c(c(c(c1C(=O)OC)C)C(=O)CN(Cc2ccco2)C(=O)c3ccc(cc3)F)C C36018618
CCOc1ccc(cc1)[C@H](c2nnnn2CCOC)N3CCN(CC3)c4ccccc4 C19532744
CCn1c2ccc(cc2nc1CCC(=O)N(CC)Cc3cccs3)S(=O)(=O)N(C)C C36728554
CCN(CC)c1ccc(cc1)/C=C/2\C(=C(C(=O)N(C2=O)CCCOC(=O)C)C#N)C C38608926
CC\1=C(C(=O)N(C(=O)/C1=C\c2ccc(cc2)SC)CCOCCOC(=O)C)C#N C38608974
CC1=N[C@H](N=C1)CN(C)C[C@H]2C=N[C@@H](N2CCOC)S(=O)(=O)C3CCCCCC3 C39406074
CC(=O)c1ccc(s1)c2nnc(o2)CCC(=O)N(C[C@@H]3CCCO3)CC4CCC4 C12056702
CCOC(=O)C1=C(C(=N[C@H]1C)C(=O)[C@@H](C)OC(=O)c2ccc(cc2)S(=O)(=O)C)C C39730457
CCOC(=O)C1=C(C(=N[C@H]1C)C(=O)[C@H](C)OC(=O)c2ccc(cc2)S(=O)(=O)C)C C39730462
C[C@H]1C(=C(C(=N1)C(=O)[C@H](C)OC(=O)CCC(=O)c2ccc(s2)Cl)C)C(=O)OC C44645745
Cc1cc(c(n1CCC(C)C)C)C(=O)CSc2nnc(n2C)C[C@@H]3CCS(=O)(=O)C3 C45494562
CCN(CC)S(=O)(=O)c1cc(n(c1)C)C(=O)OCc2coc(n2)c3ccccc3 C45562530
CCOC(=O)Cc1csc(n1)Sc2c(nc3ccccc3n2)[C@@H](C#N)C(=O)OC C46719743
CCOC(=O)Cc1csc(n1)Sc2c(nc3ccccc3n2)[C@H](C#N)C(=O)OC C46719745
Cc1ccc(cc1)C(=O)N(CCOC)[C@@H](C)C(=O)c2c(c(n(c2C)C)C(=O)OC)C C50766069
CCCCOc1ccc(cc1)C(=O)N(CCCOC)Cc2nc(cs2)C(=O)OC C04873391
Cc1nc(on1)CSc2ccccc2C(=O)OCC(=O)N(C)Cc3c(cccc3Cl)F C22765410
CCCCS[C@H](C)C(=O)N1CCN(CC1)S(=O)(=O)c2cc(cs2)C(=O)OC C59851167
CCOc1cc(cc(c1OCC)OCC)C(=O)N(C)c2ccc(cc2)S(=O)(=O)C C60059641
CCOC(=O)CN(c1ccccc1)C(=O)CSc2nnc(n2C)c3ccoc3C C22121074
CCOC(=O)C1=C(C(=N[C@@H]1C)C(=O)[C@@H](C)OC(=O)CCC(=O)c2cc(sc2C)C)C C64052933
CC[C@H]1C(=O)N2[C@@H](C(=C(N=C2S1)C)C(=O)OC)c3ccc(c(c3)OCC)OCC C02487156
CCOc1ccccc1C(=O)Oc2coc(cc2=O)CSc3nccc(n3)C C04377195
CC(C)OC(=O)CSc1nnc(n1c2ccc(cc2)OC)c3ccncc3 C04509711
CC(=O)c1ccc(cc1)OC(=O)c2cccc(n2)C(=O)Oc3ccc(cc3)C(=O)C C01509715
Cc1c2c(nc3n(c2=O)CCC3)sc1C(=O)OCC(=O)N(CC(C)C)CC(C)C C05246663
CCCN(Cc1nc(co1)C(=O)OC)S(=O)(=O)c2cccc3c2cccc3 C00961813
CCn1c2ccc(cc2nc(c1=O)C)C(=O)OCC(=O)c3cc(n(c3C)CC=C)C C06535563
CCOC(=O)[C@H]1C[C@H]1CN(Cc2cc(n(n2)C)C)C(=O)c3cc4ccccc4n3C C06687450
c1ccc(cc1)Cn2cccc2CN(Cc3ccco3)C(=O)c4ccc(cc4)[N+](=O)[O-] C06838472
Cc1ccc(cc1)c2cnc(o2)c3ccccc3C(=O)OCC(=O)N(C)CCC#N C07415132
CN(CCOc1ccc(cc1)Cl)C(=O)COc2ccc(cc2)c3nnco3 C07773951
CCC(=O)c1ccc(cc1)OCc2nc3cc(ccc3n2CC)S(=O)(=O)N(C)C C08394374
Cc1c(cco1)c2nnc(n2C)SCC(=O)N(CCOC)C3=CCCCC3 C08883581
CCOc1ccc(cc1)N(CCC#N)C(=O)COC(=O)c2ccc(cc2)N(C)C C11030822
Cc1ccsc1CN(Cc2ccco2)C(=O)COc3ccccc3[N+](=O)[O-] C12111403
CC(=O)c1ccc(cc1)S(=O)(=O)N(CC=C)Cc2cc(on2)c3ccco3 C12806344
Cn1cc(c(n1)OC)c2nnc(n2CCOC)SC/C=C/c3ccccc3 C12872386
Cc1c(cco1)c2nnc(o2)SCC(=O)N(Cc3ccccc3)Cc4ccco4 C14120373
Cc1ccc(cc1C)C(=O)[C@@H](C)OC(=O)CCn2c(=O)oc(n2)c3cccs3 C16366477
COc1ccc(cc1)C(=O)CSc2nnc(n2Cc3ccco3)c4ccncc4 C16756244
Cc1ccc(cc1)Cn2c(c(c(n2)C)C(=O)OCC(=O)N(C)Cc3ccco3)Cl C21241439
CCCSc1nnc(n1CC=C)c2cccc(c2)S(=O)(=O)N3CCOCC3 C21246868
Cc1cc2nc(c(c(n2n1)C)CCC(=O)OCC(=O)N(C3CC3)C4=CCCCC4)C C23329121
CC(C)c1cc(c2cnn(c2n1)C(C)C)C(=O)N(C)CCOc3ccc(cc3)OC C23648250
Cc1c(cco1)c2nnc(n2CC=C)SCC(=O)N(CC#N)c3ccccc3 C23867825
CCN(c1ccccc1)C(=O)COC(=O)CCc2c(nc3cc(nn3c2C)C)C C26197649
CCOc1ccc(cc1)C(=O)N(C)CCc2nc(on2)COc3ccccc3C C33252663
CC[C@@H](c1nc2cc(ccc2c(=O)n1CC)Cl)N(CCOC)C(=O)c3ccco3 C35026423
CCCN(Cc1nnc(o1)c2ccco2)C(=O)[C@@H](C)Oc3ccc(cc3)Cl C36062795
C[C@H](C(=O)N(C(C)C)C(C)C)Sc1nnnn1c2ccc(cc2)OC(F)(F)F C08255155
CCn1c(nnc1SCc2ncc(o2)c3ccccc3)CCc4cnn(c4C)C C41343987
CCOC(=O)c1ccoc1COC(=O)Cn2c3ccccc3nc2C(F)(F)F C45275454
CCCn1c2ccc(cc2nc1COC(=O)c3c(ccs3)C)S(=O)(=O)N(C)C C06972174
Cc1ccc(s1)C(=O)CCC(=O)CCC(=O)Oc2cccc(c2C)[N+](=O)[O-] C51706099
C[C@H]1C(=O)N(/C(=N\C#N)/N1c2ccncc2)CCCCCOc3ccc(cc3)Cl C38148613
CCOc1cc(ccc1OC(=O)CCc2nc(no2)c3ccc(c(c3)C)F)C#N C57422471
Cc1cccc(c1C)n2c(nnn2)SCC(=O)c3cc(n(c3C)[C@@H](C)COC)C C57603957
Cc1cc(c(n1C2CC2)C)C(=O)COc3cc(cc(c3)C(=O)OC)C(=O)OC C11207208
CCCCN(CC)C(=O)CS(=O)(=O)Cc1nc(no1)c2ccc(c(c2)F)C C58606369
C[C@H](C(=O)N(C)CCOc1ccc(cc1)Cl)Sc2nnnn2C(C)(C)C C28447048
CCOc1ccccc1N2C(=O)C(=O)N(C2=O)CCCOc3ccc(c(c3)C)C C58734451
CCCCOc1ccc(cc1OCC)C(=O)[C@@H](C#N)c2nnc3n2CCCCC3 C60851446
CCCCn1c(nnn1)CSc2nc3c(c(c(s3)C)C)c(=O)n2CC=C C06842644
CCOc1ccc(cc1)c2nc(on2)CN(CCOC)Cc3ccc(cc3)C#N C63753852
C[C@@H]1C(=C(C(=N1)C(=O)OCc2csc(n2)c3ccco3)C)C(=O)OC(C)C C64191098
CC(C)CCc1nc(on1)C[S@](=O)Cc2nc(no2)c3cccc(c3)Cl C64840794
Cc1ccc(c(c1)S(=O)(=O)N(C)CCc2nc(on2)COc3ccccc3)C C64841568
CCN(Cc1cnn(c1)C)C(=O)c2ccc(c(c2)[N+](=O)[O-])SCCC(C)C C65907160
COCCn1c(nnc1SCc2csc(n2)c3ccco3)c4ccncc4 C23874014
Cc1ccc(c(c1)S(=O)(=O)N(CCCOC)Cc2nc(on2)CC(C)C)C C67098859
CCOC(=O)c1csc(n1)CN(CCC(C)C)C(=O)C(C)(C)C C04423569
CCOC(=O)c1csc(n1)CN(CCC(C)C)C(=O)c2cccc(c2)F C00963719
CC[C@@H](C(=O)OCCOCC)Sc1c2c(c(sc2ncn1)C)C C01987189
CCOC(=O)CCCSc1nc2c(c(c(s2)C)C)c(=O)n1CC=C C05709422
Cc1cc(ccc1Cl)OCC(=O)OCC(=O)N(C(C)C)C(C)C C08276839
CCCn1c(cc(c1C)/C=C(\C#N)/C(=O)OCC(=O)c2ccccc2)C C05870635
CC(C)[C@H](N(C)/C(=N\C(F)(F)F)/F)P(=O)(OC(C)C)OC(C)C C17259203
CCCN(CCC)CN1C(=O)/C(=C/c2ccccc2OC)/SC1=O C34106649
CCCC(=O)N(CC(C)C)CC(=O)N(Cc1cccn1C)CC(C)C C06273103
CC(C)CC(=O)N(CCOC)Cc1csc(n1)COc2ccccc2 C35741745
CCCC(=O)N(CC=C)CC(=O)N(Cc1ccc(cc1)F)Cc2ccco2 C35767144
Cc1cccc(c1C)OCc2nc(cs2)CN(CC(C)C)C(=O)COC C36107182
CCN(CC)c1c(c(no1)c2ccccc2)CN(CC(C)C)C(=O)C C36208108
CCCN(Cc1c(noc1N(CC)CC)c2ccc(cc2)F)C(=O)C C36249106
CCCCN(CCCC)C(=O)[C@@H]1CC=CC[C@H]1C(=O)N2CCOCC2 C38711327
C=CCN(CC=C)C(=O)Cn1c2ccccc2nc1/C=C/c3ccco3 C40238722
CCOC(=O)C(C(=O)c1cccc(c1)Br)C(=O)OCC C43502350
CCOc1ccc(cc1)OCC(=O)N(Cc2ccsc2)c3ccncc3 C44445121
c1cc(c(cc1[N+](=O)[O-])CBr)OCCOCC(F)(F)F C49311411
CCOc1cc(ccc1OC(=O)CCC(=O)c2ccc(c(c2)C)C)C#N C49362350
CCCCn1c(cc(c1C)/C=C(/C#N)\C(=O)N(CC)C[C@H]2CCOC2)C C57729879
CCCSc1ncc(cn1)CN(Cc2ccc(o2)C)C[C@@H]3CCCO3 C13994827
Cc1cc(c(n1CCC(C)C)C)C(=O)CSc2nncn2C(C)C C58149851
CCN(CC)C(=S)SCC(=O)N(C)c1ccccc1C(=O)OC C58457811
CCOc1cc(cc(c1OCC)OCC)C(=O)N(CC(C)C)C(C)C C58733345
CCOC1CCN(CC1)S(=O)(=O)N(CCC(C)C)CCC(C)C C60508208
CCOC(=O)CN(CCOC)C(=O)/C=C/c1cccc(c1)C(F)(F)F C60723855
CCCCn1c(=O)c2ccccc2nc1SC[C@H](CCC#N)C#N C07140066
CCn1c2ccccc2nc1SCC(=O)N(CCOC)CC(F)(F)F C62920568
CCCOc1ccc(cc1)C(=O)CCC(=O)N(CC#C)Cc2ccco2 C63250838
CCN(Cc1cccs1)S(=O)(=O)c2ccc(cc2)OCCOCC C63345630
CN(CCCCCc1cc(no1)c2cccc(c2)F)S(=O)(=O)C C63773844
CC(C)(C)C(=O)CC1=NC(=O)/C(=C/c2cccc(c2)OCCCOC)/S1 C63867109
COc1ccccc1n2cnnc2SCCCOCC(F)(F)F C64652729
CCCCCCN(CCN1CCOCC1)C(=O)/C=C/c2cscn2 C65124808
CCOC(=O)CN(Cc1cc(=O)oc2c1cc(c(c2)C)C)CC3CC3 C65544400
CCc1nc(cs1)CC(=O)N(CC)c2cccc(c2)C(=O)OCC C65811724
C[C@@H](C(C)C)N(C1CC1)C(=O)CSc2nnc(s2)OC(C)C C65848599
CCCCOc1ccc(cc1Br)C(=O)N(C)CC(=O)OCC C66202688
CCCCn1c(=O)c2ccccc2nc1SC[C@@H](CCC#N)C#N C07140064
CN(CCCOC)C(=O)c1ccc(cc1)c2ccc(cc2)C(=O)OC C66338737
Cc1nc(cs1)COc2ccc(cc2)/C=C/C(=O)OCC3(COC3)C C66532500
CCCN(Cc1nnc(o1)c2ccccc2Cl)C(=O)[C@@H](C)CSC C66755950
C[C@@H](CSC)C(=O)N(Cc1ccccc1[N+](=O)[O-])CC(F)(F)F C66760990
CC(C)(C)c1ncc(s1)C(=O)N(C)CCCC(=O)OC(C)(C)C C66775557
CC(C)(C)OC(=O)CCCN(C)C(=O)c1csc(n1)c2ccsc2 C66777595
CCCN(CC(F)F)Cn1c(=S)oc(n1)Cc2cccc(c2)OC C66793489
CCOc1c(cc(cc1C)COC(=O)[C@H](C)S(=O)(=O)C(C)C)C C67643585
CCOc1c(cc(cc1C)COC(=O)CCc2c(nn(c2C)C)C)C C67643886
CC(C)(C)OCCSc1nnc(o1)COc2ccc(cc2)Cl C67652364
CCOC(=O)CSc1cc(nc(n1)SCC(=O)c2ccc(cc2)C)C C00900019
CC(C)N(C(C)C)C(=O)CSc1nnc(n1CC=C)c2ccc(cc2)F C04346165
COc1cccc(c1OCCCCOc2cccc3c2nccc3)OC C02984791
CC(C)Oc1ccccc1OCCCOc2c(cccc2OC)OC C02994759
CCCCn1c(nnc1SCC(=O)c2ccc(cc2)F)c3ccco3 C04861118
Cc1ccc(cc1)OCCSc2nc3ccccc3c(=O)n2CCOC C02618993
CC(C)CN(Cc1cccn1C)C(=O)CN(CC(C)C)C(=O)CC(C)(C)C C05096357
CCCn1c(cc(c1C)/C=C(\C#N)/C(=O)OCCOc2ccc(cc2)F)C C05869620
CCOC(=O)c1ccoc1COC(=O)/C=C/c2ccc(cc2)SC C03342767
CCOc1ccc(cc1)C(=O)COC(=O)Cc2coc3c2ccc(c3)C C06082464
Cc1cc(c(c(c1C)C)C)C(=O)COC(=O)COc2ccc(cc2)C(=O)C C07243203
CCN(CC)c1nc2ccc(cc2s1)OC(=O)COc3ccccc3 C07513003
Cc1ccc(cc1C)OCC(=O)OCC(=O)c2cc(n(c2C)C(C)C)C C07803293
C/C=C/C=C/C(=O)OCC(=O)N(C)Cc1ccc(o1)c2ccc(cc2)Cl C08100321
CCCCn1c(c(c(n1)C)/C=C/C(=O)c2ccc(cc2)OCC#N)Cl C08321755
CCOc1ccc(cc1)/C=C/C(=O)OCc2ccc(cc2)n3cccn3 C14678177
CCCN(CCC)S(=O)(=O)c1cc(ccc1CC)c2cc(no2)C C09269033
C=CCn1c(nnc1SCc2ccccc2C#N)COc3ccccc3F C19314220
Cc1ccc2c(c1)occ2CC(=O)OCCOc3ccccc3C(=O)C C22157121
CCCCN(C)C(=O)CSc1c(c(nc(n1)c2ccccc2)C)C(=O)C C27789715
CCCCn1c(c(nc1SCCCN2C(=O)c3ccccc3C2=O)C)C C29627219
CCCCN([C@@H](CC)c1nc2ccccc2c(=O)n1C)C(=O)CCCCl C35008420
CCCn1c(=O)c2ccccc2nc1[C@@H](C)N(CCC)C(=O)CC(C)C C35028388
CCCCC(=O)N(CCC(C)C)[C@@H](C)c1nc2ccccc2c(=O)n1C C35043687
CCN(CC)C(=O)CSc1nc(cc(n1)Cl)N(C)Cc2ccccc2 C35247613
C/C=C/c1ccc(c(c1)OC)OCCOCCOc2cccc3c2nccc3 C02984959
CCCn1c(nnc1SCc2ccccc2C#N)COc3ccccc3 C39763318
CCCCn1cnc2c(c1=O)c(c(s2)C(=O)N(CC)CCCC)C C41293230
CCCn1c(nnc1SCc2cccc(c2)C)CCc3cnn(c3)C C41342516
Cc1cc(c(c(c1)OCCOCCOc2c3ccccc3ncn2)C)C C33918771
CC(C)CCOCCOc1ccc(cc1CBr)[N+](=O)[O-] C49266805
CCOC(=O)CSCc1csc(n1)N(c2ccc(cc2C)C)C(=O)C C58020156
COCCn1c(nnc1SC)COc2ccccc2c3ccccc3 C58093303
CCCCc1nc(on1)CS(=O)(=O)Cc2ccc(cc2)C(C)(C)C C58934691
Cc1cccc(c1)OCCOC(=O)Cc2c(oc(n2)c3cccs3)C C59018343
C=CCn1c(nnc1SCCOc2ccccc2)COc3ccccc3 C59265978
Cc1c(c(n(n1)CC(C)C)Cl)/C=C/C(=O)c2ccc(cc2)OCCOC C59270487
CCOc1ccccc1/C=C/C(=O)c2ccc(cc2)OCc3nccn3C C47168385
CCN(CC)S(=O)(=O)c1ccc(cc1)/N=C/c2ccccc2OCC C59449373
CCOC(=O)CCCc1ccc(s1)/C=C\2/C(=O)OC(=N2)c3ccccc3 C59522812
CC(C)Oc1ccccc1CSc2nnc(o2)Cc3ccc(cc3)OC C59738907
CCN(CC)c1ccc(cc1)c2nnc(n2C)SCCOC(C)C C60752450
CCCN(CCC)C(=O)CSc1nnc(o1)c2ccc(c(c2)C)C C61336228
CCCCN(CC)C(=O)CSc1nnc(o1)c2cccc(c2)Cl C61390992
CCCCCN([C@@H](C)CCC)S(=O)(=O)c1cccc(c1)S(=O)(=O)C C63346664
CCC(CC)N(CCOC)C(=O)c1cc2c(s1)nc(s2)N(C)C C64292491
CC(C)CCOCCS(=O)(=O)Cc1coc(n1)c2ccccc2Cl C64429466
Cc1ccccc1OCCSc2nnc(o2)Cc3ccccc3OC C66260350
CCN(CC(=C)C)C(=O)CSCc1nc(no1)Cc2cccc(c2)Cl C67453371
CC(C)(C)OCCSc1nc2cc(ccc2c(=O)n1CCCOC)Cl C67651519
Cc1c(c2cc(c(cc2o1)Br)O[C@H](C)C(=O)OC)C(=O)OCCOC C01817550
CCCOc1ccc(cc1)C(=O)CCC(=O)OCc2cc(=O)n3ccsc3n2 C03475628
CCN(CC)C(=O)CSC1=NC(=C([C@H](C1C#N)c2ccco2)C(=O)OCC=C)C C04042122
Cc1c(c(on1)C)COc2ccc(cc2)C(=O)O[C@H](C)C(=O)N(C)Cc3ccccc3 C04463832
Cn1c(nnc1SCCOc2ccccc2OC)COc3ccccc3OC C04736058
Cc1cc(c(n1CC=C)C)C(=O)COC(=O)[C@H](C(C)C)N2C(=O)c3ccccc3C2=O C05170381
CCn1c(nnc1SCC(=O)O[C@@H](C)C(=O)c2ccc(cc2)F)c3ccco3 C05568065
CCN(CC)S(=O)(=O)c1cccc(c1)c2nnc(o2)SCC(=O)C(C)(C)C C03427723
Cc1cc(c(n1CC(F)(F)F)C)C(=O)COC(=O)/C=C/c2ccccc2[N+](=O)[O-] C07507072
CCn1c(nnc1SCC(=O)N(C)Cc2ccc(cc2)OCC=C)c3ccco3 C08293136
CCCOc1ccc(cc1OC)/C=C/C(=O)N(C)[C@@H](C)c2ccc(cc2)n3cncn3 C08349593
CCOc1ccc(cc1)N(CCC#N)C(=O)COC(=O)c2cc(nc3c2cccc3)C C09258231
Cc1csc(n1)[C@@H](C#N)C(=O)COC(=O)c2ccccc2OCCOc3ccccc3 C09635068
Cc1cc(c(n1CC=C)C)C(=O)COC(=O)c2cccc(c2)S(=O)(=O)N(C)C(C)C C09752127
CC(C)N(C(C)C)C(=O)COC(=O)c1ccccc1S(=O)(=O)N(C)c2ccccc2 C09840009
Cc1cc(c(n1c2nccs2)C)/C=C/C(=O)OCC(=O)N(CCC#N)c3ccccc3 C10694723
CC(C)CN(CC(C)C)C(=O)COC(=O)c1ccc(c(c1)S(=O)(=O)N(C)C)Cl C11109268
Cc1cc(ccc1Cl)OCC(=O)N(CCOC)Cc2nnc(o2)c3cccs3 C13069517
COC(c1c(cc(c(n1)SCC(=O)c2ccc(cc2)Cl)C#N)C(=O)OC)OC C01031793
Cc1c2c(cc(nc2on1)c3ccc(cc3)F)C(=O)OCC(=O)N(CC=C)CC=C C14200215
Cc1cc(c(n1[C@H](C)COC)C)C(=O)COC(=O)/C=C/c2ccc(cc2)C(=O)OC C20866872
CC[C@H](C)n1c(nnc1SCC(=O)C)c2cccc(c2)S(=O)(=O)N(CC)CC C20891879
CC(C)Cn1c(cnc1S(=O)(=O)C[C@H]2CCCO2)CN(C)CCOc3ccccc3 C20918797
Cc1cc(c(n1[C@@H](C)COC)C)C(=O)CSc2nnc(o2)c3ccccc3OC C21120343
CN(CCOc1ccc(cc1)Cl)C(=O)CSc2nncn2Cc3ccco3 C22193833
c1ccc(cc1)N(CCC#N)C(=O)COC(=O)c2cccc(c2)OCc3cscn3 C24360433
CCCn1c(nnc1SCC(=O)N(CCC#N)Cc2ccco2)c3cccc(c3)C C24828563
CCOC(=O)c1c(nc(s1)N(Cc2ccccc2)C(=O)CSc3nncs3)C C28802779
Cc1cc(cc(c1)N(CCC#N)C(=O)CSc2nnc(n2CC=C)c3ccco3)C C29991008
CCOc1cc(ccc1OCC#C)/C=C\2/C(=NN(C2=O)c3ccc(cc3)C(=O)OCC)C C32099631
CCn1c(c(c(c1C(=O)OC)C)C(=O)CN(Cc2ccco2)C(=O)c3ccccc3C)C C35868790
Cc1c(c(n(c1C(=O)OC)C)C)C(=O)[C@H](C)N(CC=C)S(=O)(=O)c2ccc(cc2)F C35869348
Cc1c(c(n(c1C(=O)OC)C)C)C(=O)[C@@H](C)N(Cc2ccco2)C(=O)CC(C)C C36017639
Cc1c(c(n(c1C(=O)OC)C)C)C(=O)[C@H](C)N(Cc2ccco2)C(=O)CC(C)C C36017641
CCn1c(c(c(c1C(=O)OC)C)C(=O)[C@@H](C)N(C(C)C)C(=O)c2ccc(cc2)OC)C C36025240
CCOC(=O)c1c(nc(s1)N(CC=C)C(=O)Cn2c3c(c(n2)C(F)F)CCC3)C C36614130
CCOC(=O)CCCCCN1C(=O)/C(=C/c2cccc(c2)[N+](=O)[O-])/SC1=S C40928233
c1ccc(c(c1)C(=O)OCC(=O)N(CCC#N)c2ccccc2F)OC[C@H]3CCCO3 C45917222
CCCN(Cc1nnc(o1)c2ccco2)C(=O)/C=C/c3ccccc3OC(F)(F)F C45929504
COC(=O)COC(=O)CSc1nnc(n1c2ccccc2)c3ccccc3F C10192742
Cc1ccc(c(c1)OCc2nnc(o2)SCC(=O)N(C)Cc3ccccc3OC)C C57481208
CCCCN(C)C(=O)CCc1nc2cc(ccc2n1CC)S(=O)(=O)N(CC)CC C57612782
CCCN(CCC)C(=O)CS(=O)(=O)Cc1nc(no1)c2cccc(c2)Cl C58606110
CN(CCOc1ccc(cc1)F)C(=O)c2cc(ccc2[N+](=O)[O-])OCC(F)(F)F C59037197
CN(CCCOc1ccc(cc1)S(=O)(=O)C)c2ccc(cc2C(F)(F)F)[N+](=O)[O-] C60103035
CCN(CC)S(=O)(=O)c1ccc2c(c1)nc(n2C)CCC(=O)N(CC)[C@H](C)C(C)C C60140759
COCCCn1c(=O)c2ccc(cc2nc1SCc3ccccc3C#N)C(=O)OC C23515384
CCOC(=O)C1=C(C(=N[C@@H]1C)C)C(=O)COC(=O)COc2ccc(c(c2)C)Cl C38661490
CCCN(CCC)C(=O)Cn1c(=O)n2ccnc(c2n1)SCc3ccc(cc3)Cl C67255355
CCCCN(CC)C(=O)Cn1c(=O)n2ccnc(c2n1)SCc3ccc(cc3)Cl C67255358
CCN(CC)C(=O)CSc1nc2ccccc2c(=O)n1CCOC C04161563
Cc1ccc(o1)CN(CCOC)C(=O)CN(C(C)C)C(=O)CC(C)C C04407082
CCOP(=O)(C1=C(CCCC1)P(=O)(OCC)OCC)OCC C05049402
Cc1cc(c(n1CC=C)C)C(=O)COC(=O)c2ccccc2S(=O)(=O)C C05534231
Cc1csc(n1)[C@H](C#N)C(=O)COC(=O)c2cccc(c2)OC(F)F C06606065
C=CCN(CC(=O)N(Cc1ccco1)C[C@@H]2CCCO2)C(=O)C3CCC3 C06761171
COCCCN(Cc1nc(cs1)C(=O)OC)C(=O)Cc2cccs2 C06835691
CCn1c(c(c(c1C(=O)OC)C)C(=O)CN(CC)C(=O)[C@@H](C)Cl)C C06837463
CCN(CC)C(=O)CSc1nc2c(c(=O)n1CCOC)S[C@H](C2)C C10616593
CCCN(CCC)C(=O)Cn1c2ccccc2nc1CN3CCOCC3 C21785189
CC[C@H]1CCc2c(cc(s2)C(=O)OCC(=O)N(CCC#N)CCC#N)C1 C22565036
CCCCS(=O)(=O)N(CCCN1CCOCC1)Cc2cccn2C C35278962
CC(C)(CCl)C(=O)N(CCCOC)Cc1nc(cs1)C(=O)OC C35331798
CCOC(=O)c1c(c(c(n1C)C)C(=O)[C@@H](C)N(CC(C)C)C(=O)C)C C35647188
CC(C)CN(CC(=O)N(Cc1ccco1)C[C@H]2CCCO2)C(=O)C3CC3 C06675631
CCCN(CC(=O)OCC)C(=O)Cn1cc(ccc1=O)Br C38020872
CCOC(=O)C1=C(C(=N[C@@H]1C)C)C(=O)COC(=O)c2c(ccs2)C C39335767
c1c2c(sc1C(=O)OCC(=O)N(CCC#N)CCC#N)CCCCCC2 C39568338
CCOC(=O)CCN1C(=O)/C(=C/c2ccc(cc2)C(=O)OC)/SC1=S C40938183
Cc1c(sc(n1)Cl)S(=O)(=O)N(CCOC)[C@@H](C)COC C42610125
Cc1ccccc1OCCN(C)C(=O)CCc2c(nn(c2C)CCC#N)C C46544116
COCCN(Cc1ccsc1)S(=O)(=O)c2ccsc2C(=O)OC C49521978
CCOCCCN(Cc1nc(cs1)C(=O)OC)C(=O)c2ccccc2F C04796428
CCOc1ccc(cc1)N(CCC#N)C(=O)CSc2nc(c(o2)C)C C55237123
C[C@@H](c1nccs1)N(C)Cc2cccc(c2OCCn3ccnc3)OC C55341792
COCCN(Cc1cccc(c1)C#N)Cc2nnc(o2)c3cccs3 C58765084
Cc1ccc(cn1)CC(=O)OCC(=O)N(C)Cc2ccc(cc2)N(C)C C47841016
CCOC(=O)/C=C/1\N(C(=O)CS1)CC(=O)c2cc(n(c2C)CC=C)C C60386362
CC(C)[C@H](C(=O)N(CCOC)CCOC)n1cnc2c1cc(c(c2)F)F C61342158
Cc1cc(c(cc1C)S(=O)(=O)N(CCOC)Cc2ccncc2)OC C61974898
Cc1c(c(n(n1)CCC#N)C)CCC(=O)N(CC=C)Cc2cccc(c2)C#N C62905429
C[S@@](=O)Cc1cccc(c1)C(=O)N(CC=C)Cc2cccc(c2)[N+](=O)[O-] C63250482
C[C@@H](CN(C)C(=O)c1cc(c(nc1)OCC(F)(F)F)Cl)C(=O)OC C63748248
CCN(C[C@H](C)C#N)C(=O)CN(CCOC)Cc1ccc(cc1)C#N C63753693
C=CCn1c(nnc1SCC(=O)C2=NC=CC2)COc3ccc(cc3)F C39620316
CCOC(=O)C1=C(C(=N[C@@H]1C)C(=O)[C@H](C)N(C)Cc2ccc(o2)C)C C39996575
C=CCN(Cc1ccccc1F)C(=O)CSc2nnnn2C3CC3 C58300065
CN(CCOc1cccc(c1)F)C(=O)c2cccnc2OCCOC C53109316
c1ccn2c(c1)nc(cc2=O)CS(=O)(=O)CCCOCC(F)(F)F C65653432
COC(=O)CN(CC(=O)OC)C(=O)/C=C/c1ccccc1Br C66235616
CCN(CC)S(=O)(=O)c1ccc(nc1)SC[C@H](CCC#N)C#N C66401006
CCn1c(nnc1SCCOCC(F)(F)F)CN2CCCCCC2=O C66408701
CC(C)c1ccc(cc1)c2nn(c(=S)o2)CN(CCC#N)CCC#N C66791978
Cn1c(nnc1[C@@H](C#N)C(=O)CCOCC(F)(F)F)c2ccccc2 C66866796
CN(CCCOC)C(=O)c1ccc(cc1)OCc2cn3ccccc3n2 C66941281
Cc1cc(c(n1C[C@H]2CCCO2)C)/C=C(/C#N)\C(=O)O[C@@H](C)COC C67189577
COC(=O)CN(CC(=O)OC)C(=O)Cc1ccc(c(c1)Br)F C67275145
CCSCCOC(=O)CN(C)S(=O)(=O)c1ccc(cc1)C(=O)C C67625184
CCN(CC)S(=O)(=O)c1cc(n(c1)C)C(=O)OCCSCC C67625722
C[C@@H](C(=O)Oc1ccccc1OCC(F)(F)F)Sc2nncn2C C67644237
c1cc(oc1)CS[C@@H](CC(=O)c2cccs2)c3ccc(cc3)[N+](=O)[O-] C04071779
COc1ccccc1C(=O)CSc2nnc(n2CC=C)c3ccccc3 C04285474
C=CCOc1ccc(c(c1)OCC=C)/C=C\2/C(=O)OC(=N2)c3ccccc3 C02080954
c1cc(cc(c1)[N+](=O)[O-])[C@@H](CC(=O)c2cccs2)SCc3ccco3 C00844674
CCCCc1nnc(n1/N=C/c2ccccc2OCc3ccccc3)S C05413058
Cc1nnc(n1/N=C/c2ccc(cc2)OCC(C)C)SCc3ccccc3 C02610525
Cc1cc(cc(c1)N(CCC#N)C(=O)COC(=O)/C=C/c2cccc(c2)Cl)C C05745204
Cc1ccc(cc1C)C(=O)[C@H](C)OC(=O)/C=C/c2ccc(cc2)OCC#N C09798421
CCCOC(=O)c1cccc(c1)OC(=O)COc2ccc(c(c2)C)Cl C10154512
CCOc1ccccc1/C=C/C(=O)OCc2c(oc(n2)c3ccccc3)C C12478647
CC(C)c1ccccc1n2c(nnc2SCCOC)c3ccc(cc3)OC C18273614
Cc1ccc(c(c1)OCCC(=O)OCc2c(oc(n2)c3cccs3)C)C C23015209
CCCn1c(nnc1SCC(=O)c2ccc(cc2)C(C)C)c3ccncc3 C23469316
CN(CCOc1ccc(cc1)OC)Cc2c(nc3n2ccs3)c4ccccc4 C12628152
CCc1ccc(c(c1)C(=O)CSc2nnnn2Cc3cccs3)CC C29744525
COCCn1c(nnc1SCCOc2ccc(cc2)Cl)c3ccccc3 C32721556
CCCCn1c(=O)c2ccccc2nc1SCc3cc(ccc3OC)C=O C32931593
CCCN([C@@H](C)c1nc2ccccc2c(=O)n1C)C(=O)C[C@H](C)CC(C)(C)C C35007782
CCCC[C@H](CC)C(=O)N(CCC)[C@@H](C)c1nc2ccccc2c(=O)n1C C35007785
CCCCN([C@H](CC)c1nc2ccccc2c(=O)n1C)C(=O)CC(C)(C)C C35008427
CCCC[C@H](CC)C(=O)N(CC)[C@@H](CC)c1nc2ccccc2c(=O)n1C C35008683
CCCCCN([C@H](C)c1nc2cc(ccc2c(=O)n1C)Cl)C(=O)CCC C35043085
CC[C@H](c1nc2ccccc2c(=O)n1CC)N(CCC(C)C)C(=O)CC(C)C C35043659
CCCCC(=O)N(CCC(C)C)[C@@H](CC)c1nc2ccccc2c(=O)n1C C35060967
Cc1ccccc1c2nnc(n2CC=C)SCc3ccccc3C(=O)OC C35523715
CCCN(Cc1c(noc1N(C)C(C)C)c2ccccc2)C(=O)CC(C)C C35760126
CCn1c(c(c(c1C(=O)OC)C)C(=O)[C@H](C)Oc2ccc(cc2)C(C)C)C C35822322
CCN(CC)c1c(c(no1)c2ccccc2)CN(CCC(C)C)C(=O)C(C)C C36248895
CCC(=O)N(CCC(C)C)Cc1c(noc1N(CC)CC)c2ccccc2 C36248896
CCCCN(c1nc(c(s1)C(=O)OCC)C)C(=O)c2cccc(c2)C C36612106
CSc1ccccc1OCc2cc(no2)C(=O)N3CCCC3(CC=C)CC=C C12302577
CCCCCOc1ccc(cc1)/C=C/2\C(=C(C(=O)N(C2=O)CCC)C#N)C C38603480
CCCCCCN1C(=O)/C(=C/c2ccc(cc2)OCC=C)/C(=C(C1=O)C#N)C C38604151
CCCc1ccc(cc1)C(=O)COC(=O)/C=C/c2c(nc3n2ccs3)Cl C39607477
CCCCN(CCCC)C(=O)CSC1=NC(=O)C2=C([C@H](SC2=N1)C)C C39922208
CCCOc1ccc(cc1)C(=O)N(Cc2ccco2)Cc3ccc(o3)[C@H]4C[C@@H]4C C47132234
CCCC\1=NN(C(=O)/C1=C\c2ccc(c(c2)OCC)OCC)c3ccccc3 C13892984
CC(C)Sc1nnc(n1CCOC)COc2ccccc2c3ccccc3 C57362795
CCCCc1c(c2ccccc2o1)CN(C)C(=O)CCc3c(nn(c3C)C)C C53954478
CC(C)CCN(CCC(C)C)C(=O)CSCc1cc(=O)n2ccccc2n1 C58690100
C[C@@H]1CCCC[C@H]1OCCSc2nnc(n2Cc3ccco3)C(C)C C59124398
C=COCCSc1nnc(n1c2ccccc2)COc3ccc(cc3)Cl C59353463
CC(C)COC(=O)CSc1nnc(n1CC=C)c2cccc(c2)Cl C59794745
Cc1cc2nnc(n2c3c1ccc(c3)OC)SCCCOCC(F)(F)F C59961115
Cc1ccc(cc1)C(=O)CSc2nnc(n2CC=C)c3ccccc3OC C32389520
C[C@@H]1CC[C@@H]([C@@H](C1)OC(=O)CSc2nnc(n2CC=C)C3CC3)C(C)C C60383993
CCCCSc1nnc(s1)S[C@@H](C)c2nnc(o2)c3cccs3 C61141950
C[C@@H](C(=O)N(CC=C)CC=C)Sc1nnc(o1)c2ccc(cc2)C(C)C C66261020
C[C@H](CC(C)C)OC(=O)/C=C/c1csc(n1)N(c2ccccc2)C(=O)C C66532781
C[C@@H](c1cccc(c1)C#N)OC(=O)CSCc2coc(n2)c3ccccc3 C67641133
CC(=O)N(CC[C@@]1(CCOC(C1)(C)C)Cc2ccccc2)Cc3ccc(cc3)N(C)C C03999265
c1cc(ccc1C(c2ccc(cc2)OC[C@H]3CO3)C(Cl)(Cl)Cl)OC[C@H]4CO4 C03122832
C[C@@H](C(=O)c1ccc(c(c1)F)F)Sc2nnc(n2CC=C)c3ccccc3OC C05131417
c1ccc(cc1)CCn2c(nnc2SCc3ccccc3C#N)Cc4cccs4 C05221567
CCN1C(=O)/C(=C\c2cccc(c2)OCCCOc3cc(cc(c3)C)C)/SC1=S C06470602
CC[C@@H](C)c1ccc(cc1)OCCCOc2cccc(c2)/C=C/3\C(=O)N(C(=S)S3)C C02878272
Cc1ccc(cc1)c2nc(on2)CN(CC=C)C(=O)C(c3ccccc3)c4ccccc4 C06669402
c1ccc(cc1)COC(=O)CSc2c(c(cc(n2)c3ccco3)C(F)(F)F)C#N C00804045
CCCCCCn1c2ccccc2nc1[C@H]3CC(=O)N(C3)c4cccc(c4)C(F)(F)F C08752896
C=CCc1ccccc1OCCOc2cccc(c2)/C=C\3/C(=O)N(C(=S)S3)CC=C C08872399
c1ccc(c(c1)CSc2nc3ccccc3o2)C(=O)OCC(=O)c4ccccc4F C09556100
CCSc1ccc(cc1)CC(=O)/N=c/2\n(c3ccc(cc3s2)SC)CCOC C09565758
Cc1ccc(cc1)OCCSc2nnc(n2C[C@H]3CCCO3)c4ccc(cc4)Cl C02618558
CCn1c(nnc1SCc2csc(n2)c3cccc(c3)OC)Cc4ccccc4 C09664157
c1ccc(cc1)SCCCC(=O)N(Cc2ccco2)c3nc4c(cccc4s3)F C10527796
CCOc1ccc2c(c1)sc(n2)N(Cc3ccccc3)C(=O)CSCc4ccccc4 C10611226
CCc1ccc2c(c1)sc(n2)N(Cc3ccco3)C(=O)CSCc4ccccc4 C10612234
Cc1ccc(cc1)[C@H](C(=O)c2ccc(cc2)C)Sc3nncn3CCc4cccs4 C11105840
CCOC(=O)Cc1csc(n1)S[C@@H](C)C(=O)/C=C/2\C(c3ccccc3N2C)(C)C C11387819
CCOC(=O)c1ccc(cc1)n2c(cc(c2C)C(=O)CSc3ccc(cc3)Cl)C C02679453
COC(=O)Cn\1c2c(cccc2s/c1=N\C(=O)CCCSc3ccccc3)F C12629019
CCc1cccc2c1nc(s2)N(CCCn3ccnc3)C(=O)/C=C/c4ccccc4 C10580051
C=CCN1C(=O)/C(=C\c2cc(cc(c2OCCCOc3ccccc3)Cl)Cl)/SC1=S C13895984
Cc1ccc(cc1)Cn2c(c(c(n2)C)/C=C/C(=O)N(C)CCOc3ccccc3F)C C16112775
Cc1ccc(cc1)OCc2nc(cs2)C(=O)O[C@H](C)C(=O)c3ccc(cc3)Cl C16160420
CCCn1c(nnc1S[C@@H](C)C(=O)N(C)Cc2cccc(c2)F)c3cccc(c3)C C23274328
CCN(CC)S(=O)(=O)c1ccc2c(c1)nc(n2C(C)C)SCc3ccccc3C C23425085
COCCCn1c(=O)c2ccccc2nc1SC(c3ccccc3)c4ccccc4 C23942813
CCN(c1ccc(cc1)F)C(=O)CSc2nc3cc(ccc3n2CCOC)Cl C24828672
Cn1c(nn(c1=S)CN(CC=C)Cc2ccc(s2)Cl)c3ccc(cc3)OC C32509409
CCCN(CCC)C(=O)C[C@@H](c1cccc(c1)C(F)(F)F)c2cnc3n2ccc(c3)C C33446288
CCCCN(Cc1cccn1Cc2cccc(c2)F)C(=O)COc3ccc(cc3)Cl C33647727
CC[C@@H](C)CN(CC(=O)N(Cc1ccccc1)Cc2cccs2)C(=O)c3ccccc3F C33741660
CC(C)CN(C[C@H]1CN(C[C@@H]1c2ccccc2)Cc3ccncc3)C(=O)c4ccccc4F C34698963
CC[C@@H](C)N(CC(=O)N(Cc1ccccc1)Cc2c(ccs2)C)C(=O)c3cccc(c3)F C34782400
CC[C@H](C)N(CC(=O)N(Cc1ccccc1)Cc2c(ccs2)C)C(=O)c3cccc(c3)F C34782401
CCCCCN([C@@H](C)c1nc2ccccc2c(=O)n1c3ccc(cc3)C)C(=O)C(C)C C35063482
CCCCN([C@@H](CC)c1nc2ccccc2c(=O)n1c3cccc(c3)C)C(=O)C(C)C C35067964
CCCCC(=O)N(CC)[C@@H](CC)c1nc2ccccc2c(=O)n1c3cccc(c3)Cl C35071496
CC(C)CC(=O)N1CCN(CC1)CCN(CC2=CC[C@H]3C[C@@H]2C3(C)C)C(=O)C(C)C C35095643
CCCN(Cc1c(nn(c1Oc2ccccc2Cl)C)c3ccccc3)C(=O)C(C)C C35980369
CCCN(C)C(=O)Cc1ccc(cc1)N(Cc2ccccc2)C(=O)c3cccc(c3)F C37557078
CCOCCCN1C(=O)/C(=C/c2cccc(c2)OCc3ccccc3Cl)/SC1=S C40007359
CN(c1c(cc(cc1)/C=C/c2nc(ccc2)/C=C/c3cc(c(cc3)N(C)C)OC)OC)C C28948991
CCCn1c(nnc1SCc2csc(n2)c3ccc(cc3)CC)c4ccncc4 C45794819
Cc1cc(ccc1Cl)O[C@H](C)C(=O)N(Cc2ccco2)Cc3ccc(o3)[C@@H]4C[C@@H]4C C47132286
CC[C@@H](C)N(Cc1cccn1Cc2cccc(c2)Cl)S(=O)(=O)c3ccccc3 C04586803
CCOc1ccc(cc1)n2c(=O)c3c4c(sc3nc2SCCCOC)CCC4 C59123545
CCN([C@H](C)C(C)C)C(=O)c1ccc(cc1)n2c(=S)sc(n2)SCc3ccccc3 C60140698
CCCCn1c(=O)c2c(c(sc2nc1SCc3nccn3CC(F)(F)F)C)C C60376273
CCOC(=O)CCCN(Cc1ccc(cc1)C(F)(F)F)S(=O)(=O)c2ccc(cc2)C(C)C C03028329
c1ccc(cc1)/C=C/CSc2nnc(o2)CCCCCN3C(=O)c4cccc5c4c(ccc5)C3=O C08433159
CCCc1nnc(n1/N=C/c2ccccc2OCC(C)C)SCc3ccc(cc3)Cl C02610809
CCOc1ccc(cc1)OCCCCCn2c(=O)c3ccccc3nc2c4ccc(cc4)Cl C01824982
CCOC(=O)c1ccc2c(c1)s/c(=N\C(=O)CCSc3ccccc3)/n2CCSC C09564225
CCCCCOc1ccc(cc1)C(=O)N(Cc2ccco2)c3nc4ccc(cc4s3)OC C10528324
CCCCOc1cccc(c1)C(=O)N(C[C@H]2CCCO2)c3nc4ccc(cc4s3)OCC C11068990
c1cc(c(cc1[S@](=O)C(F)(F)F)[N+](=O)[O-])SCC(=O)OCC(C(F)F)(F)F C12658925
COCCn1c(nnc1SCc2ccc(cc2)F)COc3ccccc3c4ccccc4 C13160331
CCCCCOC(=O)CSc1c2c(c3c4c(c(nc3s2)CC(C)C)CCC4)ncn1 C09471624
CCOC(=O)Cn\1c2ccc(cc2s/c1=N\C(=O)CCSCc3ccccc3)C(C)C C12310782
CCCCCCN([C@H](CC)c1nc2ccccc2c(=O)n1C)S(=O)(=O)c3ccc(cc3)F C16424131
CC[C@@H](C)N(CC(=O)N(Cc1cccn1Cc2ccccc2Cl)CC(C)C)C(=O)c3ccc(cc3)F C16458827
CCCCN(Cc1cccn1Cc2cccc(c2)C)C(=O)CN(CC(C)C)C(=O)c3ccccc3 C16462297
CCCCN(Cc1cccn1Cc2cccc(c2)C)C(=O)CN(CCC)C(=O)CC(C)(C)C C16462500
CCCCCOC(=O)CSc1nnc2n1c(nc3c2c4c(s3)CC[C@H](C4)C)SCC C16846218
CCCCOc1ccc(cc1)C(=O)N(CCCN2CCOCC2)c3nc4c(cc(cc4s3)F)F C20589154
CCOCCCn1c2ccc(cc2nc1SCc3ccc(c(c3F)F)C)C(=O)OCC C23336335
CCCCOc1ccc(cc1)c2nc3n(n2)c(=O)/c(=C/c4cccc(c4)OCCCC)/s3 C27022612
CCCCOc1ccc(cc1)c2nc3n(n2)c(=O)/c(=C/c4cccc(c4)OCCC(C)C)/s3 C27022632
CCCCC(=O)N1c2ccc(c3c2c(ccc3)C1=O)S(=O)(=O)N(CCCC)CCCC C27302585
CCCCOc1ccc(cc1)c2nc3n(n2)c(=O)/c(=C/c4ccccc4OCCCC)/s3 C03637005
CCCCCOc1ccc(cc1)/C=c/2\c(=O)n3c(s2)nc(n3)c4ccc(cc4)OCC=C C33168215
CCCCCN(Cc1cccn1Cc2cccc(c2)Cl)C(=O)c3ccc(c(c3)[N+](=O)[O-])C C33761343
CCCCN([C@H](CC)c1nc2ccccc2c(=O)n1CCC)C(=O)[C@@H](c3ccccc3)Cl C35030016
CCCC[C@H](CC)C(=O)N(CCC)[C@@H](C)c1nc2ccccc2c(=O)n1c3cccc(c3)C C35065345
CCCCN([C@@H](C)c1nc2ccccc2c(=O)n1c3ccc(cc3)OCC)C(=O)CC(C)C C35090583
CCCC[C@H](CC)C(=O)N(C)[C@@H](C)c1nc2ccccc2c(=O)n1c3ccccc3OCC C35092693
C=CCN(Cc1cccn1Cc2cccc(c2)C(F)(F)F)C(=O)/C=C/c3ccc(cc3)[N+](=O)[O-] C35125668
CCCN(CCC)C(=O)CSc1nc(c(c(=O)n1C)Cc2ccc(cc2)C(C)(C)C)C C35159143
CCCCCOc1ccc(cc1)[C@H]2c3c(=O)c4cc(ccc4oc3C(=O)N2CCCOC)Cl C35487691
CCn1c(c(c(c1C(=O)OC)C)C(=O)CN(C2CCCCC2)C(=O)C[C@H](C)CC(C)(C)C)C C35868846
CCCCCOc1cccc(c1)[C@H]2c3c(=O)c4c(cc(cc4oc3C(=O)N2CCCOC)C)C C38593649
CCCCCN1[C@@H](c2c(=O)c3c(cc(cc3oc2C1=O)C)C)c4ccc(c(c4)OCC)OCC=C C38593933
CCCCCN1[C@H](c2c(=O)c3ccccc3oc2C1=O)c4ccc(c(c4)OCC)OCc5ccccc5 C38609110
CCOc1ccc(cc1OC)c2nc(cs2)CSc3nnc(n3CC=C)c4ccccc4 C39221732
CCCn\1c2ccc(cc2s/c1=N\C(=O)c3cc(c(c(c3)OCC)OCC)OCC)SC C39716750
Cc1cccc(c1OCc2nnc(n2CC=C)SCC(=O)c3ccc(cc3)c4ccccc4)C C39749252
CCCCCCOc1ccc(cc1)[C@@H]2c3c(=O)c4cc(cc(c4oc3C(=O)N2CCOC)C)C C39910336
CCCCCOc1ccc(cc1OCC)[C@@H]2c3c(=O)c4cc(c(cc4oc3C(=O)N2CC=C)C)Cl C39913452
CCCCCOc1ccc(cc1)/C=c\2/c(=O)n3c(s2)nc(n3)/C=C/c4ccc(cc4)OCC C40015547
CCCCCOc1ccc(cc1OC)[C@@H]2c3c(=O)c4cc(ccc4oc3C(=O)N2CCCC)Cl C40020846
CCCCN1[C@@H](c2c(=O)c3cc(ccc3oc2C1=O)Cl)c4ccc(c(c4)OCC)OCCC(C)C C40020922
CCCCCOc1ccc(cc1OCC)[C@@H]2c3c(=O)c4cc(c(cc4oc3C(=O)N2CC=C)C)C C40032064
CCCCOc1ccc(cc1)[C@H]2c3c(=O)c4cc(ccc4oc3C(=O)N2CCCOC)CC C40042250
CCCCCCOc1ccc(cc1)[C@H]2c3c(=O)c4ccc(c(c4oc3C(=O)N2CCOC)C)C C40065983
C[C@@H](CC(=O)N1CCN(CC1)CCN(CC2=CC[C@H]3C[C@@H]2C3(C)C)C(=O)C(C)C)CC(C)(C)C C35095590
CCOC(=O)CCCCCN1C(=O)/C(=C\c2cccc(c2)OCc3ccccc3Cl)/SC1=S C40928530
CCOC(=O)CCCCCN1C(=O)/C(=C\c2ccccc2OCc3ccccc3Cl)/SC1=S C40928555
C/C=C/c1ccc(c(c1)OC)OCc2nc3ccccc3n2CCCOc4cccc(c4C)C C41146203
Cc1c(c(on1)C)CSc2ccccc2C(=O)OCC(=O)N(C(C)C)C(C)C C04318601
CC(=O)N(CCCCCl)n1cnc2c1ncnc2SC(c3ccccc3)c4ccccc4 C01716438
CCc1ccc(cc1)/C=c\2/c(=O)n(/c(=C/C(=O)OCC)/s2)CC(=O)N(CC)CC C05156404
CN(C)C(=O)CSc1nnc(n1CC=C)COc2ccccc2c3ccccc3 C02623030
CCN(CC)S(=O)(=O)c1cc(ccc1Cl)C(=O)O[C@@H](C)C(=O)c2ccc(cc2)C C03392331
CCn1c(c(c(c1C(=O)OC)C)C(=O)CN(CC)C(=O)[C@H]2C[C@H]2c3ccccc3)C C06836360
Cc1cc(c(n1CC=C)C)C(=O)CSc2nnc(o2)[C@@H](C)Oc3ccccc3F C07137310
C[C@H](C(=O)c1ccc(cc1)OC(F)F)OC(=O)CSc2nc3ccccc3o2 C07989921
CN(Cc1ccsc1)C(=O)CSc2nnc(n2CC=C)c3ccccc3OC C08206021
CCCCN(CC)C(=O)CSc1nc2ccccc2c(=O)n1C[C@H]3CCCO3 C04599261
CCn1c(cc(c1C)C(=O)COC(=O)c2ccccc2SCc3c(noc3C)C)C C08712501
Cc1cc(c(n1C2CC2)C)C(=O)COC(=O)c3ccccc3SCc4c(noc4C)C C08713093
Cc1cc(c(n1CC(F)(F)F)C)C(=O)CSc2nnc(n2CC=C)c3ccoc3C C08965604
CCOc1ccc(cc1)C(=O)CCC(=O)OCc2cc(=O)oc3c2ccc(c3)Br C09386164
CCOC(=O)CC(=O)CSc1nc2ccsc2c(=O)n1Cc3ccccc3Cl C03059338
CCN(CC)S(=O)(=O)c1cccc(c1)C(=O)N(CC=C)c2nc(cs2)c3ccccc3 C09508286
CN(Cc1c(cccc1Cl)F)C(=O)CSc2nnc(n2CC=C)c3ccccc3OC C10242731
CCOC(=O)CN(c1ccccc1)C(=O)COC(=O)c2cccc(c2)I C10975608
CN(Cc1c(cccc1Cl)F)C(=O)CSc2nnc(n2CCOC)c3ccccc3 C12352544
CCN(CC)C(=O)Cn1/c(=C/C(=O)OCC)/s/c(=C\c2ccc(cc2)c3ccccc3)/c1=O C12818104
CCSc1ccnc(c1C)C[S@](=O)c2nc3ccccc3n2COC(=O)c4ccccc4 C13820764
c1ccc(cc1)n2c(nnc2SC[C@@H](CCC#N)C#N)CSc3nc4ccccc4s3 C15234425
CCOc1ccc2c(c1)sc(n2)N(CCCN3CCOCC3)C(=O)/C=C/c4cccs4 C20588447
Cc1cc(c(n1CCCOC)C)C(=O)CSc2nc3c(ccs3)c(=O)n2c4ccccc4 C21244297
C[C@H](C(=O)N(CCC#N)c1ccccc1)Sc2nnc(n2CC=C)c3ccc(cc3)Cl C21729291
Cc1nc(cs1)COc2ccc(cc2)/C=C/C(=O)N(C)Cc3cnn(c3)Cc4ccccc4 C22421827
Cc1nc(on1)CSc2ccccc2C(=O)OCCOc3ccc(cc3)Cl C22524324
Cc1c(c(n(n1)Cc2ccccc2Cl)C)/C=C/C(=O)OCC(=O)c3ccc(c(c3)F)OC C23274042
Cc1c(c(on1)C)COc2ccc(cc2)C(=O)N(C)Cc3ccc(cc3)OCC=C C23526587
CN(Cc1cccs1)C(=O)COC(=O)c2ccccc2CSc3nc4ccccc4o3 C24297356
CCN(Cc1ccccc1)C(=O)CSc2nnc(o2)COc3cc(ccc3C)C C28832079
CCOc1ccc2ccccc2c1COC(=O)CCc3nc(no3)c4ccsc4 C32777375
CC(C)CC(=O)N(CCc1csc2n1cc(n2)c3ccc(cc3)F)CCN4CCOCC4 C35400411
CCCN([C@H](C)C(=O)c1c(c(n(c1C)C)C(=O)OC)C)C(=O)c2ccc(cc2)c3ccccc3 C35538801
Cc1ccc(s1)CN(Cc2ccc(cc2)F)C(=O)CN(Cc3ccco3)C(=O)c4ccco4 C35808248
CCn1c(c(c(c1C(=O)OC)C)C(=O)CN(CC(C)C)C(=O)c2ccc(c(c2)Cl)Cl)C C35868764
Cc1c(c(n(n1)c2ccccc2)Oc3ccccc3)CN(CC(C)C)C(=O)COC C35970631
CCc1c(c(n(n1)c2ccccc2)Oc3ccccc3F)CN(C[C@H]4CCCO4)C(=O)C5CC5 C35975894
CCn1c(c(c(c1C(=O)OCC)C)C(=O)CN(C(C)C)C(=O)c2ccc(cc2)C)C C35992657
Cc1cc(c(n1[C@H](C)COC)C)C(=O)CSc2nc3c(ccs3)c(=O)n2CC=C C36800426
C[C@@H](C(=O)N(CCC#N)c1ccccc1)Sc2nc3ccccc3n2CCOC C36802198
CCn1c2ccccc2c3c(c1=O)cc(s3)C(=O)N(CCCOC(C)C)Cc4ccco4 C08599100
CCOC(=O)C1=C(C(=N[C@H]1C)C(=O)[C@H](C)Sc2nnc(s2)SCC)C C39747800
C[C@@H](c1nc2cc(ccc2c(=O)n1C)Cl)N(CCC(C)C)C(=O)COCc3ccccc3 C35043342
CCOc1ccccc1/C=C/C(=O)OCC(=O)N2CCN(CC2)Cc3ccccc3F C45868251
C=CCn1c(nnc1SCc2ccc(cc2)OCc3ccccn3)c4ccco4 C48325840
CCOc1cc(ccc1OCC#C)/C=C/C(=O)c2ccc(cc2)S(=O)(=O)N(C)C C06432369
CCOc1cc(ccc1OCC#C)/C=C/C(=O)c2cccc(c2)S(=O)(=O)N(C)C C59270649
CC(C)CCn1c(=O)c2c3c(sc2nc1SCCCS(=O)(=O)N(C)C)CCCC3 C60376410
c1cc(cc(c1)Cl)c2nc(on2)CS(=O)(=O)CCCOCC(F)(F)F C65650034
CCN(CC)C(=O)CSc1nnc(o1)COc2ccc(c(c2)C)Cl C00905456
Cc1cc(c(n1[C@H](C)COC)C)C(=O)COC(=O)c2ccc(cc2)N(C)C C04506971
CCOP(OCC)SSCn1c(=O)n2c3ccccc3ccc2n1 C01752388
c1ccc(cc1)N(CC#N)C(=O)COC(=O)CCC(=O)c2ccc(s2)Cl C05246344
CC(C)CC(=O)N(CC(=O)N(Cc1cccn1C)Cc2ccco2)C(C)C C06705357
CCOC(=O)c1c(c(c(n1C)C)C(=O)[C@@H](C)N(CC=C)C(=O)[C@@H](C)Cl)C C06734119
COCCn1c(nnc1SC[C@H](CCC#N)C#N)c2ccc(cc2)Cl C07203077
CCn1c(nnc1SCC(=O)N(C)C)c2ccc(cc2)N(CC)CC C06986115
CCN(CC)S(=O)(=O)c1cc(ccc1Cl)C(=O)O[C@H](C)C(=O)C C07986315
CCOc1ccc(cc1)N(CCC#N)C(=O)COC(=O)Cc2ccccc2F C09735044
Cc1c(cc(o1)/C=C/C(=O)N(Cc2ccco2)Cc3cccs3)C(=O)OC C10446517
COCCN(CCOC)C(=O)Cc1csc2n1cc(n2)c3ccc(cc3)F C05147239
CC(C)COc1ccc(cc1)CN(Cc2ccncc2)C(=O)c3cnsn3 C11791310
Cc1ccccc1OCC(=O)OCC(=O)N(CCC#N)c2ccccc2F C28429331
CCN(CC)C(=O)Cn1c2ccccc2nc1SCC(=O)N(CC)CC C34784443
CC[C@H](C)N(CC(=O)N(CCOC)Cc1cccn1C)C(=O)c2cccs2 C06224520
CCOC(=O)c1c(c(c(n1C)C)C(=O)[C@@H](C)N(C(C)C)C(=O)C2CC2)C C35647214
CCCC(=O)N(Cc1ccc(cc1)OS(=O)(=O)CC)Cc2ccco2 C35769873
CCOC(=O)c1c(c(c(n1C)C)C(=O)CN(C(C)C)C(=O)CC(C)C)C C35989552
CCC(=O)N(CC=C)[C@@H](C)C(=O)c1c(c(n(c1C)CC)C(=O)OCC)C C36005006
CCn1c(c(c(c1C(=O)OC)C)C(=O)CN(CC)C(=O)c2ccc(cc2)F)C C36018639
CCn1c(c(c(c1C(=O)OC)C)C(=O)CN(CC)C(=O)c2cccc(c2)F)C C36018648
CCn1c(c(c(c1C(=O)OCC)C)C(=O)[C@@H](C)N(CC)C(=O)C2CC2)C C36027460
CC1=C(C(=NC(=O)[C@H]1C#N)C)CCC(=O)N(C)Cc2ccc(cc2)OCC=C C39443977
Cc1cc(c(n1CCCOC)C)C(=O)COc2c3c(c(sc3ncn2)C)C C39562326
CC(C)Cn1c(nnc1SCCOc2ccccc2)CN3CCOCC3 C39748679
CCn1c2ccccc2nc1SCC(=O)C3=C([C@@H](N=C3C)C)C(=O)OCC C40034262
CCN(CC)S(=O)(=O)c1cc(n(c1)C)C(=O)OCc2cccc(c2F)F C45562636
CCN(CC)C(=O)CSc1nnc(s1)SCC(=O)OC(C)C C49773210
CCCN(CC#N)CC(=O)N(Cc1cccs1)c2ccc3c(c2)OCCO3 C49981169
CCOC(=O)c1c(oc2c1cc(cc2)OC(=O)CCc3nccs3)C C57301576
Cc1ccc(s1)C(=O)CCC(=O)OCc2nc(no2)c3ccsc3 C07820827
CCCCN(CC)C(=O)Cc1ccc(s1)S(=O)(=O)N2CCOCC2 C58164514
C[C@@H](C(=O)N(C(C)C)C(C)C)OC(=O)CCOc1ccc(cc1)C(=O)C C58572243
CCCCN(CC)C(=O)CS(=O)(=O)Cc1csc(n1)c2ccco2 C58603465
CCCCc1nc(on1)[C@H](C)S(=O)(=O)Cc2csc(n2)C(C)C C58622538
CCC(CC)N(CCOC)S(=O)(=O)c1cc(c(cc1C)OC)OC C59018030
CCC(CC)N(CCOC)C(=O)c1cccc(c1)S(=O)(=O)N(C)C(C)C C45742303
CCCN(CC(=O)N(C)C)C(=O)/C=C/c1cc(c(c(c1)Cl)OCC)OC C60405769
CCN(CC)S(=O)(=O)c1c(nn(c1C)Cc2ccc(cc2)OC(F)F)C C60428368
CC(C)N(C)C(=O)CSc1nnc(n1CC=C)COc2ccccc2F C61311137
CCCCN(CC)C(=O)CSc1nnc(n1Cc2ccco2)C3CC3 C61325320
COCCN(Cc1cccc(c1)OC)Cc2nnc(o2)c3cccs3 C61783941
CN(C)C(=O)CCOC(=O)c1ccccc1c2ccc(cc2)Cn3cccn3 C64358073
CCn1c2ccc(cc2nc1SCC(=O)C3=NC=CC3)C(=O)OCC C39738646
CCOC(=O)CN(CC1CC1)C(=O)/C=C/c2c(nc3n2ccs3)Cl C64946704
CCN(CC)S(=O)(=O)c1ccc(nc1)SCc2nnc(s2)SC C65692081
CCOc1ccccc1CN(C)Cn2c(c(cn2)C(=O)OCC)C(F)F C66448206
Cc1nc(cs1)C(=O)OCc2ccc(cc2)COC(=O)c3csc(n3)C C66960008
CCOC(=O)CN(Cc1ccc(cc1)C)Cn2c(ccn2)c3ccncc3 C67094546
Cc1ccc2cccc(c2n1)OCCCCCCCCCCOc3cccc4c3nc(cc4)C C08450578
CCCCCCOc1ccc(cc1C(=O)Nc2ccc(cc2)C(=O)OCCC)Br C14648050
CCCCCCOc1ccc(cc1)[C@H](c2ccc(cc2)N(C)C)c3ccc(c(c3)OC)[N+](=O)[O-] C15776145
CCCC[C@@H](CC)C(=O)N(CCOC)[C@@H](C)c1nc2ccccc2c(=O)n1c3ccc(cc3)OCC C33732058
CCCCCN([C@H](C)c1nc2ccccc2c(=O)n1c3ccc(cc3)Cl)C(=O)[C@@H](CC)CCCC C35060664
CCCCN(CC(=O)N(Cc1cccn1Cc2ccccc2C)[C@H](C)CC)C(=O)c3ccc(cc3)OCCCC C35395138
CCCC[C@H](CC)C(=O)N(c1cccc(c1)Cl)[C@@H](c2ccc(cc2)C)C(=O)NCCCC C36482521
CCCC[C@@H](CC)C(=O)N(Cc1ccco1)[C@@H](c2c(cccc2Cl)Cl)C(=O)NCCCC C36496572
CCC/C=C/[C@@H](C(=O)NC(C)(C)CC(C)(C)C)N(Cc1ccco1)C(=O)Cc2ccc(cc2)Br C36497721
CCCCC[C@H](C(=O)NC(C)(C)CC(C)(C)C)N(Cc1ccco1)C(=O)Cc2ccc(cc2)Br C36497768
CCCCCCN([C@H](c1ccc(cc1C)C)C(=O)NCCCC)C(=O)c2ccc(cc2)Cl C36511291
CCCCCCN([C@@H](c1ccc(cc1)Cl)C(=O)NCCCC)C(=O)c2ccc(cc2)Cl C36511468
CCCCCCN([C@H](c1ccc(cc1)Cl)C(=O)NCCCC)C(=O)Cc2cccc(c2Cl)Cl C36515087
CCCCCCN([C@H](c1ccc(cc1)N(C)C)C(=O)NC(C)(C)CC(C)(C)C)C(=O)C=C(C)C C36516907
CCCCCCN([C@@H](c1ccc(cc1)Cl)C(=O)NCCCC)C(=O)c2ccccc2Cl C36521655
CCCC[C@@H](CC)C(=O)N(c1ccccc1Cl)[C@@H](c2ccc(cc2)C)C(=O)NCCCC C36542800
CCCCC[C@@H](C(=O)NC(C)(C)C)N(Cc1ccc(o1)C)C(=O)/C(=C\c2ccccc2)/c3ccccc3 C36555444
CCCC[C@@H](CC)C(=O)N(Cc1ccc(o1)C)[C@H](c2ccc(cc2)Cl)C(=O)NC(C)(C)CC(C)(C)C C36558264
CCCCC/C=C\C(=O)N(CCC)[C@@H](c1ccc(cc1)Cl)C(=O)NC(C)(C)CC(C)(C)C C36563863
CCCCC/C=C\C(=O)N(CCC)[C@H](c1ccc(cc1)Cl)C(=O)NC(C)(C)CC(C)(C)C C36563867
CCCCNC(=O)[C@H](C(CC)CC)N(Cc1ccc(o1)C)C(=O)Cc2cccc(c2Cl)Cl C36597925
CCCCC[C@@H](C(=O)NCCCC)N(Cc1ccc(o1)C)C(=O)Cc2cccc(c2Cl)Cl C36597956
CCCCCC(=O)N(Cc1ccc(o1)C)[C@@H](c2c(cccc2Cl)Cl)C(=O)NCCCC C36600762
C[C@H](c1ccc(cc1)CC(C)C)C(=O)OCc2cccc(n2)COC(=O)[C@H](C)c3ccc(cc3)CC(C)C C03877720
CCCCCCOc1ccc(cc1OC)[C@@H]2c3c(=O)c4cc(cc(c4oc3C(=O)N2CCCOC)C)C C39910436
CCCC[NH+](CCCC)CCCN1[C@H](C(=C(C1=O)[O-])C(=O)c2cccs2)c3ccc(cc3)C(C)(C)C C40018724
CCCC[NH+](CCCC)CCCN1[C@H](C(=C(C1=O)[O-])C(=O)c2ccc(c(c2)F)C)c3ccccc3F C40019958
CCCCCCOc1ccc(cc1)C(=O)Oc2ccc(cc2OCC)/C=C\3/C(=O)c4cc(ccc4O3)C C40136390
CCC(CC)C(=O)N[C@H](C)c1nc2ccccc2n1CCCCOc3ccc(cc3)C(C)(C)C C40189546
CCC(CC)C(=O)NCCCCCc1nc2ccccc2n1CCCOc3cccc4c3cccc4 C40211651
Cc1cccc(c1)OCCCn2c3ccccc3nc2CCCCCNC(=O)c4ccc(cc4C)C C40212784
Cc1ccc(c(c1)C)C(=O)NCCCCCc2nc3ccccc3n2CCCOc4ccc(c(c4)C)Cl C40212788
Cc1cccc(c1OCCCCn2c3ccccc3nc2CCCCCNC(=O)c4ccccc4F)C C40213115
C=CCc1ccccc1OCCn2c3ccccc3nc2CCCCCNC(=O)c4cccc(c4)Cl C40213541
Cc1ccc(c(c1)OCCn2c3ccccc3nc2CCCCCNC(=O)c4ccc(cc4)Cl)C(C)C C40214237
CC[C@H](C)c1ccc(cc1)OCCn2c3ccccc3nc2CCCCCNC(=O)c4ccc(cc4)Cl C40214253
Cc1cccc(c1C)OCCCn2c3ccccc3nc2CCCCCNC(=O)c4ccc(cc4)Cl C40214260
C/C=C/C(=O)NCCCCCc1nc2ccccc2n1CCCCOc3ccc(c(c3)C)Cl C40219515
Cc1cc(ccc1Cl)OCCCCn2c3ccccc3nc2CCCCCNC(=O)C(=C)C C40219843
Cc1cc(cc(c1Cl)C)OCCCCn2c3ccccc3nc2CCCCCNC(=O)C(=C)C C40219885
Cc1ccccc1CC(=O)NCCCCCc2nc3ccccc3n2CCOc4ccccc4CC=C C40221077
Cc1ccccc1CC(=O)NCCCCCc2nc3ccccc3n2CCCOc4ccccc4C(C)C C40221138
Cc1cc(cc(c1)OCCn2c3ccccc3nc2CCCCCNC(=O)Cc4ccccc4Cl)C C40221473
C=CCc1ccccc1OCCn2c3ccccc3nc2CCCCCNC(=O)c4cccs4 C40223683
c1ccc2c(c1)nc(n2CCCCOc3ccccc3Cl)CCCCCNC(=O)c4cccs4 C40223812
CC[C@H](C)c1ccc(cc1)OCCCCn2c3ccccc3nc2COc4cccc(c4)OC C40234669
C/C=C/c1ccc(c(c1)OC)OCCCCn2c3ccccc3nc2COc4ccc(cc4)C(C)(C)C C40236030
CCCC[C@@H](CC)CNC(=O)c1cc(n(c1C)CCCC)c2csc(n2)c3ccccc3Cl C43252201
CCOC(=O)c1ccc(cc1)N(c2ccc(cc2)C(=O)OCC)c3ccc(cc3)C(=O)OCC C44546483
CCCCOc1cccc(c1)C(=O)OCCSc2ccc(c(c2)Cl)NC(=O)c3ccccc3 C57318047
CCCCN(Cc1cccn1Cc2cccc(c2)C)C(=O)CN(CCC)C(=O)C C04709599
CCCCN(Cc1cccn1C)C(=O)CN([C@H](C)CC)C(=O)CSc2ccccc2 C04925152
COc1cc(cc(c1)OC)c2nnc(o2)SCCCOc3ccc(cc3)F C04928013
CCOC(=O)CCN(Cc1ccccc1F)S(=O)(=O)c2ccc(cc2)Br C03028452
Cc1cc(c(n1[C@@H](C)COC)C)C(=O)COC(=O)c2cc(ccc2Cl)SC C06609822
Cc1ccccc1C(=O)N(CC(C)C)CC(=O)N(Cc2cccn2C)CC(C)C C06837936
Cc1ccc(cc1C)OCCOCCOc2ccc(cc2)/C=C/3\C(=O)N(C(=S)S3)C C02959419
CCOC(=O)CC(=O)CSc1c(c(cc(n1)c2cccs2)c3ccsc3)C#N C08448668
Cc1cc(c(n1C[C@@H]2CCCO2)C)C(=O)CSCc3ccc(cc3)C(=O)OC C08491173
CCOCCCn1c(=O)c2c(c3ccccc3s2)nc1SCC(=O)c4ccccc4 C02961987
COc1ccc2c(c1)sc(n2)N(Cc3ccco3)C(=O)CCCSc4ccccc4 C10528395
CC(C)CC(=O)N(Cc1nccn1Cc2ccccc2C(F)(F)F)C[C@@H]3CCCO3 C06723535
Cc1ccc(cc1C)OCCOCCOc2cccc(c2)/C=C\3/C(=O)N(C(=S)S3)C C13897953
CCCCN1C[C@@H](CC1=O)c2nc3ccccc3n2CCCCOc4ccccc4 C14095760
CCOc1cc(ccc1OCc2cccc(c2)F)/C=C\3/C(=O)N(C(=S)S3)CCOC C15010751
CCN(CC(=O)N(Cc1cccn1Cc2ccccc2Cl)CC(C)C)C(=O)CC(C)C C16458796
CCN(c1nc2ccccc2s1)C(=O)COC(=O)CCSc3ccccc3 C20037709
C[C@H](C(=O)N(CCC#N)c1ccccc1)OC(=O)CCSc2ccccc2Cl C21679438
Cc1cc(ccc1Cl)N(CCC#N)C(=O)COC(=O)CCSc2ccccc2 C29305028
c1cc2cccnc2c(c1)OCCCCCCN3CCN(C3=O)c4ccncc4 C29399140
Cc1c(cccc1Cl)n2ccnc2SCC(=O)N(CCOC)Cc3cccs3 C29916267
CCCCC(=O)N(CCOC)CC(=O)N(Cc1ccc(cc1)F)Cc2c(ccs2)C C33789536
CC(C)CN(C[C@H]1CN(C[C@@H]1c2cccc(c2)F)Cc3cccn3C)C(=O)COC C34740489
Cn1cccc1CN(Cc2ccccc2)C(=O)CN(CC=C)C(=O)c3ccc(cc3)Cl C35335932
CC[C@@H](C)N(CC(=O)N(Cc1cccn1C)CC(C)C)C(=O)C[C@H](C)CC(C)(C)C C35336381
CC[C@H](C)N(CC(=O)N(Cc1cccn1C)CC(C)C)C(=O)c2ccc(c(c2)Cl)Cl C35336396
CCCCCN(Cc1nc(cs1)C(=O)OCC)C(=O)CSc2ccccc2 C35337563
CCCCCN(Cc1cccn1Cc2cccc(c2)C(F)(F)F)C(=O)CN(CC)C(=O)C C35745302
CCCN(CC(=O)N(Cc1ccccc1)Cc2cccs2)C(=O)COCc3ccccc3 C35797044
CC(C)CN(C[C@@H]1CN(C[C@@H]1c2cccc(c2)F)Cc3ccco3)C(=O)COC C35917974
Cc1cccc(c1)C(=O)N(CCOC)Cc2csc(n2)COc3ccc(cc3)Cl C36031517
Cc1ccccc1C(=O)N(CCOC)Cc2csc(n2)COc3cc(cc(c3)C)C C36105241
CCCN(Cc1csc(n1)COc2ccc(cc2)OC)C(=O)c3ccccc3C C36106275
Cc1cccc(c1C)OCc2nc(cs2)CN(CC=C)C(=O)c3ccc(cc3)OC C36114336
CC(C)CC(=O)N(Cc1ccccc1)c2ccc(cc2)CC(=O)N(C)Cc3ccco3 C37557064
CCOc1cc(ccc1OCc2ccc(cc2)C)/C=C/3\C(=O)N(C(=S)S3)CCOC C40006225
CCCCC(=O)O[C@@H](c1ccccc1)[C@H](C)N(C)S(=O)(=O)c2cccs2 C40159918
CCCCCN(Cc1nc(cs1)C(=O)OC)C(=O)C[C@H](C)CC(C)(C)C C40367981
CCOc1ccc2ccccc2c1/C=C/3\C(=O)N(C(=S)S3)CCCCCC(=O)OC C40928045
CC(C)CCOc1ccc(cc1)/C=C/2\C(=O)N(C(=S)S2)CCCCCC(=O)OC C40928128
CCOc1ccc(cc1)/C=C\2/C(=O)N(C(=S)S2)CCCCCC(=O)OCC C40928308
CCCC[C@@H](CC)C(=O)N(CCCC)CC(=O)N(Cc1cccn1C)C2CC2 C04873567
Cc1ccccc1CSc2nnc(n2C[C@H]3CCCO3)CN(C)Cc4ccccc4 C55131325
CCn1c(=O)c2c(csc2nc1SCCCC(=O)OCC)c3cccs3 C57480321
Cc1cc(c(n1CCC2=CCCCC2)C)C(=O)CSc3nnc(o3)CSC C58472596
C[C@@H](C(=O)OCc1ccc(cc1)OC(F)F)Sc2ccc(cc2)[N+](=O)[O-] C59893044
CCCCc1nc(no1)c2ccc(cc2)OCC(=O)N(C)Cc3cccs3 C60037941
CCOC(=O)CN(Cc1ccc(cc1)C(F)(F)F)C(=O)CSCc2ccc(cc2)C#N C60205014
CC[C@H](C)CC1=C2C(=NC(=NC2=O)CN(Cc3cccs3)C[C@@H]4CCCO4)S[C@@H]1C C64137462
COCCCn1cnnc1SCCCCOc2ccccc2C(F)(F)F C65277007
CCC(=C(c1ccc(cc1)OC)c2ccc(cc2)OC)c3cn(c4c3cccc4)C[C@H]5CO5 C02442670
CCN(CC)c1ccc(c2c1cccn2)CCc3ccc(c4c3nccc4)N(CC)CC C01665873
CC[C@@H](C)c1ccccc1OCCCOc2ccccc2/C=C/3\C(=O)N(C(=S)S3)C C02882734
CCc1ccc(cc1)OCc2nnc(n2CC)SCc3ccc(cc3Cl)Cl C02859454
CCCN\1C(=O)/C(=C/c2ccc(cc2)OCC#C)/S/C1=N\c3ccc(cc3)OCC C08628417
CCCc1nnc(n1/N=C/c2ccc(cc2)CC)SCc3ccc(cc3)Br C02611205
Cc1cc(cc(c1)OCCCOc2ccc(cc2)/C=C/3\C(=O)N(C(=S)S3)c4ccccc4)C C09280150
CCOCCn\1c2ccc(cc2s/c1=N\C(=O)CSc3ccc(cc3)C)SC C09399558
CCOc1ccc2c(c1)s/c(=N/C(=O)CCCSc3ccc(cc3)C)/n2CC#C C09474070
CSc1ccc2c(c1)sc(n2)N(CCc3cccs3)C(=O)COc4ccccc4 C10097832
CCc1cccc2c1nc(s2)N(Cc3ccco3)C(=O)CCCSc4ccc(cc4)Cl C10527650
C=CCn1c(nnc1SCC(=O)c2ccccc2)CSCc3cccc4c3cccc4 C12379151
C=CCn1c(c(nc1S(=O)(=O)Cc2cccc(c2)C(F)(F)F)c3ccccc3)c4ccccc4 C06181436
C[C@H](c1nnc(n1CC=C)SCc2cccc(c2)Cl)Oc3ccccc3Cl C13320099
C[C@@H](c1nnc(n1CC=C)SCc2cccc(c2)Cl)Oc3ccccc3Cl C13320100
Cc1ccc(cc1)CSc2nnc(n2c3ccccc3)COc4cccc(c4)C(F)(F)F C08763244
Cc1ccc(cc1)OCc2nnc(n2CC=C)SCc3ccc(cc3Cl)Cl C02452268
CC[C@@H](C)c1ccccc1OCCn2cc(c3c2cccc3)/C=C\4/C(=O)N(C(=S)S4)CC=C C13942277
CCCCCCC(=O)O[C@@]1(CC[C@H]2[C@@]1(CC[C@@H]3[C@H]2CCC4=CC(=O)CC[C@@]34C)C)C(=O)C C14506651
CCC(CC)C(=O)N(Cc1cc2ccc(cc2nc1c3cccs3)C)C[C@H]4CCCO4 C14887511
CCCSC([C@@H]1[C@@H]2[C@H](CO[C@@H](O2)c3ccccc3)O[C@@H](O1)c4ccccc4)SCCC C16940943
CCc1ccc(cc1)OCCCOc2ccc(cc2)/C=C/3\C(=O)N(C(=S)S3)CC=C C22257468
Cc1cc2c(cc1C)sc(n2)N(Cc3ccco3)C(=O)CCCSc4ccc(cc4)Cl C22903278
CCn1c(nnc1SCC(=O)N(Cc2ccccc2)c3ccccc3)c4ccccc4 C24778006
c1cc(sc1)Cc2nnc(n2C3CC3)SCCCC(=O)c4ccc(cc4)Br C26224905
C=CCN(CC=C)C(=O)Cn1c2ccccc2nc1[C@H](c3ccccc3)Sc4ccccc4 C27697646
Cc1ccsc1CN(Cc2ccc(cc2)F)C(=O)CN(CC=C)C(=O)c3cccc(c3)Cl C33402348
CC(C)N(C(C)C)C(=O)Cc1ccc(cc1)Oc2nc(ns2)Cc3ccc(cc3)F C33632207
CCCCCN([C@H](CC)c1nc2ccccc2c(=O)n1C)C(=O)c3ccc(cc3)Cl C35060840
CCCCC(=O)N(CC)[C@@H](CC)c1nc2ccccc2c(=O)n1c3ccc(c(c3)C)C C35068564
CCCCCCC(=O)N(C)[C@@H](C)c1nc2ccccc2c(=O)n1c3ccc(c(c3)C)C C35068780
CCCN(CC(=O)N(Cc1ccccc1)Cc2cccs2)C(=O)c3ccc(c(c3)Cl)Cl C35797015
Cc1ccccc1C(=O)N(Cc2csc(n2)COc3cc(cc(c3)C)C)CC(C)C C36105217
C[C@H](CCCOC(=O)C)[C@H]1CC[C@@H]2[C@@]1(C=C[C@@H]3[C@@H]2CC[C@@H]4[C@@]3(CC[C@H](C4)OC(=O)C)C)C C36371254
Cc1ccc(cc1)C2=NO[C@H](C2)CN(Cc3cccc(c3)C(F)(F)F)C(=O)CC(C)C C37439569
CC(C)(C)CC(=O)N(Cc1cccc(c1)C(F)(F)F)C[C@@H]2CC(=NO2)c3ccc(cc3)Cl C37440036
CC1=C([C@H](CC(=O)N1Cc2cccc(c2F)F)c3ccc(cc3)C(F)(F)F)C(=O)OCC=C C37575617
CC(C)OCCCn1c(=O)c2c(c3ccccc3s2)nc1SCc4ccccc4Cl C02961976
Cc1ccccc1OCCCCSC2=NC(=O)C3=C([C@H](SC3=N2)C)c4ccccc4 C38818996
C=CCn1c(nnc1SCC(=O)c2ccc(cc2)c3ccccc3)Cc4ccccc4 C39772637
CCCCCCSc1nc2c(c3c(s2)CN(CC3)CC)c(=O)n1c4ccc(cc4)C C39869490
CCCCCN1C(=O)/C(=C\c2ccc(c(c2)OCC)OCc3ccc(cc3)C)/SC1=S C40006014
CCCCN1[C@@H](c2c(=O)c3cc(ccc3oc2C1=O)C)c4cccc(c4)OCCCC C40020630
CCCCN1[C@H](c2c(=O)c3cc(ccc3oc2C1=O)CC)c4cccc(c4)OCCC C40042514
COc1ccc(cc1)OCCn2c3ccccc3nc2COc4cccc5c4cccc5 C40238118
CC(C)CN(CC(C)C)C(=O)Cn1c2ccccc2nc1/C=C/c3ccc(cc3)Cl C40238603
CCOCCCn1c2ccc(cc2nc1COc3ccc(cc3Cl)Cl)C(F)(F)F C40403071
C[C@H](CCCOC(=O)C)[C@H]1CC[C@H]2[C@@]1(C=C[C@@H]3[C@@H]2CC[C@H]4[C@@]3(CC[C@H](C4)OC(=O)C)C)C C43757770
CCCCCCCCN1C(=O)/C(=C/2\c3ccccc3N(C2=O)CCC)/SC1=S C01787215
C[C@@H](c1nc(no1)C(C)C)Sc2nnc(s2)SCc3ccc(cc3)C(C)C C58656810
CCc1ccc(cc1)OCc2nnc(o2)SCc3ccc(cc3)F C00418605
CC(C)CN(Cc1cccn1Cc2ccccc2)C(=O)c3cccs3 C04807457
CCCCSc1c(cc(c(n1)c2cccs2)C(=O)C(F)(F)F)C#N C03174869
CCCn1c(nnc1SCc2ccc(cc2)C#N)Cc3ccccc3 C09665497
Cc1c(n(c(n1)SCCOc2ccc(cc2)Cl)C[C@@H]3CCCO3)C C12520232
CSCc1nnc(o1)SCc2ccccc2Oc3ccccc3 C12918213
CCc1ccc(cc1)c2cn3c(csc3n2)C(=O)N(CC=C)CC=C C11662358
CC(=C)Cn1c(nnc1SC/C=C/c2ccccc2)c3ccncc3 C16788587
c1ccc(cc1)CCN(Cc2ccncc2)CC3=Cc4ccccc4OC3 C13990123
CCCCCCN1c2cc(ccc2O[C@@H](C1=O)C)C(=O)[C@H](C)Cl C19956923
CCCCCCN1c2cc(ccc2OC(C1=O)(C)C)C(=O)CCl C20275624
CCCN(CCC)C(=O)c1cc(on1)c2cccc(c2)C(F)(F)F C22342213
CCCCN1C(=O)/C(=C\c2ccc(cc2)OCCCC)/SC1=S C33430534
C[C@H](C(=O)N(CC=C)Cc1cccn1Cc2cccc(c2)Cl)Cl C33590929
Cc1ccc(c(c1)Cn2ccnc2CN(C3CC3)C(=O)CC(C)C)C C35637162
CCCN([C@@H](C)c1ccccc1Br)S(=O)(=O)CCCCl C37842712
CCOC(=O)CN(C(C)C)C(=O)/C=C/c1ccc(cc1)Br C38012965
c1cc(cc(c1)/C=N/N=C/c2cc(ccc2)OC(F)F)OC(F)F C03169672
c1cc(c(cc1)OC(F)F)/C=N/N=C/c2c(cccc2)OC(F)F C03223258
CN(/N=C/c1ccccc1)C(N(/N=C/c2ccccc2)C)c3ccccc3 C01694284
CC(C)CN(CC(C)C)C(=O)c1cccnc1Oc2ccc(cc2)F C39262472
CCOC(=O)[C@@H](C)Sc1c(c(cc(n1)C(C)(C)C)C(F)F)C#N C39324154
CCN(Cc1ccc(s1)Cl)C(=O)CCC(=O)c2ccc(s2)C C39973630
Cc1ccc(c(c1)OCCn2c3ccccc3nc2COC)C(C)C C40232002
Cc1ccccc1OCc2nc3ccc(cc3n2CCCOC)Cl C40402908
CCCCCC(=O)[C@@H](C#N)c1nc2cc(ccc2s1)C(F)(F)F C41548576
CC[C@@H](C)N(CCOC)S(=O)(=O)c1ccc(s1)Br C42267147
Cc1c(cccc1Cl)S(=O)(=O)N(CCOC)Cc2ccsc2 C44446973
CN(Cc1ccc(cc1)OCC=C)C(=O)c2cnc(s2)c3ccccc3 C46903552
CCOc1cc(cc(c1OCCOCC(F)(F)F)Br)CCl C49311420
Cn1cccc1CN(Cc2cccs2)C(=O)CCc3ccsc3 C49521779
CCCCN(Cc1cccn1Cc2cccc(c2)F)C(=O)[C@@H](C)Cl C04423463
CCOC(=O)c1c(c2ccccc2nc1CN(C)Cc3cccs3)C C57850707
CCN(CC)C(=S)S[C@@H](C)c1nc(no1)c2ccc(c(c2)F)C C58572931
c1cc(cc(c1)S(=O)(=O)OCC(C(F)F)(F)F)OC(F)(F)F C58625843
c1ccc(cc1)Cc2nc(cs2)CN(Cc3ccccc3)Cc4ccco4 C58933397
CC(C)c1nnc(n1c2ccccc2)SCCOc3ccccc3 C59909427
c1ccc(c(c1)CS(=O)(=O)N(Cc2cccs2)Cc3cccs3)F C60357186
CC(C)(C)CC(=O)/C(=C\c1csc(n1)COc2ccccc2)/C#N C60422131
CCCCOc1ccc(cc1)c2nnc(o2)[C@@H](CC)Br C61495363
CC(C)CCN(CCC(C)C)C(=O)c1ccc(cn1)Br C61873976
COCCN(CC(F)(F)F)CN1c2cccc3c2c(ccc3)C1=O C63281928
C[C@H](c1ccccc1F)SCC(=O)N(CCC#N)c2ccccc2 C64377013
C=CCN(CC(F)(F)F)C(=O)COc1ccc(c2c1nccc2)Cl C66292552
CC(C)(C)OC(=O)CCCN(C)C(=O)c1ccc(s1)Br C66777738
CN(Cc1ccc(cc1)SC(F)F)[C@@H](c2ccc(cc2)F)c3ncccn3 C66881054
CN(CCOc1cccc(c1)F)[C@H](c2ccc(cc2)F)c3ncccn3 C66881317
CN(CCOc1ccccc1)[C@H](c2ccc(cc2)F)c3ncccn3 C66882036
c1cc(ccc1C(c2ccc(cc2)Cl)S(=O)(=O)CCCCC#N)Cl C67225125
CCS[C@H](C(C)C)C(=O)[C@@H](C#N)c1c(cc(cn1)C(F)(F)F)Cl C67601312
CCN(CC)P(=O)(N(CC)CC)Sc1nc2ccccc2s1 C02577229
CC1=C(/C(=C/c2ccc(cc2)SC)/C(=O)N1CCCOC)C(=O)OC C02075898
C=CCN(CC(=O)N(Cc1ccccc1)Cc2cccs2)C(=O)CCl C04508496
Cc1ccc(s1)CN(Cc2ccccc2)C(=O)CN(CC=C)C(=O)C C04515688
CCC(CC)C(=O)Oc1coc(cc1=O)CSc2nc(cs2)C C04518811
CCCOC(=O)CCCN1C(=O)/C(=C\c2cccs2)/SC1=S C05555140
CCSc1nnc(s1)SCC(=O)N(CCC#N)c2ccccc2 C05567175
Cc1cc(cc(c1)N(CCC#N)C(=O)COC(=O)C[C@@H]2C[C@H]3CC[C@@H]2C3)C C05831749
CN(C)S(=O)(=O)c1ccc(cc1)C(=O)/C=C/c2ccc(cc2)OCC=C C06544247
CC(=O)c1ccc(cc1)OCC(=O)N(Cc2ccco2)Cc3cccs3 C03342363
CCCCn1c(cnc1S(=O)(=O)CC2CCC2)CN3CCSCC3 C20210116
COc1ccc(cc1)C(=O)CSc2nnc(n2CC=C)C(F)(F)F C20839667
CCOc1ccccc1OCCC(=O)N(C)Cc2nc3ccccc3s2 C23932178
Cc1c(sc(n1)c2ccccc2Cl)C(=O)N(CCOC)CCOC C31864324
CC(C)CN(Cc1cccn1C)C(=O)CN(C(C)C)C(=O)c2cccs2 C35336475
CCCN(CC(=O)OCC)C(=O)/C=C/c1ccc(cc1)Br C38020843
C=CCN(CC=C)C(=O)CCn1c(=O)ccc(n1)c2cccc(c2)Cl C41252071
Cc1nc(cs1)CSCCC(=O)N(C)Cc2ccc(o2)[C@@H]3C[C@@H]3C C42398826
CCCN(CC(=O)OC)C(=O)COc1ccc(cc1Br)C C42714019
Cc1cc(cc(c1OC)C)S(=O)(=O)N(CCOC)Cc2ccsc2 C44446988
CCOc1ccc(cc1)n2c3ccccc3nc2SC[C@@H](CCC#N)C#N C07034597
CC(C)c1nnc(n1Cc2ccco2)SCC[S@](=O)c3ccccc3 C47222381
c1ccnc(c1)[C@@H](C#N)C(=O)/C=C\c2ccc(cc2OC(F)F)OC(F)F C49456575
CCS(=O)(=O)N(CC=C)Cc1nccn1Cc2cccc(c2)Cl C06689101
Cn1cccc1CN(CCCOC)C(=O)c2cccc(c2)C(F)(F)F C04425351
Cc1ccccc1CN(CCCn2ccnc2)Cc3c(nc4n3ccs4)C C43277694
CCc1ccc(cc1)CN(C)Cc2nnc(n2C[C@H]3CCCO3)SC C55053081
Cc1ccc(s1)CN(Cc2ccncc2)Cc3cn(nc3C)CC=C C55403471
COCCN(CCOC)C(=O)c1cc(nc2c1cccc2)c3ccccc3 C36309943
c1ccc(cc1)CN(Cc2ccco2)C(=O)CSCc3ccncc3 C58072964
COCCN(CCOC)C(=O)[C@H]1CC=CC[C@H]1c2nc3ccccc3s2 C58666607
C[C@@H](COC)N(CCOC)[C@@H](C)C(=O)c1ccc(cc1)Br C42608881
CCOc1ccc(cc1)N(CCC#N)C(=O)CN(C)c2ccc(cc2)F C52206338
CCN(CCC(=O)OC)S(=O)(=O)c1cc(ccc1Cl)C(F)(F)F C59420281
Cc1c(c(n(n1)Cc2ccccc2)Cl)CS(=O)(=O)CCCCC#N C59589958
CCCCN(CC)c1ccc(cc1)C(=O)N([C@@H]2CCS(=O)(=O)C2)C3CC3 C60350583
C#CCN(Cc1ccco1)C(=O)CSCc2cc(on2)c3cccs3 C61199465
C[C@@H](c1ccc(cc1)F)S[C@@H](C)C(=O)N(CCC#N)Cc2ccco2 C62697094
Cc1c(nc(o1)c2cccs2)CC(=O)N(CCOC)CC(F)(F)F C62920076
COCCCN1C(=O)/C(=C/c2ccc(cc2)OCC(F)(F)F)/SC1=S C63702848
CS(=O)(=O)c1ccc(cc1)OCCCSCCCOCC(F)(F)F C63774935
CCn1c(nnc1SCc2csc(n2)CCC(C)C)c3ccncc3 C64926450
CCn1c2ccccc2n(c1=O)CCC(=O)N(CC=C)CC(F)(F)F C66306015
Cc1ccc(cc1)c2nnc(o2)CCC(=O)N(CC=C)CC(F)(F)F C66306077
COC(=O)CCN(Cc1ccccc1)C(=O)/C=C/c2nc3ccccc3s2 C66341342
CC[C@H](C)Oc1ccccc1/C=C/C(=O)N(C)[C@H](C)CS(=O)(=O)C C66364729
C[C@@H](CS(=O)(=O)C)N(C)C(=O)CCCSc1ccc(cc1)Cl C66368633
COCCCN(CCOC)C(=O)C1(CC1)c2cccc(c2)C(F)(F)F C66627965
CCCCN(CC(F)(F)F)C(=O)c1cc(ccc1Cl)S(=O)(=O)CC C67165548
CCc1ncc(s1)CN(C)C(=O)c2ccc(cc2)COCC(F)(F)F C67214889
C=CCN(CC=C)S(=O)(=O)c1ccc(cc1)NC(=O)c2ccccc2Br C01004063
CCCN(CCC)S(=O)(=O)c1ccc(cc1)C(=O)Nc2cccc(c2)Br C01506146
CC(C)(C)SCCNC(=O)c1ccc(cc1)N(C)S(=O)(=O)c2ccc(cc2)Cl C02874694
CS(=O)(=O)N(CC(=O)NCCSCc1ccc(cc1)Cl)c2ccc(cc2)F C02991301
CCN(CC)S(=O)(=O)c1ccc(c(c1)C(=O)Nc2c(cccc2C(C)C)C(C)C)Cl C08750855
Cc1ccc(c(c1)C(=O)CCC(=O)OCC(=O)N[C@@H](C)c2ccc(cc2)Br)C C08852480
C/C(=C\c1ccccc1)/C=C\2/C(=O)N(C(=S)S2)CCCCCC(=O)Nc3nccs3 C08871594
CCc1ccc(cc1)/C=C\2/C(=O)N(C(=S)S2)CCCC(=O)Nc3ccc(cc3)C(=O)C C01168503
Cc1ccc(cc1)S(=O)(=O)[C@@H](CNC(=O)/C=C/c2ccc(cc2)F)c3ccc(cc3)N(C)C C09080243
CC(C)[C@@H](C(=O)N(Cc1ccco1)Cc2cccs2)NC(=O)c3ccccc3Cl C09170732
C[C@H](C(=O)Nc1ccc(cc1)Br)OC(=O)CCC(=O)c2ccc(s2)Cl C09488904
c1ccc(c(c1)CSC2=NCCS2)C(=O)OCC(=O)Nc3ccc(c(c3)Cl)F C09556626
c1ccc2c(c1)nc(s2)CCCC(=O)OCC(=O)Nc3c(cccc3Cl)C(F)(F)F C09633254
Cn1c(nnc1SCC(=C)Cl)[C@@H](Cc2ccccc2)NC(=O)c3ccccc3F C12205850
Cn1c(nnc1SCC(=C)Cl)[C@H](Cc2ccccc2)NC(=O)c3ccccc3F C12205860
Cc1c(c(n(n1)Cc2ccccc2)C)CNC(=O)CCc3ccc(o3)c4ccccc4F C09748299
c1ccc(c(c1)CC(=O)N(Cc2ccco2)CC(=O)Nc3ccccc3C(F)(F)F)F C03353033
CC[C@H](C)c1ccc(cc1)[C@@H](c2cccs2)NC(=O)CCn3c4ccccc4c(=O)cn3 C13022392
COCCOc1ccc(cc1)NC(=O)COc2ccc(cc2Br)Br C14646270
CCN(CC)C(=O)c1ccc(cc1)NC(=O)c2ccc(c(c2)Br)OCC(C)C C14834727
CCN(CC)S(=O)(=O)c1ccc(c(c1)NC(=O)CSc2ccc3c(c2)CCC3)C C15514655
CCN(CC)S(=O)(=O)c1ccc(c(c1)C(=O)NCCc2ccc(cc2Cl)Cl)F C15739709
Cc1c(sc(n1)c2cccs2)C(=O)OCC(=O)Nc3c(cccc3C(C)C)C(C)C C17830837
CCSCCOC(=O)C1=C(NC2=C([C@@H]1c3ccc(o3)C)C(=O)C[C@H](C2)c4cccs4)C C02771831
CCCCSCCCNC(=O)CN1c2ccccc2O/C(=C/c3ccccc3F)/C1=O C03585849
Cc1ccc(cc1)NC(=O)Cc2nc(cs2)COC(=O)CCSc3ccc(cc3)C C22142085
CCN(CC(=O)Nc1c(cccc1Cl)Cl)C(=O)c2ccc(cc2)COCC(F)(F)F C22192906
CS(=O)(=O)N(CC(=O)NCCCSc1ccc(cc1)Cl)c2ccc(cc2)F C22335577
Cc1cc(ccc1N(CC(=O)NCCCSCc2ccc(cc2)F)S(=O)(=O)C)Cl C22336649
Cc1ccc(cc1C)SCCNC(=O)CN(C)S(=O)(=O)c2ccc(s2)Cl C22955651
c1ccc(cc1)Cn2cc(c(n2)c3ccccc3)CNC(=O)CCCC(=O)c4cccs4 C22969469
Cc1cc(ccc1SCC(=O)OCC(=O)c2c(c(c([nH]2)C)C(=O)C)C)Br C23539179
Cc1ccc(c(c1)Sc2ccc(cc2)NC(=O)CCc3c(nn(c3C)CCC#N)C)C C24864041
CN(CC(=O)NCCc1ccc(cc1)C(F)(F)F)S(=O)(=O)c2ccc(s2)Cl C26523338
CN(c1ccccc1)C(=O)[C@@H](CCSC)NS(=O)(=O)c2cc(ccc2Cl)Cl C27174829
CC(C)[C@H](c1cccs1)NC(=O)COC(=O)c2ccccc2CSC3=NCCS3 C29170642
Cc1ccccc1CN(c2ccc(cc2)C(=O)NCCSc3ccccc3)S(=O)(=O)C C08782756
CCN(CC(=O)Nc1ccccc1C(F)(F)F)C(=O)c2csc(n2)Cc3ccccc3 C32965781
Cc1c(cc(n1Cc2cccs2)c3csc(n3)c4ccccc4)C(=O)NCCOC C34262236
CCC(=O)Nc1ccc(c(c1)CN(Cc2cccc(c2)F)C(=O)c3ccccc3Cl)N(C)C C35946295
CC[C@H](C)N(Cc1cc(ccc1OCc2nc(cs2)CO)Cl)C(=O)c3ccccc3 C36094465
CCCCNC(=O)[C@H](c1ccc(cc1)C)N(Cc2ccc(o2)C)C(=O)c3ccc(cc3)F C36602966
CCc1c(scc1c2nnc(n2C(C)C)SCC(=O)NCc3ccccc3F)C C39968324
CC(C)C[C@H](CNC(=O)Cc1csc(n1)c2ccc(cc2)C(F)(F)F)N3CCOCC3 C45900399
c1cc(ccc1CNc2nnc(s2)SCCS(=O)(=O)c3ccc(cc3)Cl)F C46669536
COCCn1c2ccc(cc2nc1SCC(=O)Nc3ccccc3C(F)(F)F)Cl C32881744
Cc1cccc(c1NC(=O)[C@@H](C)OC(=O)c2ccc(cc2)SCc3csc(n3)C)C C11702243
CCN(Cc1ccccc1Cl)C(=O)CCCCCn2c(=O)c3ccccc3[nH]c2=S C58700040
Cc1ccc(cc1Cl)NC(=S)N(CCCN2CCOCC2)Cc3ccc(cc3)N(C)C C34896633
C=CCc1cc(cc(c1OCc2cccc(c2)F)Br)/C=N/NC(=O)CC#N C59197549
CC(C)Oc1ccc(cc1)C(=O)/C(=C/C=C/c2ccccc2OC)/c3nc4ccccc4o3 C09050974
CCOC(=O)Cn\1c2ccc(cc2s/c1=N\C(=O)c3cccc(c3)SCC)SC C09399940
CCOCCCn1c(=O)c2c(c3ccccc3s2)nc1SCc4cccc(c4)Br C02961980
CC(C)c1ccc(cc1)/C=C/C(=O)OCc2csc(n2)N(c3ccccc3F)C(=O)C C10088069
Cc1cc2c(cc1C)sc(n2)N(Cc3ccco3)C(=O)CCCSCc4ccccc4 C10618781
CCc1ccc(cc1)N(c2nc(cs2)COC(=O)Cc3c(cccc3Cl)F)C(=O)C C11028361
CCCCOc1cccc(c1)C(=O)N(C[C@@H]2CCCO2)c3nc4c(c(ccc4s3)C)C C11155896
CCn1c(nnc1SCc2csc(n2)COc3ccc(cc3)Cl)c4ccccc4 C11527699
CCOC(=O)Cn\1c2cc(c(cc2s/c1=N\C(=O)Cc3ccc(cc3)SCC)C)C C12313627
C=CCn1c(nnc1SCc2ccc(cc2)Br)COc3ccc(cc3)Br C14395439
COCCOc1ccc(cc1Br)C(=O)Oc2c(cc(cc2Cl)Cl)C=O C14782883
Cc1ccc(cc1)c2c(cc3ccc(cc3n2)F)CN(CCOC)C(=O)Cc4ccsc4 C14993991
CC(C)n1c(nnc1SCCOc2ccc(cc2)Br)c3ccc(cc3)OC C03351977
Cc1ccc(cc1C)OCc2nnc(n2Cc3ccccc3)SCc4cccc(c4)C#N C16286137
CCCCC(=O)N(CCC)[C@@H](C)c1nc2cc(ccc2c(=O)n1c3ccc(cc3)C)Cl C16427654
CCOc1ccc(cc1)n2c(nnc2SCC(=O)c3ccc(cc3)F)c4ccccc4 C19810116
Cc1ccc(cc1)[C@@H](C(=O)c2ccc(cc2)C)Sc3nnc(o3)COc4cccc(c4)C C20888682
Cc1ccc(c2c1nc(s2)N(Cc3ccco3)C(=O)CCCSc4ccc(cc4)Cl)Cl C22901136
CCOC(=O)c1ccc2c(c1)nc(n2Cc3ccco3)SCc4ccc(cc4Cl)F C23459550
CCOC(=O)c1ccc2c(c1)nc(n2Cc3ccccc3)SCc4c(cccc4F)F C23461450
COc1ccccc1c2nnc(n2CC=C)SCc3csc(n3)c4ccc(cc4)F C23635059
COCCn1c(nnc1SCC(=O)c2ccc3c(c2)-c4ccccc4C3)c5ccccc5 C24772512
CC(C)c1ccc(cc1)CSc2nnc(s2)SCc3nnc(o3)c4ccccc4 C26093098
CCn1c(nnc1SCc2csc(n2)C(C)C)CSc3nc4ccccc4s3 C31649136
CCCCCOc1ccc(cc1)c2nc3n(n2)c(=O)/c(=C\c4ccc(cc4)SC)/s3 C33168275
CC(C)N(C[C@H]1CN(C[C@@H]1c2cccc(c2)C(F)(F)F)Cc3ccco3)C(=O)c4ccc(cc4)F C34699153
CC[C@H](c1nc2ccccc2c(=O)n1c3cccc(c3)C)N(C)C(=O)C[C@@H](C)CC(C)(C)C C35067692
CCc1ccc(cc1)n2c(=O)c3ccccc3nc2[C@@H](C)N(CCC(C)C)C(=O)C(C)C C35091327
CCCN([C@H](CC)c1nc2ccccc2c(=O)n1c3ccc(cc3C)C)C(=O)CC(C)C C35093310
C=CCN(Cc1cccn1Cc2cccc(c2)Cl)C(=O)c3ccc(cc3)c4ccccc4 C35306924
CCCCN([C@@H](C)c1nc2ccccc2c(=O)n1c3ccc(cc3)Cl)C(=O)CC(C)C C35688707
CCCCCN(Cc1cccn1Cc2ccccc2C)C(=O)c3cccc(c3)C(F)(F)F C35730182
CCCCN(CC(=O)N(Cc1ccc(cc1)F)Cc2ccc(s2)C)C(=O)c3ccccc3F C35808224
Cc1ccsc1CN2C[C@@H]([C@@H](C2)c3cccc(c3)F)CN(CC(C)C)C(=O)c4ccccc4 C35888231
CC[C@@H](C)N(Cc1c(nn(c1Oc2ccccc2)c3ccccc3)C)C(=O)c4cccs4 C35970700
CC[C@H](C)N(Cc1c(nn(c1Oc2ccccc2)c3ccccc3)C)C(=O)c4cccs4 C35970703
CC(C)(C)c1cc(nc(n1)SCc2cccc(c2)C(=O)N(C)Cc3ccccc3)N(C)C C36070839
Cc1ccc(cc1)OCCOCCn2c(=O)c3ccccc3nc2c4ccc(cc4)Cl C01754499
Cn1c(nnc1SCCOc2c(cccc2Cl)Cl)COc3ccccc3Cl C36662010
CCOc1ccc2c(c1)O/C(=C\c3cccc(c3OCc4cc(ccc4C)C)OCC)/C2=O C39709065
CC(C)Oc1cccc(c1)c2nnc(n2Cc3ccccc3)SCc4ccccc4C#N C39757138
CC[C@@H](C)N1C(=O)/C(=C/c2ccc(c(c2)OCC)OCc3ccc(cc3Cl)Cl)/SC1=S C40007417
CCCCN1[C@@H](c2c(=O)c3cc(ccc3oc2C1=O)Cl)c4ccc(cc4)OCCCC C40020870
Cc1cc(ccc1Cl)O[C@H](C)c2nc3ccccc3n2CCOc4cccc(c4)OC C40237426
Cc1ccc(c(c1)C)OCc2nc3cc(ccc3n2CCCN4CCOCC4)C(F)(F)F C40405815
CCCCCN1[C@@H](c2c(=O)c3c(cc(cc3oc2C1=O)C)C)c4cccc(c4)OCC=C C40513347
c1ccc(cc1)c2cnc(o2)CCC(=O)N(Cc3cccs3)c4cccc(c4)C(F)(F)F C41019971
C[C@@H](C(C)C)N(Cc1cccn1Cc2ccccc2)C(=O)c3ccc(cc3)c4ccccc4 C35729246
Cc1cc(ccc1Cl)OCCCn2cc(c3c2cccc3)C(=O)COc4ccccc4 C14135956
CCOc1cc(cc(c1OCC)OCC)C(=O)N(C)c2ccc(cc2C)Br C60018612
Cc1cc(ccc1OCCOCCn2ccnc2)Br C03461658
CCn1c(cc(c1C)C(=O)COC(=O)/C=C/c2cccc(c2)F)C C06642706
Cc1cc(c(s1)C)C(=O)CCC(=O)OCc2ccccc2C#N C07773077
c1ccc2c(c1)nc(n2CCCCOc3ccccc3Cl)C=O C11735037
Cc1ccccc1OCCN(C)S(=O)(=O)/C=C/c2ccccc2 C12896410
CCC(=O)N(Cc1nccn1Cc2cc(ccc2C)C)CC(C)C C06723485
CCCCCCN1c2cc(ccc2OCC1=O)C(=O)[C@H](C)Cl C19957347
C1CC(C1)C(=O)N(CCCN2CCOCC2)C[C@H]3C[C@H]4C[C@@H]3C=C4 C35001565
COCc1nnc(n1CC=C)SCc2c(cccc2Cl)F C35548684
CC(C)CC(=O)N(CC=C)C[C@@H]1CC(=NO1)c2ccc(cc2)Cl C35615620
CCN(Cc1nccn1Cc2ccc(c(c2)F)F)C(=O)CC(C)C C35637587
C=CCN(Cc1nccn1Cc2ccccc2)C(=O)c3ccccc3F C06689989
CCCCSc1nnc(n1/N=C/c2c(ccs2)C)C(F)F C36611933
CCN(CC(=O)OCC)C(=O)/C=C/c1cc(cc(c1)Cl)Cl C38016755
CCCN(CC(=O)OCC)C(=O)c1ccc(s1)Br C38021016
CCCCCN(C(C)C)S(=O)(=O)c1c(nc(s1)Cl)C C38109769
c1ccc2c(c1)nc(s2)COC(=O)CCC(=O)c3cccs3 C04165779
CCCCCn1c(=O)c2ccc(cc2nc1SCCC#N)Cl C41295354
C=CCN(CC=C)C(=O)c1ccccc1OCCBr C41715279
CCOC(=O)CN(C)C(=O)CSc1ccc(cc1)Br C42693589
CCOC(=O)CN(C)C(=O)CSc1cc(ccc1Cl)Cl C42693650
C[C@H](C(=O)c1ccc(cc1)Br)N(CCC#N)CC(C)C C50142551
C=CCSCC(=O)[C@@H](C#N)c1nc(cs1)c2ccc(cc2)Cl C51156684
Cc1ccc(cc1)SCCN(C)C(=O)c2ccc(s2)COC C55166771
CC(C)c1nccc(n1)CN(Cc2ccc(cc2)F)Cc3ccncc3 C55341096
Cc1ccc(s1)CN(CCn2c3ccccc3oc2=O)CC=C C55341634
CC(C)CN(CC(F)(F)F)S(=O)(=O)c1ccc(cc1)C(=O)C C58473802
C=CCN(CC=C)C(=O)CSc1nc2ccc(cc2o1)Cl C58806558
CCCc1nc(cs1)CN(Cc2ccccc2)Cc3ccco3 C58933407
CCCN(CC(F)(F)F)C(=O)Cc1coc(n1)c2ccccc2 C59252886
COCCOCCn1c2ccc(cc2nc1CCl)Br C44727428
COCc1ccc(cc1)C(=O)N(CC=C)Cc2ccc(s2)Cl C45603656
CS(=O)(=O)CCSCCOc1ccc(cc1)Br C60512341
COc1ccccc1c2nc(cs2)CSCCS(=O)(=O)C C60514299
CCCCN(CC)C(=O)CS(=O)(=O)c1ccc(c(c1)Cl)F C60919081
CCc1ccc(cc1)CN(C)Cn2c(=S)sc(n2)OCC C63123616
CS/C(=N/C#N)/SCCCOc1ccc(cc1Cl)Cl C15443937
CC(C)(C)c1ccc(cc1)C(=O)C(=O)N(CC=C)CC(F)(F)F C64813663
CCCCc1nc(on1)C[S@](=O)Cc2ccc(cc2Cl)F C64822371
Cc1c(c(n(n1)C)C)CCC(=O)N(CC(C)(C)C)CC(F)(F)F C65575337
CCN(c1cc(ccc1C)C)C(=O)CCSCc2csc(n2)C C65859325
Cc1ccc(s1)CN(Cc2ccco2)C(=O)CCc3ccco3 C66029313
CCCCN(Cc1ccccc1F)C(=O)c2cnn(c2C(F)F)C C66290128
CCN(Cc1c(cccc1F)F)C(=O)COc2ccccc2C=O C66361812
CSc1nnc(s1)COc2ccccc2OCC(F)(F)F C66824625
C[C@H](C(=O)N(CC=C)CC=C)N1CCO[C@@H](C1)c2ccccc2F C66846130
CN(CCCOC)S(=O)(=O)/C=C/c1ccc(cc1)Br C66914129
CCc1ncc(s1)CN(C)C(=O)CCC(=O)c2cc(ccc2C)C C67341356
C=CCN(Cc1ccc(cc1)C#N)Cc2ncc(o2)c3cccs3 C67399364
CCSCCOC(=O)CSCc1nc2ccccc2s1 C67626400
Cc1ccc(s1)CN(Cc2ccccc2)C(=O)CN(C(C)C)C(=O)c3cccc(c3)C(F)(F)F C00742583
CCN(CC)C(=O)CN(Cc1ccc(c(c1)Cl)Cl)S(=O)(=O)c2ccc(cc2)Cl C02167907
CCOC(=O)C1[C@@H](C(=C(N=C1C)SCC(=O)c2ccc(cc2)F)C#N)c3cccs3 C08441938
CCCOc1ccc(cc1)/C=N/n2c(nnc2SCc3ccc(cc3)Br)C C02611459
CC(=C)C(=O)N(CC[C@]1(CCOC(C1)(C)C)Cc2ccccc2)Cc3ccc(cc3)N(C)C C09235176
C[C@@H](C(=O)N(C)Cc1ccccc1)Sc2nnc(n2Cc3ccccc3)c4ccccc4F C09330931
CN(Cc1cccc(c1)F)C(=O)CSc2nnc(n2Cc3ccccc3)c4ccccc4F C09331320
Cc1cccc(c1)OCCCOc2cccc(c2)/C=C\3/C(=O)N(C(=S)S3)c4ccccc4 C09553763
CCn1c(nnc1SCC(=O)c2cc(n(c2C)Cc3cccs3)C)c4cccs4 C02642531
Cc1cc(cc(c1O[C@@H](C)C(=O)Oc2cccc(c2)C(=O)OC(C)C)C)Br C09869026
Cc1cc(cc(c1O[C@H](C)C(=O)Oc2cccc(c2)C(=O)OC(C)C)C)Br C09869037
Cc1c(ccc2c1nc(s2)N(CCCn3ccnc3)C(=O)CSc4ccccc4)Cl C10586069
Cc1cccc(c1)c2c(cc3ccc(cc3n2)OC)CN(CCOC)C(=O)c4c(ccs4)C C11786583
CC(C)Sc1ccc(cc1)CC(=O)N(Cc2ccco2)c3nc4ccc(cc4s3)OC C12071225
COc1cc(ccc1OC(F)F)/C=N/OCc2ccc(o2)c3ccc(cc3)Br C12565282
CC[C@H](C(=O)OCC)Sc1c2c(cn(c2ncn1)c3cccc(c3)F)c4ccccc4 C03658693
c1cc(ccc1SCC(=O)N(CCCn2ccnc2)c3nc4ccc(cc4s3)F)Cl C10581704
Cc1ccc(cc1)SCC(=O)N(CCCn2ccnc2)c3nc4c(cc(cc4s3)F)F C10583584
Cc1cccc(c1OCCCOc2c(cccc2OC)/C=C/3\C(=O)N(C(=S)S3)C)C C15857093
Cc1cc(c(n1c2ccccc2)C)C(=O)CSc3nnc(n3C4CC4)Cc5cccs5 C17273173
c1ccc(cc1)/C=N/N(c2cccc(c2)C(F)(F)F)C(=O)COC(=O)c3c(cccc3F)F C18032358
CCSc1ccccc1C(=O)N(CCCN2CCOCC2)c3nc4ccc(cc4s3)F C20588989
CC(C)(C)C(=O)CSc1nnc(n1c2ccc(cc2)Cl)COc3ccc(cc3)Cl C03295757
CCN(Cc1ccc(cc1)N(C)C)S(=O)(=O)c2cc(ccc2OCC)Br C21871253
Cc1c(cccc1Cl)N(CC(=O)N(Cc2ccccc2)Cc3ccccc3)S(=O)(=O)C C22273587
c1cc(sc1)CCn2cnnc2SCc3csc(n3)c4ccc(cc4)C(F)(F)F C22519843
c1cc(c(c(c1)F)CO[C@@H](CN2CCN(CC2)C(=O)Cc3cccs3)c4ccc(cc4)Cl)F C23430227
COCCCn1c(=O)c2ccccc2nc1SCc3csc(n3)c4ccccc4Cl C23483556
CN(CCN(C)/N=C/C(=C\c1ccccc1)/Br)/N=C/C(=C/c2ccccc2)/Br C25691669
CCC(CC)C(=O)N(Cc1ccc(o1)c2cccc(c2)C(F)(F)F)[C@@H]3CCS(=O)(=O)C3 C27664201
CN(c1ccccc1)S(=O)(=O)c2cccc(c2)C(=O)N(CC=C)Cc3ccc(s3)Cl C32503722
CC[C@H](c1nc2ccccc2c(=O)n1CC)N(CCc3ccc(cc3Cl)Cl)C(=O)CC C35036413
CC[C@@H](c1nc2ccccc2c(=O)n1CC)N(CCC(C)C)C(=O)c3cccc4c3cccc4 C35043632
CCCN([C@@H](CC)c1nc2ccccc2c(=O)n1c3ccc(cc3)C)C(=O)Cc4cccs4 C35058438
CC[C@H](c1nc2ccccc2c(=O)n1c3ccccc3)N(CCC(C)C)C(=O)c4ccccc4 C35064807
CCCC(=O)N(CCN1CCN(CC1)C(=O)c2cccc(c2)F)CC3=CC[C@@H]4C[C@H]3C4(C)C C35097282
CCc1ccc(cc1)C(=O)N2CCN(CC2)CCN(CC3=CC[C@@H]4C[C@H]3C4(C)C)C(=O)CC C35100192
COCCN(Cc1cccn1Cc2cccc(c2)C(F)(F)F)C(=O)c3cccc(c3)Br C35304629
Cc1ccccc1C(=O)N(CC(C)C)CC(=O)N(Cc2ccc(cc2)F)Cc3c(ccs3)C C35773919
CC(C)(C)CC(=O)N(Cc1cccc(c1)C(F)(F)F)C[C@@H]2CC(=NO2)c3ccc(o3)Cl C35944828
CN(C)c1c(c(nn1c2ccccc2)C(F)(F)F)CN(CC3CC3)C(=O)c4ccccc4F C35975321
Cc1ccc(cc1)S(=O)(=O)N(Cc2nccn2Cc3cccc(c3)C(F)(F)F)C(C)C C35979989
c1cc(ccc1C(=O)CSc2c(c(sn2)SCC(=O)c3ccc(cc3)F)C#N)F C01045466
c1ccc(cc1)SCCCC(=O)N(Cc2ccncc2)c3nc4ccc(cc4s3)Br C38827918
Cc1ccc2c(c1C)nc(s2)N(Cc3ccncc3)C(=O)CCCSc4ccccc4 C38827919
COc1ccc(cc1)Cc2nnc(n2c3ccc(cc3)OC)SCc4cccc(c4)F C39752863
Cc1ccccc1C(=O)N(CC(C)C)CC(=O)N(Cc2ccccc2)Cc3c(ccs3)C C40371726
Cc1cc(c(cc1C)COc2ccc(cc2)/C=C/3\C(=O)N(C(=S)S3)CCC(=O)OC)C C40937959
c1cc(oc1)CN(Cc2ccc(cc2)Cl)C(=O)CCc3ncc(o3)c4ccc(cc4)Cl C41021605
Cc1ccc(cc1F)c2nc(on2)CCC(=O)N(Cc3cccs3)Cc4cccs4 C59851104
Cc1cc(c(n1CC(F)(F)F)C)C(=O)COC(=O)c2ccccc2Sc3ccccc3C#N C03413802
CCOc1cc(ccc1OCCCOc2ccccc2Cl)/C=C/3\C(=O)N(C(=S)S3)C C02874175
CCN1C(=O)/C(=C/c2ccc(c(c2)OC)OCCSc3ccc(cc3)Cl)/SC1=S C09057166
CCN(Cc1ccc(s1)Br)C(=O)CSc2nnc(n2C3CC3)c4cccs4 C09814384
CSc1ccc2c(c1)sc(n2)N(CCc3cccs3)C(=O)CCS(=O)(=O)c4ccc(cc4)F C10097855
c1cc(sc1)Cc2nnc(n2C3CC3)SCCS(=O)(=O)c4ccc(cc4)Br C11541037
Cc1cc(c(n1CC=C)C)C(=O)CSc2nc3c(c4c(s3)C[C@@H](CC4)C)c(=O)n2CC=C C13098698
CN(Cc1ccccc1)C(=O)c2ccc(cc2)Cn3c4cnccc4nc3SCc5ccccc5F C08913646
CCc1cccc2c1nc(s2)N(CCCn3ccnc3)C(=O)CCSc4ccc(cc4)C C10580196
Cc1cc(c(n1c2ccc(cc2)OC(F)F)C)C(=O)COC(=O)c3cc(c(cc3Cl)F)F C03291844
CCN(CC(=O)N(Cc1cccn1Cc2ccccc2Cl)CC(C)C)C(=O)c3ccccc3 C16458750
CCN(CC(=O)N(Cc1cccn1Cc2ccccc2Cl)CC(C)C)C(=O)c3ccc(cc3)C C16458759
CCCCn1c(=O)c2c(nc1SCc3ccncc3)n(c(=S)s2)CCc4ccccc4 C20102218
CCSc1cccc(c1)C(=O)N(CCCN2CCOCC2)c3nc4c(s3)cccc4Cl C20587467
Cc1ccc2c(c1C)nc(s2)N(CCCN3CCOCC3)C(=O)CCSc4ccc(cc4)Cl C20590739
CCCN(CCC)C(=O)CSc1nc2ccsc2c(=O)n1c3ccc(cc3)Br C02908850
Cc1ccc(cc1)SCCC(=O)N(CCN2CCOCC2)c3nc4c(s3)cccc4Cl C12493833
CCc1ccc2c(c1)sc(n2)N(CCN3CCOCC3)C(=O)CCSc4ccc(cc4)C C20743156
Cc1ccc(c2c1nc(s2)N(CCCN3CCOCC3)C(=O)CCCSc4ccccc4)C C20779344
Cc1cc(cc2c1nc(s2)N(CCN3CCOCC3)C(=O)CCSc4ccc(cc4)Cl)Cl C20801176
CCSc1ccc(cc1)CC(=O)N(CCN2CCOCC2)c3nc4ccc(cc4s3)SC C21022697
CCOc1ccc2c(c1)sc(n2)N(Cc3ccco3)C(=O)CCCSc4ccc(cc4)F C22895104
Cc1cc(c2c(c1)nc(s2)N(CCCN3CCOCC3)C(=O)CCSc4ccccc4)C C22997816
C=CCN(CC=C)C(=O)c1cc(nc2c1cccc2)N3CCN(CC3)c4cccc(c4)C(F)(F)F C23445823
Cc1ccc(o1)CN(Cc2ccccc2)C(=O)CN(CC(C)C)C(=O)c3ccc(c(c3)Cl)Cl C33467992
CC[C@H](C)N(Cc1cccn1Cc2ccccc2C)C(=O)CN(C(C)C)C(=O)c3cccs3 C33783419
CCCCC(=O)N(CCN1CCN(CC1)C(=O)c2ccccc2F)CC3=CC[C@@H]4C[C@H]3C4(C)C C34997660
CCCCN([C@@H](C)c1nc2ccccc2c(=O)n1c3ccc(cc3)Br)C(=O)CCCCl C35038299
CCC(=O)N(CCN1CCN(CC1)C(=O)c2ccc(cc2)C(C)(C)C)CC3=CC[C@H]4C[C@@H]3C4(C)C C35105688
Cc1ccsc1CN(Cc2ccccc2)C(=O)CN(CC(C)C)C(=O)c3ccc(cc3)Br C35224633
C=CCN(Cc1cccn1Cc2cccc(c2)C(F)(F)F)S(=O)(=O)c3cccc4c3nccc4 C35305181
CCCCN(CC(=O)N(Cc1ccccc1)Cc2cccn2C)C(=O)c3cccc(c3)Br C35335902
CC[C@@H](C)N(Cc1cccn1Cc2ccccc2C)C(=O)CN(C(C)C)C(=O)c3ccc(cc3)Cl C35395292
CC(C)CN(CC(=O)N(Cc1ccccc1)Cc2cccn2C)C(=O)c3cccc(c3)Br C35745140
Cc1nnc(n1CC=C)SCC(=O)N(Cc2ccc(cc2)Cl)C34CC5CC(C3)CC(C5)C4 C35767109
CC[C@@H](C)CN(CC(=O)N(Cc1ccccc1)Cc2ccc(s2)C)C(=O)c3ccccc3Br C35795415
Cc1ccc(s1)CN(Cc2ccccc2)C(=O)CN(CC(C)C)C(=O)c3ccc(cc3)C(F)(F)F C35798344
CCCN(CC(=O)N(Cc1ccc(cc1)F)Cc2ccc(s2)C)C(=O)c3cccc(c3)Br C35808192
CC(C)CN(Cc1c2c(n(n1)c3ccccc3Cl)CCN(C2)CC=C)C(=O)c4cccc(c4)F C35921257
CN(Cc1cccc(c1)Cl)C(=O)CSc2nnc(n2c3ccccc3)Cc4cccs4 C19195233
Cc1ccc(cc1)OCc2nc(cs2)CN(CCCOC)C(=O)c3cccc(c3)Br C36114737
CN(Cc1cccc(c1)F)C(=O)CSc2nnc(n2CCc3ccccc3)Cc4cccs4 C36818174
CCN(Cc1c2c(n(n1)c3ccc(cc3)F)CCN(C2)Cc4ccccc4F)C(=O)CC(C)C C37377231
c1ccc(cc1)SCCC(=O)N(CCCN2CCOCC2)c3nc4ccc(cc4s3)Br C36706051
CCOc1cccc2c1nc(s2)N(Cc3ccncc3)C(=O)CCCSc4ccc(cc4)C C38835849
CCOC(=O)c1c(cc2cc(c(cc2c1c3cccc(c3)Cc4ccccc4)F)F)Cn5cncn5 C39502615
CCCCCOc1cccc(c1)[C@@H]2c3c(=O)c4cc(ccc4oc3C(=O)N2Cc5ccccc5)F C39825714
CN(Cc1ccco1)C(=O)Cc2ccc(cc2)N(Cc3ccccc3)C(=O)/C=C/c4ccccc4 C40414608
COC(=O)CCCN1C(=O)/C(=C/c2ccc(cc2)OCc3c(cccc3Cl)Cl)/SC1=S C40938624
CCOC(=O)CCCN1C(=O)/C(=C/c2ccc(cc2)OCc3c(cccc3Cl)Cl)/SC1=S C40938802
CCCCN(CCCC)C(=O)[C@H]1CC(=O)O[C@@]12CCOC(C2)(C)C C04042724
CCn1c(nnc1SCC(=O)N(CC)CC)c2cccs2 C00905399
c1cc(ccc1C(=O)C(CCC#N)(CCC#N)CCC#N)Br C01676308
CCN(CC)C(=O)[C@@H](C(C([C@H](C(=O)N(CC)CC)F)(F)F)(F)F)F C02025103
Cc1cc(c(n1CCOC)C)C(=O)CSc2ncc3n2cccc3 C08707191
CCC[C@@H](N1CCCSC1=S)P(=O)(OCC)OCC C15783055
CCOc1ccc(cc1)SCC(=O)[C@H](C#N)c2nc(cs2)C C16168717
Cn1cccc1CN(CCN2CCOCC2)Cc3cccc(c3)F C22468699
CCN(Cc1nccn1Cc2cccc(c2)Cl)S(=O)(=O)CC C35973276
COCCCN(CCOC)C(=O)c1cc(sc1)Br C37901893
CCN(CCC(=O)OC)C(=O)CCSc1ccccc1Cl C38023380
C[C@@H]1C(=C(CS1)SSC2=C([C@@H](SC2)C)C(=O)OC)C(=O)OC C39296666
C[C@@H]1C(=C(C(=N1)C(=O)[C@@H](C)N(C)Cc2cccs2)C)C(=O)OC C39942228
C[C@H](C(=O)N(CCC#N)Cc1ccco1)Sc2ccc(c(c2)Cl)F C43866182
c1ccc(cc1)Cn2c(nnn2)SCC[S@](=O)c3ccccc3 C47222277
CCCn1c(cc(c1C)/C=C(/C#N)\C(=O)N(CC)C[C@H]2CCOC2)C C48432705
COCCCC(=O)[C@@H](C#N)c1nc2cc(ccc2s1)C(F)(F)F C51677839
c1ccc(cc1)CN(Cc2ccc(cc2)n3cccn3)Cc4nccs4 C55383341
Cc1c(cn(n1)CC=C)CN(Cc2ccccc2F)C[C@H]3CCCO3 C13993648
CC(C)CN(C(C)C)C(=O)CCS(=O)(=O)c1ccc2c(c1)CCC2 C58363165
CC(C)CN(CC(C)C)C(=O)CN1CCN(CC1)C(=O)C(C)C C41105944
c1cc(cc(c1)OCCSc2nnc(n2C3CC3)C4CC4)C#N C43117467
C#CCN(Cc1ccco1)C(=O)CCC(=O)c2ccc(cc2)Br C60185009
CCCN(CC(=O)N(C)C)C(=O)[C@@H](C)Oc1ccc(cc1)Cl C60405225
COCCCS(=O)(=O)Cc1coc(n1)c2cccc(c2)Cl C61796215
CCc1nc(cs1)CN(C)C(=O)[C@H](C)Oc2cccc(c2)C(=O)C C58267362
CCc1nc(cs1)CC(=O)N(CC=C)Cc2cccc(c2)C#N C62905501
CCCc1nc(c(s1)C(=O)N(CCOC)CC(F)(F)F)C C62921722
CN(Cc1c(cccc1Cl)F)C(=O)CN(CC#C)Cc2ccco2 C63299405
CCOC(=O)CN(CC(F)(F)F)C(=O)c1ccc(cc1F)F C63448607
C[C@H]1C(=C(C(=N1)C(=O)[C@@H](C)N(C)Cc2ccsc2)C)C(=O)OC C40001842
CC(C)Cc1nc(cs1)C(=O)O[C@@H](c2nccn2C)C(F)(F)F C64102615
CCN(C[C@H](C)C#N)Cn1c(=S)n(c(n1)C)Cc2ccccc2 C64337337
C[C@@H]1CC(=C(N1CC(F)(F)F)C)C(=O)OCC(=O)C2=NC=CC2 C39736265
CCCN(CC1CC1)C(=O)[C@H](C)[S@@](=O)Cc2csc(n2)CC C64823918
CCCCc1nc(cs1)C[S@@](=O)CC(=O)N(C(C)C)C(C)C C64828387
CCCOCC(=O)[C@H](C#N)c1nc(cs1)c2ccc(cc2)C#N C65492770
CCOc1ccccc1CN(C)Cn2c(=S)sc(n2)N(C)C C66448205
CN(C)c1nn(c(=S)s1)CN(CC=C)Cc2ccc(cc2)C#N C66449438
C[C@H](CSC)C(=O)N(Cc1ccccc1Cl)CC(=O)OC C66763769
CCS(=O)(=O)N(C)C1CCN(CC1)C(=O)C[C@H](C)CC(C)C C66842872
CN(CC[S@@](=O)c1ccccc1)[C@@H](c2ccc(cc2)F)c3ncccn3 C66881921
Cc1cccc(c1)S[C@H](C)C(=O)N(CCC#N)Cc2ccco2 C67008664
CCN(CCC(F)(F)F)C(=O)c1cc(ccc1Cl)S(=O)(=O)CC C67167170
CCc1ncc(s1)CN(C)C(=O)CSc2ccc(cc2)OCC C67210208
CCc1ncc(s1)CN(C)C(=O)COc2ccc(cc2)CC#N C67210539
CCc1ncc(s1)CN(C)CC(=O)N(CC=C)Cc2cccs2 C67402657
CCc1ncc(s1)CN(C)CCS(=O)(=O)c2ccccc2 C67403134
CCc1ncc(s1)CN(C)Cn2c(=S)sc(n2)OCC C67440618
CCS[C@H](C(C)C)C(=O)[C@@H](C#N)c1nc(cs1)c2ccc(cc2)C#N C67629314
Cc1ccc(cc1)C(=O)CSc2ncc(n2Cc3ccco3)CO C04379520
Cc1nnc(n1CC=C)S[C@@H](C)C(=O)N[C@@H](C)c2ccc(cc2)F C04936494
CC(=O)C[C@]1(c2ccccc2N(C1=O)Cc3ccccc3OCC=C)O C04987780
CCn1c(nnc1SC)CCNC(=O)Cc2c(cccc2Cl)F C05001788
CCN(CC)C(=O)c1ccc(cc1)NC(=O)c2ccc(cc2)OCC C07408444
CC(C)(C)NC(=O)CSc1nnc(n1C2CC2)Cc3cccs3 C07843450
c1cc(oc1)CNC(=O)COC(=O)Cc2ccc(cc2Cl)Cl C03316965
CCOc1ccccc1NC(=O)CS(=O)(=O)Cc2ccccc2C C01290574
c1cc(ccc1Cn2c(cnc2SCCC3OCCO3)CO)Cl C10019857
c1cc(oc1)CCNC(=O)c2csc(n2)COc3ccc(cc3)F C12822704
Cc1cccc(c1)CNC(=O)c2ccc(cc2)N(CC=C)S(=O)(=O)C C13613615
CCN(CC(=O)NC(C)C)S(=O)(=O)c1cccc(c1)C(F)(F)F C14084578
C[C@H](c1ccccc1)NC(=O)/C(=C/c2ccc(cc2)N(C)CCC#N)/C#N C16410021
CCOc1ccc(cc1)CN(C)C(=O)Cc2ccc(cc2)NC(=O)C C18074133
c1ccc(cc1)n2cc(c(n2)c3cccs3)/C=C/C(=O)OCCO C21712102
CCN(CCOC)C(=O)c1ccc(cc1)c2cc(n[nH]2)c3ccccc3 C22654506
Cc1nc(cs1)CCNC(=O)CCc2ncc(o2)c3ccccc3 C24926267
C[C@H](C(=O)NCC=C)Oc1ccc(cc1Br)C(=O)OC C25456899
Cc1ccc(o1)C(=O)N[C@H](CC(=O)OC(C)C)c2ccccc2Cl C31497179
Cc1c(n(c(n1)SCC(=O)N[C@H]2CCCC[C@@H]2C)CCOC)C C32893976
CCCc1nnc(o1)SCC(=O)Nc2cccc(c2)C(F)(F)F C04943115
CCOCCCNS(=O)(=O)c1cc(cnc1Cl)Br C41065780
Cc1ccc(cc1)OCC(=O)NCCc2nc(cs2)c3ccncc3 C41133150
CN(C)c1ccc(cc1)C(=O)NCc2cccnc2OCC(F)(F)F C46618964
Cc1c(cnn1c2ccccn2)C(=O)NCCSCc3ccccc3 C46865346
Cc1nc(no1)CSCC(=O)Nc2c(cccc2C(C)C)C(C)C C47381849
CCOC(=O)[C@@H](C)NC(=O)[C@@H](C)Oc1ccc(cc1)Br C48730843
CN(C)S(=O)(=O)c1ccc(cc1)OCCNc2cc(ccc2F)F C54217144
Cc1cc2c(cc1C(C)C)c(co2)CC(=O)NCCCN3CCOCC3 C57342591
Cc1ccc(c(c1C)OC[C@H](CSc2nnc(n2C3CC3)C)O)C C58013263
CCOC(=O)CNC(=O)c1ccccc1Sc2ccccc2C#N C58517511
CN(C[C@@H](COc1ccc(cc1)C(F)(F)F)O)c2c(cccn2)C#N C59577459
Cc1c(c(c(c(c1C)C)S(=O)(=O)CC(=O)NCCCOC)C)C C60929059
Cc1ccc(s1)CN(C(C)C)C(=O)CNC(=O)/C=C/c2ccco2 C57444537
CCCOc1c(cccn1)CNS(=O)(=O)c2cc(cc(c2)F)F C63629370
CCCN(CC(F)(F)F)S(=O)(=O)c1cc(ccc1C)NC(=O)C C63764222
CCCN(CC(F)(F)F)C(=O)c1ccc(cc1)NC(=O)c2ccco2 C63851253
C=CCc1ccccc1OC[C@@H](CN2C(=O)[C@@H]3CC=CC[C@@H]3C2=O)O C58017812
C[C@@H](C(=O)N[C@@H](CC(C)C)c1cccs1)Sc2nncn2C C58215257
CCN(C[C@@H]1CCOC1)C(=O)/C=C/c2ccc(cc2)C(=O)NC3CC3 C65541516
CCN(CC(=O)NC)C(=O)Cc1csc(n1)Cc2ccc(cc2)F C65618244
CCC[C@@H](C(=O)N1CCc2c(ccs2)C1)NS(=O)(=O)CCC C66104752
Cc1ccc(c(c1)C[S@](=O)CC(=O)Nc2ccc(cc2)C(=O)OC)C C66293768
Cc1cccc(c1)C(=O)Nc2ccccc2C(=O)N(C)CCCOC C66339627
COCCOc1ccc(cc1NC(=O)/C=C/c2ccccc2C#N)F C66432092
CCOc1ccc(cc1NCc2cccc(c2)S(=O)(=O)N(C)C)F C66828130
Cc1cc(c(o1)C)[C@H](C)NC(=O)CCc2c(nn(c2C)CC(C)C)C C67077136
c1cnc(cc1CNCc2c(nc3n2ccs3)Cl)OCC4CC4 C67123117
C[C@@H](COCC(F)(F)F)NC(=O)c1ccn(n1)c2ccccc2F C67278318
C[C@H](COCC(F)(F)F)NC(=O)[C@H]1CC(=NO1)c2cccc(c2)F C67278449
Cc1c(sc(n1)NC(=O)CN(CCCOC)C(=O)c2ccccc2)C C04751972
CC(=O)CSc1nnc(o1)CNC(=O)c2cccc(c2)C(F)(F)F C05107563
C[C@@H](C(=O)NCC=C)OC(=O)c1cc(ccc1Cl)S(=O)(=O)C C07477881
Cc1csc(=O)n1CCC(=O)O[C@@H](C)C(=O)Nc2ccc(cc2)F C12824101
C=C(COC(=O)CCCNC1=NS(=O)(=O)c2c1cccc2)Cl C16660846
Cc1cc(c(n1Cc2ccco2)C)/C=C(\C#N)/C(=O)N[C@H](C)COC C24100583
Cc1ccc(cc1)[C@@H](CC(=O)OC)NC(=O)COc2ccc(cc2)C#N C24490387
Cc1ccc(cc1)[C@H](CC(=O)OC)NC(=O)COc2ccc(cc2)C#N C24490393
C[C@H](CCc1ccco1)NC(=O)CCn2cnc3c(c2=O)ccs3 C25466149
Cc1c(c(n(n1)C[C@H](C)C(=O)NCCCn2ccnc2)C)Br C32501810
Cc1c(c(n(n1)C)C)CC(=O)NCc2cccnc2OCC(F)(F)F C33108808
CCOc1cc(cc(c1OCC(=O)NCC#N)Br)C=O C36824825
Cc1ccc(cc1)c2nc(c(o2)C)C[S@@](=O)CC(=O)NCc3ccco3 C05058007
CC(C)c1nnc(o1)CCNS(=O)(=O)Cc2ccccc2Cl C41420214
CN(CCC(=O)OC)C(=O)CNC(=O)c1ccccc1Br C42265649
CN(C[C@H](COC)O)C(=O)c1cc(cc(c1OC)Br)OC C42502687
C/C(=N\OCC(=O)N(C)Cc1ccsc1)/c2ccc(cc2)NC(=O)C C42859688
c1cc(sc1)c2cc(no2)CS(=O)(=O)CC(=O)NCC(F)(F)F C46156090
c1ccc(cc1)SCCCC(=O)NCc2ccc(nc2)n3cncn3 C48279224
CC(C)N(CCCNC(=O)c1c(ncs1)Cl)S(=O)(=O)C C48914616
CCCNc1c(cc(cn1)Br)S(=O)(=O)N(C)CCC#N C50634756
COc1cc(c(cc1OC)S(=O)(=O)NCCc2nccs2)F C51162950
C[C@H]1C[C@@H]1c2ccc(o2)CN(C3CC3)C(=O)CNC(=O)c4ccoc4 C52775396
CC[C@@H](CO)N(Cc1ccsc1)C(=O)c2ccc(cn2)C(=O)OC C55119510
CC[C@H](c1ccc2c(c1)OCCO2)NC(=O)CSCc3c(noc3C)C C55963755
CCCN(CCC)C(=O)c1ccc(cc1)NC(=O)c2ccc[n+](c2)[O-] C58475756
Cc1nc(cs1)CNC(=O)/C=C/c2ccc(c(c2)OC)OCC#N C58492764
COCCNC(=O)CS(=O)(=O)Cc1csc(n1)c2ccsc2 C58603259
C[C@H](C(=O)N(C)CC(=O)NCCc1c(cccc1F)F)n2cccn2 C58940894
CCOc1cc(c(cc1OCC#C)Br)/C=N/NC(=O)CC#N C59197512
CCCN(CCC)C(=O)CS(=O)(=O)c1ccc(cc1)NC(=O)C C60937204
CCS(=O)(=O)CC(=O)Nc1nnc(s1)SCc2cccs2 C63097482
CCCNc1c(cc(cn1)Br)S(=O)(=O)N(C)[C@@H](C)CC#N C63098235
CCOc1ccc(cc1NC(=O)C(=O)N(C)CCOC)C(F)(F)F C63208431
CCOc1ccc(cc1F)NC(=O)C(=O)N(CC#C)Cc2ccco2 C63421181
CC(C)Cc1nc(cs1)C(=O)NC[C@H]([C@H]2CCOC2)N3CCOCC3 C63659857
Cc1ccc(cc1)c2nnc(o2)CCC(=O)NCCc3nccs3 C50451643
Cc1c(c(on1)C)CS(=O)(=O)C[C@@H](COc2ccccc2F)O C65519023
CC(C)[C@H](C(=O)N(C)C)Sc1nnc(s1)NC[C@@H]2CCCO2 C65724676
CN1C[C@@H](CC1=O)C(=O)Nc2ccc(cc2)C(=O)N(CC=C)CC=C C65870090
CCCS(=O)(=O)[C@H](C)C(=O)Nc1cccc(c1)S(=O)(=O)C(F)F C66443321
C[C@H]1CN(C[C@@H](O1)C)C[C@@H](CN(Cc2ccco2)C[C@@H]3CCCO3)O C66483835
CN(C)c1nn(c(=S)s1)C[C@H](COc2ccc(cc2)CC#N)O C66586567
C[C@@H](CC#N)Sc1ccccc1NC(=O)c2ccc(cn2)C(=O)OC C66801728
CN(CC(=O)NCCCOC)C(=O)C1(CCOCC1)c2cccc(c2)F C66942886
C[C@H](COCC(F)(F)F)NC(=O)Cn1c2ccccc2n(c1=O)C C67279545
Cc1c(c(n(n1)C)C)/C=C/C(=O)NCc2ccnc(c2)OCC3CC3 C67337109
Cc1c(c(on1)C)CN2CCN(CC2)C[C@@H](COc3ccc(cc3)F)O C67410885
CCc1cccc(c1NC(=O)C(=O)N(Cc2ccco2)C[C@@H]3CCCO3)C C67422880
C[C@@H](CC#N)Sc1ccccc1NC(=O)N(C)CCN2CCOCC2 C67577986
Cc1ccc(cc1)CSc2nncn2/N=C/c3ccc(cc3)OCc4ccccc4 C01780626
COc1ccc(cc1)c2nnc(n2CC=C)SCc3ccccc3C(F)(F)F C04356763
CCN1C(=O)/C(=C\c2cccc(c2)OCCCOc3ccccc3C)/SC1=S C04755100
CCc1ccc(cc1)OCCCOc2ccc(cc2)/C=C/3\C(=O)N(C(=S)S3)C C02873992
CC(C)(c1ccc(c(c1)Cl)OC(=O)C=C)c2ccc(cc2Cl)OC(=O)C=C C01669475
CC(C)[C@@H](c1nnnn1C(C)(C)C)[C@H](Cc2ccccc2Cl)Cc3ccco3 C01350620
CCC(=O)Oc1cccc2c1nc(cc2)/C=C/c3cc(ccc3OC(=O)CC)Cl C05013664
CN1C(=O)/C(=C\c2ccccc2OCCOc3ccccc3CC=C)/SC1=S C05102384
Cc1ccc(cc1)CSc2nnc(n2Cc3ccco3)COc4ccc(cc4)C C05477835
Cc1ccc(cc1)OCc2nnc(n2Cc3ccco3)SCc4ccc(cc4)F C05477839
CC[C@@H](C)c1ccc(cc1)OCCCOc2ccccc2/C=C/3\C(=O)N(C(=S)S3)C C02882441
CCOc1ccc(cc1OC)/C=N/OCc2csc(n2)c3ccc(cc3)Cl C06948118
CCCN(CCC)S(=O)(=O)c1cccc(c1)c2csc(n2)c3ccccc3 C07262254
CCOc1ccccc1OCCCCn2c3ccccc3nc2Cc4cccs4 C08787107
Cc1ccc(c(c1)Br)OCC(=O)Oc2ccc(cc2)C(=O)OC(C)C C09267218
CCc1ccc(cc1)OCCCOc2ccc(cc2/C=C\3/C(=O)N(C(=S)S3)CC)Cl C09553715
CCc1cccc2c1nc(s2)N(Cc3ccco3)C(=O)CCSc4ccc(cc4)C C10527624
CCOc1ccc(cc1)n2c(nnc2SCC(=O)C)c3ccc(cc3)C(C)(C)C C12553493
CCO/C(=C/C(=O)OCC)/COc1c(cccc1Br)Br C16932691
CCCCN(CC)C(=O)CN1c2ccccc2S/C(=C/c3ccc(cc3)C(F)(F)F)/C1=O C20181552
Cc1ccc(cc1)[C@H](C(=O)c2ccc(cc2)C)Sc3nnc(n3CC=C)C4CC4 C20972574
Cn1c(nnc1SCCOc2cccc(c2)Cl)COc3ccccc3Cl C22528743
C=CCc1ccccc1OCc2nnc(n2c3ccccc3)SCc4ccccc4 C27532713
Cc1ccc(cc1C)c2cnc(o2)CCC(=O)N(C)CCOc3ccccc3Cl C29193038
COC(=O)c1ccc(cc1)CSCc2nc(no2)c3cccc(c3)C(F)(F)F C32905789
Cc1ccc(s1)CN(Cc2ccccc2)C(=O)CN(CC=C)C(=O)Cc3cccs3 C33580608
CCCC(=O)N(CCC)[C@H](CC)c1nc2ccccc2c(=O)n1c3cccc(c3)C C35067894
CCCCN([C@@H](CC)c1nc2ccccc2c(=O)n1c3cccc(c3)C)C(=O)CC C35067944
CCCCN([C@H](CC)c1nc2ccccc2c(=O)n1c3cccc(c3)C)C(=O)CC C35067946
CCCCC(=O)N(CC)[C@H](C)c1nc2ccccc2c(=O)n1c3ccccc3CC C35091773
CCCN(CCC)C(=O)c1cc(nn1c2ccc(cc2)Cl)c3cccc(c3)OC C35251891
CC(C)CN(CC(=O)N(Cc1ccccc1)Cc2cccs2)C(=O)Cc3ccccc3 C35394197
CC1=C([C@H](CC(=O)N1Cc2ccccc2F)c3ccccc3C(F)(F)F)C(=O)OCC=C C35833684
CC(C)CN(Cc1nccn1Cc2ccc(cc2)C(F)(F)F)C(=O)c3ccc(cc3)F C35981292
Cc1ccc(cc1C)OCc2nc(cs2)CN(CC(C)C)C(=O)c3ccccc3 C36106869
CCN(CC)C(=O)CCc1c(nn(c1Oc2ccc(cc2)F)c3cccc(c3)C)C C37547077
Cc1ccc2cccc(c2n1)OCCOCCOc3ccccc3Br C12513915
CCCCCN1[C@H](c2c(=O)c3ccccc3oc2C1=O)c4cccc(c4)OCCC C38609090
CCCC[C@H](CC)CN1C(=O)/C(=C/c2ccc(o2)N3CCCCC3)/SC1=S C38704537
CCCCN1C(=O)/C(=C\c2ccc(c(c2)OCC)OCc3ccc(cc3)C)/SC1=S C40005964
CCCCCOc1cccc(c1)[C@H]2c3c(=O)c4ccccc4oc3C(=O)N2CC=C C40031181
CCCCCC(=O)N(C)[C@H](CC)c1nc2ccccc2c(=O)n1c3ccc(cc3)C C40360442
CCCOC(=O)CCCN1C(=O)/C(=C\c2ccc(cc2)C(C)(C)C)/SC1=S C40938990
CCN(CCN1[C@H](S[C@@H](C1=O)C)c2ccc(cc2)C(C)(C)C)C(=O)CC(C)C C50273521
Cc1cccc(c1)Cn2cccc2CN(C(C)C)S(=O)(=O)/C=C/c3ccccc3 C04572530
CC[C@H](C)N(Cc1cccn1Cc2cccc(c2)Cl)S(=O)(=O)c3ccccc3 C04586804
CCOc1cc(cc(c1OC(=O)CCSc2ccccc2F)Br)C#N C58304328
CC[C@@H]1c2cc(c(cc2[C@@H]([C@@H]1C)c3ccc(c(c3)OCC)OCC)OCC)OCC C66323811
CC[C@@H]1c2cc(c(cc2[C@H]([C@@H]1C)c3ccc(c(c3)OCC)OCC)OCC)OCC C66323813
CC(C)OCCCn1c(=O)c2ccccc2nc1SCc3cc(cc(c3)F)F C67259124
CC(C)CC[C@@]1(CCOC(C1)(C)C)CCN(Cc2ccco2)C(=O)C C02108521
C/C(=C\c1ccccc1)/C=C\2/C(=O)N(C(=S)S2)CCCC(=O)OC C05370971
CCCS(=O)(=O)N1CCN=C1SCc2ccc(cc2)C(F)(F)F C02711681
Cc1ccccc1OCCSc2nc(c(n2C[C@H]3CCCO3)C)C C12520235
Cc1c(cc(c(n1)SCCCC(=O)c2ccc(cc2)F)C#N)C(=O)C C13023361
CC(C)CN(Cc1nccn1Cc2c(cccc2Cl)F)C(=O)C3CC3 C06689109
CC(C)CN(Cc1nccn1Cc2c(cccc2Cl)F)C(=O)C(C)C C06689211
CCCCN(CC)C(=O)c1ccc(o1)C[S@@](=O)c2ccccc2C C06895370
Cc1ccc(cc1)OCc2nc(cs2)CN(CC=C)C(=O)C(C)C C36114759
CC(C)CN(CCOC)C(=O)c1cc(cn1C(C)C)Br C37845193
CCCN(CC(=O)OCC)C(=O)Cc1ccc(cc1)Br C38020748
CCN(CCC(=O)OC)C(=O)CSc1ccc(cc1C)Br C38024236
CCCOc1ccc(c(c1)OCCS(=O)(=O)CC)CBr C38085865
Cc1ccsc1/C=C/2\C(=O)N(C(=S)S2)CCCCCC(=O)OC C40928016
CCOc1ccccc1CCC(=O)[C@@H](C#N)c2nc3ccccc3s2 C41502970
c1ccc(cc1)c2csc(n2)[C@@H](C#N)C(=O)CCCOc3ccccc3 C41536259
CCCc1nc(on1)CN(CC)Cc2ccc(s2)Br C42628183
CCOC(=O)CN(C)C(=O)CCCc1ccc(s1)Br C42694042
Cc1cc(c(cc1C)S(=O)(=O)N(CCOC)Cc2ccsc2)C C44446961
C[C@@H](C1CC1)N(CCOC)S(=O)(=O)c2c(ccs2)Br C48445374
Cn1cccc1CN(Cc2cccs2)C(=O)COc3ccccc3F C49409876
CCCCCn1c(=O)c2c3c(sc2nc1SCCC#N)CCC3 C49536602
Cc1ccc(s1)[C@@H](C)N(C)Cn2c(=S)n(cn2)CCc3cccs3 C54550275
CCCn1c(c(cn1)CN(Cc2ccc(cc2)C)Cc3ccncc3)C C13989356
CCCn1c(c(cn1)CN(Cc2cccc(c2)F)C[C@@H]3CCCO3)C C13994027
CCCN(CCC)C(=O)CS(=O)(=O)Cc1ccc(cc1Cl)F C58594968
CCCN(CC(F)(F)F)C(=O)Cc1csc(n1)c2ccc(o2)C C59252744
CCN(CC)C(=O)CCSC1=NC(=O)/C(=C/c2ccccc2)/S1 C05979186
CCOC(=O)CSCC(=O)c1cc(n(c1C)c2cccc(c2)C)C C59270985
CN(C)C(=O)/C(=C\c1ccc(c(c1)CC=C)OCc2ccccc2F)/C#N C59334758
Cc1cc(cc(c1)OCCC(=O)N(CC(F)(F)F)c2nc(cs2)C)C C59934990
CCN(C[C@H](C)C#N)CC(=O)N(C)Cc1ccc(c(c1)Cl)Cl C60038277
Cc1ccc(c(c1)Cl)S(=O)(=O)N(CCOC)CC(F)(F)F C60186808
CCOC(=O)CN(CC(F)(F)F)C(=O)c1cc(cc(c1)Cl)Cl C60191715
CN(Cc1cccc(c1)C#N)Cc2csc(n2)COc3ccccc3 C60467922
CCOc1ccc(cc1)C(=O)CCC(=O)N(C)Cc2c(ccs2)C C47531907
CC(=O)c1cccc(c1)OC(=O)CSc2ccc(cn2)C(F)(F)F C60538820
CC(C)CCN(CCC#N)S(=O)(=O)c1cccc(c1)C(F)(F)F C60552340
CCSc1nn(c(=S)s1)CN(Cc2ccc(cc2)C#N)C(C)C C63729665
COCCN(Cc1ccsc1)C[C@H]2C=NN=C2c3ccc(cc3)F C63871879
Cc1ccc(o1)CN(C(C)C)C(=O)CCC(=O)c2ccc(cc2F)F C64833334
CN(CCCOc1cccc(c1)Cl)C(=O)CSCc2ccncc2 C65730303
CCn1c2ccccc2nc1CN(C)C(=O)CCSc3ccccc3F C65758431
C[C@H](CC(=O)N(C)[C@@H](C)CS(=O)(=O)C)c1ccc(cc1)C(F)(F)F C66368732
C=CCN(CCCOc1cccc2c1cccc2)[C@@H]3CCS(=O)(=O)C3 C66559751
CCOC(=O)c1ccoc1CN(C)Cc2ccc(s2)Br C66696148
CC(C)(C)OC(=O)CCCN(C)C(=O)c1ccc(cc1)C(F)(F)F C66777357
CCc1ncc(s1)CN(C)C(=O)Cc2ccc(cc2)OC(F)(F)F C67213353
CCc1ncc(s1)CN(C)C(=O)CCCCOc2cccc(c2)C C67214236
c1ccc(c(c1)c2nc(cs2)CS(=O)(=O)CCCCC#N)Cl C67224862
C=CCn1c(nnc1SCc2ccc(cc2)C(F)(F)F)c3ccc(cc3)F C04145930
c1ccc2c(c1)nc(o2)SC(=O)CSC(C(C(F)(F)F)(F)F)(F)F C01799258
CCCCN(Cc1cccn1Cc2ccccc2Cl)C(=O)c3ccccc3Cl C04732875
CCN(c1cccc2c1cccc2)C(=O)COC(=O)Cc3cccc4c3cccc4 C03237157
CCCC[C@@H]1C(=O)N(/C(=N/N=C/c2ccccc2)/S1)Cc3cccc4c3cccc4 C04889266
Cc1ccccc1CSC[C@H]2COC(=N2)c3cccn3Cc4ccccc4F C04970802
CCCCCN(Cc1cccn1Cc2cccc(c2)C)C(=O)Cc3cccs3 C05073624
Cc1ccc(cc1)C2=NO[C@@H](C2)CN(Cc3ccccc3Cl)C(=O)CC(C)(C)C C06695006
CC(C)CN1[C@@H]([C@H](c2ccccc2C1=O)C(=O)N(CC=C)c3ccccc3)c4cccs4 C09433153
CCCCN(c1ccccc1)C(=O)c2ccc(=O)n(c2)Cc3c(cccc3Cl)F C09548246
Cc1ccc(cc1C)c2nnc(o2)SCCCC(=O)c3ccc(cc3)Br C10845603
CCCCN(c1ccccc1)C(=O)c2ccc(=O)n(c2)Cc3cccc4c3cccc4 C12493454
c1ccc(cc1)CSc2nnc(n2c3ccccc3)COc4ccccc4F C06128979
CCCn1c(c(nc1S(=O)(=O)Cc2cccc(c2)F)c3ccccc3)c4ccccc4 C06181461
CCC[C@H](C)n1c(nc2c1nccc2c3ccc(cc3C(F)(F)F)OC)CC C13479607
COc1cccc(c1)CSc2nnc(n2CC=C)c3ccc(cc3)Br C14081360
C[C@@H](Cc1cccs1)N(Cc2ccccc2)S(=O)(=O)c3cccc(c3)C#N C16091513
c1ccc(cc1)c2nc(cs2)COC(=O)Cc3csc(n3)c4cccs4 C17935207
Cc1ccc(c(c1)OCc2nnc(o2)SC(c3ccccc3)c4ccccc4)C C20897788
CC(C)CC1=NC(N=C(N1Cc2ccccc2)c3ccccc3)(C(F)(F)F)C(F)(F)F C21032234
CCOCCn\1c2ccc(cc2s/c1=N\C(=O)Cc3ccc(s3)Cl)SC C10061359
Cc1ccccc1c2nnc(o2)SCCCC(=O)c3ccc(cc3)Br C23952125
Cn1c(nnc1SC(c2ccccc2)c3ccccc3)COc4ccccc4Cl C25893357
CCCN(CCC)C(=O)C[C@@H]1C(=N[C@H]2N1C=C(C=C2)Cl)c3ccc(cc3)Cl C27435427
CCN1C(=O)/C(=C/c2ccc(cc2)OCCSc3ccc(cc3)Cl)/SC1=S C27527891
Cc1c(sc(n1)c2ccccc2)C(=O)O[C@@H](c3ccccc3)C(=O)c4ccccc4 C27529356
CC(=O)N(CC[C@]1(CCOC(C1)(C)C)Cc2ccccc2Cl)Cc3cccs3 C27666567
CC(C)N(C(C)C)C(=O)Cn1c2ccccc2nc1C(c3ccccc3)c4ccccc4 C27695491
Cc1ccc(cc1)OCc2nnc(n2c3ccccc3)SCc4ccccc4F C28402069
CCn1c(nnc1SCc2ccc(cc2)Cl)COc3cccc(c3)Cl C32611895
CC(C)N(C)C(=O)c1csc(n1)c2ccc(cc2)OCc3cccc(c3)C(F)(F)F C34717221
C/C(=C\c1ccccc1)/CN(CCN2CCOCC2)C(=O)c3ccc(cc3)Br C34934807
c1ccc(cc1)[C@@H]2C[C@@H]2C(=O)N(Cc3ccccc3F)C[C@@H]4CC(=NO4)c5ccccc5F C35496183
c1cc(cc(c1)C(F)(F)F)CSc2nnc(n2C[C@@H]3CCCO3)c4ccc(cc4)F C36209780
CC(C)(C)CC(=O)N(Cc1ccccc1Cl)C[C@@H]2CC(=NO2)c3ccccc3Cl C37440537
CCCCCC(=O)O[C@@]1(CC[C@H]2[C@@]1(CC[C@H]3[C@@H]2CCC4=CC(=O)CC[C@]34C)C)C(=O)C C03977956
CCOC(=O)[C@@H](C)Sc1c(c(c2c(n1)CC[C@@H](C2)C(C)(C)C)C(F)F)C#N C39323984
CCN1C/C(=C\c2c(cccc2)OC(C)C)/C(=O)/C(=C/c3c(cccc3)OC(C)C)/C1 C39326797
Cc1ccc(cc1C)c2nnc(n2CC=C)SCC(=O)c3ccc(cc3)Br C39767098
Cc1oc(cc1)/C=N/c2ccc(cc2)CCc3ccc(cc3)/N=C/c4oc(cc4)C C03245630
CC(C)CN(CC(C)C)C(=O)Cn1c2ccccc2nc1c3cccc(c3)Cl C40250497
CCOc1ccccc1OCCn2c3ccccc3nc2c4ccccc4Cl C40250547
COCCn1c2cc(ccc2nc1[C@H](c3ccccc3)Sc4ccccc4)Cl C40404720
CCCCCCC(=O)O[C@H]1CC[C@@H]2[C@]1(CC[C@H]3[C@@H]2CC(=O)C4=CC(=O)CC[C@@]34C)C C43772710
C[C@@H]1C[C@H]1c2ccc(o2)CN(Cc3ccco3)C(=O)/C=C/c4ccc(cc4Cl)Cl C47132159
Cc1ccccc1C(=O)N(Cc2cccn2Cc3cccc(c3)Cl)[C@@H](C)C(C)C C04796047
C[C@@H](C(C)C)N(Cc1cccn1Cc2ccccc2)C(=O)c3ccc(c(c3)Cl)Cl C35315229
c1cc(sc1)CN(Cc2cccs2)C(=O)c3ccc(cc3)S(=O)(=O)C(F)(F)F C24469690
CCOC(=O)[C@@H](C)Sc1nc(cc(n1)C(F)(F)F)c2ccc(cc2)Cl C05870073
CCc1ccc(cc1)O[C@H](C)c2nnc(n2C)SCc3ccc(cc3)Br C13871199
Cc1c(sc2c1c(=O)n(c(n2)SCCOc3ccccc3)CC=C)C C01895411
CCCN(CCC)C1=N/C(=C\c2ccccc2)/C(=O)N1c3ccccc3 C04664716
CC[C@H](C)N(Cc1cccn1Cc2ccccc2Cl)C(=O)c3ccco3 C04805919
c1ccc(cc1)CSC[C@H]2COC(=N2)c3cccn3Cc4ccccc4F C04970489
CCCC[C@H](CC)C(=O)N1CCC2(CC1)N(CCS2)C(=O)CC(C)C C05095752
CCCC[C@@H](C1=C(CC(CC1=O)(C)C)Cl)OC(=O)C(F)(F)F C05246373
Cc1ccc(c(c1)S(=O)(=O)N(C)Cc2ccc(cc2)OCC=C)C C07246402
Cc1c(sc(n1)c2ccccc2)C(=O)N(CCOC)Cc3cccs3 C12998758
CCOc1ccccc1n2c(nnc2S)CSCc3ccccc3C C06393959
Cc1ccc(c(c1)CSc2nc3ccccc3c(=O)n2CCCOC)C C13290514
C/C(=N\C)/C(C(=O)c1cc(cc(c1)C(F)(F)F)C(F)(F)F)C(=O)OC C04338267
Cc1cc(nc(c1C#N)S[C@H](C)C(=O)N(CC=C)Cc2cccs2)C C22361105
CCOC(=O)c1c(nc(nc1SCC=C)c2ccccc2Cl)C C34763991
c1ccc(cc1)/C=C/CN(CCN2CCOCC2)C(=O)c3ccccc3F C34935309
Cc1ccccc1Cn2cccc2CN(CC=C)C(=O)c3ccccc3F C35306604
CCCC(=O)N(Cc1ccccc1F)C[C@H]2CC(=NO2)c3ccccc3F C35496119
C=CCn1c(nnc1SCC(=O)c2ccccc2)c3ccccc3F C35523855
CC(C)CN(Cc1nccn1Cc2ccc(cc2)F)C(=O)c3cccs3 C06723753
CC[C@]1(C[C@](CCO1)(CCN(Cc2ccco2)C(=O)C)c3ccccc3)C C01130541
Cc1cc(c(n1[C@H](C)COC)C)C(=O)COc2ccc(cc2Cl)F C39995065
CCOC(=O)CN(C1CC1)C(=O)/C=C/c2ccc(s2)Br C42306507
Cc1ccc(cc1)c2cnc(n2CCOC)SCc3ccc(cc3)F C44085908
CCOc1cc(ccc1OCCOCC(F)(F)F)CBr C49311396
Cc1c(scn1)CCOCCOc2cccc(c2)Br C49600941
Cc1cccc(c1)Cn2cccc2CN(CC=C)C(=O)c3ccccc3F C04590826
CC(C)(CCl)C(=O)N(CC=C)Cc1cccn1Cc2cccc(c2)F C04515405
COCCN(C/C=C/c1ccccc1)Cc2ccc(nc2)C(F)(F)F C55415005
CCOc1cc(ccc1OC(F)F)/C=C(\C#N)/C(=O)c2cccc(c2)C C07210956
CCn1c2ccccc2nc1CN(Cc3ccc(cc3)C)Cc4ccncc4 C13989316
Cc1ccnc(c1)n2cccc2CN(Cc3ccccc3)Cc4ccncc4 C57797070
CCCc1nc(cs1)CS(=O)(=O)Cc2ccc(cc2)C(C)(C)C C58619642
CCN(Cc1ccccc1Cl)C(=O)CCc2ccc(o2)[C@H]3C[C@@H]3C C58700052
C[C@H]1CCc2c(sc3c2c(=O)n(c(n3)SCCCOC)CC=C)C1 C59121194
COCCCn1c(=O)c2ccccc2nc1SCC(=C)Br C59926912
Cc1nc(cs1)COc2ccc(cc2)/C=C(\C#N)/C(=O)CC(C)(C)C C60452891
CCOc1ccccc1OC(=O)Cc2csc(n2)c3ccsc3 C61432160
C[C@@H](c1nnc(o1)c2ccccc2)N(CC=C)Cc3ccc(s3)Cl C61758834
Cc1cccc(c1)Cn2cccc(c2=O)C(=O)N(CC=C)Cc3ccccc3 C63824967
Cc1c(c(on1)Cl)CCC(=O)N(Cc2ccc(cc2)C(C)C)C3CC3 C64370422
Cc1ccccc1OCCSCc2csc(n2)c3cnn(c3)C C64612147
Cc1ccccc1C[S@](=O)Cc2csc(n2)COc3ccc(cc3)F C64812477
c1ccc(cc1)OCc2nc(cs2)C[S@](=O)Cc3ccc(s3)Cl C64840055
CC(C)CCc1nc(cs1)CS(=O)(=O)Cc2ccc(s2)Cl C65040032
C=CCN(CC(F)(F)F)C(=O)COc1ccc(cc1)C2SCCCS2 C66292113
C[C@@H](CSC)C(=O)Oc1c(cc(c(c1C(=O)OC)Cl)Cl)Cl C66757940
C[C@H](CSC)C(=O)N(Cc1ccc(cc1)N(C)C)CC(F)(F)F C66772898
CC(C)Oc1ccccc1CN(C)[C@H](c2ccc(cc2)F)c3ncccn3 C66880860
CN(Cc1ccc(cc1)SC(F)F)[C@H](c2ccc(cc2)F)c3ncccn3 C66881056
CCc1ncc(s1)CN(C)C(=O)[C@H](C(C)C)Sc2ccccc2 C67211922
C[C@@H](c1cccc(c1)C#N)OC(=O)CCC(=O)c2ccc(cc2)Cl C67642246
Cc1cc(cc(=O)o1)OC(=O)/C=C/c2cccc(c2)OCc3ccc(cc3)C(F)(F)F C04105231
CC(C)(C)CC(=O)N(CCc1csc2n1cc(n2)c3ccccc3)Cc4ccco4 C04158345
CC(C)CN(Cc1cccn1Cc2ccccc2Cl)C(=O)[C@H]3C[C@H]3c4ccccc4 C04827106
CCCCN([C@H](C)c1nc2ccccc2c(=O)n1c3ccccc3C)C(=O)CC(C)C C04881600
c1cc(ccc1c2nnc(o2)c3ccc(cc3)OCC(F)(F)F)OCC(F)(F)F C01608437
CCN1C(=O)/C(=C\c2cccc(c2)OCCCOc3ccc(cc3)Cl)/SC1=S C06470609
c1ccc(cc1)c2ccc(cc2)C(=O)CSc3nnc(n3C4CC4)Cc5cccs5 C08735604
Cc1ccc(cc1)COc2ccccc2/C=N/n3cnnc3SCc4ccc(cc4)C C02610554
c1cc(c(c(c1)Cl)OCCSc2nnc(n2C3CC3)Cc4cccs4)Cl C09257071
CCOc1ccc(cc1)n2c(nnc2SCc3ccc(cc3)C#N)Cc4ccccc4 C09966129
CCc1ccc(cc1)CC(=O)N(Cc2ccco2)c3nc4ccc(cc4s3)OCC C10815301
CSc1ccc2c(c1)sc(n2)N(Cc3ccco3)C(=O)CCCSc4ccc(cc4)F C10832409
CCc1ccc(cc1)CN(C)C(=O)CSc2nnc(n2CC)c3ccc(cc3)Cl C11064004
c1ccc2c(c1)ccc(c2Br)SCC(=O)OCC(=O)c3ccc(cc3)OC(F)F C03238914
c1ccc(cc1)CN(Cc2ccccc2)C(=O)CSc3nc4ccccc4n3c5ccccc5 C12632175
CCOC(=O)c1ccccc1CSc2c(c(cc(n2)c3ccccc3)C(F)(F)F)C#N C06089621
Cc1cccc2c1nc(s2)N(CCCn3ccnc3)C(=O)CSc4ccccc4 C10579824
COCC/N=c\1/n(c(cs1)c2ccc(cc2)OC(F)F)/N=C/c3ccccc3F C15980836
CC(C)N(C(C)C)C(=O)Cn1cc(c2c1cccc2)SCc3ccc(cc3)C(F)(F)F C21728500
CN(Cc1c(cccc1Cl)F)C(=O)CSc2nnc(n2CC=C)c3ccccc3 C11055992
CCN(c1ccccc1)C(=O)[C@@H](C)Sc2nnc(n2CC=C)c3ccc(cc3)Cl C23935989
CCc1ccc(cc1)c2nc(cs2)CSc3nnc(o3)COc4ccc(cc4)F C24090383
CCc1ccc(s1)C(=O)CSc2nnc(n2C[C@H]3CCCO3)c4cccs4 C24094693
Cc1ccc(cc1)OCc2nc(cs2)C(=O)N(Cc3ccco3)Cc4cccs4 C24535924
CCc1cc(cc(c1)OCCOc2ccc(cc2/C=C\3/C(=O)N(C(=S)S3)CC)Cl)C C27527898
c1cc(sc1)c2cc(c(c(n2)SCCCC(=O)c3cccs3)C#N)C(F)(F)F C27750972
CC(C)N(CC(=O)N(Cc1ccccc1)Cc2cccs2)C(=O)c3cccc(c3)Br C00742418
COCCCN(Cc1cccn1Cc2ccccc2Cl)C(=O)c3cccc(c3)C(F)(F)F C33478032
Cc1c(c(n(n1)c2ccccc2)OC(=O)[C@H](C)Oc3ccccc3)Sc4ccccc4 C33687034
CCN(CC)C(=O)c1csc(n1)c2ccccc2OCc3ccccc3C(F)(F)F C34714481
Cc1cccc(c1)Cn2cccc2CN(CCOC)C(=O)c3ccc(cc3)Br C35298978
CCCCN(Cc1cccn1Cc2cccc(c2)C)C(=O)c3cccc(c3)C(F)(F)F C35301430
C=CCN(Cc1cccn1Cc2cccc(c2)C(F)(F)F)C(=O)c3ccccc3Br C35304509
CC[C@@H](C)N(Cc1cccn1Cc2ccccc2Cl)C(=O)c3ccc(cc3)C(F)(F)F C35317124
Cc1ccc(s1)CN(Cc2ccccc2)C(=O)CN(CC=C)C(=O)c3ccc(cc3)C(F)(F)F C35798874
CN(Cc1ccccc1)C(=O)Cc2cccc(c2)N(Cc3ccccc3)C(=O)c4cccc(c4)F C35854077
Cc1cc(c(c(c1)OCc2nc(cs2)CN(CC=C)C(=O)c3cccc(c3)Br)C)C C36106161
CCCN(C)C(=O)Cc1ccc(cc1)N(Cc2cccc(c2)F)C(=O)c3ccccc3 C37558277
C[C@@H]1C(=C2C(=NC(=NC2=O)SCCCCOc3ccccc3)S1)c4ccccc4 C38746037
CCCCCn1c(=O)c2ccccc2n3c1nnc3SCc4ccc(cc4)SC C39577117
C=CCN(Cc1cccn1Cc2cccc(c2)Cl)C(=O)c3cccc(c3)C(F)(F)F C40367782
c1cc(cc(c1)F)CN(Cc2ccco2)C(=O)CCc3ncc(o3)c4ccc(cc4)F C41022672
c1ccc(cc1)CN2C(=O)/C(=C/c3ccc(cc3)OCCSc4ccccc4)/SC2=S C41108559
C[C@H](CC(=O)N(CCOC)Cc1cccn1Cc2cccc(c2)Cl)CC(C)(C)C C04798972
c1ccc(cc1)CN(Cc2ccccc2Cl)Cc3nnnn3Cc4ccc(cc4)F C57614040
c1cc(cc(c1)F)CS(=O)(=O)CCCc2nc(no2)c3cccc(c3)C(F)(F)F C58045863
c1ccc(cc1)C2=N/C(=C/c3ccccc3OCCCCCCBr)/C(=O)O2 C59402922
C[C@@H](c1ccc(c(c1)F)F)Sc2nnc(n2CCCOC)c3ccccc3Cl C59925425
c1cc(cc(c1)C(F)(F)F)CS(=O)(=O)N(Cc2cccs2)Cc3cccs3 C60357185
C=Cc1ccc(cc1)CSc2nc3ccccc3c(=O)n2CCCN4CCCC4=O C67258555
Cc1cccc(c1)Cn2cccc2CN(CCOC)C(=O)c3ccccc3F C04346012
Cc1ccc(cc1)OCCOCCOc2ccc(cc2C=O)Br C04503128
C=CCN(CC(=O)N(Cc1ccccc1)Cc2cccs2)C(=O)c3cccc(c3)F C04506103
CCCCOC(=O)CCCN1C(=O)/C(=C/c2ccc(cc2)CC)/SC1=S C04746549
COCCN(Cc1cccn1Cc2cccc(c2)Cl)C(=O)c3ccco3 C04928864
Cc1ccsc1CN(Cc2ccccc2)C(=O)CN(CC(C)C)C(=O)C C05097262
CC(C)c1ccc(cc1)/C=C/2\C(=O)N(C(=S)S2)CCCCCC(=O)OC C05522798
COCCCn1c(=O)c2ccccc2nc1SCc3ccc(cc3)SC C05801791
CCc1cc(ccc1Cl)OCCOCCn2cnc3ccccc3c2=O C02862916
CC(=O)c1ccc(cc1)OC(=O)CCCSc2nc3ccccc3s2 C07656318
CCCO[C@@H](C)OCCC#CC[C@@H](C)OC(=O)CC(Cl)(Cl)Cl C01642760
CCCO[C@H](C)OCCC#CC[C@H](C)OC(=O)CC(Cl)(Cl)Cl C01642763
CCn1c(cc(c1C)C(=O)CSc2nc3ccccc3n2CCOC)C C09073665
CCN(Cc1cccs1)C(=O)CSc2nccn2c3ccc(cc3)OC C10872134
CC(C)COc1ccc(cc1)CN(Cc2ccncc2)C(=O)/C=C/c3cccc(c3)F C14881131
c1ccc(cc1)n2c(nnc2SC[C@@H](CCC#N)C#N)Cc3cccs3 C15247705
Cc1c(c(n(n1)Cc2ccccc2)C)C(=O)N(C)Cc3ccc(cc3)OCC=C C20938542
CC(=O)c1ccc(cc1)OCC(=O)N(Cc2cccs2)Cc3cccs3 C24464431
CCOCCCC[C@@]1(c2ccccc2N(C1=O)c3ccccc3)Cc4ccncc4 C26742265
c1ccc2c(c1)nc(s2)CCCC(=O)N(Cc3ccco3)Cc4ccco4 C30471955
CCCN(CC(=O)N(Cc1ccccc1)Cc2ccc(s2)C)C(=O)c3cccs3 C33556146
CCCN(CCC)C(=O)[C@@H]1CC(=O)N(C1)Cc2cc(cc(c2)C(F)(F)F)C(F)(F)F C34916958
c1ccc(cc1)Cn2cccc2CN(Cc3ccco3)C(=O)c4ccc(cc4)C(F)(F)F C35305291
Cc1ccsc1CN(Cc2ccccc2)C(=O)CN(CC(C)C)C(=O)c3ccccc3 C33851065
CCCN(CC(=O)N(Cc1ccccc1)Cc2c(ccs2)C)C(=O)c3cccc(c3)F C35774859
CC(C)CN(Cc1csc(n1)COc2ccc(cc2)Cl)C(=O)c3ccccc3 C36105422
CCCN(Cc1csc(n1)COc2ccc(cc2)Cl)C(=O)c3ccccc3C C36105633
CCCN(Cc1csc(n1)COc2cccc(c2)C)C(=O)c3cccc(c3)C C36106591
CCCN(Cc1csc(n1)COc2ccc(c(c2)C)C)C(=O)c3ccccc3 C36107063
Cc1ccc(cc1)C(=O)N(CC=C)Cc2csc(n2)COc3ccc(c(c3)C)C C36107091
Cc1cccc(c1C)OCc2nc(cs2)CN(CC=C)C(=O)c3ccccc3 C36114343
CCCOC(=O)CCCN1C(=O)/C(=C\c2c(cccc2Cl)F)/SC1=S C40938920
CCCN(CC(=O)OC)C(=O)COc1ccc(cc1Cl)Br C42712996
CC(C)C(=O)N(Cc1nccn1Cc2ccccc2C(F)(F)F)CC3CC3 C06689723
C[C@H](c1cc(ccc1F)F)N(C)S(=O)(=O)c2ccc(cc2)OCCOC C56106196
CCN(C[C@H]1CCOC1)C(=O)/C(=C\c2cc(n(c2C)CCC(C)C)C)/C#N C57729870
Cc1ccc(cc1)OCc2nc(cs2)CC(=O)OCc3ccccc3F C57795026
CCCCn1c(c(nc1S[C@@H](c2ccccc2)C(=O)N(CC)CC)C)C C58603954
CCCCN(CC(F)(F)F)C(=O)CSc1c(c(c(c(n1)C)C)C)C#N C59252413
CCOC(=O)CN(CC(F)(F)F)C(=O)CSc1ccc2c(c1)CCC2 C60191590
COCCN(Cc1cccs1)S(=O)(=O)c2cccc(c2)C(F)(F)F C60733668
Cc1c(c2c(nc(nc2s1)C)N(CCOC)CCOC)c3ccc(cc3)F C62046575
CCOC(=O)CN(CC(F)(F)F)C(=O)Cc1ccc(cc1)Br C63448721
CCCC(CCC)SCC(=O)c1cc(n(c1C)[C@H]2CCS(=O)(=O)C2)C C64048566
CC(C)CN(CC(F)(F)F)C(=O)CSc1nnc(s1)N2CCCC2 C64659581
c1cc(c(c(c1)Cl)Cc2nnc(o2)SCCOCC(F)(F)F)F C66257592
CCOc1ccccc1C[S@](=O)Cc2coc(n2)c3ccc(cc3)OC C66295916
C[C@H](CSC)C(=O)Oc1ccc(cc1)N(C)S(=O)(=O)c2cccs2 C66754568
CCc1ncc(s1)CN(C)C(=O)CCc2ccccc2OC(F)(F)F C67235285
CCCN(CCC)C(=O)CS(=O)(=O)Cc1ccc(s1)Br C67651251
CCOC(=O)CC(=O)CSc1c2cc(ccc2nc(n1)c3ccccc3)F C04130344
CCOc1cc(cc(c1OCC#C)CC=C)/C=C/2\C(=O)N(C(=O)S2)CC#C C04616518
CCOc1cccc(c1OC(=O)C)/C=C\2/C(=O)SC(=N2)SCC=C C03003204
Cc1ccc(cc1)C(=O)N(CC=C)CC(=O)N(Cc2cccn2C)CC(C)C C04806772
CCOC(=O)CC(=O)CSc1c(c(cc(n1)C)c2ccsc2)C#N C02272857
CS(=O)(=O)N(CC=C)CC(=O)N(Cc1ccc(cc1)F)Cc2cccs2 C05100763
CCC(=O)N(CCOC)Cc1nccn1Cc2cccc(c2)C(F)(F)F C06695658
CCCCSc1nnc(s1)SCC(=O)[C@H](C#N)c2nc(cs2)C C07931403
Cc1cc(c(s1)C)C(=O)CCC(=O)OCCOc2ccc(cc2)C#N C09842098
CCC(=O)N(CCOC)Cc1nccn1Cc2ccc(cc2)C(F)(F)F C06688968
c1ccc(cc1)N(CCC#N)C(=O)COC(=O)CCSc2ccccc2 C28289416
CSCc1nnc(o1)SCC(=O)N(Cc2ccccc2)c3ccccc3 C29918142
CC(C)CN(Cc1cccn1C)C(=O)CN(CC=C)C(=O)c2cccc(c2)F C35345948
CN(C)C(=O)N(CC=C)CC(=O)N(Cc1ccc(cc1)F)Cc2cccs2 C35383346
CCN(CCN1[C@@H](SCC1=O)c2ccc(cc2)C(C)(C)C)C(=O)COC C35614699
CC(C)c1ccccc1OCc2nc(cs2)CN(CCCOC)C(=O)C C36105073
CC(C)CCN(C[C@@H]1CN(CCO1)Cc2ccncc2)C(=O)CC(C)C C34686571
CCOc1ccccc1/C=C\2/C(=O)N(C(=S)S2)CCCC(=O)OC C40888338
CCCOc1ccccc1/C=C/2\C(=O)N(C(=S)S2)CCC(=O)OCC C40938157
CCCN(CCS(=O)(=O)c1ccc(cc1)Br)CC(=O)OC C48400873
CCC(=O)N(Cc1nccn1Cc2ccc(cc2)C(F)(F)F)C[C@H]3CCCO3 C06690397
CN(CCOc1ccccc1OC)Cn2c(=S)sc(n2)SC C54569371
CCN(C[C@@H](C)C#N)C(=O)CCC(=O)c1cc(ccc1OC)Br C56409140
CCCN(CC#N)C(=O)CCCN1C(=O)/C(=C\c2cccs2)/SC1=S C56485123
CCCc1nc(cs1)CS(=O)(=O)CC(=O)N(C)Cc2ccc(cc2)CC C57741467
Cn1ccnc1[C@@H](C(F)(F)F)OC(=O)CCCOc2cccc(c2)F C58087875
COCCN(Cc1cccs1)C(=O)c2c(c3ccccc3o2)COC C52843507
CCCc1nc(cs1)CS(=O)(=O)[C@H](C)C(=O)N(C)Cc2ccccc2C C58619841
CC(C)CCN(CCC(C)C)C(=O)c1ccc(cc1)N2C(=O)CCC2=O C58638285
Cc1ccccc1CN(CC(=O)OC)S(=O)(=O)Cc2ccccc2F C60375473
CCOC(=O)CN(C(C)C)C(=O)c1ccc(cc1)COCC(F)(F)F C60540710
CCSCCOC(=O)CN(C)S(=O)(=O)c1ccc(cc1)Br C62697368
Cc1c(c(nc(n1)SC)C)CCC(=O)N(CCOC)CC(F)(F)F C62919277
COCCN(CC(F)(F)F)C(=O)c1cc(c(nc1)OCC(F)(F)F)Cl C62921606
COCCN(CC(F)(F)F)Cn1c(=O)c(cc(n1)C2CC2)C(F)(F)F C63281505
CCOC(=O)CN(CC1CC1)C(=O)CSc2ccc(cc2F)C(=O)C C63439851
Cc1nc(cs1)COc2ccccc2/C=C/C(=O)N(C)CCc3ccncc3 C63488035
COCCN(CCOC)Cc1coc(n1)c2ccc(cc2)Br C64507983
CN(CCCOc1ccc(cc1)S(=O)(=O)C)c2c(cccn2)C(F)(F)F C64948026
c1cc(sc1)c2cc(no2)CS(=O)(=O)CCCOCC(F)(F)F C65651761
C=CCN(CCc1ccccc1)Cn2c(=S)sc(n2)N3CCOCC3 C65943197
CCN(CC)S(=O)(=O)c1ccc(cc1)C(=O)N(CC=C)CC(F)(F)F C66292425
CN(CCCC(=O)N(CC=C)CC(F)(F)F)S(=O)(=O)c1cccs1 C66305972
CCN(CC)S(=O)(=O)c1ccc(nc1)SCCOCC(F)(F)F C66409248
COCCN(CCOc1cccc2c1cccc2)[C@@H]3CCS(=O)(=O)C3 C66493418
Cc1c(scn1)CN(C)CC(=O)N(C)Cc2ccc(cc2)OC(F)F C66565855
Cc1c(ccc(n1)c2ccsc2)C(=O)N(C)CCCC(=O)OC(C)(C)C C66776510
CC(=O)c1ccc(c(c1)F)SCC(=O)N(C)CCCC(=O)OC(C)(C)C C66777855
CCCCN(CC)C(=O)CN1CCN(CC1)c2ccc(cn2)C(F)(F)F C67127040
CCc1ncc(s1)CN(C)CC(=O)N(C)CCOc2ccccc2F C67403214
CCCCN(CC(=O)N(Cc1cccn1C)CC(C)C)C(=O)c2ccc(cc2)F C04459955
CCCCN(Cc1cccn1Cc2cccc(c2)C)C(=O)CN(C(C)C)C(=O)C C04573890
CCCCN(Cc1cccn1C)C(=O)CN(CC(C)C)C(=O)c2cccc(c2)F C04588556
c1ccc(cc1)N(CCC#N)C(=O)COC(=O)/C=C/c2ccc(cc2)C(F)(F)F C04779029
Cc1cc(cc(c1)N(CCC#N)C(=O)COC(=O)/C=C/c2ccccc2F)C C05078736
CCCn1c(cc(c1C)/C=C(\C#N)/C(=O)OCC(=O)c2ccc(cc2)Cl)C C05870320
CCN(CC)S(=O)(=O)c1ccc(c(c1)C(=O)OCc2ccccc2Cl)F C05801898
Cc1cc(cc(c1OC(F)F)C)/C=C/C(=O)c2ccc(cc2)OCC(=O)N(C)C C07712987
Cc1cc(c(n1Cc2ccco2)C)C(=O)COC(=O)CSc3ccc(cc3)F C07985548
CCn1c(nnc1SCC(=O)N(C)Cc2cccc(c2)F)Cc3ccccc3 C11971401
C[C@@H](c1ccc(cc1)F)N(C)C(=O)CSc2nc3ccccc3n2CCOC C11490454
Cc1c(c(nc(n1)c2ccco2)SCCCC(=O)c3ccc(cc3)F)C(=O)C C14247555
c1ccc(cc1)Cc2nnc(n2c3ccccc3)SC[C@@H](CCC#N)C#N C14304185
COCc1c2c(cccc2sc1C(=O)OCCOc3ccc(cc3)C#N)F C17937880
CCN(Cc1ccc(s1)Cl)C(=O)/C=C/c2ccc(c(c2)OC)OCC#N C18831119
Cc1cc(c(n1CC=C)C)C(=O)COC(=O)CSc2nc3ccccc3s2 C21182403
C[C@H](C(=O)N(CCC#N)c1ccccc1)OC(=O)/C=C/c2cccc(c2)F C21678778
CCc1cc(sc1C)C(=O)O[C@H](C)C(=O)N(CCC#N)c2ccccc2 C23939146
c1ccc(c(c1)N(CCC#N)C(=O)COC(=O)c2cccc(c2)C(F)(F)F)F C28425850
CCN(CC)c1ccc(cc1)CN(C)C(=O)Cc2coc(n2)c3ccccc3 C32841788
CCCCN([C@H](C)c1nc2ccc(cc2c(=O)n1C)Cl)C(=O)CCCCl C35030679
CC(C)C(=O)N(CCc1csc2n1cc(n2)c3ccccc3)CCOC C35470421
CCCN1CCc2c(c(nn2c3ccccc3F)CN(CC4CC4)C(=O)CC)C1 C35921331
CC(C)C(=O)N(CCOC)Cc1csc(n1)COc2cccc3c2cccc3 C36115036
Cc1nc(cs1)CSc2nnc(n2CCCOC)c3ccccc3Cl C40161748
CC(C)OCCCn1c(=O)c2ccc(cc2nc1SC[C@H]3CCCO3)Cl C41771329
Cn1ccnc1[C@@H](C(F)(F)F)OC(=O)c2cccc(c2)OCc3cccs3 C41795210
CCN(CC)S(=O)(=O)c1ccc(nc1)SCc2csc(n2)C(C)(C)C C48054257
C=CCn1cnnc1SCc2cc(ccc2OCc3cccnc3)Cl C48299574
CCCN(CC(=O)N(Cc1cccn1C)CC(C)C)C(=O)c2ccc(cc2)Cl C05097613
Cc1c(c(n(n1)Cc2ccccc2)Cl)CSc3nnc(n3CC=C)C4CC4 C53424587
CCOC(=O)CCCSc1nc2ccccc2c(=O)n1c3ccccc3F C07159233
Cc1cc(c(n1CCOC)C)C(=O)CSc2nccn2c3cccc(c3)Cl C22718309
Cc1ccccc1n2ccnc2SCC(=O)c3cc(n(c3C)[C@@H](C)COC)C C25256728
CCC(CC)n1c(nnc1SCCCC#N)COc2ccccc2Cl C58110463
CCOC(=O)CN(Cc1ccc(cc1)C)C(=O)c2csc(n2)c3ccsc3 C58158936
CCN(CC)S(=O)(=O)c1ccc(cc1)C(=O)/C=C/c2cccc(c2)OCC C59269841
Cc1cc(c(n1C2CC2)C)C(=O)COC(=O)CSc3nc4ccccc4s3 C57532750
Cc1c(cco1)c2nnc(n2CC=C)SCCCC(=O)c3ccc(cc3)F C60384065
Cc1cc(c(n1CC(C)C)C)/C=C(/C#N)\C(=O)OCC(=O)c2ccc(cc2)F C60386039
CCCN(Cc1ccc(cc1)C)C(=O)CSc2nnc(s2)OC(C)C C60529936
COCCCCN(Cc1ccccc1)C(=O)c2cc3c(s2)nc4n3ccs4 C57456465
CCN(c1nc(cs1)/C=C/C(=O)c2ccc(cc2)OCC(F)(F)F)C(=O)C C63845877
CCOC(=O)CN(CCOC)Cc1csc(n1)c2ccccc2Cl C64508831
CC(C)CCc1nc(cs1)CSc2nnc(n2C3CC3)c4ccncc4 C64927252
Cc1c(cco1)c2nnc(n2Cc3ccccc3)SCCOCC(F)(F)F C66408961
C[C@H](CN(C)C(=O)CCCN(C)S(=O)(=O)c1cccs1)c2ccccc2 C66459212
Cc1c(sc(n1)c2cccs2)C(=O)N(C)CCCC(=O)OC(C)(C)C C66777523
Cc1c(nc(o1)c2cccs2)CC(=O)Oc3ccccc3OCC(F)(F)F C67644369
c1ccc(cc1)n2cc(cn2)CCC(=O)Oc3ccccc3OCC(F)(F)F C67644788
CCCN(CCC)C(=O)C[C@H](c1ccccc1F)c2cnc3n2c(ccc3)C C04378851
CCCCN1C(=O)C(=C/C=C/c2ccccc2)C(=O)N(C1=S)CCCC C04419705
CCOc1ccccc1OCCOCCOc2cc(c(c(c2)C)Cl)C C02984857
Cc1cc(c(c(c1)Cl)OCCOCCOc2cccc3c2nccc3)C C04701919
CCOC(=O)[C@@H](C)N(c1c(cccc1C)C)C(=O)C(C(F)(F)F)C(F)(F)F C02981410
CCCCN(CCCC)C(=O)CSc1nn(c(=S)s1)c2ccccc2 C05175746
C=CCN1C(=O)/C(=C/c2ccccc2OCCOc3ccccc3Cl)/SC1=S C02978300
C[C@@H](C(=O)N(CCOC)Cc1cccn1Cc2ccccc2Cl)Cl C06200606
Cc1nc(cs1)COc2ccccc2/C=C/C(=O)N(C)Cc3ccc(cc3)SC C11519198
CCOc1ccccc1OCCOc2ccc(cc2Br)C=O C11861107
CCOc1cc(cc(c1OCCOc2ccccc2)Br)C=O C11947226
Cc1ccccc1Cn2ccnc2CN(Cc3ccco3)C(=O)CC(C)C C06723495
CC(C)CC(=O)N(Cc1nccn1Cc2ccc(cc2)C(F)(F)F)C3CC3 C06688984
CCC(=O)N(Cc1nccn1Cc2ccc(cc2)C(F)(F)F)CC3CC3 C06690401
CCCCOc1ccc(cc1)C(=O)N(Cc2ccco2)Cc3cccs3 C15831746
Cc1ccc(cc1)SCc2nn(c(=S)n2CC=C)CC(=O)c3ccc(cc3)Cl C16769581
CCCCN(CCCC)C(=O)[C@@H]1CC(=O)N(C1)c2ccc(c(c2)Cl)F C20613778
CCCCN(CCCC)C(=O)[C@@H]1CC(=O)N(C1)c2ccc(c(c2)Cl)C C21348509
CCc1ccc(cc1)OCCSc2nc3ccccc3n2[C@@H](C)C(=O)C C21659934
CCc1ccc(s1)C(=O)COC(=O)c2ccc(cc2)SCc3csc(n3)C C25593451
CCCN(CCC)C(=O)C[C@H](c1ccccc1F)c2cnc3n2cccc3C C35438471
c1cc(ccc1Cn2ccnc2CN(CC3CC3)C(=O)C4CC4)C(F)(F)F C35638266
Cc1cccc(c1C)OCc2nc(cs2)CN(CC=C)C(=O)c3ccc(cc3)Cl C36031730
Cc1cccc(c1)OCc2nc(cs2)CN(CC=C)C(=O)c3ccccc3C C36032280
CCCN(Cc1csc(n1)COc2ccc(cc2)Cl)C(=O)c3ccccc3 C36105622
Cc1cccc(c1)OCc2nc(cs2)CN(CC(C)C)C(=O)c3ccc(cc3)F C36106328
Cc1ccc(cc1C)OCc2nc(cs2)CN(CC(C)C)C(=O)c3ccc(cc3)F C36106855
Cc1cccc(c1C)OCc2nc(cs2)CN(CC=C)C(=O)c3ccc(cc3)F C36114327
Cc1cccc(c1C)OCc2nc(cs2)CN(CC=C)C(=O)c3cccs3 C36114334
Cc1ccccc1OCc2nc(cs2)CN(CC(C)C)C(=O)CC(C)C C36114791
Cc1c(sc(n1)N(CC=C)C(=O)CCc2ccc(cc2)C(C)C)C(=O)C C36614245
CCCN(CC(=O)OCC)C(=O)CSc1ccc(cc1)Br C38020033
CC(C)COc1ccc(cc1)C(=O)N(Cc2ccco2)Cc3c(cccc3Cl)F C38647463
CCCOC(=O)CCCN1C(=O)/C(=C/c2cccc3c2cccc3)/SC1=S C40938958
COCCN(CCOC)C(=O)/C=C/c1cc(cc(c1)C(F)(F)F)C(F)(F)F C58060241
CCSc1nnc(s1)SCC(=O)c2cc(n(c2C)CC(F)(F)F)C C58154493
Cc1c(c(n(n1)C)C)CCC(=O)N(Cc2ccc(cc2)Cl)[C@@H](C)Cc3cccs3 C58475962
CCCN(CC(F)(F)F)C(=O)c1c(nc(s1)c2ccc(cc2)OCC)C C59252820
CC(C)CCn1c(=O)c2ccccc2nc1SCCCOCC(F)(F)F C59961709
CCN([C@H](C)C(C)C)C(=O)/C=C/c1ccc(cc1)OCc2csc(n2)C C60141089
CC(C)c1ccc(cc1)CSc2nnc(s2)SC[C@H](CCC#N)C#N C61732943
CCN(c1cccc(c1)F)C(=O)C(=O)N(C)CCCOc2ccccc2C C62688180
CCCC(CCC)S(=O)(=O)Cc1csc(n1)COc2ccc(cc2)F C63928005
CCn1c(nnc1SCCCOCC(F)(F)F)c2ccc(cc2)Cl C64652224
CCOc1ccc(cc1)c2nc(cs2)CC(=O)N(C)CCC(F)(F)F C65760045
c1cc(cc(c1)OCC(F)(F)F)CSc2nnc(o2)Cc3cccs3 C66261228
COc1cccc(c1OC(F)F)/C=C/C(=O)N(CC=C)CC(F)(F)F C66292088
CCCCN1C(=O)c2ccc(cc2C1=O)C(=O)N(CC=C)CC(F)(F)F C66292352
CCCCc1nc(cs1)CS(=O)(=O)[C@H](C)c2ccc(cc2)OC(F)F C66503432
CCN([C@H](C)C(C)C)C(=O)c1ccc(s1)C(=O)N(CC)[C@H](C)C(C)C C67114651
C[C@H]1CC[C@@H]([C@H](C1)OC(=O)COC(=O)/C=C/c2ccc(o2)I)C(C)C C03226075
Cc1cc(ccc1Cl)OCCCOc2ccc(cc2)/C=C/3\C(=O)N(C(=S)S3)CC=C C02878375
CC(C)COC(=O)COc1ccc2c(c1)oc(c(c2=O)c3ccc(cc3)Cl)C(F)(F)F C01929474
Cc1ccc(cc1)c2csc3c2c(=O)n(c(n3)SCc4cccc(c4)C(=O)OC)CC=C C08950538
CCOc1ccc(cc1)n2c(nnc2SCC(=O)c3ccccc3)c4ccccc4Cl C02444778
C=CCc1ccccc1OCCOc2ccccc2/C=c\3/c(=O)n4c5ccccc5nc4s3 C09334115
Cc1ccccc1CSc2nnc(n2c3ccc(cc3)OC)COc4ccc(cc4)Cl C09309561
CSc1ccc2c(c1)sc(n2)N(CCc3cccs3)C(=O)CCSc4ccc(cc4)Cl C10097868
C[C@H](c1ccc(cc1)F)N(C)C(=O)CSc2nnc(n2c3ccccc3)Cc4cccs4 C11018091
CCCC[C@H]1C(=O)N(/C(=N\N=C\c2ccc(cc2)OC)/S1)Cc3cccc4c3cccc4 C13617429
Cc1ccc(cc1)OCc2nnc(n2Cc3ccco3)SCc4c(cccc4Cl)Cl C02453367
CCCCCN1C(=O)/C(=C\c2ccc(cc2)OC(=O)c3c(c4ccccc4o3)C)/SC1=S C13809884
Cc1ccc(c(c1)I)OCCOCCOc2cccc3c2nccc3 C02983653
CCOc1cc(ccc1OCc2ccc(cc2Cl)Cl)/C=C/3\C(=O)N(C(=S)S3)/C=C/C=C C16689111
Cc1cc(c(n1c2cccc(c2)F)C)C(=O)CSc3nnc(n3C4CC4)Cc5cccs5 C17273668
CCc1cccc2c1nc(s2)N(CCN3CCOCC3)C(=O)CSc4ccc(cc4)F C20742713
c1ccc(cc1)SCCCC(=O)N(Cc2ccco2)c3nc4ccc(cc4s3)Br C22897319
COc1ccccc1c2nnc(n2CC=C)SCC(=O)c3ccc4c(c3)-c5ccccc5C4 C23553908
c1ccc(cc1)Cn2c3ccc(cc3nc2CSc4nncn4CCc5cccs5)Cl C25593956
CC[C@@H](C)CN(CC(=O)N(Cc1ccccc1)Cc2ccc(s2)C)C(=O)c3ccccc3F C33594489
CC[C@@H](C)CN(CC(=O)N(Cc1ccccc1)Cc2cccs2)C(=O)c3ccc(c(c3)Cl)Cl C33741658
CC(C)CN(CC(=O)N(Cc1ccc(cc1)F)Cc2cccs2)C(=O)c3ccc(c(c3)Cl)Cl C34911280
CCCCC(=O)N(CC(C)C)[C@H](C)c1nc2cc(ccc2c(=O)n1c3ccc(cc3)C)Cl C35071725
CCCCN([C@H](CC)c1nc2ccccc2c(=O)n1c3ccc(c(c3)Cl)F)C(=O)C4CC4 C35073098
CCCN([C@H](CC)c1nc2ccccc2c(=O)n1c3ccc(cc3)CC)C(=O)c4ccccc4C C35093470
COCCCN(Cc1cccn1Cc2cccc(c2)C(F)(F)F)C(=O)c3ccc(c(c3)Cl)Cl C35304433
CCCCN(CC(=O)N1CCc2c(ccs2)[C@H]1c3ccc(cc3)C(C)(C)C)C(=O)CCCl C35382420
CC(C)CC(=O)N(CCc1csc2n1cc(n2)c3ccc4ccccc4c3)Cc5ccco5 C35470734
CC(C)N(CC(=O)N(Cc1ccc(cc1)F)Cc2cccs2)C(=O)c3cccc4c3cccc4 C35771144
CC(C)CN(C[C@H]1CN(C[C@@H]1c2cccc(c2)F)Cc3ccccc3F)C(=O)c4ccccc4 C35810284
Cc1ccccc1C(=O)N(C[C@H]2CN(C[C@@H]2c3ccccc3)Cc4ccccc4F)CC(C)C C35887812
Cc1ccc(o1)CN2C[C@H]([C@@H](C2)c3cccc(c3)C(F)(F)F)CN(CC(C)C)C(=O)c4ccccc4 C35888136
CCCN(Cc1c(nn(c1Oc2ccc(cc2)Cl)C)c3ccccc3)C(=O)c4cccs4 C35980426
CC[C@@H](C)N(Cc1csc(n1)COc2ccccc2C(C)C)C(=O)c3cccc(c3)Br C36105022
Cc1ccc(cc1C)OCc2nc(cs2)CN(CC(C)C)C(=O)c3ccc(cc3)Cl C36106878
Cc1cc(n(n1)CCN(c2nc3c(cccc3s2)C(C)C)C(=O)CSc4ccccc4)C C38902253
c1cc(ccc1c2cc(c(c(n2)SCC(=O)c3ccc(cc3)F)C#N)C(F)(F)F)SC(F)F C39858458
COc1ccc(cc1)C(=O)CSc2c(c(cc(n2)c3ccc(cc3)SC(F)F)C(F)(F)F)C#N C39858459
CC[C@H](C)c1ccc(cc1)Cn2c3ccccc3nc2CN(C)S(=O)(=O)c4ccccc4 C39917863
CCOc1cc(ccc1OCc2ccc(cc2Cl)Cl)/C=C\3/C(=O)N(C(=S)S3)CC(C)C C40006131
CCC[C@]1(Cc2ccccc2-c3c1c(=O)n(c(n3)SCC(=O)OCC)c4ccccc4)C C40032673
CCc1ccc2c(c1)C(=O)/C(=C/c3ccccc3OC(=O)[C@H](CC)Oc4ccc(cc4)F)/O2 C40130457
Cc1ccccc1N2C[C@@H](CC2=O)c3nc4ccccc4n3CCCCOc5cc(cc(c5)C)C C40251548
Cc1ccc(cc1)c2cnc(o2)CCC(=O)N(Cc3cccc4c3cccc4)Cc5ccco5 C41020807
c1ccc(cc1)n2c(nnc2SCCc3ccncc3)CSc4nc5ccccc5s4 C45668996
CC/N=C\1/N(C(=O)/C(=C\c2ccc(c(c2)OCC)OCc3ccc(cc3)Cl)/S1)CC C12402013
CCc1ccc(cc1)c2nc(cs2)CSc3nnc(n3C)COc4ccccc4Cl C57594349
CC(C)COc1ccc(cc1)C(=O)/C=C/c2csc(n2)N(c3ccc(cc3F)F)C(=O)C C58304172
c1ccc(cc1)CCn2c(nnc2SCCn3cccn3)c4ccc(cc4)Br C59933309
c1cc(cc(c1)OC(F)F)CSc2nnc(s2)SCc3cccc(c3)OC(F)F C60245505
COCCCNC(=O)c1ccc(c(c1)[N+](=O)[O-])Sc2cccc(c2)Cl C03020140
CCOC(=O)COc1ccc(cc1)/C=C(\C#N)/C(=O)Nc2ccccc2C C01195449
CCOc1ccc(cc1OCC)C(=O)OCC(=O)Nc2cc(ccc2C)C C03226079
CCCCn1c(nnc1SCC(=O)Nc2ccccc2)c3ccoc3C C04860324
CCCOc1ccc(c(c1)OCCC)/C=N/Nc2nc(cc(n2)C)C C04924057
CCN(CC)c1ccc(cc1)/C=N/NC(=O)[C@H](C)Cn2cnc3c2cccc3 C02686192
C[C@H]1C[C@H]1C(=O)OCC(=O)Nc2c(c3c(s2)CCCC3)C(=O)OC(C)C C05694200
CC(C)Oc1ccc(cc1OC)/C=C/C(=O)Nc2cccc(c2)C(=O)OC C01945410
CCOC(=O)c1c2c(sc1NC(=O)[C@H](C)OC(=O)/C=C/C)C[C@@H](CC2)C C06844307
c1ccc(cc1)COc2ccc(cc2)OC[C@@H](Cn3c4ccccc4nn3)O C06864230
Cc1cc(ccc1C(C)C)OCC(=O)OCC(=O)NC2(CCCC2)C#N C07241005
C[C@@H](C(=O)NC(C)(C)C)Sc1nnc(n1CC=C)c2ccccc2OC C07773867
Cc1ccc(cc1NC(=O)CCc2c(nn(c2C)CC(C)C)C)C(=O)OC C07961378
CCOC(=O)c1ccc(cc1)NC(=O)/C(=C/c2ccccc2OC(C)C)/C#N C01453867
CCCCN([C@@H](C)CC)C(=O)CN1C(=O)[C@](NC1=O)(C)c2ccc(cc2)C C08643441
CC(C)COc1ccc(cc1)C(=O)OCC(=O)Nc2cccc3c2cccn3 C09482972
Cc1csc(n1)NC(=O)COC(=O)c2ccc(cc2)OCCC(C)C C09533469
CCOc1ccccc1NC(=O)[C@H](C)OC(=O)Cn2c(cc3c2cccc3)C C10622324
CC[C@H](C)[C@@H](C(=O)OCc1cc(no1)C)NC(=O)c2ccc(cc2)Cl C14677181
CCOC(=O)c1c(nc(s1)N/N=C/c2ccc(cc2)OC(C)C)C C16680070
CCCCCC[C@]1(C(=O)N(C(=O)N1)Cc2coc(n2)c3cccs3)C C21143881
CCC[C@H](C)NC(=O)COC(=O)c1ccc(o1)c2ccc(cc2)C(=O)C C21234704
CCCCCCn1c2ccccc2nc1S[C@@H](C)C(=O)N3CCNC3=O C07098538
CCCCc1nnc(s1)NC(=O)c2c(cco2)COc3ccccc3 C22240889
CCCN(CCC)c1ccc(cc1)/C=N/NC(=O)[C@H]2COc3ccccc3O2 C23410907
CCc1ccccc1NC(=O)[C@H](C(C)C)Sc2nnnn2CC(C)C C30758866
CCOC(=O)c1c2c(sc1NC(=O)[C@@H](C)OC(=O)/C=C/C)C[C@H](CC2)C C32744889
CC[C@@H](C)Nc1c2c(c(sc2nc(n1)Cl)C(=O)OCCOC)C C36327268
c1cc(oc1)CNC(=O)c2ccc(o2)COc3ccc(cc3)OC(F)(F)F C36357442
CCOC(=O)c1ccc(cc1)Nc2cc(nc(c2C(=O)OCC)C)C C00211785
CCCn1c(nnc1SCC(=O)Nc2ccc(cc2)OCC)C(C)C C01364224
CCOC(=O)c1csc(c1C(=O)OCC)NC(=O)c2ccc(c(c2)C)C C41305344
CCc1nc2n(n1)c(c(s2)[C@H](c3ccc(o3)C)[NH+](CC=C)CC=C)[O-] C41637332
CCCn1c(=O)c(nn(c1=O)CCC)N[C@@H](C)c2ccc(cc2)C(C)C C41669301
CCCn1c(=O)c(nn(c1=O)CCC)N[C@H](C)c2ccc(cc2)C(C)C C41669307
CC[C@H](C)NC(=O)[C@@H](C(C)C)Sc1nnc(n1C)c2ccc(cc2)OC C42990256
CCOC(=O)Nc1cccc(c1)OC(=O)CCC(=O)c2ccc(cc2)C C44569478
C[C@H](CNC(=O)CCc1nc(no1)c2ccccc2)N(C)c3ccccc3 C46837667
CCCN(Cc1ccc(cc1)C#N)C(=O)NC[C@H](C)Cn2c(cc(n2)C)C C47095465
c1cc(cc(c1)OC(F)F)CNC(=O)N(Cc2ccco2)Cc3ccco3 C51719125
C[C@H](CCC(C)C)NC(=O)CSc1nnc(n1C)c2ccc(cc2)OC C08505094
Cc1c(nc2nc(nn2c1C)SCC(=O)N[C@H](C)CCCC(C)C)C C59019374
CC(C)(C)c1ccc(cc1)OCCNC(=O)CN(C)C(=O)OC(C)(C)C C60377040
CCC(CC)c1nnc(s1)NC(=O)N(CC=C)Cc2cccc(c2)C#N C63389856
CC(C)Oc1ccc(cn1)CNC(=O)N(CC=C)Cc2cccc(c2)C#N C63402100
C[C@@H](CNC(=O)CCCn1nc(nn1)c2ccccc2)c3ccccc3 C63854366
C[C@H]1CCCC[C@]12C(=O)N(C(=O)N2)CC(=O)N(CCC(C)C)CCC(C)C C57499658
CCOc1ccc(cc1NCc2nc(no2)Cc3cccc(c3)Cl)OC C67450661
Cc1ccc(c(c1)OCCC(=O)N[C@H](C)Cc2ccccc2F)[N+](=O)[O-] C67466285
C[C@@H](C(=O)Nc1cccc(c1)COCc2ccco2)Oc3cccc(c3)C#N C67493747
CCN(CC)c1ccc(cc1)/C=C\2/C(=O)N(C(=S)N2CC(=O)OC)C C02829096
c1ccc(cc1)N(CCC#N)C(=O)COC(=O)c2ccc(nc2)Cl C04966369
Cc1nc(n(n1)[C@H](C)CC(=O)OCC(=O)c2ccc3ccccc3c2)C C04988196
CCOC(=O)CC(=O)Cn1c(=O)ccc(n1)c2ccc(c(c2)C)C C05401500
Cc1csc(n1)[C@@H](C#N)C(=O)COC(=O)c2cccc(c2)n3cccc3 C06606667
CC[C@H](C)N(CC(=O)N(Cc1cccn1C)Cc2ccco2)C(=O)C C06707104
Cc1nnc(n1CC=C)SCc2cccc(c2)S(=O)(=O)N(C)C C08936523
Cc1c(sc(n1)C)C(=O)OCC(=O)N(CCC#N)c2ccc(cc2)F C10142545
Cc1ccc(n1c2ccc(cc2)C(=O)OCC(=O)N(C)CCC#N)C C03377905
Cn1c2ccccc2nc1SCC(=O)N(CCC#N)Cc3ccco3 C07154008
CC(C)c1nnc(o1)CSc2nnc(n2CC=C)C(F)(F)F C20840166
CSCc1nnc(o1)SCC(=O)N(CC#N)c2ccccc2 C22133224
Cc1c(sc(n1)C)C(=O)OCC(=O)N(CCC#N)c2ccccc2F C23879425
COCCN(Cc1ccco1)S(=O)(=O)c2ccc(nc2)Cl C26837770
c1ccc2c(c1)ncn2CCS(=O)(=O)N(C[C@@H]3CCOC3)C4CC4 C32469391
Cc1ccc(o1)CN(CCOC)C(=O)CN(C(C)C)C(=O)C(C)C C33785476
Cc1ccc(o1)CN(CCOC)C(=O)CN(C(C)C)C(=O)[C@@H](C)Cl C06846636
Cc1c(c(n(c1C(=O)OC)C)C)C(=O)CN(C2CC2)C(=O)C3CCC3 C36006350
CCOC(=O)c1c(c(c(n1C)C)C(=O)[C@@H](C)N(C2CC2)C(=O)C)C C36006483
Cc1c(c(n(c1C(=O)OC)C)C)C(=O)[C@H](C)N(CC(C)C)C(=O)C C36017541
CCOC(=O)c1c(c(c(n1C)C)C(=O)[C@@H](C)N(C)C(=O)C2CC2)C C36028276
C[C@@H](C(=O)C)OC(=O)c1cccc(c1)S(=O)(=O)N(C)C(C)C C22859093
CCOC(=O)C1=C(C(=N[C@H]1C)C(=O)CSc2nnc(s2)C)C C40018505
CCN(CC)C(=O)[C@H](C)Sc1nnc(s1)N(C2CC2)C(=O)C C42617981
Cc1ccc(cc1[N+](=O)[O-])C(=O)N(CCOC)Cc2ccsc2 C44446851
CCN(C[C@H](C)C#N)C(=O)CSc1nnc(n1C2CC2)C(C)C C53665213
CCn1c(c(c(n1)C)CN(CCOC)C(=O)c2cccc3c2OCC3)C C55269641
CCOc1cc(ccc1OC(F)F)/C=C/C(=O)N(CC#N)CC#N C57684136
Cc1nc(cs1)COc2ccc(cc2)C(=O)OCC(=O)N(C)C C07310139
Cc1cc(no1)CS(=O)(=O)CC(=O)N(CC(C)C)CC(C)C C58615052
CCN(Cc1ccc(cc1)N(C)C)C(=O)[C@@H](C)Sc2nncn2C C58854478
Cc1cc(nc(n1)SCC(=O)N(CCC#N)Cc2ccco2)C C60626040
CCN(C[C@H]1CCOC1)C(=O)CCc2nnc(o2)c3ccsc3 C48333431
CN(CCOc1cccc(c1)F)C(=O)CN(C)c2ccc(cn2)C#N C62266596
CCc1nc(cs1)CN(C)S(=O)(=O)c2ccccc2C(=O)OC C63199460
C[C@@H](C(=O)N(CC=C)CC=C)N1CCN(CC1)C(=O)OC(C)(C)C C63484122
CCCS(=O)(=O)N1CCC(CC1)C(=O)N(CC)C[C@H](C)C#N C63646232
CCCc1nc(on1)C[S@@](=O)Cc2coc(n2)c3cccc(c3)F C64823383
c1cscc1c2nc(on2)CN(C[C@H]3CCCO3)C[C@H]4CCCO4 C47774890
CCN(CC)c1ccc(cn1)C(=O)N2CCN(CC2)C(=O)CCC(C)C C65557178
CN(CCC(F)(F)F)C(=O)CN(C)S(=O)(=O)c1ccc(cc1)C#N C65759626
CC(C)CCc1nc(on1)CN2CCN(CC2)Cc3cscn3 C65952416
Cc1ccccc1OCCCN(C)S(=O)(=O)c2cn(c(n2)C)C C66101301
C[C@H]1CCc2c(csc2C1)C(=O)N(CC(=O)OC)CC(=O)OC C66235649
COC(=O)CN(CC(=O)OC)C(=O)c1ccc(cc1)C(F)(F)F C66235694
CCn1cc(cn1)S(=O)(=O)N(CC=C)Cc2cccc(c2)C#N C66914899
C[C@H](C(=O)N(Cc1ccsc1)C2CC2)Sc3nnnn3C4CC4 C67329706
CCc1ncc(s1)CN(C)Cn2c(=S)n(c(n2)N(C)C)C(C)C C67440617
CCN(CC)C(=O)[C@@H](C)S(=O)(=O)Cc1ncc(o1)c2cccs2 C67485371
c1cc(sc1)CCn2cnnc2SCCCN3CCOC3=O C67653509
Cc1cc(=O)oc2c1ccc(c2C)OCC(=O)c3c(n(c4c3cccc4)C)C C02091590
c1ccc(c(c1)C(=O)Oc2ccccc2[N+](=O)[O-])I C00674830
Cc1cc(nc2n1nc(c2)C(=O)N(C)Cc3ccccc3)c4ccccc4 C00829520
c1cc(cnc1)c2ncc(c(n2)c3ccc(cc3)C(F)(F)F)c4cnccn4 C01501102
C=CCn1cc(c2c1cccc2)C=C3C(=O)OC(OC3=O)c4ccccc4 C00669582
Cc1ccccc1n2c3c(cn2)c(=O)n(cn3)Cc4cccc(c4)C(F)(F)F C04479061
c1ccc2c(c1)c(cn2Cc3nc(no3)c4ccc(cc4)Br)C=O C01084434
Cc1cc(c(n1c2ccc(cc2)[N+](=O)[O-])C)/C=C(\C#N)/c3ccc(cc3)F C02333274
CCc1c2c(c3c4c(c(ncn4)N(CC)CC)sc3n1)CC(OC2)(C)C C02274765
CCn1c(=O)c2ccccc2nc1SCc3cc(=O)oc4c3ccc(c4)C C05213654
Cn1c(cc(n1)C(F)(F)F)OS(=O)(=O)c2ccc(cc2Cl)Cl C02147733
Cc1cc(c(c(c1)C)OCc2nnnn2c3ccc(cc3)Br)C C06759970
Cc1ccccc1c2nc(c(o2)N(C)C)S(=O)(=O)c3ccc(cc3)F C07002465
c1ccc2c(c1)cc(c(n2)Cl)CSc3nnnn3c4cccc(c4)F C08075302
Cc1c(noc1c2ccc(cc2)F)CSc3nnc4n3CCCCC4 C09366105
Cc1ccc(c(c1)C)n2cnnc2SCc3cn4ccccc4c3C#N C10193415
Cc1c(cco1)c2nnc(o2)Sc3c(cc(cn3)C(F)(F)F)Cl C14120866
CC(=O)c1ccc(cc1)c2ccc(o2)/C=C/3\C(=NOC3=O)c4ccccc4 C20310943
Cn1c(nnc1SCc2cc3c(c(c2)Cl)OCCO3)c4cccs4 C22005834
C[C@H](c1nc2ccccc2s1)N(C)C(=O)c3cc(on3)c4ccccc4 C24537670
Cc1cc(n(n1)c2ccccc2)OS(=O)(=O)c3ccc4ccccc4c3 C26462885
c1cc(cc(c1)Cl)c2nnc(o2)Sc3nccc(n3)C(F)(F)F C29439146
CCO/C=N/C1=C(C2=CCCC[C@@H]2[C@H](C1(C#N)C#N)c3ccccc3)C#N C36613058
c1ccc2c(c1)c(cn2Cc3ccc(cc3Cl)Cl)/C=N/n4cnnc4 C01093744
CCCCn1c(=O)c-2cc3ccccc3n(c2nc1=O)c4ccc(cc4)F C02124417
Cc1ccccc1/C=C/2\C(=O)N(/C(=N/c3nnc(s3)C)/S2)CC=C C05214969
CCCN1C(=O)/C(=C/c2ccc(o2)c3ccccc3Cl)/C(=C(C1=O)C#N)C C38603445
CCOn1c(c(c2c1-c3c(c(c4ccccc4n3)SC)C(=O)CC2)OC)C C39456784
CCN\1C(=O)/C(=C/c2ccc(cc2)N(C)C)/S/C1=N\c3cccc(n3)C C39863374
C[C@H](c1nc2ccccc2c(=O)n1c3ccccc3Cl)N(C)C(=O)C(C)C C35069452
Cn1c2c(c(n1)c3ccccc3)[C@H](N(C2=O)Cc4ccco4)c5ccccc5 C41003685
Cc1ccccc1c2nc(no2)[C@H]3CC(=O)N(C3)c4ccc(cc4)C(C)C C44416200
Cc1ccc(cc1C)C(=O)O[C@@H](C)C2=NC(=O)C3=C([C@H](SC3=N2)C)C C44657491
Cc1ccc(c(c1)C)S(=O)(=O)Cc2nc(on2)c3ccccc3Cl C47654942
c1ccc(c(c1)/C=C/C(=O)N2CC(C2)c3nc(no3)c4cccs4)Cl C49483944
c1ccc(c(c1)[C@H]2CC(=Nc3n2ncn3)c4ccc(cc4)F)OC(F)F C02918043
Cc1ccccc1S(=O)(=O)[C@H](C)c2nc(no2)c3ccc(c(c3)F)C C52617603
C=CCN\1C(=O)/C(=C/c2ccc3c(c2)cccn3)/S/C1=N\c4nccs4 C54361082
Cc1c(nnn1c2cccc(c2)Cl)C(=O)N(C)[C@@H](C)c3cccs3 C55389109
Cn1c(nc2ccccc2c1=O)CSc3nccn3c4cccc(c4)Cl C29589857
CC\1=NN(C(=O)/C1=C\c2ccc(o2)c3ccc(cc3)C(=O)C)c4ccccc4 C06955308
CC(C)Oc1nc(nc(n1)Cl)Oc2ccc(cc2Br)F C61520824
Cc1c(ccc2c1O/C(=C\c3ccccn3)/C2=O)OC(=O)c4ccccc4F C41292439
Cn1c(=O)c2ccccc2c(n1)CC(=O)N(C)c3ccccc3c4ccccc4 C64815520
Cc1cccc(c1)N(C)S(=O)(=O)c2c(sc(c2c3ccno3)C)C C64845235
CCOc1ccc(cc1)n2ccn3cc(nc3c2=O)c4ccc(c(c4)C)C C65060536
Cc1cccc(c1)S(=O)(=O)[C@H](C)c2nc(no2)c3ccc(c(c3)F)C C65524090
CCn1c2ccc(cc2nc1CSc3nc4ccccc4c(=O)n3C)F C66256249
c1cc(sc1)c2nc(on2)CN3CCO[C@@H](C3)c4ccc(c(c4)Cl)F C66844985
Cc1ccccc1c2nc(on2)CN3CCO[C@H](C3)c4ccc(c(c4)F)F C66850428
COC(=O)c1cc2ccsc2n1CC(=O)N(CC=C)c3ccccc3 C05085009
Cc1ccc(s1)C(=O)OCC(=O)c2cc(n(c2C)Cc3ccco3)C C03537720
CCN(Cc1nc(no1)c2ccccc2)C(=O)CSc3ccccc3 C05483129
Cc1cc2c(cc1C)occ2CC(=O)OCC(=O)N(C)Cc3cccs3 C05628239
CCOc1ccc(cc1)C(=O)CSc2nnc(o2)c3cccs3 C02624341
c1ccc(cc1)N(CC#N)C(=O)COC(=O)c2ccc(cc2)C(F)(F)F C05978910
CCOc1ccc(cc1OCC)C2=Cc3cc(c(cc3CO2)OC)OC C02535354
CCn1c(c(c(c1C(=O)OC)C)C(=O)COc2ccccc2Cl)C C06740362
CC(=O)c1ccc(cc1)OCC(=O)OCc2nc3ccccc3s2 C07241994
Cc1ccc(s1)C(=O)CSc2nc3ccccc3c(=O)n2CCOC C07391885
CCOc1cc(ccc1OC(F)F)/C=C(\C#N)/C(=O)c2ccoc2C C07714466
Cc1ccc(c(c1)C)CN(C)C(=O)COC(=O)c2cccc(c2)N(C)C C07370963
CC(C)c1nnc(n1Cc2ccco2)SCC(=O)c3ccc(c(c3)F)F C10931418
CCn1c(nnc1SCC(=O)N(C)Cc2cccs2)c3ccccc3 C11020608
COc1ccc(cc1)n2ccnc2SCCOc3ccc(cc3)C#N C11395288
Cc1c(c(nc(n1)SC)C)CCC(=O)N(C)Cc2ccc(cc2)N(C)C C12606603
CC(C)C(=O)N(Cc1ccco1)Cc2nccn2Cc3ccccc3Cl C06723374
Cc1c(cc(o1)Cn2c3ccccc3nc2SCC=C)C(=O)OC C12546557
C[C@@H](c1nc2ccccc2n1C[C@H](CCC#N)C#N)Oc3ccccc3 C14286751
CCc1ccc(cc1)OCCn2c3ccccc3nc2CN4CCOCC4 C12413434
Cc1ccc(s1)C(=O)CSc2nnc(o2)COc3ccc(cc3)F C25487752
Cc1ccc(cc1F)C(=O)OCC(=O)N(CCC#N)c2ccccc2F C30719252
c1cc(sc1)CN(Cc2nc(no2)c3cccs3)C[C@@H]4CCCO4 C32751567
CC(C)CC(=O)N(Cc1ccccc1F)C[C@@H]2CC(=NO2)c3ccccn3 C35616165
CC(C)C(=O)N(Cc1ccco1)Cc2nccn2Cc3cccc(c3)Cl C06689015
CN(C)c1ccc(cc1)CN(Cc2ccco2)C(=O)/C=C/c3ccco3 C40112600
c1ccc(cc1)c2nc(co2)CS(=O)(=O)CCOc3ccccc3 C44640169
CCCN(CC(=O)OC)S(=O)(=O)c1cc(cc(c1)Cl)Cl C47952691
CCN(C[C@@H]1CCOC1)C(=O)/C=C/c2c(nn(c2Cl)CC(C)C)C C57729273
CCCCc1nc(on1)[C@H](C)S(=O)(=O)Cc2ccccc2Cl C58024738
c1ccc(cc1)c2nnc(o2)COC(=O)CSc3ccccc3F C05418657
Cc1ccc(cc1C)SCCSc2nnnn2C[C@@H]3CCCO3 C58987212
CCN(CC)C(=O)CCSc1nnc(o1)c2cccc(c2)Cl C06416052
CC1=C(/C(=C/c2cccc3c2cccc3)/C(=O)N1CCCOC)C(=O)OC C59435660
C=CCn1c(nnc1SCCN2CCOCC2)c3cccc(c3)Cl C59822675
CCN(Cc1cccs1)C(=O)CSc2nnc(o2)c3ccc(cc3)F C16628979
CCN(CC)C(=O)CN(C)C(=O)/C=C/c1ccc(o1)c2ccccc2F C23800520
CCCOc1ccc(cc1)C(=O)/C=C/c2cn(nc2c3ccncc3)C C63277515
Cc1ccc(cc1)c2nnc(o2)CN(CC=C)Cc3cccc(c3)C#N C63300153
CCc1nc(no1)CSCc2csc(n2)c3cccc(c3)OC C63642795
Cc1nc2ccccc2n1CCOC(=O)c3csc(n3)CC(C)C C64102573
Cc1cc(ccc1C(C)C)OCCSc2nnc(o2)C3=NC=CC3 C64138985
Cc1cc(n2cc(nc2n1)CSCCOc3ccc(cc3)OC)C C64854987
CCn1c(c(c(n1)C)C(=O)/C=C/c2cccc(c2OC(C)C)OC)C C65722584
CCn1cc(cn1)C(=O)/C=C/c2cc(c(c(c2)Br)OCC)OC C65999935
CC(C)OC(=O)CSc1nnc(o1)Cc2c(cccc2Cl)F C66257768
C[C@H](c1nnc(o1)c2ccccc2)N(Cc3cccs3)C[C@@H]4CCCO4 C66696121
c1ccc(cc1)c2nnc(o2)COc3ccccc3OCC(F)(F)F C66824743
c1cc(cc2c1ccc(=O)o2)OC(=O)CCCOc3ccc(cc3F)F C67022360
C[C@H](c1cccc(c1)C#N)OC(=O)/C=C/c2cn(c3c2cccc3)CCC#N C67641436
c1ccc(cc1)CN(Cc2ccccc2)C(=O)/C=C/c3ccc(s3)[N+](=O)[O-] C04078806
c1ccc(cc1)c2nnc(o2)SCC(=O)c3ccccc3OC(F)F C00945359
CCc1cccc(c1N([C@@H](C)COC)C(=O)Cn2cnc3c2cccc3)C C00937523
COC(=O)c1ccc(cc1)OC(=O)CSc2nc3ccccc3s2 C05197492
CCCc1nnc(n1/N=C/c2ccc(cc2)OCc3ccccc3)S C05411298
CCCCCCN1C(=O)/C(=C\c2ccc(cc2)[N+](=O)[O-])/SC1=S C05502037
c1ccc(c(c1)c2nnc(n2C3CC3)SCCOc4ccc(cc4)C#N)F C09638557
c1ccc2c(c1)nc(s2)CCC(=O)OCc3coc(n3)c4cccs4 C05995222
CCOC(=O)c1ccoc1CSc2ncc(o2)c3ccc(cc3)F C10715130
CCOC(=O)COc1ccc(cc1)/C=C\2/C(=O)N=C(S2)c3ccc(cc3)C C12413395
CCSc1nn2c(=O)cc(nc2s1)COc3ccccc3CC=C C13367585
CC(C)N(c1ccccc1)C(=O)COC(=O)/C=C/c2cccc3c2nccc3 C14811105
COc1ccccc1OCCSc2nnc(o2)c3ccc(cc3)Cl C15669892
c1cc(cc(c1)Cl)OCCSc2nnc(n2C3CC3)c4ccncc4 C22988471
CCCn1c(nnc1SCC(=O)c2c(cc(cc2C)C)C)c3ccncc3 C23582235
CCCn1c(nnc1S[C@H](C)C(=O)c2cc(ccc2C)C)c3ccncc3 C23951754
Cc1ccc(cc1)c2nc(no2)CN(Cc3ccco3)Cc4cccs4 C12799085
Cc1c(c(on1)C)Cc2ccc(o2)CC(=O)OCc3c(cccc3Cl)F C28578510
C[C@H](C(=O)OC)Oc1ccc(cc1)N(C)c2ccc(cn2)C(F)(F)F C29254040
CCn1ccnc1SCc2c(c(c3ccccc3n2)C)C(=O)OCC C31204607
CCCCN([C@@H](C)c1nc2ccc(cc2c(=O)n1C)Cl)C(=O)CCC C35006666
CCCC[C@H](CC)C(=O)N(C)[C@H](CC)c1nc2ccccc2c(=O)n1C C35008525
CCCCS(=O)(=O)Oc1cc(nn1c2cccc(c2)C)C(F)(F)F C35112520
COCCn1c2ccccc2nc1SCc3coc(n3)c4ccccc4 C36849247
CCOC(=O)c1c(c(c(n1C)C)C(=O)COc2ccc(cc2)C(C)C)C C06740149
CCOc1ccc(cc1)N(C)Cc2cc(=O)oc3c2cc(cc3)OCC C06743152
CCn1c(nnc1SCc2ccc(cc2)C#N)COc3ccc(cc3)C C02450675
C[C@H](C(=O)c1ccccc1)Sc2nnc(n2CC(C)C)c3ccco3 C14705293
c1ccc(cc1)OCCOC(=O)/C=C/c2c(nc3n2ccs3)Cl C39607522
CC(C)N(c1ccccc1)C(=O)COC(=O)c2c(ccs2)n3cccc3 C14172854
CC(C)Cc1nc(on1)COC(=O)/C=C/c2ccc(cc2)Br C45798931
CCCCCOc1ccc(cc1)/C=C(/C#N)\c2nnc3n2CCCCC3 C48417746
Cc1c(sc(n1)C)c2nnc(o2)SCCCOc3ccc(cc3)Cl C58604767
CCn1c(nnc1SCCOc2c(cccc2C)C)c3ccncc3 C58826809
CCOC(=O)COc1ccccc1/C=C(/C#N)\c2nc3ccccc3s2 C59109340
CC[C@@H](C)c1ccc(cc1)C(=O)CSc2nnc(o2)c3ccncc3 C06952854
CCOC(=O)[C@@H](C)Sc1nc(n(n1)c2ccccc2)c3ccccc3 C59312549
CCOC(=O)c1c(c(c(s1)/N=C/c2c(ccs2)C)C(=O)OC)C C59460916
Cc1c(c(on1)C)COc2ccc(cc2)/C=C(\C#N)/C(=O)CC(C)(C)C C60452906
Cc1cccc(c1)c2nnc(o2)COC(=O)CSc3ccc(c(c3)F)F C61371775
CCOC(=O)COc1cc(c2c(c1)O/C(=C\C=C\c3ccccc3)/C2=O)C C41432154
CCCn1c(=O)ccc(n1)C(=O)N(c2ccc(c(c2)C)C)C(CC)CC C63442395
CC(C)CCc1nc(on1)CS(=O)(=O)Cc2c(cccc2Cl)Cl C63860340
CC[C@H](C)N(CC1=C(N=C([C@H]1C)C(=O)OC)C)C(=O)c2ccc(s2)C C64755545
CCOC(=O)CN(CC1CC1)C(=O)c2c(c3c(cc(nc3s2)C)C)C C64946066
Cc1ccc(c(c1)OC(=O)CCc2c(nc(nc2C)SC)C)C(=O)C C66516136
c1ccc(c(c1)CCC(=O)[C@H](C#N)c2nc3ccccc3o2)OC(F)(F)F C67621971
C[C@@H](c1cccc(c1)C#N)OC(=O)CCc2ncc(o2)c3ccccc3F C67642469
Cc1ccc(cc1)c2cnc(o2)CCC(=O)O[C@H](C)c3cccc(c3)C#N C67642755
CCCCn1c(=O)c2ccccc2nc1SCc3nnc(s3)SC C67651918
CCOP(=O)(C(=C(SCc1ccc(s1)Cl)SCc2ccc(s2)Cl)C#N)OCC C02220101
CC1=CC(=O)O[C@H]2[C@H]1C=CC(=C2)OCCCCCCCCOC3=C[C@@H]4[C@@H](C=C3)C(=CC(=O)O4)C C08439357
CCc1ccc(cc1)OCc2nnc(n2CC(C)C)S[C@H](c3ccc(cc3)F)C(=O)OC C12854347
Cc1ccc(cc1OCCO[C@@H]2[C@H](OCCO2)OCCOc3cc(ccc3C)C(C)C)C(C)C C16347776
CCCCN(CC(=O)N(Cc1cccn1Cc2ccccc2Cl)CC(C)C)C(=O)c3cccc(c3)OC C16458926
CCCCN(Cc1cccn1Cc2cccc(c2)C)C(=O)CN(CCC(C)C)C(=O)c3ccc(cc3)F C16462414
CCCCN(Cc1cccn1Cc2cccc(c2)C)C(=O)CN([C@@H](C)CC)C(=O)c3cccs3 C16462456
CC(C)CN(Cc1cccn1Cc2ccccc2Cl)C(=O)CN(CC(C)C)C(=O)c3cccs3 C16462850
CCc1ccc(cc1)C(=O)N(CC(=O)N(Cc2cccn2Cc3ccccc3Cl)CC(C)C)C(C)C C16462935
CCCCCOc1ccc(cc1)C(=O)N(CCCN2CCOCC2)c3nc4ccccc4s3 C20586574
CCS[C@H]1[C@H]([C@@H]([C@@H]([C@@H](O1)C)OCc2ccccc2)OCc3ccccc3)OCc4ccccc4 C22059218
Cc1ccc(c(c1)OCCO[C@@H]2[C@@H](OCCO2)OCCOc3cc(ccc3C)C(C)C)C(C)C C22340177
CCOCCCn1c2ccc(cc2nc1SCc3ccccc3OC(F)F)C(=O)OCC C23429771
CCC[C@H](C)COCCCN(Cn1c2ccccc2sc1=O)Cn3c4ccccc4sc3=O C25560519
CCCCCOc1ccccc1/C=c\2/c(=O)n3c(s2)nc(n3)c4ccc(cc4)OCCCC C27022649
CCCCCCOc1ccc(cc1)c2nc3n(n2)c(=O)/c(=C\c4ccccc4OCC=C)/s3 C33168297
CC[C@H](C)c1ccc(cc1)OCCCOc2ccc(cc2OCC)/C=C\3/C(=O)N(C(=S)S3)C C33430149
CCCC[C@H](CC)CN1C(=O)/C(=C\c2cn(nc2c3ccc(cc3)OCC)c4ccccc4)/SC1=S C33660679
CCOC(=O)/C(=C\C=C(\C=C/N(C)CC(=O)c1ccc(cc1)c2ccccc2)/c3ccccc3)/C#N C34782224
CCCCCN(Cc1cccn1Cc2cccc(c2)Cl)C(=O)/C=C/c3ccc(cc3)[N+](=O)[O-] C34793608
CCCC[C@H](CC)C(=O)N(CCCC)[C@H](C)c1nc2ccccc2c(=O)n1c3ccc(cc3)F C35038696
CCCC[C@H](CC)C(=O)N(CC)[C@H](CC)c1nc2ccccc2c(=O)n1c3ccc(cc3)OCC C35041481
CCCCCC(=O)N(CCCCC)[C@H](C)c1nc2ccccc2c(=O)n1c3ccc(cc3)Cl C35060647
CCCCCN([C@H](CC)c1nc2ccccc2c(=O)n1c3ccc(cc3)OCC)C(=O)CC(C)C C35061200
CCCCCCN([C@H](CC)c1nc2ccccc2c(=O)n1c3ccc(cc3)F)C(=O)CC(C)C C35067017
CCCCCCN([C@@H](CC)c1nc2ccccc2c(=O)n1c3ccc(cc3)OC)C(=O)c4cccc(c4)F C35068360
CCCC[C@H](CC)C(=O)N(CC)[C@@H](C)c1nc2ccccc2c(=O)n1c3ccc(cc3)OCC C35090477
CCCC[C@@H](CC)C(=O)N1CCN(CC1)CCN(CC2=CC[C@H]3C[C@@H]2C3(C)C)C(=O)CCC C35097271
CCCN(CCC)C(=O)CCCSc1nnc(n1c2ccccc2)c3ccccc3Cl C35172737
CCCN(CCC)C(=O)c1cccc(c1)CSc2nc(cc(n2)Cl)N(CC=C)CC=C C35338235
CCCCCCOc1ccc(cc1)[C@H]2c3c(=O)c4cc(ccc4oc3C(=O)N2CCCOC)C C35487588
CC[C@H](C)N(CC(=O)N(Cc1cccn1Cc2ccccc2Cl)CC(C)C)C(=O)CC(C)(C)C C35752151
CCCCN(CC(=O)N(Cc1cccn1Cc2ccccc2Cl)CC(C)C)C(=O)CC(C)C C35752190
CCCCN(Cc1cccn1Cc2cccc(c2)C)C(=O)CN([C@H](C)CC)C(=O)c3ccccc3C C35753272
CCCCC(=O)N(CC(=O)N(CCCC)Cc1cccn1Cc2ccc(cc2)Br)C(C)C C35753323
CCCCN(Cc1cccn1Cc2ccc(cc2)Br)C(=O)CN(C(C)C)C(=O)C(C)(C)C C35753327
CCCC[C@@H](CC)C(=O)N(CC(C)C)CC(=O)N(Cc1ccccc1)Cc2c(ccs2)C C35774448
CC[C@@H](C)CN(CC(=O)N(Cc1ccc(cc1)F)Cc2ccc(s2)C)S(=O)(=O)c3ccc(cc3)C C35808349
CCCCOc1ccc(cc1)C(=O)N(CCc2csc3n2cc(n3)c4ccc(cc4)Cl)CCOC C35838849
CCCCCCOc1ccc(cc1)[C@H]2c3c(=O)c4c(cc(cc4oc3C(=O)N2CCCOC(C)C)C)C C38594207
CCCCCCOc1ccc(cc1)[C@@H]2c3c(=O)c4ccccc4oc3C(=O)N2CCCOCC C38609541
CCCCCOc1ccc(cc1OCC)[C@H]2c3c(=O)c4cc(ccc4oc3C(=O)N2CCCC)C C40020651
CCCCOc1ccc(cc1)[C@H]2c3c(=O)c4cc(ccc4oc3C(=O)N2CCCOC(C)C)CC C40042252
CCCCCOc1ccc(cc1)[C@@H]2c3c(=O)c4cc(ccc4oc3C(=O)N2CCCOC)CC C40042379
CCCCCCOc1ccc(cc1)[C@H]2c3c(=O)c4cc(ccc4oc3C(=O)N2CCOC)CC C40042984
CCCCCOc1ccc(cc1OCC)[C@@H]2c3c(=O)c4ccc(c(c4oc3C(=O)N2CCCC)C)C C40065926
CCCCCCOc1ccc(cc1)[C@H]2c3c(=O)c4ccc(c(c4oc3C(=O)N2CCCOC)C)C C40065985
CCCCN(Cc1cccn1Cc2ccc(cc2)Br)C(=O)CN([C@H](C)CC)C(=O)C(C)C C40368333
COCCn1c(nnc1SCCCOc2ccccc2)COc3ccccc3c4ccccc4 C57780649
CCCCCCn1c(nnc1SCc2nccn2CC(F)(F)F)c3ccc(cc3)Cl C60376354
CCn1c(nnc1SCC(=O)OC(C)C)COc2ccc(c(c2)C)Cl C00916067
Cc1ccccc1n2c(nnc2SCC(=O)N(CC=C)CC=C)c3ccco3 C04358019
CCCN(CC(=O)N1CC(=O)N(C1)c2cccc(c2)C)C(=O)C[C@H](C)CC(C)(C)C C04606381
Cc1cc(cc(c1)N(CCC#N)C(=O)COC(=O)COc2ccc(cc2C)Cl)C C05703549
CC(C)CN(CC(C)C)C(=O)CSc1nnc(n1C)c2cccc(c2)OC C06598114
Cc1c(c(n(c1C(=O)OC)C)C)C(=O)[C@H](C)N(CC=C)C(=O)[C@H]2C[C@H]2c3ccccc3 C06704548
CCCN([C@H](C)C(=O)c1c(c(n(c1C)C)C(=O)OC)C)C(=O)c2ccc(cc2)CC C06837950
Cn1c(nnc1SCCOc2ccc(cc2)F)COc3ccc(cc3)OC C07236143
Cc1cc(c(n1c2ccccc2)C)C(=O)COC(=O)/C=C/c3ccc(cc3)OCC#N C09720109
C[C@H](C(=O)OCC(=O)N(CCC#N)c1ccccc1)Oc2ccc(cc2Cl)Cl C10729304
CCOC(=O)CN(c1ccccc1)C(=O)COC(=O)/C=C/c2ccccc2Cl C10979198
c1ccc2c(c1)ccc(n2)C(=O)OCC(=O)c3ccc(cc3OC(F)F)OC(F)F C03421600
CCn1c2ccc(cc2nc1SCC(=O)N(C)Cc3ccccc3)C(=O)OCC C06908112
CCN(CC)C(=O)CSc1nnc(n1c2ccccc2)COc3ccccc3F C04890359
CCOc1ccc(cc1)n2c(nnc2SCCOC)c3cccc(c3)OC C18325836
Cc1cc(ccc1OCC(=O)O[C@H](C)C(=O)N(CCC#N)c2ccccc2)Cl C21678773
CCCn1c(cc(c1C)/C=C(\C#N)/C(=O)OCC(=O)N(C2CC2)C3=CCCCC3)C C22027284
CN(C)c1ccc(cc1)C(=O)OCC(=O)N(C)Cc2ccc(cc2)OC(F)F C22703936
CCn1c(nnc1SCC(=O)c2cc(n(c2C)CCC(C)C)C)c3ccncc3 C22713199
CCCCn1c2ccc(cc2nc1SCCc3ccncc3)S(=O)(=O)N(C)C C26237640
CCCCOc1ccc(cc1)c2nc(c(c(n2)SCC(=O)N3CC3)C(=O)C)C C34763697
CCCN(CCC)c1cc(nc(n1)SCC(=O)N2CCN(CC2)CC)Cl C34806750
C[C@H](CC(=O)N(C)[C@@H](C)c1nc2ccccc2c(=O)n1CCOC)CC(C)(C)C C35030223
CCCCCC(=O)N(CCOC)[C@H](C)c1nc2ccc(cc2c(=O)n1C)Cl C35030977
CCCCC(=O)N(CCCOC)[C@H](C)c1nc2cc(ccc2c(=O)n1C)Cl C35112836
Cc1c(c(n(c1C(=O)OC)C)C)C(=O)[C@H](C)N(C)C(=O)C[C@H](C)CC(C)(C)C C35868581
CCCC[C@@H](CC)C(=O)N(C)[C@@H](C)C(=O)c1c(c(n(c1C)C)C(=O)OCC)C C06740567
CCn1c(c(c(c1C(=O)OC)C)C(=O)CN(CC(C)C)C(=O)CC(C)(C)C)C C06838631
CCCN(Cc1c(nn(c1Oc2ccccc2F)C)c3ccccc3)C(=O)COC C35977228
Cc1c(c(n(c1C(=O)OC)C)C)C(=O)[C@@H](C)N(CCC(C)C)C(=O)c2ccccc2 C36018372
CCn1c(c(c(c1C(=O)OC)C)C(=O)CN(CCC(C)C)C(=O)CC(C)C)C C36018778
Cc1cc(ccc1O[C@H](C)C(=O)OCC(=O)N(CCC#N)c2ccccc2)Cl C36185899
Cc1cccc(c1)c2nnc(n2CCOC)SCC(=O)c3cccc(c3)OC C36882604
CCc1cccc(c1N([C@H](C)COC)C(=O)Cn2c3ccccc3nc2COC)C C01128601
CCc1cccc(c1N(COCC)C(=O)Cn2c3ccccc3nc2COC)C C04919314
Cc1ccc(cc1)N(CCC#N)C(=O)COC(=O)COc2c(cc(cc2C)C)C C06551372
CCCCCOc1ccc(cc1OCC)/C=C/2\C(=C(C(=O)N(C2=O)CC)C#N)C C38603287
CCCCOc1ccc(cc1)/C=C/2\C(=C(C(=O)N(C2=O)CCCOCC)C#N)C C38606574
CCCCC(=O)N(CCn1c(cc(n1)C)C)c2nc3c(cccc3s2)OCC C38902651
C[C@H](C(=O)N(CCC#N)c1ccccc1)OC(=O)c2ccc(cc2)OC(F)F C39501576
Cc1ccc(c(c1)OCc2nnc(n2CC=C)SCCN3CCOCC3)Cl C39967407
CCOC(=O)C(/C=N\c1ccc(c(c1)c2cc(nc(c2)C)C)F)C(=O)OCC C05139782
CCN(CC)S(=O)(=O)c1cc(ccc1Cl)C(=O)OCC(=O)C(C)(C)C C60380043
CC(C)CCn1c(nnc1SCC(=O)N(C)C(C)C)COc2ccccc2 C61348791
CCOC(=O)c1ccc(cc1)S(=O)(=O)N(CC=C)Cc2cccc(c2)C#N C63310521
CCCN(CC#N)Cn1c(=S)n(c(n1)COc2ccccc2)CCC(C)C C63729333
CCCCc1nc(on1)CS(=O)(=O)[C@H](C)c2ccc(cc2)OC(F)(F)F C66503684
CCCCN(C)C(=O)CSc1c2cc(nn2ccn1)c3ccc(cc3)OCC C67290344
CN(Cc1nc(no1)Cc2cccc(c2)Cl)c3ccc(cc3)OCCOC C67399499
CCCN(Cc1csc(n1)N(c2ccc(cc2)C)C(=O)C)CC(=O)OCC C67409299
COc1cccc(c1)CSc2nnc(n2CC=C)c3ccc(cc3)F C04196791
CCOc1cccc(c1)OCCOc2ccccc2Br C02984901
Cc1ccc2cccc(c2n1)OCCCCOc3ccc(cc3)Cl C03000537
CC[C@@]1(C[C@](CCO1)(CCN(Cc2ccccc2F)C(=O)C)c3ccccc3)C C04907903
c1ccc(cc1)CCn2c(nnc2SCC#N)Cc3cccs3 C03318168
COc1ccc(cc1)c2nnc(n2CC=C)SCc3cccc(c3)F C02454452
CCCCCN1C(=O)/C(=C\c2ccc(cc2)N(CC)CC)/SC1=S C05867314
CCCCN(CCCC)S(=O)(=O)c1ccc(cc1)Br C05419581
C=CCN(Cc1cccn1Cc2cccc(c2)Cl)C(=O)Cc3ccccc3 C06705741
CC(C)N(C(C)C)C(=O)Cn1cc(c2c1cccc2)SCc3ccccc3F C06867553
CCCN(CCC)C(=O)c1ccc(cc1)n2c(cc(n2)C)c3ccccc3 C08473427
CCOc1ccc(cc1)C(=O)N(Cc2ccccc2F)Cc3ccco3 C08917568
C=CCc1ccccc1OCCOc2ccc(cc2C#N)Br C11944611
Cc1c(cc(c(n1)SCCCOc2ccc(cc2)Cl)C#N)C(=O)C C12909807
C=CCn1c(nnc1SCc2ccc(cc2)F)Cc3ccccc3 C14091439
CCOc1ccc(cc1)C(=O)N(CC=C)c2nc(cs2)c3ccccc3 C14168947
C[C@@H]([C@@H](C)/C(=N\N(C)C)/c1ccccc1)/C(=N/N(C)C)/c2ccccc2 C17060787
c1ccc(cc1)CCN(Cc2ccncc2)Cc3ccc4c(c3)cccn4 C13990057
c1ccc(cc1)CCN(Cc2ccccc2)Cc3cccn3c4nccs4 C19722704
CCCCN(C)C(=O)c1cc(nc2c1cccc2)c3ccc(cc3)OCC C23306406
CC(C)COC(=O)/C=C/c1cn(nc1c2cccs2)c3ccccc3 C32666278
CC(C)c1cc(n(n1)c2ccccc2Cl)OC(=O)CCCCl C35111551
CCCCCN(Cc1cccn1Cc2cccc(c2)C)C(=O)CCl C35298870
Cc1c(cc(n1c2ccccc2)c3ccc(cc3)OC)/C(=N\OCC=C)/C C35843387
CCOc1cc(cc(c1OCCOC)Br)CBr C37409639
CCC(CC)N(CCOC)C(=O)c1ccc(cc1Br)F C37501877
CCCS[P@](=O)(OCC)Oc1ccc(cc1Cl)Br C02006794
CC(C)Sc1nnc(n1CCc2ccccc2)Cc3cccs3 C39561311
CCc1nnc(n1CC=C)SCc2csc(n2)c3ccc(cc3)F C39968397
C=CCc1ccccc1OCCn2c3ccccc3nc2C(F)(F)F C40231793
CCCCN(CC(F)(F)F)S(=O)(=O)c1ccccc1Br C40433693
Cc1cccc(c1)CSCC(=O)[C@@H](C#N)c2c(cc(cn2)C(F)(F)F)Cl C41551930
COCCn1c(cnc1SCC=C)c2ccc(cc2)Br C44323437
CCCN(CC(=O)OC)C(=O)/C=C/c1cccc(c1)Br C47952020
C=CCN(Cc1cccs1)C(=O)CSCc2ccc(cc2)C#N C47981775
C=CCSCC(=O)[C@@H](C#N)c1nc(cs1)c2ccc(cc2Cl)Cl C51285525
CCCOC/C(=N\c1ccc(cc1C(F)(F)F)Cl)/n2ccnc2 C13827900
CCN(Cc1ccccc1Cl)C(=O)CCc2ccc(o2)[C@@H]3C[C@H]3C C58700053
COCCOc1ccc(cc1)C(=O)/C=C/c2cccc(c2)C(F)(F)F C59270541
C=CCN(CCS(=O)(=O)c1ccc(cc1)Cl)Cc2ccccc2F C59834176
CN(CCCOC)C(=O)COc1cc(c(cc1Cl)Cl)Cl C60129730
c1cc(ccc1CSCc2nnc(o2)c3ccc(cc3)F)OC(F)F C60515281
CN(CCC(F)(F)F)Cc1ccc(c(c1Br)OC)OC C64635471
CC(C)OCCn1cnc(c1c2ccc(cc2F)OC)c3ccccc3 C65529325
C[C@H](C(=O)N(Cc1cccs1)c2ccc(cc2F)F)OCC=C C66025178
c1ccc(cc1)c2c(oc(n2)SC[C@H](CCC#N)C#N)c3ccccc3 C66238457
C=CCN(CC(F)(F)F)C(=O)Cc1csc(n1)c2ccccc2 C66292356
C[C@@H](CN(C)C(=O)CCc1ncc(o1)c2ccccc2F)c3ccccc3 C66459034
Cc1cccc(c1)OCCN(C)[C@H](c2ccc(cc2)F)c3ncccn3 C66881417
C[C@H](CN(C)S(=O)(=O)c1ccccc1OC(F)F)c2ccccc2 C66934865
CCCOC(=O)CN1C(=O)/C(=C/c2ccccc2F)/SC1=S C01809301
Cc1cc(c(n1c2nccs2)C)C(=O)CSC(=S)N(C)C C05205897
CN(C)c1cccc(c1)C(=O)N(Cc2ccco2)Cc3cccs3 C05688668
C=CCN(Cc1ccccc1C#N)S(=O)(=O)c2cccs2 C23714585
CCc1ccc(s1)C(=O)COc2ccc(cc2)S(=O)(=O)C C35055582
CCC(=O)N(CC=C)Cc1nccn1Cc2ccc(c(c2)F)F C35637607
CCN(CC(=O)OCC)C(=O)CSc1ccccc1Cl C38016743
CCN(CCC(=O)OC)C(=O)c1cc(c(cc1Cl)Cl)F C38023832
c1ccc(c(c1)CN(C[C@@H]2CCCO2)C(=O)/C=C/c3ccco3)F C38647641
C=CCN(CC=C)CC1=NC(=O)C2=C3CCCC[C@H]3SC2=N1 C39741421
c1ccc(cc1)c2csc(n2)[C@@H](C#N)C(=O)COc3ccccc3 C41535854
Cc1ccc(cc1)OCC(=O)[C@H](C#N)c2ccc(cn2)C(F)(F)F C41556270
C[C@H](C(=O)N(CC=C)CC=C)Sc1nnc(s1)SC C42217350
CCN([C@H](C)COC)S(=O)(=O)c1ccc(s1)Br C42251354
CCCn1cc(cc1C(=O)N(CC)CCOC)Br C42495400
CCCN(CC(=O)OC)C(=O)c1cc(cc(c1)Br)F C42713928
CC(C)N(CC(F)(F)F)S(=O)(=O)Cc1ccccc1C#N C42780667
CCn1c(cc(c1C)C(=O)CS(=O)(=O)Cc2ccccc2C)C C45280116
CCN(CC)S(=O)(=O)c1ccc(nc1)SCC(=C)Cl C48398052
Cc1c(cco1)CN(C)S(=O)(=O)c2ccc(cc2)CCCl C48772130
CCCS(=O)(=O)N(Cc1cccn1C)Cc2cccs2 C49521783
CN(CCCC(=O)OC)C(=O)c1cc(c(cc1Cl)Cl)F C51769300
CN(Cc1ccc(cc1)C#N)Cc2cnn(c2)Cc3ccccc3 C16429938
COCCOC(=O)/C(=C\c1c(c(c(c(c1F)F)F)F)F)/C#N C57536957
C[C@H](c1nc(no1)C2CC2)N(C)Cc3ccccc3C(F)(F)F C59402470
CC(C)CN([C@@H]1CCS(=O)(=O)C1)C(=O)CSC2CCCCC2 C60871722
CCCN(CC1CC1)C(=O)c2cc(n(c2C)Cc3ccco3)C C60881035
CC[C@@H](C(=O)N(Cc1ccco1)Cc2ccco2)Br C61490135
C#CCN(Cc1ccco1)C(=O)CCOc2ccccc2Cl C62900016
C#CCN(Cc1ccco1)CC(=O)N2CCC(=CC2)c3ccccc3 C63299237
CN(CCc1ccncc1)C(=O)CSc2nc3ccccc3s2 C63488430
c1cc(c(cc1Cl)S(=O)(=O)CCN(CC#N)C2CC2)Cl C63516338
Cc1c(oc(n1)SCCCS(=O)(=O)c2ccc(cc2)F)C C63536323
CC(C)Cc1nc(cs1)C(=O)N(C)Cc2ccc(cc2)N(C)C C63637095
Cc1cc(nc(n1)SCC(=O)N(CC=C)CC(F)(F)F)C C63851448
CC(C)CN(CC(F)(F)F)C(=O)CN1CCOCC1(C)C C64247946
CC(C)CCc1nc(on1)C[S@](=O)Cc2cccc(c2)F C64840506
Cc1ccccc1CS(=O)(=O)CC(=O)c2cc(n(c2C)C(C)C)C C65517017
c1cc(ccc1F)S(=O)(=O)CCCn2ccc(n2)C(F)(F)F C65948239
CCCN(Cc1ccc(cc1)C#N)Cc2nnc(s2)SC C65950576
Cc1ccc(c(c1)C)CCC(=O)N(C)[C@H](C)CS(=O)(=O)C C66365515
CCN(Cc1ccc(c(c1)F)F)Cn2c(=S)sc(n2)N(C)C C66448526
CCN(c1ccccc1)C(=O)[C@@H](C)N(C)Cc2c(ncs2)C C66565516
Cc1c(scn1)CN(C)CC(=O)N(C)Cc2ccc(s2)Cl C66566036
Cc1c(scn1)CN(C)CC(=O)N(c2ccccc2)C(C)C C66566131
c1ccc(cc1)N(Cc2ccsc2)Cc3nc(on3)C4CC4 C66831600
CCN(C[C@H](C)C#N)S(=O)(=O)/C=C/c1ccccc1Cl C66913134
CCN([C@H](C)C(C)C)C(=O)c1cc(ccc1Cl)S(=O)(=O)CC C67166894
CCc1ncc(s1)CN(C)[C@H](C)C(=O)N(C)c2ccccc2 C67402439
CN(CCC(F)(F)F)C(=O)C(=O)N(CC=C)c1ccccc1 C67436565
CCN(CC)S(=O)(=O)c1cc(c(cc1Cl)Cl)C(=O)Nc2cc(c(cc2C#N)OCC)OCC C01421117
c1ccc(cc1)COc2ccc(cc2)/C=C/C(=O)NCc3nnc(o3)S(=O)(=O)Cc4ccccc4F C08972410
CCCOc1ccccc1/C=C/C(=O)N[C@H](c2nnc(o2)S(=O)(=O)Cc3ccccc3F)C(C)C C09029545
CC(C)CN(CC(C)C)S(=O)(=O)c1ccc(cc1)C(=O)Nc2nc3cc(c(cc3s2)OC)OC C09301636
Cc1cccc(c1)CCN([C@H](c2c(ccs2)C)C(=O)NC[C@@H]3CCCO3)C(=O)Cn4c5ccccc5nn4 C12480777
CC(C)CCNC(=O)[C@@H](c1ccc(cc1)F)N(Cc2ccccc2OC)C(=O)Cn3c4ccccc4nn3 C12712864
COc1ccc(cc1)S(=O)(=O)Nc2ccc(cc2)c3nnc(o3)SCC(=O)c4cccc(c4)OC C12485319
COCCOc1ccc(cc1C(=O)Nc2ccc(cc2)S(=O)(=O)N(CC=C)CC=C)Br C14662355
CC(C)(C)c1ccc(cc1)C(=O)N[C@@H](CCSC)C(=O)OCc2nc3ccccc3c(=O)n2CC#N C03431313
Cc1cccc(c1N(CC(=O)N/N=C/c2cc(c(c(c2)Br)OCC=C)OC)S(=O)(=O)C)C C16362178
CC[C@H](C(=O)N[C@H](CSCc1ccccc1)C(=O)OC)Sc2nc3c(c4ccccc4n3C)nn2 C02878089
COCCCNC(=O)c1csc(n1)CSc2nnc(n2c3cccc(c3)Cl)c4ccncc4 C16464748
CCOCCCN1C(=O)/C(=C/2\c3ccccc3N(C2=O)CC(=O)Nc4ccc(cc4)OCC)/SC1=S C16730070
Cc1cc2cc(c(=O)[nH]c2cc1C)[C@@H](c3nnnn3CCOC)N(CCc4ccccc4)Cc5cccs5 C19973240
CCCN1c2ccccc2[C@@]3(C1=O)C(=C(C(=O)N3CCC[NH+](C)C)[O-])C(=O)c4ccc(cc4)OCC=C C20059203
Cc1ccc2c(c1)cc(c(=O)[nH]2)[C@H](c3nnnn3CCOC)N(Cc4ccc(cc4)F)Cc5ccco5 C20082314
Cc1cccc2c1[nH]c(=O)c(c2)[C@H](c3nnnn3CCOC)N(CCc4ccccc4)Cc5cccs5 C20082940
CC[C@H](c1nnnn1C[C@@H]2CCCO2)N(CCc3ccccc3C)Cc4cc5cc(ccc5[nH]c4=O)C C13495896
Cc1ccc(c2c1cc(c(=O)[nH]2)CN(CCc3ccccc3)[C@@H](c4nnnn4C[C@@H]5CCCO5)C(C)C)C C13499180
Cc1ccccc1OCCOc2ccc(cc2)[C@H]3C(=C(C(=O)N3CCC[NH+](C)C)[O-])C(=O)c4ccc(o4)C C20229037
Cc1ccccc1OCCOc2ccc(cc2)[C@H]3C(=C(C(=O)N3CC[NH+](C)C)[O-])C(=O)c4ccc(o4)C C20229696
CC[NH+](CC)CCCN1[C@H](C(=C(C1=O)[O-])C(=O)c2ccc3c(c2)C[C@@H](O3)C)c4ccc(cc4)C(=O)OC C20330819
CS(=O)(=O)N(CC(=O)NCCSCc1ccccc1Cl)c2ccc(cc2)C(=O)N3CCOCC3 C22384882
CC(C)(C)c1ccc(cc1)[C@H]2C(=C(C(=O)N2CCC[NH+](C)C)[O-])C(=O)c3cccc(c3)S(=O)(=O)N(C)C C16742203
[H]/N=C\1/C(=C\c2ccc(c(c2)OC)OCCOc3ccc(cc3)[C@H](C)CC)/C(=O)N=C4N1N=C(S4)CC C26641584
CCCOc1ccc(cc1)[C@H]2C(=C(C(=O)N2CCC[NH+](C)C)[O-])C(=O)c3cnn(c3C)c4ccccc4 C29501328
COc1ccc(cc1)S(=O)(=O)N/N=C\c2ccc(c(c2)Cn3c(cc(n3)C(F)F)C(F)F)OC C32573659
Cc1ccc(cc1)NC(=O)N(CCN2CCOCC2)CC(=O)N(Cc3ccc(cc3)F)Cc4cccs4 C00696548
CCCCCOc1ccc(cc1OCC)[C@@H]2C(=C(C(=O)N2CCCn3cc[nH+]c3)[O-])C(=O)c4ccccc4 C35272193
CCOC(=O)c1c(c(c([nH]1)C)C(=O)[C@H](C)N(CCOC)S(=O)(=O)c2cccc(c2)C(F)(F)F)C C35543007
CCOC(=O)C1=C(N(C(=O)N[C@H]1c2ccccc2Cl)CC=C)CN3CCN([C@@H](C3)C)C(=O)COC C35665048
CC(C)CN(CC(=O)Nc1nc(cn1c2ccc(c(c2)OC)OC)c3ccccc3)C(=O)c4ccc(cc4)F C36049272
C/C=C/[C@@H](C(=O)NCS(=O)(=O)c1ccc(cc1)C)N(Cc2ccc(o2)C)C(=O)Cc3ccccc3C C36556739
CC(C)CC(=O)N(Cc1ccco1)Cc2cc(ccc2OS(=O)(=O)c3ccc(cc3)NC(=O)C)Cl C37422590
COCCNC(=O)c1ccc(o1)CN2c3cc(ccc3OCC2=O)C(=O)COc4ccc(c(c4)F)F C37511790
Cc1c(c(c(c(n1)SCC(=O)Nc2cccc3c2cccc3)C#N)c4ccco4)C(=O)OCCOC C02229346
C[C@H](c1nnc(n1CC(C)C)SCC(=O)c2ccc(cc2)[N+](=O)[O-])NC(=O)c3ccc(cc3)Cl C39757199
CCn1c(nnc1SCC(=O)c2ccc(c(c2)[N+](=O)[O-])Cl)CC(=O)Nc3ccccc3C(C)C C39762084
CCOCCCN1C(=O)/C(=C\c2c(c(c(=O)n(c2NCc3ccc(cc3)OC)C)C#N)C)/SC1=S C39851561
CCCn1c(c(c(c(c1=O)C#N)C)/C=C/2\C(=O)N(C(=S)S2)CCCOCC)NCc3ccccc3 C39851660
CC[NH+](CC)CCCN1[C@@H](C(=C(C1=O)[O-])C(=O)c2c(nc3n2cccc3C)C)c4cccc(c4)OCC=C C40004131
CCO/C(=C\1/[C@H](C(=C(N=C1C)C)C(=O)OCC[NH+](C)Cc2ccccc2)c3cccc(c3)n4ccnc4)/[O-] C26746649
CC[C@@H](c1nnnn1Cc2ccc(cc2)OC)N(Cc3cccs3)Cc4cc5ccc(cc5[nH]c4=O)C C01374216
CC[C@H](c1nnnn1Cc2ccc(cc2)F)N(Cc3cccs3)Cc4cc5cc(ccc5[nH]c4=O)OC C01374525
CCCCC(=O)N(Cc1ccc(o1)C)[C@@H](c2ccc(cc2)C)C(=O)NCS(=O)(=O)c3ccc(cc3)C C36604000
CCCCC(=O)N(Cc1ccc(o1)C)[C@H](c2ccc(cc2)C)C(=O)NCS(=O)(=O)c3ccc(cc3)C C36604001
[H]/N=C\1/C(=C/c2ccc(c(c2)OCC)OCCOc3ccccc3C)/C(=O)N=C4N1N=C(S4)CC(C)C C13940730
Cc1cccc2c1[nH]c(=O)c(c2)CN(C[C@@H]3CCCO3)[C@@H](c4nnnn4CCc5ccccc5)C(C)C C13500386
[H]/N=C\1/C(=C/c2cc(c(c(c2)OC)OCCOc3ccc(cc3)C)CC=C)/C(=O)N=C4N1N=C(S4)C(C)C C27533936
[H]/N=C\1/C(=C/c2ccc(c(c2)OC)OCCOc3cc(ccc3C)C)/C(=O)N=C4N1N=C(S4)CCCC C13895749
Cn1c(nnc1SCC(=O)c2c(n(c(=O)n(c2=O)CC(=O)OC)Cc3ccccc3)N)c4ccncc4 C03422743
C[C@H]1[C@H]([C@@H]([C@@H]([C@@H](O1)n2cnc3c2ncnc3NC(=O)c4ccccc4)OC(=O)C)OC(=O)C)OC(=O)C C05048982
CCCCN(C)S(=O)(=O)c1ccc(cc1)C(=O)Nc2c(c3c(s2)CN(CC3)C(=O)OC)C(=O)NC C09325417
CCOc1ccc(cc1)n2c(nnc2SCC(=O)Nc3nnc(s3)C)CNC(=O)c4ccccc4 C09279013
Cc1nnc(s1)NC(=O)CSc2nnc(n2c3ccc(cc3)F)CNC(=O)COc4ccccc4 C09369059
c1cc(oc1)CNC(=O)CSc2nc3cc(ccc3c(=O)n2C[C@H]4CCCO4)C(=O)NC[C@H]5CCCO5 C09473319
Cn1c2ccc(cc2c(=O)n(c1=O)C)S(=O)(=O)N[C@@H](CCSC)C(=O)NCCC3=CCCCC3 C09838477
CCN1c2ccccc2/C(=N\O[C@@H]3[C@H]([C@@H]([C@@H]([C@@H](O3)COC(=O)C)OC(=O)C)OC(=O)C)NC(=O)C)/C1=O C10271804
CN(C)S(=O)(=O)c1ccc(cc1)C(=O)NCc2nnc(o2)SCC(=O)Nc3ccc(cc3)Cl C10386074
C[C@@H]1CCc2c(sc(c2C(=O)NC)NC(=O)c3ccc(cc3)S(=O)(=O)N(CCC#N)CCC#N)C1 C12064245
Cc1ccc(o1)c2nnn(n2)CC(=O)N(Cc3ccco3)[C@@H](c4ccc(cc4)F)C(=O)NC[C@@H]5CCCO5 C00888635
Cc1c(c(n(n1)C)C)NC(=O)COC(=O)c2cccnc2SCC(=O)Nc3ccccc3OC(F)F C13098448
Cn1c2c(c(=O)[nH]c1=O)n(c(n2)NN=Cc3cccc(c3)[N+](=O)[O-])C[C@@H](COc4ccc(cc4)Cl)O C08892068
Cc1cc(n[nH]1)NC(=O)CSc2nc3cc(c(cc3c4n2nc(n4)CCn5c(cc(n5)C)C)OC)OC C09679701
Cn1c(nnn1)c2ccccc2CNC(=O)Cn3c(cnc(c3=O)NCC(c4ccccn4)(F)F)Cl C13579399
CCOc1ccc(cc1Br)C(=O)NC(=S)NNC(=O)[C@@H]2CC(=O)N(C2)Cc3ccco3 C13630286
Cc1ccc(o1)c2nnn(n2)CC(=O)N(CCN3CCOCC3)[C@@H](c4ccncc4)C(=O)NC(C)(C)C C19216798
CC(=O)OC[C@@H]1[C@@H]([C@@H]([C@H]([C@H](O1)Sc2nnc(n2N)c3ccccc3)OC(=O)C)OC(=O)C)OC(=O)C C19908444
Cc1ccc(cc1)[C@H](C(=O)NCc2ccco2)N(CCN3CCOCC3)C(=O)CNC(=O)c4ccco4 C20150305
CCOC(=O)c1cc(ccc1Cl)NC(=O)CN(c2ccc(cc2)C(=O)N3CCOCC3)S(=O)(=O)C C22398865
CNC(=O)c1c2c(sc1NC(=O)c3ccc(cc3)S(=O)(=O)N(CCC#N)CCC#N)CCCCC2 C23748197
CCN(CC)S(=O)(=O)c1ccc2c(c1)nc(n2C)CCC(=O)OCC(=O)NNC(=O)c3cccs3 C32957577
C/C(=N\Nc1nc2c(n1C[C@H](COc3ccc(cc3)OC)O)c(=O)[nH]c(=O)n2C)/c4ccc(cc4)OC C33386491
CCOCCCN1C(=O)/C(=C\c2c(nc3c(cccn3c2=O)C)NCCCN4CCOCC4)/SC1=S C33774984
CCn1c(c(c(c1C(=O)OC)C)C(=O)CN(C[C@@H]2CCCO2)S(=O)(=O)c3ccc(cc3)NC(=O)C)C C35539006
CC(C)CNS(=O)(=O)c1cc(c(cc1Cl)Cl)C(=O)OCC(=O)N(C)[C@@H]2CCS(=O)(=O)C2 C03323820
CC(C)CCNC(=O)[C@H](c1ccncc1)N(C[C@@H]2CCCO2)C(=O)Cn3nc(nn3)c4ccc(cc4)F C06076963
CCCn1c(c(c(=O)[nH]c1=O)N(CCOC)C(=O)Cc2ccc(s2)S(=O)(=O)N3CCOCC3)N C23078908
CCCCn1c(c(c(=O)[nH]c1=O)N(CCOC)C(=O)c2ccc(c(c2)S(=O)(=O)N3CCOCC3)C)N C12914557
CCN(CC(=O)Nc1ccc(cc1)NC(=O)C)C(=O)Cc2ccc(s2)S(=O)(=O)N3CCOCC3 C12914627
Cc1c(c(=O)n(n1C)c2ccccc2)NS(=O)(=O)c3ccc(c(c3)[N+](=O)[O-])NCCN4CCOCC4 C13138582
CCn1c(c(c(c(c1=O)C#N)C)/C=C\2/C(=O)N(C(=S)S2)CCCCCC(=O)[O-])N3CC[NH+](CC3)CC C33812509
CCCCn1c(c(c(c(c1=O)C#N)C)/C=C\2/C(=O)N(C(=S)S2)CCC(=O)[O-])N3CC[NH+](CC3)CC C33812679
CCOc1c(ccc(c1S(=O)(=O)c2ccccc2)[C@H](CC=O)NC=O)S(=O)(=O)Oc3ccccc3 C39498354
Cc1cccn2c1nc(c(c2=O)/C=C/3\C(=O)N(C(=S)S3)CCCC(=O)[O-])NCCCn4cc[nH+]c4 C36684811
Cn1c(nnc1SCC(=O)c2ccc(c(c2)[N+](=O)[O-])Cl)CNC(=O)c3ccc(c(c3)OC)OC C39751194
CC(=O)N[C@H]1[C@H]([C@@H]([C@@H](O[C@@H]1OC(=O)COc2ccc(cc2)Cl)COC(=O)C)OC(=O)C)OC(=O)C C39842093
CC(=O)N[C@H]1[C@@H]([C@@H]([C@@H](O[C@@H]1Sc2ccc(cc2)Br)COC(=O)C)OC(=O)C)OC(=O)C C40487593
Cc1c(scn1)CCN2C(=O)[C@H]3[C@@H]([NH2+][C@@]([C@@H]3C2=O)(CCSC)C(=O)[O-])c4ccc(cc4)C(=O)OC C43218270
COc1ccc(cc1)Cn2c(nnn2)CN(Cc3cccs3)Cc4cc5cc6c(cc5[nH]c4=O)OCCO6 C01325117
CCC[C@@H](c1nnnn1CC(=O)OCC)N(Cc2ccco2)Cc3cc4cc5c(cc4[nH]c3=O)OCCO5 C13499402
Cn1cnnc1SCC(=O)Nc2ccc(cc2)Oc3ccc(cc3)NC(=O)CSc4nncn4C C35148245
CCCOc1ccc(cc1Br)N2C(=O)C=C(C2=O)Sc3nnc(n3CC)CNC(=O)C C34921172
CCOC(=O)c1c2c(sc1NC(=O)CSc3nc([nH]n3)N/N=C/c4cnn(c4)CCOC)CCC2 C59886973
[H]/N=C\1/C(=C\c2ccc(c(c2)OC)OCCOc3ccc(cc3)NC(=O)C)/C(=O)N=C4N1N=C(S4)C(C)C C12471015
c1cc(ccc1/C=C\2/C(=O)N(C(=O)S2)CCNC(=O)CCN3C(=O)[C@@H]4CC=CC[C@H]4C3=O)OC(F)F C14128632
[H]/N=C\1/C(=C/c2ccc(cc2)OCCOc3ccc(cc3)OC)/C(=O)N=C4N1N=C(S4)S(=O)(=O)CC C41084095
[H]/N=C\1/[C@@H](SC(=C1C(=O)N2CCOCC2)NCCCC)C(=O)Nc3c(c4c(s3)CCC4)C(=O)OC C18036935
CCOc1ccc(cc1)[C@@H]2C(=C(C(=O)N2CCCn3cc[nH+]c3)[O-])C(=O)[C@H]4C(=C(N=C4C)C(=O)OC)C C09008373
CCOc1ccc(cc1)[C@H]2C(=C(C(=O)N2CCCn3cc[nH+]c3)[O-])C(=O)[C@H]4C(=C(N=C4C)C(=O)OC)C C09070229
c1cc(c(cc1N2CCCC2)F)/C=C/3\C(=O)N(C(=O)S3)CC(=O)N4CCOCC4 C02393792
Cc1c2c(ncn(c2=O)CC(=O)N3CCCCC3)sc1C(=O)N4CCCCCC4 C02922361
Cc1c(c(n(c(=O)c1C#N)C)N2C[C@@H](O[C@@H](C2)C)C)/C=C\3/C(=O)N(C(=S)S3)C C02246392
Cc1ccc(cc1N2C(=O)CC3(CCCCC3)CC2=O)S(=O)(=O)N4CCOCC4 C05786431
Cc1c(nn(c(=O)c1C#N)CC(=O)N2CCN(CC2)c3cccc(c3)C(F)(F)F)C C07104341
Cc1cccn2c1nc(c(c2=O)/C=C\3/C(=O)N(C(=S)S3)C[C@H]4CCCO4)N5CCCC5 C01084356
Cc1c(sc2c1c(=O)n3c(n2)/C(=C/c4c(nn(c4C)[C@H]5CCS(=O)(=O)C5)C)/CC3)C C08966309
CC(C)c1cccc2c1nc(s2)N3CCN(CC3)C(=O)c4ccc(cc4)N5C(=O)CCC5=O C09034458
Cc1ccc2c(c1C)nc(s2)N3CCN(CC3)C(=O)c4ccc(cc4)N5C(=O)CCC5=O C09345423
Cn1cc(c(=O)n(c1=O)C)S(=O)(=O)N2CCc3c(ccs3)[C@@H]2c4cccs4 C09666423
Cc1cc(=O)c(nn1c2ccccc2Cl)C(=O)N3CCN(CC3)c4nccs4 C10270219
Cc1c(c(n(c(=O)c1C#N)C)N2CCCC2)/C=C\3/C(=O)N(C(=S)S3)C[C@@H]4CCCO4 C02249171
Cc1c(cnn1c2ncc3c(n2)-c4ccccc4CC3)C(=O)N(C)Cc5nccs5 C12078906
CN1C(=O)C[C@](C1=O)(CC(=O)N2CCCN(CC2)C=O)c3ccc(cc3)c4ccccc4 C12148775
c1cc(cc(c1)N2C(=O)C[C@@H](C3=C2COC3=O)c4ccc(cc4)[N+](=O)[O-])C(F)(F)F C01429740
Cc1c(c(n(n1)C)C)C(=O)N2CCN(CC2)S(=O)(=O)c3ccc(cc3Cl)Br C12774512
Cc1c(c(n(n1)C)C)/C=C/C(=O)N2CCN(CC2)S(=O)(=O)c3ccc(cc3F)F C12784251
c1ccc2c(c1)N(C[C@@H](O2)C(=O)N3CCOCC3)C(=O)c4ccc(o4)Br C12904577
c1cc(c(cc1Br)Cl)S(=O)(=O)N2CCN(CC2)C(=O)N3CCOCC3 C14100777
c1c(cc(cc1Cl)Cl)S(=O)(=O)N2CCN(CC2)C(=O)[C@H]3CCS(=O)(=O)C3 C16735403
Cc1c(c(on1)C)S(=O)(=O)N2CCN(CC2)C(=O)c3cc(ccc3Cl)Br C16831996
c1ccc2c(c1)C(=O)/C(=C\N3C(=O)/C(=C\c4ccc5c(c4)OCO5)/SC3=S)/C(=O)O2 C17222501
C[C@H]1CCc2c(sc3c2c(=O)n(cn3)C4CCN(CC4)C(=O)[C@@H]5CC(=O)N(C5)C)C1 C19497200
Cc1cccc(c1)N2CCN(C[C@H]2C)C(=O)CN3c4ccccc4C(=O)N(CC3=O)C C21717711
c1ccc2c(c1)c(=O)n(c(n2)CN3CCN(CC3)C(=O)c4ccc(cc4)Cl)CC#N C23005486
c1cc(cc(c1)F)n2c(nnn2)CN3CCN(CC3)C(=O)c4c(cccc4Cl)F C23232602
c1ccc(c(c1)C(=O)N2CCN(CC2)Cc3nnnn3c4ccc(c(c4)F)F)Cl C23233133
Cc1c(c(c(o1)n2cccc2)C#N)C(=O)N3CCN(CC3)Cc4ccc5c(c4)CCO5 C24148029
c1ccc2c(c1)n3cc(nc3s2)C(=O)N4CCCN(CC4)C(=O)c5cccc(c5)C#N C24909261
Cc1c(cnn1c2ccc(cc2)Cl)C(=O)N3CCN(CC3)S(=O)(=O)c4ccccc4F C25182733
Cn1cc(c(=O)n(c1=O)C)/C=C/2\CCn3c2nc4c(c3=O)c(cs4)c5ccccc5 C25251679
Cc1cccn2c1nc(c(c2=O)/C=C/3\C(=O)N(C(=S)S3)C)N4C[C@@H](O[C@H](C4)C)C C27016617
c1ccc(cc1)c2ccoc2C(=O)N3CCN(CC3)Cc4cc(=O)n5ccsc5n4 C28333638
Cc1cc(ccc1S(=O)(=O)[C@H]2CS(=O)(=O)C[C@@H]2N3CCC4(CC3)OCCO4)F C32536381
C[C@H]1CCN(c2cc(ccc2S1)Cl)S(=O)(=O)c3cn(c(=O)n(c3=O)C)C C32932892
Cn1c(=O)c2c3c(sc2nc1SCC(=O)N(C)[C@H]4CCS(=O)(=O)C4)CCC3 C09003957
CS(=O)(=O)N1CCN(CC1)C(=O)c2cc(nc3c2cc(cc3)Cl)c4ccncc4 C06492100
CS(=O)(=O)N1CCC(CC1)C2=NC(=O)[C@H]3C(=N2)c4c(cc(nc4S3)C(F)F)C5CC5 C39443601
c1cc2c(cc1C(=O)N3CCOCC3)CN(CCO2)S(=O)(=O)c4ccc(c(c4)F)F C40455465
Cc1c(c(n(n1)C)C)CC(=O)N2CCN(CC2)S(=O)(=O)c3ccc(s3)Br C46561548
C[C@H](C(=O)N1CCN(CC1)S(=O)(=O)c2c(cccc2Cl)Cl)n3ccnc3 C46761947
c1ccc(c(c1)N2CCN(CC2)CC(=O)N3CCN(CC3)C(=O)c4ccco4)Cl C54530529
Cc1c(c(n(n1)[C@@H]2CCS(=O)(=O)C2)C)N3CCN(CC3)C(=O)c4ccccc4Br C56936413
Cc1c2c(cc(nc2n(n1)[C@H]3CCS(=O)(=O)C3)c4ccccc4F)C(=O)N5CCC(CC5)C C57306250
Cc1c(c(n(n1)c2ccc(cc2)C(=O)N3CCC(CC3)C(=O)N4CCOCC4)C)Br C31282224
CCOc1ccccc1/C=C/2\C(=O)c3ccc4c(c3O2)CN(CO4)[C@H]5CCS(=O)(=O)C5 C41656307
c1ccc(c(c1)C(=O)N2CCN(CC2)C(=O)[C@H]3C=C(N=N3)c4ccco4)Br C63562623
C1CCC2=C3C(=NC(=NC3=O)CN4CCN(CC4)C(=O)C5=CC[C@@H](O5)Br)S[C@@H]2C1 C64213344
C1CCC2=C3C(=NC(=NC3=O)CN4CCN(CC4)C(=O)C5=CC[C@H](O5)Br)S[C@H]2C1 C64213347
Cc1nccn1c2cc(ncn2)N3CCN(CC3)C(=O)c4ccc(cc4)C(F)(F)F C67602050
Cc1ccc(cc1)S(=O)(=O)n2ccc3c2cccc3OCCOCCSC[C@@H](C(=O)[O-])NC(=O)OC(C)(C)C C12955045
CC[C@H](C(=O)NCCCCCC(=O)[O-])NC(=O)CCc1c(c2cc3c(cc2oc1=O)oc4c3CCCC4)C C13591524
CCCCOc1ccc(cc1OCC)[C@H]2C(=C(C(=O)N2Cc3ccco3)[O-])C(=O)c4ccc5c(c4)C[C@H](O5)C C09328951
Cc1cc(ccc1C(=O)C2=C(C(=O)N([C@H]2c3ccc(cc3)C(C)(C)C)CCCN4CCOCC4)[O-])OCC=C C24081096
Cc1cc(ccc1C(=O)C2=C(C(=O)N([C@H]2c3ccc(cc3)OCC=C)CCCN4CCOCC4)[O-])OCC=C C24081242
CCN(CC)S(=O)(=O)c1ccc2c(c1)nc(n2Cc3ccco3)SCc4ccc(cc4)[C@H](C)C(=O)[O-] C25159889
CCCCOc1cccc(c1)C(=O)C2=C(C(=O)N([C@@H]2c3ccccc3)c4nc(c(s4)C(=O)OCC)C)[O-] C33374773
CCCCOc1cccc(c1)C(=O)C2=C(C(=O)N([C@@H]2c3ccc(o3)C)c4nc(c(s4)C(=O)OCC)C)[O-] C33380277
Cc1cc(ccc1OCC(C)C)C(=O)C2=C(C(=O)N([C@@H]2c3ccc(cc3)OCC=C)CCN4CCOCC4)[O-] C33767758
CCOc1ccc(cc1)C(=O)C2=C(C(=O)N([C@@H]2c3ccc(c(c3)OCC)OCC=C)Cc4ccncc4)[O-] C34920412
CCCCCOc1cccc(c1)[C@@H]2C(=C(C(=O)N2c3nc(c(s3)C(=O)OC)C)[O-])C(=O)c4ccccc4 C35264046
CC1=C(O[C@@H]2[C@@H]1[C@]3(CC[C@@H]4[C@@H]([C@@H]3C2)CC[C@@H]5[C@@]4(CC[C@@H](C5)OC(=O)CCC(=O)[O-])C)C)CCCCOC(=O)C C35361488
CCCCCOc1ccc(cc1OCC)[C@H]2C(=C(C(=O)N2C[C@H]3CCCO3)[O-])C(=O)c4c(nc(s4)C)C C35568489
CC1=C([C@@H](N2C(=CSC2=N1)/C=C(/NCCN3CCOCC3)\[O-])c4ccccc4OC)C(=O)OCC=C C36058637
CC1=C([C@@H](N2C(=CSC2=N1)/C=C(/NCc3ccncc3)\[O-])c4cccc(c4OC)OC)C(=O)OCC=C C36058707
Cc1ccc(c(c1)C)[C@@H]2C(=C(N=C3N2C(=CS3)/C=C(/NCCN4CCOCC4)\[O-])C)C(=O)OCCOC C36061166
CCCCNC(=O)[C@@H](c1ccc(c(c1)OC)O)N(Cc2ccc(o2)C)C(=O)c3cc(ccc3[O-])[N+](=O)[O-] C36596774
C[C@H](c1ccc(cc1)CC(C)C)C(=O)NCCCC[C@@H](C(=O)[O-])NC(=O)[C@H](C)c2ccc(cc2)CC(C)C C32603187
CCOC(=O)[C@H]1[C@@H]([C@@H](S[C@@H]1NC(=O)CSc2nnc3n2c(cc(n3)[O-])C(C)(C)C)C(=O)OCC)C C39732332
CCCCOc1ccc(cc1OCC)/C=C(\C#N)/C(=N/c2nnc(s2)SCc3ccccc3F)/[O-] C39997670
CCCCOc1ccc(cc1)c2c(cn(n2)c3ccccc3)/C=C(\C#N)/C(=N/c4nnc(s4)CCC)/[O-] C39997861
CCCCCOc1cccc(c1)[C@@H]2C(=C(C(=O)N2c3nnc(s3)SCC)[O-])C(=O)c4ccc(o4)C C39999636
CCOc1ccc(cc1)[C@@H]2C(=C(C(=O)N2c3nnc(s3)SCC)[O-])C(=O)c4ccc(cc4)OCC=C C40003164
CCCCSc1nnc(s1)N2[C@@H](C(=C(C2=O)[O-])C(=O)c3ccc(cc3)OCC=C)c4ccc(cc4)C C40003213
CCCCSc1nnc(s1)N2[C@@H](C(=C(C2=O)[O-])C(=O)c3ccc(cc3)OCC=C)c4ccc(cc4)O C40003215
CCCOc1ccc(cc1OCC)[C@H]2C(=C(C(=O)N2CCCOC)[O-])C(=O)c3c(nc4n3cccc4C)C C40003672
CCCCCCOc1ccc(cc1)[C@H]2C(=C(C(=O)N2CCCOC)[O-])C(=O)c3c(nc4n3cccc4C)C C40003678
CCOc1cc(ccc1OCCC(C)C)[C@H]2C(=C(C(=O)N2CC=C)[O-])C(=O)c3ccc(cc3)OCC(C)C C40026855
CCCCCOc1ccc(cc1OCC)[C@@H]2C(=C(C(=O)N2CC=C)[O-])C(=O)c3ccc(c(c3)C)OCC(C)C C40027814
CCCCOc1cccc(c1)C(=O)C2=C(C(=O)N([C@@H]2c3cc(c(c(c3)C(C)(C)C)O)C(C)(C)C)CC=C)[O-] C40029756
CCCCCOc1ccc(cc1OCC)[C@H]2C(=C(C(=O)N2CCCO)[O-])C(=O)c3ccc(c(c3)C)OCC C40048872
CCCOc1ccc(cc1OCC)[C@@H]2C(=C(C(=O)N2CCCO)[O-])C(=O)c3ccc(c(c3)C)OCC(C)C C40052665
CCOc1ccc(cc1)[C@@H]2C(=C(C(=O)N2CCCO)[O-])C(=O)c3ccc(cc3)OCc4ccccc4Cl C40055086
CCCCOc1ccccc1[C@H]2C(=C(C(=O)N2CCOCCO)[O-])C(=O)c3ccc(cc3)Br C40076967
CCCCOc1ccc(cc1)[C@H]2C(=C(C(=O)N2CCOCCO)[O-])C(=O)c3ccc(cc3)OCC(C)C C40080513
CCN(CC)c1ccc(cc1)[C@@H]2C(=C(C(=O)N2CCOCCO)[O-])C(=O)c3ccc(cc3)OCC(C)C C40080615
CCCCCCOc1ccc(cc1)[C@@H]2C(=C(C(=O)N2CCOCCO)[O-])C(=O)c3ccc(cc3C)OCC C40081392
CCCCOc1ccc(c(c1)C)C(=O)C2=C(C(=O)N([C@@H]2c3cc(c(c(c3)C(C)(C)C)O)C(C)(C)C)CCO)[O-] C40083898
CCCCCCOc1ccc(cc1)[C@H]2C(=C(C(=O)N2CCOCCO)[O-])C(=O)c3ccc(cc3C)OC(C)C C40084292
CCN(CC)c1ccc(cc1)[C@H]2C(=C(C(=O)N2CCOCCO)[O-])C(=O)c3ccc(cc3C)OCC(C)C C40084742
CCCCCCOc1ccc(cc1)[C@H]2C(=C(C(=O)N2CCOCCO)[O-])C(=O)c3ccc(c(c3)C)OCC C40085618
CCCCCOc1ccc(cc1OCC)[C@H]2C(=C(C(=O)N2CCCC)[O-])C(=O)c3ccc(c(c3)C)OCCC C40091811
Cc1cc(ccc1OCC(C)C)C(=O)C2=C(C(=O)N([C@@H]2c3ccc(c(c3)Cl)Cl)CCOCCO)[O-] C40093757
CCCCN1[C@H](C(=C(C1=O)[O-])C(=O)c2ccc(c(c2)C)OCC(C)C)c3ccc(c(c3)OCC)OCC=C C40094241
c1cc(cc(c1)OCc2ccc(cc2)Cl)C(=O)C3=C(C(=O)N([C@@H]3c4cccs4)CCOCCO)[O-] C40103006
C=CCOc1ccccc1[C@@H]2C(=C(C(=O)N2CCO)[O-])C(=O)c3cccc(c3)OCc4ccc(cc4)Cl C40103092
CCOc1cc(ccc1OCC=C)[C@@H]2C(=C(C(=O)N2)[O-])C(=O)c3ccc(cc3)OCc4ccc(cc4)Cl C40127162
COc1ccc(cc1)OCc2ccc(o2)C[C@@H](C(=O)[O-])NC(=O)OCC3c4ccccc4-c5c3cccc5 C44322161
CC(C)c1ccc(cc1)OCc2ccc(o2)C[C@@H](C(=O)[O-])NC(=O)OCC3c4ccccc4-c5c3cccc5 C44322360
c1ccc2c(c1)cc3ccccc3c2/C=C\4/C(=O)N(C(=S)S4)CCCCCC(=O)NCCCC(=O)[O-] C15044934
CC(C)(C)OC(=O)N[C@H](Cc1ccc(cc1)CNC(=O)OCC2c3ccccc3-c4c2cccc4)C(=O)[O-] C04218182
c1ccc(cc1)C(c2ccccc2)(c3ccccc3)SC[C@H](C(=O)[O-])NSc4ccccc4[N+](=O)[O-] C05124401
CCCCOc1cccc(c1)[C@@H]2C(=C(C(=O)N2CCCN3CCOCC3)[O-])C(=O)c4ccc5c(c4)C[C@H](O5)C C20292411
CCCCOc1cccc(c1)[C@@H]2C(=C(C(=O)N2CCCn3ccnc3)[O-])C(=O)c4ccc5c(c4)C[C@@H](O5)C C09358968
CCCCOc1cccc(c1)[C@@H]2C(=C(C(=O)N2CCCn3ccnc3)[O-])C(=O)c4ccc5c(c4)C[C@H](O5)C C09358977
CSCC[C@H](C(=O)[O-])NC(=O)[C@H](Cc1ccccc1)NC(=O)OCC2c3ccccc3-c4c2cccc4 C32602863
CCCCOc1cccc(c1)C(=O)C2=C(C(=O)N([C@H]2c3ccc(o3)C)c4nc(c(s4)C(=O)OCC)C)[O-] C33380278
COc1cccc2c1oc(c2)C(=O)C3=C(C(=O)N([C@H]3c4ccc(cc4)OCC=C)CCCn5ccnc5)[O-] C33522421
CC(C)(C)c1ccc(cc1)CO[C@@H](c2ccc(cc2)C(F)(F)F)[C@@]3(CC(=NO3)CCC(=O)OC)C(=O)[O-] C33533001
CCCOc1ccc(cc1)C(=O)C2=C(C(=O)N([C@H]2c3ccc(c(c3)OCC)OCC)c4nnc(s4)C)[O-] C33586773
CCCOc1ccc(cc1)C(=O)C2=C(C(=O)N([C@@H]2c3ccc(c(c3)OCC)OCC=C)Cc4ccncc4)[O-] C33600862
CCCCCOc1ccc(cc1OCC)[C@@H]2C(=C(C(=O)N2CCOC)[O-])C(=O)c3c(nc4n3cccc4)C C33814231
CCCOc1ccc(cc1)C(=O)C2=C(C(=O)N([C@H]2c3cccc(c3)OCC=C)CCCN4CCOCC4)[O-] C34930468
CCCCCOc1cccc(c1)[C@H]2C(=C(C(=O)N2c3nc(c(s3)C(=O)OC)C)[O-])C(=O)c4ccccc4 C35264047
CCCCOc1ccc(cc1OCC)[C@@H]2C(=C(C(=O)N2CCCOC)[O-])C(=O)c3c(n4cccc(c4n3)C)C C35484284
CCCCCCOc1ccc(cc1)[C@@H]2C(=C(C(=O)N2CCCOC)[O-])C(=O)c3c(n4cccc(c4n3)C)C C35484286
CCCCCCOc1ccc(cc1)[C@@H]2C(=C(C(=O)N2CCN3CCOCC3)[O-])C(=O)c4c(nc(s4)C)C C35567357
CC1=C([C@@H](N2C(=CSC2=N1)/C=C(/NCCN3CCOCC3)\[O-])c4cccc(c4)OC)C(=O)OCC=C C35701802
CCC1=C([C@H](N2C(=CSC2=N1)/C=C(/NCCN3CCOCC3)\[O-])c4cc(cc(c4)OC)OC)C(=O)OC C36064469
CCCCCCN([C@H](c1ccccc1O)C(=O)NC(C)(C)CC(C)(C)C)C(=O)c2cc(ccc2[O-])[N+](=O)[O-] C36513823
CCCCCCN([C@@H](/C=C/C)C(=O)NCS(=O)(=O)c1ccc(cc1)C)C(=O)c2cc(ccc2[O-])[N+](=O)[O-] C36513897
CCCN([C@H](c1ccc(c(c1)OC)O)C(=O)NC(C)(C)CC(C)(C)C)C(=O)c2cc(ccc2[O-])[N+](=O)[O-] C36570325
C[C@@H](c1ccc(cc1)CC(C)C)C(=O)NCCCC[C@@H](C(=O)[O-])NC(=O)[C@@H](C)c2ccc(cc2)CC(C)C C32603186
CCCCCOc1ccc(cc1OC)/C=C(\C#N)/C(=N/c2nnc(s2)SCc3ccc(cc3)F)/[O-] C39997714
CC(C)CCOc1ccc(cc1OC)/C=C(\C#N)/C(=N/c2nnc(s2)SCc3ccc(cc3)F)/[O-] C39997715
CCCCSc1nnc(s1)N2[C@H](C(=C(C2=O)[O-])C(=O)c3ccc(cc3)OCC=C)c4ccc(cc4)O C40003216
CCCCSc1nnc(s1)N2[C@H](C(=C(C2=O)[O-])C(=O)c3ccc(cc3)OCC=C)c4cccs4 C40003222
CCCOc1ccc(cc1OCC)[C@H]2C(=C(C(=O)N2CCCO)[O-])C(=O)c3ccc(cc3)OCC(C)C C40048540
CCCOc1ccc(cc1C)C(=O)C2=C(C(=O)N([C@H]2c3ccc(c(c3)OCC)OCCC)CCCO)[O-] C40049022
CCOc1cc(ccc1OCCC(C)C)[C@@H]2C(=C(C(=O)N2CCOCCO)[O-])C(=O)c3ccc(cc3)C C40076302
CCCCOc1ccccc1[C@@H]2C(=C(C(=O)N2CCOCCO)[O-])C(=O)c3ccc(cc3)Br C40076966
CC(C)COc1ccc(cc1)C(=O)C2=C(C(=O)N([C@H]2c3ccccc3Br)CCOCCO)[O-] C40080632
CCCCCOc1cccc(c1)[C@@H]2C(=C(C(=O)N2CCOCCO)[O-])C(=O)c3ccc(cc3C)OCC C40081377
CCCOc1ccc(c(c1)C)C(=O)C2=C(C(=O)N([C@@H]2c3ccc(cc3)N(CC)CC)CCOCCO)[O-] C40082238
CCCCOc1ccc(c(c1)C)C(=O)C2=C(C(=O)N([C@@H]2c3cccc(c3)OCCC)CCOCCO)[O-] C40083591
CCCCOc1cccc(c1)[C@H]2C(=C(C(=O)N2CCOCCO)[O-])C(=O)c3ccc(cc3C)OCCCC C40083599
CCCCOc1ccc(c(c1)C)C(=O)C2=C(C(=O)N([C@@H]2c3ccc(cc3Cl)Cl)CCOCCO)[O-] C40083629
CCCCOc1ccc(c(c1)C)C(=O)C2=C(C(=O)N([C@H]2c3ccc(cc3)N(CC)CC)CCOCCO)[O-] C40083653
Cc1cc(ccc1C(=O)C2=C(C(=O)N([C@H]2c3c(cccc3Cl)Cl)CCOCCO)[O-])OCC(C)C C40084750
CCCCN1[C@H](C(=C(C1=O)[O-])C(=O)c2ccc(c(c2)C)OCCC)c3cc(c(c(c3)C(C)(C)C)O)C(C)(C)C C40091864
CCCCOc1ccc(cc1C)C(=O)C2=C(C(=O)N([C@@H]2c3ccc(c(c3)OCC)OCCC)CCO)[O-] C40092810
CCCCOc1ccccc1[C@@H]2C(=C(C(=O)N2CCOCCO)[O-])C(=O)c3ccc(c(c3)C)OC(C)C C40093288
CCCCCCOc1ccc(cc1)[C@H]2C(=C(C(=O)N2CCCC)[O-])C(=O)c3ccc(c(c3)C)OCC(C)C C40094246
CCCCCCOc1ccc(cc1)[C@@H]2C(=C(C(=O)N2CCOCCO)[O-])C(=O)c3ccc(cc3)OCC=C C40099378
CCCCCCOc1ccc(cc1)[C@@H]2C(=C(C(=O)N2CCOCCO)[O-])C(=O)c3cccc(c3)OCCC C40101232
C=CCOc1cccc(c1)[C@H]2C(=C(C(=O)N2CCO)[O-])C(=O)c3ccc(cc3)OCc4ccccc4Cl C40109595
CC(C)CCOc1cccc(c1)[C@H]2c3c([nH]nc3C(=O)N2CCCOC(C)C)c4cc(ccc4[O-])Cl C39899334
CCOC(=O)Cn1cc(c2c1cccc2)C[C@H](C(=O)[O-])NC(=O)OCC3c4ccccc4-c5c3cccc5 C44321948
COC(c1ccccc1c2ccc(o2)C[C@H](C(=O)[O-])NC(=O)OCC3c4ccccc4-c5c3cccc5)OC C44324082
CCCC[C@@H]1CC=C(C(=O)N1Cc2ccc(cc2)c3ccccc3c4[n-]nnn4)CNC(=O)OC(C)(C)C C52617997
Cc1cccn2c1nc(c(c2=O)/C=C\3/C(=O)N(C(=S)S3)C)NCc4ccc(cc4)OC C08661013
Cc1cc(nn1C)C(=O)Nc2c(c3c(s2)CN(CC3)C(=O)C)c4nc5ccccc5s4 C09001825
c1ccc(c(c1)NC(=O)Cn2c(=O)c(c3n(c2=O)CCC3)C#N)Sc4ccc(cc4)Cl C09253806
c1ccc(cc1)n2cc(c(n2)c3ccncc3)[C@@H]4Nc5ccccc5C(=O)N4C[C@H]6CCCO6 C09549852
Cc1cc(c(n1c2ccccc2C(=O)OC)C)/C=C/3\C(=O)NC(=S)N(C3=O)c4ccc(cc4)F C00980547
Cc1ccc(c(c1)N2CCN(CC2)C(=O)c3cccc(c3)NC4=N[C@@H]5CS(=O)(=O)C[C@@H]5S4)C C09860407
c1ccc(cc1)n2c3c(cn2)c(=O)n(cn3)NC(=O)c4ccccc4I C10034397
Cc1cccc(c1)C(=O)Nc2nc3c(s2)C(=O)C[C@@H](C3)C(=O)N(C)Cc4csc(n4)C C11880358
Cc1c(cccc1Cl)NC(=O)c2cc(nc3c2c(nn3[C@@H]4CCS(=O)(=O)C4)C)C5CC5 C12734928
c1cc(ccc1NS(=O)(=O)c2cc(ccc2Br)Br)n3cnnn3 C12604611
Cc1cc(ccc1NC(=O)CN(C)C(=O)c2cc3cnn(c3nc2C)C(C)C)Br C12997931
CCNS(=O)(=O)c1ccc(cc1)C(=O)N2Cc3cc4c(cc3C5(C2)CCCC5)OCCO4 C13002996
c1ccc(c(c1)c2nnc(o2)CN3C(=O)[C@]4(CCCc5c4ccs5)NC3=O)Br C13063458
CC(C)S(=O)(=O)c1cccc(c1)C(=O)Nc2nnc(o2)c3ccc(s3)Br C13667277
Cc1c(c(=O)c2ccc(cc2o1)OCC(=O)N[C@H]3CS(=O)(=O)C=C3)c4ccc(cc4)Cl C13729741
Cc1c(c(nn1CC(=O)Nn2c(nc3c(c2=O)c4c(s3)CCCC4)C)C(F)(F)F)Cl C02780686
CC(C)(C)OC(=O)N1CCN(CC1)C(=O)C[C@H]2C(=O)Nc3cc(ccc3S2)C(F)(F)F C14853130
Cc1c(c(n(n1)C)C)NC(=O)[C@@H](C)Sc2nc3c(c(cs3)c4cccs4)c(=O)n2C C15342423
Cc1cc(c(n1c2ccc(cc2)N3CCOCC3)C)/C=C/4\C(=O)NC(=S)N(C4=O)c5ccccc5 C15769648
CC(C)NC(=O)CN1CN(C2(C1=O)CCN(CC2)C(=O)c3ccccc3F)c4ccccc4 C16612570
Cc1cc(=O)c(nn1c2ccc(cc2)Cl)C(=O)N[C@@H](c3ccccc3F)c4nccn4C C18237372
C[C@@H](c1nnc2n1CCN(CC2)Cc3cccc4c3cccn4)NC(=O)c5cc(ccc5F)F C20208536
CCn1c2ccc(cc2nc1CN3CCN(CC3)C(=O)C)NC(=O)c4cccc(c4)Br C20215085
CN(C)S(=O)(=O)c1ccc2c(c1)N(C(=O)CS2)CC(=O)Nc3ccc(c(c3)Cl)F C20583656
c1ccc2c(c1)c(=O)[nH]c(n2)CN3CCN(CC3)S(=O)(=O)c4cc(ccc4Cl)Cl C21849453
Cc1c(c(n(n1)Cc2ccccc2Cl)Cl)C(=O)N(C)Cc3[nH]c(=O)c4ccccc4n3 C23605864
C[C@]1(C(=O)N(C(=O)N1)CC(=O)N2CCN(CC2)Cc3cccc4c3cccc4)c5ccccc5 C14235318
Cc1ccc(s1)c2cc(c3c(noc3n2)C)C(=O)N[C@H](C)c4ccc(cc4)S(=O)(=O)C C25002118
Cc1c(sc(n1)NC(=O)[C@H]2CC(=O)N(C2)c3ccccc3Cl)c4nccn4C(F)F C25163017
C[C@@H](c1cccc2c1cccc2)NC(=O)Cn3c(=O)c4ccc(nc4n(c3=O)C)C(F)(F)F C26130900
CC1([C@@H]2CC[C@]1(C(=O)C2)CS(=O)(=O)N3CCc4c(c(=O)[nH]c(n4)Cc5ccccc5F)C3)C C35435984
Cc1cc(ccc1NC(=O)CN2c3cc(ccc3SCC2=O)S(=O)(=O)N(C)C)Cl C08673271
C[C@@H]1Cc2cc(ccc2N1C(=O)C)S(=O)(=O)Nc3ccc(cc3)c4cn5c(n4)SCC5 C38718490
Cc1cc(ccc1Br)NC(=O)Cn2c(=O)c3c(c(n2)c4ccco4)sc(n3)C C36656607
Cc1ccc(cc1)N2C(=O)[C@@H]3C(=NC2=O)C(=CN3C)C(=O)Nc4ccc(cc4)Br C39727619
Cc1cc(ccc1NC(=O)CN2CCN(CC2)C3=NS(=O)(=O)c4c3cccc4)Br C40135402
Cc1c(c(c(c(c1C)C)S(=O)(=O)NCC2CCN(CC2)C(=O)c3cccn(c3=O)C)C)C C43960009
Cc1c(c(n(n1)[C@H]2CCS(=O)(=O)C2)C)CC(=O)Nc3nc(cs3)c4ccc(cc4)Cl C44441154
c1cc(c(cc1Br)NC(=O)Cn2ccc(n2)[N+](=O)[O-])I C49031320
c1ccc(cc1)N2CNC(=O)C23CCN(CC3)[C@@H]4CC(=O)N(C4=O)c5cc(cc(c5)Cl)Cl C18142953
[H]/N=C\1/C(=C/c2cc(n(c2C)c3ccc(c(c3)Cl)OC)C)/C(=O)N=C4N1N=C(S4)C(C)C C33540756
[H]/N=C\1/C(=C/c2cc(n(c2C)c3ccc(cc3)CC)C)/C(=O)N=C4N1N=C(S4)c5cccnc5 C41084253
Cc1cc(c(n1c2ccccc2)C)C(=O)Nc3ccc(c(c3)S(=O)(=O)N4CCOCC4)F C57391224
[H]/N=C\1/C(=C\c2cccn2c3ccc(cc3)C)/C(=O)N=C4N1N=C(S4)COc5ccccc5C C32964308
CN(C)S(=O)(=O)c1ccc(cc1)c2csc(n2)NC(=O)c3cc(oc3)Br C59252215
Cc1cc(c(s1)C)S(=O)(=O)N2CCN(CC2)[C@H](C)C(=O)Nc3cccc4c3cccn4 C60127284
[H]/N=C\1/C(=C\c2cccc(c2)OC(=O)c3ccccc3F)/C(=O)N=C4N1N=C(S4)C(F)(F)F C27904566
Cc1cc(cc(c1Br)C)NC(=O)Cn2c3ccccc3nc(c2=O)N(C)C(=O)C C64987540
c1ccnc(c1)NC(=O)c2ccc3c(c2)S(=O)(=O)N(C3=O)c4ccc(cc4)Br C65008074
c1ccc2c(c1)c(=O)n(c(=O)n2CC(=O)Nc3cccc(c3)Br)Cc4ccco4 C67197181
CC1([C@H](N(C(=O)N1CCC(=O)OC)c2ccc(cc2)Cl)n3c(=O)n(c(=O)o3)c4ccc(cc4)Cl)C C01511611
CN(c1c(cc(cn1)C(F)(F)F)Cl)N2C(=O)[C@H]3[C@H](N=C([C@H]3C2=O)C4C(=O)c5ccccc5C4=O)c6ccccn6 C04396656
Cc1cc(c(n1c2ccc(cc2)F)C)C(=O)COC(=O)/C=C/c3c(nn(c3Cl)[C@H]4CCS(=O)(=O)C4)C C03366497
CN(C)S(=O)(=O)c1cccc(c1)c2c(cn(n2)c3ccccc3)/C=C/4\C(=O)N(C(=S)S4)C[C@@H]5CCCO5 C01876620
Cc1c(c(=O)n(n1C)c2ccccc2)C(c3ccc4c(c3)OCCO4)c5c(n(n(c5=O)c6ccccc6)C)C C08434758
Cc1c(c(=O)n(n1C)c2ccccc2)C(/C=C/c3ccc(o3)[N+](=O)[O-])c4c(n(n(c4=O)c5ccccc5)C)C C00829275
Cc1c(c(=O)n(n1C)c2ccccc2)n3c(nc4ccccc4c3=O)CCCN5C(=O)c6ccccc6C5=O C01414174
CCOc1cc(cc(c1OCCOc2ccccc2C)Br)C=C3C(=O)N(C(=O)N(C3=O)C)C C09553728
c1ccc2c(c1)c(cn2CC(=O)N3CCCCCC3)C(=O)C(=O)N4CCN(CC4)c5ccc(cc5)[N+](=O)[O-] C09519479
CN(C1CC1)S(=O)(=O)c2ccc(cc2)C(=O)/N=c\3/n(c4ccc(cc4s3)S(=O)(=O)C)CCOC C10099760
CCn\1c2c(c(ccc2s/c1=N\C(=O)c3ccc(cc3)S(=O)(=O)N(CCC#N)CCC#N)Cl)C C08797446
C[C@@H](C(=O)N1CCN(CC1)c2c3c(ncn2)n(nn3)c4ccc(cc4)F)Oc5cccc6c5OC(C6)(C)C C12310295
Cc1c2c(cc(nc2n(n1)c3ccccc3)c4ccccc4)C(=O)OCC(=O)N(C)[C@H]5CCS(=O)(=O)C5 C12542022
c1ccc2cc(ccc2c1)S(=O)(=O)N3CCN(CC3)C(=O)CSc4nc5ccc(cc5o4)[N+](=O)[O-] C12565606
c1ccc(cc1)CN(Cc2ccccc2)S(=O)(=O)c3ccc(=O)n(c3)Cc4cc(=O)n5ccsc5n4 C13163652
Cn1cncc1[C@H](c2ccc(cc2)C#N)OCc3c(cc(c(=O)n3C)C#N)c4cccc(c4)OC(F)(F)F C13587383
CCOc1ccc(cc1)n2c(cc(c2C)/C=C\3/c4cc(ccc4N(C3=O)C)S(=O)(=O)N5CCOCC5)C C08777683
CCOC(=O)Cn1c(nnn1)[C@@H](c2ccc3c(c2)cccn3)N4CCN(CC4)c5nc6ccccc6s5 C20098327
c1cc(ccc1C(c2ccc(cc2)F)N3CCN(CC3)C(=O)CN4c5cc(ccc5OCC4=O)[N+](=O)[O-])F C13128691
COCCN1C(=O)/C(=C\c2c(nc3ccccn3c2=O)N4CCN(CC4)Cc5ccccc5)/SC1=S C27016324
CC[C@@H](C)N1C(=O)/C(=C\c2c(nc3c(cccn3c2=O)C)N4CCN(CC4)C(=O)OCC)/SC1=S C33797280
CCOC(=O)N1CCN(CC1)c2c(c(=O)n3cccc(c3n2)C)/C=C/4\C(=O)N(C(=S)S4)CC(C)C C35126665
CCOc1ccc(cc1OCC)[C@H]2c3c(=O)c4cc(ccc4oc3C(=O)N2CCN5CCOCC5)Cl C35515496
c1cc(ccc1[C@@H]2c3c(=O)c4cc(ccc4oc3C(=O)N2CCN5CCOCC5)Br)[N+](=O)[O-] C35515515
CC(=O)N1CCN(CC1)C(=O)c2ccc(cc2)CSc3nc(cc(n3)N4CCOCC4)c5ccccc5 C35666108
Cc1c(c(n(c1C(=O)OC)C)C)C(=O)CN(C[C@H]2CCCO2)S(=O)(=O)c3cc(ccc3Cl)Cl C35869276
c1cc(cc(c1)F)C(=O)N(CCN2CCOCC2)C[C@@H]3CN(CCO3)C(=O)COc4ccc(cc4)Cl C34686243
C[C@H]1Cc2cc(ccc2O1)c3c(cn(n3)c4ccccc4)/C=C/5\C(=C(C(=O)N(C5=O)C[C@@H]6CCCO6)C#N)C C38607029
CCOc1ccc(cc1OCC)[C@H]2c3c(=O)c4cc(c(cc4oc3C(=O)N2[C@@H]5CCS(=O)(=O)C5)C)C C38649105
CCOc1cccc2c1nc(s2)N(CCN3CCOCC3)C(=O)[C@@H]4CC(=O)N(C4)c5ccc(cc5)F C36715180
COC(=O)c1ccc(cc1)N2C(=O)[C@@H]3[C@@H](C2=O)C4C=CC3[C@@H]5[C@@H]4C(=O)N(C5=O)c6ccc(cc6)C(=O)OC C04017402
CCOc1ccnc-2c1C(=O)CCc3c2n(c(c3S(=O)(=O)C(C)C)C)S(=O)(=O)Oc4ccccc4 C39459312
Cc1c(c2c(n1S(=O)(=O)Oc3ccccc3)-c4c(c(ccn4)S(=O)(=O)C(C)C)C(=O)CC2)SC C39459453
CCCCCN1C(=O)/C(=C\c2c(nc3ccccn3c2=O)N4CCN(CC4)C(=O)OCC)/SC1=S C39716291
CCCn1c(c(c(c(c1=O)C#N)C)/C=C/2\C(=O)N(C(=S)S2)CCCOCC)N3C[C@H](O[C@@H](C3)C)C C39770424
CCCCn1c(c(c(c(c1=O)C#N)C)/C=C/2\C(=O)N(C(=S)S2)CC)N3CCC(CC3)C(=O)OCC C39770713
CCCc1nnc(s1)N2[C@H](c3c(=O)c4cc(ccc4oc3C2=O)F)c5ccc(c(c5)OCC)OCC=C C39840620
CCN1c2ccccc2[C@@]3(C1=O)c4c(=O)c5ccccc5oc4C(=O)N3c6nc(c(s6)C(=O)OCC)C C39889424
CCCN1c2ccccc2[C@]3(C1=O)c4c(=O)c5cc(ccc5oc4C(=O)N3c6nnc(s6)CC(C)C)F C39890117
c1ccc(cc1)[C@H]2[C@@H](C(=O)N2n3c(nc4ccccc4c3=O)CSc5nnc(o5)c6ccncc6)Cl C40866746
CC(=O)O[C@@H]1CCC([C@H]2[C@]1([C@H]3[C@@H](C[C@@H]4[C@@H]([C@@]3([C@@H](C2)OC(=O)C)C(=O)C4=C)OC(=O)C)OC(=O)C)C)(C)C C43726293
COC1=Cc2c(c3ccccc3nc2[C@H](C1)Cl)N4C(=O)CC(=N4)CSc5nnc(o5)c6ccncc6 C49110586
Cn1c2c(c(=O)n(c1=O)C)n(c(n2)CN3CCN(CC3)c4ccccc4)Cc5ccc(cc5)Br C57010834
Cc1nc(cn1C)S(=O)(=O)N2CCc3c(c(nn3C)CN(c4ccccc4)C(=O)c5ccccc5F)C2 C64566816
c1cc(cc(c1)F)C(=O)N2CCN(CC2)c3c(nc(o3)c4ccco4)S(=O)(=O)c5ccc(cc5)Cl C64789827
CCOC(=O)Cn1c2c(sc1=O)[C@@H]([C@@H]3[C@@H](S2)C(=O)N(C3=O)c4ccccc4)c5ccc(cc5)N(C)C C15087357
CCCn1cc(c(n1)S(=O)(=O)N2CCN(CC2)c3ccccc3Cl)C(=O)N4CCN(CC4)CCC C67337380
CCCn1cc(c(n1)S(=O)(=O)N2CCN(CC2)c3ccc(cc3)Cl)C(=O)N4CCN(CC4)CCC C67337847
CCCN1CCN(CC1)C(=O)c2cn(nc2S(=O)(=O)N3CCN(CC3)c4cc(ccc4C)Cl)CC C67338040
CCn1cc(c(n1)S(=O)(=O)N2CCN(CC2)c3cc(ccc3C)Cl)C(=O)N4CCN(CC4)CC=C C67338052
Cc1c(c2cc(ccc2o1)N(C(=O)c3ccncc3)S(=O)(=O)c4ccc(cc4)Br)C(=O)C C08765780
CC1CCN(CC1)S(=O)(=O)c2cc(c3c4c2cccc4C(=O)S3)S(=O)(=O)N5CCC(CC5)C C08833762
Cc1cccn2c1nc(c(c2=O)/C=C\3/C(=O)N(C(=S)S3)CC=C)N4CCN(CC4)c5ccccc5 C01450031
Cc1cccn2c1nc(c(c2=O)/C=C/3\C(=O)N(C(=S)S3)Cc4ccco4)N5C[C@H](C[C@@H](C5)C)C C09361376
c1cc(cc(c1)N2CCN(CC2)C(=O)c3ccc4c(c3)C(=O)N(C4=O)Cc5ccco5)C(F)(F)F C09469229
Cc1cc(ccc1S(=O)(=O)N2CCN(CC2)c3cccc(c3)Cl)N4CCCCS4(=O)=O C12207851
Cc1c2cc(sc2n(n1)CC(C)C)C(=O)N3CCN(CC3)S(=O)(=O)c4ccc(c(c4)Cl)F C12995766
Cc1c2cc3c(cc2oc(=O)c1CC(=O)N(C)[C@@H]4CCS(=O)(=O)C4)occ3c5ccc(cc5)F C13624706
Cc1c2cc3c(cc2oc(=O)c1CCC(=O)N(C)[C@H]4CCS(=O)(=O)C4)occ3c5ccc(cc5)F C13625828
Cc1c(sc(n1)N2[C@@H](c3c(=O)c4cc(ccc4oc3C2=O)F)c5ccc(cc5)SC)C(=O)OC C16752970
CCN1c2ccc(cc2/C(=C/c3cc(n(c3C)c4ccc(cc4)F)C)/C1=O)S(=O)(=O)N5CCOCC5 C08778126
c1ccc2c(c1)[C@@]3(C(=O)N2CN4CCC5(CC4)OCCO5)N(C(=O)CS3)c6cccc(c6)Cl C12377323
Cc1cc(c(c(c1Cl)S(=O)(=O)N2CCN(CC2)S(=O)(=O)c3ccccc3C#N)C)Cl C21169321
Cc1ccc(cc1F)n2c(=O)c3ccccc3nc2SCCN4C(=O)c5ccccc5S4(=O)=O C22001008
CC(C)n1c2c(cn1)c(cc(n2)c3ccccc3)C(=O)N4CCN(CC4)c5ccc(cn5)C(F)(F)F C23989373
c1cc(cc(c1)Br)/C=C/C(=O)N2CCN(CC2)S(=O)(=O)c3cccc4c3nsn4 C26677131
CN(C)C(=O)n1cc(c2c1cc(cc2)c3nccs3)C(=O)c4ccn5c4CS[C@@H]5c6cccnc6 C26730386
CCN1C(=O)/C(=C/c2c(nc3c(cccn3c2=O)C)N4CCN(CC4)c5ccc(cc5)F)/SC1=S C02246993
C[C@@H]1CN(C[C@H](O1)C)c2c(c(=O)n3ccccc3n2)/C=C/4\C(=O)N(C(=S)S4)C5CCCCC5 C33446155
CC[C@H](C)N1C(=O)/C(=C/c2c(c(c(=O)n(c2N3CCN(CC3)c4ccccc4)C)C#N)C)/SC1=S C33450747
Cc1c(c(n(c(=O)c1C#N)C)N2CCN(CC2)c3ccccc3)/C=C\4/C(=O)N(C(=S)S4)C5CCCC5 C33451586
CCC1=C(Cc2c1c3c(=O)n(c(=O)n(c3s2)Cc4ccccc4Cl)CC(=O)N5CCOCC5)C C34731821
c1ccc(c(c1)CN2CCn3c(cc(n3)C(=O)N4CCN(CC4)c5cccc(c5)C(F)(F)F)C2=O)F C34810999
c1cc(cc(c1)C(F)(F)F)CN2CCn3c(cc(n3)C(=O)N4CCN(CC4)c5cccc(c5)Cl)C2=O C34811260
Cc1ccc(cc1)CN2C(=O)/C(=C\c3c(nc4c(cccn4c3=O)C)N5C[C@H](O[C@H](C5)C)C)/SC2=S C35343395
C[C@]12CCC(=O)C=C1CC[C@H]3[C@H]2[C@@H](C[C@]4([C@@H]3CC[C@]45[C@@]6(COCO6)OCO5)C)OC(=O)C(F)(F)F C35361099
CCOc1cccc(c1)[C@H]2c3c(=O)c4cc(ccc4oc3C(=O)N2c5nnc(s5)C)Br C35485775
Cc1nnc(s1)N2[C@@H](c3c(=O)c4cc(ccc4oc3C2=O)F)c5cccc(c5)OCc6ccccc6 C35485946
CCOC(=O)c1c(nc(s1)N2[C@@H](c3c(=O)c4cc(ccc4oc3C2=O)F)c5cccc(c5)Cl)C C35513583
CCn1c(c(c(c(c1=O)C#N)C)/C=C\2/C(=O)N(C(=S)S2)[C@@H](C)c3ccccc3)N4C[C@H](O[C@@H](C4)C)C C38182749
Cc1ccc2nc(c(c(=O)n2c1)/C=C\3/C(=O)N(C(=S)S3)C[C@H]4CCCO4)N5C[C@@H](C[C@@H](C5)C)C C09360518
c1cc(ccc1S(=O)(=O)N2CCC3(CC2)N(CCO3)S(=O)(=O)c4ccc(cc4)Cl)Cl C38568415
C=CCOc1ccc(cc1)[C@@H]2c3c(=O)c4cc(ccc4oc3C(=O)N2[C@H]5CCS(=O)(=O)C5)Cl C38648718
CC(C)S(=O)(=O)c1cnc2n1c(cc(c2)S(=O)(=O)Oc3ccccc3)I C39463762
CCO/C/1=N/c2c(ncnc2Cl)N(c3c(cc(cc3Br)S(=O)(=O)C(C)C)C1)C C39480658
CCn1c(c(c(c(c1=O)C#N)C)/C=C/2\C(=O)N(C(=S)S2)Cc3ccco3)N4C[C@H](C[C@@H](C4)C)C C39769377
Cc1ccc2c(c1)c(=O)c3c(o2)C(=O)N([C@]34c5ccccc5N(C4=O)Cc6ccc(cc6)F)CCOC C39890541
c1cc(cc(c1)Cl)N2CCN(CC2)C(=O)c3ccc(o3)CN4CCn5cccc5[C@H]4c6ccoc6 C40383963
C[C@H]1C(=O)[C@]2(C(=C[C@H]3[C@]([C@]2(C1=O)C(=O)OC)(CC[C@@H]4[C@@]3(CC[C@@H](C4(C)C)OC(=O)C)C=O)C)C)C C44681077
Cc1ccc(c(c1)C)S(=O)(=O)N2CCN(CC2)Cc3nnc(o3)c4ccccc4Br C15417630
Cc1ccc2nc(c(c(=O)n2c1)/C(=C/3\C(=O)N(C(=S)S3)CCOC)/C)N4C[C@@H](C[C@H](C4)C)C C51347631
Cc1ccc(cc1C)OCCn2cc(c3c2ccc(c3)Br)C=C4C(=O)N(C(=O)N(C4=O)C)C C59087264
Cc1c(c(=O)c2ccc3c(c2o1)CN(CO3)[C@H]4CCS(=O)(=O)C4)Oc5ccccc5Br C41027038
CCOc1ccc(cc1)N2C(=O)[C@H]3[C@H](OC4([C@@H]3C2=O)C(=O)c5ccccc5C4=O)c6ccc(cc6)F C18181128
Cc1c2c(cc3c1O/C(=C\c4cc(cc5c4OCOC5)Br)/C3=O)CN(CO2)C[C@H]6CCCO6 C41588883
CCOC(=O)Cn1c2c(sc1=O)C([C@@H]3[C@H](S2)C(=O)N(C3=O)c4ccc(cc4)Br)(C)C C15087709
CN1C[C@H]([C@@]2([C@@]13c4cc(ccc4N(C3=O)C)Cl)C(=O)N(C(=S)S2)Cc5ccco5)c6ccco6 C35808797
Cc1ccc(c(c1)n2c(=O)c3c(ccs3)n(c2=O)CC(=O)N4CCN(CC4)c5ccc(cc5)F)C C67218256
Cc1cccc(c1C)n2c(=O)c3c(ccs3)n(c2=O)CC(=O)N4CCN(CC4)c5ccc(cc5)F C67218475
CN1c2cc(ccc2-c3c(cnc(n3)SCc4ccc(cc4)N5CCCC5=O)S1(=O)=O)Cl C67260207
c1ccc(cc1)n2c(nn(c2=S)[C@H]3CC(=O)[C@@H]4OC[C@H]3O4)COc5ccccc5 C00708313
Cc1cc(c(n1c2ccc(cc2)N(C)C)C)P(=O)(N3CCOCC3)N4CCOCC4 C03216900
CC(C)COc1ccc(cc1)/C=C/2\C(=O)N(C(=O)S2)CC(=O)N3CCOCC3 C01012902
CCN(CC)c1ccc(cc1)N\2[C@@H]3CS(=O)(=O)C[C@H]3S/C2=N\C(=O)CC#N C06659764
Cc1c(c(n(n1)[C@H]2CCS(=O)(=O)C2)C)CN(C)C(=O)c3ccc4ccccc4n3 C06984001
CSc1ccc2c(c1)sc(n2)N3CCN(CC3)C(=O)CN4C(=O)CCC4=O C07599523
c1ccc(c(c1)C#N)S(=O)(=O)N2CCN(CC2)C(=O)c3ccc4c(c3)scn4 C08412403
c1ccc(cc1)n2c(nn(c2=S)[C@@H]3CC(=O)[C@H]4OC[C@@H]3O4)COc5ccccc5 C04117369
CN([C@H]1CCS(=O)(=O)C1)C(=O)CCN2C(=O)/C(=C/c3cccs3)/SC2=O C08485517
Cc1c(c(n(n1)[C@H]2CCS(=O)(=O)C2)C)CN(C)C(=O)/C=C/c3nc4ccccc4s3 C08861445
CN1C(=O)C(=Cc2cc(c(c(c2)Cl)OCC(=O)OC)Cl)C(=O)N(C1=S)C C09311585
CN([C@H]1CCS(=O)(=O)C1)C(=O)CCN2C(=O)/C(=C/c3ccccc3Cl)/SC2=O C09348543
COCCN1C(=O)c2c(c(=O)c3cc(ccc3o2)F)[C@@]14c5ccccc5N(C4=O)CC=C C09431986
C[C@H](C(=O)N(C)[C@@H]1CCS(=O)(=O)C1)Sc2nnc(n2C)c3cccs3 C10710913
Cc1c(c(n(n1)C)C)C(=O)N2CCN(CC2)S(=O)(=O)c3ccc(c(c3)C(F)(F)F)Cl C12922521
C=CCn\1c(=O)/c(=C\c2ccncc2)/s/c1=C(\C#N)/c3nnc4n3CCCCC4 C12524530
c1ccnc(c1)[C@@H]2c3c(=O)c4cc(ccc4oc3C(=O)N2CCN5CCOCC5)F C20308135
Cc1cc(c(n1Cc2ccco2)C)C(=O)N(C)[C@@H](C)c3ccc(cc3)n4cncn4 C21557744
Cc1nn(c(=S)n1C2CC2)CN3CCN(CC3)S(=O)(=O)c4c(cccc4Cl)Cl C12943402
c1ccc2c(c1)nc(s2)CN3CCN(CC3)C(=O)Cn4c5ccccc5oc4=O C23873422
CC1CCN(CC1)c2c(c(c(c(n2)F)F)S(=O)(=O)CCN3C(=O)CCC3=O)F C24616932
Cc1c2c(cc(nc2n(n1)C)C3CC3)C(=O)N4CCN(CC4)Cc5ccc(cc5)C#N C14898251
Cc1cc(nc(n1)C(C)C)N2CCN(CC2)C(=O)[C@@H]3CS[C@@]4(N3C(=O)CC4)C C26556821
C[C@H](C=C)N1C(=O)/C(=C/c2cn(c3c2cccc3)CC(=O)N4CCOCC4)/SC1=O C08663762
Cn1c2c(cn1)c(ncn2)N3CCN(CC3)C(=O)c4ccccc4Br C29080663
Cc1nnc(o1)CN2CCN(CC2)S(=O)(=O)c3ccc(c(c3)C(F)(F)F)Cl C32753316
Cc1c(c(n(n1)c2ccccc2)C)C(=O)C(=O)N(C)C[C@H]3COc4ccccc4O3 C32836072
c1ccc2c(c1)c(cs2)CN3CCN(CC3)C(=O)c4ccccc4n5cnnn5 C12975772
CN([C@@H]1CCS(=O)(=O)C1)C(=O)CCn2cnc3ccc(cc3c2=O)Br C32895878
CN([C@H]1CCS(=O)(=O)C1)C(=O)CCN2C(=O)/C(=C\c3ccc(cc3)Cl)/SC2=O C33558640
Cc1ccc(cc1)N2C(=O)C(=C(C2=O)[n+]3cccc(c3)C)c4c(nn(c4[O-])c5ccccc5)C C33687469
CCc1ccc[n+](c1)C2=C(C(=O)N(C2=O)c3ccccc3F)c4c(nn(c4[O-])c5ccccc5)C C16571124
Cc1cc(c[n+](c1)C2=C(C(=O)N(C2=O)c3ccccc3F)c4c(nn(c4[O-])c5ccccc5)C)C C35265971
CC(C)C(=O)N1CCN(CC1)C(=O)c2cnn(c2n3cccc3)c4ccccc4F C36398372
c1cc(cc(c1)Cl)N2CCN(CC2)C(=O)C3=CC=CN4C3=NS(=O)(=O)CC4 C07780976
CCc1nnc(s1)N2[C@@H](c3c(=O)c4cc(ccc4oc3C2=O)F)c5cccnc5 C38712557
Cc1cc(c(n1C2CC2)C)/C=C(\C#N)/C(=O)N(C)CC3=NC(=O)[C@@H]4C(=N3)C=CS4 C38793327
CN(CC(=O)N(C[C@@H]1CCCO1)c2nc3c(cccc3s2)F)S(=O)(=O)C C38839939
CC(C)Sc1c(cccn1)C(=O)N2CCN(CC2)Cc3nnc4n3CCCCC4 C40121113
Cc1ccc(c(c1)C)n2cnc3c2ccc(c3)C(=O)N4CCN(CC4)S(=O)(=O)C C44120917
c1cc(oc1C(=O)N2CCN(CC2)Cc3nnc4n3CCCCC4)Br C46737304
c1csc2n1c(=O)cc(n2)CN3CCN(CC3)C(=O)C4CCN(CC4)CC(F)(F)F C46903213
CS(=O)(=O)N1CCC(CC1)C(=O)N2CCC(CC2)Oc3nc4c(cc(cc4s3)F)F C49435147
Cc1c(c(n(n1)[C@H]2CCS(=O)(=O)C2)C)N3CCN(CC3)Cc4csc(n4)C C56938990
c1c2c(cc3c1c(co3)CC(=O)N4CCN(CC4)C(=O)CN5CCOCC5)CCC2 C22598563
c1ccc2c(c1)CCN(C2)C(=O)c3cn(cn3)c4cc(ncn4)N5CCSCC5 C49411308
Cc1c2c(cc3c1O/C(=C\c4ccncc4)/C3=O)CN(CO2)[C@@H]5CCS(=O)(=O)C5 C41587982
Cn1c2ccc(cc2sc1=O)S(=O)(=O)N3CCN(CC3)C(=O)c4ccc(c(c4)F)F C65032565
CC[C@@]1(CCN(C1)S(=O)(=O)C)N2CCN(CC2)S(=O)(=O)c3cccs3 C65292209
Cc1nc(cc(n1)N2CCN(CC2)C(=O)c3c(cccc3Cl)F)n4ccnc4 C67601928
CCOC(=O)C1=NN([C@]2(C1)CC(=O)N(C2=O)c3ccc(c(c3)Cl)Cl)C(=O)C C05021931
c1cc(oc1/C=C/2\C(=O)N(C(=O)S2)CC(=O)N3CCOCC3)N4CCCCCC4 C01102259
CN(CC(=O)N1CCN(CC1)c2ncccn2)S(=O)(=O)c3ccc(s3)Cl C08112573
C=CCN1C(=O)C(=O)N(C1=O)CC(=O)N2c3ccccc3OC[C@@H]2c4ccccc4 C08312905
Cc1ccc(cc1)N2[C@H](C(=O)N(C2=O)CCN3C(=O)c4ccccc4S3(=O)=O)C C08638012
Cc1nc2c(c(n1)S[C@@H](C)C(=O)N3CCC(CC3)C)c(=O)n(c(=O)n2CC(C)C)C C09964826
Cc1c(c(n2c(n1)nc(n2)C(F)(F)F)C)CCC(=O)N3CCN(CC3)c4nccs4 C10270413
Cc1c(nc(o1)c2cccs2)COC(=O)[C@@]34CCC(=O)N3c5ccccc5C(=O)N4C C10798257
Cc1cc(n(n1)CCC(=O)N2CCC(CC2)c3c(cnc(n3)C)c4cc(no4)C)C C12118348
Cc1c(c(on1)C)S(=O)(=O)N2CCN(CC2)C(=O)c3cccc4c3O[C@H]([C@@H]4C)C C12697242
C[C@@H]1CN(C[C@H](O1)C)c2c(nc(o2)/C=C\3/C(=O)N(C(=S)S3)Cc4ccco4)C#N C13776952
Cc1cc(n(n1)C[C@@H]2N(N=C(O2)c3cc(ccc3OC(=O)C)Br)C(=O)C)C C15785751
Cc1c(sc2c1c(ncn2)N3CCCN(CC3)S(=O)(=O)c4c(noc4C)C)C C17590551
CS(=O)(=O)c1cnc(nc1C2CCN(CC2)C(=O)[C@H]3CCOC3)N4CCCCC4 C19573728
c1ccc2c(c1)n(c(c([n+]2=O)c3cccc(c3)[N+](=O)[O-])[O-])OCc4c(cccc4F)F C20029502
Cc1cc2c(c(c(c(=O)o2)CC(=O)N(C)CC(=O)N3CCN(CC3)C)C)c4c1c(co4)C C20649508
CC(=O)N1[C@H](OC(=N1)c2cc(ccc2OC(=O)C)Br)c3cnccn3 C21092992
c1ccc(c(c1)F)S(=O)(=O)N2CCN(CC2)Cc3nnnn3c4cccc(c4)F C21149702
Cc1ccnc2n1nc(n2)C(=O)OCc3cc4c(cc3Br)OCCO4 C21371340
c1cc(ccc1C(=O)N2CCCN(CC2)c3ccc(cn3)C(F)(F)F)n4cnnn4 C21532485
c1ccc2c(c1)c(=O)n(nn2)CC(=O)N3CCN(CC3)c4ccc(cn4)C(F)(F)F C18046064
Cn1c2ccccc2nc1[C@H](C#N)c3cnn(c(=O)c3Br)CC(=O)OC C26511173
C[C@@H]1CN(C[C@@H](O1)C)c2c(c(nn2c3ccc(cn3)S(=O)(=O)C)C(F)F)C#N C28563369
CC[C@@]1(Cc2c(cc3c4c(c(=O)n(cn4)CC(=O)N5CCOCC5)sc3n2)CO1)C C32093202
Cc1c(c2c(cn1)CN(CC2)C(=O)c3cscn3)c4nc(on4)c5cccn5C C23466178
c1cc(oc1)c2nc(c(o2)N3CCN(CC3)C(=O)c4ccc(nc4)C(F)(F)F)C#N C32818170
Cc1c(c(on1)C)CN2CCN(CC2)C(=O)c3cc(nc4c3cnn4C(C)C)C5CC5 C32931380
Cc1c(c(on1)C)S(=O)(=O)N2CCN(CC2)C(=O)c3c4ccccc4sn3 C32996703
CC(C)n1c2c(cn(n2)S(=O)(=O)c3ccc(c(c3)F)F)c(=O)n(c1=O)C(C)C C33038438
CC(=O)N1CCN(CC1)CC(=O)N2[C@@H](CC(=N2)c3cc4ccccc4o3)c5ccco5 C35600632
CC(=O)O[C@@H]1C[C@]2([C@@H](CCC2=O)C3=C1[C@@]4(c5c(coc5C3=O)C(=O)O[C@@H]4COC)C)C C01619592
CCCc1nc2c(c(n1)SCC(=O)N3CCCCCC3)c(=O)n(c(=O)n2C)C C04266087
c1cc(c(c(c1)F)S(=O)(=O)N2CCN(CC2)c3ccc4nnc(n4n3)C5CC5)F C38509339
Cc1nc2nc3ccn(c(=O)c3c(n2n1)c4ccc(cc4)Cl)CCN5CCOCC5 C38828875
Cc1ccc(c(c1)C)n2c(c(c(n2)C)C(=O)N3CCN(CC3)C(=O)c4cnc(cn4)C)C C39301814
Cn1c2c(cn1)c(=O)n(cn2)CCC(=O)N3CCC(CC3)c4nc5ccccc5s4 C39538380
Cc1cc2cccc(c2nc1)S(=O)(=O)N3CCN(CC3)Cc4nc(no4)C(C)C C40086390
c1cc2c(cc1N3C[C@@H](CC3=O)c4nc(on4)c5ccc(o5)Br)OCCO2 C44419459
c1ccc2c(c1)OC[C@H](O2)C(=O)N3CCN(CC3)Cc4nc(no4)c5ccsc5 C49574757
c1ccc(cc1)c2cn3c(n2)sc(n3)N4CCN(CC4)CC(=O)N5CCOCC5 C12745234
CC(=O)c1ccc(cc1)N2CCN(CC2)S(=O)(=O)[C@@H]3CC[C@H](O3)[C@@H]4C=CN=N4 C64710368
c1ccc2c(c1)c(=O)n(cn2)Cc3nc(on3)[C@@H]4CC(=O)N(C4)c5cccc(c5)Cl C64867740
Cn1c2c(c(n1)C(=O)N3CCOCC3)CN(CC2)S(=O)(=O)c4ccc(s4)Cl C64893432
Cc1ccc(c(c1)C)S(=O)(=O)N2CCc3c(c(nn3C)C(=O)N4CCOCC4)C2 C64893436
Cc1ccc(cc1F)S(=O)(=O)N2CCN(CC2)c3c(cccn3)c4nnc(o4)C C65117853
Cn1cc(c2c1nccc2)CCN3CCN(CC3)S(=O)(=O)c4ccc5c(c4)OCCO5 C65164790
c1cc(oc1)C(=O)N2CCN(CC2)C(=O)c3cn4ccnc(c4n3)c5ccc(cc5)F C65274487
Cc1nc(cc(n1)N2CCN(CC2)S(=O)(=O)c3ccc(cc3)Cl)n4ccnc4 C67601796
c1cc(cc(c1)S(=O)(=O)N2CCN(CC2)c3cc(ncn3)n4ccnc4)C(F)(F)F C67613931
c1ccc(c(c1)S(=O)(=O)N2CCN(CC2)c3cc(ncn3)n4ccnc4)Cl C67629431
Cc1cc(ccc1n2c(cc(c2C)C=C3C(=O)N(C(=S)N(C3=O)C)C)C)C(=O)OC C00681113
CC(C)CN1C(=O)/C(=C/c2c(nc3ccccn3c2=O)N4CCOCC4)/SC1=S C01298985
c1cc(c2c(c1)sc(n2)N(Cc3ccco3)C(=O)c4ccc(cc4)N5C(=O)CCC5=O)F C10527708
c1ccc2c(c1)nc(s2)N(C[C@@H]3CCCO3)C(=O)c4ccc(cc4)N5C(=O)CCC5=O C10786282
c1ccc2c(c1)nc(s2)N(C[C@H]3CCCO3)C(=O)c4ccc(cc4)N5C(=O)CCC5=O C10786286
Cc1cnc(nc1c2cccs2)n3c(c(cn3)C(=O)N(C)[C@@H](C)c4nc(cs4)C)C C12282831
Cc1c(c(n(n1)C)C)/C=C/C(=O)N2CCN(CC2)S(=O)(=O)c3ccccc3C(F)(F)F C12849240
Cc1cc(c(n1c2ccc(c(c2)Cl)F)C)C(=O)Cn3c(=O)c(cn(c3=O)C4CC4)C#N C12522916
C[C@@H]1C[C@H](CN(C1)C(=O)Cn2c3ccccc3nc2SCC(=O)N4CCOCC4)C C13082966
c1ccc(c(c1)F)S(=O)(=O)N2CCN(CC2)C(=O)/C=C/c3ccc(cc3)N4CCCC4=O C14045912
CC(=O)c1ccc(s1)C(=O)N2CCc3c(c(nn3C)C(=O)N4CCc5ccccc5C4)C2 C14535128
CCN1c2ccccc2[C@]3(C1=O)c4c(=O)c5cc(ccc5oc4C(=O)N3C[C@H]6CCCO6)F C16752151
Cn1c(c(cn1)Br)CN(C)C(=O)c2cc3ncc(cn3n2)Br C02808883
c1cc2c(c(c1)S(=O)(=O)N3CCN(CC3)C(=O)c4cc(ccc4F)F)nsn2 C19105225
CCCn1cc(c(n1)C)C(=O)N2CCC(CC2)n3cnc4c(c3=O)c(c(s4)C)CC C19526031
CN(Cc1nnc(o1)c2ccccc2)C(=O)c3cc(nc4c3cccc4)c5ccccn5 C19666523
c1ccc(cc1)[C@@H]2C[C@H](c3c4n(c(=O)n(c3=O)c5ccccc5)CCN42)N6CCOCC6 C19899082
CC(C)Cc1c2c(c(c(n1)N3CCN(CC3)C(=O)C(=O)N4CCCC4)C#N)CCCC2 C20622111
Cc1ccc(c(c1)C)n2ccnc2SCC(=O)N3CCN(CC3)C(=O)c4ccco4 C20970693
C[C@@H]1Cc2cc(ccc2N1S(=O)(=O)C)C(=O)N3CCC(CC3)c4nc5ccccc5o4 C21556733
C[C@H](C(=O)N(C)[C@H]1CCS(=O)(=O)C1)Sc2nnc(n2C)c3ccc(cc3)Cl C11058045
Cc1c(c(on1)C)S(=O)(=O)N2CCN(CC2)Cc3csc(n3)c4ccsc4 C14189505
c1ccc(cc1)N2C(=O)CCC(=N2)C(=O)N3CCN(CC3)c4ccc(cn4)C(F)(F)F C22926513
c1cc(cc(c1)C(F)(F)F)C(=O)N2CCN(CC2)Cc3nnnn3c4cccc(c4)F C23232623
Cc1cc(on1)Cn2c(nc3c(c2=O)c(cs3)c4cccs4)CN5CCOCC5 C12614054
Cc1c(sc2c1c(=O)n(cn2)CN3CCN(CC3)S(=O)(=O)/C=C/c4ccccc4)C C25776896
c1cc2c(c(c1)S(=O)(=O)N3CCN(CC3)C(=O)c4ccc(cc4F)F)nsn2 C26677175
Cc1cc(=O)c(nn1c2ccccc2C(F)(F)F)C(=O)N3CCC4(CC3)OCCO4 C31180813
CC1=C(c2c(sc3c2c(=O)n(c(=O)n3C4CCCC4)CC(=O)N5CCOCC5)C1)C C34724027
Cc1c(c(n(n1)C)C)CN(Cc2nc3ccccc3n2C)C(=O)c4cccc5c4nccc5 C35440433
CCOc1ccc(cc1OC)[C@@H]2c3c(=O)c4cc(ccc4oc3C(=O)N2c5nccs5)F C35513400
Cc1nc(c(c(n1)N2CCN(CC2)C(=O)N(C)C)Cc3c(cccc3Cl)F)COC C37399224
CC(C)Cn1c2c(c(cs2)c3ccccc3)c(=O)n(c1=O)CC(=O)N4CCOCC4 C37639281
c1nc2c(c3c(s2)CCC3)c(=O)n1CC(=O)N([C@@H]4CCS(=O)(=O)C4)C5CCCCC5 C24718222
CC1=N[C@@H](N=C1)CN(C)C[C@@H]2[C@@H](N=C3N2C=C(C=C3)Cl)C(=O)N4CCc5ccccc5C4 C39515550
Cc1ccc2nc(c(c(=O)n2c1)/C=C/3\C(=O)N(C(=S)S3)CCOC)N4CCCCC4 C02672002
Cn1c(nnc1SCc2cc3c(c(c2)Br)OCO3)[C@@H]4CCS(=O)(=O)C4 C40154973
COC(=O)c1cc(sc1)S(=O)(=O)N2CCN(CC2)C(=O)c3csc4c3CCCC4 C45605681
CN(CC(=O)N1CCN(CC1)c2ccc(cn2)Br)S(=O)(=O)c3cccs3 C46710001
CC(=O)c1ccc(cc1)N2CCN(CC2)C(=O)CN3CCN(C3=O)c4ccccc4F C49381380
Cc1c(c(n(n1)[C@@H]2CCS(=O)(=O)C2)C)N3CCN(CC3)C(=O)c4ccc(s4)Cl C56908001
CCN(CC)C(=O)c1cc(nc2c1c(nn2[C@H]3CCS(=O)(=O)C3)C)c4ccc(cc4)C C57293489
CS(=O)(=O)N1CCCN(CC1)C(=O)c2ccccc2c3ncc(o3)c4ccccc4F C24782239
c1cc(c(nc1)N2CCN(CC2)CN3c4cc(ccc4C(=O)C3=O)Br)C#N C58482146
c1cc(sc1)CN(c2ccc(cc2)F)C(=O)C3=NN(C(=O)CC3)[C@@H]4CCS(=O)(=O)C4 C59781544
Cc1c2c(cc3c1O/C(=C\c4ccccn4)/C3=O)CN(CO2)CCCN5CCOCC5 C41589321
C[C@H]1CC(=NO1)CN2CCN(CC2)CC3=NC(=O)C4=C(CSC4=N3)c5ccc(cc5)Cl C39939357
c1ccc(c(c1)C(F)(F)F)S(=O)(=O)N2CCN(CC2)CN3C(=O)[C@@H]4CC=CC[C@@H]4C3=O C14231812
CCn1c2ccc(cc2sc1=O)S(=O)(=O)N3CCN(CC3)C(=O)Cc4cccs4 C65032784
CCN1CCn2cc(cc2C1=O)S(=O)(=O)N3CCN(CC3)c4cccc(c4)Cl C65254688
CCn1c(nnc1S[C@H](C)C(=O)N(C)[C@H]2CCS(=O)(=O)C2)c3cccs3 C07120071
CCN(CCc1ccncc1)C(=O)c2cc(ccc2Cl)N3C(=O)CCS3(=O)=O C11859423
Cc1csc(n1)[C@H](C)N(C)C(=O)C[C@]2(CC(=O)N(C2=O)C)c3ccc(cc3)OC C12098407
C[C@@H]1CCc2c(sc3c2c(=O)n(cn3)CC(=O)N(CCC#N)Cc4ccco4)C1 C12934813
Cn1c2ccccc2nc1CN(CC3OCCO3)C(=O)c4cc5ccccc5nc4 C06547830
Cn1ccnc1CN(C[C@@H]2COc3ccccc3O2)C(=O)c4cccc5c4nccc5 C06688757
CSc1c(c(cc(n1)C2CC2)C(=O)N3CCN(CC3)S(=O)(=O)c4ccccc4F)C#N C14237498
CCn1cc(c(n1)C)CN2CCN(CC2)C(=O)[C@@H](C)Cn3c(c(c(n3)C)Cl)C C19524560
Cc1c(cn(n1)C)CN2CCN(CC2)C(=O)[C@@H](C)n3c(c(c(n3)C(F)(F)F)Cl)C C20028551
c1cc(cnc1)[C@H]2c3c(=O)c4cc(ccc4oc3C(=O)N2CCN5CCOCC5)F C20308152
c1ccc2c(c1)c(=O)c3c(o2)C(=O)N([C@@H]3c4ccncc4)CCCN5CCOCC5 C20437253
CCn1c(c(cn1)CN(C)C(=O)Cn2c3c(c(n2)C)c(cc(n3)C)C(F)(F)F)C C20605946
CCOC(=O)N1CCN(CC1)C[C@H]2[C@H]3C[C@@H]4[C@](CCC[C@]45CO5)(C[C@H]3OC2=O)C C20609773
Cc1c(cn(n1)CC(C)C)S(=O)(=O)N(C)Cc2c(cnn2C)Br C20614380
Cc1cccc(c1)N(C)S(=O)(=O)c2c(n(c(c2C(=O)N3CCOCC3)C)C)C C20989868
Cc1c(n(c(n1)SCCN2C(=O)c3ccccc3S2(=O)=O)C[C@@H]4CCCO4)C C21569339
C[C@H]1CN(CCO1)C(=O)CSc2c3ccccc3nc(n2)CN4CCOCC4 C12709718
CCn1c(c(cn1)CN2CCN(CC2)C(=O)[C@H](C)n3c(cc(n3)C(F)(F)F)C)C C22438004
Cc1cc(=O)n2c(n1)sc(n2)CN3CCN(CC3)C(=O)c4ccc(cc4)Cl C23004987
Cc1c(cc(c(n1)SCCN2C(=O)c3ccccc3S2(=O)=O)C#N)C(=O)C C23223958
c1cc2c(cc1CN3CCN(CC3)C(=O)c4cc(ccn4)N5CCOCC5)CCO2 C14135607
c1cc(sc1)S(=O)(=O)N2CCN(CC2)CN3C(=O)CC4(C3=O)CCCCC4 C14248638
c1ccc2c(c1)ncn2c3ccc(cc3)C(=O)N4CCN(CC4)[C@@H]5CCS(=O)(=O)C5 C12603619
c1ccc2c(c1)ncn2c3ccc(cc3)C(=O)N4CCN(CC4)[C@H]5CCS(=O)(=O)C5 C12603622
Cc1c(c(on1)C)CN(C)C(=O)CCn2cnc3c(c2=O)c4c(s3)CCCC4 C24580977
Cc1nc(no1)CSc2ccccc2C(=O)N3CCN(CC3)c4nccs4 C32754650
Cc1ccc(c(c1)S(=O)(=O)CCN2C(=O)C(=O)N(C2=O)Cc3cccs3)C C32865454
Cc1cc[n+](cc1C)C2=C(C(=O)N(C2=O)CC(C)C)c3c(nn(c3[O-])c4ccc(cc4)Cl)C C16571238
c1cc(c(cc1S(=O)(=O)N2CCOCC2)Cl)N3CCN(CC3)C(=O)C4CC4 C35312892
CCCN1C(=O)C(=C(C1=O)[n+]2ccc(cc2)C)c3c(nn(c3[O-])c4cccc(c4)Cl)C C16571090
CCN(C1CCCCC1)C(=O)[C@H](C)Sc2nnc(n2C)[C@H]3CCS(=O)(=O)C3 C36395458
C1CCC(C1)n2c3c(c4c(s3)CCC4)c(=O)n(c2=O)CC(=O)N5CCOCC5 C37640149
Cc1c(nc(o1)c2ccccc2F)C[S@@](=O)CC(=O)N3CCC4(CC3)OCCO4 C04100963
Cc1ccc(cc1C)N2C[C@H](CC2=O)C(=O)N3CCC(CC3)c4nnc(o4)C5CC5 C38518762
CN(CC1=NC(=O)[C@H]2C(=N1)C=CS2)C(=O)c3ccccc3N(C)C(=O)c4cccs4 C38799148
CN(CC(=O)N1CCN(CC1)c2nc3c(s2)cccc3SC)S(=O)(=O)C C36704917
c1cc(sc1)c2nc(on2)CN3CCN(CC3)C(=O)c4ccc(nc4)C(F)(F)F C39549481
C[C@H]1C(=C2C(=NC(=NC2=O)CSc3nnc(o3)CC4=N[C@@H](SC4)C)S1)C C39712577
C[C@H](C(=O)N1CCCCCC1)Sc2nnc(n2C)C[C@H]3CCS(=O)(=O)C3 C45495029
c1cc(sc1)CN2CCN(CC2)CN3C(=O)C(=O)N(C3=O)Cc4cccs4 C45521096
CC1CCN(CC1)C(=O)C2CCC(CC2)C/N=C\3/[C@@H](C(=O)C3=O)N4CCOCC4 C58078936
c1ccc(c(c1)n2cccc2/C=C\3/C(=O)N(C(=O)S3)CC(=O)N4CCOCC4)F C33361355
Cc1nc(on1)[C@H]2CCCN(C2)C(=O)[C@H]3CC(=O)N(C3)c4ccc(cc4)Br C59987264
C[C@@H]1CC=C(S1)c2csc3c2c(=O)n(cn3)CC(=O)C4=CC(=NC4)C(=O)N5CCCC5 C39936567
CS(=O)(=O)N1CCN(CC1)CC2=NC(=O)C3=C[C@@H](SC3=N2)c4ccccc4 C64155741
Cn1cc(c2c1nccc2)CCN3CCN(CC3)S(=O)(=O)c4cccc(c4)C#N C65164786
Cc1c(cn(n1)C)CN(C)C(=O)[C@H]2CN(CC23CCCCC3)S(=O)(=O)C4CC4 C65259687
CCN1CCN(CC1)C(=O)[C@H]2CCc3c(sc(n3)N4CCN(CC4)C(=O)C)C2 C65273759
CCC(=O)N1CCN(CC1)c2nc3c(s2)C[C@H](CC3)C(=O)N4CCN(CC4)C C65273779
c1cc(cc(c1)Br)C(=O)N2CCN(CC2)c3cc(ncn3)n4ccnc4 C67612927
Cc1c(c(=O)n(n1C)c2ccccc2)C(c3ccccc3Cl)c4c(n(n(c4=O)c5ccccc5)C)C C04010335
CCCCN(C)C(=O)c1ccc2c(c1)N(C(=O)c3ccccc3S2(=O)=O)Cc4cccc(c4)Cl C03061903
CS(=O)(=O)N(CC(=O)N1CCN(CC1)c2cccc(c2)Cl)c3cc(ccc3Cl)C(F)(F)F C00628099
c1ccn(c1)c2ccc(cc2)C(=O)N3CCN(CC3)S(=O)(=O)c4ccc(c(c4)C(F)(F)F)Cl C08719004
Cn1c2c(c(nc(n2)c3ccc(cc3)Br)SCc4ccccc4F)c(=O)n(c1=O)C C08901895
CC(C)N1C(=O)/C(=C/c2c(nc3ccccn3c2=O)Oc4ccc(cc4)Br)/SC1=S C02204797
Cc1ccc(s1)[C@@H]2Cc3c(c(=O)cc(n3-c4ccccc4S2)C)C(=O)N(C)Cc5cnn(c5)C C12198770
c1ccc(cc1)n2c(=O)c3ccccc3c(n2)C(=O)N4Cc5cc6c(cc5C7(C4)CCCC7)OCCO6 C12793533
Cc1c(sc2c1c(nc(n2)CSc3ccc(cc3)Cl)N4CCCN(CC4)S(=O)(=O)C)C C12912852
c1ccc(c(c1)CN2c3ccccc3/C(=C/4\C(=O)N(C(=S)S4)[C@H]5CCS(=O)(=O)C5)/C2=O)F C14356618
c1ccc(c(c1)CN2c3ccccc3/C(=C/4\C(=O)N(C(=S)S4)[C@H]5CCS(=O)(=O)C5)/C2=O)Cl C14356626
CCn1c2c(c(n1)C(=O)N3CCN(CC3)c4ccccc4)CN(CC2)C(=O)c5ccc(c(c5)Cl)F C14743300
c1cc(ccc1Cc2ccc(cc2)N3C(=O)[C@H]4[C@@H]5CC[C@H]([C@@H]4C3=O)C=C5)N6C(=O)[C@@H]7[C@@H]8CC[C@H]([C@@H]7C6=O)C=C8 C15221971
c1ccc(c(c1)C#N)S(=O)(=O)N2CCN(CC2)S(=O)(=O)c3cc(ccc3Cl)C(F)(F)F C16085179
Cc1ccc(cc1Cl)n2c(cc(c2C)/C=C\3/c4cc(ccc4N(C3=O)C)S(=O)(=O)N5CCOCC5)C C08777657
Cc1ccc(o1)CN(C)C(=O)CSc2nc3c(c(c(s3)C)C)c(=O)n2c4ccc(cc4)Cl C19060064
CCOc1cccc(c1)c2cc(c3cc(ccc3n2)Br)C(=O)N4CCC5(CC4)OCCO5 C20189851
c1ccc(cc1)C(c2ccccc2)N3CCN(CC3)C(=O)c4cnn(c4n5cccc5)c6ccccc6 C22518136
Cc1ccc(cc1F)n2c(=O)c3ccccc3nc2S[C@@H](C)C(=O)N(C)[C@H]4CCS(=O)(=O)C4 C24713194
C[C@]12CCC(=O)N1[C@H](CS2)C(=O)N(C)Cc3cn(nc3c4ccccc4)Cc5ccccc5Cl C25061681
Cc1c(c(n(c(=O)c1C#N)C)N2CCCCC2)/C=C\3/C(=O)N(C(=S)S3)Cc4ccccc4Cl C33382815
CCN(CC)C(=O)Cn1c2c(c3c(s2)CC(=C3C)C)c(=O)n(c1=O)Cc4ccc(cc4)Br C34725576
c1cc(cc(c1)Br)[C@@H]2c3c(=O)c4cc(ccc4oc3C(=O)N2CCCN5CCOCC5)F C35486100
c1cc(ccc1[C@@H]2c3c(=O)c4cc(ccc4oc3C(=O)N2CCN5CCOCC5)Br)Cl C35515509
c1cc(ccc1[C@@H]2c3c(=O)c4cc(ccc4oc3C(=O)N2CCN5CCOCC5)Br)F C35515517
Cc1cc2c(cc1C)oc3c(c2=O)[C@@H](N(C3=O)CCN4CCOCC4)c5cccc(c5)Br C35515551
CCN1CCc2c(sc3c2c(nc(n3)C)N4CCN(CC4)C(=O)c5cccc(c5)C(F)(F)F)C1 C35549022
C[C@@H]1CN(C[C@H](O1)C)C(=O)c2ccc(cc2)/C=C\3/C(=O)N(C(=O)S3)Cc4ccc(cc4)C(F)(F)F C35921037
CC(=O)OCC(=O)[C@@H]1CC[C@H]2[C@@]1([C@H](C(=O)[C@@H]3[C@@H]2CC[C@@H]4[C@@]3(CC[C@H](C4)OC(=O)C)C)Br)C C37246005
CC(C)n1c2c(cn1)c(cc(n2)C3CC3)C(=O)N4CCN(CC4)Cc5ccc(s5)Br C23956061
CCOC(=O)[C@@H]1C[C@]2(CC[C@@H]3[C@@]2(CC[C@@H]4[C@@H]3[C@@H](CC5=CC(=O)CC[C@@]45C)SC(=O)C)C)OC1=O C38655162
CCc1ccc2c(c1)c(=O)c3c(o2)C(=O)N([C@@H]3c4ccc(cc4)Br)CCN5CCOCC5 C38728696
C[C@H]1C(=C2C(=NC(=NC2=O)CS[C@@H](C)C(=O)N3CCN(CC3)Cc4ccc(cc4)Cl)S1)C C39447270
CC(C)S(=O)(=O)/C/1=N/c2c(ncnc2Cl)N(c3c(cc(cc3F)I)C1)C C39480363
CC(C)S(=O)(=O)[C@]1(CN(C(=O)N1CC2(CCN(CC2)F)C3CCCCC3)I)C C39490948
CCn1c(c(c(c(c1=O)C#N)C)/C=C/2\C(=O)N(C(=S)S2)CC)N3CCN(CC3)c4ccccc4 C39769503
CCCc1nnc(s1)N2[C@@H](c3c(=O)c4cc(ccc4oc3C2=O)F)c5ccc(cc5)Br C39840585
c1cc(ccc1[C@H]2c3c(=O)c4cc(ccc4oc3C(=O)N2c5ccc(cc5)Br)F)[N+](=O)[O-] C39875822
CCCN1C(=O)c2c(c(=O)c3cc(ccc3o2)F)[C@]14c5ccccc5N(C4=O)Cc6ccccc6Cl C39890255
Cc1c2ccc(cc2oc1C(=O)N(Cc3ccc(o3)[C@H]4C[C@H]4C)[C@@H]5CCS(=O)(=O)C5)Br C47133132
c1ccc2c(c1)N(c3ccccc3S2)C(=O)CN4CCN(CC4)C(=O)[C@@H]5COc6ccccc6O5 C22745522
CCOc1cc(cc(c1OCc2ccc(c(c2)Cl)Cl)Cl)C=C3C(=O)N(C(=S)N(C3=O)C)C C59139748
CCOc1ccc(cc1)N2C(=O)/C(=C/c3cn(c4c3cccc4)Cc5ccccc5)/C(=O)N(C2=S)C C59594748
c1ccc(c(c1)[C@@H]2[C@@H]3[C@@H](C(=O)N(C3=O)c4ccc(cc4F)F)C5(O2)C(=O)c6ccccc6C5=O)Cl C04178451
Cc1ccccc1[C@@H]2[C@H]3[C@@H](C(=O)N(C3=O)c4ccc(cc4)Br)C5(O2)C(=O)c6ccccc6C5=O C18123205
Cc1c(ccc2c1O/C(=C\c3ccncc3)/C2=O)OC(=O)[C@@H](C)Oc4c(c(c(c(c4F)F)F)F)F C41349610
c1ccc2c(c1)C(=O)C3(C2=O)[C@@H]4[C@@H]([C@@H](O3)c5ccc(cc5)F)C(=O)N(C4=O)c6ccc(c(c6)Cl)F C17720976
C1CCC(CC1)N(CN2C(=O)[C@@H]3CC=C(C[C@@H]3C2=O)Cl)CN4C(=O)[C@H]5CC=C(C[C@H]5C4=O)Cl C01064441
Cc1ccc(cc1N2C(=O)[C@@H]3[C@@H](OC4([C@@H]3C2=O)C(=O)c5ccccc5C4=O)c6ccc(cc6)F)Cl C18077508
CC1=C[C@@H](C[C@@H]2[C@@H]1C(=O)N(C2=O)Cc3ccccc3Cl)[C@@H]4CC(=O)N(C4=O)Cc5ccccc5Cl C15188108
COc1ccc(cc1)Oc2c(=O)c3ccc(cc3oc2C(F)(F)F)OC(=O)c4c(ccc(c4OC)Cl)Cl C01772207
CCOC(=O)c1c(c(n(n1)c2ccc(cc2)C)C)C(=O)c3c(c(n(n3)c4ccc(cc4)Cl)c5ccccc5)C#N C04293329
Cc1c2cc3c4c(c2oc(=O)c1Cc5c(c6cc7c8c(c6oc5=O)CCCN8CCC7)C)CCCN4CCC3 C04817561
COC(C12c3ccccc3C(c4c1cccc4)[C@H]5[C@H]2C(=O)N(C5=O)c6ccc(cc6)I)OC C00714487
Cc1ccc(c(c1)S(=O)(=O)c2c3nc(c4c(n3nn2)ccs4)N5CCN(CC5)c6ccccc6F)C C08757117
CC(C)(C)OC(=O)[C@@H]1[C@@H](C2([C@@H]3N1N=Cc4c3cccc4)C(=O)c5ccccc5C2=O)c6cccc(c6)[N+](=O)[O-] C09087546
CCOc1ccc(cc1C)c2c(cn(n2)c3ccccc3)/C=C\4/C(=O)N(C(=S)S4)CCc5ccccc5 C09137146
CCOc1ccc(cc1)/C=N/N(c2nc3ccc(cc3s2)C)C(=O)c4ccc(cc4)S(=O)(=O)N(C)C C09149225
Cc1cccc(c1)n2c(=O)c3c4c(sc3nc2SCC(=O)c5ccc(cc5)Cl)CO[C@H](C4)C(C)C C01903325
CCOC(=O)c1c(c(=O)c2ccc(cc2o1)OC(=O)c3ccccc3Br)c4ccc(cc4)Br C01811891
CCOc1cc(ccc1OCc2ccc(cc2)C)[C@@H]3c4c(=O)c5ccccc5oc4C(=O)N3c6cc(on6)C C13571911
CCn1cc(c(n1)C(=O)N2[C@H]([C@@H]3CCC/C(=C\c4ccc(cc4)OCC)/C3=N2)c5ccc(cc5)OCC)Cl C13958051
CCCN1CCc2c(sc3c2c(=O)n(c(n3)SCC(=O)c4ccc(cc4)Cl)c5ccc(cc5)C)C1 C19814788
C[C@@H]1C[C@@H](CN(C1)S(=O)(=O)c2ccc(cc2)C(=O)/N=c\3/n(c4cc5c(cc4s3)OCCO5)CC#C)C C12484508
Cc1ccc(c(c1)CSc2nc3n(n2)[C@H](C4=C(N3)CC(CC4=O)(C)C)c5cccc(c5)Br)C C20850617
CCOC(=O)c1cc(n(n1)c2ccc(cc2)F)c3ccc(cc3)N4CCN(CC4)C(=O)c5ccc(cc5)C#N C25157153
Cc1cccc(c1)CSc2nc3cc(ccc3c(=O)n2c4ccc(cc4)F)C(=O)N(C)Cc5ccccc5 C33077891
CC(=O)[C@@H]1CC[C@]2([C@@H]1[C@@H]3CC[C@@H]4[C@@]5(CC[C@@H](C([C@@H]5CC[C@@]4([C@@]3(CC2)C)C)(C)C)OC(=O)C)C)COC(=O)C C34258936
CC[C@H](c1nc2ccccc2c(=O)n1c3ccc(cc3)OCC)N(C)S(=O)(=O)c4cccc5c4cccc5 C35060450
CCCN([C@@H](CC)c1nc2ccccc2c(=O)n1c3ccc(cc3C)C)C(=O)c4ccc(cc4)c5ccccc5 C35093295
CC1([C@@H]2CC=C([C@H]1C2)CN(CCN3CCN(CC3)C(=O)c4cccc(c4)Br)C(=O)C(C)(C)C)C C35097345
Cc1ccc(c(c1)C)n2c3c(c(n2)C(C)(C)C)[C@@H](SCC(=O)N3CC(=O)N4CCCC4)c5ccccc5C C37264098
CCN1CCN(CC1)C(=O)CCN(CC(C)C)c2c3ccccc3nc(n2)c4cccc(c4)Br C37384508
CCOc1ccc(cc1OCC)[C@H]2c3c(=O)c4ccc5ccccc5c4oc3C(=O)N2CCN6CCOCC6 C38713309
CCOc1ccccc1N2C(=O)[C@H]3[C@@H](C2=O)C4(c5ccccc5C3c6c4cccc6)/C=N/c7cc(ccc7C)C C39372953
CC(C)COc1ccc(cc1)c2c(cn(n2)c3ccccc3)/C=C/4\C(=O)N(C(=S)S4)Cc5ccccc5 C33888231
CCCCn1c(c(c(c(c1=O)C#N)C)/C=C\2/C(=O)N(C(=S)S2)C3CCCCC3)N4C[C@@H](C[C@@H](C4)C)C C39990479
CCOc1cc(ccc1OCc2ccc(cc2)C)/C=c\3/c(=O)n4c(s3)nc(=O)c(n4)Cc5ccc(cc5)C C40005813
CCCCOc1cccc(c1)[C@@H]2c3c(=O)c4cc(ccc4oc3C(=O)N2c5nc6c(cc(cc6s5)C)C)C C40008435
Cc1cc(cc2c1O[C@@H](C2)C)c3c(cn(n3)c4ccccc4)/C=C/5\C(=O)N(C(=S)S5)Cc6ccccc6 C40022222
CCc1ccc2c(c1)c(=O)c3c(o2)C(=O)N([C@@H]3c4cccc(c4)OCc5ccccc5)c6ccc(cn6)Cl C40045217
Cc1cccc(c1)N2CCN(CC2)C(=O)C3CCN(CC3)c4ccc(cc4F)c5nc(on5)c6ccccn6 C40902177
Cc1ccccc1c2nn3c(=O)cc(nc3s2)CN4CCN(CC4)S(=O)(=O)c5cc(c(cc5C)C)C C41077581
CC(Cc1nn(cc1/C=C\2/C(=O)/C(=C/c3c(nn(c3)c4ccccc4)CC(C)C)/CN(C2)C)c5ccccc5)C C20115464
CCn1cc(c2c1cccc2)/C=C\3/c4ccc(cc4N(C3=O)CN5C[C@@H]6C[C@H](C5)c7cccc(=O)n7C6)Cl C49759722
Cc1ccc(cc1)c2csc(n2)N(CCCN3CCOCC3)C(=O)c4cc5c(nn(c5s4)c6ccccc6)C C00932740
CC1=C([C@@H](n2c(=O)/c(=C/c3cc(ccc3OC(=O)C)Br)/sc2=N1)c4ccc(cc4)Cl)C(=O)OC(C)C C01760485
c1ccc2c(c1)c(=O)n(c(n2)c3ccc(cc3)Cl)CCOCCOc4ccc(cc4Br)Cl C01816182
Cc1ccc(cc1[N+](=O)[O-])C(=O)COC(=O)c2cc(nc3c2cc(cc3)Br)c4ccc(cc4)Br C01838872
c1cc(cc(c1)Cl)N2CCN(CC2)C3=NC(=O)/C(=C/c4ccc(o4)c5ccc(cc5Cl)[N+](=O)[O-])/S3 C01839990
Cc1cccc(c1)n2c(=O)c3c4c(sc3n5c2nnc5SCc6ccc(c(c6)Cl)Cl)COC(C4)(C)C C01905594
COC(=O)c1c(noc1c2cn(nc2C(F)(F)F)c3ccc(cc3Cl)Cl)c4c(cccc4Cl)Cl C03048871
CN(CCOC(=O)c1c(cccc1F)F)c2cnn(c(=O)c2Cl)c3c(cc(cn3)C(F)(F)F)Cl C03104697
CN(C)S(=O)(=O)c1cccc(c1)c2nnc(n2c3ccc(cc3)F)SCC(=O)c4ccc(s4)Cl C03285760
Cc1nnc(n1c2ccccc2)SCc3nnc(o3)c4cc(nc5c4cccc5)c6ccc(c(c6)OC)OC C03360156
Cc1ccc(cc1)N2C(=O)/C(=C/c3cc(n(c3C)c4ccc5ccccc5c4)C)/C(=O)N(C2=O)c6ccccc6 C59139006
CCOC(=O)c1ccc(cc1)N2C(=O)[C@@H]3[C@H](OC4([C@@H]3C2=O)C(=O)c5ccccc5C4=O)c6ccc(c(c6)C)Cl C04119501
CCCOc1ccc(cc1OCC)[C@H]2[C@@H]3[C@@H](C(=O)N(C3=O)c4cccc5c4cccc5)ON2c6ccccc6 C13768381
Cc1ccc(c(c1)CN2c3ccccc3[C@]4(C2=O)[C@@H]([C@@H](CN4C)c5ccco5)C(=O)c6ccc(cc6)C(C)C)C C36208050
C[C@]12CC=C3[C@H]([C@@H]1CC[C@@H]2C(=O)CN4CCN(CC4)c5cc(nc(n5)N6CCCCC6)N7CCCC7)CCC8=CC(=O)C=C[C@@]83C C64858406
c1ccc(cc1)N2CCN(CC2)C3=NC(=O)/C(=C/c4ccc(cc4)OS(=O)(=O)c5ccccc5)/S3 C02072239
c1cc(ccc1Oc2ccc3c(cc(nc3n2)C(F)(F)F)C(F)(F)F)S(=O)(=O)N4CCOCC4 C01386073
CN1C(=O)/C(=C\c2ccc(o2)c3ccc(c(c3)Cl)Cl)/C(=O)N(C1=S)c4ccc(cc4)C(=O)OC C08444839
Cc1cc(no1)N2[C@@H](c3c(=O)c4cc(ccc4oc3C2=O)F)c5ccc(cc5)OCc6ccccc6Cl C09187420
Cc1cccc(c1)n2c(=O)c3c4c(sc3nc2S[C@H](C)C(=O)N5CCOCC5)CO[C@H](C4)C(C)C C01254490
CCn1c(=O)c2c(c(sc2nc1SCC(=O)N3[C@@H](CC(=N3)c4cccs4)c5ccco5)C)C C09357646
Cc1c(c(n2c(n1)nc(n2)SCc3cc(=O)n4cc(ccc4n3)Br)C)Cc5ccccc5 C03040352
Cc1cc2c(cc1C)sc(n2)N(C[C@@H]3CCCO3)C(=O)[C@H]4CCCN(C4)S(=O)(=O)c5cccs5 C10765950
CCOc1ccc(c(c1)C)c2c(cn(n2)c3ccccc3)/C=C\4/C(=O)N=C(S4)N5C[C@H](O[C@@H](C5)C)C C12601871
CCCCN1C(=O)/C(=C\c2c(nc3ccccn3c2=O)N4CCN(CC4)c5ccc(cc5)F)/SC1=S C09540816
COc1ccc(cc1F)c2c(cn(n2)c3ccccc3)/C=c\4/c(=O)n5c(s4)nc(n5)c6cccs6 C16733931
CCOc1ccc(cc1)n2cc(c3c2ncnc3N4CCN(CC4)C(=O)c5ccccc5F)c6ccccc6 C21796586
c1ccc(cc1)N2CCN(CC2)CN3c4ccccc4[C@]5(C3=O)OC[C@@H](O5)COc6ccc(cc6)Cl C15231049
CC(C)(C)c1ccc2c(c1)N(C[C@H](O2)C(=O)N3CCN(CC3)c4cccc(c4)C(F)(F)F)S(=O)(=O)C C30945201
Cc1nc2ccc(cc2c(=O)n1c3ccc(cc3)/N=C/c4ccccc4[N+](=O)[O-])I C17376372
CC\1(c2ccccc2N(/C1=C\C(=O)COC(=O)c3ccc4c(c3)S(=O)(=O)c5ccccc5C4=O)C)C C32943311
c1cc(ccc1Cn2cnc3c2c(=O)n(c(=O)n3c4ccc(cc4F)F)C[C@@H]5CCCO5)C(F)(F)F C34692663
CCCc1nc(c2c(noc2n1)c3cccc(c3)C(F)(F)F)N4CCN(CC4)C(=O)c5ccccc5F C34810171
c1ccc2c(c1)[C@@]3(C(=O)N2CN4CCN(CC4)c5ccccc5F)OC[C@H](O3)COc6ccc(cc6)Cl C16524587
c1ccc2c(c1)[C@]3(C(=O)N2CN4CCN(CC4)c5ccccc5F)OC[C@H](O3)COc6ccc(cc6)Cl C16524589
Cc1ccc2c(c1)OCC(=O)N2Cc3ccc(o3)C(=O)N4CCN(CC4)c5cccc(c5)C(F)(F)F C35452595
Cc1c(sc(n1)N2[C@H](c3c(=O)c4cc(ccc4oc3C2=O)Cl)c5ccc(cc5)SC)C(=O)OC C35514182
COCc1nc(c2c3c(sc2n1)CCCC3)N4CCN(CC4)S(=O)(=O)c5cccc6c5cccc6 C35526058
CCc1ccccc1n2c(cc(n2)c3c(nc4n(c3=O)c(cs4)CC(=O)N5CCc6ccccc6C5)C)C C35911822
CC(C)Cc1nc2c(cnn2c3ccccc3)c(n1)N4CCCN(CC4)C(=O)c5cccc6c5cccc6 C35925625
CCCc1nc(c2c(noc2n1)c3ccccc3)N4CCN(CC4)C(=O)c5ccccc5Br C35936934
CC(C)Cc1nc(c2c(noc2n1)c3cccc(c3)C(F)(F)F)N4CCCN(CC4)C(=O)c5ccccc5 C35937042
Cc1cccc(c1)n2c3c(c(n2)C(C)(C)C)[C@@H](SCC(=O)N3CC(=O)N4CCOCC4)c5cccs5 C37425471
CC\1=C(C(=O)N(C(=O)/C1=C\c2cn(nc2c3ccc4ccccc4c3)c5ccccc5)Cc6ccco6)C#N C38606817
CCc1nnc(s1)N2[C@@H](c3c(=O)c4ccc(cc4oc3C2=O)OCC)c5cccc(c5)Br C38728042
CCc1nnc(s1)N2[C@H](c3c(=O)c4ccc(cc4oc3C2=O)OCC)c5cccc(c5)Br C38728045
c1cc2c(cc1/C=C/C(=O)N(CCN3CCOCC3)c4nc5ccc(cc5s4)Br)OCO2 C36714872
Cc1cc(cc2c1nc(s2)N(CCCN3CCOCC3)C(=O)[C@H]4[C@@H](Oc5ccccc5O4)C)Cl C38837868
c1ccc(cc1)OS(=O)(=O)C(=O)[C@H]2[C@@H](c3cc4c(cc3C(=O)[C@H]2Cl)OCO4)c5cccc(c5)F C39486370
CCOc1cc2c(cc1S(=O)(=O)C(C)C)c(=O)n3c(n2)-c4c(c5ccccc5n4c6ccccc6)CC3 C39541752
CCc1ccc(cc1)Oc2c(c(=O)n3cccc(c3n2)C)/C=C/4\C(=O)N(C(=S)S4)Cc5ccco5 C39835936
Cc1ccc(cc1)CN2c3ccccc3[C@@]4(C2=O)c5c(=O)c6cc(ccc6oc5C(=O)N4CCOC)Cl C39889940
Cc1ccc(cc1)CN2c3ccccc3[C@@]4(C2=O)c5c(=O)c6cc(c(cc6oc5C(=O)N4CCCOC)C)C C39890846
Cc1ccccc1CN2c3ccccc3[C@]4(C2=O)c5c(=O)c6cc(c(cc6oc5C(=O)N4CCOC)C)C C39890889
Cc1ccccc1CN2c3ccccc3[C@@]4(C2=O)c5c(=O)c6cc(c(cc6oc5C(=O)N4CCCOC)C)C C39890890
CCCCn1c(c(c(c(c1=O)C#N)C)/C=C\2/C(=O)N(C(=S)S2)C3CCCCC3)N4C[C@H](O[C@H](C4)C)C C39991337
CCOc1cccc(c1)[C@@H]2c3c(=O)c4cc(ccc4oc3C(=O)N2c5nc6ccc(cc6s5)OCC)F C40014433
Cc1cc(cc2c1O[C@H](C2)C)c3c(cn(n3)c4ccccc4)/C=C\5/C(=O)N=C(S5)N6C[C@H](O[C@H](C6)C)C C40022361
Cc1cc(c2c(c1)c(=O)c3c(o2)C(=O)N([C@@H]3c4ccc(cc4)SC)c5nc(c(s5)C(=O)OC)C)C C40045851
CC(C)(C)c1ccc(cc1)Oc2c(c(=O)n3ccccc3n2)/C=C\4/C(=O)N(C(=S)S4)C[C@@H]5CCCO5 C40221195
Cc1ccc(cc1)N2CCN(C[C@H]2C)C(=O)[C@@H]3CCCN(C3)c4ccc(cc4F)c5nc(on5)C6CC6 C40877797
Cc1cccc(c1C)N2CCN(CC2)C(=O)C3CCN(CC3)c4ccc(cc4F)c5nc(on5)C6CC6 C40901860
Cc1ccc(cc1)c2c3c(n(n2)[C@H]4CCS(=O)(=O)C4)C(=O)N([C@@H]3c5ccc(cc5)Cl)Cc6ccco6 C41003822
CCOc1ccc(cc1)n2c(cc(c2C)/C=C/3\C(=O)N(C(=O)N(C3=O)c4ccc(cc4)C)c5ccccc5)C C59139028
Cc1c(c(n(n1)c2ccc(cc2)Cl)Cl)/C=N/c3ccc(c(c3)S(=O)(=O)N4CCOCC4)Cl C12591495
Cc1nc2cnccc2n1c3ccc(cc3)C4=Nc5c(nn(c5N(C(=O)C4)C)C)C6CCCCC6 C00576799
c1cc(cc(c1)[N+](=O)[O-])c2ccc(o2)/C=C/3\C(=O)N(C(=S)S3)[C@@H]4CCS(=O)(=O)C4 C02069917
c1cc(c(c(c1)F)C(=O)N2CCN(CC2)c3cc(c(cc3[N+](=O)[O-])F)N4CCOCC4)F C08856850
CCCN1c2ccccc2[C@]3(C1=O)c4c(=O)c5ccccc5oc4C(=O)N3[C@@H]6CCS(=O)(=O)C6 C08917221
CCN1C(=O)/C(=C\c2ccc(c(c2)CN3C(=O)c4ccccc4C3=O)OC)/C(=O)N=C1S C09166631
Cc1cc(c2c(nn(c2n1)c3cccc(c3C)Cl)C)C(=O)N4CCN(CC4)C(=O)c5ccco5 C09266350
Cc1ccc(cc1)c2cc(n3c(n2)c(cn3)C(=O)N4CCN(CC4)c5ncccn5)C(F)F C00815341
c1ccc(cc1)n2c3c(c(ncn3)N4CCN(CC4)C(=O)c5cccc(c5)Br)nn2 C09824089
c1ccc(cc1)Cn2c3c(c(ncn3)N4CCN(CC4)C(=O)c5c(cccc5Cl)F)nn2 C10256466
Cc1nc2c(c(n1)S[C@@H](C)C(=O)N3CCCc4c3cccc4)c(=O)n(c(=O)n2CC(C)C)C C10525596
Cc1nc2c(c(n1)S[C@H](C)C(=O)N3CCCc4c3cccc4)c(=O)n(c(=O)n2CC(C)C)C C10525597
C[C@@H]1C[C@H](CN(C1)C(=O)[C@@H](C)Sc2c3c(nc(n2)C(C)(C)C)n(c(=O)n(c3=O)C)C)C C11457255
c1ccc2c(c1)cccc2C(=O)N3CCN(CC3)c4c5c(ncn4)n(nn5)c6ccc(cc6)F C11665841
Cc1ccc(cc1)N2CCN(CC2)C(=O)c3cnn(c3C4CC4)c5nccc(n5)c6ccc(o6)C C12243397
c1cc(ccc1n2c(nnn2)Cc3nnnn3c4ccc(cc4)Br)Br C09972456
c1ccc2c(c1)c(cc(n2)c3ccco3)C(=O)N4CCN(CC4)C(=O)[C@H]5COc6ccccc6O5 C12753756
c1ccc2c(c1)OC[C@H](O2)C(=O)N3CCN(CC3)C(=O)/C=C/c4c(nc5n4cccc5)Cl C12780322
Cc1c(nn(c1C)c2ccc(nn2)N3CCN(CC3)S(=O)(=O)c4ccc(cc4F)F)C C13009427
CCS(=O)(=O)N1CCC[C@H](C1)c2nc3c4c(c5c(cc(nc5s4)C(F)F)C)ncn3n2 C13644014
Cc1cc(nc2c1c3c(s2)c4nc(nn4cn3)[C@H]5CCCN(C5)S(=O)(=O)C)C(F)(F)F C13644064
c1cc(sc1)c2nc3c4c5c(sc4n(c(=O)n3n2)CC(=O)N6CCOCC6)CCCC5 C13692797
c1cc(sc1)S(=O)(=O)N2CCN(CC2)C(=O)c3ccc4c(c3)nc5n(c4=O)CCCCCC5 C15712630
c1ccc(c(c1)N2CCN(CC2)C(=O)c3cnc4n(c3=O)nc(s4)N5CCCCCC5)F C15732794
Cc1ccc(cc1S(=O)(=O)N2CCN(CC2)C(=O)c3cc(ccc3Cl)SC)[N+](=O)[O-] C15929189
c1cc(c(cc1C(=O)N2CCN(CC2)S(=O)(=O)c3ccc(s3)Cl)[N+](=O)[O-])Cl C16015766
c1cc2c(nc1)nc(n(c2=O)C[C@H]3CCCO3)SCc4cc(=O)n5cc(ccc5n4)Cl C20861125
Cc1ccc(cc1N2CCN(CC2)C(=O)c3cnc4n(c3=O)nc(s4)N5CCCC5)Cl C20987416
c1cc(ccc1n2c(nnn2)CN3CCN(CC3)S(=O)(=O)c4ccc(cc4)Cl)Cl C21149409
Cc1cc(c(c(c1)C)S(=O)(=O)N2CCN(CC2)Cc3nnnn3c4ccc(c(c4)F)F)C C21149937
C[C@@H]1C(=O)N(c2ccccc2O1)CC(=O)N3CCN(CC3)C(=O)c4c5ccccc5sn4 C21885369
Cc1c(c(n(n1)C[C@@H](C)c2nc3c4cnn(c4ncn3n2)c5ccccc5)C)Br C02804083
C[C@H]1Cc2ccccc2N1C(=O)CSc3c4c(nc(n3)C(C)(C)C)n(c(=O)n(c4=O)C)C C22699375
c1ccc2c(c1)c(=O)n(nn2)CN3CCN(CC3)S(=O)(=O)c4c(cccc4Cl)Cl C24105788
c1cc(=O)oc2c1cc(cc2)S(=O)(=O)N3CCC[C@@H](C3)c4nnc5n4cc(cc5)C(F)(F)F C24686929
c1ccc2c(c1)N(C[C@@H](O2)C(=O)N3CCOCC3)C(=O)Cc4cc5c(c(c4)Cl)OCCO5 C24707644
C[C@H](c1ccc(cc1)n2cncn2)N(C)C(=O)c3cccc(c3)N4C(=O)c5ccccc5C4=O C32739405
CC(=O)N1CCN(CC1)C(=O)c2c3ccccc3c(nn2)N4CCN(CC4)c5ccccc5F C34837513
Cc1cc(=O)oc2c1c(cc3c2CCC(O3)(C)C)OCC(=O)N4CCN(CC4)Cc5ccncc5 C36370021
Cc1c(c(=O)n(n1C)c2ccc(cc2)S(=O)(=O)N3CCN(CC3)c4ccccn4)C(C)C C12372067
Cc1ccc(c(c1)N2CCN(CC2)C(=O)c3c(oc4c3c(nc(n4)C)N5CCOCC5)C)C C08596923
C[C@@H]1[C@H](Oc2ccccc2O1)C(=O)N3CCN(CC3)c4nc5c(s4)cccc5S(=O)(=O)C C36704938
Cc1ccc(cc1C)N2C[C@H](CC2=O)C(=O)N3CCN(CC3)c4cc(ncn4)N5CCC(CC5)C C38540765
C[C@H]1C(=N[C@@H](O1)c2cc3c(cc2Cl)OCO3)CN4CC[C@@H]5C(=NC=N5)[C@@H]4c6ccccn6 C39500542
CCc1nnc2n1c3ccccc3n(c2=O)CCC(=O)N4CCN(CC4)c5ccccc5F C40842132
Cc1cc(=O)nc2n1nc(s2)N3CCN(CC3)C(=O)c4c5c(sc4n6cccc6)CCCC5 C45915101
Cc1cccc(c1)n2c(c3c(n2)CN(C3)C(=O)Cn4cnc5ccccc5c4=O)n6cccc6 C56911778
Cc1c2c(cc(nc2n(n1)[C@@H]3CCS(=O)(=O)C3)c4ccco4)C(=O)N5c6ccccc6C[C@H]5C C57306975
c1ccc(cc1)n2c(=O)c(c(cn2)N3CCN(CC3)Cc4nc(no4)c5ccsc5)Cl C57369574
Cc1c2cc(c3c(c2oc(=O)c1CC(=O)OC)CN(CO3)[C@@]4(CCS(=O)(=O)C4)C)Cl C61966217
Cc1ccc(cc1)c2cc(ncn2)N3CCN(CC3)S(=O)(=O)c4cnn(c4C)C(F)F C35483175
c1ccn2cc(nc2c1)C(=O)N3CCN(CC3)S(=O)(=O)c4ccc(s4)Cl C06153310
c1cc(cc(c1)S(=O)(=O)N2CCOCC2)Cn3c(=O)c(c(cn3)Cl)Cl C04932109
Cn1cc(cn1)CN(C)C(=O)c2cc(nc3c2cccc3)c4ccc5c(c4)OCCO5 C06828184
c1cc(cc(c1)n2cnnn2)C(=O)N3CCN(CC3)c4cccc(c4)C(F)(F)F C08024347
c1ccc2c(c1)N(C[C@H](O2)C(=O)N3CCOCC3)C(=O)c4ccc5c(c4)scn5 C09514384
Cn1cc-2c(=O)n(nc2c(c1)C(=O)N3CCN(CC3)c4ccccc4)c5ccccc5 C09574123
Cc1c(sc2c1c(nc(n2)C)N(C)Cc3c(nn(c3C)[C@H]4CCS(=O)(=O)C4)C)C C09866721
CCCS(=O)(=O)N1CCN(CC1)c2nc3c(c4c(s3)CCCC4)c(=O)n2C C12409127
Cc1c(c(c(nc1C)Sc2ccc(cn2)S(=O)(=O)N3CCOCC3)C#N)C C12644011
Cc1c2cc(sc2n(n1)c3ccc(cc3)F)C(=O)N([C@@H]4CCS(=O)(=O)C4)N(C)C C12863707
Cn\1c2cc3c(cc2s/c1=N\C(=O)c4cccc(c4)S(=O)(=O)C)OCCO3 C14060236
Cc1cccc(c1)C(=O)N2CCSC23CCN(CC3)C(=O)c4ccc(cc4)[N+](=O)[O-] C16492184
c1cc(c(c(c1)Cl)C(=O)N2CCN(CC2)c3ccc4nnc(n4n3)C5CC5)F C16848029
CN(C)[C@H]1N2C(=NN1C(=O)c3ccccc3Br)c4ccccc4S2(=O)=O C19831632
CC(C)c1c(cnn1c2nccc(n2)c3ccccc3F)C(=O)N4CCN(CC4)C C14984652
CCCCn1c2c(c(n1)C)c(c(c(n2)C)Cl)C(=O)N3CCC4(CC3)OCCO4 C20607866
Cc1ccc(o1)C2=NN([C@@H](O2)c3cc(ccc3OC(=O)C)Br)C(=O)C C21092284
Cc1c2ccccc2oc1C(=O)N3CCN(CC3)C(=O)[C@@H]4COc5ccccc5O4 C23540773
Cc1cc(nn1C)C(=O)N2CCN(CC2)c3c4ccc(nc4ccn3)C(F)(F)F C24906779
c1ccc2c(c1)ccc3c2c(co3)CC(=O)N4CCN(CC4)C(=O)CN5CCOCC5 C24966101
Cc1c(nc(o1)c2ccccc2)CC(=O)N3C[C@H](Oc4c3cccc4)C(=O)N(C)C C25052763
Cc1cc(c(n1c2nccs2)C)C(=O)Cn3cnc4c5ccccc5oc4c3=O C26661274
c1ccc2c(c1)N(C(=O)CO2)CCC(=O)N3CCN(CC3)c4cccc(c4C#N)F C31402060
c1cc(ccc1N2CCN(CC2)C(=O)c3cc(ccc3Cl)n4cnnn4)Cl C32102344
c1ccc(cc1)n2ncc(n2)/C=C/3\c4ccccc4C(=O)N(C3=O)Cc5ccccn5 C32674143
CCn1c2ccccc2nc(c1=O)N3CCN(CC3)C(=O)c4cccc(c4)N(C)C C33290551
CN1c2ccccc2[C@@]3(C1=O)c4c(=O)c5cc(ccc5oc4C(=O)N3Cc6ccco6)F C33666246
CCCn1c2c(c3c(s2)CC(=C3C)C)c(=O)n(c1=O)CC(=O)N4CCOCC4 C34723592
CC(=C)Cn1c2c(c3c(s2)CCCC3)c(=O)n(c1=O)CC(=O)N4CCOCC4 C34727631
c1cc(ccc1n2c3c(cn2)c(nc(n3)C4CC4)N5CCN(CC5)C(=O)C6CC6)F C36006046
Cc1cc2n(n1)[C@@H](C[C@H](N2C(=O)c3cc(nc4c3c(no4)C)C5CC5)C)C(F)F C36613833
Cc1cc2n(n1)[C@H](C[C@H](N2C(=O)c3cc(nc4c3c(no4)C)C5CC5)C)C(F)F C36613834
CCc1nnc(s1)N2[C@@H](c3c(=O)c4cc(ccc4oc3C2=O)C)c5cccnc5 C38712563
CCc1ccc2c(c1)c(=O)c3c(o2)C(=O)N([C@@H]3c4ccncc4)c5nnc(s5)C C38730986
CN1C[C@H](C(=O)N(C1=O)C)/C=C(/C2=NC(=O)C3=C4CCCC[C@@H]4SC3=N2)\Cl C38747833
C[C@H](C(=O)N1CCN(CC1)c2ccccc2)S[C@H]3C4=NC=NC4=NC(=N3)Cl C39276259
c1ccc2c(c1)c(c(s2)C(=O)N3CCN(CC3)S(=O)(=O)N4CCOCC4)Cl C40060523
Cc1c(nn(c(=O)c1c2nc(cs2)c3ccc(cc3)N(C)S(=O)(=O)C)C)C C40071792
C[C@@H]1CN(C[C@@H](O1)C)C(=O)c2ccc(o2)CN3CCn4cccc4[C@@H]3c5ccoc5 C40383967
CN1CCN(CC1)C(=O)C2CCN(CC2)c3ccc(cc3F)c4nc(on4)C5CC5 C40901838
c1ccc(cc1)n2cc(nn2)C(=O)N3CCN(CC3)C(=O)c4cccc5c4cccc5 C46643668
CC(=O)c1ccc(cc1)N2C(=O)[C@H]3[C@@H]4C=CC=NN4[C@H]([C@H]3C2=O)C(=O)c5ccccc5 C18038101
CC(=O)c1ccc(cc1)N2C(=O)[C@H]3[C@H]4C=CC=NN4[C@H]([C@H]3C2=O)C(=O)c5ccccc5 C18038316
c1cc(ncc1C(F)(F)F)S(=O)(=O)N2[C@H](C3=C(C(=O)C24CC4)N=NC3)C5CC5 C52572205
c1ccc(c(c1)F)S(=O)(=O)N2CCN(CC2)Cc3cc(=O)n4cc(ccc4n3)Cl C23704726
Cc1ccc(c(c1C)OC(=O)Cn2cnc3c(c2=O)c(nn3C)Br)C C60372975
c1cnc(nc1)N2CCN(CC2)C(=O)[C@@H]3C=C(N=N3)c4ccc(cc4)Br C63557940
CC(C)CCN1c2cc(ccc2S(=O)(=O)C(=N1)C(=O)N3CCOCC3)Cl C65183386
Cc1ccccc1CN2c3ccc(cc3S(=O)(=O)C(=N2)C(=O)N4CCOCC4)Cl C65183392
c1cnn(c1)c2cc(ncn2)N3CCN(CC3)C(=O)c4ccc(cc4)C(F)(F)F C65365638
c1cc(ccc1c2nnc3n2CCCCC3)NC(=O)CS(=O)(=O)c4ccc(cc4)Cl C02635321
CC1(Cc2c(cc3c4c(c(ncn4)SCC(=O)Nc5nccs5)sc3n2)CO1)C C02876927
C[C@]1(C(=O)N(C(=O)N1)Cc2nc3ccccc3c(=O)n2c4ccc(cc4)F)c5ccc(cc5)F C08705297
c1ccc(cc1)c2cc(=O)oc3c2cc(c(c3)OCC(=O)N[C@@H]4CS(=O)(=O)C=C4)Cl C09302907
Cc1ccc(cc1NC(=O)CN(C)S(=O)(=O)c2ccc3c(c2)C[C@@H](N3C(=O)C)C)Cl C09396835
Cc1nc2c(s1)ccc3c2sc(n3)NC(=O)c4ccc(cc4)S(=O)(=O)N(C)C(C)C C10098312
CC(=O)N(c1ccccc1)c2nc(cs2)CN3C(=O)[C@@](NC3=O)(C)c4ccc(c(c4)F)F C10805656
Cc1c2cnn(c2c(=O)n(n1)CC(=O)Nc3ccc(cc3)C(F)(F)F)c4ccc(cc4)F C12228331
Cc1cc(ccc1NC(=O)CN(C)C(=O)c2ccc3c(c2)C(=O)N(C3=O)C)Br C12981845
c1cc(c([nH+]c1)N2CCN(CC2)S(=O)(=O)c3ccc(c(c3)C(F)(F)F)Cl)C(=O)[O-] C13090820
c1cc(n(c1)Cc2ccc(c(c2)Cl)Cl)/C=C\3/C(=O)NC(=O)N(C3=O)Cc4ccco4 C13661865
CCn1ccc(n1)C(=O)Nc2c(c3c(s2)CN(CC3)C(=O)C)c4nc5ccccc5s4 C13702465
CCn1cc(c(n1)C(=O)Nn2c(nc3c(c2=O)c4c(s3)C[C@H](CC4)C)C)Br C02778892
c1ccc2c(c1)c(cn2CC(=O)N3CCOCC3)/C=C(/C#N)\C(=O)Nc4ccccc4Cl C01097131
c1ccc(cc1)n2cc(c(n2)c3ccncc3)[C@H]4Nc5ccccc5C(=O)N4Cc6ccco6 C15248715
Cc1cc(ccc1NC(=O)CN(C)C(=O)CN2C(=O)c3ccccc3C2=O)Br C15557693
Cc1c2c(n(n1)c3nc(cnn3)c4ccccc4)NC(=O)C[C@@H]2c5ccccc5C(F)(F)F C15670369
Cc1c2c(n(n1)c3nc(cnn3)c4ccc(cc4)Cl)NC(=O)C[C@@H]2c5cc(cc(c5)F)F C15670437
Cc1ccccc1C(=O)N2CCC3(CC2)C(=O)N(CN3c4ccccc4)CC(=O)NC(C)C C16612567
Cc1c(sc2c1c(=O)n(c(n2)SCC(=O)Nc3c(nn(c3C)C)C)C4CCCC4)C C17721170
Cc1ccc(cc1)n2cc(c(n2)c3ccccc3)C(=O)N(C)Cc4[nH]c(=O)c5ccccc5n4 C20928968
CCS(=O)(=O)c1cccc(c1)C(=O)Nc2cc(nn2c3nc4c(cccc4s3)F)C C21685649
CCS(=O)(=O)N1CCC2(CC1)C(=C(C(=O)O2)C)C(=O)Nc3cccc(c3)C(F)(F)F C21887623
Cc1ccc(cc1C(=O)Nc2nc(cs2)c3ccc4c(c3)CCO4)S(=O)(=O)N(C)C C22192230
c1ccc(c(c1)C(=O)N2CCCCC2)NC(=O)c3ccc4c(c3)nc5n(c4=O)CCCCC5 C23685378
CCc1nc(c2c(c(sc2n1)/C(=N/c3nc(cs3)C[NH+]4C[C@H](O[C@@H](C4)C)C)/[O-])C)C C12744823
CCn1c(=O)c2c(c(sc2nc1S[C@@H](C)C(=O)c3ccc4c(c3)NC(=O)CO4)C)C C25699962
Cc1c2c(cc(nc2n(n1)C)c3cccs3)C(=O)N[C@H](c4cccc(c4)F)c5nccn5C C26741535
Cc1nc2ccccc2c(=O)n1c3ccc(cc3)C(=O)Nc4cc(c(cc4F)F)C(=O)OC C31028395
Cn1ccnc1[C@@H](c2ccc(cc2)F)NC(=O)CN3c4cccc5c4c(ccc5)S3(=O)=O C29813510
Cc1cc(c(o1)C)c2cc(c3c(noc3n2)C)C(=O)N4CCC(CC4)[C@H](c5ccccc5)O C31269667
c1cc2c(nc1)n(cn2)CCN3CCN(CC3)C(=O)Nc4ccc(cc4F)Br C33139695
Cc1cc(c(n1c2cccc(c2)F)C)C(=O)CN3C(=O)[C@@](NC3=O)(C)c4ccc(cc4)C#N C23448600
C[C@H](c1[nH]c(=O)c2ccccc2n1)N3CCN(CC3)S(=O)(=O)c4ccc(c(c4)Cl)F C36387067
c1cc(cc(c1)Cl)n2c(=O)c3ccc(cc3n(c2=O)CC(=O)NCc4ccco4)Cl C37399449
Cc1ccc(cc1)n2c(c3c(nn(c(=O)c3n2)[C@@H](C)C(=O)NCc4ccccc4Cl)C)C C15942996
C[C@@H]1C(=C2C(=NC(=NC2=O)[C@@H](C)S[C@@H]3NN=C(N3c4ccccc4)c5ccco5)S1)C C39620910
C[C@H]1C[C@@]2(CC(C1)(C)C)C(=O)N(C(=O)N2)CN3CCN(CC3)c4ccc(cn4)C(F)(F)F C13073383
Cc1c(ccc2c1nccc2NC(=O)c3ccc(cc3)S(=O)(=O)N4CCOCC4)Cl C40359249
[H]/N=C\1/C(=C/c2ccc(o2)SCc3ccco3)/C(=O)N=C4N1N=C(S4)c5ccccc5C C41108152
c1cc(c(cc1Br)Cl)NC(=O)c2ccc(o2)S(=O)(=O)N3CCOCC3 C45713883
CS(=O)(=O)[N-]c1[nH+]c2n(n1)[C@H](CC(=N2)c3ccc(cc3)Br)c4ccccc4 C13123066
CS(=O)(=O)c1ccc2c(c1)s/c(=N\C(=O)[C@H]3CC(=O)N(C3)c4ccccc4Cl)/[nH]2 C14462549
c1cc(ccc1CN2CCCC2=O)C(=O)Nc3ccc(c(c3)c4nnc5n4CCCCC5)F C29906121
Cc1nc(cs1)Cc2nnc(o2)S[C@@H](C)c3[nH]c(=O)c4c5c(sc4n3)C[C@@H](CC5)C C58652255
C[C@H]1C[C@@H](CN(C1)S(=O)(=O)c2cccc(c2)C(=O)Nc3ccc(c(c3)F)n4ccnc4)C C59422026
Cc1ccc(c(c1)S(=O)(=O)N2CCN(CC2)c3c4c5c(sc4nc(n3)C)CCC5)O C59577435
Cc1c(n(c(=O)s1)CC(=O)Nc2ccc(cc2)c3cn4cccnc4n3)c5ccc(cc5)F C58304912
Cc1ccc(c(c1)Br)NC(=O)Cn2c(=O)n3cnc4c(c3n2)c(c(s4)C)C C64945617
c1cc2c(nc1)N(N=C(S2(=O)=O)C(=O)NCCc3cccs3)c4ccc(cc4)Cl C65183482
C[C@@H](CCC(=O)[O-])[C@H]1CC[C@@H]2[C@@]1(C(=O)C[C@H]3[C@@H]2C(=O)C[C@H]4[C@@]3(CCC5(C4)OCCO5)C)C C03850237
c1ccc(cc1)[C@H](C(=O)[O-])N2C(=O)/C(=C/c3ccc(o3)c4ccccc4[N+](=O)[O-])/SC2=S C02381911
c1ccc(c(c1)Cn2c(=O)c3ccc(cc3nc2SCC(=O)N4CCOCC4)C(=O)[O-])Cl C13035231
c1ccc2c(c1)nc(s2)CSc3nc4cc(ccc4c(=O)n3C[C@@H]5CCCO5)C(=O)[O-] C13052928
COc1cc(c(cc1OS(=O)(=O)c2cc(c(cc2Cl)Cl)C(=O)[O-])C=O)Br C13067410
C[C@@H](c1nc2ccccc2s1)N(C)S(=O)(=O)c3cc(ccc3Br)C(=O)[O-] C13198904
Cc1cc(c(n1c2ccccc2)C)C(=O)[C@@H](C)Sc3nc4cc(ccc4c(=O)n3C)C(=O)[O-] C13200527
Cn1c(=O)c2ccc(cc2nc1SCc3cc4c(cc3Br)OCCO4)C(=O)[O-] C13200766
c1cc(sc1)c2cc(c(c(n2)SCC(=O)N3CCC(CC3)C(=O)[O-])C#N)C(F)(F)F C13209610
Cc1c(c(n2c(n1)nc(n2)SCc3cc4c(c(c3)Cl)OCCCO4)C)CCC(=O)[O-] C13210645
Cc1ccccc1c2c(cn(n2)c3ccccc3)/C=C\4/C(=O)N(C(=S)S4)CCC(=O)[O-] C13362859
CCn1c(=O)c2c3c(sc2nc1SCC(=O)N4CCC(CC4)C(=O)[O-])C[C@@H](CC3)C C13417306
Cc1cc(c(n1c2ccc(cc2)Cl)C)C(=O)Cn3cnc4c(c3=O)c(c(s4)C(=O)[O-])C C13417638
Cc1ccc(cc1F)n2c(cc(c2C)C(=O)Cn3cnc4c(c3=O)c(c(s4)C(=O)[O-])C)C C13418221
Cc1ccc(cc1F)c2c(cn(n2)c3ccccc3)/C=C\4/C(=O)N(C(=S)S4)CC(=O)[O-] C16805334
CCOc1ccc(cc1)N2C(=O)/C(=C/c3cc(n(c3C)c4ccc(cc4)C)C)/C(=NC2=S)[O-] C01240107
c1ccc(cc1)N2CCN3c4c(cccc4F)C[C@@]5([C@@H]3C2)C(=NC(=O)N(C5=O)c6ccccc6)[O-] C25185204
c1ccc(cc1)N2CCN(CC2)C(=O)c3ccccc3[N-]S(=O)(=O)c4ccc(s4)Cl C06190279
Cc1ccc2nc(c(c(=O)n2c1)/C=C/3\C(=O)N(C(=S)S3)CCC(=O)[O-])N4C[C@@H](C[C@@H](C4)C)C C26893958
Cc1cc(c(n1c2cccc(c2)[N+](=O)[O-])C)/C=C\3/C(=NC(=S)N(C3=O)c4ccc(cc4)Cl)[O-] C14257347
Cc1c(c(n(n1)c2ccc(nn2)c3ccccc3)C)S(=O)(=O)[N-]c4ccc(cc4)C(=O)C C33307953
CCOc1ccc2c(c1)sc(n2)N3[C@H](C(=C(C3=O)[O-])C(=O)c4ccc(o4)C)c5ccc(o5)C C33552394
CCN(CC)C1=C(C(=O)N(C1=O)c2ccc(cc2)C)c3c(nn(c3[O-])c4ccc(cc4)F)C C35960803
Cc1nnc(s1)N2[C@H](C(=C(C2=O)[O-])C(=O)c3ccc4c(c3)C[C@@H](O4)C)c5cccc(c5)Br C09510461
Cc1c2c(cc(nc2n(n1)CCc3[n-]nnn3)c4ccc(cc4)Br)C(F)(F)F C02638150
Cc1ccc(cc1)Cn2c(c(c(c(c2=O)C#N)C)C(=O)CN3C(=O)/C(=C/c4ccccc4)/SC3=S)[O-] C38624516
CC1=C2C(=CC(=O)N=C2S[C@@H]1C(=O)[O-])CSc3nc4ccc(cc4c(=O)n3CC=C)Cl C39680384
CCn1c(nnc1SCC2=CC(=O)N=C3C2=C([C@@H](S3)C(=O)[O-])C)c4cccc(c4)Cl C39690063
Cc1nc2c(c3c(s2)CCCC3)c(n1)SCC4=NC(=O)C5=C([C@H](SC5=N4)C(=O)[O-])C C39691584
CC1=C2C(=NC(=NC2=O)CSc3c4cc(sc4ncn3)c5ccccc5)S[C@H]1C(=O)[O-] C39691599
CC1CCN(CC1)c2nnc(n2C3CC3)SCC4=CC(=O)N=C5C4=C([C@@H](S5)C(=O)[O-])C C39693273
CC1=C(C(=N[C@@H]1C(=O)[O-])C)C(=O)/C=C/c2ccc(o2)c3ccc(cc3Br)[N+](=O)[O-] C39701084
c1ccc2c(c1)/C(=C\c3ccc(o3)c4ccc(cc4)Br)/C(=O)N(C2=O)CC(=O)[O-] C39715270
CCc1nnc(s1)/N=C(/C(=C/c2cn(nc2c3cc4ccccc4o3)c5ccccc5)/C#N)\[O-] C39997955
Cc1c(c(=O)n(n1C)c2ccccc2)/N=C(\C)/c3c(=O)c4ccccc4n(c3[O-])c5ccccc5 C01091740
c1ccc2c(c1)/C(=C\3/C(=O)N(C(=S)S3)c4ccc(c(c4)Cl)Cl)/C(=O)N2CC(=O)[O-] C33475745
CCN1C(=O)/C(=C/c2cn(c3c2cc(cc3)Br)CCOc4ccccc4)/C(=NC1=O)[O-] C59087291
Cc1cc(c(n1C[C@@H]2CCCO2)C)/C=C\3/C(=NC(=S)N(C3=O)c4cccc(c4Cl)Cl)[O-] C59109224
Cc1cc(ccc1n2c(cc(c2C)/C=C/3\C(=NC(=S)N(C3=O)c4ccccc4F)[O-])C)[N+](=O)[O-] C59135939
c1ccc(c(c1)N2C(=O)/C(=C/c3ccc(c(c3)Br)OCC#N)/C(=NC2=S)[O-])F C59136030
CCOc1cc(cc(c1OCC#C)Br)/C=C/2\C(=NC(=S)N(C2=O)c3ccccc3F)[O-] C59136309
Cc1cc(c(n1c2ccc(cc2)F)C)/C=C/3\C(=NC(=S)N(C3=O)c4ccc(cc4)OC)[O-] C02265717
Cc1ccc(cc1C)N2C(=O)/C(=C\c3cc(c(o3)N4CCCC4)Br)/C(=NC2=O)[O-] C59302582
CCOc1ccc(cc1)N2C(=O)/C(=C/c3cc(n(c3C)c4ccc(cc4)C(=O)[O-])C)/C(=O)N(C2=S)C C59594860
COC(=O)c1cc(ccc1Br)S(=O)(=O)[N-]c2ccc(c(c2)[N+](=O)[O-])Cl C59851035
Cc1cc(c(n1c2cc(cc(c2)Cl)Cl)C)/C=C/3\C(=NC(=O)N(C3=O)Cc4ccco4)[O-] C13551142
Cc1ccc(c(c1)C)OCCn2cccc2/C=C/3\C(=NC(=O)N(C3=O)c4ccc(cc4)F)[O-] C17197135
Cc1ccc(cc1F)S(=O)(=O)[N-]c2cccc(c2)C(=O)N(C)Cc3nc(c4ccccc4n3)C C62625927
COc1ccc(cc1Cl)N2C(=O)/C(=C/c3cccn3Cc4ccccc4F)/C(=O)N=C2[O-] C13570413
c1cc2c(c(c1)[N-]S(=O)(=O)c3cc(cs3)c4nc(on4)C(=O)N5CCCC5)CCCC2 C65097479
CCn1cc(c(=O)c2c1cc(c(c2)F)N3CCN(CC3)C(=O)c4c(c5ccccc5o4)C)C(=O)[O-] C09550296
Cc1c(c(n(n1)[C@@H]2CCS(=O)(=O)C2)C)/C=C(\CC(=O)[O-])/c3nc4ccccc4s3 C09593597
CC(=O)N(c1ccccc1)c2nc(cs2)/C=C\3/C(=O)N(C(=S)S3)CCC(=O)[O-] C12755883
Cc1cc(cc(c1S(=O)(=O)N(CC(=O)[O-])[C@@H]2CCS(=O)(=O)C2)C)C(C)(C)C C13030209
Cc1c(c2c(o1)ncn(c2=O)CC(=O)N(C)Cc3ccc(c(c3)Cl)Cl)C(=O)[O-] C13057414
Cc1c(c2c(o1)ncn(c2=O)CC(=O)N3CCN(CC3)c4cccc(c4)C(F)(F)F)C(=O)[O-] C13057529
c1cc(c(cc1C(=O)[O-])[N+](=O)[O-])N2CCN(CC2)S(=O)(=O)c3ccc(c(c3)F)F C13079460
Cc1ccc(cc1C(=O)[O-])S(=O)(=O)N(C)Cc2c(nn(c2C)c3ccccc3)C C13089420
Cc1cc(cc(c1C)S(=O)(=O)N(C)[C@H](C)c2ccc(cc2)n3cncn3)C(=O)[O-] C13199103
CCn1c(=O)c2ccc(cc2nc1SCc3cc(=O)n4ccsc4n3)C(=O)[O-] C13201597
Cc1c(c(n2c(n1)nc(n2)SCC(=O)N3CCc4ccccc4C3)C)CCC(=O)[O-] C13209755
CCc1cc(sc1C)C(=O)N2CCN(CC2)c3cc4c(cc3F)c(=O)c(cn4CC)C(=O)[O-] C13258514
c1ccc(c(c1)F)S(=O)(=O)N2CCN(CC2)C(=O)/C=C/c3ccc(cc3)C(=O)[O-] C13409007
Cn1c(c(cn1)C(=O)[O-])C(=O)N2CCN(CC2)c3nc(cc(n3)C(F)(F)F)C4CC4 C13645051
c1cc(ccc1N\2[C@@H]3CS(=O)(=O)C[C@H]3S/C2=N\C(=O)CCCC(=O)[O-])Br C16741137
CN(c1ccccc1C(=O)[O-])C(=O)CN2C(=O)/C(=C/c3ccccc3F)/SC2=O C16920245
c1cc(c(cc1c2ccc(o2)/C=C\3/C(=O)N(C(=O)S3)CC(=O)N4CCOCC4)Cl)C(=O)[O-] C17167198
Cc1nnc(s1)N2[C@@H](C(=C(C2=O)[O-])C(=O)c3ccccc3)c4ccc(cc4)[N+](=O)[O-] C08926638
c1cc(cc(c1)Br)/C=C/2\C(=NC(=O)N(C2=O)c3cccc(c3)[N+](=O)[O-])[O-] C15836160
CCN1C(=O)/C(=C\c2cc(n(c2C)c3ccc(cc3C)[N+](=O)[O-])C)/C(=NC1=S)[O-] C20228280
Cc1cc(c(n1c2cccc(c2)[N+](=O)[O-])C)/C=C\3/C(=NC(=S)N(C3=O)Cc4ccco4)[O-] C22496967
Cc1c2c(=O)n(c(=O)n(c2sc1C(=O)[O-])CC(=O)N3CCOCC3)Cc4ccccc4Cl C34778901
Cc1c(c(n(n1)C)[O-])C2=C(C(=O)N(C2=O)c3ccccc3F)N(C)Cc4ccccc4 C35621366
C[C@@H](C(=O)/N=C\1/[C@H]2C(=NC=N2)N=C[N-]1)OC(=O)/C=C/c3ccc4cc(ccc4c3)OC C39462557
C[C@@H]1C(=C2C(=NC(=NC2=O)CSc3nc4ccccc4n3CC(C)C)O1)C(=O)[O-] C39680254
CCn1c(nnc1SCC2=NC(=O)C3=C([C@@H](SC3=N2)C(=O)[O-])C)c4ccccc4 C39680315
C[C@H]1C(=C2C(=NC(=NC2=O)CSc3nc4ccccc4c(=O)n3CC=C)O1)C(=O)[O-] C39691448
CC1=C2C(=CC(=O)N=C2S[C@H]1C(=O)[O-])CSc3nnc(n3C)[C@@H]4COc5ccccc5O4 C39691858
CC1=C2C(=NC(=NC2=O)CSc3nnc(o3)c4ccccc4F)S[C@H]1C(=O)[O-] C39692042
Cc1ccc(cc1Cl)n2cnnc2SCC3=NC(=O)C4=C([C@@H](OC4=N3)C)C(=O)[O-] C39692521
C[C@@H]1C(=C2C(=NC(=NC2=O)CSc3nnc(o3)c4cccc(c4)Br)O1)C(=O)[O-] C39692643
C[C@H](C(=O)[O-])n1ccc2c(c1=O)cnc3n2nc(c3c4ccc(cc4)Cl)COC C40397819
c1ccc(cc1)c2cn3c(n2)sc(n3)[N-]S(=O)(=O)c4ccc5c(c4)OCCO5 C41105478
Cc1c(c(n(n1)C)C)C(=O)C2=C(C(=O)N([C@H]2c3cccc(c3)Br)CCOC)[O-] C41539353
c1ccc(cc1)OCc2nnc(s2)/N=C(/[C@@H]3CC(=O)N(C3)c4ccccc4F)\[O-] C49550770
c1c(cc(c(c1/C=N/N2C(=O)[C@H]3[C@@H]4CC[C@H]([C@@H]3C2=O)C=C4)[O-])Br)[N+](=O)[O-] C15223104
C=CCN1C(=O)[C@]2(Cc3cc(ccc3N4[C@@H]2CCCCC4)[N+](=O)[O-])C(=NC1=S)[O-] C04593553
Cc1ccccc1S(=O)(=O)/N=C(/c2cnn(c2C)c3ccc(cn3)C(F)(F)F)\[O-] C59250595
c1c(cc(c(c1[N+](=O)[O-])/N=C(/CN2CCOCC2)\[O-])Br)Br C59416891
Cn1c(c-2nc(nc2n(c1=O)C)Sc3nnc(n3CC=C)c4ccc(cc4)F)[O-] C59795731
COc1cc(ccc1OCC#N)/C=C/2\C(=NC(=O)N(C2=O)c3cccc4c3cccc4)[O-] C59861130
CC1=NN(C(=O)[C@@H]1/C=C/2\C(=NC(=S)N(C2=O)c3ccc(cc3)F)[O-])c4ccccc4 C02208931
COC(=O)c1ccccc1c2ccc(o2)/C=C/3\C(=NC(=O)N(C3=O)Cc4ccco4)[O-] C13512665
CN(Cc1ccsc1)C(=O)CSc2nc3c(cnn3c4ccccc4)c(n2)[O-] C07154241
CCO/C(=C/1\[C@@H](C2=C(c3ccccc3S2(=O)=O)N=C1C)c4ccc(cc4)[N+](=O)[O-])/[O-] C17529574
Cc1cc(ccc1[N-]S(=O)(=O)c2cc(cs2)c3nc(on3)C(=O)N4CCOCC4)F C65097576
c1ccc(c(c1)[N-]S(=O)(=O)c2ccc3c(c2)c(no3)C(=O)N4CCOCC4)Cl C65115479
CCn1c(c(c(c1C)S(=O)(=O)[N-]c2cc(ccc2F)F)c3nc(no3)C4CC4)C C65194595
Cc1c(cc(o1)[C@@H]2C(=CN=N2)C(=O)N(C)C)S(=O)(=O)[N-]c3cccc(c3)C(F)(F)F C65259393
CC(C)(C)c1ccc(cc1)S(=O)(=O)[N-]c2ccsc2C(=O)N3CCN(CC3)C=O C67245653
c1ccc(c(c1)C(=O)[O-])NC(=O)c2ccc(c(c2)S(=O)(=O)N3CCOCC3)Br C06183641
c1ccc(c(c1)C(=O)[O-])SCC(=O)Nc2ccc(c(c2)S(=O)(=O)N3CCOCC3)Cl C13189265
c1cc(ccc1/C=C\2/C(=O)N(C(=O)S2)CCNS(=O)(=O)c3cc(ccc3Cl)C(=O)[O-])F C13246954
c1ccc(cc1)CN(Cc2[nH]c(=O)c3c(n2)ccs3)S(=O)(=O)c4ccc(c(c4)C(=O)[O-])F C13249570
CC(C)Cn1c(=O)c2ccc(cc2nc1SCC(=O)c3ccc4c(c3)NC(=O)CO4)C(=O)[O-] C13280271
c1cc(c(cc1S(=O)(=O)N2CCOCC2)[N+](=O)[O-])OS(=O)(=O)c3cc(cs3)C(=O)[O-] C13307501
c1c(cc(c2c1OCCO2)Cl)/C=C/C(=O)N3CCN(CC3)S(=O)(=O)c4cc(cs4)C(=O)[O-] C13400833
c1ccc2c(c1)c(=O)n(c(n2)SCC(=O)N3[C@H](CC(=N3)c4cccs4)c5ccco5)CC(=O)[O-] C13404794
CCN(CC)S(=O)(=O)c1ccc(c(c1)C(=O)Nc2cc3c(cc2C(=O)[O-])OCCO3)Cl C13430225
CNS(=O)(=O)c1ccc(cc1)c2ccc(o2)/C=C\3/c4ccccc4C(=O)N(C3=O)CC(=O)[O-] C13458168
c1ccc(c(c1)n2c(=O)n(nn2)CC(=O)Nc3ccc(cc3C(=O)[O-])I)Cl C13462573
c1cc(sc1)n2c(=O)n(nn2)CC(=O)Nc3ccc(cc3C(=O)[O-])I C13462788
CC1=C(N2[C@@H]([C@@H](C2=O)NC(=O)c3c(c(nn3C)C(F)(F)F)Br)SC1)C(=O)[O-] C02785569
Cc1cccc(c1)NC(=O)CN2c3ccccc3/C(=C/4\C(=O)N(C(=S)S4)CC(=O)[O-])/C2=O C15227189
CCOC(=O)N1CCN(CC1)c2c(c(=O)n3cc(ccc3n2)C)/C=C\4/C(=O)N(C(=S)S4)CC(=O)[O-] C16736084
Cn1c(c(c(=O)n(c1=S)C)[C@H](c2ccc(c(c2)[N+](=O)[O-])Cl)C3C(=O)N(C(=S)N(C3=O)C)C)[O-] C19814443
Cc1cccn2c1nc(c2C(=O)C3=C(C(=O)N([C@H]3c4ccc(cc4)[N+](=O)[O-])CCN5CCOCC5)[O-])C C09123715
Cc1cc(no1)[N-]S(=O)(=O)c2cc(n(c2C)C)c3nc(c(s3)C(=O)N4CCOCC4)C C21708003
Cc1ccc(o1)CN(C)C(=O)c2cc(ccc2Cl)S(=O)(=O)[N-]c3ccc(cc3)S(=O)(=O)C C24178003
Cc1c(sc(n1)NC(=O)[C@@H]2CC(=O)N(C2)c3cccc(c3)SC)c4nnc(n4CC=C)[S-] C25575717
Cc1ccnc(n1)[N-]S(=O)(=O)c2ccc(cc2)NS(=O)(=O)Cc3c(cccc3Cl)F C30867995
CS(=O)(=O)c1ccccc1S(=O)(=O)[N-]c2cccc(c2)S(=O)(=O)/N=C/3\CCCCCN3 C32906695
CC(=O)c1ccc(cc1)N2CCN(CC2)c3cc(c4cc(ccc4[nH+]3)[N-]S(=O)(=O)C)C(=O)[O-] C32985189
Cc1c(n2ccccc2n1)C(=O)C3=C(C(=O)N([C@@H]3c4ccc(cc4)[N+](=O)[O-])c5nnc(s5)C)[O-] C33813960
CCO/C(=C\1/[C@@H](C(=C(N=C1CS(=O)(=O)c2ccccc2)C)C#N)c3cccc(c3)[N+](=O)[O-])/[O-] C34802472
Cc1c(sc(n1)C)C(=O)C2=C(C(=O)N([C@H]2c3ccc(cc3)O)c4nc(c(s4)C(=O)OC)C)[O-] C35565756
Cc1c(sc(n1)C)C(=O)C2=C(C(=O)N([C@H]2/C=C/c3ccccc3)c4nc(c(s4)C(=O)OC)C)[O-] C33939675
c1cc2c(cc1Br)n(cc2[C@@H](C(=O)[O-])[NH+]3CCN(CC3)Cc4ccncc4)CC(=O)[O-] C36366796
Cc1cc(c2c(n1)n(c(nc2=O)SCc3cc(nc4n3ncc4C#N)[O-])C[C@H]5CCCO5)C(=O)OC C36615173
Cc1ccnc(n1)[N-]S(=O)(=O)c2ccc(cc2)NC(=O)c3cc(=O)c4cc(cc(c4o3)C)C C02356763
Cc1ccc(cc1)/C=C\2/C(=O)N(C(=S)S2)CCC(=O)c3c(c(c(=O)n(c3[O-])Cc4ccco4)C#N)C C38619496
Cc1cccc2c1oc(cc2=O)C(=O)Nc3ccc(cc3)S(=O)(=O)[N-]c4nc(cc(n4)C)C C38643858
Cc1ccc2c(c1)sc(n2)[N-]S(=O)(=O)c3ccc(cc3)n4ccc5c(c4=O)cnc6n5ncn6 C38784106
C=CCn1c(nnc1[S-])CC2=N[C@H](SC2)NC(=O)c3ccc(cc3)n4cnc5c4cccc5 C38798786
CCCN1C(=O)[C@H]2[C@H](N=C1SCc3[nH]c(=O)c4c(c(sc4n3)C(=O)[O-])C)SC5=C2CCC5 C39691538
CCN1[C@H](N=C2C(=C3CC[C@H](C[C@H]3S2)C)C1=O)SCc4[nH]c(=O)c5c(c(oc5n4)C)C(=O)[O-] C39691758
CC1=C2C(=CC(=O)N=C2S[C@@H]1C(=O)[O-])CSc3nnc(n3CC=C)[C@@H]4COc5ccccc5O4 C39691805
CN1[C@H](N=C2C(=C(CS2)c3ccccc3)C1=O)SCc4[nH]c(=O)c5ccc(cc5n4)C(=O)[O-] C39722460
Cc1c2c(=O)[nH]c(nc2sc1C(=O)[O-])CSC3=N[C@H]4[C@@H](C5=C(S4)CCC5)C(=O)N3CC=C C39722681
CCC1=C[C@@H]2[C@H](S1)N=C(N(C2=O)CC)SCc3[nH]c(=O)c4c(c(sc4n3)C(=O)[O-])C C39724253
Cc1ccc2c(c1)N(C(=O)[C@@](O2)(C)C(=O)Nc3ccc(cc3)S(=O)(=O)[N-]c4nccs4)C C40797861
Cc1cc(nc(n1)C)[N-]S(=O)(=O)c2ccc(cc2)NC(=O)COc3ccccc3Br C40852026
Cc1c(c2c(=O)[nH]c(nc2o1)CSc3nc4c(c5c(s4)CCC5)c(=O)n3C(C)C)C(=O)[O-] C13393499
[H]/N=C\1/C(=C/c2ccc(o2)c3cccc(c3)C(=O)[O-])/C(=O)N=C4N1N=C(S4)COc5ccccc5C C30802262
Cc1cc(c(n1c2cc(ccc2OC)[N+](=O)[O-])C)/C=C/3\C(=NC(=O)N(C3=O)c4ccc(cc4)F)[O-] C59135300
Cc1ccc(c(c1)C)N2C(=O)[C@@]3(Cc4cc(ccc4N(C3)CC(OC)OC)[N+](=O)[O-])C(=O)N=C2[O-] C09488034
COC(CN1C[C@@]2(Cc3c1ccc(c3)[N+](=O)[O-])C(=O)N=C(N(C2=O)c4ccc(cc4)Cl)[O-])OC C09451213
Cc1cc(cc(c1)N2C(=O)[C@@]3(Cc4cc(ccc4N(C3)CC(OC)OC)[N+](=O)[O-])C(=O)N=C2[O-])C C09216099
CCc1ccc(cc1)N2C(=O)[C@]3(Cc4cc(ccc4N5[C@@H]3[C@@H](O[C@@H](C5)C)C)[N+](=O)[O-])C(=O)N=C2[O-] C09186995
C=CCn1c(nnc1[S-])CC2=N[C@@H](SC2)NC(=O)[C@@H]3CC(=O)N(C3)c4ccc5c(c4)CCC5 C64066451
Cc1nc2c(c(n1)S[C@@H](C)c3[nH]c(=O)c4ccccc4n3)c(=O)n(c(=O)n2CC(C)C)C C08750796
CC[C@@]1(C(=O)N(C(=O)N1)CC(=O)c2cc(n(c2C)c3c(n(n(c3=O)c4ccccc4)C)C)C)C C08850468
Cn1c2c(c(nc(n2)COC)SCC(=O)Nc3ccc(c(c3)Cl)Cl)c(=O)n(c1=O)C C08893587
c1cc(ccc1NC(=O)CN2c3cc(ccc3OCC2=O)S(=O)(=O)N4CCOCC4)Cl C09430367
Cc1cc(n2c(n1)nnc2SCC(=O)Nc3c(c(c(n3C[C@@H]4CCCO4)C)C)C#N)C C09516391
Cc1ccc(cc1C)n2c3c(cn2)c(=O)n(cn3)NC(=O)[C@@H]4CC(=O)N(C4)c5ccccc5 C09563101
CN(CC(=O)Nc1cccc(c1)c2nnc3n2CCCCC3)C4=NS(=O)(=O)c5c4cccc5 C09711990
Cc1ccc(cc1C(=O)Nc2cc(ccc2n3cncn3)Cl)S(=O)(=O)N4CCOCC4 C09782064
CS(=O)(=O)N1CCCc2c1ccc(c2)C(=O)CN3C(=O)[C@@]4(CCOc5c4cccc5)NC3=O C09876649
Cc1ccc2c(c1)sc(n2)NC(=O)CSc3c(cnc4c3c(=O)n(c(=O)n4C)C)COC C11024041
c1cnc(cn1)C(=O)OCC(=O)Nc2c(cc(cc2Br)[N+](=O)[O-])Br C11478664
Cc1ccccc1NC(=O)Cn2c(=O)c3c(cc(nc3n(c2=O)c4ccccc4)C)C(=O)OC C12463116
C[C@]1(C(=O)N(C(=O)N1)CCOc2ccc(cc2)Br)c3cccc(c3)n4cnnn4 C12619042
Cc1cc(c(n1C[C@@H]2COc3ccccc3O2)C)C(=O)CN4C(=O)[C@@](NC4=O)(C)c5ccco5 C12753703
Cc1c(c([nH]c1C(=O)CSc2c3c(nc(n2)C(C)(C)C)n(c(=O)n(c3=O)C)C)C)C(=O)C C13146412
Cc1c(c(n(n1)c2ccccc2)C)NC(=O)CN3C[C@@H](Oc4c3cccc4)C(=O)N5CCOCC5 C09717154
CC1(CS(=O)(=O)N(C1=O)c2ccc(cc2)S(=O)(=O)Nc3ccc4c(c3)OCCO4)C C13734946
C[C@@H](C(=O)Nc1ccc(c(c1F)F)F)On2c3cc(ccc3nn2)S(=O)(=O)N(C)C C14352070
Cc1c2c(cc(nc2n(n1)C)c3ccco3)C(=O)Nc4nc5ccc(cc5s4)S(=O)(=O)C C14898401
c1cc(c(cc1C(=O)N2CCN(CC2)S(=O)(=O)c3ccc(s3)Cl)[N+](=O)[O-])NC4CC4 C17906934
Cc1nnc(s1)SC[C@@H](C)Cn2c3c(=O)[nH]c(=O)n(c3nc2N4C[C@@H](C[C@@H](C4)C)C)C C17971216
CN(CC(=O)Nc1ccccc1Cl)C(=O)Cn2cnc3c(c2=O)cnn3c4ccccc4 C18275471
Cc1ccc(cc1)n2c(nnc2S[C@@H](C)C(=O)Nc3c(nn(c3C)C)C)N4CCOCC4 C19357643
CCCS(=O)(=O)N1CCC(CC1)c2[nH]c3c(c(=O)n2)nnn3Cc4cc(ccc4C)C C19525176
CC(C)[C@@H](c1nnc2n1CCN(CC2)Cc3cc4c(cc3Cl)OCO4)NC(=O)c5ccoc5 C19744352
CC(C)[C@H](c1nnc2n1CCN(CC2)Cc3cc4c(cc3Cl)OCO4)NS(=O)(=O)C C20110130
CCn1c(=O)c2ccccc2n(c1=O)CC(=O)Nc3nc(c(s3)c4nccn4C(F)F)C C25163348
C[C@@H](C(=O)c1ccc(cc1)NS(=O)(=O)C)Sc2nnc3n2c4ccccc4c(=O)n3C C27816408
c1cc(cc(c1)S(=O)(=O)N2CCOCC2)NC(=O)C34C[C@H]5C[C@@H](C3)CC(C5)(C4)n6cncn6 C12649486
C[C@H](c1ccc(cc1)n2cncn2)NC(=O)N3CCN(CC3)S(=O)(=O)c4cc(ccc4F)F C32863115
Cc1ccc(cc1F)NC(=O)Cn2c3ccc(cc3c4c2c(=O)n(cn4)Cc5nc(no5)C)F C33281313
CC1CCN(CC1)c2ccc(cc2C(=O)N(C)Cc3[nH]c(=O)c4c(n3)ccs4)[N+](=O)[O-] C22321807
Cc1ccc(cc1)c2nc3c(c(n2)SCC(=O)NCc4ccco4)c(=O)n(c(=O)n3C)C C08598825
CN(C)S(=O)(=O)c1ccc(cc1)C(=O)Nc2nnc(o2)c3ccc(o3)Br C38933909
C[C@@H](C(=O)Nc1cccc(c1)C#N)Sc2c3c(nc(n2)C(C)(C)C)n(c(=O)n(c3=O)C)C C36688589
CC(C)C\1=CN=C2[C@@H](/C1=N/OCC(=O)Nc3ccc(cc3)C(F)(F)F)C(=O)N(C(=O)N2C)C C39728795
C[C@H]1C(=C2C(=NC(=NC2=O)[C@H](C)OC(=O)CN3CNc4c5ccccc5oc4C3=O)S1)C C39785365
C[C@H](C(=O)N1CC(=O)Nc2c1cccc2)Sc3nnc(n3CC(C)C)N4CCOCC4 C21621368
C[C@@H](c1ccc2c(c1)OCCO2)NC(=O)CS(=O)(=O)c3nnc4n3cc(cc4)C(F)(F)F C40152225
Cc1c(cc(o1)c2nc(c(o2)N[C@@H](C)c3ccccc3)C#N)S(=O)(=O)N4CCOCC4 C40287891
Cc1nc(no1)c2ccc(c(c2)F)N3CCC(CC3)C(=O)N4CCN(CC4)CC(=O)NC(C)C C40900958
Cn1c2c(c(=O)n(c1=O)C)n(cn2)CC(=O)NCCc3csc(n3)c4ccc(cc4)F C49504743
CCn1c2c(c(ncn2)N3CCN(CC3)CC(=O)Nc4ccc(cc4)Br)nn1 C13534102
Cc1ccc(cc1)c2cc(c3c(nn(c3n2)[C@H]4CCS(=O)(=O)C4)C)C(=O)Nc5ccon5 C57293711
[H]/N=C\1/C(=C/c2cccn2c3ccc(cc3Cl)[N+](=O)[O-])/C(=O)N=C4N1N=C(S4)C(C)C C41083201
c1ccc(c(c1)c2ccc(s2)CN3CCN(CC3)CC(=O)N4CCNC(=O)C4)[N+](=O)[O-] C59038934
Cc1cc(ccc1NC(=O)CN(C)S(=O)(=O)c2cccc(c2)n3cnnn3)Br C60062049
c1ccc2c(c1)c(=O)n(nn2)CC(=O)Nc3ncn(n3)Cc4ccc(cc4)Br C60243479
CC(C)[C@H](c1nnc2n1cccc2)NC(=O)c3ccc(c(c3)S(=O)(=O)N4CCOCC4)Cl C62613565
CSc1cccc(c1)NC(=O)Cn2c(=O)n3c4ccsc4c(=O)n(c3n2)Cc5ccco5 C65305528
CCOC(=O)CCc1c(c2ccc(c(c2oc1=O)C)O[C@@H](C)C(=O)c3ccccc3)C C02137467
Cc1ccc(c(c1)C)n2c(nnc2SCC(=O)N(CC=C)CC=C)c3cccnc3 C04835094
CCCCn1c2ccccc2nc(c1=O)CCC(=O)OCc3nc4ccccc4s3 C05334977
CCCCc1nnc(n1/N=C/c2cccc(c2OCc3ccc(cc3)F)OC)S C05486320
CCCOc1c(cccc1OC)/C=N/n2cnnc2SCc3ccc(cc3)Cl C02610716
CCOCCOC(=O)COc1c(=O)c2cc(ccc2oc1c3ccc(cc3)C)Cl C05606426
CCN(CC)S(=O)(=O)c1cc(ccc1Cl)C(=O)OCC(=O)c2ccc(c(c2)F)F C03392247
CCn1c(nnc1SCC(=O)OCC(=O)c2cc(c(cc2C)C)C)c3cccs3 C09399100
CCn1c(nnc1SCC(=O)OCC(=O)c2cc(ccc2C)C)c3cccs3 C09399163
c1cc(ccc1C#N)OCCSc2nnc(s2)SCCOc3ccc(cc3)C#N C10798665
Cc1ccc(c(c1)C)OCCCCn2c3ccccc3nc2CN(C)C(=O)c4ccco4 C11692532
CC(C)N(c1ccccc1)C(=O)COC(=O)CCc2ncc(o2)c3ccccc3F C12272746
CCN(Cc1cccc(c1)F)C(=O)CSc2nnc(n2CCOC)c3cccc(c3)C C12807457
CCn1cc(c(n1)OCC)c2nnc(n2CC)SCc3ccc(cc3)C(F)(F)F C12874369
CCc1ccc2c(c1)sc(n2)N(CCCn3ccnc3)C(=O)COc4ccccc4 C07424686
CCN(CC)C(=O)CSc1nnc(n1c2ccc(cc2)OCC)c3ccc(cc3)C C02442514
Cc1c(cccc1Cl)n2c(nnc2SCC(=O)N(CC=C)CC=C)c3ccncc3 C09968285
CCOc1ccc2c(c1)sc(n2)N(CCCn3ccnc3)C(=O)Cc4ccc(cc4C)C C10583324
COCCN(CCOC)c1c2c(cn(c2ncn1)c3ccc(cc3)Cl)c4ccccc4 C09531080
CCc1nc2c(ccnc2n1[C@@H](CC)CCOC)c3ccc(nc3C(F)(F)F)OC C13487162
CCN(CC)S(=O)(=O)N(C)Cc1cn(nc1c2ccccc2)Cc3ccccc3Cl C14085787
CCCn1c(nnc1S[C@@H](C)C(=O)N(CCC#N)c2ccccc2)c3cccc(c3)C C21691917
C[C@@H](C(=O)C)OC(=O)c1cccc(c1)S(=O)(=O)N(CC=C)c2ccc(cc2)Cl C22143863
CCc1ccc(cc1)C(=O)[C@@H](C)OC(=O)c2cccnc2SCc3c(noc3C)C C24091221
Cc1cc2c(cc1C(C)C)c(cc(=O)o2)COC(=O)CCOc3ccc(cc3)C(=O)C C24202183
Cc1ccccc1OCCC(=O)OCc2csc(n2)N(c3ccccc3F)C(=O)C C24852263
CCN(CC)c1ccc(cc1)c2nnc(n2C)SCC(=O)c3ccc(cc3)OC C25017268
CCCc1cc(=O)oc2c1ccc(c2)OCC(=O)c3cc(n(c3C)[C@@H](C)COC)C C25319884
CC(C)CCN(Cc1ccc(cc1)OS(=O)(=O)C)S(=O)(=O)c2ccc(cc2)Cl C33687967
CCCN(CC(=O)N1CC(=O)N(C1)c2cccc(c2)Cl)C(=O)C[C@@H](C)CC(C)(C)C C34747035
CCCN(CCC)C(=O)CSc1c(c(nc(n1)c2ccccc2)C)C(=O)OCC C34763928
CCCC(=O)N(CC)[C@H](CC)c1nc2ccccc2c(=O)n1c3ccc(cc3)OCC C35041439
CCCC(=O)N(CCC)[C@H](C)c1nc2ccccc2c(=O)n1c3ccc(cc3)OCC C35089877
CCn1c(c(c(c1C(=O)OCC)C)C(=O)CN(CCC(C)C)C(=O)c2cccs2)C C35645105
CCCC[C@@H](CC)C(=O)N(CC(C)C)CC(=O)N1CC(=O)N(C1)c2cccc(c2)Cl C35753626
CCOC(=O)c1c(c(c(n1C)C)C(=O)[C@@H](C)N(CC=C)C(=O)c2cccc3c2cccc3)C C35868679
CCCN(CC(=O)c1c(c(n(c1C)CC)C(=O)OC)C)C(=O)c2ccc(cc2)C(C)(C)C C35868875
Cc1c(c(n(n1)c2ccccc2)Oc3ccc(cc3)Cl)CN(CCOC)C(=O)C(C)C C35980119
CC(C)N(c1ccccc1)C(=O)CSc2nnc(n2CCOC)c3ccc(cc3)Cl C20787504
CCCCCN1C(=O)/C(=C/c2ccc(c(c2)OC)OCC(C)C)/C(=C(C1=O)C#N)C C38603961
CC[C@@H](C)n1c(nnc1SCC(C)C)c2cccc(c2)S(=O)(=O)N(CC)CC C11416525
CC[C@H](C)n1c(nnc1SCC(C)C)c2cccc(c2)S(=O)(=O)N(CC)CC C11416526
COCCn1c(nnc1SCCOc2ccccc2C=O)c3ccc(cc3)Cl C39758460
CCOCCCn1c(=O)c2ccc(cc2nc1SCCOc3ccc(cc3)C#N)Cl C45336496
C[C@H]1C(=NC(=NN1CC=C)SCC(=O)N(c2ccccc2)C(C)C)Oc3ccccc3 C57401878
CCN(CC)C(=O)Cn1/c(=C/C(=O)OCC)/s/c(=C\c2ccc(cc2)C(C)(C)C)/c1=O C21314941
Cc1ccc(cc1)OCc2nc(cs2)CC(=O)OCc3nc4ccccc4n3C(F)F C25631991
CCc1ccc(cc1S(=O)(=O)N2CCOCC2)C(=O)N(CCC(C)C)CCC(C)C C58691120
Cc1cccc(c1C)OCCC(=O)N(Cc2ccccc2[N+](=O)[O-])CC(F)(F)F C59253268
Cc1ccc(c(c1)COc2ccc(cc2C(=O)c3cc(c(=O)n(c3)CCCOC)C#N)F)C C60386595
CO[S@](=O)CCOC(=O)c1ccccc1SSc2ccccc2C(=O)OCC[S@@](=O)OC C05812595
CCOC(=O)CSc1c2c3c(sc2nc(n1)SCC(=O)OCC)CN(CC3)C(=O)OCC C08453261
CCOC(=O)COc1ccc(cc1)c2coc3cc(ccc3c2=O)OCC(=O)OCC(=O)OCC C08400951
CCCCCC(=O)N(c1ccc2c(c1)c(c(n2S(=O)(=O)CC)C)C(=O)OCC)S(=O)(=O)CC C08870568
CCOc1ccc(cc1)N(CCC#N)C(=O)COC(=O)/C=C/c2c(nn(c2C)c3ccc(cc3)F)C C09417938
Cc1cc(c(n1c2ccc(cc2)OC(F)F)C)C(=O)COC(=O)COc3ccc(cc3OC)C#N C09378726
CCOC(=O)CC(=O)CSc1nc2c(c(c(s2)C(=O)OCC)C)c(=O)n1CCC3=CCCCC3 C09473907
CCOC(=O)CC(=O)CSc1nc2c(c(c(s2)C(=O)OCC)C)c(=O)n1Cc3ccccc3Cl C03010558
CCOC(=O)C1[C@H](C(=C(N=C1C)C)C(=O)OCC)C(=O)OCc2nnc(o2)c3ccc(cc3)Cl C09633608
CC(=O)OC[C@H]1[C@@H]([C@@H]([C@@H]([C@@H](O1)Oc2ccc(cc2Cl)Cl)OC(=O)C)OC(=O)C)OC(=O)C C09724722
Cc1cccc2c1n(/c(=N/C(=O)c3ccc(cc3)S(=O)(=O)N(CCOC)CCOC)/s2)CCOC C09764906
CC(C)Cn1c(=O)c2ccc(cc2nc1SCC(=O)N(CCOC)Cc3ccccc3)C(=O)OC C10438046
CCCCCN(c1nc(c(s1)C(=O)OCC)C)C(=O)Cc2c(nc3nc(nn3c2C)SC)C C11233045
Cc1cc(nc(n1)SCc2nnc(n2Cc3ccco3)SCC(=O)OCc4ccccc4)C C00907008
CCOCCCn\1c2c(cc(/c1=N\C(=O)/C=C/C=C/SC)C(=O)OCC)c(=O)n3cccc(c3n2)C C13029554
CCN(CC)S(=O)(=O)c1cccc(c1)C(=O)Oc2ccc(cc2CSc3ncccn3)C(=O)C C13041721
Cc1csc(n1)N(c2ccccc2)C(=O)c3cccc(c3)S(=O)(=O)N(CCOC)CCOC C13138984
CCCN(Cc1cccn1Cc2ccc(o2)C(=O)N3CCN(CC3)C(=O)OCC)C(=O)CC(C)C C16533933
CCCCOc1ccc(cc1)C(=O)N(CCOC)CC(=O)N2CC(=O)N(C2)c3cccc(c3C)Cl C16646499
Cc1cc(c(n1[C@H](C)COC)C)C(=O)CSc2nnc(n2Cc3ccco3)c4cccc(c4)OC C21120929
Cc1c(c(on1)C)COc2ccc(cc2OC)/C=C/C(=O)OCC(=O)N(CCC#N)c3ccccc3 C22622980
CCOC(=O)c1c(nc(s1)N(Cc2ccccc2)C(=O)COC(=O)c3ccc(s3)[N+](=O)[O-])C C23546000
CCOC(=O)CN(c1ccccc1)C(=O)CSc2nnc(n2Cc3ccccc3)c4ccoc4C C23600069
CCCOc1ccc(cc1OCC)/C=C/C(=O)OCC(=O)N2CCN(CC2)c3ccc(cc3)[N+](=O)[O-] C25022005
Cc1ccc(cc1[N+](=O)[O-])C(=O)N(CCOC)CC(=O)N(Cc2ccccc2)Cc3cccs3 C33397778
Cc1ccsc1CN(Cc2ccccc2)C(=O)CN(CCOC)C(=O)c3cccc(c3)[N+](=O)[O-] C33416415
CCCCOc1ccc(cc1OCC)[C@H]2C(=C(N=C3N2C(=O)[C@@H](S3)CC)C)C(=O)OCCOC C33423348
CCOc1ccc(cc1)CN(CCCN2CCOCC2)S(=O)(=O)c3ccc(c(c3)[N+](=O)[O-])Cl C34949247
CC[C@H](c1nc2ccccc2c(=O)n1CCOC)N(CCC(C)C)C(=O)c3cccc(c3)[N+](=O)[O-] C35042005
CC[C@@H](c1nc2ccccc2c(=O)n1c3cccc(c3)Cl)N(CCOC)C(=O)CCC(=O)OCC C35072200
C[C@H](c1nc2ccccc2c(=O)n1CCOC)N(CCCOC)S(=O)(=O)c3ccc(cc3)Cl C35115094
Cn1cccc1CN(Cc2ccccc2)C(=O)CN(CC=C)S(=O)(=O)c3ccc(cc3)[N+](=O)[O-] C35745268
COCCN(CC(=O)N(Cc1ccc(cc1)F)Cc2cccs2)C(=O)c3ccc(c(c3)[N+](=O)[O-])Cl C35771202
Cc1ccsc1CN(Cc2ccccc2)C(=O)CN(CCCOC)C(=O)c3cccc(c3)[N+](=O)[O-] C35774894
CCn1c(c(c(c1C(=O)OC)C)C(=O)CN(Cc2ccco2)S(=O)(=O)c3ccc(cc3)OC)C C35869459
CCN(CC)S(=O)(=O)c1cccc(c1)c2nnc(o2)SCC(=O)c3cc(n(c3C)CC=C)C C02619229
CCN(CCC(=O)OC)c1ccc(cc1)/N=N\c2c(cc(cc2C#N)C(=O)OCCOCC=C)C#N C33610062
CC[C@@H](C)n1c(nnc1SCC(=O)c2cccn2C)c3cccc(c3)S(=O)(=O)N(CC)CC C39561327
CCOC(=O)C1=C(C(=N[C@@H]1C)C)C(=O)CSc2nnc(n2C3CC3)COc4ccccc4Cl C39611319
CCCC1=C(C(=N[C@H]1C=O)[C@H]2C=CC(=N2)[C@@H]3C(=C(C(=N3)C=O)CCC)C(=O)OCC)C(=O)OCC C39948143
CCn1c(c(c(c1C(=O)OC)C)C(=O)CN(Cc2ccco2)C(=O)COc3ccc(cc3)Cl)C C40384486
CCCn1c(ccn1)c2nnc(n2CC=C)SCc3c(cnc(n3)N4CCCCC4)C(=O)OCC C41339592
CCCn1c(nnc1SCc2c(cnc(n2)N3CCCCC3)C(=O)OCC)CCn4c(cc(n4)C)C C41340745
CCOC(=O)c1cnc(nc1CSc2nnc(n2CC=C)CCc3cnn(c3C)C)N4CCCC4 C41345335
CCCn1c(nnc1SCc2c(cnc(n2)N(C)C)C(=O)OCC)CCc3cn(nc3C)CC C41347418
CCCCCN(Cc1ccc(cc1)F)S(=O)(=O)c2ccc(cc2[N+](=O)[O-])S(=O)(=O)N(C)C C46569172
COc1ccc(cc1)Cn2c(nnn2)[C@@H](c3ccc(c(c3)OC)OC)N(Cc4ccco4)Cc5cccs5 C01337371
CCCCOc1ccc(cc1)C2=N/C(=C/c3ccc(c(c3)OCC)O[C@@H](C)C(=O)N(C)C)/C(=O)O2 C57371429
CCc1ccc(cc1)OCc2nnc(n2CC(C)C)SCc3ccc(o3)S(=O)(=O)N(C)C C59004998
CCCCN(CC)C(=O)c1cn(nc1S(=O)(=O)N2CCN(CC2)c3ccccc3OCC)CCC C67337010
CCCOc1ccc(cc1OC)/C=N/n2cnnc2SCc3ccccc3Cl C01917912
CCc1c(c(c2ccccc2n1)C(=O)OCC(=O)N(C)Cc3ccc(cc3)OCC)C C04977760
C=CCc1ccccc1OCCOc2c(cc(cc2Cl)/C=N/n3cnnc3)Cl C02968960
CCC(=O)c1ccc(cc1)OC(=O)c2cc(ccc2Cl)S(=O)(=O)N(CC)CC C03603405
CCCN(CCC)c1c(nc(s1)S(=O)(=O)CC)S(=O)(=O)c2ccc(cc2)Cl C08912417
COC(=O)CSc1nnc(n1Cc2ccccc2)CSc3nc4ccccc4s3 C09126315
CC(=O)c1ccccc1OCCSc2nnc(n2Cc3ccccc3)c4ccco4 C09366296
c1ccc(cc1)N(CCC#N)C(=O)COC(=O)c2ccc(o2)c3cccc(c3)C(F)(F)F C09415481
Cc1c(c(on1)C)COc2ccc(cc2)CC(=O)OCC(=O)c3cccc(c3)C(F)(F)F C09839269
CCOc1ccc(cc1)n2c(cc(c2C)C(=O)CSc3nnc(n3C4CC4)C(C)C)C C10200909
CCCN(CC1CC1)C(=O)CSc2nc3cc(ccc3c(=O)n2C[C@H]4CCCO4)Cl C11132589
CCN(CC)c1ccc(cc1)c2nnc(n2C)SCC(=O)c3cc(ccc3OC)F C11286423
CCN(CC)S(=O)(=O)c1ccc(c(c1)C(=O)OCC(=O)c2ccc(s2)Cl)Cl C11440952
Cc1cccc(c1)c2nnc(n2CCOC)SCC(=O)N(C)[C@@H](C)c3ccccc3 C12820260
CCn1cc(c2c1cccc2)C(=O)CSc3nnc(n3CC)[C@H](C)Oc4ccccc4 C09096327
CC(C)CN(CC(C)C)C(=O)CSc1nnc(n1c2ccccc2)c3ccncc3 C03505978
CCOCCCn1c(=O)c2ccccc2n3c1nnc3SC/C=C/c4ccccc4 C11878086
Cc1ccc(c(c1)OCCCCn2c3ccccc3nc2CN(C)C(=O)c4ccco4)C C15833705
CCOc1cc(ccc1OC(C)C)/C=C(\C#N)/c2nc(cs2)c3ccc(c(c3)OC)OC C17307200
Cc1ccc(cc1)c2nc(cs2)C(=O)OCC(=O)c3cc(n(c3C)[C@H](C)COC)C C17940438
CCCN(Cc1ccc(cc1)C)C(=O)CSc2nnc(n2C)c3ccccc3OC C18972807
CCN(c1ccccc1)C(=O)CSc2nnc(n2CC=C)COc3ccccc3F C20990583
C[C@H](c1ccccc1)N(C)C(=O)CSc2nnc(n2CC=C)c3ccccc3OC C21334372
COc1ccc(cc1)C(=O)CSc2nnc(n2CC=C)COc3ccccc3F C21367135
CCCn1c(nnc1S[C@H](C)C(=O)N(CCC#N)c2ccccc2)c3cccc(c3)C C21691922
CCN(CC)S(=O)(=O)c1ccc(cc1)C(=O)O[C@@H](C)C(=O)c2ccc(cc2)Cl C21978622
CCN(CC)c1ccc(cc1)c2nnc(o2)SCC(=O)N(C)Cc3ccc(s3)Cl C22025576
COc1ccc(cc1)OCCSc2nnc(n2C[C@@H]3CCCO3)c4ccc(cc4)F C22210613
CCOC(=O)c1cc(n(n1)c2ccc(cc2)C(=O)N(CCC(C)C)CCC(C)C)C C22635271
Cc1ccc(cc1)c2nnc(o2)[C@H](C)OC(=O)c3ccc(cc3)COCC(F)(F)F C22988955
Cc1c(c(on1)C)COc2ccc(cc2)CC(=O)N(C)Cc3ccc(cc3)OC(F)(F)F C23101977
Cc1c(cco1)c2nnc(n2CC=C)SCC(=O)N(Cc3ccccc3)C(C)(C)C C23592406
Cc1cccc(c1)OCc2nnc(n2CC=C)SCC(=O)N(C)Cc3ccccc3F C24982380
Cc1ccc(c(c1)C(=O)COC(=O)CCc2ncc(o2)c3c(cccc3F)F)OC(F)F C28995918
c1cc(ccc1C#N)c2ccc(cc2)OCCCCCN3CCN(C3=O)c4ccncc4 C29402001
CCCC[C@H](CC)C(=O)N1CCN(CC1)Cc2nc(on2)c3ccc(cc3)C(F)(F)F C34904829
CCOC(=O)c1c(c(c(n1C)C)C(=O)[C@H](C)N(CCC(C)C)C(=O)c2cccc(c2)F)C C35663991
Cc1c(c(n(c1C(=O)OC)C)C)C(=O)[C@@H](C)N(CCC(C)C)C(=O)c2ccccc2Cl C36018357
CCN(CC)c1c(c(no1)c2ccc(cc2)F)CN(CCOC)C(=O)CC(C)(C)C C36248963
CCOCCCN1C(=O)/C(=C/c2ccc(cc2)OCc3ccccc3F)/C(=C(C1=O)C#N)C C38606622
Cc1ccc(c(c1)OCC(=O)OCC(=O)c2cc(n(c2C)[C@@H](C)COC)C)C(C)C C39620800
CCCCCCn1c2ccccc2nc1SCC(=O)N([C@H]3CCS(=O)(=O)C3)C4CC4 C11489780
CCn1c(c(c(c1C(=O)OC)C)C(=O)CN(CC(C)C)C(=O)[C@@H]2C[C@H]2c3ccccc3)C C40384480
CCN(CC)S(=O)(=O)c1ccc(cc1)C(=O)/C=C/c2ccc(cc2)OCc3ccncc3 C46882205
CCOC(=O)CCCSc1nc2c(c3c(s2)C[C@@H](CC3)C)c(=O)n1C[C@H]4CCCO4 C57480751
CCn1c(nnc1SCCCC(=O)OCC)CSc2nc3ccccc3s2 C57480791
CCN(c1ccccc1)C(=O)CS(=O)(=O)Cc2csc(n2)c3ccc(cc3)OCC C58934908
CCCCn1c(=O)c2ccccc2nc1SCc3ccc(cc3)OCc4nccn4C C59256391
Cc1cccc(c1)OCc2nnc(o2)SCc3csc(n3)COc4ccccc4 C59924950
CCCC(CCC)C(=O)/N=c/1\n(c2ccc(cc2s1)S(=O)(=O)C)CCOC C38829995
Cc1ccc(cc1)n2c(nnc2SCC(=O)N(CC=C)CC=C)c3cccnc3 C04358535
Cc1cc(cc(c1)N(CCC#N)C(=O)COC(=O)c2ccc(cc2)OC(F)F)C C04436644
CCCCN(CC(=O)N(Cc1cccn1C)Cc2ccco2)C(=O)CC(C)(C)C C04827609
Cc1c2c(ncn(c2=O)CCCOc3ccccc3)sc1C(=O)OCC(C)C C05483043
CCOc1ccc(cc1)C(=O)CSc2nc3ccccc3c(=O)n2[C@@H](C)COC C03323772
CCN(CC)S(=O)(=O)c1ccc(s1)c2ccc(s2)S(=O)(=O)N(CC)CC C01039510
Cc1cc(c(n1CCCOC)C)C(=O)CSc2nnc(o2)c3ccc(cc3)Cl C06172415
CCOc1ccc(cc1)C(=O)COC(=O)/C=C/c2c(nn(c2C)c3ccccc3)C C06212308
CC[C@H](C)N(Cc1ccc(cc1OS(=O)(=O)CC)N(CC)CC)C(=O)C(C)C C06711478
CCCN(CC(=O)c1c(c(n(c1C)CC)C(=O)OC)C)C(=O)[C@H]2C[C@H]2c3ccccc3 C06836319
Cc1c(c(on1)C)CSc2ccccc2C(=O)O[C@@H](C)C(=O)N(C(C)C)C(C)C C07364352
CN(Cc1ccco1)C(=O)COC(=O)/C(=C/c2ccccc2OC)/c3ccccc3 C08138318
CC(=O)CSc1nnc(n1c2cccc(c2)C(F)(F)F)COc3ccc(cc3)OC C08708507
COc1ccc(cc1)OCc2nnc(n2c3cccc(c3)C(F)(F)F)SCCC#N C08752157
CCOc1ccc(cc1)N(CCC#N)C(=O)COC(=O)c2cccc(c2)Br C10628901
Cc1ccc(cc1)Cn2c(c(c(n2)C)/C=C/C(=O)OCC(=O)N(C(C)C)C(C)C)C C11365503
CCCn1c(cc(c1C)C(=O)COC(=O)Cn2c3ccccc3nc2C(F)(F)F)C C04893928
Cc1cc(c(n1c2ccc(cc2)OC(F)F)C)C(=O)COC(=O)c3ccc(cc3)C=O C03283068
CC(C)CN(Cc1cccn1C)C(=O)CN(CC=C)C(=O)COc2ccc(cc2)Cl C16463137
Cc1cc(c(n1[C@@H](C)COC)C)C(=O)COC(=O)c2c(nc(s2)c3ccccc3)C C17828849
CC(C)(C)c1ccc(cc1)OCCCSc2nnc(o2)C[C@@H]3CCS(=O)(=O)C3 C21625421
CCN(CC)C(=O)CN(c1ccc(cc1)OCC)S(=O)(=O)c2ccc(cc2)SC C22278537
CCOc1ccc(cc1)n2c(cc(c2C)C(=O)CSc3nnc(n3CC=C)C4CC4)C C23867808
Cc1ccc(cc1C)c2cnc(o2)CCC(=O)OCC(=O)N(C)Cc3cccs3 C28995480
CN(c1ccccc1)C(=O)CSc2nnc(n2CC=C)COc3ccccc3F C03536094
CC(C)CCN(Cc1ccc(cc1)OS(=O)(=O)C)S(=O)(=O)c2ccc(cc2)F C33687968
CC(C)(C)c1ccc(cc1)S(=O)(=O)N(CCCN2CCOCC2)Cc3cccn3C C34971370
CCOC(=O)c1ccc(cc1)c2ccc(o2)/C=C\3/C(=O)N(C(=S)S3)CCCOC C34982596
CCCCCC(=O)N(CCCOC)[C@@H](C)c1nc2cc(ccc2c(=O)n1C)Cl C35113022
CCn1c(c(c(c1C(=O)OCC)C)C(=O)[C@@H](C)N(CCC(C)C)C(=O)C2CC2)C C35645884
CCOC(=O)c1c(c(c(n1C)C)C(=O)[C@@H](C)N(C)C(=O)C[C@@H](C)CC(C)(C)C)C C06836490
CCn1c(c(c(c1C(=O)OCC)C)C(=O)CN(CC(C)C)C(=O)c2cccc(c2)F)C C35992637
CCn1c(c(c(c1C(=O)OCC)C)C(=O)[C@@H](C)N(CC=C)C(=O)c2ccc(cc2)C)C C36005010
CCOC(=O)c1c(c(c(n1C)C)C(=O)[C@H](C)N(CC(C)C)C(=O)c2cccc(c2)F)C C36006394
CCCCn1c2ccc(cc2nc1S[C@H](C)C(=O)C)S(=O)(=O)N(CC)CC C36807089
CCC(=O)N(Cc1ccco1)Cc2c(noc2N(CC)CC)c3ccc(cc3)F C37500244
CCOC(=O)CSc1nnc(n1CC=C)CSc2nc3ccccc3s2 C00710358
Cc1cc(cc(c1)N(CCC#N)C(=O)COC(=O)CCC(=O)c2ccc(cc2)Cl)C C39584855
CCCCCCN(CCN1CCOCC1)S(=O)(=O)c2cccc3c2ncc(c3)C C48310043
Cc1cccnc1CN(C)Cc2cnc(n2Cc3ccccc3)S(=O)(=O)CC(C)C C55270886
CC(C)CCN(CCC(C)C)C(=O)CSc1nnc(s1)N(C2CC2)C(=O)C C55507057
COCCCSc1nnc(n1c2ccccc2F)COc3ccc(cc3)OC C59121416
CCn1c(c(c(c1C)C(=O)OCC)C(=O)CSCc2csc(n2)c3ccco3)C C59831202
CCCn1c(=O)c2ccccc2n3c1nnc3SCCCOCC(F)(F)F C59961343
CCN([C@@H](C)C(C)C)C(=O)c1ccc(cc1)n2c(c(cn2)C(=O)OCC)C(F)(F)F C60140812
CC(C)CCn1c(=O)c2ccc(cc2nc1SCCCS(=O)(=O)N(C)C)Cl C60376399
Cc1cc(c(n1[C@H](C)COC)C)C(=O)COC(=O)c2ccccc2C(=O)c3ccccc3 C11024503
Cc1cc(c(n1[C@H](C)COC)C)C(=O)COC(=O)CSc2nc3ccccc3s2 C57532710
CCOC(=O)C1=C(C(=N[C@@H]1C)C(=O)[C@H](C)OC(=O)c2cc(ccc2Cl)SC)C C39945248
COC(=O)CCN(Cc1ccccc1)Cc2nc(no2)Cc3cccc(c3)Cl C67378342
CCOC(=O)C1=C(N=c2n(c(=O)/c(=C/c3ccc(o3)Br)/s2)[C@@H]1c4ccc(cc4)N(C)C)C C01212318
COc1ccc(c(c1)c2c3cc(c(cc3c4c(nn(c4n2)c5ccccc5)c6ccccc6)OC)OC)OC C02873478
c1ccc(c(c1)COc2ccccc2/C=C\3/C(=O)OC(=N3)c4cc(ccc4Cl)[N+](=O)[O-])Br C02084951
c1ccc(cc1)[C@H]2c3c4ccccc4ccc3Oc5c2c6nc(nn6cn5)CSc7nc8ccccc8o7 C09159086
C[C@@H]1CN(C[C@H](O1)C)S(=O)(=O)c2ccc(cc2)C(=O)/N=c\3/n(c4ccc(cc4s3)C(C)C)CC#C C09276054
CCCN1C(=O)/C(=C\c2c(nc3c(cccn3c2=O)C)N4CCN(CC4)c5ccc(cc5)F)/SC1=S C09461931
Cc1ccc(c2c1nc(s2)N(Cc3ccco3)C(=O)c4ccc(cc4)S(=O)(=O)N(C)C(C)C)Cl C10099255
CC1=C([C@@H](n2c(=O)/c(=C/c3cccc(c3)Cl)/sc2=N1)c4ccc(cc4)OC(=O)C)C(=O)OCC=C C01779839
c1ccc(cc1)[C@@H]2OCc3cc(cc(c3O2)COC(=O)CCn4c5ccccc5oc4=O)Br C12895144
Cn1c2ccccc2c(c1c3ccccc3)C(=O)COC(=O)c4nc(n(n4)c5ccccc5)c6ccccc6 C03312257
CC[C@H](C)N(CC(=O)N1CCc2c(ccs2)[C@@H]1c3ccc(cc3)C)C(=O)c4ccc(c(c4)[N+](=O)[O-])Cl C16501231
CCOC(=O)C1=C(N=c2n(c(=O)/c(=C\c3ccc4cc(ccc4n3)C)/s2)[C@H]1c5ccc(cc5)N(C)C)C C28627770
COc1ccc(cc1)c2nnc(n2c3ccccc3F)SCc4cc(=O)n5c6ccccc6sc5n4 C32911090
CCCN1C(=O)/C(=C\c2c(nc3ccc(cn3c2=O)C)N4CCN(CC4)c5ccccc5F)/SC1=S C33339620
Cc1ccc(cc1)c2nc3n(n2)c(=O)/c(=C\c4cn(nc4c5ccc(cc5)OC(C)C)c6ccccc6)/s3 C33344930
CCCCOc1ccc(cc1)[C@@H]2c3c(=O)c4cc(ccc4oc3C(=O)N2c5nncs5)Br C35489912
CC(C)N(C(C)C)C(=O)c1coc(n1)CSc2nc3c(c4c(s3)CCCC4)c(=O)n2C5CCCCC5 C35496607
CCOC(=O)c1c(nc(s1)N2[C@@H](c3c(=O)c4cc(c(cc4oc3C2=O)C)C)c5ccc(cc5)Cl)C C35512797
Cc1c(sc(n1)N2[C@H](c3c(=O)c4cc(ccc4oc3C2=O)Cl)c5ccc(c(c5)OC)OCC(C)C)C C35514189
CC(C)N(CC(=O)N1CCc2c(ccs2)[C@H]1c3ccc(cc3)C(C)(C)C)C(=O)c4ccc(cc4)[N+](=O)[O-] C35770696
CC(=O)ON(C[C@@H]1[C@@H]2C[C@@H]3C(=C)CCC[C@@]3(C[C@@H]2OC1=O)C)C[C@@H]4[C@@H]5C[C@@H]6C(=C)CCC[C@@]6(C[C@@H]5OC4=O)C C36046224
Cc1ccc(cc1)n2c3c(c(n2)C(C)(C)C)[C@H](SCC(=O)N3CC(=O)N4CCOCC4)c5ccsc5 C37425516
c1ccc2c(c1)[C@]3(C(=O)N2CN4CCN(CC4)c5ccc(cc5)F)OC[C@@H](O3)COc6ccc(cc6)Cl C16524585
Cc1ccc2c(c1)sc(n2)N(CCCN3CCOCC3)C(=O)c4cc5c6ccccc6ccc5oc4=O C36705133
CCCn1c(c(c(c(c1=O)C#N)C)/C=C/2\C(=O)N(C(=S)S2)Cc3ccco3)N4C[C@@H](C[C@@H](C4)C)C C39770151
CCCCn1c(c(c(c(c1=O)C#N)C)/C=C/2\C(=O)N(C(=S)S2)C[C@@H]3CCCO3)N4C[C@@H](C[C@@H](C4)C)C C39770676
Cc1cccn2c1nc(c(c2=O)/C=C/3\C(=O)N(C(=S)S3)CCCOC)Oc4ccc(c(c4)C)Cl C39836018
CCOCCCN1C(=O)/C(=C\c2c(nc3c(cccn3c2=O)C)Oc4cc(cc(c4)C)C)/SC1=S C39836057
COc1cc(ccc1OCC=C)[C@@H]2c3c(=O)c4cc(ccc4oc3C(=O)N2c5ccc(cn5)Cl)Cl C39838439
Cc1c(sc2n1c(=O)cc(n2)CSc3nnc(n3C[C@H]4CCCO4)c5csc6c5CCCCC6)C C39966934
CCOc1cccc(c1)c2c(cn(n2)c3ccccc3)/C=c\4/c(=O)n5c(s4)nc(n5)c6ccc(cc6)F C40004510
Cc1cc(c2c(c1)sc(n2)N3[C@H](c4c(=O)c5cc(ccc5oc4C3=O)F)c6ccc(cc6)C(=O)OC)C C40014328
CCc1ccc2c(c1)c(=O)c3c(o2)C(=O)N([C@H]3c4ccc(cc4)OCc5ccccc5)c6nnc(s6)C C40038804
CCc1ccc2c(c1)c(=O)c3c(o2)C(=O)N([C@@H]3c4ccc(cc4)OCc5ccccc5)c6nnc(s6)CC C40038805
CCCCOc1ccc(cc1OC)[C@@H]2c3c(=O)c4cc(cc(c4oc3C(=O)N2c5ccc(cn5)Cl)C)C C40044613
CCCCOc1ccc(cc1OCC)[C@H]2c3c(=O)c4cc(cc(c4oc3C(=O)N2c5cc(ccn5)C)C)C C40044782
CCCCOc1ccc(cc1OCC)[C@@H]2c3c(=O)c4cc(cc(c4oc3C(=O)N2c5ccc(cn5)C)C)C C40044783
CCOc1cccc(c1)[C@@H]2c3c(=O)c4cc(c(cc4oc3C(=O)N2c5nc(c(s5)C(=O)C)C)C)Cl C40056476
CCCOc1ccc(cc1OCC)[C@@H]2c3c(=O)c4cc(c(cc4oc3C(=O)N2c5ccc(cn5)C)C)Cl C40056564
Cc1cc2c(cc1Cl)c(=O)c3c(o2)C(=O)N([C@H]3c4ccc(cc4)C(C)C)c5nc(c(s5)C(=O)OC)C C40056631
Cc1cccc(n1)N2[C@H](c3c(=O)c4cc(c(cc4oc3C2=O)C)Cl)c5ccc(c(c5)OC)OCC(C)C C40056749
Cc1cc(c2c(c1)oc3c(c2=O)[C@H](N(C3=O)c4nnc(s4)C)c5ccc(cc5)OCc6ccccc6)C C40058493
CCCCOc1ccc(cc1OCC)[C@H]2c3c(=O)c4c(cc(cc4oc3C(=O)N2c5cccc(n5)C)C)C C40061663
Cc1ccc(cc1N2CCN(CC2)C(=O)[C@@H]3CCCN(C3)c4ccc(cc4F)c5nc(on5)C6CC6)Cl C40877900
CC1(Cc2c(c(nc3c2c4c(s3)c(ncn4)SCC(=O)c5ccc(cc5)Cl)N6CCOCC6)CO1)C C01244578
CC1(Cc2c(sc3c2c(=O)n(c4n3c(nn4)SCC(=O)c5ccc(cc5)Cl)Cc6ccccc6)CO1)C C01897513
Cc1ccsc1/C=C\2/C(=O)N(C(=N2)SCc3cc(=O)n4ccsc4n3)c5cc(ccc5OC)Cl C02650060
CCc1c(c2c(s1)nc(n(c2=O)c3cccc(c3)OC)SCc4cc(=O)n5cc(ccc5n4)Br)C C03354824
CN(C)c1ccc(cc1)/C=C\2/C(=O)N=C(S2)N3[C@H](CC(=N3)c4ccc(cc4)OC)c5ccc(cc5)N(C)C C54201543
Cc1cccc(c1C)N=[P@]2(C3=C(CC(CC3=NN2c4ccccc4)(C)C)N5CCOCC5)N6CCOCC6 C12490335
CCOC(=O)c1c(c2c(s1)C[C@@H](CC2)C)NC(=O)CSc3c4c5c(sc4ncn3)C[C@@H](CC5)C C01778585
c1ccc(cc1)Cn2c(nnc2SCC(=O)Nc3cc(c(cc3Cl)Cl)Cl)c4ccco4 C08619839
Cc1ccc(cc1)Oc2c(=O)c3ccc(cc3oc2C(F)(F)F)OCC(=O)Nc4ccc(cc4)F C01934010
CC(C)(C)c1ccc(cc1)Oc2coc3cc(ccc3c2=O)OCC(=O)Nc4cc(cc(c4)Cl)Cl C01934448
Cc1cc(cc(c1)Oc2coc3cc(ccc3c2=O)OCC(=O)Nc4cccc(c4)C(F)(F)F)C C01934534
Cc1ccc(c(c1)NC(=O)COc2ccc3c(c2)oc(c(c3=O)Oc4cc(cc(c4)C)C)C(F)(F)F)C C01943736
c1ccc(cc1)c2cc(=O)oc3c2ccc(c3)OCC(=O)Nc4ccc(cc4C(=O)c5ccccc5)Cl C01936465
c1ccc(cc1)c2nnc(n2c3ccccc3)SCC(=O)N/N=C/c4c(cccc4Cl)Cl C01821959
Cc1ccc(cc1)n2c(nnc2SCC(=O)N/N=C/c3c(ccs3)C)c4ccc(cc4)Cl C02346169
CCn1c(nnc1SCC(=O)N/N=C(/C)\c2ccc(c(c2)Cl)Cl)c3ccc(cc3)Cl C09272574
c1cc(cc(c1)F)/C=N/NC(=O)CSc2nnc(n2c3ccc(cc3)Cl)c4ccc(cc4)Cl C02359351
Cc1ccc(cc1)CNC(=O)c2ccc(cc2)Cn3c(=O)c4ccccc4n(c3=O)Cc5cc(ccc5C)C C09617640
COC(=O)c1ccc(cc1)NC(=O)CSc2c3cc(ccc3nc(n2)c4ccccc4)Cl C02074101
c1ccc(c(c1)/C=N\NC(=O)CSc2nnc(n2c3ccc(cc3)Cl)c4ccc(cc4)Cl)F C13940578
Cc1cc(nc(n1)SCC(=O)N/N=C/c2cn(c3c2cccc3)Cc4ccc(cc4Cl)Cl)C C16283796
CC[C@@H](c1nc2ccccc2c(=O)n1c3ccc(cc3)Cl)N(CC(C)C)C(=O)Nc4ccccc4F C16424747
CCCN([C@@H](CC)c1nc2ccccc2c(=O)n1c3cccc(c3)Cl)C(=O)NC(C)(C)C C16427774
Cc1c(sc(n1)n2c(cc(n2)c3ccccc3)c4ccccc4)C(=O)/C=C/c5ccc(cc5)NC(=O)C C16957633
Cc1cc(cc(c1)NC(=O)CSc2c(nc(o2)c3ccc(cc3)F)S(=O)(=O)c4ccc(cc4)F)C C17010611
CCOC(=O)C1=C(NC2=C([C@@H]1c3ccc(o3)COc4ccc(c(c4)C)Cl)C(=O)CC(C2)(C)C)C C02769818
CCc1ccc(cc1)c2cc(c3ccccc3n2)C(=O)Nc4c(c(c(s4)C(=O)OC(C)C)C)C#N C02734292
Cc1ccccc1n2c(nnc2SCC(=O)Nc3ccc(cc3)CC#N)c4ccc(cc4)Cl C20045076
Cc1ccc(c(c1)Cc2c(nc3nc(nn3c2C)SCC(=O)Nc4ccccc4C(F)(F)F)C)C C03039100
CCC[C@@H]1C(=O)N2C(=N1)c3ccccc3N=C2S[C@@H](CC)C(=O)Nc4cccc(c4)Cl C21936116
Cc1ccc(cc1)n2c(nnc2S[C@@H](C)C(=O)Nc3ccccc3C)c4ccccc4OC C23639830
c1ccc2c(c1)ccc(c2/C=N/NS(=O)(=O)c3ccc(cc3)Cl)OC(=O)c4ccc(cc4)Cl C02530461
C/C(=N\NC(=O)CSc1nnc(n1c2ccccc2)c3ccc(cc3)Cl)/c4ccccc4Cl C19849056
Cc1ccc(cc1C)NC(=O)CSc2nc3ccccc3n2Cc4c(oc(n4)c5ccccc5)C C33050685
CCCn1c(=O)c2c(c(cn2C)c3ccccc3)nc1SCC(=O)Nc4ccc(cc4)Cl C33273880
CCOC(=O)c1c(c(sc1NC(=O)/C(=C/c2ccc(o2)c3c(cccc3Cl)Cl)/C#N)C)C C33568449
c1ccc(c(c1)CN(CCc2ccc(cc2Cl)Cl)C(=O)Nc3ccccc3F)[N+](=O)[O-] C35002039
CC[C@@H](c1nc2ccccc2c(=O)n1CC)N(CCC(C)C)C(=O)Nc3cccc(c3)Cl C35044054
CCCCN([C@@H](C)c1nc2ccccc2c(=O)n1c3cccc(c3)Cl)C(=O)Nc4ccc(cc4)C C35060011
CC[C@@H](c1nc2ccccc2c(=O)n1c3ccc(cc3)F)N(CC(C)C)C(=O)Nc4cccc(c4)Cl C35066866
Cc1ccc(cc1)c2nc(nn2c3ccc(cc3)NC(=O)c4ccccc4Cl)OCC(C)C C35393644
CC(C)Oc1nc(n(n1)c2ccc(cc2)NC(=O)c3ccc(cc3)Cl)c4cccc(c4)C(F)(F)F C35807374
Cc1cccc(c1)c2c(c(n(n2)c3cccc(c3)F)OC(=O)C)c4ccc(cc4)NC(=O)c5ccccc5 C36145384
Cc1ccc(cc1)c2nnc(n2c3ccc(cc3)C)SCC(=O)N/N=C/c4ccc(s4)C C01840745
C=CCn1c(nnc1SCc2[nH]c(=O)c3c(csc3n2)c4ccccc4Cl)c5ccccc5 C09448448
Cc1c2ccccc2oc1c3nnc(n3CC=C)SCC(=O)Nc4cccc(c4C)Cl C39772229
CCOc1ccc(cc1)n2c(=O)c3c(nc2N/N=C/c4ccc(cc4)C(C)C)-c5ccccc5CC3(C)C C40033153
CC[C@@]1(Cc2ccccc2-c3c1c(=O)n(c(n3)N/N=C/C=C/c4ccccc4OC)c5ccc(cc5)C)C C40035641
C=CCOc1ccc(cc1)/C=N/Nc2nc-3c(c(=O)n2c4ccccc4)C5(CCCCC5)Cc6c3cccc6 C40036821
Cc1ccc(cc1F)C(=O)c2c(c3ccccc3o2)NC(=O)CCc4ncc(o4)c5ccc(cc5)Cl C41021564
CC1=C([C@@H](n2c(nc(n2)SCc3ccccc3F)N1)c4ccc(cc4)C(C)C)C(=O)OC C54641711
CC1=C([C@@H](n2c(nc(n2)SCc3ccccc3F)N1)c4ccc(cc4)C(C)(C)C)C(=O)OC C54641730
Cc1cc(n(n1)c2ccccc2)NC(=O)CSc3nc(cc(n3)C(F)(F)F)c4ccc(cc4)Cl C58960114
COC(=O)c1cccc(c1)Cn2cc(c3c2cccc3)/C=C(/C#N)\C(=O)Nc4ccc(cc4Cl)Cl C59117354
CCOC(=O)C1=C(Nc2nc(nn2[C@@H]1c3ccc(cc3)Br)SCc4ccccc4C)C C09942373
Cc1cccc(c1C)n2c(nnc2[S-])CCCC[C@H]3N=[NH+]C(=S)N3c4cccc(c4C)C C63934696
CCOC(=O)c1ccc(cc1)N[C@@H](CC(=O)c2ccc(cc2)[N+](=O)[O-])c3ccc(cc3)Br C03672364
CCOC(=O)C1=C(N=c2n(c(=O)/c(=C/c3ccc(cc3)O)/s2)[C@@H]1c4ccc(cc4)OCC=C)C C02189691
CCOC(=O)NC(=O)CSc1nnc(n1c2ccccc2Cl)c3ccc(cc3)C(C)(C)C C08622048
CCc1ccc(cc1)NC(=O)CSc2nc3cn(nc3c(=O)n2Cc4ccc(cc4)Cl)CC C09299819
CC(C)c1ccc(cc1)NC(=O)CSc2nnc(n2c3ccc(cc3)OC)c4cccc(c4)OC C02454419
CCOc1ccc(cc1)n2c(nnc2SCC(=O)Nc3cc(ccc3C)C)c4ccc(cc4)OC C09308242
CCOc1ccc(cc1)Cc2nc(c(s2)C(=O)Nc3ccccc3Cl)c4ccc(cc4)[N+](=O)[O-] C12618191
Cc1ccc(cc1)c2nnc(n2c3ccc(cc3)Cl)SCC(=O)Nc4ccc(cc4)C(=O)OC C09308919
CC(C)(CNc1c(cc(cc1[N+](=O)[O-])C(F)(F)F)[N+](=O)[O-])SCc2cccc(c2)C(F)(F)F C08857410
CCCOc1cccc(c1)C(=O)Nc2cc3c(cc2C)nn(n3)c4ccc(cc4C)N(CC)CC C14272833
Cc1cccc(c1)n2c(cc(n2)C(C)(C)C)NC(=O)CN(CCC(C)C)C(=O)c3cccc(c3)OC C16437015
CCOc1ccc(cc1[N+](=O)[O-])C(=O)NC(=S)N(c2ccccc2)c3ccc4ccccc4c3 C16692987
Cc1ccc(cc1NC(=O)CSc2nnc(s2)SCc3ccc(cc3)C(C)C)[N+](=O)[O-] C21377753
c1cc(ccc1c2nnc(o2)CSc3nnc(s3)Nc4ccc(cc4)OC(F)(F)F)Cl C22181037
CCN(CC)c1ccc(c(c1)O)/C=c\2/c(=O)n3c(=NC(=C([C@@H]3c4cccs4)C(=O)OCC)C)s2 C01168074
Cc1ccc(cc1NC(=O)[C@H](C)Sc2nnc(s2)SCc3ccc(cc3)C(C)C)[N+](=O)[O-] C24160928
CCCc1c(nc2ncnn2c1Sc3ccc(cc3)NS(=O)(=O)c4ccc(cc4)C(C)C)C C33122359
CC(C)c1cc(nc(n1)SCc2ccc(o2)C(=O)NC(C)C)N3CCN(CC3)c4ccccc4F C35675921
COc1ccc(cc1CSc2nc3ccc(cc3s2)NC(=O)/C=C/c4ccccc4)[N+](=O)[O-] C03669349
CC(C)C(=O)Nc1ccc(cc1)c2c(nn(c2OC(=O)C)c3ccc(cc3)F)c4cccc(c4)N(C)C C36125062
CCC(=O)Nc1ccc(cc1)c2c(nn(c2OC(=O)C)c3cccc(c3)F)c4ccc(cc4)N(C)C C36145436
C[C@H](c1ccccc1)[C@H](C(=O)NC(C)(C)C)N(c2ccccc2Cl)C(=O)c3ccc(cc3)[N+](=O)[O-] C36549968
CCCCNC(=O)[C@@H](c1ccc(cc1)Cl)N(c2cccc(c2)Cl)C(=O)c3ccc(cc3)[N+](=O)[O-] C36554526
CCCN([C@@H](c1cc2ccccc2c3c1cccc3)C(=O)NC(C)(C)C)C(=O)c4cccc(c4)[N+](=O)[O-] C36576029
CCCC(=O)N([C@@H](c1cc(ccc1Cl)[N+](=O)[O-])C(=O)NC(C)(C)CC(C)(C)C)C(C)(C)C C36589522
CC(C)(C)CC(C)(C)NC(=O)[C@@H](c1ccc(cc1)Cl)N(C(=O)c2ccc(cc2)[N+](=O)[O-])C(C)(C)C C36593724
C[C@@H](c1ccccc1)NC(=O)CCc2c(nc3n2cc(cc3)c4ccccc4)c5cccc(c5)[N+](=O)[O-] C37383949
CCOc1nc(n(n1)c2cccc(c2)NS(=O)(=O)c3ccc(cc3)C)c4cccc(c4)C(F)(F)F C37384935
C[C@@H](C(=O)Nc1ccc(c(c1)[N+](=O)[O-])F)Sc2nnc(s2)SCc3ccc(cc3)C(C)C C26093321
CC[C@@H](C(=O)Nc1cccc(c1)C(=O)OCC)Oc2c(=O)c3ccccc3oc2c4ccc(cc4)C C40168056
c1ccc(cc1)CN(Cc2ccccc2)c3c(c(ncn3)Nc4cccc(c4Cl)Cl)[N+](=O)[O-] C40599911
CCCSc1nc2n(n1)[C@@H](C(=C(N2)C)C(=O)OC)c3ccc(cc3)OCc4ccccc4Cl C40981533
CCCSc1nc2n(n1)[C@@H](C(=C(N2)C)C(=O)OCC)c3ccc(cc3)OCc4ccc(cc4)Cl C40981555
CCCSc1nc2n(n1)[C@H](C(=C(N2)C)C(=O)OC)c3ccc(cc3)OCc4c(cccc4Cl)F C40981690
CCCSc1nc2n(n1)[C@H](C(=C(N2)C)C(=O)OC)c3ccc(cc3)OCc4cc(c(cc4C)C)C C40981930
CCCSc1nc2n(n1)[C@H](C(=C(N2)C)C(=O)OCC)c3ccccc3OCc4ccccc4C C40982336
CCCCOC(=O)C1=C(Nc2nc(nn2[C@@H]1c3ccc(o3)Br)SCCCC)C C41000593
CCCCSc1nc2n(n1)[C@@H](C(=C(N2)C)C(=O)OC)c3ccc(cc3)OCc4ccccc4C C41000663
CCCCSc1nc2n(n1)[C@H](C(=C(N2)C)C(=O)OC)c3cccc(c3)OCc4ccc(cc4)Cl C41001003
CCCOC(=O)C1=C(Nc2nc(nn2[C@@H]1c3ccc(cc3)OCc4ccccc4Cl)SCC)C C41002416
CCOC(=O)C1=C(Nc2nc(nn2[C@H]1c3ccc(cc3)OCc4c(cccc4Cl)F)SCC)C C41002468
CCSc1nc2n(n1)[C@H](C(=C(N2)C)C(=O)OC(C)C)c3ccccc3OCc4ccccc4Cl C41002985
C[C@@H](C(=O)Nc1ccccc1c2ccccc2)OC(=O)CSc3nnc(o3)c4ccc(cc4)Cl C09021309
CC1=C([C@H](n2c(nc(n2)SCc3ccccc3Cl)N1)c4ccco4)C(=O)OCc5ccccc5 C01283466
CCOc1ccc(cc1)[C@@H]2C(=C(Nc3n2nc(n3)SCc4ccccc4Cl)C)C(=O)OCC C01283541
CCCCOc1ccc(cc1)[C@H]2C(=C(Nc3n2nc(n3)SCc4ccccc4Cl)C)C(=O)OC C54623089
CCCOc1cccc(c1)[C@H]2C(=C(Nc3n2nc(n3)SCc4ccccc4F)C)C(=O)OC(C)C C54644122
CCOC(=O)c1c(c(sc1NC(=O)/C=C/c2ccc(o2)c3ccc(c(c3)Cl)C)C(=O)OC)C C22745879
Cc1cc(c(c(c1)C)CNC(=O)CSc2nc3ccc(cc3s2)/N=C/c4ccc(cc4)[N+](=O)[O-])C C59488144
Cc1ccc(cc1C)OCCNC(=O)c2ccc(cc2)Oc3ccc(cc3[N+](=O)[O-])C(F)(F)F C59503283
CC(C)(C)c1ccc(cc1)c2nnc(n2CCCOC)SCC(=O)N3CCOCC3 C06075526
Cc1cc(c(n1CC(F)(F)F)C)C(=O)COC(=O)c2cccc(c2)OCc3c(noc3C)C C08712390
CN(c1ccc(cc1)C(=O)CSc2nnc(n2CC=C)C3CCCCC3)S(=O)(=O)C C09245144
CCn1c(nnc1SCC(=O)OCC(=O)c2ccc(cc2)Br)c3ccco3 C09398589
CCOCCCn1c(=O)c2ccccc2nc1SCCN3C(=O)c4ccccc4C3=O C03285535
CCN(CC)C(=O)CSc1nnc(n1Cc2ccco2)COc3ccc(cc3)Cl C02629543
CCOc1ccc(cc1COC(=O)c2cccc(c2)S(=O)(=O)N(C)C(C)C)C(=O)C C09752447
Cc1cc(n2c(n1)nc(n2)C(=O)N(CCc3ccccc3)Cc4ccccc4OCC=C)C C09764556
CCN(CC)S(=O)(=O)c1ccc(cc1)/C=C/C(=O)OCC(=O)N(c2ccccc2)C(C)C C10148560
Cc1cc2c(cc(=O)oc2cc1C)COC(=O)CCCN(C)S(=O)(=O)c3cccs3 C11032911
CCOCCCn1c(=O)c2c(c(sc2nc1SCc3c(cco3)C(=O)OCC)C)C C11123391
CCn1cc(c(n1)OCC)c2nnc(n2CCOC)SCc3ccc(cc3)C(F)(F)F C12875119
COc1ccc(cc1)c2nnc(o2)CN(CC=C)S(=O)(=O)c3cccc(c3)C(F)(F)F C14321973
Cc1c(c(n(n1)c2ccc(cc2)C(=O)OCC(=O)c3ccc(c(c3)F)F)C)CCC(=O)OC C17176982
CCn1c(nnc1SCC(=O)c2cc(n(c2C)CCC3=CCCCC3)C)N4CCOCC4 C17877763
CCCN(Cc1ccc(cc1)C)C(=O)Cn2cnc3c(c2=O)c(c(s3)C(=O)OCC)C C18551590
Cc1ccc(cc1)C2=NN([C@@H](C2)c3ccco3)C(=O)COC(=O)CCC(=O)c4ccc(s4)C C21423723
CCOC(=O)CN(c1ccccc1)C(=O)COC(=O)c2ccccc2C(=O)c3cccs3 C21480142
CCOc1cc2c(cc1COC(=O)/C(=C/c3cc(n(c3C)CCOC)C)/C#N)O[C@@H](C2)C C21976210
CCOc1ccc(cc1OC)/C=C/C(=O)OCC(=O)N(CCC#N)c2ccc(c(c2)C)Cl C22065681
Cc1ccc(cc1C)N(CCC#N)C(=O)CSc2nnc(n2Cc3ccco3)C(C)C C22133479
CC(C)CN1CCO[C@@H](C1)CSc2nnc(n2Cc3ccco3)c4cccc(c4)OC C15545036
CCCn1c(nnc1SCC(=O)N(CC(C)C)[C@@H]2CCS(=O)(=O)C2)c3cccc(c3)C C23647769
CCN(c1cccc2c1cccc2)C(=O)CSc3nnc(n3CCOC)c4ccncc4 C28364797
CCCn1c(nnc1SCC(=O)N(C)Cc2ccc3cc(ccc3c2)OC)c4ccncc4 C29770207
COCCn1cnnc1SCc2c(c(c3ccccc3n2)c4ccccc4)C(=O)OC C32741673
Cc1ccc(cc1[N+](=O)[O-])C(=O)N(CC(=O)N(Cc2ccccc2)Cc3cccs3)C(C)C C00742423
CCOc1ccc(cc1OCC)[C@H]2C(=C(N=C3N2C(=O)[C@H](S3)C)C)C(=O)OCC(C)C C33411577
CC[C@@H]1C(=O)N2[C@H](C(=C(N=C2S1)C)C(=O)OC(C)C)c3ccc(c(c3)OCC)OCC C33416982
CCOC(=O)c1c(nc(s1)N(Cc2ccccc2)C(=O)COC(=O)/C=C/C=C/C)C C03501062
Cc1ccc(cc1[N+](=O)[O-])C(=O)N(CC=C)CC(=O)N(Cc2ccccc2)Cc3cccs3 C33587875
Cc1ccccc1[C@@H]2CN(C[C@@H]2CN(CCOC)C(=O)C(C)C)Cc3ccccc3[N+](=O)[O-] C34740584
CCc1ccc(cc1)n2c(=O)c3ccccc3nc2[C@H](CC)N(C)C(=O)CCC(=O)OCC C35093354
CC[C@@H](c1nc2ccccc2c(=O)n1c3ccc(cc3)OCC)N(CCCOC)C(=O)CC C35114699
Cc1cccc(c1)Cn2cccc2CN(CCOC)C(=O)c3ccc(c(c3)[N+](=O)[O-])Cl C35298975
COCCn1c(nnc1SCc2csc(n2)c3cccc(c3)OC)c4ccncc4 C35522866
Cc1c(c(n(c1C(=O)OC)C)C)C(=O)CN(C[C@H]2CCCO2)C(=O)C[C@H](C)CC(C)(C)C C35868304
Cc1c(c(n(c1C(=O)OC)C)C)C(=O)[C@@H](C)N(CC=C)C(=O)COc2ccc(cc2)Cl C35868548
Cc1c(c(n(c1C(=O)OC)C)C)C(=O)CN(CCC(C)C)S(=O)(=O)c2ccc(cc2)F C36014685
CCn1c(c(c(c1C(=O)OC)C)C(=O)CN(CCC(C)C)C(=O)c2ccc(cc2)OC)C C36018777
Cc1cc(c(n1CCC(C)C)C)/C=C(\C#N)/C(=O)O[C@@H](C)C(=O)N(CCC#N)c2ccccc2 C36735108
CC(C)C(=O)N(CCCN1CCOCC1)CCc2nc(no2)c3ccc(cc3)Br C37381363
CCN(C)C(=O)CCCN1c2cc(ccc2OCC1=O)C(=O)COc3ccc(c(c3)C)Cl C37511901
CCN(CC)S(=O)(=O)c1cccc(c1)c2nnc(o2)SCCOc3ccccc3 C02618449
c1ccc(cc1)Cn2c(nnc2SCC(=O)N(CCC#N)c3ccccc3F)c4ccco4 C39578513
CCOc1ccc(cc1)N(CCC#N)C(=O)COC(=O)COc2ccc(cc2C)Cl C39587138
CCn1cc(c(n1)C)CCc2nnc(n2CC)SCc3ncc(o3)c4ccc(cc4)C C41346552
CCCCN([C@@H]1CCS(=O)(=O)C1)C(=O)c2ccc(c(c2)[N+](=O)[O-])SCCC(C)C C58531224
CCN(CCc1ccncc1)c2c(c(nc(n2)SC)c3ccc(c(c3)OC)OC)C#N C62046319
CCOC(=O)C1=NC(=C([C@@H]1C)CN(Cc2ccco2)S(=O)(=O)c3cccc(c3)Cl)C C64976210
CCN(CC)S(=O)(=O)c1cccc(c1)C(=O)OCC(=O)c2cccc(c2)C(F)(F)F C03239736
Cc1ccc(o1)CN(CCOC)C(=O)CN(C(C)C)C(=O)c2ccc(cc2)C(C)(C)C C06206419
Cn1c(nnc1SCc2ccc(cc2)C(=O)OC)C[S@](=O)Cc3c(cccc3Cl)Cl C01397005
CC(C)OCCCn1c(=O)c2ccccc2nc1SCC(=O)N(C)Cc3ccccc3 C09621310
Cc1cc(c(n1[C@H](C)COC)C)C(=O)CSc2nnc(n2c3ccccc3)c4cccs4 C02623911
Cc1cc(c(n1[C@@H](C)COC)C)C(=O)CSc2nc(c(nn2)c3ccccc3)c4ccccc4 C02634024
Cc1c(c(on1)C)COc2ccc(cc2)CC(=O)O[C@H](C)C(=O)c3ccc4c(c3)CCC4 C09837769
COCCN(Cc1ccccc1)C(=O)CSc2nc3ccccc3c(=O)n2c4ccccc4Cl C10133686
CN(Cc1ccc(cc1)Br)C(=O)CSc2nnc(n2CC=C)c3ccc(cc3)OC C10405565
CCN(Cc1ccccc1)C(=O)[C@H](C)Sc2nc3ccccc3c(=O)n2[C@@H](C)COC C10420213
CN(C)S(=O)(=O)c1ccc(cc1)C(=O)/C=C/c2cc(c(c(c2)Br)OCC=C)OC C11297356
CN(Cc1ccc(cc1)Br)C(=O)CSc2nc3ccccc3c(=O)n2CCCOC C11551277
Cc1ccc(c(c1)OCC(=O)N(CC=C)c2nc(cs2)c3ccc(cc3)S(=O)(=O)C)C(C)C C12794997
Cc1c(cco1)c2nnc(n2c3ccccc3)SCC(=O)N(Cc4ccccc4)CC(F)(F)F C12528592
C=CCOc1ccccc1CN(CCc2ccccc2)C(=O)c3ccc(cc3)n4cncn4 C13102849
COc1ccc(cc1)SCC(=O)N(CCCn2ccnc2)c3nc4ccccc4s3 C10578868
CCN(c1ccccc1)S(=O)(=O)c2ccc(cc2)OCC(=O)N(C)Cc3ccc(s3)Cl C14170495
CCN(CC)S(=O)(=O)c1cc(ccc1F)C(=O)N(CC=C)c2nc(cs2)c3ccccc3 C14723955
Cc1cc(c(n1CC(F)(F)F)C)C(=O)CSc2nnc(n2Cc3ccccc3)c4ccco4 C03416902
Cc1ccc(cc1)c2csc3c2c(=O)n(cn3)CCC(=O)N(C)Cc4ccc(cc4)OCC=C C16200992
C=CCN(Cc1cccs1)C(=O)CSc2nnc(n2c3cccc(c3)Cl)N4CCCC4 C17897713
C[S@@](=O)c1ccc(cc1)C(=O)OCC(=O)N(c2cccc(c2)C(F)(F)F)/N=C/c3ccccc3 C18372476
CCCN(Cc1ccc(cc1)C)C(=O)CSc2nnc(n2c3ccc(cc3)F)c4ccncc4 C19059893
CCOc1cccc2c1nc(s2)N(CCCN3CCOCC3)C(=O)c4ccccc4SC C20587269
CCn1c(cc(c1C)C(=O)CSc2nnc(n2CC)CSc3nc4ccccc4s3)C C21461782
CCN(CC)S(=O)(=O)c1ccc2c(c1)nc(n2C[C@H]3CCCO3)SCc4ccccc4C C23449064
CCN(CC)S(=O)(=O)c1ccc2c(c1)nc(n2C[C@H]3CCCO3)SCc4ccc(cc4F)F C23456868
Cc1c(c(n(n1)CC(C)C)C)CCC(=O)N(C)Cc2c(nn(c2C)Cc3ccccc3Cl)C C23732477
Cc1c(c(on1)C)CSc2c(cccn2)C(=O)OCC(=O)c3cccc(c3)C(F)(F)F C24342024
CCCCCCN1c2ccccc2/C(=C/3\C(=O)N(C(=S)S3)CC(=O)OCC)/C1=O C27563164
CN(Cc1ccc(c(c1)F)OC)C(=O)CSc2nnc(n2c3ccccc3)Cc4cccs4 C26574939
CCCCCCN1C(=O)/C(=C/c2c(c(c(=O)n(c2N(C)Cc3ccccc3)C)C#N)C)/SC1=S C33454525
CC[C@@H](C)N(CC(=O)N(Cc1ccco1)C[C@H]2CCCO2)C(=O)c3ccc(cc3)Br C33786871
CC1([C@@H]2CC=C([C@H]1C2)CN(CCN3CCN(CC3)C(=O)CCC4CCCC4)C(=O)c5ccco5)C C34997607
CCC(=O)N(CCN1CCN(CC1)C(=O)COc2ccc(cc2)Cl)CC3=CC[C@@H]4C[C@H]3C4(C)C C35100142
Cc1ccc2c(c1)c(=O)c(co2)CN(Cc3ccccc3)C(=O)CN(CC=C)C(=O)c4cccs4 C35452935
CCCCCOc1cccc(c1)[C@H]2c3c(=O)c4cc(ccc4oc3C(=O)N2CCOC)F C35487403
CCOC(=O)c1c(c(c(n1C)C)C(=O)[C@H](C)N(CC=C)C(=O)c2cccc(c2)Br)C C35542468
CCn1c(c(c(c1C(=O)OC)C)C(=O)[C@@H](C)N(Cc2ccc(cc2)F)C(=O)CC(C)C)C C35665207
CCS(=O)(=O)Oc1cccc(c1)CN(CC(C)C)S(=O)(=O)c2ccc(cc2)Br C35770515
CCn1c(c(c(c1C(=O)OCC)C)C(=O)CN(C2CC2)C(=O)C34CC5CC(C3)CC(C5)C4)C C35869017
CCn1c(c(c(c1C(=O)OCC)C)C(=O)CN(C2CC2)C(=O)c3cccc(c3)Br)C C35869030
CCCCCN1C(=O)/C(=C/c2c(c(c(=O)n(c2N3CCCC3)CCCC)C#N)C)/SC1=S C39990351
Cc1cc(cc(c1)OCCCCn2c3ccccc3nc2CN(C)C(=O)c4ccncc4)C C40184041
CCOc1c(cc(cc1Br)/C=C\2/C(=O)N(C(=S)S2)CC(=O)OCC(C)C)OC C40888800
CCOC(=O)CCN1C(=O)/C(=C/c2cc(c(c(c2)Br)OC(C)C)OC)/SC1=S C40938058
CC(=O)c1ccc(c(c1)F)N2CCN(CC2)C(=O)COC(=O)CSCc3cccc(c3)Cl C45632650
CCOC(=O)C\1=C(N(C(=O)/C1=C\c2cc(n(c2C)c3ccccc3C(F)(F)F)C)CCOC)C C13939885
CCOc1ccc(cc1)n2c(nnc2SCCC#N)COc3ccc(cc3)Br C09163084
CCCOc1c(cc(cc1Cl)/C=C/C(=O)N(c2ccc(cc2)S(=O)(=O)C)C(C)C)OC C60340987
CCOc1cc(cc(c1OCCCOc2cc(ccc2C)C)Cl)/C=N/NC(=O)C C04588150
CCc1cccc(c1)NC(=O)N(CC(C)C)CC(=O)N(Cc2cccn2C)CC(C)C C04589368
CCCCN(CC)S(=O)(=O)c1cc(ccc1F)C(=O)Nc2ccccc2OCC C03022398
CCCN(CCC)S(=O)(=O)c1ccc(c(c1)C(=O)Nc2ccccc2OCC)F C03031563
CCCCOc1ccc(cc1)C(=O)Nc2c(c(c(s2)C(=O)OCC)C)SC#N C07345687
CCc1ccc(cc1)[C@@H](C)NC(=O)COC(=O)c2ccccc2SCc3c(noc3C)C C08712495
CCOc1ccc(cc1)C(=O)CCC(=O)O[C@H](C)C(=O)Nc2cccc(c2Cl)Cl C09385541
CC[C@H](C)Oc1cccc(c1)C(=O)Nc2ccc(cc2)S(=O)(=O)N(CC=C)CC=C C10473656
CCC(=O)c1ccc(cc1)OCC(=O)OCC(=O)N[C@@H](C)c2ccc(c(c2)Cl)Cl C11406365
Cc1cccc(c1)OCCNC(=O)CSc2nc3ccccc3c(=O)n2CCC(C)C C11829042
C[C@@H](C(=O)Nc1ccc(cc1)S(=O)(=O)N(CC=C)CC=C)Oc2ccc(cc2)Cl C14007014
CCCN(CCC)S(=O)(=O)c1ccc(cc1)NC(=O)[C@@H](C)Oc2ccccc2Cl C14026598
CCN(CC(=O)Nc1ccccc1C(F)(F)F)C(=O)CCCOc2ccccc2OCC C15001081
CCOc1ccc(cc1)NC(=O)c2ccc(cc2)S(=O)(=O)N(CC(C)C)CC(C)C C15768819
CCCOc1ccccc1NC(=O)/C=C/c2ccc(cc2)S(=O)(=O)N(CC)CC C15998452
CCCN(Cc1cccn1Cc2ccc(o2)C(=O)N[C@H](C)C(C)C)C(=O)c3ccc(cc3)C C16533784
CCCN(Cc1cccn1Cc2ccc(o2)C(=O)N[C@@H](C)C(C)C)C(=O)c3ccccc3F C16533863
CCCOc1ccc(cc1OCC)/C=C/C(=O)O[C@H](C)C(=O)Nc2ccc(cc2F)F C16867662
CC[C@@H](C)N(CCNS(=O)(=O)c1cc(ccc1C)c2cc(no2)C)Cc3cccs3 C20580785
CCCCCCn1c(nnc1SCC(=O)N[C@@H](C)COC)c2ccc(cc2)Cl C20792614
CCCN(CC(=O)Nc1ccccc1C)C(=O)COC(=O)c2cccc(c2)C(F)(F)F C21173528
CCCOc1ccc(cc1)N(CC(=O)N[C@H](CC)c2ccc(c(c2)C)C)S(=O)(=O)C C22427438
CCN(CC)S(=O)(=O)c1cc(ccc1OCC)NC(=O)CCc2ccccc2Cl C23309193
CCCn1c(nnc1SCC(=O)N[C@H](C)c2ccc(cc2)CC(C)C)c3ccncc3 C23592666
CC(C)CCn1c(nnc1SCC(=O)Nc2cc(ccc2F)F)COc3ccccc3 C24724462
C[C@H](c1nnc(o1)SC[C@H](COc2ccccc2C(C)(C)C)O)Oc3ccccc3F C25066473
CC[C@H](C)c1ccccc1NC(=O)[C@@H](C)OC(=O)CCc2ncc(o2)c3ccccc3F C30760323
CCOC(=O)c1c(c(sc1NC(=O)CSc2ccc(cc2)C)C(=O)OC(C)C)C C01932253
CC[C@@H](C)NC(=O)c1cc(n(c1C)CCC2=CCCCC2)c3csc(n3)C(=O)OCC C33601122
CCOc1ccc(cc1OCC)/C=C/C(=O)Nc2c(c3c(s2)CCC3)C(=O)OCC C33670005
C=CCN(CC(=O)N(CCc1ccccc1)Cc2ccco2)C(=O)NCc3ccccc3 C33731144
CCC(=O)N(CCC[C@@H](C)Nc1cc(cc2c1nccc2)OC)Cc3ccc(cc3)N(C)C C35096009
Cc1ccc(cc1Cl)c2nc(on2)CCN(Cc3ccco3)C[C@H](CCC=C)O C36147844
C=CCC[C@H](CN(CCc1nc(no1)c2ccc(cc2)Br)Cc3ccco3)O C36155333
CCCCNC(=O)[C@@H](c1c2ccccc2ccc1OC)N(Cc3ccco3)C(=O)CCC C36503070
CCCCNC(=O)[C@H](c1ccc(cc1)N(C)C)N(Cc2ccc(o2)C)C(=O)CC(C)C C36556268
C[C@@H](CCC(C)C)NC(=O)COc1ccc(cc1)N(C)S(=O)(=O)c2cccs2 C25348731
C[C@@H](c1nnc(n1CC=C)SCC(=O)Nc2ccccc2SC)Oc3ccccc3 C39972448
C[C@H](c1nnc(n1CC=C)SCC(=O)Nc2ccccc2SC)Oc3ccccc3 C39972449
CCCN(CCC)C(=O)Cn1c2ccccc2nc1[C@@H](C)NC(=O)/C=C\c3ccccc3 C40191558
CCCCCN(Cc1nc(cs1)C(=O)OC)C(=O)Nc2cccc(c2)C(F)(F)F C40367994
CCCCNC(=O)/C(=C/c1ccc(c(c1)OC)OC(=O)/C=C/c2cccc(c2)Cl)/C#N C40993280
CCc1ccccc1Cc2nnc(n2CC=C)SCC(=O)Nc3ccc(cc3)OC C41124436
CCCCn1c(c(cc1c2csc(n2)C(=O)OCC)C(=O)NCCC3=CCCCC3)C C43252142
CCCCNC(=O)c1cccc(c1)n2ccnc2SCC(=O)c3ccc(cc3)OCC C57486297
Cc1c(c([nH]c1C(=O)[C@@H](C)OC(=O)CCC(=O)c2ccc(cc2)c3ccccc3)C)C(=O)C C18959598
Cc1ccc(cc1C)NC(=S)N(Cc2ccc(c(c2OC)OC)OC)Cc3ccco3 C59062204
C=CCn1c(nnc1SCCC(=O)Nc2cccc3c2cccc3)COc4ccccc4 C59266021
CN(CCCCCc1cc(n[nH]1)c2ccc(cc2)F)C(=O)c3ccccc3OCCOC C59994773
CCN(CC)S(=O)(=O)c1ccc(c(c1)NC(=O)CCC=C)Oc2ccc(cc2)F C60364735
Cc1c2c3nc(nn3cnc2sc1C(=O)OC)[C@@H](C)Cn4c(c(c(n4)C)Br)C C02804108
Cc1c(c(on1)C)S(=O)(=O)N2CCN(CC2)c3c4c(cc(s4)c5ccc(cc5)F)ncn3 C08750768
Cc1cc(cc(c1)c2nc3c(c(n2)SCC(=O)N4CCC(CC4)C)c(=O)n(c(=O)n3C)C)C C08900918
Cc1ccc(c(c1)N2CCN(CC2)C(=O)CCCc3nnc4n3c5ccsc5c(=O)n4C)C C09118926
c1ccc(cc1)c2nc(nn2c3ccccc3)C(=O)N4CCN(CC4)S(=O)(=O)c5ccccc5F C09578335
c1ccc(cc1)C2=NN(CC2)C(=O)CSc3nnc(n3c4cccc(c4)F)N5CCOCC5 C09725198
Cc1c2cc(sc2n(n1)CC(C)C)C(=O)N3C[C@H](Oc4c3cccc4)C(=O)N5CCOCC5 C10219874
c1cc(ncc1C(F)(F)F)n2c(=O)c(c(cn2)N3CCC[C@H](C3)c4nnc5n4CCCCC5)Cl C10646051
c1ccc(cc1)n2c3c(cn2)c(ncn3)N4CCN(CC4)S(=O)(=O)c5cccc(c5)C(F)(F)F C12815953
Cc1c(c(=O)oc2c1c(cc3c2CCC(O3)(C)C)OCC(=O)N(C)[C@H]4CCS(=O)(=O)C4)C C12898102
CC(=O)N(c1ccc(cc1)Oc2ccc(cc2)Oc3ccc(cc3)N(C(=O)C)C(=O)C)C(=O)C C00808574
Cc1cc(=O)c(nn1c2cccc(c2)C(F)(F)F)C(=O)OCc3cc(=O)n4ccsc4n3 C14119671
CN(Cc1ccccc1Br)c2ccc(cc2[N+](=O)[O-])S(=O)(=O)N3CCOCC3 C15167580
CC(C)CN(c1nc2ccccc2s1)C(=O)c3cc(cn3C)S(=O)(=O)N4CCOCC4 C18184601
C[C@@H]1CN(C[C@H](O1)C)Cc2nc3c(n2Cc4ccc(cc4)Br)c(=O)n(c(=O)n3C)C C20235218
C[C@@H]1CN(C[C@@H](O1)C)Cc2nc3c(n2Cc4ccc(cc4)Br)c(=O)n(c(=O)n3C)C C16475652
c1c(c(cc(c1F)F)Cl)C(=O)N2CCN(CC2)c3cc(c(cc3[N+](=O)[O-])F)N4CCOCC4 C20428675
Cc1ccc(c(c1)C)N2CCN(CC2)C(=O)Cn3cnc4c(c3=O)c(no4)c5ccc(cc5)F C20574388
c1ccc2c(c1)C(=O)N(C2=O)CC(=O)N(CCN3CCOCC3)c4nc5ccc(cc5s4)F C20743417
Cc1cccc(c1C)N2CCN(CC2)C(=O)[C@@H]3CC(=O)N(C3)c4cccc(c4)c5nc(on5)C C21884971
Cc1cc(cc(c1)n2c3c(cn2)c(=O)n(cn3)CC(=O)c4cc(n(c4C)C[C@@H]5CCCO5)C)C C22879251
Cc1cc(cc(c1)n2c3c(cn2)c(=O)n(cn3)CC(=O)N4CCN(CC4)c5ccc(cc5)F)C C22879988
c1cc(ccc1C(=O)N2CCN(CC2)S(=O)(=O)c3ccc(c(c3)C(F)(F)F)Cl)[N+](=O)[O-] C23107951
CCn1c2ccc(cc2nc(c1=O)C)C(=O)N3CCN(CC3)S(=O)(=O)c4c(c(cc(c4C)C)C)C C24399208
c1cc2c(c(c1)S(=O)(=O)N3CCN(CC3)Cc4cc5c(c(c4)Cl)OCCCO5)nsn2 C19105817
CCCCN1C(=O)/C(=C/c2c(nc3c(cccn3c2=O)C)N4CCC5(CC4)OCCO5)/SC1=S C26779560
Cc1cc(nc(n1)SCC(=O)N2CCN(CC2)C(=O)[C@H]3COc4ccccc4O3)c5ccccc5 C29975043
C[C@H]1CN(CCN1C(=O)c2c(cccc2F)F)c3nc4cc(ccc4c5n3c(nn5)COC)Cl C34700280
c1cc(cc(c1)F)[C@H]2c3ccsc3CCN2CC(=O)N4CCN(CC4)C(=O)c5cccc(c5)[N+](=O)[O-] C34788230
CC(C)[C@H]1Cc2c(sc3c2c4nnc(n4c(n3)SC)SCC(=O)N5CCOCC5)CO1 C34789103
C[C@@H]1CN(CCN1C(=O)c2ccc(cc2)C(F)(F)F)c3nc4ccccc4c5n3c(nn5)COC C35890100
Cc1c2c(nc(nc2N3CCN(CC3)C(=O)c4ccccc4)COC)n(n1)c5ccccc5Cl C35990346
c1ccc(cc1)N2CCN(CC2)C(=O)CSc3c4c(ncn3)n(nn4)Cc5ccccc5F C04056938
Cc1ccc(c(c1)N2CCN(CC2)C(=O)Cn3cnc4c(c3=O)c(no4)c5ccc(cc5)F)C C08595877
COC(=O)Cn\1c2ccc(cc2s/c1=N\C(=O)c3ccc(o3)Br)S(=O)(=O)C C38929870
Cc1c(c2c(n1S(=O)(=O)C(C)C)-c3c(c(ccn3)Cl)C(=O)CC2)S(=O)(=O)Oc4ccccc4 C39458896
Cc1c(c2c(n1S(=O)(=O)Oc3ccccc3)-c4c(c(ccn4)Cl)C(=O)CC2)S(=O)(=O)C(C)C C39458907
CCN1CCN(CC1)C(=O)Cc2csc3n2c(=O)c(c(n3)C)c4cc(n(n4)c5cc(ccc5F)F)C C40386305
Cc1cccc(c1C)N2CCN(CC2)C(=O)CCn3c4ccccc4nc(c3=O)N5CCOCC5 C40839181
CCOc1ccc(cc1)c2nc(c(o2)C)CN3CCN(CC3)C(=O)[C@H]4COc5ccccc5O4 C40966805
Cc1ccc(c(c1)C)S(=O)(=O)N2CCN(CC2)C(=O)c3cnn(c3C(C)C)c4ccccn4 C46672176
c1ccc2c(c1)nc3n2CCN3C(=O)CSc4nnc(o4)CCc5nc6ccccc6s5 C56902983
Cc1c(c(n(n1)c2ccccn2)C)N3CCN(CC3)CC(=O)N4CCN(CC4)c5ccc(cc5)Cl C56938587
c1cc(ccc1CN2CCN(CC2)S(=O)(=O)c3ccc(cc3[N+](=O)[O-])Br)C#N C58305098
Cc1cccn2c1nc(c2)COc3ccccc3C(=O)N4CCN(CC4)Cc5c(noc5C)C C58978208
CN1C(=O)/C(=C\c2ccc(o2)c3ccc(c(c3)Cl)C(=O)OC)/C(=O)N(C1=O)c4ccccc4 C59138944
Cc1ccc(cc1[N+](=O)[O-])n2c(cc(c2C)/C=C/3\C(=O)N(C(=S)N(C3=O)c4ccccc4)C)C C59595138
c1ccc2c(c1)c3c(o2)c(=O)n(cn3)CC(=O)OCc4cc5c(cc4Br)OCCO5 C17152694
Cc1c(cc(s1)c2nc(on2)C3CCC3)S(=O)(=O)N4CCC[C@H](C4)C(=O)N5CCC(CC5)C C35426122
c1cc2c(cc1c3nc(on3)c4cc(cnc4)Br)ncn2CCC(=O)N5CCCC5 C35460126
CC(=O)O[C@@H]1CCC([C@H]2[C@@]1([C@@H]3[C@@H](C[C@@]4([C@@H]([C@@]3([C@@H](C2)OC(=O)C)C(=O)C4=C)OC(=O)C)OC(=O)C)OC(=O)C)C)(C)C C04268171
CC(=O)O[C@@H]1CCC([C@@H]2[C@@]1([C@H]3[C@@H](C[C@@]4([C@@H]([C@@]3([C@@H](C2)OC(=O)C)C(=O)C4=C)OC(=O)C)OC(=O)C)OC(=O)C)C)(C)C C04268173
Cn1c(nnc1SCC(=O)Nc2ccc(cc2)N(C)C)c3ccc(cc3)S(=O)(=O)N4CCOCC4 C00883771
Cc1ccc(cc1)n2c(nnc2SCC(=O)N/N=C/c3ccc(c(c3)OC)OC(=O)C)c4ccncc4 C01474664
Cc1cccc(c1)c2nc3c(c(n2)SCC(=O)Nc4ccc5c(c4)OCCO5)c(=O)n(c(=O)n3C)C C08896489
c1cc(cc(c1)C(F)(F)F)Cn2cnc3c(c2=O)cnn3CCNC(=O)/C=C\c4ccc(cc4)[N+](=O)[O-] C09016474
CN(c1ccccc1)S(=O)(=O)c2ccc(cc2)C(=O)Nc3nnc(o3)c4ccc(cc4)S(=O)(=O)C C09346770
COc1ccc(cc1)N2CCN(CC2)c3c(c(=O)n4ccccc4n3)/C=C(\C#N)/C(=O)NCc5ccco5 C09375607
Cc1cccc(c1C)N2C(=O)/C(=C\c3ccc(c(c3)OC)OCc4ccc(o4)C(=O)OC)/C(=O)NC2=O C09973339
Cc1ccnc(n1)SC[C@@H](C)Cn2c3c(=O)[nH]c(=O)n(c3nc2N4CCN(CC4)c5ccccc5)C C10249149
CCOc1ccc(cc1)[C@H](C(=O)NC[C@@H]2CCCO2)N(Cc3ccco3)C(=O)Cn4c5ccccc5nn4 C12480161
CCOc1ccc(cc1)[C@@H](C(=O)NC[C@@H]2CCCO2)N(Cc3ccco3)C(=O)Cn4c5ccccc5nn4 C12480169
c1cc(oc1)C(=O)N2CCN(CC2)C(=O)COC(=O)c3ccc(cc3)NS(=O)(=O)c4cccs4 C12600477
Cc1ccc(o1)c2nnn(n2)CC(=O)N(Cc3ccccc3Cl)[C@@H](c4ccc(o4)C)C(=O)NC(C)(C)C C12716311
c1ccc(c(c1)/C=C/C(=O)Nc2cc(ccc2N3CCOCC3)S(=O)(=O)N4CCOCC4)[N+](=O)[O-] C12546680
Cc1ccc(cc1C)n2c3c(cn2)c(ncn3)n4c(cc(n4)C)NC(=O)[C@@H]5CC(=O)N(C5)c6ccc(cc6)F C13962920
c1cc(ccc1C(=O)COC(=O)CN2C(=O)[C@H]3[C@@H]4C=C[C@H]([C@@H]3C2=O)[C@H]5[C@@H]4C5)Oc6ccc(cc6)[N+](=O)[O-] C16184449
CCN1c2ccccc2[C@@]3(C1=O)C(=C(C(=O)N3CC[NH+](C)C)[O-])C(=O)c4ccc(cc4)S(=O)(=O)N(C)C C19927849
Cc1cc2cc(c(=O)[nH]c2cc1C)[C@@H](c3nnnn3CCOC)N4CCN(CC4)c5ccccc5OC C19973224
Cc1ccc(c(c1)N2CCN(CC2)[C@@H](c3cc4ccc(cc4[nH]c3=O)OC)c5nnnn5CCOC)C C19973297
Cc1ccc(c2c1cc(c(=O)[nH]2)[C@@H](c3nnnn3CCOC)N4CCN(CC4)c5ccccc5OC)C C20083366
c1cc(cc(c1)[N+](=O)[O-])Cn2c3ccsc3c(=O)n(c2=O)Cc4ccc(cc4)C(=O)NCc5ccco5 C20151575
c1ccc(c(c1)Cn2c3c(c(=O)nc([nH]3)C4CCN(CC4)S(=O)(=O)c5ccccc5C#N)nn2)Cl C20463116
CN1c2ccccc2[C@@]3(C1=O)C(=C(C(=O)N3CCC[NH+](C)C)[O-])C(=O)c4cccc(c4)S(=O)(=O)N(C)C C16742413
CCOC(=O)N1CCN(CC1)C(=O)Cc2csc(n2)NC(=O)CN(CC(C)C)C(=O)c3ccc(cc3)C C33720100
c1ccc(cc1)CNC(=O)CN2CN(C3(C2=O)CCN(CC3)C(=O)c4ccc(cc4)[N+](=O)[O-])c5ccccc5 C35112554
Cc1ccc(cc1)S(=O)(=O)CNC(=O)[C@H](c2cc(ccc2Cl)[N+](=O)[O-])N(Cc3ccc(o3)C)C=O C36596388
CN(c1cc(c(cc1OC)OC)Cl)S(=O)(=O)c2cccc(c2)C(=O)OCC(=O)NCc3ccco3 C03254295
Cc1ccc(o1)c2nnn(n2)CC(=O)N(c3ccccc3)[C@H](c4ccc(cc4)F)C(=O)NC[C@@H]5CCCO5 C12706255
Cc1ccc(o1)c2nnn(n2)CC(=O)N(c3ccccc3)[C@@H](c4ccc(cc4)F)C(=O)NC[C@H]5CCCO5 C12706277
Cn1c2c(c(=O)n(c1=O)C)n(cn2)CC(=O)N(Cc3ccccn3)c4nc5ccc(cc5s4)[N+](=O)[O-] C36692363
Cc1ccc(c2c1sc(n2)N(CCN3CCOCC3)C(=O)Cn4cnc5c4c(=O)n(c(=O)n5C)C)OC C36716146
CCCn1c(nnc1SCC(=O)Nc2c(n(n(c2=O)c3ccccc3)C)C)COc4ccc(cc4)OC C39744837
CCOC(=O)c1c(c(sc1NC(=O)c2c3c(n(n2)[C@@H]4CCS(=O)(=O)C4)CCCC3)C(=O)OCC)C C40987516
[H]/N=C\1/C(=C/c2ccc(c(c2)OC)OCc3cc(=O)n4c(n3)sc(n4)CC)/C(=O)N=C5N1N=C(S5)C C41107975
CCOC(=O)c1cnc(nc1CSc2nnc(n2C(C)C)c3c(c(n(n3)C)C)Cl)N4CCOCC4 C41350816
Cc1ccc(o1)c2nnn(n2)CC(=O)N(Cc3ccccc3Cl)[C@H](c4ccc(cc4)F)C(=O)NC[C@@H]5CCCO5 C00888593
c1ccc2c(c1)nnn2CC(=O)N(c3cccc(c3)F)[C@@H](c4ccc(cc4)N5CCOCC5)C(=O)NC[C@H]6CCCO6 C00906438
c1ccc2c(c1)nnn2CC(=O)N(c3cccc(c3)F)[C@H](c4ccc(cc4)N5CCOCC5)C(=O)NC[C@@H]6CCCO6 C00906443
c1cc(ccc1CN(Cc2cc3cc4c(cc3[nH]c2=O)OCCO4)Cc5nnnn5C[C@H]6CCCO6)F C01373816
Cc1ccc(cc1)CN(Cc2cc3cc4c(cc3[nH]c2=O)OCCO4)Cc5nnnn5C[C@@H]6CCCO6 C01373894
CC[C@@H](c1nnnn1Cc2ccco2)N(Cc3ccc(cc3)OC)Cc4cc5cc(ccc5[nH]c4=O)OC C01374544
Cc1ccnc(n1)SCCn2c3c(nc2N4CCN(CC4)Cc5ccccc5)n(c(=O)n(c3=O)C)C C56992074
Cc1nnc2n1nc(s2)c3cc(c(c(c3)Cl)OC)NC(=O)CN4CCN(CC4)C(=O)C(C)(C)C C57335085
Cc1cc(c2c(c1)cc(c(=O)[nH]2)[C@@H](c3nnnn3CCOC)N(Cc4cccc(c4)OC)Cc5ccco5)C C57608568
CC[C@@H](c1nnnn1C[C@@H]2CCCO2)N(Cc3ccc(cc3)OC)Cc4cc5cc(ccc5[nH]c4=O)OC C57640998
COc1ccc(cc1)C(=O)OCCN(C2=NS(=O)(=O)c3c2cccc3)/N=C/c4ccc(cc4)[N+](=O)[O-] C59417235
C[C@@H]1C2=C(N=NC(=O)C2=C(O1)NC(=O)CSc3nc4c(c5c(s4)CCC5)c(=O)n3CCCOC)C C39789927
CCOC(=O)C1=C(C(=N[C@H]1C)C(=O)COC(=O)/C=C/c2c(nn(c2Cl)[C@@H]3CCS(=O)(=O)C3)C)C C39944973
CCn1cc(c(n1)S(=O)(=O)N2CCN(CC2)c3cc(ccc3C)C)C(=O)N4CCN(CC4)C(=O)C C67337484
CN(C)S(=O)(=O)c1cccc(c1)C(=O)N2CCN(CC2)c3ccc(cc3)[N+](=O)[O-] C06236764
Cc1cc(c(n1c2ccc(cc2OC)[N+](=O)[O-])C)C=C3C(=O)N(C(=S)N(C3=O)C)C C09259387
Cn1c(=O)c2ccccc2c(n1)CC(=O)N3C[C@@H](Oc4c3cccc4)C(=O)N5CCOCC5 C09739038
Cc1c(sc2c1c(ncn2)SCC(=O)N3CCN(CC3)S(=O)(=O)c4c(noc4C)C)C C09799199
CCn1c2ccc(cc2nc1CSc3nncn3C)S(=O)(=O)N4CCOCC4 C10732062
Cc1c2c(nc3n(c2=O)CCCCC3)sc1C(=O)OCc4cc(=O)n(c(=O)n4C)C C10866561
CCn1c(c(cn1)c2ccnc3n2ncc3C(=O)N(C)Cc4c(c(n(n4)C)Cl)Cl)C C13644645
CCn1cc(c(n1)C)CN(C)C(=O)c2cnn3c2nc(cc3C(F)(F)F)c4cn(nc4C)C C02781820
Cc1cc(on1)c2cnc(nc2[C@@H]3CCCN(C3)C(=O)[C@H]4CC(=O)N(C4)C)N5CCCC5 C19122029
c1ccc(c(c1)F)S(=O)(=O)N2CCN(CC2)C(=O)CSc3nnnn3c4cccc(c4)F C19418388
c1cc(ccc1c2cc(on2)C(=O)N3CCN(CC3)S(=O)(=O)N4CCOCC4)F C19656045
Cn1c2c(c(=O)n(c1=O)C)n3cc(n(c3n2)CCCN4CCOCC4)c5cccs5 C20312353
Cc1c(c(on1)C)CO[C@@H]2CN(CC(=O)N(C2)CC(C)C)C(=O)C3=C(OCCO3)C C20600557
Cn1c2ccc(cc2oc1=O)S(=O)(=O)N3CCN(CC3)Cc4c5ccccc5on4 C21664408
Cc1c(c(n(n1)[C@@H]2CCS(=O)(=O)C2)C)CN(C)c3ccc4nnc(n4n3)C(F)(F)F C22195314
CCn1c(=O)c2ccccc2n(c1=O)CC(=O)N3CCN(c4c3nc5ccccc5n4)C C22503322
c1ccc(cc1)n2c(nnn2)CN3CCN(CC3)C(=O)[C@@H]4CC(=O)N(C4)c5cccc(c5)F C23231565
Cc1ccc(cc1)n2c(nnn2)CN3CCN(CC3)C(=O)[C@@H]4CC(=O)N(C4)c5ccc(cc5)F C23233002
c1ccc(cc1)n2c(nn(c2=S)CN3CCN(CC3)C(=O)CN4CCOCC4)c5ccco5 C12558645
Cc1ccn2c(c1)nc(cc2=O)CN3CCN(CC3)S(=O)(=O)c4ccc5c(c4)OCCCO5 C23761389
CC(=O)c1ccc(c(c1)F)N2CCN(CC2)C(=O)Cn3cnc4c(c3=O)cnn4c5ccccc5 C25524121
C[C@H](c1cccc(c1)[N+](=O)[O-])N(C)C(=O)[C@@H]2CC(=O)N(C2)c3ccc4c(c3)OCCO4 C25830480
Cn1cnc(c1N2CCN(CC2)S(=O)(=O)c3cccc(c3)C(F)(F)F)[N+](=O)[O-] C29164108
Cc1cc(c(cc1S(=O)(=O)N2CCN(CC2)c3ncccn3)C)N4CCCCS4(=O)=O C32537302
Cn1c2c(cc(cn2)C(=O)OCc3cc4c(c(c3)Cl)OCCO4)c(=O)n(c1=O)C C32905510
COCc1nc2cccnc2n1C3CCN(CC3)S(=O)(=O)c4cccc5c4nsn5 C32950452
c1ccn(c1)c2nnc(s2)N3CCC(CC3)C(=O)N4CCN(CC4)c5ncccn5 C33250223
CC1(CS(=O)(=O)N(C1=O)c2ccc(cc2)S(=O)(=O)N3CCN(CC3)c4ccccn4)C C13732247
CC(=O)N1CCN(CC1)C(=O)c2ccc(o2)CSc3nc(cc(n3)N(C)C)COC C35667968
c1ccc2c(c1)ccc(n2)C(=O)N3CCN(CC3)S(=O)(=O)c4ccccc4[N+](=O)[O-] C36892530
Cc1ccccc1CN2CCCn3c(cc(n3)C(=O)N(C)CC(=O)N4CCN(CC4)C)C2=O C34676326
Cn1c2c(c(nc(n2)c3ccccc3Cl)SCC(=O)N4CCOCC4)c(=O)n(c1=O)C C11883422
Cc1cn(nc1C(=O)/N=c/2\n(c3ccc(cc3s2)S(=O)(=O)C)CC(=O)OC)C C38508564
c1ccc2c(c1)c(=O)n(cn2)CCC(=O)N3CCC(CC3)c4nnc(o4)c5ccco5 C38518300
Cc1c(c(on1)C)CCC(=O)N2CCN(CC2)c3cc(ncn3)N4C[C@H](O[C@H](C4)C)C C38529439
CC(C)O[C@@H]1CC(=O)N2CCN(CC[C@@H]2[C@@H]1C(=O)OC)C(=O)[C@@H]3C4=C(CCC4)N=N3 C39445923
CCOC(=O)[C@@H](C)C[C@@H](C)C(=O)N1CCOCCOCCOCCOCCOCC1 C39988572
CCOC(=O)[C@@H](C)C[C@H](C)C(=O)N1CCOCCOCCOCCOCCOCC1 C39988574
Cc1c(cc(o1)c2nc(c(o2)N(C)Cc3ccccc3)C#N)S(=O)(=O)N4CCOCC4 C40267471
Cn1c(cc(=O)n(c1=O)C)COC(=O)CCn2cnc3c(c2=O)c4c(s3)CCCC4 C45660946
C[C@H](c1cccc(c1)[N+](=O)[O-])N(C)C(=O)CN2C(=O)c3ccccc3N4[C@]2(CCC4=O)C C45715312
Cc1cc(nc(n1)C(C)C)N2CCN(CC2)C(=O)CCc3nc(no3)c4ccncc4 C45748447
CC(=O)c1ccc(cc1)N2CCN(CC2)C(=O)C3CCN(CC3)C(=O)c4cn(nc4OC)C C56906649
Cc1ccccc1n2c(c3c(n2)CN(C3)C(=O)c4cccc(c4)n5cnnn5)n6cccc6 C56912148
CN1C(=O)C(=Cc2ccc(o2)c3ccc(c(c3)C(=O)OCC#N)Cl)C(=O)N(C1=O)C C59862492
Cc1ccccc1n2c(nnc2SCc3nnnn3c4ccc(cc4)S(=O)(=O)C)C C59926786
Cc1cc(c(s1)C)S(=O)(=O)N2CCN(CC2)[C@@H](C)C(=O)N3CCN(CC3)c4ncccn4 C60127279
C[C@@H]1C(=C(C(=N1)C(=O)CN2CCN(CC2)S(=O)(=O)c3cccc4c3nsn4)C)C(=O)C C64041773
Cc1c(c(n(n1)C)C)S(=O)(=O)N2CCC(CC2)c3ccn4c(c3)c(cn4)C(=O)N5CCCC5 C64612121
C[C@@H]1Cc2ccccc2N1C(=O)c3ccc(=O)n(n3)CCC(=O)N4CCC5(CC4)OCCO5 C64892199
CCOC(=O)Cn1c-2c(c(=O)n3c1nnc3SCC(=O)OCC)C4(CCCCC4)Cc5c2cccc5 C01077910
CCOC(=O)C1=C(N=c2n(c(=O)/c(=C/c3ccc(cc3)N(C)C)/s2)[C@H]1c4ccc(c(c4)OC)OC(=O)C)C C00638326
c1cc(ccc1C(=O)CSc2c(c(sn2)SCC(=O)c3ccc(cc3)[N+](=O)[O-])C#N)[N+](=O)[O-] C02163351
CCCOC(=O)c1ccc(cc1)n2c3c(c4c2nc5ccccc5n4)c(=O)n(c(n3)C)CCCOCC C02407888
CCCCN(C)S(=O)(=O)c1ccc(cc1)C(=O)/N=c\2/n(c3c(cc(cc3s2)F)F)CC(=O)OC C09078788
CCCCN(C)S(=O)(=O)c1ccc(cc1)C(=O)N(c2nc3ccc(cc3s2)F)/N=C/c4ccco4 C09148857
CCOC(=O)c1cc2c(nc3c(cccn3c2=O)C)n(c1=NC(=O)c4cc(cc(c4)C)C)CCCOC(C)C C09185196
CCOC(=O)c1cc2c(nc3c(cccn3c2=O)C)n(c1=NC(=O)c4cccc(c4)F)CCCOC(C)C C09209758
CCc1ccc2c(c1)s/c(=N\C(=O)c3ccc(cc3)S(=O)(=O)N(CCOC)CCOC)/n2CC#C C09275898
CCOc1ccc2c(c1)sc(n2)N(C[C@@H]3CCCO3)C(=O)c4ccc(cc4)S(=O)(=O)N(C)C(C)C C10099204
Cc1cc(ccc1Cl)N(CCC#N)C(=O)COC(=O)c2csc(n2)c3ccc(c(c3)OC)OC C11573407
CCn\1c2c(cc(cc2s/c1=N\C(=O)c3ccc(cc3)S(=O)(=O)N(CC=C)CC=C)[N+](=O)[O-])OC C11634580
CCOC(=O)c1cc2c(nc3c(cccn3c2=O)C)n(c1=NC(=O)c4ccccc4C)CCCOC(C)C C11690714
CCOC(=O)c1cc2c(nc3ccccn3c2=O)n(c1=NC(=O)c4cc(cc(c4)C)C)CCCOC(C)C C11690864
CCOCCn\1c2ccc(cc2s/c1=N\C(=O)CCCS(=O)(=O)c3ccc(cc3)Cl)[N+](=O)[O-] C12631250
CCCCn1c2ccc(cc2nc1SCc3cc(=O)n4ccccc4n3)S(=O)(=O)N(CC)CC C15350590
CCN([C@@H](C)c1nc2ccccc2c(=O)n1c3ccc(cc3)OCC)C(=O)/C=C/c4ccc(cc4)[N+](=O)[O-] C16428945
CC(C)N(CCC(=O)N1CCN(CC1)c2ccc(cc2)[N+](=O)[O-])c3nc(ns3)Cc4ccc(cc4)F C16496236
CC[C@@H](C)N(Cc1ccc(cc1)OS(=O)(=O)c2ccc(cc2)F)C(=O)c3ccc(c(c3)[N+](=O)[O-])C C16497448
Cc1ccc(cc1)Cc2nc(sn2)N(CCC(=O)N3CCN(CC3)c4ccc(cc4)[N+](=O)[O-])C(C)C C16516481
CCCCCOc1ccc(cc1)N2C(=O)C[C@@H](C2=O)Sc3nc(c(nn3)c4ccco4)c5ccco5 C09804790
COc1ccc(c2c1nc(s2)N(CCCN3CCOCC3)C(=O)/C=C/c4ccc(cc4)[N+](=O)[O-])OC C20590130
c1cc(ccc1C(=O)OCC(=O)N2CCN(CC2)c3ccc(cc3)[N+](=O)[O-])SCc4cscn4 C22765617
CCc1c(nn(c1c2ccc(c(c2)OC)OC)Cn3c(c(c(n3)C)Cl)C)c4ccc(c(c4)OC)OC C22835252
COc1cc(cc(c1OC)OC)c2nnc(o2)CSc3nnc(n3CC=C)c4ccc(cc4)Cl C23553287
CCCN(Cc1nnc(o1)c2ccco2)C(=O)/C=C/c3cn(nc3c4cccs4)Cc5ccccc5 C25274453
CCOC(=O)CCC(=O)N1CCCN(CC1)c2c3cnn(c3nc(n2)CCC(C)C)c4cccc(c4)Cl C34769188
CCCCOc1ccc(cc1OCC)[C@@H]2c3c(=O)c4cc(ccc4oc3C(=O)N2c5nnc(s5)CC)F C35512239
CCCOc1ccc(cc1OCC)[C@@H]2c3c(=O)c4cc(ccc4oc3C(=O)N2CCN5CCOCC5)C C35515425
CCOc1cc(ccc1OCCC(C)C)[C@H]2c3c(=O)c4cc(ccc4oc3C(=O)N2CCN5CCOCC5)C C35515434
Cn1c2c(c(=O)n(c1=O)C)n(cn2)C[C@H](COCc3ccccc3Cl)OCc4ccccc4Cl C01133043
Cc1cc(ccc1OCC=C)c2c(cn(n2)c3ccccc3)/C=C/4\C(=C(C(=O)N(C4=O)CCOC)C#N)C C38606067
CCCCOc1cccc(c1)c2c(cn(n2)c3ccccc3)/C=C/4\C(=C(C(=O)N(C4=O)CCOC)C#N)C C38606130
CC\1=C(C(=O)N(C(=O)/C1=C\c2cn(nc2c3cccc(c3)[N+](=O)[O-])c4ccccc4)CCCOC(C)C)C#N C38606643
CCCOc1cccc(c1)c2c(cn(n2)c3ccccc3)/C=C/4\C(=C(C(=O)N(C4=O)CCOC(=O)C)C#N)C C38608840
CC\1=C(C(=O)N(C(=O)/C1=C\c2ccc(o2)c3ccc(c(c3)Cl)Cl)CCOCCOC(=O)C)C#N C38608953
CCOc1ccc2c(c1)oc3c(c2=O)[C@H](N(C3=O)CCCN4CCOCC4)c5cccc(c5)OCC=C C38727376
CCOC(=O)c1c(cc2cc(c(cc2c1c3cccc(c3)OC)OC)S(=O)(=O)C(C)C)Cn4cncn4 C39502826
CC[C@H](C)n1c(nnc1SCc2cn3ccccc3n2)c4cccc(c4)S(=O)(=O)N(CC)CC C39561320
CCCc1nnc(s1)N2[C@H](c3c(=O)c4ccccc4oc3C2=O)c5ccc(c(c5)OCC)OCCC C39837680
CCCCCOc1ccc(cc1OCC)[C@H]2c3c(=O)c4cc(ccc4oc3C(=O)N2c5cc(on5)C)F C40015267
CCOc1ccc(cc1OC)/C=C/c2nc3n(n2)c(=O)/c(=C/c4ccc(c(c4)OCC)OCC=C)/s3 C40015941
CCn1c(nnc1SCc2c(cnc(n2)N3CCCCC3)C(=O)OCC)c4c(c(n(n4)C)C)Cl C41350431
Cn1c(nnc1SCc2c(cnc(n2)N3CCCC3)C(=O)OC)COc4ccc(cc4)Br C41663187
Cc1cc(c(n1C[C@H]2CCCO2)C)C(=O)CSC3=N/C(=C/c4ccco4)/C(=O)N3c5ccc(cc5)OC(F)F C03355368
CCCS(=O)(=O)c1c2c(cc(cn2c(c1S(=O)(=O)CCC)C(=O)c3ccc(cc3)[N+](=O)[O-])C)C C59459046
CCCOc1ccc(cc1OCC)[C@@H]2[C@@H]3[C@@H](C(=O)N(C3=O)c4ccc(cc4)[N+](=O)[O-])ON2c5ccccc5 C18167050
CCCOc1ccc(cc1OCC)[C@H]2[C@@H]3[C@@H](C(=O)N(C3=O)c4ccc(cc4)[N+](=O)[O-])ON2c5ccccc5 C17838018
CCCOC(=O)c1ccc(cc1)Oc2c(=O)c3ccc4c(c3oc2C(F)(F)F)CN(CO4)CCOC C41026938
CCn1cc(c(n1)S(=O)(=O)N2CCN(CC2)c3cccc(c3C)C)C(=O)N(CC(C)C)CC(C)C C67338210
CN(CCCC(=O)Nc1cc(ccc1Cl)C(F)(F)F)S(=O)(=O)c2ccc(cc2)[N+](=O)[O-] C02862985
C[C@@H](C(=O)N(CCC#N)c1ccccc1)OC(=O)CCc2[nH]c(=O)c3c4c(sc3n2)CCCC4 C08889576
CCOc1cc(cc(c1OCC)OCC)C(=O)Nc2c3c(nn2c4ccc(cc4C)C)C[S@@](=O)C3 C08919903
CC(C)S(=O)(=O)c1nnc(o1)[C@H](Cc2ccccc2)NS(=O)(=O)Cc3cccc(c3)Cl C08971321
Cc1cc(c(c(c1)C)S(=O)(=O)NCCCc2nnc(o2)S(=O)(=O)Cc3ccccc3F)C C09027258
Cc1ccc(cc1)n2c(nnc2SCC(=O)Nc3ccc(cc3OC)OC)Cc4cccn4C C09858412
CCOC(=O)c1c2c(sc1NC(=O)[C@H](C)OC(=O)c3cc(ccc3C)S(=O)(=O)C)CCCC2 C10400930
CC[C@H](C)n1c(nnc1S[C@H]2CCCCNC2=O)c3cccc(c3)S(=O)(=O)N(CC)CC C11157550
CCc1nnc(s1)NC(=O)CSc2nnc(n2c3ccccc3)COc4ccc(cc4)Cl C00876582
CCc1nnc(s1)NC(=O)CSc2nnc(n2CC)COc3ccc(cc3)Br C00916031
Cc1ccc(c(c1)C)N([C@@H](c2ccncc2)C(=O)NCCC(C)C)C(=O)Cn3c4ccccc4nn3 C13031204
Cc1ccc(cc1)S(=O)(=O)N(Cc2ccco2)CC(=O)N[C@@H](C)c3ccc(cc3)n4ccnc4 C09468653
Cc1ccc(cc1)[C@H](C(=O)NCCOC)N(c2ccc(cc2)F)C(=O)Cn3c4ccccc4nn3 C13508946
CCOCCCNC(=O)/C(=C/c1c(nc2ccccn2c1=O)Oc3ccc(cc3Cl)Cl)/C#N C13811038
CCn1c(nnc1SCC(=O)Nc2c(c3c(s2)CCCC3)C(=O)OC)c4ccccc4OC C14082524
CCn1c(nnc1SCC(=O)Nc2cc(cc(c2)F)F)CN(c3ccc(cc3)C)S(=O)(=O)C C15019616
CCn1c(nnc1SCC(=O)Nc2cc(cc(c2)C)C)CN(c3ccc(cc3)F)S(=O)(=O)C C20193940
CCCCN(C)C(=O)/C(=C/c1cn(c2c1cccc2)S(=O)(=O)N(C)C)/NC(=O)c3ccccc3F C20438581
CCOc1ccc(cc1)[C@H](c2c(cc(n(c2=O)CCOC)C)[O-])N3CCN(CC3)c4cccc[nH+]4 C17307520
CCOC(=O)c1c(c(sc1NC(=O)CSc2nnc(n2C)c3ccoc3C)C)c4ccccc4 C21244347
CC[C@H](C(=O)Nc1cccc(c1)C)n2c(=O)ccc(n2)c3ccc(c(c3)S(=O)(=O)N(CC)CC)C C21785561
CCCn1cnc2n1c(=O)cc(n2)CSc3ccccc3NC(=O)[C@@H](C)Oc4ccc(cc4)C C21797392
CC(C)[C@@H](C(=O)OCC(=O)N1CCN(CC1)S(=O)(=O)C)Nc2ccc(cc2Cl)C(F)(F)F C21838602
CCOC(=O)c1ccsc1NC(=O)CSc2nnc(n2c3ccc(c(c3)C)C)c4ccncc4 C22065821
CC(C)[C@H](c1ccc2c(c1)OCCCO2)NC(=O)CSc3nnnn3CCc4cccs4 C22069274
CCN(CC)S(=O)(=O)c1ccc(s1)CNC(=O)CCc2c(nc3c4ccccc4nn3c2C)C C22282957
c1ccc(cc1)Cn2cc(c(n2)c3ccccc3)CNC(=O)CSc4nnnn4c5ccccc5 C22458995
Cc1cc(no1)NC(=O)[C@H](C)SCC(=O)N(C)Cc2cn(nc2c3ccccc3)c4ccccc4 C23742578
CCN(CC)S(=O)(=O)c1ccc(cc1)NC(=O)CSc2nncn2c3ccc(cc3C)C C24845246
CCN(CC)S(=O)(=O)c1ccc(c(c1)NC(=O)c2c(sc(n2)c3ccco3)C)OC(C)C C29287982
CCOc1ccc(cc1)n2c(nnc2SCc3csc(n3)NC(=O)C)c4cccc(c4)OC C29835938
Cc1c(c(on1)C)COc2ccccc2C(=O)OCC(=O)Nc3cccc(c3)c4csc(n4)C C32844148
CN(C)S(=O)(=O)c1cc(ccc1Cl)NC(=O)CSc2nnc(n2CC=C)c3ccccc3 C09632056
CCOC(=O)c1cnn(c1C(F)(F)F)c2ccc(cc2)NC(=O)CSc3nc(cc(n3)C)C C36764274
Cc1ccc(cc1)c2csc(n2)NC(=O)COC(=O)c3cccnc3SCc4c(noc4C)C C36774918
CCCn1c(=O)c2ccccc2c(n1)C(=O)OCc3csc(n3)CC(=O)Nc4ccc(cc4)C C36807004
Cc1cc(ccc1O[C@H](C)C(=O)OCC(=O)Nc2ccc(c(c2)S(=O)(=O)N(C)C)Cl)Cl C36654655
CCCNC(=O)c1ccc(o1)CN2c3cc(ccc3OCC2=O)C(=O)COc4cc(ccc4C)C C37510673
CC(C)CNC(=O)c1ccc(o1)CN2c3cc(ccc3OCC2=O)C(=O)COc4ccc(cc4)Cl C37510816
CCSc1nnc(s1)NC(=O)CSc2nnc(n2c3ccc(cc3)F)Cc4cccn4C C04034888
CCC(=O)OCC(=O)[C@]1(CC[C@@H]2[C@@]1(C[C@@H]([C@H]3[C@H]2CCC4=CC(=O)C=C[C@]34C)O)C)OC(=O)OCC C03938652
c1ccc(cc1)Cn2c(nnc2SCC(=O)NC(=O)c3ccc(cc3)OC(F)F)c4ccco4 C03465891
Cc1cccc(c1C)O[C@@H](C)c2nnc(n2CC=C)SCC(=O)Nc3ccc4c(c3)OCCO4 C39967369
CCCOc1ccc(cc1)[C@@H]2C(=C(C(=O)N2CC[NH+](C)C)[O-])C(=O)c3c(nc4n3cccc4C)C C40003695
CC[NH+](CC)c1ccc(cc1)c2nnc(o2)SCC(=O)N([C@H]3CCS(=O)(=O)C3)C4CCCC4 C17663752
c1ccc(c(c1)C(=O)OCC(=O)Nc2cc(ccc2n3cncn3)Cl)SCc4cscn4 C45869657
Cc1ccc(cc1)CN(Cc2cc3ccc(cc3[nH]c2=O)OC)[C@@H](c4nnnn4C(C)(C)C)C(C)C C13498749
CCC(C)(C)n1c(nnn1)[C@H](C(C)C)N(Cc2cc3ccc(c(c3[nH]c2=O)C)C)C[C@@H]4CCCO4 C13499121
CCOc1ccc(cc1)N(CC(=O)N/N=C/c2cc(n(c2C)c3cccc(c3)C)C)S(=O)(=O)C C58915295
c1ccc(cc1)n2c(nnc2SCCC(=O)NCc3ccc(cc3)F)Cn4c5ccccc5nn4 C20291333
Cc1cc(c(n1Cc2ccco2)C)C(=O)COC(=O)c3c(c4ccccc4o3)COc5ccccc5 C02626813
CCOc1cc(ccc1OCC#C)/C=C\2/C(=NN(C2=O)c3ccc(cc3)C(=O)OCC)C(F)(F)F C02168795
CCOc1cc(cc(c1OCC)OCC)C(=O)Oc2c(=O)c3ccccc3oc2c4ccco4 C01972160
CCOc1cc(c(cc1OCC)Br)COC(=O)c2cccc(c2)S(=O)(=O)N(C)C C09462437
CCN(CC)S(=O)(=O)c1ccc(cc1)C(=O)N(Cc2ccccc2)c3nc4ccc(cc4s3)OCC C09525201
CCCCn1c(=O)c2ccccc2n3c1nnc3SCC(=O)c4cc(n(c4C)[C@H](C)COC)C C10052222
Cc1ccc(c2c1sc(n2)N(CCCn3ccnc3)C(=O)CSc4ccc(cc4)OC)OC C10585227
Cc1cc(c(n1c2cc(cc(c2)C(=O)OC)C(=O)OC)C)C(=O)COC(=O)c3ccccc3F C10731054
Cc1cccc2c1nc(s2)N(C[C@@H]3CCCO3)C(=O)c4ccc(cc4)S(=O)(=O)N(CC=C)CC=C C10887695
Cc1cc(c(n1CCC(C)C)C)/C=C(\C#N)/C(=O)OCc2csc(n2)N(c3ccccc3)C(=O)C C11179376
CCOc1ccc(cc1OCC)C(=O)OCc2csc(n2)N(c3ccc(cc3C)C)C(=O)C C11341587
CCCN([C@H]1CCS(=O)(=O)C1)C(=O)COC(=O)Cc2c(nc(s2)c3ccccc3)c4cccs4 C12542924
CCOc1ccc(cc1CSC2=N/C(=C\c3ccco3)/C(=O)N2c4ccc(cc4)OC(F)F)C(=O)C C13098587
CCn1c2ccc(cc2nc1CCC(=O)Oc3cccc(c3Cl)Cl)S(=O)(=O)N(CC)CC C09129800
CC[C@@H](C(=O)OC)Sc1nnc(n1c2ccc(cc2)OC)CSc3nc(cc(n3)C)C C02706320
CN(Cc1cccs1)C(=O)CSc2nnc(n2c3ccccc3F)COc4ccc(cc4)OC C11022173
CC[C@H](C)N([C@@H]1CCS(=O)(=O)C1)C(=O)COC(=O)COc2cc(c(cc2C(C)C)Cl)C C14197790
CC[C@H](C)N([C@H]1CCS(=O)(=O)C1)C(=O)COC(=O)COc2cc(c(cc2C(C)C)Cl)C C14197792
CCCN(CCC)C(=O)c1csc(n1)CSc2nnc(n2c3ccc(cc3)F)c4ccco4 C16461366
CCOC(=O)CSc1nnc(n1c2cccc(c2)C(F)(F)F)CSc3nc(cc(n3)C)C C02706454
CC(C)Cc1nc(on1)COC(=O)c2cc(ccc2Cl)S(=O)(=O)N(C)Cc3ccccc3 C22525829
CCOc1ccc(cc1)OCc2nnc(n2c3ccc(cc3)Cl)SCc4nc(no4)C(C)C C22750504
CCN(CC)C(=O)COC(=O)c1cc(c(cc1Cl)Cl)S(=O)(=O)N(CC)c2ccccc2 C23555231
CCCCn1c2ccc(cc2nc1SCC(=O)N(CC#N)c3ccccc3)S(=O)(=O)N(C)C C23870393
CCc1ccc(cc1)c2nc(cs2)CSc3nnc(n3Cc4ccco4)CC(=O)OCC C24176315
CCOc1ccc(cc1)S(=O)(=O)N(CC(=O)N(C)Cc2ccccc2OC)c3ccc(cc3)F C30869178
Cc1ccc(cc1[N+](=O)[O-])C(=O)N(CCOC)Cc2cccn2Cc3cccc(c3)C(F)(F)F C33718317
CCCCN([C@@H](CC)c1nc2ccccc2c(=O)n1CCC)C(=O)c3ccc(c(c3)[N+](=O)[O-])Cl C35030007
CC[C@H](c1nc2ccccc2c(=O)n1c3ccc(cc3)OCC)N(CCOC)C(=O)c4ccco4 C35041588
CCCN([C@H](C)c1nc2ccccc2c(=O)n1c3cccc(c3C)Cl)C(=O)CCC(=O)OCC C35072827
CCn1c(=O)c2ccccc2nc1[C@H](C)N(CCCOC)S(=O)(=O)c3ccc(cc3)C(C)(C)C C35118214
CCCCCCOc1ccc(cc1)[C@@H]2c3c(=O)c4ccccc4oc3C(=O)N2CCN5CCOCC5 C35515366
CCS(=O)(=O)Oc1cccc(c1)CN(Cc2ccco2)S(=O)(=O)c3ccc(cc3)C(C)(C)C C35770518
CCOC(=O)c1c(c(c(n1C)C)C(=O)CN(C2CC2)S(=O)(=O)c3ccc(cc3)C(C)(C)C)C C35869385
CCCN(CC(=O)c1c(c(n(c1C)CC)C(=O)OC)C)S(=O)(=O)c2cccc(c2)C(F)(F)F C35869478
CCn1c(c(c(c1C(=O)OCC)C)C(=O)CN(Cc2ccco2)C(=O)c3ccc(cc3)C(F)(F)F)C C35993197
CCn1c(c(c(c1C(=O)OCC)C)C(=O)[C@@H](C)N(Cc2ccco2)C(=O)c3ccccc3Cl)C C36004866
CC(C)Cn1c(cnc1S(=O)(=O)Cc2cccc(c2)Cl)CN(CC=C)C(=O)c3ccc(cc3)OC C36030213
Cc1ccccc1CS(=O)(=O)c2ncc(n2CC(C)C)CN(C[C@@H]3CCCO3)C(=O)CC(C)C C36039784
CCCCn1c(nnc1SCC(=O)c2cc(n(c2C)[C@H](C)COC)C)c3ccc(cc3)OC C36800221
CC(C)(C)CC(=O)N(CCCN1CCOCC1)CCc2nc(no2)c3ccc(cc3)Br C37381324
CCOc1ccc(cc1)OCC(=O)N(CCCN2CCOCC2)c3nc4cc(c(cc4s3)C)C C36706791
CCC(CC)n1c(nnc1SCc2nc(on2)c3ccsc3)COc4ccccc4Cl C39554076
CCCCCOc1ccc(cc1OCC)[C@H]2c3c(=O)c4cc(ccc4oc3C(=O)N2Cc5ccco5)F C39840448
CCCOc1ccc(cc1)/C=C/c2nc3n(n2)c(=O)/c(=C/c4ccc(c(c4)OCC)OCC)/s3 C40015610
CCOc1cc(ccc1OC(=O)COc2ccccc2Br)/C=C(\C#N)/C(=O)OCC C40867321
c1ccc(cc1)c2nnc(n2c3ccccc3)SCC(=O)OCC(=O)N(CC#N)c4ccccc4 C09094375
Cc1cc(ccc1Cl)N(CCC#N)C(=O)COC(=O)/C=C/c2ccc(c(c2)OC)OC(F)F C45352288
CCN(CC)C(=O)c1coc(n1)CSc2nnc(n2c3cccc(c3)C(F)(F)F)Cc4ccccc4 C00963794
CC(C)CCn1c(nnc1SCCCN2C(=O)c3ccccc3C2=O)COc4ccccc4 C57648764
CC[C@@H](C)NS(=O)(=O)c1ccc(cc1)S(=O)(=O)N(Cc2ccccc2)Cc3cccc(c3OC)OC C00933176
CCOCCCN([C@@H](c1ccc(cc1)C)C(=O)NC(C)(C)C)C(=O)Cn2nc(nn2)c3ccc(cc3)Cl C06600033
CCOc1cc(cc(c1OCC)OCC)C(=O)Oc2c(c(nn2C(C)(C)C)C)S(=O)(=O)c3ccccc3 C09558987
CCCCN(CCCC)S(=O)(=O)c1ccc(cc1)C(=O)N(C[C@H]2CCCO2)c3nc4ccccc4s3 C10867086
CCOC(=O)c1cccc(c1)N([C@H](c2ccncc2)C(=O)NCCC(C)C)C(=O)Cn3c4ccccc4nn3 C13031074
CC[C@H](c1nc2ccccc2c(=O)n1c3cccc(c3)C)N(CCc4ccccc4)C(=O)CCC(=O)OCC C16426185
CCCCN(Cc1cccn1Cc2ccc(cc2)Br)C(=O)CN(CCCOCC)C(=O)N(C)C C16462828
CC[NH+](CC)CCCN1[C@H](C(=C(C1=O)[O-])C(=O)c2ccc3c(c2)C[C@H](O3)C)c4cccc(c4)OCCC(C)C C20266819
CCCCCOc1ccc(cc1)[C@H]2C(=C(C(=O)N2CCC[NH+](CC)CC)[O-])C(=O)c3ccc4c(c3)C[C@@H](O4)C C20324592
CCOc1ccc(cc1OCC)CNC(=O)CN(c2ccc(cc2)C(C)C)S(=O)(=O)c3ccc(cc3)C C22319300
CC[NH+](CC)CCN1[C@H](C(=C(C1=O)[O-])C(=O)c2ccc(cc2C)OCC)c3cccc(c3)Oc4ccccc4 C24080988
CCCCCn1c(c(c(n1)C)/C=N/NC(=O)CSc2nnc(n2c3ccccc3)c4ccc(cc4)OC)C C25575119
Cc1c(cc(n1CCCOC)c2csc(n2)COc3cc(cc(c3)Cl)Cl)C(=O)NCCCOC C33560112
CCCCOc1ccc(cc1)[C@@H]2C(=C(C(=O)N2CC[NH+](CC)CC)[O-])C(=O)c3ccc(c(c3)C)OCC(C)C C34918340
CCCCCOc1ccc(cc1)[C@H]2C(=C(C(=O)N2CC[NH+](CC)CC)[O-])C(=O)c3ccc(c(c3)C)OC(C)C C34920101
Cc1ccccc1n2c(cc(n2)C(C)(C)C)NC(=O)CN(CCCOC)C(=O)COc3ccc(cc3)Cl C35142854
CCCCCC(=O)N[C@@H](Cc1ccccc1)c2nnc(n2c3ccc(cc3)[N+](=O)[O-])SCc4ccccc4 C35200772
CC[C@H](C)N(Cc1cccn1Cc2ccccc2C)C(=O)CN(CCC(C)C)C(=O)c3cccc(c3)[N+](=O)[O-] C35393277
CCCCCOc1ccc(cc1OCC)[C@@H]2C(=C(C(=O)N2CC[NH+](C)C)[O-])C(=O)c3c(nc4n3cccc4)C C35419999
CCCOc1ccc(cc1OCC)[C@H]2C(=C(C(=O)N2CC[NH+](CC)CC)[O-])C(=O)c3c(nc4n3cccc4)C C35420104
CCCCCOc1ccc(cc1)[C@H]2C(=C(C(=O)N2CCC[NH+](CC)CC)[O-])C(=O)c3c(nc4n3cccc4)C C35420396
Cc1ccccc1COc2ccc(cc2)C(=O)C3=C(C(=O)N([C@H]3c4ccc(cc4)OCC=C)CC[NH+](C)C)[O-] C35445505
CCCCOc1ccc(cc1OCC)[C@H]2C(=C(C(=O)N2CC[NH+](C)C)[O-])C(=O)c3c(n4cccc(c4n3)C)C C35484377
CCCCCCOc1ccc(cc1)[C@H]2C(=C(C(=O)N2CCC[NH+](CC)CC)[O-])C(=O)c3c(nc(s3)C)C C35568293
CCCCCC(=O)N1CCN(C[C@@H]1C)c2cc(nc(n2)SCC(=O)NCCCN3CCOCC3)Cl C35726924
CCCN(CC(=O)N(Cc1ccc(cc1)F)Cc2c(ccs2)C)C(=O)Nc3ccc(cc3)C(=O)OCC C35775419
CCn1c(c(c(c1C(=O)OCC)C)C(=O)CN(Cc2ccco2)S(=O)(=O)c3ccc(cc3)C(C)(C)C)C C35869505
CC(C)CC(=O)N(CCOC)CC(=O)Nc1nc(cn1c2ccc(c(c2)OC)OC)c3ccc(cc3)Cl C36051958
CCCCNC(=O)[C@@H](c1cc(ccc1Cl)[N+](=O)[O-])N(Cc2ccco2)C(=O)CCc3ccc(cc3)OC C36501178
CCCCC/C=C/C(=O)N(Cc1ccc(o1)C)[C@H](C(CC)CC)C(=O)NCS(=O)(=O)c2ccc(cc2)C C36557541
CCCCC/C=C/C(=O)N(CCC)[C@@H](c1ccc(cc1)[N+](=O)[O-])C(=O)NCS(=O)(=O)c2ccc(cc2)C C36563689
CCCCC(=O)N(CCC)[C@@H](c1cc(ccc1Cl)[N+](=O)[O-])C(=O)NCS(=O)(=O)c2ccc(cc2)C C36578941
CC[NH+](CC)CCCN1[C@H](C(=C(C1=O)[O-])C(=O)c2cnn(c2C)c3ccccc3)c4ccc(cc4)OCC=C C33813508
Cc1cc(nc(n1)SCc2c(nnn2c3ccc(cc3)OC(F)(F)F)C(=O)NCCCOC(C)C)C C38491735
Cc1ccc(cc1)SCCCC(=O)N(CCCN2CCOCC2)c3nc4c(ccc(c4s3)OC)OC C36717166
CCCCCN(CCCCC)S(=O)(=O)c1ccc(c(c1)C2=NC(=O)[C@H]3C(=N2)C(=NN3C)CCC)OCC C39557190
CCCCCOc1ccc(cc1OCC)[C@H]2c3c(=O)c4cc(ccc4oc3C(=O)N2CCCOC(C)C)F C39840510
CCOc1cc(ccc1OCC=C)[C@@H]2C(=C(C(=O)N2CCC[NH+](C)C)[O-])C(=O)c3c(nc4n3cccc4C)C C40003487
CCCC[NH+](CCCC)CCCN1[C@H](C(=C(C1=O)[O-])C(=O)c2ccc(cc2)OCC)c3cccc(c3)[N+](=O)[O-] C40019278
CCCC[NH+](CCCC)CCCN1[C@@H](C(=C(C1=O)[O-])C(=O)c2ccc(cc2)OCC)c3ccc(cc3)[N+](=O)[O-] C40019279
CCCC[NH+](CCCC)CCCN1[C@H](C(=C(C1=O)[O-])C(=O)c2ccc(cc2)OCC)c3ccc(cc3)N(C)C C40019318
CCCC[NH+](CCCC)CCCN1[C@H](C(=C(C1=O)[O-])C(=O)c2ccc(c(c2)C)OC)c3cccc(c3)[N+](=O)[O-] C40019428
CCCC[NH+](CCCC)CCCN1[C@H](C(=C(C1=O)[O-])C(=O)c2c(nc(s2)C)C)c3ccc(cc3)OCC=C C40019792
CCCC[NH+](CCCC)CCCN1[C@@H](C(=C(C1=O)[O-])C(=O)c2cccc(c2)OCC)c3ccc(cc3)N(C)C C40020278
CC(C)(c1ccccc1)c2ccc(cc2)OCC(=O)Oc3ccc4cc(c(=O)oc4c3)C(=O)NCCCOC C40896357
CCCOC(=O)C1=C(Nc2nc(nn2[C@@H]1c3ccc(c(c3)OC)OCC(=O)N(CC)CC)SCCC)C C40982461
CCC[C@@H](c1nnnn1Cc2ccc(cc2)OC)N(Cc3ccccc3)Cc4cc5cc(ccc5[nH]c4=O)OC C01335476
CC[C@H](c1nnnn1Cc2ccco2)N(Cc3ccc(cc3)OC)Cc4cc5cc(ccc5[nH]c4=O)OCC C13495205
CCC[C@H](c1nnnn1Cc2ccco2)N(Cc3ccc(cc3)OC)Cc4cc5cc(ccc5[nH]c4=O)OC C13499357
CCCCN(CCCC)C(=O)c1cn(nc1S(=O)(=O)N2CCN(CC2)c3ccccc3Cl)CCC C67337403
