# Supplementary material for: PyRMD Studio: A Unified Suite for Next-Generation, AI-Powered Virtual Screening
Source: J Chem Inf Model. 2026 May 19;66(11):6197–203. doi: 10.1021/acs.jcim.6c00648 (PMC13250901; doi:10.1021/acs.jcim.6c00648)
Supplement: Supplementary file 2 [file ci6c00648_si_002.zip › decoys/fx1a_decoys.dat]

# PUBCHEM_COMPOUND_CID	ID	SMILES
366	MUV_846_D_1	CC(=O)Oc1ccc2c(C)cc(=O)oc2c1
1922	MUV_846_D_2	Cn1c2nc(-c3ccccc3)[nH]c2c(=O)n(C)c1=O
2015	MUV_846_D_3	O=c1c2ccccc2[nH]c2ccccc21
2022	MUV_846_D_4	Nc1nc(=O)c2ncn(COCCO)c2[nH]1
2170	MUV_846_D_5	Clc1ccc2c(c1)C(N1CCNCC1)=Nc1ccccc1O2
2480	MUV_846_D_6	CCCCN(CCCC)CCCOC(=O)c1ccc(N)cc1
2733	MUV_846_D_7	O=c1[nH]c2cc(Cl)ccc2o1
3242	MUV_846_D_8	COc1cc(C)nn1-c1nc(C)cc(OC)n1
3332	MUV_846_D_9	O=C(O)Cc1ccc(-c2ccccc2)cc1
3335	MUV_846_D_10	O=C(O)CCC(=O)c1ccc(-c2ccccc2)cc1
3339	MUV_846_D_11	CC(C)OC(=O)C(C)(C)Oc1ccc(C(=O)c2ccc(Cl)cc2)cc1
3371	MUV_846_D_12	O=C(O)c1ccccc1Nc1cccc(C(F)(F)F)c1
3454	MUV_846_D_13	Nc1nc(=O)c2ncn(COC(CO)CO)c2[nH]1
3516	MUV_846_D_14	COc1ccccc1OCC(O)CO
3676	MUV_846_D_15	CCN(CC)CC(=O)Nc1c(C)cccc1C
3715	MUV_846_D_16	COc1ccc2c(c1)c(CC(=O)O)c(C)n2C(=O)c1ccc(Cl)cc1
3747	MUV_846_D_17	CC(C)Oc1ccc2c(c1)occ(-c1ccccc1)c2=O
3825	MUV_846_D_18	CC(C(=O)O)c1cccc(C(=O)c2ccccc2)c1
3828	MUV_846_D_19	COc1c2occc2c(OC)c2c(=O)cc(C)oc12
3830	MUV_846_D_20	c1coc(CNc2ncnc3nc[nH]c32)c1
3969	MUV_846_D_21	CCCc1c(OCCCCc2nn[nH]n2)ccc(C(C)=O)c1O
4197	MUV_846_D_22	Cc1[nH]c(=O)c(C#N)cc1-c1ccncc1
4463	MUV_846_D_23	Cc1ccnc2c1NC(=O)c1cccnc1N2C1CC1
4495	MUV_846_D_24	CS(=O)(=O)Nc1ccc([N+](=O)[O-])cc1Oc1ccccc1
4879	MUV_846_D_25	Nc1ncnc2c1cnn2-c1ccccc1
4891	MUV_846_D_26	O=C(C1CCCCC1)N1CC(=O)N2CCc3ccccc3C2C1
4911	MUV_846_D_27	CCCN(CCC)S(=O)(=O)c1ccc(C(=O)O)cc1
5320	MUV_846_D_28	CC(=O)NS(=O)(=O)c1ccc(N)cc1
6023	MUV_846_D_29	[Na+].CC(=O)OCC1=C(C(=O)[O-])N2C(=O)C(NC(=O)Cc3cccs3)C2SC1
6081	MUV_846_D_30	Cl.COc1ccc(OC)c(C(O)C(C)N)c1
6292	MUV_846_D_31	Cc1ccccc1-n1c(C)nc2ccccc2c1=O
6674	MUV_846_D_32	CC(CCC(=O)O)C1CCC2C3C(=O)CC4CC(=O)CCC4(C)C3CC(=O)C12C
6760	MUV_846_D_33	COc1ccc2c(nc3occc3c2OC)c1OC
6772	MUV_846_D_34	CCc1ccc2c(c1)C(=O)c1ccccc1C2=O
7619	MUV_846_D_35	c1ccc2sc(SN3CCOCC3)nc2c1
8096	MUV_846_D_36	O=C(O)CCSCCC(=O)O
8691	MUV_846_D_37	Cl.Nc1ccc(N=Nc2ccccc2)c(N)n1
9498	MUV_846_D_38	O=C(NN=C1CCCC1)c1ccc([N+](=O)[O-])cc1
10212	MUV_846_D_39	CC(C)=CCOc1c2occc2cc2ccc(=O)oc21
11989	MUV_846_D_40	CSc1nc2ccccc2s1
12897	MUV_846_D_41	CCC1(c2ccccc2)C(=O)N(C)C(=O)N(C)C1=O
13918	MUV_846_D_42	O=C(Nc1ccccc1Cl)c1ccccc1
15629	MUV_846_D_43	CON(C)C(=O)Nc1ccc(Cl)cc1
20262	MUV_846_D_44	Nc1ncnc2c1ncn2Cc1ccccc1
22883	MUV_846_D_45	O=C(O)COc1ccc(Cl)cc1CO
30553	MUV_846_D_46	COC(=O)c1cc2ccccc2oc1=O
31736	MUV_846_D_47	O=C(O)c1ccccc1C(=O)OCc1ccccc1
37839	MUV_846_D_48	CC12CC1(C=O)C(C=O)=CC1CC(C)(C)CC12
38280	MUV_846_D_49	CCCOC(=O)c1cc2ccccc2oc1=O
43234	MUV_846_D_50	CCCC1COC(Cn2cncn2)(c2ccc(Cl)cc2Cl)O1
55662	MUV_846_D_51	O=c1oc2ccccc2c2c1ncn2-c1ccccc1
62362	MUV_846_D_52	C=CCc1ccc(OC(=O)c2ccccc2)c(OC)c1
62389	MUV_846_D_53	c1nc2ncnc(NCc3ccccc3)c2[nH]1
62857	MUV_846_D_54	Cl.CNCCC(Oc1ccc(C(F)(F)F)cc1)c1ccccc1
62935	MUV_846_D_55	Cl.O=c1n2ccccc2nn1CCCN1CCN(c2cccc(Cl)c2)CC1
63364	MUV_846_D_56	Cc1nc2ccccc2c(=O)n1-c1ccccc1[N+](=O)[O-]
66266	MUV_846_D_57	Cl.OC(CCCN1CCCCC1)(c1ccccc1)c1ccccc1
66377	MUV_846_D_58	CCc1cn(C2CC(O)C(CO)O2)c(=O)[nH]c1=O
66593	MUV_846_D_59	O=c1cc[nH]c2cc(Cl)ccc12
66804	MUV_846_D_60	CCN(CC)S(=O)(=O)c1ccc(OC)c(N)c1
67001	MUV_846_D_61	CCN(c1ccccc1)S(=O)(=O)c1cc([N+](=O)[O-])ccc1N
68437	MUV_846_D_62	COc1ccc2c(c1OC)C(=O)OC2
69030	MUV_846_D_63	Cc1ccc(S(=O)(=O)c2ccc(C)cc2)cc1
69175	MUV_846_D_64	COc1ccc(C=O)c(OC)c1
70385	MUV_846_D_65	O=c1oc2ccccc2cc1-c1ccccc1
70557	MUV_846_D_66	CCCCn1cnc2c1c(=O)n(C)c(=O)n2C
70849	MUV_846_D_67	CCOC(=O)C1=C(C)NC(C)=C(C(=O)OCC)C1
72414	MUV_846_D_68	CC(=O)OC1C(OC(=O)CC(C)C)c2c(ccc3ccc(=O)oc32)OC1(C)C
72892	MUV_846_D_69	O=S(=O)(NCCNS(=O)(=O)c1ccccc1)c1ccccc1
72897	MUV_846_D_70	O=[N+]([O-])c1ccc2c(c1)oc1ccccc12
73249	MUV_846_D_71	Cc1cc(C)nc(Nc2nc3ccccc3[nH]2)n1
73324	MUV_846_D_72	Cc1cccc(C)c1N1C(=O)c2ccccc2C1=O
74177	MUV_846_D_73	OC(c1ccccc1)(c1ccccc1)c1ccncc1
74469	MUV_846_D_74	COc1ccc(OC)c(CC(=O)O)c1
74969	MUV_846_D_75	COc1cccc(OCC(=O)O)c1
75680	MUV_846_D_76	Cc1cc(=O)[nH]c2cc(Cl)ccc12
75879	MUV_846_D_77	O=C(c1ccc(C(=O)N2CCCCCC2=O)cc1)N1CCCCCC1=O
76443	MUV_846_D_78	CCOC(=O)CC(=O)c1cc(OC)c(OC)c(OC)c1
76613	MUV_846_D_79	COc1ccc(C(=O)CCC(=O)O)cc1
76915	MUV_846_D_80	CC(C)(C)C1=CC(=O)C(=O)C(C(C)(C)C)=C1
77069	MUV_846_D_81	CCOc1ccc(C(=O)O)cc1OC
77875	MUV_846_D_82	COC(=O)c1ccc(OCCOc2ccc(C(=O)OC)cc2)cc1
78263	MUV_846_D_83	CCOC(=O)c1cc(CC)sc1N
78379	MUV_846_D_84	O=C(O)CCCCCN1C(=O)CSC1=S
79322	MUV_846_D_85	O=C(O)c1ccc(S(=O)(=O)c2ccccc2)cc1
79416	MUV_846_D_86	O=C(O)c1cc(Cl)c2ccccc2c1O
80103	MUV_846_D_87	COc1ccc2c(c1O)C(=O)c1ccccc1C2=O
81585	MUV_846_D_88	N#CCc1nn(-c2ccccc2)c(N)c1C#N
81857	MUV_846_D_89	O=C(c1cccc(C(=O)N2CCCCCC2=O)c1)N1CCCCCC1=O
81867	MUV_846_D_90	O=C1c2ccccc2C(=O)N1c1ccc(Cl)cc1
81994	MUV_846_D_91	CCOC(=O)C(C(=O)OCC)C(=O)c1cc(OC)c(OC)c(OC)c1
82719	MUV_846_D_92	COc1ccc(C(=O)c2ccc(Cl)cc2)cc1
85270	MUV_846_D_93	CCOC(=O)c1cnn(-c2ccccc2)c1N
85445	MUV_846_D_94	Cc1cc(Cl)ccc1OC(C)C(=O)O
85565	MUV_846_D_95	COc1cc(OC)c(NC(=O)CC(C)=O)cc1Cl
87615	MUV_846_D_96	O=[N+]([O-])c1ccc(NCc2ccccc2)c2nonc21
88309	MUV_846_D_97	Cc1[nH]c(=O)[nH]c1C(=O)CCCCC(=O)O
88881	MUV_846_D_98	COc1cc(OC)c2c(=O)cc(-c3ccccc3)oc2c1
90407	MUV_846_D_99	O=C(NCCO)c1ccccc1O
95022	MUV_846_D_100	O=C(c1ccccc1)C1C(=O)c2ccccc2C1=O
95365	MUV_846_D_101	O=C1OC(c2ccccc2)c2ccccc21
95651	MUV_846_D_102	COc1ccccc1C(=O)C(O)c1ccccc1OC
95808	MUV_846_D_103	O=C(c1cc2ccccc2o1)c1ccccc1
96737	MUV_846_D_104	Brc1cccc(-c2nnc(-c3ccccc3)o2)c1
97654	MUV_846_D_105	Cc1ccc(S(=O)(=O)CC(=O)c2ccccc2)cc1
98630	MUV_846_D_106	COc1ccc(C2(C(=O)O)CCCC2)cc1
100028	MUV_846_D_107	CCC(C)c1ccc(O)c(N)c1
100319	MUV_846_D_108	O=c1ccnc(Sc2ncccc2[N+](=O)[O-])[nH]1
102032	MUV_846_D_109	[K+].CC12CCC3c4ccc(OS(=O)(=O)[O-])cc4CCC3C1CCC2=O
102928	MUV_846_D_110	COc1ccc(C2CC(=O)c3ccccc3O2)cc1
103958	MUV_846_D_111	CS(=O)(=O)Nc1ccccc1Oc1ccccc1
108104	MUV_846_D_112	COc1cc2ccc(=O)oc2c2ccoc21
111488	MUV_846_D_113	Cc1cc(=O)n(CCc2ccccc2)c(O)c1C#N
112609	MUV_846_D_114	Cc1sc2ccccc2[n+]1CCC(C)S(=O)(=O)[O-]
118853	MUV_846_D_115	O=C(Nc1ccc(Cl)cc1)N1CCCC1
123504	MUV_846_D_116	O=C(c1ccc(O)cc1)c1ccc(Cl)cc1
124095	MUV_846_D_117	COc1ccc(C=NNc2nncc3ccccc32)cc1
136420	MUV_846_D_118	COc1ccc(-c2coc3cc(OC)cc(OC)c3c2=O)cc1
136999	MUV_846_D_119	O=c1cc(O)sc(-c2ccc(Cl)cc2)n1
141707	MUV_846_D_120	Cc1cc([N+](=O)[O-])ccc1N(C)C
145611	MUV_846_D_121	CCN(CC)c1ccc2c(Cl)cc(=O)oc2c1
147560	MUV_846_D_122	CCc1sc(N)nc1-c1ccccc1
148769	MUV_846_D_123	CC(=O)Oc1cc2oc(=O)cc(C)c2cc1OC(C)=O
151368	MUV_846_D_124	CC(=O)Nc1ccc2[nH]c3ccccc3c2c1
160212	MUV_846_D_125	CC(=O)C(Cl)C(=O)Nc1ccccc1
160544	MUV_846_D_126	CC1(C)OC1COc1c2ccoc2cc2oc(=O)ccc21
169117	MUV_846_D_127	[Na+].COc1ccc2cc(C(C)C(=O)[O-])ccc2c1
169313	MUV_846_D_128	O=C(O)CCc1c2ccccc2[nH]c1C(=O)O
170158	MUV_846_D_129	Cc1ccc(NC(=O)CCl)c(C)c1
174572	MUV_846_D_130	Cc1cc(C)cc(Oc2ccc(N)cc2)c1
179503	MUV_846_D_131	COc1ccc2c(C)c(Cl)c(=O)oc2c1
182362	MUV_846_D_132	O=c1cc(-c2ccc(O)cc2)oc2ccc(O)cc12
200370	MUV_846_D_133	Cl.CN(C)CCC(=O)c1ccc(Cl)cc1
200556	MUV_846_D_134	Cl.OC1(c2ccc(F)cc2)CCNC1
200753	MUV_846_D_135	COc1ccc(NC(=O)N2CCCCC2)cc1
202020	MUV_846_D_136	COc1ccccc1OC(C)C(=O)O
202061	MUV_846_D_137	Cl.CCN(CCO)Cc1csc2ccc(Br)cc12
202725	MUV_846_D_138	O=C(Nc1cccnc1)c1cccnc1
202792	MUV_846_D_139	O=c1cc(-c2ccccc2)nc2nc[nH]n21
202918	MUV_846_D_140	COc1ccc(Nc2ccccc2C(=O)O)cc1
206793	MUV_846_D_141	CCN1CCn2c3ccc(C)cc3c3c2C1CCC3
207582	MUV_846_D_142	Cc1cc(=O)oc2cc3c(cc12)OCCO3
213329	MUV_846_D_143	Cc1ccc(C)n1-c1cccc(C(=O)O)c1
219131	MUV_846_D_144	Cc1ccc(C(=O)c2ccc([N+](=O)[O-])cc2)cc1
220023	MUV_846_D_145	Cc1ccc(S(=O)(=O)N(C)c2ccccc2)cc1
220272	MUV_846_D_146	CCOC(=O)C1=C(C)NC(=O)NC1c1ccccc1
221045	MUV_846_D_147	O=C(O)CCN(CCC(=O)O)S(=O)(=O)c1ccccc1
221107	MUV_846_D_148	Cn1cnc2c1ncnc2NCc1ccco1
221396	MUV_846_D_149	CC(C)C(=O)NNc1ccccc1
221427	MUV_846_D_150	O=C(Nc1ccccc1)Nc1ccccn1
223561	MUV_846_D_151	Cn1c(Oc2ccccc2)nc2c1c(=O)n(C)c(=O)n2C
223732	MUV_846_D_152	Cc1cccc(Nc2ncnc3c2cnn3C)c1
223910	MUV_846_D_153	COC(=O)CSc1ccccc1C(=O)OC
224199	MUV_846_D_154	O=S(=O)(Nc1ccccn1)c1ccc(Cl)cc1
224214	MUV_846_D_155	O=Cc1ccccc1OCCOc1ccccc1C=O
224481	MUV_846_D_156	O=C(CCl)N(c1ccccc1)c1ccccc1
225434	MUV_846_D_157	Nc1c(C(=O)O)nnn1Cc1ccccc1
226558	MUV_846_D_158	CCOC(=O)CNC(=O)c1ccccc1
227363	MUV_846_D_159	COc1cccc2cc(C(C)=O)c(=O)oc21
227593	MUV_846_D_160	CCOC(=O)c1c(C)[nH]c(C)c1C=O
228478	MUV_846_D_161	Cc1[nH]c2c(cccc2C)c1CC(=O)O
228533	MUV_846_D_162	CC(=O)Oc1ccc(S(=O)(=O)c2ccc(OC(C)=O)cc2)cc1
229016	MUV_846_D_163	O=c1cc(-c2ccc(O)cc2)oc2ccccc12
229357	MUV_846_D_164	O=C(O)c1ccc(S(=O)(=O)NC2CCCCC2)cc1
229604	MUV_846_D_165	O=C(NS(=O)(=O)c1ccccc1)c1ccccc1
230485	MUV_846_D_166	O=C(NC(=O)c1ccccc1)NC(=O)c1ccccc1
231380	MUV_846_D_167	O=C1c2ccccc2C(=O)N1CCc1ccccn1
232341	MUV_846_D_168	O=C(Nc1cccc(Cl)c1)OCc1ccccn1
232613	MUV_846_D_169	COc1cccc(OC)c1OCCCN1CCOCC1
236268	MUV_846_D_170	Cc1nc2ccc(C(=O)O)cc2nc1C
239013	MUV_846_D_171	CCOC(=O)C(CCCOc1ccccc1)C(=O)OCC
241166	MUV_846_D_172	O=c1ccnc(SCc2ccccc2Cl)[nH]1
242755	MUV_846_D_173	O=[N+]([O-])c1ccc(Cl)c2cccnc21
245648	MUV_846_D_174	O=C(CCc1ccccc1)Nc1cccc([N+](=O)[O-])c1
245839	MUV_846_D_175	Cc1ccc(NCN2C(=O)c3ccccc3C2=O)c(C)c1
247203	MUV_846_D_176	O=[N+]([O-])c1cccc(S(=O)(=O)N2CCCC2)c1
247209	MUV_846_D_177	COc1ccc(S(=O)(=O)N2CCCCC2)cc1
247212	MUV_846_D_178	COc1ccc(S(=O)(=O)N2CCCCCC2)cc1
248360	MUV_846_D_179	O=C(O)CSCc1ccc(Cl)cc1
250687	MUV_846_D_180	COc1ccc(N2C(=O)c3ccccc3C2=O)cc1
251641	MUV_846_D_181	CCOC(=O)c1cnc(SCc2ccccc2)nc1N
252022	MUV_846_D_182	COC(=O)C1(C)CCc2cc(OC)ccc2C1=O
253834	MUV_846_D_183	COc1ccc2c(=O)cc(-c3ccccc3)n(C)c2c1
254792	MUV_846_D_184	O=c1cc(-c2ccco2)oc2ccc(Cl)cc12
254793	MUV_846_D_185	CC(=O)c1cc(Cl)ccc1OC(=O)c1ccco1
255292	MUV_846_D_186	O=C1c2ccccc2C(=O)N1OCc1ccccc1
256117	MUV_846_D_187	Cn1c(=O)cc(NCc2ccccc2)[nH]c1=O
257030	MUV_846_D_188	O=C(Nc1ccccc1)C1CCCCC1
257242	MUV_846_D_189	c1csc(C2Nc3cccc4cccc(c43)N2)c1
258011	MUV_846_D_190	Cc1ccc(S(=O)(=O)N(C)c2ccc(C(=O)O)cc2)cc1
259002	MUV_846_D_191	Cc1ccc(S(=O)(=O)NC(Cc2cnc[nH]2)C(=O)O)cc1
259639	MUV_846_D_192	COc1ccc(OC)c(C(=O)c2ccc(C(=O)c3cc(OC)ccc3OC)cc2)c1
260645	MUV_846_D_193	O=[N+]([O-])c1cc(Cl)c2cccnc2c1O
261524	MUV_846_D_194	O=C(O)CS(=O)(=O)CC(=O)O
261898	MUV_846_D_195	CCOC(=O)c1c(C)[nH]c(-c2csc(C)n2)c1C
264200	MUV_846_D_196	CCCCS(C)=NS(=O)(=O)c1ccc(C)cc1
265192	MUV_846_D_197	CC1=Cc2ccccc2C(C#N)N1C(=O)c1ccccc1
265714	MUV_846_D_198	O=c1cc(-c2ccc3c(c2)OCO3)oc2ccccc12
266054	MUV_846_D_199	COc1ccc(OC)c2c1C(=O)c1ccccc1C2=O
267548	MUV_846_D_200	O=C(O)CCC1COc2ccccc2O1
267579	MUV_846_D_201	O=C1c2cccc3cccc(c32)C(=O)N1Cc1ccccc1
268208	MUV_846_D_202	CC(=O)Oc1ccc2c(c1)oc(C)c(-c1ccccc1)c2=O
269609	MUV_846_D_203	Cc1cc(=O)oc2cc(OS(C)(=O)=O)ccc12
272502	MUV_846_D_204	CC(=O)Nc1ccc(S(=O)(=O)c2ccc(C)cc2)cc1
272514	MUV_846_D_205	O=C1Cc2ccccc2C(=O)N1Cc1ccccc1
272783	MUV_846_D_206	O=C1c2cccc([N+](=O)[O-])c2C(=O)N1c1ccccc1
273360	MUV_846_D_207	Cc1ccc(S(=O)(=O)NCC(=O)OCc2ccccc2)cc1
273362	MUV_846_D_208	O=C(O)C(Cc1ccccc1)NC(=O)c1ccccc1
273955	MUV_846_D_209	O=S(=O)(Cc1ccccc1)N1CCCCC1
280747	MUV_846_D_210	O=C(O)C1CCN(C(=O)Cc2ccccc2)CC1
283081	MUV_846_D_211	O=C1N(O)C2(C=CCCC2)C(=NO)C12CCCCC2
284329	MUV_846_D_212	CC(=O)Oc1ccccc1N(C(C)=O)S(=O)(=O)c1ccc(C)cc1
285318	MUV_846_D_213	O=[N+]([O-])c1cc(Cl)ccc1N1CCCCC1
286220	MUV_846_D_214	O=C(NS(=O)(=O)c1ccc(Cl)cc1)c1ccccc1
286290	MUV_846_D_215	COc1ccc(CCNC(=O)Cc2cc(OCc3ccccc3)c(OC)cc2[N+](=O)[O-])cc1OC
286520	MUV_846_D_216	CCOC(=O)c1ccc(N2C(=O)C=CC2=O)cc1
286532	MUV_846_D_217	COc1ccc(C(=O)c2no[n+]([O-])c2C(=O)c2ccc(OC)cc2)cc1
287624	MUV_846_D_218	COc1ccc(C(=O)CCC(=O)O)c(C)c1
288411	MUV_846_D_219	COc1cc2c3c(c1OC)C1(C=CC(=O)C=C1)CC3N(C(C)=O)CC2
294713	MUV_846_D_220	Cc1ccc(S(=O)(=O)N(CC(=O)O)Cc2ccccc2)cc1
294770	MUV_846_D_221	COc1cc(C=C(C(C)=O)C(C)=O)ccc1O
295703	MUV_846_D_222	CCOC(=O)c1cnc(SC)nc1Sc1ccccc1
297427	MUV_846_D_223	CC(c1ccccc1)n1cncc1C(=O)O
299857	MUV_846_D_224	COC(=O)C1=CNC=C(C(=O)OC)C1c1ccccc1Cl
300351	MUV_846_D_225	Cc1ccc(S(=O)(=O)NN=Cc2cccs2)cc1
300901	MUV_846_D_226	COc1ccc(CCNC(=O)c2ccc(Cl)cc2)cc1OC
301065	MUV_846_D_227	O=C(Oc1ccc([N+](=O)[O-])cc1)c1ccc2ccccc2n1
302495	MUV_846_D_228	CCOC(=O)c1cccnc1NC(=O)c1ccccc1
304868	MUV_846_D_229	Cc1ccc(C(=O)c2ccccc2C(=O)O)cc1C
305309	MUV_846_D_230	O=C1c2cccc3cccc(c32)C(=O)N1Cc1ccco1
306162	MUV_846_D_231	Cc1cc(NC(=O)Nc2cccc3ccccc32)no1
306227	MUV_846_D_232	O=C(Nc1cccc(C(F)(F)F)c1)c1ccco1
306655	MUV_846_D_233	CN(C(=O)c1ccccc1Cl)C1CCCCC1
306691	MUV_846_D_234	O=C(NC1CCCCC1)Sc1ccc(Cl)cc1
306826	MUV_846_D_235	O=S(=O)(Nc1nccs1)c1ccc(Cl)cc1
308938	MUV_846_D_236	CCOC(=O)COc1ccc([N+](=O)[O-])cc1
309534	MUV_846_D_237	O=C(COc1ccccc1)Nc1ccccc1Cl
310128	MUV_846_D_238	COc1ccccc1NS(=O)(=O)c1ccc(Cl)cc1
310129	MUV_846_D_239	CC1CCN(S(=O)(=O)c2ccc(Cl)cc2)CC1
310608	MUV_846_D_240	COc1ccc(C2C(=O)c3ccccc3C2=O)cc1OC
312385	MUV_846_D_241	O=C(Nc1ccccc1)c1cnc[nH]1
313633	MUV_846_D_242	Clc1nn2cnnc2c2ccccc12
314707	MUV_846_D_243	O=[N+]([O-])c1ccc(C=Nc2cccc3ccccc32)s1
314941	MUV_846_D_244	ClCc1nnc(-c2ccccc2)o1
319319	MUV_846_D_245	Cc1ccc(S(=O)(=O)NC(CC(N)=O)C(=O)O)cc1
319575	MUV_846_D_246	O=C1C=C(NCc2ccccc2)CCC1
321075	MUV_846_D_247	Cc1cc(C)n(-c2cc(N3CCOCC3)ncn2)n1
322321	MUV_846_D_248	O=c1c2ccccc2ncn1-c1cccc(Cl)c1
324787	MUV_846_D_249	N#Cc1ccccc1NCc1ccccc1
325406	MUV_846_D_250	CCOC(=O)C1=C(C)N(C)C(C)=C(C(=O)OCC)C1c1ccc(Cl)cc1
325742	MUV_846_D_251	Cc1cc2cc(CN3C(=O)c4ccccc4C3=O)ccc2[nH]1
328968	MUV_846_D_252	O=C1NCC(COc2ccc(Cl)cc2)O1
329859	MUV_846_D_253	N#Cc1nnn(Cc2ccccc2)c1N
330196	MUV_846_D_254	CCOC(=O)CSc1nnc(-c2cc(OC)c(OC)c(OC)c2)o1
331047	MUV_846_D_255	COc1ccc(C=NN2C(=O)c3ccccc3C2=O)cc1
332175	MUV_846_D_256	O=C1CCC([N+](=O)[O-])C(c2ccccc2Cl)N1
336904	MUV_846_D_257	O=c1c2ccccc2nc(-c2ccccc2)n1-c1nccs1
337612	MUV_846_D_258	COC(=O)c1c2n(c(-c3ccc(Cl)cc3)c1C(=O)OC)CCC2
337640	MUV_846_D_259	Cc1nc2ccccc2c(=O)n1N=C1c2ccccc2N(C)C1=O
338560	MUV_846_D_260	Cc1cc(C)[n+]2n1C(=O)C(c1ccccc1)=C2[O-]
341255	MUV_846_D_261	CCCCC(=O)c1c(O)oc2ccccc2c1=O
341408	MUV_846_D_262	O=S(=O)(Nc1ccccc1Cl)c1ccc(F)cc1
342796	MUV_846_D_263	O=C1c2ccccc2C(=O)N1CC(O)COCc1ccccc1
343567	MUV_846_D_264	COc1ccc(-n2c(C)nc3sc4c(c3c2=O)CCCC4)cc1
344341	MUV_846_D_265	O=C1c2ccccc2C(=O)c2cc(S(=O)(=O)Nc3ccccc3)ccc21
345469	MUV_846_D_266	COC(=O)C1C2c3ccccc3C(c3ccccc32)C1C(=O)OC
345568	MUV_846_D_267	COC(=O)c1cc2ccccc2c(=O)s1
346194	MUV_846_D_268	O=S(=O)(NCc1ccccc1)c1ccc(Cl)cc1
346489	MUV_846_D_269	O=C(c1cc(-c2ccccc2)on1)c1ccccc1
347675	MUV_846_D_270	O=c1oc(-c2ccccc2[N+](=O)[O-])nc2ccccc21
347743	MUV_846_D_271	O=C(NCNC(=O)c1ccccc1)c1ccccc1
347809	MUV_846_D_272	S=C(c1ccc2c(c1)OCO2)N1CCCCC1
350015	MUV_846_D_273	CCOc1ccc2nc(Cl)sc2c1
351531	MUV_846_D_274	CCOc1ccccc1OCC(=O)O
354368	MUV_846_D_275	COc1ccc2c(c1)oc(C)c(-c1ccccc1)c2=O
354609	MUV_846_D_276	Cc1nn(-c2cccc(Cl)c2)c2oc(=O)cc(C)c12
359327	MUV_846_D_277	CN(Cc1ccccc1)C(=O)c1ccccc1C(=O)O
360218	MUV_846_D_278	CCN(CC)c1ccc2cc(S(=O)(=O)c3ccc(C)cc3)c(=O)oc2c1
362742	MUV_846_D_279	O=C(O)CCCNS(=O)(=O)c1ccc2ccccc2c1
368752	MUV_846_D_280	COC(=O)C1CC(c2ccc(Cl)cc2)=NO1
369507	MUV_846_D_281	COc1ccc(-c2cn3ccsc3n2)cc1
372639	MUV_846_D_282	COC(=O)c1ccc(Cc2ccc(C(=O)OC)o2)o1
373687	MUV_846_D_283	O=c1nc[nH]c2c1sc(=S)n2-c1ccccc1
373692	MUV_846_D_284	S=c1sc2c(ncnc2Cl)n1-c1ccccc1
375280	MUV_846_D_285	O=C(CSc1nnc(Cc2ccccc2)o1)Nc1ccccc1
375283	MUV_846_D_286	Cc1ccccc1NC(=O)CSc1nnc(Cc2ccccc2)o1
375284	MUV_846_D_287	Cc1cccc(NC(=O)CSc2nnc(Cc3ccccc3)o2)c1
375285	MUV_846_D_288	Cc1ccc(NC(=O)CSc2nnc(Cc3ccccc3)o2)cc1
376112	MUV_846_D_289	COC(=O)c1c(Cl)n2ccc(C(=O)c3ccccc3)cc2c1C(=O)OC
379338	MUV_846_D_290	COc1ccc(-c2cc3c(nn2)-c2ccccc2C3=O)cc1
379927	MUV_846_D_291	COCCOCCOCCC(=O)NC1CC2CCC1(C)C2(C)C
382389	MUV_846_D_292	O=C(CSc1nc2[nH][nH]cc-2c(=O)n1)c1ccc(Cl)cc1
383291	MUV_846_D_293	CCOC(=O)c1ccc(N=C2C(=S)N(c3ccc(C(=O)OCC)cc3)C(=N)N2N=Cc2ccccc2)cc1
385872	MUV_846_D_294	Cn1c(=O)cc(NCCc2ccccc2)[nH]c1=O
387161	MUV_846_D_295	Cc1cc(=O)nc(-n2[nH]c3c(c2=O)CCCC3)[nH]1
389130	MUV_846_D_296	CCOC(=O)C(NC(=O)c1ccccc1)(Nc1cc(C)on1)C(F)(F)F
389166	MUV_846_D_297	CCOC(=O)C(=CNc1ccc(NC2=NCC(C)S2)cc1)C(=O)OCC
389490	MUV_846_D_298	O=C1CC(c2ccccc2)Sc2ccccc2N1
390799	MUV_846_D_299	COc1cc(OC)c2c(C)cc(=O)oc2c1
390800	MUV_846_D_300	CC(=O)Oc1cc(OC(C)=O)c2c(C)cc(=O)oc2c1
397073	MUV_846_D_301	CCN(CC)c1ccc2cc(-c3nnc(-c4ccccc4)o3)c(=O)oc2c1
403571	MUV_846_D_302	Cc1ccc(S(=O)(=O)Nc2nc3ccccc3s2)cc1
404112	MUV_846_D_303	CCC(=NNC(=O)c1cccnc1)c1ccc2c(c1)OCCO2
406679	MUV_846_D_304	O=C1c2ccccc2C(=O)N1c1ccc(-c2nc3ccccc3o2)cc1
418224	MUV_846_D_305	c1ccc2c(c1)Cc1cc(CN3CCOCC3)ccc1-2
423349	MUV_846_D_306	CCOC(=O)N1CCN(c2ccc(Cl)cc2)CC1
429249	MUV_846_D_307	COc1ccc(C2=NCCc3cc(OC)c(OC)cc32)cc1OC
434778	MUV_846_D_308	Cc1nc2sc3c(c2c(=N)n1N)CCCC3
439647	MUV_846_D_309	Cc1ccc(S(=O)(=O)NC(Cc2ccccc2)C(=O)CCl)cc1
455309	MUV_846_D_310	COc1ccc2c(=O)cc(C(=O)O)oc2c1
457288	MUV_846_D_311	c1nncn1NCc1cccc2ccccc21
459078	MUV_846_D_312	Cc1ccc(C)n1-c1ccc(C(=O)O)cc1
465091	MUV_846_D_313	Cc1cc(C)c(-n2nnnc2SC(C)C)c(C)c1
467329	MUV_846_D_314	CSc1nc(=O)cc(Cc2ccccc2)[nH]1
483860	MUV_846_D_315	Clc1nssc1=Nc1ccccc1
493265	MUV_846_D_316	Cc1ccc2nc(SCc3ccc([N+](=O)[O-])cc3)[nH]c2c1
497456	MUV_846_D_317	O=[N+]([O-])c1ccc(CSc2nc3ccccc3o2)cc1
498250	MUV_846_D_318	O=C(NN=Cc1ccccn1)c1ccccc1O
506610	MUV_846_D_319	O=C1c2ccccc2C(=O)c2c(NCc3cccnc3)cccc21
519224	MUV_846_D_320	O=c1c2ccccc2cnn1-c1ccc(Cl)cc1
519374	MUV_846_D_321	O=C(Nc1nc2ccccc2[nH]1)C1CC1
519684	MUV_846_D_322	Cc1ccc(S(=O)(=O)Nc2ccc(N(C)C)cc2)cc1
519685	MUV_846_D_323	CN(C)c1ccc(NS(=O)(=O)c2ccc(Cl)cc2)cc1
522191	MUV_846_D_324	O=[N+]([O-])c1cc(Cl)ccc1N1CCOCC1
532046	MUV_846_D_325	COc1ccc(OC)c(NC(=O)CSc2ccccc2)c1
532064	MUV_846_D_326	O=C(CCl)NCC1CCCO1
532682	MUV_846_D_327	COc1ccc(OC(=O)c2cccnc2)cc1
535372	MUV_846_D_328	CCCCOC(=O)n1c2ccc(Cl)cc2oc1=S
535431	MUV_846_D_329	Cc1cc(=O)n2c(c1C#N)SC1CCCCC12O
535637	MUV_846_D_330	Nc1nonc1C(=O)N1CCCCC1
539592	MUV_846_D_331	CCCC1C(c2ccc(OC)cc2)C(C#N)(C#N)C2(C#N)CC1(N)NC2=O
540218	MUV_846_D_332	CCOC(=O)C(NC(C)=O)(N1CCOCC1)C(F)(F)F
540404	MUV_846_D_333	COc1ccc2oc(=O)c(C(C)=O)cc2c1
540728	MUV_846_D_334	CCOc1ccc(CNc2ncnc(N)n2)cc1
541459	MUV_846_D_335	Cc1cc2nc(SCC(=O)Nc3ccccc3C(=O)O)[nH]c2cc1C
542784	MUV_846_D_336	O=c1oc(-c2ccc([N+](=O)[O-])cc2)nc2ccccc21
542839	MUV_846_D_337	Cc1nonc1C(=O)NN=Cc1ccccc1
544682	MUV_846_D_338	CC(=O)N1CCC(C(=O)c2ccc(Cl)cc2)CC1
544952	MUV_846_D_339	C=C1N(c2ccc(Cl)cc2)C(=O)OC1(C)C
545011	MUV_846_D_340	CC(=O)C(=NNc1c(C)n(C)n(-c2ccccc2)c1=O)C(C)=O
545421	MUV_846_D_341	CC1=C(OC(=O)C(C)(C)C)C(C)(C)C(c2ccccc2)OC1=O
548288	MUV_846_D_342	Nc1nnc(SCC(=O)c2cccc([N+](=O)[O-])c2)s1
548573	MUV_846_D_343	Clc1nssc1=Nc1ccc(Cl)cn1
549228	MUV_846_D_344	Cn1c(Br)nc2c1C(=O)N(C)CC(=O)N2C
551775	MUV_846_D_345	CCN(CC)C(=O)CSc1nc(C)cc(-c2cccs2)c1C#N
551870	MUV_846_D_346	CCOC(=O)C(NC(=O)N(C)C)(Nc1sc(C)c(CC)c1C#N)C(F)(F)F
552344	MUV_846_D_347	CCN(CC)NC(=O)Nc1ccccc1
555231	MUV_846_D_348	O=[N+]([O-])c1ccc2cn(-c3ccccc3)nc2c1
555289	MUV_846_D_349	Cc1cc(C)c(C#N)c(SCC(=O)Nc2ccccc2C)n1
555746	MUV_846_D_350	O=S(=O)(Nc1ccc(Cl)cn1)c1ccccc1
555795	MUV_846_D_351	COc1cc(Cl)nn(-c2ccccc2)c1=O
557235	MUV_846_D_352	O=C(CSc1nc2ccccc2c(=O)n1Cc1ccco1)c1ccccc1
558625	MUV_846_D_353	CCOC(=O)n1c2ccc(S(=O)(=O)N3CCCCC3)cc2oc1=O
558856	MUV_846_D_354	CSc1nc2ccc(S(=O)(=O)N3CCCCC3)cc2s1
559377	MUV_846_D_355	CCN(CC)CCOc1c2sc3nc4n(c(=O)c3c2ccc1Br)CCC4
559406	MUV_846_D_356	O=C(c1cc2cc([N+](=O)[O-])ccc2oc1=O)N1CCOCC1
559412	MUV_846_D_357	O=S(=O)(c1ccc2oc3ccccc3c2c1)N1CCOCC1
560765	MUV_846_D_358	NC(=O)Cc1nc(-c2ccc(Br)cc2)cs1
561426	MUV_846_D_359	O=C(O)c1ccccc1S(=O)(=O)Cc1ccccc1
561465	MUV_846_D_360	Cc1cc(C)c(N=C2CCCN2Cc2ccccc2)c(C#N)c1
561900	MUV_846_D_361	N#Cc1c(Cl)nc(Cl)c2c1CCN(Cc1ccccc1)C2
562945	MUV_846_D_362	CCCCc1ccc(S(=O)(=O)Nc2cc(C)on2)cc1
563388	MUV_846_D_363	Nc1c(C2=NCCO2)nnn1Cc1ccccc1
563797	MUV_846_D_364	CC(=O)c1ccc(NS(=O)(=O)c2ccc(C)cc2)cc1
563874	MUV_846_D_365	CCOC(=O)c1sc(=S)n(Cc2ccccc2)c1N
563918	MUV_846_D_366	O=c1c2ccccc2nc(-c2ccco2)n1Cc1ccccc1
564997	MUV_846_D_367	O=C(O)C1CCCN1C(=O)Oc1ccccc1
565049	MUV_846_D_368	O=S(=O)(Nc1cccnc1)c1ccc(C2CCCCC2)cc1
565184	MUV_846_D_369	COc1ccc(NC(=O)c2ccco2)c(OC)c1
565200	MUV_846_D_370	CC1(C)c2ssc(=S)c2-c2ccccc2N1C(=O)c1ccco1
565713	MUV_846_D_371	CCOc1ccccc1NC(=O)CSc1nnc(-c2ccco2)o1
565802	MUV_846_D_372	CC1(C)CC(=O)CC(C)(C)N1OC(=O)c1ccco1
565827	MUV_846_D_373	O=C(Nc1ccc(-c2nc3ccccc3c(=O)o2)cc1)c1ccco1
566195	MUV_846_D_374	CC1(C2(O)CC(c3ccccc3)ON2)CCCCC1
566349	MUV_846_D_375	O=C(Cc1cccs1)Nc1ccc2c(c1)C(=O)OC2
566403	MUV_846_D_376	Cc1c([N+](=O)[O-])c([N+](=O)[O-])nn1CC(=O)N1CCCCC1
566573	MUV_846_D_377	CCC(O)(CCN1CCCCC1)c1ccccc1
566975	MUV_846_D_378	O=C(CN1CCCCC1)Nc1nnc(-c2ccc([N+](=O)[O-])cc2)s1
567073	MUV_846_D_379	COc1cc(C)ccc1S(=O)(=O)N1CCCCCC1
567755	MUV_846_D_380	N#CC1=C(SCC(=O)Nc2nccs2)NC(=O)CC1c1ccccc1
568026	MUV_846_D_381	CCOC(=O)c1oc2ccccc2c1NC(=O)CN1CCOCC1
568713	MUV_846_D_382	CC(C(=O)Nc1ccc2c(c1)OCCO2)n1nnc(-c2ccccc2)n1
568837	MUV_846_D_383	Cc1ncc([N+](=O)[O-])n1CC(=O)NCCc1ccccc1
569471	MUV_846_D_384	Cc1sc2nc(-c3ccccc3)oc(=O)c2c1C
570206	MUV_846_D_385	N#CC1=C2SCC(O)(c3ccccc3)N2C(=O)CC1c1cccs1
570214	MUV_846_D_386	O=C(c1ccccc1)N1CCN(C(=O)c2ccccc2)C1c1ccccc1
570287	MUV_846_D_387	O=C(CSc1n[nH]c(-c2ccccc2)n1)c1ccccc1
571682	MUV_846_D_388	CCOC(=O)Nc1ccc(S(=O)(=O)NCc2ccccc2)cc1
572433	MUV_846_D_389	Cc1ccccc1NC(=O)CSc1[nH]c(=O)cc(C)c1C#N
572519	MUV_846_D_390	Cc1cc(C)nc(SCc2ccc([N+](=O)[O-])cc2)n1
573142	MUV_846_D_391	COc1ccc(-c2nnn(Cc3ccccc3F)n2)cc1
573743	MUV_846_D_392	O=C(Nc1cccc2nsnc21)c1cccs1
573993	MUV_846_D_393	O=C(Nc1nonc1NC(=O)c1cccs1)c1cccs1
574171	MUV_846_D_394	O=C(CSc1nc2ccccc2[nH]1)c1cccs1
574179	MUV_846_D_395	O=C(NNC(=O)C(c1ccccc1)c1ccccc1)c1cccs1
574188	MUV_846_D_396	O=C(c1cccs1)N(C(=O)c1cccs1)c1ccccn1
574259	MUV_846_D_397	O=c1oc(-c2cccs2)nc2ccc(Cl)cc12
574261	MUV_846_D_398	CC(C)(C)c1csc(NC(=O)c2cccs2)n1
574268	MUV_846_D_399	COc1ccc(NC(=O)c2cccs2)c([N+](=O)[O-])c1
574510	MUV_846_D_400	Cc1nc(CN2CCN(C(=O)c3ccc(Br)cc3)CC2)cs1
575481	MUV_846_D_401	CC(=NNC(=O)C1CC1(c1ccccc1)c1ccccc1)c1ccco1
575670	MUV_846_D_402	CC(=O)C(=NNc1ccccc1)Sc1nncn1C
576126	MUV_846_D_403	CC1(C)OC(=O)C(=CNc2ccccc2)C(=O)O1
576458	MUV_846_D_404	CC1C(c2ccccc2)N(C)C(c2ccccc2)CC1(O)c1ccccc1
576712	MUV_846_D_405	Cc1cc(C)c(S(=O)(=O)n2cnc3ccccc32)c(C)c1
576889	MUV_846_D_406	Cc1ccc(C(=O)C2OC(=O)C(C)(C)C(=O)C2(C)C)cc1
577094	MUV_846_D_407	O=C(CCCN1C(=O)c2ccccc2C1=O)N1CCc2ccccc21
577583	MUV_846_D_408	Cc1ccc(C=Nc2ccccc2C(N)=O)o1
578365	MUV_846_D_409	O=Cc1ccccc1OCCOc1ccc([N+](=O)[O-])cc1
578517	MUV_846_D_410	COc1ccc(S(=O)(=O)CCc2nc3ccccc3s2)cc1
578531	MUV_846_D_411	S=C(c1ccccc1)N1CCN(C(=S)c2ccccc2)CC1
579006	MUV_846_D_412	COc1ccc(NC(=O)Cn2nnc(-c3ccccc3F)n2)cc1
579189	MUV_846_D_413	Cc1cc(C(=O)N2CCCC2C(=O)O)c(C)o1
579532	MUV_846_D_414	CCOC(=O)C(NC(=O)c1ccc(F)cc1)(Nc1nnc(C)s1)C(F)(F)F
580286	MUV_846_D_415	O=C(CCNc1cccc(F)c1)c1cccc([N+](=O)[O-])c1
580289	MUV_846_D_416	COc1ccc(OCC(=O)Nc2ccccc2Cl)cc1
580553	MUV_846_D_417	CCCCC(CC)CNC(=O)c1ncn[nH]1
580604	MUV_846_D_418	Cc1ccc(OCc2ccoc2C(=O)O)cc1C
582054	MUV_846_D_419	O=C(COc1ccc(NS(=O)(=O)c2ccc(F)cc2)cc1)N1CCOCC1
582518	MUV_846_D_420	O=C1c2ccccc2C(=O)N1CCSC(=S)N1CCOCC1
583289	MUV_846_D_421	OCc1ccccc1N=c1ssnc1Cl
583439	MUV_846_D_422	COc1ccccc1NC(=O)CSCc1nc2ccccc2[nH]1
583470	MUV_846_D_423	O=C(C(=O)N1CCc2ccccc2C1)N1CCc2ccccc2C1
583500	MUV_846_D_424	O=C(C(=O)N1CCCc2ccccc21)N1CCCc2ccccc21
583515	MUV_846_D_425	Cn1c(COc2ccc(Cl)cc2)nc2ccccc2c1=O
584018	MUV_846_D_426	Cc1ccccc1N1C(=O)CC(=O)N(c2ccccc2C)C1=O
584201	MUV_846_D_427	CNc1ccccc1C(=O)OCC(=O)c1ccccc1
584243	MUV_846_D_428	CCN(C(=O)c1ccc(Cl)cc1[N+](=O)[O-])c1ccccc1C
584778	MUV_846_D_429	O=C(O)c1cccc(COc2ccccc2Cl)c1
585369	MUV_846_D_430	O=S(=O)(NCCOC12CC3CC(CC(C3)C1)C2)c1cccc2nsnc21
585536	MUV_846_D_431	c1n[nH]c(NCc2ccc3c(c2)OCO3)n1
585566	MUV_846_D_432	O=C(O)c1cccc(Cn2cc(Cl)cn2)c1
585625	MUV_846_D_433	COc1cccc(C(=O)NNc2nc(C)cc(C)n2)c1
585642	MUV_846_D_434	O=C(O)c1ccc(CSc2nc3ccccc3o2)cc1
586075	MUV_846_D_435	c1ccc2c(c1)OCCOCCOCCO2
586788	MUV_846_D_436	COC(=O)c1sccc1N(C)S(C)(=O)=O
586902	MUV_846_D_437	CC(=O)Nc1ccc(OC(=O)c2ccc(Cl)cc2)cc1
587190	MUV_846_D_438	O=C(c1ccc(Cl)cc1)N1CCSCC1
587311	MUV_846_D_439	CC1(C)C(=O)OC(C(=O)c2ccc(Cl)cc2)C(C)(C)C1=O
587557	MUV_846_D_440	O=C(c1ccccc1Cl)N1CCc2ccccc2C1
589049	MUV_846_D_441	O=S(=O)(CCc1nc2ccccc2[nH]1)c1ccc(Br)cc1
589469	MUV_846_D_442	Cc1ccc(C2=[N+]([O-])C(C)(C)N(O)C2(C)C)cc1
589814	MUV_846_D_443	O=C(Nc1ccccc1O)c1nc(Cl)ccc1Cl
590148	MUV_846_D_444	CCOC(=O)C1Cc2ccccc2C(=O)O1
590703	MUV_846_D_445	N#CCCCn1c(=O)oc2ccccc21
590887	MUV_846_D_446	COc1ccc(C=O)cc1COc1ccc([N+](=O)[O-])c(C)c1
590998	MUV_846_D_447	CCOc1ccc(C(=O)N2CCCC2C(=O)O)cc1
591039	MUV_846_D_448	CCSc1nc2ccccc2n1C(=O)Oc1ccccc1
591202	MUV_846_D_449	COC(=O)c1ccc(CSC2=NCCS2)cc1
591296	MUV_846_D_450	CC(C)COC(=O)n1c2ccccc2nc1SCC(=O)N(C)C
591342	MUV_846_D_451	O=C(NN=Cc1ccncc1)c1cccc([N+](=O)[O-])c1
591795	MUV_846_D_452	N#CC(c1ccc(Cl)cc1)N1CCOCC1
592173	MUV_846_D_453	CCCOc1ccc(C(=O)N2CCCC2)cc1OC
592766	MUV_846_D_454	COc1ccc(NC(=O)NS(=O)(=O)c2ccc(C)cc2)c(OC)c1
593124	MUV_846_D_455	Cc1cc(F)c(F)c(C(=O)N2CCOCC2)c1
593546	MUV_846_D_456	CCOC(=O)C1CCN(S(=O)(=O)c2ccc(CC)cc2)CC1
593970	MUV_846_D_457	O=C(O)CCc1ccc(-c2ccccc2)o1
595083	MUV_846_D_458	Cc1ccc(S(=O)(=O)N=C(CCl)N2CCOCC2)cc1
595285	MUV_846_D_459	O=S(=O)(CCc1nc2ccccc2s1)c1ccc(Cl)cc1
596162	MUV_846_D_460	O=C(COC(=O)c1cccs1)c1ccc2c(c1)OCCO2
596243	MUV_846_D_461	Cc1ccc(C(=O)n2nnc3ccccc32)cc1[N+](=O)[O-]
596564	MUV_846_D_462	CC(C)C(=O)NNc1nc2ccccc2s1
596877	MUV_846_D_463	COc1ccc(C(=O)N2CCN(C(=O)c3ccc(-c4ccccc4)cc3)CC2)cc1OC
597032	MUV_846_D_464	Cc1oc(CC(C)C)cc1C(=O)Nc1cccc2ccccc21
597127	MUV_846_D_465	CCCNC(=O)N(C)c1nncnc1C(=O)NC
597213	MUV_846_D_466	CCOc1ccc(C(=O)N2CCN(c3cccc(Cl)c3)CC2)cc1
597482	MUV_846_D_467	Cc1cc(=O)oc(C)c1C(=O)N1CCN(C(c2ccccc2)c2ccccc2)CC1
597703	MUV_846_D_468	FC(F)c1nc2ccccc2[nH]1
598162	MUV_846_D_469	O=C(NC1CCCCC1)n1c(=O)oc2ccc(Cl)cc21
600149	MUV_846_D_470	CC(=O)c1c(C)cc(C)c(CSc2nnc(-c3ccco3)o2)c1C
600799	MUV_846_D_471	Cc1ccc(C2C(C#N)=C(N)SC(N)=C2C#N)cc1
601275	MUV_846_D_472	CCc1nnc(NC(=O)CSc2nc(C)cc(C)c2C#N)s1
601428	MUV_846_D_473	CCC(=O)Nc1cc2c(cc1C(=O)CC)OCCO2
601656	MUV_846_D_474	CSc1nc(C)cc(C)c1C(N)=O
602761	MUV_846_D_475	O=C(O)C1(c2ccc(Cl)cc2)CCC1
603377	MUV_846_D_476	Nc1nonc1-c1noc(-c2ccccc2Br)n1
603661	MUV_846_D_477	CCCCCCc1ccc(-c2ncc(N)cn2)cc1
603692	MUV_846_D_478	COc1ccc(CC(=O)n2c(CC#N)nc3ccccc32)cc1OC
603786	MUV_846_D_479	Cn1nccc1C(=O)c1ccc(Cl)cc1
604058	MUV_846_D_480	COc1ccc(C(=O)c2ccc(Cl)cc2)c2ccccc12
604128	MUV_846_D_481	Cc1ccc(S(=O)(=O)N2c3ccc(C)cc3C(C)=CC2(C)C)cc1
604494	MUV_846_D_482	COc1ccc(NC(=O)CCSc2nnc(C)s2)cc1
605283	MUV_846_D_483	COc1ccccc1-c1nc(N)n[nH]1
606400	MUV_846_D_484	Cc1cc(=O)c2cc(Cl)ccc2[nH]1
608159	MUV_846_D_485	CCOC(=O)Cc1c(C)nc2c(C#N)c(C)nn2c1C
608203	MUV_846_D_486	Cc1cc(Nc2ccccc2)nc(N)n1
608636	MUV_846_D_487	CS(=O)(=O)N1CCc2cc(S(=O)(=O)N3CCCCC3)ccc21
608690	MUV_846_D_488	COC(=O)c1onc(-c2ccccc2)c1C(=O)OC
608763	MUV_846_D_489	CC(=O)Oc1ccc2oc3c(c2c1)C(=O)CCC3
608956	MUV_846_D_490	CCCOc1ccc(C2(C(=O)O)CCCC2)cc1
609295	MUV_846_D_491	Clc1ncnc2c3ccccc3oc21
609890	MUV_846_D_492	COc1ccc2c(C)c(C(=O)O)oc2c1
610440	MUV_846_D_493	O=[N+]([O-])c1cccc2c(Cl)ccnc21
610479	MUV_846_D_494	Cc1c(Cl)cccc1Nc1ccccc1C(=O)O
610514	MUV_846_D_495	Cc1cc(-c2ccccc2)c(C#N)c(N)n1
610864	MUV_846_D_496	O=c1cc(-c2cccc3ccccc32)[nH][nH]1
611222	MUV_846_D_497	CC(C)(C)c1cc(C(=O)O)nn1-c1ccccc1
611836	MUV_846_D_498	CC(=O)Oc1ccc(-c2ccc(C(=O)O)cc2)cc1
612005	MUV_846_D_499	O=[N+]([O-])c1cnccc1Nc1ccccc1
612216	MUV_846_D_500	O=Cc1ccc(-c2cccc(C(=O)O)c2)o1
612274	MUV_846_D_501	Cc1cc(C)n(-c2cccc(C(=O)O)c2)n1
612413	MUV_846_D_502	CCCCOc1ccc(C2(C(=O)O)CCCC2)cc1
612552	MUV_846_D_503	NC(=O)CSc1nc2ccccc2nc1SCC(N)=O
612977	MUV_846_D_504	O=C1CCCc2c3cc(Cl)ccc3[nH]c21
614000	MUV_846_D_505	COCNc1nc(OCC#N)nc(N(C)C)n1
614207	MUV_846_D_506	O=C1c2ccccc2C(=O)C1=Cc1ccco1
614249	MUV_846_D_507	COc1cc(SC)ccc1C(=O)NCCOc1ccccc1Cl
614339	MUV_846_D_508	Cc1ccccc1NS(=O)(=O)c1ccc(N2CCCC2=O)cc1
614455	MUV_846_D_509	CCOC(=O)c1c(C)c(C(=O)O)n(C)c1C
614604	MUV_846_D_510	CC(=O)Oc1cc2c(C(C)=O)coc2c2ccccc12
614632	MUV_846_D_511	Cc1nn2cc(-c3ccccc3)[nH]c2nc1=O
615212	MUV_846_D_512	Cc1cc(C)n(Cc2ccc(C(=O)O)cc2)n1
615346	MUV_846_D_513	O=C1c2ccccc2C(=O)N1c1cccc2cccnc21
615593	MUV_846_D_514	Cc1sc(NC(=O)CCl)c(C(=O)c2ccccc2)c1C
616498	MUV_846_D_515	Cc1ccc(NC(=O)c2cc(N3C(=O)C=CC3=O)ccc2Cl)cc1C
616549	MUV_846_D_516	CCOC(=O)c1c(C)n(O)c2ccc(Cl)cc2c1=O
617614	MUV_846_D_517	CC1(C)Cc2nc3ccccc3c(N)c2C(=O)C1
618289	MUV_846_D_518	Cc1ccc(-c2onc3ccc(Cl)cc32)cc1
618382	MUV_846_D_519	CCOC(=O)c1c2c(sc1-n1cccc1)C(=O)CCC2
618848	MUV_846_D_520	O=c1c2ccccc2sc2ccc(Cl)cc21
619081	MUV_846_D_521	COC(=O)COc1ccc2occ(C(C)=O)c2c1
619301	MUV_846_D_522	Cc1nn2c(ncc(C#N)c2N)c1-c1ccccc1
619665	MUV_846_D_523	O=C(CSc1nc2ccccc2s1)NCCOc1ccc(Cl)cc1
619852	MUV_846_D_524	COc1ccc2occ(C(=O)c3ccccc3)c2c1
619876	MUV_846_D_525	O=C(O)Cn1c2ccccc2nc1-c1ccccc1
619926	MUV_846_D_526	Cc1nc2cc(C(=O)O)ccc2n1-c1ccccc1
620971	MUV_846_D_527	COc1ccc2occ(C(=O)c3cccs3)c2c1
621302	MUV_846_D_528	CCOC(=O)c1nc(N)c(=O)n(-c2ccccc2)n1
621330	MUV_846_D_529	O=S(=O)(c1cccc2cccc(Cl)c21)N1CCCC1
621599	MUV_846_D_530	COC(=O)C1=C(C)N(C)C(C)=C(C(=O)OC)C1c1ccsc1
621902	MUV_846_D_531	CCSc1cnn(-c2ccccc2)c(=O)c1SCC
621951	MUV_846_D_532	CC(C)=C1C(=O)NN(c2ccc(C)c(Cl)c2)C1=O
622237	MUV_846_D_533	CCOC(=O)c1sc2c(c1C)c(=O)c(C(=O)OCC)cn2CC
622720	MUV_846_D_534	CCc1c(C)nc2[nH]nc(-c3ccccc3C)n2c1=O
623914	MUV_846_D_535	CCOC(=O)c1c(CN(CC)CC)oc2ccc(OC)cc21
623928	MUV_846_D_536	CCOC(=O)C1=C(C)N(C)C(C)=C(C(=O)OCC)C1c1ccsc1
624046	MUV_846_D_537	Cc1ccc([N+](=O)[O-])cc1-c1ccc2cccc(C)c2n1
624107	MUV_846_D_538	Cc1ccsc1C1Nc2ccc3ncccc3c2C2=C1C(=O)CC(C)(C)C2
624519	MUV_846_D_539	N#Cc1cc(Oc2ccc(Cl)cc2)c(N2CCOCC2)cc1C#N
624794	MUV_846_D_540	O=c1c(O)c(-c2ccc3c(c2)OCO3)oc2ccccc21
625773	MUV_846_D_541	O=C(O)c1cc(-c2ccc(Cl)s2)nc2ccccc21
625794	MUV_846_D_542	c1ccc2c(c1)ccc1nnc(-c3ccc4c(c3)OCO4)n12
625873	MUV_846_D_543	COC(=O)C1=C(C)N(C)C(C)=C(C(=O)OC)C1c1ccc(Cl)cc1
626045	MUV_846_D_544	Cc1onc(-c2ccccc2Cl)c1C(=O)NCc1cccnc1
626179	MUV_846_D_545	COc1cccc2cc(-c3nc4ccccc4o3)c(=O)oc21
626588	MUV_846_D_546	Clc1ccc(-c2csc(N3CCSCC3)n2)cc1
626754	MUV_846_D_547	CC(O)c1nc2ccccc2n1Cc1ccc([N+](=O)[O-])cc1
626866	MUV_846_D_548	COc1ccc(OC)c(C(=O)c2coc3ccc(O)cc23)c1
627734	MUV_846_D_549	CCOC(=O)c1ccccc1NS(=O)(=O)c1ccccc1
627800	MUV_846_D_550	CCOC(=O)c1c(C)c(C(=O)N2CCCC2)sc1NC(=O)c1ccco1
628213	MUV_846_D_551	Cc1nc2c3ccccc3oc2c(Oc2ccc(Cl)cc2)n1
628528	MUV_846_D_552	COc1ccc2c(c1)occ(-c1ccc(OC)c(OC)c1)c2=O
628668	MUV_846_D_553	N#Cc1cc(Oc2cccnc2)c(Oc2cccnc2)cc1C#N
628864	MUV_846_D_554	Cc1ccccc1N=C1c2cccnc2-c2ccc([N+](=O)[O-])cc21
629758	MUV_846_D_555	CCOC(=O)Cc1c(Sc2ccccc2)c2ccccc2n1C
629929	MUV_846_D_556	CCOC(=O)c1c(C)nc(C)c(C(=O)OCC)c1-c1ccccc1
630835	MUV_846_D_557	COC(=O)c1cc(=O)n(-c2ccccc2)c(=Nc2ccccc2)s1
631597	MUV_846_D_558	CC1CCCCN1C(=O)c1ccc(S(=O)(=O)N2CCCCC2C)cc1
638276	MUV_846_D_559	O=C(C=Cc1ccccc1)c1ccccc1O
639252	MUV_846_D_560	CC(=O)c1cnc2cc(C)nn2c1C
639431	MUV_846_D_561	c1nc2ccccc2n1CCn1cnc2ccccc21
642371	MUV_846_D_562	O=C1OC(=Cc2ccccc2)c2ccccc21
644401	MUV_846_D_563	CC(C)Nc1nc(C#N)nc(NC(C)C)n1
644427	MUV_846_D_564	CCCc1cc(=O)oc2cc(OCC(=O)N(C)C)c(Cl)cc12
644449	MUV_846_D_565	O=C(O)C1(c2cccc(Cl)c2)CCC1
644453	MUV_846_D_566	COc1ccccc1Nc1nc(N)nc(CSc2nncn2C)n1
644454	MUV_846_D_567	CCOC(=O)CSc1nc(C2CC2)nc2ccccc21
644456	MUV_846_D_568	Cc1cccc(OCc2nnc(SCC(=O)c3ccccc3)o2)c1
644471	MUV_846_D_569	CC(C)COC(=O)c1nnsc1NC(=O)Nc1ccccc1
644476	MUV_846_D_570	O=C1c2ccccc2C(=O)N1Cc1nc2ccccc2o1
644505	MUV_846_D_571	COc1ccc(C(C(=O)NC2CCCCC2)N(CC2CCCO2)C(=O)CNC(=O)c2ccco2)cc1
644551	MUV_846_D_572	COCCSc1nnc(NC(=O)Cc2ccccc2OC)s1
644559	MUV_846_D_573	Cc1ccc2cc(C#N)c(NCc3ccco3)nc2c1
644568	MUV_846_D_574	Cc1cc(NC(=O)CCC(=O)N(c2ccc(F)cc2)C2(C(=O)NC3CCCCC3)CCCC2)no1
644570	MUV_846_D_575	Cc1ccc(NC(=O)N2c3ccccc3C3(OCCO3)C2=O)cc1
644587	MUV_846_D_576	Cc1sc2nc(SCC(=O)NCc3cccs3)[nH]c(=O)c2c1C
644596	MUV_846_D_577	CCc1nc(C)cn1S(=O)(=O)c1cc(OC)c(C)cc1C
644605	MUV_846_D_578	CC(C)(C)n1nnnc1C(c1cccs1)N(Cc1ccccc1)Cc1cccnc1
644612	MUV_846_D_579	O=C(CN1C(=O)c2ccccc2S1(=O)=O)N1CCN(c2ccccc2F)CC1
644628	MUV_846_D_580	COc1ccc(OCC(=O)N2CCN(Cc3c[nH]c4ccccc34)CC2)cc1.O=C(O)C(=O)O
644640	MUV_846_D_581	O=c1cc(CSc2nnc(-c3ccco3)o2)c2ccccc2[nH]1
644654	MUV_846_D_582	O=C(CSc1nnnn1Cc1ccccc1)Nc1ccc2c(c1)OCO2
644680	MUV_846_D_583	CCN1C(=O)N(CC)C2C1N(C(C)=O)C(=O)N2C(C)=O
644700	MUV_846_D_584	CCOc1ccc(-c2nnn(CC(=O)Nc3cc(OC)cc(OC)c3)n2)cc1OCC
644717	MUV_846_D_585	O=C(NC1CCCCC1)C(c1ccco1)N(Cc1ccco1)C(=O)c1ccco1
644719	MUV_846_D_586	c1ccc(Cn2nnc3c2ncnc3N2CCCC2)cc1
644727	MUV_846_D_587	O=S(=O)(NC1CCCC1)c1ccc(S(=O)(=O)NC2CCCC2)cc1
644742	MUV_846_D_588	COc1ccc(-c2cc(-c3cccs3)c(C#N)c(SCC(=O)NCc3ccco3)n2)cc1
644763	MUV_846_D_589	COc1cc(NS(C)(=O)=O)c(OC)cc1NC(=O)c1cccc(F)c1
644768	MUV_846_D_590	Cn1cccc1C(=O)c1ccc(Cl)cc1Cl
644783	MUV_846_D_591	O=C(CC12CC3CC(CC(C3)C1)C2)N1CCCOC1
644784	MUV_846_D_592	O=C(Nc1nnc(Cc2ccccc2)s1)c1cccs1
644793	MUV_846_D_593	COc1ccc(Cn2c(=O)c3cc(NC(=O)C4CC4)ccc3nc2C2CC2)cc1
644796	MUV_846_D_594	COC(=O)CCn1nnc(-c2ccc(C(C)C)cc2)n1
644797	MUV_846_D_595	Cc1ccc(CN2c3cc(C(=O)N4CCCCC4)ccc3OC(C)(C)C2=O)cc1
644820	MUV_846_D_596	CCn1c(SCC(=O)Nc2cc(C)on2)nnc1-c1ccc(S(=O)(=O)N2CCCC2)cc1
644831	MUV_846_D_597	CN=C1SC(CC(=O)Nc2sc(C)c(C)c2C(=O)OC)C(=O)N1C
644841	MUV_846_D_598	Cc1cc(C)n(C(C)n2nc(C)cc2C)n1
644842	MUV_846_D_599	COC(=O)c1ccccc1NC(=O)C1CC(=O)N(c2ccc(F)cc2)C1
644843	MUV_846_D_600	Cc1ccc(CNC(=O)c2cccc(-n3cnnn3)c2)cc1
644846	MUV_846_D_601	O=C(Nc1ncc(Cc2ccccc2)s1)c1cccs1
644849	MUV_846_D_602	CCN1CCCC1CN(Cc1cc2cc(OC)ccc2[nH]c1=O)C(=O)NCc1ccccc1
644851	MUV_846_D_603	Clc1ccccc1-c1nc(-c2ccccc2)n[nH]1
644856	MUV_846_D_604	O=C(CSc1nnc(NC(=O)C2CC2)s1)Nc1ccc(F)cc1
644885	MUV_846_D_605	COC(=O)c1ccc(Cn2cnc3ccccc3c2=O)cc1
644888	MUV_846_D_606	COc1cccc(Nc2ncnc3c2cnn3C)c1
644893	MUV_846_D_607	CCOC(=O)C1CCCN(CCC(=O)Nc2ccc3c(c2)CCC3)C1
644910	MUV_846_D_608	CCCn1nnnc1SCC(=O)Nc1ccc(F)cc1
644931	MUV_846_D_609	CC(=O)Nc1ccc(Nc2nc(C)nc3c4ccccc4oc32)cc1
644954	MUV_846_D_610	Cn1c(CNC(=O)Nc2cccc(Cl)c2)nnc1SCc1ccccc1
644966	MUV_846_D_611	Cc1cc(C)c2nc(N3CCN(C)CC3)c(C#N)cc2c1
644975	MUV_846_D_612	CCOC(=O)Nc1cc(OCC)c(NC(=O)C2CC2)cc1OCC
644982	MUV_846_D_613	COc1ccc(CNCC(=O)N2CCC3(CC2)OCCO3)cc1.O=C(O)C(=O)O
645022	MUV_846_D_614	CCN(CC)c1ccc(C2C(C(=O)OCCOC)=C(C)NC3=C2C(=O)CC(C)(C)C3)cc1
645033	MUV_846_D_615	O=S(=O)(NCCc1ccncc1)c1ccc(S(=O)(=O)N2CCCCCC2)cc1
645034	MUV_846_D_616	N#Cc1cc2cc3c(cc2nc1N1CCCCC1)OCCO3
645038	MUV_846_D_617	Cc1occc1-c1nnc(SCC(=O)NCc2cccs2)n1-c1ccc(C)cc1
645047	MUV_846_D_618	COC(=O)C1(C)NC(c2cccs2)C2C(=O)N(c3ccccc3F)C(=O)C21
645062	MUV_846_D_619	CCOC(=O)Cn1nnnc1C(CC)N(Cc1cccs1)Cc1cc2ccc(OC)cc2[nH]c1=O
645064	MUV_846_D_620	COc1cc(NS(=O)(=O)c2ccc(F)cc2)c(OC)cc1NC(=O)C1CC1
645078	MUV_846_D_621	CCc1cc(C(=O)Cc2nc3ccccc3[nH]2)c(O)cc1O
645083	MUV_846_D_622	O=C(Nc1nc2c(s1)CCCC2)c1cccs1
645089	MUV_846_D_623	N#Cc1ccc(Oc2ccc(C(N)=O)cc2)cc1C#N
645135	MUV_846_D_624	CCCC(=O)Nc1ccc(NC(=O)c2ccccn2)cn1
645162	MUV_846_D_625	CCC(C)N(CC(=O)NCc1ccc(OC)cc1)C(=O)c1csnn1
645165	MUV_846_D_626	COc1ccc(NC(=O)c2coc3ccccc23)cc1OC
645170	MUV_846_D_627	COc1ccc(NC(=O)C2CCCN2C(=O)NCc2ccccc2)c(OC)c1
645188	MUV_846_D_628	Cc1cc(C)c2c(N)c(S(=O)(=O)Cc3ccccc3)sc2n1
645191	MUV_846_D_629	Cc1sc(NC(=O)CSc2nnc(-c3ccccc3)o2)c(C#N)c1C
645195	MUV_846_D_630	CCn1c(SCC(=O)c2ccc3c(c2)OCCO3)nnc1C(C)C
645199	MUV_846_D_631	CCOC(=O)c1snc(C(=O)NC2CCCCC2)c1N
645243	MUV_846_D_632	CCOC(=O)N1CCN(S(=O)(=O)c2c(C)cc(C)cc2C)CC1
645249	MUV_846_D_633	COC(=O)c1ccc(NC(=O)Cn2nnc3ccccc32)cc1
645257	MUV_846_D_634	Cn1c(SCC(=O)N2CCCCC2)nc2cccnc21
645280	MUV_846_D_635	O=C(CSc1ncnc2c1cnn2-c1ccccc1Cl)N1CCN(C(=O)c2ccco2)CC1
645283	MUV_846_D_636	CCCCNS(=O)(=O)c1cccc(S(=O)(=O)N2CCCC2)c1
645289	MUV_846_D_637	COC(=O)CSc1nnc(-c2ccoc2C)n1-c1ccc(C)cc1
645292	MUV_846_D_638	CCOC(=O)Cn1nnc(-c2ccc(OCC(C)C)cc2)n1
645301	MUV_846_D_639	O=C(Oc1ccc2ccccc2c1Cl)N1CCCC1
645303	MUV_846_D_640	CCOc1cc(C2c3c(C)[nH]nc3OC(N)=C2C#N)ccc1OCCN1CCOCC1
645317	MUV_846_D_641	Cc1nnc(Nc2ccccn2)c2ccccc12
645326	MUV_846_D_642	Cc1cccc(C)c1NC(=O)Cn1nnc(-c2ccc(N3CCOCC3)cc2)n1
645337	MUV_846_D_643	CC1(C)N([O-])C(c2cccs2)=C[N+]1=O
645357	MUV_846_D_644	CC1CCCCN1C(=O)Nc1cccc(Cl)c1
645390	MUV_846_D_645	COC(=O)c1cc(-c2ccc(OC)c(OC)c2)on1
645394	MUV_846_D_646	CS(=O)(=O)N1CCc2cc(C(=O)OCC(=O)c3ccccc3)ccc21
645403	MUV_846_D_647	O=c1cc(CSc2nnc(COc3ccccc3)o2)c2ccccc2[nH]1
645407	MUV_846_D_648	O=C(CSc1nc(C2CC2)nc2sc3c(c21)CCCC3)NCc1ccco1
645409	MUV_846_D_649	CCOC(=O)c1cccc(NC(=O)CCn2nnc3ccccc32)c1
645410	MUV_846_D_650	COc1ccc(OC)c(C(=O)Cn2nnc3ccccc3c2=O)c1
645416	MUV_846_D_651	COc1cc(OC)cc(-c2nnc(SCC(=O)N3CCCC3)o2)c1
645458	MUV_846_D_652	CCCC(=O)C1=C(Nc2ccc(OC)cc2OC)CC(C)(C)CC1=O
645461	MUV_846_D_653	CC(C)C(OC(=O)c1ccco1)C(=O)NCc1cccs1
645494	MUV_846_D_654	O=C(NCc1ccco1)c1ccc(S(=O)(=O)NCC2CCCO2)cc1
645518	MUV_846_D_655	c1coc(CNc2c3c(nc4ncnn42)CCC3)c1
645563	MUV_846_D_656	O=C(NC1CCCCC1)NC1CCN(S(=O)(=O)Cc2ccccc2)CC1
645633	MUV_846_D_657	Cc1ccc(N2C(=O)NC3(CCCCC3)C2=O)cc1
645644	MUV_846_D_658	CCOC(=O)c1cc2sccc2n1CC(=O)N1CCCc2ccccc21
645652	MUV_846_D_659	COc1cc(S(=O)(=O)N2CCC(O)(c3cccc(C(F)(F)F)c3)CC2)ccc1-n1cnnn1
645665	MUV_846_D_660	O=C(CN1CCCC1)Nc1ccc(NC(=O)Nc2ccccc2)cc1
645668	MUV_846_D_661	O=C(CNC(=O)c1ccco1)N(c1ccccc1)C(C(=O)NCC1CCCO1)c1ccccc1
645679	MUV_846_D_662	O=c1oc2ccccc2n1CSC1=NCCS1
645696	MUV_846_D_663	COc1cc(NC(=O)CSc2nnc(C)s2)cc(OC)c1
645697	MUV_846_D_664	CCCSC1=C(C#N)C(c2ccccc2OCC)CC(=O)N1
645699	MUV_846_D_665	COc1ccc(-c2ccc(-c3nnc(Cc4ccc(OC)c(OC)c4)o3)cc2)cc1
645739	MUV_846_D_666	CCCCC(=O)Nc1ccc(NC(=O)C2CC2)nc1
645759	MUV_846_D_667	COc1ccc(-c2nnc(SCC(=O)OC3CCCCC3)o2)cc1OC
645766	MUV_846_D_668	CCOc1nc(-c2ccccc2)ccc1-c1noc(-c2ccco2)n1
645767	MUV_846_D_669	O=C(c1cccs1)N(Cc1nc2sc3c(c2c(=O)[nH]1)CCCC3)C1CCCC1
645771	MUV_846_D_670	O=S(=O)(NC1CC1)c1ccc(S(=O)(=O)N2CCCc3ccccc32)cc1
645786	MUV_846_D_671	O=C(Nc1ccccc1)c1ccc(S(=O)(=O)NCC2CCCO2)cc1
645787	MUV_846_D_672	CCC(CC)C(=O)Nc1nnc(-c2cccs2)s1
645793	MUV_846_D_673	CCCCn1c(SCc2cc(=O)[nH]c3ccccc23)nc2c1c(=O)n(C)c(=O)n2C
645795	MUV_846_D_674	CN1CCN(C(=O)Cc2nc3ccccc3[nH]2)CC1
645799	MUV_846_D_675	O=S(=O)(c1ccccc1)c1ccccc1C=NO
645879	MUV_846_D_676	CCOc1ccc(S(=O)(=O)n2cnc3cc(C)c(C)cc32)cc1
645883	MUV_846_D_677	COC(=O)c1c2c(sc1NC(=O)c1cccs1)CCCC2
645902	MUV_846_D_678	O=C(OCC#CCSc1nnc(-c2ccccc2)o1)c1ccco1
645939	MUV_846_D_679	COc1ccc(OC)c(-c2csc(N(Cc3ccco3)C(=O)c3cccs3)n2)c1
645969	MUV_846_D_680	COC(=O)c1c(NC(=O)Cc2cccs2)sc2c1CCCC2
645980	MUV_846_D_681	CN(C(=O)c1cccnc1)c1nc(-c2ccccc2)cs1
645993	MUV_846_D_682	O=C(CSc1nc(=O)c2ccccc2[nH]1)Nc1ccc(S(=O)(=O)N2CCCC2)cc1
646008	MUV_846_D_683	O=C(Nc1ncnc2sc3c(c21)CCC3)c1ccco1
646020	MUV_846_D_684	COc1ccc2[nH]c(=O)c(CN(CCO)S(=O)(=O)c3ccc4c(c3)OCCO4)cc2c1
646045	MUV_846_D_685	COCc1nc2ccccc2n1Cc1ccccc1
646058	MUV_846_D_686	CCNc1nc(-c2ccc(Cl)cc2)cs1
646063	MUV_846_D_687	COC(=O)C1=C(C)N(c2ccc(OC)c(OC)c2)C(=O)C1
646069	MUV_846_D_688	Cc1ccc(NC(=O)CS(=O)CC(=O)NCCCN(C)c2ccccc2)cc1
646071	MUV_846_D_689	CC(=O)Nc1nc(=O)c2ccccc2s1
646093	MUV_846_D_690	CCC(C)(C)n1nnnc1CN(Cc1cccs1)Cc1cc2cc(OC)ccc2[nH]c1=O
646094	MUV_846_D_691	O=C(CN1CCOCC1)Nc1ccc(S(=O)(=O)N2CCCCCC2)cc1
646095	MUV_846_D_692	CC(C)OC(=O)CSc1nnc(-c2ccccc2)n1CC1CCCO1
646103	MUV_846_D_693	CCOC(=O)Cn1cc(C(=O)c2ccco2)c2ccccc21
646119	MUV_846_D_694	Cn1nc(CC(=O)Nc2cccc3ncccc32)c2ccccc2c1=O
646127	MUV_846_D_695	CCOC(=O)c1cc2sc(C)cc2n1CC(=O)Nc1ccc2c(c1)OCCO2
646138	MUV_846_D_696	COC(=O)C1(c2ccccc2)NC(c2cccs2)C2C(=O)N(C)C(=O)C21
646139	MUV_846_D_697	CCCCn1c(SCC(=O)c2ccc3c(c2)OCCO3)nnc1-c1ccco1
646146	MUV_846_D_698	O=C(Cn1c(=O)sc2ccccc21)Nc1nc2c(s1)CCCC2
646147	MUV_846_D_699	CC(=O)Nc1ccc(NC(=O)CSC2=NCCS2)cc1
646155	MUV_846_D_700	O=C(c1ccco1)N1CCN(CCCCN2C(=O)c3ccccc3C2=O)CC1
646157	MUV_846_D_701	O=C(O)CN1C(=O)CC(Cc2ccc(Cl)cc2)C1=O
646167	MUV_846_D_702	COC(=O)C1CCN(S(=O)(=O)Cc2ccccc2)CC1
646178	MUV_846_D_703	CCc1nc(-c2ccc(-c3ccc(OC)cc3)nc2OC)no1
646210	MUV_846_D_704	c1csc(-c2nnc(SCc3ccccc3)o2)c1
646237	MUV_846_D_705	CCOC(=O)c1cc(CC)sc1NC(=O)CCC(=O)O
646254	MUV_846_D_706	COc1ccc(C)cc1S(=O)(=O)N1CCC(C)CC1
646260	MUV_846_D_707	CCOC(=O)c1ccc2nc(NC(=O)c3ccco3)sc2c1
646288	MUV_846_D_708	Cc1ccc(NC(=O)CCSc2nnc(-c3ccco3)o2)cc1
646292	MUV_846_D_709	O=C(NC1CCCC1)C(c1cccnc1)N(C(=O)c1csnn1)C1CC1
646294	MUV_846_D_710	O=C(CN(CCc1ccccc1)C(=O)CNS(=O)(=O)c1ccc(F)cc1)NCc1ccco1
646300	MUV_846_D_711	CCOC(=O)CSc1nc2ccccc2c(=O)n1CC1CCCO1
646303	MUV_846_D_712	O=C(O)c1cc(-c2ccccc2Cl)n[nH]1
646321	MUV_846_D_713	COCCNC(=O)c1cnn2c1nc(-c1ccc3c(c1)OCO3)cc2C(F)(F)F
646358	MUV_846_D_714	CC(=O)Cc1nsc(NC(=O)c2ccc(COc3ccccc3)o2)n1
646386	MUV_846_D_715	CCC(=O)N(Cc1ccco1)c1nc(-c2cc(OC)ccc2OC)cs1
646394	MUV_846_D_716	Cc1ccc2nc3c(cc2c1)CN(Cc1ccco1)C(=NCC1CCCO1)S3
646403	MUV_846_D_717	COc1ccc(Cc2nnc(NC(=O)Cc3cccs3)s2)cc1OC
646413	MUV_846_D_718	COc1ccc2oc(=O)c(C(=O)N3CCN(c4ccccc4)CC3)cc2c1
646418	MUV_846_D_719	CCCn1ncc(C(=O)O)c1C
646420	MUV_846_D_720	Cc1ccccc1NC(=O)c1cc(S(=O)(=O)N2CCOCC2)cs1
646429	MUV_846_D_721	O=C(Oc1cccc2c(O)cccc12)c1ccccc1
646463	MUV_846_D_722	COc1ccccc1-c1nc(NC(C)=O)n[nH]1
646471	MUV_846_D_723	O=C(Oc1ccc(-n2cnnn2)cc1)c1ccco1
646500	MUV_846_D_724	O=C(CN(Cc1ccco1)C(=O)CNS(=O)(=O)c1ccccc1)NCc1ccccc1
646505	MUV_846_D_725	CCOc1ccc(Nc2nc(Cc3nnc(SCC(N)=O)o3)cs2)cc1
646506	MUV_846_D_726	Cc1c(Cl)cccc1NC(=O)CC(C(=O)O)C1CCCO1
646521	MUV_846_D_727	COc1ccc(CCNS(=O)(=O)c2ccc(F)cc2)cc1OC
646546	MUV_846_D_728	COc1ccc(S(=O)(=O)NCCSCc2ccco2)cc1
646576	MUV_846_D_729	CCc1n[nH]c2c1C(=O)CC(C)(C)C2
646585	MUV_846_D_730	CC(C)CC(OC(=O)c1cccs1)C(=O)NCc1cccs1
646630	MUV_846_D_731	C#CCNc1nc(CC)nc2c1nnn2Cc1ccccc1F
646649	MUV_846_D_732	COc1cc(-c2cccs2)cc(=O)c2c(C)oc(C)c21
646673	MUV_846_D_733	COc1ccc(C2(O)CCN(CCCCOc3ccccc3)CC2)cc1
646686	MUV_846_D_734	CCOC(=O)C1=C(C)N=C2SCCC(=O)N2C1c1cccs1
646692	MUV_846_D_735	[I-].CC1=CC(C)C2C(=O)N(CCC[N+](C)(C)C)C(=O)C2C1
646704	MUV_846_D_736	COc1ccc2cc3c(N)c(C(=O)N4CCCC4)sc3nc2c1
646713	MUV_846_D_737	Cn1c(SCc2ccccn2)nnc1-c1cnccn1
646719	MUV_846_D_738	CN(C1CCCCC1)S(=O)(=O)c1ccc(C(=O)O)cc1
646743	MUV_846_D_739	Cc1cc(C)cc(OCc2nnc(SCC(=O)OC3CCCCC3)o2)c1
646749	MUV_846_D_740	COc1ccc(S(=O)(=O)n2nc(OC(=O)c3ccc(C)cc3)cc2N)cc1
646760	MUV_846_D_741	Cc1ccc(SCCNC(=O)CN2C(=O)c3ccccc3S2(=O)=O)cc1
646771	MUV_846_D_742	O=C(O)CSc1nc(-c2ccccc2)nc2c3ccccc3oc21
646772	MUV_846_D_743	COCCn1nnnc1C(c1ccccn1)N(CCc1ccccc1)Cc1cccs1
646780	MUV_846_D_744	COc1cc(-c2nnc(-c3ccc(N4CCOCC4)cc3)o2)cc(OC)c1OC
646791	MUV_846_D_745	COc1ccccc1C(OC(=O)c1cccs1)C(=O)NCc1ccco1
646823	MUV_846_D_746	CCn1c(SCC(=O)c2cc(OC)ccc2OC)nnc1C(C)C
646827	MUV_846_D_747	O=C(O)c1oc2ccccc2c1CSc1ccccn1
646834	MUV_846_D_748	CCOC(=O)c1cc2sccc2n1CC(=O)OC(C)C
646835	MUV_846_D_749	COc1ccccc1C(=O)N1CCN(c2cccc(Cl)c2)CC1
646846	MUV_846_D_750	CN(C)c1ccc(CNCCC2(O)CCOC(C)(C)C2)cc1
646856	MUV_846_D_751	Cc1csc(N(C)C(=O)CSc2nnc(COc3ccccc3C)o2)n1
646858	MUV_846_D_752	COc1ccc(-c2cnc(SCC(=O)Nc3cc(C)on3)n2Cc2ccco2)cc1
646875	MUV_846_D_753	CCCOC(=O)c1ccc(NS(=O)(=O)c2cccs2)cc1
646907	MUV_846_D_754	O=C(O)Cn1nc(Cc2ccccc2)c2ccccc2c1=O
646919	MUV_846_D_755	O=C(NCc1cccs1)C1CCN(c2nccs2)CC1
646942	MUV_846_D_756	O=C(Nc1ccc2oc(-c3cccnc3)nc2c1)c1cccnc1
646945	MUV_846_D_757	O=C(Nc1nncs1)c1ccc(S(=O)(=O)c2ccccc2)cc1
646952	MUV_846_D_758	CC(=O)Nc1c2cc(Cl)ccc2oc1C(=O)O
646957	MUV_846_D_759	COc1nc(-c2ccc(C)cc2)ccc1-c1noc(-c2ccco2)n1
646959	MUV_846_D_760	Cc1ccc(S(=O)(=O)N2CCCC2)cc1S(=O)(=O)N1CCCC1
646975	MUV_846_D_761	COc1ccc(OCC(=O)Nc2ccc(S(=O)(=O)N3CCOCC3)cc2)cc1
646989	MUV_846_D_762	CCOC(=O)c1cc2sccc2n1Cc1ccc(C#N)cc1
646994	MUV_846_D_763	Cc1ccc(S(=O)(=O)N(Cc2cc3cc4c(cc3[nH]c2=O)OCCO4)CC2CCCO2)cc1
647037	MUV_846_D_764	CCOC(=O)c1ccc(Nc2c(CC)c(C)nc3ncnn32)cc1
647079	MUV_846_D_765	CCN=C1SC(C(=O)Nc2cccc(OCC)c2)CC(=O)N1CC
647091	MUV_846_D_766	O=C(Nc1ccc(NC(=O)c2cccs2)cn1)c1ccco1
647112	MUV_846_D_767	CCOc1ccccc1NC(=O)C1CCCN(C(=O)NCc2ccccc2)C1
647114	MUV_846_D_768	Cn1c2ccccc2nc1SC1=CS(=O)(=O)c2ccccc21
647123	MUV_846_D_769	CC(C)C(=O)Nc1nnc(SCC(=O)NC2CC2)s1
647169	MUV_846_D_770	CC(C)COC(=O)CCn1[nH]c(=O)c2ccccc2c1=O
647202	MUV_846_D_771	COC(=O)CCC(=O)Nc1cccc(Cl)c1
647206	MUV_846_D_772	NC(=O)C1CCN(c2nc(C3CC3)nc3c2nnn3Cc2ccccc2Cl)CC1
647225	MUV_846_D_773	CCCCNC(=O)Cn1cnc2c(cnn2-c2ccc(C)c(C)c2)c1=O
647237	MUV_846_D_774	Cc1ccc(C(=O)CSc2nnc(CNc3ccc(C)cc3C)o2)cc1
647250	MUV_846_D_775	O=S(=O)(NC1CC1)c1cccc(S(=O)(=O)N2CCCC2)c1
647261	MUV_846_D_776	CCn1c(SCC(=O)Nc2nccs2)nnc1-c1cc2cccc(OC)c2o1
647269	MUV_846_D_777	CCOC(=O)c1ccc(NC(=O)CC2SC(=NC)N(C)C2=O)cc1
647327	MUV_846_D_778	Cc1nn2c(nc(C)cc2NCCCN2CCOCC2)c1-c1ccc(F)cc1
647345	MUV_846_D_779	CCn1c(Cc2ccccc2)nnc1SCC(=O)OC(C)C
647355	MUV_846_D_780	CCOC(=O)COc1ccc(-c2nnc(-c3ccccc3)o2)cc1
647394	MUV_846_D_781	O=C(CNC(=O)c1ccco1)N(c1ccc2c(c1)OCO2)C(C(=O)NC1CCCC1)c1ccncc1
647417	MUV_846_D_782	O=S(=O)(c1ccc2ccccc2c1)n1cnc2ccccc21
647422	MUV_846_D_783	c1cnc(NCCNc2ncccn2)nc1
647428	MUV_846_D_784	CS(=O)(=O)N1CCC(C(=O)c2cccc(Cl)c2)CC1
647450	MUV_846_D_785	Cn1c2nc(Br)n(CCOc3ccccc3)c2c(=O)[nH]c1=O
647452	MUV_846_D_786	Cn1c2nc(N3CCCCC3)n(CC(O)CN3CCCCC3)c2c(=O)[nH]c1=O
647458	MUV_846_D_787	CCOc1ccc2[nH]c(=O)c(CN(Cc3ccc(F)cc3)C(=O)c3ccco3)cc2c1
647466	MUV_846_D_788	CCOc1cc(S(=O)(=O)N2CCCCC2)ccc1Cl
647471	MUV_846_D_789	COc1cccc(NC(=O)CSc2nnc(-c3cccs3)n2C)c1
647488	MUV_846_D_790	CCOC(=O)C1(Cc2ccc(O)cc2)NC(c2ccco2)C2C(=O)N(c3ccccc3F)C(=O)C21
647491	MUV_846_D_791	COc1cccc(OC)c1-c1nnc(-c2cn(C)c3ccccc23)o1
647494	MUV_846_D_792	COc1cccc(Cn2c(=O)onc2-c2cccs2)c1
647495	MUV_846_D_793	Cc1nc(N)nc(C)c1Cc1ccccc1
647500	MUV_846_D_794	CCCn1c(SCC(=O)N2CCc3ccccc32)nnc1-c1ccco1
647535	MUV_846_D_795	CCOC(=O)Cn1ncc(-c2ccccc2)c1N
647548	MUV_846_D_796	COc1ccc(C(O)c2nc3ccccc3s2)cc1
647553	MUV_846_D_797	N#CCCNc1ccc(OCCC#N)cc1
647559	MUV_846_D_798	CCc1cccc2c(=O)c(C(=O)N3CCCCCC3)c[nH]c12
647575	MUV_846_D_799	CCOC(=O)Cn1c(N2CCOCC2)nc2c1c(=O)[nH]c(=O)n2C
647581	MUV_846_D_800	CCCOc1ccc(-c2nnc(-c3ccncc3)o2)cc1
647610	MUV_846_D_801	O=C(CSc1nnc(Cc2ccccc2)o1)N1CCCc2ccccc21
647614	MUV_846_D_802	COc1ccc(CC(NC(C)=O)C(=O)NC2CCN(C(=O)NCc3ccccc3)CC2)cc1OC
647621	MUV_846_D_803	COc1ccc(N(Cc2cc(=O)[nH]c3ccccc23)C(=O)c2ccco2)cc1
647625	MUV_846_D_804	COc1ccccc1OCCCn1cc(C(=O)c2ccco2)c2ccccc21
647647	MUV_846_D_805	CC1CCCN(C(=O)C2CCN(CCCc3ccccc3)CC2)C1.O=C(O)C(=O)O
647662	MUV_846_D_806	c1cc2[nH]snc2c2nc(C3CC3)nc12
647670	MUV_846_D_807	CC(C)C(c1nnnn1C1CCCCC1)N1CCc2ccccc2C1
647681	MUV_846_D_808	CS(=O)(=O)N(CC(=O)N1CCCCC1)C1CCCCC1
647696	MUV_846_D_809	COc1cccc(-c2nnc(SCc3cccnc3)o2)c1
647722	MUV_846_D_810	c1nnc2ccc(N3CCCC3)nn12
647730	MUV_846_D_811	Cc1ccc(S(=O)(=O)c2nc(NC3CCS(=O)(=O)C3)sc2Cl)cc1
647789	MUV_846_D_812	O=C(CN1C(=O)COc2ccccc21)N1CCCc2ccccc21
647806	MUV_846_D_813	O=C(CS(=O)(=O)Cc1ccccc1)Nc1nnc(C2CCCCC2)s1
647819	MUV_846_D_814	CCc1nc2ccccc2c(=O)n1-c1cccc(OC)c1
647821	MUV_846_D_815	CCOC(=O)c1nn(-c2ccccc2)c(=O)c2c(N)scc21
647836	MUV_846_D_816	Cc1ccccc1NS(=O)(=O)c1ccc(NC(=O)c2ccco2)cc1
647849	MUV_846_D_817	CC(C)CC(OC(=O)c1ccco1)C(=O)NC1CCCCC1
647911	MUV_846_D_818	O=C(Cc1cccs1)N1CCCC(c2nc3n(Cc4ccccc4Cl)[nH]nc-3c(=O)n2)C1
647923	MUV_846_D_819	COc1ccc(S(=O)(=O)N2Cc3ccccc3CC2C(=O)N2CCOCC2)cc1OC
647947	MUV_846_D_820	CN(C)c1nc(OCCOC(=O)c2ccccc2)nc(N(C)C)n1
647962	MUV_846_D_821	CCOc1ccc2nc(NC(=O)CSC3=NCCS3)sc2c1
647981	MUV_846_D_822	CCCC(=O)Nc1cnc(NC(=O)c2cccc(F)c2)cc1C
647985	MUV_846_D_823	Cc1nc2ccccc2n1CC(=O)N1CC(=O)Nc2ccccc21
647992	MUV_846_D_824	Cn1c(C(=O)N2CCN(c3nc4ccccc4s3)CC2)cc2sccc21
647998	MUV_846_D_825	CCCCc1noc2c1C(=NO)CC(c1ccccc1)C2
647999	MUV_846_D_826	O=C(CN(C(=O)CCNC(=O)c1ccco1)c1ccccc1)NC1CCCC1
648008	MUV_846_D_827	CCN(CC)CCNC(=O)C(C(=O)c1ccccc1)n1ccccc1=O
648038	MUV_846_D_828	Cc1ccc(N(Cc2cc(=O)[nH]c3ccccc23)C(=O)c2ccco2)cc1
648040	MUV_846_D_829	Cc1ccc(C)c(NS(=O)(=O)c2ccc(NC(=O)c3ccco3)cc2)c1
648051	MUV_846_D_830	CCOC(=O)c1cc2sccc2n1CC(=O)c1ccc2c(c1)OCCO2
648057	MUV_846_D_831	Nc1nc2c(s1)CC(c1ccccc1)CC2
648081	MUV_846_D_832	O=C(O)CSCCCC(=O)Nc1ccc(Br)cc1
648088	MUV_846_D_833	CCOc1ccc(Cn2c3cc(C)ccc3oc2=O)cc1OC
648092	MUV_846_D_834	CCCCOC(=O)CCn1c2ccccc2oc1=S
648099	MUV_846_D_835	COc1ccc(Cc2nnc(SCC(=O)NCC3CCCO3)o2)cc1
648116	MUV_846_D_836	CCCNC(=O)N1C2CCC1CC(O)(c1cccnc1)C2
648118	MUV_846_D_837	CCC(C)NC(=O)C1CCCN(S(=O)(=O)c2ccc(-n3cnnn3)cc2)C1
648124	MUV_846_D_838	O=C(c1ccc(Cl)cc1)C1CCN(C(=O)N2CCOCC2)CC1
648166	MUV_846_D_839	CCS(=O)(=O)n1nc(C(=O)N2CCOCC2)nc1N
648179	MUV_846_D_840	O=C(c1ccccc1)c1ccc2nc[nH]c2c1
648208	MUV_846_D_841	Cc1cccc2cc3c(N)c(C(=O)N4CCOCC4)sc3nc12
648228	MUV_846_D_842	O=C(c1ccco1)N1CCC(c2nc(-c3ccccc3Cl)no2)CC1
648231	MUV_846_D_843	O=S(=O)(Nc1ccc(-c2nc3ccccc3o2)cc1)c1ccccc1
648297	MUV_846_D_844	Cc1ccc(OCCn2c(CCCO)nc3ccccc32)cc1
648298	MUV_846_D_845	O=C1N(CN2c3ccccc3C3(OCCO3)C2=O)c2ccccc2C12OCCO2
648304	MUV_846_D_846	Cc1ccsc1C(C(=O)NC1CCCCC1)N(C(=O)c1csnn1)C1CC1
648315	MUV_846_D_847	O=C(NCc1cccs1)C(OC(=O)c1cccs1)c1ccccn1
648333	MUV_846_D_848	COC(=O)c1ccccc1NC(=O)CN1CCC(n2nnc3cc(F)ccc32)CC1
648360	MUV_846_D_849	O=C(O)CC1SC(=Nc2ccccc2)N(c2ccccc2)C1=O
648399	MUV_846_D_850	Cc1ccc(CSc2nnc(-c3ccc(S(=O)(=O)N4CCCC4)cc3)o2)cc1
648405	MUV_846_D_851	CCOC(=O)c1cc2sccc2n1CC(=O)N1CCc2ccccc21
648410	MUV_846_D_852	Cc1ccc(C(=O)Nc2ccccc2N2CCN(C(=O)C(C)C)CC2)cc1
648418	MUV_846_D_853	COCCSc1nnc(NC(=O)C2CCCCC2)s1
648423	MUV_846_D_854	CC(C)CC(OC(=O)c1cccs1)C(=O)NCc1ccco1
648469	MUV_846_D_855	CCOC(=O)CSc1nnc(Cc2ccccc2)n1Cc1ccco1
648477	MUV_846_D_856	COc1cc2cc(C(=O)O)n(C)c2c(OC)c1OC
648487	MUV_846_D_857	CCN(CC)S(=O)(=O)c1csc(C(=O)Nc2ccccn2)c1
648489	MUV_846_D_858	O=S(=O)(c1ccc(S(=O)(=O)N2CCN3CCCC3C2)cc1)N1CCCC1
648568	MUV_846_D_859	Cc1ccc2nsnc2c1S(=O)(=O)N1CCCC1
648571	MUV_846_D_860	CCc1nc(N2CCOCC2)c(C#N)c2c1COC(C)(C)C2
648590	MUV_846_D_861	COC(=O)c1ccc(S(=O)(=O)N2CCCCCC2)cc1
648611	MUV_846_D_862	O=C(CSc1nnc(-c2cccs2)o1)OC1CCCCC1
648640	MUV_846_D_863	Cc1ccc(C(=O)CSc2nnc(COc3cccc(C)c3)o2)cc1
648662	MUV_846_D_864	Cc1nn(-c2ccccc2)c2cc(C)oc(=O)c12
648682	MUV_846_D_865	O=C(c1ccc(C#Cc2ccccc2)o1)N1CCN(c2ccccn2)CC1
648713	MUV_846_D_866	C=CCN1c2ccccc2NC(C)(C)C1=O
648714	MUV_846_D_867	COc1cc(NC(=O)C2CCCCC2)c(OC)cc1NC(=O)CCC(=O)NCc1ccco1
648765	MUV_846_D_868	CC1CCCC(C)N1C(=O)CSc1nnc(NC(=O)c2cccs2)s1
648766	MUV_846_D_869	Cc1ccc(S(=O)(=O)N2CCC(C(=O)N3Cc4ccccc4C3)CC2)cc1
648782	MUV_846_D_870	O=S(=O)(c1ccccc1)c1cccc(S(=O)(=O)N2CCCCC2)c1
648789	MUV_846_D_871	COc1ccc(-c2nc3cc(NC(=O)c4ccc5c(c4)OCO5)ccc3o2)cc1
648791	MUV_846_D_872	COc1ccc(C)cc1NC(=O)c1ccc(S(=O)(=O)N2CCOCC2)cc1
648812	MUV_846_D_873	CC(=O)OC(C(=O)NC1CCCCC1)c1ccc(C#N)cc1
648821	MUV_846_D_874	Cc1nnc(SCc2nnc(-c3ccc(C)cc3)o2)s1
648839	MUV_846_D_875	Cc1cccc(N(CC(=O)N2CCCC2)S(=O)(=O)c2ccccc2)c1
648843	MUV_846_D_876	COCCN(C(=O)CNC(=O)c1ccco1)C(C(=O)NC1CCCCC1)c1cccc(OC)c1
648865	MUV_846_D_877	CN(C)c1ccc(C(CC(=O)O)NC(=O)c2ccc(Cl)cc2)cc1
648889	MUV_846_D_878	CN1c2ccccc2C(=O)N(C)C1c1ccc2c(c1)OCO2
648890	MUV_846_D_879	Cc1nn(-c2ccccc2)c(Cl)c1C(=O)Nc1nnc(C2CCCC2)s1
648913	MUV_846_D_880	O=C(c1ccc2c(c1)OCO2)N1CCCc2ccccc21
648938	MUV_846_D_881	CC1CCc2cc(F)ccc2N1C(=O)CSc1nnc(-c2cccs2)n1C
648943	MUV_846_D_882	Cc1c(C#N)c(NC(=O)c2ccc3c(c2)OCO3)sc1C(=O)N1CCOCC1
648950	MUV_846_D_883	Cc1ccc(C)c(N2CCN(S(=O)(=O)c3ccc4c(c3)OCCO4)CC2)c1
648952	MUV_846_D_884	CCOC(=O)c1nn(-c2ccccc2)c(=O)c(C#N)c1C
648955	MUV_846_D_885	CC(C)(C)c1ccc(S(=O)(=O)n2c(CN3CCOCC3)nc3ccccc32)cc1
648957	MUV_846_D_886	CC1Cc2ccccc2N1C(=O)CSc1nnc2n1C(C)(C)Cc1ccccc1-2
648958	MUV_846_D_887	CCOC(=O)c1cnc(SCC(=O)Nc2nnc(CC)s2)nc1N
648960	MUV_846_D_888	COc1cc(C(=O)N2CCC(NC(=O)C(Cc3ccc(C)cc3)NC(C)=O)CC2)cc(OC)c1OC
648961	MUV_846_D_889	CC1(C)NC(=O)N(CC(O)CN2C(=O)NC(C)(C)C2=O)C1=O
648972	MUV_846_D_890	O=C(NC1CCCCC1)C(c1ccncc1)N(CC1CCCO1)C(=O)C1CSC(=O)C1
649013	MUV_846_D_891	O=C(CN(c1ccc(F)cc1)S(=O)(=O)c1ccccc1)NCc1ccco1
649018	MUV_846_D_892	O=S(=O)(c1cc(C(F)(F)F)ccc1Cl)N1CCCCCC1
649038	MUV_846_D_893	COc1ccc(C(=O)CSc2nnnn2Cc2ccccc2)cc1
649045	MUV_846_D_894	O=C(CSc1nnc(-c2cccnc2)o1)OC1CCCCC1
649047	MUV_846_D_895	COc1ccc(C(=O)N(Cc2ccco2)C(C(=O)NC2CCCC2)c2ccc(O)cc2)cc1OC
649049	MUV_846_D_896	COc1cc2c(cc1NC(=O)c1cccnc1)CCCC2
649053	MUV_846_D_897	CCOC(=O)c1cnc2c(-c3ccccc3)cnn2c1N
649054	MUV_846_D_898	CCCCOC(=O)CSc1nnc(-c2cc(OC)c(OC)c(OC)c2)o1
649069	MUV_846_D_899	COc1ccc(C(=O)Nc2ccc(S(=O)(=O)NCc3ccco3)cc2)cc1OC
649073	MUV_846_D_900	Cc1cccc(NC(=O)CSc2nnc(-c3ccc(S(=O)(=O)N4CCOCC4)cc3)n2C)c1
649074	MUV_846_D_901	COc1cc(Cl)ccc1S(=O)(=O)n1nc(C)cc1C
649075	MUV_846_D_902	CCC(C)(C)n1nnnc1C(c1ccccn1)N1CCOCC1
649099	MUV_846_D_903	CCCOc1ccc(-c2nnc(-c3ccco3)o2)cc1
649131	MUV_846_D_904	CCOC(=O)c1cc2sccc2n1Cc1ccccc1
649154	MUV_846_D_905	COc1ccc(OC)c(NC(=O)CSc2nnc(CNc3ccc(F)cc3)o2)c1
649161	MUV_846_D_906	CN1CCN(S(=O)(=O)c2ccc(NC(=O)c3ccc(Br)o3)cc2)CC1
649173	MUV_846_D_907	CCCn1c(CCC(=O)O)ccc1-c1cccs1
649175	MUV_846_D_908	COc1ccc(OCc2ccc(C(=O)O)cc2)cc1
649187	MUV_846_D_909	O=C(CN1C(=O)CSC1=O)Nc1ccc(N2CCOCC2)cc1
649209	MUV_846_D_910	COc1cc(NC(=O)CSc2nccc(C)n2)c(C(=O)O)cc1OC
649221	MUV_846_D_911	CSc1nnc(-c2ccc(S(=O)(=O)N3CCCC3)cc2)n1C
649231	MUV_846_D_912	Cn1c(SCc2ccccc2F)nc2cccnc21
649249	MUV_846_D_913	NC(=O)c1ccccc1N=Cc1ccccn1
649260	MUV_846_D_914	COc1ccc(N2C(=O)C(Cl)=C(N3CCCC3)C2=O)cc1
649262	MUV_846_D_915	Cc1cccc(CCN(Cc2cc3cccc(C)c3[nH]c2=O)C(=O)N2CCOCC2)c1
649267	MUV_846_D_916	COCCN(C(=O)CNC(=O)c1cccs1)C(C(=O)NC1CCCC1)c1cccs1
649271	MUV_846_D_917	Cc1occc1-c1nnc(SCC(=O)c2ccccc2)n1CC1CCCO1
649275	MUV_846_D_918	O=C(COC(=O)c1ccco1)Nc1nc2ccccc2s1
649277	MUV_846_D_919	CCCOc1cccc(C(=O)Nc2nnn(CCC)n2)c1
649290	MUV_846_D_920	CCOc1ccccc1C(=O)NCc1ccco1
649299	MUV_846_D_921	O=C(c1cccs1)N1C2CCC1CC(O)(c1cccnc1)C2
649340	MUV_846_D_922	CN1CCN(C(=O)c2ccccc2-c2ccccc2C(=O)O)CC1
649347	MUV_846_D_923	CC(=O)c1ccc2c3c1cccc3C(=O)N(c1c(C)nn(C)c1C)C2=O
649357	MUV_846_D_924	Cn1c(SCC(=O)N2CCOCC2)nc2sc3c(c2c1=O)CCCC3
649388	MUV_846_D_925	Cc1oc(C2CC2)cc1C(=O)O
649392	MUV_846_D_926	O=C(O)c1ccc(NC(=O)Cc2cccs2)cc1
649406	MUV_846_D_927	COc1ccc(Cn2nnnc2C(c2cc3cccc(C)c3[nH]c2=O)N2CCOCC2)cc1
649419	MUV_846_D_928	O=C(CN1C2CCCC1CC(NC(=O)c1ccco1)C2)Nc1ccccc1C(F)(F)F
649422	MUV_846_D_929	Cc1ccccc1-n1c2n[nH]c(=O)n2c2ccccc2c1=O
649431	MUV_846_D_930	COc1nc(-c2ccc(Cl)cc2)ccc1-c1noc(-c2ccco2)n1
649448	MUV_846_D_931	CCCNS(=O)(=O)c1ccc(CCC(=O)NCc2cccnc2)cc1
649458	MUV_846_D_932	O=C(O)C1CC(=O)N(c2ccc(OCc3ccccc3Cl)cc2)C1
649467	MUV_846_D_933	CCCOc1ccc(N2CC(C(=O)Nc3ccccc3F)CC2=O)cc1
649501	MUV_846_D_934	CC(C)C(=O)Nc1ccc(NC(=O)c2ccccn2)cn1
649523	MUV_846_D_935	CCCc1[nH][nH]c(=O)c1C(c1ccccc1)C(C#N)C#N
649531	MUV_846_D_936	CCOc1ccccc1Nc1ncccc1C(=O)N1CCCC1
649574	MUV_846_D_937	COC(=O)c1ccc(OC)c(CSc2nnc(COc3cccc(C)c3)o2)c1
649580	MUV_846_D_938	COc1ccc(S(=O)(=O)N2CCN(C(=O)c3c(C)nn(-c4ccccc4)c3Cl)CC2)cc1
649590	MUV_846_D_939	COc1ccc(-c2nsc3c2ncnc3N2CCN(C(=O)c3ccco3)CC2)cc1
649594	MUV_846_D_940	Cn1nccc1C(=O)Nc1cccnc1
649595	MUV_846_D_941	CCN=C1SC(C(=O)Nc2cccc(C(=O)O)c2)CC(=O)N1CC
649598	MUV_846_D_942	CCC1C(=O)N=C(SCC(=O)Nc2cccc3ccccc32)NC1=O
649613	MUV_846_D_943	CC(C)NC(=O)c1ccc2c(c1)nnn2C
649641	MUV_846_D_944	CCCC(=O)Nc1ccc(NC(=O)C2CC2)cn1
649643	MUV_846_D_945	CCOc1ccccc1NC(=O)Cn1nnc(-c2ccc(OCC)c(OCC)c2)n1
649650	MUV_846_D_946	COCc1nnc(NC(=O)CSc2ccc(C)cc2)s1
649664	MUV_846_D_947	Cc1nnc(N(C(=O)c2cnccn2)c2ccccc2)s1
649669	MUV_846_D_948	COc1ccc(C2C(=O)N(C(C)(C)C)CC(=O)N2c2ccccc2C)cc1
649687	MUV_846_D_949	COc1ccc(N(C2CSC2)S(=O)(=O)c2ccccc2)cc1
649693	MUV_846_D_950	O=C(CCC(=O)N(CC(=O)NCc1ccco1)c1ccc(F)cc1)Nc1nccs1
649710	MUV_846_D_951	CC1(c2ccc3noc(-c4ccccc4)c3c2)OCCO1
649739	MUV_846_D_952	CCCC(C(=O)NC1CCCCC1)N(CC1CCCO1)C(=O)CNS(=O)(=O)c1ccc(F)cc1
649770	MUV_846_D_953	CCOC(=O)c1c(C)c(C)sc1NC(=O)CSc1nnc(CNc2ccc(F)cc2)o1
649773	MUV_846_D_954	Cc1ccc(C(=O)N(CC(=O)NC2CCCC2)Cc2cccs2)s1
649780	MUV_846_D_955	Cc1cnc(NC(=O)c2c(O)n3c4c(cccc4c2=O)CCC3)s1
649783	MUV_846_D_956	O=C1NC(c2ccncc2)Nc2ccccc21
649852	MUV_846_D_957	COCCNC(=O)CN1CCC(n2c(C)nc3cc(C(F)(F)F)ccc32)CC1
649869	MUV_846_D_958	COC(=O)c1ccccc1NC(=O)c1cc2sccc2n1C
649874	MUV_846_D_959	O=C(O)c1ccccc1C(=O)N1CCN(c2cccc(Cl)c2)CC1
649875	MUV_846_D_960	Cc1ccc(S(=O)(=O)N(c2ccccc2)C2CCS(=O)(=O)C2)cc1
649898	MUV_846_D_961	CCOC(=O)C1CCN(C(c2nnnn2C2CCCCC2)c2cc3ccc(C)c(C)c3[nH]c2=O)CC1
649916	MUV_846_D_962	COc1cccc(-c2noc(C3CCCN(C(=O)Cc4ccccc4)C3)n2)c1
649921	MUV_846_D_963	COc1ccc(Cn2c3ccccc3sc2=O)cc1
649957	MUV_846_D_964	Cc1ccc(-c2nnn(CC(=O)N(CCO)C(C(=O)NC(C)(C)C)c3ccncc3)n2)cc1
649966	MUV_846_D_965	O=C(Nc1ccc(N2CCN(C(=O)c3ccco3)CC2)cc1)c1cccc(F)c1
649981	MUV_846_D_966	COc1cccc(N(CC(=O)N2CCN(C)CC2)S(=O)(=O)c2ccc(C)cc2)c1
649986	MUV_846_D_967	CC(=O)Nc1ccc(-c2nnn(CC(=O)c3ccccc3)n2)cc1Cl
649989	MUV_846_D_968	c1nc(COc2nsnc2N2CCOCC2)cs1
650006	MUV_846_D_969	CCCN1c2ccccc2C(O)(CC(C)=NO)C1=O
650028	MUV_846_D_970	CC(=O)c1ccc(NC(=O)c2ccc(S(=O)(=O)N3CCCC3)cc2)cc1
650107	MUV_846_D_971	Cc1cc(C)cc(OCC(=O)NCCN2CCOCC2)c1
650155	MUV_846_D_972	CCOc1ccc(-c2nnc(N(CC)C(=O)C3CCC3)s2)cc1
650156	MUV_846_D_973	COc1cccc(C(=O)CSc2nnc(-c3ccco3)n2CC2CCCO2)c1
650172	MUV_846_D_974	COc1ccc(-c2sccc2C(C)C(=O)O)cc1
650191	MUV_846_D_975	O=C(NC1CCCCC1)N(Cc1nc(=O)c2ccccc2[nH]1)C1CCCC1
650207	MUV_846_D_976	O=C(Oc1cccc(-n2cnnn2)c1)c1sc2ccccc2c1Cl
650209	MUV_846_D_977	O=C(CN1C(=O)c2ccccc2S1(=O)=O)NCCSc1ccccc1
650227	MUV_846_D_978	O=C(O)c1ccccc1NC(=O)Cn1c(=O)sc2ccccc21
650251	MUV_846_D_979	O=c1cn[nH]c(NCc2ccccc2)n1
650259	MUV_846_D_980	O=C(O)CCC(=O)N(Cc1ccco1)c1nc(-c2ccccc2)cs1
650275	MUV_846_D_981	CCc1cccc(C)c1NC(=O)C1=C(C(=O)O)CCCC1
650277	MUV_846_D_982	CC1(C)NC(=O)N(CC(O)CN2CCCCC2)C1=O
650283	MUV_846_D_983	CCOC(=O)c1cc2sccc2n1CC(=O)N1c2ccccc2CC1C
650344	MUV_846_D_984	COC(=O)c1c(C)c(C(=O)Nc2ccc(F)cc2)sc1NC(=O)c1ccco1
650347	MUV_846_D_985	CC(C)Cn1c(O)c(C(=O)Nc2nccs2)c(=O)c2c1CCCC2
650365	MUV_846_D_986	COC(=O)CC1=C(C(=O)OC)C(c2cccs2)C(C#N)=C(N)O1
650389	MUV_846_D_987	CC(C)(C)c1ccc2c(c1)OCC(C(=O)O)O2
650403	MUV_846_D_988	O=S1(=O)CC(O)C(NCc2ccco2)C1
650436	MUV_846_D_989	Cn1c(-c2ccc(F)cc2)cnc1SCC(=O)NCc1ccco1
650448	MUV_846_D_990	COc1ccc2nc(NS(=O)(=O)c3ccc(NC(C)=O)cc3)sc2c1
650471	MUV_846_D_991	CCNc1nc2c(c(=O)n(Cc3ccccc3)c(=O)n2C)n1Cc1ccccc1
650472	MUV_846_D_992	O=C(CSc1nnc(-c2ccccc2)o1)c1ccc2c(c1)OCCO2
650478	MUV_846_D_993	COc1ccc(S(=O)(=O)c2ccc(OC)c(OC)c2)cc1OC
650507	MUV_846_D_994	CCOc1ccc(NC(=O)CSc2nc3cccnc3n2CC)cc1
650510	MUV_846_D_995	CNc1nc(-c2ccc(Cl)cc2)cs1
650511	MUV_846_D_996	Cc1nnc(NC(=O)c2cnc(C)cn2)s1
650533	MUV_846_D_997	CC(C)(C)n1nnnc1C(c1cccc(C(F)(F)F)c1)N1CCOCC1
650550	MUV_846_D_998	COc1ccc(-c2nsc3c2ncnc3N2CCCC2)cc1
650551	MUV_846_D_999	Cc1ccc(C(=O)CSc2nnc(COc3cccc4cccnc43)o2)cc1
650571	MUV_846_D_1000	COc1ccc(C(OC(=O)c2ccco2)C(=O)NC2CCCCC2)cc1OC
650576	MUV_846_D_1001	COC(=O)c1ccc2[nH]c(C)cc(=O)c2c1
650583	MUV_846_D_1002	Cc1cc(C)c(NC2=NCC(=O)N2C2CCCCC2)c(C)c1
650634	MUV_846_D_1003	COc1ccc(CCNC(=O)CSc2nc(O)c(CC(C)C)c(=O)[nH]2)cc1OC
650638	MUV_846_D_1004	COC(=O)c1ccccc1NC(=O)c1ccccc1OC
650688	MUV_846_D_1005	COc1cc(OC)cc(-c2nnc(SCc3cccnc3)o2)c1
650706	MUV_846_D_1006	COC(=O)c1cc(-c2cccc(OC)c2)on1
650709	MUV_846_D_1007	CC(=O)Nc1cccc(NC(=O)C2CCCN2C(=O)Nc2ccc(C)cc2)c1
650730	MUV_846_D_1008	Cc1cccc(NC(=O)Nc2cccc(C)n2)n1
650736	MUV_846_D_1009	O=C(COC(=O)CCC(=O)Nc1nccs1)NCc1ccco1
650743	MUV_846_D_1010	O=C(CSc1nnc(-c2cccs2)o1)N1CCCc2ccccc21
650745	MUV_846_D_1011	O=C(Cn1cc(C(=O)c2ccco2)c2ccccc21)N1CCCCC1
650749	MUV_846_D_1012	CCOC(=O)c1cc2sc(C)cc2n1CC(=O)NCCc1ccccc1
650753	MUV_846_D_1013	Cc1nc(NC(=O)c2ccco2)sc1C(=O)Nc1ccc(Br)cc1
650757	MUV_846_D_1014	CSc1nc2ccccc2n1CC(=O)N1CCCCC1
650763	MUV_846_D_1015	O=C(O)CCc1ccc(-c2cccs2)n1CCC(=O)O
650773	MUV_846_D_1016	Cn1c(SCC(=O)N2CCCCC2)nnc1-c1ccc(S(=O)(=O)N2CCOCC2)cc1
650798	MUV_846_D_1017	CCOc1ccc(CN2CCC(C(=O)N3CCN(c4ccccc4F)CC3)CC2)cc1OC.O=C(O)C(=O)O
650811	MUV_846_D_1018	O=c1oc2ccc3ccccc3c2cc1-c1nnc(-c2ccccc2)o1
650815	MUV_846_D_1019	COc1ccc(C(C#N)N2CCCCCC2)cc1OC
650822	MUV_846_D_1020	O=C(Nc1ccc(OC(=O)c2cccs2)cc1)c1ccco1
650837	MUV_846_D_1021	O=C(NC1CCCC1)c1ccc2nc[nH]c2c1
650841	MUV_846_D_1022	Cc1cccc(C(OC(=O)c2ccco2)C(=O)NCc2ccccc2)n1
650848	MUV_846_D_1023	Cc1cc(=O)n2c(-c3ccccc3C)n[nH]c2n1
650856	MUV_846_D_1024	CCOC(=O)c1c(C)c(C)sc1NC(=O)c1cccs1
650859	MUV_846_D_1025	COc1ccc(C(=O)N2CCN(C(=O)Cc3ccccc3)CC2)cc1OC
650862	MUV_846_D_1026	O=C(NCc1ccccc1)C(c1cccs1)N(C(=O)c1csnn1)C1CC1
650881	MUV_846_D_1027	Cc1ccc2nc(NC(=O)c3ccc(Cn4cc(Cl)cn4)o3)sc2c1
650885	MUV_846_D_1028	O=C(c1ccccc1NS(=O)(=O)c1cccs1)N1CCCC1
650891	MUV_846_D_1029	O=C(O)CSc1nnc(Cc2ccccc2)n1Cc1ccccc1
650900	MUV_846_D_1030	Cc1nnc(SCC2CCCO2)n1-c1ccccc1
650948	MUV_846_D_1031	CCOC(=O)Cn1c(C(=O)OCC)cc2sccc21
650960	MUV_846_D_1032	Cn1c2nc(N3CCN(Cc4ccccc4)CC3)n(CCCc3ccccc3)c2c(=O)[nH]c1=O
650976	MUV_846_D_1033	CCOC(=O)C1=C(C)NC2=C(C(=O)C(C(=O)OC)C(C)C2)C1c1ccc(OC)c(O)c1
650998	MUV_846_D_1034	CC(=O)N(CCc1ccccc1C)Cc1cc2cc3c(cc2[nH]c1=O)OCO3
651002	MUV_846_D_1035	O=c1c2ccccc2nc(-c2ccccc2)n1Cc1ccco1
651016	MUV_846_D_1036	COc1ccc(N2CC(C(=O)Nc3ccc4c(c3)OCO4)CC2=O)cc1
651026	MUV_846_D_1037	O=C(Cn1nnc(-c2ccccc2NC(=O)c2ccco2)n1)N1CCCc2ccccc21
651029	MUV_846_D_1038	CCS(=O)(=O)N1CCC(c2nc(-c3ccc(C)cc3)no2)CC1
651052	MUV_846_D_1039	Cn1c(CNC(=O)Cc2ccc3c(c2)OCO3)nnc1SCc1ccccc1
651062	MUV_846_D_1040	O=S(=O)(c1ccc2c(c1)OCCO2)N1CCC(c2nc3ccccc3s2)CC1
651066	MUV_846_D_1041	COC(=O)CNC(=O)c1c(C)onc1-c1ccccc1Cl
651077	MUV_846_D_1042	COc1ccccc1OCCCn1c(C)c(C#N)c2ccccc21
651081	MUV_846_D_1043	COc1ccc(CCNC(=O)c2cc3sccc3n2C)cc1OC
651087	MUV_846_D_1044	CCC(=O)Nc1cccc(NC(=O)c2ccc3c(c2)OCCO3)c1
651096	MUV_846_D_1045	CN(C(=O)COc1ccccc1)c1nnc(-c2cccnc2)s1
651098	MUV_846_D_1046	O=C(CCC(=O)N(CC(=O)NC1CCCCC1)c1ccc2c(c1)OCO2)Nc1ccccn1
651102	MUV_846_D_1047	COc1ccc(-c2noc(C3CCCN(C(=O)CCc4ccccc4)C3)n2)cc1
651104	MUV_846_D_1048	Cc1ncsc1C(=O)Nc1nc2c(s1)CC(C)CC2
651115	MUV_846_D_1049	O=C(NC1CCCC1)c1ccc(S(=O)(=O)N2CCCC2)cc1
651135	MUV_846_D_1050	CCC1(CC)C(=O)N(C)C(=O)N=C1Nc1ccccc1
651153	MUV_846_D_1051	O=C(CN(C(=O)CNS(=O)(=O)c1ccccc1)C1CCCC1)NCc1ccco1
651205	MUV_846_D_1052	CCc1c(C)nc2c(C#N)c(C)[nH]n2c1=O
651206	MUV_846_D_1053	COc1cccc(C(=O)SC2=NCCS2)c1
651235	MUV_846_D_1054	CC(OC(=O)c1ccco1)C(=O)NCc1cccs1
651240	MUV_846_D_1055	COC(=O)c1ccc(-c2nc3ccc(C)cc3o2)cc1
651249	MUV_846_D_1056	O=C(CSc1nnc2scc(-c3ccccc3)n12)N1CCCc2ccccc21
651311	MUV_846_D_1057	CCn1c(SCC(N)=O)nnc1-c1ccc(S(=O)(=O)N2CCN(C)CC2)cc1
651320	MUV_846_D_1058	O=S(=O)(NC1CC1)c1ccc(S(=O)(=O)N2CCc3ccccc32)cc1
651334	MUV_846_D_1059	Cc1cc(C)c(C#N)c(SCC(=O)OC2CCCCC2)n1
651338	MUV_846_D_1060	CCC(=O)N(Cc1ccco1)c1nc(-c2ccccc2)cs1
651357	MUV_846_D_1061	CCOC(=O)c1cccc(NC(=O)c2cc3sccc3n2C)c1
651361	MUV_846_D_1062	CC(C)C(OC(=O)c1ccco1)C(=O)NCc1ccco1
651380	MUV_846_D_1063	Cc1csc(NC(=O)CNC(=O)OCc2ccccc2)n1
651388	MUV_846_D_1064	C=CCNC(=O)c1ccc2c(c1)nnn2C
651405	MUV_846_D_1065	O=C(c1cc2sccc2n1Cc1ccccc1)N1CCc2ccccc21
651436	MUV_846_D_1066	CCOC(=O)c1ccc(N=c2sc(C(=O)OC)cc(=O)n2C2CC2)cc1
651457	MUV_846_D_1067	COc1cc(NC(=O)c2ccco2)c(OC)cc1NC(=O)CCC(=O)Nc1cc(C)cc(C)c1
651464	MUV_846_D_1068	Cc1csc(NC(=O)CCC(=O)N(CC(=O)NC2CCCC2)Cc2ccco2)n1
651473	MUV_846_D_1069	CCCCCCSC1=C(C#N)C(c2ccc(O)cc2)CC(=O)N1
651480	MUV_846_D_1070	COc1ccc(CNC(=O)C(C)N(Cc2ccco2)C(=O)c2snc(C(N)=O)c2N)cc1
651487	MUV_846_D_1071	O=C(CNC(=O)c1ccco1)N(CCc1ccccc1)C(C(=O)NC1CCCCC1)c1ccncc1
651499	MUV_846_D_1072	O=C(CN1CCN(c2ccc(F)cc2)CC1)N1CCOCC1
651508	MUV_846_D_1073	COc1cccc(C(C(=O)NC2CCCC2)N(C(=O)c2ccco2)C2CC2)c1OC
651531	MUV_846_D_1074	COc1cc(-c2nnc(-c3ccco3)o2)ccc1OCc1ccccc1
651567	MUV_846_D_1075	O=C(CNC(=O)c1ccco1)N(c1ccc(F)cc1)C(C(=O)NCC1CCCO1)c1ccccc1
651569	MUV_846_D_1076	O=C(COc1ccccc1)Nc1ccccc1N1CCN(c2ccccc2)CC1
651591	MUV_846_D_1077	CCOC(=O)c1cc2sc(C)cc2n1CC(=O)Nc1cccc(C)c1C
651605	MUV_846_D_1078	CCc1cc2cc(C)ccc2nc1SCC(=O)N1CCN(C(=O)c2ccco2)CC1
651615	MUV_846_D_1079	CCOC(=O)c1cc2c(nc3ccccn3c2=O)n(Cc2ccccc2)c1=N
651618	MUV_846_D_1080	CCCOC(=O)Nc1ccc(N2CCCCC2)cc1
651626	MUV_846_D_1081	Cc1ccc2c(c1)N(CC(=O)N(Cc1ccc3c(c1)OCO3)CC1CCCO1)C(=O)C(C)O2
651711	MUV_846_D_1082	Cc1ccc(-c2nnc(CSc3nnc(COc4ccccc4)n3-c3ccc(C)cc3)o2)cc1
651719	MUV_846_D_1083	O=C(CSc1nnc(NC(=O)c2ccco2)s1)NC1CCCC1
651740	MUV_846_D_1084	Cc1ccc(NC(=O)CSc2nnc(-c3ccccc3C)o2)cc1C
651763	MUV_846_D_1085	Cn1c2ccccc2nc1N1CCN(C(=O)Nc2ccc(C(F)(F)F)cc2)CC1
651769	MUV_846_D_1086	O=C(CNC(=O)c1ccco1)OCc1c(F)cccc1Cl
651808	MUV_846_D_1087	CCOC(=O)c1cc2sc(C)cc2n1CC(=O)N1CCc2ccccc21
651820	MUV_846_D_1088	COc1ccc(-n2nc3cc(C)c(NC(=O)C(C)C)cc3n2)cc1
651827	MUV_846_D_1089	COc1ccc(-c2ocnc2C(=O)Nc2ccccc2N2CCCCC2)cc1
651862	MUV_846_D_1090	COC(=O)CC1Sc2ccccc2NC1=O
651864	MUV_846_D_1091	COC(=O)c1ccc(NC(=O)C2CCCN2S(=O)(=O)c2ccc(F)cc2)cc1
651888	MUV_846_D_1092	Cc1ccc2[nH]c(=O)c(CN(CCCO)S(=O)(=O)c3c4nsnc4ccc3C)cc2c1
651913	MUV_846_D_1093	CC(C)N(C=O)C1(C(=O)NC2CCCCC2)CCCCC1
651946	MUV_846_D_1094	Cc1ccc2cccc(OC(=O)c3ccc4c(c3)OCCO4)c2n1
651948	MUV_846_D_1095	Cc1occc1-c1nnc(SCC(=O)N2CCc3ccccc32)o1
651980	MUV_846_D_1096	CC(NCCCn1ccnc1)=C1C(=O)c2ccccc2C1=O
651998	MUV_846_D_1097	CCOC(=O)C1CCN(S(=O)(=O)Cc2ccccc2)C1=O
652005	MUV_846_D_1098	O=C(CCC(=O)N1CCCC1=O)N1CCCC1=O
652008	MUV_846_D_1099	CCCCn1c(SCC(=O)Nc2ccc3c(c2)OCO3)nc2c1c(=O)n(C)c(=O)n2C
652020	MUV_846_D_1100	CCOC(=O)CSc1nnc(CNc2ccc(F)cc2)o1
652024	MUV_846_D_1101	CCOC(=O)CSc1nnc(-c2ccco2)n1-c1ccc(C)cc1
652026	MUV_846_D_1102	N#CC1=C(N)C(C#N)(C#N)C(c2ccc[nH]2)C2CCCC=C12
652049	MUV_846_D_1103	O=C(O)C(=O)O.O=C(CNCC1CCCO1)Nc1ccccc1N1CCOCC1
652095	MUV_846_D_1104	COc1ccc(-c2cc(=O)c3c(C)oc(C)c3c(OC)c2)cc1OC
652109	MUV_846_D_1105	Cc1cc(NC(=O)c2ccc(Cl)cc2)no1
652124	MUV_846_D_1106	CCN(C(=O)Cc1cccs1)c1nnc(-c2cccnc2)s1
652147	MUV_846_D_1107	CCCCOc1ccc(-c2nnn(C(C)C(=O)OCC)n2)cc1
652179	MUV_846_D_1108	Nc1ccc2c(c1)C(=O)N(CCCC(=O)O)C2=O
652185	MUV_846_D_1109	CCn1nnnc1SCC(=O)N1c2ccccc2CCc2ccccc21
652238	MUV_846_D_1110	CCn1c(O)c(C(=O)NCc2ccc(OC)c(OC)c2)c(=O)c2ccccc21
652253	MUV_846_D_1111	Cc1cc(NC(=O)c2ccccc2Oc2ccccc2)no1
652274	MUV_846_D_1112	O=C(OCCNC1=NS(=O)(=O)c2ccccc21)c1cccnc1
652308	MUV_846_D_1113	Cc1ccc(-c2nnc(CSc3nc4cc5c(cc4cc3C)OCO5)o2)cc1
652319	MUV_846_D_1114	CCn1c(COc2ccccc2C)nnc1SCC(=O)NC1CCCC1
652332	MUV_846_D_1115	Cc1sc2nc(CN(Cc3cccs3)C(=O)C3CC3)[nH]c(=O)c2c1C
652339	MUV_846_D_1116	CC(C)NS(=O)(=O)c1ccc(CCC(=O)NCc2cccnc2)cc1
652348	MUV_846_D_1117	COc1ccccc1NC(=O)CSc1nnc(Cn2cnc3ccccc32)n1C
652377	MUV_846_D_1118	COc1ccc(-c2cc3nc(C)cc(NCCO)n3n2)cc1
652392	MUV_846_D_1119	CC(C)C(OC(=O)c1cccs1)C(=O)NCc1ccco1
652398	MUV_846_D_1120	Cc1cc(C)nc(SCc2nnc(SCc3ccccc3Cl)o2)n1
652399	MUV_846_D_1121	CC(C)Oc1ccc(C(=O)N2CCCC2C(=O)O)cc1
652403	MUV_846_D_1122	COc1ccc2[nH]c(=O)c(CN(Cc3ccc4c(c3)OCO4)C(C)=O)cc2c1
652404	MUV_846_D_1123	COc1ccc(NC(=O)C2CCCCN2CC(=O)OCc2ccccc2)cc1OC.O=C(O)C(=O)O
652431	MUV_846_D_1124	C=CCn1c2nc3ccccn3c(=O)c2cc(C(=O)NCCCOC)c1=N
652465	MUV_846_D_1125	CCCC(=O)Nc1ccc2oc(-c3ccncc3)nc2c1
652471	MUV_846_D_1126	COc1ccccc1-c1nc(-c2ccncc2)no1
652477	MUV_846_D_1127	Cc1ccc(S(=O)(=O)c2nc(N3CCOCC3)sc2Cl)cc1
652479	MUV_846_D_1128	Cn1c(CNc2cccc(Cl)c2)nnc1SCC(=O)OC1CCCCC1
652522	MUV_846_D_1129	COc1ccc(C(=O)CSc2nnc(Cc3ccccc3)o2)cc1
652531	MUV_846_D_1130	COc1cc(-c2nnc(-c3cccs3)o2)cc(OC)c1OC
652532	MUV_846_D_1131	Cc1ccc2nc(NC(=O)COC(=O)c3ccco3)sc2c1
652533	MUV_846_D_1132	Cc1ccc(C(OC(=O)c2ccco2)C(=O)NCc2cccs2)cc1
652602	MUV_846_D_1133	COc1cc2cc(CN(Cc3nnnn3Cc3ccccc3)CC3CCCO3)c(=O)[nH]c2cc1OC
652609	MUV_846_D_1134	Cc1cc(NC(=O)c2ccccc2-c2ccccc2C(=O)O)no1
652618	MUV_846_D_1135	COC(=O)CSc1nnc(-c2ccoc2C)n1-c1ccc(OC)cc1
652624	MUV_846_D_1136	CN1C(=O)Cc2cc(S(=O)(=O)N3CCOCC3)ccc21
652627	MUV_846_D_1137	O=C(Nc1nccs1)c1ccc(S(=O)(=O)NCC2CCCCC2)cc1
652632	MUV_846_D_1138	COc1cccc(C(=O)CSc2nnc(-c3cc(OC)cc(OC)c3)o2)c1
652654	MUV_846_D_1139	COc1cc(C(C#N)N2CCOCC2)ccc1O
652664	MUV_846_D_1140	COc1ccc(C2(O)CCN(CC(=O)Nc3nccs3)CC2)c(OC)c1
652669	MUV_846_D_1141	O=C(NC1CCCC1)C(c1ccc(N2CCOCC2)cc1)N(Cc1ccccc1)C(=O)c1ccco1
652675	MUV_846_D_1142	COc1ccccc1OC1=NS(=O)(=O)c2ccccc21
652677	MUV_846_D_1143	CC(C)NC(=O)CN1CCC(O)(c2ccccc2)CC1
652678	MUV_846_D_1144	CCOC(=O)Cc1csc(NC(=O)CSc2ncnc3c2cnn3-c2ccc(OC)cc2)n1
652691	MUV_846_D_1145	Cc1cccc2c(=O)c(C(=O)N3CCCCCC3)c[nH]c12
652702	MUV_846_D_1146	Cc1ccc2cc3c(N)c(C(=O)N4CCOCC4)sc3nc2c1
652736	MUV_846_D_1147	Cc1ccc2cc(CN(Cc3ccco3)C(=O)c3ccccc3)c(=O)[nH]c2c1C
652796	MUV_846_D_1148	COCCN1CC(=O)N(c2cccc(C)c2C)C(c2ccc(Cl)cc2)C1=O
652798	MUV_846_D_1149	CC(C)Oc1ccc(NC(=O)C2CCCNC2=O)cc1
652804	MUV_846_D_1150	CCC(c1nnnn1CCOC)N(Cc1ccc(C)cc1)Cc1cc2cc(OC)ccc2[nH]c1=O
652806	MUV_846_D_1151	Cc1ccc(-n2c(=O)c(C(=O)O)cc3c2CC(C)(C)CC3=O)cc1
652810	MUV_846_D_1152	COCc1cc(=O)n2c(n1)[nH]nc2-c1ccccc1OC
652829	MUV_846_D_1153	Cn1c2ncn(CCCc3ccccc3)c2c(=O)[nH]c1=O
652837	MUV_846_D_1154	CCOC(=O)COc1ccc(C(=O)c2ccccc2)c(O)c1
652848	MUV_846_D_1155	COc1ccc2[nH]c(=O)c(CN(Cc3ccco3)C(=O)c3ccccc3)cc2c1
652855	MUV_846_D_1156	CCOc1ccccc1N(C(=O)c1snc(C(N)=O)c1N)C(C(=O)NCCC(C)C)c1ccco1
652865	MUV_846_D_1157	COc1ccc(-c2ccc(-c3nnc(-c4ccncc4)o3)cc2)cc1
652867	MUV_846_D_1158	Cc1ccc(C(=O)C2CCN(CC(=O)Nc3ccc(N(C)C)cc3)CC2)cc1
652883	MUV_846_D_1159	CCOc1nc(-c2ccc(C)cc2)ccc1-c1noc(COC)n1
652907	MUV_846_D_1160	CCN(CC)C(=O)Cn1cnc2c1c(=O)n(C)c(=O)n2C
652911	MUV_846_D_1161	CCn1c(SCC(=O)N2CCCc3ccccc32)nc2cccnc21
652924	MUV_846_D_1162	CC(=O)c1c(C)nn(CC(O)Cn2c3ccc(C)cc3c3c2C(=O)CCC3)c1C
652953	MUV_846_D_1163	O=C(CN1C(=O)CSC1=O)c1ccccc1
652965	MUV_846_D_1164	CC(C)OC(=O)CSc1nnc(Cc2ccccc2)n1Cc1ccco1
652966	MUV_846_D_1165	O=C1CC(=O)N(c2cccc(Cl)c2)C(=O)N1
652975	MUV_846_D_1166	O=c1c2ccccc2nc(SCc2ccccc2)n1Cc1ccco1
652981	MUV_846_D_1167	CC(C)COc1ccc(-c2nnc(-c3ccco3)o2)cc1
652988	MUV_846_D_1168	Cc1nnc(SCc2ccc(CC(=O)O)cc2)o1
653003	MUV_846_D_1169	O=C(CSc1nc(=O)cc(NS(=O)(=O)c2ccccc2)[nH]1)Nc1ccc(F)cc1
653030	MUV_846_D_1170	Cc1cc(NS(=O)(=O)c2ccc(-c3ccccc3)cc2)no1
653031	MUV_846_D_1171	CC(=O)c1c(C)n(-c2ccc(N(C)C)cc2)c2ccc(OCC(N)=O)cc21
653036	MUV_846_D_1172	CCOc1ccccc1C(=O)Nc1ccc(S(=O)(=O)N2CCOCC2)cc1
653048	MUV_846_D_1173	CSCCC(NC(=O)c1ccccc1)c1nc(-c2ccccc2)no1
653055	MUV_846_D_1174	Cc1ccc2oc(=O)n(Cc3ccccc3OC(C)C)c2c1
653082	MUV_846_D_1175	O=C(CN(Cc1cccs1)C(=O)CNS(=O)(=O)c1ccc(F)cc1)NCc1ccco1
653084	MUV_846_D_1176	Cc1cc2cc(CN(Cc3ccc4c(c3)OCO4)C(=O)c3ccco3)c(=O)[nH]c2cc1C
653086	MUV_846_D_1177	CC(=O)Nc1ccc2nc(SCC(=O)O)sc2c1
653087	MUV_846_D_1178	Cc1ccc(S(=O)(=O)N2c3ccccc3NC(=O)C2CC(=O)Nc2ccccc2)cc1
653115	MUV_846_D_1179	Cc1cc2c(cc(C(=O)OCC(=O)NCc3cccs3)n2C(C)C)o1
653137	MUV_846_D_1180	COc1cccc(C(=O)Nc2cc(NC(=O)c3ccco3)ccc2OC)c1
653140	MUV_846_D_1181	O=C(O)c1ccc(NS(=O)(=O)c2cccc3nsnc32)cc1
653152	MUV_846_D_1182	CCOC(=O)c1c(NC(=O)Cc2cccs2)sc2c1CCCC2
653154	MUV_846_D_1183	O=C(O)CCCC(=O)Nc1cccc(-c2nc3ccccc3[nH]2)c1
653161	MUV_846_D_1184	CC(C)C(=O)Nc1cccc(C(=O)Nc2nccs2)c1
653171	MUV_846_D_1185	O=C(Nc1ccc2c(c1)C(=O)OC2)C1CCCCC1
653173	MUV_846_D_1186	CCCCCCn1c(N(CC)CC)nc2c1c(=O)[nH]c(=O)n2C
653183	MUV_846_D_1187	COC(=O)CSc1nnc(CNS(=O)(=O)c2ccc(C)cc2)n1C
653210	MUV_846_D_1188	O=C(c1cccs1)N1CCC(c2nc3ccccc3s2)CC1
653211	MUV_846_D_1189	O=C(CSc1nnc(NC(=O)C2CCC2)s1)NC1CC1
653271	MUV_846_D_1190	CCOC(=O)Cc1csc(NC(=O)CSc2nnc(-c3ccc(F)cc3)o2)n1
653280	MUV_846_D_1191	Cc1ccc(Nc2c3c(nc4ncnn42)CCC3)cc1
653288	MUV_846_D_1192	Cc1ccc2nc(-c3cccc(NC(=O)c4ccc5c(c4)OCCO5)c3)oc2c1
653294	MUV_846_D_1193	COCCCn1c(SCC(=O)OC2CCCCC2)nnc1-c1ccco1
653296	MUV_846_D_1194	Cc1cc(N2CCCCC2)nc(SCC(=O)c2ccccc2)n1
653310	MUV_846_D_1195	Cn1c(SCC(=O)N2CCCc3ccccc32)nnc1-c1cccs1
653315	MUV_846_D_1196	COC(=O)CSc1nc2c(c(=O)n(C)c(=O)n2C)n1CCCc1ccccc1
653334	MUV_846_D_1197	COc1ccc(S(=O)(=O)N2CCC(C(=O)N3CCCCCC3)CC2)cc1
653336	MUV_846_D_1198	CCN(CC)S(=O)(=O)c1cccc(C(=O)Nc2ccccc2)c1
653363	MUV_846_D_1199	O=C(CN1C(=O)c2ccccc2S1(=O)=O)N1CCN(c2ccc(F)cc2)CC1
653364	MUV_846_D_1200	COc1ccc(NC2CS(=O)(=O)CC2NCc2ccco2)cc1
653413	MUV_846_D_1201	COc1cc(Cn2c(C(=O)O)cc3sccc32)cc(OC)c1OC
653419	MUV_846_D_1202	O=C(CSc1nc2ccccc2n1CC(=O)N1CCCC1)Nc1ccc2c(c1)OCO2
653435	MUV_846_D_1203	CCC(C)(C)NC(=O)C1CCN(c2nc(C)cc(C)n2)CC1
653440	MUV_846_D_1204	Cc1ccc(-c2cnc(N)n2C)cc1C
653444	MUV_846_D_1205	C=CCn1c(SCc2ccc(Cl)cc2)nc2c1c(=O)[nH]c(=O)n2C
653457	MUV_846_D_1206	COc1ccc(-c2nnc(CSc3nnc(-c4ccncc4)n3C3CCCCC3)o2)cc1OC
653470	MUV_846_D_1207	COc1cccc(-n2c(COc3ccccc3C)nnc2SCC(=O)O)c1
653483	MUV_846_D_1208	Cc1ccc(C)c(N(CC(=O)NCc2ccco2)C(=O)CCC(=O)Nc2ccccn2)c1
653491	MUV_846_D_1209	CN(C)CCCN(C(=O)c1cccs1)c1nc(-c2ccccc2)cs1
653526	MUV_846_D_1210	O=C(COC(=O)c1cccnc1)Nc1cccc(Cl)c1
653531	MUV_846_D_1211	COc1ccc(OC)c(S(=O)(=O)N2CCc3ccccc32)c1
653539	MUV_846_D_1212	CC1Oc2ccccc2N(Cc2ccccc2Cl)C1=O
653554	MUV_846_D_1213	Cc1sc2nc(SCC(=O)NCc3ccco3)n(-c3ccccc3)c(=O)c2c1C
653571	MUV_846_D_1214	Cn1c(CNc2nc(-c3ccccc3)cs2)nnc1SCC(=O)OC1CCCCC1
653580	MUV_846_D_1215	O=c1c(=Cc2ccc(CNS(=O)(=O)c3ccccc3)o2)sc2n1CCN=2
653605	MUV_846_D_1216	CCn1c(SCC(=O)Nc2cccc(C(C)=O)c2)nnc1C(C)C
653662	MUV_846_D_1217	O=S(=O)(Cc1ccccc1)N1CCC(c2nc(-c3cccs3)no2)CC1
653665	MUV_846_D_1218	O=C(Cc1cccs1)N1CCN(c2nc(-c3ccc(Cl)cc3)cs2)CC1
653703	MUV_846_D_1219	O=C(O)c1cccc(S(=O)(=O)N2CCSCC2)c1
653710	MUV_846_D_1220	CCOC(=O)CSc1nnc(-c2ccco2)n1C
653721	MUV_846_D_1221	Cc1cc(NC(=O)CSc2nnnn2C2CCCC2)no1
653733	MUV_846_D_1222	CC(=O)Nc1sc(NC(=O)c2ccccc2)nc1-c1cccs1
653736	MUV_846_D_1223	Cn1c(NC(=O)c2cccnc2)nc2ccccc21
653742	MUV_846_D_1224	O=C(COC(=O)c1ccc(NC(=O)c2ccco2)cc1)c1cccs1
653774	MUV_846_D_1225	COc1ccc(Cl)cc1NC(=O)COc1cccc(-n2cnnn2)c1
653777	MUV_846_D_1226	c1ccc(N2CCN(Cc3nnnn3C3CCCCC3)CC2)cc1
653791	MUV_846_D_1227	CC(C)n1c(SCC(=O)Nc2ccc3c(c2)OCO3)nc2c1c(=O)n(C)c(=O)n2C
653796	MUV_846_D_1228	Cc1[nH]n2c(nc(Cc3ccccc3)cc2=O)c1C#N
653819	MUV_846_D_1229	O=C(O)c1ccc2c(c1)nnn2C1CCCCC1
653843	MUV_846_D_1230	O=C(CN1C(=O)CSC1=O)Nc1ccccc1N1CCOCC1
653852	MUV_846_D_1231	CCn1c(SCc2ccccc2)nnc1-c1ccc(S(=O)(=O)N2CCCCC2)cc1
653860	MUV_846_D_1232	CN(C)c1nc(NS(=O)(=O)c2ccc(Cl)cc2)nc(N(C)C)n1
653863	MUV_846_D_1233	O=C(c1cccs1)N1CCN(Cc2nc(=O)c3ccccc3[nH]2)CC1
653900	MUV_846_D_1234	CCn1nnnc1SCC(=O)c1cc(OC)ccc1OC
653928	MUV_846_D_1235	CC1CCN(S(=O)(=O)c2cccc(C(=O)NCc3cccs3)c2)CC1
653935	MUV_846_D_1236	Nc1nonc1N1CCCCC1
653940	MUV_846_D_1237	Cc1ccc(-n2c(C)cc(C)c(C#N)c2=O)cc1
653942	MUV_846_D_1238	Cc1ccc2c(c1)N(CC(=O)N1CCCCCC1)C(=O)CO2
653946	MUV_846_D_1239	Cc1ccc(S(=O)(=O)N2CCCC(C(=O)NC3=NCCS3)C2)cc1
653956	MUV_846_D_1240	COc1ccc2c(c1)-c1nc(NC(=O)c3ccco3)sc1CC2
653957	MUV_846_D_1241	O=C(CN1CCCCCC1)OCCNC1=NS(=O)(=O)c2ccccc21
653963	MUV_846_D_1242	COCCN(C(=O)C1CC1)c1nnc(-c2cccc(C)c2)s1
653966	MUV_846_D_1243	COC(=O)c1c(Cl)n2ccc(C)cc2c1C(=O)OC
653992	MUV_846_D_1244	O=C(O)C1(CCC(=O)NCc2ccccc2)CCC(=O)NC1
653994	MUV_846_D_1245	COc1ccc(-n2c(SCC(=O)NCc3cccs3)nnc2-c2ccoc2C)cc1
653995	MUV_846_D_1246	COc1cccc(C(=O)CSc2nnc(-c3cccs3)o2)c1
654022	MUV_846_D_1247	O=C(NCCN1CCOCC1)c1ccncc1
654028	MUV_846_D_1248	CCC(C)C(=O)Nc1nnc(-c2cccs2)s1
654059	MUV_846_D_1249	COCc1cc(=O)nc(SCC(=O)Nc2ccccc2)[nH]1
654104	MUV_846_D_1250	CCCCCCSC1=C(C#N)C(c2ccc(C)o2)CC(=O)N1
654113	MUV_846_D_1251	NC(=O)C1CCN(S(=O)(=O)c2cccc(S(=O)(=O)N3CCCCC3)c2)CC1
654116	MUV_846_D_1252	CCOC(=O)CN(C(=O)CN1CCOCC1)c1ccc(Br)cc1
654128	MUV_846_D_1253	O.CC(C)(C)NCC1(CO)SC(N)=NC1=O.O=S(=O)(O)O
654153	MUV_846_D_1254	Cc1ccccc1NC(=O)c1cccc2nccnc21
654156	MUV_846_D_1255	COC(=O)c1ccc(OC)c(CSc2nnc(COc3ccccc3)o2)c1
654165	MUV_846_D_1256	CCOc1ccccc1-n1c(SCC(N)=O)nc2ccccc2c1=O
654172	MUV_846_D_1257	CCSc1nnc(-c2ccc(S(=O)(=O)N3CCCC3)cc2)n1C
654179	MUV_846_D_1258	COc1cc(C(=O)N2CCCC(c3nc(-c4cccs4)no3)C2)cc(OC)c1OC
654186	MUV_846_D_1259	CCCCOc1ccc(NC(=O)c2cnc(C)cn2)cc1
654207	MUV_846_D_1260	O=C(NC1CCCCC1)N1CCCC(c2nc3ccccc3[nH]2)C1
654226	MUV_846_D_1261	COC(=O)CSc1nnc(-c2ccco2)n1-c1ccc(C)cc1
654229	MUV_846_D_1262	COc1ccc(CNC(=O)c2ccc3nccnc3c2)cc1
654230	MUV_846_D_1263	COCCSc1ccccc1C(=O)Nc1nncs1
654293	MUV_846_D_1264	CCN1C(=O)C(=c2oc(=C3C=Cc4ccccc4N3CC)c(=O)n2CC)SC1=S
654302	MUV_846_D_1265	COC(=O)c1ccc(Nc2cc(C)nc3ncnn32)cc1
654317	MUV_846_D_1266	O=C(O)c1ccccc1C(=O)NCc1cccnc1
654324	MUV_846_D_1267	Cc1ccc(Cn2nnnc2CN2CCC(O)(c3ccc(F)cc3)CC2)cc1
654326	MUV_846_D_1268	CC(=O)Nc1ccc(C(=O)Nc2cccnc2)cc1
654327	MUV_846_D_1269	O=C(COC(=O)c1ccco1)NC1CCCCC1
654342	MUV_846_D_1270	CCn1c(SCC(=O)c2ccc3c(c2)OCCO3)nnc1-c1ccco1
654344	MUV_846_D_1271	CC(=O)NC(Cc1ccccc1)C(=O)NC1CCN(C(=O)c2cnccn2)CC1
654352	MUV_846_D_1272	CCC(=O)Nc1cc2nn(-c3ccc(OC)cc3)nc2cc1C
654357	MUV_846_D_1273	CC(C)C(OC(=O)c1cccs1)C(=O)NCc1cccs1
654361	MUV_846_D_1274	CN1CCc2cc3c(c4c2C1CC41CCC(=NO)CC1)OCO3
654397	MUV_846_D_1275	COc1cc(CN2CCN(S(=O)(=O)c3ccc(F)cc3)CC2)cc(OC)c1OC.O=C(O)C(=O)O
654427	MUV_846_D_1276	COc1cc(-c2nnc(-c3cccnc3)o2)cc(OC)c1OC
654435	MUV_846_D_1277	O=C(CSc1nc2ccccc2o1)Nc1nc2ccccc2s1
654438	MUV_846_D_1278	Cc1sc2nc(SCC(=O)N3CCCCC3)[nH]c(=O)c2c1C
654442	MUV_846_D_1279	CC(=O)c1cccc(NC(=O)N2CCCC2C(=O)Nc2cc(C)ccc2C)c1
654443	MUV_846_D_1280	CCOc1cc(S(=O)(=O)N2CCC(Cc3ccccc3)CC2)c(OCC)cc1-n1cnnn1
654458	MUV_846_D_1281	COc1ccc(C(=O)n2nc(-c3ccc(C)cc3)nc2N)cc1OC
654471	MUV_846_D_1282	CCCOc1ccc2[nH]cc(C(=O)O)c(=O)c2c1
654479	MUV_846_D_1283	CCCOC(=O)CSc1nnc(-c2ccccc2Cl)o1
654490	MUV_846_D_1284	O=C(OCCCN1C(=O)c2ccccc2C1=O)c1ccco1
654494	MUV_846_D_1285	CCOc1ccc(OCCSc2nnnn2C2CCCCC2)cc1
654527	MUV_846_D_1286	CC(C)OC(=O)Cn1c2ccccc2oc1=O
654534	MUV_846_D_1287	Cc1nn(C)c(C)c1NC(=O)CCSc1nc(-c2ccco2)cc(C(F)(F)F)n1
654554	MUV_846_D_1288	C=CCSC1=C(C#N)C(c2cc(Br)c(O)c(OC)c2)CC(=O)N1
654556	MUV_846_D_1289	Cc1ccc(S(=O)(=O)CC(=O)N2CCCCCC2)cc1
654619	MUV_846_D_1290	COc1cc(C(=O)Nc2cc(C)ccn2)cc(OC)c1OC
654624	MUV_846_D_1291	CCCCOc1ccc(-c2nnn(C(C)(C)C(=O)OC)n2)cc1
654627	MUV_846_D_1292	N#Cc1c(F)cccc1N1CCOCC1
654628	MUV_846_D_1293	O=c1cnc2ccccc2n1CC1CCCCC1
654635	MUV_846_D_1294	COc1cc(C2C(C(=O)c3ccc(C)o3)=C(O)C(=O)N2CCc2ccccc2)ccc1O
654649	MUV_846_D_1295	CCOC(=O)Cn1cc(C(=O)OC)c2ccccc21
654665	MUV_846_D_1296	CCOC(=O)CN1C(=O)NC2NC(=O)NC21
654666	MUV_846_D_1297	COc1ccc(-c2nnc(SCC(=O)NCc3ccco3)o2)cc1
654671	MUV_846_D_1298	COc1ccc(OC)c(S(=O)(=O)N2CCCCCC2)c1
654677	MUV_846_D_1299	COc1ccc(-c2nnc(SCC(=O)N3CCCc4ccccc43)o2)cc1OC
654685	MUV_846_D_1300	O=C(COc1ccc(Cl)cc1)NC1CCSC1=O
654689	MUV_846_D_1301	CCOC(=O)C1(CC)NC(c2ccc(N(C)C)cc2)C2C(=O)N(C)C(=O)C21
654691	MUV_846_D_1302	CCc1cc2c(nc(C)nc2NCCC(=O)O)s1
654696	MUV_846_D_1303	CCC(=O)N(Cc1ccc(S(N)(=O)=O)cc1)C1CC(=O)N(c2ccc(OC)cc2)C1=O
654715	MUV_846_D_1304	CCOC(=O)c1nn(-c2ccccc2C)c(=O)c(C#N)c1C
654719	MUV_846_D_1305	COc1ccc(C(c2nnnn2CCc2ccccc2)N2CCN(C)CC2)cc1OC
654761	MUV_846_D_1306	Cc1ccc(C)n1C(Cc1ccccc1)C(=O)O
654773	MUV_846_D_1307	O=C1CCCC2=C1C(Cc1ccccc1)C1=C(CCCC1=O)O2
654781	MUV_846_D_1308	CCC(C)(C)N1CC(=O)N(Cc2ccccc2)C(c2ccc(OC)cc2)C1=O
654791	MUV_846_D_1309	Cc1ccc2cc(CN(Cc3ccco3)C(=O)C3CCCCC3)c(=O)[nH]c2c1C
654804	MUV_846_D_1310	CCN(CC)C(=O)CSc1nnc(-c2cccs2)n1Cc1ccco1
654807	MUV_846_D_1311	COC(=O)c1c(Cl)n2cnccc2c1C(=O)OC
654809	MUV_846_D_1312	CC1CCN(c2ccc(C(=O)O)cc2)CC1
654811	MUV_846_D_1313	CCSc1nnc(-c2ccc(S(=O)(=O)NCc3cccs3)cc2)o1
654832	MUV_846_D_1314	Cc1csc(NC(=O)c2c(O)n(CC(C)C)c3c(c2=O)CCCC3)n1
654841	MUV_846_D_1315	COc1cc(Cl)c(S(=O)(=O)NCCCN2CCOCC2)cc1Cl
654885	MUV_846_D_1316	CCC(=O)Nc1nnc(SCC(=O)Nc2ccc(F)cc2)s1
654909	MUV_846_D_1317	O=C1OC(Nc2ccc(F)cc2F)c2ccccc21
654924	MUV_846_D_1318	Nc1sccc1C(=O)c1ccc(Cl)cc1
654925	MUV_846_D_1319	c1ccc(-c2noc(COc3ccc4c(c3)OCO4)n2)cc1
654927	MUV_846_D_1320	O=C1CC(Cc2ccccc2)C(=O)N1c1ccc(Cl)cn1
654944	MUV_846_D_1321	Cc1cc(C)nc(SCCS(=O)Cc2ccc(Cl)cc2)n1
654948	MUV_846_D_1322	CCOC(=O)c1cnc(SCC(=O)c2ccc3c(c2)OCCO3)nc1N
654955	MUV_846_D_1323	CS(=O)(=O)c1sc2nc(-c3cccs3)cc(-c3ccccc3)c2c1N
654962	MUV_846_D_1324	Cc1ccc(-c2nnc(SCC(=O)N3CCCC3)o2)cc1
655002	MUV_846_D_1325	CS(=O)(=O)N(Cc1ccc(F)cc1)Cc1nc(=O)c2ccccc2[nH]1
655004	MUV_846_D_1326	CCc1ccc2[nH]c(=O)c(C(c3nnnn3CCOC)N3CCN(c4ccccc4F)CC3)cc2c1
655013	MUV_846_D_1327	Cc1cc(NC(=O)CSc2ncn(-c3ccccc3)n2)no1
655056	MUV_846_D_1328	O=C(CSc1nnc(-c2cccs2)o1)OCc1ccccc1
655058	MUV_846_D_1329	CSc1ccc(N2C(=O)NC3(CCCCC3)C2=O)cc1
655070	MUV_846_D_1330	Cc1nc2ccccn2c1C(=O)Nc1cccc(C)n1
655167	MUV_846_D_1331	Cc1nc(=O)c(-c2ccccc2)c(C)[nH]1
655173	MUV_846_D_1332	O=C(CSc1nc(-c2ccco2)cc(C(F)(F)F)n1)Nc1ccc2c(c1)OCO2
655176	MUV_846_D_1333	O=C(O)C1(c2ccccc2)CCC(=O)C1
655193	MUV_846_D_1334	COc1ccc(N(CC(=O)NC2CCCC2)C(=O)Cn2nnc(-c3ccc(C)cc3)n2)cc1OC
655211	MUV_846_D_1335	Cc1nc(C)c(-c2csc(NCc3ccccc3)n2)s1
655254	MUV_846_D_1336	CC(=O)Cc1ccccc1OC(=O)c1ccco1
655257	MUV_846_D_1337	CC(C)C(OC(=O)c1cc2occc2n1C)C(=O)NCc1ccc2c(c1)OCO2
655261	MUV_846_D_1338	Cn1c(COc2ccccc2)nnc1SCc1cc(=O)[nH]c2ccccc12
655274	MUV_846_D_1339	CCCC(=O)Nc1ccc2oc(-c3cccnc3)nc2c1
655275	MUV_846_D_1340	COC(=O)CSc1nnc(-c2ccc(OC)cc2OC)o1
655281	MUV_846_D_1341	CC(C)(C)n1nnnc1CN1CCN(C2CCCC2)CC1
655290	MUV_846_D_1342	c1cc(CSc2nnc(-c3ccc4c(c3)OCO4)o2)ccn1
655293	MUV_846_D_1343	CCc1nnc(NC(=O)CN2CCC(O)(c3ccccc3OC)CC2)s1
655296	MUV_846_D_1344	Cc1ccc(C(=O)CSc2nnc(COc3cc(C)cc(C)c3)o2)cc1
655299	MUV_846_D_1345	CCn1c(SCC(=O)NCc2ccco2)nc2c1c(=O)n(C)c(=O)n2C
655304	MUV_846_D_1346	COc1ccc(C(=O)CSc2nnc(-c3ccco3)n2CC2CCCO2)cc1
655314	MUV_846_D_1347	C=CCN=C1SCC(=O)N1S(=O)(=O)c1ccc(C)cc1
655323	MUV_846_D_1348	CCCCOc1ccc(-c2nnc(-c3ccco3)o2)cc1
655324	MUV_846_D_1349	COc1ccc2nc(NC(=O)CSC3=NCCS3)sc2c1
655325	MUV_846_D_1350	C=CCOC(=O)C1=C(C)NC2(O)c3ccccc3C(=O)C12O
655365	MUV_846_D_1351	Cc1cc(C)cc(NC(=O)CSc2nnc(-c3ccccc3C)o2)c1
655408	MUV_846_D_1352	CC(=O)NC1Sc2ccccc2N=C1c1ccccc1
655421	MUV_846_D_1353	CCOc1ccc(-c2nnc(-c3cccnc3)o2)cc1OCC
655443	MUV_846_D_1354	Cc1oc2cc3c(cc2c1C(=O)N1CCCCC1)oc(C)c3C(=O)N1CCCCC1
655453	MUV_846_D_1355	COc1cccc(-c2nnc(SCC(=O)N(C(C)C)C(C)C)o2)c1
655484	MUV_846_D_1356	CCOC(=O)c1cc(=O)n2[nH]c(-c3ccc(C)cc3)cc2n1
655490	MUV_846_D_1357	COc1ccc(S(=O)(=O)n2nc(OC(=O)c3ccccc3)cc2N)cc1
655502	MUV_846_D_1358	CCOc1ccc2[nH]c(=O)c(CN(CCO)C(=O)c3ccccc3F)cc2c1
655513	MUV_846_D_1359	CCOc1nc(C)ccc1-c1noc(-c2ccccc2OC)n1
655515	MUV_846_D_1360	CCOC(=O)c1cnc(SC2CCc3ccccc3C2=O)nc1N
655526	MUV_846_D_1361	Cc1ccc(-c2csc3nnc(SCC(=O)Nc4cccc(C)n4)n23)cc1
655549	MUV_846_D_1362	Cn1c(SCC(=O)c2cccs2)nnc1-c1ccco1
655554	MUV_846_D_1363	COc1ccc(S(=O)(=O)N(CC(=O)N2CCN(C)CC2)c2ccccc2)cc1OC
655559	MUV_846_D_1364	CC1(C)CC(=O)C2=C(C1)OC(N)=C(C#N)C21CCN(Cc2ccccc2)CC1
655567	MUV_846_D_1365	CC(C)c1[nH]nc2c1C(C(C)C)C(C#N)=C(N)O2
655616	MUV_846_D_1366	CCOc1ccc2nc(NS(=O)(=O)c3ccc(NC(C)=O)cc3)sc2c1
655621	MUV_846_D_1367	CCn1c(SCC(=O)OC2CCCCC2)nc2ccccc2c1=O
655638	MUV_846_D_1368	Cc1sc2nc(C3CC3)nc(SCC(=O)NCc3ccco3)c2c1C
655642	MUV_846_D_1369	CCn1c(SCC(=O)NCc2cccs2)nnc1-c1ccco1
655655	MUV_846_D_1370	O=C(Nc1ccc2c(c1)OCCO2)c1ccc(S(=O)(=O)N2CCCCC2)cc1
655687	MUV_846_D_1371	CC(C)c1nnc(NC(=O)c2cnccn2)s1
655688	MUV_846_D_1372	CCOC(=O)CNC(=O)c1sc(NC(=O)c2ccccc2F)nc1C
655689	MUV_846_D_1373	O=S(=O)(NC1CCc2ccccc21)c1ccc(S(=O)(=O)N2CCCC2)cc1
655709	MUV_846_D_1374	c1ccc(Cn2nnnc2CN2CCN(c3ncccn3)CC2)cc1
655766	MUV_846_D_1375	CCC(CCC(=O)Nc1ccn(-c2ccccc2)n1)C(=O)O
655779	MUV_846_D_1376	COc1ccc(NCc2nnc(SCC(=O)Nc3cccc(C)c3)o2)cc1
655792	MUV_846_D_1377	O=C(Nc1ccc(S(=O)(=O)N2CCc3ccccc32)cc1)c1ccco1
655804	MUV_846_D_1378	COc1ccc(C(=O)Nc2ccc(S(=O)(=O)Nc3onc(C)c3C)cc2)cc1
655858	MUV_846_D_1379	O=C(Cn1nnc2ccccc21)N(Cc1cccnc1)C(C(=O)NCc1ccco1)c1ccc(F)cc1
655888	MUV_846_D_1380	COc1ccc(S(=O)(=O)N(C(C)=O)c2ccc3oc(=O)sc3c2)cc1
655919	MUV_846_D_1381	CCC(=O)N1CCN(C(=O)CC)C1c1ccccc1
655951	MUV_846_D_1382	COc1ccccc1C(=O)N1CCC(C(=O)c2ccc(F)cc2)CC1
655989	MUV_846_D_1383	O=C(O)CCc1ccc(-c2ccccc2)n1Cc1ccco1
655990	MUV_846_D_1384	O=C(Nc1ccccc1)N(Cc1ccc2c(c1)OCO2)Cc1nc(=O)c2ccccc2[nH]1
655995	MUV_846_D_1385	O=C(CSc1nnc(NC(=O)c2ccco2)s1)NC1CCCCC1
656007	MUV_846_D_1386	CC1CCN(C(=O)Cn2cc(C(=O)c3ccco3)c3ccccc32)CC1
656008	MUV_846_D_1387	CC1CCC2(CC1)NC(=O)c1ccccc1O2
656012	MUV_846_D_1388	Cn1c(SCC(N)=O)nnc1C1CCN(C(=O)NCc2ccccc2)CC1
656068	MUV_846_D_1389	CCC(OC(=O)c1ccco1)C(=O)NCc1ccco1
656076	MUV_846_D_1390	CCOC(=O)c1cnn2c1nc(-c1ccccc1)cc2C
656098	MUV_846_D_1391	CCC(OC(=O)c1cccs1)C(=O)NCc1ccco1
656104	MUV_846_D_1392	CCCn1c(SCC(=O)N2CCCCC2)nnc1-c1ccco1
656106	MUV_846_D_1393	COc1ccc(OC)c(NC(=O)C2CCN(c3cc(-c4ccccc4)nc4ncnn43)CC2)c1
656163	MUV_846_D_1394	Cc1sc(NC(=O)CSc2nnc(-c3ccc(F)cc3)o2)c(C#N)c1C
656169	MUV_846_D_1395	COc1ccccc1OCCn1c2ccccc2sc1=O
656184	MUV_846_D_1396	Cc1cccc(NC(=O)CSc2nnc(-c3ccccc3C)o2)c1C
656187	MUV_846_D_1397	CCc1nnc(NC(=O)C2CCCN(c3nc(C)cc(C)n3)C2)s1
656226	MUV_846_D_1398	Cn1c2ncn(CC(N)=O)c2c(=O)n(C)c1=O
656259	MUV_846_D_1399	Cn1c2nc(SCc3cccnc3)n(Cc3ccc(F)cc3)c2c(=O)n(C)c1=O
656261	MUV_846_D_1400	O=C(NC1CC1)c1ccc(S(=O)(=O)NC2CCCCCC2)cc1
656265	MUV_846_D_1401	N#Cc1c(N=Cc2ccco2)oc(-c2ccccc2)c1-c1ccccc1
656268	MUV_846_D_1402	COCCn1c(SCC(=O)c2cccc(OC)c2)nnc1-c1ccco1
656298	MUV_846_D_1403	O=C(c1cccs1)c1ccc2c(c1)OCCCO2
656322	MUV_846_D_1404	CC(C)OC(=O)CSc1nc2cccnc2n1C1CCCCC1
656349	MUV_846_D_1405	COCCCn1c(Cc2csc(Nc3cccc(Cl)c3)n2)nnc1SCC(=O)OC
656359	MUV_846_D_1406	Cc1cc(-c2nc3ncccc3o2)ccc1N
656367	MUV_846_D_1407	COc1cccc(N(C(C)=O)c2nc(C)cc(C)c2C#N)c1
656369	MUV_846_D_1408	CCCCC(=O)Nc1ccc(NC(=O)C2CC2)cn1
656380	MUV_846_D_1409	Cc1sc2nc(CN(C(=O)c3cccs3)C3CCCC3)[nH]c(=O)c2c1C
656384	MUV_846_D_1410	CCc1nnc(NC(=O)c2ccc(COc3ccccc3)o2)s1
657236	MUV_846_D_1411	[Na+].CCCN(CCC)C(=O)C(CCC(=O)[O-])NC(=O)c1ccccc1
657438	MUV_846_D_1412	Cn1ncc(N=Cc2ccccc2)c1C(N)=O
657443	MUV_846_D_1413	Cc1ccc2[nH]c3c(ncnc3N3CCOCC3)c2c1
657462	MUV_846_D_1414	Cn1c(-c2ccccc2)cc2c1ccc1c2no[n+]1[O-]
657481	MUV_846_D_1415	CCOC(=O)c1ccc(NC(=O)Cn2nnc3ccccc32)cc1
657486	MUV_846_D_1416	CCOC(=O)C1C(C#N)=C(N)OC(C)=C1c1ccncc1
657503	MUV_846_D_1417	CCOc1c(C#N)c(C#N)c2nc(C)cc(C)n21
657538	MUV_846_D_1418	OC1C2CCCC1C1(O)CCCCC1C2
657540	MUV_846_D_1419	O=C(NCCOCCOCCNC(=O)c1cccnc1)c1cccnc1
657587	MUV_846_D_1420	Cc1cc2c(nc(Cc3ccccc3)nc2C)o1
657591	MUV_846_D_1421	CC(C)N1CC=C2C(C#N)=C(N)C(C#N)(C#N)C(c3ccccc3)C2C1
657594	MUV_846_D_1422	CC1(Cc2cn(CCC#N)c3ccccc23)OCCO1
657640	MUV_846_D_1423	Cc1cc(C)n(-c2nc(=O)cc(C)[nH]2)n1
657641	MUV_846_D_1424	CC(C)CCn1c(N2CCOCC2)nc2c1c(=O)n(CC(N)=O)c(=O)n2C
657649	MUV_846_D_1425	c1nnc2c1ccc1[nH]n(-c3ccccc3)nc12
657655	MUV_846_D_1426	Cn1c(=O)oc2cc(C(=O)c3ccccc3)ccc21
657686	MUV_846_D_1427	CCC(Oc1ccc2ccccc2c1)C(=O)O
657722	MUV_846_D_1428	CNc1cc(C)nc(-n2nc(C)cc2C)n1
657750	MUV_846_D_1429	CC1(C)Cc2c(C#N)c(=O)[nH]c(-c3ccccc3Cl)c2CO1
657767	MUV_846_D_1430	CCCCNC1=C(Br)C(=O)CC(C)(C)C1
657785	MUV_846_D_1431	CCCCc1nc(N2CCOCC2)c(C#N)c2c1COC(C)(C)C2
657815	MUV_846_D_1432	COc1cccc(-n2c(C)nc3ccccc3c2=O)c1
657866	MUV_846_D_1433	CC(=O)Nc1cc2c(cc1Br)OCCO2
657877	MUV_846_D_1434	Cn1c(NCC(O)c2ccccc2)nc2c1c(=O)n(Cc1ccc(Cl)cc1)c(=O)n2C
657891	MUV_846_D_1435	C=CCOc1nc2c(c(=O)n(C)c(=O)n2C)n1Cc1ccc(Cl)cc1Cl
657894	MUV_846_D_1436	Cn1c2nc(NCc3ccc4c(c3)OCO4)n(Cc3ccc(F)cc3)c2c(=O)n(C)c1=O
657900	MUV_846_D_1437	O=c1c(F)cn(C2CCCO2)c(=O)n1Cc1ccccc1Cl
657919	MUV_846_D_1438	Cc1c(C(=O)O)c(=S)sn1CCOc1ccccc1
657928	MUV_846_D_1439	COc1ccc2oc(=O)c(-c3nc(C)cs3)cc2c1
657949	MUV_846_D_1440	C=COC(=O)CSc1nc(-c2cccs2)ccc1C#N
657954	MUV_846_D_1441	CCOC(=O)c1c2c(sc1NC(=O)CCN1CCOCC1)COC(C)(C)C2
657966	MUV_846_D_1442	CCCC(=O)Nc1sc2c(c1C#N)CCCC2
657975	MUV_846_D_1443	COC(=O)n1c2ccc(Cl)cc2oc1=S
657980	MUV_846_D_1444	CC1(C)CC(=O)C2=C(C1)NC(SCC(=O)Nc1ccccc1)=C(C#N)C21CCCCC1
657984	MUV_846_D_1445	CSc1nc(N)nc(SCC(=O)CC(=O)OC(C)C)c1C#N
657985	MUV_846_D_1446	CCOC(=O)C(C)Sc1nc(-c2cccs2)ccc1C#N
658009	MUV_846_D_1447	Cn1c2sc3c(c2c(=O)n(-c2ccccc2)c1=O)CC(C)(C)OC3
658011	MUV_846_D_1448	C=CCNc1sc(C(=O)C2CC2)c(N)c1C#N
658012	MUV_846_D_1449	COC(=O)CSc1nc(N)nc(C)c1Br
658014	MUV_846_D_1450	CCn1c(SC(C)C(=O)O)nc2sc3c(c2c1=O)CCC3
658077	MUV_846_D_1451	CCn1c(SCC(=O)O)nc2sc3c(c2c1=O)CCC3
658101	MUV_846_D_1452	COC(=O)CSc1nc(-c2cccs2)ccc1C#N
658111	MUV_846_D_1453	COC(=O)Sc1nc(N2CCOCC2)c2c(c1C#N)CC(C)(C)OC2
658121	MUV_846_D_1454	CCOC(=O)c1sc2nc(N3CCOCC3)c3c(c2c1N)CCCC3
658124	MUV_846_D_1455	[O-][N+]1=C(c2cccs2)CN(O)C1
658167	MUV_846_D_1456	COc1ccc2c(c1)occ(-c1nc(C)cs1)c2=O
658171	MUV_846_D_1457	COC(=O)CSc1nc2c(c(-c3ccco3)c1C#N)CCCC2
658204	MUV_846_D_1458	CC1(C)Cc2c(sc3nc4n(c(=O)c23)CCC4)CO1
658219	MUV_846_D_1459	c1nc2ncnc(NC3CCCCC3)c2[nH]1
658231	MUV_846_D_1460	CC(C)c1nc(N2CCOCC2)c(C#N)c2c1COC(C)(C)C2
658243	MUV_846_D_1461	CSc1nc(N)nc(SCC(=O)OC(C)C)c1C#N
658271	MUV_846_D_1462	O=C1CCCN1c1ccc(S(=O)(=O)NCc2ccco2)cc1
658281	MUV_846_D_1463	CCCc1nn(CCc2ccccn2)c(N)c1CC
658314	MUV_846_D_1464	CCN(CC)c1ccc2cc(C(=O)Nc3ccccn3)c(=O)oc2c1
658327	MUV_846_D_1465	Cc1cc(C)n(C(=O)CSc2nc3ccccc3o2)n1
658340	MUV_846_D_1466	COc1ccc2cnn(-c3ccccc3C)c(=O)c2c1OC
658372	MUV_846_D_1467	Cc1nc(=O)c(-c2ccccc2)c(C)n1-c1cccc(C(=O)O)c1
658452	MUV_846_D_1468	CCCN1CCN(c2nc3c(N)ncn(CC(O)CO)c-3n2)CC1
658462	MUV_846_D_1469	CC1(C)Cc2c(C#N)c(SCC(=O)c3ccccc3)nc(N3CCOCC3)c2CS1
658478	MUV_846_D_1470	CC(C)c1nc(NCCN2CCOCC2)c(C#N)c2c1COC(C)(C)C2
658483	MUV_846_D_1471	COC(=O)c1ccccc1OCc1cccc(C)n1
658499	MUV_846_D_1472	Oc1ccc2nc(Cc3ccccc3)[nH]c2c1
658528	MUV_846_D_1473	CCC(=O)NC1CC(C(C)(C)NC(=O)CC)CC=C1C
658533	MUV_846_D_1474	CCc1nc(NCC(C)C)c(C#N)c2c1COC(C)(C)C2
658535	MUV_846_D_1475	Cc1nc2cc(O)ccc2n1C
658588	MUV_846_D_1476	COc1[nH]c(N=Cc2ccccc2)c(C#N)c1C#N
658591	MUV_846_D_1477	O=C(CNC1C(=O)Nc2ccccc21)Sc1ccccc1
658610	MUV_846_D_1478	CC(=O)COc1ccc2c(c1)oc(=O)c1c2CCCC1
658615	MUV_846_D_1479	O=c1c2[nH]c3ccccc3c2ncn1Cc1ccncc1
658620	MUV_846_D_1480	CCOC(=O)Cn1c(SC)nc2sc3c(c2c1=O)CC(C)(C)OC3
658643	MUV_846_D_1481	COc1ccc(C2Nc3ccccc3C(=O)N2Cc2ccco2)cc1CN1C(=O)c2ccccc2C1=O
658692	MUV_846_D_1482	O=C1C=C(O)CC(c2ccco2)C1
658694	MUV_846_D_1483	O=C(NCc1ccccc1)C1C(=O)N(Cc2ccccc2)C(=O)C1C1(O)CCCC1
658696	MUV_846_D_1484	COCCN(C(=O)Nc1ccccc1)c1ccccc1C
658698	MUV_846_D_1485	Cc1ccc(Nc2nc3no[nH]c-3nc2=O)cc1
658711	MUV_846_D_1486	Cn1c2nnc(SCc3ccccc3)n2c2sc3c(c2c1=O)CCCC3
658745	MUV_846_D_1487	CCC1(COC(=O)Nc2cccc(Cl)c2)COC1
658781	MUV_846_D_1488	CC(=O)N=C(N)Sc1nc2ccccc2[nH]1
658793	MUV_846_D_1489	Cc1csc2nc(CSc3ccc(Cl)cc3)cn12
658828	MUV_846_D_1490	CCOC(=O)c1ccccc1OCc1cc(C=Nn2cncn2)ccc1OC
658833	MUV_846_D_1491	O=S(=O)(N=CN1CCOCC1)c1ccc(Cl)cc1
658848	MUV_846_D_1492	COc1ccc(O)c(C=c2sc3nc4cc(C)c(C)cc4n3c2=O)c1
658862	MUV_846_D_1493	CC1(C)Cc2c(C#N)c(NC(=O)c3ccc(Br)o3)sc2CO1
658870	MUV_846_D_1494	CCc1nnc(SCC(=O)Nc2cccc(C(F)(F)F)c2)n1N
658871	MUV_846_D_1495	COc1ccc(OC)c(C=Nc2oc(-c3ccco3)c(-c3ccco3)c2C#N)c1
658874	MUV_846_D_1496	COc1ccc(Nc2nccc3c2nnn3C)cc1
658875	MUV_846_D_1497	Clc1ccc(COc2ccccn2)c(Cl)c1
658891	MUV_846_D_1498	CC(=O)CC(C)(C)n1c[n+](C)nn1.[O-][Cl+3]([O-])([O-])[O-]
658916	MUV_846_D_1499	Cc1nc(NCCCO)c(C#N)c2c1COC(C)(C)C2
658964	MUV_846_D_1500	CCC(=O)Oc1oc(-c2ccccc2)nc1C=Nc1ccccc1OC
658977	MUV_846_D_1501	COC(=O)c1[nH]c2ccccc2c1NC(=O)CCN1CCSCC1
658988	MUV_846_D_1502	CN1CCN(CCCCOc2ccc(F)cc2)CC1
658997	MUV_846_D_1503	CC(C)Sc1nc(N2CCCC2)c2c(c1C#N)CC(C)(C)OC2
659000	MUV_846_D_1504	COC(=O)c1[nH]c2ccccc2c1NC(=O)CN1CCN(c2cccc(OC)c2)C(C)C1
659051	MUV_846_D_1505	COc1ccccc1-n1c(O)cc(=O)nc1SCC(=O)NC(C)(C)C
659064	MUV_846_D_1506	CC(=O)Oc1ccccc1C1OCCN1C(C)=O
659113	MUV_846_D_1507	Cn1c2nc(N3CCCCCC3)n(CC(O)COc3ccc(Cl)cc3)c2c(=O)n(C)c1=O
659185	MUV_846_D_1508	O=C(O)CC(C(=O)NCc1ccccc1)C1CCCO1
659187	MUV_846_D_1509	COC(=O)c1sccc1NC(=O)c1c(C)cc(=O)oc1C
659191	MUV_846_D_1510	O=C(c1cccs1)c1ccc(-c2cccs2)s1
659194	MUV_846_D_1511	COC(=O)c1ccc(=O)n(Cc2ccco2)c1
659215	MUV_846_D_1512	COc1ccc(-n2ccc(=O)c3c2CCCC3=O)cc1
659218	MUV_846_D_1513	CC(=O)OC1CSCC1NC(=O)c1ccccc1
659271	MUV_846_D_1514	CCCCc1nc2ccccc2c(=O)n1-c1ccccc1O
659310	MUV_846_D_1515	COc1ccccc1Nc1ncc(-c2cccs2)s1
659326	MUV_846_D_1516	CN(C)CCNc1nc2c(c(=O)[nH]c(=O)n2C)n1CC(O)COc1ccc(Cl)cc1
659333	MUV_846_D_1517	CCOc1ccc(C2NC(=O)c3ccccc3O2)cc1
659337	MUV_846_D_1518	CCOC(=O)c1c(C)n(CC(O)c2ccccc2)c2ccc(O)cc21
659340	MUV_846_D_1519	C=C(C)CSC1=C(C#N)C(c2ccsc2)CC(=O)N1
659341	MUV_846_D_1520	COC(=O)c1cc(=O)n2c(-c3ccc(OC)cc3)csc2n1
659348	MUV_846_D_1521	O=C(Nn1c(=O)c2ccccc2nc1-c1ccccc1)c1ccco1
659401	MUV_846_D_1522	O=C1c2ccccc2-c2c1nc1c([n+]2[O-])CCCC1
659402	MUV_846_D_1523	O=C(O)c1cc2cccc(S(=O)(=O)N3CCOCC3)c2cc1O
659430	MUV_846_D_1524	CC(=O)Nc1ccc(S(=O)(=O)Nc2ccc(N3CCOCC3)c(F)c2)cc1
659431	MUV_846_D_1525	CC1(C)Cc2ccccc2-c2nnc(-c3ccccn3)n21
659433	MUV_846_D_1526	O=C(O)CCN1C(=O)C(=C2CCCCCC2)SC1=S
659439	MUV_846_D_1527	CC1(C)Cc2c(C#N)c(NCC3CCCO3)nc(-c3ccco3)c2CO1
659440	MUV_846_D_1528	CCOc1[nH]c(N=Cc2ccco2)c(C#N)c1C#N
659443	MUV_846_D_1529	CCOC(=O)C1C(C)=CC(=O)CC1c1ccco1
659463	MUV_846_D_1530	CC1(C)Cc2c(sc3[nH]c(=S)n(Cc4ccco4)c(=O)c23)CO1
659466	MUV_846_D_1531	CCOC(=O)C(C(C)=O)=C1OC(=O)c2ccccc21
659475	MUV_846_D_1532	COCCNC(=O)C(C#N)c1nc2ccccc2nc1N1CCCCCC1
659479	MUV_846_D_1533	C=CCn1c(N)c(C(=O)Nc2ccccc2)c2nc3ccccc3nc21
659485	MUV_846_D_1534	CCCCOc1ccc(C2CC(=O)N(C)C2=O)cc1
659509	MUV_846_D_1535	COC(=O)CCc1c(C)nn(-c2ccccc2)c1C
659514	MUV_846_D_1536	Cc1ccc(C(=O)Nc2nnc(-c3cccs3)s2)cc1C
659520	MUV_846_D_1537	CCCn1c2ccccc2n(CCOc2ccc(OC)cc2)c1=N
659549	MUV_846_D_1538	O=C1C2C3C=CC(C3=C3CCCCC3)C2C(=O)N1c1ccccc1
659550	MUV_846_D_1539	CCCCOc1ccc(C=c2sc3ncnn3c2=O)cc1
659552	MUV_846_D_1540	COC(=O)c1[nH]c2ccc(C)cc2c1NC(=O)C(C)N1CCN(C2CCCCC2)CC1
659554	MUV_846_D_1541	C=CCN1C(=O)C(=C2SC(N3CCOCC3)=NC2=O)c2cc(Br)ccc21
659559	MUV_846_D_1542	O=C(NCc1nc2ccccc2[nH]1)c1ccco1
659574	MUV_846_D_1543	COc1ccc(Nc2cc(C)nc(N3CCOCC3)n2)cc1
659595	MUV_846_D_1544	Cc1ccc(OCC(=O)Nc2ccc(-c3nnc(-c4ccco4)o3)cc2)cc1
659596	MUV_846_D_1545	Nc1nonc1OCCc1ccccc1
659613	MUV_846_D_1546	Cc1ccc(C)c(OCc2nnc(NC(=O)c3ccco3)s2)c1
659619	MUV_846_D_1547	COC(=O)CNc1nc(-c2cccnc2)nc2ccccc21
659644	MUV_846_D_1548	CCN(CC)c1nc(C#N)cc(-c2ccc(OC)cc2)n1
659649	MUV_846_D_1549	Cc1nnc2n1c1sc3c(c1c(=O)n2-c1ccccc1)CC(C(C)C)OC3
659660	MUV_846_D_1550	CCCCOc1ccc(-c2nnc(N)s2)cc1
659663	MUV_846_D_1551	O=C(O)CCSCC(=O)c1ccc2c(c1)OCCO2
659671	MUV_846_D_1552	CCCCCC(=O)Nc1ccc2oc(-c3cccnc3)nc2c1
659684	MUV_846_D_1553	O=C1CCCCCN1CSc1nc2ccccc2s1
659698	MUV_846_D_1554	O=c1c(=Cc2cccn2-c2ccccc2)sc2nc3ccccc3n12
659701	MUV_846_D_1555	CCCCCOc1ccc(C(=O)NC(CCC)C(=O)O)cc1
659703	MUV_846_D_1556	O=c1cc(-c2ccco2)nc(-c2cccs2)o1
659708	MUV_846_D_1557	Cc1ccc(OCc2nnc(NC(=O)c3ccco3)s2)c(C)c1
659729	MUV_846_D_1558	CCSc1nnc(NC(=O)NCC(F)(F)F)s1
659767	MUV_846_D_1559	Nc1nnc(CSc2ccc(Cl)cc2)s1
659784	MUV_846_D_1560	CCOC(=O)c1sc(C)c2c1NC(C)(c1cccs1)NC2=O
659791	MUV_846_D_1561	CCCc1nc2ccccc2c(=O)n1-c1ccccc1OC
659807	MUV_846_D_1562	CCCCCNC(=O)C(C#N)c1nc2ccccc2nc1N1CCCC1
659847	MUV_846_D_1563	CSc1nc(C)cc(OCCNS(=O)(=O)c2cc(C)ccc2C)n1
659887	MUV_846_D_1564	c1ccc2c(c1)[nH]c1c2ncnc1N1CCC2(CC1)OCCO2
659894	MUV_846_D_1565	Cc1noc(NS(=O)(=O)c2ccc(NC(=O)COc3ccccc3)cc2)c1C
659898	MUV_846_D_1566	COc1ccc(OC(=O)c2cc3ccccc3o2)cc1
659911	MUV_846_D_1567	COc1ccc(CNC(=O)C(C#N)c2nc3ccccc3nc2N2CCN(C)CC2)cc1
659927	MUV_846_D_1568	CCCCC(=O)Nc1cccc(-c2nc3ncccc3o2)c1
659929	MUV_846_D_1569	O=C(CN1CCSCC1)N1CCc2[nH]c3ccc(Br)cc3c2C1
659935	MUV_846_D_1570	COc1cccc(OC)c1C(=O)Nc1nc2ccc(S(C)(=O)=O)cc2s1
659941	MUV_846_D_1571	CCCCCCOc1ccc(C(=O)n2cnc(N)n2)cc1
659944	MUV_846_D_1572	N#Cc1cccc(-n2c(-c3ccccc3)nnc2-c2ccccc2)c1C#N
659949	MUV_846_D_1573	Cc1nc(C(C)(C)O)n(-c2ccccc2)n1
659977	MUV_846_D_1574	CCCCOC(=O)CSC1=C(C#N)C(c2ccc3c(c2)OCO3)CC(=O)N1
659981	MUV_846_D_1575	CCOc1ccccc1NC=C1C(=O)OC(C)(C)OC1=O
659995	MUV_846_D_1576	CCCCOc1cc(C)nc(NCc2ccccc2)n1
660024	MUV_846_D_1577	CC(=O)Nc1ccc2c(c1)CCCN2C(=O)c1ccccc1
660026	MUV_846_D_1578	COc1ccc(CSc2nnc(C)n2N)cc1Br
660065	MUV_846_D_1579	Nc1nc(N2CCOCC2)nc2ccccc12
660077	MUV_846_D_1580	CCCc1nnc(SCc2ccc(OCC)cc2)n1N
660079	MUV_846_D_1581	Cc1ccc(C(=O)C2=C(O)C(=O)N(c3ncccn3)C2c2ccc(Cl)cc2)o1
660098	MUV_846_D_1582	O=C(CSc1nc2ccccc2s1)N1CCOCC1
660125	MUV_846_D_1583	COc1ccccc1N1CCN(C(=O)c2ccccc2Oc2ccccc2)CC1
660158	MUV_846_D_1584	COc1ccc(OC)c(C2C(C(C)=O)=C(O)C(=O)N2c2ccc(O)cc2)c1
660162	MUV_846_D_1585	CCOC(=O)CNC(=O)CSc1nc(C)cc(C)c1C#N
660181	MUV_846_D_1586	CCCCOc1ccc(C(=O)Nn2cnnc2)cc1
660182	MUV_846_D_1587	Cc1cccc(C)c1OCC(=O)Nn1c(C)nc2ccccc2c1=O
660201	MUV_846_D_1588	O=c1c2ccccc2nc(COc2ccccc2)n1N=Cc1ccco1
660207	MUV_846_D_1589	CCOn1c2ccccc2[n+]([O-])c(-c2ccc(OC)cc2)c1=O
660228	MUV_846_D_1590	COC(=O)c1ccccc1NC(=O)c1sc(N)nc1C
660234	MUV_846_D_1591	CCOC(=O)C1=C(C)N=C2SCCC(=O)N2C1c1sccc1C
660242	MUV_846_D_1592	COC(=O)c1[nH]c2ccc(C)cc2c1NS(=O)(=O)c1ccc(F)cc1
660250	MUV_846_D_1593	CCOC(=O)c1ccc(Nc2ncnc3c2cnn3C)cc1
660267	MUV_846_D_1594	N#Cc1c(N)n(-c2ccc(C(=O)O)cc2)c(-c2ccccc2)c1C#N
660303	MUV_846_D_1595	CCOC(=O)c1c(C)oc2ccc(OCC(=O)C(C)(C)C)cc21
660358	MUV_846_D_1596	CCOC(=O)c1sc(NC(=O)CSc2nc3c(cc2C#N)CCCCCC3)c(C#N)c1C
660366	MUV_846_D_1597	COc1ccccc1Cn1c(CCCO)nc2ccccc21
660367	MUV_846_D_1598	Cc1cccc(-n2ncc(C#N)c2N)c1
660388	MUV_846_D_1599	CCOC(=O)CSc1nc(-c2ccc3c(c2)OCO3)ccc1C#N
660394	MUV_846_D_1600	COc1ccc(N2C(=O)CC(N(Cc3ccc(S(N)(=O)=O)cc3)C(C)=O)C2=O)cc1
660399	MUV_846_D_1601	Cc1ccc(NC2SC(=O)N(Cc3cccc(C(=O)O)c3)C2=O)cc1
660401	MUV_846_D_1602	COC(=O)c1ccc(CN(C(C)=O)c2ccccc2)o1
660407	MUV_846_D_1603	CCOC(=O)CSC1=C(C#N)C(=O)NC(c2ccc(OC)c(OC)c2)S1
660409	MUV_846_D_1604	CC(=O)N(Cc1ccccc1)c1ccc(C(=O)O)cc1
660424	MUV_846_D_1605	CCCn1c(O)c(C(=O)Nc2nc(C)cs2)c(=O)c2c1CCCC2
660428	MUV_846_D_1606	CCc1nc2sc(C)cc2c(=O)n1CCO
660440	MUV_846_D_1607	O=C(O)c1ccccc1S(=O)(=O)c1ccccc1CO
660457	MUV_846_D_1608	CC(C)OC(=O)C(C#N)c1nc2ccccc2nc1N1CCCC1
660516	MUV_846_D_1609	COc1cccc(C(=O)c2sc(NC(C)C)nc2N)c1
660518	MUV_846_D_1610	CCOC(=O)CNS(=O)(=O)c1cc(-c2n[nH]c(=O)c3ccccc32)ccc1C
660535	MUV_846_D_1611	C=CCOC(=O)C(C#N)c1nc2ccccc2nc1N1CCCC1
660539	MUV_846_D_1612	C#CCSC1=C(C#N)C(c2cccs2)C(C(=O)OCC)=C(C)N1
660541	MUV_846_D_1613	CCOC(=O)c1nc(N)c(C(=O)OCC)[nH]1
660562	MUV_846_D_1614	CCC(=O)Nc1ccc2nc(SCC(=O)N3CCCC3)sc2c1
660583	MUV_846_D_1615	COC(=O)c1ccn(C(=O)c2ccc(Cl)cc2)n1
660626	MUV_846_D_1616	C=CCOC(=O)C1=C(C)NC(SC)=C(C#N)C1c1ccc(OCC)cc1
660660	MUV_846_D_1617	CC1(C)CC(=O)C2=C(C1)Oc1nc3ccccc3cc1C2C(C#N)C#N
660663	MUV_846_D_1618	CCOC(=O)c1c(C)n(C)c2ccc(O)c(S(=O)(=O)c3ccccc3)c21
660686	MUV_846_D_1619	Cc1cc2c(c(=O)o1)C(Cc1ccccc1)C(C#N)=C(N)O2
660747	MUV_846_D_1620	CC(NC(=O)c1ccc(=O)oc1)c1ccccc1
660749	MUV_846_D_1621	COCc1n[nH]c(=S)n1-c1cccc2ccccc21
660765	MUV_846_D_1622	O=C1c2ccccc2C(=O)N1CCN1CCc2ccccc21
660823	MUV_846_D_1623	CCOc1ccc2nc(SCC(=O)NCc3ccco3)sc2c1
660832	MUV_846_D_1624	ON=Cc1ccc(OCC(O)COc2ccc(C=NO)cc2)cc1
660838	MUV_846_D_1625	CCOC(=O)c1cc2c(nc3c(C)cccn3c2=O)n(C)c1=N
660885	MUV_846_D_1626	N#CC(C(=O)NCc1ccco1)=C1SC(Cc2ccc(Cl)cc2)C(=O)N1c1ccccc1
660932	MUV_846_D_1627	C=CCOC(=O)C1=C(C)N=C2SCCC(=O)N2C1c1cccs1
660933	MUV_846_D_1628	COC(=O)c1cccc(CSc2nnc(C)s2)c1
660940	MUV_846_D_1629	COC(=O)CSC1=C(C#N)C(=O)NC2(CCCCC2)S1
660945	MUV_846_D_1630	CC(=O)C1=C(O)C(=O)N(c2ccc(S(N)(=O)=O)cc2)C1c1ccccc1F
660957	MUV_846_D_1631	Cc1cc(N(C)C)c(C#N)c(N2CCOCC2)n1
660999	MUV_846_D_1632	CCCCCOC(=O)Cc1c(C)[nH]c(-c2ccccc2)nc1=O
661008	MUV_846_D_1633	CC1CCN(c2oc(-c3ccccc3Cl)nc2C#N)CC1
661009	MUV_846_D_1634	COc1cccc(C(=O)Nc2ccc(-c3nnc(-c4ccco4)o3)cc2)c1
661019	MUV_846_D_1635	CCCCC1(C(=O)OCC)CC(CN2CCOCC2)OC1=O
661020	MUV_846_D_1636	COc1ccc(-c2nc3n(n2)C(=O)CC(c2ccco2)S3)cc1
661072	MUV_846_D_1637	CCOC(=O)c1c(-c2cccs2)csc1NC(=O)CCCC(=O)O
661076	MUV_846_D_1638	Cc1cccc(C)c1OCC(=O)Nc1cccc(-c2nnc(-c3ccccc3)o2)c1
661090	MUV_846_D_1639	CCOC(=O)c1cc(C)n(Cc2ccccc2)c1C
661114	MUV_846_D_1640	O=C(Cc1ccccc1)Nc1cccc(-c2nnc(-c3ccco3)o2)c1
661117	MUV_846_D_1641	O=C(c1ccc2c(c1)OCO2)N1CCc2ccccc2C1
661147	MUV_846_D_1642	O=C(OCC#CCSc1nnc(-c2ccncc2)o1)c1cccs1
661152	MUV_846_D_1643	COc1ccc(C(C)=O)cc1CSCCC(=O)O
661161	MUV_846_D_1644	COC(=O)CNc1nc(-c2ccncc2)nc2ccccc21
661172	MUV_846_D_1645	Cc1[nH]c(SCC(N)=O)nc(=O)c1Cc1ccc(OC(C)C)cc1
661242	MUV_846_D_1646	O=C(O)CCCC(=O)Nc1ccn(-c2ccccc2)n1
661256	MUV_846_D_1647	N#Cc1nc(-c2ccccc2Cl)oc1N1CCCCC1
661262	MUV_846_D_1648	O=C(OCC#CCSc1nc2ccccc2o1)c1ccco1
661264	MUV_846_D_1649	N#Cc1nc(-c2ccc(Cl)cc2)oc1N1CCCCC1
661288	MUV_846_D_1650	CCN(CC)CCN1C(=O)Cn2c(C)c(C)c3cccc1c32.O=C(O)C(O)C(O)C(=O)O
661306	MUV_846_D_1651	CCCC(=O)N(Cc1cc2cccc(C)c2[nH]c1=O)c1ccccc1OC
661310	MUV_846_D_1652	Cc1c(N2C(=O)SC(CC(=O)O)C2=O)c(=O)n(-c2ccccc2)n1C
661333	MUV_846_D_1653	Cc1ccc(CNc2oc(COc3ccccc3Cl)nc2C#N)cc1
661340	MUV_846_D_1654	O=C(O)c1oc2ccccc2c1CN1CCN(c2ccccc2)CC1
661345	MUV_846_D_1655	O=C(OCC#CCSc1nnc(-c2ccccc2)o1)c1cccs1
661348	MUV_846_D_1656	Cc1cc(C)n(CC2CC(=O)N(c3ccc(C)c(Cl)c3)C2=O)n1
661357	MUV_846_D_1657	C=CCOC(=O)C1=C(C)NC(SCC(=O)N(CC)CC)=C(C#N)C1c1ccco1
661368	MUV_846_D_1658	COc1ccccc1Oc1ccc2c(c1)C(=O)N(c1ccc(O)cc1)C2=O
661382	MUV_846_D_1659	OCCNc1nc2ccccc2c(-c2ccccc2)n1
661391	MUV_846_D_1660	O=C(O)CCSCC(=O)Nc1c2ccccc2oc1C(=O)C1CC1
661392	MUV_846_D_1661	N#Cc1nc(COc2ccc(Cl)cc2)oc1N1CCN(Cc2ccccc2)CC1
661447	MUV_846_D_1662	O=C1CCCN1c1ccc(CN2C(=O)CC(N3CCN(Cc4ccc5c(c4)OCO5)CC3)C2=O)cc1
661510	MUV_846_D_1663	CCc1cccc(CC)c1N(COC)C(=O)Cn1nnc2ccccc21
661515	MUV_846_D_1664	Cc1ccc(C#N)c(SCc2cc3c(cc2Cl)OCO3)n1
661525	MUV_846_D_1665	Cc1cc(C)nc(NC(=O)c2ccc(OC(C)C)cc2)n1
661540	MUV_846_D_1666	CCCCOCCCn1c(N)c(C(=O)OC(C)COC)c2nc3ccccc3nc21
661572	MUV_846_D_1667	COc1ccc(C(=O)c2oc3nc(C)cc(C)c3c2N)cc1
661595	MUV_846_D_1668	CCOC(=O)c1cnc(SC2CC(=O)N(c3cccc(OC)c3)C2=O)nc1N
661600	MUV_846_D_1669	COc1ccc2[nH]c(C)c(C(=O)CN3CC(C)OC(C)C3)c2c1
661606	MUV_846_D_1670	CCOC(=O)C(C#N)=c1sc(=CC(=O)OC)c(=O)n1-c1ccccc1
661607	MUV_846_D_1671	CC(C)CC(=O)Nc1ccccc1N1CCCC1
661632	MUV_846_D_1672	CC1CCc2cc(F)cc3c(=O)c(C(=O)NCC4CCCO4)c(O)n1c23
661650	MUV_846_D_1673	COc1ccc(-c2nn3c(nnc3-c3ccccc3)s2)cc1OC
661696	MUV_846_D_1674	CC(=NO)C1(C)N(O)C(C)(C)C(c2ccco2)=[N+]1[O-]
661703	MUV_846_D_1675	Cc1cc2c(c(=O)n1Cc1ccccn1)C(c1cccs1)C(C#N)=C(N)O2
661706	MUV_846_D_1676	CCn1c(O)c(C(=O)CC2NCCc3ccccc32)c(=O)n(CC)c1=S
661711	MUV_846_D_1677	CC(=O)C(C#N)=C1NC(=O)C(Cc2ccccc2Cl)S1
661752	MUV_846_D_1678	COc1ccc(N(CN2C(=O)C3C4C=CC(C4)C3C2=O)C(=O)c2ccco2)cc1
661865	MUV_846_D_1679	C=CCNc1nnc(SC2CC(=O)N(c3ccc(OC)cc3)C2=O)s1
661878	MUV_846_D_1680	OCCNc1ncnc2c1c(-c1ccccc1)c(-c1ccccc1)n2Cc1ccco1
661889	MUV_846_D_1681	C=CCOc1nc(-c2ccncc2)nc2ccccc21
661910	MUV_846_D_1682	CCOC(=O)c1c(-c2cccs2)csc1NC(=O)c1ccncc1
661923	MUV_846_D_1683	COC(=O)C1=C(N)Oc2cc(C)n(Cc3cccnc3)c(=O)c2C1c1cccc(OC)c1OC
661951	MUV_846_D_1684	c1coc(-c2nc3nc4ccccc4nc3n2-c2ccc3c(c2)OCCO3)c1
661958	MUV_846_D_1685	CCNc1nc(N)c(C(=O)c2ccc(Cl)s2)s1
662013	MUV_846_D_1686	Cc1nc2c([nH]c(=O)n(C)c2=O)n1Cc1ccccc1
662022	MUV_846_D_1687	CC(C)CCOC(=O)c1c(N)n(CC2CCCO2)c2nc3ccccc3nc21
662027	MUV_846_D_1688	CC1(C)CC(=O)C(=CNc2ccc(Cl)cn2)C(=O)C1
662069	MUV_846_D_1689	COC(=O)c1cc(Br)c(=O)n(-c2nccs2)c1
662081	MUV_846_D_1690	C=CCOc1cccc(C2C(C(=O)c3ccco3)=C(O)C(=O)N2CCN(CC)CC)c1
662099	MUV_846_D_1691	Cc1c(Cl)cccc1N1C(=O)CC(N(O)c2ccccc2)C1=O
662120	MUV_846_D_1692	CCOc1ccccc1-c1nc2c([nH]1)c(=O)n(C)c(=O)n2C
662122	MUV_846_D_1693	O=C(O)C(Cc1c[nH]c2ccccc12)NC(=O)NCc1ccccc1
662139	MUV_846_D_1694	COC(=O)c1[nH]c2cc(OC)ccc2c1NC(=O)CN1CCC(C(N)=O)CC1
662212	MUV_846_D_1695	Cc1cccc2c(=O)cc(C)n(CC(=O)N3CCCCC3)c12
662245	MUV_846_D_1696	Cc1ccc2cc(CN(C(=O)c3ccco3)c3ccccc3)c(=O)[nH]c2c1
662252	MUV_846_D_1697	CCc1nc(N)c(C#N)c(-c2ccncc2)c1C
662259	MUV_846_D_1698	c1ccc(OCc2nn3c(nnc3-c3ccccn3)s2)cc1
662266	MUV_846_D_1699	CCOc1cccc(-c2nnc3sc(-c4ccco4)nn32)c1
662272	MUV_846_D_1700	O=S(=O)(NCc1ccccn1)c1ccc2c(c1)OCCO2
662287	MUV_846_D_1701	CCCc1cc(=O)oc2cc(C)cc(OCC(=O)O)c12
662288	MUV_846_D_1702	CCC(C)NC(=O)c1c(N)n(CC2CCCO2)c2nc3ccccc3nc21
662318	MUV_846_D_1703	COc1ccc(-c2nnc3sc(-c4ccco4)nn32)cc1OC
662326	MUV_846_D_1704	COc1cccc(-c2nnc3sc(-c4cccs4)nn32)c1
662331	MUV_846_D_1705	Cc1cccc(OCC(=O)N(Cc2cccs2)C2CCS(=O)(=O)C2)c1C
662344	MUV_846_D_1706	CCOC(=O)c1[nH]c2ccc(OC)cc2c1NC(=O)c1ccc2c(c1)OCO2
662362	MUV_846_D_1707	CN(C)c1ccc(CN(C(=O)c2ccco2)C2CCS(=O)(=O)C2)cc1
662369	MUV_846_D_1708	Cc1ccc(-c2nnc(N3CCN(C(=O)c4ccco4)CC3)c3ccccc32)cc1
662370	MUV_846_D_1709	CCOc1ccc(-c2nnc3sc(COc4ccccc4)nn32)cc1
662405	MUV_846_D_1710	COc1ccccc1C(=O)N(Cc1cccs1)C1CCS(=O)(=O)C1
662408	MUV_846_D_1711	COc1ccc(-c2nn3c(nnc3C3CCCCC3)s2)cc1OC
662410	MUV_846_D_1712	COc1ccc(-c2nnc3sc(COc4ccccc4)nn32)cc1
662412	MUV_846_D_1713	CCN1CCN(c2nc3ccccc3nc2C(C#N)C(=O)OCc2ccccc2)CC1
662429	MUV_846_D_1714	O=C(c1cccc(Cl)c1)N1CCCC(C(=O)N2CCCCCC2)C1
662459	MUV_846_D_1715	COc1cccc(CSc2nnc(-c3ccco3)n2C)c1
662464	MUV_846_D_1716	CCOC(=O)c1ccc(NC(=O)CN2CCN(CCNC=C3C(=O)CC(C)(C)CC3=O)CC2)cc1
662467	MUV_846_D_1717	CCOC(=O)C1CCCN(CCC(=O)Nc2c3ccc(OC)cc3[nH]c2C(=O)OC)C1
662478	MUV_846_D_1718	CS(=O)(=O)N1CCN(c2nnc(-c3ccccc3)c3ccccc32)CC1
662536	MUV_846_D_1719	COc1ccccc1-c1nc2sc(=Cc3cccs3)c(=O)n2n1
662539	MUV_846_D_1720	Cc1cc(OCC(=O)Nc2ccc3oc(-c4ccncc4)nc3c2)ccc1Cl
662540	MUV_846_D_1721	CCc1ccccc1NC(=O)CSc1nnc(C(NC(=O)OC(C)(C)C)C(C)C)o1
662549	MUV_846_D_1722	CC(=O)COc1ccc2c(c1)oc(=O)c1c2CCCCC1
662557	MUV_846_D_1723	COc1ccc(NC(=O)CSc2nnc(-c3cccs3)n2C)cc1OC
662570	MUV_846_D_1724	C=CCn1c(SCC(=O)C(C)(C)C)nnc1-c1cccs1
662587	MUV_846_D_1725	COc1ccc(CNc2oc(COc3ccc(Cl)cc3)nc2C#N)cc1
662604	MUV_846_D_1726	c1coc(Cn2c(SCc3ccccc3)nnc2-c2cccs2)c1
662623	MUV_846_D_1727	Cc1ccccc1OCC(=O)N(Cc1cccs1)C1CCS(=O)(=O)C1
662638	MUV_846_D_1728	Cc1c(C2OC(=O)C3(CCCCC3)C(=O)C2(C)C)c(=O)n(-c2ccccc2)n1C
662645	MUV_846_D_1729	Cn1c(SCc2c(F)cccc2Cl)nnc1-c1cccs1
662669	MUV_846_D_1730	CCn1nc(NC(=O)c2cccnc2)c2cc3ccccc3nc21
662710	MUV_846_D_1731	COc1cccc(-c2nnc3sc(-c4ccc(C)cc4)nn32)c1
662717	MUV_846_D_1732	CC1(C)Cc2c(sc3c2C(=O)NC(c2cccnc2)N3)CO1
662742	MUV_846_D_1733	O=S(=O)(c1cccc(-c2csc(-c3ccccc3)n2)c1)N1CCOCC1
662752	MUV_846_D_1734	Cn1c2nc(N3CCOCC3)n(CCN3CCOCC3)c2c(=O)[nH]c1=O
662760	MUV_846_D_1735	CC(=O)NC1(C(F)(F)F)C(=O)Nc2c1c(=O)n(C)c(=O)n2C
662768	MUV_846_D_1736	c1coc(-c2nnc3sc(-c4cccs4)nn32)c1
662809	MUV_846_D_1737	COc1ccc(OC)c(C2=Nn3c(nnc3-c3ccco3)SC2)c1
662834	MUV_846_D_1738	CCn1c(SCC(=O)Nc2ccccc2OC)nnc1-c1cnccn1
662844	MUV_846_D_1739	CCC(C)NC(=O)c1c(N)n(N=Cc2cccnc2)c2nc3ccccc3nc21
662845	MUV_846_D_1740	O=C(CSc1nnc(-c2ccccn2)n1Cc1ccco1)c1ccc(Cl)cc1
662944	MUV_846_D_1741	Clc1ccc(CSc2nnc(-c3ccccn3)n2Cc2ccco2)c(Cl)c1
662947	MUV_846_D_1742	CCN(CC)C(=O)CSc1nnc(-c2ccccc2)n1N
662948	MUV_846_D_1743	Cn1c(SCc2nc3ccccc3[nH]2)nnc1-c1cccnc1
662951	MUV_846_D_1744	COc1ccc(C(=O)n2c3ccccc3nc2-c2ccco2)cc1
662954	MUV_846_D_1745	CCOC(=O)c1cnc(-n2nc(C)cc2C)nc1NCc1ccccc1
662969	MUV_846_D_1746	C=CCn1c(SCc2ccc(OC)cc2)nnc1-c1cccnc1
663015	MUV_846_D_1747	N#Cc1c(N)nc(-c2cccnc2)cc1-c1ccco1
663019	MUV_846_D_1748	Cc1c(-c2ccc(F)cc2)nc(N)c(C#N)c1-c1ccco1
663081	MUV_846_D_1749	COc1ccc(S(=O)(=O)Nc2ccc(S(=O)(=O)N3CCCCC3)cc2)cc1OC
663087	MUV_846_D_1750	Cc1ccc2cc(CN(C(=O)c3ccco3)c3ccccc3C)c(=O)[nH]c2c1
663094	MUV_846_D_1751	CCn1c(SCC(=O)Nc2ccc(C(=O)OC)cc2)nnc1-c1cccs1
663103	MUV_846_D_1752	Cc1ccc(C)c(CSc2nnc(-c3ccccn3)n2N)c1
663123	MUV_846_D_1753	CCn1c(SCc2ccc(C)cc2)nnc1-c1cnccn1
663129	MUV_846_D_1754	C=C(C)CSc1nnc(-c2cccc(Cl)c2)n1N
663145	MUV_846_D_1755	c1coc(-c2nnc3sc(C4CCCCC4)nn32)c1
663147	MUV_846_D_1756	COc1ccc(-c2nn3c(COc4ccccc4)nnc3s2)cc1OC
663173	MUV_846_D_1757	COc1ccc(-c2nnc3sc(C4CCCCC4)nn32)cc1OC
663187	MUV_846_D_1758	COc1cc(-c2nn3c(nnc3-c3ccccn3)s2)cc(OC)c1OC
663197	MUV_846_D_1759	COc1ccc(NCc2cc3ccccc3[nH]c2=O)cc1
663232	MUV_846_D_1760	COc1cccc(CSc2nc3sc(C)c(C)c3c(=O)n2Cc2ccco2)c1
663266	MUV_846_D_1761	Nc1nnnn1N=Cc1ccccn1
663268	MUV_846_D_1762	COc1ccccc1-c1nnc2sc(COc3ccccc3)nn21
663270	MUV_846_D_1763	COc1ccccc1-c1nn2c(nnc2-c2ccco2)s1
663272	MUV_846_D_1764	CCc1cc(=O)oc2cc(C)cc(OC(C)C(=O)O)c12
663277	MUV_846_D_1765	N#Cc1c(N)nc2c(c1-c1ccncc1)CCCCC2
663299	MUV_846_D_1766	COc1ccccc1-c1nnc2sc(C3CCCCC3)nn21
663303	MUV_846_D_1767	O=c1cc2n(c(=O)[nH]1)CCC1=C2CCCC1
663312	MUV_846_D_1768	CN(Cc1nc2c(c(=O)n(C)c(=O)n2C)n1CCCc1ccccc1)Cc1ccccc1
663318	MUV_846_D_1769	CC1CCN(c2nc3ccccc3nc2C(C#N)C(=O)OC2CCCCC2)CC1
663338	MUV_846_D_1770	Cc1ccc(NC(=O)CSc2nnc(CCCCCNC(=O)OC(C)(C)C)o2)c(C)c1
663342	MUV_846_D_1771	C=CCn1c(SCC(=O)NCC(=O)OCC)nnc1-c1ccccn1
663344	MUV_846_D_1772	Cn1c(SCc2ccccc2)nnc1-c1cccs1
663371	MUV_846_D_1773	CCOc1ccc(CNC(=O)NS(=O)(=O)c2ccc(OC)cc2)cc1
663415	MUV_846_D_1774	CCN(CC)C(=O)Oc1ccc2c(c1)oc(C)c(-c1ccc(OC)cc1)c2=O
663423	MUV_846_D_1775	Cc1nc(NC2=NCN(C3CCCCC3C)CN2)nc2ccccc12
663448	MUV_846_D_1776	CCOC(=O)CNC(=O)CSc1nnc(-c2ccco2)n1Cc1ccco1
663459	MUV_846_D_1777	CN(C)c1oc(-c2ccc(OCc3ccc(Cl)cc3)cc2)nc1C#N
663468	MUV_846_D_1778	Cc1ccc(C(=O)Nc2ncc3c(n2)CC(c2ccco2)CC3=O)cc1
663504	MUV_846_D_1779	CCSc1nc2sc3c(c2c(N)n1)CCN(C)C3
663507	MUV_846_D_1780	N#Cc1nc(-c2ccco2)oc1N1CCc2ccccc2C1
663531	MUV_846_D_1781	CCn1nc(NC(=O)c2ccncc2)c2cc3ccccc3nc21
663534	MUV_846_D_1782	O=S(=O)(c1cccc(-c2csc(-c3cccnc3)n2)c1)N1CCCCC1
663538	MUV_846_D_1783	CCSc1nc(-c2ccc(OC)cc2)n(-c2nc3ccccc3s2)n1
663550	MUV_846_D_1784	COc1ccc(-c2ccc(-c3noc(C)n3)c(OC)n2)cc1
663555	MUV_846_D_1785	Cc1cccc(C(=O)OCc2cc3ccccc3[nH]c2=O)c1
663576	MUV_846_D_1786	O=C(CC1(O)C(=O)Nc2cc(Cl)cc(Cl)c21)c1ccncc1
663592	MUV_846_D_1787	Cc1cnc(NC(=O)CSc2nnc(-c3ccccc3)o2)s1
663600	MUV_846_D_1788	COc1ccc(CN(CCCN2CCOCC2)C(=O)Nc2ccccc2)cc1OC
663605	MUV_846_D_1789	COc1ccc(C=Nn2c(=O)[nH]c3c4cc(C)ccc4[nH]c3c2=O)cc1CN1CCOCC1
663631	MUV_846_D_1790	CCCCCOc1ccc(C(=O)N(Cc2ccco2)C2CCS(=O)(=O)C2)cc1
663645	MUV_846_D_1791	CC(C)OCCCn1c(-c2ccco2)nc2nc3ccccc3nc21
663661	MUV_846_D_1792	c1ccc2[nH]c(CSc3ncnc4c5ccccc5oc43)nc2c1
663686	MUV_846_D_1793	COc1cccc(C2c3c(oc4ccc(Cl)cc4c3=O)C(=O)N2c2cc(C)on2)c1OC
663688	MUV_846_D_1794	CC(C)OCCCNc1ncnc2c3ccccc3[nH]c21
663693	MUV_846_D_1795	O=C(OCC#CCSc1nnc(-c2cccc3ccccc32)o1)c1cccs1
663725	MUV_846_D_1796	Nc1c(S(=O)(=O)c2cccs2)c2nc3ccccc3nc2n1CC1CCCO1
663750	MUV_846_D_1797	Cc1ccc2nc3c(cc(C(N)=S)c(=N)n3CCCOC(C)C)c(=O)n2c1
663765	MUV_846_D_1798	O=C(CCC(=O)Nc1nnc(C2CCCCC2)s1)NCc1cccs1
663770	MUV_846_D_1799	Cc1ccc2cc(COC(=O)c3ccncc3)c(=O)[nH]c2c1
663793	MUV_846_D_1800	c1ccc(OCc2nn3c(nnc3C3CCCCC3)s2)cc1
663820	MUV_846_D_1801	Cc1ccc(C2C(C(=O)c3sc(C)nc3C)=C(O)C(=O)N2CCN(C)C)o1
663824	MUV_846_D_1802	Cc1nn(-c2ccccc2C)c2sc(C(=O)NCc3cccnc3)cc12
663829	MUV_846_D_1803	COc1ccccc1C1C2CCCCC2(O)CCN1CC(=O)Nc1ccccc1
663836	MUV_846_D_1804	Cc1nn(-c2ccccc2C)c2sc(C(=O)N3CCOCC3)cc12
663838	MUV_846_D_1805	Cc1nc2c3ccccc3oc2c(Nc2ccncc2)n1
663844	MUV_846_D_1806	O=C1c2ccccc2-c2onc3ccc(NCCCn4ccnc4)c1c32
663846	MUV_846_D_1807	COCCOC(=O)c1c(C)oc2ccc(O)c(CN3CCC(C)CC3)c21
663884	MUV_846_D_1808	O=C(OCc1cc2ccccc2[nH]c1=O)c1ccco1
663888	MUV_846_D_1809	N#Cc1nc(COc2ccc(Cl)cc2Cl)oc1N1CCOCC1
663911	MUV_846_D_1810	O=C(c1ccccc1)c1nc2ccccc2[nH]c1=O
663915	MUV_846_D_1811	CSc1nc(C)cc(OCNC(=O)c2cccs2)n1
663922	MUV_846_D_1812	CC(C)(C)c1cc(C(=O)N2CCc3ccccc32)ccn1
663974	MUV_846_D_1813	N#Cc1nc(Cc2cccc3ccccc32)oc1NCCCN1CCOCC1
663987	MUV_846_D_1814	CCCOc1nc2c(c(=O)n(C)c(=O)n2C)n1Cc1cccc2ccccc21
663993	MUV_846_D_1815	CCn1nc(NC(=O)c2ccncc2)c2cc3cccc(C)c3nc21
663996	MUV_846_D_1816	Cc1cccc(S(=O)(=O)c2c(N)n(N=Cc3cccnc3)c3nc4ccccc4nc32)c1
664022	MUV_846_D_1817	CCCc1cc(=O)nc(SCC(=O)NC(=O)c2ccccc2)[nH]1
664074	MUV_846_D_1818	O=C(c1ccccc1)N(Cc1cccs1)C1CCS(=O)(=O)C1
664135	MUV_846_D_1819	Cc1cc(C)n(-c2ccc(C(=O)NC(C)C)cc2)n1
664152	MUV_846_D_1820	Cc1nc2c3ccccc3oc2c(SCC(=O)NCC2CCCO2)n1
664189	MUV_846_D_1821	CCN1C(=O)C(=CN2CCN(c3ccccc3)CC2)SC1=S
664201	MUV_846_D_1822	COCCn1c(-c2ccco2)nc2nc3ccccc3nc21
664207	MUV_846_D_1823	O=C(OCc1cc2ccccc2[nH]c1=O)c1ccccc1
664209	MUV_846_D_1824	CCc1nc2c3ccccc3oc2c(NCCCN2CCOCC2)n1
664213	MUV_846_D_1825	O=C(CSc1ncnc2c3ccccc3oc21)Nc1ccc2c(c1)OCCO2
664215	MUV_846_D_1826	COn1c(SCC(N)=O)nc2ccccc2c1=O
664225	MUV_846_D_1827	NS(=O)(=O)c1ccc(NC(=O)NC(Cc2ccccc2)C(=O)O)cc1
664250	MUV_846_D_1828	CC(C)(C)OC(=O)N1CCCC1C(=O)NCCc1ccccc1
664254	MUV_846_D_1829	CCCCOCCCn1c(-c2ccco2)nc2nc3ccccc3nc21
664262	MUV_846_D_1830	O=C1c2ccccc2S(=O)(=O)N1CC1CC(c2ccccc2)=NO1
664263	MUV_846_D_1831	Cc1ccc2cc3c(NC(=O)c4ccco4)nn(CC(C)C)c3nc2c1
664336	MUV_846_D_1832	Cc1cc(=O)oc(C)c1C(=O)Nc1cnc2ccccc2c1
664367	MUV_846_D_1833	Cc1cccc2cc(COC(=O)c3ccccc3)c(=O)[nH]c12
664369	MUV_846_D_1834	COc1ccc(-c2ccc(-c3noc(C(C)C)n3)c(OC)n2)cc1
664375	MUV_846_D_1835	CCN1C(=O)C(=CN2CCCCCC2)SC1=S
664385	MUV_846_D_1836	Cc1cccc2cc(COC(=O)c3ccccn3)c(=O)[nH]c12
664406	MUV_846_D_1837	COCC(=O)N(Cc1cc2cc(OC)ccc2[nH]c1=O)c1ccccc1
664437	MUV_846_D_1838	C=CCn1c(N)c(C(=O)OC(C)CC)c2nc3ccccc3nc21
664452	MUV_846_D_1839	CC1(C)Cc2c3c(N)[nH]nc3nc(-c3ccco3)c2CO1
664453	MUV_846_D_1840	CN(Cc1cc2ccccc2[nH]c1=O)C(=O)C1CCCCC1
664458	MUV_846_D_1841	O=C(CSc1ncnc2c3ccccc3oc21)c1cccs1
664483	MUV_846_D_1842	CCc1nnc(NC(=O)CCC(=O)NC2CCCCC2)s1
664499	MUV_846_D_1843	COc1ccc(-c2ccc(-c3noc(-c4ccccc4C)n3)c(OC)n2)cc1
664550	MUV_846_D_1844	CCOC(=O)C1CCN(S(=O)(=O)c2cccc(-c3csc(C)n3)c2)CC1
664551	MUV_846_D_1845	Cc1nc(C)c(C(=O)C2=C(O)C(=O)N(CCN(C)C)C2c2cccs2)s1
664591	MUV_846_D_1846	CCOC(=O)C1CCN(c2ncnc3c2[nH]c2cccc(OC)c23)CC1
664636	MUV_846_D_1847	CC(=O)N(Cc1cc(=O)[nH]c2ccccc12)c1cccc(C)c1
664652	MUV_846_D_1848	CC(=O)N(Cc1cc(=O)[nH]c2ccccc12)c1ccccc1
664671	MUV_846_D_1849	N#Cc1nc(-c2ccco2)oc1N1CCN(c2ccccc2)CC1
664672	MUV_846_D_1850	CCCc1nnc(NC(=O)CCC(=O)N2CCN(CCOc3ccc(C)cc3)CC2)s1
664699	MUV_846_D_1851	O=C(c1coc2ccc(O)c(Cl)c12)c1ccccc1
664779	MUV_846_D_1852	COc1ccc(-c2ccc(-c3noc(C4CCCCC4)n3)c(OC)n2)cc1
664790	MUV_846_D_1853	Cc1cccc(-c2c3c(cn2CC2CCCO2)n(C)c(=O)n(C)c3=O)c1
664794	MUV_846_D_1854	COC(=O)C(CCSC)NC(=O)Nc1ccc(OC)cc1
664802	MUV_846_D_1855	Cc1cccc2cc(COC(=O)COc3ccccc3)c(=O)[nH]c12
664819	MUV_846_D_1856	COc1ccc(-c2ccc(-c3noc(-c4ccccc4OC)n3)c(OC)n2)cc1
664836	MUV_846_D_1857	CC(C)N(Cc1cc2ccccc2[nH]c1=O)C(=O)c1cccnc1
664838	MUV_846_D_1858	CCCc1nc(NCc2ccco2)c(C#N)c2c1COC(C)(C)C2
664852	MUV_846_D_1859	CCn1nc(NC(=O)c2ccco2)c2cc3ccc(C)cc3nc21
664862	MUV_846_D_1860	CCN1C(=O)C(=CN2CCCc3ccccc32)SC1=S
664894	MUV_846_D_1861	O=C(Oc1cc(=O)oc2ccccc12)c1ccco1
664931	MUV_846_D_1862	O=C(NCCCn1ccnc1)c1cccnc1
664971	MUV_846_D_1863	O=C(OCc1cc2ccccc2[nH]c1=O)C1CCCCC1
665004	MUV_846_D_1864	CCOc1ccc(NC(=O)CSc2nnc(-c3ccccc3Cl)n2Cc2ccco2)cc1
665008	MUV_846_D_1865	COc1cc2c(cc1OC)-c1cc(NC3CCCCCCC3)nc(=O)n1CC2
665014	MUV_846_D_1866	Cc1ccc(C(=O)CCC2CCCC2=O)cc1
665036	MUV_846_D_1867	COc1cc(OC)c(N2CC34C=CC(O3)C(C(=O)O)C4C2=O)cc1Cl
665049	MUV_846_D_1868	COc1ccc(N(Cc2cc3cc(OC)ccc3[nH]c2=O)C(=O)C2CCCO2)cc1
665056	MUV_846_D_1869	Cc1ccc(-c2nc3ccc(N4C(=O)c5ccccc5C4=O)cc3[nH]2)o1
665068	MUV_846_D_1870	O=C1C2C(c3ccccc3Cl)=NOC2C(=O)N1Cc1ccccc1
665069	MUV_846_D_1871	CC(C)Cn1nc(NC(=O)C2CCCO2)c2cc3ccccc3nc21
665078	MUV_846_D_1872	CC(C)n1c2ccccc2nc1-c1ccc(N(C)C)cc1
665088	MUV_846_D_1873	Cc1ccc2[nH]c(=O)c(COC(=O)c3ccccn3)cc2c1
665090	MUV_846_D_1874	CCn1nc(NC(=O)c2ccccn2)c2cc3cc(C)ccc3nc21
665102	MUV_846_D_1875	CCn1c(COc2ccccc2)nnc1SCC(=O)C(C)(C)C
665114	MUV_846_D_1876	Cc1ccc2cc3c(NC(=O)c4cccnc4)nn(C)c3nc2c1
665124	MUV_846_D_1877	COc1ccccc1-c1nnc(NC(=O)OCC(C)C)s1
665143	MUV_846_D_1878	COC(=O)c1ccccc1NC(=O)N1CSCC1C(=O)OC
665176	MUV_846_D_1879	CCn1c(COc2ccccc2)nnc1SCc1ccc(C#N)cc1
665180	MUV_846_D_1880	CCCCC(=O)Nc1ccc2oc(-c3cccnc3)nc2c1
665183	MUV_846_D_1881	CCn1c(SCC(=O)c2ccc(O)c(O)c2)nnc1-c1ccccc1OC
665188	MUV_846_D_1882	C=CCc1c(C)nn(CC(=O)O)c1-c1ccccc1
665194	MUV_846_D_1883	O=C1NCCc2c1[nH]c1c2c(Cl)ccc1Cl
665225	MUV_846_D_1884	CCCn1nc(NC(=O)c2ccncc2)c2cc3ccccc3nc21
665233	MUV_846_D_1885	Cc1cccc2cc(COC(=O)c3cccnc3)c(=O)[nH]c12
665235	MUV_846_D_1886	Cc1ccc2nc3c(cc2c1)c(NC(=O)c1cccnc1)nn3C
665238	MUV_846_D_1887	Cc1cc(SCC(=O)Nc2ccccc2)nc(C)n1
665242	MUV_846_D_1888	Cc1cccc2cc3c(NC(=O)c4ccccn4)nn(C)c3nc12
665251	MUV_846_D_1889	CCc1nc2c3ccccc3oc2c(Sc2nc(C)cc(C)n2)n1
665262	MUV_846_D_1890	CCN(CC)C(=O)CSc1nnc(C(CCSC)NC(=O)OC(C)(C)C)o1
665268	MUV_846_D_1891	CCn1nc(NC(=O)c2ccccn2)c2cc3cccc(C)c3nc21
665275	MUV_846_D_1892	Cc1nc(=O)c(-c2ccccc2)c(C)n1-c1ccc(S(N)(=O)=O)cc1
665280	MUV_846_D_1893	CCn1nc(NC(=O)c2ccncc2)c2cc3cc(C)ccc3nc21
665283	MUV_846_D_1894	CC(=O)c1ccc(NC(=O)C2CCCNC2=O)cc1
665326	MUV_846_D_1895	CC1(C)Cc2c(C#N)c(=S)[nH]c(N3CCCCC3)c2CS1
665334	MUV_846_D_1896	CCn1c(SCC(=O)C(C)(C)C)nnc1-c1ccccc1OC
665378	MUV_846_D_1897	CCOCCc1nnc(NC(=O)c2cc(OC)c(OC)c(OC)c2)s1
665392	MUV_846_D_1898	CC(=O)c1c(COC(=O)c2cccnc2)nc2ccccc2[n+]1[O-]
665397	MUV_846_D_1899	CCCCc1cc(=O)oc2cc(C)cc(OCc3nn[nH]n3)c12
665410	MUV_846_D_1900	CN1C(=O)C(C2c3ccccc3C(=O)N2Cc2ccccc2)C(=O)N(C)C1=O
665418	MUV_846_D_1901	CCCCC(=O)Nc1nn(CCC)c2nc3ccccc3cc12
665430	MUV_846_D_1902	O=C1c2oc3ccccc3c(=O)c2C(c2ccccn2)N1Cc1ccccc1
665437	MUV_846_D_1903	CCOc1ccc(C2=[N+]([O-])C(C)(C)N(O)C2(C)C)cc1
665440	MUV_846_D_1904	O=C(NCCCN1CCOCC1)C1CSC2c3ccccc3C(=O)N21
665474	MUV_846_D_1905	COc1ccc(OCc2nn3c(nnc3-c3ccco3)s2)cc1
665475	MUV_846_D_1906	O=C(Nc1nnc(C2CCCCC2)s1)c1cccs1
665487	MUV_846_D_1907	CC(=O)N=C1SC2CS(=O)(=O)CC2N1c1ccccc1Cl
665498	MUV_846_D_1908	COc1ccccc1-c1noc(-c2ccccc2C(=O)Nc2ccccc2)n1
665510	MUV_846_D_1909	CCOc1ccccc1-c1nc(-c2cc3ccccc3nc2OC)no1
665512	MUV_846_D_1910	Cc1ccccc1-c1noc(-c2ccccc2C(=O)N2CCCC2)n1
665515	MUV_846_D_1911	COc1cccc(-c2nnc3sc(-c4ccccn4)nn32)c1
665538	MUV_846_D_1912	COc1ccc(CC2C(=O)OC(C)(C)OC2=O)cc1
665540	MUV_846_D_1913	Cc1ccc2c(c1)c1ncnc(N3CCN(c4ccccc4)CC3)c1n2C
665547	MUV_846_D_1914	O=C1c2oc3ccc(Br)cc3c(=O)c2C(c2cccc(F)c2)N1CCO
665550	MUV_846_D_1915	COc1ccc(-c2noc(-c3ccccc3C(=O)NCc3ccco3)n2)cc1
665553	MUV_846_D_1916	COc1ccc(S(=O)(=O)N(Cc2ccco2)Cc2ccc(OC)c(OC)c2)cc1
665573	MUV_846_D_1917	COc1ccc(-c2nnc3sc(COc4ccc(C)cc4)nn32)cc1
665578	MUV_846_D_1918	CN(C)C(=O)CCc1nc(-c2ccc(C(C)(C)C)cc2)no1
665581	MUV_846_D_1919	CC1SC(=C(C#N)C(=O)NCc2ccco2)N(c2ccc(F)cc2)C1=O
665614	MUV_846_D_1920	CN1CCN(C(=O)c2ccccc2-c2nc(-c3ccccc3)no2)CC1
665633	MUV_846_D_1921	CCn1c(N)c(C(=O)Nc2ccccc2C(=O)OC)sc1=S
665635	MUV_846_D_1922	Cn1c(N)c(C(=O)NCc2ccccc2Cl)sc1=S
665654	MUV_846_D_1923	CNC(=O)CCc1nc(-c2ccc(C(C)(C)C)cc2)no1
665676	MUV_846_D_1924	COc1ccc(-c2noc(-c3ccccc3C(=O)Nc3cccc(OC)c3)n2)cc1
665679	MUV_846_D_1925	CCn1c2c(nc1N1CCC(Cc3ccccc3)CC1)n(C)c(=O)[nH]c2=O
665696	MUV_846_D_1926	Cc1cc(C)n(-c2nc3ccccc3c(=O)n2OCC(=O)Nc2c(C)cccc2C)n1
665700	MUV_846_D_1927	COC(=O)CCN(c1ccccc1)S(=O)(=O)c1ccc(OC)cc1
665708	MUV_846_D_1928	COc1ccc(OCc2nn3c(nnc3-c3cccc(OC)c3)s2)cc1
665722	MUV_846_D_1929	CCC1SC(=C(C#N)C(=O)NCc2ccco2)N(c2ccc(F)cc2)C1=O
665731	MUV_846_D_1930	CCOc1ccccc1NC(=O)c1ccccc1-c1nc(-c2ccccc2)no1
665744	MUV_846_D_1931	CCOc1ccc(-c2nnc3sc(COc4ccc(C)cc4)nn32)cc1
665747	MUV_846_D_1932	CCNC(=O)CCc1nc(-c2ccc(C(C)(C)C)cc2)no1
665758	MUV_846_D_1933	COc1cc(OC)cc(-c2nc(-c3cc4cc(C)ccc4nc3OC)no2)c1
665768	MUV_846_D_1934	CC1CCc2nc(N)c(C#N)c(-c3ccncc3)c2C1
665839	MUV_846_D_1935	COCCOC(=O)CC1=NC(=O)CS1
665842	MUV_846_D_1936	CCOCCc1nnc(NC(=O)c2ccc(OC)c(OC)c2)s1
665849	MUV_846_D_1937	CCNC(=O)c1ccccc1-c1nc(-c2ccccc2Cl)no1
665852	MUV_846_D_1938	Cc1ccc(-c2noc(-c3ccccc3C(=O)N3CCCC3)n2)cc1
665868	MUV_846_D_1939	CCOc1ccccc1CNc1ccc(N2CCOCC2)c(C(=O)O)c1
665877	MUV_846_D_1940	Cc1csc(NC(=O)CSc2nnc(-c3ccoc3C)o2)n1
665882	MUV_846_D_1941	CCOC(=O)C1=C(C)Nc2nc3ccccc3n2C1c1cccnc1
665896	MUV_846_D_1942	Cc1cccc(OCC(=O)Nc2ccc3c(c2)nc(CCN2CCN(C)CC2)n3C)c1
665912	MUV_846_D_1943	Cc1ccc(CNc2ccc(N3CCOCC3)c(C(=O)O)c2)s1
665946	MUV_846_D_1944	Cn1c2ccccc2c(=O)c(-c2ccccc2)c1NC(=O)c1ccco1
665957	MUV_846_D_1945	COC(=O)c1[nH]c2ccc(F)cc2c1NS(=O)(=O)c1ccc(OC)cc1OC
665986	MUV_846_D_1946	COc1ccc(-c2nnc(SCC#CCO)o2)cc1OC
665993	MUV_846_D_1947	Cc1nc2nc(COc3ccccc3)[nH]n2c(=O)c1C
666003	MUV_846_D_1948	O=c1nc(NCc2ccccc2)[nH]c2c1CCC2
666030	MUV_846_D_1949	CC(C)c1nc2oc3c(ncnc3NCC3CCCO3)c2c2c1CCC2
666055	MUV_846_D_1950	CC(=O)Nc1ccc2c(c1)nc(CCNC(=O)c1ccccc1)n2C
666074	MUV_846_D_1951	O=c1c2ccccc2oc2nc(C3CCCCC3)n(Cc3ccco3)c(=O)c12
666082	MUV_846_D_1952	CC(C)c1ccc(N2C(=O)C3Cc4ccccc4CN3C2=O)cc1
666088	MUV_846_D_1953	CCCCn1c(CN2CCN(C(=O)OCC)CC2)nc2c1c(=O)n(C)c(=O)n2C
666112	MUV_846_D_1954	O=C(CCc1nc(-c2ccccc2)no1)Nc1cc(C(F)(F)F)ccc1Cl
666124	MUV_846_D_1955	O=C(O)c1cc(NCc2cccs2)ccc1N1CCOCC1
666185	MUV_846_D_1956	COCCOC(=O)c1c(C)oc2ccc(OC(=O)c3c(OC)cccc3OC)cc21
666199	MUV_846_D_1957	Cn1c2nc(CN3CCN(C(=O)c4ccco4)CC3)n(Cc3ccccc3)c2c(=O)n(C)c1=O
666207	MUV_846_D_1958	Cn1c2ccc(S(=O)(=O)Nc3ccc4c(c3)OCCO4)cc2oc1=O
666208	MUV_846_D_1959	O=C(CCCc1nc(-c2ccccc2)no1)Nc1cccnc1
666211	MUV_846_D_1960	CCCc1c(O)nc(SC2CC(=O)N(c3cc(OC)ccc3OC)C2=O)[nH]c1=O
666226	MUV_846_D_1961	CCc1nc2oc3ccccc3c(=O)c2c(=O)n1CCOC
666233	MUV_846_D_1962	O=C(OCc1cc(-c2ccccc2)no1)c1ccc2ccccc2n1
666258	MUV_846_D_1963	COc1cc(C2NC(=O)c3ccccc3O2)cc(OC)c1OC
666266	MUV_846_D_1964	COc1ncnc2c1oc1nc(C(C)C)c3c(c12)CC(C)(C)OC3
666288	MUV_846_D_1965	c1ccc2[nH]c(NCCCN3CCOCC3)nc2c1
666300	MUV_846_D_1966	NC(=O)C1CCN(CC(=O)N2c3ccccc3CCc3ccccc32)CC1
666304	MUV_846_D_1967	CC(=O)C(C)Oc1cc(C)cc2oc(=O)c(C)c(C)c12
666310	MUV_846_D_1968	CC(C)OCCCNC(=O)CCc1nc(-c2ccccc2)no1
666314	MUV_846_D_1969	CCN1CCN(Cc2nc3c(c(=O)n(C)c(=O)n3C)n2Cc2cccc3ccccc32)CC1
666319	MUV_846_D_1970	[Cl-].N#CC(Cn1c[n+](NC(=O)Nc2ccccc2)cn1)=NO
666333	MUV_846_D_1971	CCc1nc2sc3ccccc3c(=O)c2c(=O)n1Cc1ccco1
666344	MUV_846_D_1972	COc1ccccc1-c1noc(-c2cc(OC)c(OC)c(OC)c2)n1
666351	MUV_846_D_1973	CCCN(Cc1cc2cc(C)ccc2[nH]c1=O)S(C)(=O)=O
666359	MUV_846_D_1974	CCOc1ccc(-c2noc(-c3ccncc3)n2)cc1OCC
666360	MUV_846_D_1975	Cc1nc(N2CCN(Cc3ccc4c(c3)OCO4)CC2)nc2c1C(=O)CC(c1ccco1)C2
666369	MUV_846_D_1976	O=c1cc(CN2CCN(Cc3ccccc3)CC2)c2cc(Cl)ccc2o1
666377	MUV_846_D_1977	COc1cc(-c2nnc3sc(-c4cccs4)nn32)cc(OC)c1OC
666389	MUV_846_D_1978	O=C1CCCc2nc(N3CCN(c4ccccc4)CC3)ncc21
666394	MUV_846_D_1979	Cc1nn(-c2ccccc2)c2nc(N)c(C#N)c(-c3ccc(F)cc3)c12
666403	MUV_846_D_1980	CCN(CC)c1ccc2nonc2c1N
666407	MUV_846_D_1981	CCc1nc2oc3ccccc3c(=O)c2c(=O)n1Cc1ccccc1
666427	MUV_846_D_1982	COc1cc(-c2nnc(SCC#CCO)o2)cc(OC)c1OC
666496	MUV_846_D_1983	COc1cc(-c2nnc3sc(Cc4ccccc4)nn32)cc(OC)c1OC
666501	MUV_846_D_1984	Cc1ccc(-c2noc(CCCC(=O)Nc3cccnc3)n2)cc1
666502	MUV_846_D_1985	C=CCn1c(Cc2cccs2)nnc1SCC(=O)Nc1cc(OC)cc(OC)c1
666509	MUV_846_D_1986	CCCc1cc(=O)n2[nH]c(CCc3ccccc3)nc2n1
666515	MUV_846_D_1987	Cn1c2ccc(S(=O)(=O)Nc3cccc4c3CCCC4)cc2oc1=O
666545	MUV_846_D_1988	O=C(c1cccs1)N(Cc1ccco1)Cc1cc2ccccc2[nH]c1=O
666560	MUV_846_D_1989	Cc1ccc(-n2c(C)nc3oc4ccccc4c(=O)c3c2=O)cc1
666572	MUV_846_D_1990	CCOC(=O)N1CCC(NS(=O)(=O)c2ccc3c(c2)oc(=O)n3C)CC1
666590	MUV_846_D_1991	Cc1nc2nc3c(cn2n1)C(=O)CC(C)(C)C3
666612	MUV_846_D_1992	CSc1nsc(SCC(=O)Nc2ccc3c(c2)OCCO3)n1
666646	MUV_846_D_1993	COc1cc(-c2noc(-c3cccc(Cl)c3)n2)cc(OC)c1OC
666652	MUV_846_D_1994	Cc1cc2oc(=O)cc(CN3CCC(C)CC3)c2c(C)c1Cl
666682	MUV_846_D_1995	N#Cc1cc2c(nc1SCC(=O)Nc1ccc(Cl)cc1)C1CCN2CC1
666696	MUV_846_D_1996	COc1ccccc1-c1nnc2sc(-c3cc4ccccc4o3)nn21
666704	MUV_846_D_1997	COc1ccc(OC)c(C(=O)CC2OC(=O)c3ccccc32)c1
666706	MUV_846_D_1998	COCCN1CCn2c(nc3cc(NC(=O)NC4CCCCC4)ccc32)C1
666711	MUV_846_D_1999	CCC(=O)Oc1ccc(-c2nc(-c3cccnc3)no2)cc1
[truncated: 13,001 more rows]
