# Supplementary material for: PyRMD Studio: A Unified Suite for Next-Generation, AI-Powered Virtual Screening
Source: J Chem Inf Model. 2026 May 19;66(11):6197–203. doi: 10.1021/acs.jcim.6c00648 (PMC13250901; doi:10.1021/acs.jcim.6c00648)
Supplement: Supplementary file 2 [file ci6c00648_si_002.zip › decoys/fx2a_decoys.dat]

# PUBCHEM_COMPOUND_CID	ID	SMILES
2247	MUV_852_D_1	COc1ccc(CCN2CCC(Nc3nc4ccccc4n3Cc3ccc(F)cc3)CC2)cc1
2754	MUV_852_D_2	O=C1CCc2cc(OCCCCc3nnnn3C3CCCCC3)ccc2N1
3463	MUV_852_D_3	Cc1ccc(C)c(OCCCC(C)(C)C(=O)O)c1
3825	MUV_852_D_4	CC(C(=O)O)c1cccc(C(=O)c2ccccc2)c1
3969	MUV_852_D_5	CCCc1c(OCCCCc2nn[nH]n2)ccc(C(C)=O)c1O
4748	MUV_852_D_6	OCCN1CCN(CCCN2c3ccccc3Sc3ccc(Cl)cc32)CC1
5344	MUV_852_D_7	Cc1noc(NS(=O)(=O)c2ccc(N)cc2)c1C
5383	MUV_852_D_8	CNC(=O)N(C)c1nnc(C(C)(C)C)s1
6014	MUV_852_D_9	Cl.CC(CN1c2ccccc2Sc2ccccc21)N(C)C
6051	MUV_852_D_10	Nc1ccc(N=Nc2ccccc2)cc1
6231	MUV_852_D_11	C#CC1(O)CCC2C3CCC4=C(CCC(=O)C4)C3CCC21C
7031	MUV_852_D_12	CN(C)c1ccc(C(=O)c2ccc(N(C)C)cc2)cc1
7108	MUV_852_D_13	c1ccc2c(c1)Nc1ccccc1S2
7619	MUV_852_D_14	c1ccc2sc(SN3CCOCC3)nc2c1
9279	MUV_852_D_15	[Br-].CC(C)[N+](C)(CCOC(=O)C1c2ccccc2Oc2ccccc21)C(C)C
10309	MUV_852_D_16	C(=NC(N=Cc1ccco1)c1ccco1)c1ccco1
10788	MUV_852_D_17	CN1CSC(=S)N(C)C1
11371	MUV_852_D_18	O=C(O)c1ccccc1Nc1ccccc1C(=O)O
12856	MUV_852_D_19	c1ccc(-c2nc3ccccc3s2)nc1
15139	MUV_852_D_20	COc1ccccc1N1CCN(CCCC(=O)c2ccc(F)cc2)CC1
15548	MUV_852_D_21	COc1ccc(CC2c3cc(OC)c(OC)cc3CCN2C)cc1OC
15685	MUV_852_D_22	CCOc1ccc(NC(C)=O)cc1[N+](=O)[O-]
16088	MUV_852_D_23	Clc1nc(Nc2ccccc2)nc(Nc2ccccc2)n1
16803	MUV_852_D_24	c1ccc2oc(-c3cccnc3)nc2c1
17113	MUV_852_D_25	Cc1ccc(O)c(-n2nc3ccccc3n2)c1
17471	MUV_852_D_26	CC(=O)c1ccc(Oc2ccc(C(C)=O)cc2)cc1
17561	MUV_852_D_27	O=C1CC(=O)N(c2ccccc2)N1c1ccccc1
17683	MUV_852_D_28	Cl.CCN(CCCCOC(=O)c1ccc(OC)c(OC)c1)C(C)Cc1ccc(OC)cc1
17848	MUV_852_D_29	Cc1cccc(C(=O)c2cccc(C)c2)c1
19004	MUV_852_D_30	[Br-].C[N+]12CCC(CC1)C(OC(=O)C(O)(c1ccccc1)c1ccccc1)C2
20262	MUV_852_D_31	Nc1ncnc2c1ncn2Cc1ccccc1
20992	MUV_852_D_32	O=C1C=CC(=O)N1CCCCCCN1C(=O)C=CC1=O
21924	MUV_852_D_33	Cc1c(NC(=O)c2ccccc2)c(=O)n(-c2ccccc2)n1C
23191	MUV_852_D_34	COc1ccc(Nc2nc(Cl)nc(Nc3ccc(OC)cc3)n2)cc1
24239	MUV_852_D_35	O=[N+]([O-])c1ccc2cn[nH]c2c1
27022	MUV_852_D_36	COc1ccc(C(=O)NNc2ccccc2)cc1
27529	MUV_852_D_37	CC1CCCC(=NNC(=O)c2ccncc2)C1
28446	MUV_852_D_38	CNc1c2c(nn1C)CCCC2
28912	MUV_852_D_39	O=C(c1cc2ccccc2oc1=O)N1CCCC1
30897	MUV_852_D_40	Cc1ccccc1-c1nnc(-c2ccccc2C)o1
32030	MUV_852_D_41	Cc1cc(C)n(-c2nc3ccccc3s2)n1
36302	MUV_852_D_42	Cl.O=C(CCN1CCC(c2ccccc2)C1)c1ccc2c(c1)OCCO2
36339	MUV_852_D_43	CCOC(=O)c1cncn1C(C)c1ccccc1
36431	MUV_852_D_44	Cl.O=C1CC2(CCCC2)CC(=O)N1CCCCN1CCN(c2ncccn2)CC1
38045	MUV_852_D_45	O=c1oc2ccccc2c(N2CCCCC2)c1[N+](=O)[O-]
38661	MUV_852_D_46	Cc1ccccc1NC(=O)Cc1ccccc1
39686	MUV_852_D_47	CCN(CC)c1c2ccccc2oc(=O)c1[N+](=O)[O-]
39771	MUV_852_D_48	NC(=O)C1c2ccccc2CSc2ccccc21
39794	MUV_852_D_49	CCCN(CCC)c1ccc(CC(=O)NC(C)Cc2ccccc2)cc1
40230	MUV_852_D_50	COCC(=O)c1[nH]c2ccccc2c1C
40302	MUV_852_D_51	Nc1nc(-c2ccccc2)cs1
42025	MUV_852_D_52	O=c1oc2ccccc2c(N2CCCC2)c1[N+](=O)[O-]
46372	MUV_852_D_53	Cc1cc2sc(N)nc2c(C)c1
50496	MUV_852_D_54	Nc1c(=O)oc2ccccc2c1N1CCN(c2ccccc2)CC1
55683	MUV_852_D_55	O=C(O)CSc1ccc(Oc2ccc(SCC(=O)O)cc2)cc1
62920	MUV_852_D_56	Cl.COc1ccc(C2Sc3ccccc3N(CCN(C)C)C(=O)C2OC(C)=O)cc1
63364	MUV_852_D_57	Cc1nc2ccccc2c(=O)n1-c1ccccc1[N+](=O)[O-]
65681	MUV_852_D_58	CC(C)Cn1cnc2c1c(=O)n(C)c(=O)n2C
66346	MUV_852_D_59	COc1cc(C(=O)O)ccc1OC(C)=O
67059	MUV_852_D_60	CC1=NN(c2cccc([N+](=O)[O-])c2)C(=O)C1
68700	MUV_852_D_61	CC(C(=O)O)c1ccc(N2Cc3ccccc3C2=O)cc1
70349	MUV_852_D_62	CC1=NN(Cc2ccccc2)C(=O)C1
70821	MUV_852_D_63	c1ccc(-c2nc3ccccc3[nH]2)nc1
70848	MUV_852_D_64	c1ccc(-c2cccc(-c3ccccn3)n2)nc1
72344	MUV_852_D_65	COc1ccc(-c2cc(=O)c3c(OC)c(OC)c(OC)c(OC)c3o2)cc1OC
72825	MUV_852_D_66	Nc1cc(=O)nc(N2CCN(c3ccccc3)CC2)[nH]1
73015	MUV_852_D_67	CCCCOC(=O)c1cc(=O)[nH]c(=O)[nH]1
73249	MUV_852_D_68	Cc1cc(C)nc(Nc2nc3ccccc3[nH]2)n1
75629	MUV_852_D_69	Cc1cc(=O)n2[nH]cnc2n1
79878	MUV_852_D_70	CCN(CC)c1ccc(C(=O)c2ccccc2C(=O)O)c(O)c1
80103	MUV_852_D_71	COc1ccc2c(c1O)C(=O)c1ccccc1C2=O
81146	MUV_852_D_72	O=C(O)c1cc2cc(OCc3ccccc3)ccc2[nH]1
83213	MUV_852_D_73	Cc1ncc([N+](=O)[O-])n1CCOC(=O)c1ccccc1
83609	MUV_852_D_74	Cc1cc(=O)cc(C)[nH]1
87615	MUV_852_D_75	O=[N+]([O-])c1ccc(NCc2ccccc2)c2nonc21
88779	MUV_852_D_76	c1ccc(SCCc2ccncc2)cc1
88976	MUV_852_D_77	CC(=O)Nc1ccc(S(=O)(=O)N2CCOCC2)cc1
89082	MUV_852_D_78	COC(=O)C1=C(C)NC(C)=C(C(=O)OC)C1c1cccc([N+](=O)[O-])c1
93504	MUV_852_D_79	CC1(C)Oc2ccc(C#N)cc2C(N2CCCC2=O)C1O
95028	MUV_852_D_80	Cn1c2ncn(Cc3ccccc3)c2c(=O)n(C)c1=O
95139	MUV_852_D_81	CC(=O)Nc1cccc(NC(C)=O)n1
96129	MUV_852_D_82	Cc1sc(N)nc1-c1ccccc1
97218	MUV_852_D_83	Cc1cc(=O)nc(N2CCOCC2)[nH]1
97338	MUV_852_D_84	c1nnc2c3ccccc3c(-c3ccccc3)nn12
98319	MUV_852_D_85	CC1(C)C(C(=O)Nc2ccccc2)CCC1(C)C(=O)O
98541	MUV_852_D_86	CSc1nncc(-c2ccccc2)n1
100081	MUV_852_D_87	O=C(O)C(Cc1ccccc1)NC(=O)OCc1ccccc1
100319	MUV_852_D_88	O=c1ccnc(Sc2ncccc2[N+](=O)[O-])[nH]1
100380	MUV_852_D_89	Cn1c2nc(-c3cccnc3)[nH]c2c(=O)n(C)c1=O
105078	MUV_852_D_90	CCOC(=O)c1cc2c(cn1)[nH]c1ccccc12
107346	MUV_852_D_91	Cl.O=C(c1ccccc1)C(CN1CCCC1)c1ccccc1
107838	MUV_852_D_92	c1ccc2c(c1)[nH]c1c2CCNC1
117176	MUV_852_D_93	CCC(C(=O)OCCN(CC)CC)c1ccccc1.O=C(O)CC(O)(CC(=O)O)C(=O)O
119265	MUV_852_D_94	OC(CCCN1CCC(O)(c2ccc(Cl)cc2)CC1)c1ccc(F)cc1
119683	MUV_852_D_95	Cc1cccc(NCCC#N)c1
120526	MUV_852_D_96	O=C(NCN1CCCCC1)c1cnccn1
121034	MUV_852_D_97	CC(C)CCn1cnc2c1c(=O)n(C)c(=O)n2C
123435	MUV_852_D_98	C1COCCNCCOCCOCCN1
124095	MUV_852_D_99	COc1ccc(C=NNc2nncc3ccccc32)cc1
138554	MUV_852_D_100	CC(=O)NS(=O)(=O)c1ccccc1
142205	MUV_852_D_101	CCOC(=O)c1[nH]c(C)c(CCC(=O)O)c1C
151916	MUV_852_D_102	O=C(O)c1cc(-c2ccccc2)on1
153568	MUV_852_D_103	Cc1ccnc(Sc2ncccc2[N+](=O)[O-])n1
154096	MUV_852_D_104	c1ccc(-n2nc3ccccc3n2)cc1
156525	MUV_852_D_105	c1ccc2[nH]c(CSc3nnc(-c4ccncc4)o3)nc2c1
159668	MUV_852_D_106	Cn1cc2cccc([N+](=O)[O-])c2n1
170530	MUV_852_D_107	CC1=Nc2ccc3ccccc3c2C1(C)C
176545	MUV_852_D_108	NS(=O)(=O)c1ccc(NC(=O)CN2CCCC2)cc1
178054	MUV_852_D_109	O=C(Nc1nccs1)Nc1cccc(Cl)c1
180957	MUV_852_D_110	O=[N+]([O-])C=C1NCCN1Cc1ccc(Cl)nc1
181679	MUV_852_D_111	CCOC(=O)c1c(C)n(C)c2ccc(OC(C)=O)cc21
182228	MUV_852_D_112	c1csc(-c2cccc(-c3cccs3)n2)c1
184360	MUV_852_D_113	N#Cc1ccccc1NC1=CC(=O)CCC1
199200	MUV_852_D_114	COc1ccc(CN2CCN(c3ncccn3)CC2)c(OC)c1
200367	MUV_852_D_115	CN1CCN(CCOC(=O)C(O)(c2ccccc2)c2ccccc2)CC1
210031	MUV_852_D_116	O=c1oc2ccccc2n1CCCN1C(=O)c2ccccc2C1=O
213331	MUV_852_D_117	Cc1ccc(-c2ccccc2)n1-c1ccc(C(=O)O)cc1
215639	MUV_852_D_118	O=c1[nH]cnc2scc(-c3ccccc3)c21
217657	MUV_852_D_119	CC(C(=O)O)N1C(=O)CSC1=S
217791	MUV_852_D_120	COC(=O)c1ccccc1NC(=O)C1CC(=O)N(c2ccccc2)C1
218286	MUV_852_D_121	CN1CCc2[nH]c3ccc(C(=O)NN)cc3c2C1
219131	MUV_852_D_122	Cc1ccc(C(=O)c2ccc([N+](=O)[O-])cc2)cc1
219591	MUV_852_D_123	CCC(CC)=NNc1ccc([N+](=O)[O-])cc1[N+](=O)[O-]
219776	MUV_852_D_124	Clc1ccc(Nc2ncnc3c2cnn3-c2ccccc2)cc1
220926	MUV_852_D_125	COc1ccc(Nc2nc3ccccc3s2)cc1
223824	MUV_852_D_126	O=C1OCc2cccc3cccc1c32
224214	MUV_852_D_127	O=Cc1ccccc1OCCOc1ccccc1C=O
227383	MUV_852_D_128	O=C1C=C(c2ccccc2)C(O)(c2ccccc2)C1
227754	MUV_852_D_129	O=C(O)C(Cc1ccccc1)N1C(=O)c2ccccc2C1=O
228532	MUV_852_D_130	CC(=O)Nc1ccc(C(=O)c2ccccc2)cc1
230981	MUV_852_D_131	c1ccc(Nc2nc3ccccc3s2)cc1
231378	MUV_852_D_132	O=c1[nH]ccc2c1cccc2[N+](=O)[O-]
231398	MUV_852_D_133	NC(=O)NOCc1ccccc1
231732	MUV_852_D_134	COc1ccc(Nc2cc(Cl)nc(N)n2)cc1
232388	MUV_852_D_135	O=C(O)C1CCCN1C(=O)OCc1ccccc1
233815	MUV_852_D_136	O=C1NC(=O)C2(CCc3ccccc32)N1
235110	MUV_852_D_137	O=C1CC(c2ccccc2)c2ccc(O)cc2O1
236126	MUV_852_D_138	Cc1ccc(S(=O)(=O)ON=C2CCCc3ccccc32)cc1
236268	MUV_852_D_139	Cc1nc2ccc(C(=O)O)cc2nc1C
238491	MUV_852_D_140	Cc1nc2ccccc2nc1N1CCCCC1
238492	MUV_852_D_141	c1ccc2nc(N3CCCC3)c(N3CCCC3)nc2c1
239710	MUV_852_D_142	O=C(NCc1ccco1)Nc1ccc([N+](=O)[O-])cc1
242605	MUV_852_D_143	Oc1cccc(-c2nc3ccccc3s2)c1
243064	MUV_852_D_144	CC1C(Br)C(=O)NC(=O)N1Cc1ccccc1
247634	MUV_852_D_145	c1ccc2[nH]c(-c3ccncc3)nc2c1
248673	MUV_852_D_146	O=c1[nH]ncc(N2CCCCC2)c1Cl
249759	MUV_852_D_147	O=C1c2ccccc2C(=O)N1CCCOc1ccccc1
249988	MUV_852_D_148	C(=Nn1cnnc1)c1ccc2c(c1)OCO2
250687	MUV_852_D_149	COc1ccc(N2C(=O)c3ccccc3C2=O)cc1
251365	MUV_852_D_150	c1csc(-c2ccc3ccccc3n2)c1
252491	MUV_852_D_151	Cc1cc(=O)nc(NN=Cc2ccco2)[nH]1
254701	MUV_852_D_152	Cn1c(N)c(C(=O)CCl)c(=O)n(C)c1=O
255292	MUV_852_D_153	O=C1c2ccccc2C(=O)N1OCc1ccccc1
256117	MUV_852_D_154	Cn1c(=O)cc(NCc2ccccc2)[nH]c1=O
256469	MUV_852_D_155	COc1ccc(C2NCCc3[nH]cnc32)cc1
258820	MUV_852_D_156	CCOC(=O)C1(C(=O)OCC)CC1c1ccccc1
258849	MUV_852_D_157	O=C(Nc1cccc2ccccc21)N1CCN(c2ccccc2)CC1
259997	MUV_852_D_158	Cc1ccc(-c2nnc(-c3ccccc3)o2)cc1
259998	MUV_852_D_159	Cc1cccc(-c2nnc(-c3ccccc3)o2)c1
260286	MUV_852_D_160	Cc1ccc(OCC(O)CN2CCN(c3ccccc3)CC2)cc1
260958	MUV_852_D_161	COc1ccc(Nc2ccc([N+](=O)[O-])cc2[N+](=O)[O-])cc1
265000	MUV_852_D_162	Cc1cc(C)n(N=Cc2ccco2)c(=O)c1C#N
266835	MUV_852_D_163	Cc1ccc(S(=O)(=O)N(C)c2ccc(N)cc2)cc1
267156	MUV_852_D_164	CCOC(=O)C(C(=O)OCC)C(CC(=O)C1CC1)c1ccccc1
268208	MUV_852_D_165	CC(=O)Oc1ccc2c(c1)oc(C)c(-c1ccccc1)c2=O
270304	MUV_852_D_166	CCc1ccc(CC(=S)N2CCOCC2)cc1
270383	MUV_852_D_167	O=C(Nc1ccc([N+](=O)[O-])cc1)N1CCCCC1
271292	MUV_852_D_168	COc1ccc(CCNC(=O)Cc2cc(OC)c(OC)cc2[N+](=O)[O-])cc1OC
272806	MUV_852_D_169	O=C(O)c1ccccc1C(=O)NCC(=O)c1ccccc1
273366	MUV_852_D_170	O=C(O)C(CC(=O)OCc1ccccc1)NC(=O)OCc1ccccc1
273419	MUV_852_D_171	COC(=O)c1ccc(N=Nc2ccccc2)cc1
279869	MUV_852_D_172	O=C(Nc1ccc(Br)cc1)c1cnccn1
280747	MUV_852_D_173	O=C(O)C1CCN(C(=O)Cc2ccccc2)CC1
281156	MUV_852_D_174	O=C1Nc2ccccc2C12OCCO2
286873	MUV_852_D_175	COc1cc2ccnc(C(=O)c3cc(OC)c(OC)cc3[N+](=O)[O-])c2cc1OC
288577	MUV_852_D_176	O=C1c2ccccc2C(=O)N1CCc1c[nH]c2ccccc12
290619	MUV_852_D_177	O=c1c2ccccc2c(-c2ccccc2)nn1Cc1ccccc1
291456	MUV_852_D_178	CNc1ccc(C(=O)c2ccccc2C(=O)O)cc1[N+](=O)[O-]
291621	MUV_852_D_179	COC(=O)c1nc(C(=O)OC)c(C(=O)OC)nc1C(=O)OC
292652	MUV_852_D_180	CCOC(=O)CCCc1c[nH]c2ccccc12
294543	MUV_852_D_181	CC(C)c1nc(-c2ccccc2)c(-c2ccccc2)[nH]1
295703	MUV_852_D_182	CCOC(=O)c1cnc(SC)nc1Sc1ccccc1
300241	MUV_852_D_183	COc1cccc2c(=O)c3ccccc3oc12
301065	MUV_852_D_184	O=C(Oc1ccc([N+](=O)[O-])cc1)c1ccc2ccccc2n1
303223	MUV_852_D_185	COc1ccc(NC(=O)Nc2ccccc2C)c(OC)c1
303233	MUV_852_D_186	COc1ccc([N+](=O)[O-])cc1NC(=O)Nc1cccc(Cl)c1
305322	MUV_852_D_187	O=C1c2cccc3c([N+](=O)[O-])ccc(c32)C(=O)N1CC1CCCO1
306162	MUV_852_D_188	Cc1cc(NC(=O)Nc2cccc3ccccc32)no1
306529	MUV_852_D_189	COc1ccc(NC(=O)c2cccc([N+](=O)[O-])c2)cc1
306826	MUV_852_D_190	O=S(=O)(Nc1nccs1)c1ccc(Cl)cc1
307157	MUV_852_D_191	CN(C)c1ccc(C=Nc2ccc(N(C)C)cc2)cc1
307332	MUV_852_D_192	COc1cc([N+](=O)[O-])ccc1NC(=O)Cc1ccccc1
307341	MUV_852_D_193	O=C(O)C1CCCCC1C(=O)Nc1cccc2ccccc21
307455	MUV_852_D_194	CCOc1ccc(NC(=O)CCC(=O)O)cc1
309593	MUV_852_D_195	O=C(COc1ccccc1)Nc1ccc([N+](=O)[O-])cc1
309734	MUV_852_D_196	O=C(NCCCCc1ccccc1)c1ccccc1
310138	MUV_852_D_197	COC(=O)c1ccccc1NC(=O)c1ccco1
310146	MUV_852_D_198	Cc1ccc(S(=O)(=O)NN=Cc2cccc([N+](=O)[O-])c2)cc1
310494	MUV_852_D_199	O=C(Nc1ccc(Br)cc1)Nc1ccccc1F
310608	MUV_852_D_200	COc1ccc(C2C(=O)c3ccccc3C2=O)cc1OC
311711	MUV_852_D_201	CN(C)c1ccc(C=NNC(=O)COc2ccccc2)cc1
313653	MUV_852_D_202	CCOC(=O)C1C(=O)NCC1c1ccccc1
315017	MUV_852_D_203	O=S(=O)(c1ccccc1)n1ccc2ccccc21
317843	MUV_852_D_204	COc1cc2c(cc1OC)-c1c3c(cc4c1C(C2)N(C)CC4)OCO3
319544	MUV_852_D_205	Cc1ccc(S(=O)(=O)NN=Cc2cccnc2)cc1
320173	MUV_852_D_206	COC1CC(=NO)C2OC(c3ccccc3)OCC2O1
322349	MUV_852_D_207	Cn1c(N)c(C(=O)c2ccccc2)c(=O)n(C)c1=O
330196	MUV_852_D_208	CCOC(=O)CSc1nnc(-c2cc(OC)c(OC)c(OC)c2)o1
331047	MUV_852_D_209	COc1ccc(C=NN2C(=O)c3ccccc3C2=O)cc1
333044	MUV_852_D_210	N#Cc1c(-c2ccccc2)nc2n1CCS2
335345	MUV_852_D_211	CC1(C)CC(=O)C(C(c2cccc([N+](=O)[O-])c2)C2C(=O)CC(C)(C)CC2=O)C(=O)C1
336904	MUV_852_D_212	O=c1c2ccccc2nc(-c2ccccc2)n1-c1nccs1
338560	MUV_852_D_213	Cc1cc(C)[n+]2n1C(=O)C(c1ccccc1)=C2[O-]
339661	MUV_852_D_214	CC1=CC(=C2C(=O)c3ccccc3C2=O)C=C(C)O1
342157	MUV_852_D_215	O=C1c2cccnc2-c2ncccc21
345002	MUV_852_D_216	COC(=O)C1CCN(c2ccc([N+](=O)[O-])cc2)CC1
345657	MUV_852_D_217	Cc1nc(N=C(N)N)nc2ccccc12
346199	MUV_852_D_218	CC(=O)Nc1ccc(Cl)cc1C(=O)O
351033	MUV_852_D_219	c1ccc(Cn2nnc3cnccc32)cc1
351912	MUV_852_D_220	CCOC(=O)CSc1nnc(N)s1
351917	MUV_852_D_221	CSc1nc2ccc(Cl)cc2[nH]1
362742	MUV_852_D_222	O=C(O)CCCNS(=O)(=O)c1ccc2ccccc2c1
363322	MUV_852_D_223	O=C1CC(c2c[nH]c3ccccc32)C(=O)N1c1ccccc1
363669	MUV_852_D_224	CC(Oc1ccc2c(c1)oc(=O)cc2-c1ccccc1)C(=O)O
369507	MUV_852_D_225	COc1ccc(-c2cn3ccsc3n2)cc1
372265	MUV_852_D_226	COc1ccc(-c2cc(=O)c3cc(OC)ccc3[nH]2)cc1
374543	MUV_852_D_227	COC(=O)c1onc(-c2c(OC)cc(OC)cc2OC)c1C(=O)OC
376349	MUV_852_D_228	Cc1ccc(-c2nc3ccc([N+](=O)[O-])cc3[nH]2)cc1
378227	MUV_852_D_229	COc1ccc2[nH]c3c(c2c1)CCn1c(=O)c2ccccc2nc1-3
379337	MUV_852_D_230	O=C1c2ccccc2-c2nnc(-c3ccccc3)cc21
380532	MUV_852_D_231	O=C(c1cccs1)N1CCc2ccccc2C1
380674	MUV_852_D_232	c1ccc2[nH]c(CSc3nc4ccccc4s3)nc2c1
385872	MUV_852_D_233	Cn1c(=O)cc(NCCc2ccccc2)[nH]c1=O
386761	MUV_852_D_234	CCOC(=O)C1C(=O)CC(C)(O)C(C(=O)OCC)C1c1ccc(OC)cc1
387161	MUV_852_D_235	Cc1cc(=O)nc(-n2[nH]c3c(c2=O)CCCC3)[nH]1
387725	MUV_852_D_236	N#CC1=C(N)N(c2ccccc2)C(c2ccco2)C1(C#N)C#N
389249	MUV_852_D_237	COc1ccc2oc(=N)c(C(=O)Nc3ccccc3)cc2c1
390325	MUV_852_D_238	Cc1c(NC=C(C#N)C#N)c(=O)n(-c2ccccc2)n1C
390800	MUV_852_D_239	CC(=O)Oc1cc(OC(C)=O)c2c(C)cc(=O)oc2c1
396090	MUV_852_D_240	O=c1c2ccccc2oc2nc3n(c(=O)c12)CCCS3
407339	MUV_852_D_241	CN1CCCC(OC(=O)C(c2ccccc2)c2ccccc2)C1
411284	MUV_852_D_242	OC(CN1CCCCC1)CN1CCCCC1
413025	MUV_852_D_243	c1ccc2nc(N3CCOCC3)c(N3CCOCC3)nc2c1
434301	MUV_852_D_244	Cn1cnc([N+](=O)[O-])c1Oc1ccccc1
434778	MUV_852_D_245	Cc1nc2sc3c(c2c(=N)n1N)CCCC3
439647	MUV_852_D_246	Cc1ccc(S(=O)(=O)NC(Cc2ccccc2)C(=O)CCl)cc1
459731	MUV_852_D_247	Cc1cc(=O)n(-c2ccc3ccccc3n2)[nH]1
461168	MUV_852_D_248	COC(=O)c1c(C)n2c(c1C(=O)OC)Cc1ccccc1C2
465091	MUV_852_D_249	Cc1cc(C)c(-n2nnnc2SC(C)C)c(C)c1
472960	MUV_852_D_250	c1ccc(CSc2ncccn2)cc1
483860	MUV_852_D_251	Clc1nssc1=Nc1ccccc1
501281	MUV_852_D_252	O=C(OCc1ccc([N+](=O)[O-])cc1)c1ccccn1
512832	MUV_852_D_253	O=C1C=CC(=O)N1c1ccc(N2CCCCC2)cc1
513903	MUV_852_D_254	O=C(O)c1ccc2c(c1)ncn2C1CCCCC1
519663	MUV_852_D_255	CC(C(=O)c1ccccc1)N1C(=O)c2ccccc2C1=O
519685	MUV_852_D_256	CN(C)c1ccc(NS(=O)(=O)c2ccc(Cl)cc2)cc1
531438	MUV_852_D_257	COC(=O)C(Cc1ccccc1)NC(=O)c1ccc(C)cc1
531835	MUV_852_D_258	COc1cccc(C(=O)N2CCOCC2)c1
531921	MUV_852_D_259	O=C(c1cccs1)N1CCOCC1
532088	MUV_852_D_260	COCC(=O)Nc1cccc2ccccc21
532276	MUV_852_D_261	COc1ccc(C(=O)Nc2cc(OC)ccc2OC)cc1
532682	MUV_852_D_262	COc1ccc(OC(=O)c2cccnc2)cc1
532855	MUV_852_D_263	COc1cccc(C(=O)Nc2ccccc2F)c1
534056	MUV_852_D_264	O=C(NN=Cc1ccco1)C1CC(=O)N(c2ccccc2)C1
534075	MUV_852_D_265	Cc1cc(C)n(-c2n[nH]c(C)c2[N+](=O)[O-])n1
534110	MUV_852_D_266	CCOC(=O)c1nnn(-c2nonc2-c2ccccc2)c1C
534287	MUV_852_D_267	Cc1sc2nc3n(c(=O)c2c1C)CCCCC3
536700	MUV_852_D_268	CC(=O)N1CN2CN(C(C)=O)CC(C(=O)c3ccc(Br)cc3)(C2)C1
539520	MUV_852_D_269	CC(=O)Nc1ccc(-n2cnnn2)cc1
539714	MUV_852_D_270	CC(=O)c1nnn(-c2ccc([N+](=O)[O-])cc2C)c1C
539739	MUV_852_D_271	Cc1onc(-c2ccccc2)c1C(=O)N1CCc2ccccc21
540240	MUV_852_D_272	CC(=O)Nc1cccc(NC(=O)c2ccc(Br)cc2)c1
540689	MUV_852_D_273	CC(=O)Oc1ccccc1N1C(=O)c2ccc(C(=O)O)cc2C1=O
544682	MUV_852_D_274	CC(=O)N1CCC(C(=O)c2ccc(Cl)cc2)CC1
545020	MUV_852_D_275	CCC(=O)c1ccc(N2CCN(C(=O)c3ccccc3Br)CC2)c(F)c1
548802	MUV_852_D_276	O=C1C2C3C=CC(C3)C2C(=O)N1CCCO
550849	MUV_852_D_277	CC(C)(C)N1CC(COc2ccccc2)OC1=O
550926	MUV_852_D_278	COc1cc2c(cc1Br)oc(C)c2C(=O)N1CCN(C)CC1
551669	MUV_852_D_279	CC1(C)CC(O)C(C)(C)N1O
555231	MUV_852_D_280	O=[N+]([O-])c1ccc2cn(-c3ccccc3)nc2c1
555289	MUV_852_D_281	Cc1cc(C)c(C#N)c(SCC(=O)Nc2ccccc2C)n1
556050	MUV_852_D_282	CC1(C)CC(=O)CC(C)(C)N1OC(=O)c1ccccn1
557765	MUV_852_D_283	CN(C)C=Nc1nonc1-c1ncn[nH]1
558062	MUV_852_D_284	OC(Cn1cncn1)c1ccc(Cl)cc1
558625	MUV_852_D_285	CCOC(=O)n1c2ccc(S(=O)(=O)N3CCCCC3)cc2oc1=O
559406	MUV_852_D_286	O=C(c1cc2cc([N+](=O)[O-])ccc2oc1=O)N1CCOCC1
559421	MUV_852_D_287	CCOC(=O)n1c2ccc(S(=O)(=O)N3CCOCC3)cc2oc1=O
559616	MUV_852_D_288	CC1(C)OC(C(N)=O)C(C(N)=O)O1
561201	MUV_852_D_289	c1ccc2c(c1)cccc2-c1nn[nH]n1
561240	MUV_852_D_290	O=[N+]([O-])c1ccc(Sc2nccn2Cc2ccccc2)cc1
561465	MUV_852_D_291	Cc1cc(C)c(N=C2CCCN2Cc2ccccc2)c(C#N)c1
562532	MUV_852_D_292	OCc1nc(CO)n(Cc2ccccc2)n1
563207	MUV_852_D_293	CC(C)c1ccc(CNC(=O)CCc2ccccc2)cc1
563780	MUV_852_D_294	CC(=O)c1c(C)[nH]c(C(=O)OCc2ccccc2)c1C
563832	MUV_852_D_295	CC(=O)c1cc(C#N)c(SCc2ccccc2)nc1C
563855	MUV_852_D_296	Cc1ccc(C)c(N=C2CCCN2Cc2ccccc2)c1C#N
563874	MUV_852_D_297	CCOC(=O)c1sc(=S)n(Cc2ccccc2)c1N
564878	MUV_852_D_298	CCOC(=O)c1[nH]cnc1C(=O)Nc1ccccc1
564890	MUV_852_D_299	O=C(Nc1ccccc1)c1[nH]cnc1C(=O)c1ccccc1
565311	MUV_852_D_300	CC(=O)c1nn(-c2cccc(Cl)c2)cc1C(=O)c1ccco1
565567	MUV_852_D_301	O=C(O)C(Cc1ccc(O)cc1)NC(=O)c1ccco1
565804	MUV_852_D_302	Cc1cc(C)n(C2=NS(=O)(=O)c3ccccc32)n1
566392	MUV_852_D_303	c1csc(CN2CCN(Cc3cccs3)C2c2cccs2)c1
566593	MUV_852_D_304	COc1cc(S(=O)(=O)N2CCCCCC2)c(OC)cc1Br
567073	MUV_852_D_305	COc1cc(C)ccc1S(=O)(=O)N1CCCCCC1
567550	MUV_852_D_306	CSC(=NC#N)N1CCN(C(=NC#N)SC)CC1
567572	MUV_852_D_307	CCOC(=O)c1c2cc(OC)c(Br)cc2n(C)c1CN1CCN(C)CC1
567986	MUV_852_D_308	COc1cc(C=NNC(=O)CCC(=O)NC2CCCCC2)ccc1C
568400	MUV_852_D_309	Cc1nnc(-c2ccccc2)c[n+]1[O-]
568720	MUV_852_D_310	CC1(C)OC(=O)N(CCc2ccccc2)C1(C)O
568849	MUV_852_D_311	O=C(CCc1ccccc1)OCC(=O)c1cccc([N+](=O)[O-])c1
568906	MUV_852_D_312	O=C(c1ccccc1)N1CC(c2ccccc2)CC1=O
569192	MUV_852_D_313	Cc1onc(-c2ccccc2)c1C(=O)OCC(=O)c1ccccc1
569547	MUV_852_D_314	O=C(Nc1nccs1)c1ccccc1
569623	MUV_852_D_315	CCN1C(=O)C(CC(=O)NC)N(NC(=O)c2ccccc2)C1=S
569649	MUV_852_D_316	Cc1ccc(Nc2nc3no[nH]c-3nc2=O)cc1C
569750	MUV_852_D_317	O=C(Nc1nonc1-c1ccc(Cl)cc1)c1ccccc1
569941	MUV_852_D_318	CC1CN(C(=O)c2ccccc2)OC(c2ccc3c(c2)OCO3)O1
571156	MUV_852_D_319	Cc1ccccc1Cn1cnc2ccccc21
571203	MUV_852_D_320	Nn1c(-c2ccccn2)nnc1-c1ccccn1
571253	MUV_852_D_321	Cc1ccc(CSc2nc3ncccc3[nH]2)cc1
571521	MUV_852_D_322	Cc1nc2ccc(S(=O)(=O)Nc3ccccc3C)cc2s1
571558	MUV_852_D_323	COC(=O)c1ccccc1OC(=O)c1cccnc1
571889	MUV_852_D_324	CC1(C)CC(=O)CC(C)(C)N1OC(=O)c1ccncc1
572519	MUV_852_D_325	Cc1cc(C)nc(SCc2ccc([N+](=O)[O-])cc2)n1
572777	MUV_852_D_326	O=C1c2ccccc2C(=O)N1CCC1=CCCCC1
573174	MUV_852_D_327	CCn1nc(C)c(C=NNC(=O)c2ccoc2C)c1C
573175	MUV_852_D_328	CCCCCn1nc(C)c(C=NNC(=O)c2ccoc2C)c1C
573338	MUV_852_D_329	Cc1c(C=O)c2ccccc2n1Cc1ccc(F)cc1
573344	MUV_852_D_330	CC(=O)N(C)c1ccc(NC(=O)c2cnn(C)c2)cc1
573743	MUV_852_D_331	O=C(Nc1cccc2nsnc21)c1cccs1
573756	MUV_852_D_332	O=C(Nc1cc([N+](=O)[O-])ccc1F)c1cccs1
573775	MUV_852_D_333	Cc1cccc(NC(=O)c2cccs2)n1
573874	MUV_852_D_334	O=C(NCc1cccnc1)c1cccs1
574132	MUV_852_D_335	O=CC(=NNc1ccccc1)C(=O)c1cccs1
574469	MUV_852_D_336	O=C(O)CCC(=O)N(Cc1cccs1)Cc1cccs1
575642	MUV_852_D_337	O=[N+]([O-])c1cccc(-c2nnc3ccc4ccccc4n32)c1
576325	MUV_852_D_338	O=S(=O)(c1ccccc1)N1CC1c1ccccc1
576494	MUV_852_D_339	CC1C(c2ccccc2)N(C)CCC12NC(=O)NC2=O
576570	MUV_852_D_340	Cn1c(-c2ccccc2)cc(-c2ccccc2)nc1=O
576879	MUV_852_D_341	Cc1ccc(C(=O)N2CCOCC2)cc1[N+](=O)[O-]
576955	MUV_852_D_342	Cc1ccc(C(=O)Nc2nccs2)cc1
577305	MUV_852_D_343	Cc1ccc(-c2nc(-c3ccccc3)no2)cc1
577516	MUV_852_D_344	Cc1cccc(N2CCCC2=Nc2ccc(Br)cc2C#N)c1
578057	MUV_852_D_345	O=C(O)c1cccc(N=NN2CCCCCC2)c1
578137	MUV_852_D_346	Cc1cc([N+](=O)[O-])nn1CC(=O)Nc1ccccn1
580247	MUV_852_D_347	CC1SC(c2ccc(F)cc2)NC1=O
580547	MUV_852_D_348	O=C(NCCCn1ccnc1)C(=O)NCc1ccc(Cl)cc1
580598	MUV_852_D_349	O=C(NCCOCc1ccc(Cl)cc1)c1ncn[nH]1
580712	MUV_852_D_350	O=C(O)c1ccc(COc2ccccc2[N+](=O)[O-])o1
581022	MUV_852_D_351	O=C(O)CSc1ncccn1
582518	MUV_852_D_352	O=C1c2ccccc2C(=O)N1CCSC(=S)N1CCOCC1
583513	MUV_852_D_353	CCCCCCC1NC(C(=O)O)CS1
583516	MUV_852_D_354	O=C(c1cc2ccccc2c(=O)o1)N1CCCc2ccccc21
583674	MUV_852_D_355	CC(=O)c1ccc(NS(=O)(=O)c2ccc(C(C)(C)C)cc2)cc1
584201	MUV_852_D_356	CNc1ccccc1C(=O)OCC(=O)c1ccccc1
584277	MUV_852_D_357	CCCCOc1ccc(C2(C)CC(=O)NC2=O)cc1
584317	MUV_852_D_358	Cc1ccc(OCCn2cnc3c2ncnc3N)cc1
584618	MUV_852_D_359	Cc1nnn(C23CC4CC(CC(C4)C2)C3)n1
584851	MUV_852_D_360	CC(SC#N)C(=O)C12CC3CC(CC(C3)C1)C2
585383	MUV_852_D_361	COc1ccc(C(=O)N2CCN(c3cccc(Cl)c3)CC2)cc1
585536	MUV_852_D_362	c1n[nH]c(NCc2ccc3c(c2)OCO3)n1
585564	MUV_852_D_363	O=C(O)c1ccc(Cn2cc(Cl)cn2)cc1
585625	MUV_852_D_364	COc1cccc(C(=O)NNc2nc(C)cc(C)n2)c1
585868	MUV_852_D_365	COC(=O)C1=C(C)N(c2ccc(F)cc2)C(=O)C1
586663	MUV_852_D_366	O=C(NCCc1ccc(Cl)cc1)c1ncn[nH]1
586998	MUV_852_D_367	Cc1cccc(OCCNC(=O)c2ncn[nH]2)c1
589347	MUV_852_D_368	CCOC(=O)c1ccc(NC(=O)Cn2nnc(-c3ccccc3C)n2)cc1
589404	MUV_852_D_369	Nn1c(COc2cccc(Cl)c2)nc2ccccc2c1=O
589416	MUV_852_D_370	O=S(=O)(CCc1nc2ccccc2o1)c1ccc(Cl)c(Cl)c1
589534	MUV_852_D_371	Cn1c(CSc2nc3ccccc3n2C)nc2ccccc21
590694	MUV_852_D_372	CCOC(=O)c1[nH]c(C)c(C(=O)C(C)C)c1C
591342	MUV_852_D_373	O=C(NN=Cc1ccncc1)c1cccc([N+](=O)[O-])c1
591403	MUV_852_D_374	O=C(Cc1ccccc1)Nc1nc2ccccc2s1
591492	MUV_852_D_375	O=C(NN=Cc1cccnc1)c1ccc([N+](=O)[O-])cc1
591827	MUV_852_D_376	C=CCC1C=CCC(CC=C)N1C(=O)c1ccccc1[N+](=O)[O-]
592173	MUV_852_D_377	CCCOc1ccc(C(=O)N2CCCC2)cc1OC
592389	MUV_852_D_378	CC(=O)N1CC2(C)CN(C(C)=O)CC(C)(C1)C2
592527	MUV_852_D_379	c1nc2ncnc(SCCc3ccccc3)c2[nH]1
593124	MUV_852_D_380	Cc1cc(F)c(F)c(C(=O)N2CCOCC2)c1
593266	MUV_852_D_381	O=C(CSc1nc2ccc([N+](=O)[O-])cc2[nH]1)c1ccc2ccccc2c1
593441	MUV_852_D_382	O=[N+]([O-])c1ccc(-n2cccn2)c(-c2nn[nH]n2)c1
594596	MUV_852_D_383	COc1cc(C(=O)O)nc2ccccc21
595031	MUV_852_D_384	COc1cccc(=O)c2c(C)oc(C)c21
595272	MUV_852_D_385	CC(C)(C)c1ccc(C(=O)Nc2ncn[nH]2)cc1
595285	MUV_852_D_386	O=S(=O)(CCc1nc2ccccc2s1)c1ccc(Cl)cc1
595855	MUV_852_D_387	COC(=O)n1c(SC)nc2ccccc21
595875	MUV_852_D_388	COc1ccc(C=NNC(=O)c2ccc(Br)cc2)c(OC)c1
596046	MUV_852_D_389	CSCCC(NC(=O)c1c(C)oc2c1CCCC2)C(=O)O
596160	MUV_852_D_390	Cc1oc2c(c1C(=O)Nc1ccc(C(=O)O)cc1)CCCC2
596243	MUV_852_D_391	Cc1ccc(C(=O)n2nnc3ccccc32)cc1[N+](=O)[O-]
596278	MUV_852_D_392	CC(C)(Oc1ccc(Cl)cc1)C(=O)Nc1ncccn1
596556	MUV_852_D_393	COc1cccc(OC)c1C(=O)N1CC(C)OC(C)C1
596574	MUV_852_D_394	Cc1oc(C(C)(C)C)cc1C(=O)N1CCCC1C(=O)O
596773	MUV_852_D_395	CCOC(=O)c1ccc(CNC(=O)c2cc(C(C)(C)C)oc2C)o1
596777	MUV_852_D_396	CCOC(=O)C1CCN(C(=O)c2ccc(OC)cc2OC)CC1
596879	MUV_852_D_397	CON=C(C(=O)O)c1csc(NN=C(C)C)n1
597002	MUV_852_D_398	COc1ccc(C(=O)NCc2cccnc2)cc1OC
597127	MUV_852_D_399	CCCNC(=O)N(C)c1nncnc1C(=O)NC
597703	MUV_852_D_400	FC(F)c1nc2ccccc2[nH]1
597704	MUV_852_D_401	O=C(NN=Cc1cccn1-c1ccccc1)c1ccncc1
598294	MUV_852_D_402	CC(=O)N(Cc1c(C#N)c2ccccc2n1C)c1ccccc1
598849	MUV_852_D_403	O=C(NCCOc1ccccc1F)Nc1ccc(Br)cc1
599518	MUV_852_D_404	O=Cc1ccc(N2CCCC2)c([N+](=O)[O-])c1
599999	MUV_852_D_405	O=C(CCC1CCCC1)Nc1ccc(Br)cn1
601861	MUV_852_D_406	COc1cc2c(cc1C=O)OCO2
602131	MUV_852_D_407	CSc1nc2ccc(S(=O)(=O)NC3CCCCC3)cc2s1
602841	MUV_852_D_408	O=S(=O)(NCC(Nc1ccccc1)c1ccccc1)c1ccc(Cl)cc1
603176	MUV_852_D_409	CC(Cc1ccccc1)=NNC(=O)CNC(=O)c1ccccc1Br
604410	MUV_852_D_410	CCOC(=O)c1[nH]cnc1C(=O)Nc1ccccn1
604494	MUV_852_D_411	COc1ccc(NC(=O)CCSc2nnc(C)s2)cc1
604712	MUV_852_D_412	O=[N+]([O-])c1ccccc1-c1ccc(C=Nn2cnnc2)o1
604819	MUV_852_D_413	CC(=O)c1csc(-c2ccccc2)n1
605028	MUV_852_D_414	NC(=O)C1(N2CCCCC2)CCN(c2nc(-c3ccccc3)cs2)CC1
606801	MUV_852_D_415	COc1cc(C(=O)Nc2nccs2)cc(OC)c1OC
608996	MUV_852_D_416	CC(=O)c1cnc(-c2ccccc2)s1
609250	MUV_852_D_417	C(#Cc1ccccc1)Cn1nnc2ccccc21
609516	MUV_852_D_418	CCCOc1ccc(-c2[nH]cnc2[N+](=O)[O-])cc1
609555	MUV_852_D_419	CC(C)(C)NC(=O)Cn1c2ccccc2n(CC(=O)NC(C)(C)C)c1=O
609829	MUV_852_D_420	COC(=O)C1C(c2ccc(N(C)C)cc2)C(C(=O)OC)S(=O)(=O)CS1(=O)=O
610099	MUV_852_D_421	CCN(CC)C(=O)c1ccc2c(c1[N+](=O)[O-])C(=O)c1ccccc1C2=O
610466	MUV_852_D_422	Cc1ccc(C(=O)c2ccc([N+](=O)[O-])cc2)c(C)c1
610479	MUV_852_D_423	Cc1c(Cl)cccc1Nc1ccccc1C(=O)O
612236	MUV_852_D_424	CCCSc1nsc(SCCC)c1C#N
612274	MUV_852_D_425	Cc1cc(C)n(-c2cccc(C(=O)O)c2)n1
612456	MUV_852_D_426	CC1(C)CC(=O)C2=C(C1)OC(N)=C(C#N)C2C1CC=CCC1
612869	MUV_852_D_427	Cc1ccc(N2CC(C(=O)Nc3ccc(N(C)C)cc3)CC2=O)cc1C
612975	MUV_852_D_428	CCOC(=O)c1c[nH]c2c(C)ccc(Cl)c2c1=O
613157	MUV_852_D_429	CCCC(=O)c1ccc(N2CCN(C(=O)c3ccccc3Br)CC2)c(F)c1
613437	MUV_852_D_430	CC(=O)c1ccc(N2CCN(S(=O)(=O)c3ccccc3)CC2)c(F)c1
613506	MUV_852_D_431	CCOC(=O)C1=C(C)NC(=O)NC1c1ccco1
613863	MUV_852_D_432	CCCCN(CCCC)S(=O)(=O)c1ccc(OC)c2ncccc12
614713	MUV_852_D_433	Cc1ccc(C=Nc2ccccc2C#N)s1
615208	MUV_852_D_434	O=c1c2ccccc2occ1N1CCCCC1
615346	MUV_852_D_435	O=C1c2ccccc2C(=O)N1c1cccc2cccnc21
615598	MUV_852_D_436	CC1CCCCN1C(=O)c1ccc(C(=O)N2CCCCC2C)cc1
616423	MUV_852_D_437	Nn1c(SCC(=O)Nc2ccccc2F)nc2ccccc2c1=O
616745	MUV_852_D_438	Cc1ccc(-c2cnc(-c3ccncc3)o2)cc1
616871	MUV_852_D_439	COC(=O)c1ccc(C2C(C(=O)OC)=CN(C3CC3)C=C2C(=O)OC)cc1
617111	MUV_852_D_440	CCCCOc1ccccc1C1C(C(=O)OC)=C(C)N(C)C(C)=C1C(=O)OC
618107	MUV_852_D_441	N#CC1=C(N)Oc2n[nH]c(-c3cccs3)c2C1c1cccnc1
618453	MUV_852_D_442	N#Cc1ccc(-n2c(-c3ccccc3)nnc2-c2ccccc2)cc1C#N
618573	MUV_852_D_443	CC(=NNc1ccc([N+](=O)[O-])cc1)c1ccco1
618745	MUV_852_D_444	O=c1c2c3c(sc2nc2n1CCCC2)CCC3
619301	MUV_852_D_445	Cc1nn2c(ncc(C#N)c2N)c1-c1ccccc1
619417	MUV_852_D_446	O=C1CCCC2=C1C(c1cccs1)Nc1ccc3ncccc3c12
619665	MUV_852_D_447	O=C(CSc1nc2ccccc2s1)NCCOc1ccc(Cl)cc1
619796	MUV_852_D_448	CN(CCOc1ccccc1)C(=O)c1cc([N+](=O)[O-])cc([N+](=O)[O-])c1
619926	MUV_852_D_449	Cc1nc2cc(C(=O)O)ccc2n1-c1ccccc1
619964	MUV_852_D_450	CCCc1ncc(C(O)c2cccc3ccccc32)n1C
620060	MUV_852_D_451	Cc1ccc(-n2cc3ccc([N+](=O)[O-])cc3n2)cc1
621369	MUV_852_D_452	O=c1c2c3c(sc2nc2n1CCCC2)CCCC3
621392	MUV_852_D_453	O=c1c2c3c(sc2nc2n1CCCCC2)CCC3
621538	MUV_852_D_454	N#CC1=C2Sc3ccccc3N2C(N)=C(C#N)C1c1ccccc1
621836	MUV_852_D_455	Nc1ncn(CC(O)CN2CCOCC2)c2nc(N3CCOCC3)nc1-2
622000	MUV_852_D_456	CC1(C)Cc2nc(N3CCCCC3)sc2C(=O)C1
622051	MUV_852_D_457	N#CC1=C(Nc2ccc(Br)cc2)CCC1
622237	MUV_852_D_458	CCOC(=O)c1sc2c(c1C)c(=O)c(C(=O)OCC)cn2CC
622877	MUV_852_D_459	Cc1cccc(C(=O)n2c(=S)nc3ccccn32)c1
623158	MUV_852_D_460	C=CCc1c(C)nc(SC)nc1Nc1ccccc1
624322	MUV_852_D_461	CC1(C)CNC(=O)c2sc(N3CCCCC3)nc2C1
624350	MUV_852_D_462	c1ccc(Sc2ncnc3c4ccccc4oc32)nc1
624794	MUV_852_D_463	O=c1c(O)c(-c2ccc3c(c2)OCO3)oc2ccccc21
626045	MUV_852_D_464	Cc1onc(-c2ccccc2Cl)c1C(=O)NCc1cccnc1
626421	MUV_852_D_465	Cc1ccccc1NN=Cc1ccc(N2CCOCC2)cc1
626588	MUV_852_D_466	Clc1ccc(-c2csc(N3CCSCC3)n2)cc1
626649	MUV_852_D_467	CC(C)(C)c1ccc(-c2nc3n(c(=O)c2C#N)CCS3)cc1
626829	MUV_852_D_468	CC(=O)N1CCN(c2nc(-c3ccco3)c3c(c2C#N)CC(C)(C)SC3)CC1
627336	MUV_852_D_469	CC(=O)OC1N=C(c2ccccc2)c2cc(Br)ccc2NC1=O
627678	MUV_852_D_470	Cc1nn(-c2ccc(Cl)c(Cl)c2)c(=O)c2ccccc12
627975	MUV_852_D_471	COC(=O)c1ccc(Cn2nc(C)c(Br)c2C)cc1
628041	MUV_852_D_472	CCOC(=O)N1CCN(c2ccc(C(=O)CC)cc2F)CC1
628390	MUV_852_D_473	O=[N+]([O-])c1ccc(C=Nc2ccc(Cl)c([N+](=O)[O-])c2)s1
628462	MUV_852_D_474	CN(C)c1ccc(C2CC(=O)NC3=C2C(=O)CC(C)(C)C3)cc1
628469	MUV_852_D_475	COc1ccc2occ(C(=O)c3cc(OC)ccc3OC)c2c1
628837	MUV_852_D_476	COC(=O)COc1ccccc1C(=O)Nc1ccc(OC)cc1
628864	MUV_852_D_477	Cc1ccccc1N=C1c2cccnc2-c2ccc([N+](=O)[O-])cc21
629405	MUV_852_D_478	COc1cc(C=NNC(=O)c2nonc2N)cc(OC)c1OC
629929	MUV_852_D_479	CCOC(=O)c1c(C)nc(C)c(C(=O)OCC)c1-c1ccccc1
630093	MUV_852_D_480	Brc1ccc(-c2cn3nc4c(nc3n2)CCCC4)cc1
630816	MUV_852_D_481	Nc1ccc(-c2cc(-c3cccc(N)c3)nc(-c3ccccc3)n2)cc1
630988	MUV_852_D_482	CC(=O)Nc1ccc(NC2=C(Cl)C(=O)c3ccccc3C2=O)cc1
631101	MUV_852_D_483	O=c1oc2ccc(Br)cc2cc1-c1nc2ccccc2o1
637760	MUV_852_D_484	O=C(C=Cc1ccccc1)c1ccccc1
638439	MUV_852_D_485	COc1cc(C=C[N+](=O)[O-])ccc1O
641891	MUV_852_D_486	CC(=O)c1cnc2c(-c3ccccc3)cnn2c1C
644401	MUV_852_D_487	CC(C)Nc1nc(C#N)nc(NC(C)C)n1
644407	MUV_852_D_488	CCOc1ccccc1C1CC(=O)Nc2cc3c(cc21)OCCO3
644418	MUV_852_D_489	COc1cccc(C(=O)Nc2ccc(S(=O)(=O)NCc3ccco3)cc2)c1
644426	MUV_852_D_490	COCCCNC(=O)c1cn(Cc2c(F)cccc2Cl)nn1
644435	MUV_852_D_491	O=C(N1CCC(O)(c2cccnc2)CC1)C12CC3CC(CC(C3)C1)C2
644448	MUV_852_D_492	O=C(O)CCn1ccnc1-c1ccccc1
644461	MUV_852_D_493	CCOCCN1CCN(c2c3c(nc4cc(-c5ccc(F)cc5)nn42)CCC3)CC1
644476	MUV_852_D_494	O=C1c2ccccc2C(=O)N1Cc1nc2ccccc2o1
644479	MUV_852_D_495	O=C(CN(C(=O)c1cc2c(s1)CCC2)C1CCCC1)NCc1cccs1
644527	MUV_852_D_496	CC(=O)Nc1ccc2oc(-c3ccccc3Br)nc2c1
644530	MUV_852_D_497	CCOC(=O)Cn1c(N2CCCCCC2)nc2c1c(=O)[nH]c(=O)n2C
644532	MUV_852_D_498	COc1ccc2cc(C(c3nnnn3C3CCCC3)N3CCc4ccccc4C3)c(=O)[nH]c2c1
644542	MUV_852_D_499	O=C(Nc1ccccc1C(=O)NCc1cccnc1)c1ccco1
644552	MUV_852_D_500	CC(=O)Nc1cccc(NC(=O)CSc2nnnn2Cc2ccccc2)c1
644554	MUV_852_D_501	O=C(C1CCC1)N1CCC(c2nc3n(Cc4c(F)cccc4Cl)[nH]nc-3c(=O)n2)CC1
644559	MUV_852_D_502	Cc1ccc2cc(C#N)c(NCc3ccco3)nc2c1
644570	MUV_852_D_503	Cc1ccc(NC(=O)N2c3ccccc3C3(OCCO3)C2=O)cc1
644571	MUV_852_D_504	CCCn1c(O)c(CN2CCCCC2)c(C)c(C#N)c1=O
644577	MUV_852_D_505	CCc1ccccc1NC(=O)N1C2CCCC1CC(NC(=O)C(C)(C)C)C2
644587	MUV_852_D_506	Cc1sc2nc(SCC(=O)NCc3cccs3)[nH]c(=O)c2c1C
644591	MUV_852_D_507	Cc1ccc(NC(=O)c2ccccc2F)nc1
644592	MUV_852_D_508	O=C(CCn1c(=O)oc2ccccc21)Nc1ccccc1
644608	MUV_852_D_509	Cc1cccc(-n2c(SCC(N)=O)nnc2-c2ccccn2)c1C
644651	MUV_852_D_510	Cn1c2nc(NCc3ccccc3)n(CCCc3ccccc3)c2c(=O)n(C)c1=O
644656	MUV_852_D_511	CN(C(=O)c1cccc(C#N)c1)c1nnc(-c2cnccn2)s1
644680	MUV_852_D_512	CCN1C(=O)N(CC)C2C1N(C(C)=O)C(=O)N2C(C)=O
644685	MUV_852_D_513	COc1ccc(S(=O)(=O)NCC(=O)N(CC(=O)NCC2CCCO2)c2cc(C)ccc2C)cc1
644706	MUV_852_D_514	CCOc1ccc(-c2nnn(CC(=O)NCc3ccco3)n2)cc1
644767	MUV_852_D_515	CC(C)(C)n1nnnc1C(c1cccnc1)N1CCN(C2CCCCC2)CC1
644772	MUV_852_D_516	Cc1nonc1NC(=O)CSc1ccc(-c2ccccc2)nn1
644778	MUV_852_D_517	CCn1c(SCC(=O)Nc2cccc(C)n2)nnc1-c1ccco1
644796	MUV_852_D_518	COC(=O)CCn1nnc(-c2ccc(C(C)C)cc2)n1
644814	MUV_852_D_519	O=C(COc1cccc(NC(=O)c2ccco2)c1)c1ccccc1
644830	MUV_852_D_520	CCOc1cc(S(=O)(=O)N2CC=C(c3ccc(F)cc3)CC2)c(OCC)cc1-n1cnnn1
644879	MUV_852_D_521	O=C(Nc1ccc2c(c1)OCCO2)C1CCN(c2nnnn2-c2ccccc2)CC1
644883	MUV_852_D_522	N#Cc1cc2ccccc2nc1SCc1cccnc1
644888	MUV_852_D_523	COc1cccc(Nc2ncnc3c2cnn3C)c1
644896	MUV_852_D_524	CCCCCOC(=O)Cn1c(N2CCCCCC2)nc2c1c(=O)[nH]c(=O)n2C
644937	MUV_852_D_525	CCCC(=O)Nc1cccn(Cc2ccccc2Br)c1=O
644993	MUV_852_D_526	COCCNS(=O)(=O)c1cc(-c2nn(C)c(=O)c3ccccc32)ccc1C
645003	MUV_852_D_527	CC(=O)c1cccc(S(=O)(=O)N(CCCO)Cc2cc3ccc(C)cc3[nH]c2=O)c1
645021	MUV_852_D_528	O=C(O)Cn1cc(C(=O)c2ccco2)c2ccccc21
645034	MUV_852_D_529	N#Cc1cc2cc3c(cc2nc1N1CCCCC1)OCCO3
645041	MUV_852_D_530	Cc1nn(-c2ccccc2)c2nc(=O)n(-c3ccccc3)cc12
645044	MUV_852_D_531	COc1ccc(N2CCN(CC(=O)Nc3nnc(-c4ccccc4)s3)CC2)cc1
645089	MUV_852_D_532	N#Cc1ccc(Oc2ccc(C(N)=O)cc2)cc1C#N
645105	MUV_852_D_533	Cn1c(SCCN2CCCCC2)nnc1-c1ccccc1Br.O=C(O)C(=O)O
645123	MUV_852_D_534	COCCCn1c(SCC(=O)N2CC(=O)Nc3ccccc32)nnc1-c1ccoc1C
645128	MUV_852_D_535	CCCCn1c(SCC(=O)N2CCOCC2)nnc1-c1cccs1
645160	MUV_852_D_536	Cc1cc(C)nc(SCc2nnc(SCC(=O)NCc3ccco3)n2-c2ccccc2)n1
645170	MUV_852_D_537	COc1ccc(NC(=O)C2CCCN2C(=O)NCc2ccccc2)c(OC)c1
645171	MUV_852_D_538	COc1ccccc1OCc1nnc(SCC(=O)c2cc(Cl)ccc2OC)o1
645192	MUV_852_D_539	N#CC1=C(N)Oc2c(=O)cc(CO)oc2C1c1cccs1
645211	MUV_852_D_540	Cc1ccc(N2CCN(c3ccc(C)cc3)C2c2ccncc2)cc1
645253	MUV_852_D_541	Cc1ccc(C)n1-c1ccncc1
645274	MUV_852_D_542	O=S(=O)(NCCCCCNS(=O)(=O)c1ccccc1)c1ccccc1
645276	MUV_852_D_543	COC(=O)c1ccc(NC(=O)N2CCOCC2)cc1
645283	MUV_852_D_544	CCCCNS(=O)(=O)c1cccc(S(=O)(=O)N2CCCC2)c1
645292	MUV_852_D_545	CCOC(=O)Cn1nnc(-c2ccc(OCC(C)C)cc2)n1
645307	MUV_852_D_546	c1nnc2c3ccccc3nc(-c3ccccc3)n12
645322	MUV_852_D_547	CCOC(=O)N1CCN(C(=O)Nc2ccccc2Cl)CC1
645337	MUV_852_D_548	CC1(C)N([O-])C(c2cccs2)=C[N+]1=O
645364	MUV_852_D_549	Cc1ccc2c(c1)cc(CN(Cc1cccs1)C(=O)c1ccco1)c1nnnn12
645373	MUV_852_D_550	COCCCNc1nc2c(c(=O)[nH]c(=O)n2C)n1CCCc1ccccc1
645375	MUV_852_D_551	COc1ccc(NC(=O)N2CCCC(c3nc(-c4ccc(C(C)C)cc4)no3)C2)cc1
645376	MUV_852_D_552	O=C(Cc1cccs1)NCc1ccncc1
645394	MUV_852_D_553	CS(=O)(=O)N1CCc2cc(C(=O)OCC(=O)c3ccccc3)ccc21
645398	MUV_852_D_554	Cc1ccc(O)c(NC(=O)c2cccc(NC(=O)c3ccco3)c2)c1
645409	MUV_852_D_555	CCOC(=O)c1cccc(NC(=O)CCn2nnc3ccccc32)c1
645439	MUV_852_D_556	Cn1c(COc2ccccc2)nnc1SCC(=O)NCc1ccccc1
645440	MUV_852_D_557	Cc1ccc2c(c1)nnn2C1CCN(CC(=O)NCCc2nc3ccccc3[nH]2)CC1
645495	MUV_852_D_558	CC(C)c1nnc(NC(=O)Cn2nc(-c3ccc4c(c3)OCCO4)ccc2=O)s1
645500	MUV_852_D_559	CCC(C)(C)n1nnnc1C(c1cc2cc(OC)c(OC)cc2[nH]c1=O)N1CCc2ccccc21
645505	MUV_852_D_560	CCc1nccn1S(=O)(=O)c1ccc(C)c(C)c1
645512	MUV_852_D_561	CNC(=O)CSc1nnc(-c2cccnc2)n1CCc1ccccc1
645518	MUV_852_D_562	c1coc(CNc2c3c(nc4ncnn42)CCC3)c1
645519	MUV_852_D_563	Cc1ccc(S(=O)(=O)NCC(=O)N(CC(=O)NCc2ccccc2)CC2CCCO2)cc1
645530	MUV_852_D_564	CCC1CCCCN1S(=O)(=O)c1ccc(S(=O)(=O)N(Cc2cccs2)C2CC2)cc1
645538	MUV_852_D_565	Cc1cc(Cl)ccc1OCCCC(=O)N1CCN(C(=O)c2ccco2)CC1
645563	MUV_852_D_566	O=C(NC1CCCCC1)NC1CCN(S(=O)(=O)Cc2ccccc2)CC1
645603	MUV_852_D_567	COCCOCC(O)CN1CCN(c2ccc(C)cc2)CC1.O=C(O)C(=O)O
645615	MUV_852_D_568	CCOC(=O)CSc1ncnc2c1cnn2-c1ccc(Cl)cc1
645637	MUV_852_D_569	Cc1ccc(C)c(N(CC(=O)NCc2ccc3c(c2)OCO3)C(=O)CCC(=O)Nc2ccccn2)c1
645640	MUV_852_D_570	COC(=O)c1ccc(C(=O)Nc2ccc(N)cc2N)cc1
645654	MUV_852_D_571	Cc1ccc(Cn2c3ccccc3nc2NC(=O)c2ccco2)cc1
645670	MUV_852_D_572	Cc1cccc(-c2cc3nc4c(c(N5CCOCC5)n3n2)CCCC4)c1
645686	MUV_852_D_573	CCn1nnc(-c2ccccc2NC(=O)c2cc(OC)cc(OC)c2)n1
645701	MUV_852_D_574	COc1ccc(S(=O)(=O)N2CCCC(C(=O)NC3CCCCC3)C2)cc1
645738	MUV_852_D_575	O=C(c1ccncc1)N(Cc1ccccc1)Cc1nc(=O)c2ccccc2[nH]1
645762	MUV_852_D_576	COC(=O)c1cccc(NC(=O)Cn2nnc3ccccc32)c1
645767	MUV_852_D_577	O=C(c1cccs1)N(Cc1nc2sc3c(c2c(=O)[nH]1)CCCC3)C1CCCC1
645773	MUV_852_D_578	CC1CCN(C(c2nnnn2Cc2ccccc2)c2ccc(N(C)C)cc2)CC1
645794	MUV_852_D_579	N#Cc1c2c(sc1NC(=O)CSC1=NCCS1)CCCC2
645798	MUV_852_D_580	CCOC(=O)c1cc2sccc2n1CC(=O)Nc1ccc(OC)c(OC)c1
645852	MUV_852_D_581	Cc1ccc2c(c1)c1c3n2CCN(C(=O)CN2CCN(C)CC2)C3CCC1
645864	MUV_852_D_582	COc1ccc(OC)c(C2C(C(C)=O)=C(O)C(=O)N2CCC(=O)O)c1
645867	MUV_852_D_583	CCc1nnc(NC(=O)c2ccc(S(=O)(=O)NCC(C)C)cc2)s1
645894	MUV_852_D_584	CC(C)n1nnnc1SCC(=O)Nc1ccccc1N1CCOCC1
645907	MUV_852_D_585	CCCCc1nc2ccccc2c(C(=O)O)c1C
645937	MUV_852_D_586	O=C(CSc1nnc(CCc2nc3ccccc3[nH]2)n1-c1ccccc1)NCc1ccco1
645962	MUV_852_D_587	COc1cc(C(=O)Nc2ccc(S(=O)(=O)Nc3cc(C)on3)cc2)cc(OC)c1OC
645969	MUV_852_D_588	COC(=O)c1c(NC(=O)Cc2cccs2)sc2c1CCCC2
645975	MUV_852_D_589	O=C(NC1CCCCC1)N1CCC(c2nc3ccccc3[nH]2)CC1
645985	MUV_852_D_590	Cc1cc(C)n(CCOc2nonc2N)n1
645991	MUV_852_D_591	CN(C)c1ccc(-c2ccccc2)nn1
646000	MUV_852_D_592	O=C(Cn1cnc2c(cnn2-c2ccccc2)c1=O)OCc1ccccc1
646002	MUV_852_D_593	CC(c1ccccc1F)n1cc(C(=O)Nc2ccc3nc[nH]c3c2)nn1
646003	MUV_852_D_594	COc1ccc(N2CCN(c3nc4c(c(=O)[nH]c(=O)n4C)n3Cc3cccc(C)c3)CC2)cc1
646021	MUV_852_D_595	O=C(CSc1nnnn1-c1ccc2c(c1)OCCO2)c1cccc2c1OCCO2
646022	MUV_852_D_596	Cc1cc(N2CCN(S(=O)(=O)Cc3ccccc3)CC2)n2ncnc2n1
646023	MUV_852_D_597	O=C(NCC1CCCO1)C1CCN(CC2CCCCC2)CC1
646026	MUV_852_D_598	CCCC(c1nnnn1Cc1ccc(OC)cc1)N1CCN(c2ccccc2OC)CC1
646031	MUV_852_D_599	Cc1ccc(NCc2nnc(SCC(=O)Nc3ccccc3)n2CC2CCCO2)c(C)c1
646045	MUV_852_D_600	COCc1nc2ccccc2n1Cc1ccccc1
646057	MUV_852_D_601	COc1ccccc1NC(=O)N(Cc1ccc2c(c1)OCO2)Cc1nc(=O)c2ccccc2[nH]1
646063	MUV_852_D_602	COC(=O)C1=C(C)N(c2ccc(OC)c(OC)c2)C(=O)C1
646103	MUV_852_D_603	CCOC(=O)Cn1cc(C(=O)c2ccco2)c2ccccc21
646107	MUV_852_D_604	CC(=O)NC1c2ccccc2N(CCc2ccccc2)C1=O
646110	MUV_852_D_605	CCc1ccccc1NC(=O)Cn1nnc(-c2cccs2)n1
646156	MUV_852_D_606	Cc1ccccc1NC(=O)C1CCN(c2cnccn2)CC1
646169	MUV_852_D_607	O=C(Nc1ccc2nccnc2c1)c1cnccn1
646170	MUV_852_D_608	Cc1occc1-c1nnc(SCC(=O)Nc2ccccc2)n1C(C)c1ccccc1
646178	MUV_852_D_609	CCc1nc(-c2ccc(-c3ccc(OC)cc3)nc2OC)no1
646196	MUV_852_D_610	Cc1csc(NC(=O)CSc2nnc(C)n2Cc2ccco2)n1
646198	MUV_852_D_611	CC(=O)Nc1ccc(S(=O)(=O)N2CCC(NC(C)=O)(c3cccc(F)c3)CC2)cc1
646204	MUV_852_D_612	Cc1cccc(C)c1NC(=O)c1ccc(-n2cnnn2)cc1
646210	MUV_852_D_613	c1csc(-c2nnc(SCc3ccccc3)o2)c1
646217	MUV_852_D_614	O=C(CCCOc1ccc(Cl)cc1)Nc1nncs1
646219	MUV_852_D_615	Cn1c(Cn2nnc3ccccc32)nnc1SCC(=O)NCc1ccc2c(c1)OCO2
646233	MUV_852_D_616	Cc1ccc(C(=O)C(C)OC(=O)C2CC(=O)N(C3CCCCC3)C2)cc1
646237	MUV_852_D_617	CCOC(=O)c1cc(CC)sc1NC(=O)CCC(=O)O
646256	MUV_852_D_618	CC(=O)N(CN1C(=O)c2ccccc2C1=O)c1cccc(C)c1
646269	MUV_852_D_619	COc1ccccc1Nc1nc(N)nc(CSc2nc(C)cc(C)n2)n1
646291	MUV_852_D_620	Cc1ccc(C)c(N2CCN(C(=O)C3CCN(c4nc(C)cc(C)n4)CC3)CC2)c1
646295	MUV_852_D_621	Cc1ccccc1-c1nnc(-c2ccc(Br)cc2)o1
646300	MUV_852_D_622	CCOC(=O)CSc1nc2ccccc2c(=O)n1CC1CCCO1
646301	MUV_852_D_623	COCCNC(=O)c1c[nH]c2cc(OC)c(OC)cc2c1=O
646318	MUV_852_D_624	CNc1nc2c(c(=O)n(C)c(=O)n2C)n1Cc1ccccc1
646332	MUV_852_D_625	COc1ccccc1C(c1nnnn1C(C)(C)C)N1CCCCCC1
646351	MUV_852_D_626	O=S(=O)(NCc1cccs1)c1cccc(S(=O)(=O)N2CCCCC2)c1
646369	MUV_852_D_627	CN(C)c1nc(N(c2ccccc2)c2ccccc2)nc(N2CCOCC2)n1
646372	MUV_852_D_628	Cc1cnc(NC(=O)CSc2nnc(-c3cccs3)n2C)s1
646376	MUV_852_D_629	CCn1cc(C(=O)Nc2ccc(-n3cnnn3)c(OC)c2)c(=O)c2ccc(C)nc21
646384	MUV_852_D_630	O=C(Cn1nnc(-c2ccc(N3CCOCC3)cc2)n1)OC1CCCCC1
646393	MUV_852_D_631	CC(C)(C)NC(=O)CN(C(=O)c1ccc(CN2CCOCC2)o1)c1ccc2c(c1)OCCO2
646394	MUV_852_D_632	Cc1ccc2nc3c(cc2c1)CN(Cc1ccco1)C(=NCC1CCCO1)S3
646396	MUV_852_D_633	CCC(=O)N(Cc1cc2c(C)ccc(C)c2[nH]c1=O)C1CCCCC1
646411	MUV_852_D_634	Cc1nn(C(=O)c2cc3sccc3[nH]2)c(C)c1C
646422	MUV_852_D_635	CC(=O)NC(Cc1cc(C)ccc1C)C(=O)N1CCN(C(=O)Nc2ccc(C(C)=O)cc2)CC1
646426	MUV_852_D_636	COc1ccc(C(=O)Nc2ccc(-c3ccc(C)o3)cc2)cc1S(=O)(=O)N1CCOCC1
646479	MUV_852_D_637	O=C(C1CCCCC1)N1CCC(n2nnc3ccccc32)CC1
646499	MUV_852_D_638	O=C(Nc1ccc(NC(=O)C2CC2)nc1)c1ccccn1
646515	MUV_852_D_639	CCOC(=O)C(NC(C)=O)C(OC(C)=O)c1cccc(N(CCO)CCO)c1
646541	MUV_852_D_640	Cc1ccc(C2c3cc4c(cc3OC(N)=C2C#N)OCO4)cc1
646543	MUV_852_D_641	O=C(NCc1ccccc1)C1CCN(C(=O)NCc2ccccc2)CC1
646580	MUV_852_D_642	CC(C)(C)NC(=O)COC(=O)c1snc(C(=O)NC2CCCCC2)c1N
646597	MUV_852_D_643	CCC(=O)Nc1cc2c(cc1C(=O)c1ccccc1)OCCO2
646598	MUV_852_D_644	O=C(Oc1ccccc1)c1ccc(-n2cnnn2)cc1
646599	MUV_852_D_645	CCC(C)(C)n1nnnc1C(c1ccccc1F)N1CCC(C(N)=O)CC1
646627	MUV_852_D_646	CC(=O)N(c1ccccc1F)C1=NCCCS1
646651	MUV_852_D_647	O=C(CN1CCC(C(=O)c2ccc(F)cc2)CC1)Nc1ccccc1
646656	MUV_852_D_648	CC1Cc2ccccc2N1C(=O)Cn1nnc(-c2ccccc2NC(=O)C2CCC2)n1
646661	MUV_852_D_649	COC(=O)c1cccc(COC(=O)CNC(=O)c2ccco2)c1
646663	MUV_852_D_650	O=C(NC1CCCC1)C(c1ccco1)N(Cc1ccccc1)C(=O)c1csnn1
646668	MUV_852_D_651	CN(C(=O)c1ccccc1)c1nc2ccccc2s1
646707	MUV_852_D_652	O=C(Cn1nnc(-c2ccccc2NC(=O)c2cccs2)n1)Nc1ccccc1
646719	MUV_852_D_653	CN(C1CCCCC1)S(=O)(=O)c1ccc(C(=O)O)cc1
646729	MUV_852_D_654	CCCC1(C(=O)OC)NC(c2ccco2)C2C(=O)N(c3ccc(C)cc3)C(=O)C21
646739	MUV_852_D_655	COc1ccc(S(=O)(=O)n2c(CCN3CCOCC3)nc3ccccc32)cc1
646752	MUV_852_D_656	COc1ccc(NC(=O)CN2c3ccccc3OC(C)C2=O)cc1
646754	MUV_852_D_657	COc1ccc(N2C(=O)CC(Cc3ccccc3)C2=O)cc1
646760	MUV_852_D_658	Cc1ccc(SCCNC(=O)CN2C(=O)c3ccccc3S2(=O)=O)cc1
646764	MUV_852_D_659	CN(Cc1ccccc1)c1nc2c(c(=O)[nH]c(=O)n2C)n1Cc1ccccc1
646775	MUV_852_D_660	O=C(CCn1nnc(-c2cccs2)n1)N1CCc2ccccc2C1
646786	MUV_852_D_661	CC(C)c1nc2ccccc2c(SCC(=O)N2CCCC2)n1
646789	MUV_852_D_662	CCc1ccc2[nH]c(=O)c(CN(Cc3ccco3)S(=O)(=O)c3ccc4c(c3)OCCO4)cc2c1
646795	MUV_852_D_663	CC(=O)Nc1cc2c(nc(C)n2Cc2ccc(Br)cc2)nc1C
646816	MUV_852_D_664	Clc1cccc(NCc2nnc(SCc3ccccc3)o2)c1
646827	MUV_852_D_665	O=C(O)c1oc2ccccc2c1CSc1ccccn1
646828	MUV_852_D_666	CCCC(=O)N1c2ccc(-c3csc(N)n3)cc2CC1C
646830	MUV_852_D_667	N#Cc1cccc(-n2nnnc2-c2ccccn2)c1
646831	MUV_852_D_668	CC(=O)Nc1cnc(NC(=O)c2cccc(F)c2)cc1C
646875	MUV_852_D_669	CCCOC(=O)c1ccc(NS(=O)(=O)c2cccs2)cc1
646880	MUV_852_D_670	CNC(=O)CSc1nnc(-c2ccc(S(=O)(=O)N3CCCC3)cc2)n1-c1cccc(C)c1C
646883	MUV_852_D_671	Cc1cc(N)n(C2CCN(C)CC2)n1
646898	MUV_852_D_672	CC(=O)C1=C(O)C(=O)N(Cc2ccco2)C1c1ccccc1
646900	MUV_852_D_673	CC(C)CCn1nnnc1C(c1ccc(F)cc1)N1CCC(C(N)=O)CC1
646906	MUV_852_D_674	Clc1ccc(CSc2nnc(Cn3cnc4ccccc43)o2)cc1
646907	MUV_852_D_675	O=C(O)Cn1nc(Cc2ccccc2)c2ccccc2c1=O
646916	MUV_852_D_676	O=C(Nc1cccc(Cl)c1)N1CCN(c2ncccn2)CC1
646918	MUV_852_D_677	CCCC(C(=O)NCc1ccco1)N(C(=O)CNS(=O)(=O)c1ccccc1)C1CCCC1
646942	MUV_852_D_678	O=C(Nc1ccc2oc(-c3cccnc3)nc2c1)c1cccnc1
646963	MUV_852_D_679	CCC(C)(C)NC(=O)C(c1cccn1C)N(C(=O)Cn1nnc2ccccc21)c1ccccc1OC
646964	MUV_852_D_680	O=C(CN(C(=O)Cn1nnc(-c2ccc(F)cc2)n1)C1CCCC1)NC1CCCC1
646972	MUV_852_D_681	COc1cc(C)nc(OCCNC(=O)COc2ccc(Cl)cc2C)n1
646976	MUV_852_D_682	O=C(CSc1nnc(Cc2ccccc2)n1Cc1ccco1)NC1CCCC1
646980	MUV_852_D_683	c1ccc(-c2nc3ccccc3nc2N2CCOCC2)cc1
646985	MUV_852_D_684	COc1ccc2cc(CN(CCO)C(=O)c3ccc(Br)cc3)c(=O)[nH]c2c1
646986	MUV_852_D_685	O=C(c1ccco1)C1=C(O)C(=O)N(CCc2ccccc2)C1c1cccnc1
646991	MUV_852_D_686	Cc1ccc(Cn2[nH]nc3c(=O)nc(C4CCN(S(=O)(=O)c5ccccc5)CC4)nc2-3)cc1
647017	MUV_852_D_687	O=C(Nc1cccc(Cl)c1Cl)C1CCN(c2ncccn2)CC1
647018	MUV_852_D_688	Cc1ccc(Cl)cc1N(CC(=O)NC1CCCCC1)S(C)(=O)=O
647019	MUV_852_D_689	COCCNC(=O)CN(c1cc(Cl)ccc1OC)S(C)(=O)=O
647045	MUV_852_D_690	O=C(Cn1c(=O)onc1-c1ccccc1)NCc1ccccc1
647059	MUV_852_D_691	Cn1c(CNc2nc(-c3ccccc3)cs2)nnc1SCC(=O)c1ccccc1
647061	MUV_852_D_692	CCC(=O)N1CN(S(=O)(=O)c2ccc(C)cc2)CC1C
647065	MUV_852_D_693	Cc1[nH]n(-c2ccccc2)c2nc(=O)c(CNc3ccc4c(c3)OCCO4)cc1-2
647069	MUV_852_D_694	CCOc1ccc(OCC)c(S(=O)(=O)N2CCCCC2)c1
647074	MUV_852_D_695	CCN1CCN(C(c2nnnn2Cc2cccs2)c2ccc(F)cc2)CC1
647103	MUV_852_D_696	COc1nc(-c2ccccc2)cc(-c2ccccc2)n1
647113	MUV_852_D_697	COc1ccc(NC(=O)c2ccco2)cc1NC(=O)c1cc2ccccc2o1
647114	MUV_852_D_698	Cn1c2ccccc2nc1SC1=CS(=O)(=O)c2ccccc21
647118	MUV_852_D_699	Cn1nnnc1SCC(=O)Nc1ccccc1N1CCOCC1
647123	MUV_852_D_700	CC(C)C(=O)Nc1nnc(SCC(=O)NC2CC2)s1
647152	MUV_852_D_701	CCCCCCC(c1c(C)n(C)n(-c2ccccc2)c1=O)c1c(C)n(C)n(-c2ccccc2)c1=O
647153	MUV_852_D_702	O=c1nc(Nc2ccccc2)[nH]c(N2CCCC2)n1
647177	MUV_852_D_703	COCC(=O)N(C)c1nnc(-c2ccccn2)s1
647182	MUV_852_D_704	CCOc1ccc(N2CC(C(=O)Nc3ccc(F)cc3F)CC2=O)cc1
647217	MUV_852_D_705	CCS(=O)(=O)Nc1ccc(-c2nnc(SCC(=O)c3cccc(OC)c3)o2)cc1
647227	MUV_852_D_706	Cc1ccc(OCc2nnc(SCC(=O)Nc3ccc4c(c3)OCCO4)n2Cc2ccco2)cc1
647233	MUV_852_D_707	Nc1nnc(CC(=O)N2CCCCC2)s1
647241	MUV_852_D_708	CC(C)C(OC(=O)c1ccco1)C(=O)NCc1ccccc1
647253	MUV_852_D_709	CCCCCCSc1nsc(NC(C)=O)n1
647254	MUV_852_D_710	O=C(Nc1cccc(F)c1)C1CC(=O)N(c2ccc(Br)cc2)C1
647258	MUV_852_D_711	CCC(C)(C)NC(=O)C(c1cccn1C)N(C(=O)Cn1nnc2ccccc21)c1ccc(F)cc1
647259	MUV_852_D_712	COc1cc(NC(=O)Cc2cccs2)ccc1-n1cnnn1
647260	MUV_852_D_713	O=C(Oc1cccc(-n2cnnn2)c1)C1CCCCC1
647271	MUV_852_D_714	Cc1cc(C)n(C(=O)CNC(=O)c2ccco2)n1
647278	MUV_852_D_715	O=S(=O)(NC1CCCC1)c1ccc(S(=O)(=O)N2CCCN(Cc3ccccc3)C2)cc1
647307	MUV_852_D_716	COC(=O)CC1Nc2ccccc2SC1=O
647311	MUV_852_D_717	CCOc1ccc2[nH]c(=O)c(C(c3nnnn3C3CCCCC3)N3CCN(CC)CC3)cc2c1
647317	MUV_852_D_718	COc1cccc(OCc2nnc(SC)n2C)c1
647357	MUV_852_D_719	CCN(CC)S(=O)(=O)c1csc(C(=O)NCc2ccccc2)c1
647369	MUV_852_D_720	Clc1ccc(NCc2nncn2-c2ccccc2)cc1
647374	MUV_852_D_721	Cc1ccc2c(c1)N(Cc1ccc3c(c1)OCO3)C(=O)C(C)O2
647389	MUV_852_D_722	Cn1c2nc(Br)n(CCC(=O)c3ccccc3)c2c(=O)[nH]c1=O
647446	MUV_852_D_723	COCCn1c(SCC(=O)NCc2cccs2)nnc1-c1ccc(OC)cc1
647453	MUV_852_D_724	Cc1cccc(-c2nnc(SCC#N)n2-c2cccc(Cl)c2)c1
647455	MUV_852_D_725	O=c1ccsn1Cc1ccccc1
647470	MUV_852_D_726	CCCc1[nH]c(SCC(N)=O)nc(=O)c1CC
647480	MUV_852_D_727	Cc1nn(-c2ccccc2)c(Cl)c1C1C(C#N)=C(N)OC2=C1C(=O)CCC2
647505	MUV_852_D_728	COc1ccc(OC)c(S(=O)(=O)N2CCC(C(=O)Nc3cccc(C)c3C)CC2)c1
647509	MUV_852_D_729	CCOC(=O)C1CCN(C(=O)Nc2ccc3nc(C)c(C)nc3c2)CC1
647556	MUV_852_D_730	O=C(C1Cc2ccccc2CN1S(=O)(=O)c1cccs1)N1CCCCCC1
647581	MUV_852_D_731	CCCOc1ccc(-c2nnc(-c3ccncc3)o2)cc1
647585	MUV_852_D_732	Cc1cccc(NC(=O)CSc2n[nH]c(-c3ccncc3)n2)c1
647618	MUV_852_D_733	CCCCn1c(O)c(C(=O)NCc2ccncc2)c(=O)c2ccccc21
647622	MUV_852_D_734	CCn1c(SCC(=O)NCc2ccccc2)nc2ccccc2c1=O
647660	MUV_852_D_735	CC1(C)CC(=O)CC(=Nc2ccc(C(=O)O)cc2)C1
647673	MUV_852_D_736	CCC(=O)Nc1ccc(C(=O)n2ccc(C)n2)cc1
647706	MUV_852_D_737	c1cncc(-c2nnc(C3CCCCC3)o2)c1
647707	MUV_852_D_738	COC(=O)c1ccc(-c2n[nH]c(=O)c3ccccc32)cc1
647735	MUV_852_D_739	Cc1cc(C)cc(NC(=O)CCN2CC(C)OC(C)C2)c1
647736	MUV_852_D_740	Cc1ccc(-c2nnc(-c3ccc(Br)cc3)o2)o1
647741	MUV_852_D_741	CC(=O)Nc1ccc(C(=O)CSc2nnc3scc(-c4ccccc4)n23)cc1
647782	MUV_852_D_742	O=C(Nc1cc(Cl)ccc1N1CCOCC1)c1cnccn1
647787	MUV_852_D_743	CN(C)c1nc(SCCOC(=O)c2ccccc2)nc(N(C)C)n1
647794	MUV_852_D_744	Cc1sc2nc(CN(Cc3cccs3)C(=O)NC3CCCCC3)[nH]c(=O)c2c1C
647817	MUV_852_D_745	COc1ccc(-c2ccc(SCC(=O)Nc3cc(C)on3)nn2)cc1OC
647829	MUV_852_D_746	Cc1n[nH]c(=O)nc1NCc1ccco1
647836	MUV_852_D_747	Cc1ccccc1NS(=O)(=O)c1ccc(NC(=O)c2ccco2)cc1
647869	MUV_852_D_748	COc1ccc(C)cc1NC(=O)c1ccc2c(c1)OCO2
647873	MUV_852_D_749	Cc1nc2ccccn2c1C(=O)NCCCN1CCOCC1
647880	MUV_852_D_750	CCCNC(=O)c1ccccc1NS(=O)(=O)c1ccc2c(c1)OCCO2
647887	MUV_852_D_751	Nc1cc(=O)nc(SCc2nnc(-c3ccccc3)o2)[nH]1
647939	MUV_852_D_752	c1ccc(CCn2nnnc2CN2CCC(n3nnc4ccccc43)CC2)cc1
647940	MUV_852_D_753	Cc1cc(CN2C(=O)c3ccccc3C2=O)no1
647958	MUV_852_D_754	COc1ccccc1N1CCN(C(=O)CSc2nnc(NC(=O)C3CC3)s2)CC1
647970	MUV_852_D_755	CCn1nc(CC(=O)Nc2nnc(CC(=O)N3CCCC3)s2)c2ccccc2c1=O
647974	MUV_852_D_756	CC(C)COc1ccc(-c2nnc(-c3ccncc3)o2)cc1
647987	MUV_852_D_757	Cc1ccc(Cl)cc1N1CCN(S(=O)(=O)c2ccc3c(c2)OCCO3)CC1
647992	MUV_852_D_758	Cn1c(C(=O)N2CCN(c3nc4ccccc4s3)CC2)cc2sccc21
648007	MUV_852_D_759	CCOC(=O)c1c(C)c(C)sc1NC(=O)CSc1nnnn1C
648008	MUV_852_D_760	CCN(CC)CCNC(=O)C(C(=O)c1ccccc1)n1ccccc1=O
648011	MUV_852_D_761	O=C(Cn1nnc(-c2ccccc2)n1)NCc1ccc2c(c1)OCO2
648036	MUV_852_D_762	COc1ccc(C(=O)N2CCSC2=S)cc1OC
648039	MUV_852_D_763	CCOc1ccccc1C(=O)N1CCC(n2nnc3cc(C)ccc32)CC1
648043	MUV_852_D_764	COc1ccc(-c2nnc(SCC(=O)Nc3ccc(Cl)cc3)n2C)cc1
648046	MUV_852_D_765	CCc1ccccc1NC(=O)CC1SC(=Nc2nccs2)N(CC)C1=O
648068	MUV_852_D_766	CCOc1cccc(C2C(C(=O)c3ccc(C)o3)=C(O)C(=O)N2Cc2ccncc2)c1
648116	MUV_852_D_767	CCCNC(=O)N1C2CCC1CC(O)(c1cccnc1)C2
648154	MUV_852_D_768	CC(C)(C)CC(=O)Nc1nnc(-c2cccs2)s1
648157	MUV_852_D_769	CCN(C(=O)c1ccco1)c1nc(CC(=O)Nc2ccc(Cl)cc2)cs1
648164	MUV_852_D_770	Cc1ccc(-c2noc(CN3CCC(C(N)=O)CC3)n2)cc1
648173	MUV_852_D_771	COCCN(C(=O)CNC(=O)c1cccs1)C(C(=O)NC1CCCCC1)c1ccco1
648179	MUV_852_D_772	O=C(c1ccccc1)c1ccc2nc[nH]c2c1
648181	MUV_852_D_773	Cc1ccc(C)c(N2CCN(C(=O)c3ccccc3Br)CC2)c1
648188	MUV_852_D_774	CCC1(C(=O)OC)NC(c2ccco2)C2C(=O)N(c3ccc(C)cc3)C(=O)C21
648229	MUV_852_D_775	COc1ccccc1Nc1ccc(C(=O)NC2CCCCC2)cn1
648237	MUV_852_D_776	COc1cccc(C(=O)Nc2nnc(C(C)C)s2)c1
648282	MUV_852_D_777	COc1cc2cc(CN(CCCO)S(=O)(=O)c3ccccc3Cl)c(=O)[nH]c2cc1OC
648284	MUV_852_D_778	COc1ccc(-c2nc3ccccc3c(=O)n2CCCn2ccnc2)cc1
648290	MUV_852_D_779	C=CCn1c(SCCC(=O)O)nc2c1c(=O)n(C)c(=O)n2C
648298	MUV_852_D_780	O=C1N(CN2c3ccccc3C3(OCCO3)C2=O)c2ccccc2C12OCCO2
648306	MUV_852_D_781	O=C1C(Cl)=C(NCC2CCCO2)C(=O)N1c1ccccc1
648314	MUV_852_D_782	CCCn1c(SCC(=O)Nc2c(C)cccc2CC)nnc1C(C)C
648322	MUV_852_D_783	O=C(CSc1n[nH]c(-c2ccncc2)n1)c1ccccc1
648355	MUV_852_D_784	COc1ccc(S(=O)(=O)Nc2cc(OC)c(NC(=O)c3ccco3)cc2OC)cc1
648370	MUV_852_D_785	CC(C)CNC(=O)C1CCCN(S(=O)(=O)c2ccc(-n3cnnn3)cc2)C1
648401	MUV_852_D_786	O=C1CNC(=O)c2c(nc3n2CCC3)N1
648414	MUV_852_D_787	CCOc1ccc(NC(=O)c2cccc(-n3cnnn3)c2)cc1
648415	MUV_852_D_788	O=C(NC1CCCCC1)NC1(C(=O)NCCCN2CCOCC2)CCCCC1
648416	MUV_852_D_789	O=C(c1ccccc1)N1CCCC(c2nc3n(Cc4ccccc4)[nH]nc-3c(=O)n2)C1
648420	MUV_852_D_790	CCCc1nc2ccccc2c(SCC(=O)N2CCCC2)n1
648428	MUV_852_D_791	CC(C)Cn1c(-c2ccc(Cl)cc2)cnc1SCC(=O)N1CCOCC1
648452	MUV_852_D_792	COc1ccc(-n2nc3cc(C)c(NC(=O)c4cccnc4)cc3n2)cc1
648471	MUV_852_D_793	CCOC(=O)C1=C(N)OC2=C(C(=O)CC(C)(C)C2)C1c1cccnc1
648497	MUV_852_D_794	Cc1ccc(S(=O)(=O)N2CCC(C(=O)Nc3ccc4c(c3)COC4=O)CC2)cc1
648535	MUV_852_D_795	CCOc1ccccc1NC(=O)N1CCC(c2nc3ccc(C)cc3[nH]2)CC1
648551	MUV_852_D_796	CCn1nnnc1SCC(=O)Nc1cccc(NC(C)=O)c1
648554	MUV_852_D_797	Cc1ccc(CNC(=O)CSc2nc(C)cc(C)c2C#N)cc1
648556	MUV_852_D_798	CNC(=O)C1CC(=O)N(Cc2ccc3c(c2)OCO3)C(=Nc2ccc(F)cc2)S1
648563	MUV_852_D_799	CCOc1ccc(C(=O)Nc2ccc(S(=O)(=O)N3CCOCC3)cc2)cc1OCC
648568	MUV_852_D_800	Cc1ccc2nsnc2c1S(=O)(=O)N1CCCC1
648572	MUV_852_D_801	Cc1ccc2c(c1)nnn2C1CCN(CC(=O)Nc2ccccc2N2CCOCC2)CC1
648578	MUV_852_D_802	Cc1ccc2nc(-c3ccc(SCC(=O)O)nc3)[nH]c2c1
648584	MUV_852_D_803	COc1ccc(C(=O)Nc2ccccc2NC(=O)c2ccco2)cc1OC
648590	MUV_852_D_804	COC(=O)c1ccc(S(=O)(=O)N2CCCCCC2)cc1
648593	MUV_852_D_805	O=C(O)CCC(=O)Nc1ccc(N2CCCCC2)c(C(=O)O)c1
648665	MUV_852_D_806	Cn1cnnc1Sc1nc2c(c(=O)n(C)c(=O)n2C)n1Cc1ccccc1Cl
648666	MUV_852_D_807	CC(c1ccccc1)n1cc(C(=O)NCc2ccccn2)nn1
648668	MUV_852_D_808	COC(=O)Cc1nnc(N)s1
648670	MUV_852_D_809	Brc1ccc(Nc2c3c(nc4ncnn42)CCC3)cc1
648675	MUV_852_D_810	Cc1ccc(C)c2nc(N3CCCC3)c(C#N)cc12
648684	MUV_852_D_811	Cc1ccc(Cn2[nH]nc3c(=O)nc(C4CCCN(C(=O)Nc5ccc(F)cc5)C4)nc2-3)cc1
648707	MUV_852_D_812	COc1ccc(C(=O)CSc2nnc(-c3cc(C)cc(C)c3)o2)cc1
648717	MUV_852_D_813	Cc1occc1-c1nnc(SCC(=O)c2ccc(Cl)cc2)n1C
648744	MUV_852_D_814	Cn1c(Cn2cnc3ccccc32)nnc1SCC(=O)CC(=O)Nc1ccccc1
648745	MUV_852_D_815	COC(=O)c1cn(-c2ccccc2)nc1C(=O)OC
648785	MUV_852_D_816	O=C(CC(C(=O)O)C1CCCO1)NCCc1ccc2c(c1)OCO2
648786	MUV_852_D_817	O=C(CCN1C(=O)CSC1=O)Nc1ccccc1
648808	MUV_852_D_818	CC1Cc2ccccc2N1C(=O)CSc1nnc(-c2ccc(S(=O)(=O)N3CCCC3)cc2)o1
648810	MUV_852_D_819	COC(=O)c1ccccc1NC(=O)COC(=O)c1ccco1
648821	MUV_852_D_820	Cc1nnc(SCc2nnc(-c3ccc(C)cc3)o2)s1
648840	MUV_852_D_821	O=C(NCc1ccc(N2CCCC2=O)cc1)c1cn(Cc2ccccc2)nn1
648845	MUV_852_D_822	O=C1OC2(c3ccccc3)C3CCCC2C13
648851	MUV_852_D_823	COc1ccc(-c2nnc(SCC(=O)Nc3cccc(Cl)c3)o2)cc1
648873	MUV_852_D_824	Cc1onc(-c2ccccc2Cl)c1C(=O)Nc1cccc2nsnc21
648884	MUV_852_D_825	CCc1nnc(NC(=O)CN2CCN(C3CCCCC3)CC2)s1.O=C(O)C(=O)O
648890	MUV_852_D_826	Cc1nn(-c2ccccc2)c(Cl)c1C(=O)Nc1nnc(C2CCCC2)s1
648908	MUV_852_D_827	Cc1ccc2nc(C3CCN(CC(=O)N4CCCCCC4)CC3)[nH]c2c1
648909	MUV_852_D_828	C=CCn1c(SCc2cccnc2)nnc1-c1ccncc1
648913	MUV_852_D_829	O=C(c1ccc2c(c1)OCO2)N1CCCc2ccccc21
648916	MUV_852_D_830	COc1nc(NCc2ccco2)nc(N2CCC(C)CC2)n1
648930	MUV_852_D_831	Cc1nnc(NC(=O)C2CCN(c3nnnn3-c3ccccc3)CC2)s1
648934	MUV_852_D_832	CCOc1ccccc1NC(=O)CSc1nnc2c(CC)c(C)nc(N)n12
648945	MUV_852_D_833	Cn1c(Cn2nnc3ccccc32)nnc1SCC(=O)N1CCc2ccccc21
648952	MUV_852_D_834	CCOC(=O)c1nn(-c2ccccc2)c(=O)c(C#N)c1C
648975	MUV_852_D_835	COc1cccc(NC(=O)C2CCN(c3ncccn3)CC2)c1
648979	MUV_852_D_836	C=CCSc1nc2c(c(=O)n(C)c(=O)n2C)n1CC
648980	MUV_852_D_837	Cc1ccc(S(=O)(=O)Cn2nnnc2C(c2ccc(F)cc2)N2CCC(C(N)=O)CC2)cc1
649028	MUV_852_D_838	CCOc1ccc(S(=O)(=O)Nc2ccc(Cl)cn2)c(C)c1C
649053	MUV_852_D_839	CCOC(=O)c1cnc2c(-c3ccccc3)cnn2c1N
649062	MUV_852_D_840	CCc1nnc(NC(=O)C2CCN(c3nc(C)cc(C)n3)CC2)s1
649070	MUV_852_D_841	N#Cc1c2c(sc1-n1cccc1C=NO)CCCC2
649071	MUV_852_D_842	CCOCc1nnc(NC(=O)COC)s1
649074	MUV_852_D_843	COc1cc(Cl)ccc1S(=O)(=O)n1nc(C)cc1C
649076	MUV_852_D_844	O=C(Cn1cc(C(=O)C2CC2)c2ccccc21)N1CCCCC1
649108	MUV_852_D_845	COc1cccc(-n2nnnc2SCC(=O)c2cc(OC)ccc2OC)c1
649118	MUV_852_D_846	COc1ccc(NC(=O)CN2C3CCC2CC(O)(c2cccnc2)C3)cc1OC
649132	MUV_852_D_847	Cc1ccc(CN(CC2CCCO2)C(=O)CN2c3ccccc3OC(C(C)C)C2=O)o1
649169	MUV_852_D_848	COc1ccccc1NC(=O)CSc1nnc(-c2ccncc2)n1CC1CCCO1
649183	MUV_852_D_849	CCOc1ccc(-c2nnn(CC(=O)NCc3cccs3)n2)cc1
649189	MUV_852_D_850	COCC(=O)Nc1nnc(-c2cccs2)s1
649221	MUV_852_D_851	CSc1nnc(-c2ccc(S(=O)(=O)N3CCCC3)cc2)n1C
649224	MUV_852_D_852	O=C(CCN1CCCCC1)NCNC(=O)CCN1CCCCC1
649230	MUV_852_D_853	O=C(CN1C(=O)COc2ccccc21)N(Cc1ccc2c(c1)OCO2)CC1CCCO1
649247	MUV_852_D_854	Cc1cccc2cc(C(c3nnnn3CC3CCCO3)N3CCOCC3)c(=O)[nH]c12
649267	MUV_852_D_855	COCCN(C(=O)CNC(=O)c1cccs1)C(C(=O)NC1CCCC1)c1cccs1
649292	MUV_852_D_856	Cc1cc(C)nc(N2CCCC(C(=O)Nc3ccc4c(c3)OCO4)C2)n1
649305	MUV_852_D_857	CN(C)C(=O)CN1C(=O)C2CC=C(Cl)CC2C1=O
649338	MUV_852_D_858	Cc1ccc(N2CC(C(=O)OCC(=O)C(C)(C)C)CC2=O)cc1C
649343	MUV_852_D_859	CCC(C)n1[nH]c(=O)cc1N
649377	MUV_852_D_860	Cc1ccc2cc(C)c(SCC#N)nc2c1
649384	MUV_852_D_861	Cc1cc(C)nc(NCC(O)CNc2ccccc2Cl)n1
649421	MUV_852_D_862	c1ccc2sc(N3CCN(Cc4nnnn4CC4CCCO4)CC3)nc2c1
649436	MUV_852_D_863	CCN(C(=O)Cc1cccs1)c1nnc(-c2cc(OC)c(OC)c(OC)c2)s1
649445	MUV_852_D_864	O=C(Cn1nnc2ccccc2c1=O)N1CCCc2ccccc21
649452	MUV_852_D_865	COc1ccccc1C(=O)N1CCN(c2nc3cc(C)c(C)cc3cc2C#N)CC1
649469	MUV_852_D_866	Cc1ccc(Nc2nc(C(=O)NCc3ccco3)cs2)cc1
649492	MUV_852_D_867	Cn1c2cc3ccccc3cc2nc1-c1ccco1
649498	MUV_852_D_868	Cc1ccc(-c2nnn(CC(=O)Nc3cccc4c3CCCC4)n2)o1
649501	MUV_852_D_869	CC(C)C(=O)Nc1ccc(NC(=O)c2ccccn2)cn1
649509	MUV_852_D_870	COc1cccc(-n2nnnc2SCC(=O)Nc2cccc(NC(C)=O)c2)c1
649510	MUV_852_D_871	COc1cccc(C(=O)Nc2ccc(NC(C)=O)cn2)c1
649518	MUV_852_D_872	COc1ccc(OC)c(-n2nnnc2SCC(=O)NCCc2ccccc2)c1
649547	MUV_852_D_873	COCCn1c(SCC(=O)c2ccc(Cl)cc2)nnc1C(C)C
649549	MUV_852_D_874	O=S(=O)(C1CCS(=O)(=O)C1)N1CCCCCC1
649563	MUV_852_D_875	Cc1ccc2oc(=O)n(CCCOc3ccccc3)c2c1
649568	MUV_852_D_876	CCCCS(=O)(=O)C(=C1Nc2ccccc2N1)S(=O)(=O)CCCC
649569	MUV_852_D_877	Cc1occc1-c1nnc(SCC(=O)Nc2ccc(F)cc2)n1Cc1ccccc1
649575	MUV_852_D_878	Cc1nnc(SCC(=O)N(C(C)C)C(C)C)nc1C
649591	MUV_852_D_879	COC(=O)CCC(=O)c1oc2ccccc2c1N
649627	MUV_852_D_880	O=S(=O)(c1cccs1)N1CCN(Cc2ccccc2)CC1
649628	MUV_852_D_881	CCOC(=O)c1ccc(NC2OC(=O)c3ccccc32)cc1
649631	MUV_852_D_882	CCOC(=O)c1ccc2c(c1)N(CC(=O)N1CCCC1)C(=O)C(C)(C)O2
649638	MUV_852_D_883	CC(C)C(=O)Nc1ccc(NC(=O)c2ccccc2Cl)nc1
649639	MUV_852_D_884	CC(C)C(c1nnnn1Cc1ccccc1)N1CCN(Cc2ccc3c(c2)OCO3)CC1
649644	MUV_852_D_885	C=CCn1c(Br)nc2c1c(=O)[nH]c(=O)n2C
649658	MUV_852_D_886	CCn1c(SCC(=O)Nc2cc(OC)ccc2OC)nnc1C1CCCCC1
649659	MUV_852_D_887	CC(C)C(=O)Nc1ccc(NC(=O)c2ccco2)cn1
649679	MUV_852_D_888	CC(C)C(=O)N1CCc2cc(-c3csc(N)n3)ccc21
649713	MUV_852_D_889	Cc1nc2nc(C)n(-c3ccccc3)c2s1
649714	MUV_852_D_890	CCC(=O)Nc1ccc(NC(=O)c2c(C)nc3ccccn32)cc1
649717	MUV_852_D_891	Cn1c(CSc2ncccn2)nnc1SCC(=O)N1CCCCC1
649729	MUV_852_D_892	CCOC(=O)C(NCCCO)c1ccccc1
649734	MUV_852_D_893	CCOC(=O)CSc1nnc(-c2ccc(OC)cc2OC)o1
649743	MUV_852_D_894	COC(=O)c1ccc(NC(=O)CSc2nnc(CNc3ccc(F)cc3)n2C)cc1
649746	MUV_852_D_895	COc1ccc(CNC(=O)CN(CC2CCCO2)C(=O)CNS(=O)(=O)c2ccc(F)cc2)cc1
649757	MUV_852_D_896	Cc1onc(-c2ccccc2Cl)c1C(=O)Nc1sc2c(c1C#N)CCC2
649770	MUV_852_D_897	CCOC(=O)c1c(C)c(C)sc1NC(=O)CSc1nnc(CNc2ccc(F)cc2)o1
649773	MUV_852_D_898	Cc1ccc(C(=O)N(CC(=O)NC2CCCC2)Cc2cccs2)s1
649789	MUV_852_D_899	CCOc1ccccc1C1C(C(=O)OC)=CN(C)C=C1C(=O)OC
649833	MUV_852_D_900	Cc1cc(NC(=O)c2ccco2)ncc1NC(=O)Cc1ccccc1
649837	MUV_852_D_901	Cc1ccc(Cl)cc1N1CCN(C(c2nnnn2C2CCCC2)c2ccc(C#N)cc2)CC1
649855	MUV_852_D_902	O=C(Nc1cccc(-n2cnnn2)c1)c1ccco1
649896	MUV_852_D_903	Cn1c(O)c(C(=O)Nc2ccccn2)c(=O)c2ccccc21
649919	MUV_852_D_904	O=C(C1CCCCC1)N(Cc1cccs1)Cc1nc2sc3c(c2c(=O)[nH]1)CCCC3
649937	MUV_852_D_905	CCOc1ccccc1NC(=O)c1ccc2nccnc2c1
649943	MUV_852_D_906	CCOC(=O)Cc1csc(NC(=O)CSc2nnc(C)n2C)n1
649963	MUV_852_D_907	COc1ccc2nc(N3CCCC3)c(C#N)cc2c1
649984	MUV_852_D_908	O=C(C1CCCCC1)N1CCCC(c2nc3n(Cc4ccccc4)[nH]nc-3c(=O)n2)C1
649988	MUV_852_D_909	O=C(NCC1CCCO1)c1ccc(N2CCCCC2)nc1
649991	MUV_852_D_910	Nc1nncn1C(=O)c1cccs1
649992	MUV_852_D_911	O=C(Oc1ccc2cccc(OC(=O)N3CCOCC3)c2c1)N1CCOCC1
650006	MUV_852_D_912	CCCN1c2ccccc2C(O)(CC(C)=NO)C1=O
650025	MUV_852_D_913	CC(=O)N(C)c1nc(-c2ccc(Cl)cc2)cs1
650034	MUV_852_D_914	O=C(O)CCNc1ccc2c(c1)OCCO2
650086	MUV_852_D_915	CCOC(=O)c1sc2ncn(C(CC)C(=O)OCC)c(=O)c2c1C
650089	MUV_852_D_916	O=C(C1CCCO1)N1CCN(Cc2nc(=O)c3ccccc3[nH]2)CC1
650091	MUV_852_D_917	CCOc1ccccc1C(=O)NC1CCN(Cc2nnnn2C2CCCC2)CC1
650094	MUV_852_D_918	Cc1ccc2cc(CN(Cc3nnnn3C3CCCCC3)CC3CCCO3)c(=O)[nH]c2c1
650098	MUV_852_D_919	Cc1cnc(C)c(N2CCC(C(=O)NCc3cccs3)CC2)n1
650105	MUV_852_D_920	Cc1ccc(C(=O)N2CCN(c3ccc(NC(=O)c4cccnc4)cc3)CC2)cc1
650108	MUV_852_D_921	C=CCc1ccccc1OCC(O)CNC
650110	MUV_852_D_922	Cc1cccc(NC(=O)CSc2nnc(-c3ccco3)o2)c1C
650118	MUV_852_D_923	COc1ccc(OC)c(Nc2cc(-c3ccccc3)nc(N)n2)c1
650122	MUV_852_D_924	CCCCSc1nnc2nc(C)cc(C)n21
650125	MUV_852_D_925	Cc1cc(C)nc(N(C#N)CC(=O)Nc2ccccc2)n1
650129	MUV_852_D_926	Cc1ccc2cc(CN(Cc3nnnn3C3CCCC3)Cc3ccc(F)cc3)c(=O)[nH]c2c1
650141	MUV_852_D_927	CCNC(=O)c1sc(-c2ccccc2)nc1C
650150	MUV_852_D_928	CCSC1=C(C#N)C(=O)n2c1cc1c2CCCC1
650151	MUV_852_D_929	CCn1nnc(NC(=O)c2c(OC)cccc2OC)n1
650156	MUV_852_D_930	COc1cccc(C(=O)CSc2nnc(-c3ccco3)n2CC2CCCO2)c1
650168	MUV_852_D_931	O=C(Cn1nnc2ccccc21)N(Cc1ccco1)C(C(=O)NC1CCCCC1)c1ccccc1F
650217	MUV_852_D_932	CSc1nnc(-c2ccc(F)cc2)o1
650232	MUV_852_D_933	O=C(Nc1nnc(-c2ccco2)s1)C1CC1
650242	MUV_852_D_934	Cc1ccccc1OCC(=O)Nc1ccc2c(c1)COC2=O
650245	MUV_852_D_935	Cc1occc1-c1nnc(SCC(=O)NC(C)(C)C)n1C(C)c1ccccc1
650249	MUV_852_D_936	O=C(CN1CC(=O)Oc2ccccc21)OCC(=O)c1ccccc1
650269	MUV_852_D_937	O=C(Cc1cccs1)Nc1cccnc1
650272	MUV_852_D_938	CCOc1nc(NCc2ccco2)nc(Nc2ccc(OC)cc2)n1
650281	MUV_852_D_939	COc1cccc2cc(C(=O)Nc3cccnc3N3CCOCC3)c(=O)oc21
650306	MUV_852_D_940	Cc1ccc(C(=O)CSc2ccccn2)cc1
650312	MUV_852_D_941	Cc1cc(N2CCC(C(=O)NC3CCCCC3)CC2)nc(-c2ccccc2)n1
650332	MUV_852_D_942	CCC(=O)Nc1cccc(NC(=O)CSc2nnnn2C)c1
650343	MUV_852_D_943	COc1ccc(S(=O)(=O)Nc2cc(C)on2)cc1OC
650368	MUV_852_D_944	CN(C(=O)c1ccccn1)c1nnc(-c2cccnc2)s1
650384	MUV_852_D_945	O=C(COC(=O)c1ccccn1)N1CCN(c2ccccc2)CC1
650390	MUV_852_D_946	CC(=O)c1cccc(NC(=O)N2CCC(c3nnc(SCC(N)=O)n3C)CC2)c1
650395	MUV_852_D_947	CCCCCCC1CC(CSc2ncn[nH]2)OC1=O
650399	MUV_852_D_948	COc1ccc2cc(CN(CC3COCCO3)S(=O)(=O)c3ccccc3)c(=O)[nH]c2c1
650445	MUV_852_D_949	COc1ccc2nc(N3CCC(O)CC3)c(C#N)cc2c1
650452	MUV_852_D_950	O=S(=O)(c1ccc2c(c1)OCCO2)N1CCC(c2nc3ccc(Cl)cc3[nH]2)CC1
650460	MUV_852_D_951	Cc1cc(NC(=O)CSc2nnc(COc3cccc(C)c3C)n2Cc2ccco2)no1
650463	MUV_852_D_952	O=C(Nc1ccc(NC(=O)C2CC2)nc1)c1ccco1
650483	MUV_852_D_953	CC(C)CC(c1nnnn1Cc1ccccc1)N1CCN(C(=O)c2ccco2)CC1
650492	MUV_852_D_954	COc1cc(NS(=O)(=O)c2ccc(Br)cc2)c(OC)cc1NC(=O)c1ccco1
650503	MUV_852_D_955	Cc1cc(C)n(-c2nnc(C)n2NS(=O)(=O)c2ccc(C)cc2)n1
650512	MUV_852_D_956	Cc1cccc(C)c1OCC(=O)Nc1ncn[nH]1
650524	MUV_852_D_957	CCCOC(=O)c1ccc2c(c1)C(=O)N(c1ccccc1)C2=O
650525	MUV_852_D_958	Cc1cc(C(c2nnnn2Cc2ccccc2)N2CCOCC2)c(C)n1-c1ccc2c(c1)OCO2
650534	MUV_852_D_959	CCCn1c(SCC(=O)Nc2ccc3c(c2)OCO3)nc2c1c(=O)n(C)c(=O)n2C
650554	MUV_852_D_960	COc1ccc(-c2cc3nc(-c4ccccc4)cc(N4CCC5(CC4)OCCO5)n3n2)cc1
650555	MUV_852_D_961	Cc1ccc(Cn2c(Sc3nccc(C)n3)nc3c2c(=O)[nH]c(=O)n3C)cc1
650557	MUV_852_D_962	CCOC(=O)Cn1nc(-c2ccc(Cl)cc2)cc1N
650596	MUV_852_D_963	CCN(CC)c1ncccc1C(=O)NCc1cccs1
650624	MUV_852_D_964	O=C(CN(C(=O)CNS(=O)(=O)c1ccccc1)c1ccc2c(c1)OCCO2)NCc1ccco1
650634	MUV_852_D_965	COc1ccc(CCNC(=O)CSc2nc(O)c(CC(C)C)c(=O)[nH]2)cc1OC
650638	MUV_852_D_966	COC(=O)c1ccccc1NC(=O)c1ccccc1OC
650642	MUV_852_D_967	CC(C)=C(C#N)c1nc2ccccc2s1
650646	MUV_852_D_968	C=CCSc1nc(=O)c(CC(=O)OCCCC)c(C)[nH]1
650654	MUV_852_D_969	Cc1nnc(SCCN2CCOCC2)n1-c1cccc(Cl)c1.O=C(O)C(=O)O
650679	MUV_852_D_970	Cc1ccc(-c2nsc3c2ncnc3N2CCC(C(N)=O)CC2)cc1
650687	MUV_852_D_971	O=C(CC(Cc1ccccc1)C(=O)O)NCCc1ccc2c(c1)OCO2
650694	MUV_852_D_972	O=C(CSc1nnc(CNc2ccc(F)cc2)o1)N1CCCc2ccccc21
650715	MUV_852_D_973	COc1ccc2cc(CN(CCc3ccccc3)Cc3nnnn3CC3CCCO3)c(=O)[nH]c2c1
650730	MUV_852_D_974	Cc1cccc(NC(=O)Nc2cccc(C)n2)n1
650740	MUV_852_D_975	Cc1ccc(NC(=O)CS(=O)CC(=O)Nc2ccc(N3CCOCC3)cc2)cc1Cl
650743	MUV_852_D_976	O=C(CSc1nnc(-c2cccs2)o1)N1CCCc2ccccc21
650744	MUV_852_D_977	O=C(NCc1ccc(N2CCCC2=O)cc1)c1cn(CCc2ccccc2)nn1
650745	MUV_852_D_978	O=C(Cn1cc(C(=O)c2ccco2)c2ccccc21)N1CCCCC1
650750	MUV_852_D_979	CCC(=O)Nc1ccccc1-c1nnn(CC(=O)N2c3ccccc3CC2C)n1
650759	MUV_852_D_980	CCSc1nc2ccccc2n1CC(=O)N1CCCCC1
650812	MUV_852_D_981	O=C(NC12CC3CC(CC(C3)C1)C2)N1CCC(n2nnc3ccccc32)CC1
650827	MUV_852_D_982	CN=C1SC(C(=O)O)CC(=O)N1C
650830	MUV_852_D_983	Cc1c(C)n(CC(O)Cn2nnc3ccccc32)c2ccc(C)cc12
650840	MUV_852_D_984	Cc1nc2c(nnn2Cc2ccccc2)c(NCc2ccc3c(c2)OCO3)n1
650842	MUV_852_D_985	O=C1CCCCC1Sc1nc2ccccc2o1
650844	MUV_852_D_986	COCCNC(=O)C(c1ccc(C)o1)N(C(=O)c1snc(C(N)=O)c1N)c1cccc(C)c1
650856	MUV_852_D_987	CCOC(=O)c1c(C)c(C)sc1NC(=O)c1cccs1
650867	MUV_852_D_988	COC(=O)c1ccc(OC)c(CSc2nnc(COc3ccc(Cl)cc3)o2)c1
650885	MUV_852_D_989	O=C(c1ccccc1NS(=O)(=O)c1cccs1)N1CCCC1
650895	MUV_852_D_990	COc1ccccc1N1CCN(CC(=O)Nc2cc(F)ccc2C)CC1
650900	MUV_852_D_991	Cc1nnc(SCC2CCCO2)n1-c1ccccc1
650932	MUV_852_D_992	CC(C)COc1ccc(-c2nnn(CC(=O)N3CCCC3)n2)cc1
650949	MUV_852_D_993	CN(Cc1nc2c([nH]1)c(=O)n(C)c(=O)n2C)Cc1ccccc1
650959	MUV_852_D_994	O=C(Nc1ccc(N2CCCCC2)cc1)c1cccnc1
650990	MUV_852_D_995	CCc1nnc(NC(=O)CSc2nnnn2-c2cccc(C(=O)OC)c2)s1
650991	MUV_852_D_996	Cc1nc2sc3c(c2c(=O)o1)CCC3
651000	MUV_852_D_997	CC(=O)Nc1ccc2nc(-c3ccccn3)[nH]c2c1
651016	MUV_852_D_998	COc1ccc(N2CC(C(=O)Nc3ccc4c(c3)OCO4)CC2=O)cc1
651057	MUV_852_D_999	Cc1nnc(SCC(=O)N2c3ccccc3CC2C)s1
651062	MUV_852_D_1000	O=S(=O)(c1ccc2c(c1)OCCO2)N1CCC(c2nc3ccccc3s2)CC1
651071	MUV_852_D_1001	O=C(NCc1ccco1)c1cc2c(n(-c3ccc(Cl)cc3)c1=O)CCCC2=O
651078	MUV_852_D_1002	CCc1ccc2[nH]c(=O)c(CN(Cc3nnnn3Cc3ccco3)Cc3ccccc3OC)cc2c1
651083	MUV_852_D_1003	COc1cccc(C(=O)Nc2ccc(NC(=O)C3CC3)cn2)c1
651084	MUV_852_D_1004	CC(C)OC(=O)C1C(=O)CC(C)(O)C(C(=O)OC(C)C)C1c1cccnc1
651095	MUV_852_D_1005	O=C(CSc1nnc(-c2cccs2)o1)c1cccs1
651098	MUV_852_D_1006	O=C(CCC(=O)N(CC(=O)NC1CCCCC1)c1ccc2c(c1)OCO2)Nc1ccccn1
651141	MUV_852_D_1007	CCOC(=O)C1CCN(c2nc3cc(OC)ccc3cc2C#N)CC1
651155	MUV_852_D_1008	COc1ccc2c(c1)c(C(=O)N1CCN(C)CC1)c(C)n2-c1ccccc1
651175	MUV_852_D_1009	Cn1c(SCC(=O)O)nnc1C1CCCCC1
651209	MUV_852_D_1010	Nc1nc(NC(=O)CCCC(=O)O)nn1-c1ccccc1
651212	MUV_852_D_1011	CN1C(=O)CC(N2CCN(CCNC=C3C(=O)CC(C)(C)CC3=O)CC2)C1=O
651240	MUV_852_D_1012	COC(=O)c1ccc(-c2nc3ccc(C)cc3o2)cc1
651265	MUV_852_D_1013	Cc1ccc(Cn2c(Sc3ncccn3)nc3c2c(=O)[nH]c(=O)n3C)cc1
651270	MUV_852_D_1014	CC(=O)C1=C(O)C(=O)N(c2cc(C(C)(C)C)on2)C1c1ccc(Br)cc1
651275	MUV_852_D_1015	O=C(CN1CCN(c2ccc(F)cc2)CC1)NCC1CCCO1
651283	MUV_852_D_1016	COc1ccc2nc(N3CCC(C)CC3)c(C#N)cc2c1
651324	MUV_852_D_1017	CCOc1ccccc1NC(=O)N1CCC(n2nnc3cc(C)ccc32)CC1
651350	MUV_852_D_1018	CC(=O)Nc1cc2c(cc1NC(=O)c1cnccn1)OCCO2
651356	MUV_852_D_1019	C=CCN(CC(=O)NCc1ccc(OC)cc1)C(=O)c1csnn1
651378	MUV_852_D_1020	CCCC(c1nnnn1Cc1ccc(OC)cc1)N1CCN(c2ccccc2)CC1
651410	MUV_852_D_1021	CCSc1nnc(-c2ccc(OC)cc2)o1
651437	MUV_852_D_1022	Cc1ccccc1N(C(=O)CCC(=O)Nc1ccccn1)C(C(=O)NC(C)C)c1ccc(O)cc1
651438	MUV_852_D_1023	O=C(O)c1cccc(S(=O)(=O)N2Cc3ccccc3C2)c1
651444	MUV_852_D_1024	Cc1ccc(NC(=O)CS(=O)CC(=O)NCC2CCCO2)cc1
651497	MUV_852_D_1025	CC1CCN(C(=O)CN(CCc2ccccc2)S(C)(=O)=O)CC1
651503	MUV_852_D_1026	C=CCn1c(Br)nc2c1c(=O)n(C)c(=O)n2C
651525	MUV_852_D_1027	O=C(Cn1cnc2c(cnn2-c2ccc(F)cc2)c1=O)N1CCCc2ccccc21
651527	MUV_852_D_1028	CC(C)(C)NC(=O)c1ccc2c(c1)N(CC(=O)N1CCN(c3ccc(F)cc3)CC1)C(=O)C(C)(C)O2
651568	MUV_852_D_1029	COc1ccc2oc(=O)c(C(=O)N3CCCc4ccccc43)cc2c1
651575	MUV_852_D_1030	O=c1nc(Cc2cccs2)[nH]c2ccccc12
651587	MUV_852_D_1031	O=C(OCCCN1CCCCC1)c1ccc(O)cc1
651590	MUV_852_D_1032	COc1ccccc1C(=O)N1CCCC(c2nc(-c3cc(OC)c(OC)c(OC)c3)no2)C1
651591	MUV_852_D_1033	CCOC(=O)c1cc2sc(C)cc2n1CC(=O)Nc1cccc(C)c1C
651597	MUV_852_D_1034	Cn1c(SCC(=O)NCc2ccccc2)nnc1C1CC1
651602	MUV_852_D_1035	CC(C)(C)n1nnnc1C(c1ccc2ncccc2c1)N1CCSCC1
651615	MUV_852_D_1036	CCOC(=O)c1cc2c(nc3ccccn3c2=O)n(Cc2ccccc2)c1=N
651638	MUV_852_D_1037	CCOc1cc(NC(=O)c2cc(OC)c(OC)c(OC)c2)c(OCC)cc1NC(=O)c1ccco1
651652	MUV_852_D_1038	Cc1nnc2sc(-c3ccc(C)c(NC(=O)c4cccnc4)c3)nn12
651685	MUV_852_D_1039	Cc1cc(NC(=O)CCCC(=O)N(CC(=O)NCCc2ccccc2)Cc2ccc(C)cc2)no1
651707	MUV_852_D_1040	CCCCC(=O)Nc1ccc(NC(=O)c2cccnc2)cn1
651717	MUV_852_D_1041	CN1CCN(C(=O)c2ccc(N(Cc3ccc(Cl)cc3)S(C)(=O)=O)cc2)CC1
651720	MUV_852_D_1042	O=S(=O)(Nc1cccnc1)c1cccs1
651730	MUV_852_D_1043	O=C(c1ccc2c(c1)C(=O)c1ccccc1-2)N1CCOCC1
651735	MUV_852_D_1044	CC(C)Cn1c2ccccc2nc1N1CCN(C(=O)c2cccs2)CC1
651741	MUV_852_D_1045	COCCOC(=O)c1c(C)oc2ccc(NS(=O)(=O)c3ccccc3)cc21
651742	MUV_852_D_1046	COC(=O)c1cccc(S(=O)(=O)N2CCC(NC(=O)NC34CC5CC(CC(C5)C3)C4)CC2)c1
651773	MUV_852_D_1047	CSc1nnc(Cc2ccc3c(c2)OCO3)o1
651802	MUV_852_D_1048	COc1ccc2c(c1)Sc1ccccc1N2CCN(C)C.O=C(O)C(=O)O
651806	MUV_852_D_1049	Cc1ccccc1-c1ccc(Nc2ccc(C(=O)N3CCOCC3)cc2)nn1
651810	MUV_852_D_1050	COc1cccc(C(C(=O)NCc2ccco2)N(C(=O)Cn2nnc3ccccc32)C2CC2)c1OC
651820	MUV_852_D_1051	COc1ccc(-n2nc3cc(C)c(NC(=O)C(C)C)cc3n2)cc1
651839	MUV_852_D_1052	COc1ccc(OC)c(S(=O)(=O)Nc2ccc3oc4c(c3c2)C(=O)CCC4)c1
651842	MUV_852_D_1053	COc1ccc(S(=O)(=O)N(C)CC(=O)NCc2cccnc2)cc1
651843	MUV_852_D_1054	CCNc1nc(NC(C)C)nc(N(C#N)Cc2ccccc2)n1
651850	MUV_852_D_1055	CCC(=O)Nc1cccc(NC(=O)CSc2nnc(C3CC3)n2C)c1
651852	MUV_852_D_1056	CCOC(=O)c1ccc(S(=O)(=O)N2CCC(C(=O)OCC)CC2)cc1
651856	MUV_852_D_1057	O=C(Cn1c(=O)c2ccccc2nc1C1CC1)Nc1ccc(Br)cc1
651863	MUV_852_D_1058	CCC(=O)Nc1ccc(NC(=O)c2ccccc2Cl)nc1
651880	MUV_852_D_1059	COCC(=O)N(C)c1nnc(-c2cnccn2)s1
651886	MUV_852_D_1060	CCn1c(Cn2nnc(-c3ccccc3)n2)nnc1SCC(=O)Nc1cccc(C(C)=O)c1
651898	MUV_852_D_1061	CC(O)c1ccc2c(c1)OCCOCCN(C)CCOCCO2
651905	MUV_852_D_1062	CC1(C)CC(C2N3CC4(C)CN2CC(C)(C3)C4=O)CCO1
651910	MUV_852_D_1063	Cc1nnc(NC(=O)Cc2cccs2)s1
651911	MUV_852_D_1064	COc1cccc(-c2csc3nnc(SCC(=O)c4ccc(NC(C)=O)cc4)n23)c1
651915	MUV_852_D_1065	CS(=O)(=O)N1CCc2cc(-c3csc(NCC4CCCO4)n3)ccc21
651944	MUV_852_D_1066	COc1ccc(S(=O)(=O)N2CCN(Cc3ccc(Cl)cc3)CC2)cc1
651957	MUV_852_D_1067	CC(=O)OCCn1c(Br)nc2c1c(=O)[nH]c(=O)n2C
652000	MUV_852_D_1068	CC(C)C(c1nnnn1Cc1ccc2c(c1)OCO2)N1CCN(c2ccccc2)CC1
652003	MUV_852_D_1069	O=S(=O)(Nc1nccs1)c1ccc2c(c1)OCCO2
652007	MUV_852_D_1070	COc1ccc2[nH]c(=O)c(CN(Cc3cccs3)Cc3nnnn3C(C)(C)C)cc2c1
652032	MUV_852_D_1071	CCOc1ccc2nc(NCCCNS(=O)(=O)c3ccccc3)c(C#N)cc2c1
652041	MUV_852_D_1072	Cc1cc(NS(=O)(=O)c2ccc(NC(=O)CCCOc3ccc(C)cc3)cc2)no1
652042	MUV_852_D_1073	O.O=C(OCC1OC2C(Oc3nc(=O)ccn32)C1O)c1ccccc1
652056	MUV_852_D_1074	CS(=O)(=O)N1CCN(CC2CC3C=CC2C3)CC1.O=C(O)C(=O)O
652084	MUV_852_D_1075	CC1Oc2ccccc2N(CC(=O)c2ccccc2)C1=O
652086	MUV_852_D_1076	O=C(c1ccco1)N1CCN(S(=O)(=O)c2ccc3c(c2)OCCO3)CC1
652092	MUV_852_D_1077	COc1cccc(CN(C(=O)c2cc3ccccc3oc2=O)C2CC2)c1
652109	MUV_852_D_1078	Cc1cc(NC(=O)c2ccc(Cl)cc2)no1
652141	MUV_852_D_1079	Cc1cc(N2CCC(C(=O)NCC3CC3)CC2)nc(-c2ccccc2)n1
652147	MUV_852_D_1080	CCCCOc1ccc(-c2nnn(C(C)C(=O)OCC)n2)cc1
652153	MUV_852_D_1081	N#CCSc1nc2c(c(C3CC=CCC3)c1C#N)CCC2
652198	MUV_852_D_1082	COCCN(C(=O)C(C)C)c1nnc(-c2cccc(C)c2)s1
652202	MUV_852_D_1083	Cc1ccc(C(=O)Nc2ccccc2N2CCN(C(=O)C(C)C)CC2)cc1C
652225	MUV_852_D_1084	COc1cccc(C2CC(=O)Nc3cc(OC)c(OC)cc32)c1OC
652246	MUV_852_D_1085	COc1cc(CO)cc(Br)c1OCC(=O)N1CCCCC1
652249	MUV_852_D_1086	CN(C(=O)c1ccncc1)c1nnc(-c2cnccn2)s1
652252	MUV_852_D_1087	COC(=O)c1cc2c(C)nn(-c3ccccc3)c2s1
652266	MUV_852_D_1088	COc1ccc2[nH]c(=O)c(CN(Cc3nnnn3CC3CCCO3)Cc3ccccc3OC)cc2c1
652271	MUV_852_D_1089	CCc1ccccc1N=C1SCC(=O)N1C
652285	MUV_852_D_1090	CCOc1ccc(NC(=O)C2CC(=O)N(C)C(=Nc3ccc4c(c3)OCO4)S2)cc1
652307	MUV_852_D_1091	O=C(CNC(=O)c1cccs1)OCC(=O)c1cccs1
652320	MUV_852_D_1092	CC(C)(C)n1nnnc1C(c1ccc(C#N)cc1)N1CCCC2(CCCCC2)C1
652332	MUV_852_D_1093	Cc1sc2nc(CN(Cc3cccs3)C(=O)C3CC3)[nH]c(=O)c2c1C
652344	MUV_852_D_1094	CCCC(C(=O)NCC1CCCO1)N(Cc1ccco1)C(=O)CNS(=O)(=O)c1ccccc1
652348	MUV_852_D_1095	COc1ccccc1NC(=O)CSc1nnc(Cn2cnc3ccccc32)n1C
652349	MUV_852_D_1096	CC1=C(C)C(=O)N(c2ccccn2)C1=O
652352	MUV_852_D_1097	Cc1sc2c(c1C)C(c1cccs1)=NCC(=O)N2CC(=O)NCc1cccs1
652362	MUV_852_D_1098	O=C(CC1C(=O)OCN1C(=O)OCc1ccccc1)OCC(=O)c1ccccc1
652377	MUV_852_D_1099	COc1ccc(-c2cc3nc(C)cc(NCCO)n3n2)cc1
652386	MUV_852_D_1100	COc1ccc(-c2nc(N)n[nH]2)cc1OC
652393	MUV_852_D_1101	Cc1cc(C)n(-c2cc(N3CCOCC3)nc(-c3ccccc3)n2)n1
652399	MUV_852_D_1102	CC(C)Oc1ccc(C(=O)N2CCCC2C(=O)O)cc1
652454	MUV_852_D_1103	Cn1c(SCC(=O)N2CCCc3ccccc32)nnc1-c1ccco1
652455	MUV_852_D_1104	Cc1nonc1N(C)S(=O)(=O)c1ccc(C)cc1
652470	MUV_852_D_1105	CN(C)c1cccc(-c2nnc(SCCCC#N)o2)c1
652471	MUV_852_D_1106	COc1ccccc1-c1nc(-c2ccncc2)no1
652479	MUV_852_D_1107	Cn1c(CNc2cccc(Cl)c2)nnc1SCC(=O)OC1CCCCC1
652486	MUV_852_D_1108	Cc1ccc(C(C)C)c(OCC(=O)N2CCOCC2)c1
652487	MUV_852_D_1109	c1ccc(OCCCn2nnc(-c3cccnc3)n2)cc1
652497	MUV_852_D_1110	Cc1cccc(C)c1NC(=O)C1CCCNC1
652500	MUV_852_D_1111	Cc1ccc(-c2nnc(COc3cccc(-n4cnnn4)c3)o2)cc1
652507	MUV_852_D_1112	CCc1nc(N)c(C#N)c(-c2ccc(OC)c(OC)c2)c1C
652532	MUV_852_D_1113	Cc1ccc2nc(NC(=O)COC(=O)c3ccco3)sc2c1
652534	MUV_852_D_1114	Cc1cc2ncn(C(=O)N3CCCCC3)c2cc1C
652537	MUV_852_D_1115	COCCCNC(=O)C1CCN(C(=O)Nc2ccc(Cl)cc2)CC1
652548	MUV_852_D_1116	CCN(CC)S(=O)(=O)c1cccc(C(=O)Nc2ccc(Cl)cn2)c1
652552	MUV_852_D_1117	CCCCOC(=O)CN1C(=O)c2ccc(C(=O)OCCCC)cc2C1=O
652566	MUV_852_D_1118	COc1ccc(N2CCN(CC(=O)N3CCC(C)CC3)CC2)cc1
652579	MUV_852_D_1119	CCCn1c(SCC(=O)Nc2ccccc2-c2ccccc2)nnc1-c1ccoc1C
652614	MUV_852_D_1120	c1coc(-c2nnc(-c3cccs3)o2)c1
652615	MUV_852_D_1121	COc1ccc(Cl)cc1S(=O)(=O)n1nnc2ccccc21
652617	MUV_852_D_1122	CCOc1ccccc1C1C(C(=O)OC)=C(N)OC2=C1C(=O)CCC2
652622	MUV_852_D_1123	CC(=O)Nc1cc2nn(-c3ccccc3)nc2cc1Cl
652667	MUV_852_D_1124	CC(=O)c1sc2nc(=O)c(C)nn2c1C
652674	MUV_852_D_1125	CCn1c(COc2ccccc2OC)nnc1SCC#N
652680	MUV_852_D_1126	COc1ccccc1NC(=O)CN1CCC(n2nnc3cc(F)ccc32)CC1
652687	MUV_852_D_1127	Nc1cc(N)nc(SCC(=O)N2CCCCC2)n1
652690	MUV_852_D_1128	Cn1cnnc1SCC(=O)N(Cc1ccc2c(c1)OCO2)C1(C(=O)NC2CCCCC2)CCCC1
652695	MUV_852_D_1129	COc1ccc(-c2nnn(CC(=O)Nc3sc4c(c3C#N)CCCC4)n2)cc1
652709	MUV_852_D_1130	CCNc1cc(=O)n(C)c(=O)n1C
652711	MUV_852_D_1131	COC(=O)c1c(C)c(C(=O)N2CCCCC2)sc1NC(=O)Cc1cccs1
652721	MUV_852_D_1132	Cc1cc(C)nc(SCc2nnc(SCC(=O)N3CCCc4ccccc43)o2)n1
652726	MUV_852_D_1133	CCC(=O)Nc1nnc(CSCc2ccccc2)s1
652739	MUV_852_D_1134	CCc1ccc(CCC(=O)Nc2nccs2)o1
652763	MUV_852_D_1135	[Cl-].Cc1cc(=O)c2n(Cc3ccc(Cl)cc3)nc[n+]2[nH]1
652796	MUV_852_D_1136	COCCN1CC(=O)N(c2cccc(C)c2C)C(c2ccc(Cl)cc2)C1=O
652836	MUV_852_D_1137	O=C(NCN1CCc2ccccc2C1)c1ccccc1
652853	MUV_852_D_1138	Cc1ccc(C(C(=O)NC2CCCCC2)N(Cc2cccnc2)C(=O)C2COc3ccccc3O2)o1
652855	MUV_852_D_1139	CCOc1ccccc1N(C(=O)c1snc(C(N)=O)c1N)C(C(=O)NCCC(C)C)c1ccco1
652869	MUV_852_D_1140	N#CC1=C(N)C2=C(N3CCCCC3)CCCC2C1(C#N)C#N
652874	MUV_852_D_1141	COc1ccc(S(=O)(=O)NCCCN2CCOCC2)c2ccccc12
652876	MUV_852_D_1142	COc1ccc(C(=O)C2CCN(C(=O)c3ccco3)CC2)cc1
652883	MUV_852_D_1143	CCOc1nc(-c2ccc(C)cc2)ccc1-c1noc(COC)n1
652899	MUV_852_D_1144	O=C(O)C(=O)O.O=C(c1cccc(Cl)c1)N1CCN(Cc2ccncc2)CC1
652915	MUV_852_D_1145	c1ccc(Cn2nnc3c2nc(C2CC2)nc3Nc2ccc3c(c2)OCO3)cc1
652936	MUV_852_D_1146	CC(c1ccccc1)n1cc(C(=O)NCc2cccnc2)nn1
652979	MUV_852_D_1147	COC(=O)c1ccc(CN2CCN(Cc3ccc(C(=O)OC)o3)CC2)o1
652995	MUV_852_D_1148	O=C(COc1ccccc1)N1CCN(c2ncnc3c2cnn3-c2ccccc2)CC1
653026	MUV_852_D_1149	O=C(CC(=O)NCc1cccnc1)NCc1cccnc1
653040	MUV_852_D_1150	O=S(=O)(NCc1ccccc1)c1ccc(S(=O)(=O)N2CCCCC2)cc1
653058	MUV_852_D_1151	CCOc1cc(C2Nc3ccccc3C(=O)N2c2ccccc2)ccc1O
653078	MUV_852_D_1152	CN(C(=O)c1cccc(C#N)c1)c1nnc(C2CCCO2)s1
653079	MUV_852_D_1153	O=C(O)C1CC(=O)N(CCc2c[nH]c3ccccc23)C1
653087	MUV_852_D_1154	Cc1ccc(S(=O)(=O)N2c3ccccc3NC(=O)C2CC(=O)Nc2ccccc2)cc1
653095	MUV_852_D_1155	Cc1ccc(C(C(=O)NC2CCCC2)N(Cc2cccs2)C(=O)CNC(=O)c2cccs2)o1
653142	MUV_852_D_1156	CC(=O)N(CN1C(=O)c2ccccc2C1=O)c1ccccc1
653150	MUV_852_D_1157	CC(=O)Nc1cccc(NC(=O)CSc2ncc(-c3ccc(Cl)cc3)n2Cc2ccco2)c1
653165	MUV_852_D_1158	CC1(N2CCCCC2)CC2(O)C(=[N+]1[O-])CCCC2=NO
653171	MUV_852_D_1159	O=C(Nc1ccc2c(c1)C(=O)OC2)C1CCCCC1
653172	MUV_852_D_1160	CCOC(=O)c1nnc2cc(-c3ccc(Br)cc3)nn2c1C
653194	MUV_852_D_1161	Cc1cccc(C)c1NC(=O)COC(=O)c1nonc1N
653197	MUV_852_D_1162	CC(C)(C)NC(=O)CSc1nncn1NCc1ccccc1
653207	MUV_852_D_1163	CCC(=O)Nc1cccc(NC(=O)c2cccnc2)c1
653210	MUV_852_D_1164	O=C(c1cccs1)N1CCC(c2nc3ccccc3s2)CC1
653229	MUV_852_D_1165	N#Cc1cccc(-n2nnnc2-c2ccc3c(c2)OCO3)c1
653266	MUV_852_D_1166	COC(=O)Cn1cc(C(=O)c2ccco2)c2ccccc21
653272	MUV_852_D_1167	CC(C)C(C(=O)NCc1ccco1)N(C(=O)CNS(=O)(=O)c1ccccc1)C1CCCC1
653281	MUV_852_D_1168	Cn1c(-n2ccnc2)nc2c1c(=O)n(C)c(=O)n2C
653318	MUV_852_D_1169	COCc1nc(-c2ccc(-c3ccc(C)cc3)nc2OC)no1
653328	MUV_852_D_1170	O=C(CNC1CCCCCC1)Nc1ccc(S(=O)(=O)NC2CC2)cc1
653347	MUV_852_D_1171	Cc1cc2c(s1)=NC(=O)CNC=2c1cccs1
653348	MUV_852_D_1172	COc1cccc(-n2c(SCC(N)=O)nnc2-c2ccncc2)c1
653392	MUV_852_D_1173	CCn1nnc(NC(=O)c2ccc(C(C)(C)C)cc2)n1
653393	MUV_852_D_1174	COc1ccc(C)cc1N(C(=O)CNC(=O)c1ccco1)C(C(=O)NC1CCCC1)c1cccnc1
653396	MUV_852_D_1175	CCN(CC)c1ccc(C2C(C(=O)OC)=C(C)NC(C)=C2C(=O)OC)cc1
653399	MUV_852_D_1176	CCN1C(=O)CC(C(=O)Nc2ccc(C(=O)O)cc2)SC1=Nc1ccccc1OC
653401	MUV_852_D_1177	CCn1c(SCC(=O)Nc2nc(C)c(C)s2)nnc1-c1cccnc1
653422	MUV_852_D_1178	O=C(COCc1nc(=O)c2ccccc2[nH]1)NC1CCCC1
653434	MUV_852_D_1179	CC1(C)CC(=O)C=C(Nc2ccccc2NC(=O)c2cnccn2)C1
653435	MUV_852_D_1180	CCC(C)(C)NC(=O)C1CCN(c2nc(C)cc(C)n2)CC1
653438	MUV_852_D_1181	COc1ccc2sc(NC(=O)CC(C)C)nc2c1
653442	MUV_852_D_1182	Cc1nnc(NC(=O)C2CCN(c3cnccn3)CC2)s1
653443	MUV_852_D_1183	COC(=O)c1oc2ccc(Br)cc2c1-n1cccc1
653444	MUV_852_D_1184	C=CCn1c(SCc2ccc(Cl)cc2)nc2c1c(=O)[nH]c(=O)n2C
653447	MUV_852_D_1185	COc1ccc(OC)c(C(c2nnnn2C2CCCC2)N2CCc3ccccc3C2)c1
653449	MUV_852_D_1186	Cc1c(C#N)c(NC(=O)c2cccs2)sc1C(=O)N1CCCC1
653458	MUV_852_D_1187	Cc1ccc(C(=O)N2Cc3ccccc3CC2C(=O)O)cc1
653490	MUV_852_D_1188	COc1ccc(Cn2cccc(NC(=O)Nc3ccc(C#N)cc3)c2=O)cc1
653528	MUV_852_D_1189	O=C(CN(Cc1ccco1)C(=O)CNS(=O)(=O)c1ccccc1)NC1CCCCC1
653530	MUV_852_D_1190	O=C(CN(Cc1ccccc1)C(=O)c1ccc2c(c1)OCCO2)NCc1ccc2c(c1)OCO2
653551	MUV_852_D_1191	C=C(C)Cn1c(SCC)nc2ccccc2c1=O
653554	MUV_852_D_1192	Cc1sc2nc(SCC(=O)NCc3ccco3)n(-c3ccccc3)c(=O)c2c1C
653580	MUV_852_D_1193	O=c1c(=Cc2ccc(CNS(=O)(=O)c3ccccc3)o2)sc2n1CCN=2
653594	MUV_852_D_1194	Cc1ccc(NC(=O)COC(=O)c2ccn(C)n2)cc1
653597	MUV_852_D_1195	CCCCn1c(SCC(=O)Nc2cc(C)on2)nnc1-c1cccnc1
653601	MUV_852_D_1196	COc1ccccc1CN(CC(=O)NCc1ccco1)C(=O)CNS(=O)(=O)c1ccccc1
653608	MUV_852_D_1197	CCCc1[nH][nH]c(=O)c1C(c1cccc(Cl)c1)C(C#N)C#N
653643	MUV_852_D_1198	Cc1ccc(C(=O)Nc2nnn(C)n2)cc1
653645	MUV_852_D_1199	Clc1ccc2nc(SCc3nnc(-c4ccccc4)o3)[nH]c2c1
653648	MUV_852_D_1200	CC(=O)c1c(C)nn(CCC(=O)O)c1C
653689	MUV_852_D_1201	Cc1cc(C2C(=O)CC(=O)CC2c2ccccc2)on1
653746	MUV_852_D_1202	O=C(N1CCOCC1)C12CC3CC(CC(C3)CC1)C2
653774	MUV_852_D_1203	COc1ccc(Cl)cc1NC(=O)COc1cccc(-n2cnnn2)c1
653809	MUV_852_D_1204	CCC(C)(C)n1nnnc1C(c1ccc2ncccc2c1)N1CCN2CCCC2C1
653814	MUV_852_D_1205	Cc1cc(C)nc(N2CCC(C(=O)NCc3ccco3)CC2)n1
653819	MUV_852_D_1206	O=C(O)c1ccc2c(c1)nnn2C1CCCCC1
653829	MUV_852_D_1207	CCC(C)(C)n1nnnc1C(c1cccs1)N1CCc2ccccc21
653830	MUV_852_D_1208	Cc1ccc(C(=O)CSc2nnc(-c3ccccc3N)n2C)cc1
653837	MUV_852_D_1209	Cc1ccc(-n2ncc3c2ncn(Cc2ccccn2)c3=O)cc1C
653840	MUV_852_D_1210	Cc1cc(N2CCN(C(=O)c3ccco3)CC2)nc(-c2ccccc2)n1
653842	MUV_852_D_1211	CC(=O)c1cccc(NC(=O)N2CCCC2C(=O)NCc2ccc(F)cc2)c1
653852	MUV_852_D_1212	CCn1c(SCc2ccccc2)nnc1-c1ccc(S(=O)(=O)N2CCCCC2)cc1
653866	MUV_852_D_1213	CN1CCN(C2=C(Cl)C(=O)N(CCc3ccccc3)C2=O)CC1
653867	MUV_852_D_1214	O=C(Nc1ccc(C(=O)N2CCOCC2)cc1)c1cccs1
653900	MUV_852_D_1215	CCn1nnnc1SCC(=O)c1cc(OC)ccc1OC
653903	MUV_852_D_1216	O=C(Nc1ccc(NC(=O)C2CC2)nc1)c1ccncc1
653906	MUV_852_D_1217	Cc1nnc(NC(=O)C2CCN(c3nc(C)cc(C)n3)CC2)s1
653908	MUV_852_D_1218	CC(=O)Nc1ccc(C(=O)CSc2nnc(Cn3nnc4ccccc43)n2C)cc1
653924	MUV_852_D_1219	COc1ccccc1OCCCn1c2cc(C)ccc2oc1=O
653928	MUV_852_D_1220	CC1CCN(S(=O)(=O)c2cccc(C(=O)NCc3cccs3)c2)CC1
653931	MUV_852_D_1221	CCOc1cc(C)c(S(=O)(=O)Nc2ccc(Cl)cn2)cc1C
653933	MUV_852_D_1222	CN1CCN(C2=C(Cl)C(=O)N(Cc3ccccc3)C2=O)CC1
653934	MUV_852_D_1223	COc1ccc(-n2nnnc2SCC(=O)Nc2cccc(NC(C)=O)c2)cc1OC
653935	MUV_852_D_1224	Nc1nonc1N1CCCCC1
653943	MUV_852_D_1225	COc1ccc(Cl)cc1NC(=O)CN1CCC(n2nnc3cc(C)ccc32)CC1
653944	MUV_852_D_1226	O=C(Cn1nnc(-c2ccc(Cl)cc2)n1)NC1CCN(Cc2ccccc2)CC1
653956	MUV_852_D_1227	COc1ccc2c(c1)-c1nc(NC(=O)c3ccco3)sc1CC2
653959	MUV_852_D_1228	COCCCn1c(=N)c(C(=O)NCC2CCCO2)cc2c1nc1c(C)cccn1c2=O
653973	MUV_852_D_1229	Cn1c(Cn2nnc3ccccc32)nnc1SCC(N)=O
653974	MUV_852_D_1230	COc1ccccc1N1CCN(C(c2nnnn2C(C)C)c2ccc(C)cc2)CC1
653992	MUV_852_D_1231	O=C(O)C1(CCC(=O)NCc2ccccc2)CCC(=O)NC1
654022	MUV_852_D_1232	O=C(NCCN1CCOCC1)c1ccncc1
654028	MUV_852_D_1233	CCC(C)C(=O)Nc1nnc(-c2cccs2)s1
654045	MUV_852_D_1234	O=C(CNC(=O)c1ccco1)N(c1cccnc1)C(C(=O)NCc1ccco1)c1ccccc1
654046	MUV_852_D_1235	COc1ccc(N2CC(C(=O)OCC(=O)c3cccc(OC)c3)CC2=O)cc1
654064	MUV_852_D_1236	COc1cccc(OC)c1NC(=O)Cc1nn(C)c(=O)c2ccccc12
654067	MUV_852_D_1237	Cn1c2nc(Sc3nc4ccccc4[nH]3)n(CCc3ccccc3)c2c(=O)[nH]c1=O
654099	MUV_852_D_1238	NC(=O)CSc1nnc(-c2cccnc2)n1CCc1ccccc1
654117	MUV_852_D_1239	O=C(CN(Cc1ccco1)C(=O)Cn1nnc(-c2ccc(F)cc2)n1)NC1CCCC1
654154	MUV_852_D_1240	O=C(Nc1ccc2c(c1)CCC2)C1CCN(c2c3c(nc4ncnn42)CCC3)CC1
654172	MUV_852_D_1241	CCSc1nnc(-c2ccc(S(=O)(=O)N3CCCC3)cc2)n1C
654181	MUV_852_D_1242	O=C(CCc1ccc(NC(=O)c2ncn[nH]2)cc1)N1CCCC1
654186	MUV_852_D_1243	CCCCOc1ccc(NC(=O)c2cnc(C)cn2)cc1
654189	MUV_852_D_1244	O=C1N(CCCCN2c3ccccc3C3(OCCO3)C2=O)c2ccccc2C12OCCO2
654216	MUV_852_D_1245	COc1ccc(NCc2nnc(SCC(=O)Nc3cc(C)cc(C)c3)o2)cc1
654230	MUV_852_D_1246	COCCSc1ccccc1C(=O)Nc1nncs1
654242	MUV_852_D_1247	NC(=O)C1CCN(C(=O)CSCc2ccccc2Cl)CC1
654258	MUV_852_D_1248	N#Cc1ccccc1Cn1cc(C(=O)C2CC2)c2ccccc21
654269	MUV_852_D_1249	O=C(O)C(=O)O.O=C(CNCC1CCCO1)N1CCCc2ccccc21
654302	MUV_852_D_1250	COC(=O)c1ccc(Nc2cc(C)nc3ncnn32)cc1
654316	MUV_852_D_1251	Cn1c(C(=O)Nc2ccc3c(c2)OCCO3)cc2sccc21
654317	MUV_852_D_1252	O=C(O)c1ccccc1C(=O)NCc1cccnc1
654326	MUV_852_D_1253	CC(=O)Nc1ccc(C(=O)Nc2cccnc2)cc1
654328	MUV_852_D_1254	O=C1CCCC(=O)C1=CNc1ccc2c(c1)oc1ccccc12
654332	MUV_852_D_1255	Cn1c(=O)oc2cc(S(=O)(=O)Nc3cccc(C(=O)O)c3)ccc21
654334	MUV_852_D_1256	CC(C)N(C(=O)N1CCC(c2nc(-c3ccncc3)no2)CC1)C(C)C
654352	MUV_852_D_1257	CCC(=O)Nc1cc2nn(-c3ccc(OC)cc3)nc2cc1C
654353	MUV_852_D_1258	COc1ccc(NC(=O)NC2(C(=O)N3CCCCCC3)CCCCC2)cc1
654357	MUV_852_D_1259	CC(C)C(OC(=O)c1cccs1)C(=O)NCc1cccs1
654362	MUV_852_D_1260	CCOc1ccc(C(=O)Nc2nnn(CC)n2)cc1
654404	MUV_852_D_1261	CCOc1ccccc1NC(=O)COc1cccc(-n2cnnn2)c1
654411	MUV_852_D_1262	CCN(CC)CCCN(Cc1cc2cc(OC)ccc2[nH]c1=O)C(=O)Nc1ccc(F)cc1
654419	MUV_852_D_1263	O=C(CSc1nnc(-c2ccncc2)n1C1CCCCC1)Nc1ccccc1
654429	MUV_852_D_1264	COc1cccc(-c2ccc(=O)n(CC(=O)Nc3cc4c(cc3NC(C)=O)OCCO4)n2)c1
654438	MUV_852_D_1265	Cc1sc2nc(SCC(=O)N3CCCCC3)[nH]c(=O)c2c1C
654441	MUV_852_D_1266	CC(C)(C)NC(=O)c1ccc2nccnc2c1
654446	MUV_852_D_1267	Cc1cccc(C)c1NC(=O)CSc1nnnn1C
654462	MUV_852_D_1268	Cc1cccc(NC(=O)C2CCN(c3nccc(C)n3)CC2)c1
654468	MUV_852_D_1269	O=C(NCc1cccs1)C1CC(=O)N(c2ccccc2)C1
654483	MUV_852_D_1270	CC(=O)c1ccc(S(=O)(=O)N(Cc2cc3cc4c(cc3[nH]c2=O)OCCO4)CC2CCCO2)cc1
654494	MUV_852_D_1271	CCOc1ccc(OCCSc2nnnn2C2CCCCC2)cc1
654497	MUV_852_D_1272	O=C(CCNC(=O)OCc1ccccc1)N1CCNC1=O
654526	MUV_852_D_1273	O=C(CSc1nnc(-c2ccc(S(=O)(=O)N3CCCC3)cc2)n1CC1CCCO1)NC1CC1
654547	MUV_852_D_1274	O=C(CSc1nnc(-c2cccnc2)n1Cc1ccco1)NCc1ccc2c(c1)OCO2
654555	MUV_852_D_1275	COc1ccc(CN(C(=O)c2ccco2)c2ccc(Br)cc2)cc1OC
654559	MUV_852_D_1276	CC(C)(C)NC(=O)C(c1ccccc1)N(Cc1ccco1)C(=O)c1csnn1
654565	MUV_852_D_1277	CCCN1C2CCCC1CC(NC(C)=O)C2
654590	MUV_852_D_1278	COc1ccc(CNc2ccc(-c3ccc(OC)cc3)nn2)cc1
654606	MUV_852_D_1279	CCCCNC(=O)Cn1c(=O)onc1-c1ccc(OC)cc1
654608	MUV_852_D_1280	Cc1ccc(NCc2nnc(SCC(=O)OC3CCCCC3)o2)c(C)c1
654617	MUV_852_D_1281	O=C(CSc1nnc(COc2ccc(Cl)cc2)o1)OC1CCCCC1
654624	MUV_852_D_1282	CCCCOc1ccc(-c2nnn(C(C)(C)C(=O)OC)n2)cc1
654628	MUV_852_D_1283	O=c1cnc2ccccc2n1CC1CCCCC1
654629	MUV_852_D_1284	COC(=O)C1C(c2ccccc2)C(C(=O)N2CCN(C)CC2)C1c1ccccc1
654638	MUV_852_D_1285	O=C(CSc1nnnn1C1CCCC1)Nc1cccc(NC(=O)c2ccco2)c1
654655	MUV_852_D_1286	Cc1cc(=O)oc2n[nH]c(-c3ccccc3)c21
654665	MUV_852_D_1287	CCOC(=O)CN1C(=O)NC2NC(=O)NC21
654700	MUV_852_D_1288	COc1ccc(OC)c(C(=O)CSc2nnc(-c3cccs3)o2)c1
654721	MUV_852_D_1289	Cc1ccc2c(c1)cc(CN(Cc1ccco1)C(=O)COc1ccccc1)c1nnnn12
654769	MUV_852_D_1290	CCC(c1nnnn1C1CCCC1)N(Cc1cccs1)Cc1cc2cc(C)ccc2[nH]c1=O
654797	MUV_852_D_1291	CC(OC(=O)C1CCCO1)C(=O)NC1CCCC1
654800	MUV_852_D_1292	CC(C)(C)NC(=O)C(c1ccccc1F)N(Cc1ccco1)C(=O)c1csnn1
654804	MUV_852_D_1293	CCN(CC)C(=O)CSc1nnc(-c2cccs2)n1Cc1ccco1
654809	MUV_852_D_1294	CC1CCN(c2ccc(C(=O)O)cc2)CC1
654826	MUV_852_D_1295	Cc1ccc(NC2=NCC(=O)N2Cc2ccc3c(c2)OCO3)cc1
654863	MUV_852_D_1296	O=C(CN(Cc1cccs1)C(=O)CSc1nnc(COc2ccccc2)o1)NC1CCCC1
654875	MUV_852_D_1297	CCCn1c(SCc2ccc(Cl)cc2)nc2c1c(=O)[nH]c(=O)n2C
654876	MUV_852_D_1298	O=C(O)Cn1c(CC(=O)N2CCCC2)nc2ccccc21
654900	MUV_852_D_1299	O=C(c1ccccc1F)N1CCN(S(=O)(=O)c2ccc(S(=O)(=O)N3CCCCC3)cc2)CC1
654914	MUV_852_D_1300	CCCOc1ccc(C(=O)Nc2ccc(N3CCN(C(C)=O)CC3)cc2)cc1
654922	MUV_852_D_1301	COC(=O)c1ccccc1S(=O)(=O)N1CCC(c2nc3ccccc3o2)CC1
654925	MUV_852_D_1302	c1ccc(-c2noc(COc3ccc4c(c3)OCO4)n2)cc1
654939	MUV_852_D_1303	Cc1ccc(CC2CC(=O)N(c3ccncc3)C2=O)cc1
654993	MUV_852_D_1304	Cn1c(CSc2ncccn2)nnc1SCC(=O)N1CCCc2ccccc21
655003	MUV_852_D_1305	Cc1onc(-c2ccccc2)c1C(=O)Nc1cccnc1
655010	MUV_852_D_1306	COc1cc(N)cc(NC(=O)c2ccncc2)c1
655013	MUV_852_D_1307	Cc1cc(NC(=O)CSc2ncn(-c3ccccc3)n2)no1
655017	MUV_852_D_1308	O=C(CN(C(=O)CNS(=O)(=O)c1ccccc1)c1ccc2c(c1)OCCO2)NC1CCCCC1
655020	MUV_852_D_1309	C=CCOc1ccc(CNc2nn[nH]n2)cc1
655029	MUV_852_D_1310	Cc1ccc(-c2cc(-c3ccc4c(c3)OCO4)c(C#N)c(N)n2)o1
655038	MUV_852_D_1311	CCN(CC)S(=O)(=O)c1csc(C(=O)NC2CCCCC2)c1
655049	MUV_852_D_1312	Cc1cc2cc(CN(C(=O)C3CC3)C3CCCC3)c3nnnn3c2cc1C
655055	MUV_852_D_1313	c1ccc(OCCCn2nnc(-c3ccncc3)n2)cc1
655056	MUV_852_D_1314	O=C(CSc1nnc(-c2cccs2)o1)OCc1ccccc1
655075	MUV_852_D_1315	CCOc1ccc(N2CC(C(=O)Nc3ccccc3F)CC2=O)cc1
655077	MUV_852_D_1316	CCOC(=O)Cc1c(C)nc2c(-c3ccccc3)c[nH]n2c1=O
655078	MUV_852_D_1317	COC(=O)c1cccc(NC(=O)c2ccc(S(=O)(=O)N3CCN(C)CC3)cc2)c1
655121	MUV_852_D_1318	Cn1c(SCC(N)=O)nnc1C1CCN(C(=O)NC2CCCCC2)CC1
655127	MUV_852_D_1319	Cc1cc(C)n(-c2nc(NC(C)C)nc(NC(C)C)n2)n1
655142	MUV_852_D_1320	CCCC(=O)Nc1ccccc1N1CCN(C(=O)c2ccccc2)CC1
655144	MUV_852_D_1321	CCOC(=O)CSc1ncnc2c1cnn2-c1ccc(C)cc1
655158	MUV_852_D_1322	CCC(=O)N(Cc1cc2cc(C)c(C)cc2[nH]c1=O)C1CCCCC1
655162	MUV_852_D_1323	COc1cc(OC)cc(C(=O)Nc2cc(NC(=O)c3ccco3)ccc2OC)c1
655185	MUV_852_D_1324	CCS(=O)(=O)N1CCN(c2nc(-c3ccccc3)cs2)CC1
655203	MUV_852_D_1325	COc1cc(Cl)cc(NC(=O)CCN2CCN(C)CC2)c1
655204	MUV_852_D_1326	Cc1ccc(-c2nnn(CC(=O)N(c3ccccc3)C(C(=O)NC3CCCC3)c3ccco3)n2)o1
655220	MUV_852_D_1327	O=C(c1cnn2c1nc(-c1ccccc1)cc2C(F)F)N1CCSCC1
655278	MUV_852_D_1328	Oc1ccc(CNc2ccccc2F)c2cccnc12
655282	MUV_852_D_1329	O=C(NCc1ccccc1)N(Cc1nc(=O)c2ccccc2[nH]1)C1CCCC1
655305	MUV_852_D_1330	COc1cccc(OC)c1C(=O)N1CCN(c2c(Cc3ccccc3)c(C)nc3ncnn32)CC1
655311	MUV_852_D_1331	CCOC(=O)c1cc(CNC(=O)c2c(C)oc3c2CCCC3)c(C)o1
655321	MUV_852_D_1332	Cc1ccccc1OCCCC(=O)Nc1nccs1
655324	MUV_852_D_1333	COc1ccc2nc(NC(=O)CSC3=NCCS3)sc2c1
655369	MUV_852_D_1334	COc1cccc(CNC(=O)C2CCN(c3cnccn3)CC2)c1
655371	MUV_852_D_1335	COCCNC(=O)C(c1ccc(Cl)cc1)N(C(=O)CCC(=O)Nc1ccccn1)C1CCCC1
655384	MUV_852_D_1336	CCC(C)N(C(=O)Cn1nnc2ccccc21)C(C(=O)NCc1ccco1)c1cccc(OC)c1
655385	MUV_852_D_1337	O=C(CCCCCN1C(=O)c2ccccc2C1=O)Nc1nccs1
655399	MUV_852_D_1338	Cc1cccc(N(C(=O)CCC(=O)Nc2ccccn2)C(C(=O)NC(C)C)c2ccc(O)cc2)c1
655421	MUV_852_D_1339	CCOc1ccc(-c2nnc(-c3cccnc3)o2)cc1OCC
655437	MUV_852_D_1340	COc1ccc2cc(C(c3nnnn3C(C)(C)C)N3CCSCC3)c(=O)[nH]c2c1
655443	MUV_852_D_1341	Cc1oc2cc3c(cc2c1C(=O)N1CCCCC1)oc(C)c3C(=O)N1CCCCC1
655460	MUV_852_D_1342	O=C(Nc1ccc(NC(=O)C2CCCCC2)cn1)c1ccco1
655503	MUV_852_D_1343	CCn1c(O)c(-c2ccccc2)c(=O)c2ccccc21
655519	MUV_852_D_1344	Cc1ccccc1C(=O)NCc1ccncc1
655524	MUV_852_D_1345	O=C(OC(C(=O)NCC1CCCO1)c1ccc(F)cc1)c1ccco1
655534	MUV_852_D_1346	O=C(Nc1ccccc1N1CCCC1)c1ccco1
655555	MUV_852_D_1347	Cc1cccc2cc(C(c3nnnn3C(C)(C)C)N3CCN(C(=O)c4ccco4)CC3)c(=O)[nH]c12
655557	MUV_852_D_1348	Cc1cc(C)nc(N2CCC(CNC(=O)CCc3ccccc3)CC2)n1
655572	MUV_852_D_1349	Cc1ccc(NCc2nnc(SCC(=O)NCc3ccco3)n2CC2CCCO2)c(C)c1
655583	MUV_852_D_1350	COc1cc(C)c(C(C)C)cc1S(=O)(=O)NCCCn1ccnc1
655585	MUV_852_D_1351	Cc1ccn2cc(C(=O)Nc3ccccc3N3CCOCC3)nc2c1
655604	MUV_852_D_1352	CCC(=O)Nc1ccc(NC(=O)c2ccccn2)cn1
655619	MUV_852_D_1353	CN(C)c1ccc(C(=O)c2ccccc2C(=O)O)c(O)c1
655621	MUV_852_D_1354	CCn1c(SCC(=O)OC2CCCCC2)nc2ccccc2c1=O
655622	MUV_852_D_1355	COc1ccc(-c2nnn(CC(=O)OC3CCCCC3)n2)cc1OC
655642	MUV_852_D_1356	CCn1c(SCC(=O)NCc2cccs2)nnc1-c1ccco1
655648	MUV_852_D_1357	CCOc1cc(C(=O)Nc2ccc(S(=O)(=O)N3CCOCC3)cc2)cc(OCC)c1OCC
655661	MUV_852_D_1358	Cc1ccc(NC(=O)CS(=O)CC(=O)NC(C)CCc2ccco2)cc1Cl
655663	MUV_852_D_1359	Cc1cc(NC(=O)C2CC2)ncc1NC(=O)C12CC3CC(CC(C3)C1)C2
655667	MUV_852_D_1360	O=C(CCSc1nnc(-c2ccco2)o1)Nc1ccc(Cl)cc1
655670	MUV_852_D_1361	N#Cc1cnc(SCCc2ccccc2)nc1N
655673	MUV_852_D_1362	COc1ccc(C(c2nnnn2Cc2ccccc2)N2CCN(C(=O)c3ccco3)CC2)cc1
655679	MUV_852_D_1363	Cc1ccc(-c2nnn(CC(=O)NCc3ccccc3)n2)c(-n2cnnn2)c1
655685	MUV_852_D_1364	O=C(Nc1ccc(NC(=O)C2CC2)cn1)c1ccccc1Cl
655690	MUV_852_D_1365	CCN(CC)C(=O)c1sc(NC(=O)Cc2cccs2)c(C#N)c1C
655693	MUV_852_D_1366	COc1cccc(C(c2nnnn2CS(=O)(=O)c2ccc(C)cc2)N2CCN(C)CC2)c1OC
655695	MUV_852_D_1367	COC(=O)c1ccccc1NC(=O)CSc1nnc(COc2cccc(OC)c2)n1C
655703	MUV_852_D_1368	COc1ccc(N2CCN(C(=O)CSc3nnnn3-c3ccc4c(c3)OCCO4)CC2)cc1
655762	MUV_852_D_1369	COCc1cc(C)n(CC(=O)Nc2ccccc2C(=O)OC)c(=O)c1C#N
655787	MUV_852_D_1370	Cc1cccc(OCc2nnc(SCC(=O)c3cccs3)n2C)c1C
655799	MUV_852_D_1371	CC(C)C(c1nnnn1Cc1ccc(F)cc1)N1CCN(C2CCCCC2)CC1
655820	MUV_852_D_1372	Cc1ccc(C)c(-n2c(SCC(N)=O)nnc2-c2ccccn2)c1
655823	MUV_852_D_1373	Cc1cc(C)c(C#N)c(SCc2ccccc2C(=O)O)n1
655828	MUV_852_D_1374	O=C(COC(=O)c1cccnc1)N1CCc2ccccc21
655829	MUV_852_D_1375	CCN(CC)c1ccc(C2NC(=O)NC(C)=C2C(=O)Nc2ccccc2)cc1
655832	MUV_852_D_1376	N=c1cc(C2(O)CCCCC2)n2c3ccccc3nc2s1
655869	MUV_852_D_1377	CCOC(=O)c1cc2occc2n1CC(=O)N1CCN(C(=O)c2ccco2)CC1
655905	MUV_852_D_1378	Cc1ccc(-c2nc(C#N)c(NCc3ccco3)o2)cc1
655912	MUV_852_D_1379	Cc1cc(C)c2nc(N3CCCN(C(=O)c4cnccn4)CC3)c(C#N)cc2c1
655924	MUV_852_D_1380	COc1ccc(-c2cc(C(=O)NC(C(=O)O)C(C)C)c(C)o2)cc1OC
655929	MUV_852_D_1381	COc1ccc(CNC(=O)CN(C(=O)c2cc3sccc3n2C)C2CCCC2)cc1
655933	MUV_852_D_1382	O=C(Nc1nc2ccccc2n1CCN1CCCCC1)c1ccco1
655935	MUV_852_D_1383	COCCOC(=O)C1=C(N)OC2=C(C(=O)CC(C)(C)C2)C1c1cccnc1
655936	MUV_852_D_1384	O=C(CN1CCN(c2ccccc2)CC1)Nc1ccc(-n2cnnn2)cc1
655979	MUV_852_D_1385	COc1ccc(CCNS(=O)(=O)c2ccc(C(=O)NCc3ccco3)cc2)cc1OC
655983	MUV_852_D_1386	COCCNc1c(-c2ccc(O)cc2)nc2ccc(Cl)cn21
655989	MUV_852_D_1387	O=C(O)CCc1ccc(-c2ccccc2)n1Cc1ccco1
656026	MUV_852_D_1388	COc1ccc(-n2ncc3c2ncn(CC(=O)N2CCCc4ccccc42)c3=O)cc1
656032	MUV_852_D_1389	CCCC(=O)Nc1cc(C)c(NC(=O)c2ccccn2)cn1
656038	MUV_852_D_1390	N#Cc1cc2ccccc2nc1SCc1ccccn1
656041	MUV_852_D_1391	OC1(c2ccccc2F)CC2CCC(C1)N2CCN1CCOCC1
656043	MUV_852_D_1392	COc1ccc(N2C(=O)c3ccc(NC(C)=O)cc3C2=O)cc1
656055	MUV_852_D_1393	O=C(Oc1cccc2cccnc21)c1cccc(-n2cnnn2)c1
656058	MUV_852_D_1394	COc1cc(NC(=O)Cn2nnc(-c3ccncc3)n2)cc(OC)c1
656059	MUV_852_D_1395	O=C1C(=Nn2cnnc2)c2ccccc2N1Cc1ccccc1
656074	MUV_852_D_1396	Cc1nnc(SCC(=O)Nc2cccc(Cl)c2C)n1-c1ccccc1
656091	MUV_852_D_1397	Cc1cc(SCC(=O)N2CCCC2)nc2ccccc12
656092	MUV_852_D_1398	CCCCNC(=O)CCC(=O)Nc1ncc(-c2ccc(C)cc2)n1C
656115	MUV_852_D_1399	COc1ccccc1NC(=O)C1CCN(c2ncccn2)CC1
656152	MUV_852_D_1400	Cc1cc(C)c2nc(N3CCCC3)c(C#N)cc2c1
656155	MUV_852_D_1401	CC(=O)Nc1ccc(S(=O)(=O)N2CCSC2c2ccccc2Cl)cc1
656165	MUV_852_D_1402	Cc1ccc2[nH]c(=O)c(CN(CCc3ccccc3)C(=O)N3CCOCC3)cc2c1
656187	MUV_852_D_1403	CCc1nnc(NC(=O)C2CCCN(c3nc(C)cc(C)n3)C2)s1
656214	MUV_852_D_1404	O=C(c1ccco1)N1CCN(C(c2nnnn2Cc2cccs2)c2ccccc2F)CC1
656220	MUV_852_D_1405	O=C(Nn1c(Cc2cccs2)nc2ccccc2c1=O)c1cccs1
656226	MUV_852_D_1406	Cn1c2ncn(CC(N)=O)c2c(=O)n(C)c1=O
656234	MUV_852_D_1407	O=c1c2ccccc2nc(CSc2ncnc3nc[nH]c32)n1-c1ccccc1
656237	MUV_852_D_1408	COc1ccccc1-c1ccc(=O)n(CC(=O)NC(C)(C)C)n1
656274	MUV_852_D_1409	Cc1cc(NC(=O)C(C)C)ncc1NC(=O)CCc1ccccc1
656291	MUV_852_D_1410	COc1ccc(CN(Cc2ccncc2)C(=O)CCC(=O)O)cc1
656309	MUV_852_D_1411	COc1cc(CN2CCC(C(=O)N3CCN(c4ccccc4F)CC3)CC2)cc(OC)c1O.O=C(O)C(=O)O
656314	MUV_852_D_1412	CCOC(=O)Cc1c(C)[nH]c(-c2ccccc2)nc1=O
656324	MUV_852_D_1413	CNC(=O)CSc1nnc(-c2cc(C)cc(C)c2)o1
656333	MUV_852_D_1414	Cc1onc(-c2ccccc2Cl)c1C(=O)NCCN1CCOCC1
656347	MUV_852_D_1415	Cc1nc2c3ccccc3oc2c(N2CCOCC2)n1
656351	MUV_852_D_1416	O=C(NC1CCCCNC1=O)c1ccc(Cl)cc1
656353	MUV_852_D_1417	CC1CCC(NC(=O)C2CCN(c3cnccn3)CC2)CC1
656354	MUV_852_D_1418	CCCOc1ccc(C2c3c(nc[nH]c3=O)OC(N)=C2C#N)cc1OC
656358	MUV_852_D_1419	O=C(NC1CCCCC1)C1CCN(c2nccs2)CC1
656367	MUV_852_D_1420	COc1cccc(N(C(C)=O)c2nc(C)cc(C)c2C#N)c1
656369	MUV_852_D_1421	CCCCC(=O)Nc1ccc(NC(=O)C2CC2)cn1
656379	MUV_852_D_1422	CCOC(=O)c1ccc2nc(NC(=O)c3cccs3)sc2c1
656380	MUV_852_D_1423	Cc1sc2nc(CN(C(=O)c3cccs3)C3CCCC3)[nH]c(=O)c2c1C
656385	MUV_852_D_1424	COC(=O)CSc1nc2cc(OC)ccc2cc1C#N
657400	MUV_852_D_1425	CCCCCC1CC(CC#CCN2CCOCC2)C(=O)O1.O=C(O)C(=O)O
657481	MUV_852_D_1426	CCOC(=O)c1ccc(NC(=O)Cn2nnc3ccccc32)cc1
657502	MUV_852_D_1427	O=C1CCCC2=C1C(c1ccccc1)CC(=O)N2c1ccccc1
657564	MUV_852_D_1428	Cc1ccc(N2CCCCn3c4c(nc32)n(C)c(=O)[nH]c4=O)cc1
657568	MUV_852_D_1429	[O-][n+]1onc2c1CCc1c-2nc(-c2ccccc2)n1OCc1ccccc1
657582	MUV_852_D_1430	COC(=O)c1c(N)c(C#N)c2n1CCCCC2
657587	MUV_852_D_1431	Cc1cc2c(nc(Cc3ccccc3)nc2C)o1
657591	MUV_852_D_1432	CC(C)N1CC=C2C(C#N)=C(N)C(C#N)(C#N)C(c3ccccc3)C2C1
657593	MUV_852_D_1433	CCOC(=O)c1cnc(-c2ccccc2)[nH]c1=O
657597	MUV_852_D_1434	CCOC(=O)COc1nc(N(C)C)nc(N(C)C)n1
657598	MUV_852_D_1435	Cc1ccc(C2C3CN(C(C)C)CC=C3C(C#N)=C(N)C2(C#N)C#N)cc1
657608	MUV_852_D_1436	CCOc1ccc(N=C2c3ccccc3N(CN3CCOCC3)C2=O)cc1
657609	MUV_852_D_1437	Cc1cc2nncn2c(Cc2ccccc2)n1
657640	MUV_852_D_1438	Cc1cc(C)n(-c2nc(=O)cc(C)[nH]2)n1
657657	MUV_852_D_1439	CCCCNC(=O)N1CCOCCOCCN(C(=O)NCCCC)CCOCC1
657667	MUV_852_D_1440	CCOC(=O)C(C#N)=C1CCCCCN1C
657680	MUV_852_D_1441	CC(=O)c1ccc(Oc2cc(C)nc(-n3nc(C)cc3C)n2)cc1
657682	MUV_852_D_1442	COc1ccc(-c2n(C)c3c([n+]2[O-])CCCC3=NO)cc1
657694	MUV_852_D_1443	Cc1nnc(Oc2ccccc2)c2ccccc12
657695	MUV_852_D_1444	Cn1c(N2CCCCC2)nc2c1c(=O)[nH]c(=O)n2C
657697	MUV_852_D_1445	CCCCOC(=O)Cn1c(=O)c2c(nc3n2CCCCN3c2ccc(C)cc2)n(C)c1=O
657701	MUV_852_D_1446	CN1C(=O)N(C)C2(c3ccccc3)NC(=O)NC12c1ccccc1
657738	MUV_852_D_1447	N#Cc1c(N)c(C(=O)c2ccc(Cl)cc2)n2c1CCC2
657746	MUV_852_D_1448	CN(C(=O)c1ccc(Cl)cc1)C1=CCCCC1CCC#N
657768	MUV_852_D_1449	CCOC(=O)Cn1c(Br)nc2c1c(=O)n(CC(=O)OCC)c(=O)n2C
657782	MUV_852_D_1450	Cc1nc(N2CCN(C(=O)c3ccc(Cl)cc3)CC2)c(C#N)c2c1COC(C)(C)C2
657784	MUV_852_D_1451	CCCn1c(O)c(C(=O)Nc2ccccc2C(=O)OCC)c(=O)c2ccccc21
657792	MUV_852_D_1452	Cn1c2ncn(Cc3ccccc3)c2c(=O)n(CCc2ccccc2)c1=O
657802	MUV_852_D_1453	CC(=O)n1cc(C2C(=O)CCCC2=O)c2ccccc21
657803	MUV_852_D_1454	Cn1c(Cl)cnc1C1CC(=O)c2cc(Cl)ccc2O1
657809	MUV_852_D_1455	CCOc1ccc(Br)c(C2(O)CC(C)N(C)CC2C)c1
657824	MUV_852_D_1456	CC(C)Cn1c(Br)nc2c1c(=O)n(CCC#N)c(=O)n2C
657825	MUV_852_D_1457	O=C(CCCNC(=O)c1cccnc1)N1CCOCC1
657827	MUV_852_D_1458	Brc1ccc(-c2cnc3n2CCCC3)cc1
657874	MUV_852_D_1459	CCCCc1nc2sc3c(c2c(=O)[nH]1)CCC3
657893	MUV_852_D_1460	ClC(Br)=C(n1cnc2ccccc21)n1cnc2ccccc21
657903	MUV_852_D_1461	Cn1c2nc3n(c2c(=O)[nH]c1=O)CCCS3
657949	MUV_852_D_1462	C=COC(=O)CSc1nc(-c2cccs2)ccc1C#N
657961	MUV_852_D_1463	CCOC(=O)CSc1nc(-c2ccncc2)ccc1C#N
657967	MUV_852_D_1464	Cc1ccc2c(n1)sc1c2ncnc1N
658008	MUV_852_D_1465	CCN(CC)C(=O)CSC1=C(C#N)C(c2cccs2)C=C(C)N1
658026	MUV_852_D_1466	c1csc(-n2nc3ccccc3n2)c1
658041	MUV_852_D_1467	COc1cc(C)nc(N(C)S(=O)(=O)c2ccccc2Cl)n1
658077	MUV_852_D_1468	CCn1c(SCC(=O)O)nc2sc3c(c2c1=O)CCC3
658082	MUV_852_D_1469	CC(=O)c1cc(C#N)c(SCc2ccncc2)nc1C
658086	MUV_852_D_1470	COC(=O)c1ccc(-c2sc3nc(N4CCOCC4)c4c(c3c2N)CC(C)(C)OC4)o1
658098	MUV_852_D_1471	COC(=O)CSc1nc2sc3c(c2c(=O)n1C1CCCCC1)CCN(C)C3
658104	MUV_852_D_1472	COC(=O)c1ccc(-c2sc3nc(N4CCOCC4)c4c(c3c2N)CCCC4)o1
658107	MUV_852_D_1473	CN=C(c1ccco1)n1c(=S)nc(-c2ccco2)n(C)c1=S
658108	MUV_852_D_1474	CC(C)c1nc2n[nH]c(N)c2c2c1CCCC2
658119	MUV_852_D_1475	Cc1nc(-c2coc3cc(OCC(=O)O)ccc3c2=O)cs1
658123	MUV_852_D_1476	CCCCCNc1nc(N2CCCC2)c2c(c1C#N)CCN(C)C2
658125	MUV_852_D_1477	O=C(O)Cc1cc2c(s1)CCCCC2
658129	MUV_852_D_1478	COc1ccc(C2c3c(C)[nH]nc3OC(N)=C2C#N)cc1CSc1ccccn1
658147	MUV_852_D_1479	CC1(C)Cc2ccccc2C(=O)N1
658186	MUV_852_D_1480	[Br-].CCCC1=[N+](CC)CCn2c(C)ccc21
658214	MUV_852_D_1481	CCCCc1nc2n[nH]c(N)c2c2c1CCCC2
658215	MUV_852_D_1482	CCCCOc1ccc(-c2ncc(C(=O)O)c(C)n2)cc1
658218	MUV_852_D_1483	CCSc1nc2ccccc2c(N2CCOCC2)n1
658231	MUV_852_D_1484	CC(C)c1nc(N2CCOCC2)c(C#N)c2c1COC(C)(C)C2
658241	MUV_852_D_1485	CCN(CC)C(=O)CN(C#N)c1nc(NC(C)C)nc(NC(C)C)n1
658252	MUV_852_D_1486	N#Cc1c2c(c(-c3ccco3)nc1N1CCOCC1)CCCC2
658307	MUV_852_D_1487	CSc1nc2ccccc2c(N2CCOCC2)n1
658314	MUV_852_D_1488	CCN(CC)c1ccc2cc(C(=O)Nc3ccccn3)c(=O)oc2c1
658331	MUV_852_D_1489	Cc1nnc(N2CCOCC2)c2ccccc12
658340	MUV_852_D_1490	COc1ccc2cnn(-c3ccccc3C)c(=O)c2c1OC
658362	MUV_852_D_1491	CC(C)NC(=O)c1cccc(Cn2cc(Cl)cn2)c1
658368	MUV_852_D_1492	Cc1nnc(N2CCCCC2)c2ccccc12
658372	MUV_852_D_1493	Cc1nc(=O)c(-c2ccccc2)c(C)n1-c1cccc(C(=O)O)c1
658373	MUV_852_D_1494	CCCNC(=O)c1cccc(Cn2nc(C)c(Br)c2C)c1
658380	MUV_852_D_1495	CCOc1nc(SCCOc2ccc(C)cc2)nc(N(C)C)n1
658384	MUV_852_D_1496	CC1(C)C2CCC13CS(=O)(=O)NC3C2
658387	MUV_852_D_1497	Cc1cc(C)n(Cc2ccc(C(=O)O)o2)n1
658390	MUV_852_D_1498	CSc1sc(C(=O)O)c2c1C(=O)CCC2
658391	MUV_852_D_1499	Brc1ccc2c(c1)C=Nc1c(ncnc1N1CCOCC1)O2
658397	MUV_852_D_1500	CC(=O)CC(C)(C)n1nnc(-c2ccccc2)n1
658433	MUV_852_D_1501	O=C(Nc1ccccc1)N1c2ccccc2C2(OCCO2)C1=O
658444	MUV_852_D_1502	CCCCn1c(-c2ccccc2)nnc1-c1ccccc1
658448	MUV_852_D_1503	Cn1c2nc3ccccc3n2nc(-c2ccccc2)c1=O
658462	MUV_852_D_1504	CC1(C)Cc2c(C#N)c(SCC(=O)c3ccccc3)nc(N3CCOCC3)c2CS1
658477	MUV_852_D_1505	Cc1cc(C)nc(NC2=NCC(=O)N2c2ccccc2)n1
658482	MUV_852_D_1506	CCOC(=O)c1cc(C)n(-c2ccc(OC)c(OC)c2)c1C
658486	MUV_852_D_1507	COc1cccc(Cn2c(NCC(C)C)nc3c2c(=O)n(C)c(=O)n3C)c1
658490	MUV_852_D_1508	COc1ccc(C(=O)c2ccc(N3CCOCC3)cc2)c(OC)c1
658566	MUV_852_D_1509	Cc1cc(C)nc(NC2=NCC(=O)N2c2cccc(Cl)c2)n1
658576	MUV_852_D_1510	CCCCc1nc(NCCNC(=O)c2ccco2)c(C#N)c2c1CSC(C)(C)C2
658581	MUV_852_D_1511	Nc1nonc1-c1noc(N2CCCCC2)n1
658596	MUV_852_D_1512	O=c1c2[nH]c3ccccc3c2ncn1Cc1cccnc1
658618	MUV_852_D_1513	Cc1cccc(N2CC(=O)N(c3cccc(C)c3)CC2=O)c1
658620	MUV_852_D_1514	CCOC(=O)Cn1c(SC)nc2sc3c(c2c1=O)CC(C)(C)OC3
658653	MUV_852_D_1515	C(=Nn1cnnc1)c1cccc(Oc2ccccc2)c1
658663	MUV_852_D_1516	O=c1c2[nH]c3ccccc3c2ncn1CCN1CCOCC1
658665	MUV_852_D_1517	COC(=O)c1[nH]c2ccccc2c1NC(=O)CCN1CCN(C2CCCCC2)CC1
658672	MUV_852_D_1518	CCCCc1[nH]c(=O)c(C#N)c2c1CSC(C)(C)C2
658689	MUV_852_D_1519	CCc1nc(N2CCCC2)c(C#N)c2c1CCCC2
658704	MUV_852_D_1520	O=C(Cc1c(O)[nH]c2ccccc2c1=O)NCc1cccc(F)c1
658714	MUV_852_D_1521	Cc1ccc(N(CC(=O)O)C2SC(=O)NC2=O)cc1
658722	MUV_852_D_1522	CC1(C)N([O-])C(c2ccccc2)=C[N+](=O)C1(C)C
658730	MUV_852_D_1523	Cn1c2nc(Br)n(CC(=O)C34CC5CC(CC(C5)C3)C4)c2c(=O)n(C)c1=O
658735	MUV_852_D_1524	Cc1cccc2nc(CSc3nncn3-c3ccccc3)cn21
658736	MUV_852_D_1525	COc1cc2c(cc1OC)CN(C(=O)NS(=O)(=O)c1ccc(C)cc1)CC2
658740	MUV_852_D_1526	C=CCSc1nncn1N=Cc1ccc(OC)cc1
658793	MUV_852_D_1527	Cc1csc2nc(CSc3ccc(Cl)cc3)cn12
658796	MUV_852_D_1528	CC(=O)N=C(Nc1ccc(NC(C)=O)cc1)Nc1nc(C)cc(C)n1
658803	MUV_852_D_1529	COc1ccccc1C(=O)NCC(=O)n1nc(C)cc1C
658815	MUV_852_D_1530	N#Cc1c(N=Cc2ccco2)sc2c1CCCCC2
658836	MUV_852_D_1531	O=C1CC(c2ccco2)CC(=O)C1=CNc1cc(Cl)ccc1O
658858	MUV_852_D_1532	Clc1ccc(-c2nnc(NC3=NCCCCC3)o2)cc1
658874	MUV_852_D_1533	COc1ccc(Nc2nccc3c2nnn3C)cc1
658902	MUV_852_D_1534	Cc1occc(=O)c1OC(=O)Nc1ccccc1
658944	MUV_852_D_1535	COc1ccccc1-n1c(O)c(Cc2ccccc2)c(=O)nc1SCC(=O)N1CCOCC1
658970	MUV_852_D_1536	CCCSc1nc(N2CCCC2)c2c(c1C#N)CC(C)(C)OC2
658986	MUV_852_D_1537	CCOC(=O)CCSc1nc(C)c2ccccc2n1
658992	MUV_852_D_1538	C=C(C)CSc1nncn1N=Cc1ccc(OC)cc1
659052	MUV_852_D_1539	CC(=C1SC(N2CCOCC2)=NC1=O)c1ccc(Cl)cc1
659073	MUV_852_D_1540	O=c1c2[nH]c3ccc(Cl)cc3c2ncn1Cc1ccccn1
659078	MUV_852_D_1541	COC(=O)c1c(N)nc(C)n1-c1ccc(OC)cc1
659081	MUV_852_D_1542	Nc1c(C(=O)NCCN2CCOCC2)c2nc3ccccc3nc2n1-c1ccccc1
659122	MUV_852_D_1543	Cc1nn(C)cc1C1C2=C(CC(C)(C)CC2=O)OC2=C1C(=O)CC(C)(C)C2
659156	MUV_852_D_1544	O.O=c1c(=O)n(O)c2ccccc2n1O
659163	MUV_852_D_1545	COCc1cc(=O)nc(Nc2nc3ccccc3o2)[nH]1
659177	MUV_852_D_1546	O=c1c2[nH]c3ccc(F)cc3c2ncn1CCCN1CCOCC1
659191	MUV_852_D_1547	O=C(c1cccs1)c1ccc(-c2cccs2)s1
659213	MUV_852_D_1548	O=C(c1coc(=O)c(Br)c1)N1CCCc2ccccc21
659236	MUV_852_D_1549	COc1cc(Cn2ccnc2)c(OC)cc1Cn1ccnc1
659274	MUV_852_D_1550	CCCOC(=O)CSC1=C(C#N)C(c2ccccc2OC)C(C#N)C(=O)N1
659282	MUV_852_D_1551	Cn1c2nc(Br)n(CCc3ccccc3)c2c(=O)n(C)c1=O
659314	MUV_852_D_1552	O=C(c1ccc2c3c1cccc3C(=O)N(O)C2=O)N1CCCCC1
659324	MUV_852_D_1553	C=C1c2cc(OC)ccc2NC(=O)N1CC
659339	MUV_852_D_1554	CCOc1ccc(Cc2c(O)[nH]c(=O)[nH]c2=O)cc1
659383	MUV_852_D_1555	COCc1cc(=O)nc(Nc2nc3ccc(C)cc3o2)[nH]1
659385	MUV_852_D_1556	O=C(Nc1ccccn1)C1CCC(=O)N1C(=O)OCc1ccccc1
659396	MUV_852_D_1557	CCNC(=O)Nn1c(C)nnc1C
659404	MUV_852_D_1558	O=C1OC2CCC1(c1ccccc1)C2
659427	MUV_852_D_1559	CC(=O)c1ccc(O)c(CO)c1
659433	MUV_852_D_1560	O=C(O)CCN1C(=O)C(=C2CCCCCC2)SC1=S
659437	MUV_852_D_1561	O=c1nc[nH]c2nc3n(c21)CCCCC3
659440	MUV_852_D_1562	CCOc1[nH]c(N=Cc2ccco2)c(C#N)c1C#N
659485	MUV_852_D_1563	CCCCOc1ccc(C2CC(=O)N(C)C2=O)cc1
659501	MUV_852_D_1564	CCCCCCn1c2c(nc1N1CCN(c3ccccc3)CC1)n(C)c(=O)n(C)c2=O
659514	MUV_852_D_1565	Cc1ccc(C(=O)Nc2nnc(-c3cccs3)s2)cc1C
659521	MUV_852_D_1566	CC(C)N(CCO)C(=O)C(c1ccccc1)c1ccccc1
659536	MUV_852_D_1567	CN(Cc1ccccc1)c1nc2c(c(=O)n(C)c(=O)n2C)n1CCCc1ccccc1
659550	MUV_852_D_1568	CCCCOc1ccc(C=c2sc3ncnn3c2=O)cc1
659563	MUV_852_D_1569	c1ccc(-c2ccc(-c3ccccn3)nn2)nc1
659569	MUV_852_D_1570	COc1cccc(NC(=O)CSc2ccccn2)c1
659574	MUV_852_D_1571	COc1ccc(Nc2cc(C)nc(N3CCOCC3)n2)cc1
659577	MUV_852_D_1572	O=C(Nc1nc2ccccc2n1CCN1CCCC1)C1CCCCC1
659588	MUV_852_D_1573	O=C1c2ccccc2C(=O)N1Cc1nc2ccccc2c(=O)n1-c1cccnc1
659596	MUV_852_D_1574	Nc1nonc1OCCc1ccccc1
659602	MUV_852_D_1575	CCOC(=O)N1CCN(C(=O)c2cc3c(ccc4ccccc43)oc2=O)CC1
659604	MUV_852_D_1576	CSc1nc2ccccc2n1C(=O)NC1CCCCC1
659615	MUV_852_D_1577	Cn1c(=O)c2c(n(C)c1=O)Oc1ccccc1NC2c1ccc(Br)cc1
659619	MUV_852_D_1578	COC(=O)CNc1nc(-c2cccnc2)nc2ccccc21
659625	MUV_852_D_1579	Cc1ccc2[nH]c3c(c2c1)CN(C(=O)CN1CCSCC1)CC3
659626	MUV_852_D_1580	CCOC(=O)CC1(C)Nc2c(C(=O)OCC)sc(C)c2C(=O)N1
659699	MUV_852_D_1581	CC(C(N)=O)N1CC(c2ccc(Cl)cc2)CC1=O
659703	MUV_852_D_1582	O=c1cc(-c2ccco2)nc(-c2cccs2)o1
659705	MUV_852_D_1583	COc1ccc(CNC(=O)C(C#N)c2nc3ccccc3nc2N2CCCC2)cc1
659718	MUV_852_D_1584	CCc1nc2ccccc2n1CCC(C)C
659738	MUV_852_D_1585	Cc1ccc(-c2ccc(C=Nc3ncn[nH]3)o2)cc1Cl
659744	MUV_852_D_1586	COc1ccccc1-n1cnc(N)c1C(C)=O
659763	MUV_852_D_1587	c1ccc2c(c1)nc(-c1ccncc1)nc2N1CCCC1
659767	MUV_852_D_1588	Nc1nnc(CSc2ccc(Cl)cc2)s1
659769	MUV_852_D_1589	OC(COc1ccccc1)Cn1cc(Br)cn1
659770	MUV_852_D_1590	COc1ccc(C(=O)N2CCCC(c3ccccc3)C2)cc1
659788	MUV_852_D_1591	COC(=O)c1cccc(N2C(=O)c3cccnc3C2=O)c1
659793	MUV_852_D_1592	COc1ccc(-n2c(SC)nc3ccccc3c2=O)cc1
659800	MUV_852_D_1593	CCCCC(C(=O)O)C(C)CC(=O)Nc1cccc(C(=O)O)c1
659819	MUV_852_D_1594	CCCCCC(=O)Nc1ccc2oc(-c3ccncc3)nc2c1
659823	MUV_852_D_1595	CCOc1nc(-c2ccncc2)nc2ccccc21
659866	MUV_852_D_1596	Cc1cc(N2C(=O)CC(Cc3cc(C)cc(C)c3)C2=O)no1
659881	MUV_852_D_1597	COc1ccccc1C(=O)N1CCCC1(C#N)c1ccccc1
659882	MUV_852_D_1598	c1ccc2c(c1)nc(-c1cccnc1)nc2N1CCCCCC1
659889	MUV_852_D_1599	N#Cc1c(N)n(CCNC(=O)c2cccs2)c2nc3ccccc3nc12
659894	MUV_852_D_1600	Cc1noc(NS(=O)(=O)c2ccc(NC(=O)COc3ccccc3)cc2)c1C
659916	MUV_852_D_1601	CC(C)COC(=O)CCNc1n[nH]c(=O)[nH]c1=O
659941	MUV_852_D_1602	CCCCCCOc1ccc(C(=O)n2cnc(N)n2)cc1
659944	MUV_852_D_1603	N#Cc1cccc(-n2c(-c3ccccc3)nnc2-c2ccccc2)c1C#N
659995	MUV_852_D_1604	CCCCOc1cc(C)nc(NCc2ccccc2)n1
660018	MUV_852_D_1605	COc1ccccc1C(=O)N1CCN(Cc2ccc3c(c2)OCO3)CC1
660028	MUV_852_D_1606	Cc1cc(NCCNC2=CC(=O)CCC2)nc2ccccc12
660032	MUV_852_D_1607	C=CCOC(=O)Nc1c2cc(Cl)ccc2[nH]c1C(=O)OC
660045	MUV_852_D_1608	COc1ccccc1NC=C1C(=O)OC2(CCCCC2)OC1=O
660056	MUV_852_D_1609	CCOc1ccc(NC(=O)CSC2=C(C#N)C(c3ccc4c(c3)OCO4)CC(=O)N2)cc1
660058	MUV_852_D_1610	O=c1c2c3nc4ccccc4nc3n(Cc3ccccc3)c2ncn1Cc1ccco1
660061	MUV_852_D_1611	COc1cccc(NC(=O)CSc2nc3c(c(-c4ccco4)c2C#N)CCCC3)c1
660062	MUV_852_D_1612	Cc1nnc2n1c1sc3c(c1c(=O)n2Cc1ccccc1)CC(C(C)C)OC3
660071	MUV_852_D_1613	C=CCOn1c2ccccc2[n+]([O-])c(-c2ccc(OC)cc2)c1=O
660110	MUV_852_D_1614	Cc1cc(C)c2c(n1)sc(C(=O)N1CCN(c3ncccn3)CC1)c2N=CN(C)C
660120	MUV_852_D_1615	Cc1cc(-c2cc(-c3ccc(Cl)cc3)nc(N)c2C#N)co1
660125	MUV_852_D_1616	COc1ccccc1N1CCN(C(=O)c2ccccc2Oc2ccccc2)CC1
660128	MUV_852_D_1617	COC(=O)c1cc(Br)c(=O)n(Cc2ccc3c(c2)OCO3)c1
660163	MUV_852_D_1618	COc1ccc(CCNC(=O)c2ccc(=O)[nH]n2)cc1OC
660171	MUV_852_D_1619	CC1CCCC(C(=O)O)N1C(=O)CCSC(=O)c1ccccc1
660185	MUV_852_D_1620	O=C(c1ccc2c(c1)OCO2)N1CCN(c2ccccc2)CC1
660199	MUV_852_D_1621	Cc1[nH]c2cc(C)ccc2c1C(=O)CN1CCSCC1
660211	MUV_852_D_1622	COC(=O)c1[nH]c2ccccc2c1NC(=O)CN1CCN(c2cccc(Cl)c2)CC1
660232	MUV_852_D_1623	O=C(c1ccccc1)C1C2C(=O)N(c3ccc4c(c3)OCO4)C(=O)C2C2C=Cc3ccccc3N21
660241	MUV_852_D_1624	N#Cc1cc2c(nc1SCc1cccnc1)CCC2
660246	MUV_852_D_1625	COC(=O)CCC(=O)c1oc2ccc(Br)cc2c1N
660268	MUV_852_D_1626	C=CCOC(=O)C(C#N)c1nc2ccccc2nc1N1CCN(Cc2ccccc2)CC1
660287	MUV_852_D_1627	COc1ccc(C2C(C#N)=C(N)OC(C(C)(C)C)=C2C#N)cc1OC
660301	MUV_852_D_1628	CCN(CC)CCN1C(=O)C(O)=C(C(C)=O)C1c1ccc(OC)c(OC)c1
660310	MUV_852_D_1629	Cc1n[nH]c(=O)nc1NCc1ccc(Cl)cc1
660331	MUV_852_D_1630	COc1ccccc1NC(=O)Cn1c(C)cc(=O)c2cc(Br)ccc21
660359	MUV_852_D_1631	COC(=O)c1c2c(sc1NC(=O)c1nn(C)cc1Cl)CCCC2
660370	MUV_852_D_1632	Cn1ncc2c1ncnc2Nc1ccccc1Br
660374	MUV_852_D_1633	COCCOC(=O)C(C#N)c1nc2ccccc2nc1N1CCN(Cc2ccccc2)CC1
660376	MUV_852_D_1634	Cc1ccc(S(=O)(=O)N2CCC(N3CCCCCC3)CC2)cc1
660389	MUV_852_D_1635	CCOC(=O)c1ccc(NS(=O)(=O)c2cc(-c3nnnn3C(C)C)ccc2OC)cc1
660401	MUV_852_D_1636	COC(=O)c1ccc(CN(C(C)=O)c2ccccc2)o1
660431	MUV_852_D_1637	O=c1c(C=NO)coc2ccc3ccccc3c12
660432	MUV_852_D_1638	COc1cc2nc(-c3ccccc3)nc(N3CCCC3)c2cc1OC
660449	MUV_852_D_1639	CCSc1nnc(C)n1-c1ccc(C(=O)O)cc1
660455	MUV_852_D_1640	C=CCN(C(=O)CCC(=O)O)C1CC(=O)N(c2ccc(OCCC)cc2)C1=O
660457	MUV_852_D_1641	CC(C)OC(=O)C(C#N)c1nc2ccccc2nc1N1CCCC1
660478	MUV_852_D_1642	C=CCN=C(NC#N)SCCc1ccccc1
660500	MUV_852_D_1643	COc1cccc(CN2CCN(C(=O)COc3ccc4ccccc4c3)CC2)c1
660505	MUV_852_D_1644	CCOC(=O)C1=C(N)n2c(=O)c(=Cc3ccco3)sc2=C(C(=O)OC(C)C)C1c1ccco1
660507	MUV_852_D_1645	C=CCOC(=O)C(C#N)c1nc2ccccc2nc1N1CCN(Cc2ccc3c(c2)OCO3)CC1
660529	MUV_852_D_1646	CC(NC(=O)OCc1ccccc1)C(=O)OCN1C(=O)c2ccccc2C1=O
660545	MUV_852_D_1647	COCCCN1C(=O)c2ccc(C(=O)Nc3ccc(OC)cc3OC)cc2C1=O
660549	MUV_852_D_1648	CCCCOC(=O)C(C#N)c1nc2ccccc2nc1N1CCOCC1
660556	MUV_852_D_1649	Cc1nn2cnc3sc4c(c3c2nc1=O)CCCC4
660557	MUV_852_D_1650	CCCCOC(=O)n1c2ccc(S(=O)(=O)N3CCCCC3)cc2oc1=O
660561	MUV_852_D_1651	Cc1cc(NC(=O)CSc2nc(-c3cccnc3)ccc2C#N)no1
660571	MUV_852_D_1652	CC1CN(C2CCN(S(=O)(=O)c3ccc4ccccc4c3)CC2)CC(C)O1
660620	MUV_852_D_1653	CCOc1ccccc1N1CCN(c2nc3ccccc3nc2C(C#N)C(=O)OC)CC1
660643	MUV_852_D_1654	COc1ccc(NC(=O)c2c(C)cc(=O)oc2C)c(OC)c1
660658	MUV_852_D_1655	CCCCOc1nc2ccccc2nc1C(C#N)C(=O)NC1CCCCC1
660661	MUV_852_D_1656	Cc1ccc(CC2CC(=O)N(c3ccc4c(c3)OCCO4)C2=O)cc1
660692	MUV_852_D_1657	COc1cc(OC)cc(C(=O)N2CCC(N3CCN(c4ccccc4)CC3)CC2)c1
660703	MUV_852_D_1658	COc1ccc(CC(=O)OCN2C(=O)c3ccccc3C2=O)cc1
660745	MUV_852_D_1659	COC(=O)CSC1=C(C#N)C(c2ccc(Cl)cc2)C(C(=O)OC)C(=O)N1
660753	MUV_852_D_1660	Clc1ccc2c(c1)CNc1c(ncnc1N1CCOCC1)O2
660761	MUV_852_D_1661	Cc1cc(C)cc(-n2c3nc4ccccc4nc3c3c2ncn(Cc2ccco2)c3=O)c1
660773	MUV_852_D_1662	COc1ccc(S(=O)(=O)N2CCN(Cc3ccccc3)CC2)cc1
660782	MUV_852_D_1663	Cc1c(OCc2ccccc2)c(=O)ccn1Cc1ccccc1
660800	MUV_852_D_1664	COc1ccc(Nc2nc(Nc3ccc(OC)cc3)nc(-n3[nH]c(=O)c(C)c3C)n2)cc1
660802	MUV_852_D_1665	CC(NC(=O)c1ccccc1)c1nc2ccccc2n1Cc1ccc(C#N)cc1
660806	MUV_852_D_1666	CCCCn1c(-c2ccc(Cl)cc2)nc2c1[nH]c(=O)n(C)c2=O
660809	MUV_852_D_1667	CC(C)(C)c1cc(-c2ccco2)c(C#N)c(SCC#N)n1
660811	MUV_852_D_1668	CCC(=NO)c1ccc(OC)c(OC)c1
660823	MUV_852_D_1669	CCOc1ccc2nc(SCC(=O)NCc3ccco3)sc2c1
660824	MUV_852_D_1670	C=CCSc1nc(N)c(C#N)c(-c2ccc(C)cc2)c1C#N
660828	MUV_852_D_1671	C=CCOC(=O)C(C#N)c1nc2ccccc2nc1N1CCN(c2ccccc2OCC)CC1
660847	MUV_852_D_1672	CCOC(=O)Cc1[nH]nc2c1C(C1C=CCCC1)C(C#N)=C(N)O2
660877	MUV_852_D_1673	Cc1cc(=O)oc(C)c1C(=O)NCCc1ccccc1
660879	MUV_852_D_1674	Cc1cc(OCC(=O)Nn2cnnc2)ccc1Br
660893	MUV_852_D_1675	CC(C)COC(=O)Cn1cnc2ccc(Br)cc2c1=O
660902	MUV_852_D_1676	CC(C(=O)N1CCCCC1)N1C(=O)c2ccccc2C1=O
660910	MUV_852_D_1677	Nc1nc2nccc(-c3ccc(Cl)cc3)n2n1
660913	MUV_852_D_1678	CCCCCC(=O)N(CN1C(=O)CCC1=O)c1ccccc1
660915	MUV_852_D_1679	COc1cc(C2C(C(C)=O)=C(O)C(=O)N2c2ccc(Br)cn2)ccc1O
660926	MUV_852_D_1680	CC1(C)Cc2c(sc3nc(SCC(=O)NCc4ccco4)n(-c4ccccc4)c(=O)c32)CS1
660928	MUV_852_D_1681	O=C(c1ccc(F)cc1)N1CCC(N2CCCCCC2)CC1
660933	MUV_852_D_1682	COC(=O)c1cccc(CSc2nnc(C)s2)c1
660940	MUV_852_D_1683	COC(=O)CSC1=C(C#N)C(=O)NC2(CCCCC2)S1
660944	MUV_852_D_1684	Cc1cc(C)n(C2CCCCC2OC(=O)c2ccccc2)n1
660973	MUV_852_D_1685	Brc1ccc2c(c1)CNc1c(ncnc1N1CCOCC1)O2
660974	MUV_852_D_1686	CCn1cnc2sc(-c3ccccc3)cc2c1=O
660989	MUV_852_D_1687	CN(C)CCNC(=O)c1coc(=O)c(Br)c1
661001	MUV_852_D_1688	COC(=O)c1cc(Br)c(=O)n(Cc2ccncc2)c1
661010	MUV_852_D_1689	O=C(COC(=O)c1cccnc1)c1ccc(Cl)cc1
661018	MUV_852_D_1690	COc1ccc2c(c1)c(C(=O)CN1CCN(C)CC1)c(C)n2Cc1ccccc1
661019	MUV_852_D_1691	CCCCC1(C(=O)OCC)CC(CN2CCOCC2)OC1=O
661043	MUV_852_D_1692	ON=C1CCCCC1c1ccccn1
661064	MUV_852_D_1693	Cc1nn(CC(=O)NCc2cccnc2)c(=O)c2ccccc12
661072	MUV_852_D_1694	CCOC(=O)c1c(-c2cccs2)csc1NC(=O)CCCC(=O)O
661074	MUV_852_D_1695	CN(C)CCCN1C(=O)C(O)=C(C(=O)c2cc3ccccc3o2)C1c1ccccc1
661080	MUV_852_D_1696	CC(C)OCCCNc1ncnc2c1cnn2-c1ccccc1
661088	MUV_852_D_1697	COCCNc1oc(-c2ccc(Cl)cc2)nc1C#N
661110	MUV_852_D_1698	OCCOCCNc1ncnc2c1cnn2-c1ccc(Cl)cc1
661111	MUV_852_D_1699	NC(=O)c1cc(-c2ccccc2)nc(N2CCCCCC2)n1
661112	MUV_852_D_1700	Cc1cccc(-n2c(CCCN3C(=O)c4ccccc4C3=O)nc3ccccc3c2=O)n1
661143	MUV_852_D_1701	Cc1c(Br)cc(C(=O)NCc2ccco2)c(C)c1C
661161	MUV_852_D_1702	COC(=O)CNc1nc(-c2ccncc2)nc2ccccc21
661165	MUV_852_D_1703	CCN(CC)C(=O)C1CCN(c2ncnc3c2cnn3-c2ccc(C)cc2C)CC1
661208	MUV_852_D_1704	Cc1onc(-c2c(Cl)cccc2Cl)c1C(=O)Nc1nc(C)cc(C)n1
661227	MUV_852_D_1705	CCCC(CCC(=O)Nc1ccc(C(=O)OCC)cc1)C(=O)O
661231	MUV_852_D_1706	Cc1ccc(-n2ncc3c2ncnc3N2CCN(c3ccccc3)CC2)c(C)c1
661233	MUV_852_D_1707	CN(C)c1oc(-c2cccs2)nc1C#N
661253	MUV_852_D_1708	COC(=O)c1[nH]c2ccc(Cl)cc2c1NC(=O)CCN1CCOCC1
661261	MUV_852_D_1709	Cn1c(NC(=O)c2ccccc2NC(=O)c2ccco2)nc2ccccc21
661262	MUV_852_D_1710	O=C(OCC#CCSc1nc2ccccc2o1)c1ccco1
661295	MUV_852_D_1711	Cc1cnn(-c2cc(Oc3ccccc3)ncn2)c1
661298	MUV_852_D_1712	N#Cc1nc(COc2ccc(F)cc2)oc1N1CCN(Cc2ccccc2)CC1
661299	MUV_852_D_1713	O=C(N(c1ccccc1)c1ccccc1)n1ccnc1
661319	MUV_852_D_1714	Cn1c(SCC(=O)N2CCOCC2)nnc1-c1cccc(NC(=O)c2ccccc2F)c1
661322	MUV_852_D_1715	Cc1cc(C)n(CCn2nc(C)cc2C)n1
661326	MUV_852_D_1716	N#Cc1nc(COc2ccc(Br)cc2)oc1N1CCCC1
661333	MUV_852_D_1717	Cc1ccc(CNc2oc(COc3ccccc3Cl)nc2C#N)cc1
661340	MUV_852_D_1718	O=C(O)c1oc2ccccc2c1CN1CCN(c2ccccc2)CC1
661342	MUV_852_D_1719	NC(=O)c1cc(-c2ccccc2)nc(N2CCOCC2)n1
661352	MUV_852_D_1720	NC(=O)c1ccc(-n2nnnc2SCc2ccccc2)cc1
661353	MUV_852_D_1721	CCc1cccc(C)c1N(C(=O)Cn1c2ccccc2[nH]c1=O)C(C)COC
661356	MUV_852_D_1722	Cc1ccc(OCC(O)CNS(=O)(=O)c2ccccc2C(=O)O)cc1
661369	MUV_852_D_1723	COC(=O)c1oc2ccc(Br)cc2c1NC(=O)c1ccccc1
661372	MUV_852_D_1724	CCOC(=O)c1oc2ccc(Br)cc2c1NC(=O)CN1CCN(C)CC1
661374	MUV_852_D_1725	c1cncc(Oc2cccc(Oc3cccnc3)c2)c1
661377	MUV_852_D_1726	COc1ccc2cnn(CCOc3ccccc3)c(=O)c2c1OC
661379	MUV_852_D_1727	OCCCc1nc2ccccc2n1CCc1ccccc1
661391	MUV_852_D_1728	O=C(O)CCSCC(=O)Nc1c2ccccc2oc1C(=O)C1CC1
661394	MUV_852_D_1729	CSc1nc(O)c(Cc2ccccc2)c(=O)[nH]1
661395	MUV_852_D_1730	CC(=O)c1ccc(N2C(=O)NC3(CCCCC3)C2=O)cc1
661402	MUV_852_D_1731	Cc1ccc(-n2ncc3c2ncnc3NCc2ccc3c(c2)OCO3)c(C)c1
661430	MUV_852_D_1732	Cc1cc(C)c(C#N)c(OCC(=O)c2ccccc2)n1
661442	MUV_852_D_1733	N#Cc1ccc(-c2ccc(OCC(O)Cn3nnc4ccccc43)cc2)cc1
661454	MUV_852_D_1734	O=C1OC(Nc2ccc(Br)cc2F)c2ccccc21
661473	MUV_852_D_1735	O=C(NCCCNCCCNC(=O)c1ccccn1)c1ccccn1
661517	MUV_852_D_1736	Cc1ccc2nc(N3CCC(C(=O)O)CC3)nc(-c3ccccc3)c2c1
661533	MUV_852_D_1737	O=C(C1CC1(c1ccccc1)c1ccccc1)N1CCOCC1
661542	MUV_852_D_1738	Cc1c(-c2cccs2)[n+](=O)c2c(n1[O-])CCCC2
661563	MUV_852_D_1739	COCCOC(=O)c1c(C)nc(SCC(=O)Nc2ccc(OC)cc2)c(C#N)c1-c1ccco1
661577	MUV_852_D_1740	Cc1ccc(C(=O)Cn2c(C)cc(C)c(C#N)c2=O)cc1
661585	MUV_852_D_1741	O=CN1CCN(C(=O)CN2C(=O)c3ccccc3C2=O)CC1
661588	MUV_852_D_1742	CCC1CC2(C)NC(=O)c3c4c(sc3N2C1=O)COC(C)(C)C4
661605	MUV_852_D_1743	CC(C)Cc1nc(N2CCCCC2)c(C#N)c2c1CCC2
661616	MUV_852_D_1744	COC(=O)c1ccccc1NC=C1C(=O)OC2(CCCCC2)OC1=O
661622	MUV_852_D_1745	c1ccc(-n2nnc3cnccc32)cc1
661625	MUV_852_D_1746	Brc1cccc(C=Nn2cnnc2)c1
661627	MUV_852_D_1747	COc1cc(C)nc(Nc2nc(C)c(C(C)=O)s2)n1
661637	MUV_852_D_1748	COC(=O)C=c1sc(=C(C#N)C(=O)NCc2ccco2)n(-c2ccccc2)c1=O
661649	MUV_852_D_1749	Cc1cc(C)n(C(=O)CNC(=O)COc2ccc(C)cc2)n1
661653	MUV_852_D_1750	O=C1CC(NCc2ccncc2)C(=O)N1c1ccc(Cl)cc1
661656	MUV_852_D_1751	O=C(CSc1nnc(-c2cccnc2)n1-c1ccccc1)Nc1ccccn1
661684	MUV_852_D_1752	Cc1cc(C)n(CC(=O)c2ccccc2)c(=O)c1C#N
661691	MUV_852_D_1753	c1ccc(N2CCN(c3nc(-c4ccccn4)nc4ccccc43)CC2)cc1
661707	MUV_852_D_1754	COc1ccc(NC(=O)CSC2=C(C#N)C(c3ccco3)C3=C(CCCC3=O)N2)c(OC)c1
661709	MUV_852_D_1755	CC(C)Cc1nc2n[nH]c(N)c2c2c1CCC2
661718	MUV_852_D_1756	O=C(O)CSCC(=O)Nc1ccc(S(=O)(=O)N2CCCCC2)cc1
661728	MUV_852_D_1757	COCCCN1C(=O)C(O)=C(C(=O)c2ccco2)C1c1ccc(Br)cc1
661759	MUV_852_D_1758	O=C(COc1ccc(-c2nnc(N3CCCCC3)c3ccccc32)cc1)N1CCCCC1
661798	MUV_852_D_1759	CC(C)n1c2ccncc2nc1-c1cccnc1
661809	MUV_852_D_1760	Cc1cc(C)n(Cc2ccccc2Cl)n1
661830	MUV_852_D_1761	COCCCNc1nc(-c2ccncc2)nc2ccccc21
661849	MUV_852_D_1762	Cc1ccc(Cn2c(C)nc3c(c4nc5ccccc5nc4n3Cc3ccco3)c2=O)cc1
661858	MUV_852_D_1763	O=C1CCC(=O)N1c1nc2nc(-c3ccccc3)cc(-c3ccccc3)n2n1
661866	MUV_852_D_1764	CSc1nc(C)c2c(c1C#N)CCCC2
661889	MUV_852_D_1765	C=CCOc1nc(-c2ccncc2)nc2ccccc21
661907	MUV_852_D_1766	Cc1ccc(Cn2ncc3c2ncnc3N2CCN(c3ccc(C)cc3)CC2)cc1
661910	MUV_852_D_1767	CCOC(=O)c1c(-c2cccs2)csc1NC(=O)c1ccncc1
661929	MUV_852_D_1768	O=c1cc(-c2ccccc2)nc2nc(-c3ccccc3)[nH]n21
661951	MUV_852_D_1769	c1coc(-c2nc3nc4ccccc4nc3n2-c2ccc3c(c2)OCCO3)c1
661956	MUV_852_D_1770	O=c1cc(N2CCCCC2)nc2n1CCCS2
661972	MUV_852_D_1771	Cc1c(NC(=O)c2coc(=O)c(Br)c2)c(=O)n(-c2ccccc2)n1C
661994	MUV_852_D_1772	O=C(c1ccco1)N(CN1C(=O)CCC1=O)c1ccccc1
661995	MUV_852_D_1773	COc1ccc(CCn2c(C)cc3c(c2=O)C(c2ccncc2)C(C#N)=C(N)O3)cc1OC
661998	MUV_852_D_1774	COC(=O)COn1c(SCC(=O)OC)nc2ccccc2c1=O
662015	MUV_852_D_1775	CCOC(=O)C1=C(C)N=C2SC(C)C(=O)N2C1c1ccc(C(=O)OC)cc1
662038	MUV_852_D_1776	O=C(NCc1ccccn1)c1coc(=O)c(Br)c1
662042	MUV_852_D_1777	CSc1nc(-c2ccccc2)nc2c1COC(C)(C)C2
662050	MUV_852_D_1778	CCN(CC)CCCn1c(C)cc2c(c1=O)C(c1cccc(Cl)c1)C(C#N)=C(N)O2
662096	MUV_852_D_1779	Cc1cccc(C)c1N1C(=O)CC(N(O)c2ccccc2)C1=O
662097	MUV_852_D_1780	O=C(Nc1ccccc1C(=O)NCCCn1ccnc1)c1ccccc1
662104	MUV_852_D_1781	COC(=O)c1c(C)oc2ccc(OC(=O)N3CCOCC3)cc21
662117	MUV_852_D_1782	Cc1nnc2n1c1sc3c(c1c(=O)n2C1CCCCC1)CC(C)(C)OC3
662120	MUV_852_D_1783	CCOc1ccccc1-c1nc2c([nH]1)c(=O)n(C)c(=O)n2C
662136	MUV_852_D_1784	CCCCOc1ccc(N2C(=O)CC(N(O)c3ccccc3)C2=O)cc1
662145	MUV_852_D_1785	CCOc1ccc(-n2c(SCc3ccc(C#N)cc3)nnc2-c2cccnc2)cc1
662156	MUV_852_D_1786	Cc1ccc(N2C(=O)C3C(C2=O)C2CCCN2C3C(=O)c2ccccc2)cc1
662228	MUV_852_D_1787	N#CC(C(=O)OC1CCCCC1)c1nc2ccccc2nc1N1CCCCC1
662238	MUV_852_D_1788	Cn1c2nc(N3CCCCCC3)n(Cc3cccc4ccccc43)c2c(=O)n(C)c1=O
662245	MUV_852_D_1789	Cc1ccc2cc(CN(C(=O)c3ccco3)c3ccccc3)c(=O)[nH]c2c1
662253	MUV_852_D_1790	c1coc(Cn2c(SCc3nc4ccccc4[nH]3)nnc2-c2cnccn2)c1
662273	MUV_852_D_1791	CCOC(=O)c1cnc(-n2nc(C)cc2C)nc1NCc1ccc2c(c1)OCO2
662276	MUV_852_D_1792	CCOC(=O)c1cnc(-n2nc(C)cc2C)nc1NC1CCCCC1
662297	MUV_852_D_1793	O=C(CN(c1ccc(F)cc1)S(=O)(=O)c1ccc2c(c1)OCCO2)NCC1CCCO1
662306	MUV_852_D_1794	COc1cc(-c2nn3c(nnc3-c3cccc(C)c3)s2)cc(OC)c1OC
662326	MUV_852_D_1795	COc1cccc(-c2nnc3sc(-c4cccs4)nn32)c1
662331	MUV_852_D_1796	Cc1cccc(OCC(=O)N(Cc2cccs2)C2CCS(=O)(=O)C2)c1C
662339	MUV_852_D_1797	Clc1ccc(CSc2nnc(-c3ccncc3)o2)cc1
662349	MUV_852_D_1798	Cn1c2c(nc1N1CCCC1)n(C)c(=O)n(Cc1ccc(Cl)cc1)c2=O
662361	MUV_852_D_1799	CC(C)CCNC(=O)c1c(N)n(CC2CCCO2)c2nc3ccccc3nc21
662364	MUV_852_D_1800	COc1ccc(-c2nnc3n2N=C(C)CS3)cc1OC
662369	MUV_852_D_1801	Cc1ccc(-c2nnc(N3CCN(C(=O)c4ccco4)CC3)c3ccccc32)cc1
662405	MUV_852_D_1802	COc1ccccc1C(=O)N(Cc1cccs1)C1CCS(=O)(=O)C1
662433	MUV_852_D_1803	Cc1ccc(C)c(NC(=O)CSc2nnc(-c3ccncc3)n2N)c1
662435	MUV_852_D_1804	Cn1c(SCc2c(Cl)cccc2Cl)nnc1-c1cccs1
662449	MUV_852_D_1805	COc1ccc(N2CCN(CC(=O)Nc3nc4c(s3)CC(C)CC4)CC2)cc1
662459	MUV_852_D_1806	COc1cccc(CSc2nnc(-c3ccco3)n2C)c1
662466	MUV_852_D_1807	CC(C)Cn1c(N)c(C(=O)NCc2cccs2)c2nc3ccccc3nc21
662473	MUV_852_D_1808	CC(C)c1nc(-c2ccccn2)no1
662533	MUV_852_D_1809	CSc1nc(C)cc(OCC(=O)n2nc(C)cc2C)n1
662534	MUV_852_D_1810	CCCCCCn1c2c(nc1N1CCC(C)CC1)n(C)c(=O)[nH]c2=O
662536	MUV_852_D_1811	COc1ccccc1-c1nc2sc(=Cc3cccs3)c(=O)n2n1
662553	MUV_852_D_1812	c1ccc(C2=Nn3c(nnc3-c3cccnc3)SC2)cc1
662555	MUV_852_D_1813	CN1CCN(C(=O)CN(c2cccc(Cl)c2)S(=O)(=O)c2ccccc2)CC1
662557	MUV_852_D_1814	COc1ccc(NC(=O)CSc2nnc(-c3cccs3)n2C)cc1OC
662570	MUV_852_D_1815	C=CCn1c(SCC(=O)C(C)(C)C)nnc1-c1cccs1
662580	MUV_852_D_1816	CC(NC1CCCC1)=C(C#N)C(N)=O
662606	MUV_852_D_1817	O=C(COc1ccccc1)N1CCN(c2nnc(-c3ccccc3)c3ccccc32)CC1
662639	MUV_852_D_1818	CCOC(=O)CNC(=O)C1(c2ccccc2)CCCC1
662662	MUV_852_D_1819	CCC(C)COC(=O)C(C#N)c1nc2ccccc2nc1N1CCCCC1
662669	MUV_852_D_1820	CCn1nc(NC(=O)c2cccnc2)c2cc3ccccc3nc21
662696	MUV_852_D_1821	O=C(Cn1cc(C=NO)c2ccccc21)N1CCOCC1
662716	MUV_852_D_1822	COCCCNc1nc2c(c(=O)[nH]c(=O)n2C)n1CC(O)COc1ccccc1
662723	MUV_852_D_1823	Clc1ccccc1CSc1nnc(-c2ccccn2)n1Cc1ccco1
662735	MUV_852_D_1824	Cc1cc(C=NO)c(C)n1-c1ccncc1
662753	MUV_852_D_1825	COc1cccc(OC)c1-c1nn2c(nnc2-c2ccccc2Cl)s1
662761	MUV_852_D_1826	Cc1cc(NC(CC(C)C)C(=O)O)nc(Cc2ccccc2)n1
662768	MUV_852_D_1827	c1coc(-c2nnc3sc(-c4cccs4)nn32)c1
662824	MUV_852_D_1828	CCOc1cccc(-c2nnc3sc(-c4cccs4)nn32)c1
662868	MUV_852_D_1829	Cn1nnc(NC(=O)c2ccco2)n1
662897	MUV_852_D_1830	C=CCn1c(SCC(=O)Nc2c(C)cccc2C)nnc1-c1cnccn1
662907	MUV_852_D_1831	Cn1nc(SCC(=O)O)sc1=S
662915	MUV_852_D_1832	COc1ccc(NC(=O)CSc2nnc(-c3ccccc3C)n2N)cc1OC
662916	MUV_852_D_1833	CC(C)(C)OC(=O)NCCc1nnc(SCc2ccccc2Cl)o1
662941	MUV_852_D_1834	Cn1c2nc(Br)n(CCSc3nc4ccccc4o3)c2c(=O)[nH]c1=O
662948	MUV_852_D_1835	Cn1c(SCc2nc3ccccc3[nH]2)nnc1-c1cccnc1
662951	MUV_852_D_1836	COc1ccc(C(=O)n2c3ccccc3nc2-c2ccco2)cc1
662954	MUV_852_D_1837	CCOC(=O)c1cnc(-n2nc(C)cc2C)nc1NCc1ccccc1
662974	MUV_852_D_1838	CCOC(=O)c1[nH]c2ccccc2c1NC(=O)c1nonc1C
662983	MUV_852_D_1839	CCCCOc1cccc(C(=O)N(Cc2cccs2)C2CCS(=O)(=O)C2)c1
663009	MUV_852_D_1840	Cc1ccccc1CSc1nnc(-c2cccnc2)n1N
663015	MUV_852_D_1841	N#Cc1c(N)nc(-c2cccnc2)cc1-c1ccco1
663040	MUV_852_D_1842	Cc1ccc(C)n1-c1sc(C)c(C)c1C#N
663059	MUV_852_D_1843	Cc1ccc(Cn2c(CN(C)Cc3ccccc3)nc3c2c(=O)n(C)c(=O)n3C)cc1
663128	MUV_852_D_1844	COc1ccc(OC)c(CNc2nc3ccccc3n2CCN2CCCCC2)c1
663178	MUV_852_D_1845	CC(C)(C)OC(=O)N1CCC(C(=O)N2CCCC2C(=O)O)CC1
663262	MUV_852_D_1846	COc1ccccc1-c1nnc2n1N=C(C)CS2
663270	MUV_852_D_1847	COc1ccccc1-c1nn2c(nnc2-c2ccco2)s1
663284	MUV_852_D_1848	COc1cccc(CNc2nc3ccccc3n2CCN2CCCCC2)c1
663294	MUV_852_D_1849	CCn1nc(NC(=O)c2ccco2)c2cc3ccccc3nc21
663295	MUV_852_D_1850	c1coc(-c2nnc3sc(Cc4cccs4)nn32)c1
663301	MUV_852_D_1851	COn1c(=O)c2ccccc2nc1SC1CCCCC1
663329	MUV_852_D_1852	C=CCn1c(SCC(=O)Nc2cc(C)cc(C)c2)nnc1-c1cnccn1
663344	MUV_852_D_1853	Cn1c(SCc2ccccc2)nnc1-c1cccs1
663353	MUV_852_D_1854	CCc1ccc(NC(=O)CSc2nnc(-c3ccccn3)n2C)cc1
663408	MUV_852_D_1855	CCn1c(SCc2nc3ccccc3[nH]2)nnc1-c1cccs1
663417	MUV_852_D_1856	O=C(O)C1CCC(CNC(=O)c2cccnc2)CC1
663418	MUV_852_D_1857	COc1cccc(OCc2nc3c4cnn(-c5ccccc5)c4ncn3n2)c1
663419	MUV_852_D_1858	CCOc1nc(C)ccc1-c1noc(C)n1
663420	MUV_852_D_1859	COc1ccc(C=Nn2cnnc2)cc1COc1ccccn1
663435	MUV_852_D_1860	CCCOc1cccc(C(=O)N(Cc2cccs2)C2CCS(=O)(=O)C2)c1
663453	MUV_852_D_1861	CCn1c(NCc2ccccn2)nc2c1c(=O)n(C)c(=O)n2C
663457	MUV_852_D_1862	O=C(O)C1CCCN1c1ncnc2c3ccccc3oc21
663465	MUV_852_D_1863	COC(=O)C(NC(=O)NCc1cccs1)C(C)C
663479	MUV_852_D_1864	CCOC(=O)C1CCCN(c2ncnc3c2[nH]c2cccc(OC)c23)C1
663485	MUV_852_D_1865	N#Cc1nc(-c2cccc3ccccc32)oc1NCCN1CCOCC1
663507	MUV_852_D_1866	N#Cc1nc(-c2ccco2)oc1N1CCc2ccccc2C1
663511	MUV_852_D_1867	CCCn1c(-c2ccc(OC)cc2)nc2nc3ccccc3nc21
663571	MUV_852_D_1868	N#Cc1nc(-c2ccco2)oc1NCCN1CCOCC1
663581	MUV_852_D_1869	COC(=O)C(NC(=O)Nc1ccc(C(C)=O)cc1)C(C)C
663600	MUV_852_D_1870	COc1ccc(CN(CCCN2CCOCC2)C(=O)Nc2ccccc2)cc1OC
663621	MUV_852_D_1871	CCCN1c2ccccc2C2(C1=O)C(C(=O)c1ccc(C)o1)=C(O)C(=O)N2CCCN1CCOCC1
663629	MUV_852_D_1872	COc1cccc2[nH]c3c(ncnc3N3CCCC(C)C3)c21
663641	MUV_852_D_1873	CCC(C)C(NC(=O)NCc1ccccc1Cl)C(=O)O
663643	MUV_852_D_1874	Cc1cccc(-c2c3c(cn2C(C)C)n(C)c(=O)n(C)c3=O)c1
663648	MUV_852_D_1875	O=C1CCCc2nc(N3CCc4ccccc43)ncc21
663674	MUV_852_D_1876	COc1ccc2c(c1)c(C(=O)CN1CCN(C(=O)c3ccco3)CC1)c(C)n2C
663702	MUV_852_D_1877	O=C1c2oc3ccccc3c(=O)c2C(c2cccc(Br)c2)N1Cc1ccco1
663712	MUV_852_D_1878	COC(=O)C(NC(=O)Nc1ccccc1F)C(C)C
663713	MUV_852_D_1879	Cc1cccc2cc(COC(=O)c3ccco3)c(=O)[nH]c12
663730	MUV_852_D_1880	O=C(OCc1cc2ccccc2[nH]c1=O)c1cccnc1
663752	MUV_852_D_1881	CCCCCn1c2nc3ccccn3c(=O)c2cc(C#N)c1=NC(C)=O
663758	MUV_852_D_1882	COC(=O)C(NC(=O)NC1CCCc2ccccc21)C(C)C
663777	MUV_852_D_1883	COC(=O)C(CCSC)NC(=O)Nc1ccc(C)cc1
663782	MUV_852_D_1884	CCOC(=O)c1cc(C#N)c(NCc2ccccc2)nc1C
663785	MUV_852_D_1885	N#Cc1nc(-c2ccco2)oc1NCCCN1CCOCC1
663786	MUV_852_D_1886	O=C(O)c1cccc(OCc2ccccc2Cl)c1
663807	MUV_852_D_1887	COc1ccc(CC(=O)OCc2cc3ccc(C)cc3[nH]c2=O)cc1
663821	MUV_852_D_1888	OCCN1CCN(c2ncnc3c4c5c(c(N6CCOCC6)nc4sc32)CCC5)CC1
663835	MUV_852_D_1889	COc1cccc2[nH]c3c(ncnc3N3CCC(C(N)=O)CC3)c21
663844	MUV_852_D_1890	O=C1c2ccccc2-c2onc3ccc(NCCCn4ccnc4)c1c32
663853	MUV_852_D_1891	CCOC(=O)C1CCN(c2ncnc3c4cc(Br)ccc4oc32)CC1
663884	MUV_852_D_1892	O=C(OCc1cc2ccccc2[nH]c1=O)c1ccco1
663885	MUV_852_D_1893	Cc1ccc(OC(=O)NC2CCS(=O)(=O)C2)cc1C
663895	MUV_852_D_1894	Cc1nc(-c2cccc(S(=O)(=O)N3CCOCC3)c2)cs1
663919	MUV_852_D_1895	O=c1c2ccccc2nc(-c2ccco2)n1CCCn1ccnc1
663925	MUV_852_D_1896	CCN(CC)C(=O)Oc1ccc2c(c1)occ(-c1ccc(OC)cc1)c2=O
663929	MUV_852_D_1897	COc1ccc(CC(=O)OCc2cc3cccc(C)c3[nH]c2=O)cc1
663950	MUV_852_D_1898	CCN(Cc1cc2ccccc2[nH]c1=O)C(=O)c1cccnc1
663955	MUV_852_D_1899	COc1cc2[nH]c3c(ncnc3N3CCN(c4ccc(Cl)cc4)CC3)c2cc1OC
663986	MUV_852_D_1900	CC1CCN(c2oc(-c3cccc4ccccc43)nc2C#N)CC1
663992	MUV_852_D_1901	N#Cc1nc(Cc2ccccc2)oc1NCCCn1ccnc1
664041	MUV_852_D_1902	CCN(C(=O)c1coc(=O)c(Br)c1)c1ccc2c(c1)OCO2
664042	MUV_852_D_1903	COC(=O)c1[nH]c2cc(C)ccc2c1NC(=O)CN1CCN(C(=O)c2ccco2)CC1
664050	MUV_852_D_1904	Brc1ccc2oc3c(ncnc3N3CCOCC3)c2c1
664057	MUV_852_D_1905	C=CCNC(=O)NC(CCSC)C(=O)OC
664071	MUV_852_D_1906	O=C(COc1ccccc1)OCc1cc2ccccc2[nH]c1=O
664074	MUV_852_D_1907	O=C(c1ccccc1)N(Cc1cccs1)C1CCS(=O)(=O)C1
664081	MUV_852_D_1908	N#Cc1nc(Cc2ccccc2)oc1NCCN1CCOCC1
664129	MUV_852_D_1909	CNc1oc(-c2ccc(OCc3ccccc3)cc2)nc1C#N
664133	MUV_852_D_1910	Cc1ccc(CNc2nc3c([nH]2)c(=O)n(C)c(=O)n3C)cc1
664138	MUV_852_D_1911	COc1ccc(-c2nc(C#N)c(N3CCCCCC3)o2)cc1OC
664139	MUV_852_D_1912	CC(=O)c1ccc(Nc2ncnc3c4ccccc4oc32)cc1
664140	MUV_852_D_1913	N#Cc1nc(-c2ccco2)oc1N1CCC(C(N)=O)CC1
664157	MUV_852_D_1914	CCN(Cc1cc2ccc(C)cc2[nH]c1=O)C(=O)c1ccncc1
664162	MUV_852_D_1915	COc1ccc(-n2c(N)c(C(=O)NCc3ccco3)c3nc4ccccc4nc32)c(OC)c1
664192	MUV_852_D_1916	Clc1ccc(-c2nnc3sc(Cc4cccs4)nn32)cc1
664198	MUV_852_D_1917	COc1ccc(N2CCCn3c2nc2c3c(=O)n(CCCc3ccccc3)c(=O)n2C)cc1
664208	MUV_852_D_1918	Cn1c2nc(N3CCCCCC3)n(CCSc3nc4ccccc4[nH]3)c2c(=O)[nH]c1=O
664218	MUV_852_D_1919	COCCCN1C(=O)c2ccc(C(=O)NCc3ccco3)cc2C1=O
664229	MUV_852_D_1920	COCCCN1CN(S(=O)(=O)c2ccc(Cl)cc2)c2nc3ccccc3nc21
664231	MUV_852_D_1921	Cn1c2cn(Cc3cccnc3)c(-c3ccccc3)c2c(=O)n(C)c1=O
664242	MUV_852_D_1922	COCCCn1c(-c2ccc(OC)cc2)nc2nc3ccccc3nc21
664245	MUV_852_D_1923	Cc1ccc(C2CC(=O)c3cnc(NC(=O)c4ccco4)nc3C2)cc1
664295	MUV_852_D_1924	Cn1cnnc1SCCn1c(N2CCCCC2)nc2c1c(=O)[nH]c(=O)n2C
664323	MUV_852_D_1925	Cc1cc(C)c2oc(=O)cc(CN3CCOCC3)c2c1
664328	MUV_852_D_1926	N#Cc1nc(-c2cccc3ccccc32)oc1N1CCCCC1
664338	MUV_852_D_1927	COc1ccc(CCNc2oc(-c3ccccc3OC)nc2C#N)cc1OC
664355	MUV_852_D_1928	COC(=O)C(CCSC)NC(=O)NC1CCN(Cc2ccccc2)CC1
664369	MUV_852_D_1929	COc1ccc(-c2ccc(-c3noc(C(C)C)n3)c(OC)n2)cc1
664371	MUV_852_D_1930	COc1ccc(-c2cc(C(N)=O)nc(N3CCCCCC3)n2)cc1
664388	MUV_852_D_1931	COc1cc(C2c3c(oc4cc(C)c(C)cc4c3=O)C(=O)N2c2cc(C)ccn2)ccc1O
664389	MUV_852_D_1932	CCCCn1c2nc3ccccc3nc2c2c1ncn(CCC)c2=O
664429	MUV_852_D_1933	COc1ccc(CCNc2oc(-c3ccccc3OC)nc2C#N)cc1
664448	MUV_852_D_1934	Cc1nc(NCc2ccco2)c(C#N)c2c1COC(C)(C)C2
664452	MUV_852_D_1935	CC1(C)Cc2c3c(N)[nH]nc3nc(-c3ccco3)c2CO1
664454	MUV_852_D_1936	CC1CCN(c2oc(Cc3cccc4ccccc43)nc2C#N)CC1
664458	MUV_852_D_1937	O=C(CSc1ncnc2c3ccccc3oc21)c1cccs1
664469	MUV_852_D_1938	COc1ccccc1-c1nc(C#N)c(N2CCC(Cc3ccccc3)CC2)o1
664546	MUV_852_D_1939	CCN1CCN(c2nc3c(c(=O)[nH]c(=O)n3C)n2CCCSc2ncccn2)CC1
664550	MUV_852_D_1940	CCOC(=O)C1CCN(S(=O)(=O)c2cccc(-c3csc(C)n3)c2)CC1
664552	MUV_852_D_1941	O=C(c1ccc(=O)oc1)N1CCCc2ccccc21
664591	MUV_852_D_1942	CCOC(=O)C1CCN(c2ncnc3c2[nH]c2cccc(OC)c23)CC1
664592	MUV_852_D_1943	COCCSc1nc2sc3c(c2c(=O)n1-c1ccccc1)CCN(C)C3
664594	MUV_852_D_1944	O=C(CSc1ncn[nH]1)N1CCN(c2nnc(-c3ccccc3)c3ccccc32)CC1
664600	MUV_852_D_1945	CC(C(=O)Nc1ncc2c(n1)CC(C)(C)CC2=O)N1C(=O)c2ccccc2C1=O
664665	MUV_852_D_1946	COc1ccc(C2C(CC(=O)O)=C(O)C(=O)N2c2ccccc2)cc1
664677	MUV_852_D_1947	CCn1nc(NC(=O)c2cccnc2)c2cc3cccc(C)c3nc21
664689	MUV_852_D_1948	CCOC(=O)C1CCN(S(=O)(=O)c2cccc(-c3cn4ccccc4n3)c2)CC1
664699	MUV_852_D_1949	O=C(c1coc2ccc(O)c(Cl)c12)c1ccccc1
664729	MUV_852_D_1950	N#Cc1nc(-c2ccc(OCc3ccccc3)cc2)oc1NCCCn1ccnc1
664734	MUV_852_D_1951	CCOc1ccc(N2CCCn3c2nc2c3c(=O)n(CCc3ccccc3)c(=O)n2C)cc1
664744	MUV_852_D_1952	C=CCN1c2ccccc2C2(C1=O)C(C(=O)c1ccc(C)o1)=C(O)C(=O)N2CCCN1CCOCC1
664749	MUV_852_D_1953	N#Cc1nc(COc2ccc(-c3ccccc3)cc2)oc1NCc1cccnc1
664757	MUV_852_D_1954	CN(Cc1ccccc1)c1nc2c(c(=O)[nH]c(=O)n2C)n1CCOc1ccccc1
664758	MUV_852_D_1955	COc1ccc2c(c1)c(C(=O)CN1CCC3(CC1)OCCO3)c(C)n2C
664761	MUV_852_D_1956	N#Cc1nc(-c2ccco2)oc1NCCc1ccccc1
664774	MUV_852_D_1957	CCOc1nc(-c2ccccc2)ccc1-c1noc(COc2ccccc2)n1
664788	MUV_852_D_1958	COc1ccccc1-c1nc(C#N)c(N2CCN(c3ccccc3)CC2)o1
664791	MUV_852_D_1959	CN(C)c1oc(-c2ccco2)nc1C#N
664793	MUV_852_D_1960	CN(C)S(=O)(=O)c1cccc(-c2cn3ccccc3n2)c1
664795	MUV_852_D_1961	CC(C)Sc1nc2sc3c(c2c(NCc2ccco2)n1)CC(C)(C)OC3
664814	MUV_852_D_1962	CC(C)c1ccc(OCc2nc(-c3ccccn3)no2)c(Br)c1
664827	MUV_852_D_1963	Cc1csc(NC(=O)C2CCCN2C(=O)OCC(C)C)n1
664836	MUV_852_D_1964	CC(C)N(Cc1cc2ccccc2[nH]c1=O)C(=O)c1cccnc1
664840	MUV_852_D_1965	CNc1oc(-c2ccco2)nc1C#N
664849	MUV_852_D_1966	NC(=O)C1CCN(C2CC(=O)N(c3cccc(F)c3)C2=O)CC1
664852	MUV_852_D_1967	CCn1nc(NC(=O)c2ccco2)c2cc3ccc(C)cc3nc21
664856	MUV_852_D_1968	Cc1nc2c3ccccc3oc2c(N2CCC(C)CC2)n1
664862	MUV_852_D_1969	CCN1C(=O)C(=CN2CCCc3ccccc32)SC1=S
664892	MUV_852_D_1970	Cc1cc(SCC(=O)N2CCCCC2)nc(C)n1
664916	MUV_852_D_1971	O=C1CCCc2nc(NCc3ccco3)ncc21
664921	MUV_852_D_1972	CCN(CC)C(=O)Oc1ccc2c(c1)occ(-c1ccccc1)c2=O
664924	MUV_852_D_1973	Cc1ccc2c(c1)[nH]c1c2ncn(CCN2CCNCC2)c1=O
664970	MUV_852_D_1974	CCN1CCN(CC(=O)Nc2c(C(=O)OC)[nH]c3cccc(Cl)c32)CC1
664979	MUV_852_D_1975	CSCCC(NC(=O)NCc1cccs1)C(=O)O
664998	MUV_852_D_1976	CSCCC(NC(=O)Nc1ccc(C)cc1C)C(=O)O
665006	MUV_852_D_1977	COc1ccc(N2CCN(c3nc4c(c(=O)n(C)c(=O)n4C)n3Cc3ccccc3)CC2)cc1
665045	MUV_852_D_1978	CC(=O)NCCC(Cc1ccccc1)c1ccco1
665046	MUV_852_D_1979	c1cn(CC2(Cn3ccnc3)COC2)cn1
665072	MUV_852_D_1980	O=c1[nH]c2ccccc2nc1NCCN1CCOCC1
665081	MUV_852_D_1981	Cn1c2ccccc2nc1-c1ccc(CN2CCCCC2)o1
665089	MUV_852_D_1982	Cc1cc(SCC(=O)c2ccccc2)nc(C)n1
665098	MUV_852_D_1983	CCn1c(COc2ccc(Cl)cc2)nnc1SCc1ccc(C#N)cc1
665100	MUV_852_D_1984	Cn1c2ccccc2n(CC(=O)N2CCN(c3nnc(-c4ccccc4)c4ccccc43)CC2)c1=O
665110	MUV_852_D_1985	Cc1cc2c(nc(C)nc2-c2cnn(-c3ccccc3)c2)o1
665120	MUV_852_D_1986	CC1(C)Cc2nc(-c3ccccc3)n3cnnc3c2CO1
665129	MUV_852_D_1987	COC(=O)c1[nH]c2cccc(Cl)c2c1NC(=O)CN(C)C1CCCCC1
665132	MUV_852_D_1988	COc1ccccc1-c1nnc(NC(=O)C(C)C)s1
665139	MUV_852_D_1989	CN(C)c1ccc(C=c2sc3n(c2=O)CCCN=3)cc1
665148	MUV_852_D_1990	C=CCn1c(COc2ccccc2)nnc1SCC(=O)C(C)(C)C
665182	MUV_852_D_1991	CSCCC(NC(=O)OC(C)(C)C)c1nnc(SCc2cccc(F)c2)o1
665183	MUV_852_D_1992	CCn1c(SCC(=O)c2ccc(O)c(O)c2)nnc1-c1ccccc1OC
665184	MUV_852_D_1993	O=C(CSc1nc2ccccc2s1)Nc1ncccn1
665189	MUV_852_D_1994	CCOC(=O)c1c(COC(=O)c2ccco2)nc2ccccc2[n+]1[O-]
665195	MUV_852_D_1995	CCn1c(COc2ccc(C)cc2)nnc1SCC(=O)C(C)(C)C
665196	MUV_852_D_1996	COc1ccc(CCNC(=O)CSc2nc(C)nc3c4ccccc4oc32)cc1OC
665200	MUV_852_D_1997	COc1ccc(OC)c(-n2cc3c(c2)n(C)c(=O)n(C)c3=O)c1
665203	MUV_852_D_1998	COc1ccc2nc(CC(C)(C)CC(=O)O)c[n+]([O-])c2c1
665218	MUV_852_D_1999	COC(=O)c1[nH]c2cccc(C)c2c1NC(=O)CN1CCN(c2ccccc2OC)CC1
[truncated: 13,001 more rows]
