# Supplementary material for: PyRMD Studio: A Unified Suite for Next-Generation, AI-Powered Virtual Screening
Source: J Chem Inf Model. 2026 May 19;66(11):6197–203. doi: 10.1021/acs.jcim.6c00648 (PMC13250901; doi:10.1021/acs.jcim.6c00648)
Supplement: Supplementary file 2 [file ci6c00648_si_002.zip › decoys/gcr_decoys.ism]

C=CCN1C(=O)/C(=C/c2ccccc2OCc3ccc(c(c3)Cl)Cl)/SC1=S C02847968
c1cc(ccc1NC(=O)NNC(=O)COc2ccc(cc2Br)Br)Cl C00673692
C[C@H]1CCC[C@@H](N1C(=O)Cn2cc(c3c2ccc(c3)Br)C(=O)C(F)(F)F)C C02065637
CCOc1ccc(cc1OCC)CC(=O)Nc2c(c(cs2)c3ccc(cc3Cl)Cl)C(=O)N C02735559
CCN(CC)c1ccc(cc1)N2C(=O)/C(=C/c3c(cccc3Cl)Cl)/SC2=S C08765886
CSc1ccc2c(c1)sc(n2)N3CCN(CC3)c4nc5ccc(cc5s4)SC C08975718
CC(=O)C12c3ccccc3C(c4c1cccc4)[C@@H]5[C@H]2C(=O)N(C5=O)c6ccc(cc6)c7ccccc7 C01101587
Cn1c(=O)c2c3c(sc2nc1SCC(=O)c4ccc(cc4)Br)CCC3 C03373779
c1ccc(c(c1)C(=O)N2CCN=C2SCc3c(cccc3Cl)F)I C09277420
Cc1ccc(c2c1nc(s2)N3CCN(CC3)C(=O)CSc4ccc(cc4)Cl)Cl C09544121
CCc1ccccc1N2CN3C(=O)C[C@@H](C(=C3SC2)C#N)c4ccc(cc4)Br C09693401
CC1=NC2=C([C@@H](C1C(=O)OC3CCCCC3)c4ccccc4Br)C(=O)CCC2 C09680254
c1cc(cc(c1)Br)C(=O)N(c2ccc(cc2)Br)[C@@H]3CS(=O)(=O)C=C3 C09834017
Cc1ccc(c(c1)C(=O)N(C[C@@H]2CCCO2)c3nc4ccc(cc4s3)Br)C C11139318
Cc1ccc2c(c1C)nc(s2)N(C[C@@H]3CCCO3)C(=O)c4ccc(cc4)Br C11144232
C[C@@H]([C@@H]1c2cc(ccc2OC(=O)[C@@H]1C(=O)C)Br)C(=O)c3ccc(cc3)Br C12407775
Cc1c(cn(n1)c2ccccc2)C=C(c3nc4ccccc4s3)c5nc6ccccc6s5 C12560011
c1ccc2c(c1)CCN(C2)C(=O)CSc3c4c5c(sc4nc(n3)C6CC6)CCCC5 C01332762
C[C@@H]1CCC[C@H](N1C(=O)Cn2cc(c3c2ccc(c3)Br)C(=O)C(F)(F)F)C C02065636
Cc1ccc(c(c1)C)C(=O)[C@@H]2[C@H](C([C@H]3N2c4ccccc4C=C3)(C#N)C#N)c5cccs5 C16034357
c1ccc(cc1)/C=C/C(=O)N2CCC3(CC2)N(CCS3)C(=O)c4ccc(cc4)Br C16497002
c1ccc2c(c1)nc(s2)C3CCN(CC3)C(=O)CCCc4ccc(s4)Br C17960320
C=CCN1C(=O)/C(=C\c2cn(nc2c3ccc(cc3)Cl)c4ccccc4)/SC1=S C19800535
c1cc(cc(c1)Cl)/C=C(\C#N)/S(=O)(=O)c2cc(ccc2Br)Br C20859878
C[C@H](C(=O)N1CCc2c1cccc2)Sc3nn(c(=S)s3)c4ccc(cc4)Cl C21140505
c1ccc(cc1)c2nc(cs2)CN3CCN(CC3)C(=O)c4cc(ccc4F)Br C22605595
c1cc(oc1)CN(Cc2cccs2)C(=O)CC34C[C@H]5C[C@@H](C3)CC(C5)(C4)Br C14999693
c1cc(cc(c1)N2CCN(CC2)C(=O)CSc3ccc(cc3)Br)C(F)(F)F C25965086
C=CCN1C(=O)/C(=C/c2cn(nc2c3ccc(cc3)Cl)c4ccccc4)/SC1=S C27017957
C/C(=C\N1Cc2ccccc2/C(=N/C(=O)c3ccccc3Br)/N=C1C=C)/Br C27094087
c1ccc(c(c1)N2[C@@H]3CS(=O)(=O)C[C@H]3N=C2SCc4ccc(cc4)Br)F C32640867
c1ccc(c(c1)N2[C@@H]3CS(=O)(=O)C[C@@H]3N=C2SCc4ccc(cc4F)Br)F C32640917
Cc1ccc(cc1F)c2c(cn(n2)c3ccccc3)/C=C/4\C(=O)N(C(=S)S4)C(C)C C35396134
Cc1ccc2c(c1)[C@]3(C(=O)N2Cc4ccc(c(c4)F)F)N(CCS3)C(=O)C5CCCC5 C36167177
c1ccc(cc1)n2c(nnn2)S[C@H]3[C@H]4C=C[C@@H]([C@@H]3Cl)c5c4c(c(c(c5F)F)F)F C33907927
c1ccc2c(c1)cccc2CC(=O)N3CCN(CC3)Cc4nc(cs4)c5cccs5 C38891568
CC1(CN(C(=O)N1CC2(CCN(CC2)Br)C3CCCCC3)Br)C C39486993
Cc1ccsc1CN([C@@H]2CCS(=O)(=O)C2)C(=O)c3c(c4ccccc4s3)Cl C39909549
Cc1cc(cc(c1)C(=O)N2CCC[C@@H](C2)C(=O)N(C)Cc3ccc(cc3)Br)C C46897759
Cc1cc(cc(c1)C(=O)N2CCC[C@H](C2)C(=O)N(C)Cc3ccc(cc3)Br)C C46897762
Cc1nccc(n1)C(=O)Oc2c(cc(cc2Br)Br)Br C48705044
CN(Cc1ccc(o1)Br)C(=O)c2ccc(cc2I)Cl C48777573
c1c(cc(c(c1Cl)S(=O)(=O)N2CCN(CC2)CC(F)(F)F)Cl)Br C30135821
c1cc(ccc1C(c2ccc(cc2)F)N3CCN(CC3)c4nccc(n4)C(F)(F)F)F C24054862
CCCCOc1ccc(cc1)N2C(=O)/C(=C/c3ccc(cc3)Br)/SC2=S C59396551
CCN(CC)c1ccc(cc1)/C=C\2/C(=O)N(C(=S)S2)c3ccc(cc3Cl)Cl C59396992
COc1ccc(cc1)N2C(=O)/C(=C/c3cc(c(o3)Br)Br)/SC2=S C59417997
c1ccc(cc1)C(=O)COc2ccc3c(c2)occ(c3=O)c4ccc(cc4)Br C02674001
c1cc(sc1)C2=C3C(=NC(=NC3=O)/C(=C/c4cc(ccc4F)Br)/Cl)SC2 C39946169
CC(=O)N1[C@@H](OC(=N1)c2cccc(c2)I)c3ccc(cc3)SC C64819707
CS(=O)(=O)c1cc(c([nH+]c1c2ccccc2C(F)(F)F)N3CCN(CC3)C(=O)c4ccco4)C#N C01502882
Cc1cn2c3c(nc2n1c4ccc(cc4)Br)n(c(=O)n(c3=O)CC[NH+]5CCCCC5)C C08708329
c1cc[nH+]c(c1)N2CCN(CC2)C(=O)CCCN3c4cc(ccc4Oc5c(cccn5)C3=O)Cl C09151530
c1ccc2c(c1)C=C[NH+]3[C@H]2[C@@H]4[C@@H]([C@@H]3C(=O)c5cccc(c5)[N+](=O)[O-])C(=O)N(C4=O)c6ccc(cc6)F C09330754
Cc1ccc(cc1)n2c(=O)c3c(c4ccccc4n3C)c(n2)C(=O)N5CCN(CC5)c6cccc[nH+]6 C09682015
c1ccc2c(c1)nc(s2)SCCCC(=O)N3CC[NH+](CC3)Cc4cc(=O)n5ccsc5n4 C09884490
Cc1ccccc1[C@@]2(CC(=O)N(C2=O)CC[NH+](C)C)CC(=O)N3CCN(CC3)c4ccccc4C C11913533
CCn1c(nnc1Sc2c3c4c(sc3nc(n2)C[NH+]5CCC(CC5)C)CCC4)N6CCOCC6 C12786420
Cc1cc(cc(c1)n2ccnc2SCC(=O)N3CC[NH+](CC3)Cc4cc(=O)n5ccsc5n4)C C09685486
CCc1cccc(c1n2c(nn(c2=S)C[NH+]3CCN(CC3)c4ncccn4)c5cccnc5)CC C16080514
CC[NH+]1CCN(CC1)C(=O)c2csc(n2)CSc3nnc(n3c4ccccc4F)c5ccco5 C16464370
C[C@@H](c1ccccc1)N2C(=O)[C@H]3[C@@H]4c5ccccc5C=C[NH+]4[C@@H]([C@@H]3C2=O)C(=O)c6ccc(cc6)[N+](=O)[O-] C09411177
C[C@H](c1nnc(n1c2ccc(cc2)Cl)SCC(=O)N3CCN(CC3)c4ccccn4)[NH+](C)C C19014143
c1cc(ccc1N2C(=O)C[C@@H](C2=O)[NH+]3CCN(CC3)Cc4ccc5c(c4)OCO5)OC(F)(F)Cl C19624880
c1ccn2cc([nH+]c2c1)CN3CCN(CC3)c4cnn(c(=O)c4Cl)c5ccc(cn5)C(F)(F)F C22356827
c1ccc2c(c1)c(c(s2)c3nn(c(=S)o3)C[NH+]4CCN(CC4)[C@H]5CCS(=O)(=O)C5)Cl C23247970
Cc1cc(c(n1c2ccc3c(c2)OCO3)C)C(=O)CN4CC[NH+](CC4)CC(=O)N5C[C@@H](C[C@@H](C5)C)C C24338643
c1cc(sc1S(=O)(=O)N2CC[NH+](CC2)Cn3c(=O)c(c(cn3)Cl)Cl)Br C27508631
c1cc2c(cc1[C@H]3CCCN3C(=O)C[NH+]4CCN(CC4)c5ccc(cn5)Br)OCCO2 C30200816
C[C@H](c1nnc(o1)c2cccs2)[NH+]3CCN(CC3)S(=O)(=O)c4ccc(s4)Br C31583319
c1cscc1c2nc(on2)CN3CC[NH+](CC3)Cn4c(=S)n5cc(cc(c5n4)Cl)Cl C32935395
Cc1cc(nc2c1c3c(s2)c(ncn3)N4CCC(CC4)C(=O)N5CCN(CC5)c6cccc[nH+]6)C C32986025
CCn1c(c(c(c(c1=O)C#N)C)/C=C\2/C(=O)N(C(=S)S2)C3CCCC3)N4CC[NH+](CC4)CC C33479009
CCCC[NH+]1CCN(CC1)c2nc3c(c4c(s3)COC(C4)(C)C)c(=O)n2CC(=O)N5CCCC5 C34734762
CCCn1c(=O)c2c3c(sc2nc1N4CC[NH+](CC4)CC(=O)N(CC)CC)COC(C3)(C)C C34735023
Cc1ccc(c(c1)C)C[NH+]2CCN(CC2)c3nc4c(c5c(s4)CCC5)c(=O)n3CC(=O)N6CC6 C34747900
CC1(Cc2c(sc3c2c(nc(n3)SCC=C)N4CC[NH+](CC4)CC(=O)N5CCOCC5)CO1)C C34750002
c1ccc(cc1)[C@@H]2c3ccsc3CC[NH+]2CCC(=O)N4CCN(CC4)C(=O)c5ccc6c(c5)OCO6 C34830022
C[NH+](C)CCCN1CCN(CC1)C(=O)c2c3ccccc3c(nn2)N4CCN(CC4)c5ccccc5F C35954758
Cc1cc(c(n1CCc2ccc(cc2)Cl)C)C(=O)CN3CC[NH+](CC3)[C@H]4CCS(=O)(=O)C4 C22793742
CCCn1c(c(c(c(c1=O)C#N)C)/C=C/2\C(=O)N(C(=S)S2)[C@@H](C)CC)N3CC[NH+](CC3)C C33812636
Cc1cc(c(c(c1)C)S(=O)(=O)N(C[C@H]2CCCO2)C[C@@H]3C=c4cc5c(cc4=[NH+]C3=O)OCCO5)C C39325208
c1ccc(cc1)n2c(nnc2SCC3=NC(=O)C4=C5CCC[C@@H]5SC4=N3)C[NH+]6CCCCC6 C39425313
Cc1cc(n(n1)c2nc(cc(n2)SCCC(=O)N3CCN(CC3)c4cccc[nH+]4)c5ccccc5)C C40850540
c1cc[nH+]c(c1)N2CCN(CC2)C(=O)[C@@H]3CC=CC[C@H]3C(=O)N4CCN(CC4)c5c(cncc5Cl)Cl C38740770
Cc1[nH+]c(c(n1C)c2ccnc(n2)SC)c3cc4ccn(c4nc3)S(=O)(=O)c5ccccc5 C33359072
Cc1ccccc1n2c3c(c(n2)C(=O)N4CCN(CC4)Cc5cc(=O)n6ccsc6[nH+]5)CCC3 C60105871
Cc1cc2nc(c(c(n2n1)C)CCC(=O)N3CCC[C@@H](C3)CN4CCN(CC4)c5cccc[nH+]5)C C60274711
c1ccc2=[NH+][C@@H]3[C@H](N4[C@@H](CC3=c2c1)C(=O)N(CC4=O)CCCN5CCOCC5)c6ccc(cc6)Cl C63137042
Cc1ccc(cc1)CN2CC(=O)N3[C@H](C2=O)CC4=c5ccccc5=[NH+][C@H]4[C@@H]3c6cccc(c6)[N+](=O)[O-] C63139476
COc1cc(cc(c1OC)OC)[C@@H]2[C@@H]3C(=c4ccccc4=[NH+]3)C[C@H]5N2C(=O)CN(C5=O)C6CCCCC6 C63139725
Cc1ccc(cc1)CN2CC(=O)N3[C@H](C2=O)CC4=c5ccccc5=[NH+][C@H]4[C@H]3c6ccc(cc6)[N+](=O)[O-] C63141495
COc1cc(cc(c1OC)OC)[C@@H]2[C@@H]3C(=c4ccccc4=[NH+]3)C[C@@H]5N2C(=O)CN(C5=O)Cc6cccs6 C63142022
CCOc1ccc(cc1OC)[C@H]2[C@@H]3C(=c4ccccc4=[NH+]3)C[C@@H]5N2C(=O)CN(C5=O)Cc6cccs6 C63142197
C[C@@]12[C@H]3C(=c4ccccc4=[NH+]3)[C@@H](CN1C(=O)CN(C2=O)CCCN5CCOCC5)c6ccccc6Cl C63363042
C[C@@H]1CC(=C(N1C[C@@H]2COc3ccccc3O2)C)C(=O)CSc4nnc(o4)C5=c6ccccc6=[NH+]C5 C63908280
c1ccc2=[NH+]CC(=c2c1)CCC(=O)N3C[C@@H](CN(C(=O)C3)C4CCCCC4)OCc5ccncc5 C63980550
c1ccc(cc1)CCCn2c3c(c(n2)C(=O)N4CCOCC4)CN(CC3)C(=O)[C@@H]5C=c6ccccc6=[NH+]5 C63985914
COCC(=O)N1[C@@H](CC(=N1)[C@@H]2C(=c3ccccc3=[NH+]C2=O)c4ccccc4)c5ccc6c(c5)nccn6 C64131287
CCCn1c2ccc(cc2sc1=O)S(=O)(=O)N3CCN(CC3)C(=O)CC4=c5ccccc5=[NH+]C4 C64541298
C[C@H]1CCC[NH+](C1)C(C)(C)C(=O)N2CCC(CC2)[NH3+] C32053837
CC(C)[NH+](C)[C@@H](C[NH3+])c1cc2c(c(c1)Br)OCO2 C36897324
CC[C@@H](C)[C@H](C(=O)N1CCC(CC1)[NH+]2CCCC2)[NH3+] C38101731
c1ccc2=[NH+]C(=O)[C@@H]([NH+]=c2c1)c3cc(ccc3N)Br C39395789
C[C@H]1CCC[C@@](C1)(CNC(=O)[C@@H]2CSC[NH2+]2)[NH+](C)C C40670485
CC(C)(C)c1nc(no1)C[NH+]2[C@@H]3CC[C@H]2CC(C3)[NH3+] C40750295
CCc1cc(nc[nH+]1)N2CCN(CC2)c3ccc(c[nH+]3)N C40765337
CCC[NH+]1CCC(CC1)NC(=O)[C@@H]2C[C@@H]3CCCC[C@@H]3[NH2+]2 C40829698
C[C@@H]1CC[C@H]([NH+]1[C@@H](C)C(=O)N2CCC(CC2)C[NH3+])C C44512494
C[NH+]1CCC(CC1)CNC(=O)[C@@H]2C[C@H]3CCCC[C@@H]3[NH2+]2 C44526629
C1CC[C@@H]2[C@H](C1)CCCN2C(=O)C[NH+]3CCCC[C@@H]3C[NH3+] C44558952
CC[C@@H]1CO[C@H](CN1[C@@]2(CC[NH+](C2)C(C)C)C[NH3+])C C45658796
C[NH+]1CCN(CC1)[C@H](C[NH3+])c2cc(c(o2)Br)Br C50361542
CCC[NH+]1CCC(CC1)NC(=O)[C@H]2[C@H](CCC[NH2+]2)C C51793854
C1CCC(CC1)NC(=[NH2+])N2CCC(CC2)[NH+]3CCCCC3 C52045719
c1c(nnn1CC[NH+]2CC[C@@H]3CCCC[C@@H]3C2)C[NH3+] C52482318
C1C[C@H](C[NH2+]C1)CC(=O)NC2CC[NH+](CC2)C3CC3 C54307358
C1CCC(C1)[NH+]2CCN(CC2)c3nc4c(s3)[C@@H](CCC4)[NH3+] C54896350
CCc1c(sc(n1)N2CC[NH+](CC2)C3CC3)C[NH3+] C55002231
CC(C)C[NH+]1CCN(CC1)[C@H]2CC3(CC[C@H]2[NH3+])OCCO3 C55079003
C1CC[NH+](CC1)C2CCN(CC2)C(=O)[C@H]3CCCC[C@@H]3[NH3+] C55088886
C[C@@H]1CC[C@@H](C[C@@H]1C(=O)N(C)C2CC[NH+](CC2)C)[NH3+] C55123271
C[C@H]1CCC[C@@H]([C@@H]1C(=O)N2CCC(CC2)[NH+](C)C)[NH3+] C55128231
CC[NH+]1CCC(CC1)N(C)C(=O)[C@@H]2CC[C@@H](C[C@@H]2C)[NH3+] C55129416
C[C@H]1CCC[C@H]([C@@H]1C(=O)N(C)[C@@H]2CCC[NH+](C2)C)[NH3+] C55131584
C[C@@H]1C[C@@H](CC[C@@H]1C(=O)N(C)[C@@H]2CCC[NH+](C2)C)[NH3+] C55131596
CC[C@@H](C)[NH+]1CCN(CC1)C(=O)CC2CCC(CC2)[NH3+] C55131997
C[C@H]1[C@H](CCC[C@@H]1[NH3+])C(=O)N2CCC(CC2)C[NH+](C)C C55134918
C[C@@H]1CCC[C@@H]([C@@H]1C(=O)N2CCC(CC2)C[NH+](C)C)[NH3+] C55134936
C1CCC(C1)[NH+]2CCN(CC2)C(=O)[C@@H]3CCC[C@@H](C3)C[NH3+] C55161012
Cc1c([nH+]nc(c1C(=S)N)N(C)C2CC[NH+](CC2)C)C C40290945
Cc1cc(c[nH+]c1N2CCN(CC2)CC[NH+](C)C)N C61643108
C[NH+](C)CCN1CC[NH+](CC1)[C@@H]2CCCCC[C@@H]2N C61643913
C[NH+](C)C[C@@H]1CCCN1C(=O)[C@H]2CCC[C@@H](C2)C[NH3+] C61656277
CC(C)(C[NH3+])C(=O)N1CCC(CC1)C[NH+]2CCCC2 C62032224
CC(C)C[C@H]1CN([C@@H](C[NH2+]1)CO)C2CC[NH+](CC2)C C62665153
CCC1(CC[NH2+]CC1)C(=O)N[C@@H]2CCC[C@H]2n3cc[nH+]c3 C62848770
C1C[C@@H]2CN(CCC[NH+]2C1)C(=O)CCC3CCC(CC3)[NH3+] C62943677
C1C[C@H](C[C@H](C1)C(=O)N2CCC[NH+]3CCC[C@@H]3C2)C[NH3+] C62943690
C[C@H]1CC[C@@H]([C@@H](C1)[NH+]2CC[C@@H](C2)N3CCOCC3)C[NH3+] C62978158
C[C@@H]1CC[C@H](C[C@@H]1[NH3+])C(=O)N(C)CC2CC[NH+](CC2)C C63125885
CN1[C@H](NN[C@@H]1SCC2[NH+]=c3ccccc3=[NH+]2)c4cnccn4 C63165448
C1CCC(C1)NC(=O)C[NH+]2CCC(CC2)[C@H]3CCC[NH2+]3 C63199646
C[NH+]1c2ccccc2N[C@H]1NCC3=c4ccccc4=[NH+]C3 C63205592
C[C@@H]1[C@@H](S[C@@H](N1)C)C(=O)NCCC2[NH+]=c3ccccc3=[NH+]2 C63363125
c1ccc(cc1)N2[C@H]([C@@H](SC2=S)C3[NH+]=c4ccccc4=[NH+]3)N C63416513
C[C@@H]1[C@@H](S[C@@H](N1)N(C(C)C)C(=O)C)C(=O)NC2[NH+]=c3ccccc3=[NH+]2 C63831892
c1ccc(c(c1)c2nc(cs2)c3ccc4=[NH+]C(=O)[NH+]=c4c3)N C64175218
c1ccc2=[NH+]C([NH+]=c2c1)CS[C@@H]3NN[C@H]4N3c5ccccc5S4 C65042663
CC1=c2cc(ccc2=[NH+][C@H]1[C@@H]3c4c([nH]c[nH+]4)CCN3)Cl C65436339
C[C@H]1C[C@H](CC(C1)(C)C)O[C@@H]2CC3(CC[C@@H]2[NH3+])OCCO3 C20510547
Cc1ccc(o1)[C@H](c2cc3c(cc2Br)OCCCO3)[NH3+] C35382074
CN(C)c1nc2cc(cc(c2o1)I)C[NH3+] C36056257
CC[NH+]1CCC2(CC1)CC(=O)c3cc(c(c(c3O2)C)C)N C36142884
Cc1ccc(c2n1cc([nH+]2)c3ccc(cc3)OC(C)C)N C36243712
C1CO[C@@H](C[NH2+]1)CNC(=O)C23CC4CC(C2)CC(C4)C3 C36285463
Cc1c(c(c(c(c1C)C)S(=O)(=O)N2CCC[C@H](C2)[NH3+])C)C C36296932
c1cc(c(c(c1)Cl)[C@H](c2nc(on2)C3CC3)[NH3+])Cl C36764283
c1c(cn(c1C(=O)N2C[C@H]3CC[C@@H](C[C@H]3C2)[NH3+])C4CC4)Br C36857919
Cc1cc2c(o1)CC(C[C@@H]2[NH2+]Cc3c([nH]nc3C)C)(C)C C37118588
C[NH+](Cc1cc2c(cc1N)OCCO2)[C@@H]3CCSC3 C37174092
c1cc2c(cc1Br)OCCC[C@H]2[NH2+][C@H]3CCCCNC3=O C37282841
CC(C)c1nc(no1)[C@H](c2cc(cc(c2)Cl)Cl)[NH3+] C37425133
c1c(c[nH]c1C(=O)N[C@@H]2CC[NH+]3[C@@H]2CCC3)Br C37503623
c1cc(c(cc1Cl)NC(=O)N2CCC[NH2+]CC2)Cl C37991158
c1cc2c(cc1[C@@H](c3ccc4c(c3)OCO4)[NH3+])CCCO2 C38057706
C[C@]12C[NH+]3C[C@](C1=O)(CN(C2)[C@]3(C)c4cccc(c4)N)C C19330021
C[NH+](C)C1CCN(CC1)C(=O)c2cc(c(c(c2)Cl)Cl)N C40305011
c1cc(c(cc1N)C(=O)N2CCC[C@H](C2)[NH+]3CCCC3)Cl C40332098
Cc1c(sc2c1c(ncn2)NC3C[C@H]4CC[C@@H](C3)[NH2+]4)C C40746381
CCc1cc2c(ncnc2s1)N3[C@@H]4CC[C@H]3CC(C4)[NH3+] C40750580
c1cc2c(cc1[C@H](c3nc4c(s3)CCC4)[NH3+])OCCCO2 C41183748
c1ccc(cc1)[C@H](c2nc3c(s2)CS(=O)(=O)CC3)[NH3+] C42332526
Cc1c(sc2c1c(nc(n2)C[NH+]3C[C@@H](C[C@@H](C3)C)C)N)C C49933637
Cn1c2ccc(cc2oc1=O)[C@@H](c3ccc(cc3Cl)Br)[NH3+] C51361863
Cn1c2ccc(cc2oc1=O)[C@H](c3ccc(c(c3)F)Br)[NH3+] C51361882
Cc1ccsc1[C@H](c2ccc3c(c2)n(c(=O)n3C)C)[NH3+] C51392340
c1cc(ccc1Oc2ccc(nn2)C[NH3+])Br C51547076
CC(C)(C)c1nc2cc(ccc2n1[C@@H]3CCC[NH+](C3)C)N C52853679
CC(C)(C)c1nc2cc(ccc2n1[C@H]3CCC[NH+](C3)C)N C52853680
CC(C)c1nc2cc(ccc2n1CC3CC[NH+](CC3)C)N C52855103
C[NH+]1CCC[C@H](C1)N(C)C(=O)c2ccc(c(c2)N)Br C53205209
Cc1c(sc2c1c(ncn2)N3C[C@@H](CC[C@@H]3C)C[NH3+])C C53704386
CC[C@H](C)[NH+]1CCN(CC1)c2ccc(c3c2cccn3)N C55066594
C1C[C@H]2[C@H](C1)OCCN2C(=O)CCC3CCC(CC3)[NH3+] C55137672
Cc1ccc(c(n1)C)[C@H](c2ccc3c(c2)CC(=O)N3)[NH2+]C C55330571
Cc1cc2c(cc1C)n(c(n2)c3ccccn3)[C@H](C)C[NH3+] C57802203
c1c(c(cc2c1OCCO2)Br)CN3CCC[C@H](C3)[NH3+] C41029112
c1c(cc(c2c1OCCCO2)Cl)CN3CCC[C@H](C3)[NH3+] C41029656
Cc1ccc2c(c1C)NC(=O)[C@@H]2[NH2+][C@H](C)c3ccc(o3)C C42075862
Cc1c(c(n(n1)[C@@H]2C[NH+]3CCC2CC3)N)I C43669280
C[C@@H]1CN(CCCO1)c2c(cc3c([nH+]2)CCCC3)C(=S)N C61932638
Cc1ccc2c(c1C)OC([C@@H]([C@@H]2O)[NH+](C)CCO)(C)C C62179243
C1CC[C@H]([C@@H](CC1)N2CC[C@@H](C2)N3CCOCC3)C[NH3+] C62978154
C[C@@H]1CCC[C@@H](N1C(=O)CN2CCCC[C@@H]2[C@@H](C)[NH3+])C C63194571
C[C@H]([C@H]1CCCCN1[C@@H](C)C(=O)N2CCCCCC2)[NH3+] C63196155
c1c(c[nH]c1C(=O)N2CCC(CC2)[C@@H]3CCC[NH2+]3)Cl C63199165
c1ccc2=[NH+][C@@H]3C(=c2c1)C[C@H]([NH2+]C34CCCCC4)C(=O)[O-] C63221308
c1ccc2=[NH+]CC(=c2c1)[C@@H]3NC4=C([C@H]5CCCC[C@@H]5S4)C(=O)N3 C63326757
Cc1cc(cc(c1)N2CCC3(CC2)c4c([nH]c[nH+]4)CCN3)C C65470399
CCOc1cc(cc(c1OCc2ccc(cc2)C)Br)/C=C/3\C(=O)N(C(=S)S3)C C02848012
c1cc2c(c(c1)Cl)c(c(s2)C(=O)N(Cc3cccs3)[C@@H]4CCS(=O)(=O)C4)Cl C04167744
CCn1c(=O)c2c3c(sc2nc1SCC(=O)c4ccc(cc4)Br)CCC3 C00870831
CC(=O)c1cccc(c1)N2C(=O)/C(=C\c3ccc(o3)c4ccc(cc4)Br)/SC2=S C08821469
c1ccc(cc1)n2c(=S)sc(n2)SCC(=O)N3c4ccccc4CCc5c3cccc5 C00912704
CCn1c(=O)c2c3c(sc2nc1SCC(=O)c4ccc(cc4)Br)CCCC3 C00854237
CC[C@H](C)N1C(=O)/C(=C/c2cn(nc2c3ccc(cc3)Cl)c4ccccc4)/SC1=S C02367492
c1cc(ccc1C(=O)CSc2nc3c(c(=O)n2c4ccc(cc4)Cl)SCC3)Cl C02720025
c1ccc(cc1)C(=O)CSc2nc3ccsc3c(=O)n2c4ccc(cc4)Br C02908703
c1ccc(c(c1)N2[C@@H](SCC2=O)c3ccc(cc3)[C@H]4N(C(=O)CS4)c5ccccc5F)F C02949827
CSc1cccc2c1nc(s2)N(Cc3cccnc3)C(=O)c4ccc(cc4)Br C10528627
CSc1cccc2c1nc(s2)N(C[C@@H]3CCCO3)C(=O)c4cccc(c4)Br C10821922
CSc1ccc2c(c1)sc(n2)N(C[C@@H]3CCCO3)C(=O)c4ccc(cc4)Br C10832662
c1ccc(c(c1)C(=O)N(C[C@@H]2CCCO2)c3nc4c(cccc4s3)F)I C10884620
CSc1ccc2c(c1)sc(n2)N3CCN(CC3)C(=O)CSc4ccc(cc4)Cl C12495180
CC1([C@@H]([C@@H]1C(=O)N2CCN(CC2)C(=O)[C@@H]3[C@H](C3(C)C)C=C(Cl)Cl)C=C(Cl)Cl)C C16247223
Cc1ccc(cc1)[C@@H]2c3ccsc3CCN2C(=O)CN(CC(C)C)C(=O)c4cccc(c4)F C16499759
CC[C@H](C)N(CC(=O)N1CCc2c(ccs2)[C@@H]1c3ccc(cc3)C)C(=O)c4cccc(c4)F C16501194
CCc1ccc(cc1)C(=O)N(CC(=O)N2CCc3c(ccs3)[C@@H]2c4ccc(cc4)F)C5CC5 C16504890
CC(C)CN(CC(=O)N1CCc2c(ccs2)[C@H]1c3ccc(cc3Cl)Cl)C(=O)CCl C16528271
CCCC(=O)N(CC(=O)N1CCc2c(ccs2)[C@H]1c3ccc(cc3Cl)Cl)C4CC4 C16528513
c1cc(c(cc1Cl)Cl)[C@H]2c3ccsc3CCN2C(=O)CN(C4CC4)C(=O)C5CCC5 C16528552
CCN(CC(=O)N1CCc2c(ccs2)[C@H]1c3ccc(cc3Cl)Cl)C(=O)[C@H](C)Cl C16528915
C=CCN(CC(=O)N1CCc2c(ccs2)[C@H]1c3ccc(cc3Cl)Cl)C(=O)C4CCC4 C16529043
Cc1ccc(cc1)C(=O)N(CC(C)C)CC(=O)N2CCc3c(ccs3)[C@H]2c4ccccc4C C16529083
CCCCCN1c2ccc(cc2/C(=C/3\C(=O)N(C(=S)S3)CC=C)/C1=O)Br C16731942
C[C@H](C(=O)C)Sc1c2c(cn(c2ncn1)c3ccc(cc3)Br)c4ccccc4 C16757984
c1ccc(cc1)C(=O)Cn2c(=S)n(c(n2)c3ccc(cc3)Br)c4ccccc4 C16769226
CN1CCc2c(c(c(c(n2)SCC(=O)c3ccc(cc3)Br)C#N)c4ccccc4)C1 C15229183
c1ccc(c(c1)N2[C@H](SCC2=O)c3ccc(cc3)[C@H]4N(C(=O)CS4)c5ccccc5F)F C02949832
c1cc(cc(c1)I)OCc2nnc(o2)c3ccc(cc3)Br C20890358
c1ccc(cc1)c2csc3c2c(=O)n(cn3)CC(=O)c4ccc(cc4)I C22982336
CCn1c(=O)c2cc(ccc2nc1S[C@@H](C)C(=O)c3ccc(c(c3)F)F)Br C23565074
Cc1c(n(c(n1)SCC(=O)N2CCc3c(ccs3)[C@H]2c4cccs4)C5CCCC5)C C24829020
Cc1c(sc2c1c(ncn2)SCC(=O)N3CCc4c(ccs4)[C@H]3c5ccccc5)C C25897003
Cc1ccccc1OCCOc2c(cc(cc2Cl)/C=C\3/C(=O)N(C(=S)S3)C)Cl C26712859
Cc1ccc(c(c1)C)N2[C@H]3CS(=O)(=O)C[C@@H]3N=C2SCc4ccc(cc4)Br C32640878
c1ccc(cc1)[C@@H]2C[C@@H]2C(=O)N(CC(=O)N3CCc4c(ccs4)[C@@H]3c5ccccc5)C6CC6 C33366082
Cc1ccc(cc1)C(=O)N(CC=C)CC(=O)N2CCc3c(ccs3)[C@H]2c4ccc(cc4)Cl C35768142
Cc1ccc(cc1C)C2=NN([C@H](C2)c3ccccc3)C(=O)CSC(=S)N4CCSCC4 C38244956
c1cc(c(c(c1)Cl)CC(=O)N2CCN(CC2)Cc3nc(cs3)c4ccc(cc4)Cl)F C38516979
Cc1cc2c(c(c1)Br)N(C(=O)C2=O)CCCOc3ccc(cc3)Br C39289001
CC[C@@]1(CN(C(=O)N1CC2(CCN(CC2)I)C3CCCCC3)F)C C39487247
Cc1ccccc1Cn2c3ccccc3nc2[C@H]4CC(=O)N(C4)c5ccc(cc5)Br C40256624
CCN(Cc1ccc(s1)Br)S(=O)(=O)c2cc(cnc2Cl)Br C41066270
c1ccc(cc1)C(CC(=O)N2CCN(CC2)c3ccc(cn3)Br)c4ccccc4 C46710078
c1cc(c2c(c1)sc(n2)OC3CCN(CC3)C(=O)CCSc4ccc(cc4)Cl)F C49432550
c1ccc2c(c1)nc(s2)[C@@H]3CC=CC[C@@H]3C(=O)N4CCN(CC4)c5cccc(c5)C(F)(F)F C58666612
c1ccc2c(c1)nc(s2)[C@H]3CC=CC[C@@H]3C(=O)N4CCN(CC4)c5cccc(c5)C(F)(F)F C58666613
c1ccc2c(c1)cc(c(=O)o2)C(=O)CSc3nc(cs3)c4ccc(cc4)Br C59217719
Cc1ccc2c(c1)N(C(C=C2C)(C)C)C(=O)CSc3nn(c(=S)s3)c4ccccc4 C01153020
Cc1ccc(cc1)OCCn2cc(c3c2ccc(c3)Br)C(=S)N4CCOCC4 C08450545
Cc1ccc(cc1)C(=O)Cn2cnc3c(c2=O)c(c(s3)C)c4ccc(cc4)Br C08799098
CC(=CCSC1=N[C@H]2CS(=O)(=O)C[C@H]2N1c3ccc(cc3Cl)Br)C C09060611
Cc1cc(c(n1c2ccc(cc2)I)C)/C=N/c3ccc(cc3)OC(=O)C C09311168
c1cc(ccc1SCC(=O)N2CCN(CC2)c3nc4ccc(cc4s3)Br)Cl C09541836
CSc1cccc2c1nc(s2)N(Cc3cccnc3)C(=O)/C=C/c4ccccc4Cl C10528655
CSc1ccc2c(c1)sc(n2)N(C[C@H]3CCCO3)C(=O)c4cccc(c4)Br C10832690
CSc1ccc2c(c1)sc(n2)N(C[C@H]3CCCO3)C(=O)c4ccccc4Br C10832721
CSc1ccc2c(c1)sc(n2)N(C[C@H]3CCCO3)C(=O)c4ccc(s4)Br C10832961
c1cc(sc1C(=O)N(C[C@@H]2CCCO2)c3nc4c(cc(cc4s3)F)F)Br C11139572
Cc1ccc(c(c1)C)c2csc3c2c(=O)n(cn3)CC(=O)c4ccc(cc4)Br C11991137
C=CCn1c(=O)c2cc(ccc2nc1SCC(=O)c3ccc(cc3)Cl)Br C12379109
c1cc(cc(c1)Cl)C(=O)CN2c3c(c4c(s3)CCCC4)C(=NCC2=O)c5cccs5 C01329330
c1ccc(cc1)SCC(=O)N(Cc2ccccn2)c3nc4ccc(cc4s3)Br C09294018
CCn1c(=O)c2cc(ccc2nc1SCC(=O)c3ccccc3)I C02222807
c1cc(cnc1)CN(c2nc3ccc(cc3s2)Br)C(=O)/C=C/c4cccs4 C15881793
c1ccc(cc1)N2C(=O)/C(=C/c3cccc(c3)OC(=O)c4ccccc4Cl)/SC2=S C02822262
CC1=NC2=C([C@H](C1C(=O)OC)c3ccc(c(c3)Br)F)C(=O)C[C@H](C2)c4cccs4 C16285998
c1ccc(cc1)C(c2ccccc2)C(=O)N3CCC4(CC3)N(CCS4)C(=O)C5CCCC5 C16494224
Cc1ccc(cc1)[C@H]2c3ccsc3CCN2C(=O)CN(CC(C)C)C(=O)c4ccc(cc4)F C16499655
CC[C@H](C)N(CC(=O)N1CCc2c(ccs2)[C@@H]1c3ccc(cc3)C)C(=O)c4cccs4 C16501073
C[C@@H](C(=O)N(CC=C)CC(=O)N1CCc2c(ccs2)[C@@H]1c3ccc(cc3Cl)Cl)Cl C16529063
CCCCCN1c2ccc(cc2/C(=C/3\C(=O)N(C(=S)S3)C(C)C)/C1=O)Br C16731934
Cc1cc(cs1)c2nnc(n2C[C@@H]3CCCO3)SCc4ccc(cc4)Br C20352952
Cc1ccccc1CN2c3ccccc3S/C(=C/c4ccc(cc4)C(=O)N5CCCC5)/C2=O C03063263
C[C@H](c1ccccc1)N2C(=NC(N=C2c3ccco3)(C(F)(F)F)C(F)(F)F)c4ccccc4 C21030835
c1cc(ccc1C(c2ccc(cc2)F)N3CCN(CC3)C(=O)c4ccc(o4)Br)F C22831854
c1ccc2c(c1)c(c(s2)/C=C/C(=O)N3CCN(CC3)c4ccc(cn4)C(F)(F)F)Cl C14897154
Cc1cccc(c1)N2C[C@@H](CC2=O)c3nc4ccccc4n3Cc5ccc(cc5)Br C27792587
Cc1ccc(cc1C)N2[C@H]3CS(=O)(=O)C[C@H]3N=C2SCc4ccc(c(c4)Cl)Cl C32640796
CC\1(c2ccccc2N(/C1=C\C(=O)COC(=O)c3ccccc3I)C)C C17721601
Cc1ccc(c(c1)C)C(=O)C2=CN(c3cc(ccc3S2(=O)=O)F)c4cccc(c4)SC C32984421
c1ccc(cc1)CN2C(=O)/C(=C\c3cn(nc3c4cccs4)c5ccccc5)/SC2=S C33305394
c1cc(sc1)C2=NN([C@H](C2)c3ccc(cc3)Cl)C(=O)CSC(=S)N4CCCC4 C33814626
CC[C@H](C)N1C(=O)/C(=C\c2cn(nc2c3ccc(c(c3)F)C)c4ccccc4)/SC1=S C34256065
c1ccc(cc1)C(c2ccccc2)C(=O)N3CCC4(CC3)N(CCS4)C(=O)C5CCCCC5 C16490899
c1cc(ccc1S(=O)(=O)Oc2c(cc(cc2Br)C=O)Br)Cl C35668624
C=CCN(CC(=O)N1CCc2c(ccs2)[C@H]1c3ccc(cc3)Cl)C(=O)c4ccccc4Cl C35768138
c1ccc2c(c1)nc(n2Cc3c(cccc3Cl)F)[C@H]4CC(=O)N(C4)c5ccccc5Cl C38586447
CCc1cccc2c1n(cc2/C=C\3/C(=O)N(C(=S)N3C)CC)Cc4c(cccc4Cl)F C39556543
CC1([C@H]([C@@H]1C(=O)N(Cc2ccc(cc2Cl)Cl)[C@@H]3CCS(=O)(=O)C3)C=C(Cl)Cl)C C39909116
C=CCn1c(cnc1SCC(=O)N2CCc3c2cccc3)c4ccc(cc4)Br C44085765
c1cc(cc(c1)Br)/C=C/C(=O)N2CCCN(CC2)c3ccc(cn3)C(F)(F)F C45500920
c1cc2c(c(c1)Cl)nc(s2)OC3CCN(CC3)C(=O)CCSc4ccc(cc4)F C49432861
Cc1cc(ccc1Cl)OCC(=O)N2CCN(CC2)c3c(c(c(c(c3F)F)Cl)F)F C57317266
c1ccc(c(c1)/C=N/n2cnnc2SCc3ccc(cc3)Cl)I C57485339
CC(=O)N(c1ccc(cc1F)F)c2nc(cs2)/C=C/c3nc(cs3)c4ccc(cc4)F C15188851
c1ccc2c(c1)nc(s2)[C@@H]3CC=CC[C@H]3C(=O)N4CCN(CC4)c5cccc(c5)C(F)(F)F C58666614
CN(C)C(=O)/C(=C/c1cc(n(c1c2ccccc2)c3ccc(cc3)Cl)c4ccccc4)/C#N C59333644
Cc1ccccc1C(=S)Nc2c(c3c(s2)CCCC3)C(=S)N4CCOCC4 C00709895
c1ccc(cc1)c2cc(c3ccccc3n2)C(=O)NC(c4ccccc4)c5ccccc5 C02370451
c1cc(sc1)C(=O)Nc2c(c3c(s2)CCCC3)C(=O)c4ccc(cc4)Br C08445908
CSc1c2c(c(s1)C(=O)Nc3cc(cc(c3)C(F)(F)F)C(F)(F)F)CCC=C2 C08637217
CSc1c2c(c(s1)C(=O)N/N=C/c3cccs3)CCCC24SCCS4 C02153635
Cc1cc(c(cc1Br)C)SCC(=O)N/N=C/c2ccc(c(c2)F)F C03231879
COc1cccc(c1)/N=C/c2cc(cc(c2O)I)I C08826569
C[C@@H](c1ccccc1)N2[C@H](c3ccccc3C2=O)c4c5ccccc5[nH]c4c6ccccc6 C09355415
c1c(cc(cc1Cl)Cl)NC(=O)COc2c(cc(cc2Br)Cl)Cl C09778962
Cc1ccc(c(c1)C)c2csc(n2)/C(=C/Nc3ccccc3I)/C#N C09404951
c1ccc2c(c1)c(ccc2Br)CC(=O)N/N=C/c3ccc(cc3)Br C03092423
Cc1cc(cc(c1OCC(=O)Nc2cc(cc(c2)Cl)Cl)Br)Br C12486308
c1ccc(c(c1)/C=N/c2ccc(c(c2)/N=C/c3ccccc3Br)O)Br C03241329
c1ccc(c(c1)c2nc3ccccc3s2)NC(=O)Cc4ccc(cc4)Br C12766995
C[C@H]1CCC[C@H]([C@@H]1C)NC(=O)CSc2c3cc(ccc3nc4c2CCCC4)Cl C04923794
Cc1cc(cc(c1OCC(=O)Nc2cc(ccc2Cl)Cl)Br)Br C13989424
CCN(c1ccccc1)C(=O)c2cccc3c2N[C@H]([C@@H]4[C@@H]3C=CC4)c5cccc(c5Cl)Cl C14477276
c1cc(c(cc1Br)Cl)NC(=O)c2cc(c(s2)Br)Br C14785137
c1cc(ccc1C(=O)N/N=C/[C@@H]2C[C@@H]3C[C@H]2[C@@H]4[C@@H]3[C@@H]5C[C@H]4[C@@]6(C5(C(C6(F)F)(F)F)F)F)Cl C16400775
CC(C)c1cc(cc2c1nc(s2)NC(=O)[C@@H](C(C)C)Br)Br C20133396
CC(C)c1cc(cc2c1nc(s2)NC(=O)[C@H](C(C)C)Br)Br C20133398
C[C@H](CC(C)(C)OC)Nc1c(cc(cc1Br)Br)Br C20524821
Cc1ccc(cc1Br)[C@@H]2CC(=O)NC3=C2C(=O)C[C@@H](C3)c4ccc(cc4)C(C)(C)C C21222881
C[C@@H](C(=O)Nc1c(cc(cc1Br)Br)F)Oc2ccc3c(c2)CCC3 C21303475
c1cc(c(cc1Cl)NC(=O)c2ccc(s2)Br)OCC(F)(F)F C22615274
c1ccc(cc1)C(=O)c2cc(ccc2/N=C/c3cc(ccc3O)Br)Br C01952947
C1C[C@H](C[C@H](C1)NC(=O)CC23C[C@@H]4C[C@H](C2)CC(C4)(C3)Br)C(F)(F)F C27836922
Cc1c(n(c2c1cc(cc2)C(=O)Nc3c(cc(cc3Br)Br)F)C)C C27976625
c1cc(cc(c1)Br)/C=N\Nc2nc(cs2)c3ccc(cc3Cl)Cl C31854535
c1cc(ccc1S[C@H]2CCCC[C@@H]2NS(=O)(=O)c3ccc(cc3)Cl)Cl C33660725
c1cc(ccc1NC(=O)c2cc(ccc2I)Br)OC(F)F C36739131
C[C@@H](c1cc(ccc1OC)OC)Nc2cc(ccc2Br)Br C37121784
c1ccc2c(c1)ncc(n2)CNc3c(cc(cc3Br)Br)Br C37248763
c1ccc2c(c1)nc(s2)c3cc(cc(c3O)I)I C37300762
C[C@H](c1ccc(cc1)OCC#N)Nc2ccc(cc2Cl)I C37313695
c1cc(sc1C(=O)Nc2cc(cc(c2OC(F)F)Br)Cl)Br C40217024
Cc1cc(c(c(c1)Cl)NC(=O)COc2ccc(cc2C(C)C)Br)C C40943990
C#CCOc1ccc(cc1CNc2cc(ccc2Br)Br)Br C41650003
Cc1ccc2c(c1)C([C@]3(N2CCC(=O)N3)/C=C/c4cccc(c4)Br)(C)C C04000116
C[C@H]1CCC[C@@]2(C1)CS/C(=N\c3cc(ccc3Br)Br)/N2 C53100404
Cc1ccc(cc1Cl)c2ccc(o2)/C=C/C(=O)Nc3ccc(c(c3)C)Br C17097202
c1ccc2c(c1)nc(s2)c3ccc(cc3)NC(=O)CSc4ccccc4Cl C59107161
c1cc(c(c(c1)Cl)/C=C\2/C(=O)N(C(=S)S2)CNc3ccc(cc3)Br)Cl C59377195
c1cc(c(c(c1)Cl)Cl)/C=C\2/C(=O)N(C(=S)S2)CNc3ccc(cc3)Cl C59382181
c1cc(c(cc1/N=C/c2cc(cc(c2O)Br)Br)Cl)N3CCCCC3 C59400147
c1ccc(c(c1)/C=C/2\C(=O)N/C(=N/c3cccc(c3Cl)Cl)/S2)Br C59566994
c1ccc(cc1)NC(=O)c2c3c(sc2/N=C/c4cccc(c4Cl)Cl)CCCC3 C59676474
c1ccc(cc1)Nc2ccc(cc2)/N=C/c3cccn3c4ccc(cc4)Br C59678715
c1ccc(cc1)[C@H](C#N)C(=O)Nc2c(cc(cc2Br)Br)Br C61614339
CC(C)(C)[C@@H]1CCc2c(sc3c2c(=O)[nH]c(n3)c4ccc(cc4)Br)C1 C65002148
Cc1ccc(o1)C(c2ccc(o2)C)c3cc(ccc3O)Br C03846767
c1ccc-2c(c1)Cc3c2cc(cc3)c4csc(n4)NC[C@H]5CCCO5 C02647242
c1ccc(cc1)c2c(sc(n2)Cc3nc(cs3)O)c4ccccc4 C01395308
Cc1ccc(c(c1)C)NC(=S)N2CCn3cccc3[C@H]2c4ccccc4 C04223665
c1cc(sc1)[C@H]2N(CCS2)C(=O)Nc3ccc(c(c3)Cl)Cl C00699924
C1CCc2c(c(c(s2)NC(=O)CC34CC5CC(C3)CC(C5)C4)C#N)C1 C04651304
CN(C)c1ccc(cc1)[C@H]2C3=C(c4c5ccccc5ccc4N2)C(=O)CCC3 C00833875
C/C(=C\c1ccccc1)/C=C\2/C(=O)N(C(=S)S2)Nc3ccccc3 C05032929
COc1cc(cc(c1O)Br)/C=C/c2ccc3ccccc3n2 C05127928
CN(C)C(=O)N[C@H](C(Cl)(Cl)Cl)Sc1ccc(cc1)Cl C03130902
Cc1cc(c(c(c1)C)NC(=O)[C@@H](C)Oc2ccc(c(c2)Cl)Cl)C C05617140
CCc1ccc(cc1)NC(=O)/C(=C/c2ccc(cc2)Br)/C#N C05719396
CSc1ccc(cc1)/C=C/c2[nH]c(=O)c3c4c(sc3n2)CCCC4 C05695678
c1cc(c(cc1Cl)Cl)/C=C/C(=O)Nc2nc3c(s2)CCCC3 C01974176
c1cc(cc(c1)C(F)(F)F)/C=C/C(=O)Nc2nc3c(s2)CCCC3 C06224809
Cc1cc(cc(c1)NC(=O)[C@H](C)Oc2ccc(cc2)Br)C C06386504
CCCn1c(=O)c2c3c(sc2[nH]c1=S)C[C@H](CC3)C(C)(C)CC C06482235
c1ccc(cc1)c2cc(c3ccccc3n2)C(=O)N[C@H]4CCCc5c4cccc5 C06787314
CCN1CCSc2c1cc(cc2)C(=O)Nc3ccc(c(c3)Cl)C C06802599
C/C(=C/c1ccccc1)/C=C\2/C(=O)N(C(=S)S2)Nc3ccccc3 C01251572
c1cc(c(c(c1)Cl)CN/N=C/c2ccc(o2)Br)Cl C09195469
C[C@@H](c1ccccc1F)NC(=O)C2c3ccccc3Oc4c2cccc4 C12786225
CCOc1c(cc(cc1Br)Cl)NC(=O)C2CCCC2 C12998371
C[C@]12CC[C@@H]3[C@]1(CO[C@]2(C3)C(=O)NCCC45CC6CC(C4)CC(C6)C5)C C15822440
Cc1cccc(c1)c2cn[nH]c2[C@@H]3CCCN(C3)Cc4ccccc4F C20908310
CCc1ccccc1n2c(n[nH]c2=S)CC34CC5CC(C3)CC(C5)C4 C06243735
c1c(cc(c(c1NC2CCOCC2)OC(F)F)Br)Cl C36989667
Cc1ccc(c(c1)Br)NCc2cc3c(c(c2)Cl)OCO3 C37324474
COc1c(cc(cc1Br)Cl)NCc2ccc(o2)Cl C37508329
c1ccc(cc1)C(c2ccccc2)C(=O)N/N=C/3\CCCc4c3cccc4 C00672331
C[C@H](c1ccc(s1)Br)Nc2cnc(nc2)c3ccccc3 C38002904
Cc1ccc(c(c1)Br)O[C@@H](C)C(=O)N[C@H]2CCCC[C@@H]2C C39581307
c1ccc(cc1)/C=C/2\C[C@@H](Cc3c2n(nc3C(F)(F)F)c4ccccc4)O C43464227
CC(C)[C@H](C#N)C(=O)Nc1ccc(cc1Br)Br C44825184
C[C@H](c1cccs1)N(C)C(=O)NCc2ccc(s2)Br C46995161
Cc1ccc(cc1NC(=O)N(C)[C@@H](C)c2cccs2)Br C47570878
Cc1cc(ccc1Br)NC(=O)N(C)[C@@H](C)c2cccs2 C48507550
CCN(CC(=C)C)C(=O)c1c(c2cc(ccc2[nH]1)Br)Cl C49033237
CN(C(C1CC1)C2CC2)C(=O)Nc3ccc(cc3Cl)Br C51585128
CC\1=CC[C@@H](C/C1=N\NC(=O)c2ccc(cc2)Br)C(=C)C C13477443
c1ccc(cc1)[C@H]2CCCN2C(=O)Nc3ccccc3SC(F)F C43552439
c1cc(sc1)[C@@H](c2ccc(cc2)Cl)NC(=O)c3ccc(cc3)C#N C59119763
CC(C)(C)NC(=O)/C=C/c1ccc(o1)c2ccc(cc2)Br C59400320
c1cc(c(c(c1)Cl)/C=N/NC(=O)c2cc(c(cc2Cl)F)F)F C59461500
CCc1ccsc1C(=O)NC2(CCOCC2)c3ccc(cc3)Cl C60351579
c1cc(c(cc1Br)NC2CCC3(CC2)OCCO3)Cl C61690799
c1cc(sc1)c2cc3cc(ccc3n2CC(=O)NC4CCCC4)Cl C64657642
C[C@H](c1ccc(c(c1)Cl)F)NC(=O)c2ccc(nc2Cl)Cl C64935300
c1cc(cc(c1)N2CCCCC2)NC(=O)c3cc(c(cc3Cl)F)F C55356287
c1cc(cc(c1)SC(F)F)NC(=O)c2c(ccc(n2)Cl)Cl C66554879
Cc1ccc(c(c1)Br)NC(=O)[C@H](C)Oc2ccc(cc2C)Cl C00940116
CCOc1ccc(cc1)[C@H]2C3=C(c4c5ccccc5ccc4N2)C(=O)CC(C3)(C)C C00677596
c1ccc2c(c1)c3c([nH]2)[C@H](N(CC3)C(=O)CC45CC6CC(C4)CC(C6)C5)C(F)(F)F C04390370
c1ccc2c(c1)nc3n2[C@H](C=C(N3)c4ccc(s4)Br)c5cccs5 C02914908
c1cc(ccc1N/N=N/c2cc(ccc2Cl)Cl)I C04737366
CCCOc1ccc(cc1)[C@@H]2C3=C(CCCC3=O)c4c5ccccc5ccc4N2 C02818465
c1cc(cc(c1)Cl)/C=N/Nc2nc(cs2)c3ccc(cc3Cl)Cl C05008130
c1ccc2c(c1)nc(s2)c3ccc(c(c3)NC(=O)c4cccc(c4)F)Cl C05046808
Cc1ccc(cc1)c2c(=O)c3ccccc3sc2NC(=O)Cc4cccs4 C05245168
c1ccc(c(c1)/C=C\2/C(=O)N/C(=N/c3ccc(cc3)Br)/S2)Cl C05550955
c1ccc(c(c1)/N=C\2/NC(=O)/C(=C/c3ccc(cc3)Cl)/S2)Br C05551014
c1ccc2cc(ccc2c1)[C@H]3C[C@H](S(=O)(=O)c4ccccc4N3)c5ccccc5F C01622406
c1c(cc(c2c1sc(n2)NC(=O)c3cc(sc3Cl)Cl)Cl)Cl C06320782
C/C(=N/NC(=O)c1c(c2ccccc2s1)Cl)/c3cccc(c3)Br C04085024
c1ccc(c(c1)c2nc3ccccc3s2)NC(=O)Cc4ccc5c(c4)CCC5 C07781426
c1cc2c(cccc2OC(=O)c3cc(ccc3Br)Br)c(c1)O C00642773
Cc1cc(cc(c1O[C@@H](C)C(=O)Nc2ccc(cc2)Cl)C)Br C08566936
Cc1ccc(cc1)[C@@H]2[C@@H]3C(=Nc4ccccc4N2)C[C@H](CC3=O)c5ccccc5Cl C06898043
Cc1cc(c(cc1C)c2c(c(=O)c2=O)Nc3ccc(c(c3)C)Br)C C09224744
COC(=O)c1ccc(c2c1[C@@H]3C=CC[C@@H]3[C@@H](N2)c4ccc(cc4)Br)Cl C09805690
c1ccc2c(c1)C(=Nc3cccnc3N2)SCc4ccc(cc4)Br C09854460
c1ccc2cc(ccc2c1)C(=O)Nc3c(ccs3)c4nc5ccccc5s4 C10695026
Cc1cc(c(n1c2cccc(c2Cl)Cl)C)/C=C\3/c4ccc(cc4NC3=O)Cl C12551499
c1ccc2c(c1)c(cc(n2)c3ccc(s3)Cl)C(=O)Nc4ccc(c(c4F)F)F C03265630
Cc1ccc(cc1Br)C(=O)N/N=C/c2ccc(cc2)c3ccccc3 C14017099
c1cc(c(c(c1)Cl)Cl)[C@H]2[C@H]3CC=C[C@@H]3c4cc(ccc4N2)OC[C@@H]5CCCO5 C14477162
c1cc2c(c(c1)OC[C@H]3CCCO3)N[C@H]([C@@H]4[C@@H]2C=CC4)c5ccc(cc5Cl)Cl C14477815
Cc1cccc(c1)[C@@H]2[C@H]3CC=C[C@@H]3c4cc(ccc4N2)C(=O)N(C)c5ccccc5 C14480387
CC(=O)N(C)c1ccc2c(c1)[C@@H]3C=CC[C@H]3[C@@H](N2)c4c5ccccc5cc6c4cccc6 C14549079
c1ccc(c(c1)/N=C/2\NC(=O)/C(=C\c3ccc(cc3)Br)/S2)Cl C19201811
CCC[C@H](C(=O)Nc1nc2c(cc(c(c2s1)C)Br)C)Br C20132528
CCc1ccccc1NC2=NC(=O)/C(=C\c3ccc(cc3)Br)/S2 C20353484
CSc1ccc(cc1)[C@H]2c3c(c4ccccc4[nH]3)CCN2C(=O)Cc5cccs5 C21715613
Cc1ccc(c(c1)C)NC(=O)c2c3c(sc2/N=C/c4ccccc4)CCCC3 C04553647
c1cc(cc(c1)/N=C\2/C(=C/c3ccc(cc3)Cl)/SC(=O)N2)C(F)(F)F C32597704
Cc1cc(c2cc(ccc2n1)Br)NC(=O)c3ccc(cc3)C(C)(C)C C32605703
C[C@@H]1CCC[C@@H]([C@@H]1C)NS(=O)(=O)c2c(cc(cc2Cl)Br)Cl C37383914
CCO[C@@H]1CCC[C@@]2(C1)CCC[C@@H](N2I)c3ccccc3O C39525865
Cc1c2c(oc1C(=O)Nc3c(cccc3Cl)Cl)CCCC24SCCS4 C39852023
c1ccc2c(c1)nc(s2)NC(=O)/C=C/c3cc(ccc3Cl)C(F)(F)F C39884251
Cc1cc2c(cc1Cl)c(co2)CC(=O)Nc3cc(c(cc3Cl)Cl)Cl C39892796
Cc1cc(c(c(c1)C)c2ccnc(n2)Nc3ccc(cc3F)Br)C C40858108
c1cc(ccc1/N=C/c2c(ccc3c2c4c(o3)CCCC4)O)I C13774853
c1cc(sc1)/C=C/2\C(=O)N/C(=N/c3ccc(c(c3)C(F)(F)F)Cl)/S2 C05376771
CC[C@H]1CCCCN1CC(=O)Nc2c(c(cc(c2Cl)Cl)Cl)Cl C36316781
c1cc2c(cc1NC(=O)CCCl)nc(s2)c3cc(ccc3Cl)Cl C59476673
CC1(c2ccccc2N3[C@]1(N=C(CC3)O)/C=C/c4ccc(cc4Cl)Cl)C C02300007
CC1(c2ccccc2N3[C@]1(N=C(CC3)O)/C=C/c4c(cccc4Cl)Cl)C C05478479
c1ccc(cc1)c2c3cc(ccc3nc4c2c([nH]n4)C(F)(F)F)Br C06721405
Cc1ccc(c(c1)O[C@H](C)C(=O)Nc2ccc(cc2Cl)Br)C C64985427
c1ccc(cc1)/C=C/c2cc3c(cc2/N=C/c4ccccc4)N[C@@H](C3)c5ccccc5 C04235253
c1ccc2c(c1)[nH]c(n2)[C@@H]3C(=Nc4ccccc4S3)c5cccc(c5)Cl C04170127
c1ccc(c(c1)[C@H]2C=C(Nc3n2c4ccccc4n3)c5ccc(cc5)Cl)F C02915032
c1ccc2c(c1)cccc2[C@@H]3C4=C(c5c6ccccc6ccc5N3)C(=O)CCC4 C00970621
c1ccc(cc1)Nc2ccc(cc2)C(=O)/C=C/c3ccc(cc3)Br C04869701
Cc1cc(ccc1Br)Nc2c3c4c(sc3ncn2)CCCC4 C02479296
CCc1ccc(cc1)/C=C\2/C(=O)N/C(=N/c3ccc(c(c3)Cl)Cl)/S2 C05551623
Cc1cc(ccc1Br)NC(=O)[C@@H](c2ccc(cc2)Cl)C(C)C C03353847
Cc1ccc(cc1)c2cc3n(n2)[C@H](C=C(N3)c4ccc(cc4)C)c5ccccc5 C06817770
c1ccc(cc1)Oc2ccc3c(c2)[C@H]4C=CC[C@@H]4[C@@H](N3)c5ccccc5Cl C14465866
c1ccc(cc1)Oc2ccc3c(c2)[C@@H]4C=CC[C@H]4[C@@H](N3)c5ccccc5Cl C14465868
c1ccc(cc1)Oc2ccc3c(c2)[C@H]4C=CC[C@H]4[C@@H](N3)c5ccccc5Cl C14465870
CC(C)Oc1cccc2c1N[C@@H]([C@@H]3[C@@H]2C=CC3)c4ccc(cc4Cl)Cl C14477792
CC(C)(C)[C@@H]1Cc2c(c3ccccc3[nH+]c2/C(=C/c4cccs4)/C1)C(=O)[O-] C19229877
c1cc2c(cccc2Cl)c(c1)C(=O)Nc3ccc(cc3)C4(CCCC4)C#N C20497273
C[C@@H](c1ccc(cc1)OC)Nc2c(cc(cc2Cl)Br)Cl C20505659
C[C@@H]1C[C@@H]1c2ccc(o2)CNc3c(cc(cc3Cl)Br)Cl C20505715
C[C@@H]1C[C@H]1c2ccc(o2)CNc3c(cc(cc3Cl)Br)Cl C20505717
C[C@H]1C[C@H]1c2ccc(o2)CNc3c(cc(cc3Cl)Br)Cl C20505718
C[C@@H](c1ccc(cc1)Br)Nc2ccc(c(c2)Cl)OC(F)F C20560575
C[C@@H](c1ccc(cc1)Br)Nc2ccc3c(c2)sc(n3)SC C36956307
C[C@H](c1cccc(c1)Br)Nc2ccc3c(c2)sc(n3)SC C36956368
C[C@H](c1ccc(cc1)Cl)Nc2cc(cc(c2OC)Br)Cl C36981761
CCOc1c(cc(cc1Br)Cl)N[C@@H](C)c2ccc(s2)C C36989275
CCOc1c(cc(cc1Br)Cl)N[C@H](C)c2ccc(s2)C C36989276
CC(C)[C@@H](c1cccs1)Nc2cc(cc(c2OC)Br)Cl C37283398
CC(C)[C@H](c1cccs1)Nc2cc(cc(c2OC)Br)Cl C37283399
C[C@H](C1CCCCC1)Nc2cc(cc(c2OC(F)F)Br)Cl C37284087
Cc1ccc(c(c1)OC)[C@H](C)Nc2ccc(c(c2)I)C C37296917
C[C@H](c1cccc(c1)OC(F)F)Nc2ccc(cc2Cl)Br C37392143
C[C@@H](c1ccc(cc1)OC(F)F)Nc2ccc(cc2Cl)Br C37392144
C[C@@H](c1ccc(cc1)I)Nc2ccc(cc2)OC(C)C C37246648
C[C@H](c1ccc(cc1)I)Nc2ccc(cc2)OC(C)C C37246650
C[C@H](c1ccc(cc1)OC(C)C)Nc2ccc(cc2)I C20477440
C[C@H](c1ccc(cc1)OC(C)C)Nc2cccc(c2)I C20478671
CC(C)(C)[C@@H]1CCc2c(cc(s2)C(=O)NC3CCC(CC3)C(C)(C)C)C1 C17076858
c1ccc(cc1)C2=NC(N=C2c3ccccc3)c4cc(cc(c4O)Cl)Cl C39379089
c1ccc(cc1)Cc2cc(cc3n2c(cn3)c4ccccc4O)Br C39463218
CSc1cc\2c(cc1Cl)CN(/C2=C\c3ccccc3)c4ccccc4O C39499027
c1cc(c(c(c1)Cl)Cl)NC(=O)c2cc3c(n2C4CCCC4)ccs3 C40799469
c1ccc2=[NH+]CC(=c2c1)c3cc(nc(c3C#N)[S-])c4ccc5c(c4)CCCC5 C52570003
Cc1cc(c(c(c1)C)N/C(=N/c2c(cc(cc2C)C)C)/S[C@H]3CCCC=C3)C C59225469
c1ccc(c(c1)N/C(=N/c2ccccc2Cl)/S[C@H]3CCCC=C3)Cl C59225485
c1cc(cc(c1)Cl)N/C(=N\c2cccc(c2)Cl)/S[C@@H]3CCCC=C3 C59225599
c1cc(ccc1N/C(=N/c2ccc(cc2)Cl)/S[C@H]3CCCC=C3)Cl C59225604
CC[C@@H](C)c1ccccc1NC(=O)N2c3ccccc3Sc4c2cccc4 C59244663
c1ccc2c(c1)-c3nc4ccccc4n3[C@H](N2)c5ccccc5Br C12562542
Cc1ccc2c(c1)C([C@@]3(N2CCC(=N3)O)/C=C/c4ccc(cc4)SC)(C)C C04000201
Cc1ccccc1CN2c3cc(c(cc3NC(=CC2=O)c4cccs4)C)C C64869003
Cc1cc(cc(c1Cl)C)OCCNc2cc(c(cc2Cl)Cl)Cl C66163241
CC1(CC2=C([C@H](CC(=O)N2c3ccc(cc3)O)c4ccc(cc4)Cl)C(=O)C1)C C03668292
C[C@H]1CCc2c(sc3c2c(ncn3)SCC(=O)Nc4ccc(cc4)F)C1 C00912325
Cc1ccc(c(c1)C)NC(=O)CSc2c3c4c(sc3ncn2)CCCC4 C00888474
c1ccc(cc1)C(=O)N/C(=C/c2cccc3c2cccc3)/C(=O)N4CCCCC4 C00675771
c1ccc(c(c1)/C=N/Nc2c3c4c(sc3ncn2)CCCC4)Br C04348870
Cc1ccc(c(c1)OCC(=O)Nc2c(c3c(c(=S)s2)CCCC3)C#N)C C01522185
c1cc(cc2c1cc(cc2)Br)OCC(=O)NC3(CCCCC3)C#N C03476884
c1cc(c(c(c1)Cl)Cl)NC(=O)[C@H]2CC(=O)N(C2)c3ccc(cc3)Cl C04547966
Cc1ccccc1n2c(=O)c3c([nH]c2=S)n(c(=S)s3)c4ccc(c(c4)C)C C03026993
c1cc(ccc1N2C[C@@H](CC2=O)C(=O)Nc3cc(cc(c3)Cl)Cl)Cl C04703059
c1cc(ccc1/C=N/Nc2c3c4c(sc3ncn2)CCCC4)Br C04811537
Cc1cc(cc(c1OC)C(=O)Nc2c(c3c(s2)CCC3)C#N)Br C02861480
c1cc(ccc1/C=C/C(=O)Nc2cc3cc(ccc3oc2=O)Br)Cl C05177356
c1cc2c(nc1)[C@H](N(C2=O)Cc3cccs3)Nc4ccc(cc4Cl)Cl C06737214
c1ccc2c(c1)c(c[nH]2)C3CCN(CC3)C(=O)/C=C/c4nc5ccccc5s4 C10882383
c1ccc2c(c1)nc(s2)[C@H](c3cccc(c3)Cl)[NH+]4CCC(CC4)C(=O)[O-] C11831249
CC(C)(C12CC3CC(C1)CC(C3)C2)NC(=O)[C@@H]4CCC(=O)N(C4)C5CCCC5 C11999753
c1ccc2c(c1)c3c([nH]2)[C@H](N(CC3)C(=O)c4cscn4)c5ccccc5Cl C12072693
c1ccc2c(c1)[nH]c(n2)/C(=C/c3cc(ccc3OC(F)F)Br)/C#N C05072705
c1ccc(cc1)c2nc(sn2)NC(=O)c3ccc(cc3)I C13672135
CCN(c1ccccc1)C(=O)c2ccc3c(c2)[C@H]4C=CC[C@@H]4[C@@H](N3)c5cccnc5 C14547691
CCN(c1ccccc1)C(=O)c2ccc3c(c2)[C@H]4C=CC[C@H]4[C@@H](N3)c5cccnc5 C14547693
c1cc(c(cc1C(F)(F)F)NC(=O)c2ccc(s2)Cl)N3CCOCC3 C15961891
C/C(=N\NS(=O)(=O)c1ccc(cc1)Cl)/c2ccc(s2)Br C17080463
CCn1cc(c(n1)C)CN2CCc3c4ccccc4[nH]c3[C@@H]2c5ccccc5C C19835572
c1cc2cccnc2c(c1)CN3CCC[C@@H](C3)c4c(cn[nH]4)c5cccc(c5)F C19940062
CC1=C(C2(CCCCC2)OC1=O)C(=O)Nc3c(cc(cc3Br)F)F C06772411
CCC[C@H]1c2ccc(n2CCN1C(=O)Nc3ccc(cc3F)Br)C C20900409
Cc1c2c(on1)NC3=C([C@H]2c4ccc(cc4)SC)C(=O)C[C@H](C3)c5ccccc5 C21660414
c1cc(c(cc1/C=C/C(=O)Nc2cc3c(cc2Cl)OCCO3)Cl)Cl C24716397
CSc1ncc(c(n1)C(=O)Nc2ccc(c(c2)Cl)Cl)Br C27741855
Cc1cccc(c1)C(=O)N(Cc2cc3cc(ccc3[nH]c2=O)C)c4cccc(c4)C C13618279
c1cc(c(cc1Cl)NC(=O)[C@H]2CCCN2C(=O)C34CC5CC(C3)CC(C5)C4)F C36845263
c1cc2c(cc1C(=O)Nc3cc(cc(c3)Cl)Cl)nc4c(n2)[C@H]5CC[C@@H]4C5 C39867763
c1ccc2=[NH+]CC(=c2c1)/C=C/3\C(=O)N=C(S3)[N-]c4ccc(cc4)Br C39926607
Cc1cc(ccc1NC(=O)[C@H](C)Sc2ccc(nn2)Cl)Br C42612408
C[C@@]12CC[C@@H](C([C@@H]1CCC(=C)[C@@H]2COC3=C[C@@H]4C(=CCC(=O)O4)C=C3)(C)C)O C05645050
Cc1ccc(cc1)[C@@]2(CS/C(=N\C3=NCCCS3)/N2c4ccccc4)O C48555146
c1cc(sc1)CNc2ccc(cc2Cl)n3c(=O)c(c(cn3)Cl)Cl C51185262
CNC(=O)c1ccc(cc1)/C=C\C(=O)N2CCC[C@@H]2c3cccc4c3cccc4 C56363530
CNC(=O)c1ccc(cc1)/C=C\C(=O)N2CCC[C@H]2c3cccc4c3cccc4 C56363532
Cc1ccc2cccc(c2n1)NC(=O)/C=C/c3cc(cc(c3OC)Cl)Cl C59294594
CC[C@H](C)N1C(=O)C[C@H](C1=O)Nc2c(cc(cc2Cl)Br)Cl C36854219
Cc1ccc(c(c1)C)S(=O)(=O)N[C@@H]2Cc3cc(ccc3OC2)Br C65330385
CCc1ccc(cc1)S(=O)(=O)N[C@H]2Cc3cc(ccc3OC2)Br C65330394
Cc1ccc(cc1)C(=O)N2CCC(CC2)NC(=O)c3cc4c(s3)CCCCC4 C66677235
C[C@@H]1CCc2c(cc(s2)C(=O)N3CCC(CC3)NC(=O)CC4CCCC4)C1 C66787658
c1cc(c(cc1[C@@H]2CN(CCO2)C(=O)Nc3ccc(cc3Cl)F)Cl)F C67251109
c1cc(c(cc1[C@@H]2CN(CCO2)C(=O)N[C@@H]3CCCC[C@@H]3C(F)(F)F)F)F C67388247
c1cc(ccc1[C@H]2CN(CCO2)C(=O)Nc3cc(ccc3F)F)Br C67557014
c1cc(ccc1N2C[C@@H](CC2=O)C(=O)Nc3cc(ccc3Cl)Cl)Cl C00728818
c1cc(ccc1N2C[C@H](CC2=O)C(=O)Nc3ccc(cc3Cl)Cl)Cl C02916248
c1ccc2c(c1)ccc3c2[C@@H](C4=C(N3)C[C@@H](CC4=O)c5ccco5)c6cccnc6 C01421744
Cc1c(cc(cc1Br)/C=N/NC(=O)c2ccco2)Br C04545177
c1ccc2c(c1)ccc3c2[C@H](C4=C(N3)C[C@H](CC4=O)c5ccco5)c6cccnc6 C01421741
c1cc(ccc1N2C[C@H](CC2=O)C(=O)Nc3cc(cc(c3)Cl)Cl)Cl C04703060
c1cc(c(cc1C(=O)Nc2cc(ccc2N3CCOCC3)Cl)Cl)Cl C01404161
[H]/N=C\1/N(C(=O)CS1)c2ncc(s2)Cc3cc(ccc3Cl)C(F)(F)F C05001305
c1cc(c(c(c1)Cl)NC(=O)CSc2ccc3c(c2)OCCCO3)Cl C06436944
c1ccc2c(c1)nc(s2)SCc3[nH]c(=O)c4c5c(sc4n3)CCCC5 C06316008
Cc1ccc(cc1)NC(=O)[C@@H]2CC(=O)N([C@@H]2c3cccs3)c4ccc(cc4)C C06603019
CC[NH+]1Cc2c(c3ccccc3nc2/C(=C/c4ccc(cc4)SC)/C1)C(=O)[O-] C06788382
c1cc(c(c(c1)Cl)C[C@@H]2C(=O)N/C(=N\N=C\c3cccs3)/S2)Cl C06925650
c1cc(c(c(c1)Cl)C[C@H]2C(=O)N/C(=N\N=C\c3cccs3)/S2)Cl C06925652
c1cc(ccc1NS(=O)(=O)c2ccc(s2)Br)N3CCCC3 C07051741
Cc1cc(c(n1C2CCCCC2)C)/C=c\3/c(=O)[nH]/c(=C/C(=O)C(C)(C)C)/s3 C08078281
C[C@@H]1CCN(c2ccccc2S1)C(=O)CNc3ccccc3N4CCCCC4 C08194015
Cn1c2ccccc2n3c1nc(c3[C@H](C(Cl)(Cl)Cl)O)c4ccccc4 C03876981
c1ccc(cc1)[C@@]2(CC2(Cl)Cl)/C=N/NC(=O)c3ccc4ccccc4n3 C02315215
C[C@@H]1CCC[C@H]([C@@H]1C)NC2=NS(=O)(=O)C(=C2C)c3cccc(c3)Br C09286636
c1ccc(c(c1)[C@@H](c2nc3ccccc3s2)[NH+]4CCC(CC4)C(=O)[O-])Cl C11831199
Cc1ccc(cc1C)NC(=O)Cn2cc(c3c2ccc(c3)Br)C=O C06613861
Cc1cc(c(n1c2ccccc2)C)C(=O)N/N=C/c3ccccc3Br C07244679
c1ccc(cc1)/C=C/C(=O)N2CCC[C@@H](C2)c3c(cn[nH]3)c4ccc(c(c4)F)F C11789470
Cc1ccc(c(c1)Br)NC(=O)Cc2c(oc(n2)c3ccccc3)C C14848050
c1ccc(cc1)c2cn3c(csc3n2)CC(=O)Nc4ccc(c(c4F)F)F C16469817
Cc1ccc(cc1NC(=O)[C@@H](C)Sc2c(c(c3c(n2)CCC3)C)C#N)Cl C18457714
c1cc2c(nc1)[C@@H](N(C2=O)Cc3cccs3)Nc4cc(ccc4Cl)Cl C20319406
C[C@@H](C(=O)N[C@@H](C)C12CC3CC(C1)CC(C3)C2)n4c(=O)c5ccccc5s4 C20467386
Cc1c(c2ccccc2n1CC#C)/C=N/NC(=O)c3ccccc3Br C20760330
c1ccc(cc1)[C@@H](c2cccs2)NC(=O)c3cc4c(c(c3)Cl)OCCO4 C23040761
c1ccc(cc1)CNC(=O)N2CCN(CC2)Cc3ccc(s3)Br C12803207
Cc1ccc(c(c1)Br)NC(=O)c2c(nc(nc2SC)C(C)C)C C24831868
C1COCCN1[C@H](C(Cl)(Cl)Cl)NC(=O)C23CC4CC(C2)CC(C4)C3 C32620104
c1cc(ccc1CNc2ccc(cc2Br)[N+](=O)[O-])Br C37131128
Cc1ccc(cc1NC(=O)CSc2c(cc3c(n2)CC[C@H](C3)C)C#N)Cl C39326642
c1cc(c(c(c1)Cl)Cl)NC(=O)c2ccc3c(c2)nc4c(n3)[C@@H]5CC[C@H]4C5 C39867853
c1cc(ccc1C2CCN(CC2)C(=O)Cc3csc(n3)c4ccsc4)O C48361587
c1ccc2c(c1)cc([nH]2)C(=O)[C@@H](C#N)c3nc4cc(ccc4s3)C(F)(F)F C51656614
Cc1cccc(c1C)N2CCN(CC2)[C@@H](C)C(=O)Nc3ccc(c(c3F)F)F C16484454
c1ccc2c(c1)nc(o2)/C(=C\Nc3ccc(cc3)I)/C#N C04713028
c1ccc2c(c1)C[C@H](S2)C(=O)NCc3ccc(o3)c4nc5ccccc5s4 C11837255
Cc1cc(ccc1OCC(=O)N/N=C\2/CCCc3c2cccc3)Br C34107429
c1cc(c(c(c1)Cl)O)/C=N/c2ccc(c(c2)C(F)(F)F)N3CCOCC3 C59202535
c1cc(sc1)/C=N/N=C/2\NC(=O)[C@H](S2)Cc3ccc(c(c3)Cl)Cl C18208621
CCc1ccc(cc1)N[C@H]2CC(=O)N(C2=O)c3ccc(cc3Br)C C01059246
Cc1cc(cc(c1)C(=O)N2CCC[C@H](C2)C(=O)Nc3cccc(c3C)Cl)C C46045545
Cc1c(cccc1Cl)n2c3c(cn2)[C@H](CC(=O)N3)c4ccc(cc4)SC C65331349
Cc1cc(ccc1NC(=O)c2cc(ccc2F)Cl)C(=O)N3CCC[C@H](C3)C C66035772
C[C@H]1CCc2c(cc(s2)C(=O)N3CCC(CC3)NC(=O)CC4CCCC4)C1 C66787659
Cc1c(cccc1Cl)NC(=O)[C@@H]2CC(=O)N(C2)c3ccc(cc3)Br C00851730
Cc1cc(n(n1)C[C@H](Cn2c3ccc(cc3c4c2ccc(c4)Cl)Cl)O)C C00626759
C[C@H]1[C@H]2c3cc(ccc3O[C@@]1(N(C(=S)N2)CCCOC)C)Br C04306898
c1cc(c(c(c1)Cl)Cl)NC(=O)[C@@H]2CC(=O)N(C2)c3ccc(cc3)Cl C04547964
CC(=O)c1ccc(cc1)Nc2c3cc(ccc3ncn2)I C00955117
c1ccc(cc1)c2nc-3c(c(=O)n2CCO)C4(CCCCC4)Cc5c3cccc5 C02255753
c1ccc2c(c1)c(cn2Cc3c(cccc3Cl)F)/C=C\4/C(=O)NC(=O)S4 C04675815
c1cc(ccc1N2C[C@@H](CC2=O)C(=O)Nc3ccc(c(c3)Cl)Cl)Cl C00843791
CCN1C2=C(C(C3=C1CCCC3=O)c4cc(ccc4O)Br)C(=O)CCC2 C04691056
c1ccc(c(c1)N2C[C@H](CC2=O)C(=O)Nc3cc(cc(c3)Cl)Cl)Cl C04703068
Cc1ccc(c(c1)C)n2c(cc(c2C)/C=C(\C#N)/C(=O)Nc3ccccc3F)C C03188267
C[C@H](C(=O)Nc1ccc(cc1)Cl)Sc2c3c4c(sc3ncn2)CCC4 C06112641
CC1=C([C@H](NC(=S)N1c2ccccc2)c3ccccc3Cl)C(=O)N(C)C C07621791
c1ccc2c(c1)[nH]c(n2)[C@H]3CCCN(C3)C(=O)/C=C/c4ccc(cc4)Br C10545365
c1ccc2c(c1)[nH]c(n2)[C@H]3CCCN(C3)C(=O)/C=C/c4ccc(c(c4)Cl)F C10545706
CCc1ccc(cc1)c2c(cn(n2)c3ccccc3)/C=C\4/C(=O)NC(=S)S4 C12616801
c1ccc2c(c1)[nH]c(n2)[C@@H]3CCCN3C(=O)/C=C/c4cccc(c4Cl)Cl C12602315
c1c(cc(cc1F)F)NC(=O)[C@@H]2CCCN2C(=O)C34CC5CC(C3)CC(C5)C4 C12818753
C[C@]1(CCS(=O)(=O)C1)NC(=O)/C=C/c2ccc(s2)c3ccc(cc3)Cl C12903392
C[C@H](c1ccc(c(c1)Br)OC)NC(=O)c2cn(c3c2cccc3)C C07257872
CSc1nc2ccc(cc2s1)NS(=O)(=O)c3ccc(c(c3F)F)F C16153975
C[C@H]1[C@@H]2c3cc(ccc3O[C@]1(N(C(=S)N2)CCCOC)C)Br C17244087
c1ccc(c(c1)C(=O)N2CCCCC2)NC(=O)c3cc(c(cc3Cl)Cl)F C17366025
C[C@@H](c1[nH]c(=O)c2c(csc2n1)c3ccco3)Sc4ccc(cc4)Cl C18321869
C[C@@H]1CCC2=NN([C@]([C@@H]2C1)(C(F)(F)F)O)C(=O)c3cccc(c3)Br C20034166
C[C@H]1CCC2=NN([C@]([C@@H]2C1)(C(F)(F)F)O)C(=O)c3cccc(c3)Br C20034170
C[C@@H]1CCC2=NN([C@@]([C@@H]2C1)(C(F)(F)F)O)C(=O)c3cccc(c3)Br C20034174
Cc1ccc(cc1NC(=O)N2CCN(CC2)Cc3ccc(s3)Cl)Cl C13324946
CCN(c1ccccc1)C(=O)c2ccc3c(c2)[C@H]4C=CC[C@H]4[C@H](N3)c5cccnc5 C20751370
C[C@H](C(=O)/C(=C/1\Nc2ccccc2S1)/C#N)Sc3nc4ccccc4s3 C23551883
c1cc(ccc1c2c(nc([nH]2)c3ccc(o3)Br)c4ccncc4)F C26574847
CC(C)(C)[C@H]1CCc2c(cc(s2)C(=O)Nc3ccc(cc3)C(=O)N(C)C)C1 C30948074
c1cc(ccc1CNc2ccc(cc2[N+](=O)[O-])Br)Br C35231884
Cc1c(sc2c1c(ncn2)SCC(=O)N[C@H]3C[C@H]4CC[C@@]3(C4(C)C)C)C C36007791
c1cc(ccc1CNc2cc(ccc2Br)Br)[N+](=O)[O-] C37121478
C[C@@H]1CCc2c(cc(c(n2)SCC(=O)Nc3ccc(cc3F)Cl)C#N)C1 C39326649
c1cc(sc1CN2CCN(CC2)C(=O)Nc3ccc(c(c3F)F)F)Cl C43233574
c1cc(cc(c1)I)C(=O)Nc2nnc(s2)c3ccsc3 C48706432
c1ccc(c(c1)C(=O)Nc2ccccn2)Sc3ccc(cn3)Br C53263978
c1cc(ccc1C(=O)Nc2ccc(c(c2F)F)F)n3ccc(n3)C(F)(F)F C57186222
CC(C)C(=O)N1CCC(CC1)NC(=O)c2cc3c(s2)CC[C@@H](C3)C(C)(C)C C25245730
c1cc(cc(c1)F)C(=O)N/N=C/c2cccn2c3ccc(cc3)Br C59250249
Cc1ccc(cc1)NC(=O)/C(=C/c2ccc(c(c2)Br)N(C)C)/C#N C59432873
c1ccc2c(c1)cc(o2)C(=O)N/N=C/c3ccc(cc3)I C59679929
c1c(csc1c2nc(cs2)C(=O)Nc3nc4c(s3)CCC4)Br C59877679
Cc1cc(ccc1NC(=O)c2c(cccc2Cl)F)C(=O)N3CCCC[C@H]3C C60130123
c1cc(sc1)/C=N/N=C\2/NC(=O)[C@@H](S2)Cc3ccc(cc3Cl)Cl C11847387
Cc1c(scn1)CN(C)C(=O)c2c(c3cc(ccc3[nH]2)Br)Cl C66407276
Cc1ccc2c(c1)[nH]c(n2)[C@@H]3CCCN(C3)C(=O)CCc4ccc(s4)Cl C67158492
c1cc(sc1)[C@@H]2c3ccsc3CC[NH+]2Cc4nc5ccsc5c(n4)[O-] C15548697
c1cc(cc(c1)Br)NC(=O)/C(=C/c2ccc(cc2)N3CCCCC3)/C#N C04550468
c1ccc(cc1)c2c3c(c(=S)[nH]n2)nn(c3c4ccccc4)c5ccccc5F C01016721
c1ccc(cc1)NCc2nc3ccc(cc3c(=O)n2c4ccccc4)Br C01626367
c1cc(ccc1/C=N/Nc2c(c(c(c(n2)Cl)C#N)Cl)Cl)Br C04705096
Cc1cc(c2c(c1)sc(n2)NC(=O)COc3ccc(cc3)Br)C C01216473
Cc1ccc(cc1)C(=O)Nc2c(c3c(s2)CCCCC3)C(=O)N4CCCCC4 C05046815
CC(C)C(=O)N1CCCc2c1cc(cc2)NC(=O)c3cc(ccc3Cl)Cl C05136357
c1ccc2cc(ccc2c1)S(=O)(=O)Nc3nc(cs3)c4ccc(s4)Cl C02636143
CC[NH+]1Cc2c(c3ccccc3nc2/C(=C/c4cccc5c4cccc5)/C1)C(=O)[O-] C06429596
c1cc(ccc1[C@@H]2N(C(=O)CS2)c3ccc4c(c3)CCC4)NC(=O)C5CCCC5 C06837074
CCOc1ccc2c(c1)sc(n2)NC(=O)c3cc(ccc3F)Br C07768423
c1ccc(cc1)C[NH+]2Cc3c(c4ccccc4nc3/C(=C/c5cccs5)/C2)C(=O)[O-] C08381189
c1cc(ccc1C(=O)NC2CCCCC2)n3c4c(c(n3)C(F)(F)F)CCCC4 C08513651
c1ccc(cc1)c2cn3c(csc3n2)CC(=O)Nc4ccc(cc4Cl)Cl C10740956
c1ccc(cc1)S(=O)(=O)/C(=C/c2ccc3ccccc3c2)/c4[nH]c5ccccc5n4 C12604087
c1ccc2c(c1)[C@H](N(C2=O)c3ccc(cn3)Cl)Nc4ccccc4Br C09612091
Cc1cc(c(c(c1)C)[C@@H]2[C@H]3CC=C[C@@H]3c4cc(ccc4N2)S(=O)(=O)N5CCCC5)C C14457778
Cc1ccc2c(c1)sc(n2)NC(=O)[C@@H](C)Oc3ccc(cc3)Br C15315497
C[C@@H](C(=O)Nc1nc2ccc(cc2s1)Cl)Oc3ccc(cc3)Br C15318002
Cc1cc(c(c(c1)C)NC(=O)/C(=C/c2ccc3c(c2)c4ccccc4n3C)/C#N)C C17080413
c1ccc(c(c1)CC(=O)N2CCC[C@H](C2)c3c(c4ccccc4[nH]3)c5ccncc5)F C19348091
Cc1c(cc2c(n1)nc([nH]2)SCC(=O)c3ccc4ccccc4c3)Br C06000532
Cc1cc(c(c(c1)C)[C@H]2[C@@H]3CC=C[C@H]3c4cc(ccc4N2)S(=O)(=O)N5CCCC5)C C20691292
c1cc-2c(cc1Cl)S(=O)(=O)Cc3c2sc(c3)C(=O)NC4CCCCC4 C21166552
Cc1ccc(cc1)CNC(=O)N2CCN(CC2)Cc3ccc(s3)Br C12985640
c1c(cc(c2c1OCCO2)Cl)CC(=O)Nc3cc(c(cc3Cl)Cl)Cl C24707354
Cc1ccc(cc1)C(=O)N2[C@H](CS[C@H]2C3CCCCC3)C(=O)NC4CCCCC4 C35192123
c1cc(cc(c1)NC(=O)Cc2cccs2)c3cn4cc(cc(c4n3)Cl)Cl C35701395
Cc1ccc(cc1)c2c(sc3c2c(=O)[nH]c(n3)CSc4c(cccn4)Cl)C C25714781
C[C@H](C12CC3CC(C1)CC(C3)C2)n4c(n[nH]c4=S)c5ccc6ccccc6n5 C04718048
CC(C)CNC(=O)[C@@H]1c2ccccc2C(=O)N(C13CCCCC3)c4ccccc4F C36359098
Cc1cc(ccc1NCc2cc(ccc2Cl)[N+](=O)[O-])I C37057272
c1ccc(cc1)c2cn3cccc(c3n2)/N=C/c4cc(ccc4O)Br C15961173
C[C@]12C[C@H](CC(C1)(C)C)N(C2)c3c4cccc(c4[nH+]cc3C(=O)[O-])C(F)(F)F C38789561
Cc1ccc2nc(c(n2c1)NC(=O)c3c(ccs3)Br)c4ccccc4 C40130990
Cc1ccc(c(c1)Br)NC(=O)[C@@H]2CCCN(C2)c3c(cccn3)Cl C40134940
C[C@@H](c1ccc(cc1Br)Br)Nc2cccc(c2)[N+](=O)[O-] C41649334
C[C@H](c1ccc(cc1Br)Br)Nc2cccc(c2)[N+](=O)[O-] C41649339
c1cc(c(cc1Br)Cl)S(=O)(=O)/N=c/2\[nH]c3c(s2)CCC3 C42306059
c1cc(c(c(c1)Cl)/C=C/C(=O)NC2CCN(CC2)C(=O)C3CCCCC3)Cl C46775325
Cc1cccc(c1NC(=O)/C=C/c2c(ccc3c2OCO3)Br)Cl C48545710
Cc1ccc(s1)[C@@H](C)NC(=O)N2CCC(CC2)C(=O)c3cc(ccc3F)F C54730833
c1ccc(cc1)N2C(=O)[C@H](C(=N2)C(F)(F)F)[C@H](c3ccc(cc3Cl)Cl)O C03849070
CC[C@@H](C)N1C(=O)C[C@H](C1=O)Nc2c(cc(cc2Cl)Br)Cl C36854218
c1cc(c(cc1/N=C/c2cc(ccc2O)Br)Cl)N3CCOCC3 C59476967
Cc1ccc(cc1NC(=O)CBr)c2nc3cc(cc(c3o2)Cl)Cl C59594131
Cc1cccc(c1)S(=O)(=O)c2csc3c2NC(=O)C[C@H]3c4cc(ccc4C)C C64799318
c1cc(c(c(c1)Cl)Cl)N[C@H]2CC(=O)N(C2=O)c3ccc(cc3Cl)Cl C36635892
Cc1ccc(cc1)[C@@H]2CCCN2C(=O)Nc3ccc(cc3C)N4CCSCC4 C65378278
c1ccc2c(c1)cc([nH]2)C3CCN(CC3)C(=O)c4cnc(s4)c5cccs5 C66353075
Cc1ccc(cc1)NC(=S)N2CCn3cccc3[C@@H]2c4ccc(cc4Cl)Cl C04059430
c1cc(c(cc1c2csc(n2)/C(=C/Nc3ccc(c(c3)F)F)/C#N)Cl)Cl C04135167
CC(C)(C)C1CCC(=NNC(=O)c2ccccc2I)CC1 C04372825
c1cc2c(ccc(c2nc1)/N=C/c3cc(cc(c3O)Cl)Cl)Br C03112820
C/C(=N/NC(=O)c1c(c2ccccc2s1)Cl)/c3ccc(cc3)Br C04697655
Cc1ccc(c(c1)Cl)NC(=O)Oc2ccc(cc2Br)Br C01741580
c1cc(ccc1N/C=C(\C#N)/c2nc(cs2)c3ccc(cc3Cl)Cl)Cl C04821811
c1ccc(c(c1)C(=O)Nc2cccc(c2N3CCCCC3)Cl)Br C01065269
C[C@@H]1CCCCN1C(=O)c2ccc3c(c2)[C@H]4C=CC[C@H]4[C@H](N3)c5ccc(cc5)Cl C01019239
Cc1ccc(c(c1)Br)NC(=O)COc2ccc(cc2Br)C C06189457
c1cc(ccc1C(=O)Nc2nc3c(s2)ccc(c3Cl)Cl)Br C06494997
Cc1c2cc(ccc2oc1C(=O)Nc3ccc(cc3)Br)Br C06500492
C[C@H](C(=O)Nc1ccc(cc1)I)Oc2ccc(cc2)Cl C06587017
c1cc2c(cc1C(=O)N3CCCCC3)[C@H]4C=CC[C@@H]4[C@@H](N2)c5ccc(cc5Cl)Cl C06144587
Cc1cc(cc(c1O[C@H](C)C(=O)Nc2ccc(c(c2)Cl)F)C)Br C08567167
c1cc(ccc1/C=C/C(=O)Nc2nc3ccc(cc3s2)Br)Cl C01113409
c1ccc(cc1)NC(=S)N2CCn3cccc3[C@H]2c4ccc(cc4Cl)Cl C08795534
C[C@H]1CCCCN1C(=O)c2ccc3c(c2)[C@H]4C=CC[C@H]4[C@H](N3)c5ccc(cc5)Cl C11859526
COc1cc(cc(c1OC)Br)[C@@H]2[C@@H]3CC=C[C@H]3c4cc(cc(c4N2)F)F C12418442
c1cc(ccc1/C=C(\C#N)/C(=O)Nc2ccc(cc2F)Br)Br C00867542
c1ccc2c(c1)c3c([nH]2)[C@H](N(CC3)C(=O)CSc4ccc(cc4)Cl)C(F)(F)F C01043542
CCn1c2ccccc2c3c1ccc(c3)[C@@H]4[C@@H]5CC=C[C@@H]5c6cccc(c6N4)C#N C13642313
CCN(c1ccccc1)C(=O)c2cccc3c2N[C@@H]([C@@H]4[C@@H]3C=CC4)c5ccccc5C C14479010
CN(C)C(=O)c1ccc2c(c1)[C@@H]3C=CC[C@H]3[C@@H](N2)c4c5ccccc5cc6c4cccc6 C14549527
Cc1cc(cc(c1O[C@H](C)C(=O)Nc2ccc(cc2)Br)C)Br C14642537
Cc1ccccc1C(=O)N2CCc3c4ccccc4[nH]c3[C@H]2c5ccc(cc5)SC C15865691
c1cc(c(cc1Br)Cl)NC(=O)Cc2csc(n2)c3ccsc3 C19203706
CCC[C@H](C(=O)Nc1nc2c(s1)cc(cc2Br)C)Br C20132552
c1cc(ccc1[C@@H]2[C@@H]3CC=C[C@H]3c4cc(ccc4N2)OC[C@@H]5CCCO5)Br C20680968
c1cc2c(c(c1)OC[C@H]3CCCO3)N[C@@H]([C@H]4[C@H]2C=CC4)c5ccc(cc5)Br C20681179
c1ccc(c(c1)CN2c3ccccc3NC4=C([C@@H]2c5cccs5)C(=O)CCC4)F C21722463
c1cc(c(cc1Br)Cl)NCc2cc3c(cc2Br)OCO3 C35116807
c1cc(c2c(c1)OCCO2)CNc3c(cc(cc3Cl)Br)Cl C36168330
c1cc2c(c(c1)Br)nc(s2)NC(=O)c3ccc(cc3)C(F)(F)F C36633219
C[C@@H](c1ccc(cc1)I)Nc2ccc3c(c2)OC(O3)(F)F C37200254
C[C@H](c1ccc(cc1)I)Nc2cc3c(cc2Cl)OCO3 C37281491
c1cc(c(cc1Cl)Cl)NCc2cc3c(c(c2)Br)OCCO3 C37324733
c1cc(c(cc1Br)Br)S(=O)(=O)NC2CCCCCC2 C37575761
c1ccc(cc1)C2=C/C(=C\c3ccc(cc3)Br)/C(=O)N2c4ccccc4O C27519475
c1cc2c(cc1C(F)(F)F)N/C(=C(\C#N)/C(=O)c3ccc(cc3Cl)Cl)/S2 C20362922
c1cc(c(cc1Cl)NC(=O)/C(=C\c2ccc(cc2F)Br)/C#N)Cl C39486092
Cc1c2c(oc1C(=O)Nc3cc(ccc3Cl)Cl)CCCC24SCCS4 C39851955
c1ccc(cc1)[C@H](c2nc3ccccc3n2Cc4ccc(cc4)Br)O C40224202
C[C@@]12CC[C@H](C[C@H]1CC[C@H]3[C@@H]2CC[C@@]4([C@@H]3CC[C@@H]4CO)C)O[C@@H]5CCCCO5 C43764237
c1cc(ccc1c2nccs2)NCc3cc(c(o3)Br)Br C50360827
c1ccc(cc1)[C@H](c2ccco2)NC(=O)c3ccc(cc3Cl)Br C59363417
c1c(cc(c(c1/C=N/c2c(c3c(s2)CCCC3)C#N)O)Br)Cl C00974416
c1cc(c(cc1Br)NC(=O)c2ccc(nc2Cl)Cl)Br C60098822
c1cc(c(cc1N/C=C(\C#N)/c2nc(cs2)c3ccc(cc3Cl)Cl)F)F C04135168
Cc1ccc(cc1)c2csc(n2)/C(=C\Nc3ccc(cc3C)Br)/C#N C06421331
Cc1ccc(c(c1)Br)OCC(=O)Nc2c(c3c(s2)CCCC3)C#N C03961638
Cc1ccc(cc1Cl)NC(=O)[C@@H]2CC(=O)N(C2)c3ccc(cc3)Br C01194102
CCN1c2ccc(cc2[C@](C1=O)(CC(=O)c3ccc(cc3C)C)O)Br C01124078
C[C@@H](C(=O)Nc1c(c2c(s1)CCC2)C#N)Oc3ccccc3Br C01102473
c1ccc(cc1)NC(=O)/C(=C/c2cccn2c3ccc(cc3)Br)/C#N C04675944
c1ccc2c(c1)c(c(o2)C(=O)c3ccc(cc3)Br)NC(=O)CCl C02202342
C[C@@H](C12CC3CC(C1)CC(C3)C2)NC(=O)CN4c5ccccc5SCCC4=O C05069209
c1ccc2cc(ccc2c1)C(=O)CSc3[nH]c4c(n3)cc(cn4)Br C05454443
CC(C)(C)[C@@H]1CCc2c(csc2C1)C(=O)N3[C@@](CC(=N3)C(F)F)(C(F)F)O C06022894
C[C@@H](C(=O)Nc1ccc(cc1)Br)Sc2c3ccsc3ncn2 C06115424
c1cc(c(c(c1)Cl)[C@H](C#N)C(=O)C(=O)NC2C3CC4CC(C3)CC2C4)Cl C06500122
Cc1ccc(cc1)c2c(sc(n2)C)CC(=O)Nc3c(c4c(s3)CCCC4)C#N C07166456
Cc1cc(ccc1Br)NC(=O)c2ccc(c(c2)N3CCCC3=O)Cl C07920369
Cc1ccc(cc1Cl)N2C[C@@H](CC2=O)C(=O)Nc3cccc(c3)Br C08218383
CN(C)c1ccc(cc1)/C=N/NC(=O)c2cccc(c2)I C00919194
Cc1ccc(cc1)C(=O)NN2C(=O)/C(=C/c3c(cccc3Cl)Cl)/SC2=S C02300019
c1ccc2c(c1)[C@H]([C@@H](N(C2=O)C3CCCC3)c4cccs4)C(=O)NC5CCCC5 C09433605
Cc1cc(c(c(c1)C)NC(=O)c2ccc(s2)N3CCSc4c3cccn4)C C09724443
CN(CC(=O)Nc1ccc(c(c1F)F)F)C(=O)c2cc3c(s2)CCCCC3 C12845270
Cc1cc(ccc1SCC(=O)N2CC(=O)Nc3c2cccc3)Br C12996856
c1ccc(c(c1)c2ccc(s2)/C=c\3/c(=O)[nH]/c(=C/C(=O)c4ccncc4)/s3)F C13009431
Cc1cc(cc(c1O)C)/C=C(\C#N)/S(=O)(=O)c2ccc(cc2)Br C13148859
c1cc2cccnc2c(c1)NC(=O)COc3ccc(cc3Br)Cl C14516791
c1cc2c(cc1CC(=O)Nc3ccc(cc3Br)Br)OCCO2 C15303381
CC[C@@H]1c2ccsc2CCN1C(=O)CNC(=O)c3ccc(c(c3)Cl)Cl C16778370
c1cc(ccc1c2ccc(c(c2)F)F)n3cncc3C(=O)N[C@H]4C[C@H]5CC[C@@H]4C5 C23317900
c1cc(c(c(c1)Cl)C(=O)N[C@H](C(Cl)(Cl)Cl)N2CCOCC2)Cl C25500996
C[C@@H]([C@@H]1CCCO1)NC(=O)c2cc(c(cc2OC)I)Cl C27907149
Cc1ccc(cc1)c2c(sc(n2)/C(=C\c3ccc(cc3)Cl)/C#N)NC(=O)C C31875850
c1ccc2c(c1)N[C@H](N(S2(=O)=O)Cc3cccs3)c4ccc(c(c4)F)F C32986969
C[C@@]12CC[C@@H](C1(C)C)C[C@H]2NC(=O)[C@@H]3CC(=O)N(C3)Cc4ccc(c(c4)Cl)F C39266985
CC(C)S(=O)(=O)N1[C@@H](CCC[C@@]12CCC[C@@H](C2)SC)c3ccccc3O C39527726
Cc1cc(c(c(c1)C)NC(=O)/C(=C\C2=Cc3cc(ccc3OC2)Br)/C#N)C C40154957
C[C@H](c1ccc(cc1)Br)NC(=O)CN2c3cccc4c3c(ccc4)C2=O C14214572
C[C@@H]1CCN(c2ccccc2S1)C(=O)/C=C/c3ccc(cc3)C(=O)NC4CC4 C28504272
c1cc(cc(c1)Br)NC(=O)/C=C/c2c(ccc3c2OCO3)Br C48545690
CNc1c2ccsc2nc(n1)COc3cccc(c3)I C50832799
CC(C)NC(=O)[C@@H]1CS[C@@H](N1C(=O)c2ccc(cc2)Cl)C3CCCCC3 C00964233
Cc1ccc2c(c1)cc(c(=O)[nH]2)/C=N/c3c(sc(n3)SC)c4ccccc4 C04135772
C=C1c2ccccc2C(=O)N1CCC(=O)Nc3ccc(cc3Cl)Br C14060805
c1ccc(c(c1)/C=C(/c2nnc(s2)C(=O)Nc3ccc(cc3)Cl)\Cl)Cl C58681062
CN(C)c1ccc(cc1Br)/C=C(\C#N)/C(=O)Nc2ccc(cc2)Cl C01410765
CCCN1C(=O)C[C@H](C1=O)Nc2c(cc(cc2Br)C)Br C36851473
c1cc2c(cc1NC(=O)c3ccc(cc3Cl)Br)nc(o2)C4CC4 C52641924
Cc1cc(cc(c1)C(=O)N2CCC[C@H](C2)C(=O)Nc3ccc(c(c3)C)Br)C C46045604
c1ccc2c(c1)nc(c(n2)Cl)NC(=O)Cc3ccc(c(c3)Br)F C64810111
COc1ccc(cc1/C=C/C(=O)Nc2nc3c(cccc3s2)F)Br C65005153
c1ccc2c(c1)[C@@H](CCO2)NS(=O)(=O)/C=C/c3ccc(cc3)Br C66901500
Cc1cccc(c1NC(=O)N2CCO[C@@H](C2)c3ccc(c(c3)Cl)F)C(C)C C67252052
C[C@@H](c1cccc(c1)NC(=O)N2CCC[C@H]2c3nc4ccccc4s3)SC C67578834
c1cc2n(c1)CCN([C@H]2c3ccc(cc3Cl)Cl)C(=S)NC4CCCCC4 C04088142
c1ccc2c(c1)cccc2[C@@H]3C=C(C(=O)N3c4ccc(cc4)F)Nc5ccc(cc5)F C02199451
c1ccc2c(c1)cccc2[C@H]3C=C(C(=O)N3c4ccc(cc4)F)Nc5ccc(cc5)F C02199450
Cc1ccc(cc1)[C@H]2C=C(C(=O)N2c3ccc(cc3)Cl)Nc4ccc(cc4)Cl C02061304
c1ccc(cc1)c2ccc(cc2)[C@@H]3C4=C(CCCC4=O)c5c6ccccc6ccc5N3 C02074776
c1ccc(cc1)/C=C\C(=O)N[C@@H](C(Cl)(Cl)Cl)Sc2ccc(cc2)Cl C04552088
c1ccc(cc1)/C=C\C(=O)N[C@H](C(Cl)(Cl)Cl)Sc2ccc(cc2)Cl C04552089
CC(C)(C)[C@@H]1CCc2c(sc(c2C#N)NC(=O)c3cc(ccc3Cl)SC)C1 C02103443
CCCc1c(n2cc(cc(c2n1)Br)Br)NC3CCCCC3 C04720308
C=CCN1[C@@H](c2ccccc2C1=O)c3c4ccccc4[nH]c3c5ccc6ccccc6c5 C04739945
c1ccc2c(c1)ccc(n2)c3ccc(s3)c4ccc(s4)/C=N/c5ccc(cc5)O C02267302
Cc1ccc(cc1)C(=O)C[C@H](c2ccc(cc2)Br)Nc3ccc(cc3)C C02843362
C[C@@H]1CCc2c(sc3c2c(=O)[nH]c(n3)[C@@H](C)SCc4cccc5c4cccc5)C1 C02655145
c1cc(ccc1C(=O)N[C@@H](C(Cl)(Cl)Cl)Nc2ccc(cc2Cl)[N+](=O)[O-])Cl C08398614
c1cc(ccc1c2nnc(n2N)SCC(=O)N(C3CCCCC3)C4CCCCC4)Cl C02143711
C[C@H](CC(=O)N/N=C/c1ccc(o1)c2ccc(cc2)Br)c3ccc(cc3O)OC C01022128
C/C(=C\c1ccccc1)/C=N/NC(=O)/C(=C\c2ccc(cc2)N(C)C)/NC(=O)c3ccccc3 C08427130
c1cc(ccc1SCC(=NO)CSc2ccc(cc2)Br)Br C12338550
Cc1cc(c2c(c1)c(cc(n2)SCC(=O)Nc3ccc(cc3)Br)C)C C06330170
COc1cc(cc(c1OC)Br)[C@@H]2[C@H]3CC=C[C@@H]3c4cccc(c4N2)Br C09763779
c1ccc(cc1)/C=C/C(=O)N[C@@H](C(Cl)(Cl)Cl)Sc2ccc(cc2)Cl C13471696
c1ccc(cc1)/C=C/C(=O)N[C@H](C(Cl)(Cl)Cl)Sc2ccc(cc2)Cl C13471699
c1cc(c(cc1NC(=O)c2c(c3ccc(cc3s2)Cl)Cl)Cl)OC(F)F C02790961
c1ccc(cc1)Sc2ccccc2NC(=O)CSc3ccc(cc3)Br C03264267
Cc1ccc(cc1)C(=O)C[C@H](c2ccc(cc2)Br)Nc3cccc(c3)C C16291765
Cc1ccc(cc1)C(=O)Nc2cc(c(cc2C)[C@@H](C#N)c3ccc(cc3)Cl)Cl C16292032
Cc1ccc(cc1)C(=O)Nc2cc(c(cc2C)[C@H](C#N)c3ccc(cc3)Cl)Cl C16292034
c1ccc2c(c1)cccc2Cc3c(ncnc3O)/C=C/c4ccc(cc4)Br C16856481
c1cc2c(c(c1)OC[C@H]3CCCO3)N[C@H]([C@H]4[C@H]2C=CC4)c5ccc(cc5Cl)Cl C20712757
c1cc(ccc1NC(=O)CSc2c3cc(ccc3nc4c2CCCC4)Cl)Cl C20856107
c1ccc(cc1)[C@H]2c3c(c4c(s3)CCCC4)CCN2C(=O)Nc5ccccc5Br C21047519
Cc1ccc(cc1Br)[C@@H]2CC(=O)NC3=C2C(=O)C[C@H](C3)c4ccc(cc4)C(C)(C)C C21222877
Cc1ccc(cc1Br)[C@H]2CC(=O)NC3=C2C(=O)C[C@H](C3)c4ccc(cc4)C(C)(C)C C21222879
c1ccc(cc1)c2ccc(cc2)c3c([nH]c(n3)c4ccc(cc4)Cl)c5ccncc5 C26570235
c1ccc(cc1)c2cccc(c2)c3c([nH]c(n3)c4ccc(cc4)Cl)c5ccncc5 C26575816
Cc1ccc(cc1)S[C@@H](C(Cl)(Cl)Cl)NC(=O)Sc2ccc(cc2)C C26771238
CCCOc1ccc(cc1CNc2ccc(cc2C)Br)Br C35018458
CCCn1cc(cc1C(=O)Nc2cc(c(cc2Cl)Cl)Cl)Br C36859618
CCCOc1ccc(cc1)[C@@H](C)Nc2ccc(cc2Br)Br C36956857
CCCOc1ccc(cc1)[C@@H](C)Nc2cc(ccc2Br)Br C37121660
CCCOc1ccc(cc1)[C@H](C)Nc2cc(ccc2Br)Br C37121661
c1cc(oc1CNc2c(cc(cc2Cl)Br)Cl)CSC(F)F C37249084
c1ccc(cc1)[C@@H](c2ccccc2Br)NC(=O)C(c3ccccc3)c4ccccc4 C03315043
c1ccc(cc1)[C@H](c2ccccc2Br)NC(=O)C(c3ccccc3)c4ccccc4 C03315044
C/C(=N\Nc1nc(cs1)c2ccc(c(c2)Cl)Cl)/c3cccc4c3cccc4 C43761312
c1ccc(cc1)S[C@H](Cc2ccc(cc2)Br)C(=O)c3ccccc3O C44603148
Cc1ccccc1[C@@H](c2ccccc2)NC(=O)/C(=C/c3ccccc3)/c4ccccc4 C44841803
C[C@@H](C(=O)N1CCCCC1)Nc2c(cc(cc2Br)Br)Br C57348058
c1cc(ccc1[C@H](CC(=O)c2ccc(cc2)Cl)Nc3ccc(cc3)Cl)Cl C59371608
c1cc(ccc1C(=O)/C=C/Nc2cc(cc(c2)C(F)(F)F)C(F)(F)F)Br C16400614
Cc1ccc2c(c1)sc(n2)c3ccc(cc3)NC(=S)N4C[C@@]5(C[C@H]4CC(C5)(C)C)C C02643125
CCN(CC)c1ccc(cc1)[C@H]2C3=C(c4ccc5ccccc5c4N2)C(=O)CC(C3)(C)C C02903641
CCCCC#C[C@H](c1c(nn(c1Sc2ccc(cc2)Cl)C)c3ccccc3)O C03049346
Cc1cc(c(cc1NC(=O)CSc2ccccc2)Cl)[C@@H](C#N)c3ccc(cc3)Cl C02865493
CS[C@@H]1CCCC[C@@]1(CSc2c(c(cc(n2)c3ccccc3)c4ccccc4)C#N)O C08443525
CS[C@@H]1CCCC[C@]1(CSc2c(c(cc(n2)c3ccccc3)c4ccccc4)C#N)O C08443532
CC(C)c1ccccc1NC(=O)c2cc(nc3c2cccc3)c4ccc(cc4)Br C02752574
Cc1ccc(cc1)c2cc(c3cc(ccc3n2)Br)C(=O)N[C@H](C)c4ccccc4 C02088687
c1cc(c(cc1Cl)Cl)c2csc(c2C#N)NC(=O)CC34CC5CC(C3)CC(C5)C4 C08454521
Cc1ccc(cc1Cl)NC(=O)Cc2csc(n2)SCc3ccc(cc3)Cl C08854458
Cc1ccc(c(c1)C)NC(=O)Cc2csc(n2)SCc3ccc(cc3)Br C08854604
Cc1ccc(cc1)NC(=O)Cc2csc(n2)SCc3ccc(cc3Cl)Cl C08935731
CC(C)Sc1ccc(cc1)CC(=O)Nc2c(ccs2)c3nc4ccccc4s3 C12071034
CCCCOc1cccc(c1)/N=C/c2cc(cc(c2O)Br)Br C12410805
CCCNc1c2c3c(sc2nc(n1)CSc4ccc(cc4)Br)CCCC3 C12566647
CC(C)Nc1c2c3c(sc2nc(n1)CSc4ccc(cc4)Br)CCCC3 C12640350
c1ccc(cc1)c2cc3c(n2c4ccc(cc4)C(=O)NCCC5=CCCCC5)CCCC3 C06782043
c1cc(ccc1/C=C(/c2ccc(cc2)F)\C(=O)Nc3ccc(cc3)N4CCCCC4)Cl C03213082
Cc1ccc(cc1)[C@@H]([C@H](n2c3ccccc3nc2C(C)(C)C)Sc4ccccc4)O C05285929
Cc1ccc(cc1)[C@H]([C@@H](n2c3ccccc3nc2C(C)(C)C)Sc4ccccc4)O C05285935
c1ccc2c(c1)[nH]c(n2)c3cc(ccc3OCc4ccc(cc4)Cl)Br C13230286
c1ccc(cc1)[C@H](CC(=O)c2ccc(cc2)Cl)Nc3ccc-4c(c3)C(=O)c5c4cccc5 C08773287
Cc1ccc2c(c1)sc(n2)c3ccc(cc3)NC(=S)N4C[C@]5(C[C@@H]4CC(C5)(C)C)C C02643126
CC[C@@H](C12CC3CC(C1)CC(C3)C2)NC(=O)c4cc(ccc4OC(F)F)Br C13959840
CCCN(CCC)C(=O)c1ccc2c(c1)[C@@H]3C=CC[C@@H]3[C@@H](N2)c4c(cc(cc4C)C)C C14458140
CCCN(CCC)C(=O)c1ccc2c(c1)[C@@H]3C=CC[C@H]3[C@@H](N2)c4ccc5ccccc5c4 C14475555
CCCN(CCC)C(=O)c1ccc2c(c1)[C@H]3C=CC[C@H]3[C@@H](N2)c4ccc5ccccc5c4 C14475556
CC(C)Oc1ccc(cc1C(=O)Nc2cc(c(cc2Cl)Cl)Cl)Br C14667570
c1ccc(cc1)C(CCNC(=O)c2c3ccccc3nc4c2CCCCC4)c5ccccc5 C03328320
c1ccc(cc1)c2c(nc([nH]2)SCC(=O)c3ccc(cc3Cl)Cl)c4ccccc4 C16491937
c1ccc(cc1)C[C@@H](c2ccccc2)NC(=O)c3cc(nc4c3cccc4)c5ccsc5 C16568228
CCCC[C@@H](C(=O)Nc1nc2c(cc(cc2s1)Br)C(C)C)Br C20132986
C[C@@H]1CCC[C@@H]([C@@H]1C)NC(=O)c2cc(nc3c2cccc3)Sc4ccc(cc4F)F C20723445
c1ccc(cc1)c2cc3c(n2c4ccc(cc4)C(=O)NC5CCCCC5)CCCCC3 C20902547
CC(C)(C)c1ccc(cc1)[C@@H]2CC3=C([C@@H](CC(=O)N3)c4ccc(cc4)C(F)(F)F)C(=O)C2 C21245571
c1ccc(cc1)CSC2=NC3=C([C@@H]([N-]2)[NH+]4CCCCC4)C5(CCCC5)Cc6c3cccc6 C26895776
Cc1ccc(cc1)[C@@H](c2ccccc2)NC(=O)COc3ccc(cc3Cl)Br C30871358
c1ccc(c(c1)Cn2cc(c3c2cccc3)SCC(=O)Nc4ccc(cc4)Cl)Cl C33560123
Cc1ccc(c(c1)C)NC(=O)/C=C/c2ccc(cc2)OCc3ccc(cc3)Br C48544764
Cc1ccc(c(c1)NC(=O)/C=C/c2ccc(cc2)OCc3ccc(cc3)Br)C C48544783
c1ccc2c(c1)cccc2NC(=O)c3ccc(cc3)OC(C(F)(F)Br)(F)F C59056692
Cc1ccc(cc1Cl)NC(=O)CSc2nc(cs2)c3ccc(cc3Cl)Cl C59267781
c1cc(c(cc1NC(=O)CSc2nc(cs2)c3ccc(cc3Cl)Cl)Cl)F C59268114
Cc1ccc(cc1)NC(=O)CCSc2nc(cs2)c3ccc(cc3Cl)Cl C59268578
c1cc(cc(c1)Cl)NC(=O)CCSc2nc(cs2)c3ccc(cc3Cl)Cl C59268684
c1ccc2c(c1)nc(s2)c3cccc(c3)NC(=O)CSCc4ccc(cc4)Cl C59410336
Cc1ccc(cc1)c2csc(c2n3cccc3)C(=O)Nc4ccc(cc4)Br C64472576
Cc1cc(ccc1C(C)C)O[C@@H](C)C(=O)Nc2ccc(cc2C)I C64983535
Cc1cc(ccc1C(C)C)O[C@H](C)C(=O)Nc2ccc(cc2C)I C64983536
CC(C)(C)c1cc(cc(c1O)C(C)(C)C)C(=S)N2CCN(CC2)Cc3ccccc3 C19842675
C/C(=N/NC(=O)[C@H]1C[C@H]1c2ccccc2)/c3ccc4c5c3cccc5CC4 C04108324
c1cc(c(nc1)Sc2cccs2)C(=O)Nc3ccc(c(c3)Cl)F C01037654
C[C@H]1CCCC[C@@H]1NC(=O)CSc2nc3cc(ccc3s2)Cl C01438317
C[C@@H]1CCc2c3ccccc3nc(c2C1)SCC(=O)NC4CCCC4 C01325309
Cc1cc2c(cc(=O)oc2cc1C)CNc3ccc(cc3)Br C05090124
Cc1ccc(cc1)SCC(=O)Nc2nc3ccc(cc3s2)Cl C05190603
CC(C)(C)C1CCC(=NNC(=O)c2cccc(c2)Br)CC1 C05383602
C1CCc2c(c(c(s2)N/C=C/C(=O)C34CC5CC(C3)CC(C5)C4)C#N)C1 C06317399
Cc1cc(cc(c1)NC(=O)[C@@H](C)Oc2ccc(cc2)Br)C C06386495
c1ccc2c(c1)cccc2/C=C(\C#N)/C(=O)Nc3ccc(c(c3)Cl)F C03342300
C[C@H]1CCCC[C@@H]1NC(=O)COc2ccc(cc2Cl)Br C06838308
c1cc(c(c(c1)Cl)Cl)NC(=O)/C(=C/c2ccc(c(c2)F)F)/C#N C07751129
CC(C)[C@H](c1cccs1)NC(=O)[C@H]2Cc3cc(ccc3OC2)Cl C08013184
Cc1cc(cc2c1nc(s2)NC(=O)Cc3ccc(cc3)SC)Cl C09565220
Cc1ccc(c(c1)C)NC(=S)N2CCN(CC2)c3cc(ccc3C)C C09876896
CCc1ccc(cc1)[C@@H]2c3c(c4ccccc4[nH]3)CCN2C(=O)CSC C11717928
c1ccc(cc1)C(c2ccccc2)C(=O)NN=C3CCCc4c3cccc4 C12376004
Cc1c(sc(n1)c2ccsc2)C(=O)N[C@@H](C)c3ccc(cc3)Cl C12979081
Cc1ccc(cc1)O[C@H](C)C(=O)Nc2ccc(cc2Br)C C12984223
Cc1cc(c(cc1Cl)OC)NC(=O)c2ccc(s2)Br C13003368
Cc1ccc(cc1)[C@H](c2ccccc2)C(=O)Nc3cc4ccccc4nc3 C05553407
Cc1ccsc1[C@@H]2[C@H]3CC=C[C@@H]3c4cccc(c4N2)OC[C@@H]5CCCO5 C14456151
Cc1ccc(s1)[C@H]2[C@@H]3CC=C[C@@H]3c4cc(ccc4N2)OC[C@@H]5CCCO5 C14456699
Cc1ccc(s1)[C@H]2[C@H]3CC=C[C@@H]3c4cccc(c4N2)OC[C@@H]5CCCO5 C14456809
COC(=O)c1cccc2c1N[C@H]([C@@H]3[C@@H]2C=CC3)c4ccc5ccccc5c4 C14475248
COC(=O)c1cccc2c1N[C@H]([C@H]3[C@@H]2C=CC3)c4ccc5ccccc5c4 C14475250
COC(=O)c1ccc2c(c1)[C@H]3C=CC[C@@H]3[C@@H](N2)c4ccc(cc4)SC C14551896
CCOc1c(cc(cc1Br)Cl)NC(=O)c2ccc(s2)C C14556001
C[C@@H](C(=O)Nc1ccccc1)Sc2nc3cc(ccc3s2)Cl C07544657
c1cc(c(cc1/C=C(\C#N)/C(=O)Nc2cc(ccc2Cl)Cl)F)F C16436956
CC(C)c1ccc2c(c1)sc(n2)NC(=O)[C@H](C(C)C)Br C20133419
c1ccc2c(c1)cc(c(n2)Oc3ccc(cc3Br)Cl)CO C20468894
COC(=O)c1cccc2c1N[C@@H]([C@H]3[C@H]2C=CC3)c4ccc5ccccc5c4 C20708118
COc1ccc(c2c1[C@H]3C=CC[C@H]3[C@H](N2)c4ccc(cc4)SC)OC C20758763
Cc1cccc(c1)c2cn[nH]c2[C@@H]3CCCN(C3)Cc4cccc(c4F)F C15005668
C[C@H](c1cccc2c1cccc2)NC(=O)/C=C/c3cccc4c3nccc4 C25152253
Cc1cccc(c1C)NC(=O)[C@@H](C)SC2=Nc3ccccc3CS2 C27467341
Cc1ccc(cc1NCc2cc3c(c(c2)Br)OCO3)Cl C36897250
COc1ccc(cc1)N[C@@H]2CCCOc3c2ccc(c3)Br C37216266
C[C@@H](c1c(ccs1)Br)Nc2cc3c(cc2Cl)OCO3 C37281570
Cc1ccc(c(c1)Cl)NCc2cc3c(c(c2)Br)OCO3 C37324675
CC1(Oc2ccc(cc2O1)NCc3ccc(cc3F)Br)C C37413342
c1ccc2c(c1)C(c3ccccc3O2)C(=O)NCC4(CC4)c5ccc(cc5)F C38591331
c1cc(ccc1[C@@H]2CC(=O)NC(=C2C#N)SCC3=CCCC=C3)Cl C40486344
CSc1ccc(cc1NC(=O)c2c(ccc(n2)Cl)Cl)Cl C49319095
C[C@@H](c1nc2ccccc2s1)Nc3cc(ccc3OC)Br C49563049
c1ccc(cc1)c2csc(n2)/C(=C/Nc3cc(ccc3Cl)Cl)/C#N C04175277
CO[C@@H](c1ccc(cc1)Cl)C(=O)Nc2ccc3c4c2cccc4CC3 C57350412
c1cc(c(c(c1)F)NC(=O)Cc2csc(n2)c3ccc(s3)Cl)F C57381414
Cc1ccc(cc1C)O[C@@H](C)C(=O)Nc2ccc(cc2)Br C08479863
Cc1ccc(cc1)c2c(nc([nH]2)SCC(=O)c3cc(n(c3C)CCCOC)C)c4ccc(cc4)C C03455171
CC[C@]1(Cc2c(sc3c2c(nc(n3)SC)SCC(=O)N[C@H](C)Cc4ccccc4)CO1)C C08739332
CCc1ccc(cc1)OC[C@H]2c3cc(c(cc3CCN2C(=S)NC4CCCCC4)OC)OC C08921957
Cc1cc(cc(c1)OC[C@H]2c3cc(c(cc3CCN2C(=S)Nc4ccc(cc4)Cl)OC)OC)C C08922728
CCOc1ccc(cc1)NC(=O)[C@H](C)n2c3ccccc3nc2SCc4ccccc4Cl C08950987
Cc1ccc(cc1)/C=N/NC(=O)CSc2nnc(s2)SCc3cccc4c3cccc4 C01895924
COc1ccc(cc1)[C@H](c2ccccc2)NC(=O)CSc3c4ccccc4nc(n3)C(F)(F)F C09222432
c1cc(ccc1c2c(nnc(n2)SCC(=O)NCCC3=CCCCC3)c4ccc(cc4)F)F C02950871
Cc1ccc(cc1)C(=O)[C@H](c2ccccc2)OC(=O)CNC(=O)C(c3ccccc3)c4ccccc4 C01858931
c1ccc(c(c1)CSc2nnc(s2)SCC(=O)N/N=C\c3c(cccc3Cl)F)Cl C12465579
c1ccc(cc1)[C@H](C(=O)Nc2cc(cc(c2)Cl)Cl)OC(=O)CCC(=O)c3ccc(cc3)Cl C03316491
Cc1ccc(cc1)Cn2c3ccccc3nc2SCC(=O)N/N=C/C(=C/c4ccccc4)/Cl C09635849
CC[C@H](C)c1ccc(cc1)N([C@H](c2ccncc2)C(=O)NC3CCCC3)C(=O)Cc4cccs4 C13497790
CCOc1cccc(c1)N([C@@H](c2ccccc2F)C(=O)NC3CCCC3)C(=O)Cc4cccs4 C13498184
Cc1ccc(cc1)[C@H](C(=O)NC2CCCC2)N(c3cccc(c3)C(=O)C)C(=O)Cc4cccs4 C13498307
c1ccc(c(c1)C(=O)OCc2nc3ccccc3s2)SCC(=O)NC4CCCCCCC4 C13524892
c1ccc(cc1)CSc2nnc(s2)SCC(=O)N/N=C/c3ccc(c(c3)Cl)Cl C01825573
CC[C@H](C)c1ccc(c(c1)Br)OCC(=O)Nc2c(c3c(s2)CCC3)C(=O)OCC C14831863
CC1=C([C@@H](C2=C(N1)C[C@@H](CC2=O)c3cccs3)c4ccccc4F)C(=O)OCCOc5ccccc5 C02772171
CC[C@@H](c1ccc(cc1C)C)NC(=O)CN(c2ccc(cc2)C)S(=O)(=O)c3ccc(cc3)SC C22345328
CC[C@@H](C)c1ccc(cc1)[C@@H](c2cccs2)NC(=O)CSCc3cc(=O)n4ccsc4n3 C27070865
CC[C@H](C)c1ccc(cc1)OCC(=O)N/N=C\c2ccc(c(c2)I)OC C30822651
CCCNC(=O)c1ccc(cc1)Cn2c(=O)c3ccccc3nc2SCc4ccc(cc4)C=C C33058576
CCOC(=O)c1c(csc1NC(=O)COc2ccc(cc2)Br)c3ccc(c(c3)C)C C01944046
CCOC(=O)c1c(csc1NC(=O)COc2cc(ccc2C)C)c3ccc(cc3)Br C01944357
Cc1c(c(c(s1)NC(=O)CCCOc2ccc(cc2Cl)Cl)C(=O)OC)c3ccccc3 C01979877
CCCc1ccc(c(c1)Br)OCC(=O)Nc2c(c3c(s2)CCCC3)C(=O)OC C01984134
CC(C)(C)c1ccc(c(c1)Br)OCCCC(=O)Nc2c(c3c(s2)CCC3)C(=O)OC C01984176
CCn1c(=O)c2ccccc2nc1SCCCCC(=O)NCCc3ccc(cc3Cl)Cl C35141443
Cc1ccc(cc1)n2c(nnc2SCc3ccccc3)[C@@H](Cc4ccccc4)NC(=O)C5CCC5 C35226208
Cc1ccc(cc1)n2c(nnc2SCc3ccccc3C)[C@@H](C)NC(=O)CSc4ccccc4 C35707815
CC[C@@H](C(=O)NCCC(C)C)Oc1ccc2c(c1)[C@H](N(CC2)C(=O)C(C)C)c3ccc(cc3)C C35859394
CC[C@@H](c1ccccc1)C(=O)N(Cc2cc(ccc2N(C)C)NC(=O)c3cccs3)CC4CC4 C35946266
c1ccc(cc1)c2ccccc2OCc3nnc(n3c4ccccc4C(F)(F)F)SCCCO C36241371
C/C=C/[C@@H](C(=O)NC1CCCCC1)N(Cc2ccco2)C(=O)/C(=C\c3ccccc3)/c4ccccc4 C36493914
Cc1ccccc1CC(=O)N(Cc2ccco2)[C@H]([C@@H](C)c3ccccc3)C(=O)NC4CCCCC4 C36495222
CC(C)(C)CC(C)(C)NC(=O)[C@@H](c1c(cccc1Cl)Cl)N(Cc2ccco2)C(=O)CCS C36501464
CC[C@H](c1ccccc1)C(=O)N(C)[C@H](c2ccc(cc2)N(C)C)C(=O)NC(C)(C)CC(C)(C)C C36527683
C/C=C\[C@H](C(=O)NC1CCCCC1)N(Cc2ccc(o2)C)C(=O)Cc3cccc(c3Cl)Cl C36597940
C[C@H](c1ccc(cc1)F)NC(=O)[C@H](C)Sc2nnc(n2CCc3ccccc3)Cc4cccs4 C36820826
CC[C@@H](C(=O)NCC1CC1)Oc2ccc3c(c2)[C@H](N(CC3)C(=O)CC(C)C)c4cccc(c4)F C37603657
Cc1ccc(c(c1)NC(=O)Cc2nc(cs2)COC(=O)C(c3ccccc3)c4ccccc4)C C39583772
Cc1ccc(c(c1)NC(=O)Cc2nc(cs2)COC(=O)/C=C/c3cccc(c3)C(F)(F)F)C C39585757
C[C@@H](c1nc2ccccc2n1CCOc3ccccc3CC=C)NC(=O)c4cccc(c4)Br C40294646
CC(C)(C)NC(=O)[C@H](c1ccc(cc1)Cl)N(c2ccccc2)C(=O)[C@H](c3ccccc3)OC C36605371
CCCCNC(=O)[C@H](C(c1ccccc1)c2ccccc2)N(c3ccccc3)C(=O)c4ccco4 C36608523
CCOc1cc(ccc1OCc2cccc(c2)F)/C=N/NC(=O)CSc3ccc(cc3)Cl C58871572
c1cc(c(nc1)Cl)NC(=O)CCCSc2nc(cc(n2)C(F)(F)F)c3ccc(cc3)Cl C58971831
c1cc(c(cc1Cl)Cl)c2cc(nc(n2)SCCCC(=O)NC[C@H]3CCCO3)C(F)(F)F C58974713
CCCC(=O)NC[C@H]1CCCN(C1)C(=O)c2c(cc(s2)c3ccccc3)OCc4ccccc4 C60360714
CCc1cccc(c1NC(=O)COC(=O)c2c(ccc(c2Cl)Cl)Cl)CC C04288214
c1ccc(cc1)CNc2c(cnn(c2=O)Cc3ccccc3)SCc4ccccc4 C02183676
CCCc1ccc(cc1)C(=O)C[C@]2(c3ccccc3N(C2=O)Cc4ccc(cc4)C)O C04555248
CCOc1ccc2c(c1)sc(n2)SCC(=O)Nc3cc(ccc3Cl)Cl C00671848
c1cc(ccc1CSc2nc(sn2)NC(=O)CC34CC5CC(C3)CC(C5)C4)F C04694136
c1ccc(cc1)C(c2ccccc2)NC(=O)CO/N=C/c3ccc(c(c3)Cl)Cl C02616183
CCOc1ccc(cc1)NC(=S)N(C)[C@]2(CCCCC2=O)c3ccccc3Cl C06329010
CCCc1ccc(cc1)C(=O)C[C@]2(c3ccccc3N(C2=O)Cc4ccccc4F)O C08215524
C[C@@H](C(=O)NCc1cccs1)Sc2nc(cc(n2)C(F)(F)F)c3ccccc3 C00646595
CCCCCCC1=NN([C@@](C1)(C(F)(F)F)O)C(=O)c2ccc(cc2)Br C08441022
CC(C)c1cccc(c1NC(=O)Cn2c3ccccc3nc2SC(F)F)C(C)C C09156648
CCCCN1c2ccc(cc2[C@@](C1=O)(CC(=O)c3ccc(cc3)Cl)O)Br C09804732
c1ccc(cc1)/C=C/CN2c3ccccc3[C@@](C2=O)(CC(=O)c4ccc5ccccc5c4)O C09926197
c1ccc(cc1)CCN2c3ccc(cc3[C@@](C2=O)(CC(=O)c4ccc(s4)Cl)O)Cl C10058804
Cc1ccc(c(c1)C)n2c(nnc2SC[C@@H](c3ccccc3)O)Cc4ccccc4 C10227581
c1ccc(c(c1)NC(=O)COC(=O)/C=C/c2ccc(cc2)Br)Br C10524724
CCOC(=O)c1c2c(sc1NC(=O)[C@@H](C)Sc3ccc(cc3)Cl)CCCC2 C13146159
C[C@H](C(=O)NCc1cccs1)Sc2nc(c(o2)c3ccccc3)c4ccccc4 C13163870
C/C=C/c1ccc(c(c1)OC)OCC(=O)Nc2ccc(cc2C)I C14351470
CCN(CC)c1ccc(cc1)[C@@H]2[C@@H]3CC=C[C@@H]3c4cc(ccc4N2)OC[C@@H]5CCCO5 C14462012
CCN(CC)c1ccc(cc1)[C@@H]2[C@@H]3CC=C[C@@H]3c4cccc(c4N2)OC[C@@H]5CCCO5 C14462219
CCCN(CCC)S(=O)(=O)c1ccc2c(c1)[C@@H]3C=CC[C@H]3[C@@H](N2)c4cccs4 C14548675
Cc1ccc(cc1)OCc2nc(cs2)CC(=O)N[C@@H](C)c3ccc4ccccc4c3 C14680543
C[C@H](C(=O)Nc1c(cccc1F)F)OC(=O)/C=C/c2c(c3ccccc3s2)Cl C18463845
Cc1ccc(c(c1)OC[C@@H](CN2CCN(CC2)c3cc(ccc3C)Cl)O)C(C)C C20109634
CCN(CC)c1ccc(cc1)[C@H]2[C@@H]3CC=C[C@H]3c4cc(ccc4N2)OC[C@H]5CCCO5 C20697304
CCN(CC)c1ccc(cc1)[C@H]2[C@@H]3CC=C[C@H]3c4cccc(c4N2)OC[C@H]5CCCO5 C20697486
Cc1ccc(cc1)c2csc(n2)c3cccn3CC(=O)NC[C@H](C)c4ccccc4 C21656761
CCc1ccccc1NC(=O)COC(=O)c2cc(c(s2)Br)Br C22519591
C[C@@H](c1ccc(cc1F)F)NC(=O)COc2ccc(cc2)C(=O)c3ccc(cc3)F C26163622
Cc1ccccc1Sc2c(nccn2)SCC(=O)Nc3cccc(c3)SC C33288975
CCCOC(=O)c1cccc(c1)NC(=O)C2C[C@H]3CCC[C@@H](C2)C34SCCS4 C05978778
c1ccc(cc1)[C@H](C(=O)N[C@H](c2ccc(cc2)Cl)c3ccccc3Cl)N4CCC4=O C33710670
CCOC(=O)[C@@H](c1cc(cc(c1)C)C)[C@H]2C[C@@H](C=C2)NC(=O)c3ccc(c(c3)F)F C37341146
c1ccc(cc1)/C=C/C=N/NC(=O)CSc2nc(cs2)c3ccc(cc3)Cl C40924804
CC[C@H](C)c1ccc(cc1)[C@H](c2cccs2)NC(=O)CCn3c(csc3=O)C C45865813
c1cc(cc(c1)Br)c2cnc(o2)SCC(=O)NCCC3=CCCCC3 C45943388
CCCc1ccc(cc1)[C@@H](c2cccs2)NC(=O)CN3C(=C)c4ccccc4C3=O C21407319
CCCOc1ccc(cc1)C(=O)NCc2ccc(o2)c3ccc(cc3)Br C08071565
CC(=O)Nc1ccc(cc1Cl)SCCOC(=O)c2ccc(cc2Cl)Cl C57317868
C[C@@H](C(=O)NCCc1cccs1)Sc2c3cc(sc3ncn2)c4ccccc4 C57780759
Cc1ccc(cc1)CSCC(=O)N/N=C/c2cc(n(c2C)c3ccccc3Cl)C C28215880
CCOc1ccc2c(c1)nc(s2)SCC(=O)Nc3ccc(c(c3)Cl)Cl C59038522
CCOc1ccc(cc1)NCN2C(=O)/C(=C/c3c(cccc3Cl)Cl)/SC2=S C59377196
c1cc(ccc1NC(=O)COc2ccc(cc2)I)OC(F)(F)F C59400795
CC(C)(CNC(=O)[C@@H]1CCCN1C(=O)Cc2cccs2)c3ccc(c(c3)Cl)Cl C60265998
c1ccc(cc1)c2nc(co2)CCNC(=O)C3(CCCC3)c4ccc(cc4)Br C60342357
CCC/C(=N\CCC1=c2ccccc2=[NH+][C@@H]1C)/C3=C(C[C@@H](CC3=O)c4ccccc4)[O-] C63514853
CCC/C(=N\CCC1=c2ccccc2=[NH+][C@H]1C)/C3=C(C[C@@H](CC3=O)c4ccccc4)[O-] C63514854
CCCc1ccc(c(c1)Br)OCC(=O)Nc2nc3c(cccc3s2)F C65004964
CC(C)c1ccc(cc1)[C@@H](C(C)C)NC(=O)CSc2nc3cc(ccc3c(=O)n2CCO)C(=O)[O-] C13046557
CC(C)c1ccc(cc1)CCNC(=O)CSc2nc3cc(ccc3c(=O)n2CCCOC)C(=O)[O-] C13048241
CCOC(=O)c1c(c(sc1NC(=O)COc2cc(ccc2[N+](=O)[O-])C(=O)[O-])C)c3ccc(cc3)C C13187631
CCOc1ccc(cc1)c2nnc(n2CCC(=O)[O-])S[C@@H](C(C)C)C(=O)Nc3ccc(cc3)OC C13270651
c1cc(cc(c1)NC(=O)CSc2nnc(n2Cc3ccco3)COc4ccc(cc4)Cl)C(=O)[O-] C13344652
CCOC(=O)C(=CNNC(=O)[C@@]1(CC=C(C[C@@H]1c2ccc(cc2)Br)C)C(=O)[O-])C(=O)OCC C15230718
CC[C@H](C)[C@@H](C(=O)NCCCC(=O)[O-])NC(=O)Cc1c(c2cc3c(coc3c(c2oc1=O)C)C(C)(C)C)C C15971307
Cc1cc(ccc1OC)c2c(cn(n2)c3ccccc3)/C=C\4/C(=O)N(C(=S)S4)CCCCCC(=O)[O-] C16805152
CCCOc1ccc(cc1C)C(=O)C2=C(C(=O)N([C@@H]2c3ccc(cc3)Cl)CCCN4CCOCC4)[O-] C24080730
Cc1cc(ccc1C(=O)C2=C(C(=O)N([C@H]2c3ccc(cc3)C(C)C)CCCN4CCOCC4)[O-])OCC=C C24303441
CCOC(=O)c1c(nc(s1)N2[C@H](C(=C(C2=O)[O-])C(=O)c3cccs3)c4cccc(c4)OCC=C)C C33371121
CCCCOc1ccc(cc1OCC)[C@H]2C(=C(C(=O)N2Cc3ccncc3)[O-])C(=O)c4ccc(cc4)C C33546082
CCCCOc1cccc(c1)[C@@H]2C(=C(C(=O)N2c3nc(c(s3)C(=O)OC)C)[O-])C(=O)c4ccc(o4)C C33551094
CCC1=C([C@H](N2C(=CSC2=N1)/C=C(/NCCCN3CCOCC3)\[O-])c4ccccc4F)C(=O)OC C34923097
CCCCCCOc1ccc(cc1)[C@@H]2C(=C(C(=O)N2C[C@@H]3CCCO3)[O-])C(=O)c4c(nc(s4)C)C C35568494
CC1=C([C@@H](N2C(=CSC2=N1)/C=C(/NCC3CC3)\[O-])c4cc(cc(c4)OC)OC)C(=O)OCCOC C35700969
CC1=C([C@@H](N2C(=CSC2=N1)/C=C(/NC[C@H]3CCCO3)\[O-])c4cccc(c4)[N+](=O)[O-])C(=O)OCC=C C35701526
CC[C@@H](C)N/C(=C/C1=CSC2=NC(=C([C@H](N12)c3cccc(c3)[N+](=O)[O-])C(=O)OCC)c4ccccc4)/[O-] C35705032
CC1=C([C@@H](N2C(=CSC2=N1)/C=C(/NCc3cccnc3)\[O-])c4ccc(c(c4)OC)OC)C(=O)OC(C)C C35705358
CC1=C([C@@H](N2C(=CSC2=N1)/C=C(/NCc3ccncc3)\[O-])c4ccccc4Cl)C(=O)OCCOC C36050063
CC1=C([C@@H](N2C(=CSC2=N1)/C=C(/NCc3cccnc3)\[O-])c4ccccc4Cl)C(=O)OCCOC C36050083
CCOC(=O)C1=C(N=C2N([C@H]1c3cc(cc(c3)OC)OC)C(=CS2)/C=C(/NC[C@@H]4CCCO4)\[O-])C C36050963
CC1=C([C@H](N2C(=CSC2=N1)/C=C(/NCCc3ccccn3)\[O-])c4cc(ccc4OC)OC)C(=O)OC C36053485
CC[C@H](C)N/C(=C/C1=CSC2=NC(=C([C@H](N12)c3ccc(c(c3)OC)OC)C(=O)OCCOC)C)/[O-] C36058337
CC1=C([C@H](N2C(=CSC2=N1)/C=C(/NCCN3CCOCC3)\[O-])c4ccccc4F)C(=O)OCC=C C36058654
CC1=C([C@H](N2C(=CSC2=N1)/C=C(/NCC3CC3)\[O-])c4ccc(cc4OC)OC)C(=O)OCCOC C36061133
Cc1ccc(c(c1)C)[C@H]2C(=C(N=C3N2C(=CS3)/C=C(/NCc4ccncc4)\[O-])C)C(=O)OCCOC C36061165
CCC1=C([C@H](N2C(=CSC2=N1)/C=C(/N[C@@H](C)c3ccccc3)\[O-])c4cc(cc(c4)OC)OC)C(=O)OC C36064477
CCC1=C([C@H](N2C(=CSC2=N1)/C=C(/NCc3ccncc3)\[O-])c4ccc(cc4OC)OC)C(=O)OC C36064529
CC(C)([C@H]1OC[C@H]([C@@H](O1)c2cccnc2)C/C=C\CCC(=O)[O-])Sc3ccc(cc3[N+](=O)[O-])OC C36242572
CCOc1cc(ccc1OCCC(C)C)[C@H]2C(=C(C(=O)N2CCOC)[O-])C(=O)c3ccc4c(c3)C[C@H](O4)C C09308649
C[C@@H](c1ccccc1)[C@@H](C(=O)NC(C)(C)CC(C)(C)C)N(Cc2ccco2)C(=O)c3cc(ccc3[O-])[N+](=O)[O-] C36499703
CCCCCCN([C@H](/C=C\C)C(=O)NCS(=O)(=O)c1ccc(cc1)C)C(=O)c2cc(ccc2[O-])[N+](=O)[O-] C36513898
CCC(CC)[C@@H](C(=O)NCS(=O)(=O)c1ccc(cc1)C)N(C(=O)c2cc(ccc2[O-])[N+](=O)[O-])C(C)(C)C C36585901
CC(=O)O[C@@H]1CC[C@]2([C@@H](C1)C[C@H]([C@@H]3[C@@H]2C[C@H]([C@@]4([C@H]3CC[C@@H]4CCCC(=O)[O-])C)OC(=O)C)OC(=O)C)C C39370876
CCCOc1ccc(cc1)c2c(cn(n2)c3ccccc3)/C=C(\C#N)/C(=N/c4nnc(s4)CC(C)C)/[O-] C39997977
CCOc1cc(ccc1OCC=C)[C@@H]2C(=C(C(=O)N2c3nnc(s3)SCC)[O-])C(=O)c4ccccc4 C39999736
CCc1ccc(cc1)[C@@H]2C(=C(C(=O)N2c3nnc(s3)SCC)[O-])C(=O)c4ccc(cc4)OCC(C)C C40000086
CCCCOc1ccc(cc1OC)[C@H]2C(=C(C(=O)N2Cc3ccco3)[O-])C(=O)c4c(nc5n4cccc5C)C C40003990
C=CCN1[C@@H](C(=C(C1=O)[O-])C(=O)c2cccc(c2)OCc3ccccc3Cl)c4ccccc4OCC=C C40030176
CCCOc1ccc(cc1OCC)[C@H]2C(=C(C(=O)N2CCCO)[O-])C(=O)c3ccc(c(c3)C)OCC(C)C C40052667
Cc1ccc(cc1)COc2ccc(cc2)C(=O)C3=C(C(=O)N([C@@H]3c4ccc(cc4)SC)CCCO)[O-] C40055280
CCCCOc1ccc(cc1OCC)[C@@H]2C(=C(C(=O)N2CCO)[O-])C(=O)c3ccc(cc3C)OCCC C40082464
CCCCOc1ccc(c(c1)C)C(=O)C2=C(C(=O)N([C@H]2c3ccc(c(c3)OCC)OCCC)CCO)[O-] C40083822
CCCCCCOc1ccc(cc1)[C@@H]2C(=C(C(=O)N2CCOCCO)[O-])C(=O)c3ccc4c(c3)C[C@@H](O4)C C40095102
CCCCN1[C@@H](C(=C(C1=O)[O-])C(=O)c2ccc3c(c2)OCCO3)c4ccc(c(c4)OCC)OCCC(C)C C40096854
CCCCOc1cccc(c1)C(=O)C2=C(C(=O)N([C@@H]2c3ccc(c(c3)Cl)Cl)CCOCCO)[O-] C40101618
CCOc1cc(ccc1OCc2cc(c(cc2C)C)C)/C=C/3\C(=O)N(C(=S)S3)CCCCCC(=O)[O-] C40927835
c1ccc(cc1)COC(=O)N2CCCC[C@@H]2C[C@H](C(=O)[O-])NC(=O)OCC3c4ccccc4-c5c3cccc5 C44326602
c1ccc2c(c1)cc3ccccc3c2/C=C\4/C(=O)N(C(=S)S4)CCC(=O)NCCCCCC(=O)[O-] C15038534
C[NH+]1CCc2c(sc(c2C(=O)OC)/N=C/c3cc(cc(c3O)Cl)Br)C1 C09046267
Cc1cccc(c1)C[NH2+][C@H]2CCc3c(sc4c3c(=O)n(cn4)[C@@H](C)c5csc(n5)C)C2 C12156905
Cc1cccc(c1)C[NH2+][C@@H]2CCc3c(sc4c3c(=O)n(cn4)[C@@H](C)c5csc(n5)C)C2 C12156913
c1ccc2c(c1)CC(C2)n3cnc4c(c3=O)c5c(s4)C[C@H](CC5)[NH2+]CCc6cccnc6 C12217518
c1ccc2c(c1)[nH]c(n2)C3CC[NH+](CC3)[C@H]4CC(=O)N(C4=O)c5ccc(cc5)C(F)(F)F C12360094
C[C@@H]1c2cc(c(cc2CC[NH+]1C[C@@H]3[C@H]4C[C@@H]5[C@](CCC[C@@]56CO6)(C[C@H]4OC3=O)C)O)OC C12867692
c1ccc2c(c1)C[NH+](C[C@H](O2)c3ccccc3F)CC(=O)N4CCC(CC4)[C@H](c5cccnc5)O C12152899
C[C@@H]1CCCN(C1)S(=O)(=O)c2cc(ccc2Cl)C(=O)NC3CC[NH+](CC3)C(C)C C14939357
C[C@]12CCC[C@]3([C@@H]1C[C@H]4[C@@H](C2)OC(=O)[C@@H]4CNC5CC[NH+](CC5)Cc6ccccc6)CO3 C20612127
C[C@]12CCC[C@@]3([C@@H]1C[C@H]4[C@@H](C2)OC(=O)[C@@H]4CNC5CC[NH+](CC5)Cc6ccccc6)CO3 C20612129
C[NH+]1CCN(CC1)[C@@H](CNC(=O)c2ccc(o2)Br)c3ccc4c(c3)CCCN4C C22734794
c1ccc2c(c1)CCC[C@H]2NC(=O)[C@H]3CCC[NH+](C3)Cc4nc(no4)c5cccc(c5)Cl C31053318
c1cc(c(cc1Cl)Cl)c2nc(on2)C[NH+]3CCC[C@H](C3)C(=O)N[C@@H]4C[C@H]5CC[C@@H]4C5 C31054723
Cc1ccc(o1)/C=C/C2=Cc3c(c(sc3C(C2)(C)C)NC(=O)CN4CC[NH+](CC4)C)C#N C22804074
CC(C)CNC(=O)C1CC[NH+](CC1)C2CCN(CC2)C(=O)c3ccc(c(c3)Cl)Cl C35958624
C[NH+]1CCN(CC1)Cc2c(ccc3c2oc(c(c3=O)Oc4ccccc4Cl)C(F)(F)F)O C19691033
c1ccc2=[NH+][C@@H]3C(=c2c1)C=C(N=C3c4cccc(c4)Br)C(=O)NC[C@@H]5CCCO5 C38563823
C[C@@H]1[C@H]2C[C@H](C2(C)C)C[C@H]1NC(=O)[C@@H]3CC=CC[C@H]3C(=O)N4CCN(CC4)c5cccc[nH+]5 C38733211
c1cc2c(c(c1)Cl)nc(s2)N3CC[NH+](CC3)CCNC(=O)c4ccc(s4)Cl C38775053
c1cc(sc1C(=O)NCC[NH+]2CCN(CC2)c3nc4c(cc(cc4s3)F)F)Cl C38779072
Cc1ccccc1N2[C@H](NN=C2C3=c4ccccc4=[NH+]C3)SCC(=O)N5CCCC[C@H]5C C40018537
C[C@H]1CCC[C@@]2([C@]13[C@H](O3)[C@H]4[C@@H](C2)OC(=O)[C@@H]4CNC5CC[NH+](CC5)Cc6ccccc6)C C43618863
C[C@@]12CCC[C@@]3([C@@H]1C[C@H]4[C@@H](C2)OC(=O)[C@@H]4CNC5CC[NH+](CC5)Cc6ccccc6)CO3 C43746356
CC1([C@H]2CC[C@H]([C@@H]1C2)CNC(=O)[C@@H]3CC=CC[C@@H]3C(=O)N4CCN(CC4)c5cccc[nH+]5)C C38740760
C[C@H]1[C@@H]2C[C@@H](C2(C)C)C[C@@H]1NC(=O)[C@@H]3CC=CC[C@@H]3C(=O)N4CCN(CC4)c5cccc[nH+]5 C38740797
C[C@H]1[C@@H]2C[C@@H](C2(C)C)C[C@@H]1NC(=O)[C@H]3CC=CC[C@H]3C(=O)N4CCN(CC4)c5cccc[nH+]5 C38740800
Cc1cc(cc(c1)C(=O)N2CCC[C@H](C2)C(=O)Nc3ccc(cc3C)N4CC[NH+](CC4)C)C C46910772
c1cc(ccc1C(=O)NC2CC[NH+](CC2)[C@H]3CC(=O)N(C3=O)c4cc(cc(c4)Cl)Cl)F C15024128
c1cc2c(cc1C[NH+]3CCC[C@H](C3)CO)CN(CCO2)Cc4cc5c(cc4Cl)OCO5 C55245437
c1cc[nH+]c(c1)N2CCN(CC2)C(=O)c3cc(cc(c3O)Br)Br C14141511
c1ccc2c(c1)[nH]c([nH+]2)N3CCCN(CC3)C(=O)c4cccc(c4)I C58280749
Cc1ccc(c(c1)n2c(c(c(c2C)Br)/C=N/NC(=O)C[NH+]3CCCCC3)C)C C20243782
Cc1cc(cc(c1)n2c(c(c(c2C)Br)/C=N/NC(=O)C[NH+]3CCCCC3)C)C C20243785
C[C@@H]1CCC[NH+](C1)[C@@H](C)CNC(=O)[C@@H]2CCCN(C2)C(=O)c3ccc(c(c3)Cl)Cl C60092784
CC1CC[NH+](CC1)[C@@H](C)CNC(=O)[C@H]2CCCN(C2)C(=O)c3ccc(c(c3)Cl)Cl C60156358
CC(C)[NH+]1CCC[C@H](C1)CNC(=O)[C@@H]2CCCN(C2)C(=O)c3ccc(c(c3)Cl)Cl C60207438
c1c(cc(c2c1OCCO2)Br)C(=O)NCC3(CCCC3)[NH+]4CCSCC4 C60300805
C[C@@H]1C[C@@H](C[NH+](C1)C[C@@H](C)NC(=O)[C@@H]2CCCN2C(=O)c3ccc(cc3)Br)C C60335679
Cc1ccc(cc1)C(=O)N2CCC[C@H](C2)C(=O)N[C@@H](C)c3cc(ccc3N4CC[NH+](CC4)C)F C60343996
Cc1ccc(cc1)C(=O)N2CCC[C@H](C2)C(=O)N[C@H](C)c3cc(ccc3N4CC[NH+](CC4)C)F C60343998
Cc1ccc(cc1)N2C(=O)C[C@@H](C2=O)N3CC[NH+]=C3C4=C(/C(=C\c5ccc(cc5)Cl)/CC4)O C21670328
C[C@@H](C(=O)N1CCC(=CC1)C2=c3ccccc3=[NH+]C2)NC(=O)c4ccc(cc4)Br C39773965
c1ccc2=[NH+][C@@H](C(=c2c1)CCC(=O)N3CCN(CC3)c4ccc(cc4)O)c5ccc(cc5)F C63205651
c1ccc(c(c1)CCNC(=O)[C@@H]2CC3=c4ccccc4=[NH+][C@@H]3[C@@H]5N2C(=O)c6c5cccc6)F C63376054
Cc1c2ccccc2c(=O)n(n1)CC(=O)NCCC3=c4c(ccc(c4=[NH+][C@H]3C)Cl)Cl C63513828
CC(=O)N[C@H](CC1=c2ccccc2=[NH+]C1)C(=O)N3CCC(CC3)c4nc5ccccc5s4 C63819086
CC(C)[C@H](C(=O)N1CCC(CC1)C2=c3ccccc3=[NH+]C2)NC(=O)c4c(cccc4F)F C64179111
Cc1cnc(c(n1)c2ccc3c(c2)C[C@H](O3)CNC(=O)[C@@H]4C(=c5cc(ccc5=[NH+]4)Cl)C)C C64651051
Cc1ccc(cc1)C(=O)N2CCc3c2ccc(c3)CNC(=O)[C@H]4C=c5ccc(cc5=[NH+]4)OC C64978108
c1cc2=[NH+][C@H](C=c2cc1Cl)C(=O)NCc3ccc(s3)S(=O)(=O)N4CCCCCC4 C65032163
c1cc(cc(c1)Cl)/C=C/C(=O)Nc2nc3ccc(cc3s2)Br C00688778
COC(=O)c1ccc(c2c1[C@@H]3C=CC[C@@H]3[C@@H](N2)c4cccc5c4cccc5)Cl C04691477
c1ccc(c(c1)/C=C(\C#N)/C(=O)Nc2cccc(c2Cl)Cl)Br C01095540
Cc1cc(cc(c1Br)C)OC(=O)Nc2ccc(c(c2)Cl)Cl C04795790
c1cc(c(c(c1)Cl)Cl)NC(=O)/C(=C\c2ccc(s2)Br)/C#N C05756668
c1cc(ccc1C(=O)Nc2ccc(cc2Cl)Br)Br C06260068
c1ccc-2c(c1)Cc3c2cc(cc3)C4=NN=C(SC4)Nc5cccc(c5)Cl C06530585
c1ccc2c(c1)c(c3c(n2)/C(=C/c4c(cccc4Cl)F)/CC3)C(=O)NC5CC5 C06602420
c1ccc(c(c1)/C=C(\C#N)/C(=O)Nc2ccc(cc2Cl)Cl)Br C06889340
CC(C)c1ccc(c(c1)Br)/N=C/c2cc(ccc2O)Br C01024775
c1cc(ccc1CSc2[nH]c3cc(ccc3n2)Cl)I C09204975
c1ccc(cc1)[C@H](C(=O)Nc2ccc(cc2)I)Sc3ccccc3 C02951523
CSc1ccc(cc1)/C=C\2/c3cc(cc(c3NC2=O)Br)Br C15016394
c1cc(ccc1NC(=S)N2CCS[C@@H]2c3ccc(s3)Br)Cl C01441319
c1ccc2c(c1)C(=O)/C(=C\c3cc(cc(c3O)Br)Br)/S2 C16524244
c1ccnc(c1)c2csc(n2)Nc3ccc(cc3Br)Br C00841147
c1ccc(cc1)COc2ccc3c(c2)[C@H]4C=CC[C@H]4[C@H](N3)c5ccccc5Cl C20700596
CC(C)COc1ccc2c(c1)[C@H]3C=CC[C@@H]3[C@H](N2)c4cccc(c4Cl)Cl C20711731
Cc1ccc(c(c1)F)NC(=O)c2cc(ccc2I)Br C27396788
c1cc(c(cc1CCC(=O)Nc2cc(ccc2Br)Br)F)F C31950225
c1cc(c(cc1F)C(=O)Nc2cc(ccc2Br)Br)Br C31950454
c1cc(ccc1C(=O)Nc2cc(ccc2Br)Br)Cl C31950889
c1cc(ccc1C(=O)/C=C/Nc2ccc(c(c2)Br)Cl)Br C32100241
c1c(cnc(c1Cl)NC(=O)C2C[C@H]3CCC[C@@H](C2)C34SCCS4)Cl C06234816
C[C@H](CCc1ccco1)Nc2c(cc(cc2Br)Br)Br C35451960
c1cc(c(cc1Br)Br)NC(=O)c2cc(ccc2F)Br C36842066
c1cc(ccc1CNc2ccc(cc2Br)Br)OC(F)F C36956770
CCOc1c(cc(cc1Br)Cl)N[C@@H](C)c2ccc(s2)Cl C36989263
C[C@@H]1C[C@@H]1c2ccc(o2)CNc3ccc(cc3Cl)I C37105259
C[C@H]1C[C@@H]1c2ccc(o2)CNc3ccc(cc3Cl)I C37105260
Cc1cc(c(c(c1)Br)N[C@H](C)c2c(ncs2)C)Br C37248709
C[C@@H](c1ccc(cc1)I)Nc2cc(cc3c2nccc3)Cl C37270826
C[C@@H](c1ccc(cc1)N(C)C)Nc2cc(ccc2Br)Br C37314729
c1cc(ccc1NC(=O)c2ccc(cc2Cl)Br)Br C37366936
Cc1cc(c(c(c1)Br)NC(=O)C2C(C2(C)C)(C)C)Br C06188585
c1ccc(c(c1)[C@H]2CCC[C@]3(C2)CCC[C@@H](N3I)Br)O C39526140
C#CCOc1ccc(cc1CNc2cc(ccc2F)Br)Br C41641943
C[C@@H](CCCC(C)C)[C@H]1CC(=O)C2=C3CC[C@@H]4C[C@@H](CC[C@]4([C@H]3CC[C@@]12C)C)O C43743304
c1cc(c(cc1I)Cl)NC(=O)c2cc(c(cc2Cl)Cl)F C48458448
c1cc(ccc1/C=C/2\C(=O)NC(=N2)c3cc(ccc3Cl)I)F C01060001
C[C@@H](COC)Nc1c(cc(cc1Br)Br)Br C53172855
c1ccc(c(c1)/N=C\2/c3cc(cc(c3NC2=O)Br)Br)Cl C16449153
c1cc(ccc1/N=C/c2cc(cc(c2O)Br)Br)Cl C01107506
c1ccc2cc(ccc2c1)/N=C/c3cc(cc(c3O)Br)Br C01107562
Cc1ccc(s1)[C@@H](C)NC(=O)c2cc(ccc2I)Br C57291056
CC\1=CC[C@H](C/C1=N\NC(=O)c2cccc(c2)I)C(=C)C C59514104
c1cc(c(cc1Br)NC(=O)c2ccc(s2)Br)Cl C61692776
c1cc(ccc1C(=O)Nc2cc(ccc2Cl)Br)Br C61692923
Cc1cc(ccc1F)C(=O)Nc2ccc(cc2Cl)I C63060764
c1cc(c(cc1Br)F)NC(=O)c2cc3cc(ccc3o2)Br C64985039
C[NH+](C)Cc1ccccc1c2ccc3n(c2=O)C[C@H]4C[C@@H]3CN(C4)C(=O)NC5CCCCC5 C04237226
Cc1ccc2c(c1C)NC(=O)[C@]23[C@H]4[C@@H]([C@H]5[NH+]3CCC5)C(=O)N(C4=O)c6cc(ccc6Cl)Cl C09235254
c1ccc(cc1)c2c(c[nH]n2)C[NH+]3CCOc4c(cc(cc4O)c5nc6ccccc6s5)C3 C11911803
c1ccc2c(c1)nc(s2)c3cc4c(c(c3)O)OCC[NH+](C4)Cc5ccc6c(c5)nccn6 C12453651
c1cc2c(cc1[C@@H]3CCC[NH+]3CC(=O)Nc4ccc(cc4Cl)Br)OCCCO2 C12788900
Cc1cc2cc(c(=O)[nH]c2cc1C)[C@@H](c3nnnn3C4CCCCC4)[NH+]5CCc6ccccc6C5 C06321049
Cc1ccc(cc1N2C(=O)[C@H]3[C@@H]4CCC[NH+]4[C@@]5([C@@H]3C2=O)c6ccc(c(c6NC5=O)C)Cl)Cl C09361373
COc1ccc(cc1)c\2c(c3c(c4ccccc4s3)o/c2=[NH+]\C(=O)c5cccc(c5)[N+](=O)[O-])O C08836310
c1ccc2c(c1)c(c(/c(=[NH+]/C(=O)c3ccc(cc3)[N+](=O)[O-])/s2)c4ccc5c(c4)OCO5)O C09328039
CC[C@H]1c2cccn2-c3c(c4c(s3)C[NH+](CC4)C)CN1C(=O)Nc5ccccc5OCC C21918987
c1cc(ccc1C(=O)NC(=O)N(c2ccc(cc2)Cl)C(=O)NC3=[NH+][C@@H]4CCCC[C@H]4N3)Cl C02451684
c1ccc2c(c1)nc(s2)[C@H]3CCC[NH+]3CC(=O)N4c5ccccc5NC(=O)C[C@@H]4C(F)(F)F C30965799
C[C@H]1c2cccn2-c3c(c4c(s3)C[NH+](CC4)C)CN1C(=O)Nc5cc(ccc5OC)Cl C33265607
Cc1ccc(c(c1)C)NC(=O)Nc2ccc([nH+]c2)N3CCCN(CC3)C(=O)c4ccc(cc4)Cl C34681295
Cn1c(c2c(nc(nc2n1)N3CC[NH+](CC3)C4CCCCC4)c5ccc(c(c5)Cl)F)N C37361617
C[NH+]1CCN(CC1)[C@H](c2ccc(cc2Cl)Cl)c3c(n4c(s3)nc(n4)c5ccco5)O C22795427
c1ccc2=[NH+][C@H](N3c4ccccc4NC3=c2c1)c5ccc(o5)c6ccc(cc6)S(=O)(=O)N C08622526
c1ccc(cc1)n2c(=O)c3ccccc3nc2NNC4=c5cc(ccc5=[NH+]C4=O)Br C19893347
CC(C)(C)[C@H]1CCc2c(c(n[nH]2)C(=O)NNC3=c4cc(ccc4=[NH+]C3=O)Br)C1 C05353149
c1ccc2=[NH+][C@@H]\3C(=c2c1)CCC/C3=N\N=C\4/c5cc(cc(c5NC4=O)[N+](=O)[O-])Br C39022009
C[C@@]12C[C@@H](CC(C1)(C)C)[NH+](C2)CN3c4ccccc4/C(=N/NC(=O)c5ccc6ccccc6n5)/C3=O C38760501
Cc1ccccc1C[C@H]2Nc3ccc[nH+]c3N2C4CCN(CC4)C(=O)[C@@H]5C6=C(CCCC6)N=N5 C39380993
c1ccc2c(c1)CCc3ccccc3N2C(=O)CSC4=NC(=[NH+][C@H](N4)c5ccccc5Cl)N C39448849
C[C@@H]1CCC[C@@H]([C@@H]1C)NC(=O)[C@@H]2CN(CC23CC[NH2+]CC3)C(=O)c4ccc(o4)c5ccc(cc5)F C39637485
c1cc(c(cc1C(=O)N2C[C@@H](C3(C2)CC[NH2+]CC3)C(=O)NC4CCCCCCC4)Cl)Cl C39659715
c1c(cc(cc1Cl)Cl)C(=O)N2C[C@H](C3(C2)CC[NH2+]CC3)C(=O)NC4CCCCCCC4 C39659772
c1cc(c(c(c1)Cl)Cl)C(=O)N2C[C@H](C3(C2)CC[NH2+]CC3)C(=O)NC4CCCCCCC4 C39659826
Cc1cc(ccc1NC(=O)CSC2=N[C@H]3C(=c4ccccc4=[NH+]3)N=N2)I C39707509
Cc1ccc2c(c1C)NC(=O)[C@]23[C@@H]4[C@H]([C@@H]5[NH+]3CCC5)C(=O)N(C4=O)c6cc(ccc6Cl)Cl C33706116
C[C@]12c3c(c4ccccc4[nH]3)CCN1C(=O)N(C2=O)c5ccc(cc5)C(=O)NC6CC([NH2+]C(C6)(C)C)(C)C C43742760
CC1(CC(CC([NH+]1C)(C)C)NC(=O)[C@@H]2CC=CC[C@H]2C(=O)N3CCc4c5ccccc5[nH]c4C3)C C44940459
C[C@@]12CC[C@@H](C1(C)C)C[C@@H]2NC(=O)[C@@H]3CCCC[C@H]3C(=O)N4CCN(CC4)c5cccc[nH+]5 C38740038
c1c(cc(c2c1[C@@](C(=O)N2)([NH+]3CCCCC3)N4CCCCC4)Br)Br C44950455
Cc1c2c(nc(nc2sc1C(=O)/N=c\3/[nH]c(cs3)C[NH+]4CCC(CC4)C)C5CC5)C C39555847
c1cc(c(c(c1)Cl)Cl)c2ccc(o2)[C@@H]3NC(=[NH2+])Nc4n3c5cc6c(cc5n4)OCCCO6 C12548284
C[C@@H]1[C@@H](N[C@@H](O1)c2cc3c(cc2Cl)OCO3)C[NH+]4CCCC[C@@H]4c5[nH]c6ccccc6n5 C39490016
Cc1ccc2c(c1)sc(n2)c3ccc(cc3)/[NH+]=c/4\c(cc5c(cnc(c5o4)C)CO)C(=O)N C02952870
c1ccc2c(c1)[nH]c([nH+]2)N3CCCN(CC3)C(=O)[C@@H]4CC=CC[C@@H]4c5nc6ccccc6s5 C60348103
c1ccc2=N/C(=N\S(=O)(=O)c3cccc4c3nsn4)/[C@H]([NH+]=c2c1)Nc5ccc(c(c5)Cl)Cl C39977012
c1ccc2=N/C(=N\S(=O)(=O)c3cc(ccc3Cl)Cl)/[C@H]([NH+]=c2c1)Nc4ccc(cc4)O C39984405
c1ccc2c(c1)[C@@H]3[C@H]4C(=c5ccccc5=[NH+]4)C[C@H](N3C2=O)C(=O)NCCc6ccc(cc6)Cl C63375847
CCCN1c2ccc(cc2[C@@]3(C1=O)[C@H]4C(=c5cc(ccc5=[NH+]4)OC)CCN3)Br C63385142
Cc1cc2c(nc(nc2cc1C)[N-]C3=N[C@H](C/C(=C/SC4[NH+]=c5ccccc5=[NH+]4)/N3)O)C C63611396
C[C@@H]1Cc2cc(ccc2N1C(=O)C)S(=O)(=O)Nc3ccc(cc3)[C@H]4C=c5cc(ccc5=[NH+]4)Cl C63627319
Cc1ccc(cc1C)S(=O)(=O)/N=C\2/[C@@H]([NH+]=c3ccccc3=N2)Nc4ccc5c(c4)OCCO5 C38966499
c1ccc(cc1)C2=c3cccc(c3=[NH+][C@H]2C(=O)N4CCOCC4)NC(=O)Nc5ccccc5Cl C63746448
Cc1cccc(c1)N2CCN(CC2)C(=O)[C@@H]3C(=c4ccccc4=[NH+]3)NC(=O)c5ccc(cc5)Cl C63752690
Cc1cccc(c1)N2CCN(CC2)C(=O)[C@H]3C(=c4ccccc4=[NH+]3)NC(=O)c5ccc(cc5)Cl C63752693
Cc1ccc(c(c1)N[C@@H]2/C(=N/S(=O)(=O)c3cccc4c3nsn4)/N=c5ccccc5=[NH+]2)C C38980778
C[C@H]1c2c([nH]n(c2=O)c3nc4ccccc4s3)CC(=O)N1CCC5=c6cc(ccc6=[NH+]C5)Cl C64031845
c1cc(ccc1C2=CC[NH+](CC2)CCCC[C@@]34CCCc5c3c(ccc5Cl)NC4=O)F C03992517
c1cc2c(cc1C(F)(F)F)c3cc(cc(c3cc2[C@H]([C@H]4CCCC[NH2+]4)O)Cl)Cl C01567997
CC(C)Cc1ccc(cc1)C(=O)[C@H]2[C@@H]([NH+]3C=Cc4ccccc4[C@@H]3[C@@]25c6ccccc6NC5=O)C(=O)C(C)(C)C C08767558
CC[C@H]1CCCC[NH+]1CCCNC(=O)c2cc3c(s2)-c4ccc(cc4SC3)Cl C09407756
CCCC[NH+](C)Cc1c(cc(c2c1O/C(=C\c3cc4cc(ccc4o3)Br)/C2=O)C)O C09531929
c1ccc2c(c1)[nH]c(n2)S[C@@H]3C[C@H]([NH+](C3)CC4CCCCC4)C(=O)N5CCN(CC5)c6ccccc6F C11783882
c1ccc(cc1)C[NH+]2CCC(CC2)Nc3c4c(csc4nc(n3)c5cccnc5)c6ccccc6 C13131570
CC(C)Cc1ccc(cc1)C(=O)[C@H]2[C@@H]([NH+]3C=Cc4ccccc4[C@@H]3[C@]25c6ccccc6NC5=O)C(=O)C(C)(C)C C16038961
c1ccc2c(c1)cccc2C(=O)N[C@H](C(Cl)(Cl)Cl)OC[C@H]3CCC[NH+]4[C@H]3CCCC4 C16041280
c1ccc2c(c1)c(=O)n(c(n2)SCC(=O)c3ccc(cc3)F)Nc4cc[nH+]c5c4ccc(c5)Cl C02973620
CCCOc1c(cc(cc1Br)C[NH2+]C2C3CC4CC(C3)CC2C4)Br C20926680
CCCOc1c(cc(cc1Br)Br)C[NH2+]C2C3CC4CC(C3)CC2C4 C20929588
Cc1c2ccc(cc2oc1C(=O)NC[C@H](c3ccc(cc3)OC)[NH+]4CCCCCC4)Br C27662247
Cc1ccc(cc1)N2C(=[NH+]C(=[NH+]c3ccc(cc3)Cl)C24CCCC4)SCC(=O)[O-] C27829502
CC(C)(C)c1ccc(cc1)c2c/c(=[NH+]\Nc3nc4ccccc4s3)/c5cc(ccc5o2)Cl C28323790
Cc1ccc(cc1)c2c/c(=[NH+]\Nc3nc4ccccc4s3)/c5cc(cc(c5o2)Cl)Cl C28323811
CC(C)c1ccccc1Sc2ccc(cc2C(F)(F)F)c3cc[nH+]c(c3)N4CCC(CC4)O C28357159
C[NH+]1CCN(CC1)c2c(cccc2Cl)NC(=O)/C=C/c3ccc(o3)c4cc(cc(c4)Cl)Cl C30828883
c1ccc(cc1)Sc2ccccc2NC(=O)[C@@H]3CCC[NH+](C3)Cc4cccc5c4cccc5 C30938004
CCOC(=O)c1c2cc(c(cc2n(c1C[NH+]3CCCCC3)C4CCCCC4)Br)O C02256717
c1ccc2c(c1)cccc2/[NH+]=c/3\n(c(cs3)c4cccc(c4)N5C(=O)c6ccccc6C5=O)CCCO C17130659
CCC[NH2+]Cc1ccc(cc1Oc2ccc(cc2)I)Br C34665011
CC(C)[C@@H](c1cccs1)[NH2+]Cc2cc(cc(c2OC)Br)Br C35017295
Cc1cc([nH+]c2c1cc(cc2)NC(=O)/C=C/c3ccccc3OC(C)C)N4CCCCC4 C03649579
CC(C)(C)[C@H](/C=C/c1ccc(cc1Cl)Cl)NC2=[NH+]C(=S)N(C23CCCCC3)c4ccccc4 C03146783
CCc1cc(c(s1)NC(=O)c2ccco2)[C@@H](c3ccccc3Cl)[NH+]4CCCCC4 C38545925
c1ccc2=[NH+][C@H]3C(=c2c1)C=C(N=C3c4ccc5c(c4)OCO5)C(=O)NCCc6ccc(c(c6)Cl)Cl C38570542
CC(C)(C)c1cc(cc(c1O)C(C)(C)C)CCC2=NCCC3=c4cc(ccc4=[NH+][C@H]32)OC C38573934
CN1CCCc2c1ccc(c2)[C@H](CNC(=O)C3c4ccccc4Oc5c3cccc5)[NH+]6CCCCC6 C38671021
Cc1c(c(c(c(c1C)C)S(=O)(=O)NC[C@@H](c2ccc3c(c2)CCCN3C)[NH+]4CCCCC4)C)C C38671185
c1cc(ccc1C2(CCCC2)C(=O)NC[C@H](c3ccsc3)[NH+]4CCCCCC4)Cl C38673660
Cc1ccc(c2c1nc(s2)N3CC[NH+](CC3)CCNC(=O)c4cc(nc5c4cccc5)c6cccs6)C C38776668
CCCCOc1ccc(cc1)[C@H]2[NH+]=N/C(=N/C(=O)Nc3ccc(cc3Cl)Cl)/S2 C38926123
CC1(Cc2c(c(nn2[C@H]3[NH+]=c4ccccc4=P3)Nc5ccc(c(c5)Cl)Cl)C(=O)C1)C C44759900
CCOc1ccc(cc1)c2c(sc3c2c(nc(n3)C)Nc4ccc(cc4)N5CC[NH+](CC5)C)C C62040245
Cc1ccc(c(c1)C)c2csc3c2c(ncn3)NC[C@H](c4ccccc4)[NH+]5CCCC5 C62048842
C[C@H]1CC(=C(N1c2ccc(cc2)F)C)C(=O)NC[C@H](c3ccccc3Cl)C4=c5ccccc5=[NH+]C4 C63234503
C[C@@H](C12CC3CC(C1)CC(C3)C2)[NH2+][C@@H]4CC(=O)N(C4=O)c5ccc(cc5)N=Nc6ccccc6 C27550182
CCOc1ccc(cc1)NC(=O)N2CCC3=c4ccccc4=[NH+][C@H]3[C@@H]2c5ccc(cc5)C C63571499
CCOC(=O)C1CCC(CC1)CNC(=O)N2CCC3=c4ccccc4=[NH+][C@@H]3[C@@H]2c5ccc(cc5)F C63571860
Cc1cc(cc(c1)NC(=O)N2CCC3=c4ccccc4=[NH+][C@H]3[C@H]2c5ccc(cc5)OC)C C63571930
CCc1ccccc1NC(=O)N2CCC3=c4cc(ccc4=[NH+][C@@H]3[C@H]2c5ccc(cc5)F)OC C63573217
C[C@@H]1C[C@@H]([C@@H](N1c2cccc(c2)Cl)C)/C=C(\C#N)/C(=O)NCCC3=c4ccccc4=[NH+]C3 C63614443
c1ccc2c(c1)c(nc3n2nnc3c4cccc(c4)C(F)(F)F)NCCC5=c6ccccc6=[NH+]C5 C63669166
CCc1ccc(cc1)N[C@@H]2/C(=N/S(=O)(=O)c3cc(ccc3C)C)/N=c4ccccc4=[NH+]2 C38975104
CCc1ccc(cc1)N[C@H]2/C(=N/S(=O)(=O)c3cc(ccc3C)C)/N=c4ccccc4=[NH+]2 C38975106
c1ccc2=N/C(=N\S(=O)(=O)c3cc(ccc3Cl)Cl)/[C@@H]([NH+]=c2c1)NC4CCCCC4 C38981478
Cc1ccc(cc1C)S(=O)(=O)/N=C\2/[C@H]([NH+]=c3ccccc3=N2)Nc4ccccc4Br C38980283
Cc1ccc(c(c1)NC(=O)N2Cc3c4c(sc3-n5cccc5[C@@H]2c6ccc(cc6)F)C[NH+](CC4)C)OC C35427266
Cc1ccc(c(c1)C)/[NH+]=c\2/c(cc3cc(ccc3o2)Br)C(=O)Nc4cccc(n4)C C67294682
CC(C)c1ccc(cc1)/C=N/NC(=O)C2CC[NH+](CC2)Cc3ccc(cc3)Br C01086975
c1ccc(c(c1)Oc2c(=O)c3ccc(c(c3oc2C(F)(F)F)C[NH+]4CCCCC4)O)Cl C00956051
c1ccc2c(c1)cccc2C(=O)N[C@@H](C(Cl)(Cl)Cl)OC[C@@H]3CCC[NH+]4[C@@H]3CCCC4 C08739636
c1ccc2c(c1)cccc2C(=O)N[C@H](C(Cl)(Cl)Cl)OC[C@H]3CCC[NH+]4[C@@H]3CCCC4 C02129685
c1ccc(cc1)c2ccc(cc2)Oc3c(=O)c4ccc(c(c4oc3C(F)(F)F)C[NH+]5CCCCCC5)O C01959501
c1ccc2c(c1)nc3n2cc(n3CCC[NH2+]C4CCCCC4)c5ccc(cc5)Br C09009004
CCOC(=O)c1c(c(=O)c2ccc(c(c2o1)C[NH+]3CCC[C@@H](C3)C)O)c4ccc(cc4)Br C09075522
CCC[NH+]1CCc2c(sc(c2c3nc4ccccc4s3)NC(=O)Cc5ccc(cc5)F)C1 C09504580
CC1CC[NH+](CC1)[C@@H](CNc2c3c4c(sc3nc(n2)c5cccnc5)CCC4)c6cccs6 C13030146
CC1CC[NH+](CC1)[C@H](CNc2c3c4c(sc3nc(n2)c5cccnc5)CCC4)c6cccs6 C13030149
CCOc1ccc(cc1)[C@H]2CCC[NH+]2CC(=O)Nc3c(cc(cc3Cl)Cl)Cl C15548179
c1ccc(cc1)NC(=O)c\2cc3cc(ccc3o/c2=[NH+]\c4ccc(cc4)C#N)Br C20523323
c1ccc(cc1)/[NH+]=c\2/c(cc3ccc(cc3o2)O)c4nc(cs4)c5ccc(cc5)Br C20642360
CCCOc1c(cc(cc1Br)C[NH2+]C23CC4C[C@@](C2)(C[C@](C4)(C3)C)C)Br C20926685
CCCOc1c(cc(cc1Br)C[NH2+]C2CCCCCCC2)Br C20926919
CC1CC[NH+](CC1)[C@@H](CC(=O)N2CCC(CC2)C)C(=O)Nc3cc(ccc3Cl)Cl C28285495
CC(C)(C)c1ccc(cc1)c2c/c(=[NH+]\Nc3nc4ccccc4s3)/c5cc(cc(c5o2)Cl)Cl C28323817
C[NH+]1CCN(CC1)c2c(cccc2Cl)NC(=O)/C=C/c3ccc(o3)c4cccc(c4Cl)Cl C30830479
c1ccc(cc1)c2ccccc2NC(=O)C3CC[NH+](CC3)Cc4nc(no4)c5ccc(cc5)Br C30979593
Cc1ccc(c(c1)[C@@H](C)NC(=O)[C@@H]2CCC[NH+](C2)Cc3nc(no3)c4ccc(cc4Cl)Cl)C C31055308
c1ccc(cc1)c2ccccc2NC(=O)[C@@H]3CCC[NH+](C3)Cc4nc(no4)c5ccc(cc5Cl)Cl C31055573
CCc1c(c(nc([nH+]1)C)N2CCCN(CC2)C(=O)Nc3ccc(c(c3)Cl)C)Cc4ccc(cc4)C C33690819
CCC[NH2+][C@@H](c1ccc(s1)Br)c2cc(cc(c2OC)Br)Cl C35572946
c1cc2n(c1)CC[NH+]([C@H]2c3ccc(cc3)Cl)CC(=O)NCCc4ccc(cc4Cl)Cl C35845811
c1cc(sc1)CCNC(=O)[C@@H]2Cc3cc(ccc3N4[C@@H]2C[NH+](CC4)C5CCCCC5)C(F)(F)F C35907994
CC(C)[C@@H](c1cccs1)[NH2+]Cc2cc(c(c(c2)Br)OC)Br C37302486
Cc1cc(c(c(c1C)S(=O)(=O)NC[C@@H](c2ccc3c(c2)CCCN3C)[NH+]4CCCCC4)C)C C38671165
CCCCOc1ccc(cc1)[C@@H]2[NH+]=N/C(=N/C(=O)Nc3ccc(cc3Cl)Cl)/S2 C38926122
Cc1ccc(cc1)SCc2cc(=O)[nH]c(n2)S[C@H]3C(=c4ccccc4=[NH+]C3=O)c5ccccc5 C39396241
C[C@H]1CCCN(C1)c2ccc(cc2)[C@@H](C)NC(=O)[C@@H]3CCC[NH+](C3)Cc4ccc(c(c4)Cl)Cl C44854925
Cc1ccccc1[C@H](c2ccccc2)NC(=O)[C@H]3CCC[NH+](C3)Cc4ccc(cc4)Br C44937561
C[C@H](C12CC3CC(C1)CC(C3)C2)[NH2+][C@H]4CC(=O)N(C4=O)c5ccc(cc5)N=Nc6ccccc6 C27550179
CC1CC[NH+](CC1)CCCNC(=O)c2ccc3c(c2)N=C(c4cc(ccc4S3)Cl)C C20726960
CCOc1cc(ccc1O)c2c(n3ccc(cc3[nH+]2)C)/N=C/c4ccc(o4)c5ccc(cc5Cl)Cl C59597104
c1ccc(cc1)c2ccc(cc2)/[NH+]=c\3/c(cc4cc(cc(c4o3)Cl)Cl)c5[nH]c6ccccc6n5 C12491988
COc1ccc(cc1)c2cc(c-3cc/c(=[NH+]/C(=O)c4ccc(cc4)Br)/cc3o2)O C41286920
CC(C)(C)c1ccc(cc1)c2cc(c-3cc/c(=[NH+]\C(=O)CCc4cc(no4)Cl)/cc3o2)O C41358982
c1ccc(cc1)N2[C@@H](NN=C2C3=c4ccccc4=[NH+]C3)SCC(=O)C56CC7CC(C5)CC(C7)C6 C39945422
Cc1ccc(cc1NC(=O)N2CCC3=c4ccccc4=[NH+][C@H]3[C@H]2c5ccc(cc5)OC)Cl C63571945
Cc1ccc(c(c1)C)NC(=O)N2CCC3=c4cc(ccc4=[NH+][C@@H]3[C@H]2c5ccc(cc5)OC)Cl C63572200
Cc1c(cccc1Cl)NC(=O)N2CCC3=c4cc(ccc4=[NH+][C@@H]3[C@H]2c5ccc(cc5)F)Cl C63572514
CC[C@H](C)c1ccc(cc1)N[C@H]2/C(=N/S(=O)(=O)c3ccc(cc3)C)/N=c4ccccc4=[NH+]2 C38970914
Cc1ccc(cc1C)S(=O)(=O)/N=C\2/[C@@H]([NH+]=c3ccccc3=N2)Nc4ccc(c(c4)C)Br C38975712
CC[NH+]1CCN(CC1)c2cc(c3cc(ccc3n2)/N=C(/C=C/c4cccc(c4)Cl)\O)C C20108631
Cc1cccc(c1C)NC(=O)N2Cc3c4c(sc3-n5cccc5[C@H]2c6ccccc6)C[NH+](CC4)C C35427078
Cc1ccc(cc1NC(=O)N2Cc3c4c(sc3-n5cccc5[C@@H]2c6ccc(cc6)F)C[NH+](CC4)C)Cl C35427254
Cc1cccc(c1C)NC(=O)N2Cc3c4c(sc3-n5cccc5[C@H]2c6cccc(c6)Cl)C[NH+](CC4)C C35427350
CC[NH+]1CCc2c(sc-3c2CN([C@H](c4n3ccc4)c5ccccc5)C(=O)Nc6ccc(cc6C)C)C1 C35427437
c1ccc(cc1)/C=C/[C@@H]2CC(=NN2)[C@H]3C(=c4cc(ccc4=[NH+]C3=O)Cl)c5ccccc5 C65321185
Cc1ccc(nc1)NC(=O)c\2cc3cc(ccc3o/c2=[NH+]\c4cc(cc(c4)C)C)Br C67294738
Cc1cc(c2c(c1)c(c(n2C[C@@H](C[NH+]3CCCCCC3)O)c4ccccc4)c5ccccc5)C C01894950
CCc1cc2c(=O)c(coc2c(c1O)C[NH+]3C[C@]4(C[C@@H]3CC(C4)(C)C)C)c5nc6ccccc6s5 C02114769
c1ccc(cc1)COc2c(cc(cc2Br)C[NH2+]C3C4CC5CC(C4)CC3C5)Br C10436593
Cc1cc(c(c(c1)Br)NC(=O)C[NH+](C)[C@H](C)c2nc3ccccc3s2)Br C12986188
CCOc1ccc(cc1)[C@@H]2CCC[NH+]2CC(=O)Nc3c(cc(cc3Cl)Cl)Cl C15548178
c1cc(sc1)[C@@H](CNC(=O)c2cc(on2)c3ccc4c(c3)CCCC4)[NH+]5CCCCCC5 C15859974
c1cc(sc1)[C@H](CNC(=O)c2cc(on2)c3ccc4c(c3)CCCC4)[NH+]5CCCCCC5 C15859975
Cc1ccc2c(c1)sc(n2)c3ccc(cc3)N4C(=O)C[C@H](C4=O)[NH2+]C5CCCCCCC5 C19890021
c1ccc2c(c1)cccc2c\3c(c4ccccc4s/c3=[NH+]\C(=O)c5ccc(cc5)[N+](=O)[O-])O C09088443
C[C@@H]1CCC[C@@H]([C@@H]1C)N2[C@H](c3ccccc3C2=O)[NH2+]C4CCCCCCCCCCC4 C20058132
CC(C)[C@H](C(=O)N1CCC(CC1)[NH+]2CCCCC2)NC(=O)c3ccc(cc3)C45CC6CC(C4)CC(C6)C5 C20116140
CC(C)c1ccc2c(c1)C(=N[NH+]=C(N2)c3ccc(cc3)OC)c4ccc(cc4)N5CCOCC5 C06077051
CCc1c(c(=O)c2ccc(c(c2o1)C[NH+]3CCC(CC3)C)O)c4nc5ccccc5s4 C28121120
Cc1cc(c2c(c(oc2c1)C(=O)NC[C@@H](c3ccc(cc3)C(C)(C)C)[NH+]4CCCC4)C)C C28289197
COc1ccc(cc1)c2c/c(=[NH+]\Nc3nc4ccccc4s3)/c5cc(cc(c5o2)Cl)Cl C28323822
c1ccc(cc1)Sc2ccccc2NC(=O)C3CC[NH+](CC3)Cc4cccc5c4cccc5 C30937956
c1cc(cc(c1)Cl)c2nc(on2)C[NH+]3CCC(CC3)C(=O)Nc4cc(c(cc4Cl)Cl)Cl C30985549
c1ccc2c(c1)nc-3cc(/c(=[NH+]/c4cccc(c4)Cl)/cc3o2)Nc5cccc(c5)Cl C17058658
COc1ccc(cc1)c2c/c(=[NH+]/c3c(c4c(s3)CCCC4)C#N)/c5cc(ccc5o2)O C12129863
Cc1ccn2c(c1)[nH+]c(c2NC3CCCCC3)c4cccc(c4)OC(=O)C56CC7CC(C5)CC(C7)C6 C33746916
CCSc1nc(c2c3c(sc2n1)CCCC3)N4CC[NH+](CC4)CC(=O)NC5CCCCC5 C34755944
CC1([C@H]2CC=C([C@@H]1C2)CN(CC[NH+]3CCCCC3)C(=O)Nc4ccc(cc4)Br)C C34935799
CCOc1c(cc(cc1Br)C[NH2+][C@H](C)c2ccc(s2)Cl)Br C35253592
CCC[NH2+][C@H](c1ccc(s1)Br)c2cc(cc(c2OC)Br)Cl C35572947
Cc1ccn2c(c1)[nH+]c(c2NC3CCCCC3)c4ccc(cc4)OC(=O)c5cccc(c5)Br C35703035
CCc1ccccc1NC(=O)N2CCN(CC2)c3c(c([nH+]c(n3)c4ccc(cc4)C)C)C(C)C C35890849
C[C@H]1CCC[C@@H]([C@@H]1C)N2[C@@H](c3ccccc3C2=O)[NH2+]C4CCCCCCCCCCC4 C36162573
C[NH+](C)CCOc1ccc(cc1)N[C@@H]2c3ccccc3CSc4c2cc(cc4)Cl C02049815
CSc1ccc(cc1)[C@H](c2c3c(sc2NC(=O)c4ccco4)CCCC3)[NH+]5CCCCC5 C38546133
CN1CCCc2c1ccc(c2)[C@@H](CNC(=O)C3c4ccccc4Oc5c3cccc5)[NH+]6CCCCC6 C38671019
CC1=C([C@H]([NH+]=N1)c2ccc(cc2O)OCc3ccc(c(c3)Cl)Cl)c4ccc(cc4)OC C38766285
c1ccc(cc1)CSc2ccccc2[C@@H]3[NH+]=N/C(=N/C(=O)Nc4ccc(cc4Cl)Cl)/S3 C39040558
Cc1ccc(cc1)SCc2cc(=O)[nH]c(n2)S[C@H]3C(=c4cc(ccc4=[NH+]C3=O)Cl)c5ccccc5 C39237548
CCOC(=O)C1=C(S/C(=C\C2=c3ccccc3=[NH+]C2)/C1=O)Nc4ccc(cc4Cl)Cl C39352987
COc1ccc2cc3c([nH+]c2c1)N(CC3)c4ccc(cc4)C(=O)Nc5cc(c(cc5Cl)Cl)Cl C39881666
C[C@@H](c1ccccc1)[NH2+]Cc2cc(cc(c2OC(C)C)Br)Br C40729945
CC1(Cc2c(c(nn2[C@@H]3[NH+]=c4ccccc4=P3)Nc5ccc(c(c5)Cl)Cl)C(=O)C1)C C44759897
C[C@@H]1CCCN(C1)c2ccc(cc2)[C@@H](C)NC(=O)[C@@H]3CCC[NH+](C3)Cc4ccc(cc4)Br C44854930
CC\1(c2ccccc2N(/C1=C/3\C=NN([P@@]3(=S)Nc4cccc[nH+]4)c5ccccc5)C)C C18100941
c1ccc2c(c1)nc(s2)n3c(c(c(n3)C(F)(F)F)/C=[NH+]/Cc4ccc(cc4)Cl)O C08694283
c1ccc2=N/C(=N\S(=O)(=O)c3ccc(cc3)Br)/[C@H]([NH+]=c2c1)Nc4ccccc4Cl C39977440
CCOC(=O)CC1(CCCCC1)NC(=O)N2CCC3=c4ccccc4=[NH+][C@@H]3[C@@H]2c5ccccc5F C63571381
Cc1cc(cc(c1)NC(=O)N2CCC3=c4ccccc4=[NH+][C@@H]3[C@H]2c5ccc(cc5)OC)C C63571928
Cc1ccc(cc1F)NC(=O)N2CCC3=c4cc(ccc4=[NH+][C@H]3[C@H]2c5ccc(cc5)OC)Cl C63572216
Cc1ccc(cc1)[C@H]2[C@@H]3C(=c4cc(ccc4=[NH+]3)OC)CCN2C(=O)Nc5ccccc5Cl C63573287
c1ccc2=[NH+][C@H](C(=c2c1)SCCNC(=O)C3CCCC3)c4ccc(cc4)Br C63755532
Cc1ccc(cc1N[C@@H]2/C(=N/S(=O)(=O)c3ccc(cc3)Cl)/N=c4ccccc4=[NH+]2)Cl C38981377
C[NH+]1CCc2c(sc-3c2CN([C@@H](c4n3ccc4)c5ccccc5)C(=O)Nc6cccc(c6)Cl)C1 C35427069
CCC[NH+]1CCN(CC1)c2nn3c(c(nc3s2)c4ccccc4)NC5CCCCCC5 C64746085
Cc1ccc(c(c1)F)/[NH+]=c\2/c(cc3cc(ccc3o2)Br)C(=O)Nc4ccccn4 C67295131
C/C(=N\OCc1nc2c3c4c(sc3ncn2n1)C([NH2+]C(C4)(C)C)(C)C)/c5ccc(cc5)Br C08387445
Cc1ccc(c2c1cc(c(n2)O)[C@@H](c3nnnn3Cc4ccccc4)[NH+]5CCc6ccccc6C5)C C08671191
Cc1ccc(c2c1cc(c(n2)O)[C@H](c3nnnn3Cc4ccccc4)[NH+]5CCc6ccccc6C5)C C08671192
Cc1ccc(cc1)C(=O)[C@@H]2[C@H]([C@@H]3CSC[NH+]3[C@@]24c5ccccc5NC4=O)c6ccc(cc6)[N+](=O)[O-] C09331349
c1ccc(cc1)C2(C(=O)N(C(=O)N2)C[NH+]3CCCC[C@H]3c4nc5ccccc5s4)c6ccccc6 C09713176
c1ccc(cc1)[C@@H]2CC(=NN2c3ccc(cc3)[C@@H]4[NH+]=C(Nc5n4c6ccccc6n5)N)c7ccccc7 C10059075
c1ccc(cc1)[C@H]2CC(=NN2c3ccc(cc3)[C@@H]4[NH+]=C(Nc5n4c6ccccc6n5)N)c7ccccc7 C10059076
c1ccc2c(c1)-c3ccccc3C2[NH2+][C@@H]4CCc5c(sc6c5c(=O)n(cn6)CCc7ccccn7)C4 C12158955
C[NH+](C)C[C@@H](Cn1c2ccc(cc2c3c1c(cc(c3)Br)Br)Br)O C12368309
C[NH+](C)C[C@H](Cn1c2ccc(cc2c3c1c(cc(c3)Br)Br)Br)O C12368310
CCCCCCN1C(=O)[C@@]2(Cc3cc4cc(ccc4[nH+]c3N5[C@@H]2CCCC5)C)C(=O)NC1=O C09129189
c1cc(cc(c1)Nc2c3c4c(sc3nc(n2)C[NH+]5CCOCC5)CCCC4)C(F)(F)F C02643560
Cc1ccc(o1)[C@H](CNC(=O)c2c(c3cc(ccc3o2)Br)C)[NH+]4CCC(CC4)C C21659826
CC[C@@H]1c2cccn2-c3c(c4c(s3)C[NH+](CC4)C)CN1C(=O)Nc5ccccc5C(=O)OCC C21918983
C[C@@H](C(=O)Nc1cc(ccc1N2CC[NH+](CC2)C)Cl)Oc3ccc(cc3Br)Cl C25529770
Cc1cc2c(cc1Cl)c(=O)cc(o2)C(=O)NC[C@@H](c3cccs3)[NH+]4CCCCCC4 C28289971
C[NH+]1CCN(CC1)c2c(cccc2Cl)NC(=O)c3c(c4cccc(c4s3)[N+](=O)[O-])Cl C30827865
CC[C@@H](c1nc2ccccc2c(=O)n1CC)[NH+]3CCN([C@@H](C3)C)C(=O)Nc4ccc(cc4Cl)Cl C35033980
CC(C)(C)[C@H]1CCc2c(sc(c2C(=O)N3CC[NH+](CC3)C)NC(=O)c4ccc(cc4)Br)C1 C35238568
CC(C)[NH+]1CCN(CC1)c2nc(c3c(n(nc3n2)c4ccccc4Cl)N)c5ccc(c(c5)Cl)F C35578489
C[C@@H]1CCc2c(sc3c2c(nc(n3)SCc4cc(oc-5c/c(=[NH+]\C(=O)C)/ccc45)O)N)C1 C36220571
c1cc(cc(c1)F)c2c3c(n(nc3nc(n2)N4CCC(CC4)[NH+]5CCCCC5)c6cc(ccc6F)F)N C37377597
c1cc(c(c(c1)Cl)Cl)NC(=O)C2=CC3=[NH+][C@@H](C[C@@H](N3N2)C(F)(F)F)c4ccc5c(c4)OCO5 C03011145
C[NH+]1CCN(CC1)[C@@H](c2ccccc2Cl)c3c4c(sc3NC(=O)c5ccco5)CCCC4 C38546496
C[NH+]1CCN(CC1)[C@H](c2ccccc2Cl)c3c4c(sc3NC(=O)c5ccco5)CCCC4 C38546497
CN1CCCc2c1ccc(c2)[C@@H](CNC(=O)C3c4ccccc4Oc5c3cccc5)[NH+]6CCCC6 C38670519
CN1CCCc2c1ccc(c2)[C@H](CNC(=O)C3c4ccccc4Oc5c3cccc5)[NH+]6CCCC6 C38670521
CN1CCc2c1ccc(c2)[C@@H](CNC(=O)C3c4ccccc4Oc5c3cccc5)[NH+]6CCCCC6 C38671523
c1ccc2c(c1)CCc3ccccc3N2C(=O)CS[C@@H]4NN=C(N4C5CC5)C6=c7ccccc7=[NH+]C6 C38770236
CCOc1ccc(cc1)[C@H]2[NH+]=NC(=S)N2/N=C/c3cc(cc(c3O)Br)Br C38975458
CC(C)[NH+]1CCC2(CC1)CC(=O)c3cc(ccc3O2)c4cccc(c4)C(=O)N[C@@H]5CCCc6c5cccc6 C39227458
c1ccc(cc1)C2=c3cc(ccc3=[NH+]C(=O)[C@H]2C4=NN[C@@H](C4)c5cccc(c5)[N+](=O)[O-])Br C39720034
Cc1ccc2cc3c([nH+]c2c1)N(CC3)c4ccc(cc4)C(=O)NNC(=O)c5ccccc5Br C39881548
CC(C)c1ccc(cc1)[C@@H]2[C@@H]3C(=c4ccccc4=[NH+]C3=O)NC(=N2)Nc5nc6ccccc6o5 C39916378
Cc1c2c(ccc3c2[C@@H](CC4(O3)CCCCC4)O)oc1C(=O)NCCC[NH+]5C[C@@H](C[C@@H](C5)C)C C20413322
c1ccc(cc1)C2=NN3C(=[NH2+])/C(=C\c4cn(c5c4cccc5)Cc6cccc7c6cccc7)/C(=O)N=C3S2 C51466516
c1ccc2c(c1)[nH]c(n2)c\3cc4ccc(cc4o/c3=[NH+]\NC(=O)c5cccc(c5)Br)O C27496749
Cc1ccc(cc1)NC(=O)c\2cc3cc(ccc3o/c2=[NH+]\c4ccc(cc4)S(=O)(=O)N)Br C59170407
Cc1ccc2c(c1)cc(/c(=[NH+]/c3ccc(cc3)S(=O)(=O)N)/o2)C(=O)Nc4cc(ccc4Cl)Cl C59170617
CC[NH+]1CCc2c(sc3c2C(=N[C@@H](N3)c4ccc(cc4)OC(=O)c5ccc(cc5)Cl)O)C1 C15947257
Cc1ccc(cc1)[C@H]2[C@@H]3C(=c4ccccc4=[NH+]3)C[C@@H]5N2C(=O)N(C5=O)c6ccc(cc6)C(=O)NCC(C)C C63375168
Cc1ccc(cc1)[C@H]2[C@H]3C(=c4ccccc4=[NH+]3)C[C@@H]5N2C(=O)N(C5=O)c6ccc(cc6)C(=O)NCC(C)C C63375170
C[C@@H]1c2cc3c(cc2OC(=O)[C@H]1CC(=O)NCCC4=c5cc(ccc5=[NH+]C4)Cl)OC(CC3)(C)C C63384858
Cc1cccc(c1)N2CCN(CC2)C(=O)[C@H]3C(=c4cc(ccc4=[NH+]3)C)NC(=O)c5ccc(cc5)Cl C63447887
C[C@H](c1ccc2c(c1)OCCO2)NC(=O)[C@H]3C(=c4ccccc4=[NH+]3)Sc5ccc(cc5)Cl C63530470
CCOc1cccc(c1)[C@@H]2N=[NH+]C(=S)N2/N=C/c3cc(cc(c3O)Br)Br C38965300
c1ccc(cc1)C2=c3cc(ccc3=[NH+][C@@H]2C(=O)N/N=C/c4ccc(cc4)Br)[N+](=O)[O-] C63760994
CC(=O)c1cccc(c1)N[C@@H]2/C(=N/S(=O)(=O)c3cc(ccc3Cl)Cl)/N=c4ccccc4=[NH+]2 C38976636
CC(=O)c1ccc(cc1)N[C@H]2/C(=N/S(=O)(=O)c3cc(ccc3Cl)Cl)/N=c4ccccc4=[NH+]2 C38984499
CC(C)(C)c1cc2c(c3c(o2)CCCC3)c(c1O)/C=N/NC(=O)C4=c5ccccc5=[NH+]C(=O)C4 C64044567
CC[NH+]1CCC[C@@H](C1)Nc2c3ccc(cc3nc(n2)Nc4cc(cc(c4)Cl)Cl)Cl C05105989
c1ccc(cc1)C(c2ccccc2)[NH+]3CCN(CC3)c4c5ccccc5nc(n4)c6ccccc6O C09075669
Cc1ccc(cc1)C2=N[C@@H]([NH2+][C@@H](C2)c3cc(ccc3O)Br)c4ccc(c(c4)Br)F C09542937
CCc1cc2c(=O)c(coc2c(c1O)C[NH+]3CCCC[C@H]3CC)c4nc5ccccc5s4 C02201168
CCc1cc2c(=O)c(c(oc2c(c1O)C[NH+]3CCCC[C@@H]3C)C(C)C)c4nc5ccccc5n4C C11869516
c1ccc2c(c1)c(c(o2)[C@H](c3cccc(c3)Br)[NH+]4CCCCC4)NC(=O)c5cccs5 C15859434
CC[NH+]1CCC[C@H](C1)Nc2c3ccc(cc3nc(n2)Nc4cc(cc(c4)Cl)Cl)Cl C16975502
Cc1cc(oc-2c/c(=[NH+]/C(=S)N3CCN(CC3)Cc4ccc(cc4Cl)Cl)/ccc12)O C20344230
c1ccc2c(c1)[nH+]c3n2[C@H](C[C@H](N3)c4ccc(cc4OC(F)F)Cl)c5ccc(cc5)Br C02919054
c1cc2c(cc1C3=N[C@H]([NH2+][C@H](C3)c4cc(ccc4O)Cl)c5ccc(cc5Cl)Cl)OCO2 C20763862
c1cc(ccc1C2=N[C@H]([NH2+][C@@H](C2)c3cc(ccc3O)Br)c4ccc(cc4Cl)Cl)Cl C20763976
Cc1ccc(cc1)C2=N[C@H]([NH2+][C@@H](C2)c3cc(ccc3O)Br)c4ccc(c(c4)[N+](=O)[O-])Cl C20764905
Cc1ccc(cc1Cl)c2ccc(o2)/C=C/C(=O)Nc3cccc(c3N4CC[NH+](CC4)C)Cl C20972926
CSC1=[NH+]C\2=C(CCC/C2=C\c3ccc(cc3)Br)[C@H](N1)c4ccc(cc4)Br C23230310
Cc1ccc(cc1O)NC(=O)c\2cc3cc(ccc3o/c2=[NH+]\Nc4ccc(cc4)Br)Cl C27834366
c1ccc2c(c1)c(=[NH+]C3CCCCC3)c(c(o2)O)NC(=O)Nc4ccccc4Br C28048644
CCc1cc2c(=O)c(c(oc2c(c1O)C[NH+]3CCCC[C@H]3C)C(C)C)c4nc5ccccc5s4 C28120838
CCc1c(c(=O)c2ccc(c(c2o1)C[NH+]3CCCC[C@H]3CC)O)c4nc5ccccc5s4 C28121125
Cc1cc([nH+]c2c1cc(cc2)NC(=O)Nc3ccc(cc3F)Br)N4CCCCC4 C32953770
c1ccc2c(c1)c3ccccc3c4c2nc5ccc(cc5n4)NC(=S)N6CCN(CC6)c7cccc[nH+]7 C33406472
c1cc(ccc1N/[NH+]=c\2/c(cc3ccc(cc3o2)O)C(=O)Nc4ccc(cc4Cl)Cl)Cl C12463616
CC(C)(C)c1cc(cc(c1O)C(C)(C)C)c2c(n3ccccc3[nH+]2)Nc4ccc5c(c4)OCO5 C35615920
c1cc(ccc1[C@@H]2[C@@H]3[C@@H](N[C@H]([C@@H](C3=O)[C@H]([NH2+]2)c4ccc(cc4)F)c5ccc(cc5)F)c6ccc(cc6)F)F C36026161
COc1ccc(cc1CSc2nc3ccccc3s2)[C@@H]4c5c(c6ccccc6[nH]5)CC[NH2+]4 C08432241
c1cc(ccc1[C@H]2C[C@@H](N3C(=[NH+]2)C=C(N3)C(=O)Nc4cc(cc(c4)Cl)Cl)C(F)(F)F)Cl C03011890
Cc1cccc(c1)N2[C@@H](Nc3ccc(cc3C2=O)I)/C=C/C4=c5ccccc5=[NH+][C@@H]4C C38597055
C[C@H](C(C)(C)C)NC(=O)c1ccc(cc1)c2ccc3c(c2)C(=O)CC4(O3)CC[NH+](CC4)C(C)C C39227469
c1ccc(cc1)C2=c3ccccc3=[NH+]C(=O)[C@H]2S[C@@H]4NN[C@@H](N4c5ccccc5)c6cccs6 C39330104
c1ccc(cc1)CC2=C[C@@H]3C[C@@H]4CO[P@@](=O)(N[NH+]4C[C@@H]3C=C2Cc5ccccc5)c6ccccc6O C39467032
Cc1cc(c(cc1Nc2c(c(nc[nH+]2)N3CCc4c3cccc4)N)Cl)[C@H](C#N)c5ccc(cc5)Cl C40687258
CCC[NH+]1CCC2(CC1)N3[C@H](C=C(N3)c4ccc(s4)Br)c5cc(ccc5O2)Br C01793919
CCOc1cc(cc2c1o/c(=[NH+]\c3ccc(cc3Cl)Cl)/c(c2)C(=S)N)Br C59170939
CC(C)(C)[C@H]1CCc2c(c(c3c(c(sc3[nH+]2)c4ccc(cc4)OC)N)c5ccc(cc5)OC)C1 C59513542
CC[C@]1(NN(C(=[NH+]1)SCC(=O)N2c3ccccc3Sc4c2cccc4)c5ccccc5)C C59564845
Cc1ccc(cc1)NC(=O)c\2cc3ccc(cc3o/c2=[NH+]\c4c(c5c(s4)CCCC5)C#N)O C15931364
Cc1ccc(cc1)/[NH+]=c\2/c(cc3cc(cc(c3o2)Br)Br)c4[nH]c5ccccc5n4 C12523865
CC1=C([C@H](N(N1)c2ccccc2)N3CCCCC3)c4[nH]c(c([nH+]4)c5ccccc5)c6ccccc6 C39944098
COc1ccc(cc1)[C@@H]2[C@H]3C(=c4cc(ccc4=[NH+]3)Cl)CCN2C(=O)Nc5ccc(c(c5)Cl)F C63572163
c1ccc(c(c1)NC(=O)N2CCC3=c4cc(ccc4=[NH+][C@H]3[C@@H]2c5ccc(cc5)F)Cl)Br C63572484
Cc1ccc(c(c1)Cl)NC(=O)N2CCC3=c4cc(ccc4=[NH+][C@@H]3[C@@H]2c5ccc(cc5)OC)OC C63572982
Cc1ccc(c(c1)C)NC(=O)N2CCC3=c4cc(ccc4=[NH+][C@@H]3[C@@H]2c5ccc(cc5)OC)OC C63573066
Cc1ccc(c(c1)C)NC(=O)N2CCC3=c4cc(ccc4=[NH+][C@H]3[C@@H]2c5ccc(cc5)OC)OC C63573068
Cc1ccc(c(c1)C)NC(=O)N2CCC3=c4cc(ccc4=[NH+][C@H]3[C@H]2c5ccc(cc5)OC)OC C63573071
Cc1cc(cc(c1)N[C@H]2/C(=N/S(=O)(=O)c3cc(ccc3Cl)Cl)/N=c4ccccc4=[NH+]2)C C38971075
CCOC(=O)c1ccccc1NC(=O)N2CCC3=c4ccccc4=[NH+][C@H]3[C@H]2c5ccc(cc5)C C64622891
Cc1ccc(c(c1)NC(=O)N2Cc3c4c(sc3-n5cccc5[C@@H]2c6ccc(cc6)OC)C[NH+](CC4)C)C C35427141
Cc1cc(cc(c1)NC(=O)N2Cc3c4c(sc3-n5cccc5[C@H]2c6ccc(cc6)OC)C[NH+](CC4)C)C C35427147
Cc1ccc(c(c1)C)NC(=O)N2Cc3c4c(sc3-n5cccc5[C@@H]2c6ccc(cc6)OC)C[NH+](CC4)C C35427163
Cc1ccc(c(c1)Cl)NC(=O)N2Cc3c4c(sc3-n5cccc5[C@@H]2c6ccc(cc6)F)C[NH+](CC4)C C35427250
Cc1ccc(cc1C)/[NH+]=c\2/c(cc3cc(ccc3o2)Br)C(=O)Nc4cccc(n4)C C67294655
CCCCNc1nc2c(s1)C[C@@]3(CC[C@H]([C@@H]([C@H]3[C@@H]2C)O)[C@H](C)C(=O)N4CC[NH+](CC4)C)C C03840570
Cc1ccc(cc1)[C@H](c2ccccc2)[NH2+]CC(=O)N3c4ccccc4NC(=O)C[C@H]3C C07542464
c1cc(c(cc1NC(=O)Nc2nnc(s2)SCC[NH+]3CCCC3)Cl)Cl C09324722
Cc1ccc(cc1)SCCCC(=O)Nc2c(c3c(s2)C([NH2+]C(C3)(C)C)(C)C)C#N C09473905
C[C@@H](c1ccc(cc1)Br)[NH2+]CC(=O)Nc2c3ccccc3oc2C(=O)C C09500271
CC(C)[C@@H](c1ccc2c(c1)OCCO2)[NH2+][C@H](C)C(=O)Nc3ccc(cc3F)Br C11093902
Cc1c(sc(c1[C@H](c2ccc(cc2)F)Nc3cccc[nH+]3)NC(=O)c4ccco4)C C12042767
C[C@H](C(=O)NC1CC([NH2+]C(C1)(C)C)(C)C)Oc2ccc(cc2Br)Cl C13007098
COc1cc(c(cc1OC)Cl)[C@H](c2cc(c3cccnc3c2O)Cl)Nc4cccc[nH+]4 C06395460
c1cc(sc1)CNC(=O)c2cc3cc(ccc3o2)C4(CC[NH+](CC4)C[C@@H]5CCC=CC5)O C14988955
CC(C)(C[NH2+][C@@H]1CCc2c(sc3c2c(=O)n(cn3)Cc4cc5ccccc5s4)C1)CO C15002724
CCNC(=O)[C@@H]1C[C@@H](CN1Cc2cccc3c2cccc3)[NH2+]C4C5CC6CC(C5)CC4C6 C20293876
CN(C)c1ccc(cc1)[C@H](CNC(=O)Nc2cccs2)[NH+]3CCc4ccccc4C3 C22419141
C[NH+](Cc1ccc(cc1)C(=O)NC2CC2)Cc3c4ccc(cc4ccc3O)Br C27540597
c1ccc(cc1)C(=O)Nc2c(c3c(s2)CCCC3)[C@@H](c4ccsc4)Nc5cccc[nH+]5 C35476878
Cc1ccc(cc1C)n\2cc([nH]/c2=N\C(=O)C[NH2+]Cc3ccco3)c4ccc(cc4)Cl C35667440
Cc1cccc(c1)n2c(c3c(nc(nc3n2)N4CC[NH+](CC4)C)c5ccc(cc5)Cl)N C35925725
CN1CCCc2c1ccc(c2)[C@H](CNC(=O)NCc3cccc4c3cccc4)[NH+](C)C C38517516
Cc1cccc([nH+]1)N[C@H](c2cccc(c2)F)c3cc(sc3NC(=O)c4ccco4)C C38546980
Cc1ccc(cc1)[C@@H](c2cc(sc2NC(=O)c3ccco3)C)Nc4cccc([nH+]4)C C38547006
Cc1cc[nH+]c(c1)N[C@H](c2ccccn2)c3c4c(sc3NC(=O)c5ccco5)CCCC4 C38547400
Cc1ccc(cc1)[C@@H](c2c(c(sc2NC(=O)c3ccccc3)C)C)Nc4cccc[nH+]4 C38547509
Cc1cc[nH+]c(c1)N[C@@H](c2ccc(cc2)F)c3c(c(sc3NC(=O)c4ccco4)C)C C38547576
Cc1cc[nH+]c(c1)N[C@H](c2ccc(cc2)F)c3c(c(sc3NC(=O)c4ccco4)C)C C38547578
Cc1cccc([nH+]1)N[C@H](c2cccc(c2)F)c3c(c(sc3NC(=O)c4ccco4)C)C C38547590
Cc1c(sc(c1[C@H](c2cccs2)Nc3cccc[nH+]3)NC(=O)c4ccco4)C C38547722
C[C@@H](COc1ccc(cc1)[C@H]2[C@@H](Sc3cc(ccc3O2)O)c4ccc(cc4)O)[NH+]5CCCC5 C38664911
c1ccc(cc1)[C@@H]2CN(CC[NH2+]2)c3ccc(cn3)C(=O)NC(c4ccccc4)c5ccccc5 C39229456
c1ccc(cc1)CC2=C[C@@H]3C[C@@H]4CO[P@@](=O)(N[NH+]4C[C@@H]3C=C2Br)c5ccccc5O C39467074
CCOC1=C[C@H]2C[C@H]3CO[P@@](=O)(N[NH+]3C[C@@H]2C=C1Cc4ccccc4)c5ccccc5O C39467473
Cc1ccc(o1)[C@H]2[C@@H](CN(N2)c3cccc(c3)F)C[NH2+]C[C@@H]4C5=C(CCCCC5)N=N4 C39515824
Cc1ccc(o1)[C@H]2[C@H](CN(N2)c3cccc(c3)F)C[NH2+]C[C@@H]4C5=C(CCCCC5)N=N4 C39515829
CC(C)(C)NC(=O)CS[C@@H]1NN=C(N1c2ccc(cc2)Cl)C3=c4ccccc4=[NH+]C3 C39991136
Cc1cccc([nH+]1)N[C@@H](c2ccccc2)c3c4c(sc3NC(=O)c5ccco5)CCCC4 C38551041
CC[C@@H](c1ccc(cc1)C)[NH2+]CC(=O)/N=c\2/[nH]c(cs2)c3ccc(cc3)Br C19640044
c1cc2c(cc1Cl)nc([nH]2)CC[NH2+]Cc3cc4cc5c(cc4nc3c6ccsc6)OCO5 C15067625
CC1=[NH+]c2c(cc(s2)c3ccccc3)[C@@H](N1)SCC(=O)Nc4c(cccc4F)F C02655218
Cc1ccc(o1)CN(C2CC([NH2+]C(C2)(C)C)(C)C)C(=S)Nc3ccc(cc3)Br C59092628
C[C@@H](c1ccccc1Cl)NC(=O)NCc2ccc([nH+]c2)N3CCc4ccccc4C3 C59264023
c1ccc(cc1)[C@H]2N/C(=C\C(=O)NC[C@H](c3cccs3)C4=c5ccccc5=[NH+]C4)/CS2 C63122563
Cc1cc(cc(c1)NC(=O)[C@@H](CC2=c3ccccc3=[NH+]C2)NC(=O)c4cccs4)C C63182474
c1ccc(cc1)C\2=NN(C(=O)/C2=C\NCCC3=c4ccccc4=[NH+]C3)[C@@H]5Nc6ccccc6S5 C63254413
c1ccc(cc1)C\2=NN(C(=O)/C2=C\NCCC3=c4ccccc4=[NH+]C3)[C@H]5Nc6ccccc6S5 C63254414
C[C@H]1C(=C(NN1c2ccccc2)C)S(=O)(=O)NCCC3=c4cc(ccc4=[NH+]C3)Cl C63547661
COC(=O)c1ccccc1NC(=O)N2CCc3c([nH+]c[nH]3)[C@H]2c4ccc(c(c4)Cl)F C40283348
c1ccc2=[NH+]CC(=c2c1)[C@H](CNC(=O)/C=C\3/CS[C@H](N3)c4ccsc4)c5cccs5 C64139133
c1ccc(cc1)[C@H](CNC(=O)NC[C@H]2COc3ccccc3O2)C4=c5ccccc5=[NH+]C4 C64175264
Cc1ccc2=[NH+]CC(=c2c1)CCNC(=O)[C@@H](C)N3c4ccccc4N[C@H](C3=O)C(F)(F)F C64538283
C[C@H](C(=O)NCCC1=c2cc(ccc2=[NH+]C1)Cl)N3c4ccccc4N[C@@H](C3=O)C(F)(F)F C64538288
CCOc1ccc(cc1)/[NH+]=c\2/c(cc3ccc(cc3o2)O)C(=O)Nc4ccc(cn4)C C67294276
Cc1c(sc2c1c(=O)[nH]c(n2)[C@H](C)Sc3nnc(n3c4ccc(cc4)Cl)[C@@H](C)[NH+](C)C)C C09102675
c1cc(c(cc1Cl)NC(=O)C2CCN(CC2)c3c(cc(c[nH+]3)C(F)(F)F)Cl)n4cncn4 C09670334
Cc1ccccc1[C@@H]2[C@@H]3[C@H](C(=O)N(C3=O)c4cccc(c4)C(=O)C)[C@@]([NH2+]2)(c5ccccc5)C(=O)OC C12498262
CC(=O)c1cccc(c1)N2C(=O)[C@@H]3[C@@H]([NH2+][C@]([C@H]3C2=O)(c4ccccc4)C(=O)OC)c5ccccc5F C12498268
c1ccc(cc1)C(=O)c2cc(ccc2NC(=O)C[NH+]3CCC[C@H](C3)c4nnc5n4CCCCC5)Cl C12888274
C[NH+]1CCN(CC1)c2ccc(cc2NC(=O)c3cc(ccc3Sc4ccccc4)[N+](=O)[O-])Cl C09493955
C[C@H]1CCc2c(sc3c2c(nc(n3)C[NH+]4CCOCC4)NCCc5ccc6c(c5)OCCO6)C1 C02645479
Cn1c2c(c(n1)C(=O)N3CCc4ccccc4C3)C[C@@H](CC2)[NH2+]CCc5nc(cs5)c6ccccc6 C14732325
C[C@H](C(=O)Nc1ccc(cc1C(F)(F)F)Cl)[NH+]2CCN(CC2)c3ccc(cc3[N+](=O)[O-])Cl C14925494
Cc1nc(cs1)[C@@H](C)[NH2+]Cc2cc3cc4c(cc3n(c2=O)Cc5cc6c(cc5Cl)OCO6)CCC4 C14978357
Cc1nc(cs1)[C@H](C)[NH2+]Cc2cc3cc4c(cc3n(c2=O)Cc5cc6c(cc5Cl)OCO6)CCC4 C14978360
Cc1c2ccc(cc2nc(n1)N3CCC[C@@H](CC3)[NH2+]CCC4=CC[C@H]5C[C@@H]4C5(C)C)S(=O)(=O)C C14995377
CC(C)c1ccc(cc1)C[NH+]2CCC(CC2)(c3ccc4c(c3)cc(o4)C(=O)N5CCSCC5)O C15005112
C[C@@]1(Cn2c3ccoc3cc2C(=O)N1CCC[NH+]4CCCCCC4)C(=O)NC5CCCCCCC5 C15675647
C[C@@]1(Cn2c3ccoc3cc2C(=O)N1CC[NH+](C)C4CCCCC4)C(=O)NC5CCCCCCC5 C15675683
Cc1c(c(c(c(c1C)C)S(=O)(=O)NC[C@H](c2ccc3c(c2)CCN3C)N4CC[NH+](CC4)C)C)C C21776604
C[NH+]1CCN(CC1)[C@H](CNc2c3c4c(sc3nc(n2)c5cccnc5)CCCC4)c6cccs6 C22917278
c1cc(c(cc1S(=O)(=O)N2CCCC2)NC(=O)C[NH+]3CCc4c(ccs4)[C@@H]3C5CC5)Cl C25061558
C[C@H](C(=O)Nc1ccc(cc1F)Br)[NH+]2CCN(CC2)c3ccc(cn3)Br C30201495
c1ccc(cc1)[C@H]2CC(=NN2C(=O)C[NH+]3CCC(CC3)NC(=O)C4CC4)c5ccc6ccccc6c5 C30278026
C[C@@H](CNC(=O)c1ccc(c(c1)S(=O)(=O)N2CCCCCC2)Cl)[NH+]3CCc4c(ccs4)C3 C31964563
CCc1c(sc2c1c(=O)n(c(n2)N3CC[NH+](CC3)C)CC(=O)Nc4ccc(cc4)Br)C C34748921
CCCCNC(=O)N1CCCN(CC1)C(=O)[C@H](C)[NH+]2CCc3c(ccs3)[C@@H]2c4ccccc4C C34830569
C[C@H]1C[NH+](CCN1C(=O)Nc2ccc(c(c2)Cl)Cl)[C@@H](C)c3nc4cc(ccc4c(=O)n3C)Cl C35034923
Cc1cc(ccc1NC(=O)c2cccc(c2)S(=O)(=O)N3C[C@@H](C[C@@H](C3)C)C)N4CC[NH+](CC4)C C36832479
CC[NH+]1CCN(CC1)c2ccc(c(c2)C)NC(=O)c3c(c4c(s3)nc5n(c4=O)CCCCC5)C C36877572
CCc1cc(c(s1)NC(=O)c2ccco2)[C@@H](c3ccc(cc3)Br)N4CC[NH+](CC4)C C38546464
Cc1ccc(cc1C)N2C[C@@H](CC2=O)C(=O)NC[C@H](c3ccc4c(c3)CCCN4C)[NH+]5CCCCC5 C38671039
c1ccc2=[NH+]C(=O)[C@@H](C=c2c1)C(=O)Nc3ncc(s3)Cc4cc(cc(c4)C(F)(F)F)C(F)(F)F C38778842
c1ccc2c(c1)CCC[C@@H]2NC(=O)[C@@H]3CCC[NH+](C3)Cc4nc(no4)c5cccc(c5)Br C38904751
Cc1ccc(cc1)[C@@H](C)NC(=O)[C@H]2CCC[NH+](C2)Cc3nc(no3)c4cccc(c4)Br C38904771
Cc1ccc(c(c1)C)[C@@H](C)NC(=O)[C@H]2CCC[NH+](C2)Cc3nc(no3)c4cccc(c4)Br C38904786
CSc1cccc(c1)NC(=O)[C@@H]2CCC[NH+](C2)Cc3nc(no3)c4ccc(cc4)Br C38905284
Cn1c2c(c(n1)C(=O)N3CCc4ccccc4C3)C[C@H](CC2)[NH2+]CC5(CCCCC5)N6CCOCC6 C23353733
CC1=N[C@H](N=C1Cc2ccc(cc2)O)SCC(=O)N3CC[NH+](CC3)C45CC6CC(C4)CC(C6)C5 C39448981
C=CCNc1c2ccccc2[nH+]c(n1)N3CCN(CC3)S(=O)(=O)c4ccc(s4)Br C41150826
Cc1nc(cc(n1)[C@H]2C[NH+]3CC[C@@H]2C[C@@H]3CNC(=O)c4ccccc4)c5ccccc5Br C43528129
Cc1ccc2c(c1C)NC(=O)[C@]23[C@@H]4[C@H]([C@@H]5[NH+]3CCC5)C(=O)N(C4=O)c6ccc(cc6)Br C35855383
Cc1c(sc2c1c(=O)nc([nH]2)C[NH+]3CCN(CC3)c4c5c6c(sc5ncn4)C[C@H](CC6)C)C C22260913
c1cc(c(cc1Cl)Cl)C(=O)N2[C@H](CS[C@H]2C3CCCCC3)C(=O)NCC[NH+]4CCCCC4 C00964202
Cc1cc2c(c(c(c(=O)o2)CC(=O)NCC3(CCCCC3)N4CC[NH+](CC4)C)C)c5c1c(co5)C C20759326
C[C@@]12[C@@H]3C(=c4ccccc4=[NH+]3)CCN1C(=O)N(C2=O)c5cccc(c5)C(=O)NCCc6ccc(cc6)F C63362658
CC[C@@H](C)NC(=O)c1ccccc1N2C(=O)[C@@H]3CC4=c5ccccc5=[NH+][C@@H]4[C@@H](N3C2=O)c6ccccc6 C63375222
Cc1ccccc1[C@H]2[C@@H]3C(=c4ccccc4=[NH+]3)C[C@@H]5N2C(=O)N(C5=O)c6ccccc6C(=O)NCC=C C63375390
c1ccc(cc1)n2c(nnc2SCC(=O)Nc3c(cc(cn3)Cl)Cl)C4=c5ccccc5=[NH+]C4 C63778249
COC(=O)[C@@H](CC1=c2ccccc2=[NH+]C1)NC(=O)c3cc(c(s3)Br)Br C63791105
c1ccc2=[NH+]CC(=c2c1)[C@H](CNC(=O)[C@H]3CCCN(C3)C(=O)c4ccc(cc4)Cl)c5cccs5 C63842617
C[C@]12C[C@H](CC(C1)(C)C)N(C2)S(=O)(=O)c3ccc(cc3)C(=O)N/N=C/C4=c5ccccc5=[NH+]C4 C64044574
C[NH+]1CCc2c(sc-3c2CN([C@H](c4n3ccc4)c5ccc(cc5)OC)C(=O)Nc6ccccc6)C1 C35426976
Cc1cc2c(c(oc2c(c1C)S(=O)(=O)NCC[NH+]3CCCCCC3)C(=O)N4CCCCCC4)C C65011035
c1cc2c(cc1Cl)c3cc(ccc3n2C[C@H](C[NH+](C4CCCCC4)C5CCCCC5)O)Cl C02968249
c1ccc2c(c1)c(cc([nH+]2)C(F)(F)F)N3CCN(CC3)C(=O)Nc4cc(cc(c4)Cl)Cl C08648538
C[C@H]1C[C@@H](C[NH+](C1)C[C@@H](Cn2c3ccc(cc3c4c2ccc(c4)Br)Br)O)C C08754268
CC(C)Cc1ccc(cc1)C(=O)[C@@H]2[C@H]([NH+]3C=Cc4ccccc4[C@@H]3[C@@]25c6ccccc6NC5=O)C(=O)C(C)(C)C C08767560
CN(C)c1ccc(cc1)/C=N/NC(=O)C[NH+]2CCn3c4ccc(cc4c5c3[C@@H]2CCC5)C6CCCCC6 C08817381
C[C@@H](CCc1ccccc1)Nc2c3c(c4c5c(c([nH+]c4s3)N6CCCCC6)CCCC5)ncn2 C02325710
CC[NH+]1CCN(CC1)c2ccc(cc2)Nc3c4cc5ccccc5cc4nc(n3)/C=C/c6ccc(cc6)Cl C09070673
CCc1ccc(cc1)C2=N[C@H]([NH2+][C@@H](C2)c3cc(ccc3O)Br)c4cccc(c4)Br C09542120
CCc1cc2c(=O)c(coc2c(c1O)[C@H](c3ccc(cc3)C(C)C)[NH+]4CCCCC4)c5nc(cs5)C C11867321
C[NH+]1CCN(CC1)c2c(nc3ccccc3n2)Nc4c(c(c(o4)c5ccccc5)c6ccccc6)C#N C12560098
CC(C)(C)c1cc(cc(c1O)C(C)(C)C)c2csc([n+]2c3ccc(cc3)Cl)Nc4ccc(cc4)Cl C02676990
CC1CC[NH+](CC1)[C@@H](c2ccc(cc2)SC)c3c(c4ccccc4o3)NC(=O)c5cccs5 C15859424
Cc1ccc(c(c1)C)NC(=O)c2c3c(sc2NC(=O)C[NH+]4CCCC4)C[C@@H](CC3)C(C)(C)C C15946062
Cc1ccc(c(c1)C)NC(=O)c2c3c(sc2NC(=O)C[NH+]4CCC[C@H](C4)C)C[C@H](CC3)C(C)(C)C C15946561
C/C(=N\C1CC([NH2+]C(C1)(C)C)(C)C)/c2c(nn(c2O)c3nc4ccccc4s3)c5ccccc5 C08973217
C[NH+]1CCN(CC1)Cc2cc(cs2)c3cc4c(s3)c(c(cn4)C#N)Nc5ccc(cc5Cl)Cl C22933673
CC(C)(C)c1cc(cc(c1O)C(C)(C)C)CNc2[nH+]cc(n2C)c3ccc(cc3)Br C27117701
CCc1cc2c(=O)c(c(oc2c(c1O)C[NH+]3CCCC[C@H]3CC)CC)c4nc5ccccc5s4 C28120754
CCc1cc2c(=O)c(c(oc2c(c1O)C[NH+]3CCCC[C@@H]3CC)CC)c4nc5ccccc5s4 C28120761
C=C(c1ccc(cc1)n2ccnc2)Nn\3c(cs/c3=[NH+]\c4ccccc4F)c5ccc(cc5)Cl C03245469
Cc1ccc2[nH+]c(c(n2c1)Nc3ccc4c(c3)OCO4)c5cc(c(c(c5)C(C)(C)C)O)C(C)(C)C C35615916
CC(C)(C)c1cc(c(c(c1)Br)O)C[NH+](C)Cc2cc(cc(c2O)Br)C(C)(C)C C01681099
c1cc(ccc1[C@H]2C[C@@H](N3C(=[NH+]2)C=C(N3)C(=O)Nc4ccc(c(c4)Cl)Cl)C(F)(F)F)Cl C03011903
c1ccc(c(c1)OC2=CN=[NH+][C@@H]2c3ccc(cc3O)OCc4ccc(c(c4)Cl)Cl)Br C38676536
c1ccc(cc1)[C@H]([C@H]2C(=O)[NH+]=c3ccccc3=[NH+]2)/C(=C(/c4ccccc4)\[O-])/C(=O)c5ccccc5 C38688928
Cc1ccc2cc3c([nH+]c2c1)N(CC3)c4ccc(cc4)C(=O)Nc5ccccc5Br C39881519
Cc1ccc2=[NH+][C@H]([NH+]=c2c1)/C(=C/c3cc(c(c(c3)Cl)OCc4ccc(cc4)C(=O)[O-])Cl)/C#N C39934871
Cc1cc(c(cc1Nc2c(c(nc[nH+]2)N(C)c3ccccc3)N)Cl)[C@@H](C#N)c4ccc(cc4)Cl C40688693
Cc1cc[nH+]c(c1)N[C@H](c2cccc(c2)Cl)c3c4c(sc3NC(=O)c5ccco5)CCCC4 C43220768
Cc1cc[nH+]c(c1)N[C@@H](c2ccccc2Cl)c3c4c(sc3NC(=O)c5ccco5)CCCC4 C38551063
c1ccc(cc1)c2c([nH]c([nH+]2)[C@H]3CCC=CC3)c4ccc(cc4)c5c(nc([nH]5)[C@@H]6CCC=CC6)c7ccccc7 C44594821
Cc1ccc(cc1)c2[nH+]c(c(c(n2)N3CCN(CC3)C(=O)Nc4c(cccc4C(C)C)C(C)C)C(C)C)C C35890872
Cc1ccc(cc1)N2CCN(C[C@H]2C)C(=O)CCC(=O)Nc3ccc4c(c3)c(cc([nH+]4)N5C[C@@H](C[C@@H](C5)C)C)C C04788297
CC[C@@H](C(=O)N1c2ccccc2Sc3c1cccc3)SC4=[NH+][C@@](NN4c5ccccc5)(C)CC C59564801
CC[C@H](C(=O)N1c2ccccc2Sc3c1cccc3)SC4=[NH+][C@@](NN4c5ccccc5)(C)CC C59564804
CC[C@@H](C(=O)N1c2ccccc2Sc3c1cccc3)SC4=[NH+][C@](NN4c5ccccc5)(C)CC C59564805
Cc1cccc(c1)N2[C@@H](NN=C2C3=c4ccccc4=[NH+]C3)S[C@@H](C)C(=O)c5cc(ccc5C)C C39940152
Cc1cccc(c1)N2[C@@H](NN=C2C3=c4ccccc4=[NH+]C3)S[C@H](C)C(=O)c5cc(ccc5C)C C39940154
Cc1cccc(c1)N2[C@H](NN=C2C3=c4ccccc4=[NH+]C3)S[C@H](C)C(=O)c5cc(ccc5C)C C39940155
C[C@@H]1CC(=C(N1c2ccc(cc2)F)C)C(=O)NC[C@@H](c3ccccc3Cl)C4=c5ccccc5=[NH+]C4 C63234500
CC1=C(C(CCC1)(C)C)C/C=C(\C)/C=N/NC(=O)[C@@H]2C(=c3cc(ccc3=[NH+]2)Cl)c4ccccc4 C63405940
Cc1cc(c(cc1Cl)C(C)C)OCc2cc(ccc2OC)[C@@H]3[C@@H]4C(=c5ccccc5=[NH+]4)CCN3 C63540931
CCOC(=O)C1CCC(CC1)CNC(=O)N2CCC3=c4ccccc4=[NH+][C@H]3[C@@H]2c5ccc(cc5)C C63571657
CCOC(=O)C1CCC(CC1)CNC(=O)N2CCC3=c4ccccc4=[NH+][C@@H]3[C@H]2c5ccc(cc5)C C63571659
CCOC(=O)C1CCC(CC1)CNC(=O)N2CCC3=c4ccccc4=[NH+][C@H]3[C@H]2c5ccc(cc5)C C63571660
CC1=C(C(CCC1)(C)C)/C=C/[C@H](C)/C=N/NC(=O)[C@@H]2C(=c3cc(ccc3=[NH+]2)Cl)c4ccccc4 C63637466
Cc1cc(cc(c1)N[C@@H]2/C(=N/S(=O)(=O)c3cc(ccc3Cl)Cl)/N=c4ccccc4=[NH+]2)C C38971074
CC[C@H](C)c1ccc(cc1)N[C@H]2/C(=N/S(=O)(=O)c3ccc(c(c3)C)C)/N=c4ccccc4=[NH+]2 C63761240
CC[C@@H](C)c1ccc(cc1)N[C@H]2/C(=N/S(=O)(=O)c3cc(ccc3C)C)/N=c4ccccc4=[NH+]2 C38984103
Cc1ccc(cc1)NC(=O)N2Cc3c4c(sc3-n5cccc5[C@H]2c6ccc(cc6)Cl)C[NH+](CC4)C C35427210
C[N+](C)(C)c1cccc(c1)/N=N/c2ccc(c3c2cccc3)/N=N/c4cc(c(cc4N)N)/N=N/c5ccccc5 C03846902
c1cc2cccc3c2c(c1)[C@H]([C@@H]3[NH+]4CCN(CC4)C(=O)c5ccco5)NS(=O)(=O)c6ccc(cc6)Cl C06191666
CCOc1ccc(cc1)n2c(=O)c3c4c(sc3nc2SCC(=O)Nc5ccc(cc5)C)C[NH+](CC4)C C02447894
CCc1ccc2c(c1)[C@]3(C(=O)N2)[C@@]4(c5ccccc5NC4=O)[C@@H]([C@@H]6[NH+]3CCC6)C(=O)c7cccc(c7)[N+](=O)[O-] C09014262
Cc1ccc(c(c1)Br)N2C(=O)[C@@H]3[C@@H]4CCC[NH+]4[C@@]5([C@@H]3C2=O)c6cc(cc(c6NC5=O)C)Cl C09123914
c1ccc2c(c1)CC[NH+](C2)CCCNC(=O)[C@@H]3c4ccccc4C(=O)N([C@@H]3c5cccs5)C6CCCC6 C09433596
Cc1ccc(cc1C)N2C(=O)Nc3ccc(cc3[C@]2(C(=O)NCCC[NH+]4CCC[C@@H](C4)C)O)Br C03619976
CC1(Cc2c(c(sc2C([NH2+]1)(C)C)NC(=O)[C@H]3CCCCN3S(=O)(=O)c4ccc(s4)Cl)C#N)C C10812108
C[C@@H](c1c(cc(cn1)C(F)(F)F)Cl)C(=O)c2cc([nH]c2)C(=O)N3CCN(CC3)c4c(cc(c[nH+]4)C(F)(F)F)Cl C03105485
c1c(c[nH+]c(c1Cl)N2CCC3(CC2)NC(=O)N(N3)c4c(cc(cn4)C(F)(F)F)Cl)C(F)(F)F C03125251
c1ccc2c(c1)cc(n2Cc3cc(on3)c4ccc(s4)Cl)C(=O)NC5CCN(CC5)c6cc[nH+]cc6 C14959701
CCOC(=O)N1CCc2c(sc(c2C(=O)Nc3cccc(c3)Cl)NC(=O)C[NH+]4CCC[C@@H](C4)C)C1 C15946152
CC[C@@H]1CCCC[NH+]1CC(=O)Nc2c(c3c(s2)C[C@H](CC3)C(C)(C)C)C(=O)Nc4ccc(cc4)Cl C15946786
Cc1ccc2c(c1C)NC(=O)[C@@]23[C@@H]([C@@]4(c5ccccc5NC4=O)[C@H]6[NH+]3CCC6)C(=O)c7cccc(c7)[N+](=O)[O-] C16012236
C[C@@H]1CCc2c(sc3c2c(nc(n3)C[NH+]4CCOCC4)N(C)CC(=O)Nc5cc(ccc5OC)Cl)C1 C03383917
CC[C@H](C)N1C(=O)/C(=C/c2c(nc3ccc(cn3c2=O)C)NC4CC([NH2+]C(C4)(C)C)(C)C)/SC1=S C02672067
Cc1cc(ccc1Br)NC(=O)N[C@H](CCC(C)C)c2c3c(sc2n4cccc4)C[NH+](CC3)C C20386614
CC[C@@]1(C[C@@H]2C=C3C4=N[C@H]5C=C(C(=C[C@@H]5C(=C4CN3C(=O)[C@@H]2COC1=O)C[NH+]6CCC(CC6)C)C)Cl)O C26576212
CCOC(=O)c1c2c(sc1/[NH+]=c\3/c(cc4ccc(cc4o3)O)C(=O)Nc5ccc(cc5)OC)CCCC2 C27520363
COc1ccc2c(c1)CCC[C@@H]2NC(=O)[C@H]3CCC[NH+](C3)Cc4nc(no4)c5ccc(cc5Cl)Cl C31055959
COc1ccc2c(c1)CCC[C@H]2NC(=O)[C@H]3CCC[NH+](C3)Cc4nc(no4)c5ccc(cc5Cl)Cl C31055962
c1ccc(c(c1)C(F)(F)F)NC(=O)Nc2ccc([nH+]c2)N3CCCN(CC3)C(=O)c4ccc(cc4)Cl C34681259
Cc1ccc(cc1)NC(=O)CSc2nc(c3c4c(sc3n2)COC(C4)(C)C)N5CC[NH+](CC5)CC=C C34750242
CCN1C2=C([C@H](NC1=O)c3ccccc3C(F)(F)F)C(=O)N(C2)[C@H](CC(C)C)C(=O)N4CCC[NH+](CC4)C C34791501
COc1ccc2c(c1)sc(n2)NC(=O)C3=CC4=[NH+][C@H](C[C@@H](N4N3)C(F)(F)F)c5ccc6c(c5)OCO6 C01326745
c1ccc(c(c1)NC(=O)C2=CC3=[NH+][C@@H](C[C@H](N3N2)C(F)(F)F)c4ccc5c(c4)OCO5)N6CCOCC6 C01326808
c1ccc(c(c1)NC(=O)C2=CC3=[NH+][C@H](C[C@H](N3N2)C(F)(F)F)c4ccc5c(c4)OCO5)N6CCOCC6 C01326812
COc1ccc2c(c1)CCC[C@H]2NC(=O)C3CC[NH+](CC3)Cc4nc(no4)c5ccc(cc5Cl)Cl C38872627
CCc1ccc(cc1)CCNC(=O)[C@H]2CN(CC23CC[NH2+]CC3)C(=O)c4cc(c(c(c4)Cl)OC)Cl C39654571
C[C@@H](CNC(=O)[C@@H]1CN(CC12CC[NH2+]CC2)C(=O)c3ccc(c(c3)Cl)Cl)Oc4ccccc4Cl C39666329
c1ccc(c(c1)c2ccc(o2)C(=O)N3C[C@@H](C4(C3)CC[NH2+]CC4)C(=O)NCCOc5ccccc5Cl)F C39681375
CCc1ccc(cc1)[C@@H](C)NC(=O)[C@@H]2CN(CC23CC[NH2+]CC3)C(=O)c4cccnc4Sc5ccccc5 C39696186
CCc1ccc(cc1)[C@@H](C)NC(=O)[C@H]2CN(CC23CC[NH2+]CC3)C(=O)c4cccnc4Oc5ccc(cc5)C C39696192
CCc1ccc(cc1)[C@H](C)NC(=O)[C@@H]2CN(CC23CC[NH2+]CC3)C(=O)c4cc(c(c(c4)Cl)OC)Cl C39696251
CCc1ccc(cc1)[C@H](C)NC(=O)[C@H]2CN(CC23CC[NH2+]CC3)C(=O)c4cc(c(c(c4)Cl)OC)Cl C39696253
c1ccc(c(c1)[C@@H](CNC(=O)c2c3c(n(n2)[C@H]4CCS(=O)(=O)C4)CCCC3)[NH+]5CCCCCC5)Cl C40988783
Cc1ccc(c(c1)Br)N2C(=O)[C@H]3[C@H]4CCC[NH+]4[C@@]5([C@H]3C2=O)c6cc(cc(c6NC5=O)C)Cl C02241427
CC[C@@H]1CCCC[NH+]1Cc2ccc(o2)CNC(=O)[C@@H]3CCCN(C3)c4c5c(ncn4)n6c(n5)CCCCC6 C09211144
Cc1ccc(c(c1)C[NH+]2CCC(CC2)CNC(=O)[C@@H]3CCCN(C3)c4c5c(ncn4)n6c(n5)CCCCC6)C C09211148
CCC1=NN2C(=[NH2+])/C(=C/c3cn(c4c3cccc4)CCOc5ccc(cc5)C6CCCCC6)/C(=O)N=C2S1 C33148387
Cc1cccc(c1OCCn2cc(c3c2cccc3)/C=C\4/C(=[NH2+])N5C(=NC4=O)SC(=N5)C6CCCCC6)C C13942734
c1ccc(c(c1)Cn2cc(c3c2cccc3)/C=C\4/C(=[NH2+])N5C(=NC4=O)SC(=N5)c6ccccc6Cl)F C19798495
CCOc1ccccc1Oc2c(oc3c(c2=O)ccc(c3C[NH+]4C[C@H]5C[C@@H](C4)c6cccc(=O)n6C5)O)C C41584821
Cc1ccc(cc1)n2c3c(cc(c2=O)C(=O)N[C@@H](CC4=c5ccccc5=[NH+]C4)C(=O)OC)C(=O)CC(C3)(C)C C63273811
c1ccc(cc1)[C@H]2[C@@H]3C(=c4ccccc4=[NH+]3)C[C@@H]5N2C(=O)N(C5=O)c6ccccc6C(=O)NCc7ccco7 C63375302
Cc1ccccc1[C@H]2[C@H]3C(=c4ccccc4=[NH+]3)C[C@@H]5N2C(=O)N(C5=O)c6ccccc6C(=O)NCCCOC C63375511
Cc1ccc(cc1)[C@H]2[C@@H]3C(=c4ccccc4=[NH+]3)C[C@@H]5N2C(=O)N(C5=O)c6ccccc6C(=O)NCCCOC C63375613
CC(C)CCNC(=O)c1ccccc1N2C(=O)[C@@H]3CC4=c5ccccc5=[NH+][C@H]4[C@@H](N3C2=O)c6ccc(cc6)F C63375838
COc1ccc(cc1)C2=N[C@@H]3C(=CNN3C(=C2)C(F)(F)F)C(=O)NCCC4=c5cc(ccc5=[NH+]C4)Cl C63546966
c1ccc2c(c1)cc3ccccc3c2/C=N/NC(=O)[C@H](CC4=c5ccccc5=[NH+]C4)NC(=O)c6cccs6 C64343328
c1ccc2c(c1)nc(s2)c3cc4ccc(c(c4oc3=O)C[NH+]5C[C@H]6C[C@@H](C5)c7cccc(=O)n7C6)O C04482555
Cc1ccc2c(c1)[C@@]3([C@H]4[C@@H]([C@H]5[NH+]3CCC5)C(=O)N(C4=O)c6ccc(c(c6)C(F)(F)F)Cl)C(=O)N2 C09159905
Cc1c2c(nc(nc2sc1C(=O)Nc3cc(ccc3OC)Cl)C)N4CCN(CC4)c5cccc[nH+]5 C02911843
CC[NH+]1CCC[C@@H]1CNC(=O)[C@@]2(c3cc(ccc3NC(=O)N2c4ccc(c(c4)C)C)Br)O C09836190
c1cc(c(cc1n2c(nn(c2=S)C[NH+]3CCC[C@@H](C3)O)c4ccc(cc4Cl)Cl)Cl)F C03277879
Cc1ccc(c(c1)N2CC[NH+](CC2)[C@@H](c3cc4c(cc(cc4[nH]c3=O)C)C)c5nnnn5C(C)(C)C)C C06195622
c1ccc2c(c1)CC[NH2+][C@@H]2C3=C([C@H]([C@H](CC3=O)c4ccccc4Oc5cccc(c5)Cl)n6cncn6)O C08855421
C[NH+]1CCc2c(sc3c2C(=O)N[C@H](N3)c4ccc(cc4)OC(=O)c5ccc(cc5Cl)Cl)C1 C02343108
Cc1ccc(c(c1)Br)N2C(=O)[C@H]3[C@H]4CCC[NH+]4[C@@]5([C@@H]3C2=O)c6ccc(c(c6NC5=O)C)C C09013942
c1ccc(cc1)S(=O)(=O)OCC/[NH+]=c/2\cc-3oc4ccccc4nc3c5c2c(c6ccccc6c5O)O C22079540
Cc1ccc(cc1C)n2c(nnc2SCc3cc(oc-4cc(=[NH+]C(=O)C)ccc34)O)c5ccncc5 C24841532
Cc1ccc(c(c1)Br)N2C(=O)[C@@H]3[C@@H]4CCC[NH+]4[C@]5([C@@H]3C2=O)c6ccc(c(c6NC5=O)C)C C16000364
Cc1c(sc2c1c(=O)n(c(n2)C[NH+]3CCC(CC3)C)CC(=O)Nc4ccc(cc4Cl)Cl)C C32747313
Cc1ccc(cc1)NC(=O)N2CCc3c(c(nc(n3)N4CC[NH+](CC4)C)Oc5ccc(c(c5)F)F)C2 C34757172
CCCC(=O)N1CC[C@]23[C@H]1[NH+]4CC[C@@]25c6c(cccc6N([C@@H]5Nc7c3cccc7)C)[C@@H]4[C@@H]8C(O8)(C)C C35465636
Cc1[nH+]c2c(c(n1)N3CCCCC3)CN(CC2)C(=O)Nc4cc(cc(c4)C(F)(F)F)C(F)(F)F C35829322
Cc1ccc(cc1)Oc2c3c(nc(n2)N4CC[NH+](CC4)C)CCN(C3)C(=O)Nc5ccc(cc5)C(C)C C35920206
c1cc[nH+]c(c1)N2CCN(CC2)c3nc(c4c(n(nc4n3)c5cc(ccc5F)F)N)c6cccc(c6)F C37376865
Cc1ccc(cc1C)S(=O)(=O)[C@H]2c3c(nc4ccccc4n3)N([C@H]2N)/N=C/C5=c6ccccc6=[NH+]C5 C38598545
c1ccc2c(c1)ccc3c2cc(c(=O)o3)C(=O)NCC[NH+]4CCN(CC4)c5nc6ccccc6s5 C38798977
Cc1cccc2c1nc(s2)N3CC[NH+](CC3)CCNC(=O)c4cc5c6ccccc6ccc5oc4=O C38778234
CC(C)[NH+]1CCC2(CC1)CC(=O)c3cc(ccc3O2)c4ccc(cc4)C(=O)NN5C[C@H]6CCC[C@@H]6C5 C39226193
CC(C)[NH+]1CCC2(CC1)CC(=O)c3cc(ccc3O2)c4cccc(c4)C(=O)NN5C[C@H]6CCC[C@H]6C5 C39226326
c1cc2=[NH+][C@@H]\3C(=c2cc1Cl)CCC/C3=N\N=C\4/c5cc(cc(c5NC4=O)[N+](=O)[O-])Br C39276894
c1cc2=[NH+][C@H]\3C(=c2cc1Cl)CCC/C3=N\N=C/4\c5cc(cc(c5NC4=O)[N+](=O)[O-])Br C39276897
c1ccc(c(c1)C2=C[C@H]3C[NH+]4[C@@H](C[C@@H]3C=C2Br)CO[P@@](=O)(N4)c5ccccc5O)O C39467420
C[C@H](c1ccc(cc1)Br)NC(=O)[C@H]2CN(CC23CC[NH2+]CC3)C(=O)C4(CCCCC4)C C39656960
Cc1ccc(cc1C)CNC(=O)[C@@H]2CN(CC23CC[NH2+]CC3)C(=O)c4ccc(o4)c5ccccc5F C39673186
CCc1ccc(cc1)[C@H](C)NC(=O)[C@@H]2CN(CC23CC[NH2+]CC3)C(=O)c4ccc(c(c4)Cl)Cl C39695883
CCc1ccc(cc1)[C@@H](C)NC(=O)[C@H]2CN(CC23CC[NH2+]CC3)C(=O)c4cc(cc(c4)Cl)Cl C39695992
CN1CCc2c(c(c3c(c(sc3[nH+]2)C(=O)Nc4ccccc4F)N)c5ccc(c(c5)OC)OC)C1 C40570147
Cc1cc(c(cc1Cl)OC)N2C(=O)[C@H]3[C@H]4CCC[NH+]4[C@@]5([C@H]3C2=O)c6ccc(c(c6NC5=O)C)Cl C02447638
Cc1ccc(cc1)C(=O)[C@@H]2[C@H]3CCC[NH+]3[C@]4([C@]25c6ccccc6NC5=O)c7ccc(c(c7NC4=O)C)Cl C43746427
CN(C)c1ccc(cc1)C(=O)N/N=C\2/c3cc(ccc3N(C2=O)C[NH+]4CCCCCC4)Br C06287071
Cc1c2cc3c(cc2oc(=O)c1CC(=O)NCC4(CCCCC4)N5CC[NH+](CC5)C)OC(CC3)(C)C C20759814
CC[NH+]1CCc2c(sc3c2C(=N[C@H](N3)c4cc(cc(c4OC)Br)Br)O)C1 C15947404
c1cc2c(cc1C[NH+]3CCN(CC3)Cc4c(ccc5c4onc5c6cc(c(c(c6)F)F)F)O)OCO2 C41585047
CC1CCC(CC1)NC(=O)c2ccc(cc2)N3C(=O)[C@@]4([C@H]5C(=c6cc(ccc6=[NH+]5)OC)CCN4C3=O)C C63362293
C[C@@]12[C@@H]3C(=c4ccccc4=[NH+]3)CCN1C(=O)N(C2=O)c5ccccc5C(=O)NCCc6ccccc6F C63362545
Cc1ccc(cc1)[C@H]2[C@H]3C(=c4ccccc4=[NH+]3)C[C@@H]5N2C(=O)N(C5=O)c6ccc(cc6)C(=O)NCC=C C63375380
C=CCNC(=O)c1ccccc1N2C(=O)[C@@H]3CC4=c5ccccc5=[NH+][C@H]4[C@@H](N3C2=O)c6ccc(cc6)F C63376067
C=CCNC(=O)c1ccccc1N2C(=O)[C@@H]3CC4=c5ccccc5=[NH+][C@H]4[C@H](N3C2=O)c6ccc(cc6)F C63376069
Cc1ccc(cc1)N2C(=O)[C@@H]3[C@H](N[C@@]4([C@@H]3C2=O)c5cccc(c5NC4=O)C)CC6=c7ccccc7=[NH+]C6 C63479907
Cc1ccc(cc1C)N2C(=O)[C@@H]3[C@H](N[C@@]4([C@@H]3C2=O)c5ccccc5NC4=O)CC6=c7ccccc7=[NH+]C6 C63480061
Cc1ccc(cc1C)N2C(=O)[C@@H]3[C@H](N[C@]4([C@@H]3C2=O)c5ccccc5NC4=O)CC6=c7ccccc7=[NH+]C6 C63480063
Cc1cccc(c1)N2C(=O)[C@@H]3[C@H](N[C@@]4([C@@H]3C2=O)c5cc(ccc5NC4=O)C)CC6=c7ccccc7=[NH+]C6 C63480082
COc1ccc2c(c1)CC/C(=C\Nc3ccc(cc3)S(=O)(=O)/N=C/4\C[NH+]=c5ccccc5=N4)/C2=O C38931397
COc1ccc(cc1)N2CCN(CC2)C(=O)[C@@H]3C(=c4ccccc4=[NH+]3)NC(=O)c5ccc(cc5)Cl C63752682
Cc1ccc2=[NH+][C@@H](C(=c2c1)NC(=O)c3ccc(cc3)F)C(=O)N4CCN(CC4)c5ccc(cc5)C(=O)C C63752811
Cc1ccc(c(c1)C)N2C(=O)c3ccccc3/C(=C/Nc4ccccc4[C@H]5C(=O)NC(=S)N=[NH+]5)/C2=O C40051555
c1ccc(cc1)CCC(=O)N[C@@H](c2ccc3cccnc3c2O)c4cccs4 C00801028
Cc1ccc(cc1)NCC(=O)N/N=C\C(=C\c2ccccc2)\Br C04739494
[H]/N=C\1/NC(=O)/C(=C\c2cc(c(c(c2)Cl)OCc3ccccc3F)Cl)/S1 C04834932
C=CCNC(=O)/C(=C\c1ccccc1)/NC(=O)c2ccc(cc2)Br C04836862
c1ccc(cc1)C(=O)CSc2c(c(c(s2)C(=O)c3ccccc3)N)C#N C04871445
COc1ccc(cc1)N[C@H](C(Cl)(Cl)Cl)NC(=O)c2cccs2 C00824904
c1cc(ccc1F)SCCC(=O)NNc2nc3c(cc(cc3s2)F)F C05271798
Cc1ccc(cc1)/C=C/C(=O)NNC(=O)c2ccccc2I C06501815
c1cc(c(cc1Cl)SCC(=O)NNC(=O)C[C@@H]2C[C@H]3CC[C@@H]2C3)Cl C08293452
C[C@H]1CCc2c(cc(s2)C(=O)NCC(=O)Nc3ccccc3Br)C1 C08303458
c1ccc(cc1)[C@H](c2ccc3cccnc3c2O)Nc4cccc5c4nccc5 C08617650
C[C@@H](c1[nH]c2ccccc2n1)NC(=O)[C@@H](c3ccccc3)Sc4ccccc4 C06664301
c1ccc2c(c1)[nH]c(n2)SCC(=O)Nc3ccccc3I C13117955
c1cc(cc(c1)Cl)[C@H]2[C@H]3CC=C[C@@H]3c4cc(ccc4N2)C(=O)NC[C@@H]5CCCO5 C14460691
Cc1ccccc1[C@@H]2[C@@H]3CC=C[C@@H]3c4cc(ccc4N2)C(=O)NC[C@@H]5CCCO5 C14479066
Cc1ccccc1[C@H]2[C@@H]3CC=C[C@@H]3c4cc(ccc4N2)C(=O)NC[C@@H]5CCCO5 C14479067
C[C@H](CCC(=O)OC)[C@@H]1CC[C@H]2[C@]1(CC[C@@H]3[C@H]2[C@H](C[C@H]4[C@]3(CC[C@@H](C4)O)C)O)C C15049462
c1cc(c(cc1CC(=O)NCC(=O)Nc2ccc(c(c2F)F)F)Cl)Cl C16003162
C[C@@H](c1[nH]c2ccccc2n1)NC(=O)[C@H](c3ccccc3)Sc4ccccc4 C06664303
c1cc(c(c(c1)Cl)SCC(=O)NC(=O)NCCc2cccs2)Cl C17143437
CCNC(=O)c1ccc2c(c1)[C@H]3C=CC[C@@H]3[C@H](N2)c4ccc(cc4)N(CC)CC C20697642
Cc1ccc(cc1C)[C@@H](c2ccncc2)NC(=O)CC34C[C@H]5C[C@@H](C3)CC(C5)(C4)O C19213510
c1cc(ccc1N[C@H](CO)c2cc3c(c(c2)Cl)OCO3)Br C38118112
c1csc(c1)/C=C/C(=O)N[C@H]2[C@@H](CCCC2)NC(=O)/C=C/c3sccc3 C01100720
CCc1ccccc1NC(=O)CSC2=c3cc(sc3=N[C@@H]([NH+]2CC)C)C C38805763
C[C@H](c1ccccc1F)NC(=O)[C@H](C(C)C)NC(=O)c2ccc(cc2)Cl C21916909
C[C@H](c1ccccc1F)NC(=O)[C@@H](C(C)C)NC(=O)c2ccc(cc2)Cl C39218298
c1cc(cc(c1)NC(=O)/C=C/c2sccc2)NC(=O)/C=C/c3sccc3 C00673495
CCc1c(c(c(n1CCc2cccs2)C)C(=O)N)c3ccc4ccccc4n3 C33920440
C[C@H](c1cccc(c1)Cl)NC(=O)C(=O)Nc2ccc(c(c2)Cl)Cl C48778470
CC#CCn1cc2c3c1cccc3[C@@H](N[C@@H](C2)C(=O)NC4CCCC4)CC(C)C C49171706
CNC(=O)c1c2c(sc1NC(=O)CCSc3ccccc3)CCCCC2 C05055848
Cc1cc(ccc1Br)NC(=O)C(=O)N[C@@H](c2cccs2)C(C)C C49300027
c1cc(c(c(c1)Br)OCC(=O)c2ccc(cc2O)O)Br C49373549
Cc1cc(ccc1N[C@@H](C)C(=O)NCc2cccs2)N3CCSCC3 C51186374
Cc1cc(ccc1NC(=O)NCc2ccc(cc2)SC)N3CCSCC3 C51649015
COc1ccc(cc1)[C@@H](CNC(=O)C2(CCCC2)c3ccc(cc3)Cl)O C54003479
c1cc(ccc1CCNC(=O)Cc2csc(n2)c3ccc(s3)Cl)O C57433076
Cc1ccc(c(c1)Br)NC(=O)[C@@H](C(C)C)NC(=O)c2cccs2 C18117016
CCC(C)(C)NC(=O)CNC1(CCOCC1)c2cccc(c2)Br C55055630
c1ccc(cc1)c2cc(sc2C(F)(F)F)C(=O)O/N=C(/c3ccccc3)\N C04389984
C[C@@H](CCC(=O)OC)[C@H]1CC[C@@H]2[C@@]1(CC[C@H]3[C@H]2[C@@H](C[C@@H]4[C@@]3(CC[C@@H](C4)O)C)O)C C64220358
C[C@H](CCC(=O)OC)[C@H]1CC[C@@H]2[C@@]1(CC[C@H]3[C@H]2[C@@H](C[C@@H]4[C@@]3(CC[C@@H](C4)O)C)O)C C64220359
C[C@H]([C@@H](c1ccccc1)N2CCOCC2)/[NH+]=C(/Nc3ccccc3Cl)\[S-] C25326841
C1CCc2c(nc(s2)CCCNC(=O)N[C@@H]3CCC[C@H](C3)C(F)(F)F)C1 C66141175
CC(C)NC(=O)c1ccc(c(c1)NC(=O)CCc2cc(ccc2F)F)Cl C66329251
Cc1ccsc1C(=O)NNC(=O)C(C)(C)c2cccc(c2)Br C66556561
C[C@H](CC#N)Sc1ccccc1NC(=O)N[C@@H]2CCC[C@@H](C2)C(F)(F)F C66954022
C[C@H](CC#N)Sc1ccccc1NC(=O)N[C@@H]2CCCC[C@@H]2C(F)(F)F C66954440
CCc1nc(cs1)CCNC(=O)Nc2cc(ccc2Cl)Br C67290407
C[NH+]1CCc2c(sc3c2c(=O)n(c(n3)SCc4ccc(c(c4)Cl)Cl)c5ccccc5)C1 C02954975
C[C@H](c1nnc(n1c2ccc(cc2)Cl)SCc3cc(=O)oc4c3c5ccccc5cc4)[NH+](C)C C03376286
CCc1cccc2c1nc(s2)N(CCC[NH+]3CCOCC3)C(=O)c4ccc(cc4)Br C09400091
CCc1ccc2c(c1)sc(n2)N(CCC[NH+]3CCOCC3)C(=O)c4ccc(cc4)Br C09400568
c1cc2c(cc1Br)sc(n2)N(CCC[NH+]3CCOCC3)C(=O)c4ccc(s4)Cl C09400993
Cc1ccc(c2c1nc(s2)N(CCC[NH+]3CCOCC3)C(=O)c4ccc(cc4)Br)C C09401259
CC[NH+](CC)CCN(c1nc2c(ccc(c2s1)Cl)OC)C(=O)c3ccc(cc3)Br C09452638
Cc1cc(c(c(c1)C)N(c2nc(cs2)C[NH+]3CCC[C@@H](C3)c4nc5ccccc5s4)C(=O)C)C C09501953
Cc1c(ccc2c1nc(s2)N(CC[NH+]3CCOCC3)C(=O)c4ccc(cc4)Br)Cl C10127667
c1ccc(cc1)Cn2c(nnc2SCc3cc(=O)oc4c3c5ccccc5cc4)C[NH+]6CCCCC6 C10288171
Cc1cc(c(c(c1)C)CC(=O)N(CCC[NH+]2CCOCC2)c3nc4c(c(ccc4s3)Cl)C)C C10699973
CC1([C@H]2CC=C([C@@H]1C2)C[NH+]3C[C@@H](C[C@H]3C(=O)N(C)Cc4cc5ccccc5s4)Sc6ncccn6)C C11997258
c1ccc2c(c1)nc(s2)c3cc4c(c(c3)O[C@@H]5CCOC5)OCC[NH+](C4)Cc6ccc(c(c6)F)F C12167958
Cc1ccc(cc1)c2nn(c(=S)n2c3ccc(cc3)C)C[NH+]4CCC[C@H]4c5ccc6c(c5)OCCO6 C13070072
C[NH+](Cc1ccc(c(c1)Cl)Cl)Cn2c(=S)n(c(n2)c3ccc(cc3)Cl)C[C@@H]4CCCO4 C13071934
c1c(cc(cc1C(F)(F)F)Oc2c3c4c(sc3nc(n2)C[NH+]5CCCCC5)CCC4)C(F)(F)F C02644187
CC[NH+]1CCN(CC1)c2cc(nc(n2)SCc3ccc(cc3)C(=O)N4C[C@]5(C[C@@H]4CC(C5)(C)C)C)Cl C16570449
C[NH+](C)CCOc1ccccc1/C=N\N2CCN(CC2)[C@@H]3Cc4ccccc4Sc5c3cc(cc5)Cl C19802154
Cc1ccc2c(cc(=O)oc2c1)CSc3nc4c(c5c(s4)CCCC5)c(=O)n3CCC[NH+](C)C C21182355
Cc1cc2c(cc1C(C)C)c(cc(=O)o2)CSc3nnc(n3Cc4ccccc4)C[NH+]5CCCC5 C22859950
Cc1ccc(c(c1)C)c2ccc(n2c3ccc(cc3)CC#N)CCC(=O)N4CCC(CC4)[NH+]5CCCC5 C23448960
c1cc(cc(c1)N2CCN(CC2)c3c4c5c(sc4nc(n3)C[NH+]6CCCCC6)CCC5)C(F)(F)F C03299303
CCSc1nc(c2c3c(sc2n1)COC(C3)(C)C)N4CC[NH+](CC4)Cc5ccc(cc5)Cl C34749939
Cc1ccc(c(c1)CSc2nc(c3c4c(sc3n2)CCC4)N5CC[NH+](CC5)CC(=O)N6CCCC6)C C34757606
c1ccc(cc1)CCC[NH+]2CCN(CC2)c3c4c5c(sc4nc(n3)SCC(=O)N6CCCC6)CCC5 C34757828
CCc1c(sc2c1c(nc(n2)SCc3ccc(cc3)Br)N4CC[NH+](CC4)CC)C C34761837
CCc1c(sc2c1c(nc(n2)SCc3cc(ccc3C)C)N4CC[NH+](CC4)CC(=O)N(C)C)C C34762040
CC[C@@H](c1ccccc1)C(=O)N2CCCN(CC2)C(=O)[C@@H](C)[NH+]3CCc4c(ccs4)[C@@H]3c5ccccc5C C34830414
Cc1ccc(cc1)n2c(=O)c3ccccc3nc2[C@H](C)[NH+]4CCN([C@@H](C4)C)C(=O)c5ccc6ccccc6c5 C35063923
Cc1ccsc1C[NH+]2CCN(C[C@@H]2C)c3nc4cc(ccc4c5n3c(nn5)c6cccs6)Cl C35890516
Cc1ccsc1C[NH+]2CCN(C[C@@H]2C)c3nc4cc(ccc4c5n3c(nn5)C6CCCCC6)Cl C35890543
CC[C@@H](c1ccccc1)C(=O)N2CCN(C[C@H]2C)C(=O)CC[NH+]3CCc4c(ccs4)[C@@H]3c5ccccc5 C35938594
CC[NH+](CC)CCN(c1nc2ccc(cc2s1)Br)C(=O)c3cc(sc3Cl)Cl C36637871
c1cc(c(c(c1)F)C[NH+]2CCC(CC2)N(c3ccc4c(c3)OCO4)S(=O)(=O)c5ccc(cc5)Cl)F C37587795
C[C@@H]1CCC[NH+]1CCc2ccc3c(c2)ccc(n3)c4csc(n4)c5ccc(nc5)OCC(F)(F)F C38211846
CC[NH+](CC)CCCN1[C@H](c2c(=O)c3ccc4ccccc4c3oc2C1=O)c5ccc(cc5)C(C)(C)C C38713562
C[NH+](C)CCCN(c1nc2ccc(cc2s1)Br)C(=O)c3cc(sc3Cl)Cl C36643340
COc1ccc(c2c1nc(s2)N(CCCn3cc[nH+]c3)C(=O)c4ccc(cc4Cl)Cl)Cl C38848453
CCOc1ccc2=[NH+]C(=O)[C@@H](C=c2c1)CN(Cc3cccs3)S(=O)(=O)c4c(cc(cc4C)C)C C39324920
c1ccc(cc1)Cc2ccc(cc2)C(=O)N(CCCn3cc[nH+]c3)c4nc5c(s4)cccc5Cl C39708192
CC[NH+](CC)CCN(c1nc2ccc(cc2s1)SC)C(=O)c3c(c4ccccc4s3)Cl C39714712
CCC(=O)N1[C@H](CC(=N1)[C@@H]2C(=c3cc(ccc3=[NH+]C2=O)Cl)c4ccccc4)c5ccccc5Cl C40148081
CCC(=O)N1[C@H](CC(=N1)[C@H]2C(=c3cc(ccc3=[NH+]C2=O)Cl)c4ccccc4)c5ccccc5Cl C40148083
C[NH+](C)CCN(c1nc2ccc(cc2s1)SC)C(=O)c3cc(cc(c3)C(F)(F)F)C(F)(F)F C38846141
c1ccc(cc1)c2cc3cccnc3nc2c4ccc(cc4)C[NH+]5CCC(CC5)C6=NN=C(C6)c7ccncc7 C52637362
CC(C)CCN1CC(=O)N2C[C@@H](C3=c4ccccc4=[NH+][C@@H]3[C@]2(C1=O)C)c5ccc(cc5)Br C63372137
CC(C)CCN1CC(=O)N2C[C@H](C3=c4ccccc4=[NH+][C@@H]3[C@]2(C1=O)C)c5ccc(cc5)Br C63372139
CCc1ccc(cc1)[C@@H]2CN3C(=O)CN(C(=O)[C@@]3([C@@H]4C2=c5ccccc5=[NH+]4)C)CCc6ccc(cc6)F C63373883
CCc1ccc(cc1)[C@H]2CN3C(=O)CN(C(=O)[C@@]3([C@@H]4C2=c5ccccc5=[NH+]4)C)CCc6ccc(cc6)F C63373885
CCOc1cccc(c1OCC)CC(=O)N2CCC3=c4ccccc4=[NH+][C@H]3[C@H]2c5ccc(cc5)Cl C63697896
Cc1cc(c(c(c1)C)N2CC[NH+](CC2)C[C@H](COc3ccc4ccccc4c3)O)C C02709660
Cc1ccc(cc1Cl)NC(=S)N(CC[NH+]2CCCCCC2)Cc3ccco3 C03662331
Cc1ccc(cc1)C(=O)NC[C@H](c2ccc(cc2)N(C)C)[NH+]3CCc4ccccc4C3 C05098796
Cc1cc2c(n1c3ccc(cc3)C(=O)NCCC[NH+]4C[C@@H](C[C@@H](C4)C)C)CCCC2 C06877898
c1cc(c(c(c1)Cl)Cl)NC(=O)C[NH+](Cc2ccco2)Cc3cccs3 C07580487
Cc1ccc(cc1)NC(=O)[C@H](c2ccccc2)[NH+](C)Cc3nc4ccccc4s3 C07689404
c1cc(c(cc1Cl)Cl)OCC(=O)NC[C@H](c2ccsc2)[NH+]3CCCCCC3 C08863176
C[C@H]1C[C@H]1c2ccc(o2)C[NH+](C)CC(=O)N[C@@H](c3ccccc3)c4cccs4 C11503028
c1ccc(cc1)CCC(=O)NC[C@@H]2CCC[NH+](C2)Cc3ccc(cc3)c4ccco4 C11874868
c1ccc(cc1)CC[C@H](c2ccc3c(c2)C[NH+](CCO3)Cc4cccc5c4cccn5)O C11968681
c1ccc(c(c1)NC(=O)CC[C@H]2CCC[NH+](C2)Cc3ccc4cc(ccc4n3)Cl)F C12304626
Cc1ccc(c(c1)n2cc(c(n2)c3ccccc3)C[NH2+][C@@H](C)c4csc(n4)C)C C14980898
COCCN(Cc1cc2ccccc2[nH]1)C[C@H]3CCC[NH+](C3)C4Cc5ccccc5C4 C14981352
c1ccc(cc1)CCC[NH+]2CCN(C[C@H]2CCO)CC3=Cc4cc(ccc4OC3)Cl C20781162
Cc1cc(ccc1Br)c2ccc(o2)C[NH2+]CCc3ccc(c(c3)OC)OC C20875774
COc1ccccc1[C@H](CNC(=O)c2c(c3ccccc3s2)Cl)[NH+]4CCCC4 C22679932
Cc1ccccc1OC[C@H](CN2CC[NH+](CC2)C(c3ccccc3)c4ccccc4)O C23473185
CC(C)c1ccc(cc1)OCC(=O)NC[C@@H](c2ccccc2Cl)[NH+]3CCCC3 C27581496
Cc1ccc(cc1)[C@H](CNC(=O)COc2ccccc2Cl)[NH+]3CCCCCC3 C27584472
c1ccc2c(c1)cccc2Cc3nc4ccccc4n3C[C@H](C[NH+]5CCCCC5)O C27696639
c1cc(ccc1CC(=O)Nc2ccc(cc2)OCC[NH+]3CCCCC3)Br C27918669
CCOc1ccc(cc1)C(=O)NC[C@H](c2ccc(cc2)C(C)(C)C)[NH+]3CCCC3 C28288663
C=CCOc1cccc(c1)NC(=O)C2CC[NH+](CC2)Cc3ccc(cc3Cl)Cl C30940728
CC(C)C[NH2+]CC(=O)N1CCc2c(ccs2)[C@H]1COc3ccc(cc3)C(C)C C36094598
Cc1cc(ccc1Cl)OC[C@H]2c3ccsc3CCN2C(=O)C[NH2+]C(C)(C)C C36094712
CC[NH2+][C@@H](Cc1ccc(cc1)[N+](=O)[O-])c2ccccc2I C38133833
CCCC[NH+](CCCC)/C=C/1\NC(=O)[C@H]2C(=N1)c3ccccc3CC24CCCC4 C39700742
Cc1ccc(cc1)OC[C@H](C)NC(=O)[C@H]2CCC[NH+](C2)Cc3cccc4c3cccc4 C44853041
Cc1cc(c(c(c1)OCC(=O)NCc2ccc(cc2)C[NH+]3CCC(CC3)C)C)C C44876638
CC[C@@H](C(=O)NCc1ccc(cc1)C[NH+]2CCC(CC2)C)Oc3ccc(cc3)C C44877082
CCOc1ccc(cc1)[C@H](C)NC(=O)[C@@H]2CCC[NH+](C2)Cc3cccc4c3cccc4 C44933954
c1cc(cnc1)CN(Cc2ccc(c(c2)Cl)O)C[C@H]3CCC[NH+](C3)C4CCCCC4 C15075215
CC(C)c1ccc(cc1)[C@@H](c2cccs2)NCc3cc(=O)n4ccsc4[nH+]3 C15362339
C[C@H]1C[C@@H]1c2ccc(o2)C[NH+](CC(=O)Nc3cc(ccc3Cl)Cl)C4CC4 C30150944
CC[NH+]1CCN(CC1)CCCNC(=O)c2ccc(s2)c3cc(cc(c3)Cl)Cl C59922950
C[C@H](C(=O)NC1CC[NH+](CC1)CC2CCCCC2)Oc3ccc(cc3)Br C60167539
c1ccc(cc1)OCCC(=O)NC[C@H](c2ccccc2Cl)C3=c4ccccc4=[NH+]C3 C63234707
c1ccc(cc1)CS(=O)(=O)NC[C@@H](c2ccccc2)C3=c4ccccc4=[NH+]C3 C63399688
Cc1ccc(cc1)CNC(=O)[C@H]2C(=c3ccc(cc3=[NH+]2)OC)Sc4ccc(cc4)C C63531173
C[C@@H]1C(=c2ccccc2=[NH+]1)SCCNC(=O)C(C)(C)Oc3ccc(cc3)Cl C63654824
Cc1ccc(c(c1)NC(=S)N(CCC2=c3ccccc3=[NH+][C@@H]2C)Cc4cccnc4)C C63654980
Cc1ccc(c(c1)C)NC(=S)N(CCC2=c3ccccc3=[NH+][C@H]2C)Cc4cccnc4 C63654983
Cc1ccc2=[NH+][C@@H](C(=c2c1)CCN(Cc3cccnc3)C(=S)NC4CCCCC4)C C63655082
C[C@@H]1C(=c2cc(ccc2=[NH+]1)Cl)CCN(Cc3ccco3)C(=S)Nc4ccccc4 C63658898
Cc1ccc(c(c1)C)NC(=S)N(CCC2=c3ccccc3=[NH+][C@H]2C)Cc4ccccn4 C63658991
Cc1ccc(c(c1)NC(=S)N(CCC2=c3ccccc3=[NH+][C@H]2C)Cc4ccco4)C C63659055
COc1ccc(cc1)C(=O)NCCSC2=c3ccccc3=[NH+][C@@H]2c4ccc(cc4)F C63755475
c1ccc(cc1)[C@@H]2C(=c3ccccc3=[NH+]2)[C@@H](CNC(=O)[C@@H]4CCCO4)c5ccccc5 C64215459
c1ccc(cc1)[C@@H]2C(=c3ccccc3=[NH+]2)[C@H](CNC(=O)[C@@H]4CCCO4)c5ccccc5 C64215462
C[C@@H]1CCCC[NH+]1CCCNC(=O)Cn2c3ccc(cc3cc2c4cccs4)Cl C64657755
CN(C)c1ccc(cc1)[C@H](CNC(=O)c2ccc(cc2)Br)[NH+]3CCCC3 C05098026
COc1ccc(cc1)[C@@H](CNC(=O)c2ccc(cc2)Br)[NH+]3CCCCC3 C05512451
c1ccc(c(c1)CS(=O)(=O)NC[C@H](c2ccsc2)[NH+]3CCCCCC3)Cl C08901803
CSc1ccc2cc(c(nc2c1)c3cccs3)C[NH2+]C[C@H]4COc5ccccc5O4 C11912848
c1ccc(cc1)c2nc(cs2)CC(=O)N[C@H]3CCC[NH+](C3)Cc4ccccc4F C12583653
c1ccc(c(c1)C#N)Sc2ccccc2C(=O)NC[C@H](c3cccs3)[NH+]4CCCC4 C13040895
c1cc(c(cc1Br)Br)c2ccc(o2)C[NH2+]CCCn3ccnc3 C13730772
Cc1ccccc1OCC[NH+](C)CCC(=O)Nc2ccc(cc2F)Br C14079514
C=CC[NH2+][C@@H]1CCc2c(sc3c2c(=O)n(cn3)CCc4ccccc4Cl)C1 C14996282
c1ccc(cc1)CC(=O)N[C@H](C(Cl)(Cl)Cl)OC[C@H]2CCC[NH+]3[C@H]2CCCC3 C16041253
c1ccc(cc1)C2=C(OCCS2)C(=O)NC[C@@H](c3ccccc3Cl)[NH+]4CCCC4 C20744674
C[C@H](C(=O)NC(C)(C)C)[NH+]1CCN(CC1)C(c2ccc(cc2)F)c3ccc(cc3)F C21672578
COCc1c2c(cccc2sc1C(=O)NCc3ccc(cc3)C[NH+]4CCCCC4)F C21961749
CC[NH+]1CCN(CC1)c2ccc(c(c2)C)NC(=O)CSc3ccc(c(c3)F)F C23793397
c1cc(sc1)C[NH+](Cn2c(=S)[nH]c(n2)c3ccc(cc3)Br)C4CC4 C26637315
C[C@H](c1cccc2c1cccc2)NC(=O)[C@@H](C)[NH+](C)Cc3nc4ccccc4s3 C27405519
C[NH+]1CCN(CC1)[C@@H](CNC(=O)Cc2cccc3c2cccc3)c4ccc(cc4)Cl C27793786
c1ccc(cc1)[C@@H](CNC(=O)c2ccccc2SCc3cscn3)[NH+]4CCCC4 C30799027
c1ccc(cc1)C[NH+]2CCN(CC2)C[C@@H](Cn3c4ccccc4c5c3CCCC5)O C19757971
CCc1ccc(cc1)[C@H](CNC(=O)Cc2csc(n2)c3ccsc3)[NH+](C)C C32733930
c1ccc2c(c1)ccc(n2)/C=C/C(=O)NC[C@@H](c3ccccc3Cl)[NH+]4CCCC4 C33028442
CCC[NH2+]Cc1c(nc2n1ccs2)Oc3ccccc3I C35454732
Cc1cc(ccc1Cl)OC[C@@H]2c3ccsc3CCN2C(=O)C[NH2+]CC(C)C C36094701
Cc1cc(ccc1Cl)OC[C@H]2c3ccsc3CCN2C(=O)C[NH2+]CC(C)C C36094702
CCOc1c(cc(cc1Br)Br)C[NH2+][C@@H](C(C)C)C(=O)OC C37257013
CC[C@@H](C)[C@@H](C(=O)OC)[NH2+]Cc1cc(cc(c1OC)Br)Br C37313006
C[NH+]1CCN(CC1)[C@H](CNC(=O)C2(CCCC2)c3cccs3)c4ccc(cc4)F C38630998
CC(C)Sc1ccc(cc1)CC(=O)NC[C@@H](c2cccn2C)[NH+]3CCCCCC3 C38677466
Cc1nc(c(s1)c2ccccc2)C(=O)NC[C@H](c3ccccc3Cl)[NH+](C)C C40327157
c1ccc(cc1)C(c2ccccc2)N3CC[NH+](CC3)CCC(=O)NCc4ccccc4F C40416124
c1cc(c(cc1Cl)S(=O)(=O)NCC2CC[NH+](CC2)Cc3ccsc3)Cl C43954024
c1cc(c(c(c1)Cl)C[NH+]2CCC[C@H](C2)C(=O)NCCCOC3CCCC3)Cl C44851236
c1cc(ccc1C[NH+]2CCC[C@H](C2)C(=O)NCCCOC3CCCC3)Br C44851244
CN(CCNC(=O)[C@H]1CCC[NH+](C1)Cc2c(cccc2Cl)Cl)c3ccccc3 C44916716
CN(CCNC(=O)[C@H]1CCC[NH+](C1)Cc2c(cccc2Cl)F)c3ccccc3 C44916769
CN(CCNC(=O)C1CC[NH+](CC1)Cc2cccc3c2cccc3)c4ccccc4 C44916863
CC[C@@H](c1ccc(cc1)OC)NC(=O)[C@@H]2CCC[NH+](C2)Cc3ccc(c(c3)Cl)Cl C44936146
c1ccc(c(c1)N2CC[NH+](CC2)CCNC(=O)C3(CCCCC3)c4cccs4)F C49512530
CC(C)Oc1ccc(cc1)C(=O)NCC2CC[NH+](CC2)Cc3ccccc3SC C49523414
C[NH+](C)CCOc1cccc(c1)NCc2cc(c(o2)Br)Br C50360094
CC(C)[C@@H](c1ccc(cc1)OC)NC(=O)C[NH+](C)Cc2cc(sc2)Br C60040686
Cc1ccc(cc1)c2c(sc(n2)C)CC(=O)Nc3cccc(c3)C[NH+]4CCSCC4 C60220678
Cc1csc(n1)C[NH2+]Cc2c(nn(c2Cl)Cc3ccc(cc3Cl)Cl)C C42202836
Cc1cccc(c1)NC(=S)N(CCC2=c3cc(ccc3=[NH+][C@@H]2C)F)Cc4ccncc4 C63655216
C[C@@H]1C(=c2cc(ccc2=[NH+]1)F)CCN(Cc3ccccn3)C(=S)Nc4cccc(c4)F C63658687
C[C@@H]1C(=c2ccccc2=[NH+]1)CCN(Cc3ccco3)C(=S)Nc4cccc(c4)F C63659072
c1ccc(cc1)[C@H]2C3=C(CCN2CC(=O)NCCC4=c5ccccc5=[NH+]C4)SCC3 C63830775
c1ccc2=[NH+][C@H]3[C@H](N(CCC3=c2c1)Cc4ccc(cc4)OCCO)c5ccc(cc5)F C64166743
CCCC[NH+]1CCC(CC1)NC(=O)[C@@H](C)Oc2ccc(cc2F)Br C65592856
C[C@H](CC(=O)NC[C@@H](C(C)C)N1CC[NH+](CC1)C)c2ccc(cc2)C(F)(F)F C66393587
C[C@H]1Cc2c(c3ccccc3nc2/C(=C/c4ccc(c(c4)[N+](=O)[O-])Cl)/C1)C(=O)[O-] C05938472
c1cc(cc(c1)Br)/C(=C/c2ccc(o2)c3cc(ccc3Cl)C(=O)[O-])/C#N C02970675
c1cc(c(cc1/C=C(/C#N)\c2nc(cs2)c3ccc(cc3Cl)Cl)[N+](=O)[O-])[O-] C09334924
c1ccc(cc1)C2=N/C(=C\c3ccc(cc3)Cl)/C(=O)N2c4nc5ccc(cc5s4)C(=O)[O-] C12376069
c1cc(oc1)[C@@H]2CC(=NN2c3nc(c(s3)CC(=O)[O-])c4cccs4)c5ccc(cc5)Cl C12644482
CC(C)Cn1c(=O)c2ccc(cc2nc1SCc3csc(n3)c4ccccc4)C(=O)[O-] C13048858
c1cc2c(cc1OS(=O)(=O)c3cc(c(cc3Cl)Cl)C(=O)[O-])c4c(o2)CCCC4 C13071522
c1ccc2c(c1)nc(s2)c3ccc(cc3)OS(=O)(=O)c4ccc(cc4)C(=O)[O-] C13071807
c1ccc(cc1)n2c3ccc(cc3nc2/C=C/c4ccc(cc4Cl)Cl)C(=O)[O-] C06402965
c1ccc(c(c1)c2nc3ccccc3s2)OS(=O)(=O)c4ccc(cc4)/C=C/C(=O)[O-] C13088385
c1cc(c(cc1/C=C/C(=O)[O-])[N+](=O)[O-])Oc2ccc3cc(ccc3c2)Br C13211065
c1ccc2c(c1)c(=O)n(c(n2)SCc3c4ccccc4oc3C(=O)[O-])CCC5=CCCCC5 C13395571
C=CCn1c(nnc1SCc2c3ccccc3oc2C(=O)[O-])c4ccc(cc4)Cl C13395916
Cc1cccc(c1n2c(nnn2)SCc3c4c(cccc4sc3C(=O)[O-])F)C C13399882
c1cc(c2c(c1)sc(c2CSc3nnc(n3C[C@@H]4CCCO4)c5cccs5)C(=O)[O-])F C13414606
CCn1c(=O)c2c3c(sc2nc1SCc4c5ccccc5oc4C(=O)[O-])C[C@@H](CC3)C C13417310
CN\1C(=O)/C(=C/c2cc(cc(c2OC)Cl)Cl)/S/C1=N\c3ccc(cc3)C(=O)[O-] C13713998
C=CCN\1C(=O)/C(=C/c2cccc3c2cccc3)/S/C1=N\c4ccccc4C(=O)[O-] C16928670
CCN\1C(=O)/C(=C/C(=C/c2ccccc2)/Cl)/S/C1=N\c3ccc(cc3)C(=O)[O-] C16932173
Cc1ccc2c(c1)nc(s2)c3ccc(cc3)/N=C/c4cc(cc(c4[O-])Br)[N+](=O)[O-] C03113049
c1cc(ccc1Cc2c(nc(nn2)SCc3ccc(cc3Cl)Cl)[O-])Cl C22854703
CCCCOc1ccc(cc1)c2nc3c4c5c(sc4nc(n3n2)[O-])C[C@@H](CC5)C C27516949
Cc1ccc2c(c1)sc(c2Cl)/C(=N/c3nc(ns3)c4ccc(o4)Br)/[O-] C28405290
CCn1c2ccccc2c3c1ccc(c3)/C=N/n4c(nnc4[S-])c5ccc(cc5)Cl C02199147
Cc1ccc(cc1C)n2c(nnc2SCc3cc(nc(n3)SC)[O-])c4ccccc4 C03440041
Cc1ccc(cc1)[C@@H]2C(=C(C(=O)N2c3nc4ccc(cc4s3)Cl)[O-])C(=O)c5ccc(o5)C C34921032
Cc1ccc(c(c1)C(=O)C2=C(C(=O)N([C@H]2c3ccco3)c4nc5ccc(cc5s4)C)[O-])C C34955070
c1cc(c(cc1c2ccc(o2)/C=C(\C#N)/c3nc4ccc(cc4c(n3)[O-])Cl)Cl)Cl C35518903
CCN\1C(=O)/C(=C/c2cc(c(c(c2)Cl)OCC)Cl)/S/C1=N\c3cccc(c3)C(=O)[O-] C35656600
CCc1cc(nc(n1)SCc2ccc(cc2)C(=O)[O-])N3CCN(CC3)c4ccccc4Cl C36024954
Cc1cc(nc(n1)SCc2ccc(cc2)C(=O)[O-])N3CCN(CC3)c4ccccc4F C36025014
c1ccc(c(c1)C(=O)c2ccc(c(c2)[N+](=O)[O-])Sc3ccc(cc3)Cl)C(=O)[O-] C02161179
Cc1ccc(cc1)Cn2c(c(c(c(c2=O)C#N)C)C(=O)c3c(c4ccc(cc4o3)C)C)[O-] C38624449
c1cc(ccc1/N=C\c2c3c(cc(c2[O-])[N+](=O)[O-])oc4c3CCCC4)Br C39314586
Cc1ccc(cc1)n2c(=O)c3c(c4c(cc(nc4o3)c5ccccc5)c6ccccc6)nc2[O-] C08636642
C/C(=C/1\C(=O)N(/C(=N\c2cccc(c2)C(=O)[O-])/S1)CC=C)/c3ccc(cc3)Br C39866708
CC(C)Cc1nnc(s1)/N=C(/C(=C/c2ccc(o2)c3cc(ccc3Cl)Cl)/C#N)\[O-] C39998124
c1ccc(cc1)CSc2nnc(s2)/N=C(/C(=C/c3ccc(o3)c4ccc(cc4)F)/C#N)\[O-] C39998193
CC[C@H](C)n1c(c(c(c(c1=O)C#N)C)C(=O)c2c(c3cc(c(cc3o2)C)Cl)C)[O-] C40522644
c1cc(ccc1N2C(=O)/C(=C/c3ccc(o3)c4ccc(cc4Cl)Cl)/C(=O)N=C2[O-])Cl C08856639
CC[C@H](C)c1ccc(cc1)N2C(=O)/C(=C/c3cccn3Cc4ccc(cc4)C)/C(=NC2=O)[O-] C08769860
Cc1ccc(cc1)c2csc3c2c(nc(n3)/C(=C/c4cccc(c4)[N+](=O)[O-])/Cl)[O-] C57457814
c1cc(ccc1[N+](=O)[O-])S/C(=C\Cl)/CSc2nc(c3c4c(sc3n2)CCCC4)[O-] C57505513
c1ccc2c(c1)nc(s2)Sc3ccc(o3)/C=N/c4ccc5c(c4)sc(n5)[S-] C59386338
c1ccc(cc1)[N-]C2=NC(=O)/C(=C/c3ccc(o3)c4ccc(c(c4)Cl)Cl)/S2 C06457391
CN\1C(=O)/C(=C\c2cc(cc(c2OC)Cl)Cl)/S/C1=N\c3cccc(c3)C(=O)[O-] C35669288
c1cc(cc(c1)Cl)N2C(=O)/C(=C\c3ccc(o3)c4ccc(c(c4)Cl)Cl)/C(=NC2=O)[O-] C59861880
Cc1ccccc1N2C(=O)/C(=C/c3ccc(o3)c4ccc(c(c4)C)Br)/C(=NC2=O)[O-] C59862900
c1ccc(c(c1)C(=O)[O-])Oc2c(cc(cc2Br)[N+](=O)[O-])Br C50441417
CC[C@@H](C)c1ccc(cc1)N2C(=O)/C(=C/c3cccn3Cc4ccccc4C)/C(=O)N=C2[O-] C02220011
CCc1cccc(c1NC(=O)[C@@H](C)Sc2nc3c(c(cs3)c4ccc(cc4)C)c(=O)n2CC=C)CC C08950563
CCOC(=O)c1c2c(sc1/N=c\3/c(cc4cc(ccc4o3)Cl)C(=O)Nc5ccccc5)CCCC2 C11667155
Cc1c2ccc(c(c2oc(=O)c1CC(=O)N3CC[C@@]4(CCCC[C@@H]4C3)O)C)OCc5ccc(cc5)Cl C02108774
Cc1cc(no1)NC(=O)CSc2c3c4c(sc3nc(n2)C56CC7CC(C5)CC(C7)C6)C[C@H](CC4)C C12636625
C[C@H]1CCC[C@@H](N1C(=O)COc2ccc(cc2)C(=O)N/N=C(\C)/c3ccc(c(c3Cl)Cl)Cl)C C12643897
c1ccc(cc1)n2nc3cc(c(cc3n2)Cl)NC(=O)/C=C/c4ccc(o4)c5cc(cc(c5)Cl)Cl C14278622
c1ccc(c(c1)CSc2nnc(s2)NC(=O)c3c(c4ccccc4o3)CSC5CCCCC5)F C03340379
c1ccc2c(c1)-n3cccc3[C@H](N2C(=O)CN(C4CC4)C(=O)Nc5cccc(c5)Cl)c6ccc(cc6)F C16569932
c1ccc(cc1)n2c(=O)c3c4c(sc3nc2SCC(=O)N/N=C/c5ccccc5Cl)CCCC4 C02697528
Cc1ccc(cc1)[C@@H]2CC(=NN2C3=NC(=O)[C@@H](S3)CC(=O)Nc4cc(cc(c4)C)C)c5ccc(cc5)C C20490865
CCCCOc1ccc(cc1)[C@@H](C)NC(=O)CN2c3ccccc3S/C(=C/c4ccccc4Cl)/C2=O C03056822
CCOC(=O)c1ccccc1NC(=O)N2Cc3c4c(sc3-n5cccc5[C@H]2c6ccccc6)CCCC4 C21539325
COc1ccc(cc1C(=O)N2CCN(CC2)c3ccc(cc3)NC(=O)/C=C/c4ccc(cc4)Cl)Cl C21579901
Cc1cc2c(cc1NC(=O)C(C)(C)Oc3ccc(cc3)Br)nn(n2)c4ccc(cc4)C(C)C C21595445
Cc1cccc(c1)[C@@H](c2c(n3c(s2)nc(n3)C)[O-])[NH+]4CCN(CC4)C(c5ccccc5)c6ccccc6 C22803942
Cc1ccc(cc1)[C@@H]2CC(=NN2C3=NC(=O)[C@H](S3)CC(=O)Nc4cccc(c4C)C)c5ccc(cc5)C C28068255
Cc1ccc(cc1)[C@H]2CC(=NN2C3=NC(=O)[C@H](S3)CC(=O)Nc4cccc(c4C)C)c5ccc(cc5)C C28068262
Cc1cc(ccc1Cl)O[C@@H](C)C(=O)Nc2c3ccccc3oc2C(=O)c4ccc(cc4)Br C33569255
CCOC(=O)c1c2c(sc1NC(=O)COc3cc(c(cc3C(C)C)Br)C)C[C@H](CC2)C C01984157
CC(C)c1ccc(cc1)[C@@H]2c3cccn3CCN2C(=O)CN(C(C)C)C(=O)NC45CC6CC(C4)CC(C6)C5 C33680207
CC(C)c1ccc(cc1)[C@H]2c3cccn3CCN2C(=O)CN(C(C)C)C(=O)NC45CC6CC(C4)CC(C6)C5 C33680209
Cc1ccsc1CN(Cc2ccc(cc2)F)C(=O)CN(CC=C)C(=O)Nc3ccc(c(c3)Cl)Cl C33715073
CC(C)(C)NC(=O)[C@H](c1cc2ccccc2c3c1cccc3)N(c4cccc(c4)Cl)C(=O)c5ccco5 C36483609
Cc1ccc(c(c1)C)[C@H](C(=O)NC(C)(C)C)N(Cc2ccco2)C(=O)C(c3ccccc3)c4ccccc4 C36503543
c1ccc(c(c1)N([C@H](c2ccco2)C(=O)NC3CCCCC3)C(=O)Cc4cccc(c4Cl)Cl)Cl C36545554
Cc1ccc(o1)CN([C@H](c2c(cccc2Cl)Cl)C(=O)NC(C)(C)C)C(=O)CCC3CCCCC3 C36557090
Cc1ccc(o1)CN([C@@H](c2ccc(cc2)Cl)C(=O)NC(C)(C)C)C(=O)Cc3cccc(c3Cl)Cl C36597962
CCC(=O)N(Cc1ccc(o1)C)[C@@H](c2cc3ccccc3c4c2cccc4)C(=O)NC(C)(C)CC(C)(C)C C36603497
Cc1ccc(cc1)S(=O)(=O)Nc2ccccc2C(=O)/N=c\3/n(c4ccc5ccccc5c4s3)CC#C C36631814
Cc1ccc(c(c1)NC(=O)[C@]23CC[C@](C2(C)C)(/C(=N\OC(=O)c4ccc(cc4)Br)/C3)C)OC C38288221
c1cc(cc(c1)NC(=O)/C=C/c2ccco2)C(=O)/C=C/c3ccc(o3)c4cc(ccc4Cl)C(F)(F)F C39850974
CCc1ccc(cc1)N\2C(=O)[C@H](S/C2=C(\C#N)/C(=O)Nc3ccc(cc3)C)Cc4ccc(cc4)C(C)C C39897287
Cc1ccc(cc1)NC(=O)/C(=C\2/N(C(=O)[C@@H](S2)Cc3ccc(c(c3)C)C)c4ccc(cc4)C(C)C)/C#N C39897329
Cc1ccc(cc1)NC(=O)/C(=C\2/N(C(=O)[C@H](S2)Cc3ccc(cc3)C(C)C)c4ccc(c(c4)C)C)/C#N C39897407
CC[C@@H]1CCc2c(sc(c2C#N)NC(=O)CSc3nnc(n3C)c4csc5c4CCCCC5)C1 C39966279
CCC[C@@]1(Cc2ccccc2-c3c1c(=O)n(c(n3)N/N=C/c4ccc(cc4)SC)c5ccc(cc5)C)C C40036431
c1ccc(c(c1)COc2ccc(cc2)/C=N/NC(=O)CSc3nc(cs3)c4ccc(cc4)Cl)F C40924923
CCCCCCOc1ccc(cc1)/C=C\2/C(=O)N(C(=S)S2)NC(=O)c3ccc(cc3)Br C40940453
Cc1ccc(c(c1)C)NC(=O)c2ccc(cc2)OC(=O)COc3cc(c(cc3C(C)C)Br)C C40948219
Cc1c(c(c(s1)NC(=O)[C@H](C)Oc2cccc(c2)Br)C(=O)OC)c3cccc(c3)Cl C40992011
c1ccc(cc1)c2nc(on2)c3c4c(sc3NC(=O)COc5ccc(cc5)Br)CCCC4 C40993409
CCc1ccc(cc1)c2csc(c2C(=O)OC)NC(=O)c3cc4cc(ccc4oc3=O)Br C41013606
c1cc(c(c(c1)Cl)Cl)/C=C\2/C(=O)N(/C(=N\N=C/c3cc(ccc3O)Cl)/S2)Cc4ccco4 C47139131
CC(C)Cc1ccc(cc1)C(=O)[C@@H]2[C@H](N3C=Cc4ccccc4[C@@H]3[C@@]25c6ccccc6NC5=O)C(=O)C(C)(C)C C49932085
CCOc1ccc(cc1)[C@H]2C3=C(CC(CC3=O)(C)C)Nc4n2nc(n4)SCc5cccc6c5cccc6 C22835116
CCC(=O)N1CCN(CC1)c2ccc(cc2Cl)NC(=O)/C=C/c3ccc(o3)c4ccc(c(c4)Cl)C C22836234
c1ccc(cc1)c2cc(nc(n2)SCCCC(=O)Nc3c(c4c(s3)CCCCC4)C#N)C(F)(F)F C58970742
C[C@@H]1CCc2c(sc(c2C#N)NC(=O)CCCSc3nc(cc(n3)C(F)(F)F)c4ccccc4)C1 C58970763
c1ccc(cc1)c2csc(n2)n3c(=O)c(c([nH]3)c4ccccc4)[C@H](c5ccc(cc5)Cl)C(C#N)C#N C59461872
CCn1cc(c2c1cccc2)/C=C/3\C(=O)c4c(cc(c(c4O3)CN5CCN(CC5)c6cccc(c6)Cl)O)C C41585274
C[C@@H]1C[C@@]1([C@@H](c2ccc(cc2)Br)O)n3c4ccccc4nn3 C05369947
CCc1ccccc1N(C)C(=O)c2c3c([nH]n2)-c4ccccc4SC3 C06748606
c1cc(c(c(c1)Cl)/C=N/NC(=O)c2ccc(o2)Br)F C00368592
Cn1cc(c2c1cccc2)C(=O)N/N=C/c3ccccc3Br C01305091
c1cc(c(c(c1)Cl)Cl)NC2=NC(=O)/C(=C\c3cccnc3)/S2 C05813570
c1ccc2c(c1)C(=O)N([C@@H](N2)c3ccc(o3)c4ccc(cc4)F)C5CC5 C12533027
c1ccc2c(c1)[nH]c(n2)/C(=C\c3cccn3c4ccc(cc4)Cl)/C#N C15932543
c1ccc(c(c1)N2C[C@H](CC2=O)C(=O)NC34CC5CC(C3)CC(C5)C4)Cl C16022453
Cc1ccc(cc1NC(=O)[C@H]2CCCN(C2)C(=O)c3ccc(cc3)F)Cl C16468813
CC(C)C1=C[C@]2(CC[C@H]3[C@]([C@@H]2CC1=O)(CCC[C@@]3(C)C(=O)OC)C)O C16951712
Cc1ccc(cc1NC(=O)N2CCN(CC2)Cc3cccs3)Cl C20544214
CCN1CCc2c(c(c3ccccc3n2)C(=O)NC4CCCCCC4)C1 C23732642
c1ccc2c(c1)[nH]c(n2)/C(=C/c3c(cccc3F)N4CCCCC4)/C#N C25387045
COC(=O)c1ccc(cc1)/C=C/2\CCc3c(c4cc(ccc4[nH]3)F)C2=O C26433468
c1cc(c(cc1Cl)Cl)/C=N\n2c(n[nH]c2=S)C3CCCCC3 C02330668
c1ccc2c(c1)cccc2N3C(=O)[C@H](SC3=O)Nc4ccccc4F C33569737
C[NH+](Cc1nc2ccc(cc2c(n1)[O-])Cl)[C@@H]3CCCc4c3cccc4 C16695273
Cc1nc(cs1)[C@H](C)Nc2c(cc(c3c2nsn3)Cl)Cl C37129259
CNc1nc(cs1)c2ccc3c(c2)CCN3C(=O)c4ccc(cc4)F C01354437
c1ccc2c(c1)[C@@H](N(C2=O)c3ccccn3)Nc4ccc(c(c4)Cl)F C04915793
Cc1cccc(c1)N[C@@H](C#N)c2cc3c(c(c2)Br)OCO3 C37936864
c1ccc(cc1)/N=C\2/NC(=O)[C@@H](S2)c3ccc(o3)c4ccc(cc4)F C04661933
CCn1c2ccsc2cc1C(=O)Nc3nc4ccc(cc4s3)F C40805836
CC(C)NC(=O)c1ccc2c(c1)CCCN2C(=O)c3ccc(cc3)Cl C46078745
Cc1ccc2c(c1)S[C@H](C2)C(=O)N[C@H](C)c3ccc4c(c3)OCCCO4 C46744428
c1ccn(c1)c2ccc3cccc(c3n2)NC(=O)c4ccc(c(c4)F)F C49027986
Cc1ccc(cc1NCc2cc3c(cc2Br)OCO3)C#N C50429810
c1cc2c(cc1C(=O)C[C@@H]3c4c([nH]c(=O)s4)SC3=O)CCCC2 C27642384
c1cc(cc(c1)Br)C(=O)Oc2ccc3c(c2)CCC(=O)N3 C55253424
c1ccc2c(c1)[nH]c(n2)[C@H]3CCCN(C3)C(=O)/C=C/c4c(cccc4F)F C56323231
Cc1ccc(c(c1)OC2CCN(CC2)C(=O)Nc3c(cc(cc3C)C)C)C C56520352
c1cc(cc(c1)N2CCCCC2)NC(=O)N3CCC[C@H]3c4ccsc4 C56742157
CC(=O)Nc1ccc(cc1)Sc2c3c4c(sc3ncn2)CCCC4 C07983546
Cc1ccccc1N2C[C@H](CC2=O)C(=O)Nc3cccc(c3Cl)Cl C08217032
c1ccc(c(c1)N[C@H]2CC(=O)N(C2=O)C3CCCCC3)Br C36853025
Cc1ccc(cc1)N2C(=O)C[C@@H](C2=O)Nc3ccccc3Br C36635352
CC(C)(C)C(=O)N1CCC[C@H](C1)C(=O)Nc2cc(ccc2Cl)Cl C59740057
C[C@]12CC[C@H](C1(C)C)C[C@@H]2NC(=O)C3CCN(CC3)C(=O)C(C)(C)C C60792133
CCc1c(snn1)C(=O)Nc2ccc(cc2Cl)Br C61052221
c1cc(c(c(c1)Cl)Cl)NC(=O)c2csc(n2)c3ccncc3 C62079488
c1cc(ccc1C2=C[C@H](N=N2)C(=O)NC3CCCCC3)Br C64658145
Cc1ccc(cc1NC(=O)c2csc(n2)c3ccc(n3C)C)Cl C64676549
Cc1ccc(cc1)N2C(=O)C[C@H](C2=O)Nc3cccc(c3Cl)Cl C36635348
Cc1cccc(c1)N2C(=O)C[C@H](C2=O)Nc3cccc(c3Cl)Cl C36635372
Cc1cc(c(c(c1)C)N[C@H]2CC(=O)N(C2=O)c3c(cc(cc3C)C)C)C C36635517
Cc1ccc(cc1C)N[C@H]2CC(=O)N(C2=O)c3ccccc3Br C36635815
Cc1ccc(cc1)C(=O)Nc2ccc(cc2C)C(=O)N3CCC[C@H](C3)C C66036042
Cc1ccc(c2c1N(CCC2)C(=O)c3ccc(cc3)NC(=O)C4CC4)F C66787057
CSc1ccccc1NC(=O)c2cc3c(s2)nc4n3ccs4 C55554224
c1cc(c(cc1[C@H]2CN(CCO2)C(=O)NCC(F)(F)F)Cl)Cl C67014197
CCc1c(sc(c1C(=O)OCC)NC(=O)[C@H](c2ccccc2)Sc3ccccc3)C C02084332
c1ccc(cc1)CNC(=O)CSc2c(c(cc(n2)c3ccccc3)c4ccccc4)C#N C01916312
Cc1ccc(cc1)NC(=O)CSc2nnc(s2)SCc3cccc4c3cccc4 C02194697
CCCCN1c2ccc(cc2[C@@](C1=O)(CC(=O)c3ccc(cc3)C(C)C)O)Br C09731403
CCC/C(=N\NC(=O)COc1ccc2ccccc2c1Br)/c3ccccc3 C12575948
c1ccc(cc1)Cc2nc3ccccc3n2C[C@H](COc4ccc(cc4Cl)Cl)O C00948015
Cc1ccc(cc1)N([C@@H](c2ccccc2F)C(=O)NC3CCCC3)C(=O)Cc4cccs4 C13498196
Cc1ccccc1[C@@H](C(=O)NC2CCCC2)N(CCc3ccccc3)C(=O)Cc4cccs4 C13498212
Cc1ccc(c(c1)N([C@@H](c2ccccc2)C(=O)NC3CCCC3)C(=O)Cc4cccs4)C C13498414
C/C(=N\NC(=O)c1ccc(cc1)OCc2ccc(cc2)Cl)/C=C/c3ccccc3F C13856417
CC(C)CCOc1ccc(cc1)NC(=O)COc2ccc(cc2Cl)Br C14037398
C=CCN(CC=C)S(=O)(=O)c1ccc2c(c1)[C@@H]3C=CC[C@@H]3[C@@H](N2)c4cccc5c4cccc5 C14464042
CCCN(CCC)S(=O)(=O)c1ccc2c(c1)[C@@H]3C=CC[C@H]3[C@@H](N2)c4ccccc4Cl C14466183
C[C@@H](C(=O)Nc1cc(ccc1Cl)C(F)(F)F)OC(=O)C2(CCCC2)c3cccc(c3)F C03320540
CCOC(=O)c1c(c(sc1NC(=O)CSc2ccc(cc2)Cl)C)c3ccccc3 C01921962
Cc1ccc(cc1N2CCN(CC2)C[C@@H](CO[C@H]3C[C@H](CC[C@H]3C(C)C)C)O)Cl C20109640
Cc1ccc(cc1Cl)N2CCN(CC2)C[C@H](COc3ccc(cc3)c4ccccc4)O C16780680
c1ccc(cc1)[C@H](c2nc3ccccc3n2CC(=O)Nc4ccccc4)Sc5ccccc5 C27697540
Cc1ccc(c(c1)OC[C@@H](Cn2cnc(c2c3ccccc3)c4ccccc4)O)C(C)C C28296620
c1ccc2cc(ccc2c1)SCC(=O)Nc3nnc(s3)SCc4ccc(cc4)Cl C32696915
CCCCCCNC(=O)[C@H]1CS[C@H](N1C(=O)c2ccccc2Cl)C3CCCCC3 C33739375
c1cc(ccc1c2nc(cs2)C(=O)NCC3CC3)OCc4ccc(c(c4)Cl)Cl C34717249
C[C@H]1CC[C@@H]([C@@H](C1)OC[C@@H](CN2CCN(CC2)c3cccc(c3)C(F)(F)F)O)C(C)C C35031394
C[C@@H](CC(=O)Nc1nnc(s1)SCc2ccc(cc2)C(F)(F)F)CC(C)(C)C C35912942
C[C@H](CC(=O)Nc1ccc(cc1)[C@@H]2N(C(=O)CS2)c3ccc4c(c3)CCC4)CC(C)(C)C C35925194
CCCC[C@H](CC)C(=O)Nc1ccccc1[C@H]2N(C(=O)CS2)c3ccc(cc3F)F C35928237
CC[C@H](c1ccccc1)C(=O)N(C)[C@H](C(c2ccccc2)c3ccccc3)C(=O)NC(C)(C)C C36527299
C[C@H](c1ccccc1)[C@@H](C(=O)NC(C)(C)C)N(C)C(=O)C(c2ccccc2)c3ccccc3 C36536090
CCCN([C@@H](c1c(cccc1Cl)Cl)C(=O)NC(C)(C)C)C(=O)C2CCCCC2 C36560633
CCCN([C@H](c1c(cccc1Cl)Cl)C(=O)NC(C)(C)C)C(=O)C2CCCCC2 C36560634
CC(C)Oc1ccc(cc1)CNC(=O)COc2ccc(cc2Br)C(C)(C)C C36561685
CCCN([C@@H](c1ccccc1C)C(=O)NC(C)(C)C)C(=O)C(c2ccccc2)c3ccccc3 C36574486
CCC/C=C/[C@H](C(=O)NC(C)(C)C)N(C(=O)Cc1ccc(cc1)Br)C(C)(C)C C36583914
CCC(CC)[C@H](C(=O)NC(C)(C)C)N(C(=O)Cc1ccc(cc1)Br)C(C)(C)C C36583930
Cc1ccc(cc1)[C@H](C(=O)NC(C)(C)C)N(C(=O)C[C@H](C)c2ccccc2)C(C)(C)C C36588310
C[C@H](c1ccccc1)[C@@H](C(=O)NC(C)(C)CC(C)(C)C)N(C(=O)CCl)C(C)(C)C C36590079
CN(C)c1ccc(cc1)[C@@H](CNC(=O)C2(CCCC2)c3cccs3)N4CCc5c4cccc5 C38666432
c1ccc(cc1)CCNC(=O)c2c3ccccn3c(n2)SCc4c(cccc4Cl)Cl C39230811
c1cc(cc(c1)C(F)(F)F)/C=C/C(=O)Nc2nnc(s2)SCc3ccc(cc3)Cl C39794440
c1ccc2c(c1)nc(n2Cc3c(cccc3Cl)F)CCCNC(=O)c4ccc(cc4)Cl C40208015
C=CCNC(=O)c1csc(n1)c2ccc(cc2F)OCc3ccc(cc3Cl)Cl C40425119
CCCCOc1ccc(cc1)/C=C/C(=O)Nc2c(c3c(c(=S)s2)C[C@H](CC3)C)C#N C41012696
CC(C)C[C@@H](c1ccc(cc1)OC)NC(=O)COc2ccc3ccccc3c2Br C44841341
Cc1ccc(cc1)CSCC(=O)N/N=C/c2cc(n(c2C)c3cccc(c3Cl)Cl)C C28215883
c1cc(c(cc1Cl)Cl)c2cc(nc(n2)SCCCC(=O)NC3CC3)C(F)(F)F C58974784
CCCCOC(=O)/C(=C\c1ccccc1)/NC(=O)c2ccc(cc2)I C59074051
CCc1c(nc(s1)NC(=O)CCCOc2ccc(cc2Cl)Cl)c3ccccc3 C33717164
c1ccc(c(c1)/C=N/NC(=O)Cc2ccc(cc2)F)OCc3ccc(cc3)Br C59447283
Cc1ccc(cc1)c2nc(co2)CCNC(=O)[C@@H](c3ccccc3)Sc4ccccc4 C60343894
c1ccn2c(c1)nc(c2CCC(=O)NCCC3=CCCCC3)c4ccc(cc4)Br C65061216
c1ccc(cc1)c2ccc3c(c2)[C@@H]4C=CC[C@@H]4[C@@H](N3)c5cccnc5 C04168280
c1cc(c(cc1Br)Cl)NC(=O)C(Cl)(Cl)Cl C01041914
c1cc(c(cc1Cl)Cl)[C@H]2CC(=O)Nc3c2cc4c(c3)CCC4 C00427628
c1ccc(c(c1)C(=O)NC2C3CC4CC(C3)CC2C4)Br C00450031
c1csc2c1-c3c(cc(s3)C(=O)NC4CCCCC4)CC2 C09777176
c1cc2c(c(c1)NC(=O)c3cc(c(c(c3F)F)F)F)CCCC2 C13003271
Cc1cc(c2c(c1)N[C@@H]([C@H]3[C@@H]2C=CC3)c4ccc(cc4)N(C)C)C C13643581
c1cc(c(cc1Br)F)NC(=O)c2cc3c(s2)CCC3 C15007888
CC1=N[C@@](CC2(S1)C3CC4CC(C3)CC2C4)(C(F)(F)F)O C15202559
c1cc(c(cc1NC(=O)c2cc(c(cc2Cl)Cl)F)F)F C15658304
c1ccc(cc1)c2ccc3c(c2)[C@H]4C=CC[C@@H]4[C@H](N3)c5cccnc5 C16293592
C[C@@H]1CCC[C@@H]([C@@H]1C)NC(=O)c2cc(ccc2F)Br C19806822
C[C@@H]1CCC[C@@H]([C@@H]1C)NC(=O)c2ccc(cc2F)Br C19806826
Cc1cc(c2c(c1)N[C@@H]([C@H]3[C@H]2C=CC3)c4ccc(cc4)N(C)C)C C20686062
Cc1c(ccc2c1N[C@H]([C@H]3[C@H]2C=CC3)c4ccc(cc4)N(C)C)Cl C20686124
c1ccc(cc1)c2c[nH]c(=S)n2c3cccc(c3Cl)Cl C03342661
Cc1ccc(c(c1)Br)n2c3ccc(cc3[nH]c2=S)Cl C36889805
Cc1ccc(c(c1)C)n2c3ccc(cc3[nH]c2=S)Br C36898199
c1ccc(c(c1)n2c3ccc(cc3[nH]c2=S)Br)Cl C36898219
c1ccc(c(c1)n2c3c(cccc3Cl)[nH]c2=S)Br C36898265
Cc1ccc(cc1I)NC2CCOCC2 C37055741
c1ccc2c(c1)[C@H](CCS2)Nc3ccc(cc3Br)C#N C37072153
c1cc2c(c(c1)F)SCC[C@H]2Nc3ccc(c(c3)Cl)C#N C37253419
Cc1cc(ccc1n2c(c[nH]c2=S)c3ccccc3)Br C37325279
c1c(csc1Br)C(=O)N[C@H]2C[C@H]3C[C@@H]2[C@@H]4[C@@H]3CCC4 C37501094
c1cc(sc1)[C@@H]2[C@@H]3CCO[C@@H]3c4cc(ccc4N2)Br C04004270
c1ccc(c(c1)[C@@H]2CCCN([C@@]23CC[C@@H](C3)Br)Cl)O C39512836
c1cc2c(cc1[C@@H](c3ccc(cc3Cl)Cl)Cl)CC(=O)N2 C40271409
c1cc2c(cc1[C@H](c3cc(ccc3Cl)Cl)Cl)CC(=O)N2 C40271557
c1cc2c(cc1[C@H](c3cc4c(s3)CCCC4)Cl)CC(=O)N2 C40271792
c1cc(ccc1[C@H](c2ccc3c(c2)CCCC(=O)N3)Cl)Cl C40274802
Cc1cccc(c1)[C@@H](c2cc3c(cc2Cl)NC(=O)C3)Br C40289516
C[NH+]1[C@H]([C@@H]2[C@@]3([C@@H]1c4ccccc4)CCC[C@@H]3[C@@]2(C#C)[O-])c5ccccc5 C36644205
Cc1cc(cc(c1I)C)c2ccc(o2)CO C45888747
Cc1cc(ccc1C(=O)Nc2ccc(c(c2F)F)F)Br C48627057
c1ccc2c(c1)c(cs2)C(=O)Nc3ccc(cc3F)Br C49942936
c1cc(c(cc1N[C@H]2CCSc3c2cc(cc3)Cl)C#N)F C51636008
Cc1ccc(cc1/N=C\2/NC3(CCCC3)CS2)Br C53047122
c1cc2cc(ccc2nc1)N[C@@H]3CCc4c3ccc(c4)Br C54108134
c1ccc(c(c1)N[C@H]2CCCC[C@@H]2C#N)I C54824718
Cc1cc(c(cc1I)C)NC(=O)C(C)(C)C C00568309
C[C@@H]1CC2=C([C@H](Sc3ccccc3N2)c4cccs4)C(=O)C1 C06043788
CNc1cc(nc2c1c(ccc2Cl)Br)C(F)F C61692514
Cc1ccc(s1)C(=O)Nc2cc(ccc2Cl)Br C61692755
c1cc(c(cc1Br)NC(=O)[C@H]2C[C@H]3CC[C@@H]2C3)Cl C61692990
c1ccc-2c(c1)Cc3c2cc(cc3)[C@H](c4c[nH]nc4)Br C62779341
c1ccc-2c(c1)Cc3c2cc(cc3)[C@H](c4ccn[nH]4)Br C62779343
c1ccc(cc1)[C@@H]2CS/C(=N\c3ccccc3Br)/N2 C63001404
Cc1cc2c(ccc(c2nc1NC)Br)Br C63118813
C[C@H]1CCC[C@@H](C1)NC(=O)c2cc(ccc2Cl)Br C32031864
C[NH+]1CCc2c(sc3c2c(=O)n(c(n3)SCc4ccc(cc4)F)c5ccc(cc5)Cl)C1 C08769836
Cc1cc(c2c(c1)nc(s2)N(CC[NH+]3CCOCC3)C(=O)CSc4ccccc4)C C10047078
CC(=O)c1ccc(cc1)C(=O)N(CC[NH+](C)C)c2nc3ccc(cc3s2)Br C12140804
CC[NH+](CC)CCN(c1nc2ccc(cc2s1)Br)C(=O)c3cccs3 C12140844
COc1ccc(cc1)S[C@@H]2C[C@H]([NH+](C2)C3C4CC5CC(C4)CC3C5)C(=O)N6CCOCC6 C12332505
c1cc(sc1)[C@@H]2c3ccsc3CC[NH+]2Cc4nnc(o4)c5ccc(cc5)Br C12686338
C[C@]12CCC[C@]3([C@@H]1C[C@H]4[C@@H](C2)OC(=O)[C@@H]4C[NH+]5CCN(CC5)c6ccc(c(c6)Cl)Cl)CO3 C08918591
Cn1cc(c2c1cccc2)C[NH+]3C[C@@H]4C[C@H](C3)c5ccc(c(=O)n5C4)c6cc7ccccc7s6 C05396231
Cc1ccc2c(cc(nc2c1C)c3ccccn3)C(=O)N4CC[NH+](CC4)C56CC7CC(C5)CC(C7)C6 C13321667
Cc1cccn2c1nc(c2C[NH+]3CCc4c(ccs4)C3)C(=O)N(C)CCc5ccccc5 C12317597
c1ccc(cc1)C(=O)[C@@H]2[C@H]3[C@@H]([C@@H]4[NH+]2C=Cc5c4cccc5)C(=O)N(C3=O)c6cccc7c6cccc7 C09087808
c1ccc2c(c1)nc(s2)C3CC[NH+](CC3)Cc4nc(no4)c5cccc(c5)C(F)(F)F C14789028
Cc1ccccc1CC[NH+]2CCC[C@@H](C2)CN(C)C(=O)/C=C/c3nc4ccccc4s3 C14978437
CC(C)(C)C(=O)[C@@H]1[C@@H]2[C@@H]([C@@H]3[NH+]1C=Cc4c3cccc4)C(=O)N(C2=O)c5ccc(c(c5)Cl)F C09330658
Cc1ccc(cc1)S[C@@]2(COc3ccc(cc3C2=O)Br)C[NH+]4CCCCC4 C16310908
CC(=O)N(c1cccc(c1)C(F)(F)F)c2nc(cs2)C[NH+]3CCC[C@@H]3c4cccn4C C25051675
CC(=O)N(c1ccc(c(c1)Cl)Cl)c2nc(cs2)C[NH+]3CCC[C@H]3c4cccn4C C25051710
C[NH+]1CCC(CC1)CC(=O)N2CCN(CC2)[C@H]3c4ccc(cc4C=Cc5c3nccc5)Cl C13778947
c1cc2c(cc1Br)oc(=O)n2C[NH+]3CCN(CC3)Cc4ccc(s4)Cl C29499683
Cc1c2cc(sc2n(n1)c3ccc(cc3)Br)C(=O)N4CC[NH+](CC4)C5CCCC5 C02244903
Cc1ccccc1[C@@H]2c3ccsc3CC[NH+]2CC(=O)N4CCN(CC4)C(=O)Cc5cccs5 C34787713
Cc1ccccc1[C@@H]2c3ccsc3CC[NH+]2CC(=O)N4CCN([C@@H](C4)C)C(=O)Cc5cccs5 C34829818
CC(C)(C)CC(=O)N1CCCN(CC1)C(=O)CC[NH+]2CCc3c(ccs3)[C@H]2c4ccccc4 C34830053
Cc1ccccc1C(=O)N2CCN(C[C@@H]2C)C(=O)CC[NH+]3CCc4c(ccs4)[C@@H]3c5ccccc5 C34830098
Cc1ccccc1[C@@H]2c3ccsc3CC[NH+]2CCC(=O)N4CCN([C@@H](C4)C)C(=O)CC(C)C C34830284
c1cc(cc(c1)F)[C@@H]2c3ccsc3CC[NH+]2CCC(=O)N4CCN(CC4)C(=O)Cc5cccs5 C34830470
C[NH+](C)CCCN1[C@@H](c2c(=O)c3cc(ccc3oc2C1=O)Br)c4ccccc4F C35486954
Cc1ccc(cc1)S(=O)(=O)N(c2ccc(c(c2)F)C)C3CC[NH+](CC3)Cc4ccco4 C35853268
c1ccc(cc1)[C@@H]2CN(C[C@H]2C[NH+]3CCc4ccccc4C3)C(=O)c5ccc6c(c5)OCO6 C35885312
CCCCC(=O)N1CCN(CC1)C(=O)[C@@H](C)[NH+]2CCc3c(ccs3)[C@@H]2c4ccccc4C C35938769
c1ccc(cc1)/C=C/C[NH+]2CCN(CC2)CC(=O)N3CCc4c(ccs4)[C@H]3c5cccs5 C24764519
c1ccc(cc1)[C@@H]2c3ccsc3CC[NH+]2CC(=O)N4CCN(CC4)C(=O)c5ccc6ccccc6c5 C36038168
c1ccc(cc1)n2c(nc3ccc(cc3c2=O)I)/C=C/C4=c5ccccc5=[NH+]C4 C38592702
CC[C@H]1CCCCN1C(=O)c2cccc(c2)c3ccc4c(c3)C(=O)CC5(O4)CC[NH+](CC5)C C39226148
CC[C@@H]1CCCCN1C(=O)c2cccc(c2)c3ccc4c(c3)C(=O)CC5(O4)CC[NH+](CC5)C(C)C C39226317
CC(C)CN(CC(C)C)C(=O)c1ccc(cc1)c2ccc3c(c2)C(=O)CC4(O3)CC[NH+](CC4)C C39227639
Cc1cccc2=C[C@H](C(=O)[NH+]=c12)CN(C3CCCC3)S(=O)(=O)c4ccccc4Br C39325309
c1ccc(c(c1)C[NH+]2CCC3(CC2)OCCO3)C(=O)c4ccc(cc4F)Br C02515742
Cc1ccc(cc1)N2/C(=N\C3CCCCC3)/[C@@H](C4(C2=O)CCCCC4)N5CC[NH+](CC5)C C22937243
Cc1ccc(cc1)CN2CC(=O)N3[C@H](C2=O)CC4=c5ccccc5=[NH+][C@H]4[C@H]3c6ccc(cc6)C C63137318
CC(C)c1ccc(cc1)[C@H]2[C@@H]3C(=c4ccccc4=[NH+]3)C[C@@H]5N2C(=O)CN(C5=O)C6CCCC6 C63139606
Cc1ccccc1[C@H]2[C@H]3C(=c4ccccc4=[NH+]3)C[C@@H]5N2C(=O)CN(C5=O)CCc6ccccc6F C63140415
CC(C)CN1CC(=O)N2C[C@H](C3=c4ccccc4=[NH+][C@H]3[C@]2(C1=O)C)c5ccccc5Cl C63362818
C[C@@H]1[C@H](C(=O)N=C(N1CCC2=c3cc(ccc3=[NH+][C@@H]2C)OC(F)(F)F)C)c4ccccc4 C63515263
c1ccc(c(c1)[C@@H]2[C@@H]3C(=c4ccccc4=[NH+]3)CCN2C(=O)CCN5CCCCC5=O)Cl C64061271
c1ccc(c(c1)[C@H]2[C@@H]3C(=c4ccccc4=[NH+]3)CCN2C(=O)CCN5CCCCC5=O)Cl C64061272
Cc1ccccc1[C@H]2[C@@H]3C(=c4ccccc4=[NH+]3)CCN2C(=O)CCc5ccc6c(c5)OCO6 C64103164
Cc1ccc(cc1)CN2CC(=O)N3[C@@H](C2=O)CC4=c5ccccc5=[NH+][C@H]4[C@H]3c6ccc(cc6)C(C)C C64277660
CCCCCN1CC(=O)N2[C@@H](C1=O)CC3=c4ccccc4=[NH+][C@H]3[C@H]2c5ccc(cc5)C(C)C C64349101
CCCCN1C(=O)[C@H]2CC3=c4ccccc4=[NH+][C@H]3[C@@H](N2C1=O)c5cccc(c5Cl)Cl C65356899
Cc1cccc(c1)N2C(=O)c3ccccc3/C(=C/c4c(nn(c4Cl)[C@@H]5CCS(=O)(=O)C5)C)/C2=O C03398330
Cn1c(nnc1SCC(=O)N2[C@@H]([C@@H]3CCC/C(=C\c4cccs4)/C3=N2)c5cccs5)C6CC6 C08705427
COc1ccc(cc1)C(=O)[C@@H]2[C@H](C3([C@@H]4N2N=Cc5c4cccc5)C(=O)c6ccccc6C3=O)c7ccco7 C02218216
Cc1ccc2c(c1)sc(n2)N3CCN(CC3)C(=O)[C@H]4CCCN4S(=O)(=O)c5ccc(cc5)Cl C08978022
Cc1cccn2c1nc(c(c2=O)/C=C\3/C(=O)N(C(=S)S3)C4CCCCC4)N5C[C@@H](O[C@H](C5)C)C C09335004
Cc1cccn2c1nc(c(c2=O)/C=C/3\C(=O)N(C(=S)S3)Cc4ccco4)N5C[C@@H](C[C@H](C5)C)C C09361378
C[C@@H]1CCc2c(cc(s2)c3nnc(o3)SCC(=O)N4CCC[C@@H]4c5ccc6c(c5)OCCO6)C1 C09665326
c1ccc(c(c1)c2nnc(n2C3CC3)SCC(=O)N4CCC(CC4)c5nc6ccccc6s5)F C09783133
CCOC(=O)N1CCc2c(sc3c2c(=O)n(c(=O)n3Cc4ccc(cc4)F)c5ccc(cc5)F)C1 C09960117
C[C@H]1CCc2c(sc3c2c(=O)n(c(n3)SCC(=O)N(C)Cc4ccccc4)C[C@H]5CCCO5)C1 C10439389
c1cc(sc1)S(=O)(=O)N2CCC[C@@H](C2)C(=O)N3CCN(CC3)c4nc5ccc(cc5s4)Cl C10761647
CS(=O)(=O)c1ccc2c(c1)sc(n2)N3CCN(CC3)C(=O)CCCSc4ccc(cc4)Cl C10812204
CS(=O)(=O)c1cccc2c1nc(s2)N(Cc3ccco3)C(=O)CSc4ccc(cc4)Cl C10827871
c1ccc(cc1)S(=O)(=O)CCC(=O)N(C[C@H]2CCCO2)c3nc4ccc(cc4s3)Br C11139325
CCS(=O)(=O)c1cccc(c1)C(=O)N(C[C@H]2CCCO2)c3nc4ccc(cc4s3)Br C11139353
CC(C)S(=O)(=O)c1ccc(cc1)CC(=O)N(C[C@H]2CCCO2)c3nc4ccc(cc4s3)Cl C12070677
CC(C)S(=O)(=O)c1ccc(cc1)CC(=O)N(C[C@H]2CCCO2)c3nc4c(cc(cc4s3)F)F C12070695
Cc1cc2c(cc1C)sc(n2)N3CCN(CC3)C(=O)C4CCN(CC4)S(=O)(=O)c5cccs5 C12468995
c1cc(oc1)[C@@H]2CC(=NN2C(=O)Cn3cnc4c(c3=O)c5c(s4)CCCC5)c6ccc(cc6)Cl C12785984
C[C@@H](c1ccc(cc1)n2cncn2)N(C)C(=O)COc3ccc(cc3Br)Br C15096242
c1ccc\2c(c1)CN3C=C(C=CC3=N/C2=N\C(=O)[C@H]4CCCN4S(=O)(=O)c5ccc(cc5)Cl)Cl C15906552
c1ccc\2c(c1)CN3C=C(C=CC3=N/C2=N\C(=O)[C@@H]4CCCN4S(=O)(=O)c5ccc(cc5)Cl)Cl C15906553
c1ccc2c(c1)C=NN3[C@H]2C4([C@H]([C@H]3C(=O)c5ccc(cc5)Cl)c6ccco6)C(=O)c7ccccc7C4=O C16038351
COc1cc(cc(c1)OC)C(=O)N2CCC3(CC2)N(CCS3)C(=O)c4ccc(c(c4)Cl)Cl C16492122
Cc1cc(c(c(c1)C)S(=O)(=O)N2CCOC23CCN(CC3)C(=O)c4ccc(cc4Cl)Cl)C C16994212
C[C@H]1CCN(c2ccccc2S1)C(=O)c3ccc(c(c3)S(=O)(=O)N4C[C@H](O[C@@H](C4)C)C)Cl C17525575
CCCn1c(=O)c2c3c(sc2nc1SCC(=O)N(C)[C@H](C)c4nc5ccccc5s4)CCC3 C17541515
C[C@@H]1CCc2c(sc3c2c(=O)n(c(n3)S[C@@H](c4ccccc4)C(=O)N(C)C)Cc5ccco5)C1 C17720308
c1ccc(c(c1)CSCc2ccc(o2)C(=O)N3CCN(CC3)C(=O)c4c5ccccc5sn4)F C21152780
c1cc(nnc1c2ccc(s2)Br)N3CCC(CC3)C(=O)N4CCC5(CC4)OCCO5 C21154599
CC1CCN(CC1)C(=O)C2CCC(CC2)Cn3c(=O)c4c(ccs4)n(c3=O)Cc5ccccc5F C21628863
c1cc(ccc1c2csc(n2)N(C[C@H]3CCCO3)C(=O)CCN4CCSC4=O)Br C21668452
c1ccc(cc1)c2nnc(o2)c3ccc(cc3)C(=O)N4CCCN(CC4)c5ccc(cn5)C(F)(F)F C14370651
Cc1c(sc2c1c3nc(nn3c(=O)n2CC(=O)c4ccc(cc4)Br)c5ccncc5)C C31818069
Cc1c(sc2c1c3nc(nn3c(=O)n2CC(=O)c4ccc(cc4)Br)c5cccnc5)C C32106363
C[C@@H]1CN(CCN1C(=O)c2ccc(cc2)Cl)c3cc(nc(n3)SCC(=O)N4CCCC4)Cl C00751543
CCc1nnc(s1)N2[C@@H](c3c(=O)c4cc(ccc4oc3C2=O)Br)c5ccc(cc5)OC C35511886
c1ccc2c(c1)CCN(C2)C(=O)[C@H]3CC=CC[C@H]3C(=O)N4CCN(CC4)c5c(cncc5Cl)Cl C38729304
CC(C)S(=O)(=O)C(=O)[C@H]1[C@@H](c2cc3c(cc2C(=O)[C@H]1SC)OCO3)c4cccc(c4)SC C39486406
C[C@H]1CCCCN1C(=O)CSCC(=O)/N=c\2/n(c3ccc(cc3s2)Br)CCOC C36695965
c1ccn2c(c1)nc(c(c2=O)/C=C\3/C(=O)N(C(=S)S3)Cc4ccco4)Oc5ccc(cc5)Cl C40221170
C[C@@]12C[C@@H](CC(C1)(C)C)N(C2)C(=O)CSc3nc(cc(n3)Cl)N4CCN(CC4)C(=O)C5CC5 C16611321
c1cc(ccc1N2CCN(CC2)C(=O)[C@@H]3CCCN(C3)c4ccc(cc4F)c5nc(on5)C6CC6)F C40877861
c1cc(ccc1c2nc(on2)Cn3c4ccsc4c(=O)n(c3=O)c5ccc(cc5)F)Br C48986515
c1cc(ccc1N2C[C@@H](CC2=O)C(=O)N3CCC(CC3)Oc4nc5c(cc(cc5s4)F)F)Cl C49435105
c1ccc(cc1)C(=O)[C@@H]2[C@H]3[C@@H]([C@@H]4N2N=Cc5c4cccc5)C(=O)N(C3=O)c6ccc(cc6)Br C18036638
c1cc(ccc1C2=C[C@@H](N=N2)C(=O)N3CCN(CC3)C(=O)c4ccc(o4)Br)Br C63562108
c1cc2c(cc1Cl)C[C@H](CO2)C(=O)N3CCN(CC3)CC4=NC(=O)C5=C6CCCC[C@@H]6SC5=N4 C64144018
COc1ccc(cc1)Cn2c(=O)c3c(ccs3)n4c2nn(c4=O)Cc5ccc(cc5)Br C64946310
c1ccc(c(c1)n2c(=O)c3c(ccs3)nc2SCC(=O)N4CCN(CC4)c5ccccc5F)F C67216217
c1cc(ccc1[C@@H]2[C@@H]3CC=C[C@@H]3c4c(ccc(c4N2)O)Cl)Cl C00054465
c1cc(c(cc1COc2ccc(cc2Br)C(=S)N)Cl)Cl C11860613
c1cc(ccc1C(=O)c2c(c3cc4cc5c(cc4nc3s2)CCC5)N)F C04929920
Cc1ccc(c(c1)Br)NC(=S)Nc2ccc(c(c2)C)C C13789945
c1cc2c(c(c1)F)N[C@@H]([C@@H]3[C@@H]2C=CC3)c4cc(cc(c4O)Cl)Cl C14467403
c1cc(c(cc1Cl)N)SCc2ccc(s2)Br C19815425
c1cc(c(cc1C(=S)N)COc2ccc(cc2F)Br)F C20474024
CC1=CCC=C[C@@H]1C(=O)N[C@@H]2CCc3c(c4cc(ccc4[nH]3)Br)C2 C22350796
C[C@@H]1CCC[C@H](C1)NC(=O)c2cc3ccc(cc3[nH]2)Br C33185553
c1cc2c(cc1O)OC[C@@H]2Nc3ccc(cc3Br)Br C36957025
C[C@H](c1ccc(cc1)Br)Nc2cc3c(cc2Cl)NC(=O)C3 C36990710
CC[C@@H](c1ccc(cc1)O)Nc2ccc(c(c2)I)C C37055908
c1cc(c(c(c1)Cl)SCc2csc(n2)c3ccsc3)N C37203962
C[C@H](c1ccc(c(c1)Br)F)Nc2cccc3c2[nH]nc3 C37312446
C[C@H]1CC[C@H]([C@@H](C1)OCc2c(cccc2Br)N)C(C)C C37402198
Cc1ccc(c(c1)Br)OCc2ccc(cc2Br)N C37516159
Cc1cc(c(c(c1)Br)N[C@@H](C)c2cc[nH]n2)Br C37907033
c1cc(ccc1[C@@H](CO)Nc2ccc(cc2)Br)Br C38118049
c1cc(ccc1N[C@H](CO)c2cc(ccc2F)Br)Cl C38119558
C[C@H]1CCc2c(cc3c(c(sc3n2)C(=O)c4ccc(cc4)Cl)N)C1 C39326672
Cc1ccc(c(c1O)C)N[C@@H]2CCc3c2ccc(c3)Br C40227308
c1cc(ccc1[C@@H](c2ccc3c(c2)[nH]c(=O)[nH]3)Cl)I C40270372
c1ccc(c(c1)N[C@H](CO)c2ccc(s2)Br)Br C41703034
c1cc(cc(c1)Br)N[C@@H](CO)c2ccc(s2)Br C41703040
c1cc(c(cc1Cl)N)SCc2c(ccs2)Br C43675762
C[C@@H]1C[C@@H]1CNC(=O)Nc2cc(ccc2Br)Br C44078558
C[C@H]1C[C@@H]1CNC(=O)Nc2cc(ccc2Br)Br C44078560
C[C@H](C1CC1)NC(=O)Nc2ccc(cc2Cl)I C44082476
c1cc(cc(c1)C(=O)N)c2nc(cs2)c3cc(sc3Cl)Cl C46865264
C[C@@H](c1cccs1)NC(=O)Nc2ccc(cc2)I C48469549
C[C@H](C(C)C)NC(=O)Nc1cc(ccc1Br)Br C48476515
C[C@@H](c1ccc(cc1)I)Nc2ccccc2[C@@H](C)O C49542947
C[C@H](c1cccc(c1)Br)n2c3c(cccc3Cl)nc2N C49569423
c1cc(ccc1C(=S)N)OCc2ccc(c(c2)Br)F C49596259
Cc1ccc(c(c1)O)/N=C/c2cc(cc(c2O)Cl)Br C00061788
c1ccc2c(c1)cccc2[C@H]3Nc4c(c5c(s4)CCCC5)C(=O)N3 C00178352
c1ccc(c(c1)CCOc2ccc(cc2)I)N C52919026
Cc1ccc(cc1C)C[C@H](c2ccc3c(c2)[nH]c(=O)[nH]3)Br C53140760
C[C@H](c1ccc(cc1)Br)n2c3c(ccc(c3F)F)nc2N C53170135
c1ccc(c(c1)F)SCc2nc(c3c4c(sc3n2)CCCC4)N C58413535
C[C@H]1CCC[C@@H]([C@@H]1C)NC(=S)Nc2ccc(cc2)Br C59114799
Cc1c(c(n(n1)C2c3ccccc3-c4c2cccc4)N)I C43681733
Cc1ccc(cc1N[C@H]2c3ccc(cc3NC2=O)Br)Br C37091264
c1cc(c(c(c1)Cl)Cl)/C=N/c2c(c3c(s2)CCCC3)C(=O)N C05567453
c1ccc2c(c1)cccc2/C=N/c3c(c4c(s3)CCCC4)C(=O)N C05604982
Cc1ccsc1[C@H]2Nc3c(c4c(s3)C[C@H](CC4)C(C)(C)C)C(=N2)O C04783898
Cc1ccc(cc1C)NC(=S)Nc2ccc(cc2)I C13786676
c1cc2c(c(c1)O)CC[C@H]2Nc3cc(ccc3Cl)Br C61690872
c1cc2c(cc1C(=O)Nc3cc(ccc3Cl)Br)CCCN2 C61692544
Cc1cc(c(c(c1)Br)/N=C(/C(C)C)\N)Br C62988089
c1cc(ccc1NC2=CC(=O)CCC2)I C05174254
c1cc2c(c(c1)O)C/C(=C/c3cc(cs3)Br)/C2=O C11336180
Cc1c(nc(s1)C)[C@H](C)Nc2ccc(cc2)Br C20090350
C[C@@H]1CCC[C@@H](C1)NC(=O)c2cc(sc2)Br C33185775
Cc1nc2ccc(cc2s1)N[C@@H](C)c3ccc(cc3)F C35019653
Cc1ccc(c(c1)NC(=O)c2cc(sc2)Br)F C35222428
C[C@@H]1CN/C(=N\c2cccc(c2)I)/S1 C35286954
Cc1cc(ccc1/N=C/2\NC[C@H](S2)C)Br C35294514
CC[C@@H](C)n1c2ccc(cc2[nH]c1=S)Br C36891140
Cc1nc2ccc(cc2s1)N[C@@H](C)c3ccc(cc3F)F C36956078
c1cc(ccc1CCl)C(=O)Nc2ccc(c(c2F)F)F C37343021
Cc1ccc(c(c1)Br)O[C@@H]2CCCC[C@H]2O C37696413
CNc1ccc(cc1)Oc2c(c(c(c(c2F)F)F)F)F C38057343
C/C(=N/O)/c1c(cc(s1)Br)Br C39296476
CC(C)Nc1cc(c(cn1)Cl)I C40118247
c1ccc(c(c1)C[C@@H](c2ccc3c(c2)CCCO3)O)Cl C40264743
c1cc2c(cc1[C@@H](c3cc4c(s3)CCC4)Cl)CC(=O)N2 C40271765
CC(C)C[C@H](c1ccc2c(c1)CCC(=O)N2)Br C40283187
c1cc2c(cc1[C@@H](C3CCCC3)Br)CC(=O)N2 C40284033
c1c2c(cc(c1[C@H](C3CCC3)Br)F)NC(=O)CC2 C40289449
c1c(csc1[C@@H](C#N)NC2CCCC2)Br C41677798
Cc1cc(c(s1)C)[C@@H](C)Nc2ccc(cn2)Br C42322317
c1ccc(c(c1)c2c(c[nH]n2)Br)Br C42415147
C[C@@H](C#N)Nc1cc(ccc1Br)Br C43515390
CC[C@@H](C#N)Nc1cccc(c1)I C43539600
C[C@H]1Cc2ccccc2N1Cc3ccc(s3)C#CCCO C43679092
c1ccc2c(c1)CCC[C@@H]2OCc3ccc(s3)C#CCO C43682763
C[C@@H]1C[C@H](CC(C1)(C)C)OCc2c(ccs2)C#CCO C43682872
CC(C)(C)NC(=O)[C@H](c1ccc(cc1)Br)Cl C48071694
C[C@@H]1C[C@@H]1C(=O)NC2(CC2)c3ccc(cc3)Br C48206723
c1cc2c(cc1Cl)[nH]c(=S)n2CCc3ccsc3 C49184835
C=C(CNC(=O)c1cc(cc(c1)Cl)Cl)Br C49281129
C=C(CNC(=O)c1cc2c(s1)CCCCC2)Br C49297693
Cc1cc(c(s1)C)[C@H](C)Nc2c(cccn2)Br C49503551
c1cc(c(cc1F)Br)NC[C@@H]2CCC=CO2 C50267814
c1ccc-2c(c1)CN[C@H](c3n2ccc3)c4cccc(c4F)F C55211080
C[C@H](C12CC3CC(C1)CC(C3)C2)NC(=O)CBr C59642110
c1cc(c(cc1Br)CN[C@@H]2CCC[C@H]2C#N)F C54826263
c1ccc(cc1)[C@H]2CN/C(=N\c3cc(c(c(c3)F)F)F)/S2 C61120070
CN[C@@H](c1cccc2c1nccc2)c3ccc(s3)Cl C61414296
c1cc(c(cc1Br)NC[C@H]2CCCO2)Cl C61691197
CCc1c([nH]c2c(ccc(c2c1=O)Br)Cl)C C61692350
Cc1cc(c(c(c1)C)[C@@H](c2ccc(cn2)Br)O)C C61870211
C[C@H](c1ccccc1Br)N[C@H]2CCC[C@@H]2C#N C61891361
c1cc2c(cc1[C@@H](c3ccc(cc3F)Br)O)COC2 C62334871
c1cc2cnccc2c(c1)NCc3cc(c(c(c3)F)F)F C62706442
c1cc(c(cc1Cl)[C@H](c2ccn[nH]2)Br)Cl C62779471
C[C@H](c1cnc(s1)C2(CCCCC2)c3ccccc3)O C62783073
C[C@H](c1ccc(cc1)F)NC(=O)c2cc(c(c(c2)F)F)F C63011671
c1ccc(cc1)C[C@H]2CS/C(=N\c3ccc(c(c3)F)F)/N2 C63220207
c1ccc(cc1)C(=O)C[C@@H](c2ccc(cc2)Br)[C@H](C#N)C(=O)N3CCCCC3 C00624428
c1ccc(cc1)OCCn2cc(c3c2cccc3)/C=C\4/C(=O)N(C(=S)S4)c5ccccc5F C03003501
c1cc(cc(c1)F)N2C(=O)/C(=C/c3ccc(cc3)OC(=O)c4cccs4)/SC2=S C01135976
CC(=C)Cn1c(=O)c2c3c(sc2nc1SCC(=C)Br)COC(C3)(C)C C00985041
CC1=NC2=C([C@@H](C1C(=O)OC)c3ccc(cc3)C(F)(F)F)C(=O)C[C@@H](C2)c4cccs4 C08439562
Cc1ccc(cc1)C(=O)COc2ccc3c(c(c(=O)oc3c2I)C)C C00641728
c1ccc(cc1)c2ccc(cc2)C(=O)CCC(=O)N3CCC[C@@H]3c4nc5ccccc5s4 C08772552
Cc1ccc(cc1)OCCn2cnc3c(c2=O)c(cs3)c4ccc(cc4)Br C01980732
Cc1cccc(c1)OCCn2cnc3c(c2=O)c(cs3)c4ccc(cc4)Br C08799181
CCCC(=O)c1ccc(c(c1)F)N2CCN(CC2)C(=O)c3c(c(cc(c3Cl)C)F)F C00720616
CN(C)c1ccc(cc1)N2C(=O)/C(=C\c3ccc(o3)Sc4ccc(cc4)Cl)/SC2=S C09232408
CCOc1ccc(cc1)n2c(=O)c3c(nc2SCc4ccc(cc4)Br)CCS3 C02719935
Cc1ccc2c(c1C)nc(s2)N3CCN(CC3)C(=O)CCCSc4ccc(cc4)F C09910155
Cc1ccc(cc1)CC(=O)N(C[C@H]2CCCO2)c3nc4ccc(cc4s3)Br C10700194
CC(C)Sc1ccc(cc1)C(=O)N(C[C@H]2CCCO2)c3nc4c(cc(cc4s3)F)F C11140446
CC(C)Sc1ccc(cc1)CC(=O)N2CCN(CC2)c3nc4c(s3)cccc4Cl C12071003
CSc1ccc2c(c1)sc(n2)N3CCN(CC3)C(=O)CCSc4ccc(cc4)F C12495155
c1cc(ccc1c2csc(n2)N(C[C@H]3CCCO3)C(=O)[C@@H]4CCC=CC4)Br C13031151
c1cc(c(cc1Cl)c2ccc(o2)/C=C/3\C(=O)N(C(=S)S3)C[C@@H]4CCCO4)Cl C13590969
c1c(cn2cc(nc2c1Cl)CSc3c(c4c(c(n3)C(F)(F)F)CCC4)C#N)Cl C13640453
Cc1cc(cc(c1OCC(=O)Oc2ccc(cc2C=O)Br)C)Br C14017496
c1ccc(c(c1)c2cncnc2[C@H]3CCCN(C3)C(=O)/C=C/c4ccc(c(c4)F)F)Cl C14975832
Cc1ccc(cc1)C(=O)N(CC(C)C)CC(=O)N2CCc3c(ccs3)[C@H]2c4ccccc4 C16486234
CC[C@@H](C)N(CC(=O)N1CCc2c(ccs2)[C@@H]1c3ccc(cc3Cl)Cl)C(=O)CC C16528614
CC[C@H](C)N(CC(=O)N1CCc2c(ccs2)[C@@H]1c3ccc(cc3Cl)Cl)C(=O)CC C16528615
CCN(CC(=O)N1CCc2c(ccs2)[C@H]1c3ccc(cc3Cl)Cl)C(=O)C(C)(C)C C16528835
C=CCn1c(=O)c2c3c(sc2nc1SCC(=O)c4cccc(c4)Br)CCCC3 C02264084
c1cc(c(cc1Cl)c2ccc(o2)/C=C\3/C(=O)N(C(=S)S3)C[C@@H]4CCCO4)Cl C19893425
c1ccc(cc1)C(CC(=O)N2CCN(CC2)c3ccc(cn3)C(F)(F)F)c4ccccc4 C18045606
c1cc(c(cc1c2ccc(o2)/C=C\3/C(=O)N(C(=S)S3)C[C@@H]4CCCO4)Cl)Cl C26967822
c1ccc(cc1)c2c(n(c(n2)SCC(=O)N3CCCC3)c4ccccc4)c5ccccc5 C32698102
c1cc(sc1)C2=NN([C@@H](C2)c3ccc(cc3)F)C(=O)CSC(=S)N4CCCCC4 C33814635
CCCn1c2c(c3c(s2)CC(=C3C)C)c(=O)n(c1=O)Cc4ccc(cc4)Br C34723551
Cc1ccc2c(c1)c(cc(n2)c3cccs3)C(=O)N4CCN(CC4)C/C=C/c5ccccc5 C35217822
CC[C@@H](C)N(CC(=O)N1CCc2c(ccs2)[C@@H]1c3ccc(cc3)Cl)C(=O)C4CCC4 C35358320
C[C@H](CC(=O)N1CCC2(CC1)N(CCS2)C(=O)c3ccc(cc3Cl)Cl)CC(C)(C)C C35369802
CC(C)N(CC(=O)N1CCc2c(ccs2)[C@@H]1c3ccc(cc3)C(C)(C)C)C(=O)C4CCC4 C35382325
c1ccc(c(c1)/C=C/C(=O)N2CCC(CC2)Cn3c4ccccc4nc3C(F)(F)F)Cl C38534102
Cc1cc2c(c(c1)Br)N(C(=O)C2=O)CCCOc3cc(ccc3Cl)Cl C39288999
c1ccc2c(c1)c(c3c(n2)CCCC3)N4[C@H](C5=C(C4=O)SCCS5)OCC6CCCC6 C39446145
c1ccc(c(c1)/C=C\2/C(=O)N(C(=O)S2)c3ccccc3F)OCc4ccc(cc4)Cl C39860330
CSc1ccc(cc1)[C@@H]2c3c(=O)c4cc(ccc4oc3C(=O)N2CC=C)Br C40031872
Cc1ccc(cc1)n2c(cnc2SCC(=O)N3CCCCC3)c4ccc(cc4)Br C44086625
c1ccc2c(c1)CCN(C2)C(=O)c3ccc(o3)CSc4nc(cs4)c5cccs5 C57293462
CC(C)COc1ccc(cc1)C(=O)N2CCN(CC2)c3c(c(c(c(c3F)F)Cl)F)F C57317256
C[C@H]1CCN(c2cc(ccc2S1)C(F)(F)F)C(=O)Cc3csc(n3)c4ccco4 C59005331
CN(C)C(=O)/C(=C\c1cc(c(c(c1)Br)OCc2ccc3ccccc3c2)Cl)/C#N C59334030
c1ccc(cc1)C(c2ccccc2)N3CCN(CC3)C(=O)c4cccn4Cc5cccs5 C59852697
c1ccc(c(c1)/C=C\2/C(=O)c3ccc(cc3O2)OC(=O)Cc4cccs4)Br C41354739
c1cc(c(c(c1)Cl)/C=C\2/C(=O)c3ccc4c(c3O2)CN(CO4)CCc5cccs5)F C41654616
Cc1cc(c(n1[C@@H]2CCS(=O)(=O)C2)C)C(=O)CSc3c4ccccc4nc(n3)C(F)(F)F C09174205
c1cc(ccc1c2csc3c2c(=O)n(cn3)CC(=O)c4ccc(cc4)N5CCCC5=O)F C09610140
CC(C)S(=O)(=O)c1cccc(c1)C(=O)N2CCN(CC2)c3nc4c(cc(cc4s3)F)F C09622354
c1ccc(cc1)C2=CCN(CC2)C(=O)[C@H]3CCCN3S(=O)(=O)c4cccc5c4nccc5 C09831216
CCS(=O)(=O)c1cccc(c1)C(=O)N(C[C@@H]2CCCO2)c3nc4c(cccc4s3)F C10885563
CC[C@H](C)n1cc(c(=O)c(c1)C(=O)N(C)Cc2cccc3c2cccc3)C(=O)N4CCCCCC4 C11872287
c1ccc(cc1)[C@]2(CC(=O)N(C2=O)Cc3cccs3)CC(=O)N4CCCC[C@@H]4c5ccccn5 C11913612
c1ccc(cc1)C[C@H](C(=O)Oc2cccc3c2nccc3)N4C(=O)[C@H]5[C@@H]6C=C[C@H]([C@@H]5C4=O)[C@H]7[C@@H]6C7 C12407121
CC(C)(C)P(=NC(=O)c1cc(cc(c1)Cl)Cl)(N2CCOCC2)N3CCOCC3 C12575515
Cc1cccc(c1)c2cnc(nc2[C@@H]3CCCN(C3)C(=O)c4cccc(c4)N5CCCC5=O)C C14889423
C[C@H]([C@H]1c2cc(cc(c2OC(=O)[C@@H]1C(=O)OC)Br)Br)C(=O)OC C01438459
CN(C)C(=O)N(CCOC)CC(=O)N1CCc2c(ccs2)[C@@H]1c3ccc(cc3Cl)Cl C16528818
Cc1ccc(o1)CN(C)C(=O)CN2C(=O)c3c(c(c(c(c3Cl)Cl)Cl)Cl)C2=O C19352667
CC(=O)N1CCc2c(sc3c2c(=O)n(c(n3)SCc4ccc(cc4)F)C[C@H]5CCCO5)C1 C20132221
CN(Cc1nc2ccccc2s1)[C@H]3CCc4c(c(nn4CC=C)C(=O)N5CCSCC5)C3 C14732137
c1ccc2c(c1)nc(s2)C3CCN(CC3)C(=O)[C@H]4CCCN4S(=O)(=O)c5cccs5 C21000463
CN(Cc1c(cccc1Cl)F)C(=O)COC(=O)[C@]23CCC(=O)N2c4ccccc4S3 C21868590
Cc1cccc(c1)CN2CCN(CC2)C(=O)CSc3nc4c(c(c(s4)C)C)c(=O)n3C C23220661
c1cc(ccc1OCC(=O)N2CCN(CC2)Cc3ccc4c(c3)OCCO4)Br C23786883
c1cc(sc1)C(=O)N2CCC(CC2)C(=O)N3CCN(CC3)c4ccc(cn4)C(F)(F)F C18045837
c1cc(ccc1C(=O)N2CCN(CC2)S(=O)(=O)c3ccc(s3)Br)OC(F)F C25039887
Cc1ccc(s1)S(=O)(=O)N2CCN(CC2)C(=O)CCCc3nc4ccccc4s3 C25777999
CN(CC(=O)N1CCN(CC1)C(c2ccc(cc2)F)c3ccc(cc3)F)C(=O)c4ccco4 C26025189
c1cc(ccc1CN2CCN(CC2)C(=O)c3cc4c(c(c3)Cl)OCCO4)OC(F)(F)F C29285033
C[C@@H](c1ccccc1Cl)N2CCN(CC2)C(=O)CSCc3cc(=O)n4ccsc4n3 C29366328
c1cc(cc(c1)OCc2cccs2)C(=O)N3CCN(CC3)S(=O)(=O)c4cc(ccc4F)F C32713815
CC1CCN(CC1)c2cc3c(cc2F)c(=O)c(cn3C)c4nc(no4)c5ccc(cc5)SC C32984894
CN1[C@H]([C@@H](CO1)S(=O)(=O)N2CCN(CC2)c3ccccc3F)c4ccc(c(c4)Cl)F C34739439
c1ccc(cc1)OCC(=O)N2CCc3c(sc4c3c(=O)n(cn4)Cc5ccccc5F)C2 C35498175
c1cc(c(cc1Cl)Cl)C(=O)N2CCN(CC2)[C@@H](C3CCCC3)C(=O)N4CCOCC4 C36250011
Cc1cc(c(n1C2CC2)C)C(=O)CN3CCN(CC3)S(=O)(=O)c4ccc(s4)Br C36447694
c1ccc(cc1)/C=C/S(=O)(=O)N2CCN(CC2)C(=O)c3c4ccccc4nc5c3CCC5 C36725799
CSc1nnc(s1)SCC(=O)N2CCN(CC2)c3c(cc(cn3)C(F)(F)F)Cl C36849340
c1cc(ncc1C(F)(F)F)N2CCCN(CC2)C(=O)Cn3cc(cc(c3=O)Cl)C(F)(F)F C37122179
c1ccc2c(c1)[C@@H]([C@H](S2)C(=O)/N=C\3/N=N[C@@H](S3)S(=O)(=O)Cc4ccc(cc4)F)Cl C38577124
Cc1ccc2c(c1)cc(c(n2)N3CCOCC3)/C=C\4/C(=O)N(C(=S)S4)C[C@@H]5CCCO5 C38732309
C[C@@H](C(=O)N1CCCc2c1cccn2)SCC3=NC(=O)C4=C(CSC4=N3)c5ccccc5 C38796599
c1cc(sc1C(=O)OCC(=O)N([C@@H]2CCS(=O)(=O)C2)C3CCCCC3)Br C08757766
C[C@H](C1=NC(=O)C2=C(CSC2=N1)c3cccs3)N4CCc5cc(c(cc5C4)OC)OC C39733286
CC1CCN(CC1)C(=O)COc2ccc(cc2)/C=C\3/C(=O)N(C(=S)S3)Cc4ccco4 C39793802
Cc1ccc(s1)C2=C3C(=NC(=NC3=O)CN4CCc5cc(c(cc5C4)OC)OC)SC2 C39957754
c1ccc2c(c1)nc(n2CC(=O)N3CCCCC3)[C@H]4CC(=O)N(C4)c5ccc(cc5)Br C40256935
c1ccc(cc1)/C=C/S(=O)(=O)N2CCN(CC2)C(=O)CSC3=Nc4ccccc4CS3 C45494192
Cc1c(sc(n1)C(C)C)C(=O)N2CCN(CC2)S(=O)(=O)c3ccc(s3)Br C46747640
C[C@H]1C[C@H]1c2ccc(o2)CN([C@@H]3CCS(=O)(=O)C3)C(=O)c4cc(c(c(c4)Cl)OC)Cl C47133080
c1cc(c2c(c1)sc(n2)OC3CCN(CC3)C(=O)[C@H]4CC(=O)N(C4)c5ccc(cc5)F)F C49432472
Cc1cccc(c1C)n2ccnc2SCC(=O)N([C@H]3CCS(=O)(=O)C3)C4CCCC4 C10347940
Cc1ccc(cc1)n2c(cc(c2C)C(=O)Cn3cnc4c(c3=O)sc(=S)n4CC=C)C C12513072
C[C@H]1CN(/C(=N\c2cccc(c2)S(=O)(=O)N(C)C)/S1)C(=O)c3cccc(c3)Br C09245303
c1ccc(cc1)C2=C3C(=NC(=NC3=O)/C(=C\c4ccc(cc4)C#N)/C(=O)N5CCCC5)SC2 C39939461
Cc1ccc(cc1)C(=O)CN2C(=O)/C(=C/c3ccccc3OCc4ccccc4F)/SC2=O C01146483
Cc1ccc(cc1)N2C[C@H](CC2=O)c3nc4ccccc4n3CCCOc5ccc(cc5)Cl C08752287
Cc1ccccc1OCCn2c3ccccc3nc2[C@@H]4CC(=O)N(C4)c5ccc(cc5)Br C08753040
c1ccc2c(c1)c(=O)n(c(n2)SCC(=O)c3ccc(cc3)F)c4ccc(cc4)OC(F)F C08952995
C[C@@H](C(=O)C12CC3CC(C1)CC(C3)C2)Sc4nc5cc(ccc5c(=O)n4CCOC)Cl C09020224
CCOC(=O)[C@H](C)Sc1nc2ccc(cc2c(=O)n1CC(=C)C)I C02401414
Cc1ccc(cc1)SCCCC(=O)/N=c/2\n(c3ccc(cc3s2)S(=O)(=O)C)CC#C C09474074
CCS(=O)(=O)c1ccc(cc1)CC(=O)/N=c/2\n(c3cc(cc(c3s2)C)C)CCSC C09566193
CC[C@@H]1CCCCN1C(=O)CSc2nc3c(c(cs3)c4cccs4)c(=O)n2CC=C C09964593
CC[C@H]1CCCCN1C(=O)CSc2nc3c(c(cs3)c4cccs4)c(=O)n2CC=C C09964594
Cc1c(ccc2c1nc(s2)N(CCCn3ccnc3)C(=O)c4ccc(cc4)SC)Cl C10586101
c1ccc2c(c1)c(cn2CC(=O)N3CCCCCC3)S(=O)(=O)Cc4ccc(c(c4)Cl)Cl C12226035
CCOC(=O)[C@H]1[C@@H](CC2=C(C1=O)[C@@H](CC(=O)N2c3ccccc3F)c4ccccc4)c5cccs5 C12413082
CCOc1ccc(cc1)n2c(cc(c2C)C(=O)CSc3c4c5c(sc4ncn3)CCC5)C C12624969
Cc1ccc(cc1)[C@@H]2c3cccn3-c4ccccc4N2C(=O)CN(C5CC5)C(=O)Cc6cccs6 C16570128
CC(=O)N(c1ccccc1)c2nc(cs2)/C=C(\C#N)/c3nc(cs3)c4ccc(cc4)Cl C17474112
c1cc(ccc1C#N)c2ccc(cc2)OC(=O)C3CCN(CC3)C(=O)c4ccc(cc4)Br C19678383
Cc1ccc(c(c1)C)C(=O)N(CCCN2CCOCC2)c3nc4ccc(cc4s3)Br C20589088
Cc1ccc(cc1)SCC(=O)N(CCN2CCOCC2)c3nc4c(cc(cc4s3)C)C C20743722
Cc1ccc(cc1)c2csc(n2)c3cccn3CC(=O)N4CCN(CC4)c5ccccc5F C21656772
Cc1ccc(cc1C)CC(=O)N(CCCN2CCOCC2)c3nc4c(s3)cccc4Cl C21773549
Cc1ccc(c(c1)S(=O)(=O)N(Cc2cccs2)c3ccc(cc3)CN4CCOCC4)C C23968523
C=CCn1c2ccccc2nc1SCC(=O)N3CCN(CC3)c4cccc(c4)C(F)(F)F C24145534
c1ccc(cc1)N(CCC#N)C(=O)COC(=O)c2c(c3c(s2)cc(cc3Cl)Cl)Cl C03301441
Cc1ccc(cc1)n2c(=O)c3ccccc3nc2SCc4ccc(cc4)C(=O)N5CCCC5 C25697583
c1cc(sc1)Cc2nnc(n2C3CCCCC3)SCc4ccc(cc4)C(=O)N5CCCC5 C25698087
CCn1c(=O)c2c3c(sc2nc1SCc4ccc(cc4)C(=O)N5CCCC5)C[C@@H](CC3)C C25698311
Cc1ccc(cc1C)S(=O)(=O)C2(CCCC2)C(=O)OCc3csc(n3)c4ccsc4 C29558808
c1ccc(cc1)CN2CCN(CC2)C(=O)C[C@@H](c3ccccc3F)c4cnc5n4cc(cc5)Cl C34696023
C=CCN1CCN(CC1)C(=O)c2csc(n2)c3cccc(c3)OCc4ccc(cc4)Cl C34717449
CC1([C@@H]2CC=C([C@H]1C2)CN(CCN3CCOCC3)S(=O)(=O)c4cccc5c4cccc5)C C34930549
CC[C@H](c1nc2ccccc2c(=O)n1c3ccc(cc3)Br)N(C)C(=O)C(C)(C)C C35070009
c1ccc2c(c1)-n3cccc3[C@@H](N2C(=O)CN(C4CC4)C(=O)Cc5cccs5)c6ccc(cc6)F C35246563
CC[C@@]12[C@H]3[C@@H](C(=O)N(C3=O)c4ccc(cc4)OCC)[C@@](C1=O)(C(=C2c5ccccc5)c6ccccc6)C C35391968
CCCN(CC(=O)N1CCn2cccc2[C@@H]1c3ccccc3F)C(=O)C45CC6CC(C4)CC(C6)C5 C35471331
Cc1ccc(cc1)C(=O)N(CC(C)C)CC(=O)N2CCn3cccc3[C@H]2c4ccccc4Cl C35845681
CCCCCc1ccc(cc1)C(=O)N2CCN(CC2)c3c4c(c(sc4nc(n3)C5CC5)C)C C35866662
CCN(CC(=O)N1CCc2c(ccs2)[C@@H]1COc3ccc(cc3C)C)C(=O)C4CCCC4 C36118597
CCOC(=O)C1CCN(CC1)C(=O)c2cc3c(n2Cc4ccc(cc4)Br)cc(s3)C C37526980
CCN(CC)C(=O)CSc1nc2c(c3c(s2)CSC(C3)(C)C)c(=O)n1c4ccc(cc4)C C01282619
c1ccc(c(c1)C(=O)Oc2c(cc(c3c2nccc3)Cl)CN4CCOCC4)Br C21486787
c1ccc(cc1)c2cc(ncn2)SCC(=O)N3[C@@H](CC(=N3)c4cccs4)c5ccc(cc5)F C38551931
c1ccc2c(c1)nc(n2CCOc3ccc(cc3)Cl)[C@@H]4CC(=O)N(C4)c5ccccc5Cl C38586629
c1ccc(c(c1)CC(=O)N(CCCN2CCOCC2)c3nc4c(s3)cccc4Cl)Cl C36707074
Cc1cccc(c1N2C[C@H](CC2=O)c3nc4ccccc4n3CC(=O)c5ccc(cc5)Cl)C C40252583
c1ccc2c(c1)nc(n2CCCOc3ccc(cc3)Cl)[C@@H]4CC(=O)N(C4)c5ccccc5F C40252854
CCCCCCN1C(=O)/C(=C/c2cc3cccc(c3nc2N4CCOCC4)C)/SC1=S C40562477
Cc1nnc(s1)SCC(=O)N(CC=C)c2nc(cs2)c3ccc(c(c3)Cl)Cl C18974680
Cc1c(c2ccccn2c1C(=O)c3ccc(cc3)F)/C=C/4\C(=O)N=C(S4)CC(=O)C(C)(C)C C13129659
CC1=CC[C@@H]2[C@@H](C1)C(=O)N(C2=O)CC#CCN3CCN(CC3)C(c4ccccc4)c5ccccc5 C20533363
c1ccc(cc1)[C@H]2CC(=Nc3ccccc3N2)C(F)(F)F C04234528
c1cc(ccc1C2=NN[C@@H](C2)C(Cl)(Cl)Cl)Cl C00163905
c1c(cc(cc1Cl)Cl)NC(=O)[C@H](C(F)(F)F)F C03183721
c1ccc(cc1)[C@H](C#N)Nc2ccc(cc2)Br C01599057
Cc1ccc(c(c1)F)NC(=O)c2ccc(cc2)Br C07265132
Cc1ccc2c(c1C)N[C@H]([C@H]3[C@@H]2C=CC3)c4ccc(cc4)N(C)C C13643988
c1cnccc1CNc2cc(c(cc2Cl)Cl)Cl C19906304
C[C@H](c1nc2ccccc2s1)Nc3cc(ccc3F)F C19907889
C[C@H](c1nc2ccccc2s1)Nc3ccc4c(c3)CCC4 C19913926
c1ccc2c(c1)ccc(n2)CNc3ccc(c(c3F)F)F C20246230
C[C@H](c1nc2ccccc2s1)Nc3c(cccc3F)F C20359478
c1c(cc(c(c1Cl)NC(=O)CCCl)Cl)Cl C20368508
C[C@@H](c1cccs1)NC(=O)c2csc3c2CCCC3 C33809843
CSc1cccc(c1)/N=C/2\NC[C@@H](S2)c3ccccc3 C35294322
CC1(CS/C(=N\c2ccc(cc2F)Br)/N1)C C35294647
C[C@@H](c1ccccc1Oc2ccccc2Br)O C35650591
Cc1cc(c(s1)C)C(=O)N[C@H](C)c2ccc(s2)Cl C36394452
Cc1cc(ccc1N[C@H]2CSCc3c2cccc3)N(C)C C37274262
c1cc(c(cc1C#N)Br)NC[C@@H]2C[C@H]3C[C@@H]2C=C3 C37302254
C[C@@H](c1c(cccc1F)F)Nc2ccc(c(c2)Cl)C#N C37393297
CC1(CC(=CC(=O)C1)Nc2ccc(cc2F)Br)C C00458846
CS[C@H]1CCCN([C@@]12CC[C@@H](C2)F)c3ccccc3O C39512153
C[C@H]1Cc2cc(ccc2O1)[C@@H](c3ccc(s3)Br)O C40262006
c1cc(sc1)[C@@H](c2cc3c(cc2Cl)NC(=O)C3)Cl C40276599
c1ccc2c(c1)nc(s2)NCc3cc4c(s3)CCC4 C40627805
c1cc(c(cc1Cl)Cl)C2(CC2)NC(=O)C(F)(F)F C41540993
c1cc(sc1)[C@@H](C#N)Nc2ccc(cc2)Br C41671799
Cc1ccc(s1)[C@H](C)n2c(cc3c2CC(C[C@H]3O)(C)C)C C41710045
C[C@H]1C[C@H](CC(C1)(C)C)OCc2ccc(s2)C#CCO C43682858
C[C@]12C[C@H](CC(C1)(C)C)N(C2)C(=S)Nc3ccc(cc3)F C06754907
C[C@H]1C[C@@H]1C(=O)NC2(CC2)c3ccc(cc3)Br C48206725
c1cc(c(cc1Br)Cl)C(=O)NC2CCCC2 C48210458
CCc1ccsc1C(=O)Nc2ccc(cc2)Br C48876727
Cc1ccc(s1)[C@@H](C)NC(=O)c2cc3c(s2)CCCC3 C48974161
c1cscc1C(=O)NCC23C[C@H]4C[C@@H](C2)CC(C4)(C3)Cl C49214399
c1cc2c(ccc(c2nc1)CSc3ccc(cc3)O)Cl C49493917
C[C@@H](c1ccccc1F)n2c3cccc(c3[nH]c2=S)F C49531511
Cc1ccc(c(c1)OCc2ccc(cc2)C#CCO)Cl C49621800
C[C@H](c1ccsc1)Nc2ccc(c3c2nccc3)Cl C50343717
CCc1ccc(s1)[C@@H](c2ccc3c(c2)CC(O3)(C)C)O C51755702
C[C@@H](c1ccc(o1)c2ccc(cc2Cl)Br)O C52924795
Cc1ccc(c(c1)C(=O)N[C@@H]2C[C@H]3C[C@@H]2[C@@H]4[C@@H]3CCC4)F C53008543
CC[C@@H](c1ccc(o1)c2ccc(cc2F)Br)O C54107516
c1ccc2c(c1)n(c(=S)s2)CNc3ccc(cc3)F C59475364
c1cc2c(c(c1)F)[nH]c(=S)n2c3cc(c(c(c3)F)F)F C61119818
CCC1(CS/C(=N\c2cc(c(c(c2)F)F)F)/N1)CC C61120086
C[C@@H]1CN/C(=N\c2cc(ccc2Cl)Br)/S1 C61692131
C[C@@H](c1ccc(c(c1)Cl)N2CCC[C@@H]2C3CCCC3)O C61696880
c1cc2c(cc1[C@@H](c3ccc(cc3Cl)Cl)O)COC2 C62334649
c1ccc2c(c1)ccc(n2)[C@@H](c3ccc(c(c3)Cl)Cl)O C63075735
c1ccc(cc1)c2c(c([nH]n2)c3ccncc3)c4[nH]c5ccccc5n4 C00312298
Cc1ccccc1NC(=O)C(=O)N/N=C/c2cccc3c2cccc3 C02568381
Cc1ccc(s1)/C=N/NC(=O)c2c3c([nH]n2)-c4ccccc4CC3 C00232681
Cc1ccc(cc1)N2C[C@H](CC2=O)NC(=O)N[C@@H]3C[C@@H](CC(C3)(C)C)C C05123438
Cc1ccc(cc1)N2C[C@@H](CC2=O)NC(=O)Nc3ccc(cc3C)C C05123571
Cc1ccc(cc1C)N2C[C@H](CC2=O)NC(=O)N[C@H]3CCCC[C@@H]3C C05187903
c1ccc2cc(ccc2c1)S(=O)(=O)NNC(=O)C3CCCCC3 C05949330
c1ccc(c(c1)Cn2c(c([nH]c2=O)/C=C/3\C=Nc4c3cccc4)O)F C05998410
CC\1(c2ccccc2N(/C1=C\C=N/NC(=O)c3ccc(cc3)O)C)C C06473648
Cc1ccc(c(c1)NC(=O)CSc2[nH]c(=O)c3c(n2)CCC3)C C08844159
c1ccc(cc1)c2ccsc2C(=O)N3C[C@H](Oc4c3cccc4)C(=O)N C09454628
Cc1ccc(cc1C)N2C[C@H](CC2=O)NC(=O)N[C@@H]3CCCC[C@H]3C C13958520
C[C@@H](c1ccccc1)Nc2nc(cs2)c3ccc4c(c3)oc(=O)[nH]4 C14164101
Cc1cccc(c1)c2nc3c(c4c(s3)CCCC4)c(=O)n2CC(=O)N C19997636
Cc1cc(nc2c1c3c(s2)c4c(c(=O)[nH]3)sc(n4)NCC=C)C C20606909
Cc1cc(ccc1c2ccc(o2)CNc3[nH]ncn3)Br C20877736
Cc1c([nH]c2c1cc(cc2)C(=O)Nc3ccc(nc3)N4CCCC4)C C12781692
c1cc(cc(c1)Cl)Nc2c3c([nH]n2)C[C@@H](CC3=O)c4ccco4 C22455426
C/C(=N/Nc1c2c3c(sc2ncn1)CCCC3)/c4ccc(cc4)O C36092609
c1ccc(cc1)C(=O)N2[C@](CC(=N2)C(F)(F)F)(c3ccccc3O)O C00827409
Cc1c(sc(=O)[nH]1)S(=O)(=O)N[C@@H]2C[C@@H](CC[C@@H]2C(C)C)C C40809959
COc1cccc(c1)c2c(noc2N)c3ccc(o3)Br C40907990
C[C@@H]1CCc2c(cc(s2)C(=O)Nc3ccccc3NC(=O)N(C)C)C1 C42735743
c1ccc2c(c1)cccc2NC(=O)[C@H]3CCCN(C3)C(=O)NC4CC4 C44458461
C[C@H](c1ccc2c(c1)CCC(=O)N2)Nc3nccc(n3)C(F)(F)F C44976459
c1ccc(c(c1)Cn2c(nnn2)c3cc(ccc3Br)N)Cl C45626263
Cc1cccc(c1C(=O)N2CCCC2)NC(=O)N[C@@H]3CCCC[C@H]3C C46013293
Cc1c2cccc(c2oc1C(=O)N[C@@H](C)c3ccc4c(c3)CC(=O)N4)F C46224845
C[C@H]1C[C@H]1CNC(=O)NCc2cc3c(c(c2)Br)OCO3 C49247040
Cc1ccc(cc1)/C=C/C(=O)Nc2ccc3c(c2)NC(=O)C(O3)(C)C C49756563
c1ccc(c(c1)/C=C/C(=O)N=c2[nH]c3ccccc3[nH]2)OC(F)F C22240036
C1CCC(CC1)NC(=O)Cc2[nH]c(=O)c3c4c(sc3n2)SCCC4 C55502675
CCCSc1[nH]c(=O)c2c(n1)NC(=O)C[C@@H]2c3ccc(cc3)C C04944174
C/C(=C/C(=O)N1CCC(CC1)NC(=O)NC2CCCCC2)/C3CC3 C56247811
C[C@H]1CC[C@H]([C@@H](C1)NC(=O)c2ccc3c(c2)OCC(=O)N3)C(C)C C57143362
C[C@H]1CCc2c(c3cccc(c3[nH]2)C(=O)NO[C@H]4CCCCO4)C1 C58413775
Cc1ccc(cc1Cl)C(=O)N/N=C/c2ccc(cc2)NC(=O)C C59151790
CCC1=C/C(=C\2/C(=CNN2)c3nc(cs3)C)/C(=O)C=C1OCC C18120621
COc1ccccc1n2c(cc(n2)c3ccc(o3)Br)N C62606146
c1ccc(cc1)C[C@@H]2[C@@H]3C(=NN=C3OC(=C2C#N)N)c4cccs4 C00549932
Cc1ccc(cc1)[C@H]2CCCN2C(=O)NC3CCC(CC3)C(=O)NC C63329517
Cc1cc(ccc1N2CCNC2=O)C(=O)Nc3cc(ccc3F)Cl C64762991
C[C@@H](c1[nH]c2ccccc2n1)NC(=O)c3ccc(nc3Cl)Cl C64935884
Cc1ccc(cc1)NC(=O)N2CCc3c2cccc3C(=O)NC(C)C C65210127
c1cc2c(c(c1)NC(=O)c3ccc([nH]c3=O)c4ccco4)CCCC2 C65713200
C1CCC(CC1)NC(=O)C2CCN(CC2)C(=O)NCC(F)(F)F C65985563
Cc1ccc(c(c1)Cl)NC(=O)N2CCC(CC2)NC(=O)C3CCC3 C66157628
C[C@H]1CCC[C@H]([C@@H]1C)NC(=O)C(=O)Nc2cccc(c2OC)Cl C67319393
Cc1ccc(c(c1)Cl)NC(=O)N[C@@H](C)C(=O)N2CCCC[C@H]2C C67487323
CC(C)(C)[C@@H]1CCCC[C@@H]1NC(=O)Nc2nnc(s2)C(F)F C67586524
CC(C)(C)n1c(c2c(n1)CSC2)NC(=O)Nc3cccc(c3)Cl C04077363
CCOc1ccc2c(c1)cc3c(c(sc3n2)C(=O)N4CCC[C@@H](C4)C)N C00917097
Cc1ccc(cc1)/C=N/NC(=O)C(=O)Nc2cccc(c2Cl)Cl C02566377
Cc1ccc(c(c1)NC(=O)N[C@H]2CC(=O)N(C2)c3ccc(cc3)Cl)C C04374349
c1ccc(c(c1)/C=N/NC(=O)c2c3c([nH]n2)CCCC3)Br C00186655
C#CCSc1[nH]c(=O)c2c(n1)NC(=O)C[C@H]2c3ccc(c(c3)Cl)Cl C04944281
Cc1ccc(cc1)N2C[C@H](CC2=O)NC(=O)Nc3cccc(c3Cl)Cl C05123554
Cc1ccc(cc1)[C@H]([C@@H](c2ccccc2O)n3c4ccccc4nn3)O C05416606
c1cc(ccc1C#N)C(=O)N/N=C/c2cc(ccc2O)Br C01090823
C/C(=N\N[C@H]1CCS(=O)(=O)C1)/c2ccc3c(c2)Nc4ccccc4S3 C05494705
c1cc(sc1)c2nc(co2)CSc3nc(c4ccsc4n3)N C09737271
Cc1ccc(cc1F)NC(=O)Nc2c(c(nn2C)C)C3=CCCCC3 C13365755
C[C@H](c1ccc2c(c1)OCO2)NC(=O)Nc3ccccc3Br C13745432
Cc1ccc(cc1C)N2C[C@H](CC2=O)NC(=O)N[C@@H]3C[C@H](CC(C3)(C)C)C C13958515
c1cc(c(cc1Cl)Cl)NC(=O)Nc2nnc(s2)C3CCCC3 C09167153
[H]/N=C/1\NC(=O)/C(=C/c2cccc(c2)OC(=O)c3ccc(cc3)Cl)/S1 C05632646
C[C@@H](c1ccc(c(c1)Br)F)Nc2ccc(cc2[N+](=O)[O-])O C37320920
c1ccc2c(c1)cccc2C(=O)N/N=C/c3cccn3c4ccc(cc4)O C02385112
Cc1ccc(c(c1)O)C2=C[C@@H](N=N2)C(=O)Nc3cccc(c3C)Cl C38573487
C[C@H](c1ccccc1)[C@H]2[C@@H]3C(=NN=C3OC(=C2C#N)N)c4ccccc4 C06982310
C/C(=C/1\C(=O)N(/C(=N\c2cccnc2)/S1)CC=C)/c3cccc(c3)N C39862998
c1ccc2c(c1)ncn2c3c(c(ncn3)Sc4ccc(cc4)Cl)N C40723143
CCc1cccc(c1)n2c(nnn2)c3ccc(c(c3)N)Br C42016712
CC(C)(C)n1c(=O)cc([nH]c1=O)Nc2ccc(c(c2)C(F)(F)F)F C44020246
C[C@@H](c1cc2ccccc2o1)NC(=O)NCc3nc4ccccc4s3 C45755073
Cc1c(sc2c1c(nc(n2)S[C@@H](C)C(=O)N3CCC(CC3)C)N)C C46581232
CNC(=O)Cc1ccccc1NC(=O)N2CCC[C@@H]2C3CCCCC3 C47499462
C[C@H](c1cc2ccccc2o1)NC(=O)C(=O)Nc3cccc4c3cccc4 C49202773
c1cc(c(cc1Cl)Cl)c2ccc(o2)/C=C(\C#N)/C(=C(C#N)C#N)N C00904587
Cc1ccc(cc1NC(=O)CSc2[nH]c(=O)c3c(n2)CCC3)Cl C08844144
Cc1ccc(cc1C)NC(=O)NCc2cn3cc(ccc3n2)Br C56529220
Cc1ccc(s1)[C@@H](C)NC(=O)Nc2ccc(cc2)c3csnn3 C56789038
Cc1ccc(cc1)[C@H]2CCCN2C(=O)Nc3cc(ccc3Cl)C(=O)NC C57808901
c1cc(cc(c1)NC(=O)NC2CC2)C(=O)N3CCCc4c3ccc(c4)Cl C58456772
Cc1ccc2c(c1)sc(n2)NC(=O)/C=C/c3ccc(cc3)NC(=O)C C55544469
c1cc(cc(c1)Br)NC(=O)C(=O)NN=C2CCCCCCC2 C59515755
CC(C)[C@@H](c1[nH]c2ccccc2n1)NC(=O)c3cc4ccccc4n3C C59741252
Cc1nc([nH]n1)c2ccccc2NC(=O)/C=C/c3cccc4c3cccc4 C47228096
Cc1cc(ccc1N(C)C)NC(=O)C(=O)NC23CC4CC(C2)CC(C4)C3 C57895029
CSc1ccc(cc1)[C@H]2[C@@H]3C(=NN=C3OC(=C2C#N)N)c4ccccc4 C06720032
Cc1cc(=O)[nH]c(n1)c2ccc(cc2)NC(=O)c3cc(c(cc3Cl)F)F C64342931
c1cc(=O)oc2c1cc(cc2)NC(=O)NCc3cc(cs3)Br C65801015
c1cc(c(cc1NC(=O)C(=O)Nc2ccc(c(c2)Cl)Cl)Cl)C#N C65834204
Cc1c2ccccc2nc(c1CC(=O)Nc3cc[nH]n3)c4ccccc4 C66051931
C[C@@]12CC[C@@H](C1(C)C)C[C@H]2NC(=O)N3CCC(CC3)NC(=O)C4CCC4 C66179880
c1ccc2c(c1)ccc(c2/C=[NH+]/C3CCN(CC3)c4ccc(cn4)C#N)O C66255622
c1cc2c(c(c1)Cl)nc([nH]2)c3ccc(cc3)NC(=O)C4CCOCC4 C66440223
c1ccc(c(c1)c2[nH]c3ccccc3n2)NC(=O)[C@@H]4C[C@H]4c5ccco5 C67020117
Cc1ccc(cc1)C(=O)N2CCC(CC2)NC(=O)N[C@H]3CCC[C@@H]([C@@H]3C)C C67381243
C[C@H]1CCCCN1C(=O)[C@H](C)NC(=O)Nc2cccc(c2Cl)Cl C67487548
Cc1cc(c(c(c1)C)NC(=O)CSc2[nH]c(=O)c3c4c(sc3n2)CCCC4)C C04285929
Cc1ccc(cc1)c2nc3c(c(n2)SCC(=O)N)Cc4cc(ccc4O3)C C02691510
c1ccc2c(c1)nc(s2)NC(=O)/C(=C/c3cc(c(c(c3)Cl)O)Cl)/C#N C04545597
C/C(=C\c1ccccc1)/C=C\2/C(=O)N(C(=S)S2)NC(=O)c3ccccc3O C05024702
CSc1nc(c2c3c(sc2n1)CCC3)NNC(=O)c4ccccc4Cl C02238792
Cc1ccc(cc1)[C@@H]2c3c(=O)[nH]c(nc3NC4=C2C(=O)CCC4)SCC(C)C C04793501
c1ccc-2c(c1)CCc3c2[nH]nc3C(=O)N/N=C/c4c(cccc4Cl)Cl C05125860
c1cc2c(cc1Cl)nc(s2)SCC(=O)NC(=O)NC3CCCCC3 C05780472
Cc1c2cc(ccc2oc1C(=O)NNC(=O)c3ccc(cc3)Cl)Br C02658013
Cc1cc(c(o1)C)C(=O)Nc2c(c3c(s2)C[C@H](CC3)C)C(=O)NC4CCCC4 C06527763
c1cc2c(cc1S(=O)(=O)NNC(=O)c3cc4c(s3)CCCCC4)CCCC2 C07404864
Cc1cc(c(c(c1)C)NC(=O)CNc2c3c4c(sc3ncn2)C[C@@H](CC4)C)C C08063995
CC(C)OC(=O)C1=C(Oc2c3ccccc3sc(=O)c2[C@H]1c4ccccc4)N C08748623
c1ccc2c(c1)c(c(o2)C(=O)Nc3ccc(c(c3)Cl)F)NC(=O)c4cccs4 C10246136
COc1ccc(cc1)C(c2ccc3cccnc3c2O)c4ccc5cccnc5c4O C05550120
Cc1cc(ccc1Br)NC(=O)Nc2c(c(nn2C)C)C3=CCCCC3 C15830750
c1ccc2c(c1)nc(o2)C3=C(OC(=C([C@H]3c4ccc(cc4)F)C#N)N)C(F)(F)F C16545260
c1ccc(c(c1)/C=C/C(=O)OCc2nc(c3c4c(sc3n2)CCCC4)N)F C18263832
c1cc(ccc1/C=N/Nc2nc([nH]n2)SC3CCCCC3)Br C21078377
Cc1ccc(cc1)[C@H]2C3=C(C[C@H](CC3=O)C)NC(=C2C(=O)Nc4ccc(cn4)C)C C04944103
C[C@H]1CCc2c(c3cc(ccc3[nH]2)C(=O)OCC(=O)N[C@@H]4CCCC[C@@H]4C)C1 C32945345
c1ccc-2c(c1)CCc3c2n[nH]c3C(=O)N/N=C\c4ccc(c(c4)Cl)Cl C33680329
C[C@@]12CCCC[C@@H]1[C@@H]2C(=O)N/N=C/c3cc(c(c(c3)Br)O)OC C04322679
C[C@]12C[C@H](CC(C1)(C)C)N(C2)C(=O)COC(=O)c3cc(cc(c3N)Cl)Cl C03245515
c1cc(ccc1c2csc(n2)c3c(n(nn3)c4cc(ccc4F)F)N)Cl C38486793
C/C(=C/1\C(=O)N(/C(=N\c2cccnc2Cl)/S1)CC=C)/c3cccc(c3)N C39863999
CCNC(=O)c1c2c(sc1NC(=O)c3cc4cccc(c4o3)C)CCCC2 C41313605
Cc1ccc(c(c1)C(=O)Nc2c(c3c(s2)CCCCC3)C(=O)NN=C(C)C)C C44453042
Cc1ccc2c(c1)c3c([nH]2)[C@H](CCC3)NC(=O)[C@H]4[C@H]5C[C@@H]([C@@H]4C(=O)OC)C=C5 C44923954
CCc1ccccc1NC(=O)N2CCC[C@@H](C2)c3[nH]c4cc(c(cc4n3)C)C C45235528
c1ccc2c(c1)[nH]c(n2)[C@@H]3CCCN(C3)C(=O)N[C@H]4CCC[C@@H](C4)C(F)(F)F C45438713
CC(C)C(=O)Nc1cccc(c1)c2[nH]c(=O)c3c4c(sc3n2)SCCC4 C47682090
c1cc(c(c(c1)Cl)Cl)NC(=O)[C@H]2CCCN(C2)C(=O)NCc3cccs3 C49425729
c1ccc(cc1)c2ccccc2NC(=O)C3CCN(CC3)C(=O)Nc4cccs4 C49429578
c1cc(c(c(c1)Cl)/C=N/NC(=O)c2cc(n[nH]2)c3ccc(cc3)F)Cl C04994788
COc1ccc2c(c1)[nH]c(n2)/C(=C/c3cc(c(c(c3)Br)O)Cl)/C#N C09263562
CNC(=O)c1cccc(c1)c2[nH]c(=O)c3c(n2)cc(s3)c4ccc(cc4)Cl C53851581
CCc1c(sc2c1c(=O)[nH]c(n2)CC(=O)Nc3cc(ccc3Cl)Cl)C C55493319
Cc1ccc(cc1)[C@@H]2C3=C(C[C@@H](CC3=O)C)NC(=C2C(=O)Nc4ccc(cn4)C)C C04944100
c1cc(c(cc1NC(=O)N2CCC[C@@H]2C3CCCCC3)Cl)C(=O)NC4CC4 C58162048
c1ccc(cc1)n2cccc2/C=N/NC(=O)Nc3cccc(c3)Br C59249246
Cc1ccc(cc1NC(=O)N[C@@H](C)c2ccc3c(c2)OCO3)Br C59292098
c1ccc2c(c1)cc(s2)C(=O)Nc3ccc(cc3NC(=O)c4ccco4)Cl C59326599
c1ccc(c(c1)/C=C\2/C(=O)N(C(=O)S2)CNc3cc(ccc3Cl)Cl)O C59378833
CC[C@@H](C)NC(=O)c1ccc(c(c1)C)NC(=O)N2CC3C[C@H]4C[C@@H](C3)CC2C4 C62411912
Cc1ccc(s1)[C@@H](C)NC(=O)N2CCC[C@@H](C2)C(=O)NC3CCCCC3 C62499877
CCC(CC)n1c2c(c(=O)[nH]1)[C@@H](SCC(=N2)O)c3ccc(cc3Cl)Cl C05642624
Cc1ccc(cc1C)[C@H]2CCCN2C(=O)Nc3cc(ccc3C)C(=O)NC4CC4 C64530105
Cc1cccc(c1C)NC(=O)CN2c3cc(c(cc3NC4=C(C2=O)CCC4)C)C C64660784
Cc1ccsc1c2cccc(c2)NC(=O)c3ccc([nH]c3=O)c4ccco4 C66553166
CCOc1cc(cc(c1O)/C=N/c2ccc(c(c2)O)c3nc4cc(ccc4o3)Cl)Br C02056232
c1cc(ccc1c2csc(c2C(=O)N)NC(=O)COc3ccc(cc3Cl)Cl)Cl C00668635
CCCC/C(=N/NC(=O)CNc1c(cc(cc1Br)Br)Br)/C C08405029
CCc1ccc(cc1)[C@H]2C(=C(N(C3=C2C(=O)CC(C3)(C)C)c4c(c5c(s4)CCCC5)C#N)N)C#N C03666087
CC1(CC2=C([C@@H](C(=C(N2c3c(c4c(s3)CCCC4)C#N)N)C#N)c5ccc(cc5)Cl)C(=O)C1)C C03665046
CCOc1ccc(cc1)C(=O)Nc2ccc(cc2I)Br C00624269
COc1c(cc(cc1Br)Br)/C=C/C(=O)Nc2ccc3c4c2cccc4CC3 C08901171
c1cc(ccc1c2csc(n2)/C(=C/Nc3ccc(cc3)Br)/C#N)Br C09339685
c1cc2c(c(c1)Br)nc(s2)NC(=O)CCCSc3ccc(cc3)F C09909912
c1ccc2c(c1)c(c[nH]2)C3=CCN(CC3)C(=O)c4ccccc4SCc5cccs5 C11075614
c1cc(ccc1NS(=O)(=O)c2cc(ccc2Br)Br)Br C11635217
c1ccc(c(c1)/C=N\NC(=O)Cc2ccc(cc2)Br)I C13595570
CN(C1CCCCC1)C(=O)c2cccc3c2N[C@@H]([C@H]4[C@@H]3C=CC4)c5ccc(cc5)Br C13639038
c1cc(cc(c1)Br)/C=C/2\C(=O)N(C(=S)S2)CNc3cccc(c3)Br C02756647
CN(C1CCCCC1)C(=O)c2cccc3c2N[C@@H]([C@@H]4[C@@H]3C=CC4)c5c6ccccc6cc7c5cccc7 C14549299
c1ccc2c(c1)CCC[C@H]2NC(=O)CCc3cn(c4c3cccc4)Cc5ccccc5F C15678351
c1ccc(cc1)[C@H]([C@@]2(C(=O)N/C(=N\c3ccccc3Cl)/S2)Br)Br C16477255
c1cc(ccc1C(=O)N[C@H](C(Cl)(Cl)Cl)N2CCCCCC2)Br C19315510
c1cc(c(c(c1)Cl)CN2CCN(CC2)C(=S)Nc3cc(cc(c3)Cl)Cl)Cl C19648444
CCCC[C@H](C(=O)Nc1nc2c(s1)cc(cc2Br)Br)Br C20132902
CC(C)[C@H](C(=O)Nc1nc2c(s1)cc(cc2Br)Br)Br C20133338
c1cc(oc1CNc2c(cc(cc2Br)Br)Br)Br C20504486
CN(C1CCCCC1)C(=O)c2cccc3c2N[C@@H]([C@@H]4[C@H]3C=CC4)c5ccc(cc5)Br C20680867
c1cc(ccc1C(=O)Nc2ccc(cc2F)Br)SCc3cscn3 C25245327
C[C@@H](c1ccc(c(c1)Cl)Cl)NC(=O)c2ccc(cc2)SCc3cscn3 C25454667
c1ccc(cc1)/C=C(/C(=O)Nc2ccc(cc2)I)\Br C00955798
C[C@H](C[C@@H]1CN(c2c1cc(cc2)Br)C)NC(=O)C3(CCCC3)c4ccccc4 C27689642
C[C@H](C[C@H]1CN(c2c1cc(cc2)Br)C)NC(=O)C3(CCCC3)c4ccccc4 C27689654
c1cc(ccc1NC(=O)c2cc(ccc2I)Br)Br C28091665
COc1ccc(cc1[C@@H]2[C@@H]3CC=C[C@H]3c4cc(ccc4N2)I)Br C32138903
c1cc(ccc1COc2ccc(cc2I)CO)I C34772835
c1cc(cc(c1)I)/C=N\NC(=O)Cc2ccc(cc2)Br C35494392
c1cc(c2c(c1)OCCO2)CNc3c(cc(cc3Br)Br)Br C36168326
CC(C)[C@@H](C(=O)Nc1cc(cc(c1OC(F)F)Br)Cl)Br C37004880
c1ccc2c(c1)c3c([nH]2)[C@@H](N(CC3)C(=O)CSCc4ccc(cc4)F)c5ccc(cc5)F C08599807
C[C@H](C(=O)Nc1ccc(cc1)I)Oc2ccc(cc2)Br C39858242
CCC[C@H](C#N)C(=O)Nc1c(cc(cc1Br)Br)Br C44814385
C[C@@H](CCCCOc1c(cc(cc1Br)Br)Br)O C45621297
CC[C@@H](c1ccc(cc1)Br)NS(=O)(=O)c2c(ccs2)Br C48443938
Cc1cc(cc(c1NC(=O)c2cc(c(s2)Br)Br)Cl)Br C48501793
CN(Cc1ccc(s1)Br)C(=O)NCCc2ccc(s2)Br C49077499
CCSc1ccc(cn1)NC(=O)c2cc(ccc2I)Br C49479691
c1ccc(cc1)c2ncc(s2)C(=O)/C=C/Nc3ccc(cc3)I C08781982
c1c(cc(c(c1/C=N/c2c(c3c(s2)CCCC3)C#N)O)I)Br C02892539
c1cc(ccc1CC(=O)Nc2ccc(cc2Br)Br)OC(F)F C57764394
c1cc(ccc1C(=O)Nc2ccc(cc2Cl)Cl)OC(C(F)(F)Br)(F)F C59057050
CCOc1cc(cc(c1O)CC=C)/C=N/c2ccc(c(c2)C)I C59248520
c1cc(cc(c1)Br)c2csc(n2)/C(=C/Nc3ccc(cc3C(F)(F)F)Cl)/C#N C11853128
c1cc(cc(c1)Br)c2csc(n2)/C(=C\Nc3ccc(c(c3)Cl)F)/C#N C13658800
Cc1cc(c(cc1Br)C(C)C)OCC(=O)Nc2ccc(cc2F)Br C64984993
Cc1cc(c(n1c2ccccc2Cl)C)/C=N/N3CC[NH+](CC3)C(c4ccccc4)c5ccccc5 C03205481
c1cc(ccc1C[NH+]2C[C@@H]3C[C@H](C2)c4c(ccc(=O)n4C3)/C=C/c5ccc(cc5)Cl)F C05439842
CC(C)Cc1c2c(c3c4c(c(nc(n4)SC)SCC[NH+](C)C)sc3n1)CCC2 C02413333
c1ccc(cc1)/C=C(/C=N/N2CC[NH+](CC2)C3c4ccccc4-c5c3cccc5)\Br C01832202
c1ccc(cc1)C[NH+]2CCC3(CC2)N4[C@H](CC(=N4)c5cccc6c5cccc6)c7ccccc7O3 C09380035
CC[NH+]1CCC2(CC1)N3[C@H](CC(=N3)c4ccc(cc4)Sc5ccccc5)c6ccccc6O2 C09461481
c1cc(cc(c1)c2nc(no2)/C=C/c3cc(cc(c3)C(F)(F)F)C(F)(F)F)C[NH+]4CCCC4 C12339877
C[NH+]1C[C@@H]2[C@@H](N(N=C2/C(=C/c3ccc(cc3)C(F)(F)F)/C1)C)c4ccc(cc4)C(F)(F)F C12368657
Cc1ccc2c(c1)[C@@H]3C[NH+](CC[C@H]3N2C(=O)/C(=C\c4ccc(cc4)Cl)/c5ccc(cc5)F)C C12614682
CCC[NH+]1CCN(CC1)c2c3c4c(sc3nc(n2)CSc5ccccc5)CCCC4 C03411935
Cc1ccc(cc1)n2c(nn(c2=S)C[NH+]3CCC[C@H]3c4cccs4)c5ccc(cc5)Cl C13073159
Cc1cc2c(cc1Br)C(=O)[C@@](CO2)(C[NH+]3CCCCC3)Sc4ccc(cc4)Cl C15229092
C[C@@H]1CCc2c(sc3c2c(cc([nH+]3)c4ccc5c(c4)OCCO5)c6ccc(cc6)OC)C1 C21474352
CCC[NH+]1CCC2(CC1)N3[C@@H](CC(=N3)c4ccc(cc4)Cl)c5cc(cc(c5O2)Cl)Cl C25578284
Cc1ccc(cc1)c2c(c3cccc4c3n2CCC4)CCN5CCN(CC5)c6cc(cc[nH+]6)C C13740414
c1ccc2c(c1)/C(=C\CC[NH+]3CCN(CC3)CCBr)/c4cc(ccc4S2)C(F)(F)F C33676431
c1ccc(cc1)C(=O)[C@H]2[C@@H]([C@@H]([C@@H]3[NH+]2C=Cc4c3cccc4)C(=C(C#N)C#N)C5CC5)c6cccs6 C33694108
c1ccc(c(c1)[C@H](CC[NH+]2CCN(CC2)c3ccc(cc3)F)Oc4ccc(c(c4)Cl)F)F C34727332
c1ccc(cc1)CC[NH+]2CCN(CC2)c3c4c5c(sc4nc(n3)c6ccccc6)CCCC5 C34755766
C=CC[NH+]1CCN(CC1)c2c3c4c(sc3nc(n2)SCc5ccc(cc5)F)CCCC4 C34756311
CCc1c(sc2c1c(nc(n2)SCC=C)N3CC[NH+](CC3)Cc4cc(ccc4C)C)C C34761168
CCc1c(sc2c1c(nc(n2)SCc3ccc(cc3)Cl)N4CC[NH+](CC4)CC=C)C C34761713
c1cc(c(cc1c2csc([n+]2c3ccc(c(c3)Cl)F)Nc4ccc(cc4Cl)Cl)Cl)F C35403134
C[NH+]1C[C@H]2[C@@H](N(N=C2/C(=C/c3ccc(cc3)C(F)(F)F)/C1)C)c4ccc(cc4)C(F)(F)F C35601002
Cc1ccsc1C[NH+]2C[C@H]([C@@H](C2)c3ccc(cc3)F)CN(C(C)C)C(=O)c4ccc(cc4)F C35887888
C[C@H]1CCc2c(sc3c2c(nc(n3)CC(C)C)N4CC[NH+](CC4)Cc5ccc(cc5)F)C1 C35892825
CCOc1ccc2c(c1)sc(n2)S[C@@H]3C(=c4cc(ccc4=[NH+]C3=O)Cl)c5ccccc5 C38592292
CCc1ccc2c(c1)sc(n2)N(CCC[NH+](C)C)C(=O)c3cc(cc(c3)Cl)Cl C36643356
Cc1cc(cc2c1nc(s2)N(CC[NH+](C)C)C(=O)c3cc(sc3Cl)Cl)Cl C38837282
CCOc1ccc2c(c1)sc(n2)S[C@H]3C(=c4ccc(cc4=[NH+]C3=O)Cl)c5ccccc5 C38903145
Cc1cccc(c1)N(C[C@@H]2C=c3cccc(c3=[NH+]C2=O)C)C(=O)c4ccc(cc4)C(C)(C)C C38905788
Cc1cccc(c1)N(C[C@@H]2C=c3ccccc3=[NH+]C2=O)C(=O)c4ccccc4Br C38915176
Cc1cccc(c1)N(C[C@@H]2C=c3cc(ccc3=[NH+]C2=O)C)C(=O)c4ccc(cc4)C(C)(C)C C38917377
Cc1ccc(cc1)N(C[C@@H]2C=c3cc(ccc3=[NH+]C2=O)C)C(=O)c4ccccc4Br C38958825
c1cc(c(cc1Cl)Cl)[C@@H]2[NH+]=NC(=S)N2/N=C/c3ccc(s3)Br C38994854
c1cc(c(cc1Cl)Cl)[C@H]2[NH+]=NC(=S)N2/N=C/c3ccc(s3)Br C38994855
C[NH+](C)CCCN(c1nc2c(s1)cccc2Cl)C(=O)c3cc(sc3Cl)Cl C36643506
c1ccc(cc1)C(c2ccccc2)[NH+]3CCN(CC3)C[C@@H]4C=NN=C4c5ccc(cc5Cl)Cl C39938120
c1cc(ccc1c2nc(cs2)C[NH+]3CCN(CC3)c4ccc(cc4)Cl)Br C39971923
c1ccc(cc1)C2=c3cc(ccc3=[NH+]C(=O)[C@H]2/N=C/c4c(cccc4Cl)F)Br C40140930
CC1CC[NH+](CC1)Cc2c(cco2)CC[C@H]3C(=C)CC[C@@H]4[C@]3(CCC[C@]4(C)C(=O)OC)C C43737339
CC(=O)N(c1ccc(cc1)F)c2nc(cs2)C[NH+](C)C(c3ccccc3)c4ccccc4 C48303005
Cc1ccc(cc1)c2cc(ccn2)C[NH+]3[C@@H]4CC[C@H]3CN(C4)Cc5ccnc(c5)c6ccc(cc6)C C28707564
Cc1cccc(c1)c2cc(ccn2)C[NH+]3[C@@H]4CC[C@H]3CN(C4)Cc5ccnc(c5)c6cccc(c6)C C28707567
c1ccc(cc1)C2=NC([NH+]=C(N2C[C@@H]3CCCO3)C4CCCCC4)(C(F)(F)F)C(F)(F)F C21031795
c1ccc(cc1)[C@H](C(=O)C2=c3ccccc3=[NH+]C2)OC(=O)c4c5ccccc5cc6c4cccc6 C39946541
c1cc(c(cc1Cl)Cl)[C@H]2N=[NH+]C(=S)N2/N=C/c3cc(ccc3F)Br C38925644
CSc1ccc(cc1)[C@H]2[C@@H]3C(=c4ccccc4=[NH+]3)CCN2C(=O)c5ccccc5Br C63697462
CCOc1cccc(c1)[C@H]2[C@@H]3C(=c4ccccc4=[NH+]3)CCN2C(=O)c5ccc(cc5)Br C63697815
CCOc1ccc(cc1)[C@H]2[C@@H]3C(=c4ccccc4=[NH+]3)CCN2C(=O)CSc5ccccc5 C63697938
CC(C)(C)[C@@H]1CCc2c(sc(c2C(=O)OC)NC(=O)[C@@H](c3ccccc3)Sc4ccccc4)C1 C02729057
CC(C)(C)[C@H]1CCc2c(sc(c2C(=O)OC)NC(=O)[C@@H](c3ccccc3)Sc4ccccc4)C1 C02729056
c1ccc(cc1)C(=O)Oc2ccc(cc2/C=N/NC(=O)c3ccc(c(c3)Cl)Cl)Br C02543150
c1ccc(c(c1)C(=O)N/N=C/c2cc(ccc2OC(=O)c3ccc(cc3)Cl)Br)Cl C04355222
Cc1cccc(c1NC(=O)CSc2nc3ccc(cc3s2)/N=C/c4c(cccc4Cl)Cl)C C03094797
c1ccc(cc1)c2c3ccc4ccccc4c3n(c2c5ccccc5)C[C@@H](Cn6c7ccccc7nn6)O C02083401
CCn1c(=O)c2c(nc1SCC(=O)Nc3cccc4c3cccc4)-c5ccccc5CC26CCCC6 C02255473
CC(C)c1c2c(c3c4c(c(nc(n4)SC)SCC(=O)Nc5ccccc5)sc3n1)CCCC2 C02255965
c1ccc(cc1)C(=O)c2cc(ccc2NC(=S)N3CCN(CC3)c4ccc(c(c4)Cl)Cl)Cl C09876735
C[C@H]1CCc2c(sc(c2c3nc4ccccc4s3)NC(=O)CCSc5ccc(cc5)OC)C1 C10032172
CCc1cc2c(c(c1)Br)oc(n2)c3ccc(cc3)NC(=O)COc4ccc(c(c4)C)Cl C10119809
CC(C)(C)c1ccc(cc1)C2=Nc3ccc(cc3C(=NN2)c4ccc(c(c4)OC)OC)Br C12486222
c1ccc(cc1)c2cc3c(s2)ncnc3SCc4[nH]c(=O)c5c(csc5n4)c6cccs6 C02656836
Cc1ccccc1n2c(=O)c3ccccc3nc2S[C@@H](c4ccccc4)C(=O)Nc5cc(cc(c5)C)C C03302215
CC(C)CO[P@@](=O)(c1ccc(cc1)N(C)C)[C@@H](c2ccc(cc2)Br)Nc3ccccc3 C02366464
C=CCN(CC=C)S(=O)(=O)c1ccc2c(c1)[C@@H]3C=CC[C@@H]3[C@@H](N2)c4c5ccccc5cc6c4cccc6 C14549249
CCCN\1C(=O)/C(=C/c2cc(cc(c2O)Cl)Br)/S/C1=N\c3ccc(cc3)OCC C17167146
c1ccc(cc1)CCNC(=O)c2ccc(cc2)/C=C\3/C(=O)N(c4ccccc4S3)Cc5ccc(cc5)F C20179526
CCn1c2ccccc2c3c1ccc(c3)[C@@H]4[C@@H]5CC=C[C@H]5c6cccc(c6N4)C(=O)N(CC)c7ccccc7 C20685470
C=CCN(CC=C)S(=O)(=O)c1ccc2c(c1)[C@H]3C=CC[C@H]3[C@H](N2)c4c5ccccc5cc6c4cccc6 C20753484
c1cc(c(cc1c2ccc(o2)/C=N/NC(=O)COc3ccc(cc3Br)Cl)Cl)Cl C03092056
CCc1cccc(c1NC(=O)CSc2nnc(s2)SCc3c(cccc3Cl)Cl)CC C32727409
CCc1cccc2c1[nH]cc2[C@H](CC(=O)N3CCN(CC3)c4cccc(c4)C(F)(F)F)c5cccs5 C00696677
CC(C)n1c(c(nc1SCCNC(=O)c2ccc3ccccc3c2)c4ccccc4)c5ccccc5 C35689680
CC(C)(C)NC(=O)[C@H](c1cc2ccccc2c3c1cccc3)N(C)C(=O)C(c4ccccc4)c5ccccc5 C36536056
CCCN([C@@H](c1ccc(cc1C)C)C(=O)NC2CCCCC2)C(=O)Cc3ccc(cc3)Br C36567160
Cc1c(cccc1Cl)NC(=O)[C@@H](C)SC2=NC(=O)C3=C(CSC3=N2)c4ccc(cc4)C(C)C C38785445
CCN1CCc2c(sc(c2c3nc4ccccc4s3)NC(=O)CCCSc5ccc(cc5)C)C1 C36717082
CCCN1CCc2c(sc(c2c3nc4ccccc4s3)NC(=O)CCCSc5ccc(cc5)C)C1 C36717088
CCCN1CCc2c(sc(c2c3nc4ccccc4s3)NC(=O)CSc5ccc(cc5)Cl)C1 C36685702
C[C@@]1\2CC[C@@](C1(C)C)(C/C2=N\OC(=O)c3ccc(cc3)Cl)C(=O)Nc4c(cccc4Cl)Cl C33960717
COC(=O)c1c2c(sc1NC(=O)[C@@H](c3ccccc3)C(c4ccccc4)c5ccccc5)CCCC2 C40840451
CCOC(=O)c1c2c(sc1NC(=O)c3cc4cc(ccc4o3)Br)C[C@H](CC2)C(C)(C)C C41007388
c1ccc(cc1)CCNC(=O)CSc2nc3ccc(cc3s2)/N=C/c4ccc(cc4Cl)Cl C03094829
CCC/C=C/[C@@H](C(=O)NC1CCCCC1)N(c2ccccc2)C(=O)Cc3ccc(cc3)Br C36607882
CCc1ccc(cc1)[C@@H]2C3=C(CC(CC3=O)(C)C)Nc4n2nc(n4)SCc5cccc6c5cccc6 C22754089
C[C@H]1CCCC[C@H]1NC(=O)c2ccc(o2)CSc3nc(cs3)c4cccc(c4)Br C57308775
Cc1ccc(c(c1)n2c(c(c(c2C)Br)/C=N/NC(=O)CSCc3ccccc3C)C)C C20243621
Cc1ccc(c(c1)C)n2c(c(c(c2C)Br)/C=N/NC(=O)CSCc3cc(cc(c3)C)C)C C20243647
c1cc(sc1)c2cc(nc(n2)SCCCC(=O)Nc3ccc(c(c3)Cl)Cl)C(F)(F)F C58975629
C=CCc1cc(cc(c1OCc2ccc3ccccc3c2)Br)/C=N/NC(=O)c4cccs4 C59198043
Cc1ccccc1NC(=O)/C(=C/c2cc(ccc2OCc3ccc(c(c3)Cl)Cl)Br)/C#N C59201384
c1ccc2c(c1)cccc2NC(=O)/C(=C\c3cc(ccc3OCc4ccc(cc4)Cl)Br)/C#N C59245189
Cc1ccc(c(c1)C)CN2c3ccc(cc3[C@](C2=O)(CC(=O)c4ccc(cc4)C(C)C)O)Br C59272846
c1ccc2c(c1)c(cn2Cc3ccc(cc3)Cl)/C=N/NC(=O)c4cc5cc(ccc5o4)Br C59304013
c1ccc(cc1)CNC(=O)c2c3c(sc2/N=C/c4ccccc4OCc5ccccc5F)CCCC3 C59306359
C=CCc1cc(cc(c1OCC=C)Br)/C=C(/C#N)\C(=O)Nc2cccc(c2Cl)Cl C59336512
c1ccc2cc(ccc2c1)COc3ccc(cc3)/C=N/NC(=O)CSCc4ccccc4Br C59383273
Cc1ccc2nc(c(n2c1)CC(=O)Nc3nc4c(s3)C[C@@H](CC4)C(C)(C)C)c5ccc(c(c5)C)F C62039575
c1ccc2c(c1)N=C(CC(=N2)SCC(=O)Nc3ccc(cc3C(F)(F)F)Cl)c4cccs4 C64775380
Cc1cc(ccc1c2ccc(o2)/C=C/3\C(=O)N(C(=S)S3)c4ccc(c(c4)Cl)OC)C(=O)[O-] C09234498
CCN(CC)c1ccc(cc1)N2C(=O)/C(=C\c3ccc(o3)c4cc(ccc4C)C(=O)[O-])/SC2=S C09310424
c1cc(ccc1C(=O)c2ccc(cc2)Cl)OS(=O)(=O)c3cc(ccc3Br)C(=O)[O-] C13068180
CSc1ccc2cc(c(nc2c1)Cl)CSc3nnc(n3CC(=O)[O-])c4ccc(cc4)Cl C13280710
CC(C)(C)c1csc(n1)c2ccc(cc2)OS(=O)(=O)c3cc(ccc3Br)C(=O)[O-] C13311557
c1ccc2c(c1)c(=O)n(c(n2)SCc3c4ccccc4oc3C(=O)[O-])c5ccc(c(c5)Cl)Cl C13414877
CCc1ccc2c(c1)sc(n2)N3[C@H](C(=C(C3=O)[O-])C(=O)c4ccco4)c5ccc(cc5)Br C08741004
CC(C)(C)c1cc(no1)N2[C@@H](C(=C(C2=O)[O-])C(=O)c3ccc(cc3)Br)c4ccccc4Cl C09186652
CC(C)c1ccc(cc1)[C@H]2C(=C(C(=O)N2c3nc4ccc(cc4s3)OC)[O-])C(=O)c5cccs5 C09271360
CCCOc1cccc(c1)[C@H]2C(=C(C(=O)N2c3nc4ccc(cc4s3)CC)[O-])C(=O)c5cccs5 C13550608
CCCOc1cccc(c1)[C@@H]2C(=C(C(=O)N2c3nc4ccc(cc4s3)CC)[O-])C(=O)c5cccs5 C13550611
Cc1ccc2c(c1)sc(n2)N3[C@H](C(=C(C3=O)[O-])C(=O)c4ccc5c(c4)C[C@H](O5)C)c6ccccc6 C09374344
Cc1ccc2c(c1)sc(n2)N3[C@H](C(=C(C3=O)[O-])C(=O)c4ccc5c(c4)C[C@@H](O5)C)c6cccs6 C09357745
Cc1ccc2c(c1)sc(n2)N3[C@H](C(=C(C3=O)[O-])C(=O)c4ccc5c(c4)C[C@H](O5)C)c6ccccc6F C09357589
C[C@H]1Cc2cc(ccc2O1)C(=O)C3=C(C(=O)N([C@@H]3c4ccc(cc4)F)c5nc6ccc(cc6s5)F)[O-] C09358693
CCCSc1ccc(cc1)c2c(cn(n2)c3ccccc3)/C=C(/C#N)\c4nc5ccccc5c(n4)[O-] C26779575
c1ccc(cc1)c2cc(nc(n2)SCC(=O)N3CCN(CC3)C(c4ccccc4)c5ccccc5)[O-] C32521349
c1ccc2c(c1)cc(o2)C(=O)C3=C(C(=O)N([C@@H]3c4ccc(cc4)F)c5nc6ccc(cc6s5)F)[O-] C33430399
CCOc1cccc(c1)[C@H]2C(=C(C(=O)N2c3nc4ccc(cc4s3)Cl)[O-])C(=O)c5cccs5 C33481065
CCCOc1cccc(c1)[C@H]2C(=C(C(=O)N2c3nc4ccc(cc4s3)Cl)[O-])C(=O)c5ccc(cc5)C C33534245
CN(C)c1ccc(cc1)[C@H]2C(=C(C(=O)N2c3nc4ccc(cc4s3)F)[O-])C(=O)c5ccc(cc5)Cl C33555673
CN(C)c1ccc(cc1)[C@@H]2C(=C(C(=O)N2c3nc4ccc(cc4s3)F)[O-])C(=O)c5ccc(cc5)Cl C33555675
CCOc1ccc(cc1)C(=O)C2=C(C(=O)N([C@@H]2c3cccs3)c4nc5ccc(cc5s4)Cl)[O-] C34930140
CCOc1ccc(cc1)C(=O)C2=C(C(=O)N([C@H]2c3ccccc3F)c4nc5ccc(cc5s4)Cl)[O-] C34930335
Cc1ccc(cc1)C(=O)C2=C(C(=O)N([C@@H]2c3ccc(cc3)N(C)C)c4nc5ccc(cc5s4)C)[O-] C34931515
Cc1ccc2c(c1)sc(n2)N3[C@@H](C(=C(C3=O)[O-])C(=O)c4ccc(cc4)Cl)c5cccc(c5)OCC=C C34932382
Cc1cc(c2c(c1)sc(n2)N3[C@H](C(=C(C3=O)[O-])C(=O)c4cccs4)c5ccc(cc5)N(C)C)C C35263438
Cc1c(sc(n1)N2[C@@H](C(=C(C2=O)[O-])C(=O)/C=C/c3ccccc3)c4ccc(cc4)C(C)(C)C)C(=O)C C35420929
CCOc1ccc(cc1)[C@H]2C(=C(C(=O)N2c3nc4ccc(cc4s3)Cl)[O-])C(=O)/C=C/c5ccccc5 C35421429
Cc1ccc2c(c1)sc(n2)N3[C@H](C(=C(C3=O)[O-])C(=O)c4c(nc(s4)C)C)c5ccc(cc5)C(C)C C35566440
Cc1c(c(=O)n(c(c1C(=O)c2c(c3c(s2)cc(cc3Cl)Cl)Cl)[O-])C[C@H]4CCCO4)C#N C38618623
c1ccc2c(c1)c(cn2Cc3ccc(c(c3)Cl)Cl)/C=C/4\C(=O)N(C(=N4)[S-])C[C@H]5CCCO5 C39556971
c1cc(ccc1/C=C(/C2=NC(=O)C3=C(CSC3=N2)c4ccc(cc4)Br)\Cl)C(=O)[O-] C39715256
c1ccc(cc1)C/C(=C\2/C(=O)N(C(=S)S2)Cc3ccccc3)/C(=N/c4nc5ccccc5s4)/[O-] C39793743
c1ccc(c(c1)CSc2nnc(s2)/N=C(/C(=C/c3ccc(o3)c4cccc(c4)Cl)/C#N)\[O-])Cl C39998206
C=CCN1[C@@H](C(=C(C1=O)[O-])C(=O)c2cccc(c2)OCc3ccccc3Cl)c4cccc5c4cccc5 C40030164
CCc1cc(ccc1c2ccc(o2)/C=C/3\C(=NC(=O)N(C3=O)c4ccc(cc4C)C)[O-])Br C58833484
c1ccc2c(c1)c(cn2Cc3ccc(c(c3)Cl)Cl)/C=C/4\C(=NC(=O)N(C4=O)C5CCCCC5)[O-] C59109522
c1ccc(cc1)COc2c(cc(cc2Cl)/C=C/3\C(=NC(=S)N(C3=O)c4ccccc4F)[O-])Cl C59136051
CCCCc1ccc(cc1)n2c(cc(c2C)/C=C/3\C(=NC(=O)N(C3=O)c4cccc(c4)Br)[O-])C C59198416
Cc1ccc(cc1)COc2ccc(cc2)/C=C/3\C(=NC(=S)N(C3=O)c4ccc(cc4)Br)[O-] C59198567
CCO/C(=C/1\C(=O)/C(=C/c2cc(n(c2C)c3ccc(cc3)Cl)C)/S\C1=N/c4ccc(cc4)OC)/[O-] C59366139
CCOc1ccc(cc1/C=C/2\C(=O)N(/C(=N\c3ccc(c(c3)C(=O)[O-])Cl)/S2)C)Br C34857437
CCO/C(=C/1\C(=O)/C(=C/c2cc(c(c(c2)Cl)OCC#N)Cl)/S\C1=N/c3ccc(cc3)Cl)/[O-] C59437087
CCCN(CCC)c1ccc(cc1)/C=C/2\C(=NC(=O)N(C2=O)c3ccc(c(c3C)C)Br)[O-] C59859607
CN(CCCl)c1ccc(cc1)/C=C/2\C(=NC(=O)N(C2=O)c3ccc(cc3)C45CC6CC(C4)CC(C6)C5)[O-] C59859688
CCn1cc(c2c1cccc2)/C=C/3\C(=NC(=O)N(C3=O)c4ccc(cc4)C56CC7CC(C5)CC(C7)C6)[O-] C59862350
CCOc1ccc(cc1)[C@H]2[C@@H]3C(=NC(=NC3=O)SCc4ccccc4F)N=C5C2=C(CC(C5)(C)C)[O-] C39730396
CCN(CC)c1ccc(cc1)[C@@H]2[C@@H]3C(=NC(=NC3=O)SCc4ccccc4F)N=C5C2=C(CCC5)[O-] C39731372
CCN(CC)c1ccc(cc1)[C@@H]2[C@H]3C(=NC(=NC3=O)SCc4ccccc4F)N=C5C2=C(CCC5)[O-] C39731380
CCc1ccc(cc1)C(=O)C[C@]2(c3cc(ccc3N(C2=O)CC)Br)O C04166194
C1CCc2c(sc(c2C#N)NC(=O)C(C(OC(F)(F)F)(F)F)(F)F)CC1 C04833103
CCCCN1C(=O)/C(=C/c2ccc(c(c2)I)O)/SC1=O C02816976
Cc1ccc(cc1Cl)NCN2C(=O)/C(=C\c3ccc(cc3)SC)/SC2=O C05172419
C[C@@H](C(=O)Nc1ccc(c(c1F)F)F)OC(=O)c2cccc(c2)Br C05397550
Cc1c(sc2c1c(nc(n2)C)S[C@@H](C)C(=O)N[C@H](C)c3ccc(cc3)F)C C05429110
c1ccc(c(c1)/C=C/2\C(=O)N(C(=S)S2)CCC(=O)NC3CCCCC3)Cl C01181100
COC(=O)c1c(csc1NC(=O)C(F)(F)F)c2ccc(cc2)Br C02767274
CC(C)c1ccc(cc1)C(=O)C[C@]2(c3cc(ccc3N(C2=O)CC#C)Br)O C00783829
Cc1ccc(cc1Cl)NC(=O)CCS(=O)(=O)c2ccc(cc2)Br C02940587
c1cc(ccc1[S@@](=O)Cc2ccc(o2)C(=O)NC3CCCCC3)Br C06772139
Cc1ccccc1N2C[C@H](CC2=O)C(=O)Nc3ccccc3Sc4ccccc4 C08217277
Cc1ccc(cc1)NC(=O)CN(C)C(=O)/C=C/c2cc(ccc2F)Br C08374405
c1ccc(c(c1)/C=C\2/C(=O)N(C(=S)S2)CCC(=O)Nc3ccc(cc3)F)Cl C01183397
c1ccc(c(c1)/C=C\2/C(=O)N(C(=S)S2)CCC(=O)Nc3cccc(c3)Cl)F C08765621
CCN1c2ccc(cc2[C@@](C1=O)(CC(=O)C34CC5CC(C3)CC(C5)C4)O)Br C08921918
c1ccc(c(c1)CSc2nc3ccccc3o2)C(=O)N[C@@H]4CCSc5c4cccc5 C09671522
Cc1cc(c(c(c1)C)C(=O)C[C@@]2(c3ccccc3N(C2=O)Cc4cccs4)O)C C09926014
Cc1cc(c(c(c1)Br)NC(=O)COC(=O)C2CCC2)Br C10809040
c1ccc(cc1)[C@@H]2c3ccsc3CCN2C(=O)CCNC(=O)c4ccc(cc4F)F C13002991
CCN(CC)S(=O)(=O)c1ccc2c(c1)[C@@H]3C=CC[C@H]3[C@@H](N2)c4c(ccs4)C C14455827
c1ccc(cc1)n2c(=O)c(c(cn2)NCCc3ccc(s3)Br)Cl C14808929
c1cc(ccc1/C=C/C(=O)Nc2ccc(cc2)I)OCC#N C14862783
CCCn1c(cc(c1C)/C=C(\C#N)/C(=O)Nc2ccc(cc2F)Br)C C15008009
c1ccc(c(c1)c2nnc(o2)CNc3ccc(cc3)Br)Br C15376480
c1cc(c(=O)n(c1)Cc2ccc(cc2)Br)C(=O)Nc3ccc(c(c3)F)F C15882897
c1cc(c(=O)n(c1)Cc2ccc(cc2)Br)C(=O)Nc3cc(ccc3F)F C15882898
C[C@@H](C(=O)N/N=C(\C)/c1ccc(cc1)I)Sc2ccccn2 C16322109
C[C@@H](c1cccc(c1)C(F)(F)F)NC(=O)c2ccc(c(c2)N3CCCC3=O)Cl C18086646
c1ccc(cc1)CN2CCc3c(sc(c3C#N)NC(=O)c4ccc(s4)Cl)C2 C19942274
c1cc(ccc1NC(=O)CN2CCOCC2)Sc3ccc(cc3)Br C23750206
CSc1ccc(cc1)/C=C(/c2nnc(s2)C(=O)Nc3ccc(cc3)F)\Cl C24356227
c1cc2c(cc1C3(CCCC3)NC(=O)CSc4ccc(cc4F)F)OCCO2 C24711783
C[C@@H](C(=O)NCC#C)Sc1c2c(cc(s2)c3ccc(cc3)Br)ncn1 C27001857
c1ccc(c(c1)/C=C/C(=O)NCC2(CCCCC2)N3CCOCC3)Br C29968763
C[C@@H](c1ccc2c(c1)OCCCO2)NC(=O)/C=C/c3ccccc3Br C31774265
Cc1ccc(o1)c2nc(cs2)CC(=O)N[C@H](C)c3cccc(c3)Br C32816664
Cc1c(cc(s1)c2csc(n2)C)S(=O)(=O)Nc3ccc(cc3)Br C33308390
CS[C@H]1CC[C@@]2(C1)C[C@@H](CN2S(=O)(=O)c3ccccc3)c4ccccc4O C39507971
c1cc(sc1)CN2C(=O)CCS[C@@H]3[C@@]2(CCCC3)C(=O)NC4CCCCC4 C39931254
c1cc2cccc(c2c(c1)SCC(=O)N3CCC(CC3)NC(=O)C4CC4)Cl C46718463
CC(C)C(=O)N1[C@@H](CS[C@@H]1c2ccccc2Cl)C(=O)Nc3ccccc3F C05100226
CC(C)C(=O)N1[C@H](CS[C@@H]1c2ccccc2Cl)C(=O)Nc3ccccc3F C05100227
CC(C)C(=O)N1[C@H](CS[C@H]1c2ccccc2Cl)C(=O)Nc3ccccc3F C05100230
CC(=O)c1cccc(c1)N/C=C(\C#N)/c2nc(cs2)c3cccc(c3)Br C09445084
C[C@@H]1CCCCN1C(=O)c2ccccc2NC(=O)c3cc(ccc3Cl)SC C01441550
c1cc(c(cc1Cl)SCC(=O)N2CCC(CC2)NC(=O)c3ccsc3)Cl C60020842
c1c(cc(cc1F)F)CCNC(=O)[C@H]2CCCN2C(=O)c3cc(cc(c3)Cl)Cl C60310278
CC(C)N/C(=N\S(=O)(=O)c1ccc(cc1)Br)/c2ccc(cc2)Cl C18113349
c1cc(ccc1N2CCN(CC2)CC(=O)NC3CCC(CC3)C(F)(F)F)Cl C65610890
CC(C)N(C(C)C)C(=O)CSc1c(c(c(c(c1Cl)Cl)Cl)Cl)Cl C01732734
Cc1c(nc(s1)/C(=C/c2ccc(cc2)Br)/C#N)c3ccc(cc3)Br C09058926
CC(C)[C@@H]1Cc2c(sc3c2c(nc(n3)c4ccccc4)SCc5ccccc5)CO1 C02215076
c1ccc(cc1)c2c3c(c(c(n2)SCc4c(cccc4Cl)Cl)C#N)CCCC3 C09158023
c1cc(ccc1C#Cc2ccc(cc2)F)C(=O)C(=O)c3ccc(cc3)C#Cc4ccc(cc4)F C02304154
c1cc(ccc1N2[C@@H](SCC2=O)c3ccc(s3)Br)Oc4ccc(cc4)Cl C02947487
c1cc(ccc1/C=C(/C#N)\c2nc(cs2)c3ccc(cc3)Br)Br C12250106
c1ccc2c(c1)cccc2C(=O)Oc3ccc(cc3)/C=N/c4ccc(cc4)Br C03166764
c1ccc2c(c1)cccc2n3cc(nc3S)c4ccc(cc4)I C05313486
c1cc(ccc1C#Cc2ccc(cc2)C(=O)c3ccc(cc3)F)C(=O)c4ccc(cc4)F C02310223
Cc1cc(cc(c1)OC(=O)COc2c(cc(cc2Br)Br)C)C C14777793
c1ccc(c(c1)[C@@H]2CC(=NN2c3cccc(c3)Br)c4ccc(cc4)Br)F C15636979
c1ccc(cc1)C(=O)/C(=C\c2ccccc2I)/c3nc4ccccc4s3 C15685110
c1ccc2c(c1)nc(s2)SC(CBr)Sc3nc4ccccc4s3 C15775343
c1cc(ccc1OCCSc2c3c4c(sc3ncn2)CCCC4)Br C03336709
CC(C)(C#CC[C@@H]1C[C@@]2(C(=C([C@]1(C2(OC)OC)Cl)Cl)Cl)Cl)Br C16322607
c1cc(ccc1/C(=C/C=C(C#N)C#N)/Sc2cc(cc(c2)C(F)(F)F)C(F)(F)F)Cl C02572977
c1cc(ccc1C(=O)/C=C/Sc2c(c(nc(c2Cl)Cl)Cl)Cl)Br C16400592
c1ccc(cc1)c2c3ccccc3nc(n2)SCC(=O)c4ccc(c(c4)Cl)Cl C16492545
c1cc(ccc1CC[C@@H](Cn2ccnc2)c3ccc(cc3Cl)Cl)Br C17108790
CO[C@@H]1C=CC[C@@]2([C@]1(C(=C(C2=O)c3ccccc3)c4ccccc4)c5ccccc5)c6ccccc6 C19910426
Cc1ccc(cc1)Sc2cc3cc(cc(c3oc2=O)Br)Br C19925347
CCc1c(cc(s1)C2C3=C(CC(CC3=O)(C)C)OC4=C2C(=O)CC(C4)(C)C)Br C02807255
CN1[C@H](N(C(=S)S[C@H]1c2ccc(cc2)Br)C)c3ccc(cc3)Br C15081035
c1ccc2c(c1)c(cn2CC(=O)N3CCCCC3)SCc4ccc(c(c4)Cl)Cl C21728316
c1ccc(cc1)C(=O)/C=C(/c2ccccc2I)\c3nc4ccccc4s3 C32620243
Cn\1c2ccccc2s/c1=N\C(=O)CC34C[C@H]5C[C@@H](C3)CC(C5)(C4)Br C18270676
CCn\1c2c(cc(cc2Cl)Cl)s/c1=N\C(=O)c3ccc(s3)Br C34701026
CCOc1cc(cc(c1OCc2ccc(s2)Br)Br)CCl C36825218
C[C@H](c1nc2cc(ccc2n1c3cccc(c3)I)Br)Cl C36910569
c1cc2c(cc1Br)nc(n2c3ccc(cc3Cl)Br)CCCl C36911475
C[C@@H](c1ccc(cc1)CC(C)C)c2nc3ccccc3n2Cc4c(cccc4Cl)F C39354316
c1ccc(cc1)Cc2cc(n3c(c2)ncc3I)Cc4ccccc4 C39459552
c1ccc(cc1)Cc2cc3ncc(n3c(c2)I)I C39459650
CO[C@H]1C=CC[C@@]2([C@@]1(C(=C(C2=O)c3ccccc3)c4ccccc4)c5ccccc5)c6ccccc6 C39580724
CO[C@@H]1C=CC[C@]2([C@@]1(C(=C(C2=O)c3ccccc3)c4ccccc4)c5ccccc5)c6ccccc6 C39580726
CC(C)Sc1ccc(cc1)C(=O)/N=c/2\n(c3ccc(cc3s2)Br)C C39735225
CCn\1c2c(ccc(c2s/c1=N\C(=O)CCSc3ccc(cc3)Cl)Cl)C C39736496
CCCCc1ccc(cc1)N2C(=O)/C(=C(\C)/c3ccc(cc3)Br)/SC2=S C39859101
c1ccc(cc1)[C@@H](c2nc3ccccc3n2C[C@@H]4CC4(Cl)Cl)Sc5ccccc5 C39907342
c1ccc(cc1)[C@H](c2nc3ccccc3n2C[C@@H]4CC4(Cl)Cl)Sc5ccccc5 C39907343
c1cc(c(cc1)Br)/N=C/c2ccc(cc2)/C=N/c3c(cccc3)Br C02147014
Cc1[o+]c(cc(c1)c2ccccc2)/C=C\c3ccc(cc3)/C=C\c4[o+]c(cc(c4)c5ccccc5)C C35351943
c1ccc(cc1)n2c(=O)c3c(nc2SCc4ccccc4F)-c5ccccc5CC36CCCC6 C40036657
c1cc(cc(c1)/C=N/c2ccc(cc2)/N=C/c3cc(ccc3)Br)Br C18084522
CC[C@H](C)c1ccc(cc1)/N=C/c2cc(c(o2)I)Br C59104094
CCCCc1ccc(cc1)/N=C/c2cc(c(o2)I)Br C59105075
Cc1cc(ccc1F)/N=C/c2cc(c(o2)Sc3ccc(cc3)Cl)Br C59250015
c1cc(cc(c1)Cl)/N=C/c2cc(c(o2)Sc3ccc(cc3)Cl)Br C59303379
c1cc(cc(c1)I)/N=C/c2cccn2c3ccc(cc3)Br C59303541
c1ccc(cc1)n2c(nnc2SCC(=O)Nc3ccc(cc3)Cl)c4ccc(cc4)Br C02379902
CCc1cccc(c1NC(=O)CN(c2ccc(cc2)Br)S(=O)(=O)c3ccc(cc3)C)C C00638133
CC(C)(C)[C@@H]1CCc2c(sc3c2c(=O)n(nn3)CC(=O)Nc4cc(ccc4Cl)C(F)(F)F)C1 C06166757
Cc1c2cc(ccc2oc1C(=O)Nc3ccc(cc3F)Br)S(=O)(=O)N4C[C@H](C[C@@H](C4)C)C C03047898
CCOC(=O)c1c(csc1NC(=O)c2ccc(o2)Br)c3ccc(cc3)Br C00708653
CCc1c(nc2ccccc2n1)N3CCN(CC3)C(=S)Nc4cc(cc(c4)C(F)(F)F)C(F)(F)F C01027753
COc1ccc(cc1)c2csc(n2)N3[C@](CC(=N3)c4ccc(cc4)Br)(C(F)(F)F)O C08711526
c1ccc2c(c1)CCC[C@@H]2NC(=O)c3ccc(cc3)CSc4nc5ccncc5n4Cc6ccccc6F C08911843
Cc1ccc(cc1)S(=O)(=O)[C@@H](CNC(=O)/C=C/c2ccc(c(c2)Cl)Cl)c3ccc(cc3)N(C)C C09080257
CCOc1cc(cc(c1OC(C)C)Br)/C=N/NC(=O)Cc2ccc(cc2)Br C09204778
c1ccc(c(c1)c2nnc(n2C3CCCC3)SCc4[nH]c(=O)c5c6c(sc5n4)CCCC6)Cl C02645733
c1ccc(c(c1)CSc2nc3c4ccccc4sc3c(=O)n2CCCC(=O)NC5CCCC5)Cl C09938814
Cc1ccc2c(c1)sc(n2)c3ccc(cc3)NC(=O)[C@@H]4CCCCN4S(=O)(=O)c5cccs5 C10775971
c1ccc(cc1)Cn2c(nnc2SCC(=O)NCc3cccs3)c4ccccc4Br C11019043
Cc1cc(c(cc1Br)C)NC(=O)[C@H](Cc2ccccc2)N3C(=O)[C@@H]4[C@@H]5C=C[C@H]([C@@H]4C3=O)[C@H]6[C@@H]5C6 C12319060
C=CCN\1C(=O)[C@@H](S/C1=N\c2ccc(cc2)SC(F)F)CC(=O)Nc3cccc(c3Cl)Cl C12538327
Cc1ccc(cc1N2CCN(CC2)C(=O)c3ccc(c(c3)NC(=O)C)Sc4ccc(cc4)Cl)Cl C08813846
CCOC(=O)c1c2c(sc1N/C=C(/C#N)\c3nc(cs3)c4ccc(c(c4)Cl)Cl)CCCC2 C02197765
Cc1ccc(cc1)S(=O)(=O)Nc2ccc(cc2C)C(=O)N3CCN(CC3)c4cc(ccc4C)Cl C13677912
c1ccc(c(c1)NC(=O)c2ccc3c(c2)S(=O)(=O)N=C4N3CCCCC4)SCc5ccsc5 C15720417
CC(C)(C)C(=O)[C@@H]1[C@H]([C@@]2(c3ccccc3NC2=O)[C@H]4N1c5ccccc5C=C4)C(=O)c6ccc(cc6)Cl C16038441
c1ccc2c(c1)cccc2Cn3cc(c4c3cccc4)/C=C/5\C(=O)NC(=O)N(C5=O)c6ccc(cc6)Cl C02252202
c1ccc(c(c1)CNC(=O)c2ccc3c(c2)N(C(=O)c4ccccc4[S@]3=O)Cc5ccc(cc5)F)Cl C20242496
Cc1c(c(nc(c1C#N)SCC(=O)Nc2ccccc2F)C)CC(=O)c3ccc(cc3)Br C20294586
c1ccc(c(c1)C(=O)N2CCN(CC2)c3ccc(cc3NC(=O)c4ccc(c(c4)Cl)Cl)Cl)F C20499132
C[C@@H]1CCc2c(csc2C1)c3nnc(n3C)SCC(=O)Nc4cc(ccc4Cl)C(F)(F)F C20572176
CCN1CCc2c(sc(c2c3nc4ccccc4s3)NC(=O)CCSc5ccc(cc5)OC)C1 C20779801
CC1(CC2=C([C@@H](n3c(nc(n3)SCc4ccccc4F)N2)c5ccc(cc5Cl)Cl)C(=O)C1)C C20850478
C[C@H](C(=O)NC(c1ccccc1)c2ccccc2)Sc3nc4c(ccs4)c(=O)n3c5ccccc5 C23591801
c1ccc(c(c1)CSc2nnc(s2)SCC(=O)N/N=C\c3ccccc3Br)Cl C30742724
c1ccc(c(c1)C(=O)N2CCN(CC2)c3ccc(cc3NC(=O)c4ccc(cc4)Br)Cl)F C30825942
c1ccc(cc1)C(c2ccccc2)C(=O)Nc3cc(ccc3N4CCN(CC4)C(=O)C(F)(F)F)Cl C30827693
c1cc(c(cc1Cl)Cl)CSc2nnc(s2)NC(=O)CSC(=S)N3CCCCCC3 C32700292
CC(C)NC(=O)c1ccc2c(c1)nc(n(c2=O)CCc3ccccc3)SCc4c(cccc4Cl)F C33074245
CCOC(=O)c1c(csc1NC(=O)COc2ccc(c(c2)C)Cl)c3ccc(cc3)Br C01944125
Cc1ccc(o1)CN([C@H](C2CCCCC2)C(=O)NC(C)(C)C)C(=O)Cc3ccc(cc3)Br C36595142
c1ccc(c(c1)Cn2c(=O)c3c4c(sc3n(c2=O)CC(=O)Nc5ccc(cc5)F)CCCC4)Cl C39849961
CC(C)c1ccc(cc1)N\2C(=O)[C@@H](S/C2=C(\C#N)/C(=O)NCc3ccccc3)Cc4ccccc4F C39896076
CCc1ccc(cc1)N\2C(=O)[C@H](S/C2=C(\C#N)/C(=O)N[C@@H](C)c3ccccc3)Cc4ccccc4F C39896587
Cc1c\2c(oc1C(=O)N3c4ccccc4C[C@H]3C)CCC/C2=N\NC(=O)c5ccc(cc5)c6ccccc6 C40822629
CCc1ccc(cc1)c2csc(c2C(=O)OC)NC(=O)/C=C/c3cc(ccc3OC)Br C41018233
c1ccc(cc1)C(=O)[C@@H]2[C@H](N3c4ccccc4C=C[C@H]3[C@]25c6ccccc6NC5=O)C(=O)c7cccs7 C43727097
c1ccc(cc1)C(=O)[C@@H]2[C@H]([C@]3(c4ccccc4NC3=O)[C@@H]5N2C=Cc6c5cccc6)C(=O)c7cccs7 C13749965
CC1(CC2=C([C@@H](n3c(nc(n3)SCc4ccccc4Cl)N2)c5c(cccc5Cl)F)C(=O)C1)C C54622915
Cc1cc(ccc1NC(=O)CSc2nnc(o2)c3cccc4c3cccc4)I C34690858
Cc1ccc2c(c1)[nH]c(n2)CSc3nnc(n3CC=C)CCc4ccc(cc4)I C59265403
CCOc1cc(cc(c1OCc2ccccc2F)Br)/C=C(/C#N)\C(=O)Nc3ccc(cc3)C C59335595
Cc1ccc(cc1)n2c(=O)c(c([nH]2)C)[C@@H](c3ccccc3Cl)[C@H]4C(=NN(C4=O)c5ccc(cc5)C)C C17751520
c1cc2c(cccc2Cl)c(c1)C(=O)Nc3ccc(cc3)N4CCN(CC4)C(=O)c5ccc(cc5)Cl C59724168
Cc1ccc(c(c1)Br)NC(=O)Cn2c3ccsc3c(=O)n(c2=O)c4cccc(c4C)C C67218536
c1ccc2c(c1)c(cn2C[NH+]3C[C@@H]4C[C@H](C3)c5cccc(=O)n5C4)CCCC(=O)N6CCCCC6 C08765098
Cc1ccc(cc1)N2C(=O)[C@@H]3[C@H]4c5ccccc5C=C[NH+]4[C@@H]([C@@H]3C2=O)C(=O)c6ccc7c(c6)OCO7 C09185508
C[NH+](C)CCN(c1nc2c(s1)cccc2Cl)C(=O)[C@@H]3CCCN3S(=O)(=O)c4cccs4 C09505556
Cc1cc(c2c(c1)nc(s2)N(CC[NH+](C)C)C(=O)[C@@H]3CCCN3S(=O)(=O)c4cccs4)C C09505595
C[C@@H](c1nnc(n1c2ccc(cc2)Cl)SCC(=O)N3C[C@]4(C[C@@H]3CC(C4)(C)C)C)[NH+](C)C C09662066
CCOc1ccc2c(c1)sc(n2)N(CC[NH+]3CCOCC3)C(=O)c4cc(sc4Cl)Cl C10046763
C[NH+](C)CCN(c1nc2cc3c(cc2s1)OCCO3)C(=O)c4ccccc4I C10066030
CC[NH+](CC)CCN(c1nc2cc3c(cc2s1)OCO3)C(=O)c4ccc(cc4)Br C10066841
C[NH+](C)CCCN(c1nc2cc3c(cc2s1)OCCO3)C(=O)c4ccccc4Br C10068196
Cc1ccc(c2c1nc(s2)N(CC[NH+]3CCOCC3)C(=O)COc4ccc(cc4)Cl)Cl C10127321
Cc1ccc2c(c1)sc(n2)N(CC[NH+](C)C)C(=O)[C@@H]3CCCN(C3)S(=O)(=O)c4cccs4 C10751380
Cc1cc(cc2c1nc(s2)N(CC[NH+]3CCOCC3)C(=O)COc4ccc(cc4)Cl)Cl C10785499
c1ccc(cc1)C2(CCCCC2)C(=O)N3CCC4(CC3)C[C@H]4C(=O)N5CCN(CC5)c6cccc[nH+]6 C12158839
Cc1cccc(c1)c2c(cc3cc4c(cc3n2)CCC4)CN(CC[NH+](C)C)C(=O)c5cc(nn5C)C C12243302
c1ccc(cc1)c2csc3c2c(nc(n3)C[NH+]4CCCCC4)Sc5nnc(o5)c6cccnc6 C12863578
C[NH+](C)CCCn1c(c(c2c1ncn3c2nc(n3)c4ccncc4)c5ccccc5)c6ccccc6 C13575583
Cc1ccc2c(cccc2n1)c3cc4c(n(c3=O)CC5CC5)CC[NH+](C4)Cc6cnc(nc6)SC C14539480
Cc1ccc(cc1)C(=O)N(Cc2ccco2)Cc3cc4cc5c(cc4[nH+]c3N6CCOCC6)CCC5 C14888655
c1ccc(cc1)/C=C/CN2CCN(CC2)C(=O)[C@@H]3CC34CC[NH+](CC4)Cc5cccc6c5OCO6 C20452934
Cn1cc(c2c1cccc2)C[NH+]3C[C@@H]4C[C@H](C3)c5ccc(c(=O)n5C4)c6ccccc6CN7CCOCC7 C20503636
Cc1ccc2c(c1)N(CCO2)C(=O)CSc3nc4ccsc4c(=O)n3CCC[NH+]5CCCCC5 C20562041
CC(C)CC[NH+]1CCN(CC1)c2c3c(csc3nc(n2)CN4CCOCC4)c5cccs5 C32932684
Cc1ccc(c(c1)Cn2c(=O)c3c(c(sc3nc2N4CC[NH+](CC4)CC(=O)N5CCCC5)C)C)C C34748760
CCCSc1nc(c2c3c(sc2n1)CCCC3)N4CC[NH+](CC4)CC(=O)N5CCCCC5 C34755979
CCC[NH+]1CCN(CC1)c2c3c4c(sc3nc(n2)SCC(=O)N5CCOCC5)CCCC4 C34756657
CC(=C)CSc1nc(c2c3c(sc2n1)CCC3)N4CC[NH+](CC4)CC(=O)N5CCCCC5 C34757231
CCc1c(sc2c1c(nc(n2)SCC(=O)N3CCCCC3)N4CC[NH+](CC4)CC(C)C)C C34762550
Cc1ccccc1[C@@H]2c3ccsc3CC[NH+]2CCC(=O)N4CCN([C@@H](C4)C)C(=O)c5ccco5 C34830264
CC[C@H](c1nc2ccccc2c(=O)n1CCOC)[NH+]3CCN([C@@H](C3)C)C(=O)c4ccc5ccccc5c4 C35033724
CCOC(=O)[C@H]1CCCN(C1)C(=O)c2ccc(o2)C[NH+]3CCn4cccc4[C@@H]3c5ccccc5F C35846125
C[C@H]1CN(CC[NH+]1Cc2cccn2C)c3nc4cc(ccc4c5n3c(nn5)c6cccs6)Cl C35890520
C[C@H](c1ccccc1)[NH+](Cc2ccc(c(c2)Cl)Cl)Cc3nc(co3)C(=O)N4CCOCC4 C36083107
CCN(C)c1c2c([nH+]c(n1)N3CCN(CC3)c4ccc(cc4)C)CCN(C2)C(=O)c5cccc(c5)C C34676599
Cc1ccccc1C(=O)N2CCc3c(c(nc([nH+]3)N4CCN(CC4)c5ccccc5F)N(C)C)C2 C34678710
C[NH+](C)CCN(c1nc2ccc(cc2s1)Br)C(=O)/C=C/c3ccc4c(c3)OCO4 C36640791
C[NH+](C)CCCN(c1nc2ccc(cc2s1)Br)C(=O)[C@@H]3CC(=O)N(C3)c4ccccc4 C36645097
c1cc(c(cc1C[NH+]2CCC[C@H](C2)C(=O)N3CCN(CC3)Cc4ccc5c(c4)OCO5)Cl)Cl C38852645
Cc1cc(c(c(c1)C)S(=O)(=O)N(Cc2cccs2)C[C@@H]3C=c4cc5c(cc4=[NH+]C3=O)OCCO5)C C39324964
Cc1cccc2=C[C@@H](C(=O)[NH+]=c12)CN(C3CCCCC3)S(=O)(=O)c4c(ccc5c4nsn5)C C39325572
CCCn1c2c(c(n1)C(=O)N3CCOCC3)C[C@H](CC2)N4CC[NH+](CC4)C56CC7CC(C5)CC(C7)C6 C23251607
CC(C)CN1C(=O)N(C(=O)C12CC[NH+](CC2)C[C@H]3C=NN=C3c4ccccc4)C5Cc6ccccc6C5 C39344732
Cn1c2c(c(n1)C(=O)N(C)Cc3ccco3)C[C@H](CC2)N4CC[NH+](CC4)C5C6CC7CC(C6)CC5C7 C23353462
CC(=O)N1[C@H](CC(=N1)[C@H]2C(=c3cc(ccc3=[NH+]C2=O)Br)c4ccccc4)c5ccccc5F C39359630
CC(C)c1nc(no1)c2ccc(c(c2)F)N3CCC(CC3)C(=O)N4CCC(CC4)[NH+]5CCCCC5 C40901625
Cc1ccc(cc1)c2nnc(o2)C[NH+]3CCC(CC3)C(=O)N4CCN([C@H](C4)C)c5cccc(c5)C C40946829
Cc1cccc(c1)c2nnc(o2)C[NH+]3CCC(CC3)C(=O)N4CCN([C@@H](C4)C)c5cccc(c5)C C41270588
CCCCN1CC(=O)N2[C@H](C1=O)CC3=c4ccccc4=[NH+][C@@H]3[C@@H]2c5ccc(c(c5)OC)OC(C)C C63140527
c1ccc(cc1)[C@@H]2[C@H]3C(=c4ccccc4=[NH+]3)C[C@@H]5N2C(=O)CN(C5=O)/N=C/c6ccc(cc6Cl)Cl C63351456
C[C@@]12[C@@H]3C(=c4ccccc4=[NH+]3)[C@@H](CN1C(=O)CN(C2=O)Cc5ccco5)c6ccc(cc6)Br C63373062
c1ccc2=[NH+][C@@H](C=c2c1)C(=O)N3CCC[C@@H](C3)c4c(cnc(n4)c5cccnc5)c6ccccc6F C64002459
CCN([C@@H]1CCS(=O)(=O)C1)C(=O)CSc2nc3c(c(c(s3)C)C)c(=O)n2c4cccc(c4)C C03351898
Cc1ccc(c(c1)S(=O)(=O)N2CCN(CC2)C(=O)CSc3c4c(c(sc4ncn3)C)C)C C02626564
C=CCN1C(=O)/C(=C/c2c(nc3ccccn3c2=O)N4CCN(CC4)c5ccccc5F)/SC1=S C01451383
c1cc(ccc1/C=N/N(c2nc3ccc(cc3s2)F)C(=O)c4ccc(cc4)N5C(=O)CCC5=O)F C09148993
c1ccc(cc1)/C=C/S(=O)(=O)N2CCC(CC2)C(=O)N3CCC[C@H]3c4ccc5c(c4)OCCCO5 C09547114
Cc1ccc(s1)c2csc3c2c(=O)n(cn3)CC(=O)N4CCC[C@H]4c5ccc6c(c5)OCCO6 C09746680
CC(=O)c1cccc(c1)n2c(=O)c3c4c(sc3n(c2=O)Cc5ccc(cc5)Cl)CN(CC4)C(=O)C C09830526
CCn1c(=O)c2c3c(sc2nc1SCC(=O)N4Cc5ccccc5C[C@@H]4C(=O)OC)CCCC3 C09961053
c1cc(c2c(c1)sc(n2)N3CCN(CC3)C(=O)C4CCN(CC4)S(=O)(=O)c5cccs5)F C10186876
c1cc(c2c(c1)sc(n2)N3CCN(CC3)C(=O)[C@@H]4CCCCN4S(=O)(=O)c5cccs5)F C10785952
COc1ccc(c(c1OC)OC)[C@@H]2CC(=O)N(C3=C2C(=O)CCC3)c4c(c5c(s4)CCCC5)C#N C01432041
c1ccc(c(c1)CN2C(=O)/C(=C/c3cn(c4c3cccc4)CC(=O)N5CCOCC5)/SC2=O)Cl C14008788
CCN([C@H]1CCS(=O)(=O)C1)C(=O)[C@H](C)Sc2nc3ccccc3c(=O)n2c4ccc(cc4C)C C15817241
c1ccc2c(c1)c(cc(n2)c3ccncc3)C(=O)N4CCN(CC4)S(=O)(=O)c5ccc(s5)Cl C17907080
CN1CCc2c(c(c(c(n2)SCC(=O)N3CCc4cc(c(cc4C3)OC)OC)C#N)c5ccsc5)C1 C19852723
CC(C)(C)[C@@H]1CCc2c(cc(s2)c3nnc(n3C)SCC(=O)N(C)[C@@H]4CCS(=O)(=O)C4)C1 C21278568
Cc1ccc(cc1)N2C[C@@H](CC2=O)C(=O)N3CCC(CC3)C(=O)N4CCN(CC4)c5cccc(c5C)C C21449504
Cn1c(nnc1SCC(=O)N(C)Cc2ccc(cc2)Br)[C@@H]3COc4ccccc4O3 C23595622
c1cc(cc(c1)N2C(=O)[C@@H]3CN(CCN3C2=O)c4c5ccc(nc5ccn4)C(F)(F)F)C(F)(F)F C24907897
c1ccc2cc(ccc2c1)S(=O)(=O)N3CCN(CC3)C(=O)[C@@H]4CCCCN4C(=O)c5cccs5 C25598904
COC(=O)N1CCC[C@@H](C1)CC(=O)N2CCN(CC2)[C@H]3c4ccc(cc4CCc5c3nccc5)Cl C27996600
CCn1c(nn(c1=S)CN2CCN(CC2)S(=O)(=O)c3c(cc(cc3C)C)C)c4cccs4 C13073621
Cc1ccc(cc1)CN2C(=O)/C(=C\c3c(nc4c(cccn4c3=O)C)N5CCOCC5)/SC2=S C33313611
CCN1C(=O)/C(=C\c2c(nc3ccccn3c2=O)N4CCN(CC4)c5ccccc5F)/SC1=S C33363227
CCn1c(c(c(c(c1=O)C#N)C)/C=C\2/C(=O)N(C(=S)S2)Cc3ccc(cc3)C)N4C[C@@H](O[C@H](C4)C)C C33475396
C[C@H]1CN(CCN1C(=O)c2cccc(c2)F)C(=O)CSc3nnc(n3c4ccccc4)c5cccs5 C00744201
Cc1c(c(n(c(=O)c1C#N)C)N2CCC[C@@H](C2)C)/C=C/3\C(=O)N(C(=S)S3)CCc4ccc(cc4)OC C33812148
CC(=O)N1CCN(CC1)C(=O)CSc2nc3ccccc3c(=O)n2c4ccc(cc4Cl)Cl C35159275
c1ccc2c(c1)N(C(=O)[C@@H](S2)C(=O)N3CCCCCC3)CC(=O)N4CCN(CC4)C5CCCCC5 C35261169
Cc1ccc(cc1)N\2C(=CS/C2=C(\C#N)/C(=O)N3CCN(CC3)C(=O)c4ccco4)c5ccccc5 C35617011
Cc1cccc(c1)N2CCN(C[C@H]2C)C(=O)C3CCN(CC3)S(=O)(=O)c4cccc5c4nccc5 C06530888
Cc1c2c(ncn(c2=O)CC(=O)N([C@@H]3CCS(=O)(=O)C3)C4CCCCC4)sc1c5ccccc5 C22017502
Cc1ccc2nc(c(c(=O)n2c1)/C=C/3\C(=O)N(C(=S)S3)[C@@H](C)c4ccccc4)N5CCOCC5 C01258783
CCn1c(c(c(c(c1=O)C#N)C)/C=C/2\C(=O)N(C(=S)S2)Cc3ccco3)N4C[C@@H](C[C@@H](C4)C)C C39769376
CCn1c(c(c(c(c1=O)C#N)C)/C=C/2\C(=O)N(C(=S)S2)CC=C)N3CCN(CC3)c4ccc(cc4)F C39769544
CCCn1c(c(c(c(c1=O)C#N)C)/C=C/2\C(=O)N(C(=S)S2)C[C@H]3CCCO3)N4C[C@@H](C[C@@H](C4)C)C C39770145
CCCn1c(c(c(c(c1=O)C#N)C)/C=C/2\C(=O)N(C(=S)S2)C)N3CCN(CC3)c4ccccc4F C39770251
CCn1c(c(c(c(c1=O)C#N)C)/C=C\2/C(=O)N(C(=S)S2)C(C)C)N3CCN(CC3)c4ccccc4F C39989863
CCCn1c(c(c(c(c1=O)C#N)C)/C=C\2/C(=O)N(C(=S)S2)C[C@@H]3CCCO3)N4CCC(CC4)C C39990035
CCCn1c(c(c(c(c1=O)C#N)C)/C=C\2/C(=O)N(C(=S)S2)Cc3ccco3)N4CCC(CC4)C C39990037
CCCn1c(c(c(c(c1=O)C#N)C)/C=C\2/C(=O)N(C(=S)S2)[C@H](C)CC)N3C[C@H](O[C@H](C3)C)C C39990284
C[C@@H](C(=O)N(C)[C@H]1CCS(=O)(=O)C1)Sc2nc3ccccc3c(=O)n2c4ccccc4C(C)C C16718124
C[C@H](C(=O)N(C)[C@H]1CCS(=O)(=O)C1)Sc2nc3ccccc3c(=O)n2c4ccccc4C(C)C C16718125
CC(C)(C)OC(=O)n1cc2c3c1cccc3[C@@H]4C[C@H](CN([C@@H]4C2)C(=O)OC(C)(C)C)C[S@@](=O)C C44962975
c1cc(ccc1Oc2ccc(cn2)C(=O)N3CCN(CC3)Cc4ccc5c(c4)OCO5)Br C46899405
Cc1ccc(c2c1nc(s2)OC3CCN(CC3)C(=O)[C@H]4CCCN4S(=O)(=O)c5cccs5)C C49442754
CC(=O)c1ccc(cc1)N2C(=O)[C@@H]3[C@@H]4c5ccccc5C=CN4[C@@H]([C@@H]3C2=O)C(=O)c6ccc(cc6)OC C34827895
CC(C)C1=C/C(=N\S(=O)(=O)c2cccc(c2)[N+](=O)[O-])/[C@]([C@@H](C1=O)Br)(C)Br C08741529
C1CCC(CC1)N(CN2C(=O)[C@@H]3CC=C(C[C@@H]3C2=O)Cl)CN4C(=O)[C@H]5CC=C(C[C@H]5C4=O)Cl C01064441
c1cc2c(c(c1)N3CCN(CC3)Cc4cccn4c5nccs5)C(=O)N(C2=O)Cc6ccsc6 C67490748
Cc1ccc(cc1)S(=O)(=O)c2c(sc(n2)N3c4ccc(cc4[C@@H]5[C@H]3CC[NH+](C5)C)C)Cl C06199025
C[NH+](C)CCN(c1nc2ccc(cc2s1)Cl)C(=O)CSc3ccc(cc3)Cl C09343748
C[C@@H](c1nnc(n1c2ccc(cc2)Cl)SCC(=O)c3ccc4c(c3)CCC4)[NH+](C)C C09101263
c1cc2c(c(c1)Cl)nc(s2)N(CCC[NH+]3CCOCC3)C(=O)c4ccc(s4)Cl C09400264
C[NH+](Cc1nc2c(c(cs2)c3ccccc3)c(=O)n1CC#N)[C@H]4CCCc5c4cccc5 C09499145
c1ccc2c(c1)nc(s2)C[NH+]3CCN(CC3)C(=O)/C=C/c4ccc(s4)Br C09664130
c1cc2c(c(c1)Cl)nc(s2)N(CC[NH+]3CCOCC3)C(=O)c4cc(sc4Cl)Cl C10046411
C[NH+](C)CCCN(c1nc2ccc(cc2s1)Br)C(=O)Cc3cccs3 C10061693
Cc1ccc(cc1C)C(=O)N(CC[NH+]2CCOCC2)c3nc4c(ccc(c4s3)Cl)C C10127320
Cc1ccc(c(c1)CC(=O)N(CCC[NH+]2CCOCC2)c3nc4ccc(cc4s3)C)C C10698667
Cc1cc(cc2c1nc(s2)N(CC[NH+]3CCOCC3)C(=O)/C=C/c4ccccc4Cl)Cl C10785524
c1cc(ccc1/C=C/C(=O)N2CCC3(CC2)C[C@@H]3C(=O)N4CC[NH+](CC4)C5CCCCC5)Cl C12056600
C[C@@H](Cc1ccc2c(c1)OCO2)C[NH+]3CCC4(CCC(=O)N4Cc5ccccc5F)CC3 C12280993
CC1CC[NH+](CC1)Cc2nc(c3c4c(sc3n2)CCC4)N5CCN(CC5)c6ccccc6F C13038842
c1ccc(cc1)c2nc(c(s2)CC(=O)N3CCN(CC3)c4cccc[nH+]4)c5cccs5 C03310049
Cn1c2c(c(n1)C(=O)N3CCc4ccccc4C3)C[C@H](CC2)[NH+]5CCC(=CC5)c6ccccc6 C14534768
C[C@H](Cc1ccccn1)[NH+]2CCc3c(cc(c(=O)n3CC4CC4)c5cccc6c5scc6)C2 C14750719
Cc1ccc(s1)c2cc3c(c(c2)OC[C@H]4CCC[NH+](C4)C)OCCN(C3)C(=O)C5CC5 C14994090
c1cc(c(c(c1)Cl)Cl)N2C(=O)[C@H]3[C@H]4CCC[NH+]4[C@@H]([C@@H]3C2=O)C(=O)c5ccc(cc5)F C09451934
Cn1c2ccc(cc2c(c1C(=O)N3CCN(CC3)c4cccc[nH+]4)c5ccc(cc5)Cl)Cl C19894333
CC(=CC(=O)N1CC[NH+](CC1)C[C@@H](c2ccc(cc2)Cl)OCc3c(cccc3F)F)C C22649953
c1cc(ccc1CC[NH+]2CCC(CC2)N(CC3CC3)C(=O)c4ccc5c(c4)OCO5)Cl C24875909
CCC[C@@]12C[NH+]3C[C@@](C1=O)(CN(C2)[C@]34c5cc(ccc5N(C4=O)CCC)Br)CC C27517153
c1cc(c(cc1F)CC2CC[NH+](CC2)C3CCC4(CC3)c5ccc6c(c5C(=O)O4)OCCO6)F C28382623
c1ccc(cc1)CSc2c3ccn(c3cc[nH+]2)CC(=O)N4CCN(CC4)c5ccccc5F C33298621
Cc1ccc(cc1)N(C2CC[NH+](CC2)Cc3ccncc3)S(=O)(=O)c4ccccc4C C34683797
CCCC[NH+]1CCN(CC1)c2nc3c(c(c(s3)C)C)c(=O)n2Cc4cc(ccc4C)C C34748380
Cc1ccc(cc1)[C@H]2c3ccsc3CC[NH+]2CC(=O)N4CCN([C@@H](C4)C)C(=O)c5cccc(c5)F C34829757
Cc1ccccc1[C@H]2c3ccsc3CC[NH+]2[C@@H](C)C(=O)N4CCCN(CC4)C(=O)CC(C)(C)C C34830399
c1cc(cc(c1)F)[C@@H]2c3ccsc3CC[NH+]2CCC(=O)N4CCN(CC4)C(=O)C5CCCC5 C34830486
C[NH+](C)CCN1[C@H](c2c(=O)c3cc(ccc3oc2C1=O)Br)c4ccc(cc4)SC C35486685
CCOc1ccc(cc1)[C@@H]2CC(=NN2C(=O)C[NH+]3CCCC[C@@H]3C)c4ccc(cc4C)C C35786487
Cc1ccc(cc1)[C@@H]2c3ccsc3CC[NH+]2CCC(=O)N4CCN([C@@H](C4)C)C(=O)CC(C)C C35938687
c1ccc(cc1)c2ccc(cc2)C(=O)N(CCCn3cc[nH+]c3)c4nc5ccccc5s4 C38847441
c1cc(ccc1/C=[NH+]/[C@H]2CS(=O)(=O)C[C@@H]2/N=C/c3ccc(cc3)Br)Br C12174842
Cc1cc(oc1C(=O)N(C[C@@H]2CCCO2)CC3CC[NH+](CC3)C4Cc5ccccc5C4)C C39364615
Cc1ccc(s1)C2=NN=C(C2)C(=O)N(C)CC3CC[NH+](CC3)CCc4ccc(cc4)F C39429967
Cc1ccc(s1)C(=O)N(C[C@H]2CCCO2)CC3CC[NH+](CC3)C4Cc5ccccc5C4 C39478981
CN(C)c1ccc(cc1)/C=N/[C@@H]2C(=c3cc(ccc3=[NH+]C2=O)Br)c4ccccc4 C40140882
Cc1cc(nc([nH+]1)C(C)C)N2CCN(CC2)C(=O)c3ccccc3c4ccc(cc4)C(F)(F)F C46577695
c1ccc(cc1)c2[nH+]ccn2CC3CCN(CC3)C(=O)CSc4nc5ccccc5s4 C62129203
C[C@H]1C(=c2ccccc2=[NH+]1)C(=O)[C@@H](C)Sc3nc(c(nn3)c4ccccc4)c5ccccc5 C39945240
Cc1ccc(cc1)[C@@H]2CN3C(=O)CN(C(=O)[C@@]3([C@@H]4C2=c5ccccc5=[NH+]4)C)CCc6ccc(cc6)F C63373821
c1ccc2=[NH+][C@H](C(=c2c1)Sc3ccc(cc3)Cl)C(=O)N4CCN(CC4)c5ccc(cc5)F C63530323
CC1=C2[C@@H](N(C(=O)[C@@H]2N=N1)CCC3=c4ccccc4=[NH+]C3)c5cccc(c5)Br C63560391
CCOc1ccc(cc1)[C@@H]2[C@H]3C(=c4ccccc4=[NH+]3)CCN2C(=O)CSCc5ccc(cc5)F C63697947
c1ccc(cc1)CN2CCN(CC2)C(=O)CC3=c4ccccc4=[NH+][C@@H]3Sc5ccccc5F C63743312
CC(=O)N1[C@H](CC(=N1)[C@H]2C(=c3cc(ccc3=[NH+]C2=O)Cl)c4ccccc4)c5c(cccc5Cl)F C64087730
Cc1ccc2=[NH+]C(=O)[C@H](C(=c2c1)c3ccccc3)C4=NN([C@H](C4)c5ccccc5Cl)C(=O)C C64357451
CCOc1cccc(c1)[C@H]2[C@@H]3C(=c4ccccc4=[NH+]3)CCN2C(=O)c5cccc(c5)N(C)C C64568100
c1cc(cc(c1)C(=O)N2CC[NH+](CC2)C3C4CC5CC(C4)CC3C5)COCC(C(F)F)(F)F C02760284
c1ccc(c(c1)C2=NCC(=Nc3c2cc(cc3)Cl)SCC[NH+]4CCOCC4)Cl C05618946
Cc1ccc(c(c1)C)S(=O)(=O)N2CCN(CC2)c3c(cc(c[nH+]3)C(F)(F)F)Cl C03339952
C[NH+]1CCc2c(sc3c2c(=O)n(c(n3)SCC(=O)c4ccccc4)c5ccc(cc5)Cl)C1 C02409202
C[NH+](C)CCN(c1nc2ccc(cc2s1)Br)C(=O)c3ccc(cc3)Br C08768412
Cc1ccc2c(c1)[C@H]3C[NH+](CC[C@@H]3N2C(=O)CSc4nc5ccccc5n4c6ccccc6)C C08856548
CCc1cccc2c1nc(s2)N(CCC[NH+]3CCOCC3)C(=O)c4cc(ccc4C)C C09400136
Cc1ccc2c(c1)sc(n2)N(CCC[NH+]3CCOCC3)C(=O)c4ccc(cc4)Br C09400485
C[NH+](C)CCN(c1nc2c(s1)cccc2Cl)C(=O)c3ccc(s3)Br C09604022
c1ccc2c(c1)nc(s2)[C@H]3CCCC[NH+]3Cc4cc(=O)n5cc(ccc5n4)Br C09912720
Cc1ccc(c2c1nc(s2)N(CC[NH+]3CCOCC3)C(=O)c4ccccc4SC)C C10047211
Cc1ccc(c2c1nc(s2)N(CC[NH+]3CCOCC3)C(=O)c4ccc5c(c4)CCCC5)Cl C10127343
Cc1ccc(cc1C)C(=O)N(CC[NH+]2CCOCC2)c3nc4c(c(ccc4s3)Cl)C C10127719
Cc1ccc(c(c1)C)C(=O)N(CC[NH+]2CCOCC2)c3nc4c(s3)cccc4SC C10813779
CSc1ccc2c(c1)sc(n2)N(CC[NH+]3CCOCC3)C(=O)/C=C/c4ccccc4 C10817466
CC[NH+]1CCN(CC1)c2nc3ccc(cc3s2)OC(=O)c4ccc(cc4)Br C12488689
Cc1ccc(s1)c2cc3c(c(c2)OC[C@H]4CCC[NH+](C4)C)OCCN(C3)C(=O)CC5CCCC5 C14997562
c1cc(c(c(c1)Cl)Cl)n2cccc2C[NH+]3CCN(CC3)Cc4ccc5c(c4)OCO5 C19722987
C[NH+](C)CCn1cnc2c(c1=O)c3c(s2)C[C@H](CC3)N(C)Cc4cc5ccccc5s4 C14981540
c1ccc(cc1)COc2ccccc2c3nn(c(=S)n3c4ccccc4)C[NH+]5CCCC5 C27579089
Cc1ccc2c(c1)sc(n2)c3ccc(cc3)N4C(=O)C[C@@H](C4=O)[NH+]5C[C@H](C[C@@H](C5)C)C C33719430
Cc1ccccc1[C@H]2c3ccsc3CC[NH+]2CC(=O)N4CCN([C@@H](C4)C)C(=O)C5CCCCC5 C34829809
Cc1ccccc1[C@H]2c3ccsc3CC[NH+]2CC(=O)N4CCN([C@@H](C4)C)C(=O)Cc5cccs5 C34829819
c1ccc(cc1)[C@H]2c3ccsc3CC[NH+]2CCC(=O)N4CCCN(CC4)C(=O)C5CCCCC5 C34830047
Cc1ccccc1[C@@H]2c3ccsc3CC[NH+]2CCC(=O)N4CCN([C@@H](C4)C)C(=O)c5ccccc5C C34830266
c1ccc2c(c1)CCN(C2)C(=O)c3ccc(o3)C[NH+]4CCn5cccc5[C@@H]4c6ccccc6F C35523486
Cc1ccc(cc1)Nc2[n+](c(c(s2)c3ccc(cc3)OC)c4ccc(cc4)OC)C(C)(C)C C35682727
CCOc1ccc(cc1)[C@@H]2CC(=NN2C(=O)C[NH+](C)C3CCCCC3)c4ccc(cc4)C C35786351
CCOc1ccc(cc1)[C@H]2CC(=NN2C(=O)C[NH+](C)C3CCCCC3)c4ccc(cc4)C C35786355
Cc1ccc(c(n1)C2CC[NH+](CC2)Cc3ccc(cc3F)F)C(=O)N4CCC[C@H]5[C@@H]4CCCC5 C35914419
CC(=O)N1[C@H](CC(=N1)[C@H]2C(=c3cc(ccc3=[NH+]C2=O)Br)c4ccccc4)c5ccccc5 C38604791
c1cc2c(cc1Cl)sc(n2)N(CCCn3cc[nH+]c3)C(=O)c4cc(sc4Cl)Cl C38847499
Cc1ccnc(c1C(=O)N2[C@@H]3CC[C@H]2CN(C3)C4CC[NH+](CC4)C(c5ccccc5)c6ccccc6)C C40860089
CCCCCCN1CC(=O)N2[C@H](C1=O)CC3=c4ccccc4=[NH+][C@@H]3[C@@H]2c5cccc6c5cccc6 C63137088
Cc1ccc(cc1)CN2CC(=O)N3[C@H](C2=O)CC4=c5ccccc5=[NH+][C@@H]4[C@H]3c6ccc(cc6)C(C)C C63140034
Cc1ccccc1[C@@H]2[C@@H]3C(=c4ccccc4=[NH+]3)C[C@@H]5N2C(=O)CN(C5=O)CCc6ccc(cc6)F C63140778
Cc1cccc(c1)n2c(=O)c3c4c(sc3nc2SCC(=O)C5=c6ccccc6=[NH+]C5)CCCC4 C39940783
C[C@@H]1C(=c2ccccc2=[NH+]1)C(=O)[C@@H](C)Sc3nc(c(nn3)c4ccccc4)c5ccccc5 C39945239
CCCCCN1CC(=O)N2C[C@@H](C3=c4ccccc4=[NH+][C@H]3[C@]2(C1=O)C)c5ccc(cc5)CC C63372321
CCc1ccc(cc1)[C@H]2CN3C(=O)CN(C(=O)[C@@]3([C@H]4C2=c5ccccc5=[NH+]4)C)CCc6ccccc6 C63374696
CN(C)c1ccc(cc1)C(=O)N2CCC3=c4cc(ccc4=[NH+][C@H]3[C@@H]2c5ccc(cc5)F)OC C63491851
CC1=C2[C@@H](N(C(=O)[C@H]2N=N1)CCC3=c4ccccc4=[NH+]C3)c5cccc(c5)Br C63560391
CSc1ccc(cc1)[C@@H]2[C@H]3C(=c4ccccc4=[NH+]3)CCN2C(=O)c5ccc6c(c5)OCO6 C63697551
CSc1ccc(cc1)[C@@H]2[C@H]3C(=c4ccccc4=[NH+]3)CCN2C(=O)CSCc5ccc(cc5)F C63697691
c1ccc2=[NH+]CC(=c2c1)SCC(=O)N3[C@@H](CC(=N3)c4cccs4)c5ccc(cc5)F C63755609
Cc1c(c(n(n1)C)C)CCC(=O)N2CCC3=c4ccccc4=[NH+][C@@H]3[C@@H]2c5cc(ccc5F)F C64053351
c1ccc(cc1)/C=C/2\C(=O)N(C(=N2)SCC(=O)C3=c4ccccc4=[NH+]C3)c5ccc(cc5)F C64056710
CSc1ccc(cc1)[C@@H]2[C@H]3C(=c4ccccc4=[NH+]3)CCN2C(=O)CCCc5cccs5 C64137354
c1ccc2=[NH+]C(=O)[C@@H](C=c2c1)C(=O)N3CCN(CC3)C(c4ccc(cc4)F)c5ccc(cc5)F C64716221
CCCCN1C(=O)[C@@H]2CC3=c4ccccc4=[NH+][C@@H]3[C@@H](N2C1=O)c5ccc(c(c5)Cl)Cl C65356900
c1ccc(cc1)N2C(=O)CS[C@@]23N(N=C(S3)c4cccs4)c5ccccc5 C04334146
c1ccc2c(c1)CCc3ccccc3N2C(=O)CSc4nc5ccccc5o4 C00849823
c1ccc(cc1)c2c3c(c4c5c(c(ncn5)N6CCCC6)sc4n2)CCCC3 C02296692
c1ccc2c(c1)c(=O)n(c(n2)/C=C/c3ccc(cc3)Br)c4ccccn4 C04661209
Cc1ccc(cc1)[C@@H]2C(=O)N(CC(=O)N2C3CCCCC3)C4CCCCCC4 C03039210
CC(=O)c1ccc(cc1)N2CCN(CC2)C(=O)c3c(c4ccc(cc4s3)F)Cl C02784851
Cc1nc2c(cc(s2)c3ccccc3)c(n1)Sc4ccc5c(c4)OCCO5 C00952986
C1CCc2c(c3c(s2)nc(n(c3=O)C4CCCC4)S[C@@H]5CCCCC5=O)C1 C04768119
c1ccc2c(c1)-c3cc(c(c(c3C2=O)Br)[N+](=O)[O-])Br C01704667
c1cc2c(c(c1)Cl)nc(s2)N3CCN(CC3)C(=O)c4ccc(s4)Cl C05181920
Cc1cc(c2c(c1)nc(s2)N3CCN(CC3)C(=O)/C=C/c4cccs4)C C05182185
C=C1c2cc3c(cc2CCN1C(=O)/C=C/c4ccc(cc4Cl)Cl)OCCCO3 C05388888
Cc1ccc(cc1)N2CC(=O)N(C2=S)c3nc(cs3)c4ccc(cc4)Cl C01090204
c1cc(cc(c1)Br)c2nnc3n2nc(s3)/C=C/c4cccs4 C06471288
C[C@H](C#N)Sc1nc2c(c3c(s2)CCCC3)c(=O)n1c4ccc(cc4)Cl C06586815
CCc1c(c2ccc3c(c2oc1=O)CN(CO3)c4ccc(cc4)Br)C C06900577
c1ccc2c(c1)-n3c(nnc3c4nc(cs4)c5ccc(s5)Cl)CS2 C02660037
c1ccc(cc1)C2(CCC(=NN=C3CCC(CC3)(C#N)c4ccccc4)CC2)C#N C04812293
Cc1ccc(cc1)c2nc3n(n2)c(=O)/c(=C/c4ccc(cc4)Br)/s3 C01130639
c1cc2c(cc1F)sc3n2cc(n3)c4cc5cc(ccc5oc4=O)Br C00856323
Cc1ccc(c(c1)C)c2c3c(c(=O)n(n2)Cc4c(cccc4Cl)F)nc(s3)C C08955855
Cc1c(ccc2c1nc(s2)N3CCN(CC3)C(=O)c4ccc5ccccc5c4)Cl C09345722
Cc1ccc2c(c1)cc3cc(sc3n2)C(=O)N4CCN(CC4)c5ccccc5F C09528655
c1cc(ccc1N2[C@@H](SCC2=O)c3cc4c(cc3Br)OCO4)Cl C02949651
CSc1ccccc1C(=O)N(c2ccc(cc2)Cl)C(=O)N3CCCCC3 C10254576
Cc1ccnc(c1)N(C(=O)c2cc3c(s2)CCC3)C(=O)c4cc5c(s4)CCC5 C12524582
c1cc(ccc1[C@H]2[C@H]3CC=C[C@@H]3c4cc(cc5c4N2C[C@@H]6[C@H]5C=CC6)[N+](=O)[O-])F C13562271
c1ccc(cc1)C(=O)[C@@H]2[C@H](C([C@H]3N2c4ccccc4C=C3)(C#N)C#N)c5ccccc5F C15221776
c1ccc2c(c1)nc3n2c(=O)/c(=C/c4cccn4c5cccc(c5)Br)/s3 C15224907
c1ccc(c(c1)c2nnn(n2)Cc3ccc(cc3)Br)Br C15553000
Cc1ccc2c(c(oc2c1)C(=O)N3CCC(CC3)c4nc5ccccc5s4)C C15833206
c1ccc(cc1)c2csc(n2)/C(=C/c3cc4c(c(c3)Br)OCO4)/C#N C18903011
Cc1ccc(cc1)C(=O)N2CCc3c2ccc(c3)c4csc(n4)c5cccnc5 C19135545
c1ccc2c(c1)[C@H]3CC(=NN3[C@]4(O2)CCCC(=O)C4)c5ccc(s5)Br C19928232
c1cc(ccc1/C=c\2/c(=O)n3c(nnc3s2)c4ccc(cc4)Cl)Br C03635961
c1ccc(cc1)c2ccc(=O)n3c2[C@@H]4C[C@H](C3)CN(C4)Cc5cc6ccccc6o5 C20503553
CCc1ccccc1N(C)C(=O)c2cc3c(s2)-c4ccccc4S(=O)(=O)C3 C20867124
Cc1cc(c(c(c1)C)c2c(cn(n2)c3ccccc3)C=C4C(=O)CC(CC4=O)(C)C)C C26963405
c1ccc(c(c1)c2nnc3n2N=C(CS3)c4ccc(s4)Br)Cl C30782367
c1c(cc2c(c1F)nc(s2)N3CCN(CC3)C(=O)C45CC6CC(C4)CC(C6)C5)F C36687091
CN1c2c(cc(cc2Cl)SC)C/C(=N/c3c1ncnc3Cl)/Br C39479657
CC1([C@H]2CC[C@@]1(c3c2nc4cc(c(cc4n3)Cl)Cl)C(=O)N5CCCCC5)C C39854931
c1cc(c(c(c1)Cl)C(=O)/C(=C/c2c(nc3n2ccs3)Cl)/C#N)Cl C44028189
c1cc(sc1)[C@H]2CCCN2c3ccc(c(c3)I)[N+](=O)[O-] C48545436
c1cc(cc(c1)Br)C2=Nn3c(nnc3SC2)c4ccc(cc4)Cl C05091430
CSc1ccc(cc1)C2=Nn3c(=O)c4c(csc4nc3SC2)c5ccccc5 C25203095
c1ccc2c(c1)nc(s2)[C@H]3CCCCN3Cc4cc(cc5c4OCOC5)Cl C16046964
c1ccc2cc(ccc2c1)/N=C/c3cc(c(o3)N4CCOCC4)Br C59679536
CC(C)CN1Cc2c(ccc3c2O/C(=C\c4ccc(c(c4)Cl)Cl)/C3=O)OC1 C41659915
C[C@H]1CCC2=C3C(=NC(=NC3=O)/C(=C/c4c(cccc4Cl)Cl)/C#N)S[C@H]2C1 C39948185
CC(=O)[C@@H]1C[C@H](N2[C@@H]1C(=Cc3c2cccc3)c4ccc5ccccc5n4)C(=O)c6ccccc6 C04046866
c1ccc2c(c1)c(c(s2)C(=O)c3ccc(cc3)Br)OC(=O)c4ccc(cc4)F C02060210
CC(=O)C1=NN([C@H](N1c2ccc(cc2)Cl)c3ccc(cc3)Cl)c4ccc(cc4)Cl C03765490
c1cc(ccc1c2cc(=O)c3cc(ccc3o2)OC(=O)c4ccc(cc4Cl)Cl)Cl C02888796
c1ccc2c(c1)cccc2Cn3cnc4c(c3=O)c(cs4)c5ccc(cc5)Br C08788650
Cc1cccc(c1)N2C(=O)/C(=C\c3ccc(o3)c4ccc(cc4Cl)Cl)/SC2=S C08872376
CC(C)(C)[C@H]1CCc2c(sc3c2c(=O)n(cn3)CC(=O)c4ccc(cc4Cl)Cl)C1 C08895245
c1cc(ccc1c2csc3c2c(ncn3)SCC(=O)c4ccc(cc4)Br)Cl C08897979
Cc1cc(c2c(c1)nc(s2)N3CCN(CC3)c4nc5ccc(cc5s4)Br)C C08975707
Cc1cc(cc2c1nc(s2)N3CCN(CC3)c4nc5ccc(cc5s4)SC)Cl C08975731
c1cc(cc(c1)F)N2C(=O)/C(=C\c3ccc(o3)c4ccc(c(c4)Cl)Cl)/SC2=S C09296563
Cc1ccc(cc1)c2c(c3ccccc3n2C)[C@H]4c5ccccc5C(=O)N4[C@@H](C)c6ccccc6 C09355489
c1cc(ccc1c2c3c(nc(c2C#N)SCC(=O)c4ccc(cc4)Br)CCCC3)Cl C09380251
CC1(Cc2c(sc3c2c(nc(n3)SC)SCc4ccc(cc4)Br)CO1)C C02222157
Cc1ccc(cc1)Cn2c3c(c4c(s3)CCCC4)c(=O)n(c2=O)c5ccc(c(c5)Cl)Cl C09615758
Cc1ccc(cc1)Cn2c3c4ccccc4sc3c(=O)n(c2=O)c5ccc(c(c5)Cl)F C09959725
c1cc2c(c(c1)Cl)nc(s2)N(Cc3ccco3)C(=O)c4cc(sc4Cl)Cl C10527145
c1cc2c(cc1Cl)sc(n2)N(C[C@@H]3CCCO3)C(=O)c4cc(sc4Cl)Cl C11059988
c1cc2c(cc1Cl)sc(n2)N(C[C@H]3CCCO3)C(=O)c4cc(sc4Cl)Cl C11060003
Cc1cc2c(cc1C)sc(n2)/C=C/c3cn(nc3c4cc5ccccc5o4)c6ccccc6 C12660873
c1cc(ccc1[C@@H]2[C@H]3CC=C[C@@H]3c4cc(cc5c4N2C[C@@H]6[C@@H]5C=CC6)Br)[N+](=O)[O-] C08935290
CC(C)CCN1[C@@H](c2ccccc2C1=O)c3c4ccccc4n(c3c5ccc(cc5)Br)C C13942427
Cc1ccc(cc1)[C@@]2(N=C(C(=C3N2C=CC=C3)C#N)SCc4ccc(c(c4)Cl)Cl)C(F)(F)F C14181606
CN\1c2ccccc2S/C1=C/3\C(=O)N(/C(=N/c4ccc(cc4)F)/S3)c5ccc(cc5)F C15944992
c1cc(ccc1c2c3c(nc(n2)SCc4cc5c(cc4Cl)OCO5)CCCC3)Cl C16429382
c1ccc(cc1)/C=C/C(=O)c2ccc3c4c2cccc4c5nc6cc7ccccc7cc6n5c3=O C16450860
c1ccc(cc1)/C=C(/C=N\N2CCN(CC2)C3c4ccccc4-c5c3cccc5)\Br C12465116
C/C(=N/N1CCN(CC1)C(c2ccccc2)c3ccccc3)/c4ccc(cc4)Br C19850197
CCCCN1C(=O)/C(=C\C=C\2/C(c3cc(ccc3N2C)c4ccccc4)(C)C)/SC1=S C19892856
c1cc(c(cc1Cl)C(=O)Oc2ccc(cc2C(=S)N3CCCC3)Br)Cl C03004967
CSCCn\1c2ccc(cc2s/c1=N\C(=O)c3cccc4c3cccc4)Br C22857579
C[C@@H]1C[C@@H](CN(C1)c2c3c(cn(c3ncn2)c4ccc(cc4)Br)c5ccccc5)C C16712888
c1ccc(cc1)c2cc3c(s2)ncnc3SCC(=O)c4ccc-5c(c4)Cc6c5cccc6 C28165417
C=CCn\1c2c(cccc2s/c1=N\C(=O)c3cc(nc4c3cccc4)c5cccs5)F C34876622
c1ccc(cc1)Cn2c3c(cc(cc3Br)Br)c4c2nc5ccccc5n4 C35551736
Cc1ccc(c(c1)Cn2c(=O)c3c4c(sc3n(c2=O)Cc5cc(ccc5C)C)CCC4)C C37640276
Cc1ccc(cc1N2CCN(CC2)C(=O)c3ccc4c(c3)nc5c(c4Cl)CCCC5)Cl C08599280
c1cc(ccc1COc2ccc3c(c2)O/C(=C\c4ccc(cc4Cl)Cl)/C3=O)Br C38321022
Cc1ccc(cc1)/C=N/N(c2nc3ccccc3s2)C(=O)c4cc(sc4Cl)Cl C39713188
Cc1ccc2c(c1)sc(n2)N(C(=O)c3cc(sc3Cl)Cl)/N=C/c4ccccc4 C39714186
Cc1ccc(c(c1)CC(=O)/N=c\2/n(c3ccc(cc3s2)Br)CCSC)C C39721600
CC1([C@H]2CC[C@@]1(c3c2nc4cc(c(cc4n3)Cl)Cl)C(=O)Oc5ccc6ccccc6c5)C C39854880
c1ccc(cc1)N\2C(=O)/C(=C/c3ccc(cc3Cl)Cl)/S/C2=N\c4cccnc4Cl C39864048
C/C(=C/1\C(=O)N(/C(=N\c2ccncc2Cl)/S1)CC=C)/c3ccc(cc3)Br C39864475
CC[C@@]1(Cc2ccccc2-c3c1c(=O)n(c(n3)SCc4ccccc4F)c5ccccc5)C C40032478
CC[C@]1(Cc2ccccc2-c3c1c(=O)n(c(n3)SCc4ccccc4F)c5ccc(cc5)C)C C40032483
Cc1ccc(c(c1)C)N2C(=O)/C(=C\c3ccc(o3)c4ccc(cc4C)Br)/C(=N2)C C58832418
Cc1ccc(cc1)N2[C@@H](N(C(=N2)C(=O)C)c3cc(cc(c3)Cl)Cl)c4ccc(s4)C C59056734
C[C@@H]1C(c2cc(ccc2N1C)/C=N\c3c(c(c(o3)c4ccccc4)c5ccccc5)C#N)(C)C C12563080
Cc1cc2c(c3c1C(=O)/C(=C/c4cccs4)/O3)CN(CO2)Cc5ccc(cc5Cl)Cl C41645184
c1ccc(cc1)c2ccc(cc2)c3csc(n3)N4[C@H](CC(=N4)c5ccccc5)c6ccccc6 C03997846
c1ccc2c(c1)c(ccc2F)CSc3nc4ccc(cc4s3)N5C(=O)c6ccccc6C5=O C02185705
c1c(cc(cc1S(=O)(=O)C(F)(F)F)I)S(=O)(=O)C(F)(F)F C02845658
c1ccc(cc1)c2c3ccccc3nc(n2)SCC(=O)N4c5ccccc5CCc6c4cccc6 C01819990
c1cc(ccc1CSc2nc3cc(ccc3c(=O)n2c4ccc(c(c4)Cl)Cl)Cl)Cl C03131716
c1ccc(cc1)[C@H]2CC(=NN2c3nc(cs3)c4ccc(cc4)Cl)c5ccc6c(c5)CCCC6 C08720938
c1ccc(cc1)c2c3cc(ccc3nc(n2)N4[C@H](CC(=N4)c5ccccc5)c6cccs6)Cl C09109841
CC[C@@]1(Cc2c(sc3c2c(nc(n3)SC)SCc4c(cccc4Cl)Cl)CO1)C C02215894
Cc1ccc(cc1)COc2ccc(cc2/C=c/3\c(=O)n4c5ccccc5nc4s3)Br C08442157
COCCn\1c2ccc(cc2s/c1=N\C(=O)c3cc(ccc3Cl)Cl)Br C09279576
Cc1ccc(cc1)CSc2nc-3c(c(=O)n2Cc4ccco4)C5(CCCC5)Cc6c3cccc6 C09488602
CCc1ccc(cc1)n2c(=O)c3c4c(sc3n(c2=O)Cc5c(cc(cc5C)C)C)CCCC4 C02687548
Cc1c(ccc2c1nc(s2)N(C[C@H]3CCCO3)C(=O)c4c(c5ccccc5s4)Cl)Cl C11160161
c1ccc(cc1)c2c3ccccn3c(n2)c4cccc(c4)c5nc(c6n5cccc6)c7ccccc7 C09404907
CCCCc1ccc(cc1)N2CN3C(=O)C[C@@H](C(=C3SC2)C#N)c4c(cccc4Cl)Cl C12251060
c1ccc2c(c1)cc3ccccc3c2/C=N/c4ccc(cc4)S(=O)(=O)N5CCc6c5cccc6 C12574242
Cc1cccc(c1)n2c(=O)c3c4c(sc3nc2SCc5ccc(c(c5)Cl)Cl)CCCC4 C01813855
c1ccc(cc1)c2cc\3c(n2c4ccccc4Cl)CCC/C3=N\OCc5ccc(cc5)Cl C12960572
CCc1nc2c(c(c(s2)C)C)c(n1)SCC(=O)N3c4ccccc4Sc5c3cccc5 C13027919
Cc1ccc2cc(c(nc2c1)Cl)CSc3nnc(o3)c4c(c5ccccc5s4)Cl C13062488
c1cc(ccc1/C=C/c2nc(c3c4c(sc3n2)CCCC4)Oc5ccc(cc5)C#N)Br C13146098
c1cc(c(cc1c2cc(on2)c3csc(n3)COc4cc(cc(c4)Cl)Cl)Cl)Cl C02142124
CCC1=NN([C@]2(c3c1cccc3)N(N=C(S2)c4ccccc4)c5ccccc5)c6ccccc6 C13658331
c1cc(c(cc1c2cc(n(n2)Cn3cc(cn3)Cl)c4ccc(c(c4)Cl)Cl)Cl)Cl C13960657
c1ccc2c(c1)N(c3ccccc3S2)C(=O)CSc4nc5c(c(n4)C(F)(F)F)CCCC5 C02866521
c1ccc(cc1)[C@H]2C=C(O[C@@H]3[C@H]2C(=O)N(C(=S)N3c4ccccc4)c5ccccc5)c6ccccc6 C15223834
c1ccc(cc1)c2cn(c3c2c(ncn3)SCc4c(cccc4Cl)F)c5ccc(cc5)Cl C16757903
Cc1c(ccc2c1nc(s2)N(Cc3ccco3)C(=O)c4cc(sc4Cl)Cl)Cl C22901971
CCN(c1c(cc(cc1Br)C(C)C)C)c2nc(cc(n2)c3c(cc(nc3C)C)C)C C26005238
Cc1cccc(c1)C2=N/C(=C/c3cc4cc(ccc4nc3Sc5ccc(cc5)Cl)C)/C(=O)O2 C27573016
CCOCCn\1c2c(ccc(c2Cl)Cl)s/c1=N\C(=O)c3cc(cc(c3)Cl)Cl C36632103
CCOCCn\1c2c(cc(cc2Cl)Cl)s/c1=N\C(=O)c3cc(ccc3Cl)Cl C36632144
CCCCC1CCC(CC1)C(=O)N2CCN(CC2)c3nc4ccc(cc4s3)Br C36686871
c1ccc2c(c1)nc(s2)N(C(=O)c3ccc(cc3)Cl)/N=C/c4ccc(cc4)Br C39713085
Cc1ccc(c(c1)C)C(=O)N(c2nc3ccccc3s2)/N=C/c4ccc(cc4)Br C39713121
c1cc(sc1)/C=N/N(c2nc3ccc(cc3s2)Cl)C(=O)c4cc(sc4Cl)Cl C39713440
Cc1ccc(c(c1)C)C(=O)N(c2nc3ccc(cc3s2)Br)/N=C/c4cccs4 C39713729
Cc1ccc2c(c1)sc(n2)N(C(=O)c3c(c4ccccc4s3)Cl)/N=C/c5ccccc5 C39714180
Cn1c(nnc1SCc2csc(n2)c3ccccc3Cl)c4csc5c4CCCCC5 C39966255
CCc1cc(ccc1c2ccc(o2)/C=C\3/C(=NN(C3=O)c4ccc(cc4C)C)C)Br C58833055
Cc1cccc(c1)/C=c/2\c(=O)n3c(=NC4=C([C@H]3c5ccccc5Cl)CCc6c4cccc6)s2 C58833788
c1ccc2c(c1)CCC3=C2N=c4n(c(=O)/c(=C/c5ccco5)/s4)[C@@H]3c6ccc(cc6)Br C58856627
C[C@@H](C(=O)N1CCCCC1)Sc2nc(cc(n2)C(F)(F)F)c3ccc(cc3Cl)Cl C58961502
CC(=O)C1=NN([C@@]2(S1)c3ccccc3[C@@H](S2)c4ccc(cc4)C(C)(C)C)c5cccc(c5)Cl C59126391
c1cc(cc(c1)OCc2ccc(cc2)Cl)/C=C\3/C(=O)OC(=N3)c4ccc(c(c4)Cl)Cl C13929666
CN\1C(=O)/C(=C/c2ccc(o2)c3ccccc3C(F)(F)F)/S/C1=N\c4ccccc4Cl C59220209
c1ccc(c(c1)C2=N/C(=C/c3ccc(cc3)OCc4ccc(c(c4)Cl)Cl)/C(=O)O2)Cl C59399026
Cc1cc(c(n1c2ccc(c(c2)Cl)Cl)C)/C=C\3/C=C(OC3=O)c4ccc(cc4)C(C)(C)C C59426009
Cc1ccc(cc1)n2c(cc(c2C)/C=C/3\C(=O)N(/C(=N/c4ccccc4)/S3)C5CCCCC5)C C59433602
c1cc(c(c(c1)Cl)CSc2nc3ccc(cc3s2)N4C(=O)[C@@H]5CCCC[C@H]5C4=O)Cl C12428394
Cc1cc(c2c(c1)nc(s2)N3CCN(CC3)c4nc5ccccc5s4)C C04137885
CC(C)(C)C(=O)[C@@H]1[C@H](C([C@@H]2N1c3ccccc3C=C2)(C#N)C#N)c4ccccc4 C01057502
Cc1ccc(cc1)C2=NC(N=C(O2)N3CCCCC3)(C(F)(F)F)C(F)(F)F C01042116
CCN(CC)c1c2c(c3c4c(c(nc3s2)c5ccccc5)CCC4)ncn1 C02339682
c1ccc(cc1)c2nc3c(n2OCc4ccc(cc4)Br)cccn3 C01396602
c1ccc(cc1)C2=N/C(=C\c3ccc(o3)Sc4ccc(cc4)Cl)/C(=O)O2 C04664746
CC1=CC(=NOC(=O)c2ccc(cc2)I)C=C(C1=O)C C01184646
CC(C)c1ccc(cc1)/C=C(/C#N)\c2nc(cs2)c3ccc4c(c3)OCO4 C04808866
CN(c1cc(ccc1OC)Cl)C(=O)c2ccc3c(c2)nc4c(c3Cl)CCC4 C05035064
CC1(Cc2c(cc3c4c(c(ncn4)SC5CCCCC5)sc3n2)CO1)C C02395979
c1ccc2c(c1)c3c(o2)c(ncn3)SCC(=O)c4cc(sc4Cl)Cl C02405722
Cc1ccc(cc1)c2csc(n2)n3c(cc(n3)C(F)(F)F)c4ccco4 C01406749
C[C@H]1CCc2c(sc3c2c(=O)n(nn3)Cc4ccc(c(c4)Cl)Cl)C1 C01944973
Cc1ccc(cc1)c2cnc3cc(nn3c2)c4c(ccs4)n5c(ccc5C)C C01386197
c1ccc(c(c1)c2nnc(n2C3CCCCC3)S[C@H]4CCCCC4=O)F C03290986
c1ccc(c(c1)c2nnc(n2C3CCCC3)S[C@@H]4CCCCC4=O)Cl C03292067
C[C@@H]1CCc2c(sc3c2c(ncn3)OCC(=O)c4ccc(s4)Cl)C1 C03312550
Cc1ccc(cc1)C2=NC(N=C(O2)c3ccco3)(C(F)(F)F)C(F)(F)F C06721319
Cc1cccn2c1nc(cc2=O)CSc3nc4cc(ccc4s3)Cl C07134945
Cc1cc(c2c(c1)s/c(=N\C(=O)c3nc4ccccc4s3)/n2CC#C)C C07350591
Cc1cccc(c1)C(=O)N(c2nc3ccccc3s2)/N=C/c4cccs4 C07510600
Cn\1c2c(ccc(c2s/c1=N\C(=O)c3ccc(cc3)SC)Cl)OC C09325869
Cc1ccc2c(cc(=O)oc2c1C)COC(=O)c3ccc(s3)Br C09606687
Cc1cccc2c1nc(s2)N(C[C@H]3CCCO3)C(=O)c4ccc(c(c4)C)C C10887398
c1c(cc2c(c1F)nc(s2)N(C[C@H]3CCCO3)C(=O)C4CCCCC4)F C11139599
Cc1cc(c(c(c1)OC(=O)c2cc3cc(ccc3oc2=O)Br)C)C C11566368
Cc1ccc2nc(cn2c1)CSc3c4ccccc4nc(n3)C(F)(F)F C08424958
c1ccc2c(c1)nc3n2c(=O)/c(=C/c4cc(ccc4Cl)OC(F)F)/s3 C09097156
Cc1cc2c3c(c1)[C@H]4C=CC[C@H]4[C@@H](N3C[C@H]5[C@@H]2C=CC5)c6cccc(c6)[N+](=O)[O-] C13563391
Cc1c(n2ccsc2n1)c3nc(c(s3)C(=O)C(C)(C)C)C4CCCC4 C16035486
CC[C@@H]1c2ccsc2CCN1C(=O)/C=C/c3cc4c(c(c3)Cl)OCO4 C16779155
Cc1ccc(cc1)C(=O)N(Cc2ccco2)c3nc4cc(cc(c4s3)C)C C22897888
c1ccc(cc1)c2cc3c(s2)ncn(c3=O)Cc4cc5ccccc5nc4Cl C22985705
Cc1cc(c(c(c1CSc2nnc3n2cc(cc3Cl)Cl)C)C(=O)C)C C26261123
c1ccc(cc1)c2nc(on2)CN3CCc4c(ccs4)[C@@H]3c5cccs5 C15548789
c1ccc(cc1)c2cn3c4c2CCCCn4c(n3)COc5ccc(cc5)Cl C27526405
c1ccc2c(c1)cccc2Cc3nc4ccccc4n3CC(=O)N5CCCCC5 C27696474
c1cc(sc1)C(=O)Oc2ccc3c(c2)onc3c4cc(c(c(c4)F)F)F C32089433
CCc1cc2c(ncnc2s1)N3CCN(CC3)c4cc(ccc4C)Cl C33078211
CCC1=C(Cc2c1c3c(=O)n(c(=O)n(c3s2)C4CCCC4)CC(C)C)C C34730955
C[C@H]1CN(C[C@H](O1)C)c2cc(nc(n2)c3ccccc3Cl)SC(C)C C04671271
C1CCC(CC1)Cn2c(=O)c3c4c(sc3nc2SCC#N)CCCC4 C06073416
c1ccc(c(c1)c2ccc(o2)C3=NC(=O)C4=C5CCCC[C@H]5SC4=N3)Cl C39280231
C=CCN\1C(=O)/C(=C/c2c(cccc2Cl)F)/S/C1=N\c3ccccn3 C39862597
CCN\1C(=O)/C(=C/c2c(cccc2Cl)F)/S/C1=N\c3nc(cs3)C C39865353
CCCN1CCCc2c1ccc(c2)/C=C\3/C(=O)N=C(S3)N4CCC(CC4)C C40113683
c1cc(ccc1[C@@H]2CC(=Nc3n2ncn3)c4ccc(c(c4)Cl)Cl)Cl C04591832
c1cc(ccc1CN2Cc3c(ccc4c3oc(=O)c5c4CCCC5)OC2)Cl C57322420
Cc1ccc(s1)[C@H]2N(N=C(N2C(C)(C)C)C(=O)C)c3ccc(cc3)Cl C59055758
Cc1ccc(cc1)C2=N/C(=C\c3ccccc3)/C(=O)N2c4ccc(cc4)C(=O)C C59232500
Cc1cc(ccc1NC(=O)/C=C/c2ccc(cc2Cl)Cl)I C01800523
CCc1ccc(cc1)c2csc(n2)N/N=C(/C)\c3ccc(s3)Br C04535949
c1ccc2c(c1)c(nc(n2)c3ccc(cc3)Br)NCCC4=CCCCC4 C00753817
c1ccc(cc1)c2cc(nc(c2C#N)SCC3(CCCCC3)O)c4cccs4 C05426252
c1ccc-2c(c1)N[C@@H](c3n2ccc3)c4ccc(o4)c5cc(cc(c5)C(F)(F)F)C(F)(F)F C05390428
Cc1ccc(cc1)SCC(=O)Nc2ccc(cc2)c3nc4ccc(cc4s3)C C05929927
c1ccc2c(c1)cc3ccccc3c2[C@H]4CNN=C4C(=O)c5cc6ccccc6c7c5cccc7 C08647948
c1ccc2c(c1)nc(s2)c3ccc(cc3)NC(=O)c4cccc5c4cccc5Br C08989958
c1ccc2c(c1)cc3ccccc3c2/C=N/NC(=O)Cc4ccc(cc4)Br C09289334
c1cc2c(cc1SC(F)F)sc(n2)NC(=O)c3cc(ccc3Cl)Br C03274659
c1ccc(cc1)/C=C/2\CC[C@@]3(C2=O)C[C@@H]4CCC[C@@H]([C@@]4(O[C@@H]3c5ccccc5)O)C6=CCCCC6 C12657150
c1c(cc(cc1Cl)Cl)NC(=O)CSc2nc3c(s2)cc(cc3Cl)Cl C02156925
Cc1cc(ccc1NC(=O)COc2cc(c(cc2Cl)Cl)Cl)Br C01156729
c1cc(c(cc1Cl)Cl)c2ccc(o2)/C=C/C(=O)Nc3ccc(cc3Cl)Br C14272980
CC(C)c1ccc(cc1)[C@@H]2[C@@H]3CC=C[C@@H]3c4cc(ccc4N2)C(=O)N(C)c5ccccc5 C14463558
CCN(c1ccccc1)C(=O)c2ccc3c(c2)[C@@H]4C=CC[C@@H]4[C@@H](N3)c5c(cccc5Cl)Cl C14547093
CCN(c1ccccc1)C(=O)c2ccc3c(c2)[C@H]4C=CC[C@H]4[C@@H](N3)c5c(cccc5Cl)Cl C14547096
Cc1cc(cc(c1O)/C=N/c2ccc(cc2)Oc3ccc(cc3)Cl)I C16269538
c1ccc(cc1)/C=C(/c2c(n3cc(ccc3n2)Br)NC4CCCCC4)\Cl C20138835
CC(C)(C)[C@@H]1CCc2c(csc2C1)C(=O)N/N=C/c3ccc(s3)Br C02765146
CC(C)c1ccc(cc1)/C(=N/NC(=O)c2c(c3ccc(cc3s2)Br)Cl)/C C20550173
CCn1c2ccccc2c3c1ccc(c3)[C@H]4[C@@H]5CC=C[C@H]5c6cc(ccc6N4)OC(C)C C20685130
CCN(CC)c1ccc(cc1)[C@@H]2[C@@H]3CC=C[C@H]3c4cc(ccc4N2)I C20696772
CCN(c1ccccc1)C(=O)c2ccc3c(c2)[C@H]4C=CC[C@@H]4[C@H](N3)c5ccc6ccccc6c5 C20708674
CCN(c1ccccc1)C(=O)c2ccc3c(c2)[C@H]4C=CC[C@H]4[C@H](N3)c5ccc(cc5Cl)Cl C20712871
c1cc(ccc1C2SCCCS2)C(=O)Nc3cc(c(cc3Cl)Cl)Cl C24107371
c1cc(c(cc1F)NC(=O)Sc2c(c(c(c(c2Cl)Cl)Cl)Cl)Cl)F C03086226
CC1CC[NH+](CC1)[C@H](c2ccc(cc2)Cl)c3c4ccccc4n(c3c5ccccc5)[O-] C33513781
C[C@@H](c1cccc(c1)Br)Nc2cc(cc(c2OC)Br)Cl C36981880
c1ccc(cc1)[C@H](c2ccco2)Nc3ccc(cc3Cl)I C37105414
c1cc(cc(c1)I)Nc2nc3cc(ccc3s2)Br C37204404
c1cc(cc(c1)I)N[C@H]2CCOc3c2cc(cc3Cl)Cl C37248089
c1cc(ccc1NC(=O)C2[C@@H]3[C@H]2CC/C=C\CC/C=C/CC3)I C17206578
C/C(=N/Nc1nc(cs1)c2ccc(c(c2)Cl)Cl)/c3ccc(c(c3)Cl)Cl C39959598
c1cc(c(cc1C(F)(F)F)/N=C/c2cc(cc(c2O)Br)Cl)N3CCCC3 C01862792
c1ccc(cc1)Cc2cc(c(c(c2)Br)O)/C=N/c3cccc4c3cccc4 C01947852
Cc1ccc(cc1)COc2ccc(cc2)[C@H]3[C@H]4CC=C[C@H]4c5cc(ccc5N3)C(=O)C C58928671
Cc1ccc(cc1)SCC(=O)Nc2ccc(cc2)c3nc4cc(ccc4s3)C C18051649
c1ccc2c(c1)nc(s2)c3ccc(cc3Cl)NC(=O)/C=C/c4ccc(cc4)Cl C17094318
CSc1ccc(cc1)/C=N/c2c(c3c(s2)CCCC3)C(=O)Nc4ccccc4 C59198946
c1cc(ccc1N/C(=N\c2ccc(cc2)Br)/S[C@@H]3CCCC=C3)Br C59225327
c1cc(ccc1Sc2c(cc(o2)/C=N/c3ccc(cc3O)Cl)Br)Cl C59249602
Cc1ccccc1NCN2C(=O)/C(=C/c3c4ccccc4cc5c3cccc5)/SC2=S C59372213
c1ccc(cc1)c2c(n(cn2)CNc3ccc(cc3)Br)c4ccccc4 C59377006
c1ccc(cc1)c2cc(c(s2)Cl)/C=N/NC(=O)c3cc(c(cc3Cl)F)F C59377578
C=CCSc1nc2ccc(cc2s1)/N=C/c3cc(ccc3O)Br C59392465
c1ccc2c(c1)cccc2/C=N/NC(=O)CSC3c4ccccc4-c5c3cccc5 C20247418
Cc1ccc(c(c1)C)CSc2nc3ccc(cc3s2)/N=C/c4ccccc4O C59505896
Cc1ccc(c(c1)C)N/C=C(/C#N)\c2nc(cs2)c3ccc(cc3)c4ccccc4 C04063762
CC[C@@H](C)c1ccc2c(c1)sc(n2)NC(=O)/C=C/c3ccc(cc3Cl)Cl C65004349
C[C@]12CC[C@@H](C[C@@H]1CC[C@H]3[C@@H]2CC[C@]4([C@H]3CC[C@@H]4CO)C)O[C@@H]5CCCCO5 C04104906
c1ccc(c(c1)NC(=O)c2ccc(cc2)Cl)Sc3c(cncc3Cl)Cl C03125977
c1cc(c(c(c1)Cl)Cl)[C@@H]2N(CCS2)C(=O)Nc3ccc(cc3)Cl C04735590
c1cc(ccc1C2=N/C(=C\c3ccc(cc3Cl)Cl)/C(=O)N2)Br C04754509
c1ccc(c(c1)[C@@H]2Nc3ccccc3C(=O)N2c4ccc(cc4)Br)Cl C03664239
Cc1cc(cc(c1Br)C)OCC(=O)Nc2cc(cc(c2)Cl)Cl C01159289
c1ccc(cc1)c2cc(c3ccccc3n2)C(=O)Nc4ccccc4Br C01200246
Cc1cc(cc(c1Cl)C)OCC(=O)Nc2ccc(cc2F)Br C01182463
CC1(c2ccccc2N3[C@@]1(NC(=O)CC3)/C=C/c4cccc(c4Cl)Cl)C C05217593
Cc1ccc(c(c1)Cl)NC(=O)COc2ccc(cc2Cl)Br C05829877
Cc1cccc(c1)O[C@H](C)C(=O)Nc2ccc(cc2Br)Br C07264578
c1cc(cc(c1)C(F)(F)F)C(=O)Nc2nc3c(s2)cccc3Br C07384442
Cc1ccc(cc1)O[C@H](C)C(=O)Nc2ccc(cc2C)I C08477643
Cc1ccc(cc1NC(=O)[C@@H](C)Oc2ccc(cc2Br)Cl)Cl C08567548
COc1c(cc(cc1Cl)Cl)/C=C/C(=O)Nc2ccc(cc2)Br C01264158
c1cc(cc(c1)F)NC(=S)N2CCn3cccc3[C@@H]2c4ccc(cc4Cl)Cl C09391137
c1ccc2c(c1)[nH]c(n2)[C@@H]3C(=Nc4ccccc4S3)c5ccc(cc5)Br C09546482
CC(C)Sc1cccc(c1)C(=O)Nc2nc3c(s2)cccc3Br C09619767
COC(=O)c1ccc(c2c1[C@@H]3C=CC[C@H]3[C@@H](N2)c4ccccc4Br)Cl C09833684
CC(C)(C)c1ccc(cc1Br)C(=O)NC(=S)N2CCCCCC2 C12500473
c1cc2c(c(c1)OC[C@@H]3CCCO3)N[C@H]([C@@H]4[C@@H]2C=CC4)c5ccc(cc5)Br C13639315
Cc1ccc(c(c1)O[C@@H](C)C(=O)Nc2ccc(cc2)I)C C13710280
CN(C)C(=O)c1ccc2c(c1)[C@H]3C=CC[C@H]3[C@@H](N2)c4c5ccccc5cc6c4cccc6 C14549528
Cc1ccc(cc1)O[C@@H](C)C(=O)Nc2ccc(cc2Br)Br C15303392
c1cc(c(cc1Br)Br)NC(=O)c2c(ccc(n2)Cl)Cl C15303627
Cc1ccc(cc1)c2c(sc(n2)C)CC(=O)Nc3ccc(cc3C)Br C15649426
c1cc(ccc1C2(CCOCC2)CNC(=O)C34CC5CC(C3)CC(C5)C4)Cl C16969429
CCN(CC)C(=O)c1ccc2c(c1)[C@H]3C=CC[C@H]3[C@H](N2)c4cccc5c4cccc5 C20699194
c1ccc(c(c1)CN2c3ccccc3NC4=C([C@H]2c5cccs5)C(=O)CCC4)F C21722465
Cc1ccc(c(c1)OCC(=O)Nc2ccc(cc2Br)Br)C C22744888
c1cc(cc(c1)Cl)c2nc(cs2)CC(=O)NC3C4CC5CC(C4)CC3C5 C24106919
Cc1c2cc(ccc2oc1C(=O)Nc3ccc(cc3)SC(F)F)Br C25390380
CC(C)c1cccc(c1NC(=O)c2c3ccccc3nc4c2CCCC4)C(C)C C26779863
CC1CCN(CC1)[C@@H](C(Cl)(Cl)Cl)NC(=O)C23CC4CC(C2)CC(C4)C3 C32620112
CCOc1ccc(cc1)[C@@H]2[C@@H]3CCCO[C@@H]3c4cc(ccc4N2)Br C33271108
COc1cc(cc(c1OC)Br)[C@H]2[C@H]3CC=C[C@@H]3c4cc(cc(c4N2)F)F C33733435
Cc1ccc(c(c1)F)NC(=O)CN2CCc3c(ccs3)[C@H]2c4cccs4 C36398726
c1cc(c(c(c1)Cl)Cl)NC(=O)CN2CCc3c(ccs3)[C@H]2c4cccs4 C12914460
c1cc(c(cc1Br)Br)NCc2cc3c(c(c2)Cl)OCO3 C36956896
Cc1ccc(cc1NC(=O)c2c(c3c(o2)CCCC34SCCS4)C)Cl C39851918
Cc1cc(ccc1NC(=O)[C@H](C)Sc2ccc3ccccc3n2)Br C45830245
COc1ccc2c(c1)[nH]c(c2c3ccncc3)c4ccc(cc4)I C26992894
[H]/N=C\1/N(C(=O)/C(=C/c2c3ccccc3cc4c2cccc4)/S1)c5cccc(c5)C C15053184
c1cc(c(c2c1cc(cc2)Br)/C=N/c3ccc(cn3)Br)O C13756902
Cc1cc(c(c(c1)Br)N[C@@H](C)C(=O)N2CCCCCC2)Br C57347956
COc1cc(cc(c1O)/C=N/c2ccc-3c(c2)Cc4c3cccc4)Br C05174211
c1cc(c(cc1NC(=O)CSc2nc3cc(ccc3s2)Cl)Cl)F C06861855
Cc1cc(cc(c1Cl)C)O[C@H](C)C(=O)Nc2ccc(cc2F)Br C64985005
Cc1ccc(c(c1)Br)NC(=O)COc2ccc(cc2C)Br C66201848
Cc1ccc(cc1)c2csc(n2)/C(=C/Nc3ccc(cc3C)Br)/C#N C06421331
C=CCNC(=S)c1c(c2c3n1c(nn3CCCC2)c4ccc(cc4)Br)c5ccccc5 C02597967
CC[C@H](C(=O)N/N=C/c1ccccc1Br)Oc2ccc3ccccc3c2Br C08386279
C=CCNC(=S)c1c(c2c3n1nc(n3CCCC2)c4ccccc4)c5ccc(cc5)Br C01780659
Cc1ccc(c(c1)Br)NC(=O)[C@@H](C)Sc2nc(cc(n2)C(F)(F)F)c3ccccc3 C02799096
CCC(C)(C)[C@@H]1CCc2c(sc(c2C#N)NC(=O)[C@@H](C)Oc3ccc(cc3Cl)Cl)C1 C02092929
c1ccc(c(c1)CN2c3cc(ccc3Sc4ccccc4C2=O)C(=O)NCCC5=CCCCC5)F C03054442
CC[C@@H](C(=O)N/N=C/c1ccc(cc1)Br)Oc2ccc3ccccc3c2Br C02729738
c1ccc(c(c1)[N+](=O)[O-])S[C@@H]2C[C@H]3[C@@H](Nc4ccc(cc4[C@@H]3[C@@H]2Cl)Cl)c5ccc(cc5)F C09035479
c1ccc(c(c1)[N+](=O)[O-])S[C@H]2C[C@H]3[C@@H](Nc4ccc(cc4[C@@H]3[C@@H]2Cl)Cl)c5ccc(cc5)F C09035480
c1ccc(cc1)c2cc(nc(c2C#N)SCC(=O)Nc3ccccc3Cl)c4ccc(cc4)Cl C06474332
c1ccc2c(c1)cccc2Cn3cc(c4c3cccc4)/C=N/NC(=O)Cc5ccc(cc5)Br C09203291
Cc1ccc(cc1)SCc2c(oc(n2)c3ccc(cc3)C(=O)Nc4cccc(c4C)Cl)C C09211917
Cc1c(c2c(=O)[nH]c(nc2s1)SCC(=O)c3ccc(cc3)c4ccccc4)c5ccccc5 C11991146
Cc1ccc(cc1)NC(=O)[C@H](C)Sc2c(c(cc(n2)c3ccccc3)c4ccc(cc4)Cl)C#N C06245224
Cc1ccc(cc1)NC(=O)[C@H](C)Sc2c(c(cc(n2)c3ccccc3)c4ccccc4Cl)C#N C06245227
Cc1ccc(cc1)c2cc(c(c(n2)S[C@@H](C)C(=O)Nc3ccccc3)C#N)c4ccc(cc4)Cl C06246172
Cc1cccc(c1NC(=O)[C@H](C)Sc2c(c(cc(n2)c3ccc(cc3)Cl)c4ccccc4)C#N)C C06443363
c1ccc(cc1)c2csc3c2c(ncn3)Sc4ccccc4NC(=O)c5ccccc5Cl C13899012
c1cc(cc(c1)C(=O)Nc2c(c3c(s2)CCCC3)C#N)COc4c(cc(cc4Cl)Cl)Cl C02793236
c1cc(ccc1c2c3c(nc(n2)SCC(=O)Nc4ccc(cc4Cl)Cl)CCCC3)Cl C16429373
c1ccc(cc1)CCNC(=O)N2Cc3c4c(sc3-n5cccc5[C@H]2c6ccccc6)CCCC4 C21539359
c1cc(ccc1c2cc(n(n2)c3cc(ccc3Cl)Cl)NC(=O)c4ccc(c(c4)F)F)Cl C25152306
c1cc2c(cc1NC(=O)/C=C/c3ccc(cc3Cl)Cl)nc(o2)c4cc(c(cc4Cl)F)F C32115606
c1ccc(cc1)c2cc(nc(n2)SCC(=O)Nc3cc(ccc3Cl)Cl)c4ccccc4 C32692255
Cc1c(c(c(s1)NC(=O)c2ccc(cc2)C(C)C)C(=O)OC)c3ccc(cc3)Br C02609288
CN(C1CCCCC1)S(=O)(=O)c2ccc3c(c2)[C@@H]4C=CC[C@@H]4[C@@H](N3)c5c(cccc5Cl)Cl C14546760
c1cc(sc1)C(=O)Nc2ccc(cc2)C(=O)/C=C/c3ccc(o3)c4ccc(c(c4)Cl)Cl C39850904
c1cc(cc(c1)NC(=O)c2cccs2)C(=O)/C=C/c3ccc(o3)c4cc(cc(c4)Cl)Cl C39850990
Cc1ccc(cc1)CN2[C@@H](c3c(n[nH]c3C2=O)c4ccc(cc4)C)c5ccc(cc5Cl)Cl C40340869
Cc1ccc(cc1)c2c3c([nH]n2)C(=O)N([C@H]3c4ccc(cc4Cl)Cl)Cc5ccc(cc5)Cl C40340886
c1ccc(cc1)c2ccc(c(c2)Br)OCC(=O)N/N=C/c3ccc(c(c3)Cl)Cl C40902867
CN(C1CCCCC1)S(=O)(=O)c2ccc3c(c2)[C@H]4C=CC[C@H]4[C@@H](N3)c5c(cccc5Cl)Cl C20750092
C[C@H]1C[C@H](CC(C1)(C)C)NC(=O)c2ccc(o2)CSc3nc(cs3)c4ccc(cc4)Cl C57306887
Cc1cc(c(n1c2cc(ccc2Cl)Cl)C)/C=N/NC(=O)[C@H](C)Sc3ccc(cc3)Cl C28216513
c1cc(c(cc1Cl)Cl)c2cc(nc(n2)SCC(=O)NC3CCCCC3)C(F)(F)F C58960346
Cc1ccc(cc1C)NC(=O)[C@H](C)Sc2nc(cc(n2)C(F)(F)F)c3ccc(cc3)Cl C58960842
Cc1ccc(cc1)c2cc(nc(n2)S[C@H](C)C(=O)Nc3ccc(cc3)Br)C(F)(F)F C58961229
C[C@@H](C(=O)NC1CCCC1)Sc2nc(cc(n2)C(F)(F)F)c3ccc(cc3Cl)Cl C58961543
Cc1ccc(cc1NC(=O)/C(=C/c2ccccc2OCc3ccc(c(c3)Cl)Cl)/C#N)Cl C59225084
Cc1cc(c(cc1NC(=O)C(C)(C)Oc2ccc(cc2)Cl)Cl)[C@@H](C#N)c3ccc(cc3)Cl C59240697
C#CCOc1c(cc(cc1Cl)Cl)/C=N/c2c(c3c(s2)CCCC3)C(=O)NC4CCCCC4 C59246059
C#CCOc1ccc2ccccc2c1/C=N/c3c(c4c(s3)CCCC4)C(=O)NC5CCCCC5 C59246076
Cc1ccc(cc1)COc2ccc(cc2/C=C(\C#N)/C(=O)Nc3cc(ccc3C)Cl)Br C59292078
c1cc(ccc1c2nc3cc(ccc3o2)Cl)NC(=O)CSCc4ccc(c(c4)Cl)Cl C59313469
c1ccc(c(c1)/C=N/NC(=O)c2ccc(cc2Cl)Cl)OCc3ccc(cc3)Br C59417842
CC(C)(C)NC(=O)CSc1nc2ccc(cc2s1)/N=C/c3c4ccccc4cc5c3cccc5 C59517480
C/C(=C/1\C(=NN(C1=O)c2ccc(cc2)F)c3ccccc3)/Nc4ccccc4Sc5ccccc5 C20288281
c1cc(cc(c1)Br)c2nc3cc(ccc3o2)NC(=O)/C=C/c4ccc(cc4Cl)Cl C59718578
Cc1cc(c(c(c1CSc2nc3ccc(cc3s2)NC(=O)c4ccccc4Cl)C)C(=O)C)C C59854752
CN(c1ccccc1)C(=O)CSC2=N[C@@H]([C@@H]3CCC/C(=C\c4ccccc4)/C3=[NH+]2)c5ccccc5 C67191214
c1ccc(cc1)[C@@H]2CC3=C([C@@H](Nc4c3c5cccnc5cc4)c6cccs6)C(=O)C2 C01440479
c1cc(c(cc1NC(=O)N2CCS[C@H]2c3ccc(cc3Cl)Cl)Cl)F C04461235
c1ccc(cc1)C2=C([C@]3(C=NN[C@]3(C2=O)c4ccccc4)c5ccccc5)c6ccccc6 C01584196
Cc1ccc(s1)/C=N/c2ccc(cc2)NC(=O)c3ccc(cc3Cl)Cl C00681066
CCc1ccc(cc1)NC(=O)/C(=C\c2ccc(cc2)I)/C#N C04722834
Cc1cc(ccc1NC(=O)c2ccc3c(c2)nc4c(c3Cl)CCC4)Br C05034892
c1ccc(cc1)C2=C([C@@]3(C=NN[C@@]3(C2=O)c4ccccc4)c5ccccc5)c6ccccc6 C01584199
C[C@H](C(=O)Nc1ccc(cc1)Br)Sc2nc3ccccc3s2 C02640764
c1ccc(cc1)NC(=S)N2CCn3cccc3[C@@H]2c4ccc(cc4Cl)Cl C08795532
C[C@H]1CCc2c(sc(c2C#N)NC(=O)c3cccc(c3)I)C1 C01119430
c1cc(ccc1NC(=O)c2cc(ccc2Cl)I)N3CCCC3 C01165862
c1ccc(c(c1)C(=O)Nc2c(ccs2)c3nc4ccccc4s3)Br C10694717
Cc1cc(cc(c1)NC(=O)COc2c(cc(cc2Br)Br)C)C C12486324
c1ccc2c(c1)cccc2/C=C(\C#N)/C(=O)Nc3ccccc3I C03254379
COC(=O)c1ccc(c2c1[C@H]3C=CC[C@H]3[C@H](N2)c4ccc(cc4)Br)Cl C12629972
Cc1ccsc1[C@H]2C3=C(C[C@H](CC3=O)c4ccccc4)c5c6cccnc6ccc5N2 C01108449
c1cc(c(cc1Cl)Cl)NC(=O)Cn2ccc3c2ccc(c3)Br C06756435
COc1cc(cc(c1O)Br)/C=C/C(=O)C23CC4CC(C2)CC(C4)C3 C13141397
c1cc(ccc1NC(=O)CSc2c3cc(ccc3nc4c2CCCC4)Cl)F C04923761
C[C@]12CC[C@H](C[C@@H]1CC[C@@H]3[C@@H]2CC[C@]4([C@H]3CC[C@@H]4CO)C)O[C@H]5CCCCO5 C13423840
CCN(c1ccccc1)C(=O)c2ccc3c(c2)[C@H]4C=CC[C@H]4[C@@H](N3)c5ccc(s5)C C14456889
CCN(CC)C(=O)c1ccc2c(c1)[C@@H]3C=CC[C@@H]3[C@@H](N2)c4cccc5c4cccc5 C14464591
CCN(CC)C(=O)c1ccc2c(c1)[C@H]3C=CC[C@@H]3[C@@H](N2)c4cccc5c4cccc5 C14464593
CN(C)C(=O)c1ccc2c(c1)[C@@H]3C=CC[C@@H]3[C@@H](N2)c4c5ccccc5cc6c4cccc6 C14549525
CCN(c1ccccc1)C(=O)c2ccc3c(c2)[C@@H]4C=CC[C@@H]4[C@@H](N3)c5ccccc5 C14551663
CN(c1ccccc1)C(=O)c2ccc3c(c2)[C@H]4C=CC[C@H]4[C@@H](N3)c5ccc(cc5)SC C14552328
CC(C)Oc1ccc(cc1)C(=O)Nc2ccc(cc2Br)Br C15303500
Cc1cc(cc(c1OCC(=O)Nc2c(cc(cc2C)Br)C)Cl)Cl C01185138
c1cc(ccc1NC(=O)c2cc(c(s2)Br)Br)OC(F)F C15993226
c1cc(cnc1)c2csc(n2)Nc3ccc(cc3Br)Br C01210643
CCC[C@@H](C(=O)Nc1nc2c(cc(cc2s1)Br)C)Br C20132519
c1cc2c(c(c1)OC[C@@H]3CCCO3)N[C@@H]([C@H]4[C@H]2C=CC4)c5ccc(cc5)Br C20681173
CN(C)C(=O)c1ccc2c(c1)[C@H]3C=CC[C@@H]3[C@H](N2)c4c5ccccc5cc6c4cccc6 C20754057
CCN(c1ccccc1)C(=O)c2ccc3c(c2)[C@H]4C=CC[C@H]4[C@H](N3)c5ccccc5 C20758458
Cc1ccc(cc1)[C@@H]2CC3=C([C@@H](CC(=O)N3)c4ccc(cc4)Br)C(=O)C2 C20883706
Cc1ccc(cc1)[C@H]2CC3=C([C@H](CC(=O)N3)c4ccc(cc4)C(F)(F)F)C(=O)C2 C21220099
CN(Cc1ccc(cc1)Br)C(=O)N[C@H]2CCC[C@H](C2)C(F)(F)F C26295866
c1c(cc(c(c1Cl)NCc2cc3c(cc2Br)OCO3)Cl)Cl C35452261
c1ccc(c(c1)[C@@H]2c3cccn3CCCN2Cc4cc(ccc4O)Cl)C(F)(F)F C36348506
c1cc(c(cc1CNc2c(cc(c3c2nsn3)Cl)Cl)Br)F C37129197
Cc1cc(c(c(c1)Br)NCc2ccc3c(c2)OCO3)Br C37325584
Cc1ccc(cc1)[C@@H]2c3c(c4ccccc4[nH]3)CCN2C(=O)CSc5ccccc5 C08599909
c1cc(ccc1C(=O)Nc2ccc3c4c2[C@@H]5C=CC[C@H]5CN4C[C@@H]6[C@@H]3C=CC6)Cl C39436291
Cc1ccc(c(c1)OCC(=O)Nc2c(cc(cc2Br)C)Br)C C39585569
Cc1cc2c(cc1C)n(c(n2)[C@H](c3ccccc3)O)Cc4ccc(cc4)Br C40310094
C[C@@H](c1ccc(s1)Cl)NC(=O)N(C)Cc2cc(cs2)Br C46598264
c1c(cc(c(c1/C=N/c2c(c3c(s2)CCCC3)C#N)O)Cl)Br C00858071
CC1(c2cc(ccc2N3[C@@]1(N=C(CC3)O)/C=C/c4ccc(cc4)F)Br)C C04811849
Cc1cc2c(cc1C)N(C(=O)C=C(N2)c3cccs3)Cc4cc(cc(c4)F)F C64869035
Cc1cc(ccc1OCC(=O)Nc2ccc(cc2Cl)Br)Cl C64985204
Cc1ccc(cc1)Cn2cc(c3c2cccc3)SCC(=O)Nc4ccc(cc4)C C04059718
Cc1ccc(c(c1)C(C)C)OCCSc2[nH]c3cc(ccc3n2)Br C04066925
C[C@@H]1CCc2c(sc(c2C(=O)c3ccc(cc3)C(C)(C)C)NC(=O)CCl)C1 C03426843
C[C@H]1CCc2c(sc(c2C(=O)c3ccc(cc3)C(C)(C)C)NC(=O)CCl)C1 C03426841
Cc1ccc(c(c1)Br)NC(=O)[C@@H](C)Oc2ccc(cc2)c3ccccc3 C01787267
Cc1c(ccc2c1nc(cc2C(=O)N[C@@H](C)c3ccccc3)c4cccs4)Cl C04554459
Cc1ccc(cc1C)C(=O)NCCc2csc(n2)c3ccc(cc3)C(F)(F)F C04570854
Cc1ccc(cc1)Sc2cc(c3ccccc3n2)C(=O)N[C@@H](C)c4ccccc4 C03035160
CC(C)c1ccc(cc1)/C=C/C(=O)Nc2cc(ccc2N3CCCC3)C(F)(F)F C04736791
CCc1ccc(cc1)N/C=C(/C#N)\c2nc(cs2)c3ccc(cc3)c4ccccc4 C04817181
c1ccc(cc1)/C=C\C(=O)N[C@H](C(Cl)(Cl)Cl)Oc2ccccc2Cl C05003585
c1ccc(cc1)C(=O)N/C(=C/c2ccc(cc2Cl)Cl)/c3nc4ccccc4s3 C05809116
Cc1cc(nc2c1cccc2)S[C@H](C)C(=O)Nc3ccccc3c4ccccc4 C07813472
C[C@@H]1CCC[C@H]([C@@H]1C)NC(=O)c2cc(nc3c2cccc3)Sc4ccc(cc4F)F C08812544
Cc1cc(cc(c1)NC(=O)Cc2csc(n2)SCc3ccc(cc3)Cl)C C08854445
c1ccc2c(c1)nc(s2)c3ccc(cc3)NC(=O)Cc4ccc(cc4)Br C08906800
c1ccc(cc1)C(=O)c2cc(ccc2NC(=O)c3ccc4c(c3)CCCC4)Br C09391424
c1ccc(cc1)c2c(c3ccccc3[nH]2)[C@@H]4c5ccccc5C(=O)N4Cc6cccs6 C09944302
CCSc1ccc(cc1)C(=O)Nc2c(ccs2)c3nc4ccccc4s3 C10695289
C[C@@H](c1ccccc1)NC(=O)c2ccc(cc2)n3c(cc4c3CCCC4)c5ccccc5 C06782010
CC(C)(C)c1cc(cc(c1O)C(C)(C)C)C(=O)Cn2c3ccccc3sc2=S C06858831
Cc1ccsc1[C@H]2[C@H]3CC=C[C@@H]3c4cccc(c4N2)OCCOc5ccccc5 C14456096
CCOCCOc1cccc2c1N[C@H]([C@@H]3[C@@H]2C=CC3)c4cccc(c4Cl)Cl C14477224
CCOCCOc1cccc2c1N[C@@H]([C@@H]3[C@@H]2C=CC3)c4ccc(cc4Cl)Cl C14477772
CCOCCOc1cccc2c1N[C@H]([C@@H]3[C@@H]2C=CC3)c4ccc(cc4Cl)Cl C14477773
CCOCCOc1cccc2c1N[C@H]([C@@H]3[C@@H]2C=CC3)c4c(cccc4Cl)Cl C14546974
Cc1cc(c(c(c1)C)NC(=O)c2cc(ccc2OCCC(C)C)Br)C C14650404
c1ccc(cc1)/C=C/C(=O)N[C@@H](C(Cl)(Cl)Cl)Oc2ccccc2Cl C16790438
c1ccc(cc1)C(=O)N/C(=C\c2ccc(cc2Cl)Cl)/c3nc4ccccc4s3 C17176599
C[C@H](c1ccc(cc1)Br)NC(=O)Cc2csc(n2)c3ccccc3Cl C19295654
Cc1ccsc1[C@@H]2[C@@H]3CC=C[C@H]3c4cccc(c4N2)OCCOc5ccccc5 C20688387
CCN(c1ccccc1)C(=O)c2ccc3c(c2)[C@H]4C=CC[C@@H]4[C@H](N3)c5ccc(cc5)C C20692633
CCOCCOc1ccc2c(c1)[C@H]3C=CC[C@H]3[C@H](N2)c4c(cccc4Cl)Cl C20750335
CCOCCOc1cccc2c1N[C@@H]([C@H]3[C@H]2C=CC3)c4c(cccc4Cl)Cl C20750371
CC1CCC(CC1)NC(=O)c2ccc(cc2)n3c(cc4c3CCCCC4)c5ccccc5 C33031552
Cc1cc(c(c(c1)Cl)NC(=O)CSCc2csc(n2)c3ccccc3)C C36391244
C[C@H](c1ccc(cc1)I)Nc2ccc(cc2C(=O)OC)Cl C37275571
C[C@@H](c1ccc(cc1)I)Nc2cc(ccc2C(=O)OC)Cl C37277145
C1CCC(CC1)NC(=O)COc2c(c(c(c(c2Cl)Cl)Cl)Cl)Cl C40869652
CC(C)c1ccc(cc1)C(=O)NCc2ccc(o2)c3ccc(cc3)Br C57317015
c1ccc(c(c1)C(=O)Nc2cccc(c2)/C=C/C(=O)c3ccc(s3)Cl)Cl C06339818
CC(=O)c1ccc2c(c1)[C@@H]3C=CC[C@@H]3[C@@H](N2)c4ccc(cc4)OCc5ccc(cc5)Cl C36080675
Cc1ccc(cc1SCC(=O)Nc2c(c3c(s2)CCCCC3)C#N)C(C)(C)C C06846488
CCc1ccccc1NC(=O)CSc2nc(cs2)c3ccc(cc3)Br C33782119
Cc1ccc(cc1)c2csc(n2)SCC(=O)Nc3cc(ccc3Cl)Cl C33619052
c1ccn(c1)c2c(csc2C(=O)Nc3ccc(c(c3)F)F)c4ccc(cc4)Cl C64472753
Cc1ccc(cc1)c2csc(c2n3cccc3)C(=O)Nc4cccc(c4)SC C64872301
CCOc1ccc(cc1)/C=C/C(=O)Nc2ccc(cc2Br)C(C)(C)C C65001316
Cc1cc(cc(c1)O[C@H](C)C(=O)Nc2ccc(cc2Br)C(C)(C)C)C C65001837
Cc1ccc(cc1C)O[C@@H](C)C(=O)Nc2ccc(cc2Br)C(C)(C)C C65001838
c1cc(ccc1CSC(=C(C#N)C#N)Nc2ccc(cc2Cl)Cl)Br C02341205
Cc1cc(c(cc1NC(=O)Cc2cccs2)Cl)[C@H](C#N)c3ccc(cc3)Cl C04814276
CC(C)c1ccc(cc1)c2csc3c2c(=O)[nH]c(n3)SCc4ccc(cc4)F C05238808
c1cc(ccc1CSc2ccc(cc2)Cl)C(=O)Nc3c(c4c(s3)CCCC4)C#N C03668872
Cc1ccc(cc1)c2c(c3ccccc3[nH]2)[C@@H]4c5ccccc5C(=O)N4[C@@H](C)c6ccccc6 C09355427
c1ccc2c(c1)c(cc(n2)c3ccc(s3)Br)C(=O)Nc4cccc5c4CCCC5 C09598045
c1c(cc(c(c1Cl)OCC(=O)Nc2cc(c(cc2Cl)Cl)Cl)Br)Cl C09779144
C[C@H](c1ccccc1)N2[C@@H](C3=C(C2=O)CCCC3)c4c5ccccc5[nH]c4c6ccccc6 C09805614
C[C@@H](c1ccccc1)N2[C@H](C3=C(C2=O)CCCC3)c4c5ccccc5[nH]c4c6ccccc6 C09805615
Cc1ccc2c(c1)sc(n2)c3ccc(cc3)NC(=O)/C=C/c4cccc5c4cccc5 C12482121
Cc1cc(c(cc1Br)C)SCC(=O)NN=C2c3ccccc3-c4c2cccc4 C03235823
c1ccc2c(c1)nc(s2)Nc3ccc(cc3)C(=O)/C=C/c4ccc(cc4)Br C12604653
c1cc(c(cc1Cl)NC(=O)c2cc(cc(c2)C(F)(F)F)C(F)(F)F)N3CCCC3 C03336429
CCn1c2ccccc2c3c1ccc(c3)[C@@H]4[C@@H]5CC=C[C@@H]5c6cc(ccc6N4)N(CC)CC C13642140
CCn1c2ccccc2c3c1ccc(c3)[C@@H]4[C@H]5CC=C[C@@H]5c6cc(ccc6N4)N(CC)CC C13642146
CCn1c2ccccc2c3c1ccc(c3)[C@H]4[C@H]5CC=C[C@@H]5c6cc(ccc6N4)N(CC)CC C13642149
CCn1c2ccccc2c3c1ccc(c3)[C@H]4[C@H]5CC=C[C@@H]5c6cc(ccc6N4)OCC=C C13642871
c1ccc(cc1)c2c(nc([nH]2)c3cccc(c3)I)c4cc5ccccc5nc4 C13801132
c1cc(c(cc1Cl)Cl)c2ccc(o2)/C=C/C(=O)Nc3ccc(cc3F)Br C14272898
c1ccc2c(c1)nc(s2)c3cc(cc(c3NC(=O)c4cccc(c4)Br)Cl)Cl C14277572
CCN(c1ccccc1)C(=O)c2cccc3c2N[C@H]([C@@H]4[C@@H]3C=CC4)c5ccc(cc5)C(C)C C14463416
CCN(c1ccccc1)C(=O)c2ccc3c(c2)[C@@H]4C=CC[C@H]4[C@@H](N3)c5ccc(cc5)C(C)C C14463546
CCN(c1ccccc1)C(=O)c2cccc3c2N[C@H]([C@H]4[C@@H]3C=CC4)c5ccc6ccccc6c5 C14475536
CCN(c1ccccc1)C(=O)c2ccc3c(c2)[C@@H]4C=CC[C@@H]4[C@@H](N3)c5ccc(cc5)SC C14552317
c1ccc(cc1)c2ccc(cc2)c3csc(n3)N/N=C/c4ccc(cc4Cl)Cl C14922518
c1ccc(cc1)c2ccc(cc2)[C@@H]3C4=C(C[C@H](CC4=O)c5ccccc5)c6c7cccnc7ccc6N3 C15304942
c1ccc(cc1)c2ccc(cc2)[C@H]3C4=C(C[C@@H](CC4=O)c5ccccc5)c6c7cccnc7ccc6N3 C15304947
c1cc(cc(c1)/N=C/c2cc(ccc2O)Cl)C(=O)/C=C/c3ccc(cc3)Br C15773834
c1cc(ccc1C(=O)N/N=C/[C@@H]2C[C@@H]3C[C@H]2[C@@H]4[C@@H]3[C@@H]5C[C@H]4[C@]6([C@@]5(C(C6(F)F)(F)F)F)F)Cl C16400772
CCOc1ccc(cc1)NC(=O)C2(CCCC2)c3ccc(cc3)I C16691733
Cc1ccccc1NC(=O)c2c3c(sc2/N=C/c4ccc(cc4)Cl)C[C@@H](CC3)C C17093420
c1ccc(cc1)c2cc(c3cc(ccc3n2)Br)C(=O)NCCC4=CCCCC4 C00651867
CCCC[C@H](C(=O)Nc1nc2c(cc(c(c2s1)C)Br)C)Br C20132844
CCCC[C@@H](C(=O)Nc1nc2c(s1)cc(cc2Cl)Br)Br C20132929
CCCC[C@H](C(=O)Nc1nc2c(s1)cc(cc2Br)Cl)Br C20132933
c1ccc2c(c1)-c3c(cc(s3)C(=O)NCCOC45CC6CC(C4)CC(C6)C5)CS2 C20414579
CCN(c1ccccc1)C(=O)c2ccc3c(c2)[C@H]4C=CC[C@H]4[C@H](N3)c5ccc(cc5)SC C20759678
CC(C)(C)c1cc(cc(c1O)C(C)(C)C)[C@@H](c2ccc(cc2)Cl)N3CCOCC3 C21486913
CCCCc1ccc2c(c1)sc(n2)NC(=O)c3ccc(cc3)I C32118812
c1ccc(cc1)c2ccccc2CN3CCc4c5ccccc5[nH]c4[C@@H]3c6ccccc6F C39228804
CC(C)c1cc(ccc1NC(=O)CSc2nc3ccccc3s2)Br C39758976
c1cc(c(cc1Cl)Cl)/C=C/2\C(=O)NC(=N2)c3cc(ccc3Cl)I C02187717
c1ccc(cc1)c2c3cc(ccc3[nH]c(=O)c2C(=O)/C=C/c4ccc(cc4)Br)Cl C13590787
c1ccc2c(c1)nc(s2)c3ccc(cc3O)/N=C/C=C/c4ccc(cc4)Br C02942229
CC(C)(C(=O)Nc1ccc(cc1Cl)Br)Oc2ccc(cc2)Br C57313996
c1ccc(cc1)c2cc(c3ccccc3n2)C(=O)Nc4ccccc4Sc5ccccc5 C59241509
c1ccc(cc1)c2c(sc(n2)N/N=C/c3cccc(c3)Br)c4ccccc4 C59475119
C[C@H](C(=O)Nc1ccc(cc1)C23CC4CC(C2)CC(C4)C3)Sc5ccc(cc5)Cl C59960947
Cc1cc(cc(c1Cl)C)O[C@@H](C)C(=O)Nc2ccc(cc2Br)C(C)(C)C C65001685
Cc1ccc(c(c1)Br)NC(=O)c2cc(ccc2OCC(C)C)Br C66201902
CC(C)c1ccc(cc1)N2C[C@@H](CC2=O)C(=O)Nc3ccc(cc3)Br C00631858
Cc1ccc(cc1)C(=O)N(Cc2cc3ccc(c(c3[nH]c2=O)C)C)C4CCCC4 C01359405
c1ccc(cc1)NC(=S)N2CCCN(CC2)c3nc4ccc(cc4s3)Cl C01023654
c1cc(=O)n(cc1C(F)(F)F)CC(=O)Nc2cc(c(cc2Cl)Cl)Cl C04548819
Cc1ccc(cc1)C(=O)N2[C@H](CS[C@@H]2C3CCCCC3)C(=O)NC(C)(C)C C00964248
c1ccc(c(c1)c2nn(c(=S)o2)CNc3ccccc3Br)Cl C00829423
c1cc(ccc1[C@@H]2[C@@H]3CC=C[C@@H]3c4cc(cc(c4N2)C(F)(F)F)Cl)[N+](=O)[O-] C04819191
C[C@@H]1CCC[C@@H]([C@@H]1C)NC(=O)CSc2cc(=O)n(c3c2ccc(c3)Cl)C C05008427
c1cc(ccc1C(=O)N[C@@H](C(=O)N2CCCCC2)C34CC5CC(C3)CC(C5)C4)F C05043468
CC(C)C(=O)Nc1c(c(=O)c2ccccc2n1C)c3ccc(c(c3)Cl)Cl C05347933
Cc1ccc(cc1)S(=O)(=O)N/N=C/2\CC[C@@H](C[C@@H]2Br)C(C)(C)C C06005849
Cc1ccc(cc1NC(=O)CSc2c3c4c(sc3ncn2)CCC4)Cl C06112809
C[C@@H](C(=O)Nc1nc2ccc(cc2s1)F)Oc3ccc(cc3)Br C06880030
CSc1cccc(c1)NC(=O)[C@H]2CCCN2C(=O)C34CC5CC(C3)CC(C5)C4 C12854814
c1ccc(c(c1)CN2c3cc(ccc3SCC2=O)C(=O)NC4CCCCC4)F C06402688
Cc1c(ccc(n1)NC(=O)c2ccc(cc2)OC(C)C)I C06960203
c1ccc(cc1)SCC(=O)N2CCc3c4ccccc4[nH]c3[C@H]2c5ccccn5 C12449028
CN(C)c1ccc(cc1)C=NNC(=O)c2ccccc2I C13424669
Cc1ccsc1[C@H]2[C@H]3CC=C[C@@H]3c4cc(ccc4N2)S(=O)(=O)N5CCCC5 C14455816
c1cc(n(c1)c2ccc(cc2)Br)/C=C(/C#N)\C(=O)NC3CCCCC3 C15227468
c1cc(sc1)CN2CCN(CC2)C(=O)Nc3cc(ccc3Cl)C(F)(F)F C13320505
CC[C@@H](C)n1c2c(c(cc(n2)c3ccc(s3)C)C(F)(F)F)c(=O)[nH]c1=S C20604033
Cc1ccsc1[C@H]2[C@@H]3CC=C[C@H]3c4cc(ccc4N2)S(=O)(=O)N5CCCCC5 C20687815
CC(C)(C(=O)Nc1c(c2c(s1)CCC2)C#N)Oc3ccc(cc3)Br C21595466
C[C@@H](c1nc2ccccc2s1)N3CCN(CC3)Cc4c5ccccc5ccc4O C23849093
Cc1cc(ccc1NC(=O)CSc2c3c4c(sc3nc(n2)C)CCC4)Cl C28165283
C[C@H]1CCc2c(sc3c2c(=O)[nH]c(n3)[C@@H](C)Sc4c(cccn4)Cl)C1 C25714757
Cc1c(cccc1F)N2[C@@H](SCC2=O)c3cccc(c3)NC(=O)C4CCCC4 C06740560
c1cc(ccc1C(=O)c2cc3c(cc2Cl)NC(=O)CO3)I C37364857
c1ccc(cc1)Nc2ncc3c(n2)CCN(C3)Cc4ccc(s4)Br C21262047
c1cc(ccc1c2cn3ccsc3n2)NC(=O)c4cc(cc(c4)Cl)Cl C38735262
CC(C)S(=O)(=O)[C@@H]1CCC[C@]2(C1)CCC[C@@H](N2c3ccccc3O)SC C39521328
Cc1ccnc(c1)/N=C\2/NC(=O)[C@H](S2)Cc3cc(ccc3Cl)C(F)(F)F C39847118
CCOc1ccc(cc1)NC(=O)c2c(c3c(o2)CCCC34SCCS4)C C39851978
c1ccc(c(c1)C(F)(F)F)NC(=O)c2cccnc2c3nc4ccccc4s3 C39881333
Cc1c2c(ncn(c2=O)C[C@@H](c3ccc(c(c3)F)F)O)sc1c4ccccc4 C42657463
c1ccc(c(c1)C(=O)N2CCCc3c2ccc(c3)C(=O)Nc4ccccc4F)F C46079069
Cn1c2ccccc2c(c1C(=O)Nc3ccccc3N4CCCC4)Br C46691149
Cc1ccsc1CN(C)C(=O)Nc2ccccc2N3CCc4c(ccs4)C3 C47565222
C[C@H]1CCc2c(sc(n2)NC(=O)c3c(c4c(cccc4s3)F)COC)C1 C23042047
Cc1cccc(c1)N2C[C@H](CC2=O)C(=O)Nc3cc(c(cc3Cl)Cl)Cl C11354983
c1ccc(c(c1)/C=C/2\C(=O)N(C(=O)S2)CNc3ccc(c(c3)Cl)Cl)F C59462533
Cc1cc(ccc1NS(=O)(=O)c2ccc(c(c2)Cl)F)N3CCSCC3 C50534855
c1ccc2c(c1)cc([nH]c2=O)C(=O)Oc3ccc(cc3)I C47744739
c1cc(ncc1C(F)(F)F)SCc2[nH]c(=O)c3c4c(sc3n2)CCCC4 C60767265
c1cc(c(cc1Cl)C(F)(F)F)NC(=O)[C@H]2CC(=O)N(C2)C3CCCCC3 C62157711
Cc1ccc(cc1C)S(=O)(=O)N[C@H]2Cc3cc(ccc3OC2)Br C65330388
c1ccc2c(c1)cccc2/C=C/C(=O)N3CCC(CC3)C(=O)NC4CCCCC4 C65800841
c1ccnc(c1)[C@@H]2CCCN2C(=O)N[C@@H](c3ccc(cc3)Cl)c4ccsc4 C66349083
Cc1cccc(c1NC(=O)N2CCO[C@H](C2)c3ccc(c(c3)Cl)F)C(C)C C67252054
Cc1c(cccc1Cl)NC(=S)N2CCn3cccc3[C@H]2c4cccs4 C04223865
C[C@@H]1CCc2c(sc(c2C#N)NC(=O)c3ccc(cc3)Br)C1 C02734407
C[C@H]1CCc2c(sc(c2C#N)NC(=O)c3ccc(s3)Br)C1 C01055859
c1cc(ccc1/C=C(\C#N)/C(=O)Nc2ccc(cc2F)Br)Cl C00867536
c1cc2c(cccc2Br)c(c1)C(=O)Nc3cccc4c3cccn4 C01065236
c1ccc(c(c1)C=NNc2nc3ccccc3s2)I C05514622
CCOc1cc(c(cc1O)Br)/C=C(\C#N)/c2ccc(cc2)Cl C01114370
CC(C)(C)C1=C([C@](O[P@@]1(=O)c2ccccc2)(C(C)(C)C)O)Br C01642396
C[C@H](C12CC3CC(C1)CC(C3)C2)NC(=O)Cc4coc5c4cc6c(c5)CCC6 C05937404
Cc1cc(ccc1NC(=O)/C=C/c2cc(ccc2OC)Br)Cl C06215179
Cc1ccc(c(c1)NC(=S)N2CCn3cccc3[C@@H]2c4ccccc4F)C C07345535
Cc1ccc(cc1)[C@H]2c3cccn3CCN2C(=S)Nc4cc(ccc4C)C C07345578
c1ccc2c(c1)c3c([nH]2)[C@H](N(CC3)C(=O)c4cccs4)c5ccccc5F C12091083
CCOc1cc(c(cc1O)Br)/C=C(/C#N)\c2ccc(cc2)Cl C12363001
Cc1ccc(cc1NC(=O)Cn2ccc3c2ccc(c3)Br)Cl C06966864
c1ccc(cc1)n\2c(cs/c2=N\CCO)c3ccc(cc3)Br C13162080
c1ccc(cc1)CNc2c(nc3n2cc(cc3)Br)c4cccs4 C04381249
COc1ccc(c2c1[C@H]3C=CC[C@@H]3[C@@H](N2)c4ccc(cc4)Br)OC C13638630
C[C@H](C(=O)Nc1cccc2c1cccc2)SC3=Nc4ccccc4CS3 C15374568
CC[C@H](C(=O)Nc1nc2c(cc(cc2s1)Cl)C(C)C)Br C20132352
CCC[C@@H](C(=O)Nc1nc2c(s1)cc(cc2Cl)Cl)Br C20132572
c1ccc(c(c1)c2nc([nH]n2)SC[C@@H]3CC3(Cl)Cl)Br C21108325
C[C@@H]1c2cccc(c2O[C@@H]1C)C(=O)NCCc3ccc(s3)Br C25076313
C/C(=N\NC(=O)c1ccccc1I)/C=C/c2ccccc2 C25577856
C1CCN(C1)[C@H](C(Cl)(Cl)Cl)NC(=O)C23CC4CC(C2)CC(C4)C3 C32620110
c1cc(c2c(c1)OCO2)CNc3c(cc(cc3Cl)Br)Cl C36168331
c1cc(ccc1[C@@H]2CCCN2C(=O)Nc3ccc(cc3F)Br)F C36620916
c1cc(ccc1[C@H]2CCCN2C(=O)Nc3ccc(cc3F)Br)F C36620917
C[C@@H]1CCc2c(cc(s2)C(=O)Nc3ccc(cc3C(F)(F)F)N(C)C)C1 C36759458
Cc1nc2cc(ccc2o1)N[C@@H](C)c3ccc(cc3)I C37232755
CC(C)c1c(cn(n1)C)CNc2c(cc(cc2Cl)Br)Cl C37249213
c1cc(c(cc1Br)F)C(=O)Nc2c(ccc3c2ncs3)Cl C37501884
Cc1cc2c(cc1Cl)c(co2)CC(=O)Nc3ccc(cc3)Br C39892826
c1ccc(c(c1)c2nc([nH]n2)SCc3cccc(c3F)F)Br C16655540
CN(Cc1ccc(s1)Br)C(=O)NCc2ccc(s2)Cl C45543196
Cc1ccc2c(cc(nc2n1)C)Nc3ccc(cc3)I C47162325
c1cc(cc(c1)I)NC(=O)N2CCC[C@H]2C3CCCC3 C48769892
CC(C)(C)c1c(c[nH]n1)/C=C\C(=O)c2ccc(cc2)I C48985127
CCC[C@@H](C)N(C)C(=O)Nc1cc(ccc1Br)Br C49262974
Cc1ccc(cc1)c2csc(n2)/C(=C\Nc3cc(ccc3Cl)Cl)/C#N C13773630
c1cc(ccc1C(=O)CSc2[nH]c3cc(ccc3n2)Cl)Br C05491180
c1cc(cc(c1)NC(=O)N2CCC[C@@H]2C3CCCC3)C4SCCCS4 C56573559
c1cc(cc(c1)NC(=O)N2CCC[C@H]2C3CCCC3)C4SCCCS4 C56573561
Cc1cccc(c1NC(=O)[C@@H](C)Sc2nc3cc(ccc3s2)Cl)C C15800116
Cc1cccc(c1C)N2CCN(CC2)C(=S)Nc3ccc(c(c3)Cl)F C13830247
Cc1cc(c(cc1NC(=O)[C@@H](C)Cl)Cl)[C@@H](C#N)c2ccc(cc2)Cl C20203718
c1cc(ccc1C(=O)N/N=C/c2ccc(s2)Br)Br C03152260
CC(C)n1cc(cc1C(=O)Nc2cc(ccc2Cl)Br)Cl C61692969
c1cc(c(c(c1)Cl)Cl)[C@H](C#N)NC(=O)[C@@H]2CCC[C@@H](C2)C(F)(F)F C66392865
c1cc(c(c(c1)Cl)Cl)[C@H](C#N)NC(=O)[C@H]2CCC[C@@H](C2)C(F)(F)F C66392869
Cc1cccc2n1c(c(n2)CSc3[nH]c4ccccc4n3)Br C01246503
c1cc(ccc1[C@@H]2[C@@H]3CC=C[C@@H]3c4cc(ccc4N2)C(=O)N5CCOCC5)Cl C04164022
c1cc(ccc1[C@@H]2[C@H]3CC=C[C@@H]3c4cc(ccc4N2)C(=O)N5CCOCC5)Cl C04164023
c1cc(ccc1NC(=O)/C(=C/c2ccc(o2)I)/C#N)F C01189220
c1cc(ccc1C(=O)Nc2cc3cc(ccc3oc2=O)Cl)Br C01510859
c1cc(oc1)CN2C(=O)/C(=C/c3cc(c(c(c3)Cl)O)Cl)/SC2=S C04690276
c1cc(ccc1C(=O)N2CCCCC2)NC(=O)c3ccc(s3)Br C04805524
c1cc(c(c(c1)Cl)Cl)NC(=O)CSc2ccc3c(c2)OCCO3 C03605573
CSc1ccc(cc1)/C=C(\C#N)/c2[nH]c(=O)c3c4c(sc3n2)CCCC4 C05071154
Cc1ccccc1N2C(=O)[C@@H](SC2=O)Nc3ccc(cc3)Br C05234221
Cc1ccc(cc1N2CCCCC2=O)NC(=O)c3ccc(c(c3)Cl)Cl C05441779
Cc1cccc(c1C)NC(=O)CSc2c3c4c(sc3ncn2)CCC4 C06654480
Cc1cccc(c1)/C=N/n2c(n[nH]c2=S)c3ccccc3Br C06815701
Cc1ccc(cc1C)N2C[C@H](CC2=O)C(=O)Nc3cc(cc(c3)Cl)Cl C08264762
Cc1ccc(cc1)[C@@]2(C(=O)N(C(=O)N2)Cc3c(c(c(c(c3F)F)F)F)F)C C08644082
Cc1ccsc1[C@H]2[C@@H]3CC=C[C@@H]3c4cc(ccc4N2)S(=O)(=O)N(C)C C14455854
Cc1ccc(s1)[C@H]2[C@H]3CC=C[C@@H]3c4cc(ccc4N2)S(=O)(=O)N(C)C C14456513
c1ccc2c(c1)nc(s2)NN3C(=O)/C(=C/c4cccs4)/SC3=S C14904668
c1cc(c(c(c1)Cl)CN2C(=O)/C(=C\c3ccc(cc3)O)/SC2=O)Cl C15008540
c1ccn2c(c1)nc(cc2=O)CNc3ccc(cc3)I C15377715
Cc1c(c(nn1C)C(=O)N[C@H](C)C23CC4CC(C2)CC(C4)C3)Br C17077685
C/C(=N\NC(=O)Cc1ccc(c2c1cccc2)Br)/c3ccco3 C20074995
c1ccc(c(c1)NC(=O)N2CCN(CC2)Cc3ccc(s3)Cl)Cl C13324899
c1ccc2c(c1)[C@H](CC(=O)N2)C(=O)Oc3ccc(cc3Br)Cl C25001418
C[C@@H](c1ccccc1Br)NC(=O)c2ccccc2n3cccn3 C32932181
c1ccc2c(c1)C[C@H]([C@@H]3N2CCN(C3)c4ccccc4Cl)C(=O)NC5CC5 C35543327
Cc1ccc(c(c1)C)NC(=O)c2ccc(cc2)/C=C\3/C(=O)N(C(=S)S3)C C35655866
c1cc2c(cc1C(F)(F)F)C[C@@H]([C@H]3N2CC[NH+](C3)C4CCCCC4)C(=O)[O-] C35871125
Cc1c(sc2c1c(=O)[nH]c(n2)c3ccc(c(c3)Br)N(C)C)C C16265899
C[C@H](c1ccc(c(c1)Br)OC)NC(=O)c2cc(ccn2)Cl C37977924
Cc1ccsc1[C@H]2C3=C(N=N[C@@H]3NC4=C2C(=O)C[C@@H](C4)c5cccs5)C C39359445
c1ccc2c(c1)cc(c(n2)Cl)[C@H]3C[C@@H](c4ccccc4N3)N5CCCC5=O C44138002
[H]/N=C\1/N(C(=O)[C@@H](S1)C)c2ncc(s2)Cc3ccc(c(c3)Cl)Cl C11689757
Cc1cccc(c1NC(=O)N2CCO[C@@H](C2)c3ccc(cc3)Cl)C(C)C C56543151
Cc1ccccc1c2n[nH]c(=S)n2/N=C/c3c(c(c(c(c3F)F)F)F)F C05295138
C[C@H]1CCCC[C@@H]1NC(=O)[C@@H]2CCCN2C(=O)c3cc(ccc3Cl)Cl C58735340
Cc1c(c2ccccc2n1C)/C=N/NC(=O)c3ccccc3Br C59302042
CC[C@@H](C)N1C(=O)C[C@H](C1=O)Nc2ccc(cc2)I C36854206
c1ccc(c(c1)N[C@@H]2CC(=O)N(C2=O)c3ccccc3Br)Cl C36635825
c1cc(c(cc1C(=O)NO[C@@H]2CCCCO2)I)Cl C60333019
CC(C)(C)C(=O)N1CCC[C@H](C1)C(=O)Nc2cccc(c2)c3ccsc3 C60367553
Cc1csc(n1)S[C@@H](C)c2[nH]c(=O)c3c4c(sc3n2)C[C@H](CC4)C C06465633
c1ccc(c(c1)N2C(=O)C[C@@H](C2=O)Nc3ccc4c(c3)CCC4)Br C33039536
c1ccc(cc1)S(=O)(=O)c2csc3c2NC(=O)C[C@@H]3c4cc(ccc4F)F C64656588
c1cc(ccc1NC(=O)[C@H]2CCc3c(cc(s3)C(=O)N4CCCC4)C2)F C65272891
CC(=O)Nc1cccc2c1CCN(C2)C(=O)c3c(ccs3)c4ccc(cc4)F C65875010
c1ccc(cc1)C(=O)N2[C@@H]3CCCC[C@@H]3C[C@@H]2C(=O)NC4CCSCC4 C66359051
C[C@@H](c1ccc(cc1)C#N)NC(=O)N2CCc3c2ccc(c3)Br C66985577
C[C@H](c1ccc(cc1)C#N)NC(=O)N2CCc3c2ccc(c3)Br C66985578
C=C(CNC(=O)N1CCO[C@@H](C1)c2ccc(c(c2)Cl)F)Br C67066060
c1cc(ccc1NCN2C(=O)c3ccc(cc3C2=O)Br)Cl C00629821
c1ccc(cc1)n2cc(c(n2)c3cccs3)/C=C/4\c5ccccc5NC4=O C03182704
CC1=NN([C@H](C1)c2ccccc2)[C@@H](C#N)c3cc(ccc3O)Br C04770515
C[C@@H]1CCN(c2ccccc2S1)C(=O)CSc3[nH]c4ccccc4n3 C05628265
Cc1ccc(cc1)S(=O)(=O)Nc2nc3ccc(cc3s2)Br C01116852
Cc1ccc(cc1)[C@H]2c3cccn3CCN2C(=O)Nc4c(cccc4C)C C06503585
Cc1cc(c2ccccc2n1)C(=O)N/N=C/c3c(c(c(c(c3F)F)F)F)F C03356634
c1cc(sc1)S(=O)(=O)Nc2nc3c(ccc(c3s2)Cl)Cl C08864739
Cc1cccc(n1)[C@@H]2c3c(c4ccccc4[nH]3)CCN2C(=O)CC(C)(C)C C11665416
CC#CC(=O)N1CCC[C@H](C1)C(=O)Nc2cccc(c2)c3cccc(c3)C C12314523
COc1ccc(cc1)/C(=C/2\C=C(/C(=N\O)/C=C2Cl)Br)/C#N C12366714
Cc1cc(c2c(c1)c(cc(n2)C)NC(=O)c3ccc(o3)Br)C C12421879
c1cc2c(cc1Cl)C[C@H](O2)C(=O)Nc3nc4c(cc(cc4s3)F)F C12899089
c1ccc2c(c1)c(cc(n2)c3ccncc3)C(=O)Nc4ccc(c(c4)Cl)F C12602819
c1ccc(c(c1)/N=C/c2cc(ccc2O)Br)N3CCOCC3 C03241335
c1ccc2c(c1)[C@@H](N(C2=O)c3cccnc3)Nc4cccc(c4Cl)Cl C04917789
Cc1cc(cc(c1)C(=O)N2CCc3c4ccccc4[nH]c3[C@H]2c5ccccn5)C C12448166
c1ccc2c(c1)c(cc(n2)c3ccco3)C(=O)Nc4ccc(c(c4F)F)F C15002989
c1ccc(c(c1)c2ccc(o2)/C=C/3\C(=O)N(C(=S)N3)c4ccccc4F)F C15257092
CC1(CCC/C(=C\c2ccc(cc2)Br)/[C@@]1(Cn3cncn3)O)C C20568395
c1cc2c(ccn2CC(=O)Nc3ccc(cn3)Cl)cc1Br C20735464
c1ccc(c(c1)NC(=O)c2cc(=O)c3ccc(cc3o2)Br)Cl C27793912
c1cc(c2cc(sc2c1)C(=O)Nc3cc4c(cc3Cl)OCCO4)F C32582307
c1cc(cc(c1)Cl)/C=C(\C#N)/C(=O)Nc2c(c3c(s2)CCCC3)C#N C35419403
Cc1cc(ccc1OC)c2c(n3cc(c(cc3n2)C)Br)CO C36323220
[H]/N=C/1\[C@@H](C2=CCSC[C@@H]2[C@@H](C1(C#N)C#N)c3ccc(cc3)C(C)C)C#N C03899526
c1ccc2c(c1)CSC[C@@H]2Nc3ccc(cc3Br)[N+](=O)[O-] C37316678
Cn1c2ccccc2nc1CSc3[nH]c4ccc(cc4n3)Br C06530786
c1ccc(c(c1)N[C@@H](C#N)c2cc3c(c(c2)Cl)OCO3)Br C37938566
c1ccc2c(c1)cccc2NC(=O)[C@@H]3CC=CC[C@@H]3C(=O)N4CCCCC4 C38711807
c1ccc2c(c1)cccc2NC(=O)[C@H]3CC=CC[C@H]3C(=O)N4CCCCC4 C38711810
Cc1c(s/c(=N/S(=O)(=O)c2ccc(cc2Cl)Br)/[nH]1)C C40419588
c1ccc(c(c1)S(=O)(=O)/N=c/2\[nH]c3c(s2)CCC3)Br C42306074
c1cc(c(nc1)N2CCC(=CC2)C(=O)Nc3ccc(c(c3)F)Cl)Cl C45496522
C[C@@H]1c2ccsc2CCN1C(=O)Nc3cc(c(c(c3)F)N4CCCC4)F C47861322
c1cc(sc1)[C@H]2CCCN2C(=O)Nc3ccc(c(c3)F)N4CCCC4 C48138305
Cc1ccc(cc1)NC(=O)/C=C/c2c(ccc3c2OCO3)Br C48545684
c1cc(ccc1S(=O)(=O)/N=C/c2cc(ccc2O)Br)Cl C00949462
Cc1ccc(cc1)[C@H]2C[C@H](n3c(ncn3)N2)c4ccc(cc4)Br C02499973
c1ccc(cc1)C2=C3[C@H](CC(=O)N=C3N(N2)c4ccccc4)c5cccs5 C13518352
Cc1cccc(c1C)N2C(=O)C[C@@H](C2=O)Nc3ccc(cc3)Br C36635422
Cc1ccc(c(c1)N2C(=O)C[C@@H](C2=O)Nc3ccc(cc3)Br)C C36635490
Cc1ccc(c(c1)NC(=O)[C@H]2CCCN(C2)C(=O)c3cc(cc(c3)C)C)C C46045557
c1c2c(sc1C(=O)N3CCCCCC3)CC[C@@H](C2)C(=O)NC4CCCC4 C65273144
Cc1cccc(c1C)C(=O)Nc2ccc(cc2C)C(=O)N3CCC[C@H](C3)C C66035976
Cc1c(s/c(=N/S(=O)(=O)/C=C/c2ccc(cc2)Br)/[nH]1)C C66249393
c1cc(ccc1N2CC[C@H](C2)CNC(=O)N3CCc4c(ccs4)C3)F C66344521
c1ccc2c(c1)cccc2[C@H]3CCC[NH+]3Cc4nc5ccsc5c(n4)[O-] C66468846
Cc1ccc(c2c1N(CCC2)C(=O)C(=O)N[C@@H]3CCC[C@H](C3)C(F)(F)F)F C66983550
c1cc(ccc1C#N)c2csc(n2)/C(=C\c3ccc(c(c3)Cl)O)/C#N C67006426
CC(C)c1ccc(cc1)O[P@@](=O)(C)Nc2ccc(cc2F)I C01311871
c1cc(sc1)C(=O)/C=C/c2ccc(cc2)NC(=O)c3ccc(cc3)Br C04695697
Cc1cc(c(cc1Cl)C(C)C)OCC(=O)Nc2c(c(c(c(c2F)F)F)F)F C03217907
Cc1ccc(cc1Cl)NC2=NC(=O)/C(=C/c3cccc(c3)Br)/S2 C02909056
CC(C)c1ccc(cc1)/C=C/2\C(=O)N(C(=S)S2)CNc3ccccc3Cl C05413344
CSc1ccc(cc1)/C=N/Nc2csc(n2)c3ccc(cc3)Br C05671343
C[C@H](C(=O)Nc1cc(ccc1Cl)C(F)(F)F)Oc2ccc(cc2)Br C02850556
Cc1cc(cc(c1Cl)C)OCC(=O)Nc2ccc(cc2F)I C02890413
c1ccc2c(c1)c(c(o2)C(=O)Nc3ccc(c(c3F)F)F)CSC4CCCCC4 C03297638
C[C@H](c1ccccc1)NC(=O)c2cc(nc3c2cccc3)c4ccc(cc4)Br C02105176
c1ccc(c(c1)COc2ccc(cc2/C=C/3\c4ccccc4NC3=O)Br)F C09296341
c1cc(ccc1SCCC(=O)Nc2nc3ccc(cc3s2)Br)Cl C09630227
c1cc(ccc1F)SCC(=O)Nc2nc(cs2)c3cc(ccc3Cl)Cl C09630323
c1cc(ccc1F)SCC(=O)Nc2nc(cs2)c3ccc(cc3Cl)Cl C09630342
c1ccc2c(c1)[C@@H](N(C2=O)c3ccc(cc3)Cl)Nc4ccc(cc4F)Br C09638829
CC(C)Sc1cccc(c1)C(=O)Nc2c(ccs2)c3nc4ccccc4s3 C10695457
c1ccc(c(c1)COc2ccc(cc2/C=C\3/c4ccccc4NC3=O)Br)F C12468879
Cc1cc(ccc1NC(=O)/C=C/c2ccc(cc2)OC(F)F)I C03354113
CCn1c2ccccc2c3c1ccc(c3)[C@H]4[C@@H]5CC=C[C@@H]5c6cc(ccc6N4)C(=O)C C13642179
c1cc(c(cc1Br)C(=O)NCC23CC4CC(C2)CC(C4)C3)OC(F)F C06828699
CCOc1ccc(cc1Br)C(=O)Nc2cc(c(cc2Cl)Cl)Cl C14769998
CCc1ccc(cc1)NCN2C(=O)/C(=C\c3ccc(cc3Cl)Cl)/SC2=S C15133526
c1ccc(c(c1)c2nc3ccccc3s2)NC(=O)c4ccc(cc4F)Br C15612160
C[C@@H](C12CC3CC(C1)CC(C3)C2)NC(=O)/C=C/c4cc(cc(c4OC)Cl)Cl C16576088
CC(C)c1ccc(cc1)O[P@](=O)(C)Nc2ccc(cc2F)I C01311872
Cc1cc(ccc1NC(=O)COc2ccc(cc2Cl)Br)Br C20352524
c1ccc(cc1)C2(C[C@H]2C(=O)N/N=C/c3ccc(cc3)Br)c4ccccc4 C03140460
c1ccc(cc1)C2(C[C@@H]2C(=O)N/N=C/c3ccc(cc3)Br)c4ccccc4 C03140462
c1ccc(cc1)C2(C[C@H]2C(=O)N/N=C/c3cccc(c3)Br)c4ccccc4 C03067777
c1ccc(cc1)C2(C[C@@H]2C(=O)N/N=C/c3cccc(c3)Br)c4ccccc4 C03067779
CCc1ccc(cc1)[C@H]2CC3=C([C@H](CC(=O)N3)c4ccc(c(c4)Br)C)C(=O)C2 C21223151
CCc1ccc(cc1)[C@@H]2CC3=C([C@H](CC(=O)N3)c4ccc(c(c4)Br)C)C(=O)C2 C21223154
CCc1ccc(cc1)[C@H]2CC3=C([C@@H](CC(=O)N3)c4ccc(c(c4)Br)C)C(=O)C2 C21223156
c1cc(c(c(c1)Cl)NC(=O)CCN2CCc3c(ccs3)[C@H]2c4cccs4)Cl C22199904
Cc1ccc(c(c1)C)OCCNC(=O)C23C[C@H]4C[C@@H](C2)CC(C4)(C3)Br C24643603
Cc1cc(c(cc1Cl)Br)OC(=O)Nc2cc(cc(c2)Cl)Cl C02172517
c1ccc(cc1)CSC2=NC3=C([C@H]([N-]2)[NH+]4CCCC4)C5(CCCC5)Cc6c3cccc6 C26895773
C[C@@H]1C[C@@H](c2ccccc2N1C(=O)c3ccc(cc3)F)Nc4ccc(cc4)Br C27904504
c1ccc(cc1)Cc2cc(n3c(c2)ncc3I)c4ccccc4O C39459571
CCCCc1ccc(cc1)NC(=O)c2c(c3c(o2)CCCC34SCCS4)C C39851889
c1ccc2c(c1)cccc2c3csc(n3)/C(=C/Nc4ccccc4C(F)(F)F)/C#N C02201815
c1ccc(c(c1)C(F)(F)F)N/C=C(\C#N)/c2nc(cs2)c3ccc(c(c3)Cl)Cl C09405005
c1cc(ccc1[C@H]2[C@H]3CC=C[C@H]3c4c(c(cc(c4Cl)Cl)Cl)N2)OCC#N C58851389
c1cc(cc(c1)Cl)NC(=O)CSc2nc(cs2)c3ccc(cc3)Br C34869778
c1cc(c(cc1Cl)Cl)c2csc(n2)SCC(=O)NC3CCCCC3 C06224518
CC(C)(C)[C@@H]1CCc2c(sc(c2C#N)NC(=O)c3cccc(c3)Br)C1 C05901830
C[C@@H](C12CC3CC(C1)CC(C3)C2)NC(=O)CSc4nc5cc(ccc5s4)Cl C05780476
C[C@H](C12CC3CC(C1)CC(C3)C2)NC(=O)CSc4nc5cc(ccc5s4)Cl C05780477
C/C(=N\NC(=O)c1ccccc1Br)/C(c2ccccc2)c3ccccc3 C66202617
c1cc(c(cc1Cl)Cc2c(nc(s2)Br)NC(=O)CCCl)Cl C67320981
c1ccc2c(c1)ccc(c2Br)OCC(=O)NC3CCCCC3 C00671282
CC(C)c1ccc(cc1)O[P@](=O)(C)Nc2ccc(cc2)Br C04066060
Cc1ccc2c(c1)[C@@H](CC3(O2)CCCC3)SCC(=O)NCc4cccs4 C03061640
C[C@H](c1ccc(cc1)Br)NC(=O)c2ccc(cc2OC)SC C01095619
CCc1cc2cccc(c2nc1SCC(=O)Nc3c(cccc3C)C)C C04849276
c1cc(ccc1C(=O)NC2(CCCC2)c3ccc(cc3)F)OC4CSC4 C05007255
c1ccc(cc1)OC(=O)N[C@H](c2ccc(cc2)F)C(Cl)(Cl)Cl C03013832
Cc1ccc(cc1)SCCC(=O)Nc2c(c3c(s2)C[C@H](CC3)C)C#N C05191204
COc1ccc(cc1)/C=N/c2ccc(cc2[C@H](c3ccccc3)O)Br C05513491
c1ccc2c(c1)ccc(n2)SCC(=O)Nc3cc(ccc3Cl)Cl C05627376
c1ccc(c(c1)OCC(=O)Nc2ccc(cc2Cl)Br)Cl C06260163
c1cc(ccc1C(=O)/C=C/c2cc(ccc2O)Br)OC(F)F C06321861
CCOc1cc(cc(c1O)Br)/C=C/C(=O)c2ccc(cc2)C C06613533
CC[C@H](c1ccc(cc1)C)NS(=O)(=O)c2ccc(s2)Br C07308869
Cc1ccc(cc1)NC(=S)N(C)[C@]2(CCCCC2=O)c3ccccc3Cl C07517246
CCc1cccc(c1NC(=O)[C@@H](C)Oc2c(cc(cc2C)Br)C)C C08567185
CCc1cccc(c1NC(=O)[C@H](C)Oc2c(cc(cc2C)Br)C)C C08567187
CCSc1ccc(cc1)CC(=O)Nc2nc3c(s2)cccc3Cl C07597758
CCSc1ccc(cc1)CC(=O)Nc2c(c3c(s2)C[C@@H](CC3)C)C#N C09565500
CC(C)Sc1ccc(cc1)C(=O)Nc2nc3c(s2)cccc3SC C09621226
c1ccc(cc1)CCOc2ccc3c(c2)[C@H]4C=CC[C@@H]4[C@@H](N3)c5cccnc5 C14547519
CCCC[C@@H](C(=O)Nc1nc2c(cc(cc2s1)Cl)F)Br C20132963
c1ccc2c(c1)C=C(CO2)C(=O)NCCSC34CC5CC(C3)CC(C5)C4 C21095680
Cc1ccc(c(c1)C)OCCNC(=O)C2C[C@H]3CC[C@@H](C2)C34SCCS4 C14231681
c1cc(ccc1c2nc(cs2)CC(=O)NC3CCCCC3)C(F)(F)F C24257563
c1cc(ccc1C(=O)Nc2cc(ccc2F)Cl)SCc3cscn3 C25245964
Cc1cc(cc(c1OCC(=O)Nc2ccc(cc2)SC)C)Br C28284426
c1ccc(cc1)c2ccc(cc2)C(=O)N[C@H](c3ccccc3)c4ccccn4 C36835767
CCOc1c(cc(cc1Br)Cl)N[C@@H](C)c2cc(oc2C)C C36989350
COC(=O)[C@@H](c1c(cccc1Cl)F)Nc2ccc(cc2)Br C37960483
COC(=O)[C@@H](c1cc(ccc1F)Br)Nc2ccc(cc2)Cl C37962538
COC(=O)[C@@H](c1ccc(cc1F)Br)Nc2ccc(cc2)Cl C37962590
CCC[C@H]1[C@@H](C2c3ccccc3C1c4c2cccc4)C(=O)NCc5ccco5 C04858126
CCC[C@H]1[C@H](C2c3ccccc3C1c4c2cccc4)C(=O)NCc5ccco5 C02279114
COC(=O)[C@H](c1ccc(c(c1)F)Cl)Nc2ccc(cc2)Br C43391105
C[C@H](C(=O)Nc1ccccc1C(C)C)Oc2ccc(cc2F)Br C15371440
CC(C)(C)[C@@H](c1ccccc1)NS(=O)(=O)c2c(ccs2)Br C48444976
CCCOc1ccc(cc1NC(=O)c2c(ccs2)Br)Cl C48801547
CC(C)Oc1ccccc1NCc2cc(c(o2)Br)Br C50360457
Cc1c(c(n[nH]1)C)Sc2ccccc2/N=C\c3ccccc3C(F)(F)F C13575666
CN(Cc1ccc(s1)Br)C(=O)NCC2(CC2)c3ccccc3 C22427236
CC(C)(C)c1ccc(cc1)SCC(=O)Nc2ccc(cn2)Br C58824174
CC(C)(C)c1csc(n1)SCC(=O)Nc2ccc(cc2)Br C59217484
CC(=C)C(=O)Nc1ccc(cc1)C(=O)/C=C/c2ccc(cc2)Br C08186509
Cc1ccc(cc1C)[C@@H](C)NC(=O)[C@H](C)Oc2ccc(cc2)Br C59351234
Cc1ccc(c(c1)[C@H](C)NC(=O)[C@H](C)Oc2ccc(cc2)Br)C C59351475
C/C(=N\NC(=O)CSc1ccc(cc1)Cl)/c2cccc(c2)Br C59383033
COc1ccc(cc1)[C@H](C2CC2)NC(=O)c3ccc(cc3Cl)Br C59392022
c1cc2cccnc2c(c1)SCC(=O)Nc3c(cc(cc3Cl)Cl)Cl C08379886
c1ccc(c(c1)CNC(=O)Cn2c3ccc(cc3cc2c4cccs4)Cl)F C64657780
c1ccc(cc1)[C@@H]([C@@H](C(=O)c2cc(ccc2O)Cl)Br)Br C01682536
c1ccc(cc1)[C@H](C(=O)Nc2ccc(cc2F)Br)Sc3ccccc3 C02729564
CC1=CC[C@H](CC1=NNC(=O)c2ccccc2I)C(=C)C C00725120
c1cc(ccc1CC(=O)Nc2cc(c(cc2Cl)Cl)Cl)Br C01217413
c1cc(ccc1CSCC(=O)Nc2cc(ccc2Cl)Cl)Br C01060788
c1cc(ccc1SCC(=O)Nc2ccc(cc2Cl)Br)Cl C00641884
c1cc(c(c(c1)F)NC(=O)c2c(c3c(s2)cc(cc3Cl)Cl)Cl)F C03231561
c1cc(sc1)C(=O)N[C@@H](C(Cl)(Cl)Cl)Sc2ccc(cc2)Cl C02368211
CCN(CC)c1ccc(cc1)[C@H]2C(=C(N(C3=C2C(=O)CC(C3)(C)C)c4ccc(cc4)C)N)C#N C02573678
c1cc(ccc1COc2c(cc(cc2Br)CO)Br)Br C00664485
CSc1ccc(c(c1)C(=O)NC(=S)Nc2c(c3c(s2)CCCCC3)C#N)Cl C02108643
Cc1c(cccc1Cl)NC(=O)C2=Cc3c(c4c(s3)C[C@H](CC4)C)CS2 C09211408
c1cc(ccc1[C@H]2c3c([nH]c(=O)s3)S[C@@H]4[C@@H]2[C@@H]5CC[C@H]4C5)Br C11990742
COC(=O)c1ccc(c2c1[C@H]3C=CC[C@H]3[C@H](N2)c4cccc5c4cccc5)Cl C12629735
CCN(CC)c1ccc2c(c1)[C@@H]3C=CC[C@@H]3[C@@H](N2)c4ccc(cc4)Br C13638433
Cc1cc(c(c(c1)C)[C@@H]2[C@@H]3CC=C[C@@H]3c4cc(ccc4N2)C(=O)N(C)c5ccccc5)C C14458196
CCN(CC)c1ccc(cc1)[C@H]2[C@@H]3CC=C[C@@H]3c4cc(ccc4N2)Br C14461419
c1cc(c(c(c1)Cl)Cl)[C@@H]2[C@@H]3CC=C[C@@H]3c4cc(ccc4N2)C(=O)N5CCCCCC5 C14477307
CN(c1ccccc1)C(=O)c2ccc3c(c2)[C@H]4C=CC[C@H]4[C@@H](N3)c5ccc(cc5)F C14550052
c1cc(ccc1C2SCCS2)C(=O)Nc3ccc(cc3Cl)Br C14785296
Cc1ccc(c(c1)Br)NC(=O)CSc2ccc(cc2)Br C15315741
c1ccc(c(c1)NC(=O)C2=Cc3c(c4c(s3)CCCC4)CS2)Br C20557406
CCc1ccc(c(c1NC(=O)C2C[C@H]3CC[C@@H](C2)C34SCCS4)CC)Cl C14229463
Cc1ccc(cc1)NC(=O)c2cc(ccc2I)Br C27389592
c1cc(c(cc1Br)F)C(=O)Nc2cc(ccc2Br)Br C31950423
c1cc2c(c(c1)C(F)(F)F)N[C@@H]([C@@H]3[C@H]2C=CC3)c4ccc(cc4)OCc5ccc(cc5)Cl C32125496
c1cc(sc1CNc2cc(cc(c2OC(F)F)Br)Cl)Br C36989718
C[C@@H](c1cc2ccccc2o1)Nc3ccc(cc3Cl)I C37105324
C[C@H](c1ccc(cc1)Br)Nc2cc(ccc2N(C)C)Br C37139423
c1ccc(c(c1)N[C@H]2CCCOc3c2ccc(c3)Br)Br C37203484
C[C@@H](c1ccc(cc1)N(C)C)Nc2ccc(cc2Br)Br C37278736
c1cc(c(cc1C(F)(F)F)Cl)NCc2ccc(o2)I C37295745
Cc1cc(ccc1N[C@H](C)c2ccc(c(c2)Br)OC)I C37297622
C[C@H](c1ccc(cc1)I)Nc2ccc(c3c2cccn3)Cl C37312733
c1ccc(c(c1)C(=O)Nc2ccc3c4c2[C@@H]5C=CC[C@@H]5CN4C[C@@H]6[C@@H]3C=CC6)Cl C39372905
c1ccc(cc1)C2=N[C@@H](N=C2c3ccc(cc3)Br)c4ccccc4O C39550477
Cc1cc(c(c(c1)Br)NC(=O)c2ccc(s2)Br)Br C40214582
COc1c(cc(cc1Br)Cl)[C@H](c2ccc(s2)Br)O C40242067
c1ccc(c(c1)[C@H](c2ccc3c(c2)CCCC(=O)N3)Br)I C40288857
Cc1ccc(cc1)C2=C(SCCS2)C(=O)Nc3ccc(cc3)I C41002252
C[C@H](C(=O)N1CCCCCC1)Nc2ccc(cc2Br)Br C42304923
COc1ccc2cc(ccc2c1)[C@H](c3ccc(cc3)I)O C49956052
CC\1=CC[C@@H](C/C1=N\NC(=O)c2ccccc2I)C(=C)C C12403937
Cc1cc(c(c(c1)Br)/N=C\2/N[C@]3(CCC[C@H](C3)C)CS2)Br C53098465
Cc1cc(c(cc1Br)Br)S(=O)(=O)N[C@H]2CCCC[C@@H]2C C54362967
Cc1cc(c(cc1Br)Br)S(=O)(=O)N[C@H]2CCCC[C@H]2C C54362970
c1cc2c(cc1[C@H]3[C@H]4CC=C[C@H]4c5c(c(cc(c5Cl)Cl)Cl)N3)OCO2 C58851376
c1cc(ccc1/N=N/c2cc(cc(c2O)Br)Cl)I C13980771
C/C(=N\N=c\1/[nH]c(cs1)c2ccc(cc2)Br)/c3ccc(cc3)F C05910255
c1ccc-2c(c1)Cc3c2ccc(c3)/C=N/NC(=O)c4cccc(c4)Br C59157607
Cc1ccc2c(n1)ccc3c2[C@@H](C4=C(N3)CCCC4=O)c5ccc(cc5)SC C01069803
Cc1cc(ccc1Br)NC(=O)c2c(nsc2SC)SC C01056227
c1ccc(cc1)[C@@H]2[C@H]3CC=C[C@@H]3c4cc(ccc4N2)C(=O)N5CCCCCC5 C04182455
C[C@@H](C(=O)Nc1ccc(c(c1)Cl)F)Oc2ccc(cc2)Br C01115883
c1ccc(c(c1)N2C(=O)/C(=C/c3cc(c(c(c3)Cl)O)Cl)/SC2=S)F C01159273
C[C@H](C(=O)Nc1cccc2c1CCCC2)Oc3ccc(cc3)Br C01116224
c1cc(ccc1NC(=S)N2CCN(CC2)c3ccc(c(c3)Cl)Cl)F C01079829
c1ccc2c(c1)c(ccc2Br)CC(=O)N/N=C\c3cccs3 C05174558
C/C(=N\NC(=O)c1ccccc1Br)/c2ccc(cc2)Br C05382022
Cc1cc(ccc1Br)NCC(=O)N2C[C@@]3(C[C@H]2CC(C3)(C)C)C C07776985
Cc1cccc(c1)[C@H]2[C@@H]3CC=C[C@@H]3c4cccc(c4N2)C(=O)N(C)C5CCCCC5 C14480122
c1ccc(cc1)c2ccc(cc2)/C=C/3\C(=O)N(C(=S)N3)c4ccccc4F C15256457
Cc1ccsc1CN2CCc3c4ccccc4[nH]c3[C@H]2c5cccc(n5)C C19223762
Cc1ccc(c(c1)Br)N/C=C(\C#N)/c2nc(cs2)c3ccccc3 C01896263
C[C@@H](c1nc2ccccc2n1C)Nc3ccc(cc3)I C20477401
C[C@@H](c1ccc2c(c1)OCCCO2)Nc3cccc(c3)I C20478654
c1cc(c(c(c1)F)c2cn[nH]c2[C@@H]3CCCN(C3)Cc4ccc(c(c4)F)F)F C20598349
c1cc2c(cc1Cl)sc(n2)NC(=O)c3ccc(s3)Br C03198498
c1cc(sc1)[C@@H]2CCCN2C(=O)c3cc4cc(ccc4[nH]3)Br C23023273
c1cc(sc1S(=O)(=O)N[C@@H]2CCCC[C@H]2C(F)(F)F)Br C29388174
C[C@@H]1CCC[C@H]([C@@H]1C)NC(=O)COc2ccccc2I C31656099
C[C@@H]1CCC[C@@H]([C@@H]1C)NC(=O)COc2ccccc2I C31656103
C[C@H]1CCC[C@@H]([C@@H]1C)NC(=O)COc2ccccc2I C31656105
Cc1cc(c(cc1Br)C)SCC(=O)N/N=C\2/CCCC[C@H]2C C33044041
Cc1cc(ccc1NC(=O)c2cc(ccc2F)Br)N3CCCC3 C36339047
Cn1c2c(cn1)[C@@H](CCC2)Nc3c(cc(cc3Cl)Br)Cl C37051921
C[C@H](c1ccc(cc1)Br)NC(=O)c2cc(nc(c2)Cl)Cl C37974785
c1ccc(cc1)CN2C(=O)/C(=C/c3c4ccccc4ccc3O)/SC2=S C38189283
CNC(=S)N1[C@@H](CC(=N1)c2ccccc2)c3ccc(cc3)Br C08680951
C[C@H]1CCc2c(c(=S)sc(c2C#N)NC(=O)/C=C/c3ccc(cc3)F)C1 C41012668
Cc1ccc(c(c1)Br)NC(=O)N(C)Cc2ccc(s2)Cl C43328455
C[C@@H](c1cccs1)N(C)C(=O)Nc2ccc(cc2Cl)Br C43420601
Cc1cc(c(c(c1)Br)NC(=O)[C@H](C#N)C(C)C)Br C44814372
Cc1ccc(cc1NC(=O)c2c(cc(o2)Br)C)Br C46376271
Cc1cc(cc(c1NC(=O)N(C)Cc2cccs2)Cl)Br C48096270
c1cc(ccc1N2CC[C@@H](C2)CNc3csc(n3)Cl)Br C48837398
c1cc(ccc1N2CC[C@H](C2)CNc3csc(n3)Cl)Br C48837401
Cc1ccc(s1)[C@@H](C)N(C)C(=O)NCc2ccc(s2)Br C49247385
Cc1ccc(s1)[C@H](C)N(C)C(=O)NCc2ccc(s2)Br C49247386
c1cc(ccc1C2(CC2)NS(=O)(=O)c3ccc(s3)Cl)Br C49392916
Cc1ccc2c(c1)nc([nH]2)S/C=C/C(=O)c3cccc(c3)Br C01041329
Cc1ccc(s1)[C@H](C)NC(=O)N(C)Cc2ccc(s2)Br C54729691
CC(=O)c1cccc(c1)/N=C/c2cc(cc(c2O)Br)Br C01196124
c1ccc2c(c1)ccc(n2)N/N=C/c3ccccc3I C57411547
c1ccc(cc1)NCN2C(=O)/C(=C/c3c(cccc3Cl)Cl)/SC2=S C59377177
C[C@H]1CCc2c(csc2C1)C(=O)NC3CCN(CC3)c4ccc(cc4)F C59981996
Cc1cc(ccc1N(C)C)NC(=O)[C@H]2C[C@H]2c3ccc(cc3)Br C60300456
c1ccc(cc1)[C@H](C#N)C(=O)Nc2cc(ccc2Br)Br C61614855
C/[NH+]=C(\N1[C@@H](CC(=N1)c2ccccc2)c3ccc(cc3)Br)/[S-] C08680951
Cc1ccc(cc1C(=O)Nc2ccc(cc2C)N3CCSCC3)SC C65174004
C#CCNC(=O)c1c(c2c(s1)cc(cn2)C(F)(F)F)c3cccs3 C04040948
c1cc2n(c1)CCN([C@@H]2c3cccs3)C(=S)Nc4ccc(cc4)Cl C04088186
c1ccc2c(c1)cccc2/C=C\3/C(=O)N(C(=S)S3)c4cccc(c4)O C01208858
CSc1c(c(sn1)SC)C(=O)Nc2ccc(cc2)Br C01056169
Cc1cc(cc(c1)OCC(=O)Nc2c(cc(cc2C)Br)C)C C01156681
Cc1ccc(cc1)N2C(=O)/C(=C\c3ccc(c(c3)Cl)Cl)/NC2=S C05517696
C[P@](=O)(c1nc2c(s1)CCCC2)Nc3cccc(c3Cl)Cl C05523674
c1ccc(c(c1)/C=C\2/C(=O)N(C(=S)S2)CNc3cccc(c3)F)Cl C01445043
Cc1ccc(cc1)NS(=O)(=O)c2cc(c(cc2F)Br)F C01027981
c1ccc(c(c1)NC(=O)/C(=C/c2cc(cs2)Br)/C#N)Cl C06410803
CCc1ccc(cc1)NC(=O)/C(=C/c2cc(cs2)Br)/C#N C07159258
Cc1c2cc(ccc2oc1C(=O)NCCc3cccs3)Br C12758121
Cc1ccc(c(c1)Br)NC(=O)Cc2c(nc(s2)SC)C C12811859
c1cc(ccc1NC(=O)c2ccc(s2)Br)N3CCCCC3 C12543861
CCN(CC)C(=O)c1ccc2c(c1)[C@@H]3C=CC[C@H]3[C@@H](N2)c4c(ccs4)C C14456191
CCN(CC)C(=O)c1ccc2c(c1)[C@@H]3C=CC[C@H]3[C@@H](N2)c4ccc(s4)C C14456848
CC(=O)N(C)c1ccc2c(c1)[C@@H]3C=CC[C@H]3[C@@H](N2)c4ccc(cc4)SC C14551767
Cc1ccc(cc1)Cn2cc(c3c2cccc3)/C=C\4/C(=O)NC(=S)S4 C15800578
Cc1cc(cc(c1)C2(CCOCC2)CNC(=O)[C@@H]3C[C@H]4C=C[C@@H]3C45CC5)C C19569528
CCN(CC)C(=O)c1ccc2c(c1)[C@H]3C=CC[C@@H]3[C@H](N2)c4ccc(s4)C C20689810
C[C@@H](C(=O)Nc1ccccc1Cl)SC2=Nc3ccccc3CS2 C22022464
c1cc(sc1)C2(CCOCC2)CNC(=O)c3ccc(cc3Cl)Cl C23238129
c1ccc(c(c1)SCC(=O)c2ccc3c(c2)CCC(=O)N3)Br C24504138
Cc1ccsc1/C=N\NC(=O)c2cccc(c2)I C33336548
Cc1cn2c(c(nc2s1)C)CNc3c(cc(cc3Br)F)F C36822545
c1c(cc(c(c1Cl)NC(=O)Cc2nc(cs2)CCl)Cl)Cl C36888913
Cc1cc(c(c(c1)Br)NCc2csnn2)Br C36902172
C[C@H](c1cccc(c1)Cl)Nc2cc3c(cc2Br)OCCO3 C36954691
Cc1nc(co1)c2ccc(cc2)N[C@@H](C)c3c(ccs3)Br C37293999
C[C@@H](c1ccc(s1)Br)Nc2ccccc2N3CCOCC3 C38002817
c1cc(c(cc1Br)Br)OCC(=O)NC2CCCC2 C03515815
c1cc(c(c(c1)Cl)[C@H](c2cc3c(cc2Br)OCCO3)O)Cl C40259442
c1cc(ccc1NS(=O)(=O)C2CCCCC2)I C42418145
c1cc(c(cc1Br)NC(=O)c2ccc(o2)Br)F C44500985
c1cc(ccc1c2ccc(s2)/C=C(\C#N)/C(=O)NC3CC3)Br C45799392
Cc1c2cc(ccc2oc1C(=O)NCCc3ccsc3)Br C46645124
CC[C@@H](C)N(C)C(=O)Nc1ccc(cc1Br)Br C47337438
CC[C@@H](C)N(C)C(=O)Nc1cc(ccc1Br)Br C47486436
c1cc(sc1)S(=O)(=O)NC2(CCC2)c3ccc(cc3)Br C48672991
C[C@H]1CCC[C@H](C1)NS(=O)(=O)c2ccc(cc2)I C49239138
c1ccc(c(c1)O)SCc2cc(=O)oc3c2ccc(c3)Br C50046605
c1cc(sc1)CN2C(=O)/C(=C/c3cc(ccc3O)Cl)/SC2=S C54499526
CNc1c2ccsc2nc(n1)CSc3cccc(c3)Br C55309667
c1cc(c(cc1F)F)NC(=O)/C(=C/c2ccc(s2)Br)/C#N C32811862
C[C@H](c1ccccc1)NC(=O)/C(=C\c2ccc(s2)Br)/C#N C59133389
CN(C)c1ccc(cc1Br)[C@@H]2NN=C(S2)c3ccccc3 C59408954
c1c(c(sc1C(=O)NC2(CCCC2)C#N)Br)Br C61171745
Cn1cc(cc1C(=O)Nc2cc(ccc2Cl)Br)Br C61693002
c1cc(ccc1[C@H](c2ccsc2)NC(=O)N3CCCSCC3)Cl C66349477
CC(C)c1nc(cs1)CC(=O)Nc2cc(ccc2Cl)Br C66428601
C[C@@H](C(=O)Nc1ccccc1Br)N2c3cccc4c3c(ccc4)C2=O C01061862
c1ccc(cc1)C2(C(=O)c3ccccc3C2=O)CC(=O)Nc4c(cccc4Cl)Cl C00753764
CC(C)c1ccc(cc1)[C@@H]2C[C@H](n3c(ncn3)N2)c4ccc(cc4)Br C02500122
C[C@H]1CCc2c(sc(c2C(=O)OC)NC(=O)c3ccc(c(c3)Cl)Cl)C1 C00655523
c1ccc2c(c1)c(c(s2)C(=O)Nc3ccccc3C(=O)N4CCCCCC4)Cl C04488436
CCOc1ccc(cc1)NC(=O)N2CCS[C@H]2c3ccc(cc3Cl)Cl C04490780
Cc1ccc(cc1C(=O)C[C@]2(c3cc(ccc3N(C2=O)C)Br)O)C(C)C C04555001
COC(=O)c1c2c(sc1NC(=O)c3cc(ccc3Cl)Cl)CCCCC2 C02082057
c1ccc2c(c1)ccc(c2Br)OCC(=O)Nc3nc4ccccc4s3 C01124497
C[C@H]1CCc2c(sc(c2C(=O)OC)NC(=O)c3ccc(cc3)Br)C1 C01088609
Cn1c2cc(ccc2c3c(c1=O)cc(s3)C(=O)Nc4ccc(cc4F)F)Cl C05022195
c1ccc(c(c1)NC(=O)/C(=C/c2ccc(o2)c3ccc(cc3)F)/C#N)Br C01453329
Cc1ccc(c(c1)C)NC(=O)[C@@H](C)Sc2c3c4c(sc3ncn2)CCCC4 C01971224
c1cc2c(cc1Cl)nc(s2)SCC(=O)Nc3c(cc(cn3)Cl)Cl C03273536
Cc1cccc(c1)C(=O)Nc2c(c3c(s2)C[C@@H](CC3)C(C)(C)C)C(=O)N(C)C C06034559
Cc1ccc(c(c1)C)N2[C@H](SCC2=O)c3ccccc3NC(=O)c4ccc(cc4)F C06734113
c1cc(c(cc1CC(=O)Nc2cc(ccc2N3CCOCC3)Cl)Cl)Cl C08727637
Cc1cc(nc(c1C#N)S[C@@H](C)C(=O)Nc2cc(c(cc2Cl)Cl)Cl)C C10266880
c1cc2c(cc1NC(=O)c3cc(ccc3Br)F)sc(n2)N4CCCC4 C10985843
c1ccc(c(c1)C(F)(F)F)NC(=O)N2CCC[C@@H](C2)C(=O)c3cccc(c3)Cl C12111983
Cc1cc(ccc1NC(=O)Cn2cc(c3c2ccc(c3)Br)C=O)Cl C06626622
Cc1ccc2nc(c(n2c1)NC(=O)c3ccc(cc3)Br)c4ccccc4 C06971036
Cc1ccc(cc1)C(=O)N2Cc3c(c4ccccc4s3)C[C@@H]2C(=O)NC5CCCCC5 C13833828
CC[C@H]1CCC2=NN([C@@]([C@@H]2C1)(C(F)(F)F)O)C(=O)c3ccc(cc3)Br C13898902
Cc1cc(c(c(c1)C)[C@@H]2[C@@H]3CC=C[C@@H]3c4cc(ccc4N2)S(=O)(=O)N5CCCC5)C C14457776
Cc1cc2c(cc1C)nc([nH]2)/C(=C/c3ccc(c(c3)Br)N(C)C)/C#N C15009396
CC(C)CC(=O)N1c2ccccc2NC3=C([C@@H]1c4cccs4)C(=O)CC(C3)(C)C C04181450
Cc1cccc(c1)n2c(=O)c3c(nc2SCCO)-c4ccccc4CC35CCCC5 C09250961
c1ccc(c(c1)Nc2ncc3c(n2)CCN(C3)Cc4ccc(s4)Br)F C21038863
C[C@@H]1CCCN(C1)C(=O)c2ccc(cc2)c3cc(n[nH]3)c4cccc5c4cccc5 C23439994
Cc1ccc(c(c1)C)N(Cc2cc3cc(ccc3[nH]c2=O)C)C(=O)c4cccs4 C09462310
Cc1cccc(c1)C(=O)N(Cc2cc3ccc(cc3[nH]c2=O)C)c4ccc(cc4C)C C13714490
c1ccc2c(c1)cccc2N3C(=O)[C@@H](SC3=O)Nc4cccc(c4)Br C33569831
CC(C)(C)NC(=O)[C@@H](c1c(cccc1Cl)Cl)N(C)C(=O)C#Cc2ccccc2 C36530506
Cc1cccc(c1)C(=O)N(Cc2cc3ccc(cc3[nH]c2=O)C)c4ccc(c(c4)C)C C13714610
C[C@@H](c1ccccc1[N+](=O)[O-])Nc2cc(ccc2Br)Br C37121720
c1ccc(c(c1)c2nc3ccccc3s2)NC(=O)c4ccc(o4)Br C02861854
C/C(=N/NC(=O)c1cc(nc2c1cc(cc2)Br)C3CC3)/c4ccccc4 C38205857
C[C@H]1CCc2c(cc(c(n2)SCC(=O)Nc3cc(ccc3Cl)Cl)C#N)C1 C39326443
Cc1ccc(cc1)C(=O)N2CCCc3c2ccc(c3)C(=O)Nc4cccc(c4)SC C46078590
CC(C)c1ccc(cc1)[C@H]2C[C@@H](Nc3n2ncn3)c4ccc(cc4)Br C01128854
Cc1ccc2c(c1)nc([nH]2)/C(=C/c3cc(ccc3OC(C)C)Br)/C#N C04115202
Cc1c(c(c(o1)C)Br)C(=O)Nc2ccc(cc2)c3nc4ccccc4s3 C58736341
C#Cc1cccc(c1)NC(=O)[C@H]2C[C@@H]3CCCC[C@@H]3N2C(=O)c4cccc(c4)Cl C59037697
c1ccc(cc1)Nc2ccccc2N3C(=O)/C(=C/N4CCCCC4)/SC3=S C59397536
Cc1cccc(c1)N2C(=S)N=C([C@]23CCOC(C3)(C)C)Nc4c(cccc4C)C C13471595
c1cc(c(cc1N[C@@H]2CC(=O)N(C2=O)c3ccc(c(c3)Cl)Cl)Cl)Cl C36635911
Cc1ccc(cc1)c2cn3c(csc3n2)CC(=O)Nc4cccc(c4)Br C64676157
c1cc(ccc1S(=O)(=O)c2ccc(s2)C(=O)NC3CCCCCC3)Cl C65085418
Cc1cc(ccc1Br)OCC(=O)Nc2nc3ccc(cc3s2)Cl C66200778
c1ccc(cc1)C(=O)c2coc3c2c(c(c(c3)Br)O)Br C00977853
c1cc2c(ccc3c2[C@@H](C4=C(N3)CCCC4=O)c5ccc(cc5)Br)nc1 C04615527
Cc1ccc2cc(ccc2n1)/N=C/c3c(c(c(c(c3O)Br)C)Cl)C C03114327
c1cc(ccc1[C@H]2[C@@H]3CC=C[C@@H]3c4cc(cc(c4N2)F)Br)OCC#N C04690320
c1cc-2c(cc1Br)Cc3c2cc(c(c3Br)NC=O)Br C01569595
c1ccc2c(c1)c(c3c(n2)CCC3)C(=O)Nc4ccc(cc4)I C02632488
c1ccc(cc1)/C=C/C(=O)Nc2c(cc(cc2Br)Br)Br C01751892
c1cc(c(cc1I)Cl)NC(=O)c2c(c(c(c(c2F)F)F)F)F C02846373
Cc1ccccc1N2C3=CCCCCN3C[C@]2(c4ccc(cc4)Br)O C06996256
CCC[C@@H](C12CC3CC(C1)CC(C3)C2)NC(=O)[C@]4(CC4(Br)Br)C C08454311
Cc1c(sc2c1c(=O)[nH]c(n2)/C(=C/c3cc(ccc3F)Br)/Cl)C C09630457
c1ccc2c(c1)[C@H](N(C2=O)c3ccc(cc3)Cl)Nc4ccc(cc4F)Br C09638833
CC(=O)c1ccc2c(c1)[C@H]3C=CC[C@H]3[C@H](N2)c4cc(ccc4OC)Br C12380172
Cc1ccc(cc1Br)C(=O)N/N=C(\C)/c2ccc(cc2)Br C12488821
C[C@H]1CCCCN1C(=O)c2ccc3c(c2)[C@H]4C=CC[C@H]4[C@H](N3)c5ccc(cc5Cl)Cl C13689122
c1cc(c(cc1Br)C(=O)Nc2ccc(cc2F)I)Cl C14272892
CCN(CC)c1ccc(cc1)[C@@H]2[C@@H]3CC=C[C@@H]3c4cc(ccc4N2)Br C14461418
CC1CCN(CC1)C(=O)c2ccc3c(c2)[C@@H]4C=CC[C@H]4[C@@H](N3)c5ccccc5Cl C14466652
c1ccc(cc1)C(=O)c2cc(cc3c2N[C@@H]([C@@H]4[C@H]3C=CC4)c5ccc(cc5)Br)Cl C15218470
CSc1ccc(cc1)[C@H]2c3c(c4ccccc4[nH]3)CCN2C(=O)c5ccccc5F C15822588
c1ccnc(c1)c2[nH]c(c(n2)c3ccc(cc3)Br)c4ccc(cc4)Br C20534484
c1ccc(c(c1)NC(=O)CSCc2ccc(s2)Cl)I C23120049
Cc1nc(cs1)[C@H](C)Nc2c(cc(cc2Br)Br)Br C36915536
c1cc(c(cc1Br)Br)NCc2ccc(o2)Br C36956810
CCOc1c(cc(cc1Br)Cl)NCc2ccc(s2)Br C36989261
Cc1ccc(cc1NCc2cc3c(cc2Br)OCO3)Br C37091508
CO[C@@H]1CCCC[C@H]1Nc2c(cc(cc2Br)Br)Br C37248833
c1cc2c(cc1Br)[C@H](CCO2)Nc3cc(ccc3F)Br C37262295
C[C@@H](Cc1ccc(cc1)Br)NCc2ccc(o2)I C37293106
Cc1ccc(cc1I)N[C@@H]2CCCOc3c2ccc(c3)Br C37296953
Cc1ccc(cc1N[C@@H]2CCOc3c2cc(cc3)Br)Br C37305692
c1cc(ccc1Oc2cc(ccc2CO)Br)I C36670873
C[C@H](Cc1ccc(cc1)Br)NC(=O)c2ccc(cc2F)Br C37503731
C[C@H]1CCC[C@H]([C@@H]1C)NS(=O)(=O)c2ccc(cc2Br)Br C37574966
C=C1C2=C(CCCC2)[C@@H](C(=O)N1)C(=O)/C=C/c3ccc(cc3)I C39443794
c1ccc(c(c1)c2cc3ncc(n3c(c2)I)Br)O C39459792
c1cc(ccc1NC(=O)Cc2coc3c2cc(cc3)Br)I C39882552
c1cc(ccc1[C@@H](c2ccc3c(c2)CCC(=O)N3)Cl)I C40270868
c1ccc(c(c1)[C@H](c2cc3c(cc2Cl)NC(=O)C3)Cl)I C40276477
c1ccc(c(c1)[C@H](c2cc3c(cc2Cl)NC(=O)C3)Br)I C40289569
c1cc(cc(c1)I)C(=O)Nc2c(ccc3c2ncs3)Cl C42434764
Cc1ccc2c(c1)S[C@@H](C2)C(=O)Nc3cc(ccc3Br)Br C45935091
Cc1cc(ccc1NC(=O)c2cc(c(s2)Br)Br)N(C)C C46674999
Cc1cc(c(c(c1)Br)/N=C\2/N[C@@]3(CCC[C@H](C3)C)CS2)Br C53098462
c1cc(ncc1I)/N=C/c2cc(cc(c2O)Br)Cl C01231827
c1cc2c(cc1NC(=O)c3cc(ccc3I)Cl)CCC2 C33227946
c1cc(ccc1CNc2c(cc(cn2)Br)Br)Br C59116500
c1ccc(c(c1)NC(=O)/C(=C/c2ccc(c(c2)Br)F)/C#N)Br C59270880
c1ccc(cc1)[C@H](c2ccc(cc2)Br)NC(=O)c3ccccc3Br C59922573
C[C@@H](Cc1ccc(o1)c2c(cc(cc2Br)Br)Br)O C62771289
Cc1cccc(c1C)n2cc([nH]c2=S)c3cc4ccccc4oc3=O C00424449
CC(C)(C)C1CCC(CC1)NC(=O)c2c(cnn2C)Br C02781075
Cc1ccc(cc1)[C@]2(C(=O)N(C(=O)N2)Cc3cccc4c3cccc4)C C03424733
Cc1cc2c(cc1C)NC(=O)C[C@H]2c3cc4c(cc3Br)OCO4 C00717059
C[C@H]1CC[C@@H]2[C@@]([C@@]13CC[C@@](O3)(C)CO)(CC[C@@H]4[C@@]2(COC(O4)(C)C)C)C C04143440
CCN1c2ccc(c3c2c(ccc3)C1=O)NC(=O)c4ccc(c(c4)F)F C00947135
c1cc(c(c(c1)Cl)NC(=O)N2CCS[C@@H]2c3ccco3)Cl C04605745
c1cc(oc1)/C=C/C(=O)Nc2nc3ccc(cc3s2)Br C00433946
c1cc(c(cc1C#N)F)C(=O)Nc2ccc(c(c2)Cl)N3CCCC3 C04842491
c1cc(cc(c1)Br)NC(=O)/C=C/c2ccc3c(c2)OCO3 C05568494
Cc1ccc(cc1)N2C[C@@H](CC2=O)C(=O)Nc3ccc(cc3Cl)C C03432917
c1cc(c(cc1NC(=O)c2c3c(on2)-c4ccsc4CC3)Cl)F C06915941
c1ccc2c(c1)-c3ccc(cc3C2=O)C(=O)Nc4cccc5c4nccc5 C10502068
c1cc(ccc1C#N)NC(=O)C2=Cc3cc(ccc3OC2)Br C11649263
c1ccc(cc1)C(c2ccccc2)C(=O)N3CC(=O)Nc4c3cccc4 C12080489
Cc1cc2c(cc1C)OC3(CCN(CC3)C(=O)C4CCCC4)C[C@@H]2O C12241582
CC\1=NN(C(=O)/C1=C\c2ccc(cc2)O)c3ccc(c(c3)Cl)Cl C12412742
C/C(=N\NC(=O)c1ccccc1Br)/c2ccc(cc2)C#N C12566126
Cc1cccnc1NC(=O)c2c(c3cc(ccc3o2)Br)C C06821262
Cc1ccc2c(cc(=O)oc2c1C)CSC3=N[C@H]4CCCC[C@H]4N3 C14182586
C[C@@H]1CCc2c(sc(n2)NC(=O)[C@@H]3Cc4cc(ccc4O3)Cl)C1 C15612242
c1cc(c(cc1Cl)n2c(=O)c3c4c(sc3nc2S)CCC4)O C17072812
Cc1ccc(cc1)[C@]2(CCN(C2)C(=O)c3cc4cc(ccc4nc3C)Cl)O C19718660
Cc1cc2c(cc1C)nc(c(=O)[nH]2)CC(=O)c3cccc4c3cccc4 C00408308
Cc1ccc(c(c1)Br)NC(=O)c2c3c(on2)CC[C@@H](C3)C C20356960
Cc1cc2c(cc1C)nc(c(=O)[nH]2)CC(=O)c3ccc4ccccc4c3 C08655350
c1cc(c(cc1Br)F)NC(=O)c2c3c(on2)CCCCC3 C36356876
CO[C@@H]1CCCC[C@H]1Nc2cc3c(cc2Br)OCCO3 C37414861
c1ccc2c(c1)c(cc(n2)c3ccc(cc3)F)C(=O)/N=C\4/NCCS4 C06476465
Cc1nc2c(s1)ccc3c2sc(n3)NC(=O)c4ccc(cc4F)F C38479012
c1ccc2c(c1)CCC[C@]23C(=O)N(C(=O)N3)Cc4ccc(s4)Cl C39188004
c1cc(oc1)/C=C/C(=O)Nc2ccnc3c2cc(cc3)Br C41057939
Cc1ccc2c(ccnc2c1C)NC(=O)c3ccc(o3)Br C41057977
Cc1ccc(cc1)S(=O)(=O)OC2[C@@H]3C=C[C@@H]4[C@H]3[C@@H]5[C@@H]2C=C[C@@H]5C4O C43762468
c1ccc2c(c1)CCC[C@@H]2C(=O)N3CCC[C@@H](C3)c4[nH]c5ccccc5n4 C44368964
c1ccc(c(c1)NC(=O)N2CCC[C@@H]2c3ccsc3)N4CCCC4 C45975772
c1cc(c(cc1Cl)C(=O)Nc2cc3c(cc2Cl)OCCO3)F C46698105
Cc1ccc(cc1)/C=C\2/C[NH+](Cc3c2nc4ccccc4c3C(=O)[O-])C C48417816
Cc1ccc(c(c1)NC(=O)[C@@H]2CCN(C2=O)c3ccc(cc3)Cl)C C53057626
c1ccc2c(c1)cccc2NC(=O)[C@@H](C#N)c3nc4ccccc4s3 C58293368
c1cc2c(cc1Cl)C=C(CO2)/C=C(/C#N)\C(=O)NC3CCCCC3 C58481212
Cc1ccc(s1)c2cc(n[nH]2)C(=O)N3CC[C@@H]([C@@H]4[C@@H]3CCCC4)C C58917298
c1c(cc(c(c1Cl)NN2C(=O)[C@@H]3CC=CC[C@@H]3C2=O)Cl)Cl C13396745
c1c(cc(c(c1Cl)NN2C(=O)[C@H]3CC=CC[C@@H]3C2=O)Cl)Cl C13396745
Cc1ccsc1[C@@H]2CC(=O)NC3=NN=C([C@H]23)c4ccc(cc4)Cl C05885796
c1cc(c(cc1[C@@H]2CC(=Nc3c2sc(n3)N4CCCCC4)O)F)F C36357592
c1ccc2c(c1)C[C@@H](CO2)NS(=O)(=O)c3ccc4c(c3)CCCC4 C65330203
Cc1cc(ccc1NC(=O)N2C[C@@H](C[C@@H](C2)C)C)N3CCSCC3 C65378458
C[C@@H]1CN(CC(O1)(C)C)C(=O)c2cc3ccc(cc3[nH]2)Br C65611057
CC1CCN(CC1)C(=O)c2cc([nH]n2)c3ccc(cc3)Br C08117951
c1cc(cnc1)[C@H]2[C@@H]3CC=C[C@@H]3c4c(cc(cc4Cl)Cl)N2 C04450144
CCc1cc(ccc1NC(=O)C(C)C)I C00342353
c1cc(c(cc1Br)F)NC(=O)[C@H]2C[C@H]3CC[C@@H]2C3 C06329190
c1cc(ccc1C(=O)N[C@H]2C[C@@H]3CC[C@H]2C3)I C02879072
c1cc(c(c(c1NC(=O)c2cc(c(c(c2F)F)F)F)F)F)F C02648950
c1cc(c(cc1N/C=C/2\CCCCC2=O)Cl)Br C16385318
c1cc(ccc1c2csc(n2)SCC#CCO)Br C17083527
c1cc2cccnc2c(c1)NCc3cc(ccc3F)Br C19903604
Cc1ccc(s1)C(=O)Nc2ccc(cc2Br)F C20430225
CCc1cc(cs1)C(=O)Nc2ccc(cc2F)Br C20607056
c1ccc(cc1)n2c(c[nH]c2=S)c3ccc(c(c3)Cl)Cl C26424383
CC1CCC(CC1)NC(=O)c2ccc(cc2)C3SCCCS3 C08919388
c1ccc2c(c1)ccc(n2)CNc3cc(ccc3F)Br C36752025
Cc1nc(cs1)[C@@H](C)Nc2c(cc(cc2Br)F)F C36915569
c1ccc2c(c1)cc(cn2)NCc3ccc(s3)Br C36989953
c1ccc2c(c1)cc(cn2)NCc3ccc(c(c3)Br)F C36989993
Cc1ccc(cc1I)N[C@@H](C)c2ccncc2 C37056040
c1cc(c(c(c1)F)NCc2ccc(o2)I)F C37247146
C[C@H](c1c(ccs1)Br)Nc2cccnc2Cl C37283747
Cc1cc(c(o1)C)[C@@H](C)Nc2c(cc(cc2Br)F)F C37392600
c1ccc2c(c1)cc(cn2)[C@H](Cc3ccc(cc3)Br)O C37761630
c1ccc2c(c1)nc(s2)CNc3cc(ccc3F)Br C38090432
CS[C@@H]1CC[C@@]2(C1)C[C@@H](CN2c3ccccc3O)Br C39503654
c1cc(oc1)[C@@H](c2cc(sc2Br)Br)O C40261189
Cc1cccc(c1C)[C@@H](c2ccc3c(c2)CC(=O)N3)Br C40283794
c1ccc(cc1)[C@H](c2cc3c(cc2Cl)NC(=O)C3)Br C40289537
c1cc(c(cc1Br)CNC(=O)[C@@H]2C[C@H]3C[C@@H]2C=C3)F C41064966
c1cc(c(cc1Br)Br)NC[C@@H]2CCCO2 C42221256
c1cc(c(cc1Br)NC[C@@H]2CCCO2)Br C42578364
CCc1ccc(s1)[C@H](c2ccc3c(c2)CC(=O)N3)Br C43640493
c1cc(c(cc1Cl)OCc2c(ccs2)C#CCO)Cl C43682462
Cc1cc(cc(c1NC(=O)c2ccc(c(c2)F)F)C)Br C45998701
C[C@@H](c1ccccc1F)NC(=O)c2c(ccs2)Br C47723741
c1cc(ccc1Cn2c3ccc(cc3[nH]c2=S)F)Br C48115234
Cc1cc(cc(c1NC(=O)C[C@@H]2C[C@H]3CC[C@@H]2C3)C)Br C48506188
c1c(cc(cc1F)Br)CNC(=O)C=C2CCCCC2 C48941746
C[C@@H](c1ccc(cc1)Cl)Nc2c(cccn2)Br C49526008
Cc1ccc(c(c1)NCc2ccc(s2)Br)C#N C51579356
Cc1cc(ccc1NCC2CCOCC2)I C52177514
c1cc(ccc1CCn2c3c(ccc(c3F)F)[nH]c2=S)F C53168630
CC[C@H](c1ccc(o1)c2cccc(c2)I)O C54107469
C1C[C@@H]2CC(C[C@H](C1)C23SCCS3)C(=O)NCC(F)(F)F C05975918
c1cc2cc(ccc2nc1)[C@@H](c3ccc(s3)Br)O C61417359
CN(C)c1ccc(cc1N[C@@H]2CCCSC2)Br C61587955
Cc1ccc2cccc(c2n1)NCc3ccc(s3)Br C61874916
c1cc(ccc1C[C@@H](c2ccc(o2)Br)O)Br C62139008
C[C@@H](Cc1ccc(o1)c2ccc(cc2)I)O C62771297
c1cc(ccc1[C@H](c2ccn[nH]2)Br)Br C62779219
c1ccc2c(c1)cc(o2)[C@H](Cc3c(ccs3)Br)O C62797440
CC(C)CNC(=O)C12C[C@H]3C[C@@H](C1)CC(C3)(C2)Br C26522858
C[C@@H]1c2c(sc(n2)c3ccccc3)C[C@]4([C@H]1[C@H]([C@@H](CC4)[C@H](C)C(=O)N5CCCC5)O)C C03840623
C[C@@H]1c2c(sc(n2)c3ccccc3)C[C@]4([C@H]1[C@H]([C@H](CC4)[C@H](C)C(=O)N5CCCC5)O)C C03840624
Cc1ccc2c(c1)sc(n2)c3ccc(cc3)NC(=O)c4cc(cnc4)Br C02648723
c1cc(c(cc1Cl)NC(=O)CSc2c3c4c(sc3ncn2)CCCC4)Cl C00888487
Cc1nc2c(c3c(s2)CCC3)c(n1)SCC(=O)Nc4c(cccc4Cl)Cl C00628494
C[C@H]1C[C@H](N(O1)C(=O)c2ccc(cc2)Br)Nc3ccc(cc3)Br C01636386
c1ccc(cc1)NN2C(=N/C(=C\c3ccc(cc3)Br)/C2=O)c4cccs4 C08387478
c1ccc(cc1)NN2C(=N/C(=C/c3ccc(cc3)Br)/C2=O)c4cccs4 C00709066
c1ccc(c(c1)C(=O)N/N=C/c2cc(c(o2)Br)Br)Br C09288112
c1cc(c(cc1CN2C(=O)/C(=C\c3ccc(c(c3)Br)O)/SC2=O)Cl)Cl C09295426
Cc1c(cn2c(=O)cc(nc2c1Cl)CNc3ccc(cc3)I)Cl C09562259
c1cc(c(cc1F)F)Nc2nc(cs2)c3cc4cc(ccc4oc3=O)Br C02956237
c1ccc2c(c1)cccc2NC(=O)c3ccc(=O)n(c3)Cc4ccc(c(c4)Cl)Cl C10045865
c1cc(c(cc1Cn2cc(ccc2=O)C(=O)Nc3ccc(c(c3)Cl)F)Cl)Cl C10045871
c1ccc(cc1)c2cc(=O)c3c(cc(cc3o2)OCc4ccc(cc4)Br)O C11865695
c1cc(ccc1c2cn3ccsc3n2)NC(=O)c4ccc(cc4)I C00629389
CC[NH+]1Cc2c(c3ccccc3nc2/C(=C\c4ccc(s4)c5ccccc5)/C1)C(=O)[O-] C13066633
Cc1c(c2n(n1)[C@@H](C3=C(N2)C[C@H](CC3=O)C)c4cc(cc(c4)F)F)c5ccc(cc5)Cl C14163697
Cc1c(c2n(n1)[C@H](C3=C(N2)C[C@H](CC3=O)C)c4cc(cc(c4)F)F)c5ccc(cc5)Cl C14163705
COc1c(cc2ccccc2c1Br)C(=O)Nc3c(c4c(s3)CCCC4)C#N C14273255
c1ccc2cc(ccc2c1)[C@@H]3[C@@H]4CC=C[C@@H]4c5cc(ccc5N3)S(=O)(=O)N6CCCCC6 C14475179
c1cc(cc(c1)Br)c2nc(cs2)CC(=O)Nc3cccc4c3cccn4 C15760329
Cc1ccc(cc1)N2C(=C([C@@H](NC2=S)c3cc(cs3)Br)C(=O)N(C)C)C C16055073
c1ccc2c(c1)C3c4ccccc4C2[C@H]5[C@H]3C(=O)N(C5=O)CNc6ccc(cc6)Br C16809146
c1ccc2c(c1)-c3ccccc3C2N4CCN(CC4)/N=C/c5cc(ccc5O)Br C19682324
c1ccc2c(c1)C3=C(C2=O)C4(c5cccc6c5c(ccc6)C4=O)C7=C(N3)c8ccccc8C7=O C19795177
c1cc(ccc1N(C2=NCCS2)C(=O)Nc3ccc(c(c3)Cl)Cl)Br C22079378
CC1=C([C@H](NC(=S)N1c2ccccc2)c3cc(ccc3F)Br)C(=O)N(C)C C22304162
c1cc(c(cc1Br)/C=C/C(=O)Nc2cc3c(cc2Br)OCCO3)F C24945827
c1cc(c(cc1Cl)Cl)/C=C/C(=O)Nc2cc3cc(ccc3oc2=O)Br C27520326
c1ccc2c(c1)C(=O)C(=C(C2=O)N3CCCC3)Nc4cccc(c4)I C27548827
Cc1ccc2cc(ccc2c1)c3c([nH]c(n3)c4ccc(cc4)[S@](=O)C)c5ccncc5 C28823973
Cc1ccc(cc1C)N2C(=O)[C@@H](SC2=O)Nc3ccc(cc3)I C33569616
Cc1ccc(cc1C)N2C(=O)[C@H](SC2=O)Nc3ccccc3I C33569622
Cc1ccc(cc1C)N2C(=O)/C(=C/Nc3ccc(c4c3cccc4)Br)/C(=N2)C C08440470
c1ccc2c(c1)cccc2C3=N/C(=C\Nc4ccc(cc4Br)Br)/C(=O)O3 C02946853
c1cc(c(cc1CN2c3cc(c(cc3N[C@@H]2C4=CCC(=O)N=C4)Cl)Cl)Cl)Cl C39314785
Cc1c(cc(o1)c2cc(cc(c2)Cl)Cl)C(=O)Nc3c(c4c(s3)CCCC4)C#N C39794300
c1ccc(cc1)c2c3c([nH]n2)C(=O)N([C@@H]3c4ccc(cc4)Br)C5CCCCC5 C40338553
CC(C)c1cs/c(=N\S(=O)(=O)c2cc(ccc2Br)Br)/[nH]1 C42306135
C[C@@H]1c2c(sc(n2)c3ccsc3)C[C@@]4([C@H]1[C@H]([C@@H](CC4)[C@H](C)C(=O)N5CCCC5)O)C C43549124
c1cc(c(cc1Cl)C(=O)Nc2cc(ccc2N3CCOCC3)Br)Cl C45458667
c1cc(c(cc1NC(=O)c2cc(ccc2I)Cl)Cl)N3CCCC3=O C46743210
CN(Cc1cc(sc1)Br)C(=O)NCc2cc(sc2)Br C49471488
c1ccc(cc1)C(=O)c2ccc3n2CC[C@H]3C(=O)Nc4ccc(cc4F)Br C51364536
c1cc(c(cc1/C=C(\C#N)/S(=O)(=O)c2cc(ccc2Cl)Cl)Br)O C21190388
Cc1ccc(c(c1)Br)N/C=C\2/C(=O)OC(=N2)c3ccc(cc3)Br C01513808
c1ccc2c(c1)nc(s2)NC(=O)/C=C/c3ccc(o3)c4ccc(cc4)Br C59056363
Cc1ccc(cc1)S(=O)(=O)c2csc3c2NC(=O)C[C@@H]3c4cc(ccc4F)Br C64798556
Cc1cccc(c1)S(=O)(=O)c2csc3c2NC(=O)C[C@H]3c4ccc(c(c4)Br)F C64799426
Cc1cc(cc(c1)N2C(=O)/C(=C/c3ccc(c(c3)I)OC)/C(=O)NC2=O)C C01207517
CNC(=O)/C(=C\1/N(C(=O)[C@H](S1)Cc2ccc(cc2)Br)c3ccc(cc3)F)/C#N C01888679
Cc1cccc(c1C)N2C(=O)/C(=C/c3cc(c(o3)Br)Br)/C(=O)NC2=O C09136410
c1cc(cc(c1)[N+](=O)[O-])N2C(=O)/C(=C\c3ccc(c(c3)I)O)/SC2=S C09233853
Cc1ccc(cc1)N2C(=O)/C(=C/c3cc(cc(c3OC)Cl)Br)/C(=O)NC2=S C09295813
c1cc(c(cc1NC(=O)[C@@H]2CCCN(C2)S(=O)(=O)c3ccc(s3)Br)F)F C09559506
C[C@@H]1Cc2ccccc2N1S(=O)(=O)c3cccc(c3)C(=O)N4CCc5c(c6ccccc6[nH]5)C4 C09899960
CC1(CS(=O)(=O)N(C1=O)c2cc(ccc2Cl)C(=O)Nc3ccc(cc3)Br)C C12004610
CC1(CS(=O)(=O)N(C1=O)c2ccc(c(c2)C(=O)Nc3ccccc3Br)Cl)C C12005720
Cc1cc(ccc1N2CCCC2=O)NS(=O)(=O)c3cc(ccc3Br)Br C12583542
c1cc(ccc1NS(=O)(=O)c2cc(ccc2Br)Br)N3CCCC3=O C12508215
CC(=O)[C@@H]1[C@@H]([C@@]2(c3ccccc3NC2=O)[C@H]4N1c5ccccc5C=C4)C(=O)c6ccc(cc6)Br C08964740
CCn1c2ccccc2c3c1ccc(c3)[C@@H]4[C@H]5CC=C[C@@H]5c6cccc(c6N4)C(=O)N7CCOCC7 C13642725
Cc1ccc(cc1)NC(=O)[C@H](C)N2C(=O)/C(=C/c3ccc(cc3)Br)/SC2=S C15045938
C[C@@H](C(=O)Nc1ccc(cc1)F)N2C(=O)/C(=C/c3ccc(cc3)Br)/SC2=S C15046305
Cc1ccc(cc1)c2c3c(c4n2-c5ccccc5N[C@H]4c6ccccc6F)n(c(=O)n(c3=O)C)C C15834144
Cc1cccc(c1)c2c3c(c4n2-c5ccccc5N[C@@H]4c6ccccc6F)n(c(=O)n(c3=O)C)C C15834253
Cc1ccc(cc1Cl)N2C(=O)/C(=C/c3ccc(o3)c4ccc(cc4)Br)/C(=O)NC2=O C02395100
Cc1cc(c(c2c1C(=O)/C(=C/c3cc4cc(ccc4o3)Br)/O2)C[NH+]5CCN(CC5)C)[O-] C20647197
CCc1ccc(cc1)[C@H]2CC3=C([C@@H](CC(=O)N3)c4cc5c(cc4Br)OCO5)C(=O)C2 C21249312
Cc1c2c(n(n1)c3nc4ccc(cc4s3)OC)NC(=O)C[C@H]2c5ccc(cc5)Br C21660602
Cc1c2c(n(n1)c3nc4ccc(cc4s3)OC)NC(=O)C[C@H]2c5c(sc6c5cccc6)C C21661123
Cn1c2ccc(cc2n(c1=O)C)/N=C/c3c(c(cc(c3Br)Br)O)OC C32099621
c1cc(oc1c2nc(sn2)NC(=O)c3ccc(o3)Br)I C32594193
c1ccc(c(c1)NC(=O)N2CCc3c2ccc(c3)c4ccc(cc4)C(=O)N5CCOCC5)Cl C32978055
Cc1c(cccc1Cl)NC(=O)N2CCc3c2ccc(c3)c4ccc(cc4)C(=O)N5CCOCC5 C33128482
c1ccc(c(c1)Cn2cnc3c(c2=O)c4c(s3)CN(CC4)C(=O)Nc5ccc(cc5)Cl)F C35498332
CS[C@H]1CC(=O)c2c(c3c(cc4c(n3)cccc4Cl)c(=O)n2I)N1 C39453225
Cc1c\2c(oc1C(=O)N3CCc4ccccc4C3)CCC/C2=N\NC(=O)c5cccc6c5cccc6 C40813594
Cc1ccc(cc1)C(=O)NN2C(=O)/C(=C\c3cc(ccc3OC)Br)/SC2=S C40940642
[H]/N=C\1/C(=C/c2cc(n(c2C)c3cc(ccc3Cl)Cl)C)/C(=O)N=C4N1N=C(S4)c5ccccc5 C33851693
c1ccc(cc1)[C@@H]2[C@@H]3CSCN3[C@]4([C@@H]2C(=O)c5ccc6c(c5)OCO6)c7ccccc7NC4=O C43729694
CCS(=O)(=O)c1ccc(cc1)NC(=O)c2cc(ccc2I)Br C45732223
[H]/N=C\1/C(=C\c2cc(n(c2C)c3ccc(cc3C)Cl)C)/C(=O)N=C4N1N=C(S4)c5ccccc5F C09293318
[H]/N=C\1/C(=C/c2cc(n(c2C)c3ccc(cc3)Br)C)/C(=O)N=C4N1N=C(S4)c5ccc(cc5)C C04090341
[H]/N=C\1/C(=C/c2cc(n(c2C)c3cc(cc(c3)Cl)Cl)C)/C(=O)N=C4N1N=C(S4)C5CCCCC5 C41076345
[H]/N=C\1/C(=C/c2cc(n(c2C)c3ccc(c(c3)Cl)Cl)C)/C(=O)N=C4N1N=C(S4)C5CCCCC5 C41076348
[H]/N=C\1/C(=C/c2cc(n(c2C)c3ccccc3Cl)C)/C(=O)N=C4N1N=C(S4)c5ccccc5 C09308946
CN\1C(=O)C[C@@H](S/C1=N\c2ccc(c(c2)Cl)Cl)C(=O)Nc3ccc(cc3)Br C58946086
C[C@H](C(=O)N1CCC[C@H]1c2nc3ccccc3s2)NC(=O)c4ccc(s4)Br C59368196
c1c(cc(c(c1C(C(C#N)C#N)C(C#N)C#N)O)I)I C59465103
Cc1cc(c(cc1NC(=O)CCN2C(=O)[C@H]3[C@H]4C=C[C@@H]([C@H]3C2=O)[C@@H]5[C@H]4C5)Cl)Br C13941525
[H]/N=C\1/C(=C\c2cc(n(c2C)c3cccc(c3C)Cl)C)/C(=O)N=C4N1N=C(S4)C5CCCCC5 C09191811
[H]/N=C\1/C(=C\c2cc(n(c2C)c3ccc(cc3)Cl)C)/C(=O)N=C4N1N=C(S4)c5ccccc5C C09281362
Cc1ccc2c(c1)[C@@]3([C@H]4[C@@H]([C@H]5N3CCC5)C(=O)N(C4=O)c6ccc(c(c6)C(F)(F)F)Cl)C(=O)N2 C15997093
[H]/N=C\1/C(=C/c2cc(n(c2C)c3cccc(c3)Cl)C)/C(=O)N=C4N1N=C(S4)c5cccc(c5)C C34762592
c1cc2n(c(=O)c1)C[C@@H]3C[C@H]2CN(C3)Cc4c(ccc5c4occ(c5=O)c6ccc(cc6)Cl)O C41584811
Cc1cccc(c1)N2C(=O)[C@@H]3[C@H](NN([C@@H]3C2=O)C(=O)c4cccc(c4)Br)c5ccccc5F C09673424
c1cc(c(cc1N2C(=S)S[C@H](N2)SCC3=NC(=O)[C@H]4C(=N3)C=CS4)Cl)Cl C63908350
c1cc(oc1)/C=C/[C@@H]2c3c([nH]c(=O)s3)S[C@@H]4[C@@H]2C(=O)N(C4=O)c5ccc(cc5)Br C16711907
CN(C)c1ccc(cc1Br)/C=C\2/C(=O)NN(C2=O)c3ccc(cc3)Br C00822703
COc1c(cc(cc1I)/C=C/2\C(=O)N(C(=O)N2)CC=C)I C08430199
Cc1ccc(c(c1)C)n2c(c3c(n2)CSC3)NC(=O)[C@H]4CC(=O)N(C4)c5ccc(c(c5)C)C C08910065
c1c(cc(c(c1Br)O)Br)/C=N/N2C(=O)[C@@H]3[C@H]4C=C[C@@H]([C@@H]3C2=O)C45CC5 C09028387
Cc1cc(c(n1c2ccc(cc2)C#N)C)/C=N/NC(=O)c3cc4cc(ccc4o3)Br C09262940
c1cc(cc(c1)NC(=O)c2cc3cc(ccc3oc2=O)Br)c4nc5cccnc5s4 C09403947
c1cc(sc1)S(=O)(=O)N2CCC[C@@H]2C(=O)Nc3nc4c(s3)ccc(c4Cl)Cl C09506052
c1ccc(cc1)N2C(=O)C(=Cc3ccc(c(c3)Br)O)C(=O)N(C2=O)c4ccccc4 C09891791
Cc1ccc(cc1Br)NC(=O)c2ccc(c(c2)N3C(=O)C(CS3(=O)=O)(C)C)Cl C12004614
C[C@H](c1ccccc1Br)NC(=O)c2ccc3c(c2)S(=O)(=O)N=C4N3CCCCC4 C12607091
C[C@@H](c1ccc(c(c1)Cl)Cl)NC(=O)c2ccc3c(c2)S(=O)(=O)N=C4N3CCCCC4 C12516006
CCc1ccc(cc1)n2c(cc(c2C)/C=C\3/C(=O)NC(=O)N(C3=O)c4ccc(c(c4)Cl)C)C C02234763
Cc1ccc(cc1)N2C(=O)/C(=C\c3cc(n(c3C)c4ccc(c(c4)Cl)Cl)C)/C(=NC2=O)O C13571082
c1cc(ccc1N2C(=O)/C(=C\c3ccc(o3)c4cc(cc(c4)Cl)Cl)/C(=O)NC2=O)Cl C13785715
C#CCN1c2ccc(cc2[C@](C1=O)(CC(=O)c3ccc(cc3)Br)O)Br C13898036
c1cc(oc1)CN2C(=O)c3ccc(cc3C2=O)C(=O)Nc4ccc(cc4Cl)Br C14785179
Cc1cc(c(c(c1)Br)NC(=O)CN2C(=O)C3(CCCCC3)N(C2=O)C)Br C15572318
c1ccc2c(c1)c(=O)n(cn2)N3[C@@H]([C@H](C3=O)Cl)c4cc(cc(c4O)Br)Br C01632111
Cc1ccc(cc1)n2c(cc(c2C)/C=C\3/C(=NC(=O)N(C3=O)c4ccc(cc4)Br)O)C C17250651
CN\1C(=O)[C@@H](S/C1=N\c2ccc(cc2)I)CC(=O)Nc3ccccc3F C20220310
c1cc(ccc1S(=O)(=O)N/N=C/c2cc3c(cc2Br)OCO3)Br C20478755
Cc1ccc(cc1C)N2C[C@H](CC2=O)c3nnc(s3)NC(=O)c4ccc(cc4Cl)Cl C20576290
CCc1ccc(cc1)[C@@H]2CC3=C([C@@H](CC(=O)N3)c4cc5c(cc4Br)OCO5)C(=O)C2 C21249317
Cc1ccc2c(c1)sc3n2c(=O)c(c(n3)C)S(=O)(=O)Nc4ccc(c(c4)C)Br C21663173
c1ccc(cc1)[C@H]2CSc3ccccc3N2C(=O)CN4C(=O)[C@]5(CCc6c5cccc6)NC4=O C23043340
c1cc(ccc1n2ccc(=O)c(n2)C(=O)Nc3nc4ccc(cc4s3)Cl)Br C27795220
c1cc(ccc1NC(=O)c2cn3c4c(cc(cc4c2=O)Br)CC3)I C33088986
COC(=O)c1c2c(sc1NC(=O)c3cc4cc(ccc4oc3=O)Br)CCCC2 C01934842
[H]/N=C\1/C(=C/c2cc(n(c2C)c3cccc(c3)C)C)/C(=O)N=C4N1N=C(S4)c5ccccc5Cl C33540505
Cc1ccc(cc1)n2c(=O)c3ccccc3nc2SCc4[nH]c(=O)c5c(c(sc5n4)C)C C34856117
CC(=O)[C@@H]1[C@@H]([C@@]2(c3ccccc3NC2=O)[C@@H]4N1c5ccccc5C=C4)C(=O)c6ccc(cc6)Br C37237584
c1ccc(cc1)N2C(=O)[C@@H]3[C@H]4C[C@@H]([C@@H]3C2=O)[C@@H]5[C@@H]4[C@@H]([C@@H]6C(=NC(=O)S6)S5)c7ccc(cc7)O C39357663
c1cc2c(cc3c(n2)c4c(n(c3=O)Cl)C(=O)C[C@H](N4)I)c(c1)Cl C39454331
Cc1c(c2c(n1S(=O)(=O)c3ccccc3)-c4c(c(c5ccccc5n4)SC)C(=O)CC2)O C39456809
Cc1c(c2c(n1S(=O)(=O)c3ccccc3)-c4c(c(ccn4)c5ccccc5O)C(=O)CC2)F C39457947
c1cc(ccc1[C@H]2c3c(=O)c4cc(ccc4oc3C(=O)N2CCO)Br)Br C40021525
Cc1nc2c(c(=O)[nH]c(n2)N3c4ccccc4C[C@@H]3C)c(=S)n1c5cc(cc(c5)Cl)Cl C40386939
[H]/N=C\1/C(=C/c2cc(n(c2C)c3cccc4c3cccc4)C)/C(=O)N=C5N1N=C(S5)c6cccs6 C41077897
[H]/N=C\1/C(=C/c2cc(n(c2C)c3cccc(c3C)C)C)/C(=O)N=C4N1N=C(S4)c5cccc(c5)C C02408818
c1ccc(cc1)N2[C@H]([C@@H]3[C@@H](O2)C(=O)N(C3=O)c4ccccc4)c5cc(ccc5O)Br C06147836
Cc1ccc(cc1)N2C(=O)[C@H]3[C@@H]4C[C@H]([C@@H]3C2=O)[C@@H]5[C@@H]4[C@H](c6c([nH]c(=O)s6)S5)c7cccnc7 C54652687
Cc1ccc(cc1C)N2C(=O)/C(=C\c3c(nn(c3O)c4ccc(cc4)I)C)/C(=N2)C C16672009
[H]/N=C\1/C(=C/c2ccc(o2)c3ccc(cc3Br)C)/C(=O)N=C4N1N=C(S4)c5ccccc5 C30684143
[H]/N=C\1/C(=C/c2cc(n(c2C)c3cccc(c3C)Cl)C)/C(=O)N=C4N1N=C(S4)c5ccccc5 C09309317
C[C@H](C(=O)N1CCC[C@@H]1c2nc3ccccc3s2)NC(=O)c4ccc(s4)Br C59368194
Cn1c2cc(c(cc2n(c1=O)C)Br)/C=C(\C#N)/C(=O)Nc3cccc4c3cccc4 C59857923
[H]/N=C\1/C(=C\c2cc(n(c2C)c3c(cccc3C)C)C)/C(=O)N=C4N1N=C(S4)c5ccccc5C C09292203
c1cc2n(c(=O)c1)C[C@@H]3C[C@H]2CN(C3)Cc4c(ccc5c4O/C(=C\c6ccc(c(c6)Cl)Cl)/C5=O)O C41584778
Cc1cc(c2c(c1)[C@@]3([C@@H]4[C@@H]([C@@H]5N3CCC5)C(=O)N(C4=O)c6cc(cc(c6)Cl)Cl)C(=O)N2)C C35086313
c1ccc2c(c1)cccc2NC(=O)c3ccc4c(c3)S(=O)(=O)N(C4=O)c5ccc(cc5)Br C65008068
Cc1ccc(cc1)N/N=C\2/C(=O)N(C(=S)N(C2=O)c3ccc(cc3)Cl)c4ccc(cc4)C C01623288
c1cc(c(cc1C(=O)Nc2c(c3c(s2)CCC3)C#N)S(=O)(=O)N4CCCCCC4)Cl C03345669
c1cc(ccc1N2C(=O)/C(=C/c3cc4c(cc3Br)OCO4)/C(=O)N2)I C00824579
c1cc(ccc1C(=O)N2CCC(CC2)C(=O)N[C@@H]3CCSc4c3cc(cc4)Cl)Br C09112175
C[C@]1(C(=O)N(C(=O)N1)CC(=O)N2CCS[C@@H]2c3ccccc3F)c4ccc5ccccc5c4 C09614043
CCCCN1c2ccc(cc2[C@@]3(C1=O)c4c(c5ccccc5[nH]4)CCN3C(=O)C)Br C13635557
c1cc(ccc1N2C(=O)/C(=C\c3ccc(o3)c4cc(cc(c4)Cl)Cl)/C(=O)NC2=O)Br C13800082
[H]\N=C\1/C(=C/c2ccc(c(c2)Br)OCc3cccc(c3)C)/C(=O)N=C4N1C(=CS4)C C13892863
Cc1c(c(sc1c2ccccc2)NC(=O)c3ccc4c(c3)scn4)C(=O)N5CCOCC5 C14389674
CS(=O)(=O)c1ccc2c(c1)sc(n2)NC(=O)c3c(c(c(c(n3)Cl)Cl)Cl)Cl C14462739
c1ccc2c(c1)CCN2S(=O)(=O)c3cc(ccc3Cl)C(=O)Nc4cccc5c4nccc5 C14517854
Cc1c(sc2c1c(nc(n2)CSc3ccc(cc3)Br)N4CCC(CC4)O)C C15172976
c1ccc(cc1)[C@H]2[C@@H]3CSCN3[C@@]4([C@@H]2C(=O)c5ccc6c(c5)OCO6)c7ccccc7NC4=O C20533183
c1ccc(cc1)C(=O)c2cc(ccc2NC(=O)c3cnc4n(c3=O)c5c(s4)CCCC5)Cl C20767708
CN1CCc2c(sc(c2c3nc4ccccc4s3)NC(=O)Cc5ccc6c(c5)OCO6)C1 C20890846
Cc1c2c(n(n1)c3nc4ccc(cc4s3)OC)NC(=O)C[C@@H]2c5c(sc6c5cccc6)C C21661121
c1ccc2c(c1)CCCC[C@]23C(=O)N(C(=O)N3)CN4CCCC[C@@H]4c5nc6ccccc6s5 C24758445
Cn1c2ccc(cc2c3c1nc(nn3)N/N=C\c4ccc(cc4)Br)Br C31857597
[H]/N=C/1\C(=C\c2ccc(o2)c3cc(cc(c3)Cl)Cl)\C(=O)N=C4N1C(=CS4)c5ccccc5 C32518589
c1cc(ccc1NC(=O)Cn2c(nc(n2)Br)Br)I C32683776
[H]/N=C\1/C(=C/c2cc(n(c2C)c3cccc(c3Cl)Cl)C)/C(=O)N=C4N1N=C(S4)c5ccccc5 C33680836
COC(=O)[C@@H]1CCCN1C(=O)c2cc(cc(c2O)I)I C35179054
CC1=C(S[C@@H]2[C@@H]1C(=O)N=C3N2[C@@H](CS3)CSc4[nH]c(=O)c5c6c(sc5n4)CCCC6)C C39337576
COn1c2c(c3c(c1=O)cc4c(n3)cccc4I)N[C@H](CC2=O)Br C39454103
c1cc2c(cc3c(n2)c4c(n(c3=O)I)C(=O)C[C@H](N4)Br)c(c1)F C39454215
Cc1c(c2c(n1S(=O)(=O)C(C)C)-c3c(c(c4ccccc4n3)I)C(=O)CC2)O C39457444
Cc1c(c2c(n1S(=O)(=O)c3ccccc3)-c4c(c(ccn4)c5ccccc5O)C(=O)CC2)Cl C39457960
Cc1c(c2c(n1F)-c3c(c(ccn3)S(=O)(=O)c4ccccc4)C(=O)CC2)c5ccccc5O C39459317
Cc1ccc2c(c1)[C@H]3C[NH+](CC[C@@H]3N2S(=O)(=O)c4cc(ccc4Br)C(=O)[O-])C C39700796
C[C@]12CC[C@](C1(C)C)(c3c2nc4cc(c(cc4n3)Cl)Cl)C(=O)N5CCN(CC5)CCO C33774295
c1ccc(c(c1)c2ccc(o2)/C=C\3/C(=O)N(C(=S)S3)NC(=O)c4csc5c4CCCC5)F C40144940
CN1C/C(=C\c2ccccc2)/C(=O)[C@]3(C1)[C@@H]([C@@H]4CSCN4[C@]35c6ccccc6NC5=O)c7ccccc7 C45347390
Cc1ccc(cc1C)N2C(=O)/C(=C\c3c(nn(c3O)c4ccc(cc4)Br)C)/C(=N2)C C16672113
c1ccc(cc1)N2C(=O)[C@H]3[C@@H]4C[C@H]([C@H]3C2=O)[C@@H]5[C@@H]4[C@H](c6c([nH]c(=O)s6)S5)c7cccs7 C54652738
[H]/N=C\1/C(=C/c2cc(n(c2C)c3ccc(cc3)C)C)/C(=O)N=C4N1N=C(S4)c5ccccc5Cl C33600947
[H]/N=C\1/C(=C\c2cc(n(c2C)c3ccc(c(c3)Cl)C)C)/C(=O)N=C4N1N=C(S4)c5cccc(c5)C C09274057
[H]/N=C\1/C(=C/c2cc(n(c2C)c3ccccc3)C)/C(=O)N=C4N1N=C(S4)c5ccccc5Cl C33680664
[H]/N=C\1/C(=C/c2ccc(o2)c3ccc(c(c3)Cl)F)/C(=O)N=C4N1N=C(S4)c5ccccc5C C33149733
[H]/N=C\1/C(=C/c2cc(n(c2C)c3cc(ccc3C)C)C)/C(=O)N=C4N1N=C(S4)c5cccc(c5)C C41076702
c1cc(ccc1c2csc3c2c(=O)[nH]c(n3)CN4CCC[C@@H]4c5ccc6c(c5)OCCO6)F C57369570
COc1cc(cc(c1O)I)/C=N/n2cnc3c(c2=O)c4c(s3)CCCC4 C59433791
Cc1cccc(c1)N2C(=O)[C@H]3[C@@H](NN([C@@H]3C2=O)C(=O)c4cccc(c4)Br)c5ccccc5F C09673422
Cc1c(ccc(c1Cl)Br)NC(=O)[C@H](C)N2C(=O)[C@H]3[C@H]4C=C[C@@H]([C@H]3C2=O)[C@@H]5[C@H]4C5 C13941590
c1cc(c(cc1NC(=O)[C@@H]2CCCN2C(=O)c3cc(cc(c3)Cl)Cl)Cl)n4ccnc4 C60289876
Cc1ccc(cc1)S(=O)(=O)/N=C\2/NC(=O)/C(=C/c3ccc(o3)I)/S2 C12436440
Cc1cc(c2c(c1)[C@@]3([C@H]4[C@@H]([C@H]5N3CCC5)C(=O)N(C4=O)c6cc(ccc6Cl)C(F)(F)F)C(=O)N2)C C16000659
[H]/N=C\1/C(=C\c2cc(n(c2C)c3ccc(c(c3)C)C)C)/C(=O)N=C4N1N=C(S4)c5cccc(c5)C C09291463
[H]/N=C\1/C(=C\c2cc(n(c2C)c3cc(ccc3Cl)Cl)C)/C(=O)N=C4N1N=C(S4)C(C)C C09293647
C[C@@H]1CCC2=C3C(=NC(=NC3=O)/C(=C/c4cc(c(c(c4)Br)O)OC)/C#N)S[C@H]2C1 C40010844
Cc1cc(nc2c1c3c(s2)c(=O)n(c(n3)C)CC(=O)Nc4ccc(c(c4)C)Br)C C64746873
c1cc(ccc1c2c(n3cc(ccc3n2)Br)C[NH+]4CCC(CC4)C(=O)[O-])Br C02528866
CC(C)(C)c1cc(cc(c1O)C(C)(C)C)/C=C/2\C(=O)N(C(=S)S2)[C@H]3CCS(=O)(=O)C3 C01758940
COc1ccc(cc1)[C@]2(CC(=NN2C(=O)c3ccc(cc3)I)C(F)(F)F)O C00799730
CNC(=O)/C(=C\1/N(C(=O)[C@@H](S1)Cc2ccc(c(c2)Cl)Cl)c3ccc(cc3)Cl)/C#N C00935188
Cc1ccc(cc1C)c2csc3c2c(=O)n(cn3)[C@@H](C)C(=O)Nc4cc(ccc4Cl)Cl C08893909
C/C(=C\c1ccc2c(c1)OCO2)/C=N/NC(=O)c3cc(ccc3Cl)I C08935125
Cc1ccc(cc1C)c2c(sc3c2c(=O)n(cn3)[C@@H](C)C(=O)Nc4ccc(c(c4)Cl)C)C C02614729
[H]/N=C/1\C(=Cc2ccc(o2)c3ccc(cc3)Br)C(=O)N=C4N1C(=CS4)c5ccccc5 C09136171
CCc1ccccc1N2C(=O)/C(=C\c3cccn3c4ccc(cc4)Br)/C(=O)NC2=S C09310100
c1ccc(c(c1)C(=O)N/N=C/c2cc(c(o2)I)Br)n3cccc3 C01102243
CC(=O)N1CCc2c(sc(c2c3nc4ccccc4s3)NC(=O)Cc5ccc(cc5)F)C1 C09504680
Cc1ccc(cc1Cl)NC(=O)C2CCN(CC2)S(=O)(=O)c3ccc(s3)Br C09559439
CC(=O)N1CCc2c(sc(c2c3nc4ccccc4s3)NC(=O)c5ccccc5SC)C1 C09636078
c1cc(c(cc1C(=O)Nc2ccc(c(c2)Cl)Br)S(=O)(=O)N3CCCC3)Cl C09699651
C[C@@H](C(=O)Nc1cccc(c1)c2cn3c(n2)SCC3)N4c5ccccc5Sc6c4cccc6 C10250640
c1ccc2c(c1)cc(c(=O)o2)c3csc(n3)/C(=C/Nc4ccc(cc4)I)/C#N C02288778
CCn1c2ccccc2c3c1ccc(c3)[C@@H]4[C@H]5CC=C[C@@H]5c6cc(ccc6N4)S(=O)(=O)N(C)C C13642614
c1cc(ccc1NC(=O)[C@@H]2[C@H]3C[C@H]4[C@@H]2C(=O)O[C@H]4[C@@H]3Br)Oc5ccc(cc5Cl)Cl C13857542
c1cc(c(c(c1)Cl)F)NC(=O)C2CCN(CC2)S(=O)(=O)c3ccc(s3)Br C14935476
CN1c2cc(ccc2S/C(=C\c3ccc(cc3)OC)/C1=O)C(=O)N[C@@H]4CCCc5c4cccc5 C20179619
Cc1c2c(ccc3c2C(=O)C[C@@](O3)(C)c4ccc(cc4)Cl)oc1C(=O)NCc5cccs5 C20418044
Cc1cccc(c1)N2CCN(C[C@H]2C)C(=O)c3ccc4c(c3)NC(=O)/C(=C/c5ccccc5)/S4 C20737390
C[C@H](C(=O)Nc1ccc(cc1)F)N2c3c(c4c(s3)CCCC4)C(=NCC2=O)c5ccc(cc5)F C21925890
c1cc(ccc1c2ccc(nn2)N3CCC[C@H](C3)C(=O)Nc4ccc(cc4)Br)Cl C22483068
c1cc(c(cc1NC(=O)[C@H]2CCCN(C2)S(=O)(=O)c3ccc(s3)Br)Cl)F C22508853
c1cc(c(cc1Cl)F)NC(=O)[C@@H]2CCCN(C2)S(=O)(=O)c3ccc(s3)Br C25182355
c1cc(c(cc1Cl)F)NC(=O)[C@H]2CCCN(C2)S(=O)(=O)c3ccc(s3)Br C25182363
c1cc(c(cc1Cl)NC(=O)[C@@H]2CCCN2S(=O)(=O)c3ccc(s3)Br)Cl C30954370
C[C@@]1(C(=O)N(C(=O)N1)CC(=O)c2ccc(cc2)I)c3cccc4c3cccc4 C32835434
CC(C)c1cccc(c1NC(=O)N2CCC3(CC2)N(CCS3)C(=O)c4ccc(cc4)F)C(C)C C33783463
CCN(CC)c1ccc(cc1)N2C(=O)/C(=C\3/c4cc(ccc4NC3=O)Br)/SC2=S C02573384
C[C@@H]1CCC[C@@H]([C@@H]1C)NC(=O)[C@@]2(Cn3c4ccsc4cc3C(=O)N2c5ccc(cc5)Cl)C C35312462
c1ccc(c(c1)C#N)Sc2ccccc2C(=O)Nc3cc4c(cc3Br)OCCO4 C35982486
Cc1cc(n(c(=O)n1)C[C@H](Cn2c3ccc(cc3c4c2ccc(c4)Br)Br)O)C C01189134
Cc1ccc(cc1)c2ccnc(n2)N3CCC(CC3)C(=O)Nc4ccc(cc4F)Br C40859121
Cc1cc(c(c(c1)C)c2ccnc(n2)N3CCC[C@@H](C3)C(=O)Nc4c(c(cc(c4F)F)F)F)C C40871425
c1cc(ccc1/C=C/2\C(=O)N(C(=S)S2)NC(=O)c3ccc(cc3)Br)Br C40940407
C[C@@H]1c2c(sc(n2)c3cccnc3)C[C@@]4([C@H]1[C@@H]([C@H](CC4)[C@H](C)C(=O)N5CCSCC5)O)C C43548946
C[C@@H]1c2c(sc(n2)c3cccnc3)C[C@@]4([C@H]1[C@H]([C@H](CC4)[C@H](C)C(=O)N5CCSCC5)O)C C43548949
c1ccc2c(c1)cccc2C(=O)N[C@@H](C(Cl)(Cl)Cl)N3C[C@H]4C[C@@H](C3)c5cccc(=O)n5C4 C43740595
Cc1cc(cc(c1)Sc2c(c([nH]c(=O)c2I)C)Cn3cnc(c3C#N)C)C C45290017
c1cc2c(cc1Br)cc(o2)C(=O)NC3CCN(CC3)c4ccc(cn4)C(F)(F)F C46781081
c1cc(ccc1N/C=C(/C#N)\c2nc(cs2)c3cc4cc(ccc4oc3=O)Br)F C02278498
c1cc(c(cc1C(F)(F)F)NC(=O)C2CCC(CC2)N3C(=O)[C@H]4[C@@H]5CC[C@@H](C5)[C@H]4C3=O)Cl C02728314
COc1cc(c(c(c1O)Br)Br)/C=N/c2ccc(cc2)N3CCOCC3 C00793922
c1cc(c(cc1Cl)NC(=O)/C(=C/c2ccc(cc2F)Br)/C#N)N3CCOCC3 C57405817
c1ccc2c(c1)cccc2N3C(=O)[C@@H]4[C@H](C3=O)C5(c6ccccc6C4c7c5cccc7)/C=N/CCO C59382441
c1cc2c(cc1Br)cc(o2)C(=O)NCc3cc(cc4c3OCOC4)Br C41353877
c1cc(ccc1[C@H]2C[C@H](Nc3n2nnn3)c4ccc(cc4)I)Br C02918624
c1cc2c(c(c1)Br)[C@H]([C@H](S2)C(=O)N/N=C/[C@@H]3C=NN=C3c4ccc(cc4)Cl)Cl C63773145
Cc1ccc2c(c1)sc(c2Cl)C(=O)N/N=C/c3cc4c(cc3Br)OCO4 C02737807
c1cc(ccc1S(=O)(=O)Nc2cc3c4c(oc3c(c2)Cl)CCCC4=O)Br C00944080
c1ccc2c(c1)cccc2S(=O)(=O)Nc3cc4c5c(oc4c(c3)Br)CCCC5=O C02503437
CC(=O)[C@@H]1[C@@H]([C@@]2(c3ccccc3NC2=O)[C@@H]4N1c5ccccc5C=C4)C(=O)c6ccccc6Cl C09013762
Cc1ccc(cc1)N2C(=O)[C@@H](C(=O)NC2=S)/C=N/c3ccc(c(c3)C)I C09262137
c1cc2c(nc1)[C@@H](N(C2=O)Cc3cccs3)Nc4ccc(cc4Br)Br C09612100
c1ccc(cc1)NC(=O)N2CCC[C@@H](C2)C(=O)N3CCc4c(ccs4)[C@H]3c5cccs5 C09683475
C[C@@H]1CCC/C(=N\NC(=O)COc2ccc3cc(ccc3c2Br)Br)/C1 C12491411
c1ccc(cc1)C2=C/C(=N/n3cnc4c(c3=O)c5c(s4)CCCC5)/C[C@@]2(c6ccccc6)O C12558452
c1cc(cc(c1)N2C(=O)[C@@H]3[C@@H]4C=C[C@H]([C@@H]3C2=O)[C@H]5[C@@H]4C5)C(=O)Nc6ccc(cc6Cl)Br C13941427
c1ccc(cc1)n2c(=O)c3ccccc3c(n2)C(=O)Nc4ccccc4I C14429640
C[C@H](C(=O)Nc1ccc(cc1)Cl)N2C(=O)/C(=C/c3ccc(cc3)Br)/SC2=S C15046129
CC1(C(=O)/C(=C\Nc2ccc(cc2Br)Br)/c3c(ccc4c3oc(=O)cc4)O1)C C15946398
CC(=O)[C@H]1[C@H]([C@@]2(c3ccccc3NC2=O)[C@H]4N1c5ccccc5C=C4)C(=O)c6ccccc6Cl C16000579
c1cc(cc(c1)N2C(=O)[C@H]3[C@@H]4C=C[C@H]([C@@H]3C2=O)[C@H]5[C@@H]4C5)C(=O)Nc6ccc(cc6Cl)Cl C16184723
Cc1ccc(cc1)N2C(=O)/C(=C\c3cc(n(c3C)c4ccc(c(c4)Cl)Cl)C)/C(=O)NC2=S C16292727
c1cc(cc(c1)Cl)NC(=O)N2CCC3(CC2)N(CCS3)C(=O)c4ccc(cc4)Br C16497029
CC1(Cc2c(cc(c(=O)n2c3ccc(cc3)Cl)C(=O)Nc4cccc(c4)Cl)C(=O)C1)C C03659188
Cc1ccc(c(c1)Cl)NC(=O)C2CCN(CC2)c3c4c(c5c(cccc5s4)F)ncn3 C20415073
CC1=C(S(=O)(=O)N=C1N[C@H](C)C23CC4CC(C2)CC(C4)C3)c5cccc(c5)Br C20465817
CC1=C(S(=O)(=O)N=C1N[C@@H](C)C23CC4CC(C2)CC(C4)C3)c5cccc(c5)Br C20465820
c1ccc(c(c1)C(=O)N/N=C/c2coc3ccc(cc3c2=O)Cl)I C20494661
Cc1ccc2c(c1)sc(n2)n3c4c(c(n3)C)[C@@H](CC(=O)N4)c5ccc(c(c5)Br)F C21660999
Cc1cc(n(n1)c2nc3c(s2)cccc3Cl)NC(=O)c4ccc(s4)Br C21685771
c1c(cc(c(c1Cl)NC(=O)CN2C(=O)c3cc(c(cc3C2=O)Cl)Cl)Cl)Cl C21858304
Cc1nc2n(n1)c(c(s2)[C@H](c3ccc(cc3)Br)N4CCc5ccccc5C4)O C23157072
Cc1ccc(cc1Cl)/N=C\2/N(C(=O)C[C@H](S2)C(=O)Nc3ccc(cc3)Br)C C27569823
c1cc(ccc1C(=O)N2CCSC23CCN(CC3)C(=O)NC4CCCCC4)C(F)(F)F C33694705
CC1(CC2=C([C@@H](N3C(=[NH+]2)N=C([N-]3)C(F)(F)F)c4ccc(c(c4)Br)F)C(=O)C1)C C09496143
C[C@H]1CCC[C@H]([C@@H]1C)NC(=O)[C@@]2(Cn3c4ccsc4cc3C(=O)N2C5CCCCCC5)C C35312567
c1ccc(c(c1)C(F)(F)F)NC(=O)N2CCC3(CC2)N(CCS3)C(=O)c4ccc(cc4)Cl C35357713
c1cc(c(cc1N2C(=O)[C@H]3[C@@H]4C[C@H]([C@H]3C2=O)C=C4)Cl)NC(=O)c5ccc(cc5Cl)Cl C36079821
c1cc(c(cc1[N+](=O)[O-])C(=O)Nc2ccc(cc2Br)F)I C37286149
CC\1=NN(C(=O)/C1=C/Nc2c(c3c(s2)CCC3)C#N)c4c(cc(cc4Cl)Cl)Cl C08989909
c1ccc(c(c1)C(=O)Nc2nnc(o2)c3cccc(c3)Br)I C36681179
c1cc2c(cc3c(n2)c4c(n(c3=O)Cl)C(=O)C[C@@H](N4)Br)c(c1)I C39454188
Cc1c(c2c(n1I)-c3c(c(ccn3)Br)C(=O)CC2)c4ccccc4O C39458928
c1ccc-2c(c1)CCc3c2sc(c3)C(=O)[C@H](C#N)c4[nH]c(=O)c5c6c(sc5n4)CCCC6 C40162364
C[C@@H]1c2c(sc(n2)c3ccsc3)C[C@@]4([C@H]1[C@H]([C@H](CC4)[C@H](C)C(=O)N5CCN(CC5)C)O)C C43549098
Cc1c(cc(s1)C(=O)Nc2cc(ccc2I)Br)[N+](=O)[O-] C49031264
c1ccc(cc1)N2[C@H]3C(=C(N2)c4ccc(cc4)Br)C(=O)N(C3=O)c5cccc(c5)F C09014160
c1cc(ccc1[C@@H]2C[C@H](n3c(c(c(n3)C(=O)N4CCCC4)Cl)N2)C(F)(F)F)Br C00866802
c1cc(c(c(c1)Cl)[C@H]2C[C@@H](Nc3n2nnn3)c4ccc(cc4)I)F C02918643
CN\1C(=O)C[C@H](S/C1=N\c2ccc(cc2)Br)C(=O)Nc3cc(cc(c3)Cl)Cl C58945722
Cc1ccc(cc1C)/N=C\2/N(C(=O)C[C@H](S2)C(=O)Nc3ccc(cc3)I)C C33446096
c1cc(c(cc1/N=C/2\NC(=O)/C(=C/c3ccc(o3)N4CCCC4)/S2)Cl)Br C59138449
c1ccc(c(c1)c2ccc(o2)/C=C\3/C(=O)NN(C3=O)c4ccc(cc4)I)F C59246311
c1ccc(c(c1)/C=C/2\C(=O)N(C(=O)S2)CNc3ccccc3I)Cl C59377004
Cc1cc(c(n1c2ccncc2)C)/C=C\3/C(=O)N/C(=N\c4ccc(cc4)Br)/S3 C33293576
c1cc(ccc1[C@H]2C[C@@H](n3c(nnn3)N2)c4cc(ccc4F)Br)I C02918369
c1cc(oc1)C(=O)N2CCN(CC2)C(=O)c3ccc(cc3)NS(=O)(=O)c4cc(sc4Cl)Cl C03534380
c1cc(ccc1[C@@H](c2c(nc3n(c2=O)CCS3)O)c4c(=O)nc5n(c4O)CCS5)Br C08837590
Cn1c2c(c(nc(n2)c3ccc(cc3)Br)SCC(=O)N4CCCCC4)c(=O)n(c1=O)C C08901802
Cc1ccc(cc1)C(=O)N[C@H](C(=O)N2CCN(CC2)C(=O)c3ccco3)S(=O)(=O)c4ccc(cc4)C C09764144
CCOc1ccc(cc1)n2c3c(c(ncn3)N4CCN(CC4)C(=O)c5ccccc5Br)nn2 C09851373
c1ccc(c(c1)C(=O)NCCS(=O)(=O)N2CCN(CC2)C(=O)c3ccco3)I C10590751
CS(=O)(=O)c1ccc2c(c1)sc(n2)N(C[C@@H]3CCCO3)C(=O)c4ccc(cc4)N5C(=O)CCC5=O C10836812
C[C@H]1CCc2c(sc3c2c(=O)n(c(n3)SCC(=O)c4c(n(c(=O)n(c4=O)C)C)N)c5ccccc5)C1 C12549181
c1c(cc(c(c1/C=C\2/C(=O)N(C(=O)S2)CC(=O)N3CCOCC3)O)Br)Br C15052762
Cc1ccc2cc(c(=O)[nH]c2c1)[C@@H](c3nnnn3C[C@@H]4CCCO4)N5CCN(CC5)c6ccccc6F C19940591
c1cc(ccc1C(=O)N2CCN(CC2)Cc3ccc4c(c3)OCO4)/N=C\5/N[C@@H]6CS(=O)(=O)C[C@@H]6S5 C20617909
c1cc(ccc1C(=O)N2CCN(CC2)Cc3ccc4c(c3)OCO4)/N=C/5\N[C@H]6CS(=O)(=O)C[C@@H]6S5 C20617911
CN1C[C@@H]([C@@]2([C@]13c4cc(ccc4N(C3=O)C)OC)C(=O)N(C(=S)S2)Cc5ccco5)c6ccco6 C13626322
CN(C)S(=O)(=O)c1ccc2c(c1)CCN2C(=O)CN(c3cc(ccc3Cl)Cl)S(=O)(=O)C C22361817
c1cc2c(cc1CN3CCN(CC3)C(=O)c4ccc(c(c4)S(=O)(=O)N5CCOCC5)Cl)OCO2 C23109518
CCOc1cc(c(cc1OCC)Br)N\2[C@@H]3CS(=O)(=O)C[C@H]3S/C2=N\C(=O)C4CC4 C32506294
Cc1ccc(cc1)CN2C(=O)/C(=C\c3c(nc4ccccn4c3=O)N5CCN(CC5)CCO)/SC2=S C33350049
CCn1c(c(c(c(c1=O)C#N)C)/C=C\2/C(=O)N(C(=S)S2)C[C@@H]3CCCO3)N4C[C@H](O[C@H](C4)C)C C33475374
[H]/N=c\1/c(=C/c2cn(c3c2cccc3)Cc4ccccc4C)/c(=O)nc-5s/c(=C/C(=O)N6CCCC6)/[nH]n15 C33498700
CC[C@H](C)NC(=O)[C@H]1COC2(N1C(=O)c3ccc(cc3)C)CCN(CC2)C(=O)c4ccc5c(c4)OCO5 C35987775
Cc1ccc(cc1)C(=O)N2[C@H](COC23CCN(CC3)C(=O)Cc4cccs4)C(=O)NC[C@@H]5CCCO5 C35987805
Cc1ccc(c(c1)CN2CCN(CC2)C(=O)c3cn(cc-4c(=O)n(nc34)c5ccccc5)C[C@H]6CCCO6)C C38485406
c1ccc(cc1)n2c(=O)c-3cn(cc(c3n2)C(=O)N4CCN(CC4)Cc5ccccc5F)C[C@H]6CCCO6 C38485410
CC(C)S(=O)(=O)[C@@H]1CC(=O)c2c(c3c(cc(cn3)Br)c(=O)n2S(=O)(=O)C(C)C)N1 C39452410
Cc1c(c2c(n1S(=O)(=O)Oc3ccccc3)-c4c(c(ccn4)SC)C(=O)CC2)S(=O)(=O)C(C)C C39458459
Cc1c(c2c(n1Cl)-c3c(c(ccn3)S(=O)(=O)Oc4ccccc4)C(=O)CC2)S(=O)(=O)C(C)C C39459411
Cc1c(c2c(n1OC)-c3c(c(ccn3)S(=O)(=O)C(C)C)C(=O)CC2)S(=O)(=O)Oc4ccccc4 C39459530
Cc1c(c2c(n1Cl)-c3c(c(ccn3)S(=O)(=O)C(C)C)C(=O)CC2)S(=O)(=O)Oc4ccccc4 C39459534
CC(C)S(=O)(=O)C1=C[C@@H]2C[C@H]3CO[P@@](=O)(NN3C[C@@H]2C=C1Br)S(=O)(=O)C(C)C C39470063
CC(C)S(=O)(=O)c1cc2c(cc1F)c(=O)n3c(n2)-c4c(c5ccccc5n4S(=O)(=O)C(C)C)CC3 C39542173
CC(C)CN(C(=O)[C@@H]1CC(=C2[NH+]1Cc3ccccc3N2)S(=O)(=O)C(C)C)I C39544993
Cc1ccc2nc(c(c(=O)n2c1)/C=C/3\C(=O)N(C(=S)S3)[C@H]4CCS(=O)(=O)C4)NC[C@H]5CCCO5 C39729233
CCCn1c(c(c(c(c1=O)C#N)C)/C=C/2\C(=O)N(C(=S)S2)[C@@H]3CCS(=O)(=O)C3)N4CCOCC4 C39769722
Cc1ccc(o1)CN([C@H]2CCS(=O)(=O)C2)C(=O)CN3C(=O)/C(=C/c4ccc(cc4)F)/SC3=S C39909616
Cc1c(c(n(c(=O)c1C#N)C)N2CCCCCC2)/C=C\3/C(=O)N(C(=S)S3)[C@H]4CCS(=O)(=O)C4 C39989598
CC[C@H](CO)Nc1c(c(=O)n2cccc(c2n1)C)/C=C\3/C(=O)N(C(=S)S3)[C@H]4CCS(=O)(=O)C4 C40008012
Cc1ccc(cc1)Oc2c(c(=O)n3ccccc3n2)/C=C\4/C(=O)N(C(=S)S4)[C@H]5CCS(=O)(=O)C5 C40221219
Cc1c\2c(oc1C(=O)NCCN3CCOCC3)CCC/C2=N\NC(=O)c4ccc(cc4)Br C40811736
COC(=O)c1c2c(sc1NC(=O)c3cc4cc(ccc4oc3=O)Br)CC[C@@H]2C(=O)OC C40852547
CC(=O)c1ccc(cc1)N2C(=O)[C@H]3[C@@H]([NH2+][C@@]([C@@H]3C2=O)(c4ccccc4)C(=O)[O-])c5ccc6c(c5)OCCO6 C43210535
CN1C[C@@H]([C@]2([C@]13c4cc(ccc4N(C3=O)C)F)C(=O)N(C(=S)S2)Cc5ccco5)c6cccnc6 C43590686
Cn1c(=O)c2c(n(c1=O)C)OC(=C([C@]23c4ccccc4N(C3=O)Cc5c(cccc5Cl)Cl)C#N)N C55104524
Cc1ccc(cc1C)N2C[C@@H](CC2=O)C(=O)N3CCN(CC3)c4c(nn(c4C)[C@H]5CCS(=O)(=O)C5)C C56936723
[H]/N=c\1/c(=C\c2cc(n(c2C)c3ccc(cc3)[C@@H](C)CC)C)/c(=O)nc-4s/c(=C/C(=O)N5CCCC5)/[nH]n14 C20291320
[H]/N=c\1/c(=C\c2cc(n(c2C)c3cccc(c3C)Cl)C)/c(=O)nc-4s/c(=C/C(=O)N5CCOCC5)/[nH]n14 C20517663
CCOC(=O)[C@H]1CCCN(C1)C(=O)c2cc(nc3c2c(nn3[C@@H]4CCS(=O)(=O)C4)C)c5cccs5 C57311099
[H]/N=C\1/C(=C\c2cn(c3c2cccc3)CCOc4ccc(cc4C)C)/C(=O)N=C5N1N=C(S5)S(=O)(=O)C C20207696
C[C@@H]1[C@@H]2[C@@H](C(=O)N(C2=O)c3cccc4c3cccc4)[C@@]5(N1)c6ccccc6N(C5=O)CC(=O)N7CCOCC7 C15319913
c1ccc(cc1)N2C(=O)[C@H]3[C@H](c4c(n(c(=O)s4)CC(=O)N5CCCCC5)S[C@H]3C2=O)c6cccnc6 C15087310
CC1(c2c(n(c(=O)s2)CC(=O)N3CCOCC3)S[C@@H]4[C@@H]1C(=O)N(C4=O)c5ccc(cc5)Cl)C C18120459
c1ccc(c(c1)NC(=O)[C@@H]2CC(=O)N(C2)c3ccc(cc3)Cl)Br C01107865
c1ccc(c(c1)/N=C/c2cc(cc(c2O)Br)Cl)N3CCOCC3 C04608526
c1cc(ccc1N2C[C@@H](CC2=O)C(=O)Nc3ccc(c(c3)F)F)Br C00639556
c1ccc2c(c1)[nH]c(n2)/C(=C/c3cccn3c4ccc(cc4)Br)/C#N C04705561
c1cc(ccc1NC(=O)[C@@H]2CC(=O)N(C2)c3ccc(cc3)Cl)Br C01210950
CCN1C(=O)/C(=C/c2cc(n(c2C)c3ccc(c(c3)Cl)Cl)C)/NC1=S C04845883
c1cc(ccc1C(=O)N[C@@H]2CC(=O)N(C2)c3ccc(cc3)Cl)Br C05221085
Cc1ccc(cc1)CN2C(=O)/C(=C/c3cc(c(c(c3)Cl)O)Cl)/SC2=O C06009187
Cc1cccc(c1)c2n[nH]c(=S)n2/N=C/c3cc(ccc3F)Br C06174183
c1ccc(c(c1)c2n[nH]c(=S)n2/N=C/c3ccc(cc3)Cl)Br C06863831
c1cc(ccc1NC(=O)c2ccc(c(c2)N3CCCC3=O)Cl)Br C07918038
Cc1ccc(cc1)C(=O)NN2C(=O)/C(=C/c3ccc(cc3)Cl)/SC2=S C01281122
c1ccc(cc1)n2c(n[nH]c2=S)CN3c4ccccc4Sc5c3cccc5 C01016617
c1ccc\2c(c1)CCCC/C2=N\NS(=O)(=O)c3ccc(cc3)Br C14017007
CN(C)S(=O)(=O)c1ccc2c(c1)[C@H]3C=CC[C@H]3[C@@H](N2)c4ccccc4Cl C14466110
c1cc(c(cc1NC(=O)N2CCN(CC2)Cc3ccc(s3)Cl)Cl)F C13324774
Cc1cc2ncc(c(n2n1)C)[C@H](C)Nc3cccc(c3)I C20478237
c1cc2ccc(c(c2nc1)O)[C@H](c3ccc(cc3Cl)Cl)N4CCOCC4 C21486246
c1ccc(cc1)C#CCNC(=O)[C@@H]2CCCN2C(=O)C34CC5CC(C3)CC(C5)C4 C25583882
c1cc(ccc1C(=O)Nc2ccc(cn2)N3CCCC3)I C25661442
C[C@H](c1ccc2c(c1)OCCCO2)NC(=O)c3cc(ccc3F)Br C31774246
CC(C)c1cccc(c1NC(=O)N2CCc3c(c4ccccc4n3C)C2)C(C)C C34928401
c1cc(ccc1NCN2C(=O)[C@H]3[C@@H]4C[C@H]([C@H]3C2=O)C=C4)I C35053173
c1ccc2c(c1)[C@H](C3(CCCCC3)N(C2=O)c4ccccc4F)C(=O)NC5CC5 C36365271
Cc1ccccc1n2c3c(c(cc(n3)c4ccccc4)C(F)F)c(=O)[nH]c2=S C36617254
Cc1c(c2c(n1c3ccccc3O)-c4c(c(ccn4)SC)C(=O)CC2)SC C39458339
c1cc([nH]c1)[C@@H]2CCCN2S(=O)(=O)c3ccc(cc3Cl)Br C40433572
c1cc([nH]c1)[C@H]2CCCN2S(=O)(=O)c3ccc(cc3Cl)Br C40433573
c1cc(c(cc1Br)S(=O)(=O)NC2(CCC2)C#N)Br C40692583
CC(C)C(=O)N1CCN(CC1)Cc2c3ccc(cc3ccc2O)Br C16358942
c1ccc2c(c1)cc([nH]c2=O)C(=O)Oc3cccc(c3)I C47744093
c1cc(cc(c1)I)C(=O)Nc2cccnc2N3CCCC3 C47975263
c1ccn(c1)c2ccc3cccc(c3n2)NC(=O)c4cccc(c4)Br C49415533
c1ccn(c1)c2ccc3cccc(c3n2)NC(=O)c4ccc(cc4)Br C49415535
C[C@H]1Cc2ccccc2N1C(=O)[C@H](C)NC(=O)c3ccc(s3)Br C56369097
c1c2c(cc(c1F)F)N(CCC2)C(=O)CNC(=O)C34CC5CC(C3)CC(C5)C4 C58456997
Cc1ccc(c(c1)NC(=O)[C@@H]2CCCN2C(=O)c3cc(ccc3Cl)Cl)C C58734572
c1cc(ccc1C(=O)N2CCC[C@@H](C2)C(=O)Nc3ccc(c(c3)F)Cl)Cl C59119226
c1ccc(cc1)N2C(=O)C[C@H](C2=O)Nc3cccc(c3)I C35179113
CSc1cccc(c1)NC(=O)[C@]23CCC(=O)N2c4cc(ccc4S3)Cl C60099331
C[C@H]1CCc2c(csc2C1)C(=O)N3CCC(CC3)NC(=O)C4CCCCC4 C60165386
C[C@]1(C(=O)N(C(=O)N1)Cc2ccc(s2)Cl)c3ccc(s3)Br C60375937
c1cc2c(cc1C(=O)/C=C/C3=Cc4cc(ccc4OC3)Br)CC(=O)N2 C63278663
c1ccc2c(c1)CCC[C@H]2NC(=O)[C@@H]3C=C(N=N3)c4ccc(cc4)Br C63569336
Cc1ccc(s1)[C@@H](C)NC(=O)C(=O)N2CCc3c2ccc(c3)Br C65573144
c1c(c(sc1Cl)Cl)C(=O)N2CCC(CC2)C(=O)NC3CCCCC3 C65801622
CC(C)C(=O)N1CCC[C@@H](C1)C(=O)Nc2cc(ccc2Cl)Br C66428728
CS(=O)(=O)c1c(cc(cc1F)NC(=O)c2ccc(s2)Br)F C66552928
Cc1ccc(cc1)C(=O)N2CCC(CC2)NC(=O)c3cc4c(s3)CC[C@H](C4)C C66677272
c1ccc(c(c1)CNC(=O)N2CCO[C@H](C2)c3ccc(cc3)Br)F C67555416
Cc1ccc(cc1)n2c(=O)c3c4c(sc3n(c2=O)Cc5ccccc5F)CN(CC4)C(=O)C C09830537
Cc1c(c(n(c(=O)c1C#N)C)N2CCC(CC2)C)/C=C\3/C(=O)N(C(=S)S3)C[C@H]4CCCO4 C02245699
Cc1nc2cc(ccc2n1C)n3cc4c(c3c5ccc(cc5)Br)c(=O)n(c(=O)n4C)C C12463263
Cc1ccc(cc1)/C=C/2\C(=O)N(C(=O)S2)CCC(=O)N3C[C@H]4C[C@@H](C3)c5cccc(=O)n5C4 C12659578
Cc1ccc(c(c1)S(=O)(=O)N2CCN(CC2)C(=O)c3cc4c(c(c3)Cl)OCCCO4)C C12766892
c1cc(c(cc1Br)S(=O)(=O)N2CCN(CC2)C(=O)C[C@@H]3CCC=C3)Br C12986983
c1cc2c(cc(c(c2nc1)OC(=O)N3CCOCC3)I)I C06144410
Cc1ccc(cc1C)C(=O)N2CCN(CC2)S(=O)(=O)c3cc4c5c(c3)CCC(=O)N5CCC4 C15779832
c1ccc(c(c1)C(=O)N2CCN(CC2)S(=O)(=O)c3ccc(s3)Cl)I C16015779
CC(C)C(=O)/N=C\1/N([C@@H]2CS(=O)(=O)C[C@H]2S1)c3ccccc3I C16741197
CC1(C[C@H](CCO1)C(=O)N2CC3(CN(CC(C2)(C3Cl)C)C(=O)[C@H]4CCOC(C4)(C)C)C)C C16889103
CCC12CN(CC(C1=O)(CN(C2)C(=O)[C@@H]3CCOC(C3)(C)C)C)C(=O)[C@@H]4CCOC(C4)(C)C C16889136
c1cc(cc(c1)Br)C(=O)N2CCC3(CC2)N(CCO3)S(=O)(=O)c4cccs4 C17149830
c1ccc(cc1)c2csc3c2c(nc(n3)c4ccccn4)N5CCN(CC5)C(=O)c6ccoc6 C23145463
CN1C(=O)/C(=C\c2c(nc3ccccn3c2=O)Oc4ccc(cc4)Br)/SC1=S C26771346
C/C(=C\N1Cc2ccccc2/C(=N/C(=O)c3ccc(o3)Br)/N=C1C=C)/Br C27094105
c1cc2c(cc1N3C[C@@H](CC3=O)C(=O)N4CCN(CC4)c5ccc(cn5)Br)CCC2 C28028786
C[C@@H]1CN(C[C@H](O1)C)S(=O)(=O)c2cc(ccc2Cl)C(=O)N3CCc4c(ccs4)[C@@H]3C C30548787
c1cc(sc1S(=O)(=O)N2CCN(CC2)C(=O)c3cc(cc(c3)Cl)Cl)Br C30775192
CN1C(=O)/C(=C\c2c(nc3ccccn3c2=O)N4CCN(CC4)c5ccccc5F)/SC1=S C32671009
Cc1ccc2nc(c(c(=O)n2c1)/C=C/3\C(=O)N(C(=S)S3)CC(C)C)N4C[C@@H](O[C@H](C4)C)C C33439066
CC[C@H](C)N1C(=O)/C(=C/c2c(c(c(=O)n(c2N3C[C@H](O[C@H](C3)C)C)C)C#N)C)/SC1=S C33451599
Cc1ccc(c(n1)C2CCN(CC2)C(=O)c3cc(cc(c3)F)F)C(=O)N4CCC[C@H]5[C@H]4CCCC5 C34729314
Cc1ccc(c(n1)C2CCN(CC2)C(=O)c3c(cccc3F)F)C(=O)N4CCC[C@@H]5[C@@H]4CCCC5 C34729332
Cc1cc(ccc1N2[C@@H]3C(=O)N([C@@H]([C@@]34[C@@H](C2=O)CC(=O)O4)CC(=O)C)C5CCCCCC5)Cl C35339940
Cc1nc2c(n1[C@H]3CCS(=O)(=O)C3)cc(nc2C(=O)N4CCc5ccccc5C4)c6cccs6 C35682966
c1cc(cc(c1)N2C(=O)CSC23CCN(CC3)C(=O)c4ccc(cc4)[N+](=O)[O-])C(F)(F)F C35972735
c1cnc(nc1)N2CCN(CC2)[C@@H]3CC(=O)N(C3=O)c4ccc(cc4)I C19597012
C[C@H]1CCN(c2ccccc2S1)C(=O)CN3CCN(CC3)S(=O)(=O)N4CCCCCC4 C36033864
CC(=O)N1CCN(CC1)C(=O)c2cc3c(n2Cc4ccc(c(c4)F)F)c(cs3)Br C37542865
Cc1ccccc1C(=O)N2CCc3c(c(nc(n3)N4CCc5ccccc5C4)N6CCOCC6)C2 C37580488
c1cc2n(c(=O)c1)C[C@@H]3C[C@H]2CN(C3)C(=O)COc4cc5c(cc4Cl)c6c(c(=O)o5)CCCC6 C08877229
Cc1c(c(n(c(=O)c1C#N)C)N2C[C@H](O[C@H](C2)C)C)/C=C\3/C(=O)N(C(=S)S3)CC(C)C C12938813
Cc1c(c2c(n1F)-c3c(c(ccn3)I)C(=O)CC2)S(=O)(=O)C(C)C C39459151
CC(C)S(=O)(=O)[C@@H]1C[C@@]2(CC[C@@H](C2)I)N(C1)S(=O)(=O)C(C)C C39509458
CC(C)S(=O)(=O)[C@@H]1CCC[C@@]2(C1)CCC[C@@H](N2S(=O)(=O)C(C)C)I C39527923
C[C@H]1CN(C[C@@H](O1)C)c2c(c(=O)n3ccccc3n2)/C=C/4\C(=O)N(C(=S)S4)C5CCCC5 C39716369
C[C@]12CCC(=O)N1c3ccccc3C(=O)N2CCC(=O)N4CCC[C@@H]4c5nc6ccccc6s5 C40071953
c1cc(ccc1C(=O)N2CCCN(CC2)c3ccc(cn3)C(F)(F)F)I C45699782
CN1C(=O)CCC(=N1)C(=O)Oc2c(cc(cc2Br)Br)Br C48387812
CCN(CC#N)C(=O)Cn1cc(c(=O)c(c1)I)I C49426976
CN1C(=O)C(=Cc2cc(c(c(c2)Br)OCC=C)Br)C(=O)N(C1=S)C C59139236
c1ccc2c(c1)CCN(C2)C(=O)COC3=NC=N[C@H]4[C@H]3C(=CS4)c5ccc(cc5)Br C62733043
Cc1cc2c(c3c1C(=O)/C(=C/c4ccc(cc4)Br)/O3)CN(CO2)[C@H]5CCS(=O)(=O)C5 C41648632
c1c(cc(cc1Cl)Cl)C(=O)N2CCN(CC2)CC3=NC(=O)C4=C5CCCC[C@@H]5SC4=N3 C39791766
Cc1ccc(c(c1)C)C2=C[C@@H](N=N2)C(=O)N3CCN(CC3)S(=O)(=O)c4ccc(s4)Cl C63561890
C[C@H]1C(=C(N=C1C(=O)N2CCN(CC2)c3ccccc3F)C)S(=O)(=O)N4CCC(CC4)C C64491344
Cc1ccc(cc1N2CCN(CC2)C(=O)c3cc(c(n3C)C)S(=O)(=O)N4CCCC4)Cl C64922477
CC(C)CC(=O)/N=C/1\N([C@@H]2CS(=O)(=O)C[C@H]2S1)c3cccc(c3)I C32639592
CC1=C2[C@H](C[C@H]1c3ccoc3)O[C@@H]4[C@@]2([C@@H]([C@@]5([C@@H]6[C@@H]4OC(=O)[C@@]6(C=CC5=O)C)C)CC(=O)OC)C C05640821
Cc1cc([nH+]c2c1cc(cc2)NC(=O)C3CCC(CC3)C(C)(C)C)N4CCC(CC4)C C04757595
Cc1ccc(cc1)C(=O)c2c3c(sc2NC(=O)C[NH+]4CCCC[C@H]4C)CCCC3 C04847599
C[C@@H](C12CC3CC(C1)CC(C3)C2)[NH2+]Cc4ccc(o4)c5ccc(cc5)Br C07524878
CCOc1c(cc(cc1Br)C[NH2+]C23CC4C[C@@](C2)(C[C@](C4)(C3)C)C)Br C10436617
c1cc(c(cc1C(F)(F)F)NC(=S)N2CCCC3=C[C@@H]4C[C@H]([C@H]32)C[NH+]5[C@H]4CCCC5)Cl C15956121
C[C@@H](C12CC3CC(C1)CC(C3)C2)[NH2+]Cc4cc(c(c(c4)Br)OC)Br C20927099
Cc1ccc(cc1)[C@H](CNC(=O)c2c(c3ccc(cc3o2)Br)C)[NH+]4CCCCCC4 C27662454
c1cc(c(cc1C[NH+]2CCC[C@@H](C2)C(=O)Nc3cc(c(cc3Cl)Cl)Cl)Cl)Cl C30945579
c1cc(c(c(c1)Cl)C[NH+]2CCC[C@H](C2)C(=O)Nc3cc(c(cc3Cl)Cl)Cl)Cl C30945581
c1cc(c(c(c1)Cl)C[NH+]2CCC[C@@H](C2)C(=O)Nc3cc(c(cc3Cl)Cl)Cl)Cl C30945583
c1cc(ccc1C[NH+]2CCC[C@H](C2)C(=O)Nc3cc(c(cc3Cl)Cl)Cl)Br C30945591
C[C@H](c1cccc(c1)Br)[NH2+]Cc2cc(cc(c2OC)Br)Br C35231327
CC[NH2+][C@@H](c1cccc(c1)Br)c2cc(cc(c2OC)Br)Cl C35509801
CCC[NH2+][C@H](c1cc(cnc1)Br)c2cc(sc2Br)Br C35585802
C[C@H](c1cccc(c1)Br)[NH2+]Cc2cc(c(c(c2)Br)OC)Br C36325177
CCC[NH+]1CCC[C@@H](C1)[C@@H](C)Nc2c(cc(cc2Br)C)Br C37221995
Cc1cc([nH+]c(c1[C@H](C)Nc2c(cc(cc2Br)Br)Br)C)C C37248825
c1cc[nH+]c(c1)N2CCC(CC2)Nc3ccc(cc3Cl)I C37313685
C[C@@H](c1ccc(c(c1)Br)OC)[NH2+][C@@H](C)c2c(ccs2)Br C37313924
CCc1c(c(nc(n1)c2ccccc2)N3CC[NH2+]CC3)Cc4c(cccc4Cl)F C37398886
CC[NH2+][C@@H](c1ccc(cc1Br)OC)c2cc(ccc2F)Br C37445279
Cc1c(c(=O)c2ccc(c(c2o1)C[NH+]3CCCC[C@@H]3C)O)c4ccc(cc4)Br C09075555
C[C@H](c1ccc(c(c1)Br)OC)[NH2+][C@@H](C)c2ccc(s2)Br C38003060
C[C@H](c1ccc(c(c1)Br)OC)[NH2+][C@H](C)c2ccc(s2)Br C38003062
C[C@H](c1cc2cc(ccc2o1)Br)[NH2+]Cc3ccc(s3)Br C38018548
CSC1=NC2=[NH+]C(=C[C@@H](N2N1)c3ccc(cc3)Br)c4ccc(cc4)Cl C00634024
c1cc(oc1)C(=O)Nc2c(c3c(s2)CCCC3)[C@@H](c4ccc(cc4)Cl)[NH+]5CCCCC5 C38545959
C[NH+]1CCC2(CCc3cc(ccc3O2)c4cccc(c4)C(=O)N[C@@H]5CCCc6c5cccc6)CC1 C39227587
Cc1ccc2cc3c([nH+]c2c1)N(CC3)c4ccc(cc4)C(=O)Nc5ccc(c(c5)Cl)Cl C39881474
CC(C)Oc1c(cc(cc1Br)C[NH2+]C23CC4CC(C2)CC(C4)C3)Br C40730458
Cc1cccc([nH+]1)N[C@H](c2ccccc2)c3cc4cc(ccc4nc3OC)Br C40891871
Cc1c([nH]/c(=N/C(=O)c2ccc(cc2)C[NH+](C)C)/s1)c3ccc(cc3)Br C49686593
CCC[NH2+][C@@H]1CCCc2c1sc(n2)c3cc(c(o3)Br)Br C50359218
C[NH+]1CCC2(CC1)N3[C@H](C=C(N3)c4ccc5ccccc5c4)c6cc(ccc6O2)Br C01844349
C[NH+]1CCC2(CC1)N3[C@@H](C=C(N3)c4ccc5ccccc5c4)c6cc(ccc6O2)Br C01844351
CC[NH2+]C1C[C@H]2CC[C@@H](C1)N2c3c(cc(cc3Br)Br)Br C54627880
c1ccc(c(c1)[C@@H]2C[C@@H](Nc3n2c4ccccc4[nH+]3)c5ccc(cc5)Br)F C09292397
CC(C)(C)C1CCC(=NNC(=O)c2ccc(cc2)C[NH+]3CCc4ccccc4C3)CC1 C59472824
Cc1cccn2c1[nH+]c(c2CC(=O)Nc3ccc(cc3C)Br)c4ccc(c(c4)C)C C62042177
COc1ccc(cc1CSc2nc3ccccc3s2)[C@H]4[C@H]5C(=c6ccccc6=[NH+]5)CCN4 C63268788
c1ccc(c(c1)CNC(=O)[C@H]2C(=c3ccccc3=[NH+]2)Sc4ccc(cc4)Cl)Cl C63505747
c1ccc(c(c1)[C@@H]2[C@H]3C(=c4ccccc4=[NH+]3)CCN2C(=O)Nc5ccccc5Br)F C63571195
c1ccc(c(c1)[C@@H]2[C@@H]3C(=c4ccccc4=[NH+]3)CCN2C(=O)Nc5cccc(c5)Br)F C63571198
c1ccc(c(c1)[C@@H]2[C@@H]3C(=c4ccccc4=[NH+]3)CCN2C(=O)Nc5ccc(cc5)Br)F C63571224
c1ccc(c(c1)[C@@H]2[C@H]3C(=c4ccccc4=[NH+]3)CCN2C(=O)Nc5ccc(cc5)Br)F C63571228
c1ccc(c(c1)[C@H]2[C@H]3C(=c4ccccc4=[NH+]3)CCN2C(=O)Nc5ccc(cc5)Br)F C63571230
Cc1ccc(cc1)[C@H]2[C@@H]3C(=c4ccccc4=[NH+]3)CCN2C(=O)Nc5ccccc5Cl C63571415
c1ccc2=[NH+][C@@H]3[C@H](N(CCC3=c2c1)C(=O)Nc4ccccc4C(F)(F)F)c5ccc(cc5)F C63571794
c1cc(ccc1[C@H]2[C@@H]3C(=c4cc(ccc4=[NH+]3)Cl)CCN2C(=O)Nc5ccc(c(c5)Cl)F)F C63572462
CSc1cccc(c1)NC(=O)N2CCC3=c4cc(ccc4=[NH+][C@@H]3[C@H]2c5ccc(cc5)F)Cl C63572691
c1ccc(cc1)[C@H](c2cc(c3cccnc3c2O)Cl)[NH+]4CCCCC4 C00719392
CC(C)(C)[C@@H]1CCc2c(cc(s2)C(=O)NC3CC[NH+](CC3)C)C1 C06008148
c1cc2c(cc1C34CC5CC(C3)CC(C5)C4)c6c7n2C[NH2+]C[C@H]7CCC6 C05660266
Cc1ccc(nc1c2ccccc2)[C@@H]3CC=C([C@@H]([NH2+]3)c4ccccc4)C C05812963
c1c(cc(cc1Cl)Cl)NC(=O)C[NH+]2CC[C@@H]3CCCC[C@@H]3C2 C13068712
c1cc2ccc(c(c2nc1)O)[C@H](c3ccc(cc3)Cl)[NH+]4CCCC4 C00038270
c1c(c(c(c(c1Cl)Cl)NC(=O)C[NH+]2CCCC2)Cl)Cl C16445442
c1ccc(cc1)/C=C/CN[C@H]2CCC[NH+](C2)C3Cc4ccccc4C3 C20455517
C[NH+]1[C@@H]2CC[C@H]1CC(C2)Nc3ccc(cc3)I C20524073
CCn1cc(c2c1cccc2)C[NH2+][C@@H](C)C34CC5CC(C3)CC(C5)C4 C20934942
c1ccc\2c(c1)C(=C/C2=[NH+]\Cc3cccs3)NCc4cccs4 C23001903
CSC1=[NH+]C\2=C(CCC/C2=C\c3ccccc3)[C@@H](N1)c4ccccc4 C06378751
C[C@H](c1cc2ccccc2o1)[NH2+]Cc3ccc(s3)Br C26313582
CN(c1cc(ccc1C[NH2+]C2CC2)Br)C3CCCCC3 C34823770
Cc1cc2c(cc1C)n(cn2)c3cc(ccc3C[NH2+]C)Br C34825256
c1cc(n(c1)Cc2ccc(cc2)Br)C[NH2+]C3CCCCC3 C35293120
Cc1c(c(c(c(c1C)C)[C@H](c2ccc(o2)Br)[NH2+]C)C)C C35467626
Cc1c(c(c(c(c1C)C)[C@H](c2cc(cnc2)Br)[NH2+]C)C)C C35467656
CC[C@H](C)c1ccc(cc1)[C@@H](c2cc(cnc2)Br)[NH2+]C C35469045
C[NH2+][C@H](c1ccc(o1)Br)c2cc(ccc2Cl)Cl C35501812
C[C@H]1Cc2cc(ccc2O1)[C@@H](c3ccccc3Br)[NH2+]C C35505252
CC[NH2+][C@H](c1ccc2c(c1)C[C@H](O2)C)c3ccc(s3)Br C35570644
CCC[NH2+][C@H](c1cc(cnc1)Br)c2c(cc(cc2C)C)C C35582094
CC(C)[NH2+]Cc1ccc(o1)c2ccccc2I C36819124
CC[C@@H](c1ccc(cc1)Br)[NH2+][C@H](C)c2ccc(cc2)C#N C36991679
Cc1ccc(cc1I)N[C@@H]2C[NH+]3CCC2CC3 C37056204
C[C@H]1C[C@@H]([C@@H](C[NH+]1C)C)Nc2cc(ccc2N(C)C)Br C37139571
CCC[NH+]1CCC(CC1)[C@H](C)Nc2ccc(c(c2)C)Br C37209389
C[C@@H]1CCC[C@H](C1)[NH2+][C@@H](C)c2cc3cc(ccc3o2)Br C37254040
C[C@H](c1c(ccs1)Br)Nc2ccc(cc2)C[NH+](C)C C37318727
C[C@H]1CCC[C@@H]([C@@H]1C)[NH2+]Cc2cc3c(c(c2)Br)OCCO3 C37324781
CCn1c2ccc(cc2nc1[C@H]3C[C@H]4CCCC[C@@H]4[NH2+]3)Br C37441550
CN(Cc1cc(cs1)Br)C(=O)[C@H]2C[C@@H]3CCCC[C@@H]3[NH2+]2 C37814102
c1cc(cc(c1)Br)C2=C[C@@H]([NH+]=N2)c3cc(ccc3O)Cl C39707089
CC[NH2+][C@H](c1ccc(s1)Br)[C@H]2Cc3ccccc3O2 C40237079
CCC[NH2+][C@@H](C)c1c(nc(s1)c2cc(cs2)Br)C C40995714
CCC[NH2+][C@@H](c1ccc(cc1)I)c2ccc(o2)C C43611167
Cc1ccc(cc1I)N[C@H]2CC[NH+](C2)C(C)C C45653728
c1cc2c(cc1Br)nc(s2)N[C@@H]3CC[NH+]4[C@@H]3CCCC4 C49569494
CCC[NH2+][C@@H]1CCN([C@@H](C1)C)c2ccc(cc2Cl)Br C49712655
CCOc1ccc(cc1[C@H](c2ccc(s2)Br)[NH2+]C)C C51599233
CC1(Cc2cc(ccc2O1)[C@H](c3ccc(o3)Br)[NH2+]C)C C51754987
CC[NH2+][C@H](C)c1ccc(o1)c2ccc(cc2)I C52924352
Cc1ccccc1[C@@H]2C[C@@H](Nc3n2c4ccccc4[nH+]3)c5ccccc5 C13806025
c1cc(c(cc1Cl)SCCN2CCC[C@H]2[C@@H]3CCC[NH2+]3)Cl C51359601
CC[NH2+][C@@H](C)c1ccc(c(c1)Br)Sc2nc(cs2)C C61700109
CCC[NH2+][C@@H](c1ccc2c(c1)COC2)c3ccc(s3)Br C62333747
C[NH2+]Cc1ccc(c(c1)Br)OCc2ccc(s2)Cl C62700872
C[C@H](c1ccc(c(c1)Br)F)N2CC[NH2+]Cc3c2cccc3 C62818288
C[C@@H](c1ccc2c(c1)CCCC2)NC(=O)CC3=c4ccccc4=[NH+]C3 C64131418
c1ccc(cc1)[C@@H](C[NH+]2CCCCC2)[C@@H](c3ccc(cc3)Br)O C01241347
Cc1ccc(c(c1)NC(=S)N2CCC(CC2)[NH+](C)[C@@H]3CCCC[C@@H]3C)C C04668278
Cc1cc(cc(c1)NC(=S)N2CCC(CC2)[NH+](C)[C@H]3CCCC[C@@H]3C)C C03058554
c1ccc(cc1)[C@@H](C[NH+]2CCCCC2)[C@H](c3ccc(cc3)Br)O C01241349
CC(C)Oc1ccc2c(c1)N(c3ccccc3S2)CC[C@@H]4CCCC[NH2+]4 C05011698
CC(C)Oc1ccc2c(c1)N(c3ccccc3S2)CC[C@H]4CCCC[NH2+]4 C01731585
c1ccc(cc1)/C=C/2\CCCC3=C2N=C4N([C@@H]3c5ccccc5)C(=[NH2+])CS4 C05811836
c1ccc(cc1)C[NH+]2CCC(CC2)Nc3c4cc(sc4ncn3)c5ccccc5 C07783056
Cc1ccc(c(c1Cl)NC(=O)C[NH+]2CCc3c(ccs3)[C@@H]2C)Cl C07878229
C[C@H](C12CC3CC(C1)CC(C3)C2)[NH2+]Cc4cc(cc(c4OC)Cl)Cl C08534850
CN1CCCc2c1ccc(c2)[C@@H](CNC(=O)c3ccc(cc3)Cl)[NH+]4CCCCC4 C09137352
c1ccc(cc1)C(c2ccccc2)[NH+]3CCN(CC3)C(=S)c4cccc(c4)O C09189036
C/C=C(\C)/C[NH+]1CCc2c3ccccc3[nH]c2[C@H]1c4nc5ccccc5n4C C12316087
c1c(csc1CNCC2(CCCCC2)[NH+]3CCCCC3)Br C20306309
Cc1cc(c(c(c1)Br)N[C@@H]2C[NH+]3CCC2CC3)Br C20486909
Cc1cc(ccc1Br)c2ccc(o2)C[NH2+][C@@H](C)c3ccccc3 C20875750
Cc1cc2c(cc1Cl)c(c(o2)C(=O)NC[C@@H](c3cccs3)[NH+]4CCCC4)C C28288056
C[C@H](c1c(cccc1F)Oc2ccc(cc2)I)[NH2+]C C34666308
C[C@@H](c1ccc(c(c1)F)Oc2ccc(cc2)I)[NH2+]C C34666321
CCc1cccc(c1NC2=[NH+]C(=S)N(C23C4CC5CC(C4)CC3C5)C)C C35622340
C[C@@H](C1CC[NH+](CC1)C)Nc2ccc(cc2Br)Br C36956738
C[C@H]1C[C@@H]([C@@H](C[NH+]1C)C)Nc2ccc(cc2Br)Br C36957066
CC[NH+]1CCC[C@H](C1)[C@@H](C)Nc2cc(cc(c2OC)Br)Cl C36981605
CC[NH+]1CCC(CC1)[C@@H](C)Nc2ccc(cc2C)I C37057129
C[C@@H]1C[C@H]([C@@H](C[NH+]1C)C)Nc2cc(ccc2Br)Br C37121889
CCC[NH+]1CCC(CC1)[C@@H](C)Nc2ccc(cc2)I C37221947
CCC[NH+]1CCC(CC1)[C@H](C)Nc2ccc(cc2)I C37221948
CCC[NH+]1CCC[C@H](C1)[C@@H](C)Nc2cccc(c2)I C37221968
CC(C)(C)[C@H](c1ccccc1)[NH2+]Cc2ccc(o2)I C37292268
Cc1c(sc(n1)C(C)(C)C)[C@@H](C)[NH2+]Cc2ccc(s2)Br C38018317
C[C@H](c1ccc(cc1)C(C)C)[NH2+]Cc2ccc(o2)I C37295331
C[C@@H](c1ccc(cc1)C(C)C)[NH2+]Cc2ccc(o2)I C37295333
C[NH+](C[C@H](CN1c2ccccc2Sc3c1cccc3)O)C4CCCCC4 C39546122
CC[NH2+][C@@H](c1ccc(c(c1)Br)F)c2nc(cs2)C(C)(C)C C41191388
C[C@@H]1C[C@H](C[NH+](C1)Cc2cs/c(=N\C(=O)c3ccc(s3)Cl)/[nH]2)C C22293840
C[C@@H](c1ccc(cc1)Br)[NH2+]Cc2csc(n2)c3ccsc3 C49967859
c1cc(c(cc1Cl)Oc2c(cc(cn2)Br)C[NH2+]C3CC3)Cl C51546061
C[C@@H](c1ccc(c(c1)Cl)Cl)NC(=O)N2CCC(CC2)CC[NH+](C)C C56795319
c1c(csc1Br)CNCC2(CCCCC2)[NH+]3CCCCC3 C35251343
Cc1cc(c(cc1C(C)C)C[NH+]2CCCN(CC2)c3ccc(cn3)C(F)(F)F)O C16875788
C[C@H](Cc1ccc(o1)c2cc(ccc2Br)Br)[NH2+]C C62770930
C[C@H]1CCC[NH+](C1)Cc2c(ccc3c2onc3Cc4ccc(cc4)Cl)O C41512601
c1ccc2=[NH+][C@@H](C(=c2c1)Sc3ccc(cc3)Cl)C(=O)NC4CCCC4 C63530355
c1ccc2=[NH+][C@H]3[C@H](N(CCC3=c2c1)C(=O)NC4CCCC4)c5ccc(cc5)F C63571842
c1ccc(cc1)[C@H]2CN[C@@H]([C@@H]3C2=c4ccccc4=[NH+]3)c5ccc6c(c5)OCO6 C63766737
c1ccc(cc1)[C@@H]2CN[C@H]([C@@H]3C2=c4ccccc4=[NH+]3)c5ccc6c(c5)OCO6 C63766738
c1ccc(cc1)c2cc3c(ncnc3s2)NCCC4=c5ccccc5=[NH+]C4 C63908335
CC(C)[C@H]1[C@H]2C(=c3ccccc3=[NH+]2)CCN1C(=O)Nc4ccc(cc4)Cl C64032395
c1ccc(cc1)[C@H](c2cc3ccccc3o2)NC(=O)CC4=c5ccccc5=[NH+]C4 C64352883
CC[C@@H]1[C@H]2C(=c3ccccc3=[NH+]2)CCN1C(=O)Nc4ccc(c(c4)Cl)C C64622747
Cc1ccccc1OCC[NH+]2Cc3c(ccc4c3c5ccccc5o4)OC2 C04788447
CCn\1c(cs/c1=[NH+]\c2cccc3c2cccc3)c4cccc(c4)[N+](=O)[O-] C05719500
Cc1cc(c2/c(=[NH+]/c3ccc(cc3)[N+](=O)[O-])/cc(oc2c1)c4ccccc4)C C12126466
C[C@H](c1ccc(c(c1)Cl)Cl)[NH2+]Cc2ccc(s2)Br C21512642
C[C@@H](c1ccc(c(c1)Cl)Cl)[NH2+]Cc2ccc(s2)Br C21512644
C[C@H](c1ccc(c(c1)Cl)Cl)[NH2+]Cc2ccc(c(c2)Br)F C21808217
Cc1ccc2c(c1)c3c4n2CCC[NH+]([C@@H]4CCC3)Cc5ccc(cc5)SC C22078019
Cc1ccc(cc1C)c2cs/c(=[NH+]\c3ccccc3)/n2N4CCOCC4 C22761521
C=CCn\1c(cs/c1=[NH+]\c2ccccc2)c3ccc(c(c3)Cl)Cl C27299011
Cc1ccc(cc1)c2nc(on2)c3cc([nH+]c4c3cccc4)N5CCC[C@H](C5)C C33140351
c1ccc2c(c1)c(cc([nH+]2)N3CCCC3)c4nc(no4)c5ccc(cc5)Cl C33282535
CCOc1ccc2c(c1)/c(=[NH+]\c3nncs3)/cc(o2)c4ccc(cc4)C C01992868
CC[C@H](c1ccc(s1)c2c(cc(cc2Cl)Br)Cl)[NH2+]C C34673104
C[NH2+][C@H](c1cccc(c1)I)c2ccc3c(c2)CCCC3 C35460117
Cc1cc(c(c(c1C)[C@H](c2cccc(c2)I)[NH2+]C)C)C C35491100
CC[NH2+][C@H](c1ccccc1I)c2cc(ccc2C)C C35546481
CC[NH2+][C@@H](c1cccc(c1)I)c2ccc(s2)Cl C35553043
C[C@@H](c1ccc(c(c1)Cl)Cl)[NH2+][C@H](C)c2c(ccs2)Br C37220715
Cc1cc(c(c(c1C)[C@H](c2ccc(cc2Cl)Br)[NH2+]C)C)C C37366100
CC[NH2+][C@@H](c1ccc(c(c1)F)F)c2ccc(cc2Cl)Br C37366302
CC[NH2+][C@H](c1ccc(cc1Cl)Br)c2ccc(s2)Cl C37366324
CC1(CC2=C(C(=O)C1)C3=c4ccccc4=[NH+][C@@H]3C(=N2)c5ccc(cc5)Cl)C C38545679
C[C@@H](c1ccc(c(c1Cl)Cl)Cl)[NH2+][C@H](c2cccs2)C(C)C C37302537
c1cc(ccc1[C@H]2[NH+]=NC(=S)N2/N=C/c3ccc(c(c3)Cl)Cl)Cl C38915087
c1ccc(cc1)[C@H]2[NH+]=NC(=S)N2/N=C/c3c4ccccc4cc5c3cccc5 C38926012
Cc1ccc(cc1)C(=O)N(C[C@H]2C=c3ccc(cc3=[NH+]C2=O)C)c4ccc(cc4C)C C38935793
c1ccc(c(c1)[C@H]2[NH+]=NC(=S)N2/N=C/c3cccc(c3Cl)Cl)Cl C38984931
c1ccc(c(c1)[C@H]2[NH+]=NC(=S)N2/N=C/c3ccc(c(c3)Cl)Cl)Br C38989865
CC(C)(C)c1ccc(cc1)[C@@H]2[NH+]=NC(=S)N2/N=C/c3cccc(c3)Cl C38994619
c1cc(c(c(c1)Cl)/C=N/N2[C@H]([NH+]=NC2=S)c3ccc(cc3Cl)Cl)Cl C39012731
Cc1ccc2=C[C@H](C(=O)[NH+]=c2c1)CN(c3cc(ccc3C)C)C(=O)C(C)(C)C C39024618
c1ccc(cc1)C2=c3ccc(cc3=[NH+]C(=O)[C@@H]2Sc4nc5ccccc5s4)Cl C39243069
CC(C)N\1C(=O)/C(=C/C2=c3ccccc3=[NH+]C2)/S/C1=N\c4ccccc4 C39345204
CCCCN\1C(=O)/C(=C/C2=c3ccccc3=[NH+]C2)/S/C1=N\c4ccccc4 C39351923
CC[C@@H]1CCCCN1c2ccc3cccc(c3[nH+]2)OCc4ccc(cc4)C C36648192
C[C@H]1CCC[C@@H](C1)[NH2+][C@@H](C)c2ccc(cc2Br)Br C41641808
C[C@@H](C12C[C@@H]3C[C@H](C1)CC(C3)(C2)c4ccc(cc4)Cl)[NH2+][C@@H]5CCSC5 C43164399
Cc1ccc(s1)[C@H](C)[NH2+][C@@H](C)c2ccc(cc2)I C49160652
Cc1ccc(cc1C)C2=Nc3[nH+]c4ccccc4n3[C@@H](C2)c5ccccc5F C13812825
c1cc(ccc1[C@@H]2N=[NH+]C(=S)N2/N=C/c3ccc(cc3Cl)Cl)Cl C38914686
CC(C)(C)c1ccc(cc1)[C@@H]2N=[NH+]C(=S)N2/N=C/C(=C\c3ccccc3)/Cl C38917877
c1ccc(cc1)[C@H]2N=[NH+]C(=S)N2/N=C/c3c4ccccc4cc5c3cccc5 C38926012
c1ccc2=[NH+][C@@H]3[C@H](N(CCC3=c2c1)C(=O)c4ccc(c(c4)Cl)Cl)c5ccc(cc5)Cl C63503343
c1ccc2=[NH+][C@H](C(=c2c1)Sc3ccc(cc3)Cl)C(=O)N4CCCCCC4 C63530271
CSc1ccc(cc1)[C@H]2[C@@H]3C(=c4ccccc4=[NH+]3)CCN2C(=O)c5ccc(cc5)Cl C63697444
c1ccc(cc1)/C=C(/C=N/N2[C@H](N=[NH+]C2=S)c3ccccc3Cl)\Cl C38984811
CCOc1ccc(cc1)[C@@H]2[C@@H]3C(=c4ccccc4=[NH+]3)CCN2C(=O)c5ccc(cc5)Cl C63948766
c1ccc2c(c1)cc3ccccc3c2/C=N/N4[C@@H](N=[NH+]C4=S)c5ccccc5Cl C38995280
c1ccc(cc1)C2=c3ccccc3=[NH+]C(=O)[C@@H]2C(=O)/C=C/c4c(cccc4Cl)F C58324555
Cc1ccccc1n2c(nnc2SCc3ccc(cc3)C#N)C4=c5ccccc5=[NH+]C4 C64337966
c1cc2n(c1)-c3c(ccc4c3OCO4)C[NH2+][C@@H]2c5ccc(cc5)C(F)(F)F C04037248
COC(=O)[C@H]1[C@H]2CC[C@H]([NH2+]2)C[C@@H]1c3ccc(cc3)I C05997419
c1cc(c(cc1Cl)Cl)CCn2cnc3c(c2=[NH2+])c4c(s3)CCCC4 C06240481
Cc1cccc(c1C)NC(=O)N2CCC[C@H](C2)C[NH+]3CCc4ccccc4C3 C06877384
Cc1cccc(c1C)N2CC[NH+](CC2)[C@@H](C)C(=O)Nc3c(cccc3F)F C08338485
c1cc(ccc1NC(=O)C[NH+]2CCc3c(ccs3)C2)I C10341025
Cc1cccc(n1)[C@@H]2c3c(c4ccccc4[nH]3)CC[NH+]2Cc5cccc(c5)C(=O)C C11874013
C[C@H]1c2cccn2CC[NH+]1CC(=O)Nc3ccc(cc3Cl)Br C12773206
Cc1cccc(n1)[C@H]2c3c(c4ccccc4[nH]3)CC[NH+]2Cc5ccc(s5)C C12448829
c1c(csc1CN2CC[C@@]3(C2)CCC[NH+](C3)CC4CCCCC4)C#CCO C20540548
c1cc(sc1)[C@@H](CNC(=O)c2ccc(c(c2)Cl)Cl)[NH+]3CCCC3 C32688930
C[C@@H](c1ccc(cc1)Br)NC(=O)c2ccc(cc2)C[NH+]3CCCC3 C32843285
c1ccc(c(c1)C#N)Sc2ccccc2C(=O)N[C@H]3CC[NH+]4[C@H]3CCCC4 C32931241
C[NH2+][C@@H](c1ccc(o1)Br)c2cc(ccc2OC)Br C35456002
C[NH2+][C@H](c1ccc(cc1OC)OC)c2cc(ccc2Cl)Br C35488740
C[NH2+][C@H](c1ccc2c(c1)OCCO2)c3cc(sc3Br)Br C35502675
C[C@H]1C[C@@H]2C[NH2+]C[C@@H]2N1S(=O)(=O)c3ccc(cc3Cl)Br C36266205
Cn1cc[nH+]c1[C@@H](c2cccs2)Nc3cccc(c3)I C37247839
Cc1ccc(cc1)[C@H]2C[C@@H](N=C3N2NC=[NH+]3)c4ccc(cc4)Br C00631199
c1cc(c(cc1C[NH+]2CCC(CC2)C(=O)N[C@@H]3C[C@H]4CC[C@@H]3C4)Cl)Cl C38849124
CCc1ccc(cc1)[C@H]2c3c(c4ccccc4[nH]3)CC[NH+]2C[C@@H]5N=CC(=N5)C C39421234
CN1CCC(CC1)[NH+]2CCC[C@@H](C2)NC(=O)c3cccc(c3)c4ccccc4F C14973946
CC(C)[C@@]12CCN3C[C@@]([C@@H]1O)(C[NH+](C2)[C@@H]3c4ccc(cc4)Br)C C39951422
CC[NH+]1CCC[C@@H](C1)NCc2cc(cc(c2OC)Br)Br C40502777
CC[NH+]1CCC[C@H](C1)NCc2cc(c(c(c2)Br)OC)Br C40502828
C[NH+](CCOc1ccc(cc1Br)Cl)C2C[C@H]3CC[C@@H](C2)N3 C40746853
Cc1c(sc(n1)[C@@H](c2ccc(c(c2)Br)OC)[NH2+]C(C)C)C C41196733
c1ccc2c(c1)CCC[C@@H]2NC(=O)[C@@H]3CCC[NH+](C3)Cc4ccc(cc4Cl)Cl C44932918
c1ccc2c(c1)CCC[C@H]2NC(=O)[C@@H]3CCC[NH+](C3)Cc4ccc(c(c4)Cl)Cl C44932928
Cc1c2c(n(n1)c3ccccc3)-n4cccc4[C@@H]([NH2+]C2)c5ccc(cc5)SC C45796016
C[C@@H](c1ccc(cc1Cl)Cl)NC(=O)[C@H](C)[NH+]2CCc3c(ccs3)C2 C45841821
CC(C)(C)[NH+]1CCC(CC1)NC(=O)c2ccc(cc2)I C48400538
Cc1cc(c(c(c1)Br)NC(=O)C[NH+]2C[C@H]3CC[C@@H]2C3)Br C48839751
C[C@H]1CCCC[NH+]1CCCNC(=O)c2cc(c(s2)Br)Br C49086404
CC1CC[NH+](CC1)[C@H](C)CNC(=O)c2cc(c(s2)Br)Br C49378865
c1c(c(oc1c2ncc(s2)C[NH2+]C3CC3)Br)Br C50359195
c1cc(ccc1/C=C\2/C(=O)c3ccc(c(c3O2)C[NH+]4CCCC4)O)Br C02230941
C[C@@H]1[C@H](CC=CC[NH+]1Cc2ccc(c(c2)F)F)C(=O)NCc3ccc(cc3)F C57776471
c1cc(c(cc1Cl)Br)OCCN2CCC[C@H]2[C@@H]3CCC[NH2+]3 C51359917
C[NH2+][C@@H](c1cccnc1OC)c2cc(ccc2Br)Br C61443572
c1cc(cc(c1)F)[C@@H]2C[C@H]2NC(=O)N3CCC[NH+](CC3)Cc4cccs4 C63352120
c1ccc2=[NH+]CC(=c2c1)CCNC(=O)C3=C[C@H]4[C@@H](CS3)[C@@H]5CCCC[C@@H]5S4 C63563100
CCc1ccc(cc1)[C@H]2C3=Nc4ccccc4[C@H]3CCN2Cc5[nH]c(c[nH+]5)C C20992479
CSc1cccc(c1)NC(=O)[C@H]2CCCN(C2)c3c4ccsc4cc[nH+]3 C65129153
c1cc2c(ccc(c2nc1)C[NH+]3CCC(CC3)C(=O)NC4CCCCC4)F C65964359
C[C@H](c1cc(c(cc1Cl)Cl)F)NC(=O)N2CC[C@@H](C2)[NH+]3CCCC3 C66175000
CC[NH+](CC)C1CCN(CC1)C(=O)c2cc3ccc(cc3[nH]2)Br C66395211
Cn1cc(c(n1)c2ccccc2Cl)C[NH2+]Cc3cc(cs3)Br C66905545
Cc1ccc(cc1)C(=O)N2CCC(CC2)[NH2+]Cc3ccc(c(c3)Cl)Cl C66993389
Cc1cc(ccc1NC(=O)c2ccc(c(c2)C(F)(F)F)F)N3CC[NH+](CC3)C C67025701
CCC[NH2+]CC(=O)N1CCc2c(ccs2)[C@@H]1c3ccc(cc3Cl)Cl C04780343
C[C@@H]1C[NH+]=C(N1CCO)[C@H](c2ccccc2)c3ccc(cc3)Br C01696362
c1ccc(cc1)C(c2ccccc2)(c3ccccc3)[NH2+][C@H]4CCS(=O)(=O)C4 C06227559
Cc1ccsc1C[NH+](C)CC(=O)Nc2ccc(cc2F)Br C08309837
c1ccc2c(c1)nc(s2)c3cc4c(c(c3)O)OCC[NH+](C4)Cc5ccsc5 C12218811
CC1CC[NH+](CC1)C[C@@H](c2ccc3c(c2)CCCN3C(=O)C4CCCC4)O C12291635
c1cc(c(cc1Br)Br)OC[C@@H](C[NH+]2CCCCC2)O C12420303
CC(C)c1ccc(cc1)C[NH+]2CCC[C@@]3(C2)CCN(C3)C(=O)c4ccc(cc4)O C12441173
c1cc(cc(c1)c2[nH]c(=O)c3c(n2)CCCC3)C[NH+]4CCc5c(ccs5)C4 C19732060
CSc1ccc(cc1)CN2CC[NH+](CC2)Cc3cc(ccc3O)Br C19791485
CCOc1c(cc(cc1Br)Br)CN[C@@H]2C[NH+]3CCC2CC3 C20476887
c1ccc2c(c1)C[C@@H](c3cc(c(cc3S2)Cl)F)[NH+]4CCN(CC4)CCO C22459538
c1cc(sc1)[C@H](CNC(=O)c2ccc(c(c2)Cl)Cl)[NH+]3CCCC3 C32688933
C[NH2+][C@H](c1ccc(o1)Br)c2cc(ccc2OC)Br C35456007
Cc1cc(ccc1NC(=O)c2ccc(cc2Cl)Cl)N3CC[NH+](CC3)C C36632442
C[C@@H](c1ccc(cc1)I)[NH2+]Cc2ccc3c(c2)OCCO3 C37217676
CCOc1c(cc(cc1Br)C[NH2+]C2CCOCC2)Br C37269462
Cc1c(cnn1C)[C@@H](C)[NH2+][C@H](C)c2ccc(cc2)I C37321771
CC1(C[C@H]2C(=C3C(=c4ccccc4=[NH+]3)C(=C)N2Nc5ccccc5)C(=O)C1)C C38550034
c1ccc2c(c1)C[C@@H](c3ccc(c(c3S2)Cl)Cl)[NH+]4CCN(CC4)CCO C22867682
CCc1ccc2c(c1)S[C@H]([C@H]2Cl)C(=O)N/N=C/C3=c4ccccc4=[NH+]C3 C39405139
Cc1c(sc(n1)c2cc3c(c(c2)Br)OCCO3)[C@@H](C)[NH2+]C C40995465
C[C@H](c1ccc(cc1Br)Br)[NH2+]CCn2cccn2 C42539491
C[C@@H](CNC(=O)c1cc(c(s1)Br)Br)C[NH+]2CCCCC2 C49092689
Cc1c(sc(n1)c2cc(c(o2)Br)Br)[C@@H](C)[NH2+]C C50359143
CC[NH2+]Cc1ccc(cc1n2c(c(c(n2)C)Br)C)Br C50593822
C[NH2+][C@H](c1ccccc1)c2nnc(o2)c3cccc(c3)I C50617951
Cc1c(c(n([nH+]1)C)NC)COc2c(cccc2Br)Br C50832118
CC[NH2+][C@H](C)c1cnc(s1)c2cc3c(c(c2)Br)OCCO3 C54160225
CC[NH+]1CCC(CC1)NCc2cc(c(c(c2)Br)OC)Br C37991342
CC[NH+]1CCC(CC1)NCc2cc(cc(c2OC)Br)Br C22778746
C[NH+]1CCN(CC1)c2ccc(cc2NC(=O)c3cc(ccc3F)Cl)Cl C15610105
c1ccc2c(c1)c(c(s2)C[NH+]3CCC[C@@H]3C(=O)NCC(F)(F)F)Cl C58356034
C[NH+]1CCN(CC1)c2ccc(cc2F)C(=O)Nc3ccc(cc3Br)F C57495957
CC[NH2+][C@@H](c1cccnc1OC)c2cc(ccc2Br)Br C61443876
CC(C)CC(=O)N1CCC(CC1)[NH2+]Cc2cc(ccc2F)Br C62257129
c1ccc(c(c1)C[NH2+]Cc2ccccc2I)n3cccn3 C62425912
Cc1cc(ccc1Oc2c(cc(cn2)C[NH2+]C(C)C)Cl)Br C63062468
Cc1cc(ccc1NC(=O)C2=c3cc(ccc3=[NH+]C2)Br)N4CCCC4 C63165420
C=CCN1c2ccc(cc2[C@]3(C1=O)[C@@H]4C(=c5ccccc5=[NH+]4)CCN3)Br C63385724
c1ccc2=[NH+]CC(=c2c1)SCCNC(=O)c3ccc(cc3)Br C63437377
COc1ccc2=[NH+][C@@H](C=c2c1)C(=O)Nc3ccc(cc3F)I C63608977
c1ccc2=[NH+]CC(=c2c1)SCCNC(=O)c3ccccc3Br C63654713
C[C@H]1N=C(CS1)c2ccc(cc2)NC(=O)C3=c4cc(ccc4=[NH+]C3)Br C63930852
c1ccc(c(c1)[C@H]2[C@@H]3C(=c4ccccc4=[NH+]3)CCN2Cc5ccc(o5)CO)F C64103173
CCc1ccc(cc1)[C@H]2[C@@H]3[C@@H](CCN2Cc4c([nH+]c[nH]4)C)[C@@H]5C=CC=CC5=N3 C64640178
C1Cc2c(sc(c2C#N)NC(=O)CC[NH+]3CC4C[C@H]5C[C@@H](C4)CC3C5)C1 C65967859
c1cc(c(c(c1)Cl)SC(F)F)NC(=O)N2CC[C@H](C2)[NH+]3CCCC3 C66161856
c1ccc(c(c1)C[NH2+]Cc2ccc3c(c2)OCCCO3)I C67011350
Cc1c2cc(ccc2oc1C(=O)NC[C@H]3CC[NH+](C3)C(C)C)Br C67636639
c1cc(c(cc1Cl)Cl)[C@H]2c3ccsc3CCN2C(=O)C[NH2+]C4CC4 C04573816
c1cc(ccc1N2C(=O)C[C@H](C2=O)[NH2+]C34CC5CC(C3)CC(C5)C4)Br C04904839
c1ccc(cc1)C(c2ccccc2)[NH+]3CCN(CC3)C(=O)c4ccc5cc[nH]c5c4 C01501739
c1cc(sc1)C[NH+]2[C@@H]3CCC[C@H]2CC(C3)NC(=O)c4ccc(cc4)Cl C12499413
c1cc(ccc1c2cc(nc(n2)N3CC[NH2+]CC3)C(F)F)Br C02554297
CC(C)N1CCC(CC1)[NH+]2CCC[C@H](C2)C(=O)NC3C4CC5CC(C4)CC3C5 C14953860
c1ccc2c(c1)nc(s2)[C@H](c3ccc(cc3Cl)Cl)N4CC[NH2+]CC4 C19932198
COc1ccc(cc1[C@H](c2nc3ccccc3s2)N4CC[NH2+]CC4)Cl C19932636
c1c(csc1CN2CC[C@]3(C2)CCC[NH+](C3)CC4CCCCC4)C#CCO C20540546
CC1CC[NH+](CC1)[C@@H](CNC(=O)N2CCc3c(ccs3)C2)c4cccs4 C22388818
C[C@@H](c1ccc(cc1F)F)[NH2+]Cc2cc3c(c(c2)Br)OCO3 C22787049
C[NH2+][C@@H](c1ccc2c(c1)OCCCO2)c3ccccc3I C35466867
C[NH2+][C@H](c1ccc(o1)Br)c2cc3c(cc2Br)OCCCO3 C35500857
Cn1cc[nH+]c1[C@@H](c2cccs2)Nc3ccccc3I C37248211
C[C@H](c1ccc(cc1)I)Nc2ccc[nH+]c2N3CCCC3 C37273931
C[C@H](c1ccc(cc1)I)[NH2+][C@@H](C)c2nnc3n2cccc3 C37281366
COc1c(cc(cc1Br)CN[C@H]2C[NH+]3CCC2CC3)Br C37510064
c1cnccc1C/[NH+]=C/c2c3c(cc(c2O)I)oc4c3CCCC4 C06189027
Cc1ccc2=C[C@H](C(=O)[NH+]=c2c1)CNc3cccc(c3)I C38788222
c1ccc2=[NH+]C(=O)[C@H](C(=c2c1)O)Sc3cc(c(cc3Cl)Cl)Cl C05409311
c1ccc2c(c1)C[C@H](c3ccc(c(c3S2)Cl)Cl)[NH+]4CCN(CC4)CCO C22867695
CCc1ccc(cc1)[C@@H]2c3c(c4ccccc4[nH]3)CC[NH+]2C[C@@H]5N=CC(=N5)C C39421233
CN(Cc1ccc(s1)C#CCO)[C@@H]2CCC[NH+](C2)C3Cc4ccccc4C3 C23358638
c1ccc2c(c1)[C@H]([C@@H](S2)C(=O)N/N=C/[C@@H]3C(=c4ccccc4=[NH+]3)Cl)Cl C39574379
Cc1c(sc(n1)c2cc3c(c(c2)Br)OCCO3)[C@H](C)[NH2+]C C40995467
C[C@@H](c1ccc(cc1Br)Br)[NH2+][C@H](C)C(=O)N2CCCCC2 C41653544
c1ccc2c(c1)CCC[C@@H]2NC(=O)C3CC[NH+](CC3)Cc4c(cccc4Cl)Cl C44933017
c1ccc2c(c1)CCC[C@H]2NC(=O)C3CC[NH+](CC3)Cc4c(cccc4Cl)F C44933038
c1cc(c(cc1Cl)C(=O)N[C@@H]2CC[NH+]3[C@@H]2CCCC3)I C48238049
CC(C)(CNC(=O)c1ccc(c(c1)Br)I)[NH+](C)C C48461917
C[C@@H]1CCC[NH+](C1)CCNC(=O)c2cc(c(s2)Br)Br C48963393
COc1c(cc(cc1Br)C[NH2+][C@@H]2CCC[C@@H]2OC)Br C49948608
c1ccc2c(c1)C[C@@H](O2)C[NH2+]Cc3cc(c(o3)Br)Br C50361021
c1cc(c2c(c1)OCO2)C[NH2+]Cc3cc(c(o3)Br)Br C50361144
C[NH2+][C@@H](c1ccc(s1)Cl)c2cc(c(cc2Br)OC)OC C51171534
Cc1ccc(o1)C[NH2+]Cc2cc(cc(c2OC)Br)Br C53036458
CC[NH2+][C@H]1CCCc2c1sc(n2)N(C)Cc3cc(cs3)Br C54907547
CCC[NH2+][C@H](c1cc(sc1Br)Br)[C@@H]2COCCO2 C55300710
COc1c(cc(cc1Br)CNC2CC[NH+](CC2)C3CC3)Br C36325163
C[NH+]1CCN(CC1)c2ccc(cc2)/N=C/c3cc(ccc3O)Br C05228590
CCC[NH+]1CCC(CC1)NC(=O)CC23C[C@H]4C[C@@H](C2)CC(C4)(C3)Br C61031069
C[NH2+][C@H](c1ccc(c(c1)Br)OC)c2ccc(cn2)Br C61861708
CCCn1cc[nH+]c1CNc2ccc(cc2Cl)I C61877912
c1cc2c(cc(c(c2nc1)O[C@H]3CC[NH2+]C3)Br)Br C62963658
c1cc(ccc1C2(CCCC2)C(=O)N[C@H]3CC[NH+](C3)C4CC4)Br C63115073
c1ccc2=[NH+]CC(=c2c1)/C=C(\C#N)/[C@@H]3Nc4cc(ccc4S3)C(F)(F)F C39776152
c1ccc2c(c1)[C@H]3[C@H](C[C@@H](S3)C(=O)NCCC4=c5ccccc5=[NH+]C4)CO2 C63493624
c1ccc2=[NH+]CC(=c2c1)CCNC(=O)C3=C[C@H]4[C@H](CS3)[C@@H]5CCCC[C@@H]5S4 C63563105
C[C@@H](Cc1ccc(cc1)Br)NC(=O)N2CC[C@@H](C2)[NH+]3CCCC3 C66186695
C[C@@H](c1ccc(cc1)Br)[NH2+]Cc2ccc(c(c2)F)N3CCOCC3 C66969844
CC[C@@H]1CCCC[NH+]1Cc2cc3c(cc(=O)oc3c(c2O)C)c4ccccc4 C01107987
Cc1ccc(c(c1)N2CC[NH+](CC2)C[C@H](c3ccc(cc3)Br)O)C C03050936
COc1ccc(cc1)C(=O)N[C@H](C(Cl)(Cl)Cl)[NH+]2CCCCCC2 C00823817
Cc1ccc(cc1F)[C@H](C(Cl)(Cl)Cl)NC(=O)N2CC[NH+](CC2)C C03177716
C[NH+](Cc1ccccc1)Cc2c(ccc3c2O/C(=C\c4cccs4)/C3=O)O C05577536
c1ccc(cc1)S(=O)(=O)N[C@H]2Cc3ccccc3[C@H]2[NH+]4CCCCCCC4 C06651962
c1ccc(c(c1)C(=O)NC[C@H](c2ccsc2)[NH+]3CCCCCC3)Br C08863146
Cc1ccc2c(c1)c(nc(n2)N3CCC(CC3)[NH2+][C@H](C)Cc4cccs4)C C12097148
c1cc2c(cc(c(c2nc1)O)[C@@H](c3ccc(cc3Cl)Cl)[NH+]4CCOCC4)Cl C12284767
CC1CC[NH+](CC1)C[C@H](COc2ccc(cc2Br)Br)O C12420319
c1cc(c(cc1N[C@H]2CCC[NH+](C2)Cc3cnc(s3)N4CCCC4)F)F C12453638
Cc1cccc(c1)C(=O)NC[C@H](c2ccc3c(c2)CCN3C)[NH+]4CCCCC4 C13007798
Cc1ccc(c(c1)C)NC(=S)N2CC[NH+](CC2)C34CC5CC(C3)CC(C5)C4 C17078380
c1cc(cc(c1)F)C[NH+]2CCC(CC2)c3cc(n[nH]3)c4cccc(c4)C(F)(F)F C05626230
c1ccc(cc1)Cn2c3ccccc3nc2[C@H](c4ccccc4)N5CC[NH2+]CC5 C19932561
Cc1cc(ccc1NC(=O)/C=C/c2c(cccc2Cl)F)N3CC[NH+](CC3)C C24106627
c1cc2c3c(ccc(c3c1)C(=O)NC[C@H](c4cccs4)[NH+]5CCCC5)CC2 C25384217
c1cc(sc1)[C@@H](CNC(=O)c2ccc(cc2)I)[NH+]3CCCC3 C27604273
c1ccc(c(c1)C(=O)NC[C@H](c2cccs2)[NH+]3CCCCCC3)Br C27989259
c1ccc(c(c1)C(=O)NC[C@@H](c2cccs2)[NH+]3CCCCCC3)Br C27989265
Cc1ccc(cc1Cl)C(=O)Nc2cccc(c2N3CC[NH+](CC3)C)Cl C30829730
C[C@H]1C[C@H]2C[NH2+]C[C@@H]2N1S(=O)(=O)c3cc(sc3Br)Br C36266271
Cn1cc[nH+]c1[C@H](c2cccs2)Nc3ccc(cc3)I C37247468
Cn1cc[nH+]c1[C@@H](c2cccs2)Nc3ccc(cc3Cl)Br C37252722
C[NH+]1CCC(CC1)Nc2c(cc(cc2Br)Br)C(=O)OC C37784745
C[NH2+][C@@H](Cc1ccccc1[N+](=O)[O-])c2ccccc2I C38132025
C[NH2+][C@@H](Cc1ccccc1[N+](=O)[O-])c2cccc(c2)I C38132081
C[NH2+][C@H](Cc1ccccc1[N+](=O)[O-])c2cccc(c2)I C38132082
C[NH2+][C@H](Cc1ccccc1[N+](=O)[O-])c2ccc(cc2)I C38132086
C[NH2+][C@H](Cc1ccc(cc1)[N+](=O)[O-])c2ccccc2I C38133680
CCc1ccccc1NC(=O)[C@@H]2CCC[NH+](C2)Cc3ccc(cc3)Br C38833654
C[C@@H]1C(=c2ccccc2=[NH+]1)/C=C/[C@@H]3Nc4ccccc4C(=O)N3c5ccccc5 C38906311
CCC[NH+](CCC)/C=C/1\NC(=O)[C@@H]2C(=N1)c3ccccc3CC24CCCCC4 C39700571
c1ccc2=[NH+]CC(=c2c1)/C=C(\C#N)/C(=O)Nc3cc(ccc3Cl)C(F)(F)F C39926688
C[C@@H](c1ccc(cc1)F)S[C@@H]2NN=C(N2C3CC3)C4=c5ccccc5=[NH+]C4 C39992019
Cc1c(cnn1C)[C@H](C)[NH2+][C@H](C)c2ccc(cc2Br)Br C41650705
c1cc(ccc1C[NH2+]Cc2cc3c(c(c2)Br)OCO3)Br C42395549
c1cc(cc(c1)F)NC(=S)N2CCCC3=C[C@@H]4C[C@H]([C@H]32)C[NH+]5[C@H]4CCCC5 C43746853
CC1CC[NH+](CC1)[C@@H](C)CNC(=O)c2cc(c(s2)Br)Br C49378862
c1cc(c(cc1Cl)Cl)/C=C\2/C(=O)c3ccc(c(c3O2)C[NH+]4CCCCC4)O C08823636
C[NH2+]Cc1cc(cnc1Oc2ccc(cc2F)Br)Br C51570519
Cc1ccc2c(c1)c3c4n2CCN([C@H]4CCC3)C[C@@H](C[NH+]5CCCCCC5)O C55065788
CC[C@@H](CNC(=O)N1CCC[C@@H]1c2cccs2)[NH+]3CCc4ccccc4C3 C59308495
CC[C@@H](CNC(=O)N1CCC[C@H]1c2cccs2)[NH+]3CCc4ccccc4C3 C59308497
Cc1ccc2c(c1)c3c4n2CCN([C@@H]4CCC3)C[C@H](C[NH+]5CCCCCC5)O C13563536
C[C@@H]1C[C@H](C[NH+](C1)C[C@@H](C)NC(=O)C2(CC2)c3cccc(c3)Br)C C60016150
c1ccc2=[NH+][C@H](C(=c2c1)Sc3ccc(cc3)Cl)C(=O)NCc4ccco4 C63530359
c1ccc(c(c1)[C@H]2[C@@H]3C(=c4ccccc4=[NH+]3)CCN2C(=O)NCc5ccc(cc5)F)F C63571369
Cn1cc(c2c1ccc(c2)Cl)C[NH+]3CCC(CC3)C(=O)NC4CCCCCC4 C65060062
c1cc(c(cc1Br)F)C[NH+]2CCC(CC2)NC(=O)CC3CCCC3 C66877336
CC(C)C[NH2+][C@@H](C)c1nc2ccccc2c(=O)n1c3ccc(c(c3)Cl)F C00732581
Cc1cccc(c1C)NC(=S)N2CCC(CC2)[NH+](C)[C@H]3CCCC[C@@H]3C C04668292
Cc1ccc2nc(cc(=O)n2c1)C[NH2+][C@H](C)c3cc(c(cc3Cl)Cl)F C07375070
c1ccc(cc1)/N=c/2\[nH]n(c(=S)s2)C[NH+]3CCC[C@@H](C3)C(F)(F)F C08748752
c1cc(n(c1)c2ccc(cc2Cl)Cl)C[NH2+]Cc3ccc4c(c3)OCO4 C10003720
c1cscc1c2c(cc3cc4c(cc3n2)OCO4)C[NH2+]CC5CCCCC5 C12098628
Cc1ccc2cc3cc(sc3nc2c1)C(=O)NCCC[NH+]4CCC(CC4)C C04886013
Cc1ccc2c(c1)cc3cc(sc3n2)C(=O)NCCC[NH+]4CCCC[C@H]4C C15784582
CC(=O)[NH+]=c1ccc-2c(cc(oc2c1)O)CSCc3ccc(cc3)Cl C21236283
C[C@H](c1ccccc1Br)[NH2+]Cc2cc3c(c(c2)Br)OCO3 C22777613
C[C@@H](c1ccc(s1)Cl)[NH2+]Cc2cc3c(c(c2)Br)OCO3 C27221659
Cc1c2ccccc2oc1C(=O)NC[C@H](c3cccs3)[NH+]4CCCCCC4 C27664674
Cc1c2ccccc2oc1C(=O)NC[C@@H](c3cccs3)[NH+]4CCCCCC4 C27664675
Cc1cc(c2c(c(oc2c1)C(=O)NC[C@H](c3cccs3)[NH+]4CCCC4)C)C C27993402
Cc1ccc2c(c1)c(c(o2)C(=O)NC[C@H](c3cccs3)[NH+]4CCCCC4)C C28293262
Cc1ccc2c(c1)c(c(o2)C(=O)NC[C@@H](c3cccs3)[NH+]4CCCCC4)C C28293267
C[C@H]1Cc2cc(ccc2O1)[C@@H](c3ccccc3I)[NH2+]C C35504790
CC[NH2+][C@@H](c1ccc(o1)C)c2cc(sc2Br)Br C35559975
CCC[NH2+][C@H](c1cc(cnc1)Br)c2cc(ccc2Cl)Cl C35585069
CC[NH2+][C@@H](c1cccc(c1)I)c2ccc(cc2F)OC C36767087
C[C@H](c1ccc(c(c1)Br)OC)[NH2+][C@@H](C)c2ccc(s2)Cl C37105883
C[C@@H](c1cccc2c1cccc2)[NH2+]Cc3ccc(o3)I C37231384
C[C@@H](c1ccc(cc1)I)[NH2+]Cc2ccc(cc2)N(C)C C37233591
c1cc[nH+]c(c1)N2CCC(CC2)Nc3cccc(c3)I C37247788
C[C@@H](c1cc2cc(ccc2o1)Br)[NH2+]Cc3ccc(s3)Br C38018547
C[NH2+][C@H](Cc1ccc(cc1)[N+](=O)[O-])c2cccc(c2)I C38133736
Cc1cc(c(c(c1)C)C(=O)NC[C@@H](c2ccc3c(c2)CCCN3C)[NH+](C)C)C C38670167
CSc1cccc(c1)NC(=O)[C@H]2CCC[NH+](C2)Cc3ccc(cc3)Br C38852531
CCC[NH2+][C@H](c1ccc(s1)Br)c2cc(cnc2)Br C40237170
C[C@@H](c1ccc(cc1Br)Br)N[C@H]2CC[NH+]3[C@@H]2CCCC3 C41649085
Cc1c(sc(n1)C)[C@@H](C)[NH2+][C@@H](C)c2ccc(cc2Br)Br C41663484
C[C@H](c1ccc(cc1Br)Br)[NH2+]Cc2cccc3c2OCO3 C41663765
C[C@@H](CCOc1c(cc(cc1Br)Br)Br)[NH2+]C C44100687
C[C@@H](c1ccc(cc1F)F)[NH2+]Cc2cc(c(o2)Br)Br C50359619
C[C@@H](c1c(cccc1F)F)[NH2+]Cc2cc(c(o2)Br)Br C50360845
c1cc(c(cc1Br)C[NH2+]Cc2cc(c(o2)Br)Br)F C50361192
CC(C)(C)[NH2+]Cc1cc(ccn1)Oc2cccc(c2)I C51570619
CC(C)[C@H](c1ccc2c(c1)OCCO2)[NH2+]Cc3ccc(s3)Br C26312795
C[C@H](c1ccc(cc1)I)NC2CC[NH+](CC2)C(C)(C)C C37786430
CCC[NH2+][C@H](c1ccc(cn1)Br)c2cc(ccc2Cl)Cl C61862517
CCC[NH2+][C@H](c1ccc(cn1)Br)c2ccc(s2)Br C61862629
CCC[NH2+][C@H](c1cc(sc1Br)Br)c2cscn2 C62356479
CCc1cccc2=C(C[NH+]=c12)/C=N/NC(=O)[C@@H]3CC4=C(S3)CC[C@@H](C4)CC C39944065
CCc1cccc2=C(C[NH+]=c12)/C=N/NC(=O)[C@@H]3CC4=C(S3)CC[C@H](C4)CC C39944067
Cc1ccc2=[NH+][C@H]3[C@H](CCCC3=c2c1)NC[C@@H]4[C@H]5C=C6[C@H](CCC[C@@]6(C[C@H]5OC4=O)C)C C63362627
c1cc(cc(c1)F)NC(=O)N2CCC3=c4cc(ccc4=[NH+][C@@H]3[C@H]2c5ccc(cc5)F)Cl C63491725
c1ccc2=[NH+][C@H]3[C@@H](N(CCC3=c2c1)C(=O)NC4CCCC4)c5ccc(cc5)F C63571839
Cc1ccc(cc1S(=O)(=O)Nc2ccc(cc2)[C@H]3C=c4ccccc4=[NH+]3)F C63627255
CCc1ccccc1S(=O)(=O)Nc2ccc(cc2)[C@H]3C=c4ccccc4=[NH+]3 C63627275
c1ccc2=[NH+]CC(=c2c1)CC(=O)N[C@@H](c3ccc4c(c3)CCC4)c5cccs5 C64159840
COc1ccc(cc1)NC(=S)N2CCCC3=C[C@@H]4C[C@H]([C@@H]32)C[NH+]5[C@@H]4CCCC5 C04000043
c1cc(c(cc1Br)Br)OC[C@H](C[NH+]2CCCCCC2)O C03156272
CCc1ccccc1NC(=O)N2CCC[C@@H](C2)C[NH+]3CCc4ccccc4C3 C06877405
CC(=O)N1CCCc2c1ccc(c2)[C@H](C[NH+]3CCC(=CC3)c4ccc(cc4)Cl)O C12291274
c1cc(cc2c1ccn2CC(=O)NC[C@@H]3CCC[NH+]4[C@@H]3CCCC4)Br C12296538
c1cc2c3c(ccc(c3c1)C(=O)[C@@H]4CCC[NH+](C4)Cc5ccc(o5)CO)CC2 C12300922
c1cc2c3c(ccc(c3c1)C(=O)[C@H]4CCC[NH+](C4)Cc5ccc(o5)CO)CC2 C12300924
CC(C)c1ccc(cc1)[C@@H]2[C@@H]3CC=C[C@@H]3c4cccc(c4N2)C(=O)N5CC[NH+](CC5)C C14463110
c1ccc(cc1)C#CC(=O)NC[C@@H]2CCC3(O2)CC[NH+](CC3)Cc4ccccc4F C14997939
CC(C)c1ccc(cc1)[C@@H]2[C@@H]3CC=C[C@H]3c4cccc(c4N2)C(=O)N5CC[NH+](CC5)C C20698102
C[C@H]1CCC[NH+](C1)[C@@H](C)C(=O)Nc2ccc(cc2Br)Br C23777083
CC(C)[C@@]12C[NH+]3C[C@@](C1O)(CN(C2)[C@@H]3c4ccc(cc4)Br)C(C)C C27532868
c1ccc(cc1)[C@H](C[NH+]2CCCCC2)NC(=O)c3ccc(s3)Br C28317160
c1cc(sc1)[C@@H](CNC(=O)c2cc3cc(ccc3o2)Cl)[NH+]4CCCC4 C32761831
c1cc(cc(c1)I)C(=O)NC[C@@H](c2cccs2)[NH+]3CCCC3 C32763352
C[C@@H](CNC(=O)c1ccc(s1)Br)[NH+]2CCc3c(ccs3)C2 C32817167
c1ccc(cc1)[C@H]2OCc3cc(cc(c3O2)C[NH+]4CCC[C@@H](C4)CO)Br C34867988
CC[NH2+][C@@H](c1ccc(o1)Br)c2cc3c(cc2Br)OCCO3 C35557047
CC[NH2+][C@H](c1ccc(o1)Br)c2cc3c(cc2Br)OCCO3 C35557050
c1ccc2c(c1)C[C@H]([C@H]3N2CC[NH+](C3)C4CCCC4)C(=O)NCc5ccccc5F C35870725
C[C@H](c1ccc(cc1)I)[NH2+]Cc2ccc3c(c2)OCO3 C37219349
Cn1cc[nH+]c1[C@@H](c2cccs2)Nc3ccc(cc3)I C37247466
Cn1cc[nH+]c1[C@H](c2ccco2)Nc3ccc(cc3Cl)I C37313739
c1ccc2c(c1)c(c(s2)C(=O)NC[C@@H](c3ccco3)[NH+]4CCCC4)Cl C05483345
c1cc(sc1C[NH2+]Cc2cc3c(cc2Br)OCO3)Br C37985130
c1ccc2=[NH+]CC(=c2c1)/C=N\N[C@@H]3N=C(CS3)c4ccc(cc4)Br C38815572
C[C@H]1C(=c2ccccc2=[NH+]1)/C=C/[C@H]3Nc4ccc(cc4C(=O)N3C)I C38915024
CCc1cccc2=C(C[NH+]=c12)C(=O)C(=O)Nc3ccc(cc3F)Br C39355805
c1ccc(cc1)CC2=C[C@H]3C[C@H]4CO[P@@](=O)(N[NH+]4C[C@@H]3C=C2F)Cc5ccccc5 C39466485
c1ccc(cc1)CC2=C[C@@H]3C[NH+]4[C@@H](C[C@@H]3C=C2F)CO[P@@](=O)(N4)Cc5ccccc5 C39466727
c1ccc(cc1)CC2=C[C@H]3C[NH+]4[C@@H](C[C@@H]3C=C2F)CO[P@@](=O)(N4)Cc5ccccc5 C39466729
CC(=O)Nc1c(c2c(s1)CCCC2)[C@H](c3ccc(cc3)Cl)N4CC[NH+](CC4)C C39853444
CC(=O)Nc1c(c2c(s1)CCCC2)[C@@H](c3ccccc3Cl)N4CC[NH+](CC4)C C39853623
C[C@@H](c1ccc(cc1Br)Br)[NH2+]Cc2nnc3n2cccc3 C41641539
C[C@@H](Cn1ccnc1)[NH2+][C@@H](C)c2ccc(cc2Br)Br C41650549
C[C@@H](c1ccc(cc1Br)Br)NCCc2[nH+]ccn2C C41663735
C[C@@]12CCCC(=C)[C@H]1C[C@H]3[C@@H](C2)OC(=O)[C@@H]3C[NH+]4CCC(CC4)(c5ccc(cc5)Cl)O C43742819
c1ccc(cc1)CN2CCN(CC2)C(=O)[C@@H]3CSC[C@H]([NH2+]3)c4ccc5ccccc5c4 C44164555
C[NH+]1CCN(CC1)c2ccc(c(c2)C(F)(F)F)NC(=O)c3ccc(c(c3)F)F C44796672
C[C@@H](c1ccc(cc1Cl)Cl)NC(=O)[C@@H](C)[NH+]2CCc3c(ccs3)C2 C45841815
c1cc(c([nH+]c1)N2CCCC2)NCc3cc(c(o3)Br)Br C50359555
Cc1[nH+]c(co1)c2ccc(cc2)NCc3cc(c(o3)Br)Br C50359936
C[C@@H](c1ccc2c(c1)OCCO2)[NH2+]Cc3cc(c(o3)Br)Br C50360072
C[C@H](C[NH2+]C1CC1)Oc2c(cc(c3c2nccc3)Br)Br C53587527
c1cc(ccc1[C@H]2C[C@@H]2C(=O)NCC3(CCCC3)[NH+]4CCSCC4)Br C60300816
C[C@H](c1cc2ccccc2o1)NC(=O)C3=c4cc(ccc4=[NH+]C3)Br C63150607
C[C@H]1C(=c2ccccc2=[NH+]1)CCN3C(=O)c4ccccc4[C@@]3(c5ccccc5)O C63339930
Cc1ccc2=[NH+]C(=O)C3=C[C@H](SC3=c2c1)C(=O)NCCc4ccc(cc4)Cl C63490527
CCCC[NH+]1Cc2cccc(c2C1)NC(=O)c3c(ccs3)Br C66513376
c1cc(ccc1C[NH+]2CCC(CC2)NC(=O)CC3CCCC3)Br C66875724
c1ccc2c(c1)Nc3cc(ccc3S2)C(=O)OCCC[NH+]4CCCC45CCCCC5 C01604643
c1ccc(cc1)C(c2ccccc2)NC(=O)[C@H](c3ccc(cc3)Cl)[NH+]4CCCC4 C03108706
COc1c(cc(cc1Br)Br)C[NH2+]C2CCCCCCC2 C07523545
c1ccc2c(c1)cc(s2)C[NH+]3CCC4(CC3)C[C@@H]4C(=O)NCCC5=CCCCC5 C12041082
CC(C)c1ccc(cc1)c2nc(cs2)CC(=O)NC[C@@H]3CCC[NH+]4[C@@H]3CCCC4 C12296553
Cc1c(c(n(n1)Cc2c(cccc2Cl)Cl)C)C[NH2+][C@H](C)c3ccc(c(c3)F)F C12867844
CCOc1ccc(cc1)[C@H]2CCC[NH+]2CC(=O)Nc3c(ccc(c3Cl)C)Cl C12928355
c1ccc(cc1)[C@H]2c3ccsc3CC[NH+]2CC(=O)Nc4c(cccc4Cl)C(F)(F)F C12929834
c1ccc(cc1)[C@@H]2c3ccsc3CC[NH+]2CC(=O)Nc4c(cccc4Cl)C(F)(F)F C12929839
CC(C)CC[NH2+]Cc1ccc(o1)c2ccc(cc2Br)Br C13724566
c1cc(c(cc1Cl)Br)OCC(=O)NCC2(CCCCC2)[NH+]3CCCCC3 C03310409
CC1CC[NH+](CC1)Cc2c(ccc3c2occ(c3=O)c4ccc(cc4Cl)Cl)O C19789600
CCCOc1c(cc(cc1Br)C[NH2+]C2CCCCCC2)Br C20926902
CCCOc1c(cc(cc1Br)Br)C[NH2+]C2CCCCCC2 C20929813
C[C@H](c1ccccc1)[NH2+][C@H](c2ccc(cc2)Br)c3nnc(o3)c4ccccc4 C21367032
c1ccc(cc1)Nc2nc(cs2)C[NH+]3CCN(CC3)Cc4cccc5c4cccc5 C22927834
Cc1cc([nH+]c2c1ccc(c2)F)N3CCC(CC3)(c4ccc(cc4)Br)O C23634471
Cc1cc([nH+]c2c1ccc(c2)OC)N3CCC(CC3)(c4ccc(cc4)Br)O C23634753
CC(C)[C@H](c1ccc(cc1)Cl)[NH2+]Cc2nc(no2)c3cccc(c3)Br C24982058
C[NH2+][C@H](Cc1ccc(cc1)Br)c2cc(cc(c2OC)Br)Cl C35458463
CCOc1ccc(cc1[C@H](c2ccc(s2)Br)[NH2+]C)Br C35505490
CC[NH2+][C@H](c1ccc(s1)Br)c2cc(ccc2OC)Br C35508784
CC[NH2+][C@@H](Cc1ccc(cc1)OC)c2cc(sc2Br)Br C35560728
CCC[NH2+][C@@H](c1ccc(c(c1)Br)OC)c2ccc(s2)Br C35572478
c1cc(ccc1C(=O)N[C@H](C(Cl)(Cl)Cl)OC[C@H]2CCC[NH+]3[C@@H]2CCCC3)Cl C02129638
CC[C@H]1CCCC[C@@H]1[NH2+]Cc2cc(cc(c2OCC)Br)Br C37294575
CCC[NH2+][C@@H](c1cccc(c1)I)c2ccc(cc2Br)OC C37445537
Cc1ccc2c(c1)[C@H](c3ccccc3CS2)Nc4ccc(cc4)OCC[NH+](C)C C00717629
Cc1c(sc(c1[C@H](c2ccc(cc2)Cl)[NH+]3CCCC3)NC(=O)c4cccs4)C C38546859
CN1CCCc2c1ccc(c2)[C@H](CNC(=O)Cc3cccc4c3cccc4)[NH+]5CCCCC5 C38670877
CCc1cccc(c1NC(=O)[C@@H]2CCC[NH+](C2)Cc3c(cccc3Cl)Cl)CC C38856197
CC(C)Oc1c(cc(cc1OC)Br)C[NH2+]C2C3CC4CC(C3)CC2C4 C40728452
CC(C)c1ccc2c(c1)cc(o2)C(=O)NC[C@@H](c3ccc(cc3)Cl)[NH+]4CCCCC4 C41310220
C[C@H]1CCC[NH+](C1)Cc2ccc(cc2)CNC(=O)N3c4ccccc4Sc5c3cccc5 C44879377
c1ccc(cc1)c2ccccc2NC(=O)[C@@H]3CCC[NH+](C3)Cc4c(cccc4Cl)Cl C44914811
c1cc(c(c(c1)Cl)C[NH+]2CCC[C@H](C2)C(=O)Nc3ccc(cc3)OC4CCCC4)F C44917159
Cc1ccc(cc1)[C@H](c2ccccc2)NC(=O)[C@@H]3CCC[NH+](C3)Cc4cccc5c4cccc5 C44938197
CC[C@@H](c1cccs1)[NH2+]Cc2cc(cc(c2OC)Br)Br C48416922
CCCC[NH+](C)Cc1c(ccc2c1O/C(=C\c3ccc(cc3Cl)Cl)/C2=O)O C13682070
Cc1csc2n1c(=O)cc([nH+]2)CN[C@H](c3ccc(cc3)C(C)C)c4cccs4 C15362354
CC(C)(C)c1cc(c(c(c1)C(C)(C)C)O)C[NH+]2CCC(CC2)CC(=O)N3CCCC3 C59579457
c1ccc(cc1)[C@@H]2C[C@H](Nc3n2c4ccccc4[nH+]3)c5ccc(cc5)Br C13806888
CCCC[NH+](C)Cc1c(ccc2c1O/C(=C\c3c(cccc3Cl)Cl)/C2=O)O C41584067
Cc1ccc(cc1NC(=O)[C@H]2C(=c3ccccc3=[NH+]2)Sc4ccc(cc4)Cl)Cl C63505736
C[C@@H]1C(=c2cc(ccc2=[NH+]1)F)CCNS(=O)(=O)c3ccc(cc3)C4CCCCC4 C63515305
C[C@@H](CNC(=O)[C@@H]1C(=c2ccccc2=[NH+]1)Sc3ccc(cc3)Cl)c4ccccc4 C63530394
c1cc(ccc1[C@H]2[C@@H]3C(=c4cc(ccc4=[NH+]3)Cl)CCN2C(=O)Nc5ccc(cc5)Cl)F C63572388
c1cc(ccc1CNC(=O)N2CCC3=c4cc(ccc4=[NH+][C@@H]3[C@H]2c5ccc(cc5)F)Cl)F C63572680
c1cc(ccc1CNC(=O)N2CCC3=c4cc(ccc4=[NH+][C@H]3[C@H]2c5ccc(cc5)F)Cl)F C63572684
Cc1ccc(cc1)[C@@H]2[C@@H]3C(=c4cc(ccc4=[NH+]3)Cl)CCN2C(=O)Nc5ccc(c(c5)C)C C63572771
CCC[NH+](CCC)[C@@H](C)[C@@H](c1ccc2cc(c3ccccc3c2c1)Br)O C01729652
c1cc(ccc1OC[C@@H](C[NH+](C2CCCCC2)C3CCCCC3)O)Br C04484460
c1c(nc(nc1C(Cl)(Cl)Cl)NCCC[NH+]2CCCC2)C(Cl)(Cl)Cl C01727300
c1ccc2c(c1)C=C([C@@H](O2)c3ccc(cc3)OCC[NH+]4CCCCC4)c5ccc(cc5)O C05765564
CC(C)C[NH+](Cc1c(=O)ccc-2c(c(coc12)c3ccccc3Cl)O)CC(C)C C05832811
c1ccc2c(c1)cccc2[C@@H](CNC(=O)C34CC5CC(C3)CC(C5)C4)[NH+]6CCCC6 C07598475
C[C@@H](c1ccccc1)[NH2+]Cc2cc(ccc2OCc3ccccc3)Br C08534239
CCc1c(sc2c1CC[NH+]([C@@H]2c3ccccc3)CC(=O)NCCC4=CCCCC4)C C09527704
CCc1c(sc2c1CC[NH+]([C@H]2c3ccccc3)CC(=O)NCCC4=CCCCC4)C C09527705
c1cc(ccc1C(=O)[C@H]2C[NH+](CC[C@]2(c3ccc(cc3)Cl)O)C4CCCCC4)Cl C13041488
Cc1cc(c(c(c1)C)n2cccc2C[NH2+]CCOC3c4ccccc4-c5c3cccc5)C C06370495
c1ccc(c(c1)C#N)Sc2ccccc2C(=O)NCC3(CCCCC3)[NH+]4CCCCC4 C13098395
CC(C)C[NH+](Cc1c(ccc2c1occ(c2=O)c3ccccc3Cl)O)CC(C)C C19791812
CCCOc1c(cc(cc1Cl)C[NH2+][C@@H](C)C23CC4CC(C2)CC(C4)C3)Cl C20926223
CCc1c(sc2c1CC[NH+]([C@@H]2c3ccccc3)CC(=O)Nc4cc(ccc4C)C)C C21045595
Cc1ccc(cc1)[C@H](CNC(=O)c2c(c3c(cc(cc3o2)C)C)C)[NH+]4CCCCC4 C27994046
Cc1ccc(cc1)[C@@H](CNC(=O)c2c(c3c(cc(cc3o2)C)C)C)[NH+]4CCCCCC4 C27994048
CCCN(Cc1ccccn1)c2cc(cc([nH+]2)c3ccc(c(c3)C)O)c4ccccc4 C29561513
c1ccc(cc1)C(c2ccccc2)NC(=O)[C@@H]3CCC[NH+](C3)Cc4ccc(c(c4)Cl)Cl C30944176
c1cc(ccc1C[NH+]2CCC[C@@H](C2)C(=O)Nc3cc(c(cc3Cl)Cl)Cl)Cl C30945568
C=C(c1cc[nH+]cc1)Nn\2c(cs/c2=N\Cc3ccccc3)c4ccc(cc4)c5ccccc5 C03272810
c1ccc(cc1)[C@H]2C[NH+](C[C@@H]2CN(C3CCCCC3)C(=O)c4ccccc4)Cc5ccc[nH]5 C34699019
Cc1ccc(cc1)[C@H]2C[NH+](C[C@@H]2CN(C3CCCCC3)C(=O)C)Cc4ccccc4O C34740731
Cc1ccc(cc1)[C@@H]2C[NH+](C[C@@H]2CN(C3CCCCC3)C(=O)C(C)C)Cc4ccccc4O C34740750
CCC[NH2+][C@@H](Cc1ccc(cc1)OC)c2cc(sc2Br)Br C35586188
Cc1ccc(cc1)[C@@H](c2c3c(sc2NC(=O)c4ccco4)CCCC3)[NH+]5CCCCC5 C38546128
Cc1ccc(cc1)[C@H](c2c3c(sc2NC(=O)c4ccco4)CCCC3)[NH+]5CCCCC5 C38546129
CC(C)c1ccc(cc1)C2=NC(=CC3=c4ccccc4=[NH+][C@@H]32)C(=O)NCCc5cccc(c5)F C38558027
c1cc(ccc1SCCNC(=O)[C@H]2CCC[NH+](C2)Cc3ccc(cc3Cl)Cl)Cl C38836840
CCc1cccc2c1[nH]cc2[C@H](C3=c4cccc(c4=[NH+]C3)CC)C(=O)c5ccccc5 C39935609
CCOc1cc(cc(c1OC(C)C)Br)C[NH2+]C23CC4CC(C2)CC(C4)C3 C40728992
CCOc1cc(cc(c1OC(C)C)Br)C[NH2+]C2CCCCCCC2 C40729095
CC(C)Oc1c(cc(cc1Br)C[NH2+]C(C)(C)CC(C)(C)C)Br C40730566
C[C@H](c1ccc(cc1)N2CCCCC2)NC(=O)[C@H]3CCC[NH+](C3)Cc4cccc5c4cccc5 C44854895
Cc1ccc(cc1)[C@@H](c2ccccc2)NC(=O)[C@H]3CCC[NH+](C3)Cc4ccccc4C C44937825
Cc1ccc(cc1)[C@@H](c2ccccc2)NC(=O)[C@H]3CCC[NH+](C3)Cc4c(cccc4Cl)F C44937970
Cc1ccc(cc1)[C@@H](c2ccccc2)NC(=O)C3CC[NH+](CC3)Cc4c(cccc4Cl)F C44938057
c1ccc(cc1)[C@@H](C(=O)/N=c\2/[nH]c(cs2)C[NH+]3CCCCC3)Sc4ccccc4 C22289627
c1cc(ccc1CC[NH2+]Cc2cc3c(n2Cc4ccc(cc4)F)ccs3)Cl C57719287
Cc1ccn2c(c1)[nH+]c(c2CC(=O)Nc3ccc(c(c3)C)C)c4ccc(c(c4)C)C C62041734
Cc1ccc(c(c1)Br)NC(=O)Cc2c([nH+]c3n2ccc(c3)C)c4ccc(c(c4)C)C C62041918
Cc1cc(c(c2c1C(=O)/C(=C\c3ccc(cc3Cl)Cl)/O2)C[NH+]4C[C@@H](C[C@@H](C4)C)C)O C41515110
C[C@@H]1C[C@H](C[NH+](C1)Cc2c(ccc3c2O/C(=C/c4c(cccc4Cl)Cl)/C3=O)O)C C41583743
c1ccc(cc1)c2ccc(cc2)CC(=O)NC[C@@H](c3cccs3)C4=c5ccccc5=[NH+]C4 C63230073
CN(C)c1ccc(cc1)[C@H](CNC(=O)c2cccc3c2cccc3)C4=c5ccccc5=[NH+]C4 C63230285
CN(C)c1ccc(cc1)[C@@H](CNC(=O)/C=C/c2ccc(cc2)Cl)C3=c4ccccc4=[NH+]C3 C63230365
Cc1cccc(c1C)OCc2cc(ccc2OC)[C@H]3[C@@H]4C(=c5ccccc5=[NH+]4)CCN3 C63350501
C[C@H](c1ccccc1)/[NH+]=C(/Nc2ccc(cc2)Oc3ccc(cc3)Cl)\SC C04306296
c1ccc(cc1)/C=C/C(=O)NCCSC2=c3ccccc3=[NH+][C@H]2c4ccc(cc4)Cl C63654939
c1ccc(cc1)[C@H](CNC(=O)Cc2csc(n2)c3cccc(c3)F)C4=c5ccccc5=[NH+]C4 C64340446
CCC[NH2+]Cc1ccc(cc1N2CCCC[C@H]2CC)Br C34824746
CCCOc1ccc(cc1C[NH2+][C@H]2CCCC[C@@H]2C)Br C34991719
CC[C@@H](c1ccc(cc1)Br)[NH2+]Cc2ccc(o2)[C@@H]3C[C@@H]3C C35043185
CC(C)Oc1ccc(cc1)[C@@H](c2ccc(s2)Br)[NH2+]C C35498595
CC[NH2+][C@@H](c1cc(cnc1)Br)c2c(cc(cc2C)C)C C35547750
CCC[NH2+][C@@H](c1ccc2c(c1)CCC2)c3ccc(o3)Br C35583057
CC(C)(C)C[C@H](c1ccccc1)[NH2+]Cc2ccc(o2)Br C37128512
Cc1cc(ccc1NC2CC[NH+](CC2)CC=C(C)C)Br C37197043
C[C@H]1CCCC[NH+]1CCCN[C@@H](C)c2c(ccs2)Br C37200232
C[C@H]1CCC[C@H]([C@@H]1C)[NH2+]Cc2ccc(o2)I C37214876
C[C@H]([C@H]1CCC[NH+](C1)C)Nc2ccc(cc2)I C37221960
C[C@@H](CCc1ccco1)[NH2+][C@H](C)c2ccc(c(c2Cl)Cl)Cl C37232889
Cc1ccc(o1)[C@H](C)[NH2+][C@H](C)c2ccc(cc2)I C37280553
CC[C@H]1CCCC[C@H]1[NH2+][C@@H]2CCOc3c2cc(cc3)Br C37294761
C[NH2+][C@@H](c1ccc(cc1)OC)c2ccc(cc2Cl)Br C37366026
CC[NH2+][C@@H](C)c1ccc(cc1)OCc2ccc(s2)Br C37705639
C[C@H](c1c(ccs1)Br)NC2CC[NH+](CC2)C(C)(C)C C37786483
C[C@H](c1cccc(c1)Br)Nc2c3ccsc3cc[nH+]2 C37998879
C[C@@H](CN[C@@H](C)c1c(ccs1)Br)C[NH+]2CCCCC2 C38042060
C[C@@H](c1ccccc1Br)[NH2+]C[C@@H](C(C)C)N2CCCC2 C20200761
C[C@@H](c1ccc(c(c1Cl)Cl)Cl)[NH2+]C[C@H](C(C)C)N(C)C C37233197
Cc1ccc(cc1)OC[C@H](C)[NH2+]Cc2ccc(s2)Br C40499465
CC[NH2+][C@@H](c1ccc(c(c1)Cl)Cl)c2nc3c(s2)CCCC3 C41192373
CCC[NH2+][C@@H](c1cccc(c1)Br)c2nc3c(s2)CCC3 C41195406
C[C@@H](c1ccc(cc1Br)Br)[NH2+]Cc2ccco2 C41640573
CN(Cc1cc(cs1)Br)C[C@@H]2C[C@@H]3CCCC[C@@H]3[NH2+]2 C42402467
CC(C)[NH2+]Cc1ccccc1OCc2cc(cs2)Br C43686743
CC[NH2+][C@@H](C)c1cccc(c1)OCc2cc(cs2)Br C43686806
Cc1ccc(s1)C[NH2+][C@H](C)c2cc3cc(ccc3o2)Br C50225143
CC[NH2+][C@H]1CCCc2c1sc(n2)c3cc(cs3)Br C50330723
CC(C)(C)[NH2+]C[C@H](c1ccc(cc1)Br)OC2CCCC2 C50487509
CCc1ccc(o1)[C@@H](c2cccc(c2)I)[NH2+]C C51727320
C[C@H](C[NH2+]C1CCCCC1)N(C)Cc2cc(sc2)Br C53497406
Cc1ccc(c(c1)Br)OCC[NH2+]Cc2c(ccs2)C C53585643
C[C@@H](CN[C@@H](C)c1ccccc1Br)C[NH+]2CCCCC2 C38041770
CC(C)C[C@@H](CN(C)C)[NH2+][C@@H]1CCc2c1ccc(c2)Br C40227435
C[C@H](c1ccc(c(c1Cl)Cl)Cl)N[C@@H]2CC[NH+](C2)C3CC3 C44686623
C[C@H](c1ccc(s1)Cl)[NH2+]Cc2nc(cs2)c3ccccc3 C61680871
C[C@H]1C[C@@H]([C@@H](C[NH+]1C)C)Nc2cc(ccc2Cl)Br C61690880
C[C@H]1C[C@H]([C@@H](C[NH+]1C)C)Nc2cc(ccc2Cl)Br C61690882
CC[NH2+][C@@H](C)c1ccc(c(c1)Br)OCc2cccs2 C61699709
C[C@@H](c1ccc(c(c1)Br)OCCc2cccs2)[NH2+]C C61699721
CC[C@@H](C)c1ccc(cc1)[C@H](c2ccc(cn2)Br)[NH2+]C C61861855
CCCCc1ccc(cc1)[C@@H](c2ccc(cn2)Br)[NH2+]C C61861921
CCC[NH2+][C@H](c1ccc(cc1)C(C)C)c2ccc(cn2)Br C61862569
c1cc(c(cc1Br)C(F)(F)F)N[C@@H]2CC[NH+](C2)C3CC3 C61983427
CC[NH2+][C@H](c1ccc2c(c1)COC2)c3ccc(cc3C)Br C62333302
CCC[NH2+][C@H](c1cccc(c1)Br)c2ccc3c(c2)COC3 C62333897
C[C@@H](Cc1ccc(o1)c2ccc(cc2)I)[NH2+]C C62770597
Cc1cc(ccc1OCC[NH2+][C@@H](C)c2cccs2)Br C63062767
c1ccc2c(c1)C3c4ccccc4C2([C@@H]5[C@H]3C(=O)N(C5=O)c6ccc(cc6)F)Br C04132965
C=CCN1c2cc(ccc2Sc3ccccc3C1=O)C(=O)N4CCc5ccccc5C4 C03050270
c1cc(ccc1C(=O)Cn2cnc3c(c2=O)cc(cc3Br)Br)Cl C00639863
CC(=O)[C@H]1[C@@H](C([C@@H]2N1c3ccccc3C=C2)(C#N)C#N)c4cccc(c4)I C00711357
Cc1ccc(cc1C)N2CCN(CC2)S(=O)(=O)c3cc(c(cc3C)Br)C C00944452
Cc1nc2c(c3c(s2)CCCC3)c(n1)SCC(=O)N4C[C@@]5(C[C@H]4CC(C5)(C)C)C C03365138
Cc1ccc(s1)/C=C/2\C(=O)N(C(=S)N(C2=O)c3cccc4c3cccc4)c5ccccc5 C00722528
c1ccc2c(c1)C3c4ccccc4C2([C@H]5[C@H]3C(=O)N(C5=O)c6ccccc6Br)C=O C01108001
c1ccc(c(c1)N2CCN(CC2)C3=NC(=O)/C(=C/c4ccc(cc4)Br)/S3)F C08821893
c1ccc(c(c1)N2CCN(CC2)C3=NC(=O)/C(=C/c4ccc(c(c4)Cl)Cl)/S3)F C09189266
c1ccc(c(c1)CN2c3ccccc3[C@@]4(C2=O)N(C(=O)CS4)c5ccc(c(c5)Cl)F)F C09225776
Cc1cc(c(n1c2cccc(c2)I)C)/C=C/3\C(=O)N(/C(=N/C)/S3)C C09261244
Cc1ccc2c(c1)sc(n2)N3CCN(CC3)C(=O)c4ccccc4I C09298580
Cc1ccc(cc1C)C(=O)N2CCN(CC2)c3nc4ccc(cc4s3)Br C09541594
c1ccc(c(c1)Cn2c3c(c4c(s3)CCC4)c(=O)n(c2=O)c5ccc(cc5)Cl)F C09615383
Cc1ccc(cc1C)CC(=O)N2CCN(CC2)c3nc4ccc(cc4s3)Br C10703198
Cc1cc(c(c(c1)C)CC(=O)N2CCN(CC2)c3nc4ccc(cc4s3)SC)C C10747269
c1ccn(c1)C2=C([C@H](C3=C(N2c4ccc(c(c4)Cl)F)CCCC3=O)c5ccsc5)C#N C12360542
c1cc(c(cc1Cl)Cl)[C@H]2CC(=O)N(C3=C2C(=O)CCC3)c4c(c5c(s4)CCCC5)C#N C01430775
CC(C)(C)[P@](=O)(c1ccncc1)Oc2ccc(cc2Br)Br C06146167
c1ccc2c(c1)C3c4ccccc4C2([C@H]5[C@H]3C(=O)N(C5=O)c6ccc(cc6)Br)C=O C00828340
c1ccc2c(c1)C(=O)N(C2=O)S[C@@H]3[C@H]4C=C[C@@H]([C@H]3Cl)c5c4c(c(c(c5F)F)F)F C15162077
CC(=O)[C@H]1[C@H](C([C@H]2N1c3ccccc3C=C2)(C#N)C#N)c4cccc(c4)I C15221789
Cc1ccc(cc1C)c2cc(c3cc(ccc3n2)Br)C(=O)N4CCOCC4 C16392142
c1ccc(cc1)C(=O)[C@@H]2[C@H](C([C@@H]3N2C=Cc4c3cccc4)(C#N)C#N)c5ccccc5Cl C13635570
c1ccc(cc1)C(=O)[C@H]2[C@H](C([C@@H]3N2C=Cc4c3cccc4)(C#N)C#N)c5ccccc5Cl C13635577
CCc1ccc(cc1)n2c3c(c(=O)n(c(n3)SC)c4ccc(cc4)C)sc2=S C03034824
c1cc(ccc1c2ccc(cc2)Br)C(=O)Cn3cnc4c(c3=O)ccs4 C23297842
c1cc(ccc1Cc2cn3cc(nc3s2)C4=C[C@@H]5C=C(C=C[C@@H]5OC4=O)Br)F C01452995
c1cc(ccc1Cc2cn3cc(nc3s2)C4=C[C@H]5C=C(C=C[C@H]5OC4=O)Br)F C01452992
c1cc(c(cc1Br)S(=O)(=O)/N=C/2\C=CC(=O)C(=C2)Br)Br C28463751
c1cc(cc(c1)Cl)c2ccc(nc2)/C=C/[C@H]3c4cc(cc(c4C[C@H]5[C@@H]3COC5=O)F)F C28823194
Cc1ccc(cc1)S(=O)(=O)C(=C(Cl)Cl)N=C=NC2C3CC4CC(C3)CC2C4 C32617746
Cc1ccc(cc1)C(=O)C2=CN(c3ccccc3S2(=O)=O)c4ccc(cc4)Br C32984174
CCn1c(=O)c2c3c(sc2n(c1=O)Cc4ccc(cc4)Br)CC(=C3C)C C34724522
Cc1ccc(cc1)N2C(=S)/C(=C/c3ccc4c(c3)c(on4)c5ccccc5)/SC2=O C35515942
C[C@H]1C(=C2C(=NC(=NC2=O)[C@@H](C)Oc3ccc(cc3Br)Br)S1)C C38800059
c1c(cc(cc1Cl)Cl)C(=O)N2CCN(CC2)c3nc4c(cc(cc4s3)F)F C36687774
CSc1ccc2c(c1)sc(n2)N3CCN(CC3)C(=O)c4cc(cc(c4)Cl)Cl C36704989
Cc1ccc(cc1)c2cc(nc3c2C4=NC(=NC(=O)[C@H]4S3)c5ccc(cc5)C)C(F)F C39440712
CN1c2c(cc(cc2Br)SC)C/C(=N/c3c1ncnc3Cl)/Br C39479658
CN1c2c(cc(cc2SC)SC)C/C(=N/c3c1ncnc3Cl)/I C39479663
c1cc(oc1[C@@H](c2cc(sc2Br)Br)Br)[N+](=O)[O-] C40288818
c1ccc(cc1)c2ccc(cc2)C(=O)N3CCCN(CC3)c4ccc(cn4)C(F)(F)F C45702769
c1cc2c(c(c1)Cl)nc(s2)OC3CCN(CC3)C(=O)c4cc(cc(c4)Cl)Cl C49432654
C[C@@H]1CCc2c(c3c(ncnc3s2)N4CCN(CC4)Cc5ccc(c(c5)Cl)Cl)C1 C54290453
c1cc(cc(c1)Br)C2=Nc3ncnn3[C@@H](C2)c4ccc(cc4)Br C02914828
c1ccc(cc1)N2C(=O)/C(=C\c3cn(c4c3cccc4)Cc5ccccc5F)/SC2=S C33392807
Cc1cc(ccc1/N=C/c2cc(c(o2)N3CCOCC3)Br)Br C59679721
CC1CCN(CC1)C(=O)C2CCN(CC2)C(=O)c3cc4c(s3)CC[C@@H](C4)C(C)(C)C C59886039
CC(C)(C)[C@H]1CCc2c(sc(c2C(=O)N3CCOCC3)NC(=O)c4ccc(cc4)Cl)C1 C00643954
CC1=NC2=C([C@@H](C1C(=O)Nc3c(cccc3F)F)c4ccccc4)C(=O)C[C@@H](C2)c5ccccc5 C04637191
C[C@H]1CN(C[C@@H](O1)C)C(=O)c2c3c(sc2NC(=O)c4cccs4)C[C@@H](CC3)C(C)(C)C C00643935
C[C@@H]1CCc2c(sc3c2c(ncn3)S[C@@H](C)C(=O)Nc4ccc(cc4)Br)C1 C01970800
c1cc(c(cc1c2ccc(o2)/C=C(\C#N)/c3[nH]c4cc(cnc4n3)Br)Cl)Cl C08854761
C[C@H](C(=O)Nc1ccccc1Cl)n2cnc3c(c2=O)c(cs3)c4ccc5c(c4)CCCC5 C08893691
c1c(cc(c(c1Br)O)Br)/C=N/n2c(nnc2S)C3CCCCC3 C08920930
Cc1cc(c(c(c1)C)NC(=O)[C@@H](C)n2cnc3c(c2=O)c(cs3)c4ccc5c(c4)CCCC5)C C08922111
CC(C)(C)[C@@H]1CCc2c(sc3c2c(=O)n(cn3)CC(=O)Nc4ccc(cc4Cl)Cl)C1 C08949745
CC[C@@H]1Nc2c3c(c(c(nc3sc2C(=O)N1c4ccccc4C)C)Br)COC C09185204
Cc1c(sc(c1C#N)NC(=O)c2ccc(s2)Br)Cc3ccc4c(c3)OCO4 C09390681
Cc1ccc(cc1NS(=O)(=O)c2ccc(cc2)Br)c3nc4cccnc4s3 C09403996
Cc1cc(c(cc1Cl)OC)NC(=O)c2cc3c(s2)-c4ccc(cc4S(=O)(=O)C3)Cl C09407685
CN(C)S(=O)(=O)c1cccc(c1)NC(=O)c2c(c3c(s2)cc(cc3Cl)Cl)Cl C09492965
Cc1ccc(cc1Cl)n2c(cnc2Nc3nc(cc(n3)C)C)c4ccc(cc4)Br C10381843
c1cc2c3c(ccc(c3c1)NC(=O)[C@H]4CCCN(C4)S(=O)(=O)c5ccc(s5)Cl)CC2 C10771231
C[C@H](c1ccccc1)NC(=O)CN2c3ccc(cc3-c4ccccc4S2(=O)=O)Br C11121121
c1cc(sc1)[C@H]2c3c(n[nH]c3C(=O)N2c4ccc(cc4)Cl)c5ccc(cc5)Br C09678990
Cc1ccc(cc1)c2ccsc2C(=O)Nc3cc(ccc3Cl)c4nnc5n4CCCCC5 C14226645
C[C@@H](C(=O)Nc1ccccc1)N2C(=O)/C(=C/c3c4ccccc4cc5c3cccc5)/SC2=S C15045475
c1cc(ccc1C=C(C#N)C#N)NC(=O)c2cc3cc(cc(c3o2)Br)Br C03180384
c1ccc2c(c1)cccc2/N=C\3/NC(=O)/C(=C\c4cc(ccc4OCC#N)Br)/S3 C15931921
c1ccc2c(c1)cccc2NC(=O)N3CCC4(CC3)N(CCS4)C(=O)c5ccc(cc5)Cl C16486157
Cc1c(c(sc1c2ccccc2)NC(=O)c3cc4ccccc4s3)C(=O)N5CCOCC5 C18699960
Cc1cccc(c1)C(=O)Oc2ccc(cc2)[C@H]3C4=C(CCCC4=O)NC5=C3C(=O)c6c5cccc6 C09601167
Cc1cccc(c1)C(=O)Nc2c(c3c(s2)C[C@H](CC3)C(C)(C)C)C(=O)N4C[C@H](O[C@@H](C4)C)C C20407994
C[C@@]1(Cn2c3ccccc3cc2C(=O)N1c4cccc(c4)SC)C(=O)NC5CCCCCC5 C20903262
Cc1ccc(cc1)[C@H]2CC3=C([C@H](n4c(nc(n4)C(F)(F)F)N3)c5cc(cc(c5)F)F)C(=O)C2 C22567771
c1ccc-2c(c1)Cc3c2ccc(c3)Nc4c5c6c(sc5nc(n4)CN7CCOCC7)CCCC6 C25393792
c1ccc2c(c1)cc(c(=O)o2)c3nc(c(s3)NC(=O)c4ccc(cc4)Cl)c5cccs5 C27562119
Cc1ccc(c(c1)C)S(=O)(=O)N2c3ccccc3NC4=C([C@@H]2c5cccs5)C(=O)CCC4 C30823052
CC(C)(C)[C@@H]1CCc2c(sc(c2C#N)NC(=O)Cn3ccc4c3ccc(c4)Br)C1 C32124692
COc1cc2c(cc1Cl)nc(s2)NC(=O)c3ccc(o3)c4ccc(cc4)Br C32127887
c1ccc(c(c1)CN2c3ccccc3[C@]4(C2=O)N(CCS4)C(=O)Nc5ccc(cc5)Cl)F C36161680
c1cc(c(cc1c2ccc(o2)/C=C(\C#N)/[C@@H]3N[C@H]4C(=N3)C=C(C=N4)Br)Cl)Cl C39206231
CN1c2c(cc(cc2Br)c3ccccc3O)C/C(=N/c4c1ncnc4Cl)/Cl C39470239
CN1c2c(cc(cc2Br)Cl)CC(=Nc3c1ncnc3Cl)c4ccccc4O C39480022
CSc1cc2c(cc1Cl)c(=O)n3c(n2)-c4c(c5ccccc5n4c6ccccc6O)CC3 C39541867
Cc1c2c(oc1C(=O)Nc3c(c4c(s3)CCCC4)C(=O)OC)CCCC25SCCS5 C39851922
c1cc(ccc1c2c3c([nH]n2)C(=O)N([C@@H]3c4ccc(c(c4)Cl)Cl)C[C@H]5CCCO5)Cl C40342955
c1cc(sc1)C(=O)N2CCN(CC2)c3ccc(cc3)/N=C/c4cc(cc(c4O)Cl)Cl C13847641
Cc1ccc(cc1)N2[C@H](c3c(n[nH]c3C2=O)c4ccc(cc4)Br)c5ccccc5F C09679178
Cc1ccc(cc1N2CCN(CC2)C(=O)c3cc(n[nH]3)c4ccc(cc4)Br)Cl C09117221
CCN\1C(=O)C[C@H](S/C1=N\c2ccc(c(c2)Cl)C)C(=O)Nc3cc(cc(c3)Cl)Cl C58946438
CC(C)(C)OC(=O)NC1CCN(CC1)C(=O)c2cc(c(s2)Br)Br C59025363
c1cc(ccc1/C=C/C(=O)Nc2ccc3c(c2)nc(o3)c4c(c(c(c(c4F)F)F)F)F)Cl C59365317
CC1=C([C@@H](n2c(=O)/c(=C\c3cccs3)/sc2=N1)c4cccs4)C(=O)Nc5ccccc5 C33417090
COc1c(cc(cc1Br)Br)/C=C/C(=O)Nc2cccc3c2nsn3 C59567925
Cc1ccc2nc(c(n2c1)CC(=O)Nc3ccc(cc3C)Br)c4ccc(c(c4)C)F C62041700
C[C@@H]1CCC[C@@H]([C@@H]1C)NC(=O)[C@@]2(Cn3c4ccsc4cc3C(=O)N2Cc5ccccc5F)C C37442965
c1cc(c(cc1[N+](=O)[O-])Cl)Oc2c(cc(cc2Br)Br)Br C04181875
CCc1cc2c(s1)nc(n(c2=O)c3ccccc3)SCC(=O)c4cc(sc4Cl)Cl C02848395
Cc1cc2c(cc1C)n3c(=O)/c(=C/c4cc(cc(c4OC)Br)Br)/sc3n2 C02911075
[H]/N=C\1/NC(=O)/C(=C/c2cc(c(c(c2)Cl)OCCOc3ccc(cc3)Br)Cl)/S1 C08407966
Cc1ccccc1n2c(=O)c3c4c(sc3nc2SCC(=O)c5ccc(cc5)Cl)CCCC4 C01821423
c1cc(ccc1C(=O)COC(=O)c2ccc3c4c2[C@@H]5C=CC[C@@H]5CN4C[C@@H]6[C@@H]3C=CC6)Br C06444753
Cn1cc(c2c1cccc2)/C=c\3/c(=O)n4c(=NC5=C([C@@H]4c6cccs6)CCc7c5cccc7)s3 C00638606
Cc1ccc(cc1)N(Cc2ccco2)C(=O)COc3ccc(cc3Br)Br C00958707
c1ccc2c(c1)c(=O)n(c(n2)/C=C/c3ccc(cc3)Br)c4ccc(cc4)Br C08927086
c1ccc(c(c1)n2c(nc3ccc(cc3c2=O)I)/C=C/c4ccccn4)Cl C09210192
c1ccc(cc1)c2cc(c3cc(ccc3n2)Br)C(=O)OCC(=O)c4ccc(cc4)Cl C02244439
c1ccc2c(c1)CCCN2C(=O)CSc3cn(c4c3cccc4)Cc5ccc(cc5)Br C09391716
CC[C@@]1(Cc2c(sc3c2c(nc(n3)SC)SCC(=O)c4ccc(cc4)Br)CO1)C C02220394
Cc1cc(c(c(c1)Cl)N(c2nc(cs2)CSc3ccc(cc3)Br)C(=O)C)C C11341063
c1cc(ccc1C(=O)CSc2nc3c(c4c(s3)CCCC4)c(=O)n2c5ccc(cc5)Cl)Cl C02385257
C=CCn1c(=O)c2cc(ccc2nc1SCC(=O)c3ccc(cc3)Cl)I C01067538
Cc1c(c(c(o1)C)C(=O)/C=C/c2ccc(cc2)Br)C(=O)/C=C\c3ccc(cc3)Br C13646802
CC(C)c1ccc(c(c1)Br)OC(=O)COc2ccc(cc2Br)Br C13982312
c1ccc2c(c1)c(ccc2Br)OC(=O)c3ccc(c(c3)Br)OC[C@@H]4CCCO4 C14552993
c1ccc(cc1)C(=O)[C@@H]2[C@H](C([C@@H]3N2c4ccc(cc4C=C3)Cl)(C#N)C#N)c5cccc6c5cccc6 C15134142
c1ccc(cc1)C2(C(OP(=O)(O2)c3ccccc3)(c4ccccc4)c5ccccc5)c6ccccc6 C15922490
CC(C)CN(CC(=O)N1CCc2c(ccs2)[C@H]1c3ccc(cc3Cl)Cl)C(=O)C4CCC4 C16528319
CCCN(CC(=O)N1CCc2c(ccs2)[C@H]1c3ccc(cc3Cl)Cl)C(=O)C4CCCC4 C16528491
CC(C)(C)CC(=O)N(CC(=O)N1CCc2c(ccs2)[C@H]1c3ccc(cc3Cl)Cl)C4CC4 C16528537
CCN(CC(=O)N1CCc2c(ccs2)[C@H]1c3ccc(cc3Cl)Cl)C(=O)C(C)(C)CCl C16528865
C=CCN(CC(=O)N1CCc2c(ccs2)[C@H]1c3ccc(cc3Cl)Cl)C(=O)c4cccs4 C16529021
c1cc(ccc1CN(CC(=O)N2CCc3c(ccs3)[C@@H]2c4ccc(cc4Cl)Cl)C(=O)C5CC5)F C16530748
CCSc1nc2c(c3c(s2)CC[C@H](C3)C)c4n1c(nn4)SCc5ccc(cc5)Br C16846328
Cc1c(sc(c1I)C(=O)c2c(c(c(s2)C)C)I)C C08431237
CSc1cc(nc(c1)c2ccccn2)c3cccc(c3)c4cc(cc(n4)c5ccccn5)SC C08657503
c1ccc(cc1)C(c2ccccc2)C(=O)N(Cc3ccco3)c4nc5ccc(cc5s4)Br C22897109
C[C@H](c1ccccc1)n2c(=O)c3ccccc3nc2SCC(=O)c4ccc(s4)Br C03299829
c1cc(nc(c1)CSc2ccc(cc2)Br)CSc3ccc(cc3)Br C26289708
c1ccc(cc1)Cn2c3ccsc3cc2C(=O)N4CCN(CC4)C(c5ccccc5)c6ccccc6 C26416833
Cc1ccc(cc1F)c2c(cn(n2)c3ccccc3)/C=C/4\C(=O)N(C(=S)S4)Cc5ccccc5 C33518771
CC[C@@H](C)N(CC(=O)N1CCc2c(ccs2)[C@H]1c3ccc(cc3)C)C(=O)c4ccc5ccccc5c4 C35770596
CC[C@H](C)N(CC(=O)N1CCc2c(ccs2)[C@@H]1c3ccc(cc3)C)C(=O)C45CC6CC(C4)CC(C6)C5 C35770599
CC[C@H](C)N(CC(=O)N1CCc2c(ccs2)[C@@H]1c3ccc(cc3Cl)Cl)C(=O)C4CCC4 C35808638
CCOCCn\1c2c(c(ccc2s/c1=N\C(=O)c3ccccc3I)Cl)C C36632306
Cc1ccc2c(c1)sc(n2)c3ccc(cc3)N4C(=O)[C@@H]5[C@@H](C4=O)C6c7ccccc7C5c8c6cccc8 C08935040
CC(C)C[C@@]1(CN(C(=O)N1CC2(CCN(CC2)I)C3CCCCC3)F)C C39487789
c1cc(sc1)/C=C/C(=O)N(c2nc3ccc(cc3s2)Cl)/N=C/c4ccc(cc4)Br C39713370
c1ccc2cc(ccc2c1)c3csc(n3)[C@H](C#N)C(=O)c4ccc(o4)c5cc(ccc5Cl)Cl C38189306
c1cc(c(nc1)Br)OC(=O)c2cc(ccc2I)Br C49018985
CCCOc1c(cc(cc1Br)Br)/C=N/c2c(c3c(s2)CCCC3)C#N C18996975
CN(C)C(=O)/C(=C\c1ccc(c(c1)Br)OCc2ccc(cc2)I)/C#N C59333909
C=CCN1C(=O)/C(=C/c2cc(ccc2OCc3ccc(cc3)Cl)Br)/SC1=S C02852061
c1cc(ccc1/C=C/2\C(=O)N(C(=S)S2)CN(C3CCCCC3)C4CCCCC4)Br C59503277
Cc1ccsc1/C=C\2/C(=O)c3cc4c(c(c3O2)C)OCN(C4)CCc5ccc(cc5Cl)Cl C41588748
c1ccc(c(c1)/C=N\c2ccc(cc2)Br)OC(=O)/C=C/c3ccc(cc3)Br C03658195
C[C@@H]1CCc2c(c(c(s2)NC(=O)C34CC5CC(C3)CC(C5)C4)C#N)C1 C04070076
C[C@H]1CCc2c(sc(c2C#N)NC(=O)C34CC5CC(C3)CC(C5)C4)C1 C04646450
Cc1cc(ccc1Nc2c3cc(sc3nc(n2)C)C)Br C00224154
Cc1cc(cc(c1NC(=O)c2ccc(c(c2)Cl)Cl)C)Br C02998919
c1ccc2c(c1)cc(o2)C(=O)Nc3ccc(cc3Cl)Br C03486587
c1ccc2c(c1)nc(s2)/C(=C/c3cc(cc(c3O)Cl)Cl)/C#N C05171472
Cc1cc(ccc1Br)NC(=O)/C=C/c2ccc(cc2)Cl C01158901
Cc1cc(c(c(c1)C)[C@H]2[C@H]3CC=C[C@@H]3c4cc(ccc4N2)N(C)C(=O)C)C C14457642
c1cc(cnc1)[C@@H]2[C@H]3CC=C[C@@H]3c4c(c(cc(c4Cl)Cl)Cl)N2 C14547306
c1cc(ccc1[C@@H]2[C@@H]3CC=C[C@H]3c4cc(ccc4N2)OC(F)(F)F)F C15218687
CSc1ccc(c(c1)C(=O)Nc2cc(cc(c2)Cl)Cl)Cl C15435102
c1ccc2c(c1)nc(s2)/C(=C\c3cc(cc(c3O)Cl)Cl)/C#N C16545357
Cc1ccc(c(c1)Br)N[C@H](C)c2nc3ccccc3s2 C19901662
c1cc2c(c(c1)NC(=O)c3ccc(cc3F)Br)CCCC2 C19997092
CN/C(=N\c1ccc(c(c1)Cl)Cl)/c2cc(cc(c2)Cl)Cl C20404800
C[C@H](c1nc2ccccc2s1)Nc3ccc(cc3Br)F C20430406
Cc1ccc(c(c1)Cl)NC(=O)C2=Cc3c(c(c(s3)C)C)CS2 C20557324
Cc1cc(ccc1NC(=O)C2=Cc3c(c4c(s3)CCCC4)CS2)F C20557517
C[C@@H]1CCc2c(sc3c2CSC(=C3)C(=O)Nc4ccc(cc4)F)C1 C20557705
CC(C)Oc1ccc2c(c1)[C@H]3C=CC[C@H]3[C@H](N2)c4ccc5ccccc5c4 C20708404
c1cc(c(cc1Br)C(=O)Nc2cc(cc(c2)Cl)Cl)F C21510060
CC[C@H]1CS/C(=N\c2c(cc(cc2Cl)Br)Cl)/N1 C35286949
C[C@H](c1nc2ccccc2s1)Nc3cc(ccc3F)Br C36751020
c1cc(c(cc1Br)Oc2cc(cc(c2)Cl)Cl)CO C36814492
Cc1ccc(c(c1)Cl)n2c3ccc(cc3[nH]c2=S)Br C36898312
CC(C)c1cccc(c1)n2c3ccc(cc3[nH]c2=S)Br C36898327
Cc1ccc(o1)[C@H](C)Nc2ccc(cc2Br)Br C36956997
Cc1ccc(c(c1)F)N[C@@H]2CCCOc3c2ccc(c3)Br C37244123
C[C@@H](c1ccc(cc1)I)Nc2cccc3c2ccnc3 C37277660
Cc1ccc(c2c1nccc2)N[C@@H](C)c3c(ccs3)Br C37312727
c1cc(ccc1[C@H]2[C@@H]3CC=C[C@@H]3c4cc(ccc4N2)OC(F)(F)F)F C04117490
c1cc(c(c(c1)Cl)Cl)[C@@H](C#N)Nc2ccc(cc2)Br C37936196
c1cc(ccc1N[C@H](C#N)c2ccc(c(c2)Cl)Cl)Br C37936274
c1ccc2c(c1)N/C(=C(\C#N)/C(=O)c3cc(cc(c3)Cl)Cl)/S2 C04058903
c1cc(ccc1n2c(c[nH]c2=S)c3ccc(c(c3)Cl)Cl)Cl C38493047
COc1c(cc(cc1Br)Cl)[C@H](c2cc3c(s2)CCC3)O C40242075
CC(C)C[C@H]1CS/C(=N\c2ccccc2I)/N1 C40795109
c1ccc(c(c1)N[C@H](C#N)c2ccc(s2)Br)Br C41678817
c1cc(sc1COc2cc(c(cc2Cl)Cl)Cl)C#CCO C43682712
c1csc(c1C#CCO)COc2c(cc(cc2Cl)Cl)Cl C43682835
c1cc(c(cc1NC(=O)c2c(ccs2)Br)Cl)Cl C47957339
CCc1cc2c(=O)[nH]c(nc2s1)c3ccc(c(c3)C)Br C48412276
COc1ccc2cc(ccc2c1)[C@H](c3ccc(s3)Br)O C49956066
C[C@@H]1CCC[C@]2(C1)CS/C(=N\c3cc(ccc3F)Br)/N2 C53100043
CCc1cccc(c1NC(=O)C2C[C@H]3CCC[C@@H](C2)C34SCCS4)C C05278376
c1cc(c(cc1NC(=O)C2C[C@H]3CC[C@@H](C2)C34SCCS4)Cl)F C22394977
c1cc(c(cc1/C=C/C(=O)c2ccc(c(c2)Br)F)Cl)O C60132724
CC(C)C[C@@H]1CS/C(=N\c2cc(ccc2Cl)Br)/N1 C61692145
c1ccc(c(c1)NC(=O)N2CC3C[C@H]4C[C@@H](C3)CC2C4)Br C62368065
C[C@H](Cc1ccc(o1)c2c(cc(cc2Cl)Br)Cl)O C62771312
CCN(CC)C(=O)[C@@H](C)[C@@H]1CC[C@]2(Cc3c(nc(s3)Nc4cccnc4)[C@H]([C@@H]2[C@H]1O)C)C C03840533
CC(C)(C)[C@H]1CCc2c(sc3c2c(=O)n(c(n3)SCC(=O)N)c4ccc(cc4)OC)C1 C00755277
CC(C)(C)NS(=O)(=O)c1cc(ccc1Cl)C(=O)Nc2ccc3c(c2)sc(n3)SC C03372613
COC(=O)c1ccc2c(c1)sc(n2)NC(=S)NC(=O)c3ccc(cc3Cl)Cl C08904311
Cc1ccc(cc1)NC(=O)CSc2nnc(s2)NC(=O)Cc3cccc4c3cccc4 C09364257
c1ccc2c(c1)c(c(o2)C(=O)Nc3ccc(cc3)F)NC(=O)COc4ccc(cc4)Cl C09414015
C[C@@H](C(=O)N)Sc1nnc(n1c2ccc(cc2)Oc3ccccc3)c4ccc(cc4)Cl C03415344
c1ccc(c(c1)c2nc(nn2CC(=O)c3ccc(cc3)Br)/C=C/c4ccc(cc4)O)O C09927402
Cc1cc(ccc1/C=N\NC(=O)[C@H](C(C)C)NC(=O)c2cccc(c2)Cl)N3CCCC3 C09886343
c1ccc(cc1)C2(C(=O)N(C(=O)N2)C[C@H](COc3ccc4ccccc4c3)O)c5ccccc5 C11424673
Cc1ccc(cc1)c2cnnn2c3ccc(cc3)NC(=S)NC(=O)C45CC6CC(C4)CC(C6)C5 C12659585
C[C@@H](C(=O)N)Sc1nnc(n1c2ccccc2)c3cc(nc4c3cccc4)c5ccccc5 C09395428
c1ccc(cc1)CCNC(=O)c2cccc3c2N[C@@H]([C@@H]4[C@@H]3C=CC4)c5ccc(c(c5)[N+](=O)[O-])Cl C14470872
c1ccc(cc1)[C@H](C(=O)N/N=C/c2ccc(cc2)OC(=O)c3cccc(c3)Br)O C01433872
Cc1ccc2c(c1)oc(n2)c3cc(ccc3Cl)NC(=S)NC(=O)/C=C/c4ccco4 C15856565
C[C@H](C(=O)Nc1cccc(c1)C#N)Sc2nnc(s2)Nc3cccc(c3)Br C16543241
C[C@H](C(=O)Nc1ccc(cc1)C#N)Sc2nnc(s2)Nc3cccc(c3)Br C16543275
Cc1cccc(c1)c2nnc(s2)NC(=O)[C@@H](C(C)C)NC(=O)c3cccc(c3)Br C16614351
c1cc(cc(c1)N[C@@H](C(Cl)(Cl)Cl)NC(=O)c2ccc(cc2)[N+](=O)[O-])C(F)(F)F C02678493
CCCOc1ccc(cc1)c2cc(n[nH]2)C(=O)N/N=C(/C)\c3ccc(cc3)Br C09270830
c1ccc(cc1)Cn2c(nnc2SCc3nc4ccccc4c(n3)N)c5ccccc5F C18259262
c1ccc2c(c1)nc(s2)SCC(=O)OCc3nc(c4c5c(sc4n3)CCCC5)N C18329552
C[C@H](c1ccc(cc1)OC)NC(=O)[C@H](C)Sc2[nH]c(=O)c3c4c(sc3n2)CCCC4 C20407048
C[C@@H](c1ccc(cc1Cl)Cl)NC(=O)[C@H](C)Sc2[nH]nc(n2)c3ccc(cc3)OC C12687812
c1ccc(cc1)c2cn3c(csc3n2)CC(=O)Nc4cccc(c4)NC(=O)c5cccs5 C24033659
c1ccc2c(c1)c3ccccc3nc2CSc4nnc(n4CCC(=O)N)c5cccs5 C28948049
Cc1ccc(cc1C)NS(=O)(=O)c2cc(ccc2C)C(=O)N[C@H](C)c3ccc(cc3)OC C30871803
CCN1C(=C([C@@H](NC1=S)c2ccc(cc2)NC(=O)c3ccc(cc3)C)C(=O)OC(C)C)C C33699294
Cc1cccc(c1NC(=O)N(CCC(C)C)[C@H](C)c2[nH]c(=O)c3ccc(cc3n2)Cl)C C35043915
CC(=O)c1cccc(c1)NC(=O)Nc2nc(ns2)SCc3c(cccc3Cl)F C35313268
Cc1ccccc1C(=O)Nc2ccc(cc2)[C@H]3C(=C(N(C(=S)N3)C)C)C(=O)OC(C)C C35729537
c1ccc2c(c1)c3cc(ccc3o2)NC(=O)CCSCc4[nH]c(=O)c5c6c(sc5n4)CCC6 C24347549
Cc1ccc(o1)CNc2c(c3c(s2)CCCCC3)C(=O)Nc4ccc(cc4OC)OC C02909636
c1ccc(cc1)Cn2c3ccccc3nc2C(=O)C(=C4Nc5ccccc5N4Cc6ccccc6)O C19805585
CC(C)Cc1ccc(cc1)C2=C[C@H](N=N2)C(=O)N/N=C/c3cc(ccc3O)Br C38932462
c1c(cc(c(c1)Cl)Cl)/C=N/NC(=O)CC(=O)N/N=C/c2cc(c(cc2)Cl)Cl C19644181
CC[C@]1(C(=O)N(C(=O)N1)CC(=O)Nc2ccc(cc2)SC(F)F)c3ccc(cc3)Cl C39570566
C1CCc2c(sc(c2C#N)NC(=O)CSc3nnc(s3)NC4CCCCC4)CC1 C36676698
Cc1cc(cc(c1)C(=O)Nc2nnc(s2)SCC(=O)Nc3cccc4c3cccc4)C C39723448
CCC[C@@H]1Nc2ccc(cc2C(=O)N1NC(=O)COc3ccc4ccccc4c3)Br C39920478
CCN(CCCNC(=O)[C@@H]1C[C@@H]2CCCN2[C@@]13c4ccccc4NC3=O)c5cccc(c5)C C57992222
Cc1cc(ccc1NC(=O)[C@@H](C(C)C)NC(=O)c2ccc(cc2)Cl)Sc3nccn3C C58173629
Cc1cc(c(cc1C)C(=O)[C@H](C)Sc2nnc(s2)Nc3cccc(c3)NC(=O)C)C C58670222
CCCN(CCC)c1ccc(cc1)C(=O)N/N=C\2/c3cc(ccc3NC2=O)Br C59154008
Cc1ccc(cc1)NC(=O)COc2ccc(cc2)/C=C(\C#N)/C(=O)Nc3cc(ccc3C)C C59396389
Cc1ccc2c(c1)sc(n2)c3ccc(cc3)NC(=O)[C@@H](C)NS(=O)(=O)c4cccs4 C59831224
CCOc1cc(ccc1OC(=O)c2cccs2)[C@H]3Nc4c(c5c(s4)C[C@@H](CC5)C)C(=N3)O C15947645
Cc1c(c([nH]c1C(=O)[C@H](C)S[C@@H]2NN=C(O2)c3c(c4ccccc4s3)Cl)C)C(=O)C C39934556
CCN1[C@H](NN=C1SCC(=O)Nc2ccc(c(c2)Cl)Cl)C3=CC4=C(C(=N[C@H]4C=C3)C)C C63730258
c1ccc2=[NH+]CC(=c2c1)CC(=O)Nc3ccc(c(c3)S(=O)(=O)[N-]c4ccccc4Cl)Cl C63812362
CCCCn1c2ccc(cc2nc1SCc3csc(n3)Nc4ccc(cc4)C)S(=O)(=O)N C03450896
Cc1ccc(c(c1)OCc2ccc(o2)C(=O)NNC(=O)NC34CC5CC(C3)CC(C5)C4)C(C)C C08455913
CCOc1ccc(cc1)c2nnc(n2N)S[C@H](c3ccccc3)C(=O)Nc4cc(ccc4C)C C09255369
Cc1ccc(c(c1)OCc2nnc(n2N)SCC(=O)Nc3ccccc3c4ccccc4)C(C)C C09464305
c1ccc(cc1)Nc2c3ccccc3nc(n2)SCC(=O)NCC(=O)Nc4ccc(c(c4F)F)F C12596428
CCCCCCNC(=O)c1c2c(nc3ccccc3n2)n(c1N)/N=C/c4ccc(cc4)C(C)(C)C C13713270
c1ccc(cc1)C2=CP(=O)(C=C(S2)c3ccccc3)N[C@@H](CO)[C@H](c4ccc(cc4)[N+](=O)[O-])O C15906012
c1ccc(cc1)C2=CP(=O)(C=C(S2)c3ccccc3)N[C@@H](CO)[C@@H](c4ccc(cc4)[N+](=O)[O-])O C15906014
CCc1ccc(cc1)NC(=O)N[C@@H]([C@H](C)CC)C(=O)Nc2nnc(s2)c3ccc(cc3)Br C16572350
CC[C@H](C)[C@@H](C(=O)Nc1nnc(s1)c2ccc(cc2)C)NC(=O)Nc3cccc(c3Cl)Cl C16572459
CCc1ccccc1NC(=O)N[C@@H]([C@@H](C)CC)C(=O)Nc2nnc(s2)c3cccc(c3)Br C16572787
CC1=C([C@@H](NC(=S)N1C)c2ccc(cc2)NC(=O)Nc3ccc(cc3)C(C)C)C(=O)OCC(C)C C16610165
CCN1C(=C([C@@H](NC1=S)c2ccc(cc2)NC(=O)Nc3ccc(cc3)C)C(=O)OC(C)C)C C16610576
CCN1C(=C([C@@H](NC1=S)c2ccc(cc2)NC(=O)Nc3ccc(c(c3)F)F)C(=O)OCC(C)C)C C16612543
Cc1cccc(c1)c2nnc(s2)NC(=O)[C@H](C(C)C)NC(=O)Nc3c(cccc3C(C)C)C(C)C C16614569
Cc1ccc(c(c1)Cc2c(nc(n(c2=O)Cc3ccc(c(c3)OC)OC)Nc4ccccc4N)C)C C16883666
Cc1ccc(c(c1)OCc2nnc(n2N)S[C@@H](C)C(=O)Nc3ccc4ccccc4c3)C(C)C C17150369
c1ccc(c(c1)COc2ccccc2/C=N/Nc3nnc(n3N)SCc4ccc(cc4)Cl)Cl C21325523
Cc1cccc(c1)CSc2nnc(n2N)N/N=C/c3ccccc3OCc4ccc(cc4)Cl C21327965
C[C@@H](C(=O)Nc1ccccc1c2ccccc2)Sc3nnc(n3N)c4ccc(cc4)OC(F)F C21607603
Cc1ccc(cc1)S(=O)(=O)c2c(c(sc2Nc3ccccc3OC)C(=O)c4ccc(cc4)Cl)N C33058348
CCN1C(=C([C@@H](NC1=S)c2ccc(cc2)NC(=O)Nc3ccc(c(c3)Cl)C)C(=O)OCC(C)C)C C34888126
CCN1C(=C([C@H](NC1=S)c2ccc(cc2)NC(=O)Nc3ccc(c(c3)Cl)C)C(=O)OCC(C)C)C C34888127
Cc1cc(cc(c1)OCc2nc(cs2)C(=O)NC3CCC(CC3)NC(=O)Nc4cccc(c4)Cl)C C34906207
CC(C)c1ccc(cc1)OCc2nc(cs2)C(=O)N[C@H]3CCCC[C@H]3NC(=O)NC4CCCCC4 C34906275
CC(C)c1ccc(cc1)OCc2nc(cs2)C(=O)N[C@H]3CCCC[C@H]3NC(=O)NC(C)(C)C C34906287
CC(C)c1ccc(cc1)OCc2nc(cs2)C(=O)N[C@H]3CCCC[C@@H]3NC(=O)Nc4ccc(cc4F)F C34906289
CC(C)c1ccc(cc1)NC(=O)N[C@H]2CCCC[C@@H]2NC(=O)c3csc(n3)COc4ccccc4F C34906371
CC[C@H](C)[C@@H](C(=O)Nc1nnc(s1)c2ccc(cc2)C)NC(=O)Nc3ccc(cc3)C(F)(F)F C35268340
Cc1ccccc1C(=O)N/C(=C\c2ccc(cc2)OC(C)C)/C(=O)NCCc3[nH]c4ccccc4n3 C35375871
CCc1cccc(c1)NC(=O)N[C@@H]([C@@H](C)CC)C(=O)Nc2nnc(s2)c3ccc(cc3)Cl C35724645
CCc1cccc(c1)NC(=O)N[C@H]([C@@H](C)CC)C(=O)Nc2nnc(s2)c3ccc(cc3)Cl C35724647
CCc1ccccc1NC(=O)N[C@H]([C@@H](C)CC)C(=O)Nc2nnc(s2)c3ccc(cc3)Cl C35724675
CC[C@@H](C)[C@@H](C(=O)Nc1nnc(s1)c2cccc(c2)Cl)NC(=O)Nc3ccc(cc3Cl)Cl C35725176
CC[C@H](C)[C@@H](C(=O)Nc1nnc(s1)c2cccc(c2)Cl)NC(=O)Nc3ccc(cc3)SC C35725196
Cc1ccc(cc1)NC(=O)Nc2ccc(cc2)[C@H]3C(=C(N(C(=S)N3)C)C)C(=O)OCC(C)C C35729729
COc1ccc(c(c1)F)c2c3c(n(nc3nc(n2)NCCc4cccs4)Cc5ccccc5)N C35929068
Cc1ccc(cc1)[C@@H](C(=O)NC(C)(C)CC(C)(C)C)N(Cc2ccco2)C(=O)c3c(cccc3O)O C36500668
Cc1ccc(o1)CN([C@@H](c2ccc(cc2)O)C(=O)NC(C)(C)CC(C)(C)C)C(=O)c3ccccc3O C36595257
CCOc1ccc(cc1)Nc2c(c(ncn2)N3CCN(CC3)C(c4ccccc4)c5ccccc5)N C40729861
CCCCSc1nc2n(n1)[C@H](C(=C(N2)C)C(=O)Nc3cccc(c3C)C)c4ccc(cc4)O C41019483
C[C@@H]1c2c(sc(n2)Nc3cc(ccc3OC)OC)C[C@@]4([C@H]1[C@@H]([C@@H](CC4)[C@H](C)C(=O)NC5CC5)O)C C43548753
CCCCCOc1ccc(cc1)c2cc([nH]n2)C(=O)N/N=C/c3cc(ccc3O)Br C09375341
Cc1ccc(cc1Cl)c2ccc(o2)/C=C/C(=O)NC(=S)Nc3cccc(c3)NC(=O)c4ccco4 C22829990
CC[C@H](C)c1ccc(cc1)NC(=O)CSc2nc([nH]n2)N/N=C/c3ccc(cc3)Br C59015558
CCN(CC)c1ccc(c(c1)O)/C=N/Nc2[nH]nc(n2)SCc3ccc(c(c3)Cl)Cl C59039087
c1ccc(cc1)CNC(=O)CSc2nc([nH]n2)N/N=C/c3ccc4ccc5cccc6c5c4c3cc6 C59310271
C[C@@H](c1ccccc1)NC(=O)CSc2nc([nH]n2)N/N=C/c3ccc4ccc5cccc6c5c4c3cc6 C59310292
C/C(=N\Nc1[nH]nc(n1)SCC(=O)NCc2ccc(c(c2)Cl)Cl)/C34CC5CC(C3)CC(C5)C4 C59310720
CC[NH+](CC)c1ccc(cc1)/C=C/2\C(=O)c3c(cc(c(c3O2)C[NH+]4CCC(CC4)C(=O)OCC)O)C C62977228
CCSc1ccsc1[C@@H]2C(=C(N(C3=C2C(=O)CCC3)c4ccc(cc4Cl)[N+](=O)[O-])N)C#N C04003270
C[C@H](C(=O)NC(=O)NC)SC1=N/C(=C\c2ccc(c(c2)Cl)Cl)/C(=O)N1c3ccccc3F C08749894
Cc1ccc(cc1Cl)n2cccc2/C=C/3\C(=O)N(C(=O)N3)CC(=O)Nc4ccc(cc4)Cl C08815757
Cc1ccc2c(c1)c(=O)cc(o2)C(=O)Nc3c(c4c(s3)CCCC4)C(=O)NC[C@@H]5CCCO5 C08869323
c1ccc(cc1)n2cc(c(n2)c3ccc(cc3)Cl)CC(=O)N4C[C@@H](Oc5c4cccc5)C(=O)N C08987554
CCOc1ccc(cc1)[C@H]2[C@H](Sc3nnc(n3N2)C)C(=O)Nc4ccc(cc4C)Br C09238996
C[C@H]1C[C@@H](CN(C1)S(=O)(=O)c2ccc(cc2)C(=O)NNc3nc4c(cccc4s3)F)C C09381765
C[C@@H]1Cc2cc(ccc2N1C(=O)C)S(=O)(=O)NCC3CCC(CC3)C(=O)NC4CCCCCC4 C09430586
COCCn\1c2ccc(cc2s/c1=N\C(=O)c3ccc(s3)Br)S(=O)(=O)N C09723350
c1ccn2cc(nc2c1)c3ccc(cc3)NC(=O)CCc4[nH]c(=O)c5c6c(sc5n4)CCCC6 C09856139
Cc1ccc(cc1)n2c(=O)c3ccccc3nc2SCC(=O)NNC(=O)c4ccc(cc4)F C10442086
CCc1cc(=O)[nH]c(n1)n2c(cc(n2)c3cccs3)NC(=O)c4ccccc4C(F)(F)F C11854584
Cc1ccc(c(c1)C)n2c(=O)c3c4c(sc3nc2S[C@H](C)C(=O)NC(=O)NC5CC5)CCC4 C12722112
CCc1c(sc2c1c(=O)n(c(n2)S[C@@H](C)C(=O)NC(=O)NCC)c3cccc(c3)C)C C12820786
CCNC(=O)NC(=O)[C@@H](C)Sc1nc2c(c3c(s2)C[C@@H](CC3)C)c(=O)n1c4ccccc4 C09963755
C[NH+]1CCN(CC1)c2ccc(cc2NS(=O)(=O)c3cc(ccc3Cl)C(=O)[O-])Br C13247801
c1cc(cc(c1)[N+](=O)[O-])C(=O)COC(=O)c2cc(c(c(c2)Br)N)Br C00823766
Cc1ccc(cc1I)C(=O)NC(=S)Nc2ccc(cc2[N+](=O)[O-])OC C14004364
CCOc1cc(cc(c1O)CC=C)/C=C/2\C(=O)NC(=O)N(C2=O)c3ccc(cc3Cl)Cl C15822069
c1ccc(c(c1)C(=O)Nc2nnc(s2)SCc3c(=O)[nH]c4ccccc4n3)Br C15869282
CN(C)S(=O)(=O)c1cccc(c1)C(=O)NNC(=O)c2ccc(s2)c3ccc(cc3)Cl C16178009
C[C@@]1(C(=O)N(C(=O)N1)CC(=O)Nc2ccccc2SCC#N)c3ccc(c(c3)Cl)Cl C16255961
c1ccc(c(c1)NC(=O)CNC(=O)CSc2nnc3n2c4ccccc4s3)Br C18474057
c1cc(c(=O)n(c1)c2ccc(cc2)F)C(=O)Nc3ccc(c(c3)F)Oc4ccnc5c4cc[nH]5 C20148998
C/C(=N\NC(=O)c1cn(c2c1cccc2)C)/c3ccc(cc3)NC(=O)c4ccc(o4)Br C20159524
CC(C)NC(=O)NC(=O)CSc1nc2c(c3c(s2)CCCC3)c(=O)n1c4ccc(cc4)Cl C20865414
Cc1ccc(cc1S(=O)(=O)Nc2cc(cc(c2)C)C)C(=O)Nc3ccc(cc3)N4CCCC4=O C22534051
Cc1ccc2c(c1)sc(n2)NC(=O)Cc3csc(n3)Nc4ccc(cc4)S(=O)(=O)C C23236963
CC(C)(C)[C@@H]1CCc2c(cc(s2)C(=O)NNC(=O)[C@H]3CCCN(C3)C(=O)c4ccco4)C1 C25322833
c1ccc(cc1)[C@@H](c2ccc3c(c2)[nH]c(n3)C(F)(F)F)NC(=O)Cn4c(=O)c5ccccc5cn4 C32764578
CCc1ccccc1NC(=O)N2CCC[C@H](C2)c3nnc(s3)C(=O)Nc4cccc(c4)Cl C33113433
c1cc(ccc1C(=O)NC2CCCC2)OCc3nnc(s3)C(=O)Nc4ccc(cc4)Cl C33114202
CC[C@@H](C)[C@H](C(=O)N1CCN([C@@H](C1)C)C(=O)NC(C)C)NC(=O)c2ccc(cc2)Br C35097935
C[C@H]1CCC[C@H]([C@@H]1C)NC(=O)[C@@H](c2ccccc2)NS(=O)(=O)c3cccc4c3nsn4 C36082211
c1cc(ccc1n2c(=O)c3c4c(sc3nc2SCC(=O)NC(=O)NC5CC5)CCCC4)Cl C36240498
C[C@@H]1CCCC[C@H]1NC(=O)C2CCC(CC2)CNS(=O)(=O)c3ccc4c(c3)C[C@@H](N4C(=O)C)C C09430622
COCCNC(=O)c1c2c(sc1NC(=O)c3cc(=O)c4cc(ccc4o3)Cl)CCCC2 C08612227
Cc1ccc2c(=O)cc(oc2c1C)C(=O)Nc3c(c4c(s3)CCC4)C(=O)NCc5ccco5 C08612394
Cc1cc(nc(n1)N[C@@H](c2cccnc2)c3c4c(sc3NC(=O)c5ccco5)CCCC4)C C38548085
CC(=O)c1ccc(cc1)N2C(=O)[C@H]3[C@@H]([NH2+][C@@]([C@@H]3C2=O)(c4ccccc4)C(=O)[O-])c5ccc(s5)Cl C43219059
CC\1=NN(C(=O)/C1=N\Nc2cccc(c2)CO)c3nc(cs3)c4ccc(cc4)Br C08861107
COC(=O)[C@H](CCSC)NC(=O)N1CCc2c([nH]cn2)[C@H]1c3ccc(cc3Cl)Cl C20737256
C[C@@]12CC[C@@H](C1(C)C)C[C@H]2NC(=O)c3ccc(cc3)NS(=O)(=O)c4ccc5c(c4)OCCO5 C57614195
C[C@@H](C(=O)Nc1cc(ccc1O)S(=O)(=O)N2CCCC2)Oc3cccc(c3Cl)Cl C33226417
C/C(=N\NC(=O)c1ccncc1)/c2ccc3c(c2)[C@@H]4C=CC[C@@H]4[C@@H](N3)c5ccc(cc5)C(=O)OC C58917807
Cc1ccc(cc1S(=O)(=O)Nc2ccc(cc2)Cl)NC(=O)[C@H]3CCCN(C3)C(=O)C(C)C C59017828
c1cc(ccc1C(=O)N/C(=C/c2ccc3c(c2)OCO3)/C(=O)Nc4ccncc4)Br C59168051
CC(C)(C)[C@@H]1CCc2c(cc(s2)C(=O)NNC(=O)CCN3C(=O)[C@H]4CCCC[C@@H]4C3=O)C1 C15535940
Cc1ccc(c(c1)C)NC(=O)[C@@H]2CC(=O)NC3=NC(=NC(=O)[C@@H]23)SCc4ccc(cc4)Cl C64742846
CC(=O)Nc1ccc(cc1)NC(=O)CSc2nc3ccsc3c(=O)n2c4cc(cc(c4)F)F C67217711
c1ccc(cc1)NC(=O)c2ccccc2NC(=O)C(=O)N/N=C/c3c(cccc3Cl)Cl C04230211
C[C@H]1CCc2c(cc(s2)C(=O)OCC(=O)Nc3c(cc(cc3Cl)S(=O)(=O)N)Cl)C1 C03344489
c1ccc(c(c1)Cc2nnc(n2N)SCC(=O)Nc3ccc(cc3)N4CCCCCC4)F C08719037
CCOc1ccc(cc1)c2nnc(n2N)SCC(=O)Nc3ccc(cc3Br)C C09320027
Cc1cc(c(c(c1)C)NC(=O)CSc2nnc(s2)NC(=O)Nc3ccc(cc3)Cl)C C09324276
CCOC(=O)c1c2c(sc1NC(=O)c3c(c4cc(c(nc4s3)C)C(=O)C)N)CCCC2 C02353744
c1cc(c(c(c1)Cl)CS(=O)(=O)C[C@@H]2C(=O)Nc3cc(ccc3N2)C(=O)NC4CCCC4)F C09505565
Cc1ccc(cc1)N(C)S(=O)(=O)c2cccc(c2)C(=O)Nc3c(c4c(s3)CCCC4)C(=O)N C09662504
c1ccc2c(c1)c(cc(n2)c3ccc(s3)Cl)C(=O)OCC(=O)Nc4ccc(cc4)C(=O)N C09664477
Cc1ccc(cc1)c2nnc(n2c3ccc(cc3)C)SCC(=O)Nc4c(ccs4)C(=O)N C10263567
Cc1c(n(c(c1C#N)NC(=O)COC(=O)c2cc(ccc2N)Br)C3CCCC3)C C11330032
Cc1ccc(c(c1)SCc2[nH]c3c(c(c(s3)C(=O)NNC(=O)CC(C)C)C)c(=O)n2)C C11678454
c1ccc(cc1)COc2c(cc(cc2Cl)Cl)/C=C(\C#N)/c3c(c(n(n3)CCO)N)C#N C12376524
c1ccc(cc1)N2[C@H](CC(=N2)C(=O)Nc3cc(cc(c3OC(F)F)Br)Cl)C(=O)N C12810180
CC[C@H](C)[C@@H](C(=O)N[C@H](C)CC)NC(=O)[C@@H]1Cc2c3ccccc3[nH]c2[C@H]4N1C(=O)c5c4cccc5 C12887616
C[C@H](C(=O)Nc1ccc(cn1)Cl)Sc2nnc(n2N)c3ccccc3Br C14248741
C[C@H](C(=O)Nc1c(ccs1)C(=O)N)OC(=O)c2cc(nc3c2cccc3)c4ccc(cc4)F C15803477
Cc1ccc(cc1F)NC(=O)CSc2ncc(c(n2)N)S(=O)(=O)c3ccc(s3)Cl C17121060
c1cc(ccc1NC(=O)CSc2ncc(c(n2)N)S(=O)(=O)c3ccc(s3)Cl)F C17156190
CC(C)Cn1c(c(c(=O)[nH]c1=O)N(CC(C)C)C(=O)c2c(c3ccc(cc3s2)F)Cl)N C21082580
Cc1ccc(cc1)n2c(=O)c3c4c(sc3nc2S[C@H](C(C)C)C(=O)NC(=O)N)CCCC4 C21230403
CC(C)[C@H](C(=O)NC(=O)N)Sc1nc2c(c3c(s2)CCCC3)c(=O)n1C4CCCC4 C21230685
C[C@@H]1CCc2c(sc3c2c(nc(n3)SCC(=O)NCc4ccc(c(c4)OC)OC)N)C1 C23590799
c1ccc2c(c1)[nH]c(n2)SCc3ccc(cc3)C(=O)NNC(=O)c4cccc5c4nccc5 C24068717
Cc1cccc(c1OCc2nnc(n2N)S[C@H](C)C(=O)Nc3ccc(c(c3)Cl)F)C C24272861
Cc1cccc(c1OCc2nnc(n2N)S[C@@H](C)C(=O)Nc3ccc(c(c3)Cl)F)C C24272867
Cc1cc(ccc1OCC(=O)NCC(=O)N/N=C/c2cc(ccc2O)Br)Cl C27519756
c1cc(c(cc1NC(=O)Nc2ccc(c(c2)Cl)F)C(=O)NC[C@H]3CCCO3)N4CCCC4 C00749238
Cc1ccc(c(c1)C)[C@H](C(=O)NC(C)(C)C)N(Cc2ccco2)C(=O)c3cccc(c3O)O C36500713
c1ccc(cc1)n2cc(c(n2)c3cccc(c3)Cl)/C=C/C(=O)Nc4ccc(cc4)S(=O)(=O)N C03354297
c1ccc2c(c1)c(=O)n(c(n2)SCC(=O)Nc3ccc(cc3)C(=O)N)c4ccc(c(c4)Cl)F C39477938
CC[C@@H](C)NC(=O)[C@H](CC(C)C)NC(=O)[C@H]1Cc2c3ccccc3[nH]c2[C@@H]4N1C(=O)c5c4cccc5 C43746595
CC[C@@H](C)n1c(=O)c2c3c(sc2nc1S[C@H](C(C)C)C(=O)NC(=O)N)CCCCC3 C08621330
C=CCNC(=O)Nc1ccc(cc1)NC(=O)[C@@H]2CCCN(C2)C(=O)c3ccc(c(c3)Cl)Cl C46643174
C[C@H](C(=O)Nc1ccc(cc1)S(=O)(=O)N)OC(=O)c2cc3c(s2)c4ccccc4s3 C18655777
c1cc(cc(c1)Cl)/C=N/NC(=O)CSc2nnc(n2N)c3ccc(cc3)Br C58990586
CC/C(=N\NC(=O)CSc1nnc(n1N)c2ccccc2Br)/c3ccccc3 C58990926
Cc1ccc(cc1C)NC(=O)CSc2nc([nH]n2)N/N=C/c3cccc(c3)Br C58993867
Cc1ccc(c(c1)F)NC(=O)CSc2nc([nH]n2)N/N=C/c3ccc(cc3)Br C59015565
Cc1cc(ccc1NC(=O)CSc2nc([nH]n2)N/N=C/c3cccs3)Br C59016408
Cc1ccc(c(c1)Br)NC(=O)CSc2nc([nH]n2)N/N=C(/C)\c3ccccc3 C59020225
C/C(=N\Nc1[nH]nc(n1)SCC(=O)Nc2cccc(c2)Br)/c3cccs3 C59038702
Cc1cccc(c1)NC(=O)N2CCC[C@@H](C2)C(=O)N[C@H](C)c3ccc(cc3)NC(=O)C4CC4 C59348671
Cc1ccc(cc1)c2csc(n2)n3c(=O)c(c([nH]3)C)[C@@H](c4ccc(cc4)Cl)[C@@H](C#N)C(=O)N C59461847
c1ccc(cc1)n2c(=O)cc(nc2SCC(=O)Nc3c(c4c(s3)CCCCCC4)C#N)N C59513251
c1cc(oc1)C(=O)Nc2ccc(cc2)NC(=S)NC(=O)c3ccc(o3)c4ccc(cc4)Cl C59717328
c1cc(ccc1c2nnc(n2N)SCCC(=O)Nc3c(c4c(s3)CCCC4)C#N)Cl C59795163
C[C@H](C(=O)NC(=O)N)Sc1nc2cc(sc2c(=O)n1Cc3ccccc3)c4ccccc4 C28854567
Cn1c(nnc1SCC(=O)Nc2ccc(c(c2)Cl)Cl)c3c(c4cccnc4s3)N C64370039
c1ccc(cc1)NC(=O)CSc2nnc(n2C3CCCC3)c4c(c5cccnc5s4)N C64370061
CC1(CC(=CC(=O)C1)Nc2c(c3c(s2)CCCC3)C#N)C C00998238
CSC1=N[C@H](C2=C(N1)c3ccccc3C2=O)c4ccccc4F C01406988
c1cc(c(cc1C(=O)N/N=C\2/C[C@@H]3[C@@H]2CC=C3)Cl)Cl C04150436
c1ccc-2c(c1)CC3(CCCCC3)c4c2nc([nH]c4=O)CCl C04354720
Cn1c(c(c(n1)c2ccccc2)[C@@H](C#Cc3ccccc3)O)Cl C01392061
c1ccc(cc1)[C@@H]2c3ccccc3N(C(=O)[C@H]2O)c4ccccc4 C01564173
c1ccc(c(c1)/C=C/C(=O)N2CC[C@]3(CCCC[C@H]3C2)O)Cl C05477798
c1cc(ccc1C#N)NC(=O)c2cc(ccc2Cl)Cl C05714825
c1cc2c(cc1Br)c3ccnc(c3[nH]2)C4=NCCC4 C05811727
Cc1ccc(cc1)[C@H]2c3c([nH]c(=O)s3)S[C@@H]([C@@H]2C=O)C C06477730
c1cc2c(cc1NC(=O)c3ccc(s3)Cl)ncs2 C10217452
c1c(c(cc(c1Cl)Cl)Cl)O[C@@H]2CCCCNC2=O C11330729
CN(c1ccc(cc1)O)C(=O)c2cc(cc(c2)Cl)Cl C20210615
Cc1c(nc(s1)c2cccnc2)c3ccc4c(c3)CCCN4 C20267395
c1cc(ccc1Nc2ccc(cn2)C#N)I C20368546
c1c(cc(c(c1Cl)N[C@@H]2CCS(=O)(=O)C2)Cl)Cl C20505264
c1ccc2c(c1)ccc(c2C=C3C(=O)c4ccccc4C3=O)O C25490236
Cc1ccc(cc1)n2cc(c3c2[nH]cnc3=S)c4ccccc4 C32500103
c1cc2c(cc1c3cn4c5c(sc4n3)CNCC5)CCCC2 C31978735
c1c2c(sc1C(=O)c3cc4c(cc3Cl)NC(=O)C4)CCC2 C35379473
c1ccc2c(c1)C[C@@H]([C@H]3N2CCC3)C(=O)NC4CCCCC4 C35554221
Cc1c(sc2c1c(=O)n(c(=S)[nH]2)[C@H]3CCC[C@@H]([C@@H]3C)C)C C35698317
c1cc2c(c(c1)Cl)n(c(=S)[nH]2)c3cccc4c3cccn4 C36897843
[H]/N=C\1/C(=C([C@@H](S1)C)C)c2nc3cccc(c3n2C4CC4)Cl C37444375
c1cc2c(cc1[C@@H](c3cc(cc(c3)Cl)Cl)O)OCCCO2 C40244992
c1c(c(cc2c1OCCCO2)Cl)[C@@H](C3CCCCC3)O C40259633
CC(C)c1nc([nH]n1)c2cccc(c2)I C41057143
c1cc(ccc1c2[nH]nc(n2)C3CCCC3)Br C41161147
c1cc(c(c(c1)Cl)c2c3c([nH]c(=O)c2C#N)CCCC3)F C41516501
CCc1c(sc(n1)n2c(cc3c2CC(C[C@H]3O)(C)C)C)C C41710392
c1cc2cccnc2c(c1)Nc3ccc(cn3)Br C42376621
c1cc(ccc1c2[nH]c(=O)c3c(n2)CCCC3)Br C42404106
c1cc(sc1)[C@@H]2CCCN2C(=O)Nc3ccc(c(c3F)F)F C43233990
c1cc(c(c(c1)F)c2[nH]c3cc(cnc3n2)Br)F C43461017
CC[C@H](c1[nH]c(=O)c2c3c(sc2n1)C[C@@H](CC3)C)Cl C43554327
Cc1ccc(c(c1)NC(=O)N2CCC[C@@H]2c3ccsc3)F C45960216
CCc1c(sc2c1c(=O)[nH]c(n2)[C@H]3CCC[C@@H](C3)C)C C48622647
c1ccc2c(c1)c(=O)[nH]c(n2)c3ccc(s3)Br C48622868
Cc1ccc(c(c1)Br)NC(=O)N2C[C@H]3CC[C@@H]2C3 C48695138
c1cc(c(c2c1[nH]c(c2)C(=O)N3C[C@H]4CC[C@@H]3C4)Cl)Cl C48817018
c1cc2c(cc1Cl)c(c([nH]2)C(=O)N3C[C@H]4CC[C@@H]3C4)Cl C48820912
c1cc2c(cc1Cl)CC[C@@H]2Nc3c4c(ccs4)ncn3 C48962774
c1cc2c(cc1Cl)CC[C@H]2NC(=O)N3C[C@H]4CC[C@@H]3C4 C48981913
c1cc(c(cc1Br)C2=CSC3=NCCN23)O C00374898
c1cc(sc1C(=O)c2cc3c(cc2F)NC(=O)CC3)Cl C51171271
Cc1ccc(s1)[C@@H](C)NC(=O)N2CCc3c(ccs3)C2 C54730414
CNC(=O)c1c2ccccc2nc\3c1CC/C3=C\c4cccs4 C58637480
c1ccc2c(c1)CCN2C(=O)NCc3ccc(s3)Cl C43229207
CC(C)c1cc(cc2c1O[C@@H](C(=O)N2)C(C)C)Br C62564299
c1cc2c(cc1Cl)NC(=O)[C@@H]2CC3=CC=C[C@@H]4C3=CC=N4 C63818843
c1ccn2c(c1)nc3c(c2=O)cc(s3)C(=O)NC[C@@H]4CCCO4 C00426867
C=C1C[C@@](OC1=O)(Cn2ccc(=O)[nH]c2=O)c3ccc(cc3)Cl C01642821
C=C1C[C@](OC1=O)(Cn2ccc(=O)[nH]c2=O)c3ccc(cc3)Cl C05600874
Cc1ccc2c(c1)sc(n2)NC(=O)c3cnc4n(c3=O)ccs4 C06815650
c1ccc(c(c1)C(=O)Nc2ccc(cc2)Br)n3cnnn3 C07609503
CN1c2ccsc2/C(=N/NC(=O)c3ccc(cc3)F)/CS1(=O)=O C01386832
c1cc2c(c(c1)NC(=O)C3=CC=CN4C3=NS(=O)(=O)CC4)CCCC2 C09609543
Cc1cc(nc(n1)C)N2CCN(CC2)C(=O)c3cccc4c3[nH]c(c4C)C C12325922
Cc1nc2c3ccccc3nc(n2n1)S[C@@H]4CCCCNC4=O C13231409
c1ccc(cc1)n2cc(cn2)/C=C/C(=O)N3CC(=O)Nc4c3cccc4 C15854679
CCn1c2c(c(=O)n3c(n2)c4ccccc4c(=O)[nH]3)sc1=S C21729561
c1ccc2c(c1)NC(=O)CN2C(=O)[C@@H]3CC(=O)N(C3)c4ccccc4F C22064431
Cc1ccc(cc1)[C@@H](c2c(n3c(s2)ncn3)O)N4CCOCC4 C22609277
Cc1cc(no1)NC(=O)c2cc3c(cc2Br)OCCO3 C28048556
CNC(=O)CN1c2ccccc2C(=O)N([C@H]1c3cc4ccccc4o3)C C28924648
CCC(=O)N1CCN(CC1)C(=O)Nc2c(c3c(s2)CCCC3)C#N C34785323
Cc1ccc(cc1)N2C[C@H](CC2=O)C(=O)Nc3c4c(nn3C)CCC4 C38511283
c1ccc2c(c1)OC[C@@H](O2)C(=O)NC[C@H]3COC4(O3)CCCCC4 C38568583
Cc1ccc2c(c1)C(=O)C[C@@H](O2)C(=O)Nc3nnc(s3)SC C39016627
C[C@H]1C[C@]2(CC(C1)(C)C)C(=O)N(C(=O)N2)CC(=O)N3CCC(CC3)C C36618078
Cn1c2ccc(cc2c(=O)c(n1)C(=O)Nc3ccc(cc3)C#N)Cl C40790570
CC(C)[C@@H](C(=O)N1CCc2c1cccc2)NC(=O)N3CCOCC3 C41256287
Cc1nc2n(n1)c(c(s2)[C@H](c3ccccc3)[NH+]4CCC(=O)CC4)[O-] C41635571
Cc1cc(cc(c1)C(=O)N2CCC(CC2)C(=O)Nc3cc(on3)C)C C41864367
Cc1csc2n1c(=O)cc(n2)CNc3ccc4c(c3)OCCO4 C43303843
c1c(c(n[nH]1)c2nn3c(nnc3s2)C(F)(F)F)Br C44900596
c1c(c[nH]c1C(=O)N2CCC[C@@H]2c3nnc4n3CCCCC4)Cl C46335444
Cc1ccoc1C(=O)[C@@H](C#N)c2[nH]c(=O)c3ccc(cc3n2)Cl C48849847
C[C@H]1CCC[C@@H]([C@@H]1C)NC(=O)N2CCN(CC2)C(=O)[C@@H]3CCCO3 C53957254
Cn1cc(cn1)/C=C/C(=O)N2CCC[C@H](C2)c3[nH]c4ccccc4n3 C55122965
c1ccc(c(c1)[C@@H]2C3=C(CCCC3=O)Nc4n2ncn4)OC(F)F C00223044
CC1CCC(CC1)CNC(=O)N2CCN(CC2)C(=O)[C@H]3CCCO3 C56818616
C[C@]1\2CC[C@H](C1(C)C)C/C2=N/NC(=O)C3CCN(CC3)C(=O)N(C)C C59250216
CC[C@@H]1N=N/C(=N/C(=O)C23C[C@H]4C[C@@H](C2)CC(C4)(C3)NC(=O)C)/S1 C39934299
Cn1cc(c(n1)c2cccnc2)[C@H]3Nc4cc(ccc4C(=O)N3C)Cl C63496011
CC1=NN=C2[C@@H]1[C@H](SCC(=O)N2)c3c(nc4n3ccs4)Cl C44903396
CC1=N[C@H](SC1)N2CCN(CC2)C(=O)c3c4ccccc4[nH]n3 C63908958
COCC(=O)N1CCN(CC1)C(=O)Nc2cc(ccc2Cl)Cl C58267957
Cc1csc(n1)c2cc(c(n2C)C)S(=O)(=O)/N=c\3/cccc[nH]3 C65009067
Cc1ccc(c(c1)C)NC(=O)[C@@H]2CCCN(C2)c3cc(=O)n(nc3)C C65313713
C[C@H]1C[C@@H](CN(C1)C(=O)Cn2c3ccccc3c4c2c(=O)[nH]nc4)C C20416257
Cc1c(c(n(n1)C(C)(C)C)C)[C@@H]2CC(=O)NC3=NN=C([C@@H]23)C4CCC4 C65406341
Cc1cs/c(=N\S(=O)(=O)[C@H]2CS(=O)(=O)c3c2cccc3)/[nH]1 C66246996
Cn1cc([nH+]c1)S(=O)(=O)[N-]c2nc3cc(c(cc3s2)F)F C66254380
c1cc(c2c(c1)OCCO2)[C@H]3CCCN3C(=O)c4c[nH]c5c4cccn5 C66769214
c1cc2cn[nH]c2c(c1)C(=O)N3CCC[C@H]3c4cccc5c4OCCO5 C66770793
Cc1ccc(cc1)C(=O)N2CCC(CC2)NC(=O)N3C[C@H](O[C@H](C3)C)C C67422254
CC[C@]1(C(=O)N(C(=O)N1)CC(=O)N2CCC[C@@H]3[C@@H]2CC[C@@H](C3)C)C C67517212
C[C@@H]1CC[C@@H]2[C@@H](C1)CCCN2C(=O)CN3C(=O)[C@@](NC3=O)(C)C4CC4 C67517343
Cn1c2ccccc2c(cc1=O)C(=O)Nc3nnc(s3)C(F)F C67551913
Cc1cc(ccc1NC(=O)c2cnc3n(c2=O)ccs3)Br C04121092
Cc1cc(c(n1c2c(c(c(s2)C)C)C#N)C)/C=C\3/C(=O)NC(=O)S3 C02408113
Cc1nc(nc(n1)N/N=C/c2cccc(c2)I)C C04949113
Cc1ccc(cc1)N2C(=O)/C(=C/c3ccc(cc3)N(C)C)/C(=O)NC2=S C01195350
Cc1cc(cc(c1)NS(=O)(=O)c2cc3c4c(c2)CCN4C(=O)CC3)C C04270401
C[C@@H]1CCC[C@@]2(C1)N([C@@H](CO2)C(=O)NC3CC3)C(=O)c4ccccc4F C06776451
C[C@H](c1ccc2c(c1)OCCO2)NC(=O)c3ccc(o3)Br C09582998
c1ccc(c(c1)NC(=O)C(=O)N2CCN(CC2)c3ccccc3F)F C09858054
c1cc2c(cc1C(=O)Nc3ccc(cn3)I)OCCO2 C12651273
c1cc(c(cc1Cl)Cl)NC(=O)C[C@H]2CSc3n2c(=O)ccn3 C14031222
CS(=O)(=O)c1ccc(c(c1)NC(=O)c2ccc3ccccc3n2)Cl C14622891
c1ccnc(c1)[C@@H](c2cc(c3cccnc3c2O)Cl)N4CCOCC4 C19879779
c1cc(sc1)CNC(=O)c2cnc3n(c2=O)c4c(s3)CCCC4 C21647520
c1ccc2c(c1)cccc2C(=O)Nc3ccccc3C(=O)N4CCOCC4 C22467235
CN1CCN(CC1)C2=NC(=O)/C(=C/c3cc(ccc3O)Br)/S2 C23115529
Cc1ccc(s1)c2csc3c2c(=O)[nH]c(n3)CN4CCOCC4 C23805559
C[C@@]1(C(=O)N(C(=O)N1)C[C@@H]2CCCCO2)c3ccc(cc3)Br C25792478
c1ccc2c(c1)cccc2C(=O)NC3CCN(CC3)C(=O)c4ccoc4 C31033613
Cn1c(cc(=O)n(c1=O)C)CNc2ccc(cc2Cl)Br C36903220
Cc1ccc/c(=N/S(=O)(=O)c2cc(ccc2OC)Br)/[nH]1 C00863568
Cn1cc(c2c1cccc2)/C=C\3/C(=O)N(C(=O)S3)c4ccc(cc4)O C13639110
CC(=O)N1CCN(CC1)C(=S)NC(=O)C23CC4CC(C2)CC(C4)C3 C05505676
c1ccc2c(c1)OCP(=O)(CO2)Nc3ccc(cn3)Br C06231097
c1cc(ccc1NC(=O)[C@H]2CCCN(C2)C(=O)C3=C[C@@H]4C(=CC=N4)C=C3)F C39148545
CCOc1ccnc-2c1C(=O)CCc3c2n(c(c3O)C)Br C39459213
CCN1C(=O)/C(=C/Nc2ccc(cc2)Br)/C(=C(C1=O)C#N)C C39893371
CC1=C[C@H]2[C@@H](S1)N=C(N(C2=O)C)SCc3[nH]c4ccccc4n3 C39961141
CSC1=NC(=O)[C@@H]2[C@H](CC(=O)NC2=N1)c3ccc(cc3)Br C39969749
CN([C@H]1CCS(=O)(=O)C1)C(=O)Nc2ccc(cc2F)Br C43259531
CSc1cccc(c1)NC(=O)N2CCN(CC2)C(=O)c3ccsc3 C48051087
Cn1c2ccccc2c(c1c3ccccc3)C(=O)N[C@H]4CCS(=O)(=O)C4 C52584480
[H]/N=C\1/N([C@H]2CS(=O)(=O)C[C@@H]2S1)c3ccc(cc3)OC(F)(F)F C04335284
C#Cc1cccc(c1)NC(=O)N2CCCN(CC2)C(=O)c3cccc(c3)Cl C56599025
[H]\N=C\1/C(=C\c2ccc(cc2)N(C)C)/C(=O)N=C3N1c4ccccc4S3 C13817335
CN1C(=O)/C(=C/C2=C/C(=N/Nc3ccccc3)/C=CC2=O)/SC1=S C05008585
C[C@@H]1CCN([C@H]2[C@H]1CCCC2)C(=O)c3cc(ccc3F)S(=O)(=O)NC C61019119
CCn1c2ccc(cc2oc1=O)[C@@H](c3ccc(cn3)Br)O C61870444
c1cc(cc(c1)F)[C@H]2C3=C(C[C@@H](CC3=O)c4cccs4)Nc5n2ncn5 C20094980
C[C@H]1CCc2c(csc2C1)C(=O)NN3C(=O)[C@@H]4CC(=C(C[C@@H]4C3=O)C)C C20572170
CN(CC(=O)N1CCCC1)C(=O)c2c(c3cc(ccc3[nH]2)Cl)Cl C63692371
c1cc(c(cc1Cl)Cl)NC(=O)CC2=NC(=O)[C@@H]3C(=N2)C=CS3 C63959346
c1nc2c(c3c(s2)CNCC3)c(=O)n1[C@@H]4CC5(CCCCC5)OC4 C65396056
c1cc2cnccc2c(c1)[C@@H]3CC(=O)NCc4c3sc(n4)N5CCCC5 C65423644
Cc1ccsc1[C@@H]2CCN(C[C@H]2O)C(=O)c3ccc4cccnc4n3 C65502636
c1cc([nH]c(=O)c1C(=O)N2CCCc3c2cc(c(c3)F)F)c4ccncc4 C65566534
Cc1ccc(cc1)n2c(cc(c2C)/C=C/C(=O)N3CCC(=O)NCC3)C C65903011
c1cnn(c1)c2ccc(cc2NC(=O)C3=COCCC3)Br C66788549
Cc1ccc2c(c1)[nH]c(n2)[C@H]3CCCN(C3)C(=O)[C@H]4CCCCN4CC#C C67158085
c1cc(c(cc1[C@@H]2CN(CCO2)C(=O)c3ccc4c(c3)nc[nH]4)Cl)F C67177091
Cc1cc(nc2c1c(c(s2)C(=O)N3CCC[C@H](C3)CNC(=O)C)C)C C67364222
CCc1ccc2c(c1)cc(c(=O)[nH]2)[C@H](c3nnnn3C4CCCC4)N5c6ccccc6C[C@@H]5C C06135308
c1cc(ccc1/C=C/2\C(=O)NC(=O)N(C2=O)c3ccc4c(c3)OCO4)Sc5ccc(cc5)Cl C02832531
[H]/N=C\1/C(=C/c2ccc(cc2)OC(=O)c3cccc(c3)C)/C(=O)N=C4N1N=C(S4)C5CCCCC5 C08495614
Cc1cc(cc(c1)n2c(cc(c2C)C(=O)CN3C(=O)[C@@]4(CCOc5c4cccc5)NC3=O)C)C C08898318
CCNC(=O)/C(=C/c1c(nc2c(cccn2c1=O)C)Oc3ccc(cc3)Br)/C#N C02411100
CN(C)c1ccc(o1)/C=C\2/C(=O)NC(=O)N(C2=O)c3ccc(cc3)C45CC6CC(C4)CC(C6)C5 C09323934
C[C@]1(C(=O)N(C(=O)N1)Cc2cc3c(cc2Br)OCO3)c4ccc(cc4)OC(F)F C09366086
C[C@@H]1Cc2cc(ccc2N1C(=O)C)S(=O)(=O)N3CCC(CC3)C(=O)NC4CCCCCCC4 C09396955
Cc1cc(no1)NC(=O)CSc2nc3ccsc3c(=O)n2c4cccc(c4Cl)Cl C02909378
Cc1c2c(ncn(c2=O)CC(=O)N3C[C@@H](C[C@H](C3)C)C)sc1C(=O)Nc4ccc(c(c4)Cl)F C09500910
c1ccc(c(c1)/C=C/C=C\2/C(=O)N(C(=S)S2)NC(=O)c3csc4c3CCCC4)[N+](=O)[O-] C09705088
c1ccc2c(c1)nc(o2)c3cccc(c3)NC(=O)C4CCN(CC4)S(=O)(=O)c5cccs5 C10186819
Cc1ccc(cc1)n2c(=O)c3c4c(sc3nc2SCC(=O)Nc5cc(nn5C)C)CCCC4 C10521210
Cc1cc(c(n1c2ccnn2C(C)C)C)/C=C/C(=O)N3CCC[C@H](C3)c4[nH]c5ccccc5n4 C10546548
CCN1c2ccc(c3c2c(ccc3)C1=O)NC(=O)[C@H]4CCCN(C4)S(=O)(=O)c5cccs5 C10753424
Cc1cc(n(n1)c2ccc(nn2)S[C@H](C)C(=O)Nc3c(c4c(s3)CCCCC4)C#N)C C11141865
CN(C)S(=O)(=O)c1ccc(cc1)C(=O)Nc2nnc(s2)c3ccc(cc3Cl)Cl C11617234
Cc1ccc(c(c1)Br)NC(=O)C2CCN(CC2)c3ccc4nnc(n4n3)C(F)(F)F C11775376
C[C@H]1CCc2c(sc3c2c4nnc(n4cn3)SCC(=O)Nc5ccc(cc5)N(C)C)C1 C00929671
Cc1cc2cc(c(=O)[nH]c2cc1C)[C@@H](c3nnnn3C4CCCC4)N5c6ccccc6C[C@@H]5C C06194795
Cc1ccc(cc1I)NC(=O)c2cc(ccc2N3CCOCC3)[N+](=O)[O-] C14816955
Cn1cc(c(n1)c2ccc3c(c2)OCCCO3)C(=O)Nc4ccc5c(c4)sc(n5)SC C14841662
c1cc(ccc1N2CN(CC2=O)C(=O)CN(C3CC3)C(=O)Nc4ccc(cc4Cl)Cl)F C16613339
Cc1ccc(cc1Cl)NC(=O)[C@@H]2CCCN2S(=O)(=O)c3ccc4c(c3)C(C(=O)N4C)(C)C C20516187
Cc1ccc(cc1Cl)N2C[C@@H](CC2=O)c3nnc(s3)NC(=O)c4cc(ccc4OC)Cl C20579666
Cc1ccc(cc1)/C=C/2\CCc3c2nc4ccccc4c3C(=O)O[C@@H](C)C(=O)N5CCNC5=O C21602122
C[C@H]1CCc2c(sc3c2c(=O)n(c(n3)S[C@H](C)C(=O)N4CCNC4=O)c5ccccc5F)C1 C21603281
Cc1nc2n(n1)c(c(s2)[C@@H](c3cccc(c3)Br)[NH+]4CCC(CC4)C(=O)OC)[O-] C22626299
Cc1cccc(c1C)N2C[C@@H](CC2=O)C(=O)Nc3cc(ccc3C)c4nnc5n4CCCCC5 C27641731
c1cc(ccc1c2cn3ccsc3n2)NC(=O)CN4C(=O)c5cc(c(cc5C4=O)Cl)Cl C28886037
CC\1=NN(C(=O)/C1=C/Nc2nnc(s2)c3ccc(cc3)OC)c4ccc(cc4)Br C08435397
Cc1c(c(=O)n(n1C)c2ccccc2)N/C(=C/3\C(=NN(C3=O)c4ccccc4)C)/c5ccccc5 C17197589
CC[C@H](C)C(=O)N1CCc2c(c(n[nH]2)C(=O)N3CCN(CC3)c4cccc(c4Cl)Cl)C1 C34831824
Cc1cccc(c1NC(=O)N2CCN(CC2)c3c4c5c(sc4nc(n3)COC)CCCC5)C C35525685
C[C@H](C(=O)c1ccc2c(c1)NC(=O)CO2)Sc3nc4ccccc4c(=O)n3c5ccccc5 C36858822
Cc1ccc(cc1NC(=O)[C@@H]2CCCN(C2)S(=O)(=O)c3ccc4c(c3)CCCN4C(=O)C)Cl C08600917
c1ccc2c(c1)nc(s2)n3c(c4c(n3)CCC4)NC(=O)[C@@H]5CC(=O)N(C5)c6ccc(cc6)Cl C38884500
C[C@@H]1C[C@@]2(CC(C1)(C)C)C(=O)N(C(=O)N2)CN3CCN(CC3)[C@@H](C)c4nc5ccccc5s4 C23257779
CCOc1cc(ccc1O)[C@@H]2c3c(=O)c4cc(c(cc4oc3C(=O)N2c5nccs5)C)Cl C40056002
Cc1c\2c(oc1C(=O)N3CCN(CC3)c4ccccc4F)CCC/C2=N\NC(=O)c5cccs5 C40823658
C[C@H]1c2cc3c(cc2C4(CCCC4)CN1C(=O)/C=C/c5ccc(cc5)S(=O)(=O)NC)OCCO3 C45864706
c1ccc(cc1)c2c3cc(ccc3[nH]c(=O)c2C4=NN([C@@H](C4)c5ccco5)C(=O)[C@@H]6CCCO6)Cl C00644918
CCc1nc2n(n1)c(c(s2)[C@@H](c3ccc(cc3Cl)Cl)N4CCC5(CC4)OCCO5)O C36370455
c1cc2c(cc1/C=C(\C(=O)N3CCCCCC3)/NC(=O)c4ccc(o4)Br)OCO2 C59201010
Cc1ccccc1n2c(cc(c2C)C(=O)CN3C(=O)[C@](NC3=O)(C)c4cc5ccccc5o4)C C59271044
CCC(C)(C)C1CCC2(CC1)C(=O)N(C(=O)N2)CN3CCC(CC3)C(=O)N4CCC[C@@H](C4)C C59579056
Cc1ccc(c(c1)NC(=O)CN2c3cc(ccc3N4CCCC[C@@H]4C2=O)C(=O)N5CCCCC5)C C35446071
Cc1ccc(c(c1)C)NC(=O)CN2c3cc(ccc3N4CCCC[C@H]4C2=O)C(=O)N5CCCCC5 C35446077
Cc1ccc(cc1)n2c(=O)c3c(nc(s3)SC)n(c2=O)CC(=O)Nc4ccc(cc4F)C C65100562
Cc1cc(ccc1F)n2c(=O)c3c(ccs3)nc2SCC(=O)Nc4ccc5c(c4)OCO5 C67217782
Cc1cc2cc(c(=O)[nH]c2cc1C)CN(C[C@@H]3CCCO3)S(=O)(=O)c4cccc5c4nsn5 C00925000
Cc1ccc(s1)c2csc3c2c(=O)n(cn3)CC(=O)Nc4cc5c(cc4C(=O)C)OCO5 C09428975
Cc1ccccc1NC(=O)Cn2c3c(c(c(s3)C(=O)N(C)C)C)c(=O)n(c2=O)c4ccccc4 C09475053
c1ccc2c(c1)c(=O)[nH]c(n2)CN(C[C@H]3CCCO3)C(=O)/C=C/c4cc5c(c(c4)Cl)OCCO5 C09593510
c1ccc2c(c1)c(c3c(n2)/C(=C\c4ccco4)/CCC3)C(=O)OCC(=O)N[C@@H]5CCS(=O)(=O)C5 C09689752
Cc1ccc(cc1C(=O)N2CCC(CC2)c3nc4ccccc4o3)S(=O)(=O)NCc5ccco5 C09863485
Cc1ccc(c2c1[C@@]3(C(=O)N2Cc4ccccc4OC(C)C)N(N=C(S3)NC(=O)C)C(=O)C)C C09872246
COc1cc2c(cc1OC)sc(n2)NC(=O)[C@@H]3CCCN3S(=O)(=O)c4ccc(s4)Cl C10187244
C[C@@H](c1ccccc1Cl)NC(=O)CSc2c3c(nc(n2)C(C)(C)C)n(c(=O)n(c3=O)C)C C11456039
C[C@H](c1ccccc1Cl)NC(=O)CSc2c3c(nc(n2)C(C)(C)C)n(c(=O)n(c3=O)C)C C11456048
C[C@@H]1CS(=O)(=O)N(C1=O)c2ccc(c(c2)C(=O)Nc3cc(ccc3Cl)C(=O)OC)Cl C12207140
COc1ccc(cc1)[C@]2(CSC3=C([C@H](CC(=O)N32)c4ccc(c(c4)Cn5cccn5)OC)C#N)O C12275592
c1ccc(cc1)c2c(cn(n2)CCC#N)[C@H]3Nc4ccccc4C(=O)N3Cc5ccc6c(c5)OCO6 C12542125
Cc1cccc(n1)[C@@H](C(=O)NC(C)(C)C)N(c2ccc3c(c2)OCO3)C(=O)c4ccc(nc4)Cl C13563946
CCOC(=O)c1ccc(cc1)n2c(cc(c2C)/C=C/3\C(=O)NC(=O)N(C3=O)c4ccc(cc4)C)C C06089597
Cc1c(n2ccsc2n1)C(=O)c3ccc(cc3)NS(=O)(=O)c4ccc5c(c4)C[C@@H](N5C(=O)C)C C14205245
CCOC(=O)CN1c2ccccc2[C@@]3(C1=O)[C@@H]4[C@@H]([C@H](N3)C)C(=O)N(C4=O)c5cccc(c5)Cl C15319408
CC(C)n1c(nnc1SCc2[nH]c(=O)c3ccccc3n2)[C@@H]4CCCN4C(=O)c5cccs5 C20323817
CCOc1ccc(cc1)n2c(=O)c3c4c(sc3nc2SCC(=O)N5CCNC5=O)CCCC4 C21464286
CC(=O)Nc1cccc(c1)n2cnnc2SCc3nc(no3)c4cccc(c4)Br C23076601
Cc1c(c(on1)C)S(=O)(=O)N2CCN(CC2)C(=O)c3cc(c(c(c3)C(C)(C)C)O)C(C)(C)C C25043226
Cc1ccc(cc1)c2nc(on2)CN3CCN(CC3)C(=O)c4ccccc4NC(=O)c5cccs5 C25512073
C[C@H]1CCCN(C1)S(=O)(=O)c2cc(ccc2Cl)C(=O)Nc3cc4c(cc3C(=O)C)OCO4 C28909775
CCn1c2ccc(cc2nc1SCc3[nH]c4ccsc4c(=O)n3)S(=O)(=O)N5CCCCC5 C32708056
c1cc2c(cc1N3C[C@H](CC3=O)C(=O)Nc4ccnn4Cc5ccc(cc5Cl)Cl)OCCO2 C32810406
CCN(c1cccc(c1)C)C(=O)C2CCN(CC2)S(=O)(=O)c3cc4c(cc3C)NC(=O)CO4 C32958589
Cc1ccc(cc1S(=O)(=O)N2CCC(CC2)C(=O)Nc3ccc(c(c3)F)F)c4nc(on4)C C33086687
Cc1nc(no1)c2cc(sc2)S(=O)(=O)N3CCC[C@@H](C3)C(=O)Nc4ccc(cc4F)Cl C33129673
[truncated: 571,859 more chars]
