# Supplementary material for: PyRMD Studio: A Unified Suite for Next-Generation, AI-Powered Virtual Screening
Source: J Chem Inf Model. 2026 May 19;66(11):6197–203. doi: 10.1021/acs.jcim.6c00648 (PMC13250901; doi:10.1021/acs.jcim.6c00648)
Supplement: Supplementary file 2 [file ci6c00648_si_002.zip › decoys/glcm_decoys.ism]

Cc1c(cc2c(c(sc2n1)/C(=N/C#N)/N)N)C(=O)C C04719096
c1ccc(cc1)C2=C[C@](C[C@]2(c3ccccc3)O)(C(=O)[O-])[NH3+] C01686502
CC1=C(Sc2ccccc2N1)/C(=N/NC(=O)C(=O)N)/C C05722317
[C@H]1(C(=C(C(=O)O1)Br)Br)C(C(=O)N)C(=O)N C03102185
COc1ccc(cc1OCc2ccc(cc2F)C(=O)N)N C19515485
c1ccc(cc1)[C@H]2C(=O)Nc3cc(ccc3N2)S(=O)(=O)N C31890736
c1c(c(cc(c1Cl)Cl)Cl)NC(=O)CSC[C@@H](C(=O)[O-])[NH3+] C35082737
c1c2c(cc(c1[C@@H](CCCC(=O)[O-])[NH3+])Cl)NC(=O)C2 C35359329
c1c2c(cc(c1[C@H](CCC(=O)[O-])[NH3+])Cl)NC(=O)C2 C35359332
Cc1ccsc1C(=O)N(Cc2cccc(c2)N)CC(=O)N C35366684
[H]/N=C\1/C(=C2CC[C@@H](C[C@H]2S1)C(C)(C)C)C(=O)NN C31862605
[H]/N=C\1/C(=N/Nc2ccc(c(c2)C(F)(F)F)Cl)/C(=N/[H])/N(N1)C C15221682
c1cc(ccc1[C@H](CN2CCN(CC2)CCO)O)C(=S)N C36231485
c1c2c(cc(c1N)NC3CCS(=O)(=O)CC3)NC(=O)C2 C36331142
CC(C)[C@@H](C(=O)Nc1cc(c(cc1F)F)C(=O)[O-])[NH3+] C37001901
c1cc(cc(c1)O)CNc2ccc3c(c2)[nH]c(=O)c(=O)[nH]3 C37073581
CCNC(=O)NC(=O)[C@H](C)Sc1ccc(cc1)N C37182380
CC[C@H]1CO[C@@H](CN1c2cc(cc(c2)S(=O)(=O)N)N)C C37934271
CC[C@@H]1CO[C@H](CN1c2cc(cc(c2)S(=O)(=O)N)N)C C37934272
CCNC(=O)NC(=O)[C@H](C)N1CCSc2c1cc(cc2)N C38051375
c1ccc2c(c1)[nH]c(n2)[C@H]([C@H](c3[nH]c4ccccc4n3)O)O C12360091
CN(Cc1ccccc1OC)C(=O)c2cc(cc(c2)N)N C40314151
C[C@H](c1ccc(cc1)F)N(C)C(=O)c2cc(cc(c2)N)N C40319331
CCCCN(CC(=O)N)C(=O)c1cc(c(c(c1)F)C)N C40326666
CSCC[C@@H](C(=O)NC1(CCCCCC1)C(=O)[O-])[NH3+] C40481832
CC(C)C[C@@H](C(=O)N[C@@H](C1CCCCC1)C(=O)[O-])[NH3+] C40486645
c1cc(ccc1F)[S@@](=O)Cc2ccc(cc2N)C(=O)N C40962274
Cc1nc(cs1)CNc2cc3c(cc2N)NC(=O)CC3 C41010364
C[C@@H]1CCC[C@@](C1)(C(=O)[O-])NC(=O)[C@@H](CC(C)C)[NH3+] C41036622
c1c(csc1S(=O)(=O)N2CCC[C@H]2C(=O)N)N C41067850
C[C@@H](C(=O)N)[NH2+][C@@]1(CCSc2c1cccc2)C(=O)[O-] C41805009
C[C@](c1ccc(cc1)F)(C(=O)[O-])[NH2+]C(C)(C)C(=O)N C41834199
C[C@@H](c1ccc(c(c1)F)F)NC(=O)[C@@H](C)NC(=O)N C42673731
CC[C@@H](C)[C@@H](C(=O)NCc1ccsc1)NC(=O)N C43112326
Cc1ccc(c(n1)N(C)[C@@H](C)c2cccc(c2)N)C(=O)N C43396044
c1cc2c(cc1Br)c(c[nH]2)[C@@H](CC(=O)[O-])[NH3+] C44215494
c1c(c2c([nH]1)c(c(c(c2F)F)F)F)[C@@H](CC(=O)[O-])[NH3+] C44217691
c1cc(c(cc1F)F)[C@@H](CSc2nc([nH]n2)N)O C44264078
CCC[C@@H](C(=S)N)C(=O)N1CCC(CC1)CC(=O)N C44858805
C1CC[C@@H]([C@@H](C1)[NH3+])NC(=O)CC2(CCCC2)C(=O)[O-] C48838512
C1CC[C@@H]([C@H](C1)[NH3+])NC(=O)CC2(CCCC2)C(=O)[O-] C48838518
CC1(COCCN1c2cc(cc(c2)S(=O)(=O)N)N)C C48927184
Cc1cc(c(s1)C)[C@@H](C)NC(=O)C(=O)NCC(=S)N C49511726
Cc1ccc(s1)[C@@H]2C(=C(OC(=C2C(=O)N)N)C)C(=O)C C58949050
c1ccc(c(c1)CSCc2nc(nc(n2)N)N)C#N C24940712
CN(CC1CCC1)c2cc(cc(c2)S(=O)(=O)N)N C61455918
c1cc2c(cc1N)cc([nH]2)C(=O)N(CCO)CC(F)(F)F C62834336
c1csc(n1)CCNC(=O)c2cc(c(c(c2)F)NN)F C63141525
Cc1ccc2c(c1)[C@H]([C@@H](N2)C(=O)[O-])[C@@H]3c4c([nH+]c[nH]4)CCN3 C65525853
C[C@]12C[C@@H]([C@H]3[C@H]([C@@H]1CC[C@@]2([C@@H](CO)O)O)CCC4=CC(=O)C=C[C@]34C)O C65742995
c1cc(oc1)[C@H]2C[C@@H](n3c(c(cn3)C(=O)NN)N2)C(F)(F)F C02568586
c1cc(ccc1n2ncc(n2)[C@@H]([C@@H]([C@@H](CO)O)O)O)Br C04982797
CC(C)C[C@H](C(=O)NC1(C2CC3CC(C2)CC1C3)C(=O)[O-])[NH3+] C01736295
C1Cc2c(sc3c2c4nnc(n4c(n3)N)SCC(=O)N)C1 C16846068
COC(=O)c1c(n(c(=S)s1)c2ccc(cc2)S(=O)(=O)N)N C20220458
c1cc(sc1)/C=C/2\C(=O)N(c3cc(ccc3O2)N)C[C@H](CO)O C20337483
c1cc(sc1)/C=C/2\C(=O)N(c3cc(ccc3O2)N)C[C@@H](CO)O C20337486
c1c(cc(c(c1N)NC(=O)CN2C(=O)CNC2=O)Cl)Cl C21520561
c1ccc2c(c1)c(c[nH]2)C[C@H]3C(=O)N[C@H](C(=O)N3)Cc4cnc[nH]4 C31158701
Cc1c(scn1)C(=O)N(Cc2cccc(c2)N)CC(=O)N C35366687
Cc1c(sc(n1)N)SCCS(=O)(=O)CCC(=O)N C37036836
CN(C)S(=O)(=O)c1ccc(c(c1)N)N2CCC[C@@H]2C(=O)N C37365609
c1cc(ccc1NC(=O)CSCC[C@@H](C(=O)[O-])[NH3+])Br C37735538
c1c(cnc(c1Cl)NC(=O)CSCC[C@H](C(=O)[O-])[NH3+])Cl C37736108
CSCC[C@@H](C(=O)N1CCCC[C@@H]1CCO)NC(=O)N C37862229
C[C@@]1(C[C@H](CC(C1)(C)C)O)CNC=C2C(=O)NC(=O)NC2=O C03189465
CC1=C([C@@H](N2C(=N1)N=C(N2)CCCO)c3cccs3)C(=O)N C04294237
c1nc([nH]n1)SCC(=O)N[C@H]2C(=C3CCC[C@H]3S2)C(=O)N C38810642
c1nc([nH]n1)SCC(=O)N[C@@H]2C(=C3CCC[C@@H]3S2)C(=O)N C38810645
C[C@@H](c1ccc(cc1)S(=O)(=O)N)NC(=O)[C@H]2CCC(=O)N2 C40214542
c1cc(c(cc1S(=O)(=O)N(CC(=O)N)C2CCCC2)N)F C40329584
CC(C)CN(CC(=O)N)S(=O)(=O)c1cc(cc(c1F)Cl)N C40333630
c1cc(c(cc1S(=O)(=O)N2CCC(CC2)CC(=O)N)N)F C40334236
Cc1cc(nc(c1/C(=N/O)/N)Sc2[nH]c(=O)cc(n2)C)C C40515871
C[C@H](c1ccc(cc1)F)NC(=O)Nc2cnn(c2)CC(=O)N C40549437
c1c(c(cc(c1[N-]S(=O)(=O)N2CC[NH2+]CC2)F)F)C(=O)N C40860550
Cc1ncc(s1)CNc2c(n(c(=O)[nH]c2=O)CC(C)C)N C40998282
Cc1nc2ccccc2n1CCCNC(=O)[C@@H](C)NC(=O)N C41979732
c1cc(ccc1NC(=O)C(=O)NCCCC(=O)N)Br C42043691
CC(C)N(CC(=O)N)c1ccc(cc1N)S(=O)(=O)N(C)C C42428325
C[C@H](c1ccc(cc1F)F)NC(=O)NNC(=O)C(=O)NC2CC2 C42809545
CS(=O)(=O)NCCNc1ccc(cc1Br)N C43596945
c1cc(sc1CC(=O)[O-])S(=O)(=O)N[C@@H]2CCCC[C@H]2[NH3+] C48839731
c1cc(sc1CNC(=O)NCC(F)(F)F)S(=O)(=O)N C49027860
C[C@H](C/C(=N/O)/N)NS(=O)(=O)c1c(cc(cc1F)F)F C50389678
CNS(=O)(=O)c1ccc(c(c1)N)NC[C@@H]2CCS(=O)(=O)C2 C50602230
c1c(cnc(c1C(=O)NCC(=O)NC2CC2)N)Br C50703444
c1cc(nc(c1Cl)C(=O)N[C@H]2CCS(=O)(=O)C2)NN C51088962
c1cc(c(cc1C(=O)N(CCO)C2CC2)C(F)(F)F)NN C51125685
c1csc2n1c(c(n2)N)S(=O)(=O)N[C@H]3CCCC[C@@H]3O C52015775
Cc1c(cnn1c2ccc(cc2)F)[C@@H](C)NC(=O)[C@H](C)NC(=O)N C55992607
Cc1c2c(n(n1)c3ccccc3)OC(=C([C@H]2c4ccco4)C(=O)N)N C58903451
CCOC(=O)C1=C(OC(=C([C@H]1c2ccc(o2)C)C(=O)N)C)N C58949472
CC(C)CN(CC(=O)N)C(=O)c1cc(ccc1Br)N C45624235
CCn1c(=O)[nH]nc1SCC(=O)Nc2ccc(cc2N)F C61594168
Cc1nccn1c2ccc(cc2F)CNC(=O)CNC(=O)N C63123450
C=CCNC(=O)COc1ccc(cc1Br)C(=O)NN C66056668
c1cc(c(cc1[C@@H]2CN(CCO2)Cc3nc(nc(n3)N)N)Cl)F C66845279
Cc1nc(cs1)C(=O)N[C@@H]2CCCc3c2cc(c(=O)[nH]3)C(=O)N C66899225
c1cc(cc(c1)F)[C@H]2C[C@@H]2C(=O)N[C@@H]3CCCc4c3cc(c(=O)[nH]4)C(=O)N C67571658
CC(C)C[C@H](C(=O)[O-])NC(=O)[C@@H](CCSC)[NH3+] C04557161
c1csc(c1C(=O)N)NC(=O)CSCCO C08526420
C1COCCN1CCn2c(c(sc2=S)C(=O)N)N C13690317
CCC[C@H](C)NC(=O)[C@H](C)SC[C@@H](C(=O)[O-])[NH3+] C35185146
CC[C@@H](C)[C@@H](C(=O)N1CCC[C@@H](C1)O)NC(=O)N C35186998
CSCC[C@@H](C(=O)N1CCC[C@@H](C1)O)NC(=O)N C35187008
CC(C)C[C@H](C(=O)N1CCC[C@H](C1)CO)NC(=O)N C36202842
CN(Cc1ccncc1)c2ccc(cc2N)S(=O)(=O)N C36776243
CCC[C@@H](C(=O)[O-])[NH2+]Cc1ccc(cc1F)C(=O)N C36839387
CN(CC(=O)N)S(=O)(=O)c1cc(cc(c1F)Cl)N C37270313
c1cc(cc(c1)N)CN(CC(=O)N)c2nccs2 C37672359
c1c(ccc(c1)/C=C(/C(=O)N)\C#N)/C=C(/C(=O)N)\C#N C00436146
C1CCC(C1)(CC(=O)NCCCC[NH3+])CC(=O)[O-] C40224173
c1cc(c(cc1N)N)C(=O)N(CCC#N)CCC#N C40332367
Cc1c(c(n[nH]1)C)S(=O)(=O)N[C@@H](C)C(=S)N C40362631
C[C@](C1CC1)(C(=O)N[C@H](CCSC)C(=O)[O-])[NH3+] C40471317
CC(C)C[S@@](=O)Cc1ccc(cc1N)C(=O)N C40969829
C[C@@H]1CCC[C@](C1)(C(=O)[O-])NC(=O)[C@H](CCSC)[NH3+] C41036774
C[C@@H](C(=O)N(C)C)OC(=O)c1cc(cc(c1)N)N C41094335
C[C@@H]1C[C@@](CC(C1)(C)C)(C(=O)[O-])[NH2+]CCCC(=O)N C41807811
CCC[C@](C)(C(=O)[O-])[NH2+]C1CCC(CC1)C(=O)N C41834016
CCC[C@@](C)(C(=O)[O-])NC(=O)N1CCC[C@H](C1)[NH3+] C42430348
C[C@@H](CN(C)c1cc(cc(c1)S(=O)(=O)N)N)C#N C42455266
CN(CCO)c1c(cc2c(n1)CCCC2)/C(=N/O)/N C43410632
c1cc(c(cc1N)F)C(=O)N(CC(=O)N)C2CCCC2 C43571432
COc1ccc(c(c1O)[C@H](CC(=O)[O-])[NH3+])Br C44216425
CC[C@@H](C(=O)[O-])N(C)C(=O)N[C@H]1CCCC[C@@H]1[NH3+] C44629191
CC[C@H](C(=O)[O-])N(C)C(=O)N[C@H]1CCCC[C@@H]1[NH3+] C44629193
CCC(CC)(C(=S)N)C(=O)NCCNC(=O)C C44776334
CCC(CC)(C(=S)N)C(=O)N(CC(C)C)CC(=O)N C44782188
Cc1c(c[nH]n1)CNC(=O)[C@@H](C(C)C)C(=S)N C44858359
CCC[C@@H](C(=S)N)C(=O)N(CC(=O)N)C1CCCC1 C44858850
CC(C)[C@@H](C(=S)N)C(=O)N(CC(=O)N)C(C)C C44858883
CC1(CCCCC1)NC(=O)C(=O)NCC(=S)N C45047088
CC(C)[C@@H](C(=O)NCc1ccncc1)NC(=O)N C45051214
CSCC[C@H](C(=O)NCC1CCC1)NC(=O)N C48181556
c1cc(ccc1C[NH2+]C[C@H](C(F)(F)F)[O-])C(=O)N C49021331
c1cnn(c1)CCOC(=O)c2cc(cc(c2)N)N C49326576
c1c(c(cc(c1N(CCC#N)C2CC2)F)N)C(=O)N C50032735
C[C@@H](COC)NC(=O)c1cc(c(nc1)NN)Cl C51089588
c1cc(c(c(c1)Cl)/C(=N\O)/N)OCCCO C52907289
CN(Cc1ccncc1)c2ccc(cc2C(=O)N)N C41084000
C1CC[C@@H]([C@H](C1)[NH3+])NS(=O)(=O)CCC(=O)[O-] C42430708
Cc1cc(=O)[nH]c(n1)SCC[C@](C)(C(=O)[O-])[NH3+] C45585916
C[C@H](C[C@@H](c1ccc2c(c1)CC(=O)N2)[NH3+])CC(=O)[O-] C61829492
CN(CCCOC)c1cc(c(cc1F)N)C(=O)N C62032039
C[NH+](CC(=O)Nc1ccc(cc1Cl)N)CC(=O)[O-] C62463260
CSCC[C@@H](C(=O)N1CC(C1)O)NC(=O)N C62809225
CCC1(CCN(CC1)C(=O)NCCC[NH3+])C(=O)[O-] C62847411
c1c(cc(c(c1F)NN)F)C(=O)N2CCN(CC2)CCO C63007417
c1nc(c2c(n1)[nH]c(n2)N3CC[NH2+]CC3)N C18194946
CC[C@H](C)[C@H](c1ccc2c(c1)[nH]c(=O)c(=O)[nH]2)[NH3+] C19842525
c1cc2c(cc1[C@H]([C@@H]3CCCO3)[NH3+])[nH]c(=O)[nH]2 C19842743
c1cc2c(cc1[C@H]([C@H]3CCCO3)[NH3+])[nH]c(=O)[nH]2 C19842748
C[NH+]1CCc2c(sc3c2c(n(c(=O)n3)N)N)C1 C26803039
CC(C)[C@@H](C(=O)N)[NH+]1CCC(CC1)C(=O)N C32024522
CC(=O)NCCNC(=O)C1(CCCCC1)[NH3+] C36746452
CC(C)[C@@H](C(=O)N[C@@H]1CCCCNC1=O)[NH3+] C37019209
CCNC(=O)[C@@H](C)[NH2+]C1CCN(CC1)C(=O)N C37268561
C1CCNC(=O)[C@@H](C1)[NH2+]C2CCN(CC2)C(=O)N C37282820
C/C(=C(\[NH3+])/N)/CSc1nnnn1C2CC2 C36681403
c1c(c(n[nH]1)N)S(=O)(=O)N[C@@H]2C[NH+]3CCC2CC3 C37557581
CN(CC(=O)N)C(=O)c1ccc(cc1F)C#CC[NH3+] C37571405
CC(C)[C@H](C(=O)N1CCCC[C@H]1C(=O)N)[NH3+] C37799395
CCC(=O)N1CCCN(CC1)C(=O)[C@H](CC(=O)N)[NH3+] C38101557
Cn1cc(cc1C(=O)N2CCC[NH+](CC2)CC(=O)N)N C40331884
C[C@H]([C@H](c1nc([nH]n1)C2CCCCC2)[NH3+])O C41058858
C[C@H]1CC[C@H](CN1C(=O)C(C)(C)C[NH3+])C(=O)N C44752203
CC1(CCCCC1)NC(=O)C(=O)NCC[NH3+] C45036195
C[C@@H]1CN([C@@H](CO1)C)CC[C@@](C)(C(=O)N)[NH3+] C45269083
c1ccc(cc1)[C@](Cn2cc[nH+]c2)(C(=O)N)N C45431897
Cc1c(nn(c1C)CC[C@](C)(C(=O)N)[NH3+])C C45458818
C[C@H]1CN(CC(O1)(C)C)CC[C@@](C)(C(=O)N)[NH3+] C45709601
CC(C)CNC(=O)NC(=O)CN1CC[C@H](C1)[NH3+] C50243229
C1CN(CCC12C(=O)NC(=O)N2)C(=O)[C@H]3C[C@H]3[NH3+] C50462894
C1CN(CCC1CC(=O)N)C(=O)[C@@H]2C[C@H]2[NH3+] C50463115
C[C@H]1CCCN([C@@H]1C)C(=O)[C@@H](CC(=O)N)[NH3+] C50565430
Cc1nnc(o1)SC[C@](C)(C(=O)N)[NH3+] C51039002
c1cnc(cc1C[NH+]2CCC(CC2)CO)NN C52723190
CO[C@H]1C[NH2+]C[C@H]1Nc2c(nccn2)C(=O)N C54399021
CC(=O)NCCNC(=O)[C@@H]1CCCC[C@@H]1[NH3+] C55087286
C[C@H]1CCC[C@@H]([C@@H]1[NH3+])C(=O)N(C)CC(=O)N C55127103
C1CC[C@H]([C@@H](C1)CC(=O)N[C@@H]2CCCNC2=O)[NH3+] C55131425
C[C@@H]1CC[C@H](C[C@@H]1C(=O)N[C@@H]2CCCNC2=O)[NH3+] C55131464
C[C@H](C[NH+]1CCCCC1)NC(=O)c2nc([nH]n2)N C55165150
c1c(nc(s1)N)C(=O)N2CCC[NH+](CC2)CC(=O)N C55187876
C[C@H](C(=O)NC(=O)NC)N1[C@@H]2CC[C@H]1CC(C2)[NH3+] C40750411
C[C@@H](C[NH3+])C(=O)N1CCC(CC1)CC(=O)N C44807283
C1C[C@@H](NC1)[C@H]2CCC[NH+]2CC(=O)NC(=O)N C51360056
C[C@@H](C(=O)NC(=O)N)[NH+]1CCC[C@@H]1[C@@H]2CCCN2 C51360172
Cc1ccc(cn1)CNc2c([nH+]c([nH]2)C)N C62052351
c1cc(c(cc1C[NH+]2CCC(=O)NCC2)N)O C62099649
C1CC[C@@H]2[C@@H](C1)N(CCO2)CC[C@@H](C(=O)N)[NH3+] C62524782
C[C@@H]1CN(CC(O1)(C)C)CC[C@@H](C(=O)N)[NH3+] C62527751
C[C@H]1CN(CC(O1)(C)C)CC[C@@H](C(=O)N)[NH3+] C62527754
C[NH2+][C@@H](c1ccc2c(c1)[nH]c(=O)c(=O)[nH]2)c3cc[nH]n3 C62776241
C[C@H]1CN[C@H](C[NH2+]1)C(=O)N2CCC(CC2)C(=O)N C62813931
C[C@@H]1CN[C@@H](C[NH2+]1)C(=O)N[C@@H]2CCCNC2=O C62815484
c1cc(c(=O)[nH]c1)C(=O)N[C@H]2CCC[C@@H]2[NH3+] C63173585
C[C@@H](c1nc([nH]n1)Cc2[nH]nc(n2)c3ccccc3)[NH3+] C67641910
C[C@@H]1C[C@H]2[C@@H]3CC=C4C[C@H](CC[C@@]4([C@@H]3CC[C@@]2([C@]1(C(=O)COC(=O)C)O)C)C)O C04073870
CCOC(=O)C1=C(OC2=C([C@@H]1c3ccccc3Cl)C(=O)CC(C2)(C)C)N C03176588
C[C@@]12CCCC[C@@H]1[C@H]2C(=O)N/N=C/c3cc(c(c(c3)Br)O)OC C00677416
Cc1c(sc2c1C(=O)N[C@@H](N2)c3cccc(c3)OC(=O)c4cccs4)C C04525413
CCc1ccc(s1)[C@@H]2c3c(c(c(s3)C)C(=O)OCC)OC(=C2C#N)N C01431756
Cc1c(sc2c1c(=O)[nH]c(n2)SCC(=O)Nc3cccc(c3)Cl)C C05237748
C[C@@H](C(=O)Nc1cc(cc(c1)Cl)Cl)Sc2[nH]c(=O)c3c(n2)CCC3 C05238020
c1ccc(cc1)Cn2cc(c(n2)c3cccs3)[C@@H]4Nc5ccccc5C(=O)N4 C09471197
Cn1ccnc1[C@H](c2ccccc2F)NC(=O)Nc3ccc(c(c3)Cl)Cl C10260909
Cc1ccccc1NC(=O)[C@H]2[C@H](Nn3c(ccc3S2)C)c4ccc(cc4)OC C11116898
c1cc2c(c(c1)Cl)c(c[nH]2)[C@H](C(=O)[O-])[NH+]3CCN(CC3)c4ccc(cc4)Cl C12321852
CN1C(=O)N[C@@H]([C@H]([C@]1(C(F)(F)F)O)C(=O)c2cccs2)c3ccc(cc3)F C12560859
Cc1c(c(c2c3c(sc2n1)CCCC3)c4cc(cc(c4)OC)OC)C(=O)N C12821935
c1ccc2cc(ccc2c1)NC(=O)COc3ccc4c(c3)c(=O)c5ccccc5[nH]4 C12521521
C[C@H]1CCc2c(cc(s2)C(=O)NNC(=O)[C@H](C)Oc3ccccc3F)C1 C14889937
COc1ccc(cc1F)c2c(c[nH]n2)CN3CCc4c5ccccc5[nH]c4C3 C19229045
Cc1cc(c2c(c1)c(c([nH]2)C)CC(=O)N[C@H](C)c3ccc4c(c3)OCCO4)C C19717693
c1ccc(cc1)[C@@H](c2cc3ccccc3o2)NC(=O)[C@H]4CC(=O)Nc5c4cccc5 C25002281
c1ccc(c(c1)C(F)(F)F)NC(=O)Nc2cnn(c2)Cc3cccc(c3)F C28220489
c1ccc(c(c1)c2nnc(n2N)SCc3ccc(nc3)Cl)Br C31643958
COc1ccc(cc1Cl)NC(=O)/C(=C/c2ccc(c(c2)Br)O)/C#N C32788635
CC(C)[C@@H](C(=O)N1CCc2c1cccc2)NC(=O)Nc3cc(ccc3F)F C33127579
CC(C)[C@H](C(=O)N1CCc2c1cccc2)NC(=O)Nc3ccc(cc3F)F C33127598
Cc1ccc2c(c1)c3c([nH]2)c(ncn3)SCC(=O)Nc4cc(ccc4F)F C33172515
CCCSc1[nH]c(=O)c2c(n1)NC3=C([C@H]2c4ccc(s4)C)C(=O)CCC3 C33810157
CCCN1CC=C2[C@H](C1)[C@@H](C(=C(C2(C#N)C#N)N)C#N)c3cccc(c3)C(F)(F)F C36042391
c1ccc2c(c1)c(c[nH]2)C[C@@H]3C(=O)N(C(=O)N3)Cc4c(cccc4Cl)Cl C36689269
CCOc1ccc(cc1OC)[C@H]2C3=C(CC(CC3=O)(C)C)Nc4ccccc4N2 C00861125
Cc1cccc(c1)O[C@@H](C)C(=O)N/N=C\c2ccc(c(c2)Br)O C40851276
CC(=NNC(=O)c1c2c(sc1NC(=O)c3ccccc3F)CCCCC2)C C44453022
Cc1ccc(cc1)C(=O)CSc2nc3c(c4c(s3)CCCC4)c(=O)n2N C36646174
Cc1ccc(c(c1)C)/N=C/2\NC(=O)[C@@H](S2)CC(=O)Nc3cc(ccc3C)C C44827070
COc1cc(c(cc1OC)Br)NC(=O)N[C@H]2CCc3c2cccc3 C54483638
Cc1cc(c(n1c2cccc(c2)Cl)C)C(=O)Nc3cccc(c3C)C(=O)NC C57211818
C[C@@H](c1ccc(c(c1)Cl)Cl)NC(=O)c2ccc([nH]c2=O)c3ccco3 C58054439
Cc1ccc(cc1C(=O)OCc2ccc(c(c2)Cl)Cl)S(=O)(=O)N C24235360
C[C@H](c1ccc(cc1Cl)Cl)NC(=O)NC[C@@H]2COc3ccccc3O2 C30980549
Cc1ccccc1/N=C\2/NC(=O)[C@H](S2)CC(=O)Nc3cc(ccc3C)Cl C05533741
c1ccc2c(c1)[C@@H](CC(=O)N2)C(=O)Nc3ccccc3Oc4cccc(c4)F C59920649
Cc1c(c(c([nH]1)c2ccc(cc2)Cl)[C@@H]3c4ccccc4NC3=O)C(=O)OC C36360290
c1ccc(c(c1)/C=N/N=C\2/NC(=O)[C@H](S2)Cc3cccc(c3Cl)Cl)O C12843853
CCC[C@@H](C)n1c2c(c(=O)[nH]1)[C@H](SCC(=N2)O)c3ccc(cc3Cl)Cl C06265240
c1ccc(c(c1)C(F)(F)F)NC(=O)CN2c3ccccc3NC4=C(C2=O)CCC4 C64869105
C[C@@H](C(=O)Nc1cccc(c1)/N=C/c2cc(ccc2O)Br)OC C64925383
Cc1ccc(cc1)SCC2=NN=C3[C@@H]2[C@H](C(=C(O3)N)C#N)c4ccccc4F C06813162
c1ccc(cc1)C[C@H]2[C@@H]3C(=NN=C3OC(=C2C#N)N)CSc4ccccc4 C00804029
c1cc(ccc1c2csc(n2)N/N=C\c3c(c[nH]n3)Br)Cl C66343673
C[C@@H](CC#N)Sc1ccccc1NC(=O)N2CCc3c(c4ccccc4[nH]3)C2 C66955465
c1ccc2c(c1)CC[C@H](C2)NC(=O)N3CCC(CC3)NC(=O)CC4CCCC4 C66977978
CC1=C([C@H](NC(=S)N1)c2csc(n2)C(C)C)C(=O)N(C)c3ccccc3 C67028887
CN1C(=O)/C(=C\c2cn(c3c2cccc3)Cc4cccc(c4)C(=O)[O-])/NC1=O C04741128
c1cc(c(cc1Cl)[N+](=O)[O-])NC(=O)[C@H]2CC(=CC[C@H]2C(=O)[O-])Cl C04918921
C/C(=C/C=C/[C@@]1([C@@H]2CC[C@@]3([C@@]2(CCC(=CC3)C(=O)OC)O)C(=O)O1)C)/C(=O)[O-] C05132160
c1cc2c(cc1C[C@H](CO)/C(=C\c3ccc4c(c3)OCO4)/C(=O)[O-])OCO2 C05731965
Cc1cc2c(c(c1)O[C@@H](C)C(=O)NCCC(=O)[O-])c3c(c(=O)o2)CCCC3 C02114931
COc1cccc(c1)[C@@H]2c3cc4c(cc3OC(=C2C(=O)[O-])CO)OCO4 C06424651
c1cc2c(cc1/C=C/C(=O)c3ccc(cc3O)OCC(=O)[O-])OCCO2 C08048259
c1cc(c(nc1)SC(F)F)C(=O)NCc2cc(ccc2[O-])[N+](=O)[O-] C09112495
C[C@H](C(=O)Nc1ccc(c(c1F)F)F)n2c(=O)c3ccccc3c(n2)C(=O)[O-] C10862816
Cc1nnc(n1C)SCC(=O)Nc2c(cc(cc2Cl)Cl)C(=O)[O-] C13035830
Cc1cc(cc(c1C)S(=O)(=O)Oc2ccccc2NC(=O)C)C(=O)[O-] C13087292
c1ccc(c(c1)[C@@H](CC(=O)[O-])NC(=O)c2cc(ccc2[N+](=O)[O-])Cl)Cl C13172714
Cc1c2cc(ccc2oc1C(=O)Nc3cc(c(cc3C(=O)[O-])OC)OC)F C13260940
C[C@@H](C(=O)Nc1cc2c(cc1C(=O)[O-])OCCCO2)Oc3ccc(cc3)F C13332808
Cn1cnnc1SCC(=O)Nc2c(cc(cc2Cl)Cl)C(=O)[O-] C13356446
COc1ccc(cc1)c2n[nH]c(=S)n2/N=C/c3ccccc3C(=O)[O-] C19850089
Cc1ccccc1c2nc3cc(nn3c(n2)SCC(=O)NC(C)C)[O-] C21911249
Cc1cc(c(c(c1)C)NC(=O)CSc2nnc3n2c4c(c(n3)[O-])CCC4)C C23872775
c1ccc(c(c1)CNC(=O)CSc2nnc3n2c4c(c(n3)[O-])CCC4)Cl C23872867
c1cc(ccc1/C=N/NC(=O)c2ccc(o2)Br)OCC(=O)[O-] C25539237
Cc1cc(nc(n1)S[C@@H](C)C(=O)N[C@@H](C)c2cnn(c2)c3ccccc3)[O-] C32577731
Cc1cc(nc(n1)n2c(c(cn2)C(=O)Nc3cccc(c3)C(F)(F)F)C)[O-] C35598405
CCSc1nnc(s1)/N=C(/C2=NN=C(C2)c3ccc(cc3O)C)\[O-] C06791165
Cc1cc(nc(n1)SCC(=O)N[C@H](C)c2ccc3c(c2)OCCCO3)[O-] C39772471
c1cc(c(cc1Cl)c2ccc(o2)/C=N/N=C\3/NC(=O)CS3)C(=O)[O-] C39932641
Cc1cc(c2c(c1)occ(c2=O)C[C@@H](C(=O)[O-])NC(=O)OC(C)(C)C)C C44295829
COC(=O)c1ccc(cc1)[C@H]2CC(=O)Nc3c2n(cc3C(=O)[O-])c4ccccc4 C40310248
CC(=O)N1CCc2c1ccc(c2)/C(=C(/C#N)\C(=O)Nc3cccc(c3)OC)/[O-] C50640731
Cn1cc(cn1)c2nc(cs2)/C(=C(\C#N)/C(=O)NC3CCCCC3)/[O-] C50685337
COc1ccc(cc1)N2C(=O)C[C@@H](C2=O)Nc3cccc(c3)/C=C/C(=O)[O-] C40827258
Cc1c(nc(o1)c2cccs2)/C(=C(/C#N)\C(=O)Nc3ccccn3)/[O-] C54731656
CCOc1ccc(cc1[N-]S(=O)(=O)c2cc3c(cc2F)NC(=O)CC3)C#N C57125653
c1cc2c(cc1C(=O)CSc3nc4c(s3)c(cc(=O)[nH]4)[O-])OCO2 C06677983
C[C@@H](c1cccc(c1)[N+](=O)[O-])NC(=O)c2ccc(nc2[O-])C(F)(F)F C58280372
Cc1cc(c(cc1NS(=O)(=O)c2cc(cc(c2C)F)C(=O)[O-])OC)OC C60800437
C[C@@H](COc1ccc(cc1)F)NC(=O)c2cccc(c2)n3c(=O)ccc(n3)[O-] C61412765
Cc1ccc(cc1Cl)/N=C(\Nc2nc(cc(n2)C)C)/N=C(/CC(=O)C)\[O-] C04862994
COc1cccc(c1)N/C(=C(\C#N)/C(=O)c2ccn(n2)c3cccc(c3)F)/[O-] C63235581
COc1cccc(c1)C2=NN=C3[C@@H]2C(=CC(=N3)c4cccc(c4)O)C(=O)[O-] C13363582
COc1ccc(cc1)n2cc(c3c2[C@@H](CC(=N3)O)c4ccc(cc4)C#N)C(=O)[O-] C40284034
CC/C(=C\1/C(=O)N=C(N(C1=O)c2ccc(cc2)C)[O-])/NN3CCCCCC3 C09088067
COc1ccc(cc1[N-]S(=O)(=O)c2ccc3c4c2cccc4C(=O)N3)C#N C64478993
Cc1c(n2c(n1)S[C@H](C2)C)/C=C/C(=N/c3[nH]nc(n3)c4ccccc4)/[O-] C39736666
CCn1c(c2ccc(cc2nc1=S)C(=O)Nc3cc(nn3C(C)(C)C)C)[O-] C50609092
Cc1cc(ccc1[N-]S(=O)(=O)c2cc(cs2)c3ccc(=O)[nH]n3)OC C65129086
Cc1c(cnn1c2ccc(nn2)[O-])C(=O)N[C@@H](C)c3ccccc3C(F)(F)F C65874533
Cc1ccc(c2c1c[nH]n2)[N-]S(=O)(=O)c3cc(ccc3C(=O)OC)F C66584049
C[C@H](C1CC1)n2c(ccn2)NC(=O)[C@@H](C)n3c(nnc3[S-])c4cccs4 C66660788
CS(=O)(=O)[N-]c1ccc(cc1)Nc2c3c(nc(n2)c4ccncc4)CCC3 C66808245
Cc1c2ccccc2[nH]c1c3c(ncn3CCc4[n-]nnn4)c5ccccc5 C67434334
Cc1ccc(c(c1C)Oc2c(=O)c3ccc(cc3oc2C(F)(F)F)O)C C04227875
Cc1ccc(cc1)c2cc(c(=O)[nH]n2)Cc3cccn3c4ccc(cc4)Cl C01032566
C1C2CC3CC1CC(C2)C3=NNc4c(c(c(c(n4)Cl)C#N)Cl)Cl C04405265
Cc1ccn2c(c1)nc(c2c3csc(n3)Nc4cccc(c4C)Cl)C C00888761
CCOc1ccc(cc1)[C@H]2c3c4cccnc4ccc3NC5=C2C(=O)CC(C5)(C)C C00718247
c1cc(cc(c1)Cl)c2ccc(o2)c3[nH]c(=O)c4c5c(sc4n3)CCCC5 C04663893
Cc1ccccc1[C@@H]2C=C(Nc3n2c4ccccc4n3)c5cccc(c5)OC C02917799
Cc1cccc(c1)Cn2cc(c3c2cccc3)/C=C(/C#N)\c4[nH]c5ccccc5n4 C04738892
c1ccc2c(c1)C(=O)c3cccc(c3C2=O)NC(=O)C45CC6CC(C4)CC(C6)C5 C04742493
Cc1cccc(c1)NC2=C(C(=O)N(C2=O)c3ccc(cc3Cl)Cl)Cl C01946432
c1cc(cc(c1)F)Nc2cnn(c(=O)c2Cl)C34CC5CC(C3)CC(C5)C4 C04924233
CC1=C(C2(CCCCC2)OC1=O)C(=O)N[C@@H](C)C34CC5CC(C3)CC(C5)C4 C05058829
COc1ccc(cc1)/C=C\2/C(=O)N/C(=N/c3ccc(cc3)Br)/S2 C05376421
Cc1ccc(c(c1)/N=C\2/NC(=O)/C(=C\c3cn(c4c3cccc4)C)/S2)C C05376648
Cc1ccc(c(c1)C)NC2=NS(=O)(=O)C(=C2C)c3ccc(cc3)C(C)C C06780403
Cc1ccc(cc1)n2c3c(c(n2)c4ccccc4)[C@H](CC(=O)N3)c5ccccc5C C13362062
Cc1c(cccc1Cl)NC(=O)c2c3c(n(n2)c4ccc(cc4)F)CCCC3 C14709782
Cc1c2c([nH]c1C(=O)O[C@@H]3CCC[C@H]3C)C[C@H](CC2=O)c4ccc(cc4)F C16400704
Cc1c(sc2c1c(=O)n(c(n2)S)c3cc(ccc3O)C(C)(C)C)C C17074312
Cc1ccc2c(c1)C(=NNC(=N2)c3cccs3)c4ccc(cc4)N(C)C C06281381
CCOC(=O)C1=C(NC2=C([C@@H]1c3ccc(cc3)Cl)C(=O)CC(C2)(C)C)C C00629523
c1cc(cc(c1)Nc2c(nc3n2cccn3)c4ccc(cc4)F)C(F)(F)F C20182029
c1ccc(c(c1)[C@@H]2[C@H]3CC=C[C@H]3c4c(cc(cc4Cl)Cl)N2)[N+](=O)[O-] C20713010
c1cc(c(c(c1)Cl)[C@@H]2[C@H]3CC=C[C@H]3c4c(ccc(c4N2)F)[N+](=O)[O-])Cl C20749989
Cc1cccc(c1C)Nc2c3c(n(n2)c4ccc(cc4)F)C[C@@H](CC3=O)C C20796589
COc1ccc(cc1Br)/C=C\2/C(=O)N/C(=N/C3CCCC3)/S2 C21313945
CCCNC(=O)N1Cc2c3c(sc2-n4cccc4[C@@H]1C(C)C)CCCC3 C21918924
c1ccc(c(c1)C(=O)/C(=N\Nc2ccc(cc2)Br)/C#N)Cl C00704313
c1ccc(cc1)c2n[nH]c(=S)n2/N=C/c3c4ccccc4cc5c3cccc5 C02321979
Cc1ccc(cc1[N+](=O)[O-])N[C@@H](C)c2ccc(cc2)I C37298622
c1ccc(c(c1)[C@H]2Nc3ccccc3C(=O)N2N=C4CCCCCC4)Cl C04182327
C[C@@]12CC[C@H](C([C@H]1CCC(=C)[C@H]2COc3ccc4ccc(=O)oc4c3)(C)C)O C01634550
c1ccc(cc1)Oc2ccc(cc2)C(=O)/C(=C\3/Nc4ccccc4S3)/C#N C04058908
c1ccc(cc1)c2ccccc2N/C=C/3\C(=O)OC(=N3)c4ccc(cc4)Cl C06475989
CSc1ncc(c(n1)Cl)C(=O)Nc2cc(c(cc2Cl)Cl)Cl C39881214
CC1=CC2=N[C@@H](N[C@H]2C=C1)/C(=C/c3ccc(o3)c4ccc(cc4)Cl)/C#N C39963446
Cc1c2cnc(cc2n(n1)c3cccc(c3)Cl)N[C@@H](C)c4ccccc4 C40918210
COc1cccc(c1)c2c(n3cc(ccc3n2)Br)NC4CCCC4 C43013453
C/C(=N/O)/C1=CC[C@H]2[C@]1(CC[C@@H]3[C@@H]2CC[C@H]4[C@@]3(CC[C@@H](C4)OC(=O)C)C)C C43861837
c1ccc2c(c1)[nH]c(n2)/C(=C\c3ccc(o3)c4cccc(c4)C(F)(F)F)/C#N C33926856
Cc1ccc2c(c1)sc(n2)c3ccc(cc3)/N=C/c4ccc(c(c4)OC)O C01233843
c1ccc(cc1)/C=C/CN2CCN(CC2)C(=O)NC34CC5CC(C3)CC(C5)C4 C55082731
c1cc(ccc1[C@@H]2[C@H]3CC=C[C@H]3c4c(ccc(c4N2)Cl)[N+](=O)[O-])Cl C58929046
c1ccc(c(c1)[C@H]2[C@H]3CC=C[C@H]3c4c(ccc(c4N2)Cl)[N+](=O)[O-])C(F)(F)F C58929108
C#CCn1cc(c2c1cccc2)/C=C/3\C(=O)N/C(=N/c4ccc(cc4)F)/S3 C05827658
Cc1cc(cc(c1)n2c(cc(c2C)/C=N/NC(=O)c3ccccc3F)C)C C59426994
Cc1cc(cc(c1)C/N=C/2\NC(=O)/C(=C\c3ccc(cc3)N(C)C)/S2)C C16268989
CC(C)Oc1ccc(cc1)/C=C/[C@]23C(c4ccccc4N2CCC(=N3)O)(C)C C03999941
Cc1ccc(cc1)c2csc3c2nc([nH]c3=O)N4CCc5ccccc5C4 C64611569
c1ccc2c(c1)C(=NC3(N2)CCCCC3)SCc4ccc5c(c4)OCCO5 C67341483
c1ccc(cc1)[C@@H](C(=O)[O-])NC(=O)COc2ccc3c(c2)oc(=O)c4c3CCC4 C02091804
COC(=O)c1c(csc1NC(=O)[C@H]2CC=CC[C@H]2C(=O)[O-])c3ccco3 C02486648
CCc1ccc(cc1)[C@@H]2C(=C(C(=O)N2c3ccc(cc3)OCC(=O)[O-])O)C(=O)C C04576392
CC1([C@@H](N2[C@H](S1)[C@@H](C2=O)NC(=O)/C=C/c3ccc(cc3)OC)C(=O)[O-])C C05742212
Cc1c2cc3c(cc2oc(=O)c1CC(=O)NCCC(=O)[O-])OC(CC3)(C)C C08879447
CCOC(=O)c1c(csc1NC(=O)[C@@H]2CC=CC[C@@H]2C(=O)[O-])c3ccco3 C12752518
Cc1ccc(cc1)c2nnc(n2CCC(=O)[O-])S[C@H]3CCCCNC3=O C12786574
C[C@H](Cn1c(=O)c2ccc(cc2nc1SCC(=O)C(C)(C)C)C(=O)[O-])O C13051080
C[C@@H](Cn1c(=O)c2ccc(cc2nc1SCc3ccccc3C#N)C(=O)[O-])O C13052332
C[C@H]1CCCC[C@H]1NS(=O)(=O)c2cc(cc(c2OC)OC)/C=C/C(=O)[O-] C13076649
C[C@H]1CCCC[C@H]1NC(=O)CSc2nnc(n2CC(=O)[O-])c3cccs3 C13203414
c1ccc(c(c1)CN(Cc2ccco2)S(=O)(=O)c3ccc(c(c3)C(=O)[O-])F)O C13251262
CCNC(=O)CSc1nc2cc(ccc2c(=O)n1c3ccccc3F)C(=O)[O-] C13267156
CCOc1cc2c(cc1CNS(=O)(=O)c3cc(cs3)C(=O)[O-])O[C@@H](C2)C C13315347
C[C@H]1Cc2cc(ccc2N1S(=O)(=O)C)C(=O)NCc3ccc(cc3)C(=O)[O-] C13317175
Cc1ccc(cc1NC(=O)CSc2nnc(n2C)C(F)(F)F)C(=O)[O-] C13345540
c1ccc(cc1)NC(=O)CN2C(=O)/C(=C\c3cccc(c3)C(=O)[O-])/SC2=O C15008612
Cc1cc(ccc1N2C(=O)/C(=C\c3ccc(cc3)O[C@@H](C)C(=O)[O-])/SC2=O)O C16907035
COc1ccc(cc1)C(=O)C2=C(C(=O)N[C@@H]2c3ccc(cc3OC)OC)[O-] C16994701
CC1=C(S(=O)(=O)N=C1[N-]c2ccc(cc2)NC(=O)C)c3ccc(cc3)OC C20901005
CCCOc1c(cc(cc1Br)/C=C\2/C(=O)NC(=O)N=C2[O-])OC C27532007
c1ccc(cc1)COc2ccc(cc2)/C=N/N=C/3\NC(=O)[C@@H](S3)CC(=O)[O-] C27551963
CCN1C2=C([C@@H](NC1=O)c3ccccc3C(F)(F)F)C(=O)N(C2)CCC(=O)[O-] C35842129
COc1ccc(cc1)N2[C@@H](NC(=O)C(=C2[S-])C#N)c3ccc(c(c3)OC)OC C00818301
COc1ccc(cc1OC)[C@H]2C[C@H](n3c(cc(n3)C(=O)[O-])N2)C(F)(F)F C00866001
CCOC(=O)c1c2c(sc1NC(=O)[C@H]3[C@H]4CC[C@@H]([C@@H]3C(=O)[O-])O4)CCCC2 C04179644
CCOC(=O)N[C@@]1(C(=O)N(C(=N1)[O-])c2cccc(c2)C(F)(F)F)C(F)(F)F C03626850
CC[C@@H](C(=O)N[C@H]1[C@@H](C2=C(S1)CCCC2)C#N)Sc3nc(c(nn3)C)[O-] C39582238
CCOc1cc(ccc1O)/C=C(\C#N)/C(=N/c2nnc(s2)CC(C)C)/[O-] C39994793
CCOc1ccc(cc1C)C(=O)C2=C(C(=O)N[C@@H]2c3cccc(c3OC)OC)[O-] C40123640
c1cc(sc1)S(=O)(=O)NCc2nc(cs2)c3ccc4c(c3)oc(n4)[O-] C41263169
Cc1c(sc(n1)COc2ccc(cc2)F)C(=O)Nc3nc([n-]n3)C(F)(F)F C45947004
Cc1c(c([nH]c1C(=O)CSc2ncc(n2c3ccccc3)C(=O)[O-])C)C(=O)C C13089898
c1ccc2c(c1)c(c[nH]2)C(=O)CSc3nc4ccccc4c(=O)n3CCC(=O)[O-] C13221128
CC(C)c1ccc(cc1)CN(C2CC2)C(=O)c3cc4c(=O)[nH]c(nc4nc3)[O-] C47403591
COc1ccc(c(c1)OC)[C@@H]2CC(=O)Nc3c2n(cc3C(=O)[O-])c4ccccc4 C40309315
COc1ccc(c(c1)[C@@H]2CC(=O)Nc3c2n(cc3C(=O)[O-])c4ccccc4)OC C40309339
COc1cccc(c1)N/C(=C(\C#N)/C(=O)/C=C/c2c(nc3n2cccc3)Cl)/[O-] C50641920
COc1ccc(cc1Cl)N/C(=C(\C#N)/C(=O)c2ccc(cc2)/C=N\OC)/[O-] C50975119
CN(C/C(=C(/C#N)\C(=O)Nc1cccc(c1Cl)Cl)/[O-])C(=O)c2ccco2 C50980546
CN(C)c1ccc(cc1)CNC(=O)Cn2c(nnc2[S-])c3ccc(cc3)OC C18215400
CCCc1nnc(n1CC(=O)N[C@@H](C)c2cc3cccc(c3o2)OC)[S-] C25191809
c1ccnc(c1)N/C(=C(\C#N)/C(=O)c2ccc(o2)COc3ccc(cc3)F)/[O-] C54729927
CC(C)(C)NC(=O)CN(C)C(=O)CCn1c(nnc1[S-])c2ccc(cc2)F C61058619
c1ccc(cc1)[C@H](C(=O)[O-])NC(=O)Cn2c(=O)ccc(n2)c3ccc(cc3)Cl C61720180
Cn1cc(c2c1cccc2)C/C(=C(\C#N)/C(=O)Nc3ccc(c(c3)OC)OC)/[O-] C62676043
Cc1nc(nn1c2ccccc2Cl)/C(=C(\C#N)/C(=O)NCc3ccccc3)/[O-] C64101091
COc1ccc(cc1OC)[C@H]2CC(=Nc3c2n(cc3C(=O)[O-])c4ccccc4)O C40309803
CCCn1c2ccc(cc2[nH]c1=O)S(=O)(=O)/N=C(/[C@@H]3C[C@@H]3c4ccccc4)\[O-] C66504180
Cc1c(cnn1c2ccc(nn2)[O-])C(=O)Nc3cccc(c3)[C@@H](C)SC C67344001
CC[C@H](C)[C@@H](C(=O)N[C@@H](C)C(=O)N)NC(=O)[C@@H](CC(=O)OCc1ccccc1)NC(=O)[C@@H](CC(C)C)[NH3+] C04017021
C[NH+](C)CCCNC(=S)N(CCCO)Cc1cc2ccc(cc2[nH]c1=O)OC C04133146
CCOc1ccc(c(c1)[N+](=O)[O-])NC(=O)C[C@H](C(=O)[O-])[NH2+]CCC[NH+](C)C C05258766
CCOC(=O)CNC(=O)[C@H](CCSC)NC(=O)[C@H](Cc1ccc(cc1)O)NC(=O)OC(C)(C)C C06546891
CC[C@@H](C)[C@@H](C(=O)N[C@@H](CC(C)C)C(=O)N)NC(=O)[C@@H](Cc1c[nH]c2c1cccc2)NC(=O)OC(C)(C)C C06631985
CC[C@@H](C)[C@@H](C(=O)N[C@@H](CC(C)C)C(=O)N)NC(=O)[C@@H]1CCC(=O)N1C(=O)OCc2ccccc2 C06631988
COc1ccc(cc1)NC(=S)NNC(=O)CSCC(=O)Nc2ccc(cc2)OC(F)(F)F C08648552
COc1ccc(cc1)C(=O)/C=C/c2cn(c3c2cccc3)C[C@@H](C[NH2+]CCc4c[nH]c5c4cc(cc5)OC)O C08757880
COc1ccc(cc1)[C@@H](C[NH2+]C[C@H](COc2cccc(c2)C(=O)OC)O)c3c[nH]c4c3cccc4 C09396645
CC(C)C[C@@H](C(=O)N)NC(=O)[C@H](CC(C)C)NC(=O)[C@@H]1CCC(=O)N1C(=O)OCc2ccccc2 C10128383
CCCCn1c(c(c(=O)[nH]c1=O)N(CCOC)CC(=O)N[C@@H](c2ccc(cc2)F)C(C)C)N C10568622
CC(C)Cn1c(c(c(=O)[nH]c1=O)N(CCOC)C(=O)CNc2ccc(cc2)C(=O)OC(C)C)N C11725687
CCCCC/C=C\C/C=C\C=C/C=C\[C@H]([C@H](CCCC(=O)[O-])O)SC[C@H](C(=O)[O-])[NH3+] C13540464
CCCCC/C=C\C/C=C\C=C/C=C\[C@H]([C@H](CCCC(=O)[O-])O)SC[C@@H](C(=O)[O-])[NH3+] C13549773
c1ccc(cc1)COc2cccc(c2)Sc3ccc(c(c3)Cl)CC[C@@](CO)(COP(=O)([O-])[O-])[NH3+] C13977769
C[C@H](C(=O)NCCc1ccc(cc1)S(=O)(=O)N)OC(=O)CCNS(=O)(=O)c2ccc(cc2)OC C14197873
CCCCN(c1c(n(c(=O)[nH]c1=O)CC(C)C)N)C(=O)C[NH+](C)Cc2ccc(cc2)OCC C16562369
CCCC[C@H](c1c(nc(nc1O)N)O)C(=O)OCCCCC[C@H](C)CC C16852768
CCCCN(c1c(n(c(=O)[nH]c1=O)CCC)N)C(=O)C[NH+](Cc2ccccc2)Cc3ccco3 C19535988
CCOC(=O)CC1=C([C@]2(c3ccccc3N(C(=C2C(=O)OCC)N)CC(=O)N)C(=O)O1)C(=O)OCC C20167530
COc1cc(cc(c1)OC)NC(=O)CCSc2nc([nH]n2)N/N=C/c3cccc(c3O)CC=C C20832682
COc1cccc(c1OC)CNC(=O)CSc2nnc(n2N)N/N=C/c3ccc(cc3)C(=O)OC C20913314
CCCCOc1cccc(c1)NC(=O)CSc2nc([nH]n2)N/N=C/c3ccc(c(c3)O)OC C21078620
COc1ccc(cc1)CNC(=O)CSc2nnc(n2N)N/N=C/c3ccccc3OCc4ccccc4 C21320911
CCOC(=O)C1=C(NC(=C(C1C(=O)OCC(=O)Nc2c(ccs2)C(=O)N)C(=O)OCC)C)C C21741708
c1ccc(cc1)COc2ccccc2OCC[NH2+]C[C@H](COc3cccc4c3c5ccccc5[nH]4)O C02540745
COc1ccc(cc1OCC[NH2+]C[C@@H](COc2cccc3c2c4ccccc4[nH]3)O)OCc5ccccc5 C22051184
CC(C)[NH+](CCNS(=O)(=O)c1ccc(c(c1)[N+](=O)[O-])NCCNc2cnccn2)C(C)C C23172064
CCc1c(sc(c1C(=O)OCC)NC(=O)COC(=O)C[C@@H](c2ccc(cc2)Cl)NC(=O)N)C C23642090
CN(CCOc1ccc(cc1)C[C@H](C(=O)[O-])Nc2ccccc2/C(=N/N)/c3ccccc3)c4cccc[nH+]4 C27556921
CCCCC/C=C\C/C=C\C=C/C=C\[C@@H]([C@H](CCCC(=O)[O-])O)SC[C@@H](C(=O)[O-])[NH3+] C27642993
CCN(CCO)C(=O)c1ccc2c(c1)c(c([nH]2)c3cc(cc(c3)C)C)CC[NH2+]CCCCc4cccnc4 C29412042
c1cc(ccc1NC[C@H](COc2ccc(cc2)OC[C@H](CNc3ccc(cc3)F)O)O)F C18183089
COC(=O)c1ccc(cc1)[C@H]([C@H](C[NH2+]CCN2CCOCC2)C(=O)[O-])[NH2+]CCN3CCOCC3 C35385421
CC[C@@H](C)C[C@@H](C(=O)N[C@@H](C)C(=O)N)NC(=O)[C@@H](CC(=O)OCc1ccccc1)NC(=O)[C@@H](CC(C)C)[NH3+] C06631918
c1ccc(cc1)OC[C@H](C[NH+](CCO)C[C@@H](COc2ccccc2)O)O C38642513
CC(C)[C@@H](C(=O)NC(C)(C)C)[NH2+][C@@H](CCCCN([C@H](C(C)C)C(=O)NC(C)(C)C)C(=O)C)C(=O)OC C38807035
CC[C@H](C)CNc1cc2c([nH+]c1)N([C@@H]([C@@H]2NC(=O)COC)C(=O)OC)CCc3c[nH]c4c3cccc4 C39344618
COc1cccc(c1OC)[C@@H](C[NH2+]C[C@H](COC[C@@H]2CCCO2)O)c3c[nH]c4c3cccc4 C40459140
c1cc(c(cc1Cl)Cl)[C@@H]([C@@H](C[NH2+]CCN2CCOCC2)C(=O)[O-])[NH2+]CCN3CCOCC3 C43209018
CCCCSc1ccccc1NC(=O)CSc2nc([nH]n2)N/N=C/c3cccc(c3O)OC C59016908
Cc1c(c(n(n1)CCO)C)/C=N/Nc2[nH]nc(n2)SCC(=O)Nc3nnc(s3)SCC=C C59887921
Cc1c(c(n(n1)CCO)C)/C=N/Nc2[nH]nc(n2)SCC(=O)Nc3nnc(s3)SCC(C)C C59887924
CCCc1cc([nH]n1)C(=O)OCC(=O)N(CCCOC)c2c(n(c(=O)[nH]c2=O)Cc3ccccc3)N C12559939
CCOCCCNC(=S)NNC(=O)c1cc2n(n1)[C@@H](C[C@H](N2)c3ccc(cc3)C(C)C)C(F)(F)F C13959897
CC(C)[C@H](C(=O)NCC(=O)N[C@H](CC1=c2ccccc2=[NH+]C1)C(=O)[O-])NC(=O)OCc3ccccc3 C63350016
CCOC(=O)CC[NH+](CC1CC1)CC(=O)c2c(n(c(=O)[nH]c2=O)CC(C)C)N C64569380
CC[NH+](CC)CC[NH2+][C@H](CC(=O)Nc1c(c2c(s1)CCCC2)C(=O)OCC)C(=O)[O-] C22785899
CC(C)[C@H](CNC(=O)NCc1ccc(cc1)C(=O)NC2CC2)[NH+](CC=C)CC=C C66359434
COc1ccc(cc1)COCCC[NH2+]Cc2ccc(cc2)OCC(=O)N C66993644
c1cc(oc1)CNC(=S)Nc2cnn(c2)Cn3cc(cn3)NC(=S)NCc4ccco4 C02798549
CC(C)C[C@@H](C(=O)N[C@H](CCSC)C(=O)N)NC(=O)OC(C)(C)C C04762882
CC(=O)OC[C@@H]1[C@H]([C@@H]([C@@H]([C@@H](O1)Oc2ccc(cc2N)N)OC(=O)C)OC(=O)C)OC(=O)C C04823492
COCCOC(=O)CCC(=O)NC(=S)Nc1c(c2c(s1)CCCC2)C(=O)N C08568454
CCCCn1c(c(c(=O)[nH]c1=O)N(CCC(C)C)C(=O)COC(=O)CNC(=O)c2cccs2)N C09127839
CCCCn1c(c(c(=O)[nH]c1=O)N(CCC)CC(=O)Nc2ccsc2C(=O)OC)N C11351072
CCCCN(c1c(n(c(=O)[nH]c1=O)CCC)N)C(=O)CSc2[nH]c(nn2)CCC C11466380
CCOC(=O)c1c(c([nH]c1C)C(=O)COC(=O)[C@@H](CC(C)C)NC(=O)N)C C03370335
Cc1c(c([nH]c1C(=O)OCC(=O)N(CCOC)c2c(n(c(=O)[nH]c2=O)CC(C)C)N)C)C(=O)C C13146512
CC(C)(C)OC(=O)N[C@@H](Cc1c[nH]c2c1cccc2)C(=O)N[C@@H](Cc3c[nH]cn3)C(=O)OC C04772413
CCCCn1c(c(c(=O)[nH]c1=O)N(Cc2ccccc2)C(=O)CCNc3ccccc3[N+](=O)[O-])N C12543541
CCc1ccc(cc1)OCC(=O)NC(=S)NNC(=O)CCC(=O)Nc2cccc(c2C)Cl C13976778
C[C@@H](C(=O)N[C@@H](C)C(=O)NOC(=O)c1ccccc1)NC(=O)[C@H](C)NC(=O)OC(C)(C)C C14806535
CCCC1=C([C@H](NC(=O)N1)c2cc(c(c(c2)Cl)OCC(=O)N)OCC)C(=O)OCC C16382574
CCN(CC)[P@]1(=N[P@@](=NP(=N1)(N(CC)CC)N(CC)CC)(N)N(CC)CC)N C17282239
Cc1cccc(c1)NC(=O)c2ccccc2NC(=O)CSc3nnc(n3CC(C)C)CCC(=O)N C19355532
CCOCCCNC(=S)NNC(=O)c1cc2n(n1)[C@@H](C[C@@H](N2)c3ccc(c(c3)C)C)C(F)(F)F C02794356
COc1ccc(cc1)NC(=O)CSc2nnc(n2N)N/N=C/c3cc(c(c(c3)OC)OC)OC C20827128
COc1ccccc1NC(=O)CSc2nnc(n2N)N/N=C/c3cc(c(c(c3)OC)OC)OC C20827134
C=CCc1cccc(c1O)/C=N/Nc2[nH]nc(n2)SCCC(=O)Nc3ccc(cc3)C(F)(F)F C20832684
CCOc1cc(cc(c1OCC(=O)N)Br)CNc2cccc(c2)C(=O)NCC(C)C C20878225
Cc1c(c(n(n1)C(C)C)C)/C=N/Nc2nnc(n2N)SCCC(=O)Nc3cc(cc(c3)OC)OC C20912129
COc1ccc(cc1)NC(=O)CCSc2nnc(n2N)N/N=C/c3ccc(cc3)C(=O)OC C20914022
CCCCCN(c1c(n(c(=O)[nH]c1=O)CCCC)N)C(=O)c2ccc(c(c2)NC(=O)c3ccco3)C C21336076
CCOC(=O)C1=C(NC(=O)N[C@@H]1c2ccccc2)COC(=O)c3ccc(c(c3)OC)OCC(=O)N C22025237
CCOc1cc(cc(c1OCC(=O)N)Br)CNCCc2ccc(cc2)S(=O)(=O)N C16688333
C[C@@H](C(=O)NNC(=S)NCCCOC)NC(=O)c1cccc(c1)[N+](=O)[O-] C26849594
CCCCN(c1c(n(c(=O)[nH]c1=O)CC(C)C)N)C(=O)CSCC(=O)Nc2ccc(cc2)OC C32994486
CCOC(=O)c1c(c(c([nH]1)C)CCNC(=O)NCCc2c(c([nH]c2C)C(=O)OCC)C)C C37624640
CCCCN1[C@@H]([C@@H](C(=NC1=O)[O-])N(CCOC)C(=O)c2c(c(c([nH]2)C)C(=O)OCC)C)[NH3+] C38800492
CCCCN(c1c(n(c(=O)[nH]c1=O)CCC)N)C(=O)CCNc2ccccc2[N+](=O)[O-] C39540175
CCCCCN(c1c(n(c(=O)[nH]c1=O)CCCC)N)C(=O)CSc2[nH]nc(n2)CC3CCCC3 C11885440
COC(=O)[C@H](CCC/N=C(\N)/N[N+](=O)[O-])NC(=O)c1ccccc1C(F)(F)F C40545101
COc1ccc(cc1S(=O)(=O)N[C@H](CCC/N=C(\N)/N[N+](=O)[O-])C(=O)OC)F C41107670
CCOC(=O)N[C@@H](CC(C)C)CNC(=O)Nc1cccc(c1)NC(=O)COC C44107438
C[C@@H](C(=O)N[C@H](C)C(=O)NOC(=O)c1ccccc1)NC(=O)[C@@H](C)NC(=O)OC(C)(C)C C44681827
COCCOc1cc(ccc1OC)NC(=O)[C@@H](CCSC)NC(=O)N C46446803
Cc1ccc(cc1)CNC(=O)N[C@H](CC(C)C)C(=O)NNC(=O)COc2ccc(cc2)OC C58614502
CCOCCCNC(=S)NNC(=O)Cc1csc(n1)NC(=O)C(C)C C58876243
C=CCSc1ccccc1NC(=O)CSc2nc([nH]n2)N/N=C/c3cc(ccc3O)[N+](=O)[O-] C58997610
C1C[C@H](OC1)CNC(=S)NCCCCCCNC(=S)NC[C@@H]2CCCO2 C59398822
CC[NH+](CC)c1ccc(cc1)NC(=O)CSc2nc([nH]n2)N/N=C/c3ccccc3[N+](=O)[O-] C59843959
C[C@H](C(=O)NNC(=O)C(C)C)Sc1nc([nH]n1)N/N=C/c2ccc(cc2)OCc3ccccc3 C59879618
CC(C)(C)C(=O)NNC(=O)CSc1nc([nH]n1)N/N=C/c2cnn(c2)CCOC C59887428
CC(C)(C)OC(=O)NC(C)(C)C(=O)NC[C@@H](C1CC1)NC(=O)C(C)(C)NC(=O)OC(C)(C)C C60336686
CC(C)C[C@@H](C(=O)NC)NCc1cc(c(c(c1)OC)OCC(=O)N)OC C62258592
CC(C)[C@@H](C(=O)NCC(=O)N[C@H](CC1=c2ccccc2=[NH+]C1)C(=O)[O-])NC(=O)OCc3ccccc3 C63350015
COCCCNC(=O)NNC(=O)CCCNc1ccc(cc1)[N+](=O)[O-] C65207351
COCCNC(=O)c1cccc(c1)NCC(=O)Nc2cccc(c2)C(=O)NCc3ccco3 C66090639
CCOCCCNC(=O)NNC(=O)[C@H](C)NC(=O)/C=C/c1ccc(cc1)OC C67314026
Cc1c(cccc1Cl)NC(=S)NNC(=S)NCCCOC C03161861
CC(=C)CNC(=S)Nc1cccc(n1)NC(=S)NCC(=C)C C00406778
CCNC(=S)NCC12C[C@@H]3C[C@H](C1)CC(C3)(C2)CCNC(=S)NC C01509408
C[C@@H](C(=O)N[C@H](CCSC)C(=O)N)NC(=O)OCc1ccccc1 C04762096
CCCc1nnc(n1N)SCCCSc2nnc(n2N)CCC C05483001
C=CCNC(=S)Nc1cccc(n1)NC(=S)NCC=C C05631253
c1cc(ccc1NC(=S)NC2CC2)Oc3ccc(cc3)NC(=S)NC4CC4 C06331429
Cc1c(cccc1NC(=S)NCC(=C)C)NC(=S)NCC(=C)C C06265991
c1ccc(cc1)Oc2cccc(c2)[C@@H](CC(=O)OCC(=O)c3ccc[nH]3)NC(=O)N C07984913
CCCCNc1ccc(cc1N/C=C(\C#N)/C(=O)OCC)S(=O)(=O)N C18988623
C1C[C@@H](OC1)CNC(=S)NC2CCC(CC2)NC(=S)NC[C@@H]3CCCO3 C15348377
CC[C@@H](C)[C@@H](C(=O)NNC(=S)NCCc1cccs1)NC(=O)N C21124422
CCCCn1c(c(c(=O)[nH]c1=O)N(CC)CC(=O)NCCc2cccs2)N C21387934
Cc1ccc(cc1)[C@H](CC(=O)NNC(=S)NCCC(C)C)NC(=O)C C22976638
CC[C@H](C)[C@@H](C(=O)NNC(=S)NCCc1ccc(cc1)Cl)NC(=O)N C27320790
C[C@H](C(=O)NCCc1ccc(cc1)OC)Nc2ccc(cc2)NC(=O)NCC=C C29802212
CC(C)CCOC[C@@H](CCC(=O)NNC(=S)NCC=C)O C13634443
COc1cc(ccc1O)C[C@H](CO)[C@H]([C@@H](c2ccc(c(c2)OC)O)O)C(=O)OC C35455775
COc1cc(ccc1O)C[C@H](CO)[C@@H]([C@@H](c2ccc(c(c2)OC)O)O)C(=O)OC C35455764
C[C@@H](C[C@H](CCC(C)C)C(=O)NNC(=S)NCC=C)O C08686389
Cc1c(sc(n1)NC(=O)CCCNC(=O)OC(C)(C)C)SCC(=O)N C41813510
C[C@@H](C(=O)NNC(=S)NCC=C)SCC(=O)Nc1ccc(cc1)F C41961258
CCCCCNC(=O)CSCc1nc(nc(n1)Nc2ccc(cc2)F)N C42184696
CCCCN(CC(=O)N[C@H](C)C1CC1)c2c(n(c(=O)[nH]c2=O)CC(C)C)N C42859882
COc1ccccc1NC(=S)NNC(=O)CCNC(=O)/C=C/c2ccco2 C46583894
CC(C)CCCCCCNC(=O)C(=O)Nc1ccc(c(c1)C(=O)N)Cl C48660800
CCOc1c(cc(cc1OC)CNC(=O)NNC(=S)NC2CCCC2)OC C50138739
C[C@@H](c1ccc(cc1)CC(C)C)NC(=O)CNc2ccccc2SCC(=O)N C50274647
CC[C@@H](C)[C@@H](C(=O)Nc1cccc(c1)COCC(C(F)F)(F)F)NC(=O)N C54038544
Cc1cc(ccc1NC(=O)NCCCCN(C)c2ccccc2)OCC(=O)N C54447206
CCC[C@H](C)NC(=O)[C@@H](C)Nc1ccc(c(c1)OCC(=O)N)OC C56160415
C[C@@H](C(=O)NCCc1ccc(cc1)F)Nc2ccc(c(c2)OCC(=O)N)OC C56160648
CC[C@H](C)c1ccccc1NC(=O)[C@H](C)Nc2ccc(c(c2)OCC(=O)N)OC C56160718
CC[C@H](C)[C@@H](C(=O)Nc1cccc(c1)COCCOC)NC(=O)N C56979399
Cc1ccc(cc1)CNC(=O)N[C@@H](CC(C)C)C(=O)NCCNc2ncccn2 C57061006
CC(=C)CNC(=S)NCC(C)(C)CNC(=S)NCC(=C)C C57434919
CSCC[C@@H](C(=O)NNC(=S)NC1CCCC1)NC(=O)c2ccccc2 C08416922
C[C@@H](CCc1ccc(cc1)OC)NC(=O)[C@H](CCSC)NC(=O)N C58218445
CC[C@@H](C)NC(=O)CCNC(=O)/C=C/c1ccc(cc1)OCC(=O)N C58498912
CC(C)(C)OC(=O)N[C@@H](CCSC)C(=O)NCc1cccc(c1)NC(=O)N C58570420
CSCC[C@H](C(=O)NCCOc1ccccc1c2ccccc2)NC(=O)N C60113582
CC(C)CCCCCCNC(=O)[C@@H](CCSC)NC(=O)N C60622549
CCCNC(=S)NNC(=O)Cc1c(c(c([nH]1)C(=O)C)C)C(=O)OC C61495867
CCC[C@H](C(=O)NCc1ccc(cc1)OCCOC)NC(=O)N C63686179
CC(C)CCNC(=O)NNC(=O)CCNC(=O)OCC(F)(F)F C65133109
CC(C)(C)OC(=O)N[C@@H](CCSC)C(=O)NNC(=O)NCC1CC1 C65192397
CCCC[C@@H](C(=O)NNC(=S)NCCC)NC(=O)N C65621825
CC[C@@H](C)[C@H](C(=O)Nc1cccc(c1)COCc2ccc(cc2)OC)NC(=O)N C66941873
CC(C)[C@H](C(=O)NCCCOCc1ccc(cc1)OC)NC(=O)N C67174771
CCOCCCNC(=O)NNC(=O)[C@@H](C)Sc1ccc(cc1)NC(=O)C C67310112
CCC[C@@H](C(=O)NC1CCCC1)N(CCCO)C(=O)c2c(c(ns2)C(=O)N)N C04161221
CCc1ccc(cc1)N(CC(=O)NCCOC)C(=O)c2c(c(ns2)C(=O)N)N C04213711
Cc1cc(nc(n1)N)NCCSSCCNc2cc(nc(n2)N)C C04784919
CCOC(=O)[C@H](Cc1cc(c(c(c1)N)Oc2ccc(cc2)OC)N)NC(=O)C C02022108
CC(C)Cn1c(nnc1S[C@@H](C(C)C)C(=O)NC(=O)N)CCC(=O)N C07845416
CC(C)c1ccc(cc1)SC[C@@H](C(=O)NC(CO)(CO)CO)NC(=O)C C06633813
CC[C@@H](C(=O)N[C@@H](CC(C)C)C(=O)OC)Sc1nc(cc(n1)N)N C10004161
c1cc(cnc1)[C@H](CC(=O)[O-])Sc2ccc(cc2)NC(=O)CNC(=[NH2+])N C13589314
CN(c1ccccc1)/N=C/C(=N\Nc2ccc(cc2)[N+](=O)[O-])/[C@H]([C@H]([C@H](CO)O)O)O C16188770
COc1ccc(cc1)CNC(=S)NNc2ccc(cc2[N+](=O)[O-])S(=O)(=O)N C16218315
COc1ccc(cc1)COc2ccc(o2)/C=N/NC(=O)CSc3nc(cc(n3)N)N C20248806
Cc1ccc(cc1)CNC(=O)CSc2nnc(n2N)N/N=C/c3cc(ccc3O)OC C20527468
COc1ccc(cc1OC)NC(=O)CSc2nnc(n2N)N/N=C/c3cccc(c3)O C20806432
COc1cccc(c1O)/C=N/Nc2[nH]nc(n2)SCC(=O)NNC(=O)C(F)(F)F C20834557
COc1ccccc1CNC(=O)CSc2nnc(n2N)N/N=C/c3cccc(c3)O C20914630
COc1cccc(c1)NC(=O)CCSc2nnc(n2N)N/N=C/c3cccc(c3)O C20915252
c1cc(cc(c1)O)/C=N/Nc2nnc(n2N)SCCC(=O)NCc3ccco3 C20915479
Cc1ccc(cc1)/C=N/Nc2nnc(n2N)SCC(=O)NNC(=O)COC C20918312
CCOC(=O)c1c2c(sc1NC(=O)CCSc3nnc(n3N)NN)CCCC2 C20922307
c1cc(ccc1[C@@H](CC(=O)OCC(=O)Nc2c(c3c(s2)CCC3)C(=O)N)NC(=O)N)Cl C20973355
COc1ccc(cc1)NC(=O)CSc2nnc(n2N)N/N=C/c3cccc(c3O)OC C21318808
CC(C)C(=O)NCCNC(=O)CCNc1ccc(cc1[N+](=O)[O-])S(=O)(=O)N C21636483
C[C@H](C(=O)NNC(=O)[C@H](CCC(=O)N)NC(=O)OCc1ccccc1)Oc2ccccc2F C22616027
COc1ccc(cc1)N(CCC(=O)N)CC(=O)Nc2c(ccs2)C(=O)N C23053568
CC[C@H](C)[C@@H](C(=O)NNC(=S)Nc1cccc(c1)C(F)(F)F)NC(=O)N C26864074
CCCOc1ccc(cc1OC)C(=O)NNC(=O)[C@@H]([C@H](C)CC)NC(=O)N C28079349
c1cc(c(cc1CCCC[C@H](CCc2ccc(c(c2)O)O)O[C@H]3[C@@H]([C@H]([C@@H](CO3)O)O)O)O)O C31155572
CCC[C@@H](C(=O)NC(C)(C)C)N(C[C@H]1CCCO1)C(=O)c2c(c(ns2)C(=O)N)N C04161172
c1c(cc(c(c1)O)O)/C=C(/C(=O)NCCCCNC(=O)/C(=C/c2cc(c(cc2)O)O)/C#N)\C#N C01646733
CC(C)C[C@H](C(=O)NC(C)(C)C)N(C[C@@H]1CCCO1)C(=O)c2c(c(ns2)C(=O)N)N C06190440
CC[NH+]1[C@@H](NN[C@@H]1SCC(=O)N[C@@H](Cc2c[nH]c3c2cccc3)C(=O)[O-])c4ccccc4 C39680319
C[C@@H](C(=O)[O-])[NH+]1[C@H](NN[C@@H]1SCC(=O)NCCc2c[nH]c3c2cccc3)c4cccs4 C39716118
CC[C@@H](C(=O)Nc1c(c2c(s1)CCCC2)C(=O)N)n3c(nnc3SCC(=O)OC)N C40174054
CSCC[C@@H](C(=O)NNC(=S)Nc1ccc(cc1F)F)NC(=O)N C42084074
CC(C)[C@H](C(=O)NC[C@@H](CC(=O)NCC(=O)[O-])c1ccc(cc1)Cl)[NH3+] C43595176
c1cc(ccc1C([C@@H](CC(=O)[O-])[NH3+])[C@H](CC(=O)[O-])[NH3+])OC(F)(F)F C44219295
CC(C)NS(=O)(=O)c1ccc(c(c1)N)NCCNC(=O)OC(C)(C)C C45796126
Cc1cc(ccc1N[C@@H](C)C(=O)NC(=O)NCCOC)OCC(=O)N C56206746
CSCC[C@@H](C(=O)NNC(=S)Nc1ccc(cc1)F)NC(=O)N C08347894
C[C@H]1CCCC[C@H]1NC(=S)NNC(=O)[C@@H](CCSC)NC(=O)N C58177746
COc1ccc(cc1OCC(=O)N)NC(=O)CNC(=O)NCc2ccco2 C58332052
CC(=O)Nc1cccc(c1)NC(=O)CSc2nc([nH]n2)N/N=C/c3cc(ccc3O)OC C58997652
COc1ccc(cc1OC)C(=O)CSc2nnc(n2N)N/N=C/c3ccc(cc3O)O C20292306
C[C@H](C(=O)NNC(=O)C(C)C)Sc1nnc(n1N)CNc2ccc(cc2)OC C59880101
CC(C)(C)OC(=O)[C@@]([C@H](C(=O)[O-])[NH3+])(C(=O)OCC1c2ccccc2-c3c1cccc3)N C64219647
c1ccc(cc1)N[C@H]2NN[C@H](S2)SCC(=O)N[C@@H](CC3=c4ccccc4=[NH+]C3)C(=O)[O-] C64684551
CC[C@@H](C)[C@@H](C(=O)NNC(=S)Nc1ccccc1C(C)C)NC(=O)N C66123213
CC[C@H](C)[C@@H](C(=O)NNC(=S)Nc1ccccc1C(C)C)NC(=O)N C66123216
CC[C@H](C)[C@H](C(=O)NNC(=S)Nc1ccccc1C(C)C)NC(=O)N C66123219
CCOC(=O)C1=C(NC(=O)N[C@@H]1C)CNc2ccccc2SCC(=O)N C67444301
CC(C)C[C@@H](C(=O)N[C@H]1C[C@](C[C@H]([C@@H]1O)O)(C(=O)N[C@@H](Cc2ccc(cc2)OC)C(=O)N)O)[NH2+]C C04221873
CCOC(=O)c1c(c([nH]c1C)C(=O)COC(=O)[C@@H](Cc2c[nH]c3c2cccc3)NC(=O)N)C C03343105
COCCC[NH2+][C@H](CC(=O)Nc1cccc(c1)NC(=S)NCC=C)C(=O)[O-] C05258990
CC(C)CCNC(=O)[C@@H](c1ccc(cc1)F)N(Cc2cccc(c2)OC)C(=O)c3c(c(ns3)C(=O)N)N C06134160
CC(C)CCNC(=O)[C@H](c1ccc(cc1)OC)N(c2ccc(cc2)OC)C(=O)c3c(c(ns3)C(=O)N)N C06134560
CCC[C@H](C(=O)NC(C)(C)C)N(CCc1ccc(c(c1)OC)OC)C(=O)c2c(c(ns2)C(=O)N)N C06501264
CC[NH+](CC)CCCN([C@H](c1ccc(cc1)OC)C(=O)NC2CCCC2)C(=O)c3c(c(ns3)C(=O)N)N C06511243
CCc1ccc(cc1)N([C@@H](c2cccs2)C(=O)NCC(=O)OCC)C(=O)c3c(c(ns3)C(=O)N)N C06822095
C[NH+](C)CCN([C@H](c1ccc(cc1)OC)C(=O)NC[C@H]2CCCO2)C(=O)c3c(c(ns3)C(=O)N)N C06878671
COCCNC(=O)[C@H](c1ccc(cc1)F)N(Cc2ccccc2OC)C(=O)c3c(c(ns3)C(=O)N)N C06905055
Cc1c2ccc(c(c2oc(=O)c1CC(=O)N(C)C[C@H]([C@H]([C@@H]([C@@H](CO)O)O)O)O)C)OCC(=C)C C08764222
CSCC[C@H](C(=O)NNC(=S)Nc1ccc(cc1)SC(F)F)NC(=O)N C09728266
c1ccnc(c1)[C@@H](CCNC(=[NH2+])NCCCc2c[nH]cn2)c3cccc(c3)F C13816113
CC(C)[C@@H](C(=O)N[C@@H](C(C)C)C(=O)NN)NC(=O)[C@H](C(C)C)NC(=O)OC(C)(C)C C15135153
COC(=O)[C@H](/C(=N\NC(=S)NN)/C(=O)OC)C(=O)C(=O)Nc1cccc(c1)C(F)(F)F C17216047
CCCC[C@H](C(=O)NCCC(C)C)N(CCC[NH+]1CCOCC1)C(=O)c2c(c(ns2)C(=O)N)N C04388819
CCCCSc1ccccc1NC(=O)CSc2nnc(n2N)N/N=C/c3c4ccccc4ccc3O C20916357
C[NH2+]Cc1ccc(o1)CSCCN/C(=N\S(=O)(=O)C)/NC[C@@H](c2ccc(cc2)O)O C11616142
CCCCCN(c1c(n(c(=O)[nH]c1=O)CCCC)N)C(=O)CSc2nc(c3ccsc3n2)N C24535289
CCCCn1c(c(c(=O)[nH]c1=O)N(CCC)CC2=C([C@@H](NC(=O)N2)c3ccccc3)C(=O)OCC)N C25074291
CCCCc1c(nc(nc1N2C(=[NH+]2)SSC3=NN3c4c(c(nc(n4)N)C)CCCC)N)C C26895497
c1cnccc1CCN(CC2CC2)C(=O)c3cc(cc(c3)Cl)OCCCONC(=[NH2+])N C27205501
c1cc(ncc1Cl)C(CNc2ccc(c(c2F)CC(=O)NCCONC(=[NH2+])N)C#N)(F)F C29043701
CC(=CCC[C@](C)([C@@H](C[C@H](/C(=C/COC[C@H]([C@H]([C@H]([C@H](CO)O)O)O)O)/C)OC(=O)C)O)O)C C31161890
CSCC[C@@H](c1nc(co1)C(=O)N[C@@H](Cc2c[nH]c3c2cccc3)C(=O)OCc4ccccc4)[NH3+] C33404518
CCCCOC(=O)[C@@H](Cc1c[nH]c2c1cccc2)NC(=O)c3csc(n3)[C@H](CCSC)[NH3+] C33594610
c1ccnc(c1)[C@H](CCCN/C(=[NH+]/CCCc2c[nH]cn2)/N)c3ccc(cc3)F C13816249
COc1cc(ccc1O)C[C@H](CO[C@H]2[C@@H]([C@@H]([C@@H]([C@@H](O2)CO)O)O)O)c3cc(cc(c3O)OC)/C=C/CO C35464812
CCC[C@H](C(=O)NC1CCCC1)N(CC[NH+](CC)CC)C(=O)c2c(c(ns2)C(=O)N)N C06501354
C/C(=C\CC[C@H](C(C)(C)O[C@H]1[C@@H]([C@H]([C@@H]([C@H](O1)CO)O)O)O)O)/CC[C@@](C)(C=C)O C31157165
Cc1c(c(sc1C(=O)N)NC(=O)C[NH2+]Cc2ccco2)C(=O)OCCOC C03427844
c1cc(c(cc1)OCCOCCOc2c(cccc2)/C=N/NC(=S)N)/C=N/NC(=S)N C09267237
COc1ccccc1[C@H]2NN[C@H]([NH+]2CC=C)SCC(=O)N[C@@H](Cc3c[nH]c4c3cccc4)C(=O)[O-] C39692343
CC(C)[NH+](C)CCCNC(=O)C(=O)Nc1ccc(c(c1)OCC(=O)N)OC C41717295
CC(C)[C@@H](CNC(=O)C(=O)Nc1ccc(c(c1)C(=O)N)F)[NH+](CC=C)CC=C C41856111
CCC[C@H](C(=O)NNC(=S)NCC=C)NC(=O)NCc1ccc(cc1)F C42011723
CC(C)[C@@H](Cc1ccc(c(c1)OCCCOC)OC)C[C@H]([C@@H](C[C@@H](C(C)C)C(=O)NCC(C)(C)C(=O)N)O)[NH3+] C43773461
Cc1c(c(c(c[nH+]1)CO)CN[C@@H](CCCNC(=O)OC(C)(C)C)C(=O)OC)O C44682094
CC(C)[NH+](C[C@@H](COc1ccc(cc1)NC(=O)C)O)C[C@@H](COc2ccc(cc2)NC(=O)C)O C44710260
CCO/C(=C\1/[C@@H](C(=C(N=C1COCC[NH+](CC(=O)N)CC(=O)N)C)C(=O)OC)c2ccccc2Cl)/[O-] C27646276
CC(C)(C)OC(=O)N[C@H](CCSC)C(=O)N[C@@H](Cc1ccc(cc1)O)C(=O)NN C04402007
Cc1cc(ccc1NC(=O)NC[C@H](C(C)C)[NH+](CC=C)CC=C)OCC(=O)N C56710096
CSCCCNC(=S)NNC(=O)C(=O)NNC(=S)NCCCSC C57435103
Cc1cc(nc(n1)N/C(=N/C(=S)Nc2cc(cc(c2)OC)OC)/NCCc3c[nH]c[nH+]3)C C14156526
CCCCn1c(c(c(=O)[nH]c1=O)N(CCOC)C(=O)COC(=O)c2cc(ccc2Cl)N)N C60380698
CCOc1ccc(cc1OC)[C@@H](CNC(=O)C[C@H](c2cccc(c2)C)NC(=O)N)C3=c4ccccc4=[NH+]C3 C63112104
CCOc1ccc(cc1OC)[C@@H](CNC(=O)C[C@H](c2ccccc2C)NC(=O)N)C3=c4ccccc4=[NH+]C3 C63117435
CC[NH2+][C@H](C(=O)COc1ccc(cc1OC)[C@@H]2c3c(nc([n-]3)C(F)(F)F)OC(=C2C#N)N)NCC C19330025
C=CCOC(=O)[C@](C[C@H](C(=O)[O-])[NH3+])(C(=O)OCC1c2ccccc2-c3c1cccc3)N C64219202
Cc1c(c(c(c(c1O[C@H]2[C@H]([C@@H]([C@@H]([C@@H](O2)C(=O)[O-])O)O)O)OC)OC)O)CCCCCCCCCCO C65742904
CC(C)C[C@@H](C(=O)N[C@@H](Cc1ccccc1)C(=O)OC)NC(=O)[C@@H](CCSC)[NH3+] C04026189
CCCC[C@@H](C(=O)NC1CCCC1)N(CCCO)C(=O)c2c(c(ns2)C(=O)N)N C04161223
CC(C)(C)CC(=O)NCCC[C@@H](C(=O)N)NC(=O)[C@@H]1[C@H](CCN1C(=O)CC(C)(C)C)NC(=O)NCC=C C04201011
CCC[C@H](C(=O)NC1CCCC1)N(CCC[NH+]2CCOCC2)C(=O)c3c(c(ns3)C(=O)N)N C04388372
CC(C)[C@@H](Cc1ccc(c(c1)OCCCOC)OC)C[C@@H]([C@H](C[C@@H](C(C)C)C(=O)NCC(C)(C)C(=O)N)O)[NH3+] C04393164
CC(C)[C@@H](C(=O)N[C@@H](C(C)C)C(=O)NN)NC(=O)[C@@H](C(C)C)NC(=O)OC(C)(C)C C04458884
COCCC[NH2+][C@@H](CC(=O)Nc1cccc(c1)NC(=S)NCC=C)C(=O)[O-] C05258989
c1ccc(cc1)COC(=O)N[C@H](Cc2c[nH]c3c2cccc3)C(=O)N[C@H](Cc4cccs4)C(=O)NN C05608522
CC(C)CCNC(=O)[C@@H](c1ccco1)N(c2ccc(cc2OC)OC)C(=O)c3c(c(ns3)C(=O)N)N C06134294
CC(C)CCNC(=O)[C@H](c1ccc(c(c1)OC)OC)N(Cc2ccco2)C(=O)c3c(c(ns3)C(=O)N)N C06134434
CC[NH+](CC)CCCN(CC(=O)NC1CCCCC1)C(=O)c2c(c(ns2)C(=O)N)N C06511134
CC[NH+](CC)CCCN([C@@H](c1ccc(cc1)OC)C(=O)NC2CCCC2)C(=O)c3c(c(ns3)C(=O)N)N C06511213
CCOC(=O)CNC(=O)[C@@H](c1ccc(cc1)F)N(Cc2cccs2)C(=O)c3c(c(ns3)C(=O)N)N C06546650
CCOCCCN([C@H](c1ccc(c(c1)OC)OC)C(=O)NC(C)(C)C)C(=O)c2c(c(ns2)C(=O)N)N C06600100
CCOc1ccc(cc1)N([C@@H](c2ccc(cc2)F)C(=O)NCCOC)C(=O)c3c(c(ns3)C(=O)N)N C06600966
CCc1ccc(cc1)N([C@@H](c2ccc(o2)C)C(=O)NCC(=O)OCC)C(=O)c3c(c(ns3)C(=O)N)N C06822061
CN(C)c1ccc(cc1)[C@@H](C(=O)NCCOC)N(c2cccc(c2)OC)C(=O)c3c(c(ns3)C(=O)N)N C06135860
COCCNC(=O)[C@@H](c1ccc(cc1)F)N(Cc2ccccc2OC)C(=O)c3c(c(ns3)C(=O)N)N C06904939
Cc1c(c(sc1C(=O)N)NC(=O)C[NH2+]Cc2ccc(cc2)F)C(=O)OCCOC C09128224
CCC[C@H](C(=O)NC1CCCC1)N(CCCOCC)C(=O)c2c(c(ns2)C(=O)N)N C06501352
CC(C)C[C@@H](C(=O)N)NC(=O)[C@@H](Cc1cnc[nH]1)NC(=O)OCc2ccccc2 C05423788
C[C@H](C(=O)NCC(=O)N[C@H](CS[C@@H]1CCCCO1)C(=O)NN)NC(=O)OC(C)(C)C C13551078
c1ccc(cc1)NC(=O)N[C@@H](CNC(=O)c2ccc3c(c2)cnn3CCCNc4cccc[nH+]4)C(=O)[O-] C13803655
CCCCn1c(c(c(=O)[nH]c1=O)N(CC)C(=O)C[NH+](C)CC(=O)Nc2ccccc2C(F)(F)F)N C15446406
CC(C)CCNC(=S)NNC(=O)c1cc(c(c(c1)OC)OCC(=O)N)OC C15761756
CNC(=S)NCCN(CCN(CCNC(=S)NC)C(=S)NC)C(=S)NC C16189335
c1cc(ccc1[C@H](CC(=O)OCC(=O)N(CCC(=O)N)c2ccc(cc2)F)NC(=O)N)Cl C16810642
CCc1cc2c(cc1OC(=O)[C@@H](CCSC)N)oc(c(c2=O)c3nc(cs3)C)[C@@H](CCSC)[NH3+] C19702933
c1cc(ccc1CNC(=O)CC[C@@H]2CNC(=O)[C@H]3[NH+]2C[C@H](C3)NC(=S)NCCN4CCOCC4)F C15707699
CC[C@@H](C)c1ccc(cc1)NC(=O)CSc2nnc(n2N)N/N=C/c3ccc(c(c3)OCC)O C21326564
CCCCN(c1c(n(c(=O)[nH]c1=O)CC(C)C)N)C(=O)CN(CCC(=O)N)c2ccc(cc2)OC C21841372
CC(C)(CNc1ccc(c(c1F)CC(=O)NCCONC(=[NH2+])N)Cl)c2cccnc2 C28956093
CSCC[C@H](C(=O)N[C@@H](CCCNC(=[NH2+])N)C(=O)[O-])NC(=O)OCc1ccccc1 C32602837
COc1cc(ccc1O)C[C@@H](CO[C@H]2[C@@H]([C@@H]([C@@H]([C@@H](O2)CO)O)O)O)c3cc(cc(c3O)OC)/C=C/CO C35464809
c1cc(c(cc1[N+](=O)[O-])C[NH2+]CCCCCC[NH2+]Cc2cc(ccc2[O-])[N+](=O)[O-])O C36081791
CC[C@H](C)[C@@H](C(=O)N[C@@H](C(C)C)C(=O)N[C@@H](C)C(=O)N)NC(=O)OC(C)(C)C C05018195
CCC[C@@H](C(=O)NCCC(C)C)N(Cc1ccc(cc1)OC)C(=O)c2c(c(ns2)C(=O)N)N C06501152
CCOC(=O)CN([C@@H](c1ccc(cc1)F)C(=O)NCCC(C)C)C(=O)c2c(c(ns2)C(=O)N)N C06546218
COC(=O)[C@H](CCSC)NC(=O)c1ccc(cc1c2ccccc2)NC[C@H](CS)[NH3+] C03821325
C[C@@H](C(=O)N)NC(=O)[C@@H](C(C)C)NC(=O)[C@@H](CC(C)C)NC(=O)OC(C)(C)C C04388860
CC(C)[NH+]([C@H](C(=O)OC[C@@H]([C@H]([C@@H]([C@@H](C(=O)[O-])O)O)O)O)N(C(C)C)C(C)C)C(C)C C19327766
CC(C)C[NH+](C[C@@H]([C@@H](c1ccccc1)c2c(c3ccccc3oc2=O)[O-])/C(=N/NC(=[NH2+])N)/C)CC(C)C C25586033
CC(C)C[C@@H](C(=O)N[C@H]1C[C@@](C[C@H]([C@@H]1O)O)(C(=O)N[C@@H](Cc2ccc(cc2)OC)C(=O)N)O)[NH2+]C C43537100
CC[C@H](C)[C@H](C(=O)N[C@H](Cc1c[nH]c2c1cccc2)C(=O)N)NC(=O)OCc3ccccc3 C43946862
c1cc(ccc1CCC(CO)(CO)[NH3+])OCCCCCCNc2ccc(c3c2non3)[N+](=O)[O-] C44676009
C/C(=N\NC(=[NH2+])N)/[C@@H](C[NH+](CC=C)CC=C)[C@@H](c1ccccc1)c2c(c3ccccc3oc2=O)[O-] C48548090
CC[NH2+][C@H](C(=O)COc1ccc(cc1OC)[C@H]2c3c(nc([n-]3)C(F)(F)F)OC(=C2C#N)N)NCC C19324627
CC(C)[NH+](C[C@@H](COc1cccc2c1cc[nH]2)O)C[C@@H](COc3cccc4c3cc[nH]4)O C65743329
CC(C)Oc1ccc(cc1)NC(=S)NNC(=O)[C@H](CCSC)NC(=O)N C67194188
COCCOC(=O)Nc1cccc(c1)NC(=O)[C@@H](CCSC)NC(=O)N C67552745
CC(C)(C)CC(=O)N1C[C@H](C[C@H]1C(=O)N[C@@H](Cc2ccc(cc2)OC)C(=O)N)NC(=O)NCC=C C03839073
CC(C)C[C@@H](C(=O)N[C@H](Cc1ccccc1)C(=O)OC)NC(=O)[C@@H](CCSC)[NH3+] C04026191
CCC(=O)N[C@@H](CC(C)C)C(=O)N[C@@H](CC(C)C)C(=O)N[C@@H](CCCNC(=[NH2+])N)C=O C04556707
C=CCNC(=S)Nc1cccc(c1)NC(=O)C[C@H](C(=O)[O-])[NH2+]Cc2ccco2 C05258975
CC(C)C[C@@H](C(=O)OC)NC(=O)[C@@H](CCCNC(=[NH2+])N)NC(=O)OCc1ccccc1 C05957686
CC(C)(C)NC(=O)[C@H](c1ccco1)N(CCc2ccc(c(c2)OC)OC)C(=O)c3c(c(ns3)C(=O)N)N C06075037
CCC(C)(C)NC(=O)[C@H](c1ccc(cc1)OCC)N(CCOC)C(=O)c2c(c(ns2)C(=O)N)N C06462241
CC[NH+](CC)CCN([C@@H](c1ccc(cc1)Cl)C(=O)NC(C)(C)C)C(=O)c2c(c(ns2)C(=O)N)N C06511784
CCOC(=O)CNC(=O)[C@@H](c1ccc(cc1)F)N(Cc2ccco2)C(=O)c3c(c(ns3)C(=O)N)N C06546649
CCOc1ccc(cc1)N([C@@H](c2ccc(cc2)C)C(=O)NCCC(C)C)C(=O)c3c(c(ns3)C(=O)N)N C06600958
CCc1ccc(cc1)N([C@@H](c2ccc(cc2)OC)C(=O)NCCC(C)C)C(=O)c3c(c(ns3)C(=O)N)N C06822038
CCc1ccccc1N([C@H](c2ccc(o2)C)C(=O)NCC(=O)OCC)C(=O)c3c(c(ns3)C(=O)N)N C06860712
COCCNC(=O)[C@@H](c1ccc(cc1)OC)N(c2ccc(cc2)OC)C(=O)c3c(c(ns3)C(=O)N)N C06905012
CC(C)CNC(=O)C[NH+](CC(=O)NCC(C)C)[C@@H](C)c1ccc(cc1)S(=O)(=O)N C07779504
Cc1c2ccc(c(c2oc(=O)c1CC(=O)N(C)C[C@@H]([C@@H]([C@@H]([C@@H](CO)O)O)O)O)C)OCC(=C)C C08764219
C[C@H](C(=O)N[C@@H](CCCNC(=[NH2+])N)C(=O)[O-])Oc1ccc2c(cc(=O)oc2c1)c3ccccc3 C01737547
CCCCc1cc(=O)oc2c1ccc(c2C)OCC(=O)N[C@@H](CCCNC(=[NH2+])N)C(=O)[O-] C08952410
Cc1ccc(cc1)[C@H](C(=O)NCCC(C)C)N(CC[NH+]2CCOCC2)C(=O)c3c(c(ns3)C(=O)N)N C12479419
c1ccc(cc1)Oc2cccc(c2)[C@@H](CC(=O)OCC(=O)Nc3c(c4c(s3)CCC4)C(=O)N)NC(=O)N C13129719
CCC(C)(C)NC(=O)[C@@H](c1ccc(cc1)OCC)N(Cc2cccnc2)C(=O)c3c(c(ns3)C(=O)N)N C06077433
c1ccnc(c1)[C@H](CCCNC(=[NH2+])NCCCc2c[nH]cn2)c3ccc(c(c3)Cl)Cl C13816256
c1cc(ccc1/C=C/C(=O)NCC[NH+](CCO)CCO)Oc2cncc3c2cc(s3)C(=O)N C13864433
COc1cc(cc(c1OCC(=O)N)OC)C(=O)OCC(=O)Nc2c(c3c(s2)CCCC3)C(=O)N C21739345
C[C@@H](CNCC[NH2+]Cc1cc(c(c(c1)Br)OCC(=O)N)OC)O C22075594
CCC(=O)Nc1cccc(c1C)NCC(=O)Nc2c(c(c(s2)C(=O)N)C)C(=O)OCCOC C23145830
CCc1ccccc1NC(=O)/C(=N\NC(=S)NN)/CC(=O)/C=C/c2cccc(c2)[N+](=O)[O-] C25586107
CC(C)C[C@@H](C(=O)N[C@H](C(C)C)C(=O)N[C@@H](CCCC[NH3+])C=O)NC(=O)C C26021419
Cc1cccc(n1)C(CNc2ccc(c(c2F)CC(=O)NCCONC(=[NH2+])N)C#N)(F)F C29043699
C[C@@H](CCCC[C@H]([C@@H](CO)C(=O)OC[C@H]1[C@H]([C@@H]([C@@H]([C@@H](O1)O)O)O)O)O)C/C(=C/C(=C/C(=O)[O-])/C)/C C31166276
COc1cc(ccc1O)C[C@@H](CO[C@H]2[C@H]([C@@H]([C@@H]([C@@H](O2)CO)O)O)O)c3cc(cc(c3O)OC)/C=C/CO C31167913
[H]/N=C(/N)\N/N=C/1\C(=C(NCCCCCC)[O-])C(=O)N(C1=O)CCCCCC C17176635
C[C@@H]1CCC=C([C@@]1(C)CC/C(=C\CC/C(=C\CS(=O)(=O)CC[NH+]=C(N)N)/C)/C)C C17218644
CC(C)C[C@@H](C(=O)N)NC(=O)c1csc(n1)[C@@H](CCCCNC(=O)OCc2ccccc2)[NH3+] C33459869
C/C(=C\CC[C@](C)(C=C)O)/CC[C@H](C(C)(C)O[C@H]1[C@@H]([C@H]([C@@H]([C@H](O1)CO)O)O)O)O C35466050
c1cc(ncc1CNC(=O)C2(CCCCC2)NC(=O)[C@@H](CC3CCCCC3)[NH2+]CC(=O)[O-])C(=[NH2+])N C36107671
Cc1cc(nc(n1)N/C(=N\C(=S)Nc2cc(c(c(c2)OC)OC)OC)/NCCc3c[nH]c[nH+]3)C C14156527
CC(C)CCNC(=O)[C@H](c1ccc(cc1)OC)N(CCO)C(=O)c2c(c(ns2)C(=O)N)N C06134548
CC(C)C[C@@H](C(=O)N)NC(=O)[C@H](C(C)C)NC(=O)[C@@H](CCSC)NC(=O)OC(C)(C)C C06134943
CCOCCCN([C@H](c1ccc(c(c1)OC)O)C(=O)NC2CCCC2)C(=O)c3c(c(ns3)C(=O)N)N C06600099
c1ccc2cnc(cc2c1)C(=O)N[C@@H](CCCNC(=[NH2+])N)C(=O)NCc3ccc(cc3)C(F)(F)F C39134235
CN(C)c1ccc(cc1)C[NH+]2CCN(CC2)CCOC(=O)N[C@@H](Cc3ccc(cc3)O)C(=O)N C39200266
Cc1c(cc(c(c1OC)CO)CO)OC/C=C(\C)/C(=O)OC[C@@H]([C@@H]([C@@H](CO)O)O)O C39559841
COC(=O)c1cc(cc(c1)Nc2c(c(ncn2)NCCCn3cc[nH+]c3)N)C(=O)OC C40705922
Cc1c(c(c(c[nH+]1)CO)CN[C@H](CCCNC(=O)OC(C)(C)C)C(=O)OC)O C44682097
CCO/C(=C\1/[C@H](C(=C(N=C1COCC[NH+](CC(=O)N)CC(=O)N)C)C(=O)OC)c2ccccc2Cl)/[O-] C27646270
CC[NH+](CC)c1ccc(cc1)CN(CCC[NH+](C)C)C(=S)NC2CC([NH2+]C(C2)(C)C)(C)C C21264113
C1=C/C(=C/N=O)/NC=C1C(=O)NCCC[NH2+]CCCNC(=O)C2=CN/C(=C\N=O)/C=C2 C15952507
CCOc1ccc(cc1OC)[C@H](CNC(=O)C[C@H](c2ccccc2C)NC(=O)N)C3=c4ccccc4=[NH+]C3 C63117439
CC[NH+](CC)c1ccc(cc1)NC(=O)COC(=O)[C@@H](CC2=c3ccccc3=[NH+]C2)NC(=O)N C63209609
CCOC(=O)/C=C/[C@H](CC(C)C)NC(=O)[C@@H](CO)NC(=O)[C@H](C(C)C)NC(=O)c1cccc(c1C)O C64858851
CC(C)C[C@H](CO)NC(=O)C[C@@H]1c2c(sc(n2)NC(=O)OCC=C)C[C@H]3[C@]1(CC[C@H]([C@@]3(C)CO)O)C C04237019
CCC(=O)N[C@H](CC(C)C)C(=O)N[C@@H](CC(C)C)C(=O)N[C@@H](CCCNC(=[NH2+])N)C=O C04556708
CC(C)C[C@@H](C(=O)N[C@@H](CCCNC(=[NH2+])N)C(=O)[O-])NC(=O)OCc1ccccc1 C05294153
CC(C)CCNC(=O)[C@@H](CC(C)C)N(Cc1ccc(cc1)OC)C(=O)c2c(c(ns2)C(=O)N)N C06134079
CC(C)CCNC(=O)[C@@H](c1ccc(c(c1)OC)OC)N(Cc2ccco2)C(=O)c3c(c(ns3)C(=O)N)N C06134126
CC(C)CCNC(=O)[C@@H](c1ccc(cc1)OC)N(Cc2ccco2)C(=O)c3c(c(ns3)C(=O)N)N C06134232
CC(C)CCNC(=O)[C@H](c1ccc(c(c1)OC)O)N(Cc2ccco2)C(=O)c3c(c(ns3)C(=O)N)N C06134410
CC(C)CCNC(=O)[C@H](c1ccco1)N(c2ccc(c(c2)OC)OC)C(=O)c3c(c(ns3)C(=O)N)N C06134595
CCCC[C@@H](C(=O)NCCC(C)C)N(C[C@@H]1CCCO1)C(=O)c2c(c(ns2)C(=O)N)N C06481373
CCC[C@@H](C(=O)NC(C)(C)C)N(CCc1ccc(c(c1)OC)OC)C(=O)c2c(c(ns2)C(=O)N)N C06500938
CCC[C@@H](C(=O)NC1CCCC1)N(CCCOCC)C(=O)c2c(c(ns2)C(=O)N)N C06501016
CCC[C@H](C(=O)NCCC(C)C)N(CCc1ccc(c(c1)OC)OC)C(=O)c2c(c(ns2)C(=O)N)N C06501452
C[NH+](C)CCN([C@@H](c1ccc(cc1)OC)C(=O)NC[C@H]2CCCO2)C(=O)c3c(c(ns3)C(=O)N)N C06878667
CC(C)CNC(=O)C[NH+](CC(=O)NCC(C)C)[C@H](C)c1ccc(cc1)S(=O)(=O)N C07779505
CCCCCN(CC(=O)NC(=O)NC(C)C)c1c(n(c(=O)[nH]c1=O)CCCC)N C11339038
CCC[C@@H](C(=O)NCCC(C)C)N(CCCOCC)C(=O)c1c(c(ns1)C(=O)N)N C06501144
CC(=O)N[C@H]1CCc2cc(c(c(c2-c3c1cc(=O)c(cc3)NCCCCCC[NH3+])OC)OC)OC C12656292
Cc1c2ccc(c(c2oc(=O)c1CC(=O)N(C)C[C@@H]([C@@H]([C@H]([C@H](CO)O)O)O)O)C)OCC(=C)C C12896810
CC(C)C[C@H](C(=O)N)NC(=O)[C@H](Cc1cnc[nH]1)NC(=O)OCc2ccccc2 C05423795
c1ccc(c(c1)[C@@H](CCNC(=[NH2+])NCCCc2c[nH]cn2)c3ccccn3)Cl C13816122
c1cc(cnc1)[C@@H](CCNC(=[NH2+])NCCCc2c[nH]cn2)c3ccc(cc3)F C13816221
Cc1cc(nc(n1)N/C(=N/C(=S)NCc2ccco2)/NCCc3ccc(cc3)S(=O)(=O)N)C C14157932
CC(C)(C)NC(=O)COc1ccc(cc1OC)C[NH2+]CCNC(=O)c2c(non2)N C16322871
CCOc1cc(cc(c1OCc2ccc(cc2)F)Br)C[NH2+]CCNC(=O)c3c(non3)N C16688490
CC[NH2+][C@H](C(=O)COc1ccc(cc1OC)[C@H]2c3c([n-]c(n3)C(F)(F)F)OC(=C2C#N)N)NCC C19324627
CCCCn1c(c(c(=O)[nH]c1=O)N(CCOC)C(=O)CSc2nc(c(s2)CC(=O)N)C)N C24901903
CCC[C@@H](C(=O)NNC(=S)NCCC)NC(=O)NCc1ccc(cc1)F C26677775
C[NH2+]Cc1ccc(o1)CSCCN/C(=N\S(=O)(=O)C)/NC[C@H](c2ccc(cc2)O)O C26892158
Cc1ccnc(c1)C(CNc2ccc(c(c2F)CC(=O)NCCONC(=[NH2+])N)C#N)(F)F C29042452
C[C@]12C[C@H](CC(=O)N1[C@@H](CS2)C(=O)N[C@@H](CCCNC(=[NH2+])N)C(=O)c3nccs3)Cc4ccccc4 C29126141
CC(=CCC[C@](C)([C@H](C[C@H](/C(=C/COC[C@H]([C@H]([C@H]([C@H](CO)O)O)O)O)/C)OC(=O)C)O)O)C C31161882
C[C@@H]1CCC=C([C@@]1(C)CC/C(=C\CC/C(=C/CS(=O)(=O)CC[NH+]=C(N)N)/CO)/C)C C17218659
CC(C)C[C@H](C(=O)N)NC(=O)c1csc(n1)[C@H](CCCCNC(=O)OCc2ccccc2)[NH3+] C33459866
C/C(=C\CC[C@@](C)(C=C)O)/CC[C@H](C(C)(C)O[C@H]1[C@@H]([C@H]([C@@H]([C@H](O1)CO)O)O)O)O C35050063
Cc1cc(c(c(c1C=O)O)C/C=C(\C)/CC/C=C(\C)/CCCC(C)(C)O[C@H]2[C@@H]([C@@H]([C@@H]([C@@H](O2)CO)O)O)O)O C35465649
CC(C)CCNC(=O)[C@@H](CC(C)C)N(Cc1ccc2c(c1)OCO2)C(=O)c3c(c(ns3)C(=O)N)N C06134080
CC[C@@H](C)[C@@H](C(=O)OC)NC(=O)[C@@H](CC(C)C)NC(=O)[C@@H](CO)NC(=O)[C@@H]1CCC(=O)N1 C06631998
C/C(=C\CC[C@@](C)(C=C)O[C@H]1[C@@H]([C@H]([C@@H]([C@H](O1)CO)O)O)O)/CC[C@@H](C(C)(C)O)O C36374535
C[C@@H]1CCC(=C(C1(C)C)CC/C(=C\COC[C@H]([C@H]([C@@H]([C@@H](CO)O)O)O)O)/C)C C31165656
C[C@@H](C(=O)N)NC(=O)[C@@H](C(C)C)NC(=O)[C@H](CC(C)C)NC(=O)OC(C)(C)C C04388859
Cc1c(cccc1NC(=O)C(=O)NC[C@@H](C(C)C)[NH+](CC=C)CC=C)C(=O)N C41856179
CC(C)[NH+](C[C@H](COc1ccc(cc1)NC(=O)C)O)C[C@H](COc2ccc(cc2)NC(=O)C)O C44710262
CC(C)C[C@H](CC(=O)NO)C(=O)N[C@@H](CC1=c2ccccc2=[NH+]C1)C(=O)NCc3ccncc3 C52594634
C=CCNC(=S)NCCC[NH+]1CCN(CC1)CCCNC(=S)NCC=C C19690753
Cc1cc(nc(n1)N/C(=N/C(=S)Nc2ccc(cc2)Nc3ccccc3)/NCCc4c[nH]c[nH+]4)C C14156533
Cc1cc(nc(n1)N/C(=N/C(=S)Nc2cccc(c2)OC(F)(F)F)/NCCc3c[nH]c[nH+]3)C C14156570
CC[NH+](CC)c1ccc(cc1)NC(=O)COC(=O)[C@H](CC2=c3ccccc3=[NH+]C2)NC(=O)N C63209611
Cc1c(c(c(c(c1O)OC)OC)O[C@H]2[C@@H]([C@@H]([C@@H]([C@@H](O2)C(=O)[O-])O)O)O)CCCCCCCCCCO C65742898
CCOCCC/[NH+]=C(/NCCCS(=O)(=O)N)\NCc1ccc(cc1)OC C66245699
COc1cc(cc(c1OCC(=O)N)OC)C[NH2+]CCC(=O)NC2CCCC2 C67221600
CCC[C@H](C(=O)NC1CCCC1)N(C2CCCC2)C(=O)c3c(c(ns3)C(=O)N)N C04161220
CCc1cc(c(cc1Br)NC[C@H]([C@H]([C@@H](CO)O)O)O)[N+](=O)[O-] C04760369
c1ccc(c(c1)[N+](=O)[O-])SN[C@@H](CCCNC(=[NH2+])N)C(=O)[O-] C02379267
CCCCc1c2c(n[nH]1)OC(=C([C@@H]2c3ccc(c(c3)OC)OCC(=O)N)C#N)N C06264710
CCOC(=O)C1=C(NC(=O)N[C@@H]1c2ccc(c(c2)OC)OCC(=O)NN)C C06463339
CC[C@H](C)[C@@H](C(=O)NNC(=O)[C@@H](C)Oc1ccc(cc1)F)NC(=O)N C06551584
CC[C@H](C)[C@@H](C(=O)NNC(=O)COc1cc(cc(c1)C)C)NC(=O)N C06778296
COC(=O)CSc1nnc(n1CC(=O)Nc2c(c3c(s2)CCCC3)C(=O)N)N C01923499
c1cc(ccc1[C@@H](CC(=O)NNC(=O)CSc2ccc(cc2)Cl)NC(=O)N)Cl C09513868
CCCCCN(CC(=O)N)c1c(n(c(=O)[nH]c1=O)CCCC)N C11338872
COc1ccc(c(c1)/C=N/Nc2nnc(n2N)SCC(=O)Nc3ccccn3)O C20527448
CSc1ccccc1NC(=O)CSc2nnc(n2N)N/N=C/c3cccc(c3)O C20806538
c1cc(cc(c1)O)/C=N/Nc2nnc(n2N)SCC(=O)NNC(=O)C(F)(F)F C20915833
Cc1ccccc1NC(=O)CSc2nnc(n2N)N/N=C/c3cccc(c3O)OC C21318768
CC[C@@H](C)[C@H](C(=O)NNC(=O)CSc1cc(ccc1Cl)Cl)NC(=O)N C25386494
Cc1cc(nc(n1)N)NNC(=S)SCC(=O)N[C@@H](C(Cl)(Cl)Cl)O C26949895
CC[C@@H](C)[C@H](C(=O)NNC(=S)NC1CCCCC1)NC(=O)N C28631908
c1cc(ccc1CNC(=O)NCC(=O)Nc2ccc(cc2)OCC(=O)N)F C29299756
CC(C)[C@@H](C(=O)NC(=O)N)Sc1nnc(n1CCC(=O)N)c2ccco2 C29664631
C/C(=C\CC[C@](C)(C=C)O)/CO[C@@H]1[C@@H]([C@H]([C@@H]([C@H](O1)CO)O)O)O C31160556
C/C(=C\CO[C@H]1[C@@H]([C@H]([C@@H]([C@H](O1)CO)O)O)O)/[C@@H](CCC(C)(C)O)O C31169927
CC[C@H](C(=O)NC1CCCC1)N(c2ccc(cc2)OC)C(=O)c3c(c(ns3)C(=O)N)N C06821034
CC(C)[C@@H](C(=O)NNC(=O)COc1cccc(c1)C(F)(F)F)NC(=O)N C02643848
CCOC(=O)[C@@H]1[C@@H](SNN1)NC(=O)NCCc2c[nH]c3c2cc(cc3)OC C39337599
C/C(=N\NC(=O)CCCC(=O)N/N=C(/c1ccc(cc1)N)\C)/c2ccc(cc2)N C39345024
C[NH+]1[C@@H](NN[C@@H]1SCC(=O)N[C@@H](Cc2c[nH]c3c2cccc3)C(=O)[O-])c4ccccc4 C39691649
CC(=O)Nc1ccc(cc1)Nc2c(c(ncn2)NCCCOC)N C40757288
CC[C@@H](C)[C@@H](C(=O)NNC(=S)NC[C@@H]1CCCO1)NC(=O)N C42084704
CC[C@@H](C)[C@H](C(=O)NNC(=S)NC[C@@H]1CCCO1)NC(=O)N C42084706
C/C=C/C#CC#C[C@@H]([C@@H](/C=C/CCCO)O[C@H]1[C@@H]([C@H]([C@@H]([C@H](O1)CO)O)O)O)O C44460322
C/C=C/C#CC#C[C@H]([C@H](/C=C/CCCO)O[C@H]1[C@@H]([C@H]([C@@H]([C@H](O1)CO)O)O)O)O C44460325
CC[C@H](C)[C@@H](C(=O)Nc1cccc(c1)NC(=O)COC)NC(=O)N C45155303
C[C@H](C(=O)NC(=O)NCC(C)C)Nc1ccc(cc1)OCC(=O)N C28362272
COC(=O)NC(=S)Nc1cc2c(cc1NC(=S)NC(=O)OC)nc[nH]2 C48524533
CSCC[C@H](C(=O)NNC(=O)c1cccc(c1)[N+](=O)[O-])NC(=O)N C50122296
COC(=O)Nc1cccc(c1)NC(=O)[C@@H](CCSC)NC(=O)N C55512368
C[C@@H](C(=O)NC(=O)N)Nc1cccc(c1)NC(=O)COc2ccccc2OC C56202753
Cc1ccc(c(c1)C)NC(=S)NNC(=O)[C@H](CC(C)C)NC(=O)N C29491144
CC(C)C[C@@H](C(=O)NNC(=S)NC[C@@H]1CCCO1)NC(=O)N C58177445
CC(=O)Nc1ccc(cc1)NC(=O)CSc2nc([nH]n2)N/N=C/c3ccc(cc3)O C59814610
COCCn1cc(cn1)/C=N/NC(=O)CSc2nc(cc(n2)N)N C59913947
C[C@@H](COc1ccc(cc1)C(C)(C)C)NC(=O)NC(C(=O)N)C(=O)N C50099389
C[C@@H](C(=O)NCc1ccco1)NC(=O)Nc2ccccc2SCC(=O)N C62389294
CC(C)COC(=O)Nc1cccc(c1)NC(=O)[C@H](C(C)C)NC(=O)N C63123127
CCOCCCNC(=O)NNC(=O)c1cc(c(c(c1)S(=O)(=O)N)C)C C63839188
COCCNC(=O)NNC(=O)CCNC(=O)NC12CC3CC(C1)CC(C3)C2 C64900116
CC(C)[C@](CC/C(=N\O)/N)(c1ccc(c(c1)OC)OC)/C(=N\O)/N C66146224
C[C@@H](CC#N)Sc1ccccc1NC(=O)NCCCc2c(c([nH]n2)N)C#N C66954472
CCOCCCNC(=O)NNC(=O)c1cc(cc(c1N)[N+](=O)[O-])F C67310110
C[C@H](c1cccc(c1)S(=O)(=O)NC)NC(=O)NNC(=S)NC2CCCC2 C67469624
C1CN(CCN1C(=[NH2+])N)C(=[NH2+])N C00309664
C[C@@H]([NH3+])S(=O)(=O)[C@@H](C)[NH3+] C05527863
C(C(=[NH2+])N)[NH3+] C06691140
C1CN(CC=C1)C(=O)[C@H](CCCC[NH3+])[NH3+] C13529433
C/C(=N\NC(=[NH2+])N)/C/C(=N/NC(=[NH2+])N)/C C17002862
C(C[NH3+])c1[nH]c(c(n1)C(=O)N)N C16924180
C(C(CC(=O)N)[NH3+])C(=O)N C19518195
C[C@H](C(=O)NC(=O)NC)[NH+](C)CCC[NH3+] C20420034
CC1(C(=O)N(C(=O)N1CCC[NH3+])CCC[NH3+])C C22007787
C(/C=C\SC(=[NH2+])N)SC(=[NH2+])N C17424159
C[C@@H](C[NH3+])NC[C@H](C)[NH3+] C33506704
CC[C@H](CC[NH3+])C[NH3+] C33605180
C1C[NH+]2CCC1[C@](C2)(C[NH3+])N C35676960
C1CN(CC[NH+]1CCC[NH3+])CC(=O)N C19688199
CN1CCc2c(c(=O)[nH+]c-3[nH]c(nc(c23)N)N)C1 C20612246
C(CNC(=O)C(=O)NCCS(=O)(=O)N)[NH3+] C36744535
C(C[NH2+]CC(=O)NC(=O)N)C(=O)N C36747348
C[C@H](C(=O)N)[NH+]1CCCN(CC1)CC[NH3+] C37039759
C[C@H](C[NH3+])C[NH+]1CCN(CC1)CC(=O)N C37048970
C[C@H](C[NH+]1CCN(CC1)CCC[NH3+])C(=O)N C37227016
C[NH+](CC(=O)N)[C@H]1CCC[C@@H]1C[NH3+] C37268339
C[C@@H](C(=O)N)[NH2+]CCCC(=O)N C37660304
CC(C)(C)OC(=O)N[C@H](CC[NH3+])N C39091091
c1ccc2=[NH+]C(=O)[C@@H]([NH+]=c2c1)CN[NH3+] C39115395
c1c(nc([nH]1)C2(CCC2)[NH3+])c3[nH]c(=O)[nH]n3 C42040257
C[C@@H](C[NH3+])C[NH+](CC(=O)N)C(C)C C42428575
Cc1[nH]c(c([nH+]1)N)NCCCn2cc[nH+]c2 C42871780
CC(=O)OC(C)(C[NH3+])C[NH3+] C44250102
C([C@@H]([C@@H](CC(=O)N)N)[NH3+])C(=O)N C44250592
C[NH+](C)CC1(CCCC1)[C@H](C[NH3+])N C44473052
CC(C)(C[NH+]1CCN(CC1)C)[C@@H](C[NH3+])N C44473976
C[C@H](C(=O)NC(=O)NC)[NH+]1CCCC[C@@H]1C[NH3+] C44559211
c1ccc2=C(CCC(=c2c1)N[NH3+])N[NH3+] C44830400
C(CO)[NH+](CCO)Cc1nc(nc(n1)N)N C49753798
c1nc(c2c(n1)n(cn2)CCC(=[NH2+])N)N C43461245
c1c(cc(cc1N2CC[NH2+]CC2)S(=O)(=O)N)N C50607439
CC(C)[NH+](CC(=O)N)CC1(CC[NH2+]CC1)O C51016167
CC(C)[C@@H](C(=O)NC1CCC(CC1)[NH3+])[NH3+] C51694740
C[C@H](C[NH+](C)CCC(=[NH2+])N)O C51820781
C[NH+](C)CCCCNC(=[NH2+])N C52035790
c1c[nH+]c(cc1C(=[NH2+])NN)N C39136663
c1c(cncc1C[NH3+])C[NH3+] C54967456
C[NH+](C)CCNC1(CC[NH2+]CC1)C(=O)N C40695220
C[C@@H](C(=O)N)NC(=O)C1(CCCC1)C[NH3+] C44762752
C[C@](CCN(C)C1CC[NH+](CC1)C)(C(=O)N)[NH3+] C45231546
C[NH+]1CCC(CC1)NC(=[NH2+])N C53278524
c1c([nH+]c[nH]1)CNCCC[NH3+] C54765001
c1nc2c(c(n1)N(CC[NH3+])CC[NH3+])CCC2 C61806489
C1CC[C@@H]([C@@H](C1)[NH3+])N(CC(=O)N)CC(=O)N C61808399
c1c(cnc(n1)N)C[NH2+]CC2CC[NH2+]CC2 C62718367
Cc1ccc2c(c1)nc(o2)N[C@@H](CC3CCCCC3)c4ccccn4 C00005761
Cc1ccc(cc1)c2c(c(nc(n2)SCc3ccccc3)NC)C#N C01383198
Cc1c2c([nH]c1C(=O)OCC=C)C[C@H](CC2=O)c3ccc(cc3)Cl C02469580
CCc1ccc(cc1)N2C(=O)C(=C(C2=O)Cl)Nc3cccc(c3C)C C00947606
c1ccc2c(c1)[nH]c(n2)c3ccc(nc3)SCc4ccc(cc4)C#N C01329610
C/C(=C\c1ccccc1)/C=C\2/C(=O)N=C(S2)N(C)c3ccc(cc3)O C05151374
Cc1cccc(c1)OCC(=O)N/N=C/c2ccc(cc2Cl)Cl C00584703
Cc1ccccc1OCC(=O)N/N=C/c2ccc(c(c2)Cl)Cl C03102634
CC(C)c1ccc(cc1)/C=N/n2c(n[nH]c2=S)c3cccc(c3)Cl C05822281
Cc1ccc(c(c1)OCC(=O)N/N=C/c2c(cccc2Cl)F)C C00565572
c1ccc2c(c1)c(c[nH]2)C(=O)[C@H]3[C@@H](O3)c4ccc(o4)c5ccccc5Cl C03305494
CCCCNc1c2c(c3c4c(c(nc3s2)C(C)C)CCC4)ncn1 C06310635
Cc1ccc(cc1C)O[C@@H](C)C(=O)N/N=C/2\C[C@@H](CC=C2C)C(=C)C C10151431
COc1ccc(cc1)C=NNC(=O)c2cc3c(s2)-c4ccccc4CC3 C12367887
c1cc(sc1)c2nc(cs2)CSc3[nH]c(=O)c4ccsc4n3 C12884096
C[C@@H](C(=O)N/N=C/1\CCCc2c1cccc2)Oc3ccc4ccccc4c3 C14031554
CCc1ccc2c(c1)[C@@H]3[C@@H](CCCO3)[C@@H](N2)c4ccc(cc4)C(=O)OC C15017944
Cc1ccc(c(c1)C)Cn2cnc(c(c2=O)Cc3cc(ccc3C)C)O C16882611
Cc1ccc(c(c1)C)Cc2c(nc(n(c2=O)Cc3ccc(cc3)Cl)C)O C16882993
Cc1cc(ccc1Br)N[C@@H](C)c2cccc(c2)[N+](=O)[O-] C20088319
CCc1ccc(cc1)Nc2c3c(n(n2)c4ccc(cc4)F)CCCC3=O C20672140
c1ccc2c(c1)NC(=O)C[C@H](N2C(=O)CSC3CCCC3)C(F)(F)F C21330670
C[C@@H]1C[C@H](CN(C1)c2[nH]c(=O)cc(n2)CSc3ccc(cc3)Cl)C C22451368
C[C@H](C(=O)Nc1c(cc(cn1)Cl)Cl)Oc2ccc3ccccc3c2 C27974665
Cc1ccc(c(c1)C)C(=O)CSc2[nH]c(=O)c3c(c(sc3n2)C)C C12447038
CCc1ccc2c(c1)[C@@H]3[C@@H](CCO3)[C@@H](N2)c4ccc(cc4)C(=O)OC C33271179
Cc1ccn2c(c1)nc(c2NC(=O)CC(C)(C)C)c3cccc(c3)F C34913283
C[C@H](c1ccccc1Cl)Sc2[nH]nc(n2)c3ccc(cc3)OC C06154880
Cc1ccc(cc1[N+](=O)[O-])[C@@H](C)Nc2cc(ccc2F)Br C36750638
Cc1ccc(c(c1)[N+](=O)[O-])N[C@@H](C)c2ccccc2Br C37059814
CCc1ccc(cc1)CNc2ccc(cc2[N+](=O)[O-])Br C37139986
c1cc(c(cc1NCc2c(ccc(c2Cl)Cl)Cl)[N+](=O)[O-])F C37299269
Cc1c(cccc1[N+](=O)[O-])N[C@H](C)c2ccc(c(c2)Br)F C37299521
C[C@@H](c1ccc(cc1)I)Nc2ccc(cc2)[N+](=O)[O-] C37299597
Cc1cc(ccc1NCc2c(ccc(c2Cl)Cl)Cl)[N+](=O)[O-] C37299799
CCc1ccc(cc1)[C@@H]2Nc3ccccc3C(=O)N2c4ccc(cc4)N(C)C C00710801
CCCCSc1[nH]c(=O)c2c3c(sc2n1)CO[C@](C3)(C)CC C02197325
c1ccc(cc1)Sc2ccc(o2)/C=C(\C#N)/c3[nH]c4ccccc4n3 C04738980
C[C@@H]1CCc2c(csc2C1)C(=O)Nc3cc(c(cc3OC)OC)Cl C05070165
CC(C)Oc1ccc2c(c1)O[C@](NC2=O)(c3ccccc3)C(F)(F)F C03180029
c1cc(cc(c1)Cl)Nc2cc(nc(n2)c3cccnc3)C(F)(F)F C40896475
Cc1cc(ccc1NC(=O)N(C)[C@H](C)c2ccccc2F)OC(C)C C48122872
CCOC(=O)C1=C(NC2=C([C@@H]1c3ccc(cc3)C)C(=O)CC(C2)(C)C)C C17837411
CCc1c([nH]c2c(c(nn2c1=O)Cc3ccccc3)c4ccccc4)C C08914851
C[C@@]1(CCS(=O)(=O)C1)NC(=O)c2ccc(cc2)SC(F)(F)F C22551524
C[C@]1(CCS(=O)(=O)C1)NC(=O)c2ccc(cc2)SC(F)(F)F C22551522
Cc1ccc(c(c1)C)OCC(=O)N/N=C(/C)\c2ccc3ccccc3c2 C34988055
c1ccc(cc1)N[C@@H]2CCN(C2)S(=O)(=O)c3ccc4c(c3)CCCC4 C60370099
CC(C)N(Cc1ccc(cc1)C#N)C(=O)N[C@H]2CCc3ccccc3C2 C66193239
c1cc(sc1)[C@H]2CCCN2C(=O)NC[C@@H]3CCN(C3)c4ccc(cc4)F C66343303
CC(C)C[C@H](C(=O)N)NC(=O)[C@@H]1C[C@H](CCN1C(=O)C)NS(=O)(=O)c2cccs2 C08295023
C[C@]1(C(=O)N(C(=O)N1)CC(=O)Nc2c(ccs2)C(=O)N)c3ccco3 C08546529
c1ccc2c(c1)c(c[nH]2)CC(=O)NNC(=O)CCNC3=NS(=O)(=O)c4c3cccc4 C08772271
C[C@@H](c1ccc(cc1)S(=O)(=O)N)NC(=O)CN2C(=O)[C@@](NC2=O)(C)C3CC3 C09834116
C1[C@H](C=CS1(=O)=O)NC(=S)NCCNC(=S)N[C@@H]2CS(=O)(=O)C=C2 C12175541
COc1ccc(cc1)N(CCC(=O)N)CC(=O)N2CCc3c2ccc(c3)S(=O)(=O)N C12545554
Cc1c(cc(o1)[C@@H]([C@H]([C@H](CO)O)O)O)C(=O)OCc2ccc(cc2)C#N C13148111
CC(C)Nc1nnc(s1)SCC(=O)c2c(n(c(=O)[nH]c2=O)C)N C14142300
Cc1cc(c(cc1C)Br)N2C(=O)[C@H](C(=O)NC2=O)/C=N/C(CO)(CO)CO C16267906
COc1cc(ccc1O)[C@H]2C(=C(C(=O)N2CC[NH2+]CCO)[O-])C(=O)c3ccc(cc3)F C15022654
COC(=O)c1c(n(c(=S)s1)CCN2C(=S)CC(=C2N)C(=O)OC)N C25436232
c1ccc2c(c1)/C(=N\NC(=S)N[C@H]3CCS(=O)(=O)C3)/C(=O)N2CC(=O)N C27025156
Cc1ccc(cc1)c2nn(c(=S)n2CC=C)[C@H]3[C@@H]([C@H]([C@@H]([C@H](O3)CO)O)O)NC(=O)C C32594266
C[C@H]1CCc2cc(cc3c2n1c(c(c3=O)C(=O)NCC[NH2+]CCO)[O-])F C20188948
C[C@@]12C[C@H]([C@@H]([C@@H]([C@@H]1C(=O)CC[C@@H]2O)O)C(=C)C(=O)OC)OC(=O)C(=C)[C@@H](CO)O C35271311
C[C@@H]1C2=C([C@@H](O[C@@H]2C)NC(=O)CS[C@@H]3NN=C(N3C)C4CC4)C(=O)NN1 C38770045
c1ccc(cc1)C2=C[C@@H](N=N2)[C@@H]3NN[C@@H](N3N)SCC(=O)N4CCOCC4 C39021372
C[C@@H]1C[C@@H]2[C@@H](CC=C1CC[C@@H](C)O[C@H]3[C@@H]([C@H]([C@@H]([C@H](O3)CO)O)O)O)[C@@H](C(=O)O2)C C39560053
c1cc(ccc1C2=C[C@@H](N=N2)[C@H]3NN[C@@H](N3N)SCC(=O)N4CCOCC4)F C39592739
Cc1nccn1Cc2cccc(c2)CNC(=O)Nc3cnn(c3)CC(=O)N C40151711
CN(C[C@H](COC)O)S(=O)(=O)c1cc(cnc1NN)Br C42526600
CCCCN1C(=O)[C@H]2[C@H]([NH2+][C@@]([C@@H]2C1=O)(CC(C)C)C(=O)[O-])c3ccc(c(c3)O)O C43211235
CCCCN1C(=O)[C@H]2[C@H]([NH2+][C@@]([C@@H]2C1=O)(CO)C(=O)[O-])c3cc(ccc3O)Br C33916520
CCc1ccc(cc1)N2C(=O)[C@H]3[C@@H]([NH2+][C@@]([C@@H]3C2=O)(CO)C(=O)[O-])c4ccc(c(c4)OC)O C33925780
CCc1ccc(cc1)N2C(=O)[C@H]3[C@H]([NH2+][C@@]([C@@H]3C2=O)(CO)C(=O)[O-])c4cc(c(c(c4)C)O)C C33925836
c1ccc(c(c1)N2CCN(CC2)CC(=O)c3c(n(c(=O)[nH]c3=O)C4CC4)N)O C45631315
COC(=O)C[C@@H]1C(=O)NCCN1C(=O)C[C@H](c2ccc(cc2)Cl)NC(=O)N C46706772
C[C@H](c1ccc(cc1)S(=O)(=O)N)NC(=O)C(=O)Nc2cccc3c2nccc3 C48757361
COCCCN1C(=O)[C@@H]2[C@H](N[C@@]3([C@@H]2C1=O)c4ccccc4NC3=O)CC(=O)N C20548443
CCCCN1C(=O)[C@@H]2[C@@H](N[C@@]3([C@@H]2C1=O)c4cc(ccc4NC3=O)F)CCC(=O)N C20548474
CN(C)Cc1ccc(c(n1)S[C@@H]2[C@H](O[C@@H]([C@@H]([C@@H]2O)O)OC)CO)O C40514747
Cc1cc(ccc1NC(=O)Cn2c(=O)c3ccccc3[nH]c2=O)OCC(=O)N C55940411
CC(=O)[C@@H]1[C@H](NC(=O)N[C@@]1(C(F)(F)F)O)c2cc(c(c(c2)OC)O)OC C04278910
C[C@@H](C(=O)NNC(=S)Nc1ccccc1OC)NC(=O)c2ccoc2 C58867875
C[C@@H](C(=O)NNC(=O)C)Sc1nc([nH]n1)N/N=C/c2ccccc2F C59879076
CC(=O)Nc1ccc(c(c1)NC(=O)C(=O)NC[C@@H](c2ccc(cc2)F)O)F C62131589
COCCCN1C(=O)[C@H]2[C@H](N[C@@]3([C@@H]2C1=O)c4cc(ccc4NC3=O)Cl)CCC(=O)N C20548984
CCCCN1[C@H]([C@H](C(=NC1=O)[O-])N(C)C(=O)c2c(c(c([nH]2)C)C(=O)C)C)[NH3+] C64215268
c1ccc2c(c1)CCC[C@H]2NC(=O)CNC(=O)N[C@@H](CC3=c4ccccc4=[NH+]C3)C(=O)[O-] C64683189
COc1ccc(cc1)[C@@H]2C[C@@H](ON2)CNC(=O)N[C@@H](CC3=c4ccccc4=[NH+]C3)C(=O)[O-] C64683664
CC(C)CNC(=O)CNC(=O)N[C@H](CC1=c2ccccc2=[NH+]C1)C(=O)[O-] C64683705
C[C@@H](C(=O)NNC(=O)NCC(C)C)NC1=NS(=O)(=O)c2c1cccc2 C65182133
CCCc1cc(=O)[nH]c(=S)n1[C@H]2[C@@H]([C@@H]([C@@H]([C@@H](O2)C(=O)OC)O)O)O C65748538
CCCc1cc(=O)[nH]c(=S)n1[C@@H]2[C@H]([C@@H]([C@@H]([C@@H](O2)C(=O)OC)O)O)O C65748539
c1cc(ccc1N2[C@H](CC(=N2)C(=O)Nc3cnn(c3)CCO)C(=O)N)F C66381173
c1ccc(cc1)C[C@H](C(=O)N[C@@H]2CCCN(C2)CC(=O)N)NC(=O)c3ccco3 C66449570
CC(C)NC(=O)C(=O)NNC(=O)C[C@@H](c1c(cccc1F)F)NC(=O)C C66601957
CC(=O)N[C@@H](CC(=O)NCC(=O)Nc1c[nH]nc1)c2c(cccc2F)F C66643522
c1cc(ncc1C(=O)N[C@H]2CCCc3c2cc(c(=O)[nH]3)C(=O)N)OCC4CC4 C67149124
C[C@H](C(=O)N1CCSCC1)NC(=O)Nc2ccc(cc2)OCC(=O)N C67542524
CC(C)[C@H](C(=O)OCC(=O)Nc1c(ccs1)C(=O)N)NC(=O)c2c(cccc2F)F C08882212
CCCn1c(c(c(=O)n(c1=O)CC(=O)NC(=O)NCC)N(CCOC)C(=O)C(F)(F)F)N C09544311
CCOC(=O)CC(=O)CSc1[nH]c(=O)c(c(n1)N)NC(=O)c2ccc(o2)Br C10243595
CC(=O)Nc1ccc(cc1)NC(=O)CSc2ncc(n2CC(=O)NCCOC)CO C10063440
CCCN(C[C@@H](COc1ccc(cc1)F)O)c2c(n(c(=O)[nH]c2=O)Cc3ccccc3)N C11349408
CC(C)[C@@H](C(=O)NC(=O)N)OC(=O)c1ccccc1SCC(=O)Nc2cccc(c2)C#N C11684218
Cn1c(c(c(=O)n(c1=O)C)C(=O)COC(=O)CSc2ccc(cc2[N+](=O)[O-])C(=O)N)N C13129513
Cc1c(c([nH]c1C(=O)[C@H](C)OC(=O)C[C@H](c2ccc(cc2)Cl)NC(=O)N)C)C(=O)C C15342567
c1cc(c(cc1C(=O)OCC(=O)Nc2c(c3c(s2)CCCC3)C(=O)N)[N+](=O)[O-])NC4CC4 C16685680
c1cc(ccc1/C=C(/C(=O)NN)\NC(=O)c2cc(ccc2Cl)[N+](=O)[O-])N(CCC#N)CCC#N C01625504
Cc1cc(ccc1/C=C(/C(=O)NN)\NC(=O)/C=C\c2ccccc2)N(CCC#N)CCC#N C17213884
CCCCn1c(c(c(=O)[nH]c1=O)N(C2CCCC2)C(=O)CSc3nnc(o3)c4ccc[nH]4)N C18367433
Cc1c(cco1)c2nnc(n2N)SCC(=O)Nc3c(c4c(s3)CCCC4)C(=O)NCCOC C18525121
CN(C)c1ccc(cc1)/C=N/Nc2nnc(n2N)SCC(=O)Nc3ccccc3OC C20527590
CC(C)n1cc(cn1)/C=N/Nc2nnc(n2N)SCC(=O)Nc3ccc(c(c3)C(F)(F)F)Cl C20827673
Cc1ccc(cc1NC(=O)CSc2nnc(n2N)N/N=C/c3ccc(cc3)C(=O)OC)F C20913403
CC(C)n1cc(cn1)/C=N/Nc2nnc(n2N)SCC(=O)NCCc3ccc(cc3)F C20920710
CC(C)n1cc(cn1)/C=N/Nc2nnc(n2N)SCC(=O)Nc3ccc(cc3)N(C)C C20921048
CC(C)n1cc(cn1)/C=N/Nc2nnc(n2N)SCCC(=O)Nc3ccc(cc3)Br C20921239
CC(C)n1cc(cn1)/C=N/Nc2nnc(n2N)SCCC(=O)Nc3ccc(cc3)OC C20921267
Cc1ccc(c(c1)C)NC(=O)CCSc2nnc(n2N)N/N=C/c3cnn(c3)C(C)C C20921317
CC(C)Cn1c(c(c(=O)[nH]c1=O)N(CC(C)C)C(=O)CSc2[nH]nc(n2)c3ccccc3)N C21259565
CC(C)Cn1c(c(c(=O)[nH]c1=O)N(CC(C)C)C(=O)C[C@@H](c2ccc(cc2)Cl)NC(=O)C)N C21302706
C/C(=N\Nc1nnc(n1N)SCC(=O)Nc2cc(cc(c2)OC)OC)/c3ccncc3 C21324533
c1ccc(c(c1)[C@@H](CC(=O)OCC(=O)Nc2ccc(cc2[N+](=O)[O-])C(F)(F)F)NC(=O)N)Cl C21842915
c1ccc(cc1)CN(CCC(=O)N)C(=O)CSc2nnc(n2N)c3ccc(cc3Cl)Cl C22060364
CSCC[C@H](C(=O)NNC(=O)Cc1c[nH]c2c1cccc2)NC3=NS(=O)(=O)c4c3cccc4 C23158815
CC(C)CN(c1c(n(c(=O)[nH]c1=O)Cc2ccccc2)N)C(=O)COC(=O)c3cc(=O)[nH]c4c3cccc4 C24752298
COC(=O)c1c(c(sc1N)C(=O)OC)CSc2nnc(s2)SCC(=O)N C24960848
CCOC(=O)c1c(oc2c1c(nc(n2)COC(=O)c3ccccc3SCC(=O)N)N)C C29902978
C[C@]12CCC(=O)C=C1CC[C@H]3[C@@H]2[C@@H](C[C@]4([C@@H]3CC[C@@]4(C(=O)COC(=O)CCC(=O)NC(C)(C)CO)O)C)O C35365931
c1cc(cc(c1)OCC(=O)N)NC(=O)CCSCc2[nH]c(=O)c3c4c(sc3n2)CCC4 C25518591
c1cc(oc1)[C@H](N([C@@H](c2ccco2)O)C(=S)N([C@H](c3ccco3)O)[C@H](c4ccco4)O)O C28629599
CCN1[C@H](NN[C@@H]1SCc2[nH]c(=O)c3ccccc3n2)[C@@H](C)NC(=O)Cc4ccc(cc4)OC C39969628
COc1ccccc1[C@@H]2[C@H]3[C@@H](C(=O)N(C3=O)CC[NH2+]Cc4ccccc4)[C@@]([NH2+]2)(CC(=O)[O-])C(=O)[O-] C43218396
C[C@]12CC[C@H]([C@@]([C@H]1Cc3c(nc(s3)NCC=C)[C@H]2CC(=O)NCCOC)(C)CO)O C44681446
CC(C)Cn1c(c(c(=O)[nH]c1=O)N(CCOC)C(=O)CNc2cccc3c2CCCC3)N C58312675
COc1cccc(c1O)/C=N/Nc2[nH]nc(n2)SCC(=O)Nc3ccccc3SC C59016909
c1cc(ccc1n2c(c(c(n2)CCCNc3ncc(c(n3)NC4CC4)[N+](=O)[O-])C#N)N)F C59333679
COc1cc(cc(c1)OC)NC(=O)CSc2nnc(n2N)N/N=C/c3cccc(c3)[N+](=O)[O-] C20291902
Cc1c(c(n(n1)CC=C)C)/C=N/Nc2nnc(n2N)SCC(=O)Nc3cc(ccc3Cl)Cl C59829846
Cc1cc(ccc1NC(=O)CSc2nnc(n2N)N/N=C/c3c(nn(c3C)CC=C)C)OC C59829900
Cc1ccc(cc1)CNC(=O)CSc2nnc(n2N)N/N=C/c3ccccc3[N+](=O)[O-] C59884705
Cc1c(c(n(n1)CCO)C)/C=N/Nc2[nH]nc(n2)SCC(=O)NCc3ccccc3Cl C59887679
COCCn1cc(cn1)/C=N/Nc2nnc(n2N)SCC(=O)Nc3c(cccc3F)F C59914136
C[NH+]1CCN(CC1)Cc2cccc(c2)c3nc(cs3)CC(=O)N[C@H](CCC(=O)N)C(=O)[O-] C62048673
Cc1cc(nc(n1)N/C(=N/C(=O)CS[C@@H]2N=N[C@@H](S2)N)/[N-]CCC3=c4cc(ccc4=[NH+]C3)OC)C C63493735
CCOC(=O)C1=C(N[C@H](S1)N(Cc2ccccc2)C(=O)CSc3nc([nH]n3)N)C C40017459
CCN1[C@@H](NN[C@@H]1SCC(=O)N[C@@H](CC2=c3ccccc3=[NH+]C2)C(=O)[O-])c4cccs4 C64683804
COc1ccccc1N2CNN[C@@H]2SCC(=O)N[C@@H](CC3=c4ccccc4=[NH+]C3)C(=O)[O-] C64684535
CNc1nnc(s1)SCC2=C(N3[C@@H]([C@H](C3=O)[NH3+])SC2)C(=O)[O-] C03151494
COc1cccc(c1)C(=O)NN2CC(=O)C(=C2N)c3[nH]c4ccccc4n3 C03200142
C[C@@H](C(=O)NC(=O)N)Sc1nc2ccccc2c(=O)n1CCCO C05040375
COC(=O)C[C@@H]1C(=O)N2C(=C([C@H](C(=C2S1)C(=O)N)c3cccs3)C#N)N C03764202
c1cc(ccc1S(=O)(=O)N(CCC(=O)N)CCC(=O)N)Br C02314956
c1ccc(cc1)Cn2c(nnc2SCc3nc(nc(n3)N)N)C4CC4 C07112695
CCC1=C(CN(C1=O)[C@@H](NCCc2ccc(cc2)S(=O)(=O)N)O)C C08156596
c1ccc2c(c1)c(c[nH]2)C[C@@H](C(=O)[O-])[NH2+][C@H]3CC(=NN3)c4ccccn4 C00032001
CC(C)CNC(=O)NC(=O)Cn1c(ccc(c1=O)C(=O)N)C(F)(F)F C10911446
COCCn1c(c(c(=O)[nH]c1=O)c2csc(n2)NC3CCCC3)N C11178984
c1cnn(c1)c2ccc(cc2)N3[C@@H]4[C@@H](C[C@H]([C@@H]([C@@H]4NC3=S)O)O)C(=O)NC5CC5 C08636526
Cc1c(c(sn1)NC)C(=O)O[C@@H](C)C(=O)Nc2c(ccs2)C(=O)N C16553864
c1ccc(cc1)C2=C[C@@H](C(=C(N2[C@@H]3[C@H]([C@@H]([C@H]([C@@H](O3)CO)O)O)O)S)C#N)c4ccco4 C16958777
c1ccc2c(c1)C(=O)N(S2(=O)=O)CCSc3nc(cc(n3)N)N C18541049
c1cc(cc(c1)OCC(=O)N)[C@H]2[C@H]3COCC=C3C(=C(C2(C#N)C#N)N)C#N C02193845
Cc1ccccc1CN(C)C(=O)[C@H](C)SCc2nc(nc(n2)N)N C29351934
Cc1cc(cc(c1O)C)[C@@H]2[C@H]3[C@@H](C(=O)N(C3=O)C(C)(C)C)[C@@]([NH2+]2)([C@@H](C)O)C(=O)[O-] C34388737
C[C@@H]1CCCC[C@]12C(=O)N(C(=O)N2)CC(=O)Nc3c(ccs3)C(=O)N C08192103
c1ccc(c(c1)[C@@H](CC(=O)NCCc2ccccn2)NC(=O)N)Cl C03533741
CC(C)n1c2ccccc2nc1S[C@@H]3[C@@H]([C@@H]([C@@H]([C@@H](O3)CO)O)O)O C39915812
c1c(cnc(c1S(=O)(=O)N[C@@H]2CCS(=O)(=O)C2)NN)Br C41069847
CC(=O)Nc1cc(ccc1F)NC(=O)C(=O)NC[C@H](c2ccc(c(c2)F)F)O C41740053
CCOC[C@H](C)NS(=O)(=O)c1cc(cnc1NN)Br C44680644
C[C@@H](C(=O)NC(=O)NCC(C)C)Sc1nnc(n1N)C(F)(F)F C14565248
C[C@@H](c1cccc(c1)S(=O)(=O)N)NC(=O)C(=O)Nc2c(cccc2F)F C49303143
C[C@@H](c1cccc(c1)S(=O)(=O)N)NC(=O)C(=O)Nc2cccc3c2nccc3 C49304143
Cc1cc(c(n1c2ccc(cc2)F)C)C(=O)[C@@H](C#N)c3nc(nc(n3)N)N C49436912
C[C@H](C(=O)NCc1ccco1)NC(=O)Nc2ccc(c(c2)C(=O)NC)F C50084610
CCNc1c(cc(cn1)Br)S(=O)(=O)N[C@@H](C)C(=O)N C50656896
c1cc2c(cc1Cl)NC(=O)[C@@H](S2)CC(=O)NCCS(=O)(=O)N C53773884
c1cc(ccc1NC(=S)NNC(=O)CN2C(=O)C3(CCCC3)NC2=O)F C58170897
C[C@@H]1CCc2c(cc(s2)C(=O)NNC(=O)CNC(=O)CNC(=O)C)C1 C58837027
CC(=O)N[C@H](CC(=O)Nc1cccc(c1)[C@@]2(C(=O)NC(=O)N2)C)c3cccs3 C47167473
COc1cc(cc(c1OC)OC)C(=O)N[C@@H](C(=O)NN)C(F)(F)F C59186747
c1ccc(cc1)n2c(cc(n2)CCCNC(=O)N[C@H]3CCS(=O)(=O)C3)N C42870727
c1cc(ccc1C(=O)CN(CC(=O)N)CC(=O)N)I C61808050
c1cc(cc(c1)I)C(=O)N(CC(=O)N)CC(=O)N C61809074
c1ccc2c(c1)[C@]3([C@H]4[C@@H]([C@@H](N3)CCC(=O)N)C(=O)N(C4=O)c5ccc(cc5)F)C(=O)N2 C16012584
c1cnn(c1)c2ccc(cc2)CNC(=O)C(=O)Nc3ccc(cc3)CC(=O)N C41852497
C[C@@H](COCC(F)(F)F)NC(=O)NCc1cccc(c1)S(=O)(=O)N C62659032
CC(C)N(C(C)C)C(=O)CO/N=C(\C1=C(C2(CCCC2)N(C1=O)C)N)/N C63456351
c1ccnc(c1)CNC(=O)/C=C\2/CS[C@@H](N2)NC(=O)c3ccc[nH]c3=O C39590218
C[C@H](C(C)C)NC(=O)CNC(=O)c1c(n(nc1Br)C)N C65474284
Cc1cc(c(n1c2ccccc2F)C)C(=O)N(CC(=O)N)CC(=O)N C65614193
Cc1cc(ccc1NC(=O)C(=O)NCc2cccc(c2)S(=O)(=O)N)OC C66217805
Cc1cc([nH]c(=O)c1CNC(=O)c2ccc(cc2)n3c(c(cn3)C#N)N)C C66239937
CC(=O)Nc1cc(c(cc1F)F)NC(=O)NCCNC(=O)c2ccco2 C66980743
CCNC(=O)NC1(CCCC1)C(=O)NCc2n[nH]c(=S)n2C(C)C C67072196
CC(=O)N[C@H](CC(=O)NC1CCC(CC1)C(=O)N)c2c(cccc2F)F C67193409
CSCC[C@@H](C(=O)NCc1ccccc1n2cccn2)NC(=O)N C67360009
CN(C)C(=[NH2+])NC(=S)N C01616990
c1cc(ccc1C[NH3+])CS(=O)(=O)N C08037140
C[C@H]([C@H](CO)[NH+]1Cc2ccc(cc2C1)N)O C11731071
C[C@H]([C@@H](CO)[NH+]1Cc2ccc(cc2C1)N)O C11731069
CC(C)[C@H](C(=O)NN)[NH3+] C17289586
CC(C)[C@@H](c1ccc2c(c1)[nH]c(=O)[nH]2)[NH3+] C19842690
C(c1nc([nH]n1)N)[NH3+] C19858028
c1c(cncc1N)C[NH3+] C21984993
CC(C)(C)c1ccc(cc1)[C@@H](C[NH3+])N C35677058
CC(C)(C)c1ccc(cc1)[C@H](C[NH3+])N C35677059
C(CNC(=O)C(=O)N)[NH3+] C37242855
CC[C@@H](c1ccc(cc1)N)[NH3+] C39048522
C1=C[C@H](N=C1)[C@@H](CC(=O)N)[NH3+] C39090992
C(c1c(c(=O)[nH]c(=O)[nH]1)Br)[NH3+] C39098209
C1CN=C2C(=C([NH+]=CN2)N)N1 C24620052
CSC1(CC1)[C@H](C(=O)N)[NH3+] C39135662
C[NH+]1CCN(CC1)c2c(c(ncn2)N)N C40723717
CC(C)[C@H](c1nc([nH]n1)N)[NH3+] C41050691
C1CCC(C1)(c2[nH]c(=O)[nH]n2)[NH3+] C42040134
C[C@H](C(=O)NC(=O)N)N[C@H]1CC[NH+](C1)C C42547037
C/C(=C(\[NH3+])/N)/Sc1nncs1 C43516435
CC/C(=C(\[NH3+])/N)/Sc1[nH]ncn1 C43542699
C1=[NH+][C@H]([NH+]=C(N1)N)[O-] C44075675
C(c1c(nc(c(n1)Cl)N)N)[NH3+] C44250083
C[C@@H]([C@@H](C[NH3+])[NH3+])C(=O)[O-] C44468826
C1[C@@H]([C@@H]1C(=O)[O-])[C@@H](C[NH3+])[NH3+] C44468857
CCc1ccc(o1)[C@@H](C[NH3+])N C44469497
Cc1cc(ccc1Cl)[C@H](C[NH3+])N C44470784
Cc1c(c(n(n1)C)OC)[C@@H](C[NH3+])N C44471251
Cc1ccc(cc1C(F)(F)F)[C@H](C[NH3+])N C44473212
Cc1c(ccc2c1[nH]c(c2)[C@@H](C[NH3+])N)F C44476921
CC[C@H](C[NH3+])C(=O)N C44796464
C[C@@](C[NH+]1CCCC1)(C(=O)N)N C45225781
CN[n+]1c2ccccc2[nH]c1NN C45238552
C1CC[NH+](CC1)C[C@@H](C(=O)N)N C45378144
Cc1c([nH]c([nH+]1)N)N C39132596
C[C@@H](Cc1c[nH]c(=S)[nH]1)[NH3+] C45820919
C1CC[NH+]([C@H](C1)C(=O)N)CC(=O)N C48582769
CCc1[nH]nc(n1)[C@@H]([C@@H](C)O)[NH3+] C48630886
Cc1cc(c(s1)C)/C(=[NH+]/N)/N C49685663
C[C@H](C(=O)NNC(=O)C(C)(C)C)[NH3+] C49806183
CCc1c(n(c[nH+]1)N)N C52838002
[C@@H]1(N=[NH+]/C(=N\N)/N1N)S C33634178
CN(CC(=O)N)C(=O)[C@@H]1CCCC[C@@H]1[NH3+] C55087207
CN(CC(=O)N)C(=O)[C@H]1CCCC[C@H]1[NH3+] C55087213
C1C[C@](CSC1)(C[NH3+])N C61590030
c1cc(ncc1Br)/C(=[NH+]\N)/N C61871376
CN(CC(=O)N)C(=O)[C@@H]1C[NH2+]CCN1 C62812770
C[C@]1(CCC[NH2+]C1)C(=O)NC(C)(C)C(=O)N C62858953
C1[C@@H]2C=C[C@H]1[C@H]([C@H]2[NH3+])N C64873934
CC[C@@]1(Cc2c(sc3c2C(=[NH+][C@@H](N3)SC)NN)CO1)C C04811980
COc1cc2c(c(c1OC)OC)-c3ccc(=O)c(cc3[C@H](CC2)[NH3+])N C01595456
c1cc(c(cc1/C(=N/O)/N)F)C[NH+]2CCC(CC2)O C19439718
c1cc(ccc1C[C@@H](c2ccc3c(c2)[nH]c(=O)[nH]3)[NH3+])Br C19842737
c1ccc2c(c1)C[C@H](O2)[C@H](c3ccc4c(c3)[nH]c(=O)[nH]4)[NH3+] C19842874
c1cc2c(cc1[C@H](c3ccncc3)[NH3+])[nH]c(=O)c(=O)[nH]2 C19972283
C[C@]12C[C@@H]([C@H]3[C@H]([C@@H]1CC[C@@]2(C(=O)C[NH3+])O)CCC4=CC(=O)C=C[C@]34C)O C21302860
Cc1cc(c(o1)C)[C@H](c2ccc3c(c2)[nH]c(=O)c(=O)[nH]3)[NH3+] C35379741
c1cc2c(cc1[C@@H](c3ccc(o3)Br)[NH3+])[nH]c(=O)c(=O)[nH]2 C35379742
Cc1ccc(o1)[C@@H](c2ccc3c(c2)NC(=O)CC(=O)N3)[NH3+] C35381073
Cc1ccoc1[C@H](c2ccc3c(c2)NC(=O)CC(=O)N3)[NH3+] C35381098
c1c2c(cc(c1S(=O)(=O)N[C@H]3C[C@@H]3[NH3+])Cl)NC(=O)C2 C36264570
c1cc(c(nc1)N(CCC[NH3+])c2ccc(cc2)F)C(=O)N C36730705
Cc1c(c(n[nH]1)C)S(=O)(=O)NC2CCC(CC2)[NH3+] C36880759
c1cc(c(cc1N)Br)NC(=O)C[NH+]2CCNC(=O)C2 C37272295
C1CC[C@@H]([C@H](C1)C(F)(F)F)NC(=O)CNC(=O)C[NH3+] C37630250
CN(Cc1ccccc1Br)C(=O)[C@@H](CC(=O)N)[NH3+] C37798103
Cc1c(sc(=O)[nH]1)S(=O)(=O)N[C@H]2CCCC[C@H]2[NH3+] C38050247
Cc1ccc2c(c1)nc(s2)[C@H](Cc3ccc(c(c3)O)O)[NH3+] C40225920
C[NH+]1CCC(CC1)(C(=S)N)NC(=O)NC2CCCCC2 C40366372
CC(C)(C(=O)N)[NH2+][C@H]1c2ccc(cc2NC1=O)Br C40674292
CC(=O)N1CCC[NH+](CC1)Cc2ccc(cc2N)C(=O)N C42614128
C[C@@H]([C@H](C(F)(F)F)N1CCC(CC1)CC(=O)N)[NH3+] C43378830
C[C@@H]([C@H](C(F)(F)F)N(CC(=O)N)C1CCCC1)[NH3+] C43378858
c1cc(c(cc1C[NH3+])F)Cn2cnc3c2ncnc3N C43461153
c1ccc(c(c1)c2c(n3ccsc3n2)[C@H](C[NH3+])N)F C44470748
COc1cc(cc(c1OC)I)[C@H](C[NH3+])N C44472135
c1cc(ccc1N2CCC(CC2)C[NH3+])S(=O)(=O)N C44514730
C[C@@H]1CC[C@@H](CN1C(=O)C2(CCCC2)C[NH3+])C(=O)N C44764016
c1cc(ccc1C#CC[NH3+])S(=O)(=O)N[C@H]2CCCNC2=O C50392991
Cc1ccc(cc1)N2C(=O)/C(=C/N[C@@H]3CCCC[C@@H]3[NH3+])/C(=O)NC2=S C20290962
c1c(cnc(c1Cl)NN)C(=O)N[C@H]2C[NH+]3CCC2CC3 C51096586
C[NH+]1CC[C@H](C1)NC(=O)c2cc(c(nc2)NN)Cl C51117651
c1c(c(cc2c1[nH]c(=O)[nH]2)Br)[C@H]([C@@H]3CCCCO3)[NH3+] C52094248
c1c(c(cc2c1[nH]c(=O)[nH]2)Br)[C@H]([C@@H]3CCOC3)[NH3+] C52094252
C1C[C@@H](C[NH2+]C1)CC(=O)NC2CCC(CC2)C(=O)N C54306412
C1C[C@@H](C[NH2+]C1)CC(=O)N2CCC[C@H](C2)CNC(=O)N C54308155
Cc1[nH]cc([nH+]1)CN[C@@H](C)c2ccc3c(c2)[nH]c(=O)[nH]3 C54822229
C1CC[C@@H]([C@H](C1)CC(=O)N2CCC[C@@H](C2)C(=O)N)[NH3+] C55091557
c1cc(ccc1[C@H](CC[NH+]2CCCC[C@@H]2CCO)O)N C57662554
C[C@@](CCCN1CCC(CC1)[NH+]2CCCCC2)(C(=O)N)N C45420191
C1C[C@H](C[C@H](C1)[NH3+])C(=O)N2CCC(CC2)CC(=O)N C55088764
CCn1c(=O)[nH]nc1Sc2cc(ccc2C(=[NH2+])N)C C61595626
c1cc(c(nc1)C(=S)N)C[NH+]2CCC(CC2)CC(=O)N C61659926
C[C@@H](C[C@H](c1ccc2cc(ccc2c1)OC)[NH3+])CC(=O)N C61830677
c1cc(c(cc1F)NC(=O)C[NH+]2CCC(=O)NCC2)N C62099646
c1cc(c(cc1N)Cl)NC(=O)C[NH+]2CCC(=O)NCC2 C62099663
C[C@H]1CC[C@@H](CN1C(=O)[C@@H]2C[NH2+][C@@H](CN2)C)C(=O)N C62815093
c1ccc(cc1)[C@@H](Cc2ccc(cn2)S(=O)(=O)N)[NH3+] C63024608
C[C@H]([C@H]1CCCCN1c2ccc(cn2)S(=O)(=O)N)[NH3+] C63196897
Cc1cc(=O)oc2c1cc(c(c2C[NH+](CCO)CCO)O)O C00186268
CC(C)[C@H]1C(=O)N(c2cc(ccc2O1)[C@@H](C(C)C)[NH3+])CC(=O)N C33502616
CC(C)[C@@H]1C(=O)N(c2cc(ccc2O1)[C@@H](C(C)C)[NH3+])CC(=O)N C33502621
C[C@H](c1cccc(c1)S(=O)(=O)N)[NH2+][C@@H]2CCCCNC2=O C35224307
C[C@@H](C(=O)N)NS(=O)(=O)c1c(cc(cc1F)F)C#CC[NH3+] C37581769
c1cc(c(cc1C#N)Br)NC(=O)[C@H](CC(=O)N)[NH3+] C37629277
COc1cc(c(cc1OC)Br)[C@H](CCC(=O)N)[NH3+] C37636556
c1c(c(cc2c1OCCO2)Br)[C@@H](CCC(=O)N)[NH3+] C37636763
c1c(c(cc2c1OCCCO2)Br)[C@@H](CCCC(=O)N)[NH3+] C37636813
COc1cc(c(cc1OC)Br)[C@H](CC(=O)N)[NH3+] C37754951
CCCCN1C(=O)/C(=C/N[C@H]2CCCC[C@H]2[NH3+])/C(=O)NC1=O C20440513
C[C@H]1C(=O)N([C@H](NN1)[NH2+]CCc2c[nH]c3c2cc(cc3)OC)N C39331038
CSCC[C@@H](C(=O)Nc1cc(c(cc1F)F)C(=O)N)[NH3+] C40462375
C[C@@H](c1ccc(cc1)S(=O)(=O)N)NC(=O)[C@H](CCSC)[NH3+] C40462647
Cc1c\2c(oc1C(=O)NCc3ccccn3)CCC/C2=N\NC(=[NH2+])N C40824736
c1cc(ccc1CNC(=O)[C@H](CC(=O)N)[NH3+])OC(F)(F)F C40834063
COc1ccc(cc1Br)[C@@H](COCC(=O)N)[NH3+] C41072060
c1cc(cc(c1)S(=O)(=O)N2CCC(CC2)CC(=O)N)C[NH3+] C42438373
C[NH+]1CCC(CC1)NC(=O)NNC(=O)c2cc(c[nH]2)Br C43180628
c1cc(c(cc1C[C@@H](c2[nH]c3cc(cnc3n2)Br)[NH3+])O)O C43460963
C[C@H](C(=O)NC(=O)NC[C@H]1CCCO1)[NH+]2CCC(CC2)C(=O)N C43563359
COc1cc(c(c(c1O)Br)Br)[C@@H](CC(=O)N)[NH3+] C44250941
COc1cc(cc(c1OC)Br)[C@H](CC(=O)N)[NH3+] C44252598
c1cc(c(c(c1)F)C(=O)Oc2ccc(cc2[C@H](CC(=O)N)[NH3+])Br)F C44253707
c1cc(cc(c1)Oc2ccc(cn2)[C@H](CC(=O)N)[NH3+])C(F)(F)F C44254505
COC(=O)c1ccc(n1c2ccc(cc2)F)[C@@H](CC(=O)N)[NH3+] C44254987
c1ccc2c(c1)[C@H](CCO2)NC(=O)NC3CC[NH+](CC3)CC(=O)N C44910177
CCCn1c(c(c(=O)[nH]c1=O)C(=O)C[NH+]2CCC(CC2)C(=O)N)N C45311369
C[NH+]1CC[C@H](C1)NC(=O)c2cc(c(c(c2)Cl)NN)[N+](=O)[O-] C51117723
C[C@@H](CC[NH+](C)C)NC(=O)c1cc(cnc1NN)Br C51120728
Cc1c(sc2c1c(nc(n2)C[NH+]3CCNC(=O)C3)NN)C C51146857
C[C@@H](c1cc(ccc1OCC(=O)NC(=O)N)Br)[NH3+] C52066316
COC(=O)CC[C@H](c1cc2c(cc1Br)[nH]c(=O)[nH]2)[NH3+] C52094735
C[C@H](c1ccc(cc1)S(=O)(=O)N)NC(=O)[C@@H](CCOC)[NH3+] C52792010
C[C@H](C[NH3+])C(=O)N(Cc1ccc(cc1)Br)CC(=O)N C54341909
C[C@H](C(=O)NC(=O)N)[NH+]1CCC(CC1)NC(=O)NC2CCCCC2 C55028016
C[C@H]([C@H](c1ccc(s1)Cl)N(CC(=O)N)CC(=O)N)[NH3+] C61805390
C[C@@H](C[C@@H](c1cc2c(cc1Br)OCCCO2)[NH3+])CC(=O)N C61830319
C[C@H](C(=O)Nc1ccc(cc1Cl)N)[NH+]2CCC(=O)NCC2 C62099698
C[C@H](c1ccc(cc1)S(=O)(=O)N)NC(=O)[C@]2(CC[NH2+]C2)C C62892097
c1c2c(cc(c1S(=O)(=O)N[C@H]3CCC[C@H]3[NH3+])Cl)NC(=O)C2 C63175587
COc1ccccc1[C@H]2[C@H]3C(=c4ccccc4=[NH+]3)C[C@@H](N2)C(=O)NN C63349890
COc1ccc(cc1)[C@H]2N[C@@H](ON2)C3=C([NH+]=N[C@@H]3SC)N C64612577
Cc1cc(=O)[nH]c(n1)NCC[NH2+]CC(=O)Nc2cnccn2 C65398805
Cc1ccc(cn1)OC2(CC[NH2+]CC2)C(=O)N[C@H](C(C)C)C(=O)N C65406895
C[C@H](CNC(=O)Nc1cnn(c1)CC(=O)N)C[NH+]2CCCC2 C65429148
CC[NH+]1CCN(CC1)[C@@H](C)CNC(=O)Nc2cnn(c2)CC(=O)N C65430228
Cc1c(sc2c1c(nc(n2)CC[NH3+])N[C@@H](C)c3[nH]ncn3)C C65435877
CC(C)CCC(=O)NNC(=O)NC1CC[NH+](CC1)CC(=O)NC C67390553
CC(C)NC(=O)[C@@H]1C[C@@H](CN1C(=O)c2cc3c([nH]c2=O)CCCC3)[NH3+] C67473397
CCc1c(c(n(n1)c2cc(nc(n2)SC)Oc3ccc(c(c3)C)C)N)C(=O)N C00632662
COc1cccc(c1)Nc2nc(c(c(n2)Nc3cccc(c3)F)[N+](=O)[O-])N C05025433
COc1ccc(cc1)Nc2nc(c(c(n2)Nc3cccc(c3)F)[N+](=O)[O-])N C05112342
C[C@@H](C(=O)Nc1ccc(cc1)C(=O)N)Nc2ccc(c(c2)c3ccc(cc3)OC)OC C07364001
c1ccc(c(c1)/C=N/NC(=O)N)OC[C@H](Cn2c3ccccc3c4c2cccc4)O C01471044
Cc1cccc(c1O)C(=O)OCc2nc(nc(n2)Nc3ccc(cc3)F)N C16584343
Cc1c(nc([nH]1)SCc2nc(nc(n2)Nc3ccc(cc3)F)N)Cc4ccccc4 C16657861
c1cc(ccc1c2cnc([nH]2)SCc3nc(nc(n3)Nc4ccc(cc4)F)N)F C16673960
Cc1ccc(cc1)Nc2nc(nc(n2)N)CSc3[nH]c(nn3)c4ccc(cc4)OC C16946033
CC(C)(C)c1ccc(cc1)c2nnc(n2N)SCc3nc4ccccc4c(n3)N C18261170
C/C(=C\C(=O)Nc1cc(ccc1Cl)[N+](=O)[O-])/NNC(=O)c2ccccc2O C05612694
c1ccc(c(c1)Nc2nc(c(c(n2)Nc3ccc(cc3)F)[N+](=O)[O-])N)F C09242368
c1ccc(c(c1)CSc2nnc(n2N)N/N=C/c3c[nH]c4c3cccc4)Cl C20527828
C[C@H]1CCc2c(sc3c2c(nc(n3)SCC(=O)NC(=O)NCC(C)C)N)C1 C21240438
Cc1ccc(c(c1)NC(=O)CSc2nnc(n2N)N/N=C/C=C/c3ccccc3)C C21317690
CCN(CC)c1ccc(c(c1)O)/C=N/Nc2nnc(n2N)SCc3ccccc3C C21325737
c1cc(ccc1c2csc3c2c(ncn3)NCCCc4c(c([nH]n4)N)C#N)Cl C23296129
CCCCOc1ccc(cc1OC)/C=C/C(=O)Nc2ccc(cc2)NC(=O)N C26353938
C[C@@H](C(=O)Nc1cccc2c1cccn2)Nc3ccc(cc3)NC(=O)NCC=C C26991780
C[C@@H](C(=O)Nc1ccc(c(c1)Cl)C#N)Nc2ccc(cc2)NC(=O)NCC=C C29811680
CCCCC/C=C/C(=O)N(C)[C@H](c1c(cc(cc1O)O)O)C(=O)NC2CCCCC2 C36526212
CCCC(=O)N(C)[C@@H](c1c(cc(cc1O)O)O)C(=O)NC(C)(C)CC(C)(C)C C36535455
CCCCNC(=O)[C@H](c1c(cc(cc1O)O)O)N(CCC)C(=O)C=C(C)C C36573585
CC(C)(C)NC(=O)[C@H](c1ccccc1O)N(C(=O)c2cccc(c2O)O)C(C)(C)C C36586940
CC(=CC(=O)N([C@H](c1c(cc(cc1O)O)O)C(=O)NC2CCCCC2)C(C)(C)C)C C36589129
CCCC(=O)N([C@H](c1c(cc(cc1O)O)O)C(=O)NC2CCCCC2)C(C)(C)C C36589431
CC(=C)C(=O)N([C@@H](c1c(cc(cc1O)O)O)C(=O)NC2CCCCC2)C(C)(C)C C36591933
c1ccc(cc1)Nc2nc(nc(n2)N)CSc3nc([nH]n3)/C=C/c4cccs4 C14334951
c1ccc(cc1)c2ccc(s2)/C=C/C(=O)NCC(=O)Nc3ccc4c(c3)[nH]c(=O)[nH]4 C39559549
CC(C)c1ccc(cc1)Oc2c(c(ncn2)NNC(=O)c3ccc(cc3)OC)N C40727475
CCOC(=O)c1ccc(cc1)Nc2c(c(ncn2)NCCC3=CCCCC3)N C40755959
CC(=O)c1ccc(cc1)Nc2c(c(ncn2)Nc3ccc(cc3)OC(F)(F)F)N C40782820
CCCCOc1ccc(cc1)NC(=O)c2c(c\3c(o2)CCC/C3=N\NC(=O)N)C C40824359
Cc1c\2c(oc1C(=O)NN(c3ccccc3)c4ccccc4)CCC/C2=N\NC(=O)N C40824369
c1ccc(cc1)Nc2nc(nc(n2)N)CSc3[nH]nc(n3)c4ccc(cc4)Cl C45411634
C[C@H](CCc1ccc(cc1)OC(C)C)NC(=O)Nc2cc(ccc2OC)C(=O)N C47566090
C[C@@H](c1ccc(cc1)NC(=O)NC2CC2)NC(=O)Nc3ccc(cc3)OC(C)C C48455083
Cc1c(c(n[nH]1)O)[C@@H](c2cn(c3c2cccc3)Cc4ccccc4)c5c(n[nH]c5O)C C19812047
Cc1ccc(cc1)COc2cccc(c2)[C@H](c3c([nH]nc3O)C)c4c(n[nH]c4O)C C08782323
C=C1C=C(N2[C@@H]([NH+]=C(N=C2N1)NCCc3c[nH]c4c3cccc4)c5ccccc5)[O-] C36569780
C[C@@H](c1ccc(c(c1)F)OC)NC(=O)Nc2cccc(c2)NC(=O)Nc3ccccc3 C58159951
c1cc(ccc1Nc2nc(nc(n2)N)CSc3[nH]c4cc(c(cc4n3)F)F)F C58611245
C[C@H](c1ccc(cc1)S(=O)(=O)N)NC(=O)Nc2ccccc2Oc3ccccc3 C43349638
C[C@H](c1cc2ccccc2o1)NC(=O)Nc3cccc(c3)NC(=O)Nc4ccccc4 C58884682
COc1ccc(cc1)c2cc(=O)[nH]c(n2)/N=C(\N)/Nc3cccc(c3Cl)Cl C17082799
C/C(=N\Nc1[nH]nc(n1)SCC(=O)Nc2cccc(c2)Cl)/c3ccccc3O C59830217
[H]/N=C(/Nc1nc(c2cccc(c2n1)OC)C)\NC(=S)Nc3ccc(cc3)CC C17197208
CC(C)COC(=O)Nc1cccc(c1)NC(=O)Nc2ccc3c(c2)C(=O)NC3=O C65828227
CCOC(=O)N[C@@H](CC(C)C)CNC(=O)c1ccc(cc1)n2c(c(cn2)C#N)N C66240414
CCOC(=O)c1c2cc3c(c(c2oc1N)c4ccccc4)c(c(o3)N)C(=O)OCC C67300046
C[C@@H](c1ccc2c(c1)N(C(=O)C(O2)(C)C)C[C@@H](CO)O)[NH3+] C19769302
CCC[C@H](C)[C@H](c1ccc2c(c1)[nH]c(=O)c(=O)[nH]2)[NH3+] C20252139
c1cc(c(cc1[C@H](C[NH+]2CCC(CC2)C(=O)N)N)F)F C22564628
c1cc(c(c(c1)F)[C@@H](C[NH+]2CCC[C@@H](C2)C(=O)N)N)F C36879186
c1cc(cc(c1)OC[C@@H](C[NH+]2CCC(CC2)O)O)N C36985197
c1cc2c(c(c1)NC(=O)C(=O)NCC[NH3+])CCCC2 C37243595
C[C@@H](CO)[NH2+][C@H](C)c1ccc(cc1)S(=O)(=O)N C37258182
CC(C)NC(=O)CNC(=O)c1cc(ccc1F)C#CC[NH3+] C37571588
Cc1ccccc1CN(C)C(=O)[C@H](CC(=O)N)[NH3+] C37626319
Cc1cc(c(s1)C)[C@H](C)NC(=O)CNC(=O)C[NH3+] C37626718
COc1ccc(cc1OC)[C@H](CCCC(=O)N)[NH3+] C37635968
Cc1cc(c(cc1[C@H](CCCC(=O)N)[NH3+])OC)OC C37641288
c1cc(ccc1CN(CC(=O)N)c2cc[nH+]cc2)N C37672389
CN(Cc1ccc(cc1)SC)C(=O)[C@H](CC(=O)N)[NH3+] C37798997
C[C@H](CC(=O)N(C)Cc1ccc(cc1)C(=O)N)[NH3+] C37806053
C1CCC(C1)N(CC(=O)N)C(=O)[C@H]2C[C@H](C[NH2+]2)O C37813913
C[C@@H](C(=O)NCC#C)[NH2+]C1CCC(CC1)C(=O)N C38091939
CC(C)(C)c1nc(on1)[C@H](Cc2ccc(c(c2)O)O)[NH3+] C40225983
CCCNC(=O)[C@@H](C)NC(=O)[C@H](CCSC)[NH3+] C40462739
CCCNC(=O)[C@H](C)NC(=O)[C@H](CCSC)[NH3+] C40462740
CSCC[C@@H](C(=O)N[C@@H]1CCCCNC1=O)[NH3+] C40462867
Cc1cc2c(n1CCCS(=O)(=O)N)CC(C[C@@H]2[NH3+])(C)C C41732751
CC1(Cc2c(ccn2CCCS(=O)(=O)N)[C@@H](C1)[NH3+])C C41732768
CC(C)N(CC(=O)N)C(=O)c1ccc(cc1F)C#CC[NH3+] C42440980
CN(CC(=O)N)[C@@H](C[NH3+])c1ccc(cc1)Br C42953027
C[C@H]([C@@H](c1ccccc1Br)N(C)CC(=O)N)[NH3+] C43091453
c1ccc(c(c1)C(=O)N)O[C@@H](C[NH3+])c2ccccn2 C43342952
C[C@H]([C@@H](C(F)(F)F)N1CCC(CC1)C(=O)N)[NH3+] C43376550
c1c(cc(c(c1[C@@H](CCO)[NH3+])O)[N+](=O)[O-])Br C44233969
Cc1ccc(cc1)Sc2c(n3ccsc3n2)[C@@H](CC(=O)N)[NH3+] C44253819
COc1ccc(cc1C(F)(F)F)[C@@H](CC(=O)N)[NH3+] C44254838
Cn1cc(c2c1ccc(c2)OC)[C@H](CC(=O)N)[NH3+] C44256467
COc1ccc2cc(c(nc2c1)OC)[C@@H](C[NH3+])N C44476857
C[C@@H](C(=O)NC)NC(=O)C1(CCCCCC1)C[NH3+] C44763555
C[C@](CCn1ccc(n1)C(F)(F)F)(C(=O)N)[NH3+] C45460157
Cc1cc(n(n1)C)SCCC[C@@](C)(C(=O)N)[NH3+] C52312134
c1cc(ccc1[C@@H](CC[NH+](CCO)CCO)N)F C53981187
CCCNC(=O)[C@@H](C)NC(=O)[C@H]1CCCC[C@@H]1[NH3+] C55090887
C[C@H]1CCC[C@@H]([C@@H]1C(=O)NCC(=O)NC(C)C)[NH3+] C55128382
C[C@H]1CCC[C@@H]([C@@H]1[NH3+])C(=O)N(CC(=O)N)C(C)C C55129084
CC(C)CN(CC(=O)N)C(=O)C[C@@H]1CCC[C@H](C1)[NH3+] C55138606
C1C[C@@H](C[C@@H](C1)C(=O)N2CCC(CC2)C(=O)N)CC[NH3+] C55145043
CC[C@@H](CC[NH3+])N1CCCN(CC1)[C@@H](C)C(=O)N C37049694
CC[C@H](CC[NH3+])N1CCCN(CC1)[C@@H](C)C(=O)N C37049695
c1cc(ccc1CNC2CC[NH2+]CC2)S(=O)(=O)N C38040537
c1c(cc(c(c1NC(=O)C(=O)NCC[NH3+])F)F)F C61098498
C[C@H](C[C@@H](c1ccc2c(c1)OCCO2)[NH3+])CC(=O)N C61829668
c1ccc2c(c1)cc(c(=O)n2CCC(=O)N)C[NH3+] C62336466
c1c(cn(n1)CC[C@H](C(=O)N)[NH3+])Br C62536232
CCC[C@@]1(CCC[NH2+]C1)C(=O)NC(C)(C)C(=O)N C62858954
CCCCN(c1ccc(cc1)Br)c2c(c(nc(n2)N)N)N=O C04707910
c1cc(ccc1Nc2c(c(ncn2)Nc3ccc(cc3)O)[N+](=O)[O-])O C05335704
CC(C)CCNC(=O)NC(=O)COC(=O)c1cc(cc(c1N)Cl)Cl C03503391
Cc1ccccc1CSc2[nH]c(=O)c(c(n2)N)NC(=O)c3ccco3 C06309507
COc1ccc(cc1)c2cc([nH]n2)C(=O)NNC(=S)N[C@@H]3C[C@H]4CC[C@@H]3C4 C07738539
c1ccc(c(c1)NC(=O)NCCNc2ccc(nn2)Nc3ccccn3)F C11697395
Cc1ccccc1C(=O)N[C@@H](CC(C)C)C(=O)Nc2ccc3c(c2)[nH]c(=O)[nH]3 C15574861
Cc1c(c2ccccc2[nH]1)/C=N/NC(=O)c3cc(n[nH]3)c4c[nH]c5c4cccc5 C16739493
Cc1ccccc1NC(=O)CSc2nnc(n2N)NN=C3CCCCC3 C21327047
C[C@H](c1ccc(cc1)F)Nc2nc(nc(n2)NCCc3ccncc3)N C28369841
CCNC(=O)NC(=O)CSc1nnc(n1N)c2ccc(cc2)C(C)(C)C C03524554
CCOc1ccc(cc1)Oc2ccc(cc2)N[C@H](C)C(=O)NC(=O)N C28909758
CC(C)(C)c1ccc(c(c1)NC(=O)c2ccc(c(c2)OC)OCC(=O)N)O C32879895
CC(C)(C)c1c(c(n(n1)c2cc(ccc2F)F)N)NC(=O)NCCCOC C34784863
CC(=CC(=O)N(C)[C@H](c1c(cc(cc1O)O)O)C(=O)NC(C)(C)C)C C36535140
CCCC(=O)N(CCC)[C@@H](c1c(cc(cc1O)O)O)C(=O)NC(C)(C)C C36573886
CC(C)(C)N(C=O)[C@@H](c1c(cc(cc1O)O)O)C(=O)NC2CCCCC2 C36585492
CC(=O)c1cccc(c1)Nc2c(c(ncn2)Nc3ccc(cn3)Cl)N C40705316
Cc1cccc2c1nc(s2)Nc3c(c(ncn3)Nc4cccnc4)N C40759715
Cc1ccc(cc1)Sc2c(c(ncn2)NNC(=O)COc3ccccc3)N C40783393
c1cc2c(cccn2)c(c1)Nc3c(c(ncn3)Nc4cccnc4Cl)N C40797057
C[C@@H](C(=O)NC(=O)NC(C)(C)C)Nc1cccc(c1)NC(=O)C(C)(C)C C42666855
CC(C)[C@@H](CNc1ccc(cc1[N+](=O)[O-])S(=O)(=O)N)Nc2ccccc2 C42678012
CC[C@H](C)c1ccc(cc1)[C@@H](C(C)C)NC(=O)NNC(=O)C(=O)NC2CC2 C43902297
CCC(=O)Nc1ccc(cc1)[C@@H](C)NC(=O)Nc2cccc(c2)NC(=O)OC C47712490
C[C@@H](c1ccc(cc1)NC(=O)NC2CC2)NC(=O)Nc3ccccc3COC C47890846
CCOc1ccc(c(c1)C)NC(=O)N[C@@H](C)c2cccc(c2)S(=O)(=O)N C48142943
Cc1cc(ccc1NCC(=O)NC(=O)NC(C)(C)C)C(=O)NCC(C)C C50957954
CCOC(=O)N[C@H](CC(C)C)CNC(=O)N1CCO[C@@H](C1)C(=O)N C51688474
C[C@H](c1ccc2c(c1)[nH]c(=O)[nH]2)NC(=O)Nc3cccc(c3)OC C53733674
c1ccc(cc1)c2cc([nH]n2)C(=O)NNC(=O)N[C@@H](c3ccccc3)C4CC4 C09760627
CCOC(=O)c1c(nc(s1)N=C(N)N)c2ccc(cc2)OC C20374510
CC[C@@H](C)[C@@H](C(=O)Nc1ccc(cc1)Oc2ccccc2C#N)NC(=O)N C55428279
Cc1cccc(c1C)NC(=O)[C@@H](C)Nc2ccc(c(c2)OCC(=O)N)OC C56160442
Cc1cc(ccc1N[C@@H](C)C(=O)Nc2ccccc2OC)OCC(=O)N C56206868
Cc1cc(ccc1NC(=O)N[C@H](C)c2c(c3ccccc3o2)C)OCC(=O)N C56709460
Cc1cc(ccc1NC(=O)N[C@@H](C)c2ccc(c(c2)F)OC)OCC(=O)N C56710557
Cc1ccccc1OC[C@H](C)NC(=O)Nc2ccc(cc2C)OCC(=O)N C56725450
Cc1ccc(c(c1)OC)Oc2ccc(cc2NC(=O)[C@@H](C)NC(=O)N)F C57456629
COc1ccc(cc1)COC(=O)N/N=C/c2c(cc(cc2O)O)O C59147883
CC1=C([C@H](NC(=O)N1)c2ccccc2Cl)C(=O)N/N=C/c3ccc(cc3)O C59385700
CC1=C([C@H](NC(=O)N1)c2ccc(cc2)O)C(=O)N/N=C/c3cccc(c3)Cl C59385798
COc1cc(cc(c1O)OC)[C@@H]2CC(=O)N=C3C2=C(NN3)Nc4ccccc4 C15085116
Cc1ccc(c(c1)Cl)NC(=O)CNC(=O)c2cc(cc(c2N)[N+](=O)[O-])F C63677843
Cc1ccc(cc1)N/C(=[NH+]/[C@H](CO)[C@H](c2ccc(cc2)[N+](=O)[O-])O)/[S-] C13685935
Cc1ccc(cc1NC(=O)[C@H](C)Nc2cccc(c2)NC(=O)CO)C(=O)OC C66582582
CC(C)C[C@H](C(=O)N1CCC(CC1)NC(=O)Oc2ccccc2)NC(=O)N C67178940
c1cc(ccc1CNC(=O)N)NC(=O)c2ccc(o2)COc3ccc(cc3)F C67240874
CC(C)Oc1ccc(cc1OC)/C=C/C(=O)Nc2ccc(cc2)CNC(=O)N C67263047
CC(C)[C@H](c1[nH]c2ccccc2n1)NC(=O)NNC(=O)c3ccccc3OC C67581741
C1C2CC3CC1CC(C2)C3(C(=O)NCC(=O)[O-])[NH3+] C01736292
c1cc(ccc1NC=C2C(=O)NC(=S)NC2=O)O C17174203
C[C@@H]1[C@@H]([C@@H]([C@@H](O1)n2cc(c(nc2=O)N)F)O)O C22010045
Cc1c(c([nH]n1)N)[C@@](c2nccn2C)(C(F)(F)F)O C24927166
C[C@H](C(=O)NC(=O)N)[NH+]1CCC(CC1)C(=O)[O-] C35083833
CC(C)[C@H](C(=O)N1CCC[C@@H](C1)O)NC(=O)N C35187003
c1cc2c(cc1N)CC(=O)N2CCC(=O)N C35322472
CNS(=O)(=O)c1ccc(c(c1)N)N2CCNC(=O)C2 C35333772
c1c(cn(c1C(=O)N2CCC[C@H]2C(=O)N)C3CC3)N C36862422
CNC(=O)NC(=O)CSc1ccc(cc1)N C37182089
CC1(O[C@H]([C@@H](O1)C(=O)N)C(=O)N)C(C)(C)C C00053295
C1[C@@H]([C@H](CS1(=O)=O)Cl)NC(=S)NN C40168044
C[C@]1(CC[C@@H](C1(C)C)C(=O)N)[C@@H]2C(=O)NC(=O)N2 C26441761
CN(CC(=O)N)C(=O)c1cc2cc(ccc2o1)N C40303166
Cn1cc(cn1)CN(C)C(=O)c2cc(cc(c2)N)N C40334127
C1CCC(CC1)(C(=O)NC2(CCCC2)C(=O)[O-])[NH3+] C40481300
c1c(c2c(nc1Cl)n(cn2)[C@H]3C[C@H]([C@@H](O3)CO)O)N C40506053
C[C@@H]1CCC[C@@](C1)(C(=O)[O-])NC(=O)C2(CCCC2)[NH3+] C41036712
c1c(cc(cc1N)N)C(=O)O[C@H]2CCOC2=O C41064613
C1CC[C@H]([C@@H](C1)[NH3+])NC(=O)N2CCC[C@H]2C(=O)[O-] C42431201
C1CCN([C@@H](C1)C(=O)N)C(=O)CC(=S)N C44412572
C1CCC(C1)(C(=S)N)C(=O)N2CCC(CC2)C(=O)N C44768175
C1CCC(C1)(/C(=N\O)/N)C(=O)N2CCC[C@@H]2CO C44785691
C[C@@H]1CN(C[C@H](O1)C)C[C@@](C)(C(=O)N)N C45227914
C[C@@H]1CN(CC(O1)(C)C)C(=O)c2cc(cc(c2)N)N C45661391
C[C@H]1CN(CC(O1)(C)C)C[C@@](C)(C(=O)N)N C45709433
c1cc(ccc1N2C[C@H](CC2=O)C(=O)N)S(=O)(=O)N C45953614
Cc1c(c([nH]n1)C(=O)NNC(=O)NC)Br C48950832
Cc1cc2c(cc1S(=O)(=O)N)[nH]c(=O)c(=O)[nH]2 C06733193
Cc1ccc(c(n1)N)O[C@H](C)C(=O)NC(=O)NC C50440969
C[C@H](/C(=N/O)/N)Sc1c2c(nc[nH]2)ncn1 C51036546
c1c(cc(nc1NN)Cl)C(=O)N2CCNC(=O)C2 C51122031
CCn1c(c(c(=O)[nH]c1=O)N2CC[C@H](C2)CO)N C51886332
C1CC[C@@H]([C@@H](C1)Nc2c(=O)[nH]c(=O)[nH]n2)O C52006770
CCn1c(c(c(=O)[nH]c1=O)N[C@H]2C[C@@H]2C)N C52290247
c1cnccc1CO[C@@H]2c3c([nH]cn3)N=C(N2)N C27562890
C[C@H]1CCC[C@@](C1)(CO)Nc2c(=O)[nH]c(=O)[nH]n2 C53110037
C[C@H](CNC(=O)N1CCC(CC1)[NH3+])C(=O)[O-] C54336293
c1cnc(c(n1)C(=S)N)N[C@H]2CCCNC2=O C54398278
c1cc(ccc1N)Oc2c(nccn2)C(=O)N C54399225
c1cc(cc(c1)C(=O)N)Cn2cc(cn2)N C54405046
CN1C(=O)/C(=C\Nc2ccccc2N)/C(=O)NC1=O C06391857
Cc1c2c([nH]n1)NC(=C([C@@H]2c3ccoc3)C#N)N C00809313
c1c([nH]cn1)C[C@@H](C2=NC(=C3C=CC(=O)C=C3)NO2)N C21056632
C1CCN([C@H](C1)C(=O)N)C(=O)C2(CCCC2)C(=S)N C44781309
Cc1c(c(n(n1)C)C)C(=O)N[C@H]2CCC[C@H]2/C(=N/O)/N C61886561
c1c(c(cc2c1OCC(=O)N2)N3CCC(=O)NCC3)N C62100422
CC(C)(/C(=N/O)/N)C(=O)N1CCC(=O)NCC1 C62101362
C[C@@H](C(=O)NC)Nc1c(c(ncn1)Cl)N C62363336
C[C@]1(CC[NH+](C1)CC(=O)NC(=O)N)C(=O)[O-] C62936187
c1c(c(=[NH2+])[nH]c(=O)[nH]1)F C04277635
C1C[NH+]=C(N1)NN C02170264
C[C@H](c1ccc[nH]1)[NH3+] C11848726
C1[C@H](CNC1=O)[NH3+] C16837744
C1CN(CCN1)C(=[NH2+])N C19770110
C1[C@H](C(=O)NN1)[NH3+] C20216427
c1cn(cn1)C[C@@H](C[NH3+])O C22171972
CO[C@@H]1CNCC[C@H]1[NH3+] C34122487
C1[C@@H]([C@H](CO1)N)[NH3+] C34241163
C[C@H](c1[nH]ccn1)[NH3+] C35255572
c1cc(c(c(c1)F)[C@@H](C[NH3+])N)F C35677064
c1cscc1[C@H](C[NH3+])N C35677071
CC1(CN(CCO1)C[C@H](C[NH3+])O)C C36232311
c1c(c(ncn1)N)C[NH3+] C02559587
Cc1c(cnc(n1)N)C[NH3+] C39053502
Cn1c(=[NH2+])ccnc1N C39073732
C[C@@H](CN(C)C(=[NH2+])N)O C39077904
CN(C(=[NH2+])N)C(=S)N C39077946
CN1CCN(CC1)CCN[NH3+] C39113603
c1csc(n1)C(=[NH2+])N C39134688
C[C@H](Cc1nc([nH]n1)N)[NH3+] C41050745
CN(CC[NH3+])C(=O)N C41055388
CC[C@@H](c1nc([nH]n1)C(C)C)[NH3+] C41058566
CC[C@H](C)[C@H](c1[nH]c(=O)[nH]n1)[NH3+] C42040413
C(C(CN)(Cl)Cl)[NH3+] C44236396
CC(=O)[C@@H](C[NH3+])C(=S)N C44249437
CC(=O)[C@H](C[NH3+])C(=S)N C44249439
CSc1ccc(s1)[C@H](C[NH3+])N C44469957
C=C1NC[C@@H](C(=O)N1)[NH3+] C44564093
c1conc1/C(=[NH+]\N)/N C44588049
C[C@H]([C@@H](C(F)F)N)[NH3+] C47845241
CC(C)[C@H](C(=O)NNC(=O)C)[NH3+] C49805100
C#CCNCC[NH3+] C50523683
Cc1c([nH]c([nH+]1)[C@H](C)N)c2ccco2 C54085089
c1c(cnc(n1)CC(=O)N)C[NH3+] C54855290
CC[C@@H]1C(=O)N(C(=O)N1)CC[NH3+] C57839937
CCCc1[nH]nc(n1)[C@H](C)[NH3+] C41058659
COCC1=[NH+]N=C(NN1)N C49474209
C[C@H](C[NH+](C)C)C(=O)NN C58837673
Cc1c[nH]c([nH+]1)[C@@H](C)N C37412391
CCc1c[nH]c([nH+]1)[C@@H](C)N C50182074
C[C@@H](c1nc([nH]n1)CC(C)C)[NH3+] C61843929
C[C@H](C[NH3+])N1CCC(=O)NCC1 C62099957
C1C[NH+](CCNC1=O)CCC(=O)N C62101777
C1C[NH2+]C[C@H]1c2[nH]c(=O)[nH]n2 C62132757
c1c(cn[nH]1)c2nnc(o2)CC[NH3+] C62780023
CN[C@]1(CCS(=O)(=O)C1)C[NH3+] C62962739
C[C@@H](c1cnc(nc1)N)[NH3+] C40448481
C1CNC(=[NH2+])NC1=O C16990869
c1[nH]c(=O)nc([nH+]1)N C18180628
Cc1cc(cc(c1Cl)C)OCC(=O)N/C(=C/c2ccc(cc2)F)/C(=O)[O-] C04227777
c1ccc2c(c1)-c3ccccc3C2COC(=O)N[C@H](c4ccc(cc4)F)C(=O)[O-] C02379450
Cc1ccc(c(c1)OCC(=O)Nc2ccc(cc2C(=O)[O-])Br)C C04724580
c1ccc2cc(ccc2c1)OC(=O)c3ccc4c(c3)[C@H]5C=CC[C@@H]5[C@@H](N4)C(=O)[O-] C04818929
c1ccc(cc1)c2ccc(cc2)OC(=O)c3cccc4c3N[C@@H]([C@@H]5[C@H]4C=CC5)C(=O)[O-] C00917648
CC(C)[C@H](C(=O)[O-])Nc1c2ccccc2nc(n1)c3ccc(cc3)C(C)(C)C C05548871
c1ccc2c(c1)-c3ccccc3C2COC(=O)N[C@@H](c4cccs4)C(=O)[O-] C02389718
c1ccc2c(c1)nc(s2)/C(=C/c3c[nH]nc3c4ccc(cc4)Cl)/CCC(=O)[O-] C08708073
Cc1cccc(c1NC(=O)COc2c(cc(c(c2C(=O)[O-])Cl)Cl)Cl)C C13014561
c1cc(cc(c1)F)NC(=O)COc2c(cc(c(c2C(=O)[O-])Cl)Cl)Cl C13014800
Cc1cc(nc(c1C(=O)[O-])S[C@@H](C)C(=O)Nc2ccc(cc2F)Cl)C C13023517
Cc1cc(c(n1c2cccc(c2)C(=O)[O-])C)[C@@H]3NN=C(S3)c4ccccc4 C06275731
c1ccc(c(c1)C(=O)[O-])NC(=O)/C=C/c2ccc(o2)I C13094984
COc1cccc(c1)/C=C/C(=O)Nc2ccc(cc2C(=O)[O-])Br C13177788
Cc1ccc(cc1O[C@H](C)C(=O)Nc2ccc(cc2F)Br)C(=O)[O-] C13248861
C[C@@H](C(=O)Nc1ccc(cc1F)Br)Oc2cccc(c2)C(=O)[O-] C13308850
C[C@H](c1ccc(c(c1)Cl)Cl)NS(=O)(=O)c2ccc(s2)CC(=O)[O-] C13309842
C[C@@H](c1ccc(c(c1)Cl)Cl)NS(=O)(=O)c2ccc(s2)CC(=O)[O-] C13309844
C[C@H](c1ccc2c(c1)CCCC2)NS(=O)(=O)c3ccc(s3)CC(=O)[O-] C13310984
C[C@@H](C(=O)Nc1ccc(cc1)/C=C/C(=O)[O-])Oc2ccc(cc2)Br C13402208
C[C@@H](C(=O)Nc1ccc(cc1F)Br)Oc2ccc(cc2)C(=O)[O-] C13414051
c1ccc(cc1)c2ccc(cc2)OC(=O)c3cccc4c3N[C@H]([C@H]5[C@H]4C=CC5)C(=O)[O-] C13450202
CC1(CC(=C(/C(=N/Cc2ccc3c(c2)OCO3)/C1)C(=S)Nc4ccccc4)[O-])C C04679024
c1ccc(cc1)CN(Cc2ccccc2)c3ncc4c([nH]c(=S)nc4n3)[S-] C05450600
Cc1cc(ccc1NCc2cc(c(c(c2)Br)OC)OC)C(=O)[O-] C20881250
COc1ccccc1/N=C(/N/C=C(/C#N)\C(=O)c2ccc3ccccc3c2)\[S-] C08651966
C[C@@H](c1ccccc1Cl)NC(=O)c2cc3c(cc(nc3o2)[O-])C(F)(F)F C12749988
CCCOc1ccc(cc1C)C(=O)C2=C(C(=O)N[C@H]2c3ccccc3Cl)[O-] C40123785
Cc1cc(ccc1OCC=C)C(=O)C2=C(C(=O)N[C@@H]2c3ccccc3Cl)[O-] C40123946
Cc1cc(cc(c1OCC(C)C)C)C(=O)C2=C(C(=O)N[C@@H]2c3ccccc3F)[O-] C40124226
c1ccc(cc1)CSc2nc([n-]n2)NC3=CC(=O)C[C@@H](C3)c4ccccc4 C04737037
Cc1cccc(c1)N/C(=C(\C#N)/C(=O)/C=C/C2=Cc3cc(ccc3OC2)Cl)/[O-] C50756385
Cc1cc(c(cc1Cl)OC)N/C(=C(\C#N)/C(=O)c2ccc3c(c2)CCC3)/[O-] C50800766
COc1ccccc1/C=C/C(=C(/C#N)\C(=O)Nc2ccccc2C(F)(F)F)/[O-] C51403118
COC(=O)/C(=C/1\[C@@H](NC(=S)N=C1c2ccccc2)c3ccc(c(c3)F)F)/[O-] C07942902
COC(=O)/C(=C/1\[C@@H](NC(=S)N=C1c2ccccc2Cl)c3ccccc3)/[O-] C52538461
Cc1ccc(cc1)c2nnc(n2CC(=O)N[C@H](C)Cc3ccccc3F)[S-] C54166558
COc1cc(ccc1O)/C=C\2/C(=O)N=C(S2)[N-]c3ccccc3Br C16692686
CCOC(=O)C\1=NC(=S)N[C@H](/C1=C(\C)/[O-])c2cccc(c2)c3ccccc3 C56055490
CCOC(=O)C\1=NC(=S)N[C@@H](/C1=C(\C)/[O-])c2cc(cc(c2)Cl)Cl C56055493
CCOC(=O)C\1=NC(=S)N[C@H](/C1=C(\C2CC2)/[O-])c3ccccc3C(F)(F)F C56055584
C[C@H]1C=CC2=CCC[C@@H]([C@@H]2[C@@H]1CC[C@@H]3C[C@@H](CC(=O)O3)O)[C@@H](C)[C@@H](C)C(=O)[O-] C56955945
c1ccc(cc1)C23C[C@H]4C[C@@H](C2)CC(C4)(C3)/C(=N/c5[nH]nc(n5)C(F)(F)F)/[O-] C14361443
CC(C)CN(C)C(=O)Nc1c(cc(cc1Br)Br)C(=O)[O-] C62825525
COc1ccc(cc1)c2c3c(sc2C(=O)[O-])[C@@H](CC(=O)N3)c4cccc(c4)F C64797013
C[C@@H](c1ccc(c(c1)F)F)NC(=O)[C@H](C)n2c(nnc2[S-])c3cccs3 C65490291
C[C@H](c1ccc(c(c1)F)F)NC(=O)[C@H](C)n2c(nnc2[S-])c3cccs3 C65490294
C[C@H](/C(=C(/C#N)\C(=O)Nc1ccccc1)/[O-])Oc2ccccc2C(F)(F)F C66230756
c1cc(ccc1c2nnc(n2CCC(=O)Nc3ccc(cc3F)F)[S-])F C66778414
Cc1ccc(cc1F)[C@H]2C(=C(NC(=N2)[S-])C(=O)OC)C(=O)c3cccs3 C67437393
C1CNC(=C[N+](=O)[O-])N1 C04110384
C([C@@H](C(=O)[O-])F)[NH3+] C02040271
C[C@@H](Cn1cc(c(=O)[nH]c1=O)C#N)O C00481095
C1CNC(=O)C(=O)N1 C04529748
Cc1c(cnc(n1)N)N C01562299
Cc1cc(nc(=O)[nH]1)N C01667421
c1c(c(nc2n1cnn2)N)C#N C00164234
CS(=O)(=O)c1cc(=O)[nH]c(=O)[nH]1 C01666762
C1=N[C@@H]2[C@H](N1)NC(=O)NC2=O C12138158
[H]/N=c\1/c(c(n(s1)CC=C)N)C#N C04101369
c1[nH]c2c(=S)[nH]c[n+](c2n1)[O-] C13219625
CN1[C@@H]2[C@H](NC1=O)N(C(=O)N2)C C00069939
Cc1c[nH]c(=O)[nH]c1=O C00157062
C=c1c(=O)[nH]c(=C)c(=O)[nH]1 C01562955
c1nc(c2c(n1)ocn2)N C01615910
C1CC2(C1)C(=O)NC(=O)N2 C01682849
COC(=O)C#CC(=O)N C01744474
C1[C@@H](C(=O)NC(=O)N1)Cl C16137471
c1c2c(nc(n1)N)N=CNC2 C17158018
Cc1nc(cnn1)N C19801101
c1cnccc1[C@H](C#N)N C19986197
C1=C(C(=O)[C@H]2[C@@H](C1=O)O2)N C20732516
c1c(c([nH+]c(=O)[nH]1)N[O-])F C06091046
C[C@@](C=C)(C(=O)[O-])[NH3+] C32218058
[C@H]1(C(=O)NC(=O)S1)N C33509365
Cc1[nH]c2c(c(=O)n1)[nH]c(=S)[nH]2 C17298998
CN1[C@@H]([C@@H](C=N1)C#N)N C36378029
C[C@H](C(=O)NNC(=O)C)Cl C36819471
C1=N[C@@H]2C(=N1)C(=NC(=N2)N)Cl C38974964
[H]/N=C\1/C=C[C@@H](C(=O)N1)C#N C39051524
c1[nH]c(=O)c(c(n1)N)F C05204781
CC(=O)/C(=N\N)/C=O C39067245
CC(=O)[C@](C)(N)OC C39068019
CC(=O)C1=NN(C(=O)[C@@]1([NH3+])[O-])C C39069451
C[C@H](c1n[nH]c(=S)n1C)O C39070827
Cn1cnc(c1N)C#N C39073618
C1C=C(C=C[C@@H]1[NH3+])C(=O)[O-] C39083024
C1[C@@](C1(C#N)C#N)(C#N)C(=O)N C15080278
c1c[nH]c2c(c1=O)NC(=O)C2 C44713395
c1c(n(c(=O)[nH]c1=O)C2CCC2)N C52211151
c1cnc(nc1)c2nc(on2)N C52708778
C1CSC(=O)[C@H]1N C54009855
C1N[C@H]2[C@@H](N1)NC(=S)N2 C19327648
C1CO[C@@H](CO1)c2nnc(s2)N C55302319
c1c(=O)n(c(=S)[nH]n1)N C16382956
CC[C@H](c1n[n-]nn1)[NH3+] C32250055
c1cnccc1[C@H](C#N)NN C58517575
Cc1c2c([nH]c(=O)[nH]c2=O)n(n1)C C63110904
c1cc(ccc1[C@@H](C(F)(F)F)N)N C66055277
C1C[NH2+]C[C@]12CC(=NC2=O)[O-] C67425253
C1=CC(=O)N[C@@H]([C@H]1[N+](=O)[O-])[NH3+] C03852555
[C@H]1(C(=O)NC(=O)NC1=S)[NH3+] C02043070
C1CN(CC[NH+]1CCO)C(=O)N C02598087
C1CCNC(=O)[C@@H](C1)[NH2+]N C19813916
CC(C)[C@@H](c1ccc2c(c1)[nH]c(=O)c(=O)[nH]2)[NH3+] C19842428
C1C[NH2+]CCC1[C@@H](C(=O)[O-])[NH3+] C02540041
C[C@H](C(=O)NN)[NH+]1CCCC1 C22538882
C[C@@H]([C@@H](c1nnc2n1CCC2)[NH3+])O C34962127
C[C@@H]([C@@H](c1nnc2n1ccnc2)[NH3+])O C35452486
c1[nH+]c2c(n1[C@H]3CC[C@@H](O3)CO)N=CN[C@@H]2N C35566861
Cc1cc2[nH]c(=[NH2+])nc(n2n1)N C00001242
c1c(cc(c2c1OCO2)Cl)[C@H](C[NH3+])N C35676943
C1CS(=O)(=O)CCN1C(=[NH2+])N C36162131
C1C(=O)NC(=CS1)C[NH3+] C36220442
C1C[C@H](C[NH2+]C1)[C@H]2C(=O)NC(=O)N2 C36379807
c1c2c(ncn1)NC[NH+]=C2N C39052803
C[NH2+][C@H]1NN[C@H](S1)S(=O)(=O)N C39054597
COC(=O)[C@@H]1CC[NH2+]C[C@@H]1N C39088100
C1CN(CC[NH2+]1)[C@@H]2CNCCN2 C39113739
c1c(scn1)[C@H](C[NH3+])O C39134490
C1C[NH2+]CCn2c1nnc2C(=O)N C39325890
COC(=O)[C@H]1CNCC[C@@H]1[NH3+] C39941234
COC(=O)[C@H]1CNCC[C@H]1[NH3+] C39941236
C1C[NH2+]C[C@H]2[C@@H]1NC(=O)NC2=O C40448271
C1C[NH2+]C[C@H]2[C@H]1NC(=O)NC2=O C40448273
CC[C@H](c1nc([nH]n1)N)[NH3+] C41050748
C1C[NH2+]CCC1c2[nH]c(=O)[nH]n2 C42040390
CC(C)[C@H](c1nc[nH]n1)[NH3+] C42040911
C[C@@H](c1nnc(s1)N)[NH3+] C42384386
c1c(coc1[C@@H](C[NH3+])N)Br C44470293
c1cc(c2c(c1)OC(O2)(F)F)[C@H](C[NH3+])N C44470335
c1cc(cc2c1cc[nH]2)[C@@H](C[NH3+])N C44470701
c1c(cc(c2c1COCO2)[C@@H](C[NH3+])N)F C44470847
Cc1c(scn1)[C@@H](C[NH3+])N C44472558
c1cc2ccnn2c(c1)[C@H](C[NH3+])N C44472909
c1c[nH]c2c1cc(cc2[C@H](C[NH3+])N)F C44477315
c1c(ncc(n1)N)C2=[NH+]CCN2 C45821092
C1CS(=O)CCN1C(=[NH2+])N C49691950
c1c(c([nH][nH+]1)N)N2CCS(=O)CC2 C49692562
C[C@@H](c1[nH]c(=O)[nH]n1)N2CC[NH2+]CC2 C51658931
C[C@@H]([C@@H](c1nc2ccc(cc2n1C)F)[NH3+])O C52124416
c1[nH]c(=O)c2c(n1)[nH]c(n2)N3CC[NH2+]CC3 C19973426
C1C[NH2+]CCC1N[C@H]2CC(=O)NC2=O C36853655
C[C@H](C[NH3+])C(=O)N1CCNC(=O)C1 C44796506
c1cnc(c(n1)C[NH3+])N2CCC(=O)NCC2 C62099176
c1c(cn[nH]1)[C@@H](C2=CCCC2)[NH3+] C62777295
C[C@@H](c1nnc(o1)c2cc[nH]n2)[NH3+] C62780028
C1[C@H]2[C@@H](CS1(=O)=O)SC(=[NH+]2)NN C05562860
C1[C@@H]2[C@@H](CS1(=O)=O)S/C(=[NH+]\N)/N2 C05613046
C1[C@@H]2[C@H](CS1(=O)=O)S/C(=[NH+]\N)/N2 C05613051
c1cc2c(cc1[C@@H](C3CCCCC3)[NH3+])[nH]c(=O)[nH]2 C19842791
C[C@H]([C@@H](c1cc(c(c(c1)Br)O)OC)O)[NH3+] C20216862
c1ccc(c(c1)C(=O)N)OC[C@H](c2cc(ccc2F)F)[NH3+] C20263411
c1cc(ccc1C(=O)N)Oc2ccc(cc2F)C[NH3+] C20470382
CCCC[C@@H](CC)[C@@H](c1ccc2c(c1)[nH]c(=O)[nH]2)[NH3+] C20482296
CC[C@H](c1cc(ccc1O)Br)[NH2+]CC(=O)N C22165238
c1cc(ccc1c2ccc(cc2)C3(CC[NH2+]CC3)O)C(=O)N C32541089
c1cc2c(cc1[C@H](c3ccsc3)[NH3+])[nH]c(=O)c(=O)[nH]2 C35379724
Cc1ccc(s1)[C@@H](c2ccc3c(c2)[nH]c(=O)c(=O)[nH]3)[NH3+] C35379734
CC1(CC(CC(N1)(C)C)[NH2+]C2CCN(CC2)C(=O)N)C C37232533
C[C@@](c1cc2cc(ccc2o1)Br)(C(=O)N)[NH3+] C37460051
CC(C)(C)c1ccc(cc1)[C@@H](CCC(=O)N)[NH3+] C37636195
c1c(c[nH]c1C(=O)N[C@@H]2CCCC[C@H]2[NH3+])Br C38049626
c1c(c[nH]c1C(=O)N[C@@H]2CCCC[C@@H]2[NH3+])Cl C38049628
C[C@H](C(C)C)[NH+](C)Cc1ccc(cc1N)C(=O)N C36786407
C[C@@]12C[C@@H](CC(C1)(C)C)N(C2)C(=O)[C@@H](CC(=O)N)[NH3+] C37820714
CC(C)(C(=O)N)NC(=O)[C@H]1C[C@H]2CCCC[C@@H]2[NH2+]1 C40675469
c1cc(c(c(c1)Br)OCC(=O)N)CC[NH3+] C42412698
C[C@H](Cc1cccc(c1OCC(=O)N)Br)[NH3+] C42412799
c1cc(c(cc1C(=[NH2+])N)F)N(CCO)C2CCCCC2 C42508014
Cc1cc(c(s1)C)[C@@H](C)Nc2c([nH+]c([nH]2)C)N C42873176
Cc1[nH]c(c([nH+]1)N)N[C@H](C)c2cccc(c2)F C42873210
C[C@@H](COc1ccc(cc1Cl)CC[NH3+])C(=O)N C43490858
c1ccc(c(c1)c2ccc(cc2)[C@H](CC(=O)N)[NH3+])Cl C44255091
CC[C@@H](Cc1cc(cnc1N)I)[NH3+] C44403065
c1cc2c(cc1Br)c(c[nH]2)C[C@@H](CO)[NH3+] C44464413
Cn1c2ccccc2c(c1[C@H](C[NH3+])N)c3ccc(cc3)F C44471236
c1cc(cc(c1)C(F)(F)F)c2ccc(o2)[C@@H](C[NH3+])N C44472071
C[C@](CCCOC1CCCCCC1)(C(=O)N)[NH3+] C45465086
C[C@H]1C[C@@H](CC(C1)(C)C)OCC[C@@](C)(C(=O)N)[NH3+] C45473909
C[C@@H]1C[C@H](CC(C1)(C)C)OCC[C@@](C)(C(=O)N)[NH3+] C45473910
C[C@](CCCO[C@H]1CCCc2c1cccc2)(C(=O)N)[NH3+] C45502547
C[NH+]1CC[C@@H](C1)Nc2cc3c(cc2N)CCC(=O)N3 C49084132
CN1CCCc2c1ccc(c2)C[C@H](C[NH3+])C(=O)N C50285959
c1cc(cc(c1)C(F)(F)F)c2c(n(c[nH+]2)N)N C52838159
C[C@@H]1CCC[C@@](C1)(CO)NC(=O)[C@H](C(C)C)[NH3+] C53127536
CC(C)[NH2+]CCNc1cccc(c1C(=O)N)Cl C54267747
C1CC[C@@H]([C@H](C1)C(=O)N2CCC(CC2)CC(=O)N)[NH3+] C55088751
C[C@@H]1CC[C@@H](CN1C(=O)[C@@H]2CCC[C@@H]([C@@H]2C)[NH3+])C(=O)N C55134600
CC(C)(C)[C@@H](c1cc2c(cc1Cl)[nH]c(=O)[nH]2)[NH3+] C58117941
CC[C@H](C)[C@@H](c1cc2c(cc1Cl)[nH]c(=O)[nH]2)[NH3+] C58117952
c1cc(nc(c1Cl)C[NH+]2CCC[C@@H](C2)O)NN C61638523
Cc1c(c(c(c(c1C)C)[C@@H](CC(C)(C)CC(=O)N)[NH3+])C)C C61825144
c1cc(c(cc1OC2CCC(CC2)[NH3+])Cl)C(=O)N C61847624
Cc1ccc2cccc(c2n1)Nc3c([nH+]c([nH]3)C)N C61875055
CCC1CCC(CC1)[NH+](C)CC[C@H](C(=O)N)N C62525900
COc1ccccc1SCC[C@@H](C(=O)N)[NH3+] C62601754
C[C@H](Cn1cc(c2c1cccc2)CC[NH3+])C(=O)N C62950709
c1c(c[nH]c1C(=O)N[C@@H]2CCC[C@@H]2[NH3+])Br C63172876
COc1ccc(cc1)[C@H]2NC(=[NH+]C(=S)N2)N C34926942
Cc1cccn2c1nc(c(c2=O)/C=C(\C#N)/C(=O)N)Oc3ccc(cc3)Cl C02199246
Cc1ccccc1N2C(=O)c3ccc(cc3C2=O)C(=O)O[C@@H](C)C(=O)N C03475493
Cc1cc(c2c3c(c(=O)n(c(n3)c4ccc(cc4)OC)N)sc2n1)COC C04710267
CC(C)CNC(=O)NC(=O)CN1C(=O)c2cc(c(cc2C1=O)Cl)Cl C03605353
C[C@]1(C(=O)N(C(=O)N1)CC(=O)NC2(CCCC2)C#N)c3ccc(cc3)Cl C05167782
C[C@H](CNC(=O)c1nc2c3c4c(sc3ncn2n1)C[C@@H](CC4)C(C)(C)C)O C02323915
C[C@H]1CCc2c(sc(n2)NC(=O)CCN3C(=O)C4(CCCC4)NC3=O)C1 C08072173
CN(C)c1nc(nc(n1)N)COC(=O)c2cccc(c2)Br C08772161
COc1cccc(c1)NC2=NN=C(CS2)c3ccc4c(c3)NC(=O)CO4 C12543969
CCOC(=O)N1CC=C2[C@H](C1)[C@H](C(C(=C2C#N)N)(C#N)C#N)Cc3ccccc3 C04452984
C[C@H]1[C@H]([C@H](n2c(ncn2)N1)c3ccc(cc3)F)C(=O)Nc4ccccc4OC C20804146
CC(C)NC(=O)NC(=O)CSc1nc2cc3ccccc3cc2c(=O)n1C C22253651
c1cc2cn[nH]c2c(c1)NC(=O)/C=C/c3ccc(cc3)N4CCCS4(=O)=O C26918443
CCn1c2c(c(cc(n2)C3CC3)C(=O)NC4CCCCCC4)c(=O)[nH]c1=O C32059973
c1c(c(cc(c1[N+](=O)[O-])N2CCC[C@@H](C2)S(=O)(=O)N)Cl)C(F)(F)F C32911820
C[C@@H]1[C@@H]([C@@H](n2c(ncn2)N1)c3ccccc3F)C(=O)Nc4ccccc4OC C36701631
C[C@@H](C(=O)NC(C)C)N1CC2=C(C1=O)[C@@H](NC(=O)N2C)c3ccccc3Cl C34792934
C[C@H]1Cc2c(nn(c2NC1=O)C)NC(=O)COc3ccc(cc3)C(C)C C38519166
c1cc(cc(c1)NC(=O)c2cc(n[nH]2)c3ccco3)c4cn5ccsc5n4 C38735086
c1ccc(cc1)[C@@H](C(=O)/[NH+]=C/2\C=CC3=NC(=NC3=C2)[O-])NC(=O)c4cccs4 C38785156
C[C@@H]1C(=CN=N1)C(=O)N[C@@H]2CC(C[C@@H]3C2=CNN3c4ccc(cc4)OC)(C)C C39516293
Cc1cs/c(=N/C(=O)[C@H](C(C)C)NC(=O)[C@@H]2COc3ccccc3O2)/[nH]1 C39977265
Cc1cc(n(n1)Cc2ccccc2)NC(=O)[C@@]3(C(=O)Nc4ccccc4O3)C C41545843
CN(C)C(=O)Nc1ccccc1NC(=O)/C=C\c2ccc3c(c2)OCO3 C43270301
c1ccc2c(c1)CC[C@H]2NC(=O)Nc3ccc(cc3)c4nnnn4C5CC5 C44016563
Cc1nc(on1)[C@@H](C)Sc2nnc(n2N)c3cccc(c3)Br C45103357
C[C@H](c1ccc(c(c1)F)OC)NC(=O)Nc2ccc(cc2)n3nccn3 C48335987
C[C@H]1CCC[C@H]([C@@H]1C)NC(=O)C(=O)Nc2cc(c(cc2F)F)[N+](=O)[O-] C48684278
c1cc2c(cc1C(=O)NNC(=O)Cc3coc4c3cc5c(c4)CCC5)OCO2 C15991382
c1cc(ccc1/C(=N/OC(=O)c2ccc(cc2Cl)Cl)/N)[N+](=O)[O-] C04904808
c1ccc2c(c1)N(CCS2)CCC(=O)NN3C(=O)C4(CCCCC4)NC3=O C54254651
CCn1c(nnn1)SCc2nc(c3c4c(sc3n2)CCCCC4)N C09364204
Cc1cc(=O)[nH]c(n1)c2cccc(c2)NC(=O)/C=C/c3c(nn(c3Cl)C)C C58319197
Cc1nnnn1c2cccc(c2)NC(=O)N[C@@H](C)c3cccc(c3)Cl C45689579
Cc1cc(=O)[nH]c(n1)N/N=C/c2c(nn(c2Cl)c3ccccc3Cl)C C18158912
CC(C)(C)C1=NN=C2[C@H]1[C@@H](C(=C(O2)N)C#N)c3ccc(c(c3)OC)OC C04311934
Cc1ccc(cc1)C2=NN=C3[C@@H]2[C@H](C(=C(O3)N)C#N)c4cc(ccc4OC)OC C05095251
COc1ccc(c(c1)n2cnc3c2N=C(C[C@@H]3c4cccc(c4)O)O)OC C44916795
Cc1ccc(cc1)c2cn(nn2)C[C@H]3CCCN(C3)c4cc(nc(n4)N)C C65462354
CCCn1cnnc1c2[nH]c3c(n2)C[C@H](CNC3=O)c4ccc(cc4)Cl C65493246
C[C@H]1CN(CC(O1)(C)C)C(=O)N[C@H](C)c2ccc(cc2)S(=O)(=O)NC C65690383
c1cc2c(ccc(c2nc1)OC(F)F)NC(=O)c3ccc4c(c3)NC(=O)CO4 C65858853
C[C@@]1(C(=O)N(C(=O)N1)CC(=O)Nc2cccc(c2)C#N)c3ccc(s3)Cl C66263250
C[C@@H]1CCCC[C@H]1NC(=O)NC(=O)Cn2c(=O)ccc(n2)c3ccccc3F C66265013
CC(C)c1nc(c(o1)NNC(=O)c2cnc(s2)c3cccs3)C#N C66641826
Cc1c(scn1)CNC(=O)Nc2ccc(cc2)c3nnc4n3CCCC4 C66956359
CCC1=C([C@H](NC(=S)N1)c2cc(c(cc2F)F)[N+](=O)[O-])C(=O)OC C67028961
C[C@H]1C(=O)Nc2cccc(c2O1)C(=O)Nc3cccc(c3)SC(=O)N(C)C C67072493
Cc1c(cnn1C)[C@@H](C)NC(=O)Nc2ccc(c(c2)Cl)n3cccn3 C67287226
C[C@@H]1CN(CC(O1)(C)C)C(=O)N[C@H](C)c2cccc(c2)S(=O)(=O)NC C67469419
CC(C)(C)[C@H]1CCc2c(c(no2)C(=O)NC3CC[NH+](CC3)C)C1 C02803377
c1cc(ccc1[C@H](c2cc3c(cc2O)OCO3)[NH+]4CCOCC4)F C05253764
CC1CC[NH+](CC1)CN2C(=O)[C@@]3(C[C@H](CC(C3)(C)C)C)NC2=O C09950987
c1cnn(c1NC(=O)C[NH+]2CCc3c(ccs3)C2)C4CCCC4 C10341928
c1cc(cnc1)C[NH+]2CCC[C@@H](C2)Nc3ccc4c(c3)OCO4 C12438964
CCc1cc(=O)oc2c1cc3c(c2C)OC[NH+](C3)C(C)(C)CO C13624636
CCn1c2c(c(n1)C(=O)NC)C[C@H](CC2)[NH+]3CCCCCCC3 C14744028
Cc1ccc(cc1)c2cc([nH]n2)[C@@H]3CC[NH+](C3)Cc4cnn(c4)C C19212136
Cc1c(c2c(cn1)C[NH2+]CC2)c3nc(on3)CCc4cccs4 C19221537
c1cc2c(cc1OCc3nc(on3)C4CC[NH2+]CC4)CCCC2 C19786414
c1cc2c(cc1C[NH2+]Cc3ccc4c(c3)OCO4)nccn2 C21635811
C[C@H]1CCCC[C@]12C(=O)N(C(=O)N2)C[NH+](C3CCCC3)C4CC4 C24656417
CSc1[nH]c(=O)n(c(=O)[nH+]1)c2c(cccc2Cl)Cl C34064778
c1cc(c(cc1[N+](=O)[O-])CN[C@@H]2C[NH+]3CCC2CC3)Cl C35368131
c1cc(c(cc1[N+](=O)[O-])CN[C@H]2C[NH+]3CCC2CC3)Cl C35368132
C[C@@H]1C[C@H]2C[NH2+]C[C@@H]2N1S(=O)(=O)c3ccc(c(c3)F)OC C36266258
C[C@@H]1C[C@@H]2C[NH2+]C[C@@H]2N1S(=O)(=O)N(C)C3CCCCC3 C36266300
c1ccc(c(c1)/C=C/c2nc(c(o2)N3CC[NH2+]CC3)C#N)Cl C36628855
c1cc(c(cc1[N+](=O)[O-])CN[C@H]2CC[NH+]3[C@@H]2CCCC3)Cl C36996703
CC1(CC2=C(C[NH+](CN2)Cc3ccc4c(c3)OCO4)C(=O)C1)C C19329536
C[NH+]1[C@@H]2CC[C@H]1CC(C2)CNc3cccc(c3[N+](=O)[O-])F C38019283
C[C@@H]1C[C@]2(CC(C1)(C)C)C(=O)N(C(=O)N2)C[NH+]3CCCCC3 C40001500
C[C@H]1C[C@@]2(CC(C1)(C)C)C(=O)N(C(=O)N2)C[NH+]3CCC(CC3)C C40001537
C[C@@H](c1ccccc1)Nc2ccnc(n2)n3ccc4c3c[nH+]cc4 C40584559
c1cc2c(cc1OCc3nc(no3)C4CC[NH2+]CC4)CCCC2 C41566197
c1ccn2cc([nH+]c2c1)CCNc3c(c(ns3)Cl)C#N C48235534
C[NH+]1C[C@@H]2C[C@H]1CN2c3ccc(cn3)c4ccc5c(c4)cn[nH]5 C49036243
Cc1ccc(o1)/C=C\2/C(=O)c3ccc(c(c3O2)C[NH+]4CCCC4)O C13817152
Cc1csc2n1c(=O)cc([nH+]2)CNc3ccc(cc3)OC C57568949
CC(C)Cc1nc2cc3c(cc2n1CC4CC[NH2+]CC4)OCCO3 C57865649
c1c2c(cc3c1OCO3)n(c(n2)C4CC4)CC[C@@H]5CCCC[NH2+]5 C57866697
CC(C)c1nc2cc3c(cc2n1CC[C@@H]4CCCC[NH2+]4)OCCO3 C57866718
CC1=NN2[C@@H](C=C([NH+]=C2N1)c3ccccc3)c4ccc(cc4)OC C13570393
C[C@H](c1ccc2c(c1)OCCO2)/[NH+]=C/c3cccc(c3O)OC C05289297
Cc1ccc2=[NH+]C(=NNC(=c2c1)c3ccncc3)c4cccnc4 C06533904
COc1cccc(c1)[C@H]2C[C@H](N3C(=N2)[NH+]=CN3)c4ccccc4 C13132244
c1cc(c(cc1[N+](=O)[O-])F)N2CCC(CC2)[C@@H]3CCC[NH2+]3 C63201195
c1cc(c(cc1[N+](=O)[O-])F)N2CCC(CC2)[C@H]3CCC[NH2+]3 C63201198
CC(C)(C)c1cn2c(n1)sc(n2)N[C@@H]3CC[NH+](C3)C4CC4 C63255113
CC(C)Cc1nnc2n1N[C@H](S2)[C@H]3C=c4ccccc4=[NH+]3 C63280688
c1ccc(cc1)N2C(=O)[C@H](NC2=O)CC3=c4ccccc4=[NH+]C3 C63350040
Cc1nc(no1)C2(CCCC2)[NH2+]Cc3nc4ccccc4s3 C63511263
c1ccc2=[NH+]CC(=c2c1)C(=O)OC[C@H]3Nc4ccccc4O3 C64050478
COc1ccccc1/C=N/NC(=O)C2=c3ccccc3=[NH+]C2 C64230932
Cc1c/c(=[NH+]\N=C\c2ccncc2)/c3ccc(cc3[nH]1)OC C45301261
CCOc1ccc2c(c1)/c(=[NH+]\N=C\c3cccnc3)/cc([nH]2)C C45302079
Cc1cccc(c1)Cn2c(n[nH]c2=O)CC3=c4ccccc4=[NH+]C3 C65383398
c1ccc(cc1)c2cnc(o2)C[NH+]3CCC(CC3)c4cc[nH]n4 C58226012
c1cc(ccc1c2nc(co2)C[NH+]3CCC(CC3)c4cc[nH]n4)F C58267385
c1ccc2=[NH+]CC(=c2c1)CCC(=O)N3[C@@H]4CC[C@H]3CNC(=O)C4 C65425271
c1ccc(c(c1)[C@@H](c2ccc3cccnc3c2O)[NH+]4CCCCC4)Cl C00723908
CC(C)[NH2+]CC(=O)N1c2ccccc2-n3cccc3[C@H]1c4cccc(c4)Cl C04185459
CCC[NH+]1CCC2(CC1)N3[C@H](C=C(N3)c4ccccc4Cl)c5ccccc5O2 C01827776
c1cc(sc1)c2nc(c3c4c(sc3n2)CCC4)N[C@H]5C[NH+]6CCC5CC6 C06550550
C[NH2+]CC(=O)N1c2ccccc2Sc3c1cc(cc3)C(F)(F)F C00259200
Cc1cc2c(cc1Cl)c(cc(=O)o2)C[NH2+][C@H](C)c3ccc(cc3Cl)Cl C07267656
c1cc(ccc1[C@H](c2cc3c(cc2O)OCO3)[NH+]4CCCC4)Br C05763598
C[C@@H]([C@@H]1COc2ccccc2O1)[NH2+]CC3(CCCC3)c4ccccc4 C12383356
Cc1c(cnn1c2ccc(cc2F)F)[C@H](C)[NH2+]Cc3ccc(c(c3)F)Cl C12748027
C[C@H](c1cccc(c1)F)[NH2+]Cc2coc(n2)c3ccc(cc3)Cl C12799094
c1ccc(c(c1)c2csc3c2c(=O)[nH]c(n3)C[NH+]4CCCCCC4)Cl C07002129
c1cc(sc1)c2cc3c(c(c2)O)OCC[NH+](C3)C[C@@H]4CCC=CC4 C14992031
Cc1ccc(cc1)C2=[NH+]N=C(c3cc(ccc3N2)OC)c4ccccc4 C06076805
c1cc(c(cc1Br)Cl)c2ccc(o2)CN[C@@H]3C[NH+]4CCC3CC4 C20477431
c1ccc(c(c1)Cn2cc(c3c2cccc3)CN[C@@H]4C[NH+]5CCC4CC5)Cl C20477479
COc1cccc(c1)[C@@H]2c3cccn3-c4c(c5c(s4)CCCC5)C[NH2+]2 C20864921
Cc1ccc(cc1)C2=C[C@H](N3c4ccccc4NC3=[NH+]2)c5cccs5 C05285901
c1ccc(cc1)N2CCN(CC2)C[C@@H]3C[NH2+]C[C@H]3c4cccc(c4)C(F)(F)F C34697118
c1ccc(cc1)N2CCN(CC2)C[C@H]3C[NH2+]C[C@H]3c4cccc(c4)C(F)(F)F C34697120
CCC[NH2+][C@@H](c1ccc2c(c1)OCCO2)c3ccc(s3)Br C35580975
Cc1ccn2c(c1)[nH+]c(c2Nc3cccc(c3)Cl)c4ccc(o4)C C35616218
CC1=NO[C@H]([NH+](C1(C)C)C)c2cc(c(c(c2)C(C)(C)C)O)C(C)(C)C C35622332
c1ccc(c(c1)C[NH+]2CCCn3cccc3[C@@H]2c4ccc(c(c4)F)F)O C35792206
C[C@H](c1cccc(c1)Br)[NH2+][C@@H](C)c2ccc3c(c2)OCO3 C36919957
C[C@H]1C[C@@H]([C@@H](C[NH+]1C)C)Nc2cc(ccc2N(C)C)Br C37139571
C[C@H](c1ccc(cc1)I)[NH2+][C@@H](C)c2ccc3c(c2)OCO3 C37283454
c1c(cc(c2c1OCO2)Br)C[NH2+]CCC3=CCCCC3 C37301112
Cc1ccc(c(c1)C[NH+]2CCCn3cccc3[C@H]2c4cccc(c4F)F)O C37522498
Cc1ccc2c(c1)c3c(n2C[C@H](C[NH+]4CCCC[C@@H]4C)O)CCCC3 C04169094
c1ccc2c(c1)cc(o2)C3=C4CCCC[NH+]=C4N(N3)c5ccc(cc5)C(F)(F)F C03697413
c1ccc2=[NH+]CC(=c2c1)/C=C/3\C(=O)N/C(=N/c4cc(cc(c4)Cl)Cl)/S3 C39984761
Cc1c(c(n(n1)c2ccccc2Cl)Cl)C[NH2+]Cc3cccc(c3)F C40086363
C[C@@H](c1ccccc1Cl)[NH2+]Cc2cc(no2)c3ccc(cc3)Cl C45772546
c1ccc(cc1)[C@H]2C[C@H](n3c4ccccc4[nH+]c3N2)c5ccccc5Cl C05459130
c1ccc2c(c1)[nH+]c3n2[C@H](C[C@H](N3)c4ccc(cc4)F)c5cccc(c5)Cl C05461525
CC(C)(C)[NH2+]Cc1ccc(nc1)Oc2ccc(cc2Br)F C51545806
Cc1ccc(c(c1C)Oc2c(cc(cn2)Br)C[NH2+]C)C C51570744
c1cc(cc(c1)F)c2c[nH]nc2C3CC[NH+](CC3)Cc4ccc(cc4F)F C20785631
C[NH+]1CCCC[C@H]1CNc2cc(c(c(c2)Cl)OC(F)F)Cl C54243039
CCC[NH2+][C@@H](C)c1ccc(c(c1)Br)n2c(c(c(n2)C)C)C C61698435
CN(C1CCCCC1)C(=O)NC2CC[NH+](CC2)CC3CCCCC3 C62529072
Cc1cc(c(c2c1C(=O)/C(=C/c3ccc(cc3)C(C)C)/O2)C[NH+]4CCCC4)O C41513342
CSc1ccc(c(c1)C(=O)NCc2ccc3=[NH+][C@H]4CCCCC4=c3c2)Cl C63312505
Cc1ccc2=[NH+][C@@H]3C(=c2c1)CCN[C@]34c5ccccc5N(C4=O)CCC(C)C C63385229
CC1(CC2=C([C@H](Nc3c2c4ccccc4cc3)[C@H]5C=c6ccccc6=[NH+]5)C(=O)C1)C C63428661
Cc1ccc(cc1)[C@H]2[C@H]3C(=c4ccccc4=[NH+]3)CCN2C(=O)NCCC(C)C C63571691
CC1(CC(=O)C[C@]2(C1)[C@H]3C(=c4ccccc4=[NH+]3)[C@@H](CN2)c5ccccc5Cl)C C63780602
CCC1=NC2=C([C@H]3C1=c4ccccc4=[NH+]3)/C(=N/NCC(=C)C)/CC(C2)(C)C C63818468
c1c(cc(c(c1F)NC(=O)C[NH+]2CC3C[C@H]4C[C@@H](C3)CC2C4)Br)F C65967893
c1cc(sc1)c2cnc(o2)C[NH2+]C3(CC3)c4ccc(cc4)Br C67378883
CCNc1c2c3c(sc2nc(n1)SCc4ccc(cc4)Cl)C[NH+](CC3)C C04335572
Cc1c(c(=O)nc([nH]1)SCc2c(cccc2Cl)Cl)C[NH+]3CCCCC3 C04957405
COc1ccc(c(c1)OC)[C@H]2[C@@H]3CCCC[C@@]3(CC[NH+]2Cc4ccccc4F)O C02405714
C[C@H](C(=O)Nc1cc(c(cc1Cl)Cl)Cl)[NH+]2CCC(=CC2)c3ccccc3 C03381148
Cc1ccc2c(c1)sc(n2)n3cccc3C[NH2+][C@H](C)c4ccccc4 C06302163
c1ccc(c(c1)NC(=O)N2CC[NH+](CC2)CC34CC5CC(C3)CC(C5)C4)Cl C06343738
Cc1ccc(cc1)c2c(sc3c2c(=O)[nH]c(n3)C[NH+]4C[C@@H](C[C@@H](C4)C)C)C C07002880
Cc1c(cccc1Cl)c2ccc(o2)C[NH2+]Cc3ccc4c(c3)OCO4 C07539040
Cc1cc(c(cc1C(C)C)C[NH+](C)[C@H](C)c2nc3ccccc3s2)O C08149065
c1ccc2c(c1)c3c([nH]2)[C@H]([NH+](CC3)Cc4ccco4)c5ccccc5F C11880123
Cc1c(cnn1c2cccc3c2cccc3)[C@@H](C)[NH2+]Cc4ccc5c(c4)CCO5 C12430535
c1ccc(cc1)C[NH+]2CCn3c4ccc(cc4c5c3[C@@H]2CCC5)C6(CCCCC6)O C05741023
Cc1ccc(cc1)[C@@H](c2cc(c3cccnc3c2O)Cl)[NH+]4CCCC4 C05812685
CC1(C[C@H](CCO1)[NH2+]Cc2cc3ccc(cc3nc2c4cccc(c4)OC)F)C C12152685
Cc1c(nc(o1)c2cccs2)C[NH+]3CCC[C@@H](C3)Nc4ccccc4 C12319671
C[C@@]12CC[C@@H]3[C@@H]([C@@]1(CC[C@@H](C2)O)C)CC[C@@]4([C@H]3C[C@H](C4=O)C[NH+]5CCCCC5)C C13401181
COc1ccc(c(c1)OC)[C@@H]2[C@H]3CCCC[C@]3(CC[NH+]2Cc4ccccc4F)O C13759143
CC1CC[NH+](CC1)Cc2c(=O)ccc-3c(c(coc23)c4ccc(cc4)Cl)O C05903679
CCc1ccc(cc1)[C@H]2c3c(c4ccccc4[nH]3)CCN2Cc5[nH+]ccn5CC C19866851
Cc1cc(sc1C)C(=O)/N=c/2\[nH]c3c(s2)C[NH+](CC3)Cc4ccccc4 C21529313
Cc1cccc(c1C)/[NH+]=c\2/n(c(cs2)c3ccc(cc3)OC)CCO C22855453
c1ccc2c(c1)CC[C@H](C2)[NH2+]C3CCN(CC3)c4cccc(c4)c5cnco5 C23312289
C[NH+](Cn1c(=S)sc(n1)NC2CCCCC2)[C@@H]3CCCc4c3cccc4 C23611981
Cc1ccc2c(c(oc2c1)C(=O)NC[C@@H](c3ccc(cc3)Cl)[NH+]4CCCCC4)C C27794529
CCOc1ccc(cc1)C2=C(SC(=NN2)/[NH+]=C/3\C[C@H]4CC[C@@]3(C4(C)C)C)C C04158554
CCC[NH2+][C@H](C)c1nc2ccccc2c(=O)n1c3ccc(cc3C)Cl C35007170
c1cc2c(cc1C[NH2+]Cc3c(ccc(c3Cl)Cl)Cl)OCO2 C35054882
c1cc(cc(c1)C(F)(F)F)[C@@H]2C[NH2+]C[C@@H]2CN3CCN(CC3)c4ccc(cc4)F C35884788
C[NH+](Cc1[nH]c(=O)c2c(csc2n1)c3ccccc3Cl)C4CCCCC4 C36203765
c1ccc(cc1)Oc2cccc(c2)[C@H]3c4cccn4CCC[NH+]3Cc5ccccc5O C36347906
Cc1ccc(cc1)C2=NC(=CC3=c4ccccc4=[NH+][C@H]32)C(=O)NCCC5=CCCCC5 C39024390
COc1cccc(c1)[C@H]2c3c(c4ccccc4[nH]3)CC[NH+]2Cc5cccc(c5)C#N C39228577
CN1[C@@H]([NH+]=N[C@@H]1SCc2c[nH]c3c2cccc3)c4ccc(cc4Cl)Cl C39411730
Cc1ccc(cc1)N2[C@@H](Nc3ccccc3C2=O)/C=C/C4=c5ccccc5=[NH+][C@@H]4C C39702779
Cc1ccc(c(c1)Br)NC(=O)[C@@H](C)[NH+](C)Cc2cccc(c2)Cl C08532171
CCC[NH2+][C@H](C)c1c(nc(s1)c2cc(c(o2)Br)Br)C C50359175
Cc1ccc(c(c1)Oc2c(cc(cn2)Br)C[NH2+]C)C(C)C C51546837
COc1cccc(c1)[C@H]2C[C@H](Nc3n2c4ccccc4[nH+]3)c5ccc(cc5)Cl C13810867
C[C@@H](c1ccc(c(c1)Br)N(C)c2ccc(cc2)OC)[NH2+]C C61698093
c1ccc(cc1)[C@H]2C[C@H](n3c4ccccc4[nH+]c3N2)c5c(cccc5Cl)Cl C13810847
CC(C)(C)c1ccc(cc1)c2cc(c-3cc/c(=[NH+]\C(=O)C4CC4)/cc3o2)O C41291194
C[C@@H]1CCC[NH+](C1)Cc2c(ccc3c2O/C(=C/c4ccc(cc4)C(C)(C)C)/C3=O)O C41512476
Cc1cc(c(c2c1C(=O)/C(=C/c3ccccc3F)/O2)C[NH+](C)Cc4ccccc4)O C41514515
Cc1cc(c(c2c1C(=O)/C(=C\c3cccc(c3)Cl)/O2)C[NH+]4C[C@@H](C[C@@H](C4)C)C)O C41583636
Cc1c(sc(n1)c2ccccc2Cl)C(=O)NCCC3=c4ccccc4=[NH+]C3 C63294660
CC(C)CNC(=O)N1CCC2=c3ccccc3=[NH+][C@H]2[C@@H]1c4ccccc4F C63491692
CC(C)C[NH+]1CCC(CC1)NC(=O)N(C)Cc2cccc(c2Cl)Cl C45463734
Cc1ccc(s1)c2ccc(=O)n(n2)C[NH2+]C3(CCCC3)c4ccc(cc4)F C66077410
CC(C)(C)c1ccc(=O)n(n1)C[NH2+]C(C)(C)c2ccc(c(c2)Cl)Cl C66793374
c1ccc(cc1)NC2CC[NH+](CC2)Cc3coc(n3)c4ccc(c(c4)F)F C67117160
[H]/N=C/1\C(C2=CC[NH+](C[C@@H]2[C@@H](C1(C#N)C#N)c3ccc(c4c3cccc4)OC)C(C)C)C#N C04453512
CCOC(=O)N1CCC(CC1)[NH2+][C@H]2C(=C(C(=O)N2[C@@H]3CCCc4c3cccc4)C)C C04671945
CCC[NH+]1CCc2c(sc3c2c4nc(nn4cn3)c5ccc6ccccc6c5O)C1 C02403778
C=C(c1cccc(c1)[N+](=O)[O-])NN2CC[NH+](CC2)C3c4ccccc4-c5c3cccc5 C01882960
c1cc(cc(c1)S(=O)(=O)Nc2ccc3n(c2=O)C[C@H]4C[C@@H]3C[NH+](C4)CC5CCCCC5)F C03841484
c1cc2c(cc1CNc3c4c5c(sc4nc(n3)C[NH+]6CCCCC6)CCC5)OCO2 C03343587
CC1=C([C@H](n2c3ccccc3nc2N1)c4ccccc4)C(=O)N5CC[NH+](CC5)Cc6ccccc6 C10060188
Cc1c(n(c(c1C#N)NC(=O)C[NH+]2CCC[C@H]2c3ccccc3)c4ccc(cc4)OC)C C10340904
Cc1ccc(cc1F)C[NH2+]Cc2c(nc3n2cc(cc3)Cl)C(=O)N4C[C@H](O[C@H](C4)C)C C11818816
c1cc(n(c1)c2ccc(cn2)Cl)C[NH+]3CCC[C@@H](C3)Nc4ccc5c(c4)OCO5 C11936984
C[NH+](CCOc1ccc(cc1)Cl)CC(=O)N2c3ccccc3NC(=O)C24CCCC4 C12692369
CC(C)n1cc(cn1)[C@H]2c3c(c4ccccc4[nH]3)CC[NH+]2Cc5cnc(s5)N6CCCC6 C12836581
Cc1cccc(c1)c2nnc(o2)[C@H](C)[NH+](C)CC(=O)Nc3c(cccc3Cl)Cl C12850068
COC(=O)[C@@]1([C@H]2[C@@H]([C@@H]([NH2+]1)c3ccccc3)C(=O)N(C2=O)c4ccc(cc4)Cl)c5ccccc5 C08781469
COc1ccc(cc1)C[NH+]2C[C@@H](C[C@H]2c3nc(no3)c4ccc(cc4)C(F)(F)F)O C15674138
CCOC(=O)[C@@H]1CCC[NH+](C1)Cc2[nH]c(=O)c3c(csc3n2)c4ccc(cc4)Cl C16482566
C[C@@H](c1[nH]c(=O)c2c(csc2n1)c3ccccc3)[NH+]4CCN(CC4)Cc5ccc6c(c5)CCO6 C22785852
c1cc(c(cc1Cl)Cl)c2nc(on2)C[NH+]3CCC[C@@H](C3)C(=O)N[C@@H]4C[C@H]5CC[C@@H]4C5 C31054726
CS(=O)(=O)c1ccc2c(c1)sc(n2)/[NH+]=c\3/cc(oc4c3cc(cc4)O)c5ccccc5 C01972122
Cc1ccc(c(c1)C)[C@H]2C3=C(CN(C3=O)C4CC[NH+](CC4)Cc5ccccc5)N(C(=O)N2)C C33597758
c1c(cc(c(c1Br)NC(=O)C[NH+]2CCCCC2)Br)[N+](=O)[O-] C35324100
CC(C)(C)c1ccc(cc1)[C@H]2C3=C(CN(C3=O)C4CC[NH+](CC4)Cc5ccccc5)N(C(=O)N2)C C35492897
CCc1ccc(cc1)[C@H](Cn2cnc3c4c(sc3c2=O)SCC(=O)N4)[NH+]5CCCCC5 C35671552
COc1ccc2=C([C@H]([NH+]=c2c1)C(=O)OC)NC(=O)C34C[C@H]5C[C@@H](C3)CC(C5)(C4)Cl C39011895
COc1ccc(cc1OC)[C@H]2CC(=NN2)[C@H]3C(=c4cc(ccc4=[NH+]C3=O)Cl)c5ccccc5 C39359615
C[C@@H](c1[nH]c(=O)c2ccccc2n1)S[C@H]3N=[NH+][C@@H](N3CC(C)C)c4ccccc4F C39431104
C[C@@H](c1[nH]c(=O)c2ccccc2n1)S[C@@H]3N=[NH+][C@@H](N3c4ccc(cc4)F)c5ccc(cc5)F C39431156
COc1ccc(c(c1)OC)[C@H]2CC(=NN2)[C@H]3C(=c4cc(ccc4=[NH+]C3=O)Cl)c5ccccc5 C39700724
c1ccc(cc1)c2ccccc2NC(=O)CSC3=N[C@@H]4C(=c5cc(ccc5=[NH+]4)F)N=N3 C39708098
c1cc(cc(c1)Cl)c2nc(on2)C[NH+]3CCC(CC3)NC(=O)c4cc(cc(c4)F)F C40959143
CC[NH+](Cc1[nH]c(=O)c2c(csc2n1)c3ccccc3)C[C@H]4COc5ccccc5O4 C31173546
CCn1cc(c2c1ccc(c2)OC)/C=C\3/C(=O)c4c(cc(c(c4O3)C[NH+]5CCCC[C@H]5C)O)C C41511564
Cc1cc(c(c2c1C(=O)/C(=C\c3cc(cc4c3OCOC4)Cl)/O2)C[NH+]5CCC[C@@H](C5)C)O C41512318
Cc1cc(c(c2c1C(=O)/C(=C/c3cc(cc4c3OCOC4)Cl)/O2)C[NH+]5CCCCCC5)O C41514342
Cc1cc(c(c2c1C(=O)/C(=C\c3cc(ccc3OC)OC)/O2)C[NH+]4C[C@@H](C[C@H](C4)C)C)O C41515208
Cc1cc(c(c2c1C(=O)/C(=C/c3cccc(c3)F)/O2)C[NH+]4CCN(CC4)c5ccc(cc5)OC)O C41585701
CCOC(=O)[C@@H]1CCC[NH+](C1)Cc2c(ccc3c2O/C(=C\c4ccccc4F)/C3=O)O C41586445
CCOC(=O)[C@@H]1CCC[NH+](C1)Cc2c(ccc3c2O/C(=C\c4cccc(c4)C)/C3=O)O C41586495
C[C@H]1c2cc(c(cc2OC(=O)[C@@H]1CC(=O)NCCC3=c4ccccc4=[NH+]C3)OC)Cl C63376051
Cc1cc(c2c(nn(c2n1)c3ccccc3Cl)C)C(=O)NCCC4=c5ccccc5=[NH+]C4 C63486284
Cc1ccc(cc1)CS[C@H]2Nc3c(nccn3)C(=O)N2CCC4=c5ccccc5=[NH+]C4 C63541287
Cc1ccc(cc1)[C@@H]2[C@H]3C(=c4cc(ccc4=[NH+]3)OC)CCN2C(=O)NCc5ccco5 C63573570
c1ccc2=N/C(=N\S(=O)(=O)c3ccc(cc3)F)/[C@H]([NH+]=c2c1)Nc4ccc(cc4)F C38965351
c1ccc2=N/C(=N\S(=O)(=O)c3ccc(cc3)F)/[C@@H]([NH+]=c2c1)NCCC4=CCCCC4 C38966521
c1ccc2=N/C(=N\S(=O)(=O)c3ccc(cc3)F)/[C@@H]([NH+]=c2c1)Nc4cccc(c4)C(F)(F)F C38975024
Cc1ccc(cc1)N2C(=O)C[C@H](C2=O)N3CC[NH+]=C3C4=C(/C(=C\c5ccc(cc5)Cl)/CC4)O C21670328
C[C@H]1C(=C(NN1c2ccccc2)C)/C=N/N3[C@@H](N=[NH+]C3=S)c4ccccc4Br C38995135
Cc1ccc(cc1)CC(=O)N(C)CCC2=NO[C@H](N2)[C@H]3C=c4cc(ccc4=[NH+]3)Cl C64678771
Cc1ccc2=[NH+][C@@H](C(=c2c1)C)[C@@H]3NC(=NO3)CCN(C)C(=O)c4ccc(cc4)C(C)C C65182706
c1cc(ccc1CNC(=O)C[NH+]2CCCC[C@@H]2c3nc(no3)c4ccc(cc4)F)F C65250083
CC[C@@H]1CCCC[NH+]1Cc2c(c(cc3c2oc(=O)c(c3C)C)Cl)O C05070397
C[NH+](Cc1c(cccc1Cl)F)Cc2[nH]c(=O)c3c4c(sc3n2)CCC4 C03571703
c1cc(c(cc1Cl)c2ccc(o2)C[NH2+][C@@H]3CCS(=O)(=O)C3)Cl C11914598
CC(=O)Nc1ccc(s1)C[NH+]2CCOc3ccc(cc3C2)C4=CCCCC4 C12278971
Cc1cccc(c1)C2(CC[NH+](CC2)Cc3nc4ccccc4n3C(C)C)O C12143841
c1cc2c(cc1N[C@@H]3CCC[NH+](C3)C4CSCCSC4)OCO2 C12441531
Cc1ccc(c(c1)C)C[NH+]2CCOc3ccc(cc3C2)[C@@H](c4cccnc4)O C12247309
Cn1cc(cn1)C[NH+]2CCc3c4ccccc4[nH]c3[C@@H]2C5CCCCC5 C13595708
CC(C)c1[nH]c(=S)n(n1)C[NH+]2CCc3c(ccs3)[C@H]2c4ccccc4 C14201257
CC1(C[C@H](CCO1)C[NH+]2CCc3c(c(n[nH]3)c4ccc(c(c4)F)F)C2)C C19641565
CCn1cc[nH+]c1CN2CCc3c4ccccc4[nH]c3[C@@H]2C(C)(C)C C19957657
CCc1c(c2c(ncnc2s1)N3CC[NH2+]CC3)c4ccc(cc4)C C20319488
C[NH+](C)Cc1c(ccc2c1occ(c2=O)c3ccc(cc3)Br)O C20358282
c1ccc2c(c1)c(c[nH]2)C[NH+]3CCN(CC3)c4ccc(cn4)C(F)(F)F C20421653
c1ccc2c(c1)cc(o2)C[NH2+][C@H]3CCCc4c3cnn4c5ccccc5F C20995759
C[C@@H]1[C@@H](C2CC[NH+]1CC2)OC(=O)[C@@](C#CC(=C)C)(C3CCCCC3)O C05954703
CC[NH2+][C@H](c1ccc2c(c1)OCCCO2)c3ccc(o3)Br C35541518
C[C@@H]1C[C@H]2C[NH2+]C[C@@H]2N1S(=O)(=O)c3ccc(s3)Br C36266488
C[C@@H]1C[C@@H]2C[NH2+]C[C@@H]2N1S(=O)(=O)c3ccc(cc3Br)F C37574217
C[C@H]1CCC[NH+](C1)Cc2c(ccc3c2O/C(=C/c4ccc(cc4)F)/C3=O)O C37857603
Cc1c(ccc(c1OC)C[NH+]2CCc3c4ccccc4[nH]c3C2)OC C04990326
c1cc(ccc1CNN2c3c(ccc4c3CCC4)N5C2=[NH+]C=CC5)F C38803917
c1ccc2=[NH+]CC(=c2c1)/C=N/NC(=O)Cc3ccc(cc3)Br C39354022
Cc1cccc(c1)[C@@H]2C=NN=C2C3CC[NH+](CC3)Cc4ccccc4O C39394615
CCc1cccc2=C(C[NH+]=c12)/C=C\3/C(=O)N4c5ccccc5N[C@@H]4S3 C39960690
Cc1cccc(c1)C[NH+]2CCCn3cccc3[C@@H]2c4ccc(c(c4)O)OC C40410347
CC(C)(C)[NH+]1CCC(CC1)NS(=O)(=O)c2cccc(c2)Br C40446374
CC(C)(C)[NH+]1CCC(CC1)NS(=O)(=O)c2ccc(cc2)Br C40446375
c1cc(ccc1c2nc(cs2)CC(=O)/[NH+]=C\3/NCCS3)C(F)(F)F C46551865
c1ccc(c(c1)c2cc(=O)[nH]c(n2)c3cccc(c3)C[NH+]4CCCC4)Cl C48081032
Cc1c(nnn1c2ccc(cc2Br)Br)[C@@H](C)[NH2+]C C49185939
Cc1c(nnn1c2ccc(cc2Br)Br)[C@H](C)[NH2+]C C49185940
Cc1nc(no1)C2(CCCCC2)[NH2+]Cc3ccc(s3)Br C49392530
CC(C)(C)[C@H](c1cc2c(cc1Br)n(c(=O)n2C)C)[NH2+]C C51951925
c1ccc2c(c1)[C@H]3[C@H]4C(=c5ccccc5=[NH+]4)CCN3[C@@H](N2)c6ccncc6 C52566369
C[C@H]1c2ccsc2CCN1C(=O)NC[C@H](c3ccc(cc3)F)[NH+](C)C C56936280
c1cc(c2c(c1)OCO2)C/[NH+]=C/c3cc(ccc3O)Br C48833065
c1ccc2c(c1)[nH+]c3n2[C@H](C[C@H](N3)c4cccnc4)c5ccc(cc5)Cl C02500023
CC[NH2+][C@@H](C)c1c(n(nn1)c2cc(ccc2Cl)Br)C C61692361
CCCC1(CC[NH2+]CC1)c2nc(no2)c3ccc(cc3)Br C62845664
CC[C@@]1(CCC[NH2+]C1)c2nc(no2)c3ccc(cc3)Br C62871975
Cc1cc(c(c2c1C(=O)/C(=C/c3cccc(c3)Cl)/O2)C[NH+](C)C)O C41510348
c1c(c(sc1Cl)Cl)S(=O)(=O)N2CCCC[C@H]2[C@@H]3CCC[NH2+]3 C63189889
c1ccc2=[NH+]C(=O)C3=C[C@@H](SC3=c2c1)C(=O)NCCC4=CCCCC4 C63433761
C=CCN1c2ccccc2[C@]3(C1=O)[C@@H]4C(=c5cc(ccc5=[NH+]4)F)CCN3 C63491243
c1ccc2c(c1)nc(o2)C3CC[NH+](CC3)C[C@@H](c4ccc(cc4)F)O C25218690
Cc1ccc2[nH+]c(cc(=O)n2c1)CNc3ccc(c(c3)C(F)(F)F)F C65208102
c1c(cc(cc1F)Br)CNC(=O)N2CC[C@@H](C2)[NH+]3CCCC3 C66187268
c1ccc(c(c1)c2ccc(o2)C[NH+]3CCC[C@@H](C3)c4ccn[nH]4)Cl C11975794
c1cc(cc(c1)Cl)C[NH+]2CC[C@H]([C@@H](C2)O)c3ccc4c(c3)OCO4 C67472904
CC[C@]12CC(=C3[C@@]4([C@H]1[NH+](CC4)CC=C2)c5ccccc5N3)C(=O)OC C04097970
CC(C)(C)[C@@H]1CCc2c(sc(c2C#N)NC(=O)C[NH+]3CCCC3)C1 C02487578
c1cc(ccc1[C@H](c2cc3c(cc2O)OCO3)[NH+]4CCCCC4)C(F)(F)F C04377857
CC(C)(C)[C@@H]1CCc2c(sc(c2C#N)NC(=O)C[NH+](C)C)C1 C04820954
c1cc(ccc1c2coc-3c(c(=O)ccc3c2O)C[NH+]4CCCCCC4)Cl C05997148
C[NH+](Cc1c(ccc2c1oc(=O)c3c2CCC3)O)C4CCCCC4 C00122763
CC[C@@H](c1nc2ccccc2c(=O)n1c3cccc(c3)Cl)[NH2+]C C00250891
C1CC[C@@H]2[C@H](C1)CCC[NH+]2CC(=O)Nc3c(c4c(s3)CCC4)C#N C07587377
c1cc2c(cc1[C@@H]3CCC[NH+]3Cc4cc5c(cc4O)CCC5)OCCO2 C09515122
c1cc2c(cc1N[C@H]3CCC[NH+](C3)C4CCSCC4)OCO2 C12302125
Cc1ccc(cc1)c2[nH]c(=S)n(n2)C[NH+]3CCC[C@@H]3c4ccccc4 C12772878
C[NH+](C)Cc1c(=O)ccc-2c(c(coc12)c3ccc(cc3)Cl)O C05686938
C[C@H]1C[NH+](Cc2ccccc2O1)C/C=C/c3ccc(c(c3)OC)O C19799250
C1CC[NH+](C1)CC2CCN(CC2)C(=O)NC34CC5CC(C3)CC(C5)C4 C20532089
CC(C)Cn1cnc2c(c1=O)c3c(s2)C[C@H](CC3)[NH2+]C4CCCC4 C20999304
Cc1[nH]c(=O)cc(n1)[C@@H]2CCC[NH+](C2)Cc3ccc-4c(c3)Cc5c4cccc5 C23399789
C[C@H]1C[C@H]([NH+]=C(N1)SCc2cn3cc(cc(c3n2)Cl)C(F)(F)F)C C27030003
Cc1cc(cc(c1Cl)C)Oc2c(n3ccsc3n2)C[NH2+]C C35430834
Cc1ccc(cc1)[C@H]2c3cccn3CCC[NH+]2Cc4ccc(c(c4)OC)O C35789970
Cc1ccc(c(c1)[C@H]2c3cccn3CCC[NH+]2Cc4ccc(c(c4)OC)O)C C35791172
COc1cccc(c1O)C[NH+]2CCCn3cccc3[C@H]2c4cccc(c4)F C35791268
CCCCc1nc(c2c3c(sc2n1)C[C@@H](CC3)C)N4CC[NH2+]CC4 C35847996
C[C@@H]1C[C@@H]2C[NH2+]C[C@@H]2N1S(=O)(=O)c3cc(sc3Cl)Cl C36266506
C[C@H]([C@H]1CCC[NH+](C1)C)Nc2c(cc(c3c2nsn3)Cl)Cl C37129104
C[NH+](C)Cc1c(ccc2c1occ(c2=O)c3ccccc3Cl)O C19791811
c1ccc2c(c1)CCC3=C2N=C4[NH+]=CNN4[C@@H]3c5ccc(cc5)Cl C13124877
c1ccc2c(c1)cc(o2)C3=C4CCCC[NH+]=C4N(N3)c5ccccc5F C03696946
c1ccc2=[NH+]CC(=c2c1)C3=NN/C(=N\c4ccccc4F)/SC3 C39142670
c1ccc2=[NH+]CC(=c2c1)/C=N\NC(=O)c3cc(c(cc3Cl)Cl)Cl C39315154
C[C@H]1CCc2c(sc3c2c(=O)[nH]c(n3)[C@H](C)[NH+]4C[C@@H](C[C@@H](C4)C)C)C1 C36834417
COc1ccccc1c2c3c([nH]n2)CC[NH+](C3)C[C@@H]4C[C@H]5C[C@@H]4C=C5 C43631720
C/C=C/1\C[C@H]2C[C@]3([C@@H]1[NH+](C2)CCc4c3[nH]c5c4cccc5)C(=O)OC C44857622
CCn1c2ccc(cc2oc1=O)[C@@H](c3ccc(s3)Cl)[NH2+]C C51363322
CC(C)[NH2+]Cc1cc2ccccc2c(n1)n3cc(cn3)Br C51493100
C[C@H](c1cnc(s1)c2cc3c(c(c2)Cl)OCCCO3)[NH2+]C C54160037
CCn1c2ccccc2[nH+]c1/N=C/c3cc(ccc3O)Br C04599667
CC(C)(C)c1nc2cc(cnc2n1CC[C@@H]3CCCC[NH2+]3)Cl C57874374
C[NH+]1CCC(CC1)Nc2c3ccccc3nc(n2)c4ccsc4 C60991683
Cc1ccc2=[NH+]C(=NNC(=c2c1)c3ccncc3)c4ccc(cc4)F C06533900
COC(=O)[C@@H]1CC2=c3ccccc3=[NH+][C@H]2[C@@H](N1)c4ccccc4Cl C63349831
CCCCCN1c2ccccc2[C@@]3(C1=O)[C@H]4C(=c5cc(ccc5=[NH+]4)C)CCN3 C63385449
C[NH2+]C1CCN(CC1)C2CCN(CC2)c3ccc(cc3)c4ccco4 C63870651
COc1cccc2=[NH+][C@H](C=c21)C(=O)NC34CC5CC(C3)CC(C5)C4 C64044478
C[C@H](C(=O)Nc1ccccc1F)OC2=C[C@H]3C(=c4ccccc4=[NH+]3)C=C2 C64053105
c1ccc(cc1)c2c/c(=[NH+]/N=C/c3cccnc3)/c4ccccc4[nH]2 C45168980
c1ccc(c(c1)C[NH+]2CCC3(CC2)NC(=O)C(=N3)c4ccc(cc4)Cl)Cl C35430855
Cc1ccc(cc1C)C2=NC3(CC[NH+](CC3)Cc4ccc(cc4)Cl)NC2=O C35430871
Cc1ccc(c(c1)C)C[NH+]2CCC3(CC2)NC(=O)C(=N3)c4cccc(c4)F C35430888
c1cc2c3c(ccc(c3c1)NCc4cc(=O)n5ccsc5[nH+]4)CC2 C65535524
Cc1cccn2c1[nH+]c(cc2=O)CNc3cc(ccc3Cl)Br C66826299
CC1(CC2=C([C@@H](C(=C(O2)N)C(=O)OC)c3cc(ccc3OC)OC)C(=O)C1)C C03628340
COC(=O)c1ccc(cc1)NC(=O)N[C@@H]2CC(=O)N(C2)c3ccc(cc3)F C05194940
COc1ccc(cc1)[C@@H]2C3=C(CN(C3=O)Cc4ccccc4OC)NC(=O)N2 C08277513
C[C@]1(C(=O)N(C(=O)N1)CC(=O)N[C@](C)(C#N)C2CC2)c3ccc(cc3)Cl C08490364
Cc1cccc(c1C(=O)OC)NCC(=O)N2c3ccccc3NC(=O)C2(C)C C08704650
CC1(COc2cc(ccc2NC1=O)NS(=O)(=O)Cc3ccccc3OC)C C09169187
C[C@H](C(=O)Nc1ccc(cc1)OC)SC2=C(C([C@@H](C(=O)N2)C#N)(C)C)C#N C12622498
C[C@@]1(C(=O)N(C(=O)N1)NC(=O)/C=C/c2ccc(cc2)F)c3cccc(c3)OC C12802340
Cc1ccc(cc1Cl)n2cnnc2S[C@H](C)C(=O)NC(=O)NC(C)C C07189153
COc1ccc2c(c1)c3c([nH]2)c(=O)n(c(=S)[nH]3)CCCC(=O)N4CCCC4 C04951039
Cc1ccc(cc1C)c2csc(n2)NC(=O)CCn3c(=O)ccc(=O)[nH]3 C14169845
c1cc(ccc1NC(=O)c2c[nH]nc2c3ccc4c(c3)OCCO4)OC(F)F C14302628
C[C@@H](C(=O)NNC(=O)c1cc(=O)c2ccccc2o1)Oc3ccc(cc3)F C15384671
C[C@H]1[C@H](Oc2ccccc2O1)C(=O)NNC(=O)[C@@H](C)Oc3ccc(cc3)F C22137677
c1cc(cc(c1)Br)COc2ccc(cc2[N+](=O)[O-])S(=O)(=O)N C32901722
CC1(C(=O)N(C(=O)N1)CCCC(=O)Nc2nc3cc(ccc3s2)Cl)C C32909865
CN(C)C(=O)c1ccc2c(c1)ncn2CCNC(=O)Nc3ccccc3Cl C33140324
COc1cccc(c1)Cn2cccc(c2=O)NC(=O)Nc3cccc(c3)C#N C01354204
c1cc2c(cc1CNC(=O)CNC(=O)c3ccc(o3)Br)OCO2 C03410482
CC(=C1C=CC(=O)C=C1)NNc2ccc(cn2)S(=O)(=O)N3CCCCC3 C07976523
Cc1cc2c(c(=O)n1Cc3ccccc3)[C@@H](C(=C(O2)N)C(=O)OC)c4ccco4 C40569668
CCOC(=O)N1CCN(CC1)c2c(c(ncn2)Sc3ccc(cc3)C)N C40783443
c1ccc(cc1)[C@H](c2ccco2)NS(=O)(=O)c3ccc4c(c3)NC(=O)CO4 C42627428
Cc1cc(c(c2c1C(=O)/C(=C/c3cc(c(c(c3)OC)OC)OC)/O2)CO)O C45918970
C[C@H](c1ccc2ccccc2c1)NC(=O)C(=O)Nc3ccccc3n4cncn4 C48800808
CC1(C(=O)Nc2cc(ccc2O1)NC(=O)/C=C/c3ccc(c(c3)OC)OC)C C49756512
C[C@@H](c1ccc(cc1)OC)NS(=O)(=O)c2cc3c(cc2Cl)[nH]c(=O)o3 C20512694
C[C@H](COc1ccc(cc1)F)NC(=O)Nc2ccc3c(c2)n(c(=O)n3C)C C50061213
COCC(=O)Nc1nc2n(n1)[C@H](C[C@H](N2)c3ccccc3)c4ccc(cc4)F C02377314
COc1cccc(c1)[C@H]2CCCN2C(=O)CSc3ncc(c(n3)N)C#N C53548556
COc1cc(ccc1OC(=O)c2cccnc2)[C@H]3Nc4ccccc4C(=O)N3 C54371431
CC1=C([C@H](NC(=O)N1)c2ccc(cc2)n3ccc(n3)C(F)(F)F)C(=O)OC C56056965
CC(=O)Nc1ccc(cc1NC(=O)/C=C/c2c(nc3n2cccc3)Cl)OC C56177781
Cc1cc(c(c(c1)C)NC(=O)[C@@H](C)OC(=O)c2c3ccccc3c(=O)[nH]n2)C C06649601
c1ccn2c(c1)nn(c2=O)Cc3cccc(c3)NC(=O)NCc4ccsc4 C57892338
Cc1c2c(n(n1)c3ccccc3)OC(=C([C@@H]2c4cccc(c4)OC)C(=O)OC)N C58903155
C[C@@]1(C(=O)N(C(=O)N1)CC(=O)Nc2cccc(c2)OC)c3ccccc3F C60163021
c1cc(oc1)C(=O)Nc2ccc(cc2)NC(=O)N3CCN(CC3)CC(F)F C61748931
Cc1ccccc1c2nc(on2)CC(=O)NCc3cc4ccccc4[nH]c3=O C62221913
CCn1c2ccccc2nc1[C@@H](C)NC(=O)NCc3nc4ccccc4n3C C62555586
C[C@H](c1ccc(cc1)n2ccnc2)NC(=O)Nc3cccc(c3)c4cnco4 C52472510
Cc1cc(=O)[nH]c(n1)SCc2cc(=O)n3c(n2)S[C@@H](N3)SC(C)C C63491586
CCCOc1ccccc1[C@@H]2[C@@H]3C(=NN=C3OC(=C2C#N)N)c4ccncc4 C04171009
Cc1c(scn1)C(=O)NC2CCN(CC2)C(=O)N[C@@H](C)Cc3ccco3 C51271103
c1ccn\2c(c1)n[nH]/c2=N\C(=O)CCC(=O)NCc3ccc(cc3Cl)F C65314438
Cc1ccsc1C(=O)NNC(=O)Cc2cc(=O)oc3c2ccc(c3)OC C66783156
CS(=O)(=O)c1ccc(c(c1)[N+](=O)[O-])NC[C@]2(CCCc3c2cccc3)O C66859866
C[C@@]1(C(=O)N(C(=O)N1)CC(=O)Nc2cccc(c2F)F)c3ccc(cc3)OC C67088793
Cc1cc(nc(c1CNC(=O)N[C@H](C)c2ccc3c(c2)OCCCO3)OC)C C67100812
Cc1c2ccccc2oc1[C@@H](C)NC(=O)C(=O)Nc3ccn(n3)c4ccccc4 C67532236
CC[NH+](CC)Cc1c(ccc2c1oc(c(c2=O)c3ccc(cc3)Cl)C(F)(F)F)O C01747679
Cc1cccc(c1)n2c(c(cc2c3ccc(cc3)Cl)C(=O)NCC[NH+]4CCCC4)C C04417273
Cc1ccc(cc1)[C@@H](c2c3ccccc3n(c2c4ccccc4)O)[NH+]5CCOCC5 C05968775
C[C@H](C(=O)Nc1ccc(cc1Cl)F)[NH+](C)Cc2ccc3cc(ccc3c2)OC C07926703
C[NH+](C)[C@@H](CNc1c2c(cc(s2)c3ccc(cc3)F)ncn1)c4ccccc4 C08071650
C=CC[NH+](Cc1ccc(s1)Cl)CC(=O)Nc2ccc(c(c2)Cl)C#N C08163280
CCc1ccc(cc1)C[NH+](C)Cc2[nH]c(=O)c3c(csc3n2)c4ccc(cc4)F C07900899
CC(C)C[NH+](Cc1c(ccc2c1O/C(=C\c3ccccc3)/C2=O)O)CC(C)C C08823664
Cc1c(cnn1c2cccc(c2)F)[C@H](C)[NH2+]Cc3ccc(c4c3cccc4)OC C11839043
CC(C)c1ccc(cc1)c2nc(cs2)CC(=O)NC[C@@H]3CCC[NH+]4[C@@H]3CCCC4 C12296553
c1ccc(c(c1)CNc2nc3ccccc3n2CC[NH+]4CCCCC4)Cl C12407554
Cc1ccc(c(c1)C)NC(=O)[C@@H](C)[NH+](C)Cc2ccc3cc(ccc3c2)OC C12748864
Cc1cc(ccc1OC)[C@@H]2c3c(c4ccccc4[nH]3)CC[NH+]2Cc5ccccn5 C12460111
Cc1cccc(c1)C[NH+]2CCC(CC2)CNc3c(c(=O)c3=O)c4ccc(c(c4)C)C C06749216
CC[NH+]1CCN(CC1)c2c(cccc2Cl)NC(=O)/C=C/c3ccc(cc3)C(C)C C20978370
C[C@@H](C(=O)Nc1ccccc1Cl)[NH+](C)Cc2ccc3cc(ccc3c2)OC C21672136
CC[NH+]1CCC(CC1)CNc2c3ccc(nc3c(cn2)c4ccsc4)C(F)(F)F C24908173
Cc1ccc(cc1)[C@@H]2C[NH+](C[C@@H]2CN(C3CCCCC3)C(=O)C)Cc4ccc[nH]4 C34740728
Cc1ccc(cc1)[C@H]2C[NH+](C[C@@H]2CN(C3CCCCC3)C(=O)C)Cc4ccccc4O C34740731
COc1ccc(cc1OC)[C@@H]2CC(=[NH+]C(=[NH+]2)[S-])C34CC5CC(C3)CC(C5)C4 C19922931
c1ccc2c(c1)nc(n2CC[NH+]3CCCCC3)NCc4cccc(c4)Br C13142814
CC[NH2+][C@H](Cc1ccc(cc1)[N+](=O)[O-])c2ccc(cc2)I C38133874
C[C@H](c1nc2ccccc2c(=O)n1c3ccccc3Cl)[NH2+]CCC(C)C C38195457
Cn1cccc1[C@@H](CNC(=O)C2(CCCC2)c3cccs3)[NH+]4CCCCCC4 C38677455
Cc1ccccc1COc2ccc(c(c2)O)[C@@H]3C(=CN=[NH+]3)c4ccc(cc4)Cl C39024584
COc1ccc(c(c1)[C@@H]2c3c(c4ccccc4[nH]3)CC[NH+]2Cc5cccc(c5)F)OC C39227987
Cc1ccc(cc1)C[NH+]2CCc3c4ccccc4[nH]c3[C@@H]2c5cc(ccc5OC)OC C39228238
C[C@H](Cc1cccs1)[NH2+]C[C@@H]2C=NN=C2c3ccc4cc(ccc4c3)OC C39356443
Cc1ccccc1C[C@]2(CCC[NH+](C2)C[C@@H]3C=NN=C3c4ccc(cc4)Cl)CO C39541213
C[C@@]1(CC1(Cl)Cl)C(=O)/N=c/2\[nH]c3c(s2)C[NH+](CC3)Cc4ccccc4 C37124463
Cc1ccc2c(c1)[nH]c(n2)S[C@@H]3C(=c4cc(ccc4=[NH+]C3=O)Cl)c5ccccc5 C39248160
CCOc1ccc(cc1Cl)[C@@H]2C[C@@H](n3c4ccccc4[nH+]c3N2)c5ccccc5F C09496680
Cc1ccc(c(c1)C)c2csc3c2c(ncn3)NCCCC[NH+]4CCCC4 C62048823
Cc1cc(c(c2c1C(=O)/C(=C/c3ccc(cc3)Br)/O2)C[NH+]4CCCCC4)O C41510952
Cc1ccsc1/C=C\2/C(=O)c3c(cc(c(c3O2)C[NH+]4CCCC[C@@H]4C)O)C C41511504
C[C@H]1CCCC[NH+]1Cc2c(ccc3c2O/C(=C\c4c(cccc4Cl)Cl)/C3=O)O C41511611
Cc1cc(c(c2c1C(=O)/C(=C/c3ccccc3Cl)/O2)C[NH+]4CCCCCC4)O C41514223
CCCC[NH+](C)Cc1c(cc(c2c1O/C(=C\c3c(cccc3Cl)F)/C2=O)C)O C41584017
CCCC[NH+](C)Cc1c(cc(c2c1O/C(=C\c3cccc(c3)Cl)/C2=O)C)O C41584034
CCCC[NH+](C)Cc1c(cc(c2c1O/C(=C\c3cccc(c3)Br)/C2=O)C)O C41584035
COc1ccc(cc1)[C@H](CNC(=O)[C@H]2CCC=CC2)C3=c4ccccc4=[NH+]C3 C63091689
C=CCN(Cc1ccccc1F)C(=O)NC2CC[NH+](CC2)CC3CCCC3 C63407576
CC[C@@H](C)NC(=O)[C@@H]1C(=c2ccc(cc2=[NH+]1)OC)Sc3ccc(cc3)C C63531135
CC[C@H](C)NC(=O)[C@H]1C(=c2ccc(cc2=[NH+]1)OC)Sc3ccc(cc3)C C63531140
Cc1ccc(cc1)[C@H]2[C@@H]3C(=c4ccccc4=[NH+]3)CCN2C(=O)NCCC(C)C C63571688
c1ccc2=[NH+]CC(=c2c1)/C=C\3/C(=O)N/C(=N/c4ccccc4C(F)(F)F)/S3 C38802784
CC(C)(C)OC(=O)NC1CC[NH+](CC1)Cc2ccc(cc2)SC(F)F C64557168
c1ccc(cc1)/C=C/[C@@H]2CC(=NN2)[C@@H]3C(=c4cc(ccc4=[NH+]C3=O)Cl)c5ccccc5 C65321183
c1ccc(cc1)/C=C/[C@@H]2CC(=NN2)[C@H]3C(=c4cc(ccc4=[NH+]C3=O)Cl)c5ccccc5 C65321185
C[C@H](c1nnc2n1CCC2)[NH2+]Cc3ccc(s3)c4ccc(c(c4)Cl)Cl C67186949
CCCCC(=O)N(CCCCCC[NH3+])[C@@H](C)c1nc2ccccc2c(=O)n1CCOC C04527675
CC[NH+](CC)CCC[C@H](C)Nc1c2c(ncn1)n(cn2)[C@H](C)CCC[NH+](CC)CC C04990641
CC[NH+](CC)CCC[C@H](C)Nc1cccc2c1C(=O)c3cccc(c3C2=O)N[C@@H](C)CCC[NH+](CC)CC C04773564
CC[NH+](CC)CCOc1cccc(c1OCC[NH+](CC)CC)OCC[NH+](CC)CC C05650070
CC(C)C[C@@H](C(=O)N[C@H](CCCOC)C(=O)N)NC(=O)OCc1ccc(cc1)OC C05716200
CC(C)C[C@H](C(=O)N[C@@H](CCCOC)C(=O)N)NC(=O)OCc1ccc(cc1)OC C05716465
CC[NH+](CC)CCCN(Cc1cc2cc(c(cc2[nH]c1=O)OC)OC)C(=S)Nc3ccc(cc3)OCC C06078175
CC[NH+](CC)CCCNC(=S)N(CCC[NH+]1CCOCC1)Cc2cc3c(cc(cc3[nH]c2=O)C)C C06193055
CC[NH+](CC)CCCNC(=S)N(CC[NH+](CC)CC)Cc1cc2cc(cc(c2[nH]c1=O)C)C C06193082
CC[NH+](CC)CCCNC(=S)N(Cc1ccc(cc1)OC)Cc2cc3ccc(cc3[nH]c2=O)OC C06193192
CC[NH+](CC)CCCNC(=S)N(Cc1ccccc1)Cc2cc3cc(ccc3[nH]c2=O)OCC C06193217
CCc1ccc2c(c1)cc(c(=O)[nH]2)CN(Cc3ccc(cc3)OC)C(=S)NCCC[NH+](CC)CC C06197792
CCCCc1cc(c(c(c1)Nc2ccc3c(c2[N+](=O)[O-])non3)CC)Nc4ccc5c(c4[N+](=O)[O-])non5 C08398927
C/C(=N\NC(=S)NC)/CCCCCCCC/C(=N\NC(=S)NC)/C C04916664
CC[NH+](CC)C[C@@H](COc1ccc(cc1OC)C[NH2+]CCCC2CCCC2)O C12430342
c1ccc2c(c1)c(c3c([nH+]2)CCCC3)NCCCCCCCCCCCCNc4cc[nH+]cc4 C13801261
CCCCOc1ccc(cc1OC)/C=C/C(=O)NNC(=S)NCCCOC C15909796
C[C@@H](COC)NC(=S)Nc1ccc(cc1)Oc2ccc(cc2)NC(=S)N[C@@H](C)COC C16213179
CCCC[C@H](C[C@H](COCC(C)C)O)C(=O)NNC(=S)NCC=C C13635279
CCCC[NH+](C[C@@H](COCCCC)O)C[C@@H](COCCCC)O C05298111
C[C@H](COC)NC(=S)Nc1ccc(cc1)Oc2ccc(cc2)NC(=S)N[C@@H](C)COC C16213182
CC(C)[NH+](C[C@@H](COc1ccc(cc1)CCOC)O)C[C@@H](COc2ccc(cc2)CCOC)O C22063147
CCC[C@H](C(=O)C(=O)NCc1ccccn1)NC(=O)[C@@H](CC(C)C)NC(=O)OCc2ccccc2 C27408333
COc1cccc(c1)CC[NH2+]C[C@@H]([C@@H](c2ccc(cc2Cl)Cl)NCCc3cccc(c3)OC)C(=O)[O-] C33689089
C[C@@H]([C@@H]1[C@@H](O1)C[C@@H]2CO[C@@H]([C@@H]([C@@H]2O)O)C/C(=C/C(=O)OCCCCCCCCC(=O)[O-])/C)[C@@H](C)O C33838877
C[C@@H](c1nc2ccccc2c(=O)n1CCOC)N(CCCCCC[NH3+])C(=O)COc3ccc(cc3)Cl C34896776
C[C@@H](c1nc2ccccc2c(=O)n1CCOC)N(CCCCCC[NH3+])C(=O)c3ccc(cc3OC)OC C35352100
C/C=C(\C)/C[C@H](C)C[C@@H](C)[C@@H]([C@@H]([C@@H](CC(=O)OC)OC)OC(=O)/C=C/C(=C/[C@@H](CCO)CO)/C)O C35465860
CCOC(=O)c1c(c2c(=O)[nH]c(nc2s1)C[NH+](CCCOC)C[C@H](COc3ccccc3C)O)C C35747050
Cc1c2c(=O)[nH]c(nc2sc1C(=O)OCCOC)C[NH+](Cc3ccccc3)C[C@@H](CCC=C)O C35747061
CC(C)[C@H](C[NH+](CCCOC)CC(=O)N(CCc1c[nH]c2c1cccc2)Cc3ccc(cc3)Cl)O C35842572
CCC[NH+](C[C@@H](COCC(C)C)O)CC(=O)N(CCc1c[nH]c2c1cccc2)Cc3ccc(cc3)C(C)(C)C C35842584
CC(C)C[NH+](C[C@H](COCC(C)C)O)CC(=O)N(CCc1c[nH]c2c1cccc2)Cc3ccc(cc3)C(C)(C)C C35842596
CCC[C@@H](C[NH+](CCCOC)CC(=O)N(CCc1c[nH]c2c1cccc2)Cc3ccc(cc3)C(C)(C)C)O C35842604
CCC[C@H](C[NH+](CCCOC)CC(=O)N(CCc1c[nH]c2c1cccc2)Cc3ccc(cc3)C(C)(C)C)O C35842606
C[C@@H]([C@H]1[C@@H](O1)C[C@H]2CO[C@@H]([C@@H]([C@@H]2O)O)C/C(=C/C(=O)OCCCCCCCCC(=O)[O-])/C)[C@@H](C)O C37263694
CCCCCN(c1c(n(c(=O)[nH]c1=O)CCCC)N)C(=O)CCC(=O)OCc2ccccc2C C24770802
C/C(=C/1\SC(=S)NC1=O)/NCCCCCCCCCCCCN/C(=C\2/SC(=S)NC2=O)/C C20032678
C[C@@H](CCC(C)C)[NH+](C[C@@H](COCc1ccco1)O)C[C@@H](COCc2ccco2)O C37474975
CCCC[NH+](CCCC)CCCN1[C@H](c2c(=O)c3cc(ccc3oc2C1=O)C)c4ccc(cc4)OCC(=O)N C40008520
CCCC[C@@H](CC)COC[C@@H](C[NH2+]CCOCCCC)O C40507159
CCC(C)(C)c1ccc(c(c1)C(C)(C)CC)OCCCCNC(=O)c2csc(n2)[C@H](CC(C)C)[NH3+] C43227088
C[C@H](CCCC(C)C)CCOc1cc(c(cc1CC[NH3+])OCC[C@@H](C)CCCC(C)C)CC[NH3+] C44250223
CCCC[C@@H](CC)COC[C@H](C[NH2+][C@@H](C)CC[NH+](C)C)O C49557225
CCCC[C@H](CC)COC[C@H](C[NH2+][C@@H](C)CC[NH+](C)C)O C49557226
CCC[C@@](C)(C[NH2+]C(C)C)C[NH+](CCCOC)CCOC C51253485
CCOCCC/[NH+]=C(/NCCCn1c(nc2c1cccc2)C)\NCc3ccc(cc3)OC C58356450
CCC[NH+]1CC[C@@H](C1)CN/C(=[NH+]\CCCOCC)/NCc2ccc(cc2)OC C66244626
CCOc1ccc(cc1)CNC(=S)N/N=C\C(=N\NC(=S)NCc2ccc(cc2)OCC)\C C16855311
CC(C)[C@H](CNC(=O)NCc1ccc(cc1)NCCOC)[NH+](CC=C)CC=C C67623150
CCC[C@H](C(=O)N[C@@H](CCSC)C(=O)N)NC(=O)OCc1ccccc1 C04762633
CCC[C@@H](C(=O)N[C@H](CCSC)C(=O)N)NC(=O)OCc1ccccc1 C04762636
CCOC[C@H](C(=O)N)NC(=O)[C@@H](CC(C)C)NC(=O)OC(C)(C)C C05542106
COC(=O)[C@@H](CSCc1ccccc1)NC(=O)[C@@H](CC(=O)N)NC(=O)OCc2ccccc2 C05575061
c1ccc(cc1)C[C@H](C(=O)N)NC(=O)[C@@H]2C[C@H](CCN2C(=O)COCC(=O)[O-])NS(=O)(=O)c3cccs3 C04221743
Cc1c2ccc(cc2oc(=O)c1Cc3ccccc3)OCC(=O)N[C@H](CCCNC(=O)N)C(=O)[O-] C09167809
CSCC[C@@H](C(=O)OCC(=O)Nc1c(ccs1)C(=O)N)NC(=O)c2ccccc2Cl C09510327
Cc1ccc2c(c1)c(c([nH]2)C)CC(=O)NNC(=O)CCC(=O)NCCc3ccc(c(c3)OC)OC C13941010
CSCC[C@H](C(=O)OCC(=O)Nc1c(ccs1)C(=O)N)NC(=O)c2ccc(cc2Cl)Cl C14359309
CCOc1ccc(cc1)/C=N/Nc2nnc(n2N)SCC(=O)NCc3ccc(cc3)OC C20527988
CC[C@H](C)c1ccc(cc1)NC(=O)CSc2nnc(n2N)N/N=C/c3ccc(cc3)C(=O)OC C20806059
CC(C)(C)C(=O)NNC(=O)CSc1nc([nH]n1)N/N=C/c2ccccc2OCc3ccc(cc3)Cl C20836773
CCOC(=O)c1c2c(sc1NC(=O)CCSc3nnc(n3N)N/N=C/c4ccc(cc4)C)CCC2 C20918164
CC(C)n1cc(cn1)/C=N/Nc2nnc(n2N)SCC(=O)Nc3ccccc3SCc4ccccc4 C20920770
CCCCN(c1c(n(c(=O)[nH]c1=O)CC(C)C)N)C(=O)CSc2[nH]nc(n2)CCC3CCCC3 C21809792
C[C@H](COC)NC(=S)NC1CCC(CC1)NC(=S)N[C@@H](C)COC C12623130
Cc1ccc(c(c1)NC(=O)CN(CCCOC)c2c(n(c(=O)[nH]c2=O)Cc3ccccc3)N)OC C22406498
CC(C)C[C@@H](C(=O)NCCCC(=O)[O-])NC(=O)[C@@H](C)NC(=O)[C@H](CC(C)C)O C31167611
CSCC[C@@H](C(=O)N[C@@H](CCCN/C(=N/[N+](=O)[O-])/N)C(=O)[O-])NC(=O)OCc1ccccc1 C32602717
CCCC[C@@H](CC)C(=O)N(C)[C@@H](c1c(cc(cc1O)O)O)C(=O)NCCCC C36526781
CCCC[C@@H](CC)C(=O)N(C)[C@H](c1c(cc(cc1O)O)O)C(=O)NCCCC C36526783
CCCCC/C=C\C(=O)N(Cc1ccc(o1)C)[C@H](c2c(cc(cc2O)O)O)C(=O)NCCCC C36557393
CCCCC/C=C/C(=O)N(CCC)[C@H](c1c(cc(cc1O)O)O)C(=O)NC(C)(C)CC(C)(C)C C36563226
C(CCCCCc1nnc(s1)N)CCCCc2nnc(s2)N C02105508
CC(C)C[C@H](C(=O)N[C@H](Cc1ccccc1)C(=O)N)NC(=O)[C@@H]2CCC(=O)N2C(=O)OCc3ccccc3 C06190514
CC(C)[C@H](COC(=O)C[C@@H](C(=O)[O-])[NH2+][C@@H](C(C)C)C(=O)NC(C)(C)C)C(=O)NC(C)(C)C C38807045
CCCCCc1c([nH]c(nc1=O)NCCCCCCNc2[nH]c(=O)c(c(n2)C)CCCCC)C C16809201
Cc1c(c(=O)nc([nH]1)NCCCCNc2[nH]c(=O)c(c(n2)C)CC(C)C)CC(C)C C16809358
CCOC(=O)c1cccc(c1)Nc2c(c(ncn2)Nc3cc(cc(c3)C(=O)OC)C(=O)OC)N C40705872
c1ccc(cc1)C[C@@H](C(=O)N)NC(=O)[C@H](CC(=O)[O-])NC(=O)OCC2c3ccccc3-c4c2cccc4 C52537818
CCCCOCCCNC(=O)Nc1ccc(cc1C)OCC(=O)N C56710795
CCOc1ccc(cc1)NC(=S)NC[C@H](C)NC(=S)Nc2ccc(cc2)OCC C57758459
CCOCCCNC(=S)NNC(=O)[C@@H](C)Sc1ccc(cc1)NC(=O)C C58876043
CCOC(=O)c1c2c(sc1NC(=O)CSc3nc([nH]n3)N/N=C/c4cc(ccc4O)OC)CCC2 C58998027
COc1ccc(cc1OC)CNC(=O)CSc2nc([nH]n2)N/N=C/c3cccc(c3O)CC=C C58998243
COc1ccc(cc1OC)CCNC(=O)CSc2nc([nH]n2)N/N=C/c3c[nH]c4c3cccc4 C59006566
CC[NH+](CC)c1ccc(cc1)NC(=O)CSc2nc([nH]n2)N/N=C/c3ccc(cc3)OCC C59014643
COc1ccc(cc1)CCNC(=O)CSc2nc([nH]n2)N/N=C/c3cccc(c3O)OC C59016878
Cc1cc(nc(n1)N/C(=N\C(=S)Nc2cccc(c2)OC(F)(F)F)/NCCc3ccc(cc3)O)C C14158947
C[C@H](C(=O)NNC(=O)C1CCC1)Sc2nc([nH]n2)N/N=C/c3cnn(c3)CCOC C59883900
CC[C@H](C)c1ccc(cc1)NC(=O)CSc2nc([nH]n2)N/N=C/c3c(nn(c3C)CCO)C C59887729
CCCCOc1cccc(c1)NC(=O)CSc2nc([nH]n2)N/N=C/c3c(nn(c3C)CCO)C C59888028
CCCC/C(=N/Nc1nnc(n1N)SCC(=O)Nc2ccc(cc2)OCC)/C C59915382
CC(C)(C)OC(=O)NCCC(=O)NNC(=S)NCCCOC C63640171
CC[C@@H](C)NC(=O)c1cccc(c1)NCC(=O)Nc2cccc(c2)C(=O)NCCCOC C66084944
c1ccc2c(c1)-c3ccccc3C2COC(=O)N[C@@H](CCCN/C(=N/[N+](=O)[O-])/N)C(=O)[O-] C15721288
CCCC[C@@H](C(=O)NCCN(C1CC1)C(=O)OC(C)(C)C)NC(=O)N C66674294
CC(C)C[C@@H](C(=O)NCCCOCc1ccc(cc1)OC)NC(=O)N C67174753
CCOCCCNC(=O)NNC(=O)[C@@H](C(C)C)NC(=O)CC(C)C C67310058
CCOCCCNC(=O)NNC(=O)c1ccc(c(c1)[N+](=O)[O-])NCCOC C67312819
CC[NH+](CC)CCC[C@H](C)[NH2+]C[C@H](c1cc(nc2c1cccc2)c3ccc(cc3)Cl)O C01591941
COc1ccc(cc1)C[NH2+]CCCCCCNc2cccc[nH+]2 C04379173
c1ccc(cc1)C[C@@H](c2ccc(cc2)OCCO)[NH+](CCO)CCO C01668866
Cc1ccc(cc1F)C[NH2+]Cc2ccc(c(c2)OC)OC[C@H](C[NH+](C)C3CCCCC3)O C12076252
Cc1ccc(cc1F)C[NH2+]Cc2ccc(c(c2)OC)OC[C@@H](C[NH+](C)C3CCCCC3)O C12076254
CC[NH+](CC)C[C@@H](COc1cc(ccc1OC)C[NH2+]Cc2ccc(s2)C)O C12316089
CSCCC[NH2+]Cc1ccccc1OC[C@H](C[NH+]2CCc3ccccc3C2)O C12458915
CC(C)[NH+](C)C[C@H](COc1ccc(cc1OC)C[NH2+]Cc2cc(cc(c2)F)F)O C12744498
CC[C@@H](C)C[C@H](C)/C=C/CC[C@H]([C@@H](Cc1ccc(cc1)O)[NH2+]C)O C14824899
CSCCC[NH2+]Cc1ccc(cc1)OC[C@@H](C[NH+]2CCc3ccccc3C2)O C11662823
Cc1ccc(s1)C[NH2+]Cc2ccc(c(c2)OC[C@H](C[NH+](C)Cc3ccccc3)O)OC C14953517
CC/C(=C(/CC)\c1ccc(c(c1)C[NH+](CC)CC)O)/c2ccc(c(c2)C[NH+](CC)CC)O C17289894
CCC[C@H](C)NC(=O)[C@H](C)[NH2+][C@@H](C)CCC[NH+](CC)CC C20365688
CCN(CC)CC[NH2+]Cc1cc(c(c(c1)Br)OCC(=O)N)OC C22075598
C[C@@H](CNCC[NH2+]Cc1cc(c(c(c1)Cl)OCC=C)OC)O C22076680
C[C@@H](c1[nH]c(=O)c2ccccc2n1)N(CCCCCC[NH3+])C(=O)c3ccc(cc3OC)OC C33500111
CCOc1cc(c(cc1OCC(=O)N)Br)C[NH2+]CCCC(C)C C36612889
CC[NH+](CC)CCC[C@@H](C)[NH2+]C[C@@H](COCC1CC1)O C37853162
CCCC[NH+](CCCC)CCCn1c2ccc(cc2nc1CCC[NH3+])Cl C40406701
CC[NH+](CC)CCC[C@H](C)[NH2+]CC(=O)NCCCOC C42268709
CC[C@@H](C)[NH+](CCOC)CCOc1ccc(cc1)CC[NH3+] C42562920
CC[C@H](C)C[C@](CC)(C[NH3+])[NH+](CCOC)[C@@H](C)CC C42577639
CCCOc1ccc(cc1OC)C(=O)NNC(=O)NCC[NH+](C(C)C)C(C)C C43064673
CCOC(=O)[C@@](C)(CCCC[NH+](CC(C)C)C(C)C)[NH3+] C45426401
CCCCOCCOCCCC[C@](C)(C(=O)N)[NH2+]C(C)C C45473593
CCCC[C@@H](CC)COCC[C@](C)(C(=O)N)[NH2+]CC C45474521
CCCC[C@@H](CC)COCCC[C@](C)(C(=O)N)[NH2+]C(C)C C45474657
C[C@@H](CC(C)C)OCCCC[C@@](C)(C(=O)N)[NH2+]C1CC1 C45503522
CC[NH2+][C@](C)(CCCCO[C@H](C)CC(C)C)C(=O)N C45503781
Cc1cc(n(n1)CC(=O)NNC(=O)NC[C@@H](C(C)C)[NH+](CC=C)CC=C)C C46905755
CC(C)[NH+](CC[NH2+]C[C@H](COc1cccc(c1)C(=O)C)O)C(C)C C25702090
CC[NH+](CC)CCC[C@H](C)NS(=O)(=O)CCC[NH2+]C(C)C C49641141
CC(C)C[C@@H](C[NH+](C)C)NS(=O)(=O)CCC[NH2+]C(C)C C49646425
CCC[NH2+]CC(CC)(CC)C[NH+](CCO)C1CCCC1 C51253961
CCC[C@@](C)(C[NH2+]C1CC1)C[NH+](C)C[C@@H](COC)O C51284333
CC[C@@](C)(C[NH2+]CC(C)C)C[NH+](C)C[C@@H](COC)O C51284553
CCC[C@@](C)(C[NH2+]CC(C)C)C[NH+](CCCO)C(C)C C51285276
C[C@H](c1ccc(cc1)S(=O)(=O)N)[NH+](C)CC(=O)NCCCOCC(C)C C51735992
CCC[C@@](C)(C[NH2+]CC(C)C)C[NH+]1CCC[C@@H]1CCCO C52763341
CCCCN(c1c(n(c(=O)[nH]c1=O)CCC)N)C(=O)C[NH+](Cc2ccc(cc2)Cl)C3CC3 C59388033
CCCCN(c1c(n(c(=O)[nH]c1=O)CCC)N)C(=O)C[NH+](CC2CCCCC2)C3CC3 C59390991
CC[NH2+]C[C@@H](C)C(=O)N[C@H](C)CCC[NH+](CC)CC C61227644
CCCC[NH+](CC(=O)N)CC(=O)N[C@H]([C@H](C)CC)C(=O)OC C61349334
CCCN[C@@H](CC[NH+](CCOC)[C@@H](C)CC)C(=O)N C62522867
CCCN[C@H](CC[NH+](CCOC)[C@@H](C)CC)C(=O)N C62522872
CCCCCOc1c(cccc1OC)CN2CC[NH+](CC2)CCC[NH3+] C66143176
CC[NH+](CC)[C@H](CC(C)C)CNC(=O)NNC(=O)COCC C66698781
CC(C)C[C@H](C(=O)NCc1cccc(c1)C(=O)NCC[NH+](C)C)NC(=O)OC C66731889
C[NH+](CCCNC(=O)NNC(=O)CCC1CCCCC1)CCOC C67390990
CC(C)C[C@H](C[NH+](C)C)NC(=O)NCc1ccc(cc1)NCCOC C67624801
CCOC(=O)C(CC/C=N/Nc1ccc(cc1N)N)C(=O)OCC C04235553
C[NH+](CCO)C[C@@H](COc1ccc(cc1)OC[C@@H](C[NH+](C)CCO)O)O C04764997
CC(C)C[C@H](C(=O)N[C@H](CCCC[NH3+])C(=O)Nc1ccc(cc1)[N+](=O)[O-])NC(=O)[C@@H](C(C)C)[NH3+] C05274074
CCOc1cc(cc(c1OCC(=O)N)Br)C[NH2+]CCC[NH2+]C C08253719
COc1cccc(c1OC)[C@H](C[NH2+]C[C@H](C[NH+]2CCOCC2)O)c3c[nH]c4c3cccc4 C09729829
Cc1cccnc1CC[NH2+]Cc2cc(ccc2OC[C@@H](C[NH+]3CCC(CC3)O)O)OC C11873314
c1ccc2c(c1)CC[NH+](C2)C[C@@H](COc3cccc(c3)C[NH2+]C(CO)CO)O C11950441
COc1ccc(c(c1)OC[C@@H](C[NH+]2CCCC2)O)C[NH2+]CCc3c[nH]cn3 C12196479
Cc1cc(n(n1)CCC[NH2+]Cc2ccc(c(c2)OC)OC[C@H](C[NH+]3CCC(CC3)O)O)C C12592849
c1c2cc3c(cc2[nH+]c(c1C#N)NCCCNC(=S)NCCC[NH+]4CCOCC4)OCO3 C12646203
CC[NH+](CC)C[C@@H](COc1ccc(cc1OC)C[NH2+]CCSc2cn[nH]n2)O C12303069
CC(C)C[C@@H](C(=O)N[C@@H](CCCC[NH3+])C(=O)SCc1ccccc1)NC(=O)[C@@H](C(C)C)[NH3+] C13541307
c1cc(oc1)C[NH2+]C[C@H](COc2ccc(cc2)OC[C@H](C[NH2+]Cc3ccco3)O)O C13581902
COc1ccc(cc1)OC[C@H](C[NH2+]C2CC[NH+](CC2)C[C@@H](Cn3ccc4c3cccc4)O)O C15022306
CC[C@H](C)[NH2+]CC(=O)Nc1cc(cc(c1Cl)NC(=O)C[NH2+][C@@H](C)CC)C(F)(F)F C16225868
c1cc(ccc1OC[C@H](C[NH2+]C[C@@H]2CCCO2)O)OC[C@H](C[NH2+]C[C@@H]3CCCO3)O C12139827
C[NH+]1CCN(CC1)C[C@@H](COc2cc(ccc2C[NH2+]CC(CC=C)(CC=C)O)OC)O C19221829
Cc1[nH]nc(n1)CC[NH2+]Cc2ccc(cc2OC[C@H](C[NH+]3CCCC3)O)OC C14954464
CCNc1cc(cc[nH+]1)c2[nH]nc(n2)CCCC/N=C(/NC)\NC#N C26274417
c1cc(ccc1Cc2ccc(cc2)OC[C@@H](C[NH3+])O)OC[C@@H](C[NH3+])O C26896597
c1cc(ccc1Cc2ccc(cc2)OC[C@H](C[NH3+])O)OC[C@@H](C[NH3+])O C26896592
c1ccc(c(c1)C[NH2+]C[C@H](COc2ccc(cc2)OC[C@@H](C[NH2+]Cc3ccccc3Cl)O)O)Cl C27529520
c1ccnc(c1)/C(=C/CNC(=[NH2+])NCCCc2c[nH]c[nH+]2)/c3ccc(cc3)F C29572066
CC[NH+](CC)CCOc1ccc-2c(c1)C(=NNC(=O)N)c3c2ccc(c3)OCC[NH+](CC)CC C31847307
CC(C)[NH+](CCNC(=O)c1coc(n1)[C@H](CCSC)[NH3+])C(C)C C05977057
c1cc(ccc1OC[C@@H](C[NH2+]C[C@H]2CCCO2)O)OC[C@@H](C[NH2+]C[C@@H]3CCCO3)O C04262952
Cc1ncc(c(c1O)/C=[NH+]\CCCCCC/[NH+]=C\c2c(c(ncc2CO)C)O)CO C13704036
c1cc(ccc1OC[C@@H](C[NH2+]C[C@H]2CCCO2)O)OC[C@H](C[NH2+]C[C@@H]3CCCO3)O C13151613
C[C@@H](C[NH2+]CC[NH2+]Cc1ccc(o1)c2cc(cc(c2)C(=O)OC)C(=O)OC)O C38246082
Cc1cc(ccc1OCC(=O)N[C@H](CCCC[NH3+])C(=O)N)C(C)(C)C C33859850
c1ccc(cc1)COc2ccc(cc2)C[C@@H](c3nc(cs3)C(=O)N[C@H](CCCC[NH3+])C(=O)N)[NH3+] C43209406
CC[NH+](CC)CCC[C@H](C)NC(=O)c1coc(n1)[C@H](CC(C)C)[NH3+] C43213382
CC[C@@H](C)[C@@H](c1nc(co1)C(=O)N[C@H](C)CCC[NH+](CC)CC)[NH3+] C43213409
CCCC[C@H](CC)COc1cc(c(cc1C[C@@H](CO)[NH3+])OC)C[C@@H](CO)[NH3+] C44467493
CCCC[C@@H](CC)COc1cc(c(cc1C[C@H](CO)[NH3+])OC)C[C@@H](CO)[NH3+] C44467496
CCOC(=O)[C@@]1(CCCN(C1)C(=O)[C@@H](CC2=c3ccccc3=[NH+]C2)NC(=O)C(C)(C)[NH3+])Cc4ccncc4 C52584631
CC(C)(C)[NH2+]C[C@H](COc1ccc(cc1)OC[C@H](C[NH2+]C(C)(C)C)O)O C27529389
COCCNC(=O)CCNC(=O)NNC(=S)NC1CCCC1 C54738845
Cc1c[nH]c([nH+]1)CNCc2ccc(c(c2)OC)OC[C@@H](C[NH+](C)C(C)C)O C15075159
C[NH+](C)CC(=O)Nc1cccc(c1)CNC(=O)NCCCCn2cc[nH+]c2 C57376066
CCc1ccc(cc1)OCCNc2cc(ccc2[N+](=O)[O-])NCC[NH3+] C59386732
C[C@@H](C[NH2+]CC[NH2+]Cc1cc(c(c(c1)Br)OCc2ccc3c(c2)OCO3)OC)O C20876779
C[C@H](C[NH+](Cc1cc(c(cc1O)C[NH+](C[C@@H](C)O)C[C@H](C)O)O)C[C@@H](C)O)O C17328547
CCOC(=O)[C@@H]1C(=c2cc(c(cc2=[NH+]1)OC)OC)NC(=O)CN3CCC(CC3)(C(=O)N)[NH+]4CCCCC4 C38664336
CC[NH+](CC)C[C@@H](COc1ccc(cc1OC)C[NH2+]CCc2c[nH]cn2)O C12306747
C[C@H](C(C)(C)O)Nc1cc2c([nH+]c1)N([C@@H]([C@@H]2NC(=O)CCOC)C(=O)OC)CCC3=c4ccccc4=[NH+]C3 C63985891
CCC[C@@H](C(=O)NC[C@H](CC(C)C)NC(=O)OCC)NC(=O)N C64291031
CC(C)[NH2+]C[C@@H](Cn1ccc2c1cccc2OC[C@@H](C[NH2+]C(C)C)O)O C32219247
CC[NH+](CC)[C@H](CN/C(=[NH+]/Cc1ccco1)/N)c2cccc(c2)OC C66242696
CCOCCC/[NH+]=C(\NCc1ccc(cc1)OC)/NC[C@@H](C[NH+](C)C)O C66245228
COCCNC(=S)NCCNc1c(cc2cc(ccc2[nH+]1)OC)C#N C04937080
CCOC(=O)c1c2ccc(c(c2sc1NC(=O)C)Cl)C[NH2+]CCCCO C03140132
CC(C)C(=O)NCC[NH2+]C[C@@H](CO/N=C(\C)/c1ccc(cc1)N(C)C)O C05488048
CC(C)C(=O)NCC[NH2+]C[C@H](CO/N=C(/C)\c1ccc(cc1)N(C)C)O C05834592
CCCCC[C@]1(C[C@H](OC1=O)CSC(=[NH2+])N)C(=O)OCC C05846644
Cc1ccc(c(c1)CC=C)OCCOCCNCC[NH3+] C20118143
CCOCCC[NH2+]Cc1cccc(c1OCC(=O)N)OC C20872522
CCN(CC(=O)NCc1cccs1)C(=O)CS/C(=[NH+]/CCOC)/N C29485910
CCOCCOC[C@@H](COc1cccc(c1)C[NH3+])O C35727881
CCC(CC)C[NH+](CC)C[C@@H](COc1ccc(cc1)N)O C36196558
CCOCC[NH2+]Cc1cc(c(c(c1)Cl)OCC(=O)N)OC C36228712
CCC[NH+](CCC)C[C@H](COc1ccc(cc1)C(=S)N)O C37144007
CCCOc1ccc(c(c1)OCC(=O)NCC=C)CC[NH3+] C37719792
COCCCOC[C@H](COc1ccc(cc1)C[NH3+])O C37747036
c1ccc(cc1)CN(Cc2ccccc2)c3c(c(ncn3)NCCCn4cc[nH+]c4)N C40709691
CCCNC(=O)NC(=O)C[NH+]1CCC(CC1)C(=O)NCCCOCC C41622846
CCCCN(CC(=O)N)c1cc(ccc1C[NH2+]CCC)Br C42691757
CCC[C@@H](C)NC(=O)C[NH+](CCC(=S)N)CC(C)C C43418272
CC(C)[C@@H](CNC(=O)Nc1cccc(c1)NC(=O)C)[NH+](CC=C)CC=C C43655101
CC[C@H](C(=S)N)C(=O)N[C@H](C)CCC[NH+](CC)CC C44830401
CC(C)[NH2+][C@](C)(CCCCN(C)CC(F)(F)F)C(=O)N C45419718
CCCN[C@H](C[NH+](CCCOC)CCOC)C(=O)N C45423086
CC(C)[NH2+][C@](C)(CCCCOC[C@H]1CCOC1)C(=O)N C45467102
CC[NH2+][C@@](C)(CCCCOC[C@H]1CCCO1)C(=O)N C45476175
CC(C)[NH2+][C@@](C)(CCCCSCc1ccco1)C(=O)N C45548203
CCC[NH2+][C@](C)(CCCCSc1ccc(cc1)Br)C(=O)N C45551472
CCC[NH2+][C@@](C)(CCCCSc1nnc(s1)C)C(=O)N C45592474
CCC[NH2+][C@@](C)(CCCCSc1ncc(cn1)C)C(=O)N C45597938
C[C@H](C1CC1)NC(=O)C[NH+](CCNC(=O)C)CC(=O)N[C@@H](C)C2CC2 C47551360
CCCC[NH+](CCO)CC1=C(CNC(=O)N1)C(=O)OCC C49800453
C[NH+](C[C@H](COc1ccc(cc1OC)CC=C)O)CC(=O)N C51827009
CC(C)[NH2+][C@](C)(CCCCOCC1CCOCC1)C(=O)N C52170358
CCC[NH2+][C@@](C)(CCCOCC1CCOCC1)C(=O)N C52170422
CCC[NH2+][C@](C)(CCCCSc1cc(nn1C)C)C(=O)N C52312096
CC(C)OCCOC[C@H](C[NH2+]C1(CCCCC1)CO)O C53097026
CC1CCC(CC1)(CO)[NH2+]C[C@H](COCCOC(C)C)O C53118304
c1cc(cnc1)CCCN/C(=N\C#N)/NCCCCc2c[nH]c[nH+]2 C49089378
C[NH+](C)CCCNCc1cc(c(c(c1)Br)OCC(=O)N)OC C55567964
Cc1ccc(cc1)CNC(=O)N[C@@H](CC(C)C)C(=O)NCCCn2cc[nH+]c2C C56122745
C[C@H](c1ccc(c(c1)OC)OCCC(C)C)[NH2+][C@H](c2ccccc2)C(=O)N C56183062
CCCCN(CCO)[C@H](c1ccc(cc1)OC)[C@@H](CC)[NH3+] C42961647
C[NH+](C)CCCNC(=S)NCCc1c[nH]c2c1cc(cc2)OC C59272919
c1cc(ccc1NC(=O)C[NH2+]CCCNc2ccc(cc2[N+](=O)[O-])C(F)(F)F)F C59447162
CCC(CC)(C[NH3+])N(CC)CC(=O)N[C@@H](C)COC C50092515
CC(C)(C)NC(=O)CNC(=O)NCCC[NH+](C)CCOC C61495350
C[C@]12CCCC(=C)[C@H]1C[C@H]3[C@@H](C2)OC(=O)[C@@H]3CNCCC[NH+](CCO)CCO C61997000
CCCC[C@@H](CC)COCC[C@@H](C(=O)N)[NH2+]C1CC1 C62543036
COc1ccc(c(c1)CC[NH2+]Cc2ccc(cc2)OCC(=O)N)OC C65934056
CC[C@@H](C)[NH+](C)CCNC(=O)NCC(=O)NCc1ccc(cc1)OC C66189596
CC(C)COc1cccc(c1)C[NH2+]Cc2ccc(cc2)OCC(=O)N C67252170
c1ccc2c(c1)c(c[nH]2)CC[NH2+]C[C@@H](C(F)(F)F)O C08873182
CC(C)c1ccc(cc1)[C@@H](CCCN2CCC(CC2)[NH3+])O C19936090
CCCC[NH+](C)[C@@H](C[NH3+])c1ccc(c(c1)Br)[O-] C32066885
CCCC[C@@H](CC)[C@@H](c1cc2c(cc1F)NC(=O)CC2)[NH3+] C35359626
CC[C@@H](C)N(CC)c1ccc(c(c1)C(F)(F)F)C(=[NH2+])N C37113305
C[C@H](c1cc(ccc1Cl)Cl)[NH2+]CCCC(=O)N C37658763
c1cc(c(cc1Br)F)C[NH2+]CCCC(=O)N C37659315
CC(C)[NH+](CCNc1cc(cc(c1)F)N)C(C)C C37666679
Cc1c(sc(n1)C(C)(C)C)[C@@H](C)NCCC[NH3+] C37713867
Cc1c(sc(n1)C(C)(C)C)[C@H](C)NCCC[NH3+] C37713868
CC[C@H](C)[C@H](C(=O)NCCC1CCCC1)[NH3+] C37740102
CC[C@H](C)[NH2+][C@H](c1ccc(cc1)SC)C(=O)N C38064833
CC[C@H](C)[NH2+][C@](CC)(CO)c1ccc(cc1)O C38115951
C[C@@H](c1ccc(cc1)CC(C)C)[NH2+]CC(=O)N C21968381
C[C@H](CCC(C)C)[NH2+]Cc1ccc(cc1O)O C20122898
CSCC[C@@H](C(=O)N[C@H]1CCCC[C@@H]1C(F)(F)F)[NH3+] C40463819
CC(C)C[C@H](CO)[NH2+]Cc1cc(cc(c1O)Cl)Cl C40774191
Cc1ccc(c(c1)[C@H](C)[NH2+][C@@H](CC(C)C)CO)O C40775405
CC[C@@H](CC(=[NH2+])N)Sc1ccccc1OC C41030657
CC[C@H]([C@H](c1ccc(cc1)C)SCCO)[NH3+] C42943754
C[C@@H]([C@H](C(F)(F)F)N(CCO)C1CCCCC1)[NH3+] C43378975
CC(C)[NH2+][C@](C)(CSC1CCCCC1)C(=O)N C45593663
C[NH+](C)CCCCNc1ccc(cc1N)Br C45686353
CC(C)[C@H](C[NH+](C)C)Nc1ccccc1C(=S)N C49224978
CC(C)[C@@H](C[NH+](C)C)Nc1ccc(cc1F)C(=S)N C49224982
CC(C)C[C@H](C[NH+](C)C)Nc1cccc(c1)N C49555002
C[C@H]1CCC[C@@H](C1)OCCCCC(=[NH2+])N C49579961
CCC[C@H](C)[C@H](C(=O)N)[NH2+]C1CCCCC1 C49953617
CCCC[C@H](C)Nc1c(c(cc([nH+]1)C)C)C(=S)N C50889660
CCC(CC)(C[NH3+])CN(C)c1ccc(cc1)O C51211743
C[C@H](CC(C)C)[NH+](C)C[C@@H](c1cccc(c1)N)O C51327120
CC(C)[NH+](C[C@H](c1ccccc1N)O)CC(F)(F)F C51327215
CC[C@H](C)C[C@H](C[NH3+])C(=O)NC(C)(C)C C51690193
CCCNC(=[NH2+])N[C@H](C)c1ccc(s1)C C52044823
CC[C@@H](C)[C@@H](C)NC(=[NH2+])NC1CCCC1 C52048130
CC(C)CNC(=[NH2+])Nc1cccc(c1)SC C52069155
C[C@H](Cc1ccco1)[NH2+]C[C@@](C)(c2ccccc2)N C52883519
CC(C)[NH+](CCNc1c(ccc(c1F)F)N)C(C)C C53163438
C[NH+](C)CCCCNc1c(ccc(c1F)F)N C53167471
Cc1cccc(c1)CSCCCC(=[NH2+])N C54965777
COc1ccc(cc1)S[C@@H](CC(=[NH2+])N)c2ccccc2 C55024136
Cc1ccccc1CS[C@H](CC(=[NH2+])N)c2ccccc2 C55024397
CC(C)C[C@@H](C(=O)NCCc1cc(cc(c1)F)F)[NH3+] C60718834
CCC[C@H](CC)Nc1cc[nH+]c(c1)C(=S)N C61813276
C[C@H](CC(=O)N[C@@H]1CCC[C@@H]1C[NH3+])CC(C)(C)C C61883561
CCC[C@@H](C)CN(C)c1ccc(cc1)C(=[NH2+])N C61951676
CC(C)CCCNC(=O)C1(CCCC1)C[NH3+] C62098459
C[NH2+][C@@H](CCSc1ccc(cc1)Br)C(=O)N C62596970
CCCN(CCC)c1ccc(cc1Cl)C(=[NH2+])N C62793917
c1ccc(cc1)[C@@H](C[NH3+])CNCCC(F)(F)F C63101400
CC(=O)N[C@@H](CCCNC(=[NH2+])N)C(=O)Nc1ccc(cc1)[N+](=O)[O-] C04899589
C=C([C@H](C#N)C(=O)COC(=O)C[C@@H](c1ccc(cc1)Cl)NC(=O)N)[NH3+] C06503092
CC[NH+](CC)CCSc1[nH]c(=O)c(c(n1)N)NC(=O)c2cccc(c2C)[N+](=O)[O-] C10243321
Cc1ccc(cc1)OC[C@H](Cn2c3c(=O)[nH]c(=O)n(c3nc2NCCC[NH3+])C)O C05460903
COc1cc(cc(c1OCC(=O)N)Cl)C[NH2+]CCNC(=O)c2c(non2)N C16195365
CCOc1cc(ccc1OCC(=O)NC(C)(C)C)C[NH2+]CCc2ccc(cc2)S(=O)(=O)N C08437899
COCC[NH+](Cc1ccc(cc1)C(=O)N)Cc2ccc(cc2)C(=O)N C28973454
CCOC(=O)[C@H](Cc1c[nH]c2c1cccc2)NC(=O)c3coc(n3)[C@H](CC(C)C)[NH3+] C33747325
C[NH+](C)CCCNC(=O)Nc1c(nn(c1N)c2ccc(cc2)C(F)(F)F)c3ccc(cc3)OC C34786018
CCOC(=O)c1c(c(sc1NC(=O)C[NH2+]C[C@@H](CO)O)C)C C02075302
CCOC(=O)CCCC[C@@H](C1=NC(=O)N=C1CSC(=[NH2+])N)O C05869252
Cc1cccc(c1)COc2c(cccc2OC)C[NH2+]CCNC(=O)c3c(non3)N C40744445
CC(C)Oc1c(cc(cc1Br)C[NH2+]CCNC(=O)c2c(non2)N)OC C40744461
COC(=O)c1ccc(cc1)Nc2c(c(ncn2)NCCCn3cc[nH+]c3)N C40782939
c1cc(ccc1C(=O)N)Nc2c(c(nc(n2)NCCCn3cc[nH+]c3)N)[N+](=O)[O-] C41300905
CC(C)[NH+](C)CCCNC(=O)C(=O)Nc1ccccc1CC(=O)N C41716951
C[NH+](CCCNC(=O)C(=O)Nc1ccc(c(c1)Cl)C(=O)N)CCOC C41923421
CCC(CC)[C@H](CNC(=O)NCc1ccc(cc1)S(=O)(=O)N)[NH+]2CCCC2 C42953314
c1cc2cccnc2c(c1)OCC(=O)N[C@H](CCCC[NH3+])C(=O)N C33859796
c1cc2c(ccc(c2nc1)OCC(=O)N[C@H](CCCC[NH3+])C(=O)N)Cl C33861285
c1ccc(cc1)COC(=O)NCCCC[C@@H](c2nc(cs2)C(=O)N3CCC[C@H]3C(=O)N)[NH3+] C43209438
C[C@H](c1nc(co1)C(=O)N[C@@H](Cc2c[nH]c3c2cccc3)C(=O)OCc4ccccc4)[NH3+] C43216337
CCOC(=O)[C@H](Cc1c[nH]c2c1cccc2)NC(=O)c3coc(n3)[C@H]([C@H](C)O)[NH3+] C43218188
CC(C)[C@@H](CNC(=O)Nc1cc(ccc1OC)C(=O)N)[NH+](CC=C)CC=C C45644558
CC(C)[C@@H](CNC(=O)Nc1ccccc1OCCC(=O)N)[NH+](CC=C)CC=C C47878200
c1cc(ccc1NC(=O)[C@@H](CCC/N=C(\N)/N[N+](=O)[O-])[NH3+])[N+](=O)[O-] C19898917
CN(c1ccccn1)C2=NC(=O)[C@H](C[N-]2)N(C)C(=O)C[C@H](CCCC[NH3+])[NH3+] C26579550
CCOC(=O)Nc1cc(c(c([nH+]1)N)N)NC(c2ccc(cc2)OC)c3ccc(cc3)OC C01715649
Cc1cc(nc(n1)N/C(=N/C(=S)Nc2ccc(cc2)F)/NCCc3c[nH]c[nH+]3)C C14156529
Cc1c(c(n[nH]1)C)CCC[NH2+]Cc2cn(c3c2cccc3)CCC(=O)N C55118748
Cc1cc(ccc1NC(=O)NCCC[NH+](C)Cc2ccccc2)OCC(=O)N C56710509
CSCC[C@@H](C(=O)NC[C@H](c1cccs1)[NH+]2CCCC2)NC(=O)N C57288307
CC[NH+](CC)[C@H](CNC(=O)[C@@H](CCSC)NC(=O)N)c1ccccc1Cl C57288835
C[NH+](C)[C@@H](CNC(=O)Nc1ccc(cc1)OCC(=O)N)c2ccc(cc2)OC C58172589
COc1cc(ccc1[N+](=O)[O-])NCC[NH2+]CCOc2c(non2)N C59384062
Cc1cccc(c1)[C@@H](CC(=O)NC[C@H](c2ccc(cc2)OC)C3=c4ccccc4=[NH+]C3)NC(=O)N C63112036
COc1ccc(cc1)NC(=[NH2+])SCc2cccc(c2)OCC(=O)N C63897439
COc1ccc(cc1)N2[C@@H](N[NH2+]N2)SCC(=O)N[C@@H](CC3=c4ccccc4=[NH+]C3)C(=O)[O-] C64684168
CC(C)[C@H](C(=O)NNC(=O)NCCCn1cc[nH+]c1)NC(=O)c2ccco2 C64885188
CCCc1c(c([nH]c1C(=O)NNC(=O)NCCCn2cc[nH+]c2)C)C(=O)C C64885856
Cc1c(c([nH]c1C(=O)NNC(=O)NCCCn2cc[nH+]c2)C)C(=O)OC(C)C C64886583
COc1cccc(c1)OC[C@@H](CNc2c3ccccc3nc(n2)CC[NH3+])O C65374865
COc1cccc(c1)OC[C@H](CNc2c3ccccc3nc(n2)CC[NH3+])O C65374867
CC(C)CCOc1ccc(cc1OC)C[NH+]2CCNC(=O)[C@H]2CC(=O)NN C66115406
CC[C@@H](C)[NH+](C)CCNC(=O)Nc1ccccc1SCC(=O)N C66176088
COc1ccc(cc1)CCNC(=[NH2+])NCCNc2c(cccn2)C(F)(F)F C66244000
CCCC[C@@H](C(=O)NCc1cccc(c1)C(=O)NCC[NH+](C)C)NC(=O)N C66731870
C[NH+](C)CCNC(=O)c1cccc(c1)CN[C@@H](c2ccc(cc2)F)C(=O)N C66964202
CCNC(=O)[C@@H](C)NC(=O)NCc1cccc(c1)C(=O)NCC[NH+](C)C C67086126
CC[NH+](CC)[C@@H](CNC(=O)[C@H](CCSC)NC(=O)N)c1ccco1 C67276521
Cc1ccc(cc1C)c2c(c[nH]n2)C[NH2+][C@H](C)CCCC(C)(C)O C15065940
CCCC[C@H](CC)COCc1ccc(cc1F)C(=[NH2+])N C20516745
CC(C)(CO)[NH2+]C[C@@H](COCCC12CC3CC(C1)CC(C3)C2)O C26781259
CCN(c1ccccc1)[C@H](C[NH3+])c2cc(c(c(c2)OC)O)CC=C C33463300
CC(C)C[NH+](CC[C@@H](c1cccc(c1)N)O)CC(C)C C36276204
CC[NH+](CC)CCC[C@H](C)Nc1ccc(cc1F)C(=S)N C36887202
CC[NH+](CC)CCC[C@H](C)Nc1ccc(cc1C)N C37371748
C[C@@H](CCCC(C)C)/[NH+]=C(\N)/SCc1[nH]c(=O)c2ccccc2n1 C07328530
Cc1cc(ccc1Cl)OC[C@H](C[NH2+][C@@H](CC(C)C)CO)O C40777002
CC(C)C[C@H](CO)[NH2+]C[C@@H](COc1cccc(c1)Br)O C40777768
CCC(CC)N(CCO)[C@@H](c1ccccc1Br)[C@@H](C)[NH3+] C43093354
CC[NH+](CC)CCC[C@@H](C)Nc1ccc(cc1Br)N C43596616
C[C@](CCCCOC1CCCCCC1)(C(=O)N)[NH2+]C2CC2 C45464821
CCCC[C@@H](CC)COC[C@](C)(C(=O)N)[NH2+]CC C45474433
CCC[NH2+][C@](C)(CCO[C@H]1CCCC[C@@H]1CC)C(=O)N C45475444
CC[C@H]1CCCC[C@@H]1OCCCC[C@@](C)(C(=O)N)[NH2+]C C45475522
CCC[NH2+][C@@H](CO[C@@H]1CCCC[C@@H]1CC)C(=O)N C45475657
CC[NH2+][C@@](C)(CCCCO[C@H]1CCCC[C@@H]1C)C(=O)N C45477933
CC[NH2+][C@H](COc1ccc(cc1C(C)(C)C)OC)C(=O)N C45508688
CCC[NH2+][C@@](C)(COc1ccc(cc1)C(C)(C)C)C(=O)N C45514394
Cc1cccc(c1)OCCCC[C@@](C)(C(=O)N)[NH2+]C2CC2 C45516395
CCCOc1ccc(cc1)OC[C@](C)(C(=O)N)[NH2+]C(C)C C45520182
C[C@](CCCCSc1ccccc1F)(C(=O)N)[NH2+]C2CC2 C45557949
CCC[NH2+][C@@](C)(CCCSc1ccc(cc1)F)C(=O)N C45559022
CC[NH2+][C@@](C)(CCCCSc1ccc(cc1)F)C(=O)N C45559158
CCC[NH2+][C@](C)(CCCSc1cc(ccc1F)F)C(=O)N C45590994
C[C@](c1cc(ccc1Cl)Cl)(C(=O)[O-])[NH2+]CCC[NH2+]C2CC2 C48845401
C[C@@H](CCCC(C)C)NS(=O)(=O)Cc1cccc(c1)C[NH3+] C49146452
CCC(CC)NC(=O)COc1c(cc(cc1Cl)Cl)CC[NH3+] C49286630
CCOC(=O)c1cc(ccc1N[C@H](C)CC[NH+](C)C)N C49562048
CCC[C@H](CC)NS(=O)(=O)Cc1ccc(cc1)C[NH3+] C50403250
C[C@@H]1CCC[C@](C1)(CO)[NH2+]C[C@@H](CO[C@@H](C)CC(C)C)O C53125835
C[C@](CCCCSc1cccc(c1)Cl)(C(=O)N)[NH2+]C C54186421
CC[NH2+][C@](C)(CCCCSc1cccc(c1)Cl)C(=O)N C54186425
CCC[NH2+][C@](C)(CCCSc1cccc(c1)Cl)C(=O)N C54186471
CC[NH2+][C@@](C)(CCCCS[C@@H]1CCC[C@@H](C1)C)C(=O)N C54695610
CC(C)C[NH+](CC[C@H](c1ccc(c(c1)N)OC)O)CC(C)C C57662582
CC(C)C[NH+](CC[C@H](c1ccc(c(c1)N)F)O)CC(C)C C57663426
CC(C)COc1ccc(cc1N)/C=C\C(=O)NCCC[NH+](C)C C57896630
CC(C)CN(CC(C)C)[C@H](C[NH3+])c1ccc(cc1O)OC C32056463
CC(C)CN(CC(C)C)[C@H](C[NH3+])c1ccc(c(c1)[N+](=O)[O-])O C32075702
CCC(C)(C)NC(=O)CN(CCC[NH3+])C1CCCCC1 C49281638
CC[C@@H]([C@@H](c1ccccc1Cl)N(CCCO)C(C)C)[NH3+] C43052633
CCCN(CC(=O)N[C@@H](C)C(C)C)C1(CCCC1)C[NH3+] C50090562
CCCN[C@H](CC[NH+](C)[C@@H](C)CC(C)C)C(=O)N C62524151
CC[C@H]1CCCC[C@@H]1OCC[C@@H](C(=O)N)[NH2+]CC C62543244
CC[C@H]1CCCC[C@@H]1OCC[C@@H](C(=O)N)[NH2+]C(C)C C62543299
CC(C)c1cccc(c1)OCC[C@H](C(=O)N)[NH2+]C(C)C C62548082
CCC[NH2+][C@H](CCOc1ccc2ccccc2c1)C(=O)N C62550724
CC(C)[NH+](CCNC(=O)NNC(=O)CC1CCCCC1)C(C)C C67381345
Cc1cc(ccc1N)OCCCCOc2ccc(cc2)C(=[NH2+])N C01749408
CC(C)COc1ccc(cc1)COCCNC(=[NH2+])N C05380654
CC(C)(C)C1CCC(CC1)[NH2+]CCCCCc2c(c([nH]n2)N)C#N C09378236
Cc1c(c(=O)[nH]c(n1)NCCCCCC[NH3+])CC(C)C C16808733
CCC[NH2+]Cc1cc(ccc1OCC(=O)NC(=O)N)OC C34656013
CCCOc1ccc(c(c1)OCCC(=O)N)C[NH3+] C35413866
C[NH+](CCCOc1cccc(c1)C(=S)N)CC(=O)N C37268605
CNC(=O)C[NH+](C)C[C@@H](COc1cccc(c1)C(=S)N)O C37270853
CCCCn1c(c(c(=O)[nH]c1=O)NCC[NH+](CC)CC)N C37486176
CCOc1cc(cc(c1OC[C@@H](C)C(=O)N)Br)CC[NH3+] C37719932
CCCOc1ccc(c(c1)OC[C@H](C)C(=O)N)C[C@H](C)[NH3+] C37722257
CC[C@@H](Cc1cccc(c1OC[C@H](C)C(=O)N)OC)[NH3+] C37727972
C[C@H](Cc1ccc(cc1)OC)[NH2+]C[C@@H](c2ccc(c(c2)NC=O)O)O C02599970
CC[C@H]1CCCC[C@H]1OC[C@@H](C[NH2+][C@@H](C)C(=O)N)O C37890810
Cc1cc(ccc1Cl)OC[C@@H](C[NH2+]CCC(=O)N)O C37891569
CCc1ccc(cc1)Nc2c(c(ncn2)NCCCn3cc[nH+]c3)N C40688583
C[C@@H](c1ccccc1)Nc2c(c(ncn2)NCCCn3cc[nH+]c3)N C40760618
c1cc(cc(c1)Nc2c(c(ncn2)NCCCn3cc[nH+]c3)N)C(F)(F)F C40781997
CC(C)[NH+](CCO)C[C@H](COc1cccc(c1)C(=S)N)O C42479400
CCC(CC)[NH+](CCO)Cc1ccc(cc1)/C(=N/O)/N C42507536
CC(C)C[NH+](CCCOc1cccc(c1)N)CC(=O)N C42690859
C[C@H]([C@@H](c1ccccc1OC)N(CC(C)C)CC(=O)N)[NH3+] C43098553
CC[C@@H]([C@@H](c1ccc(s1)Cl)[NH+](CCO)CCO)N C43253110
CCCC[C@H](CC)C[NH+](Cc1ccc(cc1)N)CC(=O)N C43455385
c1ccc(cc1)COc2ccc(cc2OCc3ccccc3)[C@H](C[NH3+])N C44469106
CCCCN(CC(=O)N)C(=O)C(CCC)(CCC)C[NH3+] C44807940
CCC[C@@H](/C(=N/O)/N)C(=O)NCC(C)(C)C[NH+](C)C C44862900
C[C@@](CCCCOc1ccc(cc1F)[N+](=O)[O-])(C(=O)N)[NH3+] C45464408
CCCC[C@@H](CC)COCCC[C@@](C)(C(=O)N)[NH3+] C45474627
CC[C@@H]1CCCC[C@H]1OCCCC[C@@](C)(C(=O)N)[NH3+] C45475515
CCC(C)(C)c1ccc(cc1)OCCC[C@@](C)(C(=O)N)[NH3+] C45515099
C[C@](CCCCOc1cccc(c1)C(C)(C)C)(C(=O)N)[NH3+] C45542581
C[C@@H](c1ccc(c(c1)OC)OCC(C)C)[NH2+][C@H](C)C(=O)NC(=O)N C47609248
CCCC[NH+](CCO)Cc1ccc(cc1F)/C(=N/O)/N C49012119
c1ccc(c(c1)C[NH+](CCOCC(F)(F)F)CC(=O)N)N C49311288
CCCC(CCC)(C[NH3+])C(=O)NCCCc1cn[nH]c1C C50183013
C[C@](CCCCOc1ccc(cc1[N+](=O)[O-])F)(C(=O)N)[NH3+] C52066030
CCC[C@@H](/C(=N/O)/N)C(=O)NCC[NH+](C)C(C)C C54109676
CC[C@@H](C)NC(=O)CCNC(=O)[C@H]1CCC[C@@H](C1)CC[NH3+] C55161664
Cc1cc(ccc1NC(=O)NC[C@@H](c2cccs2)[NH+](C)C)OCC(=O)N C56710726
CC[NH+](CC[C@@H](c1ccc(c(c1)N)OCC(C)C)O)CCO C57663174
COc1ccc(cc1N)CCC[NH2+]CCc2c[nH]c3c2cccc3 C57899678
CC(C)C[NH+](CCOc1ccccc1N)CC(=O)N C42690856
CC[C@@H]([C@@H](c1ccco1)N(CC(C)C)CC(=O)N)[NH3+] C43336263
C[C@@H]1C[C@H](C[NH+](C1)C(C)(C)CNC(=O)[C@@H](CCSC)NC(=O)N)C C59990036
CCC[NH2+][C@@](C)(CSc1n[nH]c(=O)n1CCC)C(=O)N C61607915
CC(C)[NH2+][C@H](CCSc1n[nH]c(=O)n1C(C)C)C(=O)N C62605145
Cc1cc(cc(c1)NC(=[NH2+])SCc2cccc(c2)OCC(=O)N)C C63897446
CCOC(=O)N[C@@H](CC(C)C)CN/C(=[NH+]/C[C@H]1CCCO1)/N C66245571
c1cc(oc1)C/[NH+]=C(/N)\NCCNC(=O)CC2CCCC2 C66246369
CC(C)(C)OC(=O)NNC(=O)[C@H](CCSC)[NH3+] C01606812
CC[C@H](c1ccc(cc1)Br)[NH2+]CC(=O)Nc2c(ccs2)C(=O)N C08130107
COc1ccc(c(c1OC)OC)C[C@@H](C[NH3+])C(=O)N C20579926
CCCNC(=O)[C@@H](C)NC(=O)[C@@H]([C@@H](C)CC)[NH3+] C37017704
COc1cc(c(c(c1)OC)C[C@H](C[NH3+])C(=O)N)OC C37376602
COc1ccc(c(c1)Cl)[C@H](CCCCC(=O)N)[NH3+] C37637042
C[C@H](C(=O)N)Oc1c(cc(cc1OC)CC[NH3+])OC C37722013
CC[C@@H](Cc1ccccc1OC[C@@H](C)C(=O)N)[NH3+] C37724810
C[C@@H](Cc1cccc(c1OCCC(=O)N)OC)[NH3+] C37727802
C[C@@H](Cc1cccc(c1OC[C@@H](C)C(=O)N)OC)[NH3+] C37727804
C[C@@H](Cc1ccc(c(c1)OC[C@@H](C)C(=O)N)OC)[NH3+] C37728208
C[C@@H](Cc1ccc(c(c1)OC[C@H](C)C(=O)N)OC)[NH3+] C37728210
C[C@H](Cc1cc(c(c(c1)OC)O[C@@H](C)C(=O)N)OC)[NH3+] C37728727
CCCN([C@H](C)c1ccccc1Br)C(=O)[C@H](CC(=O)N)[NH3+] C37814973
CC[C@@H](C)[C@@H](C(=O)N(CC(C)C)CC(=O)N)[NH3+] C37818945
CC(C)C[C@H](C(=O)N(CC(C)C)CC(=O)N)[NH3+] C37818953
Cc1ccc(cc1)OC[C@@H](C[NH2+][C@@H](C)C(=O)N)O C37890715
C[C@H](C(=O)N)[NH2+]C[C@@H](COc1cccc(c1)C#N)O C37891217
C[NH+](CCO)C[C@@H](COc1ccc(cc1)N)O C37899150
C[NH+](CCO)C[C@@H](COc1cccc(c1)N)O C37899152
C[C@@H](C(=O)NC(=O)N)NCC[NH+](C(C)C)C(C)C C20309645
c1cc(c(cc1C(=S)N)F)C[NH+](CCO)CCO C40750716
C[C@@H](C(=O)N)Oc1ccc(cc1)C[C@@H](C(=O)OC)[NH3+] C41041617
c1cc2c(cc1[C@H](CC[NH+](CCO)CCO)O)CCCN2 C41147824
C[C@H](CCCC(C)C)[NH2+][C@@H](C)C(=O)NC(=O)N C42212409
CC[C@H](CC(=S)N)[NH+](CC(=O)N)C1CCCC1 C42428991
CCC[NH+](CCO)Cc1cccc(c1)/C(=N/O)/N C42452806
C[NH+](C[C@@H](COC)O)C[C@@H](c1ccc(cc1)C(=S)N)O C42506154
C1CCC(CC1)[NH+](CCC/C(=N\O)/N)CCO C42507629
CCNC(=O)NC(=O)[C@@H](C)[NH+](CCC(=S)N)C(C)C C42529343
c1cc(ccc1[C@H](C[NH3+])N(CCO)CCO)Br C42954082
CC(C)C[C@H](c1nc(cs1)C(=O)N[C@H](CO)C(C)C)[NH3+] C43209522
Cn1c(c(c(n1)C(F)(F)F)[C@@H](CC(=O)N)[NH3+])SCc2ccc(cc2)Cl C44253914
CCOCc1cc(c(c(c1)Cl)OCC2CC2)[C@@H](C[NH3+])N C44474847
CCOc1c(cc(cc1Cl)COCC2CC2)[C@@H](C[NH3+])N C44474946
COc1ccc(c(c1)O)C[NH2+]CCCS(=O)(=O)N C45070439
CC[C@H]1COCCN1CCCC[C@@](C)(C(=O)N)[NH3+] C45418910
C[C@](CCCCOC[C@H]1CCOC1)(C(=O)N)[NH3+] C45467591
CC(C)[NH2+][C@@](C)(CCSc1[nH]ncn1)C(=O)N C45557079
C[C@](CCCCSc1nncn1C)(C(=O)N)[NH3+] C45584380
C[C@](CCCCSc1cnn(c1)C)(C(=O)N)[NH3+] C45597796
C1CCC(CC1)CC[NH+](CC(=O)N)CC(=O)N C47614483
CCC[NH+](CCO)Cc1c(nn(c1NN)C)C C51145200
Cc1c(c(n(n1)C)NN)C[NH+](CCCO)C(C)C C51146280
C[NH+](C[C@H](COC)O)C[C@@H](c1cccc(c1)N)O C51327089
CCNC(=O)NC(=O)[C@H](C)N(CC)C[C@@H](C)C[NH3+] C42442781
c1cc(sc1[C@@H](C[NH3+])N(CCO)CCO)Cl C43253107
C[C@@H](C[C@H](c1ccc(cc1)OC(C)C)[NH3+])CC(=O)N C61830149
C[C@@H](C[C@@H](c1cc(c(cc1Cl)OC)OC)[NH3+])CC(=O)N C61830331
C[NH+](CCCOC)Cc1ccc(cc1N)C(=O)N C62029150
CC(C)C[C@H](C(=O)N[C@@H](CC(C)C)C(=O)N[C@@H](CC(C)C)C(=O)N)[NH3+] C04556649
C[C@@H]([C@@H](C(=O)NCCc1nc(cs1)c2nc(cs2)C(=O)NCCCBr)[NH3+])O C01572156
C[NH+](C)CCC[NH2+]Cc1cc(c(c(c1)Br)OCC(=O)N)OC C05206395
c1cc(cc(c1)[N+](=O)[O-])NC(=O)CCC/C(=N/NC(=O)NN)/[C@@H](C#N)c2ccc(cc2)CC#N C05891712
CC(C)CCNC(=O)[C@H](c1ccc(cc1)Cl)N(Cc2ccco2)C(=O)c3c(c(ns3)C(=O)N)N C06134454
CC(C)CCNC(=O)[C@H](c1ccc(cc1)F)N(c2ccc(cc2)OC)C(=O)c3c(c(ns3)C(=O)N)N C06134485
CCC(C)(C)NC(=O)[C@@H](c1ccc(cc1)OC)N(Cc2ccco2)C(=O)c3c(c(ns3)C(=O)N)N C06462075
CCC(C)(C)NC(=O)[C@H](c1ccc(o1)C)N(c2ccc(c(c2)OC)OC)C(=O)c3c(c(ns3)C(=O)N)N C06462271
CCC[C@@H](C(=O)NCCC(C)C)N(C1CCCCC1)C(=O)c2c(c(ns2)C(=O)N)N C06501137
CCOC(=O)CNC(=O)[C@@H](c1ccc(cc1)O)N(c2cc(ccc2C)C)C(=O)c3c(c(ns3)C(=O)N)N C06546737
COCCNC(=O)[C@@H](c1ccc(cc1)F)N(Cc2ccc(cc2)F)C(=O)c3c(c(ns3)C(=O)N)N C06904929
COCCNC(=O)[C@@H](c1ccc(cc1)F)N(c2ccc(cc2)OC)C(=O)c3c(c(ns3)C(=O)N)N C06904951
COCCNC(=O)[C@H](c1ccc(cc1)F)N(Cc2ccccc2)C(=O)c3c(c(ns3)C(=O)N)N C06905052
COc1cc(cc(c1OCC=C)Cl)C[NH2+]CCNC(=O)c2c(non2)N C08470124
COc1ccc(c(c1)C[NH2+]CC2CCCCC2)OC[C@H](C[NH+]3CCC(CC3)O)O C11817034
C[NH+](C[C@@H](COc1ccccc1C[NH2+]CCc2c[nH]cn2)O)C3CCCCC3 C11935575
Cc1ccc(c(c1)C)N([C@H](c2ccc(cc2)OC)C(=O)NCCOC)C(=O)c3c(c(ns3)C(=O)N)N C12467353
Cc1ccc(cc1)[C@@H](C(=O)NCCC(C)C)N(c2ccccc2OC)C(=O)c3c(c(ns3)C(=O)N)N C12479643
C[C@]12CCCC(=C)[C@@H]1C[C@H]3[C@@H](C2)OC(=O)[C@H]3C[NH2+]CCC[NH+](CCO)CCO C12661586
COc1cc(cc(c1OCC(=O)N)Br)C[NH2+]CCNC(=O)c2c(non2)N C16195357
Cc1cn(c(=O)[nH]c1=O)CCCCCOC(=O)N[C@@H](CCCNC(=O)N)C(=O)[O-] C05845691
COc1cccc(c1OCC(=O)N)C[NH2+]CCNc2ccc(cc2)[N+](=O)[O-] C20872544
Cc1c(c(n(n1)C(C)C)C)/C=N/Nc2nnc(n2N)SCCC(=O)Nc3ccccc3NC(=O)C C20912006
COC(=O)c1ccc(cc1)/C=N/Nc2nnc(n2N)SCC(=O)NNC(=O)C(F)(F)F C20914411
CCCOc1c(cc(cc1Br)C[NH2+]CCC[NH2+]CCO)OC C20968239
COc1cccc(c1O)/C=N/Nc2nnc(n2N)SCC(=O)Nc3ccc(cc3)OC(F)(F)F C21318981
c1ccc2c(c1)nnn2[C@H]([C@H](n3c4ccccc4nn3)N(CCO)CCO)[NH+](CCO)CCO C23469491
COc1ccc(cc1O[C@H]2[C@H]([C@@H]([C@@H]([C@@H](O2)CO)O)O)O)[C@@H]3[C@@H](c4cc(cc(c4O3)OC)CCCO)CO C31156108
CC(C)CNS(=O)(=O)N[C@@H](CNC(=O)c1ccc2c(c1)cnn2CCCNc3cccc[nH+]3)C(=O)[O-] C27653556
COc1ccccc1N[C@H]2NN[C@@H](S2)SCC(=O)N[C@@H](Cc3c[nH]c4c3cccc4)C(=O)[O-] C39691408
c1ccc2c(c1)c(c[nH]2)C[C@@H](C(=O)[O-])NC(=O)CS[C@H]3NN[C@@H](S3)[NH2+]Cc4ccco4 C39692868
C[C@H](C(=O)N[C@H](C)C(=O)N[C@H](C(C)C)C(=O)N[C@H](C)C(=O)Nc1ccc(cc1)[N+](=O)[O-])[NH3+] C39946868
CCOC(=O)CSc1nnc(n1[C@H](C)C(=O)Nc2c(c(cs2)c3ccc(cc3)C)C(=O)N)N C40174560
CC[NH+](CC)[C@H](CNC(=O)[C@@H](CCSC)NC(=O)N)c1ccsc1 C41427984
C[NH+](CCCNC(=O)C(=O)Nc1ccc(cc1)CC(=O)N)CC(F)(F)F C41922668
CCOC(=O)CCc1c(c([nH]c1[C@@H](CC(=O)N)[NH3+])C(=O)OCC)CC(=O)OCC C44254014
C=CCSc1ccccc1NC(=O)CSc2nc([nH]n2)N/N=C/c3ccc(cc3O)O C58994387
C[C@@H](C[NH2+]CC[NH2+]Cc1cc(ccc1OCc2ccc(cc2)F)Br)O C22075542
Cc1ccc(cc1)COc2c(cccc2OC)C[NH2+]CC[NH2+]C[C@@H](C)O C20873997
CCOc1cc(cc(c1OCc2ccc(cc2)C)Br)C[NH2+]CC[NH2+]C[C@H](C)O C20874768
CSCC[C@@H](C(=O)NCCNc1ccc(cc1)[N+](=O)[O-])NC(=O)N C15138957
CCCCN1[C@H]([C@@H](C(=NC1=O)[O-])N(CCC(C)C)C(=O)CSc2nc([nH]n2)N)[NH3+] C39944018
C1CCC(CC1)NC(=O)NCCCC(=O)NNC(=S)NCC(F)(F)F C64082095
CC(C)C[C@@H](C(=O)NNC(=O)NCCCn1cc[nH+]c1)NC(=O)OC C64885724
CC(C)(C)OC(=O)NCCC(=O)NNC(=O)NCCCn1cc[nH+]c1 C64886682
CC(C)CCNC(=O)NNC(=O)/C=C/c1ccc(c(c1)OC)OCC(=O)N C65135896
CCOCCC/[NH+]=C(/NCCS(=O)(=O)N)\NCc1ccc(cc1)OC C66245234
Cc1ccc(o1)[C@@H](CNC(=[NH2+])NCCc2ccc(cc2)OC)[NH+]3CCCC3 C66246494
CC[C@@H](C)[C@H](C(=O)NCc1cccc(c1)C(=O)NCC[NH+](C)C)NC(=O)N C67178481
C[C@@H]1C[C@H](C[NH+](C1)C[C@@H](C)[NH2+]Cc2cc(c(c(c2)OC)OCC(=O)N)OC)C C67251533
CC(C)[C@@H](C(=O)N[C@@H](C)C(=O)N[C@@H](CC(=O)[O-])C=O)NC(=O)[C@@H](Cc1ccc(cc1)O)NC(=O)C C03874356
CC(C)C[NH2+][C@H](CC(=O)Nc1cccc(c1)NC(=S)NCC=C)C(=O)[O-] C05258983
CC/C(=C(/CC)\c1ccc(c(c1)C[NH+](C[C@@H](C)O)C[C@@H](C)O)O)/c2ccc(cc2)O C05699847
CCC(C)(C)NC(=O)[C@@H](c1ccc(o1)C)N(Cc2ccc(cc2)OC)C(=O)c3c(c(ns3)C(=O)N)N C06462112
CCC(C)(C)NC(=O)[C@H](c1ccc(cc1)F)N(Cc2cccc(c2)OC)C(=O)c3c(c(ns3)C(=O)N)N C06462168
CCOC(=O)CNC(=O)CN(c1cc(ccc1OC)C)C(=O)c2c(c(ns2)C(=O)N)N C06546497
CCOC(=O)CNC(=O)[C@H](c1ccc(cc1)F)N(c2ccccc2F)C(=O)c3c(c(ns3)C(=O)N)N C06547026
CCOC(=O)CNC(=O)[C@H](c1ccc(o1)C)N(c2ccccc2)C(=O)c3c(c(ns3)C(=O)N)N C06547149
CCOC(=O)CNC(=O)[C@H](c1cccs1)N(c2ccc(c(c2)C)C)C(=O)c3c(c(ns3)C(=O)N)N C06547178
CC(C)[C@@H](C(=O)NC[C@H](CC(=O)NCCC(=O)[O-])c1ccc(cc1)Cl)[NH3+] C06759397
COCCNC(=O)[C@@H](c1ccc(cc1)F)N(Cc2cccs2)C(=O)c3c(c(ns3)C(=O)N)N C06904944
CCc1cccc(c1NC(=S)NNC(=O)[C@H](CCSC)NC(=O)N)C C07258105
CC(=O)CSc1[nH]c(=O)c(c(n1)N)C(c2ccc(cc2)OC)c3c(nc([nH]c3=O)SCC(=O)C)N C08636898
CCCCn1c(c(c(=O)[nH]c1=O)N(CCOC)Cc2ccc(cc2)C(=O)N)N C10568425
Cc1ccc(cc1)[C@H](C(=O)NCCC(C)C)N(c2ccccc2OC)C(=O)c3c(c(ns3)C(=O)N)N C12479639
c1ccc2c(c1)CC[NH+](C2)C[C@H](COc3cccc(c3)C[NH+](CCO)CCO)O C12753446
c1ccc(c(c1)C[NH2+]CCc2c[nH]c3c2cccc3)OC[C@@H](C[NH+]4CCSCC4)O C14975377
COc1cc(ccc1OC[C@H](C[NH+]2CCC(CC2)O)O)C[NH2+]Cc3cc(ccc3F)F C15078649
CCCCN(c1c(n(c(=O)[nH]c1=O)Cc2ccccc2)N)C(=O)CSc3nnc(n3N)C4CC4 C18273695
COc1ccc(cc1)CNC(=O)CSc2nnc(n2N)N/N=C/c3cc(ccc3O)OC C20527470
Cc1ccc(cc1C)[C@@H]2C[C@H](n3c(cc(n3)C(=O)NNC(=S)NCCC[NH+](C)C)N2)C(F)(F)F C02793964
CC(C)(C)NC(=O)COc1ccc(cc1C[NH2+]CCC[NH2+]C)Br C20873268
C[C@@H](C(=O)Nc1c(c2c(s1)CCC2)C(=O)N)N3CC[NH+](CC3)CC(=O)NCCCOC C24337999
CCCCn1c(c(c(=O)[nH]c1=O)N(Cc2ccccc2)C(=O)COc3cc(ccc3C(=O)N)C)N C24879185
CC(C)[C@H](C(=O)N[C@@H](C)C(=O)N[C@@H](CC(=O)[O-])C=O)NC(=O)[C@H](Cc1ccc(cc1)O)NC(=O)C C25666907
Cc1ccc(cc1)C[C@H](CC/[NH+]=C(/NCCCc2c[nH]c[nH+]2)\NC3CCCCC3)c4ccccn4 C26176308
Cc1ccc(o1)[C@H](C(=O)NCCOC)N(Cc2ccco2)C(=O)c3c(c(ns3)C(=O)N)N C08772917
CC(=CC[C@H](/C(=C/CC[C@](C)(C=C)O[C@@H]1[C@@H]([C@@H]([C@@H]([C@@H](O1)CO)O)O)O)/C)O)C C35271466
Cc1ccc(cc1)C(c2ccc(cc2)C)(c3ccc(cc3)C)N[C@H](CCCNC(=[NH2+])N)C(=O)OC C33547341
CC(C)C[NH+]1[C@@H](NN[C@@H]1SCC(=O)N[C@@H](Cc2c[nH]c3c2cccc3)C(=O)[O-])c4ccccc4F C39680058
CCC[NH+]1[C@@H](NN[C@@H]1SCC(=O)N[C@@H](Cc2c[nH]c3c2cccc3)C(=O)[O-])c4ccncc4 C39690031
C[C@H](C(=O)N[C@H](C)C(=O)N[C@@H](C(C)C)C(=O)N[C@H](C)C(=O)Nc1ccc(cc1)[N+](=O)[O-])[NH3+] C39946867
CC(C)Oc1c(cc(cc1Br)C[NH2+]CCC[NH2+]CCO)Br C40720729
COc1cc(cc(c1OCc2ccc(cc2Cl)F)Cl)C[NH2+]CCNC(=O)c3c(non3)N C40744537
C[NH+](CCCNC(=O)C(=O)Nc1ccccc1CC(=O)N)CC(F)(F)F C41922666
CC(C)[C@@H](C(=O)NC[C@@H](CC(=O)NCCC(=O)[O-])c1ccc(cc1)Cl)[NH3+] C43595163
C[C@@]12CC/C(=N/OCC(=O)N[C@H](CCCC(=[NH2+])N)C(=O)OC)/C=C1CC[C@@H]3[C@@H]2CC[C@@]4([C@@H]3CC[C@]4(C#C)O)C C43736968
CCc1cccc(c1N2C(=O)[C@H]3[C@@H]([NH2+][C@@]([C@@H]3C2=O)(CCCNC(=O)N)C(=O)[O-])/C=C/c4ccccc4)CC C44174914
C/C=C/C=C/C=C\C(=O)N[C@@H]([C@H](C)[NH3+])C(=O)O[C@@H](c1c[nH]c2c1ccc(c2)Cl)[C@@H]3C(=O)NCC(=O)N3 C44606400
CCCCn1c(c(c(=O)[nH]c1=O)N(CC)C(=O)C[NH2+]C(C)(C)CC(C)(C)C)N C53123674
CC[C@@H](Cc1coc2c1c(cc([nH+]2)N)N)c3ccc(cc3)C(=O)N[C@H](CCC(=O)[O-])C(=O)[O-] C29562192
c1cc(c(cc1C(F)(F)F)[N+](=O)[O-])NCCNC(=O)C[NH2+]CCCO C58866905
C[C@H](C[NH2+]CC[NH2+]Cc1ccc(c(c1)OC)OCc2ccccc2F)O C22075280
Cc1ccc(cc1)COc2ccc3ccccc3c2C[NH2+]CC[NH2+]C[C@H](C)O C20874242
Cc1c(c(n(n1)CCO)C)/C=N/Nc2nnc(n2N)SCC(=O)Nc3ccc(cc3)OC C59914388
CCCCn1c(c(c(=O)[nH]c1=O)N(CC)C(=O)C[NH+](C)[C@@H](C)c2cccc(c2)S(=O)(=O)N)N C60377220
CCC[C@@H](C(=O)NCCCNc1ccc(cn1)C(F)(F)F)NC(=O)N C64291292
CC(C)C(=O)NCCNC(=O)NCc1cccc(c1)C(=O)NCC[NH+](C)C C67085968
CC[C@H](C)[C@H](C(=O)NNC(=S)Nc1ccc(cc1)OC(C)C)NC(=O)N C67194186
CC(C)CCC(=O)NNC(=O)NCc1ccc(c(c1)OC)OCC(=O)N C67391837
CC(C)C[C@@H](C(=O)N)NC(=O)[C@@H]1C[C@@H](CN1C(=O)CC(C)(C)C)NC(=O)Nc2cccc(c2)SC C03839084
COc1ccc(cc1)C[C@@H](C(=O)N)NC(=O)[C@@]2(C[C@@H]([C@H]([C@@H](C2)O)O)NC(=O)Nc3ccc(cc3)OC(F)(F)F)O C04221877
CC(=O)NCCNC(=O)C[C@@H]1c2c(sc(n2)NC(=O)OCC=C)C[C@H]3[C@]1(CC[C@H]([C@@]3(C)CO)O)C C04237015
C=CC[NH2+][C@H](CC(=O)Nc1cccc(c1)NC(=S)NCC=C)C(=O)[O-] C05259010
COc1cccc(c1OC)CC[NH+](CCOC(=O)N)CCOC(=O)N C05760305
CC(C)CCNC(=O)[C@H](c1ccc(cc1)F)N(Cc2ccc(cc2)F)C(=O)c3c(c(ns3)C(=O)N)N C06134467
CC(C)CCNC(=O)[C@H](c1cccs1)N(c2ccccc2OC)C(=O)c3c(c(ns3)C(=O)N)N C06134647
c1cc(ccc1F)S(=O)(=O)N(CCNc2c(cc(c[nH+]2)C(F)(F)F)Cl)C[C@@H]3CC(=NO3)C(=O)NN C06182544
CCOC(=O)CNC(=O)[C@@H](c1cccs1)N(c2cccc(c2)C)C(=O)c3c(c(ns3)C(=O)N)N C06546860
CCOC(=O)CNC(=O)[C@H](c1ccc(cc1)F)N(c2cccc(c2)C)C(=O)c3c(c(ns3)C(=O)N)N C06547010
CCOC(=O)CNC(=O)[C@H](c1cccs1)N(c2ccc(cc2)F)C(=O)c3c(c(ns3)C(=O)N)N C06547183
CC[C@@H](C(=O)NC[C@H]1CCCO1)N(Cc2ccc(cc2)OC)C(=O)c3c(c(ns3)C(=O)N)N C06631855
CN(C)c1ccc(cc1)[C@H](C(=O)NCCOC)N(c2ccc(cc2)F)C(=O)c3c(c(ns3)C(=O)N)N C06135946
COc1ccc(cc1)[C@@H](C(=O)NC[C@H]2CCCO2)N(C[C@@H]3CCCO3)C(=O)c4c(c(ns4)C(=O)N)N C07059049
COc1cc(ccc1OCc2ccc(cc2)F)C[NH2+]CCNC(=O)c3c(non3)N C08471576
Cc1ccc(cc1)[C@@H](C(=O)NCCC(C)C)N(Cc2ccc(cc2)F)C(=O)c3c(c(ns3)C(=O)N)N C12479434
CC(C)(C)NC(=O)N1CCN(CC1)C(=O)N[C@H]([C@@H](CCCNC(=[NH2+])N)C=O)C(=O)[O-] C12503585
CC(C)[NH+](C)C[C@@H](COc1ccc(cc1OC)C[NH2+]C(C)(C)CO)O C12576767
C[C@]12CCCC(=C)[C@H]1C[C@H]3[C@@H](C2)OC(=O)[C@H]3C[NH2+]CCC[NH+](CCO)CCO C12661587
Cc1cccc(c1)N([C@@H](c2ccc(cc2)OC)C(=O)NCCC(C)C)C(=O)c3c(c(ns3)C(=O)N)N C12711431
Cc1ccc(o1)[C@H](C(=O)NC[C@@H]2CCCO2)N(Cc3ccc(cc3)OC)C(=O)c4c(c(ns4)C(=O)N)N C12716102
CCc1ccc(cc1)N([C@H](c2ccncc2)C(=O)NCCC(C)C)C(=O)c3c(c(ns3)C(=O)N)N C06134803
c1ccnc(c1)CC[C@H](CC(=O)[O-])NC(=O)C[C@H]2CC(=NO2)c3ccc(cc3)C(=[NH2+])N C13763252
COc1ccc(c(c1)C[NH2+]CC2CCOCC2)OC[C@H](C[NH+]3CCC(CC3)O)O C15066208
C(NC(=O)N)OC(=S)SSSC(=S)OCNC(=O)N C04428869
CCCCn1c(c(c(=O)[nH]c1=O)N(CCOC)C(=O)CSc2nnc(n2N)c3cccs3)N C18526672
COc1cc(cc(c1OC)OC)NC(=O)CSc2nnc(n2N)N/N=C/c3cccc(c3)O C20914585
COc1cccc(c1O)/C=N/Nc2nnc(n2N)SCC(=O)Nc3cc(cc(c3)OC)OC C21319035
CCOc1cc(ccc1O)/C=N/Nc2nnc(n2N)SCC(=O)Nc3ccc(c(c3)OC)OC C21326580
Cc1cc(c(c(c1)C)NC(=O)CNC(=O)COC(=O)C[C@@H](c2ccc(cc2)Cl)NC(=O)N)C C21327381
c1ccc2c(c1)nnn2[C@@H]([C@H](n3c4ccccc4nn3)N(CCO)CCO)[NH+](CCO)CCO C23469487
COc1ccc(cc1O[C@H]2[C@H]([C@@H]([C@@H]([C@@H](O2)CO)O)O)O)[C@H]3[C@H](c4cc(cc(c4O3)OC)CCCO)CO C31156093
c1ccnc(c1)[C@H](CCN/C(=[NH+]/CCCc2c[nH]cn2)/N)c3cccs3 C13816237
CC(=CC[C@H](/C(=C/CC[C@@](C)(C=C)O[C@@H]1[C@@H]([C@@H]([C@@H]([C@@H](O1)CO)O)O)O)/C)O)C C35271459
CC(C)[C@@H](C(=O)[O-])[NH+]1[C@@H](NN[C@@H]1SCC(=O)NCCc2c[nH]c3c2cccc3)c4cccs4 C39665491
CCC[NH+]1[C@@H](NN[C@@H]1SCC(=O)N[C@@H](Cc2c[nH]c3c2cccc3)C(=O)[O-])c4ccc(cc4)Cl C39680127
CCCOc1c(cc(cc1OC)Br)C[NH2+]CCNC(=O)c2c(non2)N C40744441
CSCC[C@H](C(=O)NNC(=O)COc1ccccc1[N+](=O)[O-])NC(=O)N C44816504
CCOC(=O)[C@H](CC(C)C)NC(=O)CCCCc1c(=O)[nH]c([nH+]c1[O-])N C48545026
Cc1ccc(cc1)CNC(=O)N[C@H](CC(C)C)C(=O)NCCCC(=O)N C57212924
CCOc1ccc(cc1OC)C(=O)NNC(=O)[C@@H](CCSC)NC(=O)N C08314500
CC(C)(C)NC(=O)N1CCN(CC1)C(=O)N[C@@H]([C@@H](CCCNC(=[NH2+])N)C=O)C(=O)[O-] C12503583
CCOC(=O)c1c(c(c(s1)NC(=O)CSc2nc([nH]n2)N/N=C/c3ccc(cc3O)O)C#N)C C58994288
[H]/N=C(\NC(=S)N)/NCc1c(cc(c(c1)C)CN/C(=N/[H])/NC(=S)N)C C33381473
C[NH+](CCCNC(=O)C[C@@H](c1cccs1)NC(=O)N)CC(F)(F)F C60649486
CCCCN1[C@@H]([C@H](C(=NC1=O)[O-])N(CCC(C)C)C(=O)CSc2nc([nH]n2)N)[NH3+] C39944019
CCCCN(c1c(n(c(=O)[nH]c1=O)CCC)N)C(=O)CS[C@H]2NN=C(O2)C3=c4ccccc4=[NH+]C3 C64055381
CCOC(=O)N[C@@H](C(C)C)C(=O)NNC(=O)NCCCn1cc[nH+]c1 C64886065
CC[C@H](C)[C@@H](C(=O)NNC(=S)Nc1ccc(cc1)OC(C)C)NC(=O)N C67194182
C[C@H]1CCC[NH+](C1)C(C)(C)C[NH2+]Cc2cc(c(c(c2)OC)OCC(=O)N)OC C67222405
CC(C)C[C@H](C(=O)N[C@H](CC(C)C)C(=O)N[C@@H](CC(C)C)C(=O)N)[NH3+] C04556651
CC(C)CCNC(=O)[C@@H](c1ccc(cc1)F)N(c2ccc(cc2)OC)C(=O)c3c(c(ns3)C(=O)N)N C06134174
CC(C)CCNC(=O)[C@@H](c1ccc(cc1)OC)N(c2cccc(c2)O)C(=O)c3c(c(ns3)C(=O)N)N C06134245
Cc1cc(c(c(c1S(=O)(=O)NC(=[NH2+])NCCC[C@@H](C(=O)[O-])[NH3+])C)C)OC C04899505
CCC(C)(C)NC(=O)[C@H](c1ccc(o1)C)N(Cc2cccc(c2)OC)C(=O)c3c(c(ns3)C(=O)N)N C06462260
CCc1ccc(cc1)N([C@H](c2ccc(cc2)OCC)C(=O)NC(C)(C)C)C(=O)c3c(c(ns3)C(=O)N)N C06822200
COCCNC(=O)[C@H](c1ccc(cc1)O)N(Cc2ccco2)C(=O)c3c(c(ns3)C(=O)N)N C06905086
c1cc(c([nH+]c1)NCC[NH2+]C[C@H](COc2ccc(cc2)F)O)C(F)(F)F C02141880
Cc1cccc(c1)N([C@H](c2ccc(cc2)OC)C(=O)NCCOC)C(=O)c3c(c(ns3)C(=O)N)N C12467331
Cc1ccc(cc1C)N([C@H](c2ccc(cc2)OC)C(=O)NCCOC)C(=O)c3c(c(ns3)C(=O)N)N C12467371
Cc1ccc(o1)[C@H](C(=O)NCc2ccc(cc2)OC)N(Cc3ccco3)C(=O)c4c(c(ns4)C(=O)N)N C12467421
Cc1ccc(cc1)[C@H](C(=O)NCCC(C)C)N(Cc2ccc(cc2)F)C(=O)c3c(c(ns3)C(=O)N)N C12479440
Cc1cccc(c1)n2c(nnc2SCCC[NH2+]CCC[NH3+])Cc3ccccc3 C12620893
Cc1ccc(o1)[C@@H](C(=O)NC[C@@H]2CCCO2)N(Cc3ccc(cc3)OC)C(=O)c4c(c(ns4)C(=O)N)N C12716107
CC[C@@H](C(=O)N[C@H](CCCNC(=O)N)C(=O)[O-])NC(=O)Cc1c(c2cc3c(coc3cc2oc1=O)C)C C08876349
CCOc1ccc(cc1)[C@H](C(=O)NC(C)(C)C)N(Cc2cccnc2)C(=O)c3c(c(ns3)C(=O)N)N C06090068
CCc1c(c(nc(n1)N)N)c2ccc(c(c2)[N+](=O)[O-])NCCCCCC[NH3+] C05479324
CC(C)n1cc(cn1)/C=N/Nc2nnc(n2N)SCCC(=O)Nc3ccccc3NC(=O)C C20921493
COc1ccc(cc1O)/C=N/Nc2nnc(n2N)SCC(=O)Nc3ccc(cc3)OC(F)(F)F C21316737
CCOc1cc(ccc1O)/C=N/Nc2nnc(n2N)SCC(=O)Nc3ccc(cc3C)OC C21326595
COc1cc(cc(c1OCC(=O)N)Br)CNCCc2ccc(cc2)S(=O)(=O)N C16195363
c1ccc(cc1)OP(=O)([C@@H](c2ccc(cc2)C(=[NH2+])N)NC(=O)/C=C/c3cccnc3)Oc4ccccc4 C26389426
C1CS(=O)(=O)C[C@@H]1[NH2+]CCOC(=O)NCCCCCCNC(=O)OCCN[C@H]2CCS(=O)(=O)C2 C16661238
CC[NH+](CCO)CC(=O)N(CC(C)C)c1c(n(c(=O)[nH]c1=O)CC(C)C)N C29839404
COc1ccc(cc1O[C@H]2[C@H]([C@@H]([C@@H]([C@@H](O2)CO)O)O)O)[C@@H]3[C@H](c4cc(cc(c4O3)OC)CCCO)CO C31156098
CCOC(=O)C1=C(NC(=O)N[C@H]1c2ccco2)CS/C(=[NH+]/CCOC)/N C30025946
COC(=O)c1c(c(=O)nc([nH]1)N)CCCCCc2c([nH]c(nc2=O)N)C(=O)OC C08653118
COc1cc(ccc1O)/C=C/CO[C@H](CO)CO[C@H]2[C@@H]([C@H]([C@@H]([C@H](O2)CO)O)O)O C35465762
CSC(=S)NNC/C(=N/NC(=S)SC)/[C@H]([C@@H]([C@@H](CO)O)O)O C37263620
CC(C)CCNC(=O)[C@H](c1ccco1)N(c2ccccc2OC)C(=O)c3c(c(ns3)C(=O)N)N C04356245
COc1cc(ccc1OCC(=O)N)/C=N/NC(=O)[C@@H](c2c3ccccc3c(=O)[nH]n2)NC(=O)c4ccccc4 C01780035
CC[C@@H](C(=O)Nc1c(c(c(s1)C)C)C(=O)N)n2c(nnc2SCC(=O)OCC)N C40174570
CC[C@H](C)[C@H](C(=O)N[C@H]([C@H](C)CC)C(=O)N[C@@H]([C@@H](C)CC)C(=O)[O-])[NH3+] C43760840
CC(C)CC(CC(C)C)O[C@H]1[C@@H]([C@H]([C@H]([C@@H](O1)CO)O[C@H]2[C@@H]([C@H]([C@H]([C@H](O2)CO)O)O)O)O)O C44168300
CCOC(=O)N[C@H](CC(C)C)CNC(=O)NNC(=O)C(=O)NC1CC1 C47056895
CC[NH+](CC)[C@@H](CC(C)C)CNC(=O)C(=O)Nc1c(ccs1)C(=O)N C47970751
c1cc[nH+]c(c1)N(CCCNC(=S)NCCCc2c[nH+]c[nH]2)Cc3ccc(cc3)Br C13782006
CC[C@H](Cc1coc2c1c(cc([nH+]2)N)N)c3ccc(cc3)C(=O)N[C@@H](CCC(=O)[O-])C(=O)[O-] C29562189
Cc1ccccc1[C@@H](CC(=O)OCC(=O)NCC(=O)Nc2ccc(c(c2F)F)F)NC(=O)N C31079886
CCOC(=O)c1c2c(sc1NC(=O)CSc3nc([nH]n3)N/N=C/c4ccc(cc4O)O)CCC2 C58994341
C/C(=N/Nc1[nH]nc(n1)SCC(=O)NCc2cc(cc(c2)OC)OC)/c3ccc(cc3)N C59309457
C[C@@H](C[NH2+]CC[NH2+]Cc1cccc(c1OCc2ccc(cc2)F)OC)O C22075323
c1cc(ccc1COc2ccc(cc2C[NH2+]CC[NH2+]CCO)Br)F C23263571
CC(C)(C)OC(=O)NCCCC(=O)NNC(=O)NCCCn1cc[nH+]c1 C64886702
COCCCNC(=O)NNC(=O)CSc1ccc(cc1[N+](=O)[O-])C(=O)N C65208106
C[C@@H](CCCC(C)(C)O)Cc1c([nH+]cn1CCCC[NH3+])c2ccccc2 C65492727
CCOCCOc1ccc(cc1OC)C[NH+]2CCNC(=O)[C@@H]2CC(=O)NN C66115417
CC[C@@H](C)[C@@H](C(=O)NCc1cccc(c1)C(=O)NCC[NH+](C)C)NC(=O)N C67178479
CC(C)C[C@@H](C(=O)NNC(=S)Nc1ccc(cc1)OC(C)C)NC(=O)N C67194061
COc1ccc(cc1F)NC(=S)NNC(=O)[C@H](CCSC)NC(=O)N C67195877
CC(C)CC[NH2+]CC(=O)Nc1c(c2c(s1)CCCC2)C(=O)N C12799998
c1ccc(cc1)Cc2c(=O)nc([nH]n2)NCCCCCC[NH3+] C19689869
C[C@H]1CCc2c(c(=O)[nH]c(n2)NCCCCCC[NH3+])C1 C19689978
c1cc(ncc1NCCC2=CCCCC2)NC(=O)CC[NH3+] C33521201
c1cc(c(cc1C(F)(F)F)C(=O)N)NCCC[NH2+]C2CC2 C36269426
CC[C@@H](Cc1cc(c(c(c1)Cl)OC[C@H](C)C(=O)N)OC)[NH3+] C37723152
CN(CCOc1ccc(cc1)Cl)C(=O)[C@@H](CC(=O)N)[NH3+] C37799243
C[C@@H](C(=O)N)[NH2+]C[C@@H](COc1ccc(cc1)Br)O C37864387
Cc1ccc(c(c1)C)OC[C@@H](C[NH2+][C@H](C)C(=O)N)O C37890877
Cc1ccc(c(c1)C)OC[C@H](C[NH2+][C@H](C)C(=O)N)O C37890878
c1cc(c(cc1OC[C@@H](C[NH2+]CCC(=O)N)O)Cl)Cl C37891559
c1cc(c(cc1Cl)[C@H](C[NH2+]CCCC(=O)N)O)Cl C37894504
C[C@@H](CC(C)C)OC[C@H](C[NH2+]C1CCC(CC1)C(=O)N)O C38091794
CCCCN(C)c1c(c([nH+]cn1)NNC(C)(C)C)N C40730503
CC[NH+](CC)C[C@H](C)NC(=O)C1(CCCCC1)/C(=N/O)/N C41684333
Cc1ccc(cc1NC(=O)[C@@H](C)[NH+](CCCO)C(C)C)N C42482925
CCC(CC)[NH+](CCO)C[C@@H](COc1cccc(c1)N)O C42483390
c1cc(ccc1[C@@H](C[NH+](CCO)C2CCCC2)O)C(=S)N C42506759
CCC(CC)N(CCO)c1c(c(cc(n1)C)C)C(=[NH2+])N C42507967
CC[C@@H](Cc1cc2c(cc1OC[C@H](C)C(=O)N)OCO2)[NH3+] C42878881
CCCCN(CC(=O)N)[C@H](c1ccc(s1)Cl)[C@@H](C)[NH3+] C43254161
CC(C)[C@@H](/C(=N/O)/N)C(=O)NCC[NH+](C(C)C)C(C)C C44862423
CCCC(CCC)(/C(=N/O)/N)C(=O)N[C@@H](C)CC[NH+](C)C C44877004
CC[C@H]1CO[C@H](CN1CCCC[C@@](C)(C(=O)N)[NH3+])C C45423988
C[C@](CCCCO[C@H]1CCCc2c1cccc2)(C(=O)N)[NH3+] C45502539
C[C@@](CCOc1ccc(cc1C(C)(C)C)OC)(C(=O)N)[NH3+] C45508636
Cc1ccc(c(c1)OC)OCCC[C@](C)(C(=O)N)[NH3+] C45519954
CCC[NH2+][C@@](C)(CCCCSc1[nH]ncn1)C(=O)N C45557135
CC(C)[NH2+][C@](CSc1[nH]ncn1)(c2ccccc2)C(=O)N C45557341
C[C@@](CCCSc1ccc(cn1)C(F)(F)F)(C(=O)N)[NH3+] C45559348
CCCc1cc(=O)[nH]c(n1)SC[C@@H](C(=O)N)[NH2+]CCC C45581686
CCC[NH2+][C@H](CSc1[nH]c(=O)cc(n1)C)C(=O)N C45586026
C[C@H](C[NH2+][C@@H](C)c1ccc(cc1)NC(=O)N)COC C45657782
CC(C)c1c(c(n[nH]1)C(=O)NCC[NH+](C(C)C)C(C)C)N C50309731
CC(C)C[C@@H](C[NH+](C)C)NC(=O)c1c(c([nH]n1)C(C)C)N C50321516
CCCC[NH+](CCO)Cc1nc(c2ccsc2n1)NN C51145100
CC(C)c1ccc(cc1)[C@@](C)(C(=O)[O-])[NH2+]CCC[NH3+] C51355513
CC(C)C[C@@](c1ccccc1)(C(=O)[O-])[NH2+]CCC[NH3+] C51355626
CCCC[NH+](CCc1[nH]c2cc(ccc2n1)N)CCO C49008978
CC(C)(C)[C@@H]1CC[C@H]([C@@H](C1)CN(CCO)CCO)[NH3+] C53870590
CCCOc1ccc(cc1N)[C@@H](CC[NH+](C)CCO)O C57663057
Cc1ccc(s1)[C@@H]([C@@H](C)[NH3+])N(CC(C)C)CC(=O)N C43243238
CC(C)[NH+](CC1CC1)C[C@](c2ccccc2)(C(=O)N)N C45280930
CCCN(CCC(=O)N)[C@@]1(CCC[C@@H](C1)C)C[NH3+] C50089431
CC[C@@H](C(=O)N)Oc1c(cc(cc1Cl)C[C@@H](C)[NH3+])OC C61678327
CCCC(CCC)(/C(=N/O)/N)C(=O)NCC[NH+](C)C1CC1 C62011257
C1CCC(CC1)CCc2c(nnn2C[C@H](CO)O)C[NH3+] C62314396
CC(C)(C)c1cc(ccc1OCC[C@@H](C(=O)N)[NH3+])OC C62547190
C[C@H](C(=O)NC(=O)N)Oc1ccc(cc1)C[NH2+]CC(C)C C62728896
CC(C)C[NH2+]Cc1cccc(c1)OCC(=O)NC(=O)N C62731434
Cc1c(n(c2c1cccc2)C[C@@H](C[NH2+]C(CO)(CO)CO)O)C C03905380
CC(=O)Nc1cccc(c1)OCCCOc2cccc(c2)C(=[NH2+])N C01583115
CC(C)C[C@@H](C(=O)N[C@@H](CCSC)C(=O)N)NC(=O)C[NH3+] C02571879
CC(=O)NCCc1nc(cs1)c2nc(cs2)C(=O)NCCC[NH3+] C01566440
CC(C)C[C@H](c1nc(cs1)C(=O)N[C@H](CC(C)C)C(=O)N)[NH3+] C06616413
CC[NH+](CC)CCSc1[nH]c(=O)c(c(n1)N)NC(=O)c2ccc(o2)Br C10243481
CCCn1c(c(c(=O)[nH]c1=O)C(=O)C[NH+](C)CC(=O)Nc2ccc(c(c2)Cl)Cl)N C13138075
Cc1ccc(cc1C)c2c(=O)nc([nH]n2)NCCCCCC[NH3+] C19689926
c1c2c(cc3c1OCCO3)n(c(n2)CCCCC[NH3+])C[C@@H](CO)O C19753438
CC(C)n1cc(cn1)/C=N/Nc2[nH]nc(n2)SCC(=O)NC3CC([NH2+]C(C3)(C)C)(C)C C20911233
c1cc(cc(c1)Cl)NC(=O)C[C@@H](C(=O)[O-])[NH2+]CCN2CC[NH2+]CC2 C22031092
CCC[C@@H](c1nc(co1)C(=O)N[C@@H](Cc2cnc[nH]2)C(=O)OC)[NH3+] C33624188
C[C@@H](C(=O)NCc1ccc(cc1)OC)[NH2+]Cc2ccc(cc2)S(=O)(=O)N C03338439
CC(=O)c1cccc(c1)Nc2c(c(ncn2)NCCCn3cc[nH+]c3)N C40705520
c1cc(cc(c1)C(F)(F)F)c2ccc(o2)C[NH2+]CCNC(=O)c3c(non3)N C40744392
Cc1cc(c(c(c1C(=O)Oc2cc(c(c(c2C)O)C(=O)OC)C)O)C[C@@H](CO)[NH3+])O C44463971
CCOC(=O)C1=C(NC(=O)N[C@H]1c2ccco2)CS/C(=[NH+]/C(C)C)/N C44793464
C[NH+](CC(=O)c1c(n(c(=O)[nH]c1=O)C2CC2)N)CC(=O)Nc3ccccc3C(F)(F)F C45605836
CC(C)C[NH+](CC(=O)NC(=O)NC1CC1)CC(=O)NC(=O)NC2CC2 C47550165
CC[NH+](CC)[C@@H](C)CNC(=O)C(=O)Nc1c(ccs1)C(=O)N C47998778
CC(C)C[C@H](COc1cc(cnc1)c2cc3c4cc(c(cc4ncc3c(n2)N)OC)OC)[NH3+] C49068716
CC(C)C[C@H](C[NH+](C)C)NS(=O)(=O)c1cnc(nc1)NN C49560608
CC[NH2+][C@@](C)(CCCSc1c2c(nc[nH]2)ncn1)C(=O)N C51037413
CCC[C@@H](C)NC(=O)[C@H]1CCC[NH+](C1)CC(=O)c2c(n(c(=O)[nH]c2=O)CC)N C51054704
CC(C)C[C@H](C(=O)NC[C@@H](c1ccco1)[NH+]2CCCCC2)NC(=O)N C58056072
CCCNC(=O)C[NH+]1CCC(CC1)NC(=O)CNC(=O)NC2CC2 C58130101
c1cc(ccc1OC/C(=[NH+]/NC(=O)CNc2c(cc(cn2)C(F)(F)F)Cl)/N)Cl C12958096
CC1(CC(CC([NH2+]1)(C)C)NC(=O)CSc2[nH]nc(n2)N/N=C/c3ccc(cc3)OC)C C20832282
CCc1ccccc1NC(=O)C[NH+](C)CC(=O)c2c(n(c(=O)[nH]c2=O)CC)N C60993300
Cc1c(cccc1NC(=O)[C@@H](CCSC)NC(=O)N)C[NH+]2CCSCC2 C61596758
CC(C)n1c(=O)[nH]nc1SCC[C@](C)(C(=O)N)[NH2+]C2CC2 C61608196
c1ccc(c(c1)NC(=O)NC2CC[NH+](CC2)CC(F)F)OCCC(=O)N C61774141
CC[C@@H]([C@@H](c1ccc(s1)Cl)N(CC(=O)N)CC(=O)N)[NH3+] C61804933
c1cc(cc(c1)OCC[NH+](CC(=O)N)CC(=O)N)C(=S)N C61807149
COCC[NH2+]Cc1ccc(c(c1)Br)OCC(=O)NC(=O)N C62728168
CC(C)Cn1c(c(c(=O)[nH]c1=O)C(=O)C[NH2+][C@H](c2ccccc2)C(C)(C)C)N C63550519
C[C@@H]1CCC[NH+](C1)[C@@H](C)CNC(=O)[C@H](CCSC)NC(=O)N C63756241
CC(=O)Nc1ccc(cc1)OC[C@H]2N[C@@H](ON2)C(=O)NCCC3=c4cc(ccc4=[NH+]C3)Cl C63781938
c1ccc2=[NH+]CC(=c2c1)C[C@@H](C(=O)NCc3ccc(cc3)OC(F)(F)F)NC(=O)N C64173560
CCCn1c(c(c(=O)[nH]c1=O)C(=O)C[NH+](CCO)C2CC2)N C58209959
CC(C)COc1ccc(cc1OC)C[NH+]2CCNC(=O)[C@H]2CC(=O)NN C66115408
CCCNC(=O)C[NH+]1CCC(CC1)NC(=O)N2CCC[C@@H](C2)CCC(=O)N C66120261
CC[C@@H](C)[NH+](C)CCNC(=O)NNC(=S)NC1CCCC1 C66197125
CC[C@H](C)[NH+](C)CCNC(=O)NNC(=S)NC1CCCC1 C66197126
c1cc(oc1)C/[NH+]=C(/N)\NCCNc2c(cc(cn2)C(F)(F)F)Cl C66242797
C[NH+](C)CCNC(=O)c1cccc(c1)CNC(=O)c2ccc(o2)S(=O)(=O)N C66732053
CCS(=O)(=O)NCC[NH2+]Cc1ccc(cc1)OCC(=O)N C66875843
CCCNC(=O)C[NH+]1CCC(CC1)NC(=O)NNC(=O)CC2CCCCC2 C67059576
CCCC[C@@H](C(=O)NC1CC[NH+](CC1)CC(C)C)NC(=O)N C67264590
CCCC[C@H](C(=O)NC1CC[NH+](CC1)CC(C)C)NC(=O)N C67264591
CC[NH+](CC)CCOC(=O)c1cc(cc(c1)N)N C01669880
CC[NH2+]C[C@H](COc1ccc(c(c1)[N+](=O)[O-])N)O C05499569
C[NH+](CCCOc1ccccc1)Cc2nc(nc(n2)N)N C29853659
CC(C)CC[NH2+]CCNC(=O)c1c(non1)N C32500006
CNS(=O)(=O)c1ccc(c(c1)N)NCCC[NH+](C)C C35339793
CCCOc1ccc(c(c1)OCC(=O)N)C[NH3+] C35413906
c1cc(ccc1NCCC[NH2+]C2CC2)S(=O)(=O)N C36269334
CC[C@H](C)[C@@H](C(=O)N[C@@H](CC(C)C)C(=O)NC)[NH3+] C37000441
CCC(CC)CN(CC)C(=O)[C@@H](CC(=O)N)[NH3+] C37626453
COc1ccc(cc1Br)[C@H](CCCCC(=O)N)[NH3+] C37636660
CC[C@H](Cc1cc(c(c(c1)OC)O[C@H](C)C(=O)N)OC)[NH3+] C37728805
CCCCN(CC(=O)N)C(=O)[C@](C)(C1CC1)[NH3+] C37812873
CCCC[C@H](C(=O)N(CC(C)C)CC(=O)N)[NH3+] C37818976
Cc1ccc(c(c1)Br)OC[C@@H](C[NH2+][C@H](C)C(=O)N)O C37891098
Cc1ccc(c(c1)C)OC[C@@H](C[NH2+]CCC(=O)N)O C37891599
C[C@H]1CCCC[C@@H]1OC[C@@H](C[NH2+]CCCC(=O)N)O C37894428
C1CCC(C1)OC[C@@H](C[NH2+]C2CCC(CC2)C(=O)N)O C38091779
C[C@@H](CCCC(C)C)[NH2+][C@H](C)C(=O)NC(=O)N C42212418
CC[C@@H](CC(=S)N)[NH+](CC(=O)N)C1CCCC1 C42428990
CCc1ccc(cc1)[C@@](CC)(C(=O)[O-])[NH2+]CC[NH3+] C42429266
C[NH+](C[C@@H](COC)O)CC(=O)Nc1cc(ccc1Cl)N C42483275
C[C@H]([C@@H](c1ccc(cc1)Br)N(CCO)CCO)[NH3+] C42954089
CC(C)CN(CC(=O)N)[C@@H](C[NH3+])c1cccc(c1)Br C43021905
CC(C)CN(CC(=O)N)[C@@H](C[NH3+])c1cccc(c1)OC C43028604
COc1ccccc1[C@@H](C[NH3+])N(CC(=O)N)C2CCCC2 C43098267
C[C@H]([C@H](c1ccccc1OC)N(CC(=O)N)C(C)C)[NH3+] C43098275
Cc1ccsc1[C@@H](C[NH3+])N(CC(C)C)CC(=O)N C43249008
CC(C)CN(CCC[NH3+])c1ccc(cc1)S(=O)(=O)N C43417126
CCCOc1ccc(cc1Cc2ccccc2)[C@@H](C[NH3+])N C44474402
CC[C@H](C)c1cc(ccc1OCC2CC2)[C@H](C[NH3+])N C44474570
C[C@@](CCCOc1ccc(cc1Cl)[N+](=O)[O-])(C(=O)N)[NH3+] C45462565
Cc1ccc(c(c1)OCCC[C@@](C)(C(=O)N)[NH3+])[N+](=O)[O-] C45462789
CC(C)[NH2+][C@@](C)(CCCSCCO)C(=O)N C45552852
C[C@@](CCCCSc1nccn1C)(C(=O)N)[NH3+] C45556120
CCC[NH2+][C@@](C)(CCSc1[nH]ncn1)C(=O)N C45557069
Cc1nnc(s1)SCCCC[C@@](C)(C(=O)N)[NH3+] C45593131
Cc1nc([nH]n1)SCCCC[C@](C)(C(=O)N)[NH2+]C C45597310
CC[C@H](C[NH3+])C(=O)NCCCc1cn[nH]c1C C50183015
CCC[C@@H](C(=O)NCCCc1cn[nH]c1C)[NH3+] C50183136
C[C@H](CC[NH+](C)C)NC(=O)c1c(cnc(n1)C(C)C)NN C51120741
CC(C)[NH+](CCCO)C[C@H](c1ccc(cc1)N)O C51324602
CC(C)[NH+](CCCO)C[C@H](c1ccccc1N)O C51327087
C[C@@](c1ccc(cc1)SC)(C(=O)[O-])[NH2+]CCC[NH3+] C51355530
C[C@](CCCOc1cc(ccc1[N+](=O)[O-])Cl)(C(=O)N)[NH3+] C51625848
CC[C@H]1CC[C@H]([C@@H](C1)CN(CCO)CCO)[NH3+] C53870523
CC[NH+](C)CCNC(=O)c1c(cnc(n1)C(C)C)NN C54132999
CC(C)[NH2+][C@](C)(CSc1n[nH]c(=O)n1C(C)C)C(=O)N C61608072
C[C@@](CCCCSC1CCOCC1)(C(=O)N)[NH3+] C62056524
CCC(CC)[NH+](CC[C@@H](C(=O)N)N)CCOC C62525478
CCCCc1[nH]c(c[nH+]1)CN2CCC(CC2)N3CC(=NN3)CN C64157937
C(=N/NC(=[NH2+])N)\C(Cl)(Cl)Cl C17002767
Cc1c(c(nc(c1C#N)N)C)CCC[NH3+] C20397284
C1CCC(CC1)(C(=O)NCC(=O)NC2CC2)[NH3+] C35661300
CC[C@H]([C@H](c1cc(c(c(c1)C)O)C)O)[NH3+] C36779338
CC(C)NC(=O)CNc1cc[nH+]cc1N C36781685
C[C@@H](COc1ccc(cc1)C[NH3+])C(=O)N C37226639
C[C@](C1CC1)(C(=O)N[C@H]2CCC[C@@H](C2)O)[NH3+] C37479100
CCC(CC)N(C)C(=O)[C@@H](CC(=O)N)[NH3+] C37482232
C1CCC(CC1)CC[NH2+]CC(=O)NC(=O)N C37741909
CC(C)CCN(C)C(=O)[C@@H](CC(=O)N)[NH3+] C37817942
c1cc(ccc1/C=N/NC(=[NH2+])N)Br C00240535
CC(C)O[C@@H](C[NH3+])c1ccc(c(c1)O)O C39097092
C1CC[NH2+][C@@H](C1)CSc2nc([nH]n2)N C43495507
C1CC[NH2+][C@H](C1)CSc2nc([nH]n2)N C43495510
CC(C)C[C@@H](CO)Nc1cc(cc[nH+]1)N C43569049
CCOC(C#C[C@H](CC(=O)N)[NH3+])OCC C44252428
Cc1cc(cc(c1C[C@@H](CO)[NH3+])C)O C44463999
COC(=O)c1ccc2c(c1)[nH]cc2C[C@@H](CO)[NH3+] C44466615
CCCOc1cc(c(cc1[C@H](C[NH3+])N)C(C)C)C C44476420
CCCc1ccc(c(c1)[C@@H](C[NH3+])N)OCCC C44476569
Cc1[nH]c(c(n1)NC[C@H]2CCC[NH+](C2)C)N C44535873
CC(C)[C@@H](C[NH3+])C(=O)NCC(=O)NC1CC1 C44801913
C[C@@H]1CCC[C@H](C1)[NH+](C)C[C@@](C)(C(=O)N)N C45276496
CC(C)CC[NH+](C)C[C@](C)(C(=O)N)N C45281213
C1CC[C@@H]2[C@@H](C1)CCC[NH+]2C[C@@H](C(=O)N)N C45419397
C1CC[C@@H]2[C@H](C1)CCC[NH+]2C[C@@H](C(=O)N)N C45419401
CC[C@@H]1CCCC[C@H]1OC[C@@](C)(C(=O)N)[NH3+] C45475291
C[C@](COc1ccc(c(c1)F)F)(C(=O)N)[NH3+] C45544454
CC[C@H](C)SCC[C@@](C)(C(=O)N)[NH3+] C45553574
CC(C)[C@@H](C[NH+](C)C)Nc1c[nH]nc1N C49194904
C[C@H](C[NH+]1CCCCC1)NC(=O)c2cc(c[nH]2)N C49500466
C1CCC(CC1)C[C@H](C[NH3+])C(=O)N C51689964
Cc1ccc(s1)[C@@H](C)NC(=[NH2+])N C52036215
CC(C)C[C@@H](CO)NC(=[NH2+])NC(C)(C)C C52043272
C[C@@](COCC1CCCCC1)(C(=O)N)[NH3+] C52157390
C1C[C@@H]([NH2+]C1)CCCSc2nc([nH]n2)N C52782948
CCc1[nH+]c(c(n1N)N)c2cccc(c2)OC C52838792
CCC[C@H](C)c1c(n(c([nH+]1)C2CC2)N)N C52838985
C[C@H](c1cc(ccc1O)O)N(C)CC[NH3+] C54416681
CC(C)C[C@H](Cc1ccc(c(c1)O)O)[NH3+] C54928464
C[C@@H](C[NH2+]C1CCCCCCC1)C(=O)NN C58845124
C[C@H](CC(=O)NN)[NH2+][C@H](C)C(C)C C58862277
C[C@H]1CCC[C@](C1)(C[NH3+])N(C)C[C@@H](C)C(=O)N C50088978
c1cc(c(cc1CNC(=[NH2+])N)Cl)F C53159078
CC[C@@H](C(=O)N)[NH2+]C(CC)(CC)CO C61677346
C[C@H](C[C@H](c1ccc(cc1)C(C)C)[NH3+])CC(=O)N C61830619
C1CCC(CC1)OCC[C@H](C(=O)N)[NH3+] C62545821
CC[C@@H](C)SCC[C@@H](C(=O)N)[NH3+] C62597392
CCC1(CC[NH+](CC1)CC[C@@H](C(=O)N)N)C C62956190
CC[C@@H](Cc1ccc(cc1)S(=O)(=O)N)[NH3+] C63025744
c1cc(ccc1/C=N/NC(=[NH2+])N)OC(F)F C03222969
CN(c1ccc(cc1)O)[C@H](C[NH3+])c2ccc[nH]2 C33434178
CC[C@@H](C/C(=N/O)/N)[NH+]1CCCC[C@@H]1CCO C36986977
C1CCC(CC1)C[NH2+]CC(=O)NC(=O)N C37248263
CCC[NH2+][C@@](C)(c1ccc(c(c1)OC)O)C(=O)N C37513817
C1CCC(C1)[NH2+]CC(=O)NC2CCC(CC2)C(=O)N C37626882
Cc1c(c(c(c(c1C)C)[C@@H](CCCC(=O)N)[NH3+])C)C C37636069
CCC[C@@](C)(C(=O)N(CC(=O)N)C1CCCC1)[NH3+] C37813930
CC(C)(C)[NH2+]C[C@@H](c1cc(cc(c1)O)O)O C00000746
Cc1c(c[nH]n1)C[NH2+][C@@H](C)c2ccc(cc2O)O C38011168
CC(C)[NH2+]C[C@](C)(c1ccc(c(c1)O)O)O C39096028
c1csc(c1C(=O)N)NC(=O)C[C@@H]2CCC[NH2+]2 C42171655
C[C@@](c1ccc(c(c1)Cl)Cl)(C(=O)[O-])[NH2+]CC[NH3+] C42429202
C[C@@H](C/C(=N/O)/N)[NH+](CCO)C1CCCCC1 C42507678
CC[C@@H]1CCCC[C@@H]1[NH2+]CC(=O)NC(=O)N C42579542
CC[C@H]1CCCC[C@@H]1[NH2+]CC(=O)NC(=O)N C42579545
Cc1[nH]c(c([nH+]1)N)NCCc2ccc(cc2)F C42871569
Cc1[nH]c(c(n1)NCCC[NH+]2CCCC[C@@H]2C)N C42871606
Cc1cc[nH+]c(c1)NC[C@H](c2ccc(cc2)N)O C43561785
c1cc(c(cc1O[C@@H]2CCCCO2)O)C[C@H](CO)[NH3+] C44465530
C[C@@H](CNc1cc2c(cc1N)NC(=O)CC2)[NH+](C)C C45105968
CC1(Cc2cccc(c2O1)OC[C@](C)(C(=O)N)[NH3+])C C45511883
Cc1csc(n1)SCCC[C@@](C)(C(=O)N)[NH3+] C45587804
CC(C)C[C@@H](C[NH+](C)C)NC(=O)c1cc(c[nH]1)N C49550971
CC(C)(C)C1CC[NH+](CC1)C[C@@H](C(=O)N)N C50348393
C[C@@H](C[NH+](C)CC(=O)Nc1cc(ccc1Cl)N)O C51817003
CCC(CC)(C[NH3+])C(=O)N[C@@H]1CCCC[C@H]1O C52008172
C1CCC(CC1)NC(=[NH2+])N2CCC(CC2)CC(=O)N C52046087
c1cc(c(c(c1)O)O)C[NH2+]C2(CCCC2)CO C53045758
c1cc(c(cc1C(=O)N)F)C[NH2+]C2(CCCCC2)CO C53097384
C[C@H]1CCC[C@](C1)(CO)[NH2+]C[C@@H](C)C(=O)N C53126010
C[C@@H]1CCC[C@@](C1)(CO)NC(=[NH2+])NC(C)(C)C C53128289
CCNC(=[NH2+])N[C@]1(CCC[C@@H](C1)C)CO C53128317
Cc1cc(cc(c1O)C)[C@@H](C(=O)N)[NH2+]CCOC C53256607
C1CCC(CC1)NC(=O)NCCCC[NH3+] C54135641
c1cc(c(cc1F)F)NC(=O)NCCCC[NH3+] C54135673
Cc1ccccc1CSC[C@@H](C(=O)N)[NH3+] C54964742
c1cc(cc(c1)Br)SC[C@H](C(=O)N)[NH3+] C55309377
CC(C)Oc1ccc(cc1)/C=N/NC(=[NH2+])N C41223809
c1cc(cc(c1)OCc2ccc(cc2)C[NH3+])C(=O)N C57837995
CC[NH2+][C@H](C)CC(=O)Nc1c(ccs1)C(=O)N C61273977
CC[C@H](C(=O)N)[NH2+]C1(CCCCC1)CO C61677349
c1cc(cc(c1)F)COc2ccc(cc2)CNC(=[NH2+])N C61735273
Cc1[nH]c(c([nH+]1)N)N[C@@H](C)Cc2ccc(cc2)F C62052278
C1CCC2(CC1)CC[NH+](CC2)CC[C@H](C(=O)N)N C62532812
c1cc(cc(c1)Cl)SCC[C@H](C(=O)N)[NH3+] C62603295
C[C@@H]1CCC[C@@H](C1)SCC[C@@H](C(=O)N)[NH3+] C62603468
C[C@@](CCSC1CCCC1)(C(=O)N)[NH3+] C62831039
CCC1(CCN(CC1)C(=O)[C@@H](CC(=O)N)[NH3+])CC C62958088
CC1(CCC[NH+]1C[C@](c2ccccc2)(C(=O)N)N)C C63072743
c1cc2c(cc1N)C[NH+](C2)[C@@H](CCCO)CO C11731108
C1C2CC3CC1CC(C2)(C3)NC(=O)CNCC[NH3+] C19367280
c1cc(c(cc1C(=O)N)CSCC[NH3+])F C19488576
CC(C)[C@H](CO)[NH2+]CCN[C@H](CO)C(C)C C19878778
CC[C@H](c1ccc(cc1)O[C@H](C)C(=O)N)[NH3+] C20419571
C[C@H](COc1cccc(c1C[NH3+])F)C(=O)N C36307051
CC(C)N(CC(=O)N)C(=O)[C@](C)(C1CC1)[NH3+] C37479044
C[C@H](C1CC1)N(C)C(=O)[C@H](CC(=O)N)[NH3+] C37482226
c1cc(c(cc1F)[C@@H](CCCCC(=O)N)[NH3+])F C37636079
CC(C)Cc1ccc(cc1)[C@H](CCC(=O)N)[NH3+] C37636338
C[NH+](CCO)Cc1ccc(cc1F)/C(=N/O)/N C37899372
CC(C)c1ccc(cc1)[C@H](CC2(CCCC2)CC(=O)N)[NH3+] C40225028
C[C@H](C(=O)NC(C)(C)C)[NH2+]C(C)(C)C(=O)N C40675272
c1cc(c(cc1N)C[NH+](CCO)CCO)Cl C40694723
C[C@@H](Cc1cccc(c1O[C@H](C)C(=O)N)Br)[NH3+] C42412828
CC[NH+](C[C@H](C)C(=O)N)C[C@@H](C)C(=S)N C42444136
Cc1ccsc1[C@H](CCCCC(=O)N)[NH3+] C42730605
Cc1[nH]c(c(n1)N[C@H](C)CC[NH+](C)C)N C42873249
C[C@@H]([C@@H](c1ccc(cc1)Br)N(C)CC(=O)N)[NH3+] C42953033
C[C@H]([C@H](c1ccsc1)N(CC(=O)N)C(C)C)[NH3+] C43123810
Cc1ccc(s1)[C@@H](C[NH3+])N(C)CC(=O)N C43240011
Cc1ccsc1[C@@H]([C@H](C)[NH3+])N(CC(=O)N)C(C)C C43248780
C[C@H](C#N)[NH+](Cc1ccc(cc1)N)CC(=O)N C43516820
c1cc(cc(c1)OC(F)(F)F)[C@@H](CC(=O)N)[NH3+] C44251128
CC(=O)c1cccc(c1)c2ccc(cc2)[C@@H](CC(=O)N)[NH3+] C44255644
c1cc(cc(c1)OC(C(F)F)(F)F)[C@H](C[NH3+])N C44469506
c1cc(ccc1[C@H](C[NH3+])N)OCc2cc(cc(c2)F)F C44470169
c1cc(cc(c1)Oc2cccc(c2)C(F)(F)F)[C@@H](C[NH3+])N C44471666
Cc1cc(c(c(c1Cl)C)[C@H](C[NH3+])N)OCC2CC2 C44474838
CCCOc1c(cc(cc1Cl)[C@H](C[NH3+])N)C(C)C C44475274
CCCOc1c(cc(cc1Cl)[C@@H](C[NH3+])N)Cl C44475923
CCCOc1c(cc(cc1F)[C@@H](C[NH3+])N)F C44475968
CCCOc1ccc(c(c1C)C)[C@H](C[NH3+])N C44475999
CCC(CC)C[NH+](CC)C[C@H](C(=O)N)N C45422594
CC(C)CCOCCC[C@@](C)(C(=O)N)[NH3+] C45478601
C[C@](CCCSC(C)(C)C)(C(=O)N)[NH3+] C45554218
CC[NH2+][C@@H](Cc1cc(cc(c1)O)O)CO C39100433
CC(C)/[NH+]=C(\N)/SCc1cccc(c1)C(=O)N C47463155
CC(C)[NH+](Cc1cccnc1N)CC(=O)N C52726942
CC[C@@H](C(=[NH2+])N)N1CCC[C@@H]1CCCO C52760550
C1CC[C@H]([C@@H](CC1)[NH3+])CN(CCO)CCO C53870630
CC[C@H](CC[NH3+])N1CCCC[C@@H]1C(=O)N C42404556
CC[C@@H](C[NH3+])N(CC(=O)N)C1CCCC1 C43540448
C[C@@](CCCN1CCC[NH+](CC1)C)(C(=O)N)N C45380403
C[C@@H](CN(C)C1(CCCC1)C[NH3+])C(=O)N C50090256
CC[C@@H](C(=O)N)[NH+](CC)C[C@@H](C)C(=S)N C61677458
C[C@H](C[C@@H](c1cc(ccc1F)F)[NH3+])CC(=O)N C61829652
C[C@@H](C[C@@H](c1ccc(cc1F)F)[NH3+])CC(=O)N C61829735
C[C@@H](CNC(=S)NN)C[NH+]1CCCC1 C62076025
C[C@](CCSCC1CCCC1)(C(=O)N)[NH3+] C62837321
CC[C@@H](CSP(=O)(O)O)[NH3+] C05468099
C[C@@H]([C@@H](C(=O)N)[NH3+])OC(C)(C)C C06201021
Cc1cc(cc(=O)[nH]1)NCCC[NH3+] C16808135
C1[C@@]2(C[NH+]3C[C@]1(CN(C2)C3)N)N C19300018
CC(C)(C)NC(=O)N[C@@H]1C[C@H]1[NH3+] C36263278
C1CC(C1)C[NH2+]CC(=O)NC(=O)N C37180678
C[C@H](c1cc[nH]n1)NCC[NH3+] C37908338
C[NH+]1Cc2ccc(c(c2C1)N)N C39136116
C[C@H](C(C)C)[NH2+]CC(=O)NC(=O)N C20305819
C1CC1C[NH2+]Cc2nc([nH]n2)N C41050625
CC[C@H](C)[NH2+]Cc1nc([nH]n1)N C41050653
c1cc2c(cc1[C@@H](CN[NH3+])O)OCO2 C41207250
c1c[nH+]cc(c1NCc2c[nH]nc2)N C42358510
CC(C)N(CC(=O)N)c1cc[nH+]cc1N C42428313
CCN(C[C@H](C)C[NH3+])C(=O)N C42441987
CCc1c(nn(c1C)/C(=C(\[NH3+])/N)/C)C C43515626
C[C@@H](C(=[NH2+])N)SCCO C43516576
Cc1cc([nH]c1C[C@H](CO)[NH3+])C C44464301
Cc1c(scn1)C[C@H](C[NH3+])N C44477269
CC[C@H]1CCC[NH+]1C[C@@](C)(C(=O)N)N C45221138
CC(C)[NH+](C)C[C@@](C)(C(=O)N)N C45229454
CCOC[C@@](C)(C(=O)N)[NH3+] C45507085
CC(C)(C)SC[C@@H](C(=O)N)[NH3+] C45554349
c1c2c(cc(c1O)O)C(=O)[C@H](CCC2)[NH3+] C39100401
C[C@@H](C(=[NH2+])N)Sc1[nH]c(=O)ccn1 C49832648
C[C@H](C[NH2+][C@@H]1CCCNC1=O)C(=O)N C50396077
C[C@H](C(=O)N)[NH2+][C@H]1CCCNC1=O C50396293
C1C[C@H](C(=O)NC1)NC(=O)[C@H]2C[C@@H]2[NH3+] C50465704
C1CCc2c(c(=O)n([nH]2)C(=[NH2+])N)C1 C04613728
C[C@@H](CN(C)CC(=[NH2+])N)O C51820768
Cc1[nH+]c(c(n1N)N)C(C)C C52838323
CCc1c(n(c([nH+]1)C2CC2)N)N C52838957
C[C@H](C(=O)NC(C)(C)C(=O)N)[NH2+]C C54076072
C[C@@H](C[NH3+])C(=O)NC1(CCCC1)CO C54345656
C[C@@H]1[C@@H](CCC[C@@H]1[NH3+])C(=O)N C55124164
c1cc2c(cc1F)NC(=O)[C@@H]2NCC[NH3+] C37712536
C[C@@H](CC[NH3+])N1CCC[C@@H]1C(=O)N C41042529
c1cc(ncc1SCCC[NH3+])N C48686959
C[C@@H](C[NH2+]C(C)C)C(=O)NN C58848813
C[C@@H](C(=O)N)[NH2+][C@@H](C)C(=O)NC C35149279
CC[NH+](C)C[C@](C)(C(=O)N)N C22952608
CO[C@H]1CCC[C@@H]1NC(=[NH2+])N C52019963
C[C@H](C(=O)N)[NH+]1CCCC[C@@H]1C(=O)N C61679272
C[C@@H](C(=[NH2+])N)N1CC[C@@H](C1)O C61710601
C[C@H](C(=[NH2+])N)N1CC[C@@H](C1)O C61710602
c1cc2nc(cn2cc1N)C[NH3+] C62152603
c1cc(ccc1N)N2C[C@H](CC2=O)[NH3+] C62716708
C[C@@H](CCNC(=O)NC(C)C)[NH3+] C63170753
C1CC1[C@@H]2NC(=[NH+]C(=S)N2)N C34927005
C[NH+]1CCN(CC1)c2ccc(cc2N)N C66153304
C[C@@H](C(=O)N/N=C/c1cc(ccc1O)OC)Nc2ccccc2OC C04635714
CCCOc1ccc(cc1)c2cc([nH]n2)C(=O)N/N=C/c3c([nH]c4c3cccc4)C C04746400
Cc1cccc(c1)NC(=O)CSc2nnc(n2N)c3cccc(c3)OC(C)C C02384441
CC(C)c1ccccc1NC(=O)CSc2nnc(n2N)c3ccc(cc3)OC C03406286
CCCCN(c1c(n(c(=O)[nH]c1=O)Cc2ccccc2)N)C(=O)c3cccc(c3)C C08472349
CC[C@@H](C)[C@@H](C(=O)NCc1ccco1)NC(=O)c2cc3c4ccccc4[nH]c3cn2 C08479597
Cc1c(cccc1[N+](=O)[O-])C(=O)NNC(=S)N[C@H]2CCC[C@@H]([C@H]2C)C C15532145
CC(C)Cc1ccc(cc1)c2cc(n[nH]2)C(=O)N/N=C(\C)/c3ccc(c(c3)OC)O C09012532
Cc1ccc(cc1)C(=O)CSc2nnc(n2N)N/N=C/c3ccccc3Cl C20528247
COc1ccc(cc1)CSc2nnc(n2N)N/N=C/c3cccc4c3cccc4 C20805674
CC(C)(C)OC(=O)N[C@H](CCSC)C(=O)Nc1cccc2c1[nH]nc2 C24440078
Cc1cccc(c1C)NC(=O)CNC(=O)CNc2ccc(cc2C)C(=O)OC C25524259
COCCCNC(=O)NCCC1CCN(CC1)C(=O)NC2CCCCC2 C33125849
C[C@@H](Cc1ccc(c(c1)OC)O)N[C@@H]2CCCc3c2[nH]c4c3cc(cc4)[N+](=O)[O-] C36269421
Cc1ccc2cc(c(nc2c1C)NCCCNC(=O)Nc3cccc(c3)OC)C#N C40011577
C[C@@H](c1ccc2c(c1)OCO2)NC(=O)[C@H](C(C)C)NC(=O)Nc3ccccc3 C32889172
CC(C)(C)c1ccc(cc1)NC(=O)NCCCN2C(=O)C3(CCCC3)NC2=O C40096416
CC(C)CN(CC(C)C)c1c(c(ncn1)Nc2ccc3c(c2)OCO3)N C40684720
COC(=O)c1ccc(cc1)Oc2c(c(ncn2)Nc3ccc(c(c3)Cl)F)N C40700766
CC(C)[C@H](c1ccc(cc1)OC)NC(=O)Nc2ccc(cc2)NC(=O)COC C44122527
Cc1c(cccc1NC(=O)N[C@H](C)c2ccc(c(c2)OC)OC(C)C)C(=O)NC C44175766
c1ccc(c(c1)OCC(=O)Nc2ccc(cc2)NC(=O)NCc3ccco3)Cl C45829183
CCC(=O)Nc1ccc(cc1)[C@H](C)NC(=O)Nc2ccc(c(c2)OCC)OC C46711427
Cc1cc(ccc1NC(=O)NCC(=O)NCC(C)C)Oc2ccc(cc2)C#N C50059390
CCOc1cccc2c1oc(c2)[C@H](C)NC(=O)Nc3ccc(c(c3)C(=O)NC)F C50087414
Cc1ccc(c(c1)C)NC(=O)NC(=O)[C@@H](C)Nc2cccc(c2)OCC#N C56175349
C[C@H](C(=O)NC(=O)NC1CCCCC1)Nc2cccc(c2)OCCOC C56200287
C[C@@H](COc1ccc(cc1F)F)NC(=O)Nc2ccc(cc2)NC(=O)OC C56662969
C[C@@H](C(=O)NC(=O)NC(C)(C)C)Nc1cc(c(cc1OC)OC)Cl C28807896
C[C@H](c1ccc2c(c1)[nH]c(=O)[nH]2)NC(=O)c3c(c4ccccc4o3)COC(C)C C58385511
C[C@@H](c1cc(ccc1OC)OC)NC(=O)Nc2cccc(c2)NC(=O)C(C)C C44082972
c1ccc(cc1)c2nnc(n2N)SCC(=O)N/N=C/c3ccccc3Cl C06341479
c1cc(c(c(c1)Cl)NC(=O)CSc2nc([nH]n2)NN=C3CCCC3)Cl C59040380
c1ccc(cc1)Oc2ccc(cc2)NC(=O)C(=O)N/N=C/c3cccc(c3)O C59433872
Cc1ccc(c(c1)C)NC(=O)CCSc2nnc(n2N)c3cccc(c3)OC C59805242
CC(C)C/C(=N/Nc1[nH]nc(n1)SCC(=O)NC2CCCCC2)/C C59892377
CC(C)(C)NC(=O)CNC(=O)Nc1ccc(cc1OC(F)F)OC(F)F C48338923
Cc1ccc(c(c1)OC)Oc2ccc(cc2NC(=O)NCC(=O)NC(C)C)F C57479355
Cc1c2ccccc2oc1[C@@H](C)NC(=O)NCC(=O)NCc3ccc(cc3)OC C64413493
CCC[NH2+]Cc1cc(n2c(n1)nc(n2)NCc3ccc(cc3)C(C)C)[O-] C35476647
Cc1cc(cc(c1OCc2cccnc2)C)C(=O)NNC(=O)NCCC(C)C C65133938
c1ccc(c(c1)CNC(=O)NCc2[nH]nc(n2)c3cccs3)OC4CCCC4 C66700631
CCOC(=O)N[C@H](C(C)C)C(=O)NNC(=O)Cc1ccccc1F C66839619
C[C@H](C(=O)NC(=O)NC1CC1)Nc2ccc(cc2)Oc3cccc(c3)C#N C66903724
C[C@@H](c1ccc2c(c1)OCO2)NC(=O)NNC(=O)CCC3CCCCC3 C67041336
CCOc1cccc2c1oc(c2)[C@@H](C)NC(=O)NNC(=O)c3c(ccs3)C C67042348
COc1cccc(c1)CCCNC(=O)Nc2ccc(cc2)NC(=O)OC C67263982
C[C@@H](c1cccc(c1)OC(F)F)NC(=O)Nc2ccc(c(c2)NC(=O)OC)F C67322694
C[C@H](c1ccc(cc1)OC(F)F)NC(=O)Nc2ccc(c(c2)NC(=O)OC)F C67324280
C[C@@H](c1nc(no1)c2ccc(cc2)F)NC(=O)NCCCNc3ccccc3 C67638216
CCCCN(c1c(n(c(=O)[nH]c1=O)CC(C)C)N)C(=O)C[NH+]2CCc3ccccc3C2 C03324748
c1cc(ccc1CCNc2c3c4c(sc3nc(n2)C[NH+]5CCOCC5)CCCC4)S(=O)(=O)N C02644223
CC(=O)NCCNC(=O)[C@H]1C[NH+]2CC[C@@H]1C[C@@H]2Cn3cc(nn3)C4(CCCCC4)O C08299081
C[C@H](C(=O)Nc1c(c2c(s1)CCC2)C(=O)N)[NH+](C)Cc3cccc(c3OC)OC C08533829
C[C@@H](C(=O)Nc1c(ccs1)C(=O)N)[NH+](C)Cc2ccc(c(c2OC)OC)OC C08983140
CCCCn1c(nc2c1c(=O)[nH]c(=O)n2Cc3ccccc3)C[NH+]4Cc5ccccc5C[C@H]4C(=O)N C09467509
CC(=O)Nc1ccc(cc1)NC(=O)C(=O)NC[C@H](c2ccc(c(c2)OC)OC)[NH+](C)C C10081124
CC(=O)Nc1ccc(cc1)NC(=O)C(=O)NC[C@H](c2ccc(cc2)N(C)C)[NH+]3CCc4ccccc4C3 C10129777
Cc1cccc(c1C)NC(=O)C[NH+](CCOC)CC(=O)N2C[C@@H](Oc3c2cccc3)C(=O)N C11468765
COC[C@H](C[NH2+]Cc1cc2c(nn(c2[nH]c1=O)c3ccccc3)c4cccc(c4)F)O C12146451
COc1ccc(cc1)[C@H](CNS(=O)(=O)c2ccc3c(c2)[nH]c(=O)[nH]3)[NH+]4CCCC4 C12328401
CCCCn1c(c(c(=O)[nH]c1=O)N(CC)C(=O)C[NH+]2CCC[C@H]2c3nc4ccccc4s3)N C12820069
C[C@H](C(=O)Nc1c(c2c(s1)CCC2)C(=O)N)[NH+](C)CCOc3ccccc3Cl C15103621
CCCCN(c1c(n(c(=O)[nH]c1=O)CC(C)C)N)C(=O)C[NH+]2CCCC[C@H]2CC C16444982
CCCCN(c1c(n(c(=O)[nH]c1=O)CCC)N)C(=O)C[NH+](C)Cc2ccc(s2)Cl C19530449
C[C@@H]1c2c(s/c(=N\C(=O)C[NH+](C)C)/[nH]2)C[C@]3([C@H]1[C@H]([C@@H](CC3)[C@H](C)C(=O)NCCN4CCOCC4)O)C C20504561
C[NH+](Cc1ccc(c(c1)OC)OC(F)F)CC(=O)NCc2ccc(cc2)S(=O)(=O)N C20685813
CCN(c1c(n(c(=O)[nH]c1=O)Cc2ccccc2)N)C(=O)C[NH+](C)[C@@H](C)c3ccc(c(c3)F)F C23667566
Cc1cccc(c1)C(=O)N/C(=C\c2cccc(c2)[N+](=O)[O-])/C(=O)NCCN3CC[NH2+]CC3 C26805552
COCCn1c(c(c(=O)[nH]c1=O)C(=O)C[NH+](CC=C)Cc2ccc(s2)Cl)N C29054913
C[NH+](C)[C@@H](CNC(=O)c1cc(c(c(c1)Cl)OCC(=O)N)OC)c2cccc(c2)F C32730085
CC(C)[C@H](C(=O)NC(=O)N)Sc1nc2ccccc2c(=O)n1CC[NH+](C(C)C)C(C)C C36219496
CSCC[C@H](C(=O)N1CCC2(CC1)c3c([nH+]c[nH]3)CCN2)NC(=O)Cc4ccc(cc4)F C13569428
CCCCn1c(c(c(=O)[nH]c1=O)N(CC(C)C)C(=O)C[NH+](C)Cc2cccc(c2)OC)N C02652529
C[C@@H](c1nnc(n1c2ccc(cc2)Cl)S[C@H](C(C)C)C(=O)NC(=O)N)[NH+](C)C C39567368
C[C@@H](CCCC(C)(C)O)NC(=O)[C@@H]1CN(CC12CC[NH2+]CC2)C(=O)c3cc(cc(c3)OC)OC C39631226
C[C@H](CCCC(C)(C)O)NC(=O)[C@H]1CN(CC12CC[NH2+]CC2)C(=O)c3cccnc3Cl C39631472
C[C@@H](CCCC(C)(C)O)NC(=O)[C@H]1CN(CC12CC[NH2+]CC2)C(=O)c3cc(ccc3Br)OC C39631781
CC(C)[C@@H](C(=O)N1C[C@H](C2(C1)CC[NH2+]CC2)C(=O)NCc3[nH]c(=O)c4ccccc4n3)Oc5ccccc5 C39676332
COc1cc(cc(c1)OC)C(=O)N2C[C@@H](C3(C2)CC[NH2+]CC3)C(=O)NCCc4c[nH]c5c4cc(cc5)Cl C39676382
CC(C)(C)OC(=O)NCCNC(=O)[C@H]1CN(CC12CC[NH2+]CC2)C(=O)c3cc(cc(c3)F)F C39693413
CC[C@@H](C)C(=O)N1C[C@H](C2(C1)CC[NH2+]CC2)C(=O)NCCNC(=O)OC(C)(C)C C39693434
CC[C@H](C)C(=O)N1C[C@H](C2(C1)CC[NH2+]CC2)C(=O)NCCNC(=O)OC(C)(C)C C39693435
CC(C)(C)OC(=O)NCCNC(=O)[C@H]1CN(CC12CC[NH2+]CC2)C(=O)c3cccc(c3F)Cl C39693475
CC(C)(C)OC(=O)NCCNC(=O)[C@@H]1CN(CC12CC[NH2+]CC2)C(=O)C3CCOCC3 C39693584
CCC[C@@H]1[N-][C@@H]([C@@H]([NH+]1Cc2ccc(cc2)c3ccccc3C4[NH+]=NN=[NH+]4)C(=O)[O-])C(C)(C)O C39741146
COC[C@H]1CCCN1C(=O)CC[C@@H]2CNC(=O)[C@H]3[NH+]2C[C@H](C3)NCc4ccc(o4)CO C22922353
C[C@@H](C(=O)NCc1cccc(c1)n2c(cc(n2)C(F)(F)F)c3nnc(o3)c4ccncc4)[NH3+] C40893122
c1ccnc(c1)C[NH2+]C[C@H]([C@@H](c2ccc(cc2)Br)[NH2+]Cc3ccccn3)C(=O)[O-] C43209031
CC(=O)[C@@]1(CC[C@@H]2[C@]1(CC[C@@H]3[C@@H]2CCC4=C/C(=N\OCC(=O)NCCc5c[nH]c[nH+]5)/CC[C@@]34C)C)O C43737047
CC[NH2+][C@@H](COc1c(cc(cc1Br)[N+](=O)[O-])Br)C(=O)N C50441519
C[C@H](C(=O)N1CCN(CC1)C(=O)CCn2ccc3c2c[nH+]cc3)NC(=O)[C@@H](Cc4ccccc4)N C57773719
CC(C)NC(=O)[C@@H]1[C@H]2[C@@]1(C(=NNC2=O)c3ccccc3NC(=O)C[NH+](C)CCN(C)C)C C57774725
CCc1ccc(cc1)[n+]2c(c3c([nH]nc3nc2SCC(=O)NCc4ccco4)C)N C33626475
C[C@H](c1ccccc1F)[NH+](C)CC(=O)N(CC(C)C)c2c(n(c(=O)[nH]c2=O)CC(C)C)N C59373857
C1CCC(CC1)NC(=O)NCCCC(=O)N[C@H]2CS(=O)(=O)C[C@H]2[NH+]3CCCCC3 C60362728
C[NH2+][C@H](CCOc1c(cc(cc1Br)[N+](=O)[O-])Br)C(=O)N C62595581
c1ccc2=[NH+]CC(=c2c1)c3nnc(n3C4CC4)SCC(=O)Nc5ccc(cc5)C(=O)N C63209712
COc1ccc2=[NH+][C@@H](C=c2c1)C(=O)NNC(=O)COCC(=O)NC34CC5CC(C3)CC(C5)C4 C63625886
c1ccc2=[NH+]CC(=c2c1)CC(=O)N3CCN(CC3)[C@@H]4NN[C@@H](S4)SCC(=O)NCc5ccco5 C64409699
C[C@@H](C(=O)N)[NH3+] C02046876
C([C@@H](C(=O)[O-])[NH3+])OC[NH3+] C12358965
C[C@@H](c1nc(cs1)c2cccc(c2)N)[NH3+] C11886618
C[C@@H](c1nc(cs1)c2ccc(cc2)N)[NH3+] C11886578
Cc1c(c(n[nH]1)C)S(=O)(=O)C[C@H](C[NH3+])O C19685772
c1c([nH]c(=O)[nH]c1=O)CSC(=[NH2+])N C05749071
C1CCNC(=O)[C@@H](C1)[NH2+]CC(=O)N C20056910
C1C[C@@H](N(C1)CC[NH3+])C(=O)N C20294535
C[C@H](C(=O)N)[NH2+]CC(=O)N C20361889
c1cnc([nH]1)CCNC(=[NH2+])N C26747738
c1cc(ccc1[C@H](C[NH3+])N)C(F)(F)F C35677117
c1c(cn(n1)C[C@@H](C[NH+]2CCNC(=O)C2)O)N C36988056
C1CN(CCN1CC[NH3+])CC(=O)NC(=O)N C37039580
C1[C@H]2[C@@H]1[C@H]([NH2+]C2)C(=O)NN C39064058
C([C@H]1C(=O)N=C(S1)N)[NH3+] C33852249
C1COC[C@@H]1C/[NH+]=C(\N)/NN C39136571
C1C[NH2+]CCC1(C(=O)N)N C40695181
CSCC[C@H](c1nc([nH]n1)N)[NH3+] C41050683
C(CO)[C@@H](c1[nH]c(=O)[nH]n1)[NH3+] C42040289
C([C@@H](c1[nH]c(=O)[nH]n1)[NH3+])O C42040416
CC(C)(C(=O)[O-])[NH2+][C@@H]1CCCC[C@H]1[NH3+] C42431699
C[C@H](C[NH2+][C@@H](C)C(=O)NC)C(=O)N C42562748
C[C@@H](C(=O)NC)[NH2+][C@@H](C)C(=O)NC(=O)NC C42562922
C[C@@H](C(=O)NC)[NH2+][C@H](C)C(=O)NC(=O)NC C42562926
Cn1cc(cn1)[C@H](C[NH3+])N(C)CC(=O)N C43127138
c1c[nH+]cc(c1N)[C@@H](CC(=O)[O-])[NH3+] C44219698
CSC(=C(C[NH3+])CN)SC C44249151
c1c(cc(cc1F)F)[C@@H](CC(=O)N)[NH3+] C44250910
Cc1c(cc(c(c1F)F)[C@H](CC(=O)N)[NH3+])F C44252228
Cc1c(c(n(n1)C(C)(C)C)C)[C@@H](CC(=O)N)[NH3+] C44253722
CSc1c(ccc(n1)[C@H](CC(=O)N)[NH3+])C#N C44253994
c1c(c[nH]c1[C@H](CC(=O)N)[NH3+])Br C44255231
CC[C@@H](Cc1c(n(c(=O)n(c1=O)C)C)N)[NH3+] C44400269
c1c(c(c(c(c1F)F)[C@H](C[NH3+])N)F)F C44469933
c1cc2c(cc1[C@H](C[NH3+])N)nsn2 C44470254
Cc1cccc(c1C)[C@@H](C[NH3+])N C44470315
c1c(cc(cc1F)Br)[C@@H](C[NH3+])N C44471274
CSc1ccccc1[C@@H](C[NH3+])N C44472032
Cc1cc(n(n1)c2ccc(cc2)[C@H](C[NH3+])N)C C44476896
C1CC1[NH+](CCO)Cc2nc(nc(n2)N)N C50104024
C[C@@H](CC#N)NC(=O)[C@H](CC(=O)N)[NH3+] C50392217
C1C[C@H](C(=O)NC1)NS(=O)(=O)CCC[NH3+] C50397622
c1[nH]c2c(n1)ncnc2SC[C@@H](C(=O)N)[NH3+] C51037332
COCC[C@@H](C(=O)N)[NH3+] C52791060
C1CC[C@H]([C@H](C1)C(=O)N(CCO)CCO)[NH3+] C55088843
C[C@@H](C(=O)N)NC(=O)C[NH+]1CCCNCC1 C61269694
C[C@H](C(=O)NC(=O)NC)n1cnc(n1)C[NH3+] C61842984
C[C@H](Cn1cnc(n1)C[NH3+])C(=O)N C61843036
c1nc([nH]n1)c2[nH]nc(n2)CCC[NH3+] C61844160
C1CN(CCNC1=O)C(=O)[C@@H](CC(=O)N)[NH3+] C62100211
CC(=O)NC(=[NH2+])N C01560549
C(#N)[C@H](C(=O)N)[NH3+] C04291243
c1c(nc([nH]c1=O)C(=[NH2+])N)N C04715282
C/C(=N\NC(=[NH2+])N)/CN1C(=O)CCC1=O C04957036
C[NH+]=C(NN)NN C04984227
C[C@@H](C(=O)N[C@@H](C)C(=O)NN)[NH3+] C01607136
c1ncn(n1)CC(=[NH2+])NC(=O)N C01387894
COCCN1C[C@H](C(=O)NC1=O)C(=[NH2+])N C04013353
[C@@H]1(C(=O)NC(=O)N1)NC(=[NH2+])N C16887597
c1[nH]c(nn1)SC[C@H](C[NH3+])O C19865112
C[C@@H](c1ccc2c(c1)NC(=O)CC(=O)N2)[NH3+] C19971620
C[C@H](C(=O)NC(=O)N)[NH2+]CC(=O)OC C20361282
C[C@@H](C(=O)NC(=O)NC)[NH2+]CC(=O)N C20361884
c1nnc(n1N)SCCC[NH3+] C20396531
c1c([nH]c[nH+]1)C[C@@H](C(=O)[O-])NC(=O)C[NH3+] C35024721
CC(C)C[C@@H]([C@@H](C(=O)N)O)[NH3+] C35050507
C[C@H](C(=O)N)[NH2+]CCNC(=O)C C35138448
C1COCCC1(C[NH3+])N C36304943
C[C@@H](C(=O)NC(=O)N)[NH2+]CCC(=O)N C36747278
C[C@H](C(=O)N)[NH2+][C@H]1CC(=O)NC1=O C36853677
C[C@H](C[NH+](C)CC(=O)N)C(=S)N C37268620
C(C[NH3+])c1nnc(o1)SCC(=O)N C01272588
c1c(c(cc(c1O)O)F)[C@@H](C[NH3+])O C03871196
Cn1c(c[n+](c1NN)C)N C39078805
[H]/N=C(/N)\NC(=[NH2+])[S@@](=O)O C22113380
CCC[C@@H](c1nc([nH]n1)N)[NH3+] C41050622
CCCc1[nH]nc(n1)[C@@H]([C@@H](C)O)[NH3+] C41058626
C1CSC[C@]1(C(=O)[O-])[NH2+]CC[NH3+] C42429485
c1cc(c(cc1[N+](=O)[O-])[C@H](CC(=O)N)[NH3+])F C44251120
C([C@H]([C@@H](CO)O)[NH3+])C(=O)N C44252850
c1cc(n(c1)CCC#N)[C@@H](CC(=O)N)[NH3+] C44255245
c1c(c(nc(n1)N)N)CC[NH3+] C44397354
C[C@@H](Cc1cnc(nc1N)N)[NH3+] C44461243
c1cc(nc(c1)[C@H](C[NH3+])N)c2ccsc2 C44472532
c1cc(ncc1[C@H](C[NH3+])N)OC2CCCC2 C44472940
c1cnc(cn1)/C(=[NH+]/NC2=NCCN2)/N C44550047
CC[C@@H](C[NH3+])C(=O)N[C@H](C)C(=O)N C44801558
C1C[NH+](CCC1CC(=O)N)C[C@H](C#N)N C45320936
C[C@@](Cn1ccnc1)(C(=O)N)[NH3+] C45432090
c1ncn(n1)C[C@H](C(=O)N)[NH3+] C45435673
C[C@]1(C[C@]([NH+]=C(N1)N)(C)O)O C45793311
Cc1[nH]nc(n1)[C@H](CCO)[NH3+] C48630626
C(C[NH3+])CNCC(=O)N C51355677
COCC[C@@H](c1nc([nH]n1)N)[NH3+] C52785670
c1cnc(c(n1)C(=[NH2+])N)N(CCO)C2CC2 C54379969
C[C@@H](C[NH3+])C(=O)NC(C)(C)C(=O)N C45108066
C1C[C@H]([C@@H](C1)N(CC(=O)N)CC(=O)N)[NH3+] C61808389
C[NH+]1CC[C@](C1)(C(=O)N)N C61990955
C1C[C@H](C[NH+](C1)CC[C@@H](C#N)N)C(=O)N C62368455
C[C@@H](C(=O)NC)NC(=O)[C@@H]1C[NH2+]CCN1 C62813050
C/C=C(\C)/C(=O)Nc1ccccc1C[C@@H]2c3ccccc3CC[NH+]2C C04299756
Cc1ccc(cc1)CSC2=NC[NH+](CN2)C(C)(C)CC(C)(C)C C03138707
Cc1c(c2ccccc2[nH]1)[C@H](c3ccc(cc3)OC)[NH+]4CCCC4 C00072149
c1ccc2c(c1)c3ccccc3n2C[C@@H](C[NH+]4CCCCCC4)O C00134450
c1cc2ccc(c(c2nc1)O)[C@@H](c3ccc(cc3)F)[NH+]4CCCCC4 C00038304
c1cc(oc1)C[NH2+]Cc2ccc(o2)c3cc(ccc3Cl)Cl C07524561
CC(C)c1ccc(cc1)[C@H](C)[NH2+]CC(=O)N2CCc3c2cccc3 C08314498
c1cc(ccc1C[NH2+][C@@H]2CCS(=O)(=O)C2)SC(F)(F)F C22154230
C[C@@H](c1ccccc1Cl)[NH2+]Cc2cc3c(c(c2)Cl)OCO3 C22781521
C[C@@H]1C[C@@H](C[NH+](C1)C[C@H](CCO[C@@H]2C[C@@H]3CC[C@]2(C3(C)C)C)O)C C28295472
C[NH+](C)CCOc1ccc(cc1)c2cc(cc(c2O)Cl)Cl C32004758
CCC[C@H](C)[C@@H](c1cc2c(cc1Br)OCCO2)[NH2+]CC C35557118
CC[NH2+][C@@H](c1ccc2c(c1)OCO2)c3ccc(c(c3)Cl)Cl C35558325
CC[NH2+][C@H](c1ccc2c(c1)OCO2)c3ccc(c(c3)Cl)Cl C35558328
CCC[NH2+][C@H](c1cc2c(cc1Br)OCCO2)[C@H](C)CC C35584618
CCc1c(n2ccccc2[nH+]1)NCc3ccc(c(c3)Cl)Cl C01412701
C[C@H](c1ccc(cc1Cl)Cl)[NH2+]Cc2cccc3c2OCO3 C36167783
C[C@@H]1C[C@H]([C@@H](C[NH+]1C)C)Nc2ccc(c(c2)Cl)OC(F)F C36908021
CC[NH+]1CCC[C@@H](C1)[C@@H](C)Nc2c(ccc3c2ncs3)Cl C36922924
Cc1ccc(o1)[C@@H](C)[NH2+][C@@H](C)c2ccc(c(c2)Br)OC C37105974
CCC[NH2+][C@H](c1ccc(cc1Br)OC)c2c(cco2)C C37445562
Cc1ccc2[nH+]c(cn2c1)CN[C@H](c3ccc(cc3)F)c4cccs4 C12750008
Cc1ccc2[nH+]c(c(n2c1)Nc3ccccc3C)c4ccsc4 C00427510
COc1ccc2c(c1)c(cc[nH+]2)Nc3ccccc3Br C41055482
CC(C)(C)c1csc(n1)[C@@H](c2cc(ccc2OC)Br)[NH2+]C C41187132
Cc1ccc(nc1)[C@@H](C2CC[NH2+]CC2)Oc3cccc(c3Cl)Cl C43021303
CCC[NH2+][C@H]1c2ccc(cc2N(C1=O)CC3CCCC3)Br C48742341
CC(C)(C)[NH2+]Cc1cc(cnc1N(C)C2CCCCC2)Br C51434505
CC[NH2+]Cc1c(ccc(n1)N(C)Cc2ccc(cc2)Cl)Cl C51520241
c1c(cnc(c1C[NH2+]C2CC2)OC3CCCCCC3)Br C51549157
CCC[NH2+]Cc1cc(c(nc1)Oc2cc(ccc2Cl)C)Cl C51570813
CCc1cc(ccc1Cl)Oc2c(cc(cn2)C[NH2+]CC)Cl C51571175
CC(C)(C)[NH2+]Cc1ccnc(c1)Oc2cc(cc(c2)Cl)Cl C51571486
CC(C)[NH2+]Cc1cc(c(nc1)Oc2ccc(c(c2)Cl)Cl)Cl C51571673
C[NH2+]Cc1cc(oc1)COc2ccc3cc(ccc3c2)Br C52677248
CC(C)(C)[NH2+]C[C@@H]1CC[C@@H](O1)COc2cc(cc(c2)Cl)Cl C52701255
C[C@@H](c1ccco1)[NH2+]CCOc2cc(c(cc2Cl)Cl)Cl C53567962
CC[C@@H](c1ccco1)[NH2+][C@@H](C)c2ccc(c(c2)Br)OC C54105551
Cc1ccc(c(c1)Cl)Oc2c(cc(cn2)Br)C[NH2+]C(C)C C54352874
c1ccc(c(c1)/N=C/c2cc(cc(c2O)Cl)Cl)[NH+]3CCCCC3 C00521805
c1ccc(cc1)Cc2nc3ccccc3n2CC[C@H]4CCCC[NH2+]4 C57866566
CC(C)(C)c1nc2cc(c(cc2n1CC[C@H]3CCCC[NH2+]3)F)F C57866752
C[NH2+][C@H](c1ccc2c(c1)nccn2)c3cc(sc3Cl)Cl C61414342
CCC[NH2+][C@H](C)c1ccc(c(c1)Br)N2C[C@@H](OC[C@@H]2C)C C61695221
C[C@H](c1ccc(c(c1)Br)Oc2ccccc2C#N)[NH2+]C C61699010
C[C@@H](c1ccc(c(c1)Br)Oc2cccc(c2C#N)F)[NH2+]C C61699421
CC[C@H]1C=C2C=C(S[C@H]2S1)C(=O)NCCC3=c4cc(ccc4=[NH+][C@@H]3C)C C63515278
c1ccc2=[NH+][C@@H]3[C@H](CCCC3=c2c1)C(=O)NCCC4=CCCCC4 C63745872
CC(C)[C@@H](c1ccc(cc1)OC)[NH2+]Cc2ccc3c(c2)cccn3 C66236509
C[C@H](c1ccc(cc1)Cl)[NH2+]Cc2coc(n2)c3ccc(c(c3)F)F C67116784
C[C@]1([C@H]([C@@H]([C@@H]([C@@H](O1)SCCO)O)O)O)[C@@H](COC)NC(=O)[C@@H]2CCC[NH+]2C C04411026
CC1([C@@H]([NH+]([C@@H](C1(C)C)NC(=O)C(C)(C)O)C)NC(=O)C(C)(C)O)C C01733220
Cc1cc(c(cc1Cl)SCc2nc(nc(n2)N(C)C)N)S(=O)(=O)Nc3cc(=[NH2+])[nH][nH]3 C08651883
CCCCN1C(=O)[C@H]2[C@@H]([NH2+][C@@]3([C@@H]2C1=O)c4ccc(c(c4NC3=O)C)C)CCC(=O)N C09042973
c1ccc2c(c1)C[C@@H]([NH+](C2)CC(=O)Nc3c(c4c(s3)CCC4)C(=O)N)C(=O)N C09217820
C[C@H](C(=O)NC[C@H]1CCCO1)N(C(=O)c2c(c(ns2)C(=O)N)N)N3CC[NH+](CC3)C C12715933
c1cc(ccc1CNC(=O)CC[C@@H]2CNC(=O)[C@H]3[NH+]2C[C@H](C3)NC(=O)Nc4ccsc4)F C15707680
CC[C@]12C[NH+]3C[C@](C1=O)(CN(C2)[C@@H]3[C@@H]([C@@H]([C@@H]([C@@H](CO)O)O)O)O)CC C19323239
CC[C@]12C[NH+]3C[C@](C1=O)(CN(C2)[C@@H]3[C@@H]([C@H]([C@@H]([C@@H](CO)O)O)O)O)CC C19323243
COc1ccc(cc1)c2nc(on2)CN3CC[NH+](CC3)Cc4nc(nc(n4)N)N C22827402
Cc1c(c(n(n1)c2ccccc2)C)[C@H]3C(=O)NCC[NH+]3CC(=O)Nc4c(ccs4)C(=O)N C24214944
c1ccc(c(c1)Cn2c3c(cccn3)c(n2)c4ncc(c(n4)N)C[NH3+])F C27869761
C[C@H]1CCCC[C@@H]1[NH+](CC(=O)NC(=O)NC)CC(=O)NC(=O)NC C31468877
c1c(csc1C[NH2+]CCNC(=O)c2c(non2)N)Br C32617194
C[C@H](c1nc(co1)C(=O)N[C@@H](Cc2c[nH]c3c2cccc3)C(=O)OC)[NH3+] C33712694
c1ccc(cc1)[C@]23C[NH+]4C[C@](C2O)(CN(C3)[C@@H]4[C@H]([C@H]([C@@H]([C@@H](CO)O)O)O)O)c5ccccc5 C36369755
C[C@H](C(=O)N1CCC(CC1)C(=O)N2CCC[C@H]2C(=O)N[C@H](CC(C)C)C(=O)NCC(=O)N)[NH3+] C38549464
C[C@H](C(=O)Nc1c(c2c(s1)CCC2)C(=O)N)[NH+](C)CC(=O)NC(C)C C15028717
Cc1c\2c(oc1C(=O)N[C@@H](C)COC)CC(C/C2=N\NC(=[NH2+])N)(C)C C39855902
C[NH+]1CCC(CC1)(/C(=N/O)/N)NS(=O)(=O)c2ccc(s2)Br C40377069
CCn1c2c(cnc(c2nc1c3c(non3)N)C#CC4CC4)OCCC[NH3+] C40957571
CC[NH+]1CCC[C@H]1CNS(=O)(=O)c2cc(cnc2NN)Br C41069989
C1CCC(CC1)(CNC(=O)NNC(=O)C(=O)NC2CC2)[NH+]3CCCCC3 C43112211
C[NH+]1CCCC[C@@H]1CNS(=O)(=O)c2cc(cnc2NN)Br C44565273
CCCn1c(c(c(=O)n(c1=O)C)C(=O)C[NH+]2CCC(CC2)C(=O)N)N C45311365
C[C@@H](c1ccc(cc1)S(=O)(=O)N)[NH+](C)CC(=O)NC(=O)NCC(C)C C32542363
CC(C)[C@H](CNC(=O)NNC(=O)C(=O)NC1CC1)[NH+]2CCCCCC2 C45534555
CC[C@H](C)[C@@H](C(=O)NCc1ccc(cc1)C(=O)N2CC[NH+](CC2)C)NC(=O)N C46662753
C[C@H]1CCCC[NH+]1[C@@H](C)CNC(=O)C(=O)Nc2c(ccs2)C(=O)N C47998956
CC(C)[C@@H](CNC(=O)C(=O)Nc1c(ccs1)C(=O)N)[NH+]2CCCC2 C48038255
c1cc(ccc1N2CC[NH+](CC2)CCNC(=O)NC(C(=O)N)C(=O)N)F C48447847
CC(C)[C@@H](C[NH+](C)C)NS(=O)(=O)c1cc(cnc1NN)Br C49227090
COc1ccc(cc1)N2C(=O)/C(=C/N[C@@H]3CCCC[C@@H]3[NH3+])/C(=O)NC2=S C20329244
CCCNC(=O)[C@@H]1CCC[NH+](C1)CC(=O)c2c(n(c(=O)[nH]c2=O)C3CC3)N C50998815
COCCn1c(c(c(=O)[nH]c1=O)C(=O)C[NH+]2CCC[C@@H](C2)C(=O)NC3CC3)N C51045693
c1csc(c1C(=O)N)NC(=O)C[NH+]2CCC[C@H](C2)C(=O)NC3CC3 C51047855
C[C@@H]1C[C@@H](C[NH+](C1)C(C)(C)CNC(=O)NNC(=O)C(=O)NC2CC2)C C54726353
C[C@H](c1ccc(cc1)N2CC[NH+](CC2)C)NC(=O)[C@@H](CCSC)NC(=O)N C55710441
C[C@@H](C(=O)NC[C@@H](c1ccccc1OC)[NH+]2CCCCC2)NC(=O)N C56098206
C[C@@H](C(=O)N)[NH+]1CCC[C@@H](C1)C(=O)NCCNC(=O)OC(C)(C)C C57921824
c1ccc2=[NH+]CC(=c2c1)c3nnc(n3C4CC4)SCc5nc(nc(n5)N)N C63194375
CC(C)Oc1ccc(cc1)C(=O)N[C@H](CC2=c3ccccc3=[NH+]C2)C(=O)NN C63437851
COc1ccc(cn1)NC(=O)[C@H](CC2=c3ccccc3=[NH+]C2)NC(=O)N C64003091
COc1cc(cc(c1OC)OC)N2[C@@H](N[C@@H]([C@@H](C2=O)[C@@H]3[C@@H]4C(=c5ccccc5=[NH+]4)CCN3)O)O C64044449
c1ccc2=[NH+]CC(=c2c1)CCNC(=O)/C=C\3/CS[C@@H](N3)NC(=O)c4ccc[nH]c4=O C64403641
c1ccc2c(c1)c(=O)n(c(=O)[nH]2)CC(=O)NNC(=O)NCCCn3cc[nH+]c3 C64886152
Cc1cc(=O)[nH]c(n1)NCCNc2c3c(c(sc3nc(n2)CC[NH3+])C)C C65432379
C[C@H]1CCC[NH+](C1)[C@@H](C)CNC(=O)NCCCc2c(c([nH]n2)N)C#N C65584929
C[C@H](c1ccc(c(c1)F)N2CC[NH+](CC2)C)N[C@@H](C)C(=O)NC(=O)N C66390669
C1C[C@@H](C[NH+](C1)CCCNC(=O)C2CCC3(CC2)C(=O)NC(=O)N3)C(=O)N C67273149
COc1ccc(cc1)C(=O)Oc2ccc(cc2)/C=N/NC(=O)N C00478832
CCOC(=O)c1cnc(nc1N)SCC(=O)N[C@@H]2CCCC[C@H]2C C04385343
C[C@@H]1CCCC[C@@H]1NC(=S)NNC(=O)c2ccc(cc2)[N+](=O)[O-] C07557088
CCCOc1ccc(cc1OC)/C=N/NC(=O)c2c(nc(s2)N)C C13042863
CCn1c(nnc1S[C@H](C(C)C)C(=O)NC(=O)N)c2ccccc2C C14141117
Cc1ccccc1CC(=O)NC(=S)Nc2ccc(cc2O)[N+](=O)[O-] C14562657
CCCc1c(c(c2c(c1OC)OCO2)OC)/C=N/NC(=S)N C15084751
c1cc(ccc1/C=C/C(=O)NNC(=S)NC2CCCC2)[N+](=O)[O-] C15530446
CCCNC(=O)NNC(=O)COc1ccc2cc(ccc2c1)OC C17068010
CCCCNC(=O)NC(=O)[C@@H](C)Sc1[nH]nc(n1)c2cccs2 C25618122
CCc1ccc(cc1)c2nc([nH]n2)S[C@@H](C)C(=O)NC(=O)NCC=C C26089748
C[C@H](C(=O)Nc1ccc(cc1OC)OC)Nc2ccc(cc2)NC(=O)C C29223059
COc1ccc(cc1)c2nc([nH]n2)SCC(=O)c3ccc(c(c3)O)O C06141647
CC1=C([C@@H](NC(=O)N1)c2ccc(cc2)O)C(=O)OCc3ccc(cc3)OC C00715189
CCCCn1c(c(c(=O)[nH]c1=O)N(CC)C(=O)c2cc(cc(c2)C)C)N C07654348
Cc1cccc(c1)N2[C@H](NN=C2SCC=C)Cc3cc(=O)[nH]c(=O)[nH]3 C39361674
CCCc1cc2c(c(=O)[nH]1)[C@H](C(=C(O2)N)C(=O)OC)c3ccccc3OC C40568782
CCCSc1nc2n(n1)[C@@H](C(=C(N2)C)C(=O)N)c3ccccc3OC C40982177
CNC(=O)Nc1ccc(cc1)NC(=O)/C=C/c2cc(ccc2OC)OC C45799762
C[C@H](C(=O)NNC(=O)Nc1ccccc1OC)Oc2ccc(cc2)F C46704493
C[C@@H](C(=O)NC(=O)NCC(C)C)Nc1cccc(c1)Cn2cccn2 C27013849
CCOC(=O)N[C@@H](CC(C)C)CNC(=O)N1CCC[C@@H](C1)O C47056487
C[C@H](c1ccc2c(c1)[nH]c(=O)[nH]2)NC(=O)/C=C/c3ccc(cc3OC)OC C47535010
C[C@H](c1ccccc1OC)NC(=O)Nc2cccc(c2)NC(=O)OC C47711013
C[C@@H](CNC(=O)Nc1cccc(c1)NC(=O)C(C)C)Cn2cccn2 C52461976
C[C@@H](CNC(=O)Nc1cccc(c1)C(=O)NC(C)(C)C)Cn2cccn2 C52462913
Cc1cc(c(c(c1)C)NC(=O)CNC(=O)Nc2ccc(cc2OC)OC)C C53963625
C[C@@H](c1ccccc1Cl)NC(=O)NNC(=O)COc2ccccc2C#N C54064504
C[C@@H](C(=O)Nc1ccc(cc1)OC)Nc2cccc(c2)N3CCNC3=O C56157705
C[C@H](C(=O)Nc1cccc(c1)NC(=O)C)Nc2cccc(c2)OCC#N C56175721
c1ccc(cc1)Nc2nc(nc(n2)N)COC(=O)c3c(cccc3F)F C08753086
C[C@@H](C(=O)NCc1ccc(cc1)Cl)Sc2nnc(n2N)c3ccco3 C16790924
Cc1c(c(n2c(n1)nc(n2)N)C)CC(=O)N[C@@H](CC(C)C)c3cccs3 C58225387
CC(C)CSc1[nH]c(nn1)N/N=C/c2cc(ccc2O)OC C05908112
c1ccc(cc1)COc2c(cc(cc2Cl)Cl)CNn3c(nnn3)N C59055557
CC(=O)Nc1ccc(cc1)/C=N/NC(=O)CCc2ccc(cc2O)OC C59160750
Cc1c(c(n(n1)Cc2ccccc2)Cl)/C=C/C(=O)NNC(=O)NC(C)C C63270141
Cc1ccc(cc1NC(=O)[C@H](C)Sc2ccc(cc2)[N+](=O)[O-])C(=O)N C63948415
CCCCNC(=O)NNC(=O)c1cnn(c1CC)c2ccc(cc2)F C64883459
Cc1cc(c(cc1S(=O)(=O)NNC(=O)NCCC(C)C)C)OC C64938969
Cc1ccc(c(c1)C)CCNc2ccc(cc2[N+](=O)[O-])S(=O)(=O)N C65280862
COc1cc(cc(c1OC)CC=C)C(=O)NNC(=O)NC2CCCC2 C65920284
CCCCNC(=O)NC1(CCCCC1)C(=O)Nc2ccc(=O)n(c2)CC C57434287
c1cc(ccc1C(F)(F)F)OC[C@H](CNc2c3c([nH]cn3)ncn2)O C66387884
c1ccc(cc1)OCCCNC(=O)Nc2cccc(c2)c3ccc(=O)[nH]n3 C66679175
C[C@@H](c1ccc(c(c1)OC)OC)NC(=O)NNC(=O)CC2CCCCC2 C67060643
Cc1ccsc1C(=O)NNC(=O)N[C@H](C)c2cc(c(cc2C)OC)OC C67062948
CCn1c(c(c(n1)C)CNC(=O)N[C@H](c2[nH]c3ccccc3n2)C(C)C)C C67381532
Cc1c(cccc1Cl)NNC(=O)NCCCc2nnc3n2CCCCC3 C67461765
CCCCn1c(c(c(=O)[nH]c1=O)N(C)C(=O)c2ccc(cc2)CCC)N C67476568
CCc1c2c([nH]n1)OC(=C([C@H]2c3ccc(c(c3)OC)OCc4ccccc4)C#N)N C00987524
C[C@@H](C(=O)NC(=O)NC1CCCCC1)OC(=O)c2ccc(cc2)c3ccc(cc3)O C04220966
Cc1ccc(c(c1)NC(=O)CSc2nnc(n2N)c3ccc(cc3)OC)C C00938922
CC(C)(C)c1ccc(c(c1)NC(=S)NC(=O)c2cccc(c2)[N+](=O)[O-])O C04550474
CC(C)C(=O)Nc1cc(c(cc1OC)NC(=O)Nc2ccccc2Cl)OC C01324330
COc1ccc(cc1)c2nnc(n2N)SCC(=O)NC34CC5CC(C3)CC(C5)C4 C04889998
CCOc1cccc(c1)c2nnc(n2N)SCC(=O)Nc3cccc(c3)C C02207291
COc1ccc(cc1)/C=N/NC(=O)CNC(=O)Nc2cccc(c2)Cl C01754019
CC1=C([C@@H](NC(=O)N1)c2ccccc2OC(F)F)C(=O)Nc3ccccc3OC C05505015
Cc1c(c(nc(n1)N)c2ccc(cc2O)OCC(=C)C)Oc3cccc(c3)OC C02344367
CCc1c(c(cc2c1[nH]c3c2cccc3)COC(=O)NC)COC(=O)NC C01609103
Cc1cccc(c1C)Nc2ccccc2C(=O)O[C@H](C)C(=O)NC(=O)NC C05621569
c1ccc(c(c1)C(=O)OCc2nc(nc(n2)Nc3ccc(cc3)F)N)F C09456094
CCOc1cccc(c1)c2cc([nH]n2)C(=O)N/N=C/c3cccc(c3)O C00946214
C[C@@H](c1ccccc1Cl)NC(=O)NCCNc2ccccc2[N+](=O)[O-] C12563034
C/C(=N\Nc1[nH]nc(n1)SCC(=O)NC2CCCCC2)/c3ccc(cc3)F C20835456
c1ccc2c(c1)ccc(c2/C=N/Nc3[nH]nc(n3)SCc4ccncc4)O C20907029
CCc1ccc(cc1)C(=O)N(CC(C)C)c2c(n(c(=O)[nH]c2=O)CC(C)C)N C21082464
C/C(=N\Nc1[nH]nc(n1)SCC(=O)Nc2ccccc2F)/c3cccs3 C21082967
Cc1c(cco1)c2nnc(n2N)S[C@@H](C)C(=O)Nc3ccc(cc3)C(C)(C)C C21450032
CCc1ccc(cc1)[C@H](c2c(n3c(s2)nc(n3)CC)[O-])[NH+]4CCC(CC4)C(=O)N C22853775
C[C@H]1CCC[C@H]([C@@H]1C)NC(=O)CSc2nnc(n2N)c3ccccc3OC C36184098
Cc1cccc(c1)N2[C@H](NN=C2SCc3ccccc3)Cc4cc(=O)[nH]c(=O)[nH]4 C39361772
Cc1cc(cc(c1)OCc2nnc(n2N)SCc3[nH]c4ccccc4n3)C C40127749
COC(=O)c1ccc(cc1)Oc2c(c(ncn2)NCc3ccc(cc3)F)N C40700783
CC(C)[C@@H](c1ccc(cc1)F)Nc2ccc(cc2[N+](=O)[O-])S(=O)(=O)N C42096911
C=CCNC(=O)Nc1ccc(cc1)NC(=O)/C=C/c2ccc3c(c2)OCO3 C42643496
CC(C)[C@H](c1[nH]c2ccccc2n1)NC(=O)Nc3ccc(cc3OC)OC C43330539
Cc1ccc(c(c1)OCC(=O)NNC(=O)N[C@H](C)c2ccccc2OC)C C49779069
C[C@@H](Cc1cccc(c1)Cl)Nc2ccc(cc2[N+](=O)[O-])S(=O)(=O)N C52280536
C[C@H](C(=O)NC1(CCCCC1)C#N)Nc2ccc(cc2)NC(=O)OC C56187288
C[C@@H](c1ccc(cc1)C(C)C)NCC(=O)NN2C(=O)C3(CCCCC3)NC2=O C38780506
C[C@H](C(=O)NC(=O)NC1CCCCC1)Sc2nnc(s2)NCC(C)C C07268351
Cc1cccc(c1C)O[C@@H](C)C(=O)NNC(=O)c2c[nH]nc2c3ccc(cc3)Cl C11509835
c1cc(c(c(c1)Cl)Cl)NC(=O)CSc2nc([nH]n2)NN=C3CCCCC3 C59040220
Cc1cc(c2c(c1)c(cc(=O)[nH]2)CSc3nnc(n3N)COc4ccccc4)C C59204940
COc1ccc(cc1)/C=N/Nc2nnc(n2N)SCc3ccc(cc3)Cl C20292926
Cc1cccc(c1)CSc2nnc(n2N)N/N=C/c3cccc(c3)OC C20293100
C/C(=N\Nc1[nH]nc(n1)SCc2ccc(cc2)OC)/c3ccccc3O C59830281
Cc1cc(ccc1NC(=O)NCCNc2cccc(c2C#N)F)C(=O)OC C48114499
CC[C@H](C)Oc1cccc(c1)NC(=O)N[C@@H](C)c2ccc3c(c2)NC(=O)CO3 C66334746
CC[C@H](C)Oc1cccc(c1)NC(=O)N[C@H](C)c2ccc3c(c2)NC(=O)CO3 C66334750
c1cc(cc(c1)OC(F)F)CNC(=O)Nc2cccc(c2)c3ccc(=O)[nH]n3 C66678878
Cc1ccc(c(c1)C)C[C@H](C)NC(=O)NNC(=O)COc2ccc(cc2)C#N C66716978
COc1ccc(cn1)NC(=O)NNc2ccc(cc2)OCC(F)(F)F C67018237
C[C@H](c1cc2cccc(c2o1)OC)NC(=O)NNC(=O)CC3CCCCC3 C67041917
C[C@@H](c1ccc2c(c1)NC(=O)CO2)NC(=O)Nc3cccc(c3)OCC(=C)C C67320054
C[C@@H](c1ccccc1OC)NC(=O)Nc2ccc(c(c2)NC(=O)OC)F C67322776
CC[C@@H](c1[nH]c2ccccc2n1)NC(=O)NCCc3cc(cc4c3OCOC4)F C67391711
c1cc(ccc1c2nc(co2)CCNC(=O)NNC(=O)CC3CCCCC3)F C67420182
CC(C)NC(=O)N[C@H]1C[C@H](N(C1)C(=O)c2cccn2C)C(=O)N[C@H](Cc3c[nH]c4c3cccc4)C(=O)N C04200861
CC(C)(C)NC(=O)[C@@H](c1ccc(cc1)F)N(Cc2ccc(cc2)OC)C(=O)c3c(c(ns3)C(=O)N)N C06074500
CC(C)(C)NC(=O)[C@H](c1ccc(cc1)F)N(Cc2ccc(cc2)OC)C(=O)c3c(c(ns3)C(=O)N)N C06074907
CC(C)(C)NC(=O)[C@H](c1ccc2c(c1)cccn2)N(Cc3cccnc3)C(=O)c4c(c(ns4)C(=O)N)N C06075022
CC(C)CCNC(=O)[C@@H](c1ccco1)N(c2cccc(c2)O)C(=O)c3c(c(ns3)C(=O)N)N C06134301
CCC(C)(C)NC(=O)[C@@H](c1ccc(o1)C)N(c2cccc(c2)OC)C(=O)c3c(c(ns3)C(=O)N)N C06462140
COCCNC(=O)[C@@H](c1ccc(cc1)F)N(c2ccc3c(c2)OCO3)C(=O)c4c(c(ns4)C(=O)N)N C06904957
COc1ccc(cc1)[C@@H](C(=O)NC2CCCC2)N(c3ccc(cc3)F)C(=O)c4c(c(ns4)C(=O)N)N C07058870
COc1ccc(cc1)[C@H](C(=O)NC2CCCC2)N(Cc3ccco3)C(=O)c4c(c(ns4)C(=O)N)N C07059547
c1cc(oc1)C(=O)Nc2c(nc([nH]c2=O)SCC(=O)Nc3ccc(cc3)OC(F)(F)F)N C02712530
CCCCn1c(c(c(=O)[nH]c1=O)N(CCC)CC(=O)Nc2c3c(c(n[nH]c3=O)C)c(o2)C)N C11350883
Cc1ccc(c(c1)N([C@@H](c2ccc(cc2)F)C(=O)NCCOC)C(=O)c3c(c(ns3)C(=O)N)N)C C12467272
C[C@H](C(=O)NCc1ccc(cc1)F)N(c2cccc(c2)OC)C(=O)c3c(c(ns3)C(=O)N)N C12472646
C[C@@H](C(=O)NCc1ccc(cc1)F)N(c2ccc(cc2)OC)C(=O)c3c(c(ns3)C(=O)N)N C12472653
Cc1cccc(c1)CCN([C@@H](c2ccc(cc2)F)C(=O)NC(C)(C)C)C(=O)c3c(c(ns3)C(=O)N)N C12473031
COc1cccc(c1)N([C@H](c2ccc(cc2)O)C(=O)NC3CCCC3)C(=O)c4c(c(ns4)C(=O)N)N C12474231
Cc1ccc(o1)[C@H](C(=O)NCCC(C)C)N(c2ccc(c(c2)Cl)F)C(=O)c3c(c(ns3)C(=O)N)N C12480063
c1cc(sc1)CN([C@H](c2cccs2)C(=O)NC3CCCCC3)C(=O)c4c(c(ns4)C(=O)N)N C12715830
c1cc(sc1)CN([C@H](c2ccc(cc2)F)C(=O)NC[C@@H]3CCCO3)C(=O)c4c(c(ns4)C(=O)N)N C12716016
Cc1cccc(c1)N([C@H](c2ccc(c(c2)OC)OC)C(=O)NC(C)(C)C)C(=O)c3c(c(ns3)C(=O)N)N C12716809
c1cc(ccc1[C@@H](CC(=O)OCC(=O)NC(=O)NC23CC4CC(C2)CC(C4)C3)NC(=O)N)Cl C13027230
c1ccc2c(c1)[C@@H](OC2=O)[C@H](/C(=N/NC(=S)NN)/C(=O)Nc3ccc(c(c3)Cl)Cl)[N+](=O)[O-] C16958158
c1ccc(cc1)c2c(n(nn2)c3c(non3)N)C(=O)N/N=C/c4ccc(cc4)OCC(=O)N C19808504
COc1ccc(c(c1)/C=N/Nc2nnc(n2N)SCC(=O)Nc3cccc(c3)C(F)(F)F)O C20527504
C=CCc1cccc(c1O)/C=N/Nc2nnc(n2N)SCC(=O)Nc3cccc(c3)Cl C20527511
c1ccc2c(c1)c(c[nH]2)/C=N/Nc3nnc(n3N)SCC(=O)Nc4cccc(c4)C(F)(F)F C20527877
c1cc(cc(c1)O)/C=N/Nc2nnc(n2N)SCCC(=O)Nc3cccc(c3)Br C20915234
c1cc(ccc1NC(=O)CSc2nnc(n2N)N/N=C/c3cc(ccc3O)Br)[N+](=O)[O-] C21319416
CC(=O)Nc1cccc(c1)NC(=O)CSc2nnc(n2N)N/N=C/c3cccc(c3)Cl C21321537
CCOc1cc(ccc1O)/C=N/Nc2nnc(n2N)SCC(=O)Nc3cccc(c3)[N+](=O)[O-] C21326639
CCOc1cc(ccc1O)/C=N/Nc2nnc(n2N)SCC(=O)Nc3c(c4c(s3)CCCC4)C#N C21326655
CC(C)C[C@@H](C(=O)N[C@@H](CO)C(=O)Nc1ccc(cc1)[N+](=O)[O-])NC(=O)CNC(=O)OC(C)(C)C C25668401
CCOC(=O)Nc1cc(c(c(n1)N)[N+](=O)[O-])N[C@@H](C)[C@@H](c2ccc3c(c2)OCO3)O C27184596
CS(=O)(=O)c1ccc(cc1)CNc2ccc(cc2)c3c(nc(nc3N)N)COCc4cccnc4 C28571986
CC(=C[C@@H]1[C@H](/C(=C/CO[C@H]2[C@H]([C@@H]([C@@H]([C@@H](O2)COC(=O)/C=C/c3ccc(cc3)O)O)O)O)/C(=O)O1)O)C C31156602
COc1ccccc1[C@@H]2[C@H]3[C@@H](C(=O)N(C3=O)c4cccc(c4)[N+](=O)[O-])[C@@]([NH2+]2)(CCCNC(=O)N)C(=O)[O-] C33638388
CC(C)(C)N1C(=O)[C@H]2[C@H]([NH2+][C@@]([C@@H]2C1=O)(CCCNC(=O)N)C(=O)[O-])c3cccc(c3O)OC C35352856
CC(C)CN(c1c(n(c(=O)[nH]c1=O)Cc2ccccc2)N)C(=O)CSc3nc(cn3N)c4ccccc4 C12525272
CC(C)(C)NC(=O)[C@H](c1ccco1)N(Cc2ccc(cc2)F)C(=O)c3c(c(ns3)C(=O)N)N C06551124
c1cc(ccc1/C=C/C(=O)OC[C@H]2[C@@H]([C@@H]([C@@H]([C@@H](O2)OC(=O)/C=C/c3ccc(c(c3)O)O)O)O)O)O C35455341
c1cc(oc1)CN([C@@H](c2ccc(cc2)F)C(=O)NC[C@H]3CCCO3)C(=O)c4c(c(ns4)C(=O)N)N C12473370
C[C@H](C(=O)NCc1ccc(cc1)F)N(Cc2ccc(cc2)OC)C(=O)c3c(c(ns3)C(=O)N)N C12472601
COc1ccc(cc1)C2=C[C@@H](N=N2)[C@@H]3NN[C@@H](N3N)SCC(=O)Nc4ccc(cc4)OC C38748403
COc1ccc(cc1)C2=C[C@H](N=N2)[C@H]3NN[C@@H](N3N)SCC(=O)Nc4cccc(c4)C(F)(F)F C38752159
CCc1cccc(c1NC(=O)CS[C@@H]2NN[C@@H](N2N)[C@@H]3C=C(N=N3)c4ccc(cc4)OC)C C38985638
CC(C)(C)N1C(=O)[C@H]2[C@@H]([NH2+][C@@]([C@@H]2C1=O)(CCCNC(=O)N)C(=O)[O-])c3cc(ccc3OC)Br C33880697
CN(C)c1ccc(cc1)[C@H]2[C@H]3[C@@H](C(=O)N(C3=O)C4CCCCC4)[C@@]([NH2+]2)(CCCNC(=O)N)C(=O)[O-] C33897170
CC(C)[C@H](C(=O)OC)NC(=O)[C@]1(C[C@@H]([C@H]([C@@H](C1)O)O)NS(=O)(=O)c2cccc(c2)C(F)(F)F)O C43537173
c1ccc(cc1)/C=C/[C@H]2[C@H]3[C@@H](C(=O)N(C3=O)C4CCCCC4)[C@@]([NH2+]2)(CCCNC(=O)N)C(=O)[O-] C33516252
C[C@H](C(=O)NNC(=O)C(C)C)Sc1nc([nH]n1)N/N=C/c2cc(ccc2O)Br C59879549
c1cc2c(cc1OCC3(CCN(CC3)c4cc[nH+]cc4)C(=O)[O-])CN(CC2)C(=[NH2+])N C03981896
C[C@]12CCCC(=C)[C@@H]1C[C@H]3[C@@H](C2)OC(=O)[C@@H]3C[NH+](C)C[C@@H]([C@@H]([C@@H]([C@@H](CO)O)O)O)O C04024381
C[C@]12CCC(=O)C=C1CC[C@@H]3[C@@H]2[C@H](C[C@]4([C@H]3CC[C@@]4(C(=O)COC(=O)C[NH3+])O)C)O C04083929
COc1cc(ccc1OCC(=O)N)[C@H]2[NH+]=C(Nc3n2c4ccccc4n3)N C04622615
CC(=O)[C@@]1(Cc2c(c(c3c(c2O)C(=O)c4cccc(c4C3=O)OC)O)[C@H](C1)OCC[NH3+])O C05573006
c1ccc2c(c1)nc(c([n+]2[O-])N)C(=[NH2+])N/N=C/c3cccc(c3)[N+](=O)[O-] C05605044
C[C@H]1CCc2cc(cc3c2n1c(c(c3=O)C(=O)NCC[NH2+]CCO)O)F C06008083
COC(=O)[C@@H](Cc1c[nH]c2c1cccc2)[NH2+]C(=C)C3C(=O)NC(=O)NC3=O C06088470
COCCCN1C(=O)[C@@H]2[C@H]([NH2+][C@]3([C@@H]2C1=O)c4cc(ccc4NC3=O)Cl)CCC(=O)N C09253945
Cc1ccc2c(c1)c3c(n2C[C@H](C[NH2+]C(CO)(CO)CO)O)C(=O)CCC3 C06393538
c1ccc(cc1)[C@]23C[NH+]4C[C@](C2O)(CN(C3)[C@@H]4[C@@H]([C@H]([C@@H](CO)O)O)O)c5ccccc5 C19331503
Cc1nnc(s1)SCc2cc(ccc2OC)/C=N/[NH+]=C(/c3c(non3)N)\N C17082862
C[C@]1(C(=O)N(C(=O)N1)NC(=O)C[NH+]2CCC(CC2)C(=O)N)c3ccc(cc3)OC C22057890
CCOC(=O)C1=C(NC(=O)NC1)C[NH+](C)[C@@H](C)c2ccc(cc2)S(=O)(=O)N C25795738
c1cc(ccc1c2ccc(o2)c3cn4cc(ccc4n3)/C(=N/O)/N)C(=[NH2+])NO C27193399
CC(=O)NCn1cc(c(=O)o1)c2ccc(cc2)C3=CCN(CC3)C(=[NH2+])N C28468257
c1cc2c(cc1F)[C@H](CCS2)NC(=O)NC3CC[NH+](CC3)CC(=O)N C32802703
C1CCc2c(c3c(s2)nc(n(c3=O)CC(=O)N)N4CC[NH+](CC4)CC(=O)N)C1 C34747413
Cc1c(sc2c1c(=O)n(c(n2)N3CC[NH+](CC3)CC(=O)N)CC(=O)N)C C34748612
Cn1c2c(c(=O)[nH]c1=O)n(c(n2)Br)CCCSC(=[NH2+])N C05251989
CCOc1cc(cc(c1O[C@H](C)C(=O)NC(=O)N)Br)C[NH3+] C36824659
COc1cc(cc(c1O)Br)[C@@H](C(=O)N)[NH2+]C[C@H]2CCCO2 C37943044
CC(C)NC(=O)N1CC[NH2+]C[C@@H]1C(=O)N[C@H](CC2=C3CC=CC=C3N=C2)C(=O)N C39564195
CSCC[C@@H](C(=O)Nc1cc2c(cc1Br)[nH]c(=O)[nH]2)[NH3+] C40463628
CCn1c2c(cnc(c2nc1c3c(non3)N)C#CCO)OCCC[NH3+] C40955526
C[NH+](C[C@H](COC)O)CC(=O)Nc1ccc(cc1Br)N C42483280
c1cc(ccc1[C@H]2[C@H]3[C@@H](C(=O)N(C3=O)C4CCCCC4)[C@@]([NH2+]2)(CCCC[NH3+])C(=O)[O-])F C43209337
CC(C)C[C@@H](c1nc(cs1)C(=O)N[C@H](Cc2ccc(cc2)O)C(=O)N)[NH3+] C43209414
CC(C)(CNS(=O)(=O)c1cc(cnc1NN)Br)[NH+](C)C C43412228
c1c(cnc(c1S(=O)(=O)N[C@H]2CC[NH+](C2)C3CC3)NN)Br C44680600
C1CCC(C1)[NH+](CC(=O)NC(=O)NC2CC2)CC(=O)NC(=O)NC3CC3 C47550299
Cc1c(cccc1NC(=O)C(=O)NC[C@@H](c2ccco2)[NH+]3CCCC3)C(=O)N C48768040
C[NH+]1CC[C@H](C1)NS(=O)(=O)c2cc(cnc2NN)Br C49087016
COc1ccccc1N2C(=O)/C(=C/N[C@H]3CCCC[C@H]3[NH3+])/C(=O)NC2=S C20265801
COc1ccc(cc1)N2C(=O)/C(=C/N[C@H]3CCCC[C@@H]3[NH3+])/C(=O)NC2=S C20329250
CC(C)Cn1c(c(c(=O)[nH]c1=O)C(=O)C[NH+]2CCC[C@H](C2)C(=O)NC3CC3)N C51045901
c1ccc(cc1)c2cc(=O)n3c(n2)/C(=N/Nc4ccc(cc4)S(=O)(=O)N)/C(=[NH2+])N3 C15961957
CC[C@@H]([C@@H](c1ccccc1Br)N(CC(=O)N)CC(=O)N)[NH3+] C61805304
CC[C@H]([C@H](c1ccccc1Br)N(CC(=O)N)CC(=O)N)[NH3+] C61805317
c1ccc2c(c1)[C@H]([C@H](O2)C(=O)N)NC(=O)C(=O)NCCC3=c4ccccc4=[NH+]C3 C63710340
C[C@H]1C(=C(NN1C)C)NC(=O)C(=O)NCCNC(=O)[C@@H]2C=c3ccccc3=[NH+]2 C63808270
Cc1cccc(c1)N2[C@@H](N[NH2+]N2)SCC(=O)N[C@@H](CC3=c4ccccc4=[NH+]C3)C(=O)[O-] C64684473
c1cn(c[nH+]1)CCCNC(=O)NNC(=O)CNC(=O)NC2CCCCC2 C64885829
CC[C@H]1C[C@@H]([NH+](C1)C)C(=O)N[C@@H]([C@@H]2[C@@H]([C@@H]([C@@H]([C@@H](O2)SC)O)O)O)[C@@H](C)O C33902778
CC(C)Oc1c(cccc1OC)C[NH+]2CCNC(=O)[C@@H]2CC(=O)NN C66115435
CCNc1cc([n+](c2c1c(n[nH]2)/N=C/c3cc(cc(c3O)Cl)Cl)CC)N C18190197
C[C@@H](c1ccc(c(c1)F)N2CC[NH+](CC2)C)N[C@@H](C)C(=O)NC(=O)N C66390668
COc1cc(c(c2c1cc([nH]2)C(=O)N[C@H]3CCC[NH+](C3)CC(=O)N)OC)OC C66448420
CCN1CCN(CC1)C(=O)CC2CC[NH+](CC2)Cc3nc(nc(n3)N)N C66568418
C[NH+](C)CCNC(=O)c1cccc(c1)CNc2c(cc(cn2)C(=O)N)Cl C66816373
CN(C)C(=O)COC(=O)c1cc(ccc1N)Br C04246214
C=CCNC(=O)N[C@@H]1CC(=O)N(C1)c2ccc(cc2)F C05194583
C1CCC(CC1)C[C@H]2CN(CCO2)C(=O)C3(CC3)C(=O)N C12597087
CC(C)NC(=O)C(=O)N/N=C\c1c(cccc1Cl)F C13381938
CN(c1ccccc1)[C@H](c2ccc[nH]2)C(=O)N3CCNCC3 C32066413
C[C@H](c1ccccn1)NCc2[nH]c(=O)c3ccccc3n2 C35122786
C[C@H](c1ccncc1)NCc2[nH]c(=O)c3ccccc3n2 C35125041
c1ccc(c(c1)N)OCCn2cnc3c(c2=O)ccs3 C36985814
c1c(cc(c2c1OCCCO2)Cl)[C@@H](C(=O)[O-])[NH2+]C3CC3 C37183565
c1cc(sc1)c2nnc(o2)CSc3ccc(nc3)N C37192420
c1ccc(c(c1)N)OCCn2cnc3ccsc3c2=O C36671657
Cc1c(c(=O)[nH]c(n1)C)[C@@H](C)Nc2ccc(cc2)CC#N C37643161
Cc1nnc(s1)Sc2ccc(cc2C(=O)OC)N C41080692
C[C@H](C(=O)N1CCCC1)OC(=O)c2ccc(c(c2)N)F C41097584
c1cc2c(cc1C(=O)C[NH+]3CCC[C@@H](C3)C(=O)[O-])CCN2 C41619641
Cc1cc2c(n1CCCS(=O)(=O)N)CC(CC2=O)(C)C C41707369
c1csc2c1nc(nc2[O-])C[NH2+]C[C@@H]3CCCCO3 C42820901
CC(C)n1cc(cc1C(=O)N(C)Cc2cscn2)N C42828985
CC(C)(C(=O)OC)NC(=O)[C@@H]1c2ccccc2CCN1 C43595339
C[NH+]1CCC(CC1)CNC(=O)[C@H]2CCCC[C@@H]2C(=O)[O-] C44517927
c1ccn(c(=O)c1)CC(=O)NNc2cccc(c2)Cl C44999991
Cc1ccc(s1)CNC(=O)N[C@@H](C)c2cnn(c2C)C C45677714
c1cc(ccc1CS(=O)(=O)N[C@@H]2CCCCNC2=O)F C45741294
C[C@H](c1ccc(cc1)F)NC(=O)C(=O)Nc2nccs2 C47963642
Cn1ccnc1[C@@H](c2cccc(c2)F)NC(=O)c3ccc[nH]3 C48237200
C[C@@H](c1ccco1)NC(=O)C(=O)Nc2ccccc2F C48498386
C[C@@H](C(=O)N)SCc1cc(=O)n2cc(ccc2n1)Cl C48674981
Cc1cc(ccc1S(=O)(=O)N(C)Cc2ccoc2C)N C48912305
C[C@H](C(=O)NC1CCCC1)NC(=O)c2ccnc(c2)Cl C49428689
c1cc(c(cc1F)Cl)OC(=O)c2ccc(nc2)C(=O)N C49460978
c1cc(cc(c1)OC(F)F)C(=O)N[C@@H]2CCCNC2=O C49498456
CN(Cc1ccc(s1)Cl)C(=O)Cn2ccc(n2)N C50467759
CNc1c(ccc[nH+]1)S(=O)(=O)[N-]c2cc(ccc2F)F C50633595
CC(C)(c1ccccc1OC)C(=O)N[C@H]2CCCNC2=O C50634100
C[C@@H](c1ccccn1)NC(=O)c2c(ccc(n2)NC)Cl C50750882
CNc1c(cc(cn1)C(=O)N[C@@H]2CCC[C@@H]2OC)Cl C50771687
Cc1ccnc(n1)Sc2ccc(cc2C(=O)OC)N C51331974
c1cn(nc1C(F)(F)F)CC(=O)N[C@H]2CCCC[C@@H]2O C51992741
C[C@H](C(=O)N)N1CCN(CC1)c2ccc(cc2F)C(=O)C C12534890
C[C@H]1CCC[C@@](C1)(CO)NC(=O)/C=C/c2cnn(c2)C C53107001
Cc1c(sc(n1)N)C(=O)N(C[C@H]2CCOC2)C3CC3 C55174252
CN(C)c1ccc(cc1)/C=C\C(=O)N[C@@H]2CCCCNC2=O C56977423
CC[C@H](c1ccc2c(c1)[C@@H](CCO2)NS(=O)(=O)C)O C58121933
CC[C@@H](C)N1C(=O)C[C@H](C1=O)Sc2c(nc(s2)N)C C36854525
C[C@@H](Cn1cccn1)N[C@H]2c3cc(ccc3NC2=O)Cl C37155135
CCCCS(=O)(=O)/N=C/1\C=CC=CC1=C2NCCN2 C62671658
CCCC1(CCN(CC1)C(=O)[C@@]2(CCC[NH2+]C2)C)C(=O)[O-] C62861580
CCC[C@]1(CCC[NH2+]C1)C(=O)N2CCC[C@@](C2)(C)C(=O)[O-] C62870330
Cc1cc(cc(c1C)N)S(=O)(=O)N(C)[C@@H](C)CC#N C63086130
CNC(=O)c1cnc(s1)/C=C/c2ccc(c(c2)OC)O C65593526
CC1=C([C@@H](NC(=O)N1)c2ccc(cc2)OC)C(=O)N/N=C/c3ccc(cc3)Cl C00711539
c1cc(ccc1Sc2ccc(cc2[N+](=O)[O-])/C=N/NC(=O)N)Cl C06863365
C[C@@H](C(=O)Nc1ccccc1Cl)Sc2nnc(n2N)c3ccco3 C07449418
C/C(=N/NC(=O)c1cc(n[nH]1)c2ccc(cc2)F)/c3ccc(c(c3)OC)O C00867732
C[C@H](C(=O)Nc1cccc(c1)Cl)Sc2nnc(n2N)c3ccco3 C04601419
CCCOc1cc(ccc1OC)[C@H]2NC(=Nc3n2c4ccccc4n3)N C07127335
c1ccc(cc1)Cc2c(=O)nc([nH]n2)N/N=C/c3c[nH]c4c3cccc4 C06681443
c1ccc2c(c1)c(c[nH]2)CC(=O)NNC(=O)/C=C/c3c(nc4n3cccc4)Cl C16073287
CC(C)c1ccc(cc1)n2c(c(nn2)C(=O)Nc3ccccc3OC)N C16626655
Cc1cc(c(c(=O)o1)CC(Cc2c(cc(oc2=O)C)O)c3ccc(cc3)O)O C16756419
Cc1ccc(c(c1)NC(=O)[C@H](C)Sc2nnc(n2N)c3ccoc3C)C C16788968
Cc1cccc(c1C)NC(=O)[C@H](C)Sc2nnc(n2N)c3ccoc3C C23616322
COc1ccc(cc1)c2nc([nH]n2)SCc3nc4ccccc4c(n3)N C09157235
CC(C)Nc1nc(c2c(n(nc2n1)c3ccc(cc3)OC)N)c4ccc(cc4)F C35930005
Cc1c(c(n[nH]1)c2cc(ccc2OC)OC)NC(=O)Nc3ccccc3F C35935779
COc1ccc(cc1)c2cc(n[nH]2)C(=O)N/N=C/c3ccc(cc3)O C09240267
COc1cccc(c1[O-])/C=[NH+]/NC(=O)C(=O)Nc2cccc(c2Cl)Cl C02518531
c1ccc(cc1)N(c2ccccc2)Nc3c(c(ncn3)n4cnc5c4cccc5)N C40778093
COc1ccc(cc1)Oc2c(c(ncn2)Nc3cccc4c3cccn4)N C40797066
Cc1c(cco1)c2nnc(n2N)S[C@@H](C)C(=O)Nc3cc(ccc3F)Cl C42184753
Cc1ccc(cc1)c2nnc(n2N)SCC(=O)NC3(CCCCCC3)C#N C42688351
Cc1cc(cc(c1O[C@@H](C)C(=O)NNC(=O)Nc2nccs2)C)Cl C42755567
c1cc(c(c(c1)Cl)Cl)NC(=O)NCCCN2C(=O)C3(CCCC3)NC2=O C43264104
Cc1cc(n(n1)c2ccccc2NC(=O)N[C@H](C)c3cccc(c3)NC(=O)C)C C44208765
C[C@@H](C(=O)NNC(=O)Nc1ccc(cc1)C#N)Oc2ccc3ccccc3c2 C45029334
C[C@]12CC[C@H](C1(C)C)C[C@H]2NC(=O)NNC(=O)COc3ccccc3C#N C46907069
CCCc1cc(c(cc1OC)O)c2c(cnc(n2)N)c3ccc4c(c3)OCCO4 C01324022
c1ccc(c(c1)NC(=O)C(=O)NNc2ccc(cc2Cl)Cl)n3cccn3 C50575123
CCOc1ccc(cc1)[C@H]2c3c(n[nH]c3OC(=C2C#N)N)c4cccc(c4)OC C05164672
CCCN1[C@H](c2c(n[nH]c2C1=O)c3ccccc3O)c4ccc(c(c4)OC)O C04643469
CC(C)(C(=O)Nc1ccc(cc1)Oc2ccccc2OC)NC(=O)NC C53159695
CC(C)(C)NC(=O)NC(=O)CNc1cccc(c1n2cccn2)Cl C55874909
CCOc1ccc(c(n1)C(=O)N[C@@H](C)c2ccc3c(c2)[nH]c(=O)[nH]3)Cl C56014559
COc1c(cccc1Cl)NC(=O)NCc2ccc(cc2)N3CCNC(=O)C3 C56661290
COC(=O)c1ccsc1NC(=O)C[C@@H]2C(=O)Nc3ccccc3N2 C05016665
CC(C)(C)c1ccc(cc1)[C@@H]2c3c([nH]nc3OC(=C2C#N)N)CC(=O)OC C00803866
C[C@@H](C(=O)Nc1ccccc1C(C)C)Sc2nnc(n2N)c3ccco3 C16790947
C[C@@H](C(=O)Nc1ccc(cc1F)Cl)Sc2nnc(n2N)c3ccco3 C07449730
Cc1ccccc1NC(=O)NNC(=O)c2cccc(c2)n3ccnc3SC C58861473
Cc1ccccc1NC(=O)NNC(=O)[C@@H](C)Oc2ccc(cc2)OC C58864600
CC(C)(C)n1c2c(cn1)c(=O)[nH]c(n2)NC[C@H](c3ccc(cc3)Cl)O C60377946
c1cc(ccc1c2cc3c(s2)c(ncn3)Nc4cnn(c4)CC(=O)N)Cl C60446920
c1ccc2c(c1)/C(=N/NC(=O)N)/C(=O)N2CCOc3ccc(cc3)Cl C46084882
CCCOc1ccc(cc1)C2=NN=C3[C@@H]2[C@H](C(=C(O3)N)C#N)c4ccc(cc4)O C05883884
Cc1cc(c(c(c1)C)CNc2ccc(cc2S(=O)(=O)N)[N+](=O)[O-])C C63736356
CCCCn1c(=O)c2ccc(cc2[nH]c1=O)[C@H]3N[C@@H](NO3)c4ccc(cc4)F C64870537
Cc1ccc(cc1)c2c(cnc(n2)NCc3cnc(cn3)C)c4ccc(nc4)N C65394843
Cc1c(c(n(n1)C)C)[C@H](C)NC(=O)N[C@@H](c2[nH]c3ccccc3n2)C(C)C C65486791
CCNC(=O)NC1(CCCC1)C(=O)Nc2ccnn2[C@@H]3CCCc4c3cccc4 C66672355
C[C@H](CCc1ccco1)NC(=O)Nc2cccc(c2)c3ccc(=O)[nH]n3 C66679697
