# Supplementary material for: PyRMD Studio: A Unified Suite for Next-Generation, AI-Powered Virtual Screening
Source: J Chem Inf Model. 2026 May 19;66(11):6197–203. doi: 10.1021/acs.jcim.6c00648 (PMC13250901; doi:10.1021/acs.jcim.6c00648)
Supplement: Supplementary file 2 [file ci6c00648_si_002.zip › decoys/hivint_decoys.ism]

Cc1c(c(nn1C)C(=O)NN2C(=O)[C@H]3[C@H]4C=C[C@@H]([C@@H]3C2=O)C45CC5)Br C06184368
Cc1ccc(cc1)S(=O)(=O)NC(=O)N2C[C@H]3C[C@@H](C2)c4cccc(=O)n4C3 C04135140
CS(=O)(=O)c1ccc(cc1)NC(=O)c2ccc(cc2)S(=O)(=O)C(F)F C06602472
CS(=O)(=O)c1cc(ccc1Br)S(=O)(=O)Nc2cccnc2 C06697882
CC(=O)N1C=Cc2ccccc2[C@H]1CC(=O)Nc3ccccc3N4CCCC4=O C08157146
C[C@H](C(=O)N[C@H]1CS(=O)(=O)C=C1)N2C(=O)/C(=C/c3cccs3)/SC2=S C09253281
CC(C)(C)CC(=O)N1C[C@@H]2C[C@H](C1)c3ccc(c(=O)n3C2)NC(=O)CSC C04260281
C[C@H](c1ccc(cc1)S(=O)(=O)C)NC(=O)C[C@H]2c3ccccc3C=CN2C(=O)C C12781419
c1cc2c(cc1Cl)[C@H](CCS2)NC(=O)C3=CC=CN4C3=NS(=O)(=O)CC4 C12817098
C[C@@H](c1ccc(cc1)Cl)NC(=O)[C@@]23CCC(=O)N2c4ccccc4C(=O)N3C C12859207
CC(=O)N1CCc2c1ccc(c2)NC(=O)C[C@@H]3c4ccccc4C=CN3C(=O)C C16058595
C[C@H](Cc1cn(c2c1cccc2)C)NC(=O)[C@H]3CC(=O)O[C@@]34CCOC(C4)(C)C C16850949
c1ccc2c(c1)c(=O)n(c(=S)[nH]2)CC(=O)N3C[C@H]4C[C@@H](C3)c5cccc(=O)n5C4 C20645320
C[C@@H](C(=O)N[C@@H]1CCS(=O)(=O)C1)Sc2nccn2c3ccc(cc3)Br C21623197
CC[C@H](C)c1ccccc1N2C[C@H](CC2=O)C(=O)N[C@@H]3CCCc4c3cnn4C C24987383
C[C@@]12CCC(=O)N1[C@H](CS2)C(=O)N3CCC(CC3)C(=O)Nc4ccccc4 C26195567
Cc1c(c(n(n1)C)C)NC(=O)[C@@H]2CC(=O)N(C2)c3ccc(cc3)Br C32906405
c1ccc(c(c1)C(=O)N2CCN(CC2)C(=O)c3cc([nH]n3)C4CC4)C(F)(F)F C33188272
c1ccc2c(c1)OC[C@@H](O2)CN(Cc3c[nH]c4c3cc(cc4)F)C(=O)[C@H]5CCOC5 C35453760
c1cc(ccc1NC(=O)CN2CCN(CC2)C(=O)[C@H]3CCCO3)Br C35898062
C1C(=NN([C@@]1(C(F)F)O)C(=O)[C@H]2C(=CN=N2)I)C(F)F C39237573
Cc1c(c2c(n1Br)-c3c(c(=O)cc[nH]3)C(=O)CC2)S(=O)(=O)C(C)C C39458606
CCS(=O)(=O)N1Cc2ccccc2C[C@H]1C(=O)N[C@@H]3CCOc4c3cccc4 C39515644
CC(=O)Nc1ccc(cc1)N2C(=O)/C(=C/3\c4ccccc4N(C3=O)C)/SC2=O C39861471
Cc1cc2c(cc1Br)[C@@H]([C@@](CO2)(CN3CCOCC3)N4CCOCC4)O C22941724
c1c(cncc1Br)[C@@H]2c3cc4c(cc3NC5=C2C(=O)OC5)OCO4 C40380508
CS(=O)(=O)N[C@H]1CCCN(C1)S(=O)(=O)c2ccc(cc2)Br C40433679
CC(=O)N1CCc2c1cc(c(c2)Br)S(=O)(=O)CCC(=O)NC(C)(C)C C40450220
c1c(cnc(c1S(=O)(=O)N[C@@H]2CCS(=O)(=O)C2)Cl)Br C41066233
C[NH+]1CC[C@]23c4cc(c(cc4N5[C@H]2[C@H]6[C@@H](CC3=O)C(=CCO[C@H]6CC5=O)C1)OC)OC C44602305
C[C@H]1C(=O)Nc2cc(ccc2S1)S(=O)(=O)C[C@@H](C)C(=O)N3CCC(CC3)C C15726613
C1CCC(CC1)NC(=O)C2CCC(CC2)C/N=C\3/[C@@H](C(=O)C3=O)N4CCCC4 C58078676
c1cc(ccc1OCC(=O)NCc2nnc3n2CCC3)I C54888644
C[C@H](C(=O)N1CCN(CC1)Cc2ccc(s2)Br)NC(=O)c3ccoc3 C59361822
c1cn2c([nH+]1)CN(CC2)S(=O)(=O)c3cc(sc3Br)C(=O)[O-] C62251786
CC1CCN(CC1)C(=O)[C@@H]2CCCN2C(=O)/C=C/c3cc4ccccc4[nH]c3=O C62436373
c1ccc(c(c1)[C@@H]2C(=O)NCCN2S(=O)(=O)c3ccc4c(c3)OCCO4)F C62688901
COc1ccc(cc1[C@H]2CC(=O)NC3=NC(=NC(=O)[C@@H]23)SCC#C)Br C64481677
Cc1cc(c(c(c1)C)S(=O)(=O)N2CCC[C@H]2C(=O)N3CCC(=O)NCC3)C C65902400
Cc1ccc(cc1NC(=O)[C@@H]2CC(=O)N(C2)C3CC3)C(=O)N4CCSCC4 C66438369
C[C@]12CCC(=O)N1[C@@H](CS2)C(=O)Nc3cccc(c3)S(=O)(=O)C(F)F C66445582
c1ccc2c(c1)nc(s2)CS(=O)(=O)C[C@@H](c3ccc4c(c3)OCCO4)O C66488015
CN(C)C(=O)[C@@H]1CSCN1C(=O)C2CCC(CC2)NC(=O)CC3CCCC3 C66648715
CN(C)C(=O)[C@H]1CSCN1C(=O)c2ccc3c(c2)[nH]c(=O)n3C4CCCC4 C66648748
Cc1nc2c(ccs2)c(=O)n1NC(=O)[C@@H]3CC(=O)N(C3)C4CCC(CC4)C C66756453
Cc1nc2c(ccs2)c(=O)n1NC(=O)[C@H]3CC(=O)N(C3)C4CCC(CC4)C C66756454
CC1CCC(CC1)N2C[C@H](CC2=O)C(=O)NC3(CCC4(CC3)OCCO4)C#N C66838582
Cc1cccc(c1)C2(CCCC2)C(=O)N[C@H](C)C(=O)N3CCS(=O)(=O)CC3 C67278097
CC(=O)NC[C@H]1CCCN(C1)C(=O)[C@H]2CC(=O)N(C2)c3ccc(cc3)SC C67363744
c1cc2c(cc1OC(F)F)CCCN2C(=O)C(=O)N[C@H]3CCCc4c3cco4 C67371525
CC(C)Oc1ccc2c(c1)cc(c(=O)[nH]2)c3[n-]nnn3 C11727969
C[C@H](C(=O)Nc1cccc(c1)C#N)n2c(=O)ccc(n2)[O-] C19847143
c1cc(cc(c1)NC(=O)CCCn2c(=O)ccc(n2)[O-])C#N C20261378
CC[C@@H](C(=O)[O-])Nc1ccc(c2c1ccnc2)[N+](=O)[O-] C35411054
CNC(=O)CN(C)c1c(n2ccsc2n1)/C=C/C(=O)[O-] C35428821
C[C@@H]1CN([C@@H](CO1)C)C(=O)NC(=O)CCCCC(=O)[O-] C35789016
CC[C@]1(C(=O)N(C(=O)N1)Cc2cc(c(o2)C(=O)[O-])C)C C36811170
C1C[C@H](CN(C1)C(=O)NCCCN2CCOCC2)C(=O)[O-] C37393664
Cc1c(c(on1)C(C)C)C(=O)Nc2nc(cs2)CC(=O)[O-] C37433771
Cc1cc/c(=N/S(=O)(=O)N2CCC[C@H](C2)C(=O)[O-])/[nH]c1 C37656159
Cc\1ccc[nH]/c1=N\S(=O)(=O)N2CCC(CC2)C(=O)[O-] C37656162
Cc\1ccc[nH]/c1=N\S(=O)(=O)N2CCC[C@@H](C2)C(=O)[O-] C37656163
c1cc(ccc1c2nnco2)NC(=O)[C@H]3C[C@H]3C(=O)[O-] C37792285
c1cnn(c1)c2ccc(cn2)NC(=O)[C@@H]3C[C@@H]3C(=O)[O-] C37794369
CC(C)C1=C[C@@H](N=N1)[C@H]2NN=C(O2)SCC(=O)[O-] C38743820
C[C@H](C(C)C)N(C)S(=O)(=O)c1c(c[nH]n1)C(=O)[O-] C37732042
CC1=N[C@H](S[C@H]1CC(=O)[O-])Sc2c3c(nc[nH]3)ncn2 C39565700
CC[C@@H]1CCCN(C1)C(=O)Nc2cnn(c2)CC(=O)[O-] C40582112
c1cc(ncc1[N-]S(=O)(=O)c2c[nH]nc2)N3CCCC3 C40826333
CC1(C(=O)N(C(=O)N1)CCSc2ccc(cn2)C(=O)[O-])C C41668748
C1C[C@@H]2[C@@H](C1)OCCN2C(=O)NC(=O)CCCCC(=O)[O-] C43428182
CCc1c(sc(n1)NC(=O)N2CCO[C@@H](C2)C(=O)[O-])C C43706936
C[C@H](c1[n-]nnn1)NC(=O)c2c(ccs2)n3cccc3 C44888642
Cc1ccc(c(c1)S(=O)(=O)N[C@@H](C)c2[n-]nnn2)F C44930309
Cc1nc2cc(c(cc2s1)[N+](=O)[O-])N[C@@H](C(C)C)C(=O)[O-] C47975282
C[C@@H]1CCC[C@H](C1)N(C)C(=O)NC(=O)COCC(=O)[O-] C49015206
C[C@@H](C(=O)OC)NC(=O)N1[C@@H]2CCCC[C@@H]2C[C@@H]1C(=O)[O-] C49364176
C[C@H](CN1CCOCC1)NC(=O)N2CCC[C@@H](C2)C(=O)[O-] C49502834
C[C@@H](C(=O)NC1CCCC1)n2c(c(nn2)C(=O)[O-])C3CC3 C50223881
CNc1ncc(cn1)S(=O)(=O)[N-]c2ccc(c(c2)C#N)F C51638848
CCn1cc(cn1)NC(=O)N2CCC[C@@H](C2)CC(=O)[O-] C54303975
C[C@H](CNC(=O)N1CCC(CC1)C(=O)OC)C(=O)[O-] C54335430
c1cc2c(c(c1N[C@@H](C3CC3)C(=O)[O-])[N+](=O)[O-])ncs2 C54521944
Cc1c(c(on1)C)C/C(=N/c2[nH]nc(n2)C(F)(F)F)/[O-] C29388988
C[C@H](c1ccc2c(c1)OCO2)NS(=O)(=O)[C@@H](C)C(=O)[O-] C49048252
CSC1=NN2[C@H](C=C(N=C2N1)C(=O)[O-])c3ccncc3 C38784432
CCN(C[C@@H](C)C(=O)[O-])C(=O)N[C@@]1(CCS(=O)(=O)C1)C C61226408
CCN(CC)C(=O)CSc1nc2c(c[nH]n2)c(n1)[O-] C13543809
C[C@H]1CN(CCO1)C(=O)NC(=O)CC(C)(C)CC(=O)[O-] C61827579
C[C@@H]1CN(CC(O1)(C)C)C(=O)NC(=O)C[C@H](C)CC(=O)[O-] C61833420
Cc1cc(cc(c1C)C(=O)[O-])[N-]S(=O)(=O)c2cn(c[nH+]2)C C62348931
CC(C)NC(=O)CN(C)C(=O)N1CCC(CC1)(C)C(=O)[O-] C62843792
CC[C@@]1(CCCN(C1)C(=O)N[C@@H](C)C(=O)OC)C(=O)[O-] C62875296
Cc1cc(no1)CNC(=O)N2CCC[C@](C2)(C)C(=O)[O-] C62876091
CCC[C@@]1(CCN(C1)C(=O)Nc2cnn(c2)CC)C(=O)[O-] C62925291
c1c(cncc1NC(=O)CN2CCCCCC2=O)C(=O)[O-] C62946751
Cc1c(c(on1)C)CCC(=O)Nc2cc(cnc2)C(=O)[O-] C62946854
C1CCC2(C1)CCN(CC2)C(=O)NC(=O)COCC(=O)[O-] C62960013
Cc1c(cc(o1)CNC(=O)N(C)[C@H](C)CC#N)C(=O)[O-] C63097447
CC(C)(C)OC(=O)N[C@@H]([C@H]1CC(=NO1)Cl)C(=O)[O-] C65735029
c1cc(c(cc1[N+](=O)[O-])P(=O)([O-])[O-])Br C01870271
c1cc(c(cc1[N+](=O)[O-])N[C@@H]2C=CCC=C2C(=O)[O-])C(=O)[O-] C03051817
c1cc(oc1/C=N/n2cnnc2)c3cc(cc(c3)C(=O)[O-])C(=O)[O-] C06557463
c1ccc2c(c1)CCN2C(=O)COc3ccccc3P(=O)([O-])[O-] C08990732
CN(C)c1ccc(cc1)/N=N/c2[nH]c(c(n2)C(=O)[O-])C(=O)[O-] C05334170
c1ccc(c(c1)OCC(=O)NC2CCCCC2)P(=O)([O-])[O-] C13624745
Cc1c2c(ncnc2sc1C(=O)[O-])N3CCC[C@H](C3)C(=O)[O-] C20327410
Cc1c2c(nc(nc2sc1C(=O)[O-])C)N3CCC[C@H](C3)C(=O)[O-] C20327737
Cc1c2c(ncn(c2=O)CC(C)(C)C(=O)[O-])sc1C(=O)[O-] C20377143
c1cc(ccc1CSc2cnnc(n2)[O-])C(=O)[O-] C20394398
CC1=C(C(C(=C(N1)C)C(=O)[O-])c2cccc(c2)[N+](=O)[O-])C(=O)[O-] C22008124
c1ccc2c(c1)N[C@H](S2)S[C@@H](CC(=O)[O-])C(=O)[O-] C22009639
c1ccc2c(c1)nc(s2)/C(=C\c3cc(c(cc3[O-])[O-])[N+](=O)[O-])/C#N C28297254
c1cc(ccc1C(=O)[O-])/N=C/c2cc([nH]c(=S)n2)[O-] C16932469
c1cc(ccc1c2cnc(c(n2)C(=O)[O-])C(=O)[O-])Br C35572192
c1ccc(c(c1)c2ccccc2c3[n-]nnn3)c4[n-]nnn4 C35644907
c1cc(ccc1C(=O)[O-])OCCn2c(=O)ccc(n2)[O-] C35731908
c1ccc2c(c1)[C@H]3c4c(nc(s4)[O-])S[C@@H]([C@@H]3C(=O)O2)C(=O)[O-] C35973930
Cc1cc(nc(n1)[N-]S(=O)(=O)c2ccsc2C(=O)[O-])C C37370972
Cc1cc(sc1C(=O)[O-])[N-]S(=O)(=O)N2C[C@@H](O[C@@H](C2)C)C C37462700
c1cc(cc(c1)S(=O)(=O)[N-]c2c(ccs2)C#N)C(=O)[O-] C37464926
Cc1c(c([nH]c1C(=O)[O-])C(=O)[O-])/C=C/Br C37624502
c1cc(c(c(c1)F)[N-]S(=O)(=O)N2CCC[C@@H](C2)C(=O)[O-])F C37656273
Cc1c(c(sn1)[N-]S(=O)(=O)c2ccc(cc2)C#N)C(=O)[O-] C37675820
Cc1c(c(sn1)[N-]S(=O)(=O)N2C[C@@H](C[C@H](C2)C)C)C(=O)[O-] C37675891
Cc1c2ccc(c(c2oc(=O)c1CC(=O)[O-])C)OCc3[n-]nnn3 C13813943
Cc1ccccc1n2c(nnc2[S-])c3ccc(nn3)[O-] C17784574
Cn1cc(ccc1=O)[N-]S(=O)(=O)c2ccc(s2)C(=O)[O-] C38058941
Cc1ccc(cc1)c2c(c(c3n2CCC3)C(=O)[O-])C(=O)[O-] C04041216
c1cc(ccc1/C=C\2/C(=O)N(C(=N2)[S-])C[C@H]3CCCO3)C(=O)[O-] C13302813
Cc1c(nc(nn1)n2c(cc(n2)CC(C)C)C(=O)[O-])[O-] C41125469
CC(C)(C)[C@@H]1CCCC[C@]1(C(=O)[O-])n2c(=O)ccc(n2)[O-] C41894504
CC(C)(C)[C@H]1CCCC[C@]1(C(=O)[O-])n2c(=O)ccc(n2)[O-] C41894508
Cc1cc(ccc1[N-]S(=O)(=O)c2cc(cnc2)F)C(=O)[O-] C44260379
Cc1ccc(cc1)c2nc3nc(c(c(n3n2)[O-])CCC(=O)[O-])C C49465888
c1ccc2c(c1)c(c([nH]2)[O-])C3=NC(=S)N=C3[O-] C49542458
Cc1cc(nc(n1)SCc2cc(oc2C)C(=O)[O-])[O-] C51361130
CC\1=NN=C(/C1=N\Nc2ccc(cc2)C(=O)[O-])[O-] C16161077
Cc1c(c(nc(c1C#N)[O-])[O-])/C=N/c2ccc(cc2)S(=O)(=O)N C16694098
Cc1c(cc(o1)C(=O)[O-])S(=O)(=O)[N-]c2ccc(cc2)SC C55311221
CCS(=O)(=O)[N-]c1ccc(cc1C(=O)[O-])N2CCCCCC2 C33007201
c1ccc(cc1)[C@H](c2c([nH]c(=S)nc2[O-])[O-])C(C#N)C#N C06648848
Cc1c(sc(n1)C(C)(C)CC(=O)[O-])CC(=O)[O-] C57905298
Cc1cccc(c1C)[N-]S(=O)(=O)[C@H](C)C(=O)[O-] C42521305
Cc1cc(cc(c1[N-]S(=O)(=O)[C@@H](C)C(=O)[O-])C)Br C42521841
c1csc(c1S(=O)(=O)[N-]c2cc(c(cc2F)F)F)C(=O)[O-] C61093778
Cc1ccc(s1)S(=O)(=O)[N-]c2cc(c(cc2C(=O)[O-])F)F C61564216
Cc1cc(c(c(c1)C(=O)[O-])[N-]S(=O)(=O)C[C@@H]2CCCO2)C C63155685
c1cc(c(cc1S(=O)(=O)[N-]c2c(nccn2)C(=O)[O-])F)F C63216460
Cc1ccc(cc1)[N-]C2=NC(=O)C[C@H](S2)C(=O)[O-] C03913655
Cc1c(sc(c1C#N)NC(=O)[C@@H]2[C@H]3C[C@@H]([C@@H]2C(=O)[O-])C=C3)C C04143908
c1ccc2c(c1)nc(s2)NC(=O)[C@H]3CC(=CC[C@@H]3C(=O)[O-])Cl C04181302
Cc1c(ccc2c1N[C@@H]([C@@H]3[C@@H]2C=CC3)c4ccc(cc4)OCC#N)C(=O)[O-] C05015039
CC1=C(C[C@H]([C@H](C1)C(=O)Nc2ccc(cn2)Cl)C(=O)[O-])C C06729254
Cn\1cc([nH]/c1=N\C(=O)c2ccc(cc2Br)F)[O-] C19814971
c1ccc2c(c1)c(c[nH]2)/C=N/n3c(nnc3[S-])C(F)(F)F C01256105
Cc1ccccc1[C@H]2C(=C(NC(=C2C(=O)OC)[O-])SC)C#N C19904881
CCn1c-2nc(nc(=S)c2c([nH]c1=O)[O-])C3CCCCC3 C21958170
c1cc(cc(c1)O)[N-]S(=O)(=O)c2cc(c(nc2)Cl)Br C26531606
Cc1c(c([nH]n1)[O-])[C@@H](c2ccccc2Br)C(C#N)C#N C06379734
c1c(c([nH]c1C(=O)N2[C@@H]3CCCC[C@@H]3C[C@@H]2C(=O)[O-])Cl)Cl C36664777
Cc1cc(cc(c1NC(=O)N2CCC[C@@H](C2)C(=O)[O-])C)Br C37296635
c1c(c(sc1C(=O)[O-])Br)S(=O)(=O)NC2CCCC2 C37465587
C[C@H]1CCc2c(sc(c2C#N)NC(=O)[C@H]3C[C@@H]3C(=O)[O-])C1 C37517980
c1cc(c(cc1Cl)S(=O)(=O)[N-]c2ncc(s2)C#CCO)Cl C37552369
c1c(cn(c1C(=O)NC2CCC(CC2)C(=O)[O-])C3CC3)Br C37561617
c1c(cn(c1C(=O)NC2CCC(CC2)C(=O)[O-])C3CC3)Cl C37561620
Cc1c(c(sn1)NC(=O)c2cc3c(s2)CCC3)C(=O)[O-] C37675381
Cc1c(c(sn1)NC(=O)[C@@H]2Cc3ccccc3S2)C(=O)[O-] C37675561
c1cc(c(cc1C#N)Br)NC(=O)[C@H]2CCCC[C@H]2C(=O)[O-] C37794884
Cc1ccc(o1)C(=O)Nc2c(c3c(s2)CCCC3)C(=O)[O-] C00038147
CSc1ccc(cc1)[C@H]2CC(=O)Nc3c2c(nc(n3)SC)[O-] C17723237
c1c(c[nH]c1C(=O)N2CCCC[C@H]2CC(=O)[O-])Br C38025852
C[C@@H]1CCC[C@@H](C1)NS(=O)(=O)c2ccc(s2)C(=O)[O-] C38058656
c1c(c(cc(c1NS(=O)(=O)C2CCCCC2)F)F)C(=O)[O-] C38137293
C=CCN1C(=O)C(=Cc2cc3ccccc3[nH]2)C(=NC1=S)[O-] C37858708
c1ccnc(c1)c2cc(c3c4c(c([nH]c(=O)n4)[O-])sc3n2)C(F)(F)F C39327399
Cc1c(c2c(n1[O-])-c3c(c(ccn3)c4ccccc4O)C(=O)CC2)SC C39457915
c1cc(ccc1[C@H]2N=C(CS2)c3ccc4c(c3)oc(n4)[O-])O C39461757
C[C@]1\2CC[C@](C1(C)C)(C/C2=N\O)C(=O)N3CCC(CC3)C(=O)[O-] C39850516
Cc1ccc(o1)[C@@H]2C(=C(C(=O)N2)[O-])C(=O)c3ccc(cc3)Br C40117568
Cc1ccc(cc1F)C(=O)C2=C(C(=O)N[C@@H]2c3ccc(cc3)N(C)C)[O-] C40125410
c1c(cc(c(c1Cl)NC(=O)N2CSC[C@H]2C(=O)[O-])Cl)Cl C40544717
Cc1cnc(s1)NC(=O)N2[C@@H]3CCCC[C@H]3C[C@@H]2C(=O)[O-] C40550220
CN([C@H]1CCSC1)C(=O)Nc2cc(c(cc2F)F)C(=O)[O-] C40566276
c1c(cnc2c1[nH]c(n2)CC3(CCCC3)CC(=O)[O-])Br C43460822
c1c(cc(c2c1[nH]nc2[O-])[N+](=O)[O-])I C14983243
CN/C(=C(\C#N)/C(=O)c1csc(n1)c2ccc(s2)Cl)/[O-] C49005116
C[C@@H](c1ccccc1[N-]S(=O)(=O)c2cnc(s2)Cl)O C49546771
Cc1cc(cs1)C(=O)Nn2c(c3ccccc3nc2=S)[O-] C17054335
c1cc(ccc1C2=C3C(=C(C(=O)N=C3S[C@@H]2Cl)C#N)[O-])O C52634924
C[C@@H]1CCc2c(sc3c2c(ncn3)N[C@H](C(C)C)C(=O)[O-])C1 C58279126
Cc1nc(c2c3c(sc2n1)C[C@@H](CC3)C)N[C@H](C(C)C)C(=O)[O-] C58279785
c1cc(c(cc1F)[N-]S(=O)(=O)c2cc3c(cc2F)NC(=O)CC3)F C47328611
CC(=O)[C@H]1[C@H](C(=C(C[C@]1(C)O)[O-])C(=O)C)c2ccc(cc2)N(C)C C13081246
c1cc(ccc1NC(=O)N2CC[C@H](C2)C(=O)[O-])Br C62135026
Cc1c(sc(c1C(=O)[O-])NC(=O)N(C)[C@@H]2CCSC2)C C62827756
CC[C@]1(CCCN(C1)C(=O)NCc2ccc(s2)C)C(=O)[O-] C62876313
CC(C)(C)[C@H]1CCC2=C(C1)C[C@H](S2)/C(=N/c3[nH]ncn3)/[O-] C64070184
CC(C)[C@H]1CCCN1C(=O)c2ccc3c(c2)nc(=S)[nH]c3[O-] C65520917
Cc1ccc(cc1)S(=O)(=O)N(CC=C)[C@@H](C)C(=O)[O-] C00191707
Cc1c(sc(n1)SCC(=O)N(C)C)CC(=O)[O-] C19812719
COCCN1[C@H]([C@@H](SCC1=O)C(=O)[O-])c2cccs2 C20273532
CC/C=C/C=C/[C@@]1(C(=O)C(=C(O1)[O-])C(=O)C[C@H](C)OC)C C31162872
CC(C)c1ccc(cc1)OCC(=O)N2CCC[C@@H]2C(=O)[O-] C33443468
CCCC[C@H](C(=O)[O-])N1C(=O)CC(C1=O)(CC)CC C35410887
CC(C)(C)SCC(=O)N1CCN(CC1)CCC(=O)[O-] C35680968
C[C@@H](CC(=O)[O-])Sc1nnc(n1C2CC2)C3CC3 C35741003
CC(C)N(CCC#N)C(=O)[C@H]1CC=CC[C@H]1C(=O)[O-] C36132890
C[C@@H](CC(=O)N1C[C@H](C[C@@H]1C(=O)[O-])OC)CC(C)(C)C C36889369
C[C@@H]1C[C@@H]1c2ccc(o2)CCC(=O)N3CCC[C@@H]3C(=O)[O-] C36974002
CO[C@H]1C[C@H](N(C1)C(=O)CCCC2CCCCC2)C(=O)[O-] C36979790
CCCC[C@@H](C(=O)[O-])N1C(=O)CC2(CCCCC2)CC1=O C37364728
CCN(c1nc(cs1)CSCC(=O)[O-])C(=O)C C37405700
CC[C@@H](C)N(CC(=O)[O-])C(=O)[C@@H]1Cc2ccccc2O1 C37589560
CC[C@@H](C)N(CC(=O)[O-])C(=O)c1ccc(o1)CSC C37590570
CC[C@@H](C)N(CC(=O)[O-])c1c2c(ccs2)ncn1 C37593310
Cc1ccc(cc1)N(CC(=O)[O-])[C@@H](C)C(=O)N2CCCC2 C37594887
c1cscc1CN2CCN(CC2)C(=O)CCCC(=O)[O-] C37828011
CC(C)[C@](C)(CC(=O)N1CCN(CC1)CC#C)C(=O)[O-] C37835469
C[C@@H](C1CC1)N(CC(F)(F)F)S(=O)(=O)CC(=O)[O-] C37836328
CCCN(CC(=O)[O-])S(=O)(=O)c1ccc(s1)C C38021081
CCC1(CC(=O)N(C1=O)[C@@H](C2CCCCC2)C(=O)[O-])CC C38036880
C[C@@H]1C[C@@H]1c2nnc(o2)CC3(CCCC3)CC(=O)[O-] C40225275
CC[C@@H](C)C[C@@](CC)(C(=O)[O-])N1C(=O)CCCCC1=O C41913634
CC(C)CCOC1(CCS(=O)(=O)CC1)C(=O)[O-] C42334441
C[C@H](CN(C)C(=O)c1ccc(nc1)C(F)(F)F)C(=O)[O-] C42701872
C1C[C@@H](CN(C1)C(=O)CC[C@@H]2CCCO2)CCC(=O)[O-] C43584090
CCN(CC(F)(F)F)C(=O)c1ccc(cn1)C(=O)[O-] C47873042
CN(C1CC1)C(=O)CSc2ccc(cn2)C(=O)[O-] C49303752
COCCN(CC(=O)[O-])c1ccc(c(c1)C(F)(F)F)C#N C49607109
CC(C)c1ccc(cc1)OCCN2[C@H](CCC2=O)C(=O)[O-] C49892106
Cc1cc(c(c(c1)C)OCCN2[C@@H](CCC2=O)C(=O)[O-])C C49892111
C[C@@H](C1CC1)N(CCOC)C(=O)C2(CCC2)C(=O)[O-] C50292582
Cc1nc(cs1)CC(=O)N2CCC(CC2)CCC(=O)[O-] C50922578
c1cnccc1SCC(=O)N2CCC[C@H](C2)CC(=O)[O-] C54295737
C[C@@H](CC(=O)[O-])c1nnc(o1)c2ccc(cc2)C(C)C C57570331
c1ccn(c(=O)c1)CCc2nc(cs2)CC(=O)[O-] C58235636
CCC1CCC(CC1)N(C)C(=O)N(CC)C(C)(C)C(=O)[O-] C61175082
Cc1nc(cs1)CN(C)C(=O)CC(C)(C)CC(=O)[O-] C61827341
CCCC(CCC)(C(=O)[O-])N1C(=O)CC(CC1=O)(C)C C61828337
CC[C@H](C)C[C@@](CC)(C(=O)[O-])N1C(=O)CC(CC1=O)(C)C C61828339
CCN1[C@@H](C(=C(C1=O)CC(=O)[O-])C(=O)C2CC2)SC C62716317
CC(C)CN(CC(=O)[O-])c1ccc(cc1)S(=O)(=O)C C62742635
C[C@@]1(CCCN(C1)C(=O)CCOCC(F)(F)F)C(=O)[O-] C62868586
CC[C@@]1(CCN(C1)C(=O)CSCCOC)C(=O)[O-] C62914674
Cc1ccc(cc1)N(CCCS(=O)(=O)C)CC(=O)[O-] C63016076
C[C@H](CC#N)N(C)C(=O)c1ccc(c(c1)F)/C=C/C(=O)[O-] C63098216
C[C@@H](CSC)/C(=N/S(=O)(=O)C[C@@H]1CCCCO1)/[O-] C67003495
C[C@H](CSC)/C(=N/S(=O)(=O)C[C@@H]1CCCCO1)/[O-] C67003497
Cc1c(sc(n1)C2(CCCCC2)c3ccc(cc3)Cl)C(=O)[O-] C11883823
C[C@H]1CCC2=C([C@@]1(C)CCc3ccoc3)CCC[C@]2(C)C(=O)[O-] C15161037
Cc1ccc(cc1Cl)n2c(nnc2[S-])c3ccc(cc3)Cl C06184743
CCCc1cc(nc(n1)SCc2ccc(cc2Cl)Cl)[O-] C13465952
c1ccc(cc1)c2nnc(n2c3ccc(cc3)Br)[S-] C06534198
C/C(=N\CCSc1ccc(cc1)Cl)/C2=C(c3ccccc3C2=O)[O-] C04391021
Cc1ccccc1n2c(nnc2[S-])c3csc4c3CCCC4 C06533992
Cc1cc(ccc1n2c(nnc2[S-])c3ccccc3)Br C20589692
c1cc(sc1)c2nnc(n2CCc3ccc(cc3Cl)Cl)[S-] C20591184
c1c(cc2c3c1[C@H]4C=CC[C@H]4CN3[C@H]([C@H]5[C@@H]2C=CC5)[C@@H]6CCC=CC6)C(=O)[O-] C23375027
Cc1cccc(c1)n2cc(c3c2ncnc3[S-])c4ccccc4 C27986021
CC(=CCC/C(=C/CC1=C(C(=O)c2ccccc2C1=O)[O-])/C)C C04878577
Cc1ccc(cc1)[C@@H]2C[C@H]2c3nnc(n3c4ccc(c(c4)Cl)F)[S-] C05426619
CCCCc1ccc(cc1)n2c(nnc2[S-])c3ccccc3 C06351901
Cc1ccc(s1)S(=O)(=O)[N-]c2ccc(c(c2)C(F)(F)F)Cl C32717122
CC(C)(C)c1ccc(cc1)c2nnc(n2c3cccc(c3)F)[S-] C00115474
c1cc(cc(c1)C(F)(F)F)CSc2nnc(s2)[S-] C00128845
Cc1ccc(cc1)n2c(cc(c(c2=O)C(C)C)[O-])c3ccccc3 C03956962
Cc1c(c(c(=O)n(c1c2ccccc2)c3ccccc3)C(C)C)[O-] C00088284
c1cc(ccc1[N-]S(=O)(=O)c2ccc(c(c2)C(F)(F)F)Cl)Cl C33698750
c1cc(c(cc1Br)N2CCC[C@@H]3[C@@H]2CCCC3)C(=O)[O-] C36827292
c1cc(sc1/C=C/C(=O)[O-])c2c(cc(cc2Cl)Cl)Cl C37335249
Cc1ccc(cc1n2c(nnc2[S-])c3cccs3)Br C37368730
c1cc2c(cc1Oc3cc(ccc3C(=O)[O-])Br)CCC2 C36670611
Cc1c(nc(nc1[O-])SCc2c(cccc2Cl)Cl)C C18211914
C[C@@H]1CC[C@@]2([C@@H]([C@@]1(C)CC[C@@H](C)CC(=O)[O-])CC(=O)C=C2C)C C05554072
C[C@@H]1CC[C@@]2([C@H]([C@@]1(C)CC[C@@H](C)CC(=O)[O-])CC(=O)C=C2C)C C31165851
C[C@@H](CC(C)C)OCc1c2c(cccc2sc1C(=O)[O-])F C37336417
c1cc2c(cc1[C@H](c3ccc(cc3F)Cl)Cl)oc(n2)[O-] C40273466
CC[C@@H](C)c1ccc(cc1)c2cc(nc(n2)[S-])C(F)(F)F C41563237
Cc1cc(nc(c1C(=O)[O-])SCc2ccc(s2)Br)C C42137160
CCC1([N-]C(=C(N1CC)c2ccccc2)c3ccccc3)CC C43451406
C[C@]1(CC[C@H]2[C@@H](C1)CC[C@H]3[C@]2(CCC[C@@]3(C)C(=O)[O-])C)C=C C43465369
C[C@H]1c2ccoc2C[C@@H]3[C@@H]1CC[C@@H]4[C@]3(CCC[C@]4(C)CC(=O)[O-])C C43919788
C/C(=C\c1ccc(o1)c2ccc(c(c2)C(F)(F)F)F)/C(=O)[O-] C44223354
c1cc(c(cc1Br)Br)c2ccc(o2)/C=C\C(=O)[O-] C45016425
CC(C)(C)c1ccc(cc1)[N-]S(=O)(=O)c2c(ccs2)Br C48440713
CCC[C@H](c1cccs1)n2c(nnc2[S-])c3ccccc3 C49546411
Cc1ccc(cc1)/C(=C/C(=O)C(C(C(F)(F)F)(F)F)(F)F)/[O-] C09553561
C[C@@](c1ccc(cc1)Br)(C(=O)[O-])N(C)c2ccccc2F C50011087
c1cc(sc1)/C=C/2\C(=O)N=C(S2)[N-]c3ccc(cc3Cl)Cl C18158215
Cc1ccc(c(c1)Cl)S(=O)(=O)[N-]c2cccc(c2)C(F)(F)F C25365317
Cc1ccc(s1)/C=C\2/C(=O)N=C(S2)/C=C(/c3ccc(cc3)Cl)\[O-] C58732665
Cc1ccccc1[N-]C2=NC(=O)/C(=C\c3cc(ccc3F)F)/S2 C59269731
Cc1ccccc1[N-]S(=O)(=O)c2cc(sc2Cl)Cl C20626889
Cc1ccc(c(c1)C(C)(C)C)O[C@@]2(CCCSC2)C(=O)[O-] C61588828
C[C@H](c1ccccc1)n2c(=O)c3cc(ccc3nc2[S-])Br C06476899
c1cc(ccc1O[C@H]2CCCCC[C@@H]2C(=O)[O-])I C62762324
c1ccc2c(c1)nc(s2)S[C@@H]3CCCCC[C@H]3C(=O)[O-] C62764485
CCSC1=C([C@H](C2=C(CCCC2=N1)[O-])c3ccccc3Cl)C#N C04667771
CCCn1c2c(=O)[nH]c(=O)n(c2nc1SCC(C)C)C C00093048
CC(C)CSc1nc2c(n1CC=C)c(=O)[nH]c(=O)n2C C00327185
C[C@H]1CCC[C@@H]([C@@H]1C)NC(=O)COC(=O)C2=COCCO2 C04871317
CCOc1cc(nc(n1)N2CCC[C@@H](C2)C(=O)NC3CC3)C C04967469
C[C@@H](C(=O)NCc1ccco1)Sc2nnc3n2CCCCC3 C06097726
C[C@](C#N)(C1CC1)NC(=O)CSc2nnc3n2CCCCC3 C06097946
Cc1cccc(c1NC(=O)[C@H](C)Sc2nnnn2C)C(C)C C06643533
c1ccc2c(c1)n(c(=O)o2)CCCC(=O)Nc3cccc(c3)C#N C08114841
Cc1cc(nc(n1)C(C)C)SCC(=O)Nc2cc(on2)C C09583464
Cc1c(c(on1)C)CCC(=O)Nc2nc(c(s2)C(=O)C)C C09602348
Cc1ccoc1C(=O)OCC(=O)Nc2ccc(cn2)Cl C09749470
CCCCC(=O)Nc1nc2c(s1)CN(CC2)C(=O)OC C10693074
CCn1cc(c(n1)C)/C=N\NS(=O)(=O)c2ccc(cc2)C C13111557
CCc1cc2c(s1)ncnc2SCC(=O)Nc3ccon3 C14092976
CC[C@@H](C)NC(=O)CN1c2cc(ccc2O[C@H](C1=O)C)C=O C19758330
CCCCN(C)S(=O)(=O)c1cc2c(cc1C)NC(=O)CO2 C20491685
CC[C@H](c1cccnc1)Nc2ncc(c(n2)c3ccnn3C)C C23540755
CC(C)[C@H](C(=O)NC1CCCC1)Sc2nc3ncccn3n2 C30718666
CSc1nnnn1c2cccc(c2)NC(=O)C[C@H]3CCC=C3 C31466141
CCNc1c(c(c(c(n1)OCC)C#N)c2ccncc2)C#N C32603270
CCOC(=O)c1c(c(sc1NC(=O)c2cnns2)C)C C36815914
CCOC(=O)CCN1C(=O)C2([C@@H](CCC[C@H]2C)C)NC1=O C36985038
Cc1c(c(on1)C)C(=O)OCC(=O)N[C@@H]2CCCC[C@H]2C C05196759
c1cc2c(c(c1NCC[C@H]3CCCO3)[N+](=O)[O-])ncs2 C38097452
Cc1ccc(cc1)c2cc(no2)COC(=O)[C@H]3CCC(=O)N3 C38765542
C[C@]1(C(=O)N(C(=O)N1)CCOc2ccccc2)c3ccco3 C40468926
Cc1ccc(cc1)NC(=O)CCc2nnc(o2)c3ccoc3C C40756627
Cn1cc(cn1)CNc2ccc(cc2C(F)(F)F)[N+](=O)[O-] C41160083
CCCc1nnc(s1)NC(=O)Cn2c(c(c(n2)C)Cl)C C47304527
CCC[C@H]1C(=O)N(C(=O)N1)Cc2csc(n2)c3ccc(o3)C C47353764
CC(C)CN(C)S(=O)(=O)c1c(nc2n1ccs2)NC C50652164
C[C@H](C1CC1)N(C)S(=O)(=O)c2c(nc3n2cccc3)NC C50658166
CCCNc1ccc(cn1)S(=O)(=O)N2CCOC(C2)(C)C C50659172
CC(C)[C@]1(C(=O)N(C(=O)N1)CCOc2ccc(cc2)C#N)C C54227779
CCc1nc2c(nn(c2c(n1)NCc3ccc(o3)C)CC)C C57355813
CC(C)n1cnnc1SCC(=O)Nc2ccc(cn2)Cl C08236261
CCCO[C@@H]1CCCN(C1)C(=O)c2cc([nH]n2)c3ccco3 C62226417
Cc1ccc(cc1)CCc2c(nnn2c3nnc(s3)C)CO C62426580
CC(C)CN(C)C(=O)C(=O)Nc1cccc(c1)c2cnco2 C62627209
CCC1(CC[NH+](CC1)Cc2nc(no2)C(C)(C)C)C(=O)[O-] C62846530
CC[C@]1(CCC[NH+](C1)Cc2nc(no2)C(C)(C)C)C(=O)[O-] C62877464
CC(C)c1nnc(s1)NC(=O)N(CC#C)Cc2ccco2 C63320409
Cc1c(c(n(n1)C)C)[C@@H](C)NC(=O)N(CC#C)Cc2ccco2 C63404119
CC1(CC(=O)c2ccc(cc2O1)OC(=O)CNC(=O)C3CC3)C C65666323
CC(C)Cn1c(ccn1)NS(=O)(=O)c2ccc3c(c2)CCO3 C66249934
COC(=O)N1CCC[C@H]1C(=O)Nc2ccc(cc2)OC(F)F C66269447
CC[C@@H](C)C(=O)N1CCC[C@H](C1)C(=O)Nc2cnn(c2)C(C)C C66386660
CCCO[C@@H]1CCCN(C1)C(=O)NC[C@@H]2CCS(=O)(=O)C2 C67530568
CCO[C@H]1CCCN(C1)C(=O)NCCc2c(nn(c2C)C)C C67603029
CCO[C@H]1CCCN(C1)C(=O)N[C@@H](C)Cn2c(cc(n2)C)C C67604421
Cc1ccn2c(c1)nc(c2/C=C/C(=O)[O-])c3ccc(cc3)Br C02510943
CCn1c2ccc(cc2nc1CSc3ccc(c(c3)F)F)C(=O)[O-] C13233274
Cc1ccc(cc1)C(=O)[C@H](C)Sc2c(c(cc(n2)C)C)C(=O)[O-] C13446006
c1ccc(c(c1)c2nnc(n2/N=C/c3cccc(c3)F)[S-])Cl C05998622
Cc1ccc(cc1)C2=C(C(=NS2(=O)=O)[N-]c3ccccc3F)C C20465431
Cc1ccccc1[N-]C2=NS(=O)(=O)C(=C2C)c3ccc(c(c3)C)C C20900867
Cc1ccc(c(c1Cl)[N-]S(=O)(=O)c2ccc(cc2)C#N)Cl C21014517
Cc1ccccc1n2c(cc(n2)c3ccc(cc3)Br)C(=O)[O-] C25762740
Cc1cc(c(cc1Br)C(C)C)OCc2nnc(n2C)[S-] C26469305
CCCCCCN1c2ccccc2/C(=C/3\C(=NC(=S)S3)[O-])/C1=O C27562811
c1ccc(cc1)/C=N/n2c(nnc2[S-])c3ccc(cc3)Br C02573419
CCc1ccc(cc1)c2c(n3c(c(sc3n2)C)C)/C=C/C(=O)[O-] C31973258
Cc1cn2c(c(nc2s1)c3ccc(cc3)C(C)C)/C=C/C(=O)[O-] C31973281
Cc1cn2c(c(nc2s1)c3ccc4c(c3)CCCC4)/C=C/C(=O)[O-] C31973282
COc1ccc(cc1F)S(=O)(=O)[N-]c2cc(ccc2Cl)Cl C32585567
c1ccc(c(c1)[N-]S(=O)(=O)c2ccc(c(c2)Cl)OC(F)F)F C32585742
CCc1c(n2c(csc2n1)c3ccc4c(c3)CCCC4)C(=O)[O-] C33418026
CCc1cccc(c1[N-]S(=O)(=O)c2cccnc2Cl)CC C35186251
CC(C)(C)c1ccc(cc1)[N-]S(=O)(=O)c2cnc(s2)Cl C35233038
c1cc2c(c(c1)[N-]S(=O)(=O)c3cnc(s3)Cl)CCCC2 C35233063
c1cc(c(cc1Cl)[N-]S(=O)(=O)c2cnc(s2)Cl)Cl C35356496
Cc1ccc(c(c1Cl)[N-]S(=O)(=O)c2cnc(s2)Cl)Cl C35356510
c1ccc(c(c1)[N-]S(=O)(=O)c2cc(c(nc2)Cl)Cl)Cl C35552404
Cc1c(c(nc(n1)C(C)C)SCc2ccc(s2)Cl)C(=O)[O-] C35659325
c1c(cc(c(c1/C=C/C(=O)[O-])OC[C@H]2CCCCO2)Cl)Cl C36231346
c1cc(cc(c1)Br)n2cc(c(n2)C3CCCCC3)C(=O)[O-] C37367255
CCn1c(nnc1[S-])c2csc(n2)c3ccc(cc3)Cl C05679320
CC[C@H](C)c1ccc(cc1)[N-]S(=O)(=O)c2ccnc(c2)Cl C38107067
CC(C)(C)c1ccccc1[N-]S(=O)(=O)c2ccnc(c2)Cl C38107089
C[C@@H](c1nnc(n1c2ccccc2)[S-])Oc3ccc(cc3)Cl C00163569
Cc1c(sc(n1)[S-])CC(=O)N(C)[C@H](C)c2cc3ccccc3o2 C40493925
c1cc(cc(c1)Cl)S(=O)(=O)[N-]c2cc(ccc2F)N3CCCC3 C41372544
c1cc(cc(c1)Br)OCCSc2nccc(n2)[O-] C42199538
CCc1c(c(nn1c2ccc(cc2)C)c3ccc(cc3)C)C(=O)[O-] C43226063
CCc1cccc(c1[N-]S(=O)(=O)c2cc(cnc2)Br)C C43531802
c1cc(c(cc1Cl)S(=O)(=O)[N-]c2cc(ccc2F)Cl)C#N C46064197
c1cc(oc1)CSCc2nc3c(cc(cc3Cl)Cl)c(n2)[O-] C53855513
CC(C)(C)c1c(sc(n1)N2CCc3c(ccs3)C2)C(=O)[O-] C54967978
CCCCc1c(nc(oc1=O)c2ccccc2Br)[O-] C16639531
Cc1ccc(cc1)/C=C\S(=O)(=O)[N-]c2cc(c(c(c2)F)OC)F C55682072
Cc1ccc(cc1)c2c(n3cccc(c3n2)Br)CC(=O)[O-] C57723542
Cc1ccc(c(c1)Cl)S(=O)(=O)[N-]c2cc(ccc2OC)Cl C25365321
c1ccc-2c(c1)CCc3c2nc(nc3C(F)(F)F)SCCC(=O)[O-] C06283354
c1ccc2c(c1)c(nc(n2)/C(=C/c3cccc(c3)C(F)(F)F)/C#N)[O-] C12793674
Cc1ccccc1S(=O)(=O)/N=C(/C23CC4CC(C2)CC(C4)C3)\[O-] C46927890
c1cc(c(cc1c2c(cn(n2)C3CCCC3)C(=O)[O-])Br)F C61689582
c1cc(ccc1C(=O)C2CC2)S(=O)(=O)[N-]c3ccc(c(c3)Cl)F C62125523
CC(C)Cc1cccc(c1)[N-]S(=O)(=O)c2ccc(nc2)Cl C62321751
Cc1ccc(cc1[N-]S(=O)(=O)c2cccc(c2Cl)Cl)C#N C63878734
C[C@H](C/C(=N/S(=O)(=O)c1ccc(s1)Cl)/[O-])C(C)(C)C C66722869
Cc1c(sc(c1C(=O)NC2CCCC2)NC(=O)CCCC(=O)[O-])C C17073065
c1ccc(cc1)NC(=O)c2c3c(sc2NC(=O)CCCC(=O)[O-])CCC3 C17076253
CCc1c(sc(c1C(=O)NC2CC2)NC(=O)[C@@H]3CC=CC[C@@H]3C(=O)[O-])C C17076999
c1ccc(c(c1)/C=N/NC(=O)c2c(c3c([nH]c2=O)CCCC3)[O-])F C16946728
c1cc(cc(c1)S(=O)(=O)N)[N-]S(=O)(=O)c2cc(sc2Cl)Cl C20626976
Cc1cc(nc(n1)[N-]S(=O)(=O)c2cc(c(c(c2)Cl)C)N)C C21511165
C1CCC(CC1)NC(=O)c2c3c(sc2NC(=O)CCC(=O)[O-])CCCC3 C17077415
CC1=C([C@H](N2C(=CSC2=N1)/C=C(/NC(C)C)\[O-])c3ccccc3)C(=O)NC C35692575
Cc1c(c([nH]n1)[O-])[C@@H](c2cccc(c2)Br)C3=C(N=N[C@@H]3O)C C38612381
CC[C@@H](C)c1c(=O)[nH]c(nc1[O-])SCC(=O)NC2CCCCC2 C39425424
Cc1ccc(cc1)[C@@H]2c3ccccc3C(=O)N(N2)Cc4[nH]c(nn4)[S-] C39576049
c1cc2c(cc1[N-]S(=O)(=O)c3cc(cs3)N)OC(O2)(F)F C41067805
Cc1c(sc(n1)[S-])CC(=O)Nc2cccc(c2)NC(=O)C(C)(C)C C42702147
CCNC(=O)COc1ccc(cc1)NC(=O)Cc2c(nc(s2)[S-])C C45506231
CNC(=O)Nc1ccc(cc1)[N-]S(=O)(=O)c2cc(ccc2F)F C45800214
c1cc(ccc1C(F)(F)F)[N-]S(=O)(=O)c2ccc3c(c2)[nH]c(=O)[nH]3 C46704720
CCCC[C@H](C(=O)[O-])NC(=O)N[C@@H](C)c1ccc(s1)Cl C49147639
C[C@H](c1ccc(s1)Cl)NC(=O)NC2CCC(CC2)C(=O)[O-] C49147655
Cc1ccc(s1)c2nc([nH]n2)/N=C(/CCc3c[nH]c4c3cccc4)\[O-] C50006492
Cc1c(sc(c1C#N)[N-]S(=O)(=O)Cc2ccccc2N)C C50102557
c1ccc2c(c1)c(=O)c(c([nH]2)[O-])C(=O)Nc3ccccc3C(F)(F)F C08995685
Cc1ccc(c(c1)[N-]S(=O)(=O)c2c(nc3n2ccs3)N)C C50639648
c1cc(c(cc1[N-]S(=O)(=O)c2cc(cnc2N)Br)Cl)C#N C50651196
Cc1ccc(cc1[N-]S(=O)(=O)c2c(nc3n2ccs3)N)Br C50659896
C1CCC(CC1)N/C(=C(\C#N)/C(=O)CNC(=O)C23CC4CC(C2)CC(C4)C3)/[O-] C50680909
c1cc(ccc1CC#N)[N-]S(=O)(=O)c2cc(cnc2N)Br C51605352
Cn1cc(cc1C(=O)N)S(=O)(=O)[N-]c2ccccc2Sc3ccccc3 C44667924
c1cc(cc(c1)Br)Sc2ccc(cc2C(=O)[O-])S(=O)(=O)N C55306590
c1cc(ccc1[N-]S(=O)(=O)c2ccc(c(c2F)F)F)OCCC(=O)N C55594430
Cc1c(cccc1S(=O)(=O)N)[N-]S(=O)(=O)c2cccc(c2C)Cl C55650604
CC(C)(C)c1ccc(cc1)S(=O)(=O)[N-]c2cc(cc(c2)S(=O)(=O)N)F C55678879
CC[C@H](c1cccs1)NC(=O)N[C@H](C)c2cccc(c2)[N-]S(=O)(=O)C C57234333
CC(C)c1cccc(c1)[N-]S(=O)(=O)c2ccc(cc2)S(=O)(=O)N C07709523
CC1CCC(CC1)NC(=O)[C@H](C)Nc2ccc(cc2)[N-]S(=O)(=O)C C46815128
COc1ccc(cc1)c2csc(n2)NN/C=C/3\C=CC(=O)C=C3[O-] C04475420
c1ccc2c(c1)nc(s2)SCc3cc(n4c(n3)nc(n4)N)[O-] C60059154
Cc1cccc(c1)NC(=O)[C@@H](C)Nc2ccc(c(c2)[N-]S(=O)(=O)C)C C60099878
Cc1ccc(cc1)OC[C@@H](C)NC(=O)c2ccc3c(c2)nc(=S)[nH]c3[O-] C63700637
Cc1cc(ccc1Cl)OCc2[n-]c(nn2)S[C@@H](C)C(=O)N C05213817
C[C@@H](c1ccccc1OC)NC(=O)c2ccc3c(c2)nc(=S)[nH]c3[O-] C63808973
Cc1ccc(cc1[N-]S(=O)(=O)c2ccc(c(c2)F)F)C(=O)N C63878218
Cc1ccc(o1)c2nc(c(s2)C(=O)N/N=C(\NCC(F)(F)F)/[S-])C C64082442
CCCc1nc(c(s1)C(=O)N/N=C(\NCC(F)(F)F)/[S-])C C64082466
C[C@H](c1ccccc1Cl)SCc2cc(n3c(n2)nc(n3)N)[O-] C58329744
Cc1cc2c(cc1NC(=O)C(C)C)NC(=O)C[C@H]2c3ccc(s3)C(=O)[O-] C65463383
Cc1ccc(cc1)[C@H]\2C(=C(N=C(/C2=C(\[O-])/OCC=C)C)SCC(=O)N)C#N C20066037
Cc1ccc(cc1)/C=C/S(=O)(=O)[N-]c2nc(c(s2)SCC(=O)N)C C66253793
c1ccc(c(c1)/C=C/S(=O)(=O)[N-]c2ccc(cc2)CS(=O)(=O)N)Cl C66578905
C[C@H](c1cccc(c1)[N-]S(=O)(=O)c2cccc(c2)S(=O)(=O)N)SC C67244807
Cc1cccc(c1C)N/C(=C(\C#N)/C(=O)C[C@@H](C)NC(=O)C2CCCCC2)/[O-] C67601708
Cc1c(c(c(nc1C)SCC(=O)Nc2ccc(cc2)C(=O)N)C#N)C C00705911
Cc1nnc(n1N)S[C@@H](C)C(=O)Nc2ccccc2c3ccccc3 C04996245
CCOC(=O)C1=C(Oc2cc(ccc2[C@H]1c3ccc(cc3)N(C)C)O)N C06366085
c1cc(cc(c1)S(=O)(=O)N)NS(=O)(=O)c2ccc3c(c2)CCCC3 C07053673
Cc1ccc(c(c1)OCC(=O)Nc2cccc(c2)S(=O)(=O)N)Cl C07738103
Cc1ccc(cc1)c2cc(no2)CC(=O)Nc3ccc(cc3)C(=O)N C12863238
Cc1ccc(cc1)c2c(sc(c2C(=O)N)NC(=O)c3cc(on3)C)C C13327737
c1ccc2c(c1)CCCN2CCC(=O)Nc3ccc(cc3)S(=O)(=O)N C12534663
CC(C)(C)c1ccc(cc1)/C=C(\C#N)/c2c(c(n(n2)CCO)N)C#N C16323038
Cc1cc(n[nH]1)c2nnc(n2N)SCc3ccc(cc3)Br C09110844
c1cc(ccc1OCC(=O)Nc2ccc(c(c2)N)N3CCOCC3)Cl C20154134
C[C@@H]1CCCC[C@@H]1NC(=O)NC(=O)CSc2ccc(cc2)NC(=O)C C23633843
Cc1cccc(c1)NC(=O)N(C)[C@H](C)c2ccc(cc2)S(=O)(=O)N C24690916
Cc1ccc(cc1)/C=C(\C#N)/C(=O)NNC(=O)c2cc(c[nH]2)Br C26218198
Cc1c(c2ccccc2[nH]1)C(=O)C(=O)Nc3cccc(c3)C(=O)NC4CC4 C31834266
CC(=O)Nc1nc(cs1)CSc2nc(cn2N)c3ccccc3 C36882582
COc1ccc(cc1NCc2ccc(o2)Br)S(=O)(=O)N C37134966
CCCc1cc2c(c(=O)[nH]1)[C@H](C(=C(O2)N)C(=O)OC)c3ccccc3 C40568762
COc1cc(c(cc1NS(=O)(=O)c2cc(cs2)N)Cl)OC C41067797
CC(C)C(=O)Nc1cccc(c1)NC(=O)C(=O)N[C@H]2CCc3c2cccc3 C41196635
CC(C)C(=O)Nc1ccc(cc1)NC(=O)C(=O)N[C@H]2CCc3c2cccc3 C41197229
Cc1nnc(n1N)S[C@@H](C)C(=O)Nc2ccc(cc2)c3ccccc3 C42149985
Cc1nnc(n1N)S[C@H](C)C(=O)N[C@@H](C)c2ccc3ccccc3c2 C42149991
CCc1cccc(c1NC(=O)C2=NN([C@@H](C2)C(=O)N)c3ccccc3)C C45946882
CCN(c1ccc(cc1)Br)C(=O)CSc2nc([nH]n2)N C48456881
C[C@@H]1CCC[C@@H]([C@@H]1C)NC(=O)C(=O)Nc2cccc(c2)NC(=O)C3CC3 C48686242
CCc1cc([nH]n1)NC(=O)CNC(=O)c2ccc(s2)Br C49139493
CCCNc1c(cc(cn1)Br)C(=O)Nc2c([nH]nc2C)C C50754222
Cc1c(nc(nc1NN)c2cc(c(cc2Br)OC)OC)C C51169137
COC(=O)NNC(=O)NCC1(CCC1)c2ccc(cc2)Br C52592007
Cc1cccc(c1NC(=O)N[C@@H](C)c2ccc(cc2)S(=O)(=O)NC)C C54355941
C[C@@H](c1ccc(cc1)S(=O)(=O)NC)NC(=O)Nc2cccc(c2)C#C C54387625
C[C@@H](C(=O)NC(=O)NC(C)C)Nc1ccc(c(c1)F)N2CCCC2 C56203085
Cc1ccc(cc1)NCC(=O)NNC(=O)c2ccc(o2)Br C57390305
Cc1ccc(cc1)S(=O)(=O)N[C@@H](C)c2cccc(c2)S(=O)(=O)N C58315544
C[C@]1(C(=O)NC(=O)N1)c2cccc(c2)NC(=O)[C@H]3C[C@@H]3c4ccccc4F C58982597
c1c2c(cc3c1c(co3)CC(=O)NNC(=O)NCC(F)(F)F)CCC2 C60414801
Cc1cc(c(c(c1)C)NC(=O)[C@@H](C)Sc2c(cc(c(n2)N)C#N)C#N)C C21425913
c1ccc(c(c1)C(=O)N)NC(=O)C2CN(C2)c3nc4c(cccc4s3)F C62023145
CNC(=O)C1CCC(CC1)NC(=O)Nc2ccccc2OC(F)(F)F C63390153
Cc1c2c([nH]c1C(=O)NC3=NN[C@H](S3)CC(C)C)CCCC2=O C63908831
Cc1c(c([nH]c1C(=O)NC2[C@@H]3CCC[C@H]2C[NH+](C3)C4CC4)C)C(=O)OC C55475912
c1cc(cc(c1)NC(=O)C2CC2)c3nc(cs3)c4cc(co4)C(=O)N C66106509
c1cc(ccc1C(=O)Nc2ccc(cc2)C(F)(F)F)n3c(c(cn3)C#N)N C66239864
CC(C)c1ccccc1NC(=O)c2ccc(cc2)n3c(c(cn3)C#N)N C66240175
CC(C)c1nnc(s1)NC(=O)NC[C@@]2(CCCc3c2cccc3)O C66906765
Cc1c(c([nH]c1C(=O)NC[C@]2(CCCc3c2cccc3)O)C)C(=O)OC C66929849
CC1=C([C@@H](NC(=S)N1)c2cscn2)C(=O)Nc3cccc(c3)OC C67028774
c1cc(cc(c1)NC(=O)NC2CC2)CNc3ncc(cn3)Br C67371361
c1ccc(cc1)[C@@H]2C[C@H]2NC(=O)C3=NN([C@@H](C3)C(=O)N)c4ccccc4 C67514203
Cc1cn(c(=O)[nH]c1=O)[C@H]2C[C@H]([C@@H](O2)COP(=O)([O-])[O-])F C06504939
CC1=C(N2[C@H]([C@H](C2=O)NC(=O)CCC(=O)[O-])SC1)C(=O)[O-] C10041292
Cc1cn(c(=O)[nH]c1=O)[C@H]2C[C@H]([C@H](O2)COP(=O)([O-])[O-])F C12503209
c1cc(cc2c1ccc(=O)o2)OCC[C@@H](COP(=O)([O-])[O-])O C15206708
c1c(cc(cc1C(=O)[O-])NC(=O)C[C@@H]2C(=O)N3CCN=C3S2)C(=O)[O-] C16899445
c1cc(oc1)C[C@@H](C(=O)[O-])[P@@](=O)(CN2CCCCCC2=O)[O-] C20023978
C1CN(CC[NH+]1CC(C(=O)[O-])C(=O)[O-])CCC(=O)[O-] C25490696
c1c(nc(s1)/N=C(/C(F)(F)F)\[O-])C(=O)N2CCC[C@@H]2C(=O)[O-] C31958631
Cc1c(c(n(n1)CC(=O)[O-])C)S(=O)(=O)[N-]c2ncccn2 C35658932
Cc1c(c(n(n1)CCC(=O)[O-])C)S(=O)(=O)[N-]c2nncs2 C35658947
c1cc(ncc1[N-]S(=O)(=O)CC(=O)[O-])n2ccnc2 C37041707
c1c2c(sc1C(=O)N[C@@H](CCC(=O)[O-])C(=O)[O-])CCCC2 C37387808
c1c2c(sc1C(=O)N[C@H](CCC(=O)[O-])C(=O)[O-])CCCC2 C37387809
C1C[C@@H]2C[C@H]1C[C@@H]2C(=O)N[C@@H](CCC(=O)[O-])C(=O)[O-] C37584065
CN(C1CCCCC1)S(=O)(=O)N[C@H](CCC(=O)[O-])C(=O)[O-] C37591965
C1CCC2(CC1)CC(=O)N(C2=O)[C@H](CCC(=O)[O-])C(=O)[O-] C37592642
c1cc(ccc1C#N)[N-]S(=O)(=O)N2CCCC[C@@H]2C(=O)[O-] C37655826
c1cc(ccc1C#N)[N-]S(=O)(=O)N2CCCC[C@H]2C(=O)[O-] C37655827
Cc1cc(on1)[N-]S(=O)(=O)N2CCCC[C@@H]2C(=O)[O-] C37656102
Cc1cc(on1)[N-]S(=O)(=O)N2CCCC[C@H]2C(=O)[O-] C37656103
C[C@H]1CCCN(C1)C(=O)N[C@@H](CCC(=O)[O-])C(=O)[O-] C40531060
C1CCCN(CC1)C(=O)N[C@H](CCC(=O)[O-])C(=O)[O-] C40531355
CCN(C1CCCCC1)C(=O)N[C@@H](CCC(=O)[O-])C(=O)[O-] C40550148
CCN(C1CCCC1)C(=O)N[C@@H](CCC(=O)[O-])C(=O)[O-] C40577665
CN(C1CCCCCC1)C(=O)N[C@H](CCC(=O)[O-])C(=O)[O-] C40590341
CC(C)CN(C1CC1)C(=O)N[C@H](CCC(=O)[O-])C(=O)[O-] C42560483
CC(C)N(CC1CC1)C(=O)N[C@H](CCC(=O)[O-])C(=O)[O-] C42596831
C[C@@H]1CCCC[C@@H]1N(C)C(=O)N[C@@H](CCC(=O)[O-])C(=O)[O-] C42612393
COCCS(=O)(=O)[N-]c1nnc(s1)SCC(=O)[O-] C42808809
CC(C)C[C@@H](C(=O)[O-])NC(=O)CC1(CCCCC1)C(=O)[O-] C43433185
CC[C@H](C)N(CC(=O)[O-])C(=O)N[C@@H](C)c1[n-]nnn1 C44935828
CC[C@@H](C)N(CC(=O)[O-])C(=O)N[C@H](C)c1[n-]nnn1 C44935831
C[C@@H](c1[n-]nnn1)NC(=O)N2CCC[C@@H]2CC(=O)[O-] C44935916
C[C@H]1CCC[C@H](C1)N(C)C(=O)N[C@@H](CCC(=O)[O-])C(=O)[O-] C49016309
C1CCC(CC1)CS(=O)(=O)N[C@H](CCC(=O)[O-])C(=O)[O-] C49043488
C[C@@H](C(=O)[O-])S(=O)(=O)[N-]c1ccc(cc1C#N)[N+](=O)[O-] C49049342
C[C@@H]1CCCN([C@@H]1C)C(=O)N[C@@H](CCC(=O)[O-])C(=O)[O-] C50567596
C[C@H]1CCCN([C@H]1C)C(=O)N[C@@H](CCC(=O)[O-])C(=O)[O-] C50567599
Cc1c(cc(o1)C(=O)[O-])S(=O)(=O)[N-]c2nccs2 C55310970
Cc1c(c(nc(n1)[O-])SC)C(=O)N[C@H](CCSC)C(=O)[O-] C37431303
C[C@@H]1C[C@@H](CN(C1)S(=O)(=O)N[C@@H](CCC(=O)[O-])C(=O)[O-])C C37591959
CCc1cc2c(nc(nc2s1)C)N[C@@H](CCC(=O)[O-])C(=O)[O-] C58279698
Cc1nc(c2c3c(sc2n1)CCCC3)N[C@H](CC(=O)[O-])C(=O)[O-] C58279768
CCN([C@H](C)CC(=O)[O-])C(=O)N[C@@H](C)c1[n-]nnn1 C61214561
CC(C)CN(CC(=O)[O-])C(=O)c1cc(c[n-]1)[N+](=O)[O-] C62742068
CC[C@]1(CCN(C1)C(=O)c2cc(c[n-]2)[N+](=O)[O-])C(=O)[O-] C62914549
CC[C@@]1(CCN(C1)C(=O)N[C@@H](C)c2[n-]nnn2)C(=O)[O-] C62934731
C1C2CC3CC1CC(C2)(C3)CC(=O)N[C@@H](CC(=O)[O-])C(=O)[O-] C64873899
CC(C)(C)OC(=O)C([P@@](=O)([O-])OC)[P@@](=O)([O-])OC C66348405
CCn1cc(cn1)S(=O)(=O)[N-]c2ccccc2[N-]S(=O)(=O)C C66580084
c1cc(cc(c1)NC(=S)N/N=C/c2cccs2)C(=O)[O-] C00234326
c1cc(ccc1CSc2nnc3n2cc(cc3)N)C(=O)[O-] C19733872
c1cc2c(cc1C(=O)c3c4c(sc3N)CCCC4)oc(n2)[O-] C19776260
c1cc(cc(c1)Br)CNc2cccc3c2c(=O)[nH]nc3[O-] C19915313
C[C@H](c1c(=O)c2ccccc2[nH]c1[O-])[C@@]3(CC[C@H](C(O3)(C)C)O)C C18088803
Cc1cc(ccc1NC(=O)c2cc(c[nH]2)Br)C(=O)[O-] C20215277
c1cc(c(c(c1)Cl)Cl)/C=N/Nc2[nH]c(nn2)[S-] C06328996
Cc1c(cccc1[N-]S(=O)(=O)c2ccccc2C#N)N C21019363
Cc1cccc(c1)NC(=O)Nc2cc(c(s2)C(=O)[O-])C C22147195
CNC(=O)Nc1cccc(c1)[N-]S(=O)(=O)c2ccc(s2)Cl C29323962
c1cc(cc(c1)Br)NC(=O)c2cc([nH]c(=O)c2)[O-] C34959326
Cc1c(cc(cc1Cl)S(=O)(=O)[N-][C@@H](C)c2ccncc2)N C35693035
c1ccc(c(c1)C#N)[N-]S(=O)(=O)c2ccc(cc2Br)N C37053266
Cc1cc(cc(c1)S(=O)(=O)[N-]c2nc3ccccc3s2)N C37053869
c1cc(c(cc1[N-]S(=O)(=O)c2ccc(c(c2)N)F)Cl)C#N C37393110
Cc1cc(ccc1S(=O)(=O)[N-]c2ncc(s2)Br)N C37425301
c1cc(c(cc1Br)N2CCC[C@@H]2C(=O)N)C(=O)[O-] C36670503
c1cc2c(cn[nH]2)c(c1)NC(=O)[C@@H]3CCCC[C@@H]3C(=O)[O-] C37789041
c1cc(c(cc1F)S(=O)(=O)[N-]c2ccc(cn2)Cl)N C37929268
c1cc(c(nc1)Cl)[N-]S(=O)(=O)c2ccc(cc2N)Cl C40326865
Cc1ccc(c(c1Cl)NC(=O)N[C@@H](C(=O)[O-])C(C)(C)C)Cl C40534474
CC(C)[C@H](C(=O)[O-])NC(=O)Nc1c(cc(cc1Cl)Cl)Cl C40544754
CCC[C@H](C(=O)[O-])NC(=O)Nc1c(cc(cc1Cl)Cl)Cl C40544810
C[C@@H]1CCC[C@@H](C1)NC(=O)N[C@H](c2ccccc2)C(=O)[O-] C40572412
Cc1cc(ccc1NC(=O)N[C@H](C)c2ccco2)C(=O)[O-] C40577246
Cc1cc(cc(c1)NC(=O)CSCc2cc([nH]n2)[O-])C C40839001
C[C@@](c1ccc(cc1)Cl)(C(=O)[O-])Sc2nnc(s2)N C41990897
C[C@](c1ccc(c(c1)Cl)F)(C(=O)[O-])Sc2nnc(s2)N C41991114
c1ccc(cc1)[C@@](C2CC2)(C(=O)[O-])Sc3nnc(s3)N C41991180
COc1ccc(c(c1)[N-]S(=O)(=O)c2cc(ccc2F)N)Cl C43316764
c1ccc2c(c1)CCN2/C(=C/NC(=O)Nc3ccc(cc3F)F)/[O-] C44153979
c1cc(cc(c1)Cl)Nc2c(c3c(s2)c(cc(=O)[nH]3)[O-])C#N C12428740
C[C@@H](C(C)C)NC(=O)c1ccc2c(c1)nc(=S)[nH]c2[O-] C49485808
C[C@H](CC(=O)[O-])NC(=O)N[C@@H](C)c1cccc(c1)Br C49571008
c1cc(c(cc1[N-]S(=O)(=O)c2ccc(nc2)N)Cl)F C50650215
C[C@H](CC(=O)[O-])NC(=O)Nc1cccc(c1)C(F)(F)F C40535542
C[C@H](c1ccsc1)NC(=O)Nc2ccc(cc2)C(=O)[O-] C61369948
CCCCCCN/C(=C/1\C(=c2ccccc2=NC1=O)[O-])/O C13125540
c1ccc2c(c1)/C(=C\3/C(=O)N=C(S3)[N-]c4cccc(c4)O)/C(=O)N2 C22145936
CCCCC(=O)NCc1c2c(cc(cc2[nH]c1C(=O)[O-])C)C C62339861
Cc1ccc(cc1N)c2c(sc(n2)c3cccnc3)C(=O)[O-] C62491090
c1cc(c(c(c1)Br)NC(=O)N2CCC[C@H](C2)O)C(=O)[O-] C62827250
C[C@H]1C[C@H]1NC(=O)Nc2c(cccc2Br)C(=O)[O-] C62827393
Cc1c(sc(c1C(=O)[O-])NC(=O)N[C@H]2CCC[C@H](C2)C)C C62827771
Cc1c(sc(c1C(=O)[O-])NC(=O)NC[C@H]2CCC=CC2)C C62828779
CN(c1ccc(cc1C(=O)[O-])N)C(=O)[C@H]2C[C@H]3CC[C@@H]2C3 C62832033
COc1ccc(cc1)Nc2nc3c(s2)c(cc(=O)[nH]3)[O-] C05800078
c1cc(c(cc1[N-]S(=O)(=O)C2CCCCC2)Cl)C(=O)N C66579743
CSc1nc2c(c(n1)[O-])[C@H](CC(=N2)O)c3ccc(cc3)O C09334796
c1ccc(c(c1)SCc2cc(n3c(n2)nc(n3)N)[O-])Cl C67651741
Cc1ccccc1NC(=O)CSc2nnc(n2N)C(C)C C05581089
Cn1c(nnc1SCc2csc(n2)N)c3ccccc3O C04843151
Cc1c(c(c(cn1)CO)/C=N\Nc2ccc3ccccc3n2)O C20058191
CC1(C(=O)N(c2ccc(cc2O1)N)CC(=O)Nc3ccccc3)C C20275465
CCCSCc1c(c(n(n1)C)N)c2[nH]c(=O)c3ccccc3n2 C19721634
Cc1c(c(c(s1)N)C(=O)OC)c2ccc3c(c2)NC(=O)[C@H](O3)C C31861863
CCc1cccc2c1[nH]cc2c3cn4cc(ccc4n3)S(=O)(=O)N C32727496
CCN(c1cccc(c1)C)S(=O)(=O)c2ccc(nc2)NN C36241281
c1cc2nc(cn2cc1Cl)CSc3[nH]c(=O)cc(n3)N C37021939
Cc1ccc(c(c1S(=O)(=O)Nc2ccc(nc2)OC)C)N C37055309
Cc1ccc(o1)c2csc(n2)Nc3ccc(cc3)S(=O)(=O)N C04622978
CCCc1c2c([nH]n1)OC(=C([C@@H]2c3ccccc3OC)C#N)N C04114865
c1cc(cc(c1)[N+](=O)[O-])NC(=O)CSc2ccc(cc2)N C02549262
CCn1cc(c(n1)N)S(=O)(=O)N[C@H](C)c2cccc(c2)Cl C40323842
C[C@@H]1CCCC[C@@H]1N(C)C(=O)Nc2ccc(cc2)S(=O)(=O)N C40497847
Cc1c(sc(n1)Nc2c(c(ncn2)N3CCCCC3)N)C C40724800
c1ccc2c(c1)CCN(C2)c3c(c(ncn3)Nc4ccccn4)N C40778913
CC(=O)Nc1cccc(c1)NC(=O)NC[C@H]2Cc3ccccc3OC2 C43656068
C[C@@H]([C@H]1CCCO1)NC(=O)Nc2cccc(c2)NC(=O)C3CC3 C44087942
Cc1cc(c(o1)C)C(=O)NNC(=O)N[C@@H]2C[C@H]3CC[C@@]2(C3(C)C)C C46907034
Cc1ccc(s1)CNC(=O)Nc2cccc(c2)NC(=O)OC C47713440
CC(C)C(=O)Nc1ccc(cc1)NC(=O)C(=O)NC2CCCCC2 C48585667
CN(C)S(=O)(=O)c1ccc(c(c1)N)N[C@@H]2CCC[C@H]2OC C50368828
C[C@H](c1ccccc1)NS(=O)(=O)c2c(nc3n2ccs3)N C50639377
c1csc2n1c(c(n2)N)S(=O)(=O)NCCC3CCCC3 C50660754
c1csc2c1c(nc(n2)CSc3[nH]c(=O)cc(n3)N)Cl C50841154
C[C@H](c1cc2ccccc2o1)NC(=O)C(C)(C)NC(=O)NC C53129463
c1cc(cnc1)NC(=O)NNc2c(cc(cn2)C(F)(F)F)Cl C53494498
COc1ccc(c(c1)[N-]S(=O)(=O)c2ccc([nH+]c2)N)Cl C50670035
Cc1c(c(=O)[nH]c(=O)[nH]1)CCC(=O)NC23CC4CC(C2)CC(C4)C3 C54376800
C[C@@H]1CCC[C@@H](C1)Sc2ccc(cc2/C(=N/O)/N)[N+](=O)[O-] C54691225
C[C@H](C(=O)NC(=O)NC(C)C)Nc1cc(c(c(c1)F)OC)F C56207475
CC/C(=N/NC(=S)N)/[C@@H]1C(=NN(C1=O)c2ccccc2)C C17746753
C[C@H](c1ccccc1C(F)(F)F)NC(=O)NNc2ncccn2 C56853752
CC(C)c1c2c(n[nH]1)OC(=C([C@@H]2c3ccc(cc3)N(C)C)C#N)N C05633490
C[C@H](c1ccc2c(c1)[nH]c(=O)[nH]2)NC(=O)[C@H]3Cc4ccccc4O3 C58385565
CCOC(=O)C1=C(Oc2c(c(n[nH]2)C)[C@H]1c3cccc(c3)C)N C58950787
C=CCNC(=O)Nc1ccc(c(c1)Cl)N2CCNC(=O)C2 C48560833
Cc1ccc(nc1)NC(=O)c2ccc(cc2)NC(=O)NC(C)C C48384755
Cc1ccc(c(c1S(=O)(=O)Nc2cnn(c2)C(C)C)C)N C61682501
c1cc(cc(c1)NC(=O)c2ccc3c(c2)nc[nH]3)c4cc[nH]n4 C29799353
CCNC(=O)NC(=O)CNc1cc(c(c(c1)Cl)OC)Cl C58315278
Cc1cccc(c1)NC(=O)N[C@@H](C)C(=O)NCc2ccco2 C65985073
C[C@H]1CCC[C@H]([C@@H]1C)NC(=O)c2ccc(cc2)n3c(c(cn3)C#N)N C66239618
c1c2c([nH]c(=O)c1C(=O)NNC(=O)CCC3CCCCC3)CCC2 C66555528
Cc1ccc(c(c1)C)C[C@@H](C)NC(=O)NNC(=O)[C@@H]2CCCO2 C66716913
COc1ccc(cn1)NC(=O)NC[C@]2(CCCc3c2cccc3)O C66906850
C1CCC(CC1)NC(=O)NC2CCN(CC2)C(=O)NC3CC3 C67540489
C[C@@H](C(=O)NC(C)(C)C)NC(=O)Nc1nc2ccccc2s1 C67542534
CNC(=O)C1CCC(CC1)NC(=O)Nc2cccc(c2)n3cccc3 C67574624
c1ccc2c(c1)NC(=O)[C@@H](S2)CC(=O)N/N=C/c3ccc[nH]3 C05073742
c1cc2cccc3c2c(c1)C(=O)N3CC(=O)Nc4ccc(cc4)C(=O)N C06128147
c1ccc2c(c1)C[C@H](CO2)C(=O)Nc3ccc(cc3)S(=O)(=O)N C08843770
Cc1ccc(cc1C)n2c(c(c(=O)[nH]c2=O)C(=O)[C@@H](C)Cl)N C11566837
CCCOc1cccc(c1)[C@@H]2c3c([nH]nc3OC(=C2C#N)N)C C08845698
CCCOc1cccc(c1)[C@H]2c3c([nH]nc3OC(=C2C#N)N)C C08845699
Cc1ccc(cc1)[C@@H]2c3c([nH]nc3O)C[C@@]([C@H]2C(=O)OC)(C)O C03623249
c1ccc(c(c1)NC(=O)CSc2nnc3n2cc(cc3)N)F C19733793
CC[C@H]1CN(c2cc(ccc2O1)N)CC(=O)Nc3nccs3 C19758520
CC[C@H]1C(=O)N(c2cc(ccc2O1)N)CC(=O)NC3CCCC3 C19954244
CC[C@@H](C)NC(=O)CN1c2ccc(cc2O[C@@H](C1=O)C(C)C)N C20276264
CC[C@H](C)NC(=O)CN1c2cc(ccc2O[C@@H](C1=O)C(C)C)N C20276442
CC(C)NC(=O)c1ccc(cc1)[C@@H]2Nc3ccccc3S(=O)(=O)N2 C33063185
Cc1c(c(sc1C(=O)OC)NC(=O)C2CCCCC2)C(=O)N C09472344
C[C@@H](c1cc(ccc1O)O)Nc2ccc(nc2)S(=O)(=O)C C36931999
Cc1ccc(c(c1C)S(=O)(=O)Nc2ccc(nc2)OC)N C37055323
CCn1cc(c(n1)N)S(=O)(=O)Nc2ccccc2Br C37557486
CCCn1cc(c(n1)N)S(=O)(=O)Nc2cc(cc(c2)F)F C37557752
CCCn1cc(c(n1)N)S(=O)(=O)Nc2ccc(c(c2)F)F C37557856
Cc1ccc(cc1NS(=O)(=O)c2cn(nc2N)C)Br C37559956
Cc1ccc(c(c1N)C)NS(=O)(=O)c2c(nn(c2C)C)C C37905104
CNC(=O)Nc1ccc(cc1)NS(=O)(=O)c2ccc(c(c2)F)F C40016021
Cc1cccc(c1)S(=O)(=O)Nc2cccc(c2)S(=O)(=O)N C40214801
CCn1cc(c(n1)N)S(=O)(=O)N[C@@H](C)c2ccc(cc2)Cl C40322801
Cc1c(cccc1S(=O)(=O)N(C)CC(=O)NC(C)(C)C)N C40346862
Cc1cccc(c1S(=O)(=O)N(C)CC(=O)NC(C)(C)C)N C40346874
CCC(CC)c1nnc(s1)NC(=O)NC2CCC(CC2)O C40526761
C[C@@H](C(=O)Nc1ccc2c(c1)OCCO2)Oc3ccc(cc3)N C41567263
COCCNC(=O)NNC(=O)c1cc2c(s1)CCCCC2 C42843177
C1CCC(CC1)NC(=S)Nc2nnc3n2C[C@@H](CS3)O C44550247
C[C@@H]1C[C@H]1c2ccc(o2)CN(C)C(=O)c3ccc(cc3)NC(=O)N C45927633
Cc1c(s/c(=N/S(=O)(=O)c2cc(ccc2OC)N)/[nH]1)C C49095876
c1cc(sc1S(=O)(=O)NNC(=O)NCC2CC2)Cl C49152713
Cc1ccn2cc(nc2c1)C(=O)Nc3c(c(c(s3)C)C)C(=O)N C49750016
Cc1ccc(c(c1C)NS(=O)(=O)c2c(nn(c2C)C)C)N C50252763
c1c(cnc(n1)N)S(=O)(=O)NC23CC4CC(C2)CC(C4)C3 C50632045
Cc1nc2ccc(cc2s1)N[C@@H](C)C(=O)NC(=O)NC(C)C C52724492
COc1ccc(cc1[N-]S(=O)(=O)c2ccc([nH+]c2)N)Cl C50634058
c1cc(c(cc1[N-]S(=O)(=O)c2ccc([nH+]c2)N)Cl)C#N C50651187
CCOC(=O)C1=C(Oc2c(c(n[nH]2)C)[C@@H]1c3ccc(cc3)C)N C58950722
c1cc(ccc1c2nnc(n2N)SCC(=O)NC3CC3)Cl C59795079
c1cc(nc(c1Cl)Cn2cnc3c(c2=O)ccs3)NN C61639230
Cc1c2c([nH]n1)OC(=C([C@H]2c3ccc(cc3)OC(C)C)C#N)N C04631472
Cc1cc2ccc(cc2[nH]c1=O)NS(=O)(=O)NC3CCCC3 C62274824
CNC(=O)C1CCC(CC1)NC(=O)Nc2ccc(c(c2)Cl)C#N C63389213
Cc1cnc(c(c1OC)C)CNc2c(cc(cn2)C(=O)N)Cl C65230729
Cc1ccc(cc1)/N=C/2\NN=C(CS2)c3cc(co3)C(=O)N C66106417
CC[C@](C)(CNC(=O)Nc1ccc2c(c1)CCCN2C(=O)C)O C66161661
C[C@@H](CC(=O)N[C@@H]1CCCNC1=O)NC(=O)C2CCCCC2 C66643462
C1CCC(C1)CCCNC(=O)C2CCC3(CC2)C(=O)NC(=O)N3 C67266602
CCOc1ccc(cc1)[C@H]2CC(=Nc3ccccc3S2)c4c(cc(oc4=O)C)[O-] C05408575
Cc1cc(c(c(=O)o1)C2=Nc3ccccc3S[C@H](C2)c4ccc(cc4)N(C)C)[O-] C05783403
CCc1nnc(n1/N=C/c2cc(n(c2C)c3ccc(cc3)Br)C)[S-] C05576558
Cc1ccc(c(c1)Br)n2c(nnc2[S-])c3ccc4ccccc4n3 C05797155
Cc1ccc(cc1C)C2=C(C(=NS2(=O)=O)[N-]c3ccccc3Br)C C20900849
c1ccc2c(c1)C(=O)c3cccc(c3C2=O)S(=O)(=O)[N-]c4ccc(cc4)Br C28463795
c1cc(c(nc1)Cl)S(=O)(=O)[N-]c2c(cc(cc2Cl)Br)Cl C35186260
CC[C@H]1[C@@H]2c3cc(ccc3OC(=C2C(=O)N(C1=O)c4ccc(cc4)C)[O-])Br C35393878
c1cc(c(c(c1)Cl)Cl)[N-]S(=O)(=O)c2cc(c(nc2)Cl)Br C35551149
Cn1c2ccccc2c(=O)c(c1[O-])C3=NN([C@@H](C3)c4ccccc4)c5ccccc5 C03846515
C[C@H](CCC(=O)[O-])[C@H]1CC[C@@H]2[C@@]1(C(=O)C[C@@H]3[C@@H]2CC[C@@H]4[C@@]3(CCC(=O)C4)C)C C36056683
c1cc(ccc1CCCl)S(=O)(=O)[N-]c2cc(ccc2F)Br C36900516
c1c(cc(cc1Cl)Cl)S(=O)(=O)[N-]c2ncc(s2)Br C37437363
c1cc(c(cc1[N-]S(=O)(=O)c2ccc(cc2Br)F)Cl)C#N C37575751
c1cc(c(cc1Cl)S(=O)(=O)[N-]c2nc(cs2)c3c(ccs3)Cl)Cl C01403087
Cc1cc(c(c(c1)Br)[N-]S(=O)(=O)c2ccnc(c2)Cl)Br C38008612
Cc1c(c(=O)n(c(c1C(=O)[C@H]2[C@@H](C2(C)C)C=C(Cl)Cl)[O-])C3CCCC3)C#N C38617689
CC1=C([C@H](N=N1)/N=C/C2=C(C[C@H](CC2=O)c3ccc(cc3)F)[O-])c4ccc(cc4)Cl C38701787
c1cc(cc(c1)[N-]S(=O)(=O)c2c(cccc2F)F)c3cn4ccsc4n3 C38718396
c1cc(ccc1c2cn3c(n2)SCC3)[N-]S(=O)(=O)c4ccc(c(c4)Cl)F C38718540
c1cc(c(c(c1)F)F)[N-]S(=O)(=O)c2cc(ccc2Br)Br C40231547
c1cc(c(cc1Cl)F)[N-]S(=O)(=O)c2ccc(cc2Br)Br C40446563
c1cc2c(ccs2)cc1[N-]S(=O)(=O)c3ccc(cc3Br)F C40446577
Cc1ccc(c(c1)Br)[N-]S(=O)(=O)c2ccc(cc2)I C48430136
Cc1cccc(c1)S(=O)(=O)[N-]c2ccc(cc2Cl)I C48458487
c1cc2c(cc1Cl)sc(n2)[N-]S(=O)(=O)c3c(ccs3)Br C49061017
c1cc(c(cc1Cl)C(F)(F)F)[N-]S(=O)(=O)c2c(ccs2)Br C49061021
c1cc(c(cc1C#N)Br)[N-]S(=O)(=O)c2c(ccs2)Br C49061187
CC(C)C(=O)N1CCCc2c1cc(cc2)[N-]S(=O)(=O)c3ccc(s3)Br C49491292
Cc1ccc(cc1)N2C(=O)[C@@H]3[C@@H](c4c(nc(s4)[S-])S[C@@H]3C2=O)c5ccc(cc5)F C40475345
c1cc(ccc1c2cc3nc4c(c(n3n2)[O-])SCC4)I C13388927
c1cc(cc(c1)[N-]S(=O)(=O)c2ccc(cc2)C(F)(F)F)C3SCCS3 C17320065
Cc1cccc(c1)n2c(c3cc(ccc3nc2=S)I)[O-] C01259650
Cc1ccc(cc1[N-]S(=O)(=O)c2cc(ccc2Br)Br)C#N C50212749
c1cc(c(c(c1)Cl)Cl)N2C(=O)/C(=C/c3ccc(o3)Br)/C(=NC2=S)[O-] C59956917
c1cc(c(cc1Br)S(=O)(=O)[N-]c2cc(cc(c2F)F)F)Br C61122703
CC1(C[C@@]2(CCO1)/C(=N/c3ccccc3)/N=C(N2c4cccc(c4)OC)[S-])C C05625269
CC1(CC(=C2[C@H]([C@@H]3C(=NC(=NC3=O)SC)N=C2C1)c4ccc(cc4)Cl)[O-])C C39729768
CC1(CC(=C2[C@@H]([C@H]3C(=NC(=NC3=O)SC)N=C2C1)c4ccc(cc4)Cl)[O-])C C39729770
Cc1ccc(s1)[C@H]2[C@H]3C(=NC(=NC3=O)SCC=C)N=C4C2=C(CC(C4)(C)C)[O-] C39765335
CCCSC1=NC(=O)[C@@H]2[C@@H](C3=C(CC(CC3=NC2=N1)(C)C)[O-])c4ccc(s4)C C39766048
CC[C@@H](C)SC1=NC(=O)[C@@H]2[C@@H](C3=C(CCCC3=NC2=N1)[O-])c4cccs4 C39775302
Cc1cc(cc(c1OC)C)/C=C(\C#N)/c2nc(c3c4c(sc3n2)CCCC4)[O-] C63276680
Cn1cccc1/C=C/2\C(=O)N=C(S2)[N-]c3ccc(c(c3)C(F)(F)F)Cl C05376808
Cc1ccc(cc1)C2=NN=C3[C@@H]2C(=CC(=N3)c4cccc(c4)Br)C(=O)[O-] C20904217
CC1=C(N=N[C@@H]1c2ccc(s2)S(=O)(=O)[N-]c3ccc(c(c3)Cl)F)C C63653594
Cc1c(sc(n1)c2cc(c(n2C)C)S(=O)(=O)[N-]c3cccc(c3)Br)C C64668362
Cc1cc(cc(c1)[N-]S(=O)(=O)c2c(sc(c2c3c(c(no3)C)C)C)C)C C64845815
Cc1ccc(c(c1)Br)[N-]S(=O)(=O)c2ccc(s2)c3cnc(o3)C C65003850
Cc1cccc(c1C)[N-]S(=O)(=O)c2cc3c(s2)CCN(C3)C(=O)C4CC4 C65196215
C[C@]12CC[C@@H]3c4ccc(cc4CC[C@@H]3[C@@H]1CC[C@@H]2OP(=O)([O-])[O-])O C04027588
Cc1ccc2c(c1)nc([nH]2)SCC(=O)Nc3cc(cc(c3)C(=O)[O-])C(=O)[O-] C04741874
Cc1c(c(c(cn1)COP(=O)([O-])[O-])/C=N/c2ccccc2Br)O C06824902
c1cc(sc1)[C@H](Nc2ccc(cc2)OC(F)F)P(=O)([O-])[O-] C12537060
c1cc(ccc1CNS(=O)(=O)c2ccc(c(c2)C(=O)[O-])Br)C(=O)[O-] C13026792
Cc1ccc(cc1)[C@H](CC(=O)[O-])NS(=O)(=O)c2cc(ccc2C)C(=O)[O-] C13029037
CSc1cc(ccc1NS(=O)(=O)c2cc(ccc2Cl)C(=O)[O-])C(=O)[O-] C13278852
Cc1ccc(cc1)O[C@H](C)C(=O)Nc2cc(ccc2C(=O)[O-])C(=O)[O-] C13391715
CCCCn1c(=O)c2ccccc2c(n1)C(=O)Nc3cc(ccc3C(=O)[O-])C(=O)[O-] C13391868
C[C@H](C(=O)Nc1cc(ccc1C(=O)[O-])C(=O)[O-])Sc2ccc(cc2)[N+](=O)[O-] C13392206
C[C@H]1c2cccc(c2O[C@H]1C)C(=O)Nc3cc(ccc3C(=O)[O-])C(=O)[O-] C13392454
c1cc(c(cc1C(=O)[O-])NC(=O)CSc2c3ccsc3ncn2)C(=O)[O-] C13416590
C[C@@H](c1ccc2c(c1)OCO2)NC(=O)COc3ccc(cc3C(=O)[O-])C(=O)[O-] C13422410
c1cc(ccc1/C=C\2/C(=O)N/C(=N/c3ccc(cc3)C(=O)[O-])/S2)C(=O)[O-] C16936490
Cc1ccc2c(c1)nc([nH]2)/C(=C\c3ccc(o3)c4cc(cc(c4)C(=O)[O-])C(=O)[O-])/C#N C18198539
c1ccc(cc1)c2c3c(cc(nc3n[nH]2)c4cc(ccc4[O-])[N+](=O)[O-])C(=O)[O-] C20134804
Cc1ccc(c(c1Cl)[N-]S(=O)(=O)c2cc([nH]c2)C(=O)[O-])Cl C20562319
c1ccc2c(c1)nc3n2c4c(c(n3)[O-])[C@@H](CC(=O)N4)c5ccc(cc5)C(=O)[O-] C20676125
Cc1c(cccc1NC(=O)[C@H]2CCCC[C@@H]2C(=O)[O-])C(=O)[O-] C21003521
c1cc(ccc1C2(c3ccc(c(c3C(=O)O2)C(=O)[O-])C(=O)[O-])c4ccc(cc4)O)O C03954363
[H]/N=C/1\N=C2[C@@H]([C@@H](C3=C(CC(CC3=N2)(C)C)[O-])c4ccc(cc4)OC)C(=N1)[O-] C38994811
[H]/N=C/1\N=C2[C@@H]([C@H](C3=C(CC(CC3=N2)(C)C)[O-])c4ccc5c(c4)OCO5)C(=N1)[O-] C39024946
Cc1c(c(nc(n1)SCC(=O)NC2CCCCCC2)[O-])CCC(=O)[O-] C13447636
Cc1c(c(nc(n1)S[C@H](C)C(=O)NC2CCCCC2)[O-])CCC(=O)[O-] C13448852
C/C(=C/1\C(=O)N=C(S1)Nc2cc(cc(c2)C(=O)[O-])C(=O)[O-])/c3cccc(c3)N C39869960
Cc1cc(c(c(=O)n1C)[C@H](c2cccc(c2)O)c3c(n(c(=O)cc3[O-])C)C)[O-] C40568585
Cc1c(c(nc(n1)SCC(=O)N[C@H]2CCC[C@H]([C@@H]2C)C)[O-])CCC(=O)[O-] C46302211
Cc1ccc(cc1C(=O)[O-])S(=O)(=O)[N-]c2ccc(c(c2)C(=O)NC)Cl C48382753
Cc1cc(sc1C(=O)[O-])S(=O)(=O)[N-]c2ccc(cc2)C(=O)NC(C)C C48382801
CCCc1nnc(n1C/C(=N/c2[nH]nc(n2)c3ccc(s3)C)/[O-])[S-] C50007023
Cc1[nH]nc(n1)c2ccc(cc2)[N-]S(=O)(=O)c3cc(ccc3Cl)C(=O)[O-] C50535139
Cc1c(sc(=O)[nH]1)S(=O)(=O)[N-]c2ccc(cc2C(=O)[O-])Br C53674097
Cc1ccc(cc1)[C@@H]2N=C(N=C3N2C(=CC(=C)N3)[O-])[N-]c4ccccc4Cl C54277946
c1ccc(c(c1)[C@H]2c3c(nc(s3)[S-])S[C@@H]4[C@@H]2C(=NC4=O)[O-])O C40475630
C=C1C=C(N2[C@@H](N=C(N=C2N1)[N-]c3ccccc3)c4ccncc4)[O-] C54473734
C=C1C=C(N2[C@@H](N=C(N=C2N1)[N-]c3ccccc3Cl)c4cccnc4)[O-] C36558937
Cc1cc(sc1C(=O)[O-])S(=O)(=O)[N-]c2ccc(cc2C(=O)NC)Cl C55589553
Cc1ccc(cc1[N-]S(=O)(=O)c2cc(c(s2)C(=O)[O-])C)NC(=O)C3CC3 C55595415
Cc1ccc(cc1)N[C@@H]2CC(=O)N(C2=O)c3cc(cc(c3)C(=O)[O-])C(=O)[O-] C16902092
c1cc(c(cc1F)C(=O)[O-])NS(=O)(=O)c2ccc(c(c2)C(=O)[O-])F C60471986
c1cc(c(cc1C(=O)[O-])N)[N-]S(=O)(=O)c2ccc(s2)Br C62833185
c1ccc2c(c1)nc3n2[C@@H]4[C@H]([C@@H](CC(=O)N4)c5ccc(cc5)C(=O)[O-])C(=N3)[O-] C39955113
CCCS(=O)(=O)[N-]c1ccc(cc1)NC(=O)[C@H]2[C@@H]3C[C@H]([C@@H]2C(=O)[O-])C=C3 C63640252
c1cc(ccc1[C@H]2CC(=Nc3c2n(cc3C(=O)[O-])c4ccc(cc4)F)O)C(=O)[O-] C40267727
Cc1cc(c(c(=O)[nH]1)[C@@H](c2ccccc2Cl)[C@@H]3C(=CC(=NC3=O)C)[O-])[O-] C04317649
Cc1cc(c(c(=O)[nH]1)[C@H](c2ccccc2Cl)[C@@H]3C(=CC(=NC3=O)C)[O-])[O-] C04317649
c1ccc(cc1)N[C@H]2CC(=O)N(C2=O)c3cc(cc(c3)C(=O)[O-])C(=O)[O-] C16902086
Cc1ccc(c(c1)C)N[C@H]2CC(=O)N(C2=O)c3cc(cc(c3)C(=O)[O-])C(=O)[O-] C16902128
Cc1cc(ccc1NS(=O)(=O)c2cc(c3c(c2)OCCO3)C(=O)[O-])C(=O)[O-] C64943537
c1ccc(cc1)N/C(=C(\C#N)/C(=C\2/CCN(C2=O)c3ccc(c(c3)F)F)/[O-])/[O-] C66507906
CC1(CC2=C(C(=O)C1)[C@@]3(c4ccccc4N(C3=O)CC=C)C(=C(O2)N)C(=O)OC)C C04166299
c1ccc(c(c1)[C@@H]2C(=C(N(C3=C2C(=O)CCC3)N4CCOCC4)N)C#N)C(F)(F)F C00691091
CCCN1c2ccccc2[C@]3(C1=O)C(=C(N(C4=C3C(=O)CC(C4)(C)C)N(C)C)N)C#N C04728078
CC(=O)OCC(=O)[C@@]1(CC[C@H]2[C@@]1(C[C@@H]([C@]3([C@@H]2CCC4=CC(=O)CC[C@@]43C)F)O)C)O C05226960
Cc1cc(c(n1c2cccc(c2)S(=O)(=O)N3CCOCC3)C)c4csc(n4)N C07763037
c1ccc2c(c1)CCC[C@@H]2NC(=O)[C@@H]3CCCN(C3)S(=O)(=O)c4ccc5c(c4)ccc(=O)[nH]5 C09430808
Cc1ccc(cc1)S(=O)(=O)CCCC(=O)Nc2c(c(c(s2)C)C)C(=O)NC C09913269
c1cc(cc(c1)S(=O)(=O)N2CCCC2)NC(=O)c3ccc4c(c3)NC(=O)CS4 C12696821
CC(=O)N[C@H]1[C@H]([C@H]2[C@H](CO[C@@H](O2)c3ccccc3)O[C@@H]1Oc4ccc(cc4)Cl)O C12776266
c1cc(ccc1c2csc(n2)C3=C(N(CC3=O)c4ccc(cc4)N5CCOCC5)N)Cl C03176722
CCCN1c2ccccc2[C@]3(C1=O)C(=C(N(C4=C3C(=O)CC(C4)(C)C)c5cccnc5)N)C#N C13567602
CC1(CC2=C(C(=O)C1)[C@@]3(c4ccccc4N(C3=O)CC=C)C(=C(N2c5cccnc5)N)C#N)C C13567605
C[C@H]1C(=O)Nc2cc(ccc2O1)NC(=O)[C@@H]3CCCN(C3)C(=O)c4ccc(cc4)Cl C14241494
c1c(c(sc1C(=O)NNC(=O)[C@H]2CCS(=O)(=O)C2)Br)Br C15639633
c1cc(ccc1NC(=O)CCC(=O)Nc2nnc(s2)C(F)(F)F)Br C16956378
Cc1cc(c(c(c1)C)NC(=O)[C@H](C)CS(=O)(=O)c2ccc3c(c2)NC(=O)CS3)C C20574811
c1ccc2c(c1)CC[C@@H]2NC(=O)[C@H]3Cc4c(sc(n4)NC(=O)c5ccoc5)C(=O)C3 C23479000
CC(C)[C@@H](C(=O)N(C)CC(=O)Nc1ccc(c(c1)C(F)(F)F)Cl)NC(=O)C C25811162
CC(=O)Nc1cc(cc(c1)NC(=O)C)C(=O)N2CCc3c(ccs3)[C@@H]2c4ccccc4 C25900417
COc1ccc(cc1)C(=O)N[C@@H](C(Cl)(Cl)Cl)N[C@H]2CCS(=O)(=O)C2 C27024909
Cc1ccc(cc1Cl)N2C(=O)[C@H]3[C@@H]([NH2+][C@@]([C@@H]3C2=O)(C)C(=O)[O-])c4ccc(cc4)N(C)C C34378184
Cc1ccc(cc1C)O[C@H]2[C@@H]([C@@H]([C@@H]3[C@@H](O2)CO[C@@H](O3)c4ccccc4)O)NC(=O)C C35056583
CCc1nc([nH]n1)SCC(=O)Nc2c(cc(cn2)Br)Br C09763840
c1ccc2c(c1)C[C@H](NC2)C(=O)N3CCC[C@H]3C(=O)Nc4ccc5c(c4)OCCO5 C35485176
C[C@@H]1C(=O)Nc2cc(ccc2O1)NC(=O)[C@H]3CC(=O)N(C3)c4ccccc4Br C36742151
Cc1cc(ccc1Br)NC(=O)C2CCN(CC2)S(=O)(=O)c3c[nH]cn3 C06493411
c1c(cc(c2c1C[C@@H](O2)CNC(=O)[C@@H]3CCC(=O)N3)C4=CC5=CC=N[C@H]5C=C4)Cl C39353461
CC(C)S(=O)(=O)N(C(=O)[C@@H]1CC(=C2[NH+]1Cc3ccccc3N2)Br)SC C39545901
C[C@@H]1CC=C(S1)C2=C3C(=NC(=NC3=O)CN4Cc5ccccc5C[C@@H]4C(=O)N)SC2 C39737716
CN(C)NC(=O)c1c2c(sc1NC(=O)c3coc4ccccc4c3=O)CCCCC2 C44452809
c1cc(c(cc1Br)S(=O)(=O)NNC(=O)[C@@H]2CCCO2)Br C48654299
CC(C)C[C@H]1c2cccc3c2c(cn3Cc4nccn4C)C[C@H](N1)C(=O)NC(C)C C49171765
Cc1c(c(=O)[nH]c2c1ccc(c2)NC(=O)C[C@H]3CSc4n3c(=O)c5c(n4)CCC5)C C49472234
COc1ccc(cc1)N2C[C@H](CC2=O)C(=O)Nc3ccc4c(c3)[nH]c(=O)c5c4CCC5 C49473713
Cn1cc(cn1)COc2c(cc(cc2Br)S(=O)(=O)N)Br C50540447
Cc1cc(c(c(c1)C)N/C=C\2/C(=O)NC(=O)N(C2=O)c3ccc(cc3)Br)C C02831611
Cc1cccc(c1C)NC(=O)CN2CCN(CC2)C(=O)c3ccc4c(c3)NC(=O)CCS4 C14251547
CC(=O)Nc1ccc(cc1)NC(=O)[C@@H]2CCCN2C(=O)c3cc(ccc3Cl)Cl C58734544
C[C@@]12CCC(=O)N1c3ccccc3C(=O)N2CC(=O)NNc4ccc(cc4)Br C59877780
c1ccc(c(c1)N2C[C@@H](CC2=O)C(=O)N3CCCC[C@@H]3CC(=O)N)Br C60291879
CC(=O)N[C@@H](CC(=O)Nc1nnc(s1)C23CC4CC(C2)CC(C4)C3)c5ccccc5 C60388436
CSCC[C@H]1[C@@H]2[C@@H](C(=O)N(C2=O)c3ccccc3)[C@]4(N1)c5ccccc5NC4=O C15956639
Cc1ccc(c(c1)S(=O)(=O)/N=C\2/C=C3[C@@](c4c2cccc4)(OCCN3CCO)O)C C13149260
C[C@@H]1CC(=C(N1c2ccc(cc2)Br)C)C(=O)CSC3=NC(=O)CC(=N3)N C63245198
Cc1cc(ccc1NC(=O)[C@H]2CC(=O)NC3=NC(=NC(=O)[C@@H]23)SC)Br C64739594
Cc1cc(ccc1NC(=O)[C@@H]2CC(=O)NC3=NC(=NC(=O)[C@H]23)SC)Br C64739597
Cc1cc(c(c(c1)C)NC(=O)C[C@@H](C)S(=O)(=O)c2ccc3c(c2)NC(=O)CCS3)C C65077397
Cc1cccc(c1)NC(=O)[C@@H](C)CS(=O)(=O)c2ccc3c(c2)NC(=O)CCS3 C65077703
C[C@@H]1CC(=O)Nc2cc(ccc2S1)S(=O)(=O)CCC(=O)Nc3cccc(c3)SC C65077931
c1ccc(cc1)S(=O)(=O)N2C[C@H](C3(C2)CCCCC3)C(=O)N4CCC(CC4)C(=O)N C65259707
CC(C)(C)c1ccc(cc1)[C@@H]2c3c(c(=O)cc(o3)CO)OC(=C2C#N)N C04038087
Cc1cccc(c1)Nc2nc(cs2)C(=O)N3CCC(CC3)C(=O)N C04687912
Cc1c2c([nH]n1)OC(=C([C@H]2c3ccc(cc3)Br)C(=O)OC)N C01173793
c1ccc2c(c1)OC[C@H](O2)C(=O)NNC(=S)NC3CCCCC3 C05604805
CCC[C@@H]1CCc2c(sc(c2C(=O)N)NC(=O)c3cnccn3)C1 C06045590
CCc1ccc(cc1)S(=O)(=O)Nc2cccc(c2)S(=O)(=O)N C04297076
Cc1c(c(on1)C)CCC(=O)Nc2c(c3c(s2)CCCC3)C(=O)N C08038496
Cc1ccc(cc1S(=O)(=O)N)NS(=O)(=O)c2cccc(c2)F C08110912
Cc1c2c(cc(/c(=N/c3ccc(cc3)Cl)/o2)C(=O)N)c(cn1)CO C00424257
Cc1ccc(o1)/C=C/C(=O)Nc2cc(ccc2N3CCCC3)C(=O)N C09904376
c1cc(c(cc1[C@H]2C3=C(CN(C3=O)CCCO)NC(=O)N2)Cl)Cl C12113442
C[C@@H]1Cc2cc(ccc2N1Cc3[nH]c4ccccc4n3)S(=O)(=O)N C09115402
COc1ccc(cc1OCC=C)[C@H]2CC(=O)Nc3c2sc(n3)N C15082061
Cc1cccc(c1)NC(=S)NNC(=O)[C@H]2COc3ccccc3O2 C16185083
Cc1ccc(c(c1)S(=O)(=O)Nc2ccc(c(c2)S(=O)(=O)N)C)C C20629657
C[C@H](C(=O)Nc1cccc(c1)SC)Sc2ncc(c(n2)N)C#N C26491805
c1ccc2c(c1)[C@@H](CC(=O)N2)C(=O)Nc3cccc(c3)NC(=O)C4CC4 C27977709
CCOC(=O)C1=C(NC(=S)N[C@@H]1c2ccc(cc2)NC(=O)C)C C28469876
CC(C)CN1C(=O)/C(=C\Nc2cc(ccc2O)Cl)/C(=O)NC1=S C29003864
Cc1c(c2ccccc2[nH]1)C(=O)C(=O)Nc3cccc(c3)c4ccn[nH]4 C30640109
Cc1ccc(cc1)c2nnc(n2C3CCCCC3)SCC(=O)NN C36724754
c1ccc2c(c1)C[C@H](N(C2)CC(=O)NC3(CCCCC3)C#N)C(=O)N C14139483
CCn1cc(c(n1)N)S(=O)(=O)Nc2ccc(cc2Br)C C37558030
CCn1cc(c(n1)N)S(=O)(=O)Nc2cc(ccc2F)Br C37559372
CC(C)n1c(ccn1)NS(=O)(=O)c2cc(ccc2N)Br C37929122
c1cc2c(cc1NS(=O)(=O)c3cc(ccc3N)Cl)OCO2 C37929221
c1ccc(cc1)[C@H]2CNC(=O)[C@@H]2C(=O)NN/C=C\3/C=C(C=CC3=O)Cl C05093134
C[C@@H](C(=O)NC1CCCC1)Sc2nnc(n2N)C3CCCCC3 C39578327
Cc1c(nnc(c1/C(=N/O)/N)Oc2cccc(c2Cl)Cl)C C40291944
C[C@]12C[C@H](CC(C1)(C)C)N(C2)c3c(c(ncn3)NC[C@@H]4CCCO4)N C40686917
C[C@@H]([C@@H]1CCCO1)NC(=O)Nc2ccc(cc2)C(=O)NC(C)(C)C C44016952
C[C@@H]1CCC[C@H]([C@@H]1C)NC(=O)C(=O)Nc2cc(ccc2F)NC(=O)C C48686042
C[C@@H]1CCC[C@H]([C@@H]1C)NS(=O)(=O)c2c(nc3n2ccs3)N C50639982
C[C@H](c1ccc(cc1)Br)NC(=O)N2CCO[C@@H](C2)C(=O)N C51676403
Cc1ccc2c(c1)[nH]c(n2)S[C@@H](C)C(=O)N3CCC[C@@H](C3)C(=O)N C22734633
C[C@@H](c1ccc(cc1)S(=O)(=O)N)NC(=O)c2cc3ccccc3n2C C54872273
Cc1ccc(cc1Cl)NNC(=O)CNC(=O)c2cc(oc2C)C C55895432
C[C@@H](C(=O)Nc1ccc(cc1)S(=O)(=O)N)N2CCCc3c2cccc3 C15349954
Cc1ccc(cc1)[C@H]2C(=O)N(C(=O)N2)CCOc3cccc(c3)N C57849592
C[C@@H](C(=O)Nc1ccc(c(c1)Cl)C#N)Sc2nnc(s2)N C15699539
C[C@H](C(=O)NC1CC1)Sc2nnc(n2N)c3ccc(cc3)Cl C04288028
CC[C@H](C)NC(=O)[C@H](C)NC(=O)Nc1ccc2c(c1)sc(n2)C C62375145
CC(C)NC(=O)NNS(=O)(=O)c1ccc(c(c1)C(F)(F)F)F C62930771
C[C@@H](C/C(=N/O)/N)N(C)S(=O)(=O)c1cc(sc1Cl)Cl C63092040
CC(C)NC(=O)NNC(=O)c1c2c(sc1n3cccc3)CSCC2 C63269781
c1cc(c(cc1NC(=O)NCCC(=O)NC2CCCC2)Cl)C#N C65438007
c1cc(=O)oc2c1cc(cc2)NC(=O)NC[C@@H](c3ccc(c(c3)F)F)O C65789678
Cc1c(c(n(n1)C)C)[C@H](C)NC(=O)NC[C@@]2(CCCc3c2cccc3)O C66925606
C[C@@H](C(C)(C)c1ccccc1)NC(=O)C2CCC3(CC2)C(=O)NC(=O)N3 C67276989
C[C@@H](C(=O)NC(C)(C)C)NC(=O)Nc1cccc(c1)n2cccc2 C67575086
CC(C)C[C@H](C(=O)N)NC(=O)[C@@H]1C[C@H](CCN1C(=O)COC)n2c(c(nn2)C(=O)N)C(=O)N C04151677
Cc1nc(cs1)C(=O)N2CC[C@@H](C[C@H]2C(=O)N[C@@H](Cc3cccs3)C(=O)N)NC(=O)C4CC[NH2+]CC4 C04221678
COCC(=O)N1CCN(C[C@@H]1C(=O)N[C@@H](CC2CCCCC2)C(=O)N)C(=O)C3CC[NH2+]CC3 C04277896
COc1ccc(c(c1)OC)c2ccc3c(c2)C(=O)N4CC[C@@H](C[C@H]4C(=O)N3)n5c(c(nn5)C(=O)N)C(=O)N C05396129
C1CCC(CC1)C[C@@H](C(=O)N)NC(=O)[C@H]2CN(CCN2C(=O)N3CCOCC3)C(=O)C4CC[NH2+]CC4 C05413414
CS(=O)(=O)N1CCN([C@H](C1)C(=O)N[C@@H](CC2CCCCC2)C(=O)N)C(=O)C3CC[NH2+]CC3 C05413428
Cn1cc(c(n1)C(=O)NNC(=S)Nc2ccc(cc2)S(=O)(=O)N)I C02857515
CC(=O)c1ccc(cc1)NC(=O)N2CCN([C@H](C2)C(=O)N[C@H]3CCCNC3=O)C(=O)[C@@H]4CSC[NH2+]4 C08299583
CC(=O)Oc1ccc(cc1)N2C(=O)[C@@H]3[C@@H]([NH2+][C@]4([C@@H]3C2=O)c5ccccc5NC4=O)CCC(=O)N C08789211
Cc1ccc2c(c1C)NC(=O)[C@@]23[C@H]4[C@@H]([C@@H]([NH2+]3)CCC(=O)N)C(=O)N(C4=O)Cc5ccc6c(c5)OCO6 C08791065
C[NH+](C)CCNS(=O)(=O)c1ccc(c(c1)[N+](=O)[O-])NCCc2ccc(cc2)S(=O)(=O)N C09127518
CCCCN1C(=O)/C(=C\Nc2ccc3c(c2)CC4([C@@H]5N3CC[NH+](C5)C)C(=O)NC(=O)NC4=O)/C(=O)NC1=O C09447205
c1cc(ccc1C(=O)OC[C@H]2[C@H]([C@@H]([C@@H]([C@@H](O2)O[C@]3([C@H]([C@H]([C@@H](O3)CO)O)O)CO)O)O)O)N C12296279
Cc1cc(c2c(c1)[C@]3([C@H]4[C@@H]([C@H]([NH2+]3)CCC(=O)N)C(=O)N(C4=O)Cc5ccc6c(c5)OCO6)C(=O)N2)C C12885352
Cc1c(oc2c1cc3c(c(c(=O)oc3c2C)CC(=O)N(C)C[C@@H]([C@H]([C@H]([C@H](CO)O)O)O)O)C)C C12896777
c1cc(cc(c1)[N+](=O)[O-])N[C@@H]2[C@@H]([C@@H]([C@H]([C@H](O2)CO)O[C@@H]3[C@H]([C@H]([C@@H]([C@H](O3)CO)O)O)O)O)O C13476088
CCCN1C(=O)/C(=C\Nc2ccc3c(c2)CC4([C@@H]5N3CC[NH+](C5)C)C(=O)NC(=O)NC4=O)/C(=O)NC1=O C09433879
CC(C)C[C@H]([C@@H](C(=O)NO)NS(=O)(=O)c1cccnc1)C(=O)N[C@H](C(=O)NC)C(C)(C)C C13802355
Cc1cc([n+](c(c1)C)CC(=O)Nc2c(cc(c(c2Cl)Cl)S(=O)(=O)N)S(=O)(=O)N)C C13804359
COc1cc(cc2c1oc(c2)c3ccc4c(c3)OCO4)[C@@H](CCO[C@@H]5[C@H]([C@@H]([C@@H]([C@@H](O5)CO)O)O)O)O C15112228
COc1cc(cc(c1OC)OC)/C=N/Nc2nc3c(=O)[nH]c(nc3n2[C@@H]4[C@H]([C@@H]([C@@H](O4)CO)O)O)N C16512198
COc1cccc(c1)/C=N/Nc2[nH]nc(n2)SCC(=O)Nc3nnc(s3)SCC(=O)N C20832410
CN(C)c1ccc(cc1)/C=N/Nc2[nH]nc(n2)SCC(=O)Nc3nnc(s3)SCC(=O)N C20832784
CC[C@H](C)[C@H]1C(=O)N[C@@H]2CSSC[C@H](C(=O)N[C@H](C(=O)N[C@@H](C(=O)N1)[C@H](C)CC)C(C)C)NC2=O C31158277
Cc1coc2c1cc3c(c(c(=O)oc3c2C)CCC(=O)N(C)C[C@@H]([C@H]([C@H]([C@H](CO)O)O)O)O)C C12892782
CCCCN(c1c(n(c(=O)[nH]c1=O)CCC)N)C(=O)C[NH+]2CCC[C@@H](C2)CNS(=O)(=O)C C32916339
CC(=O)N[C@H]1[C@@H]([C@@H]([C@@H](O[C@@H]1Oc2ccc(cc2)[N+](=O)[O-])CO)O[C@@H]3[C@@H]([C@@H]([C@@H]([C@@H](O3)CO)O)O)O)O C33752196
Cc1c2c(=O)n(c(=O)n(c2sc1C(=O)NN)CC(=O)N)CC(=O)Nc3ccc(cc3)Br C34783335
CC(C)C[C@@H]1C(=O)N[C@@H](C(=O)N[C@@H](C(=O)NC(=O)[C@@H]2CSSC[C@@H](N1)C(=O)N2)C(C)C)CC(C)C C35271012
C[C@]12CCC(=O)C=C1CC[C@H]3[C@@H]2[C@@H](C[C@@]4([C@@H]3CC[C@@]4(C(=O)COC(=O)[C@@H](CCC(=O)[O-])[NH3+])O)C)O C35806151
CS(=O)(=O)Nc1c(ccn(c1=O)CC(=O)N[C@H]2CCCN([C@H]2O)C(=[NH2+])N)CCC3CCCCC3 C28000503
Cc1coc2c1cc3c(c(c(=O)oc3c2C)CCC(=O)N(C)C[C@@H]([C@@H]([C@@H]([C@@H](CO)O)O)O)O)C C36369706
COc1ccc(cc1O[C@H]2[C@@H]([C@@H]([C@@H]([C@@H](O2)CO)O)O)O)[C@@H]3[C@@H](c4cc(cc(c4O3)OC)CCCO)CO C35455003
CSCC[C@H](/C(=N/S(=O)(=O)OC[C@H]1[C@@H]([C@@H]([C@@H](O1)N2C=NC3=C(NC=N[C@@H]32)[NH3+])O)O)/[O-])[NH3+] C38664794
CC[NH2+][C@H](C(=O)COc1ccc(cc1OC)[C@H]2C(=C(O[C@H]3C2=NC(=N3)C(F)(F)F)N)C#N)NCC C39167627
C1CCC(CC1)CCCCO[C@@H]2[C@@H]([C@@H]([C@@H]([C@@H](O2)CO)O[C@@H]3[C@@H]([C@@H]([C@@H]([C@@H](O3)CO)O)O)O)O)O C43193641
C1CCC(CC1)CCCCO[C@H]2[C@H]([C@@H]([C@@H]([C@@H](O2)CO)O[C@@H]3[C@@H]([C@@H]([C@@H]([C@@H](O3)CO)O)O)O)O)O C43193644
CC(C)(C)N1C(=O)[C@H]2[C@H]([NH2+][C@@]([C@@H]2C1=O)(CCCNC(=O)N)C(=O)[O-])c3ccc(cc3)C(=O)OC C33476233
CCCOc1ccc(cc1)[C@H]2[C@H]3[C@@H](C(=O)N(C3=O)C(C)(C)C)[C@@]([NH2+]2)(CCCNC(=O)N)C(=O)[O-] C33874704
c1cc(cc(c1)OC(F)(F)F)[C@H]2[C@H]3[C@@H](C(=O)N(C3=O)C4CCCCC4)[C@@]([NH2+]2)(CCCNC(=O)N)C(=O)[O-] C33877273
CC(C)CC(CC(C)C)O[C@H]1[C@@H]([C@H]([C@H]([C@@H](O1)CO)O[C@H]2[C@@H]([C@H]([C@H]([C@@H](O2)CO)O)O)O)O)O C44168291
c1cc(ccc1[N+](=O)[O-])O[C@@H]2[C@H]([C@H]([C@@H]([C@H](O2)CO)O)O[C@@H]3[C@@H]([C@@H]([C@@H]([C@@H](O3)CO)O)O)O)O C44963946
c1cc(ccc1[N+](=O)[O-])O[C@H]2[C@@H]([C@H]([C@@H]([C@@H](O2)CO[C@@H]3[C@@H]([C@@H]([C@H]([C@@H](O3)CO)O)O)O)O)O)O C44963976
CC1(CC(CC(N1O)(C)C)NC(=O)CSc2c3c(ncn2)n(cn3)[C@@H]4[C@H]([C@@H]([C@@H](O4)CO)O)O)C C05395612
Cc1c(ccc([nH+]1)N)CNC(=O)[C@H]2C=CCn3n2c(=O)n(c3=O)[C@H](CSC[C@@H](CO)O)C(=O)[O-] C40670213
Cc1coc2c1cc3c(c(c(=O)oc3c2C)CCC(=O)N(C)C[C@H]([C@H]([C@H]([C@H](CO)O)O)O)O)C C12892777
Cc1c(c(n(n1)CC=C)C)/C=N/Nc2nnc(n2N)SCC(=O)Nc3cccc(c3)NC(=O)C C59829836
Cc1c(c(n(n1)CCO)C)/C=N/Nc2nnc(n2N)SCC(=O)Nc3c(cccc3F)F C59914557
c1ccc2=[NH+]CC(=c2c1)C[C@@H](C(=O)N[C@@H](CCCNC(=O)N)C(=O)[O-])N3[C@@H](Nc4ccccc4C3=O)O C64044434
C[C@H]1[C@@H]([C@@H]([C@@H](O[C@@H]1O[C@@H]2[C@@H]([C@@H](O[C@@H]([C@@H]2O)CO)Oc3ccc(cc3)[N+](=O)[O-])NC(=O)C)CO)O)O C65740517
c1cc(ccc1NC=C2C(=O)NC(=O)NC2=O)Cl C02565474
C1CCc2c(c(c(s2)NC(=O)C(=O)NCCO)C#N)C1 C06662794
CCN(CC)S(=O)(=O)c1cc2c(c(c1)N)NC(=O)C2 C11736796
CC(C)Oc1ccc(cc1)N2C[C@@H]([N-]S2(=O)=O)C[NH3+] C19724117
c1cc(c2c(c1)OCCO2)c3cc(n(n3)CCO)N C36330596
c1cc(ccc1S(=O)(=O)N)S(=O)(=O)NC2CC2 C36923549
Cc1cc(on1)NC(=O)CSc2ccncc2N C37189766
Cc1cc(on1)NC(=O)CSc2ccc(nc2)N C37192201
Cc1cc(ccc1S(=O)(=O)N(C)CC(=O)NC)N C37270399
Cn1ccc(n1)NS(=O)(=O)c2cc(ccc2F)N C37560084
c1cc(cc(c1)S(=O)(=O)Nc2c[nH]nc2)C#CCCO C37578252
Cc1c(cn[nH]1)S(=O)(=O)N2c3ccc(cc3C[C@@H]2C)N C37730340
c1cc(ccc1C#CCCO)NS(=O)(=O)c2c[nH]nc2 C37745263
c1cc2c(cc1N)N(CCS2)S(=O)(=O)c3c[nH]nc3 C38051298
C[C@@H]1C[C@@H]1C(=O)N2CCC[C@@H](C2)CNS(=O)(=O)N C40218706
CC(C)NS(=O)(=O)c1ccc(cc1)n2cc(cn2)N C40516368
CC[C@@H](C)NC(=O)NN[C@]1(CCS(=O)(=O)C1)C C42844196
Cc1cc(ccc1S(=O)(=O)NCc2cc(on2)C)N C44687797
Cc1cc(c(o1)C)[C@@H](C)NC(=O)Cn2c(c(c(n2)C)N)C C44729200
C[C@@H]1CCC[C@@H](N1C(=O)C2(CCOCC2)/C(=N/O)/N)C C44784648
CC(C)(C)CN(C)C(=O)C1(CCOCC1)/C(=N/O)/N C45091421
C1CCNC(=O)[C@@H](C1)NC(=O)CNC(=O)C2CCCC2 C48607452
Cc1c(c([nH]n1)C(=O)N[C@H](C)C(=O)NC)Br C48919086
C1C[C@@H]2[C@H](CC[NH+]2C1)NC(=O)NC3CCC(CC3)C(=O)[O-] C49571639
Cc1cc(sc1C(=O)[O-])S(=O)(=O)N2CC[C@@H](C2)[NH3+] C50242878
C[C@@H]1CN([C@H](CO1)C)C(=O)c2c(c(n[nH]2)C3CC3)N C50323788
CO[C@H]1CCC[C@H]1NS(=O)(=O)c2ccc(cc2C#N)N C50368180
C[C@H](c1nncn1C)NC(=O)c2cc(ccc2Cl)N C50408106
C[C@@H](c1nncn1C)Nc2ccc(cn2)C(=S)N C50420305
c1cc(ncc1S(=O)(=O)N2CCC[C@@H](C2)CO)N C50631315
Cc1ccccc1CNS(=O)(=O)c2cnc(nc2)N C50660565
CO[C@H]1CCC[C@@H]1NS(=O)(=O)c2ccc(nc2)N C50661646
c1cnc(cc1S(=O)(=O)NC[C@H]2CCCOC2)N C50673155
c1cc(ccc1NC(=O)[C@@H]2CCCCO2)S(=O)(=O)N C50970375
C[C@@H]1CCN([C@@H](C1)C)C(=O)C2(CCOCC2)/C(=N/O)/N C51750370
C1C[C@@H](CN(C1)C(=O)[C@@H]2CCCN(C2)C(=O)N)CCO C51893072
C[C@@H]1C[C@@H]1NS(=O)(=O)c2cccc(c2)S(=O)(=O)N C52298245
Cc1c(cn[nH]1)S(=O)(=O)NC2(CCC(CC2)C)CO C53107911
CCc1ccc(cc1)[C@@H]2C(=C(Nc3n2ncn3)N)C#N C55103881
C[C@@H]1CN(C[C@@H](O1)C)S(=O)(=O)Nc2ccc(cc2)N C36283922
Cc1c(sc(n1)NC(=O)Cn2cc(ccc2=O)N)C C61091556
c1cc2c(cc1[C@@H](C3CCOCC3)O)NC(=O)CC(=O)N2 C61673198
c1cc(cc(c1)S(=O)(=O)[N-]c2ccon2)C#CC[NH3+] C61684515
Cc1nnc(o1)Sc2ccc(c(c2)Cl)/C(=N/O)/N C61856647
Cc1ccc(o1)C(=O)N(C)c2ccc(cc2)/C(=N/O)/N C61952036
Cc1c(cco1)C(=O)N(C)c2ccc(cc2)/C(=N/O)/N C61952283
Cc1ccc(c(c1)N)S(=O)(=O)N2CCC(=O)NCC2 C62100138
CC[C@]1(CCCN(C1)C(=O)N2CC[C@@H](C2)C[NH3+])C(=O)[O-] C62876337
c1ccc(c(c1)/C(=N\O)/N)N2CC[C@@H](C2)N3CCOCC3 C62980440
CCn1c2ccccc2nc1[C@H](C)NS(=O)(=O)N C65974845
C[C@H](C(=O)Nc1ccc(cc1)C(=O)N)Oc2ccc3ccc(=O)oc3c2 C04435266
Cc1ccc(cc1)NC(=O)CSc2nnc(n2N)c3ccncc3 C04585934
C[C@@H](C(=O)Nc1ccc(cc1)S(=O)(=O)N)Oc2cccc(c2)C#N C06401390
c1ccc(cc1)NC(=O)N[C@@H]2[C@H]3CO[C@H](O3)[C@@H]([C@H]2O)Oc4ccccc4 C12483238
C[C@H](C(=O)Nc1cccc(c1)C(=O)C)Sc2ncc(c(n2)N)C#N C07045810
C[C@H]1[C@H]([C@@H]([C@@H](O1)n2cnc3c2ncnc3N)SCc4ccccc4)O C04824211
C[C@H]1[C@H]([C@@H]([C@@H](O1)n2cnc3c2ncnc3N)O)SCc4ccccc4 C04824167
CCC1=C([C@@]2(c3ccccc3NC2=O)C(=C(O1)N)C#N)C(=O)OCC C16512405
C[C@H](C(=O)Nc1c(cc(cc1Cl)Cl)N)Sc2nnnn2C C20001100
CS/C(=[NH+]\N=C\c1cc(cc(c1[O-])Br)[N+](=O)[O-])/N C20057510
CCOc1ccc(cc1)[C@H]2C(=C(Nc3n2nc(n3)SC)C)C(=O)N C20413611
CCCNC(=O)CCc1cs/c(=N\C(=O)c2ccc[nH]c2=O)/[nH]1 C21689746
Cc1cccc(c1)NC(=O)NCC(=O)N[C@H](C)c2cnn(c2C)C C25005016
Cc1cccc(c1)NC(=O)NCC(=O)N[C@@H](C)c2cnn(c2C)C C25005020
CC(C)(C)NC(=O)NC(=O)COC(=O)C12C[C@H]3C[C@@H](C1)CC(C3)(C2)O C18323612
CCC[C@@]12CN(C[C@H]1C(=O)NC(=O)N2)C(=O)Cc3c[nH]c4c3cccc4 C39195634
c1ccc(cc1)OS(=O)(=O)c2cc(ccc2N3CC[NH2+][C@H](C3)[O-])O C39530486
CC[C@H](C(=O)Nc1ccc(cc1)C(=O)C)n2c(nnc2SC)N C40172118
CC[C@H](C(=O)Nc1ccccc1F)n2c(nnc2SCC#N)N C40173365
CCOc1ccc(cc1)[C@H]2c3c(cc([nH]c3=O)C)OC(=C2C(=O)OC)N C40568091
C[C@H](c1cc2ccccc2o1)NC(=O)NN[C@@]3(CCS(=O)(=O)C3)C C43875980
Cc1cc(c(c(c1)C)NC(=O)CN(C)C(=O)N[C@@H]2CCCCNC2=O)C C45666829
CC(C)(C)[C@@H](c1ccccc1)NC(=O)NNC(=O)[C@@H]2CCS(=O)(=O)C2 C46896883
Cc1ccc(c(c1)OCC(=O)NNC(=O)N[C@H](C)[C@@H]2CCCO2)C C46973664
CC[C@@H](CO)NC(=O)C(=O)Nc1ccc2c(c1)OC3(O2)CCCC3 C48604734
Cc1c(cccc1S(=O)(=O)N)NC(=O)[C@H]2CC(=NO2)c3ccccc3 C53546387
Cn1c2ccccc2nc1CC(=O)NNC(=O)N[C@@H]3CCc4c3cccc4 C54094974
C[C@@H](c1cccc(c1)NC(=O)C)NC(=O)c2ccc3c(c2)NC(=O)CN3C C54366302
C[C@H](c1cccc(c1)NC(=O)C)NC(=O)c2ccc3c(c2)NC(=O)CN3C C54366303
Cc1c(c(=O)[nH]c(=O)[nH]1)CCC(=O)Nc2ccc(cc2)N3CCCC3 C12074400
Cc1cc(sc1C(=O)Nc2c([nH]nc2C)C)NC(=O)c3ccco3 C58367274
CCOC(=O)C1=C(Oc2c(c(n[nH]2)C)[C@@H]1c3ccc(cc3)N(C)C)N C05247409
CCC(=O)Nc1ccc(cc1)NC(=O)N2CCC[C@H](C2)C(=O)NCC C61769776
C[C@H](C(=O)NC(=O)NC)Sc1[nH]nc(n1)/C=C/c2cccs2 C12753474
Cc1c(c([nH]c(=O)c1C#N)C)CCC(=O)NC2=NN[C@@H](S2)C(C)C C63152728
c1ccc(cc1)[C@@H]2C[C@@H]2Nc3ccc(cc3S(=O)(=O)N)[N+](=O)[O-] C63248773
CNC(=O)C1CCC(CC1)NC(=O)Nc2cccc(c2)c3cnco3 C63393315
CC(C)(C(=O)NCC(=O)Nc1c[nH]nc1)Oc2ccc(cc2)Cl C63533595
c1ccc(cc1)N2[C@@H]3C(=N[C@@H](N3)c4ccc(cc4)OCC(=O)N)C=N2 C63832477
c1ccn2cc(nc2c1)CCNC(=O)N3CCC(CC3)CC(=O)N C48314140
c1cc(oc1[C@@H]2CC(=O)NC3=NN=C([C@H]23)C(=O)N)SC4CCCCC4 C65454851
COC(=O)C1(CCCCC1)NC(=O)c2ccc(c(c2)S(=O)(=O)N)F C65802211
c1cc(cnc1)c2nc(cs2)CC(=O)NNC(=O)NC3CCCC3 C65920528
CC(C)NC(=O)Nc1ccc(cc1)NC(=O)[C@H]2C[C@H]2c3cnn(c3)C C66043941
CC(C)C[C@](C)(C#N)NC(=O)c1ccc(cc1)n2c(c(cn2)C#N)N C66241433
c1cc(ccc1C#N)NCC(=O)Nc2ccc(nc2)NC(=O)C3CC3 C66841838
c1ccc2c(c1)CCC[C@]2(CNC(=O)NCc3nnc4n3cccc4)O C66908226
Cc1cc(c(o1)C)[C@H](C)NC(=O)C2=NN([C@@H](C2)C(=O)N)c3ccccc3 C67083891
CC(C)(C)OC(=O)N1CSC[C@@H]1C(=O)Nc2ccc(cc2)C(=O)N C67245394
CCNC(=O)Nc1cccc(c1)NC(=O)CCc2c(noc2C)C C67302050
COc1c(cc2c(c1OC)-c3ccc(c(=O)cc3[C@@H](CC2)NC=O)SC)O C05884509
c1cc(ncc1C(F)(F)F)S(=O)(=O)c2cc(cnc2C(=O)N)C(F)(F)F C01385438
c1cc(ccc1CC(=O)NNC(=O)C[C@@H]2CCS(=O)(=O)C2)Br C07818824
c1cc(ccc1S(=O)(=O)NCCC(=O)N[C@H]2CCSC2=O)Br C09342813
c1ccc(c(c1)/C=C\2/C(=O)N(C(=S)S2)CC(=O)NCCc3c[nH]cn3)Cl C05208420
Cc1cccc(c1NC(=O)CN(C)C(=O)c2ccc3c(c2)NC(=O)CS3)C C17972865
c1ccc2c(c1)c(c[nH]2)CCN[C@H]3CS(=O)(=O)C[C@@H]3S(=O)(=O)c4ccc(cc4)F C19797077
Cc1ccc2cc(c(=O)[nH]c2c1)CN(CCCN3CCOCC3)C(=S)NC C19822637
c1cc(c(cc1N2C[C@H](CC2=O)C(=O)N3CCC(CC3)C(=O)N)C(F)(F)F)Cl C32072646
c1ccc2c(c1)[C@H](CCS2)NC(=O)CCC(=O)N3CC(=O)Nc4c3cccc4 C32338258
CC(=O)N[C@@H]1CCCC[C@H]1NC(=O)[C@@H]2CCCN(C2)C(=O)C(C)(C)CCl C34900604
CS(=O)(=O)NCCNS(=O)(=O)c1ccc(cc1Cl)Br C37396425
CC(C)CN(C(=O)[C@@H]1CC(=C2[NH+]1Cc3ccccc3N2)F)S(=O)(=O)C(C)C C39545059
CC[C@H](c1ccc(cc1)Cl)NC(=O)C(=O)Nc2ccc(cc2)N3CCCC3=O C41237956
CN(C)C(=O)c1cccc(c1)NC(=O)C(=O)N[C@H]2CCC[C@@H](C2)C(F)(F)F C41270786
CCCC[C@@]1([C@@H]2[C@@H]([C@@H]([NH2+]1)c3ccccc3C)C(=O)N(C2=O)CCCC)C(=O)[O-] C33497831
c1cc(c(cc1C(F)(F)F)Cc2cnc(s2)[n+]3c(csc3N)[O-])Cl C44000777
c1c(c(sc1C(=O)[O-])Br)S(=O)(=O)NCC[NH+]2CCCC2 C47873061
Cc1ccc(c(c1)C)Sc2ccc(cc2)NC(=O)C(=O)NCC(=O)N(C)C C48969855
c1ccc2c(c1)CCN(C2)[C@H](CNC(=O)C(=O)NCC(F)(F)F)c3ccco3 C49490800
c1ccc2c(c1)C[C@H](N(C2)CC(=O)N(Cc3ccco3)CC(F)(F)F)C(=O)N C50274336
c1ccc(cc1)[C@H]2c3ccsc3CCN2C(=O)CN4CCO[C@@H](C4)C(=O)N C51102771
c1ccc(cc1)CN(C2CC2)C(=O)CN3CCc4c3ccc(c4)S(=O)(=O)N C52283122
Cc1ccc(s1)[C@H](C)NC(=O)CCCNC2=NS(=O)(=O)c3c2cccc3 C54261315
CCN(CC)C(=O)c1ccccc1NC(=O)c2ccc3c(c2)NC(=O)CS3 C56340565
CC(=O)NCc1ccc(s1)c2csc(n2)NC(=O)/C=C/c3nccs3 C58063610
c1ccc2c(c1)CC[C@@H](C2)NC(=O)CCNC3=NS(=O)(=O)c4c3cccc4 C58146350
CCCCN(CC(=O)N)C(=O)Cc1cc2c(cc1Br)OCCO2 C45908803
Cc1ccc(cc1)[C@@H](CC(=O)OC)NC(=O)C(=O)Nc2cccc(c2)SC C41167809
CS(=O)(=O)c1ccc(cc1)NC(=O)C(=O)N[C@H]2CCCC[C@H]2C(F)(F)F C62008842
c1ccc(c(c1)NC(=O)C(=O)N[C@H]2CCSc3c2cccc3F)n4cccn4 C62205727
c1ccc(cc1)[C@@H]2C[C@@H]2NC(=O)CCCNC3=NS(=O)(=O)c4c3cccc4 C62300021
CSCC[C@@H](C(=O)Nc1nnc(s1)C(F)F)NC(=O)c2ccccc2 C63109736
Cc1ccc(cc1Cl)n2c(c(cn2)C(=O)N3CCC[C@H](C3)C(=O)N)C4CC4 C63666950
CC(=O)N[C@@H](CC(=O)N(CC(=O)NC)c1cccc(c1)C#C)c2cccs2 C63829810
c1cc2c(cc1S(=O)(=O)N)CCN2CC(=O)N(Cc3ccsc3)C4CC4 C64139685
CSc1cccc(c1)NC(=O)CCS(=O)(=O)c2ccc3c(c2)NC(=O)CCS3 C65077133
CC(=O)NC1(CCCCC1)C(=O)NCCS(=O)(=O)c2ccc(cc2)Cl C56169686
C[C@H](c1ccc(cc1)N2CCCC2=O)NC(=O)c3cc(ccc3F)NC(=O)C C65837236
C[C@@H](c1ccc(cc1)N2CCCC2=O)NC(=O)C(=O)Nc3c(cccc3F)F C65996313
C[C@H](CC(=O)OCC(=O)N[C@@H]1CCCc2c1cccc2)NC(=O)C3CCCC3 C66150759
Cc1ccc(c(n1)OC)CNC(=O)C(=O)Nc2ccc(cc2F)Br C66221593
CC(=O)N[C@@H](CC(=O)NC[C@@H]1Cc2ccccc2OC1)c3c(cccc3F)F C66277988
CCS[C@@H](C(C)C)C(=O)N1CCN(CC1)c2ccc(cc2)S(=O)(=O)N C66308437
c1cc(ccc1C(F)(F)F)OC[C@H](CNC(=O)[C@@H]2CC(=O)N(C2)C3CC3)O C66326742
CCn1c(c(c(n1)C)CNC(=O)C[C@@](c2nc(cs2)C)(C(F)(F)F)O)C C66733177
C[C@@H](CC#N)Sc1ccccc1NC(=O)C(=O)N[C@@H]2CCCc3c2cco3 C66997579
Cc1nc(cs1)[C@@H](C)NC(=O)C(=O)Nc2ccccc2S[C@@H](C)CC#N C67000056
CN1C(=S)N[C@@H]([C@H]([C@@]1(C(F)(F)F)O)C(=O)C(F)(F)F)c2csnn2 C67028416
Cc1ccc(s1)CNC(=O)C(=O)Nc2cccc(c2)S(=O)(=O)C(F)F C67496072
Cc1ccc(cc1)NC(=O)[C@@H](c2ccccn2)N(C)C(=O)c3ccc(cc3)NC(=O)C C00722290
Cc1ccc(cc1)C(=O)NNC(=O)CCN2C(=O)/C(=C\c3ccco3)/SC2=S C05376080
COc1cc2c(c(c1OC)OC)-c3ccc(c(=O)cc3[C@H](CC2)NC(=O)CO)SC C05437869
Cc1ccc(cc1)S(=O)(=O)NCC(=O)OCC(=O)N[C@H]2CCCc3c2cccc3 C03247441
Cc1c(cnn1C)/C=C/2\C(=O)N(C(=S)S2)CCc3ccc(cc3)S(=O)(=O)N C02731535
Cc1ccc2c(c1)cc(c(=O)[nH]2)CN(CCCO)S(=O)(=O)c3ccc(cc3)OC C04162036
c1ccc(cc1)S(=O)(=O)c2cc(sc2)S(=O)(=O)N[C@H]3CCCCNC3=O C04389330
c1ccc(cc1)/C=C/C=C\2/C(=O)N(C(=S)S2)CCC(=O)NNC(=O)c3cccnc3 C08820469
c1ccc(cc1)N2C[C@H](CC2=O)C(=O)Nc3ccc(cc3)C(=O)N[C@@H]4CCSC4=O C10462594
CC(C)NC(=O)c1cccc2c1CCCN2C(=O)C[C@@H](c3cccs3)NC(=O)C C11117039
Cc1cnc(c(n1)c2ccc3c(c2)C[C@@H](O3)CNC(=O)[C@H](CCSC)NC(=O)C)C C12041950
c1ccc(cc1)n2c(=O)c3c4c(sc3nc2SCC(=O)N(CCO)CCO)CCC4 C02694952
COCCNS(=O)(=O)c1ccc(c(c1)C(=O)NC2=NCCS2)Br C12944648
Cc1nc(cs1)c2cccc(c2)NC(=O)[C@@H](C)NC3=NS(=O)(=O)c4c3cccc4 C13115302
Cc1c(sc2c1c(=O)[nH]c(n2)CS[C@@H](C)C(=O)Nc3nnc(s3)C4CC4)C C13134762
c1cc(ccc1n2c(c3c(n2)CSC3)NC(=O)C(=O)NCc4ccncc4)Cl C04331053
c1cc(ccc1NC(=O)CSC2=NCCS2)S(=O)(=O)Nc3nccs3 C09601633
CC[C@@H](CO)Nc1c(c(=O)n2cccc(c2n1)C)/C=C\3/C(=O)N(C(=S)S3)CC C13647442
CCNC(=O)[C@@H](C)NC(=O)[C@@H]1CCCN(C1)S(=O)(=O)c2ccc(cc2)Br C14309391
CC(=O)N[C@@H](CCSC)C(=O)NC[C@H]1Cc2cc(cc(c2O1)Cl)c3cncnc3 C14884911
c1ccc(cc1)SCCC(=O)OCC(=O)N2CCc3c2ccc(c3)S(=O)(=O)N C16756133
COC(=O)C[C@H](c1ccc(cc1)Cl)NC(=O)c2ccc(cc2)S(=O)(=O)NC3CC3 C17588295
CC(=O)[C@H]1[C@@H]([C@]([C@@H]2N1C=C(C=C2)C(=O)OC)(C#N)C(=O)N)c3ccc(cc3)Br C17610949
CC(=O)Oc1ccc(cc1OC)[C@H]2[C@@H]3CC=C[C@H]3c4cccc(c4N2)C(=O)NC[C@@H]5CCCO5 C20702597
CC(=O)Oc1ccc(cc1OC)[C@@H]2[C@@H]3CC=C[C@H]3c4cccc(c4N2)C(=O)NC[C@@H]5CCCO5 C20702600
Cc1ccccc1C(=O)N[C@@H](C(C)C)C(=O)N[C@H]2CCS(=O)(=O)c3c2cccc3 C21496650
CC(C)NC(=O)[C@@H]1CCCN1C(=O)c2cccc(c2)NS(=O)(=O)c3ccccc3 C21662263
Cc1cccc(c1NC(=O)c2ccc(cc2)S(=O)(=O)N[C@@H]3CCS(=O)(=O)C3)C C22240347
Cc1cccc(c1)CN2CCN(CC2)C(=O)CN3CCc4c3ccc(c4)S(=O)(=O)N C22242637
CN(Cc1ccccc1Br)C(=O)CSc2nnc(n2CCC(=O)N)C3CC3 C23365224
c1cc(cc(c1)S(=O)(=O)/N=C/2\CCCN2)NC(=O)CSC(=S)N3CCCC3 C23945533
CCc1nnc(s1)NC(=O)[C@H](CCSC)NS(=O)(=O)c2ccccc2F C25444361
c1ccc2c(c1)c(=O)n(c(n2)SCC(=O)N[C@H]3CCOc4c3cccc4)CCCO C27675492
CS(=O)(=O)CC[C@@H](C(=O)N[C@@H]1CCc2c1cccc2)NS(=O)(=O)c3ccccc3 C32850820
c1cc(cc(c1)F)NC(=O)c2nnc(s2)CSCC(=O)NCCc3ccco3 C32987284
Cc1cccc(c1NC(=O)CN2CCN(CC2)C(=O)C[C@@H](c3ccccc3)NC(=O)C)C C35267076
Cc1c(c(no1)c2c(cccc2Cl)F)C(=O)NC(=S)N[C@H]3CCS(=O)(=O)C3 C08830270
CC(=O)N[C@H](CC(=O)Nc1ccc(cc1)S(=O)(=O)N2CCCC2)c3ccccc3 C02632335
COc1cccc(c1)C2=NC(=CC3=c4ccccc4=[NH+][C@@H]32)C(=O)N[C@@H](CCSC)C(=O)[O-] C38570289
C[C@@]12CC[C@@](C1(C)C)(OC2=O)C(=O)NNC(=O)COc3ccc(cc3Cl)Cl C06394977
c1ccc(cc1)/C=C/CN2C(=O)[C@H]3[C@@H]([NH2+][C@@H]([C@@H]3C2=O)C(=O)[O-])c4ccc(s4)Br C33923214
COc1ccc(cc1NC(=O)C(=O)NCC2CCN(CC2)C(=O)C(F)(F)F)Cl C43943245
C1Cc2c(sc3c2c(=O)[nH]c(n3)CSCC(=O)NC4CCN(CC4)C(=O)C5CC5)C1 C45936829
CSCC[C@@H](C(=O)NC[C@@H]1Cc2ccccc2O1)NC3=NS(=O)(=O)c4c3cccc4 C46619328
CC(=O)Nc1ccc(cc1)S(=O)(=O)[C@H]2CS(=O)(=O)C[C@@H]2NC3CCCCC3 C55408408
Cn1cc(cc1C(=O)N)S(=O)(=O)N2CCN(CC2)Cc3ccccc3Br C28811975
Cc1c(sc2c1c(=O)[nH]c(n2)CSCC(=O)Nc3nnc(s3)C4CCC4)C C61719350
CC[NH2+][C@@H](CCOc1c(cc(cc1Br)[N+](=O)[O-])Br)C(=O)[O-] C62595567
COc1ccc(cc1)NC(=O)CCS(=O)(=O)c2ccc3c(c2)NC(=O)CCS3 C65077037
C[C@H]1CC(=O)Nc2cc(ccc2S1)S(=O)(=O)CCC(=O)Nc3cccc(c3)C(=O)C C65077925
c1c(cc(cc1C(F)(F)F)/[N+](=C/c2cc(cc(c2[O-])Br)[N+](=O)[O-])/[O-])C(F)(F)F C04289032
CC(C)[C@H](C(=O)[O-])N1C(=O)/C(=C/c2ccc(o2)c3ccc(cc3)Br)/SC1=S C01510987
CC[C@@H](C(=O)[O-])N1C(=O)/C(=C\c2ccc(o2)c3cccc(c3)C(F)(F)F)/SC1=S C08818988
CSCC[C@H](C(=O)[O-])N1C(=O)/C(=C\c2ccc(o2)c3cccc(c3)C(F)(F)F)/SC1=S C09884844
Cc1ccc(c(c1)C)n2c3c(c(=O)n(c(n3)SCC(=O)[O-])c4ccccc4)sc2=S C02479399
C[C@H]1CCc2c(sc3c2c(=O)n(c(n3)SCc4c(cco4)C(=O)[O-])c5ccccc5)C1 C13254192
Cc1ccccc1n2c(=O)c3c4c(sc3nc2SCc5c(cco5)C(=O)[O-])CCC4 C13414970
Cc1cc(c(n1c2cc(cc(c2)Cl)Cl)C)C(=O)CSc3nc(cs3)CC(=O)[O-] C13416245
Cc1ccc(cc1)C(=O)C2=C(C(=O)N([C@H]2c3cccc(c3)Br)c4nncs4)[O-] C17784516
Cc1ccc(cc1)C(=O)C2=C(C(=O)N([C@@H]2c3ccc(cc3)Br)c4cc(on4)C)[O-] C09242413
C[C@H]1CN2c3c(ccc(c3CC2=O)S(=O)(=O)[N-]c4ccc(c(c4)C(F)(F)F)Cl)S1 C20530269
c1ccc2c(c1)CCN2S(=O)(=O)c3ccc(cc3)[N-]S(=O)(=O)c4ccc(s4)Cl C20533723
CCc1nc(no1)c2cc(sc2)S(=O)(=O)[N-]c3ccc(cc3F)Br C21702082
CCOc1cc(ccc1OCCOc2ccc(c(c2)C)Cl)/C=C\3/C(=NC(=S)S3)[O-] C22229027
COc1ccccc1OCCCOc2c(cc(cc2Cl)Cl)/C=C\3/C(=NC(=S)S3)[O-] C22309725
CCN\1c2cc(ccc2S/C1=c/3\c(=O)n(c(=C4C(=NC(=S)S4)[O-])s3)CC=C)OC C13286492
c1cc(c(cc1[N-]S(=O)(=O)c2cc(sc2Cl)Cl)c3nnc4n3CCCCC4)F C22759123
c1cnc(nc1[O-])SCc2nc(on2)c3cc(cc(c3)C(F)(F)F)C(F)(F)F C01042923
C[C@@H]1CCC[C@@H](N1C(=O)c2cccc(c2)S(=O)(=O)[N-]c3cccc(c3)C(F)(F)F)C C12523948
CCOC(=O)c1c2c(sc1n3c(cc(c3C)/C=C/4\C(=NC(=S)S4)[O-])C)CCCC2 C17162922
C[C@@H]1C[C@H](CN(C1)C(=O)c2ccccc2[N-]S(=O)(=O)c3cccc(c3)C(F)(F)F)C C32632062
COc1ccc2c(c1)sc(n2)c3ccc(cc3)[N-]S(=O)(=O)c4ccc(cc4)C#N C33169181
CS(=O)(=O)c1nc2ccc(cc2s1)[N-]S(=O)(=O)c3ccc(s3)Br C33298973
c1cc(ccc1[C@H]2C(=C(C(=O)N2C[C@@H]3CCCO3)[O-])C(=O)c4ccc(cc4)Br)Cl C00625755
Cc1c(sc(n1)C)C(=O)C2=C(C(=O)N([C@@H]2c3ccc(cc3)C(C)(C)C)c4nccs4)[O-] C35565903
CCc1ccc(cc1)N2C(=O)/C(=C/c3cc(n(c3C)C4CCCCC4)C)/C(=NC2=S)[O-] C00858026
c1cc(sc1)C(=O)C2=C(C(=O)N([C@H]2c3ccc(cc3Cl)Cl)C[C@H]4CCCO4)[O-] C09272856
Cc1c(cccc1[N-]S(=O)(=O)c2ccc3c(c2)sc(n3)C)c4nc5cccnc5s4 C08683802
Cc1ccc2c(c1)sc(c2Cl)C(=O)c3c(c(c(=O)n(c3[O-])Cc4ccco4)C#N)C C38619164
Cc1ccc(cc1)S(=O)(=O)[N-]c2ccc(c(c2)Cl)C(=O)N3CCN(CC3)c4ccccc4 C38753101
C[C@]12CC[C@@H]3c4ccc(cc4CC[C@@H]3[C@@H]1CCC2=O)OS(=O)(=O)c5cc(cs5)C(=O)[O-] C39645859
Cc1ccc(cc1Cl)[N-]S(=O)(=O)c2cc3c(cc2Br)CCN3C(=O)C4CC4 C40450518
CN(C1CCCCC1)C(=O)c2cccc(c2)S(=O)(=O)[N-]c3ccc(cc3)Br C17356939
c1ccc2cc(ccc2c1)S(=O)(=O)[N-]c3cc(ccc3C(=O)N4CCCCC4)Cl C46875467
CC(C)CN1c2cc(ccc2OCC(C1=O)(C)C)[N-]S(=O)(=O)c3cc(cc(c3)F)F C49507851
Cc1cc(nc(n1)SCc2c(oc(n2)c3cc(ccc3OC)Br)C)[O-] C35480811
c1ccc(cc1)n2cc(c(n2)c3ccc(cc3)Cl)/C=N/n4c(c5ccccc5nc4=S)[O-] C02820241
COc1cc(c(cc1Cl)OC)[N-]S(=O)(=O)c2ccc(cc2Cl)Br C16100433
Cc1cc(c(n1c2ccncc2)C)/C=C\3/C(=NC(=S)N(C3=O)c4ccc(cc4)C(C)C)[O-] C00980757
Cc1c(c(=O)n(n1C)c2ccccc2)[C@@H](c3ccc(cc3)SC)c4c(=O)c5ccccc5oc4[O-] C13139637
Cc1ccc(cc1)S(=O)(=O)/N=C(\CN2CCCC2)/[N-]c3ccccc3I C59948226
CN(c1ccc(cc1)[N-]S(=O)(=O)c2ccc(c(c2F)F)F)C(=O)c3ccc(cc3)Cl C60060083
c1ccnc(c1)COc2ccc(cc2Cl)[N-]S(=O)(=O)c3cc(ccc3Cl)Cl C60166053
CCC[C@@]1(CCN(C1)S(=O)(=O)c2cc(sc2Br)Br)C(=O)[O-] C62926081
CC(C)CCSC1=NC(=O)[C@@H]2[C@@H](C3=C(CCCC3=NC2=N1)[O-])c4ccccc4Br C39774937
Cc1cc(c(c(c1Cl)S(=O)(=O)[N-]c2cccc(c2)C3=NC(=O)CC(=N3)C)C)Cl C64364119
Cc1cc(ccc1Br)[N-]S(=O)(=O)c2ccc(s2)c3cnc(o3)C4CC4 C65004120
Cc1ccc(c(c1)Br)[N-]S(=O)(=O)c2ccc(s2)c3cnc(o3)C4CCC4 C65004378
Cc1ccc(cc1[N-]S(=O)(=O)c2cc(cs2)c3nc(c(s3)C(=O)N4CCCC4)C)Cl C65116861
C=CCn1c2ccccc2c(=O)c(c1[O-])c3nc(no3)c4ccc(c(c4)Br)F C65248466
CCOc1ccc(cc1)c2nnc(n2CC(=O)[O-])SCC(=O)NC[C@H]3COc4ccccc4O3 C13035497
Cc1cccc(c1NC(=O)CSc2nc3cc(ccc3c(=O)n2CCCOC)C(=O)[O-])C(C)C C13047465
c1ccc2c(c1)c(=O)n(c(n2)SCC(=O)Nc3ccc4c(c3)OCCCO4)CCCCCC(=O)[O-] C13055698
Cc1c(c(sc1C(=O)OC)NC(=O)CSc2ncc(n2c3ccccc3)C(=O)[O-])C(=O)OC C13089911
CCOc1ccc(cc1)c2nnc(n2CCC(=O)[O-])SCC(=O)Nc3ccc(cc3)C(=O)N(C)C C13194261
CCOc1ccc(cc1)c2nnc(n2CC(=O)[O-])SCC(=O)N3CCC(CC3)C(=O)OCC C13194761
CCCc1nnc(n1CC(=O)[O-])SCC(=O)Nc2c(c(cs2)c3ccc(o3)C)C(=O)OCC C13202220
CN(CCCNC(=O)CSc1nc2cc(ccc2c(=O)n1CCC(=O)[O-])Cl)c3ccccc3 C13220764
CCOc1ccc(cc1)c2nnc(n2CCC(=O)[O-])SCC(=O)N(C)CC(=O)N3CCOCC3 C13232134
CCOc1ccc(cc1)c2nnc(n2CCC(=O)[O-])S[C@H](C)C(=O)N(C)[C@H]3CCS(=O)(=O)C3 C13232157
CCN(CC)c1ccc(cc1NS(=O)(=O)c2cccc(c2)C(=O)[O-])S(=O)(=O)N(CC)CC C13246780
C[C@@H](C(=O)[O-])n1c(=O)c2ccccc2nc1SCC(=O)Nc3cc(cc(c3)C(=O)OC)C(=O)OC C13333764
C=CCn1c(nnc1SCC(=O)N[C@H](Cc2ccccc2)C(=O)[O-])[C@@H]3COc4ccccc4O3 C13417669
C=CCn1c(nnc1SCC(=O)N[C@H](Cc2ccccc2)C(=O)[O-])[C@H]3COc4ccccc4O3 C13417675
CCCSc1ccc(c(c1)NC(=O)CSc2nc3ccccc3c(=O)n2CC(=O)[O-])[N+](=O)[O-] C13445040
CCOc1ccc(cc1Cl)C(=O)C2=C(C(=O)N([C@H]2c3ccc(cc3)[N+](=O)[O-])CCCn4ccnc4)[O-] C09071830
CCOc1cc(ccc1OCC=C)[C@H]2C(=C(C(=O)N2CCOC)[O-])C(=O)c3ccc4c(c3)OCCO4 C09460818
CC(C)CCOc1cccc(c1)[C@H]2C(=C(C(=O)N2CCCn3ccnc3)[O-])C(=O)c4ccc5c(c4)OCCO5 C09437172
CCOc1cc(cc(c1OCC(=O)[O-])Br)/C=N/Nc2c(c(cc(n2)C)COC)C#N C23410722
CCCCN1c2ccccc2[C@]3(C1=O)C(=C(C(=O)N3CCCN4CCOCC4)[O-])C(=O)c5ccc(cc5)OC C24147663
CCOc1ccc(cc1OCC)[C@H]2C(=C(C(=O)N2CCCn3ccnc3)[O-])C(=O)c4ccc(cc4)C C09190774
Cc1c(cnn1c2ccc(nn2)[O-])C(=O)N(Cc3ccc(c(c3)OC)OCC=C)C[C@@H]4CCCO4 C25675000
CCOc1ccc(cc1)[C@@H]2CC(=NN2C3=NC(=O)[C@H](S3)CC(=O)NCC(=O)[O-])c4ccc(cc4)OC C28158391
CCc1ccc(cc1)[C@@H]2CC(=NN2C3=NC(=O)[C@@H](S3)CC(=O)NCC(=O)[O-])c4ccc(cc4)OCC C28159234
CCCCOc1ccc(cc1OC)[C@H]2C(=C(C(=O)N2CCCn3ccnc3)[O-])C(=O)c4cccc(c4)OC C16267837
CCN1c2ccccc2[C@@]3(C1=O)C(=C(C(=O)N3CCCOC)[O-])C(=O)c4ccc(cc4)OCC=C C09557093
Cn1c(nnc1SCC(=O)Nc2ccc(cc2)S(=O)(=O)[N-]c3nccs3)COc4ccccc4 C19811610
CCOc1cc(ccc1OCC=C)[C@@H]2C(=C(C(=O)N2Cc3ccco3)[O-])C(=O)c4c(nc5n4cccc5)C C35420241
CCOc1cc(ccc1OCC=C)[C@H]2C(=C(C(=O)N2CCCOC)[O-])C(=O)c3c(nc(s3)C)C C35566915
CCCCCOc1cccc(c1)[C@H]2C(=C(C(=O)N2CCN3CCOCC3)[O-])C(=O)c4c(nc(s4)C)C C35567340
CCOc1cc(ccc1OCC=C)[C@@H]2C(=C(C(=O)N2CCN3CCOCC3)[O-])C(=O)c4c(nc(s4)C)C C35567353
CCOCCCn1c(c(c(c(c1=O)C#N)C)C(=O)CCN2C(=O)/C(=C/c3cccs3)/SC2=S)[O-] C38621434
CCOC(=O)[C@@H]1C(=C([C@@H](S1)NC(=O)CSc2nnc3n2c(cc(n3)[O-])C)C(=O)OCC)C C39389440
C[C@H]1[C@H](C(=N[C@@H]1C(=O)[O-])C)C(=O)/C=C/c2cn(nc2c3ccc(c(c3)OC)OC(F)F)CCC#N C39701201
CCCOc1ccc(cc1)C(=O)C2=C(C(=O)N([C@]23c4ccccc4N(C3=O)CC)CCCN5CCOCC5)[O-] C39840882
CC(C)COc1ccc(cc1)C(=O)C2=C(C(=O)N([C@@H]2c3cccc(c3)OCC=C)CCOCCO)[O-] C40080545
Cc1cc(ccc1C(=O)C2=C(C(=O)N([C@H]2c3cccc(c3)[N+](=O)[O-])CCOCCO)[O-])OCC=C C40082877
C[C@H]1Cc2cc(ccc2O1)C(=O)C3=C(C(=O)N([C@@H]3c4ccc(cc4)OCC=C)CCOCCO)[O-] C40094990
CCOc1cc(ccc1OCCC(C)C)[C@@H]2C(=C(C(=O)N2CCO)[O-])C(=O)c3c(nc(s3)C)C C40098928
C=CCOc1cccc(c1)[C@@H]2C(=C(C(=O)N2CCO)[O-])C(=O)c3ccc(cc3)S(=O)(=O)N4CCCCC4 C40111119
CCCCN1[C@H](C(=C(C1=O)[O-])C(=O)c2ccc(cc2)S(=O)(=O)N3CCCC3)c4ccc(c(c4)OCC)O C40111926
Cc1cc(no1)[N-]S(=O)(=O)c2ccc(cc2)NC(=O)CCCCCN3C(=O)c4ccccc4C3=O C40890151
CCOc1ccc(cc1)c2nnc(n2CC(=O)[O-])S[C@H](C)C(=O)c3c(c(c([nH]3)C)C(=O)OC)C C13195765
C[C@@H](COC)n1c(nnc1SCc2[nH]c(=O)c3ccc(cc3n2)C(=O)[O-])COc4ccccc4F C13345922
CC(=O)O[C@]1(CC[C@H]2[C@@]1(CC[C@@H]3[C@H]2CCC4=CC(=O)CC[C@]34C)C)C(=O)COC(=O)CCC(=O)N5CCC[C@H]5C(=O)[O-] C01874222
COC(=O)c1cc(cc(c1)[N-]S(=O)(=O)c2ccc(c(c2)[N+](=O)[O-])NC[C@@H]3CCCO3)C(=O)OC C15857297
Cc1c(cc(o1)C(=O)[O-])CS[C@H]2[C@@H]([C@@H]([C@@H]([C@@H](O2)COC(=O)C)OC(=O)C)OC(=O)C)OC(=O)C C59499381
Cc1c(cc(o1)CS[C@H]2[C@H]([C@@H]([C@@H]([C@@H](O2)COC(=O)C)OC(=O)C)OC(=O)C)OC(=O)C)C(=O)[O-] C59499393
CCOC(=O)C1=C([C@H](S[C@H]1NC(=O)CSc2[n-]c(nn2)c3cc(cc(c3)OC)OC)C(=O)C)C C39975258
CCOC(=O)C1=C(N=C(/C(=C(/[O-])\OCC)/[C@@H]1C(=O)OCC(=O)N(C)[C@H]2CCS(=O)(=O)C2)C)C C25436418
Cc1cc2cc3c(cc2nc1SCC(=O)NNC(=O)C(C)C)OCCO3 C04170953
CC1(CC2=C([C@@H](C(=C(N2N3CCOCC3)N)C#N)c4ccc(cc4)OC)C(=O)C1)C C00690890
CC(=O)NNc1nc2c(c3c(s2)COC(C3)(C)C)c(=O)n1c4ccccc4 C00998204
CNC(=O)c1c2c(sc1NC(=O)c3ccc(cc3)Cl)CN(CC2)C(=O)OC C05255381
CC(=O)N[C@@H]1[C@@H]([C@@H]2[C@@H](COC(O2)(C)C)O[C@@H]1OCc3ccc4ccccc4c3)O C05383110
Cc1cccc(c1C)NC(=O)C2CCN(CC2)S(=O)(=O)c3c([nH]nc3C)C C04968708
Cc1cc(nc2c1c(n[nH]2)NC(=O)[C@H](C)n3cc(c(n3)C)Br)C C06527946
C[C@H](C(=O)N1c2ccccc2NC(=O)C1(C)C)Sc3nnc(s3)NC C08175216
c1ccc2c(c1)cccc2O[C@@H]3[C@@H]([C@@H]([C@@H]4[C@@H](O3)CO[C@@H](O4)c5ccco5)O)O C08382075
c1ccc2cc(ccc2c1)O[C@H]3[C@H]([C@@H]([C@@H]4[C@@H](O3)CO[C@@H](O4)c5ccco5)O)O C08382171
CCOc1cc(ccc1O)[C@@H]2CC(=O)N3C(=C2C#N)SC[C@]3(c4ccco4)O C12275182
Cc1cccc(c1)c2c(c[nH]n2)C(=O)N[C@H]3CCCc4c3cnn4c5ccccn5 C12300204
Cc1ccc(cc1)c2cc(=O)n(cn2)CC(=O)Nc3cccc(c3)NC(=O)C C13807051
Cc1ccc(cc1Cl)NS(=O)(=O)c2ccc3c(c2)S(=O)(=O)NC=N3 C15682363
c1ccc(cc1)n2c(=O)c3ccc(cc3[nH]c2=O)C(=O)Nc4cccc(c4)C#N C16227223
C[C@H](CO)Nc1c2c(c3c4c(c(nc3s2)N5CCOCC5)CCC4)ncn1 C20441410
c1cc([nH]c1)c2csc(n2)NC(=O)CN3c4cc(ccc4OCC3=O)Cl C22415706
Cc1c(cco1)c2nnc(n2N)S[C@@H](C)C(=O)N3CCc4c(ccs4)C3 C23616278
C[C@H]1C(=O)Nc2cc(ccc2S1)C(=O)Nc3cc4c(cc3C(=O)C)OCO4 C23995667
Cc1c(sc2c1c(=O)n(c(n2)S[C@H](C)C(=O)NC(=O)NC(C)C)C)C C25724702
c1ccc2c(c1)N(C(=O)CO2)CC(=O)NNC(=O)C34CC5CC(C3)CC(C5)C4 C17157552
c1cc(ncc1NC(=O)c2csc(n2)c3ccsc3)N4CCNC(=O)C4 C27262576
C[C@H]1C(=O)Nc2cc(ccc2O1)NC(=O)[C@H]3CC(=O)N(C3)c4cccc(c4)SC C32772885
Cc1ccc(cc1)O[C@@H]2[C@H]([C@@H]([C@@H]3[C@@H](O2)CO[C@@H](O3)c4ccccc4)O)NC(=O)C C35056569
C[C@@H]1CCc2c(sc3c2c(=O)n(cn3)CC(=O)NNC=C4C=CC(=O)C=C4)C1 C08575216
Cc1ccc(cc1)C2=NNN(C2)CC3CCN(CC3)C(=O)c4cccc(=O)[nH]4 C39412600
CC(C)NC(=O)NC(=O)CSC1=NC(=O)C2=C3CCCC[C@@H]3SC2=N1 C39621136
Cc1cc([nH]n1)NC(=O)c2cccc(c2)S(=O)(=O)N3C[C@@H](C[C@H](C3)C)C C42653718
CC(C)c1cc(=O)[nH]c2c1ccc(c2)NC(=O)Cn3c4ccccc4oc3=O C49473205
Cc1ccc(cc1)OC2CCN(CC2)S(=O)(=O)c3ccc4c(c3)[nH]c(=O)[nH]4 C49706562
Cc1ccccc1CN2CCN(CC2)S(=O)(=O)c3ccc4c(c3)[nH]c(=O)[nH]4 C49718625
Cc1cc(ccc1NC(=O)NC2CCN(CC2)C(=O)OC)N3CCSCC3 C51648997
COC(=O)c1cccc(c1)C#Cc2cccc(c2)NC(=O)N[C@@H]3CCS(=O)(=O)C3 C58168200
C1CCC2(CC1)C(=O)N(C(=O)N2)CCc3[nH]c(=O)c4c5c(sc4n3)CCC5 C55493848
C[C@@H]1CCC[C@@H]([C@@H]1C)NC(=O)NCCS(=O)(=O)N2C[C@@H](O[C@H](C2)C)C C60940926
c1cc(ccc1N2CCN(CC2)C(=O)[C@H]3N[C@H](NO3)C4=CC5=CC=N[C@@H]5C=C4)Cl C39955527
C[C@@]1(C(=O)N(C(=O)N1)CCc2[nH]c(=O)c3ccccc3n2)c4c(cccc4F)F C63537341
COc1ccc(cc1)[C@H]2C=CC(=O)N(N2)CC(=O)NC3=C[C@H]4C(=CC=N4)C=C3 C64369751
Cc1ccc(cc1C)C2=C(C(=NS2(=O)=O)N3CCC(CC3)NC(=O)NC)C C65271888
Cc1c(scn1)C(=O)NC2CCN(CC2)C(=O)Nc3ccc(nc3)Cl C51236200
Cc1cc(cc(c1C)S(=O)(=O)N)C(=O)N(C)C[C@H]2C3=C(CCCCC3)N=N2 C65408341
Cc1ccccc1[C@H](C#N)NC(=O)CN2C(=O)[C@]3(CCc4c3cccc4)NC2=O C66400755
C[C@@H](C(=O)Nc1cccc(c1n2cccn2)Cl)NC(=O)C3CCOCC3 C66824276
Cc1c2cc(cnc2[nH]n1)C(=O)Nc3cc(ccc3n4cccn4)Br C66840683
CN1C(=S)N[C@@H]([C@H]([C@@]1(C(F)(F)F)O)C(=O)c2ccco2)c3csnn3 C67028368
CCc1c(c2ccccc2o1)CN(C)C(=O)C3CCC4(CC3)C(=O)NC(=O)N4 C67246543
Cc1cc(ccc1NC(=O)N2CCC(CC2)NC(=O)c3ccoc3C)N(C)C C67260494
Cc1cccc(c1OC2CCN(CC2)C(=O)C3CCC4(CC3)C(=O)NC(=O)N4)C C67268317
C[C@H](c1nncn1C)NC(=O)N2CCC(CC2)[C@H](c3ccc(cc3)Cl)O C67480723
c1ccc(cc1)NC(=O)[C@H]2CCCN(C2)C(=O)Nc3nnc(s3)C(F)F C67586317
Cc1ccccc1[C@@H]2c3c(=O)[nH]c(=O)n(c3NC4=C2C(=O)OC4)CC(C)C C04496021
Cc1ccc(cc1)n2c3c(c(n2)C)c(cc(n3)C)C(=O)N4CCC(CC4)C(=O)N C15678467
CC1(Cc2c(sc(c2C#N)NC(=O)NCCN3CCOCC3)CO1)C C20588450
c1ccc2c(c1)CCN(C2)C(=O)CSc3nnc(n3N)c4ccncc4 C20830691
c1cc2c(cc1S(=O)(=O)N3CCC[C@@H](C3)C(=O)NC4CC4)CCCC(=O)N2 C21532427
C[C@H]1Cc2cc(ccc2N1C(=O)C)S(=O)(=O)Nc3cccc(c3)C(=O)NC C28680265
Cc1ccc(cc1C)O[C@H]2[C@H]([C@@H]([C@@H]3[C@@H](O2)COC(O3)(C)C)O)NC(=O)C C33767017
c1cc(oc1)c2c(c(nc(c2C#N)SCCN3CCOCC3)N)C#N C35087265
CN(C)c1ccc(cc1)[C@H]2C3=C(CN(C3=O)C[C@H]4CCCO4)NC(=O)N2 C35590285
c1ccn2c(c1)cnc2CCNS(=O)(=O)c3ccc4c(c3)CC(=O)N4 C36055883
C1C=CC[C@@H]2[C@H]1C(=O)N(C2=O)CC(=O)NNC(=O)C34CC5CC(C3)CC(C5)C4 C17157056
Cc1cccn2c1nc(c(c2=O)/C=C\3/C(=O)N(C(=S)S3)C)NC[C@H](C)O C40007719
Cc1cc(n2c(n1)c(cn2)C(=O)NNC(=O)c3cc4c(s3)CCC4)C C40069144
C[C@@H]1CC[C@@H](CN1C(=O)C2CCN(CC2)S(=O)(=O)c3ccccc3)C(=O)N C42760973
C1C[C@H](N(C1)C(=O)C23CC4CC(C2)CC(C4)C3)C(=O)NNC(=O)[C@H]5CCCO5 C42968588
Cc1nc2ccc(cc2s1)NC(=O)NC3CCN(CC3)S(=O)(=O)C C43375298
Cc1ccc(cc1)c2ccc(=O)n(n2)[C@H](C)C(=O)N3CCC(CC3)C(=O)N C44390887
c1cc(c(cc1[N+](=O)[O-])C(=O)N2CCC[C@H](C2)C(=O)N)Br C45625081
Cc1cc(nc(n1)N)N2CCN(CC2)S(=O)(=O)c3ccc4c(c3)CCC4 C45724393
C[C@@H]1C(=O)Nc2cc(ccc2O1)NC(=O)[C@H]3CCCN(C3)C(=O)C(C)C C45888293
Cc1nccn1c2ccc(cn2)NC(=O)c3ccc4c(c3)NC(=O)CCS4 C47275775
CN(C)C(=O)CNC(=O)Nc1nnc(s1)C23CC4CC(C2)CC(C4)C3 C47781278
CC1(Oc2ccc(cc2O1)NC(=O)C(=O)N[C@@H]3CCOc4c3cccc4)C C48763354
CC1(COc2cc(ccc2N(C1=O)CC=C)NC(=O)[C@H]3CCC(=O)N3)C C49507231
Cc1c(c(n[nH]1)C)S(=O)(=O)N[C@H]2CCCc3c2cc4c(c3)OCCO4 C49720341
Cc1ccc(cc1)N2C[C@@H](CC2=O)C(=O)Nc3ccc4c(c3)NC(=O)CO4 C49771064
c1cc(c(cc1NC(=O)C(=O)N2CCC[C@@H](C2)C(=O)NC3CC3)C#N)Cl C51837886
Cc1ccc(s1)[C@@H](C)NC(=O)C(=O)Nc2ccc(nc2)n3cccn3 C54949843
CNC(=O)c1c2c(sc1NC(=O)c3nnc4n3CCCCC4)CCCC2 C55037135
Cc1ccc(cc1)NC(=O)C(=O)N2CCC[C@H](C2)C(=O)Nc3cccc(n3)C C55340102
c1c(cc(cc1Cl)Cl)N2C[C@H](CC2=O)C(=O)NNC(=O)[C@H]3CCCO3 C55994705
Cc1c(c([nH]c1C(=O)Nc2cccc(c2)N3CCCC3=O)C)C(=O)OC C57898747
CCN([C@H]1CCS(=O)(=O)C1)C(=O)[C@H](C)Sc2nc(cc(n2)N)C C07177525
Cc1nc([nH]n1)c2ccccc2NC(=O)c3cccc(c3)N4CCCC4=O C58300752
c1ccc2c(c1)C(=NS2(=O)=O)Nc3ccc(cc3)C(=O)Nc4nccs4 C25966627
Cc1c(c(n2c(n1)c(cn2)C(=O)N)C)CCC(=O)N3c4ccccc4C[C@@H]3C C60868627
c1ccc(c(c1)[C@H]2C(=O)NCCN2S(=O)(=O)c3ccc4c(c3)CC(=O)N4)F C62688956
c1cc(c(cc1Cl)Cl)CN2CCN(CC2)C3=[NH+]C(=NC4=NC=N[C@@H]34)[NH-] C63376214
c1ccc(cc1)c2c3c(cc(nc3on2)C4CC4)C(=O)N5CCC[C@H](C5)C(=O)N C63666703
Cn1cnnc1CCC(=O)N2CCC3=C(C2)[C@H](NN3)c4ccc(cc4)Cl C39460940
Cc1c(c(n(n1)C)C)[C@@H](C)NC(=O)Nc2cccc(c2)N3CCCC3=O C65359469
Cc1cc(nc(c1C#N)N2CCN(CC2)Cc3c(c[nH+]c(c3[O-])C)CO)C C65489047
CN(CC(=O)Nc1ccc(cn1)Br)C(=O)c2ccc3c(c2)nc[nH]3 C66118273
C[C@@H]1CN(C[C@@H](O1)C)C[C@@H](CN2C(=O)[C@@]3(CCc4ccccc4C3)NC2=O)O C66481918
C[C@@]12CCC(=O)N1[C@@H](CS2)C(=O)Nc3ccc(c(c3)NC(=O)OC)F C66489903
C[C@@H](c1cccnc1)N2C(=O)C[C@H](C2=O)Nc3ccc4c(c3)NC(=O)CS4 C66584545
Cc1cnc(o1)c2cccc(c2)NC(=O)[C@H](C)NC(=O)C3CCOCC3 C66857334
c1ccc(c(c1)/C=C/S(=O)(=O)N2CCC3(CC2)C(=O)NC(=O)N3)Cl C66909635
C1CCC(C1)CC(=O)NC2CCN(CC2)C(=O)N[C@H]3CCS(=O)(=O)C3 C66975717
c1cc2c(cc1Cl)CC[C@H]2NC(=O)C(=O)Nc3ccc(nc3)n4ccnc4 C67430324
C=CCc1cccc2c1oc(=O)c(c2)C(=O)Nc3ccc(cc3)S(=O)(=O)N C00678520
CC(C)[C@@H](c1ccc2c(c1)OCCCO2)NC(=O)CSc3nnc(s3)N C08066838
CC(=O)Nc1ccc(cc1)NC(=O)CNC(=O)c2ccc(o2)Br C13012537
CC(C)c1ccc(cc1)NC(=O)Cc2csc(n2)NC(=O)[C@@H]3CCC(=O)N3 C13574924
Cc1c(sc2c1c(ncn2)SCC(=O)Nc3cccc(c3)S(=O)(=O)N)C C06566212
CCn1c2ccc(cc2nc1S[C@@H](C)C(=O)NC(C)(C)C)S(=O)(=O)N C17039175
Cc1cc(c2c(nn(c2n1)CC(=O)Nc3ccc(cc3)C(=O)N)C)C(F)(F)F C17079887
CCc1cccc(c1NC(=O)[C@H](C)n2cnc3c(c2=O)c(c(s3)C(=O)N)C)C C19986516
CCOc1ccc(cc1OCC)[C@@H]2[C@H]3CNCC=C3C(=C(C2(C#N)C#N)N)C#N C20083397
c1ccc2c(c1)nc(s2)NC(=O)CCSc3nnc(n3N)C(F)(F)F C20841588
Cc1ccc(cc1)NS(=O)(=O)c2ccc(c(c2)C(=O)N3CCC(CC3)C(=O)N)C C26536117
c1ccc2c(c1)CCN(C2)Cc3cc(no3)C(=O)NCCc4csc(n4)N C39468491
c1ccc(cc1)[C@@H](C2CC2)NC(=O)C(=O)Nc3cc4c(cc3Cl)NC(=O)CO4 C41217339
C[C@]12CC[C@H](C1(C)C)C[C@H]2NC(=O)C(=O)Nc3ccc(cc3)NC(=O)COC C41856994
CCC(=O)Nc1ccc(cc1)NC(=O)C(=O)N[C@@H]2CC(Cc3c2cc(o3)C)(C)C C41896679
CCC(=O)Nc1cccc(c1)NC(=O)N[C@@H](C)c2ccc(cc2)S(=O)(=O)C C44105549
C[C@H](c1ccc(cc1)OC(F)(F)F)NC(=O)NN[C@]2(CCS(=O)(=O)C2)C C45680359
CC(C)(C)NS(=O)(=O)c1cccc(c1)NC(=O)[C@@H]2CC(=O)Nc3c2cccc3 C14498814
Cc1ccc(cc1NC(=O)C(=O)N[C@H]2CCOc3c2cccc3)NC(=O)C(C)C C48765233
C[C@@H](c1ccc(cc1)S(=O)(=O)C)NC(=O)NNC(=O)c2ccc(cc2)Cl C17698712
CC[C@@H](C)NC(=O)c1ccc(cc1)NC(=O)N2CCC(CC2)C(=O)NC3CC3 C54478880
C/C(=N\NC(=O)c1ccc(cc1)N)/c2ccc(cc2)OCC(=O)N3CCCC3 C06368177
C[C@@H](C(=O)Nc1ccc2c(c1)OCCO2)OC(=O)c3cc(ccc3Cl)N C60202600
CC(C)Oc1c(cc(cn1)C(=O)Nc2cc(cc(c2)S(=O)(=O)N)F)Cl C60409594
Cc1cc(ccc1NC(=O)CNC(=O)CSc2[nH]ncn2)Br C07603302
Cc1ccc(cc1)c2n[nH]c(=S)n2CC(=O)Nc3cc(ccc3F)NC(=O)C C61377396
Cc1c(sc(n1)[C@@H](CC(C)C)NS(=O)(=O)c2ccc3c(c2)[nH]c(=O)[nH]3)C C62450192
Cc1cccc(c1)NS(=O)(=O)c2cccc(c2)C(=O)N[C@H]3CCCNC3=O C64098422
C[C@@H](c1cccc(c1)NC(=O)C)NC(=O)C(=O)Nc2ccc3c(c2)CCCN3C C64579130
CCC(=O)Nc1ccc(c(c1)NC(=O)C(=O)N[C@H](C)c2cc(oc2C)C)Cl C65616514
c1cc(cc(c1)NC(=O)N2CCC(CC2)NC(=O)C3CCC3)NC(=O)C4CC4 C66158994
c1cc(ccc1C#N)c2csc(n2)[C@H](C#N)C(=O)c3ccc(cc3)NC(=O)N C66544842
Cc1ccc(c(c1)C)C[C@H](C)NS(=O)(=O)c2ccc3c(c2)[nH]c(=O)c(=O)[nH]3 C66581560
CCCC(=O)N1CSC[C@@H]1C(=O)Nc2ccccc2NC(=O)NC(C)C C66616258
CCCC(=O)N1CSC[C@@H]1C(=O)Nc2ccc(c(c2)S(=O)(=O)N)CC C66634158
Cc1cc(n(n1)Cc2cccc(c2)NC(=O)N3CCC[C@H](C3)CCC(=O)N)C C66681259
C[C@H]1CO[C@@H](CN1CC(=O)Nc2cccc(c2)S(=O)(=O)N)c3ccccc3 C66852680
C[C@@H](c1ccc(cc1)n2cncn2)NC(=O)NC[C@]3(CCCc4c3cccc4)O C66907994
c1ccc2c(c1)CCC[C@@]2(CNC(=O)Nc3ccccc3Cn4cncn4)O C66952502
c1cc(ncc1NC(=O)C(=O)N[C@@H]2CCCC[C@@H]2C(F)(F)F)NC(=O)C3CC3 C66983593
c1cc2c(cc1Cl)CC[C@H]2NC(=O)C(=O)Nc3ccc(nc3)NC(=O)C4CC4 C66998290
C[C@H]1C[C@@H](c2c1cccc2)NC(=O)C(=O)Nc3ccc(nc3)NC(=O)C4CC4 C66999476
Cc1cc(ccc1OCCCNC(=O)C2CCC3(CC2)C(=O)NC(=O)N3)Cl C67269959
CCNC(=O)Nc1cccc(c1)NC(=O)C[C@@H]2c3ccccc3CCN2C(=O)C C67301899
CCc1ccc(cc1S(=O)(=O)N)NC(=O)/C=C/c2c(nn(c2Cl)C)C C67329030
Cc1cc(c(o1)C)[C@@H](C)NC(=O)N[C@@H](C)c2cccc(c2)S(=O)(=O)NC C67411940
CCn1c(c(c(n1)C)CNC(=O)NNC(=O)c2cc3c(s2)CC[C@@H](C3)C)C C67467505
Cc1ccc(s1)[C@@H](C)NC(=O)C(=O)Nc2ccc(c(c2)NC(=O)OC)F C67534441
CCCC(=O)Nc1cccc(c1)NC(=O)N[C@H](C)C(=O)N2CCSCC2 C67545610
Cc1ccc(c(c1)F)NC(=O)C(=O)N[C@@H](C)c2cccc(c2)S(=O)(=O)NC C67598128
c1cc(ccc1C(=O)NNC(=O)[C@H]2CCCC[C@H]2C(=O)[O-])OC3CCCC3 C02730193
c1cc(ccc1OCC(=O)NNC(=O)[C@H]2CCCC[C@@H]2C(=O)[O-])Br C00726151
Cc1c(sc(n1)NC(=O)C)c2csc(n2)Nc3ccc(cc3)C(=O)[O-] C02878769
c1ccc(cc1)NS(=O)(=O)c2ccc(cc2)NC(=O)[C@@H]3CCCC[C@@H]3C(=O)[O-] C06270441
C=CCNS(=O)(=O)c1ccc(cc1)NC(=O)[C@@H]2CCCC[C@@H]2C(=O)[O-] C08554582
CSc1cc(ccc1NS(=O)(=O)c2ccc3c(c2)CC(=O)N3)C(=O)[O-] C13278963
C[C@@H]1CCc2c(cc(s2)C(=O)NNS(=O)(=O)c3cccc(c3)C(=O)[O-])C1 C13361283
C1CCc2c(c(c(s2)NC(=O)COCC(=O)[O-])C(=O)NC3CCCC3)C1 C17077766
C[C@H](CC(=O)Nc1c(c2c(s1)CCCC2)C(=O)NC3CCCC3)CC(=O)[O-] C17080207
C[C@H]1CCc2c(sc(c2C(=O)NC3CC3)NC(=O)[C@@H]4CC=CC[C@@H]4C(=O)[O-])C1 C17082483
C[C@H]1CCc2c(sc(c2C(=O)NC3CC3)NC(=O)[C@H]4[C@@H]5C[C@H]([C@@H]4C(=O)[O-])C=C5)C1 C17089996
C1CCC(C1)NC(=O)c2c3c(sc2NC(=O)[C@H]4[C@H]5CC[C@@H]([C@@H]4C(=O)[O-])O5)CCC3 C17091463
CC[C@@H](C)NC(=O)c1ccc2c(c1)n3c(c(sc3=S)C(=O)NC(C)C)nc2[O-] C20617804
COC(=O)c1ccc(cc1)S(=O)(=O)[N-]c2ccc(c(c2)C(=O)N)Cl C28259050
c1c(cc(c(c1F)[N-]S(=O)(=O)c2c(c[nH][nH+]2)C(=O)[O-])Br)F C37731840
c1cc(ccc1C(=O)Nc2nccs2)NC(=O)[C@@H]3CC=CC[C@H]3C(=O)[O-] C01148092
CC(C)CCCN1[C@H]([C@@H](C(=NC1=O)[O-])[C@@H]2c3c(c4ccccc4[nH]3)CCN2C)O C38570973
C1CCc2c(c(c(s2)NC(=O)[C@H]3[C@H](C4CCC3CC4)C(=O)[O-])C(=O)NC5CC5)C1 C17090760
Cc1cccc(c1)c2nnc(n2CC(=O)NCC(=O)Nc3c(cccc3C)C)[S-] C12757692
c1cc(ccc1CS(=O)(=O)N)[N-]S(=O)(=O)c2ccc(s2)Br C40217355
CCOc1ccc(cc1)[C@@H]2c3c([nH]nc3C(=O)N2CCO)c4cc(ccc4[O-])Cl C39897937
CSc1ccc(cc1)[C@H]2c3c([nH]nc3C(=O)N2CCO)c4cc(ccc4[O-])Cl C39898020
C[C@@H](C(=O)Nc1cccc(c1)Br)Sc2c(=O)[nH]c(nn2)[O-] C41605690
COC(=O)CS(=O)(=O)[N-]c1c(cc(cc1Br)Br)N C42533746
c1cc(c(cc1[N-]S(=O)(=O)c2cc(cnc2)Br)C(=O)N)Cl C43531981
Cc1c2c(cc(=O)[nH]c2sc1C(=O)[O-])CSc3nnc(s3)NCC=C C13409902
c1cc(oc1)/C(=C(\C#N)/C(=O)CCCC[C@@H]2[C@@H]3[C@@H](CS2)NC(=O)N3)/[O-] C49197796
c1c(c(sc1C(=O)[O-])Br)S(=O)(=O)NC2(CCCCC2)CO C53117587
CNC(=O)c1ccc(cc1[N-]S(=O)(=O)c2ccc3c(c2)CCC(=O)N3)Cl C55651708
CC(=O)Nc1ccc(c(c1)[N-]S(=O)(=O)c2ccc3c(c2)CCC(=O)N3)Cl C55676773
C=CCOc1cccc(c1)[N-]S(=O)(=O)c2cccc(c2)S(=O)(=O)N C57124064
CCCNC(=O)[C@@H](C)NC(=O)Cn1c(nnc1[S-])c2ccc(cc2)Cl C18149705
c1ccc(c(c1)[N-]S(=O)(=O)c2ccc(cc2)S(=O)(=O)N)SC3CCCC3 C32094482
c1ccc(c(c1)N)S(=O)(=O)[N-]c2nc3ccc(cc3s2)C(=O)N4CCCCC4 C59233740
C[C@H](c1ccccc1[N-]S(=O)(=O)C)NC(=O)CCCc2c[nH]c3c2cccc3 C43284627
c1cc(c(cc1S(=O)(=O)N)F)S(=O)(=O)[N-]c2ccc(cc2Cl)Cl C60436773
c1cc(cc(c1)OC(F)F)[N-]S(=O)(=O)c2ccc(cc2F)S(=O)(=O)N C60443207
Cc1cc(ccc1Br)NC(=O)CSc2c(=O)[nH]c(nn2)[O-] C13878670
C[C@@H](C(=O)Nc1c(cc(cc1Br)Br)C(=O)[O-])NC(=O)C C62825123
c1cc(c(cc1[N-]S(=O)(=O)c2ccc(c(c2)Cl)F)S(=O)(=O)N)Cl C62930706
Cc1ccc(c(c1)NC(=O)CSc2c(c3c(s2)c([nH]c(=O)n3)[O-])C#N)C C04987755
CC1=C2C=C(S[C@H]2N(N1)Cc3ccc(cc3Cl)Cl)/C(=N/c4[nH]ncn4)/[O-] C64070174
Cc1cc(c(c(c1)C)[N-]S(=O)(=O)C2=CN=C(C2)[C@@H]3NN[C@H](O3)c4ccccc4)C C64612794
Cc1ccc(cc1)[N-]S(=O)(=O)C2=CN=C(C2)[C@H]3NN[C@@H](O3)c4ccccc4 C64612893
Cc1ccc(cc1)c2nc([n-]n2)NC(=O)c3c(c(n[nH]3)C4CC4)Br C65215338
CC(C)NC(=O)c1ccc(cc1)NC(=O)c2ccc3c(c2)nc(=S)n(c3[O-])C C65499394
COc1ccc(c(c1)Cl)[N-]S(=O)(=O)c2ccc(cc2F)S(=O)(=O)N C65833445
Cc1ccc(c(c1)Br)S(=O)(=O)[N-]c2nc(cs2)CC(=O)N C66250633
Cc1ccsc1C(=O)NNS(=O)(=O)c2cc(cc3c2CCCC3)C(=O)[O-] C66588709
CC[C@H](C)NC(=O)c1ccc(cc1)NC(=O)CC2(CCCCC2)CC(=O)[O-] C67456098
C[C@@H](C(=O)Nc1ccc(cc1)Cl)OC(=O)C2=NN(C(=O)CC2)[C@H]3CCS(=O)(=O)C3 C08853046
c1cc(sc1)S(=O)(=O)N2CCC[C@H](C2)C(=O)Nc3ccc(cc3)n4cnnn4 C08861217
C[C@H]1C[C@@H](CN(C1)S(=O)(=O)c2ccc(cc2)C(=O)OCC(=O)N3CCNC3=O)C C09181711
c1cc2c(cc1N3C[C@@H](CC3=O)C(=O)Nc4cc(ccc4n5cncn5)Cl)OCCO2 C09254856
CN(C)S(=O)(=O)c1ccc(cc1)C(=O)Nc2c(c3c(s2)CN(CC3)C(=O)OC)C#N C09446667
Cc1c(c(on1)C)S(=O)(=O)Nc2ccc(cc2)S(=O)(=O)N3C[C@@H](O[C@H](C3)C)C C09465494
Cc1ccc(cc1)S(=O)(=O)N2CCCN(CC2)C(=O)CN3C(=O)C4(CCCC4)NC3=O C09515448
Cc1c(c(n(n1)C)C)S(=O)(=O)N2CCC(CC2)C(=O)Nc3cc(cc(c3)OC)OC C09837716
c1ccc2c(c1)C(=NS2(=O)=O)NN3C(=O)/C(=C\c4ccc(cc4)[N+](=O)[O-])/SC3=S C09851410
CC(C)(C)n1c2c(cn1)c(=O)n(cn2)NC(=O)[C@H]3CC(=O)N(C3)c4ccc(cc4)Cl C10034363
CS(=O)(=O)c1ccc2c(c1)sc(n2)NC(=O)c3cc(ccc3Cl)n4cnnn4 C12391242
Cc1c2c(cc(nc2n(n1)[C@@H]3CCS(=O)(=O)C3)C4CC4)C(=O)Nc5ccc(nc5)OC C12632359
C[C@H](C(=O)O[C@H](C)C(=O)Nc1ccc2c(c1)OCCO2)N3C(=O)[C@@H]4CC=CC[C@@H]4C3=O C12767380
CC[C@H](C)N([C@@H]1CCS(=O)(=O)C1)C(=O)CN2C(=O)[C@]3(CCOc4c3cccc4)NC2=O C13041147
CCCCN([C@H]1CCS(=O)(=O)C1)C(=O)CN2C(=O)[C@]3(CCOc4c3cccc4)NC2=O C13061585
Cc1nnc(s1)SC[C@H](C)Cn2c3c(=O)[nH]c(=O)n(c3nc2N4CCCC4)C C06444715
c1ccc2c(c1)OC[C@H](O2)c3nnc(o3)SCC(=O)c4ccc5c(c4)NC(=O)CO5 C13120257
Cc1c(c(on1)C)S(=O)(=O)N2CCC(CC2)C(=O)Nc3ccc(s3)C(=O)OC C15195009
Cn1c2cc(c(cc2n(c1=O)C)OC)NS(=O)(=O)c3ccc(cc3)N4CCCC4=O C15780452
C[C@@H]1CN(C[C@@H](O1)C)C(=O)[C@H]2CCCN(C2)S(=O)(=O)c3ccc(cc3)NC(=O)OC C11852506
Cc1c(c(on1)C)S(=O)(=O)N2CCC[C@@H](C2)C(=O)Nc3ccc4c(c3)n(cn4)C C19718395
Cc1cc2cc(c(=O)[nH]c2cc1C)[C@H](c3nnnn3C[C@@H]4CCCO4)N5CCOCC5 C19940808
Cc1c(c(n(n1)[C@H]2CCS(=O)(=O)C2)C)S(=O)(=O)Nc3cc(ccc3OC)OC C21010289
c1ccc(c(c1)C#N)S(=O)(=O)N2CCN(CC2)CN3C(=O)C4(CCCCC4)NC3=O C23385140
CNS(=O)(=O)c1cc(n(c1)C)C(=O)N2CCC(CC2)C(=O)c3ccc4c(c3)OCCO4 C26133209
CCOC(=O)N1CCN(CC1)C(=O)CN2C(=O)[C@@](NC2=O)(C)c3ccc4c(c3)CCC4 C31844306
C[C@]1(C(=O)N(C(=O)N1)CC(=O)N2CCC[C@H]2c3ccc4c(c3)OCCCO4)c5ccco5 C32830387
c1ccc(cc1)S(=O)(=O)N2CCN(CC2)C(=O)CNc3cnc4ccccn4c3=O C35022130
CC(C)c1nnc(s1)NC(=O)Cn2c(=O)ccc(n2)c3ccc4c(c3)OCCO4 C04968191
c1ccc(cc1)S(=O)(=O)N2CCN(CC2)C(=O)CCCN3C(=O)C4(CCCC4)NC3=O C12697046
CC(C)(C)NC(=O)CN1CCN(CC1)C(=O)C2=C(N=NC2)c3ccc4c(c3)OCCO4 C38757734
c1cc(oc1)c2cc(nn2[C@H]3CCS(=O)(=O)C3)C(=O)Nc4c5c(no4)CCCC5 C38924544
CC(C)(C)c1nc2c(c(n1)SCC3=N[C@@H]4C=CS[C@@H]4C(=O)N3)c(=O)n(c(=O)n2C)C C39431863
c1cnc(cc1C(=O)N[C@H]2CCCc3c2cnn3c4cc(cc(c4)F)F)n5cnnn5 C39445790
c1cc2c(cc1C3=NN[C@@H](O3)SCC(=O)C4=CC(=NC4)C(=O)N5CCCC5)OCO2 C39734410
CN(C)C(=O)N1CCC[C@H](C1)C(=O)Nc2ccc(cc2C(=O)OC)N3CCOCC3 C40132542
COC(=O)c1c(ccs1)NC(=O)N2CCN(CC2)C3=NS(=O)(=O)c4c3cccc4 C40149929
CCn1ncc(n1)NC(=O)Cn2c3ccc(cc3cn2)c4ccc(cc4)C(=O)N(C)C C55368877
Cc1cnc(s1)n2c(c(nn2)C(=O)Nc3nc4ccc(cc4s3)S(=O)(=O)C)C C56933168
C[C@@H](C(=O)OCC(=O)N1CCNC1=O)N2C(=O)c3cc(c(cc3C2=O)Cl)Cl C14760365
c1ccc2c(c1)C(=NS2(=O)=O)N3CCC[C@H]3C(=O)Nc4cc(ccc4F)[N+](=O)[O-] C59873691
Cn1c(c(cn1)c2nc(no2)C3CC3)NC(=O)/C=C/c4ccc(cc4)N5CCCC5=O C60340542
c1ccc(cc1)N2C[C@H](CC2=O)c3nnc(o3)NC(=O)c4cc(=O)c5ccccc5o4 C62022961
C[C@H]1C(=C(NO1)C)S(=O)(=O)N2CCN(CC2)C(=O)C3=C(N=NC3)c4ccccc4 C39937656
Cc1ccccc1CNS(=O)(=O)c2ccc3c(c2)N(C(=O)CO3)Cc4nc(on4)C C64450622
COc1ccc(c(c1)OC)NC(=O)[C@@H]2CCCN(C2)C(=O)[C@@H]3C=C(N=N3)c4ccncc4 C64592112
Cc1cc2c(cc1S(=O)(=O)N3CCC[C@@H](C3)C(=O)N(C)Cc4ccco4)OCC(=O)N2 C35378966
Cc1cc2c(cc1S(=O)(=O)N3CCC[C@H](C3)C(=O)N(C)Cc4ccco4)OCC(=O)N2 C35378967
c1cc(ccc1C#N)C(=O)N2CCC[C@@H]2c3nnc(s3)C(=O)Nc4ccc5c(c4)OCO5 C64930244
CC(C)(C)OC(=O)N1CCC(CC1)NC(=O)[C@@H]2CCCN(C2)c3cc(=O)n(nc3)C C65313795
c1ccc2c(c1)C3c4ccccc4C2([C@@H]5[C@@H]3C(=O)N(C5=O)c6cccc(c6)[N+](=O)[O-])C(=O)[O-] C01221359
c1ccc2c(c1)C3c4ccccc4C2([C@H]5[C@@H]3C(=O)N(C5=O)c6cccc(c6)[N+](=O)[O-])C(=O)[O-] C01221361
c1ccc2c(c1)C3c4ccccc4C2([C@H]5[C@H]3C(=O)N(C5=O)c6cccc(c6)[N+](=O)[O-])C(=O)[O-] C01221362
c1cc(cc(c1)Br)N\2[C@H]3CS(=O)(=O)C[C@H]3S/C2=N\C(=O)CCCC(=O)[O-] C09383928
CC(=O)[C@@H]1CC[C@@H]2[C@@]1(CC[C@H]3[C@H]2CCC4=C/C(=N/OCC(=O)N5CCC[C@@H]5C(=O)[O-])/CC[C@]34C)C C12661175
c1cc(oc1)CN([C@H]2CCS(=O)(=O)C2)S(=O)(=O)c3cc(c(cc3Cl)Cl)C(=O)[O-] C13070781
CCCCn1c(=O)c2c(c(sc2nc1SCC(=O)N3Cc4ccccc4C[C@@H]3C(=O)[O-])C)C C13254628
Cn1c(nnc1Sc2ccc(cc2C(=O)[O-])S(=O)(=O)N3CCCCC3)C4CC4 C13273180
C1Cc2c(sc3c2c(=O)n(c(n3)SCC(=O)N4CCC(CC4)C(=O)[O-])C[C@H]5CCCO5)C1 C13349126
C[C@@H]1CCc2c(sc3c2c(=O)n(c(n3)SCC(=O)N4CCCC[C@@H]4C(=O)[O-])C5CCCC5)C1 C13397580
c1cc(cc(c1)Br)c2nnc(o2)SCC(=O)N3CCC(CC3)C(=O)[O-] C13400279
Cc1ccc(cc1)n2c(nnc2SCC(=O)N3CCC[C@H](C3)C(=O)[O-])c4ccncc4 C13407451
c1ccc(cc1)c2cnc(n2C[C@@H]3CCCO3)SCC(=O)N4CCC[C@@H](C4)C(=O)[O-] C13408848
Cc1ccc(cc1)n2c(=O)c3ccccc3nc2SCC(=O)N4Cc5ccccc5C[C@@H]4C(=O)[O-] C13412069
c1ccc(cc1)n2c(nnc2SCc3c(cco3)C(=O)[O-])[C@@H]4COc5ccccc5O4 C13412933
CCn1c(=O)c2c3c(sc2nc1SCC(=O)N4CCC[C@H](C4)C(=O)[O-])C[C@@H](CC3)C C13417299
c1ccc2c(c1)c(=O)n(c(n2)SCC(=O)N3CCC[C@H](C3)C(=O)[O-])Cc4ccco4 C13426994
CC1CCN(CC1)S(=O)(=O)c2ccc(cc2)C(=O)N3C[C@@H](Oc4c3cccc4)C(=O)[O-] C13433922
CN(C)S(=O)(=O)c1cc(ccc1Br)C(=O)N2C[C@@H](Oc3c2cccc3)C(=O)[O-] C13434279
c1ccc2c(c1)N(C[C@@H](O2)C(=O)[O-])C(=O)c3ccc(cc3)S(=O)(=O)N4CCCCC4 C13435530
c1cc(ccc1C(=O)[O-])S(=O)(=O)N2CCN(CC2)C(=O)c3ccc(s3)Br C13446096
Cc1ccc(o1)C(=O)C2=C(C(=O)N([C@H]2c3ccc(cc3)Br)c4cc(on4)C)[O-] C13552677
CN(C)S(=O)(=O)c1cccc(c1)S(=O)(=O)[N-]c2ccccc2OC(F)(F)F C24374472
C[C@@H]1Cc2cc(ccc2N1C(=O)C)S(=O)(=O)[N-]c3cc(ccc3n4cncn4)C(F)(F)F C28688768
Cc1cccn2c1nc(c(c2=O)/C=C/3\C(=O)N(C(=S)S3)CCCC(=O)[O-])N4CCCCC4 C33344454
Cc1c(sc(n1)C)C(=O)C2=C(C(=O)N([C@@H]2c3ccc(cc3)Br)c4nnc(s4)C)[O-] C35566141
Cc1c(sc(n1)C)C(=O)C2=C(C(=O)N([C@H]2c3ccccc3Cl)c4nnc(s4)C)[O-] C35566216
CCOc1ccc(cc1)[C@@H]2C(=C(C(=O)N2C[C@H]3CCCO3)[O-])C(=O)c4c(nc(s4)C)C C35568368
CS(=O)(=O)N1[C@H](CC(=N1)c2ccccc2[N-]S(=O)(=O)c3ccccc3)c4ccco4 C35683997
Cc1ccc(o1)[C@@H]2C(=C(C(=O)N2c3nc(c(s3)C(=O)OC)C)[O-])C(=O)c4cccs4 C08779319
Cc1ccc(cc1)C(=O)C2=C(C(=O)N([C@H]2c3ccco3)c4nc(c(s4)C(=O)OC)C)[O-] C09274348
Cc1nnc(s1)N2[C@H](C(=C(C2=O)[O-])C(=O)c3ccc4c(c3)C[C@H](O4)C)c5ccccc5F C09541727
Cc1c(c(=O)n(c(c1C(=O)CCCN2C(=O)/C(=C/c3ccc(cc3)Cl)/SC2=S)[O-])C)C#N C38616065
CCn1c(c(c(c(c1=O)C#N)C)C(=O)CN2C(=O)/C(=C/c3ccc(cc3)Cl)/SC2=S)[O-] C38616319
Cc1c(c(=O)n(c(c1C(=O)CN2C(=O)/C(=C/c3cccs3)/SC2=S)[O-])C4CCCC4)C#N C38618035
Cc1ccccc1[C@@H]2[C@H]3[C@H]4C[C@@H]([C@@H]3SC5=NC(=O)S[C@@H]25)[C@@H]6[C@@H]4C(=O)N(C6=O)CCCC(=O)[O-] C39167333
CC[C@@H](C)n1c(=O)c2ccccc2nc1SCC3=NC(=O)C4=C([C@@H](SC4=N3)C(=O)[O-])C C39691958
CC[C@H](C)n1c(=O)c2ccccc2nc1SCC3=NC(=O)C4=C([C@H](SC4=N3)C(=O)[O-])C C39691961
Cc1cccn2c1nc(c(c2=O)/C=C/3\C(=O)N(C(=S)S3)CCC(=O)[O-])N4C[C@@H](C[C@@H](C4)C)C C33450858
COC(=O)CN1C(=O)[C@@H]2[C@H]3C[C@@H]([C@@H]2C1=O)[C@@H]4[C@@H]3[C@@H](c5c(nc(s5)[S-])S4)c6cccnc6 C39886376
CCCN1c2ccccc2[C@@]3(C1=O)C(=C(C(=O)N3C[C@H]4CCCO4)[O-])C(=O)c5ccc(o5)C C33892065
C[C@@H]1Cc2cc(c(cc2N1C(=O)C)S(=O)(=O)[N-]c3cc(ccc3OC)OC)Br C40450653
CC(=O)[C@@H]1CC[C@H]2[C@]1(CC[C@@H]3[C@@H]2CCC4=C/C(=N/OCC(=O)N5CCC[C@@H]5C(=O)[O-])/CC[C@@]34C)C C43740265
c1ccc(cc1)S(=O)(=O)[N-]N2C(=O)/C(=C\C=C\c3ccc(cc3)[N+](=O)[O-])/SC2=S C16662268
Cc1ccc(c(c1)S(=O)(=O)/N=C(/c2cnn(c2C)c3ccc(cn3)C(F)(F)F)\[O-])C C59250651
c1cc(c(cc1S(=O)(=O)N2CCCCC2)/N=C(/C3=NC(=C(C3)Cl)Cl)\[O-])N4CCOCC4 C39935218
C[C@@H]1C[C@H](CN(C1)S(=O)(=O)c2ccc(cc2)/N=C(/C3=N[C@@H](C(=C3C)C(=O)OC)C)\[O-])C C39936160
CCc1nnc(s1)[N-]S(=O)(=O)c2ccc(cc2)N3C(=O)[C@@H]4CC=C(C[C@H]4C3=O)Cl C01129494
CCC1=NC(N=C(O1)/N=C/2\[N-][P@](=O)(C(N2C)(C)C)OCC)(C(F)(F)F)C(F)(F)F C01884100
Cc1c(sc(n1)c2cc(cn2C)S(=O)(=O)[N-]c3ccccc3Cl)C(=O)N4CCOCC4 C65137599
Cc1ccc(cc1C)S(=O)(=O)N2CCC(CC2)C(=O)N3CCC[C@@H](C3)C(=O)[O-] C13170859
c1cc2c(cc1S(=O)(=O)N3CCC(CC3)C(=O)N4CCC[C@@H](C4)C(=O)[O-])CCCC2 C13171130
C[C@H]1CCc2c(sc3c2c(=O)n(c(n3)SCC(=O)N4CCC[C@H](C4)C(=O)[O-])CC=C)C1 C13254216
CCCCn1c(=O)c2c(c(sc2nc1SCC(=O)N3CCC[C@H](C3)C(=O)[O-])C)C C13254614
Cn1ccnc1[C@@H](c2ccc(cc2)Cl)N(C)S(=O)(=O)c3cc(cs3)C(=O)[O-] C13279361
Cc1ccc(cc1)c2nnc(n2CC(=O)[O-])S[C@H](C)C(=O)N3CCc4ccccc4C3 C13280855
c1cc2c(cc1[C@@H]3CCCN3S(=O)(=O)c4cc(cs4)C(=O)[O-])OCCCO2 C13310917
CC(C)Cn1c(=O)c2c3c(sc2nc1SCC(=O)N4CCC(CC4)C(=O)[O-])CCCC3 C13344609
c1ccc(cc1)n2c(=O)c3c4c(sc3nc2SCC(=O)N5CCC[C@@H](C5)C(=O)[O-])CCC4 C13415642
C=CCn1c(=O)c2c(csc2nc1SCC(=O)N3CCC[C@H](C3)C(=O)[O-])c4ccccc4 C13416019
CCc1c(sc2c1c(=O)n(c(n2)SCC(=O)N3CCC[C@@H](C3)C(=O)[O-])CC)C C13427606
c1cc2c(cc1Cl)nc(n(c2=O)C[C@@H]3CCCO3)SCc4c(cco4)C(=O)[O-] C13430027
Cc1ccc(cc1S(=O)(=O)N2CCCCC2)C(=O)N3C[C@H](Oc4c3cccc4)C(=O)[O-] C13435717
C[C@@H]1CN(C[C@@H](O1)C)S(=O)(=O)c2cccc(c2)C(=O)N3CCc4c3ccc(c4)C(=O)[O-] C13449063
c1cc2c(cc1C(=O)[O-])CCN2C(=O)C3CCN(CC3)S(=O)(=O)c4ccc5c(c4)CCC5 C13449416
c1cc(oc1)C(=O)C2=C(C(=O)N([C@H]2c3ccc(cc3)Cl)CCCn4ccnc4)[O-] C08739742
Cc1ccc(o1)C(=O)C2=C(C(=O)N([C@@H]2c3ccc(cc3)Br)c4cc(on4)C)[O-] C13552678
c1cc(ccc1S(=O)(=O)[N-]c2ccc3c(c2)C(=O)N(C3=O)C[C@H]4CCCO4)Cl C21144503
Cc1ccc(cc1)c2nnc(n2CC(=O)N(C)C[C@@H]3COc4ccccc4O3)[S-] C24660605
CCN(CC)S(=O)(=O)c1cc(c(c(c1)[N-]S(=O)(=O)c2cccnc2Cl)C)C C25453401
Cc1cccc(c1)c2nnc(n2CC(=O)N3CCC(CC3)c4nnc5n4cccc5)[S-] C28736885
c1ccc(cc1)n2c(nnc2[N-]S(=O)(=O)c3ccc(cc3)Cl)c4ccccn4 C01661596
Cc1cccc(c1N\2[C@@H]3CS(=O)(=O)C[C@H]3S/C2=N\C(=O)CCCC(=O)[O-])C C32505661
Cc1c(sc(n1)N2[C@@H](C(=C(C2=O)[O-])C(=O)/C=C/c3ccccc3)c4cccnc4)C(=O)C C35420949
Cc1ccc(cc1)[C@@H]2C(=C(C(=O)N2c3nnc(s3)C)[O-])C(=O)c4c(n5cccc(c5n4)C)C C35483797
Cc1ccc(cc1)[C@H]2C(=C(C(=O)N2c3nc(c(s3)C(=O)C)C)[O-])C(=O)c4c(nc(s4)C)C C35566030
CC[C@H]1C(=O)N(Cc2cc(ccc2O1)[N-]S(=O)(=O)c3ccccc3C#N)[C@@H](C)CC C35886845
CCOc1ccc(cc1)N2C(=O)/C(=C\c3ccc(o3)N4CCCCC4)/C(=NC2=O)[O-] C36559455
Cc1nc2n(n1)c(c(s2)[C@@H](c3ccc(cc3)Cl)N4CCN(CC4)C(=O)c5ccco5)[O-] C23156990
c1cc(c(cc1Br)S(=O)(=O)[N-]c2ncc(s2)Br)[N+](=O)[O-] C38039771
Cc1cc(c(c(c1)C)OCC(=O)c2c(c(c(=O)n(c2[O-])C[C@@H]3CCCO3)C#N)C)C C38618674
Cc1ccc(cc1C)O[C@H](C)C(=O)c2c(c(c(=O)n(c2[O-])C[C@H]3CCCO3)C#N)C C38618795
CCc1ccc(cc1)O[C@H](C)C(=O)c2c(c(c(=O)n(c2[O-])C[C@H]3CCCO3)C#N)C C38618930
CC1=C2C(=NC(=NC2=O)CSc3nnc(s3)SC(C)C)S[C@H]1C(=O)[O-] C39646897
CC1=C2C(=CC(=O)N=C2S[C@@H]1C(=O)[O-])CSc3nc4ccccc4c(=O)n3C(C)C C39691914
CC1=C2C(=CC(=O)N=C2S[C@H]1C(=O)[O-])CSc3nnc4n3c(cs4)c5ccccc5 C39692579
c1c(cc(c(c1Cl)OCC(=O)N([C@H]2CCS(=O)(=O)C2)C3CCCC3)Cl)C(=O)[O-] C13423615
CC[C@@H](C)CC1=C2C(=NC(=NC2=O)SCC(=O)N3CCC(CC3)C(=O)[O-])S[C@H]1C C39715655
Cc1ccc(cc1)S(=O)(=O)/N=C(/N(Cc2ccc(cc2)C(C)C)[C@@H]3CCS(=O)(=O)C3)\[O-] C39915219
Cc1ccc(cc1F)c2c(cn(n2)c3ccccc3)/C=C(\C#N)/C(=N/c4nnc(s4)C)/[O-] C39997824
Cn1c2ccc(cc2oc1=O)S(=O)(=O)[N-]c3cc(ccc3C(=O)N4CCCC4)Cl C40135003
C[C@H](C(=O)[O-])N1C(=O)/C(=C/c2ccc(o2)c3ccc(cc3)C(=O)OC)/SC1=S C40567558
Cc1c(c(n(n1)C)Cl)S(=O)(=O)[N-]c2ccc3c(c2)sc(n3)N4CCOCC4 C59007151
c1cc(cc(c1)Br)N2C(=O)/C(=C\c3ccc(o3)N4CCOCC4)/C(=NC2=O)[O-] C33352624
COc1ccc(cc1S(=O)(=O)[N-]c2ccccc2n3cnnn3)Br C55601839
COc1ccc(cc1Br)S(=O)(=O)[N-]c2ccccc2n3cnnn3 C55601888
Cc1ccc2c(c1)C[C@@]3(CN2C)C(=O)N=C(N(C3=O)c4cc(ccc4OC)OC)[O-] C09015677
Cc1ccc(cc1)[N-]S(=O)(=O)c2cc(n(c2C)C)c3nc(c(s3)C(=O)N4CCCC4)C C65036509
c1cc(ccc1[C@@H]2c3c(n(c(=O)s3)CC(=O)N4CCCCC4)S[C@@H]5[C@@H]2C(=NC5=O)[O-])Cl C39884144
Cc1ccc(cc1C)[N-]S(=O)(=O)c2cc(n(c2)C)c3nc(c(s3)C(=O)N4CCCC4)C C65137415
CC1([C@H](N2[C@H](S1)[C@@H](C2=O)/[NH+]=C/N3CCCCCC3)C(=O)[O-])C C03830207
Cc1c2c(no1)C[C@@]([C@@H]([C@@H]2c3ccc4c(c3)OCO4)C(=O)C)(C)O C05242749
CC(C)(C)C(=O)Nc1c(c2c(s1)CN(CC2)C(=O)OC)C#N C05255562
C[C@@H]1CCC[C@H](N1C(=O)CN2C(=O)C3(CCCCC3)NC2=O)C C03505627
c1ccc(cc1)NC(=O)[C@@H]2CC(=O)N(C2)c3ccc4c(c3)OCCO4 C05558154
Cc1csc(=O)n1CC(=O)Nc2nc3cc(ccc3o2)Cl C09156155
Cc1c(c(n(n1)C)C)NC(=O)c2c(c(nn2C)C(F)(F)F)Cl C02781710
Cn1ccc(n1)NC(=O)[C@H]2CCCN(C2)C(=O)c3ccc(cc3)Cl C14899572
C[C@@H]1[C@H](CC[C@]2([C@H]1[C@@H]3[C@@H](CC2)[C@@H](C(=O)O3)C)C)NC(=O)c4cnccn4 C20466970
c1cc2c(cc1c3csc(n3)NC(=O)C4CCOCC4)OCCO2 C24639015
c1ccc2c(c1)OC[C@@H](O2)C(=O)Nc3ccc(cc3)N4CCCC4=O C25063110
Cc1c2cc(cnc2n(n1)C)NC(=O)C3=Cc4ccccc4OC3 C25163684
Cc1ccc(cc1)c2cc(no2)C(=O)N[C@@H]3CCS(=O)(=O)C3 C28251648
CCC(=O)N1CCN(CC1)C(=O)Nc2c(c3c(s2)CCC3)C#N C34785631
Cn1ccc(n1)NS(=O)(=O)c2ccc3c(c2)ccc(n3)Cl C37396277
Cc1ccc(s1)S(=O)(=O)Nc2cccc3c2OCC(=O)N3C C36125937
C[C@@H](c1nnc2n1CCC2)NC(=O)c3cc(nc(c3)Cl)Cl C38103382
c1cnc(cc1S(=O)(=O)N2CCC[C@@H](C2)c3ccn[nH]3)Cl C38108924
CS(=O)(=O)N1C[C@@H](Oc2c1cccc2)C(=O)Nc3ccccc3 C38753032
c1cc(ccc1C(=O)S[C@@H]2C(=O)NC(=O)N=N2)Br C38815281
CO[C@@H]1CC(=O)c2c(c3c(cc(cn3)SC)c(=O)n2SC)N1 C39449623
CCOc1cc2c(cc1Cl)[C@H]3CO[P@@](=O)(NN3CC2)OC C39464791
CCC1CCC2(CC1)C(=O)N(C(=O)N2)CC(=O)N3CCCCC3 C39570300
C[C@@H]1CCC2=C3C(=NC(=NC3=O)CSc4[nH]ncn4)S[C@H]2C1 C39741497
C[C@H]1CCC2=C3C(=NC(=NC3=O)CSc4[nH]ncn4)S[C@H]2C1 C39741500
CC[C@@H]1CN(CCO1)S(=O)(=O)c2ccc3c(c2)CCC(=O)N3 C40496387
Cc1c(snn1)C(=O)Nc2c3c(nn2C(C)(C)C)CSC3 C42379366
Cc1cc(n(n1)C)NC(=O)N(C)Cc2ccc(o2)Br C43433727
C[C@H]1CCCC[C@@H]1NC(=O)N2CCN(CC2)C(=O)[C@@H]3CCCO3 C53957695
C[C@@H]1CCCC[C@H]1NC(=O)N2CCN(CC2)C(=O)[C@@H]3CCCO3 C53957696
c1cc(ccc1N2C[C@H](CC2=O)C(=O)Nc3ncc(s3)C#N)Cl C56939628
Cc1cc(n2cc(nc2n1)CN3CCN(CC3)c4ccc(cc4)O)C C60555891
CCC[C@@H]1CCCN(CC1)C(=O)c2cc(nc3c2c(=O)[nH]n3C)C C61596355
Cc1cnc(s1)NC(=O)c2cnc3n(c2=O)c4c(s3)CCC4 C61718612
c1cc(ccc1C#N)[C@H]2CC(=O)Nc3c2sc(n3)N4CCOCC4 C36356935
Cc1c(c(on1)C)S(=O)(=O)N2CC[C@H](c3c2ccc(c3)Cl)O C62551670
Cc1c(c(n[nH]1)C)S(=O)(=O)N2CCN([C@@H](C2)C)c3ccccc3 C62690980
Cn1c2cc(c(cc2n(c1=O)C)Br)C(=O)c3cc[nH]n3 C62775735
c1ccc(cc1)N2C(=O)[C@@H]3[C@H](C4=C(CCCC4=O)NC3=N2)c5cccnc5 C18195659
Cc1c2c(n(n1)c3ccccc3)N=C(CS[C@@H]2c4c(noc4C)C)O C49545420
CN1CC(=O)Nc2c1ccc(c2)C(=O)N(C)c3cccc(c3)C#N C64320946
Cc1ccc(c(c1)C2=C[C@@H](N=N2)[C@@H]3NC(=NO3)c4cccnc4)C C64391158
C1=C([C@H](N=N1)[C@@H]2Nn3c(nnc3S2)C(F)(F)Cl)Br C64435547
Cc1ccc(c(c1)C2=C[C@@H](N=N2)[C@@H]3NC(=NO3)c4ccccn4)C C64951761
Cc1c(c([nH]c(=O)c1C#N)C)CCC(=O)N2CCO[C@@H]3[C@@H]2CCC3 C56193706
C[C@@H]1CCc2c(sc(n2)NC(=O)[C@@H]3CCCN3C(=O)OC)C1 C66274510
CN1C(=O)CCC(=N1)C(=O)N[C@H](C#N)c2cccc(c2Cl)Cl C66394332
CNC(=O)[C@@H]1CN(c2ccccc2O1)S(=O)(=O)C3CCCC3 C66579753
Cc1nc(cc(n1)Cl)NC2CCN(CC2)c3ccc(cn3)C#N C66818616
Cc1c(c(n(n1)C)C)[C@@H](C)NC(=O)c2c(nc3n2cccc3)Cl C67303427
Cc1ccc(cc1)c2ccc(o2)/C=C\3/C(=O)N(C(=S)S3)CC(=O)[O-] C05032399
CC(=O)OC[C@]12CCC(=O)C=C1CC[C@H]3[C@@H]2CC[C@@]4([C@@H]3CC[C@H]4C(=O)[O-])C C05227161
C[C@]1([C@H]2C=C[C@@]3([C@@]1(C(=O)N(C3)c4ccccc4)c5ccccc5)O2)C(=O)[O-] C01585742
c1cc(ccc1C(F)(F)F)S(=O)(=O)N2[C@H]3CCCC[C@H]3C[C@H]2C(=O)[O-] C13031991
c1cc(c(cc1/C=C\2/C(=NC(=S)S2)[O-])[N+](=O)[O-])Br C16384252
c1cc(oc1)/C=C/C=C\2/C(=NC(=S)N(C2=O)c3ccc(cc3)Cl)[O-] C17145435
c1ccc(c(c1)/C=N/n2c(nnc2[S-])c3ccccn3)C(F)(F)F C09331452
Cc1ccc2c(c1)cc(c(n2)N3CCOCC3)/C=C\4/C(=NC(=S)S4)[O-] C19995020
c1cnccc1c2nnc(s2)/N=C(/c3cc(cs3)Br)\[O-] C20534625
Cc1ccc(c(c1)Cl)S(=O)(=O)[N-]c2ccccc2N3CCCC3=O C22514172
Cc1ccc(c(c1)Cl)S(=O)(=O)[N-]c2ccc(cc2)C(=O)N(C)C C22514229
Cc1c(c(n(n1)c2ccc(cc2)[N-]S(=O)(=O)c3cccs3)C)Cl C27925133
CS(=O)(=O)[N-]c1cc2c(cc1Sc3c(cccn3)Cl)C(=O)CC2 C29339138
CC1=C(C[C@@H]([C@@H](C1)C(=O)N2CCN(CC2)C3CCCCC3)C(=O)[O-])C C20569132
C=CCN1C(=O)/C(=C/c2cc3c4c(c2)CCCN4CCC3)/C(=NC1=S)[O-] C01307122
c1cc(cc(c1)Br)/C=N\n2c(nnc2[S-])c3cccnc3 C01475324
c1cc(cc(c1)Br)/C=N\n2c(nnc2[S-])c3ccncc3 C01475276
Cc1c(cn(n1)C)n2c(nnc2[S-])[C@@H]3C[C@@H]3c4ccc(cc4)Cl C02792714
Cc1c(sc(n1)[N-]S(=O)(=O)c2ccc(cc2)Br)C(=O)C C27925392
c1cc(c(c(c1)F)S(=O)(=O)[N-]c2ccc3c(c2)N(CC3)C(=O)C4CC4)F C38943940
CC(C)c1nnc(s1)/N=C(/C(=C/c2ccccc2Br)/C#N)\[O-] C39994673
c1cc(c(cc1[N-]S(=O)(=O)c2cc(cnc2)Br)Cl)C#N C44244000
c1cc2c(cc1[N-]S(=O)(=O)c3c(ccs3)Br)OCCO2 C48440655
Cc1c(c(n(n1)C)Cl)S(=O)(=O)[N-]c2ccc(cc2Br)F C48655227
CCCCN1C(=O)[C@]2(Cc3cc(ccc3N(C2)C)C)C(=NC1=S)[O-] C09089809
c1cc(c(cc1[N-]S(=O)(=O)c2ccc(s2)Cl)N3CCCC3=O)F C57501097
Cc1ccc(cc1[N-]S(=O)(=O)c2ccc(c(c2)Cl)F)S(=O)(=O)C C14867667
c1ccc(cc1)n2c(c3c(n2)CCC3)[N-]S(=O)(=O)c4cc(ccc4F)F C58190427
Cc1nc(cs1)c2ccc(cc2)[N-]S(=O)(=O)c3ccc(cc3)C#N C07726340
Cc1ccc(cc1C)S(=O)(=O)[N-]c2cc(ccc2Cl)C(=O)N(C)C C31776384
c1ccc(cc1)S(=O)(=O)[N-]c2ccccc2n3cc(cn3)Br C45774384
c1cc(ccc1C#N)c2csc(n2)[N-]S(=O)(=O)c3cc(ccc3F)F C60544806
c1cc(c(cc1Br)Br)S(=O)(=O)[N-]c2ccon2 C61684482
Cc1ccc(s1)S(=O)(=O)[N-]c2ccc(cc2)N3C[C@@H](OC[C@@H]3C)C C62554583
CC[C@@]1(CCCN(C1)S(=O)(=O)c2ccc(s2)Br)C(=O)[O-] C62873506
CC(C)SC1=NC(=O)[C@H]2[C@H](C3=C(CCCC3=NC2=N1)[O-])c4cccs4 C39764747
c1c(nc(s1)C2CC2)/C=C(\C#N)/c3nc(c4c5c(sc4n3)CCCC5)[O-] C63276678
CC(C)(C)c1ncc(cn1)[N-]S(=O)(=O)c2ccc(c(c2F)F)F C63850197
Cc1c(c(n(n1)c2ccc(cc2)F)C)S(=O)(=O)[N-]c3cc(ccc3F)F C35483856
Cc1cc(cc(c1)[N-]S(=O)(=O)c2cc3c(s2)CCN(C3)C(=O)C)C C65196118
Cc1ccc(cc1)c2nnc(n2CC(=O)N3CCC[C@H](CC3)C)[S-] C65513356
Cc1ccc(cc1)c2csc(n2)[N-]S(=O)(=O)c3cc(cnc3)F C66247325
Cc1ccc(c(c1)S(=O)(=O)[N-]c2nc(cs2)c3cccn3C)F C66253929
Cc1ccc(cc1F)S(=O)(=O)[N-]c2nc(cs2)c3cccn3C C66254015
Cc1cc(c(o1)C)c2csc(n2)[N-]S(=O)(=O)c3cccc(c3F)F C66254147
c1ccc(c(c1)c2csc(n2)[N-]S(=O)(=O)c3cccc(c3)C#N)F C66254172
c1ccc(c(c1)C#N)S(=O)(=O)[N-]c2nc3cc(c(cc3s2)F)F C66254363
c1cc2c(cc1S(=O)(=O)[N-]c3nc4c(s3)C(=O)CCC4)CCC2 C66255159
Cc1ccc(c(c1)C)S(=O)(=O)[N-]c2cc(c(c(c2)F)S(=O)(=O)C)F C66588396
CC(C)c1ccsc1/C(=N/S(=O)(=O)c2ccc(c(c2)C#N)F)/[O-] C66736803
Cn1c(c(c(n1)I)I)C(=O)[O-] C04427574
C[C@@]12CC[C@@H](C[C@@H]1CC[C@@H]3[C@@H]2CC[C@@]4([C@@H]3CCC4=O)C)OS(=O)(=O)[O-] C03869438
C[C@H](C(=O)[O-])n1c(c(c(n1)C(F)(F)F)Br)C2CC2 C02549596
C[C@]12CC[C@H](C[C@@H]1CC[C@H]3[C@H]2CC[C@]4([C@@H]3CCC4=O)C)OS(=O)(=O)[O-] C03983988
C[C@@H]1C[C@H]1c2ccc(o2)/C=C\3/C(=O)N(C(=S)S3)CC(=O)[O-] C08117509
c1ccc2c(c1)O[C@@H]([C@H](O2)C(=O)[O-])c3ccc(o3)Br C11850740
c1cc(ccc1SCC(=O)N2CCC(CC2)C(=O)[O-])Br C13167259
c1cc(sc1/C=C/2\C(=O)N(C(=S)S2)CCC(=O)[O-])Cl C14177034
Cc1cc(c(c(c1)C)/C=C/2\C(=O)N(C(=S)S2)CC(=O)[O-])C C15011664
c1cc(c(cc1Br)C(=O)N2CCC[C@@H](C2)C(=O)[O-])F C19517926
Cn1cccc1/C=C\2/C(=NC(=S)N(C2=O)c3cccc(c3)Cl)[O-] C17180670
c1cc(ccc1n2ccnc2SCC(=O)[O-])I C20582230
c1cc(c[n+](c1)[O-])/C(=N/c2nc(cs2)c3ccc4c(c3)CCC4)/[O-] C10551305
c1cc(c(cc1[C@@H]2C3=C(COC3=O)N=C4C2=C(OC4)[O-])Br)F C26937247
Cc1ccccc1SCC(C)(C)C(=O)N2CCC[C@H]2C(=O)[O-] C33461394
Cc1ccc(cc1)[C@H]2N([C@@H](CS2)C(=O)[O-])C(=O)C3CCCCC3 C35113459
Cc1cc(ccc1C(=O)N2CCC(CC2)C(=O)[O-])Br C36829320
Cc1cc(ccc1C(=O)N2CCC[C@@H](C2)C(=O)[O-])Br C36829331
CC(=O)N1CCCc2c1cc(c(c2)Br)C(=O)C(=O)[O-] C37370674
CC(=O)c1ccc(cc1)S(=O)(=O)[N-]c2ncc(s2)Br C37652528
c1c(cc(c(c1F)S(=O)(=O)N2CCC[C@@H](C2)C(=O)[O-])F)F C37908949
C1CC[C@H]2[C@@H](C1)C[C@@H](N2C(=O)[C@@H]3C=C(C(=N3)Cl)Cl)C(=O)[O-] C39567750
C[C@H](C(=O)[O-])n1c(nc2c1ncc(c2)Br)CC(C)C C36325060
C[C@H](c1ccccn1)[N-]S(=O)(=O)c2cc(cnc2Cl)Br C41066215
c1c(c(c(c(n1)C(=O)N2CCC[C@H]2CC(=O)[O-])Cl)Cl)Cl C42144969
CS(=O)(=O)c1ccc(cc1)S(=O)(=O)[N-]c2ccc(c(c2)F)F C45866076
Cc1c(cccc1Cl)[N-]S(=O)(=O)c2ccc(cc2)S(=O)(=O)C C45866126
Cc1ccc(cc1S(=O)(=O)/N=C(/C[C@H]2CCCO2)\[O-])Br C48487756
C[C@@H](/C(=N/S(=O)(=O)c1cccc(c1)C(F)(F)F)/[O-])SC C48514953
CSCc1ccc(o1)/C=C/2\C(=O)N(C(=S)S2)CC(=O)[O-] C48639142
c1cc(c(cc1F)Br)/C(=N/S(=O)(=O)N2CCCCC2)/[O-] C48869687
C[C@@]1(CC1(Cl)Cl)/C(=N/S(=O)(=O)c2cc(cnc2)Br)/[O-] C49135833
Cc1nc(cs1)/C(=N/S(=O)(=O)c2ccc(s2)Cl)/[O-] C49416817
c1ccc2c(c1)[C@H](C3(CCCCC3)N(C2=O)C[C@H]4CCCO4)C(=O)[O-] C49467013
CCN1c2ccc(cc2CCC1=O)[N-]S(=O)(=O)c3cc(cc(c3)F)F C49507154
C[C@@H](C(=O)[O-])N(C)C(=O)c1cc(c(s1)Br)Br C54051782
c1cc(ccc1S(=O)(=O)N2CCC[C@@H](C2)CC(=O)[O-])Br C54296789
Cc1ccc(cc1Cl)[N-]S(=O)(=O)c2cccc(c2)S(=O)(=O)C C44253246
C[C@@H](C(=O)[O-])S[C@@H]1CC(=O)N(C1=O)c2cccc(c2)Br C16900071
CS(=O)(=O)c1cccc(c1)[N-]S(=O)(=O)c2c(cc(cc2F)F)F C60441986
CS(=O)(=O)c1cc(ccc1F)S(=O)(=O)[N-]c2cccc(c2)C#C C60554659
c1ccc(c(c1)C(F)(F)F)S(=O)(=O)N2CC[C@@H](C2)C(=O)[O-] C62119884
CC1(CCN(CC1)C(=O)c2ccc(cc2)Br)C(=O)[O-] C62842019
CC[C@@]1(CCCN(C1)C(=O)c2cc(ccc2F)Br)C(=O)[O-] C62869655
C[C@@]1(CCN(C1)C(=O)CSc2ccc(cc2)Br)C(=O)[O-] C62913199
CCn1cc(cc1C(=O)N2CC[C@@](C2)(C)C(=O)[O-])Br C62914023
CS(=O)(=O)c1ccc(cc1)S[C@]2(CCCSC2)C(=O)[O-] C63131687
c1cc(c(cc1Br)F)[N-]S(=O)(=O)C[C@@H]2CCCO2 C63156067
Cc1ccc(cc1C)N2CCC(=C2[O-])C(=O)[C@H](C#N)c3nc(cs3)C C66504320
Cc1c(cco1)/C(=N/S(=O)(=O)c2cccc(c2)I)/[O-] C67635007
C1C2CC3CC1CC(C2)C3=N/N=C/4\NC(=O)[C@@H](S4)CC(=O)[O-] C04017955
c1ccc2c(c1)[C@H]3c4c([nH]c(=O)s4)S[C@H]([C@@H]3C(=O)O2)C(=O)[O-] C04294086
C1CCc2c(c(c(s2)NC(=O)[C@H]3CC=CC[C@@H]3C(=O)[O-])C#N)C1 C05725610
c1ccc(cc1)c2c(nc([nH]2)c3ccc(cc3)S(=O)(=O)[O-])c4ccccc4 C06143757
COc1cc(cc(c1OC)Br)c2c(c([nH]c(=S)n2)[O-])C#N C19651570
CCC(CC)C(=O)Nc1c(c2c(s1)CCC[C@@H]2C(=O)[O-])C#N C19754214
c1cc(ccc1c2ccc(o2)CNc3[n-]nnn3)Br C19872471
c1ccc(c(c1)N2C(=O)/C(=C\NN3CCCCC3)/C(=NC2=S)[O-])Cl C20024168
Cc1c(c(c(s1)NC(=O)[C@@H]2CCCO2)C(=O)[O-])c3ccccc3 C20334394
c1cc(c(cc1F)[N-]S(=O)(=O)c2cc3c(cc2Cl)NC(=O)CO3)F C21650717
CC(=O)Nc1nc(c(s1)CC(=O)[O-])c2ccc3c(c2)CCCC3 C31976096
c1ccc2c(c1)[C@@H]3c4c([nH]c(=O)s4)S[C@H]([C@@H]3C(=O)O2)C(=O)[O-] C33331372
CCn1c2ccccc2c(=O)c(c1[O-])C\3=NNC(=O)/C3=C\c4cccs4 C16162835
c1ccc(c(c1)NC(=O)c2c(=O)c3cccc4c3n(c2[O-])CCC4)F C01295633
c1cc(c(cc1S(=O)(=O)NCC(F)(F)F)C(=O)[O-])Br C36804013
CCC[C@@H](C(=O)[O-])NC(=O)c1c(c2cc(ccc2o1)Br)C C36835800
c1cc(nc(c1)[N-]S(=O)(=O)c2ccc(s2)Cl)C#CCO C37552581
Cc1c(cn[nH]1)S(=O)(=O)[N-]c2cc(ccc2Cl)C(F)(F)F C37730830
CSc1cc2c(cc1Cl)CCN3[C@@H]2CO[P@@](=O)(N3)[O-] C39465371
CSc1cc2c(cc1Br)CCN3[C@@H]2CO[P@@](=O)(N3)[O-] C39465398
CCOc1cc2c(cc1Br)[C@@H]3CO[P@](=O)(NN3CC2)[O-] C39465477
Cc1ccc(c(c1)N2CCN[C@@H](C2)Cl)[N-]S(=O)(=O)OC C39480950
c1cc(cc(c1)I)NC(=O)N2CCCC[C@@H]2C(=O)[O-] C40545824
C[C@H]1CCCC[C@]1(C(=O)[O-])NS(=O)(=O)c2ccccc2Br C41038197
c1c(cnc2c1[nH]c(n2)[C@@H]3CCCC[C@H]3C(=O)[O-])Br C43460803
c1ccc2c(c1)CCN([C@@H]2C(=O)[O-])C(=O)c3cc(c[nH]3)Br C43593689
CNc1ccc(cn1)S(=O)(=O)[N-]c2nc3ccccc3s2 C50634303
CNc1c(cc(cn1)Br)S(=O)(=O)[N-]c2cccc(c2F)F C50662733
COc1c(cc(cc1F)NC(=O)[C@@H]2[C@H]3C[C@@H]([C@@H]2C(=O)[O-])C=C3)F C55151398
C[C@@H]1C[C@H]1NS(=O)(=O)c2cc(oc2Br)C(=O)[O-] C55329897
Cc1ccc(cc1)S(=O)(=O)[N-]/N=C/2\c3cc(ccc3NC2=O)F C05093475
CC(C)(C)[C@H]1CCc2c(sc3c2c(ncn3)NCC(=O)[O-])C1 C58279501
CC(C)(C(=O)[O-])Nc1c2c3c(sc2nc(n1)SC)CCCC3 C58279617
CC[C@H](C(=O)[O-])Nc1c2c3c(sc2nc(n1)C)C[C@H](CC3)C C58279814
Cc1cc(/c(=[NH+]\S(=O)(=O)[C@@H](C)C(=O)[O-])/c-2ccc[n-]c12)Cl C49047559
c1cc2c[nH]nc2c(c1)[N-]S(=O)(=O)c3c(cc(cc3F)F)F C60442319
CC[C@@H](C(=O)Nc1ccc(c(c1)C)[N-]S(=O)(=O)C)Br C61489601
CC(=O)C(=C1SC(S1)C(=O)[O-])C(=O)Nc2cccc(c2)C(F)(F)F C62716062
C[C@@]1(CCN(C1)C(=O)Nc2ncc(s2)Br)C(=O)[O-] C62925684
CS(=O)(=O)[N-]c1cc(ccc1F)N[C@@H]2CCS(=O)(=O)C2 C62962069
CCN1CC(=C(c2c1nc(cc2)C)[O-])C(=O)NC3=C[C@@H]4C(=CC=N4)C=C3 C39956420
C[C@@H]1C(=C(N=N1)C)S(=O)(=O)[N-]c2ccc3c(c2)S[C@H](N3)C C38696902
Cc1ccc2c(c1)S[C@@H](C2)/C(=N/c3[nH]nc(n3)c4ccccn4)/[O-] C48289031
CC\1=NC(=O)C[C@H](/C1=C(/[O-])\OC)C(=O)Nc2ccc(cc2)Cl C08973306
c1ccc(cc1)NC(=O)C2CCN(CC2)c3cnnc(c3Cl)[O-] C14122565
Cc1ccc(c(c1)F)[N-]S(=O)(=O)c2cc3n(c2)CCCNC3=O C65258673
CCn1c(c2ccc(cc2nc1=S)C(=O)Nc3cccc(c3)C#N)[O-] C11373133
CS(=O)(=O)[N-]c1ccccc1NC(=O)[C@H]2C[C@H]2c3ccccc3 C66315132
CCn1c(c(c(n1)C)CNC(=O)Cc2c(nc(s2)[S-])C)C C66734779
CC\1=NC(=S)N[C@H](/C1=C(/[O-])\OC)c2cnc(s2)C(C)(C)C C67029258
CCCCCn1c(=O)c2ccc(cc2nc1SCc3ccncc3)C(=O)N4CCC(CC4)C(=O)N C03052262
Cc1nnc(n1c2ccc(cc2)OC)SCC(=O)NNC(=O)c3ccc(cc3)Br C00872596
CCOC(=O)c1c([nH]c(c1S(=O)(=O)N(C)CC(=O)Nc2ccc(cc2F)Br)C)C C09300908
Cc1csc(n1)NC(=O)[C@@H](C)Sc2nnc(n2C)CC(=O)Nc3cccc(c3)C(F)(F)F C09302546
C[C@@H]1CCc2c(sc(c2C(=O)NC(=O)OC)NC(=O)c3cccc(c3)S(=O)(=O)C(C)C)C1 C09622305
Cc1cc(c(c(c1)C)NC(=O)Cc2csc(n2)NC(=O)[C@H]3CC(=O)N(C3)c4cccc(c4)F)C C09701208
Cc1cccc(c1)NC(=C2C(=O)N(C(=O)N(C2=O)C)C)SCC(=O)Nc3c(cc(cc3C)C)C C09974222
Cn1ccnc1SCC(=O)Nc2ccccc2C(=O)OCC(=O)N[C@@H]3CCCc4c3cccc4 C11391111
COc1cc(ccc1N2CCCC2=O)NC(=O)C[C@H]3C(=O)Nc4cc(ccc4S3)C(F)(F)F C11447321
c1cc(cc(c1)Cl)NC(=S)N(Cc2cc3cc4c(cc3[nH]c2=O)OCCO4)C[C@@H]5CCCO5 C00891263
CCN(CC)S(=O)(=O)c1ccc(c(c1)N2C(=O)CC(=C2N)c3nc4ccccc4s3)Cl C12652688
Cn1cc(cc1C(=O)N)S(=O)(=O)N2CCC(CC2)C(=O)N(C)Cc3ccc(cc3Cl)Cl C12818086
c1ccc(c(c1)S(=O)(=O)N(CCCO)Cc2cc3cc4c(cc3[nH]c2=O)OCCO4)Br C06446082
Cc1c(cco1)C(=O)NNC(=O)C2CCN(CC2)S(=O)(=O)c3ccc(c(c3)C(F)(F)F)Cl C14379177
Cc1cc(ccc1NC(=O)CN(C)C(=O)c2cccc(c2)S(=O)(=O)NCC#C)Br C16204386
Cc1c(sc(n1)NS(=O)(=O)c2ccccc2)C(=O)N/N=C(\C)/c3c(n(c(=S)s3)C)C C16887147
c1cc(cc(c1)NS(=O)(=O)c2ccc(c(c2)C(=O)N[C@H]3CCS(=O)(=O)C3)Cl)C(F)(F)F C17637553
Cc1cc(c(c(c1)C)NC(=O)CN(C)C(=O)CCNS(=O)(=O)c2ccc(cc2)Br)C C17961938
Cc1cc(c(c(c1)C)NC(=O)CN(C)C(=O)CSCc2[nH]c(=O)c3c4c(sc3n2)CCC4)C C17962014
CCc1ccccc1NC(=S)N(CCN2CCOCC2)Cc3cc4cc5c(cc4[nH]c3=O)OCCO5 C00891231
CC(=O)Nc1ccc(c(c1)C(F)(F)F)NC(=O)c2ccc(c(c2)S(=O)(=O)N(C)OC)Cl C21901094
C[C@H](c1ccc(cc1)Br)NC(=O)COC(=O)CNS(=O)(=O)c2ccc(cc2)C#N C23869922
CC(C)NS(=O)(=O)Cc1ccccc1CNC(=O)[C@H]2CC(=O)N(C2)c3cccc(c3)SC C24611065
CN(CC(=O)Nc1ccccc1Br)C(=O)CN2C(=O)[C@@]3(CCc4c3cccc4)NC2=O C24819761
c1cc(sc1)C(=O)NNC(=O)[C@H]2CCCN(C2)S(=O)(=O)c3ccc(s3)Br C25175981
c1cc(oc1)CNC(=O)CNC(=O)[C@H]2CCCN(C2)S(=O)(=O)c3ccc(s3)Br C25184086
C[C@H]1CCc2c(sc(n2)NC(=O)[C@H](CCSC)NS(=O)(=O)c3ccc4c(c3)OCCO4)C1 C29788829
CC(=O)c1cccc(c1)NS(=O)(=O)c2ccc3c(c2)NC(=O)[C@@H](CS3)CC(=O)N4CCCC4 C33290367
c1cc(ccc1[C@@H]2c3c(=O)c4cc(ccc4oc3C(=O)N2c5ccc(cn5)Cl)F)OCC(=O)N C33645062
Cc1ccc(cn1)[C@H](CNC(=O)CCC(=O)O[C@H]2CC[C@@H]3[C@@]2(CC[C@@H]4[C@@H]3CCC5=CC(=O)CC[C@]45C)C)O C08964731
c1ccc(c(c1)C(F)(F)F)NC(=O)CN2CCN(CC2)C(=O)C[C@@H]3C(=O)Nc4ccccc4S3 C18125689
CC(C)CC(=O)N[C@@H](C1CCN(CC1)C(=O)c2cccc(c2)Br)C(=O)NCCOC C36347172
c1cc(ncc1Br)NC(=O)Cn2ccc(n2)C(=O)Nc3ccc(cn3)Br C36617848
CCN(CC(=O)Nc1ccc(cc1)NC(=O)C)C(=O)[C@H]2CCCN(C2)C(=O)c3ccc(cc3)Cl C10702607
C[C@@H]1Cc2cc(ccc2N1C(=O)C3CC3)S(=O)(=O)NCC4CCC(CC4)C(=O)NCCOC C09503401
Cc1ccc2c(c1)cc(c(n2)N3CCC(CC3)C(=O)N)/C=C\4/C(=O)N(C(=S)S4)C[C@@H]5CCCO5 C38732849
CCN(C(=O)[C@H]1CC(=C2[NH+]1Cc3ccccc3N2)S(=O)(=O)Oc4ccccc4)Br C39544001
C[C@H](C(=O)/N=C\1/NCCS1)Sc2nnc(n2CC=C)CCC(=O)Nc3ccccc3Cl C39742207
Cc1ccc(cn1)[C@H](CNC(=O)CCC(=O)O[C@@H]2CC[C@@H]3[C@]2(CC[C@@H]4[C@@H]3CCC5=CC(=O)CC[C@@]45C)C)O C43737461
Cc1ccc(cn1)[C@@H](CNC(=O)CCC(=O)O[C@H]2CC[C@@H]3[C@]2(CC[C@@H]4[C@@H]3CCC5=CC(=O)CC[C@@]45C)C)O C43737462
CC(=O)Nc1cccc(c1)n2c(nnn2)SCC(=O)Nc3cccc(c3)I C46580504
Cc1ccc(cc1N2CCCC2=O)NC(=O)C(=O)NC[C@@H](c3cccn3C)N4CCc5ccccc5C4 C49513119
C[C@H](c1ccc(cc1)n2ccnc2)N[C@H](C)C(=O)Nc3ccc(cc3)S(=O)(=O)N4CCCCC4 C12532438
c1cc(ccc1NC(=O)CN2CCN(CC2)C(=O)[C@@H]3CC[C@H](NC3=O)C(F)(F)F)OC(F)(F)F C12973549
C[C@@H](C(=O)NNC(=O)C)Sc1nnc(n1CC=C)CCc2ccc(cc2)I C59877694
C/C(=C(/C#N)\C(=O)COC(=O)C1CCN(CC1)S(=O)(=O)c2ccc(c(c2)C(F)(F)F)Cl)/N C09492811
CCN(CC1=NC(=O)C2=C(CSC2=N1)c3ccc(s3)C)CC(=O)Nc4ccc(cc4)NC(=O)C C39935438
C[C@H]1c2ccc(cc2OC(=O)[C@@H]1CC(=O)N[C@@H](CC3=c4ccccc4=[NH+]C3)C(=O)[O-])OCC(=C)C C63384938
CCC(=O)Nc1ccc(cc1)S(=O)(=O)N2CCc3ccccc3[C@@H]2CC(=O)NC[C@@H]4CCCO4 C35559573
C[C@@H](CC(=O)Nc1c(cc(cc1Cl)OC)OC)S(=O)(=O)c2ccc3c(c2)NC(=O)CCS3 C65077545
C[C@H]1CCc2c(sc3c2c(ncn3)N4CCC[C@H](C4)C(=O)[O-])C1 C20318752
c1cc(c(cc1[C@@H]2C3=C(CCOC3=O)N=C4C2=C(OC4)[O-])Br)F C26948704
COc1ccc(cc1)[N-]S(=O)(=O)c2cc(ccc2C#N)Cl C31665476
c1cc(c(c(c1)F)C#N)[N-]S(=O)(=O)c2cnc(s2)Cl C36158241
C[C@H]1CCCCN1S(=O)(=O)c2cc(sc2Br)C(=O)[O-] C37465545
Cc1c(sc(n1)Cl)S(=O)(=O)[N-]c2ccc(cc2)CC#N C38107746
C[C@@H](c1ccc(cc1)Br)N2C[C@@]34C=C[C@@H](O3)[C@@H]([C@@H]4C2=O)C(=O)[O-] C04200215
c1cc(c(c(c1)F)S(=O)(=O)[N-]c2cc3c4c(c2)CCC(=O)N4CCC3)F C38691999
c1cc(ccc1S(=O)(=O)[N-]/N=C/[C@@H]2C=CC=N2)Br C39396515
Cc1c(sc(n1)C)/C(=N/S(=O)(=O)c2ccc(s2)Cl)/[O-] C42266924
COc1ccc(c(c1)[N-]S(=O)(=O)c2ccc(cc2)C#N)Cl C43318702
c1csc2c1c(ncn2)N3CCc4c(ccs4)[C@H]3C(=O)[O-] C44592068
CN1CCN(CC1)C(=O)c2c(c(c(c(c2Cl)Cl)Cl)Cl)C(=O)[O-] C48533493
C[C@]12CC=C3[C@H]([C@H]1C[C@H]4[C@H](C2)OC(O4)(C)C)CCC(=O)[C@@]3(C)CCC(=O)[O-] C48547308
Cn1cc(cn1)S(=O)(=O)[N-]c2ccc(cc2Cl)Br C48653446
CS(=O)(=O)/N=C(/c1csc(n1)c2cc(cs2)Br)\[O-] C48761580
CS(=O)(=O)/N=C(/c1csc(n1)c2ccc(s2)Cl)\[O-] C49003940
Cc1ccc(s1)C/C(=N/S(=O)(=O)c2ccc(nc2)Cl)/[O-] C49004029
Cc1ccsc1/C(=N/S(=O)(=O)c2cc(cnc2)Br)/[O-] C49135781
CC(=C/C(=N/S(=O)(=O)c1cc(cnc1)Br)/[O-])C C49135807
C[C@H]1C[C@H]1/C(=N/S(=O)(=O)c2cc(cnc2)Br)/[O-] C49135846
Cc1ccc(cc1S(=O)(=O)/N=C(/c2csc(n2)C)\[O-])Br C49416841
c1c(cc(c(c1C(=O)[O-])F)S(=O)(=O)N2C[C@H]3CC[C@@H]2C3)Br C49716528
Cc1cc(ccc1[N-]S(=O)(=O)C2CCS(=O)(=O)CC2)Br C50351379
Cc1ccc(cc1[N-]S(=O)(=O)C2CCS(=O)(=O)CC2)Br C50351392
Cc1cc(sc1C(=O)[O-])S(=O)(=O)N2CC[C@@H](C[C@@H]2C)C C51730901
Cc1ccc(cc1)C(=O)C2CCN(CC2)c3cnnc(c3Cl)[O-] C54124125
CCn1c2ccccc2c(=O)c(c1[O-])/C=N/c3ncc(s3)Cl C06176683
Cn1cc(cn1)S(=O)(=O)[N-]c2ccc-3c(c2)Cc4c3cccc4 C55564723
C[C@@H]1c2ccsc2CCN1C(=O)c3cccc(c3)[N-]S(=O)(=O)C C30534937
CC(C)[C@@H]1CCCN1C(=O)c2ccc(c(c2)[N-]S(=O)(=O)C)Cl C58342249
Cc1ccc(c(c1)C)S(=O)(=O)/N=C(/C=C/c2ccc(o2)C)\[O-] C46930068
Cc1cccc(c1)[N-]S(=O)(=O)c2ccc(c(c2)S(=O)(=O)C)F C60554451
c1cc(ccc1S(=O)(=O)N2CC[C@@H](C2)C(=O)[O-])Br C62119864
C#CCSC1=NS(=O)(=O)c2cc(ccc2[N-]1)N3CCCC3 C62339005
C[C@@]1(CCN(C1)S(=O)(=O)c2ccc(cc2Cl)Br)C(=O)[O-] C62924543
Cc1ccc(c(c1)Br)S(=O)(=O)N2CC[C@@](C2)(C)C(=O)[O-] C62924722
CSC1=NC(=O)[C@@H]2[C@H](C3=C(CCCC3=NC2=N1)[O-])c4cccs4 C39730757
c1cc2c3c(c(n(c(=S)n3)C[C@H]4CCCO4)[O-])sc2nc1 C15828878
c1cc(ccc1CSC2=N[C@H]3C(=NC=N3)C(=N2)[O-])Br C64438332
Cc1ccc(cc1)S(=O)(=O)/N=C(/c2ccc3c(c2)COC3)\[O-] C50204539
c1cc(cc(c1)F)[N-]S(=O)(=O)[C@@H]2CC[C@@H](S2)[C@@H]3C=CN=N3 C64952653
CCc1ncc(s1)/C(=N/S(=O)(=O)c2cc(ccc2C)C)/[O-] C65041860
Cc1ccc(cc1)[N-]S(=O)(=O)c2cc3c(s2)CCN(C3)C(=O)C C65196130
Cc1c(sc(n1)[N-]S(=O)(=O)c2cc(cnc2)F)SC C66254569
c1cc(c(cc1S(=O)(=O)[N-]c2nc3c(s2)C(=O)CCC3)F)F C66255110
c1ccc(c(c1)[N-]S(=O)(=O)C2CCCCC2)N3CCCC3=O C66578385
c1cc(c(cc1[N-]S(=O)(=O)C2CCCCC2)N3CCCC3=O)F C66580561
c1cc(c(cc1S(=O)(=O)/N=C(/[C@H]2C[C@H]3CC[C@@H]2C3)\[O-])C#N)F C66735817
c1cc(c(cc1[C@H]2CN(CCO2)c3cnnc(c3Cl)[O-])F)F C66815415
CN1c2ccccc2/C(=C/3\C(=O)N(C(=S)S3)[C@H](CCSC)C(=O)[O-])/C1=O C01806931
c1cc(cc(c1)c2ccc3n(c2=O)C[C@H]4C[C@@H]3CN(C4)C(=O)CSCC(=O)[O-])C#N C05413855
c1ccc2c(c1)C[C@H](N(C2)C(=O)CSc3c4c5c(sc4ncn3)CCC5)C(=O)[O-] C13015398
c1cc(ccc1C(=O)N2CCC[C@@H](C2)C(=O)[O-])S(=O)(=O)N3CCCCCC3 C13170456
Cc1c(c(n2c(n1)nc(n2)S[C@H](C)C(=O)N3CCC(CC3)C)C)CC(=O)[O-] C13222086
COc1ccc(cc1)S(=O)(=O)N2CCC(CC2)C(=O)N3[C@H]4CCCC[C@H]4C[C@H]3C(=O)[O-] C13225591
C[C@@H]1CCc2c(sc3c2c(ncn3)SCC(=O)N4CCCC[C@@H]4C(=O)[O-])C1 C13256518
c1cc(ccc1S(=O)(=O)N2CCCC2)S(=O)(=O)N3CCC[C@@H](C3)C(=O)[O-] C13263080
Cc1ccccc1c2nnc(n2C)SCC(=O)N3Cc4ccccc4C[C@@H]3C(=O)[O-] C13396773
Cc1ccccc1n2cnnc2SCC(=O)N3Cc4ccccc4C[C@H]3C(=O)[O-] C13410148
c1ccc2c(c1)/C(=C/3\C(=O)N(C(=S)S3)[C@H]4CCS(=O)(=O)C4)/C(=O)N2CC(=O)[O-] C15230939
CCn1c(c2ccc(cc2nc1=S)C(=O)N3CCC[C@@H]3c4nnc5n4cccc5)[O-] C25450428
c1cc(cc(c1)Cl)[N-]S(=O)(=O)c2cccc(c2)S(=O)(=O)[C@@H]3CCS(=O)(=O)C3 C31772944
CCCn1c2c(c(c(s2)C(=O)[O-])C)c(=O)n(c1=O)CC(=O)N3CCCCC3 C34779167
Cc1c(c(on1)C)S(=O)(=O)[N-]c2nc3ccc(cc3s2)S(=O)(=O)C C28577724
COC(=O)[C@@H]1CCCN1S(=O)(=O)c2cc(sc2Br)C(=O)[O-] C35423548
CC(=O)O[C@@H]1CC[C@]2([C@@H]3CC[C@@]4([C@@H]([C@@H]3CC=C2C1)CCC4=O)C)COS(=O)(=O)[O-] C36370736
CC(=O)O[C@H]1CC[C@]2([C@@H]3CC[C@@]4([C@@H]([C@@H]3CC=C2C1)CCC4=O)C)COS(=O)(=O)[O-] C36370737
c1cc(cc(c1)[N-]S(=O)(=O)c2ccc(cc2)S(=O)(=O)N3CCOCC3)C#N C05602360
C[C@H](C(=O)/N=C\1/[C@H]2C(=NC=N2)N=C[N-]1)OC(=O)c3ccccc3Br C39460275
C[C@@H](C(=O)/N=C\1/[C@@H]2C(=NC=N2)N=C[N-]1)OC(=O)c3cc(ccc3Cl)SC C39460300
COc1ccc2c(c1)sc(n2)[N-]S(=O)(=O)c3ccc(cc3)N4C(=O)CCCC4=O C12202762
Cc1c(c(n(c(=O)c1C#N)C)N2CCC[C@H](C2)C)/C=C\3/C(=O)N(C(=S)S3)CC(=O)[O-] C39989548
C[C@@H]1C(=O)N(c2cc(ccc2O1)c3csc(n3)c4ccccn4)[C@H](C)C(=O)[O-] C40602993
CN(C)C(=O)c1ccc(cc1Cl)[N-]S(=O)(=O)c2ccc3c(c2)OCCO3 C41116938
c1cc(ccc1S(=O)(=O)N2CCO[C@H](C2)C(=O)[O-])I C43702915
COc1ccc(cc1[N-]S(=O)(=O)C2CCS(=O)(=O)CC2)Br C50351418
CCCc1nnc(s1)/N=C(/c2ccc3c(c2)S(=O)(=O)N(C3=O)C(C)C)\[O-] C50980350
Cc1c(c(n(n1)C)Cl)S(=O)(=O)[N-]c2ccc(c(c2)N3CCCC3=O)F C55589570
CN1c2ccc(cc2CCC1=O)S(=O)(=O)[N-]c3ccc(nc3)Br C62281147
CS(=O)(=O)c1cc(ccc1F)S(=O)(=O)[N-]c2cccc(c2)n3cccn3 C63175098
CCS(=O)(=O)c1ccc(cc1)/C(=N/S(=O)(=O)c2ccc3c(c2)CCC3)/[O-] C64100210
Cc1ccc(s1)S(=O)(=O)N2CCC[C@@H](C2)/C(=N/S(=O)(=O)N(C)C)/[O-] C52768695
Cc1ccc(cc1F)[N-]S(=O)(=O)[C@@H]2C(=C(N=C2C)c3nnc(o3)C4CC4)C C65186311
CC1=C(N=C([C@@H]1S(=O)(=O)[N-]c2cc(cc(c2)F)F)C)c3nnc(o3)C4CC4 C65186319
Cc1ccc(c(c1)F)[N-]S(=O)(=O)[C@@H]2C(=C(N=C2C)c3nnc(o3)C4CC4)C C65186327
CC1=NC(=C([C@H]1S(=O)(=O)[N-]c2cccc(c2)Cl)c3nnc(o3)C4CC4)C C65193790
Cc1cc(cc(c1)[N-]S(=O)(=O)[C@@H]2C(=NC(=C2c3nnc(o3)C4CC4)C)C)C C65193839
CC1=NC(=C([C@@H]1S(=O)(=O)[N-]c2ccc(c(c2)Cl)F)c3nnc(o3)C4CC4)C C65193853
Cc1c(c(c(n1C)C)S(=O)(=O)[N-]c2ccc(cc2)SC)c3nnc(o3)C C65194136
Cc1ccc(c(c1)C)[N-]S(=O)(=O)c2cc(oc2C)[C@@H]3C(=CN=N3)C(=O)N(C)C C65259333
Cc1cccc(c1)S(=O)(=O)/N=C(/c2nc3ncc(cn3n2)Br)\[O-] C66002702
CC(C)c1ccsc1/C(=N/S(=O)(=O)c2cccc(c2)S(=O)(=O)C)/[O-] C66517357
c1cc(c(cc1N2CC[C@H](C2=O)/C(=N/S(=O)(=O)N3CCCCC3)/[O-])F)F C66520068
CCn1cc(cn1)S(=O)(=O)[N-]c2ccccc2C(=O)N3C[C@H](C[C@@H](C3)C)C C66580470
CCn1cc(cn1)S(=O)(=O)[N-]c2ccc(cc2C)C(=O)N3CCSCC3 C66584676
CS(=O)(=O)N1CCC[C@H](C1)/C(=N/S(=O)(=O)c2ccc(c(c2)C#N)F)/[O-] C66735137
Cc1c(c(n(n1)C)C)S(=O)(=O)/N=C(/[C@@H]2CC(=O)N(C2)C3CCC(CC3)C)\[O-] C67001124
Cc1c(c(n(n1)C)C)S(=O)(=O)/N=C(/[C@H]2CC(=O)N(C2)C3CCC(CC3)C)\[O-] C67001125
Cn1c(c(cn1)/C(=N/S(=O)(=O)c2ccc3c(c2)OCCCO3)/[O-])C(F)F C67600297
CC1([C@H]([C@H]([NH2+][C@@H]([C@@H]1[N+](=O)[O-])c2cccnc2)c3cccnc3)[N+](=O)[O-])C C04104191
C[C@@H]1[C@H]([NH2+][C@@H](CC1=O)c2ccc(cc2)[N+](=O)[O-])c3ccc(cc3)[N+](=O)[O-] C04344355
C#CCOC(=O)C[C@H](C(=O)Nc1ccccc1[N+](=O)[O-])[NH+]2CCCC2 C04783839
c1cc(cc(c1)[N+](=O)[O-])n2c(nnn2)C[NH+]3CCCCC3 C04907290
c1ccc(c(c1)c2nc(c(o2)NCC[NH+]3CCOCC3)C#N)[N+](=O)[O-] C05215833
c1cc(oc1)C[NH+]2CCN(CC2)S(=O)(=O)c3ccc(cc3)[N+](=O)[O-] C04743936
CCn1c(c(cn1)[N+](=O)[O-])C(=O)NC2CC([NH2+]C(C2)(C)C)(C)C C02781291
CC[NH+]1CCN(CC1)c2ccc(cc2[N+](=O)[O-])S(=O)(=O)NC C08055356
C[C@H]1C[NH+](C[C@@H](O1)C)C(C)(C)CNc2ccc3nnnn3n2 C08708818
c1cnc(cn1)c2nc(on2)C[NH+]3CCCC[C@H]3CCN4CCCC4=O C11998472
c1cc(cc(c1)[N+](=O)[O-])c2nc(on2)[C@@H]3C[C@H](C[NH+]3C4CCOCC4)O C15674863
c1cc(cc(c1)[N+](=O)[O-])c2nc(on2)[C@@H]3C[C@H](C[NH+]3CC4CC4)O C15674883
c1cc(c(cc1[N+](=O)[O-])[N+](=O)[O-])SC2=[NH+]CCN2 C16385873
Cc1ccc(o1)C[NH+]2CCN(CC2)CCn3cc(nn3)C(=O)NC(C)C C20233373
c1ccn2cc([nH+]c2c1)CN3CCN(CC3)c4ccc(cc4C#N)[N+](=O)[O-] C21835587
COc1ccnc(n1)N2CCC(CC2)n3cc(nn3)C[NH+]4CCCC4 C23153581
CC[C@H](C)[NH2+]CCn1c(c(n2c1nc3c2c(=O)n(c(=O)n3C)C)C)C C23989800
Cc1nn(c(=S)n1C)C[NH+]2CCN(CC2)c3ccc(nc3)[N+](=O)[O-] C25487015
CCOC(=O)N1CC[NH+](CC1)[C@@H](C)C(=O)N(C)CC(=O)NC2CC2 C25518467
Cc1cc(no1)NC(=O)C[NH+]2CCN(CC2)c3nn4cc(nc4s3)C C26699878
Cc1ccc(c(c1C)NC(=O)[C@H](C)[NH+]2CCC3(CC2)OCCO3)[N+](=O)[O-] C26936465
Cn1cc[nH+]c1[C@@H](C2CCN(CC2)c3nccc(n3)c4cnn(c4)C)O C23465904
CC[NH+](CC)CCNc1ccc(c2c1non2)[N+](=O)[O-] C35121016
CCn1cc[nH+]c1CN(C)Cc2nc(no2)c3ccc(cc3)C(=O)OC C19787989
C[C@@H](C(=O)C1=c2ccccc2=[NH+]C1)OC(=O)c3ccccc3n4cnnn4 C38791110
COc1ccc(c(c1)OC)C2=[NH+][C@H](ON2)[C@@H]3C=C(N=N3)c4ccco4 C39588099
Cc1nnc(s1)NC(=O)CSC2=N[C@@H]3C(=c4ccccc4=[NH+]3)N=N2 C39706847
c1ccc2=[NH+]CC(=c2c1)C3=NN[C@@H](O3)SCC(=O)N4CCNC4=O C39726745
CC1(CC(CC([NH2+]1)(C)C)Nc2c(c(ncn2)N(C)C)[N+](=O)[O-])C C40608401
c1cc(c(cc1[N+](=O)[O-])[N+](=O)[O-])N2CCCC[C@@H]2C[NH3+] C44559797
c1cc(cc(c1)[N+](=O)[O-])c2nc(on2)C[NH+](C[C@@H]3CCOC3)C4CC4 C44937998
Cc1c(c(n([nH+]1)C)N)COc2ccc(cc2[N+](=O)[O-])C#N C50833604
c1cc(c2c(c1[N+](=O)[O-])non2)OC[C@@H]3CCCC[NH2+]3 C51883293
C[C@@H](c1nncn1C)NC(=O)Nc2cccc(c2)c3c[nH+]co3 C52469652
c1cc(cc(c1)NC(=O)NCc2nnc3n2CCC3)c4c[nH+]co4 C52471999
Cc1cccc(c1)N2CCN(CC2)CCC[NH2+]c3c(ncn3C)[N+](=O)[O-] C46485380
Cc1cc(c(o1)C)C(=O)N2CCN(CC2)C(=O)N[C@@H](C)Cn3cc[nH+]c3 C56878966
CCC[NH+]1CCN(CC1)C(=O)Cn2c(c(c(n2)C)[N+](=O)[O-])C C58848752
C[C@@H](Cn1cc[nH+]c1)Nc2nc(nc(n2)Cl)n3cccn3 C61539315
c1ncn(n1)c2nc(nc(n2)Cl)NCC[NH+]3CCCCC3 C61539594
c1ncn(n1)c2nc(nc(n2)Cl)N[C@H]3CC[NH+](C3)C4CC4 C61540932
c1cc(cc(c1)[N+](=O)[O-])n2c(c(nn2)C[NH3+])c3ccncc3 C62262870
CCN(CC)S(=O)(=O)N1CCN(CC1)C(=O)N[C@@H](C)CC[NH+](C)C C62507335
C[NH2+]CC1CCN(CC1)c2ccc(c3c2non3)[N+](=O)[O-] C63166374
c1cc(cc(c1)[N+](=O)[O-])/C=N/N2[C@@H](N=[NH+]C2=S)c3ccco3 C38905852
Cc1c(c(n2c(n1)nc(n2)N)C)CC(=O)N3CC[NH+](CC3)CC4CC4 C63779466
c1cc(cc(c1)N2CNN=N2)C(=O)Nc3ccc(cc3)[C@@H]4C=CN=[NH+]4 C64414996
COCCCNc1ccc(n[nH+]1)c2nc(no2)c3ccc(cc3)OC C64838014
CCC[NH+]1Cc2cccc(c2C1)NC(=O)C(C)(C)n3cc(cn3)[N+](=O)[O-] C66514087
CCN1CCN(CC1)C(=O)CC2CC[NH+](CC2)CC(=O)NC(=O)OC C66568444
Cc1ccc2cc(c(=O)[nH]c2c1)[C@@H](c3nnnn3CCOC)[NH+]4CCCC4 C04162232
c1cc(ccc1N2CC[NH+](CC2)Cc3nnnn3C4CCCCC4)[N+](=O)[O-] C04849696
CC[C@H]1[C@@H]([NH2+][C@@H](CC1=O)c2ccc(cc2)[N+](=O)[O-])c3ccc(cc3)[N+](=O)[O-] C04866063
c1cc2c(cc1[C@H](c3nnnn3C4CCCCC4)[NH+]5CCOCC5)OCO2 C06059289
CN(Cc1c2c([nH]n1)CCCC2)C(=O)c3cn(nn3)CC[NH+]4CCCCC4 C12316973
c1cc2c(cc1CC[NH2+]Cc3cc4c(cc3[N+](=O)[O-])OCO4)OCO2 C02901296
CCOc1ccc(cc1)n2c3c(c(ncn3)N4CC[NH2+]CC4)nn2 C26422991
Cc1c(c(on1)C)C[NH+]2CCN(CC2)c3ccc(nc3)[N+](=O)[O-] C26483094
Cc1nc(on1)[C@@H](C)[NH+]2CCN(CC2)c3c(nc(o3)c4ccco4)C#N C27106988
Cc1ccc(cc1)OCC[NH+](C)CCn2cnc3c2c(=O)n(c(=O)n3C)C C29152495
Cc1cc(on1)C[NH+]2CCN(CC2)c3ccc(cc3[N+](=O)[O-])C#N C28743498
CC(C)Cn1c(nnn1)SCc2cc(oc-3cc(=[NH+]C(=O)C)ccc23)O C30397033
C[C@@H](c1nc(no1)C(C)(C)C)[NH+]2CCN(CC2)S(=O)(=O)N3CCCC3 C32777768
CCCCn1c(nc2c1c(=O)n(c(=O)n2C)C)CN3CC[NH+](CC3)CC C22923874
c1cc(c(cc1/C=N/N2[C@H]([NH+]=NC2=S)c3ccncc3)[N+](=O)[O-])Cl C38925943
Cn1cccc1/C=N/N2[C@@H]([NH+]=NC2=S)c3cc(c(c(c3)OC)OC)OC C39012799
C[C@H](C(=O)N/N=C/C1=c2ccccc2=[NH+]C1)Oc3ccccc3[N+](=O)[O-] C39380716
CC1CC[NH+](CC1)Cc2nnnn2CCCC(=O)N(C)C[C@@H]3C=C(N=N3)C C39447997
Cc1cc(no1)NC(=O)CCN2CCN(CC2)Cc3cn4ccccc4[nH+]3 C40033476
C[C@@H]1CCC[NH+](C1)[C@@H]2CC(=O)N(C2=O)c3ccc(cc3OC)[N+](=O)[O-] C40375218
CC[NH+](CC)[C@@H](c1ccc(cc1)[N+](=O)[O-])c2c(n3c(s2)ncn3)O C41634623
C[C@@H](c1ccncn1)N(C)C(=O)c2cc(n[nH]2)Cn3cc[nH+]c3C(C)C C12297514
c1cc(ccc1c2nnnn2C3CC3)NC(=O)N4CC[NH+](CC4)CC5CC5 C47483257
Cc1nnnn1c2cccc(c2)NC(=O)N3CC[NH+](CC3)CC4CC4 C47516120
c1cnc(cn1)c2nc(on2)C3C[NH+](C3)CC(=O)NC4CCCCC4 C49485743
C[C@@H](C(=O)NC1CCN(CC1)c2cccc[nH+]2)Sc3nnnn3C4CC4 C58273210
c1cn(c[nH+]1)CCNc2c(n3ccsc3n2)[N+](=O)[O-] C29842766
Cc1c(c(=O)n([nH]1)c2ccc(cc2)[N+](=O)[O-])C=[NH+]CCCOC C59520066
c1ccc(cc1)CN2Cc3c([nH+]c[nH]3)C[C@H]2c4nc(no4)c5cnccn5 C15675474
c1cc[nH+]c(c1)N2CCC(CC2)NC(=O)c3ccc(cc3)n4cnnn4 C47123549
C[NH+]1CC[C@@H](C1)CNc2nc(nc(n2)Cl)n3cncn3 C61538153
C[C@@H](CNc1nc(nc(n1)Cl)n2cncn2)[NH+](C)C C61541354
Cn1cc[nH+]c1CCNc2nc(nc(n2)Cl)n3cccn3 C61541438
c1ncn(n1)c2nc(nc(n2)Cl)NCCC[NH+]3CCCC3 C62076810
CC(=C)CN1[C@H]2[C@@H](N=C1SC3[NH+]=c4ccccc4=[NH+]3)N(C(=NC2=O)[O-])C C63217168
c1cc(cnc1)[C@@H]2N=[NH+]C(=S)N2/N=C/c3cc(ccc3Cl)[N+](=O)[O-] C38936097
CC(C)c1nnc(n1C2CC2)S(=O)(=O)Cc3cc(=O)n4ccccc4[nH+]3 C63871609
CCCN([C@H]1CCS(=O)(=O)C1)C(=O)C2=c3ccc(cc3=[NH+]C2)[N+](=O)[O-] C64002603
c1cc[nH+]c(c1)N2CCN(CC2)Cn3c4ccc(cc4oc3=O)[N+](=O)[O-] C64307428
C[C@@H](C[NH+](C)CCn1cnc2c1c(=O)n(c(=O)n2C)C)C#N C64796420
CCc1[nH+]ccn1Cc2nc(no2)c3cc(c(c(c3)OC)OC)OC C65224656
c1cc(cnc1)c2nc(no2)c3ccc4c(c3)nnn4CC[NH+]5CCCCC5 C65255008
c1cc[nH+]c(c1)N2CCC(CC2)NS(=O)(=O)c3ccc(s3)[N+](=O)[O-] C66000531
C[NH+](C)CCN(Cc1cccnc1)S(=O)(=O)c2ccc(s2)[N+](=O)[O-] C66001154
c1cc(cc(c1)[N+](=O)[O-])c2ncn(n2)CN3CC[C@H](C3)[NH+]4CCCC4 C66080762
CC(C)n1c2c(cc(cn2)NC(=O)C(=O)N3CC[C@@H](C3)[NH+]4CCCC4)cn1 C66223242
Cc1cc(nc([nH+]1)C)N2CCC[C@H](C2)OC(=O)CCCc3nc(no3)C C66731038
Cc1cc(nc([nH+]1)C)N2CCC[C@H](C2)OC(=O)CCCN(C)C(=O)OC C66732774
Cc1c(c(n(n1)CC(=O)N2C[C@H](Cc3c2cccc3)[NH+](C)C)C)[N+](=O)[O-] C67207778
c1cc(cc(c1)[N+](=O)[O-])N2CC[C@@H](C2=O)[NH+]3CCC(CC3)C(=O)NC4CC4 C67377813
c1cc(oc1)/C=C/C=C\2/C(=O)N(C(=S)S2)[C@@H](CCC(=O)[O-])C(=O)[O-] C04356992
Cn1ccc(c1)/C=C/2\C(=O)N(C(=S)S2)c3cc(cc(c3)C(=O)[O-])C(=O)[O-] C05374037
c1cc(cnc1)/C=C\2/C(=O)N(C(=S)S2)[C@@H](CCC(=O)[O-])C(=O)[O-] C06101323
c1cc2c(cc1/C=C\3/C(=O)N(C(=S)S3)[C@@H](CCC(=O)[O-])C(=O)[O-])OCO2 C04357098
c1cc(c(cc1S(=O)(=O)N2[C@H]3CCCC[C@H]3C[C@H]2C(=O)[O-])C(=O)[O-])Br C13031831
CC(C)Cn1c(=O)c2ccc(cc2nc1SCC(=O)N3CCC(CC3)C(=O)[O-])C(=O)[O-] C13231830
CCc1nnc(s1)[N-]S(=O)(=O)c2ccc(cc2)N3C(=O)C[C@H](C3=O)SCC(=O)[O-] C16900808
c1cc(c(cc1[N+](=O)[O-])/C=C\2/C(=O)N(C(=S)S2)CCCC(=O)[O-])[O-] C18141027
Cc1cc(c(n1c2cc(cc(c2)C(=O)[O-])C(=O)[O-])C)/C=C\3/C(=O)NC(=S)N=C3[O-] C19795214
c1cc2c(cc1[N+](=O)[O-])C[C@H](C(=O)N2CCCCC(=O)[O-])C(=O)[O-] C27645742
C(C[NH+](C[P@](=O)(O)[O-])CP(=O)([O-])[O-])C(=O)[O-] C27904414
CCn1c2ccccc2c(=O)c(c1[O-])/C(=N/c3nnc(s3)C(C)C)/[O-] C08971161
c1cnc(nc1)[N-]S(=O)(=O)c2cnn(c2)CC(=O)[O-] C35651737
c1cc(ncc1Br)[N-]S(=O)(=O)c2cnn(c2)CCC(=O)[O-] C35658965
Cc1ccc(cc1)[C@H]2c3c(nc(s3)[O-])S[C@H]4[C@@H]2C(=O)N(C4=O)CC(=O)[O-] C16712687
CCn1cc(cc1C(=O)[O-])S(=O)(=O)[N-]c2ncccn2 C36864119
Cc1cc(sc1C(=O)[O-])S(=O)(=O)[N-]c2nnc(o2)C3CC3 C36900699
Cc1cc(on1)[N-]S(=O)(=O)c2cc(cc(c2F)C(=O)[O-])Br C37311082
c1c(c[nH]c1C(=O)[O-])S(=O)(=O)[N-]c2ncc(s2)Br C37425356
c1c(c(cc(c1[N-]S(=O)(=O)N2CCOCC2)F)F)C(=O)[O-] C37591771
CC1=C2C(=NC(=NC2=O)SCC(=O)Nc3cc(cc(c3)C(=O)[O-])C(=O)[O-])S[C@@H]1C(=O)[O-] C39646816
Cc1c(c(nc(n1)SCC(=O)C2=C[C@H](N([C@H]2C)[C@@H]3CCS(=O)(=O)C3)C)[O-])CCC(=O)[O-] C39668038
Cc1c(c(nc(n1)SCC(=O)N([C@@H]2CCS(=O)(=O)C2)C3CC3)[O-])CCC(=O)[O-] C13450111
CCOC(=O)[C@@H]1C(=C(C(=N1)C)C(=O)CSc2nc(c(nn2)CCC(=O)[O-])[O-])C C39692697
COC(=O)c1cc(ccc1[N-]S(=O)(=O)c2ccc3c(c2)N(C(=O)CO3)CC(=O)[O-])Cl C40122753
c1cc(=O)n(nc1[O-])CC(=O)N2CCO[C@@H](C2)C(=O)[O-] C43702417
c1cnn(c1)c2ccc(cn2)[N-]S(=O)(=O)c3ccc(cc3)C(=O)[O-] C45712765
CCOC(=O)CS(=O)(=O)[N-]c1c(c2c(s1)CCC2)C(=O)[O-] C49061692
c1cc(ccc1C#N)[N-]S(=O)(=O)c2cc(oc2Br)C(=O)[O-] C49735250
CCc1nnc(s1)/N=C(/c2c(=O)c3ccccc3n(c2[O-])CC)\[O-] C06519907
Cc1cc(c(cc1C)[N+](=O)[O-])[N-]S(=O)(=O)CCCC(=O)[O-] C50439721
CC(C)Cn1c2ccccc2c(=O)c(c1[O-])C3=NS(=O)(=O)c4ccccc4[N-]3 C13131051
c1cnccc1[N-]S(=O)(=O)c2cc(oc2Br)C(=O)[O-] C55312973
C=CCn1c(c(c(nc1=S)[O-])[C@H](c2ccncc2)c3c([nH]c(=S)n(c3=O)CC=C)[O-])[O-] C15856879
Cc1cc(sc1C(=O)[O-])S(=O)(=O)[N-]c2ccc3c(c2)OCCO3 C45774641
Cc1c(c(c(c(n1)/N=N/c2cc(ccc2Cl)S(=O)(=O)[O-])OP(=O)([O-])[O-])C=O)O C27105467
Cn1cc(cn1)S(=O)(=O)[N-]c2cc(c(cc2C(=O)[O-])F)F C61564243
Cc1c(c(c(c[nH+]1)COP(=O)([O-])[O-])[C@@H]2N[C@H](CS2)C(=O)[O-])[O-] C13213455
Cc1cc(c(c(=O)n1C[C@H]2CCCO2)Cc3c(cc(n(c3=O)C[C@@H]4CCCO4)C)[O-])[O-] C13036533
Cc1cn(c(=O)[nH]c1=O)[C@@H]2C[C@@H]([C@@H](O2)CO[P@@](=O)([O-])OP(=O)([O-])[O-])O C33979243
CC[C@@H](C(=O)[O-])n1c(c(nn1)C(=O)[O-])C2CCCCC2 C62273278
Cc1cc(cc(c1[N-]S(=O)(=O)c2cc([nH]c2)C(=O)[O-])C(=O)[O-])F C62639923
Cc1c(c(nc(n1)[O-])SC)C(=O)N2CC[C@@](C2)(C)C(=O)[O-] C62913607
c1cnc(c(n1)C(=O)[O-])[N-]S(=O)(=O)c2cc(cnc2)F C63216410
Cc1ccc(cc1)S(=O)(=O)[N-]c2c(nccn2)C(=O)[O-] C63216418
Cc1ccc(s1)S(=O)(=O)[N-]c2c(nccn2)C(=O)[O-] C63216427
Cc1c(c(c(s1)C2=C3[C@H](N=C2c4ccc5c(c4)OCCO5)N(C(=NC3=O)[O-])C)[O-])C(=O)OC C63520975
C1N=C2C(=NC(=NC2=O)[NH-])N1[C@@H]3[C@H]([C@@H]([C@@H](O3)COP(=O)([O-])[O-])O)O C39167407
CCCCc1nc(c(s1)/C(=N/c2[n-]nc(n2)S(=O)(=O)C)/[O-])C C64348100
Cc1cc(c(c(c1)C(=O)[O-])[N-]S(=O)(=O)c2cc([nH]c2)C(=O)[O-])C C65610372
C1C[C@@H](OC1)CNC(=O)[C@H]2[C@@H]3CC[C@@H](C3)[C@@H]2C(=O)[O-] C04179812
C1C[C@H](OC1)CNC(=O)[C@H]2[C@@H]3CC[C@@H](C3)[C@@H]2C(=O)[O-] C04179813
CC[C@H](C)[C@H](C(=O)[O-])NC(=O)N1CCC(CC1)C C06440766
C1CCC(=C(C1)C(=O)NC[C@@H]2CCCO2)C(=O)[O-] C09144550
Cc1c(sc(n1)CC(=O)NC(C)(C)C)C(=O)[O-] C08024541
c1cnccc1NC(=O)CC2(CCCC2)CC(=O)[O-] C01498901
C1C[C@H](OC1)CNC(=O)[C@H]2[C@H]3C[C@@H]([C@@H]2C(=O)[O-])C=C3 C13471343
Cc1c(sc(c1C#N)NC(=O)CSCC(=O)[O-])C C17009322
c1c(c2c(c(c(s2)SCCC#N)C#N)[nH]c1=O)[O-] C19624517
CC(C)[C@@H](C(=O)[O-])NC(=O)N1CCc2c1cccc2 C19978965
C[C@H]1CC[C@@H]2[C@H]([C@]([C@H]1CCC(=O)[O-])(C)O)OC(=O)C2=C C31163216
COC(=O)C=CC(=O)N[C@@H](C(Cl)(Cl)Cl)[O-] C08612525
C[C@@H]([C@H]1CCCO1)NC(=O)[C@@H]2CC=CC[C@@H]2C(=O)[O-] C35734746
C1CC1N(CCO)C(=O)[C@@H]2[C@H]3C[C@@H]([C@@H]2C(=O)[O-])C=C3 C36133068
CCC[C@@H](C(=O)[O-])Nc1c(c(cc(n1)C)C)C#N C36838470
CC1=C([C@](C(=N1)[O-])(C(F)(F)F)NC(=O)C2CC2)C#N C04127498
C1C[C@H](COC1)CNC(=O)[C@@H]2CC=CC[C@@H]2C(=O)[O-] C38043545
CCC1CCC(CC1)(C(=O)[O-])NC(=O)N2CCCC2 C40523635
CCCCCNC(=O)N1CSC[C@H]1C(=O)[O-] C40533470
CCN(CC(=C)C)C(=O)NC1(CCCC1)C(=O)[O-] C40547180
CC(C)[C@H](C(=O)[O-])NC(=O)N(C)C1CCCCC1 C40549200
CCCN(CC)C(=O)NC1(CCC(CC1)C)C(=O)[O-] C40562196
C[C@@H](CC(C)C)NC(=O)N1CSC[C@H]1C(=O)[O-] C40572889
C[C@@H](C1CC1)NC(=O)N2c3ccccc3C[C@H]2C(=O)[O-] C40575646
C[C@@H](C(C)C)N(C)C(=O)N[C@@](C)(C1CC1)C(=O)[O-] C40580695
CC[C@@H]1CCCN(C1)C(=O)N[C@@H](C(C)C)C(=O)[O-] C40581815
CCC[C@@](C)(C(=O)[O-])NC(=O)N1CCC[C@H](C1)CC C40582004
C[C@@H]1CCC[C@](C1)(C(=O)[O-])NC(=O)N(C)CC2CC2 C41036402
CC[C@@H](C(=O)[O-])NC(=O)N(C)[C@H]1CCC[C@@H](C1)C C42496093
CC[C@H](C)[C@H](C)NC(=O)N1CSC[C@@H]1C(=O)[O-] C42575033
C1CCC(CC1)(CC(=O)[O-])CNC(=O)[C@H]2CCCO2 C43413087
C[C@@H]1CCC[C@@H](C1)N(C)C(=O)NC2(CCCC2)C(=O)[O-] C49016144
C[C@H]1CCC[C@H](C1)NS(=O)(=O)[C@@H](C)C(=O)[O-] C49046802
CCNC(=O)[C@H](C)n1c(c2c(ccs2)nc1=S)[O-] C49222199
c1cc(cc(c1)[N-]S(=O)(=O)C2CCOCC2)CO C50200058
C1Cc2c(sc(n2)NC(=O)C3(CC3)C(=O)[O-])C1 C50292196
CO[C@@H]1CCC[C@H]1NC(=O)CC2(CCCC2)C(=O)[O-] C50370467
C[C@@H](C(=O)[O-])N(C)C(=O)Nc1cccc2c1CCCC2 C54053966
c1c2c(nc(c1C#N)N[C@@H](C3CC3)C(=O)[O-])CCCC2 C54505761
C[C@H]1Cc2ccccc2N1C(=O)N[C@H](C3CC3)C(=O)[O-] C54524343
C[C@H]1CCCC[C@H]1N(C)C(=O)N[C@@H](C2CC2)C(=O)[O-] C54525464
CC(C)Sc1ccc(cc1)/C(=N/C2=NC(=O)CN2)/[O-] C56214357
CC[C@H]1CCCC[C@@H]1NC(=O)N(C)C(C)(C)C(=O)[O-] C61175429
CC1(CCCCC1)NC(=O)N(C)C(C)(C)C(=O)[O-] C61176956
c1c(c(n(n1)[C@H]2CCC[C@@H]2O)C(F)F)C(=O)[O-] C61630075
C1CCCC(CC1)(CC(=O)N2CC[C@@H](C2)O)C(=O)[O-] C61709473
c1c(c(c(nn1)[O-])Cl)N2CCCC[C@@H]2CCO C62339497
CCC1(CCN(CC1)C(=O)NC2(CCCC2)C(=O)[O-])C C62960217
CC(C)[C@H](C(=O)[O-])NC(=O)N1CCC2(CCCC2)CC1 C62960373
CC(=O)NCCc1cn(cn1)c2cc(c(c(c2)F)F)[O-] C65435954
Cc1ccc(cc1)[C@@H]2c3c(nn(c3OC(=C2C#N)N)c4cccnc4)C C00048792
Cc1ccc(cc1)[C@H]2c3c(nn(c3OC(=C2C#N)N)c4cccnc4)C C00048791
CCOc1ccc(cc1)[C@H]2c3c(cc(n(c3=O)C)C)OC(=C2C#N)N C02239845
c1cc2c(cc1c3ccc(o3)/C=C/4\C(=O)NC(=S)S4)C(=O)NC2=O C01084645
c1cc(ccc1[C@H]2C3=C(CN(C3=O)C[C@H]4CCCO4)NC(=O)N2)Cl C12345663
c1cc(ccc1[C@@H]2C3=C(CN(C3=O)C[C@H]4CCCO4)NC(=O)N2)Cl C12345669
CNC(=O)c1cccc2c1N[C@@H]([C@@H]3[C@@H]2C=CC3)c4cccc(c4)[N+](=O)[O-] C14472173
Cc1c(c(n(n1)C)C)[C@@H]2[C@H]3CCCC=C3C(=C(C2(C#N)C#N)N)C#N C02769534
CNC(=O)c1cccc2c1N[C@@H]([C@H]3[C@H]2C=CC3)c4cccc(c4)[N+](=O)[O-] C20705448
Cc1cc(no1)NC(=O)C2=C(N(C(=S)N[C@@H]2c3ccsc3)C)C C22827742
C1COCCN1CC(=O)NC(=O)NC23CC4CC(C2)CC(C4)C3 C23991440
c1cc(ccc1[C@]2(CSc3n2c4c(cn[nH]4)c(=O)n3)O)Cl C27752371
c1ccc2c(c1)C[C@H](N(C2)C(=O)c3cc(=O)c4ccccc4o3)C(=O)N C32819508
Cc1c2c(n(n1)c3ccccc3)OC(=C([C@@H]2c4ccco4)C#N)N C00406832
c1ccn2c(c1)nc(c2S(=O)(=O)N[C@H]3CCC[C@H](C3)O)Cl C38106239
COCC1=C2[C@@H](C(=C(O[C@H]2N=N1)N)C#N)c3cccc(c3Cl)Cl C38577096
c1ccc2c(c1)[nH]c(n2)N3[C@H]4C[C@@H](CC(=O)C4=CN3)c5ccco5 C39276428
CC(=O)Oc1ccc(cc1)[C@H]2C(=C(OC3=C2C(=O)CCC3)N)C#N C39327209
CC1=NC(=O)[C@H]2[C@H](C(=C(OC2=N1)N)C#N)c3cccc(c3Cl)Cl C39715936
CNC(=O)c1c2c(sc1NC(=O)c3cc4c(n3C)cco4)CCCC2 C40286429
c1ccc(cc1)n2c(nnn2)Sc3c(cc(cn3)Br)N C40714032
c1cc(c(cc1Cl)NC(=O)N2CCC[C@H](C2)O)N3CCOCC3 C43398587
Cc1c(c(n(n1)c2ccc(cc2)[N+](=O)[O-])N)I C43664973
C[C@H]1CCc2c(sc3c2c(nc(n3)CSc4nncn4C)N)C1 C09117643
c1ccc2c(c1)nc(o2)c3ccc(c(c3)N4C[C@@H](CC4=O)C(=O)N)Cl C45887430
Cc1cc[nH]/c(=N\S(=O)(=O)c2cc(cnc2NC)Br)/c1 C50650056
CC[C@@H](C)N1C(=O)[C@@H]2[C@H](N[C@]3([C@@H]2C1=O)c4cc(cc(c4NC3=O)C)C)C C13573420
CCCCN1C(=O)[C@@H]2[C@H](N[C@]3([C@@H]2C1=O)c4cc(cc(c4NC3=O)C)C)C C16024738
Cc1c(c(n(n1)Cc2ccc(c(c2)[N+](=O)[O-])N)C)Br C50829663
CCn1cc(c(n1)c2nc3ccccc3c(=O)n2N)Br C00467551
CC[C@H]1c2ccsc2CCN1C(=O)c3ccc(o3)S(=O)(=O)N C56202515
C1C[C@@H]2C[NH+](C[C@H](C1)C2NC(=O)N3CCC4(CC3)OCCO4)C5CC5 C56807001
C[C@@H]1C(=O)Nc2cc(ccc2S1)C(=O)/N=c/3\[nH]ccn3CC(C)C C58421789
c1cc(ccc1NC(=O)N[C@H]2CCS(=O)(=O)C2)N3CCCCC3 C58844312
c1ccc2c(c1)N=CN(S2(=O)=O)Cc3c(ccc(n3)N)Cl C61639709
CC(C)(C)n1c2c(cn1)[C@]3(CC(=O)N2)c4cc(ccc4NC3=O)Cl C32090193
CC(C)(C)n1c2c(cn1)[C@@]3(CC(=O)N2)c4c(cccc4Cl)NC3=O C32104262
c1cc(ccc1C2=NN=C3[C@@H]2[C@@H](C(=C(O3)N)C#N)c4ccncc4)Cl C00088499
c1ccc2c(c1)cccc2N3C(=O)C[C@H](C3=O)Sc4nnc(s4)N C00779997
c1ccc(c(c1)[C@@H]2[C@@H]3C(=NC(=O)NC3=O)NC4=C2C(=O)CCC4)Cl C63637600
c1cc(cc(c1)Cl)[C@@H]2[C@@H]3C(=NC(=O)NC3=O)NC4=C2C(=O)CCC4 C63637604
Cc1c(cccc1Cl)S(=O)(=O)N2CCC(CC2)c3cc(on3)N C65167955
c1cc2c(cc1Cl)C=C(CO2)CN3CCN(CC3)c4cc(ncn4)N C65399240
C[C@H]1CN(CC(O1)(C)C)C(=O)Nc2cc(c[nH]c2=O)C(F)(F)F C65533616
c1c[nH]nc1NC(=O)[C@@H]2CC(=O)N(C2)c3cc(cc(c3)Cl)Cl C66051863
C[C@@H]1Cc2ccccc2N1C(=O)c3ccc(cc3)n4c(c(cn4)C#N)N C66240083
C[C@@H]1CCN(c2c1cccc2)C(=O)c3ccc(cc3)n4c(c(cn4)C#N)N C66240850
Cc1nc(c2cnn(c2n1)C)NC[C@@]3(CCCc4c3cccc4)O C66859929
c1cc(ccc1Nc2c(n[nH]n2)C(=O)N3CCSCC3)Cl C67284294
C[C@H](C(=O)N1CCOCC1)NC(=O)Nc2cc(cc(c2)Cl)Cl C67487314
Cc1c(ccc2c1oc(=O)c3c2CCCC3)O[C@H]4[C@@H]([C@H]([C@@H]([C@H](O4)CO)O)O)O C04073807
Cc1c(ccc2c1oc(=O)cc2c3ccccc3)O[C@H]4[C@@H]([C@H]([C@@H]([C@H](O4)CO)O)O)O C04074124
C[C@]12c3c(c4ccccc4[nH]3)CCN1C(=O)N(C2=O)c5ccccc5C(=O)NN C02102572
CNC(=O)NC(=O)CSc1nnc(n1N)c2ccccc2Br C04786928
CC(C)C[C@H]1C(=O)N(C(=O)N1)CC(=O)Nc2c(c3c(s2)CCC3)C(=O)N C03373272
Cc1cccn2c1nc(c(c2=O)/C=N/CCO)Nc3ccc(cc3)S(=O)(=O)N C01738677
COc1ccc(cc1)c2ccc(o2)[C@@H]3c4c(=O)[nH]c(=O)[nH]c4OC(=C3C#N)N C06470223
COc1ccc(cc1)c2ccc(o2)[C@H]3c4c(=O)[nH]c(=O)[nH]c4OC(=C3C#N)N C06470226
Cc1ccc(cc1)[C@]2(C(=O)N(C(=O)N2)CC(=O)Nc3ccc(cc3)C(=O)N)C C03461710
Cc1ccc(cc1)S(=O)(=O)c2ccc(cc2)NNC=C3C(=O)NC(=O)NC3=O C06561605
COC(=O)C1=CC(=O)N2C(=C([C@@H](C(=C2S1)C(=O)N)c3ccccc3)C#N)N C03771935
c1ccc(c(c1)CNc2c3c(ncn2)n(cn3)[C@@H]4[C@H]([C@@H]([C@@H](O4)CO)O)O)Cl C06926910
C[C@]1([C@@H]([C@@H](O[C@@H]1n2cnc3c2nc(nc3NC4CCCC4)Cl)CO)O)O C08586468
C[C@]1(C(=O)N(C(=O)N1)CC(=O)Nc2ccc(cc2)C(=O)N)c3ccc4c(c3)OCCO4 C09509574
Cc1c(cnc2c1c(nc(n2)N)N)CN(C)c3cc(c(c(c3)OC)OC)OC C12501589
Cn1c(c(c(=O)[nH]c1=O)C(=O)CSc2[nH]c(=O)c3c4c(sc3n2)CCCC4)N C14200125
CNc1c(c2c(s1)c3c(c(=O)[nH]2)[C@H](C(=C(O3)N)C#N)c4ccc(cc4)C(=O)OC)C#N C15083550
C[C@H]1CSc2ccc(cc2NC1=O)S(=O)(=O)Nc3ccc(cc3)S(=O)(=O)N C15731095
Cc1ccc(cc1)c2cc(c(c(=O)n2[C@H]3[C@@H]([C@H]([C@@H]([C@H](O3)CO)O)O)O)C#N)c4ccco4 C16957570
c1cc(ccc1NCc2cc3cc4c(cc3[nH]c2=O)OCCO4)N5CCC(CC5)C(=O)N C19335590
Cc1ccc(cc1)N2[C@@H]3[C@@H](C[C@H]([C@@H]([C@@H]3NC2=S)O)O)C(=O)NCCN4CCOCC4 C20504107
CC1(CC2=C([C@@H](C(=C(N2c3ccco3)N)C#N)c4ccc(cc4)S(=O)(=O)N)C(=O)C1)C C20568349
COC(=O)c1cc(c[nH]1)c2csc(n2)NC(=O)c3ccc(c(c3)[N+](=O)[O-])N C30985740
C[C@]1(C(=O)N(C(=O)N1)CC(=O)Nc2c(c3c(s2)CCC3)C(=O)N)c4ccccc4 C31631756
CC(C)OC(=O)[C@H]1[C@H](NC(=O)N[C@@]1(C(F)(F)F)O)c2ccc(cc2)NC(=O)C C35023223
c1ccc(cc1)[C@@H]2CCN(C2)c3nc4c(=O)[nH]cnc4n3[C@H]5[C@@H]([C@@H]([C@H](O5)CO)O)O C08739976
CO[C@@H]1[C@@H]2[C@@H](O[C@@H]1C3C(=C(SC(=C3C#N)N)N)C#N)OC4(O2)CCCCC4 C20840674
c1cc(ccc1c2c(c(n(n2)c3ccc(cn3)S(=O)(=O)N)N)C#N)C(F)(F)F C39955297
C[C@@H](c1cccc(c1)S(=O)(=O)N)NC(=O)Nc2ccc(cc2)OCC#N C43558293
C[C@H](c1cccc(c1)S(=O)(=O)N)NC(=O)Nc2ccc(cc2)OCC#N C43558295
C[C@@H](Cn1cccn1)NS(=O)(=O)c2cc(cnc2NN)Br C49079480
c1cc2c(cc1Cl)[C@@]3([C@@H]4[C@H]([C@@H](N3)CC(=O)N)C(=O)N(C4=O)C[C@@H]5CCCO5)C(=O)N2 C13592964
Cc1ccc2c(c1Br)[C@@]3(c4c([nH]nc4OC(=C3C#N)N)CC(=O)OC)C(=O)N2 C12462654
CCn1c(c(cn1)NC(=S)NNC(=O)c2c(c[nH]n2)I)C C13960031
c1cc2c(cc1NC(=O)[C@@H]3CC(=O)Nc4c3c(nc(n4)N5CCCCC5)N)OCCO2 C19819895
Cc1c(nc(=O)[nH]n1)N/N=C/c2cc(c(c(c2O)Br)O)Br C54214280
C[C@H]1CCC[C@@H](N1C(=O)CO/N=C(\C2=C(C3(CCCC3)N(C2=O)C)N)/N)C C54390524
Cc1c(cco1)c2nnc(n2N)S[C@H](C)C(=O)NC(=O)NC[C@H]3CCCO3 C55984650
COc1ccc(cc1)c2cnn3c2NC(=O)C[C@@H]3C(=O)Nc4ccc(cc4)C(=O)N C35684734
C[C@]1(C(=O)NC(=O)N1)c2cccc(c2)NC(=O)c3ccc(cc3)NC(=O)C4CC4 C47167053
CC1(CC2=C(C(=O)C1)[C@@]3(c4ccccc4N(C3=O)CC(=O)N)C(=C(O2)N)C(=O)OC)C C59293249
C[C@@H](C(=O)NNC(=O)C)Sc1nnc(n1N)c2cccc(c2)Br C59845350
C[C@@H]1C(=C([C@H](N1C[C@@H]2CCCO2)NC(=O)CSc3nc([nH]n3)N)C#N)C C39779674
CC1CCC(CC1)N(C)C(=O)CO/N=C(\C2=C(C3(CCCC3)N(C2=O)C)N)/N C63456273
CC1(C(=[N+]([C@]\2(N1O)CCCC/C2=N\NC(=O)N)[O-])c3ccc(cc3)Br)C C15746722
Cc1ccc(cc1NC(=O)Cc2csc(n2)NC(=O)c3ccoc3C)C(=O)N C63949649
Cc1[nH]nc(n1)c2cccc(c2)NC(=O)c3ccc(c(c3)S(=O)(=O)N)F C65578812
C[C@@H](c1ccc2c(c1)NC(=O)CO2)NC(=O)Nc3cc(c[nH]c3=O)C(F)(F)F C66402599
c1cc(ccc1NC(=O)NC2CCN(CC2)c3ccc(cn3)C#N)OCC(=O)N C67260203
C[C@@H](C(=O)N1CCSCC1)NC(=O)Nc2ccc(cc2)n3c(c(cn3)C#N)N C67550289
CC1(CC2=C([C@H](C(=C(N2c3cccc(c3)[N+](=O)[O-])N)C#N)c4cccnc4)C(=O)C1)C C01056602
C[C@@]1(C(=O)N(C(=O)N1)CC(=O)N[C@H]2CCCc3c2cccc3)c4ccc5c(c4)OCO5 C04787366
CC1(CC2=C([C@@H](C(=C(N2c3ccc(cc3)[N+](=O)[O-])N)C#N)c4cccnc4)C(=O)C1)C C04181149
CC(C)c1nc2c(c3c(s2)CCCC3)c4n1c(nn4)SCC(=O)NNC(=O)C C04848538
Cc1ccc(cc1S(=O)(=O)NC[C@@H](C)O)c2c3ccccc3c4nnc(n4n2)C C01431626
Cc1cc(c(c(c1)C)NC(=O)CN2C(=O)[C@@](NC2=O)(C)c3ccc4c(c3)OCCO4)C C06394242
Cc1c(c(n(n1)c2ccccc2)C)NC(=O)CN3C[C@H](Oc4c3cccc4)C(=O)NC C07254287
c1ccc(cc1)NC(=O)Nc2ccc3n(c2=O)C[C@H]4C[C@@H]3CN(C4)C(=O)c5ccco5 C04258962
CCOC(=O)C1=c2n(c(=O)/c(=C/c3ccc(o3)C)/s2)C(=C([C@H]1c4ccc(o4)C)C#N)N C02208046
C[C@@]1(C(=O)N(C(=O)N1)CC(=O)NC[C@@H]2COc3ccccc3O2)c4ccc5c(c4)CCC5 C09223132
Cc1ccc(cc1C)N(CC(=O)Nc2cc(n[nH]2)C)C3=N[C@@H]4CS(=O)(=O)C[C@@H]4S3 C09408386
c1cc(oc1)CN2C[C@H](CC2=O)C(=O)Nc3nc(cs3)c4ccc5c(c4)CCC(=O)N5 C09591469
C[C@@H]1CCCC[C@H]1NC(=O)NC(=O)COC(=O)[C@@]23CCC(=O)N2c4ccccc4S3 C10676168
Cc1ccc(cc1)c2ccc(nn2)N3CCN(CC3)C(=O)c4ccc(cc4)S(=O)(=O)N C11695245
c1ccc2c(c1)nc(s2)N3CCN(CC3)S(=O)(=O)c4ccc(cc4)S(=O)(=O)N C12635264
Cc1cc(no1)N2C[C@@]34C=C[C@@H](O3)[C@H]([C@H]4C2=O)C(=O)NCCc5c[nH]c6c5cccc6 C12897362
Cc1c(sc2c1c(nc(n2)C)SCC(=O)NN3C(=O)C4(CCC(CC4)C)NC3=O)C C13115277
Cc1c(c(=O)n(n1C)c2ccccc2)/N=C/c3cccn3c4ccc(cc4)S(=O)(=O)N C02477558
CC(C)([C@@H]1Cc2c(ccc3c2O[C@H]4COc5cc(c(cc5[C@@]4(C3=O)O)OC)OC)O1)O C13431297
CC(C)C(=O)Nc1ccc(cc1)NC(=O)[C@H]2CC(=O)N(C2)c3ccc4c(c3)OCCO4 C15560755
Cc1c(sc(c1C(=O)O[C@@H](C)C(=O)N2CC(=O)Nc3c2cccc3)NC(=O)C)C C16713990
C[C@H]1C(=O)Nc2ccc(cc2NC1=O)S(=O)(=O)N3CCN(CC3)c4ccc(cc4)Cl C20484403
CN1c2ccccc2C3=C(S1(=O)=O)[C@H](C(=C(O3)N)C#N)c4ccc(cc4OC)OC C20558303
C[C@@H]1Cc2cc(ccc2N1S(=O)(=O)c3ccc(cc3)C(=O)OC)S(=O)(=O)N C22023538
c1ccc2c(c1)CCC[C@]23C(=O)N(C(=O)N3)CC(=O)Nc4ccccc4N5CCCC5=O C22058594
c1ccc2c(c1)CCC[C@@]23C(=O)N(C(=O)N3)CC(=O)Nc4ccccc4N5CCCC5=O C22058598
c1cc(cnc1)S(=O)(=O)N2CCC(CC2)C(=O)NNC(=O)C34CC5CC(C3)CC(C5)C4 C23173012
c1ccc2c(c1)CCCN2CC(=O)NNC(=O)CN3c4cc(ccc4OCC3=O)Cl C23448877
c1ccc2c(c1)CC[C@]23C(=O)N(C(=O)N3)CC(=O)Nc4cc5c(cc4Cl)OCCO5 C24768587
Cc1cccn2c1nc(c(c2=O)/C=N/c3ccc(cc3)S(=O)(=O)N)N4CCCC4 C32620418
C[C@H]1Cc2cc(ccc2N1C(=O)C)S(=O)(=O)N3c4ccc(cc4C[C@@H]3C)S(=O)(=O)N C32869172
Cc1cccc(c1C)NC(=O)[C@@H]2CCCN2S(=O)(=O)c3ccc4c(c3)NC(=O)CO4 C33261903
CCCNS(=O)(=O)c1cc(ccc1Cl)c2c(nn3c2NC(=O)CCC3=O)C C33276567
CC(=O)N[C@H]1[C@H]([C@@H]2[C@@H](CO[C@@H](O2)c3ccco3)O[C@@H]1Oc4ccc5ccccc5c4)O C35056776
Cc1c(sc2c1c(=O)n(c(=S)[nH]2)NC(=O)[C@@H](C)Oc3ccc4c(c3)OCO4)C C17091832
Cc1ccc(c(c1)C)S(=O)(=O)N2CCN(CC2)[C@@H](C)C(=O)NC(=O)NC(C)(C)C C36056083
CC1=C2[C@H](CC(=N[C@H]2N(N1)C3=NC=NC4=NC=N[C@@H]43)O)c5ccccc5C(F)(F)F C38598483
c1ccc2c(c1)OC[C@H](O2)C(=O)Oc3ccc4c(c3)OC(=C([C@H]4c5ccco5)C#N)N C38688484
Cc1cc(c2c(n1)S[C@H]3[C@@H]2N[C@@H](NC3=O)[C@@H]4C(=CN=N4)c5ccc(cc5)OC)COC C39231650
c1ccc(cc1)OS(=O)(=O)[P@@]2(=O)NN3CCc4cc(c(cc4[C@@H]3CO2)O)Cl C39465980
c1cc(c(cc1c2nc(on2)C3CC3)F)N4CCC(CC4)C(=O)N5CCC(CC5)C(=O)N C40901822
CC(=O)OCC[C@@H]1C(=O)N/C(=N\N=C/2\c3cc(ccc3NC2=O)Br)/S1 C39843810
Cc1ccc(c2c1cc(c(=O)[nH]2)[C@@H](c3nnnn3C4CCCC4)N5CCC(CC5)O)C C57589864
c1cc2c(cc1OS(=O)(=O)c3ccc4c(c3)[nH]c(=O)c(=O)[nH]4)c5c(o2)CCCC5 C23395934
C[C@H]1Cc2cc(ccc2N1Cc3nnnn3c4ccc(cc4)C(F)(F)F)S(=O)(=O)N C59421076
Cc1c(c(=O)n(n1C)c2ccccc2)/N=C\3/NC(=O)[C@@H](S3)CC(=O)Nc4ccccc4 C13616065
CCn1c(c(c(n1)C)N/C=C\2/C(=O)NC(=O)N(C2=O)c3ccc(cc3C)Br)C C59858311
c1c(nc(nc1Cl)N)N2CCN(CC2)CC3=NC(=O)C4=C5CCCC[C@@H]5SC4=N3 C64064478
C[C@@H](CC1=c2ccccc2=[NH+]C1)NC(=O)[C@@H]3CCCN(C3)[C@@H]4[C@@H]5C(=NC=N5)[N-]C(=N4)Cl C64480084
Cc1cc2c(cc1S(=O)(=O)N3CCC[C@@H]3C(=O)NC4CCC(CC4)C)OCC(=O)N2 C64920875
c1cc(cnc1)CSc2nnc(o2)c3cccnc3 C00905514
c1ccc(cc1)OCCSC2=NC=NC3=NC=N[C@H]32 C06581465
Cc1csc(n1)SCc2nnnn2c3ccccc3 C17710690
Cc1ccc(o1)CN(C)S(=O)(=O)c2ccc(nc2)Cl C06314333
Cc1nc(on1)CN(C)[C@@H](C)c2nc3ccccc3s2 C12980853
Cc1nc(on1)[C@@H](C)Sc2nccn2c3ccccc3 C32752722
Cn1c2c(cn1)c(ncn2)N(Cc3cccs3)C4CC4 C32779271
CCS(=O)(=O)N1CCC[C@@H]1c2cc(no2)C(C)C C33270419
CCN(C1CCCC1)S(=O)(=O)c2cnc(nc2)Cl C35766272
Cc1nnc(n1c2ccccc2)SCc3ccon3 C00104296
CCOC(=O)[C@@H]1CCCN(C1)C(=O)C2=CC=CC3=CC=N[C@H]32 C38752713
C[P@@](=O)(COc1ccc(cc1)[N+](=O)[O-])CCl C39314575
C[C@H]1CN(CCO1)S(=O)(=O)c2ccc(cc2)OC(C)C C40635553
Cc1cc(n(n1)Cc2nnc(o2)SCC(=C)C)C C41386304
Cc1cc(n(n1)Cc2nnc(n2C)SCC=C)C C41386887
CC(C)n1c(nnc1SC(C)C)c2ccn(n2)C C41390931
C[C@H](c1ccc(o1)C(=O)N2CCC[C@H]2C(=O)OC)Cl C41690331
C1CCC(CC1)CS(=O)(=O)N2CCC[C@@H]2N=C=O C42520729
CC(C)N(C(C)C)C(=O)c1csc(n1)c2cnccn2 C44122739
CCOC(=O)[C@@H]1CCCN1C(=O)C2(CCCCC2)C#N C44767210
Cc1ccc(cc1)OC(=O)[C@H](C)Sc2nncn2C C45584261
C[C@H](CN(C)S(=O)(=O)c1ccc(cc1)C#N)C#N C45815056
COC(=O)c1c(sc(n1)c2ccncc2)c3ccncc3 C47217747
CCc1nnc(o1)CSc2nc3cc(ccc3o2)Cl C48397582
CCn1ccnc1S[C@@H](C)C(=O)N2C[C@H](O[C@H](C2)C)C C48411268
CC1CCN(CC1)C(=O)[C@@H](C)Sc2nncn2C3CC3 C48643290
Cc1ccc(c(c1)S(=O)(=O)N2CC[C@H](C2)C(=O)OC)F C48672565
C1CCC(CC1)CS(=O)(=O)N2CCC[C@H](C2)N=C=O C49043860
Cc1ccnc(c1)n2c(c(c(n2)C)[C@H](C)C(=O)OC)C C50288380
c1cc2c(cc1OCCCN3CCCC3=O)OCO2 C57550294
c1cc2c(cc1Cn3ccnc3SCC#N)OCO2 C57569005
CCOC(=O)N1CCN(CC1)C(=O)C[C@H]2C[C@H]3CC[C@@H]2C3 C48089009
c1cc(ccc1OCCn2cnc(n2)C#N)Br C14143268
Cc1nc(on1)CCCC(=O)N2CC[C@@H](c3c2cccc3)C C58457923
Cc1ccc(cn1)C(=O)OCc2c(snn2)Cl C29010645
C[C@@H]1C[C@H](CN(C1)C(=O)CSc2nnc(o2)C(C)C)C C33826199
CCCCN(CC)C(=O)C1CCN(CC1)C(=O)N(C)C C47991459
c1cc2c(cc1S(=O)(=O)N(CC#N)CC#N)CCCC2 C60343310
c1cc(oc1)C(=O)N2CCC[C@H]2C(=O)OC3CCCC3 C60740282
C[C@H](c1nnc(o1)c2ccccc2)Sc3nccn3C C60970198
CCC[C@@H](C)N1C[C@H](CC1=O)C(=O)N2CCC(CC2)C#N C61584353
CN(Cc1ccco1)Cc2nc(no2)c3ccsc3 C61783495
CC(C)CCc1nc(on1)CN2CCOCC2(C)C C64517693
CCCc1nc(on1)CS(=O)(=O)c2cccc(c2)C C65523884
Cc1ccc(cc1)N2CC[C@H](C2=O)C(=O)N(C)C[C@H](C)C#N C65880526
CC(C)(C)C(=O)N1CCC[C@H](C1)C(=O)N(CC#N)C2CC2 C65894504
CCCc1nc(no1)Cn2cc(ccc2=O)Br C66409348
C[C@@H](CN(C)Cc1csc(n1)c2cnn(c2)C)C#N C66471022
Cc1c(scn1)CN(C)Cc2nc(on2)C(C)C C66564725
CC(C)(C)C1CCC(CC1)OC(=O)Cn2cncn2 C66780234
Cc1cccc2c1nc(o2)SCc3nc(cs3)C(=O)[O-] C04239612
c1cc(oc1)/C=C/C(=O)C(=C2SCCCCS2)C(=O)[O-] C05770269
Cc1ccc(s1)/C=C\2/C(=O)N(C(=S)S2)CCC(=O)[O-] C06210088
c1ccc(cc1)C(c2ccccc2)C(=O)N3CCC[C@H](C3)C(=O)[O-] C13170375
CCCn1c(=O)c2c3c(sc2nc1C(C)C)CC[C@H]3C(=O)[O-] C19764424
c1cc(ccc1CS(=O)(=O)[N-]c2cc(ccc2F)F)C#N C21812846
CSc1cccc(c1)[N-]S(=O)(=O)c2cccnc2Cl C35099182
CC(C)C(=O)N1[C@H](CS[C@H]1c2ccc(cc2)C(C)(C)C)C(=O)[O-] C35115707
CN(C)c1ccc(cc1)[N-]S(=O)(=O)c2cccnc2Cl C35219794
CC[C@@H]1CCCN(C1)S(=O)(=O)c2cc(ccc2F)C(=O)[O-] C35246955
CC(C)c1ccccc1[N-]S(=O)(=O)c2cnc(nc2)Cl C35357619
C[C@H](C(=O)[O-])SCc1cc(=O)oc2c1ccc(c2)Br C37405595
c1cc(sc1/C=C/C(=O)N(CC(=O)[O-])C2CCCC2)Br C37586552
C(CC(=O)[O-])c1nnc(o1)c2c(c(c(c(c2F)F)F)F)F C37729302
c1cc(cc(c1)Br)[C@@H]2CCCN2C(=O)CCC(=O)[O-] C37833948
CCN(CC(=O)[O-])C(=O)/C=C/c1ccc(s1)Br C38015658
Cc1cc(n(n1)c2ccccc2)[N-]S(=O)(=O)c3ccccc3 C02641529
C[C@H](c1ccc(cc1)C(C)C)N2CCN(CC2)C(=O)C(=O)[O-] C24867192
c1cc(c(cc1Br)F)C[C@@H]([C@@H]2CCS(=O)(=O)C2)C(=O)[O-] C40377531
C[C@H](C(=O)N1CCCCCC1)Sc2ccc(cn2)C(=O)[O-] C41667564
CC[C@](c1ccc(cc1)Br)(C(=O)[O-])N2CCCC2=O C41888172
CC[C@@H]1CCCC[C@@H]1OC2(CCS(=O)(=O)CC2)C(=O)[O-] C42334446
CN(Cc1cc(sc1)Br)C(=O)[C@H]2[C@H]3C[C@@H]([C@@H]2C(=O)[O-])C=C3 C42362715
c1c(cc(cc1F)Br)C(=O)N2CCC[C@H](C2)CCC(=O)[O-] C43584415
c1cc(oc1)CCC(=O)N2CCc3c(ccs3)[C@@H]2C(=O)[O-] C44591747
c1cc(sc1)CCC(=O)N2CCc3c(ccs3)[C@@H]2C(=O)[O-] C44591805
CC(C)CN1[C@@H]([C@H](c2ccccc2C1=O)C(=O)[O-])c3ccco3 C44857368
CC1(C[C@@H]1n2c(=O)c3c(ccs3)nc2SCC(=O)[O-])C C45136174
CC(=O)c1ccc(cc1)S(=O)(=O)/N=C(/[C@H]2CCC=CC2)\[O-] C46929697
CC(C)S(=O)(=O)/N=C(/C=C/c1ccc(s1)Br)\[O-] C49417762
c1c2c(sc1C(=O)N3CCC(CC3)CCC(=O)[O-])CCC2 C50922350
c1c(cnc(c1C(=O)[O-])OCC2CCOCC2)Br C52151489
CC(C)n1cc(cc1C(=O)N2CCC[C@@H](C2)CC(=O)[O-])Cl C54296222
Cc1nnc(s1)Sc2ccc(c(c2)C(F)(F)F)C(=O)[O-] C54554175
c1cc(ccc1CC#N)[N-]S(=O)(=O)c2ccc(c(c2)F)F C29966982
CC[C@H](C(=O)[O-])n1c2cc(c(cc2nc1C(F)(F)F)F)F C57830326
CC[C@H](C)N(CC(=O)[O-])C(=O)c1csc2c1CC[C@@H](C2)C C37590657
c1cc(cc(c1)C(F)(F)F)[C@@H]2[C@@H](CC(=O)N2C3CC3)C(=O)[O-] C57984992
Cc1ccc(c(c1)S(=O)(=O)/N=C(/C=C/c2ccco2)\[O-])C C46929199
c1cc(ccc1c2nc(on2)SCC(=O)[O-])Br C61881287
c1ccc2c(c1)nc(s2)SCC(=O)N3CC[C@H](C3)C(=O)[O-] C62117876
c1cc(sc1CCCC(=O)N2CC[C@H](C2)C(=O)[O-])Br C62118698
C[C@@H](C(=O)N1CC[C@@H](C1)C(=O)[O-])Sc2ccc(cc2)Cl C62118713
Cc1cc(ccc1SCC(=O)N2CC[C@H](C2)C(=O)[O-])Br C62119024
C[C@@H]1CN(C[C@H](O1)C)Cc2nc(c(s2)C(=O)[O-])C(C)(C)C C62491883
CCC[C@@]1(CCCN(C1)C(=O)c2cc(sc2C)C)C(=O)[O-] C62872046
C[C@H](C(=O)N1CC[C@@](C1)(C)C(=O)[O-])Oc2ccc(cc2)Cl C62913734
C[C@H]1CC[C@@H]([C@@H](C1)Sc2ccc(cc2)S(=O)(=O)C)C(=O)[O-] C63132179
c1cc(ccc1CS(=O)(=O)/N=C(/C=C2CCCCC2)\[O-])C#N C66002566
Cc1c(sc(n1)[S-])CC(=O)N(C)Cc2c(ncs2)C C66419569
CCOP(=O)([O-])OCC C01530488
CC(C)CCS(=O)(=O)[O-] C01555532
CS(=O)(=O)N1CCC[C@@H](C1)C(=O)[O-] C04294560
CN(CC(=O)[O-])C(=O)CCSC C20250410
CN(C)C(=O)[C@@H]1[C@H]2C=C[C@@H]([C@@H]1C(=O)[O-])O2 C25605611
C1COCCC1N2C[C@@H](CC2=O)C(=O)[O-] C36308293
C1COCCC1N2C[C@H](CC2=O)C(=O)[O-] C36308297
C1CCN([C@@H](C1)C(=O)[O-])C(=O)CC2CC2 C37437098
CN1CCN(CC1)C(=O)[C@@H]2C[C@H]2C(=O)[O-] C37460640
Cc1nc(on1)[C@H]2C[C@@H]2C(=O)[O-] C37460796
CC[C@@H](C)N(CC(=O)[O-])C(=O)C#C C37473820
CC[C@@H](C)N(CC(=O)[O-])S(=O)(=O)C C37473979
CC[C@H](C)N(CC(=O)[O-])S(=O)(=O)C C37473980
C[C@@H](C(=O)[O-])N1C(=O)CSC1=S C00966850
C1C[C@@H](OC1)C[S@@](=O)CC(=O)[O-] C38000318
CCN(CC(=O)[O-])C(=O)/C=C/C C38015157
CCC(=O)N(CC)CC(=O)[O-] C38015390
CCN(CC(=O)[O-])C(=O)C1CC1 C38015393
COC[C@@H]1CC[C@@H](O1)C(=O)[O-] C39066918
C1CCC(C1)N(CC(=O)[O-])C=O C40456385
C1CCC(CC1)(C(=O)[O-])N2CCCC2=O C41665904
CCN(C[C@H](C)C#N)C(=O)C(=O)[O-] C42448962
C[C@@H](C(=O)N(C)C)n1cnnc1[S-] C42572252
C1CCN([C@@H](C1)C(=O)[O-])C(=O)CCl C42768628
C1CO[C@H](CN1CC#N)C(=O)[O-] C43704639
C[C@H](CN(C)C(=O)C)C(=O)[O-] C44415488
CC[C@H](C)C(=O)N(C)[C@H](CC)C(=O)[O-] C44611715
C1CSC(=N1)N2C[C@@H](CC2=O)C(=O)[O-] C45958535
C[C@@H]1CN([C@@H](CO1)C)C(=O)CC(=O)[O-] C50913864
C1C[C@H]2[C@@H](C1)OCCN2C(=O)CC(=O)[O-] C50919099
C1CN(CCSC1)C(=O)CC(=O)[O-] C50919380
C#CCN1C[C@@H](CCC1=O)C(=O)[O-] C50919456
C1CC(=O)N(C1)C[C@@H]2CC[C@H](O2)C(=O)[O-] C51394401
C(/C=C/C(=O)[O-])N(CC#N)CC#N C51859373
CCC[C@@H](C)C(=O)N(C)[C@H](C)C(=O)[O-] C54051282
C[C@@H](C(=O)[O-])N(C)C(=O)C(F)(F)F C54052864
C[C@H](C(=O)[O-])N(C)C(=O)C(F)(F)F C54052865
C[C@H](C(=O)[O-])N(C)C(=O)N1CCCC1 C54053562
C1CCN(C(=O)C1)[C@H](C2CC2)C(=O)[O-] C54523966
C=CCS(=O)(=O)CC(=O)[O-] C58252113
C1COC[C@H]1C[S@](=O)CCC(=O)[O-] C49690035
C1COCCC1C[S@](=O)CC(=O)[O-] C52174955
CCN([C@@H](C)CC(=O)[O-])C(=O)N(C)C C61213356
C/C=C/CN1[C@@H](CCC1=O)C(=O)[O-] C61447029
CCC[C@H](C)CN1[C@H](CCC1=O)C(=O)[O-] C61447650
C[C@H](C(=O)[O-])[S@@](=O)C1CCOCC1 C62055450
CS(=O)(=O)N1CC[C@@H](C1)C(=O)[O-] C62119724
c1ncn(n1)[C@@H]2CCC[C@H]2C(=O)[O-] C62757364
C[C@H](CC#N)N(C)C(=O)[C@H]1C[C@@H]1C(=O)[O-] C63087352
Cc1nc(cs1)C2=CN=C(C2)C(=O)[O-] C40148409
Cc1ccccc1Nc2nc(nc(n2)N)CSc3nnc(n3N)c4ccc(cc4)OC(F)F C03565366
CCc1ccccc1Nc2nc(nc(n2)N)CSc3nnc(n3N)Cc4ccccc4F C03545231
CCC[C@@H](C(=O)NC1CCCC1)N(C(=O)c2c(c(ns2)C(=O)N)N)C(C)(C)C C04161217
C[C@@H](C(=O)NC1CCCCC1)N(C2CCCC2)C(=O)c3c(c(ns3)C(=O)N)N C04192213
C[C@H](C(=O)NC1CCCCC1)N(C2CCCC2)C(=O)c3c(c(ns3)C(=O)N)N C04192214
CC(C)(C)c1ccc(cc1)c2nnc(n2N)SCC(=O)Nc3ccc(cc3)S(=O)(=O)N C03365797
c1c(cc(c(c1Cl)NC(=O)CSc2nnc(n2N)C3CCCCC3)Cl)S(=O)(=O)N C03431812
C[C@]12CC[C@@H](C[C@H]1C(=O)C=C3[C@H]2CC[C@]4([C@]3(CC[C@H]4[C@](C)([C@@H](CCC(C)(C)O)O)O)O)C)O C08877391
C[C@@]12CC[C@@H]3C(=C/C(=N\O)/[C@@H]4[C@@]3(C[C@@H]([C@@H](C4)O)O)C)C1=CC[C@@H]2[C@@](C)([C@@H](CCC(C)(C)O)O)O C09186530
c1cc(ccc1C(=O)N)NC(=O)CSc2nnc(s2)NC(=O)Nc3ccc(cc3)Cl C09324320
Cc1ccc(cc1)[C@H](C(=O)NC(C)(C)C)N(c2cccc(c2)OC)C(=O)c3c(c(ns3)C(=O)N)N C12477138
Cc1cccc(c1)N([C@H](c2ccc(cc2)OC)C(=O)NC(C)(C)C)C(=O)c3c(c(ns3)C(=O)N)N C12711503
CC(C)(C)[C@@H]1CCc2c(cc(s2)C(=O)Nc3cc(cc(c3)C(=O)N)C(=O)N)C1 C14887022
CCOc1ccc(cc1)c2nnc(n2N)S[C@@H](C)C(=O)Nc3cccc(c3)S(=O)(=O)N C18527336
c1ccc2c(c1)c(c[nH]2)/C=N/Nc3nnc(n3N)SCC(=O)Nc4cccc(c4)C(F)(F)F C20527877
c1ccc(c(c1)c2nnc(n2N)SCC(=O)Nc3ccc(cc3)S(=O)(=O)N)Br C20830356
Cc1c(c(c(nc1C)SCC(=O)Nc2cccc(c2)NC(=O)Nc3ccccc3)C(=O)N)C C25613796
CC[C@@H](C)[C@H](C(=O)NNC(=O)[C@@H](C)Oc1c(cc(cc1C)Cl)C)NC(=O)N C27202327
c1cc(cc(c1)NC(=O)Nc2ccc(cc2)c3ccnc4c3c(n[nH]4)N)C(F)(F)F C29129566
c1ccc2c(c1)c(c[nH]2)C[C@@H](C(=O)Nc3ccc(cc3)SC4CCCC4)NC(=O)N C30510341
C[C@H]([C@H]1CC[C@@]2([C@@]1(CC[C@@H]3C2=CC(=O)[C@@H]4[C@@]3(C[C@@H]([C@@H](C4)O)O)C)C)O)[C@@H](CCC(C)(C)O)O C35024630
C[C@@H]1[C@H](CC[C@@]1(C)O)[C@@](C)(CCC=C(C)C)O[C@@H]2[C@@H]([C@@H]([C@@H]([C@@H](O2)CO)O)O)O C35464359
C[C@H]1CCc2c(sc3c2c(nc(n3)SCC(=O)Nc4ccc(cc4)C(=O)N)N)C1 C36821228
c1ccc2c(c1)[nH]c(n2)CS[C@H]3NN[C@H](N3N)c4cccc(c4)Br C38889686
Cc1ccc(cc1)C2=C[C@@H](N=N2)[C@H]3NN[C@@H](N3N)SCC(=O)Nc4ccc(cc4)OC C38989551
CCc1cccc(c1NC(=O)CS[C@@H]2NN[C@@H](N2N)[C@@H]3C=C(N=N3)c4ccc(cc4)Cl)C C38990113
CCc1cccc(c1NC(=O)CS[C@@H]2NN[C@H](N2N)[C@@H]3C=C(N=N3)c4ccc(cc4)Cl)C C38990115
Cc1ccc(cc1Cl)NC(=O)CS[C@@H]2NN[C@H](N2N)[C@@H]3C=C(N=N3)c4ccc(cc4)Cl C38999971
Cc1cc(cc(c1)NC(=O)CS[C@@H]2NN[C@@H](N2N)[C@@H]3C=C(N=N3)c4ccc(cc4)Cl)C C39007345
Cc1ccccc1NC(=O)CS[C@H]2NN[C@H](N2N)[C@@H]3C=C(N=N3)c4ccc(cc4)Cl C39011921
COc1ccc(cc1)NC(=O)CS[C@H]2NN[C@@H](N2N)[C@@H]3C=C(N=N3)c4ccc(cc4)Cl C39012829
CCc1ccc(cc1)c2c(c(nc3c2c(c(s3)C(=O)Nc4cc(on4)C)N)N)C#N C39432527
c1ccc2c(c1)cccc2NC(=O)CS[C@@H]3NN[C@H](N3N)[C@@H]4C=C(N=N4)c5ccc(cc5)Cl C38990410
Cc1cccc(c1NC(=O)CS[C@H]2NN[C@@H](N2N)[C@@H]3C=C(N=N3)c4ccc(cc4)OC)C(C)C C38995931
c1cc(cc(c1)S(=O)(=O)N)NC(=O)NCCNc2c(cc(cn2)Cl)Cl C40151562
CC[C@H](C(=O)Nc1c(c(cs1)c2ccc(cc2)C)C(=O)N)n3c(nnc3SCC)N C40172472
CCc1ccccc1Nc2c(c(ncn2)NNC(=O)c3ccc(cc3)Br)N C40688298
Cc1ccc(cc1)C(=O)NNc2c(c(ncn2)Nc3ccccc3C(F)(F)F)N C40701817
Cc1ccc(cc1Cl)Nc2c(c(ncn2)NNC(=O)c3ccc(cc3)Cl)N C40703767
Cc1ccc(cc1)S(=O)(=O)NNc2c(c(ncn2)Nc3ccccc3Br)N C40781433
Cc1ccc(cc1)S(=O)(=O)NNc2c(c(ncn2)Nc3ccc(cc3)Br)N C40782276
CC[C@H](C)Nc1nc(c(c(n1)Nc2c(c3c(s2)CCCC3)C(=O)N)[N+](=O)[O-])N C41026393
C[C@@H]([C@H]1CC[C@]2([C@]1(CC[C@@H]3C2=CC(=O)[C@@H]4[C@]3(C[C@@H]([C@@H](C4)O)O)C)C)O)[C@@H](CCC(C)(C)O)O C43278942
C[C@@H](C(=O)Nc1c(c2c(s1)CCC2)C(=O)N)OC(=O)c3ccc(cc3N)[N+](=O)[O-] C58224229
c1ccc2c(c1)c(c[nH]2)C[C@@H](C(=O)Nc3ccc4c(c3)OC5(O4)CCCCC5)NC(=O)N C58457283
c1ccc2c(c1)c(c[nH]2)C[C@H](C(=O)Nc3ccc4c(c3)OC5(O4)CCCCC5)NC(=O)N C58457285
CCOC(=O)c1c2c(sc1NC(=O)CSc3nc(cc(n3)N)N)CCCCC2 C59941837
C[C@@H](C(=O)Nc1ccc(cc1)S(=O)(=O)N2CCCCC2)Sc3nc(cc(n3)N)N C31819010
CCOC(=O)c1c(csc1NC(=O)CSc2nc(cc(n2)N)N)c3ccco3 C60385387
Cc1cc(c2c(c1)[C@@]3([C@@H](C[C@@H](N3)CC(=O)N)C(=O)Nc4cc(ccc4OC)OC)C(=O)N2)C C16027033
CC(C)NC(=O)N[C@H]1CCN([C@@H]1C(=O)N[C@@H](Cc2cccs2)C(=O)N)C(=O)C=C(C)C C03839134
CC1=C([C@H](NC(=O)N1)c2ccc(cc2)OCC(=O)N)C(=O)Nc3ccc(cc3)OC C00814138
c1cc(ccc1CSc2c3c(nc(n2)N)n(cn3)[C@@H]4[C@H]([C@@H]([C@@H](O4)CO)O)O)Cl C04801927
Cc1ccc(cc1)c2nnc(n2N)SCC(=O)Nc3ccc(cc3)S(=O)(=O)N C02397136
c1ccc2c(c1)cccc2CSc3nc4c(=O)[nH]c(nc4n3[C@H]5[C@@H]([C@@H]([C@H](O5)CO)O)O)N C09109082
c1cc(ccc1[C@H](CC(=O)NNC(=O)CSc2ccc(cc2)Cl)NC(=O)N)Cl C09513869
Cc1c(sc(n1)N)c2nnc(n2CC=C)SCC(=O)Nc3ccc(cc3)S(=O)(=O)N C01805288
c1cc(oc1)c2nnc(n2N)SCc3nc(nc(n3)Nc4ccc(cc4)F)N C16633028
C[C@@H](C(=O)Nc1ccc(cc1)C(=O)N)Sc2nnc(n2N)c3ccc(cc3)C(C)(C)C C21227751
c1cc(c(c(c1)F)NC(=O)CSc2nnc(n2N)N/N=C/c3cc(ccc3O)Cl)F C21320267
Cn1cc(cc1C(=O)N)S(=O)(=O)N2CCC(CC2)C(=O)Nc3cc(c(c(c3)Cl)N)Cl C22024040
c1ccc(cc1)C[C@H](C(=O)Nc2cccc(c2)S(=O)(=O)/N=C/3\CCCCCN3)NC(=O)N C22699859
c1cc(ccc1C(=O)N)C(=O)OCC(=O)Nc2c(c3c(s2)CCCC3)C(=O)N C23045124
c1(nc(nc(n1)N[C@H](C(Cl)(Cl)Cl)O)N[C@H](C(Cl)(Cl)Cl)O)N C25666830
CCCn1c2ccc(cc2nc1S[C@@H](C)C(=O)Nc3ccc4c(c3)[nH]c(=O)[nH]4)S(=O)(=O)N C27929400
c1ccc(cc1)[C@H]2[C@H](C(=S)NC(=C2C(=O)Nc3ccccc3)N)C(=O)Nc4ccccc4 C27987404
CN(CCO)c1c(c2c3c(nc(c2c(n1)N)N)N(C(=O)C3)CCC4=CCCCC4)C#N C23444267
CC(C)(C)CC(C)(C)NC(=O)[C@H](c1c(cc(cc1O)O)O)N(C(=O)[C@@H]2CCC(=O)N2)C(C)(C)C C36591389
Cc1cc(ccc1NC(=O)CNC(=O)CSc2nc([nH]n2)N)Br C07007731
Cc1ccc(cc1C)NC(=O)CS[C@H]2NN[C@@H](N2N)[C@@H]3C=C(N=N3)c4ccc(cc4)OC C38989369
c1cc(ccc1C2=C[C@H](N=N2)[C@@H]3NN[C@@H](N3N)SCC(=O)Nc4ccc(cc4)Cl)Cl C38994290
c1cc(ccc1C2=C[C@H](N=N2)[C@@H]3NN[C@@H](N3N)SCC(=O)NC4CCCCC4)Cl C38995093
Cc1cc(ccc1Br)NC(=O)CS[C@H]2NN[C@H](N2N)[C@@H]3C=C(N=N3)C C38999486
Cc1ccc(cc1NC(=O)CS[C@H]2NN[C@H](N2N)[C@@H]3C=C(N=N3)c4ccc(cc4)Cl)Cl C39000483
c1cc(ccc1C2=C[C@H](N=N2)[C@H]3NN[C@@H](N3N)SCC(=O)Nc4ccc(c(c4)Cl)F)Cl C39007655
COc1ccc(cc1)C2=C[C@@H](N=N2)[C@H]3NN[C@@H](N3N)SCC(=O)Nc4ccc(cc4Cl)Cl C39011819
c1cc(ccc1C2=C[C@H](N=N2)[C@@H]3NN[C@@H](N3N)SCC(=O)Nc4ccc(c(c4)Cl)F)F C39012502
Cc1ccc(cc1)C2=C[C@@H](N=N2)[C@@H]3NN[C@@H](N3N)SCC(=O)Nc4cc(ccc4Cl)Cl C39015622
Cc1cccc(c1C)NC(=O)CS[C@@H]2NN[C@H](N2N)[C@@H]3C=C(N=N3)c4ccc(cc4)Cl C39016227
Cc1cc(c(c(c1)Cl)NC(=O)CS[C@@H]2NN[C@@H](N2N)[C@@H]3C=C(N=N3)c4ccccc4)C C39021109
CCc1c(c(c([nH]1)C(=O)NCC(=O)Nc2ccc3c(c2)[nH]c(=O)[nH]3)C)C(=O)OC C39558820
Cc1cc(sc1C(=O)NCC(=O)Nc2ccc3c(c2)[nH]c(=O)[nH]3)NC(=O)C(C)(C)C C39558997
C[C@]1(CC[C@@H]2C(=CC[C@H]3[C@@]2(CCC[C@@]3(C)C(=O)N)C)C1)CCO[C@@H]4[C@H]([C@H]([C@@H]([C@H](O4)CO)O)O)O C39559827
c1ccc2c(c1)c(c[nH]2)CCNC(=O)C[C@H]3CS[C@@H](N3)NC(=O)NCc4ccco4 C39709746
C[C@@H](C(=O)Nc1c(c2c(s1)CCCC2)C(=O)N)n3c(nnc3SCc4ccccc4)N C40172975
Cc1ccc(cc1)c2csc(c2C(=O)N)NC(=O)[C@@H](C)n3c(nnc3SCC#N)N C40173487
Cc1ccnc(c1)Nc2c(c(ncn2)NNC(=O)c3ccc(cc3)Br)N C40701383
c1cc(ccc1C(=O)NNc2c(c(ncn2)Nc3nccs3)N)Br C40780849
CC(=O)c1ccc(cc1)Nc2c(c(ncn2)NNC(=O)c3ccc(cc3)Br)N C40782775
COC(=O)c1ccc(cc1)Nc2c(c(ncn2)NNC(=O)c3ccc(cc3)Cl)N C40782876
COc1ccc(cc1)C(=O)NNc2c(c(ncn2)Nc3ccc(cc3)C(=O)OC)N C40782886
COc1ccc2c(c1)sc(n2)Nc3c(c(ncn3)NNC(=O)c4cccnc4)N C40784271
c1cc(c(cc1Cl)Cl)OCC(=O)NNc2c(c(ncn2)NC3CCCC3)N C40795565
C[C@@H]1CCc2c(sc3c2c(nc(n3)S[C@@H](C)C(=O)Nc4c(ccs4)C(=O)N)N)C1 C45485118
Cc1ccc(cc1)c2csc(n2)/C(=C/Nc3ccc(cc3)S(=O)(=O)N=C(N)N)/C#N C02207298
CCCCn1c(c(c(=O)[nH]c1=O)N(C2CCCC2)C(=O)CSc3nc(cc(n3)N)C)N C27577076
c1cc(c(cc1O)O)/C=N/NC(=O)CCCSc2nnc(n2N)c3ccncc3 C58987209
C/C(=N\Nc1[nH]nc(n1)SCC(=O)Nc2ccc(c(c2)C(F)(F)F)Cl)/c3ccc(cc3)N C59309474
Cc1ccc(c(c1)C)NC(=O)CSc2nnc(n2N)N/N=C/c3ccc(cc3O)O C20292282
Cc1c(c(nc(n1)N)COc2ccc(cc2C(C)(C)C)Br)C(=O)NN C66135004
Cc1c(sc(c1C(=O)N)NC(=O)[C@H]2[C@H]3CC[C@@H]([C@@H]2C(=O)[O-])C=C3)C C04652194
C1CCc2c(c(c(s2)NC(=O)CCC(=O)[O-])C(=O)N)C1 C00134041
Cc1c(sc(c1C(=O)N)NC(=O)[C@H]2[C@@H]3C[C@H]([C@@H]2C(=O)[O-])C=C3)C C15746624
c1cc(cc(c1)[N+](=O)[O-])[C@@H]2c3c(c(=O)[nH]c(n3)[O-])OC(=C2C#N)N C02461768
Cc1c(cc(s1)[C@@H]2c3c(=O)[nH]c(nc3OC(=C2C#N)N)[O-])[N+](=O)[O-] C12372425
c1cc(c(cc1[C@@H]2c3c(=O)[nH]c(nc3OC(=C2C#N)N)[O-])[N+](=O)[O-])Cl C06220257
c1cc(c(cc1[N+](=O)[O-])[C@H]2c3c(=O)[nH]c(nc3OC(=C2C#N)N)[O-])Cl C06220328
c1cc(ncc1C(F)(F)F)NN/C=C/2\C(=O)NC(=S)N=C2[O-] C29009646
c1ccc(cc1)N2[C@@H](CC(=N2)C(=O)/N=c\3/c(ccc[nH]3)[O-])C(=O)N C30516283
c1ccc2c(c1)nc(s2)[N-]S(=O)(=O)c3cccnc3NN C35358246
CC(C)c1cc(c(s1)NC(=O)[C@H]2[C@H]3CC[C@@H]([C@@H]2C(=O)[O-])O3)C(=O)N C35898003
Cc1cccc(c1)[C@@H](Nc2ccc3c(c2)NC(=O)CO3)[P@](=O)(O)[O-] C12523578
Cc1cc(on1)[N-]S(=O)(=O)c2ccc(cc2[N+](=O)[O-])NN C37115565
c1cc(c(cc1[N-]S(=O)(=O)c2ccc(nc2)NN)Cl)C#N C37393519
Cc1cc(sc1C(=O)[O-])NC(=O)[C@@H]2CCCN(C2)C(=O)N C37404829
Cc1c(cccc1S(=O)(=O)N)NC(=O)[C@@H]2C[C@@H]2C(=O)[O-] C37789276
c1ccc(c(c1)N[C@@H](C2CCCCC2)C(=O)[O-])S(=O)(=O)N C38037012
c1cc(cc(c1)[N-]S(=O)(=O)c2cnc(s2)Cl)NS(=O)(=O)N C38107905
c1cc(ccc1NC(=O)N)[N-]S(=O)(=O)c2ccnc(c2)Cl C38108025
C[C@]1(CC[C@@H](C1(C)C)C(=O)Nc2ccc(cc2)S(=O)(=O)N)C(=O)[O-] C38141303
Cc1c2c(cc(nc2on1)C3CC3)C(=O)Nc4cccc(c4)[N-]S(=O)(=O)N C39558494
c1cc(cc(c1)[N-]S(=O)(=O)N)NC(=O)c2ccc(nc2)C(F)(F)F C39558523
c1cc(c(cc1S(=O)(=O)[N-]c2c(ccs2)C#N)N)O C40322545
c1cc(c(c(c1[N-]S(=O)(=O)c2cnc(nc2)NN)F)F)F C41071050
c1c(cnc(n1)NN)S(=O)(=O)[N-]c2ncc(s2)Br C41071342
Cc1cccc(c1)c2nnc(n2CC(=O)N[C@@H](C)C(=O)N)[S-] C41842033
c1cc(cc(c1)[N-]S(=O)(=O)c2cc(cnc2)Br)/C(=N\O)/N C44243831
Cc1c(cc(cc1Cl)S(=O)(=O)N[C@H](C)c2[n-]nnn2)N C44887172
C[C@H](c1[n-]nnn1)NS(=O)(=O)c2ccc(cc2N)Br C44887290
CC(C)(C(=O)N)NC(=O)N1[C@@H]2CCCC[C@@H]2C[C@@H]1C(=O)[O-] C45112283
C[C@H](C(=O)[O-])S(=O)(=O)/N=c\1/[nH]c(cs1)c2ccc(cc2)N C49053163
c1cc(c(cc1[N-]S(=O)(=O)c2cnc(nc2)NN)F)Cl C49122929
C[C@]1(CCS(=O)(=O)C1)Nc2cc(c(cc2F)N)C(=O)[O-] C50033369
Cn1cc(cc1C(=O)N)S(=O)(=O)[N-]c2ccc(cc2)c3ccn[nH]3 C52798257
CN1[C@@H]([C@H](C(=NC1=O)[O-])Sc2[nH]c3ccccc3n2)N C38767354
c1c(cc(cc1F)S(=O)(=O)N)NC(=O)[C@@H]2CC=CC[C@@H]2C(=O)[O-] C55151319
CS(=O)(=O)[N-]c1ccc(c(c1)NC(=O)c2csc(n2)N)Cl C55186315
c1cc(ccc1c2cc(n[nH]2)O)[N-]S(=O)(=O)c3c[nH]nc3 C40809905
COC(=O)C1=C(Oc2c(c(=O)[nH]c(n2)[O-])[C@@H]1c3ccc(cc3)C#N)N C58950124
c1cc(ccc1NC(=O)CC[C@@H]2CCC[N-]C2)S(=O)(=O)N C36757002
c1ccc(cc1)[C@@H]2c3c([nH]c(=S)nc3OC(=C2C#N)N)[O-] C03135574
CC(C)CN1C(=O)/C(=C\Nc2cccc3c2c(n[nH]c3=O)[O-])/C(=O)NC1=S C60863171
c1cc(ccc1C#N)C(=O)NNC(=O)c2ccc3c(c2)nc(=S)[nH]c3[O-] C61633155
Cc1c(sc(c1C(=O)[O-])NC(=O)N[C@@H](C)C(=O)NC)C C62828618
CC(C)C[C@@H](C(=O)N1CCC[C@@](C1)(C)C(=O)[O-])NC(=O)N C62868692
CCC[C@]1(CCCN(C1)C(=O)NC(C)(C)C(=O)N)C(=O)[O-] C62876203
c1ccc2c(c1)cccc2[C@@H]3c4c([nH]c(=O)nc4OC(=C3C#N)N)[O-] C00070852
c1cc(ccc1[C@H]2CNC(=O)c3c(=C2)[nH]/c(=C\4/C=C(NC=N4)[O-])/n3)Cl C65406263
Cc1cccc(c1)NC(=O)NC/C(=N/c2[nH]nc(n2)c3ccccn3)/[O-] C65880171
Cc1ccc(c(c1)C)S(=O)(=O)[N-]c2nc(cs2)c3cc([nH]c3)C(=O)N C66250882
C[C@@H](C(=O)NC(=O)N)Sc1nnc(n1N)C2CCCCC2 C02637203
Cc1cc(cc(c1)NC(=O)CSc2nc(cc(n2)N)N)C C00420624
c1ccc(c(c1)c2[nH]c3ccc(cc3n2)N)c4[nH]c5ccc(cc5n4)N C00244939
c1cc(ccc1[C@H]2c3c([nH]c(=O)[nH]c3=O)NC(=C2C#N)N)Cl C04942679
c1c(cc(cc1NC(=O)N)NC(=O)N)C(F)(F)F C03207106
c1nc(c(c(n1)Cl)N)N[C@H]2C[C@@H](C[C@@H]2O)CO C05352694
C1CCC(CC1)CN2[C@@H]3[C@@H](C[C@H]([C@@H]([C@@H]3NC2=S)O)O)C(=O)N C08295799
C[C@@]1([C@@]([C@@]([C@@]([C@](O1)(C)Oc2ccc(cc2)N)(C)O)(C)O)(C)O)CO C09915901
c1cc(ccc1[C@@H]2c3c(nc(nc3NC4=C2C(=O)CCC4)N)N)Cl C10339099
c1c(nc(nc1N)S[C@H]2CCCCNC2=O)N C10991444
Cc1c(c([nH]n1)/N=N/c2c([nH]nc2N)N)c3ccccc3 C09191487
c1cc(ccc1N[C@@H]2[C@H]([C@H]([C@@H]([C@@H](O2)CO)O)O)O)Cl C13476118
Cc1cccc(c1NC(=O)[C@@H](C)Sc2c(c(cc(n2)N)N)C#N)C C09315114
C1CCC(=O)[C@@H](C1)SC2=C(C3(CCCC3)C(=C(N2)N)C#N)C(=O)N C14671748
CC(C)Cc1c(c(nc2c1c(c(s2)C(=O)N)N)N)C#N C28296530
C[C@H](C(=O)NC(=O)NC)Nc1ccc2c(c1)[nH]c(=O)[nH]2 C30009873
c1cc(ccc1/N=N/c2ccc(nc2N)N)S(=O)(=O)N C12410614
c1cc(ccc1N)NC(=O)N2CCC[C@@H](C2)C(=O)N C35407484
Cc1c(c(n[nH]1)C)NS(=O)(=O)c2ccc(cc2)NN C36736574
CN(C)c1nc(nc(n1)N)CSc2nc([nH]n2)N C10389139
Cc1c(sc(n1)N)SCc2nc(nc(n2)N)N C37036977
c1ccc(cc1)Nc2nc(c3c(n2)n(cn3)[C@H]4[C@H]([C@H]([C@H](O4)CO)O)O)N C22065748
c1cc(ccc1N[C@H]2[C@H]([C@@H]([C@@H](O2)[C@@H](CO)O)O)O)Br C03088015
Cc1c(nnc(c1C(=S)N)N[C@H](C)C(=O)N)C C40291225
c1ccc2c(c1)N(C[C@@H](O2)C(=O)N)C(=O)c3cc(c[nH]3)N C40313453
c1c(cn[nH]1)S(=O)(=O)NC2(CCCC2)/C(=N\O)/N C40377152
Cc1c(cn[nH]1)S(=O)(=O)NC2(CCCC2)/C(=N/O)/N C40377206
C[C@@H](C(=O)Nc1ccc(cc1)c2cc[nH]n2)NC(=O)N C40436759
Cc1ccc2cccc(c2n1)Nc3c(c(ncn3)N)N C40723840
C[C@H](C(=O)NC(=O)NC)Sc1[nH]c2cc(ccc2n1)N C42142337
CNC(=O)[C@@H]1CCCN1c2ccc(cc2N)S(=O)(=O)N C42393230
C(C(=O)NNc1c(c(c(c(c1F)F)F)F)F)NC(=O)N C42523204
Cc1cc(no1)CNc2cc(cc(c2)S(=O)(=O)N)N C44690975
CC(C)[C@H](/C(=N/O)/N)C(=O)N1CCCC[C@@H]1C(=O)N C44877827
C[C@]1(CCS(=O)(=O)C1)Nc2ccc(cc2N)S(=O)(=O)N C44923908
CC(C)c1c(c(n[nH]1)C(=O)N2CCC(CC2)C(=O)N)N C50309709
C[C@@H]1CC[C@@H](CN1C(=O)c2c(c([nH]n2)C(C)C)N)C(=O)N C50321153
C1CC1c2c(c([nH]n2)C(=O)NC3CCC(CC3)C(=O)N)N C50324376
CC(C)Cn1c(c(c(=O)[nH]c1=O)N[C@@H]2CCCNC2=O)N C50396555
c1c(cc(cc1N[C@H]2CCCC[C@@H]2O)S(=O)(=O)N)N C52000090
c1cc(ncc1S(=O)(=O)N[C@H]2CCCC[C@H]2O)NN C52010896
C1CCCC(CC1)(/C(=N\O)/N)C(=O)N[C@H]2CCCC[C@H]2O C52012529
c1c(c(cc2c1OCC(=O)N2)NC3(CCCCC3)CO)N C53114012
Cc1ccc(cc1)N[C@H]2[C@H]([C@@H]([C@H]([C@@H](O2)CO)O)O)O C03650027
c1c(nc(nc1N)S[C@@H]\2[C@@H]3CC[C@@H](C3)/C2=N\O)N C05338008
Cc1c2c([nH]n1)OC(=C([C@H]2c3cccc(c3)[N+](=O)[O-])C(=O)N)N C58950830
C[C@@H](c1ccc2c(c1)CC(=O)N2)NC(=O)Nc3cccc(c3)S(=O)(=O)N C59834372
c1cc(c(cc1S(=O)(=O)N)N)Sc2n[nH]c(=O)n2C3CC3 C61593985
Cn1c2c(cn1)c(nc(n2)CSc3[nH]c(=O)cc(n3)N)N C63083992
C[C@H]([C@H]1[C@@H]([C@@](ON1)(Nc2c(cc(cn2)C(F)(F)F)Cl)O)O)O C64220223
CC(C)c1ccc(cc1)[C@@H]2c3ccc4ccccc4c3OC(=C2C#N)N C00295482
c1cc(ccc1c2nc(c3c4c(sc3n2)CCCCC4)N)Cl C00137202
C[C@@H]1CC(=O)Nc2c(cc(cc2Br)Br)N1 C00052420
Cc1ccc(cc1)c2cc(c3c(c(sc3n2)C#N)N)C(F)(F)F C00614382
C1C[C@@H]2[C@H]3CC[C@H](C3)[C@@]2(C1)NC(=O)N[C@@]45CCC[C@@H]4[C@H]6CC[C@@H]5C6 C05638901
c1cc(cc(c1)O)[C@H]2[C@@H]3CCCO[C@@H]3c4cc(ccc4N2)Cl C15017928
CC(C)(C)c1cc(c(c(n1)N)C#N)c2ccc(cc2)Cl C20389348
c1c(cc(c(c1Cl)N[C@H]2CCCCNC2=O)Cl)Cl C20505355
CN(C)c1ccc(cc1)[C@@H]2[C@@H]3CC=C[C@H]3c4cccc(c4N2)O C20686180
c1cc(ccc1[C@H]2[C@@H]3CCCO[C@@H]3c4cc(ccc4N2)Cl)O C21356433
Cc1ccc(s1)[C@H]2Nc3c(c4c(s3)C[C@@H](CC4)C)C(=N2)O C06450232
CN(c1ccccc1)c2ccc(cc2N)N3CCCCCC3 C20271308
C[C@@]12CC3C[C@@](C1)(CC(C3)(C2)NC(=O)NC4CCCCC4)C C16605650
Cc1ccc(c(c1C)Oc2ccc3c(c2N)ncs3)C C35344979
CC(C)(C)c1c(n2cc(cc(c2n1)Cl)C(F)(F)F)N C36222258
C1C[C@@H]2[C@H]3CC[C@H](C3)[C@@]2(C1)NC(=O)N[C@]45CCC[C@@H]4[C@H]6CC[C@@H]5C6 C05638902
Cc1ccccc1c2c(noc2N)c3ccc(cc3C)Br C36830497
Cc1ccccc1c2c(c(on2)N)c3ccc(cc3Cl)Cl C36936982
Cc1ccccc1c2c(nn(c2N)C)c3ccc(cc3)Cl C36937518
C[C@H]1C[C@H](CC(C1)(C)C)Nc2cc3c(cc2Cl)NC(=O)C3 C36990744
c1ccc2c(c1)CC(C2)Nc3cc4c(cc3Cl)NC(=O)C4 C36990827
Cc1ccccc1c2c(noc2N)c3cc(cc(c3)Br)F C37034459
C[C@@H]1C[C@@H](CC(C1)(C)C)Nc2ccc(cc2)c3c[nH]cn3 C37071685
c1cc(cc(c1)O)N[C@@H]2CCOc3c2cc(cc3Cl)Cl C37238189
Cc1cc(cc(c1)c2c(c(on2)N)c3ccc(cc3)Br)C C37350129
c1cc(ccc1c2c(noc2N)c3ccc(cc3Cl)F)Cl C37350225
Cc1ccc(s1)c2c(c(n(n2)C)N)c3c(cccc3Cl)F C37351408
Cc1ccc(c(c1)Br)n2c3cccc(c3nc2N)F C37421437
c1cc2cn[nH]c2c(c1)N[C@@H]3CCc4c3ccc(c4)Br C40227238
c1cc(c(cc1Cl)Cl)c2cc(n(n2)C3CCCCC3)N C40928353
c1ccc(c(c1)c2cc(n(n2)C3CCCCCC3)N)Br C40928712
C[C@@H]1CC[C@@H]([C@@H](C1)n2c(c(cn2)Br)N)C(C)C C43665994
Cc1c(c(n(n1)[C@H](C)c2ccc3ccccc3c2)N)Cl C43667592
Cc1cc(cc(c1NC(=O)N[C@H]2CCC[C@H](C2)C)C)Br C49263337
CC(C)(C)c1cc(nc(n1)c2ccc(cc2)C(F)(F)F)N C50866731
Cc1ccc(c(c1)F)c2nc(c3c4c(sc3n2)CCC4)N C51596273
Cc1ccccc1[C@@H](c2cc3c(cc2Br)[nH]c(=O)[nH]3)Cl C52095105
CC(C)C1CCC(CC1)Nc2ccc3c(c2)CCC(=O)N3 C54555733
Cc1ccc(cc1)c2c(noc2N)c3ccc(s3)Cl C55332901
Cc1ccc(cc1)c2c(noc2N)c3ccc(cc3Cl)Cl C55332917
Cc1ccc(c(c1)C)N[C@@H]2c3cc(cc(c3NC2=O)C)Br C42294036
Cc1ccc2c(c1)[C@H](C(=O)N2)Nc3c(cc(cc3Cl)Cl)Cl C20505115
Cc1cc(nc(n1)S[C@@H](C)c2ccc3ccccc3c2)N C59833351
Cc1c(c(nc(n1)c2cc(cc(c2)Cl)Cl)N)C(C)C C61687592
c1ccc\2c(c1)C(=N/C2=N\c3ccc(cc3)Br)N C13115128
Cc1ccc(cc1)c2nc3c(cc(c(c3o2)Cl)N)Cl C62560734
Cc1ccsc1c2c(c(on2)N)c3ccc(cc3Cl)F C62609811
c1ccc2c(c1)nc(o2)c3cc(ccc3N)I C62824368
Cc1cc(ccc1N[C@H]2c3cc(ccc3NC2=O)Br)Cl C21512086
CC(C)(C)C1CCC2(CC1)NN(C(=[NH+]2)[S-])c3ccccc3 C08676902
C=CCN(CC=C)C(=O)[C@H]1[C@H]2CC[C@H](C2)[C@@H]1C(=O)[O-] C16990478
CCC(CC)C(=O)N(CC(=O)[O-])c1ccc(cc1)C C20231081
CC[C@@H](C)N(Cc1cccs1)C(=O)/C=C/C(=O)[O-] C32115247
CCCN(CC1CC1)C(=O)[C@@H]2CC=CC[C@@H]2C(=O)[O-] C35135358
CC[C@H](C)Sc1c(c(nc(n1)C2CC2)C)C(=O)[O-] C35659958
Cc1c(c(nc(n1)C2CC2)SCC(=C)C)C(=O)[O-] C35659962
CCN(CC(=C)C)C(=O)[C@@H]1[C@H]2C[C@@H]([C@@H]1C(=O)[O-])C=C2 C35721738
Cc1c(c(nc(n1)C2CC2)SCC3CC3)C(=O)[O-] C36765154
CCCN(C1CC1)C(=O)[C@@H]2[C@H]3C[C@@H]([C@@H]2C(=O)[O-])C=C3 C37096824
CCN(c1ccccc1C)C(=O)CSCC(=O)[O-] C37415257
CC(C)N(CCCC(=O)[O-])C(=O)[C@@H]1C[C@H]2CC[C@@H]1C2 C37585862
Cc1ccc(cc1)N(C[C@H]2CCCCO2)CC(=O)[O-] C37594917
c1ccc(cc1)N(CCC(=O)[O-])C[C@@H]2CCCCO2 C37595096
c1ccc(cc1)N(CCCC(=O)[O-])C[C@H]2CCCO2 C37595664
CC(C)CN(C1CC1)C(=O)[C@H]2CC=CC[C@H]2C(=O)[O-] C37829156
CCCCN(C1CC1)C(=O)[C@@H]2CC=CC[C@H]2C(=O)[O-] C37830587
CC(C)CN(CC(F)(F)F)C(=O)[C@@H]1C[C@@H]1C(=O)[O-] C37831956
CCN(CCC(=O)[O-])C(=O)c1cc2c(s1)CCC2 C38023236
CCN(c1cccc(c1)C)C(=O)CCCCC(=O)[O-] C40234822
c1cc(sc1)CCCC(=O)N2CCC[C@@H]2CC(=O)[O-] C42144390
CC(C)N(Cc1ccoc1C(=O)[O-])CC(F)(F)F C42772169
CCn1c(nnc1[S-])N(CC(F)(F)F)C2CC2 C42778725
C1C[C@H](CN(C1)C(=O)C[C@@H]2CCC=C2)CCC(=O)[O-] C43583728
CC(C)C(=O)N(C)Cc1cc(sc1)/C=C/C(=O)[O-] C44412245
CCC[C@H](c1cccs1)N2C[C@@H](CC2=O)C(=O)[O-] C49540765
CCC[C@@H](c1cccs1)N2C[C@H](CC2=O)C(=O)[O-] C49540766
CN(CC1CC1)C(=O)c2ccc(s2)/C=C/C(=O)[O-] C49594656
c1ccc(c(c1)COC[C@@H]2CCOC2)/C=C/C(=O)[O-] C49691160
C1CCN([C@H](C1)CCC(=O)[O-])C(=O)CC2CCCC2 C50921168
CCN(C[C@]1(CCOC1)C(=O)[O-])c2cccc(c2)C C51288696
C/C=C/c1ccccc1OC[C@@H]2CC[C@@H](O2)C(=O)[O-] C51393631
C/C=C/c1ccccc1OC[C@H]2CC[C@@H](O2)C(=O)[O-] C51393632
c1ccc(cc1)/C=C/COC[C@@H]2CC[C@@H](O2)C(=O)[O-] C51393635
c1ccc(cc1)/C=C/COC[C@H]2CC[C@@H](O2)C(=O)[O-] C51393636
c1ccc(cc1)/C=C/COC[C@@H]2CC[C@H](O2)C(=O)[O-] C51393637
CCN(C[C@@H]1CC[C@@H](O1)C(=O)[O-])c2ccc(cc2)C C51395710
C[C@@](COC)(C(=O)[O-])O[C@@H]1CCCc2c1cccc2 C53198720
C[C@@](COC)(C(=O)[O-])O[C@H]1CCCc2c1cccc2 C53198722
CCCC[C@@](CC)([C@@H]1CCS(=O)(=O)C1)C(=O)[O-] C54633084
CCCC[C@](CC)([C@H]1CCS(=O)(=O)C1)C(=O)[O-] C54633090
C[C@H]1CCC[C@@H](C1)S(=O)(=O)CCCCC(=O)[O-] C54688231
CCN(C[C@]1(CCOC1)C(=O)[O-])c2ccccc2C C60359333
CCN(C[C@H](C)C(=O)[O-])C(=O)c1cc(ccc1F)C C61216612
CCN(c1cccc(c1)C)C(=O)C[C@@H](C)CC(=O)[O-] C61836954
c1c(cc(c(c1F)N(CCC#N)C2CC2)F)C(=O)[O-] C62721524
Cc1ccnc(n1)S[C@@H](CC(=O)[O-])C(F)(F)F C62766450
CC[C@]1(CCN(C1)C(=O)CCC2CCCC2)C(=O)[O-] C62914215
CCC[C@]1(CCN(C1)C(=O)C[C@@H]2CCC=C2)C(=O)[O-] C62920358
CCC[C@@]1(CCN(C1)C(=O)C[C@H]2CCC=C2)C(=O)[O-] C62920360
CCC[C@]1(CCN(C1)C(=O)C[C@H]2CCC=C2)C(=O)[O-] C62920363
Cc1ccc(cc1)n2c(=O)c3c(c4ccccc4[nH]3)nc2SC(C)C C00214025
CC(C)c1ccc(cc1)[C@H]2C[C@@H](Nc3n2ncn3)c4ccccc4Cl C02471999
c1cc(ccc1c2nc3cc(ccc3o2)Cl)NC(=O)C(F)(F)F C00077432
Cc1ccc(c(c1)Cl)Nc2c(cc3ccc(cc3n2)OC)C#N C00269887
Cc1cccc(c1)Nc2ncc3c(n2)C[C@H](CC3=O)c4ccccc4 C02419398
Cc1ccc(c(c1)C)NC(=O)c2cc3cccc(c3oc2=O)CC=C C00322156
c1ccc(cc1)c2ccc(cc2)/C=N/Nc3c4ccccc4cnn3 C05119697
CCc1ccc2c(c1)[C@@H]3C=CC[C@H]3[C@@H](N2)c4ccc(cc4)[N+](=O)[O-] C04455925
Cn1cccc1/C=C\2/C(=O)N/C(=N\c3cccc(c3)C(F)(F)F)/S2 C05163769
Cc1nc2c3ccccc3oc2c(n1)Nc4cccc(c4)C(F)(F)F C05180060
Cc1c(c(on1)c2ccc(cc2)Cl)C(=O)Nc3ccc(cc3)Cl C00120886
C[C@@H]1CCc2c(sc3c2c(ncn3)Nc4ccc(cc4)C(=O)C)C1 C01965589
Cc1ccc(cc1)S(=O)(=O)Nc2nc3c(cc(cc3s2)C)C C01516438
c1ccc2c(c1)C[C@@H](CO2)CNc3c4c5c(sc4ncn3)CCCC5 C06585147
CCNc1c2c(cn(c2ncn1)c3ccc(cc3)C)c4ccccc4 C06870032
Cc1cccc2c1nc(s2)NS(=O)(=O)c3ccc(s3)Cl C08864764
Cc1ccc(cc1)C(=O)Nc2cccc(c2)c3cc4ccccc4oc3=O C09142033
Cc1cccc(c1)[C@@H]2Cc3c(cnc(n3)Nc4ccccc4)C(=O)C2 C10156558
C[C@@H](c1ccco1)Nc2c3ccccc3nc(n2)c4ccsc4 C12727884
Cc1cc(c(c(c1)Cl)NC(=O)c2c(sc(n2)c3ccco3)C)C C12891581
c1ccc2c(c1)CC[C@H]2Nc3c4ccccc4nc(n3)c5cccnc5 C12921354
Cc1ccc(c(c1)C)N[C@H]2C(=O)N(C(=O)S2)c3ccc(c(c3)C)C C06626932
Cc1cccc(c1)N[C@@H]2C(=O)N(C(=O)S2)c3cccc4c3cccc4 C06628129
c1cc(ccc1Nc2ccc(cc2)I)[N+](=O)[O-] C08419010
CSc1ccc(cc1)[C@@H]2[C@@H]3CC=C[C@@H]3c4c(ccc(c4N2)F)[N+](=O)[O-] C14551877
CSc1ccc(cc1)[C@H]2[C@@H]3CC=C[C@@H]3c4c(ccc(c4N2)F)[N+](=O)[O-] C14551878
CC1=C([C@@H](C(=C(N1)C)C(=O)OC)c2ccc(cc2)Br)C#N C00407350
C[C@H](c1ccccc1[N+](=O)[O-])Nc2ccc(cc2)Br C20526047
c1ccc2c(c1)[C@@H](CCS2)Nc3ccc(cc3Cl)[N+](=O)[O-] C22805163
CC(C)c1nnc(s1)NC(=O)c2cc3c(s2)c4ccccc4s3 C25579029
CC(C)c1nnc(s1)NC(=O)c2cc3c(s2)CCCCCC3 C26567520
Cc1ccc(o1)/C(=N/Nc2nc(cs2)c3ccc(cc3)Cl)/C C27830059
CC(C)Nc1c2c(csc2nc(n1)Cl)c3ccc(cc3)OC C36278537
c1ccc2c(c1)[C@H](CCS2)Nc3cc(ccc3Cl)[N+](=O)[O-] C37060038
c1cc(c(cc1[N+](=O)[O-])Br)NC[C@@H]2C[C@H]3C[C@@H]2C=C3 C37316632
Cc1cc(cc(c1NC2CCC3(CC2)OCCO3)OC)Br C37776731
c1cc(ccc1C2=C3C(=NC(=NC3=O)NC4CCCCC4)SC2)Cl C39312546
c1ccc2=[NH+]CC(=c2c1)/C=C/3\C(=O)N=C(S3)[N-]c4cccc(c4)Cl C39984793
Cc1cc(ccc1NC(=O)c2c(c3cccc(c3o2)Cl)C)N(C)C C40111723
Cc1ccc2c(c1)sc(n2)NC(=O)c3cc4c(n3C(C)C)ccs4 C40805898
CC(C)(C)c1ccc(cc1)NS(=O)(=O)c2ccc3c(c2)CCO3 C41231770
C[C@@H]1c2ccsc2CCN1C(=O)Nc3ccccc3OC(F)(F)F C43878758
CCc1ccc(cc1)c2nc(c(s2)C)c3ccc4c(c3)NC(=O)CO4 C57755216
c1cc(c2ccncc2c1NC(=O)C3CCCCC3)N4CCCCC4 C58521316
Cc1ccc(cc1)C(=O)N/N=C/c2ccc(cc2C)N3CCCC3 C59158146
Cc1ccc(cc1)NC(=O)[C@H]2CC(=O)N(C2)C34CC5CC(C3)CC(C5)C4 C59346117
CCCC1=NN([C@@](C1)(C(C)(C)C)O)C(=O)c2ccc(cc2)Cl C59392614
Cc1ccccc1N2C(=O)O[C@@H]([C@]2(c3ccccc3)O)c4ccccc4 C66323800
CC(=O)c1ccc(cc1)NC(=O)N2CCC[C@@H](CC2)c3ccccc3 C67033244
C[C@H](c1ccco1)N(C)C(=O)NC(C)(C)c2ccc(cc2)Cl C67471025
COc1ccc(cc1)S(=O)(=O)N2CCC[C@H]2C(=O)Nc3nc4c(s3)ccc(c4Cl)Cl C08927983
C[C@@H]1Cc2ccccc2N1S(=O)(=O)c3cccc(c3)C(=O)Nc4nc(cs4)c5cccnc5 C09126575
c1cc(ccc1NC(=O)[C@H]2CC(=O)N(C2)c3ccc(cc3)Cl)S(=O)(=O)N4CCCCCC4 C09226924
Cc1ccc(cc1)NC(=O)CN2c3cc(ccc3SCC2=O)S(=O)(=O)N4CCC(CC4)C C09430555
Cc1ccc(cc1)S(=O)(=O)c2cn(c3c(c2=O)ccc(n3)C)CC(=O)Nc4cccc(c4C)C C09689132
Cc1ccc(c(c1)C)c2csc(n2)NC(=O)c3cccc(c3)S(=O)(=O)N4C[C@H](O[C@@H](C4)C)C C11357641
Cc1cc(c(c(c1)C)S(=O)(=O)N2CCC(CC2)C(=O)Nc3ccc(c(c3)C)N4CCCC4=O)C C11744835
Cc1c(sc(c1C#N)NC(=O)CSc2c3cnn(c3ncn2)c4ccccc4Cl)C C12643412
Cc1c2ccccc2sc1C3=NN=C(SC3)Nc4ccc(cc4)S(=O)(=O)N5CCOCC5 C12694725
CC(C)(C)c1cc(n(n1)[C@H]2CCS(=O)(=O)C2)NC(=O)C(C)(C)Oc3ccc(cc3)Cl C12732927
c1ccc2c(c1)nc(s2)SCC(=O)N3CCC(CC3)C(=O)Nc4ccc5c(c4)OCO5 C13109776
c1cc(ccc1C(F)(F)F)S(=O)(=O)N2CCC(CC2)C(=O)Nc3ccc4c(c3)OCO4 C15357066
Cc1ccc(cc1C)c2csc3c2c(=O)n(c(n3)S[C@H](C)C(=O)Nc4c(nn(c4C)C)C)C C15754692
c1cc(ccc1c2cn3ccsc3n2)NC(=O)c4ccc(c(c4)S(=O)(=O)N5CCCC5)Cl C06101417
CN(CC(=O)Nc1ccccc1Br)C(=O)CN2c3cccc4c3c(ccc4)S2(=O)=O C16178799
Cc1cc(ccc1S(=O)(=O)Nc2cccc(c2)C(F)(F)F)N3C(=O)C(CS3(=O)=O)(C)C C16701624
Cc1c2c(ccc3c2C(=O)C[C@@](O3)(C)c4ccc(cc4)Cl)oc1C(=O)NCCN5CCOCC5 C20418049
C[C@H](C(=O)Nc1cc(ccc1Cl)Cl)Sc2nnc(n2C)[C@@H]3COc4ccccc4O3 C21181805
Cc1ccc(cc1Cl)N2C[C@@H](CC2=O)C(=O)Nc3ccc(cc3)S(=O)(=O)N4CCCCCC4 C21349009
Cc1c2c(nc3n(c2=O)CCC3)sc1C(=O)O[C@@H](C)C(=O)Nc4cc(ccc4Cl)Cl C21727680
COC(=O)c1cccc(c1)C#Cc2cccc(c2)NC(=O)c3ccc4c(c3)CCCN4S(=O)(=O)C C22899994
C[C@@H](C(=O)NC12CC3CC(C1)CC(C3)C2)Sc4nnc(n4C)[C@@H]5COc6ccccc6O5 C23595446
Cc1ccc(cc1)N(C)S(=O)(=O)c2cccc(c2)C(=O)Nc3nc4c(s3)CN(CC4)C C23608094
COC(=O)c1cccc(c1)C#Cc2cccc(c2)NC(=O)c3ccc4c(c3)CCN4S(=O)(=O)C C23881277
Cc1ccc(c(c1)S(=O)(=O)N2CCN(CC2)C(=O)[C@H](C)NC(=O)C34CC5CC(C3)CC(C5)C4)C C25980086
Cc1ccc2c(c1)c(c3n2C[C@](N(C3=O)C[C@H]4CCCO4)(C)C(=O)NC5CCCC5)n6cccc6 C33249550
CCC(=O)Nc1cccc(c1)c2nc(on2)[C@H]3CCCN(C3)C(=O)c4cccc(c4)Br C33289862
C[C@H](C(=O)Nc1ccccc1c2ccccc2)N3CCN(CC3)C(=O)[C@@H]4COc5ccccc5O4 C12797712
CC1(c2cc(ccc2N(C1=O)CC(=O)Nc3ccc(cc3)Cl)S(=O)(=O)N4CCCCC4)C C35398745
Cc1cccc(c1)C(=O)N2[C@@H](COC23CCN(CC3)C(=O)C(C)(C)C)C(=O)N[C@@H](C)c4ccccc4 C35639652
COc1cccc(c1)c2nnc(s2)NC(=O)[C@H]3CCCN3C(=O)c4ccc(c(c4)Cl)Cl C35724159
Cc1cc(nn1c2ccc(c(c2)Cl)Cl)c3c(nc4n(c3=O)c(cs4)CC(=O)NC(C)C)C C35911752
CCN1C2=C([C@H](NC1=O)c3ccc(cc3C)C)C(=O)N(C2)[C@H](c4ccccc4)C(=O)N5CCCC5 C35966337
C[C@H](C(=O)c1ccc2c(c1)NC(=O)CO2)Sc3nc4cc(ccc4c(=O)n3CC=C)Cl C36858880
c1ccc(c(c1)n2c3c(cn2)c(ncn3)SCC(=O)Nc4c(c5c(s4)CCCC5)C#N)Cl C04410619
COc1cc(c(cc1OC)OC)[C@@H]2C=C(N=C3N2NC=N3)c4ccc(cc4)I C02916543
CN(C)S(=O)(=O)c1ccc(cc1)C(=O)Nc2ccc3c(c2)N(CCC3)C(=O)c4ccccc4 C38699852
Cc1ccc(cc1)N2C[C@H](CC2=O)C(=O)Nc3ccc(cc3)c4ccc(nn4)N5CCCCC5 C38791343
C[C@@H](C(=O)c1ccc2c(c1)NC(=O)CO2)Sc3nnc4n3cc(cc4Cl)C(F)(F)F C36709989
c1cc(ccc1OCCN2c3ccc(cc3/C(=N/NC(=O)c4ccncc4)/C2=O)Cl)Cl C40138060
Cc1c\2c(oc1C(=O)N3CCCC3)CCC/C2=N\NC(=O)COc4ccc(cc4Cl)Cl C40816322
CCc1ccccc1NC(=O)c2cc(nc3c2c(nn3[C@@H]4CCS(=O)(=O)C4)C)c5ccccc5 C57306758
c1cc(c(cc1S(=O)(=O)N2CCCCC2)NC(=O)c3ccc(s3)Cl)N4CCOCC4 C14912756
CN\1C(=O)C[C@@H](S/C1=N\c2ccc(cc2)C(=O)OC)C(=O)Nc3cccc(c3)Br C58945665
CC1CCN(CC1)S(=O)(=O)c2ccc(cc2)NC(=O)/C=C/c3c(nc4n3cccc4)Cl C15915365
Cc1cc(cc(c1)NC(=O)CSc2nnc3n2ccn(c3=O)c4ccc(cc4)Br)C C46047954
Cc1ccc(cc1)NC(=O)c2nnc(s2)[C@@H]3CCCN(C3)S(=O)(=O)c4cc(c(cc4C)C)C C46124307
CN(c1ccc(cc1)Cl)S(=O)(=O)c2ccsc2C(=O)Nc3ccc4c(c3)OCCO4 C64872094
Cc1ccc(cc1)NC(=O)C2CCN(CC2)S(=O)(=O)c3ccc4c(c3)sc(=O)n4C(C)C C65022258
Cc1cc(c(c(c1)C)NC(=O)Cn2c(=O)n3c(n2)cc(nc3c4ccc(cc4)C(F)(F)F)C)C C67226447
CCCOc1ccccc1[C@@H]2CC(=O)Nc3c2ccc4c3cccc4 C02057296
c1cc2c(cc1c3csc(n3)NC(=O)C4CCCCC4)CCCC2 C04278867
CCc1cccc(c1)NC(=O)N2CCS[C@H]2c3ccc(cc3C)C C00329532
Cc1c(sc2c1c(ncn2)Nc3cccc(c3)C(F)(F)F)C C00083293
c1cc(cc(c1)NC(=O)c2ccc(cc2)c3ccco3)C(F)(F)F C04589889
c1ccc2c(c1)CCCN2C(=S)NC(=O)C34CC5CC(C3)CC(C5)C4 C04708903
Cc1ccc(cc1)N[C@@H]2c3ccccc3C(=O)N2c4ccccc4C C04918752
Cc1cc(nc2c1cccc2)N/N=C/c3ccccc3C(F)(F)F C05006867
CSc1cccc(c1)NC(=O)c2cc3c(s2)-c4ccccc4OC3 C05050887
CCc1cccc2c1nc(s2)NC(=O)c3ccc(cc3)SC C05222901
c1ccc(cc1)c2csc(n2)/N=C/c3ccc(cc3O)Br C01091778
CCOC(=O)[C@@H]1CC[C@]2([C@@H](C1)CC[C@@H]3[C@@H]2CC[C@@]4([C@@H]3CC[C@@H]4O)C)C C06206427
Cc1ccc(cc1F)NS(=O)(=O)c2cc(ccc2C)C(C)(C)C C06316564
CC1(CC(=Nc2ccccc2N1)/C=C/c3ccc(cc3)N(C)C)C C06721382
c1ccc2c(c1)c(nc(n2)c3cccc(c3)Br)NC4CC4 C06775067
Cc1ccc(c(c1)Cl)NS(=O)(=O)c2cc(ccc2Cl)Cl C07403948
CC(C)c1cccc2c1nc(s2)NC(=O)c3ccc(s3)Cl C08967560
Cc1ccc(cc1)CSC2=Nc3cccnc3Nc4c2cccc4 C09854351
CCOc1ccc2c(c1)[C@@H]3C=CC[C@H]3[C@@H](N2)c4ccc(cc4)OC C13634694
CCOc1ccc2c(c1)[C@@H]3C=CC[C@H]3[C@@H](N2)c4cccc(c4)OC C14550118
Cc1ccc2c(c1)occ2CC(=O)Nc3ccc(cc3C)Br C15389326
Cc1cccc(c1)/N=c\2/n(c(cs2)c3ccc(cc3)F)CCO C17136153
c1c(c(sc1Cl)Cl)c2csc(n2)NC(=O)[C@@H]3CCC=CC3 C19311650
Cc1ccc(cc1)CCC(=O)Nc2c(c3c(s2)C[C@H](CC3)C)C#N C20159008
c1ccc(cc1)Oc2ccc3c(c2)[C@@H]4C=CC[C@H]4[C@H](N3)c5cccnc5 C20750692
c1ccc2c(c1)nc(s2)c3ccc(cc3)NC(=O)[C@@H]4CCC=CC4 C21359413
Cc1cc(c(cc1C)[C@@H](C)NS(=O)(=O)c2ccc(cc2)Cl)C C22540292
c1ccc(cc1)[C@@H](c2cc3ccccc3o2)NC(=O)[C@@H]4CCC=CC4 C24709010
c1ccc(cc1)[C@H](c2cc3ccccc3o2)NC(=O)[C@@H]4CCC=CC4 C24709014
c1ccc(cc1)/C=N/c2c3ccccc3[nH]c(=O)c2c4ccccc4 C16941457
Cc1cc(c(cc1S(=O)(=O)N[C@@H]2CCCC[C@H]2C)Cl)Cl C31903839
c1cc(cc(c1)Cl)c2cnc(o2)CNc3ccc(c(c3F)F)F C32819331
C[C@H](c1ccc(cc1)SC)Nc2cc3c(cc2Cl)OCO3 C36969918
Cc1ccc(cc1N[C@H](C)c2ccc3c(c2)OCO3)Br C37091415
COc1ccc2c(c1)[C@H](CCO2)Nc3cc(ccc3Cl)Cl C37188212
C[C@@H](c1c(ccs1)Br)Nc2ccc3c(c2)OC(O3)(C)C C37273919
C[C@@H](C1CCCCC1)Nc2cc3c(cc2Br)OCCO3 C37278047
CC[C@@H](C)NC(=O)c1cc2c(s1)c3cc(ccc3nc2Cl)C C04961525
CCO[C@H]1CCC[C@]2(N1c3ccccc3O)CCC[C@@H](C2)SC C39521517
Cc1ccc(cc1)c2cc(c(o2)C)C(=O)Nc3ccc(cc3C)C C40178696
Cc1ccccc1c2nc3cc(ccc3n2C[C@H](C)O)C(F)(F)F C40401403
Cc1c(ccc(c1Cl)S(=O)(=O)N[C@H]2CCCC[C@@H]2C)Cl C41095276
c1ccc(cc1)c2csc(n2)N3[C@H](N3)c4ccc(cc4)Br C41104839
CSc1c(c(c2ccccc2n1)N[C@H]3CCCc4c3cccc4)C#N C41530875
Cc1cccc(c1)S(=O)(=O)Nc2c(cc(cc2C)Br)C C48655334
C[C@H](c1ccc(c(c1)Cl)Cl)Nc2c(c(ns2)Cl)C#N C49227513
Cc1ccc(s1)[C@@H](C)NC(=O)N(C)Cc2ccc(s2)Cl C54732947
Cc1cc(c(c(c1)C)S(=O)(=O)NC23CC4CC(C2)CC(C4)C3)C C06314648
Cc1cc(cc(c1)C[C@@H]2CN(c3ccc(cc3O2)O)CC(=C)C)C C62498284
Cc1cccc(c1)[C@H]2CC(=O)Nc3c2scc3c4ccc(cc4)OC C64604476
c1c(c(nc(n1)SCCN2CCOCC2)C(=O)[O-])Cl C22141217
Cc1ccc(cc1)c2nnc(o2)[C@@H](Cc3ccco3)C(=O)[O-] C28511780
Cc1ccc(cc1)c2nnc(o2)[C@H](Cc3ccco3)C(=O)[O-] C28511782
C1CCC(CC1)(Cc2nc(no2)C[C@H]3CCCO3)C(=O)[O-] C35412466
C1CCC(CC1)c2nnc3n2nc(s3)CCCC(=O)[O-] C36150308
Cc1ccc(c(c1)C(=O)OC)[N-]S(=O)(=O)c2cccnc2 C36818276
Cc1ccc(s1)S(=O)(=O)[N-]c2nc(cs2)CC(=O)OC C36818464
CCCN(C(C)C)S(=O)(=O)c1cc(n(c1)C(C)C)C(=O)[O-] C36864213
CCn1c(nnc1SCC(=O)[O-])N2CCc3c2cccc3 C36866562
CCCN(CCC)S(=O)(=O)c1c(oc(c1C(=O)[O-])C)C C37300396
CC(C)n1cc(cc1C(=O)[O-])S(=O)(=O)N(CC=C)C(C)C C37837884
C[C@H]1CCCN1c2nnc(n2C3CCCC3)SCC(=O)[O-] C37911953
CC[C@@H]1CCCN1S(=O)(=O)c2cc(n(c2)C(C)C)C(=O)[O-] C37914056
CCCn1c(nnc1SCC(=O)[O-])N2CCC[C@H]2CC C37914900
C[C@@H](CC(C)C)N(C)S(=O)(=O)N1CCC[C@@H](C1)C(=O)[O-] C37836570
C[C@@](c1cccnc1)(C(=O)[O-])Sc2ccccc2[N+](=O)[O-] C41983985
CCCCS(=O)(=O)/N=C(/c1cn2ccc(cc2n1)C)\[O-] C42343738
CCC(CC)N(CCOC)C(=O)N1CCC[C@H](C1)C(=O)[O-] C42689896
CCOC(=O)[C@@H]1CCCN1C(=O)[C@@H]2CCCC[C@@H]2C(=O)[O-] C42712509
c1cc(c(cc1[N+](=O)[O-])Br)N(CC2CC2)CC(=O)[O-] C43596353
c1ccc(c(c1)[N-]S(=O)(=O)c2cc(cnc2)F)OCC#N C44261015
CCCCS(=O)(=O)/N=C(/[C@H]1[C@@H](Oc2ccccc2O1)C)\[O-] C48552480
CCCCS(=O)(=O)/N=C(/[C@@H]1CC(=O)N(C1)C2CCCC2)\[O-] C48552779
CCCCS(=O)(=O)/N=C(/Cc1csc(n1)c2ccco2)\[O-] C48554260
CCCCN(CC)C(=O)/C(=N/c1nnc(s1)C(C)C)/[O-] C48726814
CCCc1nnc(s1)/N=C(/C(=O)N(CC)CC(C)C)\[O-] C48755963
CCCc1nnc(s1)/N=C(/C(=O)N(C)[C@@H](C)CCC)\[O-] C48756311
CC(C)c1ccc(cc1)OC/C(=N/S(=O)(=O)N(C)C)/[O-] C48869216
CC[C@H](/C(=N/S(=O)(=O)c1ccc(nc1)Cl)/[O-])OCC C49004033
CC(C)CN(C)C(=O)/C(=N/c1nnc(s1)C(C)(C)C)/[O-] C49460151
CCCCS(=O)(=O)/N=C(/c1c(cnc(n1)C(C)C)Cl)\[O-] C49460673
CCn1c(nnc1SCC(=O)[O-])N2CCC[C@@H]([C@@H]2C)C C50566349
CCN(C[C@H](C)C#N)C(=O)N1CCCC[C@@H]1CCC(=O)[O-] C50930635
CC[C@@H](C)N(CCOC)C(=O)N1CCC[C@@H](C1)CC(=O)[O-] C54304937
CCC(CC)(Cc1nc(no1)Cc2csc(n2)C)C(=O)[O-] C55273658
CCCOc1cc(cc2c1O[C@@H](C(=O)N2CC#C)C)/C=C/C(=O)[O-] C57918678
CCCOc1ccccc1/C=N/n2c(c(nnc2=S)C)[O-] C41213965
CCc1ccc2c(c1)S(=O)(=O)N=C([N-]2)SCC(=O)OC C62326050
CCCC1(CCN(CC1)C(=O)N(C)C[C@@H](C)C#N)C(=O)[O-] C62847223
CCC[C@@]1(CCCN(C1)C(=O)N(C)[C@H](C)COC)C(=O)[O-] C62874984
CC[C@H](C)N(CCOC)C(=O)N1CC[C@@](C1)(CC)C(=O)[O-] C62934224
CCC[C@]1(CCN(C1)C(=O)N(CC)[C@@H](C)COC)C(=O)[O-] C62934454
CCC[C@]1(CCN(C1)C(=O)N(CC)[C@H](C)COC)C(=O)[O-] C62934456
COC(=O)c1ccc(cc1)[N-]S(=O)(=O)C[C@@H]2CCCO2 C63156667
COC(=O)C1=C[C@H](C=N1)S(=O)(=O)[N-]c2cccc(c2)SC C63548146
CC(C)CS(=O)(=O)[N-]c1cc(ccc1n2cncn2)Cl C66578182
CC(C)CS(=O)(=O)[N-]c1cccc(c1n2cncn2)Cl C66579665
CC(C)CS(=O)(=O)[N-]c1cccc(c1)Oc2ncccn2 C66579886
CC(C)CS(=O)(=O)[N-]c1cccc(c1)c2nncn2C C66579914
Cc1c(c(n(n1)C)C)S(=O)(=O)/N=C(/C[C@H](C)C(C)(C)C)\[O-] C66722992
CC(C)c1ccc(cc1)S(=O)(=O)[C@H](C)CC(=O)[O-] C11968315
CCCCC1CCC(CC1)C(=O)N2CSC[C@@H]2C(=O)[O-] C19807283
Cc1ccc(cc1)c2csc(=O)n2CCCC(=O)[O-] C34652886
CC(C)[C@@](C)(CC(=O)N(C)[C@@H]1CCSC1)C(=O)[O-] C35282521
C[C@H]1CCc2ccccc2N1C(=O)CCCCC(=O)[O-] C35325549
CN(Cc1ccsc1)C(=O)CC2(CCCC2)C(=O)[O-] C35718611
Cc1ccc(cc1C)C2=CSCC(=O)N2CCCC(=O)[O-] C36239659
c1cc(c(c(c1)F)C#N)[N-]S(=O)(=O)CCCCl C36881286
C[C@@H]1CCc2c(cc(s2)C(=O)N(CC3CC3)CC(=O)[O-])C1 C36884383
CCN(C1CCCCC1)C(=O)CS[C@@H](C)C(=O)[O-] C36965288
C1CC1N(CC(=O)[O-])C(=O)CC23CC4CC(C2)CC(C4)C3 C37588603
CC[C@H](C)N(CC(=O)[O-])C(=O)c1c(cc(cc1C)C)C C37589541
CC[C@H](C)N(CC(=O)[O-])C(=O)C1(CCC1)c2ccccc2 C37589889
CC(C)N(CC(=O)[O-])C(=O)C1CCC(CC1)C(C)(C)C C37993700
CC(C)N(CC(=O)[O-])c1ccc(cc1C#N)C(F)(F)F C37994588
CCCN(CC(=O)[O-])C(=O)c1cc2c(s1)CC[C@@H](C2)C C38020047
CCc1cc(sc1C)C(=O)N(CC)CCC(=O)[O-] C38022565
C[C@@H](CC(=O)[O-])S(=O)(=O)c1ccc(cc1)C(C)C C38670005
CN([C@H]1CCSC1)C(=O)CC2(CCCC2)CC(=O)[O-] C40223831
CC[C@H](C)[S@@](=O)Cc1c2ccccc2oc1C(=O)[O-] C40957138
CC[C@H](C)C[C@](CC)(C(=O)[O-])N1CCCCCCC1=O C41896149
CCCCS(=O)(=O)/N=C(/CCc1ccsc1)\[O-] C42343437
C[C@@H]1C[C@H]1C(=O)N(C)Cc2cc(sc2)/C=C/C(=O)[O-] C42365602
CCc1ccsc1C(=O)N(CC(=O)[O-])[C@H](C)CC C42411143
C1CC1N(CC(F)(F)F)C(=O)[C@H]2CC=CC[C@@H]2C(=O)[O-] C42745005
C=CCSC/C(=N/S(=O)(=O)c1cccs1)/[O-] C48449336
C=CCSC/C(=N/S(=O)(=O)/C=C\c1ccccc1)/[O-] C48518359
C[C@H](Cc1ccsc1)n2ccnc2SCC(=O)[O-] C49184490
CC(C)S(=O)(=O)/N=C(/CSCc1cccs1)\[O-] C49417517
Cc1cc(ccc1/C=C/C(=O)[O-])N(C)Cc2ccncc2 C50577944
CC(C)(C)SCC(=O)N1CCCC[C@H]1CCC(=O)[O-] C50921576
CSc1ccccc1C(=O)N2CCC(CC2)CCC(=O)[O-] C50922576
Cc1c(cc(o1)C(=O)[O-])CN(CC(F)(F)F)C2CC2 C51361673
CC(C)(C)SCC(=O)N1CCC[C@H](C1)CC(=O)[O-] C54294441
Cc1ccc(cc1)SCC(=O)N(CC(C)C)CC(=O)[O-] C59882125
CCN(CC)CCC/N=C/C1=C(CC(CC1=O)(C)C)[O-] C60862344
CCN([C@H](C)CC(=O)[O-])C(=O)c1csc2c1CCCC2 C61179284
CCN([C@@H](C)CC(=O)[O-])C(=O)c1ccc(s1)Cl C61179471
CCN([C@H](C)CC(=O)[O-])C(=O)CSc1cccs1 C61180638
CCN(c1ccc(cn1)C(F)(F)F)[C@@H](C)CC(=O)[O-] C61182135
CCN(C[C@@H](C)C(=O)[O-])C(=O)c1cc(c(s1)C)C C61215604
CCN(C[C@H](C)C(=O)[O-])C(=O)[C@H]1Cc2ccccc2S1 C61215869
C[C@@H](CC(=O)N1CCC[C@@H]1c2cccs2)CC(=O)[O-] C61836156
CCc1ccsc1C(=O)N(CC(C)C)CC(=O)[O-] C62742382
CCC[C@]1(CCCN(C1)C(=O)CC(F)(F)F)C(=O)[O-] C62870266
CC[C@@]1(CCN(C1)C(=O)CCCc2cccs2)C(=O)[O-] C62914406
CC[C@@H](CC(=O)[O-])Sc1ccc(cc1)S(=O)(=O)C C63132162
CCOCCS(=O)(=O)[N-]c1cccc(c1)Br C63154089
C1CCN(C1)/C(=C(\C#N)/C(=O)CC(C2CC2)C3CC3)/[O-] C65043234
C[C@H](CSC)/C(=N/S(=O)(=O)c1cccs1)/[O-] C67001005
c1ccc(cc1)[C@H](C2=NC3(CCCCC3)C(=O)N2c4ccccc4)O C04771685
Cc1cccc(c1C)N[C@@H]2c3ccccc3C(=O)N2c4ccccn4 C04915713
Cc1cccc(c1)C(=O)Nc2ccc3c(c2)N(CCC3)C(=O)C(C)C C05136399
CC(=CCc1cc2c(cc1OC)OC[C@H]3[C@H]2Oc4c3ccc(c4)O)C C01653271
c1ccc2c(c1)cc(o2)C3=NN=C(SC3)Nc4ccccc4F C06671537
CC1CCC2(CC1)C(=C(C(=O)O2)C)C(=O)Nc3cccc(c3)SC C06772315
Cc1ccc(cc1)N2C(=O)[C@@H](SC2=O)Nc3ccc(c(c3)C)C C06275961
Cc1cc(cc(c1)NC(=S)N2CCn3c2nc4c3cccc4)C C07353248
c1ccc2c(c1)c3cc(ccc3o2)NS(=O)(=O)c4cccs4 C07055998
c1cc(c2c(c1)sc(n2)NS(=O)(=O)c3ccc(cc3)Cl)F C08864668
c1cc(c(cc1NS(=O)(=O)c2ccc3c(c2)CCCC3)C#N)Cl C10514979
Cc1csc2n1cc(n2)c3ccc(cc3)NC(=O)C4CCCCC4 C05083774
Cc1ccc2c(coc2c1C)CC(=O)Nc3nc4c(s3)CCC4 C15636829
CC1=C([C@H](C2=C(N1)CCCC2=O)c3ccc(cc3)Cl)C(=O)OC C04728283
c1cc2c(cc1c3ccc(s3)C(=O)NC4CCCC4)OCCO2 C22621492
Cc1ccc(cc1)n2c(c(c(n2)C)NC(=O)c3ccc(cc3)Cl)C C22890671
COc1cccc2c1nc(s2)NC(=O)[C@H]3CCCc4c3cccc4 C25673142
c1cc(cc(c1)Nc2nc3c(s2)ncnc3Cl)C(F)(F)F C26896953
CCCCn1c(=O)c2c([nH]c1=O)-c3ccccc3CC24CCCC4 C27534080
c1cc(ccc1NC(=O)C2CCCCC2)n3cc(cn3)Br C28574045
Cc1cc(ccc1OC)c2csc3c2c(=O)[nH]c(n3)[C@H](C)Cl C36275480
c1ccc2c(c1)[C@@H](CCS2)Nc3cc(ccc3Cl)[N+](=O)[O-] C37060037
Cc1ccc(cc1)NC(=O)[C@@H]2CCN(C2=O)c3cccc(c3C)C C37570807
c1ccc(c(c1)C(F)(F)F)/N=C\2/C(=C/c3ccco3)/SC(=O)N2 C39886207
CC(C)C(=O)Nc1ccc(cc1)C(=O)N2CCCCc3c2cccc3 C40133899
Cc1cc2ncnn2c(c1)N[C@H](C)c3ccc(cc3)Br C42315723
Cc1ccc(c(c1)C)n2cnc3c2ccc(c3)C(=O)NC(C)(C)C C44112483
CCN(c1cc(ccc1C)C)C(=O)c2c(c(n[nH]2)C)Br C48942482
Cc1ccc(cc1)C(=O)[C@H]2CCCN(C2)C(=O)Nc3ccccc3 C49702124
Cc1ccc(cc1)N[C@H]2CC(=O)N(C2=O)c3ccc(c(c3)Cl)Cl C01472517
c1cc(cc(c1)Cl)N2C(=O)C[C@@H](C2=O)Nc3ccc(cc3)Cl C36635795
Cc1ccc(cc1C)c2csc3c2c(=O)[nH]c(n3)C[C@@H]4CCCO4 C55503489
Cc1cc(ccc1NC(=O)N2CCC[C@@H]2c3cccs3)N(C)C C58552348
Cc1ccc(cc1C)N2C[C@H](CC2=O)C(=O)Nc3cc(cc(c3)C)C C08264344
C1CCCC(CCC1)NC(=O)[C@H]2CC(=O)N(C2)C3CCCCC3 C59290342
Cc1ccc2c(c1)sc(c2Cl)C(=O)N/N=C/c3ccncc3 C06279343
Cc1cccc(c1C)N2C(=O)C[C@@H](C2=O)Nc3ccc(cc3)Cl C36635417
Cc1ccc(c(c1)C)N2C(=O)C[C@H](C2=O)Nc3cc(ccc3C)C C07212507
Cc1ccc(c(c1)N2C(=O)C[C@@H](C2=O)Nc3ccc(c(c3)C)C)C C36635473
Cc1cc(c(c(c1)C)S(=O)(=O)Nc2ccc3c(c2)ncs3)C C60291559
Cc1cc(cc(c1)Br)NC(=O)c2c(noc2C(C)C)C C62275682
Cc1ccc(cc1)c2nc(c(s2)C(=O)NC3=CC4=CC=N[C@@H]4C=C3)C C39953362
Cc1c[nH]/c(=N\S(=O)(=O)c2ccc(c(c2)C(F)(F)F)F)/s1 C64245100
CC[C@H]1Cn2c(cc3c2c(ccc3Cl)O1)C(=O)NC4CCCC4 C35477450
Cc1ccc(cc1C)N[C@H]2CC(=O)N(C2=O)c3ccc(c(c3)C)C C00354492
Cc1ccc(cc1C)N2C(=O)C[C@H](C2=O)Nc3ccc(cc3)Cl C36635460
Cc1ccc(c(c1)C)N[C@H]2CC(=O)N(C2=O)c3cc(ccc3C)C C36635471
Cc1cc(c(c(c1)Cl)NC(=O)[C@@H](C)N2C[C@@H](OC(C2)(C)C)C)C C65423846
Cc1ccc(c(c1)C)c2csc3c2c(=O)[nH]c(n3)C[C@H]4CCCO4 C55503071
C[C@H]1CN(C[C@H](O1)c2ccccc2)C(=O)Nc3cccc(c3)SC C67556600
c1ccc2c(c1)CCC[C@@H]2NC(=S)Nc3ccc(cc3)S(=O)(=O)N C02859170
CSCC[C@H](C(=O)Nc1ccc(cc1)SC)NC(=O)N C08024084
CCc1cccc(c1NC(=O)[C@@H](CCSC)NC(=O)N)C C08324659
CSCC[C@H](C(=O)Nc1ccc2c(c1)CCC2)NC(=O)N C08378246
c1cc(ccc1N[C@@H]2[C@H]([C@@H]([C@H](CO2)O)O)O)OC(F)(F)Cl C15240481
CCc1cccc(c1NC(=O)[C@H](C)Sc2nc([nH]n2)N)C C22645628
c1cc(cc(c1)Br)[C@H](CC(=O)NC2CCCC2)NC(=O)N C25258166
C[C@@H](C(=O)Nc1ccc(c(c1)C(F)(F)F)Br)NC(=O)N C25262842
C[C@@H](C(=O)Nc1cc(cc(c1)C(F)(F)F)C(F)(F)F)NC(=O)N C26913198
c1c(c[nH]c1C(=O)NNC(=S)NC2CCCC2)Br C27250170
c1cc(ccc1C(F)(F)F)NC(=O)CSc2nc([nH]n2)N C06607106
Cc1ccc(cc1)S(=O)(=O)NC[C@H](c2ccc(cc2)N)O C35367238
CC(C)NC(=O)CNS(=O)(=O)c1c(cc(cc1Cl)N)Cl C36781418
c1ccc(c(c1)N)SCCOc2ccc(cc2)S(=O)(=O)N C37035049
c1ccc2c(c1)c(c[nH]2)CC(=O)N[C@H]3[C@@H](C4=C(S3)CCCC4)C(=O)N C38689191
c1ccc2c(c1)c(c[nH]2)CC(=O)N[C@@H]3[C@H]([C@@H]4CCC[C@@H]4S3)C(=O)N C39160060
CC(C)(/C(=N/O)/N)NS(=O)(=O)c1ccccc1Br C40377028
Cc1ccc(s1)S(=O)(=O)N[C@@H](c2ccccc2)/C(=N/O)/N C40377449
Cc1c(sc(n1)C)[C@@H](C)NS(=O)(=O)c2ccc(c(c2)N)O C40517720
CC[C@@H](C)NC(=O)c1c(c\2c(o1)CCC/C2=N\NC(=S)N)C C40824436
CCCn1c(c(c(=O)[nH]c1=O)N[C@@H](C)c2ccc(s2)Cl)N C42374382
CCCO[C@H]1CCCN(C1)c2ccc(cc2N)S(=O)(=O)N C42421127
Cc1c(nnc(c1C(=S)N)N2CCC(CC2)CC(=O)N)C C42438961
C[C@H](/C(=N/O)/N)NS(=O)(=O)c1c(ccs1)Br C42524615
c1cc(c(cc1NCC(=O)NC2(CCCC2)C#N)Cl)C(=O)N C46500873
CCCn1c(c(c(=O)[nH]c1=O)N[C@H](C)c2ccc(s2)C)N C48738809
c1cc(sc1CNC(=O)NCC(F)(F)F)S(=O)(=O)N C49027860
c1cc(ccc1[C@H](CNS(=O)(=O)CC2CCCCC2)O)N C49043148
Cc1c(cc(cc1Cl)S(=O)(=O)N[C@@H](C)C(=O)NC)N C49095673
C[C@H](c1ccc(s1)Cl)NS(=O)(=O)c2ccnc(c2)NN C49147401
Cc1ccc(s1)[C@@H](C)NS(=O)(=O)c2cccnc2NN C49186616
CC[C@@H](C)NC(=O)C[C@H](c1cccc(c1)Br)NC(=O)N C49525088
C[C@H](c1ccc(cc1)Cl)NS(=O)(=O)c2ccc(nc2)NN C49527039
C[C@H](c1ccc(cc1)Cl)NS(=O)(=O)c2cccnc2NN C49527045
Cc1ccccc1[C@H](C)NS(=O)(=O)c2ccc(nc2)NN C49527063
CCNS(=O)(=O)c1ccc(cc1)NCc2ccccc2N C50015463
C[C@@H](C/C(=N/O)/N)NS(=O)(=O)c1cc(ccc1Cl)Cl C50389827
C[C@H](Cc1ccco1)NC(=O)c2cc(cnc2NN)Br C51094982
C[C@@H](c1ccc(cc1)Br)NC(=O)c2cc(ccn2)NN C51117943
C[C@H]1CCC[C@](C1)(CO)NS(=O)(=O)Cc2cccc(c2)N C53113327
C/C(=N\NC(=S)N)/CC(=O)Nc1ccc(cc1)Br C33765160
CC[C@H](c1ccc(cc1)C)NC(=O)Nc2ccccc2CC(=O)N C58173993
Cc1ccc(c(c1)NC(=O)CSc2nnc(s2)NN)C C59048607
c1cc(ccc1OCC(=O)N[C@@H]2CCC[C@H]2/C(=N\O)/N)Cl C61886276
c1cc(ccc1S(=O)(=O)N[C@@H]2CCC[C@H]2/C(=N\O)/N)Br C61888229
CC(C)[C@@H](C(=O)Nc1ccc(cc1)N)[NH+]2CCC(CC2)C(=O)[O-] C62461035
Cc1cc(c(o1)C)[C@@H](C)NC(=O)Nc2ccc(c(c2)C(=O)N)F C65408611
Cc1ccc(c(c1)C)C[C@H](C)NC(=O)[C@@H](CCSC)NC(=O)N C66444601
C[C@H](c1ccc(cc1)NC(=O)N)NC(=O)c2c(ccs2)C3CC3 C67164047
c1ccc(cc1)[C@H]2C[C@H]2NC(=O)Nc3ccccc3SCC(=O)N C67565778
CCCCC(=O)N1[C@@H](CS[C@H]1C2CCCCC2)C(=O)[O-] C04590163
CC[C@H]1C(=O)N(C(=S)S1)CCCCCC(=O)[O-] C05374411
C/C=C/1\C(=O)N(C(=S)S1)CCCCCC(=O)[O-] C08861700
C[C@@H](C(=O)[O-])Sc1ccc(cc1)S(=O)(=O)C(F)F C35355134
c1ccc2c(c1)N(CCS2)C(=O)CCCCC(=O)[O-] C36137451
c1cc(ncc1Cl)[N-]S(=O)(=O)CCCCl C36881995
CN(CCC#N)Cc1c2ccccc2sc1C(=O)[O-] C37337338
Cc1ccc(cc1)N(CC(=O)[O-])C(=O)CCc2cccs2 C37583449
Cc1ccc(cc1)N(CC(=O)[O-])C(=O)CSC(C)C C37583454
c1ccc(cc1)N(CCC(=O)[O-])C(=O)C[C@H]2CCC=C2 C37583551
CC(C)N(CCC(=O)[O-])C(=O)c1cc2c(s1)CCC2 C37584961
Cc1ccsc1C(=O)N(CCCC(=O)[O-])C(C)C C37585793
CC[C@H](C)N(CC(=O)[O-])C(=O)c1cc2c(s1)CCC2 C37589529
CC[C@@H](C)N(CC(=O)[O-])C(=O)/C=C/c1ccc(s1)C C37590148
CC[C@H](C)N(CC(=O)[O-])C(=O)/C=C/c1ccc(s1)C C37590149
CC[C@@H](C)N(CC(=O)[O-])C(=O)c1cc(c(s1)C)C C37590556
CC[C@H](C)N(CC(=O)[O-])c1ccc(c(c1)C(F)(F)F)C#N C37593299
CCCc1cc(sc1C)C(=O)N(CC(=O)[O-])C(C)C C37994144
C=C(CC(=O)OC(C(F)(F)F)C(F)(F)F)C(=O)[O-] C02571962
CCCC(CCC)(C(=O)[O-])N1c2ccccc2CCC1=O C41894388
CC[C@@H](C)C[C@@](CC)(C(=O)[O-])N1c2ccccc2CC1=O C41896500
C[C@H]1C[C@H]1C(=O)N(C)Cc2cc(sc2)/C=C/C(=O)[O-] C42365604
CN(Cc1cc(cs1)/C=C/C(=O)[O-])C(=O)CC(F)(F)F C42401803
CCN(CC(F)(F)F)C(=O)[C@H]1CC=CC[C@@H]1C(=O)[O-] C42744798
c1c(nc(s1)C(=O)[O-])CN(CC(F)(F)F)C2CC2 C42771969
CC[C@@H](C)N(C)C(=O)c1ccc(c(c1)F)/C=C/C(=O)[O-] C43578410
c1cc(sc1CN(CCC#N)C2CC2)/C=C/C(=O)[O-] C43685823
CC[C@H](C(=O)[O-])N(C)C(=O)C1CCC(CC1)C(C)(C)C C44613604
CC[C@@H](C(=O)[O-])N(C)C(=O)CCCC1CCCCC1 C44615603
CCOC(=O)CCS/C=C(/N1CCCCCC1)\[O-] C44809698
CCCSC/C(=N/S(=O)(=O)c1ccccc1)/[O-] C48407489
CCSCc1ccc(cc1)/C(=N/S(=O)(=O)C)/[O-] C48761559
c1cc(ncc1C(=O)[O-])SCCOCC(F)(F)F C49310547
c1cc(c(cc1COC[C@H]2CCCO2)/C=C/C(=O)[O-])F C49627571
c1cc(ncc1C(F)(F)F)SC[C@H]2CC[C@H](O2)C(=O)[O-] C51394110
c1cc(sc1)CCC(=O)N2CCC[C@@H](C2)CC(=O)[O-] C54295323
CCS(=O)(=O)CC[C@@]1(CCCc2c1cccc2)C(=O)[O-] C54633970
CCN(Cc1cc(cs1)/C=C/C(=O)[O-])C[C@H]2CCCO2 C43699187
CC(=O)c1c(sc2c1C(=O)CCC2)CCCC(=O)[O-] C32253427
CCc1cc(sc1C)C(=O)N(CC(C)C)CC(=O)[O-] C59881947
CC(C)CN(CC(=O)[O-])C(=O)c1cc2c(s1)CCC2 C59882248
C[C@H](CC(=O)N1CCC[C@@H]1c2cccs2)CC(=O)[O-] C61836157
CCN(Cc1cccs1)C(=O)C[C@H](C)CC(=O)[O-] C61836287
C[C@H](CC(=O)N(CC(F)(F)F)C(C)C)CC(=O)[O-] C61836488
CC[C@@H]1CO[C@H](CN1[C@@H](CC(=O)[O-])C(F)(F)F)C C62755377
Cc1nnc(s1)S[C@H](CC(=O)[O-])C(F)(F)F C62766252
CC[C@]1(CCCN(C1)C(=O)CSC(C)C)C(=O)[O-] C62869942
CC[C@]1(CCN(C1)C(=O)CSC(C)(C)C)C(=O)[O-] C62914569
CS(=O)(=O)CCC[C@@]1(CCCc2c1cccc2)C(=O)[O-] C63016229
CCS[C@H](C(C)C)/C(=C(\C#N)/C(=O)N1CCCC1)/[O-] C67601115
CCCCCC(=O)Nc1nc2c(s1)C[C@H]3[C@]([C@@H]2CC(=O)[O-])(CC[C@H]([C@@]3(C)CO)O)C C04237050
C1[C@@H]2[C@@H]([C@@H](S1)CCCCC(=O)NCCCCCC(=O)[O-])NC(=O)N2 C04521221
Cc1cccc(c1)NC(=O)CSc2nnc(c(=O)n2N)CCC(=O)[O-] C03618558
Cc1cc(c(c(c1)C)NC(=O)CSc2nnc(c(=O)n2N)CCC(=O)[O-])C C04854795
CN1C(=O)/C(=C\c2ccc(cc2)C(=O)N[C@H](CC(=O)N)C(=O)[O-])/SC1=S C05552871
CC[C@@H](C)[C@@H](C(=O)[O-])NC(=O)CNC(=O)Cc1c(c-2c(=O)cc(cc2oc1O)C)C C05908235
c1ccc(cc1)Nc2cc(c(cc2S(=O)(=O)[O-])[N+](=O)[O-])NCCO C05125263
CC(C)[C@@H](C(=O)N[C@H](C(C)C)C(=O)[O-])NC(=O)N1CC(=Nc2c1cccc2)O C08994148
C[C@@H]([C@H](C(=O)[O-])NC(=O)CO/N=C/1\CC[C@@]2([C@@H]3CC[C@]4([C@H]([C@@H]3CCC2=C1)CC[C@@]4(C#C)O)C)C)O C12477892
C[C@@H]([C@H](C(=O)[O-])NC(=O)CO/N=C/1\CC[C@@]2([C@H]3CC[C@]4([C@H]([C@@H]3CCC2=C1)CC[C@]4(C)O)C)C)O C12877080
CC[C@@H](C)[C@@H](C(=O)N[C@H](C(C)C)C(=O)[O-])NC(=O)N1c2ccccc2NC(=O)[C@@H]1C(C)C C12891046
c1cc(c(cc1S(=O)(=O)NCc2ccc(s2)S(=O)(=O)N)C(=O)[O-])F C13075127
CCN(Cc1cccs1)C(=O)CNC(=O)N[C@@H](Cc2c[nH]c3c2cccc3)C(=O)[O-] C13237569
C[C@@H]1CCCC[C@H]1NC(=O)CNC(=O)N[C@@H](CC(=O)N2CCCC2)C(=O)[O-] C13244659
CCc1cccc(c1NC(=O)CNC(=O)N[C@H](CC(=O)N2CCCC2)C(=O)[O-])CC C13245130
C1CCCC(CC1)NC(=O)CNC(=O)N[C@@H](CC(=O)N2CCCC2)C(=O)[O-] C13245353
c1ccnc(c1)NS(=O)(=O)c2ccc(cc2)NC(=S)Nc3ccc(cc3)C(=O)[O-] C04706531
c1cc(ccc1n2c(cnc2SCC(=O)Nc3c(c4c(s3)CCCC4)C(=O)N)C(=O)[O-])F C13452336
Cc1c(sc(n1)SCC(=O)Nc2cccc(c2)C(=O)[O-])CC(=O)N C13465178
COc1cc(ccc1OCC(=O)N)[C@H]2CC(=O)Nc3c2sc(c3c4ccc(cc4)F)C(=O)[O-] C15082321
CC(C)[C@@H](C(=O)N[C@H](C(C)C)C(=O)[O-])NC(=O)N1CC(=O)Nc2c1cccc2 C20758681
CC(=O)C(C(=O)C)Sc1nc(c(c(n1)[O-])NC(=O)c2ccc(cc2)Cl)N C05081986
C1[C@H]2[C@@H]([C@H](S1)CCCCC(=O)NCCSSCCC(=O)[O-])NC(=O)N2 C22051830
c1ccc(c(c1)[C@@H](C(=O)O[C@H]2[C@@H]([C@@H]([C@H]([C@H](O2)C(=O)[O-])O)O)O)N3CCc4c(ccs4)C3)Cl C22055050
Cc1c(c(nc(n1)SC(F)F)[O-])CCC(=O)Nc2ccc3c(c2)[nH]c(=O)[nH]3 C25576514
c1ccc(cc1)/C=C\2/C(=O)N(C(=S)S2)CCC(=O)Nc3ccc(cc3)S(=O)(=O)/N=C(/N)\[O-] C27496387
c1cc(ccc1C(=O)Nc2ccc(c(c2)C(=O)N)F)[N-]S(=O)(=O)c3ccc(c(c3)Cl)F C33063855
c1ccc(cc1)/C=C/C=C(\C(=O)NNc2cnnc(c2Cl)[O-])/NC(=O)c3ccccc3 C05315933
Cc1c(c(=O)[nH][nH]1)[C@H](c2ccc(c(c2)OC)OCc3ccc(cc3)Br)c4c(n[nH]c4[O-])C C08782322
c1ccc(cc1)C[C@@H](C(=O)[O-])NC(=O)C2CCC(CC2)CNC(=O)[C@@H]3Cc4ccccc4CN3 C13549612
c1cc(ccc1C(=O)N[C@H](CC(=O)N)C(=O)[O-])S(=O)(=O)N2CCCCC2 C36625125
C[C@@H]1c2ccc(cc2OC(=O)[C@@H]1CC(=O)N[C@H](Cc3c[nH]c4c3cccc4)C(=O)[O-])O C38773903
Cc1cccc(c1)[C@@H]2NN=C(N2CCC(=O)[O-])SCC(=O)NCCc3c[nH]c4c3cccc4 C39715631
CCCCc1ccc(cc1)NC(=O)[C@H]2C(=C3C=C(C(=O)N=C3S2)C(=O)[O-])N C39982850
CCC(C)(C)C(=O)O[C@H]1C[C@](C=C2[C@@H]1[C@H]([C@H](C=C2)C)CC[C@@H](C[C@H](CC(=O)[O-])O)O)(C)O C44020916
CC[C@@H](C)[C@@H](C(=O)N[C@H](C(C)C)C(=O)[O-])NC(=O)c1cc2c3ccccc3[nH]c2cn1 C44594717
c1cc(ccc1c2csc(n2)/C(=C/Nc3ccc(cc3)S(=O)(=O)/N=C(/N)\[O-])/C#N)Br C02204051
Cc1c(c(n2cnc(c2n1)C(=O)N)C)CC/C(=C(/C#N)\C(=O)NC(C)C)/[O-] C50986478
Cn1cc(cc1C(=O)N)S(=O)(=O)[N-]c2ccc(cc2)C(=O)NC3CCCC3 C55642150
CCCCN/C(=N/S(=O)(=O)c1ccc(cc1)NC(=O)Nc2ccccc2C)/[O-] C59415692
CC(=O)/C(=N/Nc1ccc(cc1)S(=O)(=O)[N-]c2nccs2)/C(=O)N C59449610
CC(C)c1nc([nH]n1)c2ccccc2[N-]S(=O)(=O)c3cc(n(c3)C)C(=O)N C55633390
CC(=O)Nc1c(=O)[nH]c(nc1[O-])SCC(=O)Nc2nc(cs2)c3ccc(cc3)Br C59919533
CC(C)CCN1c2ccccc2[C@H](C(=C1[O-])/C(=N/N=C(\C)/[C@@H]3C(=c4ccccc4=[NH+]C3=O)O)/[O-])O C63386719
c1ccc(cc1)[C@@H]2NN[C@@H](N2c3ccccc3)SC/C(=N/c4[nH]ncn4)/[O-] C38588528
c1cc(cc(c1)NC(=O)CSC2=C(C3=NC(=O)C=C([C@@H]3S2)[O-])C(=O)N)C(F)(F)F C40267033
Cc1ccc(cc1[N-]S(=O)(=O)C)NC(=O)CNC(=O)NCc2ccco2 C64879663
CCCCNC(=O)NNC(=O)c1ccc2c(c1)nc(=S)n(c2[O-])CC C64884280
CCc1ccc(s1)S(=O)(=O)[N-]c2nc(cs2)c3cc([nH]c3)C(=O)N C66250915
COC(=O)[C@H](Cc1c[nH]c2c1cccc2)/N=C/c3c([nH]c(=S)[nH]c3=O)[O-] C05690685
CC(C)(C)CC(=O)N1C[C@H](C[C@H]1C(=O)N2CCC[C@@H]2C(=O)N)NC(=O)NC3CCCCC3 C03838423
C[C@@]12CC[C@H]([C@@]([C@H]1Cc3c(nc(s3)NC(=O)N4CCOCC4)[C@H]2CC(=O)NC5CC5)(C)CO)O C04222278
C=CCN(Cc1cnc2c(n1)c(nc(n2)N)N)c3ccc(cc3)C(=O)N[C@@H](CCC(=O)[O-])C(=O)[O-] C01727586
c1ccc2c(c1)nc(c(n2)NS(=O)(=O)c3ccc(cc3)Cl)Nc4ccc(cc4)S(=O)(=O)N C02350378
Cc1cccc(c1OCc2nnc(n2N)S[C@@H](C)C(=O)NC(=O)NC(C)(C)C)C C07517886
c1cc(ccc1NC(=O)COC(=O)c2ccc3c(c2)NC(=O)CS3)S(=O)(=O)N C09074383
c1cc2c(cc1NC(=O)c3cc(ccc3Br)S(=O)(=O)NC[C@@H]4CCCO4)[nH]c(=O)[nH]2 C09547705
CCCNC(=O)[C@@H]1CN(c2ccccc2O1)CC(=O)Nc3cccc(c3)S(=O)(=O)N C09670478
Cc1ccc(cc1)Nc2nnc(s2)SCC(=O)c3c(n(c(=O)[nH]c3=O)C4CC4)N C09870829
Cc1ccccc1Nc2nc(nc(n2)N)CN3C(=O)[C@](NC3=O)(C)c4ccc5ccccc5c4 C09379079
CCC[C@H]1C[C@@H]([NH+](C1)C)C(=O)N[C@H]([C@H]2[C@H]([C@@H]([C@@H]([C@@H](O2)SC)OP(=O)([O-])[O-])O)O)[C@@H](C)Cl C11615968
C[C@H](C(=O)Nc1ccc2c(c1)[nH]c(=O)[nH]2)Sc3nnc(s3)NC[C@@H]4CCCO4 C13127464
CC(=O)N[C@@H]1[C@@H]([C@H]([C@H](O[C@@H]1n2c(=S)n(c(n2)c3ccccc3)C4CC4)CO)O)O C16890423
C[C@@H]1[C@H](c2cc3c(cc2O[C@H]1NNC(=S)N)OCO3)c4cc(c(c(c4)OC)OC)OC C01855321
CCOc1ccc(cc1)NC(=O)COc2ccc(cc2)[C@@H]3c4c([nH]nc4OC(=C3C#N)N)C C08569277
c1cc(cc(c1)S(=O)(=O)/N=C/2\CCCN2)NC(=O)COC(=O)c3ccc(cc3N)F C18749772
c1cc(sc1)S(=O)(=O)Nc2cc(cc(c2)[N-]S(=O)(=O)c3cccs3)C(=O)NN C08576557
c1cc(ccc1N2[C@@H]3[C@@H](C[C@H]([C@@H]([C@@H]3NC2=S)O)O)C(=O)NCCN4CCOCC4)OC(F)(F)F C20504115
c1ccc(c(c1)/C=N/Nc2nnc(n2N)SCC(=O)Nc3nc4ccccc4s3)Cl C20528238
CCCCN1C(=O)C(=C([NH2+]C1=O)[O-])C2=C[C@@H](Sc3ccccc3N2)c4cc(c(c(c4)OC)O)OC C20899120
Cc1ccc(cc1)/C=N/Nc2nnc(n2N)SCC(=O)Nc3c(c4c(s3)CCC4)C#N C20917340
Cc1c(cco1)c2nnc(n2N)SCC(=O)NC(=O)NC34CC5CC(C3)CC(C5)C4 C21166157
c1cc(cc(c1)[N+](=O)[O-])NC(=O)CSc2nnc(n2N)N/N=C/c3cc(cc(c3[O-])Cl)Cl C21318701
Cc1ccc(o1)/C=N/Nc2nnc(n2N)SCC(=O)Nc3cccc(c3)Br C21321074
CC(C)Cn1c(nn(c1=S)[C@H]2[C@@H]([C@H]([C@@H]([C@H](O2)CO)O)O)NC(=O)C)c3ccc(c(c3)Cl)F C32594305
Cc1ccc(cc1)Cc2c(nc3c(cnn3c2C)C(=O)Nc4c(nc(s4)NC)C(=O)N)C C33271849
Cc1cc(no1)N([C@H]2[C@H]([C@H]([C@@H]([C@@H](O2)C(=O)[O-])O)O)O)S(=O)(=O)c3ccc(cc3)N C35653172
CCCn1c2ccc(cc2nc1S[C@@H](C)C(=O)NC(=O)NC3CCCCC3)S(=O)(=O)N C23223781
CC(C)C[C@@H]1C(=O)N([C@@H](C(=O)N1)CC(C)C)O[C@H]2[C@@H]([C@H]([C@@H]([C@H](O2)COC(=O)CCC(=O)[O-])O)O)O C36378680
CCCCn1c(c(c(=O)[nH]c1=O)N(CC(C)C)C(=O)c2ccc3c(c2)NC(=O)[C@H](S3)C)N C14669752
CSCC[C@@H](C(=O)Nc1cccc(c1)S(=O)(=O)N2CCOCC2)NC(=O)N C13144787
c1cc(ccc1CCNC(=O)C(=O)Nc2cc3c4c(c2)CC(=O)N4CCC3)S(=O)(=O)N C09737958
c1ccc(c(c1)CS[C@H]2N=C3C(=NC(=NC3=O)[NH-])N2[C@H]4[C@@H]([C@@H]([C@H](O4)CO)O)O)Br C38564743
Cc1cccc(c1)NC(=O)CSC2=NN[C@H](N2c3ccccc3)Cc4cc(=O)[nH]c(=O)[nH]4 C39361522
Cc1ccc(cc1Cl)NC(=O)CSC2=NN[C@H](N2c3ccccc3)Cc4cc(=O)[nH]c(=O)[nH]4 C39361548
Cc1ccc(c(c1)NC(=O)CSC2=NN[C@H](N2c3ccc(cc3)Cl)Cc4cc(=O)[nH]c(=O)[nH]4)C C39363060
c1cc(ccc1N2[C@H](NN=C2SCC(=O)NC3CCCCC3)Cc4cc(=O)[nH]c(=O)[nH]4)Cl C39363100
CCOc1ccc(cc1)N2C[C@@H](CC2=O)C(=O)Nc3cccc(c3)NS(=O)(=O)N C39558495
c1cc(ccc1N2C[C@H](CC2=O)C(=O)NCC(=O)Nc3ccc4c(c3)[nH]c(=O)[nH]4)Br C39559095
CCN(CC)c1ccc(cc1)/C=N/N[C@@H]2N=C3C(=NC(=NC3=O)[NH-])N2[C@@H]4[C@@H]([C@@H]([C@@H](O4)CO)O)O C39774359
c1cc(ccc1/C=N/N[C@H]2N=C3C(=NC(=NC3=O)[NH-])N2[C@@H]4[C@@H]([C@@H]([C@@H](O4)CO)O)O)Br C39774490
Cc1c\2c(oc1C(=O)Nc3ccc(cc3)[N+](=O)[O-])CC(C/C2=N\NC(=S)N)(C)C C39856184
CCCCCC(=O)[C@@](C)(c1c(nc2nnc(n2n1)N)[O-])[C@H]3C(=O)Nc4nnc(n4N3)N C39944239
COc1cc(c(cc1Nc2c(c(ncn2)NCc3ccc4c(c3)OCO4)N)Cl)OC C40686273
c1ccc(cc1)n2c3c(cn2)c(nc(n3)NC[C@@H]4CCCO4)Nc5c(c6c(s5)CCC6)C(=O)N C41026292
Cc1cc(no1)N([C@@H]2[C@@H]([C@H]([C@@H]([C@H](O2)C(=O)[O-])O)O)O)S(=O)(=O)c3ccc(cc3)N C44028889
C[C@H](C(=O)Nc1ccc2c(c1)[nH]c(=O)[nH]2)Sc3[nH]nc(n3)COc4ccc(cc4)Cl C45485959
Cc1ccc(cc1)/C=N/Nc2[nH]nc(n2)SCC(=O)Nc3cccc(c3)NC(=O)C C59019365
C[C@@H](C(=O)Nc1c(ccs1)C(=O)N)OC(=O)[C@@H]2C[C@H](CN2C(=O)C34CC5CC(C3)CC(C5)C4)O C18461517
COc1cc(ccc1OCC(=O)N)[C@H]2[C@H]3C(=NN=C3OC(=C2C#N)N)c4ccc(c(c4)Cl)Cl C01127476
c1cc(ccc1N)O[P@@](=O)([O-])OC[C@@H]2[C@@H](C[C@@H](O2)n3cc(c(=O)[nH]c3=O)F)O C03871114
Cc1c(snn1)C(=O)N[C@H]2CCN([C@@H](C2)C(=O)N[C@H](Cc3c[nH]c4c3cccc4)C(=O)N)C(=O)COCC(=O)[O-] C04221691
CC(C)C[C@H](C(=O)N)NC(=O)[C@@]1(C[C@@H]([C@H]([C@@H](C1)O)O)NC(=O)CC2(CCCC2)CC(=O)[O-])O C04221838
CC(=O)N(c1ccc(cc1)Oc2ccc(cc2)Cl)O[C@@H]3[C@H]([C@@H]([C@@H]([C@@H](O3)CO)O)O)O C05760855
C[C@@]12CC/C(=N\OCC(=O)NCCCCC(=O)[O-])/C=C1CC[C@H]3[C@@H]2[C@@H](C[C@@]4([C@@H]3CC[C@@]4(C(=O)CO)O)C)O C08770149
c1cc(c(cc1C(=O)Nc2ccc3c(c2)[nH]c(=O)[nH]3)S(=O)(=O)NC[C@@H]4CCCO4)Cl C09156455
Cc1c(sc(c1C(=O)OCC(=O)Nc2ccc(cc2)S(=O)(=O)N)NC(=O)C)C C09508049
C[C@@H]1CCc2c(sc(c2C(=O)N)NC(=O)CN3C(=O)[C@@](NC3=O)(C)c4cccc(c4)OC)C1 C03358488
Cc1ccc(cc1)N2C[C@H](CC2=O)C(=O)Nc3nc(cs3)CC(=O)Nc4ccc(cc4)C(=O)N C09699154
CC[C@H](C)[C@@H](C(=O)NCC1CCC(CC1)C(=O)N[C@@H](CC(=O)N)C(=O)[O-])NC(=O)OC(C)(C)C C12882189
CC(C)C[C@H](C(=O)NCC1CCC(CC1)C(=O)N[C@@H](CC(=O)N)C(=O)[O-])NC(=O)OC(C)(C)C C12887394
C=CCOC(=O)c1c2c(nc3ccccc3n2)n(c1N)c4ccc(cc4)S(=O)(=O)N C02304362
Cc1cc(nc(n1)N/C(=N/C(=O)Nc2ccc(cc2)Cl)/N3CCC(CC3)C(=O)N)C C14161127
CCOC(=O)c1c2c(sc1NC(=O)CSc3nc(c4c(n3)[nH]cn4)N)CCCC2 C03087873
CC(=O)[C@@]1(CC[C@H]2[C@@]1(CC[C@@H]3[C@H]2CCC4=C/C(=N/OCC(=O)N[C@@H](CC(=O)N)C(=O)[O-])/CC[C@@]34C)C)O C15958766
Cc1ccc(cc1)c2nn(c(=S)n2C3CC3)[C@@H]4[C@@H]([C@H]([C@H]([C@H](O4)CO)O)O)NC(=O)C C17051984
Cc1c2c(n[nH]1)OC(=C([C@H]2c3ccc(cc3)OCC(=O)Nc4ccc(cc4)OC)C#N)N C09715937
Cc1ccc(c(c1)C)NC(=O)CSc2nnc(n2N)N/N=C/c3cc(ccc3[O-])[N+](=O)[O-] C20527371
Cc1ccc(o1)/C=N/Nc2nnc(n2N)SCC(=O)Nc3cc(ccc3Cl)Cl C21321113
Cc1ccc(cc1)NC(=O)CSc2nnc(n2N)N/N=C(\C)/c3ccc(cc3)OC C21328007
c1nc2c(nc(nc2n1[C@@H]3C[C@@H](C=C3)CO[C@H]4[C@@H]([C@H]([C@@H]([C@@H](O4)C(=O)[O-])O)O)O)N)NC5CC5 C22046184
c1cc(oc1)c2nnc(n2CCC(=O)N)SCc3nc(c4c5c(sc4n3)CCCCC5)N C22524110
Cc1ccc(cc1)C(=O)N[C@@H](C(C)C)C(=O)OCC(=O)Nc2ccc3c(c2)[nH]c(=O)[nH]3 C23077522
CC(=O)Nc1ccc(c(c1)C(F)(F)F)NCC(=O)NN2C(=O)C3(CCCCC3)NC2=O C23901606
CN(C)c1nc(nc(n1)N)CSc2nnc(n2N)c3ccccc3Br C24900482
Cc1cc(c(c(c1)Cl)Nc2nnc(s2)SCC(=O)c3c(n(c(=O)[nH]c3=O)C4CC4)N)C C25808697
c1cc2c(cc1Cl)[C@@]3([C@@H]4[C@@H]([C@H](N3)CCC(=O)N)C(=O)N(C4=O)C[C@@H]5CCCO5)C(=O)N2 C15972319
CC(=O)N[C@@H]1[C@H]([C@@H]([C@H](O[C@H]1n2c(=S)n(c(n2)c3ccccc3Cl)CC=C)CO)O)O C32594265
CC(=O)N[C@@H]1[C@H]([C@@H]([C@H](O[C@H]1n2c(=S)n(c(n2)c3ccc(c(c3)Cl)F)CC=C)CO)O)O C32594268
Cc1ccc(cc1NC(=O)/C(=N/NC(=S)NN)/[C@@H]2C(=NC(=S)S2)[O-])[N+](=O)[O-] C17213192
CCCn1c2c(c(c(s2)C(=O)NN)C)c(=O)n(c1=O)CC(=O)Nc3ccc(cc3)Br C34783325
CC(C)[C@@H](C(=O)NC(=O)N)Sc1nnc(n1C[C@@H]2CCCO2)c3c[nH]c4c3cccc4 C36812461
c1nc(c2c(n1)n(cn2)[C@H]3C[C@@H]([C@H](O3)CO[P@](=S)(O)OP(=O)([O-])[O-])O)N C38580978
CC(=O)Nc1ccccc1c2c(nc(nn2)SCC(=O)N[C@H]3[C@@H](C4=C(S3)CCCC4)C(=O)N)[O-] C39246074
Cc1ccc(cc1)NC(=O)CSC2=NN[C@H](N2c3ccccc3)Cc4cc(=O)[nH]c(=O)[nH]4 C39361524
Cc1ccccc1NC(=O)CSC2=NN[C@H](N2c3ccc(cc3)Cl)Cc4cc(=O)[nH]c(=O)[nH]4 C39363041
c1cc(ccc1N2[C@@H](NN=C2SCC(=O)NC3CCCC3)Cc4cc(=O)[nH]c(=O)[nH]4)Cl C39363094
C[C@H](C(=O)NC(=O)NC(C)(C)C)Sc1nnc(n1N)COc2ccc(cc2)C(C)C C18581229
CC(=O)N1C=Cc2ccccc2[C@H]1CC(=O)NCC(=O)Nc3ccc4c(c3)[nH]c(=O)[nH]4 C39558922
CC1=C[C@@H]2[C@@H](C[C@@H]1OC(=O)[C@@H](C(C)C)O)[C@@](C[C@@H]([C@@H]2C(=C)C(=O)[O-])OC(=O)/C(=C/CO)/CO)(C)O C39560046
Cc1cc(nc(n1)C)[N-]S(=O)(=O)c2ccc(cc2)NC(=O)[C@@H](CCSC)NC(=O)N C41105290
C[C@@]12CC/C(=N\OCC(=O)N[C@@H](Cc3c[nH+]c[nH]3)C(=O)[O-])/C=C1CC[C@H]4[C@@H]2CC[C@@]5([C@@H]4CC[C@]5(C#C)O)C C43736592
CNc1ccccc1C(=O)O[C@@H]2[C@@H]([C@H](O[C@H]2n3cnc4c3ncnc4N)COP(=O)([O-])[O-])O C44699897
Cc1c(sc(n1)NC(=O)c2ccc(cc2)NS(=O)(=O)c3ccc4c(c3)[nH]c(=O)[nH]4)C C48333138
Cc1c\2c(oc1C(=O)Nc3ccc(cc3)N=Nc4ccccc4)CCC/C2=N\NC(=O)N C40824368
C[C@@]12CC[C@@H](C1(C)C)C[C@H]2NC(=O)CCNc3ccc(cc3[N+](=O)[O-])S(=O)(=O)N C57962435
CC(C)Cn1c(c(c(=O)n(c1=O)C)c2csc(n2)c3ccc(cc3)S(=O)(=O)N)N C58173091
Cc1c(oc2c1c(nc(n2)S[C@@H](C(C)C)C(=O)NC(=O)N)NC(=O)c3ccccc3)C C58714613
c1c(cc(c(c1[N+](=O)[O-])NC(=O)CSc2[nH]c(=O)cc(n2)N)Br)Br C33792367
CCC(=O)NCC[C@@H]1CCc2c1c3c(c(c2)O[C@H]4[C@H]([C@@H]([C@@H]([C@@H](O4)C(=O)[O-])O)O)O)OCC3 C65743013
Cn1c(nnn1)SCC2=C(N3[C@H]([C@@](C3=O)(NC(=O)CSC[C@@H](C(=O)[O-])[NH3+])OC)SC2)C(=O)[O-] C03871930
c1ccc(cc1)Nc2nc(nc(n2)N3CCOCC3)NNC(=S)Nc4ccccc4 C01100160
Cc1c(c(=O)oc2c1ccc(c2)O[C@@H](C)C(=O)N[C@@H](CCCNC(=O)N)C(=O)[O-])C C02096857
c1cc2c(cc1OCC(=O)N[C@H](CCCNC(=O)N)C(=O)[O-])oc(=O)c3c2CCC3 C02119624
C[C@@]12CC[C@H]([C@@]([C@H]1Cc3c(nc(s3)NC(=O)COC)[C@H]2CC(=O)Nc4nccs4)(C)CO)O C04222474
c1cnn(c1)c2ccc(cc2)NC3=N[C@H]4[C@H]([C@@H](C[C@@H]([C@H]4S3)C(=O)Nc5nccs5)O)O C08636426
C[C@H]([C@H](C(=O)[O-])NC(=O)C1CCC(CC1)CNC(=O)[C@H](CCSC)NC(=O)OC(C)(C)C)O C08791121
CC(=O)[C@]1(CC[C@H]2[C@@]1(CC[C@@H]3[C@H]2CCC4=C/C(=N/OCC(=O)N[C@@H](CCC(=O)N)C(=O)[O-])/CC[C@]34C)C)O C12296533
C/C(=N\NC(=O)c1cc(cc(c1)[N+](=O)[O-])N)/CC(=O)Nc2ccccc2Br C12362439
CCOC(=O)c1c2c(sc1NC(=O)CSc3[nH]c4c(n3)c(ncn4)N)CCCC2 C12640588
Cc1cc2c(c(c(c(=O)o2)CC(=O)N[C@@H](CCCCNC(=O)N)C(=O)[O-])C)c(c1)OC C02128876
Cc1ccc(cc1)Nc2nc(nc(n2)N)CSc3nnc(s3)NC[C@H]4CCCO4 C09204653
c1cc(ccc1[C@H]([C@@H](CO)Nc2ccc(cc2[N+](=O)[O-])S(=O)(=O)NCCC(=O)[O-])O)[N+](=O)[O-] C13461739
CC/C=C\[C@@H]([C@@H](C1=C(C(=O)[C@@]2(O1)[C@H]([C@](NC2=O)(C(=O)c3ccccc3)OC)O)C)O)O C14682250
CCCCN(c1c(n(c(=O)[nH]c1=O)CC(C)C)N)C(=O)c2cccc(c2)NC(=O)C C14720793
CCOc1ccc(cc1)NS(=O)(=O)c2cc(ccc2Cl)C(=O)Nc3ccc4c(c3)[nH]c(=O)[nH]4 C15568846
Cc1ccc(cc1)S(=O)(=O)Nc2nc(c(s2)C(=O)N/N=C(/C)\c3c(nc(s3)N)C)C C15953283
c1cc(ccc1NC(=O)CSc2nnc(s2)NC[C@@H]3CCCO3)S(=O)(=O)N C16330762
CCC[C@H]1C[C@@H]([NH+](C1)C)C(=O)N[C@H]([C@H]2[C@H]([C@H]([C@@H]([C@@H](O2)SC)OP(=O)([O-])[O-])O)O)[C@H](C)Cl C16696696
c1ccc(cc1)[C@H](C#N)/C(=N\Nc2nc(=S)[nH]n2N)/C(=O)[C@H](C#N)c3ccccc3 C16957363
Cc1ccc(cc1)c2nn(c(=S)n2c3ccccc3)[C@@H]4[C@H]([C@@H]([C@H]([C@H](O4)CO)O)O)NC(=O)C C17052003
CCCn1c2ccc(cc2nc1S[C@@H](C)C(=O)NC(=O)NC(C)(C)C)S(=O)(=O)N C18522802
c1c(cc(c(c1/C=N/Nc2[nH]nc(n2)SCC(=O)NNC(=O)C(F)(F)F)[O-])Cl)Cl C20834467
Cc1cccc(c1)NC(=O)CSc2nnc(n2N)N/N=C/c3cc(cc(c3[O-])Cl)Cl C21318473
C/C(=N\Nc1nnc(n1N)SCC(=O)Nc2cccc(c2)Br)/c3ccccn3 C21324681
CNc1ccccc1C(=O)O[C@@H]2[C@H]3[C@H](CO[P@](=O)(O3)[O-])O[C@@H]2n4cnc5c4nc([nH]c5=O)N C22062588
Cc1c2c(c(sc2nc(n1)C)C(=O)OCC(=O)Nc3cccc(c3)C(=O)NC4CC4)N C22977573
C[C@@H]1CCCC[C@H]1NC(=O)NC(=O)COC(=O)c2cc(ccc2Cl)S(=O)(=O)N C24487564
CC(=O)Nc1ccc(cc1)NC(=O)c2cccc(c2)NC(=O)N[C@@H]3CCS(=O)(=O)C3 C32090340
c1ccc(cc1)/C=C/CS[C@@H]2N=C3C(=NC(=NC3=O)[NH-])N2[C@H]4[C@@H]([C@@H]([C@H](O4)CO)O)O C38557349
c1cc(ccc1CS[C@H]2NN[C@@H](N2N)[C@@H]3C=C(N=N3)c4ccc(cc4)Cl)[N+](=O)[O-] C39016439
CCOc1cc(cc(c1OCC(=O)N)Br)[C@@H]2C(=C(O[C@@H]3C2=C(N=N3)C)N)C#N C39243251
Cc1c\2c(oc1C(=O)Nc3cccc(c3)[N+](=O)[O-])CC(C/C2=N\NC(=S)N)(C)C C39856183
CCCCCCNc1nc2c(ncnc2n1[C@H]3[C@@H]([C@H]4[C@H](O3)CO[P@](=O)(O4)[O-])O)N C42854074
CCC[C@@H]1C[C@H]([NH+](C1)C)C(=O)N[C@H]([C@@H]2[C@@H]([C@H]([C@H]([C@H](O2)SC)OP(=O)([O-])[O-])O)O)[C@H](C)Cl C43763798
c1cc2ccc3ccc(c4c3c2c(c1)cc4)CCCCO[P@@](=O)([O-])OC5[C@H]([C@H](C([C@H]([C@@H]5O)O)O)O)O C44559596
CCCCOc1ccc(cc1OC)c2c(c3c([nH]2)n(c(=O)nc3[O-])C)c4c(n(c(=O)[nH]c4=O)C)N C13692123
c1cc(ccc1c2cc([nH]n2)c3nnc(n3N)SCC(=O)Nc4nccs4)Cl C09452058
CCOc1ccc(cc1)[C@@H]2C(=C(NC(=O)N2)CN3CCC(CC3)C(=O)N)C(=O)OC C57415345
c1cc(oc1)[C@H]2CC(=NN2C(=O)CSCc3nc(nc(n3)N)N)c4ccc(cc4)Cl C19221379
CCCCn1c(c(c(n1)C)[C@H]2Nc3cc(c(cc3S(=O)(=O)N2)S(=O)(=O)N)Cl)Cl C59590089
Cc1ccc(cc1)/N=C(\N)/NC2=N[C@H](C(=N2)[O-])CC(=O)Nc3ccc4c(c3)OCCO4 C40376514
CC(=O)Nc1ccc(cc1)NC(=O)CSc2nc([nH]n2)NN=C3CCCCCC3 C59817362
C[C@H](C(=O)NNC(=O)C)Sc1nc([nH]n1)N/N=C/c2ccc(cc2Cl)Cl C59878986
C[C@H](C(=O)Nc1c(ccs1)C(=O)N)OC(=O)[C@@H]2C[C@@H](CN2C(=O)C34CC5CC(C3)CC(C5)C4)O C18461520
COc1cc(ccc1OCC(=O)N)[C@@H]2[C@H]3C(=NN=C3OC(=C2C#N)N)c4ccc(c(c4)Cl)Cl C01127478
CCN1CC(=C(c2c1cc3c(c2)OCO3)[O-])C(=O)NCCCCCC(=O)Nc4c[nH]c(=O)[nH]c4=O C63491431
CC1=CS[C@H]2N1C(=O)C=C(N2)CNC(=O)N[C@H](CC3=c4ccccc4=[NH+]C3)C(=O)[O-] C64683334
C[C@@H]1CC(=O)Nc2cc(ccc2S1)S(=O)(=O)CCC(=O)Nc3ccc(cc3)S(=O)(=O)N C65077854
CCC[C@@H](C(=O)[O-])[NH2+][C@H](C)C(=O)N1[C@H]2CCCC[C@H]2C[C@H]1C(=O)O[C@H]3[C@@H]([C@@H]([C@@H]([C@@H](O3)C(=O)[O-])O)O)O C65748399
c1cc(ccc1C(=O)N[C@@H](CC(=O)[O-])C(=O)[O-])NCc2cnc3c(n2)c(nc(n3)N)N C01643830
CCCc1cc(=O)oc2c1ccc(c2)OCC(=O)NCC(=O)NCC(=O)[O-] C02140328
CC(C)(C)OC(=O)N[C@@H](CCSC)C(=O)N1CCC(CC1)C(=O)NCC(=O)[O-] C04064692
CCCc1cc(=O)oc2c1c(cc(c2)C)O[C@H](C)C(=O)NCC(=O)NCC(=O)[O-] C02123347
C1CCC(C1)(CC(=O)N[C@@H]2C=C(C[C@H]([C@@H]2O)O)C(=O)N[C@H](CC(=O)[O-])C(=O)N)CC(=O)[O-] C04221819
c1cc(c(cc1NCc2cc3c(nc(nc3nc2)N)N)C(=O)N[C@@H](CC(=O)[O-])C(=O)[O-])Cl C01731084
Cc1c2cc3c(cc2oc(=O)c1CC(=O)NCC(=O)N[C@@H](C(C)C)C(=O)[O-])OC4(CCCCC4)CC3 C08765445
CC[C@H](C)[C@@H](C(=O)N[C@@H]([C@H](C)CC)C(=O)[O-])NC(=O)N1CCn2c1nc3c2cccc3 C08792066
CC[C@H](C)[C@@H](C(=O)N[C@@H](CCSC)C(=O)[O-])NC(=O)N1CCn2c1nc3c2cccc3 C08792098
Cc1ccc(cc1)S(=O)(=O)N[C@@H](C)C(=O)N2CCC(CC2)C(=O)NC3(CCCCC3)C(=O)[O-] C08918068
CCc1cc(=O)oc2c1c(cc(c2)C)OCC(=O)NCC(=O)N[C@H]([C@H](C)CC)C(=O)[O-] C09059124
Cc1coc2c1cc3c(c(c(=O)oc3c2)CCC(=O)NCC(=O)N[C@H](C(C)C)C(=O)[O-])C C11865410
CC(C)C[C@@H](C(=O)[O-])NC(=O)[C@H](C(C)C)N1C(=O)[C@@]2(c3c(c4ccccc4[nH]3)CCN2C1=O)C C12876431
CCCCNC(=O)NC(=O)CSc1nnc(n1CC(=O)[O-])CCC C13018129
Cc1cccc(c1)c2nnc(n2CC(=O)[O-])S[C@H](C)C(=O)NC(=O)NC(C)C C13020138
CCCNC(=O)NC(=O)CSc1nc2cc(ccc2c(=O)n1CC(C)C)C(=O)[O-] C13049101
C[C@@H](Cn1c(=O)c2ccc(cc2nc1SCC(=O)Nc3c(ccs3)C#N)C(=O)[O-])O C13051504
CCCNC(=O)NC(=O)CSc1nnc(n1CC(=O)[O-])c2ccc(cc2)Cl C13204175
Cc1ccc(cc1)c2nnc(n2CC(=O)[O-])S[C@@H](C)C(=O)Nc3ccc(cc3)NC(=O)C C13205062
c1cc(ccc1NCc2cnc3c(n2)c(nc(n3)N)N)S(=O)(=O)N[C@H](CCC(=O)[O-])C(=O)[O-] C05493746
CC(=O)Nc1cccc(c1)NC(=O)CSc2nc3ccccc3c(=O)n2CC(=O)[O-] C13222778
c1cc(ccc1C(=O)N[C@@H](CCC(=O)[O-])C(=O)[O-])OCc2cnc3c(n2)c(nc(n3)N)N C13283577
CC[C@@H](C)NC(=O)NC(=O)CSc1nc2cc(ccc2c(=O)n1CC=C)C(=O)[O-] C13363479
CC(=O)N1CSC[C@@H]1C(=O)N[C@@H](Cc2ccc(cc2)NC(=O)c3c(cncc3Cl)Cl)C(=O)[O-] C13442579
Cc1ccc(cc1)c2nnc(n2CCC(=O)[O-])SCC(=O)Nc3cccc(c3)C(=O)NC4CC4 C13444217
CC[C@H](C)[C@@H](C(=O)[O-])NC(=O)CNC(=O)Cc1c(c2cc3c(coc3c(c2oc1=O)C)C(C)(C)C)C C15955613
CCCc1cc(=O)oc2c1c(cc(c2)C)OCC(=O)NCC(=O)N[C@H](C(C)C)C(=O)[O-] C15955722
CC[C@@H](C)[C@H](C(=O)[O-])NC(=O)CNC(=O)Cc1c(c2cc3c(coc3cc2oc1=O)C)C C15956056
CC[C@H](C)[C@@H](C(=O)[O-])NC(=O)CNC(=O)Cc1c(c2cc3c4c(oc3c(c2oc1=O)C)CCCC4)C C15956242
CC[C@@H](C)[C@@H](C(=O)[O-])NC(=O)CNC(=O)COc1ccc2c(c1)oc(=O)c3c2CCCC3 C16032671
Cc1cc(nc(n1)[N-]S(=O)(=O)c2ccc(cc2)NC(=S)NC(=O)c3cc4ccccc4o3)C C20498765
CCCCNC(=O)NC(=O)[C@@H](C)Sc1nnc(n1CCCOC)[O-] C26319176
c1cc(c(c(c1)[N+](=O)[O-])[O-])/C=N/NC(=O)COCC(=O)N/N=C/c2cccc(c2[O-])[N+](=O)[O-] C27910831
CC(C)CCCCC(=O)O[C@H]1[C@H]2[C@H]([C@@H]([C@H](O1)CO)O)OC[C@H](CO2)C(=O)[O-] C31160847
C[C@@H](C(=O)[O-])NC(=O)CCC(=O)OCC(=O)[C@]1(CC[C@@H]2[C@@]1(CC[C@@H]3[C@@H]2CCC4=CC(=O)CC[C@@]34C)C)O C35806546
CC(C)C[C@@H](C(=O)[O-])NC(=O)C1CCC(CC1)CNC(=O)[C@@H]2CCCN2C(=O)OC(C)(C)C C08790323
CC1=CC(=O)/C(=C\NC(=S)Nc2ccc(cc2)S(=O)(=O)[N-]c3nccs3)/C(=O)O1 C05345227
CSCC[C@@H](C(=O)[O-])NC(=O)[C@H](Cc1c[nH]c2c1cccc2)N3C(=O)[C@H]4C=CC=CC4=NC3=O C38564692
C=CCn1c(nnc1[S-])CC2=N[C@H](SC2)NC(=O)CCCNC(=O)c3ccco3 C38798762
CCn1cc(c(n1)C(=O)NCCOC)NC(=O)[C@H]2[C@H](C3CCC2CC3)C(=O)[O-] C39345237
CCn1cc(c(n1)C(=O)NCCOC)NC(=O)[C@@H]2[C@H](C3CCC2CC3)C(=O)[O-] C39345239
C[C@@]12CCC(=O)C=C1CC[C@H]3[C@H]2CC[C@@]4([C@@H]3CC[C@@]4(C(=O)COC(=O)CCC(=O)NCC(=O)[O-])O)C C43743544
CC(C)C[C@@H](C(=O)N[C@@H](CCSC)C(=O)[O-])N1C(=O)[C@]2(c3c(c4ccccc4[nH]3)CCN2C1=O)C C02131952
COCCn1c(=O)c2ccccc2nc1SCC(=O)N[C@H](Cc3c[nH]c4c3cccc4)C(=O)[O-] C13413731
Cc1c(cco1)c2nnc(o2)SCC(=O)N[C@H](Cc3c[nH]c4c3cccc4)C(=O)[O-] C13394249
CC(C)(C(=O)[O-])O/N=C(\c1csc(n1)N)/C(=O)N[C@H](C=O)[C@H]2N=C(C(=C)CS2)C(=O)[O-] C12503722
COc1ccc(c(c1)OC)NCc2cc(n3c(n2)nc(n3)NCc4cccs4)[O-] C46020371
CNc1cc[nH+]c2c1ncn2[C@@H]3C[C@H]([C@@H](O3)COP(=O)([O-])[O-])OP(=O)([O-])[O-] C38156774
CC(=O)Nc1cccc(c1)[N-]S(=O)(=O)CCNS(=O)(=O)CCOC C62313427
COc1cc(ncn1)[N-]S(=O)(=O)c2ccc(cc2)NC(=S)NC(=O)C3CCCCC3 C66200647
c1csc(n1)NC(=O)CSC2=C(C3(CCCCC3)[C@H](C(=N2)N)C#N)C(=O)N C03619011
c1ccc(cc1)CCSc2c3c(nc(n2)N)n(cn3)[C@@H]4[C@H]([C@@H]([C@@H](O4)CO)O)O C04705738
CC1(CC(CC(N1O)(C)C)Nc2c3c(ncn2)n(cn3)[C@H]4[C@H]([C@@H]([C@@H](O4)CO)O)O)C C05374315
c1cc(ccc1NC(=O)NC(=O)c2cn(nn2)[C@@H]3[C@H]([C@@H]([C@@H](O3)CO)O)O)Cl C01557649
Cc1ccc(cc1)S(=O)(=O)OC[C@@H]2[C@H]([C@@H]([C@@H](O2)n3cnc4c3nc([nH]c4=O)N)O)O C04743782
c1ccc(cc1)[C@@H](C#N)/C(=N\NC(=O)C(=O)NN)/C(=O)NC23CC4CC(C2)CC(C4)C3 C06575530
c1cc(ccc1NC2=N[C@H]3[C@H]([C@@H](C[C@@H]([C@H]3S2)C(=O)N4CCC(CC4)C(=O)N)O)O)Cl C08300888
Cc1[nH]c2cc(c(cc2n1)NC(=S)NC(=O)OC)NC(=S)NC(=O)OC C01888955
C[C@@]12CC[C@H]3[C@@H]([C@@]1(CC[C@@H]2C4=CC(=O)OC4)O)CC[C@@]5([C@@]3(CC[C@@H](C5)O)/C=N/NCCO)O C09234382
CN(C)c1ccc(cc1)/C=N/Nc2nc3c(ncnc3n2[C@H]4[C@@H]([C@@H]([C@@H](O4)CO)O)O)N C09975178
c1ccc2c(c1)c(ccn2)/C=N/Nc3nc4c(ncnc4n3[C@@H]5[C@H]([C@@H]([C@@H](O5)CO)O)O)N C09975223
c1ccc(cc1)[C@@H](CC(=O)OCC(=O)N2C[C@H](Oc3c2cccc3)C(=O)N)NC(=O)N C11940922
c1cc(cc(c1)Br)[C@H](CC(=O)Nc2ccc(cc2)S(=O)(=O)N)NC(=O)N C12633361
c1cc(ccc1/C=N/Nc2nc3c(ncnc3n2[C@@H]4[C@H]([C@@H]([C@@H](O4)CO)O)O)N)Cl C08740500
c1ccc2c(c1)c(ccn2)/C=N/Nc3nc4c(ncnc4n3[C@@H]5[C@H]([C@H]([C@@H](O5)CO)O)O)N C08637258
c1ccc(cc1)Sc2cc(cc(c2)[N+](=O)[O-])N[C@H]3[C@H]([C@H]([C@@H]([C@H](O3)CO)O)O)O C15240438
C1Cc2c(sc(c2C(=O)N)NC(=O)CSc3nnc(n3N)C(F)(F)F)C1 C16069286
Cc1c(cco1)c2nnc(n2N)SCC(=O)Nc3c(c4c(s3)CCC4)C(=O)N C16788919
Cc1c(cco1)c2nnc(n2N)S[C@@H](C)C(=O)Nc3ccc4c(c3)[nH]c(=O)[nH]4 C16789133
c1cc(ccc1C(=O)CSc2c3c(nc(n2)N)n(cn3)[C@@H]4[C@@H]([C@H]([C@@H](O4)CO)O)O)Cl C16990180
CC(C)(C)c1nnc(n1N)SCCC(=O)Nc2ccc(cc2)S(=O)(=O)N C20842259
CCN(CC)S(=O)(=O)c1cccc(c1)c2nnc(n2N)S[C@@H](C)C(=O)NC(=O)N C20894667
C/C(=N\Nc1nnc(n1N)SCC(=O)Nc2cccc(c2)NC(=O)C)/c3ccccn3 C21324690
COc1ccc(cc1)NC(=O)CSC2=C(C3(CCCC3)C(=C(N2)N)C#N)C(=O)N C14671741
c1ccc(c(c1)C(=O)N2CCC(CC2)C(=O)N)NS(=O)(=O)c3ccc4c(c3)[nH]c(=O)[nH]4 C27771747
CC(C)([C@H]1[C@@H](c2cc3ccc(=O)oc3cc2O1)O[C@H]4[C@@H]([C@H]([C@@H]([C@H](O4)CO)O)O)O)O C31163748
CC(C)CC[C@@]1([C@H](C([C@H](C(C1=O)(C)C)O[C@H]2[C@@H]([C@H]([C@@H]([C@H](O2)CO)O)O)O)(C)C)O)O C31167830
COc1cc2c(cc1OC)nc(nc2N[C@H]3[C@H]([C@H]([C@H](O[C@@H]3O)CO)O)O)Cl C34758465
CN([C@@H](c1c(cc(cc1O)O)O)C(=O)NC2CCCCC2)C(=O)[C@@H]3CCC(=O)N3 C36537238
CC(C)[C@H](C(=O)NC(=O)N)Sc1nnc(s1)S[C@H](C(C)C)C(=O)NC(=O)N C36812428
c1ccc(cc1)[C@@H](C(=O)N)N2CCN(CC2)C(=O)Nc3ccc(cc3)S(=O)(=O)N C37205248
Cc1cc(cc(c1c2cc(cc(=O)o2)OC)O[C@H]3[C@@H]([C@H]([C@@H]([C@H](O3)CO)O)O)O)O C06070013
c1cc-2c(cc1S(=O)(=O)NCCO)C(=NN)c3c2ccc(c3)S(=O)(=O)NCCO C02997511
COc1ccc(cc1)C2=C[C@H](N=N2)[C@H]3NN[C@@H](N3N)SCC(=O)Nc4nccs4 C39016476
c1cc(cc(c1)NS(=O)(=O)N)NC(=O)CNC(=O)c2ccc(o2)Br C39558425
Cc1ccc(cc1S(=O)(=O)N)NC(=O)CCCC[C@H]2[C@@H]3[C@H](CS2)NC(=O)N3 C40157440
CCSc1nnc(n1[C@H](C)C(=O)Nc2c(c3c(s2)CCCC3)C(=O)N)N C40172444
C[C@@H](C(=O)Nc1c(c2c(s1)CCCC2)C(=O)N)n3c(nnc3SCC(=O)OC)N C40174000
Cc1c\2c(oc1C(=O)NNC(=O)c3ccc(cc3)[N+](=O)[O-])CCC/C2=N\NC(=S)N C40824599
Cc1ccc(c(c1)[C@@H]2[C@H]3[C@@H](C(=O)N(C3=O)c4ccccc4C)[C@@]([NH2+]2)(CCCNC(=O)N)C(=O)[O-])C C43221910
CC(=O)N[C@@H]1[C@H]([C@H]([C@@H](O[C@H]1Oc2c[nH]c3c2c(c(cc3)Br)Cl)CO)O)O C43505200
CC(=O)N[C@@H]1[C@H]([C@H]([C@@H](O[C@@H]1Oc2c[nH]c3c2c(c(cc3)Br)Cl)CO)O)O C44608286
c1c(cc(cc1C(=O)N)NC(=O)COC(=O)C2C3CC4CC(C3)CC2C4)C(=O)N C45371470
Cc1ccccc1[C@H](CC(=O)NC2CCN(CC2)C(=O)Nc3ccccc3)NC(=O)N C45644576
c1ccc2c(c1)c(c[nH]2)C[C@@H](C(=O)N3CCC[C@H](C3)C(=O)NC4CC4)NC(=O)N C50729509
C[C@H](C(=O)NC(C(=O)N)C(=O)N)SCc1ncc(o1)c2ccc(cc2)Cl C57429276
Cc1c2ccccc2oc1C(=O)NNC(=O)CCNc3ccc(cc3[N+](=O)[O-])S(=O)(=O)N C58247617
C/C(=N\[C@@H]1[C@H]([C@@H]([C@H](O[C@H]1Oc2c[nH]c3c2c(c(cc3)Br)Cl)CO)O)O)/O C04283237
c1c(cc(cc1Cl)Cl)NC(=O)[C@@H]2CC(=Nc3c2c(=O)[nH]c(n3)N4CCC(CC4)C(=O)N)O C12323328
c1cc(cc(c1)Br)N2CC[C@@H](C2)CNC(=O)NC(C(=O)N)C(=O)N C66342088
Cc1cc2c(c(c1)O[C@H](C)C(=O)N[C@@H](CC(=O)[O-])C(=O)[O-])c3c(c(=O)o2)CCC3 C04037745
C[C@@H](C(=O)N[C@@H](CC(=O)[O-])C(=O)[O-])Oc1ccc2c(c1)oc(=O)c3c2CCC3 C02116849
C1CC[C@H]([C@@H](C1)C(=O)N[C@@H]2CCCC[C@@H]2NC(=O)[C@@H]3CCCC[C@@H]3C(=O)[O-])C(=O)[O-] C05897740
C[C@H](CNC(=O)[C@@H]1[C@@H]2CC[C@@H](C2)[C@@H]1C(=O)[O-])NC(=O)[C@@H]3[C@@H]4CC[C@@H](C4)[C@@H]3C(=O)[O-] C06795430
c1cc(ccc1c2ccc(o2)/C=C\3/C(=O)N(C(=S)S3)CC(=O)[O-])C(=O)[O-] C02907999
c1cc(ccc1c2ccc(o2)/C=C\3/C(=O)N(C(=S)S3)[C@@H](CC(=O)[O-])C(=O)[O-])Br C01802011
Cc1ccc(cc1[N+](=O)[O-])c2ccc(o2)/C=C\3/C(=O)N(C(=S)S3)[C@@H](CC(=O)[O-])C(=O)[O-] C12414293
Cc1ccc(c(c1)[N+](=O)[O-])c2ccc(o2)/C=C\3/C(=O)N(C(=S)S3)[C@H](CC(=O)[O-])C(=O)[O-] C13073905
Cc1ccc(cc1)c2nnc(n2CCC(=O)[O-])SCC(=O)N3CCC(CC3)C(=O)[O-] C13232315
CC[C@@H](C(=O)[O-])Sc1nc2cc(ccc2c(=O)n1CCCOC)C(=O)[O-] C13233850
CC(C)C[C@H](C(=O)[O-])NC(=O)CSc1nc2cc(ccc2c(=O)n1C)C(=O)[O-] C13274387
c1cc(c(cc1S(=O)(=O)N2CCOCC2)C(=O)[O-])N3C(=O)[C@@H](NC3=O)CCC(=O)[O-] C13274801
c1cc(c(cc1S(=O)(=O)N2CCC(CC2)C(=O)[O-])[N+](=O)[O-])NOCC(=O)[O-] C13277330
CSc1cc(ccc1NS(=O)(=O)c2ccc(c(c2)[N+](=O)[O-])[O-])C(=O)[O-] C13278917
c1cc(ccc1c2cnc(nc2)c3ccc(cc3)NC(=O)/C=C/C(=O)[O-])NC(=O)/C=C/C(=O)[O-] C03143982
c1cc(c(cc1N2CCOCC2)C(=O)[O-])NS(=O)(=O)c3cc(cs3)C(=O)[O-] C13317574
c1cc(oc1)/C=C\2/C(=O)N(C(=S)S2)CC(=O)Nc3cc(cc(c3)C(=O)[O-])C(=O)[O-] C16922296
c1cc(ccc1/C=C\2/C(=O)N(C(=S)S2)[C@@H](CC(=O)[O-])C(=O)[O-])[N+](=O)[O-] C16934516
c1ccc(c(c1)[C@@H]2C(=C(C(=O)N2CC(=O)[O-])[O-])C(=O)c3ccc(cc3)[N+](=O)[O-])[N+](=O)[O-] C20065510
Cc1ccnc(n1)[N-]S(=O)(=O)c2ccc(cc2)NC(=O)c3ccc(c(c3)Cl)[N-]S(=O)(=O)C C22529939
COC(=O)c1c(ccs1)S(=O)(=O)[N-]c2ccc(cc2)C(=O)NCC(=O)[O-] C28778917
c1cc(ccc1NC(=O)CS[C@@H](CC(=O)[O-])C(=O)[O-])S(=O)(=O)N2CCCC2 C03299568
c1ccc2c(c1)C=C(/C(=N/Nc3ccc(cc3)/N=N/c4ccc(cc4)S(=O)(=O)[O-])/C2=O)S(=O)(=O)[O-] C17324464
c1ccc2c(c1)-c3ccccc3C2COC(=O)N[C@@H](CSCC(=O)[O-])C(=O)[O-] C02583242
CC1([C@@H](N2[C@H](S1)[C@@H](C2=O)/N=C(\[C@H](c3ccsc3)C(=O)[O-])/O)C(=O)[O-])C C38652758
Cc1c(ccc2c1OC(=O)[C@@H]([C@@H]2C)CCC(=O)N[C@@H](C)C(=O)[O-])OCc3[n-]nnn3 C38748411
Cc1cc(nc(n1)SCC(=O)N[C@@H]2CC(=NC(=O)N2c3ccc(cc3)Cl)[O-])[O-] C38784557
Cc1ccc(c(c1)C)/N=N/C2=C/C(=N\Nc3ccc(cc3)S(=O)(=O)[O-])/C(=O)C=C2[O-] C38171588
C[C@@H](C(=O)Nc1ccc2c(c1)CCC2)Sc3nc(c(nn3)CCC(=O)[O-])[O-] C13015355
Cc1ccc(cc1S(=O)(=O)Nc2cc(ccc2[O-])S(=O)(=O)N3CCOCC3)C(=O)[O-] C13029662
CC1=C2C(=NC(=NC2=O)SCC(=O)N3Cc4ccccc4C[C@H]3C(=O)[O-])S[C@H]1C(=O)[O-] C39646821
CCn1c(=O)c2ccc(cc2nc1SCC3=NC(=O)C4=C([C@H](SC4=N3)C(=O)[O-])C)C(=O)[O-] C39646931
CC1=C2C(=NC(=NC2=O)CSc3nc4ccccc4c(=O)n3CCC(=O)[O-])S[C@@H]1C(=O)[O-] C39646990
C[C@@H](C(=O)[O-])N1[C@H](Nc2ccccc2C1=O)SCc3[nH]c(=O)c4ccc(cc4n3)C(=O)[O-] C39646996
Cc1c(c(nc(n1)S[C@@H](C)C(=O)N[C@@H]2CCS(=O)(=O)C2)[O-])CCC(=O)[O-] C13450674
CC1CCN(CC1)c2ccc(cc2)NC(=O)CSc3nc(c(nn3)CCC(=O)[O-])[O-] C13218366
Cc1ccc(cc1)c2ccc(o2)/C=C\3/C(=O)N(C(=S)S3)[C@H](CC(=O)[O-])C(=O)[O-] C40564254
Cc1ccc(cc1C)c2ccc(o2)/C=C\3/C(=O)N(C(=S)S3)[C@H](CC(=O)[O-])C(=O)[O-] C40564367
Cc1cc(c(c(=O)n1C)[C@H](c2ccc(c(c2OC)OC)OC)c3c(n(c(=O)cc3[O-])C)C)[O-] C40568573
c1cc(cc(c1)OC(F)(F)F)[C@@H]2[C@H]3[C@@H](C(=NC3=O)[O-])[C@@]([NH2+]2)(CC(=O)[O-])C(=O)[O-] C33919919
CC(C)N/C(=C(\C#N)/C(=O)c1ccc(cc1)[N-]S(=O)(=O)c2cccs2)/[O-] C50982438
c1cnc(nc1)[N-]S(=O)(=O)c2ccc(cc2)NC(=O)[C@@H]3CCCC[C@H]3C(=O)[O-] C39783752
CCc1ccc(s1)S(=O)(=O)[N-]c2ccc(c(c2)OC)[N-]S(=O)(=O)C C55585646
CCS(=O)(=O)[N-]c1ccc(c(c1)/C(=C(\C)/[O-])/C(=O)C)[N-]S(=O)(=O)CC C05236076
Cc1ccc(cc1)[C@@H](c2c([nH]c(=S)n(c2=O)CC=C)[O-])c3c(nc(=S)n(c3[O-])CC=C)[O-] C18191851
c1c(c[nH]c1C(=O)N2CCCC2)S(=O)(=O)[N-]c3cc(c(cc3C(=O)[O-])F)F C57783574
CCCS(=O)(=O)[N-]c1ccc(cc1)NC(=O)CC2(CCCCC2)C(=O)[O-] C63640249
c1cnn(c1)c2ccc(cc2[N-]S(=O)(=O)C3=CN=C(C3)C(=O)[O-])C(F)(F)F C63991362
Cc1cc(c(n1c2[n-]cnn2)C)C3=NN=C(SC3)[N-]c4cccc(c4)NC(=O)C C26144520
Cc1ccc(cc1[N-]S(=O)(=O)c2cc(cs2)C(=O)[O-])N3C(=O)CCC3=O C66585862
Cc1cc(c(cc1N(C)S(=O)(=O)C)S(=O)(=O)N(C)CCCC(=O)[O-])C C07616073
c1ccc(c(c1)c2ccc(o2)/C=C/3\C(=O)N(C(=S)S3)CCS(=O)(=O)[O-])[N+](=O)[O-] C08821477
c1cc(ccc1c2ccc(o2)/C=C/3\C(=O)N(C(=S)S3)CCS(=O)(=O)[O-])[N+](=O)[O-] C08821506
CCCc1nnc(n1CC(=O)[O-])SCC(=O)O[C@H]2CCS(=O)(=O)C2 C13018127
CC(C)c1ccc(cc1)S(=O)(=O)N(CC(=O)[O-])[C@@H]2CCS(=O)(=O)C2 C13030000
CN([C@H]1CCS(=O)(=O)C1)C(=O)COc2ccc3c(c2)occ3CC(=O)[O-] C13033932
c1cc(oc1)CN([C@@H]2CCS(=O)(=O)C2)S(=O)(=O)c3ccc(cc3)C(=O)[O-] C13070805
CCn1c(nnc1SCC(=O)N2CCC[C@@H](C2)C(=O)[O-])c3ccoc3C C13392649
CCCn1c(nnc1SCC(=O)N2CCC[C@H](C2)C(=O)[O-])c3ccncc3 C13407782
c1ccc(cc1)n2c(nnc2SCC(=O)N3CCC[C@@H](C3)C(=O)[O-])C4CC4 C13417386
c1cc(sc1S(=O)(=O)N2CCN(CC2)C(=O)CCCC(=O)[O-])Cl C17077877
CCOC(=O)c1c(n(c(c1S(=O)(=O)N2CCC[C@H](C2)C(=O)[O-])C)C)C C32917983
CCN(CC)C(=O)Cn1c2c(c(c(s2)C(=O)[O-])C)c(=O)n(c1=O)CC=C C34778750
CCN(CC(=O)N(C)C)S(=O)(=O)c1cc(sc1Br)C(=O)[O-] C36199381
Cc1c(c(sc1C(=O)OC)S(=O)(=O)N2CCCC[C@@H]2C(=O)[O-])C(=O)OC C03350677
COc1ccc(cc1)c2ccc(c(n2)SCC(=O)N3CCC[C@H]3C(=O)[O-])C#N C39328160
CC\1=NC2=NC(=NC(=O)[C@H]2[C@@H](/C1=C(/[O-])\OCC=C)c3cccnc3)SCC=C C39380204
C[C@@H]1C(=O)N(c2cc(ccc2O1)c3csc(n3)CCOC)[C@H](C)C(=O)[O-] C40608707
CCCCCn1cnc2c(c1=O)c(c(s2)C(=O)N3CCC[C@H]3C(=O)[O-])C C41293150
Cc1c(c(n(n1)CCC#N)C)CCC(=O)Oc2ccc(cc2)[N-]S(=O)(=O)C C54738398
C[C@H](CN(C)S(=O)(=O)c1cc(oc1Br)C(=O)[O-])C(=O)OC C55329653
Cn1cc(cn1)S(=O)(=O)[N-]c2cc(c(cc2C(=O)OC)OC)OC(F)F C55580522
CCS(=O)(=O)[N-]c1ccc(c(c1)C)S(=O)(=O)N(C)Cc2ccccn2 C57482838
CCO/C(=C(/c1nc(cs1)C)\C(=O)CSc2nnnn2C(C)(C)C)/[O-] C44924117
c1cc(ccc1[N-]S(=O)(=O)CC(=O)N(CC#N)CC#N)N2CCCCC2 C60336128
CCn1c(nnc1SCC(=O)c2cc(n(c2C)c3[n-]ncn3)C)C4CC4 C61144494
CC(C)C(=O)N1CCN(CC1)CC/N=C/C2=C(C[C@H](CC2=O)c3ccco3)[O-] C13771756
Cc1ccc(cc1)[N-]S(=O)(=O)C[C@H](C)C(=O)N(C)[C@H]2CCS(=O)(=O)C2 C62089264
CN1CCN(CC1)C2=NC(=O)[C@H]3[C@@H](C(=N2)[O-])N=CN3CCCOc4ccccc4 C39430279
CCCS(=O)(=O)[N-]c1ccccc1C(=O)N2CCC(CC2)c3nc(no3)C C64302699
COCc1nc(cs1)/C(=N/S(=O)(=O)c2cc(cc(c2)F)[N+](=O)[O-])/[O-] C65047001
Cc1nnc(o1)C2=C([C@H](C(=N2)C)S(=O)(=O)[N-]c3cc(ccc3OC)OC)C C65186114
CCc1nnc(o1)C2=C([C@@H](C(=N2)C)S(=O)(=O)[N-]c3ccc(cc3)OC)C C65186155
CCc1nnc(o1)C2=C([C@H](C(=N2)C)S(=O)(=O)[N-]c3ccc(cc3)OC)C C65186156
CC1=C(N=C([C@H]1S(=O)(=O)[N-]c2ccc(cc2)C(=O)C)C)c3nnc(o3)C4CC4 C65186252
CC1=C(N=C([C@H]1S(=O)(=O)[N-]c2ccccc2OC)C)c3nnc(o3)C4CC4 C65186356
CC1=NC(=C([C@@H]1S(=O)(=O)[N-]c2cccc(c2)OC)c3nnc(o3)C4CC4)C C65193785
CC1=NC(=C([C@@H]1S(=O)(=O)[N-]c2ccc(c(c2)F)OC)c3nnc(o3)C4CC4)C C65193887
CC1=NC(=C([C@@H]1S(=O)(=O)[N-]c2ccccc2SC)c3nnc(o3)C4CC4)C C65193899
CC1=NC(=C([C@@H]1S(=O)(=O)[N-]c2ccc(cc2)OC)c3nnc(o3)C4CCC4)C C65193927
c1cnccc1CCS(=O)(=O)N2CCC[C@H](C2)Cn3cc(nn3)C(=O)[O-] C65528451
CS(=O)(=O)c1ccc(cc1)OCCCC/C(=C(\C#N)/C(=O)N2CCCC2)/[O-] C65649456
CCS(=O)(=O)c1ccc(cc1)S(=O)(=O)[N-]c2ccc(cc2)N(C)C(=O)C C65833245
Cn1cc(c(=O)n(c1=O)C)S(=O)(=O)/N=C(/c2ccc(cc2)OCC3CC3)\[O-] C66004258
CC(=O)c1ccc(cc1)S(=O)(=O)[N-]c2c(cnn2C)c3nc(no3)C4CC4 C66254273
CCn1cc(cn1)S(=O)(=O)[N-]c2ccc(cc2)S(=O)(=O)N(CC)CC C66575067
COC(=O)c1ccc(cc1S(=O)(=O)[N-]c2ccc(cc2)S(=O)(=O)C)F C66577655
COC(=O)c1ccc(cc1S(=O)(=O)[N-]c2ccc(cc2)n3cncn3)F C66579179
CCn1cc(cn1)S(=O)(=O)[N-]c2cccc3c2CCN(C3)S(=O)(=O)CC C66585022
COC(=O)c1c(ccs1)S(=O)(=O)/N=C(/[C@H]2CCCN2C(=O)OC)\[O-] C67600188
CN(C)c1ccc(cc1)c2ccc(=O)n3c2[C@@H]4C[C@H](C3)CN(C4)C(=O)COCC(=O)[O-] C03841883
CCN([C@H]1CCS(=O)(=O)C1)C(=O)[C@@H](C)Sc2nnc(n2CC(=O)[O-])c3cccc(c3)C C13020124
CC(C)[C@H](C(=O)[O-])n1c(nnc1SCC(=O)N(C)[C@@H]2CCS(=O)(=O)C2)c3cccs3 C13034066
C[C@@H](C(=O)N(C)[C@@H]1CCS(=O)(=O)C1)Sc2nc3ccccc3c(=O)n2CCC(=O)[O-] C13055214
Cc1c(c2c(o1)ncn(c2=O)CC(=O)N(Cc3ccco3)CC(F)(F)F)C(=O)[O-] C13057313
CCCN(Cc1nnc(o1)c2ccco2)S(=O)(=O)c3ccc(c(c3)C(=O)[O-])F C13073024
Cc1c(c(n(n1)[C@H]2CCS(=O)(=O)C2)C)CN(C)S(=O)(=O)c3ccc(cc3)CCC(=O)[O-] C13186254
CCCc1nnc(n1CC(=O)[O-])S[C@@H](C)C(=O)N2CCC(CC2)C(=O)OCC C13202605
CCCc1nnc(n1CC(=O)[O-])SCC(=O)N([C@H]2CCS(=O)(=O)C2)[C@@H](C)CC C13202768
CCN(CC)S(=O)(=O)c1ccc(nc1)SCC(=O)N2CCC(CC2)C(=O)[O-] C13219194
CC[C@H](C)N([C@@H]1CCS(=O)(=O)C1)C(=O)CSc2nc3ccccc3c(=O)n2CC(=O)[O-] C13222944
CCn1c(=O)c2ccc(cc2nc1S[C@@H](C)C(=O)N(C)[C@@H]3CCS(=O)(=O)C3)C(=O)[O-] C13232522
Cc1cccc(c1)c2nnc(n2CC(=O)[O-])S[C@H](C)C(=O)N(C)[C@H]3CCS(=O)(=O)C3 C13232715
C=CCn1c(=O)c2ccccc2n3c1nnc3SCC(=O)N4Cc5ccccc5C[C@@H]4C(=O)[O-] C13253662
CC(C)Cn1c(nnc1SCC(=O)N2CCCC[C@H]2C(=O)[O-])c3ccccc3F C13254049
C=CCn1c(nnc1SCC(=O)N2Cc3ccccc3C[C@H]2C(=O)[O-])c4ccccc4 C13255509
C=CCn1c(=O)c2ccc(cc2nc1SCC(=O)N3CCCC[C@@H]3C(=O)[O-])Cl C13256133
c1ccc(cc1)n2c(nnc2SCC(=O)N3CCCC[C@@H]3C(=O)[O-])c4ccc5c(c4)OCO5 C13256403
C=CCn1c(=O)c2cc(ccc2nc1SCC(=O)N3CCCC[C@@H]3C(=O)[O-])Cl C13260360
Cc1c(c(n(n1)[C@H]2CCS(=O)(=O)C2)C)CN(C)S(=O)(=O)c3cc(cs3)C(=O)[O-] C13315570
c1cc(c(cc1C(=O)[O-])Cl)OCC(=O)N(C[C@H]2CCCO2)[C@@H]3CCS(=O)(=O)C3 C13318898
c1cc(cnc1)c2nnc(n2Cc3ccco3)SCC(=O)N4CCCC[C@H]4C(=O)[O-] C13394133
COc1ccccc1c2nnc(n2Cc3ccco3)SCC(=O)N4CCCC[C@H]4C(=O)[O-] C13396262
COc1ccc(cc1)c2nnc(n2CC=C)SCC(=O)N3CCCC[C@H]3C(=O)[O-] C13396430
C[C@H](C(=O)N1CCN(CC1)S(=O)(=O)c2cc(cs2)C(=O)[O-])Oc3ccc(cc3)C#N C13399400
CCCCn1c(=O)c2ccccc2n3c1nnc3SCC(=O)N4CCCC[C@H]4C(=O)[O-] C13409594
Cn1c(nnc1SCC(=O)N2CCC[C@H](C2)C(=O)[O-])COc3ccc(cc3)OC C13418010
Cc1c2c(ncn(c2=O)CC(=O)N(CC(C)C)[C@@H]3CCS(=O)(=O)C3)sc1C(=O)[O-] C13418037
c1ccc2c(c1)C[C@@H](N(C2)C(=O)CSc3nc4ccccc4c(=O)n3Cc5ccco5)C(=O)[O-] C13427006
c1cc(sc1S(=O)(=O)N2CCN(CC2)C(=O)CCCC(=O)[O-])Br C16551795
c1cc(sc1)[C@H]2C(=C(C(=O)N2CCCn3ccnc3)[O-])C(=O)c4ccc5c(c4)OCCO5 C09356695
Cc1ccc(o1)[C@H]2C(=C(C(=O)N2CCCn3ccnc3)[O-])C(=O)c4ccc5c(c4)OCCO5 C09374292
c1cc(cc(c1)N\2[C@@H]3CS(=O)(=O)C[C@H]3S/C2=N\C(=O)COCC(=O)[O-])C(F)(F)F C32506350
Cc1nnc(s1)/N=C(/c2nnc(s2)CCC(=O)N3CCN(CC3)C4CCCCC4)\[O-] C33116053
c1cc(cnc1)[C@H]2C(=C(C(=O)N2CCCn3ccnc3)[O-])C(=O)c4ccc5c(c4)OCO5 C08845123
Cc1ccc(o1)[C@@H]2C(=C(C(=O)N2CCCn3ccnc3)[O-])C(=O)c4ccc5c(c4)OCO5 C33515324
Cc1c(c(n(c(=O)c1C#N)C)N2CCC(CC2)C)/C=C/3\C(=O)N(C(=S)S3)CCCC(=O)[O-] C33811943
COc1ccc(cc1)N(CC(=O)N2C[C@H]3C[C@@H](C2)c4cccc(=O)n4C3)CC(=O)[O-] C34926575
Cc1c(sc(n1)C)C(=O)C2=C(C(=O)N([C@@H]2c3cccc(c3)[N+](=O)[O-])CCOC)[O-] C08548613
Cc1c(sc(n1)C)C(=O)C2=C(C(=O)N([C@H]2c3cccc(c3)[N+](=O)[O-])C[C@@H]4CCCO4)[O-] C35568343
c1cc(c(cc1Br)/C=C/2\C(=O)N(C(=O)S2)CC(=O)N3CCCC3)OCC(=O)[O-] C00983013
C=CCn1c(nnc1SCC(=O)N2Cc3ccccc3C[C@H]2C(=O)[O-])C4CCCCC4 C13255569
C[C@@H]1C(=C2C(=NC(=NC2=O)CSc3nc4c(ccs4)c(=O)n3CC=C)O1)C(=O)[O-] C39691831
CCCn1c(nnc1SCC2=NC(=O)C3=C([C@@H](SC3=N2)C(=O)[O-])C)c4ccncc4 C39715608
CC1=C(C(=N[C@H]1C(=O)CSc2nc3ccccc3c(=O)n2[C@H](C)C(=O)[O-])C)C(=O)C C13333617
Cc1ccc(cc1S(=O)(=O)N2CCOCC2)[N-]S(=O)(=O)c3ccc(cc3)S(=O)(=O)C C45865894
Cc1ccc(cc1S(=O)(=O)/N=C(/Cn2cccc(c2=O)C(F)(F)F)\[O-])[N+](=O)[O-] C48450957
CCS[C@H]1CC(=O)N(C1=O)c2ccc(cc2)S(=O)(=O)[N-]c3nc(cc(n3)C)C C19766186
CCc1cccc(c1[N-]S(=O)(=O)C2=CN=C(C2)c3nnc(o3)C(=O)N4CCCC4)C C65035250
CCOc1ccc(cc1)[N-]S(=O)(=O)c2cc(oc2C)[C@H]3C(=CN=N3)C(=O)N(C)C C65259326
CCCCOC(=O)C[C@@H]1C(=O)NCCN1C(=O)/C=C/C(=O)[O-] C08163816
Cc1c(cnn1C)[C@@H](C)NC(=O)c2cnn(c2)[C@H](C)C(=O)[O-] C20324354
Cc1c(cnn1C)[C@@H](C)NC(=O)Cn2cc(cn2)C(=O)[O-] C20326219
CC[C@H](C(=O)[O-])NC(=O)Cn1c(nc2c(c1=O)c(c(s2)C)C)C C31948653
CC(C)(C)[C@@H](C(=O)[O-])NC(=O)[C@@H]1CC(=O)N(C1)CCOC C35389816
CC(C)(C)[C@H](C(=O)[O-])NC(=O)[C@H]1CCCN1S(=O)(=O)C C35389937
CCCCn1c(=O)ccc(n1)C(=O)N[C@H](CC)C(=O)[O-] C35409116
c1cc[nH]/c(=N\S(=O)(=O)c2cnn(c2)CC(=O)[O-])/c1 C35651595
CS(=O)(=O)NCCn1c(nnc1SCC(=O)[O-])C2CC2 C35798398
CCC[C@@H](C(=O)[O-])NC(=O)[C@H]1CCCN(C1)C(=O)N(C)C C36836461
CCC[C@@H](C(=O)[O-])NC(=O)[C@H]1CCCN(C1)S(=O)(=O)C C36837563
C1CC1CN(CC(=O)[O-])C(=O)NC2CCS(=O)(=O)CC2 C36885407
C[C@@H](c1nnc2n1CCCCC2)NS(=O)(=O)CCC(=O)[O-] C37048901
C[C@@H](CC(=O)[O-])NC(=O)CSc1nnnn1C2CC2 C37457604
CS(=O)(=O)N1CCC(CC1)NC(=O)[C@@H]2C[C@@H]2C(=O)[O-] C37518522
C1CS(=O)(=O)C[C@@H]1N(CCO)C(=O)[C@@H]2C[C@@H]2C(=O)[O-] C37830278
CCCN(CC(=O)[O-])C(=O)CN1C(=O)[C@](NC1=O)(C)CC C38019775
CCOCCCNC(=O)N(CC(=O)[O-])[C@H]1CCS(=O)(=O)C1 C40557011
CCN(C(C)C)C(=O)N[C@@H](CCS(=O)(=O)C)C(=O)[O-] C40561346
CC[C@H](C)N(CC)C(=O)N[C@@H](CCS(=O)(=O)C)C(=O)[O-] C40564894
CC[C@H](C)CN(C)C(=O)N[C@H](CCS(=O)(=O)C)C(=O)[O-] C40565643
CC[C@H]1CCCN(C1)C(=O)N[C@@H](CCS(=O)(=O)C)C(=O)[O-] C40581901
CC(C)C[C@@H](C(=O)[O-])NC(=O)N(C)[C@@H]1CCS(=O)(=O)C1 C40591335
CN([C@@H]1CCS(=O)(=O)C1)C(=O)N[C@@H](CCSC)C(=O)[O-] C40591341
CCC[C@@H](C(=O)[O-])NC(=O)N(C)[C@H]1CCS(=O)(=O)C1 C40591459
Cc1c(c(on1)C)S(=O)(=O)N[C@@]2(CCC[C@H](C2)C)C(=O)[O-] C41034936
CCNC(=O)CN(CC)C(=O)N1CSC[C@@H]1C(=O)[O-] C42371023
CN(CC(=O)NCCOC)C(=O)N1CCCC[C@@H]1C(=O)[O-] C42439992
CN(C[C@H](COC)O)S(=O)(=O)N1CCC(CC1)C(=O)[O-] C42510341
C[C@@H](COC)N(CCOC)C(=O)NC1(CCCC1)C(=O)[O-] C42612022
CC(C)NC(=O)CN(C)C(=O)N1C[C@@H](C[C@H]1C(=O)[O-])OC C42612264
CC(C)N(CC(=O)OC)C(=O)N[C@](C)(C1CC1)C(=O)[O-] C42727538
CCOC(=O)[C@@H]1CCCN1C(=O)NC2(CCCC2)C(=O)[O-] C42728029
C1C[C@H]2[C@@H](C1)OCCN2C(=O)NC(=O)COCC(=O)[O-] C43428187
CC[C@@H](C)[C@@H](C(=O)[O-])NC(=O)[C@H]1C(S(=O)(=O)[C@@H]2N1C(=O)C2)(C)C C43746396
C[C@@]1(CCS(=O)(=O)C1)NC(=O)N(CC(=O)[O-])C2CC2 C44882132
C[C@@H](CNC(=O)N(CC(=O)[O-])[C@@H]1CCS(=O)(=O)C1)COC C45649082
CS(=O)(=O)/N=C(/Cc1csc(n1)N2CCNC2=O)\[O-] C48487309
c1nnc(s1)/N=C(/C(=O)NCC(=O)N2CCCC2)\[O-] C48720537
CCCS(=O)(=O)N1CCC(CC1)NS(=O)(=O)[C@H](C)C(=O)[O-] C49047309
C[C@@H](C(=O)[O-])S(=O)(=O)N1CCC(CC1)N2CCNC2=O C49052220
C[C@@H](C(=O)NC)n1c(nnc1SCC(=O)[O-])C2CC2 C49100105
CN(CC(=O)NC1CC1)C(=O)N2CCO[C@H](C2)C(=O)[O-] C49871877
CC(C)CN1C[C@H](CC1=O)C(=O)N[C@@H](CCOC)C(=O)[O-] C52785025
CCCO[C@@H]1CCCN(C1)C(=O)N[C@@H](CCOC)C(=O)[O-] C52787879
Cc1nnc(s1)NC(=O)CS(=O)(=O)CCC(=O)[O-] C58252441
C[C@]1(CCN(C1)C(=O)N(C)CC(=O)NCCOC)C(=O)[O-] C62934008
c1cnc(c(n1)C(=O)[O-])NC(=O)CS[C@H]2CCS(=O)(=O)C2 C63215744
C[C@@H]1C(=C(N=N1)C)[C@H](C(=O)[O-])NC(=O)[C@@H]2C=CC=C3C2=NC(=C3C)C C65462669
C[C@@H](c1nnc2n1CCC2)NC(=O)Cn3c(=O)ccc(n3)[O-] C65590859
CC1=CC[C@@H]([C@H](C1)C(=O)Nc2ccc(cc2)NC(=O)C)C(=O)[O-] C03893704
CCCCCCNC(=O)c1c(c2c([nH]c1=O)CCCC2)[O-] C17124245
CC1=C([C@H](C(=C(N1)[S-])C#N)c2cccnc2)C(=O)Nc3ccccc3 C18023556
c1cc(c(cc1C(=O)N)[N-]S(=O)(=O)c2ccc(nc2)Cl)Cl C26541603
c1cc(sc1)S(=O)(=O)[N-]c2c(c3c(s2)CCC3)C(=O)N C27924584
Cc1c(c(n(n1)C(=S)N)[O-])[C@H](c2ccc(cc2)Cl)C(C#N)C#N C06556324
c1cc(cc(c1)NC(=O)c2cccnc2)c3csc(n3)[NH-] C20341358
c1cc(c(cc1N)S(=O)(=O)[N-]c2ccc(cn2)Cl)Cl C34938988
C[C@]1(CC[C@]23[C@@]4(CCC[C@@]([C@@H]4C[C@@H]([C@@]2(C1)O3)O)(C)C(=O)[O-])C)CCO C35457995
Cc1cc(ccc1S(=O)(=O)[N-]c2cccc(c2C#N)F)N C36139038
Cc1ccc(cc1[N-]S(=O)(=O)c2cc(ccc2C#N)Cl)N C36296554
c1ccc(c(c1)C#N)[N-]S(=O)(=O)c2ccc(cc2N)Br C37055860
c1ccc(c(c1)C#N)[N-]S(=O)(=O)c2cc(cc(c2F)Cl)N C37055864
CCc1ccc(cc1N)S(=O)(=O)[N-]c2ccc(cc2)C#N C37063062
c1cc(c(cc1N)Cl)SCc2cc(n3c(n2)ncn3)[O-] C37204576
c1ccc(c(c1)N)S(=O)(=O)[N-]c2ncc(s2)Br C37425279
Cc1cc(nc(n1)[N-]S(=O)(=O)c2cc(ccc2N)Cl)C C37929203
Cc1c(sc(n1)Cl)S(=O)(=O)[N-]c2cc(ccc2F)C(=O)N C38107443
c1cc(cnc1)c2cc(c3c(c(sc3n2)C(=O)[O-])N)C(F)(F)F C39334797
Cc1cc(cc(c1C)N)S(=O)(=O)[N-]c2c(ccs2)C#N C40322560
Cc1c(cccc1S(=O)(=O)[N-]c2c(ccs2)C#N)N C40322572
c1cc(ccc1N)S(=O)(=O)[N-]c2c(c3c(s2)CCC3)C#N C40323119
C[C@@H]1CCC[C@H]([C@@H]1C)NC(=O)NC2CCC(CC2)C(=O)[O-] C40557167
Cc1ccc(cc1)C2=C([C@@H](NC(=S)N2)c3cccnc3)CC(=O)[O-] C29462082
Cc1ccccc1[C@](C)(C(=O)[O-])Sc2nnc(s2)N C41990991
C[C@@H]1CC[C@H]([C@@](C1)(C(=O)[O-])Sc2nncn2N)C(C)C C41991845
C[C@H]1CC[C@H](CN1c2cc(cc(n2)Cl)C(=O)[O-])C(=O)N C42439187
C1CCC(CC1)(CC(=O)[O-])CNC(=O)NCC2CCCC2 C43414230
CC1=C([C@H](NC(=O)N1)c2ccc(cc2)Br)C(=O)[O-] C44563718
CC[C@H](C)[C@H](C(=O)[O-])NC(=O)N[C@@H](C)c1ccc(s1)Cl C49147607
C[C@@H](c1ccc(s1)Cl)NC(=O)N[C@@H](C(=O)[O-])C(C)(C)C C49147634
CCCC1CCC(CC1)NC(=O)N[C@H](C(=O)[O-])C(C)(C)C C49548689
COc1cc(ccc1[N-]S(=O)(=O)c2cc(cs2)N)F C49563752
C[C@H](c1cccc(c1)Br)NC(=O)N[C@@H](C(=O)[O-])C(C)(C)C C49571012
Cc1ccc(c(c1)Br)n2c(cc(n2)C(=O)[O-])N C49897963
Cc1cc(ccc1Br)[N-]S(=O)(=O)c2cnc(nc2)N C50633678
C1CCC(CC1)(CC(=O)N[C@H]2CCCC[C@H]2O)CC(=O)[O-] C52005293
CC1CCC(CC1)(CO)NC(=O)[C@@H]2CCCC[C@@H]2C(=O)[O-] C53116788
Cc1ccc(c(c1)C)Cc2c(nc(nc2[O-])SCC(=O)N)C C12653572
c1cc(ccc1C(=O)N)[N-]S(=O)(=O)c2ccc(c(c2)Cl)C#N C59768171
Cc1cccc(c1C)[N-]S(=O)(=O)c2ccc(cc2F)S(=O)(=O)N C60436705
C[C@H]1CCCC[C@H]1NC(=O)NC(=O)CC(C)(C)CC(=O)[O-] C61827601
[H]/N=C(\Nc1nc(c2cc(c(cc2n1)C)C)C)/N=C(/C(C)C)\[O-] C13143362
CCC1(CCN(CC1)C(=O)N[C@@H]2CCCC[C@H]2O)C(=O)[O-] C62847422
Cc1cc(c(c(c1)C(=O)[O-])NC(=O)NCCC(F)(F)F)C C63101809
Cc1ccc(c(c1)C(=O)[O-])NC(=O)NCCc2nccs2 C63136361
c1cc(c(cc1C(F)(F)F)N)[N-]S(=O)(=O)C[C@@H]2CCCO2 C63155062
Cc1ccc(c(c1)C)N/C(=C/2\C(=O)Nc3ccccc3O2)/[O-] C35512776
Cc1c(sc(n1)[S-])CC(=O)NNC(=O)CCC(C)C C66790874
CSc1nc2c(c(n1)[O-])[C@@H](CC(=N2)O)c3ccc(cc3)O C09334797
CC(C)[C@@H](C(=O)[O-])Sc1nnc(n1C2CC2)C3CC3 C19411338
CCCc1nnc(n1CC(F)(F)F)SCC(=O)[O-] C20591844
CCS[C@H](C)C[C@H]1CC(=C(C(=O)[C@@H]1C(=O)OC)C(=O)C)[O-] C05317115
CCN(CCC(=O)[O-])S(=O)(=O)c1ccc(cc1C)C C32130967
CCC(CC)(CC(=O)N1CCN(CC1)C(C)C)C(=O)[O-] C36170690
CCN(c1ccccc1C)C(=O)N(CC2CC2)CC(=O)[O-] C36885080
C1[C@@H]2C=C[C@H]1[C@@H]3[C@@H]2C(=O)N(C3=O)CCCCCCC(=O)[O-] C37383948
C[C@@H]1C[C@@H]1c2ccc(o2)/C=C/C(=O)N(C)CCCC(=O)[O-] C37455922
Cc1ccc(cc1)OCC(=O)N(CC(=O)[O-])C2CCCC2 C37586540
C1C[C@H]2C[C@@H]1C[C@@H]2Cc3nnc(o3)CCCCC(=O)[O-] C37729558
C1C[C@@H]2C[C@H]1C[C@@H]2Cc3nnc(o3)CCCCC(=O)[O-] C37729559
C[C@@H]1C[C@@H]1c2ccc(o2)CN(C)C(=O)CCCC(=O)[O-] C37828110
CCN([C@H](C)COC)C(=O)CC1(CCCCC1)C(=O)[O-] C37831272
CCC(CC)(CC(=O)N(CC)Cc1ccco1)C(=O)[O-] C37831574
Cc1ccc(cc1)[C@H](C)N(C)S(=O)(=O)CCC(=O)[O-] C37836608
CCC(CC)N(CC(F)(F)F)S(=O)(=O)CC(=O)[O-] C37837419
CCN(CCC(=O)[O-])C(=O)CCc1ccc(o1)[C@@H]2C[C@@H]2C C38022487
CCN(CCC(=O)[O-])C(=O)CCc1ccc(o1)[C@H]2C[C@H]2C C38022490
CC(C)CN(CCC#N)C(=O)CC1(CCCC1)CC(=O)[O-] C40215510
CCN(C[C@H](C)C#N)C(=O)CC1(CCCC1)CC(=O)[O-] C40224246
CCCS(=O)(=O)c1ccccc1N2CCC[C@@H]2CC(=O)[O-] C42162021
c1cc(ncc1C(=O)[O-])SCCO[C@@H]2CCCCO2 C42188287
CCCN(CC(=O)[O-])C(=O)N(C)Cc1ccc(s1)Cl C42317580
CCO[C@@H]1CCCN(C1)C(=O)C[C@](C)(C(C)C)C(=O)[O-] C42422054
CCO[C@H]1CCCN(C1)C(=O)CC2(CCCC2)CC(=O)[O-] C42422069
CC[C@H](C)N(CCOC)C(=O)[C@H]1CC=CC[C@@H]1C(=O)[O-] C42582241
CC(C)CN(CCC#N)c1c(cc(cn1)C(=O)[O-])Cl C43419847
CCOC(=O)c1c(n(c(c1/C=C(\C)/C(=O)[O-])C)C2CC2)C C44224190
CCCN(CC(F)(F)F)C(=O)c1ccc(cn1)C(=O)[O-] C48090831
CCN(C[C@H]1CCCO1)C(=O)C[C@](C)(C(C)C)C(=O)[O-] C48963902
CC[C@H](C)[C@@H](C)n1c(nnc1SCC(=O)[O-])C2CC2 C49094607
C[C@@H](/C(=N/S(=O)(=O)c1ccc(cc1)F)/[O-])OCC=C C49302195
Cc1ccc(s1)S(=O)(=O)/N=C(/[C@@H](C)OCC=C)\[O-] C49302265
C[C@H](/C(=N/S(=O)(=O)C1CCCCC1)/[O-])OCC2CC2 C49514048
CC(C)CCSC/C(=N/S(=O)(=O)C1CCOCC1)/[O-] C49515692
CC[C@@H](C)N(CC(=O)[O-])C(=O)N(C)[C@@H](C)c1cccs1 C49724892
c1cc(oc1)CCC(=O)N2CCC(CC2)CCC(=O)[O-] C50922461
CCCN(C1CC1)C(=O)N2CCCC[C@@H]2CCC(=O)[O-] C50929454
CC(=O)CCc1ccc(cc1)OC[C@@H]2CC[C@H](O2)C(=O)[O-] C51393105
CC[C@H](c1ccccc1)n2c(nnc2SCC(=O)[O-])C C51629115
CC(C)CN(CCC#N)C(=O)c1ccc(s1)C(=O)[O-] C52928130
CCCOCCC(=O)N1CCc2ccccc2[C@@H]1C(=O)[O-] C54434441
CCCOCCC(=O)N1CCc2c(ccs2)[C@H]1C(=O)[O-] C54434449
c1ccc(cc1)N(CCCC(=O)[O-])C(=O)[C@H]2CCCOC2 C54768530
CCc1ccc(cc1)[C@H]2[C@@H](CC(=O)N2CCOC)C(=O)[O-] C57977271
CCc1ccc(cc1)[C@H]2[C@H](CC(=O)N2CCOC)C(=O)[O-] C57977279
CCCN(CC(=O)N(C)C)c1ccc(cc1C)C(=O)[O-] C50546085
CCN([C@H](C)CC(=O)[O-])S(=O)(=O)c1ccc(cc1)C C61181184
CC(C)(CC(=O)N1CCN(CC1)CC(F)(F)F)CC(=O)[O-] C61826420
CCC1(CCN(CC1)C(=O)N(CC2CC2)CC(=O)[O-])CC C62960309
c1ccc(cc1)C(=O)N/C(=C/c2ccc3c(c2)OCO3)/C(=O)N[C@H](CCC(=O)[O-])C(=O)[O-] C02989680
c1cc(sc1)S(=O)(=O)N[C@H]2C[C@H](N(C2)C(=O)CCC(=O)N3C[C@H](C[C@H]3C(=O)[O-])NC(=O)C4CC4)C(=O)[O-] C04201147
COc1ccc(c(c1)OC)/C=C\2/C(=O)c3ccc(cc3O2)OCC(=O)N[C@@H](CC(=O)[O-])C(=O)[O-] C08791107
COc1ccc(c(c1)/C=C\2/C(=O)c3ccc(cc3O2)OCC(=O)N[C@@H](CCC(=O)[O-])C(=O)[O-])OC C08791179
CCOC(=O)c1ccc(cc1)c2ccc(o2)/C=C/3\C(=O)N(C(=S)S3)[C@H](CC(=O)[O-])C(=O)[O-] C08819002
CC[C@H](C)[C@@H](C(=O)N1CCC(CC1)C(=O)N[C@@H](CC(=O)[O-])C(=O)[O-])NC(=O)OC(C)(C)C C12866893
C/C(=N\Nc1ccc(cc1)C(=O)[O-])/c2ccc(cc2)S(=O)(=O)N(C)CCCC(=O)[O-] C13066358
CCCc1nnc(n1CC(=O)[O-])SCC(=O)Nc2cc(cc(c2)C(=O)[O-])C(=O)[O-] C13232181
CCn1c2ccc(cc2nc1CSc3nc4cc(ccc4c(=O)n3CCCOC)C(=O)[O-])C(=O)[O-] C13233856
COCCCn1c(=O)c2ccc(cc2nc1SCC(=O)N3CCC(CC3)C(=O)[O-])C(=O)[O-] C13233866
CCc1ccccc1Nc2nnc(s2)SCC(=O)Nc3cc(cc(c3)C(=O)[O-])C(=O)[O-] C13238041
CC(C)C[C@H](C(=O)[O-])NC(=O)CSc1nnc(n1CC(=O)[O-])c2ccc(cc2)OC C13274219
Cc1ccc(cc1)c2nnc(n2CC(=O)[O-])SCC(=O)N[C@@H](CC(C)C)C(=O)[O-] C13274318
CCOc1ccc(cc1)c2nnc(n2CC(=O)[O-])SCC(=O)N[C@@H](CC(C)C)C(=O)[O-] C13274335
CCOc1ccc(cc1)c2nnc(n2CC(=O)[O-])Sc3ccc(cc3[N+](=O)[O-])C(=O)[O-] C13274344
CCN(CC)S(=O)(=O)c1ccc(c(c1)C(=O)[O-])N2C(=O)[C@H](NC2=O)CCC(=O)[O-] C13274808
C=CCn1c(nnc1SCC(=O)Nc2cc(cc(c2)C(=O)[O-])C(=O)[O-])c3cccc(c3)[N+](=O)[O-] C13447072
c1ccc2c(c1)C[C@H](N2C(=O)CC[C@H](CCCCc3cccc4n3cnc4)C(=O)[O-])C(=O)[O-] C13525511
CC(C)CCCCCCCCCCCCc1cc(cc(c1)OS(=O)(=O)[O-])OS(=O)(=O)[O-] C14593466
C[C@H](C(=O)[O-])Oc1cccc(c1)/C=C\2/C(=O)N(C(=S)S2)[C@@H](CCSC)C(=O)[O-] C16931500
c1ccc(cc1)C(=O)C2=C(C(=O)N([C@H]2c3ccccc3[N+](=O)[O-])CCCCCC(=O)[O-])[O-] C17145437
c1cc(cc(c1)[N+](=O)[O-])[C@@H]2C(=C(C(=O)N2CCCCCC(=O)[O-])[O-])C(=O)c3ccc(cc3)[N+](=O)[O-] C19882527
c1ccc(cc1)[C@@H]2C(=C(C(=O)N2CCCCCC(=O)[O-])[O-])C(=O)c3ccc(cc3)[N+](=O)[O-] C20101407
CCc1ccc(cc1)S(=O)(=O)[N-]c2ccc(c(c2)C(=O)[O-])N(C)CCCc3c(nn(c3C)C)C C33253692
C/C=C/C=C/C=C/C(=O)O[C@H]1[C@@H](C2=C(C(=O)N(C2)[C@@H](CCC(=O)[O-])C(=O)[O-])[C@@]3([C@@H]1C(CCC3)(C)C)C)OC C35466054
C[C@]12CC[C@@H]([C@@]([C@@H]1CCC(=C)[C@@H]2/C=C/C3=CCOC3=O)(C)COC(=O)CCC(=O)[O-])OC(=O)CCC(=O)[O-] C35566791
CC1=C([C@@H](N2C(=CSC2=N1)C=C([O-])[O-])c3cc(cc(c3)OC)OC)C(=O)OCCOC C35674936
CC(C)(C)OC(=O)N[C@@H](CCSSCC[C@@H](C(=O)[O-])NC(=O)OC(C)(C)C)C(=O)[O-] C36412893
C[C@@H](CCC(=O)[O-])[C@@H]1CC[C@@H]2[C@@]1([C@@H](C[C@@H]3[C@@H]2CC[C@@H]4[C@@]3(CC[C@H](C4)OC(=O)CCC(=O)[O-])C)O)C C37245945
C/C=C/[C@H]([C@@H](C)C[C@@H](C)[C@@H]([C@@H](C)/C=C/C=C/C=C(\C)/C(=O)[O-])OC(=O)CCC(=O)[O-])O C36375380
C(CCC(=O)[O-])CCN1C(=O)/C(=C\C=C/2\C(=O)N(C(=S)S2)CCCCCC(=O)[O-])/SC1=S C16779107
CCOC(=O)c1c(c(c([nH]1)CC2=N[C@@H](C(=C2C[C@H](C#N)C(=O)[O-])C)C(=O)OCC)C[C@@H](C#N)C(=O)[O-])C C39568429
Cc1c(c(nc(n1)SCC(=O)N2[C@@H](CC(=N2)c3ccc(cc3)OC)c4ccco4)[O-])CCC(=O)[O-] C13449005
CCOC(=O)[C@H]1[C@H](SC2=C1CCC2)NC(=O)CSc3nc(c(nn3)CCC(=O)[O-])[O-] C39703819
CCOC(=O)[C@H]1C(=C([C@H](S1)NC(=O)CSc2nc(c(nn2)CCC(=O)[O-])[O-])C(=O)OCC)C C39703843
CCOC(=O)[C@H]1[C@@H](SC(=C1C)C)NC(=O)CSc2nc(c(nn2)CCC(=O)[O-])[O-] C39703853
c1cc(ccc1OCC(=O)NNC(=O)CSc2nc(c(nn2)CCC(=O)[O-])[O-])Br C13092833
COC(=O)c1cc(cc(c1)NC(=O)CSc2nc(c(nn2)CCC(=O)[O-])[O-])C(=O)OC C13092845
CCOC(=O)C1=C2CC[C@H](C[C@@H]2S[C@@H]1NC(=O)CSc3nc(c(nn3)CCC(=O)[O-])[O-])C C39704028
CCOC(=O)[C@H]1[C@@H]([C@@H](S[C@@H]1NC(=O)CSc2nc(c(nn2)CCC(=O)[O-])[O-])C(=O)NC)C C39704169
C[C@H](C(=O)Nc1ccc(cc1OC)[N+](=O)[O-])Sc2nc(c(nn2)CCC(=O)[O-])[O-] C13092950
CCOC(=O)[C@H]1C=C(S[C@H]1NC(=O)CSc2nc(c(nn2)CCC(=O)[O-])[O-])C(C)C C39704576
C[C@H](CCC(=O)N(Cc1ccc(cc1)c2ccccc2c3[n-]nnn3)[C@@H](C(C)C)C(=O)[O-])O C22061293
CCOC(=O)c1c2c(sc1NC(=O)CSc3nc(c(c(n3)[O-])CCC(=O)[O-])C)C[C@H](CC2)C C13448041
CCOC(=O)c1c(c(sc1NC(=O)CSc2nc(c(c(n2)[O-])CCC(=O)[O-])C)C(=O)OC)C C13449758
CCOC(=O)c1c(csc1NC(=O)CSc2nc(c(c(n2)[O-])CCC(=O)[O-])C)CC(C)C C13407790
CCCC[C@@H](C(=O)[O-])Sc1nnc(s1)/N=C(/[C@@H]2CC(=O)N(C2)c3cccc(c3)OC)\[O-] C49563458
CCCCN(Cc1ccc(cc1)c2ccccc2c3[n-]nnn3)c4c(cccn4)OP(=O)([O-])[O-] C13832860
CC[C@@H](C(=O)C)Oc1ccccc1/C=C\2/C(=O)N=C(S2)[N-]c3cc(cc(c3)C(=O)[O-])C(=O)[O-] C16928520
CCS(=O)(=O)[N-]c1ccc(c(c1)C(=O)[O-])N2CCN(CC2)CC(=O)NCCCOC C33253194
c1ccc2c(c1)-c3ccccc3C2COC(=O)N[C@@H](Cc4ccc(cc4)C(F)(F)P(=O)([O-])[O-])C(=O)[O-] C02244167
C1CC[C@@H]([C@H](C1)C(=O)NCCCCCCNC(=O)[C@@H]2CCCC[C@@H]2C(=O)[O-])C(=O)[O-] C04657021
CC(=O)[C@]1(CC[C@@H]2[C@@]1(CC[C@@H]3[C@@H]2CCC4=C/C(=N/OCC(=O)N[C@@H](CCC(=O)[O-])C(=O)[O-])/CC[C@@]34C)C)O C08739737
CC[C@H](C)[C@@H](C(=O)N1CCC(CC1)C(=O)N[C@@H](CCC(=O)[O-])C(=O)[O-])NC(=O)OC(C)(C)C C12864805
Cc1cccc(c1)c2nnc(n2Cc3ccco3)SCC(=O)Nc4cc(cc(c4)C(=O)[O-])C(=O)[O-] C13093187
CCCc1nnc(n1CC(=O)[O-])SCC(=O)Nc2c(cc(cc2Cl)Cl)C(=O)[O-] C13232178
CCOc1ccc(cc1)c2nnc(n2CC(=O)[O-])SCC(=O)N3CCC(CC3)C(=O)[O-] C13232254
c1ccc2c(c1)c(=O)n(c(n2)SCC(=O)Nc3cc(cc(c3)C(=O)[O-])C(=O)[O-])CCC(=O)[O-] C13233475
CCn1c2ccc(cc2nc1CSc3nnc(n3CCC(=O)[O-])c4cccc(c4)C)C(=O)[O-] C13235933
CC(C)C[C@@H](C(=O)[O-])NC(=O)CSc1nc2cc(ccc2c(=O)n1CC=C)C(=O)[O-] C13273704
C=CCn1c(=O)c2ccc(cc2nc1SCC(=O)Nc3ccc(cc3)CC(=O)[O-])C(=O)[O-] C13273707
CC(C)C[C@H](C(=O)[O-])NC(=O)CSc1nc2cc(ccc2c(=O)n1Cc3ccco3)C(=O)[O-] C13273985
CCCc1nnc(n1CC(=O)[O-])Sc2ccc(cc2C(=O)[O-])S(=O)(=O)N3CCCCC3 C13274209
CC(C)C[C@@H](C(=O)[O-])NC(=O)CSc1nnc(n1CC(=O)[O-])c2ccc(cc2)Cl C13274304
Cc1ccc(cc1)c2nnc(n2CC(=O)[O-])SCC(=O)N[C@H](CC(C)C)C(=O)[O-] C13274317
CCOc1ccc(cc1)c2nnc(n2CCC(=O)[O-])SCC(=O)N[C@H](CC(C)C)C(=O)[O-] C13274348
CCN(CC)S(=O)(=O)c1ccc(c(c1)C(=O)[O-])N2C(=O)[C@@H](NC2=O)CCC(=O)[O-] C13274807
CCCCCCn1c(=O)c2ccccc2nc1SCC(=O)Nc3cc(cc(c3)C(=O)[O-])C(=O)[O-] C13341577
C[C@]12CC[C@@H]([C@]([C@H]1CCC(=C)[C@@H]2/C=C/C3=CCOC3=O)(C)COC(=O)CCC(=O)[O-])OC(=O)CCC(=O)[O-] C15955477
C[C@H](C(=O)[O-])Oc1cccc(c1)/C=C\2/C(=O)N(C(=S)S2)[C@H](CCSC)C(=O)[O-] C16931504
c1cc(ccc1[C@H]2C(=C(C(=O)N2CCCCCC(=O)[O-])[O-])C(=O)c3ccc(cc3)[N+](=O)[O-])Br C20083148
CCOC(=O)c1ccc(cc1)[N-]C2=NC(=O)/C(=C\c3ccc(cc3)O[C@@H](C)C(=O)[O-])/S2 C16907144
CCn1c(c(c(n1)C)CCN(C)c2ccc(cc2C(=O)[O-])[N-]S(=O)(=O)c3cc(cc(c3)C)C)C C33253798
Cc1ccc(cc1C)S(=O)(=O)[N-]c2cc(ccc2N(C)CCCc3c(nn(c3C)C)C)C(=O)[O-] C33254074
CC1=C([C@H](N2C(=CSC2=N1)C=C([O-])[O-])c3cccc(c3OC)OC)C(=O)OCCOC C36048666
C[C@H](CCC(=O)[O-])[C@@H]1CC[C@@H]2[C@@]1([C@@H](C[C@@H]3[C@@H]2CC[C@@H]4[C@@]3(CC[C@H](C4)OC(=O)CCC(=O)[O-])C)O)C C37245946
C(CN1C(=S)S/C(=C/C=C\2/SC(=S)N(C2=O)CCCC(=O)[O-])/C1=O)CC(=O)[O-] C06015776
CC(C)OC(=O)C[C@H](c1ccccc1[N+](=O)[O-])[N-]S(=O)(=O)c2cc(ccc2Cl)C(=O)[O-] C13314495
CCOc1ccc(cc1)[C@H]2NN=C(N2CC(=O)[O-])SCc3[nH]c(=O)c4ccc(cc4n3)C(=O)[O-] C39646921
CCN(CCNC(=O)CSc1nc(c(nn1)CCC(=O)[O-])[O-])c2cccc(c2)C C13235799
C[C@H](C(=O)[O-])n1c(=O)c2ccccc2nc1SCC(=O)N[C@@H](CC(C)C)C(=O)[O-] C13274478
CCCCOc1ccc(cc1)[C@@H]2C(=C(C(=O)N2c3cc(ccc3Cl)C(=O)[O-])[O-])C(=O)C4CC4 C13276709
c1cc(c(cc1NC(=O)CSc2nc(c(nn2)CCC(=O)[O-])[O-])C(F)(F)F)[N+](=O)[O-] C13280556
CCN1c2ccccc2[C@@H]([C@@H]1c3ccccc3)C(=O)CSc4nc(c(c(n4)[O-])CCC(=O)[O-])C C39667913
Cc1c(c(nc(n1)SCC(=O)C2=C[C@H](N([C@H]2C)c3cccc(c3)[N+](=O)[O-])C)[O-])CCC(=O)[O-] C39668068
c1cc(ccc1NC(=O)CSc2nc(c(nn2)CCC(=O)[O-])[O-])S(=O)(=O)N3CCCCC3 C13092619
c1cc(cc(c1)S(=O)(=O)N2CCCC2)NC(=O)CSc3nc(c(nn3)CCC(=O)[O-])[O-] C13092639
COC(=O)[C@@H]1[C@@H](SC2=C1CCC2)NC(=O)CSc3nc(c(nn3)CCC(=O)[O-])[O-] C39703828
CCOC(=O)[C@@H]1[C@@H](SC2=C1CCCC2)NC(=O)[C@@H](C)Sc3nc(c(nn3)CCC(=O)[O-])[O-] C39703832
CC1=C(S[C@H]([C@H]1C(=O)OC)NC(=O)CSc2nc(c(nn2)CCC(=O)[O-])[O-])C C39703851
C[C@H](C(=O)Nc1ccc(cc1)S(=O)(=O)N2CCCC2)Sc3nc(c(nn3)CCC(=O)[O-])[O-] C13092827
c1cc(cc(c1)S(=O)(=O)/N=C/2\CCCN2)NC(=O)CSc3nc(c(nn3)CCC(=O)[O-])[O-] C13092943
CCc1c(c([nH]c1Cc2c(c(c([nH]2)CC3=N[C@H](C(=C3CC)C)C(=O)[O-])CC)CC)C(=O)[O-])C C39947833
CCCCc1ccc(cc1)c2ccc(o2)/C=C\3/C(=O)N(C(=S)S3)[C@@H](CC(=O)[O-])C(=O)[O-] C40564325
CC[C@@H](Cc1c([nH]c(=O)[nH]c1=O)[O-])C(=O)[C@@H](CC)C(=O)/C(=N/c2nc3ccc(cc3s2)C)/[O-] C48547979
Cc1c(c(n(n1)C)C)CCCN(C)c2ccc(cc2C(=O)[O-])[N-]S(=O)(=O)c3cccs3 C32962267
Cc1c(c(n(n1)C)C)CCCN(C)c2ccc(cc2[N-]S(=O)(=O)c3cccs3)C(=O)[O-] C21533875
CC(=CCC/C(=C/CC/C(=C/CO[P@@](=O)([O-])OP(=O)([O-])[O-])/C(F)(F)F)/C)C C12502667
CCOc1ccc(cc1)c2c(sc3c2c(nc(n3)C)N[C@H](CCC(=O)[O-])C(=O)[O-])C C62049088
CC(C)C/C(=N\C[C@@H](C(=O)[O-])NC(=O)OCC1c2ccccc2-c3c1cccc3)/C4=C(CC(CC4=O)(C)C)[O-] C66349158
CCCCCC(=O)N1CCN(C[C@H]1C)c2cc(nc(n2)SCC(=O)[O-])Cl C04752673
CCCCOc1ccc(cc1)[C@H]2CC(=O)Oc3c2ccc(c3)OCC(=O)[O-] C11894309
c1cc(oc1)CN(CC(F)(F)F)S(=O)(=O)c2ccc(cc2)CCC(=O)[O-] C13088864
CCOCCCn1c(nnc1SCc2ccc(cc2)C(=O)[O-])c3ccncc3 C13093094
Cc1ccc(cc1)OCCCC(=O)N2CCc3cc(c(cc3[C@@H]2CC(=O)[O-])OC)OC C13182309
CCCc1nnc(n1CC(=O)[O-])SCC(=O)N(C2CCCCC2)C3CCCCC3 C13202111
CCn1c(=O)c2ccc(cc2nc1SCC(=O)N(CC=C)c3ccccc3)C(=O)[O-] C13220028
CN(Cc1ccccc1N2CCCCC2)S(=O)(=O)c3ccc(cc3)CCC(=O)[O-] C13315079
CC(C)N(C(C)C)C(=O)CSc1nc2cc(ccc2c(=O)n1CC=C)C(=O)[O-] C13363976
CCCN(CC1CC1)C(=O)CSc2nc3cc(ccc3c(=O)n2CC=C)C(=O)[O-] C13364229
CCn1c(nnc1SCC(=O)[O-])CCCOc2ccc(c(c2)C)C(C)C C26469382
COCCCN1[C@H](C(=C(C1=O)[O-])C(=O)/C=C/c2ccccc2)c3ccc(cc3)C(=O)OC C35443365
CCOC(=O)CSC1=C([C@@H]([C@@H](C(=N1)[O-])C(=O)OCC)c2ccccc2Cl)C#N C08971508
CC(C)([C@@H]1OC[C@H]([C@@H](O1)c2cccnc2)C/C=C\CCC(=O)[O-])Oc3ccccc3C#N C36242433
CCCOc1ccc(cc1)[C@@H]2C(=C(C(=O)N2Cc3ccco3)[O-])C(=O)c4ccc(o4)C C04884487
CCOC(=O)CSC1=C([C@@H]([C@@H](C(=N1)[O-])C(=O)OC)c2ccc(cc2)C)C#N C36489997
Cc1c(c(=O)n(c(c1C(=O)[C@@H](C)Oc2ccc(cc2)C(C)C)[O-])CCOC)C#N C38620489
Cc1cc(cc(c1Cl)C)OCC(=O)c2c(c(c(=O)n(c2[O-])CCCOC)C#N)C C38620814
CCOCCCn1c(c(c(c(c1=O)C#N)C)C(=O)[C@H](C)Oc2ccccc2Cl)[O-] C38621283
CCCCSC1=NC(=O)[C@H]2[C@@H](/C(=C(/[O-])\OCC=C)/C(=NC2=N1)C)c3cccs3 C39380132
CCCOc1ccc(cc1)C(=O)C2=C(C(=O)N([C@@H]2c3cccs3)CCOC)[O-] C39827190
CCCSc1nnc(s1)/N=C(/C(=C/c2cccc(c2OC)OC)/C#N)\[O-] C39994958
CCCCOc1ccccc1[C@@H]2C(=C(C(=O)N2CC=C)[O-])C(=O)c3ccco3 C40023006
CCCCOc1cccc(c1)[C@H]2C(=C(C(=O)N2CC=C)[O-])C(=O)c3ccc(o3)C C40023264
CCCCN1[C@@H](C(=C(C1=O)[O-])C(=O)c2cccs2)c3ccc(cc3)C(=O)OC C40067643
CCCCN1[C@@H](C(=C(C1=O)[O-])C(=O)c2ccco2)c3cccc(c3)OCCC C40068424
CCCN1CCCc2c1ccc(c2)/C=C\3/C(=O)N(C(=S)S3)CCCCCC(=O)[O-] C40113621
Cc1ccc(c(c1)C)OCc2nc3cc(ccc3n2CCCN4CCOCC4)C(=O)[O-] C40405926
CCCCCn1c(c(c(c(c1=O)C#N)C)C(=O)[C@H](C)Oc2ccccc2OC)[O-] C40522503
Cc1cc(c(cc1C)S(=O)(=O)[N-]c2nc(c(s2)C(=O)OCC=C)C)OC C41529028
CCN1[C@@H](C(=C(C1=O)[O-])C(=O)/C=C/c2ccco2)c3cccc(c3)OCC=C C41532516
CCCCS(=O)(=O)/N=C(/CCc1c(c2ccc(cc2oc1=O)OC)C)\[O-] C48553530
CCCCS(=O)(=O)/N=C(/C=C/c1ccccc1OCc2csc(n2)C)\[O-] C48553817
Cc1c(nc(o1)c2ccccc2)CCOc3ccc(cn3)C[C@@]4(CCOC4)C(=O)[O-] C40584771
Cc1c(nc(o1)c2ccccc2)CCOc3ccc(cn3)C[C@]4(CCOC4)C(=O)[O-] C40584773
CC(C)c1ccc(cc1)CC/C(=N/S(=O)(=O)N2CCC(CC2)C(=O)OC)/[O-] C52766828
CC[C@H](C)c1ccccc1OCC(=O)Oc2ccc(cc2)[N-]S(=O)(=O)C C54737071
Cc1ccc(c(c1)O[C@@H](C)C(=O)Oc2ccc(cc2)[N-]S(=O)(=O)C)C(C)C C54738697
COCCCn1c(c2ccc(cc2nc1=S)C(=O)OCCc3ccccc3)[O-] C55528819
CCOC(=O)c1cc(cc(c1)[N-]S(=O)(=O)c2cccs2)C(=O)OCC C07050645
CCCOc1ccc(cc1[N-]S(=O)(=O)c2ccc(cc2)S(=O)(=O)C)C(F)(F)F C58611754
CCC1=C([C@H](/C(=C(\[O-])/OCC)/C(=N1)CC)c2cccc(c2)n3ccnc3)C(=O)OCC C26746343
CCCCOCCOCc1cccc(c1)[N-]S(=O)(=O)c2cccs2 C63635041
CCOCCOc1ccc(cc1)S(=O)(=O)[N-]c2cnc(nc2)C(C)(C)C C63849934
CCC(C)(C)c1ccc(cc1)OCCCc2nnc(n2C)SCC(=O)[O-] C64872421
COCCOCCC/C(=N/S(=O)(=O)c1ccc(cc1)C2CCCCC2)/[O-] C66004094
CCOC(=O)c1csc(n1)[N-]S(=O)(=O)c2ccc(cc2)OC(F)(F)F C66247200
CC(C)CCOc1ccc(cc1)S(=O)(=O)[N-]c2nc(cs2)CC(=O)OC C66247656
Cc1c(sc(n1)[N-]S(=O)(=O)c2ccc(cc2)CCOC)SCC#N C66253702
c1cc(ccc1CC/C(=N/S(=O)(=O)C[C@H]2CCCCO2)/[O-])OC(F)(F)F C67632529
CC1=C([C@H](NC(=S)N1)c2ccc(cc2)NC(=O)C)C(=O)Nc3ccccc3Cl C01123573
C[C@@H]1CCC[C@@H]([C@@H]1C)NC(=S)NNC(=O)/C(=C/c2ccccc2)/NC(=O)C C08017570
c1ccc(cc1)[C@@H]2CSc3ccccc3N2C(=O)CSc4nc(cc(n4)N)N C06830483
C[C@@H]1CCC[C@@H]([C@@H]1C)NC(=S)NNC(=O)CCc2c[nH]c3c2cccc3 C15531524
CCCOc1ccc(cc1)C(=O)NC(=S)Nc2c(c3c(s2)C[C@@H](CC3)C)C(=O)N C17097645
c1cc(ccc1NC(=O)CCOc2ccc(cc2)Br)NC(=O)N C25089005
C[C@@H](c1ccc(cc1)S(=O)(=O)N)NC(=O)c2cc3ccc(cc3[nH]2)C(C)(C)C C29050899
Cc1ccc(cc1)CS[C@H]2NN[C@@H](N2N)[C@@H]3C=C(N=N3)c4ccc(cc4)Cl C38994960
Cc1ccc(cc1)CS[C@@H]2NN[C@H](N2N)[C@@H]3C=C(N=N3)c4ccc(cc4)Cl C38994961
CC(C)(C)C(=O)N[C@@H]1N[C@H](CS1)CC(=O)NCCc2c[nH]c3c2cccc3 C39710068
Cc1ccc(cc1)NC(=O)c2c(c\3c(o2)CC(C/C3=N\NC(=S)N)(C)C)C C39856185
c1c(nc([nH]c1=O)SCC(=O)N[C@H]2[C@@H](C3=C(S2)CCCCCC3)C#N)N C39962494
CCC1CCC(CC1)(/C(=N/O)/N)NC(=O)c2ccc(s2)Br C40372690
C[C@]12C[C@H](CC(C1)(C)C)N(C2)c3c(c(ncn3)NNC(=O)c4cccc(c4)Cl)N C40735126
Cc1cccnc1Nc2c(c(ncn2)Nc3ccc(cc3)I)N C40758042
C[C@@H](c1ccccc1)Nc2c(c(ncn2)Nc3ccc(cn3)Br)N C40760228
c1ccc(cc1)C(c2ccccc2)Nc3c(c(ncn3)Nc4nccs4)N C40780829
Cc1c\2c(oc1C(=O)Nc3ccc(cc3)Br)CCC/C2=N\NC(=S)N C40824571
Cc1ccc(cc1Cl)NC(=O)[C@@H](C)Nc2ccc(cc2)NC(=O)NC3CC3 C42667473
CCCNC(=O)C[C@@H]1c2c(sc(n2)NCC=C)C[C@H]3[C@@]1(CC[C@H]([C@@]3(C)CO)O)C C44681459
C[C@H](c1cc2ccccc2o1)NC(=O)Nc3ccccc3SCC(=O)N C45696002
CC[C@@H](c1ccc(cc1)Cl)NC(=O)CNc2ccc(c(c2)Cl)C(=O)N C46500957
CC(C)[C@@H](C(=O)NC[C@@H]1CC2c3ccccc3C1c4c2cccc4)NC(=O)N C46645431
CC(C)[C@H](C(=O)NC[C@H]1CC2c3ccccc3C1c4c2cccc4)NC(=O)N C46645438
Cc1ccccc1[C@H](CC(=O)Nc2ccc(cc2)SC3CCCC3)NC(=O)N C46680507
c1ccc(c(c1)NC(=O)C[C@H](c2ccc(cc2)Cl)NC(=O)N)SC3CCCC3 C46707053
CC[C@H](C)c1ccc(cc1)[C@@H](C(C)C)NC(=O)C(=O)Nc2ccc(cc2)C(=O)N C49248233
C[C@@H](c1ccccc1Br)NC(=O)NNC(=S)NC2CCCC2 C49789295
CC[C@H](C/C(=N/O)/N)NS(=O)(=O)c1c(cc(cc1Cl)Br)Cl C54176669
CCN(CC)c1ccc(cc1)[C@@H]2c3c(nc(=S)[nH]c3NC4=C2C(=O)CC(C4)(C)C)N C06910479
Cc1ccc(c(c1)Cl)NC(=O)[C@@H](C)Nc2ccc(cc2C)OCC(=O)N C56206620
C[C@H](c1ccccc1C(F)(F)F)NC(=O)Nc2ccccc2SCC(=O)N C56644381
CNC(=O)c1ccc(c(c1)NC(=O)NC2[C@@H]3CCC[C@H]2C[NH+](C3)C4CC4)Cl C56658726
Cc1cc(ccc1NC(=O)N[C@@H](C)c2ccc(cc2Cl)Cl)OCC(=O)N C56710721
Cc1ccc2c(c1)c(nc(n2)/N=C(\N)/NC(=S)Nc3ccc(c(c3)Cl)C)C C17195751
C[C@@H]1CCc2c(sc(c2C(=O)N)NC(=O)CN[C@H](C)c3ccccc3)C1 C58445811
C[C@@H](C(=O)Nc1cc(c(c(c1)Cl)N)Cl)Sc2ccc(cc2)NC(=O)C C48227749
c1ccc(cc1)Nc2ccc(cc2)NC(=O)CCCC[C@H]3[C@@H]4[C@H](CS3)NC(=O)N4 C59875779
Cc1c(c(c(cn1)CO)/C=N/NC(=S)Nc2ccc(c(c2)Cl)Cl)O C13865733
C[C@@](C1CC1)(C(=O)Nc2c(cc(cc2Br)Br)C(=O)[O-])[NH3+] C62825394
CC[NH2+]CCCNC(=O)Nc1c(cc(cc1Br)Br)C(=O)[O-] C62825587
CCCCC1CCC(CC1)NC(=O)C(=O)Nc2ccc(c(c2)C(=O)N)Cl C63229907
CC(C)(CNC(=O)Nc1ccc(c(c1)C(=O)N)F)c2cccc(c2)C(F)(F)F C66159382
CC(C)(CNC(=O)Nc1ccccc1CC(=O)N)c2cccc(c2)C(F)(F)F C66159404
C[C@H](c1ccc(cc1)CC(C)C)C(=O)NC(=S)Nc2ccc(cc2)C(=O)N C66199465
C[C@@H]1C[C@H](CC(C1)(C)C)CC(=O)NCC(=O)Nc2ccc3c(c2)[nH]c(=O)[nH]3 C66608009
Cc1cc(ccc1NC(=O)NCC(C)(C)C(=O)N)Sc2nc(cs2)C C66671537
CCC(=O)Nc1ccc(cc1)[C@H](C)NC(=O)NC[C@]2(CCCc3c2cccc3)O C66924988
C[C@H]1C[C@@H](CC(C1)(C)C)CC(=O)NNC(=S)Nc2cccc(c2)NC(=O)C C67193419
CC(C)(C)SCCNC(=O)NNC(=O)Nc1ccc(cc1)Br C67468718
c1cc2c(cc1NC(=O)NC3CCCCC3)[nH]c(=O)[nH]2 C03206085
c1cc(c(cc1N)N)/N=N/c2ccc(cn2)Br C06756441
c1cc(cc(c1)C(F)(F)F)CSc2nc(nc(n2)N)N C08735882
CCOc1ccc(cc1)N=Nc2ccc(cc2N)N C12405254
CC[C@@H](C)c1ccc(cc1)N[C@H](C)C(=O)NC(=O)N C12523174
Cc1ccc(cc1)c2c(=O)nc([nH]n2)Nc3cccc(c3)N C19689916
CC(C)c1ccc(c(c1)C(C)C)NCC(=O)NC(=O)N C29646959
c1cc(ccc1NN)S(=O)(=O)NC2CCCCCCC2 C35354192
Cc1ccccc1NS(=O)(=O)c2ccc(cc2)NN C35354673
C[C@@H]1CCCC[C@@H]1Nc2cccc(c2)NS(=O)(=O)N C37130758
Cc1cccc(c1S(=O)(=O)Nc2cccc3c2cn[nH]3)N C40315425
CC[C@H](C)C(=O)N[C@H](C1CCCCC1)/C(=N/O)/N C40369640
C1CCC(CC1)[C@@H](/C(=N/O)/N)NC(=O)C2CCCC2 C40369645
CC(C)(C)C(=O)N[C@@H](C1CCCCC1)/C(=N/O)/N C40369733
C[C@H]1C[C@H]1C(=O)NC2(CCCCCCC2)/C(=N/O)/N C40371523
C1CCC(CC1)CC(=O)NC2(CCCC2)/C(=N\O)/N C40372086
CC(C)(C)C(=O)NC1(CCCCC1)/C(=N/O)/N C40372378
CCC[C@H](C)C(=O)NC1(CCCCCC1)/C(=N/O)/N C40372846
C1CCCC(CC1)(/C(=N\O)/N)NC(=O)CCC2CCCC2 C40372948
CC(C)(C)Nc1c(c(ncn1)NC2CCCCCC2)N C40680722
CNc1c(c(ncn1)Nc2ccc(c(c2)Cl)F)N C40707086
CCNc1c(c(ncn1)NC2CCCCCC2)N C40707538
c1ccc(cc1)Nc2c(c(ncn2)NC3CCCCC3)N C40708567
Cc1cccc(c1C)Nc2c(c(ncn2)NN(C)C)N C40755041
Cc1ccccc1Nc2c(c(ncn2)NN(C)C)N C40759946
C[C@H](c1ccccc1)Nc2c(c(ncn2)NC3CCCC3)N C40760584
Cc1ccc(cc1)Sc2c(c(ncn2)NNC(C)(C)C)N C40783400
CC(C)(C)CC(C)(C)n1c(nnn1)c2ccc(cc2N)N C43437107
CCOC[C@@H](C)Nc1cc2c(cc1N)NC(=O)CC2 C44690279
CC(C)(C)NC(=O)C1(CCCCCC1)/C(=N/O)/N C44783286
CCC[C@H](/C(=N/O)/N)C(=O)Nc1cccc(c1C)C C44864706
CC[C@H]1CCCC[C@H]1NC(=O)[C@@H](C(C)C)/C(=N/O)/N C44875147
CC1(CCCCC1)NC(=O)C2(CCCCC2)/C(=N/O)/N C45047578
C[C@H](C1CC1)NC(=O)Nc2ccc(cc2)NC(=O)NC C47652002
C[C@@H]1C[C@H]1CNC(=O)Nc2ccc(cc2)NC(=O)NC C47654333
C[C@@H](CC(=O)Nc1cccc(c1)NC(=O)N)C2CC2 C49105690
C[C@H](CCc1ccco1)NC(=O)Nc2ccc(cc2)N C49570751
CCCC1CCC(CC1)NC(=O)c2c(c([nH]n2)C(C)C)N C50321509
CC(C)c1c(c(n[nH]1)C(=O)NC2(CCCCC2)C)N C50321662
CCCc1ccccc1NC(=O)c2c(c(n[nH]2)C3CC3)N C50324577
CO[C@@H]1CCC[C@@H]1Nc2cc3c(cc2N)CCC(=O)N3 C50369004
C[C@H](C1CCCCC1)Nc2cc3c(cc2N)c(=O)[nH]cn3 C52334724
C[C@H](C1CCCCC1)n2c(nnn2)c3ccc(cc3N)N C52342152
CC[C@@H](/C(=N/O)/N)C(=O)N[C@H](C)C1CCCCC1 C52344519
C[C@H](C1CCCCC1)NC(=O)[C@@H](C(C)C)/C(=N/O)/N C52344527
CC[C@](C)(/C(=N/O)/N)NC(=O)C1CCCCCC1 C53716162
[H]/N=C\1/NC(=NC2(N1)CCCC2)Nc3ccccc3C C02482855
Cc1cccc(c1)NCCc2nc([nH]n2)c3ccc(cc3)N C62719210
c1ccc2c(c1)CC[C@H](C(=N2)O)Sc3[nH]c(=O)cc(n3)N C20729018
c1cc(cc(c1)Nc2[nH]c(=O)cc(n2)N)C(F)(F)F C64864378
C[C@@H](C(=O)[O-])NC(=O)/C(=C/c1ccc2c(c1)OCO2)/NC(=O)c3ccco3 C02950419
Cc1ccc(c(c1)[N+](=O)[O-])NC(=O)C[C@H]2C(=O)N[C@@H](CS2)C(=O)[O-] C06047615
Cc1cc(cc(c1C)S(=O)(=O)NNC(=O)[C@@H]2COc3ccccc3O2)C(=O)[O-] C05134995
CC1=C([C@H](NC(=O)N1)c2ccc(c(c2)[N+](=O)[O-])[O-])C(=O)OC3CCCC3 C00823603
CC(=O)[C@]1(CC[C@@H]2[C@@]1(CC[C@H]3[C@H]2CCC4=C/C(=N/OCC(=O)N5C[C@@H](C[C@@H]5C(=O)[O-])O)/CC[C@]34C)C)O C08788794
Cc1cccc(c1)NC(=O)CN2C(=O)/C(=C\c3cccn3c4ccc(cc4)C(=O)[O-])/NC2=O C09264818
C[C@]1([C@]([C@@]([C@@]([C@](O1)(C)Oc2ccc(cc2)[N+](=O)[O-])(C)O)(C)O)(C)O)COP(=O)([O-])[O-] C09970306
CC(C)C[C@@H](C(=O)N[C@H](C)C(=O)[O-])N1C(=O)[C@@]2(c3c(c4ccccc4[nH]3)CCN2C1=O)C C12880257
C#CCSc1nc(c2c(n1)n(cn2)[C@@H]3[C@H]([C@@H]([C@@H](O3)COP(=O)([O-])[O-])O)O)N C05733389
CCn1c(=O)c2ccc(cc2nc1S[C@H](C)C(=O)NC(=O)NC(C)C)C(=O)[O-] C13019450
C[C@@H]1CCC[C@H]([C@@H]1C)NC(=O)NC(=O)CSc2nc3ccccc3c(=O)n2CC(=O)[O-] C13223074
CCn1c2ccc(cc2nc1SCC(=O)N3CCC[C@@H](C3)C(=O)[O-])S(=O)(=O)N C13399345
Cc1cc(cc(c1C(=O)O[C@@]2(C(=O)C=C3C=C(OC=C3C2=O)C=CC(=O)[O-])C)O)O C14594477
CNc1c(cnc(n1)N/N=C\c2cc(cc(c2[O-])[N+](=O)[O-])Br)F C15018817
CCc1c([nH]c(nc1=O)n2c(cc(n2)C)NC(=O)[C@H]3CC=CC[C@@H]3C(=O)[O-])C C20830675
Cc1cc(no1)N2[C@@H](C(=C(C2=O)[O-])C(=O)c3c(c([nH]c3C)C(=O)NC)C)c4ccccc4 C25107794
Cc1cc(no1)[N-]S(=O)(=O)c2ccc(cc2)NC(=O)Nc3cccc(c3)C(=O)C C27933453
c1nc(c2c(n1)n(cn2)[C@H]3[C@@H]([C@H]4[C@H](O3)CO[P@@](=O)(O4)[O-])OC(=O)CCC(=O)[O-])N C31475195
Cc1ccc(c(c1)NC(=O)/C(=C(/c2c(=O)[nH]c3ccccc3n2)\C(=O)C(=O)OC)/[O-])C C16958143
CC(C)n1c2c(cc(cn2)[N-]S(=O)(=O)c3cccc(c3)S(=O)(=O)N)cn1 C32097922
Cc1c(c(=O)[nH]c(=O)[nH]1)S(=O)(=O)[N-]c2ccc(cc2)C(=O)OC C33327150
c1nc(c2c(n1)n(cn2)[C@@H]3[C@@H]([C@@H]([C@@H](O3)CO[P@@](=O)(C[P@](=O)(O)[O-])[O-])O)O)N C35024870
c1cc(ccc1/C=C/c2c(c(=O)[nH]c(n2)[O-])[N+](=O)[O-])/C=N/c3ccc(cc3)O C05569218
CS(=O)(=O)N1CCC[C@@H](C1)C(=O)NCC(=O)NCC(=O)[O-] C35383708
Cc1c2cc3c(cc2oc(=O)c1CC(=O)NCC(=O)NCC(=O)[O-])OC(CC3)(C)C C06623956
Cc1cc(c(c(c1)C)NC(=O)CNC(=O)Cc2c(nc3c(cnn3c2[O-])C#N)C)C C40115123
CCOc1cc(ccc1O)[C@H]2c3c([nH]nc3C(=O)N2[C@@H]4CCS(=O)(=O)C4)c5cc(ccc5[O-])Cl C38702028
CCOc1cc(ccc1O)[C@@H]2c3c([nH]nc3C(=O)N2[C@H]4CCS(=O)(=O)C4)c5cc(ccc5[O-])Cl C40548204
c1ccc(c(c1)c2nc([n-]n2)Sc3ccc(cc3[N+](=O)[O-])S(=O)(=O)N)F C42678072
CNC(=O)CCNC(=O)N(CC(=O)[O-])[C@@H]1CCS(=O)(=O)C1 C45014070
Cn1cc(cc1C(=O)N)S(=O)(=O)[N-]c2ccccc2n3cncn3 C45713156
C[C@H]1CCCN(C1)S(=O)(=O)c2ccc(cc2)[N-]S(=O)(=O)c3cccc(c3)S(=O)(=O)N C45772741
CCCn1c(=O)[nH]nc1SCc2[nH]c(=O)c3c(c(sc3n2)C(=O)[O-])C C13394308
Cc1c(n[nH]c1NC(=O)Cn2c(nnc2[S-])c3ccc(cc3)OC)c4ccncc4 C48362891
C[C@H](c1[n-]nnn1)NS(=O)(=O)c2cc(cnc2NC)Br C50672612
COCCN1C(=O)[C@@H]2[C@@H](N[C@]3([C@@H]2C1=O)c4cc(ccc4NC3=O)Br)CCC(=O)[O-] C16024591
CCOCCC/C(=C(/C#N)\C(=O)c1c(n(c(=O)n(c1=O)C)C)N)/[O-] C51068855
CC(=O)Nc1ccc(cc1)N/C(=C(\C#N)/C(=O)C2=NN(C(=O)CC2)C)/[O-] C51449961
COC(=O)c1cc(ccc1S(=O)(=O)[N-]c2ccc(c(c2)[N+](=O)[O-])N)Br C18707266
COC(=O)c1c(ccs1)S(=O)(=O)[N-]c2ccccc2n3c(c(cn3)C#N)N C24578361
[H]/N=C\1/N(C(=O)C[C@H](S1)C(=O)Nc2ccc(cc2)C(=O)[O-])/N=C/c3ccc(cc3)N(C)C C58837435
CC(C)c1ccc(cc1)N2C(=O)/C(=C/NNC(=O)c3ccncc3)/C(=NC2=O)[O-] C17112202
CC1=C2[C@H](CC(=O)N[C@H]2N(N1)c3ccc(nn3)[O-])c4ccc(c(c4)OCC#C)OC C63822895
Cc1ccc(cc1S(=O)(=O)N)[N-]S(=O)(=O)c2ccc(s2)[N+](=O)[O-] C63911575
CC(C)C(=O)N[C@@H]1N=C(CS1)C/C(=N/c2[nH]nc(n2)c3ccccn3)/[O-] C64111429
c1cc(sc1[N+](=O)[O-])S(=O)(=O)[N-]c2nc(cs2)CC(=O)N C66250654
CCn1cc(cn1)S(=O)(=O)[N-]c2ccc(c(c2)S(=O)(=O)N)OC C66577725
Cc1ccsc1C(=O)NNS(=O)(=O)c2cc(c3c(c2)OCCO3)C(=O)[O-] C66588698
Cc1cccc(n1)c2nc([nH]n2)/N=C(/[C@H](C)NC(=O)C3CCOCC3)\[O-] C66928713
COC(=O)N1CCC[C@H]1/C(=N/S(=O)(=O)c2ccc(cc2)C(=O)N)/[O-] C67600176
Cc1ccc(cc1Cl)N2C[C@@H](CC2=O)C(=O)Nc3ccc(cc3)Br C01072096
C[C@]12CCC(=O)C[C@H]1CC[C@@H]3[C@@H]2CC[C@]4([C@@H]3CC[C@]4(CSc5nccn5C)O)C C03984001
Cc1c(c(no1)c2c(cccc2Cl)Cl)[C@H]3CC(=O)Nc4ccccc4S3 C01043639
Cn1c(c(c(n1)C(=O)NC2C3CC4CC(C3)CC2C4)Br)C(F)(F)F C02776644
c1ccc(c(c1)/C=C(\C#N)/c2[nH]c(=O)c3c4c(sc3n2)CCCC4)C(F)(F)F C05070446
Cc1ccccc1n2c3c(cc(s3)C(=O)N[C@H]4CCCc5c4cccc5)c(n2)C C02377494
CCn1cc(c(n1)C)/C=C\2/C[C@@H]3[C@@H]4CC[C@@H]5C[C@@H](CC[C@@]5([C@@H]4CC[C@@]3(C2=O)C)C)O C06490210
CCn1cc(c(n1)C)/C=C\2/C[C@H]3[C@H]4CC[C@@H]5C[C@@H](CC[C@@]5([C@@H]4CC[C@@]3(C2=O)C)C)O C06490218
c1cc(ccc1NC(=O)[C@H]2[C@H](C2(C#N)C#N)c3ccc(cc3Cl)Cl)Br C08873569
c1cc(ccc1N2C[C@H](CC2=O)C(=O)Nc3ccc(cc3Cl)Cl)Br C01196195
c1cc(ccc1N2C[C@@H](CC2=O)C(=O)Nc3cc(cc(c3)Cl)Cl)Br C09231892
c1cc(ccc1N2C[C@H](CC2=O)C(=O)Nc3ccc(cc3C(F)(F)F)Cl)Cl C09235080
c1ccc2c(c1)C(=O)N([C@H](N2)c3csc(n3)c4cccc(c4)Br)C5CC5 C09516929
C[C@]12CCC(=O)C[C@H]1CC[C@H]3[C@H]2CC[C@]4([C@@H]3CC[C@]4(CSc5nccn5C)O)C C12656206
c1ccc2c(c1)ccc3c2cc(c(=O)o3)c4cn(c(=S)[nH]4)c5ccc(cc5)Cl C00994900
c1cc(c(cc1NC(=O)[C@@H]2CCCN2C(=O)C34CC5CC(C3)CC(C5)C4)Cl)F C12976464
C[C@@]12CC[C@@H](C=C1CC[C@@H]3[C@@H]2CC[C@@]4([C@@H]3CC[C@@]4(CSc5nccn5C)O)C)OC C05072803
C[C@H](c1ccc(c(c1)Cl)Cl)NC(=O)[C@H]2CCCN(C2)C(=O)c3ccc(cc3)Cl C14424884
c1cc(cnc1)CO[C@H]2C(=O)Nc3ccc(cc3[C@@]2(C#CC4CC4)C(F)(F)F)Cl C14943992
c1cc(ccc1C(=O)N2CCC(CC2)C(=O)Nc3ccc(cc3F)Br)Cl C15007958
Cc1cc(ccc1NC(=O)[C@H]2CCCN(C2)C(=O)c3ccc(cc3)Cl)Br C15649687
Cc1ccn2c(c1)nc(c2[C@H](C(Cl)(Cl)Cl)O)c3ccc(o3)Br C15772557
Cc1ccn2c(c1)nc(c2[C@@H](C(Cl)(Cl)Cl)O)c3ccc(o3)Br C15772559
c1ccc2c(c1)nc(s2)N/N=C\c3cc(c(o3)Br)Br C16545383
CC1=C([C@H](NC(=S)N1c2ccccc2)c3cc(cs3)Br)C(=O)N(C)C C18990578
CC1CCC2(CC1)C(=C(C(=O)O2)C)C(=O)Nc3ccccc3I C20279318
c1cc(ccc1c2ccc(o2)C3C4=C(CCCC4=O)NC5=C3C(=O)CCC5)Br C00636894
CC1([C@@H]2CC[C@]1([C@H](C2)O)CS(=O)(=O)N3CCC4(CCCc5c4cccc5)CC3)C C27305687
C[C@H]1CCc2c(cc(s2)C(=O)Nc3cc4c(cc3Br)OCCO4)C1 C28731009
C[C@@H](C(=O)Nc1cccc(c1)I)Sc2ccc(nn2)Cl C28753059
C[C@H](c1ccc2ccccc2c1)NC(=O)[C@@H]3CCCN(C3)C(=O)c4ccc(cc4)Cl C31403589
Cc1ccc(c(c1)S(=O)(=O)C2(CCCC2)C(=O)N[C@@H]3CCCc4c3cccc4)C C32856034
Cc1cc(c2c(c1)[C@@H]3[C@@H](CCO3)[C@@H](N2)c4cc(c(c(c4)Br)OC)OC)C C33271193
CC1=NC2=NC(=C[C@@H](N2N1)c3ccc(cc3)Br)c4ccc(cc4)Cl C00633706
CC(C)S(=O)(=O)[C@@H]1CCC[C@]2(C1)CCC[C@@H](N2c3ccccc3O)Br C39521476
Cc1cc(c(c(c1)C)NC(=O)/C(=C\C2=Cc3cc(ccc3OC2)Br)/C#N)C C40154957
Cc1cc(ccc1Cl)OCC(=O)Nc2c(c3c(c(=S)s2)C[C@@H](CC3)C)C#N C41014210
Cc1ccc(cc1)S(=O)(=O)N/N=C/C23c4ccccc4[C@H]5C2[C@H]5c6c3cccc6 C43761628
C[C@H](C(C)(C)C)NC(=O)Cn1c2ccc(cc2c3c1CCN(C3)C)Br C39231171
Cc1c(c(c(o1)C)Cl)C(=O)Nc2nc(c(s2)C)c3ccc(cc3)Br C48331499
CC1=C([C@H](C2=C(N1)CC(CC2=O)(C)C)c3cc(cs3)Br)C(=O)OC C48534535
c1cc(cc(c1)Br)NCc2nc(no2)c3cc(cs3)Br C48707070
CC(C)NC(=O)[C@@H]1CS[C@@H](N1C(=O)c2ccc(cc2Cl)Cl)C3CCCCC3 C00964197
Cc1ccc(cc1C)N2C[C@@H](CC2=O)C(=O)Nc3ccc(cc3C)Br C59227370
Cc1ccc(c(c1)C)N2C[C@H](CC2=O)C(=O)Nc3ccc(cc3C)Br C59227407
Cc1ccc(cc1NC(=O)[C@H]2CCCN(C2)C(=O)c3ccc(cc3)Cl)Br C59308995
CC[C@@H](C)N1C(=O)C[C@H](C1=O)Nc2c(cc(cc2Br)C)Br C36854212
Cc1cc(ccc1NC(=O)c2ccc(cc2Cl)Br)N3CCOCC3 C52638900
Cc1cccc(c1)S(=O)(=O)c2csc3c2NC(=O)C[C@H]3c4cccc(c4)Cl C64657068
Cc1cc(cc(c1)C(=O)N2CCC[C@H](C2)C(=O)Nc3ccc(c(c3)C)Br)C C46045604
c1cc(ccc1c2ccc(n2c3ccc(cc3)C(=O)[O-])CCC(=O)[O-])Br C02503291
C=CCOc1ccccc1/C=C\2/C(=O)N(C(=S)S2)[C@@H](CC(=O)[O-])C(=O)[O-] C04745716
C/C(=C\c1ccccc1)/C=C\2/C(=O)N(C(=S)S2)[C@H](CCC(=O)[O-])C(=O)[O-] C04357076
C[C@@H](C(=O)[O-])n1c(=O)c2ccccc2nc1SCC(=O)N3Cc4ccccc4C[C@H]3C(=O)[O-] C13233570
C=CCN\1C(=O)/C(=C/c2cc(ccc2[O-])[N+](=O)[O-])/S/C1=N\c3ccc(cc3)C(=O)[O-] C16929205
CC[C@H](C(=O)C)Oc1ccccc1/C=C\2/C(=O)N(C(=S)S2)[C@@H](CCC(=O)[O-])C(=O)[O-] C16932460
CC[C@@H](C)[C@H](C(=O)[O-])N1C(=O)/C(=C/c2cccc(c2)O[C@@H](C)C(=O)[O-])/SC1=S C16935615
CCC[C@H](C(=O)[O-])N1C(=O)/C(=C/c2cccc(c2)O[C@@H](C)C(=O)[O-])/SC1=S C16936742
CCc1ccc(cc1)N2C(=O)/C(=C/c3cc(c(c(c3)Cl)OCC(=O)[O-])Cl)/C(=NC2=S)[O-] C19813846
Cc1ccc(cc1)C(=O)C2=C(C(=O)N([C@H]2c3ccc4c(c3)OCO4)CCCCCC(=O)[O-])[O-] C19831030
Cc1ccc(cc1)C(=O)C2=C(C(=O)N([C@H]2c3ccccc3[N+](=O)[O-])c4cccc(c4)C(=O)[O-])[O-] C19848543
CC[C@H](C)n1c(c(c(nc1=S)[O-])[C@@H](c2ccccn2)c3c([nH]c(=S)n(c3=O)[C@H](C)CC)[O-])[O-] C20330726
c1cc(cc(c1)OCC(=O)[O-])/C=C/2\C(=O)N=C(S2)[N-]c3ccc(c(c3)C(F)(F)F)Cl C16909767
c1ccc(cc1)/C=C(/C=C2C(=O)N(C(=S)S2)[C@@H](CCC(=O)[O-])C(=O)[O-])\Cl C04357084
CCCN(CCC)c1ccc(cc1C(=O)[O-])[N-]S(=O)(=O)c2cccc(c2)C C33253509
CC1=C([C@@H](N2C(=CSC2=N1)C=C([O-])[O-])c3cccc(c3)[N+](=O)[O-])C(=O)OC(C)C C36048795
CC1=C([C@@H](N2C(=CSC2=N1)C=C([O-])[O-])c3ccccc3OC)C(=O)OC(C)C C36048805
c1cc(ccc1OCC(=O)[O-])S(=O)(=O)[N-]c2ncc(s2)Br C37425394
c1cc(ccc1c2ccc(o2)/C=C\3/C(=O)N(C(=S)S3)[C@H](CCC(=O)[O-])C(=O)[O-])Br C38195907
C(/C=C/CSc1[n-]nc(n1)C(F)(F)F)Sc2[n-]nc(n2)C(F)(F)F C17117984
Cc1cc(cc(c1OC(F)F)C)[C@H]2C(=C(C(=O)N2c3cccc(c3)C(=O)[O-])[O-])C(=O)C4CC4 C13276032
Cc1ccc(cc1N2[C@@H](C(=C(C2=O)[O-])C(=O)C3CC3)c4ccc(cc4)C(F)(F)F)C(=O)[O-] C13277386
Cc1ccc(cc1N2[C@@H](C(=C(C2=O)[O-])C(=O)C3CC3)c4ccc(cc4)C(C)C)C(=O)[O-] C13277402
Cc1ccc(cc1N2[C@H](C(=C(C2=O)[O-])C(=O)C3CC3)c4ccccc4OCC=C)C(=O)[O-] C13277493
Cc1ccccc1[C@H]2C(=C(C(=O)N2c3ccc(cc3)CC(=O)[O-])[O-])C(=O)C4CC4 C13277873
c1cc(ccc1CC(=O)[O-])N2[C@H](C(=C(C2=O)[O-])C(=O)C3CC3)c4cc(ccc4F)Br C13277925
COc1ccc(cc1)[C@H]2C(=C(C(=O)N2c3nc4ccc(cc4s3)C(=O)[O-])[O-])C(=O)C5CC5 C13278044
Cc1ccc2c(cc(=O)oc2c1C)CSc3nc(c(c(n3)[O-])CCC(=O)[O-])C C13448576
Cc1c(c(nc(n1)SCC2=N[C@@H](SC2)c3ccccc3Cl)[O-])CCC(=O)[O-] C39693229
c1ccc(cc1)C(=O)C2=C(C(=O)N([C@@H]2c3cccc(c3)[N+](=O)[O-])c4cccc(c4)C(=O)[O-])[O-] C13193283
CCOc1ccc(cc1)C(=O)C2=C(C(=O)N([C@H]2c3ccc(cc3)C#N)c4cccc(c4)C(=O)[O-])[O-] C13213532
CC(C)(C)c1ccc(cc1)[C@H]2C(=C(C(=O)N2c3cccc(c3)C(=O)[O-])[O-])C(=O)c4ccco4 C13214077
Cc1ccc(cc1N2[C@@H](C(=C(C2=O)[O-])C(=O)c3ccccc3F)c4ccccc4[N+](=O)[O-])C(=O)[O-] C13215964
Cc1ccc(c(c1)C)C(=O)C2=C(C(=O)N([C@@H]2c3ccsc3)c4ccc(cc4)CC(=O)[O-])[O-] C13217071
COc1ccc(cc1)C(=O)C2=C(C(=O)N([C@H]2c3cccs3)c4nc5ccc(cc5s4)C(=O)[O-])[O-] C13218218
c1cc(ccc1/C=N/n2c(nnc2[S-])c3ccc(cc3Cl)Cl)OCC(=O)[O-] C13352486
c1cc(c(cc1c2ccc(o2)/C=C\3/C(=O)N(C(=S)S3)[C@@H](CC(=O)[O-])C(=O)[O-])C(F)(F)F)Cl C40564481
CCn1c(cc(c(c1=O)[C@@H](c2ccc(c(c2)OC)OC)c3c(n(c(=O)cc3[O-])CC)C)[O-])C C40568617
C[C@@H]1CCCC[C@H]1N(c2nnc(s2)[S-])S(=O)(=O)c3ccc(cc3)CCC(=O)[O-] C13252101
CCCCN(c1nnc(s1)[S-])S(=O)(=O)c2cc(cc(c2C)C)C(=O)[O-] C13252138
C[C@H](C(=O)[O-])S(=O)(=O)[N-]c1c(cc(cc1Br)Br)C(=O)OC C49050714
c1ccc(c(c1)c2ccccc2C(=O)[O-])/C(=N/c3nnc(s3)c4cccc(c4)[N+](=O)[O-])/[O-] C13549009
Cc1ccc(c(c1)N2CCN(CC2)c3ccc(cc3C(=O)[O-])[N-]S(=O)(=O)c4cccs4)C C32961637
CN\1C(=O)/C(=C\c2cc(ccc2OCC(=O)[O-])Br)/S/C1=N\c3cccc(c3)C(=O)[O-] C16189432
CC\1=Nc2c(c(nc(n2)SCC=C)[O-])[C@H](/C1=C(/[O-])\OCC=C)c3ccc(cc3)Cl C13126327
c1cc(cc(c1)n2c(c(n(c2=O)C3CC3)[O-])[O-])[N-]S(=O)(=O)c4ccc(c(c4)C(F)(F)F)Cl C32932365
c1cc(ccc1/C=C\2/C(=O)N=C(S2)[N-]c3cc(cc(c3)C(=O)[O-])C(=O)[O-])OCCC(=O)[O-] C16928459
C[C@@H](C(=O)[O-])Oc1ccccc1/C=C\2/C(=O)N(/C(=N/c3ccccc3C(=O)[O-])/S2)CC=C C16928791
c1ccc(c(c1)/C=C\2/C(=O)N=C(S2)[N-]c3cc(cc(c3)C(=O)[O-])C(=O)[O-])[N+](=O)[O-] C16928385
COC(=O)c1ccc(cc1S(=O)(=O)[N-]c2ccc(cc2SC)C(=O)[O-])F C66578613
c1cc(ccc1c2nc3cc(ccc3o2)N)c4nc5cc(ccc5o4)N C00236193
C[C@@H]1CCc2c(sc(c2C(=O)N)NC(=O)Nc3ccccc3)C1 C00120580
CN(C)c1ccc(cc1)Sc2ccc3c(c2)c(nc(n3)N)N C01568037
COc1ccc(cc1Br)[C@@H]2c3ccc(cc3OC(=C2C#N)N)N C00755740
C[C@H]1C[C@@H](NC(=S)N1)NNc2ccc(cc2)Br C00321109
CN1NC(=C2N1C(=NN2)N)c3ccc(c(c3)C(F)(F)F)Cl C05719753
Cc1c(cccc1Cl)N2NC3=C(N(NC3=N2)c4ccccc4)N C05724474
CCc1cccc2c1[nH]cc2/C=N/NC(=O)c3ccc(cc3)N C03525561
C[C@@H](C(=O)Nc1ccc2c(c1)CCC2)Sc3[nH]c(=O)cc(n3)N C09216637
Cc1cccc(c1)N[C@H](C)C(=O)Nc2ccc3c(c2)[nH]c(=O)[nH]3 C12645146
c1cc(cc(c1)Sc2ccc3c(c2)c(nc(n3)N)N)C(F)(F)F C13282326
c1ccc2c(c1)c(c[nH]2)[C@H]3c4c(c5ccccc5[nH]c4=O)OC(=C3C#N)N C17073280
Cc1cc(cc(c1O)c2nc3cc(c(cc3o2)C)C)NC(=S)N C20154595
c1cc2c(cc1N)sc(n2)Cc3nc4ccc(cc4s3)N C20494053
Cc1ccc(c2c1[C@H]3C=CC[C@H]3[C@H](N2)c4ccc(cc4O)O)O C20681640
Cc1cc(cc2c1nc(s2)NNC(=S)N)Br C22125080
c1cc(ccc1NC(=O)NC2CCC(CC2)C(F)(F)F)S(=O)(=O)N C22759329
c1cc(c(cc1F)Cl)Nc2cc3c(cc2N)NC(=O)CC3 C35341443
c1cc(c(cc1Cl)Nc2cc3c(cc2N)NC(=O)CC3)F C35341508
c1cc(ccc1N)NC(=O)Nc2ccc(cc2Cl)Br C35408106
Cc1cc(ccc1Br)Nc2cc3c(cc2N)OCC(=O)N3 C35453060
C[C@H](C(=O)NC12CC3CC(C1)CC(C3)C2)Sc4nc([nH]n4)N C06606512
CCc1cccc2c1[nH]cc2[C@@H]3[C@H]4[C@@H](NN=C4C)OC(=C3C#N)N C39958090
CNS(=O)(=O)c1ccc(c(c1)N)Nc2cccc(c2F)F C40229798
Cc1cccc(c1)NC(=O)N[C@H](C2CCCCC2)C(=S)N C40362253
Cc1ccc(cc1)NC(=O)N[C@H](C2CCCCC2)C(=S)N C40362285
CNc1c(c(ncn1)Nc2c(cc(cn2)C(F)(F)F)Cl)N C40707178
c1cc(cnc1)Nc2c(c(ncn2)Nc3ccc(cc3)Br)N C40759691
c1cc(cnc1)Nc2c(c(ncn2)Nc3ccc(c(c3)Cl)F)N C40759800
C[C@@]12CC[C@@H](C[C@H]1CC[C@@H]3[C@@H]2CC[C@@]\4([C@@H]3CC/C4=N\NC(=S)N)C)O C43736177
C[C@H]([C@@]1(CC[C@H]2[C@@]1(CC[C@@H]3[C@@H]2C[C@@H]([C@@H]4[C@@]3(CC[C@H](C4)O)C)O)C)O)O C43757369
C[C@@H](c1ccc(cc1)Cl)NC(=O)C2(CCCC2)/C(=N/O)/N C44786291
C[C@H](c1ccc2c(c1)CCC(=O)N2)Nc3cc(nc(n3)N)Cl C44976453
C[C@H]1CCC[C@H](C1)NC(=O)NNC(=O)c2cc(c[nH]2)Br C47036128
c1ccc(c(c1)CNc2cc3c(cc2N)CC(=O)N3)Br C48819768
C[C@@H](c1ccc(s1)Cl)Nc2cc3c(cc2N)CCC(=O)N3 C49127970
C[C@H](c1ccc(s1)Cl)Nc2cc3c(cc2N)c(=O)[nH]cn3 C49127979
c1cc(ncc1NC(=O)Nc2cc(c(c(c2)Cl)N)Cl)Cl C49206495
c1cc2c(cc1Cl)sc(n2)/N=C(/c3cc(cc[nH+]3)NN)\[O-] C51089673
c1cc(sc1[C@H](c2cc3c(cc2Br)[nH]c(=O)[nH]3)N)Cl C52094246
c1ccc(cc1)c2nc(c(n2N)N)c3ccc(c(c3)Br)F C52839232
CC(C)(C)c1nc(c(n1N)N)c2ccccc2Br C52839649
C[C@H](c1ccc(cc1)NC(=O)N)NC(=O)C2=Cc3ccccc3OC2 C58236569
C[C@H](c1ccc(cc1)NC(=O)N)NC(=O)C2C3CC4CC(C3)CC2C4 C58236905
C[C@H](CC(=O)NN)Nc1ccc(cc1)I C58837471
Cc1cc(=O)[nH]c(n1)/N=C(/N)\Nc2cc(cc(c2)Cl)Cl C18178617
Cc1c(c(n[nH]1)C(=O)Nc2cc(ccc2Cl)Br)N C61690710
c1c(cc(cc1Cl)Cl)S(=O)(=O)N[C@@H]2CCC[C@H]2/C(=N\O)/N C61888109
c1cc(c(cc1Cl)S(=O)(=O)N[C@H]2CCC[C@@H]2/C(=N\O)/N)Cl C61888128
c1ccc2cc(ccc2c1)[C@H](CNc3cc(nc(n3)N)Cl)O C67372848
C[C@@H]1[C@H]2C[C@@H]([C@@H]3[C@@]4([C@@H](CCC([C@@H]4C[C@H]([C@@]3([C@@H]2O)C1=O)O)(C)C)O)C)O C04268163
c1cc(ccc1N[C@@H]2[C@H]([C@@H]([C@H](CO2)O)O)O)Br C01444143
Cc1ccc(cc1)C(=O)N[C@@H](C(=O)NN)C23CC4CC(C2)CC(C4)C3 C04756419
C[C@@H]1CC[C@H]2[C@@]([C@]13CC[C@](O3)(CCO)CO)(CC[C@@H]([C@@]2(C)CO)O)C C05528116
c1ccc(cc1)S(=O)(=O)c2ccc3c(c2)c(nc(n3)N)N C06184631
Cc1cc2c(cc1C)n(c(=S)[nH]2)[C@@H]3[C@H]([C@@H]([C@@H](O3)CO)O)O C04830503
COC(=O)C1=C(SC(=C([C@@H]1c2cccs2)C#N)N)N C02106571
C[C@@H]1CC[C@H]2[C@]([C@@]13CC[C@](O3)(CCO)CO)(CC[C@@H]([C@@]2(C)CO)O)C C28537694
c1cc(c(c(c1)F)[C@@H]2c3ccc(cc3OC(=C2C#N)N)N)F C35324260
c1c2c(cc(c1N[C@@H]3CCS(=O)(=O)C3)N)NC(=O)CC2 C35341233
Cc1nc2cc(c(cc2s1)N)N3CCC[C@@H](C3)C(=O)N C35342373
c1c2c(cc(c1N)N[C@H]3CCS(=O)(=O)C3)NC(=O)CC2 C35355810
[H]/N=C/1\[C@H]([C@]2(c3ccccc3NC2=O)C(=C(S1)N)C#N)C#N C03975458
Cc1c(c(n[nH]1)C)NS(=O)(=O)c2ccc(cc2N)Cl C36734236
c1cc(ccc1n2c(c(sc2=S)C(=O)N)N)Br C03636049
CC1(CC(=C(C(=O)C1)CC2=C(CC(CC2=O)(C)C)N)N)C C19909388
Cc1ccc(c(c1)C2=C[C@@H](N=N2)[C@H]3NN[C@@H](N3N)S)C C39280340
C[C@@H]1CC[C@H](CN1C(=O)c2cc(cn2C(C)C)N)C(=O)N C40330497
C[C@@]1(CC(=O)[C@@]2([C@]3([C@H](CCC([C@H]3[C@@H]([C@@H]([C@]2(O1)C)O)O)(C)C)O)C)O)C=C C29477570
c1cc(c(cc1N)N)c2nnnn2c3ccc(cc3Cl)F C42014647
c1cc(c(cc1Br)Cl)Oc2c(cc(cn2)N)C(=O)N C42139828
CN(Cc1cc(cs1)Br)c2c(cc(cn2)N)C(=O)N C42399329
c1cc(cc2c1cc-3ccc(=[NH2+])cc3n2CCCC(=O)[O-])N C43277620
c1c2c(nc(c1C(=S)N)N3CCC[C@H]3C(=O)N)CCC2 C43408431
C[C@]12CCC(=O)C=C1CC[C@H]3[C@@H]2[C@@H](C[C@@]4([C@@H]3CC[C@]4([C@@H](CO)O)O)C)O C43757658
CC(=O)[C@H]1CC[C@@]2([C@]1(CC[C@@H]3[C@@H]2CC[C@@]4([C@@]3(CC[C@@H](C4)O)CO)O)C)O C43758783
COC(=O)[C@H](Cc1cc(cnc1N)I)N C44330104
C[C@@H]1CCC[C@H]([C@@H]1C)NC(=O)C2(CCOCC2)/C(=N/O)/N C44784298
C[C@H]1CCC[C@H]([C@@H]1C)NC(=O)C2(CCOCC2)/C(=N/O)/N C44784299
C[C@]12CC[C@@H]3c4ccc(cc4CC[C@H]3[C@H]1[C@@H]([C@@H]([C@@H]2O)O)O)O C44963267
C[C@H]1CC[C@@H](CN1C(=O)c2cc(ccc2Br)N)C(=O)N C45624279
C[C@H](C(=O)N1CCCC1)Sc2c(c(cc(n2)N)N)C#N C48380201
CCc1c(c(n[nH]1)C(=O)Nc2c(c(c(s2)C)C)C#N)N C50307352
Cc1cc(c(cc1C)S(=O)(=O)N[C@@H]2CCCNC2=O)N C50397205
C1CCCC(CC1)(C(=S)N)C(=O)N[C@H]2CCCNC2=O C50397948
c1ccc2c(c1)CN(C2)c3cc(cc(c3)S(=O)(=O)N)N C50911045
Cc1ccc(cc1NC(=O)c2c(ccc(n2)NN)Cl)C#N C51093893
c1ccc2c(c1)CCC[C@@H]2NS(=O)(=O)c3c[nH]nc3N C51630772
c1c(cc(c(c1Cl)S(=O)(=O)N[C@@H]2CCCC[C@@H]2O)Cl)N C51993950
CC1CCC(CC1)(CO)NS(=O)(=O)c2ccc(cc2)N C53113017
C[C@@H]1CCC[C@](C1)(CO)NS(=O)(=O)c2ccc(cc2N)Cl C53113217
C[C@@H]1CCC[C@@](C1)(CO)NS(=O)(=O)c2cc(cs2)N C53113503
C[C@@H]1CCC[C@H](C1)Sc2ccc(cc2N)S(=O)(=O)N C54688973
c1c(c(cc(c1N)F)Br)C(=O)N2CCC[C@H](C2)C(=O)N C61079431
c1csc2c1[C@H](CCC2)NC(=O)c3c(c(n[nH]3)C4CC4)N C61330388
c1cc(c(cc1Cl)N2CCCC[C@H]2CCO)/C(=N\O)/N C62789318
c1c(cc(c(c1c2[nH]c(=O)[nH]n2)N)Br)Br C62825299
CCC1(CCN(CC1)c2cc(cc(c2)S(=O)(=O)N)N)C C62953153
c1cc(c(cc1N2CC[C@H](C2)N3CCOCC3)C(=O)N)N C62984086
c1ccn(c1)[C@H]2c3c4c(sc3N[C@@H]2C(=O)NN)CCCC4 C65335105
c1cc(c(cc1Cl)Cl)[C@H]2c3c(=O)[nH]c(=O)[nH]c3OC(=C2C#N)N C00632745
c1ccc2c(c1)c(cc(=O)[nH]2)CSc3[nH]c4c(n3)c(ncn4)N C04670737
c1cc(c(cc1[C@H]2CC(=O)Nc3c2c(=O)[nH]c(n3)N)Cl)Cl C04944767
CCCCc1nc2c(o1)NC(=C([C@@]23c4ccccc4NC3=O)C#N)N C08783364
c1cnc(c(n1)C(=O)NNC(=O)c2cc3c(s2)CCCCCC3)N C10289323
Cc1c(c(=O)n2c3ccccc3[nH]c2c1C#N)/C=N\NC(=S)N C12340642
Cc1ccc2c(cc(c(c2n1)OCc3nc(nc(n3)N)N)Cl)Cl C08747672
C[C@@H]1CCc2c(c3c4nnc(n4c(nc3s2)N)SCC(=O)N)C1 C16845747
C[C@H]1CCc2c(sc3c2c(=O)n(c(n3)SCC(=O)N)N)C1 C19797109
[H]/N=C(/N)\Nc1nc(no1)c2c(cc(cn2)C(F)(F)F)Cl C06505244
Cc1c(cc(cc1Cl)S(=O)(=O)N2CCC[C@H]2C(=O)N)N C21507599
c1cc(cc(c1)S(=O)(=O)N)N[C@@H]2COc3c2ccc(c3)O C21808672
CC1(CC2=C([C@@H](C(=C(N2)N)C#N)c3ccc(cc3)O)C(=O)C1)C C05295428
CC1([C@@H]([C@H](c2cc3c(cc2O1)O[C@H]4[C@H]3COc5c4ccc(c5O)O)O)O)C C31161224
[H]/N=C\1/C(=N/Nc2cccc(c2)Cl)/C(=NN1c3ccccc3)N C04665043
Cc1c2c([nH]n1)Nc3c(c(=O)[nH]c(=O)[nH]3)[C@H]2c4ccc(c(c4)Cl)F C36359627
C[C@@H]1CCc2c(sc3c2c(nc(n3)SCC(=O)N)N)C1 C36812540
Cc1c(c[nH]n1)CNc2cc3c(cc2Br)[nH]c(=O)[nH]3 C37129851
CC1=C([C@@H](NC(=S)N1)c2cc3c(cc2OC)CCCC3)C(=O)N C13522050
Cc1c(sc2c1c(=O)[nH]c(n2)CSc3nc([nH]n3)N)C C13571103
Cc1c(sc2c1c(=O)[nH]c(n2)[C@@H](C)Sc3nc([nH]n3)N)C C13598343
C[C@H](c1cccc(c1)Br)Nc2c(n(c(=O)[nH]c2=O)C)N C37987105
Cc1ccc(cc1[N-]S(=O)(=O)c2cc[nH+]c(c2)NN)Cl C38008788
c1cc(cc(c1)NS(=O)(=O)c2c[nH]nc2N)c3nccs3 C40349269
CC(C)(C)Nc1c(c(ncn1)Nc2ccc3c(c2)OCCO3)N C40680564
c1cc(c(nc1)Cl)Nc2c(c(ncn2)Nc3nccs3)N C40780988
C[C@@H](C(=O)NC(=O)NC)Sc1nc2ccc(cc2s1)N C42141824
C[C@H]1CC[C@@H](CN1c2c(cc(cn2)Br)N)C(=O)N C42427801
C[C@@H](C(=O)N)Oc1c(cc(cc1I)C#N)N C43415347
C[C@@H](COc1c(cc(cc1I)C#N)N)C(=O)N C43415404
COc1cc2c3cc(nc(c3cnc2cc1OC)N)c4cc(cnc4)N C45285745
CCc1c2c(n[nH]1)OC(=C([C@]23c4cccc(c4NC3=O)C)C#N)N C39325745
c1cc(ccc1NC(=O)NNC(=O)Nc2nccs2)Br C48954883
c1c(cc(c(c1N)S(=O)(=O)N[C@H]2CCCNC2=O)Cl)Cl C50397246
CCc1c(sc(n1)NC(=O)c2cc(c(nc2)NN)Cl)C C51125335
Cc1ccc(cc1S(=O)(=O)NC2(CCC(CC2)C)CO)N C53113035
Cc1ccc(c(c1)N)S(=O)(=O)N[C@]2(CCC[C@H](C2)C)CO C53113368
Cc1ccc(o1)c2cc([nH]n2)C(=O)N/N=C(\C)/c3ccc(cc3)N C12338751
CS(=O)(=O)N1CCc2c1ccc(c2)c3csc(n3)N=C(N)N C06200504
Cc1c(nc(s1)N)c2ccc3c(c2)N(C[C@@H](O3)C)C[C@@H](CO)O C34719363
C[C@@H](c1ccc(cc1)S(=O)(=O)N)NC(=O)Nc2cccc(c2)C#C C43985872
CC1=C([C@@H](C(=C(O1)N)C(=O)N)c2ccc(s2)Br)C(=O)C C58949037
Cc1c2c(n(n1)c3cccc(c3)O)OC(=C([C@@H]2c4cccc(c4)O)C#N)N C59416588
c1ccn2c(c1)nnc2Sc3ccc(cc3N)S(=O)(=O)N C61405495
c1cc2=[NH+][C@@H]3[C@@H](NCCC3=c2cc1Cl)c4c([nH]c(=O)[nH]c4=O)[O-] C63386350
C[C@@H]1C(=C(NN1C(C)(C)C)C)C2=Nc3cc4=[NH+]C(=O)Nc4cc3=[NH+]2 C63882631
CC[C@@H](C)N1[C@@H](C(=C(NC1=O)[O-])[C@@H]2[C@@H]3C(=c4ccccc4=[NH+]3)CCN2)O C63933772
CCC(=O)N1CCC[C@H](C1)C(=O)Nc2ccc(cc2)NC(=O)N C53234472
Cc1ccccc1[C@@H](C#N)NC(=O)c2ccc(cc2)NC(=O)N C66404643
c1ccc2c(c1)CCC[C@@]2(CNc3ncc(s3)S(=O)(=O)N)O C66859779
c1ccc(c(c1)[C@H]2c3ccc(cc3OC(=C2C#N)N)N)C(F)(F)F C00292742
C[C@@]12CC[C@H](C[C@@H]1CC[C@@H]3[C@@H]2[C@@H](C[C@@]4([C@@H]3CC[C@@]4(C(=O)CO)O)C)O)O C04096746
C#CCSc1nc(c2c(n1)OC(=C([C@H]2c3ccccc3)C#N)N)N C04594173
c1cc(cc(c1)C(F)(F)F)[C@H]2c3ccc(cc3OC(=C2C#N)N)N C04007368
Cc1ccc(cc1)NC(=O)Nc2c(c3c(s2)CCCC3)C(=O)N C03213880
c1cc(c(cc1[C@@H]2c3ccc(cc3NC(=C2C#N)N)O)Cl)Cl C05338031
Cc1cccc(c1)NC(=O)N[C@@H](C)c2ccc(cc2)S(=O)(=O)N C09077113
C[C@H]([C@]1(CC[C@H]2[C@@]1(C[C@@H]([C@@H]3[C@H]2CC[C@@]4([C@]3(CC[C@H](C4)O)C)C)O)C)O)O C13398986
Cn1cc(cn1)c2cc(nc3c2c(c(s3)C(=O)N)N)C(F)(F)F C13747856
c1ccc(cc1)SC2=NC(=C([C@@H]3C2=C(Oc4c3cccc4)N)C#N)N C20102571
c1cc(cc(c1)NC(=O)Nc2ccc(cc2F)Br)N C21030584
Cc1cc(c(c(c1)Cl)NC(=O)[C@H](C)Sc2nc([nH]n2)N)C C22645584
CC1(Cc2c(sc3c2c(nc(n3)SC)NNC(=S)N)CO1)C C26803001
c1ccc(cc1)c2c(c(nc(c2C#N)Sc3ccc(cc3)N)N)C#N C28567541
c1cc(cc(c1)NC(=O)N)NC(=O)Cc2coc3c2cc4c(c3)CCC4 C29616676
c1cc(c(c(c1)Cl)Cl)NS(=O)(=O)c2ccc(cc2)NN C35354274
c1ccc(cc1)[C@H]2c3c(nc(=S)[nH]c3NC4=C2C(=O)c5c4cccc5)N C35576305
CCNC(=O)Nc1c(cc(cc1Br)Br)N C36744090
C[C@H]1CCc2c(sc3c2c(nc(n3)S[C@H](C)C(=O)N)N)C1 C36812553
C[C@@H](c1ccc(cc1)O)Nc2ccc(cc2Br)S(=O)(=O)N C37137998
Cc1ccc(cc1NS(=O)(=O)c2ccccc2NN)Br C37368636
c1cc2c(cc1NC(=S)Nc3ccc(cc3Cl)Cl)[nH]c(=O)[nH]2 C13479199
Cc1cc(ccc1[N-]S(=O)(=O)c2cc[nH+]c(c2)NN)Br C38008818
c1cc2c(cc1S(=O)(=O)c3ccc4c(c3)sc(n4)N)sc(n2)N C06485562
C[C@]12CC[C@H](C[C@@H]1CC[C@H]3[C@@H]2[C@H](C[C@]4([C@@H]3CC[C@@]4(C(=O)CO)O)C)O)O C39580711
C[C@]12CC[C@@H](C[C@@H]1CC[C@H]3[C@H]2[C@H](C[C@]4([C@H]3CC[C@@]4(C(=O)CO)O)C)O)O C39942745
Cc1ccc2cccc(c2n1)Nc3c(c(ncn3)NC4CCCC4)N C40758758
Cc1nc([nH]n1)SCC(=O)Nc2c(cc(cc2Cl)Cl)N C41632576
c1c(cc(c(c1Cl)S(=O)(=O)N2CCCC[C@@H]2C(=O)N)Cl)N C42272514
Cc1c(c([nH]n1)N)C(=O)Nc2cc(ccc2Br)Br C42583067
C[C@@H](c1ccc(cc1)NC(=O)N)NC(=O)c2csc3c2CCCC3 C45781806
c1cc2c3ccc(cc3[nH]c2cc1C(F)(F)F)NS(=O)(=O)N C45817448
c1cc(cc(c1)Br)Cn2c(nnn2)c3cc(cc(c3)N)N C48866650
c1cc(c(c(c1)Br)OCc2nc(nc(n2)N)N)Br C49373485
c1ccc2c(c1)N=C(c3c(c(c(nc3S2)N)C#N)c4cccnc4)N C20094945
C[C@@H](c1ccccc1Br)NC(=O)c2c(c(n[nH]2)C3CC3)N C50324022
Cc1ccc(c(c1)Br)NC(=O)c2cc(c(nc2)NN)Cl C51089232
C[C@H](c1cccc(c1)Br)NC(=O)c2ccnc(c2)NN C51095188
C[C@H](c1ccc(s1)Cl)NC(=O)c2cc(c(nc2)NN)Cl C51095261
C[C@H](c1ccc(s1)Cl)NC(=O)c2c(ccc(n2)NN)Cl C51095273
C[C@]1(Cc2c(c(n[nH]2)O)[C@@H]([C@@H]1C(=O)NC)c3ccc(cc3)Br)O C15105993
C[C@H]1CCC[C@](C1)(CO)NS(=O)(=O)c2ccc(cc2N)Br C53113392
C[C@H]1CCC[C@@](C1)(CO)NS(=O)(=O)c2cc(ccc2N)Br C53113490
Cc1ccc2c(c1)[nH]c(n2)[C@H]([C@@H](c3[nH]c4ccc(cc4n3)C)O)O C18210988
Cc1cc(cc(c1)NC(=O)N[C@H](C)c2cccc(c2)S(=O)(=O)N)C C54923716
c1cc(cc(c1)O)[C@@H]2c3c([nH]nc3OC(=C2C#N)N)C(F)(F)F C05042264
c1cc2c(c(c1)Br)[C@H](C(=O)N2)Nc3ccc(cc3)C(=O)N C19911626
c1cc2c(cc1Br)c(c([nH]2)CO)c3csc(n3)N C62424684
c1cc(ccc1c2nc(cs2)c3ccc(cc3O)O)S(=O)(=O)N C58310426
CNC(=O)C1CCC(CC1)NC(=O)NC[C@]2(CCCc3c2cccc3)O C66925648
Cc1cccc(c1C)NC(=S)Nc2ccc3c(c2)[nH]c(=O)[nH]3 C03354534
CC(C)[C@@H](C(=O)Nc1ccc(cc1)Br)NC(=O)N C12748000
c1ccc-2c(c1)Cc3c2ccc(c3)NCC(=O)NC(=O)N C20044755
c1cc(c(cc1NS(=O)(=O)c2ccc(c(c2)N)O)F)F C21037004
Cc1ccc(s1)/C=C/C(=O)Nc2ccc(cc2)NC(=O)N C26354307
c1cc(c(cc1[C@H](CNc2cc(nc(n2)N)Cl)O)F)F C29588624
C[C@H](c1cccs1)NS(=O)(=O)c2ccc(cc2)NN C35736949
c1ccc2c(c1)[nH]c(n2)CCNc3c(cc(cn3)Cl)N C36242757
c1cc(ccc1NC(=O)c2cc(c[nH]2)N)OC(F)(F)F C36862013
Cc1ccc(s1)CNc2cccc(c2)NS(=O)(=O)N C37130695
C[C@H](c1cccs1)Nc2cccc(c2)NS(=O)(=O)N C37130854
C[C@H](c1ccc(cc1)NC(=O)N)Nc2ccc(cc2)C#N C37212159
CCN(c1ccc(cc1N)S(=O)(=O)N)C2CCCCC2 C37333548
CN(C)c1ccc(cc1N)C(=O)c2ccc(c(c2)N)N(C)C C00235389
c1cc(cc(c1)Br)NCc2ccc(o2)C(=O)NN C40175900
c1cc(ccc1NC(=O)c2cc(c[nH]2)N)N3CCCCC3 C40313686
CC[C@@H](/C(=N/O)/N)NC(=O)c1ccc(cc1C)Br C40370385
CC1CCC(CC1)(/C(=N/O)/N)NC(=O)CC2CCCC2 C40372480
Cc1ccc(cc1N)S(=O)(=O)NCCc2ccc(cc2)O C40734873
CC(=O)Nc1c([nH]nc1Sc2ccc(cc2)Cl)N C41166643
c1cc(cc(c1)Oc2c(cc(cn2)N)C(=O)N)C(F)(F)F C42139804
CSc1cccc(c1)NC(=O)Nc2ccc(cc2)C(=O)N C42903965
Cc1ccc(s1)[C@H](C)NC(=O)C2(CCCC2)/C(=N/O)/N C44786184
C[C@@H](c1ccc(cc1)Cl)NC(=O)C(C)(C)/C(=N/O)/N C44786293
Cc1ccc(c(c1Cl)NC(=O)[C@@H](C)/C(=N/O)/N)Cl C44862637
CC[C@@H](/C(=N/O)/N)C(=O)N[C@H](C)c1ccc(cc1)Cl C44876269
Cc1cccc(c1)CNc2ccc(cc2N)S(=O)(=O)NC C48266149
CCC[C@H](C(=O)Nc1ccc(cc1)Br)NC(=O)N C49104010
C[C@@H](Cc1ccsc1)NS(=O)(=O)c2ccc(c(c2)N)O C49151440
Cc1ccc(o1)[C@H](C)Nc2cc3c(cc2N)CCC(=O)N3 C49194114
Cc1ccccc1[C@@H](C)NS(=O)(=O)c2ccccc2NN C49527066
c1cc(ccc1CSc2[nH]c(=O)cc(n2)N)C#CCO C49623811
Cc1ccc(c(c1)CNc2cccc(c2)NS(=O)(=O)N)C C49670249
Cc1c(c(n[nH]1)C(=O)N[C@@H](C)c2ccc(s2)Cl)N C50306515
Cc1cc(c(c(c1)C)NC(=O)c2c(c([nH]n2)C(C)C)N)C C50309726
Cc1ccccc1[C@@H](C)NC(=O)c2c(c(n[nH]2)C3CC3)N C50324054
C[C@H](c1ccc(s1)Cl)NC(=O)c2ccnc(c2)NN C51095265
c1cc(c(cc1Cl)N)S(=O)(=O)N[C@@H]2CCCC[C@@H]2O C51993458
Cc1ccc(c(c1S(=O)(=O)N[C@@H]2CCCC[C@H]2O)C)N C51994180
CC(C)COc1c(ccc(n1)N[C@H]2CCCC[C@H]2O)N C51998947
c1cc(c(cc1Cl)N)S(=O)(=O)NC2(CCCC2)CO C53044292
Cc1cc(cc(c1C)N)S(=O)(=O)NC2(CCCCC2)CO C53112708
C[C@@H]1CCC[C@@](C1)(CO)NS(=O)(=O)Cc2ccccc2N C53113532
C[C@H]1CCC[C@](C1)(CO)NS(=O)(=O)Cc2ccccc2N C53113541
Cc1ccc(c(c1)CC(=O)NC2(CCCC2)/C(=N/O)/N)C C53145638
Cc1ccc(s1)CC(=O)N[C@H](C)c2ccc(cc2)NC(=O)N C57212662
c1c(c(cc(c1F)F)NC(=O)C2(CCCC2)[NH3+])C(=O)[O-] C61564418
c1cc(cc(c1)NS(=O)(=O)N)N[C@@H]2CCCSC2 C61587813
Cc1cc(ccc1NN)C(=O)Nc2nc(cs2)C3CC3 C63059271
c1cc(ccc1N)Nc2ccc(cc2)S(=O)(=O)NC3CC3 C63063571
COc1ccc(cc1)C(=O)Nc2nc3c(s2)CCC[C@@H]3C(=O)Nc4ccc(cc4)S(=O)(=O)N C09101852
Cc1cccc(c1)S(=O)(=O)Nc2c(nc3ccccc3n2)Nc4ccc(cc4)S(=O)(=O)N C09440795
C[C@H]1CCc2c(sc(c2C(=O)N)NC(=O)CN3C(=O)[C@@](NC3=O)(C)c4cccc(c4)OC)C1 C03358486
Cc1c2cc3c(coc3c(c2oc(=O)c1CC(=O)N[C@H](CCCNC(=O)N)C(=O)[O-])C)C(C)(C)C C11865580
Cc1c(ccc2c1oc(=O)c3c2CCCC3)O[C@H](C)C(=O)N[C@@H](CCCNC(=O)N)C(=O)[O-] C11866837
Cc1cc(nc(n1)NS(=O)(=O)c2ccc(cc2)NC(=O)c3c(c4cc5c(nc4s3)CCCC5)N)C C09434245
CC[C@H](C)[C@@H](C(=O)NCC1CCC(CC1)C(=O)N[C@H](CC(=O)N)C(=O)[O-])NC(=O)OC(C)(C)C C12885530
CC[C@@H](Cc1cnc2c(n1)c(nc(n2)N)N)c3ccc(cc3)C(=O)N[C@H](CC(=C)C(=O)[O-])C(=O)[O-] C12999156
Cc1c2c(oc(c2c(=O)[nH]n1)NC(=O)COC(=O)c3cc(cc(c3N)Cl)Cl)C C13108737
Cc1ccc(c(c1)NC(=S)NNc2ccc(cc2S(=O)(=O)Nc3ccccc3C(=O)[O-])[N+](=O)[O-])C C14356500
CCCCN(c1c(n(c(=O)[nH]c1=O)CC(C)C)N)C(=O)c2ccc(cc2)NC(=O)C C14720584
c1cc(c(cc1C(=O)N)[N+](=O)[O-])SCC(=O)NCC(=O)Nc2ccc(c(c2)F)F C15387968
CC(=O)[C@]1(CC[C@@H]2[C@@]1(CC[C@@H]3[C@H]2CCC4=C/C(=N/OCC(=O)N[C@@H](CC(=O)N)C(=O)[O-])/CC[C@@]34C)C)O C15958767
C[C@@H](C(=O)Nc1ccc2c(c1)[nH]c(=O)[nH]2)Sc3nnc(n3C4CC4)c5c[nH]c6c5cccc6 C18518571
c1cc(cc(c1)Cl)NC(=O)CSc2nnc(n2N)N/N=C/c3cc(ccc3[O-])[N+](=O)[O-] C20527362
c1cc(c(cc1[N+](=O)[O-])/C=N/Nc2nnc(n2N)SCC(=O)Nc3ccc(cc3F)F)[O-] C20527372
CC[C@@H](C)c1ccc(cc1)NC(=O)CSc2nnc(n2N)N/N=C/c3cc(ccc3[O-])[N+](=O)[O-] C20527401
c1ccnc(c1)NC(=O)CSc2nnc(n2N)N/N=C/c3ccc(cc3)Br C21315854
C/C(=N\Nc1nnc(n1N)SCC(=O)Nc2ccccc2Cl)/c3ccncc3 C21324311
CCOC(=O)C1=C(NC(=O)N[C@H]1C)COC(=O)c2c(c(c(c(n2)Cl)Cl)N)Cl C12696680
CC(C)c1ccc(cc1)OCc2nnc(n2N)SCC(=O)N3CCC[C@@H](C3)C(=O)N C24172843
C[C@H]1CCCC[C@@H]1NC(=O)NC(=O)COC(=O)c2cc(ccc2Cl)S(=O)(=O)N C24487556
Cc1ccc(cc1)Nc2nc(nc(n2)N)COC(=O)C34C[C@H]5C[C@@H](C3)CC(C5)(C4)NC(=O)C C12641806
c1cc(cc(c1)S(=O)(=O)NC[C@H]2CCCO2)C(=O)Nc3nc(cs3)CC(=O)N C25407204
CCOC(=O)c1c(c(sc1NC(=O)CSc2nnc(s2)N)C(=O)NC)C C03521050
C[C@@H](c1nc(nc(n1)Nc2ccccc2)N)Sc3nnc(o3)c4c[nH]c5c4cccc5 C32848695
CC(C)CNC(=O)Nc1ccc(cc1)NC(=O)N2CCC[C@@H](C2)C(=O)NC[C@H]3CCCO3 C33310217
Cc1ccc(cc1)NC(=O)Cn2c(=O)c3c(c(sc3n(c2=O)CC(=C)C)C(=O)NN)C C34783189
Cc1c2c(=O)n(c(=O)n(c2sc1C(=O)NN)CC=C)CC(=O)Nc3ccc(cc3)Br C34783327
CC(C)[C@H](C(=O)NC(=O)N)Sc1nnc(n1C[C@@H]2CCCO2)c3c[nH]c4c3cccc4 C36812462
COc1ccc(cc1)Nc2nnc(s2)SCC(=O)Nc3ccc4c(c3)[nH]c(=O)[nH]4 C13865676
c1c(cc(c(c1Br)NC(=O)CSc2nc([nH]n2)N)Br)[N+](=O)[O-] C13140143
c1ccc2c(c1)c(c[nH]2)C[C@@H](C(=O)N)NC(=O)CN3c4ccccc4C(=O)N5CCC[C@H]5C3=O C39266519
CCOC(=O)[C@H](C)S[C@@H]1NN[C@@H](N1c2cccc(c2)C)Cc3cc(=O)[nH]c(=O)[nH]3 C39361808
Cc1ccc(c(c1)N2[C@H](NN[C@@H]2S[C@@H](C)C(=O)OC)Cc3cc(=O)[nH]c(=O)[nH]3)C C39361952
Cc1c(sc2c1c(ncn2)SCC(=O)NCC(=O)Nc3ccc4c(c3)[nH]c(=O)[nH]4)C C39558672
c1cc(ccc1[C@H]2NN[C@H]([NH+]2C[C@@H]3CCCO3)SCc4[nH]c(=O)c5ccc(cc5n4)C(=O)[O-])Cl C39722262
Cc1cc(c(c(c1)[N+](=O)[O-])NC(=O)c2c(c\3c(o2)CC(C/C3=N\NC(=S)N)(C)C)C)C C39856226
C[C@@]12CC/C(=N\OCC(=O)N[C@H](Cc3c[nH+]c[nH]3)C(=O)[O-])/C=C1CC[C@H]4[C@@H]2CC[C@@]5([C@@H]4CC[C@]5(C#C)O)C C43736593
CCC[C@@H]1C[C@H]([NH+](C1)C)C(=O)N[C@@H]([C@@H]2[C@@H]([C@H]([C@H]([C@H](O2)SC)OP(=O)([O-])[O-])O)O)[C@H](C)Cl C43763797
CC(=O)Nc1cccc(c1)NC(=O)C(=O)NCC2CCN(CC2)C(=O)NC(C)(C)C C43941580
CC[C@H](Cc1coc2c1c(cc([nH+]2)N)N)c3ccc(cc3)C(=O)N[C@@H](CCC(=O)[O-])C(=O)[O-] C29562189
CC(C)(C)OC(=O)N1CCC(CC1)C(=O)N[C@@H]2CCCc3c2cc(c(=O)[nH]3)C(=O)N C58591707
c1c(cc(c(c1/C=N/Nc2[nH]nc(n2)SC/C(=N/c3[nH]ncn3)/[O-])O)Cl)Cl C21079647
c1cc(cnc1)/C=N/Nc2nnc(n2N)SCC(=O)Nc3ccc(cc3)I C20292588
CCCCn1c(c(c(n1)C)[C@@H]2Nc3cc(c(cc3S(=O)(=O)N2)S(=O)(=O)N)Cl)Cl C59590086
c1cc(ccc1CS[C@H]2N=C3C(=NC(=NC3=O)[NH-])N2[C@H]4[C@@H]([C@@H]([C@H](O4)CO)O)O)Cl C63361789
c1ccc(cc1)n2c3c(c(=O)nc2[O-])[C@](C(=O)N3)(C(F)(F)F)NS(=O)(=O)c4ccc(cc4)N C02872409
Cc1cccc(c1)/N=C(/N)\NC2=N[C@H](C(=N2)[O-])CC(=O)Nc3cc(cc(c3)C(=O)OC)C(=O)OC C40376148
CCC[C@H]1C[C@H]([NH+](C1)C)C(=O)N[C@@H]([C@@H]2[C@@H]([C@@H]([C@@H]([C@@H](O2)SC)O)OP(=O)([O-])[O-])O)[C@@H](C)Cl C65739424
CC[C@@H](Cc1cnc2c(n1)c(nc(n2)N)N)c3ccc(cc3)C(=O)N[C@@H](CCC(=O)[O-])C(=O)[O-] C01618702
CSCC[C@@H](C(=O)NCC(=O)[O-])NC(=O)N1CCn2c1nc3c2cccc3 C05488851
CC(C)C[C@@H](C(=O)N[C@H](CCSC)C(=O)[O-])NC(=O)N1CCn2c1nc3c2cccc3 C08792094
Cc1ccc(cc1)S(=O)(=O)N[C@@H](C)C(=O)N2CCC(CC2)C(=O)N[C@@H](CCC(=O)[O-])C(=O)[O-] C12865613
CC[C@H](C)[C@@H](C(=O)N[C@@H](CC(C)C)C(=O)[O-])NC(=O)N1CCn2c1nc3c2cccc3 C08792074
Cc1cccc(c1)c2nnc(n2CC(=O)[O-])S[C@@H](C)C(=O)NC(=O)NC(C)(C)C C13020137
CCCCNC(=O)NC(=O)CSc1nc2ccccc2c(=O)n1CCC(=O)[O-] C13021198
C[C@H](Cn1c(=O)c2ccc(cc2nc1SCC(=O)Nc3cccc(c3)C#N)C(=O)[O-])O C13051202
C[C@H](Cn1c(=O)c2ccc(cc2nc1SCC(=O)Nc3ccc(cc3)OC(F)F)C(=O)[O-])O C13051479
C[C@@H](Cn1c(=O)c2ccc(cc2nc1SCC(=O)N[C@H](C)COC)C(=O)[O-])O C13051548
C[C@H](c1cccs1)Nc2ccc(cc2[N+](=O)[O-])S(=O)(=O)Nc3cccc(c3)C(=O)[O-] C13191688
Cc1ccc(cc1)c2nnc(n2CCC(=O)[O-])S[C@@H](C)C(=O)NC(=O)NC3CCCCC3 C13197175
Cc1cccc(c1)c2nnc(n2CCC(=O)[O-])SCC(=O)NC(=O)NC(C)C C13198386
Cc1cccc(c1)c2nnc(n2CCC(=O)[O-])S[C@H](C)C(=O)NC(=O)NC3CCCCC3 C13198668
Cc1ccc(cc1)c2nnc(n2CC(=O)[O-])SCC(=O)NC(=O)NCC=C C13205234
Cc1ccc(cc1)c2nnc(n2CC(=O)[O-])SCC(=O)NC(=O)Nc3ccccc3F C13205957
Cc1cccc(c1)c2nnc(n2CC(=O)[O-])SCC(=O)NC(=O)N[C@H]3CCCC[C@@H]3C C13206126
Cc1cccc(c1)c2nnc(n2CC(=O)[O-])SCC(=O)NC(=O)N[C@@H]3CCCC[C@@H]3C C13206131
CC(C)CNc1nnc(s1)SCC(=O)Nc2cc(cc(c2)C(=O)[O-])C(=O)[O-] C13234046
CC(C)[C@@H](C(=O)[O-])n1c(=O)c2ccccc2nc1SCC(=O)NC(=O)NC3CC3 C13234266
Cc1ccc(cc1)c2nnc(n2CCC(=O)[O-])SCC(=O)NC(=O)Nc3cccc(c3C)C C13237313
CC[C@@H](C)NC(=O)NC(=O)CSc1nc2cc(ccc2c(=O)n1CC(C)C)C(=O)[O-] C13266023
CC[C@H](C)Nc1ccc(cc1[N+](=O)[O-])S(=O)(=O)Nc2cccc(c2)C(=O)[O-] C13276741
CCCCNc1nnc(s1)SCC(=O)Nc2cc(cc(c2)C(=O)[O-])C(=O)[O-] C13353925
Cc1ccc(cc1)OCc2nnc(n2NC(=S)Nc3ccc(cc3)[N+](=O)[O-])[S-] C19808677
C[C@@H](C(=O)NC(=O)NC)OC(=O)c1ccccc1[N-]S(=O)(=O)c2ccc(s2)Cl C21364331
CC(C)C[C@H](C(=O)NCC(=O)[O-])NC(=O)[C@@H]1CCCN1C(=O)OC(C)(C)C C04256172
CCOC(=O)Cc1cs/c(=N\C(=O)CSc2nc(c(c(n2)[O-])CCO)C)/[nH]1 C32522901
CCCCC(=O)Nc1ccc(cc1)C(=O)Nc2ccc(cc2)S(=O)(=O)[N-]c3nccc(n3)C C02856133
Cc1c(c([nH]c1C(=O)N/N=C/c2ccc(cc2)C(=O)[O-])C)C(=O)N/N=C/c3ccc(cc3)C(=O)[O-] C08683307
C[C@@H](C(=O)N1CCC(CC1)C(=O)N[C@@H](C(C)C)C(=O)[O-])NC(=O)OC(C)(C)C C38557554
CSCC[C@H](C(=O)[O-])NC(=O)[C@@H](Cc1c[nH]c2c1cccc2)N3C(=O)[C@@H]4C=CC=CC4=NC3=O C38570814
Cc1c(c([nH]n1)[O-])[C@@H](c2ccc(cc2)OC(=O)c3ccc(cc3)OC)C4=C(N=N[C@@H]4O)C C39422222
CC1=C[C@H](N=N1)NC(=O)CS[C@H]2N[C@@H]3C=CS[C@@H]3C(=O)N2CCC(=O)[O-] C39556132
C[C@@H](C(=O)Nc1ccc(cc1)NC(=O)C)Sc2nc3cc(ccc3c(=O)n2CC(C)C)C(=O)[O-] C13048782
Cc1ccc(cc1)c2nnc(n2CCC(=O)[O-])SCC(=O)NC(=O)N[C@@H]3CCC[C@H]([C@@H]3C)C C39709858
Cc1cccc(c1)c2nnc(n2CCC(=O)[O-])SCC(=O)NC(=O)N[C@H]3CCC[C@@H]([C@@H]3C)C C39709883
CCCOc1ccc(cc1)[C@H]2[C@H]3[C@@H](C(=O)N(C3=O)C4CCCCC4)[C@@]([NH2+]2)(CC(=O)[O-])C(=O)[O-] C33918426
c1cc(cc(c1)OC(F)(F)F)[C@H]2[C@H]3[C@@H](C(=O)N(C3=O)C4CCCCC4)[C@@]([NH2+]2)(CC(=O)[O-])C(=O)[O-] C33919929
CCCCN1C(=O)[C@H]2[C@@H]([NH2+][C@@]([C@@H]2C1=O)(CC(=O)[O-])C(=O)[O-])c3ccc(cc3)C#N C33929198
COc1ccc(cc1)NS(=O)(=O)c2ccc(cc2)NC(=O)c3ccc(c(c3)Cl)[N-]S(=O)(=O)C C44839077
CC[C@@H](C)Nc1nnc(s1)SCc2[nH]c(=O)c3c(c(oc3n2)C)C(=O)[O-] C13406061
CCCc1nc(on1)CCC/C(=C(\C#N)/C(=O)Nc2ccc(cc2)NC(=O)C)/[O-] C51450948
CCC(CC)C(=O)Nc1ccc(cc1)C(=O)Nc2ccc(cc2)S(=O)(=O)[N-]c3nccc(n3)C C59321848
CCCNC(=O)CN1CCN(CC1)c2ccc(c(c2)C(=O)[O-])NS(=O)(=O)c3cc(ccc3C)C C33259960
CCCNC(=O)CN1CCN(CC1)c2ccc(cc2C(=O)[O-])NS(=O)(=O)c3ccc(c(c3)C)C C33253175
CC(C)C(=O)NC(=S)Nc1ccc(cc1)S(=O)(=O)[N-]c2c(nccn2)OC C66200589
CC(C)c1ccc(cc1)C(=O)NC(=S)Nc2ccc(cc2)S(=O)(=O)[N-]c3c(nccn3)OC C66200624
C[C@H](c1ccccn1)Nc2ccc(cc2[N+](=O)[O-])/C(=C(\C#N)/C(=O)NC(C)C)/[O-] C66508854
C[C@H](c1cccc(c1)[N-]S(=O)(=O)C)NC(=O)CNc2ccccc2[N+](=O)[O-] C67291906
CNc1ccc(cc1)S[C@@H]2[C@@H]([C@@H]([C@@H]([C@@H](O2)CO)O)O)O C04521149
Cc1ccc(c(c1)[N+](=O)[O-])N[C@@H]2[C@@H]([C@@H]([C@@H]([C@@H](O2)CO)O)O)O C04600910
c1cc(ccc1Nc2c(c(nc(n2)N)N)N=O)I C04707495
CC[C@]1(Cc2c(sc3c2c(nc(n3)NN)NN)CO1)C C00506931
c1cc(c(cc1O)O)/C=N/Nc2nc(cc(n2)Cl)N C05511757
C[C@]1([C@]([C@@]([C@@]([C@](O1)(C)Oc2ccc(cc2)N)(C)O)(C)O)(C)O)CO C09915673
C[C@@H](C(=O)N[C@@H]1CCCc2c1cccc2)Sc3nc(nc(n3)N)N C11233406
Cc1cc(no1)NC(=O)NNC(=O)c2ccc(c(c2)S(=O)(=O)N)Cl C12762098
c1c(nc(nc1N)S[C@H]\2CCCCCC/C2=N\O)N C12953352
CCc1nc(c2c(n1)n(c(n2)N3CCCCC3)[C@H]4[C@H]([C@@H]([C@@H](O4)CO)O)O)N C05797571
C[C@H](C(=O)NC(=O)N)Sc1nc(c2c3c(sc2n1)CCCC3)N C06108841
c1cc(cc(c1)S(=O)(=O)N)NS(=O)(=O)c2ccc(cc2)N C13800424
c1nc(c2c(n1)n(c(n2)N3CCCCC3)[C@@H]4[C@H]([C@@H]([C@H](O4)CO)O)O)N C17106907
c1cc(ccc1[C@@H]2[C@H]3CNCC=C3C(=C(C2(C#N)C#N)N)C#N)OCC(=O)N C19852155
Cc1csc(n1)C2=C(NC(=C(C23CCCC3)C#N)SCC(=O)N)N C24032489
c1cc(ccc1/N=N/c2c(nc(nc2N)N)N)Br C25493236
c1ccc2c(c1)c(nc(n2)CSc3nc(cc(n3)N)N)N C31820214
CC(C)NC(=O)CNc1cc2c(cc1N)CC(=O)N2 C36781670
c1ccc(c(c1)c2nnc(n2N)c3ccccc3N)N C02576521
c1c(cc(cc1N2CCCC[C@@H]2CCO)S(=O)(=O)N)N C37933984
c1cc(ccc1NC2CCC(CC2)C(=O)N)S(=O)(=O)N C38092073
Cc1ccc(cc1NC(=O)c2c(c3cc(c(nc3s2)N)C#N)N)Cl C39335104
Cc1ccccc1[C@H]2N[C@@H](ON2)CSc3[nH]c(=O)cc(n3)N C39961104
Cc1cc(ccc1S(=O)(=O)NC2CCC(CC2)C(=O)N)N C40348791
Cc1cc2c(cc1C)O[C@]3(N2)C=C(OC(=C3C(=O)N)N)C C40545352
c1c(cnc(c1C#N)Sc2[nH]c(=O)cc(n2)N)N C41027069
c1c(cnc(c1N)Sc2[nH]c(=O)cc(n2)N)Br C41027086
C[C@H]1CC[C@H](CN1c2ccc(cc2N)S(=O)(=O)N)C(=O)N C42427658
c1c(cn[nH]1)NC(=O)C2(CCCCCC2)/C(=N\O)/N C44785168
C[C@@H]1CC[C@@H](CN1C(=O)C(C)(C)/C(=N/O)/N)C(=O)N C44791641
CNC(=O)CCNc1cc2c(cc1N)OCC(=O)N2 C44990688
C[C@H]1CC[C@@H]([C@@H](C1)NC(=O)NNC(=O)N)C(C)C C45638772
C1CCCC(CC1)(C(=O)[O-])NC(=O)N[C@@H]2CCCC[C@@H]2[NH3+] C48844113
c1cc2c(cc1Nc3cc(c(cc3F)N)C(=O)N)OCO2 C50019629
c1c(c(cc(c1NC[C@@H]2CCS(=O)(=O)C2)F)N)C(=O)N C50604953
C[C@@H](C(=O)N)NS(=O)(=O)c1c(nc2n1ccs2)N C50656925
c1cc(c(nc1)NN)S(=O)(=O)N[C@@H]2CCCC[C@@H]2O C52010920
C1CC[C@@H]([C@@H](C1)NC(=O)C2(CCCC2)/C(=N\O)/N)O C52012500
C1CC[C@@H]([C@H](C1)NC(=O)C2(CCOCC2)/C(=N\O)/N)O C52012534
Cc1ccc(c(c1)C(=O)N[C@H]2CCCNC2=O)NN C53006654
CC1CCC(CC1)(CO)NC(=O)[C@H](C)NC(=O)N C53103344
c1cc(c(cc1S(=O)(=O)N)N)NC2(CCCCC2)CO C53113922
C[C@H]1CCC[C@](C1)(CO)Nc2cc(cc(c2)S(=O)(=O)N)N C53115274
[H]/N=C\1/NC(=N[C@]2(N1)c3ccccc3NC2=O)Nc4ccc(cc4)Cl C19327110
CC1=C([C@@H](C(=C(O1)N)C(=O)N)c2ccc[nH]2)C(=O)C C58949156
Cc1ccc(cc1)[C@@H]2C(=C(OC(=C2C(=O)N)N)C)C(=O)N C58949574
Cc1ccsc1[C@@H]2c3c(n[nH]c3OC(=C2C(=O)N)N)C C58950868
C1CCC(CC1)NC(=O)N[C@@H]2CCC[C@H]2/C(=N\O)/N C61887841
c1cc2c(cc1N)sc(n2)NCCS(=O)(=O)N C63103550
Cc1ccc(c(c1)C2=N[C@H]3[C@H]([C@@H]2[C@@H]4C(=NC(=O)NC4=O)N)C(=O)NC(=O)N3)C C63279480
C([C@H]1[C@H]([C@@H]([C@@H]([C@@H](O1)OP(=O)([O-])[O-])[NH3+])O)O)O C03869947
c1cc(ccc1/C=N/NC(=O)CNc2c(=O)[nH]c(=O)[nH]n2)C(=O)[O-] C01748400
c1c(c2c(ncnc2n1[C@@H]3[C@H]([C@@H]([C@@H](O3)CO)O)O)N)S(=O)(=O)[O-] C05011581
c1ccc2c(c1)[C@H](c3c(=O)[nH]c(nc3O2)[S-])c4c([nH]c(=S)[nH]c4=O)O C09350099
C1CCC(CC1)n2c(=O)c3c([nH]c2=O)[C@H](CC3)[N-][NH2+][NH-] C32604000
Cc1cc(ccc1N)NS(=O)(=O)c2cnc([nH]c2=O)[O-] C36288885
c1cc(ccc1NC(=O)N)NS(=O)(=O)CCCC(=O)[O-] C37048323
Cc1c(sc(c1C(=O)[O-])NC(=O)[C@@H](C)NC(=O)N)C C37448823
C[C@@H](c1ccc(cc1)NC(=O)N)NC(=O)/C=C/C(=O)[O-] C37796564
C[C@H](c1ccc(cc1)NC(=O)N)NC(=O)/C=C/C(=O)[O-] C37796565
CCC[C@@H](c1c(cccc1O)[C@]\2(CC(=O)C/C2=C\[C@@H](CC(=O)[O-])O)O)O C35270861
CC(C)[C@@H](C(=O)N[C@@H](C1CCCCC1)C(=O)[O-])NC(=O)N C38036520
CC(C)[C@H](C(=O)N[C@H](C1CCCCC1)C(=O)[O-])NC(=O)N C38036523
c1nc(c2c(n1)n(cn2)[C@@H]3[C@@H]([C@@H]([C@@H](O3)CO[P@](=O)(S)[S-])O)O)N C38665053
Cc1c(c(n[nH]1)[O-])[C@H](c2ccc(cc2)O)C3=C(NN([C@@H]3O)c4ccccc4)C C39369120
c1ccc(cc1)/C(=N\O)/C(=N\O)/N=c\2/[nH]c(c(c(n2)[O-])C#N)OCCO C39448677
c1cc(ccc1[C@@H]([C@@H]2C(=O)Nc3nnc(n3N2)N)C(=O)[O-])Cl C39571040
CC1=C[C@@H](N=N1)[C@@H]2NN[C@@H](N2N)SCc3ccc(cc3)C(=O)[O-] C39575936
CCCN1[C@H](NN[C@@H]1SCc2[nH]c(=O)c3ccc(cc3n2)C(=O)[O-])O C39722503
C[C@H](C(=O)N)NC(=O)NC(=O)CC1(CCCC1)CC(=O)[O-] C40225439
c1cc(cc(c1)[N-]S(=O)(=O)N)NC(=O)[C@@H]2CSC(=O)N2 C40378498
c1cc2c(cc1NC(=O)N[C@H](CC(=O)N)C(=O)[O-])CCC2 C40542442
Cc1cc(sc1C(=O)[O-])S(=O)(=O)Nc2ccc(cc2)NC(=O)N C42795227
C[C@@H]1CCCC[C@H]1CNC(=O)N[C@@H](CC(=O)N)C(=O)[O-] C42870316
C[C@@H](c1[n-]nnn1)Nc2cc3c(cc2N)NC(=O)CC3 C44924947
CC[C@@H]1CCCC[C@H]1NC(=O)N[C@@H](CC(=O)N)C(=O)[O-] C49123526
Cc1cc(c(s1)C)[C@H](C)NC(=O)N[C@@H](CC(=O)N)C(=O)[O-] C49512674
Cc1cc(c(s1)C)[C@H](C)NC(=O)N[C@H](CC(=O)N)C(=O)[O-] C49512680
C[C@H](c1ccc(cc1)Br)NC(=O)N[C@@H](CC(=O)N)C(=O)[O-] C49527443
C1CCc2c(nc(s2)NC(=O)N[C@@H](CC(=O)N)C(=O)[O-])C1 C49561167
c1cc(cc(c1)[N-]S(=O)(=O)N)NC(=O)c2ccc(nc2)NC3CC3 C49978272
c1c(nc(nc1N)SC[C@H]2CC[C@H](O2)C(=O)[O-])N C51394274
CC[C@H](C1CCCCC1)NC(=O)N[C@@H](CC(=O)N)C(=O)[O-] C52344376
[H]/N=C(/N)\[N-]C1=NC(=O)[C@H](S1)CC(=O)Nc2ccccc2 C20101086
c1c2c(nc(c1C(=O)[O-])Sc3nc(cc(n3)N)N)CCC2 C54554319
CCCC[C@]1(C(=O)N=C(N1)[O-])/C=N/NC(=S)N C01602405
[H]/N=C(/N)\[N-]C1=NC(=O)[C@H](S1)CC(=O)Nc2cc(ccc2Cl)Cl C20636303
Cc1cc(c(s1)C)c2c(c3c([nH]2)nc([nH]c3=O)[O-])c4c([nH]c(=O)[nH]c4=O)N C09052783
CCS(=O)(=O)[N-]c1ccc(cc1)NC(=O)Nc2ccc(cc2)C(=O)N C57424526
c1ccc(c(c1)C(=O)N)[N-]S(=O)(=O)c2ccc3c(c2)[nH]c(=O)[nH]3 C05252702
c1cc(ccc1C(=O)[O-])/N=N/c2c([nH]c(=S)[nH]c2=O)N C27551096
C[C@H](C(=O)Nc1ccc(c(c1)[N-]S(=O)(=O)c2cccs2)F)NC(=O)N C58940320
Cc1cc(c(c(c1)C)[C@@H]2c3c(=O)[nH]c(nc3OC(=C2C(=O)N)N)[O-])C C58950415
CCCCN1C(=O)/C(=C(\C)/NNC(=O)N)/C(=NC1=O)[O-] C08739134
[H]/N=C(/N)\[N-]C1=NC(=O)[C@@H](S1)CC(=O)Nc2ccc3c(c2)OCO3 C15106410
Cc1c(sc(c1C(=O)[O-])NC(=O)NCC(=O)N)C C62827485
C[C@@H](C(=O)NC(=O)NC)N(C)c1ccc(cc1N)C(=O)[O-] C62833500
CCCC[C@]1(C(=NC(=O)N1)[O-])/C=N/NC(=S)N C01602405
c1ccc(c(c1)C(F)(F)F)NC(=O)NNc2nc3c(c[nH]n3)c(n2)[O-] C66595494
c1cc(cc(c1)Cl)c2c(c3c([nH]2)[nH]c(=O)[nH]c3=O)c4c(nc(nc4[O-])O)N C08991994
c1nc2c(=O)[nH]c(nc2n1[C@H]3[C@@H]([C@@H]([C@@H](O3)COP(=O)([O-])[O-])O)O)N C03869964
C([C@@H]1[C@@H]([C@@H]([C@@H](O1)n2c3c(c(=O)[nH]c(n3)N)nc2Br)O)O)OP(=O)([O-])[O-] C03871273
c1nc2c(=O)[nH]c(nc2n1[C@H]3[C@H]([C@@H]([C@@H](O3)CO)O)OP(=O)([O-])[O-])N C03872751
c1c([nH]cn1)C[C@@H](C(=O)N2CCC[C@@H]2C(=O)[O-])NC(=O)[C@@H]3CCC(=O)N3 C03873322
C[P@@](=O)([O-])OC[C@H]1[C@@H]([C@@H]([C@@H](O1)n2cnc3c2ncnc3N)O)O C03873784
CC1=C(N2[C@H]([C@@H](C2=O)NC(=O)[C@@H](c3ccccc3)NC(=O)N4CCNC4=O)SC1)C(=O)[O-] C03097991
CC(=O)OCC1=C(N2[C@H]([C@@H](C2=O)NC(=O)/C(=N/OC)/c3cc(sc3)N)SC1)C(=O)[O-] C04066584
CO/N=C(/c1csc(n1)N)\C(=O)N[C@H]2[C@@H]3N(C2=O)C(=C(CS3)CSc4cnns4)C(=O)[O-] C04215275
Cc1cc(c(cc1Cl)SCC(=O)[O-])S(=O)(=O)Nc2nc(nc(n2)N(C)C)N C01637841
c1cc(ccc1/C=N/NC(=O)c2c(n(nn2)c3c(non3)N)c4ccc5c(c4)OCO5)OCC(=O)[O-] C09327899
c1c2c(ncn2[C@H]3[C@H]([C@@H]([C@@H](O3)COP(=O)([O-])[O-])O)O)nc(n1)N C12502578
Cc1c(c(n2c(n1)nc(n2)S[C@@H](C)C(=O)NC(=O)N)C)CC(=O)[O-] C13034304
CCNc1ccc(cc1[N+](=O)[O-])C(=O)NNS(=O)(=O)c2cc(ccc2Br)C(=O)[O-] C13264994
c1ccc(c(c1)C(=O)[O-])NS(=O)(=O)c2ccc(c(c2)[N+](=O)[O-])N3CCc4c(sc(c4C#N)N)C3 C13272517
Cc1cc(cc(c1C)S(=O)(=O)N2CCC(CC2)C(=O)Nc3ccc(cc3)S(=O)(=O)N)C(=O)[O-] C13311907
CO/N=C(\c1cnc(s1)N)/C(=O)N[C@H]2[C@@H]3N(C2=O)C(=CCS3)C(=O)[O-] C08740416
c1[nH]c(=O)c2c(n1)n(cn2)[C@H]3[C@@H]([C@@H]([C@@H](O3)COP(=O)([O-])[O-])O)O C19014754
c1cc(cc(c1)[N+](=O)[O-])[C@@H]2C3([C@@H](NC(=S)N2)c4cccc(c4)[N+](=O)[O-])C(=O)NC(=O)N=C3[O-] C20117138
c1cc(ccc1NC(=O)CCSc2nc([nH]n2)N/N=C/c3cc(ccc3[O-])[N+](=O)[O-])[N+](=O)[O-] C21075574
Cn1c(nnn1)SCC2=C(N3[C@H]([C@H](C3=O)NC(=O)/C(=N/OC)/c4cnc(s4)N)SC2)C(=O)[O-] C22001540
COCC1=C(N2[C@@H]([C@H](C2=O)NC(=O)/C(=N\OC)/c3cnc(s3)N)SC1)C(=O)[O-] C22010112
COCC1=C(N2[C@H]([C@@H](C2=O)NC(=O)/C(=N\OC)/c3cnc(s3)N)SC1)C(=O)[O-] C22010117
CC(C)(C)OC(=O)N[C@@H](CCCCNC(=O)CCCC[C@@H]1[C@@H]2[C@H](CS1)NC(=O)N2)C(=O)[O-] C22052650
CC(C)(C)OC(=O)N[C@@H](CO[P@@](=O)([O-])OC[C@@H](CO)O)C(=O)OC C26522653
CC1=C(N2[C@@H]([C@@H](C2=O)NC(=O)/C(=N/OC)/c3csc(n3)N)SC1)C(=O)[O-] C26892317
CC(C)([C@@H]1Cc2cc3ccc(=O)oc3cc2O1)O[C@H]4[C@H]([C@@H]([C@@H]([C@@H](O4)COC(=O)CC(=O)[O-])O)O)O C31160240
c1cc2c(cc1NC(=O)CCC(=O)[O-])[nH]cc2[C@H](C(=O)[O-])[NH+]3CCN(CC3)[C@@H]4CCS(=O)(=O)C4 C31820537
COCCn1c(cc(nc1=O)[O-])NC(=O)CSc2[nH]c(=O)cc(n2)N C01913446
COCCCn1c(cc(nc1=O)[O-])NC(=O)CSc2[nH]c(=O)cc(n2)N C01913482
Cc1c(n2cc(ccc2n1)[N+](=O)[O-])C(=O)N[C@H](CC(=O)N)C(=O)[O-] C33518292
Cc1cc(cc(c1O)C)[C@H]2[C@H]3[C@@H](C(=O)N(C3=O)c4cccc(c4)[N+](=O)[O-])[C@@]([NH2+]2)(CC(=O)[O-])C(=O)[O-] C34378011
CC(=O)N[C@@H]1[C@H]([C@@H]([C@@H](O[C@@H]1Oc2ccc(cc2)[N+](=O)[O-])COS(=O)(=O)[O-])O)O C35645786
CC1([C@@H](N2[C@@H](S1)[C@@H](C2=O)NC(=O)[C@@H](c3ccccc3)NC(=O)N4CCNC4=O)C(=O)[O-])C C02008250
c1c(cc(c(c1/C=N/NC(=O)Cc2nnc(s2)N)[O-])Br)[N+](=O)[O-] C08445680
c1ccc(cc1)N/N=C/2\C(=Cc3cc(c(cc3C2=O)N)S(=O)(=O)[O-])S(=O)(=O)[O-] C17302788
C[C@@H](C(=O)N/N=C/c1ccc(cc1)C(=O)[O-])N[C@@H]2C(=O)NC(=O)N=N2 C38815404
C[C@@H]1[C@H]([C@@H]([C@@H]([C@@H](O1)Nc2ccc(c(c2)[N+](=O)[O-])S(=O)(=O)[O-])O)O)O C39777831
c1cn(c(=O)nc1NC(=O)CC2(CCCC2)CC(=O)[O-])[C@@H]3[C@H]([C@@H]([C@@H](O3)CO)O)O C39899645
CN(C)S(=O)(=O)c1cccc(c1)C(=O)NNC(=O)c2ccc3c(c2)nc(=S)[nH]c3[O-] C46659983
CC(C)(C)C(=O)C(=O)NCCCC[C@@H](C(=O)[O-])NC(=O)CCCC[C@H]1[C@@H]2[C@@H](CS1)NC(=O)N2 C48547236
C[C@@H](/C(=C(/C#N)\C(=O)c1c(n(c(=O)n(c1=O)C)C)N)/[O-])NC(=O)OC(C)(C)C C51068560
CN(C)C(=O)c1ccc(cc1)N/C(=C(\C#N)/C(=O)c2ccc(c(c2)[N+](=O)[O-])N)/[O-] C51474011
c1cc(c(cc1[N+](=O)[O-])S(=O)(=O)N2CCCCC2)NN/C=C\3/C(=O)NC(=O)N=C3[O-] C59490010
c1cc(c(cc1[N+](=O)[O-])S(=O)(=O)N2CCOCC2)NN/C=C\3/C(=O)NC(=O)N=C3[O-] C59490011
Cc1cccc(c1)[N-]/C(=N/C2=N[C@@H](C(=O)N2)CC(=O)Nc3ccc(cc3)[N+](=O)[O-])/N C40376013
Cc1cccc(c1)[N-]/C(=N/C2=N[C@H](C(=O)N2)CC(=O)Nc3cccc(c3)[N+](=O)[O-])/N C40376019
c1ccc(c(c1)C(=O)Nc2ccc(nc2)N3CCCC3)[N-]S(=O)(=O)c4ccc5c(c4)[nH]c(=O)[nH]5 C21143558
Cc1c(n(c(=S)nn1)N/C(=N\c2ccc(c(c2)Cl)F)/CSc3nnc(c(=O)n3N)C)[O-] C27546298
CCCCOc1ccc(cc1OC)C2=C([C@H]3C(=N2)N(C(=O)N=C3[O-])C)c4c(n(c(=O)[nH]c4=O)C)N C13692123
CN1[C@@H](C(=C(N(C1=O)C)[O-])C(=O)COC(=O)C2=NC(=O)NC(=O)C2)N C40009200
CC[C@@H]1CN(c2cc(ccc2O1)C(=O)C)[C@@H](CC)C(=O)[O-] C19762700
CCCC(=O)N1CCC(CC1)c2nc(cs2)CC(=O)[O-] C32160510
CCOCCSc1c(c(nc(n1)C2CC2)C)C(=O)[O-] C35659928
CN([C@@H]1CCc2c1cccc2)S(=O)(=O)CCCC(=O)[O-] C36133715
CCC(CC)(CC(=O)N(C)C1CCOCC1)C(=O)[O-] C36320481
Cc1cc(c(s1)C)S(=O)(=O)N(CCC(=O)[O-])C2CC2 C37395979
Cc1nc(cs1)/C=C/C(=O)N(CCC(=O)[O-])C(C)(C)C C37586869
Cc1cc(c(s1)C)S(=O)(=O)N(CCC(=O)[O-])C(C)C C37592127
COCCN(C1CC1)C(=O)[C@@H]2CCCC[C@@H]2C(=O)[O-] C37832694
C[C@H](COC)N(C)C(=O)CC1(CCCCC1)C(=O)[O-] C37833112
CC(C)CN(CCC#N)C(=O)[C@H]1[C@H]2C[C@@H]([C@@H]1C(=O)[O-])C=C2 C37835424
CCN(Cc1ccncc1)C(=O)CC2(CCCC2)C(=O)[O-] C37835446
CCC(CC)(CC(=O)N1CCN(CC1)C2CC2)C(=O)[O-] C37836192
CCN(C[C@H]1CCOC1)C(=O)[C@H]2CC=CC[C@@H]2C(=O)[O-] C37836246
CC1(CC(=C(C(=O)C1)/C=N/CCCN2CCOCC2)[O-])C C13776717
CN(CCOC)C(=O)CC1(CCCCC1)CC(=O)[O-] C38100267
C1CCC(CC1)S(=O)(=O)N(CCC(=O)[O-])C2CC2 C38137297
C[C@@H](C(=O)N1CCC[C@@H]1C(=O)[O-])Oc2ccc(cc2)C(C)C C33451534
CCO[C@H]1CCCN(C1)C(=O)CC2(CCCC2)C(=O)[O-] C42422047
C[C@H]1CCC[C@H](C1)N(C)S(=O)(=O)CCCC(=O)[O-] C42493520
C[C@H](C(=O)[O-])S(=O)(=O)N(CC(C)C)CC(F)(F)F C42523440
Cc1ccc(s1)[C@@H](C)N(C)S(=O)(=O)[C@@H](C)C(=O)[O-] C42523558
CC(C)N(CC1CC1)C(=O)N(CC(=O)[O-])C2CCCC2 C42596365
CCN(CC(F)(F)F)C(=O)N(CC(=O)[O-])C1CCCC1 C42792024
C[C@H](CN(C)C(=O)N(CC(F)(F)F)C1CC1)C(=O)[O-] C42794836
C[C@@](CCOC)(C(=O)[O-])n1cc(ccc1=O)Br C45038517
Cc1c(cc(o1)CN(C)CCc2ccncc2)C(=O)[O-] C48260296
C[C@H](/C(=N/S(=O)(=O)c1ccc(cc1)C(=O)C)/[O-])SC C48473108
C[C@@H](/C(=N/S(=O)(=O)Cc1ccc(cc1)C#N)/[O-])SC C48509228
COC/C(=N/S(=O)(=O)c1ccc(cc1)C(F)(F)F)/[O-] C48519736
c1cscc1CN(C2CC2)C(=O)N3CCC[C@H]3CC(=O)[O-] C48967597
Cc1c(c(n(c(=O)n1)[C@H](C)Cc2ccsc2)C)CC(=O)[O-] C49185694
Cc1c(sc(n1)SCC(=O)N(C)C2CC2)CC(=O)[O-] C49303732
CC(C)[C@@H](c1nc(cs1)CC(=O)[O-])N2CCOCC2 C49882511
COCCc1nc2cc(c(cc2n1CC(=O)[O-])F)F C55306112
Cc1ccc(cc1)[C@H]2[C@H](CC(=O)N2CCOC)C(=O)[O-] C57969794
C[C@@H]1CN(C[C@@H](O1)C)C[C@@H](C)c2nc(cs2)CC(=O)[O-] C58007951
Cc1c(c(n(c(=O)n1)CCc2ccsc2)C)[C@H](C)C(=O)[O-] C50288889
CCN([C@@H](C)CC(=O)[O-])C(=O)[C@@H]1c2ccccc2CCO1 C61180931
CCN(c1ccc(cc1)S(=O)(=O)CC)[C@@H](C)CC(=O)[O-] C61182015
c1ccc(cc1)C2(CC2)c3nnc(o3)SCC(=O)[O-] C61618282
CC(C)(CC(=O)N(C)C[C@@H]1CCCCO1)CC(=O)[O-] C61827243
CCC(CC)(CC(=O)N1CCCO[C@H](C1)C)C(=O)[O-] C61917438
CCC[C@@]1(CCN(C1)C(=O)CC[C@H]2CCCO2)C(=O)[O-] C62921746
CCC[C@]1(CCN(C1)C(=O)CSc2ccncc2)C(=O)[O-] C62923106
CCC1(CCN(CC1)S(=O)(=O)CCCC(=O)[O-])C C62954509
CCC1(CCN(CC1)C(=O)N(CC(=O)[O-])C(C)C)CC C62960300
Cc1c(c(n(c(=O)n1)CCC(F)(F)F)C)[C@@H](C)C(=O)[O-] C63101030
C[C@H](C(=O)[O-])N(C1CCCCC1)C(=O)OC(C)(C)C C64219622
CCOC(=O)c1c(n(c(=S)s1)C)/N=C(/CCl)\[O-] C64981070
C[C@@]12CCC[C@H]1[C@@H]3CC[C@@H]([C@@]([C@@H]3CC2)(C)CCC(=O)[O-])CCC(=O)[O-] C03843608
C[C@]1([C@@H]2CCCCC2=C3CCCC[C@@H]3[C@@H]1C(=O)[O-])C(=O)[O-] C04005764
C1[C@]([C@]2(C(=C([C@@]1(C2(Cl)Cl)Cl)Cl)Cl)Cl)(CC(=O)[O-])C(=O)[O-] C01670632
c1cc(ccc1/C=C/2\C(=O)N(C(=S)S2)CC(=O)[O-])C(=O)[O-] C01601036
C1CC2(CCC1(CC2)CCCC(=O)[O-])CCCC(=O)[O-] C01767580
CC(=CC/C=C\1/CC[C@H]([C@H](C1)C(=O)[O-])C(=O)[O-])C C02100011
C1CCCC[C@H](C(=O)[C@H](CCCC1)CCC(=O)[O-])CCC(=O)[O-] C12339387
C1C2C[C@]3(C[C@@]1(CC(C2)(C3)Br)CC(=O)[O-])CC(=O)[O-] C13014955
C[C@@]12CC[C@H]3[C@H]([C@@H]1CC[C@@H]2OP(=O)([O-])[O-])CCC4=CC(=O)CC[C@@]34C C14442968
C1(=C([C@@]2(C(=C([C@]1(C2(Cl)Cl)Cl)Cl)Cl)Cl)C(=O)[O-])C(=O)[O-] C17300648
c1ccc2c(c1)C=C(CO2)/C=C\3/C(=O)N=C(S3)[N-]c4ccccc4C(=O)[O-] C16936253
c1ccc2c(c1)C=C(CO2)/C=C\3/C(=O)N=C(S3)[N-]c4cccc(c4)C(=O)[O-] C16936395
c1c(c(c(c(c1F)F)[O-])F)C(=O)N2CCC[C@H](C2)C(=O)[O-] C21812637
c1cc(c(cc1S(=O)(=O)[N-]c2ccc(cc2F)Br)C(=O)[O-])F C23716961
CC(C)Cn1c2ccccc2c(=O)c(c1[O-])/C(=N/c3nccs3)/[O-] C00330467
CCO[C@@H]1C(=C(c2cc(ccc2O1)C)[O-])/C=N/c3nnc(s3)[S-] C05953352
CC(C)(C)c1ccc(c(c1)/N=C/c2cc(cc(c2[O-])[N+](=O)[O-])Br)[O-] C13477960
c1cc(c(cc1C(=O)[O-])S(=O)(=O)[N-]c2ccncc2)Br C34936943
c1cc(oc1)[C@@H]2c3c(nc(s3)[O-])S[C@H]([C@@H]2C(=O)c4ccc(cc4)F)C(=O)[O-] C35053064
CC1=C([C@@H](N2C(=CSC2=N1)C=C([O-])[O-])c3cccs3)C(=O)OC C35675037
c1ccc2c(c1)/C(=N\c3cccc4c3ccc(c4)S(=O)(=O)[O-])/C=C(C2=O)[O-] C19924515
c1cc(sc1S(=O)(=O)[N-]c2c(cc(cc2Cl)Cl)C(=O)[O-])Br C37373671
c1c(cc(cc1Cl)Cl)[N-]S(=O)(=O)N2CCCC[C@H]2C(=O)[O-] C37656088
c1cc(c(cc1F)Br)[N-]S(=O)(=O)N2CCC[C@H](C2)C(=O)[O-] C37656249
c1cc(c(cc1Br)[N-]S(=O)(=O)N2CCC(CC2)C(=O)[O-])F C37656741
c1cc(c(cc1Br)Br)[N-]S(=O)(=O)N2CCC[C@@H](C2)C(=O)[O-] C37656997
Cc1ccc(c(c1)Cl)S(=O)(=O)[N-]c2c(c(ns2)C)C(=O)[O-] C37675880
Cc1c(sc(n1)[O-])S(=O)(=O)[N-]c2c(cc(cc2Cl)Br)Cl C37926367
Cc1ccc(c(c1)Br)[N-]S(=O)(=O)c2ccc(s2)C(=O)[O-] C38058464
c1cc(ccc1C(=O)[O-])NC(=O)CSc2nc(c(nn2)CCC(=O)[O-])[O-] C13235677
c1c(c(c(s1)Br)c2c(csc2Br)C(=O)[O-])C(=O)[O-] C39929723
CCC(CC)[C@@H](c1c(n(c(=O)cc1[O-])C)C)c2c(cc(n(c2=O)C)C)[O-] C40568547
C[C@@]12CC[C@H]3c4c(cc(c(c4C(=O)[O-])C(=O)[O-])OC)CC[C@@H]3[C@H]1CCC2=O C43875399
Cc1cc(c2c(c1)sc(n2)[N-]S(=O)(=O)c3cc(ccc3Cl)C(=O)[O-])C C25572803
c1cc(nnc1c2nnc(n2c3cc(cc(c3)Cl)Cl)[S-])[O-] C05903004
c1ccc(c(c1)[N-]S(=O)(=O)c2ccc3c(c2)nc(o3)[S-])Cl C06508253
c1ccc(c(c1)OCCOc2ccccc2P(=O)([O-])[O-])[P@](=O)(O)[O-] C22340991
Cc1ccc(c2c1[n-]c(c2C3=NC(=S)N=C3[O-])[O-])Cl C49581316
C[C@H](C(=O)[O-])SCc1ccc(cc1)c2nc(cs2)C(=O)[O-] C58237582
c1cc(c(cc1[N-]S(=O)(=O)c2ccc(c(c2)C(=O)[O-])F)C(F)(F)F)F C58356631
c1cc(c(cc1F)Cl)[N-]S(=O)(=O)c2cc(cc3c2CCC3)C(=O)[O-] C55555300
Cc1cc(sc1C(=O)[O-])S(=O)(=O)[N-]c2ccc(cc2)SC(F)F C47201576
c1ccc2c(c1)c(=O)c(c(o2)[O-])[C@@H]3c4ccccc4N=C5C3=C(Oc6c5cccc6)[O-] C04684558
c1cc(ccc1C(=O)[O-])S(=O)(=O)[N-]c2ccc(c(c2)C(F)(F)F)F C33891397
c1c(cc(c(c1C(=O)[O-])[N-]S(=O)(=O)C(F)(F)F)Br)Br C62825230
c1cc(c(cc1Br)S(=O)(=O)[N-]c2cc(cnc2)C(=O)[O-])Br C62946992
c1cc(c(cc1Br)[N-]S(=O)(=O)C[C@H]2CCCO2)C(=O)[O-] C63155543
CN(C1CCCCC1)S(=O)(=O)c2ccc(cc2)/N=C/c3c(nc(nc3[O-])[O-])[O-] C05680460
Cc1ccc(cc1[N-]S(=O)(=O)c2ccc(c(c2)C(=O)[O-])Br)C#N C63878770
c1ccc(cc1)C(c2c(=O)c3ccccc3sc2[O-])c4c(=O)c5ccccc5sc4[O-] C04017662
CSc1ccc(cc1)c2ccc3c(c2)C(=O)N4CCN(C[C@@H]4C(=O)N3)C(=O)CCC(=O)[O-] C04222675
c1cc(cc(c1)C(=O)[O-])C(=O)N2C[C@@H]3C[C@H](C2)c4ccc(c(=O)n4C3)NC(=O)c5cccs5 C04236197
Cc1c(c(n(n1)c2ccccc2)C)C(=O)N[C@@H]3[C@@H]4N(C3=O)C(=C(CS4)C)C(=O)[O-] C02783485
Cc1ccc2c(cc(=O)oc2c1)[C@@H](/C=C/3\[C@@H](Oc4ccc(cc4C3=O)F)O)C(=O)[O-] C06789100
CCS(=O)(=O)c1ccc(nn1)c2cccc(c2)NC(=O)[C@@H]3CC=CC[C@@H]3C(=O)[O-] C09786899
Cc1c(c2c(o1)ncn(c2=O)CC(=O)Nc3cccc(c3)I)C(=O)[O-] C13056426
Cc1c(c2c(o1)ncn(c2=O)CC(=O)N[C@H](C)c3ccc(cc3)Br)C(=O)[O-] C13057154
Cc1c(c2c(o1)ncn(c2=O)CC(=O)N[C@@H](C)c3ccc4c(c3)CCCC4)C(=O)[O-] C13057362
Cc1ccc(cc1)[C@@H](CC(=O)[O-])NC(=O)C2CCN(CC2)S(=O)(=O)c3ccc(cc3)Cl C13180615
Cc1cccc(c1)c2nnc(n2CC(=O)[O-])SCC(=O)Nc3c(ccs3)C#N C13205351
c1cc2c(cc1Cl)nc(n(c2=O)CCC(=O)[O-])SCC(=O)Nc3c(ccs3)C#N C13206965
c1ccc2c(c1)c(=O)n(c(n2)SCC(=O)Nc3cccc(c3)C#N)CCC(=O)[O-] C13221001
c1ccc(cc1)[C@@H](CC(=O)[O-])NC(=O)c2ccc(cc2)S(=O)(=O)N3CCCCCC3 C13224206
Cc1ccc(cc1)S(=O)(=O)N2CCC(CC2)NS(=O)(=O)c3ccc(c(c3)C(=O)[O-])F C13252505
Cc1ccc(cc1)[C@@H](CC(=O)[O-])NC(=O)c2ccc3c(c2)C[C@H](N3S(=O)(=O)C)C C13258153
CC(=O)c1ccc(cc1)S(=O)(=O)N2CCC(CC2)C(=O)Nc3cccc(c3)C(=O)[O-] C13259604
C[C@@H](C(=O)[O-])n1c(=O)c2ccccc2nc1SCC(=O)NC3(CCCCC3)C#N C13334901
c1cc(ccc1NC(=O)Cc2ccsc2)S(=O)(=O)N3CCC[C@@H](C3)C(=O)[O-] C13397187
C[C@@H]1c2c(sc(n2)NC(=O)CSCC(=O)[O-])C[C@]3([C@H]1[C@@H]4[C@@H](CC3)[C@@H](C(=O)O4)C)C C15708929
c1c(cc(c(c1Br)OCC(=O)[O-])Br)/C=N/NC(=O)CC#N C16383276
Cc1ccc(c(c1)N2C(=O)[C@@H](SC2=O)CC(=O)Nc3nc(cs3)CC(=O)[O-])C C16924055
CCc1ccccc1N2C(=O)[C@@H](SC2=O)CC(=O)Nc3nc(cs3)CC(=O)[O-] C16925625
c1ccc2c(c1)CCN(C2)c3ccc(cc3[N+](=O)[O-])/C=C\4/C(=O)NC(=S)N=C4[O-] C04543683
CC1([C@H](N2[C@H](S1)[C@@H](C2=O)NC(=O)c3c(c(nn3C)C(F)(F)F)Br)C(=O)[O-])C C20602368
CCn1c(ccn1)c2cc(c3c(=O)[nH]c(=S)n(c3n2)c4cccc(c4)C)C(=O)[O-] C20615703
C[C@H]1CN(C[C@@H](O1)C)C(=O)c2ccccc2[N-]S(=O)(=O)c3ccc(cc3)C(=O)NC C22961066
Cn1ccnc1[C@H](c2ccccc2F)NC(=O)c3ccc4c(c3)nc(=S)n(c4[O-])C C26920555
c1ccc(c(c1)C#N)NC(=O)C(=C([C@H]2c3ccccc3C(=O)O2)C(=O)c4ccncc4)[O-] C05399374
C[C@H](C(=O)Nc1ccc(cc1)S(=O)(=O)[N-]c2nccs2)n3ccc(n3)C(F)(F)F C27974108
Cc1ccc(cc1)S(=O)(=O)Nc2ccc(cc2)S(=O)(=O)[N-]c3cc(nc(n3)C)C C00696109
c1cnc(nc1)[N-]S(=O)(=O)c2ccc(cc2)NS(=O)(=O)c3ccc(cc3)Cl C00917267
Cc1c2cc3c4c(oc3c(c2oc(=O)c1CCC(=O)N[C@@H](C)C(=O)[O-])C)CCCC4 C02107288
Cc1ccc(cc1)N2C(=O)/C(=C\NN3CCCC[C@H]3c4cccnc4)/C(=NC2=S)[O-] C20441864
CCC[C@H](C(=O)[O-])NC(=O)COc1cc2c(c3c1c(cc(=O)o3)C)CCC(O2)(C)C C04090425
C[C@@H]1CN(C[C@@H](O1)C)S(=O)(=O)c2ccc(cc2)NC(=O)[C@@H]3CC=CC[C@@H]3C(=O)[O-] C13251400
CCOC(=O)[C@H]1[C@H](SC2=C1CCCC2)NC(=O)CSc3nc(c(nn3)C)[O-] C39708182
c1cc(cc(c1)NC(=O)CN2C(=O)/C(=C/C(=N/c3nccs3)/[O-])/SC2=O)C(F)(F)F C39793304
Cc1cc(c(n1c2ccccc2F)C)C(=O)Nc3nnc(s3)[N-]S(=O)(=O)C C40157767
C[C@H](c1[n-]nnn1)NS(=O)(=O)c2cc(sc2Br)Br C44930464
C[C@H](C(=O)NCCCC(=O)[O-])N1C(=O)/C(=C/c2ccc(cc2)Br)/SC1=S C15048288
Cc1c(sc(n1)N2CCOCC2)C(=O)N[N-]S(=O)(=O)c3ccc(s3)Cl C16098507
CS(=O)(=O)[N-]c1ccccc1NC(=O)CCCN2C(=O)c3cccc4c3c(ccc4)C2=O C24883424
C[C@@H](c1nncn1C)NC(=O)c2ccc(cc2)[N-]S(=O)(=O)c3ccc(c(c3)F)F C59007178
c1c(cc(c(c1Cl)OCC(=O)[O-])Br)/C=N\NC(=O)CN2CCOCC2 C33337449
CS(=O)(=O)[N-]c1nnc(s1)NC(=O)CCC(=O)c2ccc3c(c2)CCCC3 C47293411
C[C@H](c1cccc(c1)[N-]S(=O)(=O)C)NC(=O)[C@@H]2CCCN2C(=O)OC(C)(C)C C57287415
Cc1cc(c(c(c1[N-]S(=O)(=O)C)C)S(=O)(=O)Nc2ccccc2CS(=O)(=O)C)C C60212810
Cn1cc([nH+]c1)S(=O)(=O)[N-]c2c(cc(cc2Br)Br)C(=O)[O-] C62825264
CC(=O)c1ccc(cc1)[N-]S(=O)(=O)c2ccc3c(c2)NC(=O)[C@H](S3)C(=O)N4CCCC4 C65021377
COC(CN1C(=O)C(=C([C@]12c3ccccc3NC2=O)C(=O)c4ccc(cc4)Cl)[O-])OC C66091551
C1CCC(CC1)CCC(=O)NNC(=O)[C@@H]2CC=CC[C@H]2C(=O)[O-] C05830054
C1CCC(CC1)CCC(=O)NNC(=O)[C@H]2CC=CC[C@@H]2C(=O)[O-] C05830065
Cc1c2c([nH]n1)NC(=O)[C@@H](S[C@H]2c3ccc(cc3)C(=O)[O-])C C06678624
Cc1c2c([nH]n1)NC(=O)[C@H](S[C@H]2c3ccc(cc3)C(=O)[O-])C C06678627
C[C@H]1CCc2c(csc2C1)C(=O)NNC(=O)[C@@H]3[C@@H]4CC[C@@H](C4)[C@@H]3C(=O)[O-] C08298501
C[C@H]1C[C@@H]([C@]2([C@H]([C@@]1(C)CCC3=C[C@H](OC3=O)O)CCC=C2C(=O)[O-])C)O C15050901
C1CC[C@@H]([C@H](C1)C(=O)Nc2c(c3c(s2)CCC3)C(=O)NC4CC4)C(=O)[O-] C17076987
COC(=O)c1c(ccs1)[N-]S(=O)(=O)c2ccc(c(c2)N)Cl C20521056
c1cc(ccc1c2nnc(n2N)SCC(=O)[O-])I C20588386
CCc1ccc(cc1)N[C@H](c2ccc3c(c2)OCCO3)[P@](=O)(O)[O-] C12527131
c1cc(ccc1[C@@H](Nc2ccc3c(c2)OCCO3)[P@](=O)(O)[O-])Cl C24769716
C[C@H]1C[C@@H]([C@@]2([C@@H]([C@@]1(C)CCC3=CC(=O)O[C@@H]3O)CCC=C2C(=O)[O-])C)O C35464408
CN(c1ccc(cc1C(=O)[O-])S(=O)(=O)N)C2CCCCC2 C36893417
CCCS(=O)(=O)[N-]c1c(cc(c(c1Cl)C)S(=O)(=O)N)Cl C37011273
Cc1ccc(cc1)S(=O)(=O)[N-]c2nc3ccc(cc3s2)N C00241016
Cc1cc(nc(n1)[N-]S(=O)(=O)c2cc(ccc2N)Br)C C37929204
c1ccc2c(c1)N[C@@H](S2)c3cc(ccc3Cl)NC(=O)c4[n-]ncn4 C39364859
Cc1ccc(c(c1)Br)NC(=O)N[C@@H](C)CC(=O)[O-] C40533683
c1cc(cc(c1)Br)NC(=O)NC2CCC(CC2)C(=O)[O-] C40550666
c1cc(ccc1[N-]S(=O)(=O)c2cc(cs2)N)OC(F)F C41067880
COC(=O)c1ccccc1[N-]S(=O)(=O)c2cc(cs2)N C41067956
c1ccc(cc1)[C@@]2([C@H]3[C@@H]([C@@H]([NH2+]2)c4ccc(s4)Cl)C(=NC3=O)[O-])C(=O)[O-] C43219057
c1ccc(cc1)[C@]2([C@H]3[C@@H]([C@@H]([NH2+]2)c4ccc(s4)Cl)C(=NC3=O)[O-])C(=O)[O-] C43219058
Cc1cnc(s1)NC(=O)NCC2(CCCCC2)CC(=O)[O-] C43414165
Cc1c(sc(n1)[S-])CC(=O)Nc2ccc3c(c2)[nH]c(=O)o3 C44756006
c1ccc2c(c1)CCC[C@@H]2CNC(=O)c3ccc4c(c3)nc(=S)[nH]c4[O-] C46813076
CCc1ccc(s1)S(=O)(=O)[N-]c2ccc(cc2)C(=O)N C48652673
Cc1ccc(s1)C(=O)NNC(=O)Cc2c(nc(s2)[S-])C C49044927
CCC/C(=C\1/C(=N/c2ccc(cc2)N)/CC([C@H](C1=O)C(=O)OC)(C)C)/[O-] C04871399
c1cc(c(cc1Br)C(=O)[O-])NC(=O)NCc2nccs2 C50208937
Cc1ccc(cc1[N-]S(=O)(=O)c2c(nc3n2ccs3)N)Cl C50631767
c1cc(c(cc1F)[N-]S(=O)(=O)c2c(nc3n2ccs3)N)F C50633612
c1cc(c(cc1[N-]S(=O)(=O)c2cc(ccc2N)Cl)C#N)F C51635761
C[C@@H]1CCC[C@@](C1)(CO)NS(=O)(=O)c2ccc(s2)C(=O)[O-] C53117761
Cc1ccc(cc1[N-]S(=O)(=O)c2ccc(cc2F)F)S(=O)(=O)N C55596650
Cc1ccc(cc1S(=O)(=O)[N-]c2cc(cc(c2)S(=O)(=O)N)F)F C55678676
[C@H]1(NC(=NC(=O)O1)[N-][C@@H](C(Cl)(Cl)Cl)O)C(Cl)(Cl)Cl C25559086
C[C@H](CC(=O)NC(=O)Nc1cccc(c1)Br)CC(=O)[O-] C61832583
C[C@H](CC(=O)NC(=O)N[C@H](C)c1ccc(s1)Cl)CC(=O)[O-] C61833117
c1cnc(cn1)[N-]S(=O)(=O)c2cc(cc(c2Br)N)Cl C61881933
CC1(C[C@H]1NC(=O)Nc2ccc(cc2C(=O)[O-])I)C C62824877
Cc1c(sc(c1C(=O)[O-])NC(=O)N[C@@H]2CCCC[C@@H]2C)C C62827602
Cc1c(sc(c1C(=O)[O-])NC(=O)Nc2cccnc2Cl)C C62827971
c1c(c(cc(c1F)F)NC(=O)NCCC(F)(F)F)C(=O)[O-] C63101737
COC(=O)c1c(ccs1)S(=O)(=O)[N-]c2cc(ccc2N)F C63209165
COc1ccc(c(c1)[N-]S(=O)(=O)c2cc(cnc2)Br)N C63213020
Cc1ccc(cc1NC(=O)C[C@]2(CCSC2)C(=O)[O-])NC(=O)C(C)C C64610974
c1ccc2c(c1)CC[C@H]2NC(=O)c3ccc4c(c3)nc(=S)[nH]c4[O-] C47932797
C[C@@H](C/C(=C(\C#N)/C(=O)NC1CCCC1)/[O-])NC(=O)C2CCCC2 C66231013
C[C@@H](C/C(=C(\C#N)/C(=O)NC(C)C)/[O-])NC(=O)C1CCCCC1 C67619029
C1[C@H](OC[C@H](O1)O)O C04521540
C=C[C@@H]1CC[C@@H]([C@@H](C1)O)O C01319280
C1CC2CCC1[C@H]([C@@H]2O)O C01721870
c1(=O)[nH][nH]c(=O)n1O C05085335
CN[P@](=S)(O)OC C06792533
C1CSC[C@H]([NH2+]1)C(=O)[O-] C00901862
C1[C@@H]([C@@H](CO1)O)O C12655592
C1[C@H]([C@H](CO[C@@H]1O)O)O C00164941
C[C@@H](CC(C)(C)O)O C00388075
C[C@]1(CCO[C@]1(C)O)O C01662476
CC(C)NC(=S)NN C02165070
Cc1c(oc(n1)N)C C03407837
C1[C@@H](CON1)O C05377043
CCCCc1nnc(o1)N C19074733
C(C(F)(F)F)NN C19166968
C1COCCN1CCON C19785829
C1CC[C@@H]([C@@H](C1)NO)NO C13510129
C[C@@H](C#N)N C20177348
C[C@H]1C(=O)NC(=S)N1 C05751800
C[C@@H]1C(=O)NC(=S)N1 C05735524
C(CON)O C33505753
c1cn(cn1)C[C@@H](CO)O C33506244
C[C@@H](CO)[C@@H](C)CO C34545548
[H]/N=C(\NC#N)/NC(C)C C05810854
CN(C1CC1)C(=S)N C37081091
C#CCN[C@@H]1CCC[C@H]1O C37490223
CC[C@H](C)S(=O)(=O)N C38137004
CNC(=NC#N)NC C31334875
C[C@H]([C@@H]1[C@@H](NC1=O)C#C)O C39049509
C1[C@@](C1(F)F)(C#N)C(=O)N C39064582
CC[C@H](C(=O)C)C(=O)N C39068381
C1=N[C@H]([C@H](N1)N)C#N C39118322
C1C(=O)SC(=N1)NN C39134539
C1=NC(N=C1)N C39564370
CCOC[C@@](C)(C#N)N C45209369
CCn1c(c(c(n1)N)N)C C47218854
C1COC[C@H]1CC(=S)N C49688165
CC1=N[C@@H](C(=[NH+]1)N)N(C)C C49776629
C#CC[C@@H](c1cnccn1)N C51074731
C[C@@H](C[NH+](C)/C=C/[O-])O C51822160
C[C@H](C[NH+](C)/C=C/[O-])O C51822161
C[C@H]([C@H](C)O)O C12405152
Cc1nnc(n1C2CC2)N C54499586
C1N[C@H]2[C@@H](N1)NC(=S)N2 C19327648
C(#N)/N=C(/N)\O C06661263
Cc1c(n(nn1)N)C C39201048
Cn1c(c(c(n1)N)C#N)C#N C33791477
C1=C[C@@H](C(=O)N=C1)N C39564336
[C@@H]12C(=NON1)NC(=[NH+]2)[S-] C63338768
C/C(=N/O)/C(=N\O)/C C12358611
Cc1cc(c(cc1Cl)C)S(=O)(=O)NN C00091296
Cc1ccc(cc1)N2[C@H]([C@@H](NC2=S)O)O C00540025
CS(=O)(=O)c1cc(c(cc1Br)NN)F C19735961
Cc1c(nc(s1)N)c2ccc3c(c2)NCCO3 C19755523
C[C@H]1CCCc2c1c3c(s2)[nH]c(=S)n(c3=O)N C19797067
Cc1ccc(c(c1)O[C@@H]2CCCCNC2=O)N C19812305
c1cc(c(cc1N)Cl)O[C@H]2CCCCNC2=O C19812314
c1c(n(c(=O)[nH]c1=O)C2CCCCCCC2)N C20078537
c1ccc2c(c1)CCN(C2)c3[nH]c(=O)c(cn3)N C20387847
Cc1cc(n(n1)c2cc3c(cc2N)CCC(=O)N3)C C35356091
[H]/N=C/1\[C@H]([C@H](C(=C(S1)N)C#N)c2ccsc2)C#N C04405264
c1cc(c(cc1N)F)NC2CCS(=O)(=O)CC2 C36331043
c1c(c[nH]c1C(=O)N2CCC[C@H]3[C@H]2CCCC3)N C36863812
c1cc(ncc1S[C@@H]2CCCCNC2=O)N C37192616
c1cc(c(c(c1)F)N)N[C@H]2CCS(=O)(=O)C2 C37419222
c1ccc2c(c1)N(CCS2)C(=O)c3cc(c[nH]3)N C40312200
c1cc([nH]c1)[C@@H]2CCCN2C(=O)c3ccc(cc3Cl)N C40329492
Cc1cc(n2c3ccccc3nc2c1C#N)NN C40546082
Cc1ccc(nc1)Nc2c(c(ncn2)Cl)N C40572077
c1c(nc([nH]c1=O)S[C@H]2CCC[C@H]2C#N)N C41027203
COc1ccc(cc1)c2cc(nc(=S)[nH]2)N C41260636
CCc1cc(cc2c1NC(=O)C2)c3c(sc(n3)N)C C41628919
c1cc(c(cc1N)C#N)NC(=O)[C@H]2C[C@H]3CC[C@@H]2C3 C42174178
Cc1nc2cc(c(cc2s1)N)N3CCC[C@@H]3CO C42433950
c1cc(c(cc1N)Br)N2CCNC(=O)C2 C43596443
C[C@@]1(CCS(=O)(=O)C1)Nc2ccc(cc2N)Cl C44923822
CC1=[NH+][C@@H](C(=[NH2+])N1CC#C)c2ccc3c(c2)CCN3C C50987925
c1cc(sc1c2nccc(n2)NN)Cl C51169014
Cc1c2c(n[nH]1)OC(=C(C23CCSCC3)C#N)N C00031203
Cc1ccc(c(c1)N2CCC[C@@H](C2)C)/C(=N/O)/N C51578778
C[C@H]1CCN([C@@H](C1)C)c2cc3c(cc2N)c(=O)[nH]cn3 C51730372
Cc1c(n(c(c1C#N)N)[C@H]2CCCC[C@H]2O)C C52008796
Cc1ccc(cc1)n2c3ccc(cc3nc2[C@H](C)O)N C53735877
Cc1ccc2c(c1)nc([nH]2)n3c(cc(n3)C)N C35576269
c1cc2c(cc1N)N(CCC2)C(=O)NC3CC3 C54456852
c1cc(ccc1N)N2C(=O)[C@H](NC2=O)C3CC3 C54503844
Cc1c(sc(n1)N)C(=O)N[C@H]2CC2(C)C C55176006
c1ccc2c(c1)/C(=N/c3ccc(cc3)N)/C(=O)N2 C00238270
C\1=CC(=O)C(=C/C1=C/2\NN=C(S2)N)Cl C19874341
Cc1ccc2c(c1)[C@H](C(=O)N2)Nc3c[nH]nc3 C35763867
CC1=N[C@@H](C(=[NH+]1)N)N2CC[C@@H](C2)c3ccccc3 C60128000
C[C@H]1CN(CCCO1)c2cc3c(cc2N)NC(=O)CC3 C61916797
C[C@H]1CCC[C@H](C1)Nc2c(c(ncn2)Cl)N C62362656
CC[C@H]1C(=O)Nc2cc(cc(c2O1)Cl)N C62529283
CCCc1cc(c2c(c1)NC(=O)C[C@@H](O2)C)N C62531702
c1c(cc2c(c1N)OCCC(=O)N2)Br C62537904
c1cc2c(cc1Cl)-c3c(c([nH]n3)N)CCO2 C62617799
c1ccc(cc1)n2c(cc(n2)c3c[nH]nc3)N C62777773
c1c2c(cc(c1N)SC3CCCC3)nc[nH]c2=O C62829157
Cc1c(c2c(o1)c(c(c(c2F)F)F)F)/C(=N/O)/N C04389905
Cc1ccc(cc1)NC(=O)N[C@@H]2C=C(C[C@H]([C@@H]2O)O)C(=O)N[C@@H](Cc3ccc(cc3)OC)C(=O)N C03840125
CN(CC(=O)N)C(=O)[C@@H]1C[C@@H](CN1C(=O)c2ccco2)NC(=O)Nc3cccc(c3)SC C04200890
Cc1nc(cs1)C(=O)N2CC[C@@H](C[C@H]2C(=O)N[C@H](CC(C)C)C(=O)N)NC(=O)c3cnccn3 C04221717
c1c(nc2c3c(ncn2c1=O)n(cn3)C(=O)[C@@H]([C@H]([C@@H](CO)O)O)O)CI C05767678
c1cc-2c(cc1S(=O)(=O)N(CCO)CCO)C(=O)c3c2ccc(c3)S(=O)(=O)N(CCO)CCO C02290243
c1cc2c(cc1[C@H]3CC(=O)c4ccc(cc4O3)O[C@@H]5[C@@H]([C@@H]([C@@H]([C@@H](O5)CO)O)O)O)OCCO2 C08844386
C[C@@H]1CCCC[C@@]12C(=O)N(C(=O)N2)CC(=O)N(CCOC)c3c(n(c(=O)[nH]c3=O)CC(C)C)N C09336947
Cc1cc(nc(n1)NS(=O)(=O)c2ccc(cc2)NC(=O)CSc3nnc4n3ncn4N)C C12446225
CC(C)[C@@H](C(=O)C(F)(F)F)NC(=O)Cn1c(=O)c(cnc1c2ccc(cc2)N)NS(=O)(=O)C C03870765
COc1cc(c(cc1OC)OC)[C@H]2Nc3cc(c(cc3S(=O)(=O)N2)S(=O)(=O)N)Cl C12578308
Cc1ccc(cc1)OCCN2c3ccc(cc3/C(=N\O[C@@H]4[C@H]([C@@H]([C@H]([C@H](O4)CO)O)O)NC(=O)C)/C2=O)C C12636407
CC1(O[C@H]2[C@@H](O1)[C@@H](O[C@H]3[C@H]2OC(O3)(C)C)C(=O)NCC(=O)Nc4ccc(cc4)S(=O)(=O)N)C C12898885
CSCC[C@@H](C(=O)Nc1cccc(c1)OCC(=O)N)NS(=O)(=O)c2ccc3c(c2)OCCO3 C12928981
Cc1c(c([nH]c1C(=O)OCC(=O)N(CCOC)c2c(n(c(=O)[nH]c2=O)CC(C)C)N)C)C(=O)C C13146512
COc1cc(nc(n1)OC)NS(=O)(=O)c2ccc(cc2)NC=C3C(=O)NC(=S)NC3=O C03066996
C1CCN(CC1)C2=NC(=N[C@H]3[C@@H]2N=C(N=C3N4CCCCC4)N(CCO)CCO)N(CCO)CCO C13510822
c1cc(ccc1NS(=O)(=O)c2ccc(cc2)S(=O)(=O)N)S(=O)(=O)NCC(F)(F)F C14868344
CCOC(=O)[C@@]1(C=C(C(=O)N1c2ccc(cc2)S(=O)(=O)N)Nc3ccc(cc3)S(=O)(=O)N)C C15188192
c1cc(ccc1N/N=C(\c2c(=O)[nH]c3ccc(cc3n2)Cl)/[C@H]([C@H](CO)O)O)S(=O)(=O)N C15774871
Cc1cc(nc(n1)C)NS(=O)(=O)c2ccc(cc2)NC(=O)CSc3nnc(n3N)c4cccnc4 C16755909
CNC(=O)c1c2c(sc1NC(=O)COCC(=O)Nc3c(c4c(s3)CCC4)C(=O)NC)CCC2 C16916839
C[C@@]12CC[C@H]([C@@]([C@H]1Cc3c(nc(s3)NC(=O)COC)[C@H]2CC(=O)NCCN4CCOCC4)(C)CO)O C20504778
CC(C)n1cc(cn1)/C=N/Nc2nnc(n2N)SCC(=O)Nc3cc(cc(c3)OC)OC C20827708
Cc1c(c(n(n1)C(C)C)C)/C=N/Nc2nnc(n2N)SCCC(=O)Nc3cccc(c3)N4CCCC4=O C20911931
CC(C)n1cc(cn1)/C=N/Nc2nnc(n2N)SCC(=O)Nc3nnc(s3)SCC=C C20920861
CC(C)n1cc(cn1)/C=N/Nc2nnc(n2N)SCC(=O)Nc3nnc(s3)SCCOC C20921030
c1cc(ccc1[C@H](CC(=O)OCC(=O)NC(=O)c2ccc(cc2)OC(F)F)NC(=O)N)Cl C20982348
Cc1c(c(sc1C(=O)N)NC(=O)CN2C(=O)[C@]3(CCCC[C@H]3C)NC2=O)C(=O)OCCOC C24506217
Cc1c(c(sc1C(=O)N)NC(=O)CN2C(=O)[C@](NC2=O)(C)c3ccco3)C(=O)OCCOC C24507914
Cc1c(c(sc1C(=O)N)NC(=O)CN2C(=O)[C@@](NC2=O)(C)c3ccco3)C(=O)OCCOC C24507919
C[C@H](c1ccc(cc1)S(=O)(=O)N)NC(=O)c2cccc(c2)S(=O)(=O)N3CCNC(=O)C3 C24836470
CCOC(=O)C1=C(NC(=O)N[C@@H]1c2ccc(o2)C)CSc3nnc(n3CCC(=O)N)C4CC4 C25671759
Cc1cc(oc-2cc(=[NH+]C(=O)[C@H](C)NC(=O)[C@@H]3CCCN3C(=O)[C@@H](C)NC(=O)CCC(=O)[O-])ccc12)O C28631314
C[C@]1([C@@H]([C@H](O[C@H]1n2cnc3c2ncnc3N)CO[P@]4(=O)OCC[C@H](O4)c5ccncc5OC)O)O C28710254
Cc1ccccc1OCc2nnc(n2C3CCCC3)S[C@H]4[C@@H]([C@H]([C@@H]([C@H](O4)CO)O)O)NC(=O)C C32594373
c1ccc2c(c1)nc(o2)c3c(c4ccc(cc4oc3=O)O[C@H]5[C@H]([C@@H]([C@@H]([C@@H](O5)CO)O)O)O)C#N C35395280
CCn1c2ccc(cc2nc1S[C@@H](C)C(=O)c3c(n(c(=O)n(c3=O)C)C)N)S(=O)(=O)N C36772492
CCSc1nnc(s1)NC(=O)CCNS(=O)(=O)c2cc(cnc2N)Br C20487635
CCCCn1c(c(c(=O)[nH]c1=O)N(CC(C)C)C(=O)CS[C@H](C)C(=O)Nc2cc(on2)C)N C13005798
c1cc(ccc1[N+](=O)[O-])O[C@@H]2[C@@H]([C@H]([C@@H]([C@@H](O2)CO[C@@H]3[C@@H]([C@@H]([C@@H]([C@@H](O3)CO)O)O)O)O)O)O C44963948
Cc1c(ccc2c1NC(=O)[C@]23[C@H]4[C@@H]([C@@H](N3)CCC(=O)N)C(=O)N(C4=O)c5ccc6c(c5)OCCO6)Cl C16033754
Cc1c(ccc([nH+]1)N)CNC(=O)[C@@H]2C=CCn3n2c(=O)n(c3=O)[C@H](CSCC(C)C)C(=O)[O-] C13489312
CCCSC[C@H](C(=O)[O-])n1c(=O)n2n(c1=O)[C@H](C=CC2)C(=O)NCc3ccc([nH+]c3C)N C13489330
c1cc(ccc1N2C(=O)/C(=C\Nc3cc4c(cc3[N+](=O)[O-])[nH]c(=O)[nH]4)/C(=O)NC2=O)Br C16427970
CCCCN1C(=O)/C(=C\Nc2ccc3c(c2)CC4([C@@H]5N3CCN(C5)C)C(=O)NC(=O)NC4=O)/C(=O)NC1=O C18205969
CN1CCN2c3ccc(cc3CC4([C@@H]2C1)C(=O)NC(=O)NC4=O)N/C=C\5/C(=O)NC(=S)N(C5=O)CC=C C17014239
CC(=O)Nc1ccc(cc1)NC(=O)CSc2nnc(s2)NC(=O)CSc3nnc(s3)N C59435174
Cc1c(c(n(n1)CCO)C)/C=N/Nc2[nH]nc(n2)SCC(=O)N[C@@H]3CCCc4c3cccc4 C59888283
CC(C)[C@@H](C(=O)N[C@@H](CC(=O)N)C(=O)[O-])N1C(=O)[C@@]2([C@@H]3C(=c4ccccc4=[NH+]3)CCN2C1=O)C C63373314
CC(C)C[C@@H](C(=O)N[C@@H](CCC(=O)N)C(=O)[O-])N1C(=O)[C@@]2([C@@H]3C(=c4ccccc4=[NH+]3)CCN2C1=O)C C63374209
CCc1nc(c2c3c(sc2n1)CCCC3)n4c(c(cn4)C#N)N C04070973
CN(C)c1ccc(cc1)[C@H]2C[C@H](Nc3n2ncn3)c4ccccc4O C00389009
CN(C)c1nc(nc(n1)N)/C(=C/c2c(cccc2Cl)F)/C#N C11297765
c1ccc(c(c1)c2cc(cc(c2)F)n3nc(nn3)c4ccccn4)N C28455232
Cc1cc(ccc1Cl)O[C@@H](C)c2nnc3n2nc(s3)N C32213587
c1cc(c(cc1[N+](=O)[O-])N[C@@H]2COc3c2ccc(c3)O)Cl C37060176
Cn1c(c2c(nc(nc2n1)N3CCCC3)c4cccc(c4F)F)N C37376128
Cc1ccc(cc1)c2nc(n(n2)S(=O)(=O)c3ccc(cc3)C)N C00350062
Cc1ccc(cc1)S(=O)(=O)N=C2NCN(CN2)C3CCCCC3 C19323776
CCCC1=C2[C@@H](C(=C(O[C@H]2N=N1)N)C#N)c3ccnc4c3cccc4 C38914974
c1ccc2c(c1)C(=O)N([C@H](N2)[C@H]3C=NN=C3c4ccc(cc4)Cl)O C39237530
CSc1c(c(n(n1)c2c3c(nc(n2)SC)CCCC3)N)C#N C39933041
Cc1ccc(c(c1)C)Nc2[nH]c(=O)c3c4c(cnc3n2)C(=O)CC4 C40375884
Cc1ccc(c(c1)n2ccc3c(c2=O)cc4c(n3)ccn(c4=O)N)C C40398738
C[C@@H]1C(=O)Nc2cc(ccc2O1)N[C@H](C)C(=O)N3CCC(CC3)C C28887920
C[C@H]1C[C@]2(CC(C1)(C)C)C(=O)N(C(=O)N2)CC(=O)NC(C)(C)C C41094957
c1c(cc(c(c1N)Cl)Cl)c2nnnn2C[C@H]3CCCCO3 C42824575
C1CCC(CC1)NC(=O)N[C@@H]2CCCC[C@@H]2N3C(=O)CSC3=O C44449991
Cc1c2ccccc2oc1[C@@H](C)NC(=O)Nc3nncs3 C47320913
C[C@@H]1CCCC[C@@H]1NC(=O)C(=O)Nc2ccc3c(c2)OC(O3)(C)C C48688884
C[C@H]1CCCC[C@H]1NC(=O)C(=O)Nc2ccc3c(c2)OC(O3)(C)C C48688890
Cc1ccc2c(c1)c(=O)n(c(n2)Sc3cc(nc(n3)N)Cl)C C52280027
Cc1c(c(n(n1)C(C)C)C)NC(=O)Nc2nc3ccccc3s2 C56341544
Cc1ccc(cc1N)c2nc3cc4c(cc3n2CC#N)OCO4 C57803982
Cc1ccccc1N2[C@@H](NC(=CC2=O)C)Nc3nc(cc(n3)C)C C58930007
CC1CCC(CC1)NC(=O)Nc2cc3cnn(c3nc2)C(C)C C59039753
CC1(Oc2ccc(cc2O1)NC(=O)N[C@@H]3CCOc4c3cccc4)C C48541157
c1ccc(cc1)[C@@H]2CC(=NO2)C(=O)N=c3[nH]c4ccccc4[nH]3 C54272530
Cc1c2cc(cnc2n(n1)C)NC(=O)N[C@H](C)[C@H]3C[C@H]4CC[C@@H]3C4 C61402965
Cn1c2c(cn1)c(nc(n2)COc3ccc(c(c3)Cl)Cl)N C63079803
c1cc(oc1)[C@@H]2[C@H]3C(=NN=C3OC(=C2C#N)N)c4ccc(cc4)Cl C00088449
CC1=C(N=C([C@H]1[C@@H]2C(=C(OC3=C2C(=O)CC(C3)(C)C)N)C#N)C)C#N C63506327
CC1=C(N=C([C@@H]1[C@H]2C(=C(OC3=C2C(=O)CC(C3)(C)C)N)C#N)C)C#N C63506331
C1CCC(CC1)NC(=O)NC(=O)CN2CCO[C@H]3[C@H]2CCCC3 C63566914
CCCN1CNC(=Nc2nc(c3cc(c(cc3n2)C)C)C)NC1 C19320557
c1ccc(cc1)[C@@H]2CCCN2C(=O)Nc3ccc4c(c3)NC(=O)CO4 C43690734
Cc1c(sc2c1c(ncn2)N/N=C\3/c4ccccc4NC3=O)C C13124214
Cc1c(c(n(n1)C)C)[C@@H](C)NC(=O)Nc2ccc(c(c2)Cl)C#N C65357874
C[C@H]1CCC2=C(C1)[C@@H](N=N2)[C@@H]3N[C@@H](NN3c4ccccn4)C5CC5 C65398193
c1ccnc(c1)n2c(nc(n2)C3CC3)c4ccc5c(c4)nc(s5)N C65406879
Cc1ccc(c(c1)C)NC(=O)NC(=O)CN2C[C@H](OC(C2)(C)C)C C65426487
Cc1cc(nc(n1)c2[nH]c3c(n2)C(=O)NCC(C3)(C)C)C(F)(F)F C65456556
CC[C@H]1CCc2c(s/c(=N/S(=O)(=O)c3c[nH]nc3)/[nH]2)C1 C66253100
COC(=O)N1CCC(CC1)NC(=O)NC23CC4CC(C2)CC(C4)C3 C66361086
Cc1cc(c(c(c1)Cl)NC(=O)NC2CCN(CC2)C(=O)OC)C C66361347
CC1(CCCN1C(=O)Nc2cccc(c2)c3ccc(=O)[nH]n3)C C66671848
C[C@H]1C(=O)Nc2cc(ccc2O1)Nc3ncc(cn3)Br C67348112
c1ccc(cc1)NC(=O)N2CC[C@H]([C@@H](C2)O)c3ccc4c(c3)OCO4 C67472794
Cc1ccccc1NC(=O)Nc2nnc(s2)c3ccccn3 C67474728
CCn1cc(cn1)c2c(c(nc(c2C#N)N)[C@@H]3CCOC(C3)(C)C)C C67605395
c1cc(cc(c1)[N+](=O)[O-])NC(=O)[C@H]2CC=CC[C@H]2C(=O)N3CCCCC3 C04104003
COc1cc(c(cc1OC)OC)[C@H]2CC(=O)Nc3c2cc4c(c3)OCO4 C02469417
C=CCNc1nc(nc(n1)Cl)N2C[C@H]3C[C@@H](C2)c4cccc(=O)n4C3 C04151834
Cc1cc2cc3c(cc2nc1SCC(=O)Nc4cc(on4)C)OCO3 C00930031
Cc1cc(no1)NC(=O)c2c(n(nn2)c3ccccc3C(F)(F)F)C C04938606
c1cc(cc(c1)NC(=O)C2CC2)c3ccc4nnc(n4n3)c5ccncc5 C05169087
CC1(Cc2c(cc3c4c(c(ncn4)NC[C@H]5CCCO5)oc3n2)CO1)C C02342240
Cc1cccc(c1C)NS(=O)(=O)c2cnoc2c3cn(nc3C)C C02730944
Cc1ccnn1[C@@H](C)C(=O)Nn2c(nc3c(c2=O)c4c(s3)C[C@@H](CC4)C)C C02778016
c1ccc2c(c1)c3nc(nn3c(n2)NC[C@H]4CCCO4)c5cccnc5 C06805429
C[C@@H]1CCC[C@H]([C@@H]1C)NC(=O)Cn2cnc3c(c2=O)nc4n3CCCCC4 C06936034
C[C@H]1Cc2ccccc2N1S(=O)(=O)c3ccc(o3)c4ccc(=O)[nH]n4 C06974045
c1ccc2c(c1)CC[C@@]23C(=O)N(C(=O)N3)Cc4cc(on4)c5ccco5 C08185238
Cc1ccccc1c2nc(on2)CN3C(=O)[C@]4(CCc5c4cccc5)NC3=O C09645230
c1ccc(cc1)S(=O)(=O)Nc2cccc(c2)c3nn4cnnc4s3 C16652045
Cc1ccc(cc1NC(=O)c2cc(nc3c2c(no3)C)C)c4csnn4 C19715836
Cc1nc(no1)c2cccc(c2)NC(=O)[C@@H]3CC(=O)N(C3)C4CCCC4 C21883492
c1ccnc(c1)NC(=O)C2CCN(CC2)c3ccc(nn3)c4ccco4 C23143361
c1cnccc1c2cn(nn2)C[C@H]3CCCN(C3)C(=O)NC4CCCC4 C23543684
CC(C)(C)C1CCC2(CC1)C(=O)N(C(=O)N2)CN3CCC4(CC3)OCCO4 C28066421
Cc1nnc2n1nc(cc2)N3CCC[C@H](C3)C(=O)Nc4ccc(cc4)Cl C32092343
Cc1c(snn1)C(=O)Nc2nnc(o2)c3ccc(s3)Br C38507485
Cc1cnn(c1C(=O)Nc2nnc(o2)c3ccc(cc3)C(F)(F)F)C C38933535
c1conc1NC(=O)CSC2=NC(=O)C3=C4CCCC[C@@H]4SC3=N2 C39737398
CC(=O)c1ccc(cc1)NC(=O)[C@@]23CC[C@@H](C2(C)C)c4c3nc(c(n4)C#N)C#N C39855327
CC1(CC2=C([C@H](n3c(c(cn3)C#N)N2)c4cc(ccc4OC)OC)C(=O)C1)C C40286073
Cc1ccc2c(c1)N(C(=O)[C@@](O2)(C)C(=O)Nc3c(nn(c3C)C(C)C)C)C C40780221
Cc1cccc(c1)C(=O)Nc2nc(cs2)c3ccc(cc3)n4cnnn4 C40992655
Cc1ccc(cc1n2cnnn2)NC(=O)N(C)[C@@H]3CCc4c3cccc4 C44246328
Cc1cc(n(n1)C)C(=O)Nc2nnc(o2)c3cc(sc3Cl)Cl C38934598
Cc1cc(c(c(c1)C)S(=O)(=O)Nc2cc(ccc2F)n3cnnn3)C C47211609
C[C@H]1Cc2cc(ccc2N1C(=O)C(=O)N[C@H]3CCc4c3cccc4)[N+](=O)[O-] C48003793
Cc1c(cn(n1)C)c2ccnc(n2)N3CCC[C@H](C3)c4[nH]c5ccccc5n4 C48422362
Cc1cccc(c1)N2C[C@H](CC2=O)c3nc(on3)c4c5ccccc5[nH]n4 C49060424
CC1=NC2=NC(=[NH+][C@H](N2C(=C1)[O-])c3ccc(cc3)SC)N4CCOCC4 C20028357
CCN(CC)C(=O)C1=C(Nc2nnnn2[C@H]1c3ccc(cc3)Cl)C C05016155
Cc1ccc(cc1)[C@]2(C(=O)N(C(=O)N2)Cc3cc(=O)n4cc(ccc4n3)C)C C22374559
Cc1ccccc1NC(=O)[C@H]2CCCN(C2)c3ccc(nn3)n4ccnc4 C62164847
C1CCCC(CCC1)NC(=O)[C@@H]2CCCN(C2)C3=NC=NC4=NC=N[C@H]43 C63492580
CCn1cnc2c1cc(cc2)c3nc(on3)c4ccc(cc4)NC(=O)C C64759490
c1ccnc(c1)c2nnc(s2)NC(=O)c3ccc(cc3)c4cnco4 C64838724
Cc1ccc2c(c(cnc2n1)C(=O)OC)Nc3ccc4c(c3)OCCO4 C65114136
CCC(=O)Nc1ccc(nc1)n2cc(nc2)C(=O)N3C[C@H](C[C@@H](C3)C)C C65196923
COc1ccc(c(c1)[C@H]2CC(=O)NCc3c2n4ccccc4n3)n5cccn5 C65371704
c1ccn2c(c1)nc3c2[C@@H](CC(=O)NC3)c4ccc(cc4)Oc5ncccn5 C65494846
Cc1cc(nc(c1CNc2nc3ccccc3c4n2nc(n4)C)OC)C C66466642
C[C@@H](c1nnc2n1cccc2)Nc3c4c(nc(n3)c5ccncc5)CCC4 C66797114
Cc1c(cnn1C)[C@@H](C)NC(=O)N2CCN(CC2)C(=O)C3CCCCC3 C66985184
Cc1c(cnn1C)[C@H](C)NC(=O)N2CCC[C@@H]2c3cccc4c3OCCO4 C67063683
Cc1c(c(n(n1)C)C)[C@H](C)NC(=O)N2CCC[C@H]2c3cccc4c3OCCO4 C67066314
C[C@]12C[C@@H]([C@@H]3[C@@H]([C@@H]1CC[C@@]2(C(=O)COP(=O)([O-])[O-])O)CCC4=CC(=O)C=C[C@@]34C)O C03874728
C[C@H]1C[C@H]2[C@@H]3CCC4=CC(=O)C=C[C@@]4([C@]3([C@@H](C[C@@]2([C@]1(C(=O)COP(=O)([O-])[O-])O)C)O)F)C C03882050
C[C@](/C=C/[C@@H]1CC=CC(=O)O1)([C@@H](C[C@@H](/C=C/C=C/C=C/CO)O)OP(=O)([O-])[O-])O C04213388
c1c(cc(c2c1c(cc(c2)[N+](=O)[O-])S(=O)(=O)[O-])S(=O)(=O)[O-])N C02243084
Cc1c(c(c(cn1)COP(=O)([O-])[O-])/C=N/NC(=S)NCc2ccco2)O C09944295
c1nc(c2c(n1)n(cn2)[C@@H]3CC[C@H](O3)COP(=O)([O-])[O-])N C01610957
C[C@@H]1CCCC[C@]1(C(=O)[O-])NC(=O)NCC2CCCCC2 C19805261
c1ccc(c(c1)NCCCCCNc2ccccc2[P@](=O)(O)[O-])[P@](=O)(O)[O-] C20601897
Cc1cc(c(c(=O)[nH]1)[C@@H](c2ccc(cc2Cl)N(C)C)c3c(=O)cc([nH]c3[O-])C)[O-] C17105938
CCCCCCC(c1c(cc([nH]c1=O)C)[O-])c2c(cc([nH]c2=O)C)[O-] C17105939
Cc1cc(c(c(=O)[nH]1)[C@@H](c2ccc(cc2)NC(=O)C)c3c(=O)cc([nH]c3[O-])C)[O-] C17119937
Cc1c(c(c(c[nH+]1)COP(=O)([O-])[O-])[C@@H]2N[C@@H](CS2)C(=O)OC)[O-] C13220929
c1cc(oc1/C=N/Nc2nncn2N)c3cc(cc(c3)C(=O)[O-])C(=O)[O-] C35668717
Cc1c(cccc1S(=O)(=O)[N-][C@@H](C)c2ccccn2)N C35694493
c1ccc(c(c1)N)S(=O)(=O)[N-]c2cccc(c2C#N)F C36139019
c1cc(c(c(c1)F)C#N)[N-]S(=O)(=O)c2cc(ccc2F)N C36139029
C=C(c1c(nc(=O)sc1[O-])[O-])NNC(=O)c2ccn(n2)C(F)F C36621583
c1cc(c(cc1N)C#N)[N-]S(=O)(=O)c2cc(ccc2F)F C36743273
c1cc(ncc1Cl)[N-]S(=O)(=O)c2c(cc(cc2Br)Br)N C37064193
c1cc(c(cc1N)Br)S(=O)(=O)[N-]c2ncc(s2)Br C37425298
c1cc(ncc1[N-]S(=O)(=O)c2cc(sc2Br)Br)N C37519176
CCCCC[NH+](C)CC[C@@](O)([P@](=O)(O)[O-])P(=O)([O-])[O-] C20444137
c1c(nc(s1)N)/C(=C/CC(=O)[O-])/C(=O)N[C@@H]2[C@@H]3N(C2=O)C(=CCS3)C(=O)[O-] C01530999
c1cc(cc(c1)NNc2cccc(c2)c3[n-]nnn3)c4[n-]nnn4 C13099493
c1cc(ccc1C#N)[C@@H](c2c([nH]c(=S)[nH]c2=O)[O-])c3c([nH]c(=S)nc3[O-])[O-] C08437452
Cc1c(c(nc(n1)SCC(=O)NC(=O)N[C@@H]2CCC[C@H]([C@H]2C)C)[O-])CCC(=O)[O-] C13449279
Cc1ccc(c(c1)C)NC(=O)NC(=O)CSc2nc(c(c(n2)[O-])CCC(=O)[O-])C C13449437
C/C(=C/1\C(=O)N=C(S1)Nc2cc(cc(c2)C(=O)[O-])C(=O)[O-])/c3ccc(cc3)N C39869959
c1cc(cc(c1)N)CS(=O)(=O)[N-]c2c(ccs2)C#N C40322586
c1csc(c1C#N)[N-]S(=O)(=O)c2c(cc(cc2Br)Br)N C40322606
c1ccc2c(c1)c(=O)c(c([nH]2)[O-])C(c3cccc(c3)[N+](=O)[O-])c4c(=O)c5ccccc5[nH]c4[O-] C39921214
CCc1cccc(c1NC(=O)NC2(CCCC2)C(=O)[O-])C C40533179
CC(C)(C)[C@H](C(=O)[O-])NC(=O)Nc1ccc(c(c1F)F)F C40536752
CC1CCC(CC1)(C(=O)[O-])NC(=O)Nc2ccc(cc2)Br C40550547
C[C@H]1CCCC[C@H]1NC(=O)NC2(CCC(CC2)C)C(=O)[O-] C40551028
Cc1cc(c(c(=O)[nH]1)[C@H](c2ccc(cc2)C(C)C)c3c([nH]c(=O)cc3[O-])C)[O-] C40568462
c1cc(ccc1C(=O)[O-])Nc2c(c(ncn2)N3CCC(CC3)C(=O)[O-])N C40801923
C[C@H]1CCC[C@@](C1)(C(=O)[O-])NC(=O)Nc2ccc(cc2)I C41035941
C[C@H]1CCC[C@H](C1)NC(=O)N[C@@]2(CCC[C@@H](C2)C)C(=O)[O-] C41036175
C[C@H]1CCCC[C@@H]1CNC(=O)NC2(CCCCC2)C(=O)[O-] C42870354
C(c1c(nc(s1)Cl)Cl)N/C(=C(/C(=O)[O-])\N)/C(=O)[O-] C44225647
C[C@@H](c1[n-]nnn1)NC(=O)N[C@@H](C2CCCCC2)C(=O)[O-] C44935861
CCCCCC[C@@H](C)NC(=O)N[C@@H](CCC(=O)[O-])C(=O)[O-] C49229274
C1CC[C@H]([C@@H](C1)C(=O)N[C@H]2CCCC[C@H]2NC(=O)[C@@H]3CCCC[C@@H]3C(=O)[O-])C(=O)[O-] C36664986
CC1=C([C@@H](NC(=O)N1)c2ccc(cc2)C(=O)[O-])C(=O)N/N=C/c3ccc(cc3)C(=O)[O-] C59385565
CC1=C([C@H](NC(=O)N1)c2ccc(cc2)C(=O)[O-])C(=O)N/N=C/c3ccc(cc3)C(=O)[O-] C59385566
CCCC1(CCN(CC1)C(=O)c2ccc(cc2)N)C(=O)[O-] C62845515
CC[C@]1(CCCN(C1)c2ccc(cc2C)C(=O)N)C(=O)[O-] C62874849
CCC[C@@]1(CCN(C1)C(=O)c2ccc(c(c2)C)N)C(=O)[O-] C62918448
CC(C)NC(=O)C(=O)N[N-]S(=O)(=O)c1cc(cc(c1Cl)Cl)C(=O)[O-] C66813768
Cc1ccc(cc1)NC(=O)Cn2cnc3c(c2=O)c(c(s3)C(=O)N)C C05000988
C[C@@H](CNC(=O)Nc1c(c2c(s1)COC(C2)(C)C)C(=O)OC)O C06758924
Cc1cc(c(c(c1)C)NC(=O)[C@H](C)OC(=O)c2c(noc2N)C)C C07252624
C[C@@H](c1ccccc1)Nc2nc(cs2)c3c(n(c(=O)n(c3=O)C)C)N C12793911
Cc1c(c(nc(n1)NS(=O)(=O)c2ccc(cc2)N)OC)Cl C16846912
Cc1c2c(cc(nc2n(n1)C)C3CC3)C(=O)NNC(=S)NC4CC4 C17071889
CC(=O)Nc1ccc(cc1)NCc2cc3cc4c(cc3[nH]c2=O)OCCO4 C19022545
CCc1nnc(s1)NC(=O)CN2C[C@H](Oc3c2cc(cc3)N)C C19761634
C/C(=C\C(=O)Nc1ccc(cn1)Cl)/NNC(=O)c2cccnc2 C20159373
Cc1nnc(n1N)SCCC(=O)Nc2c(c3c(s2)CCCC3)C#N C20842608
CC(C)[C@@](C)(C#N)NC(=O)CSc1nnc(n1N)C(F)(F)F C21680390
C[C@H](C(=O)NC[C@H]1COc2ccccc2O1)Sc3nnc(s3)N C22738645
Cc1ccc(cc1Cl)n2cnnc2S[C@@H](C)C(=O)NC(=O)N C25317029
c1cc(c(cc1Cl)NC(=O)CSc2nncc(=O)n2N)Cl C27546208
CC[C@H]1CN(c2ccc(cc2O1)N)CC(=O)Nc3nnc(s3)C C19761532
Cc1c2c(=O)n(c(=O)n(c2sc1C(=O)NN)CC(=C)C)CC=C C34779547
c1cc(c(cc1NC(=O)CNC(=O)N[C@@H]2CCS(=O)(=O)C2)Cl)F C36359429
CCN1C(=O)c2ccccc2[C@H](N1)C(=O)NC[C@H]3C(=CC(=C)NC3=O)C C39747568
CC(=O)Nc1ccc(cc1)NC(=O)C(=O)NC[C@@H]2Cc3ccccc3O2 C41846706
C[C@@H]([C@@H]1CCCO1)NC(=O)C(=O)Nc2cccc(c2)NC(=O)C3CC3 C41917561
CCc1nnc(s1)NC(=O)c2cc(ccc2Cl)S(=O)(=O)N C42066163
CCC(=O)Nc1ccc(cc1C)NC(=O)C(=O)NC[C@@H]2CCCO2 C48587120
c1cc(c(cc1Cl)NCC(=O)NC(=O)N[C@@H]2CCS(=O)(=O)C2)F C53094531
Cc1cc(c(c(c1)C)NC(=O)CN(C)C(=O)C(C)(C)NC(=O)NC)C C53117123
C[C@@]12CC[C@@H](C1(C)C)C(=O)N(C2=O)CC(=O)Nc3ccc(cc3)C(=O)N C54645215
c1cc(oc1)CN(C[C@@H]2CCCO2)C(=O)Nc3ccc(cc3)C(=O)N C56540680
C[C@@H](c1cccc(c1)S(=O)(=O)N)NC(=O)Cc2cn3ccsc3n2 C57897919
c1cc(ccc1N2C[C@H](CC2=O)C(=O)NCCc3nnc(s3)N)Cl C20202672
C[C@H](c1ccc2c(c1)CCCC2)NC(=O)Cn3cc(cn3)S(=O)(=O)N C60295224
c1c(c(sc1Cl)Cl)S(=O)(=O)Nc2cnn(c2)CC(=O)N C60738814
Cc1c(c([nH]c(=O)c1C#N)C)CCC(=O)Oc2ccc(cc2)C(=O)N C60957462
COC1=CC=C/C(=C\NNC(=O)[C@@H]2[C@@H](CNC2=O)c3ccccc3)/C1=O C13125016
C[C@H](C(=O)Nc1nc2ccccc2s1)SC3=NC(=O)CC(=N3)N C63303341
CCN1[C@H](C(=C(N1)C)CNC(=O)C(=O)NC2=C[C@@H]3C(=CC=N3)C=C2)C C38588149
CC1=C2[C@H](SCC(=N[C@@H]2N=N1)O)c3ccc(cc3)OCC(=O)N C63807939
CC[C@]1(CCC(=O)NC1=O)c2ccc(cc2)NC(=O)c3ccc([nH]c3=O)C C65139983
c1c(cnc(c1Cl)Cl)C(=O)NNC(=O)NC[C@@H]2CCCO2 C65148091
c1ccc(cc1)n2c3c(cn2)[C@H](CC(=O)N3)c4ccc(cc4)OCC(=O)N C65363548
C[C@H]1CN(CC(O1)(C)C)CCC(=O)Nc2cccc(c2)S(=O)(=O)N C65424473
Cc1cc([nH]c(=O)c1CNC(=O)N[C@@H](c2nccn2C)C(C)C)C C65514444
Cc1ccc(cc1)S(=O)(=O)N[C@@H](C)C(=O)N2C[C@H](CC[C@@H]2C)C(=O)N C65785877
c1ccc(cc1)C(=O)N2CSC[C@@H]2C(=O)NNC(=O)NC3CCCC3 C65919917
CCC[C@@H](C(=O)N1CCN(CC1)C(=O)C2CCCCC2)NC(=O)N C66340124
Cc1c2c(n[nH]1)C(=O)N[C@H](N2)c3ccc(cc3)OCc4ccccn4 C66740371
COc1ccc(cn1)NC(=O)C(=O)NC[C@@]2(CCCc3c2cccc3)O C67000376
CC(C)(C)OC(=O)N1CSC[C@H]1C(=O)Nc2ccc(cc2)C(=O)N C67245478
CC(C)NC(=O)Nc1cccc(c1)C(=O)N2CCC[C@H](C2)CNC(=O)C C67363059
CCNC(=O)[C@@H](C)NC(=O)NC1CCN(CC1)C(=O)c2ccc(cc2)C C67385643
CCc1nnc(s1)NC(=O)C(=O)NC2[C@@H]3CCC[C@H]2C[NH+](C3)C4CC4 C67414931
Cc1csc(n1)N2CCCN(CC2)C(=O)[C@@H](C(C)C)NC(=O)N C67473803
C[C@@H](CCC(=O)[O-])[C@H]1CC[C@@H]2[C@@]1(C(=O)C=C3[C@@H]2CC[C@@H]4[C@@]3(CC[C@@H](C4)O)C)C C04774942
CC(C)c1ccc(cc1)S(=O)(=O)N[C@H](C(=O)[O-])C23CC4CC(C2)CC(C4)C3 C03886932
CCCOc1ccc(cc1)[C@H](CC(=O)[O-])NC(=O)C2C3CC4CC(C3)CC2C4 C06783464
Cc1ccc(cc1)NC(=O)Cc2nc(c(s2)CC(=O)[O-])c3ccc(cc3)Cl C07983121
Cc1c(sc(n1)[C@@H](C)C(=O)Nc2cc(ccc2Cl)C(F)(F)F)C(=O)[O-] C08028671
c1cc(c(cc1Br)C(=O)[O-])NC(=O)/C=C/c2ccc(o2)Br C13177603
Cc1ccc(cc1)[C@@H](CC(=O)[O-])NC(=O)c2ccc(s2)c3ccc(cc3)Cl C13181554
Cc1ccc(cc1)[C@H](CC(=O)[O-])NC(=O)c2ccc(s2)c3ccc(cc3)Cl C13181557
C[C@H](c1ccc2c(c1)CCCC2)NS(=O)(=O)c3ccc(c(c3)C(=O)[O-])Cl C13198783
c1ccc(c(c1)NC(=O)/C=C/c2ccc(o2)CCC(=O)[O-])I C13253213
Cc1ccc(cc1)[C@@H](CC(=O)[O-])NC(=O)c2c(c3c(cccc3s2)F)COC C13258170
Cc1c(sc(n1)c2ccsc2)C(=O)N[C@H](CC(=O)[O-])c3ccccc3Cl C13259222
c1cc(c(cc1S(=O)(=O)N[C@@H]2CC[C@@H]3CCCC[C@@H]3C2)C(=O)[O-])Br C13315666
CCCn1c2c(c(c(c1=O)C(=O)Nc3cccc(c3)Br)[O-])CCCC2 C05643693
c1cc(ccc1CSc2nc(cc(n2)[O-])CC(=O)NC3CC3)Br C23243746
Cc1ccc(c(c1)Cl)S(=O)(=O)[N-]c2ccccc2C(=O)NC3CCCC3 C25181157
c1cc(cc(c1)[N-]S(=O)(=O)c2ccc(c(c2)C(F)(F)F)Cl)NC(=O)C3CC3 C28250877
C#Cc1cccc(c1)NC(=O)c2ccc(cc2)[N-]S(=O)(=O)c3ccc(c(c3)Cl)F C32001742
CCCCN(CCCC)C(=O)[C@@H]1[C@H]2C[C@@H]([C@@H]1C(=O)[O-])[C@@H]([C@@H]2Br)O C35031737
C[C@@H](c1ccccc1Cl)NC(=O)c2cc3c(cc(nc3o2)[O-])C(F)(F)F C12749988
C[C@@H](c1ccc(s1)Cl)NS(=O)(=O)c2cc(sc2Br)C(=O)[O-] C37030364
Cc1ccc(cc1I)NS(=O)(=O)c2ccc(s2)CC(=O)[O-] C37043703
CCC[C@@H](c1ccccc1)NC(=O)Cn2c(nnc2[S-])c3ccc(cc3)Cl C14196940
CC[C@H](c1ccc(cc1)Cl)NC(=O)Cn2c(nnc2[S-])c3cccc(c3)C C10423526
CCOc1ccc(cc1)N2[C@@H](NC(=O)C(=C2[S-])C#N)c3ccc(cc3)Cl C39887617
c1ccc(cc1)/C=C/[C@H]2C(=C(C(=O)N2)[O-])C(=O)c3ccc(cc3)Br C40117633
Cc1c(c2ccccc2[nH]1)/C=C\3/C(=O)N(C(=S)S3)CCCCCC(=O)[O-] C40570630
CCCSCc1cc(nc(n1)SCC(=O)Nc2c(cccc2F)F)[O-] C41632129
Cc1cc(c(c(c1)Br)NC(=O)N(C)C[C@@H](C)C(=O)[O-])Br C42708402
Cc1cc(ccc1Br)NC(=O)c2ccc(c(c2)Cl)[N-]S(=O)(=O)C C44880918
Cc1c(sc(n1)[S-])CC(=O)N[C@@H](C)c2ccc(c(c2)OC)OCC(C)C C47590848
CNC(=O)c1ccc(c(c1)[N-]S(=O)(=O)c2ccc(s2)Br)Cl C48441145
CC(C)N(CCC(=O)[O-])C(=O)Nc1ccc(cc1Br)Br C49186963
CS(=O)(=O)[N-]c1cc(ccc1F)NCc2cc(c(o2)Br)Br C50360327
CNc1c(cc(cn1)Br)S(=O)(=O)[N-]c2ccc(c(c2)Cl)F C50650214
c1cc(c(cc1N/C(=C(\C#N)/C(=O)CSc2ccc(c(c2)F)F)/[O-])Cl)F C50950322
Cc1ccc(cc1)C\2=NC(=S)N[C@H](/C2=C(\C(=O)OC)/[O-])c3ccccc3F C52538578
CNC(=O)c1ccc(cc1Cl)[N-]S(=O)(=O)c2cc(cc(c2)Cl)Cl C55677387
Cc1ccc(cc1)c2nnc(n2CC(=O)N[C@H](CC(C)C)c3ccccc3)[S-] C18131372
C[C@@H](CC(=O)Nc1ccc(cc1)[N-]S(=O)(=O)C)c2ccc(cc2)C(F)(F)F C57429238
C[C@H](c1cccc(c1)S(=O)(=O)[N-]c2cc(ccc2Cl)Br)O C61693382
CSCCC(=O)Nc1c(cc(cc1Br)Br)C(=O)[O-] C62825104
CN(CC1CCC1)C(=O)Nc2c(cc(cc2Br)Br)C(=O)[O-] C62825641
Cc1cccc(c1C)N/C(=C(\C#N)/C(=O)c2cnc(s2)c3ccccc3F)/[O-] C63235691
C[C@H](c1ccccc1[N-]S(=O)(=O)C)NC(=O)[C@H]2C[C@H]2c3cccc(c3)Cl C64488555
C[C@H](C(=O)NC1CCCCC1)Sc2[n-]c3cc(cnc3n2)Br C66276654
Cc1ccccc1NC(=O)[C@@H](C)Sc2[n-]c3cc(cnc3n2)Br C66276660
C[C@@H](c1ccc(s1)S(=O)(=O)[N-]c2ccc(cc2)CSC)NC(=O)C C66588250
CCCS(=O)(=O)[N-]c1cccc(c1)C(=O)Nc2cccc(c2)[C@@H](C)SC C67343199
c1ccc(cc1)C2(CCC2)NC(=O)Cn3c(nnc3[S-])c4ccc(cc4)Cl C41843934
Cc1ccc(cc1)c2c(sc(c2C(=O)OC)NC(=O)[C@@H]3CC=CC[C@@H]3C(=O)[O-])C C06214985
c1cc(cc(c1)S(=O)(=O)Nc2cc(ccc2N3CCCC3)C(F)(F)F)C(=O)[O-] C07709112
Cc1cc(ccc1n2c(c(c(n2)C)[C@H]3C[C@@H](C=C3)NC(=O)CCCC(=O)[O-])C)Cl C08636125
c1cc(c(cc1C(=O)[O-])NC(=O)CSc2c3c4c(sc3ncn2)CCC4)Cl C09317679
C[C@@H](C(=O)N[C@H](CC(=O)[O-])c1ccc(cc1)Cl)Oc2ccc(cc2)Br C13174962
CN(C)S(=O)(=O)c1ccc(c(c1)C(=O)[O-])NCCSc2ccc(cc2)Cl C13181409
CSc1ccc(cc1)c2csc(n2)NS(=O)(=O)c3cc(ccc3Cl)C(=O)[O-] C13195388
Cc1ccc(cc1C(=O)[O-])S(=O)(=O)Nc2nc(cs2)c3ccc(cc3)SC C13195400
c1cc(c(cc1C(=O)[O-])S(=O)(=O)NCCc2ccc(s2)Br)Br C13252682
c1cc(ccc1[C@H](CC(=O)[O-])NS(=O)(=O)c2ccc(cc2)OC(F)(F)F)Cl C13261864
Cc1cc(ccc1Br)S(=O)(=O)Nc2ccc(cc2SC)C(=O)[O-] C13278924
Cc1nc2c(c3c(s2)CCC3)c(n1)SCC(=O)Nc4cc(ccc4Cl)C(=O)[O-] C13341899
Cc1cc(c(c(c1)Br)NC(=O)CSc2nc(cs2)CC(=O)[O-])Br C13414935
C[C@H](C(=O)Nc1ccc(cc1C(=O)[O-])I)Oc2ccc(cc2)C#N C13437334
c1cc(sc1)[C@H](C2CC2)NS(=O)(=O)c3ccc(c(c3)C(=O)[O-])Br C13456204
c1ccc2c(c1)C(=O)N([C@H](N2)c3ccc(o3)c4ccc(cc4)C(=O)[O-])CC(F)(F)F C13462192
c1ccc(cc1)S(=O)(=O)c2ccc(cc2)C(=O)Nc3c(c4c(s3)CCCC4)C(=O)[O-] C14944661
CCc1c(c(c(s1)NC(=O)[C@@H]2CC=CC[C@@H]2C(=O)[O-])C(=O)OC)c3ccccc3 C17089572
CCc1ccc(cc1)c2c(sc(c2C(=O)OC)NC(=O)[C@H]3[C@@H]4CC[C@H]([C@@H]3C(=O)[O-])C=C4)C C20212578
Cc1c(sc(n1)c2ccc(cc2)OC(F)(F)F)C(=O)NCC3CCC(CC3)C(=O)[O-] C20744508
C[C@@H](COC)NC(=O)c1ccc(c(c1)S(=O)(=O)[N-]c2ccc(cc2)Cl)Cl C22624579
CCc1ccc(cc1)c2cc(c3ccccc3c2NC(=O)c4ccc(cc4)C)S(=O)(=O)[O-] C27301836
Cc1ccc(cc1)c2c(nc(nn2)SCC(=O)Nc3cccc(c3)C(F)(F)F)[O-] C16777211
COCCCNC(=O)c1c2c(sc1[N-]S(=O)(=O)c3cccs3)CCCC2 C28249676
c1cc(ccc1OCC(=O)[O-])S(=O)(=O)Nc2ccc(cc2Cl)Br C32587825
c1cc(cc(c1)S(=O)(=O)[N-]c2cccc(c2)Cl)NS(=O)(=O)c3ccc(cc3F)F C20834725
CC(C)OC(=O)c1c2c(sc1NC(=O)[C@H]3[C@H]4CC[C@@H]([C@@H]3C(=O)[O-])C=C4)CCCCC2 C35898120
C=CCNc1c(nc2ccccc2n1)[N-]S(=O)(=O)c3ccc(cc3)Br C02479174
CCCN/C(=N/S(=O)(=O)c1cnccc1Sc2ccc(c(c2)Cl)Cl)/[O-] C06486158
C[C@H](CCC(C)C)NC(=O)c1ccc(cc1)[N-]S(=O)(=O)c2ccc(cc2)C(=O)C C25514785
Cc1cccc(c1NC(=O)CS[C@H]2N=CC(=N2)c3ccc(cc3)Br)C(=O)[O-] C39653784
c1cc(ccc1C(=O)NC2=NCCS2)[N-]S(=O)(=O)c3cc(ccc3Cl)Cl C39975843
CCN(CC)c1ccc(cc1)[C@@H]2C(=C(C(=O)N2CCCO)[O-])C(=O)c3ccc(cc3)C C40047387
CC(C)c1ccc(cc1)[C@@H]2C(=C(C(=O)N2CCCO)[O-])C(=O)c3ccc(cc3)Br C40047807
C=CCOc1ccccc1[C@H]2C(=C(C(=O)N2CCO)[O-])C(=O)c3ccc(cc3)Br C40077045
c1cc(cc(c1)Cl)S(=O)(=O)[N-]c2ccc(cc2C(F)(F)F)NC(=O)[C@H]3CCCO3 C40115210
CCN/C(=C/C1=CSC2=NC(=C([C@@H](N12)c3ccc(cc3)Cl)C(=O)N(C)C)C)/[O-] C40401764
CC(C)(C)OC(=O)N[C@@H](Cc1cc(cc(c1OC)Br)Br)C(=O)[O-] C44300453
Cc1ccc(cc1NC(=O)c2ccc3c(c2)nc(n(c3=O)CCCOC)[S-])Cl C45547162
CCCNS(=O)(=O)c1ccc(cc1)[N-]S(=O)(=O)c2ccc(c(c2)C)Br C46543279
CCn1c(c(c(n1)C)C[N-]/C(=N/C(=O)c2ccc(c(c2)F)C)/Nc3cccc(c3)C)C C32972187
Cc1ccc(cc1F)C(=O)/N=C(\Nc2cccc(c2)Br)/[N-]Cc3c(nn(c3C)C)C C32972663
CCCSc1ccccc1C(=O)Nc2ccc(cc2)S(=O)(=O)[N-]c3nccs3 C59324189
CN(C)C(=O)Nc1ccccc1[N-]S(=O)(=O)c2cc(ccc2Cl)C(F)(F)F C59332262
COc1cc(ccc1OCc2ccc(cc2Cl)Cl)c3c(c([nH]c(=S)n3)[O-])C#N C59639178
Cc1cc(c(c(c1[N-]S(=O)(=O)C)C)S(=O)(=O)Nc2cc(cc(c2)Cl)Cl)C C59768155
Cc1ccc(c(c1)Br)NS(=O)(=O)c2c(cc(c(c2C)[N-]S(=O)(=O)C)C)C C59768459
CCS(=O)(=O)[N-]c1ccc(cc1C)NC(=O)c2ccc(cc2)CSc3nc(cs3)C C59886931
Cc1cccc(c1C)NC(=O)CSC2=C([C@H](C3=C(CCCC3=N2)[O-])c4ccc(o4)C)C#N C13174397
Cc1ccc(cc1)[C@H]2CC(=C(C(=O)C2)/C=N/CCN3CCN(CC3)C(=S)Nc4ccccc4)[O-] C13543756
C[C@H](C(=O)N)NC(=O)C1=C[C@H]([C@H]([C@@H](C1)O)O)NC(=O)Nc2ccc(cc2)OC(F)(F)F C03840051
Cc1ccc(cc1)NC(=O)N[C@@H]2C=C(C[C@H]([C@@H]2O)O)C(=O)N[C@H](Cc3c[nH]c4c3cccc4)C(=O)N C03840117
c1cc(c2c(c1CSc3[nH]c4c(n3)c(ncn4)N)nsn2)CSc5[nH]c6c(n5)c(ncn6)N C02030989
Cn1cccc1C(=O)N2C[C@H](C[C@H]2C(=O)N[C@H](Cc3c[nH]c4c3cccc4)C(=O)N)NC(=O)NC5CCCCC5 C04200869
Cc1c(cccc1NC(=O)Nc2ccc(cc2)C3=[NH+]CCCN3)NC(=O)Nc4ccc(cc4)C5=[NH+]CCCN5 C01723589
c1cc(ccc1NC=C2C(=O)NC(=S)NC2=O)Oc3ccc(cc3)NC=C4C(=O)NC(=S)NC4=O C03067017
CC1(CC2(CC([NH2+]1)(C)C)[C@@](N(C(=O)O2)CCN3C(=O)OC4([C@@]3(C)O)CC([NH2+]C(C4)(C)C)(C)C)(C)O)C C08444184
C[C@H]1[C@]([C@]([C@@]([C@](O1)(C)CO)(C)O)(C)O[C@@]2([C@]([C@]([C@@]([C@@](O2)(C)CO)(C)O)(C)O)(C)O)C)(C)NC(=O)C C09970308
CC(C)C(=O)Oc1ccccc1/C=N/Nc2nc3c(ncnc3n2[C@H]4[C@H]([C@@H]([C@@H](O4)CO)O)O)N C09975161
c1cc(ccc1/C=N/Nc2nc3c(ncnc3n2[C@H]4[C@H]([C@@H]([C@@H](O4)CO)O)O)N)c5ccc(cc5)[N+](=O)[O-] C09975204
C/C(=N\Nc1nc2c(ncnc2n1[C@H]3[C@H]([C@@H]([C@@H](O3)CO)O)O)N)/CN4C(=O)c5ccccc5S4(=O)=O C09975271
c1cc2c(cc1Br)/C(=N/Nc3nc4c(ncnc4n3[C@H]5[C@H]([C@@H]([C@H](O5)CO)O)O)N)/C(=O)N2 C10004236
C[C@@H]1CCN([C@H](C1)C(=O)[O-])C(=O)[C@H](CCC[NH+]=C(N)N)NS(=O)(=O)c2cccc3c2NC[C@H](C3)C C12466741
Cc1cc(c(cc1C)N[C@H]2[C@@H]([C@H]([C@H](O2)[C@H](CO)O)O)O)N[C@H]3[C@H]([C@@H]([C@@H](O3)[C@H](CO)O)O)O C12654614
c1cc(ccc1[N+](=O)[O-])O[C@H]2[C@@H]([C@@H]([C@H]([C@H](O2)CO)O)O[C@H]3[C@H]([C@H]([C@@H]([C@H](O3)CO)O)O)O)O C13519127
c1cc(ccc1[N+](=O)[O-])O[C@H]2[C@@H]([C@@H]([C@H]([C@H](O2)CO)O)O[C@@H]3[C@H]([C@H]([C@@H]([C@H](O3)CO)O)O)O)O C13519137
c1cc(ccc1[N+](=O)[O-])O[C@@H]2[C@@H]([C@@H]([C@@H]([C@@H](O2)CO)O[C@@H]3[C@@H]([C@@H]([C@@H]([C@H](O3)CO)O)O)O)O)O C15205626
c1cc(ccc1[N+](=O)[O-])O[C@H]2[C@@H]([C@@H]([C@@H]([C@@H](O2)CO)O[C@@H]3[C@@H]([C@@H]([C@@H]([C@H](O3)CO)O)O)O)O)O C15205651
c1cc(ccc1[N+](=O)[O-])O[C@@H]2[C@@H]([C@H]([C@H]([C@H](O2)CO)O)O)O[C@@H]3[C@H]([C@H]([C@@H]([C@H](O3)CO)O)O)O C15250068
Cc1ccc(c(c1)C)NS(=O)(=O)c2ccc(cc2)NC(=O)CCSc3nnc(n3N)NN C20922745
c1ccc(c(c1)[N+](=O)[O-])O[C@@H]2[C@@H]([C@@H]([C@H]([C@H](O2)CO)O[C@H]3[C@H]([C@H]([C@@H]([C@@H](O3)CO)O)O)O)O)O C22064851
C[C@H]1CCN([C@@H](C1)C(=O)[O-])C(=O)[C@H](CCC[NH+]=C(N)N)NS(=O)(=O)c2cccc3c2NC[C@H](C3)C C13761971
C[C@@H]1CCN([C@H](C1)C(=O)[O-])C(=O)[C@@H](CCC[NH+]=C(N)N)NS(=O)(=O)c2cccc3c2NC[C@@H](C3)C C28116370
CSc1[nH]c(=O)c(c(n1)N[C@@H]2[C@H]([C@@H]([C@@H]([C@@H](O2)CO)O)O)O)I C17175370
c1cc(ccc1N2C(=NC(=[NH+]C23CCC4(CC3)[NH+]=C(N=C(N4c5ccc(cc5)Cl)N)N)N)N)Cl C17323735
CC(=O)c1cccc(c1)NC(=O)/C(=N\NC(=S)NN)/[C@H]2C(=O)Nc3ccccc3[S@@]2=O C17216045
C1CCC(CC1)CCO[C@H]2[C@H]([C@@H]([C@@H]([C@@H](O2)CO)O[C@@H]3[C@@H]([C@@H]([C@@H]([C@@H](O3)CO)O)O)O)O)O C33650605
c1cc(cc(c1)[N+](=O)[O-])/C=N\Nc2nc3c(=O)[nH]c(nc3n2[C@H]4[C@@H]([C@@H]([C@@H](O4)CO)O)O)N C35188436
COc1cc(ccc1O[C@@H]2[C@H]([C@@H]([C@@H]([C@@H](O2)CO)O)O)O)[C@@H]3[C@@H](c4cc(cc(c4O3)O)CCCO)CO C35271108
CC(C)([C@H]([C@@H](c1cc2ccc(=O)oc2cc1OC)O[C@H]3[C@@H]([C@H]([C@@H]([C@H](O3)CO)O)O)O)O)O C35465837
CC1=C(C(CC=C1)(C)C)C(=O)O[C@H]2[C@@H]([C@@H]([C@@H]([C@@H](O2)CO[C@@H]3[C@@H]([C@@H]([C@@H]([C@@H](O3)CO)O)O)O)O)O)O C35465924
c1cc(ccc1[N+](=O)[O-])O[C@@H]2[C@H]([C@@H]([C@@H]([C@H](O2)CO[C@@H]3[C@H]([C@@H]([C@@H]([C@@H](O3)CO)O)O)O)O)O)O C35645708
c1cc(ccc1C(=O)OC[C@H]2[C@H]([C@H]([C@@H]([C@@H](O2)O[C@]3([C@@H]([C@@H]([C@@H](O3)CO)O)O)CO)O)O)O)[N+](=O)[O-] C36367369
CC(=O)Nc1ccc(cc1)NC(=O)CS[C@H]2NN[C@@H](N2N)[C@@H]3C=C(N=N3)c4ccc(cc4)Cl C39012079
COc1ccc2c3c1O[C@@H]4[C@@]3(CCN(C2)c5nc(nc(n5)OCC[NH3+])OCC[NH3+])C=C[C@@H](C4)O C39293316
COc1ccc2c3c1O[C@H]4[C@]3(CCN(C2)c5nc(nc(n5)OCC[NH3+])OCC[NH3+])C=C[C@@H](C4)O C39293322
Cc1c\2c(oc1C(=O)Nc3c(c4c(s3)CCCC4)C(=O)OC)CC(C/C2=N\NC(=[NH2+])N)(C)C C39855967
c1cc(ccc1C(=O)N/N=C(\[C@H]2C(=O)[NH+]=c3ccc(cc3=[NH+]2)Cl)/[C@H]([C@@H](CO)O)O)[N+](=O)[O-] C40151339
C[C@@]1([C@@H](O[C@]([C@@]([C@@]1(C)O)(C)O)(C)O[C@@]2([C@@H](O[C@]([C@@]([C@@]2(C)O)(C)O)(C)O)CO)C)CO)O C43509292
C[C@]1([C@H](O[C@@]([C@]([C@H]1O)(C)O)(C)O[C@@]2([C@@]([C@@](C(O[C@@]2(CO)O)(C)C)(C)O)(C)O)C)CO)O C43509426
C/C(=N\NC(=O)N)/[C@]12[C@@H](C[C@@H]3[C@@]1(CC[C@H]4[C@@H]3CCC5=C/C(=N\NC(=O)N)/CC[C@]45C)C)OC(O2)(C)C C43760902
c1cc(ccc1[N+](=O)[O-])O[C@@H]2[C@H]([C@H]([C@@H]([C@@H](O2)CO)O)O)O[C@@H]3[C@@H]([C@@H]([C@@H]([C@@H](O3)CO)O)O)O C44963932
c1cc(ccc1[N+](=O)[O-])O[C@@H]2[C@H]([C@@H]([C@@H]([C@H](O2)CO)O)O[C@@H]3[C@@H]([C@@H]([C@@H]([C@@H](O3)CO)O)O)O)O C44963944
c1ccc2cc(ccc2c1)c3c(c(nc(c3C#N)S[C@H]4[C@@H]([C@H]([C@H]([C@H](O4)O)O)O)O)N)C#N C49109829
CCn1c2cc(nc(c2nc1c3c(non3)N)C#CC(C)(C)O)O[C@H](C[NH3+])c4ccccc4 C49089594
CCn1c2cc(nc(c2nc1c3c(non3)N)C#CC(C)(C)O)O[C@H](CC[NH3+])c4ccccc4 C49785711
Cc1c2cc(cnc2[nH]n1)c3cc(c(nc3c4ccoc4C)N)OC[C@H](CC5=c6ccccc6=[NH+]C5)[NH3+] C52569915
c1c([nH+]c([nH]1)C2CCCCC2)C[C@@H](C(=O)N3CCC[C@H]3C(=O)N)NC(=O)[C@@H]4CCCC(=O)N4 C28639838
c1cc(ccc1/C=C/C=N/NC2=[NH+]CCN2)c3cn4cc(ccc4n3)/C=C/C=N/NC5=[NH+]CCN5 C27431159
c1ccc(cc1)c2c(cn(n2)c3ccccc3)C([C@H]4C(=[NH+]C(=S)N=C4[O-])N)[C@H]5C(=[NH+]C(=S)N=C5[O-])N C63598727
CNC(=O)NC(=O)CSc1nc2c(c3c(s2)CCCC3)c(=O)n1CCOC C03516598
Cc1cc2ccccc2c(=O)n1CC(=O)NCC(=O)NC[C@H]3COc4ccccc4O3 C03620348
Cc1c(sc(c1C(=O)O[C@@H](C)C(=O)Nc2ccc3c(c2)OCCO3)NC(=O)C)C C03365648
c1ccc2c(c1)NC(=O)[C@@H](S2)CC(=O)OCC(=O)Nc3ccc4c(c3)OCCO4 C05288742
Cc1c(sc(c1C(=O)OCC(=O)Nc2ccc3c(c2)OCCO3)NC(=O)C)C C05326565
Cc1ccc(cc1)S(=O)(=O)N(C)CC(=O)NNC(=O)c2cc(c(nc2)Cl)Cl C02632921
C[C@@]12CC[C@@H]3[C@]([C@H]1CC[C@H]([C@H]2CC(=O)N4CCCC4)O)(CO[C@H](O3)CNS(=O)(=O)C)C C04236927
Cc1cc(nc(n1)C)NS(=O)(=O)c2ccc(cc2)NC(=O)Cc3csc(n3)C C07995593
CCn1c(=O)c2ccccc2n(c1=O)CC(=O)Nc3cccc(c3)C(=O)NC4CC4 C08230805
Cc1ccc(c(c1)O[C@H]2[C@@H]([C@@H]([C@@H]3[C@@H](O2)CO[C@@H](O3)c4ccco4)O)NC(=O)C)C C08302196
C[C@]1(CCS(=O)(=O)C1)NC(=O)CN2C(=O)[C@@](NC2=O)(C)c3cccc(c3)Br C08634720
CCS(=O)(=O)c1cccc(c1)C(=O)Nc2c(c(c(s2)C)C)C(=O)NC(=O)OC C09383372
c1cc(oc1)CN2C[C@@H](CC2=O)C(=O)Nc3nc(cs3)c4ccc5c(c4)CC(=O)N5 C09712180
C[C@@H](c1ccccc1)NC(=O)C(=O)Nc2c3c(nn2C(C)(C)C)CS(=O)(=O)C3 C10250662
Cc1cnc(s1)NC(=O)c2cccc(c2)S(=O)(=O)N[C@H]3CCS(=O)(=O)C3 C10628245
CC(=O)Nc1ccc(c(c1)C(F)(F)F)NC(=O)[C@@H]2CC(=O)N(C2)c3ccc4c(c3)OCCO4 C10641310
CC(=O)NCCNC(=O)c1cnn(c1C2CC2)c3ncc4c(n3)-c5ccccc5CC4 C11872634
c1c(nns1)C(=O)Nc2c(c3c(s2)CCC3)C(=O)N[C@H]4CCS(=O)(=O)C4 C11914481
COc1ccc(cc1)N2C3=C([C@H](C(=C2N)C#N)c4cc(cs4)Cn5cncn5)C(=O)CCC3 C12420847
Cc1cc(nc(n1)C(C)C)N2CCN(CC2)S(=O)(=O)c3ccc(cc3)C(=O)N C12788459
c1ccc2c(c1)C(=NS2(=O)=O)N3CCC[C@H](C3)C(=O)Nc4cccc(c4)C(=O)NC5CC5 C12933470
Cc1ccc(cc1)S(=O)(=O)N(C)CC(=O)NNC(=O)c2ccc(o2)Br C17406391
CN1CC=C2[C@H](C1)[C@H](C(C(=C2C#N)N)(C#N)C#N)c3cc(c(c(c3)OC)OC)OC C20029224
c1cc2c(cc1S(=O)(=O)N3CCC(CC3)C(=O)NC[C@@H]4CCCO4)CCCC(=O)N2 C21881144
C[C@@H](C(=O)Nc1ccc(cc1)NS(=O)(=O)c2ccc(c(c2)F)F)n3cncn3 C24576356
c1cc(cc(c1)NC(=O)[C@@H]2CCCO2)C(=O)Nc3cc(ccc3n4cncn4)Cl C24893164
CC(C)NS(=O)(=O)c1cc(n(c1)C)C(=O)N2CCC(CC2)C(=O)Nc3ccccc3 C28442954
c1cc(cc(c1)Cl)N2C[C@@H](CC2=O)C(=O)NCCCN3C(=O)C4(CCCC4)NC3=O C29884546
c1ccc2c(c1)OC[C@@H](O2)C(=O)NNC(=O)/C=C/c3c(nc4n3ccs4)Cl C30058524
CC(C)(C)OC(=O)Nc1cccc(c1)C(=O)NC2CCN(CC2)C(=O)c3ccoc3 C30876473
Cc1c2cc(cnc2n(n1)C)NC(=O)CCNS(=O)(=O)c3ccc(c(c3)F)F C32786973
CC(C)C(=O)Nc1ccc(cc1)NC(=O)[C@H]2CC(=O)N(C2)[C@H]3CCS(=O)(=O)C3 C32796820
CC(C)C(=O)Nc1ccc(cc1)NC(=O)[C@@H]2CC(=O)N(C2)[C@H]3CCS(=O)(=O)C3 C32796821
Cc1c(c([nH]c(=O)c1C#N)C)CCC(=O)Nc2nc(cs2)CN3C[C@@H](O[C@H](C3)C)C C32885694
CC(C)CNC(=O)CN1CCN(CC1)S(=O)(=O)c2ccc3c(c2)CCC(=O)N3 C36014854
CCCS(=O)(=O)N1CCc2ccc(cc2C1)NS(=O)(=O)c3c([nH]nc3C)C C38714640
C[C@@H](C(=O)/N=C\1/NCCS1)Sc2nnc(n2C)CC(=O)Nc3ccccc3F C39761351
Cc1cc(no1)C(=O)N2CCC(CC2)CNC(=O)C(=O)Nc3cccc(c3)SC C43942118
C[C@H](c1[nH]c(=O)c2c(csc2n1)c3ccco3)SCCN4C(=O)CNC4=O C46587075
Cc1c(cc(o1)C(=O)N[C@@H](C)c2ccc3c(c2)CCC(=O)N3)S(=O)(=O)N4CCCC4 C48285843
CN(C)S(=O)(=O)c1ccc(cc1)C(=O)Nc2ccc3c(cc(=O)[nH]c3c2)COC C49472883
CC(C)Cn1c(=O)c2c(ccs2)n(c1=O)CC(=O)Nc3ccc(cc3)NC(=O)C C57486103
Cc1ccc(c(n1)SCc2nnc(n2N)CSc3c(ccc(n3)C)C#N)C#N C58835045
CC[C@@H](C)NS(=O)(=O)c1ccc(cc1)NC(=O)C2CCN(CC2)C(=O)N(C)C C59759789
Cc1nnc(o1)[C@@H](C)Sc2nc([nH]n2)N/N=C/c3ccc(cc3)Br C59879198
CC(C)[C@H](C(=O)Nc1cccc(c1)S(=O)(=O)/N=C\2/CCCN2)N3CCCC3=O C60295094
Cc1[nH+]c(cn1C)S(=O)(=O)[N-]c2ccc(cc2)S(=O)(=O)Nc3ccccc3 C60341828
CC(=O)Oc1ccc2c(c1)occ(c2=O)[C@@H]3[C@@H]4C(=c5ccccc5=[NH+]4)C[C@@H](N3)C(=O)[O-] C63349974
CC(=O)Oc1ccc2c(c1)occ(c2=O)[C@H]3[C@H]4C(=c5ccccc5=[NH+]4)C[C@@H](N3)C(=O)[O-] C63349977
Cc1nc([nH]n1)CC(=O)NC[C@@H]2Cc3cccc(c3O2)c4ccc(cc4)S(=O)(=O)C C14990392
CC[C@@H]1CCc2c(cc(s2)c3nnc(n3C)SCc4[nH]c(=O)c5c(n4)ccs5)C1 C08900645
CC(C)c1cccc2c1nc(s2)NC(=O)[C@@H]3CCCCN3S(=O)(=O)c4cccs4 C08967712
Cc1ccc(c(c1)c2csc(n2)NC(=O)c3cc(ccc3Cl)S(=O)(=O)N(C)C)C C09166295
C[C@H]1CCc2c(sc(n2)NC(=O)C3CCN(CC3)S(=O)(=O)/C=C/c4ccccc4)C1 C09245331
Cc1cc(cc(c1)n2c(=O)c3c(nc2SCC(=O)Nc4nccs4)C[C@H](S3)C)C C09560170
Cc1nc2ccccc2c(=O)n1c3ccc(cc3)NS(=O)(=O)c4ccccc4C(F)(F)F C09707413
Cc1cc(cc(c1)n2c(=O)c3c(nc2SCC(=O)Nc4nc(cs4)C)C[C@H](S3)C)C C10618266
Cc1ccc(c(c1)C)S(=O)(=O)N2CCC(CC2)C(=O)Nc3ccc(cc3C)N4CCCC4 C11768173
Cc1ccc(s1)S(=O)(=O)N2CCC[C@@H](C2)C(=O)Nc3cc(c(cc3OC)Cl)C C13006500
Cc1c(c(n(n1)c2ccc(cc2)C(=O)Nc3nc(cs3)c4ccc(cc4)OC)C)Cl C13165357
Cc1ccc(c(c1)c2csc(n2)NC(=O)[C@@H]3CCCN(C3)S(=O)(=O)c4ccccc4)C C14016138
CN(c1ccccc1C(=O)Nc2nc(cs2)c3ccc4c(c3)CCCC4)S(=O)(=O)C C14244702
Cc1nc2ccc(cc2s1)NC(=O)/C=C/c3csc(n3)N(c4ccccc4F)C(=O)C C14496376
C[C@@H](c1ccc2c(c1)CCCC2)NC(=O)C3CCN(CC3)S(=O)(=O)c4ccccc4C#N C16498336
CC(C)(C)CC(=O)N1CCC[C@@H]1C(=O)Nc2nnc(s2)c3ccc(cc3)Br C16571600
COc1ccc(cc1)NC(=O)C2CCN(CC2)S(=O)(=O)c3cc(ccc3Cl)Cl C16598074
Cc1cccc(c1)NC(=O)c2c(ccs2)S(=O)(=O)N3CCN(CC3)c4ccccc4 C16846334
COc1ccc(cc1)c2cc(n(n2)c3nc(cs3)c4ccc(cc4)Br)NC=O C01405047
Cc1ccccc1c2nc(ns2)NC(=O)CSc3c4c5c(sc4ncn3)CCC5 C20059921
Cc1cccc(c1)N2C[C@@H](CC2=O)c3nnc(s3)NC(=O)c4ccc(cc4)c5ccccc5 C20577630
COc1cc(cc(c1OC)OC)[C@H]2CC3=C([C@H](CC(=O)N3)c4ccc(cc4)Cl)C(=O)C2 C20882270
Cc1ccc(cc1)N2C[C@@H](CC2=O)C(=O)N3CCC(CC3)C(=O)Nc4ccc(cc4)C(C)C C21449453
C[C@@]1(Cn2c(ccc2C(=O)N1Cc3ccccc3Cl)c4ccco4)C(=O)NC5CCCC5 C21863650
Cc1ccccc1CN2C(=O)c3ccc(n3C[C@]2(C)C(=O)N[C@H]4CCCC[C@@H]4C)c5ccco5 C21865122
CCn1c(=O)c2c3c(sc2nc1SCC(=O)NC4(CCCCC4)C#N)C[C@@H](CC3)C C22120242
CCc1nc2n(n1)c(c(s2)[C@@H](c3ccc(cc3Cl)Cl)[NH+]4CCN(CC4)CC)[O-] C22854474
Cc1ccc(cc1)n2c(nnn2)SCC(=O)Nc3ccc(cc3Cl)Br C29350081
Cc1ccc(c(c1)Br)NS(=O)(=O)c2cc(ccc2C)c3nc(on3)C4CC4 C33086497
Cc1ccc(cc1C)n2c(=O)ccc(n2)O[C@@H](C)C(=O)Nc3ccc(cc3)Br C33125416
c1cc(c(cc1NC(=O)CN2c3ccc(cc3OCC2=O)Br)Cl)OC(F)F C33229909
Cc1ccc(cc1S(=O)(=O)Nc2ccc(cc2F)Br)c3nc(on3)C4CC4 C33269658
CCCn1c(=O)c2cc(ccc2nc1SCc3[nH]c(=O)c4c(n3)ccs4)Br C36852081
Cn1cc(cc1C(=O)Nc2ccc(c(c2)C(F)(F)F)Cl)S(=O)(=O)N3CCCCCC3 C08609930
C[C@H]1CC=C(O1)/C=C/c2[nH]c(=S)n(n2)CN3CCCC[C@@H]3c4nc5ccccc5s4 C38769539
Cc1ccc(cc1)S(=O)(=O)N2CCc3ccc(cc3C2)NS(=O)(=O)C4CCCCC4 C08840001
CC(C)(C)c1ccc2c(c1)N(C[C@H](O2)C(=O)Nc3cccc(c3)C(F)(F)F)S(=O)(=O)C C38834742
CC(C)S(=O)(=O)[C@@H]1CCC[C@@]2(N1S(=O)(=O)C(C)C)CCC[C@@H](C2)c3ccccc3O C39528023
C[C@@]12C[C@H](N([C@H]1NC(=O)C2)C(=O)c3ccccc3)c4ccccc4OC(=O)c5ccccc5 C43620472
CCn1c(cc(n1)C)C(=O)Nc2c(c3c(s2)CN(CC3)CC)c4nc5ccccc5s4 C13699398
Cc1ccc(cc1)[C@@H](c2ccccc2)NC(=O)[C@H]3CN(c4cc(ccc4O3)C)S(=O)(=O)C C44938143
c1cc(ccc1n2c(c(cn2)C(=O)Nc3nnc(s3)C4CCCCC4)C(F)(F)F)Cl C45900770
Cc1ccc(cc1)Sc2cc3c(cc2NS(=O)(=O)c4ccccc4C)n(c(=O)n3C)C C45941175
c1cc(ccc1c2csc(n2)/C(=C\Nc3cc(ccc3F)[N+](=O)[O-])/C#N)Br C09075501
c1ccc(cc1)c2c(sc(n2)NC(=O)[C@H]3CCCN3C(=O)c4ccco4)c5ccccc5 C57578069
Cc1csc(n1)Sc2ccc(cc2)NC(=O)c3ccc4c(c3)C[C@H](N4S(=O)(=O)C)C C59332834
COc1cc(c(cc1OC)N2CCOCC2)/N=C/c3cc(cc(c3O)Br)Cl C20496683
c1cc(c(c(c1)Cl)/C=N/NC(=O)C2CCN(CC2)S(=O)(=O)c3ccc(cc3)Cl)F C59953101
CC1=NN[C@H](N1C2CCCCC2)S[C@H](C)C3=NC(=O)C4=C(CSC4=N3)c5cccs5 C64053012
C[C@H](c1ccccc1)NC(=O)C2CCN(CC2)c3ccc(=O)n(n3)c4cccc(c4)Cl C64927995
CSc1cccc(c1)NC(=O)[C@@H]2CN(c3ccccc3O2)S(=O)(=O)c4ccccc4 C64985366
c1cc(c(cc1C(=O)[O-])[N+](=O)[O-])Sc2nnc(s2)Sc3ccc(cc3[N+](=O)[O-])C(=O)[O-] C09090718
Cc1cc(c(n1C2CC2)C)C(=O)CSc3nc4ccccc4c(=O)n3[C@@H](C(C)C)C(=O)[O-] C13025434
Cc1ccc(c(c1)C)CN(C)C(=O)CSc2nc3ccccc3c(=O)n2[C@@H](C(C)C)C(=O)[O-] C13025710
c1cc2c(cc1C(=O)[O-])nc(n(c2=O)C[C@H]3CCCO3)SCCOc4ccc(cc4Cl)Cl C13053063
Cc1ccc2cc(c(nc2c1)Cl)CSc3nnc(n3CCC(=O)[O-])c4ccc(cc4)OC C13179020
Cc1ccc(cc1OCC(=O)N2CCc3cc(c(cc3[C@H]2CC(=O)[O-])OC)OC)C(C)C C13182810
C[C@H](c1ccccc1)N(C)C(=O)CSc2nnc(n2CC(=O)[O-])c3ccc(cc3)Cl C13204563
CCc1cc2c(s1)nc(n(c2=O)CC=C)SCc3nc4cc(ccc4n3CC)C(=O)[O-] C13218330
C[C@@H]1CCC[C@@H]([C@@H]1C)N(Cc2ccc3c(c2)OCO3)S(=O)(=O)c4ccc(cc4)CCC(=O)[O-] C13250034
Cc1ccccc1CN(C)C(=O)CSc2nc3cc(ccc3c(=O)n2CC=C)C(=O)[O-] C13256310
CCCCCn1c(=O)c2cc(ccc2nc1SCC(=O)N3CCCC[C@H]3C(=O)[O-])Br C13397855
CCOc1ccc(cc1)n2c(cnc2SCC(=O)N3CCCC[C@@H]3C(=O)[O-])c4ccccc4 C13398931
Cc1cccc(c1)n2c(nnc2SCC(=O)Nc3cc(ccc3C(=O)[O-])C(=O)[O-])N4CCOCC4 C13403916
CCc1c(sc2c1c(=O)n(c(n2)SCC(=O)Nc3cc(ccc3C(=O)[O-])C(=O)[O-])CC)C C13427607
CCc1cc2c(s1)nc(n(c2=O)CCC(C)C)SCC(=O)N3CCC[C@@H](C3)C(=O)[O-] C13438605
Cc1cccc(c1)c2nnc(n2CCC(=O)[O-])S[C@H](C)C(=O)C=C3C(c4ccccc4N3C)(C)C C13452977
CCCCc1ccc(cc1)N\2[C@H]3CS(=O)(=O)C[C@H]3S/C2=N\C(=O)CCCC(=O)[O-] C11907333
C=CCN\1C(=O)/C(=C/c2ccc(cc2)OCC(=O)[O-])/S/C1=N\c3ccc(cc3)C(=O)[O-] C16929261
C[C@@H]1Cc2cc(ccc2O1)C(=O)C3=C(C(=O)N([C@H]3c4cccc(c4)OCC=C)Cc5ccco5)[O-] C09403606
Cc1ccc(cc1S(=O)(=O)[N-]c2cc(ccc2N(C)CCc3c(noc3C)C)C(=O)[O-])F C21883443
CCOC(=O)[C@H]1[C@@H](c2c(nc(s2)[O-])S[C@H]1C(=O)OCC)c3cc(ccc3[O-])[N+](=O)[O-] C16805033
CN(CC(=O)[O-])S(=O)(=O)c1ccc(cc1)C(=O)/C=C/c2csc(n2)c3ccc(cc3)Cl C25452197
CN(C)S(=O)(=O)c1ccc(cc1)S(=O)(=O)[N-]c2cc(ccc2OCC(F)(F)F)F C25509932
Cc1ccc(cc1)[C@H]2C(=C(C(=O)N2c3nc(c(s3)C(=O)OCC=C)C)[O-])C(=O)c4ccccc4 C02502102
C[C@@H]([C@@H]1CC[C@@H]2[C@@]1([C@@H](C[C@@H]3[C@@H]2CC[C@@H]([C@@]3(C)CC(=O)[O-])C(=O)[O-])OC(=O)C)C)C(=O)OC C33714260
CC[C@H](C)c1ccc(cc1)N2C(=O)/C(=C/c3cccn3CCOc4cccc(c4)C)/C(=NC2=O)[O-] C09166281
CCC1=C([C@@H](N2C(=CSC2=N1)/C=C(/N(C)Cc3ccco3)\[O-])c4ccccc4)C(=O)OC C34922944
Cc1ccc(c(c1)C(=O)C2=C(C(=O)N([C@H]2c3cccs3)c4nc(c(s4)C(=O)OCC=C)C)[O-])C C34953686
CCCOc1ccccc1[C@@H]2C(=C(C(=O)N2Cc3ccco3)[O-])C(=O)c4c(nc(s4)C)C C35567742
CCCOc1ccccc1[C@H]2C(=C(C(=O)N2C[C@@H]3CCCO3)[O-])C(=O)c4c(nc(s4)C)C C35568583
CC1=C([C@@H](N2C(=CSC2=N1)C=C([O-])[O-])c3ccc(cc3)C(F)(F)F)C(=O)OCCOC C35673775
c1cc2c(cc1OCc3ccc(o3)c4nnc(n4CCCN5CCOCC5)[S-])CCC2 C35679151
CC(C)[C@H](C(=O)[O-])n1c(nnc1SCC(=O)/C=C\2/C(c3ccccc3N2C)(C)C)c4cccs4 C39665292
C=CCOc1ccccc1[C@@H]2C(=C(C(=O)N2c3nc4ccc(cc4s3)C(=O)[O-])[O-])C(=O)C5CC5 C13278149
Cc1c(c(nc(n1)S[C@H](C)C(=O)N[C@H](C)c2ccc(cc2Cl)Cl)[O-])CCC(=O)[O-] C13449131
Cc1c(c(nc(n1)S[C@H](C)C(=O)N2CCN(CC2)S(=O)(=O)c3ccccc3)[O-])CCC(=O)[O-] C13451052
C=CCOc1ccccc1[C@H]2C(=C(C(=O)N2c3cccc(c3)C(=O)[O-])[O-])C(=O)c4ccc5c(c4)OCO5 C13213768
CCCCOc1ccc(cc1)[C@H]2C(=C(C(=O)N2c3cccc(c3)C(=O)[O-])[O-])C(=O)c4ccco4 C13214021
COC(=O)c1ccc(cc1)/C=C(\C#N)/C(=N/c2nnc(s2)SCc3ccc(cc3)Cl)/[O-] C39997471
CCOc1ccc(cc1)C(=O)C2=C(C(=O)N([C@@H]2c3ccc(cc3)C)c4nnc(s4)SCC)[O-] C39999974
CCCCN1[C@H](C(=C(C1=O)[O-])C(=O)c2ccc(cc2)S(=O)(=O)N3CCCCC3)c4cccs4 C40111288
CC(C)CC(=O)C1=C(C(=O)N([C@@H]1c2cccc(c2)[N+](=O)[O-])CC3(CCCC3)c4ccccc4)[O-] C40358119
CCCCn1c(c(c(c(c1=O)C#N)C)C(=O)CCN2C(=O)/C(=C/c3ccccc3)/SC2=S)[O-] C40522299
CCn1c(cc(c(c1=O)[C@H](c2cc(c(cc2OC)OC)OC)c3c(n(c(=O)cc3[O-])CC)C)[O-])C C40568684
C[C@@H](CCC(=O)[O-])[C@@H]1CC[C@@H]2[C@]1([C@H](C[C@H]3[C@@H]2C(=O)C[C@@H]4[C@]3(CC[C@H](C4)OC(=O)C)C)OC(=O)C)C C43726901
CC(=O)OCC(=O)[C@@]1(CC[C@@H]2[C@]1(CC[C@@H]3[C@@H]2CC=C4[C@]3(CC[C@@H](C4)OP(=O)([O-])[O-])C)C)OC(=O)C C43735771
C[C@@H]([C@H]1CC[C@H]2[C@]1([C@@H](C[C@@H]3[C@@H]2CC[C@@H]([C@@]3(C)CC(=O)[O-])C(=O)[O-])OC(=O)C)C)C(=O)OC C44530415
CCOc1cc(cc(c1OCC#C)Cl)/C=C\2/C(=O)N=C(S2)[N-]c3ccc(c(c3)C(=O)[O-])Cl C15799562
CC[C@@H](C)c1ccc(cc1)N2C(=O)/C(=C/c3cccn3CCOc4ccccc4Cl)/C(=O)N=C2[O-] C17058847
C[C@@H](C(=O)[O-])Oc1ccccc1/C=C\2/C(=O)N(/C(=N/c3ccc(cc3)C(=O)[O-])/S2)CC=C C16929317
CC1(CC2=C(C(=O)C1)[C@@]3(c4ccccc4N(C3=O)CC(=O)OC)C(=C(O2)N)C#N)C C04110991
CC1(CC2=C([C@H](C(=C(N2N3CCOCC3)N)C#N)c4cc(ccc4OC)OC)C(=O)C1)C C00691470
CC1CCC2(CC1)C(=O)N(C(=O)N2)NC(=O)COC(=O)[C@]3(CC3(Cl)Cl)C C06059245
C[C@]1(CCS(=O)(=O)C1)NC(=O)CN2C(=O)[C@@](NC2=O)(C)c3ccc4c(c3)CCC4 C06607609
c1ccc2c(c1)CC[C@]23C(=O)N(C(=O)N3)CC(=O)NC[C@H]4COc5ccccc5O4 C07019445
Cc1ccccc1N2C[C@@H](CC2=O)c3nnc(s3)NC(=O)c4ccc(cc4)NC(=O)C C09198065
C[C@@H](C(=O)Nc1ccc2c(c1)OCCO2)N3C(=O)[C@@]4(CCCc5c4ccs5)NC3=O C09464707
Cc1cc(nc(n1)NS(=O)(=O)c2ccc(cc2)NC=C3C(=O)CC(CC3=O)(C)C)C C10120740
Cc1c(cnn1C)[C@H]2C(=C(N(C3=C2C(=O)CCC3)c4nnc(s4)SC(C)C)N)C#N C12372542
c1ccc(c(c1)N2C[C@H](CC2=O)C(=O)NN3C(=O)C4(CCCCC4)NC3=O)Cl C12856832
CC(=O)N1C=Cc2ccccc2[C@@H]1CC(=O)NN3C(=O)[C@@](NC3=O)(C)c4ccccc4 C14254492
c1cc2c(cc1S(=O)(=O)N3CCC[C@H]3C(=O)NC4CCCCC4)NC(=O)CO2 C15730114
C[C@H](C(=O)NC(=O)NC)OC(=O)C1CCN(CC1)C(=O)c2ccc(cc2)Br C17165131
Cc1cc(c(c(c1)C)NC(=O)CNC(=O)[C@H]2CC(=O)N(C2)c3ccc4c(c3)OCCO4)C C17960532
CC1CCC2(CC1)C(=O)N(C(=O)N2)NC(=O)[C@H]3CC(=O)N(C3)c4ccccc4Cl C18023400
Cc1ccc(cc1)[C@]2(CCN(C2)C(=O)c3cc(nc4c3c(=O)[nH]c(=O)n4C)C(C)C)O C19714532
Cn1c2c(c(=O)n(c1=O)C)[C@@](C(=O)N2)(C(F)(F)F)Nc3nc4ccccc4s3 C20069814
CN(CC(=O)N[C@@H]1CCCc2c1cccc2)S(=O)(=O)c3ccc4c(c3)NC(=O)CO4 C21108805
c1cc(ccc1C#N)NC(=O)C2CCN(CC2)S(=O)(=O)c3ccc4c(c3)ccc(=O)[nH]4 C21113532
c1cc(cc(c1)S(=O)(=O)N2CCCC2)NS(=O)(=O)c3ccc4c(c3)CC(=O)N4 C24106093
C[C@]1(C(=O)N(C(=O)N1)NC(=O)[C@@H]2CC(=O)N(C2)c3ccc(cc3)SC)c4ccccc4 C24924605
CC(=O)Nc1cccc(c1)NC(=O)[C@H]2CN(c3cc(ccc3O2)Cl)S(=O)(=O)C C30943604
Cc1ccc(o1)c2nc(c(s2)C(=O)NN3C(=O)[C@@](NC3=O)(C)c4ccccc4)C C31227842
C[C@@H](C(=O)N[C@H]1CCS(=O)(=O)C1)NC(=O)c2ccc3c(c2)sc(n3)n4cccc4 C32091732
Cc1c(c(n[nH]1)C)S(=O)(=O)N2CCC[C@@H](C2)C(=O)Nc3cccc(c3)C(=O)C C32777792
CCS(=O)(=O)N1CCC(CC1)NC(=O)C2CCN(CC2)C(=O)Nc3ccccc3 C32907600
Cc1cc2c(cc1S(=O)(=O)N3CCC(CC3)C(=O)NC(C)C)O[C@H](C(=O)N2)C C32958946
CC(C)NC(=O)Nc1cccc(c1)C(=O)N2CCC[C@H]2c3nnc4n3CCCCC4 C32970592
c1cc(cc(c1)F)NC(=O)[C@@H]2CCCN2S(=O)(=O)c3ccc4c(c3)NC(=O)CO4 C33261913
Cc1ccc(cc1)c2cc(nn2[C@H]3CCS(=O)(=O)C3)C(=O)N4CCC(CC4)C(=O)N C33325566
c1cc(cc(c1)S(=O)(=O)/N=C\2/CCCN2)NC(=O)c3ccc(cc3)N4CCCCC4=O C35355058
CC1(CC2=C([C@@H](C(=C(N2N(C)C)N)C#N)c3cc(c(c(c3)OC)OC)OC)C(=O)C1)C C01080517
C[C@@H]1C(=O)Nc2ccc(cc2NC1=O)S(=O)(=O)N3CCN(CC3)c4ccccc4F C09252136
CC1=C2[C@H](SCC(=N[C@@H]2N(N1)C3=NC=NC4=NC=N[C@@H]43)O)c5ccc(cc5)SC C38598792
c1ccc(cc1)OS(=O)(=O)C2=C[C@H]3C[NH+]4[C@@H](C[C@@H]3C=C2F)CO[P@@](=O)(N4)[O-] C39469076
c1ccc(cc1)OS(=O)(=O)C2=C[C@@H]3C[C@@H]4CO[P@@](=O)(N[NH+]4C[C@@H]3C=C2Cl)[O-] C39469271
C[C@]12CSCC(=O)N1[C@@H](CS2)C(=O)Nc3nc(cs3)c4cc([nH]c4)C(=O)OC C40150372
Cc1ccc(o1)c2nc(cs2)C(=O)N3CCC(CC3)C(=O)N4CCC[C@@H]4C(=O)N C40151683
CC(=O)N[C@@H]1[C@H]([C@H]2[C@H](CO[C@H](O2)c3ccccc3)O[C@H]1O)OC(=O)c4ccccc4 C44018975
CS(=O)(=O)N[C@H]1CCCN(C1)C(=O)Nc2ccc(c(c2)Cl)N3CCCC3=O C48261888
c1c(cc2c3c1CCCN3C(=O)C2)NC(=O)C(=O)NC[C@@H]4COC5(O4)CCCCC5 C49504300
c1c(cc2c3c1CCCN3C(=O)C2)NC(=O)C(=O)NC[C@H]4COC5(O4)CCCCC5 C49504302
CNC(=O)c1ccc(cc1NC(=O)[C@@H]2CC(=O)N(C2)c3ccc4c(c3)OCO4)Cl C54212516
CCNC(=O)[C@@H]1CCCN(C1)C(=O)CN2C(=O)[C@]3(C[C@@H](CC(C3)(C)C)C)NC2=O C60240053
CCNC(=O)[C@H]1CCCN(C1)C(=O)CN2C(=O)[C@]3(C[C@@H](CC(C3)(C)C)C)NC2=O C60240055
CC[C@H]1[C@@H]2[C@@H](C(=O)N(C2=O)c3ccc(cc3)NC(=O)C)[C@@]4(N1)c5ccccc5N(C4=O)C C15305393
CC1=C2[C@H](SCC(=O)N[C@@H]2N(N1)C3=NC=NC4=NC=N[C@@H]43)c5ccc(cc5)SC C38598792
CC(C)[C@@H](C(=O)N1CCC(CC1)n2c3ccccc3[nH]c2=O)NC(=O)[C@@H]4CC=CO4 C40000619
CCn1c2ccc(cc2[nH]c1=O)C3=NO[C@H](N3)[C@H]4CC(=O)N(C4)c5ccc(cc5)C C64891048
c1ccc(cc1)NC(=O)C2CCN(CC2)S(=O)(=O)c3ccc4c(c3)NC(=O)CO4 C29344018
c1cn(c(=O)[nH]c1=O)[C@H]2[C@@H]([C@@H]([C@@H](O2)COP(=O)([O-])[O-])O)O C03870258
c1cn(c(=O)nc1N)[C@H]2C[C@@H]([C@@H](O2)CO)OP(=O)([O-])[O-] C04543586
c1c(=O)[nH]c(=O)n(n1)[C@H]2[C@H]([C@@H]([C@@H](O2)COP(=O)([O-])[O-])O)O C04705964
c1ccc(cc1)S(=O)(=O)[C@@H]2[C@H](CCS2(=O)=O)S(=O)(=O)[O-] C04952661
CC(=O)N1[C@H]2[C@H](N(C(=N2)[O-])[N+](=O)[O-])N(C1=O)C(=O)C C03204384
C1COCC[NH+]1C[C@H](C[P@](=O)(O)[O-])P(=O)([O-])[O-] C19817635
Cn1c(c(cn1)C(=O)N2CCN(CC2)S(=O)(=O)C)C(=O)[O-] C20318965
C[C@H]1[C@@H](O[C@H]([C@@H]([C@H]1OC)OC)OC)COS(=O)(=O)[O-] C22060087
Cc1c(c(on1)C)S(=O)(=O)N2CC=C([C@@H]2C(=O)[O-])C C32133073
C[C@@H]1CN(C[C@H](O1)C)[C@H](C)C(=O)N2CCC[C@@H]2C(=O)[O-] C32056979
C1CS(=O)(=O)C[C@H]1C(=O)N2CCN(CC2)CC(=O)[O-] C35126971
CS(=O)(=O)N1CCC[C@@H](C1)C(=O)N2CSC[C@@H]2C(=O)[O-] C37454506
C1CC1N2C[C@H](CC2=O)C(=O)N3CSC[C@H]3C(=O)[O-] C37454853
CCc1c(c(on1)C)C(=O)N2C[C@H](C[C@H]2C(=O)[O-])OC C37455418
COCCOCC(=O)N1C[C@@H](C[C@@H]1C(=O)[O-])OC C37455718
C1CC(C1)C(=O)N(CC(=O)[O-])[C@H]2CCS(=O)(=O)C2 C37582068
C[C@@H](C(=O)N(CC(=O)[O-])[C@@H]1CCS(=O)(=O)C1)n2cccn2 C37582253
C1CS(=O)(=O)C[C@H]1C(=O)N(CC(=O)[O-])[C@@H]2CCS(=O)(=O)C2 C37582306
C1C[C@H](OC1)CCC(=O)N(CC(=O)[O-])[C@H]2CCS(=O)(=O)C2 C37582330
C1CC1N2C[C@@H](CC2=O)C(=O)N(CC(=O)[O-])C3CC3 C37588638
Cc1c(c(on1)C)S(=O)(=O)N(CC(=O)[O-])C2CC2 C37592475
COC(=O)CN1CCN(CC1)S(=O)(=O)CC(=O)[O-] C37838873
CC(C)N(CC(=O)[O-])C(=O)[C@H]1CCS(=O)(=O)C1 C37993785
CCN(CC(=O)[O-])C(=O)CS[C@@H]1CCS(=O)(=O)C1 C38016245
C1CS(=O)(=O)C[C@@H]1SCC(=O)N(CC(=O)[O-])C2CC2 C37588651
CN(CC(=O)OC)C(=O)N1CSC[C@H]1C(=O)[O-] C40519538
CO[C@@H]1C[C@@H](N(C1)C(=O)N2CCSCC2)C(=O)[O-] C40558171
C1CS(=O)(=O)CCN1C(=O)N2CSC[C@@H]2C(=O)[O-] C40581494
CN([C@H]1CCS(=O)(=O)C1)C(=O)N2C[C@H](C[C@@H]2C(=O)[O-])OC C40591403
CCCN(CC(=O)N(C)C)C(=O)N1CCC[C@H]1C(=O)[O-] C42426020
CC(=O)N1CCC(CC1)C(=O)N2CCO[C@@H](C2)C(=O)[O-] C43702421
C1COCCN1S(=O)(=O)N2CCO[C@@H](C2)C(=O)[O-] C43703053
CCCN(CC(=O)[O-])C(=O)N1CCS(=O)CC1 C44390585
CC[C@H](C(=O)[O-])N(C)C(=O)[C@@H]1CCCN1C(=O)C2CC2 C44613401
C[C@@]1(CCS(=O)(=O)C1)NC(=O)N[C@@H](CCC(=O)[O-])C(=O)[O-] C44882108
C1C[C@@H](N(C1)C(=O)N[C@@H](CCC(=O)[O-])C(=O)[O-])CO C48865765
COCCN(CCOC)C(=O)N1CSC[C@H]1C(=O)[O-] C48895682
Cc1c(c(n(n1)C)C)C(=O)N(CCOC)CC(=O)[O-] C49606270
COCCN(CC(=O)[O-])C(=O)[C@@H]1CCCN1C(=O)C2CC2 C49606595
COCCN(CC(=O)[O-])C(=O)C[C@@H]1CCS(=O)(=O)C1 C49606821
C1CS(=O)(=O)C[C@H]1C(=O)N2CCO[C@H](C2)C(=O)[O-] C49864875
CC(C)N(CC(=O)[O-])S(=O)(=O)C1CCS(=O)(=O)CC1 C50351142
C[C@@H](C(=O)[O-])N(C)C(=O)C[C@@H]1CCS(=O)(=O)C1 C54052800
C[C@H](C(=O)[O-])N(C)C(=O)N(C)[C@H]1CCS(=O)(=O)C1 C54054824
C=CCC(=O)N(CC(=O)[O-])[C@H]1CCS(=O)(=O)C1 C54399788
C1CC[NH+](CC1)C[C@H](C[P@](=O)(O)[O-])P(=O)([O-])[O-] C19830954
C1C[C@@H](N(C1)S(=O)(=O)[C@H]2CCS(=O)(=O)C2)C(=O)[O-] C62111954
CC(C)CN(CC(=O)[O-])S(=O)(=O)[C@@H]1CCS(=O)(=O)C1 C62742506
C1C[C@@H](OC1)CS(=O)(=O)N2CSC[C@@H]2C(=O)[O-] C63155422
CC(=O)N1C[C@H]2CN(C[C@]2(C1)C(=O)[O-])C(=O)c3cnn4c3n(cc4)C C65464758
CCCCCCN1C(=O)C(=O)C2=C(O[C@]3([C@]21C(c4c3cccc4)(O)O)O)C C03624856
COc1ccc(c(c1)[C@H]2c3c(c4ccccc4[nH]c3=O)OC(=C2C#N)N)OC C00753439
c1cc2c(cc1[C@H]3C[C@H](n4c(c(cn4)C(=O)N)N3)C(F)(F)F)OCO2 C04177420
c1cc(ccc1[C@@H]2c3c([nH]c(=O)[nH]c3=O)NC4=C2C(=O)CCC4)OC(F)F C00921397
Cc1ccc(cc1)NC(=O)[C@H](C)n2cnc3c(c2=O)c(c(s3)C(=O)N)C C05008343
Cc1ccc(cc1)NS(=O)(=O)c2ccc3c(c2)NC(=O)CC(=O)N3 C04884392
C[C@@H](C(=O)NC(=O)NC)Sc1cc(c2ccccc2n1)C(=O)NC3CC3 C09501960
C[C@H](C(=O)Nc1ccc(cc1)S(=O)(=O)N)Sc2ccc(nn2)Cl C10653507
Cc1cc(c(o1)C)c2cc(c(=O)n(n2)CC(=O)Nc3ccc(c(c3)F)F)N C12146807
C[C@@H](C(=O)Nc1ccc2c(c1)[nH]c(=O)[nH]2)N3C(=C)c4ccccc4C3=O C12850172
Cc1cccc(c1C)N2C[C@@H](CC2=O)C(=O)Nc3ccc4c(c3)[nH]c(=O)[nH]4 C12832066
c1cc(cc(c1)I)C=NNc2[nH]c3c(n2)c(=O)[nH]cn3 C16399223
Cc1ccc(c(c1)NS(=O)(=O)c2ccc3c(c2)NC(=O)CC(=O)N3)F C28678952
c1cc(ccc1C(=O)NC2CCCCC2)NC(=O)N[C@@H]3CCS(=O)(=O)C3 C32095459
c1ccc(cc1)c2csc(c2C#N)NC(=O)N3CCN(CC3)CC(=O)N C34775440
C1CCCC(CC1)NC(=O)/C=C\2/CS[C@H](N2)NC(=O)C3=CCC(=O)N=C3 C39590325
CC(C)(C)NC(=O)c1ccc(cc1)NC(=O)N[C@@H]2CCCc3c2cnn3C C44016874
C[C@@H](c1ccc2c(c1)OCCCO2)NC(=O)N[C@@H]3CCCCNC3=O C44968085
c1cc2c(cc1S(=O)(=O)N)CCN2C(=O)C(=O)NC3CCCCCCC3 C47962879
Cc1cc(nc(n1)N)N2CCC(CC2)C(=O)Nc3ccc(cn3)Cl C54061195
C[C@@H](c1ccc2c(c1)CCCC2)NC(=O)NNC(=O)[C@@H]3CCS(=O)(=O)C3 C54071495
Cc1ccc(s1)[C@@H](C)NC(=O)C(=O)Nc2cccc(c2)N3CCNC3=O C54947508
CC(C)(C(=O)Nc1ccc(cc1)Sc2nncs2)NC(=O)NC C56092373
c1cc2c(cc1NC(=O)c3cc(sc3)S(=O)(=O)N)OC(O2)(F)F C31939216
Cc1c2c([nH]n1)NC(=O)CS[C@@H]2c3c[nH]nc3c4ccc(cc4)OC C44917355
c1cc(cc(c1)NS(=O)(=O)c2ccc3c(c2)CCO3)CS(=O)(=O)N C62931023
c1ccc2c(c1)C(=O)N(NN2)CCCC(=O)NC3=CC4=CC=N[C@H]4C=C3 C39950454
c1cc(ccc1C#N)OCC(=O)Nc2ccc(c(c2)S(=O)(=O)N)Cl C63343181
Cc1c(cccc1N2CCCC2=O)NC(=O)NC3CCC(CC3)C(=O)NC C63392455
Cc1ccc(cc1)c2nc(cs2)C(=O)NCC(=O)Nc3c[nH]nc3 C63533755
Cc1cc(sc1C(=O)Nc2nnc(s2)CC(C)C)S(=O)(=O)N C63876762
c1ccc2c(c1)C(=O)N[C@H](C(=O)N2)CC(=O)NC3=CC4=CC=N[C@@H]4C=C3 C64365359
c1cc(ccc1NC(=O)CN2CCO[C@@H](C2)C(=O)N)N3CCCCCC3 C51130347
COc1ccc(c(c1)[C@H]2CC(=O)NCc3c2sc(n3)N)n4cccn4 C65422972
Cc1c(c(on1)C)[C@@H](C)C(=O)Nc2ccccc2NC(=O)NC(C)C C65475916
c1ccc2c(c1)N3C(=O)CC[C@@]3(S2)C(=O)NNC(=O)NC4CCCC4 C65919796
c1c(cc(cc1Cl)Cl)c2cc(n[nH]2)NC(=O)C3CC(=O)NC(=O)C3 C66097401
COc1c(cc(cc1F)NC(=O)c2ccc(cc2)n3c(c(cn3)C#N)N)F C66240962
Cc1cc2cn[nH]c2c(c1)C(=O)N[C@@H](C)c3cccc(c3)S(=O)(=O)NC C66749139
CC1CCC(CC1)N2C[C@@H](CC2=O)C(=O)Nc3ccc(cc3)NC(=O)NC C66820719
CC[C@@H](C)[C@@H](C(=O)N1CCN(CC1)C(=O)C2CCCCC2)NC(=O)N C66941487
Cc1cc(no1)NC(=O)C2=C(NC(=S)N[C@@H]2c3csc(n3)C4CC4)C C67028714
C1CCC(CC1)CC(=O)NNC(=O)N2CCC(CC2)C(=O)NC3CC3 C67103463
Cc1ccc(cc1NC(=O)C2CCC3(CC2)C(=O)NC(=O)N3)c4ccncc4 C67273025
CC[C@H](C)c1csc(n1)NC(=O)C2CCC3(CC2)C(=O)NC(=O)N3 C67276660
CCNC(=O)Nc1cccc(c1)NC(=O)[C@@H]2CS[C@@]3(N2C(=O)CC3)C C67301394
CCNC(=O)Nc1cccc(c1)NC(=O)[C@@H]2CS[C@]3(N2C(=O)CC3)C C67301404
c1ccc2c(c1)[C@H](CCS2(=O)=O)NC(=O)NNC(=O)CC3CCCCC3 C67388045
c1ccc2c(c1)C[C@H]([C@H]2NC(=O)NC3CCN(CC3)c4ccc(cn4)C#N)O C67470207
c1ccc(cc1)c2c(c[nH]n2)CNc3nccc(n3)N4CCC[C@H](C4)O C67473136
CN(C)S(=O)(=O)c1ccc(cc1)c2ccc(o2)C=C3C(=O)NC(=S)NC3=O C00678648
Cc1c2cc3c4c(oc3c(c2oc(=O)c1CC(=O)N[C@H]5CS(=O)(=O)C[C@H]5O)C)CCCC4 C08991086
C[C@H](C(=O)Nc1ccc(cc1)N2CCOCC2)N3C(=O)[C@]4(CCCc5c4ccs5)NC3=O C09639222
Cc1cc(c(n1c2cccc(c2)S(=O)(=O)N3CCOCC3)C)[C@H]4Nc5ccccc5C(=O)N4 C09740494
Cn1cc(cc1C(=O)N)S(=O)(=O)N2CCC(CC2)C(=O)N3CCC[C@@H]3c4ccccc4 C09958937
Cn1cc(cc1C(=O)N)S(=O)(=O)N2CCN(CC2)C(=O)c3cc(cc(c3)Cl)Cl C12928391
CC1=NS(=O)(=O)c2cc(ccc2N1)S(=O)(=O)CC(=O)Nc3ccc(cc3)Br C15780176
CC(C)(C)C1CCC2(CC1)C(=O)N(C(=O)N2)CC(=O)Nc3nnc(s3)C4CC4 C16694660
CC(=O)Nc1ccc(cc1)NC(=O)c2c3c(nn2[C@H]4CCS(=O)(=O)C4)CCC3 C16850890
Cc1ccc(nc1)NC(=O)C2CCN(CC2)S(=O)(=O)c3ccc4c(c3)NC(=O)[C@@H](S4)C C21531755
C[C@@H](C(=O)Nc1ccc2c(c1)sc(n2)NC(=O)C)N3c4ccccc4OCC3=O C21883055
CC1=N[C@@]2([C@H](O1)C[C@@H]3[C@@]2(C[C@@H]([C@H]4[C@H]3C[C@H](C5=CC(=O)C=C[C@]45C)O)O)C)C(=O)COC(=O)C C22060526
c1cc(ccc1C(=O)NNC(=O)/C=C/c2cc(ccc2Cl)Cl)n3cnnn3 C27094090
Cc1cc(c(c(n1)S[C@H](C)C(=O)c2c(n(c(=O)n(c2=O)C)C)N)C#N)C(F)(F)F C27869828
c1ccc2c(c1)CCC[C@H]2NC(=O)[C@H]3CCCN(C3)S(=O)(=O)c4ccc5c(c4)NC(=O)CO5 C33021265
CC1CCC(CC1)NC(=O)CN(C)S(=O)(=O)c2cc3c(cc2Cl)NC(=O)CO3 C20761952
c1ccc2c(c1)NC(=O)[C@H](S2)C(=O)N3CCC(CC3)C(=O)Nc4ccc5c(c4)OCO5 C33140622
c1cc(c(cc1NC(=O)[C@@H]2CCCN2S(=O)(=O)c3ccc4c(c3)NC(=O)CO4)Cl)F C33261965
CC(=O)N[C@@H]1[C@H]([C@@H]2[C@@H](CO[C@@H](O2)c3ccco3)O[C@@H]1Oc4ccc(cc4)Br)O C35271217
Cc1ccc(c(c1NS(=O)(=O)C)C)S(=O)(=O)N2CC(=O)Nc3c2cccc3 C04751757
C[C@H](Cc1c[nH]c2c1cccc2)NC(=O)[C@@H]3CCCN(C3)[C@@H]4C5=NC=NC5=NC=N4 C38573714
CC1=C2[C@H](SCC(=N[C@H]2N(N1)C3=NC=NC4=NC=N[C@@H]43)O)c5ccc(cc5Cl)F C38585755
CC1=C2[C@@H](SCC(=N[C@H]2N(N1)C3=NC=NC4=NC=N[C@@H]43)O)c5c(cccc5F)F C38598960
Cc1nc2n(n1)[C@H]3[C@@H]([C@@H](C4=C(N3)CC(CC4=O)(C)C)c5ccc(cc5)OC)C(=O)N2 C39007476
Cc1nc2n(n1)[C@H]3[C@H]([C@@H](C4=C(N3)CC(CC4=O)(C)C)c5ccc(cc5)OC)C(=O)N2 C39007478
CC(=O)Nc1ccc2c(c1)sc(n2)NC(=O)[C@H]3[C@H](C4=CC=C[C@@H]([C@@H]4S3)[N+](=O)[O-])Cl C39276525
C[C@]12CC[C@](C1(C)C)(OC2=O)C(=O)Nc3ccc(cc3)NC(=O)[C@@]45CC[C@@](C4(C)C)(C(=O)O5)C C34953662
CC1=NC(=O)[C@H]2C(=C1)OC(=C([C@]23c4ccccc4N(C3=O)CC5CC5)C(=O)OC)N C39918531
c1cc(cc(c1)N2CCCCC2=O)NS(=O)(=O)c3cc([nH]c3)C(=O)N4CCCC4 C40082760
CC(=O)Nc1cccc(c1)NC(=O)[C@@H]2c3ccccc3C(=O)N([C@@H]2c4ccc5c(c4)OCO5)C C40285098
CC(C)(C)c1c2c(nc(c1S(=O)(=O)c3ccccc3)N)n(c(=O)n(c2=O)C)C C40570467
Cc1ccc(nc1)NC(=O)c2c(c\3c(o2)CCC/C3=N\NC(=O)c4cccnc4)C C40814203
CN(C)NC(=O)c1c2c(sc1NC(=O)c3cccc(c3)[N+](=O)[O-])CCCCC2 C44452756
CC1(CC2=C([C@@H](c3c(=O)[nH]c(=O)n(c3N2)C)c4cc(ccc4OC)OC)C(=O)C1)C C44973944
c1ccc2c(c1)[C@H]3N(C2=O)[C@H](CS3)C(=O)N4CCC[C@@H](C4)C(=O)N=c5[nH]c6ccccc6[nH]5 C36569693
c1cc(cc(c1)NNC(=O)C2=NN(C(=O)CC2)[C@@H]3CCS(=O)(=O)C3)C(F)(F)F C57351432
c1cc(cc(c1)NNC(=O)C2=NN(C(=O)CC2)[C@H]3CCS(=O)(=O)C3)C(F)(F)F C57351435
Cn1c(=O)c2c(ccs2)n3c1nnc3CSc4nc(cn4N)c5ccccc5 C58984907
Cc1cc(c(c(c1)C)NC(=O)CN2C(=O)[C@](NC2=O)(C)c3ccc(cc3)S(=O)(=O)C)C C59248391
CC(C)(C(=O)Nc1cccc(c1)S(=O)(=O)/N=C\2/CCCN2)n3cc(cn3)Cl C60348378
CC1=C2[C@@H](SCC(=O)N[C@@H]2N(N1)C3=NC=NC4=NC=N[C@@H]43)c5c(cccc5Cl)F C38576663
CC1=C2[C@H](SCC(=O)N[C@H]2N(N1)C3=NC=NC4=NC=N[C@@H]43)c5ccc(c(c5)F)F C38585616
CC1=C2[C@@H](SCC(=O)N[C@H]2N(N1)C3=NC=NC4=NC=N[C@@H]43)c5ccc(cc5F)F C38586472
CC1=C2[C@@H](SCC(=O)N[C@@H]2N(N1)C3=NC=NC4=NC=N[C@@H]43)c5cccc(c5)Cl C38576611
CC1=C2[C@H](SCC(=O)N[C@H]2N(N1)C3=NC=NC4=NC=N[C@@H]43)c5cccc(c5)Cl C38576617
CC[C@H](C)NC(=O)[C@@H]1CCCN(C1)S(=O)(=O)c2cc3c(cc2C)NC(=O)[C@@H](O3)C C35379049
CCn1c2ccc(cc2[nH]c1=O)C3=NO[C@H](N3)[C@H]4CC(=O)N(C4)c5ccc(c(c5)C)C C64891043
Cc1cccc(c1NC(=O)[C@@H]2CCCN2S(=O)(=O)c3cc4c(cc3Cl)NC(=O)CO4)C C64921147
Cc1cccc(c1NC(=O)[C@H]2CCCN2S(=O)(=O)c3cc4c(cc3Cl)NC(=O)CO4)C C64921149
c1cc(ccc1NC(=O)CN2C(=O)[C@@H](SC2=O)[C@@H]3C(=O)NC(=O)S3)Br C65090490
CCOC1([C@@]2([C@@H]([C@@]2(C(=[NH+]1)N)C#N)c3cccc(c3Cl)Cl)C#N)OCC C04686933
CC[C@@H](C)N1C(=O)[C@H]2[C@@H](C1=O)[C@@]3(c4cc(ccc4NC3=O)C)[NH2+][C@@H]2C(C)C C05346019
c1cc(cc(c1)Br)c2nc(on2)C[NH+]3CCC(CC3)C(=O)N C08317752
Cc1c(n(c(c1S(=O)(=O)c2ccc(cc2)Cl)N)CC[NH+]3CCOCC3)C C12372563
Cc1[nH]cc(n1)C[NH2+][C@@H]2CC(Cc3c2cnn3c4ccc(cc4)OC)(C)C C12300141
c1ccc(cc1)c2nn(c(=S)n2c3ccccc3)C[NH+]4CCC[C@H](C4)C(=O)N C05589973
c1ccc(cc1)[C@H]2COc3ccccc3N2C(=O)C[NH+]4CCC[C@H]4C(=O)N C14123283
CC1(Cc2c(cnn2c3ccccc3)[C@H](C1)[NH2+]Cc4ccc(cc4)N5CCNC5=O)C C15066451
c1ccc2c(c1)CC[NH2+][C@H]2C3=C([C@@H]([C@H](CC3=O)c4cccc(c4)Cl)n5cncn5)O C04002416
Cc1cc(n(n1)C2=Nc3c(c4c(s3)CCCC4)[C@@H](N2)NCC[NH+](C)C)C C28286524
CSc1nc(c2c3c(sc2n1)CCCC3)N4CC[NH+](CC4)CC(=O)N C31814892
CC1(CC(CC([NH2+]1)(C)C)NS(=O)(=O)c2ccc3c(c2)CCC(=O)O3)C C27530700
C[C@@H](C(=O)Nc1ccc(cc1)C#N)[NH+]2CCC[C@@H](C2)C(=O)Nc3ccccc3 C35262658
CC(C)NC(=O)N1C[C@@H](CC[C@@H]1c2ccccc2)C(=O)NCC[NH+](C)C C35813584
c1ccc(cc1)C[NH+]2CC=C3[C@@H](C2)[C@@H](C(C(=C3C#N)N)(C#N)C#N)c4ccoc4 C04312182
CCCCCNC(=O)[C@H]1CN(CC12CC[NH2+]CC2)C(=O)c3cccn3C C39623431
C[C@@H]1CCC[C@@H]([C@@H]1C)NC(=O)[C@@H]2CN(CC23CC[NH2+]CC3)C(=O)CCOC C39637553
c1ccc(cc1)[C@@H](C#N)NC(=O)[C@H]2CN(CC23CC[NH2+]CC3)C(=O)[C@@H]4CCC=CC4 C39662548
CC(C)C(=O)N1C[C@@H](C2(C1)CC[NH2+]CC2)C(=O)NC[C@H]3c4ccccc4CCO3 C39668862
Cc1ccc(c(c1)C)C(=O)N2C[C@H](C3(C2)CC[NH2+]CC3)C(=O)NCCc4ccco4 C39671061
C[C@H](c1cccc(c1)OC)NC(=O)[C@@H]2CN(CC23CC[NH2+]CC3)C(=O)C(C)C C39676624
CC(=C)CNC(=O)[C@H]1CN(CC12CC[NH2+]CC2)C(=O)c3cccc(c3)N(C)C C39690927
C[C@@]12CCC[C@@]([C@@]1(C[C@H]3[C@@H](C2)OC(=O)[C@@H]3C[NH2+]Cc4ccco4)O)(C)OC C43741250
Cc1c(ccc2c1[nH]c3c(c2=O)C[NH+](CC3)CC(=O)Nc4cccc(c4)C#N)Cl C49003208
CC(C)C[C@@H]1[C@@H]2[C@@H](C(=O)N(C2=O)C(C)(C)C)[C@@]3([NH2+]1)c4ccccc4NC3=O C05351180
Cc1cccc(c1)NC(=O)[C@H](C)[NH+]2CCC(CC2)NC(=O)c3c(ncs3)C C51100253
Cc1ccccc1NC(=O)[C@H](C)[NH+]2CCC(CC2)NC(=O)c3c(ncs3)C C51100407
C[C@@H]1C[C@H](C[NH+](C1)C[C@@H](C)NC(=O)N2CCC[C@@H](C2)C(=O)NC3CC3)C C51712538
CC[C@H](C)[NH+]1CCN(CC1)S(=O)(=O)c2cc(cnc2N)Br C55085238
Cc1nc2n(n1)c(c(s2)[C@@H](c3ccccc3F)[NH+]4CCC(CC4)O)O C04341181
c1cnccc1c2c(nnn2c3cc(cc(c3)F)F)CN4CCC(CC4)[NH3+] C57345263
c1cc(ccc1OCC(=O)N2CCC3(CC2)c4c([nH]c[nH+]4)CCN3)Cl C20572981
c1ccc(cc1)C2=c3cc(ccc3=[NH+]C(=O)[C@H]2SC4=NC(=O)CC(=N4)N)Cl C63237262
CN1CCC2=C(C1)C(=NC3=N[NH+]=C([C@@H]23)N)N4CCC(CC4)Cc5ccccc5 C20533620
c1ccc2=[NH+][C@@H](C=c2c1)C(=O)Nc3ccc4c(c3)C(=O)N5CCCCC[C@@H]5N4 C63506626
c1ccc2=[NH+]CC(=c2c1)CCNC(=O)N[C@H]3CC(=O)N(C3)c4ccc(cc4)Cl C63681152
CN1[C@H](C(=CN1)C(=O)NCCC2=c3cc(ccc3=[NH+]C2)Cl)n4cccc4 C63818152
C1CCC(C1)[C@@H]2CN([NH2+]N2)CC3CCN(CC3)C(=O)C4=C[C@@H]5C(=CC=N5)C=C4 C63884703
C[C@@H]1CN(C[C@@H](O1)C)C2(Cc3ccccc3C2)C(=O)NCCc4c[nH]c[nH+]4 C19836265
c1ccc2=[NH+]C(=O)[C@@H](C(=c2c1)O)[C@@H]3NC(=NO3)c4cccc(c4)Br C65248328
CC(C)(C)/[NH+]=C\1/[C@@]2(CCCN(C2)S(=O)(=O)C3CC3)Nc4ccccc4N1 C65260155
Cc1cccc(c1)CC(=O)N2CC[C@@]3(C2)/C(=[NH+]/CCOC)/Nc4ccccc4CN3 C65265817
CCCS(=O)(=O)N1CC[C@]2(C1)/C(=[NH+]/C(C)(C)C)/Nc3ccccc3CN2 C65266036
C[C@@H]1CCC[NH+](C1)C[C@@H](C)NC(=O)N2CCC(CC2)NC(=O)C3CCC3 C66188084
Cc1ccc(c(c1)F)NC(=O)[C@@H](C)[NH+]2CCC(CC2)NC(=O)c3ccoc3C C66890552
Cc1cccc(c1NC(=O)[C@H](C)[NH+]2CCC(CC2)NC(=O)c3ccoc3C)C C66890814
Cc1cc(sc1C(=O)N2C[C@@H](Cc3c2cccc3)[NH+](C)C)S(=O)(=O)N C67339783
C[C@H]1CCC[NH+](C1)C[C@@H](C)NC(=O)C(=O)Nc2ccc(c(c2)Cl)C#N C67398050
Cc1ccc(cc1)c2c(c[nH]n2)CN3CCc4c([nH+]c[nH]4)[C@H]3c5ccncc5 C67473404
c1ccc(c(c1)C[C@@]2(C(=O)N(C(=O)N2)Cc3cncs3)C4CC[NH2+]CC4)Cl C67562140
Cc1ccc(cc1)S(=O)(=O)Nc2ccc3n(c2=O)C[C@H]4C[C@@H]3C[NH2+]C4 C03841377
CC[C@H](C)NC(=O)[C@@H]1CSC2([NH2+]1)CCN(CC2)S(=O)(=O)c3ccccc3 C04763703
Cc1ccc(o1)C[NH2+][C@@H]2CCCc3c2cnc(n3)N4CCC(CC4)CO C12714017
c1c(nc2n1CCS2)C[NH2+]C[C@@]3(CCCN(C3=O)CC4CCC4)O C12305196
C1CCC(CC1)N2C(=O)[C@H](C(=O)N=C2S)/C=N/[C@@H]3CCCC[C@@H]3[NH3+] C16956512
CCCN1CC=C2[C@@H](C1)C3(CC[NH+](CC3)CC)C(C(=C2C#N)N)(C#N)C#N C03908345
CC(C)(c1cn(nn1)C2CC[NH+](CC2)Cc3ccc(cc3Cl)O)O C20535770
Cc1c(c(n(n1)c2ccccc2)C)c3ccnc(n3)N[C@@H]4CCC[NH2+]C4 C20905594
COc1cccc2c1OCC(=C2)CN3CC[C@H]([C@@H](C3)O)[NH+]4CCC(CC4)O C23128407
CC1(CC(CC([NH2+]1)(C)C)NC(=O)C2CCN(CC2)S(=O)(=O)C)C C25876507
C[C@H](C(=O)N(c1nccs1)C2CCCCC2)[NH+]3CCC(CC3)C(=O)N C26160598
C[NH+](Cc1ccsc1)CC(=O)N2CCc3c2ccc(c3)S(=O)(=O)N C27365990
CC[C@@H](C)NC(=O)[C@@H]1CSC2([NH2+]1)CCN(CC2)S(=O)(=O)CC C35375182
CC1(CCCCC1)C(=O)N2C[C@H](C3(C2)CC[NH2+]CC3)C(=O)NCCOC C39603423
C1C[C@H](OC1)CNC(=O)[C@@H]2CN(CC23CC[NH2+]CC3)C(=O)[C@@H]4CCC=CC4 C39604935
CC[C@@H](COC)NC(=O)[C@@H]1CN(CC12CC[NH2+]CC2)C(=O)C(C)C C39637843
c1cc(cnc1)C(=O)N2C[C@H](C3(C2)CC[NH2+]CC3)C(=O)NC4CCCCCCC4 C39659860
CC(C)C(=O)N1C[C@H](C2(C1)CC[NH2+]CC2)C(=O)N[C@@H](C#N)c3ccccc3 C39662211
CCC(=O)N1C[C@H](C2(C1)CC[NH2+]CC2)C(=O)N[C@H](C#N)c3ccccc3 C39662357
Cc1csc(n1)CNC(=O)[C@@H]2CN(CC23CC[NH2+]CC3)C(=O)[C@H]4CCC=CC4 C39672603
CC[C@@H](C)C(=O)N1C[C@H](C2(C1)CC[NH2+]CC2)C(=O)NCc3csc(n3)C C39682051
c1c(cc(cc1Cl)Cl)C(=O)N2C[C@@H](C3(C2)CC[NH2+]CC3)C(=O)NCC#N C39693654
Cc1ccc(cc1C)NC(=S)[N+]2=C(N[C@H]3[C@@H]2CCCC3)Nc4nc(cc(n4)C)C C39928726
c1cc(cc(c1)NC(=O)NC2CC[NH+](CC2)C3CC3)C(=O)N4CCCC4 C44141208
c1cc(c(cc1c2nnnn2[C@H]3CC[NH+](C3)C4CC4)N)Br C44727698
C[NH+](CCOC)CC(=O)NC(=O)Nc1ccc(cc1)Br C48611221
C[NH+](C)[C@@H](CNC(=O)C(=O)Nc1ccc2c(c1)CCC2)c3ccco3 C48732953
COC(=O)c1cc(c(s1)Br)S(=O)(=O)N[C@H]2CC[NH2+]C2 C52093462
CN(CC(=O)N)c1c2c3c(sc2nc(n1)C[NH+]4CCCC4)CCCC3 C52134890
Cc1csc2n1c(=O)cc([nH+]2)CNc3cccc(c3C)C(=O)NC C55855018
Cc1c(n(c([nH+]1)SCC(=O)N2CCC(CC2)C(=O)N)C3CCCCC3)C C24932561
c1ccc2c(c1)CCC[C@@H]2NC(=O)Nc3ccc([nH+]c3)N4CCOCC4 C55079987
CCC1(C(=O)N(C(=O)N1)C[C@H](C[NH+]2CCc3ccccc3C2)O)CC C58434961
C1C[NH+](CCC1NC(=O)Nc2nnc(s2)C(F)F)CC(F)F C61777087
c1cc(ccc1CC[NH+]2CCSCC2)NC(=O)N[C@@H]3CCS(=O)(=O)C3 C61792818
c1cc(c(cc1Br)Cl)NC(=O)C(=O)NCCn2cc[nH+]c2 C48918217
C[C@@H]1C(=c2ccccc2=[NH+]1)C(=O)C(=O)N[C@@H](C)c3cccc(c3)NC(=O)C C63405720
c1ccc2=[NH+][C@H](C=c2c1)C(=O)Nc3ccc4c(c3)C(=O)N5CCCC[C@@H]5N4 C63506616
c1ccc2c(c1)CC[NH+](C2)CCNC(=O)Nc3nnc(s3)C4CC4 C43359595
c1ccc(cc1)N2CCN(CC2)CC[NH2+]C[C@H]3CNc4ccnn4C3 C58328431
CSc1ccc(cc1)C2=NO[C@@H](N2)[C@H]3C(=c4ccccc4=[NH+]C3=O)O C65248278
c1ccc2=[NH+]C(=O)[C@H](C(=c2c1)O)[C@H]3NC(=NO3)c4ccc(c(c4)F)Cl C65248333
C[NH+]1C[C@@H]2[C@H](C1)[C@@](N[C@@H]2[C@H]3C=C[C@@H](O3)[C@@H]4C=CN=N4)(CO)c5ccccc5 C65386453
C[C@@H](c1[nH]cc([nH+]1)c2ccccc2)NC(=O)[C@H]3CCCN(C3)C(=O)C C58202687
c1ccc(cc1)c2nn(c(=S)o2)C[NH+]3CCC[C@@H](C3)CCC(=O)N C66080653
CC[NH+](CC)C1CCN(CC1)C(=O)c2c(cc(s2)S(=O)(=O)N)C C66395275
Cc1ccc(c(c1)C)c2nn(c(=S)o2)C[NH+]3CCC(CC3)C(=O)N C66791992
C[C@@H](C(=O)Nc1c(c2c(s1)CCC2)C#N)[NH+]3CCC[C@@H](C3)CNC(=O)C C67413957
CCC[NH+]1Cc2cccc(c2C1)NC(=O)C(=O)N[C@@H]3CCCc4c3cco4 C67530739
Cc1ccc2c(c1)c(nn2C)CNc3cc(nc(n3)C)[C@@H]4CCC[NH2+]C4 C67559293
C[C@@H]1CCCC[C@@]12C(=O)N(C(=O)N2)CC(=O)N[C@@H]3CCS(=O)(=O)C3 C06175602
CCC1CCC2(CC1)C(=O)N(C(=O)N2)CC(=O)N[C@H]3CCS(=O)(=O)C3 C04308086
CCOC(=O)N1CCN(CC1)S(=O)(=O)c2cc(sc2C)C(=O)N C06679981
C[C@@H](C(=O)N)OC(=O)[C@@H]1CCCN(C1)C2=NS(=O)(=O)c3c2cccc3 C07547601
CC(C)OC[C@H](Cn1c2c(=O)[nH]c(=O)n(c2nc1Br)C)O C00850871
c1cc2c(cc1N3C[C@H](CC3=O)C(=O)O/N=C(/c4ccsc4)\N)OCCO2 C08986332
c1cc2c(cc1S(=O)(=O)N3CCN(CC3)C(=O)c4c[nH]c(=O)[nH]4)CCC2 C12774690
c1cc(c(cc1Br)C(=O)N2CCC(CC2)C(=O)N)n3cnnn3 C20745137
CC(C)[C@@H](C(=O)N1CCC(CC1)C(=O)N)Sc2c3cnn(c3ncn2)C C30757095
CC1=C[C@@H]2[C@](C[C@@H]1OC(=O)C)([C@]3([C@@H]([C@H]([C@H]([C@@]34CO4)O2)O)O)C)COC(=O)C C31161979
Cc1cc(oc1C)[C@@H]2[C@H]3[C@@H](C(=O)N(C3=O)C(C)(C)C)ON2CCC(=O)N C33651803
C1CCc2c(c3c(=O)n(c(=O)n(c3s2)CC(=O)N4CCCC4)CC(=O)N)C1 C34729244
Cc1c(c(=O)[nH]c(=O)[nH]1)S(=O)(=O)N2CCN(CC2)c3ccccc3F C02926009
CS(=O)(=O)N1C[C@H](Oc2c1cccc2)C(=O)N3CCC(CC3)C(=O)N C38854095
Cc1ccc2c(c1)N(C[C@@H](O2)C(=O)N3CCC(CC3)C(=O)N)S(=O)(=O)C C38854097
CS(=O)(=O)N1CC[C@@H](Oc2c1cccc2)C(=O)N3CCC(CC3)C(=O)N C38854109
CCOC1([C@@]2(c3ccccc3N1C)[C@](C2(C#N)C#N)(C#N)C(=O)N)OCC C35325264
CC(C)S(=O)(=O)c1cc2c(c3c(n(c2=O)SC)C(=O)C[C@H](N3)O)nc1 C39450272
CC(C)S(=O)(=O)c1cc2c(cc1O)[C@H]3CO[P@](=O)(NN3CC2)OC C39464843
c1cc(oc1C(=O)N)S(=O)(=O)N2CCN(CC2)C(=O)[C@H]3C[C@H]4CC[C@@H]3C4 C40094587
Cc1c(c(n[nH]1)C)S(=O)(=O)N2CCC(CC2)C(=O)NC[C@H]3CCCO3 C41208880
Cc1ncc(o1)c2ccc(cc2)NC(=O)C(=O)N[C@@H]3CCCc4c3cnn4C C41955241
CS(=O)(=O)N1CCC(CC1)NC(=O)Nc2cccc(c2)N3CCCC3=O C43846898
CC[C@H](C)[C@@H](C(=O)N1CCOCC1)NC(=O)N[C@H]2CCS(=O)(=O)C2 C44690328
CC[C@]1(C(=O)N(C(=O)N1)NC(=O)CS(=O)(=O)c2ccc(c(c2)F)F)C C47660490
Cc1ccc(nc1)NC(=O)C2CCN(CC2)C(=O)C(=O)Nc3nccs3 C48032598
c1ccc2c(c1)OC[C@H](O2)CNC(=O)C(=O)Nc3cccc(c3)N4CCCC4=O C48704698
CCCCS(=O)(=O)N1CCN(CC1)C(=O)c2ccc3c(c2)[nH]c(=O)[nH]3 C49720757
Cn1c2c(c(cc(n2)C3CC3)C(=O)N4CCC[C@@H](C4)C(=O)NC5CC5)c(=O)[nH]1 C50728744
Cc1ccc(cc1)S(=O)(=O)N2CCC[C@H](C2)C(=O)N3CCO[C@@H](C3)C(=O)N C50841784
c1c(c[nH]c1C(=O)N2CCCC2)S(=O)(=O)N3CCC[C@@H](C3)C(=O)NC4CC4 C51161390
Cc1cc2c(cc1S(=O)(=O)N3CCN(CC3)C4CCCC4)[nH]c(=O)c(=O)[nH]2 C57996239
c1cc(ccc1S(=O)(=O)N)S(=O)(=O)N2CCCC[C@@H]2C3OCCO3 C60348769
c1cc(ccc1NC(=O)C(=O)NCc2cn3ccsc3n2)N4CCCC4=O C61978968
CCS(=O)(=O)N1CCC(CC1)NC(=O)N[C@H](C)c2c(nn(c2C)C)C C63068997
CC[C@@H](C)[C@H](C(=O)[O-])NC(=O)N1CCN(CC1)C(=O)[C@@H]2C=c3ccccc3=[NH+]2 C63315941
CC(C)N1c2c(cc(cn2)C(=O)N3CCC(CC3)c4[nH]nc(n4)C5CC5)CN1 C64128481
c1cc(ccc1C(=O)N2CCC[C@H](C2)C(=O)NC3CC3)N4C(=O)CCC(=O)N4 C50424380
C[C@@H]1CN(CC(O1)(C)C)C(=O)C(=O)Nc2cccc(c2)NC(=O)COC C65717357
CCN(C)C(=O)[C@@H]1CSCN1C(=O)c2ccc(cc2)n3c(c(cn3)C#N)N C66241507
C[C@H]1CC[C@@H](CN1C(=O)c2c3ccccn3c(n2)S(=O)(=O)C)C(=O)N C66317177
Cc1c(c(nc2c1c(=O)[nH]n2C)C)CC(=O)N3CCNC(=O)[C@@H]3C(C)C C66624812
CC1CCC(CC1)N2C[C@H](CC2=O)C(=O)Nc3cnn(c3)CC(=O)NC C66824350
c1cc2c(cc1c3nc(cs3)C(=O)N4CCN(CC4)CC(=O)N)OCCO2 C66830168
CCN(C1CCN(CC1)C(=O)N[C@H]2CCCCNC2=O)S(=O)(=O)C C66925699
CN(C)C(=O)N1CCN(CC1)C(=O)CCCC[C@H]2[C@H]3[C@@H](CS2)NC(=O)N3 C67162960
c1cc(cc(c1)S(=O)(=O)C(F)F)NC(=O)NCc2nnc3n2CCC3 C67316926
Cc1cc(c(o1)C)[C@H](C)NC(=O)c2cc3c(=O)[nH]c(=O)n(c3nc2)C4CC4 C67330215
CC(C)c1ccc(c(=O)n1C)C(=O)N2CCC(CC2)[C@]3(C(=O)NC(=O)N3)C C67446920
Cc1c2cc(cnc2n(n1)C)NC(=O)N[C@@H](C)C(=O)N3CCSCC3 C67543301
Cc1ccc(cc1)n2c(=O)c(c[nH]c2=O)C(=O)Nc3ccc(cc3)C(=O)N C02973087
CCC1(C(=O)N(C(=O)N1)CC(=O)Nc2ccc(cc2)S(=O)(=O)N)CC C03358706
COc1cc(cc(c1OCC(=O)N)Br)CNn2cn[nH]c2=S C08470024
C[C@]1(C(=O)N(C(=O)N1)CC(=O)Nc2c(ccs2)C(=O)N)c3ccco3 C08546529
CC(=O)Nc1ccc(c(c1)NC(=O)Cc2csc(n2)NC(=O)[C@@H]3CCC(=O)N3)OC C12879837
CC(=O)Nc1ccc(c(c1)NC(=O)Cc2csc(n2)NC(=O)[C@H]3CCC(=O)N3)OC C12879844
Cc1ccc(o1)[C@@](CC(=O)NNC(=O)C(=O)NC2CC2)(C(F)(F)F)O C14241802
CCNc1c(c2c(s1)c3c(c(=O)[nH]2)[C@H](C(=C(O3)N)C#N)c4ccncc4)C#N C15085097
c1cc-2nc3ccc(cc3oc2cc1=O)O[C@H]4[C@@H]([C@@H]([C@H]([C@H](O4)CO)O)O)O C15206331
Cc1cc(no1)NC(=O)[C@H](C)SCC(=O)Nc2cccc(c2)C(=O)N C15627060
CCOc1ccc2c(c1)cc(c(=O)[nH]2)[C@@H]3c4c([nH]nc4OC(=C3C#N)N)C C17837326
Cc1csc(n1)NC(=O)CSc2nnc(n2N)N/N=C(\C)/c3ccncc3 C21324558
Cc1csc(n1)CC(=O)NNC(=O)CN2CCc3c2ccc(c3)S(=O)(=O)N C22013017
Cc1ccccc1[C@H](CC(=O)NC2CCN(CC2)S(=O)(=O)C)NC(=O)N C29825345
CC(C)NC(=O)N1CCN(C[C@H]1C(=O)N[C@H]2CCCNC2=O)C(=O)Nc3ccccc3 C08299457
CC(C)([C@H]1Cc2c(ccc3c2oc(=O)cc3)O1)O[C@H]4[C@@H]([C@H]([C@@H]([C@H](O4)CO)O)O)O C31168006
c1cc2c(cc1NC(=O)NC(=O)CSc3nnc(n3C4CC4)N)OCCO2 C31853469
CC1=CC(=O)/C(=C/NC(=S)Nc2ccc(cc2)S(=O)(=O)N)/C(=O)O1 C17221911
CCNC1=N[C@@H]2[C@H](S1)C3=C([C@@H](C(=C(O3)N)C#N)c4cccnc4)C(=O)N2 C38701661
c1ccc(cc1)[C@@H]2[NH2+][N-][C@H](S2)NC(=O)CSc3c4c(nc[nH]4)ncn3 C39152618
C[C@H]1C[C@@H]2[C@@H](CC=C1CC[C@@H](C)O[C@H]3[C@@H]([C@H]([C@@H]([C@H](O3)CO)O)O)O)[C@@H](C(=O)O2)C C39560054
c1cc(c(cc1N)Br)S(=O)(=O)N2CCN(CC2)S(=O)(=O)N C40348081
c1c(cnc(c1S(=O)(=O)NCCN2CCOCC2)NN)Br C41069979
CN(C[C@@H](COC)O)S(=O)(=O)c1cc(cnc1NN)Br C42526599
Cc1c(cnn1C)[C@@H](C)NC(=O)N[C@@H](CO)[C@@H](c2ccc(cc2)[N+](=O)[O-])O C42890944
Cn1ccnc1CCNS(=O)(=O)c2cc(cnc2NN)Br C45138315
CNC(=O)NC(=O)[C@@H](c1ccccc1)OC(=O)c2ccc(o2)S(=O)(=O)N C46658191
CNC(=O)NC(=O)CN(C[C@H]1Cc2ccccc2O1)CC(=O)NC(=O)NC C47614454
c1csc(c1C(=O)N)NC(=O)C(=O)NCCc2cc(cc3c2OCOC3)F C48002736
Cc1c(cco1)C(=O)Nc2cc(ccc2F)NC(=O)NCCC(=O)NCC#C C50055561
c1cc(cc(c1)NC(=O)CO/N=C(/c2cccc(c2)NC(=O)C3CC3)\N)C#N C54287865
Cc1cc(no1)NC(=O)CCN2C(=O)[C@@](NC2=O)(C)c3cccc(c3)C(=O)N C58299090
Cc1c(cco1)C(=O)Nc2cc(ccc2F)NC(=O)CNC(=O)CNC(=O)C C58887442
CC1=C([C@]2(c3ccccc3N(C2=O)CC(=O)N)C(=C(O1)N)C(=O)OC)C(=O)OC(C)C C59293258
CC(=O)Nc1ccc(cc1)NC(=O)CSc2nc(cc(=O)n2CC=C)N C59513380
CCC[C@H](C(=O)Nc1cccc(c1)S(=O)(=O)N2CCOCC2)NC(=O)N C60091478
c1ccc2c(c1)[nH]c(=O)n2CCNS(=O)(=O)c3ccc4c(c3)[nH]c(=O)[nH]4 C62026989
CC\1=C(C(=O)N(C(=O)/C1=N\Nc2ccc(cc2)S(=O)(=O)N)C[C@H](C)O)C#N C08497075
c1cc(oc1C(=O)NCC(=O)NCC(=O)Nc2c[nH]nc2)Br C63533206
Cc1ccc(cc1NC(=O)C(=O)N[C@H](CO)[C@H](c2ccc(cc2)[N+](=O)[O-])O)C#N C63814268
C1CCC2(CC1)C(=O)N(C(=O)N2)CCC(=O)NNC(=O)NC[C@@H]3CCCO3 C65146841
CC(=O)NC12C[C@@H]3C[C@H](C1)CC(C3)(C2)C(=O)NNC(=O)NCCCOC C65206196
c1cc(ccc1OCc2nc(nc(n2)N)N)S(=O)(=O)N3CCCCC3 C65694358
C[C@@H]1C2=C(C(=O)O1)N3[C@@H]([C@@H](C3=O)NC(=O)/C(=N\O)/c4csc(n4)N)SC2 C65735213
C[C@H](c1nncn1C)NC(=O)Nc2cc(ccc2N3CCCCC3)C(=O)N C65799042
C[C@H](c1cccc(c1)N2CCCC2=O)NC(=O)C(=O)Nc3ccc(cc3)C(=O)N C65996099
c1cc(ccc1C(=O)N[C@H]2CCCc3c2ccc(=O)[nH]3)n4c(c(cn4)C#N)N C66240142
CC(C)Cn1c(c(c(=O)[nH]c1=O)C(=O)CN2CCNC(=O)[C@H]2C(C)C)N C66499140
CC(C)C(=O)N[C@H]1CCCN(C1)C(=O)Nc2ccc(cc2)S(=O)(=O)N C67012545
Cc1cc(nc(c1CNC(=O)C(=O)Nc2c(ccs2)C(=O)N)OC)C C67599411
Cc1ccc(cc1C)N2C[C@@H](CC2=O)C(=O)Nc3nnc(s3)SCC(=O)NC C05077108
Cc1ccc2cc(c(=O)[nH]c2c1C)CN(CCO)S(=O)(=O)c3ccc4c(c3)OCCO4 C00914374
Cc1cc(c(c(c1)Br)NC(=O)CN2C(=O)[C@H](NC2=O)CC(=O)OC)Br C08768404
CC(=O)OCC(=O)[C@]1([C@@H](C[C@H]2[C@]1(C[C@@H]([C@]3([C@@H]2CCC4=CC(=O)C=C[C@@]43C)F)OC(=O)C)C)O)O C08837351
c1cc(ccc1S(=O)(=O)N2CCC(CC2)C(=O)O/N=C(/c3ccncc3)\N)Cl C08986147
C[C@]1(C(=O)N(C(=O)N1)CC(=O)Nc2ccc(c(c2)F)F)c3ccc4c(c3)OCCO4 C09126106
C[C@H]1CCc2c(sc(c2C(=O)NC(=O)OC)NC(=O)CS(=O)(=O)c3ccccc3)C1 C09298163
CCS(=O)(=O)c1cccc(c1)C(=O)Nc2c(c3c(s2)CCC3)C(=O)NC(=O)OC C09383388
C[C@H](c1ccc2c(c1)OCCO2)NC(=O)c3ccc(cc3)NC4=N[C@H]5CS(=O)(=O)C[C@@H]5S4 C09529981
CC(=O)Nc1ccc(s1)C(=O)NC2CCN(CC2)S(=O)(=O)c3ccc(cc3)OC C09677856
Cc1ccc2nc(c(c(=O)n2c1)/C=C\3/C(=O)N(C(=S)S3)C[C@@H]4CCCO4)NCCO C02322395
CC(C)NC(=O)c1ccccc1NC(=O)C2CCN(CC2)C(=O)[C@H]3CC(=O)N(C3)c4ccccc4 C11093586
CC(C)CC[C@]1(C(=O)NC(=O)N1)C2CCN(CC2)C(=O)c3ccc(cc3)N4CCCC4=O C11783020
Cc1ccc(cc1)S(=O)(=O)Nc2nc(cs2)CC(=O)N[C@H]3CCS(=O)(=O)C3 C11866156
Cn1c2c(cc(cc2nc1c3ccncc3)NC(=O)COC)C(=O)N[C@@H]4CCCc5c4cccc5 C12026153
CC(C)[C@@H](C(=O)N[C@@H]1CCS(=O)(=O)C1)NC(=O)c2ccc3c(c2)sc(n3)n4cccc4 C12408089
CS(=O)(=O)c1ccc(cc1)NC(=O)CN2C(=O)[C@]3(CCCCc4c3cccc4)NC2=O C14236307
c1cc(ccc1C#N)S(=O)(=O)NC2CCC(CC2)NS(=O)(=O)c3ccc(cc3)C#N C16093191
CC1(Cc2c(c(nc3c2c4c(s3)c(ncn4)N(CCO)CCO)N5CCCC5)CO1)C C20029339
Cc1csc(n1)NC(=O)[C@H](C(C)C)NS(=O)(=O)c2ccc3c(c2)C[C@H](N3C(=O)C)C C20922568
CC(C)C[C@@H](C(=O)N1CCN(CC1)C)NS(=O)(=O)c2ccc3c(c2)ccc(=O)[nH]3 C15785265
c1ccc2c(c1)NC3=C([C@H](N2C(=O)CCC(=O)NC[C@H]4CCCO4)c5ccco5)C(=O)CCC3 C21722555
CNC(=O)c1cc(=O)n(c2c1cccc2)CC(=O)Nc3c(c4c(s3)CCC4)C(=O)OC C21725198
C=CCn1c(n[nH]c1=S)Cc2csc(n2)NC(=O)[C@@H]3Cc4ccccc4C(=O)O3 C23041946
COCCNC(=O)N1CCC[C@@H](C1)c2nnc(s2)C(=O)Nc3ccc(cc3)Cl C33113202
CC(=O)OCC(=O)[C@@]1([C@H](C[C@@H]2[C@@]1(C[C@@H]([C@@]3([C@@H]2CCC4=CC(=O)C=C[C@@]43C)F)OC(=O)C)C)O)O C33742792
C[C@@H]1C(=O)Nc2cc(ccc2O1)S(=O)(=O)N3CCC[C@@H](C3)C(=O)N[C@@H]4CCCc5c4cccc5 C35220015
Cc1cccc(c1NC(=O)[C@H](c2ccccc2)NC(=O)c3ccc(cc3)n4cnnn4)C C01087822
Cn1c(nnc1SCC(=O)/N=C\2/NCCS2)CC(=O)Nc3cccc(c3Cl)Cl C09263976
CC(=O)OCC(=O)[C@]1([C@@H](C[C@H]2[C@@]1(C[C@@H]([C@]3([C@H]2CCC4=CC(=O)C=C[C@@]43C)F)O)C)OC(=O)C)O C03882062
Cc1ccc(c(c1NS(=O)(=O)C)C)S(=O)(=O)Nc2ccc(cc2)C(=O)N3CCCC3 C12447427
C[C@H]1[C@H](O[C@@H](C(=S)N1S(=O)(=O)c2ccc(cc2)Oc3ccncc3)CNO)C C33854785
c1cc(ccc1c2nnc(n2N)SCC(=O)N([C@@H]3CCS(=O)(=O)C3)C4CC4)Cl C12695583
CC1=C2C(=N[C@@H]1C(=O)Nc3nc(cs3)Cc4n[nH]c(=S)n4CC=C)CC(CC2=O)(C)C C38798741
Cc1ccc(cc1)N2C[C@@H](CC2=O)C(=O)Nc3c4c(n(n3)C)NC(=O)C[C@H]4c5ccccc5 C38905626
CC(C)C[C@@H](C(=O)Nc1ccccc1)N2CC[C@]3(C2=O)CCCN3C(=O)c4ccc[nH]c4=O C39201104
c1ccc2c(c1)c(=O)n(c(n2)CS[C@H]3[N-]C4=NC=NC(=[NH2+])C4=N3)c5cccc(c5)C(F)(F)F C39699740
Cc1cc2c(c(=O)n1CCOC)[C@@]3(c4ccccc4N(C3=O)CC(C)C)C(=C(O2)N)C#N C39918720
Cc1cc2c(c(=O)n1CCOC)[C@]3(c4ccccc4N(C3=O)CC(C)C)C(=C(O2)N)C#N C39918721
c1ccc2=[NH+][C@@H](C(=c2c1)C(c3ccc4c(c3)OCO4)C5=c6ccccc6=[NH+][C@@H]5C(=O)[O-])C(=O)[O-] C39967953
CCC(=O)N1CCc2c1ccc(c2)C(=O)Nc3nc(cs3)c4cc([nH]c4)C(=O)OC C40144433
Cc1c\2c(oc1C(=O)NCCOC)CCC/C2=N\NC(=O)c3cc(cnc3)Br C40822897
Cc1c(sc(c1C(=O)NC(=O)OC)NC(=O)CS(=O)(=O)c2ccc(cc2)Cl)C C43898708
C[C@H](C(=O)Nc1ccc(cc1)C(=O)C)n2c(=O)c(cc(n2)c3ccccc3)NC(=O)C C46079166
Cc1c(n(c(c1C#N)N/C=C/2\C(=O)NC(=S)N(C2=O)CCOC)C3CCCCC3)C C13149316
c1cc(cc(c1)S(=O)(=O)NC2CC2)C(=O)N3CCC[C@@H](C3)C(=O)Nc4nccs4 C59335752
C[C@@H]1CN(C[C@@H](O1)C)S(=O)(=O)c2cccc(c2)C(=O)N[C@@H](C)C(=O)NC(C)(C)C C60063525
CS(=O)(=O)Cc1nc2ccccc2n1CC(=O)Nc3ccc4c(c3)nc([nH]4)C5CCC5 C60331834
c1ccc(cc1)S(=O)(=O)N2CCC[C@@H](C2)C(=O)NCC(=O)NC3=CC4=CC=N[C@@H]4C=C3 C39954783
CC(=O)Nc1ccc(cc1)N2C(=O)[C@H]3[C@H](N[C@@]4([C@@H]3C2=O)c5ccccc5N(C4=O)C)CCSC C15305581
COc1cc(cc(c1)OC)NC(=O)N2C[C@@H]3C[C@H](C2)c4ccc(c(=O)n4C3)NC(=O)C5CC5 C04236208
Cc1ccc(c(c1)C)S(=O)(=O)N2CCN(CC2)C(=O)CSc3nnc(n3N)C(C)C C03278361
CCn1c(nnc1S[C@@H](C)C(=O)c2c(n(c(=O)n(c2=O)C)C)N)c3ccc(cc3)Cl C09071837
c1cc(ccc1NC(=O)CCN2C(=O)C3(CCCC3)NC2=O)S(=O)(=O)N4CCCCC4 C09222587
CCCn1c(=O)c2ccc(cc2nc1S[C@H](C)C(=O)c3c(n(c(=O)n(c3=O)C)C)N)Cl C09398858
CC(=O)N1CCOc2c1cc(cc2)S(=O)(=O)NCC3CCC(CC3)C(=O)Nc4cccnc4 C09118661
C[C@]1(C(=O)N(C(=O)N1)NC(=O)C2CCN(CC2)S(=O)(=O)c3ccccc3)c4ccccc4 C09780569
C[C@@H]1CCCC[C@@H]1NC(=O)C(=O)Nc2c3c(nn2c4ccc(cc4)OC)CS(=O)(=O)C3 C10033400
Cc1c(sc2c1c(=O)[nH]c(n2)[C@H](C)OC(=O)CN3C(=O)C4(CCC(CC4)C)NC3=O)C C10055577
c1cc(cc(c1)NC(=O)CN2C(=O)C(=O)N(C2=O)C34CC5CC(C3)CC(C5)C4)C(=O)NC6CC6 C10684649
COC(=O)NC(=O)c1ccsc1NC(=O)[C@H]2CCCCN2S(=O)(=O)c3cccs3 C10785178
Cc1c(c(n(n1)C)C)CC(=O)Nc2ccc(cc2)NS(=O)(=O)c3ccc4c(c3)OCCO4 C10866415
Cc1ccc(cc1)c2cc(n(n2)[C@H]3CCS(=O)(=O)C3)NS(=O)(=O)c4c([nH]nc4C)C C11795945
COC(=O)NC(=O)c1c2c(sc1NC(=O)[C@H]3CCCN3S(=O)(=O)c4cccs4)CCC2 C12465535
Cc1c(c(=O)n(n1C)c2ccccc2)NC(=O)CN3C(=O)[C@@]4(CCc5ccccc5C4)NC3=O C03377011
Cc1ccn2cc(nc2c1)C(=O)NC3CCN(CC3)S(=O)(=O)c4ccc(cc4)NC(=O)C C12538988
COCCn\1c2ccc(cc2s/c1=N\C(=O)c3cccc(c3)S(=O)(=O)C)S(=O)(=O)N C13165499
Cc1cccc(c1)C[C@H](C(=O)NC2CCN(CC2)c3c4c(nc5n3ncn5)CCC4)NC(=O)C C13565554
Cc1c(c(=O)oc2c1c(cc3c2CCC(O3)(C)C)OC)CCC(=O)N[C@H]4CS(=O)(=O)C[C@@H]4O C13690622
c1ccc(c(c1)c2nnc(o2)SCC(=O)NC(=O)N[C@@H]3CCS(=O)(=O)C3)Br C14165899
Cc1c(c(n[nH]1)C)S(=O)(=O)N2CCC[C@@H](C2)c3nnc(s3)C(=O)Nc4cccc(c4)Cl C15827822
Cc1c(sc(n1)c2ccc(cc2)Cl)C(=O)OCC(=O)c3c(n(c(=O)n(c3=O)C)C)N C16698575
CC1(Cc2c(c(nc3c2c4c(s3)c(ncn4)N(CCO)CCO)N5CCOCC5)CO1)C C19939794
c1cc(cc(c1)S(=O)(=O)/N=C\2/CCCN2)NS(=O)(=O)c3ccc4c(c3)OCCCO4 C22018965
COc1cccc(c1)N2C(=Cc3cc(sc3S2(=O)=O)S(=O)(=O)N)CN4CCOCC4 C12503776
CN1CC=C2[C@@H](C1)[C@@H](C(C(=C2C#N)N)(C#N)C#N)c3ccc(c(c3)OC)OCCN4CCOCC4 C26675825
Cc1cc2c(cc1S(=O)(=O)N3CCC(CC3)C(=O)Nc4cccc(c4)C(=O)C)OCC(=O)N2 C32958604
C[C@H](Cc1ccco1)NC(=O)[C@@H]2CCCN(C2)S(=O)(=O)c3ccc4c(c3)NC(=O)CO4 C33021395
C[C@@H](C(=O)Nc1nccs1)NS(=O)(=O)c2ccc3c(c2)CCN3C(=O)N4CCCC4 C33129080
Cc1ccnc(c1)NC(=O)[C@@H](C)NS(=O)(=O)c2ccc3c(c2)CCN3C(=O)N4CCCC4 C33129123
CNC(=O)[C@H]1CCCN(C1)c2nc3c(s2)c(=O)n(cn3)CC(=O)Nc4ccc(cc4)Cl C33141076
CC(C)NC(=O)[C@@H]1CCCN(C1)c2nc3c(s2)c(=O)n(cn3)CC(=O)Nc4ccccc4 C33141395
Cc1cccc(c1NC(=O)Cn2cnc3c(c2=O)sc(n3)N4CCC[C@H](C4)C(=O)NC(C)C)C C33141425
Cc1cccc(c1NC(=O)Cn2cnc3c(c2=O)sc(n3)N4CCC[C@@H](C4)C(=O)NC(C)C)C C33141426
Cc1ccc2c(c1)c(=O)c3c(o2)C(=O)N([C@H]3c4ccc(cc4)OCC(=O)N)c5nnc(s5)C C35485701
c1ccc2c(c1)CCC[C@H]2NC(=O)c3c4c([nH]n3)CCN(C4)C(=O)Cc5ccccc5[N+](=O)[O-] C35936353
COc1ccc(c(c1)NC(=O)[C@H]2CCCN(C2)S(=O)(=O)c3ccc4c(c3)ccc(=O)[nH]4)OC C08589721
Cc1c2c(c(=O)[nH]n1)[C@@H](O[C@@H]2C)NC(=O)COC(=O)c3c(c(c(cn3)Cl)Cl)Cl C39446403
CC1=C2[C@@H](C(=C(O[C@@H]2N=N1)N)C#N)c3cc(c(cc3Br)OCC(=O)OC)OC C39934737
Cc1ccc(c(c1)[C@H]2[C@H]3[C@@H](C(=O)N(C3=O)c4cccc(c4)[N+](=O)[O-])[C@@]([NH2+]2)(C(C)C)C(=O)[O-])C C43211540
CCC(=O)Nc1ccc(c(c1)NC(=O)[C@@H]2CCCN(C2)S(=O)(=O)c3c(noc3C)C)C C46845999
CCC(=O)Nc1ccc(c(c1)NC(=O)[C@H]2CCCN(C2)S(=O)(=O)c3c(noc3C)C)C C46846000
Cc1cc(c(c(c1)C)NC(=O)CNC(=O)CN2CCN(CC2)C(=O)[C@@H]3COc4ccccc4O3)C C25405426
Cc1cc(c(c(c1)C)NC(=O)CNC(=O)CN2CCN(CC2)C(=O)[C@H]3COc4ccccc4O3)C C25405431
CC(C)(C)OC(=O)NC[C@H]1CCCCN1C(=O)CN2C(=O)[C@@]3(CCc4c3cccc4)NC2=O C60195281
CC(C)(C)OC(=O)NC[C@@H]1CCCCN1C(=O)CN2C(=O)[C@]3(CCc4c3cccc4)NC2=O C60195284
CC(=O)[C@@H]1CC(=NN1c2ccccc2)C(=O)Nc3cccc(c3)S(=O)(=O)/N=C\4/CCCN4 C60348380
CC(=O)[C@H]1CC(=NN1c2ccccc2)C(=O)Nc3cccc(c3)S(=O)(=O)/N=C\4/CCCN4 C60348381
CC[C@@H]1C(=O)Nc2cc(c(cc2O1)S(=O)(=O)N3CCC[C@@H](C3)C(=O)NCc4ccc(o4)C)C C35396667
CNC(=O)C1CCN(CC1)c2nc3c(s2)c(=O)n(cn3)CC(=O)Nc4ccc(cc4)Cl C65100996
Cc1c(c(=O)[nH]c(=O)[nH]1)S(=O)(=O)NCCc2c(n(c3c2cccc3)C)C C01088002
Cc1nnc(n1N)N/N=C/c2cc(c(c(c2)Br)OCC#C)OC C06816764
c1ccc2c(c1)C(=O)N(S2(=O)=O)CC(=O)Nc3ccccc3SCC(=O)N C06989103
C[C@@H]1Cc2cc(ccc2N1CC(=O)N(C)CC(=O)NC(C)(C)C)S(=O)(=O)N C08744692
Cc1c(sc(c1C#N)NC(=C2C(=O)NC(=S)NC2=O)[C@H](C(=O)OC)F)C C10383557
C[C@H](C(=O)Nc1ccc(cc1)S(=O)(=O)N)Sc2nncn2c3ccccc3 C03449951
Cc1c(c(nn1CC(=O)Nc2cn(nc2C(=O)N)C)C(F)F)Br C02780580
CCn1cc(c(n1)C(=O)N)NC(=O)[C@@H](C)n2c(c(c(n2)C(F)(F)F)Br)C C02780451
Cc1c2c(n[nH]1)OC(=C([C@@H]2c3ccc(c(c3)CN4CCOCC4)OC)C#N)N C17077951
CNC(=O)C1CCC(CC1)Cn2c(=O)c3c(ccs3)n(c2=O)CC(=O)N C21921462
C[C@@H](c1ccco1)NC(=O)c2cc(ccc2N3CCOCC3)S(=O)(=O)N C25259652
CC(=O)N1CCc2c1ccc(c2)S(=O)(=O)Nc3ccc(cc3)CS(=O)(=O)N C25525522
c1c(cnc(c1Cl)OCC(=O)c2c(n(c(=O)[nH]c2=O)C3CC3)N)C(F)(F)F C28616839
CC(C)NC(=O)NC(=O)COC(=O)C12C[C@H]3C[C@@H](C1)CC(C3)(C2)NC(=O)C C13097366
CC\1=C(C(=O)NC(=O)/C1=C/c2ccc(o2)c3ccc(cc3)S(=O)(=O)N)C#N C16693752
C1Cc2c(sc(c2C(=O)N)NC(=O)N3CCN(CC3)CC(=O)N4CC4)C1 C34785781
CC(C)[C@@H](C(=O)Nc1ccc(cc1)OC)NC(=O)N[C@H]2CCS(=O)(=O)C2 C36359738
CCOC(=O)N1CCN(CC1)[C@@H](C)C(=O)Nc2c(c3c(s2)CCC3)C(=O)N C38695394
c1ccc(c(c1)/C=N/n2c(nnc2SCC(=O)NN)c3ccncc3)Cl C36646012
c1ccc(cc1)n2c(cc(n2)C(=O)N3CCC(CC3)C(=O)N)NC(=O)C4CC4 C40745380
C[C@@H](c1ccc(cc1)S(=O)(=O)N)NC(=O)C2CCN(CC2)C(=O)N(C)C C46895787
CN(C)C(=O)N1CCC(CC1)C(=O)NNC(=O)c2cc(c[nH]2)Br C46902813
Cc1c2cc(cnc2[nH]n1)C(=O)NNC(=O)c3cc(cn3C)Br C47404032
CCOC(=O)c1c(c(sc1NC(=O)C(=O)N2CCC(CC2)C(=O)N)C)C C48006299
CC(C)NC(=O)C(=O)Nc1ccc(cc1)S(=O)(=O)/N=C/2\CCCCCN2 C48569336
CCC(=O)Nc1cccc(c1)NC(=O)C(=O)NC[C@@H]2COc3ccccc3O2 C48704035
C[C@H](C(=O)N1CCOCC1)NC(=O)C(=O)NNc2ccc(cc2Cl)Cl C50628556
Cc1cc(c2c(c1)[C@@]3([C@H]4[C@@H]([C@H](N3)[C@@H](C)O)C(=O)N(C4=O)CCCOC)C(=O)N2)C C35375551
C[C@@H](C(=O)NCC1(CCCCC1)N2CCOCC2)N3CCO[C@@H](C3)C(=O)N C51105143
c1csc(n1)CCNC(=O)C(=O)Nc2cc3c(cc2Cl)NC(=O)CO3 C51849262
Cc1ccc(s1)CNC(=O)CSc2nnc(n2N)n3c(cc(n3)C)C C53617890
Cc1c(n(c(c1C#N)NC(=O)CSc2nnc(n2N)C)c3ccccc3)C C21390005
COc1ccc(cc1)[C@@H](C2CC2)NC(=O)NNC(=O)[C@H]3CCS(=O)(=O)C3 C54950845
COc1ccc(cc1)[C@H](C2CC2)NC(=O)NNC(=O)[C@H]3CCS(=O)(=O)C3 C54950846
Cc1ccc(c(c1)Cl)S(=O)(=O)NNC(=O)N[C@@H]2CCS(=O)(=O)C2 C57125022
c1cc(c(cc1NC(=O)N[C@@H]2CCS(=O)(=O)C2)Cl)N3CCNC(=O)C3 C57885999
c1cc2c(cc1S(=O)(=O)N[C@H]3CCN(C3)CC(F)(F)F)c(=O)[nH]c(=O)[nH]2 C57929259
CC(=O)N[C@@H]1[C@@H]([C@@H]([C@@H](O[C@@H]1Oc2ccc3ccccc3c2)CO)O)OC(=O)C C62725329
Cc1ncc(o1)c2ccc(cc2)NC(=O)C(=O)NC3CCC(CC3)C(=O)NC C63432817
CC(=O)N[C@]1(c2c(=O)[nH]c(=O)n(c2NC1=O)c3ccc(cc3)Cl)C(F)(F)F C01858911
CC(C)CNC(=O)NNC(=O)c1cnc2ccc(cn2c1=O)Br C65178136
Cn1cc(cn1)c2ncc(s2)C(=O)Nc3ccc(cc3)CS(=O)(=O)N C66372961
CC(C)[C@@H]1C(=O)NCCN1S(=O)(=O)c2ccc(cc2F)S(=O)(=O)N C66578746
c1cc2c(cc1N3CC[C@H](C3=O)C(=O)NC4CCC(CC4)C(=O)N)OCCO2 C66634870
c1ccc2c(c1)CCC[C@]2(CNC(=O)C(=O)Nc3ccc(nc3)n4ccnc4)O C67000723
Cc1c(cc(s1)C(=O)Nc2ccc(cc2)C(=O)N(C)OC)S(=O)(=O)N C67049388
CS(=O)(=O)c1cc(ccc1NC[C@H]2CN(CCO2)C3CC3)S(=O)(=O)N C67095826
Cc1cc(n2c(n1)nc(n2)CC(=O)NNC(=S)Nc3cccc(c3)C#C)C C67196323
Cc1c(ccc2c1NC(=O)[C@@]23[C@@H]4[C@@H]([C@@H](N3)[C@@H](C)O)C(=O)N(C4=O)CCOC)Cl C20548897
c1ccc2c(c1)CCC[C@H]2NC(=O)Cn3nc(nn3)c4ccc(cc4)C(=O)N C18654534
C[C@H]1CN(C[C@H](O1)C)c2ccc(cc2[N+](=O)[O-])S(=O)(=O)N3CCC(CC3)C(=O)[O-] C12857878
c1cc2c(cc1S(=O)(=O)N3CCC(CC3)C(=O)N4CCC[C@H](C4)C(=O)[O-])OCCCO2 C13171020
C[C@@H]1CN(C[C@@H](O1)C)c2ccc(cc2S(=O)(=O)N3CCC(CC3)C(=O)[O-])[N+](=O)[O-] C13210773
c1cc(c(cc1S(=O)(=O)N2CCCCC2)C(=O)[O-])Sc3nnnn3C[C@@H]4CCCO4 C13273571
CCc1c(c(on1)C)C(=O)N2CCN(CC2)S(=O)(=O)c3cc(cs3)C(=O)[O-] C13400874
Cc1c(c(on1)C)S(=O)(=O)N2CCC(CC2)C(=O)N3[C@H]4CCCC[C@H]4C[C@H]3C(=O)[O-] C13428379
Cc1ccc(o1)/C=C/C(=O)N2CCN(CC2)S(=O)(=O)c3ccc(cc3)C(=O)[O-] C13445524
c1ccc2c(c1)n(/c(=N/N=C\c3cccc(c3)[N+](=O)[O-])/s2)CCCS(=O)(=O)[O-] C15133545
c1cc(cc(c1)[N+](=O)[O-])/C(=N/c2nnc(s2)S(=O)(=O)N3CCCCC3)/[O-] C20486141
Cc1nn2c(=O)cc(nc2s1)CSc3nc(nc4n3nc(c4)[O-])c5ccco5 C20987013
CS(=O)(=O)N1CCN(CC1)C(=O)c2ccc(cc2)[N-]S(=O)(=O)c3cccs3 C22467438
c1ccc(cc1)S(=O)(=O)/N=C(/N2CCCN(CC2)C(=O)c3ccc4cnccc4n3)\[O-] C24913377
Cc1ccc(cc1)S(=O)(=O)N2CCCN(CC2)C(=O)c3ccc(cc3)c4[n-]nnn4 C25916895
c1ccc(c(c1)C#N)[N-]S(=O)(=O)c2cccc(c2)S(=O)(=O)[C@@H]3CCS(=O)(=O)C3 C31773052
Cc1cccc(c1)N\2[C@@H]3CS(=O)(=O)C[C@@H]3S/C2=N\C(=O)COCC(=O)[O-] C32506827
CCn1cc(cn1)[N-]S(=O)(=O)c2ccc(cc2)n3c(=O)c(c(cn3)Cl)Cl C32595358
Cc1c(cc(s1)c2nc(on2)C3CC3)S(=O)(=O)N4CCC(CC4)C(=O)[O-] C32918202
c1cc(ccc1[C@@H]2C(=C(C(=O)N2c3nccs3)[O-])C(=O)c4ccncc4)[N+](=O)[O-] C06423832
Cc1ccc(o1)C(=O)C2=C(C(=O)N([C@@]23c4ccccc4N(C3=O)C)C[C@@H]5CCCO5)[O-] C33644328
Cc1cc(=O)n(c(=S)n1C(=C2C=C(C(C(=C2)[N+](=O)[O-])Br)[N+](=O)[O-])[O-])C(C)C C33807266
Cc1c(c(n(c(=O)c1C#N)C)N2CCC[C@@H](C2)C)/C=C\3/C(=O)N(C(=S)S3)CC(=O)[O-] C33812073
c1ccc2c(c1)/C(=c/3\c(=O)n4c(s3)nc(n4)[C@@H]5COc6ccccc6O5)/C(=O)N2CC(=O)[O-] C34988154
c1ccc2c(c1)/C(=c/3\c(=O)n4c(s3)nc(n4)[C@H]5COc6ccccc6O5)/C(=O)N2CC(=O)[O-] C34988156
CCCc1nc([n-]n1)Sc2ccc(cc2S(=O)(=O)N3CCOCC3)[N+](=O)[O-] C12982168
c1ccc(c(c1)[N+](=O)[O-])S(=O)(=O)[N-]c2ccc(cc2)S(=O)(=O)N3CCOCC3 C02060865
c1cc(n(c1)c2ccc(cc2)C(=O)[O-])/C=C/3\C(=O)N(C(=O)S3)CC(=O)N4CCCC4 C09259530
COc1ccc(cc1)[N-]S(=O)(=O)c2ccc3c(c2)nc(o3)S[C@@H]4CCOC4=O C06132638
c1ccc(c(c1)[C@@H]2C(=C(C(=O)N2C[C@H]3CCCO3)[O-])C(=O)c4ccco4)[N+](=O)[O-] C02470841
Cc1cc(nc(n1)C)[N-]S(=O)(=O)c2ccc(cc2)N3C(=O)[C@H]4[C@@H]5C[C@H]([C@H]4C3=O)C=C5 C08690044
C[C@@H](C(=O)/N=C\1/[C@H]2C(=NC=N2)N=C[N-]1)OC(=O)c3c4ccccc4nc5c3CCCC5 C39460286
C[C@H](C(=O)/N=C\1/[C@H]2C(=NC=N2)N=C[N-]1)OC(=O)c3csc(n3)c4ccsc4 C39462594
CCn1c(nnc1SCC2=NC(=O)C3=C([C@H](SC3=N2)C(=O)[O-])C)N4CCOCC4 C39639660
CC1=C2C(=NC(=NC2=O)Cn3nc(nn3)c4cccc(c4)C(F)(F)F)S[C@@H]1C(=O)[O-] C39708330
Cc1c(c(n(c(=O)c1C#N)C)N2C[C@@H](O[C@H](C2)C)C)/C=C/3\C(=O)N(C(=S)S3)CC(=O)[O-] C39769195
CCn1c(c(c(c(c1=O)C#N)C)/C=C\2/C(=O)N(C(=S)S2)CC(=O)[O-])N3CCCC3 C39989656
Cc1c(c(=O)n(c(c1C(=O)COc2ccccc2[N+](=O)[O-])[O-])C[C@H]3CCCO3)C#N C40522927
Cc1c(c(n(n1)C)C)S(=O)(=O)/N=C(/c2cnn(c2C)c3ccc(cn3)C(F)(F)F)\[O-] C59250738
COc1ccccc1N2CCN(CC2)S(=O)(=O)c3ccc(cc3)[N-]S(=O)(=O)C C59341587
Cc1cc(ccc1S(=O)(=O)/N=C(/CCc2nnc(o2)c3ccsc3)\[O-])[N+](=O)[O-] C59579118
Cc1c2cc(cnc2n(n1)C)S(=O)(=O)[N-]c3ccccc3Sc4nncn4C C60331647
CCOC(=O)N1CCN(CC1)C(=O)[C@@H](C)CS(=O)(=O)[N-]c2ccc(cc2)C C62091769
CCn1c(nnc1SCC(=O)/N=C\2/c3c(c(nnc3[O-])C)[C@H](O2)C)c4ccncc4 C39782269
C/C(=N/S(=O)(=O)c1ccc(cc1)N2C(=O)C[C@@H](C2=O)Sc3nc4ccccc4s3)/[O-] C01824514
Cc1cc(cc(c1)[N-]S(=O)(=O)c2cc(oc2C)[C@H]3C(=CN=N3)C(=O)N(C)C)C C65259268
Cn1cc(cn1)S(=O)(=O)/N=C(/c2ccc(cc2)n3ccc(n3)C(F)(F)F)\[O-] C66005384
Cn1c(c(cn1)c2nc(no2)C3CC3)[N-]S(=O)(=O)c4c(cc(cc4F)F)F C66254307
Cc1c(c(n(n1)C)Cl)S(=O)(=O)[N-]c2c(cnn2C)c3nc(no3)C4CC4 C66254315
c1c(c(cc2c1OCCO2)[N+](=O)[O-])/N=C(/C(=C\c3csc(n3)C4CC4)/C#N)\[O-] C66406727
c1ccc(cc1)n2c(=O)ccc(n2)/C(=N/S(=O)(=O)c3ccc(c(c3)C#N)F)/[O-] C66736060
Cc1c(nnn1c2ccc3c(c2)cccn3)/C(=N/S(=O)(=O)c4cccs4)/[O-] C67001003
CCS(=O)(=O)c1ncc(c(n1)C(=O)Nc2c(c3c(s2)CCCC3)C(=O)OC)Cl C08868077
Cc1cc(c(n1c2cc(on2)C)C)C(=O)CN3C(=O)[C@](NC3=O)(C)c4ccc5c(c4)CCC5 C08879592
Cn1c2c(c(=O)n(c(=O)n2C)C)nc1SCC(=O)Nc3ccc(cc3)Br C09166793
c1ccc(cc1)N2CCN(CC2)C(=O)C[C@@H]3C(=O)NCCN3S(=O)(=O)c4ccccc4 C09096632
Cc1c(c(=O)n(n1C)c2ccccc2)NC3=NN=C(CS3)c4ccc(cc4)N5CCCC5=O C09417036
C[C@]1(C(=O)N(C(=O)N1)CC(=O)N(c2ccccc2)[C@@H]3CCS(=O)(=O)C3)c4ccccc4Cl C09585867
CCCc1cc(n(n1)C)C(=O)N2CCC(CC2)[C@]3(C(=O)N(C(=O)N3)Cc4ccsc4)C C11872363
CCOc1ccc(cc1)NS(=O)(=O)c2c(cc(cc2C)N3C(=O)CCS3(=O)=O)C C11858144
Cc1ccccc1NC(=O)CN2[C@H]3[C@H](C(=O)N(C3=O)c4ccc(cc4)Br)N=N2 C09674676
c1ccc2c(c1)N(C(=O)CCO2)CC(=O)Nc3ccc(cc3)S(=O)(=O)N4CCCCC4 C13113412
CC(=O)Nc1ccc(cc1)OC(=O)CN2CC(=O)N(C2=O)c3ccc(cc3)Br C13839430
Cc1ccc(cc1C)c2csc(n2)NC(=O)[C@@H]3CCCN3S(=O)(=O)c4c(noc4C)C C15586902
CC(=O)N1CCCc2c1ccc(c2)S(=O)(=O)N3CCC[C@@H](C3)C(=O)Nc4cccc(c4)OC C15823362
c1cc(ccc1N2CCN(CC2)C(=S)NC(=O)c3cc(cnc3)Br)[N+](=O)[O-] C15856254
CS(=O)(=O)N[C@@H]1c2cccc3c2c(ccc3)[C@@H]1Sc4nncn4/N=C/c5ccco5 C04326841
CSc1nnc(n1NC(=O)c2cc3nc(cc(n3n2)C(F)F)C(F)F)C(F)(F)F C02790135
Cc1ccc(cc1)N2C[C@@H](CC2=O)c3nnc(s3)NC(=O)[C@H]4CC(=O)N(C4)C5CCCCC5 C20583943
c1cc2c(cc1c3csc(n3)NC(=O)C4=NN(C(=O)CC4)[C@H]5CCS(=O)(=O)C5)CCCC2 C21197163
c1ccc2c(c1)nc(s2)c3ccc(cc3)NC(=O)C4=NN(C(=O)CC4)[C@@H]5CCS(=O)(=O)C5 C24041880
C[C@]1(C(=O)N(C(=O)N1)CN2CCN(CC2)S(=O)(=O)c3ccccc3)c4ccc5c(c4)CCC5 C16082203
C[C@@]1(C(=O)N(C(=O)N1)CN2CCN(CC2)S(=O)(=O)c3cccs3)c4ccc5c(c4)CCC5 C27309106
c1cc(sc1)S(=O)(=O)N2CCC[C@H](C2)C(=O)Nc3cc(ccc3n4cncn4)Cl C29764082
c1cc(sc1)S(=O)(=O)N2CCC[C@@H](C2)C(=O)Nc3cc(ccc3n4cncn4)Cl C29764085
Cc1cc2c(cc1S(=O)(=O)[C@@H](C)CC(=O)N3CCN(CC3)C4CCCCC4)OCC(=O)N2 C20930159
Cc1ccc2c(c1)cc(c(=O)[nH]2)[C@@H](c3nnnn3C[C@H]4CCCO4)N5CCc6ccccc6C5 C33323944
Cc1c(c(n(n1)C)C)CN(Cc2c[nH]nc2c3ccccc3)C(=O)c4ccc5c(c4)OCO5 C35416517
Cc1cc(no1)NC(=O)CN2CCN(CC2)C(=O)[C@@H](C)Oc3ccc(cc3Cl)Cl C36022699
c1cc2c(cc1C(=O)N3CCN(CC3)c4ccc(cc4[N+](=O)[O-])C(F)(F)F)NC(=O)CS2 C36733021
C[C@@H]1Cc2cc(ccc2N1C(=O)C)S(=O)(=O)N3CCC(CC3)C(=O)Nc4cccc(c4)OC C09396938
Cc1nc(cs1)Cc2nnc(o2)S[C@@H](C)C(=O)N3c4ccccc4NC(=O)C3(C)C C09788802
C[C@H]1C[C@]2(CC(C1)(C)C)C(=O)N(C(=O)N2)CC(=O)N3CCN(CC3)c4ccc(cc4)C(=O)C C12523347
CCn1c(c(c(c(c1=O)C#N)C)/C=C\2/C(=O)N(C(=S)S2)C)NCc3ccc4c(c3)OCO4 C40066453
COC(=O)CN1c2ccccc2/C(=C/3\C(=O)N(C(=S)S3)NC(=O)c4ccccc4)/C1=O C40845387
Cc1nc(cs1)c2ccc3c(c2)CCN3C(=O)CN4C(=O)[C@](NC4=O)(C)c5ccc(cc5)C#N C45555312
Cc1c(c(on1)/C=C/N(C)C)S(=O)(=O)N2CCC[C@@H](C2)C(=O)NC3CCCCCC3 C49693962
Cc1c(c(on1)/C=C/N(C)C)S(=O)(=O)N2CCC(CC2)C(=O)NC3CCCCCC3 C49694072
CCN1C(=O)C[C@@H](C12CCN(CC2)C(=O)CSc3[nH]c4cc(ccc4n3)C)C(=O)OC C14994055
Cc1c2c(cc(nc2n(n1)[C@@H]3CCS(=O)(=O)C3)c4ccc(cc4)OC)C(=O)NC(C)C C57293522
[H]/N=C\1/C(=C/c2ccc(o2)c3ccc(cc3)Cl)/C(=O)N=C4N1N=C(S4)S(=O)(=O)CC C41083891
c1cc(c(cc1NC(=O)CN2[C@@H]3[C@H](C(=O)N(C3=O)c4ccc(c(c4)F)F)N=N2)Cl)F C09675182
[H]/N=C/1\C(=C\c2cc(n(c2C)c3cc(cc(c3)C)C)C)\C(=O)N=C4N1C(=NS4)S(=O)(=O)CC C20206919
CC(C)N1C(=O)c2ccc(cc2S1(=O)=O)C(=O)Nc3ccc(cc3)n4cnc5c4cccc5 C59373148
Cc1cc(ccc1Cl)N(CCC#N)C(=O)CN2C(=O)[C@](NC2=O)(C)c3cc(oc3C)C C60346358
CC(C)(C(=O)Nc1nnc(o1)[C@H]2CC(=O)N(C2)c3ccccc3)Oc4ccc(cc4)Cl C62165628
[H]\N=C\1/C(=C/c2ccc(o2)Sc3ccc(cc3)C)/C(=O)N=C4N1C(=NS4)S(=O)(=O)C(C)C C20207188
[H]/N=C/1\C(=C\c2ccc(o2)c3cccc(c3)Cl)\C(=O)N=C4N1C(=NS4)S(=O)(=O)CC(C)C C20206963
C[C@@H](C1=NC(=O)C2=C(CSC2=N1)c3ccco3)S[C@@H]4NN=NN4Cc5cccs5 C64159966
Cc1ccccc1NC(=O)[C@H]2CCCN(C2)C(=O)c3c4c(n(n3)C)CCN(C4)C(=O)C5CCC5 C64565754
CCNC(=O)[C@H]1CCCN(C1)S(=O)(=O)c2cc(sc2C)c3nc(on3)C4CCC4 C35555935
c1cc(ccc1C#N)n2cc(nc2)c3nnc(o3)SCC(=O)Nc4ccc(c(c4)F)F C65132323
CCN(C[C@H]1COc2ccccc2O1)C(=O)CN3C(=O)[C@]4(CCCc5c4cccc5)NC3=O C08751763
C[C@@H](c1ccc2c(c1)OCCO2)NC(=O)[C@@H]3CCCN(C3)c4nnc(s4)n5cccc5 C08912629
C[C@]12CC[C@H]3[C@H]([C@@]1(CC[C@@H]2C4=CC(=O)OC4)O)CC[C@@H]5[C@@]3(CC[C@@H](C5)O[N+](=O)[O-])C=O C09059046
c1cc(ccc1NC(=O)CN2c3cc(ccc3OCC2=O)S(=O)(=O)N4CCCC4)Cl C09116781
Cc1ccc(cc1)N2C[C@H](CC2=O)C(=O)N3CCC(CC3)C(=O)Nc4ccc5c(c4)OCO5 C09191077
CC[C@H](C)NC(=O)CN1c2cc(ccc2OCC1=O)S(=O)(=O)N3CCCCCC3 C09430643
Cc1c(cc(c(n1)NC(=O)Cn2c(c(c(n2)C)[N+](=O)[O-])C)Br)Br C09489839
c1ccc(cc1)n2cc(c(n2)c3cccnc3)/C=N/NC(=O)[C@@H]4COc5ccccc5O4 C09562094
CCc1cc2c(cc1S(=O)(=O)N3CCN(CC3)C(=O)OCC)[nH]c4c2C(=O)CCC4 C09685884
c1cc(cnc1)c2nnc(n2C3CC3)SCC(=O)Nc4ccc5c(c4)OCCCO5 C09949648
C[C@@H]1CS(=O)(=O)N(C1=O)c2ccc(c(c2)C(=O)Nc3ccc(cc3)C(=O)OC)Cl C12207129
Cc1cc(nc(n1)NS(=O)(=O)c2ccc(cc2)N3C(=O)[C@@H]4[C@@H]5C[C@H]([C@H]4C3=O)C(=C5)C)C C12488876
Cc1c(c(=O)oc2c1c(cc3c2CCC(O3)(C)C)OCC(=O)N[C@@H]4CS(=O)(=O)C=C4)C C12897676
Cc1ccc2c(c1)cc(c(=O)[nH]2)[C@H](c3nnnn3C[C@H]4CCCO4)N5CCc6c5cccc6 C06281904
COc1cc(c(cc1Cl)OC)NC(=O)c2c3c(n(n2)[C@H]4CCS(=O)(=O)C4)CCCC3 C13729255
c1ccc(cc1)S(=O)(=O)N2CCC[C@@H](C2)C(=O)Nc3nc4cc5c(cc4s3)OCCO5 C14018128
C[C@@H]1C[C@H](CN(C1)S(=O)(=O)c2ccc(cc2)NC(=O)Cn3c4ccccc4ncc3=O)C C15092183
Cc1c2c(n(n1)c3nc(cnn3)c4ccc(cc4)OC)NC(=O)C[C@H]2c5ccc(cc5)SC C15670217
Cc1cccc(c1C)N2C[C@@H](CC2=O)C(=O)O[C@H](C)C(=O)N3CC(=O)Nc4c3cccc4 C16795118
CC(=O)c1cc2c(cc1N/C=C(\C#N)/c3nc(cs3)c4ccc5c(c4)OCO5)OCO2 C01825800
Cc1c(c(n(n1)c2ccccc2)N3CCCC3)/C=N/NC(=O)[C@@H]4COc5ccccc5O4 C20785026
Cc1cc(cc(c1)NC(=O)N2CCN(CC2)Cc3nnnn3c4ccc(c(c4)F)F)C C21151137
CCOc1ccc(cc1)[C@H](c2c(n3c(s2)nc(n3)C)[O-])[NH+]4CCC5(CC4)OCCO5 C22626588
CC1CCC2(CC1)C(=O)N(C(=O)N2)CN3CCN(CC3)S(=O)(=O)c4ccccc4Cl C13062149
Cc1c2c(cc(nc2n(n1)C)C(C)C)/C(=N/c3nc(cs3)C[NH+]4C[C@@H](O[C@H](C4)C)C)/[O-] C12791528
CC[C@]1(Cc2c(cc3c4c(c(=O)n(cn4)CC(=O)NC[C@H]5CCCO5)sc3n2)CO1)C C32074535
Cc1ccc(cc1)N(C)C(=O)[C@@H]2CCCN(C2)S(=O)(=O)c3ccc4c(c3)NC(=O)CO4 C33021352
C[C@]12CC[C@H]3[C@@H]([C@@]1(CC[C@@H]2C4=CC(=O)OC4)O)CC[C@@H]5[C@@]3(CC[C@@H](C5)O[N+](=O)[O-])C=O C35805800
Cc1cs/c(=N/C(=O)C2CCN(CC2)C(=O)[C@H]3CC(=O)N(C3)c4ccc(cc4)OC)/[nH]1 C36569355
CC[C@@H](C)NC(=O)c1c(c2cc(ccc2o1)S(=O)(=O)N3CCC4(CC3)OCCO4)C C02459765
CN(C)S(=O)(=O)c1ccc(cc1)c2nnc(o2)NC(=O)c3ccc(cc3)Br C36693461
CCC1CCC2(CC1)C(=O)N(C(=O)N2)CC(=O)N3CCC[C@@H]3c4ccc5c(c4)OCCO5 C39570255
C[C@H]1C[C@]2(CC(C1)(C)C)C(=O)N(C(=O)N2)CC(=O)O[C@@H](C)C(=O)N3CCc4c3cccc4 C22105696
Cc1ccccc1c2ccc(nn2)N3CC[NH+](CC3)[C@@H](Cn4c5ccccc5oc4=O)[O-] C40566485
CC(C)Oc1ccc2c(cc(=O)oc2c1)C(=O)Nc3nc4ccc(cc4s3)S(=O)(=O)C C41643454
CCN(CC)C(=O)COc1ccc(cc1)[C@H]2C3=C(CC(CC3=O)(C)C)Nc4n2ncn4 C04426093
Cc1c2c(cc(nc2n(n1)[C@H]3CCS(=O)(=O)C3)c4ccco4)C(=O)N[C@@H]5CCCC[C@@H]5C C57293816
Cc1cc(no1)NC(=O)CN2CCN(CC2)C(=O)c3cc4cccc(c4o3)Br C33228899
CC(C)(C)n1c(=O)c(c(cn1)N2CCN(CC2)Cc3[nH]c(=O)c4ccccc4n3)Cl C60244193
Cc1c(sc(n1)c2cccnc2)C(=O)N3CCC[C@@H](C3)C(=O)Nc4ccc5c(c4)OCO5 C62040489
Cc1cc(c(n1C2=NO[C@@H](C2)C)C)/C=C/C(=O)N3CCC(CC3)n4c5ccccc5[nH]c4=O C39934423
Cc1c2c(n(n1)c3ccc(nn3)Cl)N=C(C[C@@H]2c4ccc(c(c4)OC)OCC#C)O C32106183
COc1ccc2c(c1)c(cc(=O)o2)CN3CCN(CC3)C(=O)[C@@H]4[C@H]5CCCCC5=NN4 C63515153
Cc1cc(cc(c1)N2C(=O)[C@H]3[C@H](C2=O)N(N=N3)CC(=O)Nc4ccc(c(c4)Cl)F)C C09748196
[H]/N=C/1\C2=C(N=NC2=N[C@H](N1c3ccccc3C)SCc4cc(=O)n5ccccc5n4)C C63731289
c1ccc2c(c1)NC(=O)C[C@H](N2C(=O)CSc3nnc(o3)C4=NC=CC4)C(F)(F)F C64179069
CC[C@@H]1C(=O)Nc2cc(c(cc2O1)S(=O)(=O)N3CCC[C@@H](C3)C(=O)N4CCCCC4)C C35396679
Cc\1ccc[nH]/c1=N\S(=O)(=O)c2cc(n(c2C)C)c3nc(c(s3)C(=O)N4CCCC4)C C65036363
CS(=O)(=O)N1CCC(CC1)c2nc(on2)c3cccc(c3)NC(=O)c4ccccc4 C65111872
c1ccc(c(c1)S(=O)(=O)N2CCN(CC2)c3ccc(nn3)Nc4ccncc4)Cl C11698037
CC1([C@@]2(CC[C@]1(CC2=O)C(=O)N3CCC[C@H](C3)C(=O)[O-])C)C C01448423
c1cc2c(cc1S(=O)(=O)N3CCC(CC3)C(=O)[O-])CCC2 C04218693
c1cc(c(cc1S(=O)(=O)N2CCC[C@@H](C2)C(=O)[O-])F)F C13263052
c1cc2c(cc1S(=O)(=O)N3CCC[C@@H](C3)C(=O)[O-])CCC2 C13267708
Cc1nc2c(c3c(s2)C[C@@H](CC3)C)c(=O)n1CCC(=O)[O-] C19954685
C[C@@H]1CCc2c(sc3c2c(=O)n(c(n3)SC)CC(=O)[O-])C1 C19961211
CC[C@@H](C(=O)[O-])n1c(=O)c2c(c(sc2nc1SC)C)C C19961285
c1ccc2c(c1)CCN(C2)c3c(n4ccsc4n3)/C=C/C(=O)[O-] C22158121
C1CCc2c(c(c(s2)N3C(=O)CCCCC3=O)C(=O)[O-])C1 C35323361
Cc1c(sc(n1)Cl)S(=O)(=O)[N-]c2ccccc2C#N C35356961
CCN1C(=O)[C@H]([N-]C12CCN(CC2)C(=O)C3CC3)CC(C)C C36032575
CCc1nc(c(s1)CC(=O)[O-])c2ccc3c(c2)OCCO3 C36291277
c1cnc(cc1Cl)C(=O)N2[C@@H]3CCCC[C@@H]3C[C@@H]2C(=O)[O-] C36819566
Cc1cc(c(cc1C(=O)[O-])S(=O)(=O)N2CCSCC2)C C37246637
COc1ccc(cc1F)[N-]S(=O)(=O)c2ccc(cc2)C#N C37290902
CC(=O)c1ccc(cc1)[N-]S(=O)(=O)c2ccnc(c2)Cl C38104772
Cc1cc(cc(c1)O[C@H](C)C(=O)N2CCC[C@@H](C2)C(=O)[O-])C C41532864
c1cc(c(cc1/C=C\2/C(=NC(=S)S2)[O-])F)n3cncn3 C41873488
c1cc(sc1)S(=O)(=O)/N=C(/c2cc(cnc2)Br)\[O-] C42243903
CC(C)N(C)S(=O)(=O)[N-]c1ncc(s1)Br C42520462
Cc1c(sc(n1)C)C(=O)N2CCc3c(ccs3)[C@H]2C(=O)[O-] C44591864
c1csc2c1[C@@H](N(CC2)C(=O)N3C[C@H]4CC[C@@H]3C4)C(=O)[O-] C44593379
Cc1nc(cs1)CN(C)C(=O)[C@H]2[C@H]3C[C@@H]([C@@H]2C(=O)[O-])C=C3 C44609312
c1cc(sc1)S(=O)(=O)/N=C(/c2ccc3c(c2)CCO3)\[O-] C48448637
CS(=O)(=O)/N=C(/C=C/c1ccc(o1)I)\[O-] C48478776
CN(C)S(=O)(=O)/N=C(/c1cc(ccc1F)Br)\[O-] C48869293
Cc1ccc(s1)/C=C\C(=N\S(=O)(=O)N2CCCCC2)\[O-] C48869976
Cn1cc(ccc1=O)[N-]S(=O)(=O)c2ccc(cc2Cl)F C48961768
CCc1ncc(s1)/C(=N/S(=O)(=O)c2cccc(c2)C)/[O-] C49155569
c1cc(cc(c1)Cl)S(=O)(=O)[N-][C@@H](C#N)c2ccncc2 C49919248
c1cc2c(cc1S(=O)(=O)Cc3cc(co3)C(=O)[O-])CCC2 C51329557
Cc1nnc(s1)Sc2c(cc3c(n2)CCCC3)C(=O)[O-] C54554169
Cc1nc2cc(cnc2n1[C@@H](C(C)C)C(=O)[O-])Br C57876905
Cc1c(sc(c1C(=O)[O-])N2C(=O)[C@@H]3CCCC[C@H]3C2=O)C C21011314
Cc1ccc(cc1)S(=O)(=O)/N=C(/C=C/c2ccc(o2)C)\[O-] C46927510
Cc1ccc(cc1[N-]S(=O)(=O)C)C(=O)N2CCCSCC2 C60833687
c1cn(c(nc1=O)SCC(=O)[O-])[C@@H]2CCCc3c2ccs3 C61367163
c1cc(ncc1Br)C(=O)N2CCC[C@@H](C2)CC(=O)[O-] C61860713
c1cscc1c2nc(cs2)C(=O)N3CC[C@@H](C3)C(=O)[O-] C62119011
c1cc(cc(c1)N2CCOCC2)[N-]S(=O)(=O)C3CCCC3 C62322817
c1cc(oc1c2c(sc3n2ccn3)C(=O)[O-])Br C62467308
CCCC1(CCN(CC1)C(=O)N(C)[C@H]2CCSC2)C(=O)[O-] C62846657
CCC[C@@]1(CCCN(C1)C(=O)c2c(nc(s2)C)C)C(=O)[O-] C62871483
[truncated: 24,805 more chars]
