# Supplementary material for: PyRMD Studio: A Unified Suite for Next-Generation, AI-Powered Virtual Screening
Source: J Chem Inf Model. 2026 May 19;66(11):6197–203. doi: 10.1021/acs.jcim.6c00648 (PMC13250901; doi:10.1021/acs.jcim.6c00648)
Supplement: Supplementary file 2 [file ci6c00648_si_002.zip › decoys/hivpr_decoys.ism]

CCN(CC)c1ccc(cc1)[C@H]2CC(=NN2C(=O)CCC(=O)[O-])c3ccc(cc3)Br C04133254
CCSc1ccc(cc1)c2c(cn(n2)c3ccccc3)/C=C\4/C(=O)N(C(=S)S4)CCC(=O)[O-] C02247116
CC[C@@H](C(=O)[O-])N1C(=O)/C(=C/c2ccc(c(c2)OC)OCc3ccc(cc3)Cl)/SC1=S C02700953
CC[C@H](C(=O)[O-])N1C(=O)/C(=C/c2ccc(c(c2)OC)OCc3ccccc3Cl)/SC1=S C02700950
CSCC[C@H](C(=O)[O-])N1C(=O)/C(=C\c2ccc(o2)c3ccccc3C(F)(F)F)/SC1=S C09884835
COc1ccc(cc1S(=O)(=O)N(CC=C)Cc2ccc(s2)Br)/C=C/C(=O)[O-] C13077135
COc1cc2c(cc1OC)[C@@H](N(CC2)C(=O)CSc3cc(ccc3Cl)Cl)CC(=O)[O-] C13181725
COc1cc2c(cc1OC)[C@@H](N(CC2)C(=O)CSCc3ccc(c(c3)Cl)Cl)CC(=O)[O-] C13183138
COc1cc2c(cc1OC)[C@H](N(CC2)C(=O)c3cc(cc(c3)C(F)(F)F)C(F)(F)F)CC(=O)[O-] C13183189
c1ccc2c(c1)c(=O)n(c(n2)SCCOc3ccc(cc3Br)Cl)CC(=O)[O-] C13223267
c1cc(ccc1/C=C/2\C(=O)N(C(=S)S2)CCCC(=O)[O-])OC([C@H](C(F)(F)F)F)(F)F C13343629
Cc1ccc(cc1)c2c(cn(n2)c3ccc(cc3)F)/C=C\4/C(=O)N(C(=S)S4)CCCCC(=O)[O-] C13362820
CC(C)n1c(=O)c2ccc(cc2nc1SCC(=O)Nc3cc(ccc3C(=O)[O-])C(=O)[O-])Cl C13393413
Cc1cc(c(n1c2ccc(cc2)OC(F)(F)F)C)C(=O)CSc3nc(cs3)CC(=O)[O-] C13416247
CCOc1ccc(cc1)NC(=O)c2ccc(cc2)NC(=O)COc3ccc(cc3C(=O)[O-])C(=O)[O-] C13421989
Cc1cc(c(n1c2ccc(cc2)Br)C)C(=O)COc3ccc(cc3C(=O)[O-])C(=O)[O-] C13422119
CCOc1cc(ccc1OCC(=O)[O-])/C=C\2/C(=O)N(C(=S)S2)c3cccc(c3)C(F)(F)F C16688964
CC[C@@H](C(=O)[O-])Oc1ccc(cc1)/C=C/2\C(=O)N(C(=S)S2)c3ccc(cc3)N(CC)CC C16907327
COc1cc(ccc1OCCC(=O)[O-])/C=C/2\C(=O)N(C(=S)S2)c3cccc(c3)C(F)(F)F C16911928
CCCCc1ccc(cc1)N2C(=O)/C(=C\c3ccc(c(c3)OC)O[C@H](C)C(=O)[O-])/SC2=S C16913752
CC[C@@H](C)c1ccc(cc1)N2C(=O)/C(=C\c3ccc(c(c3)OC)O[C@@H](C)C(=O)[O-])/SC2=S C16914421
CC[C@H](C)c1ccc(cc1)N2C(=O)/C(=C\c3ccc(c(c3)OC)O[C@@H](C)C(=O)[O-])/SC2=S C16914425
CC[C@H](C)c1ccc(cc1)N2C(=O)/C(=C\c3ccc(c(c3)OC)O[C@H](C)C(=O)[O-])/SC2=S C16914436
CC[C@H](C)c1ccc(cc1)N2C(=O)/C(=C\c3ccc(c(c3)OCC)OCC(=O)[O-])/SC2=S C16916073
CC[C@@H](C(=O)[O-])Oc1ccc(cc1OCC)/C=C/2\C(=O)N(C(=S)S2)c3cccc(c3C)C C16918175
CC[C@H](C(=O)[O-])Oc1ccc(cc1OCC)/C=C/2\C(=O)N(C(=S)S2)c3ccccc3Cl C16918318
CC[C@H](C(=O)[O-])Oc1ccc(cc1OCC)/C=C/2\C(=O)N(C(=S)S2)c3cccc(c3)Cl C16918325
CCc1ccc(cc1)N2C(=O)/C(=C\c3ccc(c(c3)OCC)O[C@@H](CC)C(=O)[O-])/SC2=S C16918364
CCOc1cc(ccc1OCCC(=O)[O-])/C=C/2\C(=O)N=C(S2)[N-]c3ccc(cc3)C(=O)OCC C16920103
Cc1c(c(c(nc1c2ccccc2)C(C)C)/C=C/[P@@](=O)(C[C@@H](CC(=O)[O-])O)[O-])c3ccc(cc3)F C26671250
Cc1c(c(c(nc1c2ccccc2)C(C)C)/C=C/[P@](=O)(C[C@@H](CC(=O)[O-])O)[O-])c3ccc(cc3)F C26671254
CCc1c(c(c(c(n1)c2ccccc2)C)c3ccc(cc3)F)C#C[P@@](=O)(C[C@@H](CC(=O)[O-])O)[O-] C26671375
CCc1c(c(c(c(n1)c2ccccc2)C)c3ccc(cc3)F)C#C[P@](=O)(C[C@@H](CC(=O)[O-])O)[O-] C26671379
c1cc(ccc1[C@H](Cc2cc[n+](cc2)[O-])c3ccc(c(c3)OC(F)F)OC(F)F)C4(CCC4)[O-] C13442121
CC1=C([C@H](N2C(=CSC2=N1)C=C([O-])[O-])c3cccc(c3)Oc4ccccc4)C(=O)OC(C)(C)C C36048734
Cc1ccc(cc1N2[C@H](C(=C(C2=O)[O-])C(=O)c3ccc(c(c3)OC)OC)c4c(ccs4)C)C(=O)[O-] C13215917
c1ccc(c(c1)[C@@H]2C(=C(C(=O)N2c3ccc(cc3)CC(=O)[O-])[O-])C(=O)c4ccc(s4)Cl)C(=O)[O-] C13217276
c1ccc(c(c1)[C@H]2C(=C(C(=O)N2c3ccc(cc3)CC(=O)[O-])[O-])C(=O)c4ccc(s4)Cl)C(=O)[O-] C13217275
CCOc1ccc(cc1OC)[C@@H]2C(=C(C(=O)N2CC=C)[O-])C(=O)c3ccc(cc3)Br C40025986
CCO/C(=C\1/[C@H](C(=C(N=C1C[S@](=O)c2ccccc2F)C)C#N)c3ccccc3C(F)(F)F)/[O-] C40447637
CCO/C(=C\1/[C@H](C(=C(N=C1C[S@@](=O)c2ccccc2)C)C#N)c3ccccc3OC(F)F)/[O-] C40447648
CCO/C(=C\1/[C@@H](C(=C(N=C1C[S@](=O)c2ccccc2)C)C#N)c3ccccc3OC(F)F)/[O-] C40447649
CCO/C(=C\1/[C@H](C(=C(N=C1C[S@](=O)c2ccccc2)C)C#N)c3ccccc3OC(F)F)/[O-] C40447650
CCCOc1ccc(cc1/C=C/2\C(=O)N(C(=S)S2)[C@@H](c3ccccc3)C(=O)[O-])Br C40936436
CCN(CC)C(=O)COc1c(cc(cc1Br)/C=C/2\C(=NC(=S)S2)[O-])OCC C40942127
CCN(CC)S(=O)(=O)c1cc(ccc1C)[N-]S(=O)(=O)c2ccc(cc2Br)C C46570479
CC1=C([C@@H](/C(=C(\[O-])/OC(C)C)/C(=N1)C[S@@](=O)c2ccccc2)c3ccccc3C(F)(F)F)C#N C34802438
COc1cccc(c1OCc2ccc(cc2Cl)Cl)/C=C\3/C(=O)N(C(=S)S3)CC(=O)[O-] C33309084
CC[C@@H](C(=O)[O-])N1C(=O)/C(=C\c2ccc(c(c2)OC)OCc3ccccc3Cl)/SC1=S C32694372
CC[C@H](C(=O)[O-])N1C(=O)/C(=C\c2ccc(c(c2)OC)OCc3ccccc3Cl)/SC1=S C32694373
COc1cc(cc(c1)OC)[C@@H](CC(=O)NC(c2ccccc2)c3ccccc3)c4cnc5n4cc(cc5)Cl C04157997
CCCOc1ccc(cc1)C(=O)N2CCN(CC2)c3ccc(cc3Cl)NC(=O)c4ccc(cc4)OCC C04122901
CCOC(=O)c1ccccc1OCc2cc(ccc2OC)[C@@H]3Nc4ccccc4C(=O)N3c5ccc(cc5)C C02275749
CCc1ccc(cc1)/C=C/2\C(=O)N(C(=S)S2)CCCC(=O)Nc3ncc(s3)Cc4ccc(cc4)C C08764027
CCCCc1nc2c(c3c(s2)COC(C3)(C)C)c(n1)SCC(=O)NC(c4ccccc4)c5ccccc5 C02331176
CCSCCOC(=O)C1[C@@H](C2=C(C[C@@H](CC2=O)c3ccc(cc3)OC)N=C1C)c4ccc(c(c4)OC)O C09435086
c1ccc(cc1)C(c2ccccc2)NC(=O)COC(=O)c3cn(nc3c4ccc(cc4)Cl)c5ccccc5 C03370797
COCCOc1cc(c(cc1Cl)Cl)N(CC(=O)Nc2ccc(cc2)Cl)S(=O)(=O)c3ccc(cc3)Cl C12951246
CCCN(CCC)C(=O)c1ccc(cc1)NC(=O)c2cc(ccc2OCCc3ccccc3)Br C14834234
CCCCOc1cccc(c1)NC(=O)CSC2=C([C@@H]([C@@H]3C(=N2)CC(CC3=O)(C)C)c4cccs4)C#N C09089222
Cc1cc(c(c(n1)SCC(=O)N/N=C/c2cc(n(c2C)c3ccc(cc3)c4ccccc4)C)C#N)COC C18192571
CCSCCOC(=O)C1=C(NC2=C([C@H]1c3ccc4c(c3)OCO4)C(=O)C[C@@H](C2)c5ccc(cc5)OC)C C02925605
CC1=C([C@@H](C2=C(N1)C[C@@H](CC2=O)c3ccc(cc3)OC)c4cccc(c4)F)C(=O)OCCOc5ccccc5 C02792812
CC1=C([C@H](C2=C(N1)C[C@H](CC2=O)c3ccc(cc3)OC)c4cccc(c4)F)C(=O)OCCOc5ccccc5 C02792809
CCC(C)(C)n1c(nnn1)[C@H](c2cc3cc(ccc3[nH]c2=O)C)N(CCc4ccccc4)Cc5cccs5 C19972885
CCC(C)(C)n1c(nnn1)[C@@H](c2cc3cc(cc(c3[nH]c2=O)C)C)N(Cc4ccccc4)Cc5cccs5 C19973171
CCc1ccc(cc1)[C@H]2C(=C(C(=O)N2CC[NH+](CC)CC)[O-])C(=O)c3ccc(c(c3)C)OCc4ccccc4 C20080167
C/C(=N\NC(=O)c1ccc(cc1)CSc2nncn2C)/c3ccc(cc3)OCc4cccc5c4cccc5 C20158876
CCCCOc1ccc(cc1)[C@@H](C)NC(=O)CN2c3ccccc3S/C(=C\c4ccc(cc4)Cl)/C2=O C20726399
Cc1cc(c(cc1C)S(=O)(=O)NC[C@@H](c2ccc(cc2)N(C)C)N3CCN(CC3)c4ccccc4)OC C21754958
CN(C)c1ccc(cc1)[C@@H](CNC(=O)COc2ccc(cc2Cl)Cl)N3CCN(CC3)c4ccccc4 C22417656
CN(C)c1ccc(cc1)[C@H](CNC(=O)COc2ccc(cc2Cl)Cl)N3CCN(CC3)c4ccccc4 C22417658
CCc1ccc(cc1)CNC(=O)c2ccc(cc2)Cn3c4cnccc4nc3SCc5ccc(cc5)OC C32953717
CC[NH+](CC)CCCN1[C@H](C(=C(C1=O)[O-])C(=O)c2cc3cc(ccc3o2)C)c4ccc(cc4)Br C33515651
CCOc1c(cc(cc1Br)/C=C/C(=O)Nc2c(c3c(s2)CCC[C@@H]3C)C(=O)OCC)OC C01980129
CCCC[C@@H](CC)C(=O)Nc1ccc(c(c1)C(=O)N2CCC(CC2)C)N3CCN(CC3)c4ccccc4OC C33764125
CCSCCOC(=O)C1=C(NC2=C([C@H]1c3cccc(c3)Br)C(=O)[C@@H]([C@@H](C2)C)C(=O)OC)C C33834453
CCOC(=O)[C@@H]1[C@H](CC2=C(C1=O)[C@@H](C(=C(N2)C)C(=O)OCC)c3cccc(c3)Cl)c4ccccc4OC C09993396
CCOC(=O)[C@@H]1[C@@H](CC2=C(C1=O)[C@@H](C(=C(N2)C)C(=O)OCC)c3ccc(cc3)Cl)c4ccccc4OC C08415992
C[C@@H](CC(=O)N(Cc1ccco1)[C@H](c2ccc(cc2)Cl)C(=O)NC(C)(C)CC(C)(C)C)c3ccccc3 C36501924
CC(C)(C)CC(C)(C)NC(=O)[C@@H](C(c1ccccc1)c2ccccc2)N(Cc3ccco3)C(=O)c4ccccc4 C36502353
Cc1ccccc1CC(=O)N(Cc2ccc(o2)C)[C@H](c3ccc(cc3)C(F)(F)F)C(=O)NC4CCCCC4 C36556568
Cc1ccc(o1)CN([C@@H]([C@@H](C)c2ccccc2)C(=O)NC(C)(C)CC(C)(C)C)C(=O)c3ccc(cc3)Cl C36558804
c1ccc(cc1)CCOc2ccc(cc2C(=O)NC(=S)N(CCC#N)Cc3ccccc3)Br C36564428
Cc1ccc(o1)CN([C@H](C(c2ccccc2)c3ccccc3)C(=O)NC(C)(C)CC(C)(C)C)C(=O)C=C(C)C C36599371
Cc1ccc(o1)CN([C@H](C(c2ccccc2)c3ccccc3)C(=O)NC(C)(C)CC(C)(C)C)C(=O)CCl C36599951
CCCCNC(=O)[C@@H](c1cc2ccccc2c3c1cccc3)N(Cc4ccc(o4)C)C(=O)c5ccc(cc5)F C36602759
CCOC(=O)[C@@H](c1ccc(c(c1)OC)OC)[C@@H]2C[C@@H](C=C2)NC(=O)c3c(cc(cc3C(C)C)C(C)C)C(C)C C37452384
CCOC(=O)[C@@H](c1ccc(c(c1)OC)OC)[C@H]2C[C@@H](C=C2)NC(=O)c3c(cc(cc3C(C)C)C(C)C)C(C)C C37452391
CC[C@H](C(=O)Nc1cccc2c1cccc2)Sc3nnc(n3c4ccccc4)COc5ccc(cc5)OC C39757633
CCn1c(nnc1SCC(=O)Nc2ccc(cc2)C34CC5CC(C3)CC(C5)C4)COc6ccc(cc6)OC C39763272
CCCCCCOc1c(cc(cc1Cl)C(=O)Nc2ccc(cc2)S(=O)(=O)N3CCCCCC3)Cl C39869090
Cc1cc(cc(c1Cl)C)OCCCCn2c3ccccc3nc2[C@@H](C)NC(=O)Cc4ccc(cc4)Cl C40195569
CC(C)CCOc1ccc(cc1)[C@H]2c3c(n[nH]c3C(=O)N2CCc4ccc(cc4)OC)c5ccc(cc5)Cl C40343678
CC(C)c1ccc(cc1)[C@@H](CNC(=O)c2cnc(nc2Cl)SCc3ccc(cc3)F)N4CCOCC4 C40985905
CCCCCOC(=O)c1c2c(nc3ccccc3n2)n(c1NC(=O)c4cccc(c4)Br)c5ccccc5 C01897988
CC[C@@H](c1nnnn1Cc2ccc(cc2)F)N(Cc3ccc(cc3)C)Cc4cc5cc(cc(c5[nH]c4=O)C)C C13494826
CCCOc1ccc(cc1)C(=O)N2CCN(CC2)c3ccc(cc3Cl)NC(=O)c4cccc(c4)OCC C22846641
c1ccc2c(c1)nc(c(n2)C(F)(F)F)[C@@H](c3ccc(cc3)Cl)C(=O)/N=C/NOCc4cccc(c4)C(F)(F)F C12961392
CCCC(=O)[C@H]1/C(=N/CCC2=c3cc(ccc3=[NH+][C@H]2C)OCc4ccccc4)/C[C@H](CC1=O)c5ccccc5 C63514714
CN\1C(=O)/C(=C/c2ccc(c(c2)Br)OC)/S/C1=N/c3ccc(c(c3)C(=O)[O-])Cl C02167815
c1ccc(cc1)/N=C/2\N(C(=O)/C(=C/c3cc(cc(c3[O-])Br)[N+](=O)[O-])/S2)c4ccccc4 C02187872
c1ccc(cc1)[C@H](C(=O)[O-])Sc2c(c(cc(n2)c3ccc(cc3)Br)C(F)(F)F)C#N C08451086
Cc1ccc(cc1Cl)n2c(=O)c3c4c(sc3nc2Sc5c(cccn5)C(=O)[O-])CCCC4 C13090756
C[C@@H]1CCc2c(sc3c2c(=O)n(c(n3)Sc4c(cccn4)C(=O)[O-])CCc5ccc(cc5)F)C1 C13091009
Cc1ccc(cc1)c2cc(c3ccccc3n2)c4nnc5n4N=C([C@H](S5)CC(=O)[O-])c6ccccc6 C13182278
Cc1ccc(cc1C)N(c2nc(cs2)/C=C\3/C[C@@H](Cc4c3nc5ccccc5c4C(=O)[O-])C)C(=O)C C13264563
C[C@H]1CCc2c(sc3c2c(=O)n(c(n3)SCc4c(cco4)C(=O)[O-])c5ccc(cc5)Cl)C1 C13395238
CN\1C(=O)/C(=C/c2cc(ccc2OC)Br)/S/C1=N\c3ccc(c(c3)C(=O)[O-])Cl C15010380
c1ccc2c(c1)cccc2c3nc4cc(ccc4o3)/N=C/c5cc(cc(c5[O-])[N+](=O)[O-])Br C03102912
CCc1ccc2c(c1)nc(o2)c3cc(ccc3O)/N=C\c4cc(cc(c4[O-])[N+](=O)[O-])Br C15134322
c1ccc2cc(ccc2c1)c3nc4cc(ccc4o3)/N=C/c5cc(cc(c5[O-])[N+](=O)[O-])Br C03144751
Cc1cc(c2c(c1)sc(n2)N3[C@H](C(=C(C3=O)[O-])C(=O)c4cccs4)c5cccc(c5)Cl)C C09173295
CCc1ccc2c(c1)sc(n2)N3[C@H](C(=C(C3=O)[O-])C(=O)c4cccs4)c5ccc(cc5)Cl C08771831
Cc1c(sc(n1)N2[C@@H](C(=C(C2=O)[O-])C(=O)c3ccc(c(c3)Cl)OC)c4ccc(cc4)C(C)C)C C08987705
CCOc1ccc(cc1)c2nc3cc(ccc3o2)NCc4cc(cc(c4[O-])Br)[N+](=O)[O-] C03013750
CC(=C1/C(=N/c2ccc(cc2)/N=C/c3cc(ccc3O)Br)/c4cccc(c4C1=O)[N+](=O)[O-])[O-] C03613725
Cc1cc(c(n1c2ccc3c(c2)OCO3)C)/C=C\4/C(=O)N=C(S4)[N-]c5cccc(c5Cl)Cl C17299696
CCOc1cc(c(cc1OC)Br)/C=C\2/C(=O)N=C(S2)[N-]c3cccc(c3C)Cl C15016098
CCOc1cccc(c1)C(=O)C2=C(C(=O)N([C@H]2c3cccs3)c4nc5c(cc(cc5s4)C)C)[O-] C33790801
c1cc(sc1)[C@@H]2C(=C(C(=O)N2c3nc4ccc(cc4s3)Cl)[O-])C(=O)c5ccc(cc5)Cl C34919312
c1cc(sc1)C(=O)C2=C(C(=O)N([C@H]2c3ccc(cc3)Cl)c4nc5ccc(cc5s4)Cl)[O-] C34920322
Cc1cc(c2c(c1)sc(n2)N3[C@@H](C(=C(C3=O)[O-])C(=O)c4ccc(cc4)F)c5cccc(c5)OCC=C)C C35281507
CCOc1cc(c(cc1OCC)Br)/C=C\2/C(=O)N(/C(=N\c3ccc(cc3)C(=O)[O-])/S2)C C35657028
CC1=C([C@@H](N2C(=CSC2=N1)/C=C(/N3CCOCC3)\[O-])c4cccc(c4)Cl)C(=O)OC(C)(C)C C35703974
CC1=C([C@H](N2C(=CSC2=N1)/C=C(/N3CCOCC3)\[O-])c4ccc(cc4)Cl)C(=O)OC(C)(C)C C36061363
CCc1ccc2c(c1)sc(n2)N3[C@@H](C(=C(C3=O)[O-])C(=O)c4ccc(o4)C)c5cccc(c5)OCC=C C08896915
c1ccc2c(c1)cccc2Cn3cc(c4c3cccc4)/C=C\5/C(=NC(=O)N(C5=O)c6ccc(cc6)Cl)[O-] C02252203
c1ccc(cc1)/C=C/2\CCC[C@@H]3C2=NN([C@@H]3c4ccccc4)C(=O)c5cccc(c5C(=O)[O-])[N+](=O)[O-] C12560334
c1ccc(cc1)[C@H](c2c(n3c(s2)nc(n3)c4ccco4)[O-])N5CCN(CC5)c6cccc(c6)Cl C22851799
c1ccc(cc1)/C=C/2\CCC[C@@H]3C2=NN([C@H]3c4ccccc4)C(=O)c5cccc(c5C(=O)[O-])[N+](=O)[O-] C12560331
c1ccc(cc1)/C=C\2/CCC[C@@H]3C2=NN([C@H]3c4ccccc4)C(=O)c5cccc(c5C(=O)[O-])[N+](=O)[O-] C39404519
CCc1ccccc1N2C(=O)/C(=C\c3cn(c4c3cccc4)Cc5c(cccc5Cl)F)/N=C2[S-] C39557090
c1ccc(c(c1)CSc2nnc(s2)/N=C(/C(=C/c3c(cccc3Cl)Cl)/C#N)\[O-])Cl C39997321
c1ccc(c(c1)/C=C(\C#N)/C(=N/c2nnc(s2)SCc3ccc(cc3)Cl)/[O-])Br C39997436
c1ccc(c(c1)CSc2nnc(s2)/N=C(/C(=C/c3ccc(o3)c4ccc(cc4)F)/C#N)\[O-])Cl C39998203
Cc1ccc(cc1)CSc2nnc(s2)/N=C(/C(=C/c3ccc(o3)c4ccc(cc4)Cl)/C#N)\[O-] C39998213
CC[C@H](C)c1ccc(cc1)N2C(=O)/C(=C/c3cccn3Cc4ccc(cc4Cl)Cl)/C(=NC2=O)[O-] C08914409
CC/N=C\1/N(C(=O)/C(=C/c2ccc(c(c2)Br)OCc3ccc(cc3)C(=O)[O-])/S1)CC C33286211
CCc1cccc(c1n2c(cc(c2C)/C=C/3\C(=NC(=O)N(C3=O)c4ccc(cc4Cl)Cl)[O-])C)C C59104943
CCO/C(=C/1\C(=O)/C(=C/c2cc(n(c2C)c3cccc(c3)C)C)/S\C1=N/c4ccc(cc4)Cl)/[O-] C59105451
c1ccc(cc1)[N-]C2=NN3C=NN([C@H]3/C(=N/c4ccccc4)/N2)c5ccc(o5)c6ccccc6Cl C59226959
c1cc(ccc1/C=C\2/C(=O)N(C(=N2)c3ccc(cc3)Br)c4ccc(cc4)C(=O)[O-])Cl C59229056
c1cc(cc(c1)[N+](=O)[O-])/C=C\2/C(=O)N(C(=N2)c3ccc(cc3Cl)Cl)c4ccc(cc4)C(=O)[O-] C59230434
CCc1ccc(cc1)/N=C\2/C(=C(/C(=C/c3cc(ccc3OC)Br)/S2)[O-])C(=O)OCC C59247370
Cc1cc(ccc1I)/N=C/c2cc(n(c2C)c3ccc(c(c3)Cl)C(=O)[O-])C C59249745
CCO/C(=C/1\C(=O)/C(=C\c2cc(n(c2C)c3cc(cc(c3)C)C)C)/S\C1=N/c4ccc(cc4)C)/[O-] C33382953
CN\1C(=O)/C(=C\c2ccc(c(c2)Br)OC)/S/C1=N\c3ccc(c(c3)C(=O)[O-])Cl C33293886
CCOC(=O)C1=C(N=c2n(c(=O)/c(=C\Nc3cc(ccc3C)C(=O)[O-])/s2)[C@@H]1c4cccs4)C C59437396
CN\1C(=O)/C(=C\c2cc(cc(c2OC)Br)Cl)/S/C1=N\c3cccc(c3)C(=O)[O-] C59599851
Cc1ccc2cc(c(nc2c1)Cl)CSc3nc4cc(ccc4c(=O)n3CCCOC)C(=O)[O-] C13048109
COc1cc(cc(c1OC)S(=O)(=O)Oc2ccc(cc2C3CCCCC3)Cl)/C=C/C(=O)[O-] C13068270
c1cc(c(cc1C(=O)[O-])S(=O)(=O)Oc2cc(cc(c2)C(F)(F)F)C(F)(F)F)Br C13076331
Cc1cc(c(c(c1)C)N(c2nc(cs2)CSc3ncc(n3c4ccccc4)C(=O)[O-])C(=O)C)C C13090078
Cc1ccc(cc1C(=O)[O-])S(=O)(=O)Oc2ccc3c(c2)occ(c3=O)Oc4ccc(cc4)Cl C13093678
CSc1ccc2cc(c(nc2c1)Cl)CSc3nnc(n3CCC(=O)[O-])c4ccc(cc4)F C13206681
C[C@@H](C(=O)c1ccc(c(c1)F)F)Sc2nc3cc(ccc3c(=O)n2c4ccc(cc4)F)C(=O)[O-] C13280148
c1cc(sc1)c2cc(ccc2OS(=O)(=O)c3cc(ccc3Br)C(=O)[O-])[N+](=O)[O-] C13313046
Cc1ccc(cc1S(=O)(=O)N2CCC(CC2)C(=O)N3CCc4c3ccc(c4)C(=O)[O-])C(C)(C)C C13449903
CC(C)(C)c1cc(no1)N2[C@H](C(=C(C2=O)[O-])C(=O)c3ccc(cc3)Cl)c4cccc(c4)[N+](=O)[O-] C06212232
CCc1ccccc1N2C(=O)/C(=C\c3ccc(o3)c4cc(ccc4Cl)[N+](=O)[O-])/C(=NC2=S)[O-] C19814155
Cc1ccc(cc1[N+](=O)[O-])c2ccc(o2)/C=C\3/C(=NC(=O)N(C3=O)c4cccc(c4Cl)Cl)[O-] C19824985
Cc1ccc2c(c1)sc(n2)N3[C@H](C(=C(C3=O)[O-])C(=O)c4ccco4)c5ccc(cc5)Br C09008186
CCc1ccc(cc1)N2C(=O)/C(=C/c3cc(n(c3C)c4c(c5c(s4)CCCC5)C#N)C)/C(=NC2=S)[O-] C09043512
Cc1ccc(cc1)C(=O)C2=C(C(=O)N([C@@H]2c3cccc(c3)[N+](=O)[O-])c4nc5ccc(cc5s4)F)[O-] C09065584
Cc1ccc(o1)C(=O)C2=C(C(=O)N([C@@H]2c3cccc(c3)Br)c4nc5ccc(cc5s4)F)[O-] C09069284
Cc1ccc(o1)C(=O)C2=C(C(=O)N([C@H]2c3cccc(c3)Br)c4nc5ccc(cc5s4)F)[O-] C09069280
Cc1ccc2c(c1)sc(n2)N3[C@H](C(=C(C3=O)[O-])C(=O)c4ccc(cc4)F)c5cccc(c5)[N+](=O)[O-] C08817032
CCCCN1c2ccc(cc2C[C@]3([C@H]1CCC)C(=NC(=O)N(C3=O)c4ccc(cc4)F)[O-])[N+](=O)[O-] C16973387
Cc1c2c(cc(nc2n(n1)c3ccc(cc3)C(=O)[O-])c4ccc(c(c4)OC)OC(F)F)C(F)(F)F C20604415
CCOC(=O)c1cc(on1)c2ccc(s2)S(=O)(=O)[N-]c3ccc(c(c3)C(F)(F)F)Cl C20994774
c1ccc(cc1)C(c2ccccc2)N3CCN(CC3)[C@@H](c4cccs4)c5c(n6c(s5)ncn6)[O-] C22031032
c1ccc(cc1)C(c2ccccc2)N3CCN(CC3)[C@H](c4cccs4)c5c(n6c(s5)ncn6)[O-] C22031036
c1ccc(c(c1)N2CCN(CC2)[C@H](c3cccs3)c4c(n5c(s4)nc(n5)c6ccco6)[O-])F C23666947
Cc1ccc2c(c1)sc(n2)N3[C@@H](C(=C(C3=O)[O-])C(=O)c4ccncc4)c5ccc(c(c5)Cl)Cl C33596037
Cc1ccc2c(c1)sc(n2)N3[C@@H](C(=C(C3=O)[O-])C(=O)c4c(nc5n4cccc5)C)c6ccc(cc6)F C33814055
c1ccc(cc1)C(=O)C2=C(C(=O)N([C@H]2c3ccc(cc3)[N+](=O)[O-])c4nc5ccc(cc5s4)Cl)[O-] C34918935
c1cc(cc(c1)[N+](=O)[O-])[C@@H]2C(=C(C(=O)N2c3nc4ccc(cc4s3)Cl)[O-])C(=O)c5cccs5 C34920326
c1cc(sc1)C(=O)C2=C(C(=O)N([C@@H]2c3ccc(cc3)[N+](=O)[O-])c4nc5ccc(cc5s4)Cl)[O-] C34920330
Cc1cccn2c1nc(c2C)C(=O)C3=C(C(=O)N([C@H]3c4ccc(cc4)C(C)(C)C)c5nccs5)[O-] C35483674
Cc1cccn2c1nc(c2C)C(=O)C3=C(C(=O)N([C@@H]3c4ccc(cc4)C(C)(C)C)c5nccs5)[O-] C35483675
CC1=C([C@@H](N2C(=CSC2=N1)/C=C(/N3CCOCC3)\[O-])c4ccccc4OC)C(=O)OC(C)(C)C C36061452
CC1=C([C@H](N2C(=CSC2=N1)/C=C(/N3CCOCC3)\[O-])c4ccccc4OC)C(=O)OC(C)(C)C C36061453
Cc1ccccc1Cn2cc(c3c2cccc3)/C=C\4/C(=O)N=C(N(C4=O)c5ccc(cc5)Br)[O-] C36558956
Cc1cc(c2c(c1)sc(n2)N3[C@@H](C(=C(C3=O)[O-])C(=O)c4ccc5c(c4)OCCO5)c6cccc(c6)F)C C39848781
c1ccc(cc1)c2c3cc(ccc3nc(n2)N4CCN(CC4)C(=O)[C@@H]5CC=CC[C@@H]5C(=O)[O-])Br C01003560
c1ccc(cc1)c2c3cc(ccc3nc(n2)N4CCN(CC4)C(=O)[C@@H]5CC=CC[C@H]5C(=O)[O-])Br C01003558
Cc1cccn2c1nc(c2C(=O)C3=C(C(=O)N([C@H]3c4ccc(cc4)C(C)(C)C)c5nccs5)[O-])C C40003288
c1cc(ccc1N2C(=O)/C(=C\c3ccc(o3)Sc4ccc(cc4)Cl)/C(=NC2=O)[O-])Br C41108861
Cc1ccc(cc1Cl)N2C(=O)/C(=C/c3cccn3CCOc4ccccc4CC=C)/C(=NC2=O)[O-] C09424403
Cc1cc(cc(c1)/N=C(/C(=c\2/n(c(=O)/c(=C\c3cccc(c3)[N+](=O)[O-])/s2)c4ccccc4)/C#N)\[O-])C C08951714
C=CCc1cc(ccc1OCc2ccc(cc2)F)/C=C/3\C(=NC(=S)N(C3=O)c4ccccc4F)[O-] C59136332
Cc1ccc(cc1)Sc2ccc(o2)/C=C/3\C(=NC(=O)N(C3=O)c4cccc(c4)Br)[O-] C59137935
CCOc1c(cc(cc1Cl)/C=C\2/C(=NC(=O)N(C2=O)c3ccc(c(c3)C)Br)[O-])Cl C33336465
c1ccc2c(c1)cccc2N3C(=O)/C(=C/c4ccc(o4)c5cc(ccc5Cl)[N+](=O)[O-])/C(=NC3=O)[O-] C59861909
Cc1ccc(cc1C)/N=C(/C(=c2n(c(=O)/c(=C\c3cccc(c3)[N+](=O)[O-])/s2)c4ccccc4)C#N)\[O-] C61931399
CCCCN1c2ccc(cc2C[C@]3([C@@H]1CCC)C(=NC(=O)N(C3=O)c4ccc(cc4)F)[O-])[N+](=O)[O-] C09510639
c1cc(c(cc1Cl)Cl)/C=C(/C#N)\c2[n-]nc(n2)CSc3c(cc(cn3)C(F)(F)F)Cl C12956305
Cc1ccc(cc1Cl)N2C(=O)/C(=C/c3cccn3CCOc4ccccc4CC=C)/C(=O)N=C2[O-] C09424403
Cc1cc(cc(c1)N2C(=O)/C(=C\c3ccc(o3)c4ccc(cc4Br)[N+](=O)[O-])/C(=O)N=C2[O-])C C19813782
CN\1C(=O)/C(=C/c2cc(cc(c2OC)Cl)Br)/S/C1=N\c3ccc(cc3)C(=O)[O-] C08623037
Cc1ccc(cc1N2C(=O)/C(=C/c3ccc(cc3)OCc4ccccc4Cl)/SC2=S)C(=O)[O-] C08821367
c1cc(cc(c1)I)c2nc3cc(ccc3o2)/N=C/c4cccc(c4[O-])[N+](=O)[O-] C03092039
Cc1c2c(cc(nc2n(n1)c3ccccc3C(F)(F)F)c4cc(c(cc4Cl)Cl)F)C(=O)[O-] C02659320
Cc1ccc(cc1C)N(c2nc(cs2)/C=C/3\CCCc4c3nc5ccccc5c4C(=O)[O-])C(=O)C C13264541
Cc1cccc(c1C)N(c2nc(cs2)/C=C/3\CCCc4c3nc5ccccc5c4C(=O)[O-])C(=O)C C13299627
Cc1cccc(c1N(c2nc(cs2)/C=C/3\CCCc4c3nc5ccccc5c4C(=O)[O-])C(=O)C)C C13299635
Cc1cccc(c1C)N(c2nc(cs2)/C=C\3/C[C@H](Cc4c3nc5ccccc5c4C(=O)[O-])C)C(=O)C C13299783
c1cc(cc(c1)Cl)N=C2C3(CCCC3)N(C(=N2)SCC(=O)[O-])c4ccc(cc4)Br C09635876
C[C@@H]1CCc2c(sc3c2c(=O)n(c(n3)SCc4c(cco4)C(=O)[O-])c5ccc(cc5)Cl)C1 C13395236
Cc1c2cc(sc2n(n1)Cc3c(cccc3Cl)Cl)C(=O)N4CCc5c4ccc(c5)C(=O)[O-] C13449593
c1ccc(cc1)/N=C\2/N(C(=O)/C(=C/c3cc(cc(c3[O-])Br)[N+](=O)[O-])/S2)c4ccccc4 C15015420
Cc1c(c2ccccn2c1C(=O)c3ccc(cc3)F)/C=C\4/CCCc5c4nc6ccccc6c5C(=O)[O-] C16050370
c1cc2c(cc1/N=C/c3cc(cc(c3[O-])[N+](=O)[O-])Cl)nc(o2)c4c(c(c(c(c4F)F)F)F)F C16431009
c1cc2c(cccc2Br)c(c1)c3nc4cc(ccc4o3)/N=C/c5cc(ccc5[O-])[N+](=O)[O-] C16431557
Cc1cc(c2c(c1)sc(n2)N3[C@@H](C(=C(C3=O)[O-])C(=O)c4cccs4)c5ccc(cc5)Cl)C C09274033
Cc1cc(c2c(c1)sc(n2)N3[C@@H](C(=C(C3=O)[O-])C(=O)c4ccco4)c5ccc(c(c5)Cl)Cl)C C09334047
Cc1cc(c2c(c1)sc(n2)N3[C@@H](C(=C(C3=O)[O-])C(=O)c4cccs4)c5cccc(c5)Cl)C C09173278
CCc1ccc2c(c1)sc(n2)N3[C@@H](C(=C(C3=O)[O-])C(=O)c4cccs4)c5ccc(cc5)Cl C08915065
Cc1ccc(cc1Br)c2nc3cc(ccc3o2)/N=C/c4cc(cc(c4[O-])[N+](=O)[O-])Cl C01884098
CCOc1cccc(c1)[C@H]2C(=C(C(=O)N2c3nc4c(cc(cc4s3)C)C)[O-])C(=O)c5cccs5 C33482064
CCOc1cccc(c1)C(=O)C2=C(C(=O)N([C@@H]2c3cccs3)c4nc5c(cc(cc5s4)C)C)[O-] C33790802
Cc1c(sc(n1)N2[C@@H](C(=C(C2=O)[O-])C(=O)c3ccc(cc3)Cl)c4ccc(cc4)C(C)(C)C)C C08859249
c1cc(sc1)[C@H]2C(=C(C(=O)N2c3nc4ccc(cc4s3)Cl)[O-])C(=O)c5ccc(cc5)Cl C34919314
Cc1cc(c2c(c1)sc(n2)N3[C@H](C(=C(C3=O)[O-])C(=O)c4ccc(cc4)F)c5cccc(c5)OCC=C)C C35281512
Cc1ccccc1[C@H]2C(=C(N=C3N2C(=CS3)/C=C(/N(C)C4CCCCC4)\[O-])C)C(=O)OC(C)C C35702074
CCc1ccc(cc1)N2C(=O)/C(=C\c3cn(c4c3cccc4)CCOc5c(cccc5C)C)/C(=O)N=C2[O-] C36569247
c1ccc(cc1)/C=C/2\CCC[C@H]3C2=NN([C@@H]3c4ccccc4)C(=O)c5cccc(c5C(=O)[O-])[N+](=O)[O-] C12560336
CCc1ccc(cc1)[C@@H]2C(=C(C(=O)N2c3nc4c(cc(cc4s3)C)C)[O-])C(=O)c5ccc(cc5)F C38187334
Cc1ccc(cc1)Cn2c(c(c(c(c2=O)C#N)C)C(=O)c3c(c4ccc(cc4o3)Br)C)[O-] C38624509
c1ccc(cc1)c2c(c(nnc2c3ccccc3)[O-])C(=O)N/N=C/c4cc(ccc4O)Br C01971846
c1ccc(cc1)/C=C\2/CCC[C@H]3C2=NN([C@@H]3c4ccccc4)C(=O)c5cccc(c5C(=O)[O-])[N+](=O)[O-] C39404518
CCc1cccc2c1n(cc2/C=C\3/C(=O)N(C(=N3)[S-])c4ccc(cc4)OCC)Cc5ccccc5 C39556499
Cc1ccc(cc1C)N2C(=O)/C(=C/c3cn(c4c3cccc4)CCOc5ccccc5F)/N=C2[S-] C39556656
c1ccc(cc1)N2C(=O)/C(=C/c3cn(c4c3cccc4)Cc5cccc(c5)Br)/N=C2[S-] C39556963
C[C@@H](c1ccccc1)N2C(=O)/C(=C/c3cn(c4c3cccc4)Cc5ccc(cc5Cl)F)/N=C2[S-] C39557091
c1cc(ccc1CSc2nnc(s2)/N=C(/C(=C/c3ccc(c(c3)Cl)Cl)/C#N)\[O-])Cl C39997394
c1ccc(c(c1)CSc2nnc(s2)/N=C(/C(=C/c3ccc(o3)c4ccc(cc4)Cl)/C#N)\[O-])F C39998220
CCc1cc(ccc1c2ccc(o2)/C=C/3\C(=NC(=O)N(C3=O)c4ccc(cc4C)C)[O-])Br C58833484
CCc1cc(ccc1c2ccc(o2)/C=C\3/C(=NC(=O)N(C3=O)c4cccc(c4C)C)[O-])Br C58833502
CCc1cc(ccc1c2ccc(o2)/C=C/3\C(=NC(=S)N(C3=O)c4ccccc4C)[O-])Br C58833573
CCc1cc(ccc1c2ccc(o2)/C=C/3\C(=NC(=S)N(C3=O)c4ccc(cc4)C)[O-])Br C58833608
CCO/C(=C/1\C(=O)/C(=C/c2cc(n(c2C)c3ccc(cc3)C)C)/S\C1=N/c4ccc(cc4)Cl)/[O-] C59105490
c1ccc(c(c1)C2=N/C(=C\c3ccc(cc3)Cl)/C(=O)N2c4ccc(cc4)C(=O)[O-])Br C59229687
CC(C)Oc1ccc(cc1)/C=C\2/C(=O)N(C(=N2)c3ccc(cc3Cl)Cl)c4ccc(cc4)C(=O)[O-] C59230533
CCO/C(=C/1\C(=O)/C(=C/c2cc(cc(c2OC)Cl)Cl)/S\C1=N/c3ccc(cc3)Cl)/[O-] C59247413
Cc1cc(ccc1/N=C/c2cc(n(c2C)c3ccc(c(c3)Cl)C(=O)[O-])C)I C59249090
CCO/C(=C/1\C(=O)/C(=C/c2cc(c(c(c2)Cl)OCC=C)Cl)/S\C1=N/c3ccc(cc3)C)/[O-] C59364797
c1ccc(c(c1)/N=C/c2cc(cc(c2[O-])[N+](=O)[O-])Br)OC([C@@H](C(F)(F)F)F)(F)F C59378910
CN\1C(=O)/C(=C\c2ccc(c(c2)I)OC)/S/C1=N\c3ccc(cc3)C(=O)[O-] C59598981
c1ccc2c(c1)Cc3c(nc4ccccc4c3C(=O)[O-])C2 C04298614
Cc1ccc(cc1C)/C(=C/C(=O)[O-])/c2cccc(c2)F C11628670
CCc1ccc(cc1)C[C@](C)(c2cccs2)C(=O)[O-] C11732236
c1ccc(cc1)C2(CCCCC2)c3nc(cs3)C(=O)[O-] C11833209
c1cc2c(c(c1)Br)c(c(s2)C(=O)[O-])Cl C13746952
Cc1ccc(c(c1)Cl)n2c(c3ccccc3nc2=S)[O-] C07045425
Cc1cc2cc(cn2c(n1)[O-])c3ccc(cc3)Br C01924066
c1cc(ccc1c2nc3ccc(cc3s2)C(=O)[O-])F C31894240
COc1ccc(c2c1c(cc(n2)C(F)(F)F)[O-])Cl C32270288
c1cc2c(cc(nc2c(c1)Br)C(F)(F)F)[O-] C00161361
c1cc(c(cc1Cl)Cl)n2c(c3c(ccs3)nc2=S)[O-] C35122459
c1ccc-2c(c1)Cc3c2ccc(c3)n4cccc4C(=O)[O-] C35431589
CC[C@@H](C)SCc1c2c(cccc2sc1C(=O)[O-])F C37329569
c1cc(nc(c1Cl)C(=O)[O-])SC2CCCCC2 C37684859
c1ccc(cc1)[C@H]2CCc3c(c(c4ccccc4n3)C(=O)[O-])C2 C00089203
COc1ccccc1C2=Nc3cccc4c3c(ccc4)[N-]2 C00308982
c1cc2c(cc(nc2c(c1)C(F)(F)F)C(F)(F)F)[O-] C08830538
Cc1cc(c(c(c1C)c2cc(ccc2C(=O)[O-])F)C)C C38068670
C=C1C=C([C@H](C(=N1)[S-])C#N)c2ccc(cc2)Br C38984085
C=C1C=C([C@@H](C(=N1)[S-])C#N)c2ccc(cc2)Br C38984086
Cc1ccc(cc1)c2c(c3cc(ccc3s2)C)C(=O)[O-] C39296400
C[C@H]1CCC[C@H](C1)CP(=O)(C[C@H]2CCC[C@@H](C2)C)[O-] C37629978
CC(C)(C)/C(=C\C(=O)[O-])/c1ccc(cc1)C(F)(F)F C41406144
Cc1ccc(cc1c2ccc(s2)C(=O)[O-])C(C)(C)C C41411473
c1cc(cc2c1ccn2C3(CCCCCC3)C(=O)[O-])F C41911016
Cc1ccc2ccn(c2c1)[C@@]3(CCCC[C@@H]3C)C(=O)[O-] C41911122
C[C@@](c1cccc(c1)Br)(C(=O)[O-])SC(C)(C)C C41981376
C[C@](c1ccc(cc1)F)(C(=O)[O-])Sc2ccc(cc2F)F C41983577
C[C@H]1CCCC[C@@]1(C(=O)[O-])Sc2ccc(cc2F)F C41983585
CCC[C@](C)(C(=O)[O-])Sc1ccc(c(c1)Cl)F C41983738
Cc1ccc(c(c1)c2c(cc(s2)/C=C/C(=O)[O-])C)C C42731776
c1cc(sc1)/C(=C(\C#N)/C(=O)C=C2CCCCC2)/[O-] C49004785
CC(C)[C@H](Cc1cc(cs1)Br)C(=O)[O-] C49864639
C[C@@H]1CCC[C@@H](C1)S[C@@](C)(c2ccccc2F)C(=O)[O-] C54694186
c1cc(c(cc1F)C(=O)[O-])N2CCC[C@@H]3[C@@H]2CCCC3 C57620020
COc1ccc(c2c1cccc2)/C=N/c3ccccc3[O-] C59457226
Cc1ccc2c(c1)c(c3c(n2)-c4ccsc4CC3)C(=O)[O-] C61325596
c1c(cc(c2c1c(cc(n2)Cl)C(=O)[O-])Br)Cl C62152208
Cc1cc(c(c(c1)O[C@H]2C[C@H](CC[C@@H]2C(=O)[O-])C)C)C C62762208
c1cc(ccc1S[C@@H]2CCCC[C@H]2C(=O)[O-])Cl C62764510
C[C@@H]1CC[C@@H]([C@@H](C1)Sc2ccc(cc2)Cl)C(=O)[O-] C62764516
CCC[C@H]1CC[C@@H]([C@@H](C1)SC2CCCC2)C(=O)[O-] C62831396
C[C@@H]1CCCC[C@@H]1Oc2c(cc(cc2F)C(=O)[O-])F C63003941
c1c(cc(c(c1F)SC2CCCCC2)F)C(=O)[O-] C63006606
c1ccc(cc1)[N-]C2=NC(=O)/C(=C\c3cccs3)/S2 C18996615
c1cc(c(cc1c2cc(ccc2F)F)Cl)C(=O)[O-] C65350476
Cc1ccc(cc1Cl)c2cc(cc(c2)OC)C(=O)[O-] C65351108
c1cc(c(c(c1)F)C(=O)[O-])c2ccc(c(c2)Cl)F C65351321
c1ccc(c(c1)c2cccc(c2C(=O)[O-])F)C(F)(F)F C65354204
c1cc(c(cc1c2cc(cc(c2)F)C(=O)[O-])C(F)(F)F)F C65354860
Cc1cc(c(cc1C)Br)OC(=O)Nc2ccc(cc2)C(C)C C00641367
c1ccc(cc1)Nc2ccc3c(cc(nc3n2)C(F)(F)F)C(F)(F)F C03041413
Cc1ccc(cc1)c2nc3ccccc3c(n2)NCc4ccccc4Cl C04117963
C[C@@H]1C[C@H](c2ccccc2N1)N(c3ccccc3)C(=O)/C=C/c4ccccc4 C04046261
C[C@H](c1ccccc1)Nc2cc(nc(n2)c3ccccc3)c4ccccc4F C01739047
CCCc1c(n2cc(ccc2n1)Br)Nc3c(cccc3C)C C04155362
CC(C)(C)c1ccc(cc1)c2csc(n2)N/N=C/c3ccc(cc3)Cl C04410380
Cc1cc2c(cc1C)nc([nH]2)c3ccc(nc3)SCc4ccccc4F C01329603
Cc1cccc(c1Nc2c(nc3n2c(ccc3)C)[C@H](C)c4ccccc4)C C04630014
CC(C)(C)c1ccc(cc1)c2c(n3cc(ccc3n2)Cl)NC(C)(C)C C04158109
c1ccc(cc1)c2ccc(cc2)N/N=N/c3ccc(cc3)Br C04756458
Cc1ccc(cc1)c2c(nc([nH]2)c3ccc(cc3)OC)c4ccc(cc4)C C00845961
CCc1ccc(cc1)/C(=N/NC(=O)c2c(c3ccccc3s2)Cl)/C C05341536
c1ccc(cc1)Oc2ccc(cc2)/N=C/c3cc(ccc3O)Br C03161993
c1ccc(cc1)/C=C/C(=O)N2[C@@H](C=C(N2)c3ccccc3)c4ccc(cc4)Cl C01817108
Cc1ccc(c(c1)NC2=NC(=O)/C(=C/c3cccc(c3)C(F)(F)F)/S2)C C03375325
Cc1cc(c(c(c1)C)NS(=O)(=O)c2cc(cc(c2C)C)C(C)(C)C)C C02840703
Cc1ccc(c(c1)NC2=NC(=O)/C(=C\c3cccc(c3)C(F)(F)F)/S2)C C06331516
c1ccc(cc1)/C=C/C(=N/NC(=O)c2ccc(cc2)Cl)/C#Cc3ccccc3 C03117303
Cc1ccsc1/C=N/NC(=O)c2csc3c2CC[C@H](C3)C(C)(C)C C02113325
Cc1ccc(cc1)CNc2c3ccccc3nc(n2)c4ccc(cc4)Cl C09527117
Cc1ccc(cc1C)NC(=O)CSc2cc(c3cc(cc(c3n2)C)C)C C06421449
CC(C)n1c2ccccc2nc1NCc3c4ccccc4cc5c3cccc5 C13750253
CC(C)(C)c1ccc(cc1)NC(=O)c2ccc(cc2)c3c(cccn3)Cl C13981407
CCCOC(=O)c1ccc2c(c1)[C@H]3C=CC[C@H]3[C@@H](N2)c4ccc(cc4)Cl C14464915
CCOc1ccc2c(c1)[C@H]3C=CC[C@H]3[C@@H](N2)c4c5ccccc5ccc4OC C14543981
C[C@H]1CC[C@]2([C@H]([C@@]1(C)Cc3cc(ccc3O)OC(=O)C)CCC=C2C)C C14858368
c1ccc(cc1)/C(=N/Nc2ccc(cc2)Br)/c3ccccn3 C15220551
C/C(=C\c1c(c(ncn1)O)Cc2ccc(cc2)Cl)/c3ccc(cc3)Cl C16856474
Cc1ccc(s1)/C=N\NC(=O)c2csc3c2CC[C@@H](C3)C(C)(C)C C17074327
c1cc(ccc1c2nc([nH]n2)SCc3ccc(cc3Cl)Cl)Cl C06998752
Cc1cc(c(c(c1)C)[C@@H]2[C@@H]3CC=C[C@H]3c4cccc(c4N2)OC[C@H]5CCCO5)C C20691792
CCOc1ccc(cc1)[C@H]2[C@@H]3CC=C[C@H]3c4cccc(c4N2)OCC(=C)C C20717890
CC[C@@H](C)Oc1ccc2c(c1)[C@@H]3C=CC[C@H]3[C@H](N2)c4ccc(cc4)OCC C20718038
Cc1c(c2c(=O)[nH]c(nc2s1)S[C@H](C)c3ccccc3)c4ccccc4 C32739618
Cc1ccccc1NC(=O)c2ccc(o2)c3ccc(c(c3)C(F)(F)F)Cl C33757665
c1ccn2c(c1)nc(c2NCc3ccc(c(c3)Cl)Cl)c4ccc(cc4)F C01412706
c1ccc2c(c1)cccc2CSc3[nH]nc(n3)c4ccccc4Cl C09197992
CCCCC1CCC(CC1)C(=O)Nc2nc3c(s2)cccc3SC C36704634
CC(C)c1ccc(cc1)NC(=O)c2cc3c(n2C4CCCC4)ccs3 C40787429
c1ccc(cc1)C2=NC(=O)/C(=C/c3ccc(cc3)Nc4ccccc4)/S2 C41105221
C/C(=C\c1ccccc1)/c2c(n3cc(ccc3n2)Br)NC(C)(C)C C04720111
C[C@H]1CN(C[C@@H](O1)C)C(=S)c2cc(c(c(c2)C(C)(C)C)O)C(C)(C)C C01050765
C[C@@]1(Cc2ccccc2-c3c1c(=O)[nH]c(n3)SCC=C)C4CCCCC4 C04816217
Cc1ccc(cc1Cl)c2ccc(o2)/C=C/C(=O)Nc3c(cc(cc3C)C)C C17077662
Cc1c(nc(s1)Nc2ccc(c(c2)Cl)Cl)c3ccc(cc3)OC C35167025
CC(C)c1ccc(cc1)/C=C(/C#N)\C(=O)Nc2ccc(c(c2)Cl)Cl C33283757
c1ccc(cc1)N(c2ccccc2)/N=C/c3cc(cc(c3O)Cl)Cl C06673315
Cc1ccc(c(c1)C)c2csc3c2c(ncn3)N[C@@H](C)c4ccccc4 C62048806
COc1ccc(cc1)c2csc(n2)Nc3cc(ccc3Cl)Cl C67192487
Cc1ccc(cc1)c2cc(nc(n2)NCc3ccc(cc3)F)C(F)F C00215026
Cc1cccc(c1)c2nc(c(s2)CCNC(=O)C3CCCCC3)C C04338430
CC(C)(C)c1ccc(cc1)[C@H]2C[C@@H]2C(=O)N/N=C/c3cccc(c3)F C00370176
Cn1c(cnc1NCc2ccc(cc2)F)c3ccc(cc3)c4ccccc4 C04678395
CC(C)(C)c1ccc(cc1)[C@@H]2C[C@H]2C(=O)NN=Cc3ccccc3F C05380025
CCOc1ccccc1/C=C/C(=O)Nc2ccc(c(c2)C(F)(F)F)Cl C01986499
CCc1cccc2c1c(c(cc2)S(=O)(=O)NCc3ccccc3)CC C04844679
CCCc1cc(sc1C)C(=O)Nc2ccc(cc2)N3CCCCC3 C06249080
CCCCc1ccc2c(c1)sc(n2)NC(=O)C(Cl)(Cl)Cl C06398106
CC(C)(C)c1ccc(cc1)CSC(=C(C#N)C#N)Nc2ccccc2 C06781537
c1cc(ccc1NC(=O)CSC23CC4CC(C2)CC(C4)C3)OC(F)F C07417823
CCc1ccc(cc1)Cc2cnc(s2)NC(=O)/C=C/c3cccs3 C08200766
c1cc(sc1)/C=C/C(=O)Nc2ncc(s2)Cc3ccc(cc3)Cl C00945450
CCn1cc(c2c1cccc2)/C=N/NCc3c(cccc3Cl)Cl C09195962
Cc1cc(c(n1c2ccccc2)C)/C=N/NCc3c(cccc3Cl)Cl C09196411
Cc1cc(c(cc1Cl)C(C)C)OCC(=O)N[C@H]2CCCC[C@H]2C C13062807
CCCCc1ccc(cc1)NC(=O)c2c(c(c(c(c2F)F)OC)F)F C14258357
CCc1ccc(cc1)OCC(=O)Nc2ccc(cc2Cl)C(F)(F)F C14258380
CCCOC(=O)c1ccc2c(c1)[C@@H]3C=CC[C@H]3[C@@H](N2)c4ccc(s4)C C14456414
CCOc1ccc(cc1)[C@H]2[C@@H]3CC=C[C@@H]3c4cc(ccc4N2)OC(C)C C14543499
CCOc1ccc(cc1)[C@@H]2[C@H]3CC=C[C@@H]3c4cccc(c4N2)OCC=C C14543546
CCCOc1ccc(cc1C(=O)Nc2c(cc(cc2C)C)C)Br C14651680
CCOc1ccc(cc1)NC[C@H]2CC/C(=C\c3ccc(cc3)Cl)/C2=O C17198847
CCOc1ccc(cc1)NC2=CC(=O)C[C@@H](C2)c3ccc(cc3)Cl C06026632
CCCOC(=O)c1ccc2c(c1)[C@H]3C=CC[C@H]3[C@H](N2)c4ccc(s4)C C20689012
CCOc1ccccc1[C@@H]2[C@@H]3CC=C[C@H]3c4cc(ccc4N2)OC(C)C C20748766
CC[C@H](C(=O)Nc1ccc(cc1)C(F)(F)F)Oc2ccc(cc2)Cl C21312093
CC(C)[C@H](c1ccc(cc1)C(C)(C)C)NC(=O)C2C[C@H]3CCC[C@@H](C2)C3=O C24135733
c1ccc(c(c1)NC(=O)Cc2cccs2)Oc3ccccc3Cl C24401085
CCc1ccc(cc1)c2nc(cs2)CC(=O)NCCc3ccccc3F C24653487
CC(=O)Nc1cc(ccc1Oc2ccc(cc2)c3ccccc3)C(F)(F)F C22239190
CCc1ccc(cc1)/C=N/Nc2nc(cs2)c3ccc(cc3)Cl C33958958
C[C@@H](c1cc(ccc1OC)OC)Nc2ccc(cc2Cl)Br C36963661
CCOc1c(cccn1)NC2CC(C2)c3ccc(cc3)Br C37026506
CCCCOc1ccccc1[C@@H]2CC(=O)Nc3c2c4ccccc4cc3 C02877176
CC[C@@H]1CS/C(=N\c2ccc(cc2)C(=O)/C=C/c3cccc(c3)C)/N1 C05692529
CC[C@@H](C(=O)Nc1ccc(cc1C(F)(F)F)Cl)Oc2ccc(cc2)F C38754252
C[C@H](c1ccc(c(c1Cl)Cl)Cl)N[C@@H](CC(C)C)C(=O)OC C37283238
Cc1c(cccc1Cl)S(=O)(=O)N[C@@H](C)c2ccc(cc2)C(C)C C39968499
CCc1c(nc(s1)NC(=O)CC(C)C)c2ccc(cc2)Br C41017945
c1cc(c(cc1NC(=O)[C@H]2CCC[C@H](C2)C(F)(F)F)Cl)OC(F)F C46882832
c1cscc1c2nc(cs2)C(=O)NCCSC(F)(F)F C47387905
C/C(=C/c1ccccc1)/C=C(/C#N)\C(=O)Nc2ccc(cc2)SC(F)F C57395601
Cc1ccc(cc1Cl)NC(=S)N(Cc2ccco2)C[C@H]3CCC=CC3 C06519489
CCc1ccccc1NC(=S)N2CCN(CC2)c3cc(ccc3C)Cl C13830124
Cc1ccc(cc1)c2csc(n2)/C(=C\Nc3ccc(cc3)C(C)C)/C#N C08618218
Cc1cc(c(n1C(C)(C)C)C)C(=O)CNc2ccc(cc2)C(C)(C)C C62655145
Cc1cccc(c1NC(=O)[C@@H](C)Oc2ccccc2C(C)(C)C)C(C)C C64982707
CCc1ccc(c(c1)Br)NC(=O)COc2cc(cc(c2)C)C C65000541
c1cc(cc(c1)OC(F)(F)F)c2cc(cc(c2)OC(F)(F)F)O C65344389
CCc1ccc2c(c1)cc(c(n2)SCC(=O)Nc3ccc(c(c3)Cl)F)C C00932934
CC(C)(C)c1ccc(cc1)/C=N/NC(=O)Cc2ccc(cc2)Br C04515194
Cc1c(c2ccccc2nc1c3ccccc3)C(=O)NCCC4=CCCCC4 C02773727
c1cc(c(c(c1)Cl)CSCC(=O)NN=C2CCCCCCC2)Cl C04691130
c1cc(ccc1Cc2nc(sn2)NCCc3ccc(cc3Cl)Cl)F C04753178
COc1ccc(cc1F)c2csc(n2)Nc3cccc(c3)C(F)(F)F C01197827
C/C(=N/NC(=O)[C@H]1CC1(c2ccccc2)c3ccccc3)/c4ccc(cc4)Cl C04807736
Cc1ccccc1c2cc(c3ccccc3n2)C(=O)NCCC4=CCCCC4 C01112937
CCCCc1ccc(cc1)NC(=O)c2cc(c(c(c2)Cl)OC)Cl C02979106
CC(C)c1ccc(cc1)NC(=O)COc2ccc(cc2Br)Cl C05482012
c1ccc(cc1)c2ccccc2NC(=O)CSc3nc4ccccc4s3 C05629119
CC(C)[C@H](c1ccc(cc1)Cl)C(=O)N/N=C/c2ccc(cc2)SC C05644432
CC(C)(C)c1ccc(cc1)[C@@H]2C[C@H]2C(=O)NN=C3CCC(CC3)C(C)(C)C C05726804
Cc1cc(cc(c1)NC(=O)COc2cc(c(cc2C(C)C)Br)C)C C06233147
CCOCCOc1ccc2c(c1)[C@@H]3C=CC[C@@H]3[C@@H](N2)c4c(cc(cc4C)C)C C14458044
CCN(CC)c1ccc(cc1)[C@H]2[C@@H]3CC=C[C@@H]3c4cc(ccc4N2)OCC(=C)C C14462068
CCN(CC)c1ccc(cc1)[C@@H]2[C@H]3CC=C[C@@H]3c4cc(ccc4N2)OCC(=C)C C14462070
CCN(CC)c1ccc(cc1)[C@H]2[C@H]3CC=C[C@@H]3c4cc(ccc4N2)OCC(=C)C C14462072
CCOCCOc1ccc2c(c1)[C@@H]3C=CC[C@H]3[C@@H](N2)c4cccc5c4cccc5 C14464402
CCOCCOc1cccc2c1N[C@@H]([C@@H]3[C@@H]2C=CC3)c4ccc5ccccc5c4 C14475481
CCOCCOc1cccc2c1N[C@H]([C@@H]3[C@@H]2C=CC3)c4ccc5ccccc5c4 C14475482
CC[C@H](C)Oc1ccc2c(c1)[C@H]3C=CC[C@@H]3[C@@H](N2)c4ccc(cc4)OCC C14543671
CCOc1ccccc1[C@H]2[C@H]3CC=C[C@@H]3c4cccc(c4N2)OCC(=C)C C14545683
c1ccc(cc1)[C@@H]2[C@@H]3CC=C[C@@H]3c4cc(ccc4N2)OCCOc5ccccc5 C14551491
CCCOC(=O)c1ccc2c(c1)[C@H]3C=CC[C@@H]3[C@@H](N2)c4ccc(cc4)SC C14551846
CCCOc1ccc(cc1C(=O)Nc2ccc(cc2)Cl)Br C14651628
Cc1cc(ccc1OC)CCCC(=O)Nc2cc(ccc2Cl)C(F)(F)F C15836488
Cc1ccc(c(c1)C)Cc2c(nc([nH]c2=O)SCCSC3CCCC3)C C16854900
CCCC[C@@H](C(=O)Nc1nc2c(cc(cc2s1)Cl)CC)Br C20132979
CCN(CC)c1ccc(cc1)[C@@H]2[C@@H]3CC=C[C@H]3c4cc(ccc4N2)N(CC)CC C20696710
CCOc1ccccc1[C@@H]2[C@@H]3CC=C[C@H]3c4cccc(c4N2)OCC(=C)C C20748794
c1ccc(cc1)OCCOc2ccc3c(c2)[C@H]4C=CC[C@H]4[C@H](N3)c5cccs5 C20752988
CCCOC(=O)c1ccc2c(c1)[C@H]3C=CC[C@@H]3[C@H](N2)c4ccc(cc4)SC C20758728
CCc1ccc(cc1)[C@](CC)([C@@H](CN2CCOCC2)c3ccc(cc3)Cl)O C20868626
Cc1cc(c2cccc(c2n1)c3cccs3)C(=O)NCCC4=CCCCC4 C21705089
CCc1ccc(cc1)c2csc(n2)NC(=O)Cc3c(cc(cc3C)C)C C23832659
CC(C)C[C@@](c1ccccc1)([C@H](CN2CCOCC2)c3ccc(cc3)Cl)O C27235160
Cc1ccc(c(c1)OCCCC(=O)Nc2ccc(c(c2)C(F)(F)F)Cl)C C28284375
CCCCN(C[C@H]1C[C@H]2C[C@@H]1C=C2)C(=O)Nc3ccc(c(c3)Cl)Cl C34948267
c1cc(ccc1C2CCCCC2)C(=O)C(=O)NCc3cc(cc(c3)Cl)Cl C38735628
c1ccc(cc1)c2ccc(cc2)C3=NN=C[C@H]3CNCc4ccc(s4)Cl C39436898
CCc1ccc(cc1)NC(=O)CSc2nc(c(s2)Cc3ccccc3)C C39892328
c1cc(c(c(c1)Cl)S(=O)(=O)NCCSC(F)(F)F)Cl C47414134
CC(C)(C)c1ccc(cc1)OC(C)(C)C(=O)NC2C3CC4CC(C3)CC2C4 C57315859
CC1(CCCC1)NC(=O)Cc2c(nc(s2)c3ccccc3)c4cccs4 C58418696
C[C@@H](C(=O)N/N=C/c1ccc(c(c1)Cl)Cl)Sc2ccc(cc2)Cl C58927944
Cc1ccc2cc(c(nc2c1)c3ccc(cc3)OC)CN[C@H](C)c4cccs4 C15003143
CCc1ccc(c(c1)Br)NC(=O)COc2cc(ccc2C(C)C)C C65000511
CCCOc1ccccc1/C=C/C(=O)Nc2ccc(cc2Br)CC C65000843
COc1ccc(cc1C(=O)Nc2ccc(c(c2)F)F)Cc3ccc(cc3)F C66088462
c1cc2c(cc1C(=O)[O-])CCN2S(=O)(=O)c3c(cc(cc3Br)F)F C13278431
c1ccc2c(c1)N(C[C@H](O2)C(=O)[O-])C(=O)/C=C/c3cc(ccc3Cl)C(F)(F)F C13434250
c1cc(ccc1OCC(=O)N2CCc3c2ccc(c3)C(=O)[O-])I C13447861
c1cc2c(cc1C(=O)[O-])CCN2C(=O)/C=C/c3ccc(o3)I C13448587
c1cc(c(cc1C(=O)[O-])Br)OS(=O)(=O)c2ccc(c(c2)F)F C13463455
CC(C)(C)n1cccc1C=C2C(=NC(=S)N(C2=O)c3cccc(c3)Br)[O-] C09260399
CCOc1cccc(c1)C(=O)n2c(c3cc(ccc3nc2=S)Br)[O-] C06870580
CN(C)c1ccc(cc1Br)/C=C/2\C(=NC(=S)N(C2=O)c3ccc(cc3)Cl)[O-] C20215752
Cc1ccc(cc1)[C@H]2C(=C(C(=O)N2c3nc(c(s3)C)C)[O-])C(=O)c4cccs4 C06813227
CC(C)n1cc(c(=O)c2c1ccc(c2)Cl)/C(=N/c3nc4ccc(cc4s3)F)/[O-] C32607874
c1cc(cnc1)c2nnc(s2)/N=C(/c3cc(c(s3)Br)Br)\[O-] C32501674
c1cc(ccc1Sc2ccc(nn2)N3CCC[C@H](C3)C(=O)[O-])Br C33268131
c1ccc(c(c1)[N-]S(=O)(=O)c2cnc(s2)Cl)I C35233036
Cn1c2ccccc2c(=O)c(c1[O-])C3=NN([C@@H](C3)c4ccccc4)c5ccccc5 C03846515
Cc1ccc(cc1)n2c(cc(c2C)/C=C\3/C(=NC(=S)N(C3=O)c4cccc(c4)C)[O-])C C13749957
Cc1cc(c(n1c2ccc(cc2)Br)C)/C=C\3/C(=NC(=S)N(C3=O)c4ccccc4)[O-] C13801997
c1cc(ccc1c2cc(n3c(n2)c(c(n3)C(F)(F)F)Br)C(=O)[O-])F C36615678
CCc1nc(nn1c2c(cc(cc2Br)Br)Br)C(=O)[O-] C36879586
Cc1cc(ccc1Br)[N-]S(=O)(=O)c2c(nc3n2ccs3)Cl C37555509
Cc1ccc(cc1[N-]S(=O)(=O)c2c(nc3n2ccs3)Cl)Br C37555920
Cc1cc(cc(c1[N-]S(=O)(=O)c2cnc(s2)Cl)OC)Br C38103786
c1cc(c(cc1Cl)[C@@H]2[C@H]3[C@@H]4CC[C@@H](C4)[C@@H]3SC5=NC(=O)S[C@@H]25)OCC(=O)[O-] C39145901
c1cc(c(cc1Cl)[C@H]2[C@H]3[C@@H]4CC[C@@H](C4)[C@@H]3SC5=NC(=O)S[C@@H]25)OCC(=O)[O-] C39145903
C[C@@H]1Cc2cc(c(cc2N1C(=O)C)S(=O)(=O)[N-]c3ccccc3Br)Br C40450578
C[C@H]1Cc2cc(c(cc2N1C(=O)C)S(=O)(=O)[N-]c3ccccc3Br)Br C40450579
C[C@H](C(=O)[O-])N1C(=O)/C(=C/c2ccc(o2)c3c(cccc3Cl)Cl)/SC1=S C40567474
Cc1c(nc(s1)/N=C(/C(=C/c2ccc(cc2)OC)/C#N)\[O-])c3ccc(cc3)F C40971416
c1cc(c(c(c1)Br)OC2(CCSCC2)C(=O)[O-])Br C41950607
c1ccc(cc1)c2c(c(nn2c3cccc(c3)Br)c4ccncc4)C(=O)[O-] C43226188
CC(C)(C)[C@H](C(=O)[O-])N1C(=O)c2c(c(c(c(c2Cl)Cl)Cl)Cl)C1=O C45028204
c1cc2c(cc1Cl)nc(nc2[O-])/C(=C/c3ccc(o3)CSC(F)F)/C#N C46485726
Cc1c(c(n(n1)C)Cl)S(=O)(=O)[N-]c2cc(ccc2I)Br C49049422
CC(C)(C)c1nc(nn1c2ccc(cc2Br)Br)C(=O)[O-] C49185908
c1c(cc(c(c1C(=O)[O-])F)S(=O)(=O)Cc2cc(cs2)Br)Br C49864590
c1cc2ccc(nc2c(c1)Cl)/C=C\3/C(=O)N(C(=S)S3)c4ccc(cc4)C(=O)[O-] C51330876
CC\1=NN(C(=O)/C1=C\c2cccc(c2)Br)c3ccc(c(c3)C(=O)[O-])Cl C15658945
CCN1C(=O)/C(=C/c2ccc(o2)c3ccc(c(c3)C)Br)/C(=NC1=S)[O-] C59087101
CCn1cc(c2c1cccc2)/C=C\3/C(=NC(=S)N(C3=O)c4cccc(c4C)C)[O-] C59087246
Cc1ccc(cc1C)N2C(=O)/C(=C\c3ccc(cc3)N4CCCC4)/C(=NC2=S)[O-] C59104404
Cc1cccc(c1C)N2C(=O)/C(=C\c3ccc(cc3)N4CCCC4)/C(=NC2=S)[O-] C59104510
Cc1ccccc1N2C(=O)/C(=C/c3cc(n(c3C)c4cccc(c4)F)C)/C(=NC2=S)[O-] C59137418
c1ccc2c(c1)cc(s2)/C(=N/S(=O)(=O)c3ccc(c(c3)C(F)(F)F)C#N)/[O-] C59250711
c1ccc2c(c1)cccc2/C=N/c3ccc(cc3)S(=O)(=O)[N-]c4nccs4 C59466700
c1ccc(cc1)n2cc(cn2)/C=C(/c3nc(c4c5c(sc4n3)CCC5)[O-])\Cl C18064022
c1cc(c(c(c1)Br)O[C@@]2(CCCSC2)C(=O)[O-])Br C61589074
Cc1c(sc2c1c(nc(n2)/C(=C\c3csc(n3)c4ccsc4)/C#N)[O-])C C63276842
c1cc(ccc1C2=NC3=NN=C([C@@H]3C(=C2)C(=O)[O-])c4ccc(cc4)Br)F C20492107
c1cc(cc(c1)F)C2=NC3=NN=C([C@@H]3C(=C2)C(=O)[O-])c4ccc(cc4)Br C20492109
c1cc(sc1)C2=NC3=NN=C([C@@H]3C(=C2)C(=O)[O-])c4ccc(cc4)Br C20492155
Cc1csc(n1)c2cc(c(n2C)C)S(=O)(=O)[N-]c3cccc(c3C)Cl C64668234
Cc1ccc(c(c1)Br)c2ccc(o2)c3cc(c4cc(ccc4n3)F)C(=O)[O-] C00934729
CCOc1cc(ccc1OC(F)F)/C=C/2\CCc3c2nc4ccccc4c3C(=O)[O-] C13365334
c1cc(c2c(c1)sc(c2CSc3nnc(n3C4CC4)c5cccs5)C(=O)[O-])F C13402379
c1cc(ccc1c2ccc(s2)/C=C/3\CCn4c3nc5cc(ccc5c4=O)C(=O)[O-])F C14179076
C[C@@]12CCC[C@]([C@H]1CCC(=C)[C@@H]2CCc3ccoc3/C=C/C(=O)[O-])(C)C(=O)OC C16030859
c1cc(ccc1N2C(=O)/C(=C/c3ccc(o3)c4ccc(cc4Cl)Cl)/C(=NC2=S)[O-])F C01293785
Cc1ccc2c(c1)sc(n2)N3[C@@H](C(=C(C3=O)[O-])C(=O)c4cccs4)c5ccccc5F C08817969
Cc1c(sc(n1)N2[C@H](C(=C(C2=O)[O-])C(=O)c3cccs3)c4ccc(cc4)C(C)(C)C)C C09270678
c1cc(c(cc1[N+](=O)[O-])Cl)/N=C/c2cc(cc(c2[O-])Br)Br C20615409
CC1=C(S(=O)(=O)N=C1/N=c\2/ccc(c[n-]2)Br)c3ccc(cc3)C(C)C C21525889
COc1ccc(cc1OC(F)F)/C=C(/c2nc3cc(ccc3c(n2)[O-])Cl)\Cl C23987400
c1cc(ccc1N2C(=O)/C(=C\c3ccc(o3)c4ccc(cc4Cl)Cl)/C(=NC2=S)[O-])F C16944611
Cc1cc(c2c(c1)sc(n2)N3[C@@H](C(=C(C3=O)[O-])C(=O)c4cccs4)c5cccs5)C C33634604
c1ccc(cc1)n2cc(c(n2)C34CC5CC(C3)CC(C5)C4)/C=C\6/C(=NC(=S)S6)[O-] C35446874
CC(C)(C)c1c(nnn1c2c(cc(cc2Br)Br)Br)C(=O)[O-] C37312386
c1cc(sc1/C=C/C(=O)[O-])c2c(cc(cc2Br)Br)Br C37335247
Cc1ccc(c(c1)Br)S(=O)(=O)[N-]c2ccc(c(c2)C)Br C37396495
Cc1ccc(c(c1)Br)S(=O)(=O)[N-]c2ccc(cc2C)Br C37396501
Cc1ccc(c(c1)C)[N-]S(=O)(=O)c2ccc(cc2Br)Br C37574408
Cc1cc(cc(c1)[N-]S(=O)(=O)c2ccc(cc2Br)Br)C C37574839
Cc1ccc(c(c1)[N-]S(=O)(=O)c2ccc(cc2Br)Br)C C37574988
Cc1ccc(cc1[N-]S(=O)(=O)c2ccc(cc2Br)Br)Br C37575655
c1cc(c(cc1Br)[N-]S(=O)(=O)c2cc(ccc2Br)Br)F C37575792
c1cc(sc1)c2csc(n2)/N=C(/C(=C/c3ccc(o3)c4ccc(cc4)F)/C#N)\[O-] C03207652
COc1cc(ccc1OCC=C)/C=C(/c2nc3cc(ccc3c(n2)[O-])Cl)\Cl C07489044
C[C@@H](c1nnc(n1c2ccc(cc2)Cl)[S-])Oc3ccc(cc3)OC(F)(F)F C01042386
CCCCSc1nnc(s1)/N=C(/C(=C/c2cccc(c2)Br)/C#N)\[O-] C39996984
CCCCSc1nnc(s1)/N=C(/C(=C/c2ccc(cc2)Br)/C#N)\[O-] C39996986
c1ccc(cc1)/C=C(\C#N)/C(=N/c2nnc(s2)SCc3ccccc3Cl)/[O-] C39997234
c1ccc(c(c1)CSc2nnc(s2)/N=C(/C(=C/c3cccc(c3)Cl)/C#N)\[O-])F C39997612
c1ccc(cc1)/C=C/C=C(\C#N)/C(=N/c2nnc(s2)SCc3ccccc3F)/[O-] C39997672
Cc1c(nc(s1)/N=C(/C(=C/c2ccc(cc2)OC)/C#N)\[O-])c3ccc(cc3)Cl C40927150
c1cc(c(cc1I)Cl)[N-]S(=O)(=O)c2c(ccs2)Br C42350549
Cc1ccc(cc1)N2C(=O)[C@H]3[C@@H]4C[C@H]5[C@@]6(CCC[C@@]([C@@H]6CC[C@@]5([C@H]3C2=O)C=C4C(C)C)(C)C(=O)[O-])C C43740658
CCC1=NN(C(=O)[C@H]1C/C(=C/c2ccc(cc2)F)/C(=O)[O-])c3ccc(cc3)Br C33910228
CCC1=NN(C(=O)[C@H]1C/C(=C/c2ccc(cc2)C(F)(F)F)/C(=O)[O-])c3ccc(cc3)F C33910325
CC(C)(C)c1ccc(cc1)[C@@H]2c3c(nc(s3)[O-])S[C@H]4[C@@H]2C(=O)N(C4=O)c5ccc(cc5)Cl C47145571
c1ccc(cc1)c2ccc(cc2)[C@@H]3c4c(nc(s4)[O-])S[C@H]5[C@@H]3C(=O)N(C5=O)c6ccc(cc6)F C47147393
Cc1cc(c(c(c1)Br)[N-]S(=O)(=O)c2c(ccs2)Br)Br C49061031
Cc1cccc(c1)N2C(=O)[C@H]3[C@H]4C[C@H]5[C@@]6(CCC[C@]([C@@H]6CC[C@]5([C@H]3C2=O)C=C4C(C)C)(C)C(=O)[O-])C C01819763
COc1ccc(cc1)[C@@H]2c3c(nc(s3)[S-])S[C@@H]4[C@@H]2C(=O)N(C4=O)c5ccc(cc5)Cl C38892386
c1cc(cc(c1)N2C(=O)[C@@H]3[C@@H](c4c(nc(s4)[S-])S[C@@H]3C2=O)c5cccs5)C(F)(F)F C39886730
COc1ccc2ccccc2c1/C=C(\C#N)/c3nc4ccc(cc4c(n3)[O-])Br C58745478
Cc1ccccc1N2C(=O)/C(=C/c3ccc(o3)c4ccc(cc4C)Br)/C(=NC2=S)[O-] C58832943
Cc1ccc(cc1)N2C(=O)/C(=C/c3ccc(o3)c4ccc(c(c4)C)Br)/C(=NC2=S)[O-] C58833584
c1ccc(cc1)[N-]C2=NC(=O)/C(=C/c3cc(c(o3)Br)Br)/S2 C33758588
c1cc(c(c(c1)Cl)Cl)N2C(=O)C(=Cc3cccn3c4ccc(cc4)Cl)C(=NC2=S)[O-] C59679302
c1cc(c(cc1Br)[N-]S(=O)(=O)c2c(cc(cc2Br)F)F)Cl C61693159
COc1ccc(cc1)[C@@H]2c3c(nc(s3)[S-])S[C@H]4[C@@H]2C(=O)N(C4=O)c5ccc(cc5)Cl C38892386
Cc1c(sc2c1c(nc(n2)/C(=C\c3ccc(c(c3)Cl)OCC=C)/C#N)[O-])C C66255820
COc1cc(cc(c1OCC#C)Br)/C=C(/C#N)\c2ccc(cc2)C(=O)[O-] C04867505
c1ccc(c(c1)/C=C(/c2ccc(cc2[N+](=O)[O-])C(F)(F)F)\C(=O)[O-])Br C01555787
Cc1c2ccc(c(c2oc(=O)c1CC(=O)[O-])C)OCc3ccc(cc3)Br C02092110
c1ccc(cc1)c2c(c(c3cc(ccc3n2)Br)C(=O)[O-])N4CCOCC4 C11850080
c1cc2c(cc1C3CCCCC3)c4c5n2CCN([C@@H]5CCC4)C(=O)CSCC(=O)[O-] C05799528
c1cc(c(cc1F)Cl)CSc2nc3cc(ccc3c(=O)n2CCC(=O)[O-])Cl C13207029
CCn1c2ccc(cc2nc1CSc3c(cc(cn3)C(F)(F)F)Cl)C(=O)[O-] C13218493
c1cc2c(cc1S(=O)(=O)Oc3ccc(cc3C(=O)[O-])I)CCC2 C13267964
c1cc(c(cc1Sc2ccc(cc2C(=O)[O-])S(=O)(=O)N3CCCCC3)Cl)F C13276267
Cc1cc(c(n1c2cccc(c2)Br)C)C(=O)COc3ccccc3C(=O)[O-] C13411053
c1ccc2c(c1)N(C[C@H](O2)C(=O)[O-])C(=O)/C=C/c3ccc(c(c3)C(F)(F)F)Cl C13434245
c1cc(c(cc1C(=O)[O-])Br)OS(=O)(=O)c2ccc(c(c2)Cl)F C13463467
c1cc(ccc1C(F)(F)F)S(=O)(=O)Oc2ccc(cc2Br)C(=O)[O-] C13463495
Cc1c(sc2c1c(=O)n(c(n2)SCC(=O)[O-])c3ccc(c(c3)Cl)Cl)C C13564151
Cc1ccc(cc1)[C@@H]2C(=C(C(=O)N2c3nccs3)[O-])C(=O)c4ccc(cc4)Cl C05595798
c1cc(ccc1c2ccc(o2)/C=C/3\C(=NC(=S)N(C3=O)c4ccc(cc4)F)[O-])Cl C01310317
Cc1cc(c(n1c2ccc(cc2)Cl)C)/C=C\3/C(=NC(=S)N(C3=O)C4CCCCC4)[O-] C17247404
COc1ccc(cc1Br)/C=N/n2c(nnc2[S-])c3ccc(cc3)F C05995949
c1cc(ccc1/C=C\2/C(=NC(=S)N(C2=O)C3CCCCC3)[O-])N4CCCCCC4 C17208902
CCc1nnc(n1c2c(cc(cc2Br)Br)Br)SCC(=O)[O-] C20591800
c1cc(ccc1n2c(nnc2[S-])c3cc(cnc3)Br)OC(F)(F)F C20746024
c1ccc(cc1)[C@@H]2c3ccsc3CCN2C(=O)Cn4c(nnc4[S-])c5cccs5 C25903895
CC(C)(C)n1cccc1/C=C\2/C(=NC(=S)N(C2=O)c3cccc(c3Cl)Cl)[O-] C32121171
Cc1cc2c(c(c1)F)N(CCC2)S(=O)(=O)c3cc(sc3Br)C(=O)[O-] C32626799
c1ccc(cc1)C2=N/C(=C/c3ccccc3[S-])/C(=O)N2c4nc5c(s4)cccn5 C33303557
C=CCOc1ccc(cc1)c2c(cn(n2)c3ccccc3)/C=C/4\C(=NC(=S)S4)[O-] C01774034
c1cc(ccc1[C@@H]2C(=C(C(=O)N2c3nccs3)[O-])C(=O)c4ccc(cc4)Cl)Cl C09370684
c1cc(ccc1[C@H]2C(=C(C(=O)N2c3nccs3)[O-])C(=O)c4ccc(cc4)Cl)Cl C09370685
CCCn1cc(c2c1cccc2)/C=C/3\C(=NC(=S)N(C3=O)CCC4=CCCCC4)[O-] C02385389
CCCn1cc(c2c1cccc2)/C=C/3\C(=NC(=S)N(C3=O)c4ccccc4Cl)[O-] C09424225
c1cc(c(cc1Br)Cl)[N-]S(=O)(=O)c2c(nc3n2ccs3)Cl C37555643
Cc1c(c(n(n1)c2ccc(cc2)F)Cl)/C=C(\CC(=O)[O-])/c3nc4ccccc4s3 C08672173
Cc1c(c(=O)n(c(c1C(=O)[C@H]2[C@@H](C2(C)C)C=C(Cl)Cl)[O-])C3CCCC3)C#N C38617689
CCN1C(=O)/C(=C/c2cn(c3c2cccc3)CCOc4ccccc4F)/N=C1[S-] C39556362
c1ccc(c(c1)CSc2nnc(s2)/N=C(/C(=C/c3ccccc3F)/C#N)\[O-])F C39997616
Cc1ccsc1/C=C(\C#N)/C(=N/c2nnc(s2)SCc3ccccc3F)/[O-] C39997630
Cc1cc(cc2c1O[C@H](C2)C)c3c(cn(n3)c4ccccc4)/C=C\5/C(=NC(=S)S5)[O-] C40022175
c1ccc(c(c1)c2csc3c2c(nc(n3)/C(=C/c4csnn4)/Cl)[O-])Cl C40139792
CC1=NN(C(=O)[C@H]1C/C(=C/c2ccc(cc2)C(F)(F)F)/C(=O)[O-])c3ccc(cc3)F C33879388
c1cc2c(cc1F)CCN=C2C[C@H]3CN(CC[C@H]3CC(=O)[O-])C(=O)C4CCCCC4 C49590576
c1ccc(cc1)Oc2cccc(c2)/C=C/3\C(=NC(=S)N(C3=O)c4ccccc4F)[O-] C59135967
CC(C)c1ccc(cc1)/C=C/2\C(=NC(=O)N(C2=O)c3ccc(cc3)Br)[O-] C33939038
CCSC1=NC(=O)[C@H]2[C@H](C3=C(CCCC3=NC2=N1)[O-])c4ccc(cc4)Br C39730880
Cc1ccc(cc1)C2=NC3=NN=C([C@@H]3C(=C2)C(=O)[O-])c4ccc(cc4)Br C20492084
Cc1ccc(cc1)C2=NC3=NN=C([C@H]3C(=C2)C(=O)[O-])c4ccc(cc4)Br C20492084
Cc1ccc(cc1)C2=NN=C3[C@@H]2C(=CC(=N3)c4cc(ccc4F)Br)C(=O)[O-] C20492178
Cc1cc(c2ccccc2n1)[N-]S(=O)(=O)c3cc(sc3C)c4nc(cs4)C C33289944
CCO/C(=C/1\[C@@H](C2=C(CC(CC2=O)(C)C)N=C1C)c3ccc4c(c3)CCCN4C)/[O-] C19911077
CCO/C(=C/1\[C@H](C2=C(CC(CC2=O)(C)C)N=C1C)c3ccc4c(c3)CCCN4C)/[O-] C19911072
CCOc1ccc(cc1S(=O)(=O)[N-]c2ccc(cc2Cl)C)c3csc(n3)C C64670177
CC(=O)O[C@H]1CC[C@@]2([C@H]3CC[C@H]4[C@@H]5CC(CC[C@@]5(CC[C@]4([C@@]3(CC[C@@H]2C1(C)C)C)C)C(=O)[O-])(C)C)C C03978537
C[C@H](CCC(=O)[O-])[C@H]1CC[C@@H]2[C@@]1(CC[C@@H]3[C@@H]2CC[C@H]4[C@@]3(CC[C@H](C4)OC(=O)C)C)C C04350051
c1ccc2cc(c(cc2c1)C(=O)[O-])NC(=O)c3cc(ccc3I)Br C13171586
CC(=O)O[C@@H]1CC[C@@]2([C@H]3CC[C@@H]4[C@@H]5CC(CC[C@]5(CC[C@]4([C@@]3(CC[C@H]2C1(C)C)C)C)C(=O)[O-])(C)C)C C13298551
CC(=O)O[C@@H]1CC[C@@]2([C@H]3CC[C@@H]4[C@@H]5CC(CC[C@]5(CC[C@]4([C@@]3(CC[C@@H]2C1(C)C)C)C)C(=O)[O-])(C)C)C C13298555
CC(=O)O[C@H]1CC[C@@]2([C@H]3CC[C@@H]4[C@@H]5CC(CC[C@]5(CC[C@]4([C@@]3(CC[C@@H]2C1(C)C)C)C)C(=O)[O-])(C)C)C C13298557
CC(=O)O[C@@H]1CC[C@]2([C@@H](C1(C)C)CC[C@@]3([C@@H]2CC=C4[C@]3(CC[C@@]5([C@H]4CC(CC5)(C)C)C(=O)[O-])C)C)C C13298680
CC(=O)O[C@@H]1CC[C@]2([C@H](C1(C)C)CC[C@@]3([C@H]2CC=C4[C@]3(CC[C@@]5([C@H]4CC(CC5)(C)C)C(=O)[O-])C)C)C C13298682
C[C@@H](CCC(=O)[O-])[C@H]1CC[C@H]2[C@]1(CC[C@@H]3[C@H]2CC=C4[C@]3(CC[C@@H](C4)OC(=O)C)C)C C14445857
c1ccc2c(c1)nc(o2)c3cc(ccc3O)/N=C/c4cccc(c4[O-])I C03079889
c1cc(c(cc1c2nc3cc(ccc3o2)/N=C/c4cc(cc(c4[O-])Br)Cl)Cl)Cl C03113746
c1c(cc(c(c1CNc2c(cc(cc2Br)Br)Br)[O-])Cl)Cl C20504386
Cc1cccc2c1nc(o2)c3ccc(cc3)/N=C/c4cc(c(c(c4O)Br)[O-])Br C03114057
Cc1ccc(cc1)N2[C@@H](NC(=O)C(=C2[S-])C#N)c3ccc(o3)c4cc(ccc4Cl)Cl C28356877
Cc1ccc(cc1)N2[C@@H](NC(=O)C(=C2[S-])C#N)c3ccc(o3)c4c(cccc4Cl)Cl C28357257
c1cc(cc(c1)Br)c2nc3cc(ccc3o2)/N=C\c4cc(cc(c4[O-])Cl)Br C01882773
CCN(CC)c1ccc(cc1)/C=N/n2c(nnc2[S-])c3ccc(cc3Cl)Cl C02233037
c1cc(ccc1COc2ccc(cc2)[C@H]3c4c(nc(s4)[O-])SC[C@H]3C=O)Cl C35531358
c1ccc(c(c1)/C=N/n2c(nnc2[S-])c3ccc(cc3Cl)Cl)OC(F)F C36271767
CC(=O)O[C@@H]1CC[C@@]2([C@H](C1(C)C)CC[C@@]3([C@@H]2CC=C4[C@@]3(CC[C@@]5([C@@H]4CC(CC5)(C)C)C(=O)[O-])C)C)C C37246025
Cc1cc(cc(c1[N-]S(=O)(=O)c2ccc(cc2Br)Br)C)Br C37575083
CC(=O)O[C@@H]1CC[C@]2([C@@H](C1(C)C)CC[C@@]3([C@@H]2CC=C4[C@]3(CC[C@@]5([C@@H]4CC(CC5)(C)C)C(=O)[O-])C)C)C C03978422
CC(=O)O[C@@H]1CC[C@]2([C@H](C1(C)C)CC[C@@]3([C@@H]2CC=C4[C@]3(CC[C@@]5([C@@H]4CC(CC5)(C)C)C(=O)[O-])C)C)C C03978423
CC(=O)O[C@@H]1CC[C@@]2([C@H]3CC[C@@H]4[C@@H]5CC(CC[C@@]5(CC[C@]4([C@@]3(CC[C@@H]2C1(C)C)C)C)C(=O)[O-])(C)C)C C03979045
C[C@@H]1CC[C@@]2(CC[C@@]3(C(=CC[C@@H]4[C@@]3(CC[C@@H]5[C@@]4(CC[C@@H](C5(C)C)OC(=O)C)C)C)[C@@H]2[C@@H]1C)C)C(=O)[O-] C39560265
C[C@H]1CC[C@]2(CC[C@@]3(C(=CC[C@@H]4[C@@]3(CC[C@@H]5[C@@]4(CC[C@@H](C5(C)C)OC(=O)C)C)C)[C@@H]2[C@@H]1C)C)C(=O)[O-] C39560268
Cc1ccc(cc1)N2[C@@H](NC(=O)C(=C2[S-])C#N)c3ccc(o3)c4ccc(cc4Cl)Cl C39887133
Cc1ccc(c(c1)N2[C@H](NC(=O)C(=C2[S-])C#N)c3ccc(o3)c4cc(ccc4Cl)Cl)C C39887470
Cc1ccc(c(c1)C)N2[C@H](NC(=O)C(=C2[S-])C#N)c3ccc(o3)c4ccc(cc4Cl)Cl C39887526
Cc1ccc(cc1)c2ccc(o2)[C@@H]3NC(=O)C(=C(N3c4cccc5c4cccc5)[S-])C#N C39887765
CCCOc1ccc(cc1)/C=C(\C#N)/C(=N/c2nc(cs2)c3ccc(c(c3)C)C)/[O-] C40882567
CC(=O)O[C@@H]1CC[C@@]2([C@H](C1(C)C)CC[C@]3([C@@H]2CC=C4[C@@]3(CC[C@]5([C@@H]4CC(CC5)(C)C)C(=O)[O-])C)C)C C43721294
CC(=O)O[C@@H]1CC[C@@]2([C@H](C1(C)C)CC[C@]3([C@H]2CC=C4[C@@]3(CC[C@]5([C@@H]4CC(CC5)(C)C)C(=O)[O-])C)C)C C43721299
CC(=O)O[C@H]1CC[C@]2([C@@H]3CC[C@@H]4[C@@H]5CC(CC[C@@]5(CC[C@@]4([C@]3(CC[C@@H]2C1(C)C)C)C)C(=O)[O-])(C)C)C C43721571
CC(=O)O[C@@H]1CC[C@]2([C@H]3CC[C@@H]4[C@@H]5CC(CC[C@@]5(CC[C@@]4([C@]3(CC[C@@H]2C1(C)C)C)C)C(=O)[O-])(C)C)C C43721574
CC(=O)O[C@H]1CC[C@]2([C@H]3CC[C@@H]4[C@@H]5CC(CC[C@@]5(CC[C@@]4([C@]3(CC[C@@H]2C1(C)C)C)C)C(=O)[O-])(C)C)C C43721577
CC(=O)O[C@H]1CC[C@@]2([C@@H](C1(C)C)CC[C@@]3([C@@H]2CC=C4[C@]3(CC[C@@]5([C@@H]4CC(CC5)(C)C)C(=O)[O-])C)C)C C43760975
c1ccc(cc1)c2ccc(cc2)[C@@H]3c4c(nc(s4)[O-])S[C@H]5[C@@H]3C(=O)N(C5=O)c6ccc(cc6)Cl C47145702
CC(=C)[C@@H]1CC[C@@]2([C@@H]1[C@@H]3CC[C@@H]4[C@]([C@@]3(CC2)C)(CC[C@@H]5[C@@]4(C/C(=C/[O-])/C(=O)C5(C)C)C)C)C(=O)OC C49586636
c1cc(ccc1c2nnc(n2/N=C/c3cc(cc(c3O)Br)Br)[S-])Cl C09012714
c1ccc(c(c1)C(F)(F)F)[N-]C2=NC(=O)/C(=C/3\c4cc(ccc4NC3=O)Br)/S2 C17781191
Cc1ccccc1N2C(=O)/C(=C/c3ccc(o3)c4ccc(c(c4C)C)Br)/C(=NC2=S)[O-] C58832912
Cc1ccc(cc1C)N2C(=O)/C(=C/c3ccc(o3)c4ccc(c(c4)C)Br)/C(=NC2=S)[O-] C58832919
Cc1ccc(cc1)N2C(=O)/C(=C/c3ccc(o3)c4ccc(c(c4C)C)Br)/C(=NC2=S)[O-] C58833578
c1ccc(cc1)C(c2ccccc2)C(=O)n3c(c4cc(ccc4nc3=S)I)[O-] C20509482
c1cc(c(cc1/N=N\c2ccc(cc2Cl)Cl)/C=C/3\C(=NC(=S)S3)[O-])O C59514439
c1cc(ccc1c2ccc(o2)/C=C/c3cc(nc(n3)[O-])C(F)(F)F)Br C15228897
Cc1ccc(cc1)c2c3c(n[nH]2)N=C4CC(CC(=C4[C@H]3c5ccc(cc5)OC)[O-])(C)C C06733057
Cc1ccc(cc1)c2c3c(n[nH]2)N=C4CC(CC(=C4[C@@H]3c5ccc(cc5)OC)[O-])(C)C C06733056
Cc1ccc(cc1)c2c3c(n[nH]2)N=C4CC(CC(=C4[C@@H]3c5ccccc5OC)[O-])(C)C C06935544
CC(C)c1ccc(cc1)[C@H]2[C@@H]3[C@@H]4CC[C@@H](C4)[C@@H]3c5cccc(c5N2)C(=O)[O-] C04151473
Cc1c(c(c(c(c1Cl)C)[N+](=O)[O-])[O-])/C=N/c2cccc3c2cccc3 C03115443
c1cc(c(cc1[N+](=O)[O-])/C=N/c2cc(c(cc2Cl)Cl)Cl)[O-] C05816298
CN\1C(=O)/C(=C/c2ccc(cc2)C(=O)[O-])/S/C1=N\c3ccc(cc3)Cl C08642743
CCc1ccc2c(c1)[C@@H]3[C@@H]4CC[C@@H](C4)[C@@H]3[C@@H](N2)c5ccc(cc5)C(=O)[O-] C08702015
CCc1ccc2c(c1)[C@H]3[C@@H]4CC[C@@H](C4)[C@@H]3[C@@H](N2)c5ccc(cc5)C(=O)[O-] C08702016
c1ccc2cc(ccc2c1)c3cc(n(n3)c4nc(cs4)C(=O)[O-])C(C(F)F)(F)F C08750722
Cc1nc2c(c(cs2)c3cccs3)c(n1)SCc4c5ccccc5oc4C(=O)[O-] C13260024
CCOc1cc2c(cc1/C=C/c3cc(c4ccccc4n3)C(=O)[O-])O[C@H](C2)C C13361712
c1ccc(cc1)c2ccc(cc2)c3csc(n3)n4c(c(cn4)C(=O)[O-])C(F)(F)F C13396401
CCOc1cc2ccccc2cc1C(=O)N(C)c3ccccc3C(=O)[O-] C13441804
CC(C)c1ccc(cc1)[C@H]2[C@@H]3[C@H]4CC[C@H](C4)[C@@H]3c5cccc(c5N2)C(=O)[O-] C16575864
CCN\1C(=O)/C(=C/c2cccc(c2)F)/S/C1=N\c3ccc(cc3)C(=O)[O-] C16932107
Cc1ccc(cc1)/C=C\2/C(=O)N(/C(=N/c3ccccc3C(=O)[O-])/S2)C C16934062
CN\1C(=O)/C(=C/c2ccccc2Cl)/S/C1=N\c3ccccc3C(=O)[O-] C16934129
CN\1C(=O)/C(=C/C=C/c2ccccc2)/S/C1=N\c3ccccc3C(=O)[O-] C16934162
COc1ccc(cc1/C=N/n2c(nnc2[S-])c3ccccc3Cl)Br C16996563
COc1ccc(cc1Br)/C=N/n2c(nnc2[S-])c3cccc(c3)Cl C16975520
Cc1c(c(c(=NC(=O)c2ccccc2)n(n1)c3ccc(cc3)Cl)c4ccccc4)[O-] C02436341
CC(C)c1nnc(s1)/N=C(/c2c(nc(s2)c3ccccc3)c4ccccc4)\[O-] C21669713
Cc1cc(ccc1NCc2cc(cc(c2[O-])Cl)Cl)Br C21806756
Cc1ccc(c(c1)Br)S(=O)(=O)[N-]c2ccc(cc2Cl)Br C28198187
COc1ccc(cc1/C=N\n2c(nnc2[S-])c3ccc(cc3)Cl)Br C01804669
CC(C)Oc1cccc(c1)c2cc(c3ccccc3n2)c4nnc(n4C)[S-] C17077024
CC(C)(C)c1c(nnn1c2c(cc(cc2Cl)Br)Cl)C(=O)[O-] C37312392
CC(C)(C)c1ccc(cc1)c2nnc(n2/N=C/C=C/c3ccco3)[S-] C02325089
Cc1c(cccc1Cl)[N-]S(=O)(=O)c2ccc(cc2Br)Br C37574612
c1cc(c(cc1F)Br)S(=O)(=O)[N-]c2cc(c(cc2Cl)Cl)Cl C37574638
CC(C)(C)c1ccc(c(c1)/N=C/c2cc(ccc2O)Br)[O-] C13126533
CCc1nc2c(cc(nc2n1Cc3ccc(cc3)[C@H]([C@H](C)C(=O)[O-])C(C)C)C)C C13756199
Cc1cc(c(c(c1Cl)C)/C=N/c2cc(ccc2[O-])c3ccccc3)O C03033543
CC(C)(C)c1cc(c(c(c1)Cl)O)/N=C/c2c3ccccc3ccc2[O-] C01496904
CCCCC1CCC(CC1)C(=O)c2c(c(c(=O)n(c2[O-])[C@@H](C)CC)C#N)C C38617418
CCCCC1CCC(CC1)C(=O)c2c(c(c(=O)n(c2[O-])[C@H](C)CC)C#N)C C38617419
CC[C@@H](C)CC1=C2C(=NC(=NC2=O)/C(=C/c3ccc(cc3)C(=O)[O-])/Cl)S[C@@H]1C C39715251
CC[C@H](C)CC1=C2C(=NC(=NC2=O)/C(=C/c3ccc(cc3)C(=O)[O-])/Cl)S[C@@H]1C C39715252
CCCSc1nnc(s1)/N=C(/C(=C/c2ccc(cc2)C(C)C)/C#N)\[O-] C39994924
CC(C)(C)c1ccc(cc1)/C=C(\C#N)/C(=N/c2nnc(s2)SCC=C)/[O-] C39995001
CCOc1ccccc1c2csc(n2)/N=C(/C(=C/c3ccc(cc3)Cl)/C#N)\[O-] C40927124
C/C(=C\c1ccc(c(c1)OC)OC(=O)c2ccc(c(c2)Cl)Cl)/C(=O)[O-] C44223396
CCCc1ccc(cc1)/C(=C(\C#N)/C(=O)c2ccc(cc2)Cn3cccn3)/[O-] C49110910
Cc1ccc(c(c1)[N-]C2=NC(=O)/C(=C/c3csc(n3)c4ccco4)/S2)C C58406487
CC(C)(C)c1ccc(cc1)[C@H]2[C@@H]3[C@@H]4CC[C@@H](C4)[C@@H]3c5cccc(c5N2)C(=O)[O-] C06023028
CCc1ccc(cc1)[C@@H]2[C@@H]3[C@@H]4CC[C@@H](C4)[C@@H]3c5cc(ccc5N2)C(=O)[O-] C06804216
CCc1ccc(cc1)[C@H]2[C@H]3[C@@H]4CC[C@@H](C4)[C@@H]3c5cc(ccc5N2)C(=O)[O-] C06804219
[H]/N=C/1\CC(CC(=C1[C@H]2C=C(N=C2c3ccccc3)c4ccccc4)[O-])(C)C C39964272
Cc1ccc2c(c1)Cc3c(nc(nc3O2)c4ccc(cc4)OCC=C)[O-] C06748561
c1cc(c(c(c1)Cl)CSc2nc3c(cnn3c4ccc(cc4)F)c(n2)[O-])F C03665076
CN(C)S(=O)(=O)/N=C(/C=C/c1ccc(cc1)SC(F)(F)F)\[O-] C52768876
Cn1c(ccc1c2cc(cc(c2)Cl)Cl)/C=C(\C#N)/c3nc4ccccc4c(n3)[O-] C67300001
c1cc(ccc1c2cc3c(s2)c(ncn3)[S-])Br C04207045
c1(c(c(c(c(c1Cl)Cl)Cl)Cl)Cl)C(=O)[O-] C01578907
c1ccc(cc1)c2c3c(c4c5c(c(ncn5)[S-])sc4n2)CCC3 C04898784
c1cc(c(c(c1)Cl)Cl)/C=C(/c2cccs2)\C(=O)[O-] C03243829
CC12c3ccccc3C(c4c1cccc4)([C@H]([C@H]2C(=O)[O-])Br)C C01611658
CCc1ccc2c(c1)c(cc(n2)c3ccc(s3)C)C(=O)[O-] C02525930
c1ccc(c(c1)C(=O)c2ccc3c4c2cccc4CC3)C(=O)[O-] C00299771
C[C@@H]1C[C@@]1(c2cccc3c2cccc3)c4nc(cs4)C(=O)[O-] C11885202
C[C@@]12CCC[C@@]([C@@H]1CC[C@]34[C@H]2CC[C@H](C3)C(=C)C4)(C)C(=O)[O-] C17129055
c1ccc(c(c1)c2nnc(n2[C@H]3CCCC=C3)[S-])Cl C01301670
c1ccc(c(c1)C(=O)[O-])Oc2ccccc2Br C20080278
C#Cc1cccc(c1)/N=C/c2cc(cc(c2[O-])Cl)Cl C17129970
c1cc(ccc1/C(=C/2\C=C/C(=N\[O-])/C(=C2)Br)/C#N)Cl C06471815
Cc1c(c2nc3c(c(n2n1)[S-])CCCC3)c4ccccc4 C06167213
CC(C)(C(=O)[O-])Oc1ccc(cc1)c2ccc(cc2)Cl C26544579
CC(C)(c1ccc(cc1)c2ccc3c(c2)CCN3C)C(=O)[O-] C31997090
CC(C)(C)[C@@H]1CCc2c(c(nc(n2)[S-])C(F)(F)F)C1 C02463904
Cc1cc(cc2c1nc(cc2[O-])C(F)(F)F)Br C36912461
c1ccc(c(c1)C(F)(F)F)Oc2ccc(cc2C(=O)[O-])F C37234528
c1ccc(c(c1)Oc2ccc(cc2/C=C/C(=O)[O-])F)Cl C37235065
c1ccc(c(c1)[N-]C2=NC(=O)/C(=C/c3cccs3)/S2)F C05006512
Cc1ccc(cc1)/C=C(/c2nc3ccccc3c(n2)[O-])\Cl C07503409
c1ccc(cc1)Cc2cnc3n2c(cc(c3)Br)[O-] C39463265
Cc1ccc(s1)c2cc(c3cc(c(cc3n2)C)C)C(=O)[O-] C40163689
c1cc(ccc1[C@H](CC(=O)[O-])c2ccc(s2)Cl)Cl C41512042
C[C@@H]1CC[C@H]([C@@H](C1)OC2(CCSCC2)C(=O)[O-])C(C)C C41930122
c1ccc2c(c1)c(ccc2Cl)OC3(CCCC3)C(=O)[O-] C41959345
c1ccc2c(c1)CCC[C@]2(C(=O)[O-])Sc3ccc(cc3)F C41975067
C[C@](c1cccc(c1)Cl)(C(=O)[O-])Sc2cccs2 C41980643
c1ccc(c(c1)C(=O)[O-])Oc2c(c(c(c(c2F)F)F)F)F C42304421
c1cc(c(c(c1)Cl)c2[n-]c3cc(cnc3n2)Br)F C43461057
c1cc(c(c(c1)Cl)c2[n-]c3cc(cnc3n2)Br)Cl C43461058
Cc1ccsc1/C(=C(\C#N)/C(=O)c2cc(c(s2)C)C)/[O-] C48530102
c1ccc2c(c1)c(n(c(=S)n2)c3cccc(c3Cl)Cl)[O-] C17056393
CCCc1c2cc(cc(c2oc1C(=O)[O-])F)Br C52068635
CC(C)(C)[C@H]1CCC(=C(C1)C(=O)/C=C/c2cccs2)[O-] C15782175
CCC[C@@](C)(Cc1ccc(s1)Br)C(=O)[O-] C54632699
CCC[C@@](C)(Cc1cc(ccc1Br)F)C(=O)[O-] C54632744
c1cc(c(cc1c2ccc(s2)C(=O)[O-])Br)F C61689445
c1cc(c2c(cc(nc2c1Cl)C(F)F)[O-])Br C61692347
c1cc(cc(c1)OC(F)(F)F)c2cc(ccc2C(=O)[O-])F C61703059
Cc1cccc(c1)[N-]C2=NC(=O)/C(=C\c3cccs3)/S2 C32931817
c1cc(ccc1/C(=C/2\C=C/C(=N/[O-])/C(=C2)Cl)/C#N)Cl C04945966
Cc1ccc(cc1)[N-]C2=NC(=O)/C(=C\c3ccc(s3)C)/S2 C14011359
c1cc(sc1)/C=C/2\C(=O)N=C(S2)[N-]c3ccc(cc3)F C18085551
c1cc(c(cc1n2c(c3ccc(cc3nc2=S)Cl)[O-])Cl)Cl C01041804
CC1=Nc2ccccc2N=C3C1=C(C[C@H](C3)c4ccc(cc4)F)[O-] C06077355
CCOc1ccc(c(c1)C)c2cc(cc(c2)Cl)C(=O)[O-] C65351601
c1cc(c(cc1c2cc(cc(c2)Cl)C(=O)[O-])C#N)Cl C65351639
Cc1ccc(cc1F)/C=C(\c2nc3ccccc3c(n2)[O-])/Cl C67427921
COc1ccc(cc1)N2C(=O)/C(=C\c3ccc(o3)c4ccc(c(c4)C(=O)[O-])Cl)/SC2=S C06645251
Cc1cc(c(n1c2ccc(cc2)C(=O)[O-])C)/C=C/3\C(=O)N(C(=O)S3)Cc4ccc(cc4Cl)F C09233511
Cc1cc(nc(c1C(=O)[O-])SCC(=O)N2[C@H](CC(=N2)c3ccc(cc3)Cl)c4ccco4)C C13021665
Cc1c(c2nc(c3ccccc3n2n1)N4CCCC4)/C=C(\CC(=O)[O-])/c5nc6ccccc6s5 C13039012
Cc1nc2c(s1)cc(c3c2scc3)OS(=O)(=O)c4cc(c(cc4Cl)Cl)C(=O)[O-] C13067197
Cc1cc(cc(c1)n2c(cc(c2C)C(=O)CSc3nc4cc(ccc4c(=O)n3C)C(=O)[O-])C)C C13200638
Cc1cccc(c1)n2c(nnc2SCC(=O)N3CCC[C@H](C3)C(=O)[O-])c4ccc(cc4)Cl C13255183
c1ccc2c(c1)c(cc(n2)/C=C/c3cn(nc3c4ccccc4Br)CCC#N)C(=O)[O-] C13264600
Cc1ccccc1n2c(cnc2SCC(=O)N3CCC(CC3)C(=O)[O-])c4ccc(cc4)Cl C13342702
Cc1ccccc1n2c(cnc2SCC(=O)N3CCC[C@@H](C3)C(=O)[O-])c4ccc(cc4)Cl C13394872
c1ccc2c(c1)c(=O)n(c(n2)SCc3c4c(cccc4sc3C(=O)[O-])F)C[C@@H]5CCCO5 C13395750
Cc1c(cccc1Cl)n2c(cnc2SCC(=O)N3CCC[C@@H](C3)C(=O)[O-])c4ccccc4 C13400951
c1cc(c(cc1C(F)(F)F)/N=C/c2cc(cc(c2[O-])[N+](=O)[O-])Br)N3CCOCC3 C16384585
Cc1ccc(o1)C(=O)C2=C(C(=O)N([C@H]2c3ccccc3OC)c4nc5c(cc(cc5s4)C)C)[O-] C16944327
CCOc1ccc(cc1)C(=O)C2=C(C(=O)N([C@H]2c3ccc(c(c3)Cl)Cl)c4cc(on4)C)[O-] C08996634
Cc1cc(no1)N2[C@@H](C(=C(C2=O)[O-])C(=O)c3ccc(cc3)Cl)c4ccc(cc4)Br C08996629
Cc1cc(no1)N2[C@@H](C(=C(C2=O)[O-])C(=O)c3ccc(c(c3)Cl)OC)c4ccc(cc4)Br C13552627
CCOc1ccc(cc1)[C@H]2C(=C(C(=O)N2c3nc(c(s3)C)C)[O-])C(=O)c4ccc(cc4)Cl C09270553
CCOc1ccc(cc1)[C@@H]2C(=C(C(=O)N2c3nc(c(s3)C)C)[O-])C(=O)c4ccc(cc4)Cl C09270550
Cc1ccc(cc1)[C@H]2C(=C(C(=O)N2c3nc(c(s3)C)C)[O-])C(=O)c4ccc(c(c4)Cl)OC C09008133
Cc1c(sc(n1)N2[C@@H](C(=C(C2=O)[O-])C(=O)c3ccc(c(c3)Cl)OC)c4ccc(cc4)F)C C09235441
CCOc1ccc(cc1)C(=O)C2=C(C(=O)N([C@@H]2c3ccc(cc3)Cl)c4nc(c(s4)C)C)[O-] C09334058
c1ccc2c(c1)cccc2Cn3cc(c4c3cccc4)/C=C\5/C(=NC(=O)N(C5=O)Cc6ccco6)[O-] C17197486
c1cc(c(cc1Cl)Cl)Cn2cc(cn2)n3c(nnc3[S-])Cn4ccc(n4)C(F)(F)F C02808484
C[C@@H]1Cc2cc(ccc2O1)c3c(cn(n3)c4ccccc4)/C=C(\C#N)/c5nc6ccccc6c(n5)[O-] C16293555
C[C@H]1Cc2cc(ccc2O1)c3c(cn(n3)c4ccccc4)/C=C(\C#N)/c5nc6ccccc6c(n5)[O-] C16293558
Cc1ccc2c(c1)sc(n2)N3[C@H](C(=C(C3=O)[O-])C(=O)c4c(nc5n4cccc5)C)c6ccccc6 C33814050
Cc1cc(c2c(c1)sc(n2)N3[C@@H](C(=C(C3=O)[O-])C(=O)c4ccco4)c5ccc(cc5)N(C)C)C C35263562
Cc1ccc(cc1)[C@@H]2C(=C(C(=O)N2c3nc4ccc(cc4s3)C)[O-])C(=O)c5c(nc(s5)C)C C35566393
Cc1cc(c2c(c1)sc(n2)N3[C@H](C(=C(C3=O)[O-])C(=O)c4c(nc(s4)C)C)c5cccs5)C C35566522
CCN(CC)C1=C(C(=O)N(C1=O)c2cccc(c2)Cl)c3c(nn(c3[O-])c4ccc(cc4)F)C C35621314
COc1ccc(cc1Cl)N2C(=O)/C(=C/c3cccn3Cc4ccc(cc4)Cl)/C(=NC2=O)[O-] C08739097
CC(C)(C)c1c2c(n(n1)c3cccc(c3)Cl)N(C(=O)CS[C@@H]2c4cccc(c4)F)CC(=O)[O-] C37263856
CC(C)(C)c1c2c(n(n1)c3ccccc3Cl)N(C(=O)CS[C@@H]2c4ccc(cc4)F)CC(=O)[O-] C37263918
Cc1c(n2ccccc2n1)C(=O)C3=C(C(=O)N([C@@H]3c4ccc(cc4)C(C)(C)C)c5nccs5)[O-] C33813864
CCc1cccc2c1n(cc2/C=C\3/C(=O)N(C(=N3)[S-])c4ccccc4)CC(=O)N5CCCCC5 C39556287
C[C@@]12CC[C@H]3c4ccc(cc4CC[C@@H]3[C@@H]1CCC2=O)OS(=O)(=O)c5cc(ccc5F)C(=O)[O-] C39704715
C[C@]12CC[C@H]3c4ccc(cc4CC[C@@H]3[C@@H]1CCC2=O)OS(=O)(=O)c5cc(ccc5F)C(=O)[O-] C39704717
Cc1ccc(cc1)N2C(=O)[C@H]3[C@@H](c4c(nc(s4)[S-])S[C@@H]3C2=O)c5ccc(c(c5)OC)OC C28294887
COc1ccc(cc1/C=C(\C#N)/C(=N/c2ccc(cc2C(F)(F)F)[N+](=O)[O-])/[O-])Br C13388079
COc1ccc(cc1Br)/C=C(\C#N)/C(=N/c2ccc(cc2C(F)(F)F)[N+](=O)[O-])/[O-] C09057490
CCOc1cc(cc(c1OS(=O)(=O)c2ccc(cc2)C)Cl)/C=C/3\C(=NC(=S)S3)[O-] C58822121
COc1ccc(c(c1)OC)N2C(=O)/C(=C/c3ccc(o3)c4ccc(cc4)Cl)/C(=NC2=S)[O-] C59595887
Cc1cc(c(n1c2ccc(c3c2cccc3)Br)C)/C=C/4\C(=NC(=O)N(C4=O)Cc5ccco5)[O-] C09012275
c1ccc(c(c1)Cn2cc(c3c2cccc3)/C=C/4\C(=O)N=C(N(C4=O)c5ccc(cc5)F)[O-])Cl C08997614
Cc1c(nc2nc(nn2c1[O-])N(Cc3ccc(cc3)Br)C(=O)c4ccc(cc4)F)C C64813940
Cc1cc2c(c(oc2c(c1C)S(=O)(=O)[N-]c3ccc(c(c3)Cl)F)C(=O)N4CCOCC4)C C65010846
Cc1cc2c(c(oc2c(c1C)S(=O)(=O)[N-]c3ccc(cc3Cl)F)C(=O)N4CCOCC4)C C65010864
Cc1c(sc(n1)c2cc(c(n2C)C)S(=O)(=O)[N-]c3ccc(cc3)C(C)C)C(=O)N4CCCC4 C65036474
Cc1ccc(cc1)N2C(=O)[C@@H]3[C@H](c4c(nc(s4)[S-])S[C@@H]3C2=O)c5ccc(c(c5)OC)OC C28294885
CC(C)(C)[C@H]1Cc2c(c3ccccc3nc2/C(=C/c4cccs4)/C1)C(=O)[O-] C03885035
CCc1ccc(cc1)n2c(cc(n2)C(=O)[O-])c3ccc4c(c3)CCCC4 C11801777
c1ccc2c(c1)c(c(c(n2)c3ccc(cc3)F)N4CCCCCC4)C(=O)[O-] C11850180
c1ccc(c(c1)/C=C(/c2cccs2)\C(=O)[O-])OCc3c(cccc3Cl)F C11860647
Cc1c(sc(n1)[C@]2(C[C@@H]2c3ccccc3)c4cccc5c4cccc5)C(=O)[O-] C11885092
c1ccc(c(c1)/C=C\C(=O)[O-])OCc2c(ccc(c2Cl)Cl)Cl C11994908
c1ccc(cc1)c2c(sc(n2)/C=C/c3ccc(cc3)Br)C(=O)[O-] C13026420
c1ccc(c(c1)/C=N/n2c(nnc2[S-])c3ccc(cc3Cl)Cl)F C06227870
c1cc(ccc1c2nnc(n2/N=C/c3ccc(c(c3)Cl)Cl)[S-])F C06085122
c1ccc(c(c1)c2nnc(n2/N=C/c3ccc(cc3)C(F)(F)F)[S-])Cl C06192636
c1ccc(c(c1)c2nnc(n2/N=C/c3c(cccc3Cl)F)[S-])Cl C09109632
c1ccc(c(c1)/C=N/n2c(nnc2[S-])c3ccccc3Cl)Br C06192410
c1cc(c(cc1C(=O)[O-])F)Oc2ccc(cc2Cl)Br C20373113
c1cc(c(cc1/C=C/C(=O)[O-])F)Oc2ccc(cc2Br)Cl C20576980
Cc1ccccc1n2c(cc(n2)c3cc(c(cc3Cl)Cl)F)C(=O)[O-] C25781566
c1cc(ccc1n2c(cc(n2)c3ccc(cc3Cl)Cl)C(=O)[O-])Br C25781837
c1ccc(c(c1)COc2ccc(cc2Cl)/C=C\3/C(=NC(=S)S3)[O-])Cl C26464908
CC[C@@H](C)n1c(nnc1[S-])COc2ccc3cc(ccc3c2)Br C08326231
CC[C@H](C)n1c(nnc1[S-])COc2ccc3cc(ccc3c2)Br C08326958
c1ccc(c(c1)/C=N\n2c(nnc2[S-])c3ccc(cc3)Cl)Br C02326280
c1cc(cc(c1)Br)/C=N\n2c(nnc2[S-])c3ccc(cc3)Cl C04680453
c1ccc(c(c1)/C=N\n2c(nnc2[S-])c3ccc(cc3Cl)Cl)F C02351402
c1cc(c(c(c1)Cl)/C=N\n2c(nnc2[S-])c3ccc(cc3)Cl)F C02362254
c1cc(cc(c1)F)/C=C/2\C(=O)N=C(S2)[N-]c3ccc(cc3Cl)Cl C01850494
c1cc(ccc1c2cnc(nc2c3ccc(cc3Cl)Cl)C(=O)[O-])Cl C34066418
c1cc(ccc1C(CC2(CCCCC2)CC(=O)[O-])(F)F)Br C37365049
CC(=O)O[C@@](C)(CC[C@@H]1C(=C)CC[C@@H]2[C@@]1(CCC[C@@]2(C)C(=O)[O-])C)C=C C37538959
c1cc(c(c(c1)Cl)CSc2[n-]c3cc(cnc3n2)Cl)Cl C05454981
c1ccc2c(c1)cccc2CSc3[n-]c4cc(cnc4n3)Br C05453590
c1ccc(cc1)c2ccc(cc2)Oc3cncc4c3cc(s4)C(=O)[O-] C40916910
Cc1c(nc(s1)/N=C(/C(=C/c2ccc(cc2)Cl)/C#N)\[O-])c3ccc(cc3)F C41013093
CCc1c(c(nn1c2cccc(c2)Br)c3ccc(cc3)Cl)C(=O)[O-] C43226059
CCCc1cc(nc(n1)SCc2c(ccs2)Br)[O-] C43682054
C/C(=C\C(=O)[O-])/CC[C@@H]1[C@@]2(CCCC([C@H]2CC[C@@]1(C)OC=O)(C)C)C C43726963
C[C@@H](CCC(=O)[O-])[C@H]1CC[C@@H]2[C@]1(CC[C@@H]3[C@@H]2CC[C@@H]4[C@]3(CC[C@H](C4)OC=O)C)C C43764315
c1cc(ccc1[C@@H](c2ccc(cc2)Br)C(=O)[O-])C(=O)c3ccc(cc3)F C44226588
c1cc(sc1)/C(=C(/C#N)\C(=O)c2cc(ccc2Cl)Br)/[O-] C48529175
Cc1ccsc1/C(=C(\C#N)/C(=O)c2cccc(c2)I)/[O-] C48530086
c1cc(sc1)/C=C/2\C(=O)N=C(S2)[N-]c3cc(cc(c3)Cl)Cl C27229080
CCCn1c2ccccc2nc1/N=C(/Cc3c(cccc3Cl)Cl)\[O-] C06187119
c1cc(ccc1/C=C/2\C(=NC(=S)S2)[O-])OC(=O)c3ccc(cc3Cl)Cl C59192238
c1cc(c(c(c1)Cl)COc2ccc(cc2)/C=C/3\C(=NC(=S)S3)[O-])Cl C59272257
c1cc(ccc1/C=C/2\C(=O)N=C(S2)[N-]c3ccc(cc3)F)Br C01217229
CC(C)(C)c1c(c(nn1c2ccc(cc2)Cl)C(=O)[O-])I C61441915
c1cc(ccc1[N-]C2=NC(=O)[C@@H](S2)Cc3cc(ccc3Cl)Cl)Cl C17027302
Cn1cc(c2c1cccc2)/C=C\3/C(=O)N=C(S3)[N-]c4ccccc4Br C09089719
Cn1cc(c2c1cccc2)/C=C\3/C(=O)N=C(S3)[N-]c4ccc(cc4)Br C13786961
c1cc(cc(c1)Br)[N-]C2=NC(=O)/C(=C/c3ccc(cc3)F)/S2 C06925888
c1cc(cc(c1)F)/C=C\2/C(=O)N=C(S2)[N-]c3ccc(cc3)Br C13748502
Cn1cc(c2c1cccc2)/C=C/3\C(=O)N=C(S3)[N-]c4ccccc4C(F)(F)F C05376653
CC(C)c1ccc(cc1)[C@H]2[C@H]3[C@@H]4CC[C@@H](C4)[C@@H]3c5cccc(c5N2)C(=O)[O-] C04151475
C[C@@H](CCC(=O)[O-])[C@H]1CC[C@H]2[C@@]1(CC[C@@H]3[C@@H]2[C@@H](C[C@H]4[C@@]3(CCCC4)C)O)C C04293134
C[C@@H](CCC(=O)[O-])[C@H]1CC[C@H]2[C@@]1(CC[C@H]3[C@@H]2[C@@H](C[C@H]4[C@@]3(CCCC4)C)O)C C04293137
CC(C)Cc1c2c(c3c4c(c(nc(n4)SC)SCC(=O)[O-])sc3n1)CCC2 C02406613
CC(=O)Oc1cc(ccc1C(=O)[O-])/N=C/c2c3ccccc3cc4c2cccc4 C05458701
CN\1C(=O)/C(=C/c2ccc(cc2)Cl)/S/C1=N\c3ccc(cc3)C(=O)[O-] C08377467
COc1ccc(cc1[C@H]2[C@@H]3[C@@H]4CC[C@@H](C4)[C@@H]3c5cc(ccc5N2)C(=O)[O-])Br C09408811
c1ccc2cc(ccc2c1)Oc3ccc(cc3)[C@@H]4[C@@H](Oc5ccccc5O4)C(=O)[O-] C11947550
CCc1c(sc(n1)c2ccc(cc2)Oc3ccccc3OCC)C(=O)[O-] C11952410
COc1ccc(cc1[C@@H]2[C@@H]3[C@H]4CC[C@H](C4)[C@H]3c5cc(ccc5N2)C(=O)[O-])Br C12320508
c1cc(c(cc1C(=O)[O-])S(=O)(=O)Oc2c(cc(cc2Cl)Cl)Cl)Cl C13073995
c1cc(cc(c1)Br)c2ccc(c(n2)/C=C/c3ccc(cc3)O)C(=O)[O-] C13272947
COc1ccc(cc1Br)/C=N/n2c(nnc2[S-])c3ccc(cc3)Cl C09334725
CC(C)c1ccc(cc1)[C@@H]2C(=C(C(=O)N2c3nccs3)[O-])C(=O)c4ccc(cc4)Cl C08913920
CCOc1ccc(cc1)c2nnc(n2/N=C/C(=C/c3ccccc3)/Cl)[S-] C09087137
Cc1ccc(cc1C)C2=C(C(=NS2(=O)=O)[N-]c3cc(c(cc3OC)Cl)C)C C20465711
Cc1cc(c(cc1Cl)OC)NCc2cc(cc(c2[O-])Cl)Cl C21500587
Cc1ccc(c(c1)[N-]C2=NC(=O)/C(=C/c3c(nc4n3cccc4)Cl)/S2)C C32799405
CCCc1nnc(n1/N=C/c2cccc(c2)OCc3ccc(cc3)Br)[S-] C01916326
c1ccc(cc1)n2nc3ccc(cc3n2)/N=C/c4c5ccccc5ccc4[O-] C00973097
Cc1c(cccc1Cl)[N-]C2=NC(=O)/C(=C/c3cc(ccc3Br)O)/S2 C15016111
c1ccc2c(c1)cc(nc2Nc3ccc(cc3)I)C(=O)[O-] C36951609
c1cc(c(cc1Br)Cl)Nc2cc(cc(n2)Cl)C(=O)[O-] C36963739
c1ccc2c(c1)cc(nc2Nc3cccc(c3)I)C(=O)[O-] C37373129
CCc1nc2c(cc(nc2n1Cc3ccc(cc3)[C@@H]([C@H](C)C(=O)[O-])C(C)C)C)C C13756201
Cc1ccc(c(c1)O)/N=C/c2ccc(cc2)/C=N/c3ccc(cc3[O-])C C18067366
C[C@]1(CC[C@H](C1(C)C)C(=O)[O-])C(=O)Nc2ccc(cc2)c3ccc(cc3)Cl C18191931
C[C@H](c1nnc(n1c2ccc(cc2)Cl)[S-])Oc3ccc(cc3)OC(F)(F)F C01042387
CC(C)(C)c1ccc(cc1)[C@@H]2NC(=O)C(=C(N2c3ccc(cc3)Cl)[S-])C#N C39843129
CC(C)(C)c1ccc(cc1)[C@H]2NC(=O)C(=C(N2c3ccc(cc3)Cl)[S-])C#N C39843130
C=CCN\1C(=O)[C@H](S/C1=N\c2ccc(cc2)C(=O)[O-])Cc3cccc(c3Cl)Cl C39847390
CC(C)(C)[C@@H]1CCc2c(sc3c2c(=O)n(c(n3)SCC(=O)[O-])c4ccccc4)C1 C39869299
C/C(=C/1\C(=O)N=C(S1)N(C)c2ccccc2C(=O)[O-])/c3ccc(cc3)Br C39870047
c1ccc(c(c1)CSc2nnc(s2)/N=C(/C(=C/c3ccc(cc3)Cl)/C#N)\[O-])F C39997613
CCCOc1ccc(cc1)/C=C(\C#N)/C(=N/c2nc(cs2)c3ccc(cc3)F)/[O-] C40882555
C[C@@H](CCC(=O)[O-])[C@@H]1CC[C@H]2[C@]1(CC[C@H]3[C@@H]2[C@@H](C[C@@H]4[C@]3(CCCC4)C)O)C C43726911
Cc1c(c(n2c(n1)nc(n2)c3cccc4c3cccc4)[O-])Cc5ccccc5 C04732960
Cc1ccc(cc1C)/C(=C(/C#N)\C(=O)Nc2cc(cc(c2)Cl)Cl)/[O-] C50981203
c1c2c(sc1/C(=C(/C#N)\C(=O)NC3CCCC3)/[O-])CCCCCC2 C51651381
c1ccc2c(c1)cc(s2)/C(=C(\C#N)/C(=O)Nc3ccccc3Br)/[O-] C51740056
c1ccc(cc1)c\2css/c2=N\c3ccc(cc3)S(=O)(=O)[N-]c4nccs4 C58899598
c1ccc(c(c1)/C=N/Nc2ccc(cc2)I)C(=O)[O-] C59154640
CCO/C(=C/1\C(=O)/C(=C/c2ccc(c(c2)Cl)OC)/S\C1=N/c3ccc(cc3)C)/[O-] C59437092
Cc1cc(c(cc1C)Br)N2C(=O)/C(=C/c3ccc(cc3)C(C)C)/C(=NC2=O)[O-] C59859522
Cc1ccc(cc1)c2nc(cs2)/C=C\3/C(=O)N=C(S3)/C=C(/c4ccco4)\[O-] C60421785
COc1cccc(c1OC)/C=C\2/C(=O)N=C(S2)[N-]c3cccc(c3Cl)Cl C20229300
CCc1ccc(cc1)[C@H]2CC(=O)Nc3c2sc(c3c4ccc(cc4)F)C(=O)[O-] C64796308
Cc1c(c2ccccc2[nH]1)/C(=C(/C#N)\C(=O)c3cc4c(cccc4s3)F)/[O-] C66004767
Cc1cccc(c1)c2nnc(n2CC(=O)OCC3=CC[C@H]4C[C@@H]3C4(C)C)[S-] C66520539
CCn1cc(cn1)S(=O)(=O)[N-]c2ccc(cc2)SC(F)(F)F C66581138
C[C@]12CCCC[C@@H]1CC[C@@H]3[C@@H]2CC[C@]4([C@H]3CC[C@H]4/N=C/c5cc(ccc5[O-])[N+](=O)[O-])C C04083702
C[C@]12CCCC[C@H]1CC[C@@H]3[C@@H]2CC[C@]4([C@H]3CC[C@H]4/N=C/c5cc(ccc5[O-])[N+](=O)[O-])C C04083704
Cc1cc2c(c(c(c(=O)o2)CC(=O)[O-])C)c(c1)OCc3c(c(c(c(c3C)C)C)C)C C05547203
c1ccc(cc1)C2=N/C(=C\c3ccccc3[S-])/C(=O)N2c4nc5cc(c(cc5s4)F)Cl C06019458
Cc1ccc(cc1)c2c3cc(ccc3no2)c4cc(c5cc(ccc5n4)Br)C(=O)[O-] C08763749
c1ccc(cc1)[C@@H]2C3=C(c4ccccc4CC3)N=c5n2c(=O)/c(=C/c6ccc(cc6)C(=O)[O-])/s5 C02414701
c1ccc(cc1)c2c3cc(ccc3no2)c4cc(c5cc(ccc5n4)Br)C(=O)[O-] C12292808
Cc1c(c(n(n1)c2ccc(cc2)F)Cl)/C=C/3\CCCc4c3nc5ccccc5c4C(=O)[O-] C12949356
Cc1c2c(nc\3n(c2=O)CCCC/C3=C\c4ccc(cc4)C(C)(C)C)sc1C(=O)[O-] C13215255
c1ccc2c(c1)c(cc(n2)/C=C/c3cc(ccc3OC(F)F)Br)C(=O)[O-] C13351005
COc1ccc2cc(c(nc2c1)Cl)COc3c(cc(cc3Cl)C(=O)[O-])Cl C13423494
c1ccc(cc1)[C@@H]2C3=C(c4ccccc4CC3)N=c5n2c(=O)/c(=C\c6ccc(cc6)C(=O)[O-])/s5 C13915757
c1ccc(cc1)C2=N/C(=C\c3ccccc3[S-])/C(=O)N2c4nc5cc(ccc5s4)Cl C15221175
c1ccc2c(c1)CCC3=C2N=c4n(c(=O)/c(=C\c5ccc(cc5)C(=O)[O-])/s4)[C@H]3c6cccs6 C17145787
c1ccc(cc1)c2c(c3ccccc3n2[O-])[C@@H](c4ccc(cc4)Cl)N5CCOCC5 C19879834
Cc1ccc2c(c1)nc(o2)c3cc(ccc3Cl)/N=C/c4cc(cc(c4[O-])Cl)Cl C03656907
COc1cc(c(c(c1[O-])/C=N/c2ccc(cc2Cl)Cl)Br)Br C03113621
Cc1c(c(c(c(c1Cl)C)[N+](=O)[O-])[O-])/C=N/c2ccc(cc2)I C03661648
c1ccc2c(c1)c3c(n2CCc4nnc(n4c5ccc(cc5)Br)[S-])CCCC3 C06191288
Cc1ccc(cc1)[C@@H]2C(=C(C(=O)N2c3nc4c(cc(cc4s3)C)C)[O-])C(=O)c5cccs5 C09007815
c1ccc(cc1)C\2=C(c3ccccc3/C2=N\c4ccc(cc4Br)[N+](=O)[O-])[O-] C22343435
c1cc(c(cc1C(=O)/C=C/c2cc(c(c(c2)Br)[O-])Br)[N+](=O)[O-])Cl C25423026
Cc1cccc2c1nc(o2)c3ccc(c(c3)/N=C/c4cc(cc(c4[O-])Cl)Br)C C01953576
Cc1ccc2c(c1)sc(c2Cl)/C(=N/c3nc(ns3)c4ccc(cc4)OC)/[O-] C27662941
Cc1ccc2c(c1)sc(c2Cl)/C(=N/c3nc(ns3)c4ccc(o4)Br)/[O-] C28405290
c1cc(c(cc1c2ccc(o2)/C=C(/C#N)\c3[n-]c4cc(cnc4n3)Br)Cl)Cl C33247073
COc1ccc(cc1/C=N\n2c(nnc2[S-])c3ccc(cc3Cl)Cl)Br C02269340
Cc1ccc(cc1)C(=O)C2=C(C(=O)N([C@H]2c3cccs3)c4nc5c(cc(cc5s4)C)C)[O-] C33628560
Cc1ccc(cc1)C(=O)C2=C(C(=O)N([C@H]2c3ccc(cc3)Br)c4ccc(cc4)C)[O-] C09272742
Cc1ccc(cc1/N=C/c2cc(cc(c2[O-])Br)Cl)c3nc4c(o3)cccn4 C00989971
Cc1ccc2c(c1)nc(nc2[O-])/C(=C/c3ccc(o3)c4c(cccc4Cl)Cl)/C#N C35519390
c1ccc(c(c1)COc2ccc(cc2)[C@@H]3c4c(nc(s4)[O-])SC[C@@H]3C=O)Cl C35531340
c1cc(c(cc1Br)Oc2ccc(cc2Cl)Br)/C=C/C(=O)[O-] C36985420
c1c(cc(cc1Cl)Cl)[N-]S(=O)(=O)c2c(cc(cc2Cl)Br)Cl C37385840
Cc1c(c(=O)n(c(c1C(=O)c2c(c3c(s2)cc(cc3Cl)Cl)Cl)[O-])CC=C)C#N C38616883
Cc1c(c(=O)n(c(c1C(=O)c2c(c3ccc(cc3s2)Cl)Cl)[O-])CC(C)C)C#N C38617472
c1ccc(cc1)[C@@H]2[C@@H](c3c(n(c(n3)C(=O)[O-])c4ccccc4)S2)C5CCCCC5 C39124044
c1ccc2c(c1)cccc2c3c4cc(ccc4no3)c5cc(c6cc(ccc6n5)F)C(=O)[O-] C39895766
Cc1cccc2c1nc(cc2C(=O)[O-])c3ccc4c(c3)c(on4)c5cccc6c5cccc6 C39895770
CC(C)c1ccc(cc1)/C=C(\C#N)/C(=N/c2nc(cs2)c3ccccc3OC)/[O-] C41013175
c1cc(sc1S(=O)(=O)[N-]c2c(cc(cc2Cl)Br)Cl)Br C42260165
c1ccc(cc1)c2c(c(nn2c3cccc(c3)Br)c4ccc(cc4)F)C(=O)[O-] C43226207
c1cc(ccc1/C=N/n2c(nnc2[S-])c3ccc(cc3Cl)Cl)OC(F)F C45330523
c1ccc(cc1)N\2C(=CS/C2=C(/C#N)\c3[n-]c4ccccc4n3)c5ccc(cc5)Br C08636636
CCOc1ccc(cc1)/N=C\2/C(=C(/C(=C/c3ccc(cc3)F)/S2)[O-])C(=O)OCC C59105414
Cc1cc(ccc1/N=C/c2cc(n(c2C)c3ccc(c(c3)Cl)C(=O)[O-])C)Br C59248919
Cc1cc(c(n1c2ccc(c(c2)Cl)C(=O)[O-])C)/C=N/c3ccc4ccccc4c3 C59248994
CCO/C(=C/1\C(=O)/C(=C/c2ccc(s2)Br)/S\C1=N/c3ccc(cc3)Cl)/[O-] C59437168
Cc1cccc(c1)c2nnc(n2CC(=O)N3CCCc4c3ccc(c4)C(C)C)[S-] C59897031
c1ccc(c(c1)CSc2nc3c(cnn3c4ccc(cc4)Cl)c(n2)[O-])Cl C02717818
CCOc1cc(ccc1OCc2cccc3c2cccc3)/C=C(\C#N)/C(=O)Nc4ccccc4C(=O)[O-] C02774443
CCOC(=O)c1c(c(sc1NC(=O)CSc2c(c(cc(n2)C)C)C(=O)[O-])C)c3ccc(cc3)C C13021698
c1cc(sc1)c2nnc(n2CCC(=O)[O-])SCCOc3ccc(cc3Br)Cl C13193335
Cc1c(c(n(n1)c2cccc(c2)Cl)Cl)/C=C/C(=O)c3ccc(c(c3)CSCC(=O)[O-])OC C13216710
CN(CCCC(=O)[O-])S(=O)(=O)c1ccc(cc1)C(=O)/C=C/c2ccc(cc2)SC(F)(F)F C13272900
c1cc(cnc1)/C(=C/CCCC(=O)[O-])/c2ccc3c(c2)CC[C@@H](C3)NS(=O)(=O)c4ccc(cc4)Cl C13733270
COC(=O)c1ccc(cc1)COc2ccc(cc2)/C=C(/c3nc4ccccc4s3)\SCC(=O)[O-] C19309560
CSc1cccc(c1)NC(=S)N(Cc2ccc(cc2)C(=O)[O-])Cc3ccc(cc3)Br C03037329
CCOc1cc(cc(c1OCc2ccccc2F)Br)CNc3ccc(cc3C)C(=O)[O-] C20880766
COc1cc(cc(c1OCC=C)Br)/C=C(/c2nc3ccccc3s2)\SCC(=O)[O-] C22135237
c1cc(cnc1)Cc2cc3c(c(c2)/C=C\CCCC(=O)[O-])CC[C@H](C3)NS(=O)(=O)c4ccc(cc4)Cl C28771219
c1cc(cnc1)Cc2ccc3c(c2/C=C\CCCC(=O)[O-])CC[C@H](C3)NS(=O)(=O)c4ccc(cc4)Cl C29202896
CCCOc1ccc(cc1)C(=O)C2=C(C(=O)N([C@H]2c3cccs3)c4nc5ccc(cc5s4)OCC)[O-] C33553248
CCCCCOc1ccc(cc1)[C@@H]2C(=C(C(=O)N2c3nc4ccc(cc4s3)F)[O-])C(=O)c5cccs5 C34917464
CC1=C([C@@H](N2C(=CSC2=N1)/C=C(/NCCOc3ccccc3)\[O-])c4ccc(cc4)Cl)C(=O)OC C34923616
CCCCCOc1ccc(cc1OCC)[C@H]2C(=C(C(=O)N2c3nccs3)[O-])C(=O)c4ccccc4 C35272207
CCOC(=O)C1=C(N=C2N([C@H]1c3cccc(c3)Oc4ccccc4)C(=CS2)/C=C(/NCC(C)C)\[O-])C C35692680
CC[C@H](C)N/C(=C/C1=CSC2=NC(=C([C@@H](N12)c3cccc(c3)Oc4ccccc4)C(=O)OCC)C)/[O-] C35692692
CC[C@@H](C)N/C(=C/C1=CSC2=NC(=C([C@H](N12)c3cccc(c3)Oc4ccccc4)C(=O)OCC)C)/[O-] C35692694
CCN(CC)/C(=C/C1=CSC2=NC(=C([C@H](N12)c3cccc(c3)Oc4ccccc4)C(=O)OCC)C)/[O-] C35692713
CCOC(=O)C1=C(N=C2N([C@H]1c3ccccc3C)C(=CS2)/C=C(/NC[C@@H]4CCCO4)\[O-])c5ccccc5 C35692944
CCOC(=O)C1=C(N=C2N([C@H]1c3ccccc3C)C(=CS2)/C=C(/NC[C@@H]4CCCO4)\[O-])C(F)(F)F C35703570
CCOC(=O)C1=C(N=C2N([C@H]1c3ccccc3C)C(=CS2)/C=C(/NC[C@H]4CCCO4)\[O-])C(F)(F)F C35703574
CCOC(=O)C1=C(N=C2N([C@@H]1c3cccc(c3)F)C(=CS2)/C=C(/NCc4ccco4)\[O-])c5ccccc5 C35705096
CCOC(=O)C1=C(N=C2N([C@H]1c3cc(ccc3C)C)C(=CS2)/C=C(/NC[C@@H]4CCCO4)\[O-])C(F)(F)F C35705159
CCN/C(=C/C1=CSC2=NC(=C([C@@H](N12)c3cccc(c3)Oc4ccccc4)C(=O)OC(C)C)C)/[O-] C35705300
c1cc(cc(c1)Cl)CC(=O)NCCc2nc3cc(ccc3n2Cc4cccc(c4)C(F)(F)F)C(=O)[O-] C35946032
CC1=C([C@H](N2C(=CSC2=N1)/C=C(/NCc3ccc(cc3)F)\[O-])c4ccc(cc4)F)C(=O)OCC=C C36053072
CCOC(=O)C1=C(N=C2N([C@@H]1c3cc(ccc3C)C)C(=CS2)/C=C(/NCc4ccco4)\[O-])c5ccccc5 C36064370
CC(C)([C@H]1OC[C@@H]([C@@H](O1)c2cccnc2)C/C=C\CCC(=O)[O-])Oc3ccccc3Br C36242402
CC(C)([C@@H]1OC[C@H]([C@@H](O1)c2cccnc2)C/C=C\CCC(=O)[O-])Oc3ccc(cc3)Br C36242483
Cc1cc(cc(c1)[C@@H](CC(C)C)NC(=O)c2cc(ccc2CCC(=O)[O-])COc3cccnc3C)C C38944029
CCOc1ccc(cc1)C(=O)C2=C(C(=O)N([C@@H]2c3ccc(c(c3)OCC)OCCC(C)C)CC=C)[O-] C40026366
CC(C)COc1ccc(cc1)C(=O)C2=C(C(=O)N([C@H]2c3ccc(c(c3)OC)OCC(C)C)CC=C)[O-] C40026919
CCCCOc1ccc(cc1C)C(=O)C2=C(C(=O)N([C@H]2c3ccc(c(c3)OC)OCC=C)CC=C)[O-] C40027705
CCCOc1cccc(c1)C(=O)C2=C(C(=O)N([C@@H]2c3cc(c(c(c3)C(C)(C)C)O)C(C)(C)C)CC=C)[O-] C40029590
CN(C)c1ccc(cc1)[C@H]2C(=C(C(=O)N2CC=C)[O-])C(=O)c3cccc(c3)OCc4ccc(cc4)Cl C40030251
CC(C)(C)c1ccc(cc1)[C@@H]2C(=C(C(=O)N2CC=C)[O-])C(=O)c3cccc(c3)OCc4ccc(cc4)F C40030430
COc1ccc(cc1)[C@H]2C(=C(C(=O)N2CC=C)[O-])C(=O)c3ccc(cc3)OCc4ccccc4Cl C40030561
CC(C)c1ccc(cc1)[C@@H]2C(=C(C(=O)N2CC=C)[O-])C(=O)c3ccc(cc3)OCc4ccccc4Cl C40030580
CC(C)c1ccc(cc1)[C@H]2C(=C(C(=O)N2CC=C)[O-])C(=O)c3ccc(cc3)OCc4ccccc4Cl C40030582
CCCCN1[C@@H](C(=C(C1=O)[O-])C(=O)c2ccc(cc2)OC(C)C)c3ccc(c(c3)OC)OCC(C)C C40079549
CCCCN1[C@@H](C(=C(C1=O)[O-])C(=O)c2ccc(cc2C)OCC=C)c3ccc(c(c3)OC)OCC=C C40083475
CCCCN1[C@@H](C(=C(C1=O)[O-])C(=O)c2ccc3c(c2)C[C@@H](O3)C)c4ccc(c(c4)OCC)OCCC C40096052
CCCCN1[C@H](C(=C(C1=O)[O-])C(=O)c2ccc(cc2)OCC=C)c3ccc(c(c3)OC)OCC(C)C C40099733
CCCCCOc1ccc(cc1)[C@@H]2C(=C(C(=O)N2)[O-])C(=O)c3ccc(cc3)OCc4ccc(cc4)F C40127695
CC1=C([C@@H](N2C(=CSC2=N1)/C=C(/NCC3CC3)\[O-])c4cccc(c4)Oc5ccccc5)C(=O)OC(C)C C40401122
CC1=C([C@H](N2C(=CSC2=N1)/C=C(/NCC3CC3)\[O-])c4cccc(c4)Oc5ccccc5)C(=O)OC(C)C C40401125
CCOc1cc(ccc1OCc2ccccc2)/C=N/c3ccc(cc3)S(=O)(=O)[N-]c4nccs4 C19945818
CCCCc1ccc(cc1)S(=O)(=O)c2cnc(nc2[O-])SCC(=O)Nc3ccc(c(c3)F)C C17271388
c1cc(cc(c1)N2C(=O)/C(=C\c3ccc(cc3)OC(F)F)/SC2=S)C(=O)[O-] C05446526
CC1=NN(C(=O)[C@H]1C/C(=C/c2ccc(cc2)F)/C(=O)[O-])c3ccc(cc3)F C06591490
CC(C)Sc1nc2c3c(sc2c(n1)SCC(=O)[O-])CC(OC3)(C)C C06759287
Cc1c(c(nn1c2ccc(cc2)OC)c3ccc(cc3)C(F)(F)F)C(=O)[O-] C06933403
CC[C@@H](C(=O)[O-])N1C(=O)/C(=C/c2ccc(o2)c3ccc(cc3)Cl)/SC1=S C10232878
COc1cc(cc(c1OC)OC)c2cc(nc(c2C#N)[S-])c3ccccc3 C12139489
c1ccc(cc1)n2cnc(n2)SCc3c4c(cccc4sc3C(=O)[O-])F C12852223
c1cc(cc(c1)Br)/C=C(\C(=O)[O-])/Sc2ccc(cc2)[N+](=O)[O-] C13215053
Cc1ccc(cc1OS(=O)(=O)c2ccc(cc2C(F)(F)F)Cl)C(=O)[O-] C13269776
c1cc(c(cc1Sc2ccc(cc2C(=O)[O-])S(=O)(=O)N3CCCCC3)F)F C13276335
c1cc(c(cc1F)Sc2ccc(cc2C(=O)[O-])S(=O)(=O)N3CCCCC3)F C13276383
CN(c1ccccc1C(=O)[O-])C(=O)COc2ccc(cc2Br)F C13440634
CN(c1ccccc1C(=O)[O-])C(=O)c2c(c3c(cccc3s2)F)COC C13441718
CCn1cc(c2c1cccc2)/C=C/3\C(=NC(=S)N(C3=O)CCC4=CCCCC4)[O-] C01279942
CCc1nnc(n1c2cc(c(cc2Cl)Cl)Cl)SCC(=O)[O-] C20591708
CCOc1ccc(cc1)[N-]C2=NS(=O)(=O)C(=C2C)c3ccc(cc3)Cl C20900939
CC1=C(S(=O)(=O)N=C1[N-]c2cccc(c2)C(F)(F)F)c3ccc(cc3)OC C20900999
Cc1c(c(nc(n1)SC(F)F)[O-])CCC(=O)N2CCc3c(ccs3)[C@@H]2C C25575744
CC[C@@H]1c2ccsc2CCN1C(=O)CCc3c(nc(nc3[O-])SC)C C29343379
CCc1ccccc1n2c(nnc2[S-])[C@@H](C)Cn3cc(cn3)Br C06419117
c1cc(ccc1n2c(nnc2[S-])c3ccc(nc3)OCC(F)(F)F)Cl C03466955
c1cc(sc1)/C=C\2/CCC[C@H]3C2=NN([C@H]3c4cccs4)C(=O)CCC(=O)[O-] C33573712
COc1cc(ccc1OC(F)F)/C=C(/c2nc3ccccc3c(n2)[O-])\Cl C06210697
CCOc1ccc(cc1)c2c(n3c(n2)cccc3Br)CC(=O)[O-] C36321538
CCOc1ccccc1c2c(n3c(n2)cccc3Br)CC(=O)[O-] C36321562
c1cc(ccc1[C@@H]2c3cc(ccc3CCN2C(=O)C4CCCC4)OCC(=O)[O-])F C37280418
CCc1ccc(cc1)n2c(nnc2[S-])Cn3c(cc(n3)C(F)(F)F)C C05422096
c1cc(c(cc1[N-]S(=O)(=O)c2cnc(s2)Cl)Cl)OC(F)F C37985858
Cc1c(sc(n1)c2cccs2)c3ccc(nn3)S/C(=C(/C)\[O-])/C(=O)C C38719585
CC(=O)OCC1=CC[C@H]2[C@@]([C@@]13CC[C@@](O3)(C)CC(=O)[O-])(CCCC2(C)C)C C15165008
CC(C)Cc1nnc(s1)/N=C(/C(=C/c2ccc(cc2)Br)/C#N)\[O-] C39994785
COC(=O)C1=C(Sc2c(sc(n2)[S-])[C@@H]1c3ccc(cc3)F)C(=O)OC C40475325
COC(=O)[C@@H]1[C@@H](c2c(nc(s2)[S-])S[C@@H]1C(=O)OC)c3ccccc3 C40475644
Cc1c(c(=O)n(c(c1C(=O)[C@H]2[C@H](C2(C)C)C=C(Cl)Cl)[O-])CC=C)C#N C40522584
c1cc(sc1)C2=NN([C@H](C2)c3ccc(cc3)F)/C(=C/Sc4ncccn4)/[O-] C44809914
c1ccc(c(c1)c2nc(cs2)C/C(=C(\C#N)/C(=O)c3ccco3)/[O-])Cl C49197418
c1ccc2c(c1)ccc(c2Br)OC/C(=C(/C#N)\C(=O)c3ccco3)/[O-] C49199253
c1cc(oc1)/C(=C(\C#N)/C(=O)COc2ccc(cc2)I)/[O-] C49199414
c1cc(sc1)/C=C\2/CCC[C@H]3C2=NN([C@@H]3c4cccs4)C(=O)CCC(=O)[O-] C51329697
Cc1cc(c(cc1[N-]S(=O)(=O)c2cc(sc2Cl)Cl)OC)OC C20627870
c1cc(cc(c1)Br)/C=N/c2ccc(cc2)S(=O)(=O)[N-]c3nccs3 C19945620
Cc1cc(ccc1OC/C(=N/S(=O)(=O)c2ccc(s2)Cl)/[O-])Cl C46928752
CC(C)(/C(=N/S(=O)(=O)c1cc(ccc1F)F)/[O-])Oc2ccc(cc2)Cl C46928979
CCCO/C(=C/1\[C@@H](C2=C(CC(CC2=O)(C)C)N=C1C)c3ccc(cc3)N(C)C)/[O-] C02063599
CCc1ccc(cc1)[N-]S(=O)(=O)c2cc(n(c2C)C)c3nc(c(s3)C)C C64668311
CCc1ccc(cc1)[N-]S(=O)(=O)c2c(sc(c2c3c(c(no3)C)C)C)C C64845734
Cc1ccc(cc1F)[N-]S(=O)(=O)c2ccc(s2)C3=NN=C(C3)C(F)(F)F C64952465
c1cc(c(cc1F)[N-]S(=O)(=O)c2ccc(s2)c3cnc(o3)C4CC4)F C65003989
c1cc(c(cc1F)Cl)[N-]S(=O)(=O)c2ccc(s2)c3cnc(o3)C4CC4 C65004180
c1ccc(cc1)c2ccc(c(c2)Br)OCC(=O)N3CCC(CC3)C(=O)[O-] C66057225
c1cc(sc1)C(=O)Oc2ccc(cc2)C(=O)/C=C/c3ccc(cc3Cl)Cl C04118240
c1ccc(c(c1)c2cc(nc(c2C#N)SCC(F)(F)F)c3cccs3)F C00712060
CCc1ccc(cc1)c2ccc(nn2)SCc3ccc(cc3)Br C04356324
c1cc(ccc1CSc2c(c(sn2)SCc3ccc(cc3)F)C#N)F C02190308
c1cc(ccc1c2csc(n2)COc3ccc(cc3)C4SCCS4)Cl C02148166
Cc1ccccc1n2c(=O)c3c4c(sc3nc2SCCC(C)C)CCC4 C04438727
c1ccc(c(c1)CSCC(=O)N2CCN(CC2)c3cccc(c3)Cl)Br C00664453
Cc1ccccc1n2c(nnc2SCc3cc(ccc3F)F)Cc4ccccc4 C04185758
Cc1ccc(cc1)SCc2c(nn(c2Cl)C)CSc3ccc(cc3)C C03105906
c1ccc(cc1)CN(c2nc(cs2)c3ccc(cc3)Br)C4CC4 C05946924
c1cc(ccc1Cn2c(ncn2)SCc3ccc(cc3)Br)Br C00939648
CCN(CC)c1ccc(cc1)N2C(=O)/C(=C/c3ccc(cc3)Br)/SC2=S C02070647
c1cc(ccc1CSCc2nnc(n2c3ccc(c(c3)Cl)F)S)F C06402423
Cc1ccccc1n2c(cc(c(c2=S)C(=O)c3ccccc3)SC)c4ccccc4 C08384970
Cc1c(c(n(n1)c2ccccc2)OC)Sc3c(c(c(c(c3F)F)C(F)(F)F)F)F C03045088
CCCCc1ccc(cc1)N2C(=O)/C(=C/c3ccc(cc3)Br)/SC2=S C08821579
c1ccc2c(c1)cccc2OCCn3c4ccccc4nc3Cc5cccs5 C08787069
CCCn\1c2c(cccc2s/c1=N\C(=O)CCSc3ccc(cc3)F)F C09285973
Cc1ccc(cc1)SCCCC(=O)/N=c/2\n(c3ccc(cc3s2)C)CC#C C09474056
Cc1cc(c2c(c1)n(/c(=N/C(=O)Cc3ccc(cc3)F)/s2)CCSC)C C09564781
Cc1cc(c2c(c1)s/c(=N/C(=O)CCCSc3ccc(cc3)F)/n2C)C C09475219
Cc1ccc(c(c1)CC(=O)/N=c\2/n(c3ccc(cc3s2)C)CCSC)C C10064086
CCc1ccc(cc1)CC(=O)/N=c\2/n(c3ccc(cc3s2)F)CCSC C10814518
CCn\1c2ccccc2s/c1=N\C(=O)CCCSc3ccc(cc3)Cl C12629788
CCn1c(nnc1SCc2ccc(cc2)F)c3ccc(c(c3)Cl)Cl C13325505
c1cc(ccc1n2c(c(cn2)C(=O)Sc3ccc(cc3)Cl)C(F)(F)F)Cl C02153071
Cc1cc(cc(c1OC(=O)COc2ccc(cc2Cl)Br)C)Br C13982299
Cc1cc(cc(c1OCC(=O)Oc2cccc3c2cccc3)Br)Br C14777828
c1cc(ccc1C2SCCS2)OS(=O)(=O)c3cc(ccc3Cl)C(F)(F)F C16085638
CCCCCN1C(=O)/C(=C/c2c(c3cc(ccc3o2)Br)Cl)/SC1=S C16750546
c1cc(ccc1c2nc(cs2)CSc3ccc(cn3)C(F)(F)F)C(F)(F)F C23334621
c1ccc(cc1)n2c(=S)sc(n2)SCc3ccccc3C(F)(F)F C23473652
c1ccc(c(c1)Cn2c3cc(c(cc3nc2CC(F)(F)F)Cl)Cl)c4ccccn4 C28817692
CCc1c(snn1)N(Cc2ccc(c(c2)Cl)Cl)c3ccc(cc3)F C32611833
COc1cc(cc(c1OCc2cc(ccc2F)Br)Br)C=O C36815123
COc1cc(cc(c1OCc2ccc(cc2Cl)F)Br)CCl C36815484
COc1cc(cc(c1OCc2ccc(cc2Cl)F)Cl)CBr C37311654
C[C@H](CCCC(C)C)[C@H]1CC[C@@H]2[C@@]1(CC[C@@H]3[C@@H]2CC(=O)C4=CC(=O)CC[C@@]34C)C C04532339
CCOc1ccc(cc1)c2ccc(nn2)SCc3ccc(c(c3)Cl)Cl C36716378
COc1ccc(c(c1OC)OC)[C@@H](c2ccc(cc2)I)Cl C40277486
C[C@H](CC(C)C)N(C)S(=O)(=O)c1cc(ccc1Br)Br C28046347
CCCO[C@H]1CC[C@]2([C@@H]3CC[C@@]4([C@H]([C@H]3C(=O)C[C@@H]2C1)CC[C@@H]4OCCC)C)C C43726446
Cc1ccc(cc1)n2c(cnc2SCC=C)c3ccc(cc3)Br C44085560
c1ccc(c(c1)OC(=O)COc2ccc(cc2F)Br)I C48527213
Cc1ccc(cc1)N2CCN(C2c3ccc(cc3)OCC#C)c4ccc(cc4)C C55104776
c1ccc2c(c1)cccc2OCCn3cc(c4c3cccc4)C(=O)c5cccs5 C07099409
CCCCc1c2ccc(nc2sc1C(=O)c3ccc(cc3)Br)C C32267058
CCOc1ccc(cc1)/N=C/c2ccc(o2)c3ccc(cc3F)Br C59714099
Cc1csc(n1)N(CC(F)(F)F)C(=O)c2ccc(s2)c3ccccc3F C59934918
C[C@H](c1ccc(cc1)F)N(C)S(=O)(=O)c2cc(ccc2Cl)C(F)(F)F C60386603
CCC(=O)O[C@H]1CC[C@@]2([C@H]3CC[C@]4([C@@H]([C@@H]3CC=C2C1)CC[C@@H]4OC(=O)CC)C)C C04026320
COc1cc(ccc1OC(=O)c2cccs2)/C=C(\C#N)/c3ccc(cc3)Cl C00636784
Cc1ccc(cc1)C(=O)CSc2nnc(n2c3cccc(c3)C)c4cccs4 C04145595
CCOC(=O)c1c(oc2c1cc(c(c2)Br)OCc3ccc(cc3)C)C C00623883
c1cc(ccc1/C=N/OC(=O)COc2ccc(cc2Cl)Cl)Br C02071673
CC(C)(C)[C@H]1CCc2c(nc(c(c2c3cccs3)C#N)SCC(=O)OC)C1 C00756946
CCCSc1nc2c(c3c(s2)CCCC3)c(=O)n1c4ccc(cc4)OCC C02143125
Cc1ccccc1n2c(nnc2SCc3ccccc3C#N)Cc4ccccc4 C04186069
c1ccc(c(c1)CSc2nnc(o2)COc3ccc(cc3Cl)Cl)Cl C02991168
Cc1ccc(o1)C(c2ccc(cc2)/N=C/c3ccc(cc3)N(C)C)c4ccc(o4)C C04793294
Cc1ccc(cc1)c2cc(c3ccccc3n2)C(=O)OCC(=O)c4ccc(cc4)F C03251246
Cc1cccc(c1)/C=C\2/C(=O)N(C(=N2)SCC=C)c3ccc(c(c3)Cl)OC C04882986
Cc1ccc(c(c1)Cl)N2C(=O)/C(=C\c3ccc(cc3)OC)/N=C2SCC=C C04883127
CCCOC(=O)C1=C(N=C2CC(CC(=O)[C@@H]2[C@@H]1c3ccc(cc3)SC)(C)C)C C04756736
CCn1c(nnc1SCc2csc(n2)c3ccc(cc3)F)c4ccccc4 C05312171
c1ccc(cc1)c2nc(cs2)CSc3nnc(n3C4CC4)c5cccs5 C05358589
c1ccc(c(c1)OCc2nnc(o2)SCc3ccc(cc3Cl)Cl)Cl C03274826
C[C@@H]1CCC[C@H]2[C@@]1(CC[C@@H]([C@@]2(C)Cc3cc(ccc3OC(=O)C)OC(=O)C)C)C C05515845
C[C@@H]1CCc2c(c(c3ccccc3n2)C(=O)OCCOc4ccccc4Cl)C1 C05936862
CCC(=O)O[C@@H]1CC[C@@]2([C@@H]3CC[C@@]4([C@@H]([C@@H]3CC=C2C1)CC[C@@H]4C(=O)OCC)C)C C05950770
CSc1ccc2c(c1)s/c(=N\C(=O)COc3ccc(cc3)Cl)/n2CC=C C09399710
COc1ccc2c(c1)n(/c(=N/C(=O)c3ccc(cc3)SC)/s2)CCSC C09564466
CC(C)Sc1ccc(cc1)C(=O)/N=c\2/n(c3ccc(cc3s2)F)CCOC C09566306
c1ccc(cc1)C[S@](=O)CCSc2c(c(cc(n2)c3cccs3)c4ccccc4)C#N C09993119
CCOCCn\1c2cc(cc(c2s/c1=N\C(=O)Cc3ccc(c(c3)C)C)C)C C10064172
CCOCCn\1c2c(cccc2s/c1=N\C(=O)Cc3c(cc(cc3C)C)C)F C10064451
CCc1ccc2c(c1)sc(n2)N(C[C@H]3CCCO3)C(=O)/C=C/c4cccs4 C11071640
CC[C@@H]1CC[C@H]2[C@@H](C1)S[C@@H]3[C@@H]2C(=O)[C@@H](C(=C3)SCC(=O)N(CC)CC)c4ccccc4 C12419134
Cc1cc(ccc1SCC(=O)OCC(=O)c2ccc(cc2)Br)Br C03225206
CCn\1c2ccc(cc2s/c1=N\C(=O)CSc3ccc(cc3)OC)SC C12631736
c1cc(ccc1[C@@H]2C[C@@H]2C(=O)c3ccc(cc3)F)[C@H]4C[C@@H]4C(=O)c5ccc(cc5)Br C12957654
c1cc(ccc1SCC(=O)OCC(=O)c2ccc(s2)Br)Br C13074878
CCCN(c1ccc(cc1)CC)C(=O)c2cc3cc4ccc(cc4nc3s2)OC C04886425
CCOC(=O)/C(=C/c1cn(c2c1cccc2)Cc3ccc(c(c3)Cl)Cl)/C#N C02292150
CCc1ccc2c(c1)sc(n2)N(Cc3ccco3)C(=O)Cc4ccc(c(c4)C)C C13963005
CCc1nc2c(ccnc2n1[C@@H](C)C3CCC3)c4ccc(cc4Cl)OC(F)F C13973753
Cc1ccc(c(c1)Br)OCC(=O)Oc2ccc(cc2Br)C(C)C C13982310
CCC(=O)O[C@H]1CC[C@]2([C@H](C1)CC[C@H]3[C@H]2CC[C@]4([C@H]3CC[C@@H]4OC(=O)CC)C)C C16970047
CCN(CC)C(=S)S[C@H]1[C@H](Oc2ccc(cc2C1=O)Br)c3ccccc3 C19202396
CCOCCn\1c2c(cccc2s/c1=N\C(=O)Cc3ccc(s3)Cl)F C10061182
CN(Cc1ccc(cc1)OCC=C)C(=O)c2cc(c(s2)Br)Br C23526662
CCn1c(=O)c2c(ccs2)nc1SCCOc3c(cccc3Cl)Cl C27825476
CC(C)(C)c1ccc(cc1)C(=O)N(CC=C)Cc2cccn2Cc3ccc(cc3)Br C33601844
CC(C)CN(Cc1cccn1Cc2ccccc2Cl)C(=O)c3ccc(cc3)C(F)(F)F C33703087
CCCCN(Cc1cccn1Cc2ccc(cc2)Br)C(=O)c3ccc(cc3)CC C34857943
CCCCN1C(=O)/C(=C\c2cccc(c2)OCc3ccc(cc3Cl)Cl)/SC1=S C40005956
Cc1cc(c(c(c1C)Cn2c3ccccc3nc2COc4ccccc4OC)C)C C40233180
Cc1ccccc1c2nc3cc(ccc3n2CCCN4CCOCC4)C(F)(F)F C40405884
c1ccc2c(c1)cccc2CSc3nnc(o3)COc4ccc5c(c4)CCCC5 C02960644
CC(C)c1c(n2cc(cc(c2n1)Cl)C(F)(F)F)COC(=O)c3cccs3 C62049536
Cc1cc(ccc1C(C)C)OCc2ccc(cc2)c3nc(c(s3)C(=O)[O-])C C05592520
Cc1ccc(cc1)C(=O)C[C@H](C(=O)[O-])SCc2c(c(c(c(c2C)C)C)C)C C08302524
CCOC(=O)c1c2c(sc1NC(=O)[C@H]3CCCC[C@@H]3C(=O)[O-])CCCCCCCCCCC2 C08455536
CCOC(=O)c1c2c(sc1NC(=O)[C@H]3CCCC[C@H]3C(=O)[O-])CCCCCCCCCCC2 C08455538
Cc1ccc(cc1)COc2ccccc2/C=C\3/C(=O)N(C(=S)S3)c4cc(ccc4C)C(=O)[O-] C08821271
CCCC[C@H](C(=O)[O-])N1C(=O)/C(=C/c2ccccc2OCc3ccc(cc3)Cl)/SC1=S C08821300
Cc1ccc(cc1)COc2cccc(c2)/C=C\3/C(=O)N(C(=S)S3)c4cc(ccc4C)C(=O)[O-] C08821313
CCCC[C@H](C(=O)[O-])N1C(=O)/C(=C\c2ccc(o2)c3ccc(c(c3)Cl)Cl)/SC1=S C08821460
CCCC[C@H](C(=O)[O-])N1C(=O)/C(=C\c2ccc(o2)c3c(cccc3Cl)Cl)/SC1=S C08821613
CCc1c(sc(n1)c2cccc(c2)OCc3cccc4c3cccc4)C(=O)[O-] C11994373
COc1cc(ccc1OCc2ccccc2Cl)/C=C(\CC(=O)[O-])/c3nc4ccccc4s3 C12659622
CCCCc1ccc(cc1)NC(=O)COc2ccc(cc2C(=O)[O-])I C13083852
c1ccc2c(c1)nc(s2)/C(=C/c3csc(n3)c4ccc(cc4)Cl)/CCC(=O)[O-] C13096511
CCc1nc2c(cc(nc2n1Cc3ccc(cc3)[C@H](CC(=O)[O-])c4ccccc4Cl)C)C C13756125
Cc1ccc(cc1)COc2c(cc(cc2Cl)Cl)CNc3cc(ccc3Cl)C(=O)[O-] C20879481
c1ccc(cc1)Cc2cc(c(c(c2)Br)[O-])/C=N/c3ccc(cc3)CN4CCOCC4 C16480926
CC[C@@H](C(=O)Nc1ccc(cc1)C(=O)[O-])Sc2cc(c3cc(cc(c3n2)C)C)C C32529377
c1ccc(cc1)N(c2ccccc2)c3ccc(cc3)/C=C(/CC(=O)[O-])\c4nc5ccccc5s4 C32642074
CCCCCC1=NO[C@](C1)([C@H](c2ccc(c(c2)Cl)Cl)OCc3ccc(cc3)F)C(=O)[O-] C34387986
c1ccc(c(c1)c2cccc(n2)C(=O)[O-])c3cc(ccc3OCc4c(cc(cc4F)F)F)Cl C34643790
Cc1ccc(c(c1)C)Cc2[nH]c(=O)c(c(n2)[O-])CCSCc3ccc(cc3)Cl C35288284
c1ccc(c(c1)c2cccc(n2)C(=O)[O-])c3cc(ccc3OCc4ccc(cc4F)Cl)Cl C38256843
C[C@@H](CCCC(C)C)[C@H]1CC[C@@H]2[C@@]1(CC[C@@H]([C@@H]2C(=O)[O-])[C@]3(CCC(=O)C=C3)C)C C39290534
CCCOc1ccc(cc1C)C(=O)C2=C(C(=O)N([C@@H]2c3ccc(cc3)C(C)(C)C)CC=C)[O-] C40027262
Cc1ccc(cc1)[C@@H]2C(=C(C(=O)N2CC=C)[O-])C(=O)c3cccc(c3)OCc4ccccc4Cl C40030098
C=CCN1[C@@H](C(=C(C1=O)[O-])C(=O)c2ccc(cc2)OCc3ccccc3Cl)c4ccc(cc4)F C40030536
C=CCN1[C@H](C(=C(C1=O)[O-])C(=O)c2ccc(cc2)OCc3ccccc3Cl)c4ccc(cc4)F C40030537
CCCCN1[C@@H](C(=C(C1=O)[O-])C(=O)c2ccc(cc2C)OCCC)c3ccc(cc3Cl)Cl C40082769
CCCCN1[C@@H](C(=C(C1=O)[O-])C(=O)c2ccc(cc2C)OCC=C)c3c(cccc3Cl)F C40083473
CCCCN1[C@H](C(=C(C1=O)[O-])C(=O)c2ccc(cc2C)OCC=C)c3ccc(cc3)SC C40083486
CCCCN1[C@@H](C(=C(C1=O)[O-])C(=O)c2ccc(cc2C)OC(C)C)c3ccc(cc3)SC C40084647
CCCCN1[C@@H](C(=C(C1=O)[O-])C(=O)c2ccc(c(c2)C)OCC=C)c3c(cccc3Cl)F C40092510
CCCCN1[C@@H](C(=C(C1=O)[O-])C(=O)c2ccc3c(c2)C[C@H](O3)C)c4ccc(cc4Cl)Cl C40096129
CCCCN1[C@H](C(=C(C1=O)[O-])C(=O)c2ccc3c(c2)C[C@H](O3)C)c4ccc(cc4Cl)Cl C40096131
Cc1cc(cc(c1OCC(C)C)C)C(=O)C2=C(C(=O)N[C@H]2c3ccc(c(c3)Cl)Cl)[O-] C40124177
Cc1ccc(cc1)COc2cccc(c2)C(=O)C3=C(C(=O)N[C@@H]3c4ccc(c(c4)Cl)Cl)[O-] C40126656
Cc1ccc(cc1)COc2cccc(c2)C(=O)C3=C(C(=O)N[C@H]3c4ccc(c(c4)Cl)Cl)[O-] C40126657
CCCOc1ccccc1/C=C(\C#N)/C(=N/c2nc(cs2)c3ccc(cc3)Br)/[O-] C40948929
C[C@H](CCCC(C)(C)O)Cc1c(c(n(n1)c2ccccc2C(F)(F)F)C(C)C)C(=O)[O-] C33764378
Cc1ccc(cc1)[C@H]2CC(=NN2/C(=C/SCc3ccccc3)/[O-])c4ccc(cc4)Br C44809822
CC(C)(C)c1ccc(cc1)C(=O)c2cccc(c2)[N-]S(=O)(=O)c3ccc(s3)Br C44847561
CCOC(=O)C1=C(N=C(/C(=C(/[O-])\OCC)/[C@@H]1/C=C/c2ccccc2)C)c3ccc(cc3)Cl C27525523
CCOc1ccc(cc1)/N=C\2/C(=C(/C(=C/c3ccccc3C)/S2)[O-])C(=O)OCC C59364813
c1ccc(cc1)CN2Cc3c(c4ccccc4nc3/C(=C/c5ccc(cc5)OC(F)F)/C2)C(=O)[O-] C12565566
Cc1ccc(cc1)C(=O)CSC2=C([C@@H](C3=C(CC(CC3=N2)(C)C)[O-])c4ccc(cc4)OC)C#N C02202825
Cc1ccc(cc1)C(=O)CSC2=C([C@H](C3=C(CC(CC3=N2)(C)C)[O-])c4ccc(cc4)OC)C#N C02202823
CCCCOC(=O)CSC1=C([C@@H](C2=C(CCCC2=N1)[O-])c3cccc(c3Cl)Cl)C#N C13174801
CCCCOC(=O)CSC1=C([C@H](C2=C(CCCC2=N1)[O-])c3cccc(c3Cl)Cl)C#N C13174802
CCCCOc1ccc(cc1C(=O)Oc2ccccc2C(=O)[O-])Br C66143982
CC(C)COc1ccc(cc1Br)C(=O)Oc2ccc(cc2C(=O)[O-])Br C66145588
C[C@@]12CC[C@H]([C@@]([C@H]1Cc3c(nc(s3)NC(=O)C4CCC4)[C@H]2CC(=O)NCC[NH+](C)C)(C)CO)O C04222461
c1ccc2c(c1)c(c3ccc(cc3[nH+]2)N)NCCCCCCNc4c5ccccc5[nH+]c6c4ccc(c6)N C05370755
CC(=O)NCC[NH2+][C@H]1C[C@H]([NH+]2[C@@H](Cc3c4ccccc4[nH]c3[C@H]2C1)C(=O)OC)c5ccc(cc5)OC(F)(F)F C08636002
Cc1cc(c2c(c1)[C@]3([C@H]4[C@@H]([C@@H]([NH2+]3)CC(=O)N)C(=O)N(C4=O)CCc5ccc(c(c5)OC)OC)C(=O)N2)C C08790215
Cc1ccc2c(c1)[C@]3([C@H]4[C@@H]([C@H]([NH2+]3)CC(=O)N)C(=O)N(C4=O)CCc5ccc(c(c5)OC)OC)C(=O)N2 C08790477
CCc1cccc2c1NC(=O)[C@@]23[C@H]4[C@@H]([C@H]([NH2+]3)CC(=O)N)C(=O)N(C4=O)CCc5ccc(c(c5)OC)OC C08790570
CCc1ccccc1Nc2nc(nc(n2)N)CSc3nnc(n3N)c4ccc(c(c4)OC)OC C08780141
CC(=O)Nc1ccccc1c2c(=O)[nH]c(nn2)SCC(=O)Nc3c(c4c(s3)CCCC4)C(=O)N C10059429
CC(=O)Nc1ccc(cc1)NC(=O)CSc2[nH]c(=O)c(c(n2)N)NC(=O)c3ccc(c(c3)F)F C12033482
Cc1cc(c2c(c1)[C@]3([C@H]4[C@@H]([C@H]([NH2+]3)CCC(=O)N)C(=O)N(C4=O)CCc5ccc(c(c5)OC)OC)C(=O)N2)C C12885428
CSc1cccc(c1)NC(=O)N[C@H]2C[C@H]3C(=O)NC[C@H]([NH+]3C2)CCC(=O)NCc4cccs4 C15708009
COC(=O)[C@@H]1Cc2c3ccccc3[nH]c2[C@@H]4[NH+]1[C@@H](C[C@@H](C4)NCCc5c[nH+]c[nH]5)c6ccccc6F C20504091
Cc1cccc(c1C)NC(=O)C[NH+]2CCN(CC2)CC(=O)Nc3c(c4c(s3)CCCC4)C(=O)N C20807608
CC1(CC(CC([NH2+]1)(C)C)NC(=O)CSc2nc([nH]n2)N/N=C/c3ccc(cc3)Br)C C20833714
C/C(=N\Nc1[nH]nc(n1)SCC(=O)NC2CC([NH2+]C(C2)(C)C)(C)C)/c3ccc(c(c3)OC)OC C20833981
CCOc1cc(ccc1O)/C=N/Nc2nnc(n2N)SCC(=O)Nc3nc4ccccc4s3 C21326612
CC(=O)Nc1ccc(cc1)C[NH+]2CCC[C@H]2c3nc(no3)c4cc[nH+]c(c4)N5CCC(CC5)C(=O)N C35424731
c1cc(ccc1C2=CN=[NH+][C@H]2c3ccc(cc3O)OCC[NH+]4CCC(CC4)C(=O)N)Br C38782419
c1ccc(cc1)CCCNC(=O)[C@@H]2c3c(nc4ccccc4n3)N([C@H]2[NH3+])/N=C/C5=c6ccccc6=[NH+]C5 C38799904
CC(=O)Nc1ccc(cc1)NC(=O)CS[C@H]2NN[C@@H](N2N)[C@@H]3C=C(N=N3)c4ccc(cc4)Cl C39012079
Cc1cc(c2c(n1)S[C@H]([C@H]2[NH3+])C(=O)NCCc3c([nH]c4c3cc(cc4)OC(F)(F)F)C)COC C39211929
C[C@@H](Cc1ccc(cc1Cl)Cl)C(=O)N2CCN(CC2)c3c(ccc[nH+]3)[C@H](CC(C)C)NC(=O)C[NH3+] C28826804
Cc1cc(c(cc1Nc2c(c(ncn2)NCCCn3cc[nH+]c3)N)Cl)[C@@H](C#N)c4ccc(cc4)Cl C40688809
c1cc[nH+]c(c1)N2CCN(CC2)c3c(c(ncn3)NNC(=O)COc4ccc(cc4Cl)Cl)N C40795536
Cc1ccc2c([nH+]1)cccc2Nc3c(c(ncn3)NNC(=O)COc4ccc(cc4Cl)Cl)N C40795632
Cc1ccc(c([nH+]1)Cn2c3cc(ccc3[nH+]c2NC4CC[NH+](CC4)CCO)CNc5cc(cc(c5)C)C)[O-] C29134258
CCOC(=O)C1=C(NC(=O)N[C@H]1c2ccc(cc2)C)CN3CCC(CC3)(C(=O)N)[NH+]4CCCCC4 C51318475
CCC1=C(C(=N[C@H]1C)[C@H]2c3cc(ccc3NC2=O)c4cc(cnc4)OC[C@H](CC5=c6ccccc6=[NH+]C5)[NH3+])C C52566205
C[C@@H]1CC=C(O1)[C@H]2c3cc(ccc3NC2=O)c4cc(cnc4)OC[C@H](CC5=c6ccccc6=[NH+]C5)[NH3+] C52566252
Cc1c2cc(cnc2[nH]n1)c3cc(c(nc3c4ccoc4C)N)OC[C@H](CC5=c6ccccc6=[NH+]C5)[NH3+] C52569915
Cc1cccc(c1)/C=C/c2ccc3c(c2)n(c([nH+]3)NC4CCN(CC4)CC[NH3+])Cc5c(ccc([nH+]5)C)[O-] C29134079
CCC[NH+]1CCC=C(C1)c2ccc(c(c2)C)Nc3nc4c(cc[nH]4)c(n3)Nc5ccccc5C(=O)N C40918900
CCc1ccccc1NC(=O)c2ccc(cc2)Nc3cc(nc([nH+]3)N)Nc4ccc5c(c4)scn5 C39300823
CC1CCC(CC1)NS(=O)(=O)c2ccc(c(c2)[N+](=O)[O-])NCCC[NH+]3CCC[C@H](C3)C(=O)N C58293286
Cc1ccc(c(c1)Cl)NC(=S)/N=C(\Nc2nc(cc(n2)C)C)/NC3CC([NH2+]C(C3)(C)C)(C)C C14157980
Cc1cc(nc(n1)/N=C(/NC(=S)NC[C@H]2CCCO2)\N3CCC(CC3)(C(=O)N)[NH+]4CCCCC4)C C14161219
C/C(=N\Nc1nnc(n1N)SCC(=O)Nc2c(c3c(s2)CCCC3)C#N)/c4ccccc4O C59829746
CCOC(=O)[C@H]1C(=c2cc(ccc2=[NH+]1)OC)NC(=O)CN3CCC(CC3)(C(=O)N)[NH+]4CCCCC4 C38669746
C[C@@H]1C(=c2ccccc2=[NH+]1)CCN[C@@H](c3ccc(cc3Cl)Cl)[C@@H]4N[NH2+]NN4c5ccc(cc5)OC C63513985
C[C@@H]1C(=c2ccccc2=[NH+]1)CCN[C@H](c3ccc(cc3Cl)Cl)[C@@H]4N[NH2+]NN4c5ccc(cc5)OC C63513987
C[C@H]1[C@H]([C@@H](N(N1)c2ccccc2)[NH+]3CCC(CC3)C(=O)NCCC4=c5ccccc5=[NH+]C4)NC(=O)C C63694190
c1ccc2=[NH+]CC(=c2c1)[C@@H](CNC(=O)CSC3=NN[C@@H](S3)N)c4ccc(cc4Cl)Cl C63794383
C[C@@H](C(=O)Nc1c(c2c(s1)CCC2)C(=O)N)S[C@@H]3NN=C(N3C4CC4)C5=c6ccccc6=[NH+]C5 C39996791
C[C@@H](C(=O)Nc1c(c2c(s1)CCC2)C(=O)N)S[C@H]3NN=C(N3C4CC4)C5=c6ccccc6=[NH+]C5 C39996793
CN1c2c(cc(cc2NC(=O)COC)C(=O)NC[C@@H]3[NH+]=c4ccc(cc4=[NH+]3)F)N[C@@H]1c5ccccc5 C64031632
c1ccc2=[NH+]CC(=c2c1)[C@@H](CNC(=O)C[C@@H](c3ccccc3F)NC(=O)N)c4ccccc4Cl C64066284
c1ccc2=[NH+]CC(=c2c1)[C@@H](CNC(=O)C[C@H](c3ccccc3F)NC(=O)N)c4ccccc4Cl C64066286
COC(=O)C1=CN(NN1)[C@H]2C[C@H]([NH+](C2)Cc3ccsc3)C(=O)NCCC4=c5ccccc5=[NH+]C4 C64131803
CCCC1=N[C@H]2N[C@@H](NN2C(=C1)Nc3cccc(c3)C(=O)NC4[NH+]=c5ccccc5=[NH+]4)c6cccnc6 C64791766
CCCC1=N[C@H]2N[C@H](NN2C(=C1)Nc3cccc(c3)C(=O)NC4[NH+]=c5ccccc5=[NH+]4)c6cccnc6 C64791772
CCCCSc1nc2ccc(cc2s1)NC(=O)c3c(c4ccc(nc4s3)c5cccs5)N C08451033
Cc1ccccc1n2c(=O)c3c(nc2NNC(=S)NCC(=C)C)-c4ccccc4CC35CCCCC5 C02299483
CCOc1ccc(cc1Cl)C(=O)NC(=S)Nc2ccc(c(c2)O)c3nc4cc(cc(c4o3)C)C C08833334
CC(C)C(=O)Nc1cccc(c1)NC(=S)NC(=O)c2cc3ccccc3c(c2OC)Br C08835712
c1ccc(cc1)c2c(nc([nH]2)SCC(=O)NCC(=O)Nc3ccc(c(c3F)F)F)c4ccccc4 C09119359
C/C(=N\Nc1[nH]c(nn1)SCC(=O)Nc2cccc3c2C(=O)c4ccccc4C3=O)/c5ccccc5 C09695145
CCc1ccc(cc1)n2c(c(n3c2nc4c3c(=O)n(c(=O)n4C)C[C@H](C)CNc5ccccc5N)C)C C10048504
CC(C)OCCCNC(=O)c1c2c(nc3ccccc3n2)n(c1N)/N=C/c4ccc(c(c4)Cl)Cl C11851744
Cc1cccc(c1C)Nc2nc(nc(n2)N3CCC(CC3)C)N/N=C/c4c[nH]nc4c5ccc(cc5)F C08857246
c1ccc(cc1)c2c(c3ccccc3n2c4ccccc4)/C=N/Nc5ccc(cc5[N+](=O)[O-])S(=O)(=O)N C12562360
c1ccc(cc1)C(c2ccccc2)C(=O)NC(=S)Nc3cc(ccc3Cl)c4[nH]c5ccccc5n4 C14275432
COc1cc(ccc1NC(=O)c2cccs2)NC(=S)NC(=O)c3cccc4c3cccc4Cl C14276054
CCC(=O)Nc1ccc(c(c1)NC(=S)NC(=O)c2ccc(o2)c3ccc(c(c3)Cl)Cl)Cl C14276237
Cc1c2ccccc2oc1C(=O)NC(=S)Nc3ccc(c(c3)OC)NC(=O)c4cc5ccccc5o4 C01175199
CC1=C([C@H](NC(=S)N1C)c2ccc(cc2)NC(=O)NC34CC5CC(C3)CC(C5)C4)C(=O)OCC(C)C C16610138
Cc1ccc2c(c1)sc(n2)c3ccc(cc3)NC(=O)CSc4nnc(n4N)c5ccc(cc5)OC C16755777
C[C@@H](C(=O)Nc1c(ccs1)C(=O)N)OC(=O)c2ccc(cc2)CSc3nc4ccccc4s3 C16914719
Cc1ccc(cc1)c2nnc(n2c3ccc(cc3)Cl)S[C@@H](C)C(=O)Nc4c(ccs4)C(=O)N C17059780
c1ccc(c(c1)Nc2nnc(s2)SCC(=O)NCC(=O)Nc3ccccc3Br)F C18244912
c1cc(cc(c1)NC(=O)C23CC4CC(C2)CC(C4)C3)NC(=O)CSc5[nH]c6ccc(cc6n5)[N+](=O)[O-] C20438110
CCOc1ccccc1[C@@H]2[C@@H]3CC=C[C@H]3c4cccc(c4N2)C(=O)Nc5ccc(cc5)Nc6ccccc6 C20748694
c1ccc2c(c1)C(=O)c3cccc(c3C2=O)NC(=O)CSc4nc([nH]n4)N/N=C/c5ccc(cc5)Cl C21077814
C[C@@H]1CCc2c(sc3c2c(=O)n(c(n3)S[C@@H](C)C(=O)Nc4ccc(cc4)C(=O)N)CC(C)C)C1 C21229474
C[C@@H](C(=O)Nc1ccc(cc1)C(=O)N)Sc2nnc(n2C)c3cc4c(s3)CC[C@@H](C4)C(C)(C)C C21276374
CC1=C([C@H](C(=C(N1)SCC(=O)Nc2ccccc2)C#N)c3ccccc3F)C(=O)Nc4ccccc4 C12250849
CCc1ccc(cc1)NC(=O)N[C@@H]2CCCC[C@H]2NC(=O)c3csc(n3)COc4ccccc4F C34906368
Cc1cccc(c1C)NC(=O)N[C@@H]2CCCC[C@H]2NC(=O)c3csc(n3)COc4ccccc4F C34906412
Cc1ccccc1NC(=O)NCCN(c2ccc(cc2)Oc3ccccc3)C(=O)Nc4ccccc4F C35106361
c1cc(ccc1c2nc3cc(ccc3c(n2)NCCNC(=O)Nc4ccc(cc4)C(F)(F)F)Cl)F C35580406
CCCN1C(=C([C@H](NC1=O)c2ccc(cc2)NC(=O)Nc3ccc(c(c3)Cl)F)C(=O)OC(C)C)C C35711872
CCOc1ccccc1[C@@H]2[C@H]3CC=C[C@@H]3c4cccc(c4N2)C(=O)Nc5ccc(cc5)Nc6ccccc6 C36558036
COc1ccc(cc1OC)c2c3c(n(nc3nc(n2)NCCc4ccccc4)c5ccc(cc5)Cl)N C37357829
COc1ccc(cc1)/C=C/2\CCC[C@H]3C2=NN([C@H]3c4ccc(cc4)OC)C(=O)CSc5nc([nH]n5)N C13865323
CCOC(=O)c1c(c(sc1NC(=O)C2=C(NC(=S)N[C@@H]2c3ccccc3C(F)(F)F)C)C)C C12566322
CCN1C[C@@H](c2c1cccc2)/C=C(/C(=O)NCCc3c[nH]c4c3ccc(c4)F)\NC(=O)c5ccccc5 C39330464
C[C@H](C(=O)Nc1ccc(cc1)C(=O)N)Sc2nc3c(c4c(s3)CCCC4)c(=O)n2CCC(C)C C21229067
Cc1ccc(cc1)OCc2ccc(o2)C(=O)Nc3nc(c(s3)Cc4ccc(cc4)S(=O)(=O)N)C C36639927
c1ccc2c(c1)cccc2C(=O)NNc3c(c(ncn3)Nc4cc(ccc4Cl)C(F)(F)F)[N+](=O)[O-] C40583291
c1cc(cc(c1)Nc2c(c(ncn2)NNC(=O)c3ccc(cc3)Br)[N+](=O)[O-])C(F)(F)F C40648733
CCOC(=O)c1c2c(sc1NC(=O)N/N=C\c3cc(c(c(c3)Br)O)OC)CCCC2 C40853794
COc1cc(ccc1OCc2c(cccc2Cl)Cl)/C=N/NC(=O)CSc3nnc(s3)N C40947085
Cc1cc(c(c(c1Cl)C)Br)OCCCC(=O)Nc2c(c3c(s2)CCCC3)C(=O)N C40948310
CCCSc1nc2n(n1)[C@@H](C(=C(N2)C)C(=O)N)c3ccc(c(c3)OC)OCc4ccc(cc4)Cl C40980841
Cc1ccc(cc1NC(=O)c2ccc(c(c2)S(=O)(=O)N[C@@H]3CCCC[C@H]3C)OC)NC(=O)C4CC4 C46793070
Cc1cc(c2c(c1)/C(=N/NC(=O)/C(=C/c3cc(ccc3OC)OC)/NC(=O)c4ccccc4)/C(=O)N2)C C15015528
Cc1ccc(cc1NC(=O)C(=O)N/N=C/c2ccc(cc2)OCC(=O)Nc3cccc(c3)Cl)Cl C58881408
C[C@H](C(=O)Nc1c(c2c(s1)CCCC2)C(=O)N)Sc3nc(cc(n3)C(F)(F)F)c4ccco4 C58966426
CSc1ccccc1NC(=O)CSc2nc([nH]n2)N/N=C/c3c4ccccc4cc5c3cccc5 C59310203
CC[NH+](CC)c1ccc(cc1)/C=C/2\C(=O)c3c(cc(c(c3O2)C[NH+]4CCN(CC4)c5ccccc5)O)C C62977216
COc1ccc(cc1Cl)N/C(=N/C(=O)c2ccc(c(c2)Cl)F)/NCCc3c[nH]c4c3cccc4 C32943414
c1cc(ccc1NCC(=O)Nc2c(c3c(s2)CCCC3)C(=O)N)Br C05090240
c1cc(oc1)C(=O)Nc2c(nc([nH]c2=O)SCc3ccc(cc3Cl)Cl)N C05082382
CC(=CCC/C(=C/Cc1c2cc3c(c(c2c(cc1O)O)O)C(=O)C[C@@](C3)(C)O)/C)C C05601459
CC[C@H](C)NC(=O)c1c(c2c(c(c(nc2s1)C)C(=O)Nc3ccc(cc3C)C)c4ccco4)N C02461857
Cc1ccc(cc1)Nc2nc(c(s2)NC(=O)c3ccc(o3)Br)C(=O)N C12461695
Cc1ccc2c(c1)c(cc(n2)c3ccccc3)C(=O)Nc4nc(cs4)c5cc([nH]c5)C(=O)N C12919094
c1ccc(cc1)C(=O)NNC(=O)CSc2nc(c3c4c(sc3n2)CCCC4)N C06108698
Cc1c(c2ccccc2[nH]1)/C=N/n\3c(cs/c3=N\C4CC4)c5ccc(c(c5)C(=O)N)O C13095986
c1cc(ccc1CC(=O)NC(=S)Nc2c(c3c(s2)CCCC3)C(=O)N)Cl C14001992
CC(=CCC/C(=C\Cc1c2cc3c(c(c2c(cc1O)O)O)C(=O)C[C@](C3)(C)O)/C)C C14883332
c1cc(c(c(c1)Cl)Cl)C(=O)NC(=S)Nc2c(c3c(s2)CCC3)C(=O)N C16383823
c1ccc(c(c1)c2[nH]c(nn2)SCc3nc(nc(n3)Nc4ccc(cc4)F)N)F C16683386
CC(C)(C)c1ccc(cc1)c2nnc(n2N)SCC(=O)NC(=O)NC3CCCC3 C03524548
CN(c1c(c2cc(nc(c2c(n1)N)N)OC)C#N)C(c3ccccc3)c4ccccc4 C25425929
CC(C)(C)[C@@H]1CC=C2[C@@H](C1)[C@H](C(C(=C2C#N)N)(C#N)C#N)c3ccc(cc3)OCC(=O)N C16034605
c1cc(ccc1c2c(=O)n(c(nn2)NCCc3c[nH]c4c3cc(cc4)Cl)N)Cl C27526454
CC(=CC(=O)N(C)[C@@H](c1c(cc(cc1O)O)O)C(=O)NC(C)(C)CC(C)(C)C)C C36535145
CCCN([C@H](c1c(cc(cc1O)O)O)C(=O)NC(C)(C)CC(C)(C)C)C(=O)CC C36578548
CCCC(=O)N([C@@H](c1c(cc(cc1O)O)O)C(=O)NC(C)(C)CC(C)(C)C)C(C)(C)C C36589432
Cc1ccc(cc1)c2nnc(n2N)SCC(=O)NC(=O)Nc3ccc(cc3C)C C07787366
Cc1c(c2c3c(c(c(c(c3oc2c(c1O)C(=O)CC(C)C)C(=O)CC(C)C)O)C)O)O C03978776
Cc1ccc(cc1)NC(=O)/C(=C/c2ccc(o2)c3ccccc3Cl)/C4=NNNN4 C39156823
c1ccc(c(c1)c2ccc(o2)/C=C(\C3=NNNN3)/C(=O)Nc4ccc(cc4)F)Cl C39156833
c1cc(ccc1C(=O)Nc2ccc(cc2)Cl)Nc3cc(nc(n3)N)N4CCOCC4 C39267630
c1c(ccc(c1)Oc2ccc(cc2)/N=C/c3c(cc(cc3)O)O)/N=C/c4c(cc(cc4)O)O C04178081
Cc1ccc(cc1)S(=O)(=O)NNc2c(c(ncn2)Oc3ccc4ccccc4c3)N C40687863
Cc1cc(c(cc1Nc2c(c(ncn2)NC(C)C)N)Cl)[C@H](C#N)c3ccc(cc3)Cl C40688624
Cc1cc(c(cc1Nc2c(c(ncn2)NCC=C)N)Cl)[C@@H](C#N)c3ccc(cc3)Cl C40688627
c1ccc(c(c1)C(F)(F)F)Nc2c(c(ncn2)Nc3ccccc3C(F)(F)F)N C40701688
Cc1ccc(cc1Nc2c(c(ncn2)Nc3nc4ccc(cc4s3)OC)N)Cl C40704973
CC(=O)Nc1ccc(cc1)Nc2c(c(ncn2)N3CCN(CC3)c4cccc(c4)Cl)N C40728380
COc1ccc(c(c1)OC)Nc2c(c(ncn2)Nc3cc(ccc3Cl)Cl)N C40754453
COc1ccc2c(c1)sc(n2)Nc3c(c(ncn3)Nc4cccc5c4cccc5)N C40758929
c1ccc(cc1)C(c2ccccc2)Nc3c(c(ncn3)Nc4nc5ccccc5s4)N C40761053
COc1ccc2c(c1)sc(n2)Nc3c(c(ncn3)Nc4nc5ccccc5s4)N C40761067
COc1cc(c(cc1Nc2c(c(ncn2)Nc3ccccc3Cl)N)Cl)OC C40781340
c1cc(cc(c1)Nc2c(c(ncn2)Nc3ccc(cc3)Br)N)C(F)(F)F C40781909
c1cc(cc(c1)Nc2c(c(ncn2)Nc3ccc(cc3)C(F)(F)F)N)C(F)(F)F C40781981
c1cc(c(cc1Nc2c(c(ncn2)Nc3ccc(cc3F)F)N)C(F)(F)F)Cl C40797495
COc1cc(c(cc1Nc2c(c(ncn2)Nc3ccc(c(c3)Cl)F)N)Cl)OC C40797619
COc1cc(c(cc1Nc2c(c(ncn2)Nc3ccc(cc3F)F)N)Cl)OC C40798567
c1cc(ccc1C(F)(F)F)Nc2c(c(ncn2)Nc3ccc(cc3)C(F)(F)F)N C40799889
Cc1c\2c(oc1C(=O)Nc3cc(ccc3Oc4ccccc4)Cl)CCC/C2=N\NC(=O)N C40824400
Cc1ccc(cc1)Nc2nc(cc(n2)Nc3ccc(cc3)NC(=O)[C@@H]4CCC(=O)N4)C C49028145
CC(C)(C)c1cccc(c1)NC(=O)Nc2cccc(c2)Oc3cccc4c3[nH]c(=O)[nH]4 C45372842
c1cc(c(cc1C(=O)NC(=S)Nc2c(c3c(s2)CCC3)C(=O)N)Cl)Cl C16384458
c1cc(cc(c1)Oc2ccc(cc2)N)c3nnc(o3)c4cccc(c4)Oc5ccc(cc5)N C59520410
c1cc(oc1)[C@@H]2CC(=NN2C(=O)CSc3nc(cc(n3)N)N)c4ccc(cc4)Cl C33471070
c1cc(c(c(c1)/C=N/c2ccc(cc2)c3ccc(cc3)/N=C/c4c(c(ccc4)O)O)O)O C01227118
Cc1c(c(=O)n([nH]1)c2ccccc2)[C@H](c3ccccc3O)C4=C(NN([C@@H]4O)c5ccccc5)C C39444716
COc1cc(cc(c1OC)OC)c2c3c([nH]n2)OC(=C([C@H]3c4c[nH]nc4c5ccc(cc5)F)C#N)N C00718386
COc1cc(cc(c1OC)OC)c2c3c(n[nH]2)OC(=C([C@@H]3c4c[nH]nc4c5ccc(cc5)F)C#N)N C04166867
Cc1ccc(cc1)NC(=O)O[C@@H]2CC[C@@]3([C@H]([C@]2(C)CO)CC[C@H]([C@H]3CC(=O)N4CC[C@H](C4)O)O)C C04236718
Cc1cccc(c1C)NC(=O)CSc2[nH]c(=O)c3cnn(c3n2)c4ccc(cc4)S(=O)(=O)N C02718473
CC(C)(C)c1ccc(cc1)C(=O)N/C(=C\c2cccs2)/C(=O)Nc3ccc(cc3)S(=O)(=O)N C08387469
COc1c(cc2ccccc2c1Br)C(=O)NC(=S)Nc3ccc(cc3)S(=O)(=O)N C08835503
c1ccc(cc1)N2CCN(CC2)C(=O)CSc3[nH]c(=O)c(c(n3)N)NC(=O)c4ccccc4F C09518081
c1cc(ccc1C(=O)Nc2c(nc([nH]c2=O)SCc3ccc(c(c3)Cl)Cl)N)C(F)(F)F C10243308
c1cc(ccc1C(=O)CSc2[nH]c(=O)c(c(n2)N)NC(=O)c3ccc(o3)Br)Cl C10243621
Cc1cc(nc2c1c(c(s2)C(=O)N(C)CCOC(=O)c3c(c4c(cc(nc4s3)C)C)N)N)C C12446480
Cc1ccc(cc1)Nc2nc(nc(n2)N)CN3C(=O)[C@](NC3=O)(C)c4ccc5cc(ccc5c4)OC C12634673
c1cc(ccc1C(=O)Nc2ccc(cc2)S(=O)(=O)N)NS(=O)(=O)c3ccc(c(c3)Cl)F C13098948
c1ccc(cc1)[C@H](C(=O)Nc2ccc(cc2)S(=O)(=O)N)Sc3[nH]c4ccc(cc4n3)[N+](=O)[O-] C09191767
C[C@@H](C(=O)Nc1ccc(cc1)S(=O)(=O)N)Sc2[nH]c(cn2)c3ccc(cc3)Br C08720143
CCn1c2ccccc2c3c1ccc(c3)NC(=O)/C=C(\C)/NNC(=O)C(=O)Nc4cc(ccc4C)C C20215203
c1ccc(c(c1)c2nnc(n2N)SCC(=O)NNC(=O)c3ccc(cc3)Cl)Br C20922952
c1cc(cc(c1)Br)c2nnc(n2N)SCC(=O)NNC(=O)c3ccc(cc3)Cl C20922962
c1cc(c(cc1CSc2nnc(n2N)N/N=C/c3cc(ccc3O)Br)Cl)Cl C21319292
COc1ccccc1/C=N/Nc2nnc(n2N)SCC(=O)Nc3c(c4c(s3)CCCC4)C#N C21319840
Cc1ccc(cc1)c2cc(c3ccccc3n2)C(=O)NNC(=O)c4cc(cc(c4)NC(=O)C)NC(=O)C C21896622
Cc1ccc(cc1S(=O)(=O)Nc2ccccc2F)NC(=O)Cc3c(nc4nc(nn4c3C)N)C C22744087
CCOC(=O)C1=C(NC(=O)N[C@@H]1c2ccccc2)COC(=O)c3c(c4c(nc(nc4s3)C)C)N C22977563
c1ccc(cc1)c2c(nc([nH]2)SCC(=O)Nc3c(c4c(s3)CCCC4)C(=O)N)c5ccccc5 C32522976
c1cc(ccc1NC(=O)c2c3c(sc2NC(=O)Cn4cc(ccc4=O)C(=O)N)CCCC3)Cl C32810154
Cc1c(c(n(n1)c2ccc(cc2)C(=O)Nc3ccc(cc3)S(=O)(=O)N)NC(=O)C)c4ccccc4 C33037057
c1cc(c(cc1Cl)Cl)c2nc([nH]n2)SCC(=O)Nc3c(c4c(s3)CCCC4)C(=O)N C03363757
Cc1c2c(=O)n(c(=O)n(c2sc1C(=O)NN)CC(=C)C)CC(=O)Nc3ccc(cc3)Br C34783329
CC(C)(C)c1c(c(n(n1)c2cc(ccc2F)F)N)NC(=O)NCCc3ccc(cc3Cl)Cl C34784848
CCCC1=C2[C@@H](C(=C(O[C@H]2N=N1)N)C#N)c3ccc(cc3)[C@H]4C(=C(O[C@H]5C4=C(N=N5)CCC)N)C#N C39206479
COc1ccccc1NC(=O)CSC2=NN[C@H](N2c3ccc(cc3)F)Cc4cc(=O)[nH]c(=O)[nH]4 C39362795
CNC(=O)c1c2c(sc1NC(=O)/C(=C/c3ccc(o3)c4ccc(cc4)S(=O)(=O)N)/C#N)CCCC2 C39992748
Cc1cccc(n1)Nc2c(c(ncn2)Nc3cc(c(cc3C)[C@@H](C#N)c4ccc(cc4)Cl)Cl)N C40685236
Cc1ccnc(c1)Nc2c(c(ncn2)Nc3cc(c(cc3C)[C@H](C#N)c4ccc(cc4)Cl)Cl)N C40688606
Cc1cccnc1Nc2c(c(ncn2)Nc3cc(c(cc3C)[C@H](C#N)c4ccc(cc4)Cl)Cl)N C40688696
Cc1cc(c(cc1Nc2c(c(ncn2)Nc3nccs3)N)Cl)[C@@H](C#N)c4ccc(cc4)Cl C40688717
Cc1cc(c(cc1Nc2c(c(ncn2)Nc3nccs3)N)Cl)[C@H](C#N)c4ccc(cc4)Cl C40688718
Cc1ccc(nc1)Nc2c(c(ncn2)Nc3cc(c(cc3C)[C@H](C#N)c4ccc(cc4)Cl)Cl)N C40688782
c1cc(c(cc1Nc2c(c(ncn2)Nc3ccc(c(c3)C(F)(F)F)Cl)N)C(F)(F)F)Cl C40797436
c1ccc(cc1)n2c3c(cn2)c(nc(n3)NC4CCCCC4)Nc5c(c6c(s5)CCCC6)C(=O)N C41025985
c1ccc(cc1)n2c3c(cn2)c(nc(n3)NC4CCCCCC4)Nc5c(c6c(s5)CCC6)C(=O)N C41026338
c1cc(ccc1CNC(=O)[C@@H]2CCCN(C2)S(=O)(=O)c3ccc(cc3)Br)NC(=O)N C45818682
Cc1c(ccc(n1)c2cccc(c2)Br)C(=O)NCc3ccc(cc3)C(=O)NCC(=O)N C46920551
COc1cc(cc(c1OC)OC)c2c3c([nH]n2)OC(=C([C@H]3c4cc(c(c(c4)Cl)O)OC)C#N)N C08854872
CC(C)(C)c1cc(n(n1)c2ccccc2)NC(=O)Nc3cccc(c3)Oc4cccc5c4[nH]c(=O)[nH]5 C45365573
Cc1c(c(n[nH]1)O)[C@@H](c2ccc(o2)c3ccc(cc3C(=O)OC)Br)c4c(n[nH]c4O)C C16226212
CCc1nnc(s1)NC(=O)CSc2nc([nH]n2)N/N=C/c3cc(ccc3O)Br C59016996
COc1ccc(cc1)/C=N/Nc2nnc(n2N)SCC(=O)Nc3c(c4c(s3)CCCC4)C#N C20293006
c1ccc(cc1)c2cc([nH]n2)c3nnc(n3N)SCC(=O)Nc4ccc(cc4F)Br C09187287
COc1cc(ccc1OCC(=O)N)[C@@H]2[C@@H]3C(=NN=C3OC(=C2C#N)N)c4ccc(c(c4)Cl)Cl C01127478
COc1cc(ccc1OCC(=O)N)[C@@H]2[C@H]3C(=NN=C3OC(=C2C#N)N)c4ccc(c(c4)Cl)Cl C01127478
Cc1c(c(c(s1)NC(=O)COc2ccc(cc2)Br)C(=O)N)c3ccc(cc3)C(C)(C)C C08455762
CCCSc1nc2ccc(cc2s1)NC(=O)c3c(c4ccc(nc4s3)c5ccc(cc5)OC)N C08451053
Cc1c(c(n[nH]1)C)Cc2ccc(cc2)NC(=S)NC(=O)c3ccc(o3)c4cc(ccc4Cl)Cl C08832827
CCc1ccc2c(c1)nc(o2)c3ccc(cc3O)NC(=S)NC(=O)c4ccc(c(c4)Cl)OCC C08833349
CCN(CC)c1ccc(cc1)n2c(c(c3c2nc4ccccc4n3)C(=O)NCc5ccc(cc5)Cl)N C02247733
CC(C)COc1ccc(cc1)C(=O)NC(=S)Nc2ccc(c(c2)O)c3nc4cc(ccc4o3)Cl C08835153
CCc1ccc(cc1)NC(=O)C(=O)N/N=C/c2cc(ccc2Nc3ccccc3Cl)Br C09235527
CCc1ccccc1n2c(c(n3c2nc4c3c(=O)n(c(=O)n4C)C[C@H](C)CNc5ccccc5N)C)C C10048498
c1ccc2c(c1)c(c(s2)C(=O)NC(=S)NNC(=O)COc3ccc(cc3)Br)Cl C12502537
c1ccc(cc1)Nc2c3ccccc3nc(n2)SCC(=O)NCC(=O)Nc4ccc(c(c4F)F)F C12596428
CCc1ccc(cc1)c2csc(n2)NC(=O)[C@@H](C)Sc3nnc(n3N)COc4ccccc4F C13113118
Cc1ccc(c(c1)NC(=O)Nc2cc(c3c(c2)sc(n3)NS(=O)(=O)c4ccccc4)OC)OC C13349595
Cc1ccc(cc1)c2cc(nc3c2c(c(s3)C(=O)N)NC(=O)c4cccc(c4OC)OC)C(F)F C13959962
CC(C)(C)c1ccc(cc1)C(=O)NNC(=S)NC(=O)COc2ccc(cc2Cl)Br C13978775
c1cc(cc(c1)Br)Nc2nnc(s2)SCC(=O)NC(=O)NCCc3cccs3 C16543337
CC1=C([C@@H](NC(=S)N1C)c2ccc(cc2)NC(=O)NC34CC5CC(C3)CC(C5)C4)C(=O)OCC(C)C C16610140
CCN1C(=C([C@H](NC1=S)c2ccc(cc2)NC(=O)NC34CC5CC(C3)CC(C5)C4)C(=O)OCC)C C16610374
c1ccc(cc1)[C@H](c2cccs2)NC(=O)COC(=O)c3ccc4c(c3N)C(=O)c5ccccc5C4=O C18170093
Cc1ccc(c(c1)C)NC(=S)N[C@H](C(Cl)(Cl)Cl)NC(=O)c2ccc(o2)Br C19800302
CCC[C@H]1CCc2c(sc(c2C(=O)N)NC(=O)c3cc(nc4c3cccc4)c5cccc(c5)OC)C1 C02083730
c1cc(ccc1/C(=N/OC(=O)Nc2ccc(cc2)Cl)/N)OCc3c(cc(cn3)C(F)(F)F)Cl C20230127
C[C@@H]1CCc2c(sc3c2c(=O)n(c(n3)S[C@H](C)C(=O)Nc4ccc(cc4)C(=O)N)CC(C)C)C1 C21229481
C[C@H](C(=O)Nc1ccc(cc1)C(=O)N)Sc2nnc(n2C)c3cc4c(s3)CC[C@H](C4)C(C)(C)C C21276376
Cc1cccc(c1)c2n[nH]c(=S)n2CCC(=O)NNC(=O)c3cc4c(s3)CC[C@H](C4)C(C)(C)C C21969347
CCCn1c2ccc(cc2nc1SCC(=O)Nc3ccccc3Oc4ccccc4)S(=O)(=O)N C23044431
Cc1ccc(cc1C)n2c(nnc2SCc3nc(nc(n3)Nc4ccc(cc4)F)N)c5ccncc5 C24417478
Cc1cc(ccc1NC(=O)c2cc3ccccc3o2)NC(=S)NC(=O)c4cc(ccc4Cl)[N+](=O)[O-] C32114738
Cc1ccc(cc1F)NC(=O)Nc2ccc3c(c2)sc(n3)SCC(=O)Nc4ccc(cc4)OC C33018488
Cc1cccc(c1C)NC(=O)N[C@H]2CCCC[C@H]2NC(=O)c3csc(n3)COc4ccccc4F C34906413
CCc1ccccc1NC(=O)N[C@@H]2CCCC[C@H]2NC(=O)c3csc(n3)COc4ccccc4F C34906420
c1cc(c(cc1NC(=O)Nc2cc(cc(c2)C(F)(F)F)C(F)(F)F)C(=O)NC3CC3)N4CCCC4 C35265239
CCCN1C(=C([C@H](NC1=O)c2cccc(c2)NC(=O)Nc3ccc(c(c3)Cl)Cl)C(=O)OCC)C C35265772
CCCN1C(=C([C@@H](NC1=O)c2ccc(cc2)NC(=O)Nc3ccc(c(c3)Cl)F)C(=O)OC(C)C)C C35711870
Cc1ccc(cc1)/C=C/2\CCc3c2nc4ccccc4c3C(=O)OCC(=O)Nc5c(ccs5)C(=O)N C36186773
COc1ccc(cc1)/C=C/2\CCC[C@H]3C2=NN([C@@H]3c4ccc(cc4)OC)C(=O)CSc5nc([nH]n5)N C13865319
CCOC(=O)c1c(c(sc1NC(=O)C2=C(NC(=S)N[C@H]2c3ccccc3C(F)(F)F)C)C)C C12566324
CC[C@@H](C(=O)Nc1nc(cs1)c2ccc(cc2)C)n3c(nnc3SCc4ccccc4Cl)N C40173212
c1ccc(c(c1)C(F)(F)F)Nc2c(c(ncn2)NNC(=O)c3ccc(cc3)Br)[N+](=O)[O-] C40588819
c1ccc(c(c1)C(=O)NNc2c(c(ncn2)Nc3ccc(cc3)C(F)(F)F)[N+](=O)[O-])Br C40658379
Cc1cc(c(cc1Nc2c(c(ncn2)N(C)Cc3ccccc3)N)Cl)[C@@H](C#N)c4ccc(cc4)Cl C40662097
COc1cc(ccc1OCc2c(cccc2Cl)Cl)/C=N\NC(=O)CSc3nnc(s3)N C40947084
CCCSc1nc2n(n1)[C@H](C(=C(N2)C)C(=O)N)c3ccc(c(c3)OC)OCc4cccc(c4)Cl C40981261
CC(C)(CNCc1ccc(c(c1)Cl)Cl)c2[nH]c(c(n2)c3ccc(c(c3)O)Cl)c4ccncc4 C45227810
Cc1ccc(cc1NC(=O)c2ccc(c(c2)S(=O)(=O)N[C@H]3CCCC[C@H]3C)OC)NC(=O)C4CC4 C46793071
CCC(=O)Nc1nc2ccc(cc2s1)NC(=S)NC(=O)c3ccc(o3)c4ccc(c(c4)Cl)C C57316041
c1ccc2c(c1)cccc2NC(=O)C(=O)N/N=C/c3ccc(cc3)OCC(=O)Nc4cccc(c4)Cl C58882028
c1cc(ccc1/C=N/Nc2[nH]nc(n2)SCC(=O)Nc3ccc(cc3)C(F)(F)F)Br C59015564
C/C(=N/Nc1[nH]nc(n1)SCC(=O)Nc2ccc(c(c2)Cl)F)/c3ccc(cc3)Br C59020823
COc1ccc(cc1C(=O)NC(=S)Nc2cc(ccc2Cl)c3ccc(o3)CO)Br C20152607
C[C@@H](c1cc(n[nH]1)c2ccccc2)N(C)Cc3ccc(c(=O)[nH]3)C(=O)NCC4C5CC6CC(C5)CC4C6 C15072581
Cn1cccc1C(=O)N2CC[C@@H]([C@H]2C(=O)N[C@@H](Cc3cccs3)C(=O)N)NC(=O)Nc4cccc(c4)SC C04200969
CC(C)C[C@H](CO)NC(=O)C[C@@H]1c2c(sc(n2)NC(=O)C(C)(C)C)C[C@H]3[C@]1(CC[C@H]([C@@]3(C)CO)O)C C04222364
Cc1ccc(cc1)NC(=O)O[C@@H]2CC[C@@]3([C@@H]([C@]2(C)CO)CC[C@H]([C@H]3CC(=O)N4CC[C@@H](C4)NC(=O)C)O)C C04236721
Cc1ccc(cc1)NC(=O)O[C@@H]2CC[C@@]3([C@H]([C@]2(C)CO)CC[C@H]([C@H]3CC(=O)N4CC[C@@H](C4)NC(=O)C)O)C C04236722
Cc1ccc(o1)[C@H]2c3c(c(sc3N=C4[C@@H]2C(=O)CCC4)C(=O)Nc5ccc(cc5C(=O)c6ccccc6)Cl)N C01896849
c1ccc(c(c1)c2nnn(n2)CC(=O)NNC(=S)Nc3ccc(c(c3)Cl)Br)C(F)(F)F C01044770
c1ccc2c(c1)ccc(c2Br)OCC(=O)NNC(=O)c3ccc(cc3)NC(=O)C4CCCCC4 C00674511
CC(=O)N1CCN(CC1)C(=O)C[C@@H]2c3c(sc(n3)Nc4ccccc4)C[C@H]5[C@]2(CC[C@H]([C@@]5(C)CO)O)C C03841620
CC1(CC(CC(N1O)(C)C)OP(OC2CC(N(C(C2)(C)C)O)(C)C)OC3CC(N(C(C3)(C)C)O)(C)C)C C01556670
c1ccc(c(c1)CSc2nnc(n2CC(=O)Nc3ccc(cc3)S(=O)(=O)N4CCOCC4)N)Cl C01923295
CCOc1ccccc1NC(=S)Nc2ccc(cc2)NS(=O)(=O)c3cc(ccc3OCC)Br C03262899
CC(=O)Nc1ccc(cc1)S(=O)(=O)Nc2nc3n(n2)[C@H](C=C(N3)c4ccc(cc4)Cl)c5ccc(cc5)Cl C01270399
CC(=O)Nc1ccc(cc1)S(=O)(=O)Nc2nc3n(n2)[C@H](C=C(N3)c4ccc(cc4)Cl)c5ccc(cc5)OC C01287700
CC1(CC2=C([C@H](C(=C(N2c3ccc(cc3)S(=O)(=O)N)N)C(=O)OC)c4ccc(cc4)Br)C(=O)C1)C C01436675
CC1(CC2=C([C@@H](C(=C(N2c3ccc(cc3)S(=O)(=O)N)N)C(=O)OC)c4ccc5c(c4)OCO5)C(=O)C1)C C03664823
CCOc1ccc(cc1)[C@@H](C(=O)NC(C)(C)C)N(Cc2ccc(cc2)F)C(=O)c3c(c(ns3)C(=O)N)N C06601246
c1ccc(cc1)c2cnc(s2)n3c(c(c(n3)c4ccccc4)[C@H](c5ccc(cc5)Br)[C@@H](C#N)C(=O)N)O C00827885
Cc1ccc(cc1C)NC(=O)C2=c3n(c(=O)/c(=C/C(=O)OC)/s3)C(=C([C@H]2c4ccc(cc4OC)OC)C#N)N C03769960
CCc1ccc(cc1)NC(=O)C2=C3N(C(=O)[C@H](S3)CC(=O)OC)C(=C([C@H]2c4ccccc4Cl)C#N)N C03770459
Cc1ccc(cc1)NC(=O)c2cnn3c2NC(=C([C@H]3c4ccc(c(c4)OC)OC)C(=O)Nc5ccccc5)C C09226725
Cc1ccc(c(c1)N([C@H](c2ccc(cc2)N(C)C)C(=O)NCCOC)C(=O)c3c(c(ns3)C(=O)N)N)C C06195591
Cc1ccc(c(c1)C)N([C@@H](c2ccc(cc2)F)C(=O)NC[C@@H]3CCCO3)C(=O)c4c(c(ns4)C(=O)N)N C12473230
CCOc1cc(ccc1C(=O)NN2C(=N/C(=C\c3ccc(cc3O)N(C)C)/C2=O)c4ccccc4)NC(=O)C C08575789
Cc1ccc(cc1)S(=O)(=O)N2CCC[C@@H](C2)C(=O)NN[C@H](C)C(=O)Nc3ccc(cc3Cl)[N+](=O)[O-] C15978458
COc1cc(cc(c1OC)OC)[C@H]2c3cc4c(cc3[C@@H]([C@@H]([C@@H]2C(=O)N/N=C\c5ccco5)CO)O)OCO4 C17286463
COc1cc(cc(c1OC)OC)[C@@H]2c3cc4c(cc3[C@@H]([C@@H]([C@@H]2C(=O)N/N=C\c5ccco5)CO)O)OCO4 C17286469
Cc1ccc(cc1)NC(=O)C2=C(NC3=C([C@@H]2c4cccc(c4)O)C(=O)C[C@@H](C3)c5ccc(c(c5)OC)OC)C C18066748
CCOc1ccc(cc1)n2c(nnc2SCC(=O)Nc3ccc(cc3)C(=O)N)c4ccc(cc4)C(C)(C)C C02446899
Cc1c(cc(s1)[C@@H]2C3=C(CCCC3=O)NC(=C2C(=O)Nc4ccccc4)C)CSc5nnc(s5)N C12372417
Cc1cc(cc(c1)NC(=S)Nc2cc(ccc2N3C[C@H]4C[C@@H](C3)c5cccc(=O)n5C4)C(=O)NC6CC6)C C20681805
Cc1c(sc2c1n(cc(c2=O)C(=O)NCc3ccc(cc3)Cl)C)CN(C)C[C@H](c4ccc(c[nH+]4)[O-])O C28822559
CC(C)Cn1c(c(c(=O)[nH]c1=O)N(CC(C)C)C(=O)CN(C)C(=O)COc2cccc(c2)C(F)(F)F)N C32972028
CCCc1c2c(c(=O)nc([nH]2)c3cc(ccc3OCC)S(=O)(=O)N[C@H](C)[C@@H](c4ccccc4)O)n(n1)C C16034936
Cc1ccccc1NC(=O)N([C@@H]2C(N(C(=O)N2c3ccccc3C)CC(=O)N/N=C\c4ccccc4)(C)C)O C33645152
CCC(=O)Nc1ccc(c(c1)C(=O)NCc2ccc(cc2)F)N3CCCN(CC3)C(=O)Nc4ccc(cc4)C C36019529
Cc1ccc(o1)[C@H](C(=O)NC[C@H]2CCCO2)N(c3ccc(cc3)C(C)C)C(=O)c4c(c(ns4)C(=O)N)N C12715037
CCCCn1c(c(c(=O)[nH]c1=O)N(CCCC)C(=O)Cc2ccc(s2)S(=O)(=O)N3CCOCC3)N C23078150
CCc1ccccc1n2c(cc(n2)C(=O)N[C@H](C)C(=O)NC3CCC(CC3)C)c4ccc5c(c4)NC(=O)CO5 C39197557
COc1c(cc(cc1Cl)C(=O)N2C[C@@H](C3(C2)CC[NH2+]CC3)C(=O)NCC4CCC(CC4)C(=O)[O-])Cl C39662836
CCOc1cc(ccc1O)[C@@H]2[C@@H](C(=O)C[C@@]([C@@H]2C(=O)Nc3ccccc3C)(C)O)C(=O)Nc4ccccc4C C41006647
CCOc1cc(ccc1O)[C@H]2[C@H](C(=O)C[C@@]([C@@H]2C(=O)Nc3ccccc3C)(C)O)C(=O)Nc4ccccc4C C41006652
CC(=O)N1CCN(CC1)C(=O)C[C@@H]2c3c(sc(n3)Nc4ccccc4)C[C@H]5[C@@]2(CC[C@H]([C@@]5(C)CO)O)C C43553599
C[C@]12CC[C@H]([C@@]([C@H]1Cc3c(nc(s3)NC(=O)CSC)[C@H]2CC(=O)NCc4cccs4)(C)CO)O C43554448
CCOc1cc(cc(c1OC(=O)N2CCOCC2)Br)[C@@H]3c4c(n[nH]c4OC(=C3C#N)N)c5ccc(cc5)OC C00718429
CC1=C[C@@](N(N1)C(=O)CSc2nnc(s2)SCC(=O)N3[C@@](CC(=C)N3)(c4ccccc4)O)(c5ccccc5)O C01655009
c1ccc(c(c1)COc2ccc(cc2)c3cc([nH]n3)C(=O)N/N=C\4/c5cc(ccc5NC4=O)Br)Cl C01810930
c1c(cc(cc1Cl)Cl)NC(=O)C[C@@H]2C(=O)N[C@H]3CCCC[C@@H]3N2CC(=O)N4CCC(CC4)C(=O)N C54672193
Cc1ccccc1NC(=O)C2=C(NC(=N[C@H]2c3cc(c(c(c3)OC)OC)OC)Nc4nc5ccccc5o4)C C22861000
c1ccc(cc1)C(c2ccccc2)N3CCN(CC3)CN4c5ccccc5[C@@](C4=O)([C@@H]6C(=O)N=C(S6)N)O C19363184
CC(=O)Nc1ccc(cc1)NC(=O)C[C@@H]2C(=O)NCCN2C(=O)CN3CCN(CC3)c4cccc(c4)Cl C13636455
CCOc1cc(ccc1OCC(=O)Nc2cc(c(cc2Br)C)C)/C=N/NC(=O)N C00694321
Cc1ccc(cc1)C(=O)Nc2c(nc([nH]c2=O)SCC(=O)N3CCCc4c3cccc4)N C09518122
c1ccc2c(c1)CCCN2C(=O)CSc3[nH]c(=O)c(c(n3)N)NC(=O)c4ccc(cc4)Cl C09518144
c1ccc(c(c1)Nc2nnc(s2)SCC(=O)Nc3c(c4c(s3)CCC4)C(=O)N)F C02618291
c1ccc(cc1)C(=O)Nc2ccc(cc2)C(=O)NNC(=S)NC(=O)/C=C/c3cccs3 C12289753
Cc1ccc(o1)/C=C/C(=O)NC(=S)NNC(=O)c2ccc(cc2)NC(=O)C3CCCCC3 C13978525
CCCCOc1ccc(cc1Br)C(=O)NC(=S)Nc2ccc(cc2)C(=O)N C14041335
Cc1c(sc(c1C(=O)N)NC(=S)NC(=O)c2ccc(c(c2)Br)OC(C)C)C C14659532
c1cc(ccc1Nc2nc(nc(n2)N)CSCC(=O)Nc3ccc(cc3)Br)F C15495861
CCc1cccc(c1Nc2nnc(s2)S[C@@H](C)C(=O)Nc3ccc4c(c3)[nH]c(=O)[nH]4)C C16328320
CCc1cccc(c1Nc2nnc(s2)S[C@H](C)C(=O)Nc3ccc4c(c3)[nH]c(=O)[nH]4)C C16328321
Cc1cccc(c1)Nc2nnc(s2)S[C@H](C)C(=O)Nc3cccc(c3)S(=O)(=O)N C16769788
c1ccc(cc1)[C@@](c2ccccc2C#N)(C(=O)N)[C@@](c3ccccc3)(c4ccccc4C#N)C(=O)N C15800160
c1ccc(c(c1)/C=N/Nc2nnc(n2N)SCC(=O)Nc3cc(ccc3Cl)Cl)F C20528116
c1cc(ccc1/C=N/Nc2[nH]nc(n2)SCCC(=O)Nc3ccc(cc3)C(F)(F)F)O C20833645
Cc1ccc(c(c1)F)NC(=O)CSc2nnc(n2N)N/N=C/c3cccc4c3cccc4 C20912311
Cc1ccc(cc1)/C=N/Nc2nnc(n2N)SCC(=O)Nc3ccc(cc3)C(F)(F)F C20917236
c1ccc(c(c1)/C=N/Nc2[nH]nc(n2)SCCC(=O)Nc3c(cccc3Cl)Cl)O C21040871
c1cc(ccc1/C=N/Nc2[nH]nc(n2)SCCC(=O)Nc3cc(ccc3Cl)Cl)O C21078169
c1ccc(c(c1)C(=O)Nc2ccc(cc2)C(=O)N)OCC(=O)Nc3ccc(cc3)Br C21222191
CCOC(=O)c1c(c(c(s1)N)C#N)CSc2nnc(n2N)c3ccc(cc3)C(C)(C)C C21245864
Cc1cccc(c1)NC(=O)CSc2nnc(n2N)N/N=C/c3ccc(cc3)Br C21315794
C/C(=N\Nc1nnc(n1N)SCC(=O)Nc2cc(cc(c2)Cl)Cl)/c3cccs3 C21325427
Cc1ccc(o1)[C@@](CCNC(=O)N[C@H](C)c2ccc(cc2)NC(=O)C3CC3)(C(F)(F)F)O C26288741
CCN(CC)C(=O)N[C@@H](C(Cl)(Cl)Cl)NC(=S)Nc1ccc(cc1)NC(=O)C C28294027
c1ccc(cc1)c2c(sc(n2)c3ccco3)C(=O)Nc4nc(cs4)c5cc([nH]c5)C(=O)N C29648625
c1ccc(cc1)N2[C@@H](CC(=N2)C(=O)NC[C@@H](c3cccs3)c4c[nH]c5c4cccc5)C(=O)N C32779803
c1cc(cnc1)CNC(=O)Nc2c(nn(c2N)c3cc(ccc3F)F)c4ccc(cc4)Cl C34785791
c1cc(c(c(c1)Cl)CS[C@H]2NN[C@H](N2N)[C@@H]3C=C(N=N3)c4ccc(cc4)Cl)Cl C38989384
c1cc(ccc1CS[C@@H]2NN[C@@H](N2N)[C@@H]3C=C(N=N3)c4ccc(cc4)F)Br C38995144
c1ccc(c(c1)c2cc(n(n2)c3ccc(cc3)C(=O)NNc4nccc(n4)C(F)(F)F)N)Cl C39197026
c1cc(sc1)CNC(=O)[C@@H]2CCCN2c3cc(nc(n3)N)Nc4ccc5c(c4)scn5 C39267680
c1c(cc(c(c1)O)C(=O)N/N=C/C=N/NC(=O)c2c(ccc(c2)Br)O)Br C02897937
Cc1c(c(n(n1)c2ccccc2)O)[C@@H](c3ccccc3O)C4=C(NN([C@@H]4O)c5ccccc5)C C39444715
Cc1ccc(c(c1)C)NC(=O)c2c(c3c(=O)[nH]c(nc3s2)CSc4nnc(s4)N)C C21734961
c1ccc2c(c1)cccc2Oc3c(c(ncn3)NNC(=O)c4ccc(cc4)Br)N C40683293
c1ccc2c(c1)CCCN2c3c(c(ncn3)NNC(=O)COc4ccc(cc4Cl)Cl)N C40780246
c1ccc2c(c1)cccc2C(=O)NNc3c(c(ncn3)Oc4ccc(cc4)Br)N C40793385
Cc1ccc(cc1)S(=O)(=O)NNc2c(c(ncn2)Oc3ccc(cc3)Br)N C40794818
C[C@]12CC[C@H]([C@@]([C@H]1Cc3c(nc(s3)Nc4ccccc4)[C@H]2CC(=O)NCC#C)(C)CO)O C43553605
COc1cc2c3cc(nc(c3cnc2cc1OC)N)c4cc(cnc4)Nc5ccc(cc5)CO C45256833
COc1cc2c3cc(nc(c3cnc2cc1OC)N)c4cc(cnc4)Nc5ccccc5CO C45284301
C[C@@H]1CCc2c(sc3c2c(nc(n3)CSc4nnc(n4N)c5ccc(cc5)OC)N)C1 C45599324
CC(=O)Nc1ccc(cc1)/C=C/C(=O)NNC(=S)Nc2cc(ccc2Cl)C(F)(F)F C46773138
Cc1ccc2c(c1)[nH]c(n2)CSc3nc([nH]n3)N/N=C/c4cc(cc(c4O)Cl)Cl C21079706
CC1=CC(=O)N2[C@@H](N=C(N[C@H]2N1)NCCc3c[nH]c4c3cc(cc4)OC)c5ccc(cc5)Cl C39326466
CCSc1ccccc1NC(=O)CSc2nc([nH]n2)N/N=C/c3c[nH]c4c3cccc4 C59006626
Cc1csc(n1)Sc2ccc(cc2)NC(=O)N[C@@H](C)c3ccc(cc3)S(=O)(=O)N C60036745
C[C@@H](C(=O)Nc1cc(ccc1OC)NC(=O)C)Nc2ccc(cc2)NC(=O)c3cccs3 C60330152
CC1=C2C=C(C=C[C@@H]2N=C1C)[C@H]3NN[C@@H](N3c4ccc(cc4)Br)SCC(=O)N C63730095
COc1ccccc1NC(=O)Cn2nc(nn2)c3ccccc3NC(=O)COc4ccc(cc4)Br C01372767
Cc1c(noc1NS(=O)(=O)c2ccc(cc2)NC(=O)COc3ccc(cc3Br)Br)C C00729771
Cc1ccc(cc1)S(=O)(=O)Nc2nc3c(s2)C[C@@]4(CC[C@@H]([C@@H]([C@H]4[C@@H]3C)O)[C@H](C)C(=O)N(C)CC=C)C C03840835
c1ccc(cc1)CS(=O)(=O)N[C@H]2CO[C@H]3[C@@H]2OC[C@@H]3Nc4nccc(n4)c5ccc(cc5)c6ccccc6 C05434216
CCn1c(nnc1SCC(=O)Nc2c(c3c(s2)CCCC3)C#N)CNC(=O)Cc4ccc(cc4)OC C02851420
c1ccc(cc1)[C@@H]2CN(C(=S)N2)CC(=O)N(C3CC3)C4(CCSCC4)C(=O)Nc5ccc(cc5)N6CCOCC6 C08695960
c1ccc(cc1)[C@@H]2CN(C(=S)N2)CC(=O)N(Cc3ccco3)C4(CCSCC4)C(=O)Nc5ccc(cc5)N6CCOCC6 C08695964
CCOc1ccc(cc1)NS(=O)(=O)c2cc(ccc2NCCc3ccc(cc3)Cl)C(=O)N4CCCC4 C09490104
c1ccc2c(c1)c(=O)n(c(=O)n2CC(=O)NCCC3=CCCCC3)Cc4ccc(cc4)C(=O)NC5CCCC5 C09616845
c1ccc(cc1)n2c(=O)c3ccc(cc3n(c2=O)CC(=O)NCCC4=CCCCC4)C(=O)NCc5ccco5 C09692694
C[C@@H]1CCC[C@H]([C@@H]1C)NC(=O)[C@@H]2[C@@]34C=C[C@@H](O3)[C@@H]([C@@H]4C(=O)N2CCC(C)C)C(=O)Nc5cccc(c5)Cl C09777229
C[C@@H]1CCC[C@@H]([C@@H]1C)NC(=O)[C@@H]2[C@@]34C=C[C@@H](O3)[C@@H]([C@@H]4C(=O)N2CCC(C)C)C(=O)Nc5cccc(c5)SC C09777245
CCOc1cc(ccc1OCc2ccc(cc2)C)[C@H]3C(=C(Nc4n3ncn4)C)C(=O)Nc5ccccc5OC C09907142
CCn1c(nnc1SCC(=O)Nc2cc(ccc2OC)C)[C@H](C(C)C)NC(=O)c3ccc4c(c3)OCO4 C10001855
CCOc1ccc(cc1)NC(=S)N(CCc2ccccc2C)Cc3cc4cc5c(cc4[nH]c3=O)OCCO5 C00891467
CC(C)c1ccc(cc1)[C@@H](C(=O)NC(C)(C)C)N(c2ccc3c(c2)OCCO3)C(=O)CNC(=O)c4ccco4 C12488248
CCCn1c(c2ccccc2n1)P(=Nc3ccc(cc3)S(=O)(=O)N)(N4CCCCC4)N5CCCCC5 C12559652
Cc1ccc(cc1)N2C(=O)[C@@H](C(=O)NC2=O)/C(=N/CCc3c[nH]c4c3cc(cc4)OC)/c5ccc(cc5)OC C04641135
CCOc1ccc(cc1OC)[C@H]2CC3=C([C@H](Nc4ccccc4N3)c5cc(c(cc5OC)OC)OC)C(=O)C2 C09805261
CCOc1ccc(cc1OC)[C@@H]2CC3=C([C@H](Nc4ccccc4N3)c5cc(c(cc5OC)OC)OC)C(=O)C2 C09805260
Cc1ccc(cc1)c2nnn(n2)CC(=O)N(c3ccccc3F)[C@H](c4c[nH]c5c4cccc5)C(=O)NC[C@H]6CCCO6 C00887727
c1ccc(cc1)C(c2ccccc2)N3CCN(CC3)C(=S)SCC(=O)C(=C4Nc5ccccc5N4)C#N C18181424
CCc1ccc(cc1)NC(=O)CSC2=C([C@@H](C3=C(N2)CC(CC3=O)(C)C)c4ccc(c(c4)OC)OC)C#N C01171823
CCCC(=O)N1CCN(CC1)c2ccc(cc2)NC(=S)NC(=O)c3cc(ccc3N4CCCC4)[N+](=O)[O-] C20498184
Cc1ccc(c(c1)Cl)NC(=S)Nc2cc(ccc2N3CCC(CC3)C)S(=O)(=O)N4CCC(CC4)C C20724265
CCc1ccc(cc1)C(=O)NC(=S)Nc2cc(ccc2N3CCN(CC3)C(=O)c4ccccc4F)Cl C20973359
CC1CCN(CC1)c2ccc(cc2C(=O)NC(=S)Nc3ccc(cc3)N4CCN(CC4)C(=O)C)[N+](=O)[O-] C20973967
CN(C)c1ccc(cc1)/C=C(/C(=O)N/N=C/2\c3ccccc3N(C2=O)CC(=O)OC)\NC(=O)c4ccccc4 C22637467
CCOc1ccc(cc1)N/C(=[NH+]\c2ccc(cc2)OCC)/[C@H-]Oc3c(cc(c4c3nc(cc4)C)Cl)Cl C21548880
COc1ccccc1NC(=O)Nc2ccc(c(c2)C(=O)N3CCCC3)N4CCN(CC4)c5ccccc5OC C00748929
CCc1ccc(cc1)N2C(=O)[C@H]3[C@H]([NH2+][C@@]([C@@H]3C2=O)(CC4CCCCC4)C(=O)[O-])c5ccc(c(c5OC)C)OC C33575082
COc1ccc(cc1)C(=O)N[C@@H]2CCCC[C@@H]2NC(=O)[C@@H]3CCCN(C3)C(=O)COc4ccc(cc4)Cl C34900050
CCCCN1[C@H]([C@@]23C=C[C@@H](O2)[C@@H]([C@@H]3C1=O)C(=O)Nc4cccc(c4)SC)C(=O)N[C@@H]5CCC[C@@H]([C@@H]5C)C C35238654
Cc1c(sc(n1)C)C(=O)C2=C(C(=O)N([C@@H]2c3cc(c(c(c3)C(C)(C)C)O)C(C)(C)C)CCC[NH+](C)C)[O-] C35566605
Cc1cccc(c1)NC(=O)N2CCN(CC2)c3ccc(cc3)NC(=O)CN(CC=C)C(=O)c4cccc(c4)F C35664071
CCOC(=O)C1=C(N(C(=O)N[C@@H]1c2cccc(c2)F)C)CN3CCN(CC3)C(=O)Nc4ccccc4OC C36000176
C[C@H]1CCC[C@H]([C@@H]1C)NC(=O)[C@@H]2[C@@]34C=C[C@@H](O3)[C@@H]([C@@H]4C(=O)N2CCCOC)C(=O)Nc5ccc(cc5)C(C)C C36066234
COCCNC(=O)c1cccc(c1)Nc2c(cnn(c2=O)c3ccc(cc3)OC)Oc4ccc5c(c4)CCC5 C36082565
CCOc1ccc(cc1OCC)CCNC(=O)c2cc(=O)[nH]c3c2cc(cc3)S(=O)(=O)N4CCCCC4 C08583395
Cc1cc(ccc1NC(=O)C(=O)NC[C@@H](c2ccc(cc2)N(C)C)N3CCN(CC3)c4ccccc4)[N+](=O)[O-] C38666055
C[C@@H](C(=O)Nc1ccc(cc1)NC(=O)C)SC2=N/C(=C/c3ccc(cc3)N(C)C)/C(=O)N2c4ccccc4 C39426724
Cc1cccc(c1)Cn2c(c(c(n2)C)NC(=S)Nc3ccc(cc3)S(=O)(=O)N4[C@@H](CCC[C@@H]4C)C)C C39974388
CC[C@@H](C)CNC(=O)CN1CN(C2(C1=O)CCN(CC2)C(=O)Nc3ccc(c(c3)Cl)F)c4ccccc4 C40368457
CCOc1ccccc1NC(=O)C2=C(Nc3nnnn3[C@@H]2c4ccc(c(c4)OC)OCCc5ccccc5)C C41022332
Cc1cc(ccc1NC(=O)CSc2nnc(n2C)CNc3ccc(cc3)Cl)I C00797532
CCn1c(nnc1SCC(=O)Nc2ccc(cc2C)I)CNc3ccc(cc3)Cl C00797551
CCOC(=O)C1=C(N(C2=C([C@@H]1c3cc(c(c(c3)OC)OC)OC)C(=O)CC(C2)(C)C)c4ccc(cc4)OC)N C01022937
c1cc(ccc1NCc2nnc(n2C[C@@H]3CCCO3)SCC(=O)Nc4c(c5c(s4)CCCC5)C#N)F C08446264
CC(C)C(=O)N1CCN(CC1)c2ccccc2NC(=S)NC(=O)c3ccc(c(c3)[N+](=O)[O-])N4CCCC4 C59331695
CC1(CC2=C([C@@H](c3c([nH]c(nc3=O)SCCN4CCOCC4)N2)c5ccc(c(c5)OC)OC)C(=O)C1)C C20181721
CCC(C)(C)NC(=O)[C@@H](c1ccc(cc1)O)N(c2ccc(cc2)F)C(=O)c3c(c(ns3)C(=O)N)N C06462053
c1ccc2c(c1)nc(n2CC(=O)N/N=C/c3cc(ccc3O)I)c4c(non4)N C00712283
CCOc1cc(ccc1O)/C=c\2/c(=O)n3c(=C([C@H](C(=C3N)C#N)c4ccc(c(c4)OCC)O)C#N)s2 C08893394
c1ccc(cc1)/C=C/2\CCC[C@@H]3C2=NN([C@H]3c4ccccc4)C(=O)COC(=O)c5c(c(=O)[nH]c(=O)[nH]5)N C09120648
c1cc(ccc1C(=O)N)NC(=O)CSc2nnc(s2)NC(=O)Nc3ccc(c(c3)Cl)Cl C09324710
Cc1cc(c(c(c1)C)NC(=O)CSc2[nH]c(=O)c(c(n2)N)NC(=O)c3ccc(o3)Br)C C09518236
Cc1cc(nc(n1)NS(=O)(=O)c2ccc(cc2)NC(=O)c3c(c4cc5c(nc4s3)CCCC5)N)C C09434245
c1cc(ccc1C(=O)Nc2c(nc([nH]c2=O)SCc3ccc(cc3Cl)Cl)N)Br C12224810
c1cc(ccc1[C@H](C(=O)NC2CCCC2)N(c3ccc(cc3)F)C(=O)c4c(c(ns4)C(=O)N)N)F C12473595
c1cc(ccc1[C@@H](C(=O)NC2CCCC2)N(c3ccc(cc3)F)C(=O)c4c(c(ns4)C(=O)N)N)F C12473601
Cc1ccc(cc1)[C@@H](C(=O)NC(C)(C)C)N(c2cc(ccc2OC)C)C(=O)c3c(c(ns3)C(=O)N)N C12477171
CCCC(=O)Nc1ccc(cc1)C(=O)NNC(=S)NC(=O)COc2ccc(cc2Br)C C12571116
c1ccc(cc1)/C=C/2\CCC[C@H]3C2=NN([C@@H]3c4ccccc4)C(=O)COC(=O)c5c(c(=O)[nH]c(=O)[nH]5)N C09120647
Cc1c(noc1NS(=O)(=O)c2ccc(cc2)NC(=O)c3c(c4cc5c(nc4s3)CCCC5)N)C C02492344
Cc1cc(nc(n1)N/C(=N/C(=S)Nc2ccc(cc2)Nc3ccccc3)/NCc4ccccc4Cl)C C14156813
CCCCOc1ccc(cc1C(=O)NC(=S)NNC(=O)c2ccc(cc2)NC(=O)CC)Br C14650287
COc1ccc(cc1)/C=C\2/C(=O)N(C(=N2)SCc3nc(nc(n3)N)N)c4ccc(c(c4)OC)Cl C17671261
c1cc(ccc1c2cc([nH]n2)c3nnc(n3N)SCC(=O)Nc4ccc(cc4F)Br)F C09510713
c1ccc(c(c1)[C@@H]2[C@H]([C@](NC(=C2C#N)SCC(=O)N)(C(F)(F)F)O)C(=O)c3cccs3)Cl C19880017
c1ccc(c(c1)NC(=O)CSc2nnc(n2N)N/N=C/c3cc(ccc3O)Br)Cl C21319188
c1cc(c(cc1F)F)NC(=O)CSc2nnc(n2N)N/N=C/c3cc(ccc3O)Br C21319221
Cc1ccc(o1)/C=N/Nc2nnc(n2N)SCC(=O)Nc3ccc(cc3)I C21321133
c1ccc(c(c1)c2ccc(cc2)C(=O)Nc3ccncc3C(=O)Nc4ccc(cn4)Cl)S(=O)(=O)N C28088900
c1ccc(c(c1)c2ccc(cc2)C(=O)Nc3c(cccn3)C(=O)Nc4ccc(cn4)Cl)S(=O)(=O)N C28096285
Cc1ccc(cc1)NC(=O)c2c([nH]cn2)/N=c/3\n(c(c(s3)C(=O)N4CCOCC4)N)c5ccccc5 C08694930
Cc1ccc(cc1)NC(=O)Cn2c3c(c(c(s3)C(=O)NN)C)c(=O)n(c2=O)Cc4cc(ccc4C)C C34779795
c1ccc(c(c1)[C@@H]2[C@@H]([C@@](NC(=C2C#N)SCC(=O)N)(C(F)(F)F)O)C(=O)c3cccs3)Cl C33928148
Cc1c(sc2c1c(=O)[nH]c(n2)CS[C@@H](C)C(=O)Nc3cc(ccc3N4CCCCC4)C(=O)N)C C23182157
C/C(=C\C(=O)C[C@](C)([C@@H]1[C@@H](C[C@@]2([C@@]1(CC(=O)[C@@]3([C@@H]2CC=C4[C@@H]3C=C(C(=O)C4(C)C)O)C)C)C)O)O)/CO C38653376
C/C(=C\C(=O)C[C@](C)([C@H]1[C@@H](C[C@@]2([C@@]1(CC(=O)[C@@]3([C@@H]2CC=C4[C@@H]3C=C(C(=O)C4(C)C)O)C)C)C)O)O)/CO C38653387
c1ccc(cc1)C2=C[C@@H](N=N2)[C@H]3NN[C@@H](N3N)SCC(=O)N4c5ccccc5Sc6c4cccc6 C38748342
c1ccc(c(c1)C(F)(F)F)NC(=O)CS[C@H]2NN[C@@H](N2N)[C@@H]3C=C(N=N3)c4ccc(cc4)Cl C39007660
CCOC(=O)C1=C(Nc2c(c(c(s2)C(=O)Nc3cc(on3)C)N)[C@@H]1c4ccc(c(c4)OC)OC)C C39326992
CCOc1ccc(cc1)N2[C@H](NN=C2SCC(=O)Nc3ccccc3F)Cc4cc(=O)[nH]c(=O)[nH]4 C39362546
COc1ccc(cc1)NC(=O)CSC2=NN[C@@H](N2c3ccc(cc3)Cl)Cc4cc(=O)[nH]c(=O)[nH]4 C39363089
C/C(=N/S(=O)(=O)c1ccc(cc1)NC(=O)c2c(c3cc4c([nH+]c3s2)CC[C@H](C4)C(C)(C)C)N)/[O-] C39427203
c1cc(ccc1[C@@H]2C[C@@H](N3C(=C[C@@H](N3)C(=O)NCc4cc5cc(ccc5[nH]4)Cl)N2)C(F)(F)F)Cl C39440386
Cc1cc(ccc1NC(=O)CNC(=O)CSc2[nH]c(=O)c(c(n2)C)CCC(=O)O)Br C13449404
c1cc(cc(c1)Cl)N2CCN(CC2)c3c(c(ncn3)NNC(=O)c4ccc(cc4)Br)N C40728277
c1cc(cc(c1)N)c2cc3c(c[nH]c3nc2)c4cccc(c4)NC(=O)Nc5ccc(cc5F)C(F)(F)F C43123303
c1cc(ccc1C(=O)NNc2nccc(n2)C(F)(F)F)n3c(cc(n3)c4ccc(c(c4)Cl)Cl)N C44960222
c1ccc2c(c1)[nH]c(n2)SCC(=O)N/N=C\c3cc(c(c(c3O)Br)O)Br C32519909
c1cc(c(cc1NC(=O)Nc2ccc(cc2Cl)Oc3ccnc4c3[nH]c(=O)[nH]4)C(F)(F)F)Cl C40972836
CCOC(=O)c1c2c(sc1NC(=O)CSc3nc([nH]n3)N/N=C/c4c[nH]c5c4cccc5)CCCC2 C59006525
c1ccc(c(c1)c2nnc(n2N)SCC(=O)Nc3ccccc3SCc4ccc(cc4)Cl)O C59045677
CC(=O)c1ccc(cc1)NC(=S)NC[C@]2(C[C@H](CC(C2)(C)C)NC(=S)Nc3ccc(cc3)C(=O)C)C C59114102
CCOC(=O)c1c2c(sc1NC(=O)CSc3nc([nH]n3)N/N=C(/C)\c4ccc(cc4)N)CCC2 C59309564
C/C(=N\Nc1[nH]nc(n1)SCC(=O)Nc2ccc3c(c2)sc(n3)SCC=C)/c4ccc(cc4)N C59309589
COc1ccc(cc1OC)CCn2c(=O)c(c([nH]c2=O)[O-])[C@@H]3c4c(c5cc(ccc5[nH]4)Cl)CC[NH2+]3 C13625605
CCOc1cc(ccc1OCC(=O)N)[C@H]2[C@@H]3C(=NN=C3OC(=C2C#N)N)c4ccc(cc4Cl)Cl C01119451
C[C@@H]1c2c(sc(n2)NC(=O)c3ccc(cc3)OC)C[C@]4([C@H]1[C@H]([C@H](CC4)[C@H](C)C(=O)N(C)CC#C)O)C C03840802
CC1=C2[C@@]3(CC[C@@H]4[C@@H]([C@@H]3C[C@@]2([C@@H](C1=O)C[C@@H](C)CNC(=O)C)O)CC=C5[C@@]4(CC[C@@H](C5)OC(=O)C)C)C C04014866
c1ccc2c(c1)c(=O)n(c(n2)SCC(=O)N/N=C/c3ccc(cc3)O)c4ccc(cc4)Br C01255543
CC(C)[C@@H](C(=O)NCCc1c(cccc1Cl)F)N2C(=O)[C@@]3(c4c(c5ccccc5[nH]4)CCN3C2=O)C C08788993
Cc1cc(ccc1NC(=S)NC(=O)c2ccc(c(c2)[N+](=O)[O-])N3CCCC3)I C08833181
COc1c(c(c(c(c1F)F)C(=O)NC(=S)Nc2ccc3c(c2)nn(n3)c4ccc(cc4)Cl)F)F C08833256
COc1c(c(c(c(c1F)F)C(=O)NC(=S)Nc2cc(ccc2Cl)c3nc4c(o3)cccn4)F)F C08835244
COc1c(c(c(c(c1F)F)C(=O)NC(=S)Nc2cc3c(cc2Cl)nn(n3)c4ccccc4)F)F C08894896
c1ccc(cc1)C(=O)N2CCN(CC2)c3ccc(cc3)NC(=S)NC(=O)c4ccc(c(c4)Cl)Cl C08896753
c1cc(cc(c1)Br)C(=O)NCCc2nnc(s2)NC(=O)CSCc3ccc(cc3)F C09142520
C[C@@H](C(=O)Nc1ccc(cc1)NC(=O)C)Sc2nc3c(c4c(s3)CCCC4)c(=O)n2C5CCCC5 C03220312
CC1=C2[C@]3(CC[C@@H]4[C@H]([C@H]3C[C@]2([C@H](C1=O)C[C@H](C)CNC(=O)C)O)CC=C5[C@@]4(CC[C@@H](C5)OC(=O)C)C)C C12657444
C/C=C(\C=C/C=C)/C(=O)Oc1ccc2c(c1)O[C@]3(C[C@@H]2c4ccccc4Cl)CC(NC(=S)N3)(C)C C12705613
C/C=C(\C=C/C=C)/C(=O)Oc1ccc2c(c1)O[C@]3(C[C@H]2c4ccccc4Cl)CC(NC(=S)N3)(C)C C12705619
COc1ccc(cc1C(=O)NC(=S)Nc2cccc3c2C(=O)N(C3=O)c4ccccc4)Br C06297146
c1ccc2c(c1)nc(o2)c3ccc(cc3)CNC(=S)NC(=O)c4c(c5ccc(cc5s4)Cl)Cl C14275522
c1cc2c(c(c1)Cl)nc(s2)NC(=S)NC(=O)/C=C/c3ccc(o3)c4cc(cc(c4)Cl)Cl C14275645
CCC(=O)N1CCN(CC1)c2ccc(cc2Cl)NC(=S)NC(=O)c3cccc(c3)Br C14276713
CC(C)[C@@H](C(=O)NCCc1c(cccc1Cl)F)N2C(=O)[C@]3(c4c(c5ccccc5[nH]4)CCN3C2=O)C C02130607
CCCCNC(=O)c1ccccc1N2C(=O)[C@H]3Cc4c5ccccc5[nH]c4[C@H](N3C2=O)c6ccc(cc6)F C15959561
CCCCNC(=O)c1ccccc1N2C(=O)[C@H]3Cc4c5ccccc5[nH]c4[C@@H](N3C2=O)c6ccc(cc6)F C15959562
CC1=C2[C@]3(CC[C@@H]4[C@H]([C@@H]3C[C@]2([C@@H](C1=O)C[C@@H](C)CNC(=O)C)O)CC=C5[C@]4(CC[C@@H](C5)OC(=O)C)C)C C16030093
CC1=C2[C@]3(CC[C@@H]4[C@H]([C@@H]3C[C@]2([C@H](C1=O)C[C@@H](C)CNC(=O)C)O)CC=C5[C@]4(CC[C@@H](C5)OC(=O)C)C)C C16030097
c1cc(cc(c1)NC(=S)NC(=O)c2ccc(o2)c3cccc(c3Cl)Cl)c4nc5c(o4)cccn5 C01256165
CC1([C@H]2CC[C@@]1([C@H](C2)NC(=O)Cc3c[nH]cn3)CS(=O)(=O)N4CCC5(CCc6c5cccc6)CC4)C C27312026
CCC(=O)N1CCN(CC1)c2c(cccc2Cl)NC(=S)NC(=O)c3cccc(c3)Br C30828179
c1ccc2c(c1)cc(o2)C(=O)NC(=S)Nc3ccc(c(c3)Cl)N4CCN(CC4)C(=O)C(F)(F)F C30830008
c1ccc(cc1)C(=O)N2CCN(CC2)c3ccccc3NC(=S)NC(=O)c4ccc(c(c4)Cl)Cl C32125331
CC(C)c1ccc(cc1)[C@@H]2c3ccc(cc3OC(=C2C#N)N)OC(=O)COc4ccc(cc4Cl)Cl C38649421
CC(C)COc1ccc(cc1)C(=O)Oc2ccc3c(c2)OC(=C([C@H]3c4ccc(cc4Cl)Cl)C#N)N C38655461
CC(C)c1ccc(cc1)OCC(=O)Oc2ccc3c(c2)OC(=C([C@H]3c4ccc(cc4Cl)Cl)C#N)N C38655574
CC(C)c1ccc(cc1)OCC(=O)Oc2ccc3c(c2)OC(=C([C@@H]3c4ccc(c(c4)Cl)Cl)C#N)N C38656038
CC(C)c1ccc(cc1)OCC(=O)Oc2ccc3c(c2)OC(=C([C@H]3c4ccc(c(c4)Cl)Cl)C#N)N C38656041
c1ccc(cc1)Oc2cccc(c2)[C@H]3c4ccc(cc4OC(=C3C#N)N)OC(=O)c5cccc6c5cccc6 C38660894
CCc1ccc(cc1)[C@H]2c3ccc(cc3OC(=C2C#N)N)OC(=O)c4cc(c(c(c4)Cl)OCC)Cl C38677351
CCCCC1CCC(CC1)C(=O)Oc2ccc3c(c2)OC(=C([C@@H]3c4ccc(cc4)Br)C#N)N C38687901
c1cc(c(cc1C2=NN=C[C@@H]2/C=N/NC(=O)[C@H]3C=CN(N3)Cc4ccc(cc4Cl)Cl)Cl)Cl C39253057
c1cc(c(cc1C2=NN=C[C@H]2/C=N/NC(=O)[C@H]3C=CN(N3)Cc4ccc(cc4Cl)Cl)Cl)Cl C39253058
COc1ccc(cc1)c2nnc(s2)NC(=O)c3ccc(cc3)NC(=O)c4ccc(cc4)Br C39752778
Cc1ccccc1N2C(=O)[C@H]3[C@H]([NH2+][C@@]([C@@H]3C2=O)(c4ccccc4)C(=O)[O-])c5cccc(c5)OC(F)(F)F C43221497
CC1=C2[C@@]3(CC[C@H]4[C@@H]([C@@H]3C[C@@]2([C@@H](C1=O)C[C@@H](C)CNC(=O)C)O)CC=C5[C@]4(CC[C@@H](C5)OC(=O)C)C)C C43736407
CC1=C([C@@H](n2c(nc(n2)SCc3ccccc3)N1)c4ccc(cc4)C(C)(C)C)C(=O)Nc5ccccc5 C54642777
CC1=C([C@H](n2c(nc(n2)SCc3ccccc3)N1)c4ccc(cc4)C(C)(C)C)C(=O)Nc5ccccc5 C54642780
c1ccc(c(c1)Cc2cc(c(c(c2)Br)O)/C=N/c3ccc(cc3)NC(=O)c4ccco4)Cl C01499408
Cc1cc(ccc1NS(=O)(=O)c2ccc3c(c2)[C@H]4C=CC[C@H]4[C@H](N3)c5ccc(cc5)OC(C)C)Cl C58848086
Cc1ccc(cc1NS(=O)(=O)c2ccc3c(c2)[C@H]4C=CC[C@H]4[C@H](N3)c5ccc(cc5)OC(C)C)Cl C58848181
CC(C)Oc1ccc(cc1)[C@@H]2[C@@H]3CC=C[C@@H]3c4cc(ccc4N2)S(=O)(=O)Nc5cccc6c5cccc6 C58850114
CCN1C(=O)[C@@H](N(C1=S)NC(=O)c2ccc(cc2)Cl)CC(=O)Nc3ccc(cc3)Br C35111488
c1ccc2c(c1)/C(=N\NC(=O)CSc3[nH]c4ccccc4n3)/C(=O)N2Cc5ccc(c(c5)Cl)Cl C59181404
C/C(=N\N=C\1/NC(=O)[C@@H](S1)CC(=O)Nc2ccc(cc2)Cl)/c3ccc(c(c3)Br)OC C20157630
C[C@@H]1c2c(sc(n2)Nc3cc(ccc3OC)OC)C[C@]4([C@H]1[C@H]([C@@H](CC4)[C@H](C)C(=O)N5CC[NH+](CC5)C)O)C C04147178
Cc1nc(cc(n1)[C@H]2C[NH+]3CC[C@H]2C[C@@H]3CNC(=O)Nc4cccc(c4)C(=O)C)c5cccs5 C08635933
CC[C@]1(C(=O)N(C(=O)N1)NC(=O)C[NH+]2CCc3c(ccs3)[C@@H]2c4cccs4)c5ccccc5 C09155191
CC1(Cc2c(c(sc2C([NH2+]1)(C)C)NC(=O)c3ccc(cc3)S(=O)(=O)N4CCCCC4)C(=O)OC)C C09391499
Cc1ccc(cc1)N([C@H]2C[C@@H](N(c3c2cc(cc3)C)C(=O)c4ccco4)C)C(=O)C[NH+]5CCC(CC5)C(=O)N C10383866
Cc1ccc(cc1)N([C@H]2C[C@H](N(c3c2cc(cc3)C)C(=O)c4ccco4)C)C(=O)C[NH+]5CCC(CC5)C(=O)N C10383882
CC[C@]1(C(=O)N(C(=O)N1)CCc2c(ncs2)C)C3CC[NH+](CC3)Cc4ccc(cc4O)OC C12183260
Cc1c(c(n[nH]1)C)C[NH+](C)Cc2ccc3c(c(sc3n2)C(=O)OC)NC(=O)C4CCCCC4 C12242699
COc1ccc(cc1OC)NC(=O)c2cc3cc(ccc3o2)C4(CC[NH+](CC4)[C@H]5CCSC5)O C12327469
CC[NH+]1CCC[C@@H]1CN(Cc2cc3cc4c(cc3[nH]c2=O)OCO4)C(=O)Nc5ccccc5Cl C12711076
CC[NH+]1CCC[C@H]1CN(Cc2cc3cc4c(cc3[nH]c2=O)OCO4)C(=O)Nc5ccccc5Cl C12711080
c1cc(ccc1c2c(c[nH]n2)/C=N/NC(=O)C3CCN(CC3)c4c(cc(c[nH+]4)C(F)(F)F)Cl)F C08782213
CC(C)(C)c1cc(no1)C[C@H]2C[NH2+]CC[C@H]2CC(=O)N3CCC(CC3)n4c5ccccc5[nH]c4=O C15673270
c1ccc2c(c1)[nH]c(=O)n2C3CCN(CC3)C(=O)C[C@@H]4CC[NH2+]C[C@@H]4Cc5cc(on5)c6ccc(cc6)F C15673317
C[NH+]1CCc2c(sc3c2C(=O)N[C@H](N3)c4ccc(c(c4)OC)OC(=O)c5ccc(cc5)OC)C1 C08874816
c1ccc(c(c1)N2CC[NH+](CC2)CC(=O)N3CCNC(=O)[C@H]3CC(=O)Nc4cc(cc(c4)Cl)Cl)F C19961946
Cc1ccc(c(c1)C)NC(=O)C[C@@H]2C(=O)NCCN2C(=O)C[NH+]3CCN(CC3)c4ccc(cc4)F C19961981
Cc1c2c(cc(/c(=[NH+]/c3ccc(c(c3)Cl)F)/o2)C(=O)Nc4ccc(cc4)C(=O)OC)c(cn1)CO C20617193
Cc1c2c(cc(/c(=[NH+]/c3cc(cc(c3)OC)OC)/o2)C(=O)Nc4ccc(c(c4)F)F)c(cn1)CO C20617328
CCc1ccc(cc1)/[NH+]=c\2/c(cc3c(cnc(c3o2)C)CO)C(=O)Nc4cc(c(cc4OC)Cl)C C20617423
Cc1c2c(cc(/c(=[NH+]/c3cc(cc(c3)OC)OC)/o2)C(=O)Nc4cccc5c4cccc5)c(cn1)CO C20617544
Cc1ccc(c(c1)C)NC(=O)C[C@@H]2C(=O)NCCN2C(=O)C[NH+]3CCN(CC3)c4ccc(cc4)Cl C22609518
C[C@@H]1CCCC[C@@H]1NC(=O)NC(=O)CSc2nnc(n2c3ccc(cc3)Cl)[C@@H](C)[NH+](C)C C23970374
c1ccc(cc1)n2c(nnc2SCc3nc(c4c5c(sc4n3)CCCC5)N)C[NH+]6CCCCC6 C24875495
CC(=O)Nc1ccc(cc1)NC(=O)[C@H]2CCC[NH+](C2)Cc3nc(no3)c4ccc(cc4Cl)Cl C31055025
C[C@H]1CCCC[C@@H]1NC(=O)NC(=O)C[NH+]2CCN(CC2)S(=O)(=O)c3ccc(cc3)C(F)(F)F C32811615
Cc1ccc(c(c1)C)CSc2nc(c3c4c(sc3n2)COC(C4)(C)C)N5CC[NH+](CC5)CC(=O)N C34750128
CC1=C([C@@H](N2CCCSC2=[NH+]1)c3ccc(cc3)NC(=O)COc4ccc(cc4)Cl)C(=O)NC C35337734
c1cc(cc(c1)F)n2c(c3c(nc(nc3n2)N4CCN(CC4)CC[NH+]5CCCCC5)c6ccc(cc6)F)N C35577084
COc1ccc(cc1)C(=O)N2CCN(CC2)c3ccc(c[nH+]3)NC(=O)Nc4ccc(cc4)C(F)(F)F C35816423
Cc1cc(ccc1NC(=O)[C@H](C)SCc2[nH]c(=O)c3c(c(sc3n2)C)C)N4CC[NH+](CC4)C C26620849
C[NH+](C)CCN1CCN(CC1)c2nc(c3c(n(nc3n2)Cc4ccccc4)N)c5ccccc5F C37360140
Cc1cc2c(cc1S(=O)(=O)NCc3ccc(o3)C[NH+]4CCCCCC4)[nH]c5c2C(=O)CC(C5)(C)C C09685628
CC1(Cc2c(c(sc2C([NH2+]1)(C)C)NC(=O)[C@H]3CCCN(C3)S(=O)(=O)c4cccs4)C(=O)OC)C C36647925
C=CCN1[C@@H]([NH+]=N[C@@H]1SCc2[nH]c(=O)c3ccccc3n2)c4cc(ccc4O)Br C39354193
C=CCN1[C@H]([NH+]=N[C@@H]1SCc2[nH]c(=O)c3ccccc3n2)c4cc(ccc4O)Br C39354196
c1ccc(cc1)[C@@H]2C(=c3ccccc3=[NH+]2)/C=N/N=C/4\NC(=O)[C@H](S4)CC(=O)Nc5ccc(cc5)Cl C39355139
CC(C)OC(=O)c1c(c2c(c3c(nc2s1)CC[NH+](C3)C)c4cc(c(c(c4)OC)OC)OC)N C40570125
CCN(c1cccc(c1)C)C(=O)CSc2nc3c(c([nH]n3)C)c(=[NH2+])n2c4ccc(c(c4)C)Cl C15899959
C[NH+]1CCN(CC1)c2cc(ccc2OC)NC(=O)Nc3ccc(c(c3)C(F)(F)F)c4ccncc4 C45322435
COc1ccc(cc1CN2CCN(CC2)c3ccc(cc3)[N+](=O)[O-])[C@H]4c5c(c6ccccc6[nH]5)CC[NH2+]4 C53175317
Cc1c[nH+]c(c(c1OC)C)CN2CC[NH+](CC2)[C@@H](c3c[nH]c4c3cc(cc4)Br)C(=O)[O-] C31810040
Cc1ccc(s1)c2csc3c2c(=O)[nH]c(n3)C[NH+]4CCN(CC4)CC(=O)Nc5cccc(c5)F C22785678
CCOc1ccc(cc1)[C@@H]2C(=C(NC(=O)N2)CN3CCC(CC3)[NH+]4CCCCC4)C(=O)OCC C57415497
CC[NH+]1CCN(CC1)c2ccc(cc2[C@H](C)NC(=O)Nc3ccc(cc3C)N4CCOCC4)F C58327064
Cc1cccc(c1C)NC(=S)N/C(=N/c2nc(cc(n2)C)C)/N3CCN(CC3)c4cccc[nH+]4 C14159766
Cc1cccc(c1)n2c(nnc2SCC(=O)c3ccc4c(c3)[nH]c(=O)[nH]4)C5=c6ccccc6=[NH+]C5 C63180965
C[C@@H]1Cc2ccccc2N1S(=O)(=O)c3cccc(c3)C(=O)NNC(=O)CC4=c5ccccc5=[NH+]C4 C63194970
C[C@H]1Cc2ccccc2N1S(=O)(=O)c3cccc(c3)C(=O)NNC(=O)CC4=c5ccccc5=[NH+]C4 C63194973
C[C@H]1CCCC[C@@]12C(=O)N(C(=O)N2)CC(=O)NC[C@@H](c3ccccc3Cl)C4=c5ccccc5=[NH+]C4 C63844054
CCCOC(=O)c1c2c(sc1NC(=O)CCC(=O)[O-])CCCCCCCCCC2 C04614935
CCOC(=O)c1c2c(sc1NC(=O)CCC(=O)[O-])CCCCCCCCCCC2 C04652246
c1ccc(c(c1)c2ccccc2C(=O)[O-])C(=O)Nc3ccc(cc3)I C08980314
c1cc(ccc1c2ccc(o2)/C=C(\C#N)/C(=O)Nc3cc(ccc3Cl)Cl)C(=O)[O-] C11288832
Cc1ccc(cc1NC(=O)c2cc3c(nn(c3s2)c4cccc(c4)Cl)C)C(=O)[O-] C13258740
c1ccc(c(c1)/C=N/NC(=O)c2cc(nc3c2cccc3)c4ccc(cc4)Cl)C(=O)[O-] C13337787
Cc1cccc(c1C)Nc2cnn(c(=O)c2Cl)C34C[C@@H]5C[C@H](C3)CC(C5)(C4)C(=O)[O-] C13364009
Cc1ccc(c(c1)Nc2cnn(c(=O)c2Cl)C34C[C@@H]5C[C@H](C3)CC(C5)(C4)C(=O)[O-])C C13364011
COc1ccc(c(c1)/C=C\2/C(=O)N/C(=N\c3ccc(cc3)C(=O)[O-])/S2)Br C15932013
CCc1ccc(cc1)Nc2cnn(c(=O)c2Cl)C34C[C@@H]5C[C@H](C3)CC(C5)(C4)C(=O)[O-] C16161972
Cc1ccc(cc1C)Nc2cnn(c(=O)c2Cl)C34C[C@@H]5C[C@H](C3)CC(C5)(C4)C(=O)[O-] C16312557
CC(C)c1ccc(cc1)c2cc(c3c([nH]nc3n2)c4ccc(cc4)Br)C(=O)[O-] C20492237
c1ccc(c(c1)c2ccc(o2)/C=C(/c3[nH]c4cc(ccc4c(=O)n3)C(=O)[O-])\Cl)Br C13351535
Cc1cccc(c1)c2nnc(n2CCC(=O)Nc3nc4c(cc(cc4s3)C)C)[S-] C28835435
CCc1ccc2c(c1)sc(n2)NC(=O)Cn3c(nnc3[S-])c4ccc(cc4)Cl C28843436
Cc1ccc(c(c1)C)S(=O)(=O)Nc2ccc(cc2)c3nnc(n3c4ccccc4)[S-] C32099715
Cc1cc(ccc1Cl)OCC(=O)N/N=C/c2cc(cc(c2[O-])Cl)Br C32581105
Cc1cccc(c1)N2CCN(C[C@@H]2C)c3ccc(cc3C(=O)[O-])NC(=O)c4cccs4 C33078600
Cc1ccccc1[C@H]2C(=C(N=C3N2C(=CS3)/C=C(/NC4CC4)\[O-])C)C(=O)OCC=C C35697177
Cc1ccc(cc1)[C@@H]2C(=C(N=C3N2C(=CS3)/C=C(/NC4CC4)\[O-])C)C(=O)OCC=C C35697278
Cc1cccc(c1)[C@H]2C(=C(N=C3N2C(=CS3)/C=C(/NC4CC4)\[O-])C)C(=O)OCC=C C36053158
Cc1ccccc1[C@H]2C(=C(N=C3N2C(=CS3)/C=C(/NC4CC4)\[O-])C)C(=O)OC(C)C C36058842
CC1=C([C@H](N2C(=CSC2=N1)/C=C(/NCC(C)C)\[O-])c3ccsc3)C(=O)OC(C)C C36071834
c1ccc(c(c1)C(=O)[O-])NC(=O)/C(=C/c2ccc(o2)c3cc(ccc3Cl)Cl)/C#N C02773819
Cc1cc(cc(c1C)S(=O)(=O)/N=c\2/[nH]c(cs2)c3ccc4c(c3)CCC4)C(=O)[O-] C13195514
c1ccc(cc1)c2c(cn(n2)c3ccccc3)/C=C\4/C(=N\c5cccc(c5)O)/N=C(S4)[O-] C35484883
COc1ccc(cc1/C=C\2/C(=O)N/C(=N\c3ccc(cc3)C(=O)[O-])/S2)Br C15932006
c1ccc(cc1)N2[C@@H](C/C(=N/c3ccc(c(c3)O)C(=O)[O-])/C2=O)c4ccc(cc4)Br C20523090
C[C@@H](C(=O)Nc1cccc2c1cccc2)Sc3nc(c(c(n3)[O-])C#N)c4ccccc4 C59049228
C[C@H](C(=O)Nc1cccc2c1cccc2)Sc3nc(c(c(n3)[O-])C#N)c4ccccc4 C59049230
C[C@@H](C(=O)Nc1ccc2ccccc2c1)Sc3nc(c(c(n3)[O-])C#N)c4ccccc4 C59049239
Cc1cc(c(n1c2ccc(cc2)C(=O)[O-])C)/C=C\3/C(=O)N/C(=N/c4ccc(cc4)F)/S3 C59105810
Cc1cc(c(n1c2cccc(c2)C(=O)[O-])C)/C=C\3/C(=O)N/C(=N/c4ccc(cc4)F)/S3 C59105812
Cc1cc(c(n1c2ccccc2C(=O)[O-])C)/C=C\3/C(=O)N/C(=N/c4ccc(cc4)F)/S3 C59105954
Cc1ccc(cc1/N=C/2\NC(=O)/C(=C\c3cn(c4c3cccc4)CC(=O)[O-])/S2)Cl C59220320
c1ccc(c(c1)/C=C\2/C(=O)N/C(=N\c3cc(ccc3Cl)Cl)/S2)OCC(=O)[O-] C33415230
Cc1nc(c2c(csc2n1)c3ccc(cc3)OC)Nc4ccc(c(c4)C(=O)[O-])Cl C62040073
CC1(CC(=C2[C@@H](c3c([nH]nc3N=C2C1)c4ccc(cc4)OC)c5ccc(cc5)N(C)C)[O-])C C09597276
CC1(CC(=C2[C@H](c3c([nH]nc3N=C2C1)c4ccc(cc4)OC)c5ccc(cc5)N(C)C)[O-])C C09597277
Cc1cccc(c1C)NC(=O)CSc2nc(c(c(n2)[O-])C#N)c3ccc(cc3)Cl C15859808
Cc1ccc(cc1)c2c3c(n[nH]2)N=C4CC(CC(=C4[C@H]3c5ccc(c(c5)OC)OC)[O-])(C)C C09152915
CC1(CC(=C2[C@H](c3c([nH]nc3N=C2C1)c4ccc(cc4)OC)c5ccc(cc5)OC)[O-])C C09152921
Cc1ccc(cc1)/C(=N/C2=NN3[C@@H](C=C(N=C3N2)c4ccc(cc4)Cl)c5ccccc5)/[O-] C09108761
Cc1ccc(cc1)/C(=N/C2=NN3[C@@H](C=C(N=C3N2)c4ccccc4)c5ccc(cc5)Cl)/[O-] C16973476
c1ccc(cc1)/C=C/C(=N/C2=NN3[C@H](C=C(N=C3N2)c4ccccc4)c5ccc(cc5)F)/[O-] C09332356
Cc1ccc(cc1N2CCN(CC2)c3ccc(c(c3)C(=O)[O-])NC(=O)C(C)(C)C)Cl C64589954
CCOc1ccccc1[C@H]2CC(=O)Nc3c2sc(c3c4ccc(cc4)Cl)C(=O)[O-] C64795510
CCOc1ccc(cc1)[C@H]2CC(=O)Nc3c2sc(c3c4ccc(cc4)Cl)C(=O)[O-] C64795582
COc1ccc(cc1)c2c3c(sc2C(=O)[O-])[C@@H](CC(=O)N3)c4cccc5c4cccc5 C64797058
COc1ccc(cc1)c2c3c(sc2C(=O)[O-])[C@H](CC(=O)N3)c4cccc5c4cccc5 C64797061
CC(C)C[C@@H](C(=O)[O-])N1C(=O)/C(=C/c2ccccc2OCC(=O)[O-])/SC1=S C05284599
CC(C)C[C@H](C(=O)[O-])N1C(=O)/C(=C/c2ccccc2OCC(=O)[O-])/SC1=S C05284640
Cc1ccc(cc1)c2ccc(o2)/C=C/3\C(=O)N(C(=S)S3)[C@H](CCC(=O)[O-])C(=O)[O-] C10232906
c1cc(ccc1[C@@H](CC(=O)[O-])NS(=O)(=O)c2cc(cs2)C(=O)[O-])Cl C13300526
c1cc(c(cc1Br)C(=O)[O-])NC(=O)CSCCC(=O)[O-] C13319699
c1ccc(cc1)[C@H](C(=O)[O-])N2C(=O)/C(=C/c3ccccc3OCC(=O)[O-])/SC2=S C16930297
C[C@H](C(=O)[O-])Oc1ccccc1/C=C\2/C(=O)N(C(=S)S2)[C@H](c3ccccc3)C(=O)[O-] C16930321
C[C@H](C(=O)[O-])Oc1ccccc1/C=C\2/C(=O)N(C(=S)S2)[C@@H](c3ccccc3)C(=O)[O-] C16930329
CC[C@H](C(=O)[O-])Oc1ccc(cc1)/C=C\2/C(=O)N(C(=S)S2)c3ccc(cc3)CC(=O)[O-] C16930638
CC[C@H](C(=O)[O-])Oc1cccc(c1)/C=C\2/C(=O)N(C(=S)S2)[C@@H](CCSC)C(=O)[O-] C16931507
CC[C@H](C(=O)[O-])Oc1ccccc1/C=C\2/C(=O)N(C(=S)S2)[C@@H](CCSC)C(=O)[O-] C16931539
CC[C@H](C)[C@@H](C(=O)[O-])N1C(=O)/C(=C/c2ccc(cc2)O[C@@H](C)C(=O)[O-])/SC1=S C16935578
CC[C@@H](C)[C@H](C(=O)[O-])N1C(=O)/C(=C/c2cccc(c2)OCCC(=O)[O-])/SC1=S C16935639
CC[C@H](C)[C@H](C(=O)[O-])N1C(=O)/C(=C/c2cccc(c2)OCCC(=O)[O-])/SC1=S C16935642
CC[C@H](C)[C@@H](C(=O)[O-])N1C(=O)/C(=C/c2ccccc2O[C@@H](C)C(=O)[O-])/SC1=S C16935670
CCC[C@@H](C(=O)[O-])N1C(=O)/C(=C/c2ccc(cc2)OCCC(=O)[O-])/SC1=S C16936707
CCC[C@@H](C(=O)[O-])N1C(=O)/C(=C/c2ccc(cc2)O[C@H](C)C(=O)[O-])/SC1=S C16936718
CCC[C@@H](C(=O)[O-])N1C(=O)/C(=C/c2cccc(c2)OCCC(=O)[O-])/SC1=S C16936762
CCC[C@H](C(=O)[O-])N1C(=O)/C(=C/c2cccc(c2)OCCC(=O)[O-])/SC1=S C16936765
CC[C@@H](C(=O)[O-])Oc1cccc(c1)/C=C\2/C(=O)N(C(=S)S2)[C@@H](C(C)C)C(=O)[O-] C16936888
CC[C@H](C(=O)[O-])N1C(=O)/C(=C/c2ccc(cc2)O[C@@H](CC)C(=O)[O-])/SC1=S C16937517
CC[C@H](C(=O)[O-])N1C(=O)/C(=C/c2cccc(c2)O[C@@H](CC)C(=O)[O-])/SC1=S C16937544
CC[C@H](C(=O)[O-])N1C(=O)/C(=C/c2ccccc2O[C@H](CC)C(=O)[O-])/SC1=S C16937565
CC[C@H](C(=O)[O-])N1C(=O)/C(=C/c2ccccc2O[C@@H](CC)C(=O)[O-])/SC1=S C16937568
CCOc1cc(cc(c1OCC(=O)[O-])CC=C)/C=C\2/C(=NC(=S)S2)[O-] C13881643
CCOc1cc(cc(c1OCC(=O)[O-])CC=C)/C=C/2\C(=NC(=S)S2)[O-] C20168733
CCOc1ccc(cc1OC)/C=C\2/C(=O)N=C(S2)[N-]c3ccccc3C(=O)[O-] C20226925
CC[C@H](C(=O)[O-])Oc1ccc(cc1)/C=C/2\C(=O)N=C(S2)[N-]c3ccccc3F C16907726
CCOc1cc(ccc1OCCC(=O)[O-])/C=C/2\C(=O)N=C(S2)[N-]c3ccccc3F C16920107
CCOc1cc(ccc1OCCC(=O)[O-])/C=C/2\C(=O)N=C(S2)[N-]c3ccc(cc3)F C16920117
C/C=C/C=C/C=C/C(=O)O[C@@H]1C[C@H]([C@@H]([C@@]2([C@H]1C(CCC2)(C)C)C)C(=O)[O-])C(=O)[O-] C31161196
CCCCN(CC)c1ccc(cc1[N-]S(=O)(=O)c2ccccc2C)C(=O)[O-] C33254009
CCOc1ccc(cc1)N2C(=O)/C(=C/c3ccccc3OCC(=O)[O-])/N=C2[S-] C36048064
c1cc(c(cc1Br)C(F)(F)F)[N-]S(=O)(=O)CCCC(=O)[O-] C37518563
c1c(cc(c(c1Cl)OC(F)F)Cl)[N-]S(=O)(=O)CCC(=O)[O-] C37789688
CC[C@@H]1CCCCN1C(=O)CSc2nc(c(c(n2)[O-])CCC(=O)[O-])C C13447237
Cc1c(c(nc(n1)SCC(=O)C2=C[C@H](N([C@@H]2C)CC(F)(F)F)C)[O-])CCC(=O)[O-] C39667990
C[C@H](C(=O)[O-])Oc1ccc(cc1)/C=C\2/C(=O)N(C(=S)S2)[C@@H](CC(C)C)C(=O)[O-] C16935163
c1cc(ccc1c2ccc(o2)/C=C\3/C(=O)N(C(=S)S3)[C@H](CCC(=O)[O-])C(=O)[O-])F C40567399
CC(C)(C)c1ccc(cc1)/C=C\2/C(=O)N(C(=S)S2)[C@H](CCC(=O)[O-])C(=O)[O-] C15034734
c1cc(ccc1c2c(ncnc2SCC(=O)[O-])SCC(=O)[O-])Cl C48523902
CCOC(=O)CCS(=O)(=O)[N-]c1cc(ccc1C(=O)[O-])Br C49064132
C[C@H]1[C@@H]2[C@@H](NC(=O)[C@@]2([C@@H](C=C1C)/C=C(\C)/CCC(=O)[O-])C(=O)CCC(=O)[O-])CC(C)C C49600229
CCCc1cc(nc(n1)S[C@H](CC)/C(=N/c2nnc(s2)CC)/[O-])[O-] C41627622
CC[C@@H](C(=O)[O-])Oc1ccccc1/C=C/2\C(=O)N=C(S2)[N-]c3cccc(c3)C C16911179
CCCCc1ccc(cc1)N/C(=C(\C#N)/C(=O)c2cc(c(nc2)[O-])Cl)/[O-] C54453333
Cc1cc(ccc1/N=C/c2cc(c(c(c2)OC)OCC(=O)[O-])CC=C)C(=O)[O-] C59249195
Cc1c(cccc1/N=C/c2cc(c(c(c2)OC)OCC(=O)[O-])CC=C)C(=O)[O-] C59302574
CCOC(=O)CS(=O)(=O)[N-]c1ccc(cc1C(=O)[O-])I C62824213
COCCOc1ccc(cc1[N-]S(=O)(=O)c2cc(cs2)C(=O)[O-])F C66586082
Cc1ccc(cc1)c2cc(c3ccccc3n2)C(=O)N/N=C(/CCC(=O)[O-])\C(=O)[O-] C04926141
CCCC[C@H](C(=O)[O-])N1C(=O)/C(=C/c2ccc(cc2)C(=O)[O-])/SC1=S C05371707
Cc1c(c(nc(n1)Nc2ccccc2C(=O)[O-])Nc3ccccc3C(=O)[O-])[N+](=O)[O-] C06177619
C=CCNC(=S)N/N=C/c1ccc(o1)c2cc(cc(c2)C(=O)[O-])C(=O)[O-] C02123639
CCc1ccc(cc1)c2ccc(o2)/C=C\3/C(=O)N(C(=S)S3)[C@H](CC(=O)[O-])C(=O)[O-] C13073961
CCCCSc1nnc(s1)SCC(=O)Nc2cc(cc(c2)C(=O)[O-])C(=O)[O-] C13094347
Cc1cc(c(n1[C@H](C)COC)C)C(=O)COc2ccc(cc2C(=O)[O-])C(=O)[O-] C13422136
COc1ccc(cc1OP(=O)([O-])[O-])/C=C/c2cc(c(c(c2)OC)OC)OC C16957840
CCOC(=O)/C(=C/c1ccc(c(c1)I)N(CCC(=O)[O-])CCC(=O)[O-])/C#N C17223276
CCOc1ccc(cc1)N2C(=O)/C(=C\c3ccc(c(c3)Cl)OCC(=O)[O-])/C(=NC2=S)[O-] C19824078
c1cc(cc(c1)OCC(=O)N)/C=C/2\C(=O)N=C(S2)[N-]c3cccc(c3)C(=O)[O-] C20110062
c1cc(cc(c1)Cl)[N-]C2=NC(=O)/C(=C\c3ccc(cc3)OCCC(=O)[O-])/S2 C16908057
CC(=O)c1ccc(cc1)[N-]C2=NC(=O)/C(=C\c3ccc(c(c3)OC)OCCC(=O)[O-])/S2 C16912263
C[C@H](C(=O)[O-])Oc1ccc(cc1OC)/C=C/2\C(=O)N=C(S2)[N-]c3cccc(c3)O C16914665
COc1cccc(c1)[N-]C2=NC(=O)/C(=C\c3ccc(c(c3)OC)OCC(=O)[O-])/S2 C16915455
CC(=O)c1cccc(c1)[N-]C2=NC(=O)/C(=C\c3ccc(c(c3)OC)OCC(=O)[O-])/S2 C16915467
CCOc1cc(ccc1OCC(=O)[O-])/C=C/2\C(=O)N=C(S2)[N-]c3cccc(c3)C(=O)C C16916176
CCOc1cc(ccc1OCCC(=O)[O-])/C=C/2\C(=O)N=C(S2)[N-]c3cccc(c3)OC C16920060
c1cc(ccc1/C=N/C(=S)N/N=C/c2ccc(cc2)C(=O)[O-])C(=O)[O-] C20457335
CCc1ccc(cc1)N2C(=O)/C(=C/c3ccc(c(c3)OC)O[C@@H](C)C(=O)[O-])/C(=NC2=S)[O-] C27834907
C[C@@H](CCCC[C@H]([C@@H](CO)C(=O)[O-])OC)C/C(=C/C(=C/C(=O)[O-])/C)/C C31160734
C/C=C/C=C/C=C/C(=O)O[C@@H]1C[C@@H]([C@@H]([C@@]2([C@H]1C(CCC2)(C)C)C)C(=O)[O-])C(=O)[O-] C31161200
COc1cc(cc(c1OCC(=O)[O-])CC=C)/C=C\2/C(=NC(=S)N(C2=O)c3ccccc3F)[O-] C16195379
COc1ccc(cc1S(=O)(=O)Nc2ccc(cc2C(=O)[O-])F)/C=C/C(=O)[O-] C32596907
c1ccc(c(c1)/C=C\2/C(=O)N(C(=S)S2)Nc3ccccc3C(=O)[O-])OCC(=O)[O-] C32637836
COc1ccc(cc1)N2C(=O)/C(=C/c3cc(c(cc3Br)OCC(=O)[O-])OC)/N=C2[S-] C36046874
CC1=C([C@@H](N2C(=CSC2=N1)C=C([O-])[O-])c3ccc(cc3)Cl)C(=O)OCCOC C36048653
c1cc(c(cc1NC(=O)CSc2nc(c(nn2)CCC(=O)[O-])[O-])C(F)(F)F)Cl C13637938
C[C@@H](CCCCC[C@@H]([C@@H](CO)C(=O)[O-])O)C/C(=C/C(=C/C(=O)[O-])/C)/C C31166297
C[C@H](C(=O)Nc1ccc(cc1)SC(F)F)Sc2nc(c(nn2)CCC(=O)[O-])[O-] C13015235
Cc1c(c(nc(n1)S[C@H](C)c2cccc(c2)[N+](=O)[O-])[O-])CCC(=O)[O-] C13450582
COc1cc(cc(c1OC)S(=O)(=O)[N-]c2ccc(c(c2)C#N)Cl)/C=C/C(=O)[O-] C39670129
c1cc(c(cc1Br)Br)NC(=O)CSc2nc(c(nn2)CCC(=O)[O-])[O-] C13092638
C[C@H](C(=O)Nc1cc(cc(c1)Cl)Cl)Sc2nc(c(nn2)CCC(=O)[O-])[O-] C13092709
c1cc(c(cc1Cl)Cl)CCNC(=O)CSc2nc(c(nn2)CCC(=O)[O-])[O-] C13092798
COc1ccc(cc1)OCc2nnc(n2/N=C/c3ccccc3C(=O)[O-])[S-] C13352561
c1ccc2c(c1)nc(s2)c3ccc(o3)/C=C\4/C(=O)N(C(=S)S4)[C@@H](CCC(=O)[O-])C(=O)[O-] C40567626
Cc1cc(c(n1Cc2ccc(cc2)F)C)C(=O)CSc3nc(c(nn3)CCC(=O)[O-])[O-] C13093015
CCCCCCN/C(=C(\C#N)/C(=O)c1cc2cccc(c2[n-]1)[N+](=O)[O-])/[O-] C49230518
CC[C@H](C(=O)[O-])Oc1ccc(cc1)/C=C\2/C(=O)N=C(S2)[N-]c3ccc(cc3)O C16907712
C[C@@H](C(=O)[O-])Oc1cccc(c1)/C=C/2\C(=O)N=C(S2)[N-]c3ccccc3OC C16909405
C[C@H](C(=O)[O-])Oc1cccc(c1)/C=C/2\C(=O)N=C(S2)[N-]c3ccc(cc3)NC(=O)C C16909425
CC(=O)Nc1ccc(cc1)[N-]C2=NC(=O)/C(=C\c3cccc(c3)OCC(=O)[O-])/S2 C16909742
C[C@H](C(=O)[O-])Oc1ccccc1/C=C/2\C(=O)N=C(S2)[N-]c3ccc(cc3)NC(=O)C C16910559
COc1cc(ccc1OCCC(=O)[O-])/C=C/2\C(=O)N=C(S2)[N-]c3ccc(cc3)O C16912272
C[C@H](C(=O)[O-])Oc1ccc(cc1OC)/C=C/2\C(=O)N=C(S2)[N-]c3ccc(cc3)O C16914676
Cc1cc(ccc1[N-]C2=NC(=O)/C(=C\c3ccc(c(c3)OC)OCC(=O)[O-])/S2)O C16915487
CCOc1cc(ccc1O[C@@H](C)C(=O)[O-])/C=C/2\C(=O)N=C(S2)[N-]c3ccccc3C C16917690
c1cc(ccc1/C=C(\C#N)/C(=O)Nc2ccc(cc2)C(=O)[O-])OCCC(=O)[O-] C58984180
CC(C)(C)c1ncc(cn1)[N-]S(=O)(=O)c2cc(ccc2OC)/C=C/C(=O)[O-] C63850083
CCc1c(c2cc3nc(cc4c(c(c([n-]4)cc5nc(cc1[n-]2)C(=C5CC)C)CC)C)C(=C3CC)C)C C05224267
CCc1ccc(cc1)NC(=O)/C(=C/c2cc(n(c2C)c3cc(cc(c3)C(=O)[O-])C(=O)[O-])C)/C#N C09262737
CC(C)(C)c1ccc(cc1)/C=C\2/C(=O)N(C(=S)S2)c3cc(cc(c3)C(=O)[O-])C(=O)[O-] C12499934
CC(C)C1=C[C@@]23CC[C@H]4[C@@]([C@@H]2C[C@@H]1[C@@H]5[C@H]3C(=O)N(C5=O)c6ccc(cc6)C(=O)[O-])(CCC[C@@]4(C)C(=O)[O-])C C12659642
CCCOc1ccc(cc1NC(=O)COc2ccc(cc2C(=O)[O-])C(=O)[O-])C(F)(F)F C13422058
C=CCN\1C(=O)/C(=C/c2ccc(cc2)OCCC(=O)[O-])/S/C1=N\c3ccc(cc3)C(=O)[O-] C16929265
Cc1cc(c(n1c2cccc(c2C)C(=O)[O-])C)/C=C\3/C(=NC(=S)N(C3=O)c4cccc(c4C)Cl)[O-] C09263211
c1cc(ccc1/C=C/2\C(=O)N=C(S2)[N-]c3ccc(cc3)Br)OCCC(=O)[O-] C16908063
C[C@@H](C(=O)[O-])Oc1ccccc1/C=C/2\C(=O)N=C(S2)[N-]c3ccc(c(c3)C(F)(F)F)Cl C16910626
CC[C@@H](C(=O)[O-])Oc1ccc(cc1OC)/C=C/2\C(=O)N=C(S2)[N-]c3ccccc3Cl C16913329
CC[C@H](C(=O)[O-])Oc1ccc(cc1OCC)/C=C/2\C(=O)N=C(S2)[N-]c3ccccc3F C16919286
CC[C@@H](C(=O)[O-])Oc1ccc(cc1OCC)/C=C/2\C(=O)N=C(S2)[N-]c3cccc(c3)F C16919291
CC[C@H](C(=O)[O-])Oc1ccc(cc1OCC)/C=C/2\C(=O)N=C(S2)[N-]c3cccc(c3)Cl C16919322
C#CCOc1ccc(cc1/C=C\2/C(=O)N=C(S2)[N-]c3cccc(c3)C(=O)[O-])Br C02972384
c1cc(c(cc1F)[N-]S(=O)(=O)c2cc(ccc2Br)Br)C(=O)[O-] C23866168
c1cc(ccc1[N-]C2=NC(=O)/C(=C\c3ccc(o3)c4cc(ccc4Cl)C(=O)[O-])/S2)F C14257300
c1ccc(c(c1)c2nnc(n2/N=C/c3ccc(o3)c4ccc(cc4)Br)[S-])[O-] C17198293
CC(C)OC(=O)C1=C(N=C2N([C@H]1c3ccccc3OC)C(=CS2)C=C([O-])[O-])C(F)(F)F C35675023
CC(C)c1ccc(cc1)[C@@H]2C(=C(N=C3N2C(=CS3)C=C([O-])[O-])C(F)(F)F)C(=O)OC(C)C C36048833
c1cc(c(cc1Br)[N-]S(=O)(=O)c2ccc(s2)Br)C(=O)[O-] C37742571
Cc1c(c(nc(n1)SCC(=O)C2=C[C@@H](N([C@@H]2C)c3ccc(cc3)C(F)(F)F)C)[O-])CCC(=O)[O-] C39668059
Cc1ccc(cc1)[C@H]2C(=C(C(=O)N2c3nc4ccc(cc4s3)C(=O)[O-])[O-])C(=O)c5cccs5 C13194930
Cc1ccc(cc1N2[C@H](C(=C(C2=O)[O-])C(=O)c3ccc(cc3Cl)Cl)c4ccsc4)C(=O)[O-] C13216261
Cc1ccc(c(c1)C)C(=O)C2=C(C(=O)N([C@H]2c3ccc(s3)C)c4ccc(cc4)CC(=O)[O-])[O-] C13217076
c1ccc(c(c1)[C@H]2C(=C(C(=O)N2c3ccc(cc3)CC(=O)[O-])[O-])C(=O)c4ccc(s4)Cl)Cl C13217222
COc1cc(c(cc1C(=O)[O-])Cl)[N-]S(=O)(=O)c2cc(ccc2Br)Br C13341737
CCOc1cc(ccc1OCC(C)C)/C=C(/c2nc3cc(ccc3c(n2)[O-])C(=O)[O-])\Cl C13351608
c1cc(c(cc1/C=C(/c2nc3cc(ccc3c(n2)[O-])C(=O)[O-])\Cl)[N+](=O)[O-])Br C13365470
C[C@H](CC[C@H](C)C(C)C)[C@H]1CC[C@@H]2[C@@]1(CC[C@@H]3C2=CC[C@H]([C@@]3(C)CC(=O)[O-])CC(=O)[O-])C C36371934
C[C@H](CC[C@H](C)C(C)C)[C@@H]1CC[C@@H]2[C@@]1(CC[C@@H]3C2=CC[C@@H]([C@@]3(C)CC(=O)[O-])CC(=O)[O-])C C33681839
C[C@H](CC[C@H](C)C(C)C)[C@H]1CC[C@@H]2[C@@]1(CC[C@@H]3C2=CC[C@@H]([C@@]3(C)CC(=O)[O-])CC(=O)[O-])C C43758660
C[C@H](CC[C@H](C)C(C)C)[C@@H]1CC[C@H]2[C@@]1(CC[C@@H]3C2=CC[C@@H]([C@@]3(C)CC(=O)[O-])CC(=O)[O-])C C43758661
C[C@H](CC[C@H](C)C(C)C)[C@H]1CC[C@H]2[C@@]1(CC[C@@H]3C2=CC[C@@H]([C@@]3(C)CC(=O)[O-])CC(=O)[O-])C C43758662
C[C@H]1CCCC[C@@H]1N(c2nnc(s2)[S-])S(=O)(=O)c3cc(ccc3Cl)C(=O)[O-] C13252033
Cc1cc(cc(c1C)S(=O)(=O)N(c2nnc(s2)[S-])[C@H]3CCCC[C@@H]3C)C(=O)[O-] C13252107
CC[C@H](C(=O)[O-])Oc1ccc(cc1OCC)/C=C/2\C(=O)N=C(S2)[N-]c3ccc(c(c3)C)C C16919139
Cc1ccc(cc1[N-]C2=NC(=O)/C(=C/c3ccc(c(c3)OC)OCc4ccc(cc4)Cl)/S2)C(=O)[O-] C54164296
Cc1cc(c(n1c2cc(cc(c2)C(=O)[O-])C(=O)[O-])C)/C=C(/C#N)\c3ccc(cc3Cl)Cl C59248041
CCO/C(=C/1\C(=O)/C(=C/c2cc(n(c2C)c3cccc(c3)C(=O)[O-])C)/S\C1=N/c4ccc(cc4)OC)/[O-] C59364760
Cc1cc(c(n1c2cc(cc(c2)C(=O)[O-])C(=O)[O-])C)/C=N/NC(=O)c3cccc(c3)Br C59679154
C[C@@H](C(=O)[O-])Oc1ccc(cc1)/C=C\2/C(=O)N(/C(=N\c3ccccc3C(=O)[O-])/S2)CC=C C16928745
CC[C@@H](C(=O)[O-])Oc1ccccc1/C=C\2/C(=O)N(/C(=N\c3ccccc3C(=O)[O-])/S2)CC=C C16928785
CC[C@@H](C(=O)[O-])Oc1ccccc1/C=C\2/C(=O)N(/C(=N\c3ccccc3C(=O)[O-])/S2)CC C16932031
CC[C@@H](C(=O)[O-])Oc1ccc(cc1)/C=C\2/C(=O)N(/C(=N\c3ccc(cc3)C(=O)[O-])/S2)CC C16932198
c1cc(c(c(c1)Br)[N-]S(=O)(=O)c2ccc(s2)Br)C(=O)[O-] C62826615
Cc1cc(cc(c1)[N-]C2=NC(=O)/C(=C/c3cc(c(c(c3)Br)[O-])[N+](=O)[O-])/S2)C C13801979
CC[C@H](C(=O)[O-])Oc1ccc(cc1)/C=C\2/C(=O)N(/C(=N/c3ccccc3C(=O)[O-])/S2)CC C16931995
CC[C@H](C(=O)[O-])Oc1cccc(c1)/C=C\2/C(=O)N(/C(=N/c3ccc(cc3)C(=O)[O-])/S2)CC C16932214
Cc1cc(c(n1c2cc(cc(c2)C(=O)[O-])C(=O)[O-])C)/C=C/3\C(=O)N/C(=N/c4ccccc4)/S3 C32189113
Cc1cc(ccc1c2ccc(o2)/C=C\3/C(=NC(=O)N(C3=O)c4cccc(c4)Br)[O-])C(=O)[O-] C32101837
c1c(cc(c(c1C(c2cc(cc(c2[O-])[N+](=O)[O-])Cl)C(Cl)(Cl)Cl)[O-])[N+](=O)[O-])Cl C01599562
c1ccc2cc(c(cc2c1)C(=O)[O-])OS(=O)(=O)c3ccc(c(c3)C(=O)[O-])Br C13026860
Cc1ccc(cc1)c2csc3c2c(ncn3)SCC(=O)Nc4cc(cc(c4)C(=O)[O-])C(=O)[O-] C13057993
CCN(CC)S(=O)(=O)c1ccc(c(c1)C(=O)[O-])Oc2ccc(cc2Br)C(=O)[O-] C13274120
Cc1cc(c(n1c2ccc(c(c2)Cl)F)C)C(=O)COc3ccc(cc3C(=O)[O-])C(=O)[O-] C13422397
c1ccc2cc(c(cc2c1)NC(=O)c3cc(ccn3)C(F)(F)F)Oc4ccc(c(c4)C(=O)[O-])C(=O)[O-] C13587602
COc1ccc(cc1)N2C(=O)/C(=C/c3ccc(o3)c4cc(ccc4Cl)C(=O)[O-])/C(=NC2=S)[O-] C13549442
C[C@H](C(=O)[O-])Oc1ccccc1/C=C/2\C(=O)N=C(S2)[N-]c3ccc(cc3)Br C16910612
CC[C@H](C(=O)[O-])Oc1ccc(cc1OC)/C=C/2\C(=O)N=C(S2)[N-]c3cccc(c3)Cl C16913333
CC[C@H](C(=O)[O-])Oc1ccc(cc1OC)/C=C/2\C(=O)N=C(S2)[N-]c3ccccc3Br C16913349
CC[C@H](C(=O)[O-])Oc1ccc(cc1OCC)/C=C/2\C(=O)N=C(S2)[N-]c3cccc(c3)F C16919295
CC[C@H](C(=O)[O-])Oc1ccc(cc1OCC)/C=C/2\C(=O)N=C(S2)[N-]c3ccc(cc3)F C16919304
CCOc1cc(ccc1OCCC(=O)[O-])/C=C/2\C(=O)N=C(S2)[N-]c3ccc(cc3Cl)Cl C16920145
CC(C)c1c(c(cc(n1)C(C)(C)C)c2ccc(cc2)F)CC[P@](=O)(C[C@@H](CC(=O)[O-])O)[O-] C26671521
CCc1c(c(c(nc1c2ccccc2)C(C)C)CC[P@](=O)(C[C@@H](CC(=O)[O-])O)[O-])c3ccc(cc3)F C26673470
CCc1c(c(c(nc1c2ccccc2)C(C)C)CO[P@@](=O)(C[C@@H](CC(=O)[O-])O)[O-])c3ccc(cc3)F C26717982
CCN(CC)C(=O)C1=C(N=C2N([C@@H]1c3cccc(c3)Oc4ccccc4)C(=CS2)C=C([O-])[O-])C C36048179
CCOC(=O)C1=C(N=C2N([C@@H]1c3cc(cc(c3)OC)OC)C(=CS2)C=C([O-])[O-])C(F)(F)F C36048643
CC(C)c1ccc(cc1)[C@H]2C(=C(N=C3N2C(=CS3)C=C([O-])[O-])C(F)(F)F)C(=O)OC(C)C C36048834
c1cc(c(cc1C(=O)[O-])S(=O)(=O)[N-]c2ccc(cc2Cl)C(F)(F)F)Br C13059693
Cc1ccccc1[C@@H]2C(=C(C(=O)N2c3cc(ccc3Cl)C(=O)[O-])[O-])C(=O)c4cccs4 C13193931
CCc1ccc(cc1)[C@@H]2C(=C(C(=O)N2c3ccc(cc3)CC(=O)[O-])[O-])C(=O)c4cccs4 C13194816
c1ccc(c(c1)C(=O)C2=C(C(=O)N([C@@H]2c3cccs3)c4nc5ccc(cc5s4)C(=O)[O-])[O-])Cl C13194897
c1cc(oc1)C(=O)C2=C(C(=O)N([C@H]2c3ccc(cc3)C(F)(F)F)c4cc(ccc4Cl)C(=O)[O-])[O-] C13214765
C=CCOc1ccccc1[C@@H]2C(=C(C(=O)N2c3ccc(cc3)CC(=O)[O-])[O-])C(=O)c4ccc(cc4)F C13217206
C=CCOc1ccccc1[C@H]2C(=C(C(=O)N2c3ccc(cc3)CC(=O)[O-])[O-])C(=O)c4ccc(cc4)F C13217205
Cc1cccc(c1)[C@@H]2C(=C(C(=O)N2c3ccc(cc3)CC(=O)[O-])[O-])C(=O)c4ccc(s4)Cl C13217264
Cc1ccc(cc1)C(=O)C2=C(C(=O)N([C@@H]2c3cccc(c3)OCC=C)c4ccc(cc4)CC(=O)[O-])[O-] C13217380
c1cc(ccc1CC(=O)[O-])N2[C@@H](C(=C(C2=O)[O-])C(=O)c3cc(ccc3Cl)Cl)c4ccsc4 C13217900
Cc1ccc(c(c1)C)C(=O)C2=C(C(=O)N([C@H]2c3ccsc3)c4nc5ccc(cc5s4)C(=O)[O-])[O-] C13218051
c1cc(sc1)[C@@H]2C(=C(C(=O)N2c3nc4ccc(cc4s3)C(=O)[O-])[O-])C(=O)c5ccc(cc5)F C13218054
c1ccc(c(c1)C(=O)C2=C(C(=O)N([C@@H]2c3ccc(cc3)C#N)c4nc5ccc(cc5s4)C(=O)[O-])[O-])F C13218131
CCOc1ccc(cc1S(=O)(=O)[N-]c2cc(c(cc2Cl)C(=O)[O-])OC)Br C13341251
C/C(=N\CCSSCC/N=C(/C1=C(C[C@H]2[C@@H]1C2(C)C)[O-])\C)/C3=C(C[C@H]4[C@@H]3C4(C)C)[O-] C37238164
Cc1c(c(nc(n1)SCc2nc(no2)c3cccc(c3)Br)[O-])CCC(=O)[O-] C13450553
CC[C@@H](C(=O)[O-])Oc1ccc(cc1OCC)/C=C/2\C(=O)N=C(S2)[N-]c3ccc(cc3C)O C16919255
Cc1ccc(cc1[N-]C2=NC(=O)/C(=C/c3ccc(cc3)OCc4ccccc4Cl)/S2)C(=O)[O-] C54164281
Cc1ccc(cc1[N-]C2=NC(=O)/C(=C\c3ccc(o3)c4c(cccc4Cl)Cl)/S2)C(=O)[O-] C54164402
CC[C@@H](C)c1ccc(cc1)n2c(nnc2[S-])CCCCc3nnc(n3c4ccc(cc4)[C@@H](C)CC)[S-] C05949810
Cc1ccccc1NC(=O)/C(=C\c2cc(n(c2C)c3cc(cc(c3)C(=O)[O-])C(=O)[O-])C)/C#N C59247897
Cc1cc(c(n1c2cc(cc(c2)C(=O)[O-])C(=O)[O-])C)/C=N/NC(=O)c3ccc(c(c3)Cl)Cl C59248605
Cc1ccc(n1c2ccc(cc2)/N=C/c3cc(n(c3C)c4cc(cc(c4)C(=O)[O-])C(=O)[O-])C)C C59250228
CCO/C(=C/1\C(=O)/C(=C/c2cc(ccc2OCC(=O)[O-])Br)/S\C1=N/c3ccc(cc3)C)/[O-] C59366068
C[C@H](C(=O)[O-])Oc1ccc(cc1)/C=C\2/C(=O)N(/C(=N\c3ccccc3C(=O)[O-])/S2)CC=C C16928735
CC[C@@H](C(=O)[O-])Oc1cccc(c1)/C=C\2/C(=O)N(/C(=N\c3cccc(c3)C(=O)[O-])/S2)CC C16931758
CC[C@H](C(=O)[O-])Oc1ccc(cc1)/C=C\2/C(=O)N(/C(=N\c3ccc(cc3)C(=O)[O-])/S2)CC C16932194
CCOc1ccc(cc1)N2C(=O)/C(=C\c3ccc(o3)c4cc(ccc4Cl)C(=O)[O-])/C(=NC2=S)[O-] C16691699
CCCCN(C)S(=O)(=O)[N-]c1c(cc(cc1Br)Br)C(=O)[O-] C62825234
CCCn1c(cc(n1)C)CN(C)c2ccc(cc2C(=O)[O-])[N-]S(=O)(=O)c3ccc(s3)Cl C63601022
CC[C@@H](C(=O)[O-])Oc1ccccc1/C=C\2/C(=O)N(/C(=N/c3ccc(cc3)C(=O)[O-])/S2)CC C16932232
C[NH+](C)[C@H](CNC(=O)c1cc(=O)[nH]c2c1cc(cc2)S(=O)(=O)N3CCOCC3)c4cccs4 C09171978
c1ccc(cc1)C[NH+]2CCN(CC2)c3ccc(cc3)NC(=O)CNC4=NS(=O)(=O)c5c4cccc5 C09647512
CCn1c2ccc(cc2nc1SCC(=O)N3CC[NH+](CC3)CC(=O)N4CCCC4)S(=O)(=O)N C09834231
c1c2cc3c(cc2[nH]c(=O)c1CN(C[C@H]4CCCO4)C(=S)NCCC[NH+]5CCOCC5)OCCO3 C06445144
C[NH+](C)CCCNC(=S)N(CCN1CCOCC1)Cc2cc3cc(c(cc3[nH]c2=O)OC)OC C19941017
Cc1c(c2c(c[nH+]1)CN(CC2)Cc3c[nH]nc3c4ccc(cc4)F)CNC(=O)c5ccc(o5)COC C20207802
Cc1cccn2c1nc3c(c2=O)cc(c([n+]3CCc4ccc(c(c4)OC)OC)N)C(=O)NC5CCCCC5 C02264922
COc1ccc(cc1)CNC(=O)c2cc3c(nc4ccccn4c3=O)[n+](c2N)Cc5ccc(cc5)OC C20291324
Cc1ccc(cc1)CNC(=O)c2cc3c(nc4ccccn4c3=O)[n+](c2N)CCc5ccc(c(c5)OC)OC C02394872
Cc1cccn2c1nc3c(c2=O)cc(c([n+]3CCc4ccc(c(c4)OC)OC)N)C(=O)NC5CCCC5 C09215750
Cc1ccc(cc1)C[n+]2c(c(cc3c2nc4ccccn4c3=O)C(=O)NCCc5ccc(c(c5)OC)OC)N C02417071
c1ccc(c(c1)CNC(=O)c2cc3c(nc4ccccn4c3=O)[n+](c2N)CCCN5CCOCC5)Cl C20393226
Cc1ccc(cc1)C[n+]2c(c(cc3c2nc4ccccn4c3=O)C(=O)NCCc5ccc(cc5)OC)N C09158238
CCCC[n+]1c(c(cc2c1nc3c(cccn3c2=O)C)C(=O)NCCc4ccc(c(c4)OC)OC)N C02421258
C[C@H]1C[C@@H](CN(C1)S(=O)(=O)c2ccc(cc2)NC(=O)CN3CC[NH+](CC3)CC(=O)NC4CC4)C C22791279
C[C@@H](c1nnc(n1c2ccc(cc2)Cl)S[C@H](C)C(=O)c3c(n(c(=O)n(c3=O)C)C)N)[NH+](C)C C23483384
Cc1ccc(c(c1)[N+](=O)[O-])NC(=O)C(=O)NC[C@@H](c2ccc3c(c2)CCCN3C)N4CC[NH+](CC4)C C23859477
c1ccc(cc1)n2c(nnc2SCc3nc4ccccc4c(=O)n3CC(=O)N)C[NH+]5CCCCC5 C25003067
Cc1ccc(cc1)NC(=O)c2nnc(s2)C(=O)N3CCC(CC3)C(=O)NCCN4CC[NH+](CC4)C C33024545
Cn1c2ccccc2nc1CN3CC[C@@H]4[C@H]3C(=O)NC[C@@H]([NH+]4C)CCC(=O)NCc5ccc(cc5)F C22920916
c1ccc(cc1)c2cnc(c3c2nc(cc3)C(F)(F)F)NCC4CC[N+](=c5c(c(c5=O)O)NC6CC6)CC4 C35632619
Cc1cccn2c1nc3c(c2=O)cc(c([n+]3CCc4ccc(c(c4)OC)OC)N)C(=O)NC[C@@H]5CCCO5 C20441561
Cc1cc(ccc1NC(=O)C(=O)NC[C@@H](c2ccco2)[NH+]3CCN(CC3)c4ccc(cc4)F)[N+](=O)[O-] C38597969
CCOc1cc(cc(c1OCC)OCC)C(=O)NCCC(=O)N2CCC3(CC2)[C@@H]4C(=NC=N4)CC[NH2+]3 C38776397
C[C@@H](CNC(=O)[C@@H]1CN(CC12CC[NH2+]CC2)C(=O)c3ccc(nc3)N4CCOCC4)Oc5ccc(cc5)F C39596393
Cc1c2c(c(cnc2n(n1)C)C(=O)N3C[C@H](C4(C3)CC[NH2+]CC4)C(=O)NCCCOC(C)C)Cl C39605265
C1C[C@H](N(C1)C(=O)C(F)(F)F)C(=O)N2C[C@@H](C3(C2)CC[NH2+]CC3)C(=O)NCCCN4CCOCC4 C39624801
CCn1c(c(c(n1)C)Br)C(=O)N2C[C@H](C3(C2)CC[NH2+]CC3)C(=O)NCCCN4CCOCC4 C39625188
COc1c(cc(cc1Cl)C(=O)N2C[C@H](C3(C2)CC[NH2+]CC3)C(=O)NCCCN4CCOCC4)Cl C39625262
CC(=O)N1CCC(CC1)C(=O)N2C[C@H](C3(C2)CC[NH2+]CC3)C(=O)NCc4cc(c(c(c4)OC)OC)OC C39637002
Cc1cc(n(n1)C(C)(C)C)C(=O)N2C[C@H](C3(C2)CC[NH2+]CC3)C(=O)NCc4cccc(c4OC)OC C39638452
COc1cc(cc(c1OC)OC)C(=O)N2C[C@H](C3(C2)CC[NH2+]CC3)C(=O)NCCc4ccccc4F C39638876
CCOc1ccccc1CCNC(=O)[C@H]2CN(CC23CC[NH2+]CC3)C(=O)c4c(noc4c5cc(on5)C)C C39652749
CCSCCNC(=O)[C@H]1CN(CC12CC[NH2+]CC2)C(=O)c3c(onc3c4ccccc4Cl)C C39656442
Cc1ccc(cc1)O[C@H](C)CNC(=O)[C@H]2CN(CC23CC[NH2+]CC3)C(=O)c4c(noc4c5cc(on5)C)C C39666199
Cc1cc(=O)oc2c1cccc2OCC(=O)N3C[C@@H](C4(C3)CC[NH2+]CC4)C(=O)NCCn5c(cc(n5)C)C C39675084
c1ccc(c(c1)OCCNC(=O)[C@H]2CN(CC23CC[NH2+]CC3)C(=O)c4ccc(nc4)N5CCOCC5)F C39685182
c1cc(cc(c1)F)OCCNC(=O)[C@H]2CN(CC23CC[NH2+]CC3)C(=O)c4ccc(nc4)N5CCOCC5 C39685452
c1cc(ccc1OCCNC(=O)[C@@H]2CN(CC23CC[NH2+]CC3)C(=O)[C@@H]4CCCN4C(=O)C(F)(F)F)F C39688154
Cc1c(cccc1OC(=O)C)C(=O)N2C[C@H](C3(C2)CC[NH2+]CC3)C(=O)NCCOc4ccc(cc4)F C39688257
Cc1cc(=O)oc2c1cccc2OCC(=O)N3C[C@H](C4(C3)CC[NH2+]CC4)C(=O)NCCn5cccn5 C39694627
Cc1cc(no1)c2c(c(no2)C)C(=O)N3C[C@@H](C4(C3)CC[NH2+]CC4)C(=O)NCCSC(C)(C)C C39696510
CCOC(=O)c1c2c(sc1NC(=O)c3cc4c(nc5ccccn5c4=O)[n+](c3N)CC(C)C)CCCC2 C39840967
CCCC[n+]1c(c(cc2c1nc3c(cccn3c2=O)C)C(=O)Nc4c(c5c(s4)CCCC5)C(=O)OC)N C39841113
Cc1ccc(cc1C)NC(=O)c2cc3c(nc4ccccn4c3=O)[n+](c2N)CCc5ccc(c(c5)OC)OC C39993403
Cc1ccc(cc1N2CCCC2=O)NC(=O)C(=O)NC[C@@H](c3ccc(cc3)N(C)C)N4CC[NH+](CC4)C C49504589
CC(C)C(=O)N1CCCc2c1cc(cc2)NC(=O)C(=O)NC[C@@H](c3cccn3C)N4CC[NH+](CC4)C C49512966
CC(C)C(=O)N1CCCc2c1cc(cc2)NC(=O)C(=O)NC[C@H](c3cccn3C)N4CC[NH+](CC4)C C49512969
CCCCn1c2c(c(=O)[nH]c1=O)n(c(n2)CCC(=O)NC[C@@]3(CCC[C@@H](C3)C)[NH+](C)C)CC(C)C C59890406
C[C@H]1C(=C(NO1)C)S(=O)(=O)N2CCC(CC2)[C@H](C)C(=O)NCCC3=c4cc(ccc4=[NH+]C3)OC C64520859
Cc1c2cc(ccc2oc1C(=O)Nc3cc(ccc3Cl)C(=O)[O-])Br C13167865
c1cc2c(cc1Cl)sc(c2Cl)C(=O)Nc3cc4c(cc3C(=O)[O-])OCCCO4 C13226190
Cc1cc(nc2c1c(c(s2)C(=O)Nc3ccc(cc3C(=O)[O-])Br)C)C C13260518
c1cc(ccc1/C=N/Nc2c3c(csc3ncn2)c4ccc(cc4)Cl)C(=O)[O-] C13361555
c1cc(c(cc1I)C(=O)[O-])NC(=O)c2cc(c(cc2Cl)Cl)F C13438334
Cc1ccc(c(c1)N2C(=C([C@H](NC2=S)c3ccc(cc3)C(=O)[O-])C(=O)OC)C)C C13460513
C=CCOc1ccc(cc1)[C@@H]2CC(=O)Nc3c2sc(c3c4ccc(cc4)F)C(=O)[O-] C15082757
c1cc(c(c(c1)Cl)[C@@H]2CC(=O)Nc3c2sc(c3c4ccc(cc4)F)C(=O)[O-])F C15082797
c1ccc(cc1)c2c3c(sc2C(=O)[O-])[C@H](CC(=O)N3)c4ccc(c(c4)Br)F C15084948
c1ccc(cc1)c2c3c(sc2C(=O)[O-])[C@H](CC(=O)N3)c4cc(ccc4F)Br C15107120
c1ccc(cc1)c2c3c(sc2C(=O)[O-])[C@@H](CC(=O)N3)c4cc(ccc4F)Br C15107123
c1cc(ccc1NC(=O)/C(=C/c2ccc(o2)c3ccc(c(c3)Cl)C(=O)[O-])/C#N)Cl C15685801
C=CCN\1C(=O)/C(=C/c2ccc(cc2)Cl)/S/C1=N\c3ccc(cc3C(=O)[O-])O C16927018
CN\1C(=O)/C(=C/c2cccc(c2)Br)/S/C1=N\c3ccc(cc3C(=O)[O-])O C16930830
c1cc(ccc1C(=O)N/N=C/c2cc(cc(c2[O-])Br)Br)Cl C20457445
Cc1cc(cc(c1C)S(=O)(=O)/N=c\2/[nH]c3c4ccccc4ccc3s2)C(=O)[O-] C12649076
CSc1c(cc(c(n1)[O-])C(=O)/N=c\2/[nH]c(cs2)c3ccc4c(c3)CCCC4)C#N C24745795
c1cc(ccc1C(=O)N/N=C\c2cc(c(c(c2)Br)[O-])Br)Cl C30822090
c1ccc2c(c1)c3c(o2)c(ncn3)Nc4ccc(c(c4)c5nc6ccccc6s5)[O-] C17198178
Cn1c2ccccc2c(=O)c(c1[O-])C3=NN([C@@H](C3)c4c5ccccc5ccc4O)c6ccccc6 C03846625
Cn1c2ccccc2c(=O)c(c1[O-])C3=NN([C@H](C3)c4c5ccccc5ccc4O)c6ccccc6 C03846626
c1cc(ccc1c2nnc(n2/N=C/c3cc(ccc3O)Br)[S-])Cl C01473729
Cc1cc(sc1C(=O)[O-])NC(=O)c2cc(cc(c2I)Cl)Cl C36975617
c1ccc(cc1)c2c(c(nnc2c3ccccc3)[O-])C(=O)Nc4nc5c(s4)CCCC5 C01792159
C[C@]1(CC[C@H](C1(C)C)C(=O)Nc2ccccc2/N=C/c3ccc(cc3)Cl)C(=O)[O-] C39413640
Cc1ccc(cc1)N2[C@H](NC(=O)C(=C2[S-])C#N)c3ccc(o3)c4ccc(cc4)Cl C39887128
Cc1cccc(c1)N2[C@@H](NC(=O)C(=C2[S-])C#N)c3ccc(o3)c4ccc(c(c4)Cl)Cl C39887165
Cc1cccc(c1)N2[C@H](NC(=O)C(=C2[S-])C#N)c3ccc(o3)c4ccc(c(c4)Cl)Cl C39887166
Cc1ccccc1N2[C@H](NC(=O)C(=C2[S-])C#N)c3ccc(o3)c4ccccc4Cl C39887182
Cc1ccccc1N2[C@@H](NC(=O)C(=C2[S-])C#N)c3ccc(o3)c4ccc(cc4)Cl C39887185
CCc1ccccc1N2[C@@H](NC(=O)C(=C2[S-])C#N)c3ccc(o3)c4ccc(cc4)C C39887405
Cc1ccc(c(c1)N2[C@@H](NC(=O)C(=C2[S-])C#N)c3ccc(o3)c4ccc(c(c4)Cl)Cl)C C39887473
Cc1ccc(cc1)c2ccc(o2)[C@@H]3NC(=O)C(=C(N3c4ccc(cc4C)C)[S-])C#N C39887517
Cc1ccc(cc1)c2c3cc(ccc3no2)[C@@H]4NC(=O)C(=C(N4c5ccc(cc5)C)[S-])C#N C39895704
COc1ccccc1N2[C@@H](NC(=O)C(=C2[S-])C#N)c3c4ccccc4cc5c3cccc5 C40147967
c1cc(ccc1c2nnc(n2/N=C\c3cc(ccc3O)Br)[S-])Cl C51340000
c1ccc(cc1)c2nnc(n2/N=C/c3c(nc(s3)Nc4ccccc4)Cl)[S-] C20932643
COc1cc(cc(c1O)Cl)/C=C(/c2nc(c3c4c(sc3n2)CCCC4)[O-])\Cl C23776882
CN\1C(=O)/C(=C\c2cc(ccc2O)Br)/S/C1=N\c3ccc(c(c3)C(=O)[O-])Cl C33293893
c1cc(ccc1c2ccc(o2)C(=O)Nc3cc(c(cc3Cl)Cl)C(=O)[O-])Cl C20139860
Cc1cccc(c1C)N2CCN(CC2)c3ccc(c(c3)C(=O)[O-])NC(=O)C(C)(C)C C64589952
c1cc(c(c(c1)F)F)[C@H]2CC(=O)Nc3c2sc(c3c4ccc(cc4)Cl)C(=O)[O-] C64795751
c1cc(ccc1c2c3c(sc2C(=O)[O-])[C@H](CC(=O)N3)c4ccc(c(c4)F)F)Cl C64795850
Cc1ccc(cc1)c2c3c(sc2C(=O)[O-])[C@@H](CC(=O)N3)c4ccc(cc4)SC C64795963
c1cc(ccc1c2c3c(sc2C(=O)[O-])[C@@H](CC(=O)N3)c4cc(ccc4F)Br)F C64796514
c1cc(cc(c1)Br)[C@H]2CC(=O)Nc3c2sc(c3c4ccc(cc4)F)C(=O)[O-] C64796523
c1cc(ccc1c2c3c(sc2C(=O)[O-])[C@H](CC(=O)N3)c4cc(ccc4F)Cl)F C64796629
c1cc(cc(c1)F)c2c3c(sc2C(=O)[O-])[C@H](CC(=O)N3)c4ccc(c(c4)Br)F C64797518
c1cc(cc(c1)F)c2c3c(sc2C(=O)[O-])[C@H](CC(=O)N3)c4cccc(c4)Br C64797580
c1cc(cc(c1)F)c2c3c(sc2C(=O)[O-])[C@H](CC(=O)N3)c4ccc(cc4)Br C64797588
c1ccc(cc1)Oc2ccc(cc2)/C=C/3\CCCc4c3nc5ccccc5c4C(=O)[O-] C03885009
c1ccc(cc1)Oc2cccc(c2)/C=C/3\CCc4c3nc5ccccc5c4C(=O)[O-] C03885049
C[C@H](CCC(=O)[O-])[C@H]1CC[C@@H]2[C@@]1(CC[C@H]3[C@@H]2CC[C@H]4[C@@]3(CCCC4)C)C C03978664
CCCOc1ccc(cc1)c2c(c(c3cc(ccc3n2)Br)C(=O)[O-])C C02088899
c1cc(ccc1/C(=C/c2ccc(o2)c3ccc(c(c3)C(=O)[O-])Cl)/C#N)Cl C02849392
CCCc1ccc(cc1)OCc2ccc(cc2)c3nc(cs3)CC(=O)[O-] C05592479
c1ccc(c(c1)/C=C/2\CCCc3c2nc4ccccc4c3C(=O)[O-])OC(F)F C05788424
C[C@@H]1Cc2c(c3ccccc3nc2/C(=C/c4ccccc4OC(F)F)/C1)C(=O)[O-] C05832403
c1ccc(cc1)c2c3ccccc3nc(c2CC(=O)[O-])c4ccc(s4)Cl C07847222
c1ccc(cc1)n2cc(c(n2)c3ccc(cc3)C4CCCCC4)/C=C/C(=O)[O-] C08782184
c1cc(ccc1COc2ccc(cc2c3nc(cs3)C(=O)[O-])Cl)Cl C11800189
CCCCCCOc1ccc(cc1Br)c2nc(cs2)C(=O)[O-] C11804204
c1ccc2c(c1)cccc2COc3cccc(c3)c4nc(cs4)C(=O)[O-] C11897096
Cc1cccc(c1C)OCCOc2cccc(c2)/C=C(/c3cccs3)\C(=O)[O-] C11956119
c1cc(ccc1COc2c(cc(c(c2C(=O)[O-])Cl)Cl)Cl)Cl C13014437
c1ccc2cc(c(cc2c1)C(=O)[O-])OCc3cc4ccccc4nc3Cl C13050287
C[C@H](CCC(=O)[O-])[C@H]1CC[C@@H]2[C@@]1(CC[C@@H]3[C@H]2CC[C@H]4[C@@]3(CCCC4)C)C C13298362
CCn1c2ccc(cc2nc1CSc3ccc(c(c3)C(F)(F)F)Cl)C(=O)[O-] C13319005
COc1ccc(cc1Br)/C=C/c2cc(c3ccccc3n2)C(=O)[O-] C13344090
COc1ccc(cc1Br)COc2c(cc(cc2Cl)C(=O)[O-])Cl C13423711
Cc1ccc(c(c1)n2c(nnc2[S-])COc3ccc(cc3Cl)Cl)C C06183913
c1ccc(cc1)c2c3ccccc3nc(c2CC(=O)[O-])c4ccc5c(c4)CCC5 C19413828
c1c(cc(cc1C(F)(F)F)n2c3c(c(n2)C(=O)[O-])CCCCC3)C(F)(F)F C21962498
Cc1ccc(c(c1)C)OCCOc2ccc(cc2/C=C\3/C(=NC(=S)S3)[O-])Cl C22228829
Cc1ccc(c(c1)OCCOc2ccc(cc2/C=C\3/C(=NC(=S)S3)[O-])Cl)C C22229160
C[C@@H](COc1ccccc1)COc2ccc(cc2/C=C/3\C(=NC(=S)S3)[O-])Cl C22241908
C[C@H](COc1ccccc1)COc2ccc(cc2/C=C/3\C(=NC(=S)S3)[O-])Cl C22241911
Cc1ccc(c(c1)C)CSc2nc(c(c(n2)[O-])Cc3ccc(cc3)F)C C25502351
Cc1ccc(cc1)N2[C@@H](C(=C(C2=O)[O-])C(=O)c3ccc(cc3)Cl)c4ccccc4F C09379949
CCc1ccc(cc1)c2cc(c3ccccc3n2)c4nnc(n4CC=C)[S-] C02735548
c1c(c(sc1Br)Br)CCC2(CCCCC2)CC(=O)[O-] C37364921
c1ccc(c(c1)C(F)(F)F)Oc2cc(ccc2C(=O)[O-])Br C36670564
C[C@@H](c1nnc(n1c2ccccc2)[S-])Oc3ccccc3c4ccccc4 C01037104
c1cc(ccc1[C@@H]2CC(=C(C(=O)C2)/C=N/Cc3ccc(c(c3)Cl)Cl)[O-])Cl C04284883
C[C@H](CCC(=O)[O-])[C@H]1CC[C@@H]2[C@@]1(CC[C@@H]3[C@@H]2CC[C@H]4[C@@]3(CCCC4)C)C C03978663
Cc1c(c(c(c(c1C)C)CSCc2nnc(n2c3ccc(cc3)F)[S-])C)C C01025182
CCc1ccc(cc1)[N-]C2=NC(=O)/C(=C/C(=C/c3ccccc3)/Cl)/S2 C39870232
Cc1ccc(c(c1)c2csc(n2)/N=C(/C(=C/c3ccc(cc3)Cl)/C#N)\[O-])C C40927115
c1ccc(cc1)c2ccc3c(c2)nc(o3)c4ccc(c(c4)Cl)CC(=O)[O-] C41127455
C/C(=C\c1cccn1c2c(cc(cc2Cl)C(F)(F)F)Cl)/C(=O)[O-] C44223133
c1ccc(cc1)c2cc(sc2)/C=C\3/C(=O)N=C(S3)/C=C(/c4ccco4)\[O-] C54802575
Cc1c(sc2c1c(nc(n2)SCC(=O)c3ccc(cc3)C(C)C)[O-])C C18182993
c1cc(oc1)/C=C/C=C/2\C(=O)N=C(S2)[N-]c3ccc(cc3Cl)Cl C05376752
Cc1ccc(cc1)c2csc3c2c(nc(n3)/C(=C/c4cccc(c4)OC)/Cl)[O-] C07489014
c1cc(c(cc1Cl)Cl)c2cc(nc(n2)SCCC(=O)[O-])C(F)(F)F C06240546
C=CCOc1ccc(cc1)/C=C\2/C(=O)N=C(S2)[N-]c3ccccc3Br C17195186
c1cc(c(c(c1)Cl)Cl)[N-]C2=NC(=O)/C(=C/C=C/c3ccco3)/S2 C18119523
CCOC(=O)C1=C(N=C2CC(CC(=C2[C@@H]1c3ccc(cc3)Br)[O-])(C)C)C C19314714
CCOC(=O)C1=C(N=C2CC(CC(=C2[C@H]1c3ccc(cc3)Br)[O-])(C)C)C C19314718
c1cc(c(cc1Cl)Cl)C(=O)Oc2ccc(cc2C(=O)[O-])Br C66145313
CCOC(=O)COc1ccc2cc(ccc2c1Br)Br C00626449
CC(C)CN(CC(C)C)c1c2cc(ccc2ncn1)I C00955130
CCCc1c(cnn1c2ccccc2)C(=O)Sc3ccc(cc3)Br C01026521
c1ccn2c(c1)ncc2C(=O)C(F)(F)SCc3c(cccc3Cl)Cl C01025731
c1cc(sc1)c2c3c(nc(c2C#N)SCC(=O)c4cccs4)CCCC3 C01508935
CCc1nc2c(c3c(s2)CCCC3)c(n1)SCC(=O)c4ccc(cc4)Cl C02326596
CCN1C(=O)/C(=C/c2ccccc2OCc3cccc4c3cccc4)/SC1=S C02961617
Cc1ccc(c(c1)I)OCCOc2cccc3c2nccc3 C02986961
CCOc1cc(cc(c1OCc2ccc(cc2Cl)Cl)Br)C=O C01206242
CCN1C(=O)/C(=C\c2cc(ccc2OCc3ccccc3C)Cl)/SC1=S C04725597
c1ccc2c(c1)c(cn2CCCOc3ccccc3Cl)C(=S)N4CCCC4 C02994064
Cc1ccc(c(c1)C)N2C(=O)/C(=C/c3ccc(cc3)OCC=C)/SC2=S C01782274
CCN1C(=O)/C(=C\c2cccc(c2)OCc3cccc4c3cccc4)/SC1=S C05102760
C[C@H](CCC(=O)OC)[C@@H]1CC[C@@H]2[C@@]1(CC[C@@H]3[C@@H]2CC[C@@H]4[C@@]3(CCC(=O)C4)C)C C05276027
CCOc1c(cc(cc1Br)Br)/C=N/c2cccc(c2)OC C05673170
C[C@@H]1CCc2c(cc(s2)C(=O)OCC(=O)c3ccc(s3)Br)C1 C03380951
CC(C)(C)C(=O)CSc1c2c(csc2ncn1)c3ccc(cc3)Cl C06385842
CCCOc1ccc(cc1)/C=C/2\C(=O)N(C(=S)S2)c3ccc(c(c3)C)C C03768790
c1cc(sc1)c2nc(cs2)C(=O)OCc3ccc(cc3)Br C07074359
c1cc(sc1)[C@@H]2CC(=NN2C(=O)CSc3ccc(cc3)F)c4cccs4 C08756760
Cc1ccc(cc1)C(=O)CSc2ccc(nn2)c3ccc(cc3)Br C10453282
COc1cc(cc(c1OCc2c(ccc(c2Cl)Cl)Cl)Cl)C=O C11888009
COCc1ccc(o1)CN2CC[C@@H](Sc3c2cccc3)c4ccc(cc4F)F C12243334
CCOc1cc(c(cc1OC)Br)/C=C(/C#N)\c2ccccc2Cl C12364213
c1cc(c(cc1/N=C/c2ccsc2)/N=C/c3ccsc3)OC(C(F)F)(F)F C03239245
CC(C)CCC(=O)O[C@@H]1CC[C@H]2[C@@]1(CC[C@@H]3[C@H]2CCC4=CC(=O)CC[C@]34C)C C12653898
CCc1ccc(cc1)/C=C\2/C(=O)N(C(=S)S2)/N=C/c3ccc(cc3)CC C15016597
C=CCn1c(nnc1SCc2c(cccc2F)F)c3ccc(cc3)Cl C16788854
CC(C)CCC(=O)O[C@H]1CC[C@@]2([C@@H]3CC[C@]4([C@H]([C@H]3CC=C2C1)CCC4=O)C)C C17013500
CC(C)c1ccc(cc1)CN(C2CC2)C(=O)Cc3csc(n3)c4ccsc4 C19358432
c1ccc(c(c1)C(=O)c2cccs2)C(=O)OCc3c(c(c(c(c3F)F)F)F)F C21480437
c1ccc(cc1)N(Cc2ccc(cc2)C(F)(F)F)c3nc4cnccc4s3 C24974999
CN(C)c1ccc(cc1)/C=C/2\CCC/C(=C\c3ccccc3OC(F)F)/C2=O C33693533
CCCOc1ccc(cc1)OCC(=O)c2ccc(cc2)I C34980783
C[C@H](CCC(=O)OC)[C@@H]1CC[C@@H]2[C@@]1(CC[C@@H]3[C@@H]2CC[C@H]4[C@@]3(CCC(=O)C4)C)C C35026104
CC(C)Cc1ccc(cc1)c2csc(n2)/C(=C\c3ccc(cc3)N(C)C)/C#N C36370338
CCCCCN(C)S(=O)(=O)c1c(cc(cc1Cl)Br)Cl C37575225
CCCO[C@H]1CC[C@@]2([C@@H]3CC[C@]4([C@@H]([C@H]3C(=O)C[C@H]2C1)CC[C@@H]4OCCC)C)C C39738316
CCc1ccc2c(c1)c(co2)CC(=O)Oc3ccc(cc3)I C39882688
COc1cc(c(c(c1)OC)[C@H](c2ccc(s2)Br)Cl)OC C40269564
COc1cc(cc(c1OC)OC)[C@H](c2cc(sc2Cl)Cl)Br C40288787
CCOc1ccc(cc1/C=C/C(=O)Oc2cc(cc(c2)C)C)Br C40890691
C[C@@H](CCC(=O)OC)[C@@H]1CC[C@H]2[C@]1(CC[C@@H]3[C@@H]2CC[C@@H]4[C@]3(CCC(=O)C4)C)C C43726857
C=CCN1C(=O)/C(=C\c2cccc(c2)Oc3ccc(cc3)Cl)/SC1=S C44154113
c1ccc(c(c1)Cn2cc(c3c2cccc3)SCC(=O)N4CCCCCC4)Cl C03582022
c1cc(ccc1c2nc(cs2)Cn3cc(ccc3=O)C(F)(F)F)C(F)(F)F C25376691
CCN(CC)c1ccc(cc1)/N=C/c2cccn2c3ccc(cc3)Br C59248960
C[C@H](c1ccc(cc1F)F)Sc2nnc(n2C3CC3)c4ccccc4F C59925734
C=CCOc1ccc(cc1)/C=C(/C#N)\c2nc(cs2)c3ccc(cc3)Cl C67257878
CC(C)Cn1c(=O)c2ccccc2nc1SCc3ccc(cc3Cl)F C06538002
CC[C@H](C)c1ccc(cc1)n2c(c(c(n2)C)C(=O)[O-])c3ccc(cc3)Cl C04237731
Cc1ccc(cc1)c2c(sc(n2)Nc3ccc(cc3)Br)CC(=O)[O-] C02814133
C[C@@H](CCC(=O)[O-])[C@H]1CC[C@@H]2[C@@]1([C@H](C[C@@H]3[C@@H]2CC[C@H]4[C@@]3(CCCC4)C)O)C C04293092
C[C@@H](CCC(=O)[O-])[C@H]1CC[C@H]2[C@@]1([C@H](C[C@@H]3[C@@H]2CC[C@H]4[C@@]3(CCCC4)C)O)C C04293093
C[C@@H](CCC(=O)[O-])[C@H]1CC[C@@H]2[C@@]1([C@H](C[C@H]3[C@@H]2CC[C@H]4[C@@]3(CCCC4)C)O)C C04293095
CC1=C(C[C@@H]([C@@H](C1)C(=O)Nc2ccc(cc2)Oc3ccc(cc3)Cl)C(=O)[O-])C C04381324
CC1=C(C[C@H]([C@@H](C1)C(=O)Nc2ccc(cc2)Oc3ccc(cc3)Cl)C(=O)[O-])C C04381325
c1ccc(c(c1)Nc2nc(c(s2)CC(=O)[O-])c3ccc(cc3)Cl)Cl C05023203
CCCCc1c2c(c3c4c(c(nc(n4)SC)SCC(=O)[O-])sc3n1)CCC2 C02428172
Cc1c(nc(s1)NC(=O)[C@@H]2CC(=C(C[C@@H]2C(=O)[O-])C)C)c3ccc(cc3)C(C)C C02737938
Cc1c(nc(s1)NC(=O)[C@@H]2CC(=C(C[C@H]2C(=O)[O-])C)C)c3ccc(cc3)C(C)C C02737936
C[C@H]1Cc2c(c3ccccc3nc2/C(=C/c4ccccc4OC(F)F)/C1)C(=O)[O-] C05832416
CCc1ccc(cc1)c2c(sc(n2)Nc3ccc(cc3)OCC)CC(=O)[O-] C00658167
Cc1cc(c(c(c1)OCCOc2ccc3ccccc3c2/C=C\C(=O)[O-])C)C C11864357
CCCCOc1ccc(cc1Br)c2nc(c(s2)C(=O)[O-])CC C11993955
Cc1ccc(cc1OS(=O)(=O)c2cc(c(cc2Cl)Cl)C(=O)[O-])C(C)C C13067421
Cn1c(nnc1SCc2c3c(cccc3sc2C(=O)[O-])F)c4ccc(cc4)Cl C13255602
COc1ccc(cc1)c2nc(cs2)/C=C/c3cc(c4ccccc4n3)C(=O)[O-] C13272813
C[C@@H](CCC(=O)[O-])[C@H]1CC[C@@H]2[C@@]1([C@H](C[C@@H]3[C@H]2CC[C@H]4[C@@]3(CCCC4)C)O)C C13409163
C[C@H](CCC(=O)[O-])[C@@H]1CC[C@H]2[C@]1(CC[C@@H]3[C@H]2CC=C4[C@]3(CC[C@@H](C4)OC(=O)C)C)C C14445855
Cc1ccc(cc1)C(=O)Nc2c(c3c(s2)C[C@H](CC3)C(C)(C)C)C(=O)[O-] C06029725
Cc1ccc(cc1)/C=C\2/C(=O)N(/C(=N/c3ccc(cc3)C(=O)[O-])/S2)CC=C C16929075
CC1=C(C[C@@H]([C@H](C1)C(=O)Nc2c(c3c(s2)C[C@@H](CC3)C(C)(C)C)C#N)C(=O)[O-])C C17090089
CC1=C(C[C@@H]([C@@H](C1)C(=O)Nc2c(c3c(s2)C[C@@H](CC3)c4ccccc4)C#N)C(=O)[O-])C C17099068
CCOc1ccc(cc1)Nc2nc(c(s2)CC(=O)[O-])c3ccc(c(c3)C)C C19894576
Cc1cc(c2c(c1)sc(n2)N3[C@H](C(=C(C3=O)[O-])C(=O)c4ccccc4)c5ccc(cc5)F)C C09339602
CCCc1cc(nc(n1)SCC(=O)Nc2c(cc(cc2Cl)Cl)Cl)[O-] C11443637
Cc1c2c(cc(nc2n(n1)c3ccc(cc3)C(=O)[O-])c4ccc(cc4)Cl)C(F)(F)F C20604391
C/C=C(/C)\C(=O)O[C@@H]1C(=C)[C@@H]2CC[C@@H]3[C@]1(C2)CC[C@@H]4[C@]3(CCC[C@@]4(C)C(=O)[O-])C C31165827
CCc1ccc(cc1)/C=N/n2c(nnc2[S-])c3ccc(cc3Cl)Cl C02284591
c1ccc(cc1)c2c(c(nn2c3cccc(c3)Br)c4ccc(cc4)Cl)C(=O)[O-] C34378869
CC1=C(C[C@H]([C@@H](C1)C(=O)Nc2c(c3c(s2)C[C@@H](CC3)c4ccccc4)C#N)C(=O)[O-])C C35897871
Cc1ccc(cc1)C(=O)C2=C(C(=O)N([C@H]2c3ccc(cc3)F)c4nc5ccc(cc5s4)C)[O-] C08973627
c1ccc2c(c1)ccc(n2)COc3cccc(c3)Nc4ccccc4C(=O)[O-] C00596951
c1ccc(c(c1)c2ccc(o2)/C=C(\C#N)/C(=N/c3nc4ccccc4s3)/[O-])Cl C08997322
CC(C)CC(=O)OCC1=CC[C@H]2[C@@]([C@@]13CC[C@](O3)(C)CC(=O)[O-])(CCCC2(C)C)C C31158331
Cc1cc(c(n1c2ccccc2)C)/C=N/Nc3ccc(c(c3)C(=O)[O-])Cl C13351809
c1ccc2c(c1)c(nc(n2)/C(=C/c3ccc(o3)Sc4ccc(cc4)Br)/C#N)[O-] C41155236
CC(C)CC(=O)OCC1=CC[C@H]2[C@]([C@@]13CC[C@](O3)(C)CC(=O)[O-])(CCCC2(C)C)C C43510352
CC1=CC[C@@H]([C@@]([C@H]1COc2ccc3ccc(=O)oc3c2)(C)CCC(=O)[O-])C(=C)C C44690285
Cc1ccc(cc1S(=O)(=O)/N=C(/CSC(F)(F)F)\[O-])Br C48487824
CC(C)(C)c1ccc(cc1)/C=C/C(=C(/C#N)\C(=O)Nc2ccccc2Cl)/[O-] C50810793
c1ccc(c(c1)Cc2c(nc(nn2)Nc3ccc(cc3)Br)[O-])Cl C16777364
Cc1c2c(nc(nc2sc1C(=O)OC)/C(=C/c3ccc4ccccc4c3)/Cl)[O-] C07488926
CCOc1ccc(cc1OCC)C2=Nc3ccccc3[N-]C(=N2)c4cccs4 C21169717
C=CCOc1ccc(cc1)/C=C\2/C(=O)N=C(S2)[N-]c3ccccc3C(F)(F)F C13786516
c1ccc(c(c1)/N=C(/Nc2cccc(c2Cl)Cl)\[S-])OC(F)F C08682743
COc1cc(c(cc1Cl)OC)N/C(=N\c2cccc(c2Cl)Cl)/[S-] C08682654
CCCOc1ccc(cc1)[C@@H]2CC(=O)Nc3c2sc(c3c4ccc(cc4)C)C(=O)[O-] C64795977
C[C@H](C(=O)Oc1ccc(cc1C(=O)[O-])Cl)Oc2ccc(cc2)C(C)(C)C C66143640
CC[C@@H]1C[C@H]2[C@@H]3CC=C4C[C@@H](CC[C@@]4([C@@H]3CC[C@@]2([C@H]1C(=O)CC)C)C)OC(=O)C C04038925
CC(C)(C)[C@H]1CCc2c(sc3c2c(ncn3)SCC(=O)c4cccs4)C1 C01223137
c1ccc(cc1)c2cc(nc(c2C#N)SCc3ccccc3C#N)c4ccccc4 C02059293
CCCc1c(cnn1c2ccc(cc2)Cl)C(=O)Sc3ccc(cc3)Cl C02153077
c1ccc(cc1)c2csc(n2)c3ccc(cc3)Oc4ccc(cn4)C(F)(F)F C02151822
c1ccc(cc1)n2c(nnc2SCc3ccc(c(c3)F)F)c4ccccc4Cl C04365715
CC(C)(C)[C@@H]1CCc2c(c(c(c(n2)SCc3ccccn3)C#N)c4cccs4)C1 C00663485
Cc1ccc(c(c1)C)CSc2nc3c(c4c(s3)CCC4)c(=O)n2CC(=C)C C02318444
C[C@@H]1CCc2c(sc3c2c(nc(n3)C(C)C)SCC(=O)c4cccs4)C1 C01375692
Cc1cc(c(c(c1)C)Cn2cccc2C3=N[C@@H](CO3)CSCc4ccc(cc4)F)C C04970936
c1ccc(cc1)Sc2c(cccn2)/C=N/OCc3ccc(c(c3)Cl)Cl C05485930
c1cc(ccc1CC(=O)OCC(=O)c2ccc(cc2)C3CCCCC3)Br C02630428
CCCCCCC(=O)O[C@@]1(CC[C@H]2[C@@]1(CC[C@@H]3[C@@H]2CCC4=CC(=O)CC[C@@H]34)C)C#C C06778073
CCCCCCC(=O)O[C@]1(CC[C@H]2[C@@]1(CC[C@@H]3[C@@H]2CCC4=CC(=O)CC[C@@H]34)C)C#C C06778078
c1ccc(cc1)n2cc(c(n2)c3ccc(cc3)F)/C=C/C(=O)c4cccc5c4cccc5 C07777870
c1ccc(cc1)c2c(cn(n2)c3ccccc3)/C=C/C(=O)c4cccc5c4cccc5 C07777877
c1ccc2c(c1)C(=O)N(C2=O)c3ccccc3SC(C(C(F)(F)F)(F)F)(F)F C02088022
Cc1cc2c(cc1C)s/c(=N\C(=O)CCSc3ccc(cc3)F)/n2CC#C C09323044
Cc1cc2c(cc1C)s/c(=N\C(=O)/C=C/c3cccs3)/n2CCSC C09564635
Cc1cccc(c1C)N(c2nc(cs2)CSc3ccc(cc3)Cl)C(=O)C C10670957
Cc1cc(c(c(c1)Cl)N(c2nc(cs2)CSc3ccccc3F)C(=O)C)C C11435194
CC(C)c1ccc(cc1)OCCOc2c(cc(cc2Br)Cl)C#N C11862550
Cc1cc(c(c(c1)OCCOc2c(cc(cc2Br)Cl)C#N)C)C C11955770
CC1(Cc2csc(c2C(=NOC(=O)c3cccc(c3)C(F)(F)F)C1)SC)C C12367011
CC[C@@H]1C[C@H]2[C@@H]3CC=C4C[C@H](CC[C@@]4([C@@H]3CC[C@@]2([C@H]1C(=O)CC)C)C)OC(=O)C C12661210
C=CCn\1c2c(cc(cc2s/c1=N\C(=O)CCCSc3ccccc3)F)F C12629072
CCOc1ccc(cc1)/C=C(\C#N)/c2nc(cs2)c3ccc(cc3)c4ccccc4 C13027767
c1ccc(cc1)n2c(nnc2SCc3c(cccc3Cl)F)c4cccs4 C04211633
Cc1ccc(c(c1)C)OC(=O)COc2c(cc(cc2Br)Br)C C14777781
CC(C)CSc1c2c(cn(c2ncn1)c3ccc(cc3)Cl)c4ccccc4 C16757879
CCN(c1ccc(cc1)F)C(=O)Cc2csc(n2)c3cccc(c3)Br C24104442
Cn1c(nnc1SCc2cccc(c2)Br)Cc3cccc4c3cccc4 C27907782
CCc1ccc(s1)C(=O)CSc2c3cc(sc3ncn2)c4ccccc4 C28165432
Cc1cc(cc(c1)O[C@H](CCN2CCOCC2)c3ccc(s3)Cl)C(C)C C34728223
C[C@@H](CCC(=O)OC)[C@@H]1CC[C@@H]2[C@@]1(CC[C@@H]3[C@@H]2CC[C@H]4[C@@]3(CC[C@]5(C4)CO5)C)C C35026092
Cc1ccccc1n2c(nnc2SCc3cc(ccc3F)F)C4CCCCC4 C35523665
C#CCn\1c2ccc3ccccc3c2s/c1=N\C(=O)CCSc4ccccc4 C36631898
C[C@H](CCC=O)[C@H]1CC[C@@H]2[C@@]1(CC[C@@H]3[C@@H]2CC=C4[C@@]3(CC[C@@H](C4)OC(=O)C)C)C C37634101
c1ccc(c(c1)CSc2cn(c3c2cccc3)CC(=O)N4CCCCCC4)Cl C06867459
C[C@@H](CCC(=O)OC)[C@@H]1CC[C@@H]2[C@]1(CC[C@@H]3[C@@H]2CC[C@@H]4[C@]3(CC[C@@]5(C4)CO5)C)C C39432146
CC(C)S(=O)(=O)c1cc2c(cc1Cc3ccccc3)/C(=C/c4ccccc4)/N(C2)F C39499385
C=CCn\1c2c(cc(cc2s/c1=N\C(=O)CCCSc3ccc(cc3)F)F)F C36717863
CCSc1ccccc1C(=O)/N=c\2/n(c3ccc(cc3s2)SC)CC#C C39716891
CCCCCCc1ccc(cc1)C(=O)N2CCCn3cccc3[C@H]2c4ccsc4 C40361975
CC(C)(C)c1ccc(cc1)/C=C/C(=O)N(Cc2ccc(cc2)Cl)C[C@@H]3CCCO3 C40527264
COc1ccc2c(c1)nc(n2Cc3ccccc3F)c4ccc(cc4)C(F)(F)F C43256098
C[C@@H](CCC(=O)OC)[C@@H]1CC[C@@H]2[C@]1(CC[C@@H]3[C@@H]2CC[C@@H]4[C@]3(CC[C@]5(C4)CO5)C)C C43981639
C[C@@]12CC[C@@H]3[C@@H]([C@@H]1CC[C@@H]2OC(=O)CCC4CCCC4)CCC5=CC(=O)CC[C@@]35C C03875388
Cc1c(c(c2ccccc2n1)c3ccccc3)C(=O)/C=C/c4ccc(cc4)N(C)C C58196689
c1ccc(cc1)c2c(n3ccccc3n2)S/N=C(/c4ccccc4)\C(F)(F)F C12523628
c1ccc(cc1)SCCC(=O)Nc2cccc(c2)c3nc4ccccc4s3 C04174025
Cc1cc(c(cc1Cl)OC)NC(=S)N(Cc2cccs2)C3CCCC3 C03665690
CC(C)(C)CC(C)(C)NC(=S)N1CCC(CC1)c2nc3ccccc3s2 C01335388
c1ccc(cc1)c2ccccc2OCCNC(=O)c3ccc4c5c3cccc5CC4 C02170842
c1cc(ccc1CSCc2ccc(o2)C(=O)NCCC3=CCCCC3)Cl C03049311
c1ccc(c(c1)CSCc2ccc(o2)C(=O)NCCC3=CCCCC3)Cl C02943357
CC(C)(C)c1ccc(cc1)OCC(=O)Nc2ccc(c(c2)C(F)(F)F)Cl C04699038
CCOc1ccccc1NC(=S)N(C2CCCCC2)[C@H](C)c3cccs3 C02965034
c1c(c(cc(c1Cl)Cl)Cl)OCC(=O)NCCC2=CCCCC2 C01115878
c1cc(cc(c1)C(F)(F)F)CNc2nc(ns2)Cc3ccc(cc3)Cl C04921038
CCO[P@@](=O)(c1ccccc1Cl)[C@@H](c2ccccc2)Nc3ccccc3 C02354699
c1ccc2c(c1)cccc2CC(=O)NCCc3csc(n3)c4cccc(c4)F C05137499
CCOc1c(cc(cc1C(C)C)NC(=O)C(Cl)(Cl)Cl)C(C)C C05335984
CCC[C@H](CNC(=O)COc1ccccc1F)c2ccc(cc2Cl)Cl C03440708
CCc1cccc2c1[nH]cc2[C@@H](CC(=O)N(CC)CC)c3ccc(cc3)Cl C06834802
Cc1ccc(cc1)SCCCC(=O)Nc2nc3c(ccc(c3s2)Cl)C C07597212
c1ccc2c(c1)ccc3c2nc(s3)NC(=O)CCCSc4ccc(cc4)F C09474962
CCc1ccc(cc1)c2csc(n2)NC(=O)Cc3ccc(cc3)SCC C09565469
c1ccc(cc1)CSCC(=O)Nc2c(ccs2)c3nc4ccccc4s3 C10612699
CCN(CC)c1ccc2c(c1)[C@@H]3C=CC[C@H]3[C@@H](N2)c4ccccc4OCC C14545264
c1cc(ccc1N/C=C\C(=O)c2ccc(cc2Cl)Cl)OC(F)(F)F C16427876
c1ccc(cc1)COc2ccc(cc2[C@H](C#N)Nc3ccccc3)Br C16848666
CCCc1c(nc([nH]c1=O)SCCSCc2ccc(cc2)Cl)C C16854115
Cc1c(c(=O)[nH]c(n1)SCC(=C)C)CCSCc2ccc(cc2)Cl C16854430
Cc1c(c(=O)[nH]c(n1)SCCSCC(C)C)Cc2ccccc2Cl C16854859
CCOc1cc2c(cc1OCC)[C@@H](NCC2)c3ccc(cc3)c4ccccc4 C20506930
CCOc1cc2c(cc1OCC)[C@H](NCC2)c3ccc(cc3)c4ccccc4 C20506932
CCN(CC)c1ccc2c(c1)[C@@H]3C=CC[C@H]3[C@H](N2)c4ccc(cc4)OCC C20717151
COc1ccc(cc1Cl)c2ccc(o2)CNCCc3ccc(cc3)F C22107326
CCCC[C@@](c1ccccc1)([C@@H](CN2CCOCC2)c3ccc(cc3)Cl)O C27235129
CCc1cccc2c1[nH]cc2[C@@H](CC(=O)N(C(C)C)C(C)C)c3cccc(c3)F C35550109
CNc1cc(nc(n1)SCc2ccc(cc2Cl)Cl)CSC C01387642
CCc1ccc(cc1)NC(=O)COc2ccc(cc2CC)Br C40942447
CC(C)(C)c1ccc(cc1)CSc2c(c(nn2C)C(F)(F)F)CCCO C44383469
CC[C@H](C(=O)Nc1cc(ccc1Cl)C(F)(F)F)Oc2ccc(c(c2)C)C C44903110
CCc1ccc(cc1)N/C(=C(\C(=O)OC)/C(F)(F)F)/SC(C)(C)C C05066222
CCc1ccc(cc1)CN(Cc2ccco2)C(=S)Nc3ccc(c(c3)C)C C06366563
Cc1ccc(o1)CN(C2CCCCC2)C(=S)Nc3ccc(c(c3)C)Cl C59095827
CC(C)(C)c1ccc(cc1)/C=N/NC(=O)C(C(C(F)(F)F)(F)F)(F)F C03099215
c1cc(oc1)CN(C[C@H]2CCC=CC2)C(=S)Nc3ccc(c(c3)Cl)Cl C59169536
CCc1cccc(c1NC(=O)CSc2nc(cs2)c3ccc(cc3)C)CC C33914356
CCOc1cc(cc(c1O)CC=C)/C=C(\C#N)/c2ccc(cc2)C(F)(F)F C59248843
CCOc1cc(cc(c1O)CC=C)/C=N/c2ccc(cc2Br)C C59249228
Cc1ccc(c(c1)C)OCC(=O)Nc2cc(cc(c2)C(F)(F)F)C(F)(F)F C59400849
CC[NH+](CC)c1ccc(cc1)/N=C/c2ccc(cc2)N3Cc4ccccc4C3 C59503587
CCOc1cccc(c1OCc2ccccc2Cl)CNc3ccccc3F C59713996
C=CCCC(=O)Nc1ccc2c(c1)sc(n2)SCc3ccc(cc3)F C59721050
CCCCc1ccc(c(c1)Br)NC(=O)COc2cccc(c2)Cl C64985749
Cc1cc(cc(c1)NC(=S)N(Cc2cn(c3c2cccc3)C)C4CCCC4)C C04912963
CC[C@@H](C)N(Cc1cn(c2c1cccc2)CC)C(=S)Nc3cc(ccc3C)C C04913509
CC/C(=C\C=C\[C@H]1C=C[C@H]2CCC[C@@H]2[C@@H]1C(=O)c3ccc[nH]3)/[C@@H]4CO[C@@H](C[C@@H]4C)[C@@H](C)C(=O)[O-] C09762251
Cc1ccc(cc1F)NC(=O)[C@@H](C)Sc2nc3cc(ccc3c(=O)n2c4ccc(cc4)F)C(=O)[O-] C13016838
CC(C)Cn1c(=O)c2ccc(cc2nc1SCC(=O)Nc3ccc(cc3Cl)Cl)C(=O)[O-] C13048689
CCCOc1c(cc(cc1Br)/C=C(\C#N)/C(=O)Nc2ccccc2C(=O)[O-])OCC C13067061
c1cc(ccc1C(=O)Nc2ccc(cc2)OS(=O)(=O)c3cc(ccc3Cl)C(=O)[O-])Cl C13067141
C[C@H](c1cc(c(cc1Cl)Cl)F)NS(=O)(=O)c2cc(c(cc2Cl)Cl)C(=O)[O-] C13073152
Cc1cc(cc(c1C)S(=O)(=O)Oc2ccc(cc2)NC(=O)c3ccc(cc3)Cl)C(=O)[O-] C13087732
CC(C)COc1c(cc(cc1Cl)/C=C/C(=O)Nc2cc(c(cc2Cl)C(=O)[O-])OC)OC C13172369
CC[C@H](C)c1ccc(cc1)NC(=O)CSc2nnc(n2CC(=O)[O-])c3ccc(cc3)Cl C13203528
CCn1c(=O)c2c3c(sc2nc1SCC(=O)Nc4cc(ccc4Cl)C(=O)[O-])C[C@H](CC3)C C13342407
CCc1ccc(cc1)n2c(=O)c3ccccc3nc2SCC(=O)Nc4ccccc4C(=O)[O-] C13353183
Cc1c(sc2c1c(=O)n(c(n2)SCC(=O)Nc3ccc(cc3)C(=O)[O-])c4ccc(cc4)Cl)C C13364630
CCCCCn1c(=O)c2ccc(cc2nc1SCC(=O)Nc3ccc(cc3)C(=O)[O-])Cl C13364740
Cc1cc(c(n1NC(=O)c2c(c3ccccc3s2)Cl)C)C(=O)COc4ccc(cc4)C(=O)[O-] C13413351
Cc1c(sc(n1)NC(=O)COc2ccccc2Cc3ccccc3)c4nnc(n4CC=C)[S-] C25515413
CCc1ccc(cc1)NC2=NC(=O)/C(=C\c3cc(c(c(c3)Cl)OCC(=O)[O-])OCC)/S2 C09323750
CCCCc1c(nc(n(c1=O)c2ccc(cc2)OC)SCC(=O)Nc3ccc(cc3)Cl)[O-] C09331025
Cc1ccc(c(c1)C(=O)C2=C(C(=O)N([C@H]2c3ccc(c(c3)OC)O)c4nc5ccc(cc5s4)Cl)[O-])C C34954706
Cc1ccccc1CN2C(=O)/C(=C/c3c(nn(c3[O-])c4cccc(c4C)C)c5ccccc5)/NC2=O C35455899
CCN(CC)C(=O)C1=C(N=C2N([C@H]1c3ccccc3C)C(=CS2)/C=C(/NCc4ccco4)\[O-])C C35695933
Cc1ccc(cc1)[C@H]2C(=C(N=C3N2C(=CS3)/C=C(/NCc4ccco4)\[O-])C)C(=O)OCC=C C35697257
CC1=C([C@@H](N2C(=CSC2=N1)/C=C(/NCCOC)\[O-])c3ccccc3Cl)C(=O)OC(C)C C36050464
CC1=C([C@H](N2C(=CSC2=N1)/C=C(/NCCOC)\[O-])c3ccccc3Cl)C(=O)OC(C)C C36050465
CCC1=C([C@@H](N2C(=CSC2=N1)/C=C(/NCc3ccncc3)\[O-])c4ccc(cc4)Cl)C(=O)OC C36052883
Cc1cccc(c1)[C@H]2C(=C(N=C3N2C(=CS3)/C=C(/NC[C@@H]4CCCO4)\[O-])C)C(=O)OCC=C C36053166
CC[C@@H](C)N/C(=C/C1=CSC2=NC(=C([C@@H](N12)c3ccccc3OC)C(=O)N(CC)CC)C)/[O-] C36053752
CC[C@@H](C)N/C(=C/C1=CSC2=NC(=C([C@H](N12)c3ccccc3OC)C(=O)N(CC)CC)C)/[O-] C36053754
CC1=C([C@@H](N2C(=CSC2=N1)/C=C(/NCc3ccco3)\[O-])c4ccccc4F)C(=O)OCC=C C36058657
CC1=C([C@H](N2C(=CSC2=N1)/C=C(/NCc3ccco3)\[O-])c4ccccc4F)C(=O)OCC=C C36058658
CC1=C([C@@H](N2C(=CSC2=N1)/C=C(/NCCOC)\[O-])c3ccc(cc3)Cl)C(=O)OC(C)C C36064864
CC1=C([C@@H](N2C(=CSC2=N1)/C=C(/NC[C@@H]3CCCO3)\[O-])c4cccc(c4)F)C(=O)OC(C)C C36071887
CC1=C([C@H](N2C(=CSC2=N1)/C=C(/NC[C@@H]3CCCO3)\[O-])c4cccc(c4)F)C(=O)OC(C)C C36071888
Cc1ccc(cc1)c2nnc(n2CC(=O)NCc3ccc(o3)c4nc5ccccc5s4)[S-] C32722322
CCOc1ccc(cc1)N2[C@@H](NC(=O)C(=C2[S-])C#N)c3ccc4c(c3)c(on4)c5ccccc5 C39887659
CCOc1ccc(cc1)N2[C@H](NC(=O)C(=C2[S-])C#N)c3ccc4c(c3)c(on4)c5ccccc5 C39887660
Cc1ccc(cc1C)N2[C@H](NC(=O)C(=C2[S-])C#N)c3cn(nc3c4ccc(cc4)OC)c5ccccc5 C39887726
C=CCOc1cccc(c1)[C@H]2C(=C(C(=O)N2)[O-])C(=O)c3ccc(cc3)OCc4ccc(cc4)Cl C40127149
CCOC(=O)C1=C(N(C(=S)N[C@@H]1c2ccc(cc2)OCCC(=O)[O-])c3ccc(c(c3)F)C)C C40152390
CCOC(=O)C1=C(N(C(=S)N[C@H]1c2ccc(cc2)OCCC(=O)[O-])c3ccc(c(c3)F)C)C C40152391
CC1=C([C@@H](N2C(=CSC2=N1)/C=C(/NCc3ccco3)\[O-])c4ccc(cc4)F)C(=O)OCC=C C40400673
CC1=C([C@H](N2C(=CSC2=N1)/C=C(/NCc3ccco3)\[O-])c4ccc(cc4)F)C(=O)OCC=C C40400675
CC(C)(C)c1ccc(cc1)c2csc(n2)NC(=O)CCn3c(nnc3[S-])c4cccs4 C45633184
CCn1c(nnc1SCc2cc(=O)[nH]c3c2c(c(s3)C(=O)[O-])C)c4ccc(cc4)Cl C13256278
C[C@@H](C(=O)c1c[nH]c2c1cccc2)Sc3nc4cc(ccc4c(=O)n3c5ccccc5F)C(=O)[O-] C13094464
CC(C)c1ccc(cc1)[C@@H]2C[C@H](n3c(cc(n3)c4nnc(n4CCCOC)[S-])N2)C(F)(F)F C02791980
c1ccc(c(c1)/C=N/NC(=O)c2cc(nc3c2cccc3)c4ccccc4Cl)OCC(=O)[O-] C13342906
c1ccc(c(c1)Cc2cnc(s2)NC(=O)CCn3c(nnc3[S-])c4cccs4)Cl C29793650
CCOc1cc(cc(c1OCc2ccc(cc2)C(=O)[O-])Cl)/C=N/NC(=O)c3cccs3 C59197946
CO/C(=C/1\[C@H](NC(=S)N=C1c2ccc(cc2)Cl)c3ccc(cc3)OCc4cccc5c4cccc5)/[O-] C59227779
Cc1ccc(cc1)N2C[C@H](N[C@@H]2SCc3nnc(n3Cc4ccccc4)[S-])c5cccs5 C39336872
CCCOC(=O)c1c(c(sc1NC(=O)[C@@H]2[C@@H]3CC[C@@H](C3)[C@@H]2C(=O)[O-])C)c4ccc(cc4)F C04124277
Cc1c(cccc1C(=O)[O-])c2ccc(o2)/C=C(\C#N)/C(=O)Nc3ccc(cc3)Br C02936406
Cc1c2c(nc(nc2S[C@H](C)C(=O)Nc3cc(ccc3Cl)C(F)(F)F)C)sc1C(=O)[O-] C02626517
Cc1ccc2cc(c(nc2c1C)Cl)CSc3nc4cc(ccc4c(=O)n3C[C@H](C)O)C(=O)[O-] C13052156
CC(=O)N(c1cccc(c1)C(F)(F)F)c2nc(cs2)/C=N/Nc3ccc(cc3)C(=O)[O-] C13060518
COc1ccccc1c2c(cn(n2)c3ccccc3)/C=N/Nc4ccc(c(c4)C(=O)[O-])Cl C13060752
Cc1cc(cc(c1)NC2=NC(=O)/C(=C/c3cc(c(c(c3)Br)[O-])[N+](=O)[O-])/S2)C C08818356
CCn1c(=O)c2ccc(cc2nc1S[C@H](C)C(=O)N[C@@H](C)c3ccc(cc3Cl)Cl)C(=O)[O-] C13202122
CCn1c2ccc(cc2nc1CSc3nnc(s3)Nc4cccc(c4)Cl)C(=O)[O-] C13220320
Cc1c(sc2c1c(=O)n(c(n2)SCC(=O)Nc3ccc(cc3C(=O)[O-])Cl)CC(C)C)C C13243917
CC(=O)N(c1cccc(c1)Cl)c2nc(cs2)/C=N/Nc3ccc(c(c3)C(=O)[O-])Cl C13264034
Cc1ccc(c(c1)C)NC(=O)CSc2nc3cc(ccc3c(=O)n2c4ccc(cc4)F)C(=O)[O-] C13266359
C[C@@H](C(=O)Nc1cc(c(cc1Cl)Cl)Cl)Sc2ncc(n2c3ccc(cc3)F)C(=O)[O-] C13355604
Cc1ccc(cc1Nc2cnn(c(=O)c2Cl)C34C[C@@H]5C[C@H](C3)CC(C5)(C4)C(=O)[O-])Cl C13364001
C[C@H](C(=O)Nc1cc(ccc1Cl)Cl)Sc2nc3cc(ccc3c(=O)n2CC=C)C(=O)[O-] C13364245
Cc1c2cc(sc2n(n1)c3cccc(c3)Cl)C(=O)Nc4cc(ccc4Cl)C(=O)[O-] C13426155
CC/C(=C\C=C\[C@@H]1C=C[C@@H]2CCC[C@@H]2[C@@H]1C(=O)c3ccc[nH]3)/[C@@H]4CO[C@H](C[C@@H]4C)[C@@H](C)C(=O)[O-] C13896221
COc1cc(cc(c1OCc2ccc(cc2)F)Cl)CNc3ccc(c(c3)Cl)C(=O)[O-] C20881000
c1cc(cc(c1)F)c2c3nc(c4ccc(cc4n3nn2)C(=O)NCCc5ccc(cc5)Cl)[O-] C21867458
COc1cc(ccc1OCc2ccc(cc2)F)/C=C(/c3[nH]c4cc(ccc4c(=O)n3)C(=O)[O-])\Cl C13351450
Cc1c(sc(n1)NC(=O)c2cc3c(s2)CC[C@@H](C3)C(C)(C)C)c4nnc(n4CC=C)[S-] C22972618
CCc1c(nc(nc1[O-])SCC(=O)Nc2c(c3c(s2)CCCCCC3)C(=O)OC)C C15022373
CC(C)c1c(c(n(n1)c2ccc(c(c2)Cl)Cl)[O-])/C=C\3/C(=O)N(C(=O)N3)Cc4cccc(c4F)F C35456518
CN\1C(=O)/C(=C/c2cc(c(c(c2)Br)O)OC)/S/C1=N\c3ccc(cc3)C(=O)[O-] C35656975
Cc1ccc(c(c1)C)[C@@H]2C(=C(N=C3N2C(=CS3)/C=C(/NCc4ccco4)\[O-])C)C(=O)OC C36053644
Cc1ccc(c(c1)C)[C@H]2C(=C(N=C3N2C(=CS3)/C=C(/NC[C@@H]4CCCO4)\[O-])C)C(=O)OC C36053669
CCN(CC)C(=O)C1=C(N=C2N([C@H]1c3ccccc3F)C(=CS2)/C=C(/NCc4ccc(cc4)F)\[O-])C C36053709
c1cc(c(c(c1)Cl)Cl)c2ccc(o2)C(=O)NC(=S)/N=C/3\C=CC4=NC(=NC4=C3)[O-] C39351871
Cc1cc(c(c(c1)Br)NC(=O)CSc2[n-]c3cc(cnc3n2)Cl)Br C09308464
Cc1ccc(cc1C(=O)[O-])S(=O)(=O)/N=c\2/[nH]c(c(s2)C)c3ccc(cc3)OC(F)F C13030717
COc1ccc(cc1Cl)c2cs/c(=N\S(=O)(=O)c3ccc(cc3)/C=C/C(=O)[O-])/[nH]2 C13031340
C[C@H](C(=O)Nc1ccc(c(c1)Cl)F)Sc2nc3cc(ccc3c(=O)n2CC(C)C)C(=O)[O-] C13049540
Cc1cc(n(n1)c2nc(cc(n2)[O-])C(C)C)NC(=O)Cc3cc(cc(c3)C(F)(F)F)C(F)(F)F C09017791
Cc1cc(cc(c1C)S(=O)(=O)/N=c\2/[nH]c(cs2)c3ccc(cc3)CCOC)C(=O)[O-] C13195336
Cc1ccc(cc1C)N2[C@H](NC(=O)C(=C2[S-])C#N)c3cn(nc3c4ccccc4)c5ccccc5 C39887724
CCc1ccccc1N/C(=C/C2CCN(CC2)C(=O)c3cn(nc3c4ccccc4)c5ccccc5)/[O-] C33115136
Cc1ccc(c(c1)NC(=O)c2ccc3c(c2)nc(=S)n(c3[O-])c4cccc(c4C)C)OC C45546678
C[C@@H](C(=O)c1c[nH]c2c1cccc2)Sc3nc4cc(ccc4c(=O)n3c5ccc(cc5)F)C(=O)[O-] C13094450
Cc1cccc(c1C)n2c(nnc2[S-])c3cnn4c3N[C@H](C[C@@H]4C(F)F)c5ccccc5 C02790952
CCOc1ccccc1Nc2c(nc3ccccc3n2)[N-]S(=O)(=O)c4cc(ccc4C)C C02242421
CC[C@@H](C)c1ccc(cc1)[C@@H](c2cccs2)NC(=O)c3cnn(c3C)c4ccc(nn4)[O-] C58644809
Cc1cccc(c1)COc2ccc(cc2)[C@H]3/C(=C(/[O-])\OC)/C(=NC(=S)N3)c4ccc(cc4)Cl C59227848
COc1cc(cc(c1OC)Br)[C@H]2[C@@H]3[C@@H]4CC[C@@H](C4)[C@@H]3c5cc(ccc5N2)C(=O)[O-] C59267216
CCO/C(=C/1\C(=O)/C(=C/c2cc(c(c(c2)Cl)O)Cl)/S\C1=N/c3ccc(cc3)C)/[O-] C59364778
c1cc(oc1)/C(=N/C2=NN3[C@@H](C=C(N=C3N2)c4ccc(cc4)Cl)c5ccc(cc5)Cl)/[O-] C02253875
COc1ccccc1/C=C/C(=N/C2=NN3[C@@H](C=C(N=C3N2)c4ccccc4)c5ccccc5)/[O-] C02592229
CCc1ccccc1NC(=O)CSC2=C([C@H](C3=C(CCCC3=N2)[O-])c4cccc(c4Cl)Cl)C#N C13165975
CC(C)Oc1ccc(cc1OC)[C@H]2CC(=O)Nc3c2sc(c3c4ccc(cc4)Cl)C(=O)[O-] C64795735
CCOc1cc(ccc1O[C@H](C)C(=O)[O-])/C=C\2/C(=O)N/C(=N/c3ccc(cc3)Cl)/S2 C15012646
Cc1ccc(cc1/N=C\2/NC(=O)/C(=C\c3ccc(c(c3)OC)O[C@@H](C)C(=O)[O-])/S2)Cl C15013304
Cc1ccc(cc1C)n2c(cc(c2C)C(=O)COc3ccc(cc3C(=O)[O-])C(=O)[O-])C C13422020
Cc1cc(c(n1c2cccc(c2)Cl)C)C(=O)COc3ccc(cc3C(=O)[O-])C(=O)[O-] C13422472
CCCOc1c(cc(cc1Cl)C(=O)Nc2cc(cc(c2)C(=O)[O-])C(=O)[O-])OCC C13426305
Cc1c\2c(n(n1)c3ccc(cc3)C(=O)[O-])CC(C/C2=N\Nc4ccc(cc4)C(=O)[O-])(C)C C16739542
CCN\1C(=O)/C(=C/c2ccccc2OCC(=O)[O-])/S/C1=N\c3ccccc3C(=O)[O-] C16932024
c1cc(ccc1/C=C/2\C(=O)N=C(S2)[N-]c3ccc(c(c3)C(F)(F)F)Cl)C(=O)[O-] C16906119
c1cc(ccc1/C=C/2\C(=O)N=C(S2)[N-]c3ccc(cc3Cl)Cl)OCC(=O)[O-] C16906622
c1cc(cc(c1)OCC(=O)[O-])/C=C/2\C(=O)N=C(S2)[N-]c3cccc(c3Cl)Cl C16909765
CC[C@H](C(=O)[O-])Oc1ccc(cc1OCC)/C=C/2\C(=O)N=C(S2)[N-]c3ccccc3 C16919070
CC[C@H](C(=O)C)Oc1ccccc1/C=C\2/C(=O)N=C(S2)[N-]c3ccccc3C(=O)[O-] C16936300
CC(C)c1ccc(cc1)N2C(=O)/C(=C/c3cc(c(c(c3)Cl)[O-])Cl)/C(=NC2=S)[O-] C01199180
c1cc(c(c(c1)Cl)Cl)/C=C\2/C(=O)N=C(S2)[N-]c3ccc(c(c3)C(=O)[O-])Cl C03462740
CCOC(=O)C1=C(N=C2N([C@@H]1c3ccc(cc3)C(F)(F)F)C(=CS2)C=C([O-])[O-])C C35673795
CCC1=C([C@@H](N2C(=CSC2=N1)C=C([O-])[O-])c3ccc(cc3)C(F)(F)F)C(=O)OC C35674948
CC1=C([C@@H](N2C(=CSC2=N1)C=C([O-])[O-])c3ccc(cc3)Cl)C(=O)OC(C)(C)C C35674984
CC1=C([C@H](N2C(=CSC2=N1)C=C([O-])[O-])c3ccc(cc3)Cl)C(=O)OC(C)(C)C C35674986
CCN(CC)C(=O)C1=C(N=C2N([C@@H]1c3ccc(cc3)C(C)C)C(=CS2)C=C([O-])[O-])C C35675061
CCOC(=O)C1=C(N=C2N([C@@H]1c3ccc(cc3)C)C(=CS2)C=C([O-])[O-])C(F)(F)F C36048641
CCOC(=O)C1=C(N=C2N([C@H]1c3ccc(cc3)C)C(=CS2)C=C([O-])[O-])C(F)(F)F C36048642
c1cc(ccc1c2nc(cs2)/C=C(/c3nc4cc(ccc4c(n3)[O-])C(=O)[O-])\Cl)F C13272855
CCCc1cc(nc(n1)SCC(=O)Nc2ccc(cc2C(=O)[O-])Br)[O-] C13356528
c1cc(ccc1/C=N/n2c(nnc2[S-])c3cc(ccc3Cl)Cl)OCC(=O)[O-] C13342959
c1cc(ccc1/C=C(/c2nc3cc(ccc3c(n2)[O-])C(=O)[O-])\Cl)N4CCCCCC4 C13365472
Cc1cc(cc(c1OC(F)F)C)/C=C(/c2nc3cc(ccc3c(n2)[O-])C(=O)[O-])\Cl C13365487
c1cc(c(cc1C(=O)[O-])[N-]S(=O)(=O)c2ccc(cc2Cl)Br)Cl C13262833
c1cc(c(cc1C(=O)[O-])S(=O)(=O)[N-]c2cc(cc(c2)Cl)Cl)Br C13264881
C[C@H](/C=C/[C@H](C)C(C)C)[C@@H]1CC[C@@H]2[C@@]1(CC[C@@H]3C2=CC[C@@H]([C@@]3(C)CC(=O)[O-])C(=O)[O-])C C39942628
C[C@H](/C=C/[C@H](C)C(C)C)[C@@H]1CC[C@H]2[C@@]1(CC[C@@H]3C2=CC[C@@H]([C@@]3(C)CC(=O)[O-])C(=O)[O-])C C36371938
C[C@H](/C=C/[C@H](C)C(C)C)[C@H]1CC[C@H]2[C@@]1(CC[C@@H]3C2=CC[C@@H]([C@@]3(C)CC(=O)[O-])C(=O)[O-])C C36371939
CC[C@@H](C(=O)[O-])Oc1ccc(cc1OC)/C=C/2\C(=O)N=C(S2)[N-]c3ccccc3C C16913143
CC[C@H](C(=O)[O-])Oc1ccc(cc1OC)/C=C/2\C(=O)N=C(S2)[N-]c3ccccc3C C16913139
CC[C@@H](C(=O)[O-])Oc1ccc(cc1OC)/C=C/2\C(=O)N=C(S2)[N-]c3cccc(c3)C C16913149
CC[C@@H](C(=O)[O-])Oc1ccc(cc1OC)/C=C/2\C(=O)N=C(S2)[N-]c3ccc(cc3)C C16913156
CC[C@H](C(=O)[O-])Oc1ccc(cc1OC)/C=C/2\C(=O)N=C(S2)[N-]c3ccc(cc3)C C16913153
CCc1ccc(cc1)[N-]C2=NC(=O)/C(=C\c3ccc(c(c3)OC)O[C@H](C)C(=O)[O-])/S2 C16914584
CCc1ccccc1[N-]C2=NC(=O)/C(=C\c3ccc(c(c3)OCC)OCC(=O)[O-])/S2 C16916138
CCCN(CCC)c1ccc(cc1)/C=C(/c2nc3cc(ccc3c(n2)[O-])C(=O)[O-])\Cl C12521794
Cc1cc(c(n1c2cc(cc(c2)C(=O)[O-])C(=O)[O-])C)/C=C(\C#N)/c3cccc(c3)Cl C59301910
Cc1cc(c(n1c2cc(cc(c2)C(=O)[O-])C(=O)[O-])C)/C=N/c3cc(ccc3OC)Cl C59303444
C[C@@H](C(=O)[O-])Oc1cccc(c1)/C=C\2/C(=O)N(/C(=N\c3ccccc3C(=O)[O-])/S2)C C16934187
C[C@@H](C(=O)[O-])Oc1ccccc1/C=C\2/C(=O)N(/C(=N\c3ccccc3C(=O)[O-])/S2)C C16934205
C[C@H](C(=O)[O-])Oc1ccc(cc1)/C=C\2/C(=O)N(/C(=N\c3ccc(cc3)C(=O)[O-])/S2)C C16934426
CC[C@@H](C(=O)C)Oc1ccccc1/C=C\2/C(=O)N=C(S2)[N-]c3ccc(cc3)C(=O)[O-] C16936602
CC[C@H](C(=O)C)Oc1ccccc1/C=C\2/C(=O)N=C(S2)[N-]c3ccc(cc3)C(=O)[O-] C16936599
C[C@@H](C(=O)[O-])Oc1cccc(c1)/C=C\2/C(=O)N(/C(=N/c3ccccc3C(=O)[O-])/S2)C C16934187
C[C@H](C(=O)[O-])Oc1ccccc1/C=C\2/C(=O)N(/C(=N/c3ccccc3C(=O)[O-])/S2)C C16934204
C[C@@H](C(=O)[O-])Oc1ccc(cc1)/C=C\2/C(=O)N(/C(=N/c3ccc(cc3)C(=O)[O-])/S2)C C16934427
CC[C@@H](C(=O)[O-])Oc1ccc(cc1)/C=C\2/C(=O)N/C(=N/c3ccc(cc3)C(=O)[O-])/S2 C16936562
CC[C@H](C(=O)[O-])Oc1ccc(cc1)/C=C\2/C(=O)N/C(=N/c3ccc(cc3)C(=O)[O-])/S2 C16936559
c1cc(c(c(c1)Cl)Cl)[N-]C2=NC(=O)/C(=C\c3ccc(cc3)OCC(=O)[O-])/S2 C16906623
c1ccc2c(c1)nnn2CNc3ccc(cc3)SSc4ccc(cc4)NCn5c6ccccc6nn5 C02570959
CCOc1ccc(cc1)NC(=O)C(=O)N/N=C/c2ccc(cc2)OC(=O)c3ccc(cc3)Br C04259746
Cc1ccc(cc1)C(=O)Oc2ccc(cc2OC)/C=N/NC(=O)CNC(=O)c3ccc(c(c3)Cl)Cl C02532050
CC(=C)COc1ccc(cc1)/C(=N/NC(=O)Nc2ccc(cc2)Cl)/c3ccc(cc3)OS(=O)(=O)C C02191404
c1ccc(cc1)S(=O)(=O)Nc2ccc(cc2)C(=O)N/N=C/c3ccc(cc3)OC(=O)c4ccccc4F C04231945
CC[C@@H](C)Oc1ccc(cc1)C(=O)NC(=S)Nc2ccc3c(c2)nc(o3)c4ccc(c(c4)Cl)OC C02230617
CCOC(=O)c1c(nc(s1)NC(=S)NC(=O)/C=C/c2ccc(o2)c3cc(cc(c3)Cl)Cl)C C08833291
Cc1ccc(c(c1)NC(=O)CSc2nnc(n2c3cccc(c3C)C)CNC(=O)c4ccccc4OC)C C09279031
CC(C)c1ccc(cc1)OCC(=O)Nc2c3ccccc3oc2C(=O)Nc4ccc(cc4)OC(F)(F)F C10245970
CCCCOc1ccc(cc1)C(=O)Nc2cc(nn2c3[nH]c(=O)cc(n3)c4ccccc4)c5cccs5 C11855250
CC(C)(C)c1ccc(cc1)OCc2nnc(n2N)SCc3cn(nc3c4ccccc4)c5ccccc5 C13098484
CCN(CC)c1ccc(c(c1)O)/C=N\NC(=O)CSc2nc3ccccc3c(=O)n2c4ccc(cc4)C C13598788
CN(c1ccccc1)C(=O)c2ccc(cc2)NC(=S)NC(=O)CCCOc3ccc(cc3Cl)Cl C13622410
CCCCOc1ccc(cc1)C(=O)NNC(=O)COc2c(cc(cc2Br)Br)C C14029925
Cc1cc(no1)NS(=O)(=O)c2ccc(cc2)NC(=O)c3cc(ccc3OCCC(C)C)Br C14650481
CCCOc1ccc(cc1C(=O)NC(=S)Nc2c(c3c(s2)CCCC3)C(=O)OC)Br C14653322
CCOc1ccc(cc1C(=O)NC(=S)Nc2c(c3c(s2)CCCC3)C(=O)OCC)Br C14655308
CCCN(CC(=O)Nc1cc(nn1c2ccc(cc2)OC)C(C)(C)C)C(=O)Nc3cccc4c3cccc4 C00733541
Cc1ccc(cc1)n2c(cc(n2)C(C)(C)C)NC(=O)CN(CCOC)C(=O)Nc3cccc4c3cccc4 C16435537
Cc1ccc(cc1)n2c(cc(n2)C(C)(C)C)NC(=O)CN(CCOC)C(=O)Nc3ccc(c(c3)Cl)C C16435549
CCCN(CC(=O)Nc1c(c(nn1c2ccc(cc2)OC)C)c3ccccc3)C(=O)Nc4ccccc4C C16436554
CCCN(CC(=O)Nc1c(c(nn1c2ccc(cc2)OC)C)c3ccccc3)C(=O)Nc4cccc(c4C)C C16436562
Cc1ccccc1n2c(cc(n2)C(C)(C)C)NC(=O)CN(CCOC)C(=O)Nc3cccc4c3cccc4 C16437997
CC1=C([C@H](NC(=S)N1C)c2ccc(cc2)NC(=O)c3ccc(cc3)c4ccccc4)C(=O)OCCOC C16608823
CCOC(=O)c1c(c(sc1NC(=O)CC23CC4CC(C2)CC(C4)C3)C(=O)Nc5ccccc5OC)C C18195321
CC1=C([C@@H](C(=C(N1)SCC(=O)Nc2cccc(c2)Cl)C#N)c3ccccc3Cl)C(=O)OCC=C C20347825
Cc1ccc(cc1Cl)NC(=O)CSC2=C([C@@H](C(=C(N2)C)C(=O)OCC=C)c3ccccc3F)C#N C20348444
CCOC(=O)CNS(=O)(=O)c1cc(ccc1C)c2c3ccccc3c(nn2)Nc4ccc(cc4)Cl C16945269
CCOC(=O)c1c(c(sc1NC(=O)CSc2nc3ccccc3s2)C(=O)Nc4ccccc4)C C32699240
CCCN(CC(=O)Nc1cc(nn1c2ccccc2Cl)c3ccccc3)C(=O)Nc4ccccc4OC C00743909
Cc1cccc(c1)n2c(cc(n2)C(C)(C)C)NC(=O)CN(CCOC)C(=O)Nc3ccc(c(c3)Cl)C C35143463
CCCN(CC(=O)Nc1c(c(nn1c2ccccc2C)C)c3ccccc3)C(=O)Nc4ccc(cc4)OC C35362667
CCCCSc1[nH]c(=O)c2c(n1)NC3=C([C@@H]2c4ccc(c(c4)OCc5ccccc5)OC)C(=O)CCC3 C35449489
CC(C)(C)CC(C)(C)NC(=O)[C@@H](c1cc(ccc1Cl)[N+](=O)[O-])N(c2cccc(c2)Cl)C(=O)CO C36552277
CCCCNC(=O)[C@@H](c1cc2ccccc2c3c1cccc3)N(Cc4ccc(o4)C)C(=O)c5ccc(cc5)O C36597176
Cc1ccc(o1)CN([C@@H](c2ccc(cc2)Cl)C(=O)NC(C)(C)CC(C)(C)C)C(=O)c3ccc(cc3)O C36597377
CC(C)(C)c1ccc(cc1)OCC(=O)Oc2ccc3c(c2)OC(=C([C@@H]3c4ccc(cc4OC)OC)C#N)N C38657075
C[C@@H](C(=O)Oc1ccc2c(c1)OC(=C([C@@H]2c3ccc(c(c3)OC)OC)C#N)N)Oc4ccc(cc4)C(C)C C38658636
CC(C)(C)c1ccc(cc1)C(=O)Oc2ccc3c(c2)OC(=C([C@@H]3c4ccc(c(c4)OC)OCC=C)C#N)N C38680803
CC(C)(C)c1ccc(cc1)OCC(=O)Oc2ccc3c(c2)OC(=C([C@H]3c4ccc(cc4)C(=O)OC)C#N)N C38683576
Cc1ccc(cc1)/C=C/C(=O)Oc2ccc3c(c2)OC(=C([C@H]3c4ccc(c(c4)OC)OCC(C)C)C#N)N C38684160
C/C(=C\c1nc(sn1)Nc2ccc(c(c2)Cl)F)/[NH+](Cc3ccc(cc3)N(C)C)Cc4cccnc4 C39422114
CCCNC(=O)c1ccc(cc1)Nc2c(cnn(c2=O)c3ccc(cc3)OC)Oc4ccc5c(c4)CCC5 C40402214
[H]/N=c\1/c(=C/c2ccc(cc2)OCc3ccc(cc3Cl)Cl)/c(=O)nc-4s/c(=C/CCCCCC)/[nH]n14 C01773835
c1ccc(c(c1)/C=N/Nc2[nH]nc(n2)SCc3ccc(cc3)F)OCc4cccc(c4)Br C59019322
Cc1ccccc1NCc2nnc(n2c3ccccc3)SCCC(=O)Nc4cc(ccc4Cl)Cl C59353442
c1ccc(c(c1)CSc2ccccc2NC(=O)CSc3[nH]nc(n3)c4cccc(c4)[N+](=O)[O-])Cl C59788105
CCC(C)(C)[C@H]1CCc2c(sc(c2C#N)NC(=O)CSc3[nH]nc(n3)c4ccccc4OCC)C1 C14162113
CCOC(=O)c1ccccc1NC(=O)CSc2nnc(n2c3ccccc3C)c4c[nH]c5c4cccc5 C03347173
CCc1ccc(cc1)c2c(n3c(n2)sc(n3)N(C)CC(=O)NCc4ccc(cc4)Cl)NC(C)(C)C C64703710
CC[C@@H](C(=O)[O-])N1C(=O)/C(=C/c2ccc(cc2)OCc3ccccc3Cl)/SC1=S C02700924
CC[C@H](C(=O)[O-])N1C(=O)/C(=C/c2ccc(cc2)OCc3ccccc3Cl)/SC1=S C02700928
CCc1ccc(cc1)c2ccc(o2)/C=C/3\C(=O)N(C(=S)S3)[C@H](CCC(=O)[O-])C(=O)[O-] C09884857
CCc1ccc(cc1)c2ccc(o2)/C=C\3/C(=O)N(C(=S)S3)[C@H](CCSC)C(=O)[O-] C12414297
CCc1ccc(cc1)c2ccc(o2)/C=C\3/C(=O)N(C(=S)S3)[C@H](CCC(=O)[O-])C(=O)[O-] C12414299
CC(C)c1ccc(cc1)c2ccc(o2)/C=C\3/C(=O)N(C(=S)S3)[C@H](CC(=O)[O-])C(=O)[O-] C12414303
CCN(CC)S(=O)(=O)c1ccc(c(c1)C(=O)[O-])Sc2c(c(c(c(c2F)F)F)F)F C13091521
Cc1cc(c(n1Cc2cccs2)C)C(=O)COc3ccc(cc3Br)C(=O)[O-] C13191349
Cc1ccc(cc1NC(=O)CSc2nnc(n2CC(=O)[O-])c3ccc(cc3)Cl)C(=O)[O-] C13232561
c1cc(sc1)c2nnc(n2CC(=O)[O-])SCC(=O)Nc3cc(ccc3C(=O)[O-])Cl C13236523
Cc1ccc(cc1Cl)n2cnnc2SCC(=O)Nc3cc(cc(c3)C(=O)[O-])C(=O)[O-] C13266957
COc1cc(c(cc1OC)NC(=O)COc2ccc(cc2Br)C(=O)[O-])C(=O)[O-] C13274111
c1cc(sc1)c2nnc(n2CCC(=O)[O-])SCC(=O)Nc3ccc(cc3C(=O)[O-])Cl C13274292
CCn1c(=O)c2ccc(cc2nc1SCC(=O)Nc3cc(ccc3C(=O)[O-])F)C(=O)[O-] C13274413
c1cc(ccc1/C=C/2\C(=O)N(C(=S)S2)CCC(=O)[O-])OC([C@@H](C(F)(F)F)F)(F)F C13343496
c1cc(c(cc1Br)/C=C/2\C(=O)N(C(=S)S2)CCCC(=O)[O-])OC(F)F C13351904
Cc1cc(c(n1CCc2ccc(cc2)Cl)C)/C=C\3/C(=O)N(C(=S)S3)CCC(=O)[O-] C13362857
Cc1cc(c(n1CCc2ccc(cc2)Cl)C)C(=O)CSc3nc(cs3)CC(=O)[O-] C13415465
CCCOc1ccc(cc1OCCC)[C@H](C)NC(=O)COc2ccc(cc2C(=O)[O-])C(=O)[O-] C13422517
c1cc(oc1)/C=C/C2=NN([C@H](C2)c3ccco3)C(=O)COc4ccc(cc4C(=O)[O-])C(=O)[O-] C13422810
c1cc(cc(c1)N2C(=O)/C(=C\c3ccc(cc3)OCCC(=O)[O-])/SC2=S)C(F)(F)F C16907839
c1cc(cc(c1)OCCC(=O)[O-])/C=C/2\C(=O)N(C(=S)S2)c3cccc(c3)C(F)(F)F C16908129
Cc1ccc(cc1)OCCOCCOc2ccc(cc2/C=C\3/C(=NC(=S)S3)[O-])Cl C19799009
COc1cc(cc(c1OCC=C)Cl)/C=C/2\C(=NC(=O)N(C2=O)c3ccc(cc3)C(=O)[O-])[O-] C19939960
CCOc1cc(cc(c1OCc2ccc(cc2)C(=O)[O-])Cl)/C=C\3/C(=O)NC(=O)N=C3[O-] C20232589
CC[C@H](C(=O)[O-])Oc1cccc(c1)/C=C/2\C(=O)N=C(S2)[N-]c3ccc(cc3)Br C16908905
CC[C@@H](C(=O)[O-])Oc1cccc(c1)/C=C/2\C(=O)N=C(S2)[N-]c3ccc(cc3)Br C16908907
COc1cc(ccc1OCCOc2ccc(cc2Cl)/C=C\3/C(=NC(=S)S3)[O-])CC=C C32671047
CC1=C([C@H](N2C(=CSC2=N1)C=C([O-])[O-])c3cc(cc(c3)OC)OC)C(=O)OCCOC C35674938
CCOC(=O)[C@@H]1[C@H](C(=C(N=C1[O-])SCc2ccc(cc2)Cl)C#N)c3ccccc3F C09088019
CCOC(=O)C1=C(N=C2N([C@@H]1c3ccccc3OC)C(=CS2)C=C([O-])[O-])c4ccccc4 C36048625
CC(=CCC/C(=C/CC/C(=C/CC/C(=C/CO[P@@](=O)(C)OP(=O)([O-])[O-])/C)/C)/C)C C38337242
COCCCN1C(=O)/C(=C/c2cn(c3c2cccc3)Cc4ccc(cc4Cl)F)/N=C1[S-] C39557007
C[C@@H]1C=C([C@@H](N1c2ccc(cc2)Cl)C)C(=O)CSc3nc(c(nn3)CCC(=O)[O-])[O-] C39704072
C[C@H]1C=C([C@H](N1c2ccc(cc2)Cl)C)C(=O)CSc3nc(c(nn3)CCC(=O)[O-])[O-] C39704078
Cc1c(c(sc1C(=O)OC)S(=O)(=O)[N-]c2cc(ccc2Cl)C(=O)[O-])C(=O)OC C13340902
c1cc(cc(c1)OCc2ccc(cc2Cl)Cl)/C=C\3/C(=O)N(C(=S)S3)CCC(=O)[O-] C40006438
C=CCN1[C@@H](C(=C(C1=O)[O-])C(=O)c2cccc(c2)OCc3ccc(cc3)F)c4cccs4 C40030486
Cc1ccc(cc1C)c2ccc(o2)/C=C\3/C(=O)N(C(=S)S3)[C@H](CCSC)C(=O)[O-] C40564361
c1cc(cc(c1)OCc2ccc(cc2Cl)Cl)/C=C/3\C(=O)N(C(=S)S3)CCC(=O)[O-] C40937813
CCCCOc1ccc(cc1/C=C/2\C(=O)N(C(=S)S2)CCCC(=O)[O-])Br C40938502
Cc1cc(c(n1c2cccc(c2)Cl)C)C(=O)CSc3nc(c(nn3)CCC(=O)[O-])[O-] C13093017
CC(=CCC/C(=C/CC/C(=C/CC/C(=C/CO[P@@](=O)([O-])OP(=O)([O-])[O-])/C)/C)/C)C C12495043
Cc1c(c(n(n1)Cc2ccccc2Cl)C)/C=N/N=C(/C(C(C(F)(F)F)(F)F)(F)F)\[O-] C59166196
COc1cc(cc(c1OCC(=O)[O-])CC=C)/C=N/c2ccc(cc2)I C59249837
COc1cc(cc(c1OCC(=O)[O-])CC=C)/C=N/c2cccc(c2)I C59250483
COc1cc(cc(c1OCC(=O)[O-])CC=C)/C=N/c2ccccc2I C59302078
COC(=O)[C@@H](c1cc(ccc1F)F)[N-]S(=O)(=O)c2cc(ccc2Cl)C(F)(F)F C60379077
COC(=O)[C@H](c1cc(ccc1F)F)[N-]S(=O)(=O)c2cc(ccc2Cl)C(F)(F)F C60379078
CCCCOC(=O)c1ccc(cc1)N[C@H]2CC(=O)N(C2=O)c3cc(cc(c3)C(=O)[O-])C(=O)[O-] C16902140
COc1ccc2c(c1Cl)sc(c2Cl)C(=O)Nc3cc(ccc3C(=O)[O-])C(=O)[O-] C13392260
c1cc2c(cc1Oc3ccc4c(c3)c(c5c(n4)CCC5)C(=O)[O-])c(c6c(n2)CCC6)C(=O)[O-] C16431359
C=CCN\1C(=O)/C(=C/c2cccc(c2)OCC(=O)[O-])/S/C1=N\c3ccc(cc3)C(=O)[O-] C16929280
CCN\1C(=O)/C(=C/c2cccc(c2)OCCC(=O)[O-])/S/C1=N\c3cccc(c3)C(=O)[O-] C16931762
CCN\1C(=O)/C(=C/c2ccc(cc2)OCCC(=O)[O-])/S/C1=N\c3ccccc3C(=O)[O-] C16931984
CCN\1C(=O)/C(=C/c2ccc(cc2)O[C@@H](C)C(=O)[O-])/S/C1=N\c3ccccc3C(=O)[O-] C16931987
CCN\1C(=O)/C(=C/c2ccc(cc2)O[C@@H](C)C(=O)[O-])/S/C1=N\c3ccc(cc3)C(=O)[O-] C16932187
CCN\1C(=O)/C(=C/c2cccc(c2)O[C@@H](C)C(=O)[O-])/S/C1=N\c3ccc(cc3)C(=O)[O-] C16932206
CCN\1C(=O)/C(=C/c2cccc(c2)OCCC(=O)[O-])/S/C1=N\c3ccc(cc3)C(=O)[O-] C16932220
CCc1ccc(cc1)N2C(=O)/C(=C/c3ccc(cc3)OCc4ccc(cc4)C(=O)[O-])/C(=NC2=O)[O-] C19813708
C[C@H](C(=O)[O-])Oc1cccc(c1)/C=C/2\C(=O)N=C(S2)[N-]c3cccc(c3Cl)Cl C16909478
C[C@H](C(=O)[O-])Oc1ccccc1/C=C/2\C(=O)N=C(S2)[N-]c3ccc(cc3Cl)Cl C16910615
C[C@@H](C(=O)[O-])Oc1ccccc1/C=C/2\C(=O)N=C(S2)[N-]c3ccc(cc3Cl)Cl C16910617
C[C@@H](C(=O)[O-])Oc1ccccc1/C=C/2\C(=O)N=C(S2)[N-]c3cccc(c3Cl)Cl C16910621
Cc1c(cccc1Cl)[N-]C2=NC(=O)/C(=C/c3ccc(o3)c4ccccc4C(=O)[O-])/S2 C22135372
CC1=C([C@@H](N2C(=CSC2=N1)C=C([O-])[O-])c3ccc(cc3)C(F)(F)F)C(=O)OCC=C C35674992
CC1=C([C@@H](N2C(=CSC2=N1)C=C([O-])[O-])c3ccccc3Cl)C(=O)Nc4ccccc4 C36048189
CC1=C([C@H](N2C(=CSC2=N1)C=C([O-])[O-])c3ccccc3Cl)C(=O)Nc4ccccc4 C36048190
CC1=C([C@H](N2C(=CSC2=N1)C=C([O-])[O-])c3ccc(cc3)C(F)(F)F)C(=O)OC(C)C C36048778
CC1=C([C@H](N2C(=CSC2=N1)C=C([O-])[O-])c3ccc(cc3)Cl)C(=O)Nc4ccccc4 C36048876
CC1(c2cc(cc(c2Oc3c1cc(cc3CC(=O)[O-])C(C)(C)C)CC(=O)[O-])C(C)(C)C)C C38210468
COc1ccc(cc1)Oc2ccc(cc2[N-]S(=O)(=O)c3cc(cs3)C(=O)[O-])Cl C13302362
COc1cc(cc(c1OCC=C)Br)/C=C(/c2nc3cc(ccc3c(n2)[O-])C(=O)[O-])\Cl C39670237
Cc1ccc(cc1S(=O)(=O)[N-]c2c(cc(cc2Cl)Cl)C(=O)[O-])Br C13463950
Cc1ccc(cc1N2[C@@H](C(=C(C2=O)[O-])C(=O)c3cccs3)c4ccccc4OC(F)F)C(=O)[O-] C13194130
c1ccc(c(c1)C(=O)C2=C(C(=O)N([C@H]2c3cccs3)c4nc5ccc(cc5s4)C(=O)[O-])[O-])F C13218114
CCOc1ccc(cc1)[N-]C2=NC(=O)/C(=C\c3ccc(o3)c4ccc(c(c4)Cl)C(=O)[O-])/S2 C18193717
CC[C@@H](C(=O)C)Oc1ccccc1/C=C\2/C(=O)N=C(S2)[N-]c3ccc(c(c3)O)C(=O)[O-] C16933338
CC[C@@H](C(=O)[O-])Oc1ccc(cc1OC)/C=C/2\C(=O)N=C(S2)[N-]c3cccc(c3C)C C16913162
CC[C@@H](C(=O)[O-])Oc1ccc(cc1OC)/C=C/2\C(=O)N=C(S2)[N-]c3ccc(cc3C)C C16913170
CC[C@H](C(=O)[O-])Oc1ccc(cc1OC)/C=C/2\C(=O)N=C(S2)[N-]c3ccc(c(c3)C)C C16913183
CCOc1cc(ccc1O[C@@H](C)C(=O)[O-])/C=C/2\C(=O)N=C(S2)[N-]c3ccc(cc3C)C C16917727
CCOc1cc(ccc1O[C@@H](C)C(=O)[O-])/C=C/2\C(=O)N=C(S2)[N-]c3cc(ccc3C)C C16917737
Cc1cc(c(n1c2cc(cc(c2)C(=O)[O-])C(=O)[O-])C)/C=N/NC(=O)c3cccc(c3)Cl C59249593
Cc1cc(c(n1c2cc(cc(c2)C(=O)[O-])C(=O)[O-])C)/C=N/NC(=O)c3ccc(cc3)Cl C59249609
c1cc(ccc1NC(=O)c2ccc(s2)Br)Oc3ccc(c(c3)C(=O)[O-])C(=O)[O-] C59313394
c1ccc(c(c1)c2ccccc2C(=O)[O-])C(=O)Nc3ccc(cc3C(=O)[O-])Br C59432219
CC[C@@H](C(=O)[O-])Oc1ccc(cc1)/C=C\2/C(=O)N(/C(=N\c3ccccc3C(=O)[O-])/S2)C C16934181
CC[C@@H](C(=O)[O-])Oc1cccc(c1)/C=C\2/C(=O)N(/C(=N\c3ccccc3C(=O)[O-])/S2)C C16934193
CC[C@@H](C(=O)[O-])Oc1ccccc1/C=C\2/C(=O)N(/C(=N\c3ccccc3C(=O)[O-])/S2)C C16934202
CC[C@@H](C(=O)[O-])Oc1ccc(cc1)/C=C\2/C(=O)N(/C(=N\c3ccc(cc3)C(=O)[O-])/S2)C C16934433
CC[C@@H](C(=O)[O-])Oc1ccccc1/C=C\2/C(=O)N(/C(=N\c3ccc(cc3)C(=O)[O-])/S2)C C16934454
Cc1c(c2c(nc(nc2s1)C)Nc3cc(cc(c3)C(=O)[O-])C(=O)[O-])c4ccc(cc4)F C62039876
CCOc1cc(cc(c1OCC#C)Cl)/C=C\2/C(=O)N=C(S2)[N-]c3ccc(c(c3)C(=O)[O-])Cl C15799562
CCOC(=O)C1CCN(CC1)c2ccc(cc2C(=O)[O-])[N-]S(=O)(=O)c3ccc(s3)Cl C15862175
CC[C@@H](C(=O)[O-])Oc1ccc(cc1)/C=C\2/C(=O)N(/C(=N/c3ccccc3C(=O)[O-])/S2)C C16934181
CC[C@@H](C(=O)[O-])Oc1ccccc1/C=C\2/C(=O)N(/C(=N/c3ccccc3C(=O)[O-])/S2)C C16934202
CC[C@@H](C(=O)[O-])Oc1ccc(cc1)/C=C\2/C(=O)N(/C(=N/c3ccc(cc3)C(=O)[O-])/S2)C C16934433
CC[C@H](C(=O)[O-])Oc1cccc(c1)/C=C\2/C(=O)N(/C(=N/c3ccc(cc3)C(=O)[O-])/S2)C C16934442
CC[C@@H](C(=O)[O-])Oc1ccccc1/C=C\2/C(=O)N(/C(=N/c3ccc(cc3)C(=O)[O-])/S2)C C16934454
COc1cc(cc(c1OCC(=O)[O-])Br)/C=C(\C#N)/c2ccc(cc2)C(=O)[O-] C02886042
CN\1C(=O)/C(=C/c2ccc(c(c2)OC)OCC(=O)[O-])/S/C1=N/c3cccc(c3)C(=O)[O-] C06878883
CN\1C(=O)/C(=C/c2ccc(c(c2)OC)OCC(=O)[O-])/S/C1=N/c3ccc(cc3)C(=O)[O-] C02155726
COc1cccc(c1OC)/C=C/2\C(=O)N(C(=S)S2)c3cc(cc(c3)C(=O)[O-])C(=O)[O-] C08820683
CCOc1cc(cc(c1OC)Br)C(=O)Nc2cc(cc(c2)C(=O)[O-])C(=O)[O-] C13169405
c1cc(ccc1c2nnc(n2CC(=O)[O-])Sc3ccc(c(c3)C(=O)[O-])[N+](=O)[O-])Cl C13274310
CSc1cc(ccc1NS(=O)(=O)c2cc(ccc2Br)C(=O)[O-])C(=O)[O-] C13278936
c1cc(c(cc1C(=O)[O-])OCC(=O)Nc2ccc(cc2C(=O)[O-])Br)[N+](=O)[O-] C13317871
CCn1c(nnc1SCC(=O)Nc2cc(cc(c2)C(=O)[O-])C(=O)[O-])c3cccs3 C13342132
c1c(cc(cc1C(=O)[O-])NC(=O)CSc2nnc3n2cc(cc3Cl)Cl)C(=O)[O-] C13342376
c1cc(sc1)c2nnc(n2C3CC3)SCC(=O)Nc4cc(ccc4C(=O)[O-])C(=O)[O-] C13402340
c1cc(c(cc1C(=O)[O-])NC(=O)CSc2nnc3n2cc(cc3Cl)Cl)C(=O)[O-] C13417206
Cc1cc(c(n1c2cccc(c2)[N+](=O)[O-])C)C(=O)COc3ccc(cc3C(=O)[O-])C(=O)[O-] C13422476
c1cc(oc1)[C@H]2CC(=NN2C(=O)COc3ccc(cc3C(=O)[O-])C(=O)[O-])c4cccs4 C13422480
Cc1ccc(o1)C2=NN([C@H](C2)c3ccco3)C(=O)COc4ccc(cc4C(=O)[O-])C(=O)[O-] C13422493
Cc1ccc(o1)C2=NN([C@@H](C2)c3ccco3)C(=O)COc4ccc(cc4C(=O)[O-])C(=O)[O-] C13422494
CN\1C(=O)/C(=C/c2ccc(c(c2)OC)OCC(=O)[O-])/S/C1=N\c3cccc(c3)C(=O)[O-] C13424352
COc1ccc(c(c1)OC)/C=C\2/C(=O)N(C(=S)S2)c3cc(cc(c3)C(=O)[O-])C(=O)[O-] C16926732
CC[C@H](C(=O)[O-])Oc1ccccc1/C=C\2/C(=O)N(C(=S)S2)c3ccc(cc3)C(=O)[O-] C16932888
CCOc1ccc(cc1C(=O)[O-])/C=C/2\C(=NC(=O)N(C2=O)c3ccc(cc3)Br)[O-] C19720232
CCOc1cc(cc(c1[O-])[N+](=O)[O-])/C=C\2/C(=NC(=O)N(C2=O)c3ccc(cc3)C(C)C)[O-] C15722682
CCOc1cccc(c1)N2C(=O)/C(=C/c3cccn3c4ccc(cc4)C(=O)[O-])/C(=NC2=O)[O-] C19840784
c1ccc(c(c1)N2C(=O)/C(=C/c3cccn3c4ccc(cc4)C(=O)[O-])/C(=NC2=S)[O-])F C19877922
COc1ccc(cc1C(=O)[O-])/C=C\2/C(=NC(=O)N(C2=O)c3ccc(c(c3)Cl)Cl)[O-] C16225902
c1cc(ccc1C(=O)c2cc(ccc2C(=O)[O-])C(=O)[O-])NC(=O)c3ccc(cc3)[N+](=O)[O-] C03064988
c1cc(c(cc1C(C(c2ccc(c(c2)[N+](=O)[O-])C(=O)[O-])(F)F)(F)F)[N+](=O)[O-])C(=O)[O-] C25504011
Cc1ccc(c(c1)C)NC(=O)/C(=C(/c2c(nc3cc(ccc3n2)Cl)[O-])\C(=O)C(=O)OC)/[O-] C16958207
Cc1c(c(n(n1)c2ccccc2)[O-])C(=O)CCCC(=O)c3c(nn(c3[O-])c4ccccc4)C C01016551
COc1cccc(c1OC)/C=C\2/C(=O)N(C(=S)S2)c3cc(cc(c3)C(=O)[O-])C(=O)[O-] C35643847
c1c(cc(c(c1C(=O)[O-])F)S(=O)(=O)[N-]c2ncc(s2)Br)Br C37425370
c1c(cc(c(c1C(=O)[O-])Cl)S(=O)(=O)[N-]c2ncc(s2)Br)Cl C37425412
Cc1c(c(sn1)[N-]S(=O)(=O)c2cc(sc2Br)Br)C(=O)[O-] C37675875
c1ccc(c(c1)[C@H]2C(=C(C(=O)N2c3nc4ccc(cc4s3)C(=O)[O-])[O-])C(=O)C5CC5)F C13278075
COc1ccccc1[C@@H]2C(=C(C(=O)N2c3nc4ccc(cc4s3)C(=O)[O-])[O-])C(=O)C5CC5 C13278084
Cc1ccc(s1)[C@@H]2C(=C(C(=O)N2c3nc4ccc(cc4s3)C(=O)[O-])[O-])C(=O)C5CC5 C13278108
Cc1ccc(s1)[C@H]2C(=C(C(=O)N2c3nc4ccc(cc4s3)C(=O)[O-])[O-])C(=O)C5CC5 C13278107
CC(=O)Nc1cc(ccc1OC)S(=O)(=O)[N-]c2c(cc(cc2Cl)Cl)C(=O)[O-] C13463951
c1cc(c(cc1C(=O)[O-])NC(=O)C2CCN(CC2)c3ccc(cn3)C(F)(F)F)C(=O)[O-] C13392398
Cc1cc(cc(c1)N2[C@H](C=C([C@@H]2C)C(=O)CSc3nc(c(nn3)CCC(=O)[O-])[O-])C)C C39704487
c1cc(oc1)C(=O)C2=C(C(=O)N([C@@H]2c3ccsc3)c4nc5ccc(cc5s4)C(=O)[O-])[O-] C13218199
Cc1cc(n2c(n1)nc(n2)/N=C(/CSc3nc(c(c(n3)[O-])Cc4ccccc4)C)\[O-])C C32522728
CC[C@@H](C(=O)[O-])Oc1ccc(cc1)/C=C/2\C(=O)N=C(S2)[N-]c3ccc(cc3)NC(=O)C C16907707
Cc1ccc(cc1S(=O)(=O)[N-]c2cc(c(cc2C(=O)[O-])OC)OC(F)F)[N+](=O)[O-] C58999922
Cc1ccc(cc1[N+](=O)[O-])S(=O)(=O)[N-]c2cc(c(cc2C(=O)[O-])OC)OC(F)F C58999951
Cc1cc(c(n1c2cc(cc(c2)C(=O)[O-])C(=O)[O-])C)/C=N/c3cc(ccc3OC)[N+](=O)[O-] C59303082
CN\1C(=O)/C(=C\c2ccc(c(c2)OC)OCC(=O)[O-])/S/C1=N\c3cccc(c3)C(=O)[O-] C33932545
c1ccc(cc1)Oc2ccc(cc2[N-]S(=O)(=O)c3cccc(c3)n4cnnn4)C(=O)[O-] C60376652
c1c(cc(c(c1C(=O)[O-])[N-]S(=O)(=O)N2CCCCC2)Br)Br C62825208
Cn1ccc(c1)S(=O)(=O)[N-]c2c(cc(cc2Br)Br)C(=O)[O-] C62825255
Cc1c(c(c(s1)C2=C3C(=NC(=O)N=C3[O-])N=C2c4ccc(s4)Cl)[O-])C(=O)OC C64679188
c1ccc(c(c1)c2nnc(o2)CSc3nnc(n3N)c4ccc(cc4)OC(F)F)Br C03565347
CN(C)c1ccc(cc1)/C=N/n2c(c(c3c2nc4ccccc4n3)S(=O)(=O)c5cccs5)N C02222656
CCOC(=O)c1c2c(sc1NC(=O)CN3C(=O)[C@@](NC3=O)(C)c4cccc5c4cccc5)CCC2 C08644764
Cc1cc(nc(c1C#N)SCC2=C([C@H](C(=C(O2)N)C#N)c3ccc(cc3)OC)C(=O)OC)C C08451020
c1ccc2c(c1)[nH]c(n2)/C(=C/c3ccc(cc3)OCC(=O)Nc4ccc(cc4)N5CCOCC5)/C#N C09187395
Cc1c(cccc1Cl)n2c(=O)c3ccccc3nc2SCC(=O)NC(=O)NCc4ccco4 C09467029
C[C@H]1C(=O)Nc2cc(ccc2O1)NC(=O)c3cc(nc4c3cccc4)c5ccc(c(c5)OC)OC C09530869
CCOC(=O)CCn\1c2ccc(cc2s/c1=N\C(=O)c3ccc(s3)Cl)S(=O)(=O)N C09581361
Cc1ccc(c(c1)NC(=O)C(=O)NCCc2c(n3c(s2)nc(n3)c4ccc(cc4)OC)C)C C09808961
CCOC(=O)c1c2c(sc1NC(=O)CN3C(=O)[C@@]4(CCCc5c4cccc5)NC3=O)C[C@@H](CC2)C C09884192
c1ccc2c(c1)C(=O)c3cccc(c3C2=O)C(=O)OCC(=O)NNC(=O)c4ccc(cc4)Cl C09963804
Cc1cc(cc(c1)n2c(=O)c3ccccc3nc2SCC(=O)NC(=O)NCc4ccco4)C C10368480
COc1ccc(cc1)NC(=O)NC(=O)CSc2nnc(n2c3ccc(cc3)F)c4ccccc4 C10212811
CC(C)n1c2c(cn1)c(cc(n2)c3cccs3)C(=O)Nc4ccc(cc4)NC(=O)c5ccco5 C11216722
Cc1ccc(cc1)C2=NN([C@H](C2)c3ccco3)C(=O)CSc4nnc(n4N)c5cccs5 C11592141
Cc1ccc(s1)C(=O)Nc2cccc(c2)c3nc(c(o3)C)CNC(=O)c4ccccc4n5cccn5 C12048081
Cc1cc(c(c(c1)Cl)NC(=O)COC(=O)CN2C(=O)[C@@]3(C[C@H](CC(C3)(C)C)C)NC2=O)C C13149756
CCOC(=O)C1=C(n2c(=O)/c(=C/c3ccc(cc3)OC)/sc2=C([C@@H]1c4ccc(cc4)OC)C#N)N C02271425
c1ccc2c(c1)nc(o2)N3CCC(CC3)C(=O)OCc4nc(c5c6c(sc5n4)CCCC6)N C14147727
CCOC(=O)C1=C(N(C2=C([C@H]1c3ccc(cc3)F)C(=O)CC(C2)(C)C)c4cccc(c4)[N+](=O)[O-])N C02573661
CCc1cc2c(s1)ncn(c2=O)NC(=O)c3ccc(cc3)S(=O)(=O)Nc4cccc(c4C)C C17245651
CC1=C([C@@H](n2c(nc(n2)SC)N1)c3ccc(cc3)OC(F)F)C(=O)Nc4ccccc4OC C20413542
c1cc(c(cc1[N+](=O)[O-])[C@@H]2[C@@H]3CC=C[C@H]3c4cc(ccc4N2)S(=O)(=O)NC[C@H]5CCCO5)Cl C20706377
CCOC(=O)c1c2c(sc1NC(=O)CN3C(=O)[C@@]4(CCCC[C@H]4C)NC3=O)C[C@H](CC2)C C21706365
C[C@@H](C(=O)C(=C1Nc2ccccc2N1)C#N)Sc3nnc(n3c4ccccc4Cl)N5CCCC5 C24270777
Cc1cccc(c1C)n2c(=O)c3ccccc3n4c2nnc4SCC(=O)c5ccc(c(c5)O)O C24272052
C[C@@H]1CCCC[C@@]12C(=O)N(C(=O)N2)CC(=O)Nc3ccnn3Cc4cccc(c4Cl)Cl C24344285
Cc1ccc(cc1)c2nnc(n2N)SCC(=O)N3[C@@H](CC(=N3)c4ccco4)c5cccs5 C32856234
Cc1ccc(cc1Cl)NC(=O)N(C)CCc2nc(on2)C(=O)NCc3ccc(cc3)Cl C33273362
Cc1ccc(cc1)c2cc3nc(cc(n3n2)N4CCC(CC4)C(=O)Nc5ccc(cc5)NC(=O)C)C C33274931
Cc1ccc(cc1S(=O)(=O)N[C@H](C)C(=O)Nc2ccc(cc2C)Cl)c3nc(on3)C4CC4 C33276207
CC(C)Sc1[nH]c(=O)c2c(n1)NC3=C([C@@H]2c4cc(c(c(c4)OC)OC)OC)C(=O)CC(C3)(C)C C33810437
Cc1ccc(cc1)Oc2ccccc2NC(=O)COC(=O)c3c(c4c(=O)[nH]c(nc4s3)C)C C24783098
Cc1c(c(n[nH]1)C)CCc2nc3c4ccccc4nc(n3n2)SCC(=O)Nc5ccc(cc5)F C02969658
C/C(=N\NC(=O)c1ccc(o1)Cn2cc(cn2)Br)/c3cccc(c3)NC(=O)C(C)(C)C C13108751
Cc1c2cc(ccc2oc1C(=O)Oc3ccc4c(c3)OC(=C([C@H]4c5ccc(c(c5)OC)OC)C#N)N)F C38688616
CCN(CC)c1ccc(cc1)[C@@H]2C3=C(N=N[C@H]3NC4=C2C(=O)C[C@H](C4)c5ccc(c(c5)OC)OC)O C39359277
C[C@@H]1C[C@]2(CC(C1)(C)C)C(=O)N(C(=O)N2)CC(=O)O[C@@H](C)C(=O)Nc3ccc(cc3Cl)Cl C22040048
C[C@@H](C(=O)Nc1ccc(cc1)NC(=O)C)Sc2nnc(n2C(C)C)c3cc4ccccc4o3 C39752507
Cc1cc(c2c(c1)c(=O)c3c(o2)C(=O)N([C@@H]3c4ccc(cc4)OCC(=O)N)c5ccc(cn5)Cl)C C40044831
COc1ccc(cc1)N2CCN(CC2)c3c(c(ncn3)N4CCN(CC4)c5cccc(c5)Cl)N C40727627
CCOc1ccccc1NC(=O)C2=C(Nc3ncnn3[C@H]2c4ccc(c(c4)Br)OC)C C41021646
CCOC(=O)c1c(cc(s1)NC(=O)CN2C(=O)[C@@](NC2=O)(C)c3ccc(c(c3)Cl)Cl)C C45643210
CCOC(=O)c1c2c(sc1NC(=O)c3cc4n(n3)[C@H](C[C@H](N4)c5ccco5)C(F)(F)F)CCC2 C00646990
c1ccc2c(c1)c(nc(n2)COC(=O)/C=C/c3ccc(cc3)S(=O)(=O)N4CCCCCC4)N C18261097
Cc1c(n2cc(ccc2n1)Cl)C(=O)N/N=C/c3ccc(cc3)OCC(=O)Nc4ccccc4 C58872824
C[C@@H](c1nnc(o1)C2CCC2)Sc3nc([nH]n3)N/N=C/c4ccc5ccc6cccc7c6c5c4cc7 C59879716
Cc1ccc(c(c1C)O)C2=NN=C(C2)C(=O)Nc3ccc(cc3)S(=O)(=O)N4CCCCCC4 C08845664
CC[C@H]1C(=O)Nc2cc(c(cc2O1)S(=O)(=O)N3CCC[C@@H](C3)C(=O)NC4CCCCCCC4)C C35379257
Cc1ccc(c(c1)C)N2CCN(CC2)c3ncc(c(n3)N)S(=O)(=O)c4ccc(c(c4)Cl)OC C67336093
Cc1cc(c(cc1Cl)[S-])S(=O)(=O)Nc2nnc3n2cc(cc3C(F)(F)F)Cl C01645167
c1ccc2c(c1)ccc3c2[C@@H]4[C@@H](C[C@@H]([C@@H]4Cl)Sc5ccccc5[N+](=O)[O-])[C@@H](N3)C(=O)[O-] C06475292
c1ccc2c(c1)ccc3c2[C@H]4[C@H](C[C@@H]([C@@H]4Cl)Sc5ccccc5[N+](=O)[O-])[C@@H](N3)C(=O)[O-] C06475320
COc1ccc(cc1)[C@H]2c3c([nH]c(=O)s3)S[C@H]([C@@H]2C(=O)c4ccc(cc4)Cl)C(=O)[O-] C09042867
COc1cc(cc(c1OCC(=O)[O-])Br)/C=N/NC(=O)c2ccc(cc2Cl)Cl C09323661
Cc1cc(c(n1c2ccccc2C(=O)[O-])C)/C=C(\C#N)/C(=O)Nc3cccc(c3)Br C09264985
COc1cc(c(cc1NC(=O)c2ccc3c(c2)nc4c(c3SCC(=O)[O-])CCC4)Cl)OC C09858163
COc1ccc(cc1S(=O)(=O)Nc2ccc(cc2Br)Br)C(=O)[O-] C12583719
Cc1ccc(cc1F)NC(=O)[C@H](C)Sc2nc3cc(ccc3c(=O)n2CC(C)C)C(=O)[O-] C13049559
c1cc(sc1)c2nnc(n2C3CC3)SCC(=O)Nc4ccc(cc4C(=O)[O-])Br C13177334
C[C@@H](C(=O)Nc1ccc(cc1Cl)Cl)Sc2nc3cc(ccc3c(=O)n2C)C(=O)[O-] C13199578
c1ccc2c(c1)cccc2C(=O)N3CCC(CC3)C(=O)Nc4ccc(cc4C(=O)[O-])Br C13260462
C[C@H](c1ccc(c(c1)Br)OC)Nc2cnn(c(=O)c2Cl)c3ccccc3C(=O)[O-] C13298460
C=CCn1c(=O)c2ccccc2nc1SCC(=O)Nc3ccc(cc3C(=O)[O-])Br C13341744
CSc1ccc(c(c1)C(=O)Nc2ccc(cc2C(=O)[O-])I)[N+](=O)[O-] C13438505
c1cc(c(nc1)Cl)C(=O)N/C(=C\c2ccc(cc2)OCc3c(cncc3Cl)Cl)/C(=O)[O-] C13488058
c1ccc2c(c1)ccc3c2[C@H]4[C@@H](C[C@@H]([C@@H]4Cl)Sc5ccccc5[N+](=O)[O-])[C@H](N3)C(=O)[O-] C13590549
Cc1c2c(n(n1)c3ccccc3C(=O)[O-])NC4=C([C@H]2c5ccccc5)C(=O)C[C@H](C4)c6cccs6 C18198840
Cc1c2c(n(n1)c3ccccc3C(=O)[O-])NC4=C([C@H]2c5ccccc5)C(=O)C[C@@H](C4)c6cccs6 C18198843
CC1(CC2=C(C(C3=C(N2)CC(CC3=O)(C)C)c4cc(ccc4OCC(=O)[O-])Br)C(=O)C1)C C00665704
Cc1c(c(n(n1)c2ccc(cc2)F)Cl)/C=C(/c3[nH]c4cc(ccc4c(=O)n3)C(=O)[O-])\Cl C14359045
CCOc1cc(cc(c1O)Cl)/C=C/2\C(=NC(=O)N(C2=O)c3ccc(c(c3)Cl)Cl)[O-] C22239130
CC(C)c1nc([nH]n1)SCc2nc3c(cc(cc3Br)Br)c(n2)[O-] C23647607
CCOc1cc2c(cc1CNC(=O)Cn3c(nnc3[S-])c4ccc(cc4)Cl)O[C@@H](C2)C C24646506
Cc1c(sc(n1)NC(=O)c2ccc(cc2F)Br)c3nnc(n3CC=C)[S-] C26299955
COc1ccc(cc1)N2[C@H](NC(=O)C(=C2[S-])C#N)c3cn(nc3c4ccccc4)c5ccccc5 C33382377
c1cc(sc1)C(=O)C2=C(C(=O)N([C@H]2c3ccc(cc3)O)c4nc5ccc(cc5s4)F)[O-] C34917233
Cc1ccc(o1)C(=O)C2=C(C(=O)N([C@H]2c3ccc(cc3)O)c4nc5c(cc(cc5s4)C)C)[O-] C35263573
Cc1ccc(o1)C(=O)C2=C(C(=O)N([C@@H]2c3cccc(c3)O)c4nc5c(cc(cc5s4)C)C)[O-] C35263676
CC(C)c1c(c(n(n1)c2ccc(cc2)F)[O-])/C=C\3/C(=O)N(C(=O)N3)Cc4ccc(cc4)C(F)(F)F C35455668
Cc1ccc(cc1)NC(=O)CSC2=C([C@H]([C@H](C(=N2)[O-])C(=O)OC)c3ccc(cc3)Cl)C#N C08969845
C[C@H]1CCC[C@H]([C@@H]1C)NC(=O)c2ccc3c(c2)nc(n(c3=O)c4ccc(c(c4)OC)OC)[S-] C36064652
c1ccc(cc1)NC(=O)Cn2cc(c3c2cccc3)/C=C/4\C(=NC(=S)N(C4=O)c5ccc(cc5)Cl)[O-] C02942836
Cc1c(sc2c1c(=O)n(c(n2)SCC(=O)Nc3cc(ccc3C(=O)[O-])Cl)CC=C)C C03367897
c1cc(oc1)CN2[C@@H]3CCCC[C@@H]3C(=C(C2=O)C(=O)Nc4nc5ccc(cc5s4)Br)[O-] C38917251
c1cc(c(cc1C(=O)[O-])S(=O)(=O)/N=c/2\ccc(c-3cc[n-]cc23)[NH+]4CCCCC4)Br C13249485
c1ccc2c(c1)c(cc(n2)c3ccc(cc3)Br)C(=O)Nc4nc([n-]n4)C(F)(F)F C12732516
CCOC(=O)CN1C(=O)[C@@H]2[C@H]3C[C@@H]([C@@H]2C1=O)[C@@H]4[C@@H]3[C@@H](c5c(nc(s5)[S-])S4)c6ccccc6O C39886402
COc1ccccc1N2[C@H](NC(=O)C(=C2[S-])C#N)c3cn(nc3c4ccccc4)c5ccccc5 C39887590
CCOc1cc(ccc1O)[C@@H]2c3c(nc(s3)[O-])S[C@H]4[C@@H]2C(=O)N(C4=O)c5ccc(cc5)Cl C47145564
Cc1cc(c(n1c2ccc(cc2)OCc3ccc(cc3)Br)C)/C=C\4/C(=O)NC(=S)N=C4[O-] C08744562
CN\1C(=O)C[C@@H](S/C1=N\c2ccc(c(c2)C(F)(F)F)Cl)C(=O)Nc3ccc(cc3)C(=O)[O-] C35252182
COc1cc(ccc1OCC(=O)[O-])/C=N/N=c/2\[nH]c(cs2)c3ccc(cc3)Br C59099071
Cc1ccc(cc1)NC(=O)Cn2cc(c3c2cccc3)/C=C/4\C(=NC(=S)N(C4=O)c5ccccc5F)[O-] C59139142
C=CCc1cc(cc(c1O)Br)/C=C/2\C(=NC(=O)N(C2=O)c3ccc(cc3)Br)[O-] C59198261
COc1ccc(cc1S(=O)(=O)Nc2ccccc2c3nc4ccccc4s3)CC(=O)[O-] C59424142
CS(=O)(=O)[N-]c1cc(ccc1Cl)C(=O)Nc2nc(cs2)c3ccc(c(c3)Cl)F C60270495
Cc1cc(c(n1c2ccc(cc2)OCc3ccc(cc3)Br)C)/C=C/4\C(=O)NC(=S)N=C4[O-] C08744562
Cc1c(c(on1)C)CCN(C)c2ccc(cc2NC(=O)c3ccc(cc3)Br)C(=O)[O-] C64820722
CCOc1cc(ccc1O)[C@H]2c3c(nc(s3)[S-])S[C@H]4[C@@H]2C(=O)N(C4=O)c5ccc(cc5)C C40475338
COc1ccc(cc1OC)/C=C/2\C(=O)N(C(=S)S2)c3cc(cc(c3)C(=O)[O-])C(=O)[O-] C08820681
c1cc(c(cc1S(=O)(=O)N2CCCC2)C(=O)Nc3cc(cc(c3)C(=O)[O-])C(=O)[O-])Cl C13169470
CN(CC(=O)Nc1cc(cc(c1)C(=O)[O-])C(=O)[O-])S(=O)(=O)c2ccc(s2)Cl C13169573
c1cc(ccc1C(=O)[O-])NC(=O)CSc2nc3cc(ccc3c(=O)n2CCC(=O)[O-])Cl C13234056
c1ccc2c(c1)c(=O)n(c(n2)SCC(=O)Nc3ccc(cc3C(=O)[O-])Br)CC(=O)[O-] C13234464
COc1cc(c(cc1C(=O)[O-])Cl)NC(=O)COc2ccc3c(c2)occ3CC(=O)[O-] C13273729
c1cc(sc1)c2nnc(n2CC(=O)[O-])Sc3ccc(cc3[N+](=O)[O-])/C=C/C(=O)[O-] C13274263
C=CCn1c(=O)c2ccsc2nc1SCC(=O)Nc3cc(cc(c3)C(=O)[O-])C(=O)[O-] C13342483
CCN(CC)S(=O)(=O)c1cc(ccc1F)C(=O)Nc2cc(ccc2C(=O)[O-])C(=O)[O-] C13392172
c1cc(ccc1n2c3c(cn2)c(ncn3)SCC(=O)Nc4cc(ccc4C(=O)[O-])C(=O)[O-])F C13408238
CC1CCN(CC1)c2nnc(n2C3CC3)SCC(=O)Nc4cc(cc(c4)C(=O)[O-])C(=O)[O-] C13408528
c1cc(ccc1n2c(nnn2)SCC(=O)Nc3cc(ccc3C(=O)[O-])C(=O)[O-])Cl C13413588
Cc1ccc(cc1)/C=C\2/C(=O)N(C(=S)S2)CC(=O)Nc3cc(cc(c3)C(=O)[O-])C(=O)[O-] C16921759
CCOc1cc(ccc1O)/C=C\2/C(=O)N(C(=S)S2)c3cc(cc(c3)C(=O)[O-])C(=O)[O-] C16926746
CC[C@@H](C(=O)[O-])Oc1ccccc1/C=C\2/C(=O)N(C(=S)S2)c3ccc(cc3)C(=O)[O-] C16932892
Cc1ccc(cc1)N2C(=O)/C(=C\c3cc(n(c3C)c4ccc(cc4)C(=O)[O-])C)/C(=NC2=O)[O-] C13148152
COc1ccc(cc1)N2C(=O)/C(=C/c3cc(c(c(c3)Br)[O-])[N+](=O)[O-])/C(=NC2=S)[O-] C16216903
c1cc(ccc1COc2ccc(cc2Br)/C=C\3/C(=O)NC(=O)N=C3[O-])C(=O)[O-] C19593802
Cc1ccc(cc1)N2C(=O)/C(=C/c3cc(c(c(c3)Cl)OCC(=O)[O-])Cl)/C(=NC2=O)[O-] C19648457
CCOc1cc(ccc1OCC(=O)[O-])/C=C\2/C(=NC(=O)N(C2=O)c3ccc(cc3)C(C)C)[O-] C15723054
c1cc(cc(c1)Cl)N2C(=O)/C(=C/c3ccc(c(c3)Cl)OCC(=O)[O-])/C(=NC2=O)[O-] C19798419
Cc1cccc(c1C)N2C(=O)/C(=C/c3cn(c4c3cccc4)CC(=O)[O-])/C(=NC2=S)[O-] C19809429
Cc1cccc(c1)N2C(=O)/C(=C\c3cc(c(c(c3)OC)OCC(=O)[O-])CC=C)/C(=NC2=S)[O-] C19814291
COc1cc(cc(c1[O-])[N+](=O)[O-])/C=C\2/C(=NC(=S)N(C2=O)c3cccc(c3)Br)[O-] C19814358
Cc1cc(ccc1Br)N2C(=O)/C(=C\c3cc(cc(c3[O-])OC)[N+](=O)[O-])/C(=NC2=O)[O-] C19824210
c1cc(n(c1)c2ccc(cc2)C(=O)[O-])/C=C\3/C(=NC(=S)N(C3=O)c4ccc(cc4)F)[O-] C19824424
CC(=O)C1=C(C(=O)N([C@@H]1c2ccc(cc2Cl)Cl)c3ccc(cc3)OCC(=O)[O-])[O-] C19848375
Cc1cc(c(n1c2ccccc2C(=O)[O-])C)/C=C/3\C(=NC(=S)N(C3=O)c4ccc(cc4)F)[O-] C19877637
c1ccc(cc1)N2C(=O)/C(=C/c3cc(c(c(c3)Cl)OCC(=O)[O-])Cl)/C(=NC2=S)[O-] C12362921
c1ccc(c(c1)N2C(=O)/C(=C/c3cc(ccc3OCC(=O)[O-])Br)/C(=NC2=O)[O-])Cl C16225921
COc1ccccc1N2C(=O)/C(=C\c3cccn3c4ccc(cc4)C(=O)[O-])/C(=NC2=S)[O-] C32121179
COc1ccc(cc1)N2C(=O)/C(=C/c3cc(c(c(c3)Cl)OCC(=O)[O-])OC)/N=C2[S-] C36046875
CC1=C([C@H](N2C(=CSC2=N1)C=C([O-])[O-])c3ccc(cc3)[N+](=O)[O-])C(=O)OCCOC C36048662
C1CCC2(C1)[C@H](C(=NC(=C2C#N)SCCSC3=C(C4(CCCC4)[C@H](C(=N3)[O-])C#N)C#N)[O-])C#N C04005789
c1cc(c(cc1I)Cl)[N-]S(=O)(=O)N2CCC[C@H](C2)C(=O)[O-] C37657118
Cc1ccc(cc1)N2C(=O)/C(=C/c3cc(n(c3C)c4ccc(cc4)C(=O)[O-])C)/C(=NC2=O)[O-] C19859490
COc1cc(cc(c1OCc2ccc(cc2)C(=O)[O-])CC=C)/C=C\3/C(=O)NC(=O)N=C3[O-] C20234885
c1cc(ccc1CC(=O)[O-])N2[C@H](C(=C(C2=O)[O-])C(=O)C3CC3)c4ccc(c(c4)[N+](=O)[O-])Cl C13277869
c1cc(ccc1CC(=O)[O-])N2[C@@H](C(=C(C2=O)[O-])C(=O)C3CC3)c4cc(ccc4Cl)[N+](=O)[O-] C13277922
Cc1ccc(cc1C)c2ccc(o2)/C=C\3/C(=O)N(C(=S)S3)[C@H](CCC(=O)[O-])C(=O)[O-] C40564355
Cc1cc(c(c(=O)n1C)[C@@H](c2cc(c(c(c2)Br)O)OC)c3c(n(c(=O)cc3[O-])C)C)[O-] C40568602
c1cc(oc1)CN2C(=O)/C(=C/c3ccc(o3)c4ccc(c(c4)C(=O)[O-])Cl)/C(=NC2=O)[O-] C19823655
Cc1cc(c(n1c2cccc(c2C)C(=O)[O-])C)/C=C/3\C(=NC(=O)N(C3=O)c4ccc(cc4)F)[O-] C59135319
Cc1cc(ccc1Br)N2C(=O)/C(=C\c3cc(c(c(c3)OC)[O-])[N+](=O)[O-])/C(=NC2=O)[O-] C33926159
Cc1ccc(cc1)N2C(=O)/C(=C\c3cc(c(c(c3)Cl)OCC(=O)[O-])Cl)/C(=NC2=O)[O-] C33321577
c1cc(ccc1N2C(=O)/C(=C/c3ccc(c(c3)Cl)OCC(=O)[O-])/C(=NC2=S)[O-])Cl C59678985
c1cc(ccc1N[C@@H]2CC(=O)N(C2=O)c3cc(cc(c3)C(=O)[O-])C(=O)[O-])Br C16902158
CCOC(=O)CS(=O)(=O)[N-]c1c(cc(cc1Br)Br)C(=O)[O-] C62825274
CCc1ccc(cc1)C2=N[C@H]3C(=C2c4c(c(c(s4)C)C(=O)OC)[O-])C(=NC(=O)N3C)[O-] C63521031
c1cc(ccc1N[C@H]2CC(=O)N(C2=O)c3cc(cc(c3)C(=O)[O-])C(=O)[O-])Br C16902158
C[NH+](Cc1ccc(c(c1)Cl)Cl)Cc2[nH]c(=O)c3c4c(sc3n2)CCC4 C02650349
c1cc(ccc1c2csc3c2c(=O)[nH]c(n3)C[NH+]4CCCCCCC4)F C07900881
C[C@@H](c1[nH]c(=O)c2c(csc2n1)c3ccccc3)[NH+]4CCc5ccccc5C4 C09451025
C[C@@H]1C[C@@H](C[NH+](C1)Cc2c(ccc3c2O/C(=C\c4cccs4)/C3=O)O)C C09530964
Cc1cnc(c(n1)c2ccc(c(c2)C[NH+]3CCC(=CC3)c4ccc(cc4)F)O)C C12454200
CC(C)[NH2+][C@@H]1CCc2c(sc3c2c(=O)n(cn3)C4Cc5ccccc5C4)C1 C14993755
CCc1[nH]c(c([nH+]1)C)CN2Cc3ccccc3O[C@H](C2)c4ccccc4F C19794677
Cn1c2ccccc2nc1[C@H](c3ccc(cc3Cl)Cl)N4CC[NH2+]CC4 C19932159
c1ccc2c(c1)n3c(c(nc3s2)c4ccc(cc4)Cl)CN5CC[NH2+]CC5 C22464986
CC[NH+](C)[C@@H]1c2ccccc2C3([C@H]1O)CCN(CC3)c4cccc(n4)Cl C23153300
Cc1cc(c(cc1C)O)C[NH+]2CCCN(CC2)c3ccc(cn3)C(F)(F)F C16875791
c1cc(ccc1C[NH+]2CCC(CC2)Nc3c4ccsc4ncn3)Cl C32806433
c1cc(ccc1NC(=O)C2CCN(CC2)c3c4ccsc4cc[nH+]3)Cl C33172016
Cc1cccc(c1C)NC(=O)[C@@H]2CCCN(C2)c3c4ccsc4cc[nH+]3 C33174150
c1cc(c(cc1NC(=O)[C@H]2CCCN(C2)c3c4ccsc4cc[nH+]3)F)F C33174282
c1cc(c(cc1F)Cl)NC(=O)[C@H]2CCCN(C2)c3c4ccsc4cc[nH+]3 C33174294
Cc1ccc(cc1)[C@H](C)NC(=O)[C@@H]2CCCN(C2)c3c4ccsc4cc[nH+]3 C33299735
C[C@@H]1CCC[NH+](C1)CC2CCN(CC2)C(=O)Nc3ccc(cc3)Br C33312166
c1ccc2c(c1)-n3cccc3[C@H](N2C(=O)C[NH2+]C4CC4)c5ccc(cc5)F C35228301
Cc1c(c(nc(n1)c2ccccc2)N3CCC[NH2+]CC3)Cc4ccccc4 C35372518
Cc1ccccc1N2CCN(CC2)C(=O)[C@H]3C[NH2+]C[C@@H]3c4ccc(cc4)F C35666607
c1ccc2c(c1)-n3cccc3[C@H](N2C(=O)C[NH2+]C4CC4)c5ccc(cc5)Cl C35706812
Cc1ccc(cc1C)c2csc3c2c(=O)[nH]c(n3)C[NH+]4CCC(CC4)C C36203732
Cc1cc(ccc1N[C@H](c2ccco2)c3[nH+]ccn3C)I C37297638
c1c(cncc1Br)C(=O)NCC2(CCCCC2)[NH+]3CCCCC3 C03415193
CC(C)(C)c1ccc(cc1)c2c(n3ccccc3n2)CN4CCC[NH2+]CC4 C36237909
c1cc(c(cc1Cl)Cl)c2c(n3cc(ccc3n2)F)CN4CCC[NH2+]CC4 C36276688
Cc1ccc(cc1)[C@@H]2C[C@H](N=C3N2NC=[NH+]3)c4ccc(cc4)Br C00631197
Cc1ccc(cc1)[C@H]2C[C@H](N=C3N2NC=[NH+]3)c4ccc(cc4)Br C00631196
c1ccc2=[NH+][C@@H](C(=c2c1)Cl)/C=N/NC(=O)c3cccc(c3)Br C38596296
C[NH+]1CCC=C(C1)[C@@H]2N(C(=O)CS2)c3ccc(cc3)Nc4ccccc4 C45299917
C[C@H]1CCc2c(cc(s2)C(=O)Nc3ccc(cc3)N4CC[NH+](CC4)C)C1 C45342908
C[NH+]1C[C@@H]2C[C@H]1CN2c3ccc(cn3)c4ccc5c(c4)cc([nH]5)C(F)(F)F C49051192
Cc1ccsc1/C=C\2/C(=O)c3ccc(c(c3O2)C[NH+]4CCC(CC4)C)O C09483783
Cc1cc(ccc1NC(=O)N2CCC(CC2)CC[NH+](C)C)Br C56559863
C[NH+](C)CCC1CCN(CC1)C(=O)Nc2ccc(cc2Br)F C56619465
Cc1cc(ccc1NC(=O)c2cc3ccccc3s2)N4CC[NH+](CC4)C C57707852
c1ccc(cc1)OCC[NH+]2CCC[C@@]3(C2)c4cccn4-c5ccccc5N3 C57731711
Cc1csc2n1c(=O)cc([nH+]2)CN[C@@H](C)c3ccc(cc3Cl)Cl C16634313
Cc1ccc(cc1F)C(=O)N[C@@H](C)c2cc(ccc2N3CC[NH+](CC3)C)F C60342273
C[NH+]1CCN(CC1)c2ccc(cc2)/N=C/c3cc(cc(c3O)Cl)Cl C05228559
COC(=O)[C@@H]1CC2=c3ccccc3=[NH+][C@H]2[C@@H](N1)c4ccccc4Br C63150886
C[C@H](C(=O)C1=c2ccccc2=[NH+]C1)N3CCC[C@@H](C3)[C@@H]4Nc5ccccc5S4 C39795308
CSC1=NS[C@@H](N1)S[C@@H]2C(=c3ccccc3=[NH+]C2=O)c4ccccc4 C63348701
C[C@@H]1c2cc(ccc2N([C@@H]1C(=O)NCCC3=c4ccccc4=[NH+]C3)C)Cl C63633384
c1ccc2c(c1)C(c3ccccc3O2)C(=O)NCCC4=c5ccccc5=[NH+]C4 C64057268
c1ccc2=[NH+][C@@H]3[C@@H](N(CCC3=c2c1)Cc4ccc(o4)CO)c5cccc(c5)Cl C64061557
CC(C)CN1c2ccccc2[C@@]3(C1=O)[C@@H]4C(=c5cc(ccc5=[NH+]4)F)CCN3 C64600289
Cc1ccccc1[C@H]2[C@H]3C(=c4ccccc4=[NH+]3)CCN2Cc5ccc(o5)CO C64640213
c1cc(c(cc1C(=O)NCc2ccc([nH+]c2)N3CCCCCC3)Cl)F C65172889
Cc1ccc(n1c2ccsc2c3cc4nc(c(c(n4n3)N)c5ccccc5)C)C C02384353
CC(C)N1[C@@H](C(SC1=S)(C)C)N(C(=O)Nc2ccc(cc2Cl)Cl)O C00711768
Cc1ccc(s1)[C@@H]2c3c(=O)[nH]c(nc3NC4=C2C(=O)CC(C4)(C)C)SC(C)C C04150294
c1ccc2c(c1)OC(O2)(C(F)(F)F)NC(=O)Nc3ccc(cc3F)Br C02725241
CCOc1cc(cc(c1O)Br)/C=C(\C#N)/c2[nH]c3cc(ccc3n2)C C04678137
CC1(Cc2c(sc3c2c(=O)n(c(n3)Cc4c(cccc4Cl)Cl)N)CO1)C C02861156
C[C@H]1CC2=C([C@H](Nc3ccccc3N2)c4ccc(s4)Cl)C(=O)[C@@H]1C(=O)OC C04186920
CC1=NN([C@@H]2[C@H]1[C@@H](C(=C(O2)N)C#N)c3ccc(cc3)C(F)(F)F)c4ccccc4 C05416523
CC1(CC2=C([C@H](C(=C(O2)N)C#N)c3ccc(o3)c4cccc(c4Cl)Cl)C(=O)C1)C C00818727
C[C@H]1CCC[C@@H]([C@@H]1C)Nc2c([nH]c3n2ncc3C#N)c4ccc(cc4)Br C06768761
Cc1ccc(cc1)c2c3c([nH]n2)NC4=C([C@@H]3c5ccc(cc5)OC)C(=O)CC(C4)(C)C C06733056
Cc1ccc(s1)c2csc3c2c(=O)[nH]c(n3)CSc4[nH]c5ccccc5n4 C07286688
CC1(COc2ccc(cc2NC1=O)NC(=O)c3cc(ccc3Cl)Br)C C08959847
CC(=O)Nc1ccc(cc1)N2[C@H](Nc3ccccc3C2=O)c4ccc(cc4)C(F)(F)F C08993476
Cc1cc(c(n1c2ccc(c(c2)Cl)Cl)C)/C=C(\C#N)/C(=O)Nc3ccc(cc3)O C09260180
C[C@@H](C(=O)N1CCc2c1cccc2)Sc3nc(c4c5c(sc4n3)CCCC5)N C06108858
Cc1c(c(n(n1)Cc2ccccc2F)C)NC(=O)Nc3ccc(cc3)Br C13331272
C[C@H]1[C@H]2[C@@H](NC(=O)[C@@]23[C@@H](/C=C(/CCC[C@@H](/C=C/C(=O)O3)O)\C)C=C1C)CC(C)C C13373826
Cc1c2c(n(n1)c3ccccc3)OC(=C(C2(c4ccccc4)c5ccccc5)C#N)N C16266255
CC[C@H](C)n1cc(c2c1cccc2)/C=C\3/c4c(c(c(nc4C(=C3C)C#N)N)C#N)C C18210365
Cc1c(c(nc2c1C(=Cc3ccc(o3)Sc4ccccc4)C(=C2C#N)C)N)C#N C19802094
CC1CCN(CC1)S(=O)(=O)c2ccc3c(c2)[C@H]4C=CC[C@H]4[C@H](N3)c5ccccc5O C20706962
Cc1ccc(cc1)[C@H]2CC3=C([C@@H](CC(=O)N3)c4cc(c(c(c4)Cl)O)OC)C(=O)C2 C21244958
CCCN1CC=C2[C@@H](C1)[C@H](C(C(=C2C#N)N)(C#N)C#N)c3ccc(c(c3)Cl)Cl C05799310
Cc1cc(c2c(n1)c(nn2C)c3ccc(cc3Cl)Cl)NCc4ccc(cc4)O C13553444
CN1CCc2c(c(c3c(c(sc3n2)C(=O)c4ccc(cc4)OC)N)c5ccccc5)C1 C33780645
CC(C)Sc1[nH]c(=O)c2c(n1)NC3=C([C@H]2c4ccc(cc4)Cl)C(=O)CC(C3)(C)C C33810406
c1ccc(c(c1)C(=O)NNC(=O)c2ccc(s2)c3nc4ccccc4s3)F C35553762
c1cc2c(cc1Br)/C(=N/N=C/c3cc(ccc3O)Br)/C(=O)N2 C36617165
C[C@@]1\2CC[C@@H]3c4ccc(cc4CC[C@@H]3[C@@H]1CC/C2=N\N=C\c5ccc(c(c5)OC)O)O C36623999
c1c(cc(c(c1/C=[NH+]/Nc2c3c4c(sc3ncn2)CCCC4)[O-])Cl)Cl C04155030
Cc1ccccc1C(=O)Oc2ccc3c(c2)OC(=C([C@@H]3c4cccc(c4)F)C#N)N C38677710
C/C(=N/Nc1[nH]c(=O)cc(n1)c2ccccc2)/c3ccc(cc3)I C33657194
CC[C@@H](C)Sc1[nH]c(=O)c2c(n1)NC3=C([C@@H]2c4ccc(s4)C)C(=O)CCC3 C08326126
c1ccc(c(c1)C(F)(F)F)/N=C\2/NC(=O)/C(=C/3\c4cc(ccc4NC3=O)F)/S2 C02114336
c1cc(c(cc1c2nnnn2c3cc(ccc3Br)Br)N)Cl C49121944
Cc1ccc(cc1)[C@H]2C[C@H](n3c(cc(n3)C(=O)Nc4ccc(cc4)C)N2)C(F)(F)F C00674945
c1cc(c(c(c1)Br)OCc2ccc(c(c2)[N+](=O)[O-])N)Br C50832111
c1ccc(cc1)C(=O)Oc2ccc(cc2)[C@@H]3Nc4c(c5c(s4)CCCC5)C(=O)N3 C02190290
c1cc(c(cc1Br)Cl)NC(=O)NCCc2cc(cc3c2OCOC3)F C57991564
C[C@@H]1CCc2c(cc(s2)C(=O)N/N=C/3\c4cc(ccc4NC3=O)Br)C1 C03389858
Cc1cc(nc(n1)N/N=C(\C)/c2ccc3c(c2)[C@@H]4C=CC[C@@H]4[C@@H](N3)c5ccc(cc5)F)C C58918893
c1ccc2c(c1)cc(o2)C(=O)N/N=C/c3cc(cc(c3O)Br)Cl C59679858
c1cc(c(cc1c2nnnn2c3cc(ccc3Cl)Br)N)Br C61692396
c1cc(cc(c1)Cl)NC(=O)c2cc3n(n2)[C@@H](C[C@H](N3)c4cccs4)C(F)(F)F C12849374
Cc1ccc(cc1)C2=NN=C3[C@@H]2[C@H](C(=C(O3)N)C#N)c4cccc(c4Cl)Cl C06720787
Cc1ccc(cc1)C2=NN=C3[C@H]2[C@H](C(=C(O3)N)C#N)c4ccc(cc4)C(F)(F)F C05490731
Cn1c(nnc1SCc2ccc(cc2Cl)F)c3c(c4cccnc4s3)N C64370020
C[C@@H](C1CCN(CC1)C(=O)Nc2ccc(cc2)Cl)C(=O)Nc3cc(ccc3F)F C64847842
COc1cc(c(cc1O)Br)/C=C\2/C(=O)N/C(=N\C3CCCC3)/S2 C67006164
c1ccc(cc1)c2csc(n2)[C@@H]3C(=[NH2+])NC(=C(C34CCCCC4)C#N)S C00783655
c1cc(c(c(c1)Cl)CO/N=C(/C[NH+]2CCSCC2)\N)Cl C04323197
C[NH+]1CCc2c(sc3c2C(=N[C@H](N3)c4ccc(cc4)Cl)O)C1 C04994702
Cc1ccc2c(c1)[C@@H](CC3(O2)CC[NH+](CC3)C[C@H](c4ccc(c(c4)F)F)O)O C12293724
Cc1cc(cc(c1)n2c3c(cn2)[C@H](CCC3)[NH2+]CC(C)(C)CO)C C12574732
c1ccc2c(c1)C[C@H](CO2)[NH2+]Cc3c[nH]nc3c4ccc(cc4)F C12307390
c1cc(ccc1/C=N/NC(=S)N[C@H]2C[NH+]3CCC2CC3)Cl C01657179
Cc1cc(cc(c1O)C)C[NH+]2CCC[C@@H](C2)N3CCC(CC3)CO C19300196
C[NH+]1CCc2c(sc3c2C(=O)N[C@H](N3)c4cccc(c4)Cl)C1 C20102615
Cc1c(n(c2c1c(c3c(n2)-c4ccccc4CC3)N)CC[NH+](C)C)C C20676077
c1cc(sc1[C@@H]2CCC[NH+]2C3CCC3)C(=O)NCC4(CCCCC4)O C20864178
c1cc2c(cc1NC(=O)c3ccc(s3)[C@@H]4CCC[NH2+]4)ncs2 C23368437
C[C@H]1CCCC[C@H]1[NH2+]Cc2[nH]c(=O)c3c4c(sc3n2)CCCC4 C31934798
c1ccc2c(c1)-c3ccccc3C2NC(=O)c4csc(n4)[C@@H]5CCC[NH2+]5 C33670922
C[C@@H]1C[C@@H](CC(C1)(C)C)OC[C@@H](C[NH+]2C(CC(CC2(C)C)O)(C)C)O C35031466
c1ccc(cc1)[C@@H](c2nc(no2)c3ccc(cc3)Br)[NH3+] C35659384
CCc1ccc(cc1)[C@@H]2Nc3c(c4c(s3)C[NH+](CC4)C)C(=N2)O C36093634
c1c(cc(cc1Cl)Cl)C(=O)Nc2nc3c(s2)C[NH2+]CC3 C36233054
Cc1ccc(cc1)c2c(n3c(csc3n2)c4cccnc4)CC[NH3+] C36296939
CCOc1ccc(cc1)c2c(n3cc(ccc3n2)C(F)(F)F)C[NH3+] C36322072
c1cc(ccc1c2nc3cc(cnc3n2CCC[NH3+])Br)F C36325215
CN(Cc1ccccn1)c2c3cc(ccc3[nH+]cc2N)Br C36813180
CC[C@H]1COCCN1c2c3cc(ccc3[nH+]cc2N)Br C36813216
CC[C@@H](c1cc(ccc1O)Br)[NH2+][C@@H](C)c2cnn(c2C)C C37167799
c1cc(ccc1C2=CN=[NH+][C@H]2c3ccc(cc3O)O)Br C38899403
Cc1cc(cc(c1)[N+](=O)[O-])[C@H](c2cccc(c2)I)[NH3+] C40177147
C[C@H]1CCC[C@](C1)(c2nc(no2)c3cccc(c3)Br)[NH3+] C41035655
CCOc1ccc(cc1)N2[C@H](CC(=N2)C[NH3+])c3ccc(cc3)Cl C41141425
C[C@H]1CCC[C@](C1)(c2nc(on2)c3ccc(cc3F)Br)[NH3+] C41154548
C[C@@H]1CCC[C@](C1)(c2nc(on2)c3ccc(cc3)Br)[NH3+] C41154805
C[C@@H]1CCC[C@@](C1)(c2nc(on2)c3c(cccc3Cl)Cl)[NH3+] C41155077
Cc1c(sc2c1c(=O)[nH]c(n2)[C@@H](C)[NH2+][C@@H]3CCC[C@@H]([C@@H]3C)C)C C41863594
C[C@@H]([C@H](c1cnn(c1)C)Oc2cc(c(cc2Cl)Cl)Cl)[NH3+] C43234461
Cc1ccc(c(c1)Br)S(=O)(=O)NC[C@H]2CCCC[NH2+]2 C44492573
Cc1c2ccccc2nc(c1Cl)C[NH+]3CCC(CC3)CC(=O)N C48025168
c1ccc(c(c1)C[NH2+]Cc2[nH]c3ccccc3c(=O)n2)Br C48820789
c1cc2c(cc1Br)nc(n2[C@H]3CC[NH+]4[C@@H]3CCCC4)N C49569435
Cc1c(c(n(n1)c2c(cc3c(n2)CCCC3)C[NH3+])C)Br C50588575
C[C@H]([C@H](c1ccccc1Br)Sc2nnc3n2cccc3)[NH3+] C61406218
C[C@@H]([C@H](c1ccc(s1)Cl)Sc2nnc3n2cccc3)[NH3+] C61406253
COc1ccc(cc1[C@@H](c2cccnc2OC)[NH3+])Br C61443356
c1cc(c(c(c1NC(=O)NC2CC[NH+](CC2)CC(F)F)F)F)F C61734338
Cn1c(c(c([nH+]1)[C@H]2CCCOC2)c3ccc(cc3)Br)N C62236418
C[NH2+][C@H](c1cc(cc(c1OC)Br)Cl)c2c[nH]nc2 C62776112
C[NH2+][C@@H](c1cc[nH]n1)c2cc(cc(c2OC)Br)Cl C62776113
Cc1cc(cc(c1NC(=O)[C@]2(CC[NH2+]C2)C)OC)Br C62894188
C[NH+](C)C1(CCCC1)CNC(=O)CC23C[C@H]4C[C@@H](C2)CC(C4)(C3)O C58403226
C[C@H](c1ccc(cc1)Br)[NH2+]C[C@H]2CNc3ccnn3C2 C58379646
CC(C)[NH2+]C1CCN(CC1)C(=O)Nc2cc(cc(c2)Cl)Cl C65607311
c1cc(ccc1c2nc3c(s2)[C@H](CCC3)[NH2+]Cc4[nH]ccn4)F C66594066
Cc1ccc(cc1)C2=Nn3c(nnc3S[C@H]2CC(=O)[O-])Cc4ccc(cc4)Br C13182488
COc1cc(cc(c1OS(=O)(=O)c2ccc3c(c2)CCCC3)Br)/C=C/C(=O)[O-] C13463087
COc1ccc(cc1S(=O)(=O)Oc2ccc(cc2Br)C(=O)[O-])Br C13463494
CC[C@@H](C)c1ccc(cc1)N2C(=O)/C(=C\c3ccc(c(c3C(=O)[O-])OC)OC)/SC2=S C16906305
Cc1c(sc(n1)N2[C@H](C(=C(C2=O)[O-])C(=O)c3ccc(cc3)Cl)c4ccc(cc4)OC)C C08919036
C[C@@H]1Cc2cc(ccc2O1)C(=O)C3=C(C(=O)N([C@@H]3c4ccc(cc4)Br)c5nccs5)[O-] C09324672
C[C@@H]1Cc2cc(ccc2O1)C(=O)C3=C(C(=O)N([C@H]3c4ccc(cc4)Br)c5nccs5)[O-] C09324669
COc1cc(cc(c1OCc2ccccc2C#N)I)/C=C/3\C(=NC(=S)S3)[O-] C27531856
Cc1c(c(=O)n(n1C)c2ccccc2)[N-]C3=NC(=O)/C(=C\c4ccc(cc4)Br)/S3 C33309073
COc1cc(ccc1OCc2c(cccc2Cl)F)/C=N/n3c(nnc3[S-])C(F)(F)F C01915887
Cc1ccc2c(c1)sc(n2)N3[C@@H](C(=C(C3=O)[O-])C(=O)c4ccncc4)c5cccc(c5)Cl C33367513
Cc1cc(c2c(c1)sc(n2)N3[C@@H](C(=C(C3=O)[O-])C(=O)c4ccncc4)c5ccc(cc5)F)C C01112898
Cc1ccc(c(c1)C(=O)C2=C(C(=O)N([C@H]2c3ccc(cc3)F)c4nc(c(s4)C(=O)C)C)[O-])C C33700707
CCOc1ccc(cc1)N2C(=O)/C(=C/c3ccc(cc3)N4CCCCCC4)/C(=NC2=S)[O-] C09111116
Cc1ccc(o1)C(=O)C2=C(C(=O)N([C@@H]2c3ccccc3F)c4nc5ccc(cc5s4)F)[O-] C34918105
C=CCOc1cccc(c1)[C@@H]2C(=C(C(=O)N2c3nccs3)[O-])C(=O)c4ccc(cc4)Cl C34932295
C=CCOc1cccc(c1)[C@H]2C(=C(C(=O)N2c3nccs3)[O-])C(=O)c4ccc(cc4)Cl C34932297
Cc1ccc2c(c1)sc(n2)N3[C@@H](C(=C(C3=O)[O-])C(=O)c4c(nc(s4)C)C)c5ccc(cc5)F C35566399
Cc1ccc2c(c1)sc(n2)N3[C@H](C(=C(C3=O)[O-])C(=O)c4c(nc(s4)C)C)c5ccc(cc5)F C35566400
Cc1ccc(cc1)[C@@H]2C(=C(C(=O)N2c3nc4c(cc(cc4s3)C)C)[O-])C(=O)c5ccncc5 C35569135
CC1=C([C@@H](N2C(=CSC2=N1)/C=C(/N3CCCC3)\[O-])c4ccc(cc4)C(F)(F)F)C(=O)N(C)C C35702116
CC1=C([C@@H](N2C(=CSC2=N1)/C=C(/N3CCCC3)\[O-])c4ccc(cc4)F)C(=O)N5CCCC5 C36053718
c1cc(n(c1)Cc2ccc(cc2Cl)Cl)/C=C/3\C(=NC(=O)N(C3=O)c4ccc(cc4)F)[O-] C09138015
Cc1ccccc1n2c3c(c(n2)c4ccccc4)[C@@H](SCC(=O)N3CC(=O)[O-])c5ccccc5Cl C37263894
Cc1c(c(n(n1)c2ccccc2)C)/C=N/n3c(nnc3[S-])c4ccccc4Br C15979089
Cc1cc(c2c(c1)sc(n2)N3[C@@H](C(=C(C3=O)[O-])C(=O)c4ccc(cc4)F)c5cccnc5)C C38187338
COc1ccc(cc1)[C@@H]2[C@H]([C@@H](SC3=NC(=O)S[C@@H]23)C(=O)[O-])C(=O)c4ccc(cc4)Cl C39356135
CC\1=NC2=NC(=NC(=O)[C@@H]2[C@H](/C1=C(/[O-])\OCC=C)c3ccc(cc3)Cl)SCC(C)C C39380046
CC\1=NC2=NC(=NC(=O)[C@H]2[C@@H](/C1=C(\[O-])/OCC=C)c3ccc(cc3)Cl)SCC(C)C C39380051
CCSc1ccc(cc1)c2c(cn(n2)c3ccccc3)/C=C(\C#N)/C(=N/c4nccs4)/[O-] C39997779
CSc1nnc(s1)/N=C(/C(=C/c2ccc(o2)c3cccc(c3)Br)/C#N)\[O-] C39998147
CCSc1nnc(s1)N2[C@H](C(=C(C2=O)[O-])C(=O)c3ccc(cc3)Cl)c4cccs4 C39999893
Cc1cc(c(cc1Cl)S)S(=O)(=O)[N-]c2nnc3n2cc(cc3Cl)C(F)(F)F C40712235
c1ccc(cc1)C(c2ccccc2)OC(=O)[C@@H]3[C@H]4[C@@H]([C@@H]5N3c6ccccc6C=C5)C(=NC4=O)[O-] C09271889
COc1cc(ccc1OC(F)F)/C=C(\C#N)/c2nc3ccc(cc3c(n2)[O-])Br C25583010
Cc1cc(c(n1c2ccc(cc2)C(C)C)C)/C=C/3\C(=NC(=O)N(C3=O)c4ccc(cc4)F)[O-] C59135058
C=CCOc1ccc(cc1Br)/C=C\2/C(=NC(=O)N(C2=O)c3ccc(cc3)Br)[O-] C59198134
CCOc1ccc(cc1Br)/C=C/2\C(=NC(=S)N(C2=O)c3ccc(cc3)Br)[O-] C59198570
CCOc1cc(cc(c1)OCC)C(=O)n2c(c3cc(ccc3nc2=S)Br)[O-] C20175503
CCO/C(=C/1\C(=O)/C(=C/c2ccc(o2)N(C)C)/S\C1=N/c3ccc(cc3)Br)/[O-] C59364911
Cc1c(c(=O)n(n1C)c2ccccc2)[N-]C3=NC(=O)/C(=C/c4ccc(cc4)Br)/S3 C17196606
CCN(C)c1ccc(cc1)/C=C/2\C(=NC(=O)N(C2=O)c3cc(c(cc3Br)C)C)[O-] C59859550
C=CCN1C(=O)/C(=C/c2cn(c3c2cccc3)Cc4ccc(cc4Cl)Cl)/C(=NC1=O)[O-] C33348758
COc1ccc(cc1C2=NC3=NN=C([C@H]3C(=C2)C(=O)[O-])c4ccc(cc4)Cl)Br C63547201
Cc1cc(c(n1c2ccc(cc2)C(C)(C)C)C)/C=C/3\C(=O)N=C(N(C3=O)c4ccc(cc4)F)[O-] C08997550
CC\1=NC2=C([C@@H](/C1=C(\[O-])/OC)c3cccc(c3)Cl)C(=O)C[C@H](C2)c4ccc(c(c4)OC)OC C00863522
CC\1=NC2=C([C@H](/C1=C(\[O-])/OC)c3cccc(c3)Cl)C(=O)C[C@H](C2)c4ccc(c(c4)OC)OC C00863523
c1ccc(c(c1)N2CCN(CC2)C(=O)Cn3c(nnc3[S-])c4ccc(cc4)Cl)Cl C17119894
Cc1ccc(cc1)Cn2cc(c3c2cccc3)/C=C\4/C(=O)N=C(N(C4=O)c5ccc(cc5)F)[O-] C13659754
Cc1c(cc(n1C)c2nc(cs2)c3ccc(cc3)F)S(=O)(=O)[N-]c4ccc(cn4)Cl C65008807
c1ccc(cc1)c2ccccc2OCc3nnc(n3c4ccccc4C(F)(F)F)SCC(=O)[O-] C03311927
COc1ccc(cc1)CCOc2ccc(nc2/C=C/C(=O)[O-])CSc3c(cccc3Cl)Cl C13758982
Cc1ccccc1OCCOCCOc2ccc(cc2/C=C/3\C(=NC(=S)S3)[O-])Br C27531812
Cc1cc(ccc1OCC=C)C(=O)C2=C(C(=O)N([C@@H]2c3ccc(cc3)C(C)(C)C)CCN4CCOCC4)[O-] C27552156
CCCCCCOc1ccc(cc1OC)/C=C/2\C(=O)N(C(=S)S2)[C@H](c3ccccc3)C(=O)[O-] C27563676
CCCCCCOc1ccc(cc1OC)/C=C/2\C(=O)N(C(=S)S2)[C@@H](c3ccccc3)C(=O)[O-] C27563678
CCCCOc1ccc(cc1OCC)[C@@H]2C(=C(C(=O)N2Cc3ccco3)[O-])C(=O)c4ccc(cc4)C C33546081
CCn1c(nnc1SCc2nnc(n2c3ccccc3)[S-])CSCc4ccc(cc4)Cl C08855437
CCCCOc1ccc(cc1)[C@H]2C(=C(C(=O)N2c3nc(c(s3)C(=O)C)C)[O-])C(=O)c4cc(ccc4C)C C33700976
CCCCCOc1ccc(cc1OC)[C@H]2C(=C(C(=O)N2Cc3ccco3)[O-])C(=O)c4ccc(cc4)C C35295681
CCc1ccc(cc1)[C@@H]2C(=C(C(=O)N2c3nc(c(s3)C(=O)OCC)C)[O-])C(=O)/C=C/c4ccccc4 C35420616
CCc1ccc(cc1)[C@H]2C(=C(C(=O)N2c3nc(c(s3)C(=O)OCC)C)[O-])C(=O)/C=C/c4ccccc4 C35420618
CCc1ccc(cc1)[C@@H]2C(=C(C(=O)N2Cc3ccco3)[O-])C(=O)c4ccc(cc4)OCc5ccccc5C C35445446
CCc1ccc(cc1)[C@H]2C(=C(C(=O)N2Cc3ccco3)[O-])C(=O)c4ccc(cc4)OCc5ccccc5C C35445447
CC1=C([C@@H](N2C(=CSC2=N1)/C=C(/N(C)Cc3ccccc3)\[O-])c4cccc(c4)Cl)C(=O)OCCOC C35696387
CC1=C([C@@H](N2C(=CSC2=N1)/C=C(/N(C)Cc3ccccc3)\[O-])c4cccc(c4)F)C(=O)OCCOC C36052745
CC(C)([C@@H]1OC[C@@H]([C@@H](O1)c2cccnc2)C/C=C\CCC(=O)[O-])Oc3ccccc3Br C36242399
CC(C)([C@H]1OC[C@@H]([C@@H](O1)c2cccnc2)C/C=C\CCC(=O)[O-])Oc3ccc(cc3)Br C36242481
CCCC[C@@H](C(=O)[O-])N1C(=O)/C(=C/c2ccc(c(c2)OCC)OCc3ccccc3Cl)/SC1=S C39861857
CCOc1ccc(cc1)C(=O)C2=C(C(=O)N([C@@H]2c3ccc(cc3)C(C)C)c4nnc(s4)SCC)[O-] C40000014
CCOc1ccc(cc1C)C(=O)C2=C(C(=O)N([C@H]2c3ccc(cc3)C(C)C)c4nnc(s4)SCC)[O-] C40000181
CCSc1nnc(s1)N2[C@@H](C(=C(C2=O)[O-])C(=O)c3ccc(c(c3)C)OCC=C)c4ccc(cc4)C C40000210
CCSc1nnc(s1)N2[C@H](C(=C(C2=O)[O-])C(=O)c3ccc(c(c3)C)OCC=C)c4ccc(cc4)C C40000211
CCSc1nnc(s1)N2[C@H](C(=C(C2=O)[O-])C(=O)c3ccc(c(c3)C)OCC=C)c4cccs4 C40000229
CCCCOc1ccc(cc1OC)[C@@H]2C(=C(C(=O)N2CC=C)[O-])C(=O)c3ccc(cc3)OCC(C)C C40026812
CCCCCOc1ccc(cc1OCC)[C@H]2C(=C(C(=O)N2CC=C)[O-])C(=O)c3ccc(c(c3)C)OC C40027019
CCOc1ccc(cc1C)C(=O)C2=C(C(=O)N([C@H]2c3ccc(c(c3)OC)OCCC(C)C)CC=C)[O-] C40027133
Cc1cc(ccc1OCC=C)C(=O)C2=C(C(=O)N([C@H]2c3ccc(c(c3)OC)OCC(C)C)CC=C)[O-] C40027561
CCCCOc1ccc(cc1C)C(=O)C2=C(C(=O)N([C@@H]2c3ccc(c(c3)OC)OCC=C)CC=C)[O-] C40027704
Cc1cc(ccc1OCC(C)C)C(=O)C2=C(C(=O)N([C@@H]2c3ccc(c(c3)OC)OCC=C)CC=C)[O-] C40027864
CCCCCOc1ccc(cc1OCC)[C@@H]2C(=C(C(=O)N2CC=C)[O-])C(=O)c3cc4ccccc4o3 C40028312
CCCOc1cccc(c1)C(=O)C2=C(C(=O)N([C@@H]2c3ccc(c(c3)OC)OCCC(C)C)CC=C)[O-] C40029470
CCCOc1cccc(c1)C(=O)C2=C(C(=O)N([C@H]2c3ccc(c(c3)OC)OCCC(C)C)CC=C)[O-] C40029472
CCCOc1ccc(cc1)[C@H]2C(=C(C(=O)N2CC=C)[O-])C(=O)c3cccc(c3)OCc4ccc(cc4)C C40030323
CCCOc1cccc(c1)[C@H]2C(=C(C(=O)N2CC=C)[O-])C(=O)c3cccc(c3)OCc4ccc(cc4)C C40030341
Cc1ccc(cc1)COc2cccc(c2)C(=O)C3=C(C(=O)N([C@H]3c4cccc(c4OC)OC)CC=C)[O-] C40030381
CSc1ccc(cc1)[C@@H]2C(=C(C(=O)N2CC=C)[O-])C(=O)c3ccc(cc3)OCc4ccccc4Cl C40030655
CCCOc1cccc(c1)[C@@H]2C(=C(C(=O)N2CC=C)[O-])C(=O)c3ccc(cc3)OCc4ccc(cc4)C C40030920
CCCCCOc1ccc(cc1OC)[C@@H]2C(=C(C(=O)N2CCCC)[O-])C(=O)c3ccc(cc3)Cl C40076786
CCCCCOc1ccc(cc1OC)[C@H]2C(=C(C(=O)N2CCCC)[O-])C(=O)c3ccc(cc3)Cl C40076787
CCCCN1[C@H](C(=C(C1=O)[O-])C(=O)c2ccc(cc2)OC(C)C)c3ccc(c(c3)OC)OCC(C)C C40079551
CCCCN1[C@@H](C(=C(C1=O)[O-])C(=O)c2ccc(cc2)OCC(C)C)c3ccc(c(c3)OCC)OCC C40081109
CCCCN1[C@H](C(=C(C1=O)[O-])C(=O)c2ccc(cc2)OCC(C)C)c3ccc(c(c3)OCC)OCC C40081111
CCCCN1[C@@H](C(=C(C1=O)[O-])C(=O)c2ccc(cc2)OCC(C)C)c3ccc(c(c3)OC)OCC=C C40081208
CCCCN1[C@H](C(=C(C1=O)[O-])C(=O)c2ccc(cc2C)OCC=C)c3ccc(c(c3)OC)OCC=C C40083476
CCCCN1[C@@H](C(=C(C1=O)[O-])C(=O)c2ccc(c(c2)C)OCC)c3ccc(c(c3)OCC)OCC=C C40085921
CCCCN1[C@@H](C(=C(C1=O)[O-])C(=O)c2ccc(c(c2)C)OCC=C)c3ccc(c(c3)OC)OCC=C C40092513
CCCCN1[C@@H](C(=C(C1=O)[O-])C(=O)c2ccc3c(c2)C[C@H](O3)C)c4ccc(c(c4)OC)OCCCC C40095947
Cc1ccccc1OCCOc2ccc(cc2OC)/C=C(\C#N)/C(=N/c3nc4ccccc4s3)/[O-] C41078069
CCOC(=O)C1=C(N=C(/C(=C(/[O-])\OCC)/[C@H]1c2c(noc2CCc3cccc4c3cccc4)C)C)C C26835160
C=CCN1C(=O)/C(=C\c2cc(c(c(c2)Cl)OCc3ccc(cc3)C(=O)[O-])Cl)/NC1=O C09323443
Cc1c(cccc1C(=O)[O-])c2ccc(o2)/C=C/3\C(=O)NC(=S)N(C3=O)c4cccc(c4C)Cl C09434761
c1cc(c(cc1[N+](=O)[O-])C(=O)Nc2ccc(cc2C(=O)[O-])I)Cl C12428557
CCCn1c(cc(c1C)c2csc(n2)NS(=O)(=O)c3cc(cc(c3C)C)C(=O)[O-])C C13079182
Cc1ccc2c(c1)[nH]c(n2)/C(=C/c3cc(c(c(c3)Br)OCC(=O)[O-])Cl)/C#N C09263460
Cc1cc(c(c(c1Cl)S(=O)(=O)Nc2cc3c(cc2C(=O)[O-])OCCCO3)C)Cl C13186586
c1ccc2c(c1)c(=O)n(c(n2)SCC(=O)Nc3cc(ccc3C(=O)[O-])F)c4ccccc4F C13241178
c1cc(ccc1NC(=O)CSc2nc3cc(ccc3c(=O)n2c4ccc(cc4)F)C(=O)[O-])F C13266711
C[C@H]1CCC[C@H]([C@@H]1C)NC(=O)[C@@H](C)Sc2nnc(n2CC(=O)[O-])c3ccc(cc3)Cl C13280675
C[C@H]1CCC[C@@H]([C@@H]1C)NC(=O)[C@@H](C)Sc2nnc(n2CC(=O)[O-])c3ccc(cc3)Cl C13280677
c1ccc2c(c1)n3c(s2)nnc3SCC(=O)Nc4ccc(cc4C(=O)[O-])Br C13341928
Cc1c2cc(sc2n(n1)Cc3ccc(cc3)F)C(=O)NCc4ccc(c(c4)C(=O)[O-])OC C13393114
Cc1c(ccc(n1)c2cccc(c2)Br)C(=O)Nc3cc4c(cc3C(=O)[O-])OCCO4 C13431689
c1cc(c(cc1C(=O)Nc2ccc(cc2C(=O)[O-])I)[N+](=O)[O-])Cl C13437414
CC(C)(C)c1ccc(cc1)N2C(=O)/C(=C/c3cc(c(c(c3)Cl)OCC(=O)[O-])Cl)/C(=O)NC2=S C02258557
CC[C@@H]1CCc2c(sc(c2C(=O)N3CCCCC3)NC(=O)[C@@H]4CCCC[C@@H]4C(=O)[O-])C1 C19645172
CC[C@H]1CCc2c(sc(c2C(=O)N3CCCCC3)NC(=O)[C@@H]4CCCC[C@@H]4C(=O)[O-])C1 C19645175
CC[C@H]1CCc2c(sc(c2C(=O)N3CCCCC3)NC(=O)[C@H]4CCCC[C@@H]4C(=O)[O-])C1 C19645181
Cc1ccc(cc1F)NC(=O)c2ccc3c(c2)nc(n(c3=O)c4ccc(c(c4)OC)OC)[S-] C03632112
CCC(C)(C)[C@@H]1CCc2c(sc(c2C(=O)OC)NC(=O)[C@H]3[C@@H]4CC[C@H]([C@@H]3C(=O)[O-])O4)C1 C20568743
c1cc(ccc1c2cn3ccsc3n2)NC(=O)Cn4c(nnc4[S-])c5ccc(cc5)Cl C22131494
CCOc1ccc(cc1)Oc2ccccc2NC(=O)c3ccc4c(c3)nc(=S)n(c4[O-])C C25466967
Cc1ccc(c(c1)C(=O)C2=C(C(=O)N([C@@H]2c3cc(c(c(c3)Br)O)OC)c4nccs4)[O-])C C27662442
C[C@H](c1ccc(cc1Cl)Cl)NC(=O)c2cnn(c2C(F)(F)F)c3ccc(nn3)[O-] C28422573
C[C@@H](c1ccc(cc1Cl)Cl)NC(=O)c2cnn(c2C(F)(F)F)c3ccc(nn3)[O-] C28422577
CCOc1ccc2c(c1)sc(n2)NC(=O)Cn3c(nnc3[S-])c4ccc(cc4)Cl C28843452
COc1cc2c(cc1OC)n3c(c(sc3=S)C(=O)Nc4cc(cc(c4)Cl)Cl)nc2[O-] C32946481
CCC(=O)Nc1nc2cc(ccc2s1)[N-]S(=O)(=O)c3ccc(s3)Br C33116455
COc1ccc(cc1)N2[C@@H](NC(=O)C(=C2[S-])C#N)c3cn(nc3c4ccccc4)c5ccccc5 C33382378
Cc1ccc2c(c1)sc(n2)N3[C@H](C(=C(C3=O)[O-])C(=O)c4ccc(cc4)OC)c5cccc(c5)O C33595069
CCCc1c(c(n(n1)c2ccc(cc2)Cl)[O-])/C=C\3/C(=O)N(C(=O)N3)Cc4ccc(cc4F)F C35456172
CC1=C([C@H](N2C(=CSC2=N1)/C=C(/NC[C@H]3CCCO3)\[O-])c4ccc(cc4)F)C(=O)N5CCCC5 C36053715
Cc1cc(c2c(c1)sc(n2)N3[C@@H](C(=C(C3=O)[O-])C(=O)c4ccco4)c5cccc(c5)O)C C00796079
Cc1cc(nc(n1)n2c(cc(n2)c3cccs3)NC(=O)c4cc(cc(c4)Cl)Cl)[O-] C38740458
Cc1c(nc(nc1[O-])n2c(cc(n2)c3cccs3)NC(=O)/C=C/c4ccccc4Cl)C C38740674
c1cc(oc1)CN2[C@H]3CCCC[C@H]3C(=C(C2=O)C(=O)Nc4nc5ccc(cc5s4)Br)[O-] C38917253
COc1ccccc1N2C(=O)/C(=C/c3c4ccccc4[nH]c3c5ccccc5)/C(=NC2=S)[O-] C02389164
c1cc(c(cc1C(=O)[O-])S(=O)(=O)/N=c/2\ccc(c-3cc[n-]cc23)[NH+]4CCCCC4)Cl C13249472
c1ccc(cc1)n2c(nnc2SC[C@@H]3c4ccccc4O[C@@H]3C(=O)[O-])c5cc6ccccc6[nH]5 C39692788
CCOC(=O)CN1C(=O)[C@H]2[C@H]3C[C@@H]([C@@H]2C1=O)[C@@H]4[C@@H]3[C@@H](c5c(nc(s5)[S-])S4)c6ccccc6O C39886403
COc1ccccc1N2[C@@H](NC(=O)C(=C2[S-])C#N)c3ccc4c(c3)c(on4)c5ccccc5 C39887585
Cc1ccc(cc1Cl)n2cnnc2SCc3cc(=O)[nH]c4c3c(c(s4)C(=O)[O-])C C13398377
Cc1ccc(c(c1)Oc2ccc(cn2)CNC(=O)Cn3c(nnc3[S-])c4cccs4)C C46847025
CCc1cccc2c1[nH]cc2/C(=C(/C#N)\C(=O)CCn3cnc4c(c3=O)c(c(s4)C)C)/[O-] C48325159
CCOc1ccccc1[N-]C2=NC(=O)/C(=C/[C@@H]3c4cc(ccc4NC3=O)Br)/S2 C08821709
C=CCN1C(=O)/C(=C/c2cc(c(c(c2)Cl)OCc3ccc(cc3)C(=O)[O-])Cl)/NC1=O C38201414
c1cc(c(cc1/N=N\c2ccc(cc2Cl)Cl)/C=C/3\C(=O)N(C(=S)S3)CC(=O)[O-])O C59514444
c1ccc(c(c1)COc2ccccc2[C@H]3CC(=O)N[C@@H]4[C@@H]3C(=Nc5n4c6ccccc6n5)[O-])Cl C39953214
c1ccc(cc1)C(=O)N/C(=N/C2=NN=C([C@@H]2/N=N/c3ccc(cc3)Br)C4CC4)/[S-] C08637157
c1cc(sc1S(=O)(=O)[N-]c2cc(c[nH+]c2N3CCCCCCC3)C(=O)[O-])Br C64844011
C=CCn1c(nnc1SCC(=O)Nc2ccccc2C(=O)[O-])CSc3nc4ccccc4s3 C02239436
C=C(c1cccs1)NOCC(=O)N(Cc2ccc(cc2)Br)c3ccccc3C(=O)[O-] C03170807
CCOCCCn1c(nnc1SCC(=O)Nc2cc(ccc2C)C(=O)[O-])c3ccc(cc3)Cl C03448054
CCOc1ccc(cc1OCC)CCNC(=O)COc2c(cc(c(c2C(=O)[O-])Cl)Cl)Cl C13014848
CCCOc1ccc(cc1OCCC)[C@@H](C)Nc2cnn(c(=O)c2Cl)c3ccc(cc3)C(=O)[O-] C13037510
CCCOc1ccc(cc1OCCC)[C@H](C)Nc2cnn(c(=O)c2Cl)c3ccc(cc3)C(=O)[O-] C13037511
CCCCn1c(=O)c2ccc(cc2nc1SCC(=O)Nc3cc(c(cc3OC)Cl)C)C(=O)[O-] C13043952
CCCCn1c(=O)c2ccc(cc2nc1SCC(=O)Nc3ccc(cc3)N4CCCCC4)C(=O)[O-] C13043960
CC(C)Cn1c(=O)c2ccc(cc2nc1SCC(=O)Nc3ccc(cc3)OC(F)(F)F)C(=O)[O-] C13048520
CCc1ccc(cc1)[C@H](c2cccs2)NS(=O)(=O)c3cc(cc(c3OC)OC)/C=C/C(=O)[O-] C13184503
Cc1cccc(c1)c2nnc(n2CCC(=O)[O-])SCC(=O)Nc3cc(ccc3Cl)C(F)(F)F C13197654
COCCCn1c(nnc1SCC(=O)Nc2cc(ccc2Cl)C(=O)[O-])c3ccc(cc3)Cl C13342169
CCOc1cc(ccc1OCCOc2ccc(cc2)C)/C=C(\C#N)/C(=O)Nc3ccc(cc3)C(=O)[O-] C13344006
Cc1ccccc1OCc2nnc(n2c3ccccc3)SCC(=O)Nc4cc(ccc4C)C(=O)[O-] C13355825
COc1cccc(c1)Oc2ccc(cc2NS(=O)(=O)c3cc(ccc3OC)C(=O)[O-])C(F)(F)F C13359330
C=CCn1c(=O)c2ccc(cc2nc1SCC(=O)NCCc3ccc(cc3Cl)Cl)C(=O)[O-] C13364223
COc1cc(c(cc1C(=O)[O-])Cl)NC(=O)CSc2ncc(n2Cc3ccco3)c4ccccc4 C13409016
CCc1ccc(c(c1NC(=O)CSc2nnc(n2CCC(=O)[O-])c3ccc(cc3)C)CC)Cl C13444278
CCCOc1c(cc(cc1Cl)C(=O)Nc2nc(c(s2)c3nnc(n3CC=C)[S-])C)OCC C22972775
c1cc(sc1)c2nc(on2)CCCCCNC(=O)Cn3c(nnc3[S-])c4ccc(cc4)Cl C09930199
CCCCCCOc1ccc(cc1OC)C(=O)Nc2nc(c(s2)c3nnc(n3C4CC4)[S-])C C25055969
Cc1c(sc(n1)NC(=O)c2cc(c(c(c2)Cl)OCC(C)C)OC)c3nnc(n3CC=C)[S-] C26296552
CCCCCCOc1ccc(cc1OC)C(=O)Nc2nc(c(s2)c3nnc(n3CC=C)[S-])C C30671240
CCOc1cc(cc(c1OCC=C)I)/C=C(\C(=O)[O-])/NC(=O)c2ccccc2 C35667872
CCOC(=O)C1=C(N=C2N([C@H]1c3ccccc3OC)C(=CS2)/C=C(/NCCc4ccccn4)\[O-])C C35694312
CCC1=C([C@@H](N2C(=CSC2=N1)/C=C(/NCCCN3CCOCC3)\[O-])c4cccc(c4)C)C(=O)OC C35969720
CCC1=C([C@H](N2C(=CSC2=N1)/C=C(/NCCCN3CCOCC3)\[O-])c4cccc(c4)C)C(=O)OC C35969723
CCOC(=O)C1=C(N=C2N([C@@H]1c3ccc(cc3)C(F)(F)F)C(=CS2)/C=C(/NCc4ccncc4)\[O-])C C36050183
CCOC(=O)C1=C(N=C2N([C@@H]1c3ccc(cc3)C(F)(F)F)C(=CS2)/C=C(/NCc4ccco4)\[O-])C C36050187
CCOC(=O)C1=C(N=C2N([C@@H]1c3cccc(c3)OC)C(=CS2)/C=C(/NCCc4ccccn4)\[O-])C C36050364
CCOC(=O)C1=C(N=C2N([C@H]1c3cccc(c3)OC)C(=CS2)/C=C(/NCCc4ccccn4)\[O-])C C36050365
CCOC(=O)C1=C(N=C2N([C@@H]1c3ccc(cc3)Cl)C(=CS2)/C=C(/NCCOC)\[O-])c4ccccc4 C36063101
CCC1=C([C@@H](N2C(=CSC2=N1)/C=C(/NCc3ccc(cc3)F)\[O-])c4ccc(c(c4)OC)OC)C(=O)OC C36064514
CCC1=C([C@@H](N2C(=CSC2=N1)/C=C(/NCCN3CCOCC3)\[O-])c4cc(ccc4C)C)C(=O)OC C36064665
CC1=C([C@H](N2C(=CSC2=N1)/C=C(/NCC(C)C)\[O-])c3ccc(c(c3)OC)OC)C(=O)OC(C)C C36064917
CC[C@@H](C)N/C(=C/C1=CSC2=NC(=C([C@@H](N12)c3ccc(c(c3)OC)OC)C(=O)OC(C)C)C)/[O-] C36064926
CC[C@@H](C)N/C(=C/C1=CSC2=NC(=C([C@H](N12)c3ccc(c(c3)OC)OC)C(=O)OC(C)C)C)/[O-] C36064928
CC[C@H](C)N/C(=C/C1=CSC2=NC(=C([C@H](N12)c3ccc(c(c3)OC)OC)C(=O)OC(C)C)C)/[O-] C36064929
CC(C)CN/C(=C/C1=CSC2=NC(=C([C@H](N12)c3ccccc3OC)C(=O)OC(C)C)C(F)(F)F)/[O-] C36065049
CCN(CC)C(=O)C1=C(N=C2N([C@@H]1c3cc(ccc3OC)OC)C(=CS2)/C=C(/NC(C)C)\[O-])C C36071937
CCN(CC)C(=O)C1=C(N=C2N([C@H]1c3cc(ccc3OC)OC)C(=CS2)/C=C(/NC(C)C)\[O-])C C36071938
CCOC(=O)[C@@H]1[C@@H](SC2=C1CCCC2)NC(=O)CSc3nc(c(nn3)Cc4ccccc4Cl)[O-] C39154729
C[C@H](C(=O)Nc1ccc(cc1)C(F)(F)F)Sc2nnc(n2[C@H](C(C)C)C(=O)[O-])c3cccs3 C13271773
CCCCc1ccc(cc1)Nc2nnc(s2)SCC3=NC(=O)C4=C([C@H](SC4=N3)C(=O)[O-])C C39722699
COc1cc(ccc1OCC=C)[C@H]2C(=C(C(=O)N2)[O-])C(=O)c3cccc(c3)OCc4ccc(cc4)Cl C40126627
CC1=C([C@@H](N2C(=CSC2=N1)/C=C(/NCCOC)\[O-])c3ccc(cc3)C(C)C)C(=O)OCCOC C40400641
CC1=C([C@H](N2C(=CSC2=N1)/C=C(/NCCOC)\[O-])c3ccc(cc3)C(C)C)C(=O)OCCOC C40400643
C[C@@H](C(=O)N/N=C/c1ccc(c(c1)OC)OCc2ccc(cc2)C(=O)[O-])Oc3ccc(cc3Cl)Cl C59147362
Cc1ccc(cc1)COc2c(cc(cc2Br)/C=C/C(=O)Nc3nc(cs3)CC(=O)[O-])OC C62715548
COc1cc(cc(c1OCc2ccc(c(c2)Cl)Cl)Br)/C=C/C(=O)NCCC(=O)[O-] C62715668
Cn1c2c(c(=O)[nH]c1=O)n(c(n2)SCC(=O)[O-])CC(=O)N C02922855
C(=N/NC(=S)N)\[C@@H]([C@@H]([C@@H]([C@@H](C(=O)[O-])O)O)O)O C05296449
c1cc(c(nc1)C(=O)NNc2ccc(cc2)S(=O)(=O)N)C(=O)[O-] C05891191
CC(=O)Nc1cc(cc(c1)S(=O)(=O)[O-])N=Nc2ccc(cc2N)N C03844901
c1cc(c(cc1[N+](=O)[O-])[C@H]2c3c([nH]cn3)C[C@H]([NH2+]2)C(=O)[O-])[O-] C01868876
c1ccc(c(c1)[C@@H]2c3c(c(=O)[nH]c(n3)[O-])OC(=C2C#N)N)[N+](=O)[O-] C02472087
c1cc(sc1[C@H]2c3c(=O)[nH]c(nc3OC(=C2C#N)N)[O-])[N+](=O)[O-] C03169352
C(c1c(nnn1c2c(non2)N)C(=O)[O-])Sc3nnc(s3)N C21147039
CC(=O)N[C@@H]1[C@@H](C[C@](O[C@@H]1[C@@H]([C@@H](CO)O)O)(C(=O)[O-])OC)O C22062485
Cc1[nH]c(c(c(=O)n1)CCC(=O)[O-])/C=C/c2c[nH]c(=O)[nH]c2=O C16852373
CC(C)n1c(ccn1)N/C(=C(/C(=O)OC)\F)/c2c([nH]c(=S)[nH]c2=O)[O-] C29005066
c1cc(ccc1/C=N\Nc2nc3c(c(=O)[nH]c(n3)[O-])nn2)O C32623995
Cc1ccc(cc1)n2c(c(c(n2)C)/C=C/3\C(=C(C(=O)N(C3=O)CC(=O)[O-])C(=O)N)C)O C32926597
C1C[C@H](CN(C1)C(=O)N)C(=O)NCC(=O)NCC(=O)[O-] C35384064
c1cc2c(cc1N/N=C/3\C(=O)NC(=NC3=O)[NH-])COC2=O C18117844
Cn1cc(cc1C(=O)N2C[C@@H](C[C@@H]2C(=O)[O-])O)S(=O)(=O)N C36970731
c1csc(c1S(=O)(=O)Nc2cnn(c2)CC(=O)N)C(=O)[O-] C37032964
CC[C@]1(C(=O)N(C(=O)N1)CC(=O)N[C@@H](CO)C(=O)[O-])C C37451253
C=CC1=C(N2[C@H]([C@H](C2=O)NC(=O)/C(=N\O)/c3csc(n3)N)SC1)C(=O)[O-] C08584440
c1c(c(n[nH]1)S(=O)(=O)NCc2nc[nH]n2)C(=O)[O-] C37919539
CS(=O)(=O)[C@H]1NN[C@H](O1)CNS(=O)(=O)c2ccc3c(c2)oc(n3)[O-] C38793974
C(CNC(=O)C1NN=NN1)NC(=O)Cc2[n-]nnn2 C39212018
[H]/N=C\1/N=C2C(=NCN2[C@@H]3[C@@H]([C@@H]([C@@H](O3)CO)O)O)C(=N1)[O-] C39940592
Cc1c(c(n[nH]1)C)S(=O)(=O)[N-]c2c(cn(n2)C)S(=O)(=O)N C40385359
C1CN(CC(=O)N1)C(=O)N[C@H](CCC(=O)N)C(=O)[O-] C40532505
C1CS(=O)(=O)C[C@@H]1NC(=O)N[C@H](CCC(=O)N)C(=O)[O-] C40532941
c1cc(c(cc1[N+](=O)[O-])F)NC(=O)N[C@H](CO)C(=O)[O-] C43474580
CC1(O[C@@H]2CO[C@]([C@H]([C@H]2O1)O)(COS(=O)(=O)[NH-])O)C C44019810
CC(=O)Nc1ccc(cc1)O[C@H]2[C@@H]([C@H]([C@H]([C@@H](O2)C(=O)[O-])O)O)O C44154839
c1cc(cc(c1)n2ccc(n2)C(=O)NCc3[n-]nnn3)N C44884836
C[C@@H](c1[n-]nnn1)NC(=O)c2cc(cn2C)S(=O)(=O)N C44887395
c1cc(ccc1[C@H]2c3c(=O)[nH]c(nc3OC(=C2C#N)N)[O-])[N+](=O)[O-] C01893606
C1CS(=O)(=O)C[C@@H]1CNC(=O)NCC(=O)NCC(=O)[O-] C50604121
c1c(c(=O)[nH]c(=O)[nH]1)S(=O)(=O)N[C@@H](C2CC2)C(=O)[O-] C54505140
c1ccc2c(c1)N(C[C@@H](O2)C(=O)[O-])C(=O)c3nc([nH]n3)N C55168754
c1cc(ccc1/C=N/NC(=O)Cc2c(=O)[nH]c(nn2)[O-])O C00056157
C/C(=N\Nc1[nH]nc(n1)SC/C(=N/c2[nH]ncn2)/[O-])/c3ccccn3 C21082686
c1cc(cc(c1)O)/C=N/Nc2[nH]nc(n2)SC/C(=N/c3[nH]ncn3)/[O-] C20906572
CC/C(=N/Nc1[nH]nc(n1)SC/C(=N/c2[nH]ncn2)/[O-])/C C59889010
C1C[C@@H](N(C1)C(=O)N(CC(=O)N)CC(=O)N)CC(=O)[O-] C61809421
C1CN(CCNC1=O)C(=O)N[C@@H](CCC(=O)N)C(=O)[O-] C62100849
C[C@@H](c1nnnn1c2cc(cc(c2)C(=O)[O-])C(=O)[O-])[NH3+] C62493922
CC1(CCN(CC1)C(=O)N(CC(=O)N)CC(=O)N)C(=O)[O-] C62843959
c1cc(ccc1N/N=C\2/C(=O)NC(=O)N=C2[O-])S(=O)(=O)N C02423849
Cn1c(c(c(=O)[nH]c1=O)C2=C(N=C3[C@H]2C(=NC(=O)N3C)[O-])c4ccc(s4)Cl)N C08990440
Cc1cc(c(s1)C)C2=N[C@H]3[C@@H]([C@@H]2[C@@H]4C(=NC(=O)NC4=O)N)C(=NC(=O)N3)[O-] C63279775
CC(=O)Nc1ccc(cc1)NC(=O)[C@@H]2C(=C3C=C(C(=O)N=C3S2)C(=O)[O-])N C39982848
C1/C(=N\N=C\2/NC(=O)[C@@H](S2)CC(=O)NCC(=O)[O-])/NC(=O)S1 C13523105
c1c(nc(s1)N=C(N)N)C[S@](=O)CC/C(=N/S(=O)(=O)[NH-])/N C22056704
Cc1ncc(n1CCO[C@@H]2[C@@H]([C@@H]([C@@H]([C@@H](O2)C(=O)[O-])O)O)O)[N+](=O)[O-] C65747783
CC/C(=C/C=C/[C@H]1C=C[C@@H]2CCC[C@@H]2[C@@H]1C(=O)c3ccc[nH]3)/[C@@H]4[C@H](CC[C@@H](O4)[C@H](C)C(=O)[O-])C C04016151
CC/C(=C/C=C/[C@H]1C=C[C@H]2CCC[C@@H]2[C@@H]1C(=O)c3ccc[nH]3)/[C@@H]4[C@H](CC[C@@H](O4)[C@H](C)C(=O)[O-])C C04016153
COc1cc(ccc1OCc2ccc(cc2)C(=O)[O-])/C=C(\C#N)/C(=O)Nc3ccc(cc3)Cl C02855230
CC/C(=C\C=C\[C@H]1C=C[C@@H]2CCC[C@@H]2[C@@H]1C(=O)c3ccc[nH]3)/[C@@H]4[C@@H](CC[C@@H](O4)[C@@H](C)C(=O)[O-])C C09779016
COc1cc(ccc1OCc2ccccc2Cl)/C=C(\C#N)/C(=O)Nc3cccc(c3)C(=O)[O-] C12555278
CCCCn1c(=O)c2ccc(cc2nc1SCC(=O)Nc3cc(ccc3C)Cl)C(=O)[O-] C13043943
CCCCn1c(=O)c2ccc(cc2nc1S[C@@H](C)C(=O)Nc3ccc4c(c3)CCC4)C(=O)[O-] C13044603
C[C@H](Cn1c(=O)c2ccc(cc2nc1SCc3csc(n3)c4ccccc4Cl)C(=O)[O-])O C13052042
Cc1ccc(cc1)c2nnc(n2CCC(=O)[O-])SCC(=O)Nc3c(ccc(c3Cl)C)Cl C13196139
CC(C)(C)c1ccc(cc1)NC(=O)CSc2nnc(n2CC(=O)[O-])c3ccc(cc3)Cl C13203574
C[C@H](C(=O)Nc1cc(cc(c1)Cl)Cl)Sc2nnc(n2CC(=O)[O-])c3ccc(cc3)Cl C13203834
C=CCn1c(nnc1SCC(=O)Nc2cc3ccccc3cc2C(=O)[O-])c4ccc(cc4)F C13243272
c1cc(ccc1c2ccc(o2)CNS(=O)(=O)c3cc(ccc3Br)C(=O)[O-])Cl C13247886
Cc1ccc(cc1NC(=O)CSc2nc3cc(ccc3c(=O)n2c4ccc(cc4)F)C(=O)[O-])Cl C13265799
Cc1ccc(cc1NC(=O)[C@H](C)Sc2nnc(n2[C@H](C(C)C)C(=O)[O-])c3cccs3)Cl C13272229
c1ccc(cc1)n2cc(c(n2)c3cccc(c3)Cl)/C=C(\C#N)/C(=O)Nc4ccc(cc4)C(=O)[O-] C13339599
CC[C@@H](C)n1c(=O)c2ccccc2nc1SCC(=O)Nc3ccc(cc3C(=O)[O-])Br C13342529
Cc1ccc(cc1NC(=O)CSc2nc3cc(ccc3c(=O)n2CC(C)C)Cl)C(=O)[O-] C13347155
CCCCn1c(=O)c2c(c(sc2nc1SCC(=O)Nc3cc(ccc3C)C(=O)[O-])C)C C13355793
CCCn1c(=O)c2cc(sc2nc1SCC(=O)Nc3cc(ccc3C(=O)[O-])Cl)CC C13363135
C[C@H](C(=O)Nc1cc(cc(c1)Cl)Cl)Sc2nc3cc(ccc3c(=O)n2CC=C)C(=O)[O-] C13363418
Cc1ccc(cc1NC(=O)CSc2nc3c(c(c(s3)C)C)c(=O)n2c4ccc(cc4)F)C(=O)[O-] C13364844
COc1ccc(cc1Br)c2csc(n2)NC(=O)/C=C/c3ccc(cc3)C(=O)[O-] C13417279
COc1cc(c(cc1NC(=O)COc2c(cc(c(c2C(=O)[O-])Cl)Cl)Cl)Cl)OC C13457693
COc1cc(c(cc1Cl)OC)NC(=O)COc2c(cc(c(c2C(=O)[O-])Cl)Cl)Cl C13457697
c1cc(ccc1c2ccc(o2)CNS(=O)(=O)c3cc(ccc3Cl)C(=O)[O-])Br C13461442
CC/C(=C\C=C\[C@@H]1C=C[C@@H]2CCC[C@@H]2[C@@H]1C(=O)c3ccc[nH]3)/[C@H]4[C@H](CC[C@@H](O4)[C@@H](C)C(=O)[O-])C C13563337
CCOc1ccccc1Nc2cnn(c(=O)c2Cl)C34C[C@@H]5C[C@H](C3)CC(C5)(C4)CC(=O)[O-] C16693541
CC/C(=C/C=C/[C@@H]1C=C[C@@H]2CCC[C@@H]2[C@@H]1C(=O)c3ccc[nH]3)/[C@H]4[C@H](CC[C@@H](O4)[C@@H](C)C(=O)[O-])C C22521279
COc1ccc(cc1Cl)NC(=O)CSc2nc(c(nn2)c3cc(sc3Cl)Cl)[O-] C24747121
CCOC(=O)c1c(csc1NC(=O)CSc2nc3c(c(n2)[O-])CCCC3)c4ccccc4 C32522587
c1cc(sc1)S(=O)(=O)Nc2cc(ccc2N3CCN(CC3)c4ccc(cc4)Cl)C(=O)[O-] C32961829
CCOc1ccc2c(c1)sc(n2)N3[C@@H](C(=C(C3=O)[O-])C(=O)c4ccc(cc4)C)c5cccc(c5)O C33547988
CCOc1ccc(cc1)C(=O)C2=C(C(=O)N([C@H]2c3cccc(c3)O)c4nc5ccc(cc5s4)C)[O-] C33605469
Cc1ccc(cc1)N/C(=C/C2=CSC3=NC(=C([C@@H](N23)c4ccccc4OC)C(=O)OC)C)/[O-] C34923708
CC1=C([C@H](N2C(=CSC2=N1)/C=C(/NCc3ccco3)\[O-])c4cccc(c4)Cl)C(=O)OC C35697690
CC1=C([C@H](N2C(=CSC2=N1)/C=C(/NCc3ccco3)\[O-])c4ccccc4Cl)C(=O)OC C36050581
CCOC(=O)C1=C(N=C2N([C@H]1c3ccc(cc3)Cl)C(=CS2)/C=C(/NCc4ccncc4)\[O-])C C36050855
C[C@@H](C(=O)Nc1ccc2ccccc2c1)Sc3nnc(n3[C@@H](C(C)C)C(=O)[O-])c4cccs4 C13271802
C[C@H](C(=O)Nc1ccc2ccccc2c1)Sc3nnc(n3[C@@H](C(C)C)C(=O)[O-])c4cccs4 C13271804
C[C@H](C(=O)Nc1ccc2ccccc2c1)Sc3nnc(n3[C@H](C(C)C)C(=O)[O-])c4cccs4 C13271805
CCOC(=O)c1c(c(sc1NC(=O)[C@H]2[C@H]3C[C@@H]([C@@H]2C(=O)[O-])C=C3)C)c4cccc(c4)Cl C39679533
CCCOc1cccc(c1)[C@@H]2c3c([nH]nc3C(=O)N2Cc4ccco4)c5cc(ccc5[O-])Cl C39898777
CCCc1cc(nc(n1)n2c(cc(n2)C)NC(=O)c3cc(cc(c3)C(F)(F)F)C(F)(F)F)[O-] C09660363
Cc1cccc(c1C)n2c(c3ccc(cc3nc2=S)C(=O)Nc4ccc(c(c4)OC(F)F)OC)[O-] C45902032
CCCn1c(=O)c2cc(sc2nc1SCc3cc(=O)[nH]c4c3c(c(s4)C(=O)[O-])C)CC C13440402
Cc1cc(ccc1N/C(=N\C(=O)c2cccc(c2)Cl)/[N-]CCc3c(nn(c3C)C)C)Cl C32973862
CC(C)(C)c1ccc(c(c1)NC(=O)c2ccc3c(c2)nc(=S)n(c3[O-])Cc4ccco4)OC C12814083
C[C@H](C(=O)Nc1ccc(cc1)N2CCCCC2)Sc3nc(c(c(n3)[O-])C#N)c4ccccc4 C24754800
CCOc1cc(ccc1OC)[C@H]2CC(=O)Nc3c2sc(c3c4ccc(cc4)Cl)C(=O)[O-] C64795680
Cc1c(c(c(s1)NC(=O)[C@@H]2CC=CC[C@H]2C(=O)[O-])C(=O)OC)c3ccc(cc3)C(C)(C)C C04199843
CC(=C1[C@@H]2CC[C@H]1[C@@H]([C@@H]2C(=O)NNC(=O)c3csc4c3CC[C@@H](C4)C(C)(C)C)C(=O)[O-])C C08455623
Cc1ccc(cc1)[C@@H]2C3=C(C[C@@H](CC3=O)c4cccc(c4)Cl)Nc5ccccc5N2C(=O)CCC(=O)[O-] C00651846
Cc1ccc(cc1)[C@H]2C3=C(C[C@@H](CC3=O)c4cccc(c4)Cl)Nc5ccccc5N2C(=O)CCC(=O)[O-] C00651844
Cc1cc(c(n1c2ccc(c(c2)C(=O)[O-])Cl)C)/C=N/NC(=O)c3ccc4ccccc4c3 C09265271
c1cc(ccc1c2ccc(o2)/C=N/NC(=O)c3cc4cc(ccc4o3)Br)C(=O)[O-] C09324506
c1ccc2c(c1)cccc2NC(=O)c3cccc(c3)/N=C/c4cc(cc(c4[O-])[N+](=O)[O-])Cl C01953821
C[C@H](c1cc(c(cc1Cl)Cl)F)Nc2cnn(c(=O)c2Cl)c3ccc(cc3)C(=O)[O-] C13037266
c1ccc2cc(c(cc2c1)C(=O)[O-])OCC(=O)Nc3ccc(c(c3)C(F)(F)F)Br C13050558
Cc1c(c(n(n1)c2ccc(cc2)F)C)/C=N/Nc3c(c(nc(c3Cl)Cl)C(=O)[O-])Cl C13186745
CCOc1ccc(cc1S(=O)(=O)Nc2cc3ccccc3cc2C(=O)[O-])Br C13262986
c1ccc2c(c1)n3c(s2)nnc3SCC(=O)Nc4c(cc(cc4Cl)Cl)C(=O)[O-] C13341922
Cc1cc2nnc(n2c3c1cccc3)SCC(=O)Nc4ccc(cc4C(=O)[O-])Br C13341936
c1cc(c(c(c1)Cl)Cc2cnc(s2)NC(=O)/C=C/c3ccc(o3)CCC(=O)[O-])Cl C13394514
CCOC(=O)c1c2c(sc1NC(=O)[C@H]3[C@@H]4C[C@H]([C@@H]3C(=O)[O-])C=C4)C[C@H](CC2)C(C)(C)C C15746363
COc1cc(cc(c1OC)Br)/C=C\2/C(=O)N/C(=N\c3ccc(cc3)C(=O)[O-])/S2 C15932001
CCOc1cc(c(c(c1O)/C=N/c2ccc(cc2C)C(=O)[O-])Br)Br C16688128
Cc1c(sc(n1)NC(=O)c2c(c3ccc(cc3s2)F)Cl)c4nnc(n4CC=C)[S-] C22890472
c1cc(sc1)c2nnc(n2CC(=O)N[C@H](c3ccc4c(c3)CCCC4)c5cccs5)[S-] C24278247
Cc1cccc(c1)c2nnc(n2CCC(=O)Nc3nc(c(s3)C)c4ccc(c(c4)F)F)[S-] C25447559
Cc1ccc(c(c1)C)OCC(=O)N/N=C\c2cc(c(c(c2)Br)[O-])Br C30843129
Cc1cc(cc2c1nc(s2)NC(=O)c3ccccc3)[N-]S(=O)(=O)c4ccc(s4)Cl C33007832
Cc1c(sc(n1)c2ccccc2)c3cc(nc(n3)SCC(=O)Nc4ccccc4F)[O-] C33170088
Cc1ccc(cc1)[C@H]2C3=C(C[C@@H](CC3=O)c4cccc(c4)Br)Nc5ccccc5N2C(=O)CCC(=O)[O-] C00717168
CCN(CC)C(=O)C1=C(N=C2N([C@@H]1c3ccc(cc3)C(F)(F)F)C(=CS2)/C=C(/NCC4CC4)\[O-])C C36052603
Cc1ccc(cc1Cl)c2ccc(o2)/C=C/C(=O)NC(=S)/N=C/3\C=CC4=NC(=NC4=C3)[O-] C39357352
c1ccc(c(c1)/C=N/Nc2c3ccccc3nc4c2cccc4)OCc5ccc(cc5)C(=O)[O-] C39557504
C[C@@]1\2CC[C@@H](C1(C)C)C/C2=N/NC(=O)COc3c(cc(c(c3C(=O)[O-])Cl)Cl)Cl C39621216
COc1ccc(cc1Cl)c2cs/c(=N\S(=O)(=O)c3ccc(c(c3)C(=O)[O-])Cl)/[nH]2 C13031327
Cc1cc(cc(c1C)S(=O)(=O)/N=c\2/[nH]c(cs2)c3ccc(c(c3)Cl)OC)C(=O)[O-] C13031345
Cc1ccc(cc1C(=O)[O-])S(=O)(=O)/N=c\2/[nH]c(cs2)c3ccc(c4c3cccc4)OC C13196470
C[C@@]1(CC[C@H](C1(C)C)C(=O)Nc2ccccc2/N=C/c3ccc(cc3)Br)C(=O)[O-] C20551660
CCc1ccccc1N2[C@@H](NC(=O)C(=C2[S-])C#N)c3cn(nc3c4ccccc4)c5ccccc5 C39887421
CC[C@](c1ccc(cc1)Br)(C(=O)[O-])Nc2ccc(cc2)I C41769336
Cc1c2c(cc(=O)[nH]c2sc1C(=O)[O-])COc3cc(cc(c3)C(F)(F)F)C(F)(F)F C13411394
CCn1c2ccc(cc2nc1CSc3[nH]c(=O)c4c5c(sc4n3)C[C@H](CC5)C)C(=O)[O-] C13220708
C/C(=C\CC[C@@H](CO)[C@H]1CC[C@@]2([C@@]1(CCC3=C2CC[C@@H]4[C@@]3(CCC(=O)C4(C)C)C)C)C)/C(=O)[O-] C49181410
CCc1ccccc1n2c(nnc2[S-])c3cnn4c3N[C@H](C[C@@H]4C(F)F)c5ccccc5 C02791224
c1cc(ccc1C(=O)[O-])/N=C/2\NC(=O)/C(=C/c3cc(ccc3OCC#N)Br)/S2 C15931953
COc1cc(cc(c1OCC=C)Br)[C@H]2[C@H]3[C@@H]4CC[C@@H](C4)[C@@H]3c5cc(ccc5N2)C(=O)[O-] C09408817
c1ccc(c(c1)c2ccc(o2)/C=N/NC(=O)c3cc4cc(ccc4o3)Br)C(=O)[O-] C59304885
Cc1c(ccc2c1N[C@H]([C@@H]3[C@H]2C=CC3)c4ccc(cc4)OCc5ccccc5Cl)C(=O)[O-] C59401642
C/C(=N/S(=O)(=O)c1ccc(cc1)Nc2c3c4c(sc3nc(n2)SC)CCCC4)/[O-] C12211601
COc1ccccc1/C(=N/C2=NN3[C@H](C=C(N=C3N2)c4ccc(cc4)Cl)c5ccccc5)/[O-] C02587031
Cc1cc(c(c(c1)C)NC(=O)CSC2=C([C@@H](C3=C(CC(CC3=N2)(C)C)[O-])c4ccc(cc4)Cl)C#N)C C13297915
Cc1cc(c(c(c1)C)NC(=O)CSC2=C([C@H](C3=C(CC(CC3=N2)(C)C)[O-])c4ccc(cc4)Cl)C#N)C C13297898
COc1ccc(cc1)/C(=N/C2=NN3[C@@H](C=C(N=C3N2)c4ccccc4)c5ccc(cc5)Cl)/[O-] C09319009
C[C@H]1CN(C[C@@H](O1)C)c2ccc(cc2)N/C(=N/c3ccc(cc3)N4C[C@H](O[C@H](C4)C)C)/[S-] C13658686
CCOc1ccc(cc1OCC)[C@H]2CC(=O)Nc3c2sc(c3c4ccc(cc4)C)C(=O)[O-] C64796057
COc1ccc(cc1)c2c3c(sc2C(=O)[O-])[C@H](CC(=O)N3)c4ccc(cc4)C(F)(F)F C64797055
CC[C@]12C[C@H]3[C@@H]4CC=C5C[C@@H](CC[C@@]5([C@@H]4CC[C@@]3([C@@H]1C(=C(O2)CC[C@@H](C)CNC(=O)C)C)C)C)O C04014875
c1cc(c(cc1C(F)(F)F)NC(=S)NC(=O)c2ccc(cc2Cl)Cl)N3CCCCC3 C01840334
CC(C)(C)c1cc(c(c(c1)Br)NC(=O)C(C)(C)C)C(C(F)(F)F)(C(F)(F)F)O C01872042
C1C2CC3CC1CC(C2)(C3)C(=O)NCCSSCCNC(=O)C45CC6CC(C4)CC(C6)C5 C06014753
CC(C)CC(=O)NC(=S)Nc1ccc2c(c1)nc(o2)c3cccc4c3cccc4Br C02052177
c1cc(ccc1C(=O)NC(C(F)(F)F)(C(F)(F)F)Nc2c(c3c(s2)CCCC3)C#N)Cl C02050143
CC[C@@H]1CCc2c(sc(c2C(=O)N)NC(=O)c3cc(nc4c3cc(cc4)C)c5ccc(cc5)OCC)C1 C02735435
CCc1ccc(cc1)C(=O)NC(=S)Nc2ccc(c(c2)c3nc4cc(ccc4o3)C(C)C)Cl C08833152
Cc1ccc(cc1)c2c(sc(n2)N/N=C/c3cccc4c3cccc4)NC(=O)c5ccc(cc5)C C08867519
Cc1cc(ccc1NC(=S)NC(=O)c2ccc(cc2)c3ccccc3)c4nc5ccccc5s4 C08835271
c1cc(c(cc1Cl)Cl)c2ccc(o2)/C=C/C(=O)NC(=S)NC3C4CC5CC(C4)CC3C5 C08896195
c1cc(oc1/C=C/C(=O)NC(=S)NC2C3CC4CC(C3)CC2C4)c5cc(cc(c5)Cl)Cl C08896200
Cc1cc(cc(c1)C(=O)NC(=S)Nc2cc(ccc2Cl)c3nc4cc(ccc4o3)C(C)C)C C08921280
Cc1ccc(c(c1)NC(=O)[C@H](C)Sc2[nH]c(=O)c3c(csc3n2)c4ccc(cc4)C(C)C)C C09043304
c1ccc(cc1)[C@H]2[C@H]3[C@@H]4CC[C@@H](C4)[C@@H]3c5cc(ccc5N2)C(=O)NCCSCc6ccc(cc6)Cl C09850977
c1cc(ccc1/C=N/Nc2ccc(cc2)C(=O)N/N=C/c3ccc(cc3)C(F)(F)F)C(F)(F)F C12563870
c1ccc(cc1)C(c2ccccc2)(c3ccccc3)Nc4ncc(s4)C(C(F)(F)F)(C(F)(F)F)O C13304284
COc1ccc(cc1)c2csc(n2)NC(=S)NC(=O)c3cccc4c3cccc4Br C14274060
c1ccc(c(c1)C(F)(F)F)NC(=S)NC(=O)/C=C/c2ccc(o2)c3cc(cc(c3)Cl)Cl C14274991
CCc1cc(ccc1NC(=S)NC(=O)/C=C/c2ccc(cc2Cl)Cl)I C14275969
CC1CCN(CC1)c2ccc(cc2)NC(=S)NC(=O)c3ccc(o3)c4cc(ccc4Cl)Cl C14276295
c1ccc(c(c1)C(=O)Nc2nc3ccccc3s2)SCC(=O)NC45CC6CC(C4)CC(C6)C5 C14825961
c1ccc(cc1)[C@@H]2[C@H]3[C@@H]4CC[C@@H](C4)[C@@H]3c5cc(ccc5N2)C(=O)Nc6ccc(cc6)CSc7ccccc7 C15228740
CCCCNC(=O)/C(=C/c1ccc(cc1)Cl)/NC(=O)c2ccc(cc2)I C02817422
Cc1cc(ccc1I)n2c(cc(c2C)/C=N/NC(=S)Nc3ccccc3)C C16282365
CC(C)c1ccc(cc1)/C=N/Nc2nc(c(s2)NC(=O)c3ccc(cc3)Cl)c4ccccc4 C16750600
c1cc(ccc1[C@H](C(Cl)(Cl)Cl)NC(=O)N[C@@H](c2ccc(cc2)F)C(Cl)(Cl)Cl)F C17299440
Cc1cc(c(c(c1)C)NC(=S)N(Cc2ccc([nH]2)Cc3ccccc3Cl)C4CCCCCC4)C C03055390
CCCOc1ccc(cc1OC)[C@H]2C3=C(C[C@@H](CC3=O)c4ccc(cc4)CC)Nc5ccccc5N2 C21244209
CCc1cc(c(s1)SCC)[C@@H]2C3=C(CCCC3=O)NC(=C2C(=O)Nc4ccc(cc4F)F)C C09983390
c1cc(ccc1C(F)(F)F)Nc2cc(ccn2)c3ccnc(c3)Nc4ccc(cc4)C(F)(F)F C28571010
CC[C@H](C)c1ccc2c(c1)nc(o2)c3ccc(c(c3)NC(=S)NC(=O)c4cccc(c4)F)Cl C01851442
Cc1cc(ccc1I)NCC(=O)N/N=C\C(=C/c2ccc(cc2)C(C)C)\C C32223172
CC(C)c1ccc(cc1)/C=C(/C)\C=N/NC(=O)C(=O)Nc2ccccc2I C32706859
Cc1cccc(c1)C(=O)Oc2ccc(cc2/C=N/NC(=S)NC3CCCCC3)Br C02553379
c1ccc(cc1)c2csc3c2c(nc(n3)NCc4ccco4)Nc5ccc(cc5)Br C34734165
c1ccc(cc1)C(=O)c2cc(ccc2NCC(=O)Nc3ccc(cc3)C(F)(F)F)Br C35549374
CCc1cccc2c1[nH]cc2[C@@H](CC(=O)NCCc3ccc(cc3Cl)Cl)c4ccc(cc4)Cl C35888654
CCc1cccc2c1[nH]cc2[C@H](CC(=O)NCCc3ccc(cc3Cl)Cl)c4ccc(cc4)Cl C35888656
CCc1cccc2c1[nH]cc2[C@@H](CC(=O)NCCc3ccc(cc3Cl)Cl)c4cccc(c4)F C35889183
c1ccc(c(c1)N)OCCCOc2c(cc(cc2Br)Br)Br C36672038
c1cc(cc(c1)NC(=O)c2cccc(c2)C(F)(F)F)c3csc(n3)Nc4ccc(cc4)Cl C13682580
c1ccc(cc1)c2ccc(cc2)N[C@@H]3c4cccc5c4c(ccc5)[C@@H]3NS(=O)(=O)c6ccccc6 C39856891
c1ccc(cc1)c2ccc(cc2)N[C@@H]3c4cccc5c4c(ccc5)[C@H]3NS(=O)(=O)c6ccccc6 C39856893
C[C@H](CCCC(C)C)[C@@H]1CC[C@@H]2[C@@]1(CC[C@@H]3[C@@H]2C/C(=N\O)/[C@]4([C@@]3(CC[C@@H](C4)OC(=O)C)C)O)C C08382500
C[C@H](CCCC(C)C)[C@H]1CC[C@H]2[C@@]1(CC[C@@H]3[C@@H]2C/C(=N\O)/[C@]4([C@@]3(CC[C@@H](C4)OC(=O)C)C)O)C C08382503
c1ccc(cc1)c2c(n[nH]c2C(F)(F)F)c3ccc(cc3O)OCc4ccc(c(c4)Cl)Cl C39550922
c1cc(ccc1/C=C/C(=O)NC(=S)NCc2ccc(o2)c3ccc(cc3)Br)Cl C57316484
c1ccc2c(c1)cc3ccccc3c2/C=N/Nc4[nH]nc(n4)SCc5ccc(c(c5)Cl)Cl C59310065
Cc1ccccc1N/C(=N\C(=O)c2cccc(c2)Br)/[N-]CCC3=c4ccccc4=[NH+]C3 C63588773
Cc1c(c(c(s1)NC(=O)[C@H]2CC=CC[C@@H]2C(=O)[O-])C(=O)OC)c3ccc(cc3)C(C)C C08455881
Cc1c(c(c(s1)NC(=O)[C@@H]2CC=CC[C@H]2C(=O)[O-])C(=O)OC)c3ccc(cc3)C(C)C C08455882
CO/N=C(\c1csc(n1)NC(c2ccccc2)(c3ccccc3)c4ccccc4)/C(=O)[O-] C04261987
c1cc(ccc1CCNC(=O)COc2c(cc(c(c2C(=O)[O-])Cl)Cl)Cl)Cl C13014971
c1cc(c(cc1Cl)OCC(=O)Nc2cc(cc(c2)C(F)(F)F)C(F)(F)F)C(=O)[O-] C13085255
CCc1ccc(cc1)[C@H](c2cccs2)NS(=O)(=O)c3cc(ccc3OC)/C=C/C(=O)[O-] C13184556
CCCSc1nnc(s1)SCC(=O)Nc2c(cc(cc2Cl)Cl)C(=O)[O-] C13218967
C[C@H](C(=O)Nc1ccc(cc1)C(C)(C)C)Sc2ncc(n2c3ccc(cc3)F)C(=O)[O-] C13355706
c1cc(ccc1c2cnc(o2)SCC(=O)Nc3c(cc(cc3Cl)Cl)C(=O)[O-])F C13408117
c1ccc(cc1)[C@H](C(=O)Nc2cc(cc(c2)Cl)Cl)Sc3nc(cs3)CC(=O)[O-] C13414998
CCC[C@@H](CNC(=O)COc1ccc(cc1OC)C(=O)[O-])c2ccc(cc2Cl)Cl C13419936
CCCc1ccc(cc1)NC(=O)COc2ccc(cc2C(=O)[O-])I C13457168
CC/C(=C\C=C\[C@@H]1C=C[C@H]2CCC[C@@H]2[C@@H]1C(=O)c3ccc[nH]3)/[C@@H]4CO[C@H](C[C@@H]4C)[C@@H](C)C(=O)[O-] C13896230
c1ccc(c(c1)C(=O)Nc2ccc(cc2)OC(=O)c3ccc(cc3)Br)C(=O)[O-] C19631052
CCc1ccc(cc1)c2csc(c2C(=O)OC(C)C)NC(=O)[C@H]3CC=CC[C@@H]3C(=O)[O-] C19634467
CCc1ccc(cc1)c2csc(c2C(=O)OC(C)C)NC(=O)[C@@H]3CC=CC[C@H]3C(=O)[O-] C19634471
c1ccc(c(c1)C(=O)Nc2ccc(c(c2)OCC(=O)[O-])c3nc4ccccc4s3)Cl C20158274
Cc1ccc(cc1)CCNC(=O)c2cnn3c2nc(c(c3[O-])Cc4ccc(cc4Cl)F)C C03025843
CC1=C2C[C@@H](CC[C@@]2(CC[C@@H](O1)OC(=O)C(=C)[C@@H]3CC[C@@]4(CCC[C@@]([C@@H]4C3)(C)O)C)C)C(=C)C(=O)[O-] C35458272
CCN(CC)C(=O)C1=C(N=C2N([C@@H]1c3cccc(c3)C)C(=CS2)/C=C(/NCC(C)C)\[O-])C C35695971
CCN/C(=C/C1=CSC2=NC(=C([C@@H](N12)c3ccc(cc3)C(C)C)C(=O)OCC=C)C)/[O-] C35697438
CC1=C([C@@H](N2C(=CSC2=N1)/C=C(/NCc3ccc(cc3)F)\[O-])c4cccs4)C(=O)OC(C)C C35702001
CC[C@@H](C)N/C(=C/C1=CSC2=NC(=C([C@H](N12)c3ccc(cc3)C(F)(F)F)C(=O)OCC)C)/[O-] C36050191
CC[C@@H](C)N/C(=C/C1=CSC2=NC(=C([C@H](N12)c3ccccc3C)C(=O)N(CC)CC)C)/[O-] C36052545
CC[C@@H](C)N/C(=C/C1=CSC2=NC(=C([C@H](N12)c3cccc(c3)C)C(=O)OCC=C)C)/[O-] C36053153
Cc1ccc(c(c1)C)[C@H]2C(=C(N=C3N2C(=CS3)/C=C(/NC4CC4)\[O-])C)C(=O)OC(C)C C36071922
Cc1cc(ccc1OCC=C)C(=O)C2=C(C(=O)N[C@@H]2c3cccc(c3)Oc4ccccc4)[O-] C40123868
Cc1cc(ccc1OCC=C)C(=O)C2=C(C(=O)N[C@H]2c3cccc(c3)Oc4ccccc4)[O-] C40123869
CCN(CC)c1ccc(cc1)[C@@H]2C(=C(C(=O)N2)[O-])C(=O)c3cc(c(c(c3)C)OCC(C)C)C C40124286
CCN(CC)c1ccc(cc1)[C@H]2C(=C(C(=O)N2)[O-])C(=O)c3cc(c(c(c3)C)OCC(C)C)C C40124287
c1cc(cc(c1)Cl)[C@H]2C(=C(C(=O)N2)[O-])C(=O)c3cccc(c3)OCc4ccc(cc4)Cl C40126565
C=CCOc1ccccc1[C@@H]2C(=C(C(=O)N2)[O-])C(=O)c3ccc(cc3)OCc4ccc(cc4)Cl C40127237
Cc1ccc(cc1)COc2ccc(cc2)C(=O)C3=C(C(=O)N[C@@H]3c4ccc(cc4)OCC=C)[O-] C40127363
Cc1ccc(cc1)COc2ccc(cc2)C(=O)C3=C(C(=O)N[C@H]3c4ccc(cc4)OCC=C)[O-] C40127365
Cc1ccc(cc1)COc2ccc(cc2)C(=O)C3=C(C(=O)N[C@@H]3c4c(cccc4Cl)F)[O-] C40127537
CC1=C([C@@H](N2C(=CSC2=N1)/C=C(/NCC3CC3)\[O-])c4ccccc4)C(=O)OC(C)(C)C C40400914
Cc1cc(c(c(c1Cl)C)Br)OCC(=O)N/N=C/c2ccc(cc2)C(=O)[O-] C40950765
c1ccc(c(c1)CSc2nnc(s2)/N=C(/C(=C/c3c[nH]c4c3cccc4)/C#N)\[O-])Cl C45165873
Cc1ccc(cc1)c2csc(n2)NC(=O)CCn3c(nnc3[S-])c4cccc(c4)C C45633347
CCn1c(c(c(n1)C)CC[N-]/C(=N/C(=O)c2ccc(c(c2)F)C)/Nc3ccc(cc3C)Cl)C C32973483
[H]\N=C(\C)/C(=C(/COC(=O)c1c2ccccc2nc3c1C[C@H](CC3)C(C)(C)CC)\[O-])/C(=O)C C58450566
c1cc(c(cc1CSCC(=O)Nc2ccc(cc2C(=O)[O-])Br)Cl)Cl C10109754
CCc1ccsc1C(=O)Nc2ccc(c(c2)S(=O)(=O)[N-]c3ccccc3Cl)OC C59966272
CC\1=Nc2c(c(=O)[nH]c(n2)SCC(C)C)[C@H](/C1=C(/[O-])\OCC=C)c3ccc(cc3)Cl C13114388
CC\1=Nc2c(c(=O)[nH]c(n2)SCC(C)C)[C@@H](/C1=C(/[O-])\OCC=C)c3ccc(cc3)Cl C13114387
COc1ccc(cc1OCC=C)[C@H]2CC(=O)Nc3c2sc(c3c4ccc(cc4)Cl)C(=O)[O-] C64795826
Cc1ccc(cc1)c2c3c(sc2C(=O)[O-])[C@H](CC(=O)N3)c4ccc(c(c4)OC)OC(C)C C64796139
COc1ccc(cc1)c2c3c(sc2C(=O)[O-])[C@@H](CC(=O)N3)c4ccc(cc4)OCC=C C64796796
COc1ccc(cc1)c2c3c(sc2C(=O)[O-])[C@H](CC(=O)N3)c4ccc(cc4)OCC=C C64796799
CCOc1cc(ccc1OC(C)C)[C@H]2CC(=O)Nc3c2sc(c3c4cccc(c4)F)C(=O)[O-] C64797681
CCOC(=O)c1c2c(sc1NC(=O)[C@H]3[C@H]4C[C@@H]([C@@H]3C(=O)[O-])C=C4)C[C@@H](CC2)C(C)(C)C C03983162
CCOC(=O)c1c2c(sc1NC(=O)[C@@H]3CCCC[C@@H]3C(=O)[O-])C[C@@H](CC2)C(C)(C)C C04124167
Cc1c(c(c(s1)NC(=O)[C@@H]2CCCC[C@H]2C(=O)[O-])C(=O)OC)c3ccc(cc3)C(C)C C08455888
Cc1cccc(c1)NC(=O)/C(=C/c2cc(ccc2OCc3ccc(cc3)C(=O)[O-])Cl)/C#N C08984203
c1ccc(cc1)Cn2cc(c(n2)c3cccs3)/C=N/Nc4ccc(c(c4)C(=O)[O-])Cl C13060821
c1cc(c(cc1C(F)(F)F)NS(=O)(=O)c2cc(ccc2Cl)C(F)(F)F)C(=O)[O-] C13078366
CC(C)COc1c(cc(cc1Cl)/C=C/C(=O)Nc2cc(ccc2Cl)C(=O)[O-])OC C13168115
c1ccc2c(c1)c(nc(n2)c3cccs3)SCC(=O)Nc4cc(ccc4C(=O)[O-])F C13247911
C=CCn1c2ccccc2nc1SCC(=O)Nc3c(cc(cc3Cl)Cl)C(=O)[O-] C13256329
Cc1cccc(c1C)Nc2nc(cs2)/C=C(\CCC(=O)[O-])/c3nc4ccccc4s3 C13264589
Cc1ccc(c(c1)Sc2ccc(cc2)NS(=O)(=O)c3cc(ccc3OC)C(=O)[O-])C C13360464
C[C@H](C(=O)Nc1ccc(cc1)N2CCCCC2)Oc3c(cc(cc3Cl)C(=O)[O-])Cl C13423346
c1ccc(c(c1)Cc2cnc(s2)NS(=O)(=O)c3cc(ccc3Cl)C(=O)[O-])Cl C13453879
CC[C@H](C)c1ccc(cc1)N2C(=C([C@H](NC2=S)c3ccc(cc3)C(=O)[O-])C(=O)OC)C C13460531
CC[C@H](C)c1ccc(cc1)N2C(=C([C@@H](NC2=S)c3ccc(cc3)C(=O)[O-])C(=O)OC)C C13460535
Cc1cc(cc(c1)N2C(=C([C@H](NC2=S)c3ccc(cc3)C(=O)[O-])C(=O)OC(C)C)C)C C13460558
c1ccc(cc1)/C(=N\c2ccc(cc2)Br)/C[C@H](c3c[nH]c4c3cccc4)C(=O)[O-] C15636394
CCOC(=O)c1c2c(sc1NC(=O)[C@@H]3CCCC[C@@H]3C(=O)[O-])C[C@H](CC2)C(C)(C)C C17099676
Cc1c(c(c(s1)NC(=O)[C@@H]2[C@@H]3CC[C@@H](C3)[C@@H]2C(=O)[O-])C(=O)OC)c4ccc(cc4)C(C)(C)C C20293967
c1cc(ccc1/C=C(/c2[nH]c3cc(ccc3c(=O)n2)C(=O)[O-])\Cl)OC([C@H](C(F)(F)F)F)(F)F C13351611
Cc1ccc2c(c1)sc(n2)NC(=O)Cc3cc(nc(n3)SCc4ccc(cc4)F)[O-] C23242464
Cc1c(c(nc(n1)SC(F)F)[O-])CCC(=O)Nc2ccc(c(c2)C(F)(F)F)Cl C25529167
c1ccc(c(c1)C(=O)Nc2cccc(c2)/C=C(/CC(=O)[O-])\c3nc4ccccc4s3)Cl C28495919
Cc1ccc(cc1F)NC(=O)CSc2nc(cc(n2)[O-])c3c(nc(s3)c4ccccc4)C C33170089
CC1=C2C[C@H](CC[C@@]2(CC[C@@H](O1)OC(=O)C(=C)[C@@H]3CC[C@@]4(CCC[C@@]([C@@H]4C3)(C)O)C)C)C(=C)C(=O)[O-] C35458277
CC[C@@H](C)N/C(=C/C1=CSC2=NC(=C([C@@H](N12)c3ccccc3)C(=O)N(CC)CC)C)/[O-] C35693278
CC[C@@H](C)N/C(=C/C1=CSC2=NC(=C([C@H](N12)c3ccccc3)C(=O)N(CC)CC)C)/[O-] C35693282
CCN/C(=C/C1=CSC2=NC(=C([C@H](N12)c3ccc(cc3)C(F)(F)F)C(=O)OCC)C)/[O-] C35693420
CCN(CC)C(=O)C1=C(N=C2N([C@@H]1c3ccccc3C)C(=CS2)/C=C(/N[C@H](C)c4ccccc4)\[O-])C C35695939
CCN(CC)C(=O)C1=C(N=C2N([C@H]1c3cccc(c3)C)C(=CS2)/C=C(/NCC(C)C)\[O-])C C35695973
CC[C@@H](C)N/C(=C/C1=CSC2=NC(=C([C@@H](N12)c3ccc(cc3)C)C(=O)OCC=C)C)/[O-] C35697266
CCN/C(=C/C1=CSC2=NC(=C([C@H](N12)c3ccc(cc3)C(C)C)C(=O)OCC=C)C)/[O-] C35697440
CCN/C(=C/C1=CSC2=NC(=C([C@H](N12)c3cccs3)C(=O)OCc4ccccc4)C)/[O-] C35704590
CC[C@H](C)N/C(=C/C1=CSC2=NC(=C([C@H](N12)c3ccc(cc3)C(F)(F)F)C(=O)OCC)C)/[O-] C36050192
CCOC(=O)C1=C(N=C2N([C@H]1c3ccc(cc3C)C)C(=CS2)/C=C(/NCC4CC4)\[O-])C C36050435
Cc1ccc(c(c1)[C@H]2C(=C(N=C3N2C(=CS3)/C=C(/NC4CC4)\[O-])C)C(=O)OCC=C)C C36053270
c1cc(c2c(c1)sc(c2CSc3[nH]nc(n3)COc4ccc(cc4)Cl)C(=O)[O-])F C12997731
Cc1c(sc(n1)NC(=O)CCc2ccc(cc2)C(C)(C)C)c3nnc(n3CC=C)[S-] C12946912
Cc1ccc(cc1)c2ccc(c(n2)SCCC(=O)Nc3cc(ccc3Cl)C(=O)[O-])C#N C39427428
C=CCOc1ccccc1[C@H]2C(=C(C(=O)N2)[O-])C(=O)c3ccc(cc3)OCc4ccc(cc4)Cl C40127239
CC[C@H](C)N/C(=C/C1=CSC2=NC(=C([C@H](N12)c3ccccc3Cl)C(=O)OCC)C)/[O-] C40400447
CC[C@H](C)N/C(=C/C1=CSC2=NC(=C([C@@H](N12)c3ccccc3C)C(=O)OCC=C)C)/[O-] C40400695
CC[C@@H](C)N/C(=C/C1=CSC2=NC(=C([C@H](N12)c3ccccc3C)C(=O)OCC=C)C)/[O-] C40400697
CC[C@H](C)N/C(=C/C1=CSC2=NC(=C([C@H](N12)c3ccccc3C)C(=O)OCC=C)C)/[O-] C40400699
CC1=C([C@H](N2C(=CSC2=N1)/C=C(/NCC3CC3)\[O-])c4ccccc4)C(=O)OC(C)(C)C C40400916
CCCCSc1[nH]c(=O)c2c(n1)N=C(/C(=C(\[O-])/OCC=C)/[C@H]2c3ccc(cc3)Cl)C C13114393
Cc1ccc(cc1)N2C[C@H](N[C@@H]2SCc3nnc(n3c4ccc(cc4)F)[S-])c5cccs5 C39336879
CC(C)Oc1cc(ccc1OC)[C@@H]2CC(=O)Nc3c2sc(c3c4ccc(cc4)Cl)C(=O)[O-] C64795832
CCCOc1ccc(cc1)[C@H]2CC(=O)Nc3c2sc(c3c4ccc(cc4)OC)C(=O)[O-] C64796784
CCCOc1cccc(c1)[C@H]2CC(=O)Nc3c2sc(c3c4ccc(cc4)OC)C(=O)[O-] C64797138
CC(C)OC(=O)c1c(csc1NC(=O)/C=C/C(=O)[O-])c2ccc(cc2Cl)Cl C08455826
c1ccc(cc1)CCN2C(=O)/C(=C/Nc3ccc(cc3)N4CCCCC4)/C(=O)N=C2[S-] C09242621
Cc1cc(nc(c1C(=O)[O-])S[C@H](C)C(=O)Nc2cc(ccc2Cl)C(F)(F)F)C C13021725
CC[C@@H](c1ccc(cc1)Br)NS(=O)(=O)c2cc(ccc2OC)C(=O)[O-] C13073402
COc1cc(c(cc1C(=O)[O-])Cl)NC(=O)COc2ccc(cc2F)Br C13172219
c1cc(sc1)[C@@H](c2ccc(cc2)F)NS(=O)(=O)c3cc(ccc3Cl)C(=O)[O-] C13184916
CCOC(=O)c1c(csc1NC(=O)[C@H]2CC=CC[C@@H]2C(=O)[O-])c3ccc(cc3C)C C13249748
CCOC(=O)c1c(csc1NC(=O)[C@H]2CC=CC[C@H]2C(=O)[O-])c3ccc(cc3C)C C13249752
CCOC(=O)c1c2c(sc1NC(=O)C[C@](C)(c3ccccc3)C(=O)[O-])C[C@H](CC2)C C13255703
CCOC(=O)c1c2c(sc1NC(=O)C[C@](C)(c3ccccc3)C(=O)[O-])C[C@@H](CC2)C C13255706
CCCCc1ccc(cc1)NC(=O)CSc2ncc(n2c3ccc(cc3)F)C(=O)[O-] C13355901
c1cc(c(cc1Cl)NC(=O)CSc2c(cc(cn2)C(F)(F)F)Cl)C(=O)[O-] C13356112
COc1ccc(cc1C(=O)[O-])CNC(=O)/C=C/c2ccc(c(c2)Cl)Br C13392736
C[C@@H](C(=O)Nc1cc(c(cc1Cl)Cl)Cl)Sc2nc(cs2)CC(=O)[O-] C13415029
CC[C@@H](C)c1ccc(cc1)c2csc(n2)NC(=O)/C=C/c3ccc(o3)CCC(=O)[O-] C13446773
C=CCOc1ccc(cc1/C=C(\C#N)/C(=O)Nc2cccc(c2)C(=O)[O-])Br C15277101
CCCOC(=O)c1c(csc1NC(=O)[C@H]2CC=CC[C@@H]2C(=O)[O-])c3ccc(cc3)C C17095450
CC(C)OC(=O)c1c(csc1NC(=O)[C@@H]2CC=CC[C@@H]2C(=O)[O-])c3ccc(cc3)F C17097490
Cc1ccc(cc1)[C@@H]2C(=C(NC(=C2C(=O)OC)[O-])SCc3ccc(cc3)Cl)C#N C20065500
CCOc1ccccc1OCC(=O)N/N=C/c2cc(cc(c2[O-])Cl)Br C20100871
CCOc1cc(ccc1OCc2ccc(nc2)Cl)CNc3cc(ccc3C)C(=O)[O-] C20878851
CCOc1cc(cc(c1OCC)Br)CNc2cc(ccc2OC)C(=O)[O-] C20881214
COc1cc(ccc1OCc2ccc(nc2)Cl)CNc3ccc(c(c3)C(=O)[O-])Cl C20881364
Cc1c(sc(n1)NC(=O)CCCSc2ccccc2)c3nnc(n3CC=C)[S-] C22890421
C[C@@H](c1ccc(cc1Cl)Cl)NC(=O)CCn2c(nnc2[S-])c3cccs3 C23555868
Cc1c(sc(n1)NC(=O)c2cccc(c2)C(F)(F)F)c3nnc(n3CC=C)[S-] C30671208
Cc1c(sc(c1C#N)NC(=O)CSc2nc(c(c(n2)[O-])Cc3ccccc3)C)C C32522646
CCC(C)(C)NC(=O)c1ccc(cc1)[N-]S(=O)(=O)c2ccc(s2)Br C32904827
CC1=C([C@H](N2C(=CSC2=N1)/C=C(/NCC(C)C)\[O-])c3ccc(cc3)F)C(=O)N(C)C C35702194
CC[C@H](C)N/C(=C/C1=CSC2=NC(=C([C@@H](N12)c3ccc(cc3)F)C(=O)N(C)C)C)/[O-] C35702211
CCN/C(=C/C1=CSC2=NC(=C([C@@H](N12)c3ccc(cc3)F)C(=O)N(C)C(C)C)C)/[O-] C36053728
Cc1ccc(cc1)c2csc(c2C(=O)OC(C)C)NC(=O)[C@H]3CC=CC[C@H]3C(=O)[O-] C00659067
CCOC(=O)c1c(csc1NC(=O)[C@@H]2CC=CC[C@@H]2C(=O)[O-])c3ccc(c(c3)C)C C03864225
CCOC(=O)c1c(csc1NC(=O)[C@H]2CC=CC[C@H]2C(=O)[O-])c3ccc(c(c3)C)C C03864222
CCCCOc1cc(ccc1OC)[C@H]2NC(=O)C(=C(N2c3ccc(cc3)F)[S-])C#N C39843108
CCCCCOc1ccc(cc1OC)[C@@H]2C(=C(C(=O)N2)[O-])C(=O)c3ccc(cc3)Cl C40117135
CC(C)CCOc1ccc(cc1OC)[C@@H]2C(=C(C(=O)N2)[O-])C(=O)c3ccc(cc3)Cl C40117190
CCCCOc1ccc(cc1OCC)[C@H]2C(=C(C(=O)N2)[O-])C(=O)c3ccc(cc3)Cl C40117265
CCCCCOc1ccc(cc1OC)[C@@H]2C(=C(C(=O)N2)[O-])C(=O)c3ccc(c(c3)F)C C40125314
CCCCCOc1ccc(cc1OC)[C@H]2C(=C(C(=O)N2)[O-])C(=O)c3ccc(c(c3)F)C C40125315
c1cc(cc(c1)OCc2ccc(cc2)Cl)C(=O)C3=C(C(=O)N[C@H]3c4cccs4)[O-] C40126601
c1cc(sc1)[C@@H]2C(=C(C(=O)N2)[O-])C(=O)c3ccc(cc3)OCc4ccc(cc4)Cl C40127181
CCn1c(c(c(n1)C)C[N-]/C(=N/C(=O)c2cccc(c2)Cl)/Nc3ccccc3C)C C32971677
CCn1c(c(c(n1)C)C[N-]/C(=N/C(=O)c2cccc(c2)Cl)/Nc3cccc(c3)C)C C32971690
CCc1ccccc1N/C(=N\C(=O)c2ccc(cc2)Cl)/[N-]Cc3c(nn(c3C)C)C C32972269
CCCn1cc(c(n1)C)C[N-]/C(=N/C(=O)c2cccc(c2)Cl)/Nc3cccc(c3)C C32972898
Cc1ccsc1[C@@H]\2c3c(=O)[nH]c(nc3N=C(/C2=C(/[O-])\OCC=C)C)SCC(C)C C13117842
CCS(=O)(=O)[N-]c1ccc(cc1C)NC(=O)CCCOc2ccc(cc2C)Cl C59887010
Cc1ccc2nc(c(n2c1)CC(=O)Nc3ccc(cc3)CC(=O)[O-])c4ccc(c(c4)C)F C62041535
COc1ccc(cc1)c2c3c(sc2C(=O)[O-])[C@H](CC(=O)N3)c4ccc(cc4)OCC#C C64796807
CCOC(=O)c1c(csc1NC(=O)[C@@H]2CCCC[C@@H]2C(=O)[O-])c3ccc(cc3C)C C03864230
CCOC(=O)c1c2c(sc1NC(=O)[C@H]3[C@H]4C[C@@H]([C@@H]3C(=O)[O-])C=C4)CCCCCCC2 C02765054
C[C@H](CCC(=O)[O-])[C@H]1CC[C@@H]2[C@@]1(CC[C@H]3[C@H]2[C@@H](C[C@H]4[C@@]3(CC[C@H](C4)O)C)OC(=O)C)C C08382427
c1ccc(c(c1)/C=C(\C#N)/C(=O)Nc2ccc(cc2)Cl)OCc3ccc(cc3)C(=O)[O-] C09261646
Cc1c2c(nc(nc2S[C@@H](C)C(=O)Nc3cc(ccc3Cl)C(F)(F)F)C)sc1C(=O)[O-] C02626516
COc1cc(c(cc1C(=O)[O-])Cl)NC(=O)/C=C/c2ccc(c(c2)C(F)(F)F)Cl C13172311
COc1cc(c(cc1C(=O)[O-])Cl)NC(=O)CCCOc2ccc(cc2Cl)Cl C13172406
c1cc(ccc1NC(=O)CC2(CCCCC2)C(=O)[O-])Oc3ccc(cc3)Br C13249876
c1cc(ccc1Cc2cnc(s2)NS(=O)(=O)c3cc(ccc3Cl)C(=O)[O-])Br C13460310
CCCOC(=O)c1c(csc1NC(=O)[C@H]2CCCC[C@H]2C(=O)[O-])c3ccc(cc3)C C17096567
CCOC(=O)c1c2c(sc1NC(=O)[C@@H]3[C@@H]4C[C@H]([C@@H]3C(=O)[O-])C=C4)CCCCCCC2 C17097627
CCOC(=O)c1c2c(sc1NC(=O)[C@H]3[C@@H]4C[C@H]([C@@H]3C(=O)[O-])C=C4)CCCCCCC2 C17097628
CCOC(=O)c1c2c(sc1NC(=O)[C@H]3[C@@H]4CC[C@@H](C4)[C@@H]3C(=O)[O-])CCCCCCC2 C17098568
c1ccc(cc1)/C=C/c2c(nc(nn2)SCC(=O)Nc3cc(cc(c3)Cl)Cl)[O-] C27300681
CC1=C([C@@H](N2C(=CSC2=N1)/C=C(/NC3CCCCC3)\[O-])c4ccsc4)C(=O)OC C34923776
CC1=C([C@@H](N2C(=CSC2=N1)/C=C(/NCC3CC3)\[O-])c4ccccc4Cl)C(=O)OC C35693740
CC1=C([C@H](N2C(=CSC2=N1)/C=C(/NCC3CC3)\[O-])c4ccccc4Cl)C(=O)OC C35693742
CC1=C([C@@H](N2C(=CSC2=N1)/C=C(/NC(C)C)\[O-])c3ccc(cc3)F)C(=O)OCC=C C35697082
CC1=C([C@H](N2C(=CSC2=N1)/C=C(/NC(C)C)\[O-])c3ccc(cc3)F)C(=O)OCC=C C35697084
CC1=C([C@@H](N2C(=CSC2=N1)/C=C(/NCC3CC3)\[O-])c4cccc(c4)Cl)C(=O)OC C35697720
CC1=C([C@H](N2C(=CSC2=N1)/C=C(/NCC3CC3)\[O-])c4cccc(c4)Cl)C(=O)OC C35697721
CC1=C([C@H](N2C(=CSC2=N1)/C=C(/NC(C)C)\[O-])c3ccccc3F)C(=O)OCC=C C35701682
CC1=C([C@H](N2C(=CSC2=N1)/C=C(/NC(C)C)\[O-])c3cccc(c3)F)C(=O)OCC=C C35701793
CC1=C([C@@H](N2C(=CSC2=N1)/C=C(/NC3CC3)\[O-])c4ccc(cc4)F)C(=O)OC(C)C C35701924
CC1=C([C@H](N2C(=CSC2=N1)/C=C(/NC3CC3)\[O-])c4ccc(cc4)F)C(=O)OC(C)C C35701927
CCOC(=O)c1c2c(sc1NC(=O)[C@@H]3[C@H]4C[C@@H]([C@@H]3C(=O)[O-])C=C4)CCCCCCC2 C35861223
CCN/C(=C/C1=CSC2=NC(=C([C@@H](N12)c3ccc(cc3)C(F)(F)F)C(=O)N(CC)CC)C)/[O-] C36052597
CCC1=C([C@@H](N2C(=CSC2=N1)/C=C(/NCC3CC3)\[O-])c4ccccc4F)C(=O)OC C36058583
CCC1=C([C@H](N2C(=CSC2=N1)/C=C(/NCC3CC3)\[O-])c4ccccc4F)C(=O)OC C36058584
CC1=C([C@H](N2C(=CSC2=N1)/C=C(/NC(C)C)\[O-])c3ccccc3F)C(=O)OC(C)C C36065003
CC1=C([C@@H](N2C(=CSC2=N1)/C=C(/NC3CC3)\[O-])c4ccccc4F)C(=O)OC(C)C C36065014
CCCCOc1ccc(cc1C)C(=O)C2=C(C(=O)N[C@@H]2c3ccc(cc3Cl)Cl)[O-] C40124112
CCCCOc1ccc(cc1C)C(=O)C2=C(C(=O)N[C@@H]2c3c(cccc3Cl)Cl)[O-] C40124138
CCCCOc1ccc(cc1C)C(=O)C2=C(C(=O)N[C@H]2c3c(cccc3Cl)Cl)[O-] C40124139
CCOC(=O)C1=C(N=C2N([C@@H]1c3ccccc3Cl)C(=CS2)/C=C(/NC4CC4)\[O-])C C40400449
CCOC(=O)C1=C(N=C2N([C@H]1c3ccccc3Cl)C(=CS2)/C=C(/NC4CC4)\[O-])C C40400451
CCOC(=O)C1=C(N=C2N([C@@H]1c3cccc(c3)Cl)C(=CS2)/C=C(/NC4CC4)\[O-])C C40400530
CCOC(=O)C1=C(N=C2N([C@H]1c3cccc(c3)Cl)C(=CS2)/C=C(/NC4CC4)\[O-])C C40400532
CCC1=C([C@H](N2C(=CSC2=N1)/C=C(/NC3CC3)\[O-])c4cccc(c4)Cl)C(=O)OC C40400984
c1cc(ccc1/C=N/NC(=O)CSc2nc(cs2)c3ccc(cc3)Cl)C(=O)[O-] C40924822
CCc1ccc(c(c1)Br)OCCCC(=O)N/N=C/c2ccc(cc2)C(=O)[O-] C40959420
C[C@H](CCC(=O)[O-])[C@H]1CC[C@H]2[C@]1(CC[C@@H]3[C@@H]2[C@@H](C[C@@H]4[C@]3(CC[C@H](C4)O)C)OC(=O)C)C C43764229
CCOc1cc(cc(c1O)Cl)/C=C\2/C(=C(/C(=N/c3ccc(cc3)Cl)/S2)C(=O)OCC)[O-] C59437166
CCOc1ccc(cc1)c2c(sc3c2c(nc(n3)C)NCc4ccc(cc4)C(=O)[O-])C C62049114
CCCn1cc(c(n1)C)C[N-]/C(=N/C(=O)c2ccccc2Br)/Nc3cccc(c3C)C C32973026
CCc1cccc(c1NC(=O)CSc2nc(c(c(n2)[O-])C#N)c3ccc(cc3)C)CC C09042096
C=CCOc1ccccc1[C@@H]2CC(=O)Nc3c2sc(c3c4ccc(cc4)Cl)C(=O)[O-] C64795514
C=CCOc1ccc(cc1)[C@H]2CC(=O)Nc3c2sc(c3c4ccc(cc4)Cl)C(=O)[O-] C64795590
COc1ccc(cc1OCC=C)[C@@H]2CC(=O)Nc3c2sc(c3c4ccc(cc4)Cl)C(=O)[O-] C64795825
C[C@H](CCC[C@H](C)C(=O)[O-])[C@H]1CC[C@@H]2[C@@]1(CC[C@H]3[C@H]2C(=O)C=C4[C@@]3(CC[C@@H](C4)O)C)C C65735168
CCOC(=O)c1c2c(sc1NC(=O)[C@@H]3CCCC[C@H]3C(=O)[O-])C[C@H](CC2)C(C)(C)C C03634265
CCOC(=O)c1c2c(sc1NC(=O)[C@H]3CCCC[C@@H]3C(=O)[O-])C[C@@H](CC2)C(C)(C)C C04124168
CCC(C)(C)[C@@H]1CCc2c(sc(c2C(=O)OC)NC(=O)[C@H]3CCCC[C@@H]3C(=O)[O-])C1 C02741299
CCCOC(=O)c1c2c(sc1NC(=O)CCCC(=O)[O-])CCCCCCCCCC2 C08454257
CCCOC(=O)c1c(c(sc1NC(=O)[C@H]2CCCC[C@@H]2C(=O)[O-])C)c3ccc(cc3)F C08455776
c1cc(c(cc1C(F)(F)F)NS(=O)(=O)c2ccc(cc2C(F)(F)F)Cl)C(=O)[O-] C13078406
Cc1cc(cc(c1CCNS(=O)(=O)c2cc(ccc2OC)/C=C/C(=O)[O-])C)C(C)(C)C C13089100
Cc1ccc(cc1NC(=O)CSc2c3ccccc3nc(n2)c4cccs4)C(=O)[O-] C09440316
COc1cc(c(cc1C(=O)[O-])Cl)NC(=O)COc2cc(c(cc2Cl)Cl)Cl C13171974
c1c(cc(c(c1C(=O)[O-])NC(=O)CSc2c(cc(cn2)C(F)(F)F)Cl)Cl)Cl C13342077
CC1CCN(CC1)c2ccc(cc2)NC(=O)COc3c(cc(cc3Cl)C(=O)[O-])Cl C13423678
Cc1ccc(cc1)c2c(sc(c2C(=O)OC)NC(=O)[C@@H]3CC(=C(C[C@@H]3C(=O)[O-])C)C)C C19634449
Cc1ccc(cc1)c2c(sc(c2C(=O)OC)NC(=O)[C@@H]3CC(=C(C[C@H]3C(=O)[O-])C)C)C C19634455
Cc1ccc(cc1)c2c(sc(c2C(=O)OC)NC(=O)[C@H]3CC(=C(C[C@H]3C(=O)[O-])C)C)C C19634459
c1ccc2c(c1)nc(s2)c3cc(ccc3OCC(=O)[O-])NC(=O)c4cccc(c4)Cl C20158003
c1ccc2c(c1)nc(s2)c3ccc(cc3OCC(=O)[O-])NC(=O)c4ccc(cc4)Cl C20158281
CCOC(=O)c1c(c(sc1NC(=O)[C@@H]2CCCC[C@@H]2C(=O)[O-])C)c3ccc(cc3)Cl C02767242
CCOC(=O)c1c(c(sc1NC(=O)[C@H]2CCCC[C@@H]2C(=O)[O-])C)c3ccc(cc3)Cl C02767241
CCOC(=O)c1c(c(sc1NC(=O)[C@@H]2CCCC[C@H]2C(=O)[O-])C)c3ccc(cc3)Cl C02767240
Cc1c(sc(n1)c2ccccc2)c3cc(nc(n3)SCC(=O)Nc4ccccc4Cl)[O-] C33170077
CC[C@H](C)N/C(=C/C1=CSC2=NC(=C([C@@H](N12)c3ccccc3)C(=O)N(CC)CC)C)/[O-] C35693280
CC[C@H](C)N/C(=C/C1=CSC2=NC(=C([C@H](N12)c3ccccc3)C(=O)N(CC)CC)C)/[O-] C35693284
CCN(CC)C(=O)C1=C(N=C2N([C@@H]1c3cccc(c3)C)C(=CS2)/C=C(/NC(C)C)\[O-])C C35695979
CC[C@H](C)N/C(=C/C1=CSC2=NC(=C([C@@H](N12)c3ccc(cc3)C)C(=O)OCC=C)C)/[O-] C35697268
CC[C@H](C)N/C(=C/C1=CSC2=NC(=C([C@H](N12)c3ccc(cc3)C)C(=O)OCC=C)C)/[O-] C35697272
CC1=C([C@H](N2C(=CSC2=N1)/C=C(/NCC3CC3)\[O-])c4ccc(cc4)F)C(=O)OC(C)C C35701951
Cc1ccc(cc1)[C@H]2C(=C(N=C3N2C(=CS3)/C=C(/NC4CC4)\[O-])C)C(=O)OC(C)(C)C C35703884
CCOC(=O)c1c2c(sc1NC(=O)[C@H]3[C@H]4CC[C@@H]([C@@H]3C(=O)[O-])C4=C(C)C)C[C@@H](CC2)C(C)(C)C C35898106
CCOC(=O)C1=C(N=C2N([C@H]1c3ccc(cc3)Cl)C(=CS2)/C=C(/NCc4ccc(cc4)F)\[O-])C C36050871
CCN(CC)C(=O)C1=C(N=C2N([C@@H]1c3ccccc3C)C(=CS2)/C=C(/NC(C)C)\[O-])C C36052541
CC[C@H](C)N/C(=C/C1=CSC2=NC(=C([C@@H](N12)c3ccccc3C)C(=O)N(CC)CC)C)/[O-] C36052544
Cc1cccc(c1)[C@@H]2C(=C(N=C3N2C(=CS3)/C=C(/NCC(C)C)\[O-])C)C(=O)OCC=C C36053145
CC[C@H](C)N/C(=C/C1=CSC2=NC(=C([C@@H](N12)c3cccc(c3)C)C(=O)OCC=C)C)/[O-] C36053152
CC1=C([C@H](N2C(=CSC2=N1)/C=C(/NCC3CC3)\[O-])c4ccc(cc4)C(C)C)C(=O)OC C36053555
CC1=C([C@@H](N2C(=CSC2=N1)/C=C(/NCC(C)C)\[O-])c3ccc(cc3)F)C(=O)N(C)C(C)C C36053722
Cc1ccc(c(c1)[C@H]2C(=C(N=C3N2C(=CS3)/C=C(/NC4CC4)\[O-])C)C(=O)OC(C)C)C C36071816
c1ccc(c(c1)C(=O)Nc2cccc(c2)/C=C(\CC(=O)[O-])/c3nc4ccccc4s3)Cl C09612899
CCN(CC)C(=O)CSc1[nH]c(=O)c(c(n1)[O-])C(c2ccc(cc2)Cl)c3ccc(cc3)Cl C13957211
Cc1cc(nc(n1)SCC(=O)Nc2ncc(s2)Cc3cc(ccc3C(F)(F)F)Cl)[O-] C39894996
CCc1ccc(cc1)[C@H]2C(=C(C(=O)N2)[O-])C(=O)c3cccc(c3)OCc4ccc(cc4)Cl C40126541
c1cc(cc(c1)Cl)[C@@H]2C(=C(C(=O)N2)[O-])C(=O)c3cccc(c3)OCc4ccc(cc4)Cl C40126564
CCOC(=O)C1=C(N=C2N([C@H]1c3ccccc3Cl)C(=CS2)/C=C(/NCC4CC4)\[O-])C C40400455
Cc1ccccc1[C@H]2C(=C(N=C3N2C(=CS3)/C=C(/NCC4CC4)\[O-])C)C(=O)OCC=C C40400703
CC1=C([C@@H](C(=C(N1)C#N)C(=O)OC/C=C/c2ccccc2)c3cccc(c3)Cl)C(=O)[O-] C40835576
c1ccc2c(c1)c(c[nH]2)/C=C(\C#N)/C(=N/c3nnc(s3)SCc4ccc(cc4)Cl)/[O-] C45165875
CCc1ccc(cc1)c2csc(n2)NC(=O)Cn3c(nnc3[S-])c4cccc(c4)C C45633453
CS(=O)(=O)[N-]c1cc(ccc1Cl)C(=O)Nc2ccc(cc2)Oc3ccccc3Cl C60238211
C[C@@H](C(=O)Nc1ccccc1Cl)Sc2nc(c(c(n2)[O-])C#N)c3ccc(cc3)C(C)(C)C C15859793
CCCOc1ccc(cc1)[C@@H]2CC(=O)Nc3c2sc(c3c4ccc(cc4)OC)C(=O)[O-] C64796779
CCCOc1ccc(cc1OCC)[C@@H]2CC(=O)Nc3c2sc(c3c4cccc(c4)F)C(=O)[O-] C64797434
CC(C)(C)c1ccc(cc1)C(=O)N/C(=C/c2ccc(cc2)Br)/C(=O)NCC(=O)[O-] C02060178
CCCOc1ccc(cc1)C(=O)NC(=S)Nc2ccc(cc2C(=O)[O-])I C02234925
COc1ccc(cc1C(=O)NC(=S)Nc2cc(ccc2Cl)C(=O)[O-])Br C12353429
c1cc(cc(c1)C(F)(F)F)[C@H]2[C@H]3CC=C[C@@H]3c4cc(ccc4N2)C(=O)NCCC(=O)[O-] C12428678
c1cc(ccc1[C@H]2[C@@H]3CC=C[C@@H]3c4cc(ccc4N2)C(=O)NCCC(=O)[O-])C(F)(F)F C12429107
C[C@H]1Cc2c(c3ccccc3nc2/C(=C/c4ccc(c(c4)OC)OCC(=O)N)/C1)C(=O)[O-] C13134400
COc1ccc2c(c1)[nH]c(n2)SCC(=O)Nc3ccc(cc3C(=O)[O-])I C13242584
CSCC[C@@H](c1[nH]c2ccccc2n1)NS(=O)(=O)c3cc(ccc3Cl)C(=O)[O-] C13246882
Cc1cc(cc(c1C)S(=O)(=O)Nc2c(c3c(s2)CCCC3)C(=O)NC4CC4)C(=O)[O-] C13249112
Cc1cc(cc(c1O[C@H](C)C(=O)NNC(=O)CC2(CCCCCC2)C(=O)[O-])C)Cl C13255521
C[C@@H](C(=O)[O-])NS(=O)(=O)c1ccc(cc1)/C(=N/Nc2c(cc(cc2Cl)Cl)Cl)/C C13336883
COc1ccc2c(c1)[nH]c(n2)SCC(=O)Nc3ccc(cc3C(=O)[O-])Br C13345005
c1cc(ccc1CNc2nnc(s2)SCC(=O)Nc3ccc(cc3)/C=C/C(=O)[O-])F C13406725
Cc1c(cccc1NC(=S)NC(=O)c2ccc(o2)c3cccc(c3Cl)Cl)C(=O)[O-] C14269358
c1cc(ccc1/C=C(\C(=O)NCCC(=O)[O-])/NC(=O)c2ccc(cc2)Br)Cl C16115642
Cc1ccc(cc1)c2csc(c2C(=O)NC3CC3)NC(=O)[C@@H]4CC=CC[C@H]4C(=O)[O-] C17093996
Cc1ccc(cc1)c2csc(c2C(=O)NC3CC3)NC(=O)[C@H]4CC=CC[C@H]4C(=O)[O-] C17093997
CCc1c(sc(c1C(=O)Nc2cccc(c2)C(F)(F)F)NC(=O)/C=C/C(=O)[O-])C C17094785
Cc1ccc(cc1)c2csc(c2C(=O)NC3CC3)NC(=O)[C@@H]4CCCC[C@@H]4C(=O)[O-] C17094940
Cc1c(sc(c1C(=O)Nc2ccccc2OC)NC(=O)[C@@H]3CCCC[C@@H]3C(=O)[O-])C C17096997
C[C@H]1CCc2c(sc(c2C(=O)Nc3ccccc3OC)NC(=O)CCCC(=O)[O-])C1 C17097003
C[C@@H]1CCc2c(sc(c2C(=O)Nc3ccccc3OC)NC(=O)CCCC(=O)[O-])C1 C17097004
C=COCCSc1nc([nH]n1)N/N=C/c2cc(c(c(c2)Br)[O-])Br C21080530
C=CCNC(=O)Cc1cc(nc(n1)SCC(=O)Nc2ccc(cc2)C(F)(F)F)[O-] C22628882
c1ccc(c(c1)CNC(=O)CSc2nc(cc(n2)[O-])CC(=O)NCc3cccs3)Cl C22629411
C[C@H]1CCc2c(cc(s2)C(=O)NNC(=O)CCn3c(nnc3[S-])c4cccs4)C1 C24310006
C/C(=C\c1ccccc1)/C=C/2\C(=O)N(C(=S)S2)CC(=O)Nc3ccc(c(c3)O)C(=O)[O-] C27530465
c1cc(ccc1c2c3ccsc3nc(c2/C=C/[C@H](C[C@H](CC(=O)[O-])O)O)C4CC4)F C28755096
CC([C@H](NC(=O)c1cccs1)N/C(=N/C#N)/[N-]c2ccc(nc2)C(F)(F)F)(Cl)Cl C28866479
CCc1c(sc(c1C(=O)NC2CCCCC2)NC(=O)[C@@H]3[C@@H]4CC[C@H]([C@@H]3C(=O)[O-])C=C4)C C19641738
Cc1cc(c(c(c1)O)Oc2ccc(c(c2C(=O)[O-])OC)[C@H](CC(C)C)O)/C=C/C(=O)C C31159012
C/C(=N\NC(=O)c1ccc(cc1)c2ccccc2)/c3ccc(cc3)NC(=O)/C=C/C(=O)[O-] C35269490
CC(=C1[C@@H]2CC[C@H]1[C@@H]([C@@H]2C(=O)NNC(=O)c3ccc(cc3)OC4CCCC4)C(=O)[O-])C C35861279
CCc1c(sc(c1C(=O)NC2CCCCC2)NC(=O)[C@H]3[C@H]4CC[C@@H]([C@@H]3C(=O)[O-])C=C4)C C35897764
CCCc1cc(nc(n1)S[C@H](C)C(=O)NCC(=O)Nc2ccc(c(c2F)F)F)[O-] C11443730
c1ccc(c(c1)/C=[NH+]/[N-]C2=NC(=O)[C@@H](S2)CC(=O)Nc3ccccc3C(F)(F)F)[O-] C08385301
CCc1c(sc(c1C(=O)NC2CCCC2)NC(=O)[C@H]3[C@H](C4CCC3CC4)C(=O)[O-])C C17098108
CCOS(=O)(=O)[N-]c1ccc(cc1N2CCN[C@@H](C2)Br)c3ccccc3O C39482503
COc1cc(ccc1OCC(=O)[O-])[C@H]2c3c(c4ccccc4[nH]3)[C@@H](CN2)c5ccccc5 C13361347
CCCCOc1ccc(cc1OC)/C=C\2/C(=O)N=C(S2)[N-]c3ccccc3C(=O)N C39869826
c1cc(ccc1COc2ccc(cc2)C(=O)C3=C(C(=O)N[C@@H]3c4ccc(cc4)O)[O-])Cl C40127102
c1cc(ccc1CC(=O)[O-])NC(=O)CSc2[nH]c(cn2)c3ccc(cc3)Br C13245124
COc1cc(ccc1OCC(=O)[O-])[C@H]2c3c(c4ccccc4[nH]3)[C@H](CN2)c5ccccc5 C13361351
c1cc(c(nc1)F)[C@H]2CCC(=C(C2)C(=O)[O-])NC(=O)CCc3ccc4cc(ccc4c3)O C49089887
Cc1c(cccc1Cl)NC(=S)Nn2c(=O)c3cc(c(cc3nc2[S-])OC)OC C02208077
Cc1cc(ccc1NC(=S)Nn2c(=O)c3cc(c(cc3nc2[S-])OC)OC)Cl C59228429
CCCOc1ccc(cc1)C(=O)NC(=S)Nc2cc(c(cc2Cl)Cl)C(=O)[O-] C20152822
CCOC[C@H](C)NC(=O)Nc1c(cc(cc1Br)Br)C(=O)[O-] C62825617
C[C@H](CNC(=O)Nc1c(cc(cc1Br)Br)C(=O)[O-])COC C62825625
c1cc(sc1)CNc2nc3nc(cc(n3n2)[O-])CNc4ccc(cc4)Br C65323226
CCOc1cc(cc(c1OCc2ccc(cc2)C(=O)[O-])I)CO C08429984
CCOC(=O)c1c(c(sc1NC(=O)[C@@H]2CCCC[C@H]2C(=O)[O-])C)c3ccc(cc3)F C08455736
c1ccc(c(c1)C(=O)Nn2c(ccc2c3ccc(cc3)F)CCC(=O)[O-])Br C09095706
c1ccc(c(c1)c2ccc(o2)/C=N/NC(=O)Cc3ccc(cc3)Br)C(=O)[O-] C09203467
Cc1cc(nc(c1C(=O)[O-])S[C@@H](C)C(=O)Nc2cc(ccc2Cl)C(F)(F)F)C C13021727
CCOC(=O)c1c(csc1NC(=O)[C@@H]2CC=CC[C@@H]2C(=O)[O-])c3ccc(cc3)Cl C13030074
CCOC(=O)c1c(csc1NC(=O)[C@@H]2CC=CC[C@H]2C(=O)[O-])c3ccc(cc3)Cl C13030079
c1cc(sc1)[C@H](c2ccc(cc2)F)NS(=O)(=O)c3cc(ccc3Cl)C(=O)[O-] C13184913
Cc1cc(c(cc1Cl)OC)NC(=O)COc2ccc(cc2Br)C(=O)[O-] C13190911
CCOC(=O)c1c(csc1NC(=O)[C@@H]2CC=CC[C@@H]2C(=O)[O-])c3ccc(cc3C)C C13249746
CCOC(=O)c1c2c(sc1NC(=O)C[C@@](C)(c3ccccc3)C(=O)[O-])C[C@H](CC2)C C13255704
CCOC(=O)c1c2c(sc1NC(=O)C[C@@](C)(c3ccccc3)C(=O)[O-])C[C@@H](CC2)C C13255708
CCc1ccc(cc1)c2nc(c(s2)C(=O)N[C@@H](CC(=O)[O-])c3ccccc3Cl)C C13259129
c1cc(ccc1C(=O)Nc2ccc(cc2C(=O)[O-])Br)OCc3cscn3 C13260455
C[C@H]1CCc2c(sc3c2c(ncn3)SCC(=O)NCc4ccc(cc4)C(=O)[O-])C1 C13348042
CC(C)(C)c1ccc(cc1)NC(=O)CSc2ncc(n2c3ccc(cc3)F)C(=O)[O-] C13352345
Cc1cc(cc(c1OCC(=O)Nc2ccc(cc2)/C=C/C(=O)[O-])Cl)Br C13402212
c1cc(c2c(c1)sc(c2CSc3nnc(s3)NC[C@H]4CCCO4)C(=O)[O-])F C13406602
CCOc1ccccc1NC(=O)[C@H](c2ccccc2)Sc3nc(cs3)CC(=O)[O-] C13415040
c1cc(ccc1NC(=O)COc2c(cc(cc2Cl)C(=O)[O-])Cl)OC(F)(F)F C13422914
CC[C@H](C)c1ccc(cc1)c2csc(n2)NC(=O)/C=C/c3ccc(o3)CCC(=O)[O-] C13446775
Cc1ccc(cc1C)c2c(sc(c2C(=O)OC)NC(=O)[C@H]3CC=CC[C@@H]3C(=O)[O-])C C13989031
Cc1c(c(c(s1)NC(=O)[C@@H]2[C@@H]3C[C@H]([C@@H]2C(=O)[O-])C=C3)C(=O)OC)c4ccc(cc4)F C17096448
CC(C)OC(=O)c1c(csc1NC(=O)[C@H]2CC=CC[C@@H]2C(=O)[O-])c3ccc(cc3)F C17097491
CCCOC(=O)c1c(csc1NC(=O)[C@H]2CC=CC[C@@H]2C(=O)[O-])c3ccc(cc3)F C17097495
Cc1ccc(cc1)[C@H]2C(=C(NC(=C2C(=O)OC)[O-])SCc3ccc(cc3)Cl)C#N C20065498
CCOc1ccccc1OCC(=O)N/N=C/c2cc(cc(c2[O-])Br)Cl C20100895
CCOc1cc(ccc1OCc2ccc(nc2)Cl)CNc3ccc(cc3C)C(=O)[O-] C20879025
COc1cc(ccc1OCc2ccc(nc2)Cl)CNc3ccc(c(c3)Cl)C(=O)[O-] C20881365
c1cc(ccc1/C=C(/c2[nH]c3c(c4c(s3)CCC4)c(=O)n2)\SCCC(=O)[O-])Cl C16045058
CCN/C(=C/C1=CSC2=NC(=C([C@@H](N12)c3ccccc3F)C(=O)N(CC)CC)C)/[O-] C35698009
C[C@@]12CC[C@H](CC1=CC[C@@H]3[C@@H]2CC[C@@]4([C@@H]3CC[C@@]4(C#C)O)C)OC(=O)CCCC(=O)[O-] C35943993
CCN/C(=C/C1=CSC2=NC(=C([C@@H](N12)c3ccc(cc3)F)C(=O)N(CC)CC)C)/[O-] C36052611
Cc1ccc(cc1)c2csc(c2C(=O)OC(C)C)NC(=O)[C@@H]3CC=CC[C@H]3C(=O)[O-] C00659069
CCOC(=O)c1c(csc1NC(=O)[C@H]2CC=CC[C@@H]2C(=O)[O-])c3ccc(c(c3)C)C C03864224
CCCCOc1cc(ccc1OC)[C@@H]2NC(=O)C(=C(N2c3ccc(cc3)F)[S-])C#N C39843107
c1ccc(c(c1)CSc2nnc(s2)/N=C(/C(=C/c3cccc(c3)O)/C#N)\[O-])Cl C39997300
CCCCOc1ccc(cc1OCC)[C@@H]2C(=C(C(=O)N2)[O-])C(=O)c3ccc(cc3)Cl C40117263
Cc1cc(ccc1OCC=C)C(=O)C2=C(C(=O)N[C@@H]2c3cccc(c3)Br)[O-] C40123846
C=CCOc1ccc(cc1)C(=O)C2=C(C(=O)N[C@@H]2c3cccc(c3)Oc4ccccc4)[O-] C40125162
c1cc(c(cc1Cl)Cl)c2nc(cs2)CC(=O)NCC3CCC(CC3)C(=O)[O-] C40266571
c1cc(ccc1/C=C(\C(=O)[O-])/SCC(=O)Nc2ccc(cc2)Cl)Br C15055573
COc1cc(cc(c1O)OC)/C=C\2/C(=O)N=C(S2)[N-]c3cccc(c3)C(F)(F)F C23778858
CCc1ccccc1N/C(=N\C(=O)c2cccc(c2)Cl)/[N-]Cc3c(nn(c3C)C)C C32972352
Cc1cc(cc(c1)N/C(=N\C(=O)c2cccc(c2)Cl)/[N-]Cc3c(nn(c3C)C)C)C C32972355
Cc1cccc(c1)C(=O)/N=C(\Nc2cc(ccc2C)Cl)/[N-]Cc3c(nn(c3C)C)C C32972461
CCCn1cc(c(n1)C)C[N-]/C(=N/C(=O)c2ccc(c(c2)F)F)/Nc3ccc(cc3)C C32972892
CCCn1cc(c(n1)C)C[N-]/C(=N/C(=O)c2cccc(c2)Cl)/Nc3ccc(cc3)F C32973045
c1ccc2c(c1)cccc2OCCNC(=O)CCn3c(nnc3[S-])c4cccs4 C59581575
CCOC(=O)c1c([nH]c(c1C2=NN=C(SC2)[N-]c3ccc(c(c3)Cl)Cl)C)C C13063365
c1ccc2c(c1)nc(s2)/C(=C/c3ccc(cc3OC(F)F)OC(F)F)/CC(=O)[O-] C08882510
CCOc1cc(c(cc1OCC(=O)[O-])Br)/C=C(/C#N)\c2ccc(cc2)Cl C12364183
c1ccc(cc1)[C@@H]2OCc3cc(cc(c3O2)CSc4ncc(n4c5ccc(cc5)F)C(=O)[O-])F C13015771
Cc1cccc(c1)N(c2nc(cs2)CSc3c(c(cc(n3)C)C)C(=O)[O-])C(=O)C C13022875
Cc1cc(nc(c1C(=O)[O-])SCC(=O)N2[C@H](CC(=N2)c3cccs3)c4cccs4)C C13022935
CC(C)(C)c1ccc(cc1)CN(C)c2cnn(c(=O)c2Cl)c3ccc(cc3)C(=O)[O-] C13037031
c1cc(oc1)Cn2c(=O)c3ccc(cc3nc2SCc4ccc(cc4Cl)Cl)C(=O)[O-] C13050617
COc1ccc(cc1S(=O)(=O)Oc2c(cc(cc2Cl)Cl)Cl)/C=C/C(=O)[O-] C13074009
c1cc(c(cc1S(=O)(=O)Oc2cc(cc(c2)C(F)(F)F)C(F)(F)F)C(=O)[O-])F C13076328
c1ccc(c(c1)c2nc3ccccc3s2)OS(=O)(=O)c4ccc(cc4)/C=C/C(=O)[O-] C13088385
C=CCn1c(=O)c2c(csc2nc1Sc3c(cccn3)C(=O)[O-])c4ccc(cc4)F C13090829
COc1cc2c(cc1OC)[C@H](N(CC2)C(=O)c3ccc(s3)c4ccc(cc4)Cl)CC(=O)[O-] C13183657
CC[C@H](C)n1c(=O)c2c3c(sc2nc1SCc4c(cco4)C(=O)[O-])CCCCC3 C13254540
c1ccc2c(c1)c(=O)n(c(n2)Sc3c(cccn3)C(=O)[O-])c4ccc(cc4)SC(F)F C13279789
C[C@@H](C(=O)c1ccc(cc1)F)Sc2nc3cc(ccc3c(=O)n2c4ccc(cc4)F)C(=O)[O-] C13280156
CCOc1ccc(cc1)[C@H]2CCCN2S(=O)(=O)c3cc(c(cc3Cl)Cl)C(=O)[O-] C13313912
C[C@H](C(=O)[O-])n1c(=O)c2ccccc2nc1SCc3cc4ccc(cc4nc3Cl)SC C13335393
c1ccc2c(c1)c(=O)n(c(n2)SCc3c(cco3)C(=O)[O-])c4ccccc4C(F)(F)F C13396955
Cc1ccc(cc1)n2c(cnc2SCC(=O)N3CCC[C@H](C3)C(=O)[O-])c4ccc(cc4)Cl C13398897
Cc1ccc(c(c1)C)n2c(cnc2SCC(=O)N3CCC[C@@H](C3)C(=O)[O-])c4ccccc4 C13398946
Cc1c(sc2c1c(=O)n(c(n2)SCc3c4ccccc4oc3C(=O)[O-])CC=C)C C13416102
Cc1cc(c(n1c2cccc(c2)Br)C)C(=O)COc3cccc(c3)C(=O)[O-] C13419129
Cc1cc(nc(c1C(=O)[O-])SCC(=O)N(CC(F)(F)F)c2ccc(cc2)Cl)C C13446243
COc1cc(cc(c1OS(=O)(=O)c2cc(ccc2Cl)Cl)Br)/C=C/C(=O)[O-] C13463029
c1cc(ccc1OC(F)(F)F)S(=O)(=O)Oc2ccc(cc2Br)C(=O)[O-] C13463492
CCCOc1ccc(cc1/C=C/2\C(=NN(C2=O)c3ccc(cc3)C(=O)[O-])C)Br C13915017
c1ccc(cc1)/N=C\2/N(C(=O)/C(=C/c3ccccc3OCC(=O)[O-])/S2)c4ccccc4 C15018515
COc1ccc(cc1OC)[C@H]2CC(=NN2c3ccc(c(c3)C(=O)[O-])Cl)c4ccccc4 C16425874
CCc1ccccc1N2C(=O)/C(=C\c3ccc(cc3)O[C@@H](CC)C(=O)[O-])/SC2=S C16907331
CCc1ccc(cc1)N2C(=O)/C(=C\c3ccc(cc3)O[C@H](CC)C(=O)[O-])/SC2=S C16907332
CC[C@H](C)c1ccc(cc1)N2C(=O)/C(=C\c3ccccc3OCC(=O)[O-])/SC2=S C16909978
CC[C@@H](C(=O)[O-])Oc1ccccc1/C=C/2\C(=O)N(C(=S)S2)c3ccc4ccccc4c3 C16910837
C/C(=C\c1ccccc1)/C=C\2/C(=O)N(C(=S)S2)CC(=O)N(C)c3ccccc3C(=O)[O-] C16922509
CCOc1ccc(cc1)[C@@H]2C(=C(C(=O)N2c3nc(c(s3)C)C)[O-])C(=O)c4ccc(cc4)C C09071249
c1ccc(c(c1)N2CCN(CC2)C(=O)Cc3cc(nc(n3)SCc4ccc(cc4)F)[O-])Cl C23242274
CCCc1cc(nc(n1)SCC(=O)N2CCc3c2ccc(c3)c4csc(n4)C)[O-] C30022494
CCC1=C([C@H](N2C(=CSC2=N1)/C=C(/N3CCC(CC3)C)\[O-])c4ccccc4F)C(=O)OC C34923087
CC(C)(Cc1ccc(cc1)F)[C@H]2OC[C@H]([C@@H](O2)c3cccnc3)C/C=C\CCC(=O)[O-] C36242518
c1ccc(cc1)CCN2C(=O)/C(=C\c3cn(c4c3cccc4)Cc5ccccc5)/C(=O)N=C2[O-] C36533326
Cc1ccc(cc1)Cn2c(c(c(c(c2=O)C#N)C)C(=O)COc3c(c(c(c(c3F)F)F)F)F)[O-] C38624433
Cc1ccc(cc1)CN\2CCS/C2=N\C(=O)CCn3c(nnc3[S-])c4ccc(cc4)C C38779332
CCOc1cccc(c1)[C@H]2C(=C(C(=O)N2CC=C)[O-])C(=O)c3ccc(cc3)Br C40026031
C=CCN1[C@@H](C(=C(C1=O)[O-])C(=O)c2ccc(cc2)OCC=C)c3c(cccc3Cl)F C40028828
C=CCN1[C@H](C(=C(C1=O)[O-])C(=O)c2cccc(c2)OCC=C)c3c(cccc3Cl)F C40029931
CC[C@]1(Cc2ccccc2-c3c1c(=O)n(c(n3)SCC(=O)[O-])c4ccc(cc4)OC)C C40032372
Cc1cc(c(cc1C)COc2ccc(cc2)/C=C/3\C(=O)N(C(=S)S3)CCC(=O)[O-])C C40937808
Cc1ccc(cc1C)n2c(c(c(n2)C)/C=N/N=C(/C(C(C(F)(F)F)(F)F)(F)F)\[O-])C C59148263
CCOc1ccc(cc1CC=C)/C=C/2\C(=NC(=O)N(C2=O)c3cccc(c3)Br)[O-] C59198449
c1cc(ccc1/N=C/c2cc(cc(c2[O-])[N+](=O)[O-])Br)OC(C(F)F)(F)F C59378885
CCOC(=O)CSC1=C([C@H](C2=C(CCCC2=N1)[O-])c3cccc(c3Cl)Cl)C#N C13176778
CCCCN1C(=O)c2ccc(cc2C1=O)C(=O)Nc3ccc(cc3C(=O)[O-])Br C02862597
Cc1c(oc2c1cc3c(c(c(=O)oc3c2C)CC(=O)NCC4(CCCCC4)CC(=O)[O-])C)C C08880003
COc1cccc(c1)Nc2cnn(c(=O)c2Cl)C34C[C@@H]5C[C@H](C3)CC(C5)(C4)CC(=O)[O-] C09236349
Cc1ccc(cc1)/N=C\2/N(C(=O)[C@H](S2)CC(=O)Nc3ccc(cc3)C(=O)[O-])C4CCCC4 C12797690
CCOc1ccc2c(c1)sc(n2)NS(=O)(=O)c3cc(ccc3Br)C(=O)[O-] C13059613
COc1ccc(cc1S(=O)(=O)Nc2nc(cs2)c3cc(sc3Cl)Cl)C(=O)[O-] C13196488
CCn1c(=O)c2ccc(cc2nc1SCC(=O)Nc3cc(ccc3Cl)Cl)C(=O)[O-] C13201166
CCn1c(=O)c2ccc(cc2nc1SCC(=O)Nc3ccc(cc3Cl)Cl)C(=O)[O-] C13201252
Cn1c(nnc1SCC(=O)Nc2ccc(cc2C(=O)[O-])Cl)c3ccc(cc3)Cl C13242254
COc1ccc(cc1OC)c2nc(cs2)C(=O)Nc3ccc(cc3C(=O)[O-])Br C13260482
C[C@@]1(Nc2ccccc2C(=O)N1c3ccc(cc3)Cl)c4ccc(c(c4)OC)OCC(=O)[O-] C13263684
Cc1ccc(cc1Cl)n2cnnc2SCC(=O)Nc3cc(ccc3C(=O)[O-])Cl C13266276
Cc1ccc(cc1Cl)n2cnnc2SCC(=O)Nc3cc(ccc3Cl)C(=O)[O-] C13266881
Cc1ccc(cc1)c2nnc(n2C)SCC(=O)Nc3ccc(cc3C(=O)[O-])Br C13267011
Cn1c(nnc1SCC(=O)Nc2c(cc(cc2Cl)Cl)C(=O)[O-])c3cccs3 C13272393
Cn1c(nnc1SCC(=O)Nc2cc(ccc2Cl)C(=O)[O-])c3ccc(cc3)Cl C13342197
c1cc(c(cc1C(=O)[O-])NC(=O)CSc2nnc3n2cc(cc3Cl)C(F)(F)F)Cl C13342680
Cc1c(c(n(n1)Cc2ccc(cc2)Cl)Cl)/C=C(\C#N)/C(=O)Nc3ccccc3C(=O)[O-] C13345161
CCn1c(=O)c2c3c(sc2nc1SCC(=O)Nc4ccc(cc4)C(=O)[O-])C[C@@H](CC3)C C13355612
C[C@H](C(=O)Nc1ccc(cc1)N2CCOCC2)Oc3c(cc(cc3Cl)C(=O)[O-])Cl C13423344
C[C@@H](C(=O)Nc1ccc(cc1)N2CCOCC2)Oc3c(cc(cc3Cl)C(=O)[O-])Cl C13423345
c1ccc(cc1)c2cc([nH]n2)c3nnc(n3/N=C/c4cccc(c4)Oc5ccccc5)[S-] C09375057
CCOc1ccc2c(c1)sc(n2)NC(=O)c3ccc4c(c3)nc(n(c4=O)CC=C)[S-] C22024666
Cc1ccc(c(c1)C)c2csc(n2)NC(=O)Cn3c(nnc3[S-])c4ccc(cc4)OC C11358335
Cc1c(sc(n1)NC(=O)c2csc(n2)c3ccccc3)c4nnc(n4CC=C)[S-] C24928192
Cc1c(sc(n1)NC(=O)c2ccc(o2)c3ccc(cc3)F)c4nnc(n4CC=C)[S-] C26298647
CCc1ccc2c(c1)c(c(o2)C(=O)Nc3ccc(cc3)S(=O)(=O)[N-]c4nccs4)C C28403318
Cc1ccc(cc1n2cccc2)C(=O)Nc3nc(c(s3)c4nnc(n4CC=C)[S-])C C30671546
Cc1c(c(n(n1)COc2ccc(cc2Cl)Cl)C)NC(=O)[C@@H]3CCCC[C@@H]3C(=O)[O-] C32610407
Cc1c(c(n(n1)COc2ccc(cc2Cl)Cl)C)NC(=O)[C@@H]3CCCC[C@H]3C(=O)[O-] C32610409
Cc1c(c(n(n1)COc2ccc(cc2Cl)Cl)C)NC(=O)[C@H]3CCCC[C@H]3C(=O)[O-] C32610410
C[C@H]1CCCN(C1)c2ccc(cc2NS(=O)(=O)c3cc(ccc3OC)Cl)C(=O)[O-] C32971138
c1ccc2c(c1)c(nc(n2)/C(=C/c3ccc(cc3)OCC(=O)Nc4ccc(cc4)F)/C#N)[O-] C34988290
CCCc1c(c(n(n1)c2ccc(cc2)Cl)[O-])/C=C\3/C(=O)N(C(=O)N3)Cc4ccccc4C C35455869
c1cc(ccc1NC(=O)CSCc2ccc(c(c2)Cl)Cl)S(=O)(=O)[N-]c3nccs3 C20041552
CC1=C2C(=CC(=O)N=C2S[C@H]1C(=O)[O-])CSc3nnc(s3)Nc4ccccc4Cl C39692709
Cc1cccc(c1)c2nnc(n2CC(=O)Nc3nc(cs3)c4ccc(c(c4)F)OC)[S-] C09803102
Cc1c(nc(s1)NC(=O)c2ccc3c(c2)nc(n(c3=O)CC=C)[S-])c4ccc(cc4)OC C45633213
CCCn1c(=O)c2ccccc2nc1SCc3cc(=O)[nH]c4c3c(c(s4)C(=O)[O-])C C13413446
COc1cc(ccc1OCC(=O)[O-])/C=C\2/C(=O)N/C(=N/c3ccc(cc3)Br)/S2 C15015643
CC(C)Cn1c(nnc1[S-])c2cnn3c2N[C@@H](C[C@@H]3C(F)(F)F)c4ccc(cc4)OC C02792291
CC(C)Cn1c(nnc1[S-])c2cnn3c2N[C@H](C[C@@H]3C(F)(F)F)c4ccc(cc4)OC C02792289
CCCn1cc(c(n1)C)C[N-]/C(=N\C(=O)c2cccc(c2)Cl)/Nc3ccc(cc3C)C C32972855
Cc1ccc(cc1)c2cc(c3ccccc3n2)C(=O)Nc4ccc(c(c4)[N-]S(=O)(=O)C)OC C29817563
CCO/C(=C/1\C(=O)/C(=C/c2cc(c(c(c2)Cl)O)OC)/S\C1=N/c3ccc(cc3)OC)/[O-] C59247572
Cc1ccc(n1c2cccc(c2)C(=O)N/N=C/c3cc(n(c3C)c4ccc(cc4)C(=O)[O-])C)C C59565490
Cc1ccc(cc1S(=O)(=O)Nc2ccc(cc2)N(C)C(=O)c3ccc(cc3)Cl)C(=O)[O-] C60060105
c1ccc(cc1)n2c3c(cn2)c(nc(n3)SCC(=O)Nc4ccccc4C(F)(F)F)[O-] C02717760
CN(C)c1ccc(cc1)NC(=O)CSc2nc(c(c(n2)[O-])C#N)c3ccc(cc3)Cl C33325294
CCOc1ccc(cc1OCC)[C@@H]2CC(=O)Nc3c2sc(c3c4ccc(cc4)F)C(=O)[O-] C64796405
Cc1ccc(cc1NC2=NC(=O)/C(=C/c3ccccc3OCc4ccc(cc4)Cl)/S2)C(=O)[O-] C08821701
COc1cc(cc(c1OC(F)F)Cl)/C=N/Nc2c(c(nc(c2Cl)Cl)C(=O)[O-])Cl C13061064
c1cc(cc(c1)Cl)Nc2nnc(s2)SCC(=O)Nc3c(cc(cc3Cl)Cl)C(=O)[O-] C13093323
CC[C@H]1CN/C(=N\c2ccc(cc2)/C(=N/Nc3c(c(nc(c3Cl)Cl)C(=O)[O-])Cl)/C)/S1 C13186733
Cc1cc(c(c(c1)Cl)Nc2nnc(s2)SCC(=O)Nc3cc(ccc3Cl)C(=O)[O-])C C13238018
Cc1ccc(cc1C)Nc2nnc(s2)SCC(=O)Nc3c(cc(cc3Cl)Cl)C(=O)[O-] C13341455
Cc1c(c(n(n1)Cc2ccc(cc2)F)Cl)/C=N/Nc3c(c(nc(c3Cl)Cl)C(=O)[O-])Cl C13343959
Cc1c(c(n(n1)Cc2ccccc2Cl)C)/C=N/Nc3c(c(nc(c3Cl)Cl)C(=O)[O-])Cl C13343975
CCCCc1ccc(cc1)Nc2nnc(s2)SCC(=O)Nc3cc(ccc3Cl)C(=O)[O-] C13354662
Cc1ccc(c(c1)C)Cn2c(=O)c(c(nc2NNc3ccc(cc3)C(=O)[O-])C)Cc4ccc(cc4)Cl C16885559
Cc1ccc(c(c1)C)Cc2c(nc(n(c2=O)Cc3cc(ccc3C)C)Nc4ccc(cc4)C(=O)[O-])C C16885588
CCOc1cc(cc(c1OCc2ccc(cc2)C)Br)CNc3ccc(cc3C)C(=O)[O-] C20879017
CC(C)(C)c1ccc(cc1)/C(=N/NC(=O)c2ccc(cc2)CSc3ccc(cc3)Cl)/CCC(=O)[O-] C25422736
CC(C)(C)c1cc(c(c(c1)Cl)O)/N=C/c2cc(cc(c2[O-])[N+](=O)[O-])Cc3ccccc3Cl C27500986
Cc1cccc(c1Nc2nc(c(s2)/C(=C\C(=O)C(=O)Nc3c(cccc3C(C)C)C(C)C)/[O-])C)C C05724357
CCOC(=O)C1=C(N=C2N([C@@H]1c3cccc(c3)OC)C(=CS2)/C=C(/Nc4ccc(cc4)C)\[O-])C C34922770
CCC1=C([C@H](N2C(=CSC2=N1)/C=C(/NC3CCCCC3)\[O-])c4cc(ccc4C)C)C(=O)OC C34923119
CCC1=C([C@H](N2C(=CSC2=N1)/C=C(/Nc3ccc(cc3)OC)\[O-])c4ccc(cc4C)C)C(=O)OC C34923259
Cc1ccc(cc1)N/C(=C/C2=CSC3=NC(=C([C@H](N23)c4ccc(cc4)Cl)C(=O)OC)C)/[O-] C34923581
CC1=C([C@@H](N2C(=CSC2=N1)/C=C(/NC3CCCCC3)\[O-])c4ccc(cc4)C(C)C)C(=O)OC C34923752
CC1=C([C@@H](N2C(=CSC2=N1)/C=C(/Nc3ccc(cc3)C(C)C)\[O-])c4ccsc4)C(=O)OC C34923818
Cc1ccc(c(c1)C)[C@@H]2C(=C(N=C3N2C(=CS3)/C=C(/NCCc4cccs4)\[O-])C)C(=O)OC C34923963
CCN\1C(=O)/C(=C/c2cc(c(c(c2)C(C)(C)C)O)C(C)(C)C)/S/C1=N\c3ccc(cc3)C(=O)[O-] C35669268
CC1=C([C@H](N2C(=CSC2=N1)/C=C(/N[C@@H](C)c3ccccc3)\[O-])c4ccc(cc4)Cl)C(=O)OC C35694069
CCC1=C([C@@H](N2C(=CSC2=N1)/C=C(/Nc3ccc(cc3)F)\[O-])c4ccc(cc4)OC)C(=O)OC C35701167
CC1=C([C@@H](N2C(=CSC2=N1)/C=C(/Nc3ccc(cc3)F)\[O-])c4cccs4)C(=O)OC(C)C C35701991
CC[C@H](C)N/C(=C/C1=CSC2=NC(=C([C@H](N12)c3ccc(cc3)C(C)C)C(=O)OC(C)C)C)/[O-] C35709563
CCN/C(=C/C1=CSC2=NC(=C([C@H](N12)c3ccc(cc3)Cl)C(=O)Nc4ccccc4C)C)/[O-] C35709886
Cc1ccccc1NC(=O)C2=C(N=C3N([C@H]2c4ccc(cc4)Cl)C(=CS3)/C=C(/NC5CC5)\[O-])C C35709889
CCOC(=O)C1=C(N=C2N([C@H]1c3ccccc3C)C(=CS2)/C=C(/Nc4ccc(cc4)OC)\[O-])C C35969480
CCC1=C([C@@H](N2C(=CSC2=N1)/C=C(/N[C@@H](C)c3ccccc3)\[O-])c4ccc(cc4)Cl)C(=O)OC C36052897
CCC1=C([C@H](N2C(=CSC2=N1)/C=C(/N[C@@H](C)c3ccccc3)\[O-])c4ccc(cc4)Cl)C(=O)OC C36052898
CCC1=C([C@H](N2C(=CSC2=N1)/C=C(/N[C@H](C)c3ccccc3)\[O-])c4ccc(cc4)Cl)C(=O)OC C36052900
CC1=C([C@@H](N2C(=CSC2=N1)/C=C(/NCc3ccco3)\[O-])c4ccc(cc4)C(C)C)C(=O)OCC=C C36053231
CC[C@@H](C)N/C(=C/C1=CSC2=NC(=C([C@H](N12)c3ccc(cc3)C(C)C)C(=O)OCC=C)C)/[O-] C36053239
CC1=C([C@H](N2C(=CSC2=N1)/C=C(/NCc3ccc(cc3)F)\[O-])c4ccc(cc4)C(C)C)C(=O)OC C36053543
Cc1ccc(c(c1)C)[C@@H]2C(=C(N=C3N2C(=CS3)/C=C(/Nc4ccc(cc4)F)\[O-])C)C(=O)OC C36053654
Cc1ccc(c(c1)C)[C@H]2C(=C(N=C3N2C(=CS3)/C=C(/Nc4ccc(cc4)F)\[O-])C)C(=O)OC C36053655
CCOC(=O)C1=C(N=C2N([C@@H]1c3ccc(cc3)C(C)C)C(=CS2)/C=C(/NCc4ccco4)\[O-])C C36058276
Cc1ccc(c(c1)C)[C@@H]2C(=C(N=C3N2C(=CS3)/C=C(/NCc4ccc(cc4)F)\[O-])C)C(=O)OCC=C C36058783
CCC1=C([C@H](N2C(=CSC2=N1)/C=C(/NC[C@@H]3CCCO3)\[O-])c4ccc(cc4)C(C)C)C(=O)OC C36063321
CC[C@@H](C)N/C(=C/C1=CSC2=NC(=C([C@H](N12)c3ccc(cc3)Cl)C(=O)Nc4ccccc4)C)/[O-] C36071953
Cc1ccc(c(c1)[C@H]2C(=C(N=C3N2C(=CS3)/C=C(/NC(C)C)\[O-])C)C(=O)Nc4ccccc4)C C36072000
C[C@@H]1CCC[C@@]2([C@@H]1CC[C@@]3([C@@H]2[C@@H](C[C@@H]\4[C@@]3(C[C@@H](/C4=C(\CCC=C(C)C)/C(=O)[O-])OC(=O)C)C)O)C)C C38654136
CC[C@H]1CS/C(=N\c2ccc(cc2)/C(=N/Nc3c(c(nc(c3Cl)Cl)C(=O)[O-])Cl)/C)/N1 C13352670
Cc1ccc(cc1C)c2c3ccccc3c(nn2)NNC4=C[C@@](C(=C4)c5ccccc5)(c6ccccc6)[O-] C03173034
C/C(=C/N=C\1/N=C(S1)[N-]c2cc(c(c(c2)OC)OC)OC)/NCc3ccc(c(c3)Cl)Cl C33672815
COc1cc(ccc1OCc2ccc(cc2)C(=O)[O-])/C=N/Nc3c(c(c(c(c3F)F)F)F)F C59148308
CCc1ccccc1NC(=O)CSC2=C([C@H](C3=C(CC(CC3=N2)(C)C)[O-])c4ccc(cc4)Cl)C#N C13174447
Cc1ccc(cc1C)n2c3c(cn2)c(nc(n3)SCC(=O)Nc4cc(ccc4Cl)C(F)(F)F)[O-] C02718074
C[C@H](CCC(=O)NCC(=O)[O-])[C@H]1CC[C@@H]2[C@@]1(CC[C@@H]3[C@@H]2CC[C@@H]4[C@@]3(CC[C@@H](C4)O)C)C C05276010
c1cc(ccc1NC(=O)[C@@H]2CC=CC[C@H]2C(=O)[O-])NS(=O)(=O)c3ccc(c(c3)F)F C12536080
Cc1ccc(cc1)c2ccsc2C(=O)NNS(=O)(=O)c3ccc(c(c3)C(=O)[O-])F C13018836
Cc1ccc(cc1C(=O)[O-])S(=O)(=O)NCC(=O)Nc2ccc(cc2C)Br C13072243
Cc1cc(cc(c1O)C)CNC(=O)CSc2ncc(n2c3ccc(cc3)F)C(=O)[O-] C13218769
c1cc(ccc1CNC(=O)CSc2nnc(s2)NCc3ccc(cc3)F)C(=O)[O-] C13238182
CC[C@@H]1CCc2c(cc(s2)C(=O)NNS(=O)(=O)c3ccc(c(c3)C(=O)[O-])F)C1 C13262185
c1cc(sc1)CCNc2nnc(s2)SCC(=O)Nc3ccc(cc3)CC(=O)[O-] C13278349
C/C(=N\NC(=S)Nc1ccc(cc1Cl)Cl)/c2ccc(c(c2)OC)OCC(=O)[O-] C13356512
CC(=O)NCc1ccc(s1)c2csc(n2)NC(=O)/C=C/c3ccc(cc3)C(=O)[O-] C13395117
CC(C)[C@H](C(=O)[O-])n1c(nnc1S[C@H](c2ccc(cc2)F)C(=O)N)c3cccs3 C13405730
c1ccc(cc1)CNc2nnc(s2)SCC(=O)Nc3ccc(cc3)/C=C/C(=O)[O-] C13413061
Cc1c(c(=O)[nH]c(n1)SCC(=O)Nc2ccccc2I)CCC(=O)[O-] C13447921
Cc1c(c(=O)[nH]c(n1)S[C@@H](C)C(=O)Nc2ccc(cc2)Br)CCC(=O)[O-] C13448427
Cc1c(c(=O)[nH]c(n1)S[C@H](C)C(=O)Nc2ccc(cc2)C(F)(F)F)CCC(=O)[O-] C13448811
Cc1ccc(cc1Br)NC(=O)CSc2[nH]c(=O)c(c(n2)C)CCC(=O)[O-] C13449257
Cc1c(c(=O)[nH]c(n1)S[C@H](C)C(=O)Nc2ccc(cc2)SC(F)F)CCC(=O)[O-] C13450624
Cc1c(c(=O)[nH]c(n1)S[C@H](C)C(=O)Nc2ccc(cc2F)Br)CCC(=O)[O-] C13450838
c1cc(ccc1CNS(=O)(=O)c2cc(c(cc2Cl)Cl)C(=O)[O-])NC(=O)C3CC3 C13454667
C[C@](CC(=O)Nc1c(c2c(s1)CCCC2)C(=O)NC3CC3)(c4ccccc4)C(=O)[O-] C13469302
c1cc(ccc1NC(=O)CC2(CCCCCC2)C(=O)[O-])S(=O)(=O)NCC(F)(F)F C13469492
c1ccc(cc1)c2ccc(cc2)CC[NH+]3CCc4c(sc(c4C(=O)[O-])NC(=O)C(=O)[O-])C3 C13491486
CC1=C([C@H](NC(=S)N1)c2ccc(c(c2)OC)OCc3ccc(cc3)C(=O)[O-])C(=O)C C13914467
Cc1c(sc(c1C(=O)Nc2ccccc2OC)NC(=O)[C@H]3CC=CC[C@H]3C(=O)[O-])C C17095870
CCc1c(sc(c1C(=O)NC2CCCC2)NC(=O)[C@@H]3[C@@H]4CC[C@H]([C@@H]3C(=O)[O-])C=C4)C C17097084
C[C@@H]1CCc2c(sc(c2C(=O)NCc3ccco3)NC(=O)[C@@H]4CC=CC[C@@H]4C(=O)[O-])C1 C19636265
C[C@H]1CCc2c(sc(c2C(=O)NCc3ccco3)NC(=O)[C@@H]4CC=CC[C@@H]4C(=O)[O-])C1 C19636269
CC[C@@H]1CCc2c(sc(c2C(=O)NC3CC3)NC(=O)[C@H]4[C@@H]5CC[C@H]([C@@H]4C(=O)[O-])C=C5)C1 C19636948
Cc1ccccc1[C@@H]2C(=C(NC(=C2C(=O)OC)[O-])SCC(=O)Nc3ccccc3C)C#N C19892790
CCc1ccccc1NC(=O)CSC2=C([C@@H](C(=C(N2)[O-])C(=O)OC)c3ccccc3F)C#N C20057945
Cc1ccc(cc1)[C@H]2C(=C(NC(=C2C(=O)OC)[O-])SCC(=O)Nc3ccc(cc3)F)C#N C20101514
Cc1ccc(cc1)[C@@H]2C(=C(NC(=C2C(=O)OC)[O-])SCC(=O)Nc3ccc(cc3)F)C#N C20101518
C[C@H](CCCOC(=O)CCC(=O)[O-])[C@@H]1CC[C@@H]2[C@@]1([C@H](C[C@@H]3[C@H]2[C@@H](C[C@@H]4[C@@]3(CCC(=O)C4)C)O)O)C C22061733
c1cc(ccc1C(F)(F)F)NC(=O)CSc2nc(cc(n2)[O-])CC(=O)NC3CC3 C22628697
c1cc(ccc1NC(=O)CSc2nc(cc(n2)[O-])CC(=O)NC3CC3)Br C22628749
CCCc1cc(nc(n1)SCC(=O)Nc2ccc(cc2C(F)(F)F)NC(=O)C)[O-] C22930498
Cc1c(c(c(s1)NC(=O)[C@@H]2[C@H]3CC[C@@H]([C@@H]2C(=O)[O-])C=C3)C(=O)NCc4ccco4)c5ccccc5 C35897885
CCc1c(sc(c1C(=O)Nc2ccccc2)NC(=O)[C@H]3[C@H]4CC[C@@H]([C@@H]3C(=O)[O-])C=C4)C C35897907
CC(=C1[C@@H]2CC[C@H]1[C@@H]([C@@H]2C(=O)Nc3c(ccs3)C(=O)NCc4ccco4)C(=O)[O-])C C35897910
c1ccc2c(c1)c(nc(n2)C(=O)NCCCNC(=O)[C@@H]3[C@@H](c4ccc(cc4S3)Cl)Cl)[O-] C38741919
c1cc(ccc1/C=C/C(=O)[O-])S(=O)(=O)NCCNc2c(cc(cn2)C(F)(F)F)Cl C13184418
CCCOc1ccc(cc1)C(=O)C2=C(C(=O)N[C@@H]2c3cc(c(c(c3)Br)O)OC)[O-] C40117998
CCOc1ccc(cc1C)C(=O)C2=C(C(=O)N[C@H]2c3cc(c(c(c3)Br)O)OC)[O-] C40123575
CC[C@@H](C)[C@H](c1[nH]c2ccccc2n1)NC(=O)c3ccc4c(c3)nc(=S)n(c4[O-])CC C40146812
C[C@H](CCCOC(=O)CCC(=O)[O-])[C@@H]1CC[C@H]2[C@]1([C@H](C[C@@H]3[C@@H]2[C@@H](C[C@H]4[C@]3(CCC(=O)C4)C)O)O)C C44021208
c1ccc2c(c1)c(c[nH]2)/C=C\3/C(=O)N(C(=S)S3)CCCC(=O)Nc4ccc(cc4)C(=O)[O-] C15040023
CSCC[C@@H](c1[nH]c2ccccc2n1)NC(=O)c3ccc4c(c3)nc(=S)n(c4[O-])CC=C C16645742
[H]/N=C\1/[C@@H](SC(=O)[C@H]1/N=C/c2cccc(c2)Cl)CC(=O)Nc3cccc(c3)C(=O)[O-] C58836530
COc1cc(ccc1O)[C@H]2C(=C(N=C3C2=C(CCC3)[O-])SCC(=O)NC4CCCCC4)C#N C01144565
CC(=O)Nc1ccc(cc1)NC(=O)CSC2=C([C@@H](C3=C(CCCC3=N2)[O-])c4cccs4)C#N C13174077
Cc1cc(c(c(c1)Br)NCC(=O)N/N=C/c2cc(ccc2[O-])[N+](=O)[O-])Br C08809589
CCc1ccc(cc1)Nc2nnc(s2)SCc3[nH]c(=O)c4c(c(sc4n3)C(=O)[O-])C C03342522
c1cc(ccc1Nc2nc(nc(n2)N)COc3ccc(cc3Br)C(=O)[O-])Cl C12785554
Cc1ccc(cc1S(=O)(=O)NNC(=O)c2cc(nc3c2cccc3)c4ccc(cc4)Cl)C(=O)[O-] C13028058
c1cc(ccc1CNC(=O)CSc2nnc(s2)Nc3ccc(cc3)OC(F)(F)F)C(=O)[O-] C13093305
COc1cc(c(cc1C(=O)[O-])Cl)NC(=O)CSc2nnc(s2)NC3CCCCC3 C13241712
CCOc1ccc(cc1)Nc2nnc(s2)SCC(=O)Nc3ccc(cc3C(=O)[O-])Cl C13242527
CCOc1ccc(cc1)Nc2nnc(s2)SCC(=O)Nc3cc(ccc3C(=O)[O-])F C13242531
c1cc(ccc1CC(=O)[O-])NC(=O)CSc2nnc(s2)Nc3ccc(cc3)OC(F)(F)F C13244641
COc1cc(c(cc1C(=O)[O-])Cl)NC(=O)CSc2nnc(s2)Nc3cccc(c3)Cl C13244822
COc1cc(c(cc1C(=O)[O-])Cl)NC(=O)CSc2nnc(s2)Nc3cccc(c3)F C13245952
Cc1ccc(cc1)NC(=O)COc2ccc(cc2OC)/C=N/Nc3ccc(c(c3)C(=O)[O-])Cl C13337731
Cc1cc(c(c(c1)C)NC(=O)COc2ccc(cc2OC)/C=N/Nc3cccc(c3)C(=O)[O-])C C13338408
CCOc1ccc(cc1)NC(=O)c2ccc(cc2)NS(=O)(=O)c3cc(ccc3Cl)C(=O)[O-] C13341072
CC(C)c1ccc(cc1)Nc2nnc(s2)SCC(=O)NCc3ccc(c(c3)C(=O)[O-])OC C13341524
COc1ccccc1Nc2nnc(s2)SCC(=O)Nc3ccc(cc3C(=O)[O-])Br C13341702
CC(C)c1ccc(cc1)Nc2nnc(s2)SCc3[nH]c(=O)c4ccc(cc4n3)C(=O)[O-] C13345736
Cc1ccc(cc1)Oc2ccc(cc2NC(=O)CSc3[nH]c(=O)c(c(n3)C)CCC(=O)[O-])Cl C13451507
c1cc(ccc1NC(=O)CCSc2nc([nH]n2)N/N=C/c3cc(cc(c3[O-])Cl)Cl)Cl C21079731
Cc1c(c(n2c(n1)nc(n2)NCc3ccc(cc3)Cl)[O-])CCC(=O)Nc4ccc(cc4)Cl C21804100
CCc1ccccc1NC(=O)CCc2c(nc3nc(nn3c2[O-])NCc4ccc(cc4)Cl)C C21804121
CC[C@@H](C(=O)Nc1ccc(cc1)F)Sc2nc(c(nn2)c3cc(ccc3NC(=O)CC)C)[O-] C21882707
CC[C@H](C(=O)Nc1cc(ccc1F)F)Sc2nc(c(nn2)c3cc(ccc3NC(=O)CC)C)[O-] C21882730
c1ccc2cc(ccc2c1)NCC(=O)N/N=C/c3cc(cc(c3[O-])Br)[N+](=O)[O-] C03102914
CC(=O)Nc1ccc(cc1)[C@@H](/C(=N\Nc2ccccc2)/c3c(nc4cc(ccc4n3)Cl)[O-])O C05398777
Cc1cccc(c1)[C@H]2C(=C(N=C3N2C(=CS3)/C=C(/N4CCC[C@@H](C4)C(=O)N)\[O-])C)C(=O)OC(C)C C34923355
Cc1ccc(cc1)[C@@H]2C(=C(N=C3N2C(=CS3)/C=C(/N4CCC[C@H](C4)C(=O)N)\[O-])C)C(=O)OC(C)C C35969970
c1ccc(cc1)/C=C/C=C(/C(=O)N/N=C/c2ccc(cc2)OCC(=O)[O-])\NC(=O)c3ccccc3 C12725686
CCOc1ccc(cc1)c2nnc(n2CC(=O)NNC(=O)c3cc4c(s3)CCCCCC4)[S-] C12698372
Cc1c(c([nH]n1)[O-])[C@@H](c2ccc(cc2)OC(=O)c3ccc(c(c3)Cl)Cl)C4=C(N=N[C@@H]4O)C C39012601
CCOc1cc(ccc1OCc2cccc3c2cccc3)[C@@H](c4c(n[nH]c4[O-])C)C5=C(N=N[C@@H]5O)C C39287273
Cc1c(c([nH]n1)[O-])[C@@H](c2ccc(c(c2)OC)OCc3ccc(c(c3)Cl)Cl)C4=C(N=N[C@@H]4O)C C39422178
Cc1c(c([nH]n1)[O-])[C@@H](c2ccc(c(c2)OC)OCc3ccc(cc3Cl)Cl)C4=C(N=N[C@@H]4O)C C39422190
Cc1c(c([nH]n1)[O-])[C@H](c2ccc(cc2)OC(=O)c3ccc(cc3)C(C)(C)C)C4=C(N=N[C@@H]4O)C C39432414
CCN1c2ccc(cc2N[C@@H]1CSc3[nH]nc(n3)COc4ccc(cc4C)Cl)C(=O)[O-] C39715610
c1cc(ccc1[C@@H]2NN[C@@H](N2c3ccc(cc3)F)SCc4[nH]c(=O)c5ccc(cc5n4)C(=O)[O-])F C39722632
CCCCSc1nc2n(n1)[C@@H](C(=C(N2)C)C(=O)Nc3cccc(c3)C)c4ccc(cc4)C(=O)[O-] C41020032
CCSc1nc2n(n1)[C@@H](C(=C(N2)C)C(=O)Nc3cccc(c3C)C)c4ccc(cc4)C(=O)[O-] C41020062
CCCSc1nc2n(n1)[C@H](C(=C(N2)C)C(=O)Nc3cccc(c3)C)c4ccccc4C(=O)[O-] C41020281
CCOc1ccc(cc1)Nc2nnc(s2)SCc3cc(=O)[nH]c4c3c(c(s4)C(=O)[O-])C C13414043
Cc1cc(ccc1OCc2nc([nH]n2)SCc3cc(=O)[nH]c4c3c(c(s4)C(=O)[O-])C)Cl C13399221
CCc1ccccc1Nc2nnc(s2)SCc3[nH]c(=O)c4c(c(sc4n3)C(=O)[O-])C C13406457
Cc1cc(nc(n1)N/C(=N/C(=O)/C=C/c2ccccc2)/[N-]CCc3c[nH]c4c3ccc(c4)OC)C C08758492
Cc1ccc(c(c1)S(=O)(=O)[N-]c2c(nc3ccccc3n2)Nc4ccc(cc4)NC(=O)C)C C02344558
CCOc1ccc(cc1)NC(=O)N/N=C/c2cc(n(c2C)c3ccc(c(c3)Cl)C(=O)[O-])C C59249824
Cc1ccc(cc1)NC(=O)N/N=C/c2cc(c(c(c2)Cl)OCc3ccc(cc3)C(=O)[O-])OC C59597830
c1ccc2c(c1)c(c(s2)C(=O)N/N=C(\NC(=O)/C=C/c3cccc(c3)[N+](=O)[O-])/[S-])Cl C10450634
Cc1ccc(cc1)NC(=O)CN2CCN(CC2)c3ccc(c(c3)C(=O)[O-])NC(=O)C4CCCC4 C64590458
Cc1cc(c(c(c1)c2c(nc(nn2)SCC(=O)Nc3ccc(cc3)C(C)C)[O-])NC(=O)C)C C64774493
CCC(=O)Nc1ccc(cc1c2c(nc(nn2)S[C@H](C)C(=O)Nc3ccc(c(c3)C)C)[O-])C C64774929
CN\1C(=O)/C(=C/c2cc(ccc2OCC(=O)[O-])Br)/S/C1=N/c3ccc(cc3)OC C02175411
CC(C)N1C(=O)/C(=C/c2cc(ccc2OCc3ccc(cc3)C(=O)[O-])Br)/SC1=O C02099898
c1cc(cc(c1)S(=O)(=O)c2c(n(nn2)c3ccc(cc3)C(=O)[O-])c4ccc(cc4)F)C(F)(F)F C11759614
CCn1c2ccc(cc2nc1CSc3nc4ccccc4c(=O)n3c5ccc(cc5F)F)C(=O)[O-] C13218263
CCn1c2ccc(cc2nc1CSc3nc4ccccc4c(=O)n3c5ccc(cc5)Cl)C(=O)[O-] C13218579
c1cc(sc1)c2nc(co2)CSc3nc4cc(ccc4c(=O)n3c5ccc(cc5)F)C(=O)[O-] C13280170
c1ccc(cc1)c2cc(=O)oc3c2cc(c(c3)OS(=O)(=O)c4ccc(cc4)/C=C/C(=O)[O-])Cl C13314992
C[C@@H]1Cc2c(c3ccccc3nc2/C(=C/c4cn(nc4c5ccc(cc5)OC)CCC#N)/C1)C(=O)[O-] C13361640
c1cc(ccc1C(=O)N2CCN(CC2)S(=O)(=O)c3cc(cs3)C(=O)[O-])SC(F)(F)F C13401479
Cc1ccc(o1)C2=NN([C@H](C2)c3cccs3)C(=O)COc4c(cc(cc4Cl)C(=O)[O-])Cl C13423559
Cc1ccc(o1)C2=NN([C@@H](C2)c3cccs3)C(=O)COc4c(cc(cc4Cl)C(=O)[O-])Cl C13423560
COc1cc(cc(c1OS(=O)(=O)c2c(cccc2Cl)Cl)Br)/C=C/C(=O)[O-] C13463063
CN\1C(=O)/C(=C/c2cc(ccc2OCC(=O)[O-])Br)/S/C1=N\c3ccc(cc3)OC C15010327
CCOc1ccc2c(c1)sc(n2)N3[C@H](C(=C(C3=O)[O-])C(=O)c4ccc(o4)C)c5ccccc5F C08837541
CCOc1ccc2c(c1)sc(n2)N3[C@@H](C(=C(C3=O)[O-])C(=O)c4ccc(o4)C)c5ccccc5F C08902375
CCOc1ccc2c(c1)sc(n2)N3[C@@H](C(=C(C3=O)[O-])C(=O)c4ccco4)c5cccc(c5)Cl C08980886
CCOc1ccc2c(c1)sc(n2)N3[C@@H](C(=C(C3=O)[O-])C(=O)c4ccco4)c5ccc(cc5)Cl C09339445
Cc1ccc2c(c1)sc(n2)N3[C@@H](C(=C(C3=O)[O-])C(=O)c4cccs4)c5ccc(c(c5)OC)OC C09186541
Cc1ccc2c(c1)sc(n2)N3[C@@H](C(=C(C3=O)[O-])C(=O)c4ccc(cc4)OC)c5ccccc5OC C09177639
Cc1cc(no1)N2[C@@H](C(=C(C2=O)[O-])C(=O)c3ccc(cc3)OC(C)C)c4ccc(c(c4)Cl)Cl C08743522
COc1ccc(cc1COc2cccc3c2nccc3)/C=C\4/C(=O)N(C(=N4)[S-])c5ccc(cc5)F C20608104
Cc1ccc(cc1Cl)N2C(=O)/C(=C/c3cccn3CCOc4cc(cc(c4)C)C)/C(=NC2=O)[O-] C13551630
COCC1=NN(C(=O)[C@H]1C/C(=C/c2ccc(cc2)Br)/C(=O)[O-])c3ccc(cc3)Cl C33416596
CCOc1cccc(c1)[C@@H]2C(=C(C(=O)N2c3nc4ccc(cc4s3)Cl)[O-])C(=O)c5ccco5 C33517957
Cc1ccc(cc1)C(=O)C2=C(C(=O)N([C@H]2c3cccc(c3)OCC=C)c4nc(c(s4)C(=O)C)C)[O-] C33534497
CCOc1cccc(c1)[C@H]2C(=C(C(=O)N2c3nc4ccc(cc4s3)F)[O-])C(=O)c5ccc(o5)C C33551892
CCOc1cccc(c1)[C@@H]2C(=C(C(=O)N2c3nc4ccc(cc4s3)F)[O-])C(=O)c5ccc(o5)C C33551893
CCOc1cccc(c1)C(=O)C2=C(C(=O)N([C@@H]2c3cccnc3)c4nc5c(cc(cc5s4)C)C)[O-] C33790810
CCOc1cccc(c1)C(=O)C2=C(C(=O)N([C@H]2c3ccccc3F)c4nc5ccc(cc5s4)F)[O-] C33803753
C=CCOc1ccc(cc1)[C@@H]2C(=C(C(=O)N2c3nc4ccc(cc4s3)F)[O-])C(=O)c5ccco5 C34917681
CCOc1ccc(cc1)C(=O)C2=C(C(=O)N([C@H]2c3ccncc3)c4nc5c(cc(cc5s4)C)C)[O-] C35263835
CCOc1ccc(cc1)C(=O)C2=C(C(=O)N([C@@H]2c3ccncc3)c4nc5c(cc(cc5s4)C)C)[O-] C35263836
CCOc1ccc(cc1)C(=O)C2=C(C(=O)N([C@@H]2c3cccnc3)c4nc5c(cc(cc5s4)C)C)[O-] C35263838
CCOc1ccc(cc1)C(=O)C2=C(C(=O)N([C@H]2c3ccc(o3)C)c4nc5c(cc(cc5s4)C)C)[O-] C35263936
CCOc1ccc(cc1)[C@@H]2C(=C(C(=O)N2c3nc4c(cc(cc4s3)C)C)[O-])C(=O)c5ccncc5 C35530220
CC1=C([C@@H](N2C(=CSC2=N1)/C=C(/N3CCCC3)\[O-])c4ccccc4Cl)C(=O)OCCOC C36050087
CC1=C([C@H](N2C(=CSC2=N1)/C=C(/N3CCOCC3)\[O-])c4ccccc4Cl)C(=O)OC(C)C C36050499
CCOc1ccc2c(c1)sc(n2)N3[C@H](C(=C(C3=O)[O-])C(=O)c4ccc(cc4)F)c5ccccc5F C08973886
CCc1nnc(s1)/N=C(/C(=C/c2cn(nc2c3ccc4ccccc4c3)c5ccccc5)/C#N)\[O-] C39997918
CCCSc1nnc(s1)/N=C(/C(=C/c2cn(nc2c3cccs3)c4ccccc4)/C#N)\[O-] C39998026
CCSc1nnc(s1)N2[C@H](C(=C(C2=O)[O-])C(=O)c3ccc(cc3)Cl)c4ccccc4F C39999877
c1ccc(cc1)[C@@H](C(=O)[O-])N2C(=O)/C(=C/c3ccc(o3)c4ccccc4C(F)(F)F)/SC2=S C40564417
c1ccc(cc1)[C@H](C(=O)[O-])N2C(=O)/C(=C/c3ccc(o3)c4ccccc4C(F)(F)F)/SC2=S C40564420
COCC1=NN(C(=O)[C@H]1C/C(=C/c2ccc(cc2)Cl)/C(=O)[O-])c3ccc(cc3)Br C33875049
CCOc1c(cc(cc1Br)/C=C/2\C(=NC(=S)N(C2=O)c3ccccc3F)[O-])CC=C C59136369
CN\1C(=O)/C(=C\c2cc(ccc2OCC(=O)[O-])Br)/S/C1=N\c3ccc(cc3)OC C33294040
CCCOc1ccc(cc1OC)/C=C\2/C(=NC(=O)N(C2=O)c3cc(c(cc3Br)C)C)[O-] C59860779
Cc1ccccc1[C@@H]2CC(=NN2C(=O)CCC(=O)[O-])c3c(nc4ccccc4c3c5ccccc5)C C62602337
Cc1ccc(c(c1)C)OCCn2cccc2/C=C/3\C(=O)N=C(N(C3=O)c4ccc(c(c4)Cl)C)[O-] C17197016
CCO/C(=C\1/[C@H](C2=C(C[C@@H](CC2=O)c3ccc(c(c3)OC)OC)N=C1C)c4cccc(c4)Cl)/[O-] C00678971
c1ccc(c(c1)C(=O)[O-])NC(=O)CCN2C(=O)/C(=C/c3cccc(c3)Br)/SC2=S C01239503
c1ccc(cc1)c2cc3c(s2)c(ncn3)Sc4ccccc4NC(=O)CSCC(=O)[O-] C08618245
COc1cc(cc(c1OCC(=O)Nc2cccc(c2)C(F)(F)F)Br)/C=C/C(=O)[O-] C12394608
C[C@@H](C(=O)Nc1ccc(cc1F)Br)Sc2ncc(n2c3ccccc3)C(=O)[O-] C13016548
c1cc(ccc1C(F)(F)F)NC(=O)COc2ccc(cc2C(=O)[O-])I C13083844
COc1ccc(cc1NC(=O)COc2ccc(cc2C(=O)[O-])I)Cl C13083990
COc1ccc(cc1S(=O)(=O)NCCSCc2ccc(s2)Br)/C=C/C(=O)[O-] C13199211
c1cc(ccc1n2c(=S)sc(n2)SCC(=O)Nc3ccc(cc3C(=O)[O-])Cl)Cl C13242592
CSc1nnc(s1)SCC(=O)Nc2ccc(cc2C(=O)[O-])I C13243448
Cc1c2cc(sc2n(n1)Cc3ccc(cc3)F)C(=O)N[C@@H](CC(=O)[O-])c4ccc(cc4)Cl C13256660
COc1cc(c(cc1OC)Br)CC(=O)Nc2ccc(cc2C(=O)[O-])Br C13260438
Cc1ccc(cc1I)NS(=O)(=O)c2cc(ccc2OC)/C=C/C(=O)[O-] C13262071
c1ccc(cc1)c2c(cn(n2)c3ccccc3)/C=C/C(=O)N[C@H](CC(=O)[O-])c4ccc(cc4)Cl C13278288
c1cc(ccc1[C@@H](CC(=O)[O-])NS(=O)(=O)c2cc(cc(c2)C(F)(F)F)C(F)(F)F)F C13344546
c1cc(ccc1n2c(cnc2SCC(=O)Nc3ccc(c(c3)C(F)(F)F)Cl)C(=O)[O-])F C13352199
C[C@@H](C(=O)Nc1ccc(cc1)Br)Sc2ncc(n2c3ccc(cc3)F)C(=O)[O-] C13353789
COc1ccc(cc1S(=O)(=O)Nc2ccccc2I)/C=C/C(=O)[O-] C13367101
Cc1cc(c(c(c1)Br)NC(=O)CSc2nc(cs2)CC(=O)[O-])Br C13414935
Cc1cc(nc(c1C(=O)[O-])SCC(=O)Nc2ccc(c(c2)C(F)(F)F)Br)C C13446277
COC(=O)c1c(csc1NC(=O)[C@H]2CC=CC[C@H]2C(=O)[O-])c3ccc(cc3)Br C15746587
Cc1c(c2ccccc2n1c3ccccc3)CC(=O)N/N=C(\CSCC(=O)[O-])/c4ccccc4 C18193824
c1cc(ccc1[N-]S(=O)(=O)c2ccc(s2)Cl)Sc3ccc(cn3)C(=O)NC4CC4 C33138626
CC(C)(C)c1ccc(cc1)[C@H]2C(=C(C(=O)N2CCOCCO)[O-])C(=O)c3ccc(cc3)Cl C35179212
Cc1ccc(cc1)COc2c(cc(cc2I)/C=C(\C(=O)[O-])/NC(=O)C)OC C35667165
CCOc1cc(ccc1OCc2cccc(c2)I)/C=C(\C(=O)[O-])/NC(=O)C C35667441
CC1=C([C@H](N2C(=CSC2=N1)/C=C(/NC(C)C)\[O-])c3ccc(cc3)C(F)(F)F)C(=O)N(C)C C35702094
COc1ccccc1CNC(=O)c2ccc3c(c2)nc(=S)n(c3[O-])c4cccc(c4)C(F)(F)F C03632063
CC1=C([C@@H](N2C(=CSC2=N1)/C=C(/NC3CC3)\[O-])c4ccc(cc4)C(F)(F)F)C(=O)N(C)C C36058877
CCc1ccc(cc1)[C@H](C[N-]S(=O)(=O)Oc2ccccc2)N3CCN[C@@H](C3)Br C39532396
CC(C)COc1ccc(cc1)C(=O)C2=C(C(=O)N([C@H]2c3c(cccc3Cl)Cl)CCO)[O-] C40080917
Cc1cc(ccc1C(=O)C2=C(C(=O)N([C@@H]2c3ccc(c(c3)Cl)Cl)CCO)[O-])OC(C)C C40084357
Cc1cc(ccc1OCC=C)C(=O)C2=C(C(=O)N([C@H]2c3ccc(c(c3)Cl)Cl)CCO)[O-] C40092106
C=CCOc1cccc(c1)[C@@H]2C(=C(C(=O)N2)[O-])C(=O)c3ccc(cc3)OCc4ccc(cc4)F C40127724
CCOc1ccc(cc1)c2ccc3c(n2)[C@@H](C(=C(NC3=O)C(F)(F)F)C(=O)c4cccs4)[O-] C40568913
Cc1c\2c(oc1C(=O)NC(C)(C)C)CCC/C2=N\N=C(\C(C(C(F)(F)F)(F)F)(F)F)/[O-] C40823202
CCCc1nnc(n1CC(=O)NC[C@H](c2ccc(cc2)Cl)N3CCc4c(ccs4)C3)[S-] C46846634
c1cc(c(c(c1)Cl)Cl)/C=C\2/C(=O)N(C(=S)S2)CCC(=O)Nc3ccc(cc3)C(=O)[O-] C15038052
c1cc(ccc1/C=C\2/C(=O)N(C(=S)S2)CCC(=O)Nc3ccc(cc3)C(=O)[O-])Br C15038055
c1cc(sc1)CNC(=O)Cc2ccc(cc2)[N-]S(=O)(=O)c3ccc(s3)Br C49510398
Cc1ccc(cc1C)C(=O)/N=C(\Nc2cccc(c2)Br)/[N-]Cc3c(nn(c3C)C)C C32972413
Cc1cc(cc(c1)N/C(=N\C(=O)c2cccc(c2)Br)/[N-]Cc3c(nn(c3C)C)C)C C32972622
CCCn1cc(c(n1)C)C[N-]/C(=N/C(=O)c2ccccc2Br)/Nc3ccccc3C C32972800
CCO/C(=C/1\[C@H](N=C(N=C1C)SCC(=O)Nc2ccc(c(c2)C)C)c3ccc(cc3)F)/[O-] C58961560
Cc1cc(cc(c1OCC(=O)Nc2ccc(cc2)CC(=O)[O-])Br)Br C20144489
CS(=O)(=O)[N-]c1ccc(cc1)NC(=O)c2c(c3ccccc3o2)CSc4cccs4 C60154343
COCCCn1c(=O)c2ccc(cc2nc1[S-])C(=O)Nc3ccc(c(c3)C(F)(F)F)F C60158382
Cc1c(c(n(n1)C)C)C[N-]/C(=N/C(=O)c2cccc(c2)Cl)/Nc3cccc(c3)Br C32972361
Cc1c(c(n(n1)C)C)CC[N-]/C(=N/C(=O)c2ccc(c(c2)F)F)/Nc3ccc(cc3)Br C32973531
c1ccc(c(c1)C(F)(F)F)NC(=O)CSC2=C([C@@H](C3=C(CCCC3=N2)[O-])c4ccco4)C#N C13175316
CC(C)Oc1c(cccc1OC)[C@@H]2CC(=O)Nc3c2sc(c3c4cccc(c4)F)C(=O)[O-] C64797686
c1cc(c(cc1C(=O)[O-])NC(=O)Nc2ccc(c(c2)Cl)Cl)N3CCCCC3 C03028930
CCOc1cccc(c1O)/C=N/Nc2c(c(nc(c2Cl)Cl)C(=O)[O-])Cl C06596077
COc1ccc(cc1)Nc2nc(c(s2)/C=N/Nc3ccc(cc3)C(=O)[O-])Cl C08011597
C/C(=N\Nc1c(c(nc(c1Cl)Cl)C(=O)[O-])Cl)/c2cc(ccc2O)OC C08344674
Cc1cccc(c1C)Nc2nc(cs2)/C=C(\C#N)/C(=O)Nc3ccc(cc3)C(=O)[O-] C13060126
CC1=C([C@H](NC(=O)N1c2ccc(cc2)C(=O)[O-])c3cccs3)C(=O)Nc4ccc(cc4)Cl C13060333
COc1ccccc1Nc2nc(c(s2)/C=N/Nc3cccc(c3)C(=O)[O-])Cl C13066423
COc1ccc(cc1)Nc2nc(c(s2)/C=N/Nc3cccc(c3)C(=O)[O-])Cl C13077856
CCc1ccc2c(c1)/C(=N/Nc3c(c(nc(c3Cl)Cl)C(=O)[O-])Cl)/C(=O)N2 C13087009
Cc1cc(c2c(c(sc2n1)C(=O)Nc3cc(ccc3C(=O)[O-])Cl)N)c4cccs4 C08451276
Cc1cc(c(c(c1)Cl)Nc2nnc(s2)SCC(=O)NCc3ccc(cc3)C(=O)[O-])C C13238031
CN(CCO)c1ccc(cc1)/C=N/Nc2c(c(nc(c2Cl)Cl)C(=O)[O-])Cl C13343931
CCc1ccc(cc1)Nc2nnc(s2)SCC(=O)Nc3ccc(cc3)/C=C/C(=O)[O-] C13395214
c1ccc(c(c1)Nc2nnc(s2)SCC(=O)Nc3ccc(cc3)/C=C/C(=O)[O-])Cl C13401267
COc1cc(cc(c1O)I)/C=N/Nc2ccccc2C(=O)[O-] C13459188
Cc1ccc(cc1Cl)c2ccc(o2)C(=O)NC(=S)Nc3ccc(c(c3)Cl)C(=O)[O-] C14269364
COc1c(cc(cc1Cl)Cl)C(=O)NC(=S)Nc2ccc(cc2C(=O)[O-])Br C16194618
Cc1cc(cc(c1Cl)C)OCC(=O)NC(=S)Nc2c(cc(cc2Cl)Cl)C(=O)[O-] C16269400
c1ccc2c(c1)c(c(s2)C(=O)NC(=S)Nc3ccc(cc3C(=O)[O-])Br)Cl C16525289
Cc1c(c(nc2c1C(=Cc3ccccc3OCc4ccc(cc4)C(=O)[O-])C(=C2C#N)C)N)C#N C18179917
c1ccc(cc1)c2cc([nH]n2)c3nnc(n3/N=C/c4c5ccccc5ccc4O)[S-] C19826903
Cc1c(c(nc2c1/C(=C/c3ccc(cc3)OCc4ccc(cc4)C(=O)[O-])/C(=C2C#N)C)N)C#N C20289774
c1cc(c(cc1CSc2nnc(n2N)N/N=C/c3cc(cc(c3[O-])Cl)Cl)Cl)Cl C21318572
c1cc2c(cccc2Br)c(c1)C(=O)NC(=S)Nc3cc(ccc3Cl)C(=O)[O-] C22572809
c1cc(ccc1c2ccc(o2)C(=O)NC(=S)Nc3cc(ccc3Cl)C(=O)[O-])Br C22716477
CCOc1ccc(cc1)c2nnc(n2N/N=C/c3c4ccccc4ccc3O)[S-] C28379614
CC1=C(Sc2ccccc2N1)/C(=C/C(=O)C(=O)NC3C4CC5CC(C4)CC3C5)/[O-] C01624259
Cc1cc2cc3c(c(c2c(c1CC=C(C)C)O)[O-])C(=O)CC(=O)[C@@]3(CC=C(C)C)C/C=C(\C)/CO C05479292
CC1=C([C@H](N2C(=CSC2=N1)/C=C(/NC[C@H]3CCCO3)\[O-])c4ccccc4)C(=O)Nc5ccccc5 C35692644
CC1=C([C@@H](N2C(=CSC2=N1)/C=C(/NC3CC3)\[O-])c4ccccc4)C(=O)Nc5ccccc5 C36049863
Cc1cc(cc2c1nc(s2)[N-]S(=O)(=O)c3ccccc3)NC(=O)Nc4ccc(cc4F)F C21357856
CC(=C)COc1ccc(c(c1)[O-])c2c(cnc(n2)N)c3ccc(cc3)Br C13125488
C[C@@H](C(=O)N/[NH+]=C/c1cc(ccc1[O-])Br)Sc2nc3ccccc3c(n2)[O-] C04531310
c1ccc(cc1)c2c(c(nnc2c3ccccc3)[O-])C(=O)N/[NH+]=C/c4ccccc4[O-] C01971823
C/C(=N\Nc1c(c(nc(c1Cl)Cl)C(=O)[O-])Cl)/c2ccc(cc2O)OC C38173027
CCc1ccc(cc1)c2nc([nH]n2)SCC(=O)Nc3ccc(cc3C(=O)[O-])Br C13345016
C[C@]1(c2c(c3ccccc3[nH]2)[C@@H](CN1)c4ccc(cc4)N(C)C)c5ccc(cc5)OCC(=O)[O-] C13361319
c1ccc(c(c1)C(=O)N)[N-]C2=NC(=O)/C(=C\c3ccc(o3)c4ccc(cc4)Br)/S2 C39869844
C[C@@H]1CCc2c(c3cc(ccc3[nH]2)C(=O)Nc4cc(c(cc4Cl)C(=O)[O-])OC)C1 C13261093
C[C@H]1CCc2c(c3cc(ccc3[nH]2)C(=O)Nc4cc(c(cc4Cl)C(=O)[O-])OC)C1 C13261094
Cc1c(c(nc2c1C(=Cc3ccc(cc3)OCc4ccc(cc4)C(=O)[O-])C(=C2C#N)C)N)C#N C33904517
c1ccc(cc1)C2=C(NN([C@H]2N)c3ccc(c(c3)C(=O)[O-])Cl)CSc4[nH]c5ccccc5n4 C39143307
Cc1ccc(cc1)C(=O)/N=C(\Nc2[nH]c3c(c(=O)n2)CCCC3)/[N-]c4cccc(c4)C C13689458
CCOc1ccc(cc1)[C@H]2N=C(N=C3N2C(=CC(=C)N3)[O-])Nc4cccc(c4C)C C51244766
Cc1ccc(cc1C)NC(=O)N/N=C\c2cc(n(c2C)c3ccc(c(c3)Cl)C(=O)[O-])C C59249724
Cc1ccc(cc1C)N/C(=N/c2nc(cc(n2)[O-])CSc3ccc(cc3)Cl)/N C12406203
CC[C@@H](C(=O)[O-])Oc1ccc(cc1)/C=C\2/C(=O)N/C(=N/c3ccc(cc3O)C)/S2 C16937310
CC[C@@H](C(=O)[O-])Oc1ccccc1/C=C\2/C(=O)N/C(=N/c3ccc(cc3O)C)/S2 C16937336
CCc1ccc(cc1)CNc2nc3nc(cc(n3n2)[O-])CNc4cc(ccc4C)Cl C65323179
Cc1c(c(=O)[nH]c(n1)Nc2cc(c(c(n2)C)CC(=C)C)[O-])Cc3ccccc3Cl C25489103
Cc1ccc(cc1C)/N=C\2/NC(=O)/C(=C\c3ccc(c(c3)Cl)OCC(=O)[O-])/S2 C04704680
c1cc(c(cc1CNc2c(nc3ccc(cc3n2)C(F)(F)F)C(=O)[O-])Cl)Cl C01651375
c1cc(ccc1CC(=O)N/N=C/c2ccc(o2)c3ccc(c(c3)C(=O)[O-])Cl)Cl C08874966
Cc1ccc(cc1)Cc2cnc(s2)NS(=O)(=O)c3cc(cc(c3C)C)C(=O)[O-] C13030879
c1ccc2cc(c(cc2c1)C(=O)[O-])OCC(=O)Nc3ccc(cc3)N4CCCCCC4 C13050396
Cc1cccc(c1C)/N=C\2/NC(=O)/C(=C\c3cccn3c4cccc(c4)C(=O)[O-])/S2 C06276279
COc1ccc(cc1O)/C=C/c2c(ccc(n2)c3cccc(c3)Br)C(=O)[O-] C13248208
c1cc(ccc1c2ccc(s2)C(=O)Nc3cc4c(cc3C(=O)[O-])OCCCO4)Cl C13332811
CC1=C([C@H](NC(=S)N1c2ccc(cc2)Cl)c3ccc(cc3)C(=O)[O-])C(=O)OC C12557477
Cc1cc2c(cc1C)nc([nH]2)/C(=C/c3ccc(o3)c4ccc(c(c4)C(=O)[O-])Cl)/C#N C13943469
c1ccc(cc1)c2c(c(sc2C(=O)N/N=C/c3ccco3)C(=O)[O-])c4ccccc4 C16491821
C[C@@H]1CCCC[C@@H]1Nc2cnn(c(=O)c2Cl)C34C[C@H]5C[C@@H](C3)CC(C5)[C@@H]4C(=O)[O-] C16608961
c1cc(ccc1C(=C(C(=O)Nc2cc(ccc2Cl)C(F)(F)F)Cl)[O-])[N+](=O)[O-] C24203641
Cc1cc(cc(c1)/N=C\2/NC(=O)/C(=C/c3ccc(o3)c4ccccc4C(=O)[O-])/S2)C C27520692
CCc1c(nc(nc1[O-])SCC(=O)/N=c\2/[nH]c(cs2)c3ccc(cc3)Cl)C C01379139
CCOC(=O)C1=C(N=C2N([C@H]1c3ccc(cc3C)C)C(=CS2)/C=C(/NCC#C)\[O-])C C34922875
Cc1cccc(c1)[C@H]2C(=C(N=C3N2C(=CS3)/C=C(/NCC#C)\[O-])C)C(=O)OC(C)C C34923341
Cc1ccc(cc1)[C@H]2C(=C(N=C3N2C(=CS3)/C=C(/NCC#C)\[O-])C)C(=O)OC(C)C C34923393
CC1=C([C@H](N2C(=CSC2=N1)/C=C(/NCC=C)\[O-])c3ccc(cc3)Cl)C(=O)OC C34923609
COc1cc(cc(c1O)Br)/C=C/2\C(=O)N=C(S2)[N-]c3ccccc3Cl C09235031
CC1=C([C@@H](N2C(=CSC2=N1)/C=C(/NC(C)C)\[O-])c3ccc(cc3)Cl)C(=O)OC C35694055
Cc1ccc(c(c1)[O-])/N=C/c2cc(cc(c2O)Br)Cc3ccccc3Cl C01948631
c1ccc(c(c1)Cc2cc(c(c(c2)Br)O)/C=N/c3ccccc3[O-])Cl C01948626
c1cc(ccc1C2=C[C@@H](N=N2)[C@@H]3NN=C(N3c4cc(ccc4Cl)C(F)(F)F)[S-])F C38613025
c1cc(ccc1C2=C[C@H](N=N2)[C@H]3NN=C(N3c4cc(ccc4Cl)C(F)(F)F)[S-])F C38613030
CCCCc1ccc(cc1)NC(=O)CSc2[n-]c3cc(cnc3n2)Br C09308530
Cc1cccc(c1)c2nnc(n2CC(=O)Nc3nc(cs3)c4ccc(c(c4)C)C)[S-] C12755607
CC1=C([C@H](N2C(=CSC2=N1)/C=C(/NC(C)C)\[O-])c3cccs3)C(=O)OC(C)C C40400865
Cc1ccc(cc1C)n2c(=O)ccc(n2)S/C=C(/Nc3cccc4c3CCCC4)\[O-] C33039767
COc1cc(cc(c1O)/C=C/2\C(=O)N=C(S2)[N-]c3ccccc3Cl)Br C16182971
Cc1ccc(c(c1)S(=O)(=O)[N-]c2c(nc3ccccc3n2)Nc4ccccc4F)C C17206309
Cc1cccc(c1)Nc2c(nc3ccccc3n2)[N-]S(=O)(=O)c4cc(ccc4C)C C02431576
Cc1c(cccc1C(=O)[O-])c2ccc(o2)/C=C/3\C(=O)N/C(=N/c4ccc(cc4)F)/S3 C59105992
Cc1cc(ccc1c2ccc(o2)/C=C/3\C(=O)N/C(=N/c4ccc(cc4)F)/S3)C(=O)[O-] C59105994
Cc1cc(cc(c1)/N=C/2\NC(=O)/C(=C/c3ccc(c(c3)Cl)OCC(=O)[O-])/S2)C C59248323
Cc1ccc(c(c1)[O-])/N=C/c2cc(cc(c2O)I)Cc3ccccc3Cl C59401227
Cc1c(cccc1Cl)/N=C/2\NC(=O)/C(=C/c3ccc(cc3)O[C@H](C)C(=O)[O-])/S2 C59678796
CCOc1ccc(cc1)[C@@H]2c3c(nc(nc3[O-])SC)NC4=C2C(=O)c5c4cccc5 C40382579
CCOc1ccc(cc1)[C@H]2c3c(nc(nc3[O-])SC)NC4=C2C(=O)c5c4cccc5 C40382582
COc1c(cc(cc1Cl)C(=O)[O-])NC(=O)/C=C/c2ccc(o2)c3ccc(cc3)F C20145368
c1cc(ccc1CC(=O)[O-])NC(=O)/C=C/c2ccc(o2)c3ccc(cc3Cl)Cl C20150898
c1cc(cc(c1)[N-]C2=NC(=O)/C(=C/c3ccc(c(c3)Br)O)/S2)C(F)(F)F C15016253
CCOc1ccc(cc1)c2c(sc3c2c(nc(n3)C)Nc4ccc(cc4)C(=O)[O-])C C62040260
Cc1ccc2nc(c(n2c1)CC(=O)Nc3ccccc3C(=O)[O-])c4ccc(c(c4)C)F C62041667
CCCCN(CC)C(=O)Nc1c(cc(cc1Br)Br)C(=O)[O-] C62825498
Cc1ccc(cc1C)/N=C\2/NC(=O)/C(=C/c3cccn3c4ccc(cc4)C(=O)[O-])/S2 C04711874
c1ccc(cc1)/C=C/C(=N/C2=NN3[C@@H](C=C(N=C3N2)c4ccccc4)c5ccccc5)/[O-] C01795992
Cc1ccc(cc1NCc2cc(=O)n3c(n2)nc([n-]3)c4ccc(cc4)C(C)(C)C)Cl C14609102
CC(C)(C)C(=O)Nc1ccc(cc1C(=O)[O-])N2CCN(CC2)c3cccc(c3)Cl C64589950
Cc1c(cccc1Cl)NCc2cc(=O)n3c(n2)nc([n-]3)c4ccc(cc4)C(C)(C)C C14609118
CC[C@@H]1CCc2c(sc(c2C(=O)N)NC(=O)c3cc(nc4c3cccc4)c5ccccc5C)C1 C02741405
Cc1cc(c(c(c1)C)S(=O)(=O)c2c(c(sc2Nc3ccccc3F)C(=O)c4ccccc4)N)C C02715981
CCC[C@@H]1CCc2c(sc(c2C(=O)N)NC(=O)c3cc(nc4c3cccc4)c5cccs5)C1 C02085918
Cc1ccc(cc1)c2cc(c3c(c(sc3n2)C(=O)Nc4ccc(cc4)F)N)c5ccc(cc5)OC C08445938
c1ccc(cc1)/C=N/NC(=O)c2c(c3c(cc(nc3o2)c4ccc(cc4)Cl)c5ccccc5)N C08636639
CCc1c(sc(n1)N)C(=O)N/N=C/c2ccccc2OCc3c(ccc(c3Cl)Cl)Cl C08779621
CC[C@H](C)c1ccc(c(c1)NC(=S)NC(=O)c2ccc(o2)c3ccc(cc3Cl)Cl)O C09064618
CC[C@H](C)c1ccc(c(c1)NC(=S)NC(=O)c2ccc(o2)c3ccc(c(c3)Cl)Cl)O C09064802
c1cc(ccc1c2cnc(nc2c3ccc(cc3O)OCc4ccc(c(c4)Cl)Cl)N)Cl C02437416
C=Cc1ccc(cc1)COc2ccc(c(c2)O)c3c(cnc(n3)N)c4ccc(cc4)Br C11866370
CC(=C)COc1ccc(c(c1)O)c2c(c(nc(n2)N)C(F)(F)F)c3ccc(cc3)Br C09409633
Cc1ccc(cc1)c2c(nc(s2)c3ccccc3)CC(=O)Nc4c(c5c(s4)CCCC5)C(=O)N C03433621
Cc1ccc(cc1)c2cc(c3c(c(sc3n2)C(=O)Nc4ccccc4C(F)(F)F)N)c5ccccc5 C06246422
Cc1ccc(cc1)c2cc(nc3c2c(c(s3)C(=O)Nc4ccccc4OC)N)c5ccccc5 C06246576
CCOC(=O)c1c(c(sc1Nc2c(cccc2C)C)C(=O)c3ccc(cc3)Br)N C08628160
CCC(C)(C)Nc1c(nc2n1cc(cc2)C)c3ccc(cc3)NC(=O)Nc4ccc(cc4)Cl C13563558
Cc1ccc(cc1)/C=C/C(=O)NC(=S)Nc2ccc(cc2)NC(=O)c3ccc(cc3)C(C)(C)C C13632790
Cc1ccc(c(c1)OC(F)F)NC(=O)c2c(c3c(cc(nc3s2)C(F)F)c4ccccc4)N C13959885
c1cc2cc(ccc2c(c1)NC(=S)NC(=O)/C=C/c3ccc(o3)c4cc(cc(c4)Cl)Cl)O C14275008
CC(C)(C)c1ccc(cc1)C(=O)Nc2ccc3c(c2)[C@@H]4C=CC[C@H]4[C@@H](N3)c5cccc(c5O)OC C14460132
c1ccc(cc1)Nc2ccc(cc2)NC(=O)c3cccc4c3N[C@@H]([C@H]5[C@@H]4C=CC5)c6cccc(c6)Cl C14460462
c1ccc(cc1)Nc2ccc(cc2)NC(=O)c3cccc4c3N[C@H]([C@@H]5[C@@H]4C=CC5)c6ccc(cc6)Cl C14465271
c1ccc(cc1)Nc2ccc(cc2)NC(=O)c3cccc4c3N[C@@H]([C@H]5[C@@H]4C=CC5)c6ccc(cc6)Cl C14465273
c1ccc(cc1)Nc2ccc(cc2)NC(=O)c3cccc4c3N[C@@H]([C@@H]5[C@@H]4C=CC5)c6cccs6 C14548749
c1ccc(cc1)Nc2ccc(cc2)NC(=O)c3cccc4c3N[C@@H]([C@@H]5[C@@H]4C=CC5)c6cccc7c6cccc7 C20698889
c1ccc(cc1)Nc2ccc(cc2)NC(=O)c3cccc4c3N[C@@H]([C@H]5[C@H]4C=CC5)c6ccccc6Cl C20700529
Cc1cccc(c1)[C@H]2[C@@H]3CC=C[C@H]3c4cccc(c4N2)C(=O)Nc5ccc(cc5)Nc6ccccc6 C20716594
Cc1cccc(c1)[C@@H]2[C@@H]3CC=C[C@H]3c4cccc(c4N2)C(=O)Nc5ccc(cc5)Nc6ccccc6 C20716598
c1ccc(cc1)Nc2ccc(cc2)NC(=O)c3cccc4c3N[C@@H]([C@H]5[C@H]4C=CC5)c6cccs6 C20752910
CCc1ccc(cc1)NC(=O)Nc2ccc3c(c2)sc(n3)SCC(=O)Nc4ccc(cc4)F C33018412
Cc1cccc(c1)NC(=O)CSc2nc3ccc(cc3s2)NC(=O)Nc4cccc(c4C)C C33018955
Cc1cccc(c1)NC(=O)CSc2nc3ccc(cc3s2)NC(=O)Nc4cc(ccc4C)C C33018967
Cc1ccccc1NC(=O)Nc2ccc3c(c2)sc(n3)SCC(=O)Nc4ccccc4Cl C33019019
Cc1ccc(c(c1)C)NC(=O)CSc2nc3ccc(cc3s2)NC(=O)Nc4cccc(c4)F C33019079
Cc1cc(cc(c1)NC(=O)CSc2nc3ccc(cc3s2)NC(=O)Nc4cccc(c4)F)C C33019132
Cc1cc(c(c(c1)C)[C@H]2[C@H]3CC=C[C@@H]3c4cccc(c4N2)C(=O)Nc5ccc(cc5)Nc6ccccc6)C C36551159
c1ccc(cc1)CNc2nc(c3c(n(nc3n2)c4ccc(c(c4)Cl)Cl)N)c5ccccc5F C37358309
c1ccc(cc1)CNc2nc(c3c(n(nc3n2)c4ccccc4Cl)N)c5ccc(c(c5)Cl)F C37361626
C[C@H](c1cccc2c1cccc2)NC(=O)c3ccc(cc3)n4c(cc(n4)c5ccc(cc5)Cl)N C38736682
CCc1ccc(cc1)Nc2c(c(ncn2)N3CCN(CC3)C(c4ccccc4)c5ccccc5)N C40688427
Cc1cc(c(cc1Nc2c(c(ncn2)N3CCCC[C@@H]3C)N)Cl)[C@@H](C#N)c4ccc(cc4)Cl C40688657
C/C(=N\Nc1ccccc1)/[C@@]2([C@@H](C[C@H]3[C@]2(CC[C@@H]4[C@@H]3CC=C5[C@]4(CC[C@H](C5)O)C)C)OC(=O)C)O C43743589
CC(C)c1ccc(cc1)c2nc(cs2)C(=O)NNC(=S)Nc3ccc(cc3Cl)Cl C46772819
CC(C)(C)c1ccc(cc1)OC(C)(C)C(=O)Nc2c(c3c(s2)C[C@H](CC3)C(C)(C)C)C(=O)N C57313294
Cc1ccc(cc1Cl)c2ccc(o2)/C=C/C(=O)NC(=S)Nc3cc(ccc3O)C(C)(C)C C22705147
CC(/C(=N/c1ccccc1)/NP(=S)(Nc2ccccc2)Nc3ccccc3)(Cl)Cl C08432924
C[C@@H](C(=O)Nc1cc(ccc1O)Cl)Sc2[nH]c3c(c4c(s3)C[C@@H](CC4)C(C)(C)C)c(=O)n2 C62038579
C[C@H](C(=O)Nc1cc(ccc1O)Cl)Sc2[nH]c3c(c4c(s3)C[C@H](CC4)C(C)(C)C)c(=O)n2 C62038582
CCC(C)(C)[C@@H]1CCc2c(sc3c2C(=N[C@H](N3)c4cc(c(c(c4)Br)O)OCC)O)C1 C15946193
CCC(C)(C)[C@H]1CCc2c(sc3c2C(=N[C@@H](N3)c4cc(cc(c4O)OCC)Br)O)C1 C15946258
Cc1c2cc3nc(cc4c(c(c([nH]4)cc5nc(cc(c1CCC(=O)[O-])[nH]2)C(=C5C)CCC(=O)[O-])C=C)C)C(=C3C)[C@@H](C)O C04208880
c1cc(cc(c1)n2c(c(nn2)S(=O)(=O)c3cccc(c3)Br)c4ccc(cc4)F)C(=O)[O-] C11758854
Cc1cccc2c1nc(c(c2)C[C@H]3CC(=NN3C(=O)CCC(=O)[O-])c4ccc(cc4)Br)Cl C11852669
c1cc(ccc1C2CCCCC2)S(=O)(=O)N3CCN(CC3)c4ccc(cc4[N+](=O)[O-])/C=C/C(=O)[O-] C13192723
CC[C@H](C(=O)[O-])Oc1ccc(cc1)/C=C/2\C(=O)N(C(=S)S2)c3ccc(c(c3)C(F)(F)F)Cl C16907299
CC[C@@H](C(=O)[O-])Oc1ccc(cc1)/C=C/2\C(=O)N(C(=S)S2)c3ccc(c(c3)C(F)(F)F)Cl C16907301
CCCCc1ccc(cc1)N2C(=O)/C(=C\c3ccc(c(c3)OCC)O[C@H](CC)C(=O)[O-])/SC2=S C16918390
CC[C@H](C)c1ccc(cc1)N2C(=O)/C(=C\c3ccc(c(c3)OCC)O[C@@H](CC)C(=O)[O-])/SC2=S C16919005
Cc1ccc(cc1)C(=O)C2=C(C(=O)N([C@H]2c3cccc(c3)[N+](=O)[O-])c4nc5ccc(cc5s4)OC)[O-] C08973241
Cc1ccc(cc1)C(=O)C2=C(C(=O)N([C@H]2c3ccc(cc3)[N+](=O)[O-])c4nc5ccc(cc5s4)OC)[O-] C09186505
Cc1ccc2c(c1)sc(n2)N3[C@@H](C(=C(C3=O)[O-])C(=O)c4ccc(cc4)OC)c5ccc(cc5)[N+](=O)[O-] C09178850
Cc1ccccc1Cn2cc(c3c2cccc3)/C=C\4/C(=NC(=O)N(C4=O)c5ccc(c(c5)Cl)OC)[O-] C08742522
Cc1c(sc(n1)N2[C@@H](C(=C(C2=O)[O-])C(=O)c3cccs3)c4cccc(c4)OCCC(C)C)C(=O)C C33490330
Cc1ccc(cc1)C(=O)C2=C(C(=O)N([C@@H]2c3ccc(cc3)N(C)C)c4nc5ccc(cc5s4)OC)[O-] C33538064
CCOc1ccc2c(c1)sc(n2)N3[C@H](C(=C(C3=O)[O-])C(=O)c4cccs4)c5ccc(cc5)N(C)C C33551763
c1cc(oc1)CN2[C@@H](C(=C(C2=O)[O-])C(=O)c3ccc(cc3)Br)c4ccc(c(c4)Cl)Cl C34934475
CCCOc1ccc(cc1)C(=O)C2=C(C(=O)N([C@H]2c3cccnc3)c4nc5c(cc(cc5s4)C)C)[O-] C35264008
CCOc1ccc(cc1)[C@H]2C(=C(C(=O)N2c3nc4c(cc(cc4s3)C)C)[O-])C(=O)/C=C/c5ccccc5 C35421751
CCc1ccc(cc1)[C@H]2C(=C(C(=O)N2c3nc4ccc(cc4s3)OCC)[O-])C(=O)c5c(nc(s5)C)C C35566328
CCN\1C(=O)/C(=C/c2cc(c(c(c2)Br)OCC=C)OC)/S/C1=N\c3cccc(c3)C(=O)[O-] C35657246
CCN(CC)C(=O)C1=C(N=C2N([C@@H]1c3ccc(cc3)C(F)(F)F)C(=CS2)/C=C(/N4CCCC4)\[O-])C C35696093
CCC1=C([C@@H](N2C(=CSC2=N1)/C=C(/N3CCC[C@H](C3)C(=O)OCC)\[O-])c4cc(ccc4C)C)C(=O)OC C36064721
CCN(C)/C(=C/C1=CSC2=NC(=C([C@@H](N12)c3cccc(c3)Oc4ccccc4)C(=O)OC(C)C)C)/[O-] C36064830
CCOc1ccc(cc1)[C@H]2C(=C(C(=O)N2c3nnc(s3)SCC)[O-])C(=O)c4ccc(cc4)Cl C39999855
CCc1ccc(cc1)[C@@H]2C(=C(C(=O)N2c3nnc(s3)SCC)[O-])C(=O)c4ccc5c(c4)C[C@H](O5)C C40000350
C=CCOc1ccc(cc1)C(=O)C2=C(C(=O)N([C@H]2c3ccc(cc3)F)c4nnc(s4)SCC=C)[O-] C40003228
Cc1ccc(c(c1)Br)c2ccc(o2)/C=C\3/C(=O)N(C(=S)S3)[C@H](c4ccccc4)C(=O)[O-] C40567489
COc1cc(ccc1OCc2ccc(cc2)Cl)/C=C\3/C(=O)N(C(=S)S3)c4ccc(cc4)C(=O)[O-] C40859328
CCCCCCOc1ccc(cc1OCC)/C=C\2/C(=O)N(C(=S)S2)[C@@H](c3ccccc3)C(=O)[O-] C40936298
COCC1=NN(C(=O)[C@H]1C/C(=C/c2ccc(c(c2)Cl)Cl)/C(=O)[O-])c3ccc(cc3)Br C33875066
Cc1ccccc1OCCn2cc(c3c2cccc3)/C=C\4/C(=NC(=O)N(C4=O)c5ccc(cc5)Cl)[O-] C09144476
Cc1c2c(n(n1)c3ccccc3)N=C4C(=Nc5ccccc5N4[C@@H]2c6ccc(cc6)C(C)C)[N-]c7cc(cc(c7)Cl)Cl C01842083
Cc1c2c(n(n1)c3ccccc3)N=C4C(=Nc5ccccc5N4[C@H]2c6cccc(c6)[N+](=O)[O-])[N-]c7ccc(c(c7)Cl)Cl C01852794
Cc1c2c(n(n1)c3ccccc3)N=C4C(=Nc5ccccc5N4[C@@H]2c6cccc(c6)[N+](=O)[O-])[N-]c7ccc(c(c7)Cl)Cl C01852796
Cc1c2c(n(n1)c3ccccc3)N=C4C(=Nc5ccccc5N4[C@H]2c6cccc(c6)[N+](=O)[O-])[N-]c7ccc(cc7Cl)Cl C01865400
Cc1c2c(n(n1)c3ccccc3)N=C4C(=Nc5ccccc5N4[C@@H]2c6cccc(c6)[N+](=O)[O-])[N-]c7ccc(cc7Cl)Cl C01865402
c1ccc(cc1)n\2c(=O)/c(=C\c3ccc(cc3)[N+](=O)[O-])/s/c2=C(\C#N)/C(=N/c4cccc(c4)Cl)/[O-] C12273796
CCOC(=O)c1ccc(cc1)N2C(=O)[C@@H]3[C@@H](c4c(nc(s4)[S-])S[C@@H]3C2=O)c5ccc(cc5)F C40475504
c1ccc(c(c1)N2C(=O)/C(=C/c3ccc(cc3)OCc4ccc(cc4)Br)/C(=NC2=S)[O-])F C59135853
CCOc1cc(ccc1OCc2ccc(cc2)Cl)/C=C/3\C(=NC(=S)N(C3=O)c4ccccc4F)[O-] C59136157
c1ccc(c(c1)/C=C/2\C(=NC(=S)N(C2=O)c3ccccc3F)[O-])OCc4ccc(cc4)Br C59136421
c1ccc(c(c1)/C=C/2\C(=NC(=S)N(C2=O)c3ccc(cc3)Br)[O-])OCc4ccc(cc4)F C59198628
CCO/C(=C/1\C(=O)/C(=C/c2cc(c(cc2Br)OC)OC)/S\C1=N/c3ccc(cc3)C)/[O-] C59247579
CCO/C(=C/1\C(=O)/C(=C/c2cc(c(cc2OC)OC)Br)/S\C1=N/c3ccc(cc3)OC)/[O-] C59366081
COc1ccc(c(c1)OC)N2C(=O)/C(=C/c3ccc(o3)c4ccc(c(c4)Cl)Cl)/C(=NC2=S)[O-] C59594960
COc1ccc(c(c1)OC)N2C(=O)/C(=C/c3ccc(o3)c4ccc(cc4Cl)Cl)/C(=NC2=S)[O-] C59595528
Cc1c(c(n(n1)Cc2ccccc2Cl)C)/C=C/3\C(=NC(=O)N(C3=O)[C@@H](C)C45CC6CC(C4)CC(C6)C5)[O-] C59858118
COc1cc(cc(c1OC)Cl)/C=C/2\C(=NC(=O)N(C2=O)c3ccc(cc3)C45CC6CC(C4)CC(C6)C5)[O-] C59861317
CCCCN1c2ccc(cc2C[C@@]3([C@@H]1CCC)C(=O)N=C(N(C3=O)c4ccc(cc4)Cl)[O-])[N+](=O)[O-] C09487481
CCOC(=O)c1ccc(cc1)N2C(=O)[C@H]3[C@H](c4c(nc(s4)[S-])S[C@@H]3C2=O)c5ccc(cc5)F C40475506
Cc1cccc(c1C)N(c2nc(cs2)CSc3ncc(n3c4ccc(cc4)F)C(=O)[O-])C(=O)C C13015819
CC(C)Cn1c(=O)c2ccc(cc2nc1SCc3cc(=O)n4c5c(sc4n3)CCCC5)C(=O)[O-] C13049392
Cc1cc(c(n1Cc2cccs2)C)C(=O)COc3ccc(cc3C(=O)[O-])I C13083953
c1cc(c(cc1Cl)Cl)c2nnc(n2C3CCCCC3)SCC(=O)N4CCC[C@H](C4)C(=O)[O-] C13255172
CCN(CC)S(=O)(=O)c1ccc(cc1)c2ccc(o2)/C=C(\CC(=O)[O-])/c3nc4ccccc4s3 C13339231
CCc1c(sc2c1c(=O)n(c(n2)SCC(=O)N3CCC[C@H](C3)C(=O)[O-])c4cc(ccc4C)C)C C13397781
CCCOc1c(cc(cc1Br)/C=C/2\C[C@@H](Cc3c2nc4ccccc4c3C(=O)[O-])C)OC C16044922
Cc1c(sc(n1)N2[C@H](C(=C(C2=O)[O-])C(=O)c3cccs3)c4ccc(cc4)C(C)(C)C)C(=O)OC C08837068
COc1ccc(c(c1)[C@H]2C(=C(C(=O)N2c3nc4ccc(cc4s3)F)[O-])C(=O)c5cccs5)OC C09339984
COc1ccc(c(c1)[C@@H]2C(=C(C(=O)N2c3nc4ccc(cc4s3)F)[O-])C(=O)c5cccs5)OC C09339983
CCCCOc1ccc(cc1OC)[C@H]2C(=C(C(=O)N2c3cc(on3)C)[O-])C(=O)c4ccc(cc4)Cl C09360907
CCCCOc1ccc(cc1OC)[C@@H]2C(=C(C(=O)N2c3cc(on3)C)[O-])C(=O)c4ccc(cc4)Cl C09360903
c1ccc(c(c1)c2ccc(s2)CN3CCN(CC3)C(=O)Cn4c(nnc4[S-])c5cccs5)F C29256562
CCOc1cc(cc(c1OC)Br)/C=C\2/C(=O)N=C(S2)[N-]c3ccc(cc3)Br C15015652
CCc1ccc(cc1)OCCCn2cc(c3c2cccc3)/C=C/4\C(=NC(=O)N(C4=O)Cc5ccco5)[O-] C08744375
CCOc1ccc2c(c1)sc(n2)N3[C@@H](C(=C(C3=O)[O-])C(=O)c4ccccc4)c5ccc(cc5)N(C)C C33547005
Cc1ccc(c(c1)OCCCn2cc(c3c2cccc3)/C=C/4\C(=NC(=O)N(C4=O)Cc5ccco5)[O-])C C33595281
CCc1ccc(cc1)N2C(=O)/C(=C/c3cccn3CCOc4ccc(cc4)Br)/C(=NC2=O)[O-] C17045976
CCC1=C([C@H](N2C(=CSC2=N1)/C=C(/N3CCN(CC3)CCOC)\[O-])c4cccc(c4)C)C(=O)OC C34923027
CCCCOc1ccc(cc1OCC)[C@@H]2C(=C(C(=O)N2c3nccs3)[O-])C(=O)c4ccc(cc4)F C34934997
CCOc1ccc(cc1OC)[C@H]2C(=C(C(=O)N2c3nc4c(cc(cc4s3)C)C)[O-])C(=O)c5ccco5 C35263446
CCCOc1ccc(cc1OCC)[C@H]2C(=C(C(=O)N2c3nccs3)[O-])C(=O)c4ccc(cc4)Cl C35274832
CCN\1C(=O)/C(=C/c2ccc(c(c2)OC)OCc3cccc(c3)F)/S/C1=N\c4ccc(cc4)C(=O)[O-] C35656725
CCN(CC)C(=O)C1=C(N=C2N([C@@H]1c3cc(ccc3OC)OC)C(=CS2)/C=C(/N4CCCC4)\[O-])C C35709679
CC1=C([C@@H](N2C(=CSC2=N1)/C=C(/N3CCN(CC3)C(=O)C)\[O-])c4ccc(cc4)C(C)C)C(=O)OC C36053562
CC1=C([C@H](N2C(=CSC2=N1)/C=C(/N3CCN(CC3)C(=O)C)\[O-])c4ccc(cc4)C(C)C)C(=O)OC C36053563
Cc1ccc(c(c1)C)[C@@H]2C(=C(N=C3N2C(=CS3)/C=C(/N4CCN(CC4)C(=O)C)\[O-])C)C(=O)OCC=C C36058797
CCc1ccc2c(c1)sc(n2)N3[C@@H](C(=C(C3=O)[O-])C(=O)c4ccc(o4)C)c5ccc(c(c5)OC)OC C09461565
Cc1ccc(cc1)OCCCn2cc(c3c2cccc3)/C=C/4\C(=O)N=C(N(C4=O)c5ccc(cc5)F)[O-] C34380237
Cc1c(n2ccccc2n1)C(=O)C3=C(C(=O)N([C@@H]3c4cccc(c4)OCCC(C)C)c5nccs5)[O-] C33813910
CC[C@H](C)n1c(c(c(c(c1=O)C#N)C)C(=O)/C=C/c2cn(nc2c3ccc(cc3)F)c4ccccc4)[O-] C38617242
Cc1cc(ccc1Cl)O[C@H](C)C(=O)c2c(c(c(=O)n(c2[O-])CCc3ccc(c(c3)OC)OC)C#N)C C38625192
Cc1ccc(cc1)[C@@H]2C(=C(C(=O)N2c3nc(c(s3)C(=O)OC)C)[O-])C(=O)c4ccc(cc4)OC(C)C C39828066
COc1cc(cc(c1OC)OC)/C=C(\C#N)/C(=N/c2nnc(s2)SCc3ccccc3Cl)/[O-] C39997310
COc1cc(cc(c1OC)OC)/C=C(\C#N)/C(=N/c2nnc(s2)SCc3ccc(cc3)Cl)/[O-] C39997429
Cc1nnc(s1)/N=C(/C(=C/c2cn(nc2c3ccc(cc3)OCCC(C)C)c4ccccc4)/C#N)\[O-] C39997800
CCCc1nnc(s1)/N=C(/C(=C/c2cn(nc2c3ccc(c(c3)C)OCC)c4ccccc4)/C#N)\[O-] C39997865
CCCOc1ccc(cc1)c2c(cn(n2)c3ccccc3)/C=C(\C#N)/C(=N/c4nnc(s4)C(C)C)/[O-] C39997897
CC(C)c1nnc(s1)/N=C(/C(=C/c2cn(nc2c3ccc(cc3)OCC=C)c4ccccc4)/C#N)\[O-] C39997904
COc1ccc(cc1)c2c(cn(n2)c3ccccc3)/C=C(\C#N)/C(=N/c4nnc(s4)SCC=C)/[O-] C39998040
CCc1ccc(cc1)/N=C\2/C(=C(/C(=C/c3ccc(cc3)OCc4ccc(cc4)F)/S2)[O-])C(=O)OCC C59105482
CCc1ccc(cc1)n2c(cc(c2C)/C=C\3/C(=C(/C(=N/c4ccc(cc4)OC)/S3)C(=O)OCC)[O-])C C59105485
COc1cc(ccc1OCc2ccc(cc2)Cl)/C=C/3\C(=NC(=S)N(C3=O)c4ccccc4F)[O-] C59136082
CCOc1cc(c(cc1/C=C\2/C(=NC(=S)N(C2=O)c3ccc(cc3)Cl)[O-])Br)OCC C33319962
CCOc1cc(cc(c1OCC=C)Br)/C=C/2\C(=O)N(/C(=N\c3cccc(c3)C(=O)[O-])/S2)C C35669294
CCOc1cc(cc(c1OCC)Br)/C=C/2\C(=NC(=O)N(C2=O)c3cccc4c3cccc4)[O-] C59861535
COc1cc(cc(c1OCC=C)Br)/C=C/2\C(=NC(=O)N(C2=O)c3cccc4c3cccc4)[O-] C59861730
COc1cc(ccc1OCC(=O)[O-])/C=C\2/C(=O)N(/C(=N\c3ccc(cc3)F)/S2)c4ccc(cc4)F C15988003
CCc1ccc(cc1)N2C(=O)/C(=C/c3cccn3CCOc4ccc(cc4Cl)Cl)/C(=NC2=O)[O-] C02260361
Cc1ccc(cc1C)OCCCn2cc(c3c2cccc3)/C=C/4\C(=O)N=C(N(C4=O)Cc5ccco5)[O-] C13569686
CCOC(=O)C1=C(N=c2n(c(=O)/c(=C\c3ccc(cc3)OCC(=O)[O-])/s2)[C@@H]1c4ccc(cc4)F)C C09007611
c1cc(oc1)Cn2c(=O)c3ccc(cc3nc2SCC(=O)c4cc(sc4Cl)Cl)C(=O)[O-] C13035536
c1cc2c(cc1C(=O)[O-])nc(n(c2=O)C[C@@H]3CCCO3)SCCOc4ccc(cc4Cl)Cl C13053062
c1cc(ccc1C(=O)[O-])N2C(=O)/C(=C\c3ccc(c(c3)[N+](=O)[O-])Oc4ccc(cc4)F)/SC2=S C13058380
c1cc(cc(c1)N2C(=O)/C(=C\c3ccc(c(c3)[N+](=O)[O-])Oc4ccc(cc4)F)/SC2=S)C(=O)[O-] C13058509
c1ccc2c(c1)ccc(c2OCC(=O)N3[C@H]([C@@H]4CCC/C(=C\c5ccco5)/C4=N3)c6ccco6)C(=O)[O-] C13086169
c1ccc2c(c1)ccc(c2OCC(=O)N3[C@@H]([C@@H]4CCC/C(=C\c5ccco5)/C4=N3)c6ccco6)C(=O)[O-] C13086173
CN(c1ccc(cc1)OS(=O)(=O)c2cc(ccc2F)C(=O)[O-])S(=O)(=O)c3ccc(cc3)Cl C13093719
Cc1cc(c(n1c2ccc(c(c2)Cl)F)C)C(=O)CSc3nc4cc(ccc4c(=O)n3C)C(=O)[O-] C13200636
COc1ccc(cc1)/C=C\2/C(=O)N(C(=N2)SCc3c(cco3)C(=O)[O-])c4ccc(c(c4)OC)Cl C13255700
CCn1c2ccc(cc2nc1SCc3c4ccccc4oc3C(=O)[O-])S(=O)(=O)N5CCCCC5 C13408419
Cc1c(sc(n1)N2[C@@H](C(=C(C2=O)[O-])C(=O)c3cccs3)c4ccc(cc4)C(C)(C)C)C(=O)OC C08837067
C=CCOc1ccc(cc1)C(=O)C2=C(C(=O)N([C@@H]2c3cccc(c3)Br)c4nccs4)[O-] C08920987
Cc1ccc(o1)C(=O)C2=C(C(=O)N([C@@H]2c3cccc(c3OC)OC)c4nc5c(cc(cc5s4)C)C)[O-] C09007676
COc1ccc(cc1OC)[C@@H]2C(=C(C(=O)N2c3nc4ccc(cc4s3)F)[O-])C(=O)c5ccc(cc5)F C09046760
Cc1c(c(n(n1)Cc2cc(ccc2OC)/C=C/3\C(=O)N=C(S3)[N-]c4ccccc4)C)Br C20294345
CCOc1cc(cc(c1OS(=O)(=O)c2ccc(cc2)C)Br)/C=C\3/C(=NC(=S)S3)[O-] C22170847
CCc1ccc(cc1)[C@@H]2C(=C(C(=O)N2c3nnc(s3)C)[O-])C(=O)c4c(nc(s4)c5ccccc5)C C27021718
CCc1ccc(cc1)N2C(=O)/C(=C\c3cccn3CCOc4cccc(c4)C(F)(F)F)/C(=NC2=O)[O-] C33331012
CCOc1ccc2c(c1)sc(n2)N3[C@@H](C(=C(C3=O)[O-])C(=O)c4ccc(cc4)Cl)c5ccc(cc5)F C33547038
CCOc1ccc(cc1)C(=O)C2=C(C(=O)N([C@H]2c3ccc(cc3)F)c4nc5ccc(cc5s4)OCC)[O-] C33552780
CN\1C(=O)/C(=C/c2ccc(o2)c3ccc(c(c3)C(=O)[O-])Cl)/S/C1=N\c4ccc(cc4)C(=O)OC C34112182
CN\1C(=O)/C(=C/c2ccc(c(c2)OC)OCc3ccccc3Cl)/S/C1=N\c4cccc(c4)C(=O)[O-] C34112348
CCOc1ccc(cc1OC)[C@@H]2C(=C(C(=O)N2c3nc4ccc(cc4s3)Cl)[O-])C(=O)c5ccco5 C34920799
Cc1c(sc(n1)N2[C@@H](C(=C(C2=O)[O-])C(=O)/C=C/c3ccccc3)c4ccc(cc4)F)C(=O)OCC=C C35420660
CCc1ccc(cc1)[C@@H]2C(=C(C(=O)N2c3nc(c(s3)C(=O)C)C)[O-])C(=O)c4c(n5cccc(c5n4)C)C C35483769
CCOc1ccc(cc1)[C@H]2C(=C(C(=O)N2c3nc4ccc(cc4s3)C)[O-])C(=O)c5c(nc(s5)C)C C35566404
CCOc1cc(ccc1OCc2cccc(c2)F)/C=C\3/C(=O)N(/C(=N\c4ccc(cc4)C(=O)[O-])/S3)C C35657076
CCC1=C([C@@H](N2C(=CSC2=N1)/C=C(/N3CCN(CC3)C(=O)C)\[O-])c4cc(ccc4C)C)C(=O)OC C35705244
CCN(CC)C(=O)C1=C(N=C2N([C@H]1c3cc(ccc3OC)OC)C(=CS2)/C=C(/N4CCCC4)\[O-])C C35709680
Cc1ccc(c(c1)C)[C@H]2C(=C(N=C3N2C(=CS3)/C=C(/N4CCN(CC4)C(=O)C)\[O-])C)C(=O)OCC=C C36058798
Cc1cc(ccc1OCCn2cc(c3c2cccc3)/C=C\4/C(=O)N=C(N(C4=O)Cc5ccco5)[O-])Cl C36496515
Cc1ccc(c(c1)OCCCn2cc(c3c2cccc3)/C=C\4/C(=O)N=C(N(C4=O)Cc5ccco5)[O-])C C36498590
Cc1c(n2ccccc2n1)C(=O)C3=C(C(=O)N([C@H]3c4cccc(c4)OCCC(C)C)c5nccs5)[O-] C33813909
CCOC(=O)[C@H]1C(=C2C(=NC(=NC2=O)/C(=C\c3ccc(cc3)C(=O)[O-])/c4ccc(cc4)Cl)S1)C C39724221
Cc1ccc(cc1)[C@H]2C(=C(C(=O)N2c3nc(c(s3)C(=O)OC)C)[O-])C(=O)c4ccc(cc4)OC(C)C C39828067
CCOc1ccc(c(c1)C)c2c(cn(n2)c3ccccc3)/C=C(\C#N)/C(=N/c4nnc(s4)C(C)C)/[O-] C39997894
CC(C)c1nnc(s1)/N=C(/C(=C/c2cn(nc2C34CC5CC(C3)CC(C5)C4)c6ccccc6)/C#N)\[O-] C39997907
CCCCSc1nnc(s1)/N=C(/C(=C/c2cn(nc2c3ccc(cc3)C)c4ccccc4)/C#N)\[O-] C39998057
CCSc1nnc(s1)N2[C@H](C(=C(C2=O)[O-])C(=O)c3cccs3)c4cccc(c4)Br C39999399
CCSc1nnc(s1)N2[C@@H](C(=C(C2=O)[O-])C(=O)c3cccs3)c4ccc(cc4)Br C39999404
CCc1ccc(cc1)[C@@H]2C(=C(C(=O)N2c3nc(c(s3)C(=O)C)C)[O-])C(=O)c4c(nc5n4cccc5C)C C40003345
COc1cccc(c1OC)[C@H]2CC(=NN2/C(=C/Sc3nc4ccccc4s3)/[O-])c5cccs5 C44810011
CCOc1ccc(cc1)N2C(=O)/C(=C/c3ccc4c(c3)CCN4Cc5ccccc5Cl)/C(=NC2=O)[O-] C02383596
CCN1C(=O)/C(=C/c2cn(c3c2cc(cc3)Br)CCOc4ccc(cc4)C)/C(=NC1=S)[O-] C59087106
CCOc1cc(cc(c1OCC)Cl)/C=C\2/C(=C(/C(=N/c3ccc(cc3)Cl)/S2)C(=O)OCC)[O-] C59247550
CCOc1ccc(cc1)/N=C\2/C(=C(/C(=C/c3cc(c(c(c3)Cl)OCC#C)Cl)/S2)[O-])C(=O)OCC C59364801
CN\1C(=O)/C(=C\c2cc(c(cc2Br)OCC#N)OC)/S/C1=N\c3cccc(c3)C(=O)[O-] C59599735
Cc1cc(cc(c1)OCCCn2cc(c3c2cccc3)/C=C/4\C(=O)N=C(N(C4=O)Cc5ccco5)[O-])C C08997365
CCCO/C(=C\1/[C@@H](C2=C(C[C@H](CC2=O)c3ccc(c(c3)OC)OC)N=C1C)c4cccc(c4)Cl)/[O-] C02771964
CCOC(=O)C1=C(N=c2n(c(=O)/c(=C\c3cccc(c3)OCC(=O)[O-])/s2)[C@@H]1c4ccc(cc4)F)C C09423990
CCCCn1c(=O)c2ccc(cc2nc1SCc3cc(=O)n4c5c(sc4n3)CCCC5)C(=O)[O-] C13044443
c1cc2c(cc1C(=O)[O-])nc(n(c2=O)C[C@H]3CCCO3)SCCOc4ccc(cc4Cl)Cl C13053063
c1ccc2c(c1)ccc(c2OCC(=O)N3[C@H]([C@H]4CCC/C(=C\c5ccco5)/C4=N3)c6ccco6)C(=O)[O-] C13086171
CCOC(=O)C1=C(N=c2n(c(=O)/c(=C\c3cccc(c3)OCC(=O)[O-])/s2)[C@H]1c4ccc(cc4)F)C C13142748
CCn1c2ccc(cc2nc1CSc3nc4cc(ccc4c(=O)n3Cc5ccco5)Cl)C(=O)[O-] C13218878
CCn1c2ccc(cc2nc1CSc3nc4cc(ccc4c(=O)n3C[C@@H]5CCCO5)Cl)C(=O)[O-] C13218904
Cc1c(sc(n1)N2[C@@H](C(=C(C2=O)[O-])C(=O)c3cccs3)c4ccc(c(c4)Cl)Cl)C(=O)OC C09234508
CCOc1ccc2c(c1)sc(n2)N3[C@H](C(=C(C3=O)[O-])C(=O)c4ccc(o4)C)c5ccc(cc5)Cl C08818138
COc1ccc(c(c1)[C@@H]2C(=C(C(=O)N2c3nc4ccc(cc4s3)OC)[O-])C(=O)c5cccs5)OC C09068248
c1cc(cnc1)[C@@H]2n3ccc(c3CS2)C(=O)c4cn(c5c4ccc(c5)c6ccc(cc6)F)CC(=O)[O-] C26741571
Cc1c(sc(n1)N2[C@@H](C(=C(C2=O)[O-])C(=O)c3cc4ccccc4o3)c5ccccc5)C(=O)OCC=C C33364503
Cc1c(sc(n1)N2[C@H](C(=C(C2=O)[O-])C(=O)c3cc4ccccc4o3)c5cccs5)C(=O)OCC=C C33366683
Cc1cc(c2c(c1)sc(n2)N3[C@@H](C(=C(C3=O)[O-])C(=O)c4ccncc4)c5cccc(c5)OCC=C)C C33371707
CCOc1ccc2c(c1)sc(n2)N3[C@H](C(=C(C3=O)[O-])C(=O)c4ccccc4)c5ccc(cc5)N(C)C C33547004
CCOc1ccc2c(c1)sc(n2)N3[C@H](C(=C(C3=O)[O-])C(=O)c4ccc(o4)C)c5ccc(cc5)N(C)C C33552390
Cc1ccc(c(c1)C)OCCCn2cc(c3c2cccc3)/C=C/4\C(=NC(=O)N(C4=O)Cc5ccco5)[O-] C33692556
Cc1cc(c2c(c1)sc(n2)N3[C@@H](C(=C(C3=O)[O-])C(=O)c4ccncc4)c5ccc(cc5)OCC=C)C C33771515
CCC1=C([C@H](N2C(=CSC2=N1)/C=C(/N3CCC4(CC3)OCCO4)\[O-])c5cccc(c5)C)C(=O)OC C34922991
CC1=C([C@H](N2C(=CSC2=N1)/C=C(/N3CCN(CC3)CCOC)\[O-])c4ccc(cc4)Cl)C(=O)OC C34923627
CC1=C([C@@H](N2C(=CSC2=N1)/C=C(/N3CCN(CC3)CCOC)\[O-])c4cccc(c4)Cl)C(=O)OC C34923684
CCOc1cccc(c1)[C@@H]2C(=C(C(=O)N2c3nc(c(s3)C(=O)C)C)[O-])C(=O)c4ccc(cc4)Cl C34933126
Cc1nnc(s1)N2[C@H](C(=C(C2=O)[O-])C(=O)c3ccc(cc3)Cl)c4cccc(c4)OCCC(C)C C34934428
CCOc1ccc(cc1OC)[C@@H]2C(=C(C(=O)N2c3nc4c(cc(cc4s3)C)C)[O-])C(=O)c5ccco5 C35263445
CCCCCCOc1ccc(cc1)[C@H]2C(=C(C(=O)N2c3nccs3)[O-])C(=O)c4c(nc(s4)C)C C35565966
Cc1cc(nc(c1C#N)SCc2cc(ccc2OC)/C=N/n3c(nnc3[S-])C(F)F)C(F)F C13959793
CC1=C([C@@H](N2C(=CSC2=N1)/C=C(/N3CCN(CC3)C(=O)C)\[O-])c4ccccc4Cl)C(=O)OC(C)C C36050500
Cc1cccc(c1OCCn2cc(c3c2cccc3)/C=C\4/C(=O)N=C(N(C4=O)c5ccc(cc5)F)[O-])C C36558943
Cc1cc(ccc1OC)C(=O)C2=C(C(=O)N([C@@H]2c3ccc(cc3)Cl)c4nc(c(s4)C(=O)OC)C)[O-] C09358930
Cc1c(n2ccccc2n1)C(=O)C3=C(C(=O)N([C@H]3c4cccc(c4)Oc5ccccc5)c6nccs6)[O-] C33813867
c1cc(ccc1/C=C/C(=O)[O-])S(=O)(=O)N2CCN(CC2)C(c3ccc(cc3)F)c4ccc(cc4)F C13312911
Cc1ccc(o1)C(=O)C2=C(C(=O)N([C@H]2c3ccco3)c4nnc(s4)SCc5ccc(cc5)Cl)[O-] C39835270
CCOc1ccc(cc1C)c2c(cn(n2)c3ccccc3)/C=C(\C#N)/C(=N/c4nnc(s4)C(C)C)/[O-] C39997903
CCc1nnc(s1)/N=C(/C(=C/c2cn(nc2c3ccc(c(c3)Cl)OCC)c4ccccc4)/C#N)\[O-] C39997951
CCOc1ccc(c(c1)C)c2c(cn(n2)c3ccccc3)/C=C(\C#N)/C(=N/c4nnc(s4)SC)/[O-] C39998006
CCSc1nnc(s1)N2[C@H](C(=C(C2=O)[O-])C(=O)c3ccc(cc3)Br)c4cccs4 C39999905
Cc1cc(cc(c1)OCCCn2cc(c3c2cccc3)/C=C/4\C(=NC(=O)N(C4=O)Cc5ccco5)[O-])C C08997365
CCO/C(=C/1\C(=O)/C(=C/c2ccc(cc2)OCc3ccc(cc3)Cl)/S\C1=N/c4ccc(cc4)OC)/[O-] C59105288
CCO/C(=C/1\C(=O)/C(=C/c2ccc(cc2)OCc3cccc(c3)C)/S\C1=N/c4ccc(cc4)Cl)/[O-] C59105336
CCO/C(=C/1\C(=O)/C(=C/c2cc(n(c2C)c3ccc(cc3C)C)C)/S\C1=N/c4ccc(cc4)OC)/[O-] C59105478
Cc1cccc(c1)COc2c(cc(cc2Cl)/C=C/3\C(=NC(=O)N(C3=O)c4ccc(cc4)F)[O-])OC C59135225
C/C(=C\N=C/1\N=C(S1)[N-]c2ccc(c(c2)Cl)F)/N(Cc3ccc(cc3)N(C)C)Cc4cccnc4 C33438022
CCCCC1(OC(=O)C(=Cc2cc(c(c(c2)I)OCC(=O)[O-])OC)C(=O)O1)C C59337003
CCO/C(=C/1\C(=O)/C(=C/c2cc(c(c(c2)Cl)OCC#C)OC)/S\C1=N/c3ccc(cc3)OC)/[O-] C59366064
COc1ccc(c(c1)OC)N2C(=O)/C(=C/c3ccc(o3)Sc4ccc(cc4)Cl)/C(=NC2=S)[O-] C59594438
CN\1C(=O)/C(=C\c2cc(c(c(c2)Br)OCC#C)OC)/S/C1=N\c3cccc(c3)C(=O)[O-] C35656869
CC(C)Oc1ccc(cc1OC)/C=C/2\C(=NC(=O)N(C2=O)c3ccc(cc3)C45CC6CC(C4)CC(C6)C5)[O-] C59860947
CCOc1ccc(cc1)N2C(=O)/C(=C/c3ccc4c(c3)CCN4Cc5ccccc5Cl)/C(=O)N=C2[O-] C02383596
CCCO/C(=C\1/[C@@H](C2=C(C[C@@H](CC2=O)c3ccc(c(c3)OC)OC)N=C1C)c4cccc(c4)Cl)/[O-] C02771962
CCCO/C(=C\1/[C@H](C2=C(C[C@H](CC2=O)c3ccc(c(c3)OC)OC)N=C1C)c4cccc(c4)Cl)/[O-] C02771965
CCCOc1ccc(c(c1)C)c2c(cn(n2)c3ccccc3)/C=C\4/C(=O)N(C(=S)S4)CCC(=O)[O-] C02671910
Cc1cc(ccc1c2c(cn(n2)c3ccccc3)/C=C\4/C(=O)N(C(=S)S4)CCC(=O)[O-])OCC=C C02363681
CCCOc1cccc(c1)c2c(cn(n2)c3ccccc3)/C=C\4/C(=O)N(C(=S)S4)CCCC(=O)[O-] C09456404
CCCSc1ccc(cc1)c2c(cn(n2)c3ccccc3)/C=C\4/C(=O)N(C(=S)S4)CCC(=O)[O-] C02258153
Cc1cc(ccc1c2c(cn(n2)c3ccccc3)/C=C\4/C(=O)N(C(=S)S4)CCC(=O)[O-])OC(C)C C13811272
CC[C@H](C(=O)[O-])Oc1ccc(cc1OC)/C=C/2\C(=O)N(C(=S)S2)c3ccccc3Br C16912492
CC[C@@H](C(=O)[O-])Oc1ccc(cc1OC)/C=C/2\C(=O)N(C(=S)S2)c3ccccc3Br C16912495
CC[C@H](C(=O)[O-])Oc1ccc(cc1OC)/C=C/2\C(=O)N(C(=S)S2)c3cccc(c3)Br C16912497
CCOc1cc(ccc1OCCC(=O)[O-])/C=C/2\C(=O)N(C(=S)S2)c3ccccc3Br C16919590
Cc1cc(ccc1c2c(cn(n2)c3ccccc3)/C=C/4\C(=O)N(C(=S)S4)CCC(=O)[O-])OCC=C C28627961
Cc1c(sc(n1)N2[C@H](C(=C(C2=O)[O-])C(=O)c3ccncc3)c4cccc(c4)OCCC(C)C)C(=O)C C33379319
Cc1c(sc(n1)N2[C@@H](C(=C(C2=O)[O-])C(=O)c3ccncc3)c4cccc(c4)OCCC(C)C)C(=O)C C33379320
Cc1ccc(c(c1)C(=O)C2=C(C(=O)N([C@H]2c3ccc(c(c3)OC)OC)c4nc(c(s4)C(=O)C)C)[O-])C C33700946
Cc1ccc(c(c1)C(=O)C2=C(C(=O)N([C@@H]2c3ccc(c(c3)OC)OC)c4nc(c(s4)C(=O)C)C)[O-])C C33700948
Cc1c(sc(n1)N2[C@H](C(=C(C2=O)[O-])C(=O)c3ccncc3)c4cccc(c4)Oc5ccccc5)C(=O)C C33760012
CC1=C([C@@H](/C(=C(\[O-])/OCC=C)/C(=N1)CS(=O)(=O)c2ccccc2)c3ccccc3C(F)(F)F)C#N C34802416
CCOC(=O)c1c(nc(s1)N2[C@@H](C(=C(C2=O)[O-])C(=O)c3ccc4c(c3)C[C@@H](O4)C)c5cccs5)C C35019934
CCOC(=O)c1c(nc(s1)N2[C@H](C(=C(C2=O)[O-])C(=O)c3ccc4c(c3)C[C@@H](O4)C)c5cccs5)C C35019936
Cc1c(sc(n1)C)C(=O)C2=C(C(=O)N([C@@H]2c3cccc4c3cccc4)c5nc(c(s5)C(=O)OC)C)[O-] C35565797
CCc1ccc(cc1)[C@H]2C(=C(C(=O)N2c3nc(c(s3)C(=O)OCC)C)[O-])C(=O)c4c(nc(s4)C)C C35565820
CCOc1c(cc(cc1Cl)C2C3=C(CC(CC3=O)(C)C)N(C4=C2C(=O)CC(C4)(C)C)CC(=O)[O-])OC C35656189
CCOc1cc(ccc1OCC=C)C2C3=C(CC(CC3=O)(C)C)N(C4=C2C(=O)CC(C4)(C)C)CC(=O)[O-] C35656195
CCN(CC)C(=O)C1=C(N=C2N([C@@H]1c3ccccc3C)C(=CS2)/C=C(/N4CCN(CC4)C(=O)C)\[O-])C C35695955
Cc1c(sc(n1)N2[C@H](C(=C(C2=O)[O-])C(=O)c3ccc4c(c3)C[C@@H](O4)C)c5ccc(cc5)F)C(=O)OC C01105739
CCOC(=O)c1c(nc(s1)N2[C@@H](C(=C(C2=O)[O-])C(=O)c3ccc4c(c3)C[C@H](O4)C)c5cccs5)C C38255831
CCCCCn1c(c(c(c(c1=O)C#N)C)C(=O)CN2C(=O)/C(=C/c3ccc(cc3)OC)/SC2=S)[O-] C38616856
CC[C@H](C)n1c(c(c(c(c1=O)C#N)C)C(=O)CCCN2C(=O)/C(=C/c3ccc(cc3)C)/SC2=S)[O-] C38617443
Cc1ccc(cc1)/C=C\2/C(=O)N(C(=S)S2)CCC(=O)c3c(c(c(=O)n(c3[O-])C4CCCC4)C#N)C C38618060
c1ccc(c(c1)CSc2nnc(s2)N3[C@@H](C(=C(C3=O)[O-])C(=O)c4cccs4)c5cccnc5)F C39835293
c1cc(sc1)C(=O)C2=C(C(=O)N([C@@H]2c3ccncc3)c4nnc(s4)SCc5ccc(cc5)F)[O-] C39835331
c1cc(sc1)C(=O)C2=C(C(=O)N([C@H]2c3ccncc3)c4nnc(s4)SCc5ccc(cc5)F)[O-] C39835332
c1cc(cnc1)[C@@H]2C(=C(C(=O)N2c3nnc(s3)SCc4ccc(cc4)F)[O-])C(=O)c5cccs5 C39835333
Cc1cc(ccc1Cl)Oc2c(c(=O)n3ccccc3n2)/C=C/4\C(=O)N(C(=S)S4)CCCC(=O)[O-] C39835724
Cc1ccc(c(c1)Oc2c(c(=O)n3ccccc3n2)/C=C/4\C(=O)N(C(=S)S4)CCC(=O)[O-])C(C)C C39835744
CCc1ccc(cc1)Oc2c(c(=O)n3cccc(c3n2)C)/C=C/4\C(=O)N(C(=S)S4)CCCC(=O)[O-] C39835939
Cc1cccc(c1C)Oc2c(c(=O)n3cccc(c3n2)C)/C=C/4\C(=O)N(C(=S)S4)CCCC(=O)[O-] C39836079
Cc1ccc2nc(c(c(=O)n2c1)/C=C\3/C(=O)N(C(=S)S3)CCCC(=O)[O-])Oc4cc(cc(c4)C)C C39999280
Cc1ccc2nc(c(c(=O)n2c1)/C=C\3/C(=O)N(C(=S)S3)CCCC(=O)[O-])Oc4cccc(c4C)C C39999303
Cc1cccn2c1nc(c(c2=O)/C=C\3/C(=O)N(C(=S)S3)CCCC(=O)[O-])Oc4ccc(c(c4)C)C C40016299
CCOc1cc(cc(c1OC)Br)/C=C\2/C(=O)N(C(=S)S2)[C@@H](c3ccccc3)C(=O)[O-] C40936282
CCOc1cc(cc(c1OCCC(C)C)Br)/C=C/2\C(=O)N(C(=S)S2)CCC(=O)[O-] C40937779
COc1c(cc(cn1)c2ccc3c(c2)c(ccn3)c4ccnnc4)[N-]S(=O)(=O)c5ccc(cc5F)F C43208634
CCOC(=O)c1c(c(sc1n2c(cc(c2C)/C=C/3\C(=NC(=O)N(C3=O)c4ccc(cc4)F)[O-])C)C)C C59135316
CCOc1cc(cc(c1OCC(=O)OCC)Cl)/C=C/2\C(=NC(=S)N(C2=O)c3ccccc3F)[O-] C59136298
CCOc1cc(cc(c1OCC#C)Cl)/C=C/2\C(=NC(=O)N(C2=O)c3ccc(cc3)Br)[O-] C59198251
CCOc1cc(cc(c1OCC#C)CC=C)/C=C/2\C(=NC(=O)N(C2=O)c3ccc(cc3)Br)[O-] C59198271
CCOc1cc(cc(c1OCC#N)Cl)/C=C/2\C(=NC(=O)N(C2=O)c3cccc(c3)Br)[O-] C59198445
C=CCc1cc(cc(c1OCC(=O)[O-])Br)/C=C(/C#N)\C(=O)N2CCN(CC2)c3ccccc3 C59333279
CCc1nnc(s1)[N-]S(=O)(=O)c2ccc(cc2)/N=C/c3cc(c(cc3OC)OC)Br C59461108
CCCOc1c(cc(cc1Br)/C=C\2/C(=NC(=O)N(C2=O)c3ccc(cc3)OCC)[O-])OC C59484154
Cc1cc(cc(c1)/N=C\2/N(C(=O)/C(=C/c3ccc(c(c3)OC)OCC(=O)[O-])/S2)c4cc(cc(c4)C)C)C C08452783
COc1ccc(cc1)n2c(nnc2SCC(=O)N/N=C/c3ccccc3OCC(=O)[O-])c4ccccc4 C16226383
c1ccc(c(c1)Cc2cc(c(c(c2)[N+](=O)[O-])[O-])/C=N/c3cc(ccc3N4CCOCC4)C(F)(F)F)Cl C16450155
COc1ccc(cc1)C(=O)C2=C(C(=O)N([C@@H]2c3ccc(cc3)[N+](=O)[O-])c4nc5ccc(cc5s4)OC)[O-] C08973330
Cc1c(sc(n1)N2[C@H](C(=C(C2=O)[O-])C(=O)c3ccc(c(c3)Cl)OC)c4ccc(cc4)F)C(=O)OC C09275739
C=CCOc1cccc(c1)[C@H]2C(=C(C(=O)N2c3ccc(cc3)Cl)[O-])S(=O)(=O)c4ccc(cc4)Cl C27333007
CCCCOc1ccc(cc1OCC)[C@H]2C(=C(C(=O)N2c3nc(c(s3)C(=O)C)C)[O-])C(=O)c4ccco4 C33530464
Cc1ccc(o1)C(=O)C2=C(C(=O)N([C@H]2c3cccc(c3)OCC=C)c4nc(c(s4)C(=O)OCC=C)C)[O-] C33547733
CCCOc1ccc(cc1)[C@@H]2C(=C(C(=O)N2c3nc4ccc(cc4s3)OCC)[O-])C(=O)c5cccs5 C33551717
Cc1ccc2c(c1)sc(n2)N3[C@H](C(=C(C3=O)[O-])C(=O)c4ccc(o4)C)c5cc(c(c(c5)OC)OC)OC C33586906
Cc1ccc2c(c1)sc(n2)N3[C@@H](C(=C(C3=O)[O-])C(=O)c4ccc(o4)C)c5cc(c(c(c5)OC)OC)OC C33586907
CCOc1ccc(cc1OC)[C@@H]2C(=C(C(=O)N2c3nc4c(cc(cc4s3)C)C)[O-])C(=O)c5ccncc5 C33757227
CCOc1ccc(cc1OC)[C@H]2C(=C(C(=O)N2c3nc4c(cc(cc4s3)C)C)[O-])C(=O)c5ccncc5 C33757228
CCCOc1ccc(cc1)[C@H]2C(=C(C(=O)N2c3nc4ccc(cc4s3)OCC)[O-])C(=O)c5ccncc5 C33769181
CCCOc1cccc(c1)C(=O)C2=C(C(=O)N([C@H]2c3ccncc3)c4nc5ccc(cc5s4)OCC)[O-] C33781407
CCCOc1cccc(c1)C(=O)C2=C(C(=O)N([C@@H]2c3cccnc3)c4nc5ccc(cc5s4)OCC)[O-] C33781410
COc1cc(ccc1OCC2CCC2)c3nc(c(nn3)CCC(=O)N4CCN(CC4)c5ccc(cc5)F)[O-] C34767420
CCOc1cc(ccc1OCC=C)[C@@H]2C(=C(C(=O)N2c3nc(c(s3)C(=O)C)C)[O-])C(=O)c4ccccc4 C35270078
Cc1ccccc1COc2ccc(cc2)C(=O)C3=C(C(=O)N([C@@H]3c4ccccc4F)c5nnc(s5)C)[O-] C35445614
CCCOc1ccc(cc1OCC)[C@@H]2C(=C(C(=O)N2Cc3ccco3)[O-])C(=O)c4c(n5cccc(c5n4)C)C C35484692
Cc1c(sc(n1)C)C(=O)C2=C(C(=O)N([C@@H]2c3ccc(cc3)C(C)(C)C)c4nc(c(s4)C(=O)OC)C)[O-] C35565759
CCOc1ccc2c(c1)sc(n2)N3[C@@H](C(=C(C3=O)[O-])C(=O)c4c(nc(s4)C)C)c5ccccc5OC C35566339
CCN\1C(=O)/C(=C/c2cc(c(c(c2)Br)OCC#C)OC)/S/C1=N\c3ccc(cc3)C(=O)[O-] C35657109
CCOC(=O)[C@H]1CCCN(C1)/C(=C/C2=CSC3=NC(=C([C@@H](N23)c4cccc(c4)Cl)C(=O)OC)C)/[O-] C35697740
CC1=C([C@H](N2C(=CSC2=N1)/C=C(/N3CCN(CC3)C(=O)C)\[O-])c4cccc(c4)Cl)C(=O)OCC=C C35701607
CCOC(=O)C1=C(N=C2N([C@@H]1c3ccccc3OC)C(=CS2)/C=C(/NC[C@@H]4CCCO4)\[O-])C(F)(F)F C35705146
CC1=C([C@H](N2C(=CSC2=N1)/C=C(/NCCN3CCOCC3)\[O-])c4cccc(c4)Cl)C(=O)OC(C)C C35705333
CC1=C([C@H](N2C(=CSC2=N1)/C=C(/N3CCN(CC3)C(=O)C)\[O-])c4ccc(cc4)Cl)C(=O)OCC=C C36053218
CC1=C([C@H](N2C(=CSC2=N1)/C=C(/NCc3ccco3)\[O-])c4ccc(cc4OC)OC)C(=O)OCCOC C36061117
CC1=C([C@@H](N2C(=CSC2=N1)/C=C(/N3CCOCC3)\[O-])c4ccc(c(c4)OC)OC)C(=O)OC(C)(C)C C36061404
CC1=C([C@H](N2C(=CSC2=N1)/C=C(/N3CCOCC3)\[O-])c4ccc(c(c4)OC)OC)C(=O)OC(C)(C)C C36061405
CCC1=C([C@@H](N2C(=CSC2=N1)/C=C(/NCCN3CCOCC3)\[O-])c4cc(cc(c4)OC)OC)C(=O)OC C36064468
CCC1=C([C@H](N2C(=CSC2=N1)/C=C(/NCCN3CCOCC3)\[O-])c4cc(cc(c4)OC)OC)C(=O)OC C36064469
CCC1=C([C@@H](N2C(=CSC2=N1)/C=C(/NCCN3CCOCC3)\[O-])c4cc(ccc4OC)OC)C(=O)OC C36064620
CCC1=C([C@H](N2C(=CSC2=N1)/C=C(/NCCN3CCOCC3)\[O-])c4cc(ccc4OC)OC)C(=O)OC C36064621
CCOC(=O)c1c(nc(s1)N2[C@@H](C(=C(C2=O)[O-])C(=O)c3ccc4c(c3)C[C@H](O4)C)c5ccc(cc5)C)C C38255813
C=CCOc1ccc(cc1)C(=O)C2=C(C(=O)N([C@H]2c3ccc(cc3Cl)Cl)CCN4CCOCC4)[O-] C39827867
Cc1c(sc(n1)N2[C@H](C(=C(C2=O)[O-])C(=O)c3ccc(cc3)OC(C)C)c4ccccc4OC)C(=O)OC C39828093
Cc1ccc(c(c1)Oc2c(c(=O)n3cccc(c3n2)C)/C=C/4\C(=O)N(C(=S)S4)CCC(=O)[O-])C(C)C C39836034
C=CCSc1nnc(s1)/N=C(/C(=C/c2cn(nc2c3cccc(c3)[N+](=O)[O-])c4ccccc4)/C#N)\[O-] C39998044
CCOc1ccc(cc1OCC)[C@H]2C(=C(C(=O)N2c3nnc(s3)SCC)[O-])C(=O)c4cccs4 C39999459
CCSc1nnc(s1)N2[C@@H](C(=C(C2=O)[O-])C(=O)c3ccc(cc3)Cl)c4ccc(c(c4)OC)OC C39999858
CCCCOc1cccc(c1)[C@@H]2C(=C(C(=O)N2c3nnc(s3)C)[O-])C(=O)c4c(nc5n4cccc5C)C C40003413
CCCCOc1cccc(c1)[C@H]2C(=C(C(=O)N2c3nnc(s3)C)[O-])C(=O)c4c(nc5n4cccc5C)C C40003414
CCOc1cc(cc(c1OCCC(C)C)Br)/C=C/2\C(=O)N(C(=S)S2)CCCC(=O)[O-] C40938428
c1ccc2cc(ccc2c1)c3csc(n3)/C(=C\Nc4ccc(cc4)S(=O)(=O)[N-]c5nccs5)/C#N C08741095
CCO/C(=C/1\C(=O)/C(=C/c2ccc(c(c2)OC)OCC#N)/S\C1=N/c3ccc(cc3)Br)/[O-] C59105462
C=CCc1cc(ccc1OCc2ccccc2)/C=C/3\C(=NC(=O)N(C3=O)c4ccc(cc4)Br)[O-] C59198254
CCOc1cc(ccc1OCc2ccc(cc2)[N+](=O)[O-])/C=C\3/C(=NC(=O)N(C3=O)c4ccc(c(c4)C)C)[O-] C59336698
CCO/C(=C/1\C(=O)/C(=C/c2ccc(c(c2)Br)OCC#N)/S\C1=N/c3ccc(cc3)OC)/[O-] C59437103
CCOc1cc(cc(c1OC)Cl)C2C3=C(CC(CC3=O)(C)C)N(C4=C2C(=O)CC(C4)(C)C)CC(=O)[O-] C00660376
C[C@H](C(=O)[O-])N1C(=O)/C(=C/c2ccc(c(c2)OC)OCc3ccc(cc3Cl)Cl)/SC1=S C01281945
c1ccc(c(c1)/C=C/2\C(=O)N(C(=O)S2)CC(=O)[O-])OCc3ccc(cc3)I C09323274
CCOc1ccc(cc1Cl)c2c(cn(n2)c3ccccc3)/C=C\4/C(=O)N(C(=S)S4)CC(=O)[O-] C02261492
Cc1cc(c(n1c2ccc(cc2)Cl)C)C(=O)[C@H](C)Sc3nc4ccccc4c(=O)n3CC(=O)[O-] C13055415
COc1cc2c(cc1OC)[C@@H](N(CC2)C(=O)COc3ccc(cc3Cl)Br)CC(=O)[O-] C13183738
Cn1ccnc1[C@@H](c2ccc(cc2)Cl)N(C)S(=O)(=O)c3ccc(c(c3)C(=O)[O-])Br C13279347
Cc1cc(c(n1c2ccc(cc2)Cl)C)C(=O)CSc3nc4ccccc4c(=O)n3[C@@H](C)C(=O)[O-] C13333788
CCOc1c(cc(cc1Br)Br)/C=C\2/C(=O)N(C(=S)S2)CCC(=O)[O-] C13362824
c1cc(cc(c1)Cl)c2c(cn(n2)CCC#N)/C=C/3\C(=O)N(C(=S)S3)c4cccc(c4)C(=O)[O-] C13363050
c1ccc(cc1)c2csc3c2c(=O)n(c(n3)SCC(=O)N4CCC[C@@H](C4)C(=O)[O-])C5CCCC5 C13439645
CCN(Cc1ccc(s1)Br)C(=O)CSc2nc3cc(ccc3c(=O)n2C)C(=O)[O-] C13444477
COc1cc(c(cc1OC)Br)S(=O)(=O)Oc2ccc(cc2Br)C(=O)[O-] C13463507
c1ccc(cc1)C2=N/C(=C/c3ccc(cc3)Oc4ccccc4)/C(=O)N2c5ccc(cc5)S(=O)(=O)[O-] C15220306
C[C@@H](C(=O)[O-])Oc1ccc(cc1OC)/C=C/2\C(=O)N(C(=S)S2)c3ccccc3Br C16913669
C[C@H](C(=O)[O-])Oc1ccc(cc1OC)/C=C/2\C(=O)N(C(=S)S2)c3ccccc3Br C16913674
C[C@@H](C(=O)[O-])Oc1ccc(cc1OC)/C=C/2\C(=O)N(C(=S)S2)c3cccc(c3)Br C16913678
COc1ccc(cc1OC)[C@@H]2C(=C(C(=O)N2c3nccs3)[O-])C(=O)c4ccc(cc4)Br C09123119
CCOc1ccc(cc1)C(=O)C2=C(C(=O)N([C@H]2c3ccc(cc3)Br)c4nnc(s4)C)[O-] C08744188
CCOC(=O)COc1ccc(cc1Br)/C=C/2\C(=NC(=S)N(C2=O)c3ccc(cc3)F)[O-] C22135324
CCn1c(c2ccc(cc2nc1=S)C(=O)N(C)Cc3cn(nc3c4ccccc4)c5ccccc5)[O-] C25956370
Cc1csc(n1)c2cc(cn2CC(=O)N3CCCCC3)S(=O)(=O)[N-]c4cccc(c4F)Cl C33307783
CCOc1cc(cc(c1OCC)Br)C2C3=C(CCCC3=O)N(C4=C2C(=O)CCC4)CC(=O)[O-] C35656226
CC(C)(C)c1c2c(n(n1)c3ccc(cc3)OC)N(C(=O)CS[C@@H]2c4ccc(cc4F)F)CC(=O)[O-] C35848371
CC(C)(C)c1c2c(n(n1)c3ccc(cc3)OC)N(C(=O)CS[C@H]2c4ccc(cc4F)F)CC(=O)[O-] C35848373
CCn1c(c(c(c(c1=O)C#N)C)C(=O)CCCN2C(=O)/C(=C/c3ccc(cc3)Cl)/SC2=S)[O-] C38616323
CCCn1c(c(c(c(c1=O)C#N)C)C(=O)CCCN2C(=O)/C(=C/c3ccc(cc3)C)/SC2=S)[O-] C38616572
CCCn1c(c(c(c(c1=O)C#N)C)C(=O)CCN2C(=O)/C(=C/c3ccc(cc3)Cl)/SC2=S)[O-] C38616586
Cc1ccc(cc1)/C=C\2/C(=O)N(C(=S)S2)CCCC(=O)c3c(c(c(=O)n(c3[O-])C(C)C)C#N)C C38617154
Cc1c(c(=O)n(c(c1C(=O)CCN2C(=O)/C(=C/c3ccc(cc3)Cl)/SC2=S)[O-])C(C)C)C#N C38617162
CC[C@@H](C)n1c(c(c(c(c1=O)C#N)C)C(=O)CCN2C(=O)/C(=C/c3ccc(cc3)C)/SC2=S)[O-] C38617440
Cc1ccc(cc1)/C=C\2/C(=O)N(C(=S)S2)CCC(=O)c3c(c(c(=O)n(c3[O-])CC(C)C)C#N)C C38617580
Cc1c(c(=O)n(c(c1C(=O)CN2C(=O)/C(=C/c3ccc(cc3)Cl)/SC2=S)[O-])CC(C)C)C#N C38617598
Cc1c(c(=O)n(c(c1C(=O)CCN2C(=O)/C(=C/c3cccs3)/SC2=S)[O-])C4CCCC4)C#N C38618037
Cc1c(c(=O)n(c(c1C(=O)CCCN2C(=O)/C(=C/c3ccccc3)/SC2=S)[O-])C4CCCC4)C#N C38618053
CCSc1nnc(s1)N2[C@@H](C(=C(C2=O)[O-])C(=O)c3ccc(o3)C)c4cccc(c4)Br C39999578
CCSc1nnc(s1)N2[C@H](C(=C(C2=O)[O-])C(=O)c3ccc(o3)C)c4cccc(c4)Br C39999579
CCCCn1c(c(c(c(c1=O)C#N)C)C(=O)CCN2C(=O)/C(=C/c3ccc(cc3)C)/SC2=S)[O-] C40522308
CC[C@@H](C)n1c(c(c(c(c1=O)C#N)C)C(=O)CN2C(=O)/C(=C/c3ccc(cc3)Cl)/SC2=S)[O-] C40522689
CC[C@H](C)n1c(c(c(c(c1=O)C#N)C)C(=O)CN2C(=O)/C(=C/c3ccc(cc3)Cl)/SC2=S)[O-] C40522692
COc1cc(cc(c1OC)Br)/C=C\2/C(=O)N(C(=S)S2)[C@@H](c3ccccc3)C(=O)[O-] C40936266
COc1cc(cc(c1OC)Br)/C=C\2/C(=O)N(C(=S)S2)[C@H](c3ccccc3)C(=O)[O-] C40936272
COc1cc(ccc1OCc2c(cccc2Cl)Cl)/C=C\3/C(=O)N(C(=S)S3)CCC(=O)[O-] C40937739
CCN1C(=O)/C(=C/c2cn(c3c2cc(cc3)Br)CCOc4ccccc4F)/C(=NC1=O)[O-] C59087295
CCOc1cc(cc(c1OCC#N)Br)/C=C/2\C(=NC(=S)N(C2=O)c3ccccc3F)[O-] C59136307
COc1cc(cc(c1OCC=C)CC=C)/C=C/2\C(=NC(=O)N(C2=O)c3ccc(cc3)Br)[O-] C59198266
COc1cc(cc(c1OCC#C)CC=C)/C=C\2/C(=NC(=O)N(C2=O)c3cccc(c3)Br)[O-] C33385685
CC\1=NC2=C([C@@H](/C1=C(\[O-])/OCCOC)c3ccc(cc3)F)C(=O)C[C@H](C2)c4ccc(c(c4)OC)OC C02072155
CC\1=NC2=C([C@@H](/C1=C(\[O-])/OCCOC)c3ccccc3F)C(=O)C[C@@H](C2)c4ccc(c(c4)OC)OC C19881742
CC\1=NC2=C([C@@H](/C1=C(\[O-])/OCCOC)c3ccccc3F)C(=O)C[C@H](C2)c4ccc(c(c4)OC)OC C19881738
CCCCN(CCCC)C(=O)[C@H]1C[C@@H]2[C@H]([C@@H]([C@H]1C(=O)[O-])C)[C@@]3(C(=C([C@]2(C3(Cl)Cl)Cl)Cl)Cl)Cl C01890612
CCOc1cc(ccc1OCc2ccc(cc2)C)C3C4=C(CCCC4=O)N(C5=C3C(=O)CCC5)CC(=O)[O-] C00660401
CCCc1cc(cc(c1O[C@H](c2cccc(c2)Cl)C(=O)[O-])CCC)Cn3c(nc4c3nc(cc4C)C)CC C13834060
Cc1cccc(c1)Oc2ccc(cc2N\3[C@H]4CS(=O)(=O)C[C@@H]4S/C3=N\C(=O)CCCC(=O)[O-])Cl C16740932
Cc1ccc2c(c1)sc(n2)N3[C@@H](C(=C(C3=O)[O-])C(=O)c4ccccc4)c5cc(c(c(c5)OC)OC)OC C08904087
Cc1c(sc(n1)N2[C@H](C(=C(C2=O)[O-])C(=O)c3ccc(cc3)Cl)c4cc(c(c(c4)OC)OC)OC)C C09069827
Cc1c(sc(n1)N2[C@@H](C(=C(C2=O)[O-])C(=O)c3ccc(cc3)Cl)c4cc(c(c(c4)OC)OC)OC)C C09069822
Cc1c(sc(n1)N2[C@@H](C(=C(C2=O)[O-])C(=O)c3ccc(c(c3)Cl)OC)c4cccc(c4OC)OC)C C09175809
Cc1c(sc(n1)N2[C@H](C(=C(C2=O)[O-])C(=O)c3ccc(c(c3)Cl)OC)c4cccc(c4OC)OC)C C09175814
CCOc1cc(ccc1OCC=C)[C@@H]2C(=C(C(=O)N2Cc3ccco3)[O-])C(=O)c4ccc5c(c4)C[C@@H](O5)C C09354473
CCOc1cc(ccc1OCC=C)[C@H]2C(=C(C(=O)N2Cc3ccco3)[O-])C(=O)c4ccc5c(c4)C[C@H](O5)C C09354475
CCOc1cc(ccc1OCC=C)[C@@H]2C(=C(C(=O)N2Cc3ccco3)[O-])C(=O)c4ccc5c(c4)C[C@H](O5)C C09403553
Cc1c(sc(n1)N2[C@H](C(=C(C2=O)[O-])C(=O)c3ccc4c(c3)C[C@@H](O4)C)c5ccc(cc5)OC)C(=O)OC C09360662
C=CCOc1cccc(c1)[C@H]2C(=C(C(=O)N2CCCn3ccnc3)[O-])C(=O)c4ccc(cc4)Br C08934798
CCOc1ccc2c(c1)sc(n2)N3[C@H](C(=C(C3=O)[O-])C(=O)c4cccs4)c5cccc(c5)OCC=C C33374865
CCCCOc1ccc(cc1OCC)[C@H]2C(=C(C(=O)N2CCCN3CCOCC3)[O-])C(=O)c4cccs4 C33500435
CCCCCOc1ccc(cc1OCC)[C@@H]2C(=C(C(=O)N2CCN3CCOCC3)[O-])C(=O)c4cccs4 C33508332
CCCOc1ccc(cc1)C(=O)C2=C(C(=O)N([C@H]2c3ccc(c(c3)OCC)OCC)c4nnc(s4)C)[O-] C33586773
CCCOc1ccc(cc1)C(=O)C2=C(C(=O)N([C@@H]2c3ccc(c(c3)OCC)OCC=C)Cc4ccco4)[O-] C33600860
C[C@H]1CN(C[C@@H](O1)C)C(=O)COc2ccc(cc2OC)/C=N/n3c(nnc3[S-])c4ccccc4Cl C14359177
CCCOc1ccc(cc1OCC)[C@@H]2C(=C(C(=O)N2CCN3CCOCC3)[O-])C(=O)c4ccc(cc4)Cl C35274214
CCCCOc1ccc(cc1OC)[C@@H]2C(=C(C(=O)N2Cc3ccco3)[O-])C(=O)c4c(nc5n4cccc5)C C35420209
CCCCOc1ccc(cc1OC)[C@H]2C(=C(C(=O)N2Cc3ccco3)[O-])C(=O)c4c(nc5n4cccc5)C C35420210
CCOc1ccc(cc1OC)[C@@H]2C(=C(C(=O)N2c3nc(c(s3)C(=O)C)C)[O-])C(=O)/C=C/c4ccccc4 C35420925
CCOc1ccc(cc1OC)[C@H]2C(=C(C(=O)N2c3nc(c(s3)C(=O)C)C)[O-])C(=O)/C=C/c4ccccc4 C35420927
Cc1c(c(n(n1)c2ccc(cc2)OC)[O-])C3=C(C(=O)N(C3=O)c4ccc(cc4OC)OC)N5CCCCC5 C35621259
CCOC(=O)[C@H]1CCCN(C1)/C(=C/C2=CSC3=NC(=C([C@@H](N23)c4ccc(cc4)Cl)C(=O)OC)C)/[O-] C35694101
CC1=C([C@H](N2C(=CSC2=N1)/C=C(/NCc3ccco3)\[O-])c4cc(cc(c4)OC)OC)C(=O)OCCOC C35700938
CC1=C([C@@H](N2C(=CSC2=N1)/C=C(/NCc3ccncc3)\[O-])c4ccc(cc4)C(F)(F)F)C(=O)N(C)C C35702077
CC1=C([C@H](N2C(=CSC2=N1)/C=C(/NCc3ccncc3)\[O-])c4ccc(cc4)C(F)(F)F)C(=O)N(C)C C35702078
CC1=C([C@H](N2C(=CSC2=N1)/C=C(/NC[C@H]3CCCO3)\[O-])c4cc(ccc4OC)OC)C(=O)OCCOC C35703650
CCc1c(c(n(n1)c2ccc(cc2)OC)[O-])C3=C(C(=O)N(C3=O)c4ccc(cc4OC)OC)N5CCCC5 C35960916
CC1=C([C@@H](N2C(=CSC2=N1)/C=C(/NCc3ccc(cc3)F)\[O-])c4ccc(cc4)C(C)C)C(=O)OCC=C C36053241
CC1=C([C@@H](N2C(=CSC2=N1)/C=C(/NCc3ccncc3)\[O-])c4cccc(c4OC)OC)C(=O)OCC=C C36058707
CC1=C([C@H](N2C(=CSC2=N1)/C=C(/NC[C@@H]3CCCO3)\[O-])c4ccc(cc4OC)OC)C(=O)OCCOC C36061129
CCCOc1ccc(cc1OCC)[C@@H]2C(=C(C(=O)N2c3nccs3)[O-])C(=O)c4c(nc5n4cccc5)C C33813913
CCCOc1ccc(cc1OCC)[C@H]2C(=C(C(=O)N2c3nccs3)[O-])C(=O)c4c(nc5n4cccc5)C C33813914
CCCCCn1c(c(c(c(c1=O)C#N)C)C(=O)CCCN2C(=O)/C(=C/c3cccs3)/SC2=S)[O-] C38616847
Cc1c(sc(n1)N2[C@H](C(=C(C2=O)[O-])C(=O)c3cc4cccc(c4o3)OC)c5cccc(c5OC)OC)C C39848624
CCSc1nnc(s1)N2[C@H](C(=C(C2=O)[O-])C(=O)c3cccs3)c4ccc(c(c4)OC)OCC=C C39999471
CCCOc1ccc(cc1)[C@@H]2C(=C(C(=O)N2c3nnc(s3)SCC)[O-])C(=O)c4c(nc(s4)C)C C40000520
CC(C)CCOc1ccc(cc1OC)[C@H]2C(=C(C(=O)N2CCO)[O-])C(=O)c3ccc(cc3)Br C40076989
CC[C@@H](C)n1c(c(c(c(c1=O)C#N)C)C(=O)CCN2C(=O)/C(=C/c3ccc(cc3)Cl)/SC2=S)[O-] C40522695
CC[C@H](C)n1c(c(c(c(c1=O)C#N)C)C(=O)CCN2C(=O)/C(=C/c3ccc(cc3)Cl)/SC2=S)[O-] C40522698
CCCCCCOc1c(cc(cc1Br)/C=C\2/C(=O)N(C(=S)S2)CCC(=O)[O-])OCC C40937771
CC(C)(C)c1ccc(cc1)N2c3c(cccn3)[C@@H]([C@@H]2C(=O)[O-])Oc4ccc(cc4)C5=NC=C(C5)C(F)(F)F C52627249
CC(C)(C)c1ccc(cc1)N2c3c(cccn3)[C@@H]([C@H]2C(=O)[O-])Oc4ccc(cc4)C5=NC=C(C5)C(F)(F)F C52627254
CCO/C(=C/1\C(=O)/C(=C/c2ccc(cc2)OCC(=O)OC)/S\C1=N/c3ccc(cc3)Br)/[O-] C59105518
CCOc1ccc(cc1)N2C(=O)/C(=C\c3cc(c(c(c3)Br)OCC=C)OCC)/C(=NC2=O)[O-] C59484160
CCOC(=O)c1c2c(sc1n3c(cc(c3C)/C=C/4\C(=NC(=O)N(C4=O)Cc5ccco5)[O-])C)CCCC2 C59534731
CCCN1C(=O)/C(=C/c2cc(ccc2OCC(=O)[O-])Br)/SC1=Nc3ccc(cc3)OC C08451901
CCCCCCOc1c(cc(cc1Br)/C=C\2/C(=O)N(C(=S)S2)CCC(=O)[O-])OC C08713868
c1ccc(cc1)[C@@H](C(=O)[O-])N2C(=O)/C(=C\c3ccc(o3)c4ccc(cc4Cl)[N+](=O)[O-])/SC2=S C08763377
Cc1ccc2c(c1)N([C@H]([C@H]3C(=N2)C[C@@H](CC3=O)c4ccc(cc4)OC)c5cccs5)C(=O)CCC(=O)[O-] C09432120
CCc1c(sc2c1c(=O)n(c(n2)SCC(=O)N3CCC(CC3)C(=O)[O-])c4cccc(c4C)C)C C13353994
CCc1c(sc2c1c(=O)n(c(n2)SCC(=O)N3CCC[C@H](C3)C(=O)[O-])c4ccc(c(c4)C)C)C C13402408
CCc1c(sc2c1c(=O)n(c(n2)SCC(=O)N3CCC[C@@H](C3)C(=O)[O-])c4ccc(c(c4)C)C)C C13402413
CCc1ccc(cc1)c2nc(c(s2)C(=O)N3CCN(CC3)S(=O)(=O)c4ccc(cc4)C(=O)[O-])C C13447283
c1ccc(cc1)[C@@H]2CC(=NN2c3ccc(cc3)/C=C\4/C(=O)N(C(=S)S4)CC(=O)[O-])c5ccccc5 C16712705
COc1ccc(c(c1OC)C(=O)[O-])/C=C/2\C(=O)N(C(=S)S2)c3ccc(c(c3)C(F)(F)F)Cl C16906164
COc1ccc(c(c1OC)C(=O)[O-])/C=C/2\C(=O)N(C(=S)S2)c3ccc(cc3C(F)(F)F)Cl C16906189
CC[C@@H](C(=O)[O-])Oc1ccc(cc1OCC)/C=C/2\C(=O)N(C(=S)S2)c3cccc(c3)C(F)(F)F C16918308
CC[C@H](C(=O)[O-])Oc1ccc(cc1OCC)/C=C/2\C(=O)N(C(=S)S2)c3cccc(c3)C(F)(F)F C16918312
CCc1ccccc1N2C(=O)/C(=C/c3cc(n(c3C)c4cc(cc(c4)C(=O)[O-])C(=O)[O-])C)/C(=NC2=S)[O-] C19824508
COc1cc(cc(c1OCC=C)Br)/C=C/2\C(=NC(=S)N(C2=O)c3ccc(cc3)Cl)[O-] C20228360
Cc1cccc(c1)N2C(=O)/C(=C\c3cc(c(c(c3)I)OCC=C)OC)/C(=NC2=O)[O-] C22135469
c1ccc2c(c1)OC(O2)(C(Cl)(Cl)Cl)/N=C(\C(F)(F)F)/[N-]c3ccc(cc3)SC(F)F C12524271
Cc1cccc(c1)N2C(=O)/C(=C\c3cc(c(c(c3)Cl)OCc4ccccc4Cl)OC)/C(=NC2=O)[O-] C30930085
CCOC(=O)Cn1cc(c2c1cccc2)/C=C/3\C(=NC(=S)N(C3=O)c4cccc(c4Cl)Cl)[O-] C08914145
CCOc1ccc(cc1)C(=O)C2=C(C(=O)N([C@@H]2c3ccc(cc3)Cl)c4nc5c(cc(cc5s4)C)C)[O-] C08974032
c1ccc(cc1)c2cc(n(n2)c3ccc(cc3)/C=C\4/C(=O)N(C(=S)S4)CCC(=O)[O-])c5ccccc5 C33568529
CCOc1ccc2c(c1)sc(n2)N3[C@H](C(=C(C3=O)[O-])C(=O)c4c(nc(s4)C)C)c5ccc(cc5)F C35566324
CCOc1ccc2c(c1)sc(n2)N3[C@@H](C(=C(C3=O)[O-])C(=O)c4c(nc(s4)C)C)c5ccccc5F C35566335
CCOC(=O)C1=C(N=C2N([C@@H]1c3ccc(cc3)Cl)C(=CS2)/C=C(/N4CCN(CC4)C(=O)C)\[O-])C C36050886
CCOC(=O)C1=C(N=C2N([C@@H]1c3cccc(c3)Cl)C(=CS2)/C=C(/N4CCN(CC4)C(=O)C)\[O-])C C36050992
CCC1=C([C@@H](N2C(=CSC2=N1)/C=C(/N3CCN(CC3)C(=O)C)\[O-])c4ccccc4Cl)C(=O)OC C36058415
CCc1ccc(cc1)[C@@H]2C(=C(C(=O)N2c3nc(c(s3)C(=O)C)C)[O-])C(=O)c4c(nc5n4cccc5)C C33813933
CCc1ccc(cc1)[C@H]2C(=C(C(=O)N2c3nc(c(s3)C(=O)C)C)[O-])C(=O)c4c(nc5n4cccc5)C C33813934
Cc1ccc(cc1)[C@@H]2C(=C(C(=O)N2c3nc(c(s3)C(=O)OC)C)[O-])C(=O)c4ccc5c(c4)C[C@H](O5)C C38255722
Cc1ccc(cc1)[C@H]2C(=C(C(=O)N2c3nc(c(s3)C(=O)OC)C)[O-])C(=O)c4ccc5c(c4)C[C@H](O5)C C38255726
CC/C(=C/[C@@H]1N(c2ccc(cc2S1)OC)CCC(=O)[O-])/C=C\3/N(c4cc(ccc4S3)Cl)CC C38655591
CC(C)C[C@H](C(=O)[O-])N1C(=O)/C(=C/c2ccc(c(c2)OC)OCc3ccc(cc3)Cl)/SC1=S C39861800
CCCOc1ccc(cc1OCC)[C@@H]2C(=C(C(=O)N2CC=C)[O-])C(=O)c3ccc(cc3)Br C40026040
CCN(CC)c1ccc(cc1)[C@@H]2C(=C(C(=O)N2CC=C)[O-])C(=O)c3cccc(c3)OCc4ccc(cc4)C C40030378
CC(C)OC(=O)C1=C(N=C2N([C@H]1c3ccccc3OC)C(=CS2)/C=C(/N4CCCC4)\[O-])C(F)(F)F C40401155
CCO/C(=C\1/[C@@H](C(=C(N=C1CS(=O)(=O)c2ccccc2F)C)C#N)c3ccccc3C(F)(F)F)/[O-] C40447661
c1ccc(cc1)[C@@H](C(=O)[O-])N2C(=O)/C(=C/c3ccc(o3)c4ccc(cc4[N+](=O)[O-])Cl)/SC2=S C40567365
c1ccc(cc1)[C@H](C(=O)[O-])N2C(=O)/C(=C/c3ccc(o3)c4ccc(cc4[N+](=O)[O-])Cl)/SC2=S C40567367
CCO/C(=C\1/[C@H](C(=C(N=C1C[S@](=O)c2ccc(cc2)Cl)C)C#N)c3ccccc3C(F)(F)F)/[O-] C40685295
Cc1ccccc1COc2ccc(cc2OC)/C=C\3/C(=O)N(C(=S)S3)[C@@H](c4ccccc4)C(=O)[O-] C40936170
Cc1c(sc(n1)N2[C@H](C(=C(C2=O)[O-])C(=O)c3cc4cccc(c4o3)OC)c5ccc(cc5)F)C(=O)C C12533333
COc1cc(cc(c1OCc2ccccc2F)Cl)/C=C/3\C(=NC(=O)N(C3=O)c4ccc(cc4)F)[O-] C59135219
COc1cc(cc(c1OCc2ccc(cc2)F)Cl)/C=C/3\C(=NC(=O)N(C3=O)c4ccc(cc4)F)[O-] C59135222
CCOc1cc(cc(c1OCC=C)Br)/C=C/2\C(=NC(=S)N(C2=O)c3ccccc3F)[O-] C59136308
C=CCc1cc(cc(c1OCC#C)Br)/C=C/2\C(=NC(=S)N(C2=O)c3ccccc3F)[O-] C59136373
CCOc1cc(cc(c1OCC)CC=C)/C=C/2\C(=NC(=O)N(C2=O)c3ccc(cc3)Br)[O-] C59198268
COc1cc(cc(c1OCC=C)Cl)/C=C/2\C(=NC(=S)N(C2=O)c3ccc(cc3)Br)[O-] C59198580
CCO/C(=C/1\C(=O)/C(=C/c2cc(n(c2C)c3ccc(c(c3)C)C)C)/S\C1=N/c4ccc(cc4)OC)/[O-] C59247488
CCOc1cc(ccc1OC)/C=C\2/C(=C(/C(=N/c3ccc(cc3)Br)/S2)C(=O)OCC)[O-] C59437132
CC/N=C\1/N(C(=O)/C(=C/c2cc(c(c(c2)I)OCC(=O)[O-])OCC)/S1)CC C13880461
CCOc1ccc(cc1C)c2c(cn(n2)c3ccccc3)/C=C\4/C(=O)N(C(=S)S4)CCCC(=O)[O-] C02308800
C[C@@H](C(=O)[O-])N1C(=O)/C(=C/c2ccc(c(c2)OC)OCc3c(cccc3Cl)Cl)/SC1=S C01281939
C[C@@H](C(=O)[O-])N1C(=O)/C(=C/c2ccc(c(c2)OC)OCc3ccc(cc3Cl)Cl)/SC1=S C01281943
c1ccc(cc1)n2cc(c(n2)c3ccc(cc3)Cl)/C=C\4/C(=O)N(C(=S)S4)[C@@H](CC(=O)[O-])C(=O)[O-] C02425027
CCOc1ccc(cc1F)c2c(cn(n2)c3ccccc3)/C=C\4/C(=O)N(C(=S)S4)CCC(=O)[O-] C02508728
CN(Cc1c(cccc1Cl)F)C(=O)CSc2nc3cc(ccc3c(=O)n2CCC(=O)[O-])Cl C13177042
Cc1cc(c(n1CCc2ccc(cc2)F)C)C(=O)CSc3nnc(n3CC(=O)[O-])c4cccs4 C13203398
COc1ccc(cc1CSCC(=O)[O-])C(=O)/C=C/c2cn(nc2c3ccc(c(c3)F)F)CCC#N C13216799
CC(=O)N(c1ccc(cc1F)F)c2nc(cs2)/C=C\3/C(=O)N(C(=S)S3)CCCCC(=O)[O-] C13264721
Cc1ccc(cc1C)C(=O)COc2ccc(cc2OC)/C=C\3/C(=O)N(C(=S)S3)CCCC(=O)[O-] C13350332
COc1cccc(c1)c2c(cn(n2)c3ccc(cc3)F)/C=C\4/C(=O)N(C(=S)S4)CCCC(=O)[O-] C13362966
c1ccc(cc1)n2cc(c(n2)c3ccc(cc3)Cl)/C=C\4/C(=O)N(C(=S)S4)[C@H](CC(=O)[O-])C(=O)[O-] C02425029
CCOc1ccc(cc1F)c2c(cn(n2)c3ccccc3)/C=C\4/C(=O)N(C(=S)S4)CCCC(=O)[O-] C02508729
CC[C@H](C(=O)[O-])Oc1ccc(cc1OC)/C=C/2\C(=O)N(C(=S)S2)c3cccc(c3)C(F)(F)F C16912463
CC[C@H](C(=O)[O-])Oc1ccc(cc1OC)/C=C/2\C(=O)N(C(=S)S2)c3ccc(cc3)N(CC)CC C16912507
CCOc1cc(ccc1O[C@H](C)C(=O)[O-])/C=C/2\C(=O)N(C(=S)S2)c3ccccc3Br C16916674
CCOc1cc(cc(c1OCC(=O)[O-])CC=C)/C=C/2\C(=NC(=S)N(C2=O)c3cccc(c3)C(=O)[O-])[O-] C19888670
CCOc1ccc(cc1)[C@@H]2C(=C(C(=O)N2CCCn3ccnc3)[O-])C(=O)c4ccc(cc4)Br C18021277
C=CCOc1cccc(c1)[C@H]2C(=C(C(=O)N2CCCN3CCOCC3)[O-])C(=O)c4ccc(cc4)Cl C20229382
C=CCOc1ccc(cc1)[C@@H]2C(=C(C(=O)N2CCCN3CCOCC3)[O-])C(=O)c4ccc(cc4)Cl C20230354
CC1(CC(=C(C(=O)C1)[C@H]2c3cc(c(cc3CCN2C(=O)CSC(=S)N4CCCC4)OC)OC)[O-])C C08934484
CC1(CC(=C(C(=O)C1)[C@@H]2c3cc(c(cc3CCN2C(=O)CSC(=S)N4CCCC4)OC)OC)[O-])C C08934483
Cc1c(c(c(nc1c2ccccc2)C(C)C)CC[P@@](=O)(C[C@@H](CC(=O)[O-])O)[O-])c3ccc(cc3)F C26671825
Cc1c(c(c(nc1c2ccccc2)C(C)C)CC[P@](=O)(C[C@@H](CC(=O)[O-])O)[O-])c3ccc(cc3)F C26671829
CCOc1ccc(cc1C)c2c(cn(n2)c3ccccc3)/C=C/4\C(=O)N(C(=S)S4)CCCC(=O)[O-] C33352691
c1cc(ccc1[C@H]2C(=C(C(=O)N2CCCn3ccnc3)[O-])C(=O)c4ccc(cc4)Cl)Br C15724173
CCCOc1c(cc(cc1Br)C2C3=C(CCCC3=O)N(C4=C2C(=O)CCC4)CC(=O)[O-])OC C35656216
CCOC(=O)CSC1=C([C@H]([C@@H](C(=N1)[O-])C(=O)OC)c2ccccc2I)C#N C08973553
CCOC(=O)[C@@H]1[C@H](C(=C(N=C1[O-])SCC(=O)OC)C#N)c2ccccc2I C09110705
CCCn1c(c(c(c(c1=O)C#N)C)C(=O)CCCN2C(=O)/C(=C/c3ccc(cc3)F)/SC2=S)[O-] C38616576
CCCCCn1c(c(c(c(c1=O)C#N)C)C(=O)CCN2C(=O)/C(=C/c3cccs3)/SC2=S)[O-] C38616846
Cc1c(c(=O)n(c(c1C(=O)CCCN2C(=O)/C(=C/c3ccc(cc3)F)/SC2=S)[O-])CC=C)C#N C38616983
CC[C@@H](C)n1c(c(c(c(c1=O)C#N)C)C(=O)CCCN2C(=O)/C(=C/c3cccs3)/SC2=S)[O-] C38617430
CC[C@H](C)n1c(c(c(c(c1=O)C#N)C)C(=O)CCCN2C(=O)/C(=C/c3cccs3)/SC2=S)[O-] C38617431
Cc1c(c(=O)n(c(c1C(=O)CCCN2C(=O)/C(=C/c3cccs3)/SC2=S)[O-])CC(C)C)C#N C38617570
CCCCCCn1c(c(c(c(c1=O)C#N)C)C(=O)CN2C(=O)/C(=C/c3cccs3)/SC2=S)[O-] C38627404
CC[n+]1c2ccc(cc2sc1/C=C\C=C\3/N(c4ccc(cc4S3)C=CC(=O)[O-])CC)/C=C\C(=O)[O-] C39135886
COc1ccc(cc1OC)C(=O)C2=C(C(=O)N([C@H]2c3cccs3)c4cc(ccc4Cl)C(=O)[O-])[O-] C13214668
c1ccc(c(c1)CSc2nnc(s2)N3[C@H](C(=C(C3=O)[O-])C(=O)c4cccs4)c5ccncc5)F C39835292
CCSc1nnc(s1)N2[C@H](C(=C(C2=O)[O-])C(=O)c3ccc(cc3)Cl)c4ccc(cc4)SC C39999897
CCSc1nnc(s1)N2[C@@H](C(=C(C2=O)[O-])C(=O)c3c(nc(s3)C)C)c4ccc(cc4)SC C40000546
CCSc1nnc(s1)N2[C@H](C(=C(C2=O)[O-])C(=O)c3c(nc(s3)C)C)c4ccc(cc4)SC C40000547
COc1ccc(c(c1OC)C(=O)[O-])/C=C/2\C(=O)N(C(=S)S2)[N-]S(=O)(=O)c3ccc(cc3)Cl C16906244
c1cc(ccc1NC(=O)C[C@@H]2C(=O)N=C(S2)[N-]c3ccc(cc3)S(=O)(=O)[N-]c4nccs4)F C39843638
CCOc1ccc(c(c1)N2C(=O)/C(=C/c3ccc(c(c3)OCC)OCC(=O)[O-])/C(=NC2=O)[O-])OCC C59105277
CCOC(=O)COc1ccc(cc1Br)/C=C/2\C(=NC(=S)N(C2=O)c3ccccc3F)[O-] C59136027
Cc1cc(c(n1c2cc(cc(c2)C(=O)[O-])C(=O)[O-])C)/C=N/NC(=O)C(c3ccccc3)(c4ccccc4)O C59302876
CCO/C(=C\1/[C@H]([C@H](C(=NC1=O)SCC(=O)OC)C#N)c2ccccc2I)/[O-] C57234451
CCN(CC)C(=O)c1c(nc(s1)c2cc(c(n2C)C)S(=O)(=O)[N-]c3ccc(c(c3)Cl)F)C C65036566
CCN(CC)C(=O)c1c(nc(s1)c2cc(c(n2C)C)S(=O)(=O)[N-]c3ccc(cc3Cl)F)C C65036577
c1cc(ccc1C(=O)c2ccc3c(c2)C(=O)N(C3=O)c4ccc(cc4)Oc5ccc(c(c5)C#N)C#N)C(=O)[O-] C04113446
COc1cccc2c1O[C@@H](N3[C@H]2CC(=N3)c4ccc5ccccc5c4)c6ccc(c(c6C(=O)[O-])OC)OC C12661045
CC(C)Oc1c(cc(cc1I)Br)/C=N\Nc2ccc(cc2)C(=O)[O-] C15930890
COc1cc2ccccc2cc1C(=O)NC(=S)Nc3ccc(cc3C(=O)[O-])I C16215155
Cc1ccc(cc1NC(=O)c2cc(ccc2N3CCCCC3)NC(=O)[C@@H]4[C@@H]5C[C@H]([C@@H]4C(=O)[O-])C=C5)Cl C16400728
Cc1ccc(cc1NC(=O)c2cc(ccc2N3CCCCC3)NC(=O)[C@H]4[C@@H]5C[C@H]([C@@H]4C(=O)[O-])C=C5)Cl C16400731
COc1cc(cc(c1OCc2ccc(cc2)C(=O)[O-])Cl)C3C4=C(CCCC4=O)NC5=C3C(=O)CCC5 C00663668
Cc1c(sc(n1)N2[C@@H](C(=C(C2=O)[O-])C(=O)c3ccc(cc3)F)c4ccc(cc4)C(C)(C)C)C(=O)OC C09244139
Cc1ccc(cc1)C(=O)C2=C(C(=O)N([C@H]2c3cc(ccc3OC)OC)c4nc5ccc(cc5s4)F)[O-] C09046276
Cc1cc(c2c(c1)sc(n2)N3[C@@H](C(=C(C3=O)[O-])C(=O)c4ccc(cc4)F)c5ccc(c(c5)OC)OC)C C09044576
Cc1cc(c2c(c1)sc(n2)N3[C@H](C(=C(C3=O)[O-])C(=O)c4cccs4)c5cccc(c5OC)OC)C C08816757
Cc1cc(c2c(c1)sc(n2)N3[C@@H](C(=C(C3=O)[O-])C(=O)c4ccc(cc4)OC)c5ccc(cc5)[N+](=O)[O-])C C09046471
CCOc1ccc2c(c1)sc(n2)N3[C@H](C(=C(C3=O)[O-])C(=O)c4ccc(cc4)F)c5ccccc5OC C09236348
CCOc1ccc2c(c1)sc(n2)N3[C@@H](C(=C(C3=O)[O-])C(=O)c4cccs4)c5ccc(cc5)C(C)(C)C C09334004
Cc1cc(c2c(c1)sc(n2)N3[C@H](C(=C(C3=O)[O-])C(=O)c4cccc(c4)OC)c5cccc(c5)[N+](=O)[O-])C C08894024
CCc1ccc2c(c1)sc(n2)N3[C@H](C(=C(C3=O)[O-])C(=O)c4cccs4)c5cccc(c5OC)OC C08742895
Cc1ccc2c(c1)sc(n2)N3[C@@H](C(=C(C3=O)[O-])C(=O)c4ccc(c(c4)C)OC)c5cccc(c5)[N+](=O)[O-] C08996456
CC(C)Oc1ccccc1c2cc(c3ccccc3n2)C(=O)N/N=C(/C)\c4cc(cc(c4[O-])Cl)Cl C20550025
CCCOC(=O)c1c(oc2c1cc(c3c2cccc3)[N-]S(=O)(=O)c4ccc(c(c4)[N+](=O)[O-])Cl)C C28462931
Cc1c(sc(n1)N2[C@H](C(=C(C2=O)[O-])C(=O)c3ccc(cc3)OC)c4ccc(cc4)C(C)(C)C)C(=O)C C16729749
Cc1ccc(cc1)C(=O)C2=C(C(=O)N([C@H]2c3cccc(c3)OCC=C)c4nc5c(cc(cc5s4)C)C)[O-] C33534751
CCOc1ccc2c(c1)sc(n2)N3[C@H](C(=C(C3=O)[O-])C(=O)c4ccc(cc4)Cl)c5ccc(cc5)O C33547041
CCOc1ccc2c(c1)sc(n2)N3[C@H](C(=C(C3=O)[O-])C(=O)c4ccc(cc4)Cl)c5cccc(c5)O C33547525
CCCOc1cccc(c1)C(=O)C2=C(C(=O)N([C@@H]2c3cccc(c3)O)c4nc5ccc(cc5s4)F)[O-] C33781637
CCCOc1ccc(cc1)C(=O)C2=C(C(=O)N([C@@H]2c3ccc(cc3)O)c4nc5ccc(cc5s4)F)[O-] C34918657
CCCOc1ccc(cc1)C(=O)C2=C(C(=O)N([C@H]2c3cccc(c3)O)c4nc5ccc(cc5s4)F)[O-] C34918853
CC1=C([C@@H](N2C(=CSC2=N1)/C=C(/N3CCN(CC3)c4ccccc4F)\[O-])c5ccsc5)C(=O)OC C34923788
Cc1ccc(c(c1)C(=O)C2=C(C(=O)N([C@@H]2c3ccc(c(c3)OC)OC)c4nc5ccc(cc5s4)F)[O-])C C34954323
CCOc1cccc(c1)[C@H]2C(=C(C(=O)N2c3nc4ccc(cc4s3)Cl)[O-])C(=O)c5ccc(cc5)F C35283783
Cc1ccc(cc1NC(=O)c2cc(ccc2N3CCCCC3)NC(=O)[C@@H]4[C@H]5C[C@@H]([C@@H]4C(=O)[O-])C=C5)Cl C35354330
CCOc1cc(ccc1OC(=O)c2cccc(c2)I)/C=C/3\C(=NC(=S)S3)[O-] C35418841
C[C@H]1Cc2cc(ccc2O1)C(=O)C3=C(C(=O)N([C@@H]3c4cccc(c4)Oc5ccccc5)c6ccccn6)[O-] C38249433
COc1ccc(cc1/C=C(\C#N)/C(=N/c2nnc(s2)SCc3ccccc3F)/[O-])Br C39997645
COc1ccc(cc1/C=C(\C#N)/C(=N/c2nnc(s2)SCc3ccc(cc3)F)/[O-])Br C39997718
CCSc1nnc(s1)N2[C@H](C(=C(C2=O)[O-])C(=O)c3ccc(cc3)F)c4ccc(c(c4)Cl)Cl C40000267
CCCOc1ccc(cc1)[C@@H]2C(=C(C(=O)N2c3nnc(s3)SC)[O-])C(=O)c4ccc(cc4)OCC=C C40003128
CCCOc1ccc(cc1)[C@H]2C(=C(C(=O)N2c3nnc(s3)SC)[O-])C(=O)c4ccc(cc4)OCC=C C40003129
COc1cccc(c1C2=NCc3cnc(nc3-c4c2cc(cc4)Cl)Nc5ccc(c(c5)OC)C(=O)[O-])F C40939534
CCOc1ccc(cc1)c2nnc(n2N/N=C/c3cc(cc(c3O)Br)Br)[S-] C16807939
COc1ccc(cc1NS(=O)(=O)c2ccc3c(c2)[C@H]4C=CC[C@H]4[C@H](N3)c5ccc(cc5)C(=O)[O-])Cl C58849672
Cc1cccc(c1)COc2c(cc(cc2Cl)/C=C/3\C(=NC(=S)N(C3=O)c4ccccc4F)[O-])OC C59136117
CCO/C(=C/1\C(=O)/C(=C/c2cc(n(c2C)c3cccc(c3)[N+](=O)[O-])C)/S\C1=N/c4ccc(cc4)C)/[O-] C59364630
CCO/C(=C/1\C(=O)/C(=C/c2cc(c(c(c2)Cl)OCC#N)Cl)/S\C1=N/c3ccc(cc3)OC)/[O-] C59366131
CCOC(=O)C1=C(N=c2n(c(=O)/c(=C/c3cc(ccc3[O-])[N+](=O)[O-])/s2)[C@@H]1c4ccc(cc4)N(C)C)C C59418524
CCCCCC1(OC(=O)C(=Cc2cc(c(c(c2)I)OCC(=O)[O-])OC)C(=O)O1)C C59567652
CN(c1ccccc1)N2C(=O)c3cccc4c3c(cc(c4Nc5ccc(c(c5)C(=O)[O-])Cl)[N+](=O)[O-])C2=O C59859271
CC1=C([C@@H](n2c(=O)/c(=C/c3cccc(c3[O-])[N+](=O)[O-])/sc2=N1)c4ccc(cc4)OC)C(=O)OC(C)C C02139495
CCOC(=O)C1=C(N=c2n(c(=O)/c(=C/c3cccc(c3[O-])[N+](=O)[O-])/s2)[C@@H]1c4ccc(cc4)N(C)C)C C02139838
CCN(CC)c1ccc(cc1)[C@@H]2[C@H]3C(=NC(=NC3=O)SCc4ccccc4F)N=C5C2=C(CCC5)[O-] C39731380
c1cc(c(cc1Br)C(=O)[O-])OC(=O)COc2ccc(cc2Br)Br C66145380
CCn1c2ccc(cc2nc1CSc3nc4ccccc4c(=O)n3c5ccc(c(c5)OC)OC)C(=O)[O-] C02660013
COc1ccc(cc1)c2nnc(n2c3ccc(cc3)OC)SCC(=O)N/N=C/c4ccccc4C(=O)[O-] C02219141
CC1=NC2=C([C@H](C1C(=O)OC)c3ccc(c(c3)Cl)OCc4ccc(cc4)C(=O)[O-])C(=O)c5c2cccc5 C06137072
CCN(CC)c1ccc(cc1)[C@@H]2C3=C(C[C@H](CC3=O)c4ccc(c(c4)OC)OC)Nc5ccccc5N2C(=O)CCC(=O)[O-] C01409579
CCOc1cc(ccc1OCc2ccccc2C#N)/C=C\3/C(=O)N(C(=S)S3)c4cccc(c4)C(=O)[O-] C09434637
Cc1cc(nc(n1)NS(=O)(=O)c2ccc(cc2)Nc3c4cccc(c4ncc3C(=O)[O-])C(F)(F)F)C C09006231
CCOc1cc(ccc1OCc2ccccc2C#N)/C=C/3\C(=O)N(C(=S)S3)c4cccc(c4)C(=O)[O-] C15011970
COc1ccc(cc1)C(=O)C2=C(C(=O)N([C@@H]2c3cccc(c3)[N+](=O)[O-])c4nc5ccc(cc5s4)OC)[O-] C09123126
COc1ccc(cc1)C(=O)C2=C(C(=O)N([C@H]2c3cccc(c3)[N+](=O)[O-])c4nc5ccc(cc5s4)OC)[O-] C09123123
Cc1ccc2c(c1)sc(n2)N3[C@H](C(=C(C3=O)[O-])C(=O)c4ccc(cc4)OC)c5ccc(c(c5)OC)OC C09044646
Cc1ccc(cc1)C(=O)C2=C(C(=O)N([C@@H]2c3ccc(c(c3)OC)OC)c4nc5ccc(cc5s4)OC)[O-] C09271034
CCCCCOc1ccc(cc1OCC)[C@H]2C(=C(C(=O)N2CCOC)[O-])C(=O)c3ccc4c(c3)C[C@@H](O4)C C09312652
CCCCCOc1ccc(cc1OCC)[C@@H]2C(=C(C(=O)N2CCOC)[O-])C(=O)c3ccc4c(c3)C[C@H](O4)C C09312653
CCCCOc1ccc(cc1OCC)[C@H]2C(=C(C(=O)N2CCCOC)[O-])C(=O)c3ccc4c(c3)C[C@@H](O4)C C09312457
CCCCOc1ccc(cc1OCC)[C@H]2C(=C(C(=O)N2CCCOC)[O-])C(=O)c3ccc4c(c3)C[C@H](O4)C C09313133
Cc1c(sc(n1)N2[C@@H](C(=C(C2=O)[O-])C(=O)c3cc4ccccc4o3)c5ccccc5F)C(=O)OCC=C C33370791
Cc1cc(c2c(c1)sc(n2)N3[C@H](C(=C(C3=O)[O-])C(=O)c4ccco4)c5cccc(c5)OCCC(C)C)C C33525801
CCOc1ccc2c(c1)sc(n2)N3[C@H](C(=C(C3=O)[O-])C(=O)c4ccccc4)c5ccc(c(c5)OCC)O C33546747
CCOc1cc(ccc1OCCC(C)C)[C@H]2C(=C(C(=O)N2CCCOC)[O-])C(=O)c3ccc4c(c3)C[C@@H](O4)C C09290664
Cc1c(sc(n1)N2[C@@H](C(=C(C2=O)[O-])C(=O)c3ccncc3)c4ccc(cc4)C(C)(C)C)C(=O)OCC=C C33757257
Cc1c(sc(n1)N2[C@H](C(=C(C2=O)[O-])C(=O)c3ccncc3)c4ccc(cc4)C(C)(C)C)C(=O)OCC=C C33757258
CCOc1ccc(cc1)[C@@H]2C(=C(C(=O)N2c3nc(c(s3)C(=O)OC)C)[O-])C(=O)c4cc5ccccc5o4 C33772819
Cc1ccc(cc1)[C@@H]2C(=C(C(=O)N2c3nc(c(s3)C(=O)OC)C)[O-])C(=O)c4cc5cccc(c5o4)OC C33808283
CCCCCCOc1ccc(cc1)[C@@H]2C(=C(C(=O)N2c3nc(c(s3)C(=O)C)C)[O-])C(=O)c4ccncc4 C33808597
CCCCCCOc1ccc(cc1)[C@H]2C(=C(C(=O)N2c3nc(c(s3)C(=O)C)C)[O-])C(=O)c4ccncc4 C33808598
CCOc1cccc(c1)[C@H]2C(=C(C(=O)N2c3nc4ccc(cc4s3)OCC)[O-])C(=O)c5ccc(cc5)F C35283767
Cc1c(sc(n1)N2[C@@H](C(=C(C2=O)[O-])C(=O)/C=C/c3ccccc3)c4ccc(cc4)OCC=C)C(=O)OC C35420544
Cc1c(sc(n1)N2[C@H](C(=C(C2=O)[O-])C(=O)/C=C/c3ccccc3)c4ccc(cc4)OCC=C)C(=O)OC C35420546
Cc1ccccc1COc2ccc(cc2)C(=O)C3=C(C(=O)N([C@H]3c4ccc(cc4)Cl)c5nccs5)[O-] C35445250
CCCCCOc1ccc(cc1OCC)[C@@H]2C(=C(C(=O)N2CCOC)[O-])C(=O)c3c(n4cccc(c4n3)C)C C35484192
CCCCCOc1ccc(cc1OCC)[C@H]2C(=C(C(=O)N2CCOC)[O-])C(=O)c3c(n4cccc(c4n3)C)C C35484193
CCCCOc1ccc(cc1OC)[C@@H]2C(=C(C(=O)N2Cc3ccco3)[O-])C(=O)c4ccc5c(c4)C[C@H](O5)C C05918812
CCCCOc1ccc(cc1OC)[C@H]2C(=C(C(=O)N2Cc3ccco3)[O-])C(=O)c4ccc5c(c4)C[C@H](O5)C C05918866
CCc1c(c(n(n1)c2cccc(c2C)C)[O-])C3=C(C(=O)N(C3=O)c4ccc(c(c4)OC)OC)N5CCCC5 C35621577
CCOC(=O)C1CCN(CC1)/C(=C/C2=CSC3=NC(=C([C@@H](N23)c4ccccc4Cl)C(=O)OC)C)/[O-] C35693748
CCN(C)/C(=C/C1=CSC2=NC(=C([C@@H](N12)c3cccc(c3)Oc4ccccc4)C(=O)N(CC)CC)C)/[O-] C35709530
CC1=C([C@H](N2C(=CSC2=N1)/C=C(/NCCN3CCOCC3)\[O-])c4ccccc4Cl)C(=O)OC(C)C C36050459
CC1=C([C@H](N2C(=CSC2=N1)/C=C(/NCc3ccncc3)\[O-])c4ccc(cc4OC)OC)C(=O)OCC=C C36058680
CCOC(=O)[C@H]1CCCN(C1)/C(=C/C2=CSC3=NC(=C([C@@H](N23)c4cccc(c4)F)C(=O)OC(C)C)C)/[O-] C36071896
CCOC(=O)[C@@H]1[C@H](C(=C(N=C1[O-])SCC(=O)Nc2cccc(c2C)Cl)C#N)c3ccccc3Cl C02310660
CCOC(=O)c1c(nc(s1)N2[C@H](C(=C(C2=O)[O-])C(=O)c3ccc4c(c3)C[C@H](O4)C)c5ccc(cc5)C)C C38255816
CCOC(=O)c1c(nc(s1)N2[C@@H](C(=C(C2=O)[O-])C(=O)c3ccc4c(c3)C[C@H](O4)C)c5ccc(cc5)F)C C38255819
Cc1c(sc(n1)N2[C@@H](C(=C(C2=O)[O-])C(=O)c3ccc4c(c3)C[C@H](O4)C)c5ccccc5)C(=O)OCC=C C38255881
CCCCCn1c(c(c(c(c1=O)C#N)C)C(=O)CCCN2C(=O)/C(=C/c3ccc(cc3)C)/SC2=S)[O-] C38616853
CCOC(=O)[C@H]1[C@H](SC2=C1CCCCC2)NC(=O)[C@@H](C)Sc3nnc4n3c5c(c(n4)[O-])CCCC5 C39733517
Cc1nnc(s1)/N=C(/C(=C/c2cn(nc2c3ccc(cc3)OCc4ccccc4)c5ccccc5)/C#N)\[O-] C39997829
c1ccc(cc1)/C=C/CSc2nnc(s2)N3[C@@H](C(=C(C3=O)[O-])C(=O)c4ccccc4)c5cccs5 C40000570
CCCCCOc1ccc(cc1OCC)[C@H]2C(=C(C(=O)N2CCOC)[O-])C(=O)c3c(nc4n3cccc4C)C C40003582
CCCCCOc1c(cc(cc1Br)/C=C\2/C(=O)N(C(=S)S2)CCCC(=O)[O-])OCC C40938424
CCCOc1c(cc(cc1Br)/C=C\2/C(=NC(=O)N(C2=O)c3ccc(cc3)OCC)[O-])OCC C59484156
Cc1c(c(c2cc(ccc2n1)Br)c3ccccc3)C4=C[C@H](N(N4)C(=O)CCCC(=O)[O-])c5ccc(cc5)OC C01900160
COc1ccc(cc1)c2nnc(n2c3ccccc3)SCC(=O)N/N=C\c4ccccc4OCC(=O)[O-] C04459164
CCN(CC)c1ccc(cc1)[C@H]2[C@H]3C(=Nc4ccccc4N2C(=O)CCC(=O)[O-])C[C@@H](CC3=O)c5ccc(cc5)F C01269758
COc1ccc(c(c1)n2c(=O)c3ccc(cc3nc2[S-])C(=O)Nc4cc(c(c(c4)OC)OC)OC)OC C03631339
C=CCOc1ccc(cc1)C(=O)C2=C(C(=O)N([C@H]2c3ccc(c(c3)Cl)Cl)CCN4CCOCC4)[O-] C08837972
CCCOc1ccc(cc1)[C@H]2C(=C(C(=O)N2CCCn3ccnc3)[O-])C(=O)c4ccc(cc4)Br C09209863
CCCOc1ccc(cc1)[C@@H]2C(=C(C(=O)N2CCCn3ccnc3)[O-])C(=O)c4ccc(cc4)Br C09209862
C=CCOc1cccc(c1)[C@@H]2C(=C(C(=O)N2c3ccc(cc3)Cl)[O-])S(=O)(=O)c4ccc(cc4)Cl C27333004
CCOc1ccc2c(c1)sc(n2)N3[C@@H](C(=C(C3=O)[O-])C(=O)c4cccs4)c5cccc(c5)OCC=C C33374866
Cc1c(sc(n1)N2[C@H](C(=C(C2=O)[O-])C(=O)c3ccc(c(c3)Cl)OC)c4cccc(c4)F)C(=O)OC C08934696
CCCCCOc1ccc(cc1OCC)[C@H]2C(=C(C(=O)N2CCN3CCOCC3)[O-])C(=O)c4cccs4 C33508330
CCOc1ccc(cc1)C(=O)C2=C(C(=O)N([C@@H]2c3ccccc3F)c4nc5ccc(cc5s4)OCC)[O-] C33553115
COc1cccc(c1)C(=O)C2=C(C(=O)N([C@H]2c3cccc(c3)[N+](=O)[O-])c4nc5ccc(cc5s4)OC)[O-] C33724147
CCCCOc1ccc(cc1)[C@@H]2C(=C(C(=O)N2c3nc(c(s3)C(=O)OCC)C)[O-])C(=O)c4ccncc4 C33769919
CCCCOc1ccc(cc1OCC)[C@@H]2C(=C(C(=O)N2c3nnc(s3)C)[O-])C(=O)c4ccc(cc4)OC C33773211
CCCCCOc1ccc(cc1OCC)[C@@H]2C(=C(C(=O)N2c3nccs3)[O-])C(=O)c4ccc(cc4)OC C33775812
CCOc1ccc(cc1OCC)[C@@H]2C(=C(C(=O)N2c3nc(c(s3)C(=O)C)C)[O-])C(=O)c4ccc(cc4)F C35297662
CCOc1ccc(cc1OCC)[C@H]2C(=C(C(=O)N2c3nc(c(s3)C(=O)C)C)[O-])C(=O)c4ccc(cc4)F C35297665
CCOC(=O)c1c(nc(s1)N2[C@@H](C(=C(C2=O)[O-])C(=O)/C=C/c3ccccc3)c4ccc(cc4)[N+](=O)[O-])C C35420596
CCOC(=O)c1c(nc(s1)N2[C@H](C(=C(C2=O)[O-])C(=O)/C=C/c3ccccc3)c4ccc(cc4)[N+](=O)[O-])C C35420598
CCOC(=O)c1c(nc(s1)N2[C@@H](C(=C(C2=O)[O-])C(=O)c3c(n4cccc(c4n3)C)C)c5ccccc5)C C35483621
CCCCOc1ccc(cc1)[C@H]2C(=C(C(=O)N2c3nnc(s3)C)[O-])C(=O)c4c(n5cccc(c5n4)C)C C35483859
CCCOc1ccc(cc1OCC)[C@H]2C(=C(C(=O)N2Cc3ccco3)[O-])C(=O)c4c(n5cccc(c5n4)C)C C35484693
CCCCOc1ccccc1[C@H]2C(=C(C(=O)N2c3nc(c(s3)C(=O)C)C)[O-])C(=O)c4c(nc(s4)C)C C35566122
CCOc1ccc2c(c1)sc(n2)N3[C@H](C(=C(C3=O)[O-])C(=O)c4c(nc(s4)C)C)c5ccc(cc5)OC C35566334
CCOc1ccc2c(c1)sc(n2)N3[C@H](C(=C(C3=O)[O-])C(=O)c4c(nc(s4)C)C)c5ccccc5OC C35566340
CCCCCCOc1ccc(cc1OC)[C@@H]2C(=C(C(=O)N2Cc3ccco3)[O-])C(=O)c4c(nc(s4)C)C C35567745
CCOC(=O)[C@@H]1CCCN(C1)/C(=C/C2=CSC3=NC(=C([C@H](N23)c4ccc(cc4)Cl)C(=O)OC)C)/[O-] C35694103
CCOC(=O)C1=C(N=C2N([C@@H]1c3ccc(cc3OC)OC)C(=CS2)/C=C(/NCCN4CCOCC4)\[O-])C C35696145
CCOC(=O)C1=C(N=C2N([C@H]1c3ccc(cc3OC)OC)C(=CS2)/C=C(/NCCN4CCOCC4)\[O-])C C35696147
CCOC(=O)C1CCN(CC1)/C(=C/C2=CSC3=NC(=C([C@H](N23)c4cccc(c4)Cl)C(=O)OC)C)/[O-] C35697736
CC1=C([C@H](N2C(=CSC2=N1)/C=C(/NCc3ccco3)\[O-])c4cccc(c4OC)OC)C(=O)OCCOC C35703594
CCOC(=O)C1=C(N=C2N([C@@H]1c3ccccc3)C(=CS2)/C=C(/N4CCN(CC4)C(=O)C)\[O-])C(F)(F)F C36050059
CC1=C([C@@H](N2C(=CSC2=N1)/C=C(/NCc3ccco3)\[O-])c4ccc(cc4OC)OC)C(=O)OCCOC C36061116
COc1ccccc1OCCn2cc(c3c2cccc3)/C=C\4/C(=NC(=O)N(C4=O)c5ccc(cc5)Cl)[O-] C36489993
Cc1ccc(c(c1)C)n2c3c(c(n2)C(C)(C)C)[C@@H](SCC(=O)N3CC(=O)[O-])c4ccc(c(c4)OC)OC C37263860
CCCCOc1ccc(cc1OC)[C@H]2C(=C(C(=O)N2c3nccs3)[O-])C(=O)c4c(nc5n4cccc5)C C33813886
Cc1c(c(=O)n(c(c1C(=O)CCCN2C(=O)/C(=C/c3ccccc3)/SC2=S)[O-])C4CCCCC4)C#N C38618457
Cc1c(c(=O)n(c(c1C(=O)/C=C/c2cn(nc2c3ccc(cc3)F)c4ccccc4)[O-])C[C@@H]5CCCO5)C#N C38618635
Cc1c(c(=O)n(c(c1C(=O)/C=C/c2cn(nc2c3ccc(cc3)F)c4ccccc4)[O-])C[C@H]5CCCO5)C#N C38618638
CCCCCCn1c(c(c(c(c1=O)C#N)C)C(=O)CN2C(=O)/C(=C/c3ccc(cc3)OC)/SC2=S)[O-] C38627428
C=CCOc1ccc(cc1)C(=O)C2=C(C(=O)N([C@@H]2c3ccc(cc3Cl)Cl)CCN4CCOCC4)[O-] C39827866
Cc1c(sc(n1)N2[C@@H](C(=C(C2=O)[O-])C(=O)c3ccc(cc3)OCC=C)c4ccccc4OC)C(=O)OC C39828094
Cc1c(sc(n1)N2[C@H](C(=C(C2=O)[O-])C(=O)c3ccc(cc3)OCC=C)c4ccccc4OC)C(=O)OC C39828095
CCOc1ccc(cc1OC)[C@H]2C(=C(C(=O)N2c3nncs3)[O-])C(=O)c4ccc5cc(ccc5c4)OC C39848978
CCCCn1c(c(c(c(c1=O)C#N)C)C(=O)CCN2C(=O)/C(=C/c3ccc(cc3)Cl)/SC2=S)[O-] C40522335
CCOC(=O)C1=C(N=C(/C(=C(/[O-])\OCC)/[C@@H]1c2ccccc2C(F)(F)F)C[S@@](=O)c3ccccc3)C C26381887
CCOC(=O)C1=C(N=C(/C(=C(/[O-])\OCC)/[C@H]1c2ccccc2C(F)(F)F)C[S@@](=O)c3ccccc3)C C26381895
CCCCc1ccc(cc1)N2C(=O)/C(=C\c3ccc(o3)c4ccc(c(c4)C(=O)[O-])Cl)/C(=O)N(C2=S)C C59595967
COc1cc(cc(c1OC)OC)[C@@H]2C(=C(N=C3C2=C(CCC3)[O-])SCC(=O)Nc4ccccc4F)C#N C01270688
CCOc1cc(ccc1OC(=O)c2cccc3c2cccc3)/C=C(\C#N)/C(=O)Nc4cccc(c4)C(=O)[O-] C03231311
COc1cc(cc(c1OC)OC)/C=C/c2c(c(c3c(n2)-c4ccccc4C3=O)c5ccc(cc5)F)C(=O)[O-] C08430940
CC(C)CN1C(=O)/C(=C/c2cc(c(c(c2)Cl)OCC(=O)[O-])OC)/SC1=Nc3ccc(cc3)OC C08451924
CCOc1cc(cc(c1[O-])/C=N/c2ccc3c(c2)nc(o3)c4ccc(c(c4)Br)OC)[N+](=O)[O-] C08935016
CCc1ccc(cc1)/N=C/2\N(C(=O)/C(=C\c3cc(c(c(c3)Br)OCC(=O)[O-])OCC)/S2)C C09305826
Cc1c(c(on1)C)COc2ccc(cc2OC)/C=N/Nc3c(c(nc(c3Cl)Cl)C(=O)[O-])Cl C13066565
COc1cc(cc(c1OC(F)F)Cl)/C=C/c2nc3ccccc3c(=O)n2c4ccc(cc4)C(=O)[O-] C13087093
c1cc(cc(c1)Cl)Nc2nnc(s2)SCC(=O)Nc3ccc(cc3C(=O)[O-])Br C13093326
CCc1ccc(cc1)N[C@@H]2NC(=O)/C(=C/c3ccc(c(c3)OCC)OCc4ccc(cc4)C(=O)[O-])/S2 C16161894
CCOC(=O)C1=C(N=c2n(c(=O)/c(=C\c3cc(ccc3[O-])[N+](=O)[O-])/s2)[C@H]1c4ccc(cc4)SC)C C16682409
Cc1c(sc(n1)N2[C@@H](C(=C(C2=O)[O-])C(=O)c3ccc(cc3)Cl)c4ccc(cc4)C(C)C)C(=O)OC C08836675
Cc1ccc2c(c1)sc(n2)N3[C@@H](C(=C(C3=O)[O-])C(=O)c4ccc(cc4)F)c5ccc(cc5)OCC=C C09237514
Cc1ccc2c(c1)sc(n2)N3[C@@H](C(=C(C3=O)[O-])C(=O)c4ccc(cc4)OC)c5cccc(c5)OCC=C C09186761
c1ccc(c(c1)/C=N/Nc2ccc(cc2S(=O)(=O)[N-]c3ccccc3Cl)[N+](=O)[O-])C(F)(F)F C20755381
CCCCC1CCC(CC1)C(=O)Nc2cc(nn2c3nc4c(cnn4c5ccc(cc5)Cl)c(n3)[O-])C C21112377
c1ccc(c(c1)[N-]S(=O)(=O)c2cc(ccc2N/N=C/c3c(cccc3Cl)Cl)[N+](=O)[O-])Cl C09373160
CC(=O)c1ccc(cc1)N2C(=O)c3ccc(cc3C2=O)C(=O)c4ccc(cc4)Oc5ccc(cc5)C(=O)[O-] C22018863
Cc1ccc(cc1C)S(=O)(=O)[N-]c2c(nc3ccccc3n2)Nc4cc(c(cc4OC)OC)Cl C16956580
CCCOc1cccc(c1)[C@H]2C(=C(C(=O)N2c3nc4ccc(cc4s3)F)[O-])C(=O)c5ccc(cc5)C C33534243
Cc1ccc(o1)C(=O)C2=C(C(=O)N([C@H]2c3cccc(c3)OCC=C)c4nc5c(cc(cc5s4)C)C)[O-] C33551044
Cc1c(sc(n1)N2[C@H](C(=C(C2=O)[O-])C(=O)/C=C/c3ccccc3)c4ccc(cc4)C(C)(C)C)C(=O)C C35420931
CCOc1ccc(cc1)[C@@H]2C(=C(C(=O)N2c3nc4c(cc(cc4s3)C)C)[O-])C(=O)/C=C/c5ccccc5 C35421748
CCOc1cc(c(cc1OCC)Br)/C=C\2/C(=O)N(/C(=N\c3cccc(c3)C(=O)[O-])/S2)C C35656549
CCOc1cc(cc(c1OCC)Br)/C=C\2/C(=O)N(/C(=N\c3cccc(c3)C(=O)[O-])/S2)C C35656567
CC1=C([C@@H](N2C(=CSC2=N1)/C=C(/NC[C@H]3CCCO3)\[O-])c4ccccc4Cl)C(=O)Nc5ccccc5 C35693382
CC1=C([C@@H](N2C(=CSC2=N1)/C=C(/N(C)C3CCCCC3)\[O-])c4ccc(cc4OC)OC)C(=O)OC C35697850
CCC1=C([C@H](N2C(=CSC2=N1)/C=C(/N3CCC[C@@H](C3)C(=O)OCC)\[O-])c4ccc(cc4)C)C(=O)OC C36052878
CCOC(=O)[C@H]1CCCN(C1)/C(=C/C2=CSC3=NC(=C([C@H](N23)c4ccccc4C)C(=O)OCC=C)C)/[O-] C36053140
CCOC(=O)[C@H]1CCCN(C1)/C(=C/C2=CSC3=NC(=C([C@H](N23)c4ccc(cc4)C(C)C)C(=O)OC)C)/[O-] C36053567
CCC1=C([C@H](N2C(=CSC2=N1)/C=C(/N3CCC[C@@H](C3)C(=O)OCC)\[O-])c4ccccc4F)C(=O)OC C36058592
CCOC(=O)C1=C(N=C2N([C@H]1c3ccccc3OC)C(=CS2)/C=C(/N4CCCC4)\[O-])c5ccccc5 C36064339
CC1=C([C@@H](N2C(=CSC2=N1)/C=C(/NC3CC3)\[O-])c4cccc(c4)Cl)C(=O)Nc5ccc(cc5)OC C36072073
CC[C@H](C)N/C(=C/C1=CSC2=NC(=C([C@H](N12)c3ccc(cc3)Cl)C(=O)Nc4ccc(cc4C)C)C)/[O-] C36072108
CCc1ccc(cc1)N2C(=O)/C(=C\c3cn(c4c3cccc4)CCOc5cc(ccc5C)C)/C(=O)N=C2[O-] C36496520
CCOC(=O)C1=C(N=c2n(c(=O)/c(=C/c3ccc(cc3)OCC(=O)[O-])/s2)[C@@H]1c4ccc(cc4)Cl)C C02049558
CCCOc1ccc(cc1)[C@@H]2C(=C(C(=O)N2c3nc4c(cc(cc4s3)C)C)[O-])C(=O)c5ccc(cc5)C C38187223
CCSc1nnc(s1)N2[C@H](C(=C(C2=O)[O-])C(=O)c3ccc(cc3)Cl)c4ccc(cc4)C(C)C C39999891
CCO/C(=C/1\C(=O)/C(=C/c2ccc(o2)c3cc(ccc3C)[N+](=O)[O-])/S\C1=N/c4ccc(cc4)OC)/[O-] C59105469
CCO/C(=C/1\C(=O)/C(=C/c2ccc(o2)c3ccc(cc3C)[N+](=O)[O-])/S\C1=N/c4ccc(cc4)OC)/[O-] C59105500
CCN(CC)c1ccc(c(c1)OCC)/C=C\2/C(=C(/C(=N/c3ccc(cc3)Cl)/S2)C(=O)OCC)[O-] C59247537
CCOc1ccc(cc1Br)/C=C\2/C(=C(/C(=N/c3ccc(cc3)OC)/S2)C(=O)OCC)[O-] C59364646
CCOC(=O)C1=C(N=c2n(c(=O)/c(=C/c3cc(ccc3[O-])[N+](=O)[O-])/s2)[C@@H]1c4ccc(cc4)SC)C C34138470
CCOC(=O)C1=C(N=c2n(c(=O)/c(=C/c3cc(ccc3[O-])[N+](=O)[O-])/s2)[C@H]1c4ccc(cc4)SC)C C34138471
CCOC(=O)C1=C(N=c2n(c(=O)/c(=C\Nc3ccc(c(c3)C(=O)[O-])Cl)/s2)[C@H]1c4cccs4)C C59437374
CCOC(=O)C1=C(N=c2n(c(=O)/c(=C\Nc3ccc(c(c3)Cl)C(=O)[O-])/s2)[C@@H]1c4cccs4)C C59437392
CCOC(=O)C1=C(N=c2n(c(=O)/c(=C/c3cc(ccc3[O-])[N+](=O)[O-])/s2)[C@H]1c4ccc(cc4)C(C)C)C C59677986
CCOC(=O)C1=C(N=c2n(c(=O)/c(=C/c3cccc(c3[O-])[N+](=O)[O-])/s2)[C@@H]1c4ccc(cc4)SC)C C02139861
CCCCN1c2ccc(cc2C[C@]3([C@@H]1CCC)C(=NC(=O)N(C3=O)c4ccc(cc4)Cl)[O-])[N+](=O)[O-] C09487483
CC1(CC(=C2[C@H](C(=C(N=C2C1)SCc3ccccc3Cl)C#N)c4cc(c(c(c4)OC)OC)OC)[O-])C C09244060
CCCCc1nc(c(n1Cc2ccc(cc2)c3ccccc3c4nnn(n4)[C@H](C)OCC)C(=O)[O-])Cl C65740888
[H]/N=C\1/C(=C\c2ccc(c(c2)OC)OCCOc3ccc(c(c3)C)Cl)/C(=O)N=C4N1N=C(S4)c5cccs5 C01739414
CCOC(=O)c1c(c([nH]c1C)C(=O)/C(=c/2\n(c(=O)/c(=C/c3ccc(cc3)[N+](=O)[O-])/s2)c4ccc(cc4)C)/C#N)C C03258128
Cc1ccc(cc1)NC(=O)COc2ccc(cc2OC)/C=N/N3C(=O)c4cccc5c4c(ccc5[N+](=O)[O-])C3=O C03432637
CC1(C(=O)Nc2ccccc2N1C(=O)CSc3nnc(n3CC=C)COc4ccccc4c5ccccc5)C C03312018
c1ccc2c(c1)C(=O)C(=O)N2CC(=O)N(Cc3ccc(cc3)Cl)CC(=O)Nc4ccc(cc4)N5CCOCC5 C03766548
Cc1cc2cc(c(cc2n3c1nnc3SCC(=O)Nc4ccc(cc4)S(=O)(=O)N5CCCC[C@@H]5C)OC)OC C00877345
CCOc1cc(c(cc1OCC)NC(=O)c2cc(c(cc2Cl)Cl)S(=O)(=O)N3CCC(CC3)C)C#N C01421119
COc1ccccc1/C=N/n2cnnc2S[C@H]3c4cccc5c4c(ccc5)[C@@H]3NS(=O)(=O)c6ccccc6 C03227092
CCOc1cc(cc(c1O)Br)[C@@H]2C3C(=NC(=C2C(=O)OC)C)C[C@@H](CC3=O)c4ccc(c(c4)OC)OC C06195744
CCOc1cc(cc(c1O)Br)[C@H]2C3C(=NC(=C2C(=O)OC)C)C[C@@H](CC3=O)c4ccc(c(c4)OC)OC C06195782
c1cc(cc(c1)OC(=O)c2ccc3c(c2)OCO3)/C=N/NC(=O)COc4ccc(cc4[N+](=O)[O-])Br C00903989
Cc1ccccc1CN([C@H](c2cccs2)C(=O)Nc3ccc(cc3)N(C)C)C(=O)CN4c5ccccc5C(=O)C4=O C03773517
Cc1ccccc1CN([C@@H](c2cccs2)C(=O)Nc3ccc(cc3)N(C)C)C(=O)Cn4c5ccccc5nn4 C01412455
Cc1ccccc1CN([C@H](c2ccc(cc2)Cl)C(=O)Nc3ccc(cc3)OC)C(=O)CN4c5ccccc5C(=O)C4=O C08712749
Cc1ccccc1CN([C@@H]([C@@H]2CCC=CC2)C(=O)Nc3ccc(cc3)N(C)C)C(=O)CN4c5ccccc5C(=O)C4=O C08695753
Cc1ccccc1CN([C@@H](c2ccc(cc2)Cl)C(=O)Nc3ccc4c(c3)OCO4)C(=O)Cn5c6ccccc6nn5 C01418913
c1ccc(cc1)c2csc(n2)CN(C(=O)Cn3c4ccccc4nn3)C5(CCCC5)C(=O)Nc6ccc7c(c6)OCO7 C01419088
CCN(CC)c1ccc(cc1)[C@H]2[C@H]3CCCC[C@@]3(CCN2C(=O)c4cc(c(c(c4)OCC)OCC)OCC)O C15953599
CCN(CC)c1ccc(cc1)[C@H]2[C@H]3CCCC[C@]3(CCN2C(=O)c4cc(c(c(c4)OCC)OCC)OCC)O C15953600
CCN(CC)c1ccc(cc1)[C@H]2[C@@H]3CCCC[C@@]3(CCN2C(=O)c4cc(c(c(c4)OCC)OCC)OCC)O C15953601
CCOC(=O)Cc1csc(n1)NC(=O)CSc2nc3c(c4c(s3)CCCC4)c(=O)n2c5ccccc5 C02252567
CCCN(CC(=O)N(CCc1ccc(c(c1)OC)OC)Cc2c(ccs2)C)C(=O)Nc3c(cccc3C)C C34903360
Cc1ccc(o1)CN([C@H](c2ccc(c(c2)OC)OC)C(=O)NC(C)(C)CC(C)(C)C)C(=O)c3ccc(cc3)F C36602894
CCOC(=O)C1=C(NC2=C([C@H]1c3cc(ccc3OC)Br)C(=O)C[C@H](C2)c4ccc(c(c4)OC)OC)C C00648988
CCOC(=O)C1=C(NC2=C([C@H]1c3cc(c(cc3Br)OC)OC)C(=O)C[C@H](C2)c4ccc(c(c4)OC)OC)C C00650010
CCOC(=O)C1=C(NC2=C([C@H]1c3cc(c(cc3Br)OC)OC)C(=O)C[C@@H](C2)c4ccc(c(c4)OC)OC)C C00650018
Cc1cccc2c1[nH]c(=O)c(c2)[C@H](c3nnnn3Cc4ccc(cc4)F)N(Cc5cccs5)C[C@H]6CCCO6 C00782354
COc1ccc(cc1OC)c2cc(n3c(n2)c(c(n3)C(=O)Nc4cc(cc(c4)OC)[N+](=O)[O-])Cl)C(F)(F)F C00848651
Cc1ccc(o1)c2nnn(n2)CC(=O)N(c3ccc4c(c3)OCCO4)[C@H](c5ccc(cc5)F)C(=O)NC6CCCC6 C00886065
CC[C@@H](C(=O)NCc1ccc(cc1)F)N(c2ccc(c(c2)Cl)F)C(=O)Cn3nc(nn3)c4ccc(cc4)F C00888002
Cc1ccc(o1)c2nnn(n2)CC(=O)N(c3ccccc3F)[C@@H](c4ccc(o4)C)C(=O)NCc5ccc(cc5)F C00888075
Cc1ccc(o1)c2nnn(n2)CC(=O)N(c3ccccc3F)[C@H](c4ccc(o4)C)C(=O)NCc5ccc(cc5)F C00888077
c1ccc(c(c1)c2nnn(n2)CC(=O)N(c3cccc(c3)F)[C@H](c4cccs4)C(=O)NCc5ccc(cc5)F)F C00888108
Cc1cccc(c1)N([C@H](c2ccncc2)C(=O)NCc3ccc(cc3)F)C(=O)Cn4nc(nn4)c5cccs5 C00888133
c1ccc2c(c1)nnn2CC(=O)N(c3ccc(cc3)F)[C@@H](c4ccc(cc4)N5CCOCC5)C(=O)NC[C@@H]6CCCO6 C00922687
c1ccc2c(c1)nnn2CC(=O)N(c3ccc(cc3)F)[C@H](c4ccc(cc4)N5CCOCC5)C(=O)NC[C@@H]6CCCO6 C00922688
Cc1ccc2c(c1)cc(c(=O)[nH]2)[C@@H](c3nnnn3Cc4ccc(cc4)F)N(Cc5cccs5)C[C@H]6CCCO6 C00930186
c1ccc(c(c1)N([C@@H](c2ccc(cc2)F)C(=O)NC3CC3)C(=O)Cn4nc(nn4)c5ccc(cc5)C(F)(F)F)F C01337542
CCOc1ccc(cc1)[C@@H](CC(=O)N2CCN(CC2)c3c4c5c(sc4nc(n3)C)C[C@@H](CC5)C)NC(=O)c6ccco6 C01372070
CC[C@@H](c1nnnn1Cc2ccc(cc2)F)N(Cc3cccs3)Cc4cc5cc6c(cc5[nH]c4=O)OCCO6 C01374840
CC[C@H](c1nnnn1Cc2ccc(cc2)F)N(Cc3cccs3)Cc4cc5cc6c(cc5[nH]c4=O)OCCO6 C01374841
CCc1ccc2c(c1)cc(c(=O)[nH]2)[C@@H](c3nnnn3CCc4ccccc4)N5CCN(CC5)c6cccc(c6C)C C01382269
CCOC(=O)c1c(c(sc1N/C=C(/C#N)\c2nc(cs2)c3cc4cc(ccc4oc3=O)[N+](=O)[O-])C(=O)C)C C01815397
CCOc1ccc(cc1)c2csc(n2)/C(=C/Nc3ccc(cc3C(=O)c4cc(c(c(c4)OC)OC)OC)Cl)/C#N C01828810
COc1cccc(c1OC)/C=N/NC(=O)CSc2nnc(n2c3ccccc3)c4ccc(cc4)Br C01860280
COc1ccc(cc1OC)CCN2CC(=O)N3[C@@H](C2=O)Cc4c5ccccc5[nH]c4[C@H]3c6cc(c(c(c6)OC)OC)OC C01866729
COc1ccc(cc1OC)CCN2CC(=O)N3[C@@H](C2=O)Cc4c5ccccc5[nH]c4[C@@H]3c6cc(c(c(c6)OC)OC)OC C01866730
[H]/N=C\1/C(=C\c2ccc(c(c2)OC)OCCCOc3ccccc3[C@H](C)CC)/C(=O)N=C4N1N=C(S4)c5cccs5 C01874257
COc1cc(c(cc1OC)OC)/C=N/NC(=O)CSc2nc3c(c4c(s3)CCCC4)c(=O)n2c5ccccc5 C01886035
Cc1c(c(n(n1)[C@H]2CCS(=O)(=O)C2)Cl)/C=C/C(=O)OCC(=O)Nc3cc(ccc3Cl)C(F)(F)F C03379164
c1cc(ccc1C(=O)[O-])N2CCN=C2Sc3c(cc(cn3)C(F)(F)F)Cl C04050642
Cc1ccc(cc1)c2c3cc(ccc3no2)c4cc(c5cc(ccc5n4)F)C(=O)[O-] C05014237
c1cc(ccc1/N=C/c2cc(cc(c2[O-])Br)[N+](=O)[O-])Br C03155739
c1cc(c(c(c1)[N+](=O)[O-])[O-])/C=N/c2ccc(cc2Cl)I C06861740
CCn1c2ccc(cc2nc(c1=O)/C=C/c3ccc(s3)Br)C(=O)[O-] C07916557
Cc1ccc(cc1)c2c(c(c3cc(ccc3n2)Br)C(=O)[O-])n4cccn4 C11850154
Cn1c(nnc1SCc2c3c(cccc3sc2C(=O)[O-])F)c4cccs4 C12985755
c1cc(ccc1/C=C/2\C(=O)N(C(=S)S2)c3ccc(cc3)C(=O)[O-])N4CCCCCC4 C13058431
c1cc(c(cc1Br)F)OS(=O)(=O)c2cc(c(cc2Cl)Cl)C(=O)[O-] C13068279
C[C@@H]1Cc2c(c3ccccc3nc2/C(=C\c4ccc(cc4)n5ccnc5)/C1)C(=O)[O-] C13078300
Cc1cc(cc(c1C)S(=O)(=O)Oc2cccc(c2)I)C(=O)[O-] C13087934
Cc1ccc(c(c1)Br)OS(=O)(=O)c2cc(cc(c2C)C)C(=O)[O-] C13088775
c1cc(sc1)[C@@H]2c3ccsc3CCN2S(=O)(=O)c4cc(ccc4Cl)C(=O)[O-] C13314097
c1ccc2c(c1)N(C[C@H](O2)C(=O)[O-])C(=O)c3ccc(s3)c4ccc(cc4)Cl C13434341
c1ccc2c(c1)N(C[C@@H](O2)C(=O)[O-])C(=O)c3ccc(s3)c4ccc(cc4)Cl C13434344
COc1ccc(cc1)c2c(cn(n2)Cc3ccc(cc3)Cl)/C=C/4\C(=NC(=S)S4)[O-] C19635131
c1cc(ccc1c2nnc(n2/N=C/c3cc(ccc3F)Br)[S-])F C09088554
Cc1ccc(cc1)C(=O)C2=C(C(=O)N([C@@H]2c3ccc(cc3)Cl)c4nc(c(s4)C)C)[O-] C09008751
Cc1ccc(cc1)[C@@H]2C(=C(C(=O)N2c3nc(c(s3)C)C)[O-])C(=O)c4ccc(cc4)Cl C09123673
c1ccc(c(c1)/N=C/c2cc(cc(c2[O-])[N+](=O)[O-])Cl)I C20494557
Cc1ccc(s1)c2cc(c3c(nn(c3n2)c4ccc(cc4)C(=O)[O-])C)C(F)F C20615273
COc1cc(c(cc1Cl)OC)[N-]S(=O)(=O)c2cc(sc2Cl)Cl C20628589
c1cc(cc(c1)[N+](=O)[O-])/N=C/c2c(ccc(c2[O-])Br)Br C01094618
CCn1cc(c2c1cccc2)/C=C/3\C(=NC(=S)N(C3=O)c4cccc(c4Cl)Cl)[O-] C32189249
COc1ccc(cc1)c2nnc(n2/N=C\c3ccc(s3)Br)[S-] C16712425
COc1ccc(cc1N2CCN3c4ccc(cc4C[C@@H]([C@@H]3C2)C(=O)[O-])C(F)(F)F)Cl C35871111
Cc1cccc(c1)N2C(=O)/C(=C/c3cc(n(c3C)c4cc(cc(c4)C)C)C)/C(=NC2=S)[O-] C00843360
Cc1c2cc3c(coc3c(c2oc(=O)c1CC(=O)[O-])C)c4ccc(cc4)Br C09033841
Cc1ccc(c(c1)n2c(=O)c3c4c(sc3nc2SCC(=O)[O-])CCCC4)C C06935766
CCn1c(c(c(c(c1=O)C#N)C)C(=O)c2c(c3c(s2)cccc3Cl)Cl)[O-] C38616128
Cc1c(c(=O)n(c(c1C(=O)[C@@H]2[C@H](C2(C)C)C=C(Cl)Cl)[O-])C3CCCC3)C#N C38617691
CN1C(=O)/C(=C/c2cn(c3c2cc(cc3)Br)Cc4ccccc4F)/N=C1[S-] C39556508
c1csc(c1Br)S(=O)(=O)[N-]c2c(cc(c3c2nsn3)Cl)Cl C49061193
C[C@@H]1C[C@@H](CN(C1)C(=O)c2ccc3c(c2)nc(n(c3=O)CCC4=CCCCC4)[S-])C C17244306
c1cc(cc(c1)N2CCN(CC2)Cn3c(nc(n3)c4cccs4)[S-])C(F)(F)F C58160883
CCOc1ccc(cc1)/C=C(\C#N)/c2nc3ccc(cc3c(n2)[O-])Br C25582456
CCOc1ccc(cc1Cl)C(=O)n2c(c3cc(ccc3nc2=S)Br)[O-] C20177122
CCO/C(=C/1\C(=O)/C(=C/c2ccc(cc2)C)/S\C1=N/c3ccc(cc3)OC)/[O-] C59437158
COc1ccc(cc1Cl)/C=C/2\C(=NC(=S)N(C2=O)c3cccc(c3Cl)Cl)[O-] C33323884
COc1cccc(c1OC)/C=C\2/C(=O)N=C(S2)[N-]c3ccccc3Br C13769419
CC(C)SC1=NC(=O)[C@H]2[C@@H](C3=C(CCCC3=NC2=N1)[O-])c4ccc(cc4)Cl C39764669
CC(C)SC1=NC(=O)[C@H]2[C@H](C3=C(CCCC3=NC2=N1)[O-])c4ccc(cc4)Cl C39764671
CC(C)SC1=NC(=O)[C@H]2[C@H](C3=C(CCCC3=NC2=N1)[O-])c4ccc(cc4)Br C39764683
CC[C@@H](C)SC1=NC(=O)[C@@H]2[C@@H](C3=C(CCCC3=NC2=N1)[O-])c4ccc(cc4)C C39775388
CC[C@H](C)SC1=NC(=O)[C@@H]2[C@@H](C3=C(CCCC3=NC2=N1)[O-])c4ccc(cc4)C C39775390
c1cc(ccc1C2=NN=C3[C@@H]2C(=CC(=N3)c4ccc(cc4)Br)C(=O)[O-])Cl C15677199
Cc1cccc(c1[N-]S(=O)(=O)c2ccc(s2)C3=NN=C(C3)C(F)(F)F)C C64952367
Cc1cc(cc(c1)[N-]S(=O)(=O)c2ccc(s2)C3=NN=C(C3)C(F)(F)F)C C64952437
c1cc(c(cc1F)Cl)[N-]S(=O)(=O)c2ccc(s2)C3=NN=C(C3)C(F)(F)F C64952475
Cc1cccc2c1nc(nc2[O-])/C(=C/c3ccc(c(c3)F)N4CCOCC4)/Cl C66255885
Cc1cc(ccc1c2ccc(o2)/C=N/c3ccc(c(c3)C)Br)C(=O)[O-] C01095475
Cc1cccc(c1)N2C(=O)[C@@H]3[C@@H]4C[C@H]5[C@]6(CCC[C@@]([C@@H]6CC[C@@]5([C@@H]3C2=O)C=C4C(C)C)(C)C(=O)[O-])C C09033575
Cc1ccc(cc1)N2C(=O)[C@H]3[C@@H]4C[C@@H]5[C@@]6(CCC[C@@]([C@@H]6CC[C@@]5([C@@H]3C2=O)C=C4C(C)C)(C)C(=O)[O-])C C09302043
Cc1ccc(cc1)[C@@H]2C3=C(c4ccccc4CC3)N=c5n2c(=O)/c(=C/c6ccc(cc6)C(=O)[O-])/s5 C01899321
Cc1ccc(cc1)[C@H]2C3=C(c4ccccc4CC3)N=c5n2c(=O)/c(=C/c6ccc(cc6)C(=O)[O-])/s5 C01899319
Cc1ccc(cc1)N2C(=O)[C@@H]3[C@H]4C[C@H]5[C@@]6(CCC[C@@]([C@H]6CC[C@]5([C@H]3C2=O)C=C4C(C)C)(C)C(=O)[O-])C C12342022
Cc1ccc(cc1)N2C(=O)[C@@H]3[C@H]4C[C@H]5[C@]6(CCC[C@@]([C@@H]6CC[C@]5([C@@H]3C2=O)C=C4C(C)C)(C)C(=O)[O-])C C12661551
Cc1ccc(cc1)N2C(=O)[C@@H]3[C@H]4C[C@H]5[C@]6(CCC[C@@]([C@H]6CC[C@]5([C@@H]3C2=O)C=C4C(C)C)(C)C(=O)[O-])C C12661552
c1cc(ccc1COc2c(cc(c(c2C(=O)[O-])Cl)Cl)Cl)Br C13014446
CC1(CCC(c2c1cc3c(c2)-c4c(c(cn4c5cccnc5)c6ccc(cc6)C(=O)[O-])CC3)(C)C)C C13742695
c1ccc2c(c1)cccc2n3c(nnc3[S-])COc4ccc(cc4Cl)Cl C02344229
c1cc(c(c(c1)Cl)Cl)c2ccc(o2)/C=C/c3cc(nc(n3)[O-])C(F)(F)F C04576463
Cc1cccc(c1)c2nc3cc(ccc3o2)/N=C/c4cc(cc(c4[O-])I)Cl C03049991
Cc1cccc2c1nc(o2)c3ccc(cc3)/N=C/c4cc(cc(c4[O-])Br)Br C03114107
c1cc(ccc1C23CC4CC(C2)CC(C4)C3)/N=C/c5cc(cc(c5[O-])Br)Br C20615356
c1ccc(c(c1)/N=C/c2cc(cc(c2[O-])Cl)Cl)/N=C/3\c4cc(ccc4NC3=O)Br C22340587
c1cc(c(cc1Br)Cl)NC(=O)c2c(c(c(c(c2Cl)Cl)Cl)Cl)C(=O)[O-] C03085966
C/C(=C\c1ccccc1)/C=C/2\C(=O)N=C(S2)[N-]c3ccccc3Br C26779828
Cc1ccc(cc1/N=C/c2cc(cc(c2[O-])Br)Br)c3nc4ccccc4o3 C02756082
c1cc(cc(c1)Br)c2nc3cc(ccc3s2)/N=C/c4cc(cc(c4[O-])Cl)Cl C01955278
c1cc(ccc1N2[C@@H](NC(=O)C(=C2[S-])C#N)c3ccc(o3)c4ccc(c(c4)Cl)Cl)Cl C28356727
c1cc(ccc1N2[C@H](NC(=O)C(=C2[S-])C#N)c3ccc(o3)c4ccc(c(c4)Cl)Cl)Cl C28356734
c1cc(ccc1N2[C@@H](NC(=O)C(=C2[S-])C#N)c3ccc(o3)c4cc(ccc4Cl)Cl)Cl C28356884
c1cc(c(c(c1)Cl)c2ccc(o2)[C@@H]3NC(=O)C(=C(N3c4ccc(cc4)Cl)[S-])C#N)Cl C28357266
c1cc2c(cccc2Cl)c(c1)c3nc4cc(ccc4o3)/N=C/c5cc(cc(c5[O-])Cl)Cl C32112017
CCCOc1ccc(cc1)/C=N\n2c(nnc2[S-])c3ccc(cc3Cl)Cl C02335251
CCCC1=NN(C(=O)[C@H]1C/C(=C/c2ccc(cc2)Cl)/C(=O)[O-])c3ccc(cc3)C C33701270
Cc1ccc(cc1/N=C/c2cc(cc(c2[O-])Br)Br)c3nc4c(o3)cccn4 C00989968
Cc1ccc2c(c1)nc(o2)c3cc(ccc3Cl)/N=C/c4cc(cc(c4[O-])Br)Cl C02186549
c1cc(c(cc1c2ccc(o2)/C=C(\C#N)/c3nc4ccc(cc4c(n3)[O-])Br)Cl)Cl C35518899
COc1ccccc1n2c(nnc2[S-])c3cc(nc4c3cccc4)c5ccccc5 C36612636
c1cc(c(cc1Br)S(=O)(=O)[N-]c2cc(c(cc2Cl)Cl)Cl)Br C37385929
c1cc(c(cc1Br)S(=O)(=O)[N-]c2c(cc(cc2Cl)Cl)Cl)Br C37386123
c1ccc(cc1)c2ccc(cc2)c3cc(c4c([nH]c(=S)nc4n3)[O-])c5ccc(cc5)Br C38288413
Cc1ccc(c(c1)C)N2[C@@H](NC(=O)C(=C2[S-])C#N)c3ccc(o3)c4cc(ccc4Cl)Cl C39887523
Cc1ccc(c(c1)C)N2[C@@H](NC(=O)C(=C2[S-])C#N)c3ccc(o3)c4ccc(cc4Cl)Cl C39887525
Cc1ccc(cc1C)N2[C@@H](NC(=O)C(=C2[S-])C#N)c3ccc(o3)c4ccc(cc4Cl)Cl C39887715
c1ccc2c(c1)cccc2N3[C@H](NC(=O)C(=C3[S-])C#N)c4ccc(o4)c5ccc(cc5)Cl C39887764
Cc1cccc(c1)N2C(=O)[C@H]3[C@@H]4C[C@H]5[C@@]6(CCC[C@@]([C@H]6CC[C@@]5([C@H]3C2=O)C=C4C(C)C)(C)C(=O)[O-])C C43740622
Cc1ccc(cc1)N2C(=O)[C@H]3[C@@H]4C[C@H]5[C@@]6(CCC[C@@]([C@H]6CC[C@@]5([C@H]3C2=O)C=C4C(C)C)(C)C(=O)[O-])C C43740660
C[C@@H](CCCC(C)C)[C@H]1CC[C@@H]2[C@]1(CC[C@@H]([C@@H]2C(=O)[O-])[C@@]3(CCC=CC3=O)C)C C43766854
Cc1ccc(cc1)N2C(=O)[C@@H]3[C@@H](c4c(nc(s4)[S-])S[C@@H]3C2=O)c5ccc(cc5)C(C)(C)C C40475339
CC(C)(C)c1ccc(cc1)/C(=C/C2=NC(=O)/C(=C/c3ccc(cc3F)F)/S2)/[O-] C57435393
COc1ccc2ccccc2c1/C=C\3/C(=O)N=C(S3)[N-]c4ccccc4Cl C16227883
c1ccc2c(c1)CCC3=C2N=c4n(c(=O)/c(=C\c5ccc(cc5)C(=O)[O-])/s4)[C@@H]3c6ccc(cc6)F C59567681
c1ccc(c(c1)Cn2cc(c3c2cccc3)/C=C/c4cc(nc(n4)[O-])C(F)(F)F)F C04149797
COc1ccc2ccccc2c1c3nc4c(c(n3)[S-])Cc5cc(cc(c5O4)OC)Br C15829538
Cc1ccc(cc1)SC2=C/C(=N\c3ccccc3)/c4c5c2noc5c6ccccc6c4[O-] C17147108
Cc1ccc(cc1)N2C(=O)[C@H]3[C@@H](c4c(nc(s4)[S-])S[C@@H]3C2=O)c5ccc(cc5)C(C)(C)C C40475339
Cc1ccc(cc1)N2C(=O)[C@H]3[C@H](c4c(nc(s4)[S-])S[C@@H]3C2=O)c5ccc(cc5)C(C)(C)C C40475340
Cc1cc(cc(c1OC(F)F)C)/C=C\2/CCCCn3c2nc4c(c3=O)c(c(s4)C(=O)[O-])C C13215316
Cc1ccc(c(c1)C)C(=O)CSc2nc3cc(ccc3c(=O)n2c4ccc(cc4)F)C(=O)[O-] C13280150
CCn1c2ccc(cc2nc1/C(=C/c3cc(c(c(c3)Br)OC)OC)/Cl)C(=O)[O-] C13351089
Cc1c(c(n(n1)Cc2cccc3c2cccc3)Cl)/C=C/C(=O)c4cccc(c4)OCC(=O)[O-] C13357813
C=CCn1c(=O)c2c(csc2nc1SCc3c4c(cccc4sc3C(=O)[O-])F)C5CC5 C13417160
CCOc1ccc2c(c1)sc(n2)N3[C@@H](C(=C(C3=O)[O-])C(=O)c4cccs4)c5ccc(cc5)F C09123649
CCOc1ccc(cc1)C(=O)C2=C(C(=O)N([C@@H]2c3ccc(cc3)C(C)(C)C)c4nccs4)[O-] C08905261
c1ccc2c(c1)cccc2OCc3cccc(c3)c4nnc(n4CCCN5CCOCC5)[S-] C20028586
Cc1ccc(o1)C(=O)C2=C(C(=O)N([C@@H]2c3ccc(cc3)F)c4nc5c(cc(cc5s4)C)C)[O-] C09042103
Cc1ccc(cc1)[C@H]2C(=C(C(=O)N2c3nc4c(cc(cc4s3)C)C)[O-])C(=O)c5ccc(o5)C C08836173
CCOc1ccc2c(c1)sc(n2)N3[C@H](C(=C(C3=O)[O-])C(=O)c4cccs4)c5ccccc5F C08818034
Cc1ccc2c(c1)sc(n2)N3[C@@H](C(=C(C3=O)[O-])C(=O)c4ccc(cc4)OC)c5ccccc5F C08817040
CCc1ccc2c(c1)sc(n2)N3[C@H](C(=C(C3=O)[O-])C(=O)c4ccc(o4)C)c5ccc(cc5)F C13571532
COc1ccc(c(c1OC)OC)c2nc3c(c(n2)[S-])Cc4cc(ccc4O3)Br C20380373
COc1ccc(cc1COc2ccc(cc2)Cl)/C=N/n3c(nnc3[S-])C(F)(F)Cl C02791543
c1ccc(cc1)Cn2cc(c3c2cccc3)/C=N/c4ccc(cc4)S(=O)(=O)[N-]c5nccs5 C16952934
CCc1ccc(cc1)N2C(=O)/C(=C\c3cccn3Cc4ccc(c(c4)Cl)Cl)/C(=NC2=O)[O-] C33330627
COc1cc(ccc1OCc2c(cccc2Cl)Cl)/C=N/n3c(nnc3[S-])C(F)(F)F C01806598
CCOc1cccc(c1)[C@H]2C(=C(C(=O)N2c3nc4ccc(cc4s3)F)[O-])C(=O)c5cccs5 C33481056
COc1ccc(cc1COc2ccc(cc2Cl)Cl)/C=N/n3c(nnc3[S-])C(F)F C02791570
CCOc1cccc(c1)C(=O)C2=C(C(=O)N([C@H]2c3cccs3)c4nc5ccc(cc5s4)F)[O-] C33803696
CCOc1cccc(c1)C(=O)C2=C(C(=O)N([C@@H]2c3cccs3)c4nc5ccc(cc5s4)F)[O-] C33803697
CCO/C(=C\1/[C@@H](C(=C(N=C1CSc2ccccc2F)C)C#N)c3ccccc3C(F)(F)F)/[O-] C34802442
CCOc1ccc(cc1)[C@H]2C(=C(C(=O)N2c3nc4ccc(cc4s3)F)[O-])C(=O)c5cccs5 C34917237
CCc1ccc(cc1)[C@@H]2C(=C(C(=O)N2c3nc4ccc(cc4s3)F)[O-])C(=O)c5ccc(o5)C C34917868
CCOc1ccc(cc1)C(=O)C2=C(C(=O)N([C@@H]2c3cccs3)c4nc5ccc(cc5s4)F)[O-] C34918400
CCc1ccc(cc1)[C@@H]2C(=C(C(=O)N2c3nc4c(cc(cc4s3)C)C)[O-])C(=O)c5ccco5 C35263451
CCc1ccc(cc1)[C@H]2C(=C(C(=O)N2c3nc4c(cc(cc4s3)C)C)[O-])C(=O)c5ccco5 C35263452
Cc1ccc2c(c1)sc(n2)N3[C@@H](C(=C(C3=O)[O-])C(=O)c4cccs4)c5ccc(cc5)N(C)C C35520987
CC1=C([C@@H](N2C(=CSC2=N1)/C=C(/N(C)C3CCCCC3)\[O-])c4ccc(cc4)F)C(=O)N(C)C C35702261
CCc1ccc(cc1)N2C(=O)/C(=C/c3cccn3Cc4ccc(cc4Cl)Cl)/C(=NC2=O)[O-] C17112929
c1ccc(cc1)N2C(=O)/C(=C\c3cn(c4c3cccc4)Cc5cccc6c5cccc6)/C(=O)N=C2[O-] C36558973
CCOCCCn1c(c(c(c(c1=O)C#N)C)C(=O)c2c(c3c(s2)cccc3Cl)Cl)[O-] C38621154
Cc1ccc2c(c1)sc(c2Cl)C(=O)c3c(c(c(=O)n(c3[O-])CCCOC(C)C)C#N)C C38621577
c1cc(c(c(c1)Cl)Cl)C[C@H]2C(=O)N(/C(=N/c3ccc(cc3)C(=O)[O-])/S2)Cc4ccco4 C39850834
C[C@@H](CCCC(C)C)[C@H]1CC[C@H]2[C@]1(CC[C@@H]3[C@@H]2CC=C4[C@]3(CC[C@@H](C4)OS(=O)(=O)[O-])C)C C44667963
CCc1cccc(c1n2c(cc(c2C)/C=C/3\C(=NC(=O)N(C3=O)c4ccc(cc4)Cl)[O-])C)C C59104110
c1ccc2c(c1)cccc2COc3ccc(cc3)/C=C/4\C(=NC(=O)N(C4=O)c5ccc(cc5)F)[O-] C59135116
Cc1cccc(c1)COc2ccc(cc2CC=C)/C=C/3\C(=NC(=O)N(C3=O)c4ccc(cc4)F)[O-] C59135527
CCO/C(=C/1\C(=O)/C(=C/c2cc(c(cc2OC)OC)Cl)/S\C1=N/c3ccc(cc3)C)/[O-] C59364755
c1cc(c(cc1C(F)(F)F)/N=C/c2cc(cc(c2[O-])Br)[N+](=O)[O-])N3CCCC3 C59462029
Cc1cccc(c1C)n2c(cc(c2C)/C=C/3\C(=O)N(/C(=N\c4ccc(cc4)C(=O)[O-])/S3)C)C C59597156
Cc1cc(cc(c1)n2c(cc(c2C)/C=C/3\C(=O)N(/C(=N\c4ccc(cc4)C(=O)[O-])/S3)C)C)C C59598229
C[C@H](CCCC(C)C)[C@H]1CC[C@H]2[C@@]1(CC[C@H]3[C@@H]2CC=C4[C@@]3(CC[C@@H](C4)OS(=O)(=O)[O-])C)C C40448905
CCCOc1ccc(cc1/C=C/2\C(=NC(=O)N(C2=O)c3cccc4c3cccc4)[O-])Br C59860576
CCOc1ccc(cc1)[N-]C2=NC(=O)/C(=C/c3cc(c(cc3OC)OC)Br)/S2 C18193738
Cc1ccc(c(c1)Cl)[N-]S(=O)(=O)c2c(c(cc3c2oc(c3C)C(=O)N4CCCC4)C)C C65010490
Cc1cc(cc(c1)[N-]S(=O)(=O)c2cc(cs2)c3nc(c(s3)C(=O)N4CCCCC4)C)C C65117123
CCc1ccc(c(c1)Br)OCC(=O)Oc2ccc(cc2C(=O)[O-])Br C66145417
Cc1cc(cc(c1OCC(=O)Oc2ccc(cc2C(=O)[O-])Br)C)Br C66145425
CC[C@H](C(=O)NC(C)(C)C)N(CCc1ccc(c(c1)OC)OC)C(=O)c2c(c(ns2)C(=O)N)N C06632134
COCCn1c(nnc1SCC(=O)Nc2ccccc2SCC(=O)N)c3ccncc3 C09222597
Cc1c(c(sc1C(=O)N)NC(=O)COC(=O)c2cccnc2Cl)C(=O)OCCOC C10801877
COc1ccc(cc1OC)CCNC(=O)CSc2ncc(n2CC(=O)NC3CC3)CO C10063351
CC[NH+](CC)[C@@H](CNc1ccc(cc1[N+](=O)[O-])C(=O)NCC(=O)[O-])c2ccccc2Cl C13211952
CCCOC(=O)CCC(=O)NC(=S)NNC(=O)COc1ccccc1c2ccccc2 C13997320
CCCCN(c1c(n(c(=O)[nH]c1=O)CCC)N)C(=O)Cc2ccc(c(c2OC)OC)OC C14198727
CCCCn1c(c(c(=O)[nH]c1=O)N(CCCC)C(=O)c2cc(c(cc2OC)OC)OC)N C14624163
CCCCN(c1c(n(c(=O)[nH]c1=O)CCC)N)C(=O)/C=C/c2cc(c(c(c2)OC)OC)OC C14823615
Cc1ncc(c(n1)N)CN(C=O)/C(=C(\CCO)/SCCC(=O)c2ccc(cc2)OC)/C C01756084
CCCCN(c1c(n(c(=O)[nH]c1=O)CC(C)C)N)C(=O)CSc2nnc(n2CC)C3CC3 C17827825
CCOc1ccc(cc1)O[C@@H](C)C(=O)NNC(=O)CS[C@@H](C)C(=O)Nc2cc(on2)C C18070877
CCOc1ccc(cc1)O[C@H](C)C(=O)NNC(=O)CS[C@H](C)C(=O)Nc2cc(on2)C C18070880
CCOc1ccc(cc1)O[C@H](C)C(=O)NNC(=O)CCn2c(n[nH]c2=S)c3ccc(cc3)OC C18071510
Cc1ccc2cc(c(=O)[nH]c2c1C)CN(CCCO)C(=S)NCCCN3CCOCC3 C19823400
CCOc1ccc(cc1)/C=N/Nc2nnc(n2N)SCC(=O)c3ccc(c(c3)OC)OC C20527976
COc1ccccc1NC(=O)CCSc2[nH]c(nn2)N/N=C/c3ccc(c(c3)OC)OC C21039368
c1ccc(c(c1)NC(=O)CSc2nnc(n2Cc3ccco3)CCC(=O)N)SCC#N C22749708
CCOC(=O)c1ccsc1NC(=O)CSc2nnc(n2CCC(=O)N)c3ccco3 C22765276
CCN(CC)CC[NH2+][C@H](CC(=O)Nc1c(c2c(s1)CCCC2)C(=O)OCC)C(=O)[O-] C22785899
CCOc1ccc(cc1OCC)C(=O)NCC(=O)OCC(=O)NC(=O)N[C@@H]2CCCC[C@@H]2C C23631661
COc1cc(ccc1OCC(=O)N)/C=C/C(=O)OCC(=O)c2cc([nH]c2)C(=O)N3CCCC3 C24424387
CCOc1cc(cc(c1OCC)OCC)C(=O)NC(=S)Nc2cc(ccc2O)[N+](=O)[O-] C37089067
COc1ccc(cc1OC)CC[NH2+][C@H](CC(=O)Nc2ccc(c(c2)[N+](=O)[O-])Cl)C(=O)[O-] C39880417
CC[C@@H](C(=O)Nc1c(c(c(s1)C)C)C(=O)OCC)n2c(nnc2SCC(=O)OC)N C40174039
CCN(CC)S(=O)(=O)c1ccc(cc1)Nc2c(c(ncn2)N(CCC#N)CCC#N)N C40737050
CCN(CC)C(=O)COc1ccc(cc1OC)/C=N/NC(=O)CSc2nnc(s2)N C40947138
CCOC(=O)C1=C(NC(=O)N[C@@H]1c2ccco2)COC(=O)CCNC(=O)c3ccsc3 C45447909
c1ccc(c(c1)NC(=O)CSc2nnc(n2C[C@@H]3CCCO3)CCC(=O)N)SCC#N C45842299
c1cc(ccc1C(=O)NCCCNc2ccc(cn2)C(F)(F)F)S(=O)(=O)NCCC#N C46660169
COc1cccc(c1)/C=N/Nc2[nH]nc(n2)SCC(=O)NCc3cccc(c3OC)OC C58996425
CCOc1ccc(cc1)/C=N/Nc2[nH]nc(n2)SCC(=O)NCc3ccccc3OC C59014668
CCCSc1nnc(s1)NC(=O)CSc2nc([nH]n2)N/N=C/c3ccccc3OC C59018933
COc1ccccc1/C=N/Nc2[nH]nc(n2)SCC(=O)Nc3nnc(s3)SCC=C C59018935
C/C(=N/Nc1[nH]nc(n1)SCC(=O)NCCc2ccc(c(c2)OC)OC)/c3ccncc3 C59023894
CCCCSc1nnc(s1)NC(=O)CSc2nc([nH]n2)N/N=C(/C)\c3ccccn3 C59038680
COc1ccc(cc1OC)CCNC(=O)CSc2nc([nH]n2)N/N=C/c3ccncc3 C59311076
CCCCSc1nnc(s1)NC(=O)CSc2nc([nH]n2)N/N=C/c3ccncc3 C59311092
CCNc1nc2nnc(n2c(n1)NCC)SCC(=O)N[C@@H](C)c3ccc(cc3)OCC C59420935
Cc1cc(nc(n1)N/C(=N/C(=S)NCCCN2CCOCC2)/NCC(OC)OC)C C14155991
COc1ccc(cc1)CCNC(=O)CSc2nc([nH]n2)N/N=C/c3cnn(c3)CC=C C59831931
Cc1ccc(cc1NC(=O)CCSc2nc([nH]n2)N/N=C/c3cnn(c3)CCOC)Cl C59887275
CCCCOC(=O)C[C@@H]1C(=O)NCCN1C(=O)CNc2ccc(cc2)C(=O)N[C@@H](C)CC C66086585
CC[C@@H](C)NC(=O)c1ccc(cc1)NCC(=O)N2CCNC(=O)[C@H]2CC(=O)OCC(C)C C66086595
CCCOC(=O)C[C@H]1C(=O)NCCN1C(=O)CNc2ccc(cc2)C(=O)NC[C@H]3CCCO3 C66089580
CCCCOC(=O)C[C@@H]1C(=O)NCCN1C(=O)CNc2cccc(c2)C(=O)NCCOC C66090569
CCCOC(=O)C[C@H]1C(=O)NCCN1CC(=O)Nc2ccc(cc2)C(=O)NCCCOC C66225106
CCCCOC(=O)C[C@@H]1C(=O)NCCN1CC(=O)Nc2ccc(cc2)C(=O)NCCOC C66228316
CCCCOC(=O)C[C@H]1C(=O)NCCN1CC(=O)Nc2cccc(c2C)NC(=O)C3CC3 C66228413
CC(C)COC(=O)C[C@@H]1C(=O)NCCN1CC(=O)Nc2ccc(cc2)C(=O)NCCCOC C66229132
c1c(cc(c2c1sc(c2Cl)C(=O)[O-])Cl)Cl C02390393
Cc1cc(c2c(cc(nc2c1)c3cccs3)C(=O)[O-])C C04161008
c1cc(ccc1c2c3c(nc(c2C#N)[S-])CCCC3)F C04440971
Cc1cccc(c1)/C(=C\C(=O)[O-])/c2ccc(cc2)C(C)(C)C C11628635
Cc1ccc(cc1C)C(=CC(=O)[O-])c2ccc(c(c2)C)C C11628730
Cc1ccc(cc1C)[C@@H](CC(=O)[O-])c2ccc(c(c2)C)F C11629146
Cc1ccc(cc1C)[C@H](CC(=O)[O-])c2ccc(c(c2)C)F C11629147
Cc1ccc(cc1)c2cc(c(c(n2)[S-])C#N)c3ccco3 C05553436
CCc1ccc(cc1)n2c(nnc2[S-])c3ccccc3 C05823286
c1ccc-2c(c1)Cc3c2ccc(c3)/C(=C\C(=O)C(F)F)/[O-] C20426478
CC(C)(C)c1cc(n2c(n1)c(cn2)c3ccccc3)[S-] C05669324
CC(C)c1nnc(n1c2cc(cc(c2)Cl)Cl)[S-] C20588832
c1cc(cc(c1)F)c2c(oc(n2)[S-])c3cccc(c3)F C20593977
Cc1cccc2c1ccc(n2)C3=C(c4ccccc4C3=O)[O-] C04943951
c1ccc2c(c1)c(c3ccccc3n2)C4=C(c5ccccc5C4=O)[O-] C05324077
c1ccc2c(c1)nc(s2)c3c(c4cccnc4s3)[O-] C06550298
Cc1ccc(cc1)n2c(nnc2[S-])c3ccc(cc3)F C04184757
c1cc(c2c(c1Cl)c(cc(n2)C(F)(F)F)[O-])Cl C36912484
CC(C)(C)c1cccc(c1)Oc2ccc(cc2C(=O)[O-])F C37235089
c1ccc2c(c1)nc(s2)c3cc(c(c(c3F)[O-])F)F C37311637
c1cc(sc1)C(CC2(CCCCC2)CC(=O)[O-])(F)F C37365035
C[C@@H]1CCCC[C@H]1CP(=O)(C[C@@H]2CCCC[C@@H]2C)[O-] C37629973
Cc1c(ccc2c1nc(c(c2[O-])Br)C(F)(F)F)Cl C38537382
C[C@]12CC[C@H](C1(C)C)c3c2nc(nc3C(F)(F)F)[S-] C36724561
Cc1ccc(cc1)c2nnc(n2c3ccc(cc3)F)[S-] C01442631
CC(C)c1ccc(cc1)[C@@H](c2ccc3c(c2)oc(n3)[O-])Cl C40273482
Cc1cc(c(c(c1)C)/C(=C/C(=O)[O-])/c2ccc(cc2)F)C C41458654
Cc1cccc(c1C)O[C@](C)(c2ccc(cc2)F)C(=O)[O-] C41941662
Cc1ccc(c(c1)O[C@]2(CCC[C@@H](C2)C)C(=O)[O-])Cl C41958169
Cc1ccc(c(c1)O[C@@]2(CCC[C@H](C2)C)C(=O)[O-])Cl C41958172
CCCc1c(c(c2c(n1)cc(cc2F)F)C(=O)[O-])CC C42134817
Cc1cc(sc1c2ccc(cc2)C(F)(F)F)C(=O)[O-] C42731709
C/C(=C\c1cccc(c1)Oc2ccc(cc2)Cl)/C(=O)[O-] C44221791
Cc1ccc(cc-2c(cc(c12)/C=C(\C)/C(=O)[O-])C)C(C)C C44223114
c1cc(ccc1F)SCc2ccc(cc2F)/C=C/C(=O)[O-] C49627904
Cc1cc(c(c(c1C)c2c(cc(c(n2)[S-])C#N)C)C)C C49879804
Cc1cc(c(nc1c2ccc3c(c2)CCCC3)S)C(=O)[O-] C49905532
Cc1cc(ccc1N(C)c2ccccc2F)/C=C/C(=O)[O-] C50558713
CCC(CC)(C(=O)[O-])Sc1cccc(c1)Br C55308972
c1ccc(cc1)/N=C\2/C(=C/c3cccs3)/SC(=N2)[O-] C16754379
Cc1cc(c(c(c1)C)C(CC(C)(C)CC(=O)[O-])(F)F)C C61825619
c1ccc2c(c1)CCCN2c3ccc(c(c3)Cl)C(=O)[O-] C61848035
Cc1cc(cc2c1nc(cc2C(=O)[O-])C(C)(C)C)Cl C03757861
CC(C)(C)c1ccc2c(c1)c(cc(n2)C(C)(C)C)C(=O)[O-] C03757495
c1cc(ccc1[C@H]2CCCC[C@@H]2C(=O)[O-])Br C62672178
c1c(cc(cc1Cl)Cl)[C@@H]2CCCCC[C@@H]2C(=O)[O-] C62673160
CC(C)(C)[C@H]1CC[C@@H]([C@@H](C1)Oc2ccccc2F)C(=O)[O-] C62759669
c1cc2c(cc1N3CCCCC3)c(cc(n2)C(F)(F)F)[O-] C62997017
CCOc1ccc(c(c1)Cl)c2cc(ccc2C(=O)[O-])F C65354701
Cc1cccc(c1C(=O)[O-])c2ccc(c(c2)C(F)(F)F)F C65354846
CC(C)(C)[C@@H]1Cc2c(c3ccccc3nc2/C(=C/c4cccc(c4)Cl)/C1)C(=O)[O-] C03885058
CCN(CC)c1ccc(cc1)/C=C/2\CCCc3c2nc4ccccc4c3C(=O)[O-] C03885063
c1cc(ccc1c2c(c(sc2C(=O)[O-])SC3CCCCC3)C#N)Cl C03126588
Cc1c(c(c(c(c1Cl)C)[N+](=O)[O-])[O-])/C=N/c2ccc3c4c2cccc4CC3 C03022837
Cc1c(c(c(c(c1Cl)C)Br)O)/C=N/c2ccc(cc2)C(=O)[O-] C03114035
Cc1c(c(c(c(c1Cl)C)[N+](=O)[O-])[O-])/C=N/c2ccc(c(c2)Cl)Cl C03115456
C1CCCCCc2c(c(c(s2)NC(=O)[C@H]3[C@@H]4CC[C@@H](C4)[C@@H]3C(=O)[O-])C#N)CCCC1 C04650771
c1ccc2c(c1)ccc3c2c(cc(n3)c4ccc(o4)c5ccccc5F)C(=O)[O-] C00677615
C[C@H]1Cc2c(c3ccccc3nc2/C(=C/c4cccc(c4)C(F)(F)F)/C1)C(=O)[O-] C06588096
CN\1C(=O)/C(=C/c2ccc(cc2Cl)Cl)/S/C1=N\c3ccc(cc3)C(=O)[O-] C08642748
Cc1c(c(c(c(c1C)C)C(=O)c2c(c(c(c(c2Cl)Cl)Cl)Cl)C(=O)[O-])C)C C03161719
c1c(cc(c(c1Cl)NN=C2CCCc3c2c(co3)C(=O)[O-])Cl)Cl C12368970
c1ccc(cc1)c2c(c(nc3c2c4c(s3)CCCC4)c5cccs5)CC(=O)[O-] C12970457
C1CC[C@@H]2C/C(=N\Nc3c(c(nc(c3Cl)Cl)C(=O)[O-])Cl)/CC[C@@H]2C1 C13061053
C[C@@H]1C/C(=N\Nc2c(c(nc(c2Cl)Cl)C(=O)[O-])Cl)/CC(C1)(C)C C13343744
CC(C)(C)c1ccc(cc1)c2csc(c2C(=O)[O-])NC(=O)/C=C/c3cccs3 C03526105
C=CCN\1C(=O)/C(=C/c2ccc(cc2)Cl)/S/C1=N\c3ccc(cc3)C(=O)[O-] C16929170
CCc1ccc(cc1)/C=C\2/C(=O)N(/C(=N/c3ccc(cc3)C(=O)[O-])/S2)CC C16932057
CN\1C(=O)/C(=C/c2c(cccc2Cl)Cl)/S/C1=N\c3ccc(cc3)C(=O)[O-] C16934402
C1CCCCCc2c(c(c(s2)NC(=O)[C@H]3[C@H]4CC[C@H](C4)[C@H]3C(=O)[O-])C#N)CCCC1 C17096120
c1cc(c(cc1C(F)(F)F)/N=C/c2cc(cc(c2[O-])Cl)Cl)Cl C17125948
c1cc(ccc1c2c3c(cc(nc3n[nH]2)C(=O)[O-])c4ccc(cc4Cl)Cl)Br C20492190
Cc1ccccc1[C@@H]2c3ccccc3OC(=C2/C=C/4\C(=NC(=S)S4)[O-])c5ccccc5 C17138623
c1cc(c(cc1Cl)Cl)/C=C/c2cc(c3cc(ccc3n2)Br)C(=O)[O-] C21962824
c1ccc2c(c1)nc(o2)c3ccc(cc3O)/N=C/c4cc(cc(c4[O-])Cl)Br C03079549
CCc1ccc(cc1)/C=C(/c2nc3cc(ccc3c(n2)[O-])C(F)(F)F)\Cl C06908047
c1cc2c(nc1)nc(o2)c3cc(ccc3Cl)/N=C/c4cc(cc(c4[O-])Cl)Cl C26681004
CC(C)(C)[C@@H]1CCc2c(sc3c2c4nc(nn4c(n3)[O-])Cc5ccccc5)C1 C27516905
Cc1c(sc2c1c(nc(n2)/C(=C/c3ccc(o3)c4c(cccc4Cl)Cl)/C#N)[O-])C C28357162
Cc1c(c(nn1C(=S)[S-])c2ccccc2)/N=N/c3ccc(cc3)Br C17129918
c1ccc2c(c1)c(c3c(n2)/C(=C/c4ccc(o4)c5cccc(c5Cl)Cl)/CCC3)C(=O)[O-] C32639101
c1ccc(cc1)c2ccc(cc2)/C=N/n3c(nnc3[S-])c4ccc(cc4)Cl C02215815
CCc1ccc(cc1)/C=N\n2c(nnc2[S-])c3ccc(cc3Cl)Cl C02284590
c1ccc2c(c1)c(nc(n2)/C(=C/c3ccc(o3)c4cc(ccc4Cl)C(F)(F)F)/C#N)[O-] C33567859
Cc1cccc(c1)c2nc3cc(ccc3o2)/N=C/c4cc(cc(c4[O-])OC)Br C00864765
Cc1ccccc1[C@H]2c3ccccc3OC(=C2/C=C/4\C(=NC(=S)S4)[O-])c5ccccc5 C13756791
CCCn1c(c(c(c(c1=O)C#N)C)C(=O)c2c(c3c(s2)cc(cc3Cl)Cl)Cl)[O-] C38616382
Cc1ccccc1Cn2cc(c3c2cccc3)/C=C\4/C(=O)N(C(=N4)[S-])c5ccccc5C C39556890
CCn1c2ccccc2c3c1ccc(c3)/C=C/c4cc(nc(n4)[O-])C(F)(F)F C04993129
Cc1cccc2c1nc(cc2C(=O)[O-])c3ccc4c(c3)c(on4)c5ccc(cc5)Cl C39895723
c1cc(ccc1/C=C(\C#N)/C(=N/c2nc(cs2)c3ccc4c(c3)CCCC4)/[O-])Cl C41013097
C[C@@H](CCCC(C)C)[C@@H]1CC[C@@H]2[C@]1(CC[C@@H]([C@@H]2C(=O)[O-])[C@@]3(CCC=CC3=O)C)C C43766852
c1ccc2c(c1)c(nc(n2)/C(=C/c3ccc(s3)c4ccc(cc4)F)/Cl)[O-] C14177919
Cc1ccccc1c2nnc(n2/N=C/c3ccc(o3)c4ccc(cc4)Cl)[S-] C21188655
COc1ccc(cc1Br)/C=C(/c2nc(c3c4c(sc3n2)CCCC4)[O-])\Cl C16440181
Cc1ccc(cc1)/N=C/2\[N-][C@@](C(=C3N2c4ccccc4N3)C#N)(c5ccccc5)C(F)(F)F C12635602
Cc1ccc2c(c1)sc(n2)c3ccc4c(c3)[C@@H]5C=CC[C@@H]5[C@@H](N4)c6ccc(cc6)C(=O)[O-] C58851172
CCOc1cccc(c1)/C=C(/c2nc(c3c(csc3n2)c4cccs4)[O-])\Cl C59269870
Cc1cc(c(n1c2ccc(c(c2)Cl)C(=O)[O-])C)/C=N/c3ccc(c(c3)Cl)Br C59303387
CC1(CC(=C2[C@@H](c3c([nH]nc3N=C2C1)c4ccc(cc4)Cl)c5ccc(cc5)N(C)C)[O-])C C09597278
CC(C)C1=CC[C@@H]2C(=C1)CC[C@@H]3[C@@]2(CCC[C@@]3(C)C(=O)[O-])C C04027027
Cc1ccc(c(c1C(=O)c2c(cc(cc2C)C)C)C(=O)[O-])C C01689906
CCCc1c2c(c3c4c(c(ncn4)[S-])sc3n1)CCCC2 C04863281
CC(C)C1=CC2=C(CC1)[C@]3(CCC[C@]([C@@H]3CC2)(C)C(=O)[O-])C C05104407
CC(C)(C)c1ccc2c(c1)CN(CO2)c3ccc(cc3)C(=O)[O-] C00540473
CC(C)C1=CC[C@H]2C(=CC[C@H]3[C@@]2(CCC[C@@]3(C)C(=O)[O-])C)C1 C06762152
C[C@]1(CC[C@@H]2C(=C1)CC[C@@H]3[C@]2(CCC[C@@]3(C)C(=O)[O-])C)C=C C08579798
CC(C)C1=CC[C@@H]2C(=C1)CC[C@H]3[C@]2(CCC[C@@]3(C)C(=O)[O-])C C08580132
CC1=C(C(CCC1)(C)C)/C=C\C(=C\C=C/C(=C\C(=O)[O-])/C)\C C09302201
Cc1cccc(c1)n2c3c(c(n2)C(=O)[O-])C[C@@H](CC3)C(C)(C)C C11802265
C[C@@H](c1ccc(o1)C(=O)[O-])Sc2ccc(cc2)C(C)(C)C C11961814
C[C@@]1(CC[C@H]2C(=C1)CC[C@@H]3[C@]2(CCC[C@@]3(C)C(=O)[O-])C)C=C C13977943
C[C@@]1(CC[C@H]2C(=CC[C@@H]3[C@]2(CCC[C@@]3(C)C(=O)[O-])C)C1)C=C C14656562
CC(C)c1ccc(cc1)/C=C(\C#N)/c2nc3ccccc3c(n2)[O-] C17028196
Cc1cccc(c1)n2c(nnc2[S-])c3ccc(cc3)Cl C05784621
Cc1cccc2c1nc(cc2)C3=C(c4cccc5c4c(ccc5)C3=O)[O-] C04115973
c1ccc(cc1)c2nc3c(c4c(s3)CCCC4)c5n2c(nn5)[S-] C01293742
Cc1cc(cc(c1Oc2ccc(cc2F)C(=O)[O-])C)Cl C21810365
CC(C)(C)c1ccc(cc1)n2c3c(c(n2)C(=O)[O-])CCCCC3 C22142591
C[C@]1(CC[C@H]2C(=C1)CC[C@@H]3[C@@]2(CCC[C@]3(C)C(=O)[O-])C)C=C C01693501
CC(C)(C)c1csc2n1c(c(n2)C(C)(C)C)/C=C/C(=O)[O-] C31973363
c1ccc(cc1)c2nc3c(c(n2)[S-])Cc4ccccc4O3 C02692347
CC(C)(c1ccc(cc1)c2ccc(c(c2)Cl)F)C(=O)[O-] C33427820
CC(C)(C)CC(C)(C)SSc1nnc(s1)[S-] C05434503
Cc1ccc(cc1)c2cnn3c2nc(cc3[S-])C(C)(C)C C05348715
CCSc1nc(c(c(n1)[O-])Cc2ccccc2Cl)C C05543627
C[C@@H]1CC[C@@H]([C@@H](C1)Oc2ccc(c(n2)C(=O)[O-])Cl)C(C)C C36866110
Cc1ccc2c(c1)nc(s2)c3cc(c(c(c3F)[O-])F)F C37205972
CCCSc1nc(c(c(n1)[O-])Cc2ccc(cc2)F)C C25502315
CC1=C(C(CCC1)(C)C)/C=C/C(=C\C=C\C(=C\C(=O)[O-])\C)/C C12661824
C[C@@]1(CC[C@@H]2C(=CC[C@H]3[C@@]2(CCC[C@@]3(C)C(=O)[O-])C)C1)C=C C13831583
C[C@@]1(CC[C@H]2C(=CC[C@H]3[C@@]2(CCC[C@@]3(C)C(=O)[O-])C)C1)C=C C13831584
C[C@@]12CCC[C@@]([C@@H]1CC[C@@H]3[C@@H]2CCC(=C)[C@@H]3C=C)(C)C(=O)[O-] C05893065
CC(C)C1=CC2=CC[C@H]3[C@]([C@H]2CC1)(CCC[C@@]3(C)C(=O)[O-])C C08603302
C[C@]12CC[C@](C1(C)C)(c3c2nc4ccc(cc4n3)C(=O)[O-])C C39280694
Cc1c2cc(cc(c2oc1C(=O)[O-])Br)C(C)C C40541715
Cc1ccc(cc1C)c2ccc(cc2)/C(=C/C(=O)[O-])/C3CC3 C41482017
C[C@@]1(CC[C@@H]2C(=CC[C@H]3[C@]2(CCC[C@@]3(C)C(=O)[O-])C)C1)C=C C43409573
C[C@@]1(CC[C@H]2C(=CC[C@H]3[C@]2(CCC[C@@]3(C)C(=O)[O-])C)C1)C=C C43409574
c1cc(ccc1c2c(nc(s2)c3ccc(cc3)F)C(=O)[O-])F C47205740
Cc1ccc(s1)S(=O)(=O)/N=C(/CSC(F)(F)F)\[O-] C48518272
Cc1ccnc(n1)S[C@]2(C[C@H](CC[C@@H]2C(C)C)C)C(=O)[O-] C51332068
CC(C)(C)c1c(sc(n1)N(C)c2ccc(cc2)F)C(=O)[O-] C54968514
CC(C)c1ccc(cc1)c2nc3c(s2)C[C@H](CC3)C(=O)[O-] C57630204
CCc1ccc2c(c1)c(c(n2C)C(=O)[O-])c3ccc(cc3)F C59730880
CCc1cc2c(cc(nc2c(c1)Br)C(C)C)C(=O)[O-] C62151932
c1cc(ccc1[C@@H]2CCCCC[C@@H]2C(=O)[O-])Br C62710809
c1ccc2c(c1)N=CC3=C(C[C@@H](CC3=N2)c4ccc(cc4)Cl)[O-] C04413881
COc1ccc(cc1Cl)c2cc(cc(c2)Cl)C(=O)[O-] C65354141
COc1cc(cc(c1)C(=O)[O-])c2cc(cc(c2)Cl)Cl C65354348
C[C@H]1CC(C[C@@]1(C#N)Nc2ccc(cc2)CC#N)(C)C C00094648
C[C@H]1CC(C[C@]1(C#N)Nc2ccc(cc2)CC#N)(C)C C00094642
Cc1ccc(c2c1nc(s2)NC(=O)C(C)(C)C)C C04331279
c1ccc(cc1)/C=C/C=C(\C#N)/c2[nH]c3ccccc3n2 C06209317
Cc1ccc(cc1F)Nc2nc(c(s2)C(=O)C)C C08042151
C1CCCc2c(c(c(s2)NC(=O)C3CCC3)C#N)CC1 C12343553
c1ccc(cc1)/C=C\C=C(/C#N)\c2[nH]c3ccccc3n2 C12367927
Cc1c(sc(n1)Nc2ccccn2)c3ccccc3 C12555099
C[C@@H](c1cc2ccccc2o1)Nc3ccccc3C#N C19921838
c1ccc2c(c1)nc(o2)NCc3ccc(s3)Cl C26727269
c1ccc2c(c1)c3cc(ccc3o2)NC4CCOCC4 C36304382
C[C@H](C1(CC1)C)Nc2cc3c(cc2Cl)OCCO3 C36922460
CO[C@H]1CCCC[C@@H]1Nc2ccc(c(c2)Cl)C#N C37253471
CNc1ccccc1c2nc3ccccc3n2C4CC4 C37323703
c1cc(c(c(c1Nc2c(nsn2)Cl)F)F)F C37372043
c1cc(ccc1O)Oc2ccnc3c2ccc(c3)Cl C37674424
CCn1cc(ccc1=O)N[C@@H]2C[C@H](CC(C2)(C)C)C C37773913
CCn1cc(ccc1=O)N[C@H]2C[C@H](CC(C2)(C)C)C C37773914
Cn1cc(ccc1=O)N[C@H]2CC[C@H]3CCCC[C@@H]3C2 C37785643
C1CCCC(CCC1)(C#N)NC(=O)C2CCCCC2 C40222033
C[C@H]1CCC[C@@H](C1)N(C)C(=O)c2cc(ccc2O)Cl C42355345
Cc1c(cccc1F)NCc2cnc3ccccc3n2 C43320170
CC1CCC(CC1)NC(=O)C2(CCCCCC2)C#N C44765126
CC[C@H]1CCCC[C@@H]1NC(=O)C2(CCCCC2)C#N C44766462
Cc1c(scn1)C(=O)Nc2ccc(cc2)C(C)(C)C C46571595
CC[C@H]1CCc2c(sc(n2)NC(=O)C=C(C)C)C1 C46785692
Cc1ccc2c(cc(nc2n1)C)Nc3ccc(cc3)F C47162369
Cc1c(sc(n1)Nc2ccc3c(c2)CCC3)C(=O)C C48640690
c1ccc2c(c1)CC[C@H](C2)Nc3c4ccccc4ncn3 C48936119
Cc1ccc(o1)C(=O)N[C@@H]2C[C@@H](CC[C@@H]2C(C)C)C C48943769
C[C@H](c1ccsc1)Nc2ccc3c(c2)OC(O3)(C)C C50340785
Cc1ccc(c(c1)C)N(C)C(=O)c2ccc(cc2)NC C50785971
CNc1c2ccccc2nc(n1)c3c(cccc3F)F C50786085
Cc1ccc(cc1F)c2nc3ccccc3c(n2)NC C50786098
CCNc1c2ccccc2nc(n1)c3ccc(s3)C C50786129
CCNc1c2ccccc2nc(n1)c3c(ccs3)C C50786130
C[C@@H]1CCC[C@]2(C1)CS/C(=N\c3ccc(cc3)CC#N)/N2 C53101509
Cc1cc(c(c(c1)C)CCNC(=O)N2CCCC2)C C56332180
C[C@@H]1CCC[C@@H](C1Nc2ccccc2n3ccnc3)C C36920290
C[C@H]1CCCN(C1)C(=O)NCc2ccc(s2)Cl C46996329
Cc1cc(ccc1[NH+]2CCC[C@@H]([C@@H]2C)C)/C=C/C(=O)[O-] C60117554
c1c(cc(c(c1Nc2c(cc3c(n2)CCC3)C#N)F)F)F C61119706
Cc1ccc(cc1C)Cc2nc3c(c(n2)NC)CCC3 C61682050
Cc1c(sc(n1)Nc2ccc(c(c2)Cl)C#N)C C61851031
CCCCc1cc2c(c(c1)Br)oc(=O)[nH]2 C62541130
COc1c(cc(cc1Br)Cl)/C=N\O C11994261
CN(C)c1ccc(cc1)Nc2cc(ccc2C#N)Cl C62789935
CCc1cc(nc(n1)c2ccc(c(c2)Cl)F)NC C62793280
C[C@@H]1CCCC[C@H]1Nc2ncc(cn2)Br C67119569
Cc1ccc(cc1)[C@@H](C)Nc2ccc(c(n2)C#N)Cl C67368797
CCN(CC)c1ccc(c(c1)O)/C=N/NC(=O)COc2ccc(cc2Br)Cl C04045775
CCOc1cccc(c1)[C@@H]2C3=C(C[C@H](CC3=O)c4ccc(c(c4)OC)OC)Nc5ccccc5N2 C01438200
CCOc1cccc(c1)[C@@H]2C3=C(C[C@@H](CC3=O)c4ccc(c(c4)OC)OC)Nc5ccccc5N2 C01438202
CCOc1ccccc1[C@@H]2C3=C(C[C@@H](CC3=O)c4ccc(c(c4)OC)OC)Nc5ccccc5N2 C01214417
c1cc(ccc1C(=O)Nc2cc(ccc2Cl)Cl)OCC(=O)Nc3c(c4c(s3)CCC4)C#N C00941398
Cc1ccc(c(c1)NC(=O)[C@@H](c2ccccc2)OC(=O)c3ccc4c(c3)NC(=O)[C@H](S4)C)C C08713273
COc1ccc(cc1)c2cc(ccc2OC)NC(=O)c3ccc(cc3)NC(=O)c4cccs4 C08749022
c1cc(c(cc1C(F)(F)F)[N+](=O)[O-])NCCNC(=O)/C=C/c2ccc(cc2Cl)Cl C08816343
Cc1c(c2c(=O)[nH]c(nc2s1)S[C@H](C)C(=O)Nc3ccc(cc3)OC)c4ccccc4 C01290448
Cc1cccc(c1C)NC(=O)c2c(c(c(s2)NC(=O)COc3ccc(cc3C)Cl)C#N)C C00871224
Cc1c(c(sc1C(=O)Nc2ccc(cc2)F)NC(=O)C34CC5CC(C3)CC(C5)C4)C(=O)OC C09059268
CCCc1nnc2n1N[C@@H]([C@@H](S2)C(=O)Nc3cc(ccc3C)Cl)c4ccc(cc4)CC C09239624
Cc1cc(ccc1Br)NC(=O)c2csc(n2)Nc3ccc(cc3OC)OC C09239856
Cc1ccc(c(c1)NC(=O)Cc2nc(cs2)COC(=O)c3ccc4c(c3)c(c([nH]4)C)C)C C09552067
Cc1ccccc1NC(=O)COC(=O)c2c(csc2NC(=O)C=C(C)C)c3ccccc3 C09747317
CCOc1ccccc1NC(=O)c2c(c3ccccc3o2)NC(=O)c4c(cccc4Cl)F C10245786
Cc1ccc(cc1)c2n[nH]c(=S)n2CC(=O)Nc3ccc(cc3)Oc4ccccc4Cl C11513569
c1ccc(c(c1)CSc2nnc(s2)SCC(=O)N/N=C\c3ccccc3O)Cl C12464175
C[C@H]1CCC[C@@H]([C@@H]1C)NC(=O)COC(=O)c2cccnc2Nc3cccc(c3)C(F)(F)F C12653059
c1ccc(cc1)NCC(=O)N/N=C/c2ccc(cc2)OC(=O)c3cccc(c3)Br C00861465
COc1ccc(cc1OC)C=C(C(=O)Nc2ccccc2Cl)C(=O)Nc3ccccc3Cl C20794267
COc1ccc(cc1)C(=O)Nc2cccc(c2)/C=C(\C#N)/C(=O)Nc3cccc(c3Cl)Cl C21190102
CCOc1ccc(cc1OC)[C@H]2CC3=C([C@H](Nc4ccccc4N3)c5ccccc5OC)C(=O)C2 C21230116
CCOc1ccc(cc1OC)[C@@H]2CC3=C([C@H](Nc4ccccc4N3)c5ccccc5OC)C(=O)C2 C21230121
COc1ccccc1c2n[nH]c(=S)n2NCc3ccc(cc3)OCc4ccc(cc4)Cl C22110568
CCOc1ccccc1C(=O)NCC(=O)NCc2ccc(o2)c3ccc(cc3)Br C22197249
COc1cccc2c1oc(c2)c3csc(n3)NC(=O)NC(c4ccccc4)c5ccccc5 C22479729
C/C(=C\c1ccccc1)/C=N/NC(=O)/C(=C/c2ccc(cc2)N(C)C)/NC(=O)c3ccccc3 C22637366
CC(C)(C)c1ccc(cc1)C(=O)Nc2ccc3c(c2)nc(n3C)CCNC(=O)c4cccs4 C33320969
CC(C)(C)[C@H]1CCc2c(sc(c2C#N)NC(=O)CSc3[nH]nc(n3)c4ccccc4)C1 C00638237
CC[C@@]1(C(=O)N(C(=O)N1)CC(=O)N[C@H](C)c2ccc(c(c2)Cl)Cl)c3ccc(cc3)Cl C36822348
COc1ccc(c(c1)c2csc(n2)c3c4ccccn4c(c3N)C(=O)c5ccccc5)OC C08611760
Cc1cc(nc(n1)N[C@@H](c2cccc(c2)Cl)c3cc(sc3NC(=O)c4ccco4)C)C C38547969
Cc1ccc(cc1)[C@@H](c2c(c(sc2NC(=O)c3ccco3)C)C)Nc4nc(cc(n4)C)C C38548139
Cc1ccccc1OCC(=O)Oc2ccc3c(c2)OC(=C([C@H]3c4ccc(cc4)C(C)C)C#N)N C38649430
CCOc1ccc(cc1)[C@H]2c3ccc(cc3OC(=C2C#N)N)OC(=O)/C=C/c4ccc(cc4)C C38685725
CC[C@H](C)c1ccc(cc1)N2[C@@H](Nc3ccccc3C2=O)SCc4[nH]c(=O)c5ccccc5n4 C39444232
C[C@@H](C(=O)Nc1ccccc1O)Sc2nnc(n2CC(C)C)c3ccc(cc3Cl)Cl C39758162
C[C@@H](C12CC3CC(C1)CC(C3)C2)NC(=O)CN4C(=O)[C@](NC4=O)(C)c5ccc(cc5)C(C)C C12804750
C[C@H](C12CC3CC(C1)CC(C3)C2)NC(=O)CN4C(=O)[C@](NC4=O)(C)c5ccc(cc5)C(C)C C12804761
CCOc1cc(cc(c1O)Br)/C=N/NC(=O)COc2cc(ccc2C(C)C)C C03192647
CCCCSc1nc2n(n1)[C@H](C(=C(N2)C)C(=O)Nc3cccc(c3)C)c4ccccc4F C41021154
CCCSc1nc2n(n1)[C@H](C(=C(N2)C)C(=O)Nc3cccc(c3C)C)c4ccc(cc4)F C41021849
CCCSc1nc2n(n1)[C@H](C(=C(N2)C)C(=O)Nc3cccc(c3C)C)c4cccc(c4)F C41022979
Cc1ccc(cc1C)C(=O)NC(=S)Nc2cc(ccc2OC)c3nc4cc(c(cc4o3)C)C C22567153
c1ccc2c(c1)cc3ccccc3c2/C=N/Nc4[nH]nc(n4)SCC(=O)c5ccc(cc5)F C59310051
Cc1ccc2c(c1)oc(n2)c3ccc(cc3)NC(=S)NC(=O)c4ccc(c(c4)Cl)OC C59438595
COc1ccccc1NC(=O)CSc2nc3ccc(cc3s2)/N=C/c4ccccc4O C59507261
C[C@@H](C(=O)Nc1cc(ccc1O)C=O)Sc2c3c(csc3ncn2)c4ccc(cc4)Cl C62038795
c1ccc(cc1)C(=O)/C(=N/Nc2ccc(c(c2)C(F)(F)F)Cl)/C(=O)Nc3cccnc3 C08685332
Cc1cc(cc(c1)NC(=S)NCCCC[NH+]2CCN(CC2)c3cccc(c3)Cl)C C04364644
CC[NH+](CC)CCN(Cc1cc2c(ccc(c2[nH]c1=O)C)C)C(=S)Nc3ccc(cc3)C C06078277
CC[NH+](CC)CCN(Cc1cc2cc(c(cc2[nH]c1=O)C)C)C(=S)NC3CCCCC3 C06193291
CC[NH+](CC)CCN(Cc1cc2cc(c(cc2[nH]c1=O)C)C)C(=S)Nc3cccc(c3)C C06078296
CC[NH+](CC)CCN(Cc1cc2cc(ccc2[nH]c1=O)C)C(=S)Nc3ccc(cc3C)C C06078325
CN(C)c1ccc(cc1)NC(=S)NC[C@H]2C[C@@H]3CC[NH+]2C[C@@H]3CN4CCc5c4cccc5 C08635728
CCc1ccc(cc1)NC(=O)C(=O)NC[C@@H](c2ccc3c(c2)CCCN3C)[NH+]4CCCCC4 C09138381
CC1(Cc2c(c(sc2C([NH2+]1)(C)C)NC(=O)CSc3ccc(cc3)OC)C(=O)OC)C C10022468
c1ccc2c(c1)cccc2[C@H](CNC(=O)C(=O)Nc3ccc(c(c3)Cl)F)[NH+]4CCCC4 C10086653
c1ccc(c(c1)C(=O)Nc2ccc(cc2)N3CCC(CC3)[NH2+]Cc4cn5ccccc5n4)F C11910889
CCc1ccc(cc1)NC(=S)N(CC[NH+](C)C)Cc2cc3c(ccc(c3[nH]c2=O)C)C C12715332
Cc1cc(c2cc(c(=O)[nH]c2c1)CN(CCC[NH+](C)C)C(=S)Nc3cccc(c3)Cl)C C06301284
c1ccc(cc1)c2c(c[nH]n2)CNC(=O)C[NH+]3Cc4ccccc4O[C@@H](C3)c5ccccc5 C12151490
CN(C)S(=O)(=O)Nc1ccc(cc1)N2CCC(CC2)[NH2+]Cc3cc4ccccc4s3 C14975494
Cc1cc2c(cc1S(=O)(=O)NCCC[NH+]3CCC[C@H](C3)C)[nH]c4c2C(=O)CC(C4)(C)C C15733775
CCC[NH+](CC(=O)Nc1ccc(c(c1F)F)F)CC(=O)N[C@@H](C)c2ccc(c(c2)C)C C16390128
CC[NH+]1CCN(CC1)c2ccc(cc2Cl)NC(=S)NC(=O)c3ccc(cc3)C(C)C C16681570
c1ccc(c(c1)/C=N/NC(=[NH2+])S[C@@H]2CC(=O)N(C2=O)c3cc(ccc3Cl)Cl)Cl C03014653
CCOc1ccccc1CN(C2CC([NH2+]C(C2)(C)C)(C)C)C(=S)Nc3ccc(cc3C)C C05949492
CCc1ccccc1NC(=O)N[C@@H](CC)c2c3c(sc2n4cccc4)C[NH+](CC3)CC C20532220
CC[NH+](CC)CCNC(=O)c1ccc2c(c1)[C@H]3C=CC[C@H]3[C@H](N2)c4ccc(cc4)C(C)C C20698474
CC[NH+](CC)CCC[C@H](C)NC(=O)c1ccc(cc1)c2cc(n[nH]2)c3ccc(cc3)Cl C23315680
CC[C@H]1c2c(n(c(n2)C(F)(F)F)C)CCN1C(=O)C[C@@H](Cc3cc(c(cc3F)F)F)[NH3+] C28956759
Cn1c2c(nc1C(F)(F)F)[C@H](N(CC2)C(=O)C[C@@H](Cc3cc(c(cc3F)F)F)[NH3+])C4CC4 C28956780
C[C@H](C(=O)c1ccc2c(c1)CCN2C(=O)C)[NH2+]C[C@@H](c3ccccc3)c4c[nH]c5c4cccc5 C28654307
Cc1ccc(c(c1)C)C[NH+]2CCN(CC2)c3c4c(c(sc4nc(n3)SCC(=O)N)C)C C34759516
c1cc(c(cc1[N+](=O)[O-])Cl)NCC/[NH+]=C/c2cc(cc(c2O)Br)Cl C16385801
c1cc(ccc1NCC/[NH+]=C/c2cc(cc(c2O)Br)Br)[N+](=O)[O-] C16428619
Cc1ccc(cc1C)n\2cc([nH]/c2=N\C(=O)C[NH2+]C[C@H]3CCCO3)c4ccc(cc4)Cl C36039498
c1cc(cc(c1)C(F)(F)F)C[NH2+]Cc2cc(ccc2OCc3nc(cs3)CO)Cl C36094204
Cc1cc[nH+]c(c1)N[C@H](c2ccc(cc2)OC)c3cc(sc3NC(=O)c4ccco4)C C38546900
Cc1cccc([nH+]1)N[C@@H](c2ccccc2OC)c3cc(sc3NC(=O)c4ccco4)C C38546922
CCc1cc(c(s1)NC(=O)c2ccccc2)[C@@H](c3cccs3)Nc4cccc([nH+]4)C C38547085
CCc1cc(c(s1)NC(=O)c2ccccc2)[C@H](c3cccs3)Nc4cccc([nH+]4)C C38547087
Cc1cc[nH+]c(c1)N[C@@H](c2ccccn2)c3c4c(sc3NC(=O)c5ccco5)CCCC4 C38547398
Cc1cc[nH+]c(c1)N[C@@H](c2ccccc2F)c3c(c(sc3NC(=O)c4ccccc4)C)C C38547505
Cc1cc[nH+]c(c1)N[C@H](c2ccc(cc2)C(C)C)c3c(c(sc3NC(=O)c4ccco4)C)C C38547656
CC(C)(C)c1ccc(cc1)NC(=O)NC[C@@H](c2ccc3c(c2)CCN3C)N4CC[NH+](CC4)C C38672696
C[C@@H](c1ccc2c(c1)CCCC2)NC(=O)CS[C@@H]3NN=C(O3)C4=c5ccccc5=[NH+]C4 C39942498
CC[C@H](CO)[NH2+]Cc1cc(c(c(c1)Br)OCc2ccc(cc2Cl)F)OC C40733808
Cc1cc(c(c(=O)n1Cc2ccccc2C[NH3+])Br)OCc3ccc(cc3F)F C49019860
CC(=O)c1ccc(cc1)c2csc3c2c([nH+]cc3c4cc(c(c(c4)OC)OC)OC)N C28884684
CN(C)CC[NH2+]C[C@H](CN1CCn2c3ccc(cc3c4c2[C@@H]1CCC4)C5CCCCC5)O C19367692
CCOc1ccccc1CN(C2CC([NH2+]C(C2)(C)C)(C)C)C(=S)Nc3c(cccc3C)C C59092496
CC1(CC(CC([NH2+]1)(C)C)N(Cc2ccc(cc2)F)C(=S)Nc3ccc(c(c3)Cl)OC)C C59169588
CC1(CC(CC([NH2+]1)(C)C)N(Cc2ccc(cc2)N(C)C)C(=S)Nc3ccc(cc3F)F)C C59169626
Cc1cc(c(c2c1C(=O)/C(=C/c3ccc(cc3)C(C)(C)C)/O2)C[NH+]4CCN(CC4)CCO)O C41514088
Cc1c(c(c(n1Cc2c(cccc2Cl)F)C)C(=O)[O-])C[NH2+]CCC3=c4ccccc4=[NH+]C3 C63513790
Cc1ccc(cc1)C2=N[C@@H]3C(=CNN3C(=C2)C(F)F)C(=O)NCCC4=c5cc(ccc5=[NH+]C4)C C63547060
C[C@H]1C(=c2cc(ccc2=[NH+]1)OC)CCNC(=S)Nc3ccc(cc3)I C63664193
CCOc1cc(cc(c1OCC=C)Br)[C@H]2c3cc4c(cc3OC(=C2C#N)N)OCO4 C02502489
Cc1ccc(cc1S(=O)(=O)NCCc2c([nH]c3c2cc(cc3)Br)C)[N+](=O)[O-] C08868289
CC[C@@H](C)Cc1c(sc2c1c(=O)[nH]c(n2)SCC(=O)N3CC(=O)Nc4c3cccc4)C C08941263
CCc1nnc2n1N[C@H]([C@@H](S2)C(=O)Nc3ccc(c(c3)C)C)c4ccc(c(c4)Cl)OC C09239176
CCc1nnc2n1N[C@@H]([C@H](S2)C(=O)Nc3ccc(c(c3)C)C)c4ccc(c(c4)Cl)OC C09239177
C[C@@H]1CCCC[C@H]1NC(=O)NC(=O)CSc2nc3cc(ccc3c(=O)n2CC=C)Cl C09353684
C[C@@H]1CCc2c(cc(s2)C(=O)NNC(=O)CSc3nnc(o3)c4ccc(cc4)Cl)C1 C03426299
Cc1cccc(c1C)n2c3c(cn2)c(nc(n3)SCC(=O)Nc4c(cc(cc4C)C)C)O C09521551
C[C@@H]1CCC[C@H]([C@@H]1C)NC(=O)C2CCC(CC2)CNS(=O)(=O)c3cccc4c3nsn4 C09608129
Cc1ccc(cc1)n2c(=O)c3ccccc3nc2S[C@@H](C)C(=O)Nc4ccc(cc4)NC(=O)C C10441889
c1cc(c(cc1Cl)NC(=O)CNc2cc(ccc2N3CCCCC3)Cl)n4cncn4 C13126968
CCOc1ccc(cc1)/C=c\2/c(=O)n3c(=C([C@@H](C(=C3N)C#N)c4ccc(cc4)OCC)C#N)s2 C13739338
c1ccc(cc1)CNS(=O)(=O)c2ccc3c(c2)[C@H]4C=CC[C@@H]4[C@@H](N3)c5cccc(c5)[N+](=O)[O-] C14471859
CCOc1ccc(cc1)NC(=O)c2cccc3c2N[C@H]([C@@H]4[C@@H]3C=CC4)c5ccc(cc5)[N+](=O)[O-] C14550902
C[C@@]1(C(=O)N(C(=O)N1)CC(=O)Nc2ccc(c(c2)Cl)OC)c3ccc(c(c3)Cl)Cl C16255465
C[C@]1(C(=O)N(C(=O)N1)CC(=O)Nc2ccc(c(c2)Cl)OC)c3ccc(c(c3)Cl)Cl C16255466
C[C@]1(C(=O)N(C(=O)N1)CC(=O)Nc2cc(ccc2OC)Cl)c3ccc(c(c3)Cl)Cl C16255572
CCNC(=O)O[C@H]1CC[C@@H]2[C@@]1(CC[C@@H]3[C@@H]2CCC4=C/C(=N\OC(=O)NCC)/CC[C@]34C)C C16953355
C[C@@H]1C[C@@H](CN(C1)S(=O)(=O)c2ccc(cc2)C(=O)NNC(=O)C34CC5CC(C3)CC(C5)C4)C C17157813
C[C@H](C(=O)N1c2ccccc2NC(=O)C1(C)C)Sc3nnc(s3)Nc4cccc(c4)F C18467079
C[C@@H]1CCC[C@@H]([C@H]1C)N2C(=O)[C@@](NC2=O)(C(F)(F)F)NC(=O)c3ccc(cc3)OC(C)C C17197113
Cc1ccc2c(c1)oc(n2)c3ccc(cc3)NC(=S)NC(=O)c4ccc5c(c4)nsn5 C21596087
C1CCC(CC1)(CNC(=O)CSc2[nH]c(=O)c3c4c(sc3n2)CCCC4)N5CCOCC5 C14731910
CCc1cc(c(s1)SCC)[C@@H]2C(=C(N(C3=C2C(=O)CCC3)c4ccc(cc4)[N+](=O)[O-])N)C#N C27550674
COc1ccc(cc1)c2nc3c(s2)C[NH+](CC3)[C@@H](c4c[nH]c5c4cc(cc5)OC)C(=O)[O-] C31813527
c1cc(ccc1OCc2nc(cs2)C(=O)Nc3ccc(c(c3)Cl)N4CCNC(=O)C4)Cl C32916652
Cc1ccc(cc1)Sc2ccc(=O)n(n2)c3ccc(cc3)C(=O)Nc4ccc(cc4)NC(=O)C C32999049
[truncated: 2,223,469 more chars]
