# Supplementary material for: PyRMD Studio: A Unified Suite for Next-Generation, AI-Powered Virtual Screening
Source: J Chem Inf Model. 2026 May 19;66(11):6197–203. doi: 10.1021/acs.jcim.6c00648 (PMC13250901; doi:10.1021/acs.jcim.6c00648)
Supplement: Supplementary file 2 [file ci6c00648_si_002.zip › decoys/hivrt_decoys.dat]

# PUBCHEM_COMPOUND_CID	ID	SMILES
2249	MUV_652_D_1	CC(C)NCC(O)COc1ccc(CC(N)=O)cc1
2315	MUV_652_D_2	NS(=O)(=O)c1cc2c(cc1C(F)(F)F)NC(Cc1ccccc1)NS2(=O)=O
2343	MUV_652_D_3	NS(=O)(=O)c1cc2c(cc1Cl)NC(CSCc1ccccc1)=NS2(=O)=O
2955	MUV_652_D_4	Nc1ccc(S(=O)(=O)c2ccc(N)cc2)cc1
3169	MUV_652_D_5	OCC(O)CN1CCN(c2ccccc2)CC1
3331	MUV_652_D_6	NC(=O)OCC(COC(N)=O)c1ccccc1
3488	MUV_652_D_7	COc1ccc(Cl)cc1C(=O)NCCc1ccc(S(=O)(=O)NC(=O)NC2CCCCC2)cc1
3702	MUV_652_D_8	CC1Cc2ccccc2N1NC(=O)c1ccc(Cl)c(S(N)(=O)=O)c1
3786	MUV_652_D_9	O=C(Cc1ccsc1-c1ccccc1)NO
4107	MUV_652_D_10	COc1ccccc1OCC(O)COC(N)=O
4649	MUV_652_D_11	Nc1ccc(C(=O)O)c(O)c1
4748	MUV_652_D_12	OCCN1CCN(CCCN2c3ccccc3Sc3ccc(Cl)cc32)CC1
4917	MUV_652_D_13	CN1CCN(CCCN2c3ccccc3Sc3ccc(Cl)cc32)CC1
5074	MUV_652_D_14	Cc1nc2sccn2c(=O)c1CCN1CCC(=C(c2ccc(F)cc2)c2ccc(F)cc2)CC1
5315	MUV_652_D_15	O=C(O)CCC(=O)Nc1ccc(S(=O)(=O)Nc2nccs2)cc1
5707	MUV_652_D_16	Cc1cccc(C)c1NC1=NCCCS1
6023	MUV_652_D_17	[Na+].CC(=O)OCC1=C(C(=O)[O-])N2C(=O)C(NC(=O)Cc3cccs3)C2SC1
6081	MUV_652_D_18	Cl.COc1ccc(OC)c(C(O)C(C)N)c1
7172	MUV_652_D_19	CNCC(O)c1ccc(O)cc1
7389	MUV_652_D_20	Nc1ccc([As](=O)(O)O)cc1
9060	MUV_652_D_21	NC(Cc1c[nH]c2ccccc12)C(=O)O
10168	MUV_652_D_22	O=C(O)c1cc(O)c2c(c1)C(=O)c1cccc(O)c1C2=O
11224	MUV_652_D_23	CN(C)CCOC(C)(c1ccccc1)c1ccccn1.O=C(O)CCC(=O)O
11257	MUV_652_D_24	CC(=O)Nc1ccc(S(=O)(=O)c2ccc(N)cc2)cc1
11368	MUV_652_D_25	Cl.CC(COc1ccccc1)NC(C)C(O)c1ccc(O)cc1
11741	MUV_652_D_26	Nc1cccc(S(=O)(=O)c2cccc(N)c2)c1
12492	MUV_652_D_27	CC1CCCC(C)N1NC(=O)c1ccc(Cl)c(S(N)(=O)=O)c1
15680	MUV_652_D_28	Cc1ccc(S(=O)c2ccc(C)cc2)cc1
21307	MUV_652_D_29	CC1=C(C(=O)Nc2ccccc2)SCCO1
23702	MUV_652_D_30	CCC(NC(C)C)C(O)c1ccc(O)c(O)c1.CS(=O)(=O)O
26880	MUV_652_D_31	CC(=O)Nc1ccc(-c2ccccc2)s1
31898	MUV_652_D_32	CN(C)S(=O)(=O)Nc1ccc(Oc2ccccc2)cc1
34359	MUV_652_D_33	CC(Cc1ccc(O)c(O)c1)(NN)C(=O)O
34617	MUV_652_D_34	COc1ccc(C(=O)c2coc3ccc(O)c(CN(C)C)c23)cc1
34623	MUV_652_D_35	CN(C)Cc1c2c(ccc1O)occ2C(O)c1ccccc1
34632	MUV_652_D_36	Cl.CCOC(=O)Nc1ccc2c(c1)N(C(=O)CCN1CCOCC1)c1ccccc1S2
39147	MUV_652_D_37	CC(C)(C)NCC(O)COc1cccc2c1CC(O)C(O)C2
40146	MUV_652_D_38	Cc1cc(C)cc(C(=O)NCc2ccncc2)c1
41860	MUV_652_D_39	COCCc1ccc(OCC(O)CNC(C)C)cc1.O=C(O)C(O)C(O)C(=O)O
44008	MUV_652_D_40	CCOC(=O)c1c2c(sc1NC(=O)CN1CCOCC1)CCCC2
46372	MUV_652_D_41	Cc1cc2sc(N)nc2c(C)c1
55660	MUV_652_D_42	O=c1oc2ccccc2c2c1ncn2C1CCCCC1
55662	MUV_652_D_43	O=c1oc2ccccc2c2c1ncn2-c1ccccc1
62920	MUV_652_D_44	Cl.COc1ccc(C2Sc3ccccc3N(CCN(C)C)C(=O)C2OC(C)=O)cc1
64196	MUV_652_D_45	O=C(NC12CC3CC(CC(C3)C1)C2)c1cccnc1
66062	MUV_652_D_46	Cl.CSc1ccc2c(c1)N(CCC1CCCCN1C)c1ccccc1S2
66644	MUV_652_D_47	O=C(NO)c1ccccc1O
66722	MUV_652_D_48	O=C(NCCO)c1cc2ccccc2cc1O
70652	MUV_652_D_49	COC(=O)C(N)Cc1ccc(O)cc1
71412	MUV_652_D_50	Cl.CC(CCc1ccccc1)NCC(O)c1ccc(O)c(C(N)=O)c1
72892	MUV_652_D_51	O=S(=O)(NCCNS(=O)(=O)c1ccccc1)c1ccccc1
73416	MUV_652_D_52	COc1c2ccoc2nc2c1ccc(OCC(O)C(C)(C)O)c2OC
76059	MUV_652_D_53	COc1ccc(S(=O)(=O)Cc2ccccc2)cc1N
78263	MUV_652_D_54	CCOC(=O)c1cc(CC)sc1N
78379	MUV_652_D_55	O=C(O)CCCCCN1C(=O)CSC1=S
78735	MUV_652_D_56	COC(=O)c1cc(OC)c(OC)c(OC)c1N
79336	MUV_652_D_57	COC(=O)c1ccc(C(=O)OC)c(N)c1
79617	MUV_652_D_58	CS(=O)(=O)c1ccc(N)cc1
79655	MUV_652_D_59	CCOC(=O)c1cnc(SCC)[nH]c1=O
81131	MUV_652_D_60	CC(=O)c1ccc2c(c1)Nc1ccccc1S2
81670	MUV_652_D_61	OC(CN1CCOCC1)CN1CCOCC1
82073	MUV_652_D_62	CCOC(=O)c1c(C)[nH]c2ccc(O)cc21
85919	MUV_652_D_63	ON=C1CCSc2ccccc21
86515	MUV_652_D_64	COc1cccc(OCC(O)CO)c1
87135	MUV_652_D_65	COc1ccc(C(N)=O)cc1N
88916	MUV_652_D_66	Cc1nc(C)c(C(=O)Nc2ccccc2)s1
89966	MUV_652_D_67	Nc1nsc2ccccc12
92387	MUV_652_D_68	CSc1ccc(C(=O)C(C)(C)N2CCOCC2)cc1
94381	MUV_652_D_69	CCN(CC)c1ccc2cc(-c3nc4ccccc4[nH]3)c(=O)oc2c1
94419	MUV_652_D_70	COC(=O)c1cc(Cc2ccc(N)c(C(=O)OC)c2)ccc1N
94464	MUV_652_D_71	NS(=O)(=O)c1cccc2cccnc21
94777	MUV_652_D_72	CCOc1ccc(NC(=O)c2ccccc2O)cc1
95552	MUV_652_D_73	Cc1ccc(NCC(O)C(O)C(O)CO)cc1C
97605	MUV_652_D_74	c1ccc2c(c1)cccc2NC1=NCCS1
98456	MUV_652_D_75	CCC(=O)c1ccc(OCC(O)CN2CCOCC2)cc1
98614	MUV_652_D_76	O=c1[nH]cnc2sc3c(c21)CCCC3
99051	MUV_652_D_77	O=C(CC1(O)C(=O)Nc2ccccc21)c1ccccc1
102484	MUV_652_D_78	Cl.NCC(O)c1ccc(O)cc1
102544	MUV_652_D_79	NC(Cc1ccc(Oc2ccc(O)cc2)cc1)C(=O)O
103958	MUV_652_D_80	CS(=O)(=O)Nc1ccccc1Oc1ccccc1
107645	MUV_652_D_81	CC1CCCC(O)CCCC=Cc2cc(O)cc(O)c2C(=O)O1
107952	MUV_652_D_82	Cl.CC(C)NCC(O)COc1ccc(CCOCC2CC2)cc1
108003	MUV_652_D_83	CC1CCCC(=O)CCCCCc2cc(O)cc(O)c2C(=O)O1
114337	MUV_652_D_84	O=C(CN1CCCC1)N1c2ccccc2Sc2ccccc21
118627	MUV_652_D_85	Nc1ccc(S(=O)(=O)c2cccc(N)c2)cc1
118982	MUV_652_D_86	O=C1CCCCCN1Sc1ccccc1
120774	MUV_652_D_87	CN(C)c1ccc(C2NCCS2)cc1
126623	MUV_652_D_88	Cl.CN(C)CCCN1C(=O)CSC1c1ccccc1
128894	MUV_652_D_89	CC(=O)Nc1ccc(OC(=O)c2cccs2)cc1
148620	MUV_652_D_90	Nc1ccccc1S(=O)(=O)c1ccccc1N
151506	MUV_652_D_91	CS(=O)(=O)Nc1cccc2cccnc21
156524	MUV_652_D_92	c1ccc(-c2nnc(SCc3nc4ccccc4[nH]3)o2)cc1
156525	MUV_652_D_93	c1ccc2[nH]c(CSc3nnc(-c4ccncc4)o3)nc2c1
177787	MUV_652_D_94	O=c1cc(O)sc2ccccc12
179009	MUV_652_D_95	CCCC(N)=C1C(=O)CC(CC(C)SCC)CC1=O
206650	MUV_652_D_96	NC1=NC2=C(CCCC2)C2(CCCCC2)S1
209044	MUV_652_D_97	COc1ccc(OC)c(S(N)(=O)=O)c1
212320	MUV_652_D_98	CSc1snc(SCC(N)=O)c1C#N
221221	MUV_652_D_99	Nc1ccc(S(=O)(=O)N2CCCc3ccccc32)cc1
221856	MUV_652_D_100	CCC(=O)Nc1ccc(C(=O)c2ccccc2)cc1
224667	MUV_652_D_101	Cc1ccccc1NC(=O)CSC(N)=O
230983	MUV_652_D_102	CCOc1ccc2c(O)csc2c1
234937	MUV_652_D_103	O=C(O)CC1Sc2ccccc2NC1=O
236781	MUV_652_D_104	O=C(O)COc1ccc(S(=O)(=O)c2ccc(OCC(=O)O)cc2)cc1
239750	MUV_652_D_105	Nc1ccccc1OCCOCCOc1ccccc1N
241616	MUV_652_D_106	O=C1c2ccccc2C(=O)N1CNc1ccccc1
242605	MUV_652_D_107	Oc1cccc(-c2nc3ccccc3s2)c1
245839	MUV_652_D_108	Cc1ccc(NCN2C(=O)c3ccccc3C2=O)c(C)c1
246565	MUV_652_D_109	NC(=O)CC(NC(=O)OCc1ccccc1)C(=O)O
251365	MUV_652_D_110	c1csc(-c2ccc3ccccc3n2)c1
251641	MUV_652_D_111	CCOC(=O)c1cnc(SCc2ccccc2)nc1N
254340	MUV_652_D_112	O=c1c(O)c(-c2cccs2)oc2ccccc12
257476	MUV_652_D_113	O=C(O)c1cccc(S(=O)(=O)N2CCOCC2)c1
257798	MUV_652_D_114	OC(c1nc2ccccc2s1)c1ccccc1
266964	MUV_652_D_115	OCC1(CO)COC2(CCCC2)N1
281093	MUV_652_D_116	O=S1(=O)C=C(N2CCCCC2)c2ccccc21
294891	MUV_652_D_117	O=C(O)C(Cc1c[nH]c2ccccc12)NC(=O)c1ccccc1
294920	MUV_652_D_118	COC(=O)CNC(=O)C(C)NC(=O)OCc1ccccc1
300571	MUV_652_D_119	Cc1ccc(C2Nc3ccccc3C(=O)N2)s1
302991	MUV_652_D_120	CCCCSC(=O)Nc1ccccc1
307235	MUV_652_D_121	COc1ccccc1C(=O)Nc1ccccc1SC
313103	MUV_652_D_122	COc1ccccc1NC(=O)c1ccccc1SC
314325	MUV_652_D_123	O=C(O)CSC1=NCCN1
315017	MUV_652_D_124	O=S(=O)(c1ccccc1)n1ccc2ccccc21
315109	MUV_652_D_125	c1ccc(-c2nnc(-c3ccccn3)nn2)nc1
319370	MUV_652_D_126	CSC(=NS(=O)(=O)c1ccc(C)cc1)SC
325656	MUV_652_D_127	COc1ccc(NC(=O)c2sc(SC)nc2N)cc1
325742	MUV_652_D_128	Cc1cc2cc(CN3C(=O)c4ccccc4C3=O)ccc2[nH]1
327470	MUV_652_D_129	CCOC(=O)c1ccc(NC(=O)N2CC(C)OC(C)C2)cc1
329167	MUV_652_D_130	COc1nc(Nc2cccc(C(F)(F)F)c2)nc(OC)n1
330346	MUV_652_D_131	Cc1cc(=O)c2ccccc2s1
332934	MUV_652_D_132	CCOC(=O)C1=C(C)NC(=O)NC1c1ccc(N(C)C)cc1
332978	MUV_652_D_133	O=C1Nc2ccccc2C12Nc1ccccc1S2
333140	MUV_652_D_134	CC1(C)CC(=O)C=C(NCCO)C1
334460	MUV_652_D_135	CCOC(=O)c1sc2nc(C)cc(C)c2c1N
337779	MUV_652_D_136	COC(=O)c1ccc(C)c(N(CCO)CCO)c1
342284	MUV_652_D_137	COC(=O)C(C)C1Sc2ccccc2NC1=O
350843	MUV_652_D_138	CC1CN=C(Nc2cccc3ccccc32)S1
354665	MUV_652_D_139	O=C1Nc2ccccc2C12OCCS2
356261	MUV_652_D_140	COC(=O)C1=C(C)NC(C)=C(C(=O)OC)C1c1ccc(NC(C)=O)cc1
360693	MUV_652_D_141	CCOC(=O)C1=C(Nc2ccccc2)SCC1=O
365383	MUV_652_D_142	CC(=O)Nc1ccccc1Sc1ccccc1
368305	MUV_652_D_143	COc1ccc2c(c1)NC1(O)c3ccccc3C(=O)C21O
369507	MUV_652_D_144	COc1ccc(-c2cn3ccsc3n2)cc1
373718	MUV_652_D_145	Cc1ccc(S(=O)(=O)N2CCCN(S(=O)(=O)c3ccc(C)cc3)CC2)cc1
376003	MUV_652_D_146	CC1=CCC(C(C)(C)NC(=O)c2ccccc2)CC1=NO
383595	MUV_652_D_147	CC1CN=C(Nc2ccccc2)S1
384428	MUV_652_D_148	Cc1nc2sc3c(c2c(=O)o1)CCCC3
384431	MUV_652_D_149	Cc1sc2nc(C)oc(=O)c2c1C
384762	MUV_652_D_150	CCOC(=O)C(NC(=O)CC)(Nc1ccc(S(=O)(=O)Nc2ncccn2)cc1)C(F)(F)F
384763	MUV_652_D_151	CCOC(=O)C(NC(=O)CC)(Nc1ccc(S(=O)(=O)Nc2onc(C)c2C)cc1)C(F)(F)F
389113	MUV_652_D_152	CCCC(=O)NC(Nc1ccc(S(=O)(=O)Nc2cc(C)on2)cc1)(C(=O)OCC)C(F)(F)F
389130	MUV_652_D_153	CCOC(=O)C(NC(=O)c1ccccc1)(Nc1cc(C)on1)C(F)(F)F
389249	MUV_652_D_154	COc1ccc2oc(=N)c(C(=O)Nc3ccccc3)cc2c1
389490	MUV_652_D_155	O=C1CC(c2ccccc2)Sc2ccccc2N1
396455	MUV_652_D_156	Cc1cc(C)n(C(=O)CSc2nnc(SCC(=O)n3nc(C)cc3C)s2)n1
397115	MUV_652_D_157	NC(=O)c1cc2ccc(=O)cc-2oc1Nc1ccccc1
401437	MUV_652_D_158	CCOC(=O)NC(Nc1nnc(C)s1)(C(=O)OCC)C(F)(F)F
403034	MUV_652_D_159	Cl.CCOC(=O)c1c(C)n(CCN2CCN(C)CC2)c2ccc(OC)cc21
412753	MUV_652_D_160	COC(=O)c1ccc(NC(=O)CN2CCOCC2)cc1
441307	MUV_652_D_161	Cl.CCCC(=O)Nc1ccc(OCC(O)CNC(C)C)c(C(C)=O)c1
441392	MUV_652_D_162	[Na+].COC1(NC(=O)Cc2cccs2)C(=O)N2C(C(=O)[O-])=C(COC(N)=O)CSC21
442549	MUV_652_D_163	CC1CCCC(=O)CCCC=Cc2cc(O)cc(O)c2C(=O)O1
445154	MUV_652_D_164	Oc1ccc(C=Cc2cc(O)cc(O)c2)cc1
468656	MUV_652_D_165	Cc1ccc(C)n1NC(=O)c1cccs1
506600	MUV_652_D_166	c1csc(-c2nc3ccccc3[nH]2)c1
520428	MUV_652_D_167	Cc1ccc(O)c(Sc2cc(C)ccc2O)c1
531782	MUV_652_D_168	O=C(Cc1cccs1)NCC1CCCO1
531922	MUV_652_D_169	O=C(NCC1CCCO1)c1cccs1
532046	MUV_652_D_170	COc1ccc(OC)c(NC(=O)CSc2ccccc2)c1
534279	MUV_652_D_171	CC1(C)CC(=O)C(=CNCCO)C(=O)C1
534281	MUV_652_D_172	O=c1c2c3cccc(O)c3sc2nc2n1CCCCC2
534382	MUV_652_D_173	C=CCOC(=O)C1=C(C)OC(N)=C(C#N)C1c1ccc2c(c1)OCO2
535805	MUV_652_D_174	Nc1ccc(S(=O)(=O)N2CCCC2)cc1
539709	MUV_652_D_175	CC(=O)NC1=NC(=O)CS1
540289	MUV_652_D_176	CCOC(=O)c1c(N)sc2c1cccc2NC(C)=O
540386	MUV_652_D_177	CC(=O)C1=C(C)OC(N)=C(C#N)C1c1ccco1
541175	MUV_652_D_178	CCOc1ccc2nc(NC(NC(C)=O)(C(=O)OC)C(F)(F)F)sc2c1
541702	MUV_652_D_179	NC(=O)CC12CC3CC(C1)CC(CC(N)=O)(C3)C2
545029	MUV_652_D_180	Cc1c(N(C)C(=O)C23CC4CC(CC(C4)C2)C3)c(=O)n(-c2ccccc2)n1C
545033	MUV_652_D_181	COC(=O)C(F)(Sc1c(C)n(C)n(-c2ccccc2)c1=O)C(F)(F)F
548071	MUV_652_D_182	COc1ccc(C2CC(O)(C(C)(C)O)NO2)cc1
549134	MUV_652_D_183	Cc1cc(C)nc(Sc2ccc3nnnn3n2)n1
551021	MUV_652_D_184	Cc1ccc(C)c(NC(=O)C2CCCN2C(=O)OC(C)(C)C)c1
551775	MUV_652_D_185	CCN(CC)C(=O)CSc1nc(C)cc(-c2cccs2)c1C#N
555647	MUV_652_D_186	O=S(=O)(NCCSc1nc2ccccc2o1)c1ccccc1
557217	MUV_652_D_187	CC(=O)C1=C(O)C(=O)N(Cc2ccco2)C1c1ccc2c(c1)OCO2
558422	MUV_652_D_188	COC(=O)c1oc2ccccc2c1NC(=O)CN1CCCC1
558609	MUV_652_D_189	COC(=O)n1c2ccc(S(=O)(=O)N3CCCCC3)cc2oc1=O
558625	MUV_652_D_190	CCOC(=O)n1c2ccc(S(=O)(=O)N3CCCCC3)cc2oc1=O
559421	MUV_652_D_191	CCOC(=O)n1c2ccc(S(=O)(=O)N3CCOCC3)cc2oc1=O
559616	MUV_652_D_192	CC1(C)OC(C(N)=O)C(C(N)=O)O1
559643	MUV_652_D_193	CCOC(=O)c1[nH]c(C(=O)O)c(CCN(CC)CC)c1C
559842	MUV_652_D_194	CCOC(=O)C1=C(C)N(CCO)C(=O)NC1c1cccc(O)c1
559927	MUV_652_D_195	O=C(c1cccs1)c1coc2ccc(O)c(CN3CCOCC3)c21
562108	MUV_652_D_196	O=C(CSc1nnnn1Cc1ccccc1)NCC(=O)c1ccccc1
563449	MUV_652_D_197	Nc1nc(SCc2ccccc2)ns1
563808	MUV_652_D_198	CCCc1c(O)nc(SCc2ccccc2)[nH]c1=O
563874	MUV_652_D_199	CCOC(=O)c1sc(=S)n(Cc2ccccc2)c1N
564290	MUV_652_D_200	Cc1ccc(OCC(=O)NCc2ccccn2)cc1
565200	MUV_652_D_201	CC1(C)c2ssc(=S)c2-c2ccccc2N1C(=O)c1ccco1
565713	MUV_652_D_202	CCOc1ccccc1NC(=O)CSc1nnc(-c2ccco2)o1
565816	MUV_652_D_203	O=C(Nc1nc2c(ccc3ccccc23)s1)c1ccco1
565818	MUV_652_D_204	COc1cccc(C2C(C#N)=C(N)OC3=C2C(=O)CCC3)c1OC(=O)c1ccco1
566349	MUV_652_D_205	O=C(Cc1cccs1)Nc1ccc2c(c1)C(=O)OC2
566392	MUV_652_D_206	c1csc(CN2CCN(Cc3cccs3)C2c2cccs2)c1
567240	MUV_652_D_207	Cc1cc(C)c(S(=O)(=O)N2CCN(C)CC2)c(C)c1
567982	MUV_652_D_208	CSCCC1NC(=O)NC1=O
568391	MUV_652_D_209	O=C1CC(N2CCSCC2)C(=O)N1CCc1ccccc1
569984	MUV_652_D_210	O=C(OCC(O)C(O)COC(=O)c1ccccc1)c1ccccc1
570111	MUV_652_D_211	Cc1ccc(NC(=O)c2ccccc2)s1
570162	MUV_652_D_212	Cc1cc(NC(=O)c2ccccc2)sc1C
570206	MUV_652_D_213	N#CC1=C2SCC(O)(c3ccccc3)N2C(=O)CC1c1cccs1
570287	MUV_652_D_214	O=C(CSc1n[nH]c(-c2ccccc2)n1)c1ccccc1
571521	MUV_652_D_215	Cc1nc2ccc(S(=O)(=O)Nc3ccccc3C)cc2s1
571631	MUV_652_D_216	CCOC(=O)C(NC(=O)c1cccnc1)(Nc1cccc(C)n1)C(F)(F)F
571682	MUV_652_D_217	CCOC(=O)Nc1ccc(S(=O)(=O)NCc2ccccc2)cc1
573210	MUV_652_D_218	Fc1ccccc1CSc1nnnn1-c1ccc2c(c1)OCO2
573249	MUV_652_D_219	Cc1nnc(SCc2ccc(F)cc2)s1
573742	MUV_652_D_220	O=C(Nc1ccc2nsnc2c1)c1cccs1
573743	MUV_652_D_221	O=C(Nc1cccc2nsnc21)c1cccs1
573747	MUV_652_D_222	O=C(c1cccs1)c1no[n+]([O-])c1C(=O)c1cccs1
573774	MUV_652_D_223	O=C(NCc1ccco1)c1cccs1
573775	MUV_652_D_224	Cc1cccc(NC(=O)c2cccs2)n1
574171	MUV_652_D_225	O=C(CSc1nc2ccccc2[nH]1)c1cccs1
574188	MUV_652_D_226	O=C(c1cccs1)N(C(=O)c1cccs1)c1ccccn1
574261	MUV_652_D_227	CC(C)(C)c1csc(NC(=O)c2cccs2)n1
574469	MUV_652_D_228	O=C(O)CCC(=O)N(Cc1cccs1)Cc1cccs1
575111	MUV_652_D_229	CCOC(=O)C1(C(F)(F)F)N=C(c2cccnc2)OC(N2CCOCC2)=N1
576367	MUV_652_D_230	OCCN1CCOCCN(CCO)CCOCC1
578985	MUV_652_D_231	Cc1ccc(C(C)C)c(OCCNS(C)(=O)=O)c1
579532	MUV_652_D_232	CCOC(=O)C(NC(=O)c1ccc(F)cc1)(Nc1nnc(C)s1)C(F)(F)F
580005	MUV_652_D_233	c1ccc(CSc2nnnn2-c2cccc3ccccc32)nc1
581253	MUV_652_D_234	Cn1nnnc1SCc1c(F)cccc1F
581496	MUV_652_D_235	CCCC1CC(c2csc(N)n2)CCO1
582245	MUV_652_D_236	Cn1cnnc1SCC(=O)NCc1cccc(C(F)(F)F)c1
583347	MUV_652_D_237	CCCS(=O)(=O)c1cn2cccc(N)c2c1S(=O)(=O)CCC
584263	MUV_652_D_238	Cc1cc(CCN2CCC(=O)NC2=O)ccc1OC(C)C
584908	MUV_652_D_239	O=S(NCc1ccccc1)C12CC3CC(CC(C3)C1)C2
585369	MUV_652_D_240	O=S(=O)(NCCOC12CC3CC(CC(C3)C1)C2)c1cccc2nsnc21
586512	MUV_652_D_241	COC(=O)c1cc(CC(=O)c2ccc(O)cc2O)c(C)o1
587850	MUV_652_D_242	Nc1nc2c(s1)C(=O)CCC2
587874	MUV_652_D_243	CC1(C)Cc2nc(N)sc2C(=O)C1
588000	MUV_652_D_244	Cc1csc(NC(=O)C2CCCN2C(=O)Oc2ccccc2)n1
589822	MUV_652_D_245	Cc1nn(CC(=O)NCc2ccccc2)c(=O)c2ccccc12
591859	MUV_652_D_246	CCOC(=O)NC(Nc1nc2ccccc2s1)(C(=O)OCC)C(F)(F)F
592588	MUV_652_D_247	N#CCCCSc1nnnn1-c1cccc(Cl)c1
594148	MUV_652_D_248	Nc1ccc(Sc2nnnn2-c2ccccc2)c(Cl)c1
594518	MUV_652_D_249	CCn1c(CSc2nc3ccccc3s2)nc2ccccc21
596805	MUV_652_D_250	O=C(c1scc2c1CCCC2)N1CCCCC1
596935	MUV_652_D_251	C=CCNC(=O)c1scc2c1CCCC2
597406	MUV_652_D_252	O=C(Cc1ccccc1)Nc1nnc(-c2ccco2)s1
598854	MUV_652_D_253	Cc1nnc(SCC(=O)Nc2ccc(Oc3ccccc3)cc2)n1N
599277	MUV_652_D_254	CC(C)(C)C1(C)OC(C(N)=O)C(C(N)=O)O1
599493	MUV_652_D_255	Cc1cc(O)c(C(C)C)cc1NC(=O)Cn1nc(C)c2ccccc2c1=O
600498	MUV_652_D_256	CCCCC(=O)Nc1c(O)[nH]c2ccccc2c1=O
600579	MUV_652_D_257	CCCOc1ccc(CCN2CCC(=O)NC2=O)cc1C
601417	MUV_652_D_258	N#Cc1c(N)sc2c1CCCCCC2
602122	MUV_652_D_259	O=C1CCCc2sc3c(c2N1)CCCCC3
602131	MUV_652_D_260	CSc1nc2ccc(S(=O)(=O)NC3CCCCC3)cc2s1
602438	MUV_652_D_261	COc1cc(SC)ccc1C(=O)Nc1ccc2c(c1)CCN2S(C)(=O)=O
602712	MUV_652_D_262	O=C(CSc1nnc(-c2ccco2)o1)NC1CCCCC1
603066	MUV_652_D_263	Cc1cc(=O)nc(SCC(=O)Nc2cccc(C(F)(F)F)c2)[nH]1
603692	MUV_652_D_264	COc1ccc(CC(=O)n2c(CC#N)nc3ccccc32)cc1OC
604494	MUV_652_D_265	COc1ccc(NC(=O)CCSc2nnc(C)s2)cc1
604603	MUV_652_D_266	N#CC1=C(N)Oc2cc(O)ccc2C1c1ccccc1
604704	MUV_652_D_267	O=C1CCC(=O)N1c1ccc(CSc2nc3ccccc3[nH]2)cc1
605217	MUV_652_D_268	Cn1c2ccc(C(=O)c3ccccc3)cc2n(C)c1=O
606050	MUV_652_D_269	CCOc1ccc(CCNS(=O)(=O)c2cccc3nsnc32)cc1OCC
606565	MUV_652_D_270	COc1ccccc1N1CCSC1C(N)=O
606801	MUV_652_D_271	COc1cc(C(=O)Nc2nccs2)cc(OC)c1OC
607286	MUV_652_D_272	CCOC(=O)c1cc(C(C)(C)C)oc1CN
607320	MUV_652_D_273	COC(=O)c1ccc(C2C(C(=O)OC)=CNC=C2C(=O)OC)cc1
608124	MUV_652_D_274	COc1ccc2[nH]c(C(=O)O)c(CCNC(C)=O)c2c1
608970	MUV_652_D_275	C=CCSc1nc(=O)c2ccccc2[nH]1
609629	MUV_652_D_276	Cc1cccc(NC2=NC(=O)CS2)c1
611144	MUV_652_D_277	COC(=O)c1cc(OC)c(OC)cc1N
611858	MUV_652_D_278	O=C(Cn1c2ccccc2nc1-c1cncs1)NCCc1ccccc1
612269	MUV_652_D_279	COc1ccc(-c2cc(O)cc(O)c2)cc1
612906	MUV_652_D_280	CC(C)(C)c1cc(CN(CCO)CCO)cc(C(C)(C)C)c1O
613092	MUV_652_D_281	COCc1cc(C)nc2sc(C(=O)OC)c(N)c21
613506	MUV_652_D_282	CCOC(=O)C1=C(C)NC(=O)NC1c1ccco1
614956	MUV_652_D_283	CCOC(=O)C1=C(C)N(CCO)C(=O)NC1c1ccccc1
615629	MUV_652_D_284	CCCCC1CC1C(=O)Nc1ncc2c(n1)CC(C)(C)CC2=O
616809	MUV_652_D_285	CCOC(=O)C1=C(N)OC2=C(C(=O)CCC2)C1c1cccnc1
617776	MUV_652_D_286	Cc1nn(-c2ccccc2)c2sc(C(=O)N3CCOCC3)cc12
618401	MUV_652_D_287	CCn1c2ccccc2c2nnc(SCC(=O)Nc3cc(C)on3)nc21
618556	MUV_652_D_288	CS(=O)(=O)N1CCN(c2nc(-c3ccccc3)cs2)CC1
619963	MUV_652_D_289	CCOC(=O)C1=C(C)NC(C)=C(C(=O)OCC)C1c1ccc(O)cc1
621044	MUV_652_D_290	COc1cccc(-c2csc3nc[nH]c(=O)c23)c1
624794	MUV_652_D_291	O=c1c(O)c(-c2ccc3c(c2)OCO3)oc2ccccc21
625993	MUV_652_D_292	COc1cc2c(cc1OC)C(NCCC(=O)O)=NC(C)(C)C2
626181	MUV_652_D_293	Cc1[nH]n(-c2ccccc2)c2nc(C(F)(F)F)cc(=O)c1-2
626230	MUV_652_D_294	CCc1nnc(NC2=NS(=O)(=O)c3ccccc32)s1
626410	MUV_652_D_295	COc1ccc(OC)c(C(O)c2nc3ccccc3n2C(C)C)c1
626557	MUV_652_D_296	CCn1c2ccccc2nc1C(O)c1ccc2c(c1)OCO2
628205	MUV_652_D_297	CCCn1c2ccccc2nc1C(O)c1ccc(OCC)cc1
628206	MUV_652_D_298	CCCn1c2ccccc2nc1C(O)c1ccc2c(c1)OCO2
628462	MUV_652_D_299	CN(C)c1ccc(C2CC(=O)NC3=C2C(=O)CC(C)(C)C3)cc1
629125	MUV_652_D_300	Cc1cc(C)c2c(N)c(S(=O)(=O)c3ccccc3)sc2n1
629147	MUV_652_D_301	CCCCOc1ccc(N2CC(C(=O)NC(C)C)CC2=O)cc1
629191	MUV_652_D_302	CCOC(=O)c1ccc2nc(NC(NC(C)=O)(C(=O)OC)C(F)(F)F)sc2c1
629376	MUV_652_D_303	CC(C)Sc1nc(N2CCOCC2)c2c(c1C#N)CC(C)(C)SC2
633186	MUV_652_D_304	CC(C)CSc1nc(N2CCOCC2)c2c(c1C#N)CC(C)(C)SC2
640708	MUV_652_D_305	CCOC(=O)c1nc2ccccc2s1
641399	MUV_652_D_306	Cc1ccc(Oc2nsnc2N2CCOCC2)cc1
644396	MUV_652_D_307	COc1ccc(C(=O)Nc2nnc(C(F)(F)F)s2)cc1
644403	MUV_652_D_308	N#Cc1c2c(sc1NC(=O)CSc1nc3ccccc3c(=O)n1Cc1ccco1)CCCC2
644410	MUV_652_D_309	COc1ccc(OCC(=O)Nc2cccc3cccnc32)cc1
644415	MUV_652_D_310	Cc1nc2ncnn2c(N2CCN(C(=O)Cc3cccs3)CC2)c1C
644418	MUV_652_D_311	COc1cccc(C(=O)Nc2ccc(S(=O)(=O)NCc3ccco3)cc2)c1
644422	MUV_652_D_312	O=C(CSc1nnnn1-c1cccc2c1CCCC2)N1CCOCC1
644429	MUV_652_D_313	O=C(Cn1c(=O)sc2ccccc21)Nc1ccc2c(c1)OCCO2
644437	MUV_652_D_314	O=C(CSc1nc2ccccc2c(=O)n1-c1ccccc1)NCc1ccco1
644439	MUV_652_D_315	CCOC(=O)C1=C(N)OC2=C(C(=O)CC(C)(C)C2)C1c1ccoc1
644440	MUV_652_D_316	O=C(CSc1nnnn1C1CCCCC1)NCCc1ccccc1
644442	MUV_652_D_317	O=S(=O)(Nc1cccc2cccnc21)c1ccc(S(=O)(=O)N2CCCC2)cc1
644443	MUV_652_D_318	O=C(NC12CC3CC(CC(C3)C1)C2)c1cc2nc(-c3ccco3)cc(C(F)(F)F)n2n1
644444	MUV_652_D_319	O=C(NCCSc1ccccc1)c1ccco1
644447	MUV_652_D_320	COc1ccc(-c2ccc(SCC(=O)NCc3ccco3)nn2)cc1
644450	MUV_652_D_321	Cc1nc2sc3c(c2c2nnc(SCC(=O)NCc4ccco4)n21)CCCC3
644453	MUV_652_D_322	COc1ccccc1Nc1nc(N)nc(CSc2nncn2C)n1
644458	MUV_652_D_323	COc1ccc(OC)c(NC(=O)c2ccc(S(=O)(=O)N3CCN(C)CC3)cc2)c1
644463	MUV_652_D_324	COc1cccc(NC(=O)CSc2nncn2-c2ccccn2)c1
644469	MUV_652_D_325	CCOC(=O)c1cccc(NC(=O)CSc2nnc(CNc3ccc(C)cc3)n2CC)c1
644479	MUV_652_D_326	O=C(CN(C(=O)c1cc2c(s1)CCC2)C1CCCC1)NCc1cccs1
644480	MUV_652_D_327	CC1CCCN(c2ccc(C(=O)NCC3CCCO3)cn2)C1
644481	MUV_652_D_328	CN(C1CCCCC1)S(=O)(=O)c1ccc(-n2cnnn2)cc1
644487	MUV_652_D_329	Cc1cccc2cc(CN(CC3CCCO3)C(=O)c3ccco3)c(=O)[nH]c12
644496	MUV_652_D_330	CC1CCC(N2CCN(S(C)(=O)=O)CC2)CC1.O=C(O)C(=O)O
644500	MUV_652_D_331	Cc1cc(C)nc(SCc2nnc(SCC(=O)Nc3ccc(Cl)c(C(F)(F)F)c3)o2)n1
644506	MUV_652_D_332	COc1ccc(CNC(=O)C(c2cccs2)N(C(=O)c2csnn2)C2CC2)cc1
644512	MUV_652_D_333	CCSC1=C(C#N)C(c2cccc(OC)c2)CC(=O)N1
644515	MUV_652_D_334	COc1cccc(-n2c(COc3ccc(C)cc3)nnc2SCC(N)=O)c1
644516	MUV_652_D_335	Fc1ccc(CSc2nnc(-c3cccs3)o2)cc1
644520	MUV_652_D_336	Cc1nnc(NC(=O)CSc2nnc(CCc3nc4ccccc4[nH]3)n2C)s1
644521	MUV_652_D_337	c1coc(Cn2c(SCc3nnc(-c4ccccc4)o3)nnc2-c2ccncc2)c1
644522	MUV_652_D_338	COCCCn1c(SCC(=O)OC2CCCCC2)nnc1-c1cccs1
644526	MUV_652_D_339	O=c1sc2ccccc2n1CCOc1ccccc1
644528	MUV_652_D_340	COC(=O)c1ccc(NC(=O)CSc2nnc(CNc3ccc(OC)cc3)n2C)cc1
644533	MUV_652_D_341	CC1=C(C(=O)OCc2ccccc2)C(c2ccoc2)C(C#N)=C(N)O1
644539	MUV_652_D_342	Cc1nnc(SCC(=O)Nc2cc(Cl)ccc2C)n1-c1ccccc1
644547	MUV_652_D_343	CCn1c(COc2ccc(OC)cc2)nnc1SCC(=O)Nc1cc(OC)ccc1OC
644548	MUV_652_D_344	COc1ccc(NC(=O)C2CC(=O)N(C)C(=Nc3ccc4c(c3)OCO4)S2)cc1
644551	MUV_652_D_345	COCCSc1nnc(NC(=O)Cc2ccccc2OC)s1
644552	MUV_652_D_346	CC(=O)Nc1cccc(NC(=O)CSc2nnnn2Cc2ccccc2)c1
644553	MUV_652_D_347	O=C(Nc1nccs1)c1cc2sccc2n1Cc1ccc(F)cc1
644558	MUV_652_D_348	CC(C)(C)NC(=O)CN(Cc1cccs1)C(=O)c1csnn1
644563	MUV_652_D_349	CC(=O)Nc1ccc(-c2nn3c(C)nnc3s2)cc1C
644567	MUV_652_D_350	CCN1CCN(C(=O)c2cnn3c2nc(-c2ccc(C)cc2)cc3C(F)F)CC1
644571	MUV_652_D_351	CCCn1c(O)c(CN2CCCCC2)c(C)c(C#N)c1=O
644575	MUV_652_D_352	Cc1sc2nc(C)nc(SCC(=O)N3CCN(C(=O)c4ccco4)CC3)c2c1C
644580	MUV_652_D_353	CC(=O)Nc1ccc(S(=O)(=O)N2C3CCCC2CC(NC(=O)C2CCCCC2)C3)cc1
644582	MUV_652_D_354	COc1ccc(S(=O)(=O)N2C3CCC2CC(NC(=O)Nc2ccccc2)C3)cc1
644587	MUV_652_D_355	Cc1sc2nc(SCC(=O)NCc3cccs3)[nH]c(=O)c2c1C
644592	MUV_652_D_356	O=C(CCn1c(=O)oc2ccccc21)Nc1ccccc1
644596	MUV_652_D_357	CCc1nc(C)cn1S(=O)(=O)c1cc(OC)c(C)cc1C
644597	MUV_652_D_358	O=C(CSc1n[nH]c(-c2ccc(S(=O)(=O)N3CCCCC3)cc2)n1)Nc1nccs1
644600	MUV_652_D_359	COCCN(CC(=O)NCc1ccc(OC)cc1)C(=O)CCC(=O)Nc1nccs1
644601	MUV_652_D_360	O=C(O)CCC(NS(=O)(=O)c1ccc(-c2ccccc2)cc1)C(=O)O
644605	MUV_652_D_361	CC(C)(C)n1nnnc1C(c1cccs1)N(Cc1ccccc1)Cc1cccnc1
644606	MUV_652_D_362	CCC(Oc1ccccc1)C(=O)Nc1ccccn1
644608	MUV_652_D_363	Cc1cccc(-n2c(SCC(N)=O)nnc2-c2ccccn2)c1C
644613	MUV_652_D_364	Cc1ccc(C(C(=O)NC2CCCC2)N(Cc2ccc(F)cc2)C(=O)c2csnn2)o1
644624	MUV_652_D_365	O=C(O)C(=O)O.O=C(c1cccs1)N1CCN(C2CCCCC2)CC1
644640	MUV_652_D_366	O=c1cc(CSc2nnc(-c3ccco3)o2)c2ccccc2[nH]1
644648	MUV_652_D_367	Cc1ccc(S(=O)(=O)Cn2nnnc2CN(Cc2ccco2)Cc2cccs2)cc1
644652	MUV_652_D_368	CC(C)NS(=O)(=O)c1ccc(CCC(=O)NCc2ccco2)cc1
644656	MUV_652_D_369	CN(C(=O)c1cccc(C#N)c1)c1nnc(-c2cnccn2)s1
644657	MUV_652_D_370	Cc1ccc(Cn2c(SCc3cccnc3)nc3c2c(=O)n(C)c(=O)n3C)cc1
644660	MUV_652_D_371	O=S(=O)(NCc1ccncc1)c1ccc(S(=O)(=O)NCC2CCCO2)cc1
644661	MUV_652_D_372	Cc1ccc(S(=O)(=O)N2CCN(S(=O)(=O)c3ccc4c(c3)OCCO4)CC2)cc1
644663	MUV_652_D_373	CCC(=O)Nc1ccc(NC(=O)CSc2nnnn2CC)cc1C
644675	MUV_652_D_374	CC(=O)N(c1ccc2oc(=O)sc2c1)S(=O)(=O)c1cccs1
644679	MUV_652_D_375	Cn1c(SCc2ccccn2)nnc1-c1ccncc1
644685	MUV_652_D_376	COc1ccc(S(=O)(=O)NCC(=O)N(CC(=O)NCC2CCCO2)c2cc(C)ccc2C)cc1
644688	MUV_652_D_377	O=C(CN1CCN(c2nc(-c3ccc(Cl)cc3)cs2)CC1)NCc1ccco1
644701	MUV_652_D_378	CCOC(=O)C1=C(C)NC(=O)NC1c1ccc(OCC(=O)OC)c(OC)c1
644703	MUV_652_D_379	CCOC(=O)CSc1nnc(-c2ccoc2C)n1-c1ccc(OCC)cc1
644712	MUV_652_D_380	Cc1sc(NC(=O)CSc2nnnn2C2CCCC2)c(C#N)c1C
644715	MUV_652_D_381	CCCn1c(SCC(=O)NC2CCCCC2)nnc1-c1ccncc1
644720	MUV_652_D_382	Nc1sccc1C(=O)c1ccccc1
644722	MUV_652_D_383	COc1cc(NC(=O)c2cccs2)cc(OC)c1
644725	MUV_652_D_384	O=C(CCCCCN1C(=O)c2ccccc2C1=O)NC1CCCC1
644726	MUV_652_D_385	CCCn1c(SCC(=O)N2CCc3ccccc32)nnc1-c1ccncc1
644727	MUV_652_D_386	O=S(=O)(NC1CCCC1)c1ccc(S(=O)(=O)NC2CCCC2)cc1
644729	MUV_652_D_387	O=C(Nc1ccc2c(c1)oc1ccccc12)c1cccnc1
644739	MUV_652_D_388	COCCCNS(=O)(=O)c1ccc2c3c(cccc31)C(=O)S2
644740	MUV_652_D_389	Cc1nc2sccn2c1-c1csc(Nc2cc(C)ccn2)n1
644745	MUV_652_D_390	CCn1c(SCC(=O)c2cccs2)nnc1-c1ccco1
644746	MUV_652_D_391	COc1ccc(CCNC(=O)CSc2nnc(-c3ccc(F)cc3)o2)cc1OC
644759	MUV_652_D_392	CCOc1ccccc1CN1CCN(S(C)(=O)=O)CC1.O=C(O)C(=O)O
644761	MUV_652_D_393	COc1ccc(CN(C)CCc2ccccn2)cc1OC.O=C(O)C(=O)O
644772	MUV_652_D_394	Cc1nonc1NC(=O)CSc1ccc(-c2ccccc2)nn1
644773	MUV_652_D_395	Cc1nn(C)c(C)c1NC(=O)CSc1nc(Cc2ccccc2)nc2c1cnn2-c1ccccc1
644776	MUV_652_D_396	CC1(C)CC2(CCO1)NCCN1C(=O)CSC12
644777	MUV_652_D_397	COC(=O)c1c(C)c(C(=O)N2CCCC2)sc1NC(=O)c1ccco1
644778	MUV_652_D_398	CCn1c(SCC(=O)Nc2cccc(C)n2)nnc1-c1ccco1
644780	MUV_652_D_399	CCCCn1nnnc1SCC(=O)Nc1cccc(C)n1
644784	MUV_652_D_400	O=C(Nc1nnc(Cc2ccccc2)s1)c1cccs1
644797	MUV_652_D_401	Cc1ccc(CN2c3cc(C(=O)N4CCCCC4)ccc3OC(C)(C)C2=O)cc1
644798	MUV_652_D_402	COCCN(CC(=O)Nc1ccccc1)S(=O)(=O)c1ccc(S(=O)(=O)N2CCCC2)cc1
644799	MUV_652_D_403	CC(c1ccccc1)n1cc(C(=O)NCC2COc3ccccc3O2)nn1
644800	MUV_652_D_404	CC(=O)Nc1ccc(S(=O)(=O)N2CCC(NC(=O)C(Cc3cccn3C)NC(C)=O)CC2)cc1
644803	MUV_652_D_405	O=S(=O)(c1ccc2c(c1)OCCO2)N1CCN(c2nc3ccccc3s2)CC1
644804	MUV_652_D_406	COc1ccc(Cc2nnc(NS(=O)(=O)Cc3ccccc3)s2)cc1
644805	MUV_652_D_407	Cc1cc(NS(=O)(=O)c2ccc(NC(=O)COc3ccc(Cl)cc3)cc2)no1
644807	MUV_652_D_408	O=C(NC1CCCC1)C(c1cccs1)N(C(=O)c1ccco1)c1ccc2c(c1)OCCO2
644821	MUV_652_D_409	CS(=O)(=O)N(CC(=O)N1CCCCC1)c1sc2c(c1C#N)CCCC2
644826	MUV_652_D_410	CC(=O)c1cccc(-n2nnnc2SCC(=O)N2CCCC2)c1
644831	MUV_652_D_411	CN=C1SC(CC(=O)Nc2sc(C)c(C)c2C(=O)OC)C(=O)N1C
644846	MUV_652_D_412	O=C(Nc1ncc(Cc2ccccc2)s1)c1cccs1
644848	MUV_652_D_413	Cn1cnnc1Sc1nc2c(c(=O)n(C)c(=O)n2C)n1C
644856	MUV_652_D_414	O=C(CSc1nnc(NC(=O)C2CC2)s1)Nc1ccc(F)cc1
644886	MUV_652_D_415	Cc1ccc(C)c(C(=O)CSc2nnnn2-c2cccnc2)c1
644887	MUV_652_D_416	COc1ccc(C(=O)N2CCCC(c3nc(-c4cccs4)no3)C2)cc1OC
644889	MUV_652_D_417	O=C(CSc1nnc(CNc2ccccc2)o1)N1CCc2ccccc21
644892	MUV_652_D_418	CCn1c(CNc2ccccc2Cl)nnc1SCCN1CCCCC1
644893	MUV_652_D_419	CCOC(=O)C1CCCN(CCC(=O)Nc2ccc3c(c2)CCC3)C1
644897	MUV_652_D_420	COc1cccc(N(C(=O)c2ccco2)C(C(=O)NC2CCCC2)c2cccnc2)c1
644898	MUV_652_D_421	O=C(Cn1c(=O)sc2ccccc21)Nc1ccc(S(=O)(=O)N2CCCCC2)cc1
644902	MUV_652_D_422	CNC(=O)CSc1nnc(-c2ccco2)n1-c1ccccc1OC
644911	MUV_652_D_423	c1cncc(CNc2c3c(nc4nnnn42)CCCC3)c1
644912	MUV_652_D_424	Cc1ccc(C(=O)CSc2nnc(Cn3nnc4ccccc43)n2C)cc1
644917	MUV_652_D_425	NC(=O)CSc1nnc(COc2ccccc2)n1C1CCCCC1
644922	MUV_652_D_426	COCCOC(=O)C1=C(C)NC2=C(C(=O)CC(c3cccs3)C2)C1c1ccsc1
644928	MUV_652_D_427	O=C1c2ccccc2CC1Sc1nnc(-c2ccccn2)o1
644934	MUV_652_D_428	COC(=O)c1ccc(S(=O)(=O)N(Cc2cc3cc4c(cc3[nH]c2=O)OCO4)C2CCCCC2)cc1
644935	MUV_652_D_429	COc1ccc2nc(SCC(=O)Nc3ccc(S(=O)(=O)N4CCCC4)cc3)c(C#N)cc2c1
644940	MUV_652_D_430	COc1ccc(N2CCN(C(=O)CSc3nnc4nc(C)cc(C)n43)CC2)cc1
644942	MUV_652_D_431	O=C(Cn1nnc2c(cnn2-c2ccccc2)c1=O)NCc1cccs1
644944	MUV_652_D_432	CCN=C1SC(CC(=O)Nc2sc3c(c2C#N)CCCC3)C(=O)N1CC
644945	MUV_652_D_433	OCCNCC(O)Cn1ccc2ccccc21
644948	MUV_652_D_434	COc1ccc(C)cc1NC(=O)CSc1nnnn1Cc1ccccc1
644954	MUV_652_D_435	Cn1c(CNC(=O)Nc2cccc(Cl)c2)nnc1SCc1ccccc1
644962	MUV_652_D_436	Cc1nnc(NC(=O)C2CCCN(S(=O)(=O)Cc3ccccc3)C2)s1
644967	MUV_652_D_437	CCn1cc(C(=O)NC2CC3CCC2C3)c(=O)c2ccc(C)nc21
644970	MUV_652_D_438	COC(=O)c1ccc(S(=O)(=O)NCCSc2nnc3c4ccccc4n(C)c3n2)cc1
644998	MUV_652_D_439	Cc1ccc(OCc2nnc(SCC(=O)NCc3ccccc3)n2C)cc1
645000	MUV_652_D_440	Cc1nnc(NC(=O)CSc2nnc(-c3ccc(S(=O)(=O)N4CCCC4)cc3)n2C)s1
645001	MUV_652_D_441	COc1ccc(NC(=O)CSc2nc(=O)cc(NS(=O)(=O)c3ccccc3)[nH]2)cc1
645003	MUV_652_D_442	CC(=O)c1cccc(S(=O)(=O)N(CCCO)Cc2cc3ccc(C)cc3[nH]c2=O)c1
645009	MUV_652_D_443	c1csc(-c2nn3c(COc4ccccc4)nnc3s2)c1
645010	MUV_652_D_444	CCC(C)(C)NC(=O)C(OC(=O)c1cc2sccc2n1C)c1ccc(OC)cc1
645011	MUV_652_D_445	O=C(CSc1nnc(-c2ccncc2)n1Cc1ccco1)Nc1ccccc1Cl
645015	MUV_652_D_446	CCN(CC)S(=O)(=O)c1ccccc1C=NO
645023	MUV_652_D_447	CCN(CC)S(=O)(=O)c1ccc(-c2nnc(SCC(=O)c3ccc(OC)cc3)o2)cc1
645026	MUV_652_D_448	Cc1cc2cc(CN(CCCO)S(=O)(=O)c3cccc4nsnc43)c(=O)[nH]c2cc1C
645027	MUV_652_D_449	Nc1c2ccc(-c3cccs3)nc2sc1C(=O)NC1CCCC1
645033	MUV_652_D_450	O=S(=O)(NCCc1ccncc1)c1ccc(S(=O)(=O)N2CCCCCC2)cc1
645038	MUV_652_D_451	Cc1occc1-c1nnc(SCC(=O)NCc2cccs2)n1-c1ccc(C)cc1
645039	MUV_652_D_452	CCN(CC)C(NC(=O)c1ccccc1)C(=O)c1ccccc1
645040	MUV_652_D_453	O=C(CCCc1c[nH]c2ccccc12)N1CCOCC1
645043	MUV_652_D_454	CCCn1c(SCC(=O)c2cc(OC)ccc2OC)nnc1-c1ccco1
645050	MUV_652_D_455	COc1ccc(-c2cc(C(F)(F)F)nc(SCCC(=O)N3CCOCC3)n2)cc1
645053	MUV_652_D_456	O=C(CSc1ccc(-c2ccc(F)cc2)nn1)N1CCCCC1
645056	MUV_652_D_457	CCCCCOc1ccc(NS(C)(=O)=O)cc1
645058	MUV_652_D_458	CCOC(=O)C1=C(C)OC(N)=C(C#N)C1c1c(C)nn(-c2ccc(C)cc2)c1Cl
645075	MUV_652_D_459	Cc1ccc(NCc2nnc(SCCN3CCCCC3)n2CC2CCCO2)cc1Cl
645078	MUV_652_D_460	CCc1cc(C(=O)Cc2nc3ccccc3[nH]2)c(O)cc1O
645081	MUV_652_D_461	COc1ccc(NC(=O)Cn2nc(C(F)(F)F)c3c2CCCC3)c(OC)c1
645083	MUV_652_D_462	O=C(Nc1nc2c(s1)CCCC2)c1cccs1
645084	MUV_652_D_463	CCn1c(COc2ccc(C)cc2)nnc1SCC(=O)Nc1ccc2c(c1)OCCO2
645092	MUV_652_D_464	COc1ccc(OC)c(C(=O)c2coc3ccc(O)c(CN4CCOCC4)c23)c1
645093	MUV_652_D_465	Cc1ccc(C(C(=O)NC2CCCC2)N(C(=O)c2csnn2)C2CCCC2)o1
645098	MUV_652_D_466	O=C(NCc1cccs1)c1nc2n(Cc3ccc(F)cc3)[nH]nc-2c(=O)n1
645102	MUV_652_D_467	COc1ccc(C2=NCC(=O)N(CC(=O)NCc3ccco3)c3sc4c(c32)CCCC4)cc1OC
645103	MUV_652_D_468	Cc1occc1-c1nnc(SCC(=O)Nc2c(C)cccc2C)n1C
645116	MUV_652_D_469	O=S(=O)(c1ccc(Cl)c(F)c1)N1CCC(c2nc(-c3ccncc3)no2)CC1
645118	MUV_652_D_470	CCOc1cccc(NC(=O)C(Cc2cccs2)c2nn[nH]n2)c1
645121	MUV_652_D_471	CC1CCCCC1NC(=O)c1ccc(S(=O)(=O)NCc2ccco2)cc1
645124	MUV_652_D_472	COC(=O)c1c(C)c(C)sc1NC(=O)CSc1nnnn1-c1ccc2c(c1)OCO2
645125	MUV_652_D_473	N#CCSc1nnc(-c2cccnc2)n1-c1ccccc1
645127	MUV_652_D_474	Cn1c(CNC(=O)Nc2ccccc2Cl)nnc1SCc1ccccc1
645128	MUV_652_D_475	CCCCn1c(SCC(=O)N2CCOCC2)nnc1-c1cccs1
645134	MUV_652_D_476	OC(COCC1CC=CCC1)Cn1cnc2ccccc21
645140	MUV_652_D_477	Cc1sc2nc(C3CC3)nc(N3CCN(S(=O)(=O)c4ccc(F)cc4)CC3)c2c1C
645145	MUV_652_D_478	Fc1ccccc1Cn1nnc2c1ncnc2-n1ccnc1
645146	MUV_652_D_479	COCCn1c(=O)c2c3c(sc2nc1SCC(=O)Nc1ncc(C)s1)CCC3
645149	MUV_652_D_480	COc1ccc(OC)c(NC(=O)CSc2nnnn2-c2ccccc2F)c1
645153	MUV_652_D_481	Cc1cc(C)nc(N2CCN(c3nnnn3-c3ccccc3)CC2)n1
645155	MUV_652_D_482	Cc1cccc(C2c3c(n(C)c(=O)n(C)c3=O)N=C3c4ccccc4C(=O)C32)c1
645157	MUV_652_D_483	COc1ccc(CCNC(=O)CSc2nnc(-c3cccc(C)c3)o2)cc1OC
645171	MUV_652_D_484	COc1ccccc1OCc1nnc(SCC(=O)c2cc(Cl)ccc2OC)o1
645176	MUV_652_D_485	CCn1c2ccccc2nc1NCc1cc(OC)ccc1OC
645182	MUV_652_D_486	CCCn1c(O)c(C(=O)Nc2ccccc2)c(=O)c2c1CCCC2
645187	MUV_652_D_487	O=C(CSc1nnnn1C1CCCC1)N1CCCc2ccccc21
645188	MUV_652_D_488	Cc1cc(C)c2c(N)c(S(=O)(=O)Cc3ccccc3)sc2n1
645190	MUV_652_D_489	Cc1ccc(-n2c(CSc3nc(C)cc(C)n3)nnc2SCC(=O)Nc2nccs2)cc1
645191	MUV_652_D_490	Cc1sc(NC(=O)CSc2nnc(-c3ccccc3)o2)c(C#N)c1C
645192	MUV_652_D_491	N#CC1=C(N)Oc2c(=O)cc(CO)oc2C1c1cccs1
645193	MUV_652_D_492	CCc1nc2sc(C)c(C)c2c(SCC(=O)Nc2cc(C)on2)n1
645194	MUV_652_D_493	CC1CCN(C(=O)CSc2nnc(-c3cccnc3)n2C2CCCCC2)CC1
645197	MUV_652_D_494	CCOC(=O)C1=C(C)NC2=C(C(=O)CC(C)(C)C2)C1c1cccc(C)n1
645199	MUV_652_D_495	CCOC(=O)c1snc(C(=O)NC2CCCCC2)c1N
645204	MUV_652_D_496	O=C(CN1CCC(n2nnc3cc(C(F)(F)F)ccc32)CC1)N1CCc2ccccc21
645205	MUV_652_D_497	CCOC(=O)Cc1csc(NC(=O)CSc2nnnn2-c2ccc(F)cc2)n1
645206	MUV_652_D_498	CCN=c1sc(C(=O)NCCc2ccccc2)cc(=O)n1CC
645209	MUV_652_D_499	O=S(=O)(c1cccc(C(F)(F)F)c1)N1CCN(c2nnnn2-c2ccccc2)CC1
645212	MUV_652_D_500	C=CCN(C(=O)CNS(=O)(=O)c1ccccc1)C(C(=O)NCCOC)c1ccncc1
645213	MUV_652_D_501	COC(=O)CSc1ncccc1-c1nc2ccccc2[nH]1
645236	MUV_652_D_502	O=C(NCc1ccco1)c1cnn2c1nc(-c1cccs1)cc2C(F)(F)F
645238	MUV_652_D_503	Nc1nc(-c2cccs2)c(NC(=O)c2ccccc2)s1
645251	MUV_652_D_504	Cc1cccc(-c2nnc(SCc3cc(=O)[nH]c4ccccc34)n2C)c1
645252	MUV_652_D_505	COc1ccc(OCCCC(=O)Nc2nnc(C3CCCO3)s2)cc1
645260	MUV_652_D_506	CCC(=O)c1cn(CC(=O)NCC2CCCO2)c2ccccc12
645261	MUV_652_D_507	O=C(Nc1ccc(N2CCOCC2)cc1)C1CCCN(S(=O)(=O)c2cccc(C(F)(F)F)c2)C1
645264	MUV_652_D_508	Cc1cccc(N2CCN(C(c3cccs3)c3nnnn3C(C)(C)C)CC2)c1C
645267	MUV_652_D_509	O=C(CSc1nnc(-c2ccncc2)o1)Oc1ccccc1
645273	MUV_652_D_510	Cc1cc2c(c(=O)o1)C(C(C)C)C(C#N)=C(N)O2
645274	MUV_652_D_511	O=S(=O)(NCCCCCNS(=O)(=O)c1ccccc1)c1ccccc1
645278	MUV_652_D_512	COc1ccc(S(=O)(=O)N2CCN(c3cc(-c4ccccc4)nc4ncnn43)CC2)cc1
645280	MUV_652_D_513	O=C(CSc1ncnc2c1cnn2-c1ccccc1Cl)N1CCN(C(=O)c2ccco2)CC1
645283	MUV_652_D_514	CCCCNS(=O)(=O)c1cccc(S(=O)(=O)N2CCCC2)c1
645285	MUV_652_D_515	O=C(NC1CC2CCCC(C1)N2Cc1cccs1)N1CCOCC1
645289	MUV_652_D_516	COC(=O)CSc1nnc(-c2ccoc2C)n1-c1ccc(C)cc1
645291	MUV_652_D_517	CC(=O)N(Cc1cc2c(C)cc(C)cc2[nH]c1=O)C1CCCCC1
645294	MUV_652_D_518	Cc1cccc(NC2=NCCCS2)c1C
645295	MUV_652_D_519	O=C(C1CCN(S(=O)(=O)c2ccc3c(c2)OCCO3)CC1)N1CCc2ccccc21
645296	MUV_652_D_520	Cc1cc(C)n(-c2nnc(C)n2NS(=O)(=O)c2ccc(F)cc2)n1
645298	MUV_652_D_521	COc1ccc(S(=O)(=O)N(CC(=O)N2CCN(C)CC2)C2CCCCC2)cc1OC
645308	MUV_652_D_522	CC(=O)Nc1sc2c(c1C#N)CCCCC2
645313	MUV_652_D_523	COc1ccc(OC)c(-c2csc3nnc(SCC(=O)Nc4ccc(NC(C)=O)cc4)n23)c1
645315	MUV_652_D_524	COc1ccc(NC(=O)CSc2nnc(-c3ccco3)n2C)cc1
645329	MUV_652_D_525	CCCOC(=O)Cc1c(O)[nH]c2ccccc2c1=O
645330	MUV_652_D_526	O=S(=O)(c1cccc(C(F)(F)F)c1)N1CCC(O)(c2cccnc2)CC1
645333	MUV_652_D_527	COc1cccc(NC(=O)c2ccc3c(c2)N(CC(=O)N2CCCCC2)C(=O)C(C)(C)O3)c1
645334	MUV_652_D_528	O=C(CSc1nnc(Cc2ccccc2)n1-c1cccc(Cl)c1)N1CCOCC1
645335	MUV_652_D_529	CCn1c(O)c(C(=O)NCCc2ccccc2)c(=O)c2ccccc21
645341	MUV_652_D_530	CCCS(=O)(=O)c1c2cnccn2c(C(=O)c2ccc(F)cc2)c1S(=O)(=O)CCC
645355	MUV_652_D_531	O=C(NCc1cccs1)C1CCCN(S(=O)(=O)c2ccc3c(c2)OCO3)C1
645358	MUV_652_D_532	COc1ccc(C(=O)Cn2nnc(-c3ccccc3-n3cnnn3)n2)cc1
645360	MUV_652_D_533	CCN1CCN(S(=O)(=O)c2ccc(S(=O)(=O)NCC3CCCO3)cc2)CC1
645364	MUV_652_D_534	Cc1ccc2c(c1)cc(CN(Cc1cccs1)C(=O)c1ccco1)c1nnnn12
645368	MUV_652_D_535	CC(=O)c1ccc(NC2CC(O)C(O)CO2)cc1
645372	MUV_652_D_536	COc1ccc(C2(O)CC3CCC(C2)N3c2nc(C)cc(C)c2C#N)cc1
645376	MUV_652_D_537	O=C(Cc1cccs1)NCc1ccncc1
645383	MUV_652_D_538	CCN1CCN(S(=O)(=O)Cc2ccccc2)CC1
645385	MUV_652_D_539	CCOC(=O)c1sc(NC(=O)CSc2nnc(C)s2)c(C(=O)OCC)c1C
645386	MUV_652_D_540	COC(=O)c1ccccc1NC(=O)Cn1nc(C(F)(F)F)c2c1CCC2
645387	MUV_652_D_541	CC(C)n1c(SCc2ccc(Cl)cc2)nc2c1c(=O)[nH]c(=O)n2C
645391	MUV_652_D_542	COc1ccc(S(=O)(=O)N(CC(=O)N2CCN(C)CC2)c2ccc(C)cc2)cc1OC
645396	MUV_652_D_543	CCS(=O)(=O)CCSc1nc2ccccc2s1
645398	MUV_652_D_544	Cc1ccc(O)c(NC(=O)c2cccc(NC(=O)c3ccco3)c2)c1
645403	MUV_652_D_545	O=c1cc(CSc2nnc(COc3ccccc3)o2)c2ccccc2[nH]1
645407	MUV_652_D_546	O=C(CSc1nc(C2CC2)nc2sc3c(c21)CCCC3)NCc1ccco1
645414	MUV_652_D_547	Cc1cccc(C)c1NC(=O)CS(=O)CC(=O)NC1CCN(Cc2ccccc2)CC1
645432	MUV_652_D_548	COc1cc(OC)cc(C(=O)NC2CCSC2=O)c1
645435	MUV_652_D_549	COc1ccc(C(=O)NC2CCCCC2)cc1S(=O)(=O)N1CCCC1
645439	MUV_652_D_550	Cn1c(COc2ccccc2)nnc1SCC(=O)NCc1ccccc1
645441	MUV_652_D_551	N#Cc1ccc2ccn(CC(=O)NC3CCCCC3)c2c1
645443	MUV_652_D_552	Cc1ccc(-n2c3c(cc(C(=O)Nc4cccc(C)n4)c2=O)C(=O)CCC3)cc1
645445	MUV_652_D_553	Cc1nc2ccccc2n1S(=O)(=O)c1ccc(S(=O)(=O)N2CCCCCC2)cc1
645449	MUV_652_D_554	CC(C)(C)n1nnnc1C(c1cccs1)N(Cc1cccnc1)CC1CCCO1
645453	MUV_652_D_555	Cc1ccc(C)c(N(CC(=O)NCCSCc2ccco2)S(C)(=O)=O)c1
645461	MUV_652_D_556	CC(C)C(OC(=O)c1ccco1)C(=O)NCc1cccs1
645480	MUV_652_D_557	O=C(Nc1ccc2c(c1)OCO2)C1CCN(C(=O)c2cccs2)CC1
645485	MUV_652_D_558	Cc1ccc2cc(CN(CCCO)S(=O)(=O)c3cccc4nsnc43)c(=O)[nH]c2c1C
645502	MUV_652_D_559	O=C(CN(Cc1ccco1)C(=O)CNS(=O)(=O)c1ccc(Cl)cc1)NC1CCCCC1
645504	MUV_652_D_560	Cc1ccc(OCC(=O)Nc2ccc(N(C)C)cc2)cc1
645505	MUV_652_D_561	CCc1nccn1S(=O)(=O)c1ccc(C)c(C)c1
645509	MUV_652_D_562	Cc1cccc2cc(CN(CC3CCCO3)S(=O)(=O)c3c4nsnc4ccc3C)c(=O)[nH]c12
645510	MUV_652_D_563	COc1cccc(Cn2c(=O)c3cc(NC(=O)c4ccco4)ccc3nc2C2CC2)c1
645512	MUV_652_D_564	CNC(=O)CSc1nnc(-c2cccnc2)n1CCc1ccccc1
645519	MUV_652_D_565	Cc1ccc(S(=O)(=O)NCC(=O)N(CC(=O)NCc2ccccc2)CC2CCCO2)cc1
645521	MUV_652_D_566	O=S(=O)(NCc1ccco1)c1cccc(S(=O)(=O)N2CCOCC2)c1
645529	MUV_652_D_567	O=C(c1ccco1)N1CCN(S(=O)(=O)c2ccc(S(=O)(=O)NC3CCCC3)cc2)CC1
645530	MUV_652_D_568	CCC1CCCCN1S(=O)(=O)c1ccc(S(=O)(=O)N(Cc2cccs2)C2CC2)cc1
645531	MUV_652_D_569	CS(=O)(=O)NCc1nnc(SCC(=O)NC2CCCCC2)n1-c1ccc(F)cc1
645540	MUV_652_D_570	Cc1nonc1NC(=O)CSc1nnc(-c2ccoc2C)n1C
645545	MUV_652_D_571	COc1ccc2cc(C#N)c(N3CCN(Cc4nnnn4CCC(C)C)CC3)nc2c1
645548	MUV_652_D_572	CCC(=O)Nc1cccc(NC(=O)CSc2nnnn2C2CCCC2)c1
645552	MUV_652_D_573	CC(=O)C1=C(O)C(=O)N(CCc2c[nH]c3ccccc23)C1c1cccc(O)c1
645553	MUV_652_D_574	COc1ccc2nc(NC(=O)CSc3nc4cccnc4n3C)sc2c1
645554	MUV_652_D_575	CCc1nnc(NC(=O)c2ccc(COc3ccc(C)cc3)o2)s1
645555	MUV_652_D_576	Cc1cccc(NC(=O)CSc2nnc(-c3ccccc3C)o2)c1
645557	MUV_652_D_577	Cc1ccc(OCc2nnc(SCC(=O)CC(=O)Nc3ccccc3)o2)cc1
645561	MUV_652_D_578	COc1ccc(CCNS(=O)(=O)c2cccc(S(=O)(=O)N3CCCC3)c2)cc1OC
645563	MUV_652_D_579	O=C(NC1CCCCC1)NC1CCN(S(=O)(=O)Cc2ccccc2)CC1
645566	MUV_652_D_580	C=CCOC(=O)C1=C(C)Nc2sc(C#N)c(N)c2C1c1ccco1
645569	MUV_652_D_581	CCc1cc2c(nc[nH]c2=O)s1
645571	MUV_652_D_582	Cc1ccc(N=C(c2cccs2)N2CCOCC2)cc1
645580	MUV_652_D_583	O=C(NCc1ccco1)c1cc2nc(-c3ccc4c(c3)OCO4)cc(C(F)(F)F)n2n1
645581	MUV_652_D_584	CCC(C)(C)NC(=O)CN(C(=O)CNS(=O)(=O)c1ccc(C)cc1)c1ccc2c(c1)OCCO2
645585	MUV_652_D_585	COc1ccc(S(=O)(=O)N2CCCC2C(=O)NCc2cccs2)cc1
645586	MUV_652_D_586	CC1CCN(S(=O)(=O)c2ccc(-c3nnc(SCc4cccnc4)o3)cc2)CC1
645599	MUV_652_D_587	CCOC(=O)CCNC(C)C1COc2ccccc2O1.O=C(O)C(=O)O
645611	MUV_652_D_588	COC(=O)c1cn(CC(=O)NC2CCCCC2)c2ccccc12
645615	MUV_652_D_589	CCOC(=O)CSc1ncnc2c1cnn2-c1ccc(Cl)cc1
645617	MUV_652_D_590	CCc1nnc(NC(=O)C2CCCN2S(=O)(=O)c2ccc(F)cc2)s1
645619	MUV_652_D_591	Nc1nc(CSc2nc3ccccc3[nH]2)nc(N2CCOCC2)n1
645622	MUV_652_D_592	CCC(=O)N(Cc1cc2cc(OC)ccc2[nH]c1=O)c1ccc(C)cc1C
645627	MUV_652_D_593	CCOC(=O)Cc1csc(NC(=O)CSc2nnc(C3CC3)n2C)n1
645628	MUV_652_D_594	CCOc1ccc(NC(=O)CSc2nnc(-c3ccccc3)n2N)cc1
645630	MUV_652_D_595	CCc1c2nnc(SCC(=O)N3CCN(c4ccccc4OC)CC3)n2c(N)nc1C
645632	MUV_652_D_596	O=S(=O)(Nc1nc2ccccc2[nH]1)c1ccc(Cl)cc1
645633	MUV_652_D_597	Cc1ccc(N2C(=O)NC3(CCCCC3)C2=O)cc1
645635	MUV_652_D_598	COc1cc(C2c3oc(CO)cc(=O)c3OC(N)=C2C#N)cc(OC)c1OC
645640	MUV_652_D_599	COC(=O)c1ccc(C(=O)Nc2ccc(N)cc2N)cc1
645641	MUV_652_D_600	Cc1occc1-c1nnc(SCC(=O)NCCc2ccccc2)n1Cc1ccccc1
645645	MUV_652_D_601	CC1(C)Cc2c(C#N)c(=O)[nH]c(-c3ccccc3)c2CO1
645647	MUV_652_D_602	COc1ccc(C(=O)CSc2nnc(-c3ccoc3C)n2CC2CCCO2)cc1
645648	MUV_652_D_603	CSc1nnc(-c2cnccn2)n1CCCN1CCCC1=O
645652	MUV_652_D_604	COc1cc(S(=O)(=O)N2CCC(O)(c3cccc(C(F)(F)F)c3)CC2)ccc1-n1cnnn1
645655	MUV_652_D_605	O=C(CSc1nnc2scc(-c3ccccc3)n12)N1CCN(Cc2ccccc2)CC1
645656	MUV_652_D_606	CCN(CC)S(=O)(=O)c1ccc(S(=O)(=O)Nc2ccc(C(=O)N3CCCC3)cc2)cc1
645663	MUV_652_D_607	CC(=O)Nc1ccc(S(=O)(=O)N2CCC(c3nc4ccccc4[nH]3)CC2)cc1
645669	MUV_652_D_608	O=C(CSc1nc(-c2ccncc2)nn1CC(=O)N1CCCCC1)NC1CCCC1
645671	MUV_652_D_609	CCOC(=O)c1cccc(S(=O)(=O)N(CCO)Cc2cc3cc(OC)c(OC)cc3[nH]c2=O)c1
645673	MUV_652_D_610	NC(=O)CSc1nnc(-c2ccc(S(=O)(=O)N3CCCC3)cc2)n1Cc1ccco1
645677	MUV_652_D_611	CCc1nnc(NC(=O)C2CCN(c3nccc(C)n3)CC2)s1
645685	MUV_652_D_612	CC(C)n1c(Sc2nccn2C)nc2c1c(=O)n(C)c(=O)n2C
645687	MUV_652_D_613	COc1cccc(C2(O)CCN(C(=O)c3cccs3)CC2)c1
645688	MUV_652_D_614	Cc1nnc(SCC(=O)Nc2cccc(C(F)(F)F)c2)n1Cc1ccco1
645691	MUV_652_D_615	Cn1c(SCC(=O)Nc2ccc3c(c2)OCCO3)nnc1-c1ccco1
645695	MUV_652_D_616	COC(=O)c1oc2ccc(OC)cc2c1N
645696	MUV_652_D_617	COc1cc(NC(=O)CSc2nnc(C)s2)cc(OC)c1
645697	MUV_652_D_618	CCCSC1=C(C#N)C(c2ccccc2OCC)CC(=O)N1
645698	MUV_652_D_619	Cc1cc2c(cc1C)N(CC(=O)N1CCCC1)C(=O)CC(c1ccccc1)=N2
645701	MUV_652_D_620	COc1ccc(S(=O)(=O)N2CCCC(C(=O)NC3CCCCC3)C2)cc1
645703	MUV_652_D_621	CC(=O)Nc1ccc(S(=O)(=O)N2CCSC2c2ccc(C)cc2)cc1
645704	MUV_652_D_622	COCCN(C(=O)c1csnn1)C(C(=O)NC1CCCCC1)c1cccs1
645718	MUV_652_D_623	CCS(=O)(=O)N1CCN(C2CCC(C)CC2)CC1.O=C(O)C(=O)O
645727	MUV_652_D_624	CCn1c(SCC(=O)c2ccc(F)cc2)nnc1-c1ccoc1C
645730	MUV_652_D_625	O=C(CSc1nnc(-c2cccnc2)n1CCc1ccccc1)N1CCCCC1
645732	MUV_652_D_626	CC(C)Oc1cccc(C(=O)Nc2ccc(N3CCN(S(C)(=O)=O)CC3)cc2)c1
645733	MUV_652_D_627	CC1CCCCN1C(=O)CSc1ccc(-c2ccc(F)cc2)nn1
645737	MUV_652_D_628	CC(=O)c1cccc(NC(=O)N2CCCC2C(=O)NCc2ccccc2)c1
645750	MUV_652_D_629	O=C(CSc1nnc(NC(=O)C2CCC2)s1)Nc1ccc(N2CCOCC2)cc1
645753	MUV_652_D_630	Cc1nnc(NC(=O)C2CCCN(S(=O)(=O)c3ccccc3C(F)(F)F)C2)s1
645757	MUV_652_D_631	COC(=O)CCN(C1CCCCC1)S(=O)(=O)c1ccc(S(=O)(=O)N2CCCCC2)cc1
645764	MUV_652_D_632	CCCCOCCCNC(=O)c1c(C)onc1-c1ccccc1
645767	MUV_652_D_633	O=C(c1cccs1)N(Cc1nc2sc3c(c2c(=O)[nH]1)CCCC3)C1CCCC1
645768	MUV_652_D_634	CC1CCCCC1NS(=O)(=O)c1ccc(S(=O)(=O)N2CCCC2)cc1
645769	MUV_652_D_635	Cc1ccc2c(c1)N(CC(=O)NCc1cccs1)C(=O)CO2
645771	MUV_652_D_636	O=S(=O)(NC1CC1)c1ccc(S(=O)(=O)N2CCCc3ccccc32)cc1
645774	MUV_652_D_637	COc1cccc(-n2c(SC)nnc2-c2cnccn2)c1
645776	MUV_652_D_638	O=C(CCC(=O)N(CC(=O)NC1CCCCC1)Cc1ccco1)Nc1nccs1
645786	MUV_652_D_639	O=C(Nc1ccccc1)c1ccc(S(=O)(=O)NCC2CCCO2)cc1
645787	MUV_652_D_640	CCC(CC)C(=O)Nc1nnc(-c2cccs2)s1
645788	MUV_652_D_641	O=C(CCC(=O)N(CC(=O)NCC1CCCO1)c1ccc2c(c1)OCO2)Nc1nccs1
645794	MUV_652_D_642	N#Cc1c2c(sc1NC(=O)CSC1=NCCS1)CCCC2
645796	MUV_652_D_643	CCn1nnnc1SCC(=O)N(C1CCCCC1)C1CCCCC1
645799	MUV_652_D_644	O=S(=O)(c1ccccc1)c1ccccc1C=NO
645802	MUV_652_D_645	Cc1cc(C)n(CC(O)COc2ccccc2C(=O)Nc2ccccc2)n1
645816	MUV_652_D_646	Cc1cccc2cc(CN(Cc3ccccc3)C(=O)N(C)C)c(=O)[nH]c12
645818	MUV_652_D_647	COc1cccc2c(=O)c(C(=O)NCc3cccs3)c[nH]c12
645847	MUV_652_D_648	Cc1cc(C)c2cc(CN(CC3CCCO3)S(=O)(=O)c3ccc4c(c3)OCCO4)c(=O)[nH]c2c1
645851	MUV_652_D_649	O=C(CSC1=NCCS1)Nc1ccc(S(=O)(=O)N2CCCCCC2)cc1
645867	MUV_652_D_650	CCc1nnc(NC(=O)c2ccc(S(=O)(=O)NCC(C)C)cc2)s1
645871	MUV_652_D_651	Cc1ccc2[nH]c(=O)c(CN(CCCN3CCOCC3)C(=O)Nc3cccc(Cl)c3)cc2c1
645876	MUV_652_D_652	CCC(OC(=O)c1cccs1)C(=O)NC1CCCCC1
645878	MUV_652_D_653	O=C(CN1C(=O)CSc2ccccc21)Nc1ccc2c(c1)OCCO2
645880	MUV_652_D_654	O=C(CCN1CCN(c2ccccc2)CC1)Nc1nccs1
645882	MUV_652_D_655	Cc1occc1-c1nnc(SCC(=O)Nc2nccs2)n1Cc1ccco1
645892	MUV_652_D_656	CCn1c2ccccc2nc1SCC(=O)Nc1ccc(C(C)=O)cc1
645894	MUV_652_D_657	CC(C)n1nnnc1SCC(=O)Nc1ccccc1N1CCOCC1
645913	MUV_652_D_658	O=C(COC(=O)c1ccco1)NCc1ccco1
645914	MUV_652_D_659	COC(=O)CSc1nnc(CNc2ccc(Cl)cc2)n1Cc1ccccc1
645930	MUV_652_D_660	CCOC(=O)c1ccccc1NC(=O)CSc1nnnn1C1CCCCC1
645932	MUV_652_D_661	COc1ccccc1CN(CC(=O)NCc1ccco1)C(=O)CNS(=O)(=O)c1ccc(C)cc1
645943	MUV_652_D_662	O=C(NCCNC(=O)c1cccs1)c1ccco1
645962	MUV_652_D_663	COc1cc(C(=O)Nc2ccc(S(=O)(=O)Nc3cc(C)on3)cc2)cc(OC)c1OC
645966	MUV_652_D_664	CC(=O)N(c1ccc(F)cc1)C1=NCCCS1
645971	MUV_652_D_665	CCC(C)NS(=O)(=O)c1ccc(S(=O)(=O)Nc2cc3c(cc2C(C)=O)OCO3)cc1
645973	MUV_652_D_666	CCC(C)N(C(=O)c1csnn1)C(C(=O)NCc1ccc(F)cc1)c1ccco1
645978	MUV_652_D_667	CCOc1ccc2nc(NC(=O)C3CCN(c4cnccn4)CC3)sc2c1
645980	MUV_652_D_668	CN(C(=O)c1cccnc1)c1nc(-c2ccccc2)cs1
645982	MUV_652_D_669	CN(C(=O)c1ccncc1)c1nnc(-c2ccncc2)s1
645986	MUV_652_D_670	CC1CCCCC1NS(=O)(=O)c1ccc(S(=O)(=O)NCc2ccncc2)cc1
645988	MUV_652_D_671	O=C(CSc1nc2c(c(C(F)(F)F)n1)CCc1ccccc1-2)NCc1ccco1
645993	MUV_652_D_672	O=C(CSc1nc(=O)c2ccccc2[nH]1)Nc1ccc(S(=O)(=O)N2CCCC2)cc1
646007	MUV_652_D_673	O=S(=O)(c1ccc(S(=O)(=O)N2CCCCCC2)cc1)N1CCCC1
646009	MUV_652_D_674	Cc1[nH]c(=O)[nH]c(=O)c1NC(=O)CSc1ncccc1-c1nc2ccccc2[nH]1
646011	MUV_652_D_675	CCSc1nc2c(c(=O)n(C)c(=O)n2C)n1Cc1ccc(Cl)cc1
646012	MUV_652_D_676	O=C(c1cccs1)C1C(c2ccccc2)NC(=O)NC1(O)C(F)(F)F
646014	MUV_652_D_677	CC(=O)c1ccc(-n2nnnc2SCC(=O)N2CCc3ccccc3C2)cc1
646019	MUV_652_D_678	O=C(CSc1nnc(-c2ccccn2)n1Cc1ccccc1)N1CCCC1
646020	MUV_652_D_679	COc1ccc2[nH]c(=O)c(CN(CCO)S(=O)(=O)c3ccc4c(c3)OCCO4)cc2c1
646022	MUV_652_D_680	Cc1cc(N2CCN(S(=O)(=O)Cc3ccccc3)CC2)n2ncnc2n1
646024	MUV_652_D_681	O=C(Cc1cccs1)Nc1nnc(SCC(=O)N2CCCCC2)s1
646032	MUV_652_D_682	O=C(CSc1nnc(-c2ccncc2)n1Cc1ccco1)OC1CCCCC1
646034	MUV_652_D_683	O=C(c1cccs1)C1C(c2cccnc2)NC(=O)NC1(O)C(F)(F)F
646043	MUV_652_D_684	Cc1ccc2nc3sc(C(=O)N4CCOCC4)c(N)c3cc2c1
646054	MUV_652_D_685	O=C(Nc1nncs1)C1c2ccccc2Oc2ccccc21
646059	MUV_652_D_686	COc1cccc(C(=O)CSc2nnc(CNS(=O)(=O)c3ccc(C)cc3)n2C)c1
646061	MUV_652_D_687	O=C1CC(c2ccc(F)cc2)Sc2ccccc2N1
646071	MUV_652_D_688	CC(=O)Nc1nc(=O)c2ccccc2s1
646085	MUV_652_D_689	Cc1nnc(NC(=O)CSc2nnc3scc(-c4ccc(C)c(C)c4)n23)s1
646088	MUV_652_D_690	Cc1sc(NC(=O)CSc2nnc(COc3ccc(C)cc3)n2C)c(C#N)c1C
646094	MUV_652_D_691	O=C(CN1CCOCC1)Nc1ccc(S(=O)(=O)N2CCCCCC2)cc1
646101	MUV_652_D_692	CCOC(=O)c1ccc(S(=O)(=O)n2c(CN3CCCCC3)nc3ccccc32)cc1
646104	MUV_652_D_693	CCn1c(CNc2ccc(F)cc2)nnc1SCC(=O)N1CCCc2ccccc21
646107	MUV_652_D_694	CC(=O)NC1c2ccccc2N(CCc2ccccc2)C1=O
646110	MUV_652_D_695	CCc1ccccc1NC(=O)Cn1nnc(-c2cccs2)n1
646111	MUV_652_D_696	Cc1cc(C)c2[nH]c(=O)c(CN(CC3CCCO3)S(=O)(=O)c3ccc4c(c3)OCCO4)cc2c1
646117	MUV_652_D_697	CCc1ccccc1-n1c(SCC(=O)NC)nnc1-c1cccnc1
646123	MUV_652_D_698	O=C(CSc1nc2cccnc2n1Cc1ccccc1)NCc1ccco1
646137	MUV_652_D_699	CCNc1nc(NC(C)C)nc(NS(=O)(=O)c2ccc(Cl)cc2)n1
646139	MUV_652_D_700	CCCCn1c(SCC(=O)c2ccc3c(c2)OCCO3)nnc1-c1ccco1
646140	MUV_652_D_701	Cc1ccc(S(=O)(=O)N2CC3(C)CN(S(=O)(=O)c4ccc(C)cc4)CC(C)(C2)C3O)cc1
646141	MUV_652_D_702	COc1ccc(CCN2C(=O)CC(C(N)=O)SC2=Nc2ccccc2)cc1OC
646143	MUV_652_D_703	O=C(c1ccco1)N1CCN(S(=O)(=O)c2ccc(S(=O)(=O)NC3CC3)cc2)CC1
646144	MUV_652_D_704	O=C(CSc1ncccc1-c1nc2ccccc2[nH]1)N1CCN(c2ccccc2F)CC1
646145	MUV_652_D_705	CCNS(=O)(=O)c1ccc(S(=O)(=O)N(Cc2ccccn2)C2CCCCC2)cc1
646146	MUV_652_D_706	O=C(Cn1c(=O)sc2ccccc21)Nc1nc2c(s1)CCCC2
646147	MUV_652_D_707	CC(=O)Nc1ccc(NC(=O)CSC2=NCCS2)cc1
646158	MUV_652_D_708	Cn1c(C(=O)OC(C(=O)NC2CCCC2)c2cccnc2)cc2sccc21
646163	MUV_652_D_709	CCOC(=O)CSc1nnc(-c2ccccc2NC(=O)c2ccccc2)o1
646166	MUV_652_D_710	Cn1c(C(=O)OCC(=O)NCCc2ccccc2)cc2sccc21
646170	MUV_652_D_711	Cc1occc1-c1nnc(SCC(=O)Nc2ccccc2)n1C(C)c1ccccc1
646173	MUV_652_D_712	CCOc1ccc(C(=O)NCc2ccncc2)cc1
646174	MUV_652_D_713	CS(=O)(=O)N1CCC(C(=O)Nc2ccc(F)cc2F)CC1
646182	MUV_652_D_714	CC(=O)OC(C(=O)NCCc1ccccc1)c1cccnc1
646194	MUV_652_D_715	CCS(=O)(=O)N1CCN(Cc2ccccc2OC)CC1.O=C(O)C(=O)O
646196	MUV_652_D_716	Cc1csc(NC(=O)CSc2nnc(C)n2Cc2ccco2)n1
646200	MUV_652_D_717	COc1cc(NC(=O)C2CCN(S(=O)(=O)c3ccc(Cl)cc3)CC2)ccc1-n1cnnn1
646201	MUV_652_D_718	CCc1ccc(OCc2nnc(SCC(=O)NCc3ccco3)o2)cc1
646203	MUV_652_D_719	CC(=O)N1CCN2c3ccc(C4CCCCC4)cc3C(=O)CCCC1C2=O
646210	MUV_652_D_720	c1csc(-c2nnc(SCc3ccccc3)o2)c1
646217	MUV_652_D_721	O=C(CCCOc1ccc(Cl)cc1)Nc1nncs1
646219	MUV_652_D_722	Cn1c(Cn2nnc3ccccc32)nnc1SCC(=O)NCc1ccc2c(c1)OCO2
646224	MUV_652_D_723	O=C(Nc1ccc(Cl)cc1)NC1(C(=O)NCCCN2CCOCC2)CCCCC1
646226	MUV_652_D_724	Cc1ccc(NC(=O)CSc2nnc(-c3ccncc3)n2C)cc1C
646229	MUV_652_D_725	CC(C)(C)C(=O)NC1CCN(S(=O)(=O)c2cccc(C(F)(F)F)c2)CC1
646231	MUV_652_D_726	Cc1ccc2nsnc2c1NS(=O)(=O)c1c2nsnc2ccc1C
646235	MUV_652_D_727	CN(C)S(=O)(=O)c1ccc(S(=O)(=O)N(CC(=O)Nc2ccccc2)Cc2ccco2)cc1
646238	MUV_652_D_728	COc1ccc(NC(=O)CSc2nnc(Cc3ccccc3)o2)c(OC)c1
646239	MUV_652_D_729	O=c1[nH]c2cc3c(cc2cc1CN(CC1CCCO1)S(=O)(=O)c1ccccc1)OCCO3
646250	MUV_652_D_730	O=C(NC1CCCC1)C(c1cccs1)N(Cc1ccco1)C(=O)c1csnn1
646257	MUV_652_D_731	CCOc1ccc2c(c1)c1nnc(SCC(=O)N3CCC(C)CC3)nc1n2C
646261	MUV_652_D_732	Cc1nn(-c2ccccc2)c(Cl)c1C1c2c(c3ccccc3oc2=O)OC(N)=C1C#N
646265	MUV_652_D_733	O=C(CN1CCCCC1)Nc1ccc(S(=O)(=O)N2CCCCCC2)cc1
646267	MUV_652_D_734	CN(C(=O)c1cccnc1)c1nnc(-c2ccccn2)s1
646269	MUV_652_D_735	COc1ccccc1Nc1nc(N)nc(CSc2nc(C)cc(C)n2)n1
646272	MUV_652_D_736	COc1ccc(S(=O)(=O)N2CCCC(C(=O)Nc3cccnc3)C2)cc1Cl
646274	MUV_652_D_737	COc1ccccc1N1CCN(C(=O)Cn2nnc(-c3cccs3)n2)CC1
646275	MUV_652_D_738	CCOc1cc(C)nc(NCCc2ccc(OC)c(OC)c2)n1
646281	MUV_652_D_739	COc1ccccc1NC(=O)Cn1nc(C(F)(F)F)c2c1CCCC2
646286	MUV_652_D_740	COCCN(C(=O)Cc1cccs1)c1nnc(-c2ccncc2)s1
646288	MUV_652_D_741	Cc1ccc(NC(=O)CCSc2nnc(-c3ccco3)o2)cc1
646289	MUV_652_D_742	COc1cc(C(=O)N2CCCN(c3nc4cc(C)ccc4cc3C#N)CC2)cc(OC)c1OC
646290	MUV_652_D_743	Cc1ccc(S(=O)(=O)NCCN2CCOCC2)cc1C
646294	MUV_652_D_744	O=C(CN(CCc1ccccc1)C(=O)CNS(=O)(=O)c1ccc(F)cc1)NCc1ccco1
646301	MUV_652_D_745	COCCNC(=O)c1c[nH]c2cc(OC)c(OC)cc2c1=O
646302	MUV_652_D_746	CC#CCN(CC#CC)S(=O)(=O)c1ccc(S(=O)(=O)N2CCOCC2)cc1
646304	MUV_652_D_747	Cc1ccc2nsnc2c1S(=O)(=O)N(CCO)Cc1cc2cc3c(cc2[nH]c1=O)OCCO3
646321	MUV_652_D_748	COCCNC(=O)c1cnn2c1nc(-c1ccc3c(c1)OCO3)cc2C(F)(F)F
646324	MUV_652_D_749	O=S(=O)(NC1CCCCCCC1)c1cccs1
646325	MUV_652_D_750	COc1ccccc1NC(=O)Cc1csc(N)n1
646327	MUV_652_D_751	COc1ccc(-n2nnnc2SCC(=O)Nc2nnc(C)s2)cc1OC
646329	MUV_652_D_752	O=C(NCc1ccco1)C(c1cccs1)N(C(=O)C1COc2ccccc2O1)c1cccc(O)c1
646340	MUV_652_D_753	COC(=O)c1cccc(S(=O)(=O)N2CCN(c3nc4ccccc4s3)CC2)c1
646343	MUV_652_D_754	Cc1c(-c2cccs2)[n+](=O)c2c(n1[O-])CCC2
646348	MUV_652_D_755	CCCCC(OC(=O)c1cc2occc2n1C)C(=O)NCC1CCCO1
646351	MUV_652_D_756	O=S(=O)(NCc1cccs1)c1cccc(S(=O)(=O)N2CCCCC2)c1
646354	MUV_652_D_757	CCOc1cccc(NC(=O)C2CCCN(S(=O)(=O)c3ccc(OC)cc3)C2)c1
646358	MUV_652_D_758	CC(=O)Cc1nsc(NC(=O)c2ccc(COc3ccccc3)o2)n1
646359	MUV_652_D_759	Cc1nnc(SC(C)C(=O)Nc2ccc(S(=O)(=O)N3CCCCCC3)cc2)s1
646364	MUV_652_D_760	CC(C)C(c1nnnn1Cc1ccco1)N1CCN(c2nc3ccccc3s2)CC1
646367	MUV_652_D_761	COc1ccc(CCN(Cc2cc3cc(C)ccc3[nH]c2=O)C(=O)N2CCCC2)cc1OC
646372	MUV_652_D_762	Cc1cnc(NC(=O)CSc2nnc(-c3cccs3)n2C)s1
646380	MUV_652_D_763	COc1ccc(N2CCN(C(=O)Cn3nnc(-c4cccs4)n3)CC2)cc1
646382	MUV_652_D_764	CC(=O)C1=C(O)C(=O)N(Cc2ccccc2)C1c1cccs1
646387	MUV_652_D_765	CC1CCN(c2ccc(C(=O)NCc3cccs3)cn2)CC1
646389	MUV_652_D_766	COc1cccc2cc(-c3nnc(SCC(=O)Nc4nc(C)cs4)n3C)oc21
646394	MUV_652_D_767	Cc1ccc2nc3c(cc2c1)CN(Cc1ccco1)C(=NCC1CCCO1)S3
646396	MUV_652_D_768	CCC(=O)N(Cc1cc2c(C)ccc(C)c2[nH]c1=O)C1CCCCC1
646402	MUV_652_D_769	CCn1c(CNc2cccc(Cl)c2)nnc1SCc1ccccc1
646412	MUV_652_D_770	CCCCNC(=O)C1CCCN(S(=O)(=O)c2ccc(-n3cnnn3)cc2)C1
646416	MUV_652_D_771	COCCn1c(SCc2ccccc2Cl)nc2c1c(=O)[nH]c(=O)n2C
646420	MUV_652_D_772	Cc1ccccc1NC(=O)c1cc(S(=O)(=O)N2CCOCC2)cs1
646421	MUV_652_D_773	O=C(CCSc1nnc(-c2ccncc2)o1)Nc1ccc(F)cc1
646423	MUV_652_D_774	CC(=O)Nc1ccc(S(=O)(=O)N2CCCN(S(=O)(=O)c3ccc(C)cc3)CC2)cc1
646426	MUV_652_D_775	COc1ccc(C(=O)Nc2ccc(-c3ccc(C)o3)cc2)cc1S(=O)(=O)N1CCOCC1
646444	MUV_652_D_776	COc1ccc(CN(CCN(C)C)Cc2ccccc2)c(OC)c1.O=C(O)C(=O)O
646449	MUV_652_D_777	COc1ccc2nc(NC(=O)CSc3nnc(-c4ccoc4C)n3C)sc2c1
646452	MUV_652_D_778	Cc1occc1-c1nnc(SCC(=O)Nc2ccc3c(c2)OCO3)n1-c1ccc(C)cc1
646453	MUV_652_D_779	CCc1c2nnc(SCC(=O)N3CCCc4ccccc43)n2c(N)nc1C
646457	MUV_652_D_780	Cc1nc2cc(C(F)(F)F)ccc2n1C1CCN(Cc2nnnn2Cc2cccs2)CC1
646459	MUV_652_D_781	O=C(CN1CCC(c2nc3ccccc3s2)CC1)NCc1cccs1
646460	MUV_652_D_782	Cc1nnc(SCC(=O)NC2CC2)n1CCc1ccccc1
646472	MUV_652_D_783	CCOC(=O)c1cc2sc(C)cc2n1CC(=O)N1CCN(C(=O)c2ccco2)CC1
646474	MUV_652_D_784	Cc1ccc2cc(CN(CC3CCCO3)C(=O)c3ccco3)c(=O)[nH]c2c1C
646476	MUV_652_D_785	O=c1nc(CSc2nnc(-c3ccncc3)n2Cc2ccco2)[nH]c2ccccc12
646481	MUV_652_D_786	COc1ccc(-c2ccc(SCC(=O)NCc3ccco3)nn2)cc1OC
646483	MUV_652_D_787	CCN(CC)S(=O)(=O)c1ccc(Nc2cc(C)nc3ncnn32)cc1
646491	MUV_652_D_788	COc1cc(C)c(C(C)C)cc1S(=O)(=O)N1CCN(C)CC1
646496	MUV_652_D_789	Cc1cccc(-n2c(SCC(=O)N3CCCC3)nnc2-c2ccccn2)c1C
646498	MUV_652_D_790	Cc1cc(NC(=O)CSc2nnc3c(C)cc4cc(C)cc(C)c4n23)no1
646500	MUV_652_D_791	O=C(CN(Cc1ccco1)C(=O)CNS(=O)(=O)c1ccccc1)NCc1ccccc1
646503	MUV_652_D_792	Cc1ccc2nc(Nc3nc(C)cc(C(F)(F)F)n3)nc(C)c2c1
646512	MUV_652_D_793	Cc1ccc(-c2nnc(N(C)C(=O)c3ccncc3)s2)cn1
646519	MUV_652_D_794	O=C(CN1CCC(O)(c2ccc3c(c2)OCO3)CC1)N1CCOCC1
646525	MUV_652_D_795	Cc1ccc(S(=O)(=O)n2nc(OC(=O)c3cccs3)cc2N)cc1
646535	MUV_652_D_796	COc1cccc(C(=O)CSc2nnc(CNS(C)(=O)=O)n2-c2ccc(C)cc2)c1
646549	MUV_652_D_797	O=C1c2ccccc2CC1Sc1nnc(-c2ccncc2)o1
646580	MUV_652_D_798	CC(C)(C)NC(=O)COC(=O)c1snc(C(=O)NC2CCCCC2)c1N
646584	MUV_652_D_799	Cn1c(Cn2nnc3ccccc32)nnc1SCC(=O)Nc1ccc2c(c1)OCO2
646600	MUV_652_D_800	CC(C)CCNC(=O)C(c1ccco1)N(Cc1ccccc1)C(=O)c1snc(C(N)=O)c1N
646603	MUV_652_D_801	CCCCn1c(SCC(=O)Nc2cccc(C)n2)nnc1-c1ccco1
646607	MUV_652_D_802	Cc1ccc(S(=O)(=O)NCC(=O)N(CC(=O)NC2CCCCC2)Cc2ccco2)cc1
646610	MUV_652_D_803	CC(C(=O)NCc1ccccc1)N1c2ccccc2C(=O)N(C)CC1=O
646616	MUV_652_D_804	COc1cccc(NC(=O)N2CCCC2C(=O)NCC(C)C)c1
646623	MUV_652_D_805	CCOC(=O)C1=C(C)OC(N)=C(C#N)C1c1c(C)nn(-c2ccccc2)c1Cl
646628	MUV_652_D_806	Cc1ccccc1Cn1c2ccccc2nc1C(C)O
646632	MUV_652_D_807	COc1ccc(CCNC(=O)CSc2nnc(-c3cccc(F)c3)o2)cc1OC
646635	MUV_652_D_808	CCC(=O)Nc1nc2cc(OC)ccc2s1
646640	MUV_652_D_809	CC(C)c1c(O)nc(SCc2ccccc2)[nH]c1=O
646661	MUV_652_D_810	COC(=O)c1cccc(COC(=O)CNC(=O)c2ccco2)c1
646663	MUV_652_D_811	O=C(NC1CCCC1)C(c1ccco1)N(Cc1ccccc1)C(=O)c1csnn1
646665	MUV_652_D_812	CC(C)(C)NC(=O)C(c1ccco1)N(Cc1ccc(F)cc1)C(=O)c1snc(C(N)=O)c1N
646667	MUV_652_D_813	CCCn1c(SCC(=O)Nc2cccc(C)n2)nnc1-c1ccco1
646672	MUV_652_D_814	CC1CCN(S(=O)(=O)c2cccc(C(N)=O)c2)CC1
646676	MUV_652_D_815	NC(=O)c1nsc(C(=O)N(CCc2ccccc2)C(C(=O)NC2CCCC2)c2ccco2)c1N
646677	MUV_652_D_816	O=C(Cn1nnc(-c2ccccc2)n1)NCc1cccs1
646679	MUV_652_D_817	CC(C)C(C(=O)NCc1ccco1)N(C(=O)CNS(=O)(=O)c1ccc(Cl)cc1)C1CCCC1
646680	MUV_652_D_818	CN(C(=O)c1ccccn1)c1nnc(-c2ccncc2)s1
646686	MUV_652_D_819	CCOC(=O)C1=C(C)N=C2SCCC(=O)N2C1c1cccs1
646700	MUV_652_D_820	CCc1ccccc1NC(=O)C(C#N)Cc1cccnc1
646701	MUV_652_D_821	COc1ccccc1Nc1nc(C2(C)CCC(=O)O2)cs1
646704	MUV_652_D_822	COc1ccc2cc3c(N)c(C(=O)N4CCCC4)sc3nc2c1
646707	MUV_652_D_823	O=C(Cn1nnc(-c2ccccc2NC(=O)c2cccs2)n1)Nc1ccccc1
646713	MUV_652_D_824	Cn1c(SCc2ccccn2)nnc1-c1cnccn1
646714	MUV_652_D_825	CCCC(C(=O)NC1CCCCC1)N(Cc1ccco1)C(=O)CNS(=O)(=O)c1ccccc1
646727	MUV_652_D_826	Oc1ccc(-c2csc(NCc3ccco3)n2)cc1
646732	MUV_652_D_827	CCc1nnc(NC(=O)CSc2nnc(CCc3nc4ccccc4[nH]3)n2C)s1
646735	MUV_652_D_828	COc1ccccc1C1SCCN1S(=O)(=O)c1cccc(C(F)(F)F)c1
646736	MUV_652_D_829	CCOc1ccc(N2C(=O)CSC23CCCCC3)cc1
646737	MUV_652_D_830	COc1cc(C2c3c(cc(C)oc3=O)OC(N)=C2C#N)cc2c1OCO2
646738	MUV_652_D_831	COc1ccccc1NC(=O)CSc1nnc(C)n1CCc1ccccc1
646739	MUV_652_D_832	COc1ccc(S(=O)(=O)n2c(CCN3CCOCC3)nc3ccccc32)cc1
646749	MUV_652_D_833	COc1ccc(S(=O)(=O)n2nc(OC(=O)c3ccc(C)cc3)cc2N)cc1
646751	MUV_652_D_834	CCOC(=O)c1c(C)c(C(C)=O)sc1NC(=O)CSc1nnc(-c2cccnc2)o1
646752	MUV_652_D_835	COc1ccc(NC(=O)CN2c3ccccc3OC(C)C2=O)cc1
646755	MUV_652_D_836	CCc1nnc(NC(=O)c2ccc(S(=O)(=O)NC3CCCCC3)cc2)s1
646758	MUV_652_D_837	Cc1nc(C)c(-c2csc(NCc3ccco3)n2)s1
646759	MUV_652_D_838	O=C(Cn1c(C(=O)NCc2ccco2)cc2sccc21)c1ccccc1
646760	MUV_652_D_839	Cc1ccc(SCCNC(=O)CN2C(=O)c3ccccc3S2(=O)=O)cc1
646767	MUV_652_D_840	O=C(NCc1ccco1)c1c(O)n2c3c(cccc3c1=O)CCC2
646769	MUV_652_D_841	Cc1cc(C)cc(-c2nnc(SCC(=O)NCc3cccs3)o2)c1
646772	MUV_652_D_842	COCCn1nnnc1C(c1ccccn1)N(CCc1ccccc1)Cc1cccs1
646775	MUV_652_D_843	O=C(CCn1nnc(-c2cccs2)n1)N1CCc2ccccc2C1
646780	MUV_652_D_844	COc1cc(-c2nnc(-c3ccc(N4CCOCC4)cc3)o2)cc(OC)c1OC
646784	MUV_652_D_845	COc1ccccc1NC(=O)c1cc2ccc(=O)cc-2oc1NO
646785	MUV_652_D_846	COc1ccc(NC(=O)CSc2nnc(-c3ccccc3)n2N)cc1
646789	MUV_652_D_847	CCc1ccc2[nH]c(=O)c(CN(Cc3ccco3)S(=O)(=O)c3ccc4c(c3)OCCO4)cc2c1
646796	MUV_652_D_848	Cc1nnc(NC(=O)C2CCCN(c3nc(C)cc(C)n3)C2)s1
646797	MUV_652_D_849	COCCn1nnnc1C(c1cccs1)N1CCN(c2ccccc2)CC1
646813	MUV_652_D_850	Cc1ccc(NC(=O)CS(=O)CC(=O)N(C(C)C(=O)NC2CCCCC2)C2CCCC2)cc1
646816	MUV_652_D_851	Clc1cccc(NCc2nnc(SCc3ccccc3)o2)c1
646820	MUV_652_D_852	Cc1nc2cc(F)ccc2n1C1CCN(S(=O)(=O)c2ccccc2)CC1
646824	MUV_652_D_853	COc1ccc(N2CCN(C(=O)CN(c3ccccc3)S(C)(=O)=O)CC2)cc1
646830	MUV_652_D_854	N#Cc1cccc(-n2nnnc2-c2ccccn2)c1
646837	MUV_652_D_855	CCOc1ccc2[nH]c(=O)c(CN(Cc3ccc(C)cc3)C(=O)N3CCCC3)cc2c1
646840	MUV_652_D_856	Cc1cc(C(=O)c2ccc(C)cc2)c(NC(=O)CN2CCN(C(=O)c3ccco3)CC2)s1
646841	MUV_652_D_857	CCOC(=O)CSc1nnc(CNc2nc(-c3ccccc3)cs2)n1C
646842	MUV_652_D_858	Cc1ccc(Cn2nnnc2CN2CCC(n3nnc4cc(C)ccc43)CC2)cc1
646854	MUV_652_D_859	CCn1c(CNc2ccccc2Cl)nnc1SCC(=O)NCc1ccccc1
646855	MUV_652_D_860	COC(=O)c1cn(C(C)C(=O)NCc2ccco2)c2ccccc12
646856	MUV_652_D_861	Cc1csc(N(C)C(=O)CSc2nnc(COc3ccccc3C)o2)n1
646857	MUV_652_D_862	CCOC(=O)c1c(C)c(C(C)=O)sc1NC(=O)CSc1nc2cccnc2n1C
646862	MUV_652_D_863	O=C(CCn1nnc2ccccc21)Nc1nnc(-c2ccccc2F)s1
646867	MUV_652_D_864	COc1cccc(N(C(=O)c2ccco2)C(C(=O)NC2CCCC2)c2ccc(N(C)C)cc2)c1
646875	MUV_652_D_865	CCCOC(=O)c1ccc(NS(=O)(=O)c2cccs2)cc1
646885	MUV_652_D_866	CCCSC1=C(C#N)C(c2ccccc2C)CC(=O)N1
646886	MUV_652_D_867	CC(C)(C)NC(=O)CSc1nnc(C2CC2)n1Cc1ccccc1
646890	MUV_652_D_868	N#Cc1c(NC(=O)CSCC(=O)O)sc2c1CCCC2
646894	MUV_652_D_869	Cc1ccc(C)c2[nH]c(=O)c(CN(Cc3ccco3)S(=O)(=O)c3ccc4c(c3)OCCO4)cc12
646901	MUV_652_D_870	CCc1cc2cc3c(cc2nc1SCC(=O)Nc1cc(C)on1)OCO3
646903	MUV_652_D_871	c1ccc2oc(CCc3nc4ccccc4o3)nc2c1
646906	MUV_652_D_872	Clc1ccc(CSc2nnc(Cn3cnc4ccccc43)o2)cc1
646909	MUV_652_D_873	O=S(=O)(NC1CCCCC1)c1ccc(S(=O)(=O)N2CCN3CCCC3C2)cc1
646914	MUV_652_D_874	COC(=O)c1c(NC(C)=O)sc2c1CCCC2
646915	MUV_652_D_875	O=C(OC(C(=O)NCc1cccs1)c1ccccc1Cl)c1ccco1
646918	MUV_652_D_876	CCCC(C(=O)NCc1ccco1)N(C(=O)CNS(=O)(=O)c1ccccc1)C1CCCC1
646919	MUV_652_D_877	O=C(NCc1cccs1)C1CCN(c2nccs2)CC1
646937	MUV_652_D_878	Cc1ccc(NC(=O)CN2c3ccccc3OC(C)C2=O)nc1
646945	MUV_652_D_879	O=C(Nc1nncs1)c1ccc(S(=O)(=O)c2ccccc2)cc1
646948	MUV_652_D_880	CCOC(=O)Nc1nnc(CCc2ccccc2)s1
646953	MUV_652_D_881	Cc1nnc(SC(C)C(=O)Nc2ccc(S(=O)(=O)N3CCCCC3)cc2)s1
646959	MUV_652_D_882	Cc1ccc(S(=O)(=O)N2CCCC2)cc1S(=O)(=O)N1CCCC1
646960	MUV_652_D_883	O=C(CCSc1nc(-c2ccco2)cc(C(F)(F)F)n1)NCc1ccccn1
646962	MUV_652_D_884	COc1ccc(C(c2nnnn2Cc2cccs2)N2CCC(C(N)=O)CC2)c(OC)c1
646965	MUV_652_D_885	CCn1c(Cn2nnc(-c3ccccc3)n2)nnc1SCC(=O)Nc1ccc(N(C)C)cc1
646970	MUV_652_D_886	COc1cc(C2C(C(C)=O)=C(O)C(=O)N2CCc2c[nH]c3ccccc23)ccc1O
646971	MUV_652_D_887	CCCCC(=O)Nc1nnc(SCC(=O)N2CCN(c3ccccc3OC)CC2)s1
646973	MUV_652_D_888	O=C(CNC(=O)c1ccco1)N(Cc1cccs1)C(C(=O)NC1CCCC1)c1ccncc1
646976	MUV_652_D_889	O=C(CSc1nnc(Cc2ccccc2)n1Cc1ccco1)NC1CCCC1
646987	MUV_652_D_890	Cc1ccc2[nH]c(=O)c(CN(Cc3ccco3)S(=O)(=O)c3c4nsnc4ccc3C)cc2c1
646990	MUV_652_D_891	Cc1cccc(OCC(=O)Nc2ccccc2N2CCN(C(=O)C(C)C)CC2)c1C
646993	MUV_652_D_892	Cc1occc1-c1nnc(SCC(=O)NCc2cccs2)n1CC1CCCO1
646994	MUV_652_D_893	Cc1ccc(S(=O)(=O)N(Cc2cc3cc4c(cc3[nH]c2=O)OCCO4)CC2CCCO2)cc1
646995	MUV_652_D_894	CCN(CC)S(=O)(=O)c1ccc(-c2nnc(SCC(=O)Nc3ccc4c(c3)OCO4)o2)cc1
646996	MUV_652_D_895	COC(=O)C1=C(C)C(c2ccc(OC)cc2OC)NC(=O)N1
646997	MUV_652_D_896	O=C(CNC(=O)c1ccco1)N(c1ccc2c(c1)OCO2)C(C(=O)NC1CCCC1)c1cccs1
646998	MUV_652_D_897	CCOC(=O)CSc1nc2c(c(=O)n(Cc3ccccc3Cl)c(=O)n2C)n1C
647005	MUV_652_D_898	CCCOC(=O)CCn1c2ccccc2oc1=S
647008	MUV_652_D_899	CCCS(=O)(=O)N1CCC(C(=O)c2cccc(C(F)(F)F)c2)CC1
647011	MUV_652_D_900	COc1ccc(OCCSc2nnnn2C2CCCCC2)cc1
647013	MUV_652_D_901	COCCNC(=O)CN(Cc1ccc2c(c1)OCO2)C(=O)CCC(=O)Nc1nccs1
647016	MUV_652_D_902	COc1ccc(NC(=O)CSc2nnc(-c3ccoc3C)n2CCc2ccccc2)cc1
647018	MUV_652_D_903	Cc1ccc(Cl)cc1N(CC(=O)NC1CCCCC1)S(C)(=O)=O
647024	MUV_652_D_904	O=C(O)CSc1nnc(Cn2cnc3ccccc32)n1CCc1ccccc1
647035	MUV_652_D_905	CN(C)S(=O)(=O)c1ccc2c(c1)C(CC(=O)O)OC2=O
647039	MUV_652_D_906	O=C(NC1=NCCS1)C1CC(=O)N(c2ccccc2)C1
647040	MUV_652_D_907	O=C(NC1CCCCC1)c1cc2nc(-c3ccco3)cc(C(F)(F)F)n2n1
647044	MUV_652_D_908	Fc1ccccc1CSc1nnc(-c2cccs2)o1
647057	MUV_652_D_909	COc1cc(CN2CCN(S(=O)(=O)c3ccc(NC(C)=O)cc3)CC2)cc(OC)c1O.O=C(O)C(=O)O
647059	MUV_652_D_910	Cn1c(CNc2nc(-c3ccccc3)cs2)nnc1SCC(=O)c1ccccc1
647060	MUV_652_D_911	COC(=O)c1cccc(NC(=O)CSc2nnc(COc3cccc(C)c3)n2C)c1
647064	MUV_652_D_912	COC(=O)C1=c2sc(=Cc3cccnc3)c(=O)n2C(N)=C(C(=O)OC)C1c1cccnc1
647071	MUV_652_D_913	CCOc1ccc(OCC)c(NC(=O)C2CCCN(c3ncccn3)C2)c1
647073	MUV_652_D_914	CCOC(=O)c1ccc(-n2c(=O)c3ccccc3nc2-c2ccco2)cc1
647074	MUV_652_D_915	CCN1CCN(C(c2nnnn2Cc2cccs2)c2ccc(F)cc2)CC1
647076	MUV_652_D_916	CCn1c(COc2ccc(Cl)c(C)c2)nnc1SCC(=O)N1CCCC1
647079	MUV_652_D_917	CCN=C1SC(C(=O)Nc2cccc(OCC)c2)CC(=O)N1CC
647080	MUV_652_D_918	O=C(CSc1ccccn1)N1CCN(C(=O)CSc2ccccn2)CC1
647088	MUV_652_D_919	COc1cc2nc(C3CCC3)n(NC(=O)C(OC(C)=O)c3ccccc3)c(=O)c2cc1OC
647091	MUV_652_D_920	O=C(Nc1ccc(NC(=O)c2cccs2)cn1)c1ccco1
647092	MUV_652_D_921	CC(=O)Nc1ccc(S(=O)(=O)N2CCC(c3nc4ccc(C)cc4[nH]3)CC2)cc1
647093	MUV_652_D_922	CCCC(=O)Nc1ccc(N2CCN(C(=O)c3cccs3)CC2)cc1
647096	MUV_652_D_923	COc1ccc(Cn2c(=O)c3cc(NC(=O)c4ccco4)ccc3nc2C2CC2)cc1
647097	MUV_652_D_924	COC(=O)C1=C(N)OC2=C(C(=O)CC(C)(C)C2)C1c1cccnc1
647101	MUV_652_D_925	CCC(C)(C)n1nnnc1C(c1ccc2ncccc2c1)N1CCN(c2nc3ccccc3s2)CC1
647106	MUV_652_D_926	Cc1sc(NC(=O)COc2cccc(-n3cnnn3)c2)c(C#N)c1C
647107	MUV_652_D_927	COc1ccccc1-n1c(SCC(N)=O)nnc1-c1ccccc1
647108	MUV_652_D_928	CCCC(c1nnnn1Cc1cccs1)N1CCN(c2ccc(OC)cc2)CC1
647109	MUV_652_D_929	COc1ccccc1N(C(=O)c1ccco1)C(C(=O)NC1CCCC1)c1cccnc1
647111	MUV_652_D_930	CCC(=O)Nc1ccc(C(=O)CSc2nnc(CNc3ccc(Cl)cc3)o2)cc1OC
647114	MUV_652_D_931	Cn1c2ccccc2nc1SC1=CS(=O)(=O)c2ccccc21
647117	MUV_652_D_932	Cc1ccc(S(=O)(=O)N2CCCN(S(=O)(=O)c3ccc4c(c3)OCCO4)CC2)cc1
647118	MUV_652_D_933	Cn1nnnc1SCC(=O)Nc1ccccc1N1CCOCC1
647119	MUV_652_D_934	COCc1nnc(NS(=O)(=O)c2ccccc2)s1
647128	MUV_652_D_935	O=C(Nc1nccs1)c1c(O)n2c3c(cccc3c1=O)CCC2
647129	MUV_652_D_936	CCOC(=O)c1cccc(NC(=O)CSc2nnc(-c3ccoc3C)n2CC)c1
647131	MUV_652_D_937	COc1ccc(C2c3ccc(O)cc3OC(N)=C2C#N)cc1OC
647133	MUV_652_D_938	Cc1c(C#N)c(NC(=O)c2ccco2)sc1C(=O)Nc1cccc(C)c1C
647135	MUV_652_D_939	COc1ccc(N(Cc2cc3ccc(C)cc3[nH]c2=O)C(C)=O)cc1
647154	MUV_652_D_940	CN(C(=O)c1cccc(C#N)c1)c1nnc(-c2ccncc2)s1
647155	MUV_652_D_941	COc1cc(C(=O)N2CCN(c3ncnc4sc(C)c(C)c43)CC2)cc(OC)c1OC
647159	MUV_652_D_942	Cn1c(SCC(=O)NCC2CCCO2)nnc1-c1ccc(S(=O)(=O)N2CCCC2)cc1
647161	MUV_652_D_943	CCc1nccn1S(=O)(=O)c1ccc2ccc(C)cc2c1
647165	MUV_652_D_944	C=CCSC1=C(C#N)C(c2ccccc2OC)CC(=O)N1
647183	MUV_652_D_945	C=C(C)CSC1=C(C#N)C(c2ccccc2Cl)CC(=O)N1
647184	MUV_652_D_946	Cn1c2nc(N3CCCC3)n(CCCSc3nc4ccccc4o3)c2c(=O)[nH]c1=O
647187	MUV_652_D_947	Cc1cc(NC(=O)c2sc3nc(C)cc(C(F)(F)F)c3c2N)no1
647205	MUV_652_D_948	CC(C(=O)NC1CCCC1)N(C(=O)c1snc(C(N)=O)c1N)c1ccc2c(c1)OCCO2
647210	MUV_652_D_949	CCC(C(=O)NC1CCCCC1)N(CC1CCCO1)C(=O)CNS(=O)(=O)c1ccc(OC)cc1
647217	MUV_652_D_950	CCS(=O)(=O)Nc1ccc(-c2nnc(SCC(=O)c3cccc(OC)c3)o2)cc1
647220	MUV_652_D_951	O=C(CCCSc1nc(-c2ccco2)cc(C(F)(F)F)n1)Nc1ccc2c(c1)OCO2
647223	MUV_652_D_952	CCOC(=O)Cc1csc(NC(=O)CSc2nnc(C(C)C)n2C)n1
647227	MUV_652_D_953	Cc1ccc(OCc2nnc(SCC(=O)Nc3ccc4c(c3)OCCO4)n2Cc2ccco2)cc1
647232	MUV_652_D_954	O=S(=O)(NCC1CCCO1)c1cccc(S(=O)(=O)N2CCCC2)c1
647237	MUV_652_D_955	Cc1ccc(C(=O)CSc2nnc(CNc3ccc(C)cc3C)o2)cc1
647239	MUV_652_D_956	CCCn1c(SCC(=O)NCc2cccs2)nc2c1c(=O)n(C)c(=O)n2C
647242	MUV_652_D_957	Cc1ccnc(Sc2nc3c(c(=O)[nH]c(=O)n3C)n2CCCc2ccccc2)n1
647243	MUV_652_D_958	CCc1cc2cccc(C)c2nc1SCC(=O)N1CCN(C(=O)c2ccco2)CC1
647244	MUV_652_D_959	COc1ccccc1-c1nnc(SCCN2CCOCC2)n1-c1ccc(C)cc1
647250	MUV_652_D_960	O=S(=O)(NC1CC1)c1cccc(S(=O)(=O)N2CCCC2)c1
647261	MUV_652_D_961	CCn1c(SCC(=O)Nc2nccs2)nnc1-c1cc2cccc(OC)c2o1
647266	MUV_652_D_962	Cc1ccc(N2C(=O)CSC23c2ccccc2NC3=O)cc1
647269	MUV_652_D_963	CCOC(=O)c1ccc(NC(=O)CC2SC(=NC)N(C)C2=O)cc1
647270	MUV_652_D_964	CCOc1ccccc1-n1c(SCC(=O)NC)nnc1-c1ccco1
647274	MUV_652_D_965	COc1ccc(S(=O)(=O)N2CCC(n3cnc4cc(C(F)(F)F)ccc43)CC2)cc1
647275	MUV_652_D_966	O=C(Nc1nnc(-c2ccco2)s1)C1CCCCC1
647283	MUV_652_D_967	C=CCOC(=O)C1=C(C)OC(N)=C(C#N)C1c1c(C)nn(-c2ccccc2)c1Cl
647298	MUV_652_D_968	CCCS(=O)(=O)N1CCN(CCCc2ccccc2)CC1.O=C(O)C(=O)O
647304	MUV_652_D_969	CCN(CC)C(=O)c1sc(NC(=O)c2ccco2)c(C#N)c1C
647306	MUV_652_D_970	CC1Cc2ccccc2N1C(=O)CN1c2ccccc2C(=O)N(C)CC1=O
647307	MUV_652_D_971	COC(=O)CC1Nc2ccccc2SC1=O
647313	MUV_652_D_972	CCCOC(=O)C1=C(C)NC2=C(C(=O)CCC2)C1c1ccc(N(C)C)cc1
647319	MUV_652_D_973	COc1ccc(CCCc2nnc(SCC(=O)Nc3nc(C)cs3)n2C)cc1C
647326	MUV_652_D_974	CCn1c(CNc2ccc(OC)cc2)nnc1SCC(=O)c1ccc(OC)cc1
647331	MUV_652_D_975	COc1ccc(Cc2nnc(NC(=O)C3CCCO3)s2)cc1
647338	MUV_652_D_976	Cc1ccc2[nH]c(=O)c(CN(CC3CCCO3)S(=O)(=O)c3c4nsnc4ccc3C)cc2c1
647341	MUV_652_D_977	COc1ccc(C(=O)N2CCCC(c3nc(-c4ccc(OC)c(OC)c4)no3)C2)c(OC)c1
647347	MUV_652_D_978	c1ccc(-n2nnnc2SCc2cccc3nsnc32)cc1
647348	MUV_652_D_979	COC(=O)COc1ccc(S(=O)(=O)N2CCOCC2)cc1
647349	MUV_652_D_980	Cn1c(CSc2nc3ccccc3s2)nc2ccccc21
647354	MUV_652_D_981	O=C(CN(Cc1cccs1)C(=O)CNC(=O)c1ccco1)NC1CCCCC1
647357	MUV_652_D_982	CCN(CC)S(=O)(=O)c1csc(C(=O)NCc2ccccc2)c1
647362	MUV_652_D_983	Cc1ccc(NC(=O)CS(=O)CC(=O)N(CC(=O)NC2CCCC2)c2cc(C)ccc2C)cc1
647367	MUV_652_D_984	CCOC(=O)CCCNS(=O)(=O)c1c2nsnc2ccc1C
647370	MUV_652_D_985	CC(=O)Nc1cccc(NC(=O)CSc2nnnn2C(C)C)c1
647375	MUV_652_D_986	COc1ccc(S(=O)(=O)N(CCCN2CCCC2=O)Cc2cc3c(C)cc(C)cc3[nH]c2=O)cc1
647376	MUV_652_D_987	Cc1cc(NS(=O)(=O)c2ccc(NC(=O)Nc3cccc(Cl)c3)cc2)no1
647381	MUV_652_D_988	CC(=O)Nc1ccccc1C(=O)N1CCc2ccccc21
647385	MUV_652_D_989	COc1ccc(C(=O)N2CCN(c3nc4cc(C)ccc4cc3C#N)CC2)c(OC)c1
647388	MUV_652_D_990	CCCCS(=O)(=O)NC1=NCN(C2CCN(Cc3ccccc3)CC2)CN1
647390	MUV_652_D_991	Cc1[nH]c2ccc(CNS(=O)(=O)c3ccc(S(=O)(=O)N4CCOCC4)cc3)cc2c1C
647396	MUV_652_D_992	Cc1ccc(Cn2[nH]nc3c(=O)nc(C4CCN(C(=O)c5cccs5)CC4)nc2-3)cc1
647397	MUV_652_D_993	Cc1ccc2c(c1)nnn2C1CCN(C(=O)c2cccs2)CC1
647410	MUV_652_D_994	CCOc1ccc(Nc2nc(Cc3nnc(SCC(=O)O)o3)cs2)cc1
647411	MUV_652_D_995	CC(C)(C)c1nnc(NC(=O)C2CCN(c3ncccn3)CC2)s1
647412	MUV_652_D_996	CCOC(=O)N1CCC(NCCNC(=O)c2cccs2)CC1
647413	MUV_652_D_997	CN(C)S(=O)(=O)N1CCN(c2ccc(Cl)cc2)CC1
647414	MUV_652_D_998	CCOC(=O)c1c(C)c(C(=O)N2CCOCC2)sc1NC(=O)c1cccs1
647415	MUV_652_D_999	COc1ccc(N(C(=O)c2ccco2)C(C(=O)NC2CCCC2)c2ccc(N(C)C)cc2)cc1
647418	MUV_652_D_1000	c1coc(-c2nnc(SCc3ccncc3)n2-c2ccccc2)c1
647419	MUV_652_D_1001	CCCn1c(SCC(=O)Nc2sc(C)c(C)c2C(=O)OC)nc2c1c(=O)n(C)c(=O)n2C
647420	MUV_652_D_1002	CCc1nnc(NC(=O)C2CCCN(c3nc4ccccc4s3)C2)s1
647421	MUV_652_D_1003	COc1cc(OC)cc(C(=O)N2CCN(C(=O)COc3ccc4ccccc4c3)CC2)c1
647429	MUV_652_D_1004	Cn1c(SCC(=O)Nc2nc3c(s2)CCCC3)nnc1-c1ccccc1
647435	MUV_652_D_1005	COC(=O)c1cccc(-n2nnnc2SCC(=O)Nc2cc(C)on2)c1
647437	MUV_652_D_1006	Cc1ccc(S(=O)(=O)NCCCCCC(=O)Nc2nccs2)cc1
647446	MUV_652_D_1007	COCCn1c(SCC(=O)NCc2cccs2)nnc1-c1ccc(OC)cc1
647448	MUV_652_D_1008	O=C(CN1CCOCC1)Nc1ccc(S(=O)(=O)NC2CCCCC2)cc1
647453	MUV_652_D_1009	Cc1cccc(-c2nnc(SCC#N)n2-c2cccc(Cl)c2)c1
647454	MUV_652_D_1010	CC1CCN(S(=O)(=O)c2ccc(S(=O)(=O)NCC3COCCO3)cc2)CC1
647455	MUV_652_D_1011	O=c1ccsn1Cc1ccccc1
647461	MUV_652_D_1012	CCN(C(=O)c1cccs1)c1nnc(-c2ccncc2)s1
647471	MUV_652_D_1013	COc1cccc(NC(=O)CSc2nnc(-c3cccs3)n2C)c1
647475	MUV_652_D_1014	CCc1ccc(NC(=O)C2CC(=O)N(C(C)C)C2)cc1
647480	MUV_652_D_1015	Cc1nn(-c2ccccc2)c(Cl)c1C1C(C#N)=C(N)OC2=C1C(=O)CCC2
647484	MUV_652_D_1016	O=C(O)c1ccc(S(=O)(=O)N2CCC(c3nc(-c4ccccc4Cl)no3)CC2)cc1
647485	MUV_652_D_1017	O=C(NCc1ccco1)c1csc(Nc2ccccc2Cl)n1
647497	MUV_652_D_1018	Cc1cc(C)nc(SCc2nnc(SCC(=O)Nc3cc(C(F)(F)F)ccc3Cl)o2)n1
647500	MUV_652_D_1019	CCCn1c(SCC(=O)N2CCc3ccccc32)nnc1-c1ccco1
647504	MUV_652_D_1020	CCc1nnc(NC(=O)CSc2nnc(-c3ccc(S(=O)(=O)N4CCCC4)cc3)n2C)s1
647505	MUV_652_D_1021	COc1ccc(OC)c(S(=O)(=O)N2CCC(C(=O)Nc3cccc(C)c3C)CC2)c1
647511	MUV_652_D_1022	O=C(c1cccs1)C1=C(O)C(=O)NC1c1ccccc1
647534	MUV_652_D_1023	O=C(Cn1nc(C(F)(F)F)c2c1CCC2)NC1CCCCC1
647545	MUV_652_D_1024	COc1ccc(OCc2nnc(SCC(=O)NCc3ccco3)o2)cc1
647548	MUV_652_D_1025	COc1ccc(C(O)c2nc3ccccc3s2)cc1
647559	MUV_652_D_1026	CCc1cccc2c(=O)c(C(=O)N3CCCCCC3)c[nH]c12
647562	MUV_652_D_1027	Cc1ccc2cccc(SCC(=O)NCc3ccco3)c2n1
647567	MUV_652_D_1028	O=C(Nc1ccc(NC(=O)C2CC2)nc1)c1cccs1
647568	MUV_652_D_1029	CC(C)c1ccc(-c2nnn(Cc3nc4ccccc4s3)n2)cc1
647572	MUV_652_D_1030	Cc1ncsc1C(=O)NCc1ccc(N2CCCC2=O)cc1
647573	MUV_652_D_1031	CCOC(=O)CSc1nnc(CSc2nc(C)cc(C)n2)n1Cc1ccco1
647577	MUV_652_D_1032	O=C(CN(CCc1ccccc1)C(=O)CNS(=O)(=O)c1ccc(F)cc1)NCC1CCCO1
647578	MUV_652_D_1033	N#CCSc1nnc(COc2cccc3ccccc32)n1-c1cccc(Cl)c1
647580	MUV_652_D_1034	COc1ccc(Cl)cc1NC(=O)CSc1nncn1-c1cccnc1
647582	MUV_652_D_1035	O=C(c1cc2nc(-c3ccccc3)cc(C(F)(F)F)n2n1)N1CCCC1
647583	MUV_652_D_1036	Cc1ccc(C)c(NC(=O)CSc2nnc(-c3ccccc3C)o2)c1
647587	MUV_652_D_1037	Cn1c(SCC(=O)NCc2cccs2)nnc1-c1ccc(S(=O)(=O)N2CCCC2)cc1
647588	MUV_652_D_1038	CCOc1cccc(C(=O)Nc2ccccc2N2CCN(C(=O)C(C)C)CC2)c1
647591	MUV_652_D_1039	CCOc1ccc2nc(NC(=O)CSc3nc4ccccc4c(=O)n3Cc3ccco3)sc2c1
647594	MUV_652_D_1040	COc1cccc(C(=O)CN2c3cc(C(=O)N4CCCCCC4)ccc3OC(C)(C)C2=O)c1
647605	MUV_652_D_1041	O=C(Cc1nnc(NC(=O)c2cnccn2)s1)N1CCCC1
647610	MUV_652_D_1042	O=C(CSc1nnc(Cc2ccccc2)o1)N1CCCc2ccccc21
647616	MUV_652_D_1043	COc1cc(OC)cc(-c2nnc(SCC(=O)N(Cc3ccccc3)C(C)(C)C)o2)c1
647618	MUV_652_D_1044	CCCCn1c(O)c(C(=O)NCc2ccncc2)c(=O)c2ccccc21
647622	MUV_652_D_1045	CCn1c(SCC(=O)NCc2ccccc2)nc2ccccc2c1=O
647627	MUV_652_D_1046	CCCCOc1ccc(NC(=O)Cn2c(=O)ccc3c(C)cc(C)nc32)cc1
647651	MUV_652_D_1047	CCn1c(SCC(=O)N2CCCc3ccccc32)nnc1-c1ccco1
647652	MUV_652_D_1048	O=C(CN1CCOCC1)Nc1nc(-c2ccc3c(c2)CCN3S(=O)(=O)c2ccccc2)cs1
647655	MUV_652_D_1049	NC(=O)c1c(NC(=O)CN2CCCC2)sc2c1CCCC2
647657	MUV_652_D_1050	COC(=O)C1=C(C)NC2=C(C(=O)CC(C)(C)C2)C1c1cccc(C)n1
647658	MUV_652_D_1051	Cc1ccccc1C1=NCC(=O)N(CC(=O)NCc2ccco2)c2sc3c(c21)CCCC3
647664	MUV_652_D_1052	O=C(NCc1ccncc1)c1ccc(Cl)c(S(=O)(=O)N2CCOCC2)c1
647672	MUV_652_D_1053	COc1cccc(NC(=O)C(C#N)Cc2ccncc2)c1
647679	MUV_652_D_1054	O=C(CNS(=O)(=O)c1ccc(C(=O)N2CCCCC2)cc1)N1CCCCC1
647682	MUV_652_D_1055	Cc1ccc(C(C(=O)NCc2ccc(F)cc2)N(C(=O)c2csnn2)C2CC2)o1
647684	MUV_652_D_1056	CCCC(=O)Nc1c(O)[nH]c2ccccc2c1=O
647686	MUV_652_D_1057	COc1cc(OC)cc(-c2nnc(SCC(=O)N3CCCc4ccccc43)o2)c1
647691	MUV_652_D_1058	C=CCn1c(SCC(=O)Nc2ccccc2C)nnc1-c1ccncc1
647696	MUV_652_D_1059	COc1cccc(-c2nnc(SCc3cccnc3)o2)c1
647697	MUV_652_D_1060	Fc1ccc(-c2csc3nnc(SCc4cccnc4)n23)cc1
647699	MUV_652_D_1061	CCn1c(SCC(=O)Nc2nonc2C)nnc1-c1ccoc1C
647703	MUV_652_D_1062	Clc1ccc(OCc2nnc(SCc3nnc(-c4ccccc4)o3)o2)c(Cl)c1
647704	MUV_652_D_1063	COC(=O)CN(C(=O)CSc1nnc(-c2cccc(OC)c2)o1)c1ccc(OC)cc1
647705	MUV_652_D_1064	CC(=O)Nc1cccc(-c2csc(NCc3ccco3)n2)c1
647708	MUV_652_D_1065	Cc1cc(C)cc(NC(=O)CSc2nnc(-c3ccc(S(=O)(=O)N4CCCC4)cc3)o2)c1
647719	MUV_652_D_1066	COc1ccc(-c2nnc(SCc3nnc(-c4ccccc4)o3)n2C)cc1OC
647720	MUV_652_D_1067	Cc1csc(NC(=O)CSc2nnc(-c3ccoc3C)n2Cc2ccco2)n1
647727	MUV_652_D_1068	O=C(Nc1ccc(S(=O)(=O)N2CCCC2)cc1)c1ccc(CN2CCOCC2)cc1
647730	MUV_652_D_1069	Cc1ccc(S(=O)(=O)c2nc(NC3CCS(=O)(=O)C3)sc2Cl)cc1
647733	MUV_652_D_1070	CCC(OC(=O)c1cc2sccc2n1C)C(=O)NCc1ccco1
647739	MUV_652_D_1071	CCC(=O)Nc1ccc(NC(=O)CSc2nnnn2C(C)C)cc1
647741	MUV_652_D_1072	CC(=O)Nc1ccc(C(=O)CSc2nnc3scc(-c4ccccc4)n23)cc1
647742	MUV_652_D_1073	Cc1cc(C)cc(NC(=O)C2CCN(c3nccs3)CC2)c1
647746	MUV_652_D_1074	Cc1nnc(SCc2ccc(Cl)cc2)n1CC1CCCO1
647751	MUV_652_D_1075	CCCCC(c1nnnn1Cc1ccco1)N1CCN(c2nc3ccccc3s2)CC1
647752	MUV_652_D_1076	O=C(Nc1ccc2c(c1)OCO2)C1CCCN(S(=O)(=O)Cc2ccccc2)C1
647755	MUV_652_D_1077	CCOc1ccccc1-n1c(COc2ccc(C)cc2)nnc1SCC(N)=O
647777	MUV_652_D_1078	O=C(Nc1ccc(S(=O)(=O)N2CCC(C(=O)NC3CCCCC3)CC2)cc1)c1ccco1
647787	MUV_652_D_1079	CN(C)c1nc(SCCOC(=O)c2ccccc2)nc(N(C)C)n1
647790	MUV_652_D_1080	CCN(CC)S(=O)(=O)c1ccc(-c2nnc(SCC(=O)N3CCOCC3)o2)cc1
647793	MUV_652_D_1081	CCCSc1nsc(SCCC)c1C(N)=O
647794	MUV_652_D_1082	Cc1sc2nc(CN(Cc3cccs3)C(=O)NC3CCCCC3)[nH]c(=O)c2c1C
647797	MUV_652_D_1083	CC(C)(C)C(=O)CNS(=O)(=O)c1ccc(S(=O)(=O)NC2CCCC2)cc1
647803	MUV_652_D_1084	COC(=O)C1=CN(C)C=C(C(=O)OC)C1c1ccc(O)c(OC)c1
647806	MUV_652_D_1085	O=C(CS(=O)(=O)Cc1ccccc1)Nc1nnc(C2CCCCC2)s1
647807	MUV_652_D_1086	CCn1c(CNc2ccc(Cl)cc2)nnc1SCC(=O)NCc1ccccc1
647809	MUV_652_D_1087	O=S(=O)(NCCc1ccccc1F)c1cccc(S(=O)(=O)N2CCOCC2)c1
647810	MUV_652_D_1088	O=C(O)c1cccc(S(=O)(=O)NCc2cccs2)c1
647814	MUV_652_D_1089	Cc1cnc(-c2nnc(N(C)C(=O)c3cnccn3)s2)cn1
647815	MUV_652_D_1090	Cc1nnc(N(Cc2ccccc2)C(=O)c2cnccn2)s1
647817	MUV_652_D_1091	COc1ccc(-c2ccc(SCC(=O)Nc3cc(C)on3)nn2)cc1OC
647819	MUV_652_D_1092	CCc1nc2ccccc2c(=O)n1-c1cccc(OC)c1
647821	MUV_652_D_1093	CCOC(=O)c1nn(-c2ccccc2)c(=O)c2c(N)scc21
647822	MUV_652_D_1094	O=C(NCC1CCCO1)c1c(O)n2c3c(cccc3c1=O)CC2
647826	MUV_652_D_1095	Cc1ccc(-c2noc(C3CCCN(C(=O)C4CCCCC4)C3)n2)o1
647832	MUV_652_D_1096	COc1cccc(-c2csc(N3CCN(S(=O)(=O)c4ccc(F)cc4)CC3)n2)c1
647834	MUV_652_D_1097	COc1cc(NC(=O)Cn2c3ccccc3nc2-c2cncs2)cc(OC)c1OC
647839	MUV_652_D_1098	Cc1ccc(NC(=O)c2ccc(S(=O)(=O)NCC3CCCO3)cc2)cc1
647857	MUV_652_D_1099	CN(C)c1ccc(-c2nnc(-c3ccc(S(=O)(=O)C(F)F)cc3)o2)cc1
647859	MUV_652_D_1100	Cc1ccc(S(=O)(=O)Cn2nnnc2C(C(C)C)N2CCSCC2)cc1
647862	MUV_652_D_1101	CCNC(=O)CC1SC(=Nc2cccc(Cl)c2C)N(C)C1=O
647864	MUV_652_D_1102	CCCNS(=O)(=O)c1ccc(CCC(=O)Nc2ccc3c(c2)OCO3)cc1
647870	MUV_652_D_1103	CN(C(=O)c1cccnc1)c1nnc(-c2cnccn2)s1
647877	MUV_652_D_1104	CC(=O)Nc1ccc(S(=O)(=O)n2nc(-c3ccc(C)cc3)nc2N)cc1
647878	MUV_652_D_1105	C=CS(=O)(=O)c1ccc(Oc2ccc(S(=O)(=O)C=C)cc2)cc1
647881	MUV_652_D_1106	COc1cccc(N2CCN(CC(=O)NCc3cccs3)CC2)c1
647888	MUV_652_D_1107	Cc1c(NS(=O)(=O)c2cccs2)c(=O)n(-c2ccccc2)n1C
647891	MUV_652_D_1108	O=S(=O)(c1ccc(S(=O)(=O)N2CCCCC2)cc1)N(Cc1cccs1)CC1CCCO1
647911	MUV_652_D_1109	O=C(Cc1cccs1)N1CCCC(c2nc3n(Cc4ccccc4Cl)[nH]nc-3c(=O)n2)C1
647914	MUV_652_D_1110	CCOC(=O)NC(=O)CSc1nc(C)cc(C(F)(F)F)c1C#N
647920	MUV_652_D_1111	Fc1ccc(-c2nnn(Cc3nc4ccccc4s3)n2)cc1
647923	MUV_652_D_1112	COc1ccc(S(=O)(=O)N2Cc3ccccc3CC2C(=O)N2CCOCC2)cc1OC
647929	MUV_652_D_1113	CC(C)CNC(=O)CSc1nnc(-c2ccccn2)n1Cc1ccccc1
647930	MUV_652_D_1114	CC(C)Sc1nc2c(c(=O)n(C)c(=O)n2C)n1Cc1ccc(Cl)cc1
647934	MUV_652_D_1115	Cc1occc1-c1nnc(SCC(=O)NCC2CCCO2)n1-c1cc(C)ccc1C
647939	MUV_652_D_1116	c1ccc(CCn2nnnc2CN2CCC(n3nnc4ccccc43)CC2)cc1
647942	MUV_652_D_1117	Cc1c2ccccc2oc1C(=O)Nc1cccc2cccnc21
647953	MUV_652_D_1118	c1csc(C(c2nnnn2Cc2ccccc2)N2CCSCC2)c1
647954	MUV_652_D_1119	O=C(NC1CCSC1=O)c1cccc(C(=O)NC2CCSC2=O)c1
647955	MUV_652_D_1120	COc1ccc(-c2noc(C3CCCN(S(=O)(=O)c4cccc(Cl)c4)C3)n2)cc1OC
647958	MUV_652_D_1121	COc1ccccc1N1CCN(C(=O)CSc2nnc(NC(=O)C3CC3)s2)CC1
647959	MUV_652_D_1122	CCOC(=O)C(C)Sc1nc(-c2ccco2)cc(C(F)(F)F)c1C#N
647962	MUV_652_D_1123	CCOc1ccc2nc(NC(=O)CSC3=NCCS3)sc2c1
647966	MUV_652_D_1124	O=c1cc(CSc2nnc(COc3ccc(Cl)cc3)o2)c2ccccc2[nH]1
647970	MUV_652_D_1125	CCn1nc(CC(=O)Nc2nnc(CC(=O)N3CCCC3)s2)c2ccccc2c1=O
647972	MUV_652_D_1126	Fc1cccc(Cl)c1CSc1nnc(COc2cccc3cccnc32)o1
647977	MUV_652_D_1127	COc1ccc(CNC(=O)CSc2nnnn2Cc2ccccc2)cc1
647978	MUV_652_D_1128	O=C(NCc1ccc(F)cc1)C(c1cccs1)N(C(=O)c1csnn1)C1CC1
647980	MUV_652_D_1129	CCS(=O)(=O)Nc1ccc(-c2nnc(SCC(=O)OC)o2)cc1
647987	MUV_652_D_1130	Cc1ccc(Cl)cc1N1CCN(S(=O)(=O)c2ccc3c(c2)OCCO3)CC1
647992	MUV_652_D_1131	Cn1c(C(=O)N2CCN(c3nc4ccccc4s3)CC2)cc2sccc21
647994	MUV_652_D_1132	Cc1sc2nc(C)nc(N3CCN(S(=O)(=O)c4ccc(C)cc4)CC3)c2c1C
647997	MUV_652_D_1133	CCOC(=O)C1=C(C)OC(N)=C(C#N)C1c1cc2c(c(OC)c1)OCO2
647998	MUV_652_D_1134	CCCCc1noc2c1C(=NO)CC(c1ccccc1)C2
648005	MUV_652_D_1135	CCOc1cc(OCC)cc(C(=O)Nc2cccnc2)c1
648006	MUV_652_D_1136	Cc1cc(NS(=O)(=O)c2cccs2)no1
648007	MUV_652_D_1137	CCOC(=O)c1c(C)c(C)sc1NC(=O)CSc1nnnn1C
648008	MUV_652_D_1138	CCN(CC)CCNC(=O)C(C(=O)c1ccccc1)n1ccccc1=O
648028	MUV_652_D_1139	O=C(CSc1nnc(C2CCCCC2)n1Cc1ccccc1)NCc1ccco1
648032	MUV_652_D_1140	Cc1ccc(S(=O)(=O)Cn2nnnc2CN2CCCC3(CCCCC3)C2)cc1
648040	MUV_652_D_1141	Cc1ccc(C)c(NS(=O)(=O)c2ccc(NC(=O)c3ccco3)cc2)c1
648043	MUV_652_D_1142	COc1ccc(-c2nnc(SCC(=O)Nc3ccc(Cl)cc3)n2C)cc1
648046	MUV_652_D_1143	CCc1ccccc1NC(=O)CC1SC(=Nc2nccs2)N(CC)C1=O
648049	MUV_652_D_1144	Cc1cc(C)c2nc(N3CCCN(C(=O)c4ccco4)CC3)c(C#N)cc2c1
648050	MUV_652_D_1145	O=C(CSc1nnc(COc2cccc3cccnc32)o1)c1ccc(F)cc1
648056	MUV_652_D_1146	CC(C(=O)Nc1ccc(S(=O)(=O)N2CCOCC2)cc1)N(c1ccccc1)S(C)(=O)=O
648057	MUV_652_D_1147	Nc1nc2c(s1)CC(c1ccccc1)CC2
648058	MUV_652_D_1148	O=C(CSc1nc2ccccc2n1CC(=O)N1CCCC1)Nc1nccs1
648063	MUV_652_D_1149	CC(C)c1ccccc1NC(=O)c1cccnc1
648065	MUV_652_D_1150	O=S(=O)(NCCc1ccccc1)c1cccc(S(=O)(=O)N2CCOCC2)c1
648070	MUV_652_D_1151	CCC(=O)Nc1cc(-c2nn3c(C)nnc3s2)ccc1C
648072	MUV_652_D_1152	CCc1nnc(NC(=O)C2CCN(c3cnccn3)CC2)s1
648074	MUV_652_D_1153	COc1ccc(S(=O)(=O)N2CCCC(C(=O)Nc3ccc(NC(=O)c4ccccn4)cc3)C2)cc1
648080	MUV_652_D_1154	COc1ccc2cc(C)c(SCC(=O)Nc3cc(C)on3)nc2c1
648084	MUV_652_D_1155	CCOc1ccc(-c2nnc(-c3snc(-c4ccc(F)cc4)c3N=CN(C)C)o2)cc1
648089	MUV_652_D_1156	O=C(CSc1nc2ccccc2s1)NCCCN1CCOCC1
648091	MUV_652_D_1157	CC1(C)CC(c2csc(N)n2)CCO1
648093	MUV_652_D_1158	CCOc1ccc2c(c1)c1nnc(SCC(=O)N3CCCCC3C)nc1n2C
648095	MUV_652_D_1159	COc1cc(C2C(C(C)=O)=C(O)C(=O)N2CCc2ccc(OC)c(OC)c2)ccc1O
648096	MUV_652_D_1160	CC1CCN(S(=O)(=O)c2ccc(NC(=O)CSc3ncccc3C(=O)O)cc2)CC1
648097	MUV_652_D_1161	O=C(CSc1nc(-c2ccco2)cc(C(F)(F)F)n1)Nc1cccnc1
648099	MUV_652_D_1162	COc1ccc(Cc2nnc(SCC(=O)NCC3CCCO3)o2)cc1
648100	MUV_652_D_1163	COc1ccc2cc3c(N)c(C(=O)NCc4ccco4)sc3nc2c1
648103	MUV_652_D_1164	CC(C)OC(=O)Cn1c2ccccc2sc1=O
648104	MUV_652_D_1165	COc1cc(NS(=O)(=O)c2ccc(C)cc2)ccc1-n1cnnn1
648107	MUV_652_D_1166	O=C(CSc1nnc(CNc2ccc(F)cc2)n1Cc1ccco1)N1CCCC1
648109	MUV_652_D_1167	COCCn1c(=O)c2ccccc2nc1SCCN1CCCCC1
648111	MUV_652_D_1168	COc1ccc(CN(C(=O)CN2c3ccccc3OC(C)C2=O)C2CCCC2)c(OC)c1
648112	MUV_652_D_1169	CC(Sc1nc(-c2ccccc2)cc(C(F)(F)F)n1)C(=O)NCCN1CCOCC1
648116	MUV_652_D_1170	CCCNC(=O)N1C2CCC1CC(O)(c1cccnc1)C2
648119	MUV_652_D_1171	Cc1ccc(OCc2ccc(C(=O)Nc3nccs3)o2)cc1
648120	MUV_652_D_1172	Cc1cccc(C)c1NC(=O)CSCCO
648121	MUV_652_D_1173	CCN(CC)c1ccc2c(C)c(CN3CCOCC3)c(=O)oc2c1
648122	MUV_652_D_1174	N#Cc1c(SCc2ccncc2)nc(-c2ccco2)cc1C(F)(F)F
648127	MUV_652_D_1175	CC(=O)c1cc2c(cc1NS(=O)(=O)c1ccc3c(c1)OCCO3)OCO2
648130	MUV_652_D_1176	c1csc(-c2nnc(-c3ccncc3)n2-c2ccccc2)c1
648133	MUV_652_D_1177	COc1ccccc1OCc1nnc(SCC(=O)N2CCCCC2)n1-c1ccccc1
648144	MUV_652_D_1178	C=CCc1c(C)nc(SC)nc1Nc1ccc(C(=O)O)cc1
648146	MUV_652_D_1179	COc1cccc(-c2cc3nc4c(c(N5CCC6(CC5)OCCO6)n3n2)CCCC4)c1
648147	MUV_652_D_1180	COc1ccc2cc(CN(Cc3cccnc3)S(=O)(=O)c3ccccc3)c(=O)[nH]c2c1
648153	MUV_652_D_1181	CCOc1ccccc1NC(=O)N1CCCC1C(=O)Nc1nnc(CC)s1
648154	MUV_652_D_1182	CC(C)(C)CC(=O)Nc1nnc(-c2cccs2)s1
648157	MUV_652_D_1183	CCN(C(=O)c1ccco1)c1nc(CC(=O)Nc2ccc(Cl)cc2)cs1
648160	MUV_652_D_1184	COc1cccc(NS(=O)(=O)c2ccc(S(=O)(=O)N3CCOCC3)cc2)c1
648161	MUV_652_D_1185	Cc1c(Cl)cccc1N(CC(=O)N1CCCCCC1)S(C)(=O)=O
648165	MUV_652_D_1186	CCN(CC)S(=O)(=O)c1ccc(S(=O)(=O)N(Cc2ccco2)Cc2ccccn2)cc1
648173	MUV_652_D_1187	COCCN(C(=O)CNC(=O)c1cccs1)C(C(=O)NC1CCCCC1)c1ccco1
648189	MUV_652_D_1188	COc1ccc(-n2c(Cn3nnc4ccccc43)nnc2SCC(=O)O)cc1
648192	MUV_652_D_1189	Cc1cccc(N(CC(=O)NC2CCCC2)C(=O)CS(=O)CC(=O)Nc2ccc3c(c2)OCO3)c1
648194	MUV_652_D_1190	CCOc1ccccc1N(C(=O)c1snc(C(N)=O)c1N)C(C(=O)NC1CCCC1)c1ccco1
648197	MUV_652_D_1191	CN1CCN(C(=O)c2cc3sccc3n2CC(=O)c2ccccc2)CC1
648201	MUV_652_D_1192	Cc1ccc(-n2nnnc2SCC(=O)Nc2ccccc2N2CCCCC2)cc1C
648202	MUV_652_D_1193	O=C(CSc1nnc(-c2ccco2)n1Cc1ccco1)NCc1cccs1
648204	MUV_652_D_1194	CCCn1c(SCC(=O)NCCc2ccccc2)nnc1-c1ccccn1
648208	MUV_652_D_1195	Cc1cccc2cc3c(N)c(C(=O)N4CCOCC4)sc3nc12
648209	MUV_652_D_1196	COc1ccccc1N1CCN(C(=O)CN(c2cc(C)cc(C)c2)S(C)(=O)=O)CC1
648215	MUV_652_D_1197	Cc1cnc(NC(=O)CSc2nnc(CSc3nc(C)cc(C)n3)n2Cc2ccco2)s1
648216	MUV_652_D_1198	Cc1cc2ncn(CC(O)COc3cccc(C(=O)O)c3)c2cc1C
648219	MUV_652_D_1199	OCC1(CO)COC(c2cccnc2)N1
648225	MUV_652_D_1200	COc1ccc(C(C)C)cc1S(=O)(=O)Nc1ccc(Cl)cn1
648227	MUV_652_D_1201	O=C(Nc1cccc(O)c1)c1cccc(S(=O)(=O)N2CCCC2)c1
648237	MUV_652_D_1202	COc1cccc(C(=O)Nc2nnc(C(C)C)s2)c1
648239	MUV_652_D_1203	CCCOc1ccc(NC(=O)C2CC(=O)N(C(C)C)C2)cc1
648241	MUV_652_D_1204	CCc1nnc(NC(=O)CSc2nnc(Cc3ccc(OC)cc3)o2)s1
648242	MUV_652_D_1205	O=C(NC1CC1)c1ccc(S(=O)(=O)NCC2CCCCC2)cc1
648243	MUV_652_D_1206	CCOC(=O)CN(C(=O)CSc1nnc(CNc2ccc(F)cc2)o1)c1ccccc1
648245	MUV_652_D_1207	COc1ccccc1NC(=O)CSc1nnc(C)n1Cc1ccccc1
648246	MUV_652_D_1208	Cc1cc(C)n(-c2nc(Nc3ccccc3)nc(-n3nc(C)cc3C)n2)n1
648248	MUV_652_D_1209	c1ccc(CSc2nnnn2-c2ccc3c(c2)OCCO3)nc1
648249	MUV_652_D_1210	Cc1nn(-c2ccccc2)c(Cl)c1C1C(C#N)=C(N)OC2=C1C(=O)CC(C)(C)C2
648251	MUV_652_D_1211	CCn1c(SCCN2CCCCC2)nnc1-c1ccc(S(=O)(=O)N2CCOCC2)cc1.O=C(O)C(=O)O
648253	MUV_652_D_1212	Cc1ccc(OCc2nnc(SCCN3CCOCC3)n2C)cc1.O=C(O)C(=O)O
648263	MUV_652_D_1213	Cc1ccc(S(=O)(=O)N2CCN(C(=O)CN3CCc4ccccc4C3)CC2)cc1.O=C(O)C(=O)O
648285	MUV_652_D_1214	Cc1occc1-c1nnc(SCC(=O)Nc2ccccc2C)n1CCc1ccccc1
648293	MUV_652_D_1215	O=S(=O)(c1ccccc1)N(C1=NCCS1)S(=O)(=O)c1ccccc1
648295	MUV_652_D_1216	CC1(C)Oc2ccc(C(=O)N3CCCCC3)cc2N(CC(=O)NCc2ccccc2)C1=O
648296	MUV_652_D_1217	Cn1c(SCC(=O)N2c3ccccc3Sc3ccc(Cl)cc32)nnc1-c1ccco1
648297	MUV_652_D_1218	Cc1ccc(OCCn2c(CCCO)nc3ccccc32)cc1
648304	MUV_652_D_1219	Cc1ccsc1C(C(=O)NC1CCCCC1)N(C(=O)c1csnn1)C1CC1
648312	MUV_652_D_1220	Cc1cc(C)nc(N2CCCC(C(=O)Nc3nc4ccc(S(C)(=O)=O)cc4s3)C2)n1
648315	MUV_652_D_1221	O=C(NCc1cccs1)C(OC(=O)c1cccs1)c1ccccn1
648320	MUV_652_D_1222	CCOC(=O)c1c(C)c(C)sc1NC(=O)CSc1nnnn1-c1ccc2c(c1)OCCO2
648324	MUV_652_D_1223	COc1ccc(CCNC(=O)CSc2nc(-c3ccco3)cc(C(F)(F)F)n2)cc1
648325	MUV_652_D_1224	O=C(NCC1CCCO1)c1c(O)n2c3c(cccc3c1=O)CCC2
648328	MUV_652_D_1225	O=C(Cn1c(C(=O)NCC2CCCO2)cc2sccc21)c1ccccc1
648330	MUV_652_D_1226	CCCCn1c(SCc2cccnc2)nc2c1c(=O)n(C)c(=O)n2C
648331	MUV_652_D_1227	Cc1nnc(Sc2nc(Sc3nnc(C)s3)nc(N3CCN(C)CC3)n2)s1
648336	MUV_652_D_1228	COc1ccc(CN(C(=O)CN2C(=O)COc3ccccc32)C2CCCC2)c(OC)c1
648338	MUV_652_D_1229	COc1ccc2oc(C)c(C(N)=O)c2c1
648339	MUV_652_D_1230	CCCOc1ccc(C(=O)NCc2cccnc2)cc1
648340	MUV_652_D_1231	COc1cccc(-n2c(SCC(=O)NC(C)(C)C)nnc2-c2ccoc2C)c1
648342	MUV_652_D_1232	COc1ccc(OC)c(S(=O)(=O)N2CCC(C(=O)NCc3ccccc3)CC2)c1
648348	MUV_652_D_1233	CCN1CCN(c2ncnc3c2nnn3Cc2ccccc2)CC1
648354	MUV_652_D_1234	COC(=O)C1=C(C)OC(N)=C(C#N)C1c1ccccc1
648355	MUV_652_D_1235	COc1ccc(S(=O)(=O)Nc2cc(OC)c(NC(=O)c3ccco3)cc2OC)cc1
648358	MUV_652_D_1236	COc1cccc(-n2c(SCC#N)nnc2-c2cnccn2)c1
648360	MUV_652_D_1237	O=C(O)CC1SC(=Nc2ccccc2)N(c2ccccc2)C1=O
648362	MUV_652_D_1238	Cc1cc(C)c2c(n1)sc1c2[nH]c(O)cc1=O
648364	MUV_652_D_1239	Cc1cccc(NC(=O)CSc2nnc(-c3ccc(S(=O)(=O)N4CCCC4)cc3)o2)c1
648371	MUV_652_D_1240	COc1cc(NC(=O)c2cccs2)c(OC)cc1NC(=O)c1ccco1
648377	MUV_652_D_1241	Cc1cc(C)nc(N2CCCC(C(=O)NCc3cccc(C(F)(F)F)c3)C2)n1
648380	MUV_652_D_1242	Cc1ccc(NC(=O)Cn2nc(C)c3ccccc3c2=O)c(C)c1
648385	MUV_652_D_1243	COc1cc2cc3c(N)c(C(=O)NCc4ccco4)sc3nc2cc1OC
648418	MUV_652_D_1244	COCCSc1nnc(NC(=O)C2CCCCC2)s1
648419	MUV_652_D_1245	O=C(CSc1ncccc1-c1nc2ccccc2[nH]1)NC1CC1
648423	MUV_652_D_1246	CC(C)CC(OC(=O)c1cccs1)C(=O)NCc1ccco1
648428	MUV_652_D_1247	CC(C)Cn1c(-c2ccc(Cl)cc2)cnc1SCC(=O)N1CCOCC1
648432	MUV_652_D_1248	COc1ccc(OC)c(S(=O)(=O)NCCc2ccccc2)c1
648440	MUV_652_D_1249	CCN(CC)C(=O)CSc1nnc(-n2nc(C)cc2C)c2ccccc21
648445	MUV_652_D_1250	CC(C)(C)n1nnnc1C(c1cccs1)N1CCCc2ccccc21
648449	MUV_652_D_1251	Cc1ccc(C(C(=O)NC2CCCCC2)N(C(=O)c2csnn2)C2CCCC2)o1
648450	MUV_652_D_1252	O=C(COc1ccc2oc3c(c2c1)CCCC3)Nc1ccccn1
648455	MUV_652_D_1253	CN(C(=O)c1ccno1)c1nnc(-c2cnccn2)s1
648457	MUV_652_D_1254	O=C(CN(Cc1ccco1)C(=O)CNS(=O)(=O)c1ccc(Cl)cc1)NCc1ccc(F)cc1
648468	MUV_652_D_1255	O=S(=O)(NC1CCCC1)c1ccc(S(=O)(=O)N(Cc2cccs2)CC2CCCO2)cc1
648469	MUV_652_D_1256	CCOC(=O)CSc1nnc(Cc2ccccc2)n1Cc1ccco1
648471	MUV_652_D_1257	CCOC(=O)C1=C(N)OC2=C(C(=O)CC(C)(C)C2)C1c1cccnc1
648484	MUV_652_D_1258	CC(=O)c1cccc(NC(=O)CSc2nnc(-c3ccc(S(=O)(=O)N4CCCC4)cc3)o2)c1
648487	MUV_652_D_1259	CCN(CC)S(=O)(=O)c1csc(C(=O)Nc2ccccn2)c1
648489	MUV_652_D_1260	O=S(=O)(c1ccc(S(=O)(=O)N2CCN3CCCC3C2)cc1)N1CCCC1
648495	MUV_652_D_1261	O=C(Cn1c(C(=O)NCCCN2CCOCC2)cc2sccc21)c1ccccc1
648497	MUV_652_D_1262	Cc1ccc(S(=O)(=O)N2CCC(C(=O)Nc3ccc4c(c3)COC4=O)CC2)cc1
648522	MUV_652_D_1263	COc1ccc(OC)c(CN2CCN(C(=O)c3cccs3)CC2)c1.O=C(O)C(=O)O
648530	MUV_652_D_1264	Cc1cc(C)cc(N(CC(=O)NCC2CCCO2)C(=O)CN2C(=O)COc3ccccc32)c1
648532	MUV_652_D_1265	COc1cc(-c2noc(C3CCCN(S(=O)(=O)c4cccc(Cl)c4)C3)n2)cc(OC)c1OC
648542	MUV_652_D_1266	Cc1ccc(NCc2nnc(SCC(=O)NCc3ccco3)n2CC2CCCO2)cc1Cl
648544	MUV_652_D_1267	CC1(C)CC(NS(=O)(=O)c2ccc(S(=O)(=O)N3CCOCC3)cc2)CCO1
648547	MUV_652_D_1268	O=S1(=O)N=C(N2CCN(Cc3ccccc3)CC2)c2ccccc21
648548	MUV_652_D_1269	Cc1csc(NC(=O)CSc2nc(=O)c3ccccc3[nH]2)n1
648551	MUV_652_D_1270	CCn1nnnc1SCC(=O)Nc1cccc(NC(C)=O)c1
648552	MUV_652_D_1271	COc1c(C)cccc1C(=O)Nc1ccc(N2CCN(S(C)(=O)=O)CC2)cc1
648553	MUV_652_D_1272	O=C(CN1C(=O)CSC1=O)Nc1ccc(F)c(F)c1F
648554	MUV_652_D_1273	Cc1ccc(CNC(=O)CSc2nc(C)cc(C)c2C#N)cc1
648555	MUV_652_D_1274	O=C(Nc1ccc2nn(-c3ccccc3)nc2c1)c1cccs1
648563	MUV_652_D_1275	CCOc1ccc(C(=O)Nc2ccc(S(=O)(=O)N3CCOCC3)cc2)cc1OCC
648566	MUV_652_D_1276	CC(C)C(=O)Nc1nnc(SCC(=O)NCc2cccs2)s1
648569	MUV_652_D_1277	Cc1cc(C)nc(N2CCC(C(=O)NCc3cccc(C(F)(F)F)c3)CC2)n1
648574	MUV_652_D_1278	CCc1cc2ccccc2nc1SCC(=O)Nc1cc(C)on1
648578	MUV_652_D_1279	Cc1ccc2nc(-c3ccc(SCC(=O)O)nc3)[nH]c2c1
648579	MUV_652_D_1280	CCOC(=O)Nc1sc2c(c1C(=O)OCC)CCC2
648583	MUV_652_D_1281	CCOC(=O)c1cccc(NC(=O)CSc2nnc(COc3ccccc3C)o2)c1
648591	MUV_652_D_1282	O=S(=O)(NC1CCCC1)c1ccc(S(=O)(=O)N2CCc3ccccc32)cc1
648596	MUV_652_D_1283	COC(=O)Cn1c2ccccc2sc1=O
648599	MUV_652_D_1284	CCn1c(SCC(=O)Nc2nccs2)nnc1-c1ccc(S(=O)(=O)N2CCCCC2)cc1
648605	MUV_652_D_1285	CCC(=O)Nc1cccc(-n2nnnc2SCC(=O)NCc2ccco2)c1
648611	MUV_652_D_1286	O=C(CSc1nnc(-c2cccs2)o1)OC1CCCCC1
648615	MUV_652_D_1287	CCn1c(Cc2ccccc2)nnc1SCC(=O)Nc1ccccc1
648637	MUV_652_D_1288	Cc1cccc(NC(=O)CSc2nnc(-c3ccncc3)n2C)c1
648639	MUV_652_D_1289	CC1Cc2ccccc2N1C(=O)CSc1nnnn1Cc1ccccc1
648641	MUV_652_D_1290	Cc1cnc(-c2nnc(N(C)C(=O)c3ccccn3)s2)cn1
648643	MUV_652_D_1291	O=C(O)CSCC(=O)NCc1ccccc1
648646	MUV_652_D_1292	Cc1sc2ncn(CC(=O)N(CC(=O)NC3CCCC3)Cc3cccs3)c(=O)c2c1C
648647	MUV_652_D_1293	COc1ccc(S(=O)(=O)NCC(=O)N(CC(=O)NCC2CCCO2)c2ccccc2C)cc1
648650	MUV_652_D_1294	CCOC(=O)c1c(C)c(C(C)=O)sc1NC(=O)CSc1nnc(CNc2ccc(F)cc2)o1
648653	MUV_652_D_1295	O=C(CNC(=O)c1ccco1)N(CCN1CCOCC1)C(C(=O)NC1CCCC1)c1cccs1
648658	MUV_652_D_1296	CCc1nnc(NC(=O)CSc2nnc3ncccn32)s1
648665	MUV_652_D_1297	Cn1cnnc1Sc1nc2c(c(=O)n(C)c(=O)n2C)n1Cc1ccccc1Cl
648678	MUV_652_D_1298	CN(C)c1nc(SCCOC(=O)Nc2ccccc2)nc(N(C)C)n1
648679	MUV_652_D_1299	CC(=O)NC1CC2CCCC(C1)N2CC(=O)N1CCCc2ccccc21
648687	MUV_652_D_1300	COCCn1c(SCC(=O)Nc2nnc(C)s2)nnc1-c1ccncc1
648691	MUV_652_D_1301	CCOC(=O)c1cc2occc2n1CC(=O)NC1CCCCC1C
648692	MUV_652_D_1302	Cc1ccc(S(=O)(=O)NCC(=O)N(CC(=O)NCC2CCCO2)C2CCCC2)cc1
648695	MUV_652_D_1303	CCOC(=O)c1ccc(NC(=O)CSc2nccn2C)cc1
648696	MUV_652_D_1304	Cc1ccc(NCc2nnc(SCC(=O)c3ccccc3)n2Cc2ccco2)c(C)c1
648711	MUV_652_D_1305	COc1ccccc1CNS(=O)(=O)c1cccc(S(=O)(=O)N2CCOCC2)c1
648715	MUV_652_D_1306	CCOC(=O)C1CCN(C(=O)CN(c2cccc(C(F)(F)F)c2)S(C)(=O)=O)CC1
648717	MUV_652_D_1307	Cc1occc1-c1nnc(SCC(=O)c2ccc(Cl)cc2)n1C
648724	MUV_652_D_1308	Cc1cccc(-n2c(SCC(=O)NCc3ccco3)nnc2-c2ccco2)c1
648728	MUV_652_D_1309	CCn1c(SCc2nnc(-c3ccccc3)o2)nc2c1c(=O)n(C)c(=O)n2C
648733	MUV_652_D_1310	Cc1ccc(S(=O)(=O)NCC(=O)N(CC(=O)NCC2CCCO2)Cc2ccccc2)cc1
648735	MUV_652_D_1311	CCc1c2nnc(SCC(=O)N3CCN(c4ccccc4)CC3)n2c(N)nc1C
648741	MUV_652_D_1312	O=C(CSc1nc(-c2ccco2)cc(C(F)(F)F)n1)N1CCN(c2ccccc2)CC1
648742	MUV_652_D_1313	O=C(CN(C(=O)Cn1nnc(-c2cccs2)n1)c1cnc2ccccc2c1)NCC1CCCO1
648744	MUV_652_D_1314	Cn1c(Cn2cnc3ccccc32)nnc1SCC(=O)CC(=O)Nc1ccccc1
648763	MUV_652_D_1315	Cn1c(CNc2ccc(Cl)cc2)nnc1SCc1ccccc1
648765	MUV_652_D_1316	CC1CCCC(C)N1C(=O)CSc1nnc(NC(=O)c2cccs2)s1
648778	MUV_652_D_1317	COc1cc(-c2nnc(SCC(=O)N(Cc3ccccc3)C(C)(C)C)o2)cc(OC)c1OC
648780	MUV_652_D_1318	Cc1ccccc1-c1nnc(SCC(=O)NC2CCCCC2)o1
648782	MUV_652_D_1319	O=S(=O)(c1ccccc1)c1cccc(S(=O)(=O)N2CCCCC2)c1
648788	MUV_652_D_1320	COc1ccc(CC(=O)Nc2nccs2)cc1OC
648793	MUV_652_D_1321	COC(=O)c1ccccc1NC(=O)CSc1nc(-c2ccco2)cc(C(F)(F)F)n1
648798	MUV_652_D_1322	O=C(NC1CCCCC1)c1ccc(S(=O)(=O)NCc2cccnc2)cc1
648806	MUV_652_D_1323	CC(C)(C)NC(=O)C(c1ccc(F)cc1)N(Cc1ccco1)C(=O)c1csnn1
648810	MUV_652_D_1324	COC(=O)c1ccccc1NC(=O)COC(=O)c1ccco1
648811	MUV_652_D_1325	Cc1cc(S(=O)(=O)N(Cc2ccco2)Cc2ccccn2)ccc1-n1cnnn1
648812	MUV_652_D_1326	CC(=O)OC(C(=O)NC1CCCCC1)c1ccc(C#N)cc1
648819	MUV_652_D_1327	COc1ccc(C2NCCC3(O)CCCCC23)c(OC)c1OC
648821	MUV_652_D_1328	Cc1nnc(SCc2nnc(-c3ccc(C)cc3)o2)s1
648823	MUV_652_D_1329	O=C(Cn1nc(C(F)(F)F)c2c1CCCC2)Nc1ccc2c(c1)OCO2
648824	MUV_652_D_1330	CCc1ccc2[nH]cc(C(=O)N3CCCCCC3)c(=O)c2c1
648827	MUV_652_D_1331	COc1ccc(-n2c(SCC#N)nnc2-c2cccnc2)cc1
648828	MUV_652_D_1332	Cc1cc(NC(=O)CSc2nnnn2Cc2ccccc2)no1
648846	MUV_652_D_1333	COc1ccc(CN(Cc2ccccn2)S(=O)(=O)c2ccc(-n3cnnn3)cc2)cc1
648851	MUV_652_D_1334	COc1ccc(-c2nnc(SCC(=O)Nc3cccc(Cl)c3)o2)cc1
648855	MUV_652_D_1335	CC(C)C(c1nnnn1C1CCCCC1)N1CCN(c2ncccn2)CC1
648859	MUV_652_D_1336	COC(=O)CSc1nnc(-c2ccc(S(=O)(=O)N3CCCCC3)cc2)o1
648860	MUV_652_D_1337	CC1CCCCC1NC(=O)CCCc1nc(=O)c2ccccc2[nH]1
648861	MUV_652_D_1338	CCc1ccccc1N(CC(=O)NCc1ccco1)C(=O)c1snc(C(N)=O)c1N
648863	MUV_652_D_1339	Cc1ccc(CNc2ccc(N3CCOCC3)cc2)s1
648866	MUV_652_D_1340	O=C(CSc1nnc(-c2cccnc2)n1Cc1ccco1)Nc1nc(-c2ccc(F)cc2)cs1
648868	MUV_652_D_1341	O=C(CSc1nnc(C2CCCCC2)n1-c1ccccc1)NCc1ccco1
648873	MUV_652_D_1342	Cc1onc(-c2ccccc2Cl)c1C(=O)Nc1cccc2nsnc21
648875	MUV_652_D_1343	COc1ccc(NCc2nnc(SCC(=O)N3CCCc4ccccc43)o2)cc1
648876	MUV_652_D_1344	CCOCC(=O)Nc1nnc(COc2ccc(Cl)cc2)s1
648890	MUV_652_D_1345	Cc1nn(-c2ccccc2)c(Cl)c1C(=O)Nc1nnc(C2CCCC2)s1
648903	MUV_652_D_1346	CCOc1cc(NC(=O)C2CCCO2)c(OCC)cc1NC(C)=O
648907	MUV_652_D_1347	CCc1ccc(N2CC(C(=O)Nc3nccs3)CC2=O)cc1
648909	MUV_652_D_1348	C=CCn1c(SCc2cccnc2)nnc1-c1ccncc1
648911	MUV_652_D_1349	CC(C)CC(c1nnnn1CC1CCCO1)N1CCN(c2nc3ccccc3s2)CC1
648912	MUV_652_D_1350	CCc1nnc(NC(=O)CSc2nnc(CSc3nc(C)cc(C)n3)o2)s1
648918	MUV_652_D_1351	CC(=O)N(CC1CCCO1)c1nnc(-c2cnccn2)s1
648919	MUV_652_D_1352	O=C(NCCc1ccc2c(c1)OCO2)C1CCN(S(=O)(=O)c2ccc(Cl)cc2)CC1
648920	MUV_652_D_1353	Nc1ccccc1SCC(=O)N1CCc2ccccc21
648922	MUV_652_D_1354	Cc1ccc(S(=O)(=O)N2CCCN(S(=O)(=O)C3CCS(=O)(=O)C3)CC2)cc1
648926	MUV_652_D_1355	Cc1ccc(-n2ncc(-c3nnc(SCC(=O)NC4CCCC4)o3)c2N)cc1C
648930	MUV_652_D_1356	Cc1nnc(NC(=O)C2CCN(c3nnnn3-c3ccccc3)CC2)s1
648938	MUV_652_D_1357	CC1CCc2cc(F)ccc2N1C(=O)CSc1nnc(-c2cccs2)n1C
648940	MUV_652_D_1358	CC1CCCN(C(=O)CSc2nnc3n2c2ccccc2c(=O)n3C2CCCC2)C1
648945	MUV_652_D_1359	Cn1c(Cn2nnc3ccccc32)nnc1SCC(=O)N1CCc2ccccc21
648947	MUV_652_D_1360	COc1ccc(OC)c(NC(=O)C(CC(=O)O)NCc2ccco2)c1
648949	MUV_652_D_1361	CCCCn1c2ccccc2n(CC(O)COc2ccccc2)c1=N
648950	MUV_652_D_1362	Cc1ccc(C)c(N2CCN(S(=O)(=O)c3ccc4c(c3)OCCO4)CC2)c1
648954	MUV_652_D_1363	CCC(C)(C)n1nnnc1CN1CCN(c2nc3cc(OC)ccc3cc2C#N)CC1
648955	MUV_652_D_1364	CC(C)(C)c1ccc(S(=O)(=O)n2c(CN3CCOCC3)nc3ccccc32)cc1
648965	MUV_652_D_1365	CCCCOc1ccc(-c2nnn(CC(=O)Nc3ncc(CC(=O)OCC)s3)n2)cc1
648968	MUV_652_D_1366	CCC(C)NS(=O)(=O)c1ccc(OCC(=O)NCc2ccco2)cc1
648971	MUV_652_D_1367	Cc1ccc(NCc2nnc(SCC(=O)c3ccccc3)o2)c(C)c1
648982	MUV_652_D_1368	CCCCn1c(SCC(=O)NCc2ccco2)nnc1-c1ccco1
648984	MUV_652_D_1369	COc1ccc(NC(=O)CN2CCC(C(N)=O)CC2)cc1
648987	MUV_652_D_1370	CC(=O)c1cc2c(cc1NC(=O)c1cc3nc(C(C)C)cc(C(F)(F)F)n3n1)OCO2
648989	MUV_652_D_1371	COc1ccc(C(=O)Nc2ccc(S(=O)(=O)Nc3onc(C)c3C)cc2)cc1OC
648996	MUV_652_D_1372	CCc1ccc(OCc2nnc(SCCN3CCOCC3)n2CC)cc1.O=C(O)C(=O)O
649015	MUV_652_D_1373	O=C1CC(c2cccs2)c2cc3c(cc2N1)OCO3
649017	MUV_652_D_1374	COc1cc2nc(C3CCC3)n(NC(=O)COc3ccccc3)c(=O)c2cc1OC
649019	MUV_652_D_1375	COc1ccc(C2C(C#N)=C(N)OC3=C2C(=O)CCC3)c(OC)c1OC
649024	MUV_652_D_1376	CCn1c(Cn2nnc(-c3ccccc3)n2)nnc1SCC(=O)Nc1cccc(C)c1C
649028	MUV_652_D_1377	CCOc1ccc(S(=O)(=O)Nc2ccc(Cl)cn2)c(C)c1C
649031	MUV_652_D_1378	CS(=O)(=O)N1CCc2cc(-c3csc(NC(=O)Cc4cccs4)n3)ccc21
649041	MUV_652_D_1379	Cn1c(C(=O)NCc2ccc3c(c2)OCO3)cc2sccc21
649043	MUV_652_D_1380	Cc1ccc2[nH]c(=O)c(CN(CC3CCCO3)S(=O)(=O)c3cccc4nsnc43)cc2c1
649045	MUV_652_D_1381	O=C(CSc1nnc(-c2cccnc2)o1)OC1CCCCC1
649049	MUV_652_D_1382	COc1cc2c(cc1NC(=O)c1cccnc1)CCCC2
649057	MUV_652_D_1383	Cc1cc2ncn(S(=O)(=O)c3ccc(S(=O)(=O)N4CCOCC4)cc3)c2cc1C
649062	MUV_652_D_1384	CCc1nnc(NC(=O)C2CCN(c3nc(C)cc(C)n3)CC2)s1
649065	MUV_652_D_1385	CCCCn1c(SCC(=O)c2ccc3c(c2)OCCO3)nnc1-c1ccoc1C
649069	MUV_652_D_1386	COc1ccc(C(=O)Nc2ccc(S(=O)(=O)NCc3ccco3)cc2)cc1OC
649072	MUV_652_D_1387	Cc1cccnc1NC(=O)CCCN1C(=O)c2ccccc2C1=O
649073	MUV_652_D_1388	Cc1cccc(NC(=O)CSc2nnc(-c3ccc(S(=O)(=O)N4CCOCC4)cc3)n2C)c1
649078	MUV_652_D_1389	CCCNS(=O)(=O)c1ccc(CCC(=O)NCc2ccc3c(c2)OCO3)cc1
649081	MUV_652_D_1390	Cc1ccc(OCC(O)CNS(=O)(=O)c2ccccc2C(=O)N2CCCCC2)cc1
649088	MUV_652_D_1391	COc1ccc(OC)c(C(=O)CSc2nnc(-c3ccc(OC)c(OC)c3)o2)c1
649089	MUV_652_D_1392	O=C(Nc1nccs1)c1ccc(S(=O)(=O)NCc2cccs2)cc1
649091	MUV_652_D_1393	O=C(CSc1ncc(-c2ccc(F)cc2)[nH]1)NCc1ccco1
649092	MUV_652_D_1394	COc1ccc(-c2nnc(CSc3ncnc4sc5c(c43)CCC5)o2)cc1OC
649093	MUV_652_D_1395	CCn1c(COc2ccccc2C)nnc1SCC(=O)Nc1ccc2c(c1)OCCO2
649095	MUV_652_D_1396	Cc1ccc(-c2nnn(CC(=O)N3CCN(c4nc5ccccc5s4)CC3)n2)cc1
649096	MUV_652_D_1397	Cc1nonc1NC(=O)CSc1nnc(-c2ccoc2C)n1CC(C)C
649102	MUV_652_D_1398	Cc1nnc(NC(=O)C2CCN(c3nccc(C)n3)CC2)s1
649115	MUV_652_D_1399	OC1(c2cccc(C(F)(F)F)c2)CCN(c2ccc(-c3ccccc3)nn2)CC1
649125	MUV_652_D_1400	COc1ccc(CN2CCN(S(=O)(=O)c3ccc(NC(C)=O)cc3)CC2)cc1OC.O=C(O)C(=O)O
649130	MUV_652_D_1401	Cc1ccc(SCCC(=O)N2CCC(C(N)=O)CC2)cc1
649131	MUV_652_D_1402	CCOC(=O)c1cc2sccc2n1Cc1ccccc1
649132	MUV_652_D_1403	Cc1ccc(CN(CC2CCCO2)C(=O)CN2c3ccccc3OC(C(C)C)C2=O)o1
649136	MUV_652_D_1404	CN(C1CCCCC1)S(=O)(=O)c1ccc(S(=O)(=O)N2CCCC2)cc1
649137	MUV_652_D_1405	CCn1c(SCC(=O)Nc2sc(C)c(C)c2C#N)nnc1C(C)C
649139	MUV_652_D_1406	CCc1ccc2[nH]c(=O)c(CN(CCCN3CCOCC3)C(=O)Nc3cccc(Cl)c3)cc2c1
649142	MUV_652_D_1407	CC1CCCN(S(=O)(=O)c2ccc(NC(=O)c3cccc(-n4cnnn4)c3)cc2)C1
649147	MUV_652_D_1408	CC(C)c1nnc(NC(=O)CN(C)S(=O)(=O)c2ccc3c(c2)OCCO3)s1
649148	MUV_652_D_1409	O=C(O)CSc1nnc(CNc2ccccc2Cl)n1-c1ccccc1
649154	MUV_652_D_1410	COc1ccc(OC)c(NC(=O)CSc2nnc(CNc3ccc(F)cc3)o2)c1
649158	MUV_652_D_1411	Cc1ccc(Cn2c(SCC(=O)Nc3cccc(C)n3)nc3c2c(=O)n(C)c(=O)n3C)cc1
649163	MUV_652_D_1412	CCN(CC)S(=O)(=O)c1ccc(Cl)c(C(=O)Oc2cccnc2)c1
649165	MUV_652_D_1413	COc1ccc(OC)c(S(=O)(=O)N2CCC(C(=O)Nc3ccc(C)c(C)c3)CC2)c1
649166	MUV_652_D_1414	CCn1c(SCC(=O)Nc2nc(C)c(C)s2)nnc1-c1ccco1
649170	MUV_652_D_1415	O=C(CCSc1nc(-c2ccco2)cc(C(F)(F)F)n1)NCCc1ccccc1
649171	MUV_652_D_1416	O=C(CSc1nnc(-c2ccc(F)cc2)o1)Nc1ccc(S(=O)(=O)N2CCCCCC2)cc1
649173	MUV_652_D_1417	CCCn1c(CCC(=O)O)ccc1-c1cccs1
649176	MUV_652_D_1418	O=C(CSc1nnnn1C1CCCC1)N1CCN(C(=O)c2ccco2)CC1
649177	MUV_652_D_1419	Cc1nn(CC(=O)Nc2nnc(CC(=O)N3CCCC3)s2)c(=O)c2ccccc12
649180	MUV_652_D_1420	COc1ccc(-c2nc(NC(=O)c3cc(C(C)(C)C)nn3C)sc2C)cc1
649183	MUV_652_D_1421	CCOc1ccc(-c2nnn(CC(=O)NCc3cccs3)n2)cc1
649185	MUV_652_D_1422	COc1ccc2sc(C)nc2c1NC(C)=O
649188	MUV_652_D_1423	CN(C)S(=O)(=O)c1ccc(S(=O)(=O)N(CC(=O)Nc2ccccc2)CC2CCCO2)cc1
649192	MUV_652_D_1424	CCCN1C(=O)c2ccccc2NC1c1ccc(OC)cc1OC
649194	MUV_652_D_1425	O=C(NC(NC1CCS(=O)(=O)C1)C(=O)c1cccs1)c1ccccc1
649198	MUV_652_D_1426	O=C(CCn1nnc(-c2cccs2)n1)NC1CCCCC1
649201	MUV_652_D_1427	CCc1[nH]c(SC)nc(=O)c1C
649202	MUV_652_D_1428	Cc1ccc(NCc2nnc(SCC(=O)c3ccc4c(c3)OCCO4)o2)c(C)c1
649203	MUV_652_D_1429	CCC1CCCCN1S(=O)(=O)c1ccc(NC(=O)CSc2ncccc2C(=O)O)cc1
649211	MUV_652_D_1430	Cc1ccc(-c2nnc(SCC(=O)Nc3nc4c(s3)CCCC4)n2C)cc1
649212	MUV_652_D_1431	Cc1occc1-c1nnc(SCC(=O)Nc2ccc3c(c2)OCO3)n1-c1cccc(C)c1
649213	MUV_652_D_1432	CCOC(=O)c1cccc(NC(=O)c2cccs2)c1
649216	MUV_652_D_1433	COC(=O)c1ccccc1NC(=O)CSc1nnc(CNS(=O)(=O)c2ccc(C)cc2)n1C
649221	MUV_652_D_1434	CSc1nnc(-c2ccc(S(=O)(=O)N3CCCC3)cc2)n1C
649222	MUV_652_D_1435	O=C(Nc1cnn(Cc2ccccc2)c1)c1nc2ncccn2n1
649223	MUV_652_D_1436	Cn1c(Sc2nc3ccccc3n2CC(=O)N2CCCCC2)nc2c1c(=O)n(C)c(=O)n2C
649227	MUV_652_D_1437	O=C(C1CCCN(S(=O)(=O)c2ccccc2)C1)N1CCCc2ccccc21
649232	MUV_652_D_1438	CCc1cc2ccc(C)cc2nc1SCC(=O)N1CCN(C(=O)c2ccco2)CC1
649244	MUV_652_D_1439	O=C(COC(=O)c1ccco1)NCC1CCCO1
649252	MUV_652_D_1440	COc1ccc(-c2cc3ccccc3n2CC(O)Cn2nc(C)cc2C)cc1
649257	MUV_652_D_1441	CCC(=O)N(Cc1cc2cc(OC)ccc2[nH]c1=O)c1ccccc1C
649262	MUV_652_D_1442	Cc1cccc(CCN(Cc2cc3cccc(C)c3[nH]c2=O)C(=O)N2CCOCC2)c1
649265	MUV_652_D_1443	Cc1ccc2cc(CN(Cc3cccs3)Cc3nnnn3C(C)(C)C)c3nnnn3c2c1
649266	MUV_652_D_1444	C=CCSC1=C(C#N)C(c2ccccc2)CC(=O)N1
649267	MUV_652_D_1445	COCCN(C(=O)CNC(=O)c1cccs1)C(C(=O)NC1CCCC1)c1cccs1
649268	MUV_652_D_1446	O=C(CN(Cc1ccco1)C(=O)CNS(=O)(=O)c1ccc(F)cc1)NCc1ccc(F)cc1
649270	MUV_652_D_1447	CCCn1c(SCC(=O)c2ccc3c(c2)OCCO3)nnc1-c1ccco1
649276	MUV_652_D_1448	Clc1ccc(C(c2nnnn2C2CCCC2)N2CCSCC2)cc1
649284	MUV_652_D_1449	COc1ccccc1NC1SC(=O)N(c2ccccc2)C1=O
649291	MUV_652_D_1450	c1csc(-c2csc(Nc3ccccn3)n2)c1
649292	MUV_652_D_1451	Cc1cc(C)nc(N2CCCC(C(=O)Nc3ccc4c(c3)OCO4)C2)n1
649293	MUV_652_D_1452	CSc1nnc(-c2cnccn2)n1Cc1ccccc1
649301	MUV_652_D_1453	O=C(NCc1cccc(C(F)(F)F)c1)C1CCCN(c2ncccn2)C1
649304	MUV_652_D_1454	CC(Sc1nc(-c2ccccc2)cc(C(F)(F)F)n1)C(=O)N1CCC(C(N)=O)CC1
649306	MUV_652_D_1455	Cc1nc2cc(C(F)(F)F)ccc2n1C1CCN(CC(=O)N2CCOCC2)CC1
649307	MUV_652_D_1456	CC1CCCCN1S(=O)(=O)c1ccc(NC(=O)c2cccc(-n3cnnn3)c2)cc1
649310	MUV_652_D_1457	CSc1nnc2n1c1sc3c(c1c(=O)n2-c1ccccc1)CCC3
649312	MUV_652_D_1458	CCn1nnc(-c2ccccc2NC(=O)c2cccc(-n3cnnn3)c2)n1
649321	MUV_652_D_1459	CCOc1ccc(NC(=O)CSC(N)=O)cc1
649322	MUV_652_D_1460	COc1ccccc1N1CCN(C(=O)CSc2nc(-c3ccco3)cc(C(F)(F)F)n2)CC1
649323	MUV_652_D_1461	Cc1sc(NC(=O)CSc2nnc(COc3ccccc3)n2C)c(C#N)c1C
649324	MUV_652_D_1462	COc1ccccc1Nc1nc(N)nc(CSc2nccc(C)n2)n1
649325	MUV_652_D_1463	CCOC(=O)c1sc(NS(=O)(=O)c2ccc(NC(C)=O)cc2)nc1C
649327	MUV_652_D_1464	CCSc1nnc(-c2ccc(S(=O)(=O)N3CCOCC3)cc2)n1CC1CCCO1
649328	MUV_652_D_1465	COc1ccc(S(=O)(=O)N(CC(=O)NCc2ccco2)C2CCCCC2)cc1OC
649336	MUV_652_D_1466	Cc1cc(NS(=O)(=O)c2ccc(NC(=O)CCCOc3ccc(Cl)cc3)cc2)no1
649342	MUV_652_D_1467	CCOc1ccc(OCC)c(NC(=O)CSc2nnc(-c3cccnc3)o2)c1
649345	MUV_652_D_1468	COc1cc(NC(=O)c2cc3sccc3n2C)cc(OC)c1
649348	MUV_652_D_1469	CCC1(C)Cc2c(sc3nc(SCC(=O)O)[nH]c(=O)c32)CO1
649353	MUV_652_D_1470	c1nn(Cc2ccccc2)c2ncn3c(nnc3-c3ccncc3)c12
649354	MUV_652_D_1471	N#CC(c1nc(-c2ccccc2O)cs1)=C1CCCC1
649355	MUV_652_D_1472	Cc1nn(CC(=O)Nc2ccc3c(c2)oc2ccccc23)c(=O)c2ccccc12
649357	MUV_652_D_1473	Cn1c(SCC(=O)N2CCOCC2)nc2sc3c(c2c1=O)CCCC3
649375	MUV_652_D_1474	CC1Cc2ccccc2N1C(=O)C1CCN(S(=O)(=O)Cc2ccccc2)CC1
649391	MUV_652_D_1475	CN(c1nc(-c2ccccc2)cs1)c1ccc(O)cc1
649393	MUV_652_D_1476	O=C(NCCCN1CCOCC1)c1cc2ccccc2oc1=O
649404	MUV_652_D_1477	Cn1c(Cn2nnc3ccccc32)nnc1SCC(=O)N1c2ccccc2CCc2ccccc21
649408	MUV_652_D_1478	Cc1cnc(-c2nnc(N(C)C(=O)c3cccnc3)s2)cn1
649414	MUV_652_D_1479	O=c1[nH]c2ccccc2n1CCCOc1ccccc1
649416	MUV_652_D_1480	CCOC(=O)C1=C(C)NC(=O)C(C(N)=O)C12CCCCC2
649421	MUV_652_D_1481	c1ccc2sc(N3CCN(Cc4nnnn4CC4CCCO4)CC3)nc2c1
649425	MUV_652_D_1482	Cc1ccccc1OCc1nnc(SCC(=O)Nc2ccc3c(c2)OCO3)n1C
649426	MUV_652_D_1483	CCOC(=O)CSc1nnc(CNc2ccccc2Cl)n1-c1ccccc1
649432	MUV_652_D_1484	CCOC(=O)CSc1nnc(CNc2ccc(Cl)cc2)n1-c1ccccc1
649433	MUV_652_D_1485	COc1ccc(CNCCNC(=O)c2ccco2)c(OC)c1OC
649435	MUV_652_D_1486	CC(C)(C)OC(=O)N1CCN(c2ccc(NC(=O)c3cc4ccccc4oc3=O)cc2)CC1
649440	MUV_652_D_1487	N#CCSc1nnc(COc2cccc3ccccc32)n1-c1ccccc1
649449	MUV_652_D_1488	O=C(c1cccs1)N(CCO)Cc1cc2cc3c(cc2[nH]c1=O)OCCO3
649451	MUV_652_D_1489	O=C(c1cnn2c1nc(-c1ccc3c(c1)OCO3)cc2C(F)(F)F)N1CCCC1
649453	MUV_652_D_1490	CCn1c(COc2ccccc2)nnc1SCC(=O)Nc1cc(OC)ccc1OC
649454	MUV_652_D_1491	O=C(NCc1cccs1)C1CCCN1C(=O)Nc1ccccc1
649466	MUV_652_D_1492	COc1ccc(S(=O)(=O)NCC(=O)N(CC(=O)NCC2CCCO2)c2ccccc2)cc1
649469	MUV_652_D_1493	Cc1ccc(Nc2nc(C(=O)NCc3ccco3)cs2)cc1
649494	MUV_652_D_1494	COc1ccccc1NC(=O)CN1c2ccccc2OC(C)C1=O
649495	MUV_652_D_1495	Cc1noc(NS(=O)(=O)c2ccc(NC(=O)CCCOc3cccc(C)c3)cc2)c1C
649497	MUV_652_D_1496	O=C(CCC(=O)N(CC(=O)NCc1ccco1)Cc1ccccc1)Nc1nccs1
649505	MUV_652_D_1497	O=C(Nc1ccc2c(c1)OCO2)C1CCN(c2ccc(S(=O)(=O)N3CCOCC3)cc2)CC1
649506	MUV_652_D_1498	O=C(CN1C(=O)c2ccccc2S1(=O)=O)N1CCN(Cc2ccc3c(c2)OCO3)CC1
649509	MUV_652_D_1499	COc1cccc(-n2nnnc2SCC(=O)Nc2cccc(NC(C)=O)c2)c1
649514	MUV_652_D_1500	O=C(CSc1nnc(-c2ccc(S(=O)(=O)N3CCCC3)cc2)o1)NCc1ccco1
649517	MUV_652_D_1501	COc1cccc(CN(Cc2cccnc2)S(=O)(=O)c2ccc(-n3cnnn3)c(C)c2)c1
649519	MUV_652_D_1502	CN(C(=O)c1ccncc1)c1nnc(-c2ccccn2)s1
649521	MUV_652_D_1503	CCOC(=O)c1csc(NC(=O)CSc2nnc(C3CC3)n2C)n1
649522	MUV_652_D_1504	COc1ccc(CN(Cc2cc3cc(C)ccc3[nH]c2=O)C(=O)N(C)C)cc1
649525	MUV_652_D_1505	Cc1ccc2c(c1)N(CC(=O)N1CCCCC1c1cccnc1)C(=O)CO2
649535	MUV_652_D_1506	Cc1ccc2[nH]c(=O)c(CN(CC3CCCO3)C(=O)c3ccco3)cc2c1
649537	MUV_652_D_1507	COCCN(CC(=O)Nc1cccc(C)c1)S(=O)(=O)c1ccc(S(=O)(=O)N2CCCC2)cc1
649538	MUV_652_D_1508	O=C(O)CSc1nnc(CNc2cccc(C(F)(F)F)c2)n1Cc1ccco1
649544	MUV_652_D_1509	O=C(CNC(=O)c1cccs1)N(c1cccnc1)C(C(=O)NC1CCCC1)c1ccco1
649547	MUV_652_D_1510	COCCn1c(SCC(=O)c2ccc(Cl)cc2)nnc1C(C)C
649549	MUV_652_D_1511	O=S(=O)(C1CCS(=O)(=O)C1)N1CCCCCC1
649553	MUV_652_D_1512	Cc1cc(S(=O)(=O)N2CCN(c3ncccn3)CC2)ccc1-n1cnnn1
649555	MUV_652_D_1513	CC(=O)Nc1ccc(N2CCN(C(=O)c3cccs3)CC2)cc1
649561	MUV_652_D_1514	O=C(Nc1ccc2c(c1)OCCO2)C1CCN(S(=O)(=O)Cc2ccccc2)CC1
649562	MUV_652_D_1515	CCn1c(SCC(=O)c2ccc(Cl)cc2)nnc1C(C)C
649565	MUV_652_D_1516	c1ccc(CSc2nnc(Cc3ccccn3)o2)cc1
649568	MUV_652_D_1517	CCCCS(=O)(=O)C(=C1Nc2ccccc2N1)S(=O)(=O)CCCC
649569	MUV_652_D_1518	Cc1occc1-c1nnc(SCC(=O)Nc2ccc(F)cc2)n1Cc1ccccc1
649574	MUV_652_D_1519	COC(=O)c1ccc(OC)c(CSc2nnc(COc3cccc(C)c3)o2)c1
649577	MUV_652_D_1520	CCN(CC)S(=O)(=O)c1ccc(-c2nnc(SCC(=O)Nc3nc(C)cs3)o2)cc1
649580	MUV_652_D_1521	COc1ccc(S(=O)(=O)N2CCN(C(=O)c3c(C)nn(-c4ccccc4)c3Cl)CC2)cc1
649585	MUV_652_D_1522	O=C(Cc1cccs1)Nc1ccc(S(=O)(=O)Nc2ncccn2)cc1
649591	MUV_652_D_1523	COC(=O)CCC(=O)c1oc2ccccc2c1N
649597	MUV_652_D_1524	COc1ccc(N2CCN(C(=O)CSc3nc4cc(OC)c(OC)cc4cc3C#N)CC2)cc1
649598	MUV_652_D_1525	CCC1C(=O)N=C(SCC(=O)Nc2cccc3ccccc32)NC1=O
649615	MUV_652_D_1526	CC(C)=CCC(C)(C)C1OCCN1C(=O)Nc1ccccc1
649627	MUV_652_D_1527	O=S(=O)(c1cccs1)N1CCN(Cc2ccccc2)CC1
649630	MUV_652_D_1528	O=C(CCSc1nnc(-c2ccco2)o1)Nc1ccccc1
649633	MUV_652_D_1529	COc1cc2nc(CC(C)C)n(NC(=O)c3ccccc3)c(=O)c2cc1OC
649640	MUV_652_D_1530	COC(=O)c1cccc(S(=O)(=O)N(Cc2ccco2)Cc2cc3ccc(OC)cc3[nH]c2=O)c1
649645	MUV_652_D_1531	CCn1nnnc1SCC(=O)Nc1ccc(OCc2ccccc2)cc1
649647	MUV_652_D_1532	O=C(C1CCCCC1)N(CCN1CCCC1)c1nc2ccccc2s1
649650	MUV_652_D_1533	COCc1nnc(NC(=O)CSc2ccc(C)cc2)s1
649653	MUV_652_D_1534	CC(NCc1ccco1)=C1C(=O)c2ccccc2C1=O
649656	MUV_652_D_1535	CCC(C)NC(=O)CSc1nnc(-c2ccncc2)n1-c1ccc(OC)cc1
649657	MUV_652_D_1536	O=S(=O)(NCC1OCCc2ccccc21)c1ccc(S(=O)(=O)N2CCOCC2)cc1
649661	MUV_652_D_1537	CC(C)(C)NC(=O)C(c1ccccn1)N(C(=O)c1ccc2c(c1)OCCO2)C1CCCC1
649662	MUV_652_D_1538	Cc1cccc2cc(CN(Cc3ccco3)S(=O)(=O)c3ccc4c(c3)OCCO4)c(=O)[nH]c12
649664	MUV_652_D_1539	Cc1nnc(N(C(=O)c2cnccn2)c2ccccc2)s1
649667	MUV_652_D_1540	N#Cc1c2c(sc1NC(=O)CSc1ncc(-c3ccccc3)n1CC1CCCO1)CCCC2
649668	MUV_652_D_1541	COc1cc(NS(=O)(=O)c2cccc3nsnc32)c(C(=O)O)cc1OC
649669	MUV_652_D_1542	COc1ccc(C2C(=O)N(C(C)(C)C)CC(=O)N2c2ccccc2C)cc1
649671	MUV_652_D_1543	CC(C)c1c(O)nc(SCC(=O)Nc2ccc3c(c2)CCC3)[nH]c1=O
649673	MUV_652_D_1544	Nc1nnc(CSCc2ccccc2)s1
649676	MUV_652_D_1545	COCCN(C(=O)Cc1cccs1)c1nnc(-c2cccnc2)s1
649677	MUV_652_D_1546	Cn1cnnc1SCC(=O)N1c2ccccc2-c2c(=S)ssc2C1(C)C
649682	MUV_652_D_1547	COc1cccc(-n2nnnc2SCC(=O)Nc2cccc(C)n2)c1
649683	MUV_652_D_1548	Cc1cc(OCc2nnc(SCC(=O)OC3CCCCC3)o2)ccc1Cl
649684	MUV_652_D_1549	Cc1ccc(NC(=O)COS(=O)c2ccc(C)cc2)cc1
649689	MUV_652_D_1550	Cc1nnc(SCC(=O)Nc2nccs2)s1
649696	MUV_652_D_1551	O=C(CSc1nc2ccccc2n1CC(=O)NCc1ccccc1)NCc1ccco1
649700	MUV_652_D_1552	COc1ccc(CCNC(=O)CNCC2CCCO2)cc1OC.O=C(O)C(=O)O
649706	MUV_652_D_1553	CCN(C(=O)c1ccc(C(C)(C)C)cc1)c1nnc(Cn2nnc3ccccc32)s1
649709	MUV_652_D_1554	COc1ccc(-c2cc3nc4c(c(N5CCC6(CC5)OCCO6)n3n2)CCCC4)cc1
649715	MUV_652_D_1555	CC1CCCC(C)N1C(=O)Cn1c2ccccc2nc1SCC(=O)NCc1ccc2c(c1)OCO2
649716	MUV_652_D_1556	COc1cccc(NC(=O)Cc2cccs2)c1
649729	MUV_652_D_1557	CCOC(=O)C(NCCCO)c1ccccc1
649730	MUV_652_D_1558	COc1ccc(OCc2nnc(SCC(N)=O)n2-c2ccccc2OC)cc1
649735	MUV_652_D_1559	Cn1c(Cc2ccccc2)nnc1SCC(=O)Nc1ccc2c(c1)OCCO2
649740	MUV_652_D_1560	O=C(CSc1nnc2scc(-c3ccc(F)cc3)n12)NCc1ccco1
649743	MUV_652_D_1561	COC(=O)c1ccc(NC(=O)CSc2nnc(CNc3ccc(F)cc3)n2C)cc1
649746	MUV_652_D_1562	COc1ccc(CNC(=O)CN(CC2CCCO2)C(=O)CNS(=O)(=O)c2ccc(F)cc2)cc1
649752	MUV_652_D_1563	CCCOc1ccc(N2CC(C(=O)Nc3ccccn3)CC2=O)cc1
649757	MUV_652_D_1564	Cc1onc(-c2ccccc2Cl)c1C(=O)Nc1sc2c(c1C#N)CCC2
649763	MUV_652_D_1565	C=CCSC1=C(C#N)C(c2cccc(OC)c2)CC(=O)N1
649767	MUV_652_D_1566	CCCCc1c(O)nc(SCC(=O)Nc2ccc3c(c2)CCC3)[nH]c1=O
649770	MUV_652_D_1567	CCOC(=O)c1c(C)c(C)sc1NC(=O)CSc1nnc(CNc2ccc(F)cc2)o1
649773	MUV_652_D_1568	Cc1ccc(C(=O)N(CC(=O)NC2CCCC2)Cc2cccs2)s1
649780	MUV_652_D_1569	Cc1cnc(NC(=O)c2c(O)n3c4c(cccc4c2=O)CCC3)s1
649781	MUV_652_D_1570	CC1CCN(C(=O)Cn2nc(C(F)(F)F)c3c2CCCC3)CC1
649782	MUV_652_D_1571	Cc1cccc(NC(=O)CSC2=C(C#N)C(c3ccco3)C(C(=O)Nc3ccccc3)=C(C)N2)c1C
649794	MUV_652_D_1572	CCn1c(SCC(=O)Nc2cc(C)on2)nnc1-c1cccnc1
649796	MUV_652_D_1573	Cc1ccc2cc(CN(CC3CCCO3)S(=O)(=O)c3ccc4c(c3)OCCO4)c(=O)[nH]c2c1C
649797	MUV_652_D_1574	O=C(c1ccccc1)N(Cc1ccc2c(c1)OCO2)Cc1nc(=O)c2ccccc2[nH]1
649812	MUV_652_D_1575	CC1CCCC(C)N1S(=O)(=O)c1ccc(NC(=O)CNCC2CCCO2)cc1.O=C(O)C(=O)O
649834	MUV_652_D_1576	CCc1cc(C(=O)c2ccccc2OC)c(N)s1
649836	MUV_652_D_1577	Cc1nn(-c2ccc(C)cc2)c(Cl)c1C1C(C#N)=C(N)OC2=C1C(=O)CC(C)(C)C2
649841	MUV_652_D_1578	Cc1ccc(C(=O)Nc2nncs2)cc1S(=O)(=O)N1CCOCC1
649844	MUV_652_D_1579	O=C(Nc1ccc2c(c1)OCCO2)C1CCCN1S(=O)(=O)c1ccc(Cl)cc1
649846	MUV_652_D_1580	CC(=O)c1ccc(NC(=O)CSc2nnc(-c3ccoc3C)n2Cc2ccccc2)cc1
649848	MUV_652_D_1581	O=C(Nc1nnc(C2CCCC2)s1)C1CCN(S(=O)(=O)c2ccc(Cl)cc2)CC1
649849	MUV_652_D_1582	COc1ccc(C(=O)Nc2ccc(C)cn2)c(OC)c1
649852	MUV_652_D_1583	COCCNC(=O)CN1CCC(n2c(C)nc3cc(C(F)(F)F)ccc32)CC1
649856	MUV_652_D_1584	Clc1ccc(CSc2nncn2-c2ccccn2)cc1
649864	MUV_652_D_1585	O=C(CSc1nc(O)cc(=O)[nH]1)N1CCCc2ccccc21
649869	MUV_652_D_1586	COC(=O)c1ccccc1NC(=O)c1cc2sccc2n1C
649875	MUV_652_D_1587	Cc1ccc(S(=O)(=O)N(c2ccccc2)C2CCS(=O)(=O)C2)cc1
649884	MUV_652_D_1588	COc1ccc(C(=O)CN2c3cc(C(=O)N4CCCCCC4)ccc3OC(C)(C)C2=O)cc1
649894	MUV_652_D_1589	Cc1nnc(SCCn2c(N3CCCCC3)nc3c2c(=O)[nH]c(=O)n3C)s1
649899	MUV_652_D_1590	CC(=O)c1cccc(-n2nnnc2SCC(=O)Nc2ccccc2N2CCCCC2)c1
649903	MUV_652_D_1591	CCCC(=O)Nc1ccc(NC(=O)c2cccs2)cn1
649904	MUV_652_D_1592	Cc1cc2cc3c(cc2nc1SCC(=O)N1CCN(C(=O)c2ccco2)CC1)OCO3
649907	MUV_652_D_1593	CS(=O)(=O)N(CC(=O)NCc1ccc2c(c1)OCO2)c1ccc(Cl)cc1
649913	MUV_652_D_1594	CCOC(=O)c1ccccc1NC(=O)CSc1ncc(C(=O)OCC)c(N)n1
649916	MUV_652_D_1595	COc1cccc(-c2noc(C3CCCN(C(=O)Cc4ccccc4)C3)n2)c1
649919	MUV_652_D_1596	O=C(C1CCCCC1)N(Cc1cccs1)Cc1nc2sc3c(c2c(=O)[nH]1)CCCC3
649921	MUV_652_D_1597	COc1ccc(Cn2c3ccccc3sc2=O)cc1
649923	MUV_652_D_1598	N#Cc1ccc2ccn(CC(=O)NC3CCCCCC3)c2c1
649930	MUV_652_D_1599	CCc1nc2sc3c(c2c(SCC(=O)N2CCN(C(=O)c4ccco4)CC2)n1)CCCC3
649931	MUV_652_D_1600	Cc1cc(S(=O)(=O)NCc2cccnc2)ccc1-n1cnnn1
649937	MUV_652_D_1601	CCOc1ccccc1NC(=O)c1ccc2nccnc2c1
649940	MUV_652_D_1602	COc1ccc(CCNC(=O)CSc2nnc(CNc3ccc(Cl)cc3)o2)cc1OC
649941	MUV_652_D_1603	CCc1cc2c(s1)=NC(=O)CNC=2c1cccs1
649942	MUV_652_D_1604	COC(=O)C1=C(N)OC2=C(C(=O)CCC2)C1c1cccs1
649947	MUV_652_D_1605	Cn1c(COc2ccccc2)nnc1SCCN1CCOCC1
649949	MUV_652_D_1606	O=C(CSc1nc2ccccc2o1)Nc1ccccc1N1CCCCCC1
649951	MUV_652_D_1607	O=C(NCc1cccnc1)C1CCCN(S(=O)(=O)c2ccc(Cl)cc2)C1
649956	MUV_652_D_1608	CCCn1c(SCC(=O)NCCc2ccccc2)nnc1-c1cccnc1
649965	MUV_652_D_1609	CC(C)C1CC(c2csc(N)n2)CCO1
649973	MUV_652_D_1610	CC(=O)c1cccc(NC(=O)N2CCCC2C(=O)Nc2cccc(C)c2)c1
649980	MUV_652_D_1611	CCOc1ccccc1NC(=O)CCCc1nc(=O)c2ccccc2[nH]1
649981	MUV_652_D_1612	COc1cccc(N(CC(=O)N2CCN(C)CC2)S(=O)(=O)c2ccc(C)cc2)c1
649994	MUV_652_D_1613	CCOC(=O)CNC(=O)CSc1nnc(Cn2cnc3ccccc32)n1C
649999	MUV_652_D_1614	O=C(NCc1cccs1)NC1CCCCC1
650008	MUV_652_D_1615	O=S(=O)(c1ccc(F)cc1)N1CCN(c2ncnc3c2cnn3-c2ccccc2)CC1
650009	MUV_652_D_1616	CCOc1ccc(OCCSc2nc(=O)cc(C)[nH]2)cc1
650012	MUV_652_D_1617	COc1ccc(NC(=O)CSc2nnc(-c3ccccc3C)n2C)cc1
650022	MUV_652_D_1618	C=CCOc1ccc(C2N3CC4(CC)CN2CC(CC)(C3)C4=O)cc1
650026	MUV_652_D_1619	Cn1c(C(=O)OC(C(=O)NC2CCCC2)c2ccncc2)cc2sccc21
650028	MUV_652_D_1620	CC(=O)c1ccc(NC(=O)c2ccc(S(=O)(=O)N3CCCC3)cc2)cc1
650030	MUV_652_D_1621	O=C1OC(Nc2nc3ccccc3s2)c2ccccc21
650031	MUV_652_D_1622	CCCCSc1nc(=O)c(CC(=O)OC)c(C)[nH]1
650036	MUV_652_D_1623	Cn1ccnc1Sc1nc2c(c(=O)n(C)c(=O)n2C)n1C
650039	MUV_652_D_1624	COc1cccc(-c2noc(C3CCCN(S(=O)(=O)c4cccc(Cl)c4C)C3)n2)c1
650043	MUV_652_D_1625	CCC1CCC2(CC1)NC(CO)(CO)CO2
650049	MUV_652_D_1626	CCc1ccc(OCc2nnc(SCCN3CCOCC3)n2C)cc1.O=C(O)C(=O)O
650073	MUV_652_D_1627	O=C(Nc1ccc2c(c1)oc1ccccc12)N1CCOCC1
650078	MUV_652_D_1628	O=C1CSC(=Nc2ccccn2)N1C1CCCCC1
650079	MUV_652_D_1629	COCCCn1c(SCC(=O)NC2CCCCC2)nnc1-c1ccncc1
650082	MUV_652_D_1630	Cc1occc1-c1nnc(SCC(=O)NCc2ccc3c(c2)OCO3)n1CC(C)C
650085	MUV_652_D_1631	O=C(Cc1cccs1)N1CCC(c2nc3n(Cc4ccccc4Cl)[nH]nc-3c(=O)n2)CC1
650090	MUV_652_D_1632	Cn1c2nc(SCC(=O)c3cccs3)n(Cc3ccc(F)cc3)c2c(=O)n(C)c1=O
650098	MUV_652_D_1633	Cc1cnc(C)c(N2CCC(C(=O)NCc3cccs3)CC2)n1
650099	MUV_652_D_1634	O=C(NCc1ccc2c(c1)OCO2)C(c1ccco1)N(C(=O)c1csnn1)c1ccccc1
650104	MUV_652_D_1635	CCc1cc2ccc(OC)cc2nc1SCC(=O)Nc1cc(C)on1
650108	MUV_652_D_1636	C=CCc1ccccc1OCC(O)CNC
650110	MUV_652_D_1637	Cc1cccc(NC(=O)CSc2nnc(-c3ccco3)o2)c1C
650111	MUV_652_D_1638	CCOC(=O)c1c(C)c(C)sc1NC(=O)CSc1nc2c(c(=O)n(C)c(=O)n2C)n1CC
650124	MUV_652_D_1639	Cc1cc(C)c2[nH]c(=O)c(CN(CC3CCCO3)C(=O)C3CCCO3)cc2c1
650126	MUV_652_D_1640	O=C(CCCc1c[nH]c2ccccc12)N1CCCCCC1
650133	MUV_652_D_1641	CCn1c(SCC(=O)OCc2ccccc2)nnc1-c1ccco1
650134	MUV_652_D_1642	CCOc1ccc(-c2nnn(CC(=O)c3ccc4c(c3)OCCO4)n2)cc1OCC
650135	MUV_652_D_1643	Cc1cccc(NC(=O)Cn2nnc(-c3cccs3)n2)c1C
650139	MUV_652_D_1644	COc1cccc(C(=O)N(Cc2ccc3c(c2)OCO3)Cc2nc(=O)c3ccccc3[nH]2)c1
650141	MUV_652_D_1645	CCNC(=O)c1sc(-c2ccccc2)nc1C
650149	MUV_652_D_1646	O=C(CSc1nnc(NC(=O)Cc2cccs2)s1)NC1CCCCC1
650152	MUV_652_D_1647	COc1ccccc1-n1cnc2cc(NS(=O)(=O)c3ccccc3)ccc21
650157	MUV_652_D_1648	CC(C)CNC(=O)C1CCN(c2ccc(S(=O)(=O)N3CCOCC3)cc2Cl)CC1
650164	MUV_652_D_1649	Cn1nnnc1SCC(=O)N(C1CCCCC1)C1CCCCC1
650198	MUV_652_D_1650	CCOC(=O)c1c(C)c(C)sc1NC(=O)CSc1nc2c(c(=O)n(C)c(=O)n2C)n1C(C)C
650200	MUV_652_D_1651	Cn1c2nc(Sc3nc4ccccc4s3)n(Cc3ccccc3)c2c(=O)[nH]c1=O
650201	MUV_652_D_1652	CS(=O)(=O)N(Cc1nc2sc3c(c2c(=O)[nH]1)CCCC3)C1CCCCC1
650207	MUV_652_D_1653	O=C(Oc1cccc(-n2cnnn2)c1)c1sc2ccccc2c1Cl
650209	MUV_652_D_1654	O=C(CN1C(=O)c2ccccc2S1(=O)=O)NCCSc1ccccc1
650215	MUV_652_D_1655	CCOc1ccccc1C(=O)Nn1c(=O)c2ccccc2nc1C1CCC1
650216	MUV_652_D_1656	Cc1sc2nc(CN(CCc3ccccc3)C(=O)c3ccco3)[nH]c(=O)c2c1C
650219	MUV_652_D_1657	Cn1c(SCC(N)=O)nnc1C1CCN(S(=O)(=O)c2ccccc2C(F)(F)F)CC1
650222	MUV_652_D_1658	O=C(CSc1nnc(CNc2ccc(Cl)cc2)n1Cc1ccccc1)NCc1ccco1
650231	MUV_652_D_1659	CC1Oc2ccccc2N(CC(=O)NCCc2ccccc2)C1=O
650237	MUV_652_D_1660	CN(C(=O)c1cnccn1)c1nnc(-c2cccnc2)s1
650238	MUV_652_D_1661	Cc1ccc(N2CC(C(=O)NCCC(C)C)CC2=O)cc1
650239	MUV_652_D_1662	O=C(CSc1ncnc2c1cnn2-c1ccccc1)Nc1ccccc1
650240	MUV_652_D_1663	O=C(CCSc1nnc(-c2ccncc2)o1)Nc1ccc(Cl)cc1
650241	MUV_652_D_1664	CC1(C)Cc2ccccc2-c2nnc(SCC(=O)Nc3nc4ccccc4s3)n21
650244	MUV_652_D_1665	Cn1c(SCC(=O)N2CCN(c3cccc(Cl)c3)CC2)nnc1-c1ccncc1
650245	MUV_652_D_1666	Cc1occc1-c1nnc(SCC(=O)NC(C)(C)C)n1C(C)c1ccccc1
650255	MUV_652_D_1667	COc1ccc(S(=O)(=O)N2CCC(C(=O)N3CCCCC3)CC2)cc1OC
650264	MUV_652_D_1668	COc1ccc(NC(=O)c2ccco2)cc1NC(=O)c1ccco1
650269	MUV_652_D_1669	O=C(Cc1cccs1)Nc1cccnc1
650274	MUV_652_D_1670	O=C(Nc1ccccc1)c1ccccc1OCC(O)CN1C(=O)c2ccccc2S1(=O)=O
650279	MUV_652_D_1671	Cn1c(SCC(=O)c2ccccc2)nnc1C1CC1
650286	MUV_652_D_1672	CCOC(=O)c1ccc(NC(=O)CSc2nnc(COc3ccccc3OC)n2CC)cc1
650288	MUV_652_D_1673	CC(C(=O)N1c2ccccc2Sc2ccccc21)n1nnc(-c2cccs2)n1
650305	MUV_652_D_1674	COCCNC(=O)C(c1ccc(O)cc1)N(Cc1ccco1)C(=O)CCC(=O)Nc1nccs1
650306	MUV_652_D_1675	Cc1ccc(C(=O)CSc2ccccn2)cc1
650307	MUV_652_D_1676	COc1ccc2[nH]cc(C3N4CC5(C)CN3CC(C)(C4)C5=O)c2c1
650317	MUV_652_D_1677	O=C(CSc1nc(O)c(C2CCCCC2)c(=O)[nH]1)Nc1ccc(Cl)cc1
650331	MUV_652_D_1678	CCOc1ccc(NC(=O)CSc2nnc(-c3ccco3)n2C)cc1
650332	MUV_652_D_1679	CCC(=O)Nc1cccc(NC(=O)CSc2nnnn2C)c1
650335	MUV_652_D_1680	Cc1ccc(OCc2nnc(SCc3cc(=O)[nH]c4ccccc34)o2)cc1
650341	MUV_652_D_1681	COc1ccc(S(=O)(=O)N2CCC(NC(=O)Nc3ccc(C)cc3)CC2)cc1
650346	MUV_652_D_1682	Nc1cc(=O)nc(SCC(=O)NC2CCCCC2)n1-c1ccccc1
650347	MUV_652_D_1683	CC(C)Cn1c(O)c(C(=O)Nc2nccs2)c(=O)c2c1CCCC2
650353	MUV_652_D_1684	O=C(O)c1cc(O)ccc1-c1ccc(O)cc1
650356	MUV_652_D_1685	CCc1nnc(NC(=O)CSc2nnc3c4ccccc4n(C)c3n2)s1
650360	MUV_652_D_1686	CC1CCCC(C)N1C(=O)CSc1nnc(C2CCCCC2)o1
650361	MUV_652_D_1687	COc1ccc(S(=O)(=O)N2CCN(S(=O)(=O)c3ccc4c(c3)OCCO4)CC2)cc1
650365	MUV_652_D_1688	COC(=O)CC1=C(C(=O)OC)C(c2cccs2)C(C#N)=C(N)O1
650366	MUV_652_D_1689	CC(C)(CNC(=O)CN1C(=O)c2ccccc2C1=O)CNC1=NS(=O)(=O)c2ccccc21
650368	MUV_652_D_1690	CN(C(=O)c1ccccn1)c1nnc(-c2cccnc2)s1
650374	MUV_652_D_1691	Cc1nn(CC(=O)NCCc2ccccc2)c(=O)c2ccccc12
650375	MUV_652_D_1692	COCCn1c(SCC(=O)Nc2sc(C)c(C)c2C#N)nnc1C(C)C
650382	MUV_652_D_1693	CC(C)(C)NC(=O)CN(C(=O)CS(=O)CC(=O)Nc1ccc(F)cc1)c1ccc(Cl)cc1
650385	MUV_652_D_1694	O=C(CN(Cc1ccco1)C(=O)CNS(=O)(=O)c1ccccc1)NCc1ccc(F)cc1
650398	MUV_652_D_1695	Cc1nc(NC(=O)CSc2nc3cccnc3n2C2CCCCC2)sc1C
650399	MUV_652_D_1696	COc1ccc2cc(CN(CC3COCCO3)S(=O)(=O)c3ccccc3)c(=O)[nH]c2c1
650400	MUV_652_D_1697	CN=C1SC(CC(=O)Nc2sc3c(c2C#N)CCCC3)C(=O)N1C
650405	MUV_652_D_1698	COCc1cc(C)n(CC(=O)NC(C)c2ccccc2)c(=O)c1C#N
650408	MUV_652_D_1699	Cc1cc2nn(-c3ccccc3)nc2cc1NC(=O)c1cccs1
650434	MUV_652_D_1700	COc1ccc(-c2csc(NC(=O)Cn3nc(C)cc3C)n2)cc1
650437	MUV_652_D_1701	COC(=O)c1ccccc1S(=O)(=O)N(Cc1ccco1)Cc1cc2cc(OC)ccc2[nH]c1=O
650443	MUV_652_D_1702	c1sc(-n2cnnn2)nc1-c1ccccc1
650444	MUV_652_D_1703	CCn1c(COc2cccc(OC)c2)nnc1SCC(=O)Nc1ccccc1C(=O)OC
650447	MUV_652_D_1704	O=C(Nc1ccc(Cl)cc1)N1CCC(c2nc(-c3cccs3)no2)CC1
650448	MUV_652_D_1705	COc1ccc2nc(NS(=O)(=O)c3ccc(NC(C)=O)cc3)sc2c1
650452	MUV_652_D_1706	O=S(=O)(c1ccc2c(c1)OCCO2)N1CCC(c2nc3ccc(Cl)cc3[nH]2)CC1
650453	MUV_652_D_1707	Cc1cccc(NC(=O)CSc2nnc(CSc3nc(C)cc(C)n3)o2)c1
650475	MUV_652_D_1708	CCOc1cc(C2C(C(=O)OC(C)C)=C(C)N=C3SCCC(=O)N32)ccc1OC(C)=O
650476	MUV_652_D_1709	Cc1cc(S(=O)(=O)N(Cc2ccccc2)Cc2ccc(N(C)C)cc2)ccc1-n1cnnn1
650490	MUV_652_D_1710	COc1ccc(C(C)C)cc1S(=O)(=O)N1CCN(C)CC1
650491	MUV_652_D_1711	CC1CCN(S(=O)(=O)c2ccc(S(=O)(=O)NCC(=O)C(C)(C)C)cc2)CC1
650493	MUV_652_D_1712	CCCC(C(=O)NCc1ccc(OC)cc1)N(Cc1ccco1)C(=O)c1snc(C(N)=O)c1N
650495	MUV_652_D_1713	O=C(O)CNC(=O)c1ccccc1NC(=O)c1ccco1
650496	MUV_652_D_1714	Cc1oc(C)c(C(N)=O)c1C(N)=O
650499	MUV_652_D_1715	OC(c1cccs1)c1cccnc1
650500	MUV_652_D_1716	Cn1c(C(=O)NC2CCCCC2)cc2sccc21
650501	MUV_652_D_1717	O=C(CN1CCC(n2nnc3cc(C(F)(F)F)ccc32)CC1)NCc1cccs1
650503	MUV_652_D_1718	Cc1cc(C)n(-c2nnc(C)n2NS(=O)(=O)c2ccc(C)cc2)n1
650508	MUV_652_D_1719	O=C(c1ccco1)N1CCN(C(c2nnnn2Cc2cccs2)c2ccccc2Cl)CC1
650509	MUV_652_D_1720	Cc1occc1-c1nnc(SCC(=O)NCc2cccs2)n1-c1ccc(F)cc1
650516	MUV_652_D_1721	CCc1ccccc1NC(=O)N1C2CCCC1CC(NC(C)=O)C2
650520	MUV_652_D_1722	Cc1ccc(NC(=O)C(C)N2C(=O)c3ccccc3C2=O)cc1
650522	MUV_652_D_1723	O=C(CSc1nnc(-c2ccc(F)cc2)o1)Nc1ccc(S(=O)(=O)N2CCCC2)cc1
650523	MUV_652_D_1724	Cc1occc1-c1nnc(SCC(=O)N2CCCc3ccccc32)n1Cc1ccco1
650529	MUV_652_D_1725	CCc1nnc(NC(=O)CSc2ncc(-c3ccccc3)n2C)s1
650533	MUV_652_D_1726	CC(C)(C)n1nnnc1C(c1cccc(C(F)(F)F)c1)N1CCOCC1
650550	MUV_652_D_1727	COc1ccc(-c2nsc3c2ncnc3N2CCCC2)cc1
650555	MUV_652_D_1728	Cc1ccc(Cn2c(Sc3nccc(C)n3)nc3c2c(=O)[nH]c(=O)n3C)cc1
650558	MUV_652_D_1729	O=C(CSc1nnc(CNc2ccccc2)o1)N1CCCc2ccccc21
650560	MUV_652_D_1730	COc1ccc(S(=O)(=O)N(CC(=O)NCc2ccco2)c2ccccc2)cc1OC
650566	MUV_652_D_1731	O=C(CSc1nc(-c2cccs2)cc(C(F)(F)F)n1)NCCCn1ccnc1
650567	MUV_652_D_1732	Cc1cc(NC(=O)CSc2nnc(-c3cccnc3)n2C)no1
650580	MUV_652_D_1733	O=S(=O)(c1ccccc1Cl)N1CCCC(c2nc(-c3cccnc3)no2)C1
650581	MUV_652_D_1734	COc1ccc(C(=O)N2CCCC(c3nc(-c4cc(OC)c(OC)c(OC)c4)no3)C2)cc1
650584	MUV_652_D_1735	Cc1cccc(N(CC(N)=O)C2SC(=O)N(c3ccccc3)C2=O)c1
650587	MUV_652_D_1736	Cc1ccc(S(=O)(=O)CCc2nnc(NC(=O)C3CCCO3)s2)cc1
650588	MUV_652_D_1737	Cc1cc2nc(SC(C)C(=O)O)[nH]c2cc1C
650589	MUV_652_D_1738	COc1cc(NC(=O)C(C)C)ccc1NC(=O)c1ccco1
650591	MUV_652_D_1739	CN1C(=O)CC(C(=O)O)SC1=Nc1cccc(C(F)(F)F)c1
650597	MUV_652_D_1740	Cc1ccc(-n2c(CNc3ccc(F)cc3)nnc2SCC(=O)N2CCCC2)cc1
650606	MUV_652_D_1741	O=C(CN(Cc1ccc2c(c1)OCO2)C(=O)CSc1nc2ccccc2o1)NC1CCCCC1
650613	MUV_652_D_1742	COCCNC(=O)c1c[nH]c2ccc(OC)cc2c1=O
650616	MUV_652_D_1743	Cc1ccc(S(=O)(=O)NCC(=O)N(CC(=O)NCc2ccco2)Cc2ccc3c(c2)OCO3)cc1
650618	MUV_652_D_1744	Cc1cnc(-c2nnc(N(C)C(=O)c3ccncc3)s2)cn1
650624	MUV_652_D_1745	O=C(CN(C(=O)CNS(=O)(=O)c1ccccc1)c1ccc2c(c1)OCCO2)NCc1ccco1
650627	MUV_652_D_1746	CCn1c(SCC(N)=O)nnc1-c1cc2c(C)nn(-c3ccccc3)c2s1
650633	MUV_652_D_1747	Cc1c(C#N)c(NC(=O)C2CC2)sc1C(=O)N1CCCCC1
650634	MUV_652_D_1748	COc1ccc(CCNC(=O)CSc2nc(O)c(CC(C)C)c(=O)[nH]2)cc1OC
650640	MUV_652_D_1749	COCC(=O)Nc1nc2ccc(S(C)(=O)=O)cc2s1
650649	MUV_652_D_1750	OC(CNc1nc2ccccc2s1)c1ccccc1
650651	MUV_652_D_1751	O=C(Nc1nc(-c2ccc3c(c2)OCO3)cs1)c1ccncc1
650654	MUV_652_D_1752	Cc1nnc(SCCN2CCOCC2)n1-c1cccc(Cl)c1.O=C(O)C(=O)O
650680	MUV_652_D_1753	COC(=O)c1cccc(N2C(=O)c3ccccc3S2(=O)=O)c1
650684	MUV_652_D_1754	COCC(=O)NC1CCN(S(=O)(=O)c2ccc(C(=O)O)cc2)CC1
650686	MUV_652_D_1755	Cc1ccc(S(=O)(=O)Cn2nnnc2C(c2ccc(F)cc2)N2CCCCC2)cc1
650688	MUV_652_D_1756	COc1cc(OC)cc(-c2nnc(SCc3cccnc3)o2)c1
650689	MUV_652_D_1757	COc1ccccc1C(=O)Nc1ccc(N2CCN(S(C)(=O)=O)CC2)cc1
650690	MUV_652_D_1758	CS(=O)(=O)NCc1nnc(SCc2ccccc2C(F)(F)F)o1
650691	MUV_652_D_1759	CCCCNC(=O)NS(=O)(=O)c1ccc(C(=O)OC(C)C)o1
650692	MUV_652_D_1760	COc1cc(C(C(=O)NC(C)(C)C)N(Cc2ccccc2)C(=O)c2cnccn2)cc(OC)c1OC
650694	MUV_652_D_1761	O=C(CSc1nnc(CNc2ccc(F)cc2)o1)N1CCCc2ccccc21
650700	MUV_652_D_1762	O=C(CS(=O)CC(=O)N(CC(=O)NC1CCCC1)C1CCCCC1)Nc1ccc(F)cc1
650703	MUV_652_D_1763	Cc1sc2ncnc(SCC(=O)N3CCN(C(=O)c4ccco4)CC3)c2c1C
650704	MUV_652_D_1764	CCOC(=O)c1cccc(S(=O)(=O)N(CCO)Cc2cc3cc(OC)ccc3[nH]c2=O)c1
650705	MUV_652_D_1765	Cc1ccc(S(=O)(=O)NC2=NCN(C3CCN(Cc4ccccc4)CC3)CN2)cc1
650716	MUV_652_D_1766	CN(C(=O)c1cccc(C#N)c1)c1nnc(-c2ccccn2)s1
650720	MUV_652_D_1767	O=C(CSCc1ccccn1)Nc1ccccc1
650734	MUV_652_D_1768	Cc1nc(SCC(=O)Nc2c(C)n(C)n(-c3ccccc3)c2=O)n[nH]1
650735	MUV_652_D_1769	CCN(C1CCCCC1)S(=O)(=O)c1ccc(S(=O)(=O)NCCc2ccncc2)cc1
650737	MUV_652_D_1770	COc1ccc(S(=O)(=O)N(Cc2ccccc2)Cc2nc(=O)c3ccccc3[nH]2)cc1
650740	MUV_652_D_1771	Cc1ccc(NC(=O)CS(=O)CC(=O)Nc2ccc(N3CCOCC3)cc2)cc1Cl
650741	MUV_652_D_1772	NC(=O)CSc1nnc(Cc2ccc3c(c2)OCO3)n1C1CCCCC1
650742	MUV_652_D_1773	CCCS(=O)(=O)C(=C1NCCO1)S(=O)(=O)CCC
650743	MUV_652_D_1774	O=C(CSc1nnc(-c2cccs2)o1)N1CCCc2ccccc21
650746	MUV_652_D_1775	O=C(CNC(=O)c1cccs1)N(Cc1ccco1)C(C(=O)NC1CCCC1)c1cccnc1
650755	MUV_652_D_1776	COc1ccc(CCN(Cc2cc3cccc(C)c3[nH]c2=O)C(=O)N2CCCC2)cc1OC
650764	MUV_652_D_1777	CCn1nc(CC(=O)Nc2nnc(CC(=O)N3CCCCC3)s2)c2ccccc2c1=O
650767	MUV_652_D_1778	CCN1C(=O)C2C(c3ccc(O)c(OC)c3)NC(C)(C(=O)OC)C2C1=O
650771	MUV_652_D_1779	CCC(=O)N(Cc1cc2cc(OC)ccc2[nH]c1=O)c1cc(C)ccc1C
650774	MUV_652_D_1780	Cc1ccccc1N(CC(=O)NC1CCCC1)C(=O)CS(=O)CC(=O)Nc1ccc2c(c1)OCO2
650782	MUV_652_D_1781	CS(=O)(=O)c1ccc2nc(NC(=O)CN3CCCCCC3)sc2c1.O=C(O)C(=O)O
650801	MUV_652_D_1782	CC1(C)CN=C(N2CCN(C3=NCC(C)(C)S3)CC2)S1
650803	MUV_652_D_1783	CCOc1ccc(NC(=O)C2CCC(N3C(=O)C4CC=CCC4C3=O)CC2)cc1
650808	MUV_652_D_1784	Cc1ccc2c(c1)nnn2C1CCN(S(=O)(=O)c2cccc(S(=O)(=O)N(C)C)c2)CC1
650810	MUV_652_D_1785	N#CC1=C(N)Oc2c(=O)cc(CO)oc2C1c1ccsc1
650815	MUV_652_D_1786	COc1ccc(C(C#N)N2CCCCCC2)cc1OC
650817	MUV_652_D_1787	C=CCN(C(=O)CNC(=O)c1ccco1)C(C(=O)NC1CCCCC1)c1ccccc1
650819	MUV_652_D_1788	O=S(=O)(c1ccc2c(c1)OCCO2)N1CCC(n2nnc3cc(C(F)(F)F)ccc32)CC1
650821	MUV_652_D_1789	CCOC(=O)CNS(=O)(=O)c1ccc(S(=O)(=O)N2CCCC2)cc1
650822	MUV_652_D_1790	O=C(Nc1ccc(OC(=O)c2cccs2)cc1)c1ccco1
650831	MUV_652_D_1791	O=C(CSc1nnc(-c2ccc(S(=O)(=O)N3CCOCC3)cc2)o1)c1ccccc1F
650832	MUV_652_D_1792	O=C(Cn1nc(C(F)(F)F)c2c1CCCC2)NC1CCCC1
650835	MUV_652_D_1793	COC(=O)c1ccc(S(=O)(=O)N2C3CCC2CC(NC(=O)NC2CCCCC2)C3)cc1
650845	MUV_652_D_1794	Cc1cnc(NC(=O)CSc2nnc(-c3ccccc3)n2Cc2ccccc2)s1
650857	MUV_652_D_1795	O=C(CSc1nc2ccccc2n1CC(=O)N1CCCC1)NCc1ccc2c(c1)OCO2
650858	MUV_652_D_1796	O=C(CCSc1nnc(-c2ccncc2)o1)Nc1ccccc1
650860	MUV_652_D_1797	COc1ccc(CCNC(=O)CSc2nnc(-c3ccccc3)o2)cc1OC
650862	MUV_652_D_1798	O=C(NCc1ccccc1)C(c1cccs1)N(C(=O)c1csnn1)C1CC1
650867	MUV_652_D_1799	COC(=O)c1ccc(OC)c(CSc2nnc(COc3ccc(Cl)cc3)o2)c1
650869	MUV_652_D_1800	Cn1c2cc(C(=O)CSc3nnnn3-c3ccccc3)ccc2oc1=O
650878	MUV_652_D_1801	CC(OC(=O)c1cccs1)C(=O)NCc1ccccc1
650881	MUV_652_D_1802	Cc1ccc2nc(NC(=O)c3ccc(Cn4cc(Cl)cn4)o3)sc2c1
650884	MUV_652_D_1803	Cc1ccc(NC(=O)CSc2n[nH]c(-c3ccncc3)n2)cc1C
650885	MUV_652_D_1804	O=C(c1ccccc1NS(=O)(=O)c1cccs1)N1CCCC1
650889	MUV_652_D_1805	CCCCN(C(=O)c1ccco1)c1nnc(-c2cc(OC)c(OC)c(OC)c2)s1
650891	MUV_652_D_1806	O=C(O)CSc1nnc(Cc2ccccc2)n1Cc1ccccc1
650897	MUV_652_D_1807	Cn1c2ccccc2c2nnc(SCN3C(=O)c4ccccc4C3=O)nc21
650898	MUV_652_D_1808	Cc1cnc(NC(=O)CSc2ncc(-c3ccccc3)n2Cc2ccco2)s1
650900	MUV_652_D_1809	Cc1nnc(SCC2CCCO2)n1-c1ccccc1
650905	MUV_652_D_1810	CCC(=O)N(Cc1cc2c(C)cc(C)cc2[nH]c1=O)C1CCCCC1
650909	MUV_652_D_1811	Cc1ccc(S(=O)(=O)N2CCCC(C(=O)NCCc3ccc4c(c3)OCO4)C2)cc1
650927	MUV_652_D_1812	Cc1ccc2[nH]c(=O)c(CN(CCCO)S(=O)(=O)c3cccc4nsnc43)cc2c1
650945	MUV_652_D_1813	CCn1c(COc2cccc(OC)c2)nnc1SCC(=O)Nc1cc(OC)ccc1OC
650946	MUV_652_D_1814	COC(=O)c1sc(NC(=O)CSc2nc3cccnc3n2C2CCCCC2)nc1C
650952	MUV_652_D_1815	CCc1ccc2[nH]c(=O)c(CN(CCCN3CCOCC3)C(=O)Nc3ccc(Cl)cc3)cc2c1
650971	MUV_652_D_1816	O=S(=O)(c1ccc(-n2cnnn2)cc1)N(C1CCCCC1)C1CCCCC1
650977	MUV_652_D_1817	CN(C)S(=O)(=O)c1ccc(S(=O)(=O)N(Cc2ccco2)Cc2ccccn2)cc1
650982	MUV_652_D_1818	COc1ccc(NCc2nnc(SCC#N)n2-c2ccccc2OC)cc1
650983	MUV_652_D_1819	CCn1c(SCC(=O)c2ccc(C)cc2)nnc1-c1ccoc1C
650991	MUV_652_D_1820	Cc1nc2sc3c(c2c(=O)o1)CCC3
650994	MUV_652_D_1821	Cn1c(SCC(=O)c2ccc(F)cc2)nnc1-c1ccccc1N
650995	MUV_652_D_1822	Cc1nonc1NC(=O)CSc1nc2cc(Cl)ccc2c2c1CCCC2
650996	MUV_652_D_1823	CCOc1ccc(OCC)c(NC(=O)CSc2nc3ccccc3c(=O)n2C)c1
650997	MUV_652_D_1824	CCN(CC)C(=O)CSc1nnc(-c2cccnc2)n1CCc1ccccc1
651003	MUV_652_D_1825	CCCc1nnc(NC(=O)c2cc(OC)cc(OC)c2)s1
651004	MUV_652_D_1826	CCOC(=O)c1c2c(sc1NC(=O)CSc1nc(=O)c(C)n[nH]1)CCC2
651009	MUV_652_D_1827	Cc1cccc(-n2c(N)cc(=O)nc2SC(C)C(=O)NC2CCCCC2)c1
651011	MUV_652_D_1828	CS(=O)(=O)N1CCC(C(=O)Nc2c(F)cccc2F)CC1
651012	MUV_652_D_1829	CCOc1ccccc1-n1c(SCC(N)=O)nnc1-c1ccco1
651015	MUV_652_D_1830	O=C(COc1ccccc1)NCCSCc1ccco1
651020	MUV_652_D_1831	O=c1c2ccccc2oc(O)c1CN1CCCCC1
651022	MUV_652_D_1832	CCn1nnnc1SCC(=O)Nc1cccc(C)n1
651024	MUV_652_D_1833	CCn1c(SCC(=O)Nc2nnc(C)s2)nnc1-c1ccncc1
651027	MUV_652_D_1834	CNC(=O)CSc1nnc(COc2ccc(Cl)cc2)n1CCOC
651029	MUV_652_D_1835	CCS(=O)(=O)N1CCC(c2nc(-c3ccc(C)cc3)no2)CC1
651030	MUV_652_D_1836	CCOC(=O)c1c2c(sc1NC(=O)CN1CCN(c3ccccn3)CC1)CCCC2
651032	MUV_652_D_1837	O=C(Nc1ccccc1)C1CCN(c2nccs2)CC1
651033	MUV_652_D_1838	O=S(=O)(c1ccc2c(c1)OCCO2)N1CCC(n2nnc3cc(F)ccc32)CC1
651036	MUV_652_D_1839	O=C(CCCC(=O)N(CC(=O)NC1CCCC1)Cc1ccccc1Cl)Nc1ccccn1
651038	MUV_652_D_1840	Cc1noc(C)c1C(=O)N(CC(=O)NC1CCCCC1)c1cccc(C)c1
651052	MUV_652_D_1841	Cn1c(CNC(=O)Cc2ccc3c(c2)OCO3)nnc1SCc1ccccc1
651053	MUV_652_D_1842	O=C1CSC(NC2CCCCC2)=N1
651054	MUV_652_D_1843	CCn1nnnc1SCC(=O)Nc1nnc(C(C)C)s1
651057	MUV_652_D_1844	Cc1nnc(SCC(=O)N2c3ccccc3CC2C)s1
651061	MUV_652_D_1845	O=S(=O)(NCCC1=CCCCC1)c1cccc(S(=O)(=O)N2CCOCC2)c1
651063	MUV_652_D_1846	COC(=O)CSc1nnc(-c2ccc(S(=O)(=O)N3CCC(C)CC3)cc2)o1
651076	MUV_652_D_1847	CCC(=O)Nc1cccc(NC(=O)CSc2nnnn2Cc2ccccc2)c1
651080	MUV_652_D_1848	Cc1ccc(S(=O)(=O)N2CCCN(S(=O)(=O)c3ccc(C(F)(F)F)cc3)CC2)cc1
651081	MUV_652_D_1849	COc1ccc(CCNC(=O)c2cc3sccc3n2C)cc1OC
651085	MUV_652_D_1850	O=c1c2cnn(-c3ccccc3)c2nnn1Cc1ccccn1
651086	MUV_652_D_1851	COc1ccc(-c2cc(C(F)F)nc(-n3nc(C)cc3C)n2)cc1
651088	MUV_652_D_1852	CCCC(C(=O)NCc1ccco1)N(C(=O)CNS(=O)(=O)c1ccc(Cl)cc1)C1CCCC1
651089	MUV_652_D_1853	O=C(COc1cccc2cccnc21)N1CCc2ccccc2C1
651094	MUV_652_D_1854	Cc1cc(NC(=O)CSc2nnc(CNc3cccc(C(F)(F)F)c3)n2Cc2ccco2)no1
651095	MUV_652_D_1855	O=C(CSc1nnc(-c2cccs2)o1)c1cccs1
651100	MUV_652_D_1856	CCc1cc2cc3c(cc2nc1SCC(=O)N1CCN(C(=O)c2ccco2)CC1)OCO3
651102	MUV_652_D_1857	COc1ccc(-c2noc(C3CCCN(C(=O)CCc4ccccc4)C3)n2)cc1
651103	MUV_652_D_1858	O=C(Cn1nnc(-c2ccccc2-n2cnnn2)n1)c1ccccc1
651104	MUV_652_D_1859	Cc1ncsc1C(=O)Nc1nc2c(s1)CC(C)CC2
651105	MUV_652_D_1860	COc1cc2c(cc1OC)C(c1cccs1)CC(=O)N2
651106	MUV_652_D_1861	Cc1nc(NC(=O)CSc2ccccc2N)sc1C
651113	MUV_652_D_1862	N#CCCN(Cc1cccnc1)S(=O)(=O)c1ccc(S(=O)(=O)NC2CCCCC2)cc1
651115	MUV_652_D_1863	O=C(NC1CCCC1)c1ccc(S(=O)(=O)N2CCCC2)cc1
651118	MUV_652_D_1864	O=c1[nH]n(CC2COC3(CCCCC3)O2)c(=O)c2ccccc12
651121	MUV_652_D_1865	COc1ccccc1-n1c(C)nnc1SCC(=O)Nc1cc(C)cc(C)c1
651124	MUV_652_D_1866	Cc1onc(-c2ccccc2)c1C(=O)Nc1ccccc1C
651129	MUV_652_D_1867	CC(C)(C)NC(=O)Cn1c2ccccc2nc1SCC(=O)NCc1cccs1
651130	MUV_652_D_1868	COc1ccc(OC)c(NC(=O)c2cc3sccc3n2C)c1
651136	MUV_652_D_1869	Cc1nnc(NC(=O)C2CCCN(c3nccc(C)n3)C2)s1
651137	MUV_652_D_1870	COc1ccc(CCN(Cc2nc(=O)c3ccccc3[nH]2)C(=O)c2ccco2)cc1
651138	MUV_652_D_1871	Cc1ccoc1C(=O)NCCCNC(=O)c1occc1C
651141	MUV_652_D_1872	CCOC(=O)C1CCN(c2nc3cc(OC)ccc3cc2C#N)CC1
651148	MUV_652_D_1873	O=C(Nc1nccs1)Oc1ccccc1
651150	MUV_652_D_1874	CC(=O)OC(C(=O)NCS(=O)(=O)c1ccc(C)cc1)c1cccnc1
651153	MUV_652_D_1875	O=C(CN(C(=O)CNS(=O)(=O)c1ccccc1)C1CCCC1)NCc1ccco1
651176	MUV_652_D_1876	COc1ccc(Cl)cc1C(=O)CSc1nnnn1C1CCCC1
651178	MUV_652_D_1877	CCC(Oc1ccccc1)C(=O)Nc1ccc(S(=O)(=O)NCC2CCCO2)cc1
651179	MUV_652_D_1878	Cc1ccc(-n2c3c(cc(C(=O)N4CCN(C)CC4)c2=O)C(=O)CC(C)(C)C3)cc1
651181	MUV_652_D_1879	COc1ccc(CN(Cc2nc(=O)c3ccccc3[nH]2)C(=O)C(C)(C)C)cc1
651190	MUV_652_D_1880	Cc1sc2nc(C(C)C)nc(SCC(=O)N3CCN(C(=O)c4ccco4)CC3)c2c1C
651204	MUV_652_D_1881	O=C(Nc1ccc2c(c1)OCCO2)C1CCCN(S(=O)(=O)Cc2ccccc2)C1
651210	MUV_652_D_1882	COc1ccccc1C(c1nnnn1CS(=O)(=O)c1ccc(C)cc1)N1CCSCC1
651211	MUV_652_D_1883	COC(=O)Nc1c(-c2ccccc2)nc2ccc(C)cn21
651217	MUV_652_D_1884	Cc1ccc(Cn2[nH]nc3c(=O)nc(C4CCN(C(=O)Cc5cccs5)CC4)nc2-3)cc1
651220	MUV_652_D_1885	COc1ccc(NC(=O)CN(C)S(=O)(=O)c2ccc3c(c2)OCCO3)c2ncccc12
651224	MUV_652_D_1886	O=C(NC1CC2CCCC(C1)N2C(=O)N1CCCCC1)C1CCCCC1
651229	MUV_652_D_1887	CCOC(=O)c1c(NC(=O)CCC(=O)NCc2ccco2)sc2c1CCCC2
651232	MUV_652_D_1888	Cn1c(C(=O)N(Cc2ccccc2)Cc2ccccn2)cc2sccc21
651235	MUV_652_D_1889	CC(OC(=O)c1ccco1)C(=O)NCc1cccs1
651239	MUV_652_D_1890	COc1ccc(CCNC(=O)CSc2nc(-c3ccco3)cc(C(F)(F)F)n2)cc1OC
651246	MUV_652_D_1891	COc1cc(C2NC(=O)NC(C)=C2C(=O)OC(C)(C)C)ccc1OCC(N)=O
651248	MUV_652_D_1892	COc1ccc(C(=O)Nn2c(=O)c3ccccc3nc2C2CCC2)c(OC)c1
651249	MUV_652_D_1893	O=C(CSc1nnc2scc(-c3ccccc3)n12)N1CCCc2ccccc21
651254	MUV_652_D_1894	COc1ccccc1N1CCN(C(=O)CSc2nnc(NC(=O)c3ccco3)s2)CC1
651256	MUV_652_D_1895	CCOC(=O)C1=C(N)OC2=C(C(=O)CC(C)(C)C2)C1c1ccco1
651265	MUV_652_D_1896	Cc1ccc(Cn2c(Sc3ncccn3)nc3c2c(=O)[nH]c(=O)n3C)cc1
651268	MUV_652_D_1897	COc1ccc(-c2cc(C(F)(F)F)n3ncc(C(=O)NCC4CCCO4)c3n2)cc1
651272	MUV_652_D_1898	NC(=O)CSc1nnc(COc2ccccc2)n1CCc1ccccc1
651276	MUV_652_D_1899	CCOC(=O)c1c(C)oc2ccc(O)c(CN(C)C)c21
651310	MUV_652_D_1900	O=C(CN(CCc1ccccc1)C(=O)CNS(=O)(=O)c1ccccc1)NCC1CCCO1
651313	MUV_652_D_1901	O=S(=O)(Nc1ccc2c(c1)OCO2)c1cccs1
651320	MUV_652_D_1902	O=S(=O)(NC1CC1)c1ccc(S(=O)(=O)N2CCc3ccccc32)cc1
651325	MUV_652_D_1903	O=C(CN(C(=O)C1COc2ccccc2O1)c1ccccc1)NCC1CCCO1
651326	MUV_652_D_1904	COc1ccc(OC)c(NC(=O)CSc2nnc(CNc3ccc(C)cc3C)o2)c1
651339	MUV_652_D_1905	COc1cc(NC(=O)Nc2cccc(Cl)c2)c(OC)cc1NC(=O)CN1CCCCC1
651340	MUV_652_D_1906	COc1ccc(Cn2nnnc2C(c2cccs2)N2CCSCC2)cc1
651341	MUV_652_D_1907	COc1ccc(CN(CC(=O)NCc2ccco2)C(=O)CCC(=O)Nc2nccs2)cc1
651343	MUV_652_D_1908	CCn1c(Cc2ccccc2)nnc1SCC(=O)Nc1cc(C)on1
651345	MUV_652_D_1909	O=C(NC1CC1)C1CCN(c2ccc(S(=O)(=O)N3CCOCC3)cc2Cl)CC1
651352	MUV_652_D_1910	NS(=O)(=O)c1ccc(S(=O)(=O)N(Cc2ccccc2F)CC2CCCO2)cc1
651362	MUV_652_D_1911	O=C(C1CCCN(S(=O)(=O)c2ccc(F)cc2)C1)N(Cc1cccs1)C1CC1
651366	MUV_652_D_1912	CCn1cc(C(=O)NC2CCc3ccccc32)c(=O)c2ccc(C)nc21
651368	MUV_652_D_1913	CC(=O)c1cccc(NC(=O)N2CCCC2C(=O)Nc2ccccc2C)c1
651369	MUV_652_D_1914	O=S(=O)(Nc1ccc2nc(-c3ccco3)[nH]c2c1)c1ccccc1
651371	MUV_652_D_1915	CCOc1ccccc1-n1c(SCC(N)=O)nnc1-c1ccccc1
651375	MUV_652_D_1916	O=C(CSCC(=O)Nc1ccccc1)Nc1nccs1
651379	MUV_652_D_1917	NC(=O)C1CCN(C(c2nnnn2Cc2ccc3c(c2)OCO3)c2ccccc2Cl)CC1
651380	MUV_652_D_1918	Cc1csc(NC(=O)CNC(=O)OCc2ccccc2)n1
651381	MUV_652_D_1919	COC(=O)CSc1nnc(-c2ccc(NS(=O)(=O)c3ccccc3)cc2)o1
651383	MUV_652_D_1920	Cc1c(Cl)cccc1-n1nnnc1-c1cccs1
651392	MUV_652_D_1921	Cc1ccc(-c2nnc(N(C)C(=O)c3ccccn3)s2)cn1
651393	MUV_652_D_1922	CC1CCN(C(=O)Cn2c3ccccc3nc2SCC(=O)Nc2nccs2)CC1
651404	MUV_652_D_1923	COc1cccc(C(=O)NCC2CCN(c3ccc(S(=O)(=O)N4CCOCC4)cc3)CC2)c1
651431	MUV_652_D_1924	Cn1c(SCC(=O)N2CCCc3ccccc32)nnc1-c1ccccc1
651439	MUV_652_D_1925	Cc1ccc2cc(CN(Cc3cccs3)C(=O)c3ccco3)c3nnnn3c2c1C
651442	MUV_652_D_1926	Cc1ccc2cc(C#N)c(SCC(=O)NCc3ccco3)nc2c1
651443	MUV_652_D_1927	O=C(Cc1cccs1)Nc1nc(-c2ccccc2)cs1
651446	MUV_652_D_1928	CCCn1c(SCC(=O)N2CCCc3ccccc32)nnc1-c1ccco1
651458	MUV_652_D_1929	CC1CCCCN1C(=O)CSc1nnc(-c2cccnc2)n1C1CCCCC1
651459	MUV_652_D_1930	Cc1nn(-c2ccccc2)c2sc(C(=O)NC3CCCCC3)cc12
651464	MUV_652_D_1931	Cc1csc(NC(=O)CCC(=O)N(CC(=O)NC2CCCC2)Cc2ccco2)n1
651467	MUV_652_D_1932	CCn1nnc(-c2ccccc2NC(=O)c2ccc(-n3cnnn3)cc2)n1
651472	MUV_652_D_1933	O=C(NCc1ccco1)c1cc2sccc2n1Cc1ccccc1
651473	MUV_652_D_1934	CCCCCCSC1=C(C#N)C(c2ccc(O)cc2)CC(=O)N1
651476	MUV_652_D_1935	O=C1c2ccccc2C(=O)N1CCN1CCCCC1
651481	MUV_652_D_1936	O=C(CSc1ncn(-c2ccccc2)n1)Nc1ccccn1
651482	MUV_652_D_1937	CC(=O)Nc1ccc(S(=O)(=O)N2CCN(c3cc(C)nc4ccccc43)CC2)cc1
651483	MUV_652_D_1938	CCOC(=O)c1sc(NC(=O)CSc2nnc(C(C)C)n2CC)nc1C
651484	MUV_652_D_1939	Cc1cc(NC(=O)CSc2nc(=O)cc(N)n2-c2cccc(C)c2)no1
651490	MUV_652_D_1940	O=C(O)CSCC(=O)Nc1cccc2ccccc21
651491	MUV_652_D_1941	Cc1ccc(N2CC(C(=O)NC3=NCCS3)CC2=O)cc1
651493	MUV_652_D_1942	CCOC(=O)c1c(C)oc2ccc(OCC(N)=O)cc21
651494	MUV_652_D_1943	Nc1c(C(=O)NC2CCCCC2)nsc1C(=O)OCC(=O)NC1CCCCC1
651500	MUV_652_D_1944	COc1ccc(CN(CC(=O)NCC2CCCO2)C(=O)CNS(=O)(=O)c2ccc(C)cc2)cc1
651506	MUV_652_D_1945	Cc1ccc(-n2c(Cn3cnc4ccccc43)nnc2SCC(=O)O)cc1
651520	MUV_652_D_1946	Cc1cccc(NC(=O)C2CCCN2C(=O)OCC(C)C)c1
651521	MUV_652_D_1947	O=C(CN(C1CCCCC1)S(=O)(=O)c1ccccc1)NCc1cccnc1
651522	MUV_652_D_1948	CC(C)C(C(=O)NC1CCCCC1)N(CC1CCCO1)C(=O)CNS(=O)(=O)c1ccc(F)cc1
651524	MUV_652_D_1949	COc1ccccc1N(CC(=O)N1CCCCC1)S(=O)(=O)c1ccccc1
651530	MUV_652_D_1950	Cc1ccccc1OCc1nnc(SCC(=O)NCc2ccccc2)n1C
651534	MUV_652_D_1951	CCn1c(SCC(=O)n2c(C)c(C)c3ccccc32)nnc1-c1ccco1
651536	MUV_652_D_1952	CCCOc1ccc(N2CC(C(=O)NC(C)C)CC2=O)cc1
651537	MUV_652_D_1953	CCOc1ccccc1N(C(=O)c1ccco1)C(C(=O)NC1CCCC1)c1cccnc1
651550	MUV_652_D_1954	O=C(Cn1c(=O)sc2ccccc21)NCc1ccco1
651556	MUV_652_D_1955	O=C(CN1C(=O)C2CCc3[nH]c4ccccc4c3C2C1=O)N1CCCC1
651558	MUV_652_D_1956	CCCn1c(SCC(=O)Nc2nnc(-c3ccccc3)s2)nnc1-c1ccccn1
651560	MUV_652_D_1957	COc1cccc(N(CC(=O)N2CCN(C)CC2)S(=O)(=O)c2ccccc2)c1
651562	MUV_652_D_1958	CC(=O)c1cccc(S(=O)(=O)N(Cc2cc3cc4c(cc3[nH]c2=O)OCCO4)CC2CCCO2)c1
651572	MUV_652_D_1959	COc1ccc2[nH]c(=O)c(CN(CCN3CCCC3)C(=O)Nc3ccccc3Cl)cc2c1
651575	MUV_652_D_1960	O=c1nc(Cc2cccs2)[nH]c2ccccc12
651576	MUV_652_D_1961	COC(=O)c1c(C)c(C)sc1NC(=O)CSc1nc2c(c(=O)n(C)c(=O)n2C)n1C(C)C
651579	MUV_652_D_1962	COc1ccc(C(=O)CSc2nnc(COc3ccc(C#N)cc3)n2-c2ccccc2)cc1
651582	MUV_652_D_1963	Cc1ccc(NC(=O)CS(=O)CC(=O)N(c2ccccc2)C(C)C(=O)NC2CCCC2)cc1
651590	MUV_652_D_1964	COc1ccccc1C(=O)N1CCCC(c2nc(-c3cc(OC)c(OC)c(OC)c3)no2)C1
651592	MUV_652_D_1965	CN(C)c1ccc(-c2noc(C3CCN(S(=O)(=O)c4cccc(Cl)c4)CC3)n2)cc1
651597	MUV_652_D_1966	Cn1c(SCC(=O)NCc2ccccc2)nnc1C1CC1
651602	MUV_652_D_1967	CC(C)(C)n1nnnc1C(c1ccc2ncccc2c1)N1CCSCC1
651605	MUV_652_D_1968	CCc1cc2cc(C)ccc2nc1SCC(=O)N1CCN(C(=O)c2ccco2)CC1
651607	MUV_652_D_1969	O=C1CNC(c2cccs2)=c2c3c(sc2=N1)CCCC3
651614	MUV_652_D_1970	CCn1c(CSc2nc(C)cc(C)n2)nnc1SCC(=O)Nc1nc(-c2ccccc2)cs1
651617	MUV_652_D_1971	CCn1c(CNc2ccc(F)cc2)nnc1SCC(=O)OC1CCCCC1
651618	MUV_652_D_1972	CCCOC(=O)Nc1ccc(N2CCCCC2)cc1
651620	MUV_652_D_1973	COc1ccccc1N(C(=O)c1snc(C(N)=O)c1N)C(C(=O)NC1CCCC1)c1ccco1
651621	MUV_652_D_1974	O=C(Cn1c2ccccc2nc1-c1cncs1)NC1CCCC1
651626	MUV_652_D_1975	Cc1ccc2c(c1)N(CC(=O)N(Cc1ccc3c(c1)OCO3)CC1CCCO1)C(=O)C(C)O2
651628	MUV_652_D_1976	O=C(Nc1ncnc2sc3c(c21)CCCCC3)c1ccco1
651630	MUV_652_D_1977	CC(=O)Nc1ccc(S(=O)(=O)N2CCC(NC(=O)c3ccco3)CC2)cc1
651634	MUV_652_D_1978	COc1ccc(CNC(=O)C2CCN(c3nccs3)CC2)cc1
651636	MUV_652_D_1979	CC(C)(C)NS(=O)(=O)c1ccc(CCC(=O)NCc2ccco2)cc1
651650	MUV_652_D_1980	CCn1c(=O)c2ccccc2nc1SCC(=O)Nc1ccc(NC(=O)c2ccco2)c(OC)c1
651651	MUV_652_D_1981	Cc1ccc(C)c(NC(=O)C2CC(=O)N(C(C)C)C2)c1
651652	MUV_652_D_1982	Cc1nnc2sc(-c3ccc(C)c(NC(=O)c4cccnc4)c3)nn12
651688	MUV_652_D_1983	CCOC(=O)C1=c2sc(=Cc3cccs3)c(=O)n2C(N)=C(C(=O)OCC)C1c1cccs1
651695	MUV_652_D_1984	O=C(CSc1nnnn1C1CCCCC1)N1CCc2ccccc21
651696	MUV_652_D_1985	Cc1ccc(OCc2nnc(SCC(=O)Nc3ccc4c(c3)OCO4)n2C)cc1
651697	MUV_652_D_1986	Cc1csc(N(C)C(=O)CSc2nnc(COc3cccc4ccccc43)o2)n1
651701	MUV_652_D_1987	Cc1csc(NC(=O)CSc2nnc(-c3ccc(S(=O)(=O)N4CCCC4)cc3)o2)n1
651702	MUV_652_D_1988	CCC(OC(=O)CCc1nc2ccccc2[nH]c1=O)C(=O)c1ccccc1
651704	MUV_652_D_1989	CCN(CC)C(=O)CSc1nnc(-c2ccccn2)n1-c1ccc(C)c(C)c1
651717	MUV_652_D_1990	CN1CCN(C(=O)c2ccc(N(Cc3ccc(Cl)cc3)S(C)(=O)=O)cc2)CC1
651718	MUV_652_D_1991	COc1ccc(-c2nnc(SCC(=O)N3CCCC(C)C3)o2)c(OC)c1
651719	MUV_652_D_1992	O=C(CSc1nnc(NC(=O)c2ccco2)s1)NC1CCCC1
651724	MUV_652_D_1993	COc1ccc(Nc2nc(-c3sc(N)nc3C)cs2)cc1
651729	MUV_652_D_1994	CCc1nnc(NC(=O)C2CCN(S(=O)(=O)Cc3ccccc3)CC2)s1
651740	MUV_652_D_1995	Cc1ccc(NC(=O)CSc2nnc(-c3ccccc3C)o2)cc1C
651741	MUV_652_D_1996	COCCOC(=O)c1c(C)oc2ccc(NS(=O)(=O)c3ccccc3)cc21
651742	MUV_652_D_1997	COC(=O)c1cccc(S(=O)(=O)N2CCC(NC(=O)NC34CC5CC(CC(C5)C3)C4)CC2)c1
651744	MUV_652_D_1998	CCOc1ccc2[nH]c(=O)c(CN(Cc3ccccc3)C(=O)N3CCCC3)cc2c1
651746	MUV_652_D_1999	Cc1nonc1NC(=O)CSc1nnc(-c2ccoc2C)n1-c1cc(C)ccc1C
[truncated: 13,001 more rows]
