# Supplementary material for: PyRMD Studio: A Unified Suite for Next-Generation, AI-Powered Virtual Screening
Source: J Chem Inf Model. 2026 May 19;66(11):6197–203. doi: 10.1021/acs.jcim.6c00648 (PMC13250901; doi:10.1021/acs.jcim.6c00648)
Supplement: Supplementary file 2 [file ci6c00648_si_002.zip › decoys/hivrt_decoys.ism]

CC1(CC2=C([C@@H](C(=C(O2)N)C#N)c3ccc(c(c3)OC)OCc4cccc(c4)F)C(=O)C1)C C00716154
CC1(CC2=C([C@H](C(=C(O2)N)C#N)c3ccc(c(c3)OC)OCc4cccc(c4)F)C(=O)C1)C C00716153
c1ccc2c(c1)CCC[C@@H]2NS(=O)(=O)c3ccc(cc3)S(=O)(=O)NC4CCCCC4 C01325616
CCc1ccc(cc1)[C@H](C)NC(=O)CN2C(=O)[C@@](NC2=O)(C)c3cccc(c3)Br C08634738
C[C@@H](C(=O)Nc1ccc(cc1)NC(=O)C)Sc2c3ccccc3nc(n2)c4cccs4 C08723984
COc1ccc(c(c1OC)OC)[C@@H]2C3=C(C[C@@H](CC3=O)c4cccs4)Nc5ccccc5N2 C00720706
CC(C)Sc1cccc(c1)C(=O)Nc2c(c3c(s2)CCCCC3)C(=O)NC(=O)OC C09619905
c1ccc(cc1)N2C[C@H](CC2=O)C(=O)Nc3ccc(cc3)C(=O)Nc4ccc(c(c4)Cl)Cl C10462420
c1ccc(cc1)N2C[C@@H](CC2=O)C(=O)Nc3ccc(cc3)C(=O)Nc4cc(cc(c4)Cl)Cl C10462497
CC(C)N1C[C@@H](CC1=O)C(=O)Nc2ccc(cc2)C(=O)Nc3cc(c(cc3Cl)Cl)Cl C11097383
CC(C)Sc1ccc(cc1)CC(=O)/N=c/2\n(c3ccc(cc3s2)S(=O)(=O)N)CC#C C12071080
Cc1c(sc(n1)c2ccccc2)C(=O)NNC(=O)[C@H](C)Oc3ccc(cc3)Br C12688127
Cc1cc(ccc1Br)N[C@@H](C)C(=O)Nc2ccc(cc2)S(=O)(=O)N3CCCC3 C09616261
CC(=C)Cn1c(=O)c2c3c(sc2nc1SCC(=O)Nc4ccc(cc4)O)CCCC3 C13566211
C[C@H]1CCC[C@@H]([C@@H]1C)NC(=S)NC(=O)c2ccc(cc2)S(=O)(=O)N3CCCCCC3 C14360985
C/C(=N/NC(=O)c1c(c2ccccc2s1)Cl)/c3ccc(cc3)NC(=O)c4ccncc4 C19648214
CC1=C([C@@H](C2=C(N1)C[C@H](CC2=O)c3cccs3)c4cccc(c4)O)C(=O)OC[C@@H]5CCCO5 C19848180
CC1=C([C@@H](C2=C(N1)C[C@H](CC2=O)c3cccs3)c4cccc(c4)O)C(=O)OC[C@H]5CCCO5 C19848177
CN1CCc2c(c(c3c(c(sc3n2)C(=O)c4ccc(c(c4)OC)OC)N)c5cccs5)C1 C19852804
c1cc(cc(c1)NS(=O)(=O)c2ccc(cc2)Cl)C(=O)Nc3nc4c(s3)CCCC4 C20570773
Cc1ccc(cc1S(=O)(=O)Nc2cccc(c2)SC)c3c4c(c(=O)[nH]n3)CCCC4 C20893848
COc1cc(cc(c1OC)OC)CN2CCc3c4ccccc4[nH]c3[C@@H]2c5cccc(c5)O C23128419
C[C@@H](c1ccc2c(c1)CCCC2)NC(=O)CN3C(=O)[C@@](NC3=O)(C)c4ccc5c(c4)CCC5 C23327824
C[C@@H](c1ccc(cc1Cl)Cl)NC(=O)CN2C(=O)[C@@](NC2=O)(C)c3ccc4c(c3)CCC4 C24791235
c1ccc2c(c1)c(c[nH]2)[C@@H](CNC(=O)[C@H]3CCCN(C3)C(=O)c4ccco4)c5ccccc5Cl C25349803
Cc1c2cc(sc2n(n1)c3ccccc3)C(=O)N[C@H](C)c4ccc(cc4)NC(=O)C5CC5 C31396265
Cc1ccccc1C(=O)N[C@@H]2CCCC[C@H]2NC(=O)[C@H]3CCCN(C3)C(=O)/C=C/c4ccccc4 C34900546
CCOC(=O)C1=C(OC2=C([C@H]1c3ccc(o3)c4ccc(cc4)Br)C(=O)CCC2)N C03073470
C[C@@H]1CCC[C@H]([C@@H]1C)NC(=O)c2ccc3c(c2)NC(=O)/C(=C\c4ccc(c(c4)OC)OC)/S3 C36213559
Cc1ccccc1[C@H](C(=O)NC2CCCCC2)N(c3cccc(c3)Cl)C(=O)[C@@H]4CCC(=O)N4 C36552868
c1ccc(cc1)C(c2ccccc2)C(=O)Oc3ccc4c(c3)OC(=C([C@@H]4c5ccco5)C#N)N C38657592
COc1cc(ccc1OC(=O)c2cccs2)[C@@H]3Nc4c(c5c(s4)CCCC5)C(=N3)O C35668871
C[C@H]1C[C@@]2(CC(C1)(C)C)C(=O)N(C(=O)N2)CC(=O)Nc3ccccc3SCc4ccsc4 C21707766
Cc1cc(c(c(c1)O)c2c3c([nH]n2)C(=O)N([C@@H]3c4ccc(cc4)Br)CCOC)C C38704803
Cc1cc(c(c(c1)O)c2c3c([nH]n2)C(=O)N([C@H]3c4ccc(cc4)SC)C[C@H]5CCCO5)C C40551448
c1cc(cc(c1)Br)OCC(=O)OCc2nc(c3c4c(sc3n2)CCCC4)N C45561710
c1cc(ccc1c2nc(cs2)CC(=O)Nc3ccc(cc3)N4CCNC(=O)C4)C(F)(F)F C46668488
Cc1c2cc(ccc2sc1S(=O)(=O)[N-]c3ccc(c(c3)N4CC[NH2+]CC4)OC)Cl C49615549
c1ccc(cc1)c2c(c3ccccc3[nH]2)/C=N/N=C\4/NC(=O)[C@H](S4)CC(=O)c5ccccc5 C16713073
Cc1ccc(s1)c2csc3c2c(=O)[nH]c(n3)CN[C@@H](c4ccc5c(c4)OCCO5)C(C)C C14123985
COc1ccc(cc1)[C@H]2C[C@@H](n3c(c(c(n3)C(=O)NCc4cccs4)Cl)N2)C(F)(F)F C00866976
Cc1ccc(cc1)[C@H]2C[C@@H](n3c(cc(n3)C(=O)Nc4cccc(c4)CCC#N)N2)C(F)(F)F C03012700
Cc1cc(c(n1c2cccc(c2)Cl)C)/C=N/NC(=O)C(=O)Nc3ccc(cc3)Br C58913163
c1ccc(c(c1)C(=O)Nc2ccc(cc2)Cl)NC(=O)[C@H]3CC(=O)N(C3)c4ccc(cc4)Cl C59131788
Cc1ccc(cc1)S(=O)(=O)NC[C@H]2CCCN(C2)C(=O)c3cccc4c3[nH]c5c4C[C@@H](CC5)C C60348232
Cc1nc2c(c(cs2)c3ccccc3)c(n1)S[C@@H](C)C(=O)Nc4cc(ccc4O)C=O C62038895
Cc1ccc(s1)[C@H]2[C@@H]3C(=NN=C3OC(=C2C#N)N)c4ccc(cc4)OCc5ccccc5 C09292104
c1ccc2=[NH+]CC(=c2c1)CCN3[C@@H](C(=C(C3=O)[O-])C(=O)c4ccc(cc4)Cl)c5cccc(c5)O C63526703
CCCNC(=O)N1CCc2c1ccc(c2)S(=O)(=O)Nc3ccc(cc3Br)C C64861738
c1ccc(cc1)c2c(c3ccccc3[nH]2)/C=N/N=C/4\NC(=O)[C@H](S4)CC(=O)c5ccccc5 C16713073
c1cc(ccc1NC(=O)[C@H]2CC=CC[C@@H]2C(=O)[O-])N3CCN(CC3)c4ccc(cc4)Cl C08438864
c1cc(ccc1NC(=O)[C@H]2CC=CC[C@H]2C(=O)[O-])N3CCN(CC3)c4ccc(cc4)Cl C08438867
Cc1ccc(cc1)c2csc(c2C(=O)OC(C)C)NC(=O)[C@@H]3CCCC[C@H]3C(=O)[O-] C00674432
c1cc(ccc1NC(=O)/C(=C/c2ccc(o2)c3ccc(c(c3)C(=O)[O-])Cl)/C#N)Cl C09310997
c1ccc(c(c1)c2ccc(o2)/C=C/3\C(=O)N(C(=S)S3)c4ccc(c(c4)O)C(=O)[O-])F C10232897
Cc1cc(ccc1n2c(cc(c2C)/C=C(/C#N)\C(=O)Nc3ccc(cc3)Cl)C)C(=O)[O-] C01082991
c1ccc2c(c1)cccc2C(=O)N3CCC[C@@H](C3)C(=O)Nc4ccc(cc4C(=O)[O-])Cl C13260263
CSc1nc2ccc(cc2s1)NS(=O)(=O)c3cc(ccc3Br)C(=O)[O-] C13265068
CC(C)[C@@H](c1ccc(cc1)OC)NS(=O)(=O)c2ccc(c(c2)C(=O)[O-])Br C13310822
c1ccc(cc1)c2c3c([nH]n2)C(=O)N([C@H]3c4ccc(cc4)Br)c5ccc(cc5)C(=O)[O-] C09679099
Cc1c2cc(sc2n(n1)c3cccc(c3)C(F)(F)F)C(=O)Nc4ccc(cc4)/C=C/C(=O)[O-] C13404264
c1cc(ccc1Oc2ccc(cc2NC(=O)[C@@H]3CC=CC[C@@H]3C(=O)[O-])C(F)(F)F)Br C13466600
COc1cc(ccc1OCC=C)[C@H]2CC(=O)Nc3c2sc(c3c4ccc(cc4)F)C(=O)[O-] C15082317
Cc1cc(ccc1Nc2cnn(c(=O)c2Cl)C34C[C@@H]5C[C@H](C3)CC(C5)(C4)C(=O)[O-])F C16282777
C[C@@H]1/C(=C\c2ccc(o2)c3ccc(cc3)Br)/C(=O)N(N1)c4ccc(cc4)C(=O)[O-] C16605577
Cc1ccc(c(c1)c2c(sc(c2C(=O)OC)NC(=O)[C@@H]3[C@@H]4C[C@H]([C@@H]3C(=O)[O-])C=C4)C)C C19629941
Cc1ccc(c(c1)c2csc(c2C(=O)OC(C)C)NC(=O)[C@@H]3CCCC[C@@H]3C(=O)[O-])C C19638726
CC[C@@H]1CCc2c(sc(c2C(=O)N3CCCCC3)NC(=O)[C@H]4CCCC[C@@H]4C(=O)[O-])C1 C19645178
COc1ccc(cc1)n2c(=O)c3ccc(cc3nc2[S-])C(=O)Nc4ccc5c(c4)CCC5 C03632350
Cc1cc(ccc1n2c(cc(c2C)/C=C(/C#N)\C(=O)Nc3ccc(cc3)Br)C)C(=O)[O-] C32180692
Cc1cc(c(c(c1)C)S(=O)(=O)Nc2cc(ccc2N(C)Cc3ccccc3)C(=O)[O-])C C33253900
c1cc(ccc1[C@@H]2C(=C(C(=O)N2c3nc4ccc(cc4s3)F)[O-])C(=O)c5ccc(cc5)F)O C33556004
COc1cc(ccc1O)[C@H]2C(=C(C(=O)N2c3cccc(c3)Br)[O-])C(=O)c4ccccc4 C09272495
CC(C)(C)[C@@H]1CCc2c(sc(c2C(=O)OC)NC(=O)[C@H]3[C@@H]4CC[C@@H](C4)[C@@H]3C(=O)[O-])C1 C34772754
Cc1ccc(c(c1)C(=O)C2=C(C(=O)N([C@@H]2c3cccc(c3)O)c4nc5ccc(cc5s4)F)[O-])C C34954599
CC1=C([C@@H](N2C(=CSC2=N1)/C=C(/NC(C)C)\[O-])c3ccc(cc3)C(F)(F)F)C(=O)N(C)C C35702092
Cc1c(c(c(s1)NC(=O)[C@H]2[C@H]3C[C@@H]([C@@H]2C(=O)[O-])C=C3)C(=O)OC)c4ccc(cc4)F C35897935
CCOC(=O)C1=C(N=C2N([C@H]1c3cc(ccc3C)C)C(=CS2)/C=C(/NC4CC4)\[O-])C C36050331
CC1=C([C@H](N2C(=CSC2=N1)/C=C(/NCC3CC3)\[O-])c4ccc(cc4)Cl)C(=O)OC C36050733
CC1=C([C@H](N2C(=CSC2=N1)/C=C(/NC(C)C)\[O-])c3ccc(cc3)Cl)C(=O)N(C)C C36072044
c1ccc(cc1)S(=O)(=O)[N-]c2c(nc3ccccc3n2)Nc4ccccc4Br C08606728
Cc1ccc(cc1C)N2[C@@H](NC(=O)C(=C2[S-])C#N)c3cn(nc3c4ccccc4)c5ccccc5 C39887723
CSc1ccc(cc1)[C@@H]2c3c([nH]nc3C(=O)N2Cc4ccc(cc4)F)c5cc(ccc5[O-])Cl C39899077
COc1ccc(cc1)CCN2[C@H](c3c([nH]nc3C2=O)c4cc(ccc4[O-])Cl)c5ccccc5 C39899132
Cc1c\2c(oc1C(=O)NC3CCCC3)CCC/C2=N\N=C(\C(C(C(F)(F)F)(F)F)(F)F)/[O-] C40823164
CCC(=O)O[C@]1([C@@H](C[C@@H]2[C@]1(C[C@@H]([C@@]3([C@@H]2C[C@@H](C4=CC(=O)C=C[C@]43C)F)F)O)C)C)C(=O)[S-] C44019991
c1ccc2c(c1)-c3ccccc3C2COC(=O)N[C@H](Cc4cc(cs4)Br)C(=O)[O-] C02579382
c1ccc(c(c1)CSc2nnc(s2)/N=C(/C(=C/c3c[nH]c4c3cccc4)/C#N)\[O-])F C45165878
c1cc(cc(c1)Cl)NC(=O)N2CC[C@H]([C@H](C2)CC3=NCCc4c3ccc(c4)F)CC(=O)[O-] C49590592
CCc1ccccc1n2c(nnc2[S-])c3cnn4c3N[C@H](C[C@@H]4C(F)F)c5ccccc5 C02791224
c1ccc(c(c1)[N-]S(=O)(=O)c2ccc(cc2)/C=C/C(=O)Nc3ccc(cc3)CC#N)Cl C15029190
Cc1cc(c(n1c2ccc(c(c2)Cl)C(=O)[O-])C)/C=N/NC(=O)c3cccc(c3)Cl C59248927
Cc1cc(nc(n1)/N=C(\N/C(=N/c2ccc(c(c2)Cl)F)/[S-])/N3CCC[C@@H](C3)C)C C14160240
c1ccc(cc1)CSC2=NC(=O)[C@H]3[C@H](C4=C(CCCC4=NC3=N2)[O-])c5ccc(cc5)O C39731162
CC(=O)Nc1ccc(cc1C(=O)[O-])N2CCN(CC2)C(c3ccccc3)c4ccccc4 C35422768
c1ccc(c(c1)CN2CCN(CC2)c3ccc(c(c3)C(=O)[O-])NC(=O)C4CCCC4)F C64590479
CCCOc1ccc(cc1)[C@H]2CC(=O)Nc3c2sc(c3c4ccc(cc4)OC)C(=O)[O-] C64796784
COc1ccc(cc1)c2c3c(sc2C(=O)[O-])[C@@H](CC(=O)N3)c4ccc(cc4)OCC#C C64796802
CC(C)Oc1ccccc1[C@H]2CC(=O)Nc3c2sc(c3c4ccc(cc4)OC)C(=O)[O-] C64796959
CCCOc1ccc(cc1OC)[C@@H]2CC(=O)Nc3c2sc(c3c4cccc(c4)F)C(=O)[O-] C64797404
c1(c([nH]c(=O)[nH]c1=O)C(=O)[O-])Cl C01663997
C1C=CC[C@H]([C@H]1C(=O)N)C(=O)[O-] C05133348
C1[C@H](NC(=O)NC1=O)CC(=O)[O-] C05382693
c1(c(no[n+]1[O-])N)C(=O)[O-] C05510646
C1C[C@H](C[C@@H]1C(=O)N)C(=O)[O-] C01602177
Cc1c(c(c(cn1)CO)CO)[S-] C11535826
c1cc(ccc1[C@H](C(=O)[O-])O)O C00395645
c1(c(nsn1)N)C(=O)[O-] C01698560
C[C@]1(CC[C@H](C[C@@H]1CC(=O)[O-])O)O C05495692
C[C@@]1(CC[C@H](C[C@@H]1CC(=O)[O-])O)O C05495691
c1cc(sc1)[C@@H]2C=C(NC(=O)N2)C(=O)[O-] C11757498
C1CCC(C1)(C(=S)N)C(=O)[O-] C19413951
c1cc2nnc(n2cc1N)[S-] C19733887
c1(c(nc(nc1Cl)[O-])N)[N+](=O)[O-] C19800909
c12c([nH]c(=S)[nH]1)nc([nH]c2=S)[O-] C06188102
Cc1cnc(cn1)c2nnc(n2N)[S-] C26513792
Cc1c(cnn1C)c2nnc(n2N)[S-] C26513899
CC(C)n1c(ccn1)c2nnc(n2N)[S-] C26548028
C1CCC(CC1)n2c-3nnnc3c(nc2N)[O-] C17025475
c1(c(nc2c(n1)non2)[O-])N C03163100
c1(=S)[nH]c(nc(=S)[nH]1)[S-] C02031569
CCn1c(nnc1[S-])c2c(non2)N C04343443
c1(c(nc(s1)N)O)C(=O)[O-] C19201738
C1CCC2(CC1)C(=O)N[C@@H]([N-]2)[C@@H](CO)O C35015693
C1CCCC2(CC1)C(=O)N[C@H]([N-]2)[C@H](CO)O C35015834
C1CC[C@@H]2[C@H](C1)N(C(N2O)C(=O)[O-])O C35183028
c1cc(ccc1C2(CCOCC2)C(=O)[O-])N C36155123
C1CC(CCC1C(=O)[O-])NC(=O)N C37472028
c1c([nH]c(nc1=S)N)[O-] C31628169
CC1([C@H](CC[C@@]1(C)C(=O)[O-])C(=O)N)C C05447400
C1=C/C(=C\2/C(=NNN2)C(=O)[O-])/C(=O)C=C1 C20130697
C1C[C@H]([C@H](C1)C(=O)[O-])C(=O)N C39065197
CC(=O)C1=C(NON1[O-])N C39069252
c1(c(noc1N)C(F)(F)F)C(=O)[O-] C39084260
C[C@@H]1C(=C2C=CC(=[NH2+])C=C2[N-]1)CC(=O)[O-] C39105335
c1c(c(cs1)N)CC(=O)[O-] C39135291
c1c(cc2c(c1N)n[n-]n2)[N+](=O)[O-] C01511315
c1cc2c(cc1C(=O)[O-])[nH+]cc(c2N)C(=O)[O-] C40174306
C1CC[C@@H]([C@H](C1)c2nc([nH]n2)N)C(=O)[O-] C41062934
C1C=CC[C@H]([C@@H]1c2nc([nH]n2)N)C(=O)[O-] C41062937
c1csc2c1[C@H](N(CC2)C(=O)N)C(=O)[O-] C44591926
c1c[nH]c2c(c1=O)c(c[nH]2)C(=O)[O-] C44712595
c1c(c2c(c[nH+]cc2[nH]1)C(=O)[O-])C(=O)[O-] C44713265
c1(nnc(s1)S(=O)(=O)N)[S-] C45787397
c1ccc2c(c1)c(n[nH]2)/C(=N/c3[nH]ncn3)/[O-] C23141440
Cn1c2c([nH]c1=S)nc([nH]c2=S)[S-] C13003466
c1[nH]c2c([nH]c(=S)nc2n1)[O-] C18127213
C[C@@H]1[C@@H]([C@@H](n2c(cc(=O)[nH]2)N1)C)CC(=O)[O-] C58038230
c1c(cc(c2c1n[nH]c2C(=O)[O-])F)O C14984156
Cc1c(c(nc(n1)N)C2CC2)C(=O)[O-] C66134437
CC1=C2CCCC[C@]2(OC1=O)O C05757559
CC1CCN(CC1)C(=S)NC C05855314
C[C@@]12CCCC(=C1CC[C@@H]2O)OC C04825962
C[C@@H]1[C@@H]2C[C@H](C1(C)C)CC(=O)N2 C05912365
C1C[C@@H]2[C@H](CCCC2=O)[C@@H](C1)O C17251186
C[NH+]1CCN(CC1)C(=S)[S-] C19701962
C#CCN[C@H]1CCOc2c1cccc2 C19875689
CC1=NC(N(C1(C)C)O)(C)C C19942868
C1CCC2=C(CC1)C(=O)O[C@@H]2O C21993180
Cc1ccc2c(c1)cc3n2cn[nH]c3=S C26440817
CC1(CCC2(CC1)OCCO2)O C26474621
C1C=C[C@H]2[C@@H]1[C@@H](C=C2C=O)O C34596326
c1c2c(cc3c1OCCCO3)NCC2 C37116802
C[C@]1(NCCO1)C(F)(F)F C37245196
c1ccc2=CC(=O)/C(=C/3\NCCO3)/C=c2c1 C01512253
C1C[C@H](C[C@@H]2[C@@H]1CC[C@@H]2C(=O)CCl)O C39055695
CC(=N[C@@H]1CCCC[C@H]1O)C C39059614
CC(C)[C@]1(CC[C@@](O1)(C)O)C C39103568
CC(C)C1=N[C@H](C(=C)S1)CO C39104519
CC(C)[C@H]1CC(=O)NCCS1 C39104646
CCC1=N[C@](CS1)(C(C)C)O C39104705
CSC1(CC(=O)C(=C1)O)SC C39112114
Cc1c[nH]c(c1C(=O)C)SC C39318542
C1C[C@@]2(C[C@@H]1O)C[C@@H](CN2F)F C39505570
C1C[C@]2(C[C@H]1Cl)C[C@@H](CN2Cl)O C39506101
C1C[C@H]([C@@]2(CC[C@@H](C2)F)N(C1)F)O C39512263
C1C[C@H](C[C@@]2(C1)CCC[C@@H](N2F)O)F C39523725
C[C@]1([C@@H](COC1(C)C)C#N)O C37633257
C[C@]12CC[C@H](C1(C)C)CNC2=O C03845946
c1cc(nc2c1NCCO2)Br C39961385
CC(C)NC1(CCSCC1)C#N C41048764
C[C@@H]1C[C@H](CC2=C([C@H]3C1C3)C(=O)OC2)O C43762653
c1c([nH+]c(s1)C2CCC2)[O-] C44118916
C1C(=O)N[C@H]2[C@@]13C=CC=C[C@@H]3C=C2 C45027818
C[C@]12C[C@]1(C(NC2=O)(C)C)C C45070271
c1cc2c(c3c1cc[nH]3)nccn2 C45823570
c1cc(c(cc1[C@H]([C@H]2CCOC2)O)F)F C48629171
C[C@@]1(CSC[C@@](N1)(C)C#N)C#N C12416483
C1CC=C(C1)[C@@H]([C@@H]2CCCO2)O C50329059
C#CCN[C@]1(CCSC1)C#N C51962609
C[C@H]1C[C@@H]1NC(=O)[C@@H](C)Cl C52276832
c1coc2c1/C(=N\O)/CCC2 C04697251
c1c(cncc1F)[C@H]2CCC[C@H]2O C53751840
CC1(COC(=O)C(N1)(C)C)C C54008310
c1c(cncc1Br)C2(CC2)O C54346389
C[C@H]1COC(=O)C2(N1)CCCC2 C58425325
c1cc(ccc1[C@@H]([C@@H]2CCCOC2)O)F C62239016
C1C[NH+]2CCC1[C@@H]3[C@H]2C(=CC(=O)C3)[O-] C62720108
CC1([C@@H]2CC[C@]13CNS(=O)(=O)[C@@H]3C2)C C22116207
CCc1c(c[nH]n1)Br C39247290
C[C@H]1C(=O)CC[C@H](C1(C)C)C(=O)[O-] C04085892
Cc1csc2n1cc(n2)C(=O)[O-] C03749183
C1C[C@H]2C[C@@H]1[C@@H]3[C@@H]2CC(C3)C(=O)[O-] C04896780
C[C@@]1(CC2CCC1CC2)C(=O)[O-] C05190115
CC1([C@H]2CC[C@](C2)(C1=C)C(=O)[O-])C C00299204
C[C@@H]1CCCC[C@@H]1CC(=O)[O-] C00392269
c1cc(ccc1[N+](=O)[O-])[S-] C01691710
C1CC[C@@H]([C@H](C1)C(=O)[O-])Br C04536690
Cc1cc(c(cc1[N+](=O)[O-])Cl)[O-] C05765131
CC(C)[C@@H](C(=O)[O-])Br C00162626
CC1(C[C@H](CCO1)C(=O)[O-])C C00323256
C1C=CC[C@@H]2[C@@H]1CC(C2)C(=O)[O-] C01435882
C1CC(CCC1C(=O)[O-])(F)F C02510718
Cc1nc2c(c(n1)C(=O)[O-])C[C@H](CC2)C C11729804
Cc1nc2c(c(n1)C(=O)[O-])C[C@@H](CC2)C C11729803
CC[C@@H](C)n1c(nnn1)[S-] C20587732
Cc1ccsc1C2=NO[C@H](C2)C(=O)[O-] C20594081
C1C[C@@H](CC=C1)/C=C\C(=O)[O-] C26687757
CC1([C@@H]2CC[C@]1(C(=O)C2=C)C(=O)[O-])C C28393604
CC(=O)[C@H]1CCCC[C@@H]1C(=O)[O-] C33794637
CC(=O)[C@@H]1CCCC[C@H]1C(=O)[O-] C33794638
C1CCc2c(c(on2)C(=O)[O-])C1 C34928918
C1CC[C@@H]2[C@H](C1)CCCN2C(=O)C(=O)[O-] C36827641
Cc1c(sc(n1)C(C)(C)C)C(=O)[O-] C36928978
c1c2c(sc1C(=O)[O-])CCCC2 C02565725
C1C/C(=C(/C(F)(F)F)\[O-])/C(=O)C1 C12394374
CC1([C@H]2[C@@H]1C=CC=C2)C(=O)[O-] C39066069
C=C1[C@@H]2CC[C@@H](C2)[C@@H]1C(=O)[O-] C39066241
C1[C@@H]2CC3(C[C@@H]1C2C3)C(=O)[O-] C39066270
C/C(=C\1/C[C@@H]1C(=O)[O-])/C2CC2 C39066274
C1CC[C@@H]([C@H](C1)C#N)C(=O)[O-] C39066333
C[C@H]1C[C@H](C=C(C1)C(=O)[O-])C C39117901
C1C=C(N=C2C1=C(C=N2)C(=O)[O-])Cl C39133486
C[C@@]1(CCCC1(C)C)C(=O)[O-] C36447954
c1c2c(sc1Cl)C(=O)C=C2[O-] C39294513
C[C@]1(CC[C@@H](C1(C)C)C#N)C(=O)[O-] C39780694
C[C@@]12CC[C@@](C1(C)C)(OC2)C(=O)[O-] C39850488
c1cnc(cc1[N+](=O)[O-])[S-] C43567444
c1ccc2c(c1)CC(=C2[O-])C(=O)C(F)F C43651287
C1C[C@H]2C[C@@H]1CN2c3nnc(s3)[S-] C44241993
Cc1nc(c(s1)C(=O)[O-])C(F)F C44831895
Cc1ccc(c(=O)n1C(C)(C)C)C(=O)[O-] C49814482
C1CCC(C1)[C@H]2C[C@H]2C(=O)[O-] C51690474
C[C@@H]1CCC[C@@]2(C1)C[C@@H]2C(=O)[O-] C52126831
Cc1c2c(nn(c2sc1C(=O)[O-])C)C C58268058
CCC1CCC2(CC1)C[C@H]2C(=O)[O-] C52126663
CC(C)(C)c1[n-]c(c(n1)C#N)C#N C62718611
CS[C@H]1CCCC[C@H]1C(=O)[O-] C62766673
CC(C)(C)[C@H]1C2(O1)CCN(CC2)C(=O)[O-] C64033511
C[C@@H]([C@@H]1C(OC(O1)(C)C)(C)C)C(=O)[O-] C64034265
CCN(CC)C(=NC(=O)Nc1cc(on1)C)C(Cl)Cl C02148337
c1ccc2cc(ccc2c1)NC(=O)COC(=O)C3=COCCO3 C03330244
Cc1ccc(cc1)C(=O)N(CC(=O)Nc2cc(on2)C)C3CC3 C00325847
CCCCC(=O)Nc1c(c2c(s1)CN(CC2)C(=O)OC)C#N C05255559
CN(C)S(=O)(=O)c1ccc(cc1)NC(=O)OC2CCCC2 C01703565
Cc1ccc(o1)CNC(=O)COc2ccc3c(c2)nccn3 C06206434
CC(=O)N/N=C/c1ccccc1OS(=O)(=O)c2ccccc2 C05726135
CO[C@H]1[C@@H]([C@@H]([C@@H]2[C@@H](O1)CO[C@@H](O2)c3ccccc3)O)OCC=C C06793141
CC(C)[C@@](C)(C#N)NC(=O)COc1c2ccsc2ncn1 C07718617
CCCCN(C)C(=O)CN1C(=O)C2(CCC(CC2)C)NC1=O C08272957
CC1CCN(CC1)C(=O)COC(=O)c2ccc(cc2)NC(=O)C C08340561
Cc1cc2c(cc1C)occ2CC(=O)NC[C@H](C)n3cncn3 C12201587
COc1ccc(cc1)c2cnnc(n2)NC[C@H]3CCCCO3 C12303542
CCc1cc(on1)C(=O)N[C@H]2CC(=O)N(C2)CC(C)(C)C C14949910
CCCN1C=NS(=O)(=O)c2c1ccc(c2)C(=O)NCC=C C15867486
Cc1cc(=O)oc(c1C(=O)OCC(=O)N[C@H]2CCCC[C@@H]2C)C C16313897
Cc1c(cnn1C)[C@@H](C)NC(=O)c2ccc(cc2)C(=O)OC C24998195
C[C@@H]([C@H]1CCCO1)NC(=O)c2c(cn(n2)c3ccccc3)OC C27879182
Cc1cn2c(n1)sc(n2)NC[C@H](C(C)C)N3CCOCC3 C28069712
Cc1cc(n(n1)CCNC(=O)c2ccn(n2)C3CCCC3)C C28573859
Cc1cc(nn1C)CN(C[C@H]2CCC=CC2)C(=O)c3c[nH]cn3 C35497256
CN(C)C(=O)c1cccc(c1)NCc2cc(sc2)[N+](=O)[O-] C37562981
Cc1c(sc(n1)Cl)S(=O)(=O)NC(C)(C)C(=O)OC C38107822
CCN(c1ccccc1C)S(=O)(=O)[C@H]2C=C([NH+]=C2)C(=O)[O-] C39559816
c1cc(ccc1c2nc(on2)CCNC(=O)[C@@H]3CCCO3)F C41155243
CC(C)c1ccc(cc1)N2C[C@@H](OC2=O)CNS(=O)(=O)C C41178227
C[C@@H](C(=O)Nc1nnc(s1)C(C)C)Sc2nncs2 C42713649
CCn1cc(cn1)NC(=O)N(C)Cc2ccc(cc2)N(C)C C43645666
CN(Cc1cnn(c1)c2ccccc2)C(=O)NC[C@@H]3CCCO3 C44891036
CCC(CC)C(=O)N1CCC(CC1)n2cc(nn2)C(C)(C)O C48436146
CC(C)Oc1ccccc1NS(=O)(=O)c2cnn(c2)C C48654304
c1ccc(c(c1)NCCC(=O)N2CCSCC2)[N+](=O)[O-] C48791042
C1CCC(CC1)C(=O)NCCc2nn3c(nnc3s2)C4CC4 C49721928
c1ccc(cc1)OCC(=O)N[C@@H](C#N)c2ccc3c(c2)OCO3 C49921985
CC[C@@H](CC#N)NS(=O)(=O)c1c(nc2n1cccc2)Cl C54178978
Cc1cc(n(n1)CC(=O)Nc2c(c(c(s2)C)C)C(=O)OC)C C36686006
Cc1cc(nc(n1)c2ccncc2)N(C)CC(=O)NC(C)(C)C C57825697
CCOc1ccc(cc1)NC(=O)/C(=C/c2csnn2)/C#N C44022996
Cc1c(c(on1)C)COc2ccc(cc2)/C=C(\C#N)/C(=O)NC C60544283
COc1cc(cc(c1O)OC)/C=N/S(=O)(=O)c2ccccc2 C13126858
CC(C)CN(C)C(=O)C(=O)Nc1ccc(cc1)c2csnn2 C62627118
C[C@@H](c1ccc(cc1[N+](=O)[O-])S(=O)(=O)NC)[C@H](C)Cl C63043932
C[C@H](C(=O)OC)NC(=O)C1=NN=C(C1)c2ccc(cc2)Cl C64186310
CCn1cnnc1CCNc2c3c(c(sc3ncn2)C)C C65500509
Cc1c(sc2c1c(ncn2)N[C@H](COC)c3ccnn3C)C C65525518
Cc1c(nnn1c2ccc(cc2)OC(C)C)C(=O)NC3CC3 C66815556
Cc1nc(on1)CCCNC(=O)N2CCC[C@@H]2c3ccsc3 C67084207
CC(C)(C)C(=O)N1CCCN(CC1)C(=O)NCCCOC C67358386
CCc1ncc(s1)CN(C)C(=O)N[C@@H](C)c2cnn(c2C)C C67460525
Cc1cc(no1)CNC(=O)Cc2c(oc(n2)c3cccs3)C C67499062
c1cc(c(cc1C(=S)N)C[NH+]2CCCC[C@H]2CCO)F C19478851
c1cc(ccc1[C@@H](c2ccc3c(c2)CC(=O)N3)[NH3+])Br C19969611
Cc1cc(cc(c1NC(=O)C2(CCCCC2)[NH3+])C)Br C20033050
c1cc(sc1[C@@H](c2cc3c(cc2F)NC(=O)CC3)[NH3+])Br C35382741
c1c(c[nH]c1C(=O)N[C@H]2CC[NH2+]C3(C2)CCCCC3)Br C36260939
c1cc(ccc1F)S(=O)(=O)NCC2(CCCCCC2)[NH3+] C36266843
C[C@H]1CCC[C@@H](C1)[NH2+][C@@H](C)c2ccc(cc2)S(=O)(=O)N C36954826
CCC[C@H](C(=O)Nc1ccc(c(c1)C(F)(F)F)Br)[NH3+] C37014801
c1cc(c(cc1C#N)Br)NC(=O)C2(CCCCC2)[NH3+] C37031088
c1cc(ccc1C[NH3+])C(=O)N[C@@H]2CCC[C@@H](C2)C(F)(F)F C37042542
c1cc(ccc1C[NH3+])C(=O)NC2CCC(CC2)C(F)(F)F C37044154
c1ccc(c(c1)C#CC[NH3+])NC(=O)c2cc3c(s2)CCC3 C37550912
c1cc(ccc1C#CC[NH3+])NC(=O)c2cc(cc(c2)Cl)Cl C37551040
c1cc2c(c(c1)Cl)sc(n2)c3c[nH]c(n3)C4(CCC4)[NH3+] C37605084
C[NH+]1CC[C@@H](C1)CNc2ccc(cc2C(=S)N)C(F)(F)F C37647214
C[C@@H]1[C@H]([NH2+][C@@H]([C@@H](C1=O)C)c2ccc(cc2)O)c3ccc(cc3)O C04020632
C[C@@](c1ccc(cc1)Br)(C(=O)N)[NH2+]CC2CC2 C37952189
C[C@@H](c1ccc(s1)Br)[NH2+]C2CCC(CC2)C(=O)N C38003243
c1cc(sc1C(=O)N[C@H]2CCCC[C@H]2[NH3+])Br C38048683
c1c(c(sc1Cl)Cl)S(=O)(=O)N[C@@H]2CCCC[C@@H]2[NH3+] C38049939
c1cc2c(cc1S(=O)(=O)N[C@@H]3CCCC[C@H]3[NH3+])CCCC2 C38049993
C[C@@H](C(=O)Nc1ccccc1N)[NH+]2CCc3c(ccs3)C2 C40162749
C[C@@H](C(=O)Nc1ccc(c(c1)C(F)(F)F)N)[NH+]2CCCC2 C40162764
C[NH+]1CCC[C@H](C1)Nc2ccc(c(c2)C(F)(F)F)C(=S)N C40716151
Cc1cc(cc2c1NC(=O)[C@H]2[NH2+][C@@H]3CCC[C@@H](C3)O)Br C42117729
CC(C)CN(c1ccc(cc1C(=[NH2+])N)C(F)(F)F)C(C)C C42583986
C[C@H]([C@H](c1ccccc1Br)N(CCO)C2CCCCC2)[NH3+] C43093370
c1ccc(c(c1)[C@@H](C[NH3+])N(CCO)C2CCCC2)Br C43093372
C[C@@H]([C@@H](c1ccc(s1)Br)N2CCC[C@@H](C2)CO)[NH3+] C43260877
C[C@@H]([C@H](c1ccc(s1)Br)[NH+]2CCCC[C@@H]2CO)N C43261321
CC[C@H](Cc1cc(cc(c1O)OC)I)[NH3+] C44399908
C[NH+]1CCC[C@@H](C1)CNC(=O)c2cc3cc(ccc3s2)N C44532382
C[C@](CSc1ccc(cc1)Br)(C(=O)N)[NH2+]C C45551562
C[C@@H](c1cccc(c1)O)[NH2+]Cc2cccc(c2O)Br C48797093
c1cc2c(cc1Br)[nH]cc2[C@@H](C3CC[NH2+]CC3)O C50165968
Cc1ccc(c(c1)NCCC[NH+]2CCCC[C@H]2C)C(=S)N C51596408
Cc1ccc(c(c1)C)S(=O)(=O)Nc2ccc(c(c2)C[NH3+])F C51635221
c1cc(c(c(c1)Br)C[NH+]2CCC[C@H]2CCCO)N C52756956
Cc1cc(c[nH+]c1N[C@@H](C)c2ccc(cc2)Br)N C52813167
C[C@H]1CCC[C@](C1)(CO)[NH2+]Cc2cccc(c2O)Br C53117564
C[C@H]1CCCN(C1)[C@@H](C[NH3+])c2cc(ccc2O)Br C32070592
c1cc(c(cc1C[NH2+][C@@H]2CCC[C@@H](C2)O)Br)O C58872354
CC[C@H]([C@H](c1ccc(cc1)Br)N2CCC(CC2)CO)[NH3+] C42952742
C[NH+]1CCCC[C@@H]1CNc2ccc(cc2N)Br C44563534
c1cnc(cc1Oc2cc(c(cc2Cl)Cl)Cl)C(=[NH2+])N C61814520
c1cc(ccc1CC(=O)N[C@@H]2CCC[C@H]2C[NH3+])C(F)(F)F C61883604
Cc1cc(ccc1N(C)[C@@H](C)c2ccc(cc2)Cl)C(=[NH2+])N C62014713
c1ccc2c(c1)c(nnc2NCC[NH3+])c3ccc(cc3)Cl C62201863
C[C@@H]([C@](c1ccccc1OC(F)(F)F)(C(F)(F)F)O)[NH3+] C62784405
c1cc(sc1S(=O)(=O)N[C@H]2CCCCC[C@H]2[NH3+])Cl C63213904
CC1(CC(CC([NH2+]1)(C)C)NC(=S)Nc2ccc(cc2)F)C C00173162
C[C@]12CC[C@@H](C[C@@H]1CC[C@@H]3[C@@H]2CC[C@]4([C@H]3CC[C@@H]4[NH2+]CCO)C)O C12660360
C[C@H]1CCC[NH+](C1)[C@@H](C)C(=O)Nc2ccc(cc2)C(=S)N C19992248
C[C@@H]1CCc2ccccc2N1Cc3ccc(cc3F)C(=[NH2+])N C20027894
Cc1c(c2c(ncnc2s1)NCC[NH3+])c3ccc(cc3)Cl C20321605
C[C@@H]1CCC[NH+](C1)[C@@H](C)C(=O)Nc2c(cc(cc2Cl)Cl)N C20549115
CC(C)[NH2+]CC[C@@H](c1ccccc1)c2cc(ccc2O)CO C22060816
C[C@@H](c1ccc(cc1)NC(=O)c2ccc(cc2)C(C)(C)C)[NH3+] C22174124
c1cc2nc(c(n2cc1Cl)Br)CSC(=[NH2+])N C27093486
C[C@@](C[NH3+])(c1ccc(cc1)Oc2ccc3c(c2)CCCC3)O C32177401
CN(c1ccc(cc1)O)[C@H](C[NH3+])c2ccc(cc2Cl)Cl C33454892
Cc1cc(c(s1)C)S(=O)(=O)NCC2(CCCCC2)[NH3+] C36266647
C[C@H](c1ccco1)Nc2c3cc(ccc3[nH+]cc2N)Br C36813163
CC[C@@H](c1ccc(cc1)Br)[NH2+]Cc2ccc(cc2O)O C36991635
C[C@H](Cc1ccc(cc1)Br)NC(=O)C[C@@H](C)[NH3+] C37608095
c1cc(c(cc1Br)C(F)(F)F)NC(=O)C2CCC(CC2)[NH3+] C37630733
Cc1cc(c(c(c1C)S(=O)(=O)N[C@H]2CCCC[C@@H]2[NH3+])C)C C38050000
CCC[C@]12C[NH+]3C[C@]([C@@H]1O)(CCN(C2)[C@H]3c4ccc(cc4)N)CC C39951249
c1cc(ccc1CNC(=O)c2ccc(s2)C#CC[NH3+])Cl C40234070
C[C@H](c1ccccc1Br)NC(=O)[C@H](C(C)(C)C)[NH3+] C40462586
Cc1cccc(c1NCc2ccc(cc2)OCC[NH3+])C(C)C C41502536
C[C@H]([C@H](c1cccc(c1)Br)Oc2ccc(cc2)CO)[NH3+] C43023977
C[C@H]([C@H](c1ccc(s1)Cl)[NH+](CCO)C2CCCCC2)N C43253980
CC[C@@H]([C@@H](c1ccc(s1)Br)[NH+](CC)CCO)N C43261154
CC[C@H]([C@@H](c1ccc(s1)Br)[NH+](CC)CCO)N C43261157
C[C@@H]([C@H](c1ccc(s1)Br)[NH+](CCO)C2CCCC2)N C43262841
c1cc(ccc1CO)O[C@H](C[NH3+])c2ccc(s2)Br C43265514
C[C@@H]([C@@H](c1ccc(s1)Br)Oc2ccc(cc2)CO)[NH3+] C43265524
CC[C@H]([C@H](c1cc(cs1)Br)N2CCC(CC2)CO)[NH3+] C43285157
CC[C@@H](Cc1cc(cc(c1O)OC)I)[NH3+] C44399906
Cc1c(sc(n1)c2ccc(cc2)C(F)(F)F)C[C@@H](CO)[NH3+] C44466154
c1cc(ccc1C[C@H](CO)[NH3+])OC([C@H](C(F)(F)F)F)(F)F C44466178
C[NH+]1CCCC[C@@H]1CNC(=O)c2cc(c(c(c2)Cl)Cl)N C44563001
c1ccc(c(c1)C(F)(F)F)NC(=O)C2(CCCCC2)C[NH3+] C44762090
c1cc2c(cc1Br)c(c(c[nH+]2)N)NC[C@H]3CCCOC3 C44981925
CC(C)[NH+]1CC[C@H](C1)CNc2ccc(c(c2)C(F)(F)F)N C45118758
C[C@H](C(=O)Nc1c(cc(cc1Cl)Cl)N)[NH+]2CCCSCC2 C48895879
Cc1cc(c(s1)C)[C@@H](C)NC(=O)c2ccc(s2)C#CC[NH3+] C49513972
CC(C)(C)NC(=O)[C@@H](Cc1ccc(cc1)C(F)(F)F)C[NH3+] C50304506
COc1cc(cc(c1O)Br)C[NH2+][C@@H]2CCCC[C@@H]2O C51990330
CC1CCC(CC1)(CO)[NH2+]Cc2cc(cc(c2O)Cl)Cl C53113247
CC(C)C[C@@H]([C@H](c1cc2c(c(c1)Br)OCO2)O)[NH3+] C54929321
c1ccc(cc1)[C@H](CC(=[NH2+])N)Oc2ccccc2Br C55023627
CC[C@@H]([C@@H](c1ccc(s1)Br)N(CCO)C(C)C)[NH3+] C43262725
CC[C@H]([C@@H](c1ccc(s1)Br)N(CCO)C2CCCC2)[NH3+] C43262831
CC[C@@H]([C@H](c1ccc(s1)Br)N(CCO)C2CCCC2)[NH3+] C43262833
COc1ccc(cc1)[C@@H]([C@H]2[C@@H](SC(=[NH+]2)N)c3ccccc3)O C05003662
CC1CC[NH+](CC1)[C@H](C(C)C)C(=O)Nc2ccc(c(c2)N)Cl C62463616
C[C@@H](C(=O)Nc1c(cc(cc1Cl)Cl)N)[NH+]2CCCC2(C)C C63065598
c1cc(ccc1/C=C/S(=O)(=O)N[C@@H]2CCCCC[C@@H]2[NH3+])Cl C63213668
Cc1ccc(o1)CNc2c(c3c(s2)CCCCCCCCCC3)C#N C01762792
CC(C)(C)c1ccc(cc1)C(=O)Nc2c(c3c(s2)CCCCC3)C#N C01771893
CC[C@H]1[C@H]([C@H](c2ccccc2N1C(=O)c3ccccc3)Nc4ccccc4)C C04562062
Cc1ccccc1C(=O)Nc2c(c3c(s2)C[C@@H](CC3)C(C)(C)C)C#N C00996516
CC/C(=N/NC(=O)c1ccc(cc1)C(C)C)/C23CC4CC(C2)CC(C4)C3 C04651678
c1ccc2cc3c(cc2c1)c(ccn3)Nc4ccc(cc4)N5CCCCC5 C01547859
CC(C)c1ccccc1NC(=O)c2cc(nc3c2cccc3)c4cccs4 C02747475
Cc1ccc(cc1C)c2cc(c3ccccc3n2)C(=O)N[C@@H]4CCCC[C@H]4C C03046122
CC(C)(C)c1ccc(cc1)C(=O)Nc2ccc(c(c2)Cl)N3CCCC3 C02960335
c1ccc(cc1)N/C(=N\N=C\c2c3ccccc3cc4c2cccc4)/S C04631212
CC(C)c1ccc(cc1)NC(=O)[C@H](c2ccccc2)N3CCc4c3cccc4 C03614331
Cc1ccc(cc1)Nc2c3c(csc3ncn2)c4ccc(c(c4)C)C C05332763
c1ccc(cc1)CNP2(=O)C=C(OC(=C2)c3ccccc3)c4ccccc4 C03198608
CC(=C)c1cccc(c1)C(C)(C)NC(=O)/C=C/2\C(c3ccccc3N2C)(C)C C03166225
Cc1ccc(cc1)CC(=O)Nc2ccc(cc2)c3nc4ccc(cc4s3)C C06300055
C/C(=C\c1ccccc1)/c2c(n3cc(ccc3n2)Cl)NC(C)(C)C C13282706
Cc1cccc(c1Nc2c(nc3n2c(ccc3)C)c4ccc(s4)Cl)C C03911550
CCOc1ccc(cc1)c2[nH]c(c(n2)c3ccccc3)c4ccccc4 C02053289
CC(=C)c1cccc(c1)C(C)(C)NC(=O)C=C2C(c3ccccc3N2C)(C)C C12524332
Cc1ccc(s1)/C=N\NC(=O)c2csc3c2CC[C@H](C3)C(C)(C)C C17074328
Cc1ccc(cc1)[C@H]2CC3=C([C@H](CC(=O)N3)c4ccc(cc4)C(C)C)C(=O)C2 C20885231
CC[C@H](C(=O)NC12CC3CC(C1)CC(C3)C2)Oc4cccc(c4C)C C30753779
CC(C)(C)c1ccc(cc1)C(=O)Nc2ccc(c(c2)Cl)N3CCCCC3 C30825943
CC(C)(C)c1ccc(cc1)C(=O)Nc2ccc(cc2)C3(CCCC3)C#N C30826674
CC[C@H](C)c1ccc(cc1)S(=O)(=O)Nc2cccc3c2CCCC3 C28577849
CCNC(=O)N(Cc1c2ccccc2c(c3c1cccc3)Cl)CC(C)C C34934729
CC(C)(C)CC(C)(C)Nc1c(nc2n1cccc2)c3ccccc3Cl C35172353
c1cc(ccc1Nc2nc3cc(ccc3s2)Br)OC(F)F C37206867
Cc1ccc2nc(c(n2c1)NC(C)(C)CC(C)(C)C)c3ccc(cc3)F C04625444
CC(C)(C)[C@@H]1CCc2c(sc(n2)NC(=O)Cc3ccc(cc3)Cl)C1 C08586825
CCCNC(=O)c1ccc(cc1)n2c(cc3c2CCCCC3)c4ccccc4 C08588386
c1ccc(cc1)c2ccc(cc2)C/[NH+]=C/3\C=CC=C4C3=N[C@H]([N-]4)C(F)(F)F C39218186
CON\1Cc2cc(c(cc2/C1=C\c3ccccc3)c4ccccc4O)Cl C39499103
CC(C)(C)c1ccc(cc1)/C=C\2/C(=N/c3ccc(cc3)Cl)/NC(=O)S2 C39886151
Cc1ccc(cc1)c2ccnc(n2)Nc3ccc(cc3Br)C C40857050
Cc1cc(c(c(c1)C)c2ccnc(n2)NCc3ccc(cc3)C(C)C)C C40858154
Cc1cc(c(c(c1)C)c2ccnc(n2)NCc3ccc(cc3)C(F)(F)F)C C40858253
CC(C)c1ccc(cc1)NC(=O)c2ccc(cc2)CN3CCc4c3cccc4 C44849498
CC(C)(C)CC(C)(C)Nc1c(nc2n1cccc2)c3cccc(c3)Cl C04157005
c1ccc(cc1)c2cc(n(n2)Cc3ccc(cc3)Cl)c4ccccc4O C01067674
Cc1c(ccc2c1nc(s2)NCC(=O)c3ccc4c(c3)CCCC4)Cl C54643983
Cc1ccc(c(c1)c2c(nc([nH]2)c3ccc(cc3)N(C)C)c4ccccc4)C C02064245
Cc1ccc2c(c1)sc(n2)c3ccc(cc3)NC(=O)C(C)(C)CCl C20203198
c1ccc(cc1)CN(c2ccccc2)/N=C/c3cc(cc(c3O)Cl)Cl C59167199
c1cc2ccc(cc2nc1)/C=N/Nc3ccc(cc3)I C59167622
c1cc(sc1)[C@@H]2CCCN2C(=O)N[C@H](c3cccs3)C4CCCC4 C59321370
c1cc(cc(c1)Cl)/C=N/c2cccc(c2)C(=O)Nc3cccc(c3)Cl C59518982
Cc1ccc(cc1)CNc2c3c(csc3ncn2)c4ccc(cc4C)C C62048800
CCCCC(=O)O[C@H]1CC[C@@H]2[C@@]1(CC[C@H]3[C@H]2CCc4c3c(ccc4C)O)C C65743318
c1ccc(cc1)Oc2ccc(cc2)/N=C\c3c4ccccc4ccc3O C00502787
c1cc(ccc1N[C@H](C(Cl)(Cl)Cl)NC(=O)CF)Br C01182231
C1C2CC3CC1CC(C2)C3NC(=S)NC(=O)C(Cl)(Cl)Cl C06293076
Cc1cc(ccc1Br)N[C@@H](c2ccc(cc2)F)C(=O)NC3CC3 C11154789
CCNC(=O)c1cccc2c1N[C@H]([C@H]3[C@@H]2C=CC3)c4ccc(cc4)C(C)C C14463145
C=CCNC(=O)c1cccc2c1N[C@@H]([C@H]3[C@@H]2C=CC3)c4ccc5ccccc5c4 C14475303
CC[C@@H](C)NC(=O)c1ccc2c(c1)[C@H]3C=CC[C@@H]3[C@@H](N2)c4cccs4 C14548967
c1ccc(cc1)CNC(=O)c2cccc3c2N[C@@H]([C@H]4[C@@H]3C=CC4)c5ccccc5 C14551373
C[C@@]12CC[C@H]3c4ccc(cc4CC[C@@H]3[C@H]1CC[C@]2(CCCCO)O)OC C01580907
CC[C@@H](C)NC(=O)c1cccc2c1N[C@@H]([C@@H]3[C@H]2C=CC3)c4ccc(cc4)C C20692479
CC[C@H](C)NC(=O)c1cccc2c1N[C@@H]([C@@H]3[C@H]2C=CC3)c4ccc(cc4)Cl C20699916
CC[C@@H](C)NC(=O)c1ccc2c(c1)[C@H]3C=CC[C@H]3[C@@H](N2)c4cccs4 C20753194
CC[C@H](C)NC(=O)c1ccc2c(c1)[C@H]3C=CC[C@H]3[C@@H](N2)c4cccs4 C20753196
Cc1ccsc1CNC(=O)Cc2c([nH]c3c2cc(cc3)Br)C C30860480
c1cc(c(cc1F)F)[C@@H](CNC(=O)c2cc3c(s2)CCCCCC3)O C31313815
C[C@@H]([C@H]1C[C@H]2CC[C@@H]1C2)NC(=S)NC(=O)c3ccccc3Br C36413082
CN(Cc1ccc(s1)Cl)C(=O)CSc2c(cccc2Cl)N C37204050
C[C@H](c1ccc(cc1)I)Nc2ccc(cc2)c3c[nH]cn3 C37302051
C[C@H]1CCCC[C@@H]1OC[C@@H](CNc2ccc(cc2F)Br)O C37876503
c1cc(cc(c1)Br)OC[C@H](CNc2ccc(c(c2)F)F)O C37878194
C[C@H]1CCC[C@@H](C1)OC[C@@H](CNc2ccc(cc2)I)O C37884821
C[C@@H]1CCC[C@H](C1)OC[C@@H](CNc2cccc(c2)I)O C37884968
CC1CCC(CC1)OC[C@H](CNc2ccccc2I)O C37885106
C[C@@H]1CCC[C@H](C1)OC[C@@H](CNc2ccccc2I)O C37885123
Cc1ccc(cc1NC[C@H](CO[C@@H]2CCCC[C@@H]2C)O)Br C37893591
CC(C)Cc1ccc(cc1)[C@H](CNCl)N2CCN[C@@H](C2)Br C39533495
C[C@H]1CCC[C@H]([C@@H]1C)[NH2+][C@@](C)(c2cccc(c2)Br)C(=O)[O-] C41757595
C[C@@H](c1cccs1)[NH2+][C@](C)(c2cccc(c2)Br)C(=O)[O-] C41804179
C[C@@](c1ccc(cc1)F)(C(=O)[O-])[NH2+]Cc2ccc(s2)Br C41809541
C[C@@](c1ccc(cc1)Cl)(C(=O)[O-])[NH2+]Cc2ccc(s2)Br C41809647
CC[C@](c1ccccc1)(C(=O)[O-])[NH2+]Cc2ccc(s2)Br C41809701
C[C@](c1ccc(cc1)SC)(C(=O)[O-])[NH2+]Cc2ccc(s2)Br C41809775
c1cc(ccc1NNC(=O)CSCc2ccc(s2)Cl)Br C48425794
CC(C)(C)OC[C@H](CNc1ccc(cc1Br)Br)O C49163757
C[C@@H](C(C)C)NC(=O)CNc1ccc(cc1C(F)(F)F)Br C49307955
Cc1ccc(s1)[C@H](C)NC(=O)NCc2cc(sc2)Br C49471497
C[C@H](c1ccc(cc1)I)[NH2+][C@@H](c2ccccc2)C(=O)[O-] C50509711
C[C@@H]1CCC[C@](C1)(CO)NC(=O)CCCc2ccc(s2)Br C53106297
c1cc2c(cc1N)sc(n2)SCC(=O)C3C4CC5CC(C4)CC3C5 C59040706
Cc1c(c(n(n1)[C@@H](C)c2ccc(cc2)CC(C)C)N)I C43669191
c1ccc(c(c1)NCC(F)(F)F)NC(=O)c2cccc(c2)C(F)(F)F C60062974
CSc1ccc(c(c1)C(=O)NC[C@H](c2ccccc2C(F)(F)F)O)Cl C60127637
C[C@H](c1cccs1)[NH2+][C@](C)(c2ccc(c(c2)Br)F)C(=O)[O-] C61690067
c1ccc(cc1)CN(CCO)CC#CCC2(c3ccccc3-c4c2cccc4)O C61859453
CC(C)[C@@H](CC(=O)NCC1(CCCC1)O)c2ccc(cc2)Br C62158049
C[C@H](c1ccc(cc1O)F)Nc2cccc(c2COC)Br C62747929
c1ccc(c(c1)NCC(F)(F)F)NC(=O)c2ccc(s2)Br C63497920
Cc1cccc(c1NC(=O)[C@@H](C)N[C@@H](C)c2ccccc2C(F)(F)F)C C66391127
CSc1ccc(c(c1)C(=O)NC[C@@]2(CCCc3c2cccc3)O)Cl C66930552
c1ccc(cc1)[C@@H](CC(=O)NC[C@]2(CCCc3c2cccc3)O)C(F)(F)F C66930656
c1ccc(c(c1)C(F)(F)F)NNC(=O)c2ccc(c(c2)F)Br C67144401
c1cc2c(c(c1)C(F)(F)F)N[C@H]([C@@H]3[C@H]2C=CC3)c4ccc(cc4)C(=O)[O-] C04172122
c1cc2c(c(c1)C(F)(F)F)N[C@@H]([C@@H]3[C@@H]2C=CC3)c4ccc(cc4)C(=O)[O-] C04140541
c1cc2c(c(c1)C(F)(F)F)N[C@H]([C@@H]3[C@@H]2C=CC3)c4ccc(cc4)C(=O)[O-] C04140542
c1ccc(cc1)Sc2ccccc2NC(=O)CC3(CCCCC3)CC(=O)[O-] C03310624
c1ccc(cc1)C(CCNC(=O)[C@H]2CC=CC[C@@H]2C(=O)[O-])c3ccccc3 C06337999
CCc1cc(c(c(c1/C(=C/C(=O)NCC(=O)[O-])/Cl)CC)Br)CC C01610635
C[C@]12CC[C@@H]3[C@H]([C@@H]1CC[C@@H]2C(=O)NC(C)(C)C)CC=C4[C@]3(CCC(=C4)C(=O)[O-])C C11616063
c1cc(ccc1CSCC(=O)Nc2ccc3c(c2)CCC3)C(=O)[O-] C13062436
CC(C)c1ccc(cc1)NC(=O)CSCc2ccc(cc2)C(=O)[O-] C13066154
c1ccc(cc1)[C@H](C(=O)Nc2cccc(c2)C(=O)[O-])Sc3ccccc3 C13094582
CC[C@@H]1CCc2c(cc(s2)C(=O)Nc3cc(ccc3C)C(=O)[O-])C1 C13170006
c1cc(ccc1c2ccc(s2)C(=O)N[C@H](CC(=O)[O-])c3ccc(cc3)Cl)F C13175909
CC(C)c1ccc(cc1)/C=C/C(=O)N[C@H](CC(=O)[O-])c2ccc(cc2)F C13177290
c1cc(c(cc1Br)C(=O)[O-])NC(=O)c2csc3c2CCCC3 C13178451
C[C@H](C(=O)Nc1ccc(cc1)C(C)(C)C)Sc2ccccc2C(=O)[O-] C13189524
c1ccc(cc1)[C@H](C(=O)NC2CC2)SCc3ccc(cc3)C(=O)[O-] C13206445
Cc1ccc(cc1)S[C@@H](C)C(=O)Nc2ccc(cc2)/C=C/C(=O)[O-] C13404045
CC(C)C[C@@H](c1ccccc1)NC(=O)CC2(CCCCCC2)C(=O)[O-] C13467943
c1ccc(cc1)[C@@H]2CC(=O)Nc3c2sc(c3c4ccc(cc4)F)C(=O)[O-] C15081461
C[C@H]1CCc2c(sc(c2C(=O)[O-])NC(=O)c3ccc(cc3)Br)C1 C00729201
C[C@@H]1CCc2c(sc(c2C(=O)[O-])NC(=O)c3ccc(cc3)Br)C1 C04286345
c1cc(ccc1[C@@H]2C(=C(C(=O)N2)[O-])C(=O)c3ccc(cc3)Cl)Br C05595915
C[C@H](CCC(=O)[O-])[C@@H]1CC[C@@H]2[C@@]1(C(=O)C[C@@H]3[C@H]2CC[C@H]4[C@]3(CC[C@@H](C4)O)C)C C19911494
c1ccc(c(c1)[N-]S(=O)(=O)c2c(cc(cc2Cl)Br)Cl)O C20302103
C[C@]12CC[C@H]3[C@@H]([C@@H]1CC[C@@H]2C(=O)NC(C)(C)C)CC=C4[C@@]3(CCC(=C4)C(=O)[O-])C C34307313
c1cc(c(cc1Br)[C@H]([C@@H]2CC=CC[C@@H]2C(=O)[O-])O)Br C34956600
c1cc(c(cc1C(=O)[O-])NC(=O)c2cc(sc2)Br)Cl C37453486
c1cc(c(cc1Br)NC(=O)[C@@H]2CC=CC[C@H]2C(=O)[O-])Br C37500793
c1c(cc(c(c1Cl)NC(=O)[C@@H]2CCCC[C@@H]2C(=O)[O-])Cl)Br C37792699
C[C@H](CCC(=O)[O-])[C@H]1CC[C@@H]2[C@@]1(C=C[C@H]3[C@H]2CC[C@H]4[C@@]3(CC[C@H](C4)O)C)C C33820809
CC(C)c1ccc(cc1)[C@@H](C(=O)[O-])Nc2ccc(cc2)Br C37960332
c1cc(cc(c1)Br)N[C@@H](c2ccc(c(c2)Br)F)C(=O)[O-] C37960727
CC(C)(C)c1cc(cc(c1O)C(C)(C)C)/C=C\2/C(=O)N(C(=N2)[S-])C C04141559
c1ccc(cc1)C2=C[C@@H]([C@H]3C(=NC(=S)N=C3[O-])N2)c4cccc(c4)C(F)(F)F C39141088
C[C@@](c1cccc(c1)Br)(C(=O)[O-])Nc2ccc(cc2)SC C41752754
C[C@@H]1CC[C@@H]([C@@](C1)(C(=O)[O-])Nc2cccc(c2)I)C(C)C C41769041
C[C@@](c1ccccc1Cl)(C(=O)[O-])Nc2cccc(c2)I C41769057
C[C@](c1cccc(c1)Cl)(C(=O)[O-])Nc2cccc(c2)I C41769118
C[C@@](c1ccc(c(c1)F)F)(C(=O)[O-])Nc2ccc(cc2)I C41769330
C[C@@H]1CC[C@@H]([C@@](C1)(C(=O)[O-])Nc2ccc(cc2)I)C(C)C C41769353
CC[C@@H](C)C[C@](CC)(C(=O)[O-])Nc1c(cc(cc1Cl)Cl)Cl C41770021
CC(C)(C)c1ccc(cc1)/C=C\C(=C(/C#N)\C(=O)NCc2ccccc2)\[O-] C49488823
Cc1ccc(c(c1)C)/C=C\C(=C(/C#N)\C(=O)Nc2ccccc2C(F)(F)F)\[O-] C51402989
COc1ccccc1[C@H]2[C@H]3CC=C[C@H]3c4cc(cc(c4N2)Cl)C(=O)[O-] C59436919
c1cc(cc(c1)I)C(=O)Nc2cc(c(cc2C(=O)[O-])F)F C61563676
CC(C)(C[C@H](c1cc(sc1Br)Br)O)CC(=O)[O-] C61825785
c1c(cc(c(c1C(=O)[O-])NC(=O)[C@H]2CCC=CC2)Br)Br C62825055
c1ccc(cc1)c2c3c(sc2C(=O)[O-])[C@H](CC(=O)N3)c4ccc(cc4Cl)F C64795453
c1cc(cc(c1)F)c2c3c(sc2C(=O)[O-])[C@@H](CC(=O)N3)c4ccc(cc4F)F C64797531
c1cc(cc(c1)F)c2c3c(sc2C(=O)[O-])[C@H](CC(=O)N3)c4cccc(c4)F C64797557
C[C@H](C(=O)c1ccc2c(c1)CCC2)Sc3nnc(s3)N C05636450
c1ccc(cc1)[C@H](C(=O)N/N=C/c2ccccc2Cl)O C03024902
c1cc(cc(c1)C(=O)NC[C@H]2CCCO2)c3ccc(cc3)O C02634661
C[C@@H](C(=O)N[C@@H]1CCc2c1cccc2)NC(=O)C(C)(C)C C12923655
CC1=C/C(=N\NC(=S)Nc2cccnc2)/CC(C1)(C)C C04868933
c1cc(cc(c1)Cl)NC[C@@H](c2ccc3c(c2)OCCO3)O C32202480
c1cc(cc(c1)Cl)NC[C@H](c2ccc3c(c2)OCCO3)O C32202484
c1cc(ccc1NC[C@@H](c2ccc3c(c2)OCCO3)O)Cl C32202489
c1cc(cc(c1)OC(F)F)N[C@H]2COc3c2ccc(c3)O C37006511
Cc1ccc(cc1NC(=O)C)N[C@@H](C)c2cc(oc2C)C C37120512
Cc1ccc(cc1NC2CCSCC2)S(=O)(=O)NC C37168067
Cc1c(scn1)[C@@H](C)Nc2ccc(cc2)c3c[nH]cn3 C37302101
c1ccc(cc1)OC(=O)Nc2ccccc2C#CCCO C37551772
C[C@H](C(C)C)NS(=O)(=O)c1ccc2c(c1)CCCN2 C20523658
Cc1ccc(s1)[C@H](C)N(C)C(=O)c2cc(cn2C(C)C)N C40330776
c1ccc2c(c1)CCN2CC[C@H](c3ccc4c(c3)cn[nH]4)O C41165136
C[C@@H](c1cccs1)[NH2+][C@]2(CCOc3c2cccc3)C(=O)[O-] C41804081
c1ccc2c(c1)CCCC[C@]2(C(=O)[O-])[NH2+]C[C@H]3CCOC3 C41833758
C[C@@H](c1ccc(cc1)F)[NH2+]Cc2nc3ccsc3c(n2)[O-] C42259547
c1cc(ccc1C(F)(F)F)NC(=O)NC[C@@H]2CCOC2 C43278144
CC(C)(C)[C@H](c1cccs1)NC(=O)c2ccc(=O)[nH]c2 C44520395
CCn1c(c(c(n1)C)[C@H](C)Nc2ccc3c(c2)cc[nH]3)C C45168366
c1cc2c(cc1S(=O)(=O)NC[C@@H]3CCC=CC3)CCCN2 C45648058
C[C@@H](c1ccc(cc1)SC)NC(=O)Nc2cccnc2 C47968630
C=CCNC(=O)C(=O)Nc1cc(c(cc1Cl)Cl)Cl C48490813
c1cscc1C(=O)NCC(=O)NC2CCCCCCC2 C48923550
CCc1ccc(s1)S(=O)(=O)N(C)c2ccc(cc2)N C49044281
C=CCNC(=O)c1c(c(n[nH]1)c2ccccc2)Br C49168088
c1cc(ccc1C[C@@H](C#N)C(=O)Nc2ccc(cc2)F)O C49882154
Cc1cccc(c1)NC[C@H](c2ccc3c(c2)OCCCO3)O C49905275
c1cc(oc1c2cc(cc(c2)Cl)Cl)C(=O)NCCO C49906185
CNc1ccccc1S(=O)(=O)Nc2cc(ccc2F)F C50633591
Cc1c(cccc1F)NS(=O)(=O)c2ccccc2NC C50670133
C[C@@H]1C[C@H]1c2ccc(o2)/C=C/C(=O)N[C@@H]3CCCC[C@@H]3O C51995006
c1cc2c(cc1N)cc(s2)C(=O)OCC3CCOCC3 C52146777
CCc1c(cc(s1)C(=O)NNC(=O)[C@H]2C[C@H]3CC[C@@H]2C3)C C12676877
CCNC(=O)C1(CCCCC1)NC(=O)[C@H]2C[C@H]3C[C@@H]2C=C3 C58547715
C[C@@H](C(=O)Nc1cccc(c1)C#N)Sc2ccc(cc2)O C47884559
Cc1cc(ccc1NS(=O)(=O)NC(C)C)Br C62150024
Cc1cc(c(c(c1C)[C@H](C[NH+]2CCC[C@@H](C2)C(=O)[O-])O)C)C C62359032
Cc1ccc(cc1)[C@H]2C(=C(NC(=[NH+]2)SCC#C)C)C(=O)[O-] C62398389
C[C@@H](c1ccc(cc1O)F)N[C@H](C)C(=O)N2CCCCC2 C62747758
CCC1(CCN(CC1)c2c(c(c(nn2)C)C)C(=S)N)CC C62959527
CC(C)c1cc([nH]n1)NC(=O)Cc2ccc3c(c2)CCC3 C63111436
c1cscc1CNc2c(cc3c([nH+]2)CCCC3)C(=O)[O-] C63152001
c1cc(cc(c1)NC(=O)C2CC2)NC(=O)[C@H]3C[C@H]4C[C@@H]3C=C4 C65622161
Cc1cccc(c1)/C=C/C(=O)NNC(=O)c2c(ccs2)C C66558105
CC(C)(COC)NC(=O)c1ccc2c(c1)c3c([nH]2)CCCC3 C66744981
c1ccc(cc1)C[C@@H]2C[NH2+]CCN2c3ccc(cc3)C(=O)[O-] C67173103
Cc1ccc(c(c1)NC(=O)C(=O)NCC2CCC(CC2)C)F C67416370
c1cc(cc(c1)NC(=O)[C@H]2CC=CC[C@H]2C(=O)[O-])C(F)(F)F C04648175
Cc1cc(sc1C(=O)/C=C(\C(=O)[O-])/O)c2ccccc2 C02859941
c1cc(cc(c1)NC(=O)[C@@H]2CC=CC[C@H]2C(=O)[O-])C(F)(F)F C04673270
CSc1ccc(cc1)NC(=O)[C@@H]2CCCC[C@@H]2C(=O)[O-] C00401736
CC(C)c1ccccc1NC(=O)[C@H]2CC=CC[C@@H]2C(=O)[O-] C00476475
c1ccc(cc1)C(=O)N/C(=C\c2ccccc2F)/C(=O)[O-] C05018794
CCc1ccc(cc1)CNC(=O)[C@@H]2CCCC[C@H]2C(=O)[O-] C02868893
c1cc(cc(c1)O)n2c(ccc2c3cccs3)CCC(=O)[O-] C00031870
CCc1cccc(c1NC(=O)[C@H]2CC=CC[C@@H]2C(=O)[O-])CC C06125536
c1ccc(cc1)C(=O)N/C(=C/c2ccc(cc2)F)/C(=O)[O-] C00230559
Cc1ccc(cc1)C(=O)N/C(=C/c2ccc(cc2)F)/C(=O)[O-] C00230556
c1cc(ccc1C(=O)[O-])NC(=O)Cc2ccc3c(c2)CCC3 C13166925
CC(C)c1cccc(c1)NC(=O)[C@H]2CC=CC[C@H]2C(=O)[O-] C13249095
c1cc(ccc1NC(=O)CC2(CCCCCC2)C(=O)[O-])F C13251100
Cc1cccc(c1NC(=O)c2ccc(cc2)C(=O)[O-])C(C)C C13254954
c1cc(sc1)/C=C/C(=O)Nc2cc(ccc2C(=O)[O-])F C13305140
c1cc(ccc1/C=C/C(=O)[O-])NC(=O)c2cc(cc(c2)F)F C13402015
c1cc(ccc1/C=C/C(=O)[O-])NC(=O)c2ccc3c(c2)CCC3 C13403893
Cc1ccc(cc1)CC(=O)Nc2ccc(cc2)/C=C/C(=O)[O-] C13404473
Cc1cccc(c1NC(=O)/C=C/c2cccc(c2)F)C(=O)[O-] C13432695
CC(C)[C@@H](c1ccccc1)NC(=O)[C@H]2CC=CC[C@@H]2C(=O)[O-] C13468929
c1ccc(cc1)c2cc(c(s2)C(=O)[O-])NC(=O)C3CC3 C10031497
c1cc(ccc1CNC(=O)C[C@@H]2C[C@H]3CC[C@@H]2C3)C(=O)[O-] C19274237
c1cc(ccc1/C=C/C(=O)[O-])C(=O)Nc2ccc(cc2)Cl C20227588
CCCC(=O)Nc1c(c2c(s1)CCCCC2)C(=O)[O-] C20334799
C1CCCC(CC1)NC(=O)CC2(CCCCC2)C(=O)[O-] C35126144
CCC[C@@H](C)C(=O)Nc1c(c2c(s1)CCC2)C(=O)[O-] C36905017
CC(C)(C)CC(C)(C)NC(=O)[C@@H]1[C@H]2C[C@@H]([C@@H]1C(=O)[O-])C=C2 C37795355
c1ccc(c(c1)N[C@H](c2ccc3c(c2)CCO3)C(=O)[O-])F C37962918
C[C@H]1CCC[C@H]([C@@H]1C)NC(=O)CC2(CCCC2)CC(=O)[O-] C40215526
c1c2c(sc1CNC(=O)[C@H]3CCCC[C@@H]3C(=O)[O-])CCC2 C40626500
C[C@@H]1C[C@H]1C(=O)Nc2cc(cc(c2)C(F)(F)F)C(=O)[O-] C40764697
C[C@@](c1ccccc1)(C(=O)[O-])Nc2ccc(cc2)N(C)C C41806226
C[C@H]1C[C@@](CC(C1)(C)C)(C(=O)[O-])Oc2ccc(cc2)CO C41974039
CC[C@H]1CCCC[C@@H]1NC(=O)c2ccc(s2)C(=O)[O-] C42431580
C[C@@H](Cc1ccsc1)NC(=O)c2ccc(cc2)C(=O)[O-] C49188810
C[C@@H](c1ccc(cc1)/C=C/C(=O)[O-])NC(=O)c2cccs2 C49591660
Cc1ccsc1C(=O)Nc2ccc(c(c2)C)/C=C/C(=O)[O-] C49592105
C[C@@H](c1cccs1)NC(=O)c2ccc(cc2)/C=C/C(=O)[O-] C49593899
C[C@@H](c1cccs1)NC(=O)c2cccc(c2)/C=C/C(=O)[O-] C49593901
CC(C)(C)c1ccc(cc1)C(=O)NC(C)(C)CCC(=O)[O-] C50194856
c1ccc(c(c1)CNc2ccc(o2)C(=O)[O-])Br C50908757
CCC/C(=C(\C#N)/C(=O)Nc1ccccc1C(F)(F)F)/[O-] C51403069
C[C@@](c1ccccc1)(C(=O)[O-])NC(=O)c2ccc(s2)Cl C52878966
Cc1nc(cs1)CNc2ccc(cc2C(=O)[O-])C(F)(F)F C54529561
c1cc(c(cc1NC[C@H]2CCCCO2)C(F)(F)F)C(=O)[O-] C54529827
Cc1cc(c(c(c1)C)CNC(=O)[C@H]2CCCC[C@H]2C(=O)[O-])C C57631930
CC(C)(CC(=O)NC12CC3CC(C1)CC(C3)C2)CC(=O)[O-] C61826241
CC(C)(CC(=O)N[C@H]1CCCC[C@H]1C(F)(F)F)CC(=O)[O-] C61826798
CC1CCC(CC1)CNC(=O)[C@@H]2CCCC[C@H]2C(=O)[O-] C63145251
CC(=O)O[C@@H]([C@@H]([C@@H](C(=O)[O-])OC(=O)C)OC(=O)C)[C@@H](C(=O)[O-])OC(=O)C C04536628
CC(=O)O[C@H]([C@H]([C@@H](C(=O)[O-])OC(=O)C)OC(=O)C)[C@@H](C(=O)[O-])OC(=O)C C04536637
C[C@@H](C(=O)NCC(=O)N[C@@H](CO)C(=O)N[C@@H](CCC(=O)[O-])C(=O)[O-])NC=O C04544775
C[C@H](C(=O)NCC(=O)N[C@@H](CO)C(=O)N[C@@H](CCC(=O)[O-])C(=O)[O-])NC=O C04544781
C[C@@H](C(=O)NCC(=O)N[C@H](CO)C(=O)N[C@@H](CCC(=O)[O-])C(=O)[O-])NC=O C04544788
C[C@H](C(=O)NCC(=O)N[C@H](CO)C(=O)N[C@@H](CCC(=O)[O-])C(=O)[O-])NC=O C04544793
c1cc2c(cc1C(=O)N[C@@H](CCC(=O)[O-])C(=O)[O-])CCCN2Cc3cnc4c(n3)c(nc(n4)N)N C01579081
C=CCN(Cc1cnc2c(n1)c(nc(n2)N)N)c3ccc(cc3)C(=O)N[C@@H](CCC(=O)[O-])C(=O)[O-] C01727586
c1ccc(cc1)/N=N/c2c(cc3cc(c(c(c3c2O)N)/N=N/c4ccc(cc4)N)S(=O)(=O)[O-])S(=O)(=O)[O-] C04235571
COc1cc(c(cc1OC)OC)/C=C\2/C(=O)c3ccc(cc3O2)OCC(=O)N[C@@H](CCC(=O)[O-])C(=O)[O-] C12885322
CC(=O)O[C@@H]([C@@H]([C@H](C(=O)[O-])OC(=O)C)OC(=O)C)[C@H](C(=O)[O-])OC(=O)C C15249305
c1cc(ccc1/C=C/c2cc(cc(c2)OS(=O)(=O)[O-])OS(=O)(=O)[O-])OS(=O)(=O)[O-] C22066296
c1cc(ccc1C(=O)N[C@@H](CCC(=O)[O-])C(=O)[O-])N2C[C@H]3CNc4c(c(=O)[nH]c(n4)N)N3C2=S C17108210
CN1c2c([nH]c(nc2=O)N)NC[C@H]1CN(C)c3ccc(cc3)C(=O)N[C@@H](CCC(=O)[O-])C(=O)[O-] C17107356
C=CC1=C(N2[C@@H]([C@@H](C2=O)NC(=O)/C(=N\OCC(=O)[O-])/c3csc(n3)N)SC1)C(=O)[O-] C04468778
c1cc2c(c(c1)S(=O)(=O)[O-])C(=O)/C(=N/Nc3ccc(cc3)[N+](=O)[O-])/C=C2S(=O)(=O)[O-] C17147553
C1[C@H](OC[C@@H](O1)CN(CC(=O)[O-])CC(=O)[O-])C[NH+](CC(=O)[O-])CC(=O)[O-] C38652234
c1cc(ccc1C(=O)N[C@@H](CCC(=O)[O-])C(=O)[O-])N2C[C@@H]3C=Nc4c(c(=O)[nH]c(n4)N)N3C2 C12501866
C(CC(=O)[O-])c1c(n(c-2nc(=O)[nH]c(=O)c2n1)C[C@H]([C@H]([C@@H](CO)O)O)O)[O-] C35263960
c1cc(ccc1N[C@@H](CCC(=O)[O-])C(=O)[O-])N2C[C@@H]3CNc4c(c(=O)[nH]c(n4)N)N3C2 C39960333
CC(=O)N[C@@H](C=O)[C@@H]([C@@H]([C@@H](COS(=O)(=O)[O-])O)OS(=O)(=O)[O-])O C04533944
CC(=O)N[C@@H]1[C@H]([C@H]([C@@H](O[C@H]1O)COS(=O)(=O)[O-])O)O[C@H]2[C@@H]([C@H](C=C(O2)C(=O)[O-])O)O C44608556
CO[C@@H]1[C@H]([C@@H]([C@@H]([C@@H](O1)C(=O)[O-])O)O)O[C@@H]2[C@@H]([C@@H]([C@@H]([C@@H](O2)C(=O)[O-])O)O)O C48056990
Cc1c(c(c(c(n1)/N=N/c2cc3c(cc(cc3S(=O)(=O)[O-])[N+](=O)[O-])c(c2)S(=O)(=O)[O-])COP(=O)([O-])[O-])C=O)O C03995901
CO[C@]([C@@H]1N=C(C(=C)CO1)C(=O)[O-])(C(=O)[O-])NC(=O)[C@@H](c2ccc(cc2)O)C(=O)[O-] C12504486
C[C@@]1(C[C@]([P@@](=O)(O[P@@]1(=O)[O-])[O-])([NH2+]C)[P@](=O)(O)[O-])[P@](=O)(O)[O-] C36011801
C([C@H](CS(=O)(=O)[O-])S(=O)(=O)[O-])SSC[C@@H](CS(=O)(=O)[O-])S(=O)(=O)[O-] C20157039
CC(C)(C(=O)[O-])N1CN2C3C4N(C2=O)CN(CN4C(=O)N3C1)C(C)(C)C(=O)[O-] C59297648
CSCC[C@@H](C(=O)[O-])N1CN2C3C4N(C2=O)CN(CN4C(=O)N3C1)[C@@H](CCSC)C(=O)[O-] C59297649
CSCC[C@H](C(=O)[O-])N1CN2C3C4N(C2=O)CN(CN4C(=O)N3C1)[C@H](CCSC)C(=O)[O-] C59297656
C(CC(=O)[O-])c1c(n(c-2nc(=O)[nH]c(=O)c2n1)C[C@@H]([C@@H]([C@@H](CO)O)O)O)[O-] C12504250
CO/N=C(/c1csc(n1)N)\C(=O)N[C@H]2[C@@H]3N(C2=O)C(=C(CS3)CSc4cnns4)C(=O)[O-] C04215275
c1cc(ccc1C(=O)N[C@@H](CCC(=O)[O-])C(=O)[O-])NC[C@@H]2CNc3c(c(=O)[nH]c(n3)N)N2 C04228235
c1cc(ccc1C(=O)N[C@@H](CCC(=O)[O-])C(=O)[O-])NC[C@H]2CNc3c(c(=O)[nH]c(n3)N)N2 C04228237
CC(C)[C@@H](C(=O)NCC(=O)N[C@H](CO)C(=O)N[C@@H](CCC(=O)[O-])C(=O)[O-])[NH3+] C05274109
C[C@H](C(=O)NCC(=O)N[C@@H](CO)C(=O)N[C@@H](CCC(=O)[O-])C(=O)[O-])[NH3+] C05495963
c1cc(ccc1NC(=O)CSC[C@H](C(=O)NCC(=O)[O-])NC(=O)CC[C@H](C(=O)[O-])[NH3+])O C05663679
CCn1cc(c(n1)C(=O)N[C@@H]2[C@H]3N(C2=O)C(=C(CS3)COC(=O)C)C(=O)[O-])[N+](=O)[O-] C09201506
C[C@H](C(=O)N[C@H](CC(=O)N)C(=O)[O-])/N=C/C1C(=NC(=O)N(C1=O)c2ccc(cc2)Cl)O C09350039
CO/N=C(/c1csc(n1)N)\C(=O)N[C@@H]2[C@H]3N(C2=O)C(=C(CS3)CSc4cnns4)C(=O)[O-] C11616470
CO/N=C(/c1csc(n1)N)\C(=O)N[C@H]2[C@H]3N(C2=O)C(=C(CS3)CSc4cnns4)C(=O)[O-] C11616472
Cc1c(oc2c1cc3c(c(c(=O)oc3c2C)CC(=O)N[C@H](CCCNC(=O)N)C(=O)NCC(=O)[O-])C)C C12889198
C[C@@H](C(=O)[O-])NC(=O)c1ccc(c(c1)[N+](=O)[O-])NC[C@H](c2ccc(cc2)[N+](=O)[O-])O C13036304
C[C@@H](C(=O)[O-])NC(=O)c1ccc(c(c1)[N+](=O)[O-])NC[C@@H](c2ccc(cc2)[N+](=O)[O-])O C13036306
c1ccc2c(c1)OC[C@H](O2)CNC(=O)CNC(=O)N[C@H](CC(=O)N3CCOCC3)C(=O)[O-] C13243702
C1CCC(C1)N([C@@H]2CCS(=O)(=O)C2)C(=O)CNC(=O)N[C@@H](CC(=O)N3CCOCC3)C(=O)[O-] C13243857
c1cc(c(cc1C(=O)N)[N+](=O)[O-])CNC(=O)N[C@@H](CC(=O)N2CCOCC2)C(=O)[O-] C13244069
c1cc(ccc1NC(=O)CNC(=O)N[C@@H](CC(=O)N2CCCC2)C(=O)[O-])S(=O)(=O)N3CCCC3 C13245134
C[C@@H](C(=O)[O-])NC(=O)c1ccc(c(c1)[N+](=O)[O-])Sc2nnc(n2C)C[C@H]3CCS(=O)(=O)C3 C13273450
c1cc2c(cc1c3coc4cc(cc(c4c3=O)O)OCC(=O)N[C@H](Cc5cnc[nH]5)C(=O)[O-])OCCO2 C08740258
C[C@@H](C(=O)[O-])NC(=O)c1ccc(c(c1)[N+](=O)[O-])N[C@@H](CO)[C@@H](c2ccc(cc2)[N+](=O)[O-])O C13461747
Cc1c(cn(n1)CCC(=O)N[C@@H]2[C@@H]3N(C2=O)C(=C(CS3)COC(=O)C)C(=O)[O-])[N+](=O)[O-] C13640370
CC(C)[C@H](C(=O)NCC(=O)N[C@@H](CO)C(=O)N[C@@H](CCC(=O)[O-])C(=O)[O-])[NH3+] C05274108
c1cc(ccc1C(=O)N[C@@H](CCC(=O)[O-])C(=O)[O-])NC[C@@H]2CNc3c(c(=O)nc([nH]3)N)N2 C13513943
Cc1c(c(n(n1)CCC(=O)N[C@H]2[C@H]3N(C2=O)C(=C(CS3)COC(=O)C)C(=O)[O-])C)[N+](=O)[O-] C20602386
CC(C)(C)OC(=O)N[C@@H](CO[P@](=O)([O-])OC[C@@H](CO)O)C(=O)N(C)OC C26522598
CC(C)(C)OC(=O)N[C@H](CO[P@@](=O)([O-])OC[C@@H](CO)O)C(=O)N(C)OC C26522602
CC(C)(C)OC(=O)N[C@@H](CO[P@@](=O)([O-])OC[C@@H](CO)O)C(=O)N(C)OC C26522605
c1cc(ccc1C(=O)N[C@H](CCC(=O)[O-])C(=O)[O-])NC[C@@H]2CNc3c(c(=O)nc([nH]3)N)N2 C13513946
c1c([nH]cn1)C[C@@H](C(=O)N2CCC[C@@H]2C(=O)NCC(=O)[O-])NC(=O)[C@@H]3CCC(=O)N3 C28631753
Cc1cc(cc(c1O)C)[C@@H]2[C@H]3[C@@H](C(=O)N(C3=O)c4cccc(c4)[N+](=O)[O-])[C@@]([NH2+]2)(CC(=O)[O-])C(=O)[O-] C34378010
c1cc(cc(c1)[N+](=O)[O-])N2C(=O)[C@H]3[C@@H]([NH2+][C@@]([C@@H]3C2=O)(CC(=O)[O-])C(=O)[O-])c4ccc5c(c4)OCCO5 C34380013
CN(Cc1c(=O)[nH+]c-2[nH]c(nc(c2n1)N)N)c3ccc(cc3)C(=O)N[C@@H](CCC(=O)[O-])C(=O)[O-] C22060774
Cc1cc(no1)N([C@H]2[C@H]([C@H]([C@@H]([C@@H](O2)C(=O)[O-])O)O)O)S(=O)(=O)c3ccc(cc3)N C35653172
Cc1cc(nn1[C@H](C)C(=O)N[C@@H]2[C@@H]3N(C2=O)C(=C(CS3)COC(=O)C)C(=O)[O-])[N+](=O)[O-] C33874350
Cc1cc(nn1C[C@H](C)C(=O)N[C@H]2[C@@H]3N(C2=O)C(=C(CS3)COC(=O)C)C(=O)[O-])[N+](=O)[O-] C36007506
CO/N=C(\c1csc(n1)N)/C(=O)N[C@H]2[C@@H]3N(C2=O)C(=C(CS3)CSc4cnns4)C(=O)[O-] C38139838
CO/N=C(/c1csc(n1)N)\C(=O)N[C@@H]2[C@@H]3N(C2=O)C(=C(CS3)CSc4cnns4)C(=O)[O-] C34001975
CO/N=C(\c1csc(n1)N)/C(=O)N[C@@H]2[C@@H]3N(C2=O)C(=C(CS3)CSc4cnns4)C(=O)[O-] C38811312
C/C(=C\CN\1[C@H]2C(=N/C1=N\N=C/3\C(=O)NC(=O)N=C3[O-])N(C(=O)N(C2=O)C)C)/Cl C38979164
CC(=O)N[C@@H](CS/N=N/C1=N[C@H]2C(=N1)C(=O)N(C(=O)N2C)C)C(=O)[O-] C39326418
c1cc(c(cc1[N+](=O)[O-])S(=O)(=O)N2CCC(CC2)C(=O)[O-])N3CCN(CC3)CC(=O)N C13461497
C1[C@H]([C@H]2[C@@H](O1)[C@@H](CO2)O[N+](=O)[O-])O[C@H]3[C@@H]([C@H]([C@@H]([C@@H](O3)C(=O)[O-])O)O)O C44136444
c1cc(ccc1[N+](=O)[O-])O[P@@](=O)([O-])OC2[C@@H]([C@@H](C([C@H]([C@@H]2O)O)O)O)O C15206012
C=C1[C@@H](C[C@@H]2[C@@H]1[C@@H](OC=C2C(=O)[O-])O[C@H]3[C@@H]([C@H]([C@@H]([C@H](O3)COC(=O)c4ccc(cc4)O)O)O)O)O C49601751
C=C1[C@H](C[C@@H]2[C@@H]1[C@@H](OC=C2C(=O)[O-])O[C@H]3[C@@H]([C@H]([C@@H]([C@H](O3)COC(=O)c4ccc(cc4)O)O)O)O)O C49601752
c1nnnn1CC(=O)N[C@H]2[C@@H]3N(C2=O)C(=C(CS3)CSc4n[nH]c(=O)s4)C(=O)[O-] C20028122
CN1c2c([nH]c(nc2=O)N)NC[C@@H]1CNc3ccc(cc3)C(=O)N[C@@H](CCC(=O)[O-])C(=O)[O-] C34633488
C1[C@@H]([C@@H]2[C@H](O1)[C@@H](CO2)O[N+](=O)[O-])O[C@H]3[C@@H]([C@@H]([C@@H]([C@@H](O3)C(=O)[O-])O)O)O C65743101
Cc1cc(no1)N([C@@H]2[C@@H]([C@@H]([C@@H]([C@@H](O2)C(=O)[O-])O)O)O)S(=O)(=O)c3ccc(cc3)N C65748755
C(CCC(N)([P@](=O)(O)[O-])[P@](=O)(O)[O-])C[C@@](N)([P@](=O)(O)[O-])P(=O)([O-])[O-] C37630367
c1cc(c(cc1/C=N/NC(=O)CCc2c(=O)[nH]c(=O)[nH]n2)[N+](=O)[O-])[O-] C01800932
c1cc(c(cc1[N+](=O)[O-])[N+](=O)[O-])N[C@H](CCCCNC(=O)N)C(=O)[O-] C04824640
c1ccc(cc1)C[C@H](C(=O)N)NC(=O)[C@@H]2C[C@H](CCN2C(=O)COCC(=O)[O-])NS(=O)(=O)c3cccs3 C04221743
Cc1c(cc(cc1[N+](=O)[O-])[N+](=O)[O-])C(=O)Nc2ccc(cc2)C(=O)NCC(=O)[O-] C08385848
CC(=O)N[C@@H](CS/N=N/c1[nH]c2c(n1)n(c(=O)n(c2=O)C)C)C(=O)[O-] C08565726
CCn1cc(c(n1)C(=O)N[C@@H]2[C@@H]3N(C2=O)C(=C(CS3)COC(=O)C)C(=O)[O-])[N+](=O)[O-] C09201495
Cc1nnc(s1)SCC2=C(N3[C@H]([C@@H](C3=O)NC(=O)c4c(cn(n4)C)[N+](=O)[O-])SC2)C(=O)[O-] C08455632
CC1([C@@]([C@](C([C@]([C@]1(C)O)(C)O)(C)O[P@](=O)([O-])Oc2ccc(cc2)[N+](=O)[O-])(C)O)(C)O)O C09970452
Cc1c(oc2c1cc3c(c(c(=O)oc3c2)CCC(=O)N[C@H](CCCCNC(=O)N)C(=O)NCC(=O)[O-])C)C C11865605
Cc1c(oc2c1cc3c(c(c(=O)oc3c2)CCC(=O)N[C@@H](CCCCNC(=O)N)C(=O)NCC(=O)[O-])C)C C12884432
C[C@@H](C(=O)[O-])NC(=O)c1ccc(c(c1)[N+](=O)[O-])Oc2ccc(cc2)S(=O)(=O)N3CCOCC3 C13036536
C[C@@H](C(=O)[O-])NC(=O)c1ccc(c(c1)[N+](=O)[O-])N(C)CC(=O)Nc2ccc(cc2)N3CCOCC3 C13036894
Cc1c(c2c(o1)ncn(c2=O)CC(=O)Nc3cc4c(cc3[N+](=O)[O-])OCCCO4)C(=O)[O-] C13057810
CN(CC(=O)Nc1ccc(cc1)N2CCOCC2)c3ccc(cc3[N+](=O)[O-])C(=O)NCC(=O)[O-] C13211461
c1cc(c(cc1S(=O)(=O)N2CCOCC2)[N+](=O)[O-])OCC(=O)N3CCC[C@@H](C3)C(=O)[O-] C13256044
C/C(=N\NC(=O)c1ccc2c(c1)S(=O)(=O)NNC2=O)/c3ccc(cc3)S(=O)(=O)NCC(=O)[O-] C13264445
Cc1c(c(on1)C)S(=O)(=O)N2CCCN(CC2)c3ccc(cc3[N+](=O)[O-])C(=O)N[C@@H](C)C(=O)[O-] C13268943
c1cc(ccc1NC(=O)Cn2cc(cc(c2=O)C(=O)[O-])[N+](=O)[O-])S(=O)(=O)N3CCCC3 C13316620
C[C@@H](C(=O)Nc1ccc(cc1)S(=O)(=O)N2CCOCC2)n3cc(cc(c3=O)C(=O)[O-])[N+](=O)[O-] C13316832
Cc1nnc(s1)SCC2=C(N3[C@@H]([C@H](C3=O)NC(=O)CCn4cc(cn4)[N+](=O)[O-])SC2)C(=O)[O-] C13959716
Cc1c(cnn1CC(=O)N[C@H]2[C@H]3N(C2=O)C(=C(CS3)CSc4nnc(s4)C)C(=O)[O-])[N+](=O)[O-] C13959940
c1cc(c(cc1[N+](=O)[O-])[N+](=O)[O-])N[C@@H](CCCCNC(=O)N)C(=O)[O-] C08619419
Cc1cc(nn1CCC(=O)N[C@H]2[C@@H]3N(C2=O)C(=C(CS3)COC(=O)C)C(=O)[O-])[N+](=O)[O-] C20614001
Cc1c2c(c(c(c1OC)C/C=C(\C)/CCC(=O)O[C@@H]3[C@H]([C@@H]([C@@H]([C@H](O3)C(=O)[O-])O)O)O)O)C(=O)OC2 C22064305
Cc1cc(oc-2cc(=[NH+]C(=O)[C@@H](CCC(=O)[O-])NC(=O)[C@H](C)NC(=O)CCC(=O)[O-])ccc12)O C28631330
CC(C)[C@H](C(=O)[O-])NC(=O)c1cc(c(c(c1)[N+](=O)[O-])N2CCOCC2)[N+](=O)[O-] C33807261
COc1cc(ccc1O)[C@@H]2[C@H]3[C@@H](C(=O)N(C3=O)c4cccc(c4)[N+](=O)[O-])[C@@]([NH2+]2)(CC(=O)[O-])C(=O)[O-] C34377970
c1c(cc(cc1[N+](=O)[O-])[N+](=O)[O-])NN/C=C/2\C(=O)NC(=S)N=C2[O-] C16383433
CC(C)(C(=O)[O-])O/N=C(\c1csc(n1)N)/C(=O)N[C@@H](C=O)[C@H]2[NH+]=C(C(=C)CS2)C(=O)[O-] C12503721
c1cc(ccc1N/N=c\2/c(=O)cc/c(=N\Nc3cc(ccc3O)S(=O)(=O)[O-])/c2=O)[N+](=O)[O-] C38171700
C1CS(=O)(=O)C[C@H]1N(C2CC2)C(=O)CNC(=O)N[C@H](CC(=O)N3CCOCC3)C(=O)[O-] C13244195
Cc1c2c(c(c(c1OC)C/C=C(\C)/CCC(=O)O[C@H]3[C@H]([C@@H]([C@@H]([C@@H](O3)C(=O)[O-])O)O)O)O)C(=O)OC2 C39937322
c1cc2c(=O)c(coc2c(c1)O[C@H]3[C@H]([C@@H]([C@@H]([C@@H](O3)COC(=O)CC(=O)[O-])O)O)O)c4ccc(cc4)O C43214529
c1ccc(cc1)c2ccc(cc2)[C@@H]3[C@H]4[C@@H](C(=O)N(C4=O)Cc5ccc(o5)[N+](=O)[O-])[C@@]([NH2+]3)(CC(=O)[O-])C(=O)[O-] C43218380
C[C@H](C(=O)N[C@H](C)C(=O)NC(=O)[C@@H](C(C)C)Nc1ccc(cc1)[N+](=O)[O-])NC(=O)CCC(=O)[O-] C35050983
C[C@H](C(=O)N[C@@H](C)C(=O)NC(=O)[C@@H](C(C)C)Nc1ccc(cc1)[N+](=O)[O-])NC(=O)CCC(=O)[O-] C35050987
CC(C)NC(=O)C(=O)NNC(=O)c1cccc(c1)S(=O)(=O)[N-]c2cc(ccc2OC)[N+](=O)[O-] C46772807
Cc1c(c(n2c(n1)c(cn2)C#N)[O-])CC(=O)N3CCN(CC3)C(=O)C(=O)N4CCOCC4 C46903464
c1cc(ccc1C(=O)[O-])N2C(=O)C[C@@H](C2=O)[NH+]3CCN(CC3)[C@H]4CC(=O)N(C4=O)c5ccc(cc5)C(=O)[O-] C22930890
c1cc(cc(c1)[N+](=O)[O-])/C=N/Nc2nc([nH]n2)SC/C(=N/c3[nH]ncn3)/[O-] C21036964
c1cc(ccc1/C=N/Nc2nc([nH]n2)SC/C(=N/c3[nH]ncn3)/[O-])[N+](=O)[O-] C21037436
C/C(=N\Nc1[nH]nc(n1)Sc2nc-3c(n(c(=O)n(c3n2)C)C)[O-])/c4ccncc4 C21082432
C/C(=N\NC(=O)c1cc(cc(c1[O-])[N+](=O)[O-])[N+](=O)[O-])/CN2C(=O)CCC2=O C59502029
CC(C)n1cc(cn1)/C=N/Nc2[nH]nc(n2)Sc3nc-4c(n(c(=O)n(c4n3)C)C)[O-] C20910811
CC(C)n1cc(cn1)/C=N/Nc2nnc(n2N)SC/C(=N/c3[nH]ncn3)/[O-] C20921074
c1cc(ccc1c2coc3cc(ccc3c2=O)O[C@H]4[C@@H]([C@@H]([C@@H]([C@@H](O4)COC(=O)CC(=O)[O-])O)O)O)O C65739588
C1CCN(CC1)c2c3c(c(nc(n3)N(CCO)CCO)[O-])nc(n2)N(CCO)CCO C65740024
Cc1c2c(c(c(c1OC)C/C=C(\C)/CCC(=O)O[C@@H]3[C@@H]([C@@H]([C@@H]([C@@H](O3)C(=O)[O-])O)O)O)O)C(=O)OC2 C65747910
Cc1c2c(c(=O)n(nc2/C(=N/S(=O)(=O)c3cccc(c3)[N+](=O)[O-])/[O-])C)no1 C66229652
Cc1c2c(c(=O)n(nc2/C(=N/S(=O)(=O)c3ccccc3[N+](=O)[O-])/[O-])C)no1 C66229679
CC1(OC(=O)C(C(=O)O1)/C=N/[C@@H](CCC(=O)[O-])C(=O)[O-])C C02026613
c1c(c(cc(c1[N+](=O)[O-])[O-])[O-])/C=N/N2C(=O)[C@H]3[C@H]4CC[C@@H]([C@@H]3C2=O)C=C4 C04188379
CC(=O)N[C@H](CC(=O)N[C@H](CCC(=O)[O-])C(=O)[O-])C(=O)[O-] C04534091
c1cc(ccc1/C=N/N=C/2\NC(=O)[C@H](S2)CC(=O)[O-])OCC(=O)[O-] C04802055
C[C@H](C(=O)[O-])NC(=O)c1ccc(cc1)[C@@H](C[N+](=O)[O-])SCCC(=O)[O-] C01609242
C[C@H](C(=O)NCP(=O)([O-])[O-])NC(=O)[C@@H](CCC(=O)[O-])[NH3+] C01855565
c1c(cc(cc1S(=O)(=O)[O-])S(=O)(=O)[O-])S(=O)(=O)[O-] C01627220
CC(=O)Nc1ccc(cc1)S(=O)(=O)NC(C(=O)[O-])C(=O)[O-] C01705179
c1cc(ccc1C(=O)[O-])S(=O)(=O)N[C@@H](CCC(=O)N)C(=O)[O-] C08276289
C[C@]12CC[C@H]3[C@H]([C@@H]1CC[C@@H]2OC(=O)CCC(=O)N[C@@H](CCC(=O)[O-])C(=O)[O-])CCC4=CC(=O)CC[C@]34C C09033574
Cc1c2cc3c(cc2oc(=O)c1CC(=O)N(CC(=O)[O-])CC(=O)[O-])oc4c3CCCC4 C02104788
C[C@]1([C@@H](O[C@]([C@@]([C@]1(C)O)(C)O)(C)OP(=O)([O-])[O-])CO)O C12358704
C[C@@H](C(=O)[O-])Sc1ccc(cc1S(=O)(=O)N2CCC(CC2)C(=O)[O-])[N+](=O)[O-] C13274695
C[C@H](C(=O)[O-])Sc1ccc(cc1[N+](=O)[O-])C(=O)NCC(=O)[O-] C13274698
c1c(csc1S(=O)(=O)N(CC(=O)[O-])[C@@H]2CCS(=O)(=O)C2)C(=O)[O-] C13301925
c1cc(ccc1NC(=O)CCC(=O)[O-])S(=O)(=O)N2CCS[C@H]2C(=O)[O-] C16428220
c1nc(nc(n1)NC(=O)/C=C/C(=O)[O-])NC(=O)/C=C/C(=O)[O-] C03032823
C1[C@H]([C@H](CS1(=O)=O)OS(=O)(=O)[O-])OS(=O)(=O)[O-] C16890258
CC[C@H](C(=O)[O-])Oc1ccc(cc1)/C=C\2/C(=O)N(C(=S)S2)[C@@H](CC(=O)[O-])C(=O)[O-] C16934552
CN1C(=O)C(=CN[C@H](CC(=O)[O-])C(=O)[O-])C(=O)N(C1=O)C C01000544
c1cc2c(cc1S(=O)(=O)[O-])c(c(cc2[O-])[N+](=O)[O-])[N+](=O)[O-] C19801372
C/C(=N/S(=O)(=O)c1ccc(cc1)NC(=O)[C@H]2[C@H]3C=C[C@@H]([C@@H]2C(=O)[O-])O3)/[O-] C20309884
CC(C)[C@@H](C(=O)[O-])NS(=O)(=O)c1ccc(c(c1)[N+](=O)[O-])[O-] C21506468
c1cc(ccc1c2c(cn(n2)CCC(=O)[O-])C(=O)[O-])[N+](=O)[O-] C27642662
CN(C)c1cc[n+](cc1)C[C@](O)([P@](=O)(O)[O-])P(=O)([O-])[O-] C13678578
c1cc(ccc1N(NS(=O)(=O)[O-])S(=O)(=O)[O-])[N+](=O)[O-] C31371258
CC(C)[C@@H](C(=O)[O-])NC(=O)CCC(=O)NCCS(=O)(=O)[O-] C33462342
Cc1cc(nc(n1)[N-]S(=O)(=O)c2cnn(c2)CC(=O)[O-])C C35651748
Cc1cc(on1)[N-]S(=O)(=O)c2c(nn(c2C)CC(=O)[O-])C C35658927
Cn1ccc(n1)C(=O)NNC(=C)c2c(nc(=O)sc2[O-])[O-] C36621492
C[C@@]12CC[C@H]3[C@@H]([C@@H]1CC[C@@H]2O)CCC4=C/C(=N/OCC(=O)N[C@@H](CCC(=O)[O-])C(=O)[O-])/CC[C@@]34C C37243081
c1c([nH]c(=O)[nH]c1=O)CC(=O)N[C@@H](CCC(=O)[O-])C(=O)[O-] C37584121
CC[C@@H](C)[C@H](C(=O)N[C@@H](CCC(=O)[O-])C(=O)[O-])NC(=O)N C37584199
C[C@H]1CN(C[C@@H](O1)C)S(=O)(=O)N[C@@H](CCC(=O)[O-])C(=O)[O-] C37591951
c1ccc2c(c1)c(ccc2S(=O)(=O)[O-])/N=N/c3cc(c4ccccc4c3O)S(=O)(=O)[O-] C04411270
CC(C)N(CC(=O)[O-])S(=O)(=O)c1ccc(c(c1)[N+](=O)[O-])[O-] C37994375
c1cc2c(cc3c(c2c(c1)S(=O)(=O)[O-])onn3)S(=O)(=O)[O-] C38643297
CC1=C(N(/C(=C\2/C=CC=C(C2=O)[N+](=O)[O-])/N1CC(=O)[O-])[O-])C C39321212
C1CN(CCC1C(=O)N)C(=O)N[C@H](CCC(=O)[O-])C(=O)[O-] C40521932
CC(C)NC(=O)CN(C)C(=O)N[C@@H](CCC(=O)[O-])C(=O)[O-] C42612190
C[C@H](c1nncn1C)NC(=O)N[C@H](CCC(=O)[O-])C(=O)[O-] C50421789
C[C@@H](C(=O)[O-])n1cc(c(=O)c2c1cc(cc2)[N+](=O)[O-])C(=O)[O-] C53994970
c1cc(ccc1N/N=C/2\C(=O)NC(=S)N=C2[O-])S(=O)(=O)[O-] C13552397
c1c(c(nc(c1C(=O)[O-])[O-])SSC2=C(C=C(C(=O)C2)C(=O)[O-])C#N)C#N C15225641
CC(C)n1cc(cn1)NC(=O)N[C@H](CCC(=O)[O-])C(=O)[O-] C61684105
CS(=O)(=O)CCS(=O)(=O)N[C@@H](CCC(=O)[O-])C(=O)[O-] C63142542
CS(=O)(=O)CCS(=O)(=O)N[C@H](CCC(=O)[O-])C(=O)[O-] C63142544
Cc1cc(no1)CS(=O)(=O)[N-]c2c(nccn2)C(=O)[O-] C63216439
c1cnc(c(n1)C(=O)[O-])[N-]S(=O)(=O)c2c[nH]c(=O)[nH]c2=O C63216490
c1cnccc1Cn2ccc(n2)[N-]S(=O)(=O)C3=CN=C(C3)C(=O)[O-] C64328075
CC(C)(C)n1c(c2c(n1)CSC2)NC(=O)Nc3cccc(c3)Cl C04077363
Cc1ccn2c(c1)nc(c2c3csc(n3)Nc4ccc(cc4)O)C C04094796
c1ccc2c(c1)c(cs2)NC(=O)Nc3ccccc3N4CCOCC4 C01033437
Cc1cc(c(cc1OC)C)[C@H]2C(=C(OC3=C2C(=O)CC(C3)(C)C)N)C#N C00818655
Cc1ccc(cc1C)N2C[C@H](CC2=O)NC(=O)Nc3cc(cc(c3)C)C C05188453
c1ccc2c(c1)c(c(c(c2O)Cl)/N=N/C(=O)C(F)(F)F)O C06576262
C[C@H]1CCC[C@H]([C@@H]1C)Nc2c([nH]c3n2ncc3C#N)c4cccs4 C06768771
Cc1ccc(cc1C)c2csc3c2c(ncn3)n4c(cc(n4)C)N C08550807
Cc1ccccc1C(=O)Nc2ccc3c(c2)NC(=O)C(CO3)(C)C C08959827
c1cc2c(cc1NC(=O)c3cc(ccc3Cl)Cl)C(=O)NCCO2 C09171814
C[NH+]1Cc2c(c3ccccc3nc2/C(=C/c4ccc(cc4)O)/C1)C(=O)[O-] C13339409
Cc1ccc(cc1C)N2C[C@H](CC2=O)NC(=O)N[C@@H]3CCCC[C@H]3C C13958520
Cc1cc(cc2c1N[C@H]([C@@H]3[C@@H]2C=CC3)c4ccccc4O)[N+](=O)[O-] C14473905
c1cc2c(cc1C(=O)Nc3ccc4c(c3)OCCO4)c5c([nH]2)CCCC5 C17304629
CCOc1ccccc1[C@@H]2[C@H]3CCCC=C3C(=C(C2(C#N)C#N)N)C#N C00135394
Cc1ccc2c(c1C)N[C@@H]([C@H]3[C@H]2C=CC3)c4cc(ccc4O)[N+](=O)[O-] C20709367
CCN(CC)C(=O)N[C@@H]1CC[C@@H]2C(=C1)c3cccc4c3c(c[nH]4)N2C C21986230
Cc1cc(c2c(c1)sc(n2)NC(=O)c3c(c4c([nH]3)CCCC4=O)C)C C24761475
CCN1C(=O)N[C@@H]([C@H]2[C@@]1(CC(CC2=O)(C)C)O)c3ccc(cc3)Cl C28466389
Cc1cc(n(n1)c2c3ccccc3c(nn2)c4ccc(cc4)F)N C33942151
COc1cc(ccc1O)/C=C\2/C(=N/c3ccc(cc3)F)/NC(=O)S2 C39886135
CC(C)(C)c1csc2n1c(c(n2)c3ccc4c(c3)OCCO4)N C40707883
Cc1ccc2c(c1)NC(=O)[C@](O2)(C)C(=O)Nc3ccc(c(c3)Cl)C C40797445
CC1=C([C@H](NC(=O)N1C)c2ccsc2)C(=O)Nc3ccc(cc3)F C41106929
c1cc2c(cc1Nc3c4cc(ccc4ncn3)Br)[nH]cn2 C41479846
C[C@H]1CCC[C@@H]([C@@H]1C)n2c(nnn2)c3ccc(c(c3)N)Br C42016657
c1ccc2c(c1)C(c3ccccc3O2)C(=O)Nc4ccc5cn[nH]c5c4 C42383394
c1cc(ccc1NC(=O)NC23CC4CC(C2)CC(C4)C3)N5CCCC5=O C43573537
CC1(CCCCC1)n2c(nnn2)c3ccc(c(c3)N)Br C45046606
C[C@H]1CCC[C@H]([C@@H]1C)n2c(nnn2)c3cc(ccc3Br)N C45626340
CC[C@H]1CCCC[C@@H]1n2c(nnn2)c3cc(ccc3Br)N C45626407
Cc1cc2c(o1)CC(C[C@H]2NC(=O)N(C)Cc3ccccc3O)(C)C C46961230
C[C@@H]1CCCC[C@H]1NC(=O)C2CCN(CC2)C(=O)Nc3cccs3 C49429495
C[C@H]1CCCC[C@H]1NC(=O)C2CCN(CC2)C(=O)Nc3cccs3 C49429496
Cc1cccc(c1)[C@@H]2CCCN2C(=O)NNC(=O)c3ccc(cc3)F C50096595
CCCc1cc(nc(n1)c2cc3c(c(c2)Br)OCCO3)N C50866659
COc1cc(cc(c1O)/C=N/c2ccc3c(c2)cn[nH]3)Br C00298405
c1ccc(c(c1)c2nc(no2)c3ccc(o3)I)N C53993848
c1cc(c(cc1F)C2=NN[C@@H](C2)c3cc(cc4c3OCOC4)Cl)O C00311789
Cc1c(oc(n1)c2cccc(c2)NC(=O)N[C@H]3CCc4c3cccc4)C C56731022
CC1=NN([C@@H]2[C@H]1[C@@H](C(=C(O2)N)C#N)c3ccccc3)c4ccccc4 C59203734
c1cc(cc2c1cc[nH]2)C(=O)Nc3cc(ccc3N4CCOCC4)Cl C60830707
c1ccc(cc1)C2(CCC2)NC(=O)Nc3ccc4c(c3)OCCCO4 C62248532
Cc1ccc(cc1)[C@@H]2[C@@H]3C(=NN=C3OC(=C2C#N)N)c4ccccc4 C08973063
c1cc(ccc1[C@@H]2[C@@H]3C(=NN=C3OC(=C2C#N)N)c4ccc(cc4)F)F C01068190
c1cc(ccc1[C@H]2[C@H]3C(=NN=C3OC(=C2C#N)N)c4ccc(cc4)F)F C01068188
c1ccc(cc1)[C@@H]2[C@@H]3C(=NN=C3OC(=C2C#N)N)c4ccccc4Cl C00477645
c1ccc(cc1)[C@H]2[C@H]3C(=NN=C3OC(=C2C#N)N)c4ccccc4Cl C00477644
CC(C)(C)C1=NN=C2[C@@H]1[C@H](C(=C(O2)N)C#N)c3ccc(s3)Cl C00377668
Cc1cc(c(c(c1)Cl)NC(=O)N[C@@H](C)C(=O)N2CCCC[C@@H]2C)C C67537190
CC(C)(C)[C@@H]1CCc2c(sc(c2C#N)NC(=O)CCl)C1 C02740841
C[C@@H]1C=C([C@H]2[C@H]([C@@]1(CO[C@H]2c3ccc(cc3)N(C)C)CO)C)C C03999251
c1cc(c(cc1F)F)Nc2c3c4c(sc3ncn2)CCCC4 C00755367
C1CCc2c(sc(c2C#N)NC(=O)CC3CCCC3)CC1 C03287284
C[C@@H]1CCc2c(cc(s2)C(=O)NN=C3CCCCCC3)C1 C04953099
Cc1ccc2c(c1)c3c(cc(s3)C(=O)NC(C)C)c(n2)Cl C04961549
CCC[C@H]1CC[C@]2(c3c(c4ccccc4[nH]3)CCCN2C1=O)C C00517214
CC[C@@H]1CCc2c(sc(c2C#N)NC(=O)C3CCCC3)C1 C02747206
C[C@@]12CC[C@@H]3[C@@H]([C@@H]1CC[C@@]2(C=C)O)CCC4=Cc5c(cno5)C[C@@]34C C06266705
c1cc(sc1S(=O)(=O)NC2CCCCCCC2)Cl C00469881
C[C@]12CCCC[C@@H]1CC[C@@H]3[C@H]2CC[C@]\4([C@@H]3CC/C4=N\NC=O)C C06779759
Cc1ccc(cc1)c2nc(cs2)c3c(c(c([nH]3)C)C(=O)C)C C07777470
c1cc(ccc1NC(=O)c2cc3cc(ccc3o2)Cl)Cl C08007607
CC[C@@H](C)NC(=O)c1c(c2cc(ccc2o1)Br)C C03479781
C[C@H](c1ccco1)NC(=O)c2ccc3c(c2)-c4ccccc4C3 C08724376
c1ccnc(c1)S[C@H]\2CC/C=C/CC/C=C/CC/C2=N\O C05338767
C[C@@H]1CCCC[C@H]1NC(=O)/C(=C/c2ccc(s2)Cl)/C#N C14177279
CC(=O)c1ccccc1NC(=O)c2cc3c(s2)CCCCC3 C14379169
COc1ccccc1[C@@H]2[C@@H]3CC=C[C@@H]3c4cccc(c4N2)OC C14546103
COc1ccc(c2c1[C@@H]3C=CC[C@H]3[C@@H](N2)c4cccs4)OC C14548536
c1c(cc(nc1Cl)Cl)C(=O)Nc2cc(cc(c2)Cl)Cl C15631537
CC(C)c1cc(cs1)C(=O)N/N=C/2\CCCc3c2cccc3 C17032539
CCc1cc(cc2c1nc(s2)NC(=O)[C@@H](C)Cl)Cl C20132009
C[C@@]12CCCC[C@H]1CC[C@@H]3[C@H]2CC[C@@]\4([C@@H]3CC/C4=N\NC=O)C C20275671
c1cc2c(cc1NCc3ccc(cc3Cl)F)OC(O2)(F)F C21811295
Cc1cccc2n1c(c(n2)c3ccc(cc3)C(C)(C)C)[C@H](C)O C31913236
c1cc(c(cc1Cl)F)NCc2cc3c(c(c2)Cl)OCO3 C35223992
c1c(cc(cc1Cl)Cl)C(=O)c2cc3c(cc2Cl)NC(=O)C3 C35359294
C[C@H](c1ccc(cc1)C#N)Nc2c(ccc3c2ncs3)Cl C36923297
C[C@@H]1CCCC[C@H]1Nc2cc3c(cc2Br)OCCO3 C36954672
Cc1ccc(cc1)S(=O)(=O)N[C@@H]2[C@@]3(CC[C@@H](C3)C2(C)C)C C00162217
c1c(c(cc2c1OCCCO2)Cl)[C@H](CC3CCCCC3)O C40259680
C[C@@H](c1ccc(cc1Cl)Cl)Nc2cc(ncn2)Cl C40431983
c1ccc(cc1)c2nc([nH]n2)Cc3ccc(cc3)Br C42013363
Cc1ccccc1[C@H](C)NC(=O)N(C)[C@@H]2CCc3c2cccc3 C42798765
Cc1c(sc(n1)c2ccc(cc2)C(F)(F)F)c3ccn[nH]3 C43798969
CC(=O)NC1C[C@@H](O[C@@H](C1)C2CCCCC2)C3CCCCC3 C44137375
C[C@H]1CCc2c(cc(s2)C(=O)N/N=C/c3cccc(c3)F)C1 C04953469
Cc1ccc2c(c1)S[C@H](C2)C(=O)Nc3nc4c(cccc4s3)C C45727120
Cc1ccc(s1)[C@@H](C)NC(=O)c2c(ccc(n2)Cl)Cl C48743190
CC(C)(c1ccccc1)NC(=O)c2cc(c(n2C)Cl)Cl C49314886
c1cc(sc1CNC(=O)N2CCC[C@@H]2C3CCCC3)Cl C49340355
CCN(c1ccccc1)c2nc3c(s2)[C@H](CC(C3)(C)C)O C54910167
Cn1c2ccc(cc2nc1c3ccccc3O)Br C37442081
Cc1ccc(cc1)S(=O)(=O)N[C@H]2CC[C@@H]3CCCC[C@@H]3C2 C31075611
CC(C)[C@H](C#N)C(=O)Nc1cc(ccc1Cl)Br C61692646
Cc1ccc2c(c1)O[C@H](CN2)Cc3ccc(cc3)N4CCCC4 C62495767
CCCCc1cc2c(c(c1)Br)O[C@H](CC(=O)N2)C C62564217
Cc1ccc(cc1)c2cc(cnc2)C(=O)Nc3cc(cc(c3)C)C C64568245
Cc1ccc(cc1F)/C=C(/C#N)\C(=O)c2c[nH]c3c2cccc3 C67427922
C[C@@]12CC3C[C@@](C1)(CC(C3)(C2)[C@@H](C[NH+]4CCOCC4)O)C C06703888
c1cc2c(cc1Br)sc(n2)N3CC[NH2+]CC3 C11919933
Cc1cc2c(cc1Cl)[C@@H](CC(O2)(C)C)N3CC[NH2+]CC3 C19621055
C[C@@H](c1ccc(c(c1)Cl)Cl)[NH2+][C@H]2CCS(=O)(=O)C2 C21818890
Cc1ccc(s1)[C@H](c2ccc3c(c2)OCCCO3)[NH2+]C C35466812
C[C@H]1C[C@H](c2cc(ccc2S1(=O)=O)C(C)(C)C)[NH2+]C3CC3 C35762954
CCC[NH2+][C@H]1c2cc(c(cc2S(=O)(=O)C[C@@H]1C)F)F C35763068
CO[C@H]1C[C@@]2(CC[NH2+]C2)Oc3c1cc(cc3Cl)Cl C36144717
c1c2c(sc1C(=O)N3CC[C@@H]4[C@H]3C[NH2+]C4)CCCCC2 C36236577
c1c(cc(c2c1OCCCO2)Br)C[NH2+]C3CC3 C36903300
C[C@@H](c1ccc(s1)Cl)[NH2+][C@H]2CCCc3c2cnn3C C36992459
C1CC[C@H]([C@@H](C1)C(F)(F)F)[NH2+]C2CCS(=O)(=O)CC2 C37100036
c1c(cc(c2c1[C@H](CCO2)[NH2+]C[C@@H]3CCOC3)Cl)Cl C37738969
c1c2c(sc1C(=O)N3CCC[C@H](C3)[C@@H]4CCC[NH2+]4)CCC2 C37917204
c1cc2=[NH+][C@@H]\3C(=c2cc1Br)CCC/C3=N\CCO C39370995
C[NH+]1CCC[C@H](C1)N[C@@H]2CCOc3c2cc(cc3Cl)Cl C40673116
CCn1cc[nH+]c1[C@@H](c2ccc(cc2Cl)Br)O C41110305
CC1(Cc2c(ccn2[C@H]3CC[NH+]4[C@@H]3CCCC4)[C@@H](C1)O)C C41709669
Cn1c\2c(c(n1)C(F)(F)F)C[NH2+]C/C2=C\c3ccccc3 C43464041
CCC[NH2+][C@H]1c2cccc(c2S(=O)(=O)[C@@H]1C)Br C43636619
C[NH+]1CCC[C@H]1CNC(=O)c2cc3c(s2)CCCCC3 C49096252
Cc1cc(c(s1)C)[C@@H](C)[NH2+][C@H]2CS(=O)(=O)c3c2cccc3 C49504044
Cc1nc(cs1)CNC2=[NH+][C@@]3(CCC[C@@H](C3)C)CS2 C53100720
Cc1nc(cs1)CNC2=[NH+][C@@]3(CCC[C@H](C3)C)CS2 C53100724
C1CC[C@@H]([C@@H](CC1)O)CN2CCC(CC2)[NH+]3CCCCC3 C53884656
C[NH+]1CCC(CC1)N[C@H]2CCOc3c2cc(cc3Cl)Cl C37256225
Cc1c(nc(s1)N2CC[NH2+]CC2)c3ccc(c(c3)F)F C58004624
Cc1nc2c(s1)cc(c3c2scc3)O[C@H]4CC[NH2+]C4 C51783900
C[C@@H](c1ccc(c(c1)Br)N2CCC(CC2)[NH+](C)C)O C61695635
Cc1c(n(cn1)c2ccc(cc2Br)[C@@H](C)[NH2+]C)C C61698541
Cc1c(n(cn1)c2ccc(cc2Br)[C@H](C)[NH2+]C)C C61698542
C[C@@H]1CCc2c(cc3c(c2[C@@H](C1)[NH2+]C)OCCCO3)Cl C61831427
C[C@@H]1CCc2c(cc3c(c2[C@H](C1)[NH2+]C)OCCCO3)Cl C61831429
c1cc2c(cc1Br)nc(n2C3CC3)[C@@H]4CC[NH2+]C4 C62119411
CCc1ccc2c(c1)[C@@H]([C@@H](CO2)[NH+]3CCc4ccccc4C3)O C62172932
Cc1ccc2c(c1C)OC[C@H]([C@H]2O)[NH+]3CCc4ccccc4C3 C62173390
c1c(cc(c2c1[C@H]([C@@H](CO2)[NH+]3CCCC3)O)Cl)Cl C62176076
CC[NH+](CC)[C@H]1c2cccc(c2OC[C@H]1O)Br C62190697
Cc1cc2c(cc1Br)oc(n2)[C@@H]3CCC[NH2+]C3 C62560954
Cc1cc2c(c(c1)Br)oc(n2)C3CC[NH2+]CC3 C62560958
Cc1cc2c(c(c1Br)C)nc(o2)C3CC[NH2+]CC3 C62563566
Cc1cc2c(c(c1Br)C)nc(o2)[C@H]3CCC[NH2+]C3 C62563571
Cc1cc(cc2c1N(CC[NH2+]C2)CCOC)Br C62712506
C[NH2+]Cc1cc(c(c(c1)F)N2CCO[C@H]3[C@@H]2CCCC3)F C62718605
CCC1(CC[NH2+]CC1)C(=O)N2C[C@]3(C[C@@H]2CC(C3)(C)C)C C62849196
CCC1(CC[NH2+]CC1)C(=O)N2C[C@@]3(C[C@H]2CC(C3)(C)C)C C62849197
C[C@@H](c1ccc(cc1)Cl)N(C)C(=O)[C@@]2(CCC[NH2+]C2)C C62856778
C[C@H](c1ccc(cc1)Cl)N(C)C(=O)[C@@]2(CCC[NH2+]C2)C C62856779
C[C@@H](c1ccc(cc1)Cl)N(C)C(=O)[C@]2(CCC[NH2+]C2)C C62856780
CC[C@@]1(CCC[NH2+]C1)C(=O)N2C[C@]3(C[C@@H]2CC(C3)(C)C)C C62857506
CC(=CC(=O)Nc1c(c2c(c(=S)s1)CCC2)C#N)C C01522193
c1cc2ccc1CSCc3cnc(c(c3C=O)O)CSC2 C05518704
Cc1coc2c1[C@@H](CC(C2)(C)C)NC(=O)c3cccs3 C00539430
Cc1cc(c(cc1C)I)S(=O)(=O)NC C00173149
CC(C)(C)NS(=O)(=O)c1ccc(cc1)Br C00300795
c1ccc(cc1)N[C@H]2[C@@H]3CS(=O)(=O)C[C@@H]3SC2=S C05174052
[H]/N=C\1/N(C(=O)C[C@H](S1)c2cccc(c2)F)c3ccccc3 C12374367
c1cc(cc(c1)C(F)(F)F)C#CCNC(=O)c2ccoc2 C12755174
C[C@@H](c1ccccc1)NC(=O)[C@]23CC[C@](C2(C)C)(C(=O)C3)C C16804826
Cn1cc(cc1C(=O)Nc2ccc3c(c2)CCC3)Br C18185040
C[C@@H]1CCCc2c1c(c(s2)NC(=O)[C@@H](C)Br)C#N C18195244
C[C@H](C(=O)N1CCNCC1)Sc2ccc3c(c2)CCCC3 C19686609
C[C@@]12CC3C[C@@](C1)(CC(C3)(C2)C(=O)NC[C@@H]4CCCO4)C C16551799
CC(C)c1ccc(cc1)C2CC(=O)C(=C3NCCS3)C(=O)C2 C20800920
c1ccc2c(c1)CC(C2)NC3=CC(=O)C[C@@H](C3)c4ccco4 C21344866
Cc1c(sc(n1)C)C(=O)N[C@H]2CCC[C@H](C2)C(F)(F)F C27858316
Cc1cc(c(s1)C)S(=O)(=O)Nc2ccc(cc2F)F C32532011
CSc1cccc(c1)N[C@H]2CS(=O)(=O)c3c2cccc3 C35688088
C[C@H](c1ccc(s1)Cl)N[C@]2(CCS(=O)(=O)C2)C C36944751
c1c(sc(n1)NC(=O)[C@@H]2C[C@H]3CC[C@@H]2C3)Br C37437132
c1cc(cc(c1)Br)C(=O)N2CCC[C@@H]2c3ccc[nH]3 C37501622
c1cc(cc(c1)C(=O)N2CCC[C@@H]2c3ccc[nH]3)CCl C37833099
c1ccc(cc1)[C@@H](C(=O)N2CCc3ccc(cc3C2)O)Cl C37833851
Cc1ccc(s1)[C@H](C)N(C)C(=O)c2cccc3c2cc[nH]3 C37842035
C1CN(CCC1CO)C(=O)CC23CC4CC(C2)CC(C4)C3 C37896440
CSc1cnc2n1c(cc(c2)O)I C39462885
CO[C@H]1CC[C@@]2(C1)C[C@@H](CN2SC)c3ccccc3O C39504317
CO[C@@H]1CCC[C@@]2(N1I)CCC[C@@H](C2)O C39525889
CC[C@H](C)[C@@H](c1cc2c(cc1Br)OCCO2)O C40259410
CCc1c(sc(n1)NC(=O)C(C)(C)Br)C C41724457
c1ccc2c(c1)CC[C@@]2(C(=O)[O-])[NH+]3CCc4c(ccs4)C3 C41844306
C[C@@H]1CC[C@H]([C@@](C1)(C(=O)[O-])[NH+]2C[C@@H](C[C@@H](C2)C)C)C(C)C C41852339
c1cc(ccc1C(=O)NC2(CCC2)C#N)I C42418528
C[C@H]1CC[C@]23CCC(=O)[C@@H]2[C@]1([C@@H](C[C@@](C(=O)[C@@H]3C)(C)C=C)O)C C43763572
CC(C)C(=O)/C(=C\c1ccc(c(c1)Br)O)/C#N C44027152
C[C@@H]1CN(C[C@H](O1)C)[C@@H]2C[C@@H](CC[C@@H]2O)c3ccccc3 C44116921
Cc1cc(ccc1Br)N[C@@H](C)c2cnn(c2)C C44494483
C[C@H]1CN(CC(O1)(C)C)c2cc(ccc2CO)Br C45697744
C[C@H]1CCC[C@@H](C1)N(C)C(=O)c2ccc(s2)C#CCCO C49017744
c1cc(c(cc1CN2CCCCCCC2=O)C#CCO)F C49618804
C[C@@H]1C[C@@H]1NS(=O)(=O)c2c(ccs2)Br C52299815
Cc1ccc(c(c1)C(=O)N2CCc3c(ccs3)[C@@H]2C)NC C53002678
c1cc(c(cc1Br)C(F)(F)F)c2[nH]c(=O)ccn2 C54269999
CC(C)(C#C)NS(=O)(=O)c1ccc(cc1)Br C19926144
CC[C@H](c1ccc(cc1)Cl)NC(=O)N2CCSCC2 C45404729
CC[C@@H](C(=O)Nc1nc2c(s1)CCCC2)Br C60725941
c1cc(sc1CNc2ccnc(c2)C#N)Br C61811794
c1c(csc1Br)C(=O)N[C@H]2CCC[C@@H]2C#N C61890815
c1cc2c(cc1Br)[C@H](CCO2)N[C@@H]3CCC[C@@H]3C#N C61892423
c1cc(c(cc1C=O)Br)O[C@H]2CCCC[C@@H]2O C62702938
CC[C@@]1(CC[C@H]2[C@@]1(CC[C@@H]3[C@@H]2CC[C@@H]4[C@@]3(CC[C@@H](C4)OC(=O)C)C)C)O C03843647
CC[C@@]1(CC[C@@H]2[C@]1(CC[C@@H]3[C@@H]2CC[C@@H]4[C@@]3(CC[C@@H](C4)OC(=O)C)C)C)O C03843648
CCNC(=O)Oc1ccc(cc1)C23CC4(CC(C2)(CC(C4)(C3)C)C)C C03898142
C[C@H]1C[C@@H](c2ccccc2N1C(=O)c3ccccc3)Nc4ccc(cc4)F C02322925
Cc1c(c(c(c2c1OC([C@H]2CO)(C)C)C)OCc3ccccc3)C C00215414
Cc1ccc(cc1)C2(C[C@H]2C(=O)Nc3ccncc3)c4ccc(cc4)C C00335352
Cc1ccc(cc1Br)C(=O)N/N=C/2\C[C@@H](CC=C2C)C(=C)C C00674673
Cc1ccc(cc1)NC(=O)[C@H](c2ccccc2)N3CCc4c3cccc4 C00270216
CC(=O)O[C@@H]1CC[C@]2([C@@H](C1)CC[C@@H]3[C@@H]2CC[C@@]4([C@@H]3CC[C@@]4(C=C)O)C)C C04831316
Cc1cccc(c1)/C=N/NC(=O)c2cccc(c2)I C01087192
CCCC1CCC(=NNC(=O)c2ccc(cc2)Br)CC1 C05445272
c1cc(ccc1/C=C(/C#N)\C(=O)Nc2ccc(cc2)Cl)Br C01061616
C[C@H]1CCc2c(sc(c2C#N)NC(=O)/C=C/c3ccc(cc3)Cl)C1 C01959699
Cc1ccc(cc1)CNC(=O)c2c(c3cc(ccc3o2)Br)C C06204482
CCc1ccc(s1)/C=N/NC(=O)c2csc3c2CC[C@H](C3)C C02785215
COc1ccc(cc1OC)[C@@H]2[C@H]3CC=C[C@@H]3c4ccc5ccccc5c4N2 C04959490
CSc1ccc(cc1)/C=N/NC(=O)c2ccc(c(c2)Cl)Cl C00251072
CC(C)c1ccc(cc1)S(=O)(=O)Nc2ccc(cc2Cl)F C06316462
c1cc(ccc1N[C@@H]2CCCN(C2)C(=O)C34CC5CC(C3)CC(C5)C4)F C11874302
CCc1ccc(cc1)[C@@H]2c3c(c4ccccc4[nH]3)CCN2C(=O)C5CCC5 C12075779
c1cc(ccc1CC#N)NC(=O)c2c(c3ccc(cc3s2)Cl)Cl C16495771
Cc1c2ccccc2sc1C(=O)/C=C/c3ccc(cc3)NC(=O)C C16937879
CCc1cc(cc2c1nc(s2)NC(=O)C(C)(C)Br)Cl C20133204
CCc1ccc(cc1)[C@H]2CC(=O)NC3=C2C(=O)C[C@@H](C3)c4ccc(cc4)C C21229178
CSc1ccc(cc1)[C@H]2c3c(c4ccccc4[nH]3)CCN2C(=O)C5CC5 C21715579
c1ccc2c(c1)c(c[nH]2)C(=O)/C(=C/c3ccc(cc3)C(F)(F)F)/C#N C23724391
Cc1ccc(cc1)Cc2cnc(s2)NC(=O)[C@@H]3CC3(Cl)Cl C24092264
C[C@@H](C(=O)Nc1ccc2c3c1cccc3CC2)Oc4ccc(cc4)F C24708539
c1ccc(cc1)/C=C/c2[nH]c(c(n2)c3ccc(cc3)F)c4ccncc4 C27524692
CC(C)(C)[C@H]1CCc2c(sc3c2c(=O)[nH]c(n3)CCCCl)C1 C33521317
c1cc(ccc1NC(=O)c2csc3c2CCCC3)OC(F)(F)F C33809846
CC(C)c1c(cn(n1)C)CNc2c(cc(cc2Cl)Cl)Cl C37249039
COc1ccc(cc1Br)[C@@H](C#N)NC2CCCCCC2 C38052316
c1ccc(cc1)c2csc(c2n3cccc3)C(=O)NC4CCCC4 C38653815
CO[C@H]1CC[C@]2(C1)C[C@@H](CN2c3ccccc3O)Cc4ccccc4 C39503337
CO[C@@H]1C[C@]2(CC[C@@H](C2)Cc3ccccc3)N(C1)c4ccccc4O C39503444
CCO[C@H]1CCC[C@]2(C1)CCC[C@@H](N2c3ccccc3O)SC C39521317
CCO[C@@H]1CCC[C@]2(N1c3ccccc3O)CCC[C@@H](C2)SC C39521516
Cc1ccc(cc1)CNC(=O)Cc2coc3c2c(c(c(c3)C)Cl)C C39892895
Cc1ccc(cc1)CNC(=O)c2cc3c(n2C4CCCC4)ccs3 C40787479
c1ccc(cc1)/C=C/C(=O)Nc2ccnc3c2cccc3C(F)(F)F C41057607
CC[C@]1(CC[C@@H]2[C@]1(CC[C@@H]3[C@@H]2CC[C@@H]4[C@@]3(CC[C@@H](C4)OC(=O)C)C)C)O C43722212
CC[C@]1(CC[C@H]2[C@]1(CC[C@@H]3[C@@H]2CC[C@@H]4[C@@]3(CC[C@@H](C4)OC(=O)C)C)C)O C43722215
CN(Cc1ccc(s1)Br)C(=O)NCC2CCCC2 C47014307
CCC[C@@H](C)NC(=O)N1CCC[C@@H]1c2cccc(c2)Br C48850111
Cc1ccc(s1)[C@H](C)N(C)C(=O)Nc2cccc(c2)Br C49357577
C[C@@H](c1ccc(cc1)F)N(C)C(=O)N[C@H](C)c2ccc(cc2F)F C54922874
c1cc(cc(c1)C(F)(F)F)CNc2nc3c(c(n2)Cl)CCC3 C57343350
Cc1ccc(cc1C)NC(=O)/C(=C\c2ccc(s2)Br)/C#N C59133391
c1cc(c(cc1/C=N/NC(=O)c2cc(c(cc2Cl)F)F)Cl)Cl C59147461
c1cc(ccc1Nc2c(nc3n2cc(cc3)Cl)c4ccsc4)Cl C03909925
Cc1ccc(cc1)c2c(sc(n2)NC(=O)c3ccc(cc3)C(C)(C)C)C C00947320
Cc1ccc(cc1)C(=O)c2c(c(sc2NC(=O)c3ccc(cc3)C)C)C C04129672
c1cc2c(cc1F)sc(n2)Nc3nc(cs3)c4ccc(s4)Cl C04137775
Cc1ccc(cc1)c2cc(c3ccccc3n2)C(=O)N[C@@H]4CCCC[C@@H]4C C00679103
c1ccc(cc1)NC(=O)c2cc(oc2C(F)(F)F)c3ccc(cc3)Cl C01043886
C[C@H]1CCCC[C@@H]1NC(=O)/C(=C/c2c3ccccc3cc4c2cccc4)/C#N C04544441
c1cc(cc2c1ccc(c2)OC(=O)c3ccc(c(c3)Cl)Cl)O C00365058
CC(=C[C@H]1[C@@H](C1(C)C)C(=O)Nc2ccc3c4ccccc4oc3c2)C C04686579
c1ccc(cc1)NC2=C[C@@H](N(C2=O)c3ccccc3)c4ccc(cc4)Cl C00825201
C[C@H]1[C@H]2C[C@@H](C1(C)C)/C(=N\Nc3nc(cs3)c4ccc(cc4)Cl)/C2 C04746647
C/C(=N\NC(=O)c1ccccc1)/C[C@@H]2CC3=C(CC2(C)C)C(CCC3)(C)C C04812552
Cc1ccc(o1)[C@H]2Nc3ccccc3C(O2)(c4ccccc4)c5ccccc5 C04187021
c1ccc(cc1)N2[C@@H](CC(=N2)c3cc(ccc3O)F)c4ccc(cc4)F C04833656
Cc1cc(cc(c1)Nc2c3c(csc3ncn2)c4ccccc4)C C05236318
C[C@H]([C@H]1[C@@H](C[C@@H]2[C@@]1(CC[C@@H]3[C@@H]2CC[C@@H]4[C@@]3(CCCC4)C)C)OC(=O)C)O C05276130
c1ccc(cc1)/C=N/c2cc(c(cc2Cl)Cl)NC(=O)c3ccccc3 C03101493
Cc1ccc(cc1Br)Nc2c(cc(cn2)c3ccccc3)C#N C05511271
CC(C)(C)c1ccc(cc1)[C@H]2C[C@H]2C(=O)NN=C3CCC(CC3)C(C)(C)C C05726813
c1ccc(cc1)N2[C@H](CC(=N2)c3cc(ccc3O)Cl)c4ccc(cc4)F C05737407
c1ccc2c(c1)CCC[C@@H]2Nc3c4ccccc4nc(n3)c5cccs5 C03340858
CC[C@@H]1CSC(=N1)Nc2ccc(cc2)c3cc(c4ccccc4n3)C C05689499
Cc1ccc(cc1)c2csc(n2)Nc3nc4c(s3)cccc4SC C07447314
COc1ccc(cc1)/C=C/c2ccc3c(cc(c(c3n2)O)Cl)Cl C04871857
Cc1ccc(cc1)c2c(n3ccsc3n2)Nc4c(cccc4C)C C03909866
CC(C)c1ccc(cc1)S(=O)(=O)Nc2ccc(c(c2)Cl)Cl C14255021
CC/C(=N\NC(=O)c1cc2c(s1)CC[C@@H](C2)C)/c3cccc(c3)Cl C16043619
CC/C(=N\NC(=O)c1cc2c(s1)CC[C@H](C2)C)/c3cccc(c3)Cl C16043620
CCc1ccc2c(c1)C(=NNC(=N2)c3cccs3)c4ccc(cc4)F C06844094
CC(C)(C)c1ccc(cc1)C(=O)NC[C@H]2Cc3cc(ccc3O2)C(C)(C)C C22347571
c1ccc(cc1)[C@H]2CC(=NO)C[C@H](C2(C#N)c3ccccc3)c4ccccc4 C25500447
CC(C)c1ccc(cc1)c2[nH]c(c(n2)c3ccc(cc3)F)c4ccncc4 C26573241
c1ccc2c(c1)ccc(c2/C=N/c3ccc(cc3)OC(F)(F)F)O C18068417
CCc1ccc(c(c1)S(=O)(=O)Nc2cccc3c2CCCC3)CC C28577857
CC(C)Nc1c2c3c(sc2nc(n1)Cl)C[C@@H](CC3)C(C)(C)C C36277860
Cc1c(cc(o1)c2ccccc2)C(=O)N[C@@H](C)C34CC5CC(C3)CC(C5)C4 C04819826
Cc1cccc(c1Nc2c(nc3n2cc(cc3)Cl)c4ccsc4)C C03909883
CON1[C@H](CCC[C@@]12CCC[C@@H](C2)Cc3ccccc3)c4ccccc4O C39521694
c1ccc(cc1)C2=NC(N=C2c3ccccc3)c4ccc5ccccc5c4O C39550278
c1cc(c(cc1/N=N/Nc2cc(ccc2Cl)Cl)Cl)Cl C06505525
Cc1ccc(cc1)c2ccnc(n2)Nc3ccc(c(c3)C)Br C40857048
Cc1c(cc(o1)c2ccc(cc2)Cl)C(=O)NC34CC5CC(C3)CC(C5)C4 C36646403
C/C(=C\c1ccccc1)/C=C\2/C(=O)N/C(=N\c3ccc(cc3)F)/S2 C13689204
CC\1=CC[C@@H](C/C1=N\NC(=O)c2c(c3ccccc3s2)Cl)C(=C)C C12039585
Cc1ccc(cc1C)C(=O)[C@H](C)Nc2nc3c(c(ccc3s2)Cl)C C54643980
Cc1c(nc(s1)Nc2ccc(c(c2)Cl)Cl)c3ccc(cc3)OC C35167025
c1ccc(cc1)N(c2ccccc2)/N=C/c3cc(ccc3O)Br C04474576
C[C@@H]1CCCC[C@H]1Nc2c3c4c(sc3nc(n2)SC)CCCC4 C12211167
CCc1ccc(cc1)/C=C/[C@@]23C(c4ccccc4N2CCC(=N3)O)(C)C C02111051
CSc1[nH]c2cc(c(cc2n1)Cl)Oc3cccc(c3Cl)Cl C01444556
CC(C)c1ccc(cc1)/C=C/C(=O)N2CC[C@]3(CCCC[C@H]3C2)O C04073749
CC(=C)c1cccc(c1)C(C)(C)NC(=O)N2CCc3ccccc3C2 C00205661
c1ccc(cc1)c2nc(cc(n2)NC3CC3)c4ccc(cc4)F C01498536
CSc1ccccc1C(=O)Nc2ccc3c4ccccc4oc3c2 C04418987
COc1ccc2c(c1)sc(c2Cl)C(=O)NC3CCCCC3 C00038569
Cc1ccc(c2c1nc(s2)NC(=O)c3cccc(c3)SC)C C04517553
CCc1cc2c(ncnc2s1)Nc3ccc(cc3)Br C00572937
c1ccc(cc1)Oc2ccc(cc2)NC(=O)[C@@H]3C[C@H]4CC[C@@H]3C4 C00473689
CC1CCN(CC1)c2ccc(cc2)NC(=O)c3ccc(cc3)Cl C00444751
c1cc(ccc1/C=N/NC(=O)c2ccc(cc2Cl)Cl)Cl C00260384
C[C@@H]1CCc2c(sc3c2c(ncn3)NCc4ccc(cc4)Cl)C1 C01972861
Cc1ccc(cc1)C(=S)N2[C@@]([C@@H](C(=N2)C)CC(C)C)(C)O C00133936
Cc1cccc2c1nc(c(c2)/C=C/C(=O)c3ccccc3O)Cl C05943108
CC(C)(C)c1ccc(cc1)S(=O)(=O)Nc2ccc(cc2)F C00363066
Cc1cc(c2c(c1)sc(n2)NC(=O)/C=C/c3ccc(cc3)F)C C06903368
CC(C)(C)c1ccc(cc1)NS(=O)(=O)c2ccc(cc2)F C07053941
Cc1c2ccccc2nc(c1C(=O)Nc3ccccc3C(F)(F)F)C C07847535
c1cc(cc(c1)Cl)C(=O)N/N=C/c2ccc(c(c2)Cl)Cl C00241498
C[C@@H](c1ccc(cc1)F)Sc2[nH]nc(n2)c3cccs3 C08279300
Cc1ccc(cc1)C(=O)N/N=C/c2ccccc2C(F)(F)F C04927299
CC[C@@H]\1CCC/C1=N\NC(=O)c2ccc(cc2)c3ccccc3 C00578674
Cc1ccc(cc1)NC(=O)c2c(nc(s2)c3ccccc3)C C00068958
CC(C)c1ccc(cc1)C(=O)NC(=S)N2CCCCCC2 C10452305
CCN(CC)c1ccc(cc1)/C=C/2\Cc3c(cccc3O)C2=O C11335857
C[C@@H](C#N)Sc1[nH]c(c(n1)c2ccccc2)c3ccccc3 C05901501
COc1ccc(c2c1[C@H]3C=CC[C@H]3[C@@H](N2)c4cccc(c4)Cl)OC C14460271
CC(C)c1cccc(c1)NC(=O)[C@@H]2Cc3cc(ccc3O2)Cl C15612254
CC(C)(C)c1cc(cc(c1O)C(C)(C)C)CN2CCOCC2 C19634618
Cc1ccc(cc1)NC2=CC(=O)C[C@H](C2)c3ccc(cc3)OC C17028922
CCc1cc2c(ncnc2s1)Nc3ccc(cc3Cl)F C21651604
C#Cc1cccc(c1)NC(=O)c2ccc(o2)c3ccccc3Cl C22761137
c1cc(cc(c1)Cl)C(=O)N/N=C\c2ccc3c4c2cccc4CC3 C33294832
C[C@H](c1ccc(s1)Cl)Nc2cccc(c2)c3cnco3 C37779666
Cc1ccc2c(c1)sc(n2)c3ccc(cc3)NC(=O)C(F)(F)F C00198250
Cc1cc(nc2c1cccc2)N/N=C/c3ccccc3Br C05394275
Cc1ccc(cc1)CNC(=O)c2c(c3c(cc(cc3o2)C)C)C C40037659
Cc1ccc(c(c1)C)[C@H](C)NC(=O)c2ccc(o2)[C@@H](C)Cl C41672704
Cc1ccc(cc1C)[C@H](C)NC(=O)c2ccc(o2)[C@@H](C)Cl C41696395
Cc1ccc(c(c1)[C@@H](C)NC(=O)c2ccc(o2)[C@H](C)Cl)C C41720257
Cc1ccc(cc1)C(C)(C)NC(=O)c2ccc(o2)[C@@H](C)Cl C41738552
CCC[C@H](C#N)C(=O)Nc1c(cc(cc1Cl)Cl)Cl C44814403
CC(C)[C@H](C#N)C(=O)Nc1ccc(cc1Cl)Br C44814714
c1cc(ccc1C(=O)N2CCC[C@H]2CO)SC(F)(F)F C48863331
C[C@H](c1ccc(c(c1)Cl)Cl)Nc2c(c(ns2)Cl)C#N C49227513
c1cc2c(cc1Br)cc(o2)C(=O)NC[C@H]3CCC=CC3 C49278149
CC(C)c1ccc(cc1)NC(=O)C(=O)c2ccc(s2)Cl C49919320
Cc1cc(nc(n1)Cl)N[C@H](C)c2ccc(cc2Cl)Cl C52814221
Cc1cccc(c1C)C(=O)N[C@@H](c2ccccc2)c3ccco3 C61442270
c1cc(oc1)[C@@H](c2ccc(s2)Cl)N[C@H]3CCC[C@@H]3C#N C61892372
C[C@@H](Cc1ccco1)Nc2ccc(cc2Br)C#N C62771051
c1ccc(c(c1)C(=O)N2[C@](CC(=N2)C(F)(F)F)(c3ccc(cc3)F)O)O C00707562
C#CCOc1c(cc(cc1Cl)[C@@H]2C(=C(OC3=C2C(=O)CCC3)N)C#N)Cl C04570780
C[C@H]1CCc2c(sc(c2C(=O)Nc3ccccc3OC)NC(=O)C)C1 C04676158
Cc1c(c2c(ccc(c2[nH]1)Cl)Cl)CCN3C(=O)OC([C@]3(C)O)(C)C C01427411
COc1ccc(cc1)N2C3=C([C@H](C(=C2N)C#N)c4ccc(cc4)F)C(=O)CCC3 C01058096
Cc1ccc(c(c1)[C@@H](c2ccc3cccnc3c2O)Nc4ncccn4)C C04865993
CN([C@@H]1c2cc(ccc2OC[C@H]1CO)Br)C(=O)Nc3ccccc3 C03133903
Cc1ccccc1NC(=O)[C@@H]2[C@@H]3c4ccccc4O[C@@]5([C@H]3CCCC5)NC2=O C05752862
c1cc(oc1)/C=N/NC(=O)c2cc(cc(c2O)Br)Br C01228261
c1ccc2c(c1)CN(C2)c3ccc(cc3)C(=O)N/N=C/c4ccccc4O C01190463
C[C@H]1CNC(=O)c2cc(ccc2O1)NC(=O)c3ccc(c(c3)Cl)Cl C09172871
CC1(COc2ccc(cc2C(=O)N1)NC(=O)c3ccccc3C(F)(F)F)C C09175397
c1cc(cnc1)c2ccc(cc2)C(=O)c3cnn(c3N)c4ccc(cc4)F C12365483
c1ccc(cc1)c2cc3c(ncnc3s2)N4Cc5ccccc5C[C@H]4C(=O)N C12569574
C[C@H]1CCCCN1C(=O)CSc2nc(c3c4c(sc3n2)CCCC4)N C03548699
Cc1c(cccc1Cl)NS(=O)(=O)c2ccc3c(c2)NC(=O)CCS3 C15728395
COc1ccc(cc1O)[C@H]2[C@@H]3CC=C[C@H]3c4c(ccc(c4N2)OC)OC C20690224
COc1ccc(c2c1[C@@H]3C=CC[C@@H]3[C@H](N2)c4ccc(c(c4)OC)O)OC C20692925
Cc1c(ccc2c1N[C@@H]([C@H]3[C@@H]2C=CC3)c4cc(ccc4O)[N+](=O)[O-])Cl C14475789
C[C@]12C[C@H](c3ccccc3O1)[C@H](C(=O)N2)C(=O)Nc4cccc(c4)C(F)(F)F C23140197
Cc1ccc(cc1)[C@@H]2CC3=C([C@H](c4c(noc4N3)C)c5ccc(cc5)O)C(=O)C2 C28051956
Cc1ccccc1[C@@H]2c3c(noc3NC4=C2C(=O)C[C@@H](C4)c5ccc(cc5)O)C C28053007
c1ccc(c(c1)C(F)(F)F)NC(=O)NC[C@@H]2COC3(O2)CCCCC3 C38936682
CCCC1=C2[C@@H](C(=C(O[C@H]2N=N1)N)C#N)c3ccc(cc3)Br C39323359
c1c(c(cc2c1OCCO2)Br)NC(=O)NC3CCCCCC3 C40023766
CC1=C([C@H](NC(=O)N1C)c2ccccc2F)C(=O)Nc3ccc(cc3)F C41106921
Cc1c(c2c(=O)[nH]c(nc2s1)c3cccc(c3)C(=O)NC)c4ccccc4 C45846115
CC1(CC2=C([C@H](c3c([nH]n(c3=O)c4ccccc4)N2)c5cccs5)C(=O)C1)C C05408228
c1ccc(c(c1)Oc2ccc(cc2N)[N+](=O)[O-])I C52841772
CC(C)NC(=O)Cc1[nH]c(=O)c2c(n1)c3c(s2)C[C@H](CC3)C(C)(C)C C53851351
Cc1ccc(cc1C)/N=C/2\NN=C(CS2)c3ccc4c(c3)CCC(=O)N4 C54359293
Cc1ccc(c(c1)/N=C(\N)/SCc2cc(=O)n3c(csc3n2)C)C C29492580
Cc1c2c([nH]n1)C(=O)N([C@@H]2c3cccc(c3)O)c4ccc(cc4)Br C06413302
c1ccc2c(c1)cc([nH]2)CNC(=O)/C=C/c3c(nc4n3ccs4)Cl C58365975
c1cc(c(cc1NC(=O)C(=O)NN=C2CCCCC2)C(F)(F)F)Cl C58885736
c1ccc2c(c1)[C@H](CCO2)NC(=O)Nc3ccc(cc3)OC4CCCC4 C58895500
c1cc(cc(c1)N2CCNC2=O)NC(=O)c3cc4c(s3)CCCCCC4 C47040106
c1ccc2c(c1)CCN2c3ccc(cc3)NC(=O)N[C@@H]4CCOc5c4cccc5 C59351167
Cc1ccc(cc1NC(=O)N2CC3C[C@H]4C[C@@H](C3)CC2C4)C(=O)NC5CC5 C62390207
c1cc(sc1)C2=NN=C3[C@H]2[C@@H](C(=C(O3)N)C#N)c4ccc(cc4)C(F)(F)F C00719950
CC(C)(C)C1=NN=C2[C@@H]1[C@@H](C(=C(O2)N)C#N)c3cccc(c3Cl)Cl C04812604
Cc1c(c(n(n1)C)C)[C@H](C)NC(=O)Nc2ccc-3c(c2)Cc4c3cccc4 C65358120
Cc1cc(c2c(c1)N(CCC2)C(=O)c3ccc(cc3)N4CCC[C@@H](C4)C(=O)N)C C66475894
c1cc(cc(c1)NC(=O)c2cnc(s2)c3cccs3)c4ccn[nH]4 C66611206
c1cc(sc1)c2ncc(s2)C(=O)Nc3ccc(cc3)c4cc[nH]n4 C66631793
C[C@H]1CCC[C@@H]([C@@H]1C)NC(=O)[C@@H](C)N2CCN(CC2)c3ccccc3O C66862422
c1ccc(cc1)[C@@H]2CCc3c(sc(n3)NC(=O)c4cc5c([nH]c4=O)CCC5)C2 C67067929
Cc1ccsc1C(=O)NNC(=O)N(C)[C@H](C)c2ccccc2Cl C67102326
C[C@H](Cc1ccc(cc1)O)NC(=O)N2CCO[C@H](C2)c3ccccc3F C67409080
C[C@H]1CN(C[C@@H](O1)c2ccccc2)C(=O)N[C@@H](C)Cc3ccc(cc3)O C67605896
C[C@H](C(=O)NC(=O)NC12CC3CC(C1)CC(C3)C2)[NH+]4CCc5c(ccs5)C4 C10341684
Cc1c(sc(n1)c2ccsc2)C(=O)NC3CC([NH2+]C(C3)(C)C)(C)C C11422902
CC(C)(C)c1ccc(cc1)C(=O)Nc2ccc(cc2)N3CC[NH2+]CC3 C11570369
Cc1ccc(cc1C)[C@H](C[NH+]2CCC3(CC2)C[C@H](c4cc(c(cc4O3)C)C)O)O C12293515
Cc1ccc(cc1C)[C@@H](C[NH+]2CCC3(CC2)C[C@@H](c4cc(c(cc4O3)C)C)O)O C12293521
Cc1ccc(cc1C)[C@@H](C[NH+]2CCC3(CC2)C[C@H](c4cc(ccc4O3)Cl)O)O C12293525
Cc1ccc(cc1C)[C@@H](C[NH+]2CCC3(CC2)C[C@@H](c4cc(ccc4O3)F)O)O C12293540
Cc1ccc2c(c1)[C@@H](CC3(O2)CC[NH+](CC3)C[C@@H](c4ccc(c(c4)F)F)O)O C12293725
Cc1ccc2c(c1)[C@@H]3C[NH+](CC[C@H]3N2C(=O)c4c(c5c(cc(nc5s4)C)C)N)C C15107175
Cc1ccc2c(c1)[C@@H]3C[NH+](CC[C@@H]3N2C(=O)c4c(c5c(cc(nc5s4)C)C)N)C C15107178
c1ccc\2c(c1)CC3(CCCC3)N/C2=[NH+]\NC(=O)c4ccc(o4)Br C19536290
CNC(=O)[C@@H]1C[C@@H](CN1C2Cc3ccccc3C2)[NH2+]C4C5CC6CC(C5)CC4C6 C20234191
C[C@H]1c2c(cc(c(c2c3cc(cc4c3[C@@H](N(CC4)C)C)O)O)OC)CC[NH+]1C C24717655
C[C@@H](C(=O)Nc1ccc2c(c1)CCC2)[NH+]3CCC(=CC3)c4ccc(cc4)O C25680403
CC1(CC(CC([NH2+]1)(C)C)NS(=O)(=O)c2ccc3c(c2)CCCC3)C C28305665
Cc1ccc(cc1C)c2c(n3c(csc3n2)c4ccco4)CC[NH3+] C31972794
c1ccc2c(c1)c-3[nH][nH]c(c3[nH+]2)C(=O)c4cccc(c4)Br C00042150
Cc1ccoc1[C@@H](c2cc3c(cc2Br)OCCCO3)[NH3+] C35382094
COc1cc(c(cc1OC)Cl)[C@@H](c2ccc(o2)Br)[NH3+] C35382145
c1ccc(c(c1)S(=O)(=O)/N=c\2/[nH]c3c(s2)C[NH2+]CC3)Br C36233259
c1cc(c(cc1F)Cl)S(=O)(=O)/N=c\2/[nH]c3c(s2)C[NH2+]CC3 C36233269
Cc1c(cccc1Cl)S(=O)(=O)/N=c\2/[nH]c3c(s2)C[NH2+]CC3 C36233285
c1cc(ccc1S(=O)(=O)N[C@@H]2CC[NH2+]C3(C2)CCC3)I C36266032
c1cc(sc1S(=O)(=O)N[C@@H]2CC[NH2+]C3(C2)CCCCC3)Br C36266598
c1cc(c(cc1Br)[N+](=O)[O-])N[C@@H]2CC[NH2+]C3(C2)CCC3 C36268879
C[C@H]1CCc2c(sc3n2c(c(n3)c4ccc5c(c4)OCCO5)CC[NH3+])C1 C36300287
CC(=O)Nc1ccc(cc1)C[NH+]2C[C@H]3CC[C@@]([C@@H]3C2)(c4ccc(cc4)F)O C36739995
C[C@@H]1CCC[C@@H]([NH+]1Cc2c(nc3n2cc(cc3)N)c4ccc(cc4)F)C C36275255
c1c(cc(c2c1OCO2)Br)[C@H](CO)[NH2+]C3CCCCCC3 C38122590
c1c(cc(c2c1OCCCO2)Br)[C@@H](CO)[NH2+]C3CCCC3 C38123001
C[C@@H](C(=O)Nc1cc(c(cc1Cl)Cl)Cl)[NH+]2CCC[C@@H](C2)O C39486786
Cc1ccsc1C(=O)N2C[C@H](C3(C2)CC[NH2+]CC3)C(=O)NC4CCCCCC4 C39633816
c1ccc2=[NH+]C(=O)[C@H]3[C@H](C(=C(OC3=c2c1)N)C#N)c4ccc(c(c4)F)F C39715988
Cc1cc(c(cc1O)O)[C@H]2C(=CN=[NH+]2)c3csc(n3)c4ccccc4 C39795823
C[NH+]1CCC[C@@H]1CCOc2c3cc(ccc3ncc2N)Br C40240512
CC1(Cc2c(sc3c2c(=O)[nH]c(n3)C[NH2+]C4CCCCC4)CO1)C C40266460
C[C@H]1CCC[C@](C1)(c2nc(on2)c3ccc(cc3F)Br)[NH3+] C41154548
CC[C@H]1CC[C@H]([C@@H](C1)Cc2ccc(cc2Br)[N+](=O)[O-])[NH3+] C43654270
c1ccc(cc1)[C@@H](C(=O)Nc2cc(cc(c2)Cl)Cl)[NH+]3CCC(CC3)O C48279076
c1ccc2c(c1)cc(c(=[NH2+])o2)c3[nH]c4ccc(cc4n3)Br C05350942
C[C@@](c1ccccc1)(c2nc(no2)c3ccccc3Br)[NH3+] C52879471
c1c(cc(c2c1OCCCO2)Br)[C@@H](C[NH2+]C3CCCC3)O C55031074
CC1(CC(CC([NH2+]1)(C)C)NC(=O)N2CCN(C[C@@H]2c3ccccc3)C)C C53954907
Cc1ccc(cc1)/C=C(/[C@@H]2NC(=S)[NH+]=N2)\NC(=O)c3ccc(cc3)C C39736967
c1ccc(cc1)C2=c3ccccc3=[NH+]C(=O)[C@H]2Sc4nnc(s4)N C39572322
c1ccc(cc1)CNC(=O)Nc2ccc(cc2)[C@H]3C=c4cc(ccc4=[NH+]3)F C63743953
c1cc(c(cc1Br)C(=O)NC[C@@H]2CC[NH+](C2)C3CC3)O C66620659
c1cc(c(cc1Br)C(=O)NC[C@H]2CC[NH+](C2)C3CC3)O C66620660
C[C@@H]1CCc2c(c3cccc(c3[nH]2)C(=O)N[C@@H]4CC[NH+](C4)C5CC5)C1 C67283761
Cc1ccc(s1)c2cc3c(c(c2)O)OCCN(C3)c4cccc([nH+]4)[C@H](C)O C67434926
c1cc(cc(c1)Nc2c3cc(ccc3ncn2)Br)C(F)(F)F C00949365
Cc1c(cc(n1c2ccccc2)c3ccccc3)C(=O)Nc4ccc(cc4)F C04378628
Cc1c(c(n[nH]1)C)Sc2ccccc2/N=C/c3ccc4ccccc4c3 C01207317
c1ccc(cc1)c2ccc(o2)/C=C/C(=O)Nc3ccc(cc3)Br C02584651
Cc1ccc(cc1)C(=O)c2c3c(sc2NC(=O)CCl)CCCCC3 C01328857
C[C@@H]1CCc2c(sc(c2C#N)NC(=O)CC34CC5CC(C3)CC(C5)C4)C1 C04651314
c1cc(ccc1NC(=O)C(Cl)(Cl)Cl)Oc2ccc(cc2)Cl C01151610
C[C@@H]1C[C@H](c2ccccc2N1C(=O)Cc3ccccc3)Nc4ccccc4 C00756349
c1ccc(cc1)/C=C/2\CCC(=C2N3CCCCC3)C(=O)Nc4ccccc4 C03196258
c1ccc2c(c1)C(=O)C(=C(C2=O)O)CC[C@@H]3CC[C@@H]4CCCC[C@@H]4C3 C04552443
c1cc(ccc1CC(=O)Nc2ccc(c(c2)Cl)N3CCCCC3)Cl C01185509
c1ccc(cc1)OC(=O)N[C@@H]2CCCC[C@H]2I C01712362
CC1(c2ccccc2N3[C@]1(NC(=O)CC3)/C=C/c4ccc(cc4)SC)C C02428997
C[C@@H]([C@@H]1CC[C@@H]2[C@@]1(CC[C@@H]3[C@@H]2CC[C@@H]4[C@@]3(CC[C@@H](C4)O)C)C)OC(=O)C C05275249
c1ccc(cc1)c2c-3c(ccc3c(n[nH]2)c4ccccc4)C(=O)C(F)(F)F C03039118
Cc1ccc(cc1)Cc2cnc(s2)NC(=O)c3csc4c3CCCC4 C05698825
Cc1cc(c(cc1Cl)C)S(=O)(=O)Nc2ccccc2C(F)(F)F C01068900
CCc1ccccc1NS(=O)(=O)c2ccc3cccc4c3c2CCC4 C01156872
Cc1cc(c(c(c1Cl)S(=O)(=O)Nc2c(cccc2F)F)C)Cl C07405395
Cc1ccc2c(c1)CCCN2[C@H](C)C(=O)Nc3ccccc3C(F)(F)F C08533427
Cc1ccc(cc1)NC(=O)N(C)[C@@H](c2ccccc2)c3ccc(cc3)F C11009200
Cc1cccc(c1)[C@@H]2[C@H]3CC=C[C@@H]3c4cc(ccc4N2)OC[C@@H]5CCCO5 C14480191
Cc1cccc(c1)[C@H]2[C@H]3CC=C[C@@H]3c4cccc(c4N2)OC[C@@H]5CCCO5 C14480300
COc1cccc2c1N[C@H]([C@@H]3[C@@H]2C=CC3)c4c5ccccc5ccc4OC C14544190
c1ccc(cc1)C(=O)c2c3c(sc2NC(=O)c4cccs4)CCCC3 C15109252
CC(=O)c1cccc(c1)NC(=O)C2[C@@H]3[C@@H]2CC[C@H]4[C@H](C4(Cl)Cl)CC3 C18090273
Cc1ccc(cc1)[C@H]2[C@@H]3CC=C[C@H]3c4cc(ccc4N2)OC[C@@H]5CCCO5 C20692345
Cc1ccccc1[C@@H]2[C@@H]3CC=C[C@H]3c4cc(ccc4N2)OC[C@@H]5CCCO5 C20714583
Cc1cccc(c1)[C@H]2[C@@H]3CC=C[C@H]3c4cc(ccc4N2)OC[C@H]5CCCO5 C20716692
COc1cccc2c1N[C@@H]([C@@H]3[C@H]2C=CC3)c4c5ccccc5ccc4OC C20718852
c1ccc2c(c1)CCCN2c3ccc(s3)C(=O)NCc4ccc(cc4)F C20985814
CC(C)c1ccc(cc1)[C@@H]2CC(=O)NC3=C2C(=O)C[C@@H](C3)c4ccccc4 C21232821
C[C@@H](CN1CCOc2c(cc(cc2O)c3cccs3)C1)c4ccccc4 C14991297
c1ccc(cc1)Sc2c(cccn2)C(=O)NC3C4CC5CC(C4)CC3C5 C24092352
Cc1ccc(cc1)C2=Nc3ccccc3S[C@@H]2NC(=O)c4ccccc4 C27016002
C[C@@H]1CCc2c(sc(c2C#N)NC(=O)C3(CCCC3)c4ccccc4)C1 C30822871
C/C(=N\NC(=O)C1[C@@H]2[C@@H]1CC/C=C/CC2)/c3ccc(cc3)Br C32633803
C[C@H](c1c(ccs1)Br)Nc2ccc3c(c2)nc(o3)C(C)C C37317762
CC(C)(C)[C@H]1[N-]C2=C/C(=[NH+]/Cc3cc(cs3)Br)/C=CC2=N1 C39578628
Cc1ccc(cc1)c2cc(c(o2)C)C(=O)Nc3cccc(c3)C(F)(F)F C40178708
C[C@@H]1CCc2c(sc(c2C#N)NC(=O)CCc3ccc(cc3)Cl)C1 C40995154
Cc1cccc(c1C)O[C@H](C)C(=O)Nc2ccc(c(c2)C)Br C44843898
Cc1ccc(cc1)c2nc([nH]n2)SCc3ccc(s3)Br C49372437
Cc1ccc(cc1C)c2csc(n2)/C(=C/Nc3ccc(c(c3)C)C)/C#N C04063772
c1ccc2c(c1)CCCN2CC(=O)Nc3c(cccc3Cl)C(F)(F)F C23693323
c1ccc(cc1)c2ccc(cc2)NC(=O)N3CCC[C@H]3c4ccccc4 C58843004
c1cc(cc(c1)C(F)(F)F)/C=C\2/C(=O)N/C(=N\c3ccc(cc3)F)/S2 C59106023
c1ccc(cc1)c2ccc(cc2)OC(=O)Nc3cc(c(cc3Cl)F)F C59382352
Cc1c(c2ccccc2[nH]1)C(=O)[C@H](c3ccccc3)N4C[C@H](C[C@@H](C4)C)C C37065735
Cc1cc(c(n1c2cccc(c2)Cl)C)/C=N\c3ccc(c(c3)Cl)O C15013617
CC(C)(C)c1ccc(cc1)C(=O)Nc2ccc(cc2)N(C)C C00047205
C[C@]12CCCC[C@H]1[C@@H]2C(=O)N/N=C/c3ccccc3Cl C00175264
CCC(=O)Nc1ccc(cc1)c2nc3ccc(cc3s2)C C00313952
Cc1cccn2c1nc(c2NC(C)(C)C)c3ccc(cc3)F C00320325
Cc1ccc(cc1C)C(=O)N/N=C/c2ccc(s2)Cl C00370255
c1ccc(c(c1)/N=C/c2ccc(o2)c3ccc(cc3)Cl)O C00431759
Cc1ccc2c(c1)c(cc(n2)N/N=C/c3ccccc3F)C C05006887
Cc1ccc(cc1)C2=NN[C@@](S2)(C)c3ccc(cc3)OC C05745636
CCC(CC)C(=O)Nc1c(c2c(s1)C[C@@H](CC2)C)C#N C02745082
CC(C)(C)c1ccccc1NC(=O)c2cccc(c2)N(C)C C06122734
Cc1ccc(cc1C)NC2=NN=C(CS2)c3ccccc3 C06627653
Cc1c(nc(s1)N/N=C\[C@H]2CCC=CC2)c3ccccc3 C09357708
c1ccc(cc1)C(=O)c2ccccc2NC(=O)C3CCCC3 C09951487
CC(C)(C)Nc1c(nc2n1cccc2)c3ccccc3Cl C00320110
CCc1ccc(cc1)S(=O)(=O)N[C@@H]2CCC[C@@H]([C@@H]2C)C C16162041
CC(C)(C)c1ccc(cc1)NC(=O)c2ccc(cc2)N(C)C C16643578
COc1ccc(cc1)/N=C(\c2ccccc2)/C3(CCCC3)O C17326606
CCN(Cc1ccc2c(c1)NC[C@@H](O2)C)c3cccc(c3)C C20191771
Cc1ccc(c(c1)Cl)N[C@@H](C)c2nc3ccccc3n2C C20471149
C[C@@H](c1ccc2c(c1)OCO2)Nc3cccc4c3cccc4 C20542593
CC[C@H](C)NC(=O)c1ccc(s1)n2ccc3c2cccc3 C20986012
C[C@@H](c1ccc2ccccc2c1)Nc3ccc4c(c3)OCO4 C21302354
Cc1ccc(c(c1)OCc2[nH]c3ccc(cc3n2)F)C(C)C C21658798
COc1ccc2ccccc2c1[S@@](=O)Nc3ccccc3 C12952809
Cc1nc2cc(ccc2o1)N[C@H](C)c3ccc(s3)Cl C35286229
CCc1ccc(cc1)/C=C(\C)/C(=O)[C@@H]2C(=CC(=C)NC2=O)C C39412550
CC(C)C[C@@H]1CS/C(=N\c2ccc(c(c2)Cl)OC)/N1 C40795402
CC(C)C[C@H]1CS/C(=N\c2ccc(c(c2)Cl)OC)/N1 C40795405
C[C@@H]1CCC[C@H](C1)NC(=O)N(C)Cc2ccc(s2)Cl C47036055
CC(C)(C)[C@H]1CCCC[C@H]1NS(=O)(=O)c2ccccc2 C48447728
CC[C@H]1CCCC[C@@H]1NS(=O)(=O)c2ccc(c(c2)C)C C48464485
CC(C)(CNc1c(c(ns1)Cl)C#N)c2ccccc2 C48558629
CC1(CCCC1)NS(=O)(=O)c2ccc(cc2)C(C)(C)C C49239975
CC(C)(C)C(=O)NC[C@@H]1CCN(C1)c2ccc(cc2)Cl C49344989
CC(C)(C)C(=O)NC[C@H]1CCN(C1)c2ccc(cc2)Cl C49344993
CC(C)(CNc1cncc(n1)Cl)c2cccc(c2)Cl C49480219
Cc1ccc(cc1c2c(cc(c(n2)NC)C#N)C)C(C)(C)C C49895421
Cc1ccc(cc1)NC(=O)C(=O)c2ccc(cc2)C(C)(C)C C49897099
CC(=O)Nc1ccc(cc1)C(=O)c2ccc(cc2)C(C)(C)C C49897175
C[C@@H](c1ccc(cc1)F)Nc2c3ccccc3c(nn2)Cl C50529943
C[C@H](c1ccc(cc1)F)Nc2c3ccccc3c(nn2)Cl C50529947
Cc1ccc(cc1)[C@H](C)Nc2c3ccccc3nc(n2)Cl C52811725
Cc1cc2c(cc1C)n(c(n2)c3ccc(cc3)Cl)CCO C57850623
Cc1ccc2nc(c(n2c1)CO)Cc3ccc(cc3)C(C)C C62432972
CC[C@@H](c1c(nc2n1cccc2C)Cc3ccc(cc3)F)O C62434424
CC[C@H](c1c(nc2n1ccc(c2)C)Cc3ccc(cc3)F)O C62434437
CC[C@@H](c1c(nc2n1cc(cc2)C)Cc3ccc(cc3)F)O C62434441
CC[C@@H]1CCC[NH+](C1)[C@@H]2C[C@@H](CC[C@@H]2C(=O)[O-])C(C)(C)C C62752392
CCOc1ccc/c(=N\C2CCCCC2)/c3c1c([nH]c3C)C C13685542
Cc1ccc(cc1)c2c(sc(n2)Nc3c(cccn3)C)C C67321991
COc1ccc(cc1O)[C@H](C(=O)NCc2ccccc2)N(c3ccc4c(c3)OCO4)C(=O)Cn5c6ccccc6nn5 C00906325
CC(C)(C)NC(=O)[C@H](c1ccc(cc1)F)N(Cc2ccco2)C(=O)Cn3nc(nn3)c4ccc(cc4)Cl C06074925
CC1CCN(CC1)S(=O)(=O)c2ccc(cc2)NC(=O)Cn3nc(nn3)c4ccc(cc4)N5CCOCC5 C00883614
CC(=O)Nc1ccc(cc1)S(=O)(=O)N(c2ccccc2C(F)(F)F)S(=O)(=O)c3ccc(cc3)NC(=O)C C01027242
CN(C)c1ccc(cc1)c2ccnc(n2)N[C@H]3CO[C@H]4[C@@H]3OC[C@@H]4NS(=O)(=O)c5cccc6c5nccc6 C05397930
COC(=O)c1ccc(cc1)[C@H](C(=O)NC2CCCCC2)N(Cc3ccc4c(c3)OCO4)C(=O)Cn5c6ccccc6nn5 C00906067
c1cc(sc1)c2nnn(n2)CC(=O)N(Cc3ccc(cc3)F)[C@H](c4ccc(cc4)F)C(=O)NC[C@@H]5CCCO5 C00887701
COc1ccc(cc1)CN([C@@H]([C@@H]2CCC=CC2)C(=O)Nc3ccc(cc3)OC)C(=O)Cn4c5ccccc5nn4 C01418977
CC[C@H](C(=O)Nc1ccc2c(c1)OCO2)N(Cc3nc(cs3)c4ccccc4)C(=O)Cn5c6ccccc6nn5 C03772078
Cc1c(cn(n1)C)[C@H](C(=O)NC2CCCCC2)N(c3ccc(cc3)C(=O)C)C(=O)[C@@H]4COc5ccccc5O4 C00931377
Cc1ccc(o1)[C@@H](C(=O)NC2CCCC2)N(c3ccc(cc3)Cl)C(=O)Cn4nc(nn4)c5cccs5 C00887259
COc1ccc(cc1)[C@@H](C(=O)NC[C@H]2CCCO2)N(c3ccccc3OC)C(=O)Cn4c5ccccc5nn4 C12480041
CCN(CC)C1=NC(=O)[C@@H](S1)CC(=O)Nc2cccc(c2)C(=O)OCC(=O)N(C)C3(CCCCC3)C#N C12630794
Cn1cccc1[C@H](C(=O)NC2CCCCC2)N(c3ccc4c(c3)OCCO4)C(=O)Cn5c6ccccc6nn5 C00922741
CCC(C)(C)NC(=O)[C@H](c1cc(ccc1OC)OC)N(Cc2ccccc2)C(=O)Cn3c4ccccc4nn3 C13023960
CCC(C)(C)NC(=O)[C@@H](c1cccc(c1OC)OC)N(Cc2ccccc2)C(=O)Cn3c4ccccc4nn3 C13024043
CCC(C)(C)NC(=O)[C@@H](c1ccc(cc1)C)N(Cc2ccc3c(c2)OCO3)C(=O)Cn4c5ccccc5nn4 C13024772
Cc1ccccc1[C@H](C(=O)NC2CCCC2)N(c3ccc(c(c3)OC)OC)C(=O)Cn4c5ccccc5nn4 C13029544
Cc1ccccc1N([C@H](c2cccc(c2OC)OC)C(=O)NC3CCCC3)C(=O)Cn4c5ccccc5nn4 C13029921
CC1([C@@H](N(C(=O)N1Cc2cc(c(c(c2)OC)OC)OC)C3CCCCC3)N(C(=O)NC4CCCCC4)O)C C08926381
CCN1C(=O)/C(=C\c2cn(nc2C)C)/N=C1SCC(=O)Nc3c(c4c(s3)C[C@@H](CC4)C)C(=O)OCC C13959491
Cc1ccc(c(c1)C)S(=O)(=O)N2CCN(CC2)C(=O)COC(=O)CNC(=O)C34CC5CC(C3)CC(C5)C4 C14358728
CC(C)[C@@H](C(=O)OCC(=O)c1c[nH]c2c1cccc2)NC(=O)c3cccc(c3)S(=O)(=O)N4CCOCC4 C14359228
CCOC(=O)C1=NO[C@@H](C1)Cc2c(c(c3c(c2OC)OCO3)OC)[C@H]4C(=C(OC5=C4C(=O)CCC5)N)C#N C15084744
CCOc1ccc(cc1)n2c(cc(c2C)/C=N\NC(=O)CN(C)S(=O)(=O)c3ccc(cc3)NC(=O)C)C C16692071
c1ccc(cc1)CNC(=O)[C@@H](c2ccc(cc2)F)N(CCN3CCOCC3)C(=O)Cn4c5ccccc5nn4 C19973422
Cc1cc(cc(c1)NC(=O)[C@@H]2[C@H]3C=C[C@@]4([C@@H]2C(=O)N([C@@H]4C(=O)NC5CCCCC5)CCN6CCOCC6)O3)C C20106706
Cc1ccc(cc1)[C@@H]2C(=C(C(=O)N2CCC[NH+](C)C)[O-])C(=O)c3cccc(c3)S(=O)(=O)N4CCOCC4 C16742422
Cc1ccc(c(c1)Oc2cc(cc(c2)[N+](=O)[O-])NC(=O)Cn3c(c(c(n3)[N+](=O)[O-])Br)C)C(C)C C01303174
CC(=O)[C@]1(CC[C@H]2[C@@]1(CC[C@@H]3[C@@H]2CCC4=C/C(=N/OCC(=O)N5C[C@@H](C[C@@H]5C(=O)OC)O)/CC[C@]34C)C)O C36367791
COc1ccccc1C(=O)N(Cc2ccco2)[C@H](c3cc(ccc3Cl)[N+](=O)[O-])C(=O)NC4CCCCC4 C36494218
CC(C)(C)N([C@@H](c1ccc(c(c1)OC)O)C(=O)NC2CCCCC2)C(=O)c3cc(cc(c3)[N+](=O)[O-])[N+](=O)[O-] C36583837
Cc1ccc(o1)CN([C@H](c2cc(ccc2Cl)[N+](=O)[O-])C(=O)NC3CCCCC3)C(=O)c4ccccc4O C36595358
Cc1ccc(cc1)S(=O)(=O)CNC(=O)[C@@H](c2ccc(c(c2)OC)O)N(Cc3ccc(o3)C)C(=O)C(=C)C C36601900
Cc1ccc(cc1)S(=O)(=O)CNC(=O)[C@@H](c2ccc(cc2)N(C)C)N(Cc3ccc(o3)C)C(=O)COC C36602209
Cc1ccc(cc1)c2c3c([nH]n2)C(=O)N([C@@H]3c4cc(c(c(c4)OC)O)OC)CCc5ccc(c(c5)OC)OC C40340435
CC(C)CCOc1ccc(cc1OC)[C@H]2c3c(n[nH]c3C(=O)N2CCN4CCOCC4)c5ccc(cc5)OC C40345682
CCCc1nc(no1)c2ccc(c(c2)F)N3CCC[C@H](C3)C(=O)N4CCN(CC4)CC(=O)NCCCOC C40876642
CC(=O)Nc1ccc(cc1)S(=O)(=O)N2CCC[C@@H](C2)C(=O)N[C@H]3CCCC[C@H]3NC(=O)c4ccccc4 C43509125
c1ccc(c(c1)c2nnn(n2)CC(=O)N(Cc3ccc4c(c3)OCO4)[C@H](c5ccco5)C(=O)NC6CCCCC6)F C00888331
Cc1ccc(o1)c2nnn(n2)CC(=O)N(c3ccc4c(c3)OCCO4)[C@H](c5ccco5)C(=O)NC6CCCCC6 C00888378
Cc1ccc(o1)c2nnn(n2)CC(=O)N(CCCN3CCOCC3)[C@H](c4cccs4)C(=O)NC5CCCCC5 C00888485
c1cc(ccc1c2nnn(n2)CC(=O)N(c3ccc(cc3)Cl)[C@H](c4ccc(cc4)F)C(=O)NC[C@H]5CCCO5)Cl C00903775
COc1ccc(cc1OC)[C@@H](C(=O)NC2CCCCC2)N(Cc3ccc(cc3)F)C(=O)Cn4c5ccccc5nn4 C00906149
COc1ccc(cc1OC)[C@H](C(=O)NC2CCCCC2)N(Cc3cccnc3)C(=O)[C@@H]4COc5ccccc5O4 C00930864
CC[C@H](c1nnnn1Cc2ccco2)N(Cc3ccc4c(c3)OCO4)Cc5cc6cc(c(cc6[nH]c5=O)C)C C01375159
CCOC(=O)c1c(c(sc1NC(=O)c2c(c3n(n2)[C@H](C[C@@H](N3)c4ccco4)C(F)(F)F)Cl)C(=O)OCC)C C01876971
CC(C)(C)[C@@H]1CCc2c(sc(c2C#N)NC(=S)NC(=O)c3ccc(c(c3)[N+](=O)[O-])N4CCOCC4)C1 C59331666
c1ccc(cc1)CN2CCN3c4ccc(cc4C[C@@]5([C@H]3C2)C(=O)NC(=O)N(C5=O)Cc6ccccc6)[N+](=O)[O-] C15021609
CCOC(=O)C1=C([C@@H](C(=N1)C)C(=O)C2=C(C(=O)N([C@H]2c3ccc(cc3)C(C)(C)C)CCCn4cc[nH+]c4)[O-])C C08836592
CC1=NC2=C([C@H](C1C#N)c3cccs3)[NH+]4CCC2CC4 C04002406
C[C@H]1CCc2c(sc3c2c(ncn3)N4CC[NH+](CC4)C)C1 C03568277
c1cc(ccc1OCC#CC[NH+]2CCOCC2)Cl C02863143
c1cc(ccc1C=O)N2CC[NH+](CC2)C3CCCC3 C02458125
COc1cc2c(cc1OC)[C@H]3CCc4ccccc4C[NH+]3CC2 C06403843
COc1cc2ccc3c(c2cc1OC)C[NH+]4CCCC[C@H]4C3 C01727453
CN1CCc2c1[nH+]c3ccccc3c2/N=C/4\CCCN4C C00344930
c1ccc(cc1)n2cc(cn2)C[NH+]3CCc4ccccc4C3 C12485746
C[C@@]12CCCC(=C)[C@H]1C[C@@H]3[C@H](C2)OC(=O)[C@@H]3C[NH+](C)C C12653578
Cn1cc(c2c1cccc2)CN3CCC[C@@H](C3)[NH+]4CCCC4 C20514366
CC[C@H]1CC[C@@H]([C@@H](C1)N2CC[NH+](CC2)C(C)C)C#N C36171041
C[NH+](Cc1c(snn1)Cl)[C@H]2CCSC2 C36820284
CC[C@@]12CCN3C[C@@](C1=O)(C[NH+](C2)[C@@H]3C4CCCC4)CC C37263556
CC(=O)O[C@H]1[C@H]2CCC[C@@H]1[C@@H](CC2)[NH+]3CCCC3 C04142457
c1cc(ccc1[C@@H]2C3=C(CCCC3=O)N=[NH+]2)Cl C39211798
c1cc(cc(c1)C2=CCS[C@@H]2C#N)[C@@H]3C=CN=[NH+]3 C39380885
CC[C@@H]1C2=C(CC[NH+](C2)C3CSCCSC3)N=N1 C39500147
CC(C)[C@@]12CCN3C[C@@](C1=O)(C[NH+](C2)[C@@H]3C4CCCCC4)C C39951358
Cc1cc(on1)C[NH+]2CCC[C@H]2c3ccsc3 C40528279
Cc1cc(c(n1[C@@H]2CCC[NH+](C2)C)C)C(=O)[C@@H](C)Cl C40716078
Cc1cc2c(n1[C@H]3C[NH+]4CCC3CC4)CCCC2=O C41686696
C[C@H](Cn1ccc2c1CC(CC2=O)(C)C)[NH+](C)C C41708003
CC[NH+]1CCC(CC1)Cn2ccc3c2CC(CC3=O)(C)C C41708351
C1C[NH+](CCSC1)Cc2c(snn2)Cl C42443860
c1cc(c(cc1C=O)F)N2CC[NH+](CC2)C3CC3 C42490546
C[NH+](Cc1cc(cc2c1OCOC2)F)[C@@H]3CCc4c3cccc4 C42635275
CC[C@H]1CCC[NH+](C1)CC(=O)N2[C@@H](CCC[C@@H]2C)C C48058455
c1ccc2c(c1)CCC[C@@H]2[NH+]3CCC4(CC3)OCCO4 C48571937
Cc1cc(c2ccccc2[nH+]1)N(C)Cc3ccoc3C C48921707
c1ccc(cc1)/N=C\2/C[C@@H](CC2=O)[NH+]3CCCCC3 C51139559
C1CC[C@H]2[C@H](C1)CCC[NH+]2C[C@@]3(CCOC3)C=O C51177297
Cc1cc(no1)C[NH+]2CC[C@H]([C@@H]3[C@@H]2CCCC3)C C51765971
C1CC[C@@H]([C@H](C1)C#N)N2CC[NH+](CC2)C3CCCC3 C52061685
C[C@H]1CC[C@@H]([C@@H](C1)N2CC[NH+](CC2)C3CCCC3)C#N C52061707
C[NH+](Cc1cc(cc2c1OCOC2)F)C3CCCCC3 C53398335
C[NH+](C)C1CCN(CC1)C[C@H]2CCCCCC2=O C53927120
CC(C)C[NH+]1CCN(CC1)[C@H]2CCCC[C@H]2C#N C55079482
C[C@@H]1C[C@H](C[NH+](C1)[C@H](C)C(=O)N2CCC(CC2)C)C C58747608
C1CC[C@H](C(=O)CC1)N2CC[NH+](CC2)C3CCCC3 C52060601
CC[C@H]1CC[C@@H]([C@@H](C1)N2CCC[NH+]3CCC[C@@H]3C2)C#N C62940839
CC[C@@H]1CCC(=O)[C@H](C1)CN2CCC[NH+]3CCC[C@@H]3C2 C62941913
Cc1cc(c(n1C)C)C(=O)C[NH+]2CCC3(CCCC3)CC2 C62955029
c1ccc2=[NH+]CC(=c2c1)CC(=O)N3CCC[C@@H](C3)C(F)(F)F C63399621
Cc1ccc2=[NH+][C@H]3[C@H](CCCC3=c2c1)N4CCOCC4 C63489523
C[C@H]1C[C@@H](CN(C1)C(=O)CCC2=c3ccccc3=[NH+]C2)C C64219014
C[C@@H]1C[C@H](CN(C1)C(=O)CCC2=c3ccccc3=[NH+]C2)C C64219017
C[C@@H]1C(=c2ccccc2=[NH+]1)C3CCN(CC3)C(=O)CSC C64281961
C1CC=C[C@@H](C1)[NH+]2CCC(CC2)CN3CCOCC3 C66498280
C[C@H]1CCCCN1C(=O)C[NH+](C)C2CCC(CC2)C C66695851
CC(C)[C@@H](C(=O)N1CCc2c(ccs2)C1)[NH+]3CCCCC3 C67288934
c1cc(cc(c1)Br)N/N=N/c2ccc(cc2Cl)Cl C03898476
Cc1ccc(cc1)c2nc3ccccc3c(n2)N[C@@H]4CCCC[C@H]4C C02452331
c1ccc(cc1)c2ccc(cc2)C(=O)N/N=C/c3cccc(c3Cl)Cl C02070644
COc1ccccc1[C@@](c2ccccc2)(c3cccc4c3cccc4OC)O C04256993
CC(C)(C)c1ccc(cc1)[C@H]2N(CCS2)C(=O)NCc3ccccc3 C00691485
CCc1ccc(s1)/C(=N/NC(=O)c2c(c3ccccc3s2)Cl)/C C00695589
c1ccc(cc1)Oc2ccc(cc2)C(=O)Nc3ccc4ccccc4c3 C00364205
c1ccc(cc1)c2c(c3ccccc3n2O)c4ccccc4N5CCCC5 C01633307
Cc1ccc(cc1)Nc2c(nc3n2cc(cc3)Cl)c4cccs4 C00427520
CC(C)c1ccc(cc1)NC(=O)c2ccc3c(c2)nc4c(c3Cl)CCC4 C05034991
c1cc(ccc1C(=O)/C=C/c2ccc(o2)c3ccc(cc3Cl)Cl)O C05215045
c1ccc(c(c1)/C=N/NC(=O)c2c(c3ccccc3s2)Cl)Cl C00585204
Cc1ccc(cc1)Nc2c3c(c(sc3ncn2)C)c4ccccc4 C05333226
Cc1ccc(cc1)Nc2c3c(csc3ncn2)c4ccc(cc4)F C05547777
c1ccc(cc1)c2ccc(cc2)C(=O)N/N=C/c3ccccc3Cl C05604506
c1ccc(cc1)c2c(c3ccccc3[nH]2)Cc4coc5ccccc5c4=O C01612526
Cc1c(sc2c1c(nc(n2)c3cccs3)Nc4ccc(cc4)F)C C03406888
c1ccc2c(c1)CCC[C@H]2Nc3c4ccccc4nc(n3)c5cccs5 C03340856
Cc1ccc(cc1C)NC2=NC(=O)/C(=C/C(=C\c3ccccc3)/C)/S2 C05852842
c1ccc(cc1)c2ccccc2NC(=O)c3ccccc3OC(F)F C06509951
Cc1ccc(cc1)c2c(nc(s2)c3ccccc3)CC(=O)NC(C)(C)C C06790456
Cc1cc(c2c(c1)sc(n2)Nc3nc4ccc(cc4s3)SC)C C07447286
Cc1ccc(cc1Cl)NC(=O)[C@@H](C)Oc2ccc(cc2)C(C)C C08109163
Cc1ccc(cc1)c2csc3c2c(ncn3)Nc4ccccc4Cl C09167814
C[C@H]1CCc2c(sc(n2)Nc3nc4ccc(cc4s3)SC)C1 C10068848
c1cc(ccc1CNc2ccc(cc2)S(=O)(=O)C(F)(F)F)F C12540347
Cc1ccc(cc1)Nc2c(nc3n2ccc(c3)C)c4ccc(s4)C C04921878
C/C(=N/NC(=O)[C@@H]1C[C@H]1c2ccc(cc2)C(C)(C)C)/c3ccc(cc3)Cl C13324337
CCc1ccc2c(c1)C(=NNC(=N2)c3ccc(cc3)C)c4cccs4 C06844181
Cc1ccccc1COc2c(cc(cc2Br)Cl)/C=N\O C11962783
Cc1ccc(cc1)CNc2c3c(csc3ncn2)c4ccc(cc4)Cl C21786837
CC(C)(C)c1ccc(cc1)C(=O)NC[C@@H]2Cc3cc(ccc3O2)C(C)(C)C C22347567
c1ccc2c(c1)CCCN2Cc3ccc(cc3)C(=O)NC4CCCCCC4 C22530414
c1cc(ccc1c2ccc(s2)C(=O)NC[C@@H]3CCCO3)C4CCCCC4 C22629991
Cc1ccsc1/C=N/NC(=O)[C@H]2C[C@@H]2c3ccc(cc3)C(C)(C)C C33921971
c1ccc(cc1)c2csc3c2c(nc(n3)Cl)Nc4ccccc4 C36277385
Cc1ccc(cc1)c2c(s/c(=N\N=C\c3ccccc3Cl)/[nH]2)C C38706215
CO[C@@H]1CCC[C@@]2(N1c3ccccc3O)CCC[C@@H](C2)Cc4ccccc4 C39521226
c1ccc(cc1)c2c([nH]c(n2)c3ccc(cc3)F)c4cc5ccccc5nc4 C00850341
Cc1ccc(c(c1)c2ccnc(n2)Nc3cc(cc(c3)Cl)Cl)C C40857736
Cc1cc(c(c(c1)C)NS(=O)(=O)c2ccc(cc2)C3CCCCC3)C C41091107
CN(Cc1cc(cs1)Br)C(=O)NC2CCCCCCC2 C48685435
CCN(CC)c1ccc(c(c1)O)/C=N/c2ccc(cc2Cl)Cl C00273874
c1cc(cc(c1)Cl)c2ccc(o2)C(=O)Nc3cc(cc(c3)Cl)Cl C59055588
c1ccc(cc1)CC(=O)N/N=C/c2ccc3cc4ccccc4cc3c2 C59146726
c1cc(c(cc1/C=N/NC(=O)C23CC4CC(C2)CC(C4)C3)Cl)Cl C59157918
c1ccc(cc1)N(c2ccccc2)/N=C/c3cc4ccccc4cc3O C59165561
CC(C)(C)[C@H](c1ccccc1)NC(=O)N2CCC[C@@H]2c3cccs3 C59320436
c1cc(ccc1c2nc3ccc(cc3s2)F)C(=O)NC4CCCCC4 C59843090
C[C@H]1CCCC[C@@H]1Nc2c3c4c(sc3nc(n2)SC)CCCC4 C12211162
CC(=O)N[C@H]1C[C@](C[C@H]([C@@H]1O)O)(C(=O)NCC(=O)N)O C03838741
C[C@H](C(=O)N)NC(=O)C1=C[C@H]([C@H]([C@@H](C1)O)O)NC(=O)C C03839681
CC(=O)Nc1ccc(cc1)NC(=O)C(=O)NN C01881841
C1COC(=CO1)C(=O)NC(=S)NNC(=O)N C04795676
CC(=O)NC[C@H]1[C@H]([C@@H]([C@@H]([C@@H](O1)O)O)O)O C05372113
CC(=O)N[C@]1([C@@H](O[C@@]([C@@]([C@@]1(C)O)(C)O)(C)CO)O)C C09915680
CC1([C@]([C@]([C@]([C@@](O1)(CO)O)(C)O)(C)O)(C)O)C C09970219
C[C@@]1([C@]([C@@]([C@@]([C@@H](O1)O)(C)O)(C)O)(C)O)CO C09970500
C[C@]1([C@H](O[C@@]([C@]([C@]1(C)O)(C)O)(C)O)CO)O C12358810
Cc1c(cn(n1)C)[C@@H]2[C@H](C(=O)C[C@@]([C@@H]2C(=O)N)(C)O)C(=O)N C13960858
c1cc(ccc1S(=O)(=O)N)S(=O)(=O)[N-][NH3+] C19908522
Cc1c(c(n(n1)C)NCCS(=O)(=O)N)N C36749431
C1C[C@@H](CN(C1)C(=O)C/C(=N/O)/N)C(=O)N C36929618
Cc1c(c([nH]n1)N)C(=O)N2CCC[C@@H]2C(=O)N C36939884
C1CC(CCC1NC(=O)C(=O)NCC(=S)N)O C37243899
C[C@@H](C(=O)N)NS(=O)(=O)c1c[nH]nc1N C37471638
c1c(cc(c(c1F)S(=O)(=O)NCC(=O)N)F)N C37928213
CC/C(=C/1\C(=O)NC(=O)N=C1[O-])/NNC(=[NH2+])N C38196373
C[C@H]1[C@H]([C@@H]([C@H]([NH2+]1)CC[P@](=O)(O)[O-])O)O C39096116
c1c(cc(cc1N)N)C(=O)N[C@@H]2CCS(=O)(=O)C2 C40296003
c1c(cc(cc1N)N)C(=O)N2CCC[C@@H]2C(=O)N C40301959
Cc1nc(on1)CNC(=O)c2cc(cc(c2)N)N C40335951
C[C@@H](/C(=N/O)/N)NS(=O)(=O)c1c[nH]nc1 C40376517
c1cc(ccc1C[C@@H](C(=O)N2C[C@@H](C[C@@H]2C(=O)[O-])O)[NH3+])O C40470653
C1C[C@H](CN(C1)C(=O)[C@@H](CC(=O)N)[NH3+])C(=O)[O-] C40472079
C[C@@H](C(=O)[O-])[NH+]1CCc2c(sc(c2C(=O)N)N)C1 C41583058
c1cc(ccc1N)[S@](=O)CC(=O)NC(=O)N C42197005
CNC(=O)[C@@H]1CCCN1C(=O)c2cc(cc(c2)N)N C42272336
C1CC(CCC1C(=O)[O-])NC(=O)NCC[NH3+] C42420449
C1C[C@H](CN(C1)C(=O)N[C@H](CO)C(=O)[O-])[NH3+] C42430421
CC(C)[C@H](C(=O)[O-])NC(=O)N[C@H]1CCCC[C@@H]1[NH3+] C42431207
C[C@H]1CC[C@H](CN1C(=O)c2cn[nH]c2N)C(=O)N C42440693
C[C@@H]1CC[C@@H](CN1C(=O)C(=O)NN)C(=O)N C42440711
C[C@H](C(=O)NC)NS(=O)(=O)c1c[nH]nc1N C42560640
C[C@]1([C@@H](O[C@H]([C@@]([C@@]1(C)O)(C)O)O)CO)O C43509316
C[C@@H]1[C@@]([C@@]([C@@]([C@](O1)(CO)O)(C)O)(C)O)(C)O C43509421
c1cc(ncc1[C@@H](C[NH3+])N)N2CCC(CC2)C(=O)[O-] C44471445
C[C@H](c1ccc(cc1)NC(=O)N[C@@H](C)c2[n-]nnn2)[NH3+] C44883323
COC1CCN(CC1)C(=O)NC(C(=O)N)C(=O)N C45614714
c1cc(=O)[nH]c2c1[C@H](CCC2)NC(=O)CCNC(=O)N C49355991
Cc1c(c(n[nH]1)C(=O)NCCS(=O)(=O)N)N C50305662
Cc1c(c(n[nH]1)C(=O)N2CCC3(CC2)C(=O)NC(=O)N3)N C50306208
Cc1c(c(n[nH]1)C(=O)NC(C)(C)C(=O)N)N C50306451
C1C[C@H](C(=O)NC1)NC(=O)c2c(c(n[nH]2)C3CC3)N C50397114
C1C[C@@H](C[C@@H](C1)O)NC(=O)c2nc([nH]n2)N C55165191
C1C[C@H](C[C@H](C1)O)NC(=O)c2nc([nH]n2)N C55165198
C1CN(CCN1C(=O)c2nc([nH]n2)N)S(=O)(=O)N C55168600
CC(C)[C@@H](C(=O)/N=c/1\[nH]cn[nH]1)NC(=O)N C59186557
CNC(=S)NN[C@H]1[C@H]([C@@H]([C@@H](CO1)O)O)O C59371103
c1cc(ccc1CNC(=O)c2c[nH]nc2)/C(=N\O)/N C62779746
c1ccc(cc1)C(c2ccccc2)C(=O)Nc3ccc(cc3)Sc4ccc(cc4)[N+](=O)[O-] C02981394
c1ccc(c(c1)c2c(n3ccccc3n2)NC4CCCCC4)OC(=O)CCC5CCCC5 C04753809
CCCC[C@@H]1c2c3ccccc3[nH]c2[C@H]4[C@@H]([C@@H]1CCC)C(=O)N(C4=O)c5ccc(cc5)OC C05941104
CCOP(=O)(c1c(c(c2cc(ccc2n1)Cl)Nc3ccc(cc3)Cl)Cl)OCC C03066164
Cc1cc(c(c(c1)C)OCC(=O)Nc2c(c3c(s2)C[C@@H](CC3)c4ccccc4)C(=O)OC)C C02726995
CC(C)(C)c1ccc(cc1)C(=O)C[C@@H](c2ccc(cc2)SC)Nc3ccc(cc3)[N+](=O)[O-] C08783295
CC(C)(C)c1c(cc(o1)C(=O)Nc2ccc3c4ccccc4oc3c2)COCC(F)(F)F C08815720
CCCCCCN1CC(=O)N2[C@H](C1=O)Cc3c4ccccc4[nH]c3[C@@H]2c5ccc(cc5)C(C)C C02095449
CCOc1ccc(cc1)NC(=O)c2c3c(sc2/N=C/c4ccc(cc4)OC)C[C@@H](CC3)C C09907657
CCN(c1ccccc1)C(=O)c2ccccc2NC(=O)[C@H](C)Oc3ccc(cc3)C(C)(C)C C10475095
c1ccc(cc1)Oc2cccc(c2)/C=N/OCC(=O)Nc3ccccc3Sc4ccccc4 C13117161
c1ccc(cc1)c2ccc(cc2)C(=O)O[C@@H](CNS(=O)(=O)c3ccccc3)c4ccccc4 C13147981
CCCCCOc1ccc(cc1OCC)/C=C/[C@@]23C(c4cc(ccc4N2CC(=O)N3)C)(C)C C02138904
CCN(CC)c1ccc(cc1)/C=N/NC(=O)COc2ccc(cc2Br)C(C)C C05947236
c1ccc(cc1)CCCOc2ccc3c(c2)[C@H]4C=CC[C@H]4[C@@H](N3)c5cccc(c5)[N+](=O)[O-] C14472164
c1ccc(cc1)CCCOc2cccc3c2N[C@@H]([C@H]4[C@@H]3C=CC4)c5ccccc5[N+](=O)[O-] C14478291
Cn1cccc1C(=O)[C@H](CCSC)NC(=O)OCC2c3ccccc3-c4c2cccc4 C15782303
Cc1ccc(cc1)NC2=NC(=O)/C(=C/c3ccc(cc3)OCc4ccc(cc4)OC)/S2 C16293188
CC[C@H](C12CC3CC(C1)CC(C3)C2)NC(=O)c4ccn(n4)COc5ccc(c(c5)C)Cl C19635206
Cc1ccccc1OCc2ccc(o2)/C=N/NC(=O)[C@H](c3ccccc3)Sc4ccccc4 C20419061
CC(C)COc1ccc(cc1)[C@H]2CC3=C([C@H](CC(=O)N3)c4ccc(cc4)OCC(C)C)C(=O)C2 C21222525
CC(=C)COc1ccc2c(c1)c(c(o2)c3ccc(cc3)OC)C(=O)Nc4ccc(cc4)F C28182407
c1ccc(cc1)COc2ccc(cc2)/C=N\NC(=O)COc3ccccc3c4ccccc4 C32184228
CC[C@H](C(=O)Nc1c(c(c(s1)C)C)C(=O)OC)Sc2cc(c3cc(cc(c3n2)C)C)C C32529568
C/C(=C\c1ccccc1)/CN(CCN2CCOCC2)C(=O)NC34CC5CC(C3)CC(C5)C4 C33407514
CC[NH+](CC)c1ccc(cc1)[N-]C2=NC(=O)/C(=C\c3ccc(o3)c4cccc(c4)Cl)/S2 C08820959
CCOC(=O)c1c(c(sc1/[NH+]=C/c2ccccc2[O-])C)c3ccc4cc(ccc4c3)OC C08386538
CC(C)(C)NC(=O)[C@@H](c1cccc(c1)OC)N(c2cccc(c2)Cl)C(=O)C3CCCCC3 C36480598
CCC(=O)N(C1CCCCC1)[C@@H](c2c3ccccc3ccc2OC)C(=O)NC4CCCCC4 C36493180
C[C@H](c1ccccc1)[C@H](C(=O)NC2CCCCC2)N(Cc3ccco3)C(=O)C4CCCCC4 C36494444
CC(=CC(=O)N(Cc1ccco1)[C@@H](C2CCCCC2)C(=O)NC(C)(C)CC(C)(C)C)C C36502652
CC(C)(C)NC(=O)[C@@H](c1cccc(c1)OC)N(c2ccccc2Cl)C(=O)C3CCCCC3 C36540817
Cc1c2c([nH]c1C(=O)OCCOc3ccccc3)C[C@H](CC2=O)c4ccc(cc4)C(C)(C)C C08594225
Cc1ccc(cc1)CNc2c(nc(o2)c3ccc(cc3)OCc4ccc(cc4)Cl)C#N C39841557
C[C@@H](c1ccccc1)Nc2c(nc(o2)c3ccc(cc3)OCc4ccc(cc4)Cl)C#N C39841558
CC[C@@H](C)c1ccc(cc1)OCCn2c3ccccc3nc2CNC(=O)C4CCCCC4 C40188468
CC(C)(C)c1ccc(cc1)OCCn2c3ccccc3nc2CNC(=O)C4CCCCC4 C40188470
C[C@H](C(C)C)NC(=O)c1ccc(o1)CSc2ccc(nn2)c3ccc(cc3)c4ccccc4 C35305906
Cc1ccccc1OCCCC(=O)Nc2c(c3c(s2)C[C@@H](CC3)C(C)(C)C)C(=O)OC C01918361
CC(C)(C)[C@H]1CCc2c(sc(c2C(=O)OC)NC(=O)CCCOc3ccc(cc3)Cl)C1 C01918375
Cc1ccc(c(c1)C)OCCCC(=O)Nc2c(c3c(s2)C[C@H](CC3)C(C)(C)C)C(=O)OC C01918386
CC(C)c1ccc(cc1)OCC(=O)Nc2c(c(cs2)c3ccc4c(c3)CCCC4)C(=O)OC C41014266
C[C@@H]([C@@H]1CC[C@H]2[C@]1(CCC[C@@H]2OC(=O)c3ccccc3)C)[C@H](C#CC(C)(C)OCOC)O C44564267
CC[C@@H](c1ccccc1)C(=O)N(c2ccccc2)[C@H](c3ccco3)C(=O)NC4CCCCC4 C36607280
CCCCOc1ccc(cc1)/C=N/NC(=O)COc2ccc3c(c2Br)CCCC3 C59459333
CC[NH+](CC)c1ccc(cc1)/C=C\2/C(=O)c3ccc(cc3O2)OC(=O)c4ccc(cc4)Cl C62883576
Cc1ccc(cc1)COc2ccc(c(c2)O)C3=NN=C([C@H]3c4ccccc4OC)C(F)(F)F C09410049
CCCCCOc1ccc(cc1OC)/C=C/[C@@]23C(c4ccccc4N2CCC(=N3)O)(C)C C08918108
Cc1ccc(cc1)NC(=O)c2ccc(cc2)OC(=O)[C@@H](C)Oc3ccccc3C(C)(C)C C64982897
CCOC(=O)[C@H]\1[C@@H](C[C@@](C/C1=N\N=C(c2ccccc2)c3ccccc3)(C)O)c4ccccc4 C66088796
CCOc1cc(ccc1O)/C=C(\C#N)/c2nc(cs2)c3ccc(c(c3)C)C C04175004
Cc1cc(ccc1Cl)C(=O)N2[C@](CC(=N2)CCC(C)C)(C(F)(F)F)O C04200068
CC(=O)Nc1ccc(cc1)C(=O)/C=C/c2ccc(o2)c3cccc(c3)Cl C04304301
CC(C)(C)c1ccc(cc1)C(=O)Nc2ccc(cc2)C(=O)c3ccncc3 C03625372
CN(c1nc(cs1)c2ccc(cc2)NC(=O)C3CCC3)C4CCCCC4 C04591004
COC(=O)c1c2c(sc1NC(=O)Cc3ccccc3Cl)CCCCC2 C00647944
c1cc(ccc1Cc2nnc(s2)NC(=O)Cc3ccc(cc3)Cl)Cl C01152708
Cc1ccc(s1)C(=O)N(CC(=O)NC2CCCC2)c3cccc(c3)Cl C01330230
Cc1ccc(cc1)/C=N/NC(=O)COc2c(cc(cc2C)Br)C C03023427
CC(C)(C)[C@H]1CCc2c(sc(c2C#N)NC(=O)COc3ccccc3)C1 C02736229
Cc1ccc(c(c1)C)OCC(=O)N/N=C/c2ccc(s2)Br C06189775
c1cc(ccc1CSc2nnc(s2)NC(=O)[C@@H]3C[C@H]4C[C@@H]3C=C4)Cl C07238960
Cc1cccc(c1OCC(=O)N/N=C/c2ccc(cc2)Br)C C01437591
CC(C)c1cc(ccc1OC)S(=O)(=O)Nc2cccc(c2Cl)Cl C08480852
Cc1ccccc1C(=O)N/N=C/c2cc(ccc2OC(C)C)Br C09201840
CCN(c1ccccc1)C(=O)c2ccccc2NC(=O)c3ccc(cc3)C C10474864
C[C@H](C(=O)Nc1cc(c(cc1Cl)Cl)Cl)OC(=O)[C@H]2CCC=CC2 C10847457
Cc1ccccc1NC(=O)c2c(oc3c2cc(cc3)OCc4ccccc4)C C11866431
CCC(=O)Nc1ccc(cc1)OC(=O)c2c(c3ccccc3s2)Cl C14784011
CC[C@@H](C)c1ccc(cc1)NC(=O)[C@@H]2CC(=O)N(C2)c3cc(ccc3C)C C15453273
c1ccc(cc1)/C=C/[C@@H]([C@H](c2ccc(cc2)Cl)n3c4ccccc4nn3)O C15776397
Cc1cccc(n1)NS(=O)(=O)c2cc(c(c(c2)C(C)(C)C)F)C(C)(C)C C01188815
C[C@H](C(=O)Nc1ccc(cc1)C(C)(C)C)Sc2c3ccccc3ncn2 C21351245
CC[C@H](C)Nc1cc(nc2n1nc(c2c3ccc(cc3)F)C(F)(F)F)C C21799186
c1cc(ccc1c2ccc(o2)C(=O)Nc3ccc(cc3)OC(F)F)F C22399205
Cc1ccc(cc1)/C(=N/S(=O)(=O)c2ccc(cc2)C)/Nc3ccc(cc3)C C04859653
C[C@@H](C12CC3CC(C1)CC(C3)C2)NC(=O)Cc4csc(n4)c5ccco5 C32909217
Cc1ccc(cc1C)NC(=O)[C@H]2CS[C@H](N2C(=O)C=C(C)C)CC(C)C C35196798
CC[C@H](C)NC(=O)c1cc(nc2c1cc(cc2)C)c3ccc(cc3)OC C35218198
CCCC(=O)Nc1ccc(cc1)[C@H]2N(C(=O)CS2)c3cc(ccc3C)C C35563296
CN1CCc2ccccc2[C@H]1CC(=O)NN(c3ccccc3)c4ccccc4 C35565549
CC[C@@H](C)NC(=O)[C@@H]1C[C@@H](CN(C1)C(=O)C2CCCC2)c3cccc(c3)C C35891697
CCc1ccc(cc1)[C@@H]2CCc3nc(cn3C2)C(=O)N[C@H](C)c4ccccc4 C35955422
C/C=C/[C@@H](C(=O)NC1CCCCC1)N(C)C(=O)[C@@H]2C[C@@H]3C[C@H]([C@H]2C)C3(C)C C36525698
Cc1cccnc1c2ccc(cc2)C(=O)Nc3ccc(cc3)OC(F)(F)F C38149540
Cc1cc(cc(c1Cl)C)OCC(=O)Nc2ccc(cc2)N3CCCC3 C01054002
CCCN1CCCc2c1ccc(c2)/C=C(\C#N)/C(=O)NC3CCCCC3 C40113640
C[C@@H](c1ccc2c(c1)OCCO2)NC(=O)[C@H](c3ccc(cc3)Cl)C(C)C C18891706
Cc1cccc2c1nc(s2)NC(=O)COc3ccc(c(c3)C)C(C)C C40965541
CCOc1cc(cc(c1OC(C)C)Br)c2[nH]c3ccccc3n2 C41005107
CN([C@@H](c1ccccc1)c2ccc(cc2)F)C(=O)NCc3ccc(cc3)C#N C46043164
C[C@H](c1ccc(cc1Cl)Cl)NCc2ccc(c(c2)[N+](=O)[O-])Cl C57801139
c1ccc(cc1)NS(=O)(=O)c2ccc(cc2)/N=C/c3ccc(cc3)Cl C19945601
c1ccc(c(c1)/C=C(\C#N)/C(=O)c2c[nH]c3c2ccc(c3)Cl)OC(F)F C59270124
CCCOc1ccccc1/C=C/[C@]23C(c4ccccc4N2CCC(=O)N3)(C)C C05249807
COc1ccc(cc1)CNc2c3c4c(sc3nc(n2)SC)CCCC4 C12211086
C[C@H](CC(=O)N1CCC[C@H]1c2cccs2)NC(=O)C3CCCCC3 C66273495
C[C@H](c1ccc(cc1)F)N(C)C(=O)NC[C@H]2CCN(C2)c3ccc(cc3)F C66344410
CC1(CCCC1)CNC(=O)N(C)[C@@H](c2ccc(c(c2)F)F)c3cccnc3 C66705113
C[C@H](CCc1ccccc1)NC(=O)N2CCO[C@@H](C2)c3ccc(c(c3)F)F C67035965
CCc1ccc(cc1)c2cn3c4ccc(cc4sc3n2)C(=O)NCc5ccc(cc5)OC(C)C C09406490
CC1(Cc2cccc(c2O1)OCc3ccc(cc3)C(=O)Nc4ccc(cc4)Oc5ccccc5)C C09659766
Cc1ccccc1NC(=O)/C(=C/c2cn(c3c2cccc3)CCOc4ccc(cc4)C(C)(C)C)/C#N C06444054
c1ccc(cc1)CN(CCc2csc3n2cc(n3)c4ccccc4)C(=O)NC5CCCCC5 C04172519
CCn1c2ccccc2c(c1c3ccccc3)C(=O)CSc4nnc(s4)Nc5ccccc5 C03338285
CCc1ccc(c(c1)Br)OCC(=O)N/N=C/c2cccc(c2)OCc3ccccc3 C13977528
CCc1ccc(c(c1)Br)OCC(=O)N/N=C/c2ccccc2OCc3ccccc3 C13977539
CCOC(=O)c1c2c(sc1NC(=O)COc3ccc(cc3C(C)(C)C)C(C)(C)C)CCC2 C14661194
Cc1c(c2ccccc2n1Cc3ccccc3)/C=N/NC(=O)COc4ccc5ccccc5c4 C03145925
CC[C@@H](C)c1ccc(cc1)c2cc(c3ccccc3n2)C(=O)OCC(=O)c4c[nH]c5c4cccc5 C03379522
CC[C@H](C)c1ccc(cc1)c2cc(c3ccccc3n2)C(=O)OCC(=O)c4c[nH]c5c4cccc5 C03379526
CCCOc1ccccc1[C@H]2C3=C(C[C@H](CC3=O)c4ccccc4)NC(=C2C(=O)OCC(C)C)C C08780555
CCOC(=O)c1c2c(sc1NC(=O)COc3c(cccc3C)C)C[C@@H](CC2)C(C)(C)C C01944490
Cc1cccc2c1n(c(c2c3ccccc3)c4ccccc4)CCC(=O)N/N=C/c5ccco5 C26571074
Cc1ccc(c(c1)C(C)(C)C)OCC(=O)Nc2c(c(c(s2)C)c3ccccc3)C(=O)OC C01979696
c1ccc(cc1)CN(CCc2csc3n2cc(n3)c4ccc(cc4)F)C(=O)NC5CCCCC5 C33669951
Cc1ccc(cc1)NC(=O)CN(Cc2ccccc2)c3nc(ns3)Cc4ccc(cc4)Cl C33828946
CC[C@@H](c1ccccc1)C(=O)Nc2cc(ccc2N3CCCN(C3=O)Cc4cc(ccc4C)C)C C34736967
C/C=C\[C@H](C(=O)NC(C)(C)CC(C)(C)C)N(c1cccc(c1)Cl)C(=O)c2ccccc2OC C36480512
Cc1ccc(cc1)[C@@H](C(=O)NC(C)(C)C)N(c2cccc(c2)Cl)C(=O)c3ccccc3OC C36480546
Cc1ccc(cc1)[C@@H](C(=O)NC(C)(C)CC(C)(C)C)N(Cc2ccco2)C(=O)C3CCCCC3 C36494593
CCC/C=C/[C@H](C(=O)NC1CCCCC1)N(Cc2ccco2)C(=O)[C@@H]3C[C@@H]4C[C@H]([C@H]3C)C4(C)C C36495436
C[C@@H](CC(=O)N(Cc1ccco1)[C@@H](C2CCCCC2)C(=O)NC3CCCCC3)c4ccccc4 C36501574
C[C@@H](CC(=O)N(Cc1ccco1)[C@H](C2CCCCC2)C(=O)NC3CCCCC3)c4ccccc4 C36501576
CCCCNC(=O)[C@@H](c1ccc(cc1)N(C)C)N(c2ccccc2Cl)C(=O)C3CCCCC3 C36541006
CCCCNC(=O)[C@H](c1ccc(cc1)N(C)C)N(c2ccccc2Cl)C(=O)C3CCCCC3 C36541007
COc1ccc(cc1)[C@@H](C(=O)NC2CCCCC2)N(c3ccccc3Cl)C(=O)c4ccccc4 C36546675
CC(=CC(=O)N(c1cccc(c1)Cl)[C@@H](c2ccc(cc2)OC)C(=O)NC3CCCCC3)C C36551460
CC(=C)C(=O)N(c1cccc(c1)Cl)[C@@H](c2ccc(cc2)OC)C(=O)NC(C)(C)CC(C)(C)C C36553430
Cc1ccc(c(c1)C)[C@@H](C(=O)NC(C)(C)CC(C)(C)C)N(c2cccc(c2)Cl)C(=O)COC C36553532
Cc1ccc(c(c1)C)[C@H](C(=O)NC(C)(C)CC(C)(C)C)N(Cc2ccc(o2)C)C(=O)C=C(C)C C36599353
CC[C@@H](C(=O)Nc1ccc(cc1)C)Oc2ccc3c(c2)[C@H](N(CC3)C(=O)CC)c4ccc(cc4)C C37280883
CCCCC1CCC(CC1)C(=O)Nc2ccc3c(c2)N(CCC3)S(=O)(=O)c4ccc(cc4)F C38693541
c1cc(ccc1CNc2c(nc(o2)c3ccc(cc3)OCc4ccc(cc4)Cl)C#N)Cl C39841562
C[C@@H]1CC[C@@H]([C@@H](C1)OP(=O)([C@@H](c2ccncc2)O)O[C@@H]3C[C@H](CC[C@@H]3C(C)C)C)C(C)C C39882153
CCCCc1ccc(cc1)C[C@H]2C(=O)N/C(=N\N=C\c3ccc(o3)c4ccc(cc4)Cl)/S2 C39888304
C[C@H](c1nc2ccccc2n1CCCOc3ccc(cc3)C(C)C)NC(=O)c4ccccc4Cl C40187007
CCCOc1ccc(cc1)[C@@H]2c3c(n[nH]c3C(=O)N2Cc4ccc(cc4)Cl)c5ccc(cc5)C C40341365
CC(C)CCOc1ccc(cc1)[C@H]2c3c(n[nH]c3C(=O)N2C4CCCC4)c5ccc(cc5)Cl C40343674
CCCCNC(=O)[C@H](c1c2ccccc2ccc1OC)N(c3ccccc3)C(=O)C4CCCCC4 C36604727
COc1ccc(cc1)[C@H](C(=O)NC2CCCCC2)N(c3ccccc3)C(=O)C4CCCCC4 C36604833
CN(C)c1ccc(cc1)[C@H](C(=O)NC2CCCCC2)N(c3ccccc3)C(=O)C4CCCCC4 C36604849
CC(C)(C)CC(C)(C)NC(=O)[C@H](c1ccco1)N(c2ccccc2)C(=O)c3cccc(c3)Cl C36608887
Cc1c(c2cc(ccc2n1CCOc3ccc(cc3)C(C)(C)C)O)C(=O)OCc4ccccc4 C16249698
CC[C@@H](C(=O)Nc1nc2c(s1)CCCC2)Sc3nc(c(o3)c4ccccc4)c5ccccc5 C59937863
CC(C)(C)[C@H]1CCc2c(sc(c2C(=O)Nc3ccccc3)/N=C/c4cccc(c4OC)OC)C1 C15945594
CC(C)(C)[C@@H]1CCc2c(sc(c2C(=O)Nc3ccccc3)/N=C/c4ccc(c(c4)OC)OC)C1 C15945581
CCOC(=O)c1ccc(cc1)NC(=O)c2c3c(sc2/N=C/c4cccc(c4)F)C[C@@H](CC3)C C15945882
CC[NH+](CC)c1ccc(cc1)/C=C\2/C(=O)c3ccc(c(c3O2)C)OC(=O)c4cccc(c4)Cl C62926599
CCCCCOc1ccc(cc1OC)/C=C/[C@]23C(c4cc(ccc4N2CCC(=N3)O)C)(C)C C02134858
c1cc(cc(c1)S(=O)(=O)N2CCOCC2)C(=O)NNC(=S)N[C@@H]3C[C@H]4CC[C@@H]3C4 C09633297
CC[C@]1(C(=O)N(C(=O)N1)NC(=O)C[C@H](c2ccccc2)NC(=O)c3ccccc3Cl)C C09750943
Cc1c(cccc1Cl)NS(=O)(=O)c2ccc3c(c2)c(=O)c(c[nH]3)C(=O)NCCOC C09833900
c1ccc2c(c1)N(C[C@H](O2)C(=O)N3CCCCC3)CC(=O)Nc4c(ccs4)C(=O)N C09953789
Cc1ccc(cc1C(=O)OCC(=O)Nc2c(c3c(s2)CCCC3)C(=O)N)S(=O)(=O)C C10400833
Cc1c(c(n(n1)C)Cl)/C=C/C(=O)OCC(=O)Nc2c(c3c(s2)CCCC3)C(=O)N C11979288
c1cc(c(cc1C(=O)N2CCc3c(sc4c3c(ncn4)N)C2)S(=O)(=O)NC5CC5)Cl C12605990
CC(C)(C)OC(=O)NCc1ccc(cc1)C(=O)N2CCc3c(sc4c3c(ncn4)N)C2 C12606352
Cc1ccccc1[C@H](C)NC(=O)C2CCN(CC2)S(=O)(=O)c3cc(n(c3)C)C(=O)N C12784110
C[C@@H](c1[nH]c(=O)c2c(csc2n1)c3cccs3)Sc4nnc(n4C)CCC(=O)N C12850434
Cc1ccc(cc1)N2C[C@H](CC2=O)C(=O)OCC(=O)Nc3c(c4c(s3)CCC4)C(=O)N C13131244
CCOc1cc(cc(c1OC)Br)/C=C(\C#N)/c2c(c(n(n2)CCO)N)C#N C13590120
c1ccc2c(c1)C(=NS2(=O)=O)NCCC(=O)NNC(=O)c3cc4c(s3)CCCCC4 C15743668
c1ccc(c(c1)C(=O)NNS(=O)(=O)c2cccs2)NS(=O)(=O)c3cccs3 C16150926
C[C@@]1(C(=O)N(C(=O)N1)CC(=O)N(CCC(=O)N)c2ccccc2)c3ccc(c(c3)F)F C16560072
CC(=O)Nc1ccc(cc1)N2C[C@@H](CC2=O)C(=O)Nc3ccccc3C(=O)NC(C)(C)C C20371312
CC(=O)Nc1cccc(c1)NC(=O)C(=O)NC[C@@H](c2cccnc2)N3CCc4c3cccc4 C20486055
CC1CCC2(CC1)C(=O)N(C(=O)N2)CC(=O)Nc3ccc(cc3C(F)(F)F)NC(=O)C C21589412
c1ccc(cc1)n2c(c[nH]c2=S)C(=O)Nc3cc(ccc3O)S(=O)(=O)N4CCCC4 C21899164
C[C@]1(C(=O)N(C(=O)N1)NC(=O)c2ccc3c(c2)NC(=O)CCS3)CCc4ccccc4 C23945732
c1ccc(cc1)C[C@@H](C(=O)OCc2cc(=O)n3c4c(sc3n2)CCCC4)NC(=O)N C24976663
CC1(O[C@H]2[C@H]([C@H](O[C@H]2O1)[C@H](CNC(=O)c3ccccc3)O)NC(=O)c4ccccc4)C C25691941
c1ccc(cc1)CNC(=O)C2CCN(CC2)C(=O)C3=NN([C@@H](C3)C(=O)N)c4ccccc4 C29439117
CS(=O)(=O)c1ccc(cc1)C(=O)NNC(=O)CCNC(=O)C23CC4CC(C2)CC(C4)C3 C31822453
C#CCNS(=O)(=O)c1cccc(c1)C(=O)NNC(=O)CN2CCCc3c2cccc3 C32202173
C[C@H](c1ccc(cc1)S(=O)(=O)N)NC(=O)c2ccc3c(c2)nc4n(c3=O)CCCCC4 C32971703
c1ccc2c(c1)N[C@@H](NS2(=O)=O)c3ccc(cc3)C(=O)NCCCN4CCCC4=O C33063462
c1cc(ccc1[C@H]2[C@H]3[C@@H](C(=O)N(C3=O)c4ccc(cc4)Br)ON2CC(=O)N)O C33687790
C[C@@H](C(=O)Nc1c(c2c(s1)CCC2)C(=O)N)N3CCN(CC3)S(=O)(=O)c4cccs4 C14916384
C[C@H](C(=O)Nc1c(c2c(s1)CCC2)C(=O)N)N3CCN(CC3)S(=O)(=O)c4cccs4 C14916383
Cc1c2cc(sc2n(n1)c3cccc(c3)C(F)(F)F)C(=O)OCC(=O)NC(=O)N C09330581
c1ccc(cc1)C(=O)Nc2ccc3c(c2)[nH]cc3[C@@H](C(=O)[O-])[NH+]4CCN(CC4)CCC#N C36359695
c1ccc(cc1)C(=O)Nc2ccc3c(c2)[nH]cc3[C@H](C(=O)[O-])[NH+]4CCN(CC4)CCC#N C36359696
C/C=C/[C@H](C(=O)NCS(=O)(=O)c1ccc(cc1)C)N(C)C(=O)c2cccc(c2O)O C36531435
Cc1ccc(o1)CN([C@@H](c2ccc(cc2)O)C(=O)NC(C)(C)C)C(=O)[C@@H]3CCC(=O)N3 C36601052
CC(=O)Nc1cccc(c1)NC(=O)C(=O)NC[C@@H](c2ccco2)N3CCc4ccccc4C3 C22907639
c1ccc(cc1)c2csc3c2c(=O)n(c(n3)SCC(=O)N[C@H]4CCS(=O)(=O)C4)N C09510240
c1cc(ccc1NC(=O)[C@@H]2CCCN(C2)S(=O)(=O)c3ccc(cc3)F)S(=O)(=O)N C08672185
Cc1c(c2ccccc2[nH]1)C(=O)C(=O)Nc3c4c(n(n3)C)NC(=O)C[C@H]4c5cccs5 C36705602
CC(C)S(=O)(=O)c1ccc(c(c1)N2CC[NH2+][C@@H](C2)[O-])NS(=O)(=O)Cc3ccccc3 C39482912
CC(C)S(=O)(=O)C1=C2Nc3ccccc3C[NH+]2[C@@H](C1)C(=O)N(c4ccccc4O)OC C39545450
Cc1cccc(c1)N2CCN(CC2)C(=O)/C=C/3\CS[C@H](N3)NC(=O)c4ccc[nH]c4=O C39590291
Cc1ccccc1N2C(=O)[C@H]3[C@@H]([NH2+][C@@]([C@@H]3C2=O)(Cc4ccccc4)C(=O)[O-])c5ccc(c(c5)OC)O C33631804
CCc1c(c(c(n1CCc2cnc[nH]2)C)C(=O)N)c3c(n(n(c3=O)c4ccccc4)C)C C43225304
CCC[C@@H](C(=O)N1CCNCC1)n2c(c(cc2c3cc(no3)c4ccccc4)C(=O)N)C C43225988
CC(C)S(=O)(=O)c1ccc(cc1)C(=O)Nc2ccc(cc2)NC(=O)NC[C@H]3CCCO3 C46918544
c1ccc(cc1)NC(=O)c2cc(c(nc2N)SCc3cc(=O)n4ccccc4n3)C#N C28140017
c1cc(cc(c1)NC(=O)[C@@H]2CCCO2)CNC(=O)N3CCC[C@H]3C(=O)NCC(F)(F)F C58218687
CN(C)S(=O)(=O)c1ccc(cc1)C(=O)[C@H]2[C@@H](NC(=[NH+][C@@]2(C(F)(F)F)[O-])O)c3ccccc3 C06878693
c1cc(ccc1CSC2=NC(=O)[C@H]3[C@@H](CC(=O)NC3=N2)c4ccc(cc4)OCC(=O)N)F C64774210
CC(C)[C@H](C(=O)[O-])NC(=O)/C(=C/c1ccc(cc1)[N+](=O)[O-])/NC(=O)c2ccccc2Br C08721652
Cc1cc2c(c(c(c(=O)o2)CC(=O)NCC(=O)NCC(=O)[O-])C)c3c1c(co3)c4ccccc4 C08876983
Cc1c2cc3c4c(oc3c(c2oc(=O)c1CCC(=O)NCC(=O)NCC(=O)[O-])C)CCCC4 C02107462
Cc1c(c(=O)n(n1C)c2ccccc2)NC(=O)c3cccc(c3)NC(=O)[C@H]4CC=CC[C@@H]4C(=O)[O-] C09495536
c1cc(cc(c1)C(=O)Nc2ccc(cc2)NS(=O)(=O)c3ccc4c(c3)OCCCO4)c5n[n-]nn5 C09596294
CCC[C@H](C(=O)NCC(=O)[O-])NC(=O)Cc1c(c2cc3c(cc2oc1=O)OC4(CCCCC4)CC3)C C11867541
Cc1c(c(=O)n(n1C)c2ccccc2)NC(=O)c3cccc(c3)NS(=O)(=O)c4ccc(cc4)C(=O)[O-] C12694072
Cc1c2cc3c(cc2oc(=O)c1CCC(=O)NCC(=O)N[C@@H](C(C)C)C(=O)[O-])oc(c3c4ccccc4)C C02120419
Cc1csc(n1)CC(=O)N/N=C(\C)/c2ccc(cc2)S(=O)(=O)Nc3ccc(cc3)C(=O)[O-] C13013680
Cc1ccc(cc1S(=O)(=O)Nc2ccccc2C(=O)Nc3ccc4c(c3)OCCO4)C(=O)[O-] C13029133
CS(=O)(=O)Nc1ccc(cc1)c2csc(n2)NS(=O)(=O)c3ccc(cc3)C(=O)[O-] C13032371
c1c(cc(c(c1Cl)OCC(=O)Nc2cc3c(cc2[N+](=O)[O-])OCC(=O)N3)Cl)C(=O)[O-] C13043861
C[C@H](C(=O)[O-])Oc1ccc(cc1)C2=C[C@H](n3c(nnn3)N2)c4cc(c(cc4Br)OC)O C13077310
c1cc(cc(c1)S(=O)(=O)N2CCCCC2)C(=O)NNS(=O)(=O)c3ccc(cc3)CCC(=O)[O-] C13078543
c1cc(ccc1CCC(=O)[O-])S(=O)(=O)NNC(=O)c2ccc3c(c2)nc4n(c3=O)CCCCC4 C13078794
c1cc(ccc1/C=C/C(=O)[O-])S(=O)(=O)Oc2ccc(cc2C(=O)N)S(=O)(=O)N3CCCC3 C13088544
c1cc(c(cc1C(=O)[O-])S(=O)(=O)NCCNc2ccc(cc2[N+](=O)[O-])C(F)(F)F)F C13184604
Cc1c(c(n2c(n1)nc(n2)SCC(=O)NC(=O)NC34CC5CC(C3)CC(C5)C4)C)CCC(=O)[O-] C13210116
c1cc(ccc1C(=O)NNC(=O)CC2(CCCCCC2)C(=O)[O-])S(=O)(=O)N3CCCC3 C13254466
Cc1cc(nc(n1)C)NS(=O)(=O)c2ccc(cc2)NC(=O)CC3(CCCCCC3)C(=O)[O-] C13255948
C[C@@H](C(=O)NC(=O)NC1CC1)Sc2nc3cc(ccc3c(=O)n2c4ccccc4)C(=O)[O-] C13270361
c1ccc(c(c1)C(=O)[O-])n2c(=O)c(c(cn2)N3CCC(CC3)C(=O)Nc4ccccc4O)Cl C13298651
c1ccc(c(c1)C(=O)Nc2ccc3c(c2)OCCO3)NS(=O)(=O)c4cccc(c4)C(=O)[O-] C13348399
Cc1c2c(ncn(c2=O)[C@H](C)C(=O)NCC(=O)Nc3ccc(c(c3F)F)F)sc1C(=O)[O-] C13418204
C[C@H](c1ccccc1Br)Nc2ccc(cc2[N+](=O)[O-])S(=O)(=O)NCCC(=O)[O-] C13452146
CC(=O)N1CSC[C@@H]1C(=O)N/C(=C/c2ccc(cc2)NC(=O)c3c(cncc3Cl)Cl)/C(=O)[O-] C13488057
C/C(=N\NC(=O)c1cccs1)/c2cc3c(cc2NC(=O)[C@@H]4CC=CC[C@@H]4C(=O)[O-])OCO3 C20159466
C/C(=N\NC(=O)c1cccs1)/c2cc3c(cc2NC(=O)[C@H]4CC=CC[C@H]4C(=O)[O-])OCO3 C20159473
c1ccc(cc1)[C@H](C(=O)Nc2cccc(c2)C(=O)[O-])NS(=O)(=O)c3cccc4c3nsn4 C20235795
Cc1cc(cc(c1C)S(=O)(=O)Nc2cccc(c2)S(=O)(=O)/N=C\3/CCCN3)C(=O)[O-] C13078672
c1cc(cc(c1)S(=O)(=O)[N-]c2cccc(c2)C(F)(F)F)C(=O)NNC(=O)C3=COCCO3 C24584566
Cc1cc(no1)N2[C@H](C(=C(C2=O)[O-])C(=O)c3c(c([nH]c3C)C(=O)NC)C)c4ccccc4F C25108129
c1ccc(cc1)CC(=O)N/N=C(/c2c(nc3cc(ccc3n2)[N+](=O)[O-])[O-])\[C@@H](c4ccccc4)O C05317183
COC(=O)NN/C=C/1\c2ccccc2C(=O)N(C1=O)c3cccc(c3)S(=O)(=O)[N-]c4ccccc4F C33014624
Cc1ccc(cc1)C(=O)C2=C(C(=O)N([C@H]2c3ccc(cc3OC)OC)c4ccc(cc4)S(=O)(=O)N)[O-] C06023809
CC1(O[C@@H]2[C@@H]([C@@H](O[C@@]2(O1)C(=O)[O-])CNC(=O)OCC3c4ccccc4-c5c3cccc5)O)C C35529590
Cc1cc(c(n1c2ccc(cc2)F)C)C(=O)NNC(=O)c3ccc(c(c3)[N+](=O)[O-])Sc4[n-]ncn4 C02632839
CC(C)[C@@H](C(=O)N[C@H](c1ccccc1)C(=O)[O-])N2C(=O)[C@@]3(c4c(c5ccccc5[nH]4)CCN3C2=O)C C08789179
Cc1ccc(cc1)S(=O)(=O)Oc2ccc(cc2)/C=C(\C(=O)N[C@H](C)C(=O)[O-])/NC(=O)c3ccccc3 C09034234
CC(C)(C)C(=O)NC(=S)Nc1ccc(cc1)S(=O)(=O)[N-]c2cc(nc(n2)OC)OC C02884589
Cc1ccc(cc1)C(=O)N/C(=C\c2cccc(c2)[N+](=O)[O-])/C(=O)N[C@@H](Cc3ccccc3)C(=O)[O-] C15885089
Cc1c(c([nH]n1)[O-])[C@@H](c2ccc(o2)c3ccc(cc3[N+](=O)[O-])Br)C4=C(N=N[C@H]4C)O C39345400
C[C@@H](C(=O)Nc1ccc(cc1)NC(=O)C)Sc2nnc(n2[C@H](C(C)C)C(=O)[O-])c3cccs3 C13271411
CCC1=C(S[C@@H]2[C@H]1C(=O)N([C@@H](N2)SCc3[nH]c(=O)c4c(c(oc4n3)C)C(=O)[O-])CC)C C39680442
CCC1=C(S[C@H]2[C@H]1C(=O)N([C@@H](N2)SCc3[nH]c(=O)c4c(c(oc4n3)C)C(=O)[O-])CC)C C39680443
C[C@H](C(=O)Nc1ccc(cc1)S(=O)(=O)NC(C)C)Oc2ccc(cc2[N+](=O)[O-])C(=O)[O-] C13054396
C[C@H]1C[C@]2(CC(C1)(C)C)C(=O)N(C(=O)N2)CC(=O)Nc3ccc(cc3)S(=O)(=O)[N-]c4nccs4 C12520842
CC(C)[C@@H](C(=O)[O-])NS(=O)(=O)c1ccc(cc1)c2ccc(cn2)NC(=O)c3cc4c(cccc4o3)C#N C43069774
c1cc(cc(c1)N2C(=O)[C@H]3[C@H](N(O[C@@H]3C2=O)CCC(=O)N)c4ccc(cc4)OC(F)(F)F)C(=O)[O-] C43210689
c1cc(ccc1[N-]S(=O)(=O)c2cc(cs2)c3nc(on3)C4CCCC4)S(=O)(=O)N C65009797
c1ccc2c(c1)CC3(CCCC3)C(=C2NC(=O)CCl)C#N C00028128
CC(C)Nc1c2cc(ccc2ncn1)I C00131520
C1CCc2c(sc(c2C#N)NC(=O)C(F)(F)F)CC1 C04837437
C[C@]1(CCC[C@@]2([C@@H]1CC[C@@]34[C@@]2(O3)C[C@@H](CC4)O)C)COC C05492994
CC1(Cc2c(cco2)[C@@H](C1)NC(=O)c3ccc(cc3)Cl)C C08236458
c1ccc(cc1)N2C(=O)/C(=C/c3ccccc3O)/SC2=S C01082419
Cc1nc2ccc(cc2s1)NC(=O)[C@H]3C[C@H]4CC[C@@H]3C4 C10784391
Cc1ccc(s1)[C@H]2C[C@@H](n3c(ccn3)N2)C(F)(F)F C12357592
c1cc2c(ccn2Nc3ccncc3)cc1Br C13745928
Cc1cc(cc2c1c(n[nH]2)C=O)I C14984661
c1cc(ccc1c2ccc(o2)/C=C\3/C(=S)NC(=O)S3)F C15906543
CC[C@@H]1CNc2cc(ccc2O1)c3c(sc(n3)C)C C19755531
Cc1c(n2cc(nc2s1)CO)c3ccc(cc3)Cl C36254799
CC(=O)Nc1ccc(cc1)S[C@H]2CCCC[C@H]2C#N C37155503
Cc1ccc2c(c1)nc(n2C)[C@@H]3Cc4ccccc4CN3 C37437707
Cc1nc2c(s1)cc(c3c2scc3)O[C@@H]4CCC[C@@H]4O C37695061
Cc1ccsc1/C=C(/C#N)\C(=O)NC2CCCCC2 C39396000
C[C@@]12CC[C@@](C1(C)C)(C[C@@H]2O)C(=O)N3CCc4c3cccc4 C07260309
c1ccc2c(c1)c3cc(ccc3o2)[C@@H](c4cccnc4)O C40245182
c1cc2c(cc1[C@H](c3cc(ccc3F)Cl)O)OCCO2 C40247245
c1cc2c(cc1[C@H](c3ccc(s3)Cl)O)OCCO2 C40257902
c1cc(ccc1[C@H](c2cc3c(cc2Cl)OCCO3)O)F C40259934
Cc1ccc(s1)[C@@H](c2cc3c(cc2Cl)OCCO3)O C40260101
C[C@H](c1c(nc2n1cc(cc2)Br)C(C)C)O C31920207
C[C@H]1CN(CC(O1)(C)C)Cc2ccc3c(c2)CCCN3 C41681579
Cc1cc(c(o1)C)[C@H](C)n2ccc3c2CC(C[C@@H]3O)(C)C C41709841
CC1(Cc2c(ccn2c3ccc(cc3)N(C)C)[C@H](C1)O)C C41716949
Cc1cc2c(n1c3nc(cs3)C(C)C)CCC[C@H]2O C41719244
Cc1ccc(cc1O)C(=O)N2CCc3c(ccs3)[C@H]2C C42781380
C[C@@H](c1ccc(c(c1)F)F)NC(=O)N2CCSCC2 C42812197
Cc1cc(n(n1)C[C@@H](C23CC4CC(C2)CC(C4)C3)O)C C44181418
Cc1ccc(c(c1)[C@H](C)NC(=O)c2c(ncs2)C)C C46565772
[H]/N=C\1/N(C(=O)/C(=C/c2ccc(cc2)F)/S1)c3ccc(cc3)C C15052971
CCc1nc([nH]n1)c2ccc(cc2)I C48630694
CCNC(=O)c1c2c(sc1n3cccc3)CCCC2 C48693806
c1cc2c(cc1F)sc(c2Cl)C(=O)N3CCC[C@@H]3CO C48864288
CC(=O)NC1CCN(CC1)c2ccc(cc2)C(C)(C)C C48920242
Cc1ccc(cn1)C(=O)N[C@H]2C[C@H](CC[C@@H]2C(C)C)C C48943820
C[C@@H]1c2ccsc2CCN1C(=O)c3ccc(c(c3)Cl)O C49933469
c1ccc2c(c1)cnn2[C@@H]3CCCc4ccccc4[C@@H]3O C50527646
c1ccc2c(c1)cnn2[C@H]3CCCc4ccccc4[C@@H]3O C50527648
c1ccc2c(c1)cnn2[C@@H]3CCCc4ccccc4[C@H]3O C50527651
CC1(Cc2c(sc(n2)N3Cc4ccccc4C3)[C@H](C1)O)C C54911523
C[C@H]1C[C@](CC(C1)(C)C)(c2ccc3c(c2)OCCO3)O C55189921
C1Cc2c(sc(c2C#N)NC(=O)[C@H]3C[C@H]4CC[C@@H]3C4)C1 C57650259
Cc1nc(cc(n1)Cl)N[C@H]2CCCc3c2ccs3 C61370888
C[C@@H]1CN(CC(O1)(C)C)c2ccc(cc2Cl)[C@@H](C)O C61696892
c1c(cc(cc1F)Br)C(=O)N[C@H]2CCC[C@@H]2C#N C61888384
c1cc(c(cc1C(=O)N[C@H]2CCC[C@@H]2C#N)Cl)Cl C61888940
CN(C)C(=O)c1cccc(c1)c2ccc(c(c2)Cl)O C65343513
Cc1ccc(cc1)C2=NN([C@H](C2)c3ccco3)C(=O)CN4C(=O)[C@@]5(CCc6c5cccc6)NC4=O C08728560
c1ccc(cc1)NC(=O)N2CCC[C@H](C2)C(=O)N3C[C@H](Oc4c3cccc4)C(=O)N5CCCCC5 C09054295
C[C@@H]1CCCC[C@]12C(=O)N(C(=O)N2)CC(=O)c3ccc4c(c3)CCCN4S(=O)(=O)C C09218592
CN1C(=CC(=NS1(=O)=O)c2ccc(cc2)OC)C(=O)Nc3c(c4c(s3)CCC4)C#N C09290068
C[C@@H]1CN(C[C@H](O1)C)c2c(c(=O)n3ccccc3n2)/C=C(\C#N)/C(=O)NC4CCCCC4 C09428133
CC(=O)N1C[C@@H](Oc2c1cccc2)C(=O)Nc3nn4cc(nc4s3)c5ccccc5 C09670212
c1ccc2c(c1)N(C[C@H](O2)C(=O)N3CCOCC3)CC(=O)Nc4c(c5c(s4)CCC5)C#N C09711986
c1ccc2c(c1)c(n[nH]c2=O)CC(=O)N3CCN(CC3)S(=O)(=O)c4ccc5c(c4)CCCC5 C09789129
c1ccc2c(c1)nc(o2)c3ccc(cc3)NC(=O)[C@@H]4CC(=O)N(C4)c5ccc6c(c5)OCCO6 C10421800
c1cc2c(cc1NC(=O)Cn3c4c(c(=O)n(c3=O)C5CCCCC5)CCC4)OCCO2 C11695872
Cc1cc(n(c(=O)c1C#N)N2C3=C([C@H](CC2=O)c4ccc(c(c4)OC)O)C(=O)CCC3)C C12446016
c1ccc2c(c1)C(=NS2(=O)=O)N3CCC(CC3)C(=O)Nc4cc5c(cc4Cl)OCO5 C12854862
Cc1cc(c2c(noc2n1)c3ccc4c(c3)OCO4)C(=O)Nc5c(c(c(s5)C)C)C#N C13641476
Cc1c2c(nc3n(c2=O)CCC3)sc1C(=O)Nc4cccc(c4)c5nnc6n5CCCCC6 C16106315
c1cc(c(cc1S(=O)(=O)Nc2cc3c(cc2Br)OCCO3)[N+](=O)[O-])Cl C16120785
c1ccc2c(c1)c3c(o2)c(=O)n(cn3)CC(=O)Nc4ccc5c(c4)nc6n5CCCCC6 C20009686
c1ccc(c(c1)[C@H]2[C@@H]3CC=C[C@H]3c4cc(ccc4N2)S(=O)(=O)N5CCOCC5)[N+](=O)[O-] C20713141
Cc1ccc(o1)CNC(=O)[C@@H]2CCCN(C2)c3nn4c(=O)c5c(nc4s3)CCCC5 C21663980
C[C@H]1CCCC[C@]12C(=O)N(C(=O)N2)CC(=O)N3CCC[C@@H]3c4ccc5c(c4)OCCO5 C21706347
Cc1cc(=O)c(nn1c2ccccc2)C(=O)/N=c\3/[nH]c(cs3)CN4C[C@@H](O[C@H](C4)C)C C22302941
Cc1cc(c2c(n1)n3c(n2)CCCCC3)/C(=N/c4nc(cs4)C[NH+]5C[C@H](O[C@H](C5)C)C)/[O-] C25597104
Cc1c2c(cc(nc2n(n1)C)C3CC3)C(=O)Nc4nc5cc6c(cc5s4)OCCO6 C32900259
c1ccc2c(c1)CCCN2C(=O)[C@H]3CCCN(C3)S(=O)(=O)c4ccc5c(c4)NC(=O)CO5 C33021152
Cc1ccc(cc1S(=O)(=O)N(C)C2CCCCC2)c3c(nn4c3NC(=O)CCC4=O)C C33276530
Cc1ccc(cc1C)c2cc(nn2[C@@H]3CCS(=O)(=O)C3)C(=O)Nc4ccc5c(c4)OCCO5 C33325904
CC1(CC(=O)[C@@H]2[C@H](c3cc4c(cc3O[C@@]2(C1)O)OCO4)c5cc(c(c(c5)OC)OC)OC)C C34326316
C[C@H]1CN(C[C@H](O1)C)C(=O)[C@@H](C)N2CC3=C(C2=O)[C@@H](NC(=O)N3C)c4ccccc4Cl C34792970
Cc1cs/c(=N/C(=O)C2CCN(CC2)C(=O)[C@H]3CC(=O)N(C3)c4ccc(cc4)OC)/[nH]1 C36569355
C[C@@H]1CCC[C@H]([C@@H]1C)NC(=O)C2CCN(CC2)S(=O)(=O)N3CCC4(CC3)OCCO4 C04102116
Cc1ccc(cc1)NC(=O)Cn2cnc3c4cc5c(nc4oc3c2=O)CC(OC5)(C)C C08664916
c1ccc2c(c1)ccc3c2cc(c(=O)o3)C(=O)Nc4ccc(cc4)S(=O)(=O)N5CCOCC5 C38711075
C[C@H]1C[C@]2(CC(C1)(C)C)C(=O)N(C(=O)N2)CC(=O)N3CCc4cc(c(cc4C3)OC)OC C31207462
Cc1nc2c(ccs2)c(=O)n1NC(=O)c3cccc(c3)S(=O)(=O)N4C[C@@H](C[C@@H](C4)C)C C18231665
C[C@@H]1CCC[C@@H]([C@@H]1C)n2ccc3c(c2=O)cc4c(n3)ccn(c4=O)c5[nH]nc(n5)SC C40398867
[H]/N=C\1/C(=C/c2cc(n(c2C)c3ccccc3OC)C)/C(=O)N=C4N1N=C(S4)c5ccco5 C33888686
Cc1nc2ccccc2c3n1c4ccccc4c3NC(=O)C5=CC=CN6C5=NS(=O)(=O)CC6 C45411303
Cc1ccc(cc1F)NC(=O)c2cc(nc3c2c(nn3[C@@H]4CCS(=O)(=O)C4)C)c5ccco5 C57305887
Cc1ccc(cc1F)NC(=O)c2cc(nc3c2c(nn3[C@H]4CCS(=O)(=O)C4)C)c5ccco5 C57305889
[H]/N=C\1/C(=C/c2ccc(o2)c3ccc(c(c3)Cl)C)/C(=O)N=C4N1N=C(S4)S(=O)(=O)C C41077717
Cc1cccc(c1NC(=O)Cn2c(=O)n3c(n2)cc(nc3N4CCc5ccccc5C4)C)C C57505868
CC(C)(C)C1CCC2(CC1)C(=O)N(C(=O)N2)CC(=O)N3CCCN(CC3)c4nccs4 C58008827
[H]/N=C/1\C(=C\c2ccc(o2)c3ccc(c(c3)Cl)C)\C(=O)N=C4N1C(=NS4)S(=O)(=O)CC C32961230
c1cc(ccc1n2c3ccc(cc3cc-4c(=O)[nH]c(=O)nc24)[N+](=O)[O-])I C59497772
[H]/N=C\1/C(=C\c2cc(n(c2C)c3ccc4ccccc4c3)C)/C(=O)N=C5N1N=C(S5)N6CCOCC6 C20356661
c1cc(ccc1NC(=O)CN2[C@@H]3[C@H](C(=O)N(C3=O)c4ccc(c(c4)Cl)F)N=N2)F C09675373
Cc1cc(nc2c1N(CCS2)C(=O)Nc3cccc(c3)C(=O)N4CCC5(CC4)OCCO5)C C64817018
Cc1ccc(cc1)C(=O)N2CCC[C@@H]2c3nnc(s3)C(=O)Nc4ccc5c(c4)OCO5 C64930272
Cc1c(sc(n1)c2cc(c(n2C)C)S(=O)(=O)/N=c\3/cccc[nH]3)C(=O)N4CCCCC4 C65036023
Cc1cc/c(=N/S(=O)(=O)c2cc(n(c2C)C)c3nc(c(s3)C(=O)N4CCCC4)C)/[nH]c1 C65036365
c1cc2c(cc1NC(=O)C3CCN(CC3)c4cc(ncn4)N5CCCCC5)OCCO2 C65237043
c1cc(cc(c1)[N+](=O)[O-])NC(=O)c2ccc(c(c2)S(=O)(=O)N3CCOCC3)Br C01508404
c1cc(ccc1n2c(c3c(n2)CS(=O)(=O)C3)NC(=O)c4cc(ccc4[N+](=O)[O-])Cl)F C03009301
c1cc2c(c(c1)NC(=O)[C@@H]3CCCN(C3)S(=O)(=O)c4ccc(cc4)n5cnnn5)CCCC2 C01365382
Cc1ccc(cc1)N2C(=O)/C(=C\c3cc(n(c3C)c4ccc(cc4)[N+](=O)[O-])C)/C(=O)NC2=O C08990087
c1ccc2c(c1)c3c([nH]2)[C@@H](N4[C@H](C3)C(=O)N(CC4=O)C[C@H]5CCCO5)c6cccc(c6)[N+](=O)[O-] C09137227
Cc1c(c(on1)C)CCNC(=O)[C@H]2CCCN(C2)c3c4c(ncn3)n5c(n4)CCCCC5 C09211125
Cc1cc(nc(n1)C(C)C)N2CCN(CC2)C(=O)CN3C(=O)[C@]4(C[C@@H](CC(C4)(C)C)C)NC3=O C09498144
c1cc(cc(c1)S(=O)(=O)N2CCOCC2)C(=O)n3cc(cn3)C(=O)c4cc(ccc4O)F C09766677
Cn1cnnc1Sc2ccc(cc2[N+](=O)[O-])C(=O)N3CCC(=CC3)c4c[nH]c5c4cccc5 C11072345
c1cc(ccc1n2cnnn2)S(=O)(=O)N3CCC[C@@H](C3)C(=O)NC45CC6CC(C4)CC(C6)C5 C12490797
c1cc(ccc1N2CCN(CC2)S(=O)(=O)c3ccc4c(c3)NC(=O)CCS4)[N+](=O)[O-] C15731015
c1cc(cc(c1)[N+](=O)[O-])C(=O)N2CCC[C@@H]2C(=O)Nc3nnc(s3)c4ccc(cc4)F C16606688
Cc1ccc(cc1[N+](=O)[O-])S(=O)(=O)Nc2ccc(cc2)C(=O)N3C[C@@H](O[C@H](C3)C)C C17327924
c1ccc(cc1)c2cc(n[nH]2)C(=O)N3CCN(CC3)S(=O)(=O)c4cccc5c4nsn5 C19098939
Cc1ccc(cc1[N+](=O)[O-])NC(=O)c2ccc(cc2)S(=O)(=O)N3C[C@H](O[C@H](C3)C)C C19160628
c1cc2c3cc(ccc3oc2cc1[N+](=O)[O-])S(=O)(=O)N[C@H]4CS(=O)(=O)C[C@H]4Cl C20428802
Cc1ccc(cc1)N2C[C@H](CC2=O)c3nnc(s3)NC(=O)c4cccc(c4C)[N+](=O)[O-] C20576368
Cc1cccc(c1)N2C[C@@H](CC2=O)c3nnc(s3)NC(=O)c4cccc(c4C)[N+](=O)[O-] C20576377
Cc1ccc(cc1)N2C[C@@H](CC2=O)c3nnc(s3)NC(=O)c4cccc(c4[N+](=O)[O-])C C20582312
Cc1cccc(c1[N+](=O)[O-])C(=O)Nc2nnc(s2)[C@H]3CC(=O)N(C3)c4ccc(c(c4)C)C C20582345
Cc1c(c(on1)C)S(=O)(=O)N2CCC[C@H]2C(=O)Nc3ccc(cc3)c4cn5ccccc5n4 C24840509
Cc1c2c(cc(nc2n(n1)C)C(C)C)C(=O)Nc3c4ccccc4oc3C(=O)N5CCOCC5 C26109278
C[C@H]1CN(C[C@H](O1)C)S(=O)(=O)c2cccc(c2)C(=O)Nc3ccc(c(c3)[N+](=O)[O-])F C15592584
[H]\N=C\1/C(=C\c2ccc(o2)c3ccccc3[N+](=O)[O-])/C(=O)N=C4N1N=C(S4)C5CCCCC5 C09678856
Cc1ccc2c(c1)C3=C([C@H](n4c(nnn4)N3)c5ccc(c(c5)OC)OC)[C@H](O2)c6cccnc6 C28059804
[H]/N=C\1/C(=C/c2ccc(o2)c3ccccc3[N+](=O)[O-])/C(=O)N=C4N1N=C(S4)Cc5ccccc5 C32640971
Cc1cccn2c1nc(cc2=O)COC(=O)CN3C(=O)[C@]4(C[C@H](CC(C4)(C)C)C)NC3=O C32849402
c1ccc(c(c1)NC(=O)N2CCN(CC2)c3cc(=O)n4c(n3)sc(n4)c5ccco5)F C32996210
Cc1cc(=O)n2c(n1)sc(n2)N3CCC[C@H]3C(=O)Nc4cc(c(cc4OC)OC)Cl C33315284
CNC(=O)[C@H]1c2cc(c(cc2C3(CCCC3)CN1C(=O)c4ccc(cc4)[N+](=O)[O-])OC)OC C34791155
CCn1c(c(c(n1)C)c2cc(c3cnn(c3n2)C)C(=O)Nc4cc(nn4C5CCCC5)C)C C36613673
COc1ccc(cc1OC)NC(=O)N2CCC3(CC2)N(CCO3)S(=O)(=O)c4cccs4 C38634752
Cc1ccc(c(c1)C)S(=O)(=O)N2CCN(CC2)[C@H](C)C(=O)/[NH+]=C/3\C=CC4=NC(=NC4=C3)[O-] C38796757
C[C@@H]1CN(C[C@@H](O1)C)S(=O)(=O)c2ccc(cc2)C(=O)Nc3nnc(o3)c4cccc(c4)F C38932328
[H]/N=C\1/C(=C/c2cccn2c3cccc(c3)[N+](=O)[O-])/C(=O)N=C4N1N=C(S4)c5ccccc5F C41077891
[H]/N=C\1/C(=C/c2cccn2c3ccc(c(c3)[N+](=O)[O-])Cl)/C(=O)N=C4N1N=C(S4)C(C)C C41083197
C[C@@H]1CCCN(C1)c2ccc(cc2[N+](=O)[O-])C(=O)N(C)Cc3[nH]c(=O)c4c(n3)ccs4 C30031621
Cc1cc(=O)nc2n1nc(s2)N3CCN(CC3)C(=O)CNC(=O)c4ccc(cc4)C(C)(C)C C45849203
c1cc(c(=O)n(c1)CC(=O)Nc2ccc3c(c2)OCCO3)c4nc(no4)c5ccc(cc5)F C49002467
Cn1c2c(cn1)c3nc(nn3cn2)c4cc5n(n4)[C@H](C[C@H](N5)c6cccs6)C(F)(F)F C02802454
Cc1c2c(cc(nc2n(n1)[C@@H]3CCS(=O)(=O)C3)c4ccco4)C(=O)Nc5ccc(cc5)OC C57305647
[H]/N=C\1/C(=C/c2cc(n(c2C)c3cc(ccc3C)[N+](=O)[O-])C)/C(=O)N=C4N1N=C(S4)CCC C33478000
[H]/N=C\1/C(=C\c2cc(n(c2C)c3cc(ccc3C)[N+](=O)[O-])C)/C(=O)N=C4N1N=C(S4)CCC C09293663
[H]/N=C\1/C(=C\c2cccn2c3cccc(c3)[N+](=O)[O-])/C(=O)N=C4N1N=C(S4)Cc5ccccc5 C32964439
C[C@]1(C(=O)N(C(=O)N1)CN2CCC[C@@H]2c3ccc4c(c3)OCCCO4)c5ccc6c(c5)OCO6 C58169712
C[C@@]1(C(=O)N(C(=O)N1)CC(=O)N(C)[C@@H]2CCCc3c2cccc3)c4cccc(c4)[N+](=O)[O-] C31660573
Cc1cccc(c1)N2C(=O)CCC(=N2)C(=O)Nc3ccc(cc3)S(=O)(=O)/N=C\4/CCCN4C C59257258
Cc1c2c(n(n1)c3ccc4nnc(n4n3)C)NC(=O)C[C@H]2c5ccccc5OC(F)(F)F C40288277
c1ccc(cc1)N2C(=O)[C@@H]3[C@H]([C@@H]4C(=NC(=O)S4)S[C@@H]3C2=O)c5cc(ccc5O)[N+](=O)[O-] C38964589
COC(=O)c1ccccc1NC(=O)Cn2c(=O)n3cnc4c(c3n2)c5c(s4)CCCC5 C64945656
Cc1c(c(=O)n(n1C)c2ccccc2)N=Cc3cc(cc(c3[O-])Br)[N+](=O)[O-] C01813793
c1cc(ccc1c2ccc(o2)/C=C/3\C(=O)N(C(=O)S3)CC(=O)N4CCCC4)C(=O)[O-] C09259521
Cc1cc(cc(c1C)[N+](=O)[O-])c2ccc(o2)/C=C/3\C(=O)N(C(=S)S3)CC(=O)[O-] C09310577
c1cc(ccc1S(=O)(=O)N2CCN(CC2)c3ccc(cc3[N+](=O)[O-])C(=O)[O-])Br C13079448
c1ccc(cc1)N2CCN(CC2)c3ccc(cc3S(=O)(=O)N4CCC(CC4)C(=O)[O-])[N+](=O)[O-] C13210795
C[C@@H]1C[C@@H](CN(C1)c2ccc(cc2S(=O)(=O)N3CCC(CC3)C(=O)[O-])[N+](=O)[O-])C C13210919
c1ccc2c(c1)N(C[C@H](O2)C(=O)N3CCOCC3)S(=O)(=O)c4ccc(c(c4)C(=O)[O-])Cl C13248804
c1cc2c(cc1[N+](=O)[O-])sc(c2Cl)C(=O)N3CCN(CC3)C(=O)[C@@H]4CC=CC[C@@H]4C(=O)[O-] C13324015
c1cc(c2c(c1)N(CCC2)C(=O)CCc3ccc(cc3)S(=O)(=O)N4CCOCC4)C(=O)[O-] C13390516
c1cc(ccc1/C=C/C(=O)N2CCN(CC2)S(=O)(=O)c3cc(cs3)C(=O)[O-])C#N C13399463
c1cc(ccc1c2nc(cs2)C(=O)N3CCN(CC3)S(=O)(=O)c4cc(cs4)C(=O)[O-])F C13401443
c1cc2c(cc1Cl)C=C(CO2)C(=O)N3CCN(CC3)S(=O)(=O)c4cc(cs4)C(=O)[O-] C13401533
c1ccc2c(c1)N(C[C@H](O2)C(=O)[O-])C(=O)c3ccc(c(c3)S(=O)(=O)N4CCCCC4)F C13435745
c1cc(ccc1C(=O)N2CCN(CC2)S(=O)(=O)c3ccc(cc3)C(=O)[O-])OC(F)(F)F C13446670
c1cc2c(cc1C(=O)[O-])CCN2C(=O)[C@@H]3CCCN3S(=O)(=O)c4ccc5c(c4)OCCO5 C13449641
c1cc(ccc1c2nnc3n2CCCCC3)OS(=O)(=O)c4cc(cs4)C(=O)[O-] C13456048
CC(C)c1nnc(n1C2CC2)Sc3cnn(c(=O)c3Cl)c4ccc(cc4)C(=O)[O-] C13462691
CCOC(=O)CN1C(=O)/C(=C/c2cc(c(c(c2)Br)[O-])[N+](=O)[O-])/SC1=O C13546555
CC1=NC2=C([C@H](C1C(=O)N3CCOCC3)c4cc(c(c(c4)OC)[O-])[N+](=O)[O-])C(=O)CCC2 C16276270
C[C@H](C(=O)[O-])Oc1ccc(cc1OC)/C=C/2\C(=O)N(C(=S)S2)c3ccc4c(c3)OCO4 C16913791
c1ccc(c(c1)/C=C\2/C(=NC(=S)S2)[O-])OS(=O)(=O)c3ccc(cc3)[N+](=O)[O-] C15746222
c1cc(cc(c1)OS(=O)(=O)c2cccc(c2)[N+](=O)[O-])/C=C\3/C(=NC(=S)S3)[O-] C15746265
c1ccc(cc1)CN2[C@H](C(=C(C2=O)[O-])C(=O)c3ccc4c(c3)OCCO4)c5ccc(cc5)[N+](=O)[O-] C09373717
c1ccc(cc1)CN2[C@H](C(=C(C2=O)[O-])C(=O)c3ccc4c(c3)OCCO4)c5cccc(c5)[N+](=O)[O-] C09436910
Cc1ccc(cc1)N2C(=O)[C@]3(Cc4cc(ccc4N5[C@H]3[C@H](O[C@H](C5)C)C)[N+](=O)[O-])C(=NC2=O)[O-] C17015489
CCc1nn2c(=O)cc(nc2s1)CSc3nnc(s3)/N=C(/c4cccs4)\[O-] C20983629
c1cc(cc(c1)[N+](=O)[O-])[C@@H]2C(=C(C(=O)N2C[C@H]3CCCO3)[O-])C(=O)c4ccc5c(c4)OCCO5 C06460085
Cn1cnnc1Sc2ccccc2[N-]S(=O)(=O)c3ccc(c(c3)[N+](=O)[O-])Cl C22197289
CCOC(=O)CN1C(=O)/C(=C\c2cc(cc(c2[O-])Br)[N+](=O)[O-])/SC1=O C32194115
CCS(=O)(=O)c1nc2ccc(cc2s1)[N-]S(=O)(=O)c3ccc4c(c3)OCCO4 C33298882
Cc1ccc2nc(c(c(=O)n2c1)/C=C/3\C(=O)N(C(=S)S3)CCC(=O)[O-])N4CCC(CC4)C C33450170
Cc1c(c(n(c(=O)c1C#N)C)N2C[C@H](C[C@@H](C2)C)C)/C=C\3/C(=O)N(C(=S)S3)CCC(=O)[O-] C33812227
CCCS(=O)(=O)N1CCC[C@H](C1)c2nc3c(c(n2)[O-])nnn3Cc4ccc(cc4)F C06161912
c1ccc(cc1)c2c3c(ccn(c3=O)[C@@H]4N=C(N=N4)SCc5ccccc5[S-])nc6n2ncn6 C38828660
C[C@H]1C(=C2C(=NC(=NC2=O)CSc3nnc(o3)c4ccccc4Br)O1)C(=O)[O-] C39692125
Cc1c(c(n(c(=O)c1C#N)C)N2C[C@@H](C[C@@H](C2)C)C)/C=C/3\C(=O)N(C(=S)S3)CCC(=O)[O-] C33812226
CCCn1c(c(c(c(c1=O)C#N)C)/C=C/2\C(=O)N(C(=S)S2)CC(=O)[O-])N3CCC[C@@H](C3)C C39770028
Cc1nnc(s1)/N=C(/CN2CCN(CC2)S(=O)(=O)c3ccc(cc3)C(C)(C)C)\[O-] C39971987
c1cc(ccc1n2c(=O)c(c(cn2)Cl)Cl)S(=O)(=O)[N-]c3cnn(c3)C[C@@H]4CCCO4 C40135034
COc1cc(cc2c1OCCO2)/C=C(/c3nc4cc(c(cc4c(n3)[O-])OC)OC)\Cl C57435300
Cc1cc(ccc1Br)N2C(=O)/C(=C\c3cc(ccc3N(C)C)[N+](=O)[O-])/C(=NC2=O)[O-] C59860142
Cc1ccc(cc1)N2C(=O)[C@]3(Cc4cc(ccc4N5[C@@H]3[C@@H](O[C@@H](C5)C)C)[N+](=O)[O-])C(=NC2=O)[O-] C09451034
C[C@H]1CN(C[C@@H](O1)C)c2c(c3c4c(nc5c3c(n2)[N-]C(=N5)C)N(C(=O)C4)c6ccccc6)C#N C13140202
Cc1cc(c(n1c2[n-]ncn2)C)C(=O)CSc3nnc(o3)[C@@H]4CC5=C(S4)CC[C@@H](C5)C C39936149
COc1cccc(c1OC)C2=NC3=NN=C([C@@H]3C(=C2)C(=O)[O-])c4ccc(cc4)[N+](=O)[O-] C20134672
c1ccc(cc1)C(c2ccccc2)N3CCN(CC3)C(=O)CSC4=N[C@H]5C(=NC=N5)C(=N4)[O-] C63528708
C=C1C[C@@H]2[C@@H](C[C@@H]1n3c(=O)n(c(n3)[O-])Cc4ccccc4)C(=O)N(C2=O)c5ccccc5 C05842623
c1cc(ccc1N2C(=O)[C@@]3(Cc4cc(ccc4N5[C@@H]3CCCC5)[N+](=O)[O-])C(=O)N=C2[O-])F C08974496
Cc1ccc(c(c1)[N-]S(=O)(=O)c2ccc3c(c2)c(no3)C(=O)N4CCOCC4)OC C65115474
Cc1ccc(c(c1)[N-]S(=O)(=O)c2cc(n(c2)C)c3nc(c(s3)C(=O)N4CCOCC4)C)C C65137568
c1ccc(c(c1)/C=C/2\C(=O)N(C(=O)S2)C[NH+]3CCOCC3)F C01231356
C[NH+]1CCc2cc(c(cc2[C@@H]1c3ccc4c(c3)OCO4)OC)OC C00196958
c1nc(c2c3c(sc2n1)CCCC3)N4CC[NH+](CC4)CC#N C00541743
c1c2cc(c(=O)oc2c3c4c1CCCN4CCC3)C[NH+]5CCOCC5 C00526325
C1CCCN(CC1)C(=O)[C@@H]2CCC[NH+](C2)C3CCN(CC3)C(=O)C4CC4 C11816724
C[C@@H]1CC[C@H]2[C@H](C(=O)O[C@]23[C@H]1CC[C@@]4([C@H]3O4)C)C[NH+]5C[C@H](O[C@@H](C5)C)C C12861813
C[C@@H]1[C@@H](OP2(O1)(O[C@H]([C@H](O2)C)C)C[NH+]3CCCCC3)C C13756486
Cn1c2c(c(n1)C(=O)N3CCc4ccccc4C3)C[C@H](CC2)[NH+]5CCCC5 C14539093
Cn1c2c(c(n1)C(=O)N3CCSCC3)C[C@H](CC2)[NH+]4CCCCCC4 C14542370
C[C@]12CCN(C[C@](C1)(C[NH+](C2)C)C)C(=O)[C@@H]3COc4ccccc4O3 C16914491
C[NH+]1CCC[C@](C1)(Cc2cc(no2)c3ccccc3)C(=O)N(C)C C19588500
Cc1ccc(o1)c2nc(c(o2)C)C[NH+]3CCC[C@H]3c4nccs4 C19770969
C[C@]12CCC[C@@]3([C@@H]1C[C@H]4[C@@H](C2)OC(=O)[C@@H]4CN5CC[NH+](CC5)C)CO3 C20112159
C[C@]12CCC[C@@]3([C@H]1C[C@H]4[C@@H](C2)OC(=O)[C@H]4CN5CC[NH+](CC5)C)CO3 C20112165
Cc1c(n2cc(c3c(c2[nH+]1)O[C@@H](CC3)c4ccccc4)C(=O)N5CC5)C C28867123
c1c[nH+]ccc1N2CCN(CC2)c3c4c(ccs4)ncn3 C28624933
Cc1ccsc1/C=N/N2[C@H]([NH+]=NC2=S)c3ccncc3 C38902961
Cc1ccc2=[NH+]C(=O)[C@H](C=c2c1)CN(C)C(=O)[C@@H]3CCCO3 C38958920
c1cc2=[NH+][C@@H]3C(=c2cc1F)N=NC(=N3)SC[C@H]4CCCO4 C39981252
CCn1cc(c(n1)C)C[NH+]2CCC[C@@H]3[C@@H]2CCN(C3)C(=O)C(C)C C43641489
c1ccc(cc1)C(=O)[C@@H]2[C@@H]3[C@H]([C@@H]4[NH+]2CCC4)C(=O)N(C3=O)c5ccccc5 C33920508
Cc1nn2c(=O)cc(nc2s1)C[NH+](C)[C@H]3CCc4c3cccc4 C44977145
CCN(C1CCCCC1)C(=O)[C@@H](C)[NH+]2CCC3(CC2)OCCO3 C47496682
Cc1nnc(o1)C[NH+]2CCCCC[C@@H]2c3ccc(cc3)OC C52711780
CC[NH+](CC(=O)N1CCCCCCC1)[C@@H]2CCS(=O)(=O)C2 C57593590
CC1CC[NH+](CC1)C[C@H]2CCCN(C2)C(=O)c3ccc4c(c3)OCCO4 C58268189
Cc1c(c(n(n1)C)C)/C=C/C(=O)N2CCC[C@H](C2)[NH+]3CCCC3 C58919614
CC1CCC(CC1)[NH+]2CCC(CC2)N(C)C(=O)Cn3cccn3 C61292833
c1c(sc(n1)Cl)S(=O)(=O)N2CC[C@@H](C2)[NH+]3CCCC3 C62970837
Cc1c(sc(n1)Cl)S(=O)(=O)N2CC[C@@H](C2)[NH+]3CCCCC3 C62970843
C[NH+](C)[C@@H]1CCN(C1)c2ccc(cc2[N+](=O)[O-])Br C62984508
CN1C(=O)/C(=C\[C@@H]2C=c3ccc(cc3=[NH+]C2=O)OC)/SC1=S C39984448
CN1C(=O)/C(=C\[C@H]2C=c3ccc(cc3=[NH+]C2=O)OC)/SC1=S C39984449
CC(C)CN1CC(=O)N2C[C@H]3C(=c4ccccc4=[NH+]3)C[C@H]2C1=O C63350443
CC(=O)N1CCN(CC1)C(=O)[C@H]2CCCC3=c4ccccc4=[NH+][C@@H]23 C63848453
C[NH+](CC1CCCC1)CC(=O)N2CCC3(CC2)OCCO3 C64014355
CC(C)CN1C[C@@H](CC1=O)C(=O)N2CCC3=c4ccccc4=[NH+][C@H]3C2 C64058545
Cc1c(n2c(n1)S[C@@H](C2)C)/C=C(/C#N)\C(=O)C3=c4ccccc4=[NH+]C3 C64173204
c1ccc2c(c1)N(CCS2)C(=O)C[NH+]3CCC(CC3)C4=NN=CC4 C64327841
c1ccc2=[NH+][C@@H](C=c2c1)c3nc(cs3)C(=O)N4CCOCC4 C64411079
C1CCC(CC1)[NH+]2CCC[C@H](C2)C(=O)N3CCN(CC3)C4CCOCC4 C65526024
C[C@H]1CCCCN1S(=O)(=O)N2CC[C@@H](C2)[NH+]3CCCC3 C66105977
C[C@@H]1CCC[C@@H]([NH+]1CC(=O)N2CCC3(CC2)OCCO3)C C66531310
CCN([C@@H]1CCS(=O)(=O)C1)C(=O)C[NH+]2CCCCCCC2 C66560188
CCC(=O)N1CCC[C@H](C1)C(=O)N2CCC[C@H]2C[NH+]3CCCC3 C66944088
C[C@@H]1CN(C[C@H](O1)C)C(=O)[C@@H](C)N2CC[NH+](CC2)CC(C)C C49969820
Cc1cc(n(n1)CCC(=O)N2C[C@H](Cc3c2cccc3)[NH+](C)C)C C67207156
CC(C)[C@H](C(=O)N1CCN(CC1)C(=O)C2CC2)[NH+]3CCCCC3 C67290437
c1cn(c[nH+]1)C2CCN(CC2)c3ncc(cn3)Br C67370613
CC(=O)N1CCC2(CCC(CC2)[NH+]3CCC(CC3)Cn4cccn4)CC1 C67606027
Cc1c2c(no1)C[C@@]([C@H]([C@@H]2c3cccc(c3)[N+](=O)[O-])C(=O)C)(C)O C04143741
C[C@H]1C(=[N+]([C@](N1O)(C)c2cccc(c2)[N+](=O)[O-])[O-])c3cccs3 C02993761
CC(=O)Nc1nc(c(s1)Br)c2ccc(o2)[N+](=O)[O-] C01605441
CC(=O)N1CCc2ccc(cc2C1)NC(=O)c3ccc(cc3)[N+](=O)[O-] C09034725
CC(=O)N(C)c1ccc(cc1)NC=C2C(=O)OC(OC2=O)(C)C C10121468
CC[C@]1(C(=O)N(C(=O)N1)/N=C/c2c(nc3n2c(cs3)C)C)C C07738601
C[C@@H]1C(=O)NCCN1C(=O)c2cc3cc(ccc3s2)[N+](=O)[O-] C13595056
c1ccc2c(c1)C[C@@H](CO2)C(=O)Nc3ccc(cc3)n4cnnn4 C16962188
c1cc(oc1)C(=O)N2CCN(CC2)C(=O)c3c4c(n[nH]3)CCCC4 C08996406
Cc1nnn(n1)C23C[C@@H]4C[C@H](C2)CC(C4)(C3)NC(=O)c5ccoc5 C20538260
Cn1c(ccn1)[C@@H]2C3=C(CCCC3=O)Nc4n2nc(n4)SC C20607185
Cc1ccnc2n1nc(n2)C(=O)Nc3nc4c(s3)C[C@H](CC4)C C21798268
[H]/N=C/1\[C@]2([C@H]3CCCC[C@]34O[C@@H]([C@]2(C(=N1)O4)C#N)c5ccncc5)C#N C17124076
CC1(OC[C@@H](O1)[C@@H]2C(=O)/C(=N\Nc3ccccc3)/C(=O)O2)C C05303796
CC1(OC[C@H](O1)[C@@H]2C(=O)/C(=N\Nc3ccccc3)/C(=O)O2)C C05303883
c1cc(cnc1)n2cnc3c2NC(=O)C[C@H]3c4ccc5c(c4)OCO5 C35324332
Cn1c(cc(n1)C(=O)N2CCOCC2)C(=O)NC3CCCCCC3 C36612396
Cc1cc(n2c(n1)ncn2)C(=O)Nc3c(c4c(s3)CCCC4)C#N C36619211
C[C@]12CC[C@](C1(C)C)(OC2=O)C(=O)Nc3ccccc3[N+](=O)[O-] C04040642
CSC1=C([C@@H](N=N1)NC(=O)c2cc3ccccc3oc2=O)C#N C38745059
Cc1nnc2n1N[C@H](S2)[C@@H]3C=C(N=N3)c4ccc(cc4)OC C38745544
c1ccnc(c1)[C@H]2Nn3c(nnc3S2)[C@H]4C5=C(CCC5)N=N4 C38966016
c1cc2c(cc1N[C@H]3C4=NC=NC4=NC(=N3)Cl)OCCO2 C39040739
CNC(=O)[C@H]1Cc2ccccc2CN1C(=O)c3cccc(c3)[N+](=O)[O-] C40039668
c1cc(ccc1N2[C@@H]3CS(=O)(=O)C[C@@H]3NC2=S)[N+](=O)[O-] C40167198
c1cc(ccc1N2[C@H]3CS(=O)(=O)C[C@H]3NC2=S)[N+](=O)[O-] C40167204
c1ccc(c(c1)C(F)(F)F)n2cc(nn2)C(=O)N3CCNC(=O)C3 C40511934
CC(=O)N1CCc2c1cc(cc2)NC(=O)c3cc(on3)c4ccco4 C40664364
Cc1c2cc(cnc2n(n1)C)NC(=O)N3C[C@H](O[C@H](C3)C)C C48104838
Cc1cccc(c1)N2C[C@@H](CC2=O)c3nc(on3)c4cc(n[nH]4)C C49060411
Cc1ccc(cc1)N2C[C@@H](CC2=O)c3nc(on3)c4cc(n[nH]4)C C49060503
c1cc(ccc1NC(=O)c2nn3cnnc3s2)N4CCCCC4 C49660006
CC1=N[C@H](/C(=[NH+]/C2[C@@H]3CCC[C@H]2CN(C3)C4CC4)/N1C)[N+](=O)[O-] C50930946
Cc1nc(c2cnn(c2n1)C)NC[C@@H]3COc4ccccc4O3 C54042135
c1cc(c2cn[nH]c2c1)C(=O)[C@H](C#N)c3nnc4n3CCCCC4 C54726848
Cc1c2c(n[nH]1)Oc3c(c4nc(nn4cn3)C)[C@H]2c5ccccc5 C06412645
Cc1cccc2n1cc(n2)C(=O)NC3(CCCC3)c4nc(on4)C C55552818
C1CCCC2(CC1)C(=O)N(C(=O)N2)CN3CCC4(CC3)OCCO4 C28066406
CC(=O)N1CCC[C@@H](C1)C(=O)Nc2cc(ccc2Cl)[N+](=O)[O-] C59746826
c1cc(c(cc1[N+](=O)[O-])Cl)S(=O)(=O)N2CC[C@H](C2)O C61706696
Cc1cs/c(=N\C(=O)C2=C3CCC[C@H]3S[C@@H]2n4cnnn4)/[nH]1 C63806994
CC(=O)Nc1ccc(cc1)c2nc(no2)c3ccc(=O)n(c3)C C65196456
c1ccn2c(c1)nnc2[C@H]3CCCN3C(=O)NC[C@H]4CCCO4 C42867376
Cc1nnc(o1)c2ccccc2NC(=O)N3C[C@H](OC(C3)(C)C)C C65464515
Cc1c2c(oc1C(=O)N[C@@H](C)c3nnc4n3cccc4)CCCC2=O C49613258
C[C@H](c1ccc2c(c1)OCCCO2)Nc3c4cnn(c4ncn3)C C66410892
C[C@H](c1nncn1C)NC(=O)N2CCO[C@H](C2)c3cccc(c3)F C67357742
Cc1cc(n(n1)C)NC(=O)N2CCC[C@@H]2CN3C[C@H](O[C@H](C3)C)C C67542629
Cc1cc(n(n1)C)NC(=O)N2CCC[C@H]2CN3C[C@H](O[C@@H](C3)C)C C67542635
Cc1cc(no1)[C@H]2CCCN2C(=O)Nc3nnc(s3)C(F)F C67586660
c1cc(cc(c1)[N+](=O)[O-])NC(=O)[C@H]2[C@@H]3C[C@@H]4[C@@H]2C(=O)O[C@@H]4C3 C05049541
C[C@@H]1CN(C[C@H](O1)C)C(=O)CN2C(=O)C3(CCCCC3)NC2=O C03333493
Cc1c(cn(n1)C)[C@@H]2C3=C(CCCC3=O)Nc4n2nc(n4)SC C06921557
Cc1c(cnn1C)[C@H]2C3=C(CCCC3=O)Nc4n2nc(n4)SC C06921773
C[C@@H]1Cc2c(c(nc(n2)N3CCN(CC3)C=O)NC)C(=O)C1 C10157640
Cc1c(=O)n2c(nn1)SCC(=N2)c3ccc(cc3)NC(=O)C C10277022
C[C@@H]1CCc2c(sc(c2C#N)NC(=O)Cn3cnc(n3)C#N)C1 C12812383
c1cc(cnc1)[C@@H]2[C@H]3C(=O)C[C@H](C=C3Nc4n2ncn4)c5ccco5 C12971131
Cc1c(c(n(n1)C)C)NC(=O)CN2C(=O)CC3(C2=O)CCCCC3 C14112748
CNC(=O)/C(=C/c1cn(nc1c2ccc3c(c2)OCCCO3)C)/C#N C15661481
Cn1cc(cn1)[C@H]2C3=C(CCCC3=O)Nc4n2nc(n4)SC C20606713
Cc1c2c(nc(nc2on1)C)N3CCC[C@H](C3)C(=O)NC4CC4 C21881330
Cn1c[nH+]c(c1Cl)S(=O)(=O)[N-][C@H]2CCCc3c2cnn3C C26849813
Cc1c(c(n(n1)C)C)NC(=O)c2cc3cnn(c3nc2)C(C)C C32869003
CCNC(=O)[C@H]1CCCN(C1)c2c3c(nc4n2ncn4)CCC3 C35314577
Cc1cc(cc(c1C)[N+](=O)[O-])S(=O)(=O)N2CCC(CC2)O C35612162
Cc1cc(on1)[C@H]2CCCN2S(=O)(=O)c3c([nH]nc3C)C C37840726
Cc1ccnc(n1)N2CCC(CC2)C(=O)Nc3nnc(s3)C C04409472
C[C@@H]1C[C@@]2(CC(C1)(C)C)C(=O)N(C(=O)N2)CC(=O)N(C)OC C36037307
Cc1cc(n(c(=O)n1)[C@@H](C)C(=O)Nc2c(c(c(o2)C)C)C#N)C C40170960
c1cc(c(cc1C(=O)N[C@H]2CS(=O)(=O)C=C2)[N+](=O)[O-])Cl C40176008
C[C@@H]1CN(C[C@@H](O1)C)C(=O)NC2CCN(CC2)S(=O)(=O)C C40511853
c1c(c(nn1[C@@H]2CCCCNC2=O)[N+](=O)[O-])Br C40517413
c1ccc2c(c1)OC[C@H](O2)C(=O)Nc3nnc(s3)[C@H]4CCCO4 C40881742
Cc1nc2n(n1)c(c(s2)[C@@H](c3ccco3)[NH+]4CCC(=O)CC4)[O-] C41635385
Cc1c[nH]/c(=N\C(=O)N2CCN(CC2)S(=O)(=O)C)/s1 C43385346
Cc1ccc(o1)[C@H](C)NC(=O)N2CCN(CC2)S(=O)(=O)C C43723242
Cc1csc2n1c(=O)cc(n2)CSc3n[nH]c(=O)n3C C43940813
Cc1nnc2n1nc(s2)C(=O)Nc3ccc(cc3)N(C)C C49660451
C[C@@H]1CN([C@@H](CO1)C)S(=O)(=O)c2c(nc3n2ccs3)NC C50656612
Cc1nc2c(cnn2C)c(n1)N3CCc4c(cccc4NC(=O)C)C3 C54125471
c1c2c(cc3c1OCO3)N(C(=O)CN2)CC(=O)N4CCCCC4 C57934468
Cc1cc(n(n1)C)NC(=O)C2=NN(C(=O)CC2)c3ccccc3 C58759540
Cc1c(c(n(n1)C)C)C(=O)C(=O)Nc2ccc3c(c2)ccc(=O)o3 C59422908
C[C@H](c1nncn1C)NC(=O)c2cc3c(c(c2)Cl)OCCO3 C47315160
Cc1nnc(s1)NC(=O)Cn2c(=O)cc3c(n2)CCCCC3 C61717917
c1cc(cnc1)NC(=O)c2c3c(sc2n4cnnn4)CCC3 C61718891
c1cc2n(c1)CCN(C2)S(=O)(=O)c3ccc4c(c3)oc(=O)[nH]4 C62139775
c1cc2c(cc1NC(=O)[C@@H]3C=C(N=N3)c4ccncc4)OCCO2 C63676187
CC1=CC(=NC(=O)[C@H]1CNC(=O)c2cnc3ccccn3c2=O)C C64188089
c1cc(ccc1NC(=O)c2cn3c(n2)COCC3)N4CCOCC4 C65231609
Cc1cc(nn1C)C(=O)N2CC[C@@H](C2)Nc3c4c(ncn3)CCC4 C65288223
COc1ccccc1n2cc(cn2)[C@@H]3CC(=O)NC4=NN=C[C@@H]34 C65373536
COc1ccccc1n2cc(cn2)[C@@H]3CC(=O)NC4=NN=C[C@H]34 C65373536
CC(C)C(=O)NC1CCN(CC1)c2c3cnn(c3ncn2)C C65410847
C[C@@H]1CN(C[C@@H](O1)C)C(=O)[C@@H](C)N2C(=O)C3(CCCC3)NC2=O C66313227
c1ccc2c(c1)CCN(C2)S(=O)(=O)c3ccc4n[nH]c(=O)n4c3 C67244924
CN(C)c1ccc(nn1)C(=O)Nc2ccc3c(c2)S(=O)(=O)C=C3 C67268013
Cc1cc(nc([nH+]1)C)N2CCN(CC2)c3cnnc(c3Cl)[O-] C67370178
CC[C@H]1CN(CCO1)C(=O)N[C@H]2CCCN(C2)S(=O)(=O)C C67621756
CC(C)NC(=O)N1C[C@@H]2C[C@H](C1)c3c(ccc(=O)n3C2)c4cncnc4 C05440839
Cc1c(c(n(n1)C)C)C(=O)Nn2c(nc3c(c2=O)c4c(s3)C[C@@H](CC4)C)C C02777598
Cc1ccnn1[C@H](C)C(=O)Nn2c(nc3c(c2=O)c4c(s3)C[C@@H](CC4)C)C C02778017
C[C@@H]1C(=Nn2c(nnc2S1)c3ccncc3)c4ccc(cc4)NC(=O)C C08185406
c1cc2c(cc1NS(=O)(=O)c3cc4c5c(c3)CC(=O)N5CCC4)OCO2 C04270330
c1ccc2c(c1)[C@@]3(CCO2)C(=O)N(C(=O)N3)Cc4cc5c(c(c4)Cl)OCO5 C08777239
Cc1ccc2nc(cc(=O)n2c1)CN3C(=O)[C@]4(CCCC[C@@H]4C)NC3=O C11610666
CC(=O)Nc1ccc(cc1)S(=O)(=O)N2CCOC(=O)C23CCCCC3 C12194233
CC1(O[C@H]2[C@@H](O1)[C@H](O[C@H]3[C@H]2OC(O3)(C)C)C(=O)Nc4ccccc4F)C C12276957
Cc1ccc(cc1[N+](=O)[O-])n2c(cc(c2C)/C=C\3/C(=O)NC(=O)S3)C C13785583
c1ccc2c(c1)c(ccn2)[C@H]3C4=C(C[C@@H](CC4=O)c5ccco5)Nc6n3ncn6 C18200904
c1ccc2c(c1)c(no2)CN3CCN(CC3)C(=O)c4c5c([nH]n4)CCCC5 C15828268
C[C@@H]1CN(C[C@H](O1)C)C(=O)CN2C(=O)C3(CCC(CC3)C(C)(C)C)NC2=O C22832641
c1cnn(c1)c2cc(ncn2)N3CCc4c(c(n[nH]4)c5cc(ccc5F)F)C3 C23368655
Cc1ccn(n1)c2ccc(cc2)NC(=O)c3cc(nc4c3c(nn4C)C)C C28244811
c1ccc2c(c1)c(n[nH]2)C(=O)N3CCC[C@H](C3)c4nnc5n4CCCCC5 C30624359
Cn1cnc2c1c3cc(ccc3oc2=O)S(=O)(=O)NC4CCCCC4 C08022129
Cn1c(cc(n1)C(=O)N2CCOCC2)C(=O)NC34CC5CC(C3)CC(C5)C4 C36612394
Cc1cc(no1)NC(=O)c2ccc(cc2)N3C(=O)[C@@H]4[C@H]5C[C@@H]([C@@H]4C3=O)C(=C5)C C04649200
CC(C)NC(=O)[C@@H]1CCCN(C1)c2c3c(ncn2)n4c(n3)CCCCC4 C06936147
Cc1coc2c1cc3c(c2)OC(=O)[C@H]([C@@H]3C)CC(=O)Nc4nnc(s4)C C38588330
C[C@@H]1[C@@H](Oc2ccccc2O1)C(=O)Nc3cccc(c3)N4CCCS4(=O)=O C38694910
Cc1ccc(cc1)NC(=O)C2=CN([C@H]3C2=NC(=O)N(C3=O)c4ccc(cc4)C)C C39384105
C/C(=C/1\C(=O)N(C(=O)S1)c2ccc(cc2)O)/c3ccc(cc3)[N+](=O)[O-] C39860475
c1nc2nc3c(c(n2n1)N4CCC[C@@H](C4)C(=O)NC5CCCC5)CCC3 C40010176
c1cc2c(cc1[C@@H](c3ccc(o3)[N+](=O)[O-])Br)NC(=O)CO2 C40288756
Cc1c\2c(oc1C(=O)N3CCCCC3)CCC/C2=N\NC(=O)c4ccoc4C C40823469
c1ccc(cc1)[C@@H]2[NH+]3CCC[C@@H]3CN2S(=O)(=O)c4ccc5c(c4)oc(n5)[O-] C41129755
c1ccc(c(c1)C(=O)N2CCN(CC2)c3c4c(nc[nH]4)ncn3)C(F)(F)F C47511334
CC(=O)Nc1ccc(cc1)C2=N/C(=C\c3cccc4c3OCCCO4)/C(=O)O2 C54425195
CCOc1ccc(cn1)c2[nH]c(=O)c3c4c(sc3n2)CS(=O)(=O)CC4 C54753568
Cc1csc(n1)N2CCCN(CC2)C(=O)N[C@@H](C)c3cnn(c3C)C C56662728
Cc1c(sc(n1)NC(=O)c2c(n(nn2)c3nc4c(s3)CCCC4)C)C C56934221
Cc1nc2cc(ccc2o1)NC(=O)c3ccc4c(c3)CCN4S(=O)(=O)C C15601682
Cc1ccc2c(c1)CCCN2C(=O)c3cc(c[nH]3)S(=O)(=O)N4CCOCC4 C51530270
c1ccc(cc1)n2c(=O)ccc(n2)C(=O)Nc3ccc4c(c3)ccc(=O)o4 C59422731
CC(=O)Nc1ccc(cc1)Oc2c3c(ncn2)n(nc3Br)C C60378681
CC(C)(C)C1CCC2(CC1)C(=O)N(C(=O)N2)CC(=O)N3CCC(CC3)C#N C61584954
CC1(Cc2cccc(c2O1)OC3CCN(CC3)C(=O)NC4=CN=NC4)C C63970593
c1c2c(cc3c1OCO3)n4c(nc2=O)[C@@H](SC4=S)C(=O)NC5CCCC5 C64460916
Cc1c(n2cc(ccc2n1)Cl)[C@H]3CC(=O)N[C@H]4[C@@H]3[C@@H](N=N4)c5ccco5 C65452205
C[C@@]1(C(=O)N(C(=O)N1)CN2CCC3(CC2)OCCO3)c4ccc(s4)Cl C66792366
Cc1ccc2c(n1)cc(o2)C(=O)Nc3ccc(cc3)c4nnc5n4CCCC5 C66803098
c1ccnc(c1)[C@@H]2CCCN2C(=O)Nc3ccc(cc3)c4nnc5n4CCCC5 C66956354
Cc1cc(cc2c1N(CCC2)C(=O)C(=O)N[C@H](C)c3nnc4n3cccc4)F C66983350
c1cc(cc(c1)N2CCCS2(=O)=O)NC(=O)c3cccc4c3OCCO4 C67052664
C[C@H]1C[C@@H]1C(=O)N2CCCC[C@@H]2C(=O)N3CCN(CC3)C(=O)NC(C)C C67301615
Cc1c(oc(n1)c2cccc(c2)NC(=O)C(=O)N3CCn4cccc4[C@H]3C)C C67357008
c1cc2c(cc1[C@@H]3CCCN3C(=O)Nc4nnc(s4)C(F)F)OCCO2 C67586044
C[C@H]1CN(C[C@H](O1)c2ccccc2)C(=O)NC3CCN(CC3)S(=O)(=O)C C67591273
C[C@@H]1CCc2c(sc3c2c(=O)n(nn3)[C@H](C)C(=O)OC)C1 C00150472
c1c(nc2cc(nn2c1C(F)(F)F)C(=O)N3CCOCC3)C4CC4 C02749203
c1ccc(c(c1)N2[C@@H]3CS(=O)(=O)C[C@@H]3SC2=S)[N+](=O)[O-] C05616639
c1ccc(c(c1)N2[C@H]3CS(=O)(=O)C[C@@H]3SC2=S)[N+](=O)[O-] C05616643
COc1ccc(cc1)[C@@H]2c3cc4c(cc3OC5=C2C(=O)OC5)OCO4 C01614336
Cc1nc2c(c3c(s2)CCC3)c(n1)Sc4nc5ncccn5n4 C11003355
c1ccc(cc1)N2C(=O)/C(=C\c3ccc(cc3)[N+](=O)[O-])/SC2=O C13563618
c1csc2c1c(ncn2)N3CCN(CC3)C(=O)N4CCCCC4 C14182242
c1ccc(c(c1)/C=C\2/C(=O)N(C(=S)S2)c3cccnc3)[N+](=O)[O-] C15349879
CC[C@H]1CCCCN1S(=O)(=O)c2c(nc3n(c2=O)ccs3)C C16636846
C[C@@H]1CN(C[C@H](O1)C)Cc2cc(cn3c2nnn3)c4ccccc4 C19497552
c1csc2c1CN(CC2)Cc3cc(cc4c3OCOC4)[N+](=O)[O-] C21418644
Cc1c(c(n(n1)Cn2ccc(n2)C(=O)N3CCC(CC3)C)C)Cl C28576491
c1cc(oc1)c2cc(no2)C(=O)N3CCO[C@H](C3)c4ccc(cc4)F C29117251
c1ccc2c(c1)[C@@H]3C[C@H]4C(=O)C[C@@H]2[C@@H]3N4c5ccc(cn5)[N+](=O)[O-] C32599539
c1cc(cc(c1)C(=O)N2CCOCC2)c3nc(on3)c4cccs4 C32996637
Cc1c(c(on1)C)[C@H]2CCCN2C(=O)c3cc(nn3C)C(F)(F)F C33269876
Cc1c(c(on1)C)[C@H]2CCCN2C(=O)c3cc(n(n3)C)C(F)(F)F C33269878
Cc1ccc(o1)[C@@H]2N(CCS2)C(=O)c3ccc(cc3)[N+](=O)[O-] C35416845
CC[C@@H]1CO[C@H](CN1C(=O)c2ccc(c(c2)[N+](=O)[O-])Cl)C C37974609
CN(C)S(=O)(=O)c1cccc(c1)c2nnc3n2CCCCC3 C02656413
COc1cccc2c1OC(=O)N3[C@H]2c4cc(c(cc4CC3)OC)OC C39136254
C[C@]1(C(N(C(=S)S1)C)(C)C)/[N+](=C\c2ccc(cc2)[N+](=O)[O-])/[O-] C39366569
C[C@@]1(C(N(C(=S)S1)C)(C)C)[N+](=Cc2cccc(c2)[N+](=O)[O-])[O-] C36077434
CC(C)(C)N1C[C@@H](CC1=O)[C@@H]2N=CC(=N2)c3ccc4c(c3)OCCO4 C39430081
CC1=C(OCCO1)C(=O)N2CCC3=NN=C([C@H]3C2)c4ccccc4F C39537183
c1cc2c(cc1/C=N/N3C(=O)[C@H]4[C@@H]5C[C@H]([C@H]4C3=O)C=C5)OCO2 C05091587
C1C[C@@H](CC=C1)C(=O)N2CCN(CC2)c3c(nc(o3)C4CC4)C#N C40512071
c1ccc(c(c1)/C=C/C(=O)N2CCC[C@@H]2c3nnc4n3cccc4)C#N C44891979
CC[C@H]1CN(CCO1)C(=O)c2cc(ccc2Br)[N+](=O)[O-] C45625562
CC1(COCCN1C(=O)c2cc(ccc2Br)[N+](=O)[O-])C C45626568
CN(C(=O)C1CCCCC1)S(=O)(=O)c2ccc3c(c2)OCCO3 C48686638
c1ccc2c(c1)CCN2C(=O)c3nn4c(nnc4s3)C(F)(F)F C49660739
c1c(csc1[N+](=O)[O-])CN2C(=O)CC3(C2=O)CCCCC3 C54451475
Cn1c2c(cn1)c(ncn2)N3CCN(CC3)Cc4ccc(cc4)Cl C12485993
C[C@@H]1CN([C@@H](CO1)C)C(=O)[C@@H]2CCCN(C2)C(=O)OC(C)(C)C C45448419
C[C@@H]1CCCCN1C(=O)CN2C(=O)C3(CCCCC3)N(C2=O)C C43462077
C[C@@H]1CCN(c2c1cccc2)C(=O)Cc3ccc(cc3)n4cnnn4 C41968581
c1ccc2c(c1)CCN2C(=O)CON=C3CCC4(CC3)OCCO4 C47538810
c1ccc2c(c1)c(no2)CC(=O)N3CCCC[C@H]3C(=O)N4CCCC4 C63449888
CC1=C(N=N[C@H]1c2ccc(s2)S(=O)(=O)N3CCN(CC3)C)C C63653504
CN(C)C(=O)[C@H]1CCCN(C1)c2ccc(cc2Cl)[N+](=O)[O-] C63738498
Cc1ccc(cc1F)N2[C@@H]3[C@H](C(=O)N(C3=O)c4ccc(cc4)F)N=N2 C33114667
Cc1nc(no1)c2ccc(cc2)N3CCN(CC3)C(=O)C4CC4 C35552576
CC1=C([C@@H](N=N1)CN2CCN(CC2)c3ncc(cn3)Cl)Cl C65371592
CC(=O)N(C)[C@@H]1CCN(C1)c2ncc3c(n2)CCN3c4ccccc4 C65525657
C[C@H](c1ccc2c(c1)OCCO2)C(=O)N3CCC[C@H](C3)n4cccn4 C65608049
c1cc(cc(c1)F)c2cc(on2)C(=O)N3CCC[C@@H](C3)n4cccn4 C65625641
Cc1c(nnc(c1C#N)N2CCN(CC2)C(=O)C3CCCCC3)C C66372423
Cc1cc(no1)[C@@H]2CCCN2C(=O)c3ccn(n3)c4cccc(c4)F C67545108
Cc1cccn2c1nc3c(c2=O)cc(n3C)C(=O)N4C[C@@H](C[C@H](C4)C)C C02917236
c1cc(sc1)c2nnc3n2nc(s3)Cc4ccc5c(c4)OCCO5 C04511877
COc1ccc(cc1)C2=N/C(=C\c3ccc4c(c3)OCO4)/C(=O)O2 C04589812
Cc1c(snn1)c2nn3c(nnc3s2)Cc4ccc(cc4)F C04667811
c1ccc(cc1)[C@@H]2c3cccn3CCN2C(=O)c4ccc(cc4)[N+](=O)[O-] C01425409
c1ccc(cc1)[C@H]2c3cccn3CCN2C(=O)c4ccc(cc4)[N+](=O)[O-] C01425408
Cc1nc2c3c4c(sc3n5c(n2n1)nnc5SC)CC[C@H](C4)C C02444580
CN(C)C(=O)N1CCCC[C@@H]1c2nc(no2)c3ccc(cc3)Cl C00324633
CN(C)C(=O)N1CCCC[C@H]1c2nc(no2)c3ccc(cc3)Cl C00324631
Cc1ccc(cc1)n2c(=O)c3c(c4c(cc(nc4s3)C)COC)nn2 C06742804
c1cc(cc(c1)F)c2nnn(n2)CC(=O)N3CCC[C@H]4[C@@H]3CCCC4 C07333876
c1ccc(cc1)n2c3c(cn2)c(ncn3)Oc4cccc5c4nccc5 C07443353
c1ccc2c(c1)OC[C@H](O2)c3nn4c(nnc4s3)C5CCCCC5 C11279326
c1ccc2c(c1)CN(CCO2)C(=O)c3cn(nn3)CC4CCCCC4 C12713392
Cn1ccc(n1)C(=O)/N=c\2/n(c3ccc(cc3s2)OC)CC#C C13668115
c1ccc2c(c1)cc(n2CC(=O)N3CCc4c3cccc4)c5nnco5 C13961878
Cc1c(sc2c1c(ncn2)Sc3nnc(n3C)c4ccncc4)C C14138577
Cn1cc(c(n1)C(=O)N2CCCCC[C@H]2c3c(cnn3C)Cl)Cl C19290001
Cc1ccc(c(c1C)OC(=O)C2=CN3CCS(=O)(=O)N=C3C=C2)C C21845661
c1ccc2c(c1)c3nnc(n3c4n2c(nn4)C(F)(F)F)C(F)(F)F C28443455
c1ccc(cc1)CN2CCc3c(sc4c3c(nc5n4nnn5)Cl)C2 C28444158
c1cc(ccc1[C@H]2CN(CCO2)c3ccc(cc3C#N)[N+](=O)[O-])F C29528032
Cc1cc(on1)[C@H]2CCCN2C(=O)c3cc(no3)C4CCCCC4 C21718512
Cc1ccc2c(c1)c3nnc(n3c(n2)N4C[C@H](O[C@@H](C4)C)C)C5CC5 C34699796
Cc1ccc2c(c1)c3nnc(n3c(n2)N4C[C@@H](O[C@H](C4)C)C)C5CC5 C34699797
c1ccc2c(c1)CCN2C(=O)c3ccc(cc3)c4nnc5n4cccn5 C36183268
C[C@H]1CCCN(C1)c2ccc(cc2[N+](=O)[O-])C(=O)N3CCC[C@@H](C3)C C36730177
c1ccc(cc1)N2CCN(CC2)C(=O)c3ccc(c(c3)[N+](=O)[O-])Cl C00246126
Cc1nc(nn1C23C[C@H]4C[C@@H](C2)CC(C4)(C3)Br)[N+](=O)[O-] C18169251
Cc1nc2c(c(cs2)c3ccccc3)c(n1)Sc4nnnn4C C08149191
CC1=C[C@@H](N=N1)[C@@H]2N=N[C@@H](N2/N=C/c3cccc(c3)Cl)S C39591202
CC1([C@H]2CC[C@@]1(c3c2nc(c(n3)C#N)C#N)C(=O)N(C)c4ccccc4)C C39855262
CC1([C@@H]2CC[C@]1(c3c2nc(c(n3)C#N)C#N)C(=O)N(C)c4ccccc4)C C39855263
COc1cc2c(cc1OC)/C(=C/c3ccc4c(c3)OCO4)/C(=O)OC2 C36646372
C[C@@H]1CCC[C@H](N1C(=O)OCC23CO[C@]4(N2[C@](CC4)(OC3)C)C)C C17352502
c1ccc2c(c1)C(=O)c3c(n([n+](n3)[O-])CCc4ccc(cc4)F)C2=O C00537306
Cc1cc(cc(c1C)S(=O)(=O)N(C)C)C(=O)/N=c/2\n(ccs2)C C32548016
Cc1nnc(s1)Sc2nc(nc(n2)Cl)N3CCCCC3 C61544112
Cn1c(ccn1)c2nn3c(nnc3s2)Cc4ccc(cc4)Cl C61717853
c1cc(cc(c1)n2cccn2)c3nn4c(nnc4s3)C(F)(F)F C61718382
c1cc(oc1)[C@H]2CC(=Nc3n2nnn3)c4ccc(cc4)Br C13123052
c1cc2c(cc1[C@H]3CCCN3c4ccsc4[N+](=O)[O-])OCCO2 C63256254
c1cc(c2c(c1)OCCCO2)/C=C/3\COc4cc5c(cc4C3=O)OCO5 C63556815
Cc1ccc(cc1F)N2[C@H]3[C@@H](C(=O)N(C3=O)c4ccc(c(c4)F)C)N=N2 C33114655
c1ccc(cc1)c2c(c3ncc(cn3n2)[N+](=O)[O-])Br C65010525
c1cc(cc(c1)F)n2ccn3cc(nc3c2=O)c4ccc5c(c4)OCO5 C65060498
Cc1cc(ccc1C(=O)N2C[C@H](OC[C@H]2C)c3ccccc3)[N+](=O)[O-] C66709680
Cc1c(cc(s1)C(=O)N2C[C@H](OC[C@@H]2C)c3ccccc3)[N+](=O)[O-] C66710914
Cc1ccc(cc1[N+](=O)[O-])C(=O)N2C[C@H](OC[C@@H]2C)c3ccccc3 C66713382
c1cc(ccc1C#N)C2=N/C(=C\c3c(nc4n3ccs4)Cl)/C(=O)O2 C67019124
Cc1cccn2c1nc3c(c2=O)cc(n3C)C(=O)N4C[C@H](O[C@@H](C4)C)C C02917242
Cc1c(c(nn1CC(=O)N2CCCC[C@H]2C)[N+](=O)[O-])Br C00181497
Cc1c(=O)nc2n(n1)c3c(s2)C(=O)N(C3=O)c4ccc(cc4)Cl C00113484
Cc1cc(=O)n2c3c1cc4c(cc(=O)n(c4c3OC2)C)COC(=O)C C01583359
Cc1c2c(nc(n1)N3CCN(CC3)C=O)C[C@H](CC2=O)c4ccco4 C05274321
Cc1cc(n2c(n1)nc(n2)S[C@H](C)C(=O)N3C[C@H](O[C@@H](C3)C)C)C C05978877
c1cnc(nc1)N2[C@H]3N=CC=CN3C(=NO2)c4ccc(cc4)Cl C06599347
CCc1nn(c(=O)c2n1c3ccoc3c2)CC(=O)N4CCCC[C@@H]4C C06807329
Cc1nn(c(=O)c2n1c3ccoc3c2)[C@H](C)C(=O)N4C[C@H](C[C@@H](C4)C)C C06807350
Cc1c2c3nc(nn3cnc2sc1C(=O)N(C)C)c4ccncc4 C02790885
c1cc(ccc1/C=N/N2C(=O)[C@H]3[C@@H]4C=C[C@H]([C@H]3C2=O)[C@@H]5[C@H]4C5)[N+](=O)[O-] C02956405
Cc1c(n(c2c1C3=NS(=O)(=O)CCN3C=N2)c4ccc(cc4)OC)C C07736514
CN(C)C(=O)N1CCC[C@H](C1)c2nc(no2)c3ccc(cc3)OC C00324527
Cc1c(c(n(n1)Cn2c(c(c(n2)C)Br)C)C)[N+](=O)[O-] C02538868
Cc1cc(on1)c2cncnc2[C@H]3CCCN(C3)C(=O)N4CCCC4 C12118376
Cc1cc(on1)c2cnc(nc2[C@@H]3CCCN(C3)C(=O)N4CCCC4)C C12118471
Cc1cc(on1)C(=O)N(C)c2nc-3c(s2)CCc4c3cnn4C C12146157
c1ccc2c(c1)OC[C@@H](O2)c3nn4c(nnc4s3)c5ccccn5 C10312431
Cc1cc(n2c(n1)ncn2)N3CCC[C@@H]3c4ccc5c(c4)OCCO5 C14198887
c1ccc(c(c1)/C=N\N2C(=O)[C@H]3[C@@H]4C=C[C@H]([C@@H]3C2=O)[C@H]5[C@@H]4C5)[N+](=O)[O-] C15836172
C[C@@H]1CCCN(C1)c2ccc(cc2[N+](=O)[O-])C(=O)N3CCOCC3 C16642781
Cc1c(c(n(n1)Cn2ccc(n2)C(=O)N3C[C@H](O[C@H](C3)C)C)C)Cl C28576281
c1cc(c(cc1C(=O)N2CCc3c(ccs3)C2)[N+](=O)[O-])n4ccnc4 C32883732
C[C@@H]1COCCN1S(=O)(=O)c2cc(ccc2Cl)[N+](=O)[O-] C35237134
C[C@H]1CN(C[C@@H](O1)C)C(=O)c2cc3c(n2C)nc4ccccn4c3=O C00387258
C[C@@H]1CN(C[C@H](O1)C)C(=O)c2cc3c(n2C)nc4ccccn4c3=O C00387257
c1cc2n(c(=O)c1)C[C@H]3C[C@@H]2CN(C3)C(=O)c4ccc(c(c4)[N+](=O)[O-])F C02944765
c1cc2n(c(=O)c1)C[C@@H]3C[C@H]2CN(C3)C(=O)c4ccc(c(c4)[N+](=O)[O-])F C02944764
COc1ccc(cc1)N2CCN(CC2)C3=NC(=NC4=NC=N[C@H]43)Cl C38787610
c1cc2c(cc1C3=NN=C4[C@@H]3CN(CC4)C(=O)[C@H]5CCCO5)OCO2 C39362988
Cn1c(cnc1Cn2cc(c(n2)[N+](=O)[O-])Br)Cl C40517387
CCn1cc(cn1)N2Cc3c(cnc(n3)N4CCC(CC4)C)C2=O C46088005
c1ccc2c(c1)CCN(C2)C(=O)c3cnn(c3)c4ccc(cc4)[N+](=O)[O-] C46762464
C[C@@H]1CCCN(C1)C(=O)C(=O)N2c3ccc(cc3C[C@@H]2C)[N+](=O)[O-] C48005953
c1c(cnc(n1)N2CCN(CC2)C(=O)c3csnn3)Br C48777852
c1cc2n(c(=O)c1)C[C@H]3C[C@@H]2CN(C3)C(=O)c4cc(on4)c5ccco5 C49026564
Cc1c2c(ncn(c2=O)C)sc1C(=O)N(C)[C@H](C)c3ccon3 C55387117
c1c(csc1[N+](=O)[O-])/C=c\2/c(=O)n(c(=C(C#N)C#N)s2)C3CC3 C55789333
c1cc(c(cc1[N+](=O)[O-])N2C(=O)[C@@H]3[C@H]4C=C[C@@H]([C@@H]3C2=O)O4)Cl C18036630
C[C@H]1CN([C@@H](CO1)C)Cn2c(=O)c3c(cn2)cn(n3)c4ccccc4 C58168556
C[C@@H]1CCC[C@@H](N1C2=NS(=O)(=O)c3c2ccc(c3)[N+](=O)[O-])C C59386412
c1ccc(cc1)n2cc(nn2)c3nc(on3)C4=C[C@@H]5C(=CC=N5)C=C4 C64403172
Cc1ccccc1CC(=O)N2CCc3c(c(nn3C)c4nc(no4)C)C2 C64566068
Cc1nnc(o1)c2cc(oc2)S(=O)(=O)N3CCCc4c3cccc4 C65246533
CC(C)n1cnnc1C2CCN(CC2)C(=O)[C@H]3C4=C(CCCC4)N=N3 C65287683
Cn1c2c(cn1)c(ncn2)N(C)Cc3cc(cc4c3OCOC4)F C65410645
CSc1nc2c(s1)c(ncn2)N3CCN(CC3)c4cnccn4 C65521641
Cc1cn2c(n1)sc(n2)N3CCC[C@H]3c4nnc5n4CCCCC5 C65551732
Cc1c2cc(cnc2n(n1)C)S(=O)(=O)N3C[C@@H](OC(C3)(C)C)C C65625941
Cc1cc(cc2c1N(CCC2)C(=O)Cn3cnc4c(c3=O)cnn4C)F C66786436
CC[NH+]1CCc2c(sc(c2C(=O)N)NC(=O)c3ccc(cc3)S(=O)(=O)N4CCC[C@@H](C4)C)C1 C03007076
C[C@@H]1C[C@H](CN(C1)S(=O)(=O)c2ccc(cc2)C(=O)Nc3c(c4c(s3)C[NH+](CC4)C)C(=O)N)C C04177715
c1ccc2c(c1)c(cc(n2)c3ccco3)C(=O)Nc4ccc(cc4)S(=O)(=O)NC5=[NH+]CCCCC5 C09452787
C[C@@H]1C[NH+](C[C@@H](O1)C)C(C)(C)CNC(=O)c2ccc(cc2)NS(=O)(=O)c3cccc(c3)[N+](=O)[O-] C09319696
C[C@H]1CC(C[C@@]2(C1)C(=O)N(C(=O)N2)CC(=O)NC[C@@H](c3ccc(cc3)OC)[NH+]4CCCCC4)(C)C C09509317
c1ccc(cc1)/C=C/S(=O)(=O)N2CC[NH+](CC2)CC(=O)NC(=O)Nc3ccc4c(c3)OCCO4 C09585509
c1ccc(cc1)C(=O)/C(=C\2/N(C(=CS2)NC(=O)C[NH+]3CCC(CC3)C(=O)N)c4ccccc4)/C#N C09972247
Cc1ccc(cc1)C2=NN([C@@H](C2)c3ccco3)C(=O)C[NH+]4CCC(CC4)C(=O)Nc5ccccc5O C12568068
COc1cccc(c1OC)C[NH+]2CCC(CC2)(c3ccc4c(c3)cc(o4)C(=O)NC[C@@H]5CCCO5)O C14965159
Cc1c(cco1)C(=O)Nc2nc3c(s2)C(=O)C[C@@H](C3)C(=O)NCC4(CCCC4)[NH+]5CCCCC5 C14976866
c1cc(c(cc1N2C(=O)[C@H]3CCCC[C@H]3C2=O)[N+](=O)[O-])N4CCC(CC4)(C(=O)N)[NH+]5CCCCC5 C20738707
Cc1cc(no1)NC(=O)C[NH+]2CCN(CC2)CC(=O)Nc3c(c4c(s3)C[C@H](CC4)C)C(=O)OC C22804186
Cc1cc([nH+]c2c1c(c(s2)C(=O)OCC(=O)N3CCN(CC3)c4ccc(cc4F)C(=O)C)N)C C22977406
Cc1ccc(cc1NC(=O)C(=O)NC[C@H](c2ccc3c(c2)CCCN3C)N4CC[NH+](CC4)C)[N+](=O)[O-] C23859491
Cc1c(c(=O)n(nc1C(=O)NN/C=C/2\C=c3cc(ccc3=[NH+]C2=O)OC)c4ccc(cc4)Cl)C#N C13941622
CSCC[C@H](C(=O)N1CCC2(CC1)c3c([nH+]c[nH]3)CCN2)NC(=O)COc4ccc(cc4)Cl C24987154
Cc1ccc(c(c1)[N+](=O)[O-])NC(=O)C(=O)NC[C@@H](c2ccco2)[NH+]3CCN(CC3)c4ccc(cc4)F C38597967
c1ccc(cc1)c2nc(on2)C[NH+]3CCC[C@H](C3)C(=O)Nc4ccccc4C(=O)NC[C@@H]5CCCO5 C38885141
C[C@@H]1CCC[C@H](C1)NC(=O)[C@@H]2Cc3c4ccccc4[nH]c3[C@@H]5N2C(=O)[C@H](C5)NC(=O)C[NH+]6CCCC6 C39201170
CC(C)S(=O)(=O)c1ccc(cc1)[C@H](CNF)N2CC[NH2+][C@@H](C2)S(=O)(=O)Oc3ccccc3 C39540253
COc1ccccc1NS(=O)(=O)c2cccc(c2)C(=O)NNC(=O)C3=c4ccccc4=[NH+]C(=O)C3 C39611058
COc1cc(cc(c1OC)OC)CNC(=O)[C@H]2CN(CC23CC[NH2+]CC3)C(=O)c4csc5c4cccc5 C39637044
C[C@@H]1CCC[C@H]([C@@H]1C)NC(=O)[C@@H]2CN(CC23CC[NH2+]CC3)C(=O)c4cc(c(c(c4)OC)OC)OC C39637267
C[C@@H](C(=O)N1C[C@@H](C2(C1)CC[NH2+]CC2)C(=O)NC[C@@H](c3ccccc3)N4CCOCC4)Oc5ccccc5 C39664339
c1ccc(cc1)[C@@H](CNC(=O)[C@H]2CN(CC23CC[NH2+]CC3)C(=O)c4ccc5ccccc5n4)N6CCOCC6 C39664477
Cc1ccc(cc1)O[C@@H](C)CNC(=O)[C@H]2CN(CC23CC[NH2+]CC3)C(=O)[C@@H]4COc5ccccc5O4 C39666202
Cc1ccc(cc1)CC(=O)N2C[C@@H](C3(C2)CC[NH2+]CC3)C(=O)NC[C@H]4CCCN(C4)c5ncccn5 C39669552
C[C@@H]1C(=C(N=N1)C)[C@@H](C)NC(=O)[C@@H]2CN(CC23CC[NH2+]CC3)C(=O)c4ccc(o4)c5ccc(cc5)F C39674512
C[C@H]1C(=C(N=N1)C)[C@@H](C)NC(=O)[C@@H]2CN(CC23CC[NH2+]CC3)C(=O)C4=C(ON[C@@H]4c5ccccc5)C C39674537
Cc1c(cccc1OC(=O)C)C(=O)N2C[C@@H](C3(C2)CC[NH2+]CC3)C(=O)N[C@@H](C)CCc4ccc(cc4)OC C39675362
CCOc1ccccc1C(=O)N2C[C@@H](C3(C2)CC[NH2+]CC3)C(=O)NC[C@@H]4CN(CCO4)Cc5ccccc5 C39677878
CC(=O)Oc1ccccc1C(=O)N2C[C@H](C3(C2)CC[NH2+]CC3)C(=O)NCCOc4ccc(cc4)F C39688149
C[C@H](C(=O)N1C[C@@H](C2(C1)CC[NH2+]CC2)C(=O)NCc3ccccc3N4CCOCC4)Oc5ccccc5 C39694307
CCc1ccc(cc1)[C@H](C)NC(=O)[C@@H]2CN(CC23CC[NH2+]CC3)C(=O)c4cnc5c(c4Cl)c(nn5C)C C39696291
Cc1c\2c(oc1C(=O)NC3CC([NH2+]C(C3)(C)C)(C)C)CCC/C2=N\NS(=O)(=O)c4ccccc4 C40815103
Cc1ccc2c(coc2c1C)CC(=O)N/N=C/3\CCCc4c3c(c(o4)C(=O)NN5CC[NH+](CC5)C)C C40826590
Cc1cc(c2c(c1)occ2CC(=O)N/N=C/3\CCCc4c3c(c(o4)C(=O)NN5CC[NH+](CC5)C)C)C C40826837
Cn1c2ccccc2nc1CN3CCC[C@H]3c4nc(no4)c5cc[nH+]c(c5)N6CCC(CC6)C(=O)N C49155064
CN1CCc2c1ccc(c2)[C@H](CNC(=O)C(=O)Nc3cc4c5c(c3)CCC(=O)N5CCC4)[NH+]6CCCCC6 C49508789
C[C@@H]1CCc2c(sc(c2C(=O)N)NC(=O)C3=CC4=[NH+][C@@H](C[C@H](N4N3)C(F)(F)F)c5ccco5)C1 C13450496
CC(=O)Nc1ccc(cc1)S(=O)(=O)/N=C\2/[C@H]([NH+]=c3ccccc3=N2)Nc4ccc(cc4OC)OC C39976423
CC(=O)Nc1ccc(cc1)S(=O)(=O)/N=C\2/[C@H]([NH+]=c3ccccc3=N2)Nc4ccc(cc4)SC#N C39984122
CC(=O)N[C@H](CC1=c2ccccc2=[NH+]C1)C(=O)OC[C@@H]3CC(=O)N4C=C(C=C[C@@H]4N3)Br C63731501
CC(=O)N[C@H](CC1=c2ccccc2=[NH+]C1)C(=O)OC[C@H]3CC(=O)N4C=C(C=C[C@@H]4N3)Br C63731506
Cc1ccc2=[NH+]CC(=c2c1)CCN3C[C@@H](CC3=O)C(=O)N[C@H]4NN[C@@H](S4)Cc5ccc(cc5)OC C63941174
Cc1ccc2=[NH+][C@H](C=c2c1)C(=O)NCC3=N[C@@H](O[C@@H]3C)c4cccc(c4)NC(=O)c5cc(oc5C)C C64002201
Cc1ccc(c2=[NH+][C@H](C(=c12)C)C(=O)NCc3c(oc(n3)c4ccccc4NC(=O)[C@H]5CCCO5)C)C C64002359
CN1c2c(cc(cc2NC(=O)[C@@H]3CCCO3)C(=O)NCCC4=c5ccccc5=[NH+]C4)N[C@@H]1C6CCC6 C64066871
Cc1cc(c(c(c1)C)S(=O)(=O)Nc2cc(c(nc2)N3CC[NH2+]CC3)C(=O)NC[C@H]4CCCO4)C C35514038
C[C@@H]1CCCC[NH+]1CCCNC(=O)CCC(=O)N2CCc3c(c(nn3C)C(=O)Nc4ccccc4)C2 C64565639
CNC(=O)c1c2c(sc1NC(=O)c3ccc(cc3)S(=O)(=O)N4CCCCC4)C[NH+](CC2)C C08920037
C[C@@H](CN(C[C@H](C)O)c1c2c(c3c4c(c([nH+]c3s2)N5CCCC5)COC(C4)(C)C)ncn1)O C02417610
CC[NH+]1CCN(CC1)c2ccc(cc2)NC(=O)c3cccc(c3)S(=O)(=O)NC[C@@H]4CCCO4 C09367859
CCCCn1c2ccc(cc2nc1C[NH+]3CCC[C@H]3c4ccc(cc4OC)OC)S(=O)(=O)N C09201037
CC(=O)c1ccc(cc1)S(=O)(=O)Nc2ccc(cc2)C(=O)NC[C@@H](c3ccco3)[NH+]4CCCC4 C09672363
C[C@@H](C(=O)NC(=O)NC)Sc1nnc(n1c2ccccc2C(F)(F)F)C[NH+]3CCCCC3 C12136713
c1ccc(cc1)c2nnc(o2)C[NH2+]C3CCN(CC3)c4ccc(cc4)CC(=O)N5CCC(CC5)O C19853013
Cc1ccc(s1)C(=O)Nc2c3ccc(nc3sc2C(=O)OC)C[NH+]4CCN(CC4)CCO C20351565
CN(C)c1ccc(cc1)[C@H](CNC(=O)C(=O)NCCN2CCOCC2)[NH+]3CCc4ccccc4C3 C22999047
CNC(=O)NC(=O)C[NH+]1CCN(CC1)S(=O)(=O)c2cc(cc(c2)C(F)(F)F)C(F)(F)F C23818532
CC[C@@H](C)NC(=O)c1ccccc1NC(=O)C2CC[NH+](CC2)Cc3nc(no3)c4ccc(cc4)C C30975773
c1cc(sc1S(=O)(=O)N2CC[NH+](CC2)CC(=O)NC(=O)NC3CCCC3)Br C31581037
C[C@H](C(=O)Nc1ccc(cc1)S(=O)(=O)N2CCCC2)[NH2+]CC3(CCCCC3)N4CCOCC4 C33039557
Cc1ccc(cc1Cl)S(=O)(=O)Nc2ccc(c(c2)C(=O)N3CCOCC3)N4CC[NH2+]CC4 C33121321
c1cc(cc(c1)O)/C=N\NC(=O)C[NH+]2CCN(CC2)S(=O)(=O)c3ccc(cc3)Br C33341989
CC(C)[NH+]1CCN(CC1)c2nc(c3c(n(nc3n2)c4ccc(cc4)OC)N)c5ccc(cc5)Cl C35577221
Cc1ccc(cc1)n\2cc([nH]/c2=N\C(=O)CN(CC[NH+](C)C)C(=O)NC(C)(C)C)c3ccccc3 C36045102
Cc1cc(c(o1)C(F)(F)F)C(=O)N2C[C@@H](C3(C2)CC[NH2+]CC3)C(=O)NCCCN4CCOCC4 C39625216
Cc1cc(c(o1)C(F)(F)F)C(=O)N2C[C@H](C3(C2)CC[NH2+]CC3)C(=O)NCCN4CCOCC4 C39625828
CCSCCNC(=O)[C@@H]1CN(CC12CC[NH2+]CC2)C(=O)c3cnc4c(c3Cl)c(nn4C)C C39656693
CC(C)[C@H](C(=O)N1C[C@H](C2(C1)CC[NH2+]CC2)C(=O)NC[C@@H]3COC(O3)(C)C)Oc4ccccc4 C39659652
c1ccc(cc1)Oc2ccc(cn2)C(=O)N3C[C@@H](C4(C3)CC[NH2+]CC4)C(=O)N[C@@H]5CCSC5=O C39661340
c1ccc(cc1)Oc2ccc(cn2)C(=O)N3C[C@H](C4(C3)CC[NH2+]CC4)C(=O)N[C@@H]5CCSC5=O C39661341
CCC(CC)CNC(=O)[C@H]1CN(CC12CC[NH2+]CC2)C(=O)c3cnc4c(c3Cl)c(nn4C)C C39666910
Cc1cc(n(n1)C(C)(C)C)C(=O)N2C[C@@H](C3(C2)CC[NH2+]CC3)C(=O)NCc4ccc5c(c4)CCO5 C39668302
Cc1ccc(cc1)C(=O)N2C[C@@H](C3(C2)CC[NH2+]CC3)C(=O)NC[C@H]4CCCN(C4)c5ncccn5 C39669262
Cc1ccc(cc1)C(=O)N2C[C@H](C3(C2)CC[NH2+]CC3)C(=O)NC[C@H]4CCCN(C4)c5ncccn5 C39669263
CCOc1ccccc1C(=O)N2C[C@H](C3(C2)CC[NH2+]CC3)C(=O)NCC(C)(C)N4CCOCC4 C39669687
C[C@H]1C(=C(N=N1)C)[C@@H](C)NC(=O)[C@@H]2CN(CC23CC[NH2+]CC3)C(=O)c4ccc(o4)c5ccccc5 C39674517
C[C@H]1C(=C(N=N1)C)[C@H](C)NC(=O)[C@@H]2CN(CC23CC[NH2+]CC3)C(=O)c4ccc(o4)c5ccccc5 C39674519
Cn1cccc1C(=O)N2C[C@@H](C3(C2)CC[NH2+]CC3)C(=O)NC[C@H]4CN(CCO4)Cc5ccccc5 C39677902
c1ccc(cc1)CN2CCO[C@H](C2)CNC(=O)[C@@H]3CN(CC34CC[NH2+]CC4)C(=O)c5ccncc5 C39677927
CC(C)OC(=O)CNC(=O)[C@@H]1CN(CC12CC[NH2+]CC2)C(=O)c3ccc(o3)c4ccccc4F C39678820
CC(=O)N1CCC(CC1)C(=O)N2C[C@@H](C3(C2)CC[NH2+]CC3)C(=O)NCCOc4ccccc4F C39685123
c1ccc2c(c1)OC[C@@H](O2)C(=O)N3C[C@H](C4(C3)CC[NH2+]CC4)C(=O)NCCOc5ccccc5F C39685169
CC(=O)N1CCC(CC1)C(=O)N2C[C@@H](C3(C2)CC[NH2+]CC3)C(=O)NCCOc4ccc(cc4)F C39688248
CN1CCO[C@H](C1)CNC(=O)[C@@H]2CN(CC23CC[NH2+]CC3)C(=O)c4csc(c4OC)Cl C39696815
C[C@@H](c1ccc2c(c1)OCCO2)NC(=O)CS[C@H]3NN=C(N3C4CC4)C5=c6ccccc6=[NH+]C5 C39942179
C[C@H](c1ccc2c(c1)OCCO2)NC(=O)CS[C@H]3NN=C(N3C4CC4)C5=c6ccccc6=[NH+]C5 C39942180
COc1ccc(cc1)C2=NN([C@@H](C2)c3ccco3)C(=O)C[NH+](Cc4ccc(cc4)C(=O)N)C5CC5 C40059782
c1ccc(cc1)[C@@H]2c3cccn3CC[NH+]2CC(=O)Nc4cccc(c4)S(=O)(=O)/N=C/5\CCCN5 C40086090
c1cc(ccc1c2nc(on2)C[NH+]3CCC(CC3)NC(=O)c4c5c([nH]n4)CCCC5)C(F)(F)F C40961315
C[C@@H]1CN(C[C@@H](O1)C)c2ccc(c[nH+]2)CNC(=O)/C=C/c3ccc(cc3)S(=O)(=O)NC4CC4 C46791285
c1ccn(c(=O)c1)c2ccc(cc2)C(=O)N[C@H]3COC[C@H]3NC(=O)c4ccc5=C(C[NH+]=c5c4)Cl C52635085
c1cc(cc(c1)NC(=O)CCn2cc[nH+]c2)C(=O)Nc3nnc(s3)C45CC6CC(C4)CC(C6)C5 C59936047
c1ccc2=[NH+]CC(=c2c1)CCCC(=O)Nc3ccc(cc3)S(=O)(=O)N[C@@H]4CCS(=O)(=O)C4 C63159499
COc1ccc(cc1)[C@@H](C(=O)Nc2ccc3c(c2)OCCO3)NC(=O)C[C@@H]4C=c5ccccc5=[NH+]4 C63437150
c1ccc(cc1)S(=O)(=O)N2CCC[C@@H](C2)C(=O)NCCC(=O)NCCC3=c4ccccc4=[NH+]C3 C63493485
COc1ccc(cc1)S(=O)(=O)[C@H]2C(=c3ccc(cc3=[NH+]C2=O)C(=O)NCc4ccc(cc4)F)O C08589481
c1ccc2=[NH+]CC(=c2c1)C[C@@H](C(=O)N/N=C/c3ccc4c(c3)OCCO4)NC(=O)c5cccs5 C63857816
CCNC(=O)[C@H](C)Nc1c2c3c(sc2ncn1)CCC3 C09390120
CC(C)(CN[C@H]1COc2c1ccc(c2)O)N3CCOCC3 C20120697
C[C@H]1C[C@H]1C(=O)Nc2ccc(cc2)NC(=O)[C@@H]3CCCO3 C30507782
C1CC1C(=O)NC2CCN(CC2)C(=O)NCC(F)(F)F C31105102
c1cc(ccc1C(=O)Nc2c[nH]nc2)OC(F)(F)F C35237593
C[C@@H]1CCC[C@H](C12C(=O)N(C(=O)N2)CCCCO)C C35650005
Cc1c(cccc1NC(=O)C2CC2)NC=C(C#N)C#N C36567967
C[C@@H](c1cccc(c1)O)Nc2ccc(nc2)S(=O)(=O)C C36932065
CC[C@@H]1CCc2c(cc(s2)C(=O)NCc3nc[nH]n3)C1 C37920366
CCc1ccc(cc1)C2=NN=C[C@@H]2/C=C(\C#N)/C(=O)N C39412307
CC(C)[C@H](C(=O)N(C)C)NC(=O)Nc1ccc(cc1)F C40555004
Cc1ccc(cc1)c2cc(nn2C)C(=O)NCC(C)(C)O C40663971
CC[C@H]1CCCC[C@@H]1NS(=O)(=O)c2cn[nH]c2C C40809920
CCCC(=O)N1CCc2c(sc(c2C(=O)OC)N)C1 C41583175
Cc1cc(cc(c1)NC(=O)C(=O)N[C@H](C)[C@@H]2CCCO2)C C41916927
Cc1ccc(cc1C)NC(=O)C(=O)NC[C@H]2CCOC2 C42025065
C[C@@H]1C[C@@H]1CNC(=O)Nc2ccc(cc2)S(=O)(=O)C C43417333
C[C@H](C(C)C)NC(=O)Nc1ccc(cc1)S(=O)(=O)C C43419444
CCNC(=O)COc1ccc2c(c1)OC(C[C@@H]2O)(C)C C43460780
C[C@H](C(=O)N1CCc2c1cccc2)NC(=O)NCC(C)C C33127735
C[C@@H](c1c(ccc(c1Cl)F)Cl)[NH2+]Cc2[n-]nnn2 C44927628
CC(C)(C)CN(C)C(=O)c1ccn(n1)c2ccc(cc2)N C45063594
C[C@@H](C1CC1)NC(=O)NC2CCN(CC2)C(=O)C3CC3 C45862327
CCNC(=O)c1ccc(cc1)NC(=O)c2ccc(o2)C C46250302
Cc1ccc(cc1)O[C@@H](C)C(=O)Nc2c[nH]ccc2=O C47930125
Cc1cc([nH]n1)NC(=O)C2CCN(CC2)CC(F)(F)F C48602758
CC[C@H](C)N(C)C(=O)Nc1cc(c[nH]c1=O)C(F)(F)F C48984102
CC(C)N(C)S(=O)(=O)N[C@H]1Cc2ccccc2NC1 C49042501
C[C@@H](C1CC1)NC(=O)c2ccc([nH]c2=O)c3ccco3 C49420130
C[C@@H](C1CC1)NC(=O)N[C@@H](C)C(=O)N2CCCCC2 C49518032
C[NH+]1CCC[C@@H](C1)NC(=O)c2ccc(cc2)/C=C/C(=O)[O-] C49594672
Cc1cccc(n1)NS(=O)(=O)c2ccccc2NC C50634636
CNc1cccc(n1)C(=O)Nc2ccc(cc2)N(C)C C51070946
C[C@@](CSc1c2c(nc[nH]2)ncn1)(c3ccccc3)O C52098457
C[C@@H](C1CC1)n2c(cc(n2)c3ccccc3)S(=O)(=O)N C52306406
Cc1c(c(on1)C(C)C)C(=O)NC2(CCCC2)CO C53067601
c1ccn2cc(nc2c1)CC(=O)NC3(CCCCC3)CO C53074537
CC1CCN(CC1)S(=O)(=O)NC2(CCCCC2)CO C53095977
C1CCCN(CC1)S(=O)(=O)NC2(CCCCC2)CO C53095998
C[C@@H]1CCC[C@](C1)(CO)NC(=O)/C=C/c2ccnn2C C53106469
Cc1ccc(c(c1)NC(=O)[C@@H](C)NC(=O)c2ccoc2)F C56246710
C1CCC(CC1)C(=O)NC[NH+]2CCC(CC2)C(=O)[O-] C58009856
Cc1ccc(o1)C(=O)N[C@@H](C)c2cccc(c2)NC(=O)C C30276792
CC(=NNC(=O)C(=O)Nc1cccc(c1)C(F)(F)F)C C05225610
Cc1cc(c(c(c1C)S(=O)(=O)N(C)CC(=O)N)C)C C60386597
C[C@@H]1CCC[C@](C1)(CO)NC(=O)c2cc(on2)C3CC3 C60566626
C/C(=N/NC(=O)c1cc([nH]n1)C2CC2)/c3cccs3 C05816713
CC[C@](c1ccc(cc1)C)(C(=O)[O-])[NH+]2CCC(=O)NCC2 C62102127
CCC1(CCN(CC1)C(=O)C[C@@H]2CCC[NH2+]2)C(=O)[O-] C62845333
C[C@]1(CC[NH+](C1)CC(=O)NC2CCCCC2)C(=O)[O-] C62936489
CC[C@H]1CCc2c(cc3c(c(sc3n2)C(=O)NCc4ccc(cc4)OC)N)C1 C04620096
CC[C@H](C)c1ccccc1OCC(=O)Nc2c(c3c(s2)CCCC3)C(=O)N C00676819
CC(C)(C)[C@H]1CCc2c(sc(c2C(=O)N)NC(=O)c3ccc(cc3)OC)C1 C02737271
C[C@@H]1CCc2c(sc(c2C(=O)N)NC(=O)COc3cccc(c3)C(C)C)C1 C01930934
C[C@@H]1CCc2c(sc(c2C(=O)N)NS(=O)(=O)c3ccc(cc3)C(C)C)C1 C05652994
C=C1[C@@H]([C@H](NC(=S)N1)c2ccccc2OC(F)F)C(=O)Nc3ccc(cc3)F C03311202
c1ccc(cc1)c2cc(c(s2)NC(=O)COc3cccc4c3cccc4)C(=O)N C03288817
Cc1ccc(cc1)c2csc3c2c(ncn3)N[C@@H](C)[C@@H](c4ccc(cc4)O)O C07982141
Cc1cccc(c1)C(=O)NNC(=S)NC(=O)c2ccc(cc2)c3ccccc3 C08320687
Cc1cccc(c1)NCC(=O)N/N=C/c2cc(ccc2O)I C01092661
c1cc(c(c(c1)Cl)OCC(=O)Nc2c(c3c(s2)CCCC3)C(=O)N)Cl C12765184
Cc1cc(c(c(c1C=O)O)C/C=C(\C)/[C@@H](C[C@@]2([C@@H](CCC(=O)[C@@H]2C)C)C)O)O C13432937
Cc1cc(c(c(c1C=O)O)C/C=C(\C)/[C@H](C[C@]2([C@@H](CCC(=O)[C@@H]2C)C)C)O)O C13432942
CC(C)NC(=O)c1ccccc1NC(=S)NC(=O)/C=C/c2cccc3c2cccc3 C14009408
COCCNC(=O)c1ccc2c(c1)[C@H]3C=CC[C@H]3[C@@H](N2)c4c5ccccc5ccc4O C14548335
C[C@H](C(=O)Nc1c(c2c(s1)CCCC2)C(=O)N)Sc3ccc4ccccc4n3 C16649788
CC(=O)Nc1ccc(cc1)c2csc(n2)[C@H](c3c(ccc(c3OC)Cl)Cl)N C19930566
CC[C@@H](C)NS(=O)(=O)c1ccc2c(c1)[C@H]3C=CC[C@H]3[C@H](N2)c4ccc(cc4)O C20680231
CCCCNC(=O)c1ccc2c(c1)[C@H]3C=CC[C@H]3[C@H](N2)c4ccc(c(c4)OC)O C20693603
CC(C)(C)NC(=O)c1ccc(cc1)NCC(=O)Nc2ccc(cc2)Br C24255680
Cc1c2c([nH]c1C(=O)NC[C@H](c3ccccc3)c4c[nH]c5c4cccc5)CCCC2=O C24964315
CCCNC(=O)NC(=O)[C@H](C)Nc1ccc(c(c1)I)C C29704341
C/C(=C/C(=O)Nc1cccc(c1)C(F)(F)F)/NNC(=O)c2ccc(cc2)Cl C05289077
C[C@H]1CCc2c(sc(c2C(=O)N)NC(=O)COc3cccc(c3)Br)C1 C01946611
CCc1cccc2c1[nH]cc2[C@H](Cc3ccccc3)CC(=O)N4CCC(CC4)C(=O)N C35371383
Cc1ccc(c(c1)NC(=S)N[C@@H](C(Cl)(Cl)Cl)NC(=O)N(C)C)C C13477792
c1ccc2c(c1)ccc(n2)/C=C/c3ccc(cc3)C(=O)Nc4cccc(c4)C(=O)N C40151270
CCc1c(cc(s1)C(=O)NNC(=O)NCc2cccc(c2)C(F)(F)F)C C43078032
Cc1ccc(cc1)[C@H](c2ccccc2)NC(=O)Nc3ccc(c(c3)NC(=O)C)F C44015421
C[C@@H](C(=O)Nc1cccc(c1)C(F)(F)F)Nc2cccc(c2)NC(=O)C3CC3 C44804157
c1ccc(cc1)c2ccc(cc2)NCC(=O)Nc3ccccc3C(=O)NC4CC4 C46169821
C[C@H](C(=O)Nc1ccc(c(c1F)F)F)Nc2ccc(cc2)CC(=O)NC(C)C C27007463
C[C@H](C(=O)NC[C@@H](c1ccccc1)c2c[nH]c3c2cccc3)NC(=O)C4CCCC4 C46914631
CC(C)(C)NC(=O)c1cccc(c1)NC(=O)N[C@@H]2CCC[C@H](C2)C(F)(F)F C47587025
c1ccc(cc1)C2(CCC2)CNC(=O)Nc3ccc(c(c3)Cl)C(=O)NC4CC4 C47588979
CC(C)CNC(=O)c1ccc(cc1Cl)NCC(=O)Nc2cc(cc(c2)F)F C55885768
C[C@@H](c1ccc(cc1)NC(=O)C2CC2)N[C@@H](C)C(=O)Nc3ccc(cc3Cl)F C40071796
C[C@H](c1ccccc1C(F)(F)F)NC(=O)Nc2ccc(cc2)C(=O)NC(C)C C56718171
Cc1ccccc1C(=O)N[C@H](C(C)C)C(=O)NNc2cccc(c2)C(F)(F)F C57351405
CCc1ccc(cc1)[C@H](C)NC(=O)Nc2ccc(cc2C(F)(F)F)NC(=O)C C43950524
C[C@H](c1cccc(c1)Br)NC(=O)Nc2ccc(cc2)NC(=O)C(C)C C58407186
Cc1c(sc(n1)NC(=O)c2cc3c(s2)CC[C@H](C3)C(C)(C)C)SCC(=O)N C31800039
c1cc(cc(c1)O)CC(=O)Nc2cccc(c2)C(=O)Nc3cccc(c3)C(F)(F)F C60358577
C[C@H](c1cc(c(cc1Cl)Cl)F)NC(=O)N2CCC[C@@H](C2)CCC(=O)N C66119543
CC(=O)Nc1ccc(cc1)NC(=O)NCC(C)(C)c2cccc(c2)C(F)(F)F C66158430
Cc1ccc(cc1NC(=O)C)NC(=S)NC(=O)c2ccc(cc2)c3ccccc3 C66185181
CC(C)(c1ccc(cc1)Cl)NC(=O)CCCC[C@H]2[C@@H]3[C@H](CS2)NC(=O)N3 C66772910
C[C@@H](c1nc(cs1)C(C)(C)C)NC(=O)NC[C@@]2(CCCc3c2cccc3)O C66926658
C[C@@H](c1ccc2ccccc2c1)NC(=O)CCCC[C@H]3[C@@H]4[C@@H](CS3)NC(=O)N4 C67130257
CC(C)(c1cccc(c1)C(F)(F)F)NC(=O)NNC(=O)Cc2ccc(cc2)F C67471358
C[C@H](CCC(=O)[O-])[C@@H]1CC[C@H]2[C@]1([C@H](C[C@@H]3[C@@H]2CC[C@@H]4[C@@]3(CC[C@@H](C4)O)C)O)C C03953830
C[C@H](CCC(=O)[O-])[C@H]1CCC2=C3CC[C@@H]4C[C@@H](CC[C@@]4([C@@H]3C[C@@H]([C@@]12C)O)C)O C04529142
CC1=C(C[C@@H]([C@H](C1)C(=O)NNC(=O)c2c(c3ccccc3s2)Cl)C(=O)[O-])C C05044979
C[C@@H](CCC(=O)[O-])[C@@H]1CC[C@@H]2[C@@]1([C@H](C[C@@H]3[C@@H]2CC[C@@H]4[C@@]3(CC[C@H](C4)O)C)O)C C05919477
C[C@@H](C(=O)NCc1ccc(cc1)C(=O)[O-])NC(=O)c2ccc(cc2)C(C)(C)C C08392060
C[C@H](CCC(=O)[O-])[C@H]1CC[C@H]2[C@@]1([C@H](C[C@@H]3[C@@H]2CC[C@@H]4[C@@]3(CC[C@H](C4)O)C)O)C C08580582
C[C@@H](CCC(=O)[O-])[C@H]1CC[C@H]2[C@]1([C@@H](C[C@@H]3[C@H]2CC[C@H]4[C@]3(CC[C@@H](C4)O)C)O)C C12503786
CC[C@@H]1CCc2c(cc(s2)C(=O)NNC(=O)C[C@](C)(c3ccccc3)C(=O)[O-])C1 C13250093
CC[C@@H]1CCc2c(cc(s2)C(=O)NNC(=O)C[C@@H](c3ccccc3)C(=O)[O-])C1 C13250105
c1cc(cc(c1)NC(=O)CC2(CCCC2)C(=O)[O-])C(=O)Nc3cccc(c3)C(F)(F)F C13252285
C[C@H](c1ccccc1)NC(=O)c2cccc(c2)NC(=O)c3ccccc3C(=O)[O-] C14564886
C[C@H](CCC(=O)[O-])[C@H]1CC[C@H]2[C@]1(CC[C@@H]3[C@H]2C[C@H]([C@H]4[C@]3(CC[C@@H](C4)O)C)O)C C15049447
C1CCc2c(sc(c2C(=O)NC3CCCCC3)NC(=O)CCC(=O)[O-])CC1 C17080206
C[C@@H]1CCc2c(sc(c2C(=O)NC3CC3)NC(=O)[C@H]4CCCC[C@@H]4C(=O)[O-])C1 C17082906
CCc1c(sc(c1C(=O)NC2CCCC2)NC(=O)[C@H]3CCCC[C@H]3C(=O)[O-])C C17087436
Cc1c(sc(c1C(=O)NC2CCCCC2)NC(=O)[C@H]3CCCC[C@@H]3C(=O)[O-])C C17087438
CC(C)(C)[C@@H]1CCc2c(csc2C1)C(=O)NNC(=O)[C@H]3CCCC[C@@H]3C(=O)[O-] C17087451
C[C@H](CC(=O)Nc1c(c2c(s1)CCCCC2)C(=O)NC3CCCCC3)CC(=O)[O-] C17092399
CC[C@@H]1CCc2c(sc(c2C(=O)NC3CCCC3)NC(=O)C[C@H](C)CC(=O)[O-])C1 C17092410
Cc1ccccc1NC(=O)c2c3c(sc2NC(=O)[C@H]4CCCC[C@H]4C(=O)[O-])CCC3 C17094980
C[C@@H]1CCc2c(sc(c2C(=O)NC3CC3)NC(=O)[C@@H]4CC(=C(C[C@@H]4C(=O)[O-])C)C)C1 C17097102
C[C@H]1CCc2c(sc(c2C(=O)NC3CC3)NC(=O)[C@H]4CC(=C(C[C@@H]4C(=O)[O-])C)C)C1 C17097105
C[C@H]1CCc2c(sc(c2C(=O)Nc3ccccc3)NC(=O)[C@H]4CC=CC[C@@H]4C(=O)[O-])C1 C17102444
CC1=C(C[C@H]([C@H](C1)C(=O)Nc2c(c3c(s2)CCC3)C(=O)Nc4ccccc4)C(=O)[O-])C C17102534
c1cc(ccc1C(=O)Nc2cc(c(c(c2)Cl)[O-])Cl)NC(=O)[C@@H]3CCCO3 C19815191
C[C@H](CCC(=O)[O-])[C@H]1CC[C@H]2[C@]1([C@H](C[C@@H]3[C@H]2CC[C@H]4[C@]3(CC[C@@H](C4)O)C)O)C C19898306
C[C@@H](CCC(=O)[O-])[C@@H]1CC[C@H]2[C@]1([C@H](C[C@@H]3[C@H]2CC[C@H]4[C@]3(CC[C@H](C4)O)C)O)C C21992847
C[C@@H](CCC(=O)[O-])[C@H]1CC[C@H]2[C@]1(CC[C@@H]3[C@H]2C[C@@H](C4=C[C@@H](CC[C@@]34C)O)O)C C24738168
C1CCC(CC1)NC(=O)c2c3c(sc2NC(=O)[C@H]4CC=CC[C@@H]4C(=O)[O-])CCC3 C17090766
CCc1c(sc(c1C(=O)NC2CCCCC2)NC(=O)[C@H]3CCCC[C@H]3C(=O)[O-])C C17092396
CCOc1ccc(cc1)S(=O)(=O)[N-]c2c(c3c(s2)C[C@@H](CC3)C)C(=O)N C06471260
C=C(c1ccccc1)NNC(=O)c2ccc(cc2)[N-]S(=O)(=O)c3cccs3 C06016065
c1ccc2c(c1)CC=C2NNC(=O)c3ccc(cc3)[N-]S(=O)(=O)c4cccs4 C06147261
C1CCC(C1)NC(=O)c2c3c(sc2NC(=O)[C@@H]4[C@H]5C[C@@H]([C@@H]4C(=O)[O-])C=C5)CCC3 C35897632
Cc1ccc(cc1)NC(=O)c2ccc(cc2)NC(=O)[C@@H]3CCCC[C@@H]3C(=O)[O-] C00990262
CC1=C([N-]/C(=C\c2ccccc2)/C3=N[C@@H](C(=O)N13)Cc4ccc(cc4)O)c5ccc(cc5)O C39132445
Cc1ccc(cc1)NC(=O)[C@@H]2CC=CC[C@H]2C(=O)Nc3ccc(cc3)C(=O)[O-] C39894806
C[C@H](CCC(=O)[O-])[C@@H]1CCC2=C3CC[C@@H]4C[C@@H](CC[C@@]4([C@@H]3C[C@@H]([C@]12C)O)C)O C39942669
c1ccc(cc1)c2csc(c2C(=O)NC3CC3)NC(=O)[C@H]4[C@@H](C5CCC4CC5)C(=O)[O-] C17102401
CC(C)c1cc(c(c(c1)Br)O)C[C@@H](C(=O)[O-])NC(=O)OC(C)(C)C C44319287
CC(C)(C)c1cc(c(c(c1)Cl)O)C[C@@H](C(=O)[O-])NC(=O)OC(C)(C)C C44319317
CCc1cc(cc(c1O)C[C@@H](C(=O)[O-])NC(=O)OC(C)(C)C)Br C44320222
c1ccc2c(c1)-c3ccccc3C2COC(=O)N[C@@H](Cc4c(ccc(c4F)F)O)C(=O)[O-] C44321282
C[C@@H](CCC(=O)[O-])[C@H]1CC[C@@H]2[C@@]1(CC[C@H]3[C@H]2C[C@@H]([C@H]4[C@@]3(CC[C@H](C4)O)C)O)C C45202017
CCCCc1ccc(cc1)N/C(=C(\C#N)/C(=O)c2c(c3c([nH]2)CCCC3=O)C)/[O-] C50841025
CC(C)Cc1ccc(cc1)C/C(=C(\C#N)/C(=O)Nc2ccc(cc2)NC(=O)C)/[O-] C51449798
c1cc(cc(c1)C(F)(F)F)c2ccc(o2)C(=O)Nc3ccc(c(c3)O)C(=O)[O-] C20140262
Cc1c2c(sc1C(=O)Nc3ccccc3)NC(=O)C[C@H]2c4ccc(cc4)C(=O)[O-] C32094097
c1ccc(cc1)C(c2ccccc2)NC(=O)c3ccc4c(c3)nc(=S)[nH]c4[O-] C63808966
c1ccc(cc1)[C@@H](CC(=O)Nc2ccc(cc2)C(=O)NC3CCCCC3)C(=O)[O-] C67456274
c1ccc2c(c1)cc(o2)C(=O)NC(=S)Nc3ccccc3N4CCCCC4 C01131744
Cc1ccc(cc1)C(=O)NCCNc2c3c4c(sc3ncn2)CCCC4 C04241380
Cc1ccc(cc1)c2nnc(s2)N[C@@H](C(Cl)(Cl)Cl)NC(=O)C C04248226
COC(=O)C1=C(S/C(=C\c2cccc(c2)O)/C1=O)Nc3ccccc3F C04696127
Cc1ccc(cc1)C(=O)N/N=C(\C)/CC(=O)Nc2cccc3c2CCCC3 C04697833
c1ccc(cc1)C(=O)Nc2ccc(cc2)C(=O)N/N=C/c3ccccc3F C05175976
C[C@@H](C(=O)N/N=C/c1ccccc1O)Oc2ccccc2Br C05515479
Cc1ccc(cc1)[C@H](C)NC(=O)/C(=C/c2c[nH]nc2c3ccc(cc3)F)/C#N C05728604
Cc1ccc(cc1C)[C@H](C)NC(=O)/C(=C/c2c[nH]nc2c3ccccc3)/C#N C05728633
COCc1ccc(cc1)C(=O)NNC(=O)c2cc3c(s2)CCCCCC3 C07523918
CC[C@@H](C)NC(=O)[C@@H]1CCCc2c1nc(s2)NC(=O)c3ccc(cc3)C C09102196
Cc1ccccc1NC2=NN=C(CS2)c3ccc(cc3)[C@@H](C)NC(=O)C C09871828
CC(C)NS(=O)(=O)c1cccc(c1)C(=O)Nc2cccc3c2CCCC3 C14771391
Cc1ccc(cc1)C2(CCOCC2)CNC(=O)C(=O)Nc3cc(cc(c3)C)C C16975997
c1cc(ccc1C(=O)NNC(=O)c2cc3c(s2)CCC3)OC(F)(F)F C17445541
Cc1ccc(cc1)CNC(=O)/C(=C/c2c[nH]nc2c3ccc(cc3)Cl)/C#N C02768755
CCC(=O)Nc1ccc2c(c1)[C@H]3C=CC[C@@H]3[C@H](N2)c4ccc(c(c4)OC)OC C20716028
c1cc(sc1)[C@H](CNC(=O)c2cc(ccc2O)Cl)N3CCOCC3 C22465783
c1ccc(c(c1)C(=O)Nc2cccnc2)NC(=O)/C=C/c3ccc(cc3)Cl C22466246
c1ccc2c(c1)cccc2c3cc([nH]n3)c4ccc(cc4)C(=O)NCCC#N C23336127
Cc1c(sc(n1)c2ccccc2)C(=O)NNC(=O)Cc3ccc(cc3)F C28063589
CC(C)C(=O)NCCNC(=O)c1c(c(c(c(n1)Cl)Cl)Cl)Cl C28212466
Cc1c(sc(n1)NC(=O)/C=C/c2ccccc2)C(=O)NC3CCCCC3 C01379105
CC(C)[C@@H](C(=O)N1CCc2c1cccc2)NC(=O)NCc3ccc(cc3)F C33127605
CC[C@H](C)NC(=O)[C@@H]1CC[C@@H](N(C1)C(=O)NC(C)C)c2ccc(cc2)F C37546468
CN(CC(=O)N)c1c2c3c(sc2nc(n1)/C=C/c4ccccc4)CCCC3 C40139241
CC(=O)Nc1cccc(c1)NC(=O)N(C)Cc2ccc(cc2)c3ccccc3 C43655390
CC(=O)Nc1cc(ccc1F)NC(=O)N(C)Cc2ccc(cc2)C(C)(C)C C44016103
CC(C)[C@@H](C(=O)Nc1nc2c(s1)CCCCC2)NC(=O)c3cccs3 C45754821
C[C@@H](C(=O)Nc1cc(cc(c1)Cl)Cl)Oc2ccc(cc2)NC(=O)C C48374731
CCCNC(=O)c1cc2n(n1)[C@H](C[C@H](N2)c3ccc(cc3)C)C(F)(F)F C05200882
C[C@H](C(=O)N/N=C\c1cc(ccc1O)Br)Oc2ccccc2 C54235244
CNC(=O)c1cccc(c1)NC(=O)c2c(cc(s2)c3ccccc3)OC C55008200
Cc1ccc(cc1NS(=O)(=O)c2ccc3c(c2)CCC3)NC(=O)C4CC4 C55595471
Cc1cc(ccc1NCc2cc(=O)oc3c2cc(c(c3)C)C(C)C)C(=O)NC C55842553
CC(=O)Nc1cc(ccc1F)C(=O)Nc2ccccc2N(C)c3ccccc3 C56015116
c1ccc(cc1)NS(=O)(=O)c2ccc(cc2)C(=O)Nc3ccccc3F C08289256
C[C@H](C(=O)Nc1ccc(cc1)C(=O)C)Sc2[nH]c3cc(ccc3n2)Cl C03501034
C[C@@H](C(=O)Nc1ccc(c(c1)F)F)Sc2[nH]nc(n2)c3cccs3 C07260089
Cc1ccc(cc1C(=O)Nc2ccc(cc2)Nc3ccccc3)S(=O)(=O)C C53576298
CCOC(=O)C1C/C(=C\c2cccc(c2)O)/C(=O)/C(=C\c3cccc(c3)O)/C1 C60361661
C[C@H](C(=O)Nc1cccc(c1)NC(=O)c2cc3c(s2)CCCCC3)OC C65071248
Cc1ccc(cc1)C[C@@H]2CCCN(C2)C(=O)NCc3cccc(c3)C(=O)NC C51687718
c1cc2c(cc1NC(=O)CCc3cc(ccc3F)F)nc([nH]2)[C@H]4CCCO4 C65856826
C[C@H](c1ccc(c(c1)Cl)F)N[C@H](C)C(=O)Nc2ccc3c(c2)OCCO3 C66391740
Cc1nnc(n1N)SCc2csc(n2)c3ccc(cc3)C(F)(F)F C25469899
c1ccc2c(c1)CCC[C@@]2(CNC(=O)c3ccc(cc3)Oc4cccnc4)O C66930310
CC(C)[C@H](C(=O)Nc1nc2c(s1)C[C@H](CC2)c3ccccc3)NC(=O)C C67067778
CC(C)NC(=O)c1cccc(c1)CNC(=O)N2CCC[C@H]2c3cccs3 C67465956
C[C@H](c1ccc(s1)Cl)NC(=O)NCc2ccc(c(c2)F)n3ccnc3 C67645843
CC(=O)[C@@H]1CC[C@@H]2[C@@]1(CC[C@@H]3[C@@H]2CC=C4[C@@]3(CC[C@@H](C4)O)C)C C03870173
c1ccc(cc1)c2ccc3c(c2)[C@H]4C=CC[C@H]4[C@@H](N3)c5ccncc5 C02478177
CC1=C([C@]2(CC[C@H]3[C@@H]([C@@H]2C1)CC[C@@H]4[C@@]3(CC[C@@H](C4)O)C)C)C(=O)C C04530986
C[C@H]1C[C@]2([C@@H](CCC2=O)[C@@H]3[C@@H]1[C@@]4(CC[C@@H](C[C@@H]4CC3)O)C)C C04532193
CC(=O)[C@@]1(CC[C@H]2[C@@]1(CC[C@@H]3[C@@H]2CC[C@@H]4[C@@]3(CCCC4)C)C)O C04576772
CC(=O)C1=CC[C@H]2[C@@]1(CC[C@@H]3[C@@H]2CC[C@@H]4[C@@]3(CC[C@H](C4)O)C)C C04731261
CC(=O)[C@@H]1[C@@H](C[C@@H]2[C@@]1(CC[C@@H]3[C@@H]2CC[C@@H]4[C@@]3(CCCC4)C)C)O C05228827
C[C@]12CCCC[C@H]1CC[C@H]3[C@@H]2CC[C@]4([C@@H]3CC[C@]4(CC#N)O)C C05723725
CC1(Cc2ccccc2/C(=N/c3ccc(cc3)Br)/N1)C C00096444
CC(=O)[C@@H]1CC[C@@H]2[C@@]1(CC[C@@H]3[C@H]2CC[C@H]4[C@]3(CC[C@H](C4)O)C)C C08551855
C[C@@H]1CCc2c(sc3c2CSC(=C3)C(=O)NC4CCCC4)C1 C09211401
Cc1ccsc1[C@H]2[C@@H]3CC=C[C@@H]3c4cc(ccc4N2)C(=O)C C13645510
Cc1ccsc1[C@@H]2[C@H]3CC=C[C@@H]3c4cc(ccc4N2)C(=O)C C13645513
c1c(cc(c2c1[nH]nc2Cl)Cl)I C14984038
C[C@H]1CCc2c(sc3c2[C@@H](CC(=O)N3)c4ccc(cc4)F)C1 C15085186
C[C@H]1CCc2c(sc3c2[C@H](CC(=O)N3)c4cccs4)C1 C15085205
CC1=N[C@@](CC2(S1)C3CC4CC(C3)CC2C4)(C(F)(F)F)O C15202559
Cc1ccc2c(c1C)N[C@H]([C@H]3[C@H]2C=CC3)c4ccc(cc4)OC C19892449
CC(C)c1ccc(cc1)[C@H]2[C@@H]3CC=C[C@H]3c4cccc(c4N2)C#N C20697759
c1ccc2c(c1)CCC3C2=NC(=[NH+][C@H]3c4ccc(cc4)F)[S-] C32511884
CC(C)(C)c1ccc(cc1)c2csc3c2c(=S)nc[nH]3 C31933546
CC[C@H]1CS/C(=N\c2ccc(cc2C)Br)/N1 C35294519
c1ccc(cc1)[C@H]2CN/C(=N\c3ccc(cc3Cl)F)/S2 C35295249
C[C@@H]1CCc2ccccc2N1c3cc(ccc3CO)Br C36985484
c1ccc2c(c1)C[C@H](N2)c3nc4cc(ccc4s3)Br C37205879
c1cc2c(cc1N[C@H]3CCSc4c3cc(cc4)Cl)CCO2 C37313452
C[C@]1(CC1(Cl)Cl)C(=O)NC23CC4CC(C2)CC(C4)C3 C04652629
c1ccc(c(c1)[C@H]2C[C@@]3(CC[C@@H](C3)Cl)N(C2)Br)O C39506523
c1ccc(c(c1)[C@@H]2C[C@]3(CC[C@@H](C3)Cl)N(C2)Br)O C39506524
CS[C@@H]1CCC[C@]2(C1)CCC[C@@H](N2F)c3ccccc3O C39523562
c1cc2c(cc1[C@H](c3ccc(o3)Br)O)CCCC2 C40242591
c1cc(c(c(c1)Cl)[C@@H](c2ccc3c(c2)CCO3)O)Cl C40245621
Cc1cc(ccc1[C@H](c2ccc3c(c2)CCO3)O)Br C40245760
C[C@@H]1Cc2cc(ccc2O1)[C@@H](c3ccc(cc3Cl)Cl)O C40261685
C[C@@H]1Cc2cc(ccc2O1)[C@@H](c3c(cccc3Cl)Cl)O C40261849
Cc1cc2c(n1[C@H](C)c3ccc(s3)Cl)CC(C[C@H]2O)(C)C C41718568
CC(=O)[C@H]1CC[C@H]2[C@]1(CC[C@@H]3[C@@H]2CC[C@@H]4[C@]3(CC[C@H](C4)O)C)C C43743052
CC(=O)[C@H]1CC[C@]2([C@H](C1)CC[C@H]3[C@@H]2CC[C@]4([C@@H]3CC[C@]4(C)O)C)C C43757064
CC(=O)C1=CC[C@@H]2[C@@]1(CC[C@@H]3[C@@H]2CC[C@H]4[C@@]3(CC[C@H](C4)O)C)C C43867084
C[C@@H]1CCC[C@@H]([C@@H]1C)NC(=O)c2c(ccs2)Br C47907359
CC1(Cc2c(sc(n2)c3ccc(c(c3)F)F)[C@H](C1)O)C C50335664
CC1(Cc2c(sc(n2)c3cc(c(c(c3)F)F)F)[C@H](C1)O)C C50335889
C[C@@H]1CCC[C@]2(C1)CS/C(=N\c3cc(cc(c3)F)F)/N2 C53099457
C[C@H]1CCC[C@@]2(C1)CS/C(=N\c3cc(cc(c3F)F)F)/N2 C61120031
c1cc(c(cc1C#N)Br)N[C@H]2CCCc3c2ccs3 C61327296
c1cc2cccnc2c(c1)[C@@H](c3cc(sc3Cl)Cl)O C61417177
c1cc(c2cccnc2c1)[C@@H](c3cc(sc3Cl)Cl)O C61417185
Cc1ccc(cc1C)Cc2nc3c(s2)[C@@H](CC(C3)(C)C)O C61681824
Cc1ccc(cc1)[C@@H]2CNc3cccc(c3O2)Br C62563053
c1cc(c(cc1Cl)Cl)[C@H](c2ccn[nH]2)Br C62779559
c1ccc2cc(ccc2c1)NC(=O)[C@H]3CC(=O)N(C3)c4ccc(cc4)Br C01101095
C[C@]12CCC(=O)C[C@@H]1CC[C@H]3[C@@H]2CC[C@]4([C@@H]3CC[C@]4(CSc5nccn5C)O)C C03984004
Cc1ccc(cc1)C(=O)N2[C@@](CC(=N2)c3cccc(c3)Br)(C(F)(F)F)O C01151741
COC(=O)c1c(cc(s1)c2ccc(cc2)F)NC(=O)C(=C(Cl)Cl)Cl C02577792
C[C@@]12CC[C@@H]3[C@@H]([C@@H]1CC[C@@H]2OC(=O)c4ccccc4)CCC5=CC(=O)CC[C@@]35CO C04369512
CC1=C([C@@H](N(C(=S)N1C)C)c2ccc(cc2)SC)C(=O)Nc3ccccc3F C02648114
c1cc2c(cc1C(=O)Nc3ccc(c(c3)C(F)(F)F)Br)OCCO2 C06235616
CC(C)(CCl)C(=O)Nc1cccc(c1)[C@@H]2N(C(=O)CS2)c3cccc(c3)F C06838761
CC[C@@](C)(C#C)NC(=O)c1cc2cc(cc(c2oc1=O)Br)Br C03623225
COc1cc(ccc1O)/C=C/2\C(=O)N(C(=S)S2)c3cc(cc(c3)Cl)Cl C01246967
c1ccc(cc1)C(=O)N2CCc3ccc(cc3C2)NC(=O)c4ccccc4Br C09038590
Cc1ccc(cc1)C(=O)NN2C(=O)/C(=C/c3c(cccc3Cl)Cl)/SC2=S C02300019
c1cc(cc(c1)Br)NC(=O)COc2ccc(cc2Br)C=O C09397076
c1cc(ccc1NC(=O)c2ccc(c(c2)Br)OC[C@H]3CCCO3)Cl C09925393
CC(C)(C)[C@@H]1CCC(=O)[C@H](C1)[C@@]2(c3ccccc3N(C2=O)Cc4ccc(cc4)F)O C12364949
c1ccc(cc1)NC(=O)[C@H]2CCCN(C2)C(=O)/C=C/c3ccccc3Br C12747962
C[C@]12CC[C@H]3[C@H]([C@@H]1CC[C@@H]2OC(=O)c4ccccc4)CCC5=CC(=O)CC[C@@]35CO C13466878
Cc1ccsc1[C@@H]2[C@H]3CC=C[C@@H]3c4cc(ccc4N2)S(=O)(=O)N5CCCCC5 C13645947
CC(=O)Oc1ccc(cc1OC)[C@@H]2[C@@H]3CC=C[C@@H]3c4cc(ccc4N2)Br C14468241
CN(C)S(=O)(=O)c1ccc2c(c1)[C@@H]3C=CC[C@@H]3[C@@H](N2)c4ccc5ccccc5c4 C14475231
c1cc(ccc1C(=O)N2CCC[C@@H](C2)C(=O)NC34CC5CC(C3)CC(C5)C4)Cl C16022481
c1cc(ccc1[C@H]2[C@@H]3CC=C[C@H]3c4cc(ccc4N2)S(=O)(=O)N5CCCCC5)F C20754302
c1ccc2c(c1)ncn2C[C@](c3ccc(cc3)c4ccncc4)(c5ccc(cc5)F)O C26942360
CCc1ccccc1N[C@H]2CC(=O)N(C2=O)c3ccc(cc3)I C28285166
c1ccc2c(c1)c3c([nH]2)CCN(C3)C(=O)COc4ccccc4I C31657708
Cc1ccc(n1c2c3cccnc3sc2C(=O)N[C@H]4CCCc5c4cccc5)C C33059940
Cc1cc(ccc1F)[C@@H]2C[C@H](CN(C2)C(=O)C3CC3)C(=O)NCc4ccccc4F C34715559
c1cc(cc(c1)F)C(=O)N2[C@H](CS[C@@H]2c3ccc(cc3)F)C(=O)NC4CCCCC4 C00960891
Cc1ccc(cc1)C(=O)N2[C@H](CS[C@H]2C3CCCCC3)C(=O)N[C@@H](C)C(C)C C35192148
CC(C)NC(=O)[C@H]1CS[C@@H](N1C(=O)c2ccc(cc2)C(C)(C)C)c3ccccc3 C35192795
COc1cc2c(cc1OC)[C@@H]3c4ccccc4N[C@@H](N3CC2)c5ccc(c(c5)F)F C36735067
c1ccc(cc1)c2cc(c3cc(ccc3n2)Br)C(=O)NC[C@@H]4CCCO4 C00999721
Cc1ccc(cc1)c2csc(n2)Cc3nc(cs3)c4ccc5c(c4)CCC(=O)N5 C08276958
C[C@@H]1CCC[C@H](C1)NC(=O)Cn2c3ccc(cc3c4c2CCN(C4)C)Br C39228681
C[C@@H](CCC(=O)OC)[C@@H]1CC[C@@H]2[C@@]1([C@@H](C[C@@H]3[C@@H]2CC[C@H]4[C@@]3(CCC(=O)C4)C)O)C C39944350
C[C@@H](c1ccccc1Br)NC(=O)c2ccccc2N(C)C(=O)C3CC3 C40144902
c1ccc2c(c1)[C@@H](OC2=O)CC(=O)NC[C@H]3CC4c5ccccc5C3c6c4cccc6 C46652021
c1ccc(cc1)C(=O)N2CCc3ccc(cc3C2)NC(=O)/C=C/c4ccccc4Cl C49511198
c1cc(sc1)[C@@H]2CCCN2Cc3[nH]c(=O)c4c(csc4n3)c5ccc(cc5)F C58160094
CN(Cc1ccc(cc1)C(F)(F)F)Cc2[nH]c(=O)c3c4c(sc3n2)CCCC4 C25461838
c1cc(ccc1c2cc3c(s2)c(=O)n(cn3)C[C@@H](c4ccc(cc4)F)O)Cl C25308083
Cc1cc(cc(c1)C(=O)N2CCC[C@@H](C2)C(=O)Nc3ccc(cc3)C(F)(F)F)C C59288199
Cc1c(sc(c1C(=O)NCC2(CCOCC2)c3ccc(cc3)F)n4cccc4)C C60017796
C[C@@H]1CN(C[C@@H](O1)C)c2ccc(cc2)NC(=O)c3cccc(c3)I C60243179
CSc1cc2c(cc1NC(=O)[C@H]3C[C@H]3c4cccc(c4)Br)OCCO2 C60351963
CC(C)(C(=O)Nc1cccc2c1CCCC2)S(=O)(=O)c3ccc(cc3)Br C60359916
Cc1ccc(cc1)C2=C3C(=NC(=NC3=O)CN[C@@H](C)c4ccccc4C)S[C@H]2C C39791926
Cc1ccc(cc1)c2csc(n2)Cc3nc(cs3)c4ccc5c(c4)[C@H](C(=O)N5)C C08745523
C[C@@H](c1ccccc1)N2C3=C(C(=O)CC(C3)(C)C)C(N=C2O)(C(F)(F)F)C(F)(F)F C02423686
Cc1ccc(cc1)S(=O)(=O)N/C(=N\c2ccc(cc2F)F)/c3ccc(cc3)F C15884960
c1cc(ccc1C(=O)NNc2ccc(cc2)Br)Cl C06926296
c1ccc2c(c1)cc3ccccc3c2/C=N/c4ccc(cc4)C(=O)N C00524589
COc1cccc(c1O)[C@H]2[C@H]3CC=C[C@@H]3c4cc(ccc4N2)Cl C14459537
CCOc1ccccc1[C@@H]2[C@H]3CC=C[C@@H]3c4cc(ccc4N2)O C14545231
Cc1c([nH]c2c1cc(cc2)C(=O)N[C@H](C)c3ccc(cc3)F)C C15388948
Cc1cc(c(c(c1)C)CSC2=NC(C[C@@](N2)(C)O)(C)C)C C16886216
c1ccc(cc1)c2ccc(c(c2)Cl)Oc3ccncc3N C20370575
CCOc1cccc2c1N[C@@H]([C@@H]3[C@H]2C=CC3)c4ccc(cc4)O C20679750
COc1cccc(c1O)[C@H]2[C@@H]3CC=C[C@H]3c4cc(ccc4N2)Cl C20693812
C[C@@H](c1ccc(c(c1)OC)O)Nc2ccc(cc2Cl)Cl C21518343
Cc1cccc2c1[nH]c3c2C[C@H](CC3)NC(=O)CC(C)(C)C C22324268
c1cc2c3c([nH]c2c(c1)Cl)CC[C@@H](C3)NC(=O)C[C@@H]4CCC=C4 C22332125
Cc1cccc(c1NC(=O)[C@@H](C)Nc2ccc3c(c2)CCC3)C C28877354
c1cc(c(c(c1)Cl)Cl)N2CCN(CC2)c3ccc(cc3)N C16124012
c1cc2c(c(c1)NC(=O)c3cc(c[nH]3)Br)CCCC2 C35179592
CC(C)c1cccc(c1)NC(=O)c2cc(c[nH]2)Br C35179659
CC(C)N(Cc1ccccc1)c2ccc3c(c2N)ncs3 C35344224
Cc1ccccc1[C@H](C)NC(=O)N[C@@H](C)c2ccc(cc2F)F C36393419
Cc1ccccc1[C@@H](C)NC(=O)N[C@H](C)c2ccc(cc2F)F C36393420
c1ccc(c(c1)c2c(c(on2)N)c3cccc(c3)Br)F C36766021
C[C@@H](c1ccc(cc1)O)Nc2cc(cc3c2nccc3)Cl C36918524
C[C@H](c1ccc(cc1)O)Nc2cc(cc3c2nccc3)Cl C36918525
C[C@H](c1cccc(c1)O)Nc2c(ccc3c2ncs3)Cl C36923410
Cc1ccc(c(c1)[C@H](C)Nc2ccc3c(c2)sc(n3)C)O C36956224
Cc1cc(ccc1NCc2c[nH]nc2c3cccs3)Cl C37217214
Cc1ccc(cc1)NC(=O)NCC2(CC2)c3ccc(cc3)F C38591538
CC(C)(C)c1ccc2c(c1)[C@@H](CC3(O2)CCCC3)CC(=O)N C41514250
CC[C@@H]1CCCN(C1)c2c(cc3c(n2)CCCC3)C(=S)N C43410875
CCc1ccc(s1)c2c(c(n(n2)C)N)c3ccc(cc3)F C43640133
CCc1ccc(s1)c2c(c(on2)N)c3cc(cc(c3)F)F C43640205
C[C@@H](c1ccc(cc1)CC(C)C)n2c(c(cn2)Br)N C43666269
CCCC1CCC(CC1)n2c(c(c(n2)C)Br)N C43668716
COc1ccc(cc1Cl)N[C@H]2CCCc3c2ccc(c3)O C44746657
Cc1ccc(s1)CNC(=O)N[C@H](C)c2ccc(s2)Cl C45678489
c1cc(ccc1NNC(=O)c2ccc(cc2Cl)Cl)F C45971451
c1cc(cc(c1)Cl)NNC(=O)c2cc3c(s2)CCCC3 C46080936
c1ccc(c(c1)C(=O)NNc2cccc(c2)Cl)C(F)(F)F C46081180
C[C@@H]1C[C@@H]1CNC(=O)N[C@@H](C)c2ccc(cc2)Br C47909786
C[C@H]1CCC[C@@H](C1)NC(=O)N[C@@H](C)c2ccc(s2)Cl C48853438
Cc1ccc(s1)[C@@H](C)NC(=O)Nc2cccc(c2)SC C48954957
C[C@@H](c1ccc(s1)Cl)[NH2+][C@]2(CCc3c2cccc3)C(=O)[O-] C49148824
CC[C@H](C(C)C)NC(=O)Nc1ccc(cc1)Br C49254044
CC[C@H](C)NC(=O)NCC12C[C@H]3C[C@@H](C1)CC(C3)(C2)Cl C49269481
c1cc(sc1)c2c(noc2N)c3ccc(cc3)C(F)(F)F C52902039
c1ccc(cc1)[C@H](C2CC2)NC(=O)c3ccc(c(c3)Cl)O C54211335
Cc1ccc(c(c1)C)[C@H](C(=O)Nc2ccc(cc2)C(C)C)O C57627320
C[C@@H](c1cc(ccc1O)OC)Nc2cc(c(c(c2)F)F)F C61116117
CCc1cc2c(c(c1)[C@@H](c3ccc(cc3)C)O)NC(=O)[C@@H]2CC C58093847
Cc1ccc(s1)[C@@H](C)NC(=O)N[C@H](C)c2ccc(cc2)F C53750453
c1ccc2c(c1)CCC[C@]2(CNC(=O)CC3CCCCC3)O C66929889
Cc1c2c([nH]n1)C[C@@H]3[C@@]2(CC[C@H]4[C@@H]3CC=C5[C@@]4(CC[C@@H](C5)O)C)C C03983818
c1ccc2c(c1)ccc3c2OC(=C([C@H]3c4ccc(cc4)F)C#N)N C00079908
c1cc(ccc1C(=O)Nc2ccc3c(c2)c4c([nH]3)CCCC4)F C00387279
Cc1ccc(s1)[C@@H]2c3ccc4ccccc4c3OC(=C2C#N)N C00389914
C[C@@]12CC[C@@H]3[C@@H]([C@@H]1CC[C@@]2(C)O)CC[C@@H]4[C@@]3(CC=C5N4NC=C5)C C06032306
c1ccc2c(c1)CC(C2)NC(=O)NC34CC5CC(C3)CC(C5)C4 C06779858
C[C@H]1CCc2c(c3cc(ccc3[nH]2)C(=O)Nc4ccc(cc4)F)C1 C12806992
Cc1ccc(c2c1[C@H]3C=CC[C@H]3[C@@H](N2)c4ccc(cc4)OC)O C13635059
CN(C)c1ccc(cc1)[C@@H]2[C@@H]3CC=C[C@@H]3c4cccc(c4N2)O C13643720
COc1ccc(cc1O)[C@H]2[C@H]3CC=C[C@@H]3c4cccc(c4N2)Cl C14456963
Cc1ccc2c(c1)[C@@H]3C=CC[C@H]3[C@@H](N2)c4ccc(c(c4)OC)O C14459018
Cc1cc(c2c(c1)N[C@@H]([C@H]3[C@@H]2C=CC3)c4cccc(c4O)OC)C C14459616
CC1(CCC2=C(C1)OC(=C([C@@H]2c3ccc(cc3)F)C#N)N)C C16856498
C/C(=N/O)/[C@@H]1CC[C@H]2[C@@]1(CC[C@@H]3[C@H]2CC=C4[C@]3(CC[C@@H](C4)O)C)C C19865350
Cc1ccc(c2c1[C@H]3C=CC[C@H]3[C@H](N2)c4ccccc4OC)O C20749155
Cc1ccc(cc1)c2cc(n(n2)c3ccc(c(c3)Cl)C)N C35276951
c1cc2c(ccc(c2nc1)N)Oc3ccc(cc3Br)F C35340857
Cc1ccc(cc1C)c2c(sc3n2c(c(n3)C(C)C)N)C C36286360
CC(C)(C)c1c(c(on1)N)c2ccc(cc2)Br C36936706
c1cc(c(cc1Cl)Cl)c2c(noc2N)c3ccsc3 C36936978
Cn1c(c(c(n1)c2ccc(cc2)F)c3ccc(cc3)Cl)N C36937744
c1ccc(cc1)c2c(noc2N)c3ccccc3Br C37350053
Cc1ccc(c(c1)c2nc3cc(ccc3n2C)Br)N C37441318
c1ccc2c(c1)[nH]c(n2)[C@H]3Nc4ccc(cc4S3)Br C39370509
c1ccc(c(c1)[C@H]2C[C@]3(CC[C@@H](C3)F)N(C2)c4ccccc4O)O C39503389
CS[C@H]1CCC[C@@]2(C1)CCC[C@@H](N2O)c3ccccc3O C39522868
c1ccc(c(c1)[C@@H]2CCC[C@@]3(N2O)CCC[C@@H](C3)Cl)O C39522882
c1ccc(c(c1)[C@H]2CCC[C@]3(N2O)CCC[C@@H](C3)Cl)O C39522888
c1cc2cn[nH]c2c(c1)N[C@H]3CCc4c3ccc(c4)Br C40227240
c1ccc2c(c1)CCCN2C(=O)c3cc(c(c(c3)Cl)Cl)N C40293122
C[C@@H]1CC[C@H]([C@@H](C1)n2c(c(cn2)Br)N)C(C)C C43665997
Cc1c2c([nH]n1)C[C@H]3[C@]2(CC[C@H]4[C@@H]3CC=C5[C@]4(CC[C@@H](C5)O)C)C C43735683
C[C@@]12CC[C@@H]3[C@@H]([C@H]1CC[C@@H]2O)CC[C@@H]4[C@]3(Cc5cn[nH]c5C4)C C44020523
c1cc(c(cc1O)O)c2csc(n2)c3ccc(s3)Cl C49079089
Cc1cc(c(s1)C)[C@@H](C)n2c3ccc(cc3nc2N)Cl C49510260
CC[C@@H]1CCc2c(sc3c2C(=N[C@@H](N3)c4ccc(cc4)F)O)C1 C04545462
c1ccc(cc1)[C@H]2CCN(C2)c3ccc4c(c3N)ncs4 C50599196
Cc1ccc(c(c1)/N=C/c2cc(cc(c2O)Cl)Cl)O C00058440
COc1ccccc1[C@H]2C3=C(c4ccccc4CC3)NC(=S)N2 C02482141
Cn1c(c(c(n1)c2cccc(c2Cl)Cl)c3cccs3)N C52901701
c1cc(cc(c1)Cl)c2c(noc2N)c3cccc(c3F)F C54209081
Cc1ccc(cc1)c2c(nn(c2N)C)c3ccc(s3)Cl C55332742
Cc1c(c(n(n1)C2CCCCCCC2)N)I C43668859
CC1=C/C(=C\2/C=C(NN2)c3cccc(c3)Br)/C(=O)C=C1 C13126647
Cc1ccsc1c2c(c(n(n2)C)N)c3ccc(cc3Cl)F C62609657
c1cc(c(cc1F)Cl)c2c(noc2N)[C@H]3C[C@H]4CC[C@@H]3C4 C62610021
C[C@@H]1CCc2c(sc3c2C(=O)N[C@@H](N3)c4ccccc4Cl)C1 C02492889
Cc1ccc(cc1Cl)c2c(c(on2)N)c3ccc(cc3)F C63022117
c1ccc(c(c1)Oc2nc3ccc(cc3s2)N)Br C63104965
C[C@H]1CCc2c(sc3c2C(=N[C@@H](N3)c4ccccc4Cl)O)C1 C02492887
Cc1c(sc(=S)n1C)NC(=O)Nc2ccc(cc2)Cl C00171096
CC[C@@H]1CCCCN1C(=O)c2c(c3c(cc(nc3s2)C)C)N C00115210
c1cc(c(cc1Br)[C@H]2CC(=NN2)c3ccoc3)O C04275486
Cc1c(c2c(c(sc2nc1C)C(=O)N3CCC(CC3)C)N)C C01430837
c1ccc(c(c1)[C@@H]2C(=C(OC(=C2C#N)N)c3cccs3)C#N)Cl C00403744
CCC(C)(C)[C@H]1CCc2c(sc3c2c(=O)n(c(n3)C)N)C1 C05917142
c1cc(ccc1n2nc3cc(c(cc3n2)Br)N)F C00569820
Cc1ccc(cc1)NC(=O)c2c(c3c(o2)CC(C[C@H]3O)(C)C)C C09482308
Cc1[nH]c2ccc(cc2n1)NC(=O)c3cc(sc3Cl)Cl C10657088
Cc1ccc(c2c1[C@H](/C(=C\c3ccc(cc3)NC(=O)C)/C2=O)C)O C14182608
[H]/N=C\1/NC(=O)/C(=C\c2ccc(o2)c3cccc(c3)Cl)/S1 C16671389
Cc1c2c(oc1C(=O)Nc3ccc(cc3F)F)CC(C[C@@H]2O)(C)C C16740274
Cc1ccc(cc1)[C@@H]2[C@H]3CSCC=C3C(=C(C2(C#N)C#N)N)C#N C19831315
Cc1ccc(cc1)[C@H]2[C@H]3CSCC=C3C(=C(C2(C#N)C#N)N)C#N C19831316
C[C@H]1CC=C2[C@@H](C1)[C@H](C(C(=C2C#N)N)(C#N)C#N)c3cccs3 C13116434
[H]/N=C/1\NC(=O)/C(=C/c2ccc(o2)c3cccc(c3)Cl)/S1 C05127611
c1cc(ccc1[C@H]2[C@H]3CSCC=C3C(=C(C2(C#N)C#N)N)C#N)F C00048890
c1cc2c(c(c1)C(=O)Nc3ccc(cc3)Cl)[nH]c4c(c2=O)CCC4 C21151114
Cc1cc(c2c(c1)[nH]c3c2C[C@@H](CC3)NC(=O)[C@H]4CCCO4)C C22330109
c1cc2cn[nH]c2c(c1)NC(=O)c3cc(sc3)Br C24440221
c1cc(sc1)[C@@H]2[C@H]3CCCC=C3C(=C(C2(C#N)C#N)C#N)N C16037483
Cc1ccc(cc1)NC(=O)c2ccc3c(c2)NC(=O)CCS3 C27388028
c1cc(c(cc1O)O)c2csc(n2)c3ccnc(c3)Cl C30447312
C1CC=C[C@H](C1)[C@@H]2[C@@H]3CCCC=C3C(=C(C2(C#N)C#N)N)C#N C35262945
c1ccc(cc1)c2c(noc2N)c3ccc(o3)Br C36936604
c1c(cc(c(c1Cl)S(=O)(=O)N2CCCCCC2)Cl)N C37054914
c1ccc(c(c1)n2c(cc(n2)c3ccc(o3)Br)N)F C37291308
c1c(cc(c(c1Cl)N[C@@H]2CS(=O)(=O)C[C@@H]2O)Cl)Cl C37692768
c1c(cc(c(c1Cl)N[C@H]2CS(=O)(=O)C[C@H]2O)Cl)Cl C37692771
Cc1ccc(cc1C)c2csc3n2c(c(n3)c4ccncc4)N C36318636
C[C@@]12C[C@@H](C[C@H]([C@H]1CC[C@]34[C@H]2CC[C@H](C3)C(=C)[C@@H]4O)C(=O)OC)O C36375348
C[C@@H]1CC=C2[C@H](C1)[C@@H](C(C(=C2C#N)N)(C#N)C#N)c3ccccc3F C39325038
Cc1cc(n(n1)[C@H]2N[C@H](CS2)c3ccc(cc3)Br)O C39408501
c1cc(ccc1/C=C\2/C(=N/c3ccc(cc3)F)/NC(=O)S2)O C39886134
Cc1c(nnc(c1C(=S)N)N2CCC[C@@H]3[C@@H]2CCCC3)C C40291275
c1cc(oc1c2cc(n(n2)C3CCCCC3)N)Br C40928350
Cc1c(nnc(c1C(=S)N)N2CCc3c(ccs3)[C@@H]2C)C C42780993
c1cc2cn[nH]c2c(c1)NC(=O)c3c(ccs3)Br C47993737
Cc1c(c([nH]n1)C(=O)N[C@@H]2CCC[C@H]([C@@H]2C)C)Br C48889316
c1cc(c(cc1Br)c2nc(no2)C3CCCC3)N C50208627
C[C@H]1CCCN([C@@H]1C)S(=O)(=O)c2c(cc(cc2Cl)Cl)N C50563781
c1cc2c(cc1N)N(CCC2)S(=O)(=O)c3ccc(s3)Cl C51296463
COc1cc(c(c(c1O)Br)Br)/C=N/O C16194703
C[C@H]1CN/C(=N\c2ccc(cc2)/N=C\3/NC[C@H](S3)C)/S1 C17241948
c1cc2c(cc1Br)nc(n2C[C@H]3CCCCO3)N C42823688
Cc1ncc(c(n1)N)c2nc(cs2)c3ccc(c(c3)Cl)F C62329550
Cn1c(c(c(n1)[C@@H]2CCCOC2)c3ccc(cc3Cl)F)N C62609799
c1cc2c(cc1Br)nc(n2C3CC3)c4cc(cnc4)N C62946692
Cn1cc(c2c1cccc2)[C@H]3Nc4c(c5c(s4)CCCC5)C(=N3)O C04006274
c1cc(c(cc1[C@@H]2c3c[nH]nc3N=C(CS2)O)Cl)Cl C20724911
Cc1cc(n(n1)c2c3c4c(sc3nc(n2)C)C[C@@H](CC4)C)N C00390181
Cc1cc(nc2c1c3c(s2)[C@]4(CCO[C@H]4C)C(=C(O3)N)C#N)C C04037346
[H]/N=C/1\[C@@H](C2=CCCC[C@@H]2[C@@H](C1(C#N)C#N)c3ccccc3O)C#N C05531356
Cc1ccccc1C(=O)Nc2ccc3c(c2)C(=O)NC[C@H](O3)C C09172225
Cc1c(cnn1C)c2cc(nc3c2c(c(s3)C#N)N)C(F)(F)F C12394338
Cc1c(c2c(c(c1O)C)CC[C@](O2)(C)C(=O)Nc3ccncc3)C C13651304
Cc1c(c2c(c(c1O)C)CC[C@@](O2)(C)C(=O)Nc3ccncc3)C C13651305
C[C@@H]1CC(=O)c2c(ccc3c2C(=O)c4cccc(c4C3=O)O)[C@H]1O C15219149
c1cc(cc(c1)O)/C=N\N=C/2\c3cc(ccc3NC2=O)Br C16399482
c1cc(ccc1[C@H]2c3cc4c(cc3NC5=C2C(=O)CCC5)OCO4)O C18196752
c1cc(cc(c1)O)[C@H]2c3cc4c(cc3NC5=C2C(=O)CCC5)OCO4 C18196756
COc1ccccc1[C@@H]2[C@@H]3CCCC=C3C(=C(C2(C#N)C#N)N)C#N C19818267
Cc1ccc(cc1)[C@@H]2[C@@H]3CN(CC=C3C(=C(C2(C#N)C#N)N)C#N)C C19898205
Cc1ccc(cc1)[C@@H]2[C@H]3CN(CC=C3C(=C(C2(C#N)C#N)N)C#N)C C00408309
CC1=C([C@@H](n2c3ccccc3[nH+]c2N1)c4ccccc4)C(=O)[O-] C20153894
Cc1nc(c2c3c(sc2n1)CCCCC3)N4CCC[C@@H](C4)C(=O)N C24107361
CC(C)[C@H]1[C@@H]2CN(CC=C2C(=C(C1(C#N)C#N)N)C#N)C(C)C C34954795
CC(C)[C@H]1[C@H]2CN(CC=C2C(=C(C1(C#N)C#N)N)C#N)C(C)C C34954797
Cc1c[nH]/c(=N\S(=O)(=O)c2ccc3c(c2)CCCN3)/s1 C34955664
c1cnccc1c2nc(on2)c3cc(cc(c3N)Cl)Cl C37335043
CC(C)N1CC=C2[C@@H](C1)[C@@H](C(=C(C2(C#N)C#N)N)C#N)c3ccccc3 C00126036
c1ccc2c(c1)CCC3=C2[NH+]=C4C=C(NN4[C@H]3C(F)(F)F)C(=O)[O-] C28640959
C[C@@H]1C(=Cc2ccccc2O1)c3nc(on3)c4ccccc4N C41166676
C[C@@H]1CCC[C@@H]([C@@H]1C)n2c(nnn2)c3ccc(cc3Cl)N C42016575
c1cc(c(cc1NC(=O)Nc2c3c(no2)CSC3)Cl)Cl C44450103
Cc1ccc(s1)C(=O)Nc2ccc3c(c2)NC(=O)C(O3)(C)C C46088490
CC(C)(C)n1c2c(cn1)[C@@H](CC(=O)N2)c3ccc(c(c3)Cl)O C49546626
c1cc2c(cc1[C@H]3CC(=NN3)c4cc(ccc4O)F)OCCO2 C00138816
c1ccc2c(c1)CCC3=C2NC(=O)N[C@H]3c4ccc5c(c4)OCO5 C09318058
c1cc(ccc1[C@@H]2CN(CCO2)c3cc(nc(n3)N)Cl)Cl C52489737
C[C@@H]1C[C@H](CN(C1)S(=O)(=O)c2ccc3c(c2)sc(n3)N)C C53993864
c1cc(oc1)c2nc(on2)c3ccc(cc3N)Br C54445219
c1cc(ccc1C\2=NOC(=O)/C2=C\c3ccc(cc3O)O)Cl C55483882
Cc1ccc2c(c1)-c3cc(nn3[C@H](N2)c4ccc(cc4)NC(=O)C)C C00382421
c1cc(c(cc1C#N)Br)NC(=O)c2ccc3cn[nH]c3c2 C61670546
c1ccc(c(c1)n2cnc3c2NC(=O)C[C@H]3c4ccc(cc4)O)Cl C36357351
c1cc(c(c2c1sc(n2)n3c(c(cn3)C#N)N)Cl)Cl C62203391
c1c(cc(c2c1sc(n2)n3c(c(cn3)C#N)N)Cl)Cl C62203392
c1ccc(cc1)[C@@H]2[C@H]3C(=NN=C3OC(=C2C#N)N)c4ccccc4 C05024274
CC(C)(C)C1=NN=C2[C@H]1[C@@H](C(=C(O2)N)C#N)c3ccc(cc3F)F C04312118
c1cc(ncc1c2nnc3n2cc(cc3Cl)C(F)(F)F)N C63216083
Cc1ccsc1[C@H]2[C@@H]3C(=NN=C3OC(=C2C#N)N)C(C)(C)C C04592613
Cc1ccsc1[C@H]2[C@H]3C(=NN=C3OC(=C2C#N)N)C(C)(C)C C04592613
c1ccc(cc1)C2=NN=C3[C@@H]2[C@@H](C(=C(O3)N)C#N)c4ccc(cc4)F C06681848
c1ccc(cc1)C2=NN=C3[C@@H]2[C@@H](C(=C(O3)N)C#N)c4cccc(c4)F C05095139
Cc1ccc(cc1)C2=NN=C3[C@@H]2[C@H](C(=C(O3)N)C#N)c4cccs4 C06420757
c1cc(ccc1[C@@H]2Cc3c(nc([nH]3)c4ccoc4)C(=O)NC2)Cl C65408295
Cc1cc2c(cc1O)NC(=O)C[C@H]2[C@H]3C=NN=C3c4ccc(cc4)F C65434568
Cc1c([nH]c2c1cc(cc2)C(=O)Nc3c4c(nn3C)CCC4)C C65552700
C[C@@H]1CCCC[C@@H]1NC(=O)c2cc3c([nH]c2=O)CC(CC3=O)(C)C C67630419
c1ccc(cc1)[C@H]2CC3=C([C@@H](C(=C(O3)N)C#N)c4cccs4)C(=O)C2 C00051323
c1ccc(cc1)[C@@H]2CC3=C([C@H](C(=C(O3)N)C#N)c4ccsc4)C(=O)C2 C00063008
c1ccc(cc1)[C@H]2CC3=C([C@H](C(=C(O3)N)C#N)c4ccsc4)C(=O)C2 C00063007
c1ccc-2c(c1)Cc3c2ccc(c3)N[C@H]4CS(=O)(=O)C[C@H]4O C04623833
c1ccc-2c(c1)Cc3c2ccc(c3)N[C@@H]4CS(=O)(=O)C[C@H]4O C04623831
Cc1c2c([nH]n1)NC(=O)[C@@H](S[C@@H]2c3ccccc3C(F)(F)F)C C06678359
Cc1cc(c(c(c1)C)NC(=O)c2c(c3c([nH]2)CCCC3=O)C)C C07976504
COc1ccc(cc1O)[C@H]2[C@H]3CC=C[C@@H]3c4cc(ccc4N2)C#N C14457011
COc1cc(ccc1O)[C@@H]2[C@H]3CC=C[C@@H]3c4cc(ccc4N2)C#N C14458930
c1cc(ccc1c2nc(no2)c3ccc(cc3)Br)N C10537019
Cc1cc(ccc1NC(=O)[C@@H]2CNc3ccccc3O2)Br C19435947
CN1CCc2c(c(c3c(c(sc3n2)C#N)N)c4ccccc4)C1 C19889376
CN1CCc2c(cc3c(c(sc3n2)C(=O)c4ccccc4)N)C1 C19943117
c1ccc(cc1)[C@H]2NC(=S)N3N2C(=S)N[C@@H]3c4ccccc4 C01811704
Cc1cc(c(s1)C)[C@@H]2[C@@H]3CCCCC=C3C(=C(C2(C#N)C#N)N)C#N C02727366
Cc1cc(c(s1)C)[C@H]2[C@H]3CCCCC=C3C(=C(C2(C#N)C#N)N)C#N C02727367
C[C@]12CC[C@@H](CC1=CC[C@@H]3[C@@H]2CC[C@@]4([C@@H]3CC[C@@]4(C(=O)OC)O)C)O C33682140
C[C@@]12CC[C@H](CC1=CC[C@@H]3[C@@H]2CC[C@@]4([C@@H]3CC[C@@]4(C(=O)OC)O)C)O C33682141
Cc1cc(ccc1Br)NC(=O)NC(=O)[C@H](C)Cl C36905846
Cn1c(c(c(n1)c2ccncc2)c3ccc(cc3Cl)Cl)N C36937836
Cn1c(c(c(n1)c2ccncc2)c3ccc(cc3)Br)N C37351512
Cc1c(n(c2c1c(nc(n2)C)N)c3ccc(cc3Br)F)C C37352955
Cc1cc(ccc1Br)n2c(c(c3c2nc(nc3N)C)C)C C37353056
Cc1[nH]c2ccc(cc2n1)NC(=O)c3cc(sc3)Br C37498927
c1cc2c(cc1[C@@H](c3ccc(s3)Br)O)oc(=O)[nH]2 C40259155
c1cc2c(cc1[C@H](c3ccc(s3)Br)O)oc(=O)[nH]2 C40259156
Cc1ccc(cc1N)S(=O)(=O)N2CCc3c(ccs3)[C@@H]2C C40347874
C[C@@]12C[C@@H](CC(C1)(C)C)N(C2)S(=O)(=O)c3cc(cs3)N C41068361
c1cc(ccc1c2csc3c2c(=O)[nH]c(=O)[nH]3)Br C41583485
c1cc2c(cc1O)CN(CC2)C(=O)c3ccc(cc3O)Br C44489661
c1cc(ccc1c2coc3c(c2=O)ccc(c3CO)O)Br C45919094
Cn1cc(cn1)Sc2c3cc(ccc3ncc2N)Br C48772247
Cc1c(nc(nc1N)c2cc(c(o2)Br)Br)C C50867515
c1ccc(c(c1)c2nnc3n2cc(cc3)N)I C53146244
Cc1cc(c(o1)C)c2c(c(n(n2)C)N)c3ccccc3Br C55334135
c1cc2c(c(c1)Br)NC(=O)[C@@H]2Nc3ccc4c(c3)CCO4 C42081230
C[C@H]1Cc2c(c3ccccc3nc2/C(=C\c4ccco4)/C1)C(=O)N C58603487
c1ccc2c(c1)c(ncn2)Sc3nc4ccc(cc4s3)N C42143825
c1cc2c(cc1N[C@H]3c4cc(ccc4NC3=O)Br)CCO2 C37103841
CC1=NN[C@@H]2[C@H]1C3=C([C@@H](N2)c4ccc(cc4)Cl)C(=O)CC(C3)(C)C C16607982
c1cc2c(cc1F)[nH]cc2C3=CCN(CC3)C(=O)c4cc(c[nH]4)Cl C47294501
CNc1nc2c(s1)[C@@H](CC(=O)N2)c3ccc(cc3)Br C61717648
Cc1ccc(cc1)c2c(c(sn2)C(=O)N3CCC[C@@H](C3)C)N C62007071
Cc1nnc(n1C(C)C)c2cc(ccc2N)I C62824385
CSc1ccc(cc1NC(=O)N2CCc3ccc(cc3C2)O)Cl C64562888
Cc1c(c([nH]n1)C(=O)N[C@H]2CCC[C@@H]([C@H]2C)C)Br C64731276
CNc1nc2c(s1)[C@H](CC(=O)N2)c3ccc(s3)Br C66091354
CC(C)[C@@]12CCN3C[C@@]([C@@H]1O)(CN(C2)[C@@H]3c4c[nH]c5c4cccc5)C C39951405
c1cc(c(c(c1)Cl)Cl)[C@@H]2c3c[nH]nc3N=C(CS2)O C20731678
c1cc(c(c(c1)Cl)[C@H]2c3c[nH]nc3N=C(CS2)O)Cl C20730200
c1nc(c2c3c(sc2n1)CCCCC3)NC4CCCCC4 C02768952
Cc1ccc(cc1Br)C(=O)N/N=C/2\CCC[C@@H](C2)C C00510653
c1ccc(cc1)C2=NNC(=Nc3c2cc(cc3)F)c4ccc(cc4)F C04129730
c1ccc2c(c1)c(c(s2)C(=O)NC3(CCCCC3)C#N)Cl C00079215
c1ccc(cc1)c2c(nc3cc(ccc3n2)O)c4ccccc4 C01668918
c1cc(cc(c1)Cl)Nc2c3c4c(sc3ncn2)CCC4 C00553757
CC(=O)O[C@H]1C[C@@H]2[C@@H]3CC[C@H]4CCCC[C@@]4([C@@H]3CC[C@@]2([C@@H]1O)C)C C05228232
c1ccc2c(c1)/C(=C\c3cc(c(c(c3)Cl)O)Cl)/OC2=O C05395703
CC(C)(C)c1cc(cc(c1O)Br)C=C(C#N)C#N C02391886
Cc1ccc(cc1)C2=CSC3=NNC(=CN23)c4ccccc4 C05682735
CC1=CC[C@@H]2C[C@H]1C(=NC2(C)C)C(=O)c3c[nH]c4c3cccc4 C05757653
c1ccc2c(c1)-c3ccccc3C2=N/N=C/c4cccc(c4)O C01710156
c1ccc2c(c1)-c3c(sc(n3)NC(=O)C4CCCCC4)CS2 C02636092
c1csc2c1c(ncn2)Nc3cc(cc(c3)Cl)Cl C03337748
CC(=O)O[C@@H]1[C@@H](C[C@@H]2[C@@]1(CC[C@@H]3[C@@H]2CC[C@@H]4[C@@]3(CCCC4)C)C)O C06563087
c1ccc2c(c1)c3cc(ccc3o2)NC(=O)c4cc(cc(c4)F)F C02632365
c1ccc2c(c1)ccc(c2/C=N/c3ccc4c(c3)cccn4)O C00044905
C1CC[C@@]23[C@@H](C1)C[C@H]4CCC[C@]25[C@]4(O[C@@]6(O3)CCCC[C@@H]6C5)O C12342376
C[C@H]1CCC/C(=N\NC(=O)c2c(c3ccccc3s2)Cl)/C1 C13736757
c1ccc2c(c1)-c3ccccc3C2=N/N=C\c4cccc(c4)O C16921019
Cc1cs/c(=N\N=Cc2ccc(cc2)Br)/[nH]1 C05756463
c1ccc2cc(ccc2c1)[C@H]3C[C@H](n4c(ccn4)N3)C(F)(F)F C20616569
Cc1ccc(cc1)[C@H]2CC(=O)NC3=C2C(=O)C[C@@H](C3)c4ccccc4 C21236658
Cc1ccc2c(c1)cc(c(n2)C)C(=O)NC3C4CC5CC(C4)CC3C5 C24720126
Cc1cc(ccc1Nc2c(nsn2)Cl)Br C37372021
c1cc(c(cc1Br)F)Nc2c(nsn2)Cl C37372047
c1cc2c(cc1F)sc(n2)Nc3nc4c(s3)CCCC4 C04099216
Cc1cc-2n(n1)[C@@H](Nc3c2cccc3)c4ccccc4Cl C13132423
C[C@]12CC3=C(/C(=N/O)/CC(C3)(C)C)[C@](C1)(CC(C2)(C)C)OC C05727686
C[C@@]12CC3=C(/C(=N/O)/CC(C3)(C)C)[C@@](C1)(CC(C2)(C)C)OC C05727685
c1cc(ccc1Nc2c(cnc(n2)Cl)Br)Cl C39957249
CC(C)(C)c1ccc(cc1)c2c3c([nH]c(=O)c2C#N)CCCC3 C41536881
C[C@@H]1CCCCN1C(=O)N[C@@H](C)c2ccc(cc2)Br C43187505
C1CC[C@]23[C@H](C1)C[C@@H]4CCC[C@@]25[C@@]4(O[C@]6(O3)CCCC[C@@H]6C5)O C43736494
Cc1c(sc(n1)c2cccc(c2Cl)Cl)c3ccn[nH]3 C43799002
C[C@H]1CCCC[C@H]1N(C)C(=O)c2ccc(cc2O)Br C44491251
c1cc(sc1CNC(=O)N2CC[C@@H]3CCCC[C@@H]3C2)Cl C48441309
Cc1cccc(c1)N(C)C(=O)c2ccc(cc2O)Br C49990922
COc1ccccc1/C=C/2\CCc3c4ccccc4[nH]c3C2=O C06848739
CC1CCC2(CC1)CS/C(=N\c3ccc(c(c3)Cl)C#N)/N2 C53099729
CC1(Cc2c(sc(n2)N(C)C3CCCCCC3)[C@H](C1)O)C C54911384
c1cc(c(cc1Cl)Nc2nc3c(c(n2)Cl)CCC3)F C57343320
c1cc(c(cc1Nc2nc3c(c(n2)Cl)CCC3)F)Cl C57343332
c1cc(c(cc1F)Nc2nc3c(c(n2)Cl)CCCC3)F C57343442
c1ccc2c(c1)ccc(c2/C=N/c3c(c4c(s3)CCC4)C#N)O C00217957
c1ccc2c(c1)c(nnc2Cl)N[C@@H]3CCCc4c3ccs4 C61370858
Cc1c(c(nc(n1)c2ccc(c(c2)Cl)O)Cl)C(C)C C61689195
c1cc(cc2c1ccc(c2)Oc3ccc(c(c3)Cl)C#N)O C61847292
CC1(Cc2c(sc(n2)c3cc4ccccc4o3)[C@@H](C1)O)C C62798045
c1ccc(cc1)/N=C/2\NC(=O)/C(=C/c3cccc(c3)F)/S2 C16672992
CCOC(=O)c1c2c(sc1NC(=O)/C=C/c3ccc(cc3)OC)C([NH2+]C(C2)(C)C)(C)C C03180024
CC[C@H](C)[C@H](C(=O)Oc1ccc2c(c1)occ(c2=O)Oc3ccc(cc3Cl)Cl)[NH3+] C02103053
C[C@@H](c1ccccc1Br)[NH2+]CC(=O)Nc2c(c3c(s2)CCC3)C(=O)OC C09253706
C[C@H](C(=O)Nc1c2cc(ccc2[nH]c1C(=O)OC)Br)[NH+]3CCCC(C3)(C)C C02309842
Cc1ccc(c(c1)C)C[NH+]2CCC(CC2)(c3ccc4c(c3)cc(o4)C(=O)NC[C@@H]5CCCO5)O C12005437
c1ccc2c(c1)CCC[C@H]2[NH2+]C3CCN(CC3)c4ccc(cc4)NC(=O)c5ccc6c(c5)OCO6 C12242891
CCn1c(c(cn1)C[NH+]2CCC(CC2)C(=O)Nc3ccc(cc3)c4cc5ccccc5[nH]4)C C12443326
c1cc(sc1)/C=C/2\CCC[C@@H]3C2=NN([C@H]3c4cccs4)C(=O)C[NH+]5CCC[C@H]5C(=O)N C12693204
CC(C)[C@@H](c1ccc2c(c1)OCCCO2)[NH2+]CC(=O)Nc3ccc(cc3)N4CCCCC4 C12555918
c1ccc2c(c1)C[NH+](C[C@H](O2)c3ccccc3F)CC(=O)NCc4c5c([nH]n4)CCCCC5 C11789387
C[C@H](C(=O)Nc1cc(c(cc1Cl)Cl)Cl)[NH+]2CCC(CC2)C(=O)Nc3ccccc3 C15550715
Cc1ccc(cc1)C[NH+]2CC[C@H](C2)CNS(=O)(=O)c3cc4c(cc3C)c5c([nH]4)CCCC5=O C15733818
CC[NH+]1CCc2c(sc3c2C(=O)N[C@H](N3)c4cccc(c4)OC(=O)c5cccs5)C1 C15947171
Cc1cc(cc(c1)NC(=O)C[NH+]2CC[C@@]3(CCCC[C@@H]3[C@@H]2c4ccc(c(c4)OC)OC)O)C C15955265
Cc1cnc(c(n1)c2ccc(c(c2)C[NH+]3CCC(CC3)(c4cccc(c4)C(F)(F)F)O)O)C C20482341
COC(=O)[C@@H]1Cc2c3ccccc3[nH]c2[C@@H]4[NH+]1[C@@H](C[C@H](C4)NCc5cccnc5)c6ccccc6 C20504045
Cc1ccc(cc1)C[NH+]2CC[C@H](C2)CNS(=O)(=O)c3cc4c(cc3C)c5c([nH]4)CC(CC5=O)(C)C C20990100
C[C@H]1CCCC[NH+]1CCCNC(=O)c2cc(nc3c2cccc3)c4ccc(cc4)NC(=O)C C21662887
c1ccc(cc1)CNC(=O)c2ccc(cc2)[C@H]3c4c([nH]c[nH+]4)CCN3Cc5cccc(c5Cl)Cl C28820388
CCC(=O)Nc1cccc(c1)[C@H]2C(=C([NH+]=C3N2CCCS3)C)C(=O)Nc4ccccc4 C35337669
Cc1ccc(c(c1)[C@H]2CC(=NN2C(=O)C[NH+]3CCC(CC3)C(=O)N)c4ccc(c(c4)C)C)C C36342671
Cc1ccc(c2c1cc(c(=O)[nH]2)CN(CC[NH+]3CCCC3)C(=O)Nc4ccc(cc4)F)C C19134652
COC(=O)C[NH+]1[C@H](c2cc(ccc2N[C@@H]1c3ccccc3O)Br)c4ccccc4 C08690335
CCOc1cccc(c1O)[C@H]2CC(=N[C@H]([NH2+]2)c3ccc(cc3)F)c4ccc5c(c4)OCO5 C09541759
C[NH+]1CCN(CC1)[C@H](CNC(=O)Nc2ccccc2C(F)(F)F)c3ccc4c(c3)CCCN4C C38673247
C[NH+]1CCC2(CC1)C[C@H](c3cc(ccc3O2)c4cccc(c4)C(=O)NCCc5ccc(cc5)F)O C39226363
Cc1ccc(cc1)CCNC(=O)c2cccc(c2)c3ccc4c(c3)[C@@H](CC5(O4)CC[NH+](CC5)C)O C39227727
CCOC1=C[C@@H]2C[C@@H]3CO[P@@](=O)(N[NH+]3C[C@@H]2C=C1Cc4ccccc4)c5ccccc5O C39467468
Cc1ccc(cc1C)CCNC(=O)[C@H]2CN(CC23CC[NH2+]CC3)C(=O)c4cc(cc(c4)Cl)Cl C39609205
c1ccc(cc1)CCCC(=O)N2C[C@H](C3(C2)CC[NH2+]CC3)C(=O)NCc4ccc(c(c4)Cl)Cl C39609759
C[C@H](c1ccc(cc1)Br)NC(=O)[C@H]2CN(CC23CC[NH2+]CC3)C(=O)CCC4CCCC4 C39656859
C[C@@H](CNC(=O)[C@H]1CN(CC12CC[NH2+]CC2)C(=O)C3(CCCCC3)C)Oc4ccccc4Cl C39666475
CCc1ccc(cc1)[C@@H](C)NC(=O)[C@H]2CN(CC23CC[NH2+]CC3)C(=O)c4cc(cc(c4)Cl)Cl C39695992
CCc1ccc(cc1)[C@@H](C)NC(=O)[C@@H]2CN(CC23CC[NH2+]CC3)C(=O)Cc4ccc(cc4)Cl C39696054
CCc1ccc(cc1)[C@@H](C)NC(=O)[C@@H]2CN(CC23CC[NH2+]CC3)C(=O)c4c(ccc(c4F)C)Cl C39696098
c1ccc(cc1)C(c2ccccc2)SC3=N[C@H]4NC5=C([C@@H](N4N3)C6=CC=[NH+]C6)C(=O)CCC5 C39916072
CCCCNc1[nH+]c2c(s1)C[C@]3(CC[C@H]([C@H]([C@H]3[C@@H]2C)O)[C@H](C)C(=O)N4CCN(CC4)C)C C43548620
Cc1c2c(ccc3c2[C@H](CC4(O3)CCCCC4)O)oc1C(=O)NCCC[NH+]5C[C@@H](C[C@@H](C5)C)C C36108613
CC(C)N(c1[nH+]c(=O)c2cc(ccc2s1)NC(=O)Nc3ccc(cc3)Cl)C(C)C C35972863
C[C@H]1C[C@@H](C[NH+](C1)Cc2cs/c(=N\C(=O)c3ccc(cc3)NC(=O)c4ccccc4)/[nH]2)C C22882649
c1ccc(c(c1)Oc2ccc(cc2)NC(=O)NC[C@H]([C@@H]3CCOC3)[NH+]4CCCC4)Cl C58171945
c1ccc(c(c1)Oc2ccc(cc2)NC(=O)NC[C@@H]([C@H]3CCOC3)[NH+]4CCCC4)Cl C58171947
Cc1ccc(cc1C)NS(=O)(=O)c2ccc(cc2)C(=O)NC[C@@H]3CCC[NH+](C3)C(C)C C60207814
Cc1ccc(c(c1)S(=O)(=O)Nc2ccc(cc2)C(=O)NC[C@@H]3CCC[NH+](C3)C(C)C)C C60207876
c1ccc(cc1)C\2=NN(C(=O)/C2=C\NCCC3=c4ccccc4=[NH+]C3)[C@H]5Nc6ccccc6S5 C63254414
C/C(=C\1/C(=NN(C1=O)[C@@H]2Nc3ccccc3S2)C(F)(F)F)/NCCC4=c5ccccc5=[NH+]C4 C63110578
c1ccc2c(c1)CCCN2[C@@H]3Nc4c(cccc4S3)C(=O)NCCC5=c6ccccc6=[NH+]C5 C63494043
Cc1ccc(cc1)N2[C@H](C(=C(N2)C)C(=O)NCCC3=c4ccccc4=[NH+]C3)n5cccc5 C63567331
CCCNC(=O)C1CCN(CC1)C(=O)NC[C@H]([C@@H]2CC=CS2)C3=c4ccccc4=[NH+]C3 C64202775
Cc1ccc(cc1)CNC2=[NH+]CCNC23CCN(CC3)S(=O)(=O)c4ccc(cc4)C(C)C C65074842
Cc1ccc(cc1)COc2ccc(cc2OC)[C@@H]3C(=C(OC4=C3C(=O)CC(C4)(C)C)N)C#N C00716009
c1cc(cc(c1)Cl)C(=O)NCC(=O)N/N=C/c2ccc(o2)c3ccc(cc3)Br C04210405
CN(c1ccc(cc1)[C@@](C(=O)OC)(C(F)(F)F)O)C(=O)Nc2ccc(c(c2)Cl)Cl C02027027
Cc1ccccc1NC(=O)COc2ccc(cc2)c3[nH]c(=O)c4c5c(sc4n3)CCCC5 C02860751
Cc1c2cc3c(cc2oc(=O)c1CC(=O)N[C@@H](C)Cc4c[nH]c5c4cccc5)OC(CC3)(C)C C08764475
C[C@@]1(C(=O)N(C(=O)N1)CC(=O)Nc2c(cccc2Cl)Cl)c3ccc(cc3)C(C)(C)C C08948378
C[C@@H]1C/C(=C\c2ccc(c(c2)OC)OC)/C3=C(C1)[C@H](NC(=S)N3)c4ccc(c(c4)OC)OC C09076049
COc1ccc(cc1)C(=O)Nc2nc3c(s2)CCC[C@H]3C(=O)Nc4ccc(c(c4)Cl)Cl C09101272
CCCc1nnc2n1N[C@@H]([C@@H](S2)C(=O)Nc3ccc(cc3)Cl)c4ccc(cc4)CC C09295108
Cc1ccc(c(c1)C)NS(=O)(=O)c2cc(ccc2Cl)NS(=O)(=O)c3cccs3 C09373491
CC(C)[C@H](c1cccs1)NC(=O)CN2C(=O)[C@@](NC2=O)(C)c3ccc(c(c3)Cl)Cl C11279512
c1ccc2c(c1)cc(c(=O)o2)C(=O)Nc3ccccc3NC(=O)c4ccc(cc4)C(F)(F)F C00719039
c1cc(cc(c1)S(=O)(=O)Nc2ccc(cc2)Cl)NC(=O)c3ccc4c(c3)scn4 C12682379
Cc1ccn2c(c1)nc(c2NC(=O)CCNC(=O)C34CC5CC(C3)CC(C5)C4)c6ccccc6 C12603477
COc1cc(ccc1O)/C=C/2\C[NH+](Cc3c2nc4ccccc4c3C(=O)[O-])Cc5ccccc5 C13339158
Cc1cccc(c1OC)C(=O)NC(=S)Nc2cccc(c2)c3cc4ccccc4oc3=O C14271377
Cc1ccc(cc1)S(=O)(=O)Nc2nc3c(cc(cc3s2)NC(=O)c4ccccc4C)C C15862032
Cc1cc2c(c(oc2cc1C)C(=O)Nc3c(c4c(s3)CCCC4)C(=O)NC[C@H]5CCCO5)C C01131931
Cc1c2cc(sc2n(n1)Cc3ccc(cc3)F)C(=O)NNC(=O)C45CC6CC(C4)CC(C6)C5 C17157092
C[C@@H]1CCc2c(sc(c2C#N)NC(=O)c3ccccc3NS(=O)(=O)c4ccc(cc4)F)C1 C20569709
CCN(c1ccccc1)S(=O)(=O)c2ccc3c(c2)[C@H]4C=CC[C@H]4[C@H](N3)c5ccc(c(c5)OC)O C20692711
Cc1ccc(o1)[C@@H]2C3=C(C[C@@H](CC3=O)c4ccc(c(c4)OC)OC(C)C)Nc5ccccc5N2 C21248571
Cc1c(sc(n1)c2ccsc2)C(=O)Nc3ccc(cc3C(F)(F)F)NC(=O)c4ccco4 C29030526
CC(C)(C)c1ccc(c(c1)NC(=O)[C@H]2CCCN(C2)C(=O)c3ccccc3OC(F)F)O C30034605
Cc1cc(ccc1/C=N\NC(=O)[C@@H](C(C)C)NC(=O)c2ccccc2Cl)N3CCCC3 C30961333
CC(C)Oc1ccc(cc1OC)[C@H]2[C@@H]3C[C@@H](CC=C3C(=C(C2(C#N)C#N)N)C#N)C(C)(C)C C33790400
CC[C@@H]1C(=O)N(Cc2cc(ccc2O1)NC(=O)NCc3ccccc3)Cc4ccccc4Cl C35547832
CC(=O)Nc1ccc(cc1)/C=N/NC(=O)c2cc(nc3c2cccc3)c4ccccc4Cl C36290064
CN(C1CCCCC1)S(=O)(=O)c2ccc3c(c2)[C@@H]4C=CC[C@@H]4[C@@H](N3)c5ccc(c(c5)O)OC C14457203
Cc1c(c2c(c(c1O)C)CC[C@](O2)(C)COc3ccc(cc3)C[C@@H]4C(=O)NC(=O)S4)C C00968278
c1cc(cc(c1)S(=O)(=O)/N=C\2/CCCCCN2)NC(=O)/C=C/c3ccc(cc3Cl)Cl C34763791
Cc1cc(nc(n1)N[C@H](c2ccccc2F)c3c(c(sc3NC(=O)c4ccco4)C)C)C C38548131
C[C@@H](C(=O)Oc1ccc2c(c1)OC(=C([C@H]2c3ccc(cc3)Cl)C#N)N)Oc4ccccc4F C38651369
c1ccc(cc1)[C@H]2[C@H]([C@@H](O[C@@H]2c3ccccc3)NC(=O)CSc4[nH]c5ccccc5n4)C#N C39152820
Cc1ccc(cc1)NC(=O)[C@H]2CCCN2c3cc(ncn3)Nc4cccc(c4)Br C39300973
c1ccc(cc1)OS(=O)(=O)c2cc(ccc2N3CCN[C@H](C3)Cl)c4ccccc4O C39530418
C[C@H](c1ccc(cc1)CC(C)C)NC(=O)CN2C(=O)C3(CCC(CC3)C(C)(C)C)NC2=O C36709231
Cc1cc(c2c(c(oc2c1)C(=O)Nc3c(c4c(s3)CCCC4)C(=O)NC[C@@H]5CCCO5)C)C C40038365
Cc1cc(c2c(c(oc2c1)C(=O)Nc3c(c4c(s3)CCCC4)C(=O)NCc5cccnc5)C)C C40038383
Cc1c\2c(oc1C(=O)N3c4ccccc4C[C@@H]3C)CCC/C2=N\NC(=S)Nc5ccccc5 C40825141
C/C(=N\NC(=O)c1ccc(c(c1)OC)OC)/c2ccc3c(c2)[C@H]4C=CC[C@H]4[C@@H](N3)c5ccccc5 C43769600
C/C=C(/C)\C(=O)O[C@H]1[C@H]([C@@H]([C@@H](O[C@@H]1OC(C)(C)[C@@H]2CC[C@@]3(CCCC(=C)[C@@H]3C2)C)C)O)O C49601648
Cc1ccc(c(c1)NC(=O)c2cc3n(n2)[C@@H](C[C@@H](N3)c4ccc(cc4)OC)C(F)(F)F)C C03011653
CN(C1CCCCC1)S(=O)(=O)c2ccc3c(c2)[C@@H]4C=CC[C@H]4[C@H](N3)c5ccc(c(c5)OC)O C20693121
CCN1C/C(=C\c2cc(c(c(c2)Cl)O)OC)/C(=O)/C(=C\c3cc(c(c(c3)Cl)O)OC)/C1 C16407950
Cc1ccc(c(c1C)OC[C@@H](CN2C(=O)[C@](NC2=O)(C)c3ccc(cc3Cl)Cl)O)C C24088153
c1cc(ccc1NC(=O)N/N=C/c2ccc(c(c2)Br)OCC#N)Br C59597716
CNc1c(cnc(n1)N/N=C/c2cn(c3c2cccc3)Cc4ccc(cc4Cl)Cl)F C59640467
c1cc(ccc1c2ccc(o2)C(=O)NC(=S)Nc3ccc(c(c3)Cl)N4CCOCC4)Cl C59717929
c1ccc(cc1)Oc2ccccc2C(=O)N3CCC[C@H](C3)CNC(=O)Nc4cccc(c4)F C60369432
C[C@@H]1CCc2c(sc(c2C(=O)NC(=O)OC)NC(=O)c3ccc(cc3)OC(C)C)C1 C09298140
Cc1ccc2c(c1)sc(n2)NNC(=O)c3ccc(cc3)S(=O)(=O)N4CCC(CC4)C C09381805
c1ccc(c(c1)NC(=O)[C@H]2CC=CC[C@@H]2C(=O)Nc3ccc(cc3)Br)[N+](=O)[O-] C10149305
c1cc(ccc1C(=O)Nc2ccc3c(c2)OCCO3)NS(=O)(=O)c4ccc(cc4)Cl C09714971
c1ccc2c(c1)[nH]c(n2)c3ccc(cc3)NC(=O)c4ccc(cc4)S(=O)(=O)N5CCCC5 C09404921
c1cc(sc1)CN(Cc2cc3cc4c(cc3[nH]c2=O)OCCO4)C(=O)NC5CCCCC5 C01335888
Cc1ccc(cc1)C(=O)Nc2ccc(cc2)NS(=O)(=O)c3ccc4c(c3)OCCCO4 C12552569
CC(C)[C@]1([C@H]([C@H](NC(=S)N1c2ccc3c(c2)OCCO3)c4cccc(c4)F)C(=O)OC)O C13005994
CC(=O)[C@H]1[C@H](C(=C(C[C@]1(C)O)Nc2ccc(cc2)OC)C(=O)C)c3ccc4c(c3)OCO4 C13116377
Cc1ccc(cc1)N/C=C/2\C(=O)c3c(c(c4c(c3OC)cco4)OC)O[C@@]2(C(F)(F)F)O C08792578
Cc1ccc(cc1)n2c(nnc2S[C@H](C)C(=O)NC(=O)NC)c3ccc(cc3)Cl C10240521
COc1cc(c(cc1O)Cl)[C@H]2Nc3ccccc3-c4c(nc(nn4)SCC=C)O2 C15015757
c1ccc2c(c1)c(cc(n2)c3ccco3)C(=O)Nc4ccccc4C(=O)NC[C@@H]5CCCO5 C15638377
Cc1c(scc1C(=O)N/N=C(\C)/c2ccc(cc2)NC(=O)c3ccc4c(c3)OCO4)C C17099537
COc1ccc2c(c1)occ2CC(=O)OCc3nc(c4c5c(sc4n3)CCCC5)N C18334029
Cc1cccc(c1)NC(=O)C(=O)N/N=C/c2cn(nc2c3ccc(cc3)F)c4ccccc4 C04258546
Cc1c2c(ccc3c2[C@@H](CC4(O3)CCCCCC4)O)oc1C(=O)NCCCN5CCOCC5 C20413278
COCCNC(=O)c1ccc2c(c1)[C@H]3C=CC[C@H]3[C@H](N2)c4cc(ccc4Cl)[N+](=O)[O-] C20706523
c1ccc(c(c1)C(=O)Nc2cccc(c2)/C=N/NC(=O)[C@@H]3COc4ccccc4O3)Cl C20785040
CS(=O)(=O)NCCc1ccc(s1)C(=O)Nc2ccc3c(c2)OC4(O3)CCCCC4 C22021258
Cc1c2c(cc(nc2on1)c3ccccc3)C(=O)Nc4ccccc4C(=O)NC5CCCC5 C22317336
Cc1c2c(nc(nc2sc1C(=O)Nc3cc(ccc3OC)NC(=O)C)C(C)(C)C)C C22528648
CC(C)(C)NS(=O)(=O)c1cccc(c1)NC(=O)/C=C/c2cc3c(c(c2)Cl)OCO3 C22658914
Cc1nc2cc(ccc2o1)NC(=O)[C@@H](C(C)C)NS(=O)(=O)c3ccc4ccccc4c3 C22699824
CCc1nn2c(=O)cc(nc2s1)CNc3ccccc3C(=O)Nc4ccc(cc4)Cl C23080997
Cc1cc(nc2c1c(c(s2)C(=O)Nc3ccc(c(c3)NS(=O)(=O)C)F)n4cccc4)C C25670302
c1cc(cc(c1)O)/C=N\NC(=O)c2cc3nc(cc(n3n2)C(F)(F)F)c4cccs4 C28632487
C[C@]1(C(=O)N(C(=O)N1)CC(=O)Nc2ccc(cc2)N3CCCCC3)c4ccc5c(c4)CCC5 C30637678
c1ccc(c(c1)N2CCN(CC2)c3cc(c4cc(ccc4[nH+]3)NC(=O)C5CCC5)C(=O)[O-])F C33260876
CN([C@@H]1c2c3ccccc3ccc2OC[C@@H]1CO)C(=S)Nc4ccc(cc4)[N+](=O)[O-] C33614989
Cc1ccccc1N2C(=O)[C@H]3[C@H]([NH2+][C@@]([C@@H]3C2=O)(c4ccccc4)C(=O)[O-])c5ccccc5OC C33692661
CCCOc1ccc2cc(c(=O)oc2c1)C(=O)NNC(=O)[C@]34CC[C@H](C3)C(C4=C)(C)C C33811342
CC[C@H](C)[C@H](C(=O)Nc1nnc(s1)c2ccc(cc2)Br)NC(=O)N(C)C C35266955
CC[C@]1(C(=O)N(C(=O)N1)CC(=O)Nc2ccc(cc2)N3CCCCC3)c4ccc(cc4)F C08891685
CCc1ccc(cc1)[C@@H]2c3ccc(cc3OC(=C2C#N)N)OC(=O)[C@@H]4COc5ccccc5O4 C38700435
C[C@@H]1C(=C([C@H](N1c2ccc(cc2)F)NC(=O)CSc3[nH]nc(n3)C(C)(C)C)C#N)C C38763081
C[C@@H](C(=O)NC(=O)NC(C)(C)C)SC1=NC(=O)C2=C(CSC2=N1)c3ccc(cc3)F C39441618
Cc1ccc(cc1)C(=O)[C@@H]2[C@@H](c3ccccc3O2)NC(=O)[C@@H]4C=C(N=N4)c5ccccc5O C39927212
Cc1cc(c(cc1Cl)c2c3c([nH]n2)C(=O)N([C@H]3c4ccc(c(c4)OC)OC)CC=C)O C39914508
Cc1c\2c(oc1C(=O)Nc3ccccc3F)CCC/C2=N\NS(=O)(=O)c4ccccc4 C40814981
c1ccc2c(c1)ccc(c2/C=N/NC(=O)c3cccc(c3)S(=O)(=O)N4CCCC4)O C03525219
C[C@@H](C(=O)NNC(=O)c1c2c(n(n1)c3ccccc3)CCC2)Oc4ccc5ccccc5c4 C45683674
CC(C)(C)NC(=O)c1ccc(cc1)NC(=O)c2cc(nn2c3ccccc3)c4ccco4 C45893376
c1cc(oc1)C(=O)Nc2ccc(cc2)NC(=O)c3c4c(n(n3)c5ccc(c(c5)F)F)CCC4 C46916170
C[C@H]1CCCCN1C(=O)CSc2nc([nH]n2)N/N=C(\C)/C34CC5CC(C3)CC(C5)C4 C59817079
Cc1ccc2c(c1)[nH]c(c2NC(=O)CN3CCN(CC3)c4ccc(cc4)F)C(=O)OC C61942404
CC(C)Oc1cc(c(cc1OC)[C@@H]2[C@@H]3C(=NN=C3OC(=C2C#N)N)c4ccccc4)Cl C06015162
Cc1ccc(cc1)c2cc(c(=O)n(n2)CC(=O)Nc3cc(cc(c3)F)F)NC(=O)C(C)C C64605298
c1ccc(cc1)Cn2c3c(nc(nc3n(c2=O)c4ccc(cc4)F)c5ccccc5)C(=O)N C64965876
Cc1ccc(cc1C)OCC(=O)Nc2cccc(c2)S(=O)(=O)/N=C\3/CCCCCN3 C15934797
CC(=O)O[C@]12CC(CC(=O)[C@@H]1[C@@H]3[C@@H]2CCC3)(C)C C05632105
c1c(cc(c2c1c(=O)c(co2)C=O)Cl)Cl C00057739
COc1cc2ccc3c(c2cc1OC)C=NCC3 C01560118
CC(=O)/C=C/c1cn(c2c1cccc2)C(=O)C C12341330
Cc1ccc(cc1)n2cc(cn2)c3ccncc3 C01504668
C[C@H]1Cn2c(nnc2S1)c3cccs3 C00105856
Cc1ccn2c(c1)ncc2C(=O)C(F)(F)F C12616070
CC(=C[C@@H]1[C@H](C1(C)C)C(=O)N2CCOCC2)C C12951509
c1c(nc(nc1Cl)C(F)(F)F)N2CCCC2 C16678692
CC1=NC(=N[C@@H](C1)c2ccc(cc2)N(C)C)S C16886422
CCc1cc(cs1)c2nnc(n2C)S C08199724
c1c2c(sc1c3nnc(o3)CCl)CCC2 C19392792
Cc1c(sc2c1c(=O)n(cn2)CC(=C)C)C C19651599
C1CCC(CC1)N2C[C@@H](CC2=O)C(=O)Cl C33434072
C[C@@H](C#N)c1cnc2n1cc(cc2)Br C33507388
C[C@H](C#N)c1cnc2n1cc(cc2)Br C33507390
C[C@H]1CN([C@@H](CO1)C)c2ccc(cc2F)C=O C35787599
C[C@H]1CC[C@H]([C@@H](C1)N2CCOC(C2)(C)C)C#N C36232479
Cc1cc(n(n1)[C@H]2C[C@H](CC[C@@H]2C#N)C)C C37147465
CC[C@H]1CO[C@@H](CN1[C@@H]2CCCCCC2=O)C C37661188
C1CCc2c(c3c(s2)nc4n(c3=O)CCC4)C1 C00148062
c1ccc2c(c1)c(cs2)C(=O)n3cccn3 C00371486
c1cc2c(cc1c3nc(cs3)C=O)CCO2 C37974121
Cc1c(sc2c1c(nc(n2)C)SCC#N)C C04196768
C[C@@H]1C(=C2C(=NC(=NC2=O)SCC#C)S1)C C39922235
c1ccc(cc1)[C@@H](C#N)c2cn3ccccc3n2 C39982971
c1cc(oc1)[C@@H](c2ccc3c(c2)OCCO3)Cl C40269845
c1cc(oc1)[C@H](c2ccc3c(c2)OCCO3)Cl C40269846
C[C@@H]1COCCN1C(=O)/C(=C/c2cccs2)/C C40669595
CC/C=C(\C#N)/c1ccc2c(c1)OCCCO2 C41251204
C1CCc2c(c(nc(n2)C[C@H]3CCCO3)Cl)C1 C42403583
C1CC[C@@H]([C@@H](C1)C#N)N2CCO[C@@H]3[C@@H]2CCC3 C43425365
COC(=O)[C@]12CCCC[C@]1(CC=CC2)C#N C43761804
C1CCO[C@@H](C1)O[C@H]2C[C@@H]3C=C[C@H]4[C@@H]3[C@@H]2C(=O)C4 C43762156
CC(C)(C)OC(=O)N1CCC[C@H](C1)Cl C44136737
c1ccc(cc1)c2nc3n(n2)C[C@H](CS3)Cl C44549243
CC1=C[C@@H]2C=C[C@H]3[C@@H]2[C@@H]1[C@@H](C3)OS(=O)(=O)C C45070794
Cc1cc(ccc1C=O)N2CCO[C@@H](C2)C C50569357
Cc1cc(n(n1)C)S[C@H]2CCCC[C@H]2C#N C52309903
C[C@@H]1CN([C@@H](CO1)C)C[C@@H]2CCCCCC2=O C53927053
C1CC[C@@H](C(=O)CC1)CN2CCO[C@@H]3[C@@H]2CCC3 C53929106
Cc1cc(c(c(c1C)C(=O)[C@@H]2COCCO2)C)C C55297864
CC(=O)[C@H]1C[C@H](OC1=O)c2ccccc2Cl C57529499
CC(=O)c1cc(n(n1)C)c2ccc(s2)Cl C57533503
CC(=O)C1=NN([C@@H]2[C@H]1C3(CC3)C=C2)c4ccccc4 C59383914
C[C@H]1CCN([C@@H](C1)C)C(=O)C2(CCCC2)C#N C51733755
C1CC[C@H]2[C@H](C1)N(CCO2)C[C@@H]3CCCCC3=O C60720451
c1ccc2c(c1)CCCN(C2)c3ccnc(c3)C#N C62946033
c1ccc2c(c1)CCC[C@H]2c3nccc(n3)C=O C63158564
C(#N)c1c(nc(c(n1)Cl)Cl)Br C40435136
CC[NH+](CC)C[C@H]1[C@H]2[C@H](CC(=C)[C@H](CC/C(=C/[C@H]2O)/C)O)OC1=O C04041313
CS(=O)(=O)c1ccc(cc1)c2csc3n2cc(n3)C[NH3+] C11566936
C[C@@H]1C[NH+]2C[C@@]([C@@H]1O)(CN[C@@H]2c3ccc(c(c3)OC)OC)C C19324018
CC(C)[C@@H](c1nnc(o1)COc2cccc3c2CCCC3)[NH3+] C19786938
c1cc(ccc1N2CC[NH2+]CC2)S(=O)(=O)NC3CCCC3 C20397963
CC[NH+]1CCN(CC1)S(=O)(=O)c2cc(c(cc2F)F)N C20557794
c1ccc2c(c1)C[C@@H](O2)[C@@H](c3cc(cc(c3)Cl)[N+](=O)[O-])[NH3+] C21009774
C[C@H](C(=O)N1CCC[C@H]1c2cccs2)[NH+]3CCC(CC3)C(=O)N C25525730
c1cc(cc(c1)N2CC[NH2+]CC2)CC(=O)NC[C@@H]3CCCO3 C28510450
C[C@@H](c1ccc(cc1)S(=O)(=O)N[C@@H]2C[NH+]3CCC2CC3)O C35634548
CCN1CCN(CC1)S(=O)(=O)c2ccc(s2)CC[NH3+] C35679377
CC[C@H]1CO[C@@H](CN1S(=O)(=O)c2cccc(c2)C[NH3+])C C36134470
c1cc2c(c3c1C=C[C@@]4(O3)CCN(C4)CCC[NH3+])OCCO2 C36144638
c1cc2c(c3c1CC[C@@]4(O3)CCN(C4)CCC[NH3+])OCCO2 C36149332
Cc1c(n2cc(nc2s1)C[NH3+])c3ccc4c(c3)OCCO4 C36254876
c1cc(ccc1NC(=O)[C@@H]2CSC[NH2+]2)S(=O)(=O)C(F)F C37016263
CCN1CCN(CC1)S(=O)(=O)c2ccc(cc2)C#CC[NH3+] C37581263
CC[NH2+][C@@H](C)c1cccc(c1)O[C@H]2CS(=O)(=O)C[C@@H]2O C37708117
CCOC(=O)[C@@H]1CSCCN1C(=O)C2CCC(CC2)[NH3+] C37803904
c1cn(c[nH+]1)[C@@H]2CCC[C@H]2NC(=O)c3cc(c[nH]3)Br C37844933
c1cc2c(cc1Br)OCCC[C@@H]2[NH2+]Cc3nc[nH]n3 C37919865
c1c(cc(c2c1OCO2)Cl)[C@@H](CO)[NH2+]C[C@@H]3CCCO3 C38114979
C[C@]12C[C@H](CC(C1)(C)C)N(C2)C(=O)[C@@H](CCS(=O)(=O)C)[NH3+] C37820687
C1Cc2c(sc(c2C#N)NC(=O)CC[NH+]3CCC[C@H](C3)O)C1 C39538159
C[C@H](C(C)C)NC(=O)[C@H]1CN(CC12CC[NH2+]CC2)C(=O)C3CCC3 C39608011
C[C@H]1CCC[C@@H]([C@@H]1C)NC(=O)[C@@H]2CN(CC23CC[NH2+]CC3)C(=O)C C39637102
C1C[C@@H](CC=C1)C(=O)N2C[C@H](C3(C2)CC[NH2+]CC3)C(=O)NCCS C39662126
Cc1ccc(c(c1F)F)C(=O)N2C[C@H](C3(C2)CC[NH2+]CC3)C(=O)NC C39681548
c1ccc2=[NH+]CC(=c2c1)C3=NN[C@@H](N3C4CC4)SCCO C39947158
CC(C)(CNc1cn[nH]c(=O)c1Br)C[NH+](C)C C40040157
Cc1ccc(cc1)NC(=O)[C@H](C)[NH2+][C@]2(CCS(=O)(=O)C2)C C40461051
CC(C)Oc1ccc(cc1)S(=O)(=O)N2CCC[C@@H](C2)[NH3+] C41502211
Cc1ccc(cc1)CNC(=O)c2coc(n2)[C@@H]3CCC[NH2+]C3 C43215812
CCN1CCN(C(=O)C1=O)[C@H](c2cc(cs2)Br)[C@@H](C)[NH3+] C43287961
Cc1ccc(o1)[C@@H]([C@@H](C)[NH3+])Sc2nnc3n2CCCCC3 C43367315
C[C@@H]1CN([C@@H](CO1)C)S(=O)(=O)c2ccc(cc2)CC[NH3+] C44594428
C[C@@H]1CC[C@@H](C[NH2+]1)C(=O)NCc2ccc(cc2)S(=O)(=O)C C45174270
Cc1ccc(cc1)NC(=O)c2nnc(s2)[C@H]3CCC[NH2+]C3 C47218820
C[NH+]1CCC(CC1)NC(=O)C(=O)Nc2c(c(c(c(c2F)F)F)F)F C48773582
Cc1c(sc(n1)C)[C@H](C)NS(=O)(=O)C[C@@H]2CCC[NH2+]2 C49646253
CC1CCC(CC1)(C[NH3+])N(C)S(=O)(=O)N2CCCCC2 C50092792
C[C@H]1CCC[C@](C1)(C[NH3+])N(C)S(=O)(=O)c2cc(cnc2)F C50092942
CC(C)c1[nH+]c2cc(ccc2n1[C@]3(CCS(=O)(=O)C3)C)N C52854312
c1c(cc(c2c1C[C@H](O2)C[NH3+])S(=O)(=O)N3CCCC3)F C58020919
c1cc(c(cc1Br)CN2C(=O)C3(CC[NH2+]CC3)NC2=O)F C61409403
Cc1cc(cc(c1C)S(=O)(=O)N2CCC[C@H]2C[NH+](C)C)N C61642514
C[C@@]1(CC[NH2+]C1)C(=O)Nc2ccccc2S(=O)(=O)C(F)F C62893431
Cc1c(nnc(c1C(=S)N)N(C)CC2CC[NH+](CC2)C)C C63124862
CC(=O)NCc1ccc(s1)C(=O)N[C@H]2CC[NH+]3[C@@H]2CCCC3 C67165106
c1cc(ccc1[C@H](C2CC[NH+](CC2)[C@H]3CS(=O)(=O)C[C@@H]3O)O)Cl C67400587
c1cc(ccc1C2(CC[NH+](CC2)CCn3cncn3)O)Cl C19111967
c1ccc2c(c1)CC[NH+](C2)[C@H]3CC(=O)N(C3=O)c4cccc(c4)O C19766841
CSc1ccc(cc1)/C=N/N2[C@@H]3CS(=O)(=O)C[C@@H]3SC2=[NH2+] C09577342
COc1cc2c(cc1OC)n(c(n2)C3CC3)C4CC[NH2+]CC4 C36261673
CCC[NH+]1CCC(CC1)NC2CCN(CC2)S(=O)(=O)C C36828248
Cc1c(scn1)[C@@H](C)[NH2+]C2CCN(CC2)S(=O)(=O)C C37270426
C[C@@H](c1ccc(cc1)OCC#N)[NH2+][C@]2(CCS(=O)(=O)C2)C C37276032
CCCCN([C@H]1CCS(=O)(=O)C1)C(=O)[C@H]2CSC[NH2+]2 C37803553
COc1cc(c(cc1OC)Br)[C@H](C#N)N2CCC[NH2+]CC2 C37940338
Cn1cnnc1C[NH2+][C@@H]2CCOc3c2cc(cc3)Br C38007935
C[C@@H](C(=O)N1CCCCCC1)[NH2+]C[C@@H]2CCS(=O)(=O)C2 C38084082
c1cn(cn1)CC[NH2+]Cc2cc3c(c(c2)Cl)OCCCO3 C41063715
CC1CC[NH+](CC1)[C@H](CNC(=O)c2cc[n+](cc2)[O-])C(C)C C41402163
C1CC[NH2+][C@@H](C1)CCS(=O)(=O)N2CCO[C@@H]3[C@@H]2CCC3 C43427834
C1C[C@H]2[C@@H](C1)OCCN2S(=O)(=O)CCC3CC[NH2+]CC3 C43427837
CN(CCC1CC[NH2+]CC1)S(=O)(=O)N2CCCCCC2 C48259976
CC(C)(C)[NH+]1CCC(CC1)NC(=O)[C@H]2CCS(=O)(=O)C2 C48806830
CC[C@@H]1CO[C@H](CN1S(=O)(=O)CCC2CC[NH2+]CC2)C C48916440
C1CC[C@H]2[C@H](C1)CCCN2S(=O)(=O)CCN3CC[NH2+]CC3 C49643949
CC1CCC(CC1)N(C)S(=O)(=O)CCN2CC[NH2+]CC2 C49644973
C[C@H](C(=O)NC1CC1)[NH+]2CCC(CC2)C(=O)N3CCCCCC3 C50275586
CCN([C@H]1CCS(=O)(=O)C1)C(=O)CC[C@H]2CCCC[NH2+]2 C50946273
Cc1ccc(s1)C(=O)NC2CC[NH+](CC2)[C@H]3C[C@@H](OC3=O)C C51098310
CC(C)(C)[NH2+]C[C@]1(CCOC1)CN2CCS(=O)(=O)CC2 C51218021
C1C[C@H]([NH2+]C1)[C@H]2CCCN2C(=O)C[C@@H]3CCS(=O)(=O)C3 C51357909
CC[NH2+][C@@H]1CCCc2c1sc(n2)N(C)[C@@H]3CCS(=O)(=O)C3 C54904998
CC(C)CN1CCN(CC1)S(=O)(=O)C[C@@H]2CCCC[NH2+]2 C55083974
Cc1cc(n(n1)c2ccc(cc2)C(=O)N[C@@H]3CC[NH+](C3)C4CC4)C C60061271
C[C@@H](CNC(=O)[C@@H]1CCCN1C(=O)C2CCCCC2)[NH+](C)C C47856691
CCC[NH+]1CCC(CC1)NC(=O)/C=C/c2c(nn(c2C)C)C C61510201
C1CC1[NH+]2CCC(CC2)NC(=O)N3CCN(CC3)CC(F)F C61858692
CC[NH2+][C@@H]1CCCC[C@@H]1CN2CCN(CC2)S(=O)(=O)C C62096395
C[C@@H]1CCC[C@@H](C1)[NH2+]CCN2CCN(CC2)S(=O)(=O)C C62097418
CCOC(=O)[C@H]1CSCCN1C(=O)C2(CC[NH2+]CC2)C C62840544
CCC[C@@]1(CCC[NH2+]C1)C(=O)N(C)[C@H]2CCS(=O)(=O)C2 C62854446
CC(C)C(=O)N1CCC[C@H](C1)C(=O)N[C@@H]2CC[NH+](C2)C3CC3 C63114688
C1C[C@H](C[NH2+]C1)[C@H]2CCCN2S(=O)(=O)C[C@@H]3CCCO3 C63155810
C1C[C@@H](N(C1)S(=O)(=O)C[C@@H]2CCCO2)C3CC[NH2+]CC3 C63155811
c1ccc2=[NH+][C@H](C=c2c1)C(=O)N3CCC(CC3)CC(=O)NC4CC4 C63737829
C[C@@H]1C[C@@H](C[NH+](C1)C(C)(C)CNC(=O)[C@H](C)n2ccnc2)C C65142316
C1CCC(CC1)(C[NH+]2CCN(CC2)CC(=O)N3CCCC3)O C65170935
Cc1c(c(n(n1)C)Cl)C[NH+]2CCC[C@H](C2)NC(=O)C(C)C C66155858
CC1CC[NH+](CC1)C[C@H](CN2CCN(CC2)C(=O)C3CC3)O C66482457
CC1CCC(CC1)[NH+]2CCC(CC2)N(C)CC(=O)NCC#N C66497738
C[C@H]1C[C@H]1C(=O)N2CCCC[C@@H]2C(=O)NC[C@@H]3CC[NH+](C3)C C66652039
C[C@@H]1CN(C[C@H](O1)C)[C@@H](C(C)C)C(=O)NC[C@@H]2CC[NH+](C2)C C66652684
C[C@@H](C1CC1)N(C)S(=O)(=O)N[C@@H]2CC[NH+]3[C@@H]2CCCC3 C66911104
C[C@@H](C(=O)N1CCCC[C@H]1C[NH+](C)C)NC(=O)C2CCCC2 C66946860
CC(=O)NC[C@@H]1CCC[NH+](C1)CC(=O)N2CCCCCCC2 C67416452
CS(=O)(=O)N1CCC[C@@H](C1)[NH2+]Cc2ccc3c(c2)CCO3 C67503383
C1CCC2(CC1)[C@H](C(=O)NC(=O)[C@H]2C(=O)S)C#N C02601172
CN(C)C(=O)N1CCC[C@@H](C1)C(=O)NC2CCCCC2 C00262353
c1cc(c(cc1S(=O)(=O)N2CCOCC2)Cl)O C05578490
Cc1c(c([nH]c1C(=O)N2C[C@@H](O[C@H](C2)C)C)C)C(=O)C C09533019
C[C@@H]1[C@@H](Oc2ccccc2O1)C(=O)Nc3ccncc3 C14334422
CO[C@H]1C[C@@H]([C@H]2[C@@H](O1)CO[C@@H](O2)c3ccccc3)O C14589945
Cc1nc2n(n1)c3c(s2)[C@@H](NCC3)c4cccnc4 C28429068
C[C@@H]1c2cccn2CCN1C(=O)c3cc([nH]n3)C4CC4 C30260610
c1ccc2c(c1)c(ncn2)N[C@@H]3CCS(=O)(=O)C3 C32540762
C1CC[C@H]2[C@H](C1)CCCN2C(=O)C3=NNC(=O)CC3 C35165339
C[C@H]1CN([C@H](CO1)C)C(=O)c2ccc3c(c2)nc[nH]3 C35208150
C[C@H]1CN([C@@H](CO1)C)c2c(n3ccsc3n2)CO C35787996
C1C[C@H]2[C@@H](C1)Sc3nnc(n3N2)[C@@H]4CCCO4 C36151718
c1cc2c(cc1S(=O)(=O)N3CCNCC3)CCCO2 C36154961
c1csc2c1ncnc2NC3CCS(=O)(=O)CC3 C36332349
C[C@@H]1CN([C@@H](CO1)C)c2n[nH]c(=S)n2C(C)C C36865564
Cn1ccc(n1)N[C@@H]2CCS(=O)(=O)c3c2cccc3 C37560635
Cc1c(c(n[nH]1)C)C(=O)N2CCO[C@@H](C2)c3ccccc3 C37841834
C1CCN(CC1)C(=O)N[C@@H]2CCS(=O)(=O)C2 C04326606
C[C@@H]1c2ccsc2CCN1C(=O)C3=NNC(=O)CC3 C37977972
C[C@H]1c2ccsc2CCN1C(=O)C3=NNC(=O)CC3 C37977973
c1ccc(cc1)C2=NN=C[C@@H]2/C=C/3\C(=O)NC(=O)S3 C39314838
Cc1c(csn1)C(=O)Nc2c(nn(c2C)C)C C40757230
Cn1ccc(n1)NC(=O)c2cc3c(n2C)ccs3 C40786375
Cc1cc(=O)n2cc(sc2n1)NC(=O)CCl C41328674
CN(C)C(=O)NCC(=O)N1CCc2c1cccc2 C41428270
C[C@@H]1CCC[C@@H](C1)N(C)C(=O)C2=NNC(=O)CC2 C42239365
CC(C)(C)NC(=O)[C@@H]1CCCN(C1)C(=O)N(C)C C42404517
C1C[C@H]2[C@@H](C1)OCCN2C(=O)NC(=O)CCl C43428842
Cc1cc(=O)n(c(c1C(=O)[O-])C)[C@H]2CC[NH+](C2)C C43673721
C[C@@H]1CCCN(C1)C(=O)NC2CCN(CC2)C(=O)C C43881697
CC[C@H]1CN(CCO1)[C@@H]2CC3(CC[C@@H]2O)OCCO3 C44132610
C[C@@]1(CCS(=O)(=O)C1)NC(=O)C2(CCCC2)C#N C44300304
C[C@]1(CCS(=O)(=O)C1)NC(=O)C2(CCCC2)C#N C44300308
Cn1cc(cn1)c2csc3c2c(=O)[nH]c(n3)CCl C44496630
CNC(=O)[C@H]1CCCCN1C(=O)C2(CCCC2)C#N C44766910
C[C@H]1CCCC[C@@H]1NC(=O)C2=NN(C(=O)CC2)C C45550000
C[C@@H]1CCc2c(sc(n2)NC(=O)[C@H]3COCCO3)C1 C48127545
Cc1cc(c(s1)C)C(=O)NC2=NC(=O)N(CC2)C C48602008
Cc1cc(c(o1)C)C(=O)NC2CCC3(CC2)OCCO3 C48606962
CC(C)(C)C1CCN(CC1)C(=O)C2=NNC(=O)CC2 C50349334
CC1(CN(CCO1)C(=O)c2cc(c(nc2)NC)Cl)C C50768937
C[C@@H]1CC(=O)N([C@@H]([C@@H]1C(=O)[O-])C)C2CC[NH+](CC2)C C51603123
c1ccc(cc1)[C@H]2c3nnc(n3CCN2)[C@@H]4CCOC4 C53711389
c1ccc(cc1)[C@H]2c3nnc(n3CCN2)[C@H]4CCOC4 C53711395
Cc1c(c(on1)Cl)CC(=O)/N=C\2/NCCS2 C60349353
C[C@H]1CN(CCCO1)C(=O)NC(=O)[C@@H](C)Cl C61937843
c1csc2c1ncnc2[NH+]3CC[C@H](C3)C(=O)[O-] C62133218
CC1=C2[C@@H](SCC(=N[C@@H]2N=N1)O)c3cccnc3 C63795812
CCNC(=O)c1cnc2n(c1=O)c3c(s2)CCC3 C64960376
c1ccc(c(c1)/C=N/NC(=O)c2cccc(c2)S(=O)(=O)Nc3ccc(cc3)Cl)C(F)(F)F C03213839
CC(=O)c1cccc(c1)NC(=O)c2ccc(cc2)CNS(=O)(=O)c3ccc(cc3)C(C)(C)C C02861866
Cc1ccc(cc1)S(=O)(=O)Nc2ccc(cc2)C(=O)N/N=C/c3c(cccc3Cl)Cl C04231825
Cc1cccc(c1)C(=O)Nc2c(c(c(s2)C(=O)Nc3cccc(c3)C(F)(F)F)C)C(=O)OC C08926539
c1ccc2c(c1)[nH]c(n2)/C(=C/c3ccc(cc3)OCC(=O)Nc4c(cccc4Cl)Cl)/C#N C09187417
COC(=O)[C@@](C(F)(F)F)(Nc1c(c2c(s1)CCCCC2)C#N)NC(=O)c3ccc(cc3)Cl C02281905
Cc1cccc(c1NC(=O)C2(CCCCC2)N(Cc3ccco3)C(=O)Cc4cc5ccccc5[nH]4)C C09434931
C[C@@H](c1ccc(cc1Cl)Cl)NC(=O)COC(=O)CNC(=O)C23CC4CC(C2)CC(C4)C3 C09493597
c1ccc(cc1)[C@H](c2c3ccccc3ccc2O)NC(=O)c4ccc(cc4)S(=O)(=O)N5CCCC5 C09590613
C[C@@]1(C(=O)N(C(=O)N1)CC(=O)N[C@@H](c2ccccc2)c3ccc(cc3)Cl)c4ccc5c(c4)CCC5 C09834908
CC(C)[C@@H](C(=O)OCc1[nH]c(=O)c2c(n1)ccs2)Nc3ccc(cc3Cl)C(F)(F)F C09884391
Cc1ccc(cc1)C(=O)N[C@](C(=O)OC)(C(F)(F)F)Nc2c(c3c(s2)C[C@@H](CC3)C)C#N C02191770
Cc1ccc(c(c1)O[C@@H](C)C(=O)NNC(=O)COc2ccc(cc2Br)C(C)C)C C14008715
Cc1cccc(c1O[C@@H](C)C(=O)NNC(=O)COc2ccc(cc2Br)C(C)C)C C14639367
Cc1cc(ccc1OCC(=O)NNC(=O)[C@@H](C)Oc2ccc(cc2)C(C)(C)C)Br C14665887
c1ccc(cc1)C(c2ccccc2)C(=O)NCC(=O)N/N=C/c3ccc(o3)c4ccc(cc4)Cl C03145762
Cc1ccc(cc1C)NS(=O)(=O)c2ccc(c(c2)C(=O)NCc3ccc(cc3)N(C)C)Cl C15134422
CC[C@@H](C)[C@H](C(=O)Nc1nnc(s1)c2ccc(cc2)Br)NC(=O)c3ccc(cc3)C C16571502
Cc1ccc(c(c1)C)NC(=O)c2c(c(c(s2)NC(=O)c3cc(sc3)C)C(=O)OC(C)C)C C20357031
Cc1ccc(cc1C)NS(=O)(=O)c2ccc(c(c2)C)OCC(=O)N[C@H](C)c3ccc(cc3)F C22537388
C[C@@H](C(=O)Nc1ccc(c(c1)C(F)(F)F)Cl)Sc2[nH]nc(n2)c3ccc(cc3)OC C23566080
C[C@@H](C(=O)NC12CC3CC(C1)CC(C3)C2)Sc4nnc(n4C5CC5)c6c[nH]c7c6cccc7 C26614764
Cc1ccc(cc1)S(=O)(=O)/N=C(/c2ccccc2)\N=C(Nc3ccccc3)Nc4ccccc4 C27515299
COc1ccc(cc1)NC(=O)c2ccc(cc2)NS(=O)(=O)c3ccc(cc3)c4ccccc4 C33130326
CC[C@@H](C)NC(=O)c1ccc(nc1)Sc2ccc(cc2)NS(=O)(=O)c3ccc(cc3C)C C33138371
Cc1cc(c(c(c1)C)S(=O)(=O)Nc2ccc(cc2)Sc3ccc(cn3)C(=O)NCC=C)C C33138582
C[C@@H]1CCc2c(sc3c2c(=O)[nH]c(n3)[C@H](C)Sc4nnc(s4)NCc5ccc(cc5)F)C1 C21738076
Cc1ccc(cc1)NC(=O)NC[C@H]2c3cc(c(cc3CCN2Cc4cccc(c4)C)OC)OC C36048506
COc1ccc(cc1COc2ccccc2F)[C@@H]3c4c(c5ccccc5[nH]4)C[C@H](N3)C(=O)OC C36368103
CC(C)(C)NC(=O)[C@H](c1cccc(c1)OC)N(c2cccc(c2)Cl)C(=O)c3ccc(cc3)O C36484629
Cc1ccc(cc1)[C@@H](C(=O)NC(C)(C)CC(C)(C)C)N(C2CCCCC2)C(=O)[C@@H]3CCC(=O)N3 C36490930
C[C@H]1[C@@H](C[C@@H]2C[C@H]1C2(C)C)C(=O)N(Cc3ccco3)[C@H](c4ccc(cc4)O)C(=O)NC(C)(C)C C36495396
CCCN([C@@H](c1ccc(c(c1)OC)O)C(=O)NC(C)(C)C)C(=O)[C@@H]2C[C@@H]3C[C@H]([C@H]2C)C3(C)C C36562315
CCOc1ccccc1NC(=O)c2c3c(sc2NC(=O)COc4ccccc4)CCCCC3 C02948300
CC(C)(C)c1ccc(cc1)OCC(=O)Oc2ccc3c(c2)OC(=C([C@@H]3c4ccc(cc4)F)C#N)N C38652922
Cc1cc(ccc1Cl)OCC(=O)Oc2ccc3c(c2)OC(=C([C@H]3c4cccc(c4)F)C#N)N C38678171
Cc1cccc(c1OCC(=O)Oc2ccc3c(c2)OC(=C([C@H]3c4ccc(cc4)SC)C#N)N)C C38682382
C[C@H]1CCCC[C@H]1NS(=O)(=O)c2cccc3c2cccc3S(=O)(=O)N[C@H]4CCCC[C@@H]4C C27529492
CC1=C([C@H](C(=C(N1)SCC(=O)NC23CC4CC(C2)CC(C4)C3)C#N)c5ccccc5)C(=O)OC C39327117
Cc1ccc(cc1)NC(=O)[C@H](c2ccccc2)OC(=O)CNC(=O)C34CC5CC(C3)CC(C5)C4 C39640277
C=CCNC(=O)c1c2c(sc1NC(=O)/C(=C/c3ccc(o3)c4ccc(cc4)Cl)/C#N)CCCC2 C39992771
CCCCC1CCC(CC1)C(=O)Nc2c(c3c(s2)C[C@H](CC3)C)C(=O)N[C@H]4CCS(=O)(=O)C4 C40038603
CC[C@@H](C)NC(=O)c1c(c\2c(o1)CCC/C2=N\NC(=O)C(c3ccccc3)c4ccccc4)C C40815400
Cc1c\2c(oc1C(=O)NC3CCCCC3)CCC/C2=N\NC(=O)C(c4ccccc4)c5ccccc5 C40815491
Cc1ccc(c(c1)Br)O[C@H](C)C(=O)N/N=C\c2cc(c(c(c2)Br)O)OC C40847895
CCc1ccc(c(c1NC(=O)CN2C(=O)[C@@](NC2=O)(CC)c3ccc(cc3)Cl)CC)Cl C45631179
CCCCC1CCC(CC1)C(=O)Nc2ccc(c(c2)C)NC(=O)c3cccc(c3)S(=O)(=O)C C27994789
C[C@@H](c1cccc(c1)NC(=O)c2ccccc2)NC(=O)c3ccc(o3)COc4ccc(cc4)F C32255153
Cc1cc(cc(c1)NS(=O)(=O)c2ccc3c(c2)[C@H]4C=CC[C@H]4[C@H](N3)c5ccc(c(c5)OC)OC)C C58846673
C[C@H](C(=O)NNC(=O)COc1ccc(cc1Cl)Br)Oc2ccc(cc2)C(C)C C14040268
CC(=O)N[C@@H]1[C@@H](C=C(O[C@@H]1[C@@H]([C@@H](C[NH3+])O)O)C(=O)[O-])O C03871304
CC(=O)N[C@@H]1[C@H](C=C(O[C@@H]1[C@@H]([C@@H](C[NH3+])O)O)C(=O)[O-])O C03871306
CC(=O)N[C@@H](CO)/C(=N/NC(=O)N)/c1ccc(cc1)[N+](=O)[O-] C04338435
CC(=O)N[C@H]1CCC[C@@H](C1)C(C(=O)NN)C(=O)NN C01679070
CC(C)[C@H](C(=O)[O-])NC(=O)C1(CCCC1)NC(=O)C[NH3+] C04896133
CC(=O)N[C@H]1[C@H](C=C(O[C@@H]1[C@@H]([C@@H](CO)O)O)C(=O)[O-])[NH3+] C03590792
[C@@H]1([C@H](NC(=O)NC1=O)O)N=C2C(=O)NC(=O)NC2=O C05224962
c1ccc2c(c1)c3c([nH]2)nc(nn3)N/N=C\[C@H]([C@@H]([C@@H](CO)O)O)O C05517999
c1cc(c(c(c1)[N+](=O)[O-])C(=O)[O-])C(=O)NNC(=[NH2+])N C05670444
C[C@@H](NC(=O)[C@@H](CC(=O)[O-])[NH3+])NC(=O)N(C)C(C)(C)C C01643524
c1cc(ccc1NC(=O)/C=C/C(=O)[O-])S(=O)(=O)NC(=[NH2+])N C04187766
C1CNC(=O)[C@H]([C@@H]1O[C@@H]2[C@@H]([C@@H]([C@@H](CO2)O)O)O)O C06613553
C1[C@@H]([C@H]([C@@H]([C@@H](O1)O[C@@H]2CO[C@@H]([C@@H]([C@@H]2O)O)O)O)O)O C13371743
CNC(=S)NN[C@@]1([C@H]([C@@H]([C@H](O1)CO)O)O)CO C16189339
CC(=O)NC1=C(N=C(N(C1)C)OC)N[C@H]2[C@@H]([C@H]([C@@H](CO2)O)O)O C16958372
C1CCC(CC1)NC(=O)NC(=O)CSC[C@@H](C(=O)[O-])[NH3+] C35082943
C[C@H](C(=O)N)NC(=O)COc1ccc(cc1)/C(=N/O)/N C35797033
c1cc(ccc1CS(=O)(=O)NCCS(=O)(=O)N)N C36744589
CN(CC(=O)N)C(=O)COc1ccc(cc1)/C(=N/O)/N C37269405
CC(=O)NCCNS(=O)(=O)c1c(nc2n1ccs2)NN C37556337
C[C@]1([C@@H]2C(=c3cc(c(cc3=[NH+]2)O)O)C[C@@H]([NH2+]1)C(=O)[O-])C(=O)[O-] C39738214
C1CCC(C1)(C(=O)N[C@@H](CCC(=O)N)C(=O)[O-])[NH3+] C40479075
CO[C@@H]1C[C@H](N(C1)C(=O)[C@@H](CC(=O)N)[NH3+])C(=O)[O-] C40480615
C1CS(=O)(=O)C[C@@H]1N(CC(=O)[O-])C(=O)[C@H](CC(=O)N)[NH3+] C40483551
Cc1c(c(n(n1)CC(=O)OCC(=O)NC(=O)N)C)N C41094624
C[C@H]([C@H]1CCCO1)NC(=O)NC(C(=O)N)C(=O)N C42325968
C[NH+]1CC[C@H](C1)NC(=O)N[C@@H](CC(=O)N)C(=O)[O-] C42549779
C1=C(O[C@@H]([C@H]([C@@H]1[NH3+])O)[C@H]([C@@H](CO)O)O)C(=O)[O-] C44019148
c1c(cc(c(c1[C@@H](CC(=O)[O-])[NH3+])O)[C@@H](CC(=O)[O-])[NH3+])Cl C44216113
c1c(c[nH]c1C(=O)NCCCS(=O)(=O)N)N C45063740
CC(C)[C@@H](C(=O)NNC(=O)[C@@H]1CCCO1)NC(=O)N C46595065
CC[C@H](CO)NC(=O)C(=O)Nc1c(ccs1)C(=O)N C47962638
C[C@@H](C(=O)NNC(=O)C(=O)NC(C)C)NC(=O)N C48482454
C[C@@H]([C@H](C(=O)[O-])NC(=O)NCCN1CC[NH2+]CC1)O C48842426
CC[NH+]1CCC[C@H](C1)NC(=O)N[C@@H](CC(=O)N)C(=O)[O-] C49227670
C1CN(C[C@H]1[NH3+])C(=O)N[C@@H](CCC(=O)N)C(=O)[O-] C50244442
CCNC(=O)[C@H](C)NC(=O)c1c(c(n[nH]1)C2CC2)N C50323847
c1c([nH]c[nH+]1)C[C@@H](C(=O)[O-])NC(=O)N[C@@H]2CCCNC2=O C50398225
C[C@H](CNS(=O)(=O)c1c[nH]nc1)/C(=N/O)/N C54156181
c1cc2c(cc1[N+](=O)[O-])nc([nH]2)/C(=C(/NCC[NH3+])\[O-])/[N+](=O)[O-] C27571363
C1C[C@H](CN(C1)C(=O)CCCCNC(=O)N)C(=O)N C61497183
C1[C@@H](NCS1)C(=O)N(CC(=O)N)CC(=O)N C61808733
c1cc(sc1C#CCCO)C(=O)N(CC(=O)N)CC(=O)N C61809641
c1c(c(n[nH]1)C(=O)NCCCS(=O)(=O)N)N C62812093
CC[C@]1(CCC[NH2+]C1)C(=O)N[C@@H](CC(=O)N)C(=O)[O-] C62858459
C[C@]1(CCC[NH2+]C1)C(=O)N[C@H](CCC(=O)N)C(=O)[O-] C62858521
CC[C@@]1(CC[NH2+]C1)C(=O)N[C@@H](CC(=O)N)C(=O)[O-] C62897831
CCCN1[C@H](C(=C(NC1=O)[O-])C(=O)CSc2[nH]nc(n2)C)[NH3+] C39933574
C[NH2+]C[C@H](c1ccc(c(c1)O)O[C@H]2[C@H]([C@H]([C@@H]([C@@H](O2)C(=O)[O-])O)O)O)O C65740717
C[NH2+]C[C@@H](c1cccc(c1)O[C@H]2[C@H]([C@@H]([C@@H]([C@@H](O2)C(=O)[O-])O)O)O)O C65748441
c1ccc(cc1)[C@H](C(=O)N/N=C/c2cc(ccc2OC(=O)c3ccc(cc3)Cl)Br)O C04283144
Cc1ccc(cc1C)S(=O)(=O)c2c3c(nc4ccccc4n3)n(c2N)CCC5=CCCCC5 C02405305
Cc1ccccc1C(=O)Nc2c(c(c(s2)C(=O)Nc3cccc(c3)C(F)(F)F)C)C(=O)OC C08926536
c1ccc2c(c1)cc(o2)C(=O)NC(=S)Nc3ccc4c(c3)nc(o4)c5ccc(cc5Cl)F C02318873
CC(C)c1ccc2c(c1)nc(o2)c3ccc(c(c3)NC(=S)NC(=O)/C=C/c4ccco4)Cl C01157671
c1cc(ccc1C2CCCCC2)/N=C/3\NC(=O)[C@H](S3)CC(=O)Nc4ccc(cc4)OC(F)(F)F C12368744
CCc1ccc(cc1)/C=c\2/c(=O)n3c(=C([C@H](C(=C3N)C(=O)OCC)c4ccc(cc4)CC)C#N)s2 C03117508
CCC(=O)Nc1ccc(cc1)NC(=O)CSc2c3c4c(sc3nc(n2)C(C)C)CCCC4 C01378864
CC(C)Oc1c(cc(cc1Cl)[C@@H]2C(=C(NC(=O)N2)c3ccccc3)C(=O)c4ccccc4)OC C02773362
c1ccc(cc1)c2ccc(o2)/C=C/C(=O)NC(=S)Nc3ccc(cc3)c4cc5ccccc5oc4=O C13946224
Cc1ccc(cc1C)NS(=O)(=O)c2ccc3c(c2)[C@H]4C=CC[C@H]4[C@@H](N3)c5ccc(c(c5)OC)OC C14479135
Cc1cc(cc(c1)NS(=O)(=O)c2ccc3c(c2)[C@H]4C=CC[C@@H]4[C@@H](N3)c5ccc(c(c5)OC)OC)C C14479339
Cc1cccc(c1NS(=O)(=O)c2ccc3c(c2)[C@H]4C=CC[C@H]4[C@@H](N3)c5ccc(c(c5)OC)OC)C C14479443
Cc1ccc(c(c1)Sc2ccc(cc2)NC(=O)CN3C(=O)[C@](NC3=O)(C)c4ccc(c(c4)F)F)C C16463571
c1cc(ccc1Cc2nc(sn2)N3CCC(CC3)CNC(=O)Nc4ccc(cc4)C(F)(F)F)F C16494989
Cc1ccc(cc1)Cc2nc(sn2)N3CCC(CC3)CNC(=O)Nc4ccc(cc4)C(F)(F)F C16514242
CC[C@H](C)[C@@H](C(=O)Nc1nnc(s1)c2ccc(cc2)F)NC(=O)C34CC5CC(C3)CC(C5)C4 C16606656
CC1=C([C@@H](NC(=S)N1C)c2cccc(c2)NC(=O)c3ccc(c(c3)Cl)Cl)C(=O)OC(C)C C16609692
CCOc1cc(cc(c1O)Br)[C@H]2C3=C(CCCC3=O)NC(=C2C(=O)OC4CCCC4)C C00844195
CCOc1cc(cc(c1O)Cl)[C@@H]2CC(=O)NC3=C2C(=O)C[C@@H](C3)c4ccc(cc4)OCC(C)C C21224663
Cc1cc(cc(c1CCNC(=O)CN2C(=O)[C@]3(CCCc4c3cccc4)NC2=O)C)C(C)(C)C C21927431
c1ccc(cc1)Nc2nc3c(s2)cc(s3)C(=O)NC[C@H](c4ccc(cc4)F)N5CCOCC5 C12553985
CCCc1ccc(cc1)[C@@H](c2cccs2)NC(=O)CN3C(=O)[C@]4(CCCc5c4cccc5)NC3=O C24647934
CCCc1ccc(cc1)[C@H](c2cccs2)NC(=O)CN3C(=O)[C@@]4(CCCc5c4cccc5)NC3=O C24647942
CCc1ccc(cc1)/C=c/2\c(=O)n3c(=C([C@H](C(=C3N)C#N)c4ccc(cc4)CC)C(=O)OCC)s2 C02334263
c1ccc(cc1)n2c-3[nH+]c(=O)c(cc3c([n-]2)c4ccc(cc4)F)CNc5ccc(cc5)OC(F)(F)F C13564731
CC[C@H]1C(=O)N(Cc2cc(ccc2O1)NC(=O)Nc3ccccc3)Cc4ccc(cc4Cl)F C35558771
Cc1ccc(o1)CN([C@@H](c2ccccc2O)C(=O)NC(C)(C)C)C(=O)[C@@H]3C[C@@H]4C[C@H]([C@H]3C)C4(C)C C36556869
CC(C)c1cccc(c1NC(=O)CN2C(=O)[C@](NC2=O)(C)c3ccc(cc3)C(C)(C)C)C(C)C C36859410
CC[C@@H](C)Oc1cccc(c1)C(=O)Nc2ccc3c(c2)N/C(=C/4\C=CC(=O)C(=C4)Br)/O3 C32116480
Cc1ccc(cc1)[C@@H]2c3ccc(cc3OC(=C2C#N)N)OC(=O)COc4ccc(cc4)C(C)(C)C C38649252
c1ccc(cc1)COc2ccc(cc2)[C@H]3c4ccc(cc4OC(=C3C#N)N)OC(=O)c5cccs5 C38650926
CCc1ccc(cc1)O[C@H](C)C(=O)Oc2ccc3c(c2)OC(=C([C@H]3c4ccc(cc4)Cl)C#N)N C38651414
CCc1ccc(cc1)O[C@@H](C)C(=O)Oc2ccc3c(c2)OC(=C([C@@H]3c4cccc(c4)F)C#N)N C38678292
c1cc(c(c(c1)Cl)[C@@H]2c3ccc(cc3OC(=C2C#N)N)OC(=O)COc4ccc(cc4)F)Cl C38679551
CCOc1cccc(c1)[C@H]2c3ccc(cc3OC(=C2C#N)N)OC(=O)c4cccc5c4cccc5 C38684934
c1cc(cc(c1)Br)Nc2cc(ncn2)N3CCC[C@@H]3C(=O)Nc4cccc5c4CCCC5 C39301020
c1cc(cc(c1)Br)Nc2cc(ncn2)N3CCC[C@H]3C(=O)Nc4cccc5c4CCCC5 C39301021
CC(=NNC(=O)c1c2c(sc1NC(=O)c3cccc(c3)Oc4ccccc4)CCCCC2)C C39700526
CC(=O)Nc1ccc(cc1)NC(=O)c2cc(nc3c2cccc3)c4ccc(o4)c5ccccc5Cl C39892448
CCOc1ccc(cc1)C[C@@H]2C(=O)N/C(=N\N=C\c3c4ccccc4[nH]c3c5ccccc5)/S2 C40476138
COc1cc(ccc1O)[C@H](C(=O)NC2CCCCC2)N(c3ccccc3)C(=O)C4CCCCC4 C36604875
COc1ccc(cc1)C(=O)N(c2ccccc2)[C@@H](c3ccc(cc3)O)C(=O)NC4CCCCC4 C36608238
c1ccc(cc1)c2ccc(o2)/C=C/C(=O)NC(=S)Nc3ccc4c(c3)nc(o4)c5ccc(cc5)F C57315875
Cc1ccc(cc1C)n2c(cc(c2C)/C=N/NC(=O)C(=O)Nc3ccc(c(c3)C(F)(F)F)Cl)C C58913320
CC(C)(C(=O)Nc1ccc2c(c1)nc(o2)c3ccc(c(c3)Br)O)Oc4ccccc4 C22432929
C[C@@H]1CCc2c(sc3c2C(=N[C@@H](N3)c4ccc(cc4)OC(=O)/C=C/c5ccc(cc5)OC)O)C1 C15947555
CC(C)CN1[C@H]2CCCCC2=C([C@@H](C1=O)C(=O)Nc3nc(cs3)C45CC6CC(C4)CC(C6)C5)O C63426630
c1ccc(cc1)COc2ccc(cc2)C3=NN=C4[C@H]3[C@@H](C(=C(O4)N)C#N)c5c(cccc5Cl)Cl C09292305
CCc1c(sc(c1C#N)NC(=O)c2cc3n(n2)[C@@H](C[C@@H](N3)c4ccc(cc4)Cl)C(F)(F)F)C C03011524
C[C@@H]1CCc2c(sc3c2c(ncn3)Nc4cccc(c4)O)C1 C00132529
Cc1ccc(cc1)C(=O)Nc2c([nH]c3c2c4c(s3)CCCC4)C#N C00194046
Cc1ccc(cc1)c2csc(n2)n3c(cc(n3)c4ccc(cc4)F)N C01415867
c1ccc(cc1)c2csc3c2c(ncn3)Nc4cccc(c4)O C00148654
Cc1ccc(o1)c2cc(nc3c2c(c(s3)C(=O)c4ccccc4)N)C C00496063
CC(=O)c1c(c2c(c(nnc2s1)c3ccccc3)c4ccccc4)N C00154453
Cc1ccc(cc1Cl)n2nc3cc(c(cc3n2)Br)N C00569819
c1cc(ccc1C(=O)N/N=C/c2cc(cc(c2O)Cl)Cl)Cl C00485133
c1ccc(cc1)c2c(c3cc4c(cc3nn2)c5ccccc5o4)N C05463486
c1cc(cc(c1)NC(=O)N2[C@H]3CCCC[C@@H]3NC2=S)C(F)(F)F C01099516
CC1(O[C@@H](C=C(O1)/C=C/c2ccc(c(c2)O)O)c3ccccc3)C C02922884
c1ccc2c(c1)ccc(c2O)/C=N/NC(=O)c3cccc(c3)Cl C00064395
Cc1ccc(cc1Cl)NC(=O)N2CCC(=CC2)c3ccc(cc3)O C12913881
Cc1ccc(cc1)c2nc(c(s2)C(=O)Nc3ccc4cc[nH]c4c3)C C13687074
COc1ccc(c2c1[C@@H]3C=CC[C@H]3[C@@H](N2)c4c[nH]c5c4cccc5)OC C14544726
c1ccc(cc1)C=NNC(=O)c2cccc3c2[nH]c4c3CCCC4 C16663606
c1ccc2c(c1)ccc(c2/C=N\Nc3nc4c(s3)CCCC4)O C16777213
c1cc(ccc1[C@H]2[C@H]3CCCC=C3C(=C(C2(C#N)C#N)N)C#N)Cl C00282928
c1ccc(cc1)c2c3c(ncnc3oc2c4ccc(cc4)Cl)N C19894494
Cc1cc(cc(c1)[N+](=O)[O-])[C@@H](c2cc(ccc2F)Br)N C19971302
C[C@H]1CCc2c(sc3c2c(ncn3)Nc4ccccc4O)C1 C20321279
Cc1ccc(c(c1)C)c2nc(cs2)c3ccc4c(c3)[nH]c(=O)[nH]4 C20673277
Cc1cc(c2c(c1)nc(o2)c3cc(c(c(c3)Br)OC)N)C C26509127
c1cc2c(cc1C(=O)Nc3ccc4c(c3)CCO4)c5c([nH]2)CCCC5 C31342632
C[C@H]1CCc2c(sc3c2c(ncn3)Nc4ccc(cc4)O)C1 C20321292
Cc1ccccc1Nc2c(nc3n2ccs3)c4cccc(c4)O C35622683
c1cc(ccc1c2nc(on2)c3cc(ccc3N)F)Br C35659405
c1cc(ccc1c2nc(on2)c3ccc(c(c3)N)F)Br C37606082
Cc1ccc(cc1F)c2nc(on2)c3ccc(cc3N)Br C37742677
c1cc(ccc1c2nc(on2)c3ccc(cc3N)Br)F C37742687
c1ccc(cc1)/C=C/2\CCC[C@H]3C2=NN([C@H]3c4ccccc4)C(=O)N C04427967
c1ccc(cc1)/C=C/2\CCC[C@@H]3C2=NN([C@H]3c4ccccc4)C(=O)N C01509898
CCc1ccc(cc1)[C@@H]2[C@H]3C[C@@H](CC=C3C(=C(C2(C#N)C#N)N)C#N)C C39325046
CO[C@H]1C[C@]2(CC[C@@H](C2)c3ccccc3O)N(C1)c4ccccc4O C39503429
Cc1cccc(c1)/C=C\2/C(=O)N=C(S2)Nc3cc(ccc3O)C C39869609
c1ccc(c(c1)/C=C\2/C(=N/c3ccc(cc3)Cl)/NC(=O)S2)O C39886155
c1cc(c(cc1NC(=O)Nc2nc3c(s2)CCCC3)Cl)Cl C44449925
c1ccc-2c(c1)Cc3c2ccc(c3)NC(=O)C(=O)NC4CCCCC4 C48585441
Cc1c(c([nH]n1)C(=O)N[C@@H]2CCCC[C@H]2C(C)(C)C)Br C48891144
C/C(=N/O)/C1=CC[C@H]2[C@@]1(CC[C@@H]3[C@@H]2CC[C@@H]4[C@@]3(CC/C(=N/O)/C4)C)C C04041107
Cc1ccc(cc1OC)c2c(noc2N)c3ccc(s3)Cl C51172400
Cc1ccc2c(c1)[nH]c(n2)/C(=C/c3cc(cc(c3O)Cl)Cl)/C#N C03998294
c1ccc2c(c1)-c3ccccc3C2=N/N=C/c4cccc(c4O)O C07860438
c1ccc(cc1)N2CCN(C2c3ccc(cc3O)O)c4ccccc4 C59502153
Cc1cccc(c1)/N=C/2\NN=C(CS2)c3c([nH]c4c3cccc4)C C13121761
Cc1ccc(o1)[C@H]2Nc3c(c4c(s3)C[C@H](CC4)C(C)(C)C)C(=O)N2 C03647342
c1cc(c(cc1c2nc(on2)c3ccc(c(c3)N)Cl)Cl)F C62790741
Cc1ccc(cc1)c2nc(on2)c3cccc(c3N)Br C62826684
CC(C)(C)[C@H]1CCc2c(sc3c2C(=N[C@@H](N3)c4ccco4)O)C1 C04153189
Cc1ccc(o1)[C@H]2Nc3c(c4c(s3)C[C@H](CC4)C(C)(C)C)C(=N2)O C03647342
Cc1cc2c(c(=O)n1Cc3ccc(c(c3)OC)OC)[C@H](C(=C(O2)N)C#N)c4cccc(c4)F C02439799
c1cc(cc(c1)Br)C(=O)NCC(=O)N/N=C/c2coc3ccc(cc3c2=O)Cl C02532023
CC1=C([C@H](NC(=O)N1)c2cc3c(cc2Br)OCO3)C(=O)OCCSC C08443450
CCNC(=O)NC(=O)[C@@H](C)Sc1nc2c(c3c(s2)C[C@@H](CC3)C)c(=O)n1CC=C C03522001
Cc1c(c2ccccc2[nH]1)C(=O)Nc3ccc(c(c3)S(=O)(=O)N4CCCCC4)OC C08704168
c1ccc(cc1)C[C@@H](C(=O)NC2CCCC2)NC(=O)N3C[C@H]4C[C@@H](C3)c5cccc(=O)n5C4 C02149273
Cc1cc2c(cc1S(=O)(=O)[C@@H](C)CC(=O)Nc3ccc(cc3)C(C)C)OCC(=O)N2 C09151792
CCCOc1ccc(cc1)[C@@H]2c3c(nn(c3NC(=O)[C@H]2NC(=O)c4cccc(c4)C)C)C C09252598
Cc1c(ccc2c1oc(=O)c3c2cccc3)OCC(=O)N(C)C[C@@H](c4ccc(cc4)O)O C09410590
c1cc(ccc1NC(=O)CC2CCCC2)NS(=O)(=O)c3ccc4c(c3)OCCCO4 C09467476
COCCNC(=O)[C@@H]1[C@@H](Nn2c(nnc2S1)c3ccccc3)c4ccc(cc4)Cl C09593822
C[C@H]1CCc2c(c(c3ccccc3n2)C(=O)OCC(=O)NNC(=O)c4cccs4)C1 C02639221
Cc1ccc(cc1)N(C)S(=O)(=O)c2cccc(c2)C(=O)Nc3ccc(cc3)NC(=O)C C02619413
Cc1ccc(cc1[N+](=O)[O-])NC(=O)C[C@H]2C(=O)Nc3cc(ccc3S2)C(F)(F)F C09870010
Cc1cc(cc(c1)NC(=O)[C@H]2CC23CCN(CC3)C(=O)Cc4ccc(cc4)N5CCNC5=O)C C12039500
Cc1cnc(c(n1)c2cc3c(c(c2)F)O[C@H](C3)CNC(=O)c4cc(n[nH]4)CC(C)C)C C12218833
c1ccc(cc1)CC2CCN(CC2)C(=O)c3cc(nc4n3cnc4C(=O)N)c5ccccc5 C12520153
Cc1cc(c(n1C(C)C)C)C(=O)Nc2ccccc2C(=O)Nc3ccc4c(c3)OCCO4 C12898580
Cc1nc(c2c(csc2n1)c3ccc(c(c3)OC)OC)N4Cc5ccccc5C[C@@H]4C(=O)N C14129613
c1cc2c(cc1S(=O)(=O)NCC3CCC(CC3)C(=O)N4CCCCCC4)CCCC(=O)N2 C15731418
Cc1ccc(cc1S(=O)(=O)N2CCCCC2)C(=O)NNC(=O)C34CC5CC(C3)CC(C5)C4 C15900729
Cc1c(sc(n1)NS(=O)(=O)c2ccccc2)C(=O)N/N=C(/C)\c3ccc(cc3)F C15974279
C[C@@]1(C(=O)N(C(=O)N1)CC(=O)Nc2ccc(cc2)N3CCCC3)c4ccc(c(c4)F)F C16464066
C[C@@H](C(=O)NNC(=O)c1cc2c(c(c1)Cl)OCO2)Oc3cccc(c3)Br C19599114
CCCc1nnc2n1N[C@H]([C@H](S2)C(=O)Nc3ccccc3OC)c4ccc(cc4)F C20445827
C[C@@H]1CCCC[C@@H]1NC(=O)c2ccc(cc2)NS(=O)(=O)c3ccc4c(c3)OCCO4 C21875725
Cc1c2c(cc(nc2on1)c3cccs3)C(=O)NCc4ccc(cc4)NC(=O)C5CC5 C23041282
Cc1cc(=O)c(nn1c2ccccc2)C(=O)NNC(=O)c3ccc(s3)c4ccc(cc4)F C10735769
CCc1c(cc(s1)C(=O)NCC(=O)/N=c\2/[nH]c(cs2)CN3C[C@@H](O[C@@H](C3)C)C)C C24834495
c1c2c(cc(c1Cl)Cl)OC(O2)(C(F)(F)F)NC(=O)NCCN3CCOCC3 C26771074
Cc1ccc(cc1C)C(=O)c2ccccc2C(=O)NNC(=O)[C@@H]3COc4ccccc4O3 C29492040
c1cc(ccc1Nc2nc(cs2)C(=O)N3CCC[C@@H](C3)C(=O)NC[C@H]4CCCO4)F C35593704
CC(C)(C)NC(=O)CCN1CC2=C(C1=O)[C@@H](NC(=O)N2C)c3cccc(c3Cl)Cl C35934621
COc1ccc(cc1OC)[C@@H]2CC(=NN2c3ccc(cc3)S(=O)(=O)N)c4ccccc4 C13152972
Cc1ccc(o1)[C@@H]2c3ccc(cc3OC(=C2C#N)N)OC(=O)[C@@H](C)Oc4ccccc4F C38659253
Cc1cc(c(s1)C)S(=O)(=O)Nc2ccc(cc2)S(=O)(=O)/N=C\3/CCCCCN3 C24070769
CCOc1cc(ccc1O)[C@@H]2c3c(n[nH]c3C(=O)N2C[C@H]4CCCO4)c5ccc(cc5)C C40340641
CC(C)N1[C@@H](c2c(n[nH]c2C1=O)c3ccc(cc3)Cl)c4cc(c(c(c4)OC)O)OC C40342473
Cc1c2c(=O)c(c[nH]c2n(n1)c3ccc(cc3)OC)C(=O)Nc4ccc(c(c4)C(F)(F)F)F C43921329
CC(C)(C)NC(=O)N1CCC(CC1)CNC(=O)[C@@H]2CC(=O)N(C2)c3ccc(cc3)Cl C43979012
Cc1cc2nc(c(c(n2n1)C)CCC(=O)NNC(=O)c3cc4c(s3)CCCCC4)C C45591694
Cc1ccc(s1)c2cc(c3cnn(c3n2)C(C)C)C(=O)Nc4cccc(c4)C(=O)NC C45772198
c1cc(cc(c1)Cl)n2c(cc(n2)C(=O)Nc3ccc(cc3)N4CCC(CC4)O)c5ccco5 C46814537
CN1CCCc2c1ccc(c2)[C@H](CNC(=O)Nc3ccccc3OC)N4CCOCC4 C49376993
c1cc(sc1)CNC(=O)c2cc3n(n2)[C@H](C[C@H](N3)c4ccc5c(c4)OCO5)C(F)(F)F C01067622
Cc1c(cn(n1)C)CNC(=O)c2cc3n(n2)[C@H](C[C@H](N3)c4ccc(cc4)Cl)C(F)(F)F C00884676
Cn1cc(cc1C(=O)NNS(=O)(=O)c2csc(n2)c3ccc(cc3)F)Br C58173483
Cc1cc(=O)c(nn1c2cccc(c2)C(F)(F)F)C(=O)NCC(=O)Nc3ccccc3 C59352328
C[C@@H](C(=O)Nc1ccc(cc1)S(=O)(=O)/N=C/2\CCCCCN2)Oc3ccc(cc3)F C14866576
CCOc1ccc(cc1OC)C2=NN=C3[C@H]2[C@@H](C(=C(O3)N)C#N)c4ccc(cc4)SC C09308606
c1ccc2c(c1)C[C@H]3[C@H]2Oc4c(c(c(c(c4Cl)Cl)Cl)Cl)O3 C03851943
c1ccc2c(c1)ccc3c2CN(CO3)c4ccccc4Br C00189056
Cc1ccc(cc1)n2c3c(c(=S)nc2c4ccc(cc4)F)CCCC3 C04058980
c1ccc2c(c1)CCN(C2)c3nc4c(ccc(c4s3)Cl)Cl C04137884
c1ccc(cc1)c2c(c(on2)c3ccccc3)I C00288972
c1ccc(cc1)[C@@H]2[C@H]3CCCC[C@@]3(CCN2C(=O)c4ccccc4)Cl C04362656
CC(=O)[C@H]1CC[C@@H]2[C@@]1(CC[C@@H]3[C@@H]2CC=C4[C@@]3(CC[C@@H](C4)Cl)C)C C04428519
c1ccc2c(c1)SC(=c3ccc(=C4Sc5ccccc5[S@@]4=O)cc3)S2 C04613275
c1cc(c(cc1Br)Br)OC(=O)C2CCCCC2 C00643154
C1CCc2c(nc3c(c2C(F)(F)F)c(ns3)Br)CC1 C04727345
c1ccc2c(c1)C3c4ccccc4C2[C@@H]5[C@H]3C(=C(Cl)Cl)OC5=O C01653763
c1ccc2c(c1)cc(c(n2)Cl)/C=N/c3ccc(cc3)Br C00100740
C[C@]12C[P@](=O)(C[C@@H]1c3ccccc3[C@@H]2c4ccccc4)c5ccccc5 C05852960
c1ccc(cc1)[C@@H]2C3CS(=O)(=O)[C@@H](C2[C@@H]3c4ccccc4)Cl C04533017
Cc1ccc(cc1)N2Cc3cc4c(cc3C2)CN(C4)c5ccc(cc5)C C05740376
C[C@@]12CC[C@H]3[C@@H]([C@@H]1CCC2=O)CC[C@@H]4[C@@]3(Cc5c6ccccc6n(c5C4)C)C C06995804
C[C@@]12Cc3c(c(c(c(c3Cl)Cl)Cl)Cl)[C@@](C1)(CC(=O)O2)C C07036759
Cc1ccc(cc1I)/N=C/c2ccc(cc2)OC C01234418
C[C@]12CC[C@H](CC1=CC[C@@H]3[C@@H]2CC[C@]4([C@@H]3CCC45OCCO5)C)Cl C13400148
Cc1ccc(c(c1)C)CO[C@H]2C[C@H](S[C@@H]3[C@H]2C=C(C=C3)Cl)C C13401125
C1CCN(CC1)c2c(c(c(c(c2Cl)Cl)Cl)Cl)Cl C15781915
C[C@@H]1Cc2ccccc2N1C(=O)c3cc(c(s3)Br)Br C16022614
Cc1ccc(cc1)C2C[C@H]3CC[C@@H](C2)N3C(=O)c4csc5c4CCCC5 C13566372
c1cc2c(cc1F)sc(c2Cl)C(=O)N3CCC[C@@H](C3)C(F)(F)F C21961191
Cc1ccc(cc1)[C@@H]2c3ccccc3CCN2C(=O)c4ccc(c(c4)F)F C23316001
c1(c(c(nc(c1Cl)Cl)C(Cl)(Cl)Cl)Cl)Cl C01751807
C[C@@H]1CCC[C@H](C1)n2c3ccc(cc3nc2[C@@H](C)Cl)Br C36911578
c1cc(ccc1[C@H](C#N)C(=O)c2ccc(cc2Br)F)Cl C37345398
c1cc(cc(c1)I)C(=O)c2ccc3c(c2)CCC3 C37360230
c1ccc(c(c1)C(=O)c2ccc3c(c2)CCC3)I C37360347
c1cc(ccc1Oc2cc(ccc2C=O)Br)Br C36670425
c1cc(n2cc(nc2c1)c3ccc(cc3)I)C(F)(F)F C39325702
c1ccc(cc1)C[C@H]2CC[C@@]3(C2)[C@@H](CCCN3I)Cl C39510060
Cc1cc(ccc1OC)[C@@H](c2ccc(o2)Br)Br C40289382
Cc1c(nc2n1cc(cc2Cl)Cl)c3ccc(cc3)Br C40980520
c1ccc2c(c1)c(ccn2)Oc3ccccc3I C42418446
C1[C@@H]2C=C[C@@H]3[C@@H]2[C@@H]([C@@]14[C@]5(C[C@@H]6C=C[C@@H]7[C@@H]6[C@@H]5C=C7)OC(=S)O4)C=C3 C43761945
C/C/1=C\C[C@@H]2[C@@](CCC23SCCS3)(C(=O)[C@@H]4[C@H]1C=CC4=C(C)C)C C43762526
c1ccc2c(c1)C[C@H]3[C@@H]2C=CC(=C3)C(=O)c4ccc(cc4)Br C36692406
CC1(C2(O1)[C@@H]3CC[C@H]2c4c3c(c(c(c4Cl)Cl)Cl)Cl)C C45071208
c1cc(ccc1[C@H]2CCCN2C(=O)c3ccc(s3)Cl)Br C48809640
c1ccc(cc1)C2([C@@H]3[C@]2(CCCC3)N4CCOCC4)c5ccccc5 C49573771
c1ccc(c(c1)/C=N/c2c(c3c(s2)CCCC3)C#N)I C03088878
Cc1ccc(cc1)N2CCN(CC2)Cc3ccc(c(c3)Br)F C55291976
CSc1ccc(cc1)/C=C(\C#N)/c2nc3cc(ccc3s2)Cl C58655869
c1ccc2c(c1)c(c(s2)C(=O)N3CCC[C@@H]3c4ccsc4)Cl C58954022
Cc1c(c2ccccc2n1C)/C=N/c3ccc(cc3)I C59679194
c1ccc2c(c1)C=C(CO2)/C=C/C(=O)c3cccc(c3)Br C60330706
c1cc(cc(c1)C(F)(F)F)[C@H](c2ccc3c(c2)COC3)Br C62336279
c1ccc-2c(c1)Cc3c2cc(cc3)[C@@H](c4cscn4)Br C62361004
c1cc(ccc1N2C(=O)CSC23CCCCC3)Br C00193695
C[C@]12CCC(=O)C[C@@H]1CC[C@H]3[C@@H]2CC[C@]4([C@@H]3CC[C@@H]4[C@@]5(CO5)C)C C04025964
c1ccc(cc1)c2cn3cc(ccc3n2)I C00484598
c1cc(c(cc1Br)Br)c2ccc(o2)C=O C03162856
c1ccc2c(c1)CN3[C@H](SCC3=N2)c4ccccc4Cl C05137326
CC(=O)[C@H]1CC[C@@H]2[C@@]1(CC(=O)[C@H]3[C@H]2CC[C@H]4[C@@]3(CCCC4)C)C C05632202
c1cc(sc1)C2=C/C(=C/c3ccc(cc3)Br)/C(=O)O2 C05997572
Cc1cc(c2c(c1)C[C@@]3(C=C(C=C([C@@H]3S2(=O)=O)C)C)C)C C04154604
Cc1ccc(cc1)C2=NC(=O)/C(=C/c3c(ccs3)C)/S2 C00199341
c1ccc(cc1)[C@H]2CCCN2C(=O)c3ccc(c(c3)Cl)Cl C09894933
c1ccc2c(c1)CCN([C@@H]2c3ccncc3)c4ccc(s4)Cl C08436444
C[C@]12CCC(=O)C[C@@H]1CC[C@H]3[C@H]2CC[C@@]4([C@@H]3C[C@@H]5[C@@H]4OCCC5)C C16942013
C[C@]12CCC[C@@H]1[C@@H]3C[C@H]4[C@@]5(O4)C[C@H](CC[C@@]5([C@@H]3CC2)C)OC C19926391
c1cc(ccc1c2ccc(s2)C(=O)N3CCCC3)Br C31205931
c1ccc(c(c1)O[C@@H]2CCCC[C@H]2C#N)I C35454333
Cc1cc(c2nc(c(n2c1)CCl)C(C)C)Br C36244378
c1cc2c(cc1c3csc4n3c(cn4)CCl)CCCC2 C36254780
c1ccc(cc1)[C@H]2c3ccccc3CCN2C(=O)c4ccc(cc4)F C36626616
C[C@@H](c1nc2cc(ccc2n1C3CCCC3)Br)Cl C36909933
c1c(cncc1Br)C(=O)c2cc(sc2Cl)Cl C36961922
c1cc(ccc1n2c(ccn2)c3cc(sc3Cl)Cl)F C01389731
c1cc(ccc1C2=NN=C(C2Br)c3ccc(cc3)F)F C39239852
CC(C)(C)[C@H]1CCC2=NC(=S)[C@H](C(=C2C1)c3cccs3)C#N C39315503
c1cc(sc1C(=O)N2CC[C@H]3CCCC[C@@H]3C2)Br C40214599
Cc1ccsc1[C@@H](c2ccc3c(c2)OCCO3)Br C40281806
C[C@H](c1c(nc2n1cc(cc2)Br)C(C)C)Cl C31921184
c1cc(ccc1c2csc3c2c(nc(n3)CCl)Cl)F C41619946
c1cc(c(cc1Br)N2CCO[C@@H]3[C@@H]2CCC3)CCl C43426138
CC(C)(C)[C@H]1CC[C@H]([C@@H](C1)[C@@H]2CCS(=O)(=O)C2)Br C43664007
C[C@@]12CCC(=O)C[C@H]1CC[C@H]3[C@@H]2CC[C@@]4([C@@H]3CC[C@@H]4[C@@]5(CO5)C)C C43736112
CC12[C@H]3[C@@H]4CCC[C@@H]4[C@H]5C3C6[C@@H]1[C@H]7CCC[C@@H]7[C@H]6C5(C(=O)C2=O)C C43762110
c1cc(sc1)[C@@H]2c3ccsc3CCN2C(=O)[C@@H]4CCC=CC4 C45620092
c1ccc2c(c1)c(c(s2)/C=C/C(=O)N3CCSCC3)Cl C48790904
c1cc(ccc1C(=O)N2CCc3c2ccc(c3)Br)Cl C49303668
c1cc(c(cc1c2nc3c(s2)C(=O)CCC3)Cl)Cl C50329802
C[C@H]1Cc2cc(ccc2O1)[C@H](c3ccc4c(c3)CCO4)Cl C50892556
CC1(Cc2cc(ccc2O1)[C@@H]([C@H]3CCCCO3)Br)C C51756076
CC(C)[C@@H]1CC[C@@H]([C@@H](C1)[C@@H]2CCS(=O)(=O)C2)Br C54630360
c1ccc(cc1)Oc2ccc3c(c2)[C@@H](COCC3)Br C54743300
c1ccc(c(c1)/C=N/c2c(c3c(s2)CCCC3)C#N)Cl C00227166
c1ccc(cc1)CN2CCn3c4ccccc4c5c3[C@@H]2CCC5 C55554736
c1cc(ccc1c2cn3cc(cc(c3n2)Br)Cl)F C57353706
C[C@@H]1Cc2ccccc2N1C(=O)/C=C/c3ccccc3Cl C13596360
C[C@@H]1Cc2ccccc2N1C(=O)/C=C/c3ccc(cc3)Cl C13596378
Cc1ccc2c(c1)nc(n2[C@H]3CCCc4c3ccs4)CCl C61365318
c1cc(sc1/C=N\c2c(c3c(s2)CCC3)C#N)Br C15989565
CC1(Cc2cc(ccc2O1)[C@@H]([C@H]3CCCOC3)Br)C C62242843
c1ccc2c(c1)C[C@@H](O2)[C@@H](c3ccc4c(c3)COC4)Br C62336249
c1ccc2c(c1)C[C@@H](O2)[C@H](c3ccc4c(c3)COC4)Br C62336253
Cc1cc(ccc1O[C@H]2C[C@@H](CC[C@@H]2C#N)C)Br C63061949
C[C@@H]1CC[C@H]([C@@H](C1)O[P@@](=O)(c2ccccc2)N)C(C)C C03865641
C[C@@H]1C[C@H](CC(C1)(C)C)NC(=O)c2cc(ccc2NC)Cl C00144229
CC(C)c1ccc(cc1)NNC(=O)c2ccc(cc2F)F C00147707
CC(C)(C)NC(=O)NC(=S)c1cccc2c1cccc2 C06386271
c1cc(ccc1C[NH2+]C2C3CC4CC(C3)CC2C4)C(=O)[O-] C10436598
Cc1ccc(cc1)[C@@H](C)NC(=O)Nc2ccc(c(c2)F)C C13320182
Cc1ccc2c(c1)[C@H]3C=CC[C@@H]3[C@@H](N2)c4cccc(c4O)OC C14459667
c1ccc(cc1)c2ccccc2NC(=O)c3ccc(cc3)O C20260145
CCc1ccc(c(c1)[C@H]2CC(=NN2)c3ccc(cc3)F)O C20390266
c1ccc(cc1)[C@@H](c2ccc(cc2)O)Nc3ccc(cc3)C#N C20828572
c1ccc(cc1)[C@H](c2ccc(cc2)O)Nc3ccc(cc3)C#N C20828575
Cc1cc(ccc1N[C@@H](C)c2ccc(c(c2)OC)O)Cl C21797188
CC(=C[C@H]1[C@@H](C1(C)C)C(=O)NNc2cccc(c2)Cl)C C30615211
CC[C@H](c1ccccc1)C(=O)Nc2cccc3c2NCCC3 C22238768
Cc1c(nc(s1)Nc2ccc(cc2)O)c3cccs3 C36241759
C[C@H]1C[C@@H](CC(C1)(C)C)Nc2cc(ccc2F)NC(=O)C C36918724
CC[C@@H](C)c1c(c(on1)N)c2ccc(cc2)Br C36936652
CC[C@H](C)c1c(c(on1)N)c2ccc(cc2)Br C36936654
CNC(=O)c1ccc(cc1)NC2C3CC4CC(C3)CC2C4 C36957805
c1ccc(c(c1)C2CC(C2)Nc3ccc4cn[nH]c4c3)Cl C37134406
C[C@@H](c1ccccc1Cl)Nc2cccc(c2)c3ccn[nH]3 C37137280
CC(=O)Nc1ccc(cc1)N[C@@H]2CC[C@@H]3CCCC[C@@H]3C2 C37187588
c1cc(cc(c1)O)N[C@H](c2ccco2)c3ccc(s3)Cl C37238106
Cc1c(sc(n1)C(C)(C)C)[C@@H](C)Nc2cccc(c2)O C37238250
c1cc2cn[nH]c2c(c1)N[C@@H](c3ccc(cc3)Cl)C4CC4 C37312421
Cc1ccc(c(c1O)C)N[C@@H](C)c2ccc(cc2)N(C)C C37316463
c1cc(ccc1[C@H](C2CC2)Nc3ccc4cn[nH]c4c3)Cl C37317235
c1cc(sc1)[C@H](C2CCCC2)Nc3ccc4cn[nH]c4c3 C37317284
Cn1c(c(c(n1)CCC2CCCC2)c3ccc(cc3)F)N C37351682
c1ccc(cc1)NCC(=O)NC23CC4CC(C2)CC(C4)C3 C37386561
Cc1ccc(c(c1)O)[C@H](C)Nc2ccc(c(c2)Cl)C#N C37393152
CC[C@@H](c1ccc(cc1)O)Nc2ccc(c(c2)Cl)C#N C37393264
c1c(cc(cc1Cl)Cl)[C@H](C(=O)[O-])[NH2+]C2CCCCC2 C37971844
Cc1cccc(c1C)Oc2c(c(cc(n2)C)C)C(=S)N C40514956
Cc1ccc(cc1C)Oc2c(c(cc(n2)C)C)C(=S)N C40514964
Cc1cc(nc(c1C(=S)N)Oc2ccccc2C(C)C)C C40514977
CCC(CC)n1c(cc(n1)c2ccc(cc2)Br)N C40931873
C[C@@H]1CCCC[C@H]1OC(=O)c2cc3cc(ccc3s2)N C41087069
CC(C)(C)[C@@H]1CCCC[C@@H]1NC(=O)c2ccccc2NC C42033237
c1cc(cc(c1)Cl)c2c(noc2N)[C@H]3C[C@H]4CC[C@@H]3C4 C42175431
Cc1ccc(cc1Cl)/C=C/C(=O)NNc2ccc(cc2)F C45971060
c1cc(ccc1c2c(c(on2)N)c3cc(cc(c3)F)F)Cl C49351032
C[C@@H](c1ccc(cc1)F)n2c3ccc(cc3nc2N)Cl C49510232
CCN(c1ccc(cc1)C)c2c(c(cc(n2)C)C)C(=S)N C49990741
c1cc(c(cc1c2c(noc2N)c3ccsc3)Cl)Cl C50039569
CCNc1ccc(cc1)C(=O)Nc2cc(cc(c2)Cl)Cl C50720988
Cc1ccc(s1)[C@H](C)NC(=O)Nc2ccccc2C(C)C C54352388
CC(C)(C)c1ccc(c(c1)NC(=O)[C@@H]2C[C@H]3CC[C@@H]2C3)O C21006844
Cc1c(c(n(n1)[C@@H](C)c2ccc(cc2)C(C)(C)C)N)Cl C43667671
CCc1ccc(cc1)Cc2cn3cc(cc(c3n2)N)Cl C62432775
CN(C)c1c(cc(cc1[N+](=O)[O-])[N+](=O)[O-])C(=O)Nc2cc(cc(c2)Cl)Cl C04014483
COc1nc(nc(n1)N2C[C@H]3C[C@@H](C2)c4cccc(=O)n4C3)NCc5ccco5 C04537830
C[C@H](C(=O)N/N=C/c1cc2c(cc1Cl)OCO2)Oc3ccccc3[N+](=O)[O-] C00667445
c1ccnc(c1)c2cn(nn2)[C@H]3CO[C@H]4[C@@H]3OC[C@H]4OC(=O)NC5CCCCC5 C03842095
C[C@H]1CCC[C@@H]([C@@H]1C)NC(=O)COC(=O)c2ccc(c(c2)[N+](=O)[O-])N3CCOCC3 C04839489
Cc1cc(=O)oc2c1ccc(c2)O[C@@H](C)C(=O)Nc3ccc(cc3[N+](=O)[O-])OC C05276958
c1ccc(c(c1)CC(=O)OCC(=O)Nc2ccc3c(c2)OC(O3)(F)F)[N+](=O)[O-] C05958479
C[C@@]1(C(=O)N(C(=O)N1)/N=C/c2ccc(cc2)[N+](=O)[O-])c3ccc(cc3)OC(F)F C02632575
c1cc(cc(c1)C(F)(F)F)c2nnn(n2)CC(=O)N/N=C/c3ccc4c(c3)OCO4 C03342590
c1ccc(cc1)[C@H](C(=O)Nc2ccc(cc2Cl)[N+](=O)[O-])OC(=O)C3=COCCO3 C08735899
COc1cc(ccc1NC(=O)COC(=O)c2c3ccccc3nc4c2CCC4)[N+](=O)[O-] C09402795
C[C@H]1CN(CCO1)C(=O)COC(=O)c2ccc(c(c2)[N+](=O)[O-])Nc3ccccc3 C11539851
Cc1cccc(c1O)C(=O)OCC(=O)N2CCN(CC2)c3ccc(cc3)[N+](=O)[O-] C11711093
Cc1cc(c(c(n1)N/N=C/c2cc(ccc2N3CCCCC3)[N+](=O)[O-])C#N)COC C06266063
c1cc(c(cc1S(=O)(=O)C(F)(F)F)[N+](=O)[O-])NCc2nnc3n2CCC3 C14312751
C[C@@H](C(=O)Nc1ccc2c(c1)OCCO2)OC(=O)c3cc(ccc3[N+](=O)[O-])SC C16196515
C[C@H](C(=O)Nc1ccc2c(c1)OCCO2)OC(=O)c3cc(ccc3[N+](=O)[O-])SC C16196516
Cc1c(cn(n1)C)c2cc(no2)c3nnc(s3)Nc4ccn(n4)Cc5ccccc5 C02731268
Cc1cc(ccc1[N+](=O)[O-])C(=O)Nc2cc(nn2[C@@H]3CCS(=O)(=O)C3)C(C)(C)C C22406832
Cc1cc(ccc1[N+](=O)[O-])C(=O)Nc2cc(nn2[C@H]3CCS(=O)(=O)C3)C(C)(C)C C22406835
COc1ccc(cc1OC)c2n[nH]c(=S)n2/N=C/c3cc(ccc3Cl)[N+](=O)[O-] C01478625
Cc1ccc(cn1)C(=O)N/N=C\c2ccc(cc2)OC(=O)c3ccc(cc3)[N+](=O)[O-] C30802977
Cc1ccc(cc1)S(=O)(=O)NCCc2nc(no2)c3ccc(cc3)[N+](=O)[O-] C35579754
COc1nc(n(n1)c2ccc(cc2)NC(=O)c3ccc(cc3)[N+](=O)[O-])c4cccs4 C35588941
COc1cc(cc(c1O)[N+](=O)[O-])/C=C(/C#N)\c2nc(cs2)c3ccc4c(c3)OCO4 C36166267
c1ccc2c(c1)OC[C@@H](O2)C(=O)N/N=C/c3ccc(o3)c4ccc(cc4)[N+](=O)[O-] C01226691
COc1ccc(cc1)c2nc(on2)c3ccc(c(c3)[N+](=O)[O-])NC[C@H]4CCCO4 C08586883
Cc1cc(n(n1)c2nc3ccc(cc3s2)OC)NC(=O)c4cc(on4)c5ccco5 C38551651
c1ccc2=[NH+][C@H]3C(=c2c1)N=NC(=N3)S/C(=C\c4ccc(cc4)[N+](=O)[O-])/C(=O)[O-] C38577805
CC(C)C[C@@H](C(=O)OC)NC(=O)N1CCC2=NC=N[C@@H]2[C@@H]1c3ccc4c(c3)OCO4 C38587092
CC(C)C[C@@H](C(=O)OC)NC(=O)N1CCC2=NC=N[C@H]2[C@@H]1c3ccc4c(c3)OCO4 C38587097
C[C@@H](C(=O)Nc1ccnn1C(C)C)OC(=O)c2ccc(c(c2)[N+](=O)[O-])Br C23469406
CCOc1ccccc1C2=C[C@@H](N=N2)C(=O)N/N=C(\C)/c3ccc(cc3)[N+](=O)[O-] C39574016
C[C@H]1C[C@]2(CC(C1)(C)C)C(=O)N(C(=O)N2)CC(=O)OCc3ccc(cc3)[N+](=O)[O-] C30797972
C[C@@H]1C[C@]2(CC(C1)(C)C)C(=O)N(C(=O)N2)CC(=O)OCc3ccc(cc3)[N+](=O)[O-] C30797977
C[C@H]1C[C@@]2(CC(C1)(C)C)C(=O)N(C(=O)N2)CC(=O)OCc3ccc(cc3)[N+](=O)[O-] C30797960
c1ccc(cc1)n2c(=O)c3ccccc3nc2C(=O)N/N=C\c4ccc(cc4)[N+](=O)[O-] C39959664
CC(C)NC(=O)c1cc2ccc(cc2oc1=O)OC(=O)c3ccc(cc3)[N+](=O)[O-] C40891263
Cc1cc(=O)oc2c1ccc(c2)O[C@H](C)C(=O)Nc3cc(ccc3OC)[N+](=O)[O-] C40913648
c1cc(c(cc1[N+](=O)[O-])NC(=O)c2cc(ccc2Cl)[N+](=O)[O-])OC(F)F C42918757
c1ccc(c(c1)NC(=O)CN2C[C@@H](Oc3c2cccc3)C(=O)N4CCCCC4)[N+](=O)[O-] C45471029
c1cc(cc(c1)OC(=O)c2ccc(c(c2)[N+](=O)[O-])n3ccnc3)NC(=O)C4CC4 C46124022
Cc1ccc(cc1)NC(=O)CN(C)C(=O)/C=C/c2cc3c(cc2[N+](=O)[O-])OCO3 C08246225
Cc1c(c(n(n1)c2ccc(cc2)[N+](=O)[O-])C)/C=N/NC(=O)c3ccc(cc3)N(C)C C59146977
COc1cc(ccc1/C=C/C(=O)Nc2ccc3c(c2)nc(o3)c4ccncc4)[N+](=O)[O-] C59477806
Cc1cc(nc(n1)S[C@H](C)C(=O)N/N=C/c2ccc(c(c2)[N+](=O)[O-])OC)C C59503041
c1ccc(c(c1)N/C=C(/C#N)\c2nc(cs2)c3ccc(cc3)[N+](=O)[O-])[N+](=O)[O-] C04063675
c1ccc(cc1)N2C(=O)/C(=N/Nc3ccc(cc3)C#N)/C(=N2)c4ccc(cc4)[N+](=O)[O-] C05947307
CCn1c2ccc(cc2nn1)c3nc(on3)[C@@H](C)NS(=O)(=O)c4ccc(cc4)C C35511132
c1cc(c(nc1)S(=O)(=O)C(F)(F)F)C(=O)Nc2ccc(cc2)n3cnnn3 C64871066
CC(C)(C)NC(=S)NNC(=O)c1ccc(s1)c2ccc(cc2)Cl C04365165
CC[C@@H](c1ccccc1)C(=O)Nc2c(c3c(s2)CCCCCC3)C(=O)N C00688867
CCC[C@@H]1CCc2c(sc(c2C(=O)N)NC(=O)Cc3ccccc3)C1 C01217446
CSc1ccc2c(c1)sc(n2)Nc3c(c4c(s3)CCCC4)C(=O)N C05122797
C=CCNc1c(c(c(s1)C(=O)C23CC4CC(C2)CC(C4)C3)N)C#N C05480609
CCc1ccc(cc1)N[C@H]2NC(=O)/C(=C/c3cc(ccc3O)Br)/S2 C06026831
C=C1[C@H]([C@H](NC(=S)N1)c2ccccc2)C(=O)Nc3ccccc3C(F)(F)F C03291706
CCSc1ccc(cc1)C(=O)Nc2ccc(cc2)c3ccc(cc3)N C07515859
CC(C)c1ccc(cc1)/C=C/C(=O)Nc2c(c3c(s2)CCCC3)C(=O)N C00799686
c1ccc(cc1)CSCC(=O)Nc2c(c3c(s2)CCCCC3)C(=O)N C10612623
c1ccc(cc1)[C@H](C(=O)N)Nc2ccc(cc2)Oc3ccccc3Cl C12538912
CC[C@H](C)NC(=O)c1ccc2c(c1)[C@H]3C=CC[C@H]3[C@@H](N2)c4c[nH]c5c4cccc5 C20720831
c1ccc(c(c1)c2ccc(cc2)C(F)(F)F)C(=O)Nc3ccc(cc3)C(=O)N C36280204
c1ccc(cc1)OCC(=O)Nc2c(cc(cc2Br)N)Br C36738353
CCCSc1ccc(c(c1)NS(=O)(=O)c2ccc(s2)Cl)N C36742945
CC[C@H](c1cc(ccc1O)Br)Nc2ccc3c(c2)cn[nH]3 C36989598
CC(C)Oc1c(ccc(n1)Nc2ccc(cc2)I)N C37067383
CC[C@@H](c1cc(ccc1O)Br)Nc2cccc3c2[nH]nc3 C37100449
C[C@@H](c1ccc(cc1)I)Nc2ccc(cc2)S(=O)(=O)N C37200973
Cc1c(cc(cc1F)C(=O)N)N[C@H](C)c2c(ccs2)Br C37314470
c1c(cc(c(c1Cl)S(=O)(=O)NCCC2CCCCC2)Cl)N C37742082
CC[C@@H](CO)NC(=S)Nc1cc(cc(c1)C(F)(F)F)C(F)(F)F C01041738
CC(C)c1ccc(cc1)[C@@H](C(=O)N)Nc2ccc(cc2)Br C37944307
C[C@@](c1ccc(cc1)SC)(C(=O)N)Nc2ccc(cc2)Br C37951085
CS[C@H]1CN(CCN1)[C@@H](CNCl)c2ccc(cc2)c3ccccc3O C39534020
Cc1cc(ccc1C(=O)N[C@@H](C2CCCCC2)C(=S)N)Br C40360930
c1cc(cc(c1)Cl)N[C@@H](c2cc(cs2)Br)C(=O)N C41677662
c1ccc(cc1)C(=O)[C@@H]2[C@H](NC(=S)N[C@@]2(C(F)(F)F)O)c3cccs3 C42652399
C[C@@H](c1ccc(s1)Cl)NC(=O)C2(CCCCCC2)C(=S)N C44779419
CCC[C@@H](c1cccs1)NC(=O)c2cc(ccc2Br)N C45624774
CCCCC(=O)Nc1c(c(c(c(c1CC)Br)N)Br)C C45890754
CCc1c(c(c(c(c1Br)N)Br)C)NC(=O)CC(C)C C45890782
C[C@H]1CCCC[C@@H]1NC(=S)NNC(=O)c2c(ccs2)Br C48823564
C[C@@H](c1ccc(s1)Cl)NS(=O)(=O)c2cc(c(cc2Cl)F)N C49127144
C[C@@H](c1cccc(c1)Br)NC(=O)[C@](C)(c2ccccc2)N C52881819
C[C@@H](c1ccc(cc1)Br)NC(=O)[C@@](C)(c2ccccc2)N C52882733
C[C@@H]1CCCC[C@H]1NC(=S)NNC(=O)c2csc3c2CCCC3 C53755977
Cc1ccc(cc1)NC(=O)N[C@@H](C)[C@@H](c2ccc(cc2)Br)O C60212911
C[C@@H](CCCC(C)C)NC(=O)c1cc(c(cc1Br)F)N C61079904
CCCC1CCC(CC1)NC(=O)c2cc(c(cc2Br)F)N C61088885
c1cc2c(cccc2O)c(c1)NC(=S)Nc3ccc(cc3)OC(F)F C08685639
c1c(cc(c(c1N)NC(=O)CCSCC2CCCC2)Cl)Cl C62835682
CC(C)(C)[C@H](c1cccc(c1)C(F)(F)F)NC(=O)NC2CCC(CC2)O C66150505
CC[C@@](C)(CNC(=O)Nc1cc(c(c(c1)F)I)F)O C66161673
c1ccc2c(c1)CCC[C@@]2(CNC(=O)Nc3ccccc3C(F)(F)F)O C66906663
c1ccc2c(c1)CCC[C@]2(CNC(=O)N[C@H]3CCC[C@@H](C3)C(F)(F)F)O C66908575
c1cc(cc(c1)C(F)(F)F)C2(CC2)CN[C@H](c3ccc(cc3)F)C(=O)N C66964438
CC(C)(c1cccc(c1)C(F)(F)F)NC(=O)NCc2ccccc2O C67414286
CSc1ccc(cc1)NC(=O)NC[C@H](c2ccc3ccccc3c2)O C67538269
C[C@@H]1CCCC[C@H]1NC(=S)NNC(=O)c2ccc(c(c2)F)Br C67637973
C(=O)([C@](C(F)(F)F)(F)Br)Br C04329265
C1[C@@H]2[C@H](C2(Br)Br)COCO1 C00270488
C[C@H]1C(=O)[C@@H](Sc2c(sc(=S)s2)S1)C C04427960
c1(c(c(c(c(c1F)Cl)F)F)F)C(=O)Cl C02585576
c1(c(c(c(c(c1F)F)Cl)F)F)C(=O)Cl C02585573
CCC(=O)[C@@H]1C[C@@H]2C=CCC([C@@H]2C[C@@H]1C)(C)C C05818675
C1CC(C(=O)C(C1)(Cl)Cl)(Cl)Cl C04582813
c1cc(nnc1Br)Br C00967267
c1cc2cc(c1)CSCCOCCSC2 C00391929
C/C(=C/C[C@@]1(CCCC(CC1=O)(C)C)C)/Cl C16927673
c1cc(ccc1[C@@H](C#N)C2CC2)Br C19728960
C1[C@@H]2[C@H]([C@@H]3[C@H]1N3C2(C(F)(F)F)C(F)(F)F)Cl C15240687
C[C@H]1CC[C@@H]([C@@H](C1)Sc2cccs2)C#N C37156194
C[C@]12CC[C@H]3[C@H]([C@@H]1CCC2=O)C=CC4=CC(=O)C=C[C@]34C C04074121
C[C@]12CC[C@@H]3[C@H]([C@@H]1CCC2=O)C=CC4=CC(=O)C=C[C@]34C C04074120
CS[C@@H]1C[C@]2(CC[C@@H](C2)F)N(C1)SC C39504416
CS[C@@H]1CC[C@@]2(C1)C[C@@H](CN2F)Br C39505654
C1C[C@@]2(C[C@@H]1Cl)C[C@@H](CN2Br)F C39506750
C1C[C@@]2(C[C@H]1F)C[C@@H](CN2I)F C39507308
C1C[C@H]([C@]2(CC[C@@H](C2)F)N(C1)Br)Cl C39512341
CS[C@H]1CCC[C@@]2(N1SC)CCC[C@@H](C2)F C39522226
CSN1[C@@H](CCC[C@@]12CCC[C@@H](C2)F)Cl C39522342
CS[C@H]1CCC[C@@]2(C1)CCC[C@@H](N2F)SC C39523661
CS[C@H]1CCC[C@]2(C1)CCC[C@@H](N2F)SC C39523663
CS[C@@H]1CCC[C@]2(C1)CCC[C@@H](N2F)Br C39523858
CCCn1cc(c(c1)I)F C39540568
c1cc(ccc1[C@H]([C@@H]2CCCO2)Cl)Br C40265726
c1cc(ccc1[C@H](c2ccoc2)Br)Cl C40279617
c1cc2c(cc1[C@@H](c3ccoc3)Br)CCC2 C40284329
CC/C=C(\C#N)/c1ccc(s1)Br C41286272
c1cc(c(cc1/C(=C/C#N)/Cl)C(F)(F)F)F C43566781
C[C@@H]1CC[C@@H]([C@@H](C1)[C@@H]2CCS(=O)(=O)C2)Cl C43662525
c1csc(c1Br)C[C@@H]2CCCC2=O C43676102
c1cc(sc1[C@@H]2CCCOC2)Br C44122368
c1cc(sc1[C@H]2CCCOC2)Br C44122374
C1=C[C@H]2C(C(=C([C@@H]1O2)Cl)Cl)(Cl)Cl C45070469
c1cc(c(cc1c2ccncc2)F)I C47217155
c1cc(c(cc1[C@@H]([C@H]2CCOC2)Cl)F)F C48629787
c1cc(sc1[C@@H]([C@H]2CCOC2)Cl)Cl C48629823
c1c(cc(c(c1F)[C@@H]([C@@H]2CCOC2)Br)F)F C48630092
c1c(cc(c(c1F)[C@H]([C@H]2CCOC2)Br)F)F C48630095
c1cc2c(cc1[C@@H]([C@@H]3CCOC3)Br)CCC2 C48630180
c1cc(c(cc1[C@H]([C@@H]2CCCCO2)Br)F)F C50972983
C1C[C@@H]([C@@H](C1)Br)CC2CCOCC2 C52175300
c1c(csc1)/C=C\2/C(=O)/C(=C/c3cscc3)/CC2 C38191161
Cc1nc(c(s1)Br)c2ccc(cc2)F C57567123
Cc1ccc(s1)[C@H](c2ccc3c(c2)COC3)Cl C62335530
C[C@@H]1C[C@@H]1[C@@H](c2ccc3c(c2)COC3)Br C62336314
CC1(C[C@](CCS1)(C=O)Br)C C62722507
c1c(cc(c(c1F)OC(F)F)F)Br C66309408
CC1=C(C[C@@]([C@](C1)(C#N)C(F)(F)F)(C#N)C(F)(F)F)C C04350216
Cc1c(sc(c1/C(=C(/C#N)\c2c(c(sc2C)C)C)/C#N)C)C C02516843
Cc1cc(c(n1c2ccc(cc2)I)C)C=O C00083425
C1CCN(C1)C(=O)[C@@H](C23CC4CC(C2)CC(C4)C3)Br C04831002
c1cc(ccc1C2(OCCO2)CBr)Br C01718189
CC(C)(C)C1=CC(=O)[C@@]([C@@H](C1=O)Cl)(C(C)(C)C)Cl C01763056
C[C@]12CC[C@H](C[C@@H]1CC[C@@H]3[C@@H]2C(=O)C[C@@]4([C@@H]3CCC4=O)C)F C05276708
c1ccc2c(c1)CS(=O)(=O)c3ccccc3[C@@H]2Br C00346898
c1ccc(cc1)C(=O)N2CCc3c(ccs3)[C@@H]2c4cccs4 C07947049
c1ccc(cc1)C(=O)N2CCc3c(ccs3)[C@H]2c4cccs4 C07947052
Cn1cc(cc1C(=O)C(Cl)(Cl)Cl)Br C12336292
C[C@@]12CCCC[C@@H]1CC(=O)[C@@H]3[C@@H]2CC[C@]4([C@@H]3CCC4=O)C C13400230
C[C@H]1[C@@H](Oc2cc(c(cc2O1)Br)Br)C C33949120
c1cnccc1c2nc(cs2)c3c(ccs3)Br C01403079
c1cc2cc(ccc2nc1)/C=N/c3c(c(c(c(c3F)F)F)F)F C08687672
C[C@H]1c2ccsc2CCN1C(=O)[C@H](C(C)C)Br C38100553
CC(C)(C)C1=C(C(=O)[C@@]([C@H](C1=O)Cl)(C(C)(C)C)Cl)Cl C38337826
c1cc(ccc1C2=C3CCCCC3=NC(=S)[C@H]2C#N)Cl C38577898
c1cc(sc1)C2=NC(=S)[C@@H](C(=C2)c3ccc(cc3)F)C#N C39334903
CSc1cc(cc2n1c(cn2)Cl)I C39463405
CSc1cnc2n1c(cc(c2)I)F C39463425
CSc1cnc2n1c(cc(c2)I)Cl C39463437
CON1[C@H](CCC[C@@]12CCC[C@@H](C2)I)F C39521866
CCO[C@H]1CCC[C@@]2(N1Br)CCC[C@@H](C2)F C39525540
CO[C@@H]1CCC[C@@]2(N1I)CCC[C@@H](C2)F C39525905
CO[C@H]1CCC[C@@]2(N1I)CCC[C@@H](C2)F C39525906
CO[C@@H]1CCC[C@]2(N1I)CCC[C@@H](C2)F C39525907
CO[C@H]1CCC[C@@]2(C1)CCC[C@@H](N2I)F C39526038
CO[C@H]1CCC[C@]2(C1)CCC[C@@H](N2I)F C39526040
C[C@H]1[C@H]2CC/C(=C\C[C@H]3C(=O)CCC[C@]3(C1=O)C)/C2(C)C C39931438
C[C@@H](c1cc2c(cc1Br)OCCO2)Br C40285980
C[C@H](c1cc2c(cc1Br)OCCO2)Br C40285982
C[C@@H]1Cc2cc(ccc2O1)[C@H](c3ccncc3)Br C40289272
C[C@@H]1CCC[C@@H](C1)N(C)C(=O)c2cc(sc2)Br C42239337
C[C@H]1CCC[C@H](C1)N(C)C(=O)c2cc(sc2)Br C42239340
c1cc(c(cc1CN2CCO[C@H]3[C@@H]2CCC3)Br)F C42292838
c1cc(c(cc1F)Br)CN2CCO[C@H]3[C@@H]2CCC3 C42293160
CC1=C([C@@H]2CC[C@H]1CC23OCCO3)I C43198749
Cc1ccc(cc1C)[C@@H]([C@H]2CCS(=O)(=O)C2)Br C43302772
Cc1cccc(c1C)[C@H]([C@@H]2CCS(=O)(=O)C2)Br C43315683
Cc1cccc(c1C)[C@@H]([C@H]2CCS(=O)(=O)C2)Br C43315685
c1cc(sc1CN2CCO[C@H]3[C@@H]2CCC3)Br C43678517
C[C@]12CC[C@@H](C[C@H]1CC[C@@H]3[C@@H]2C(=O)C[C@@]4([C@@H]3CCC4=O)C)F C43757277
c1cc(c(cc1C2OCCO2)Br)Br C44231835
c1cc(c(cc1[C@@H]([C@H]2COCCO2)Br)Cl)Cl C55304963
c1cc(c(cc1C(=O)N2CCC[C@H]2c3ccsc3)Cl)Cl C58954018
c1ccc2c(c1)CN(CCO2)Cc3ccc(s3)Br C59639075
c1cc(ccc1C(=O)C2CCOCC2)I C61671157
C[C@@H]1CCc2cc(c(cc2[C@@H](C1)Br)OC)OC C61832047
c1cc2c(cc1[C@@H](c3cc(cnc3)Br)Cl)COC2 C62335440
CC1=C([C@H](C(=C(O1)N)C#N)c2ccncc2)C(=O)OCc3ccccc3 C00059930
CCOc1ccc(c(c1)OCC)[C@H]2C(=C(OC3=C2C(=O)CCC3)N)C#N C00658795
CC(C)C[C@]1(C(=O)N(C(=O)N1)CC(=O)Nc2ccc(c(c2)Cl)F)C C02628187
Cc1cc(c(n1c2ccccc2)C)C(=O)N/N=C/c3ccc(c(c3)O)OC C06286545
C[C@@H]1CCCC[C@@H]1NC(=O)/C(=C/c2cc(c(c(c2)OC)O)OC)/C#N C06586154
C[C@@H]1CCCC[C@H]1NC(=O)/C(=C/c2cc(c(c(c2)OC)O)OC)/C#N C06586234
c1cc(oc1)C(=O)NNS(=O)(=O)c2ccc(cc2)C3CCCCC3 C07519764
Cc1ccc(o1)C(=O)Nc2ccc(cc2)C(=O)Nc3ccc(cc3)OC C08291219
c1ccc(c(c1)c2nc([nH]n2)SCC(=O)NC3(CCCC3)C#N)F C09447435
Cc1cccc(c1NS(=O)(=O)c2ccc(cc2)NC=C(C#N)C#N)C C10335008
CCCc1[nH]c(nn1)S[C@@H](C)c2[nH]c(=O)c3c(c(sc3n2)C)C C11808025
CC(C)(C)[C@H]1CCc2c(cc(s2)C(=O)OCC(=O)NC(=O)NC)C1 C11964111
Cc1c(c2ccccc2[nH]1)C(=O)C(=O)NCc3cc(on3)c4ccccc4 C12235473
Cc1ccc(cc1Cl)NC(=O)CCCN2C(=O)C3(CCCC3)NC2=O C12867067
Cc1ccc(s1)c2cc([nH]n2)C(=O)N/N=C/c3ccc(cc3)N(C)C C08462481
Cc1ccc(cc1)NC(=O)NC[C@@H](c2ccc(o2)C)N3CCOCC3 C23675333
CC[C@@H](CNc1nc2c(c3c(s2)CC[C@H](C3)C)c4n1ncn4)CO C27345867
CC(C)NC(=O)N1C[C@H]([C@@H](C1)C(=O)NC2CC2)c3ccc(cc3)OC C35669946
COc1cc2cc([nH]c2cc1OC)C(=O)N/N=C/c3ccc(cc3)F C00540597
Cc1c(cnn1C)[C@@H](C)NC(=O)Nc2cccc(c2)OC(F)(F)F C44017663
CC(=O)Nc1ccc(cc1)/C=N/NC(=O)CN2CCCc3c2cccc3 C08124603
Cc1nnc(o1)c2ccccc2NC(=O)NCC3(CC3)c4ccccc4 C47880843
Cc1ccc(cc1NC(=O)C(=O)N[C@@H]2CCC[C@@H]([C@@H]2C)C)C(=O)OC C48686628
c1cnccc1[C@H]2CCCCCN2C(=O)NCCC(=O)NC3CCCC3 C54753114
COc1cc(cc(c1OC)OC)[C@H]2NN=C(S2)c3ccccc3O C03132092
CC(=O)c1cc([nH]c1)C(=O)Nc2ccc(cc2)Oc3ccccc3C#N C55429104
CC(C)COc1ccccc1NC(=O)c2ccc3c(c2)NC(=O)CN3C C56098946
C[C@@H](c1ccccc1OC)NC(=O)N2CCC(CC2)C(=O)NC3CC3 C56364474
C[C@H](C(=O)Nc1ccc(cc1)c2csnn2)NC(=O)C3CCCCC3 C57247771
c1ccc(cc1)n2c(cc(n2)c3ccco3)C(=O)NCc4ccc(cc4)O C58011387
COc1ccc(cc1)C2(CCCCC2)C(=O)NNC(=O)c3ccoc3 C61482103
Cc1cc(on1)CNC(=O)Nc2ccccc2CN3CCc4c3cccc4 C61775146
c1ccc(cc1)C2(CCC2)NC(=O)Nc3ccccc3Cn4cncn4 C63160684
CC1=CC(=NC(=O)[C@@H]1CNC(=O)c2cccc(c2)NC(=O)C(C)(C)C)C C63930821
Cc1cccc(c1C)O[C@@H](C)C(=O)NNC(=O)c2ccc3c(c2)COC3 C64485388
c1cc(=O)[nH]nc1c2cc(sc2)S(=O)(=O)NCC3CCCCC3 C65129081
C[C@H](C(=O)Nc1cccc(c1)c2cnco2)NC(=O)C3CCCCC3 C65159087
c1ccc(c(c1)NC(=O)c2ccc([nH]c2=O)c3ccco3)OC(F)(F)F C65720799
CCc1c(cn[nH]1)C(=O)Nc2ccc(cc2)n3c(ccn3)C(F)(F)F C65835670
CC(C)c1nnc(s1)NC(=O)NC[C@@H]2CCN(C2)c3ccc(cc3)F C66345234
c1cc(c(cc1[C@@H](CNc2nc3ccc(cc3s2)[N+](=O)[O-])O)F)F C66452898
C[C@@H](c1cccc(c1)N2CCOC2=O)NC(=O)NCC3(CCCC3)C C66598202
C[C@@H](CC(=O)Nc1cc(ccc1O)N2CCCS2(=O)=O)C(C)(C)C C66621506
COC(=O)c1cccc(c1O)NC(=O)C[C@H]2c3c(ccs3)CCO2 C66635526
c1cc(cc(c1)Cl)Cn2c(ccn2)NC(=O)c3cc([nH]n3)C4CC4 C66662598
Cc1c(scn1)CN(C)C(=O)NC(C)(C)C(=O)Nc2ccccc2 C66704479
CC(C)(C)c1ncc(cn1)NC(=O)CNC(=O)c2ccc3c(c2)CCC3 C67157014
CN(CC(=O)Nc1ccccc1)C(=O)c2ccc(cc2O)n3cccc3 C67290895
Cc1c(cn[nH]1)CCCNC(=O)N2CCO[C@H](C2)c3ccc(c(c3)F)F C67358054
Cc1cc(c(cc1NC(=O)N(C)[C@H](C)c2cccc(c2)O)OC)OC C67537275
CC1=C([C@@H]([C@H]2C(=N1)C[C@@H](CC2=O)c3cccs3)c4ccc5c(c4)OCO5)C(=O)OCc6ccccc6 C00781651
c1ccc(cc1)C(c2ccccc2)Sc3nnc(o3)c4cccc(c4)S(=O)(=O)N5CCCCC5 C02635429
CCOC(=O)C1[C@@H](C2=C(C[C@@H](CC2=O)c3ccc(c(c3)OC)OC)N=C1C)c4ccc(cc4)C(F)(F)F C06194468
CC1=C([C@@H](n2c(=O)/c(=C/c3ccc(cc3)F)/sc2=N1)c4ccccc4Cl)C(=O)OCCOC C01805137
CC1=C([C@H](n2c(=O)/c(=C/c3ccc(cc3)F)/sc2=N1)c4ccccc4Cl)C(=O)OCCOC C01805134
COc1ccc(cc1OC)c2c(=O)c3ccc(cc3oc2C(F)(F)F)OC(=O)/C=C/c4ccccc4 C01924877
c1ccc(cc1)[C@H]2CC(=NN2c3nc(cs3)c4ccc(cc4)S(=O)(=O)N5CCCC5)c6ccccc6 C08826639
Cc1cccc2c1n(/c(=N/C(=O)c3ccc(cc3)S(=O)(=O)N(C)Cc4ccccc4)/s2)CC=C C08957450
Cc1c(ccc2c1n(/c(=N/C(=O)c3ccc(cc3)S(=O)(=O)N(CC=C)CC=C)/s2)CC#C)Cl C08957884
CC(C)CN(CC(C)C)S(=O)(=O)c1ccc(cc1)C(=O)/N=c\2/n(c3c(cccc3s2)F)CC#C C09079052
CSc1nc2c(c3c(s2)CCC3)c4n1c(nn4)SCC(=O)N(c5ccccc5)c6ccccc6 C02230719
CC(C)CCOc1ccc(cc1)c2c(cn(n2)c3ccccc3)/C=C/4\C(=O)N=C(S4)N5CCCCC5 C02304699
CCOc1cccc2c1n(/c(=N/C(=O)c3ccccc3I)/s2)CC(=O)OCC C09767745
CCOc1ccccc1N2CN3C(=O)C[C@H](C(=C3SC2)C#N)c4cccc(c4)OCc5ccccc5 C12251031
Cc1cc(c(n1c2ccc(cc2)OC(F)F)C)C(=O)COC(=O)c3c4ccccc4nc5c3C[C@@H](CC5)C C03360912
C[C@H]1CCCN(C1)S(=O)(=O)c2cccc(c2)c3cs/c(=N\c4ccccc4)/n3Cc5cccnc5 C09193533
CC1=NC2=C([C@@H](C1C(=O)OCC(C)C)c3cccc(c3OC)OC)C(=O)C[C@H](C2)c4ccc(cc4)Cl C06137507
CCCCc1ccc2c(c1)s/c(=N/C(=O)[C@@H]3CCCN(C3)S(=O)(=O)c4ccccc4)/n2CC#C C12665007
Cc1ccc(cc1)S(=O)(=O)N2CCC[C@H](C2)C(=O)/N=c/3\n(c4cc(c(cc4s3)C)C)CCSC C12665834
C[C@@H]1CCc2c(csc2C1)C(=O)OCC(=O)N3[C@@H](CC(=N3)c4ccccc4)c5ccc(cc5)OC C13523793
c1ccc(cc1)Cn\2c(cs/c2=N\c3ccccc3)c4cccc(c4)S(=O)(=O)N5CCOCC5 C13749420
C[C@@H](C(=O)c1ccccc1)OC(=O)c2ccc(cc2)N3C(=O)[C@@H]4[C@H]5C[C@@H]([C@H](C5)[C@@H]4C3=O)c6ccccc6 C13856580
C[C@@H]1CCc2c(sc3c2c(=O)n(c(n3)SCc4cc(=O)n5ccccc5n4)CCC(C)C)C1 C15747869
C[C@H]1CC2=NC(=C([C@@H](C2C(=O)[C@H]1C(=O)OC)c3ccc(cc3)C(F)(F)F)C(=O)OC4CCCC4)C C12384780
Cc1ccc(cc1)N(C)S(=O)(=O)c2ccsc2c3nc(no3)c4cccc(c4)C(F)(F)F C16846456
Cc1cccc2c1nc(s2)N(CCCN3CCOCC3)C(=O)c4ccc(cc4)Oc5ccccc5 C20586801
CCOc1ccc(cc1)/C=C/2\CCC[C@@H]3C2=NN([C@H]3c4ccc(cc4)OCC)C(=O)c5cccnc5 C21487059
CCOC(=O)C1=C(N=c2n(c(=O)/c(=C\c3ccc(cc3)SC)/s2)[C@H]1c4ccccc4OC)C C22108007
c1ccc(cc1)c2cc(c3ccccc3n2)c4nnc(n4C[C@H]5CCCO5)SCc6cccc(c6)C#N C25165118
CCCCN1[C@@H](S/C(=C\c2c(nc3ccccn3c2=O)Oc4ccc(cc4)C(C)(C)C)/C1=O)S C26779634
CCCC[C@H](CC)CN1C(=O)/C(=C\c2c(nc3c(cccn3c2=O)C)N4CCCCC4)/SC1=S C33492890
CCCCN(CC(=O)N1c2ccccc2-n3cccc3[C@H]1c4ccco4)C(=O)/C=C/c5ccccc5 C35228742
CCCCc1nc(c2c3c(sc2n1)C[C@H](CC3)C)N4CCN(CC4)S(=O)(=O)/C=C/c5ccccc5 C35867956
Cc1cc(nc(n1)c2ccc(cc2)C(F)(F)F)N3CCN(CC3)S(=O)(=O)c4ccc(cc4)C(C)(C)C C35891278
CCC(C)(C)[C@@H]1CCc2c(sc3c2c4nc(nn4cn3)Cn5c(cc(n5)C(F)F)C(F)F)C1 C02803016
CCOc1ccc(cc1)/C=N/N(c2nc3ccc(cc3s2)OC)C(=O)c4ccc(s4)Br C39714557
CCCCOc1ccc(cc1OC)[C@@H]2c3c(=O)c4cc(ccc4oc3C(=O)N2c5ccc(cc5)CC)F C39876475
CCCCOc1ccc(cc1OC)[C@H]2c3c(=O)c4cc(ccc4oc3C(=O)N2c5ccc(cc5)CC)F C39876476
CCOc1ccc(cc1C)c2c(cn(n2)c3ccccc3)/C=C\4/C(=NN(C4=O)c5ccccc5)C(F)(F)F C40022042
Cc1cc2c(cc1Cl)C(=O)/C(=C/c3ccc(c(c3)OC)OC(=O)COc4ccc(cc4)C(C)C)/O2 C40135938
CCc1nc(no1)c2ccc(c(c2)F)N3CCC(CC3)C(=O)N(Cc4ccccc4)Cc5ccccc5 C40901055
COc1ccc(cc1)/C=C\2/C(=NC(=O)S2)N3[C@H](CC(=N3)c4ccc(cc4)OC)c5ccc(cc5)Cl C54201341
CN(C)c1ccc(cc1)[C@@H]2CC(=NN2C\3=NC(=O)S/C3=C\c4ccc(cc4)Cl)c5ccc(cc5)OC C54201368
COc1ccc(cc1)[C@H]2CC(=NN2C3=NC(=O)/C(=C/c4ccc(cc4)F)/S3)c5ccc(cc5)OC C54201471
Cc1ccccc1/C=C\2/C(=O)N=C(S2)N3[C@H](CC(=N3)c4ccc(cc4)OC)c5ccc(cc5)N(C)C C54201539
CCC(CC)C(=O)/N=C\1/N([C@@H]2CS(=O)(=O)C[C@H]2S1)c3cc(ccc3Oc4cccc(c4)C)Cl C32634630
CCCOc1ccc(cc1)N2C(=O)[C@@H]3[C@H](N(O[C@@H]3C2=O)c4ccccc4)c5cccc(c5)Br C35351571
Cc1cc(cc2c1C(=O)/C(=C/c3ccc(cc3)C(=O)OC)/O2)OC(=O)c4ccc(cc4)Br C41286723
Cc1cc(cc2c1C(=O)/C(=C/c3ccc(c(c3OC)OC)OC)/O2)OCc4ccc(cc4Cl)Cl C41434897
CC(C)(C)c1ccc(cc1)/C=C\2/C(=O)c3ccc4c(c3O2)CN(CO4)CCc5ccc(c(c5)OC)OC C41659104
CCOC(=O)C1=C(N=c2n(c(=O)/c(=C\c3ccoc3)/s2)[C@H]1c4ccc(cc4)N(C)C)C C08843430
CCSc1ccc(cc1)C(=O)/N=c/2\n(c3cc4c(cc3s2)OCCO4)CC(=O)OC C09294856
Cc1ccc2nc(cc(=O)n2c1)CSc3nnc(n3C[C@H]4CCCO4)c5ccc(cc5)F C09534922
CCOC(=O)Cn\1c2c(cccc2s/c1=N\C(=O)c3cccc(c3)S(=O)(=O)C(C)C)F C09622070
c1cc(sc1)[C@@H]2CC(=NN2C(=O)COc3ccc(cc3)c4nnco4)c5cccs5 C09743418
CCOC(=O)COc1ccc2c(cc(=O)oc2c1)c3cc4cc(ccc4oc3=O)Br C11865101
CN(Cc1cc(ccc1Cl)[N+](=O)[O-])C(=O)Cc2csc3n2cc(n3)c4ccc(cc4)F C12628403
CCN(c1nc2c(cccc2s1)C)C(=O)/C=C/c3ccc(c(c3)S(=O)(=O)N(C)C)OC C13112522
Cc1ccccc1n2c(nnc2SCc3cc(on3)c4cccs4)N5CCOCC5 C09949495
CCn1cc(cn1)/C=c/2\c(=O)n3c(=NC(=C([C@@H]3c4ccc(cc4)F)C(=O)OCC)C)s2 C02800416
Cc1ccc(cc1)Cn2cc(cn2)n3c(nnc3S)Cn4c(c(c(n4)C(F)(F)F)Cl)C C02808533
CC[C@@H](C)c1ccc(cc1)S(=O)(=O)N2CCN(CC2)C(=O)/C=C/c3ccc4c(c3)OCO4 C15555503
c1cc(cc(c1)Br)/C=C/C(=O)OCC(=O)N2CCCc3c2ccc(c3)[N+](=O)[O-] C16805826
COc1ccc(cc1)c2nc(on2)CSc3nc4ccsc4c(=O)n3c5ccc(cc5)F C16843053
COc1ccc(cc1C(=O)Oc2ccc(c3c2cccc3)Cl)S(=O)(=O)N4CCOCC4 C18116186
Cc1ccc(cc1)c2nnc(o2)[C@@H](C)OC(=O)c3ccc(s3)c4ccc5c(c4)OCCO5 C19298170
Cc1ccc(c(c1)C)N(c2nc(cs2)COC(=O)c3cccc(c3)N4CCCC4=O)C(=O)C C19481549
COc1ccc(cc1)N2CCN(CC2)[C@@H](c3ccc(cc3)F)c4nnnn4Cc5cccs5 C13505276
CCC(C)(C)n1c(nnn1)[C@H](c2ccccc2F)N3CCN(CC3)c4cccc(c4)OC C13504177
CCCCN(C)C(=O)[C@@H]1CCCN(C1)c2c3c(c(nn2)C)c(n(n3)c4ccc(cc4)Cl)C C09224378
CCN(CC)c1ccc2cc(c(=O)oc2c1)/C=N/n3cnc4c(c3=O)c(cs4)c5ccccc5 C01881065
Cc1ccc2c(c1C)nc(s2)N(CCN3CCOCC3)C(=O)c4cc(cc(c4)OC)OC C20744004
Cc1ccc(c2c1nc(s2)N(CCCN3CCOCC3)C(=O)c4ccc5c(c4)OCO5)Cl C20890797
C[C@@H]1C[C@H](CN(C1)C(=O)[C@@H](C)Sc2nnc(n2C[C@@H]3CCCO3)c4ccc(cc4)OC)C C21738704
COc1ccc2c(c1)nc(s2)N(C[C@@H]3CCCO3)C(=O)/C=C/c4ccc5c(c4)OCO5 C22887783
c1cc(cc(c1)Cl)n2cnnc2SCC(=O)N3[C@H](CC(=N3)c4cccs4)c5ccco5 C24302926
Cc1c2c(nc(nc2sc1C(=O)N3CCN(CC3)CCOc4ccccc4)c5ccco5)C C25177085
Cc1ccc(cc1)c2nnc(o2)[C@H](C)OC(=O)c3cnc(n3c4ccc(cc4)F)SC C26488716
C[C@@H]1CCc2c(sc3c2c(=O)n(c(n3)S[C@@H](C)c4nc(no4)C(C)C)C[C@@H]5CCCO5)C1 C27809052
CCOC(=O)[C@H]1[C@@H](c2cc3c(cc2O[C@@]1(C)N4CCCC4)OCO3)c5ccc(cc5)N(C)C C31772002
Cc1cc2cccc(c2nc1)S(=O)(=O)Oc3ccc(cc3)N(C)S(=O)(=O)c4cccs4 C32905381
c1ccc(cc1)c2nc(on2)COc3ccccc3C(=O)N4CCN(CC4)c5ccc(cc5)F C33012875
CC1CCN(CC1)c2nc3c(c(n2)Oc4ccccc4OC)CN(CC3)Cc5cccn5C C34755890
CC1=C([C@H](CC(=O)N1Cc2ccc(cc2)[N+](=O)[O-])c3cccc(c3)C(F)(F)F)C(=O)OC C35832599
CC1=C([C@@H](CC(=O)N1Cc2ccc(cc2)Br)c3cccc(c3)[N+](=O)[O-])C(=O)OC C35834021
CCn1c(cc(n1)C)C(=O)N(CCn2c(cc(n2)C)C)c3nc4c(cccc4s3)C(C)C C38902195
CC(=O)O[C@H]1CC[C@@]2([C@H](C1)CC[C@H]3[C@H]2[C@@H](C[C@]4([C@@]35[C@@H](O5)C[C@H]4C(=O)OC)C)OC(=O)C)C C39942686
Cc1csc2n1c(=O)cc(n2)CSc3nnc(n3C)[C@@H](C)Oc4ccc(cc4)C(C)C C39972335
CCOc1ccc(cc1OC)/C=C/c2nc3n(n2)c(=O)/c(=C/c4ccc5c(c4)C[C@@H](O5)C)/s3 C40016450
C[C@@H]1Cc2cc(ccc2O1)/C=c\3/c(=O)n4c(s3)nc(n4)c5ccc(c(c5)OC)OCC=C C40016456
C[C@H](C(=O)C12CC3CC(C1)CC(C3)C2)OC(=O)c4ccc5c(c4)C(=O)N(C5=O)C[C@H]6CCCO6 C45265349
Cc1ccc(cc1)c2nc(co2)CSc3nnc(n3C[C@@H]4CCCO4)N5CCC(CC5)C C45917387
C[C@H]1CC[C@@H]([C@@H](C1)OC(=O)c2ccc(cc2)S(=O)(=O)N3CCN(CC3)C(=O)C)C(C)C C57662870
C[C@H]1C[C@@H](CN(C1)C(=O)COC(=O)c2ccc(cc2)S(=O)(=O)N(C)C3CCCCC3)C C57956226
CC(C)c1ccc2c(c1)CCCN2C(=O)Cc3ccc(c(c3)S(=O)(=O)N4CCOCC4)OC C58787674
c1ccc(cc1)CN2CCCO[C@H]2c3ccc(c(c3)[N+](=O)[O-])N4CCN(CC4)c5ccccc5 C59489931
COC(=O)c1ccc(cc1)N2C(=O)[C@H]3[C@@H](N(O[C@@H]3C2=O)c4ccccc4)c5ccc(cc5)SC C11666678
COc1ccc(cc1)N2C(=O)[C@H]3[C@H](N(O[C@@H]3C2=O)c4ccccc4)c5ccc(cc5)OC(F)F C08437116
Cc1cc(c(c(c1C)C)C)C(=O)COC(=O)[C@H]2C(=C3C(=NC(=NC3=O)c4ccco4)S2)C C39792409
C[C@@H](c1cccc(c1)[N+](=O)[O-])N(C)CC2=NC(=O)C3=C(CSC3=N2)c4ccc(cc4)Cl C64343545
Cc1ccc(cc1)N(Cc2csc(n2)c3ccccc3)S(=O)(=O)c4ccc5c(c4)OCCO5 C02663855
CCN(Cc1ccccc1)C(=O)c2c(c3cc(ccc3o2)S(=O)(=O)N4C[C@@H](C[C@@H](C4)C)C)C C03048065
CCOC(=O)C1[C@@H](C2=C(C[C@H](CC2=O)c3ccc(c(c3)OC)OC)N=C1C)c4ccccc4C C06194554
CCn1c(nnc1SCC(=O)N2[C@H](CC(=N2)c3ccccc3)c4ccccc4)c5cccs5 C01016910
CCn1c(nnc1SCc2csc(n2)c3cc(ccc3OC)Br)c4ccco4 C08620633
C[C@@H]1CCc2c(sc3c2c(=O)n(c(n3)SCC(=O)N4CCC(=N4)c5ccccc5)CC=C)C1 C08633348
Cc1cccn2c1nc(c2)CSc3nc4ccccc4c(=O)n3c5ccc(cc5)OC(F)F C08760897
CCOC(=O)Cn\1c2ccc(cc2s/c1=N\S(=O)(=O)c3ccc(s3)Cl)SC C08967523
Cc1ccc(cc1)S(=O)(=O)N2CCC[C@H]2C(=O)/N=c\3/n(c4ccc(cc4s3)SC)CC=C C08841380
Cc1ccc(cc1)S(=O)(=O)N(CC(=O)N2CCN(CC2)c3ccc(cc3)F)c4cccc(c4)C C09113125
CC(C)CN1C(=O)/C(=C/c2ccc(c(c2)Cl)OCc3ccc(cc3)[N+](=O)[O-])/SC1=S C02819036
CC1=NC2=C([C@H](C1C(=O)OCC(C)C)c3coc4ccccc4c3=O)C(=O)C[C@@H](C2)c5cccs5 C09985639
Cc1cc(c(n1C(C)C)C)C(=O)COC(=O)c2ccc3c(c2Cl)C(=O)c4ccccc4C3=O C10732288
Cc1cc(c(cc1C)C(=O)COC(=O)c2c(=O)cc(n(n2)c3cccc(c3)C(F)(F)F)C)C C11220407
Cc1ccc(cc1F)c2cc(no2)C(=O)N(Cc3ccc(cc3)C(C)(C)C)[C@@H]4CCS(=O)(=O)C4 C11917079
COc1cc(cc(c1OC)OC)[C@H]2CCN(c3ccccc3S2)Cc4ccc5c(c4)nccn5 C12243017
C[C@H]1CCN(c2ccccc2S1)C(=O)CSc3nnc(n3Cc4ccco4)c5ccccc5 C12758924
Cc1cc(c(n1c2ccc3c(c2)OCO3)C)C(=O)COc4ccc(cc4)C(=O)c5ccc(cc5)F C13148416
Cc1ccc(cc1Cl)n2c(cc(n2)c3ccc(c(c3)OC)OC)c4ccc(c(c4)OC)OC C13960673
Cc1c(sc(n1)c2ccc(cc2)OCc3nnc(o3)c4ccc(s4)Br)C(=O)C C14198307
CC(C)Oc1c(cc(cc1Cl)C(=O)N(C[C@H]2CCCO2)c3nc4ccccc4s3)OC C14498492
c1ccc(cc1)[C@H](c2nnnn2c3ccccc3)C4N(CCN4c5ccccc5)c6ccccc6 C16477847
c1ccc(cc1)Cn2c(nnc2SCc3cc4c(c(c3)Cl)OCCCO4)c5cccnc5 C19297148
c1cc(cc(c1)N2CCN(CC2)[C@@H](c3cccs3)c4nnnn4C5CCCCC5)C(F)(F)F C01328088
CCSc1nnc2n1c3c(c4c(s3)CN(CC4)Cc5ccccc5)c(=O)n2Cc6ccccc6 C20813353
c1ccc(cc1)[C@@H]2OCc3cc(cc(c3O2)COC(=O)CSc4cnc5ccccc5n4)F C21371038
COc1cc(cc2c1OCO2)CN3CCc4cc(c(cc4[C@H]3c5cccc(c5)Cl)OC)OC C22023169
C[C@@H]1CCCN(C1)C(=O)CSc2nc3ccccc3c(=O)n2c4ccc(cc4)Oc5ccccc5 C22312650
CCSc1nnc(s1)S[C@@H](C)C(=O)N2[C@@H](CC(=N2)c3ccc(cc3)Cl)c4ccco4 C22620094
COc1ccc(cc1)c2cc(on2)CN3CCc4cc(c(cc4[C@@H]3c5cccs5)OC)OC C24527607
COc1ccc(cc1OC)c2nc(cs2)Cn3cnc4c(c3=O)c(cs4)c5ccc(cc5)F C10497699
CC1=C[C@H]([C@@H](C[C@H]1Cc2nnc(o2)c3ccccc3F)C(C)C)CN4CCN(CC4)C(=O)C C30883375
Cc1c(nc(o1)c2ccccc2)CSc3nc4ccccc4c(=O)n3c5ccc(cc5)N(C)C C32984847
COC(=O)[C@H](c1ccc(cc1)F)N2CCN(CC2)c3c4c(csc4ncn3)c5ccc(cc5)F C34798115
CC[C@@H](c1ccccc1)C(=O)N2CCN(C[C@@H]2C)C(=O)CSc3ccc(nn3)c4ccccc4 C00737932
C[C@@H](C(=O)N1CCCc2c1cccc2)Sc3nnc(n3C[C@H]4CCCO4)c5ccc(cc5)F C36806033
C[C@H](C(=O)N1CCc2c1cccc2)Sc3nnc(n3c4ccccc4C(C)C)c5cccnc5 C15183973
COc1ccc(cc1OC)/C=C/c2nn3c(nnc3s2)C(c4ccccc4)c5ccccc5 C39892229
Cc1ccc(cc1)COc2ccc(cc2OC)/C=c\3/c(=O)n4c(s3)nc(n4)c5ccc(cc5)F C40004609
Cc1cc(c2c(c1)O/C(=C\c3ccc(c(c3)OC)OC(=O)[C@H](C)Oc4ccc(cc4)F)/C2=O)C C40136252
CCOc1ccccc1c2nc(c(o2)C)CN3CCN(CC3)C(=O)/C=C/c4ccc(cc4)Cl C40966542
CC(C)n1cnnc1SCC(=O)N2[C@@H](CC(=N2)c3ccc4ccccc4c3)c5ccccc5 C09212870
c1ccc2c(c1)cc(o2)C(=O)N(C[C@@H]3CCCO3)c4nc5ccc(cc5s4)OC(F)(F)F C56901850
Cc1c(sc(n1)c2ccc(cc2)F)C(=O)N3CCC(=CC3)c4c(cc(cc4OC)OC)OC C11918816
CCOc1cc(c(cc1OC)/C=C/2\C(=O)N(/C(=N\c3ccc(cc3)OC)/S2)C)Br C33294003
CCCOc1ccc(cc1)N2C(=O)[C@H]3[C@@H](N(O[C@@H]3C2=O)c4ccccc4)c5ccc(cc5)SC C13788094
Cc1cc(cc2c1C(=O)/C(=C/c3cccc(c3OC)OC)/O2)OC(=O)[C@H](c4ccccc4)Cl C41351352
Cc1c(ccc2c1O/C(=C\c3cn(c4c3cc(cc4)OC)C)/C2=O)OC(=O)Cc5cccs5 C41354558
Cc1c(ccc2c1O/C(=C\c3cccc(c3)Br)/C2=O)OC(=O)CCc4cc(no4)Cl C41358760
Cc1c2c(cc3c1O/C(=C\c4cccc(c4OC)OC)/C3=O)CN(CO2)CCCc5ccccc5 C41588401
c1ccc(cc1)OS(=O)(=O)c2ccc-3c(c2)C(=O)c4c3ccc(c4)S(=O)(=O)Oc5ccccc5 C03128817
Cc1ccc(cc1)c2ccc(c(c2)C)OC(=O)C3CCN(CC3)S(=O)(=O)c4ccc5c(c4)OCCO5 C03362685
CCC[C@@]12[C@@H]3[C@@H](C(=O)N(C3=O)c4ccc(cc4)[N+](=O)[O-])[C@@](C1=O)(C(=C2c5ccccc5)c6ccccc6)C C06501243
CCOC(=O)C1=C(N=c2n(c(=O)/c(=C/c3ccc(c(c3)OC)OC)/s2)[C@H]1c4ccccc4F)C C00911618
CCc1ccc2c(c1)s/c(=N/C(=O)[C@@H]3CCCN3S(=O)(=O)c4ccc(cc4)OC)/n2CC#C C08841925
CCc1cccc2c1nc(s2)N(C[C@@H]3CCCO3)C(=O)[C@@H]4CCCN4S(=O)(=O)c5ccc(cc5)C C09065717
CCc1ccc2c(c1)sc(n2)N(C[C@@H]3CCCO3)C(=O)[C@@H]4CCCN4S(=O)(=O)c5ccc(cc5)C C09065949
CCOc1ccc2c(c1)s/c(=N\C(=O)c3ccc(cc3)S(=O)(=O)N4CCC[C@H](C4)C)/n2CC#C C09076726
COc1cc(cc(c1OC)OC)/C=N/N(c2nc3ccc(cc3s2)F)C(=O)/C=C/c4ccccc4 C09148799
C[C@H]1CCCN(C1)S(=O)(=O)c2ccc(cc2)C(=O)/N=c\3/n(c4ccc(cc4s3)SC)CCOC C09399449
Cc1ccc(c2c1nc(s2)N(Cc3ccco3)C(=O)c4ccc(cc4)S(=O)(=O)N(C)C5CC5)Cl C10100228
Cc1cc2c(cc1C)sc(n2)N(Cc3ccco3)C(=O)c4ccc(cc4)S(=O)(=O)N(C)C5CC5 C10100252
CC1CCN(CC1)S(=O)(=O)c2ccc(cc2)C(=O)N(Cc3ccco3)c4nc5c(cccc5s4)F C10527727
CCc1cccc2c1nc(s2)N(C[C@H]3CCCO3)C(=O)[C@@H]4CCCN(C4)S(=O)(=O)c5cccs5 C10764414
CS(=O)(=O)c1cccc2c1nc(s2)N(C[C@@H]3CCCO3)C(=O)c4cccc(c4)Oc5ccccc5 C10829209
CS(=O)(=O)c1cccc2c1nc(s2)N(C[C@H]3CCCO3)C(=O)c4ccc(cc4)Oc5ccccc5 C10829259
Cc1cccc2c1nc(s2)N(C[C@@H]3CCCO3)C(=O)c4ccc(cc4)S(=O)(=O)N5CCCCCC5 C10887205
CCN(CC)S(=O)(=O)c1ccc(cc1)C(=O)N(C[C@H]2CCCO2)c3nc4cc(cc(c4s3)C)C C11140674
Cc1ccc(c2c1nc(s2)N(C[C@@H]3CCCO3)C(=O)[C@@H]4CCCN(C4)S(=O)(=O)c5ccccc5)C C14020142
Cc1cc2c(cc1C)sc(n2)N(Cc3ccco3)C(=O)[C@H]4CCCN(C4)S(=O)(=O)c5ccccc5 C14020222
CC(C)(C)[C@H]1CCc2c(cc(s2)c3nnc(o3)CSc4nnc(n4C5CC5)c6cccnc6)C1 C14245845
CCOC(=O)C1[C@@H](C2=C(C[C@H](CC2=O)c3ccc(cc3)N(C)C)N=C1C)c4coc5ccc(cc5c4=O)C C16392941
CC(C)(C)c1ccc(cc1)[C@H]2c3ccsc3CCN2C(=O)CN(C4CC4)C(=O)c5cccc(c5)[N+](=O)[O-] C16503219
Cc1ccccc1[C@H]2c3ccsc3CCN2C(=O)CN(CC=C)C(=O)/C=C/c4ccc(cc4)[N+](=O)[O-] C16530712
CCCCN(CC(=O)N1CCCC[C@H]1c2nc(no2)c3cccc(c3)Cl)C(=O)c4ccccc4C C16613518
Cc1c(c(n(n1)Cc2ccc(cc2)Cl)Cl)/C=C/C(=O)O[C@@H](C)c3nnc(o3)c4cccs4 C17721198
Cc1cc(c(cc1C)C(=O)COC(=O)c2ccc(c(c2)S(=O)(=O)N3C[C@H](O[C@H](C3)C)C)Cl)C C18042233
CC(=O)Oc1ccc(cc1)c2ccc(cc2)C(=O)OCc3nnc(o3)c4ccc(s4)Br C19277966
COc1ccc(cc1OC)c2nc(c(o2)N3CCN(CC3)C(c4ccccc4)c5ccccc5)C#N C13759148
C[C@@H]1CN(C[C@@H](O1)C)C2=NC(=O)/C(=C/c3cn(nc3c4ccc(cc4)OC(C)C)c5ccccc5)/S2 C12614997
Cc1c(c(no1)c2ccccc2Cl)C(=O)N(C[C@@H]3CCCO3)c4nc5c(cccc5s4)OC C22889699
Cc1cc(c2c(c1)nc(s2)N(Cc3ccco3)C(=O)c4ccc(cc4)S(=O)(=O)N5CCCC5)C C22897978
CCOC(=O)c1cc(n(n1)c2ccc(cc2)F)c3ccc(cc3)N4CCN(CC4)C(=O)c5cccc(c5)C C25153831
Cc1ccc(cc1)CSc2nnc3n2cccc3S(=O)(=O)N4CCN(CC4)c5ccc(cc5)F C33300361
COc1ccc(cc1)Oc2c3c(nc(n2)N4CCCC4)CCN(C3)C(=O)c5ccc(cc5)C(F)(F)F C35836198
Cc1cccn2c1nc(cc2=O)COC(=O)c3cc4c(nn(c4s3)c5cccc(c5)C(F)(F)F)C C36772040
c1ccc(cc1)[C@H]2CC(=NN2C(=O)CSc3nnc(o3)c4ccco4)c5ccc6ccccc6c5 C36796152
CCN(CC)C(=O)c1coc(n1)COc2ccc3c(c2)[C@H](N(CC3)C(=O)C(C)(C)C)c4ccccc4 C37608445
Cc1ccc(cc1)c2c(cn(n2)c3ccccc3)/C=C/4\C(=C(C(=O)N(C4=O)Cc5ccc(cc5)OC)C#N)C C38608553
CCOc1ccc2c(c1)oc3c(c2=O)[C@@H](N(C3=O)CCCN4CCOCC4)c5ccc(cc5)C(C)C C38727236
Cc1c(c(no1)c2ccccc2Cl)C(=O)N(CCN3CCOCC3)c4nc5ccc(cc5s4)Cl C36715170
CCOn1c(c(c2c1-c3c(c(c4ccccc4n3)SC)C(=O)CC2)S(=O)(=O)Oc5ccccc5)C C39456880
c1ccc(cc1)OS(=O)(=O)[C@@H]2CCC[C@@]3(N2S(=O)(=O)Oc4ccccc4)CCC[C@@H](C3)Cl C39527577
CN(c1ccccc1C(=O)OC)C(=O)c2ccc(cc2)n3c-4c(c(n3)C(F)(F)F)CCc5c4cco5 C39852078
Cc1ccc(nc1)N2[C@@H](c3c(=O)c4ccc(c(c4oc3C2=O)C)C)c5ccc(c(c5)OC)OCC=C C40066216
CCCN1CCN(CC1)C(=O)C2CCN(CC2)c3ccc(cc3F)c4nc(on4)c5ccc(cc5)F C40902818
C[C@@H]1[C@H](Oc2ccccc2O1)C(=O)N(C[C@@H]3CCCO3)c4nc5ccc(cc5s4)OC(F)(F)F C56901997
c1ccc(cc1)[C@H]2OCc3cc(cc(c3O2)COC(=O)c4cccc(c4)N5CCCS5(=O)=O)F C12889703
Cc1c(ccc2c1O/C(=C\c3cccc(c3OC)OC)/C2=O)OCc4cc(cc5c4OCOC5)Cl C41507527
COc1ccc(cc1OC)c2cc3ccc(cc3oc2=O)OCc4cc(cc5c4OCOC5)Cl C41508010
C[C@@H]1C[C@H](CN(C1)S(=O)(=O)c2ccc(cc2)C(=O)Nc3ccccc3C(F)(F)F)C C03358796
C/C(=N/OCC(=O)Nc1c(c2c(s1)CCCC2)C#N)/c3ccc(cc3)Br C08387388
CC(=O)Nc1cccc(c1)C2=Nc3ccccc3S[C@H](C2)c4ccc(cc4OC)OC C00646196
c1ccc(cc1)NC(=O)[C@@H]2CCCN(C2)C(=O)c3ccccc3OCc4ccc(cc4)F C11002058
COc1cc(c(cc1Cl)OC)NS(=O)(=O)c2ccc(cc2)I C11613736
c1cc(ccc1CC(=O)N2CCC3(CC[C@@H](O3)CNC(=O)C4CCCCC4)CC2)Cl C12098757
CS(=O)(=O)c1ccc(cc1)c2ccc3c(c2)C[C@@H](O3)CNC(=O)c4ccc(cc4)C=C C12210675
Cc1ccc(s1)S(=O)(=O)N2CCC[C@@H](C2)C(=O)Nc3ccccc3c4ccccc4 C12891949
CC[C@H](c1ccc(cc1)Br)NS(=O)(=O)c2ccc3c(c2)CCCN3C(=O)C C12946600
c1ccc(cc1)/C=C/C(=O)Nc2ccc(c(c2)Cl)N3CCN(CC3)C(=O)c4ccccc4 C14273547
Cc1ccc(cc1C)S(=O)(=O)N2CCC(CC2)C(=O)Nc3cccc(c3)C(F)(F)F C14429872
c1ccc2c(c1)ccc(c2Br)OCC(=O)Nc3cccc(c3)C(=O)N4CCCCC4 C14567880
Cc1cccc(c1NC(=O)C2CCN(CC2)S(=O)(=O)c3c(cccc3Cl)Cl)C(C)C C14739344
c1cc(ccc1C(=O)N2CCCC2)NC(=O)COc3c(cc(cc3Br)Cl)Cl C14834390
Cc1cc(c(n1C[C@@H]2CCCO2)C)C3=NN=C(SC3)Nc4cccc(c4)Br C15453124
Cc1cc(c(n1C[C@H]2CCCO2)C)C3=NN=C(SC3)Nc4cccc(c4)Br C15453125
c1ccc(cc1)S(=O)(=O)N2CCC(CC2)C(=O)Nc3ccc(c(c3)C(F)(F)F)Cl C15653739
CC(C)c1cccc(c1)NC(=O)c2cc(ccc2Br)S(=O)(=O)N3CCCC3 C15740923
COc1cc(cc(c1O)/C=N/c2cc(ccc2N3CCOCC3)C(F)(F)F)Br C16194953
C[C@H](C12CC3CC(C1)CC(C3)C2)NC(=O)[C@H]4CCCN(C4)S(=O)(=O)c5ccc(cc5)F C17355869
Cc1ccc(cc1)S(=O)(=O)Nc2ccccc2[C@@H](C#Cc3ccccc3)N4CCOCC4 C19211928
Cc1ccc(cc1)S(=O)(=O)Nc2ccccc2[C@H](C#Cc3ccccc3)N4CCOCC4 C19211930
c1cc(c(cc1NC(=O)COc2ccc(cc2Cl)Cl)Br)N3CCOCC3 C20611653
c1ccc(c(c1)/C=C(\C#N)/C(=O)Nc2cc(ccc2N3CCOCC3)Cl)C(F)(F)F C23218641
Cc1c(sc2c1c(=O)n(c(n2)S[C@H](C)C(=O)Nc3ccc(cc3)C(F)(F)F)C)C C25119263
c1ccc(cc1)/C=C(/C=N/c2cc(ccc2O)S(=O)(=O)N3CCCCC3)\Br C25357517
c1ccc2c(c1)CCN(C2)C(=O)NCc3ccccc3c4ccc(cc4)CN5CCCC5=O C26309700
Cc1ccc(cc1)[C@@H](CNC(=O)c2c(c3cc(ccc3o2)Br)C)N4CCOCC4 C27794378
c1cc(c(nc1)Sc2ccc3c(c2)OCCO3)C(=O)N[C@H]4CCC[C@@H](C4)C(F)(F)F C27851724
c1ccc(cc1)C(=O)NN2C(=O)/C(=C\c3cccc(c3)Oc4ccccc4)/SC2=S C28048214
c1ccc-2c(c1)Cc3c2ccc(c3)NC(=O)Cc4ccc(s4)S(=O)(=O)N5CCCC5 C32750234
c1ccc(cc1)CC(=O)Nc2cccc(c2)[C@H]3C[C@H]4CN(CC[C@@H]4O3)C(=O)C5CCCC5 C33743672
CC[C@@H](c1ccccc1)C(=O)Nc2ccc3c(c2)CN(C(=O)CO3)Cc4ccc(cc4)F C35547550
CC[C@@H]1C(=O)N(Cc2cc(ccc2O1)NC(=O)c3ccc(cc3)F)Cc4cc(cc(c4)F)F C35909466
Cc1ccc(c(c1)N2[C@H](SCC2=O)c3cccc(c3)NC(=O)c4ccc(cc4)F)OC C35910188
c1cc(cc(c1)NS(=O)(=O)c2ccc(cc2)F)[C@H]3N(C(=O)CS3)c4ccc(cc4)F C35910278
Cc1cc(c(c(=O)n1Cc2ccccc2)[C@@H](c3ccc(cc3)Cl)N4CC[NH+](CC4)C)[O-] C23086402
Cc1ccc(cc1)[C@@H](C)NC(=O)/C(=C/[C@@H]2C=NN=C2c3ccc(cc3)Br)/C#N C39396127
CS[C@H]1CC[C@]2(C1)[C@@H](CCCN2S(=O)(=O)Oc3ccccc3)c4ccccc4O C39511727
c1cc(ccc1C2=N[C@H](N=C2)SCC(=O)N[C@H]3[C@@H]([C@@H]4CCCC[C@@H]4S3)C#N)Cl C39707493
COC(=O)c1c2c(sc1NC(=O)/C(=C/c3cccc(c3)Br)/C#N)CCCC2 C39991800
C[C@@H](c1ccc(cc1)F)NC(=O)CO/N=C/2\CCCOc3c2cc(cc3)Br C40155627
CC(C)Oc1ccc(cc1)/C=C\2/C(=O)N(C(=S)S2)NC(=O)c3ccccc3Cl C40940001
Cc1ccc(cc1C)S(=O)(=O)N2CCC(CC2)C(=O)NC[C@@H]3CCCc4c3cccc4 C46633730
c1ccc(cc1)CN\2C(=O)C[C@@H](S/C2=N\c3ccc(cc3)F)C(=O)Nc4ccccc4F C34780840
Cc1cc(ccc1Br)Cc2cnc(s2)NC(=O)c3ccc(cc3)S(=O)(=O)C C59284339
Cc1ccc(cc1Cl)/N=C(\NC)/S[C@H]2CC(=O)N(C2=O)c3ccc(c(c3)Cl)Cl C59446450
CC(C)(C)OC(=O)N1CCC(CC1)NC(=O)C2(CCCC2)c3ccc(cc3)Br C59936611
Cc1cc(c(cc1Cl)OC)NC(=O)[C@H]2CCCN(C2)C(=O)c3cccc(c3)C(F)(F)F C46043925
C[C@H](C1CCN(CC1)S(=O)(=O)c2ccc(s2)Cl)C(=O)Nc3ccc(cc3F)F C65062095
Cc1ccc(cc1)N2C[C@@H](CC2=O)C(=O)Nc3ccc(cc3)S(=O)(=O)NC(C)(C)C C00692038
C[C@H](c1ccccc1)NC(=O)c2ccc(cc2)NS(=O)(=O)c3ccc4c(c3)OCCO4 C06292371
CC[C@H]1CCCCN1S(=O)(=O)c2ccc(cc2)C(=O)Nc3c(ccs3)C(=O)NC C09722661
c1cc(ccc1CN2C(=O)CCC2=O)C(=O)NNC(=O)c3cc4c(s3)CCCCCC4 C12698310
CC(=O)Nc1ccc(cc1Cl)NC(=O)CCn2cnc3c(c2=O)c4c(s3)CCCC4 C12737942
C[C@H]1CCC[C@@H](N1S(=O)(=O)c2ccc(cc2)NC(=O)c3cccc(c3)NC(=O)C)C C12798350
c1ccc(cc1)c2cccc(c2)C3=CCN(CC3)S(=O)(=O)N4CCCC[C@@H]4C(=O)NO C13587226
Cc1ccc(cc1)N(C)S(=O)(=O)c2cccc(c2)C(=O)Nc3cccc(c3)NC(=O)C C14492242
Cc1ccc(cc1C(=O)Nc2cccc(c2)NC(=O)C)S(=O)(=O)N3CCCC[C@H]3C C15421581
CNC(=O)c1ccc(cc1)NC(=O)c2ccc(c(c2)S(=O)(=O)N3CCCCC3)Cl C15560582
[H]/N=C\1/NC(=O)/C(=C/c2cc(ccc2OCc3cccc(c3)[N+](=O)[O-])Br)/S1 C16213795
[H]/N=c\1/c(cc2cc3c4c(c2o1)CCCN4CCC3)C(=O)Nc5ccc(cc5)C(=O)OCC C20237351
COCCNC(=O)c1cccc2c1N[C@@H]([C@@H]3[C@H]2C=CC3)c4ccc(c(c4)[N+](=O)[O-])Cl C20704703
COc1cccc2c1[nH]cc2[C@H](C(=O)[O-])[NH+]3CCN(CC3)c4ccc(cn4)C(F)(F)F C20726532
Cc1cc2c(cc1S(=O)(=O)[C@H](C)CC(=O)Nc3cccc4c3CCCC4)OCC(=O)N2 C20930267
C[C@@H]1CCCC[C@@H]1NC(=O)c2cccc(c2)NS(=O)(=O)c3ccc4c(c3)OCCO4 C21875689
c1cc2c(cc1C(=O)NNS(=O)(=O)c3cc(ccc3Cl)C(F)(F)F)OCCO2 C22023570
CC(=O)Nc1cccc(c1)NC(=O)[C@H]2CCCN(C2)c3ccc(nn3)c4ccc(cc4)F C22484277
Cn1ccnc1[C@H](c2ccc(cc2)F)NC(=O)[C@H]3CCCN(C3)C(=O)Nc4ccccc4 C23777591
C[C@@H]1CCCN(C1)c2ccc3cccc(c3n2)OCC(=O)Nc4cccc(c4)NC(=O)C C23833196
c1ccc(c(c1)C(=O)NNC(=O)[C@H]2CCCN2S(=O)(=O)c3ccc(s3)Cl)Cl C25524693
Cc1c2c(cc(nc2on1)c3cccs3)C(=O)NCc4cccc(c4)NC(=O)C(C)C C26384129
C[C@@H](C(=O)NC(=O)NCC(F)(F)F)Sc1c2ccccc2nc(n1)c3ccco3 C26913973
c1ccc2c(c1)c(=O)n(cn2)CCC(=O)NNC(=O)c3cc4c(s3)CCCCCC4 C28083230
CCCOc1cc(c(cc1OC)[C@H]2[C@H]3CN(CC=C3C(=C(C2(C#N)C#N)N)C#N)C)Cl C28640911
c1ccc(cc1)c2cn(c(n2)SCC(=O)N3CCC[C@H]3c4ccc5c(c4)OCCCO5)N C32559011
COc1cc(cc(c1OC)OC)[C@H]2c3c(nc(nc3N)SC)CC4=C2C(=O)CCC4 C32655110
C[C@H](C(=O)NNC(=O)c1c2c(n(n1)c3ccccc3F)CCC2)Oc4ccc(cc4)F C33224901
c1cc(cc(c1)OC(F)(F)F)NC(=O)[C@@H]2CC(=O)Nc3n2ncc3c4ccc(cc4)F C35685071
CC(=O)Nc1ccc(cc1)C(=O)Nc2cccc(c2)S(=O)(=O)N(C)c3ccccc3 C09442875
CC(C)N1[C@H]([C@@]23C=C[C@@H](O2)[C@@H]([C@@H]3C1=O)C(=O)NC4CCCCC4)C(=O)NC5CCCCC5 C04410028
C[C@H]1CCCN(C1)S(=O)(=O)c2ccc(cc2)C(=O)Nc3c(c4c(s3)CCC4)C(=O)NC C08600183
Cc1ccc(c(c1)C)N2C(=O)/C(=C\[C@H]3C(=c4ccccc4=[NH+]3)CCNC(=O)C)/C(=NC2=S)[O-] C38557212
CN(C)c1ccc(cc1)/C=N\N=C\2/NC(=O)[C@H](S2)CC(=O)Nc3ccc(cc3)Cl C39843437
CNC(=O)c1c2c(sc1NC(=O)/C(=C/c3ccc(c(c3)OC)OC)/C#N)CCCC2 C39991968
COCCNC(=O)c1c2c(sc1NC(=O)c3c(c4ccccn4n3)Cl)CCCC2 C40798591
Cc1ccc(cc1NC(=O)c2ccc3c(c2)CCCN3S(=O)(=O)C)NC(=O)C4CC4 C46893674
CCc1nnc(s1)NC(=O)c2cc(c(cc2Cl)Cl)S(=O)(=O)NC(C)C C47156628
C[C@@H]1CN(C[C@@H](O1)C)c2ccccc2NC(=O)N[C@@H](CN3CCCC3=O)c4ccccc4 C48324515
CC(=O)Nc1ccc(cc1)C2=Nc3nc(nn3[C@H](C2)c4ccccc4Cl)CCCO C02667872
c1cc(ccc1c2cnn3c2NC(=O)C[C@H]3C(=O)Nc4ccc(cc4)OC(F)(F)F)F C35685074
COc1ccc(cc1)n2c3ccccc3nc2CN4CCc5c4ccc(c5)S(=O)(=O)N C29967060
Cc1ccc(cc1C(F)(F)F)NC(=O)c2cccc(c2)S(=O)(=O)N3CCNC(=O)C3 C58648080
Cc1cccc(c1)N2C(=O)CCC(=N2)C(=O)Nc3cc(ccc3C(=O)NC(C)C)Cl C59316518
CC(C)(C)OC(=O)N1CCC[C@@H]1C(=O)NCC(=O)Nc2ccc(cc2)Br C59768055
c1cc(cc(c1)NC(=O)c2ccc(cc2)N3CCCS3(=O)=O)C(=O)Nc4cccc(c4)F C59783860
C[C@@H]1C[C@@H](CN(C1)S(=O)(=O)c2cccc(c2)C(=O)NNC(=O)c3ccc(cc3)F)C C15347349
Cc1cc(c(c(c1CNc2cccc(c2)S(=O)(=O)N3CCNC(=O)C3)C)C(=O)C)C C60742156
c1ccc(c(c1)F)S(=O)(=O)Nc2ccc(cc2)S(=O)(=O)/N=C/3\CCCCCN3 C13040785
[H]/N=C\1/C2=C(N=NC2=N[C@H](N1c3ccc(cc3)C)SCC(=O)NCc4ccc(cc4)C)C C63731778
CSCc1nc2c(c3c(s2)CCC3)c(n1)Cl C03887556
c1cc(ccc1c2cn3c4c(sc3n2)CCCC4)F C00023696
C[C@]12CCC(=C[C@@H]1CC[C@@H]3[C@@H]2CC[C@]4([C@@H]3CCC4=O)C)C#N C04292951
c1ccc2c(c1)CCN(C2)C(=O)c3ccc(s3)Cl C01054597
C#CCOc1c(c(nc(c1Cl)Cl)Cl)Cl C03091482
Cn1c2ccc(cc2c3c1C(=O)CCC3)Br C00097306
CC1(C[C@@H](CCO1)c2nc(cs2)c3ccccc3)C C00305795
CC1(C[C@@H](CCO1)c2nc(cs2)c3ccc(cc3)Cl)C C02750059
CC1=C[C@H](O[P@@]1(=O)c2ccccc2)c3ccccc3 C01642295
C[C@@H]1Cc2ccccc2N1C(=O)/C=C/c3ccccc3F C01460330
c1ccc(c(c1)/C=C\2/C(=O)N=C(S2)S)C(F)(F)F C06829284
CC1([C@@H]2CC[C@@](C2)(C1=C)C(=O)N(C)c3ccccc3)C C08236529
c1cc2c(cc1F)C(=O)/C(=C/c3ccsc3)/CCO2 C12758376
CSc1c(c(c2c(n1)CCCC2)C(F)(F)F)C#N C07276681
C[C@H](c1nc2c(c3c(s2)CCC3)c(n1)Cl)Cl C19803868
c1c2c(cc(c1F)F)N(CCC2)C(=O)[C@H]3C[C@H]4CC[C@@H]3C4 C31927560
c1ccc(cc1)C2CCC(CC2)(C#N)N3CCCCC3 C37356895
c1ccn2cc(nc2c1)c3ccc(cc3)Br C00061866
Cc1cc(c2c(c1)C[C@@H]3C=C(C=C[C@H]3S2(=O)=O)C)C C04154621
c1cc(sc1)C2=C3CCCCCC3=NC(=S)[C@@H]2C#N C39324699
c1c(cc(n2c1ncc2Cl)I)F C39463032
CO[C@H]1CCC[C@]2(N1Br)CCC[C@@H](C2)F C39525047
C[C@H](c1cc2c(cc1Br)OCCCO2)Cl C40273757
C[C@@H]1Cc2cc(ccc2O1)[C@@H]([C@@H]3CCCO3)Br C40289238
C[C@H]1Cc2cc(ccc2O1)[C@@H](c3cccnc3)Br C40289267
c1c(cc(c2c1nc(o2)C3CC3)Cl)Br C41569324
CC1(Cc2c(ccn2c3ccc(c(c3)F)F)C(=O)C1)C C41686778
Cc1cc2c(n1[C@H](C)c3cc(sc3C)C)CCCC2=O C41707214
CC1(Cc2c(ccn2Cc3ccc(c(c3)F)F)C(=O)C1)C C41707576
Cc1cc(ncc1Br)N2CCC[C@@H](C2)C C42783493
Cc1ccc(o1)C(=O)c2c(c(c(c(c2F)F)F)F)F C43608980
C[C@@]12CCC(=C[C@H]1CC[C@H]3[C@H]2CC[C@@]4([C@@H]3CCC4=O)C)C#N C43726684
C[C@@]12CC[C@H]3[C@@H]([C@H]1CCC2=O)CC(=C)C4=CC(=O)CC[C@@]34C C44021432
C[C@]12CC[C@H]3[C@H]([C@H]1CCC2=O)CC(=C)C4=CC(=O)CC[C@]34C C44963808
C[C@]12CC[C@@H]3[C@H]([C@@H]1CCC2=O)CC(=C)C4=CC(=O)CC[C@]34C C33963736
C[C@H]1CN(CC(O1)(C)C)Cc2cc(cs2)Br C45706679
Cc1ccc(s1)CC(=O)N2CCc3c(ccs3)[C@H]2C C48968523
CC(C)c1c2cc(cc(c2oc1C#N)F)Br C52068750
C[C@H]1CCC[C@@H](C1)Sc2c(cc3c(n2)CCC3)C#N C54690749
c1c2c(c3c(c1Cl)CCC[C@H]3Cl)OCCCO2 C54743119
c1cc(c(cc1Cl)Cl)[C@H]([C@@H]2COCCO2)Cl C55305140
c1cc(oc1)/C=N/c2ccc(c(c2)Cl)Br C59456945
c1cc2c(cc1[C@H](C3CCOCC3)Br)CCO2 C61673579
c1ccc2c(c1)CCC[C@@H]2C(=O)c3ccc4c(c3)COC4 C62331791
C[C@]1(CC(=O)CC(C1)(C)C)[C@@]2(CC(=O)CC(C2)(C)C)C C34400011
CC(C)(c1ccccc1)c2nc3c(s2)C(=O)CCC3 C62773632
CC(C)[C@@H](C(=O)N1CCC2(CCCC2)CC1)Br C62955098
CC(C)[C@H](C(=O)N1CCC2(CCCC2)CC1)Br C62955099
Cc1ccc(c2c1N(CCC2)C(=O)c3ccsc3)F C66787222
C[C@@H]1CN(CCS1)c2ccc(c(c2)C(F)(F)F)C#N C67372018
CC(=O)Nc1ccc(cc1)C(=O)Nc2ccc(cc2)[N+](=O)[O-] C04357291
CC1([C@H](N(C(=O)N1C2CCCCC2)C)N(C(=O)NC)O)C C01504634
[H]/N=C\1/NC(=O)/C(=C\c2ccc(o2)c3ccc(cc3)[N+](=O)[O-])/S1 C04952620
c1cc(cc(c1)S(=O)(=O)N[C@@H]2CCCC[C@H]2O)[N+](=O)[O-] C06220851
C[C@@H]1C[C@H](CN(C1)c2ccc(cc2[N+](=O)[O-])S(=O)(=O)N)C C04300116
C[C@]1(C(=O)N(C(=O)N1)CC(=O)NC2(CCCCC2)C#N)C3CC3 C07044064
c1ccc2c(c1)C[C@@H](N2C(=O)c3ccccc3[N+](=O)[O-])C(=O)N C09819984
c1ccc2c(c1)C[C@@H](N2C(=O)c3ccc(cc3)[N+](=O)[O-])C(=O)N C10255690
COc1cccc(c1O)/C=N\n2c(n[nH]c2=S)c3ccco3 C01307646
Cc1c(c(n[nH]1)O)[C@H]2c3c(cc4c(c3OC)OCO4)CCN2C C19690915
c1cc(ccc1NS(=O)(=O)c2ccc(c(c2)[N+](=O)[O-])F)O C20024726
CN(c1ccc(cc1)[N+](=O)[O-])S(=O)(=O)c2ccc(cc2)N C20431847
Cc1ccc(cc1)N/N=C(/C#N)\C(=O)N[C@H]2CCS(=O)(=O)C2 C26966521
Cc1cc(n(n1)c2ccc(cn2)NC(=O)c3cc(c[nH]3)C(=O)C)C C31217099
c1c2c(cc(c1NC[C@H]3CCCO3)[N+](=O)[O-])NC(=O)CC2 C35341346
Cn1c2c(cn1)[C@H](CCC2)Nc3ccc(cc3[N+](=O)[O-])O C37163063
c1cc(c(cc1[N+](=O)[O-])C(=O)N[C@@H]2CCCCNC2=O)Cl C37993148
Cc1cc(n(n1)c2cc(ncn2)N/[NH+]=C/c3ccccc3[O-])C C04713135
CCn1c(c(c(=O)n1c2ccc(cc2)[N+](=O)[O-])N)C(C)C C40933135
C[C@H]1CC[C@@H](CN1c2ccc(cc2[N+](=O)[O-])C=O)C(=O)N C42429342
C[C@@H]1CC[C@H](CN1c2ccc(cc2C=O)[N+](=O)[O-])C(=O)N C42429352
Cc1cc(n(n1)C)NC(=O)N[C@@H](C)c2ccc3c(c2)OCCO3 C43432676
Cc1cc(n(n1)C)NC(=O)N[C@H](C)c2ccc3c(c2)OCCO3 C43432678
c1cc(c(cc1[N+](=O)[O-])[N-]S(=O)(=O)C2CC[NH2+]CC2)Cl C43493381
c1cc(cc(c1)[N+](=O)[O-])c2c(n3ccsc3n2)/C=C\C(=O)N C44264216
c1cc(cc(c1)[N+](=O)[O-])/C=C\C(=O)N[C@@H]2CCCCNC2=O C47172620
c1c(cn[nH]1)NC(=O)c2c(cnc(n2)N3CCCC3)Cl C48252311
C[C@H]1CCCN(C1)S(=O)(=O)c2ccc(cc2N)[N+](=O)[O-] C50638529
CC1(CN(CCO1)C(=O)c2cc(c(c(c2)Cl)N)[N+](=O)[O-])C C50703812
c1[nH]c2c(n1)c(nc(n2)Cl)N3CCC[C@@H](C3)C(=O)NC4CC4 C08990287
Cc1cc(ccc1[N+](=O)[O-])NC(=O)c2ccnc(c2)NC C50787882
Cc1nc([nH]n1)c2ccc(cc2)NC(=O)/C(=C\c3ccco3)/C#N C50896494
c1cc(c(cc1S(=O)(=O)N[C@H]2CCCC[C@H]2O)[N+](=O)[O-])F C52003522
c1cc(c(cc1[N+](=O)[O-])F)S(=O)(=O)N[C@@H]2CCCC[C@H]2O C52004138
Cc1ccc(cc1S(=O)(=O)N[C@@H]2CCCC[C@H]2O)[N+](=O)[O-] C52004602
Cc1cccc(c1S(=O)(=O)N[C@@H]2CCCC[C@@H]2O)[N+](=O)[O-] C52005501
C[C@@H]1CCC[C@](C1)(CO)NC(=O)c2cc(cn2C)[N+](=O)[O-] C53104057
Cc1cc(c2c(c1)c(nc(n2)[N-]/C(=N/C(=O)C)/[NH+]=C(/C)\O)C)C C03900903
c1cc(ccc1/C=C/C(=O)N[C@H]2CCCCNC2=O)[N+](=O)[O-] C56978554
Cc1cc([nH]n1)NC(=O)c2cc(nc3c2c(nn3C)C)C(C)C C47555266
CCc1cc(=O)oc2c1ccc(c2)OCC(=O)NC(=O)NC C10198798
COc1ccc(cc1OC)n2c(nnn2)c3ccc(cc3)N C62494380
CC(C)n1c(nnc1SCc2cc(=O)n3ccsc3n2)N C57950609
C[C@H]([C@@H](c1cc2c(cc1[N+](=O)[O-])c(=O)[nH]cn2)C(C)C)O C63037445
CC(C)(C)[C@@H](Cc1cc2c(cc1[N+](=O)[O-])c(=O)[nH]cn2)O C63038962
CC(C)c1nc(c(o1)NNC(=O)c2ccc3c(c2)CCO3)C#N C63851981
Cc1ccn2cc(nc2c1)C(=O)Nc3ccc4c(c3)c(=O)[nH]cn4 C63853253
CC(C)c1[nH]nc(n1)NC(=O)c2cc(on2)c3cccs3 C58331802
Cc1cc(no1)NC(=O)Nc2ccc3c(c2)ccc(=O)o3 C65789071
Cc1c2ccccc2oc1C(=O)NNC(=O)c3ccon3 C67286989
COc1ccc(c(c1)O)C(=O)/C=C/c2ccccc2Br C04276995
C/C(=N\NC(=O)c1ccc(cc1)Br)/c2ccc(s2)Cl C04610341
Cc1c(sc(n1)C)c2csc(n2)Nc3cc(cc(c3)Cl)Cl C01421775
Cc1c(c(c(s1)NC(=O)c2ccc(s2)Cl)C#N)c3ccccc3 C01052225
Cc1cc(cc(c1OC(=O)Nc2ccc(cc2)F)Br)Cl C04795168
Cc1ccc(o1)/C=C/C(=O)Nc2cc(ccc2Cl)C(F)(F)F C00476226
CCSc1cccc(c1)C(=O)Nc2nc3c(s2)C[C@@H](CC3)C C05241065
C[P@@](=O)(Nc1ccc(cc1)F)Oc2ccc(cc2Cl)Cl C01255895
Cc1ccc(c(c1)C)[C@@H]2N(CCS2)C(=O)Nc3ccc(cc3)SC C00692158
CC(C)(C)c1ccc2c(c1)[C@]([C@H]3[C@@](C2=O)(O3)C(C)(C)C)(c4ccccc4)O C05641321
c1cc2c(cc1C(=O)Nc3ccc(c(c3)C(F)(F)F)Cl)scn2 C02627337
c1cc(ccc1S(=O)(=O)Nc2ccc(cc2F)Br)Cl C05675359
c1cc(ccc1S(=O)(=O)Nc2ccc(c(c2)Cl)F)Br C05570031
Cc1ccc(cc1)NS(=O)(=O)c2ccc(c(c2)C)Br C07053422
c1cc(ccc1NC(=O)Cc2csc(n2)c3ccsc3)Cl C08007610
c1cc(ccc1/C=N/Nc2c(cc(cn2)C(F)(F)F)Cl)Cl C08378702
C[C@@H](c1ccc(cc1)F)NS(=O)(=O)c2ccc3c(c2)CCCC3 C12760167
Cc1cc2ccccn2c1C(=O)NC(C)(C)c3cccc(c3)C(=C)C C13014983
CCC(=O)NC[C@@H]1Cc2cc(cc(c2O1)c3ccc(c(c3)C)F)F C14882126
Cc1ccc2c(c1)sc(n2)C(=O)Nc3cccc(c3)C(F)(F)F C15826377
Cc1ccc(cc1)C(=O)N[C@H](c2cccnc2)c3cc(ccc3C)C C15839821
CC(C)Sc1ccc(cc1)C(=O)Nc2ccc3c(c2)ncs3 C21000946
Cc1ccc(c(c1)c2csc(n2)c3ccc(cc3)O)OC(F)F C22195038
CC1CCC(=NNc2nc(cs2)c3ccc(cc3)Br)CC1 C27529345
C[C@]1(CC1(Cl)Cl)C(=O)Nc2nc(cs2)c3ccc(s3)Cl C28639280
C[C@@]1(CC1(Cl)Cl)C(=O)Nc2nc(cs2)c3ccc(s3)Cl C28639282
Cc1cc2c(c(c1)F)N(CCC2)CC(=O)NCc3ccc(cc3)F C30153218
C[C@@H](c1ccc(c(c1)Br)OC)/[NH+]=C/c2ccccc2[O-] C05335195
c1ccc(c(c1)C(F)(F)F)NC(=O)N2CCS[C@@H]2c3cccs3 C35416915
Cc1ccc(cc1)/C=N\NC(=O)Cc2ccc(cc2)Br C36144799
C[C@@H](c1ccco1)Nc2cc(cc(c2OC)Br)Cl C36981869
C[C@H](c1ccc(c(c1)Br)OC)Nc2cccc(c2)C#N C37203167
Cn1cc(cc1C(=O)Nc2ccccc2c3cccs3)Br C37497140
c1cc(ccc1c2cnco2)NCc3ccc(s3)Br C37775275
c1cc(c(cc1Cl)Cl)C(=O)NC(=S)N2CCCCCC2 C00358847
C/C(=N\NC(=O)c1ccc(cc1)Cl)/c2ccc(s2)Br C04567989
Cc1ccc(cc1)N[C@H](C#N)c2ccc(c(c2)Br)OC C38052203
Cc1cccc(c1)N[C@@H](C#N)c2ccc(c(c2)Br)OC C38052212
CCO[C@@H]1CCC[C@@]2(C1)CCC[C@@H](N2c3ccccc3O)Br C39521470
CCO[C@H]1CCC[C@@]2(N1c3ccccc3O)CCC[C@@H](C2)Br C39521530
c1ccc(c(c1)C(F)(F)F)/N=C\2/C(=C/c3ccc(cc3)F)/SC(=O)N2 C39886203
c1cc(cc(c1)I)Oc2ccc(c(n2)CO)Cl C40881985
CC[C@@H]1CCC[NH+]1[C@@](C)(c2cc(c(cc2Cl)Cl)F)C(=O)[O-] C41838387
CN(Cc1cc(cs1)Br)C(=O)Nc2ccc(cc2)Cl C42248926
CC(C)C(=O)Nc1c(c2c(s1)CCCC2)C(=O)c3cccs3 C58504458
c1cc(sc1)C(=O)c2c3c(sc2NC(=O)C4CC4)CCCC3 C58504468
c1cc(sc1c2cc(cc(c2)Cl)Cl)C(=O)NC3=NCCS3 C48222245
c1cc(ccc1F)SCc2[nH]c(=O)c3c4c(sc3n2)SCCC4 C46703520
CC(C)(CNC(=O)C1CCOCC1)c2ccc(c(c2)Cl)Cl C65063692
c1ccc2c(c1)CCc3ccccc3N2C(=O)CSc4ccc(cc4)O C65488985
CNC(=O)NC(=O)[C@H](c1ccccc1)OC(=O)c2cc3c(s2)CCCC3 C04462019
COc1ccc(cc1)c2c(c[nH]n2)/C=C(\C#N)/C(=O)NC3CCCCCC3 C00662574
c1cc(cc(c1)Br)C(Nc2nncs2)Nc3nncs3 C01608272
C[C@H]1CCCC[C@H]1NC(=O)COC(=O)c2ccc3c(c2)NC(=O)[C@@H](S3)C C08715982
C[C@H](C(=O)NC(=O)NC(C)(C)C)Sc1c2ccccc2nc(n1)C3CC3 C10949656
CCn1c(nc2c1ccc(c2)C(=O)NNC(=O)[C@@H]3[C@@H](C3(C)C)C=C(C)C)C C11564152
CC(=O)Nc1ccc(c(c1)S(=O)(=O)Nc2ccc3ccccc3c2)OC C11615682
CC(C)NC(=O)c1cccc2c1CCCN2CC(=O)Nc3ccc(cc3)C#N C08708460
CC(C)c1cc(c2ccccc2n1)C(=O)Nc3cc(ccc3OC)NC(=O)C C14634866
c1ccc(cc1)NC(=O)c2ccccc2NS(=O)(=O)c3ccccc3C#N C16096081
CCc1ccccc1N2C(=O)[C@H](SC2=O)CC(=O)Nc3ccc(cc3)O C16925637
CC[C@@H](CO)Nc1c2c3c(sc2nc(n1)n4c(cc(n4)C)C)CCCC3 C28286579
CCn1c2ccccc2c3c1ccc(c3)/C=C/C(=O)NNC(=O)[C@@H]4CCCO4 C32258773
CCCS(=O)(=O)N1CCc2c1cc(cc2)NC(=O)Nc3ccccc3F C33279653
CC1(Cc2c(c(c(s2)C(=O)OC)NC(=O)NCc3ccccc3)CO1)C C34773300
c1ccn2c(c1)ncc(c2=O)NCC(=O)NCc3ccc(c(c3)Cl)Cl C35021892
CCc1ccc(cc1)[C@@H](C)NC(=O)CN2C(=O)C3(CCC(CC3)C)NC2=O C36623221
c1ccc2c(c1)cc([nH]2)C(=O)NCCc3nnc4n3cccc4C(F)(F)F C39261169
C[C@@H](c1ccc2c(c1)OCO2)NC(=O)C(=O)Nc3ccc(cc3)C(C)(C)C C41236368
CN(CC(=O)N)c1c2c(csc2nc(n1)c3cccnc3)c4ccccc4 C43272321
Cc1cccc(c1OC[C@@H](CN2C(=O)C3([C@H](CCC[C@@H]3C)C)NC2=O)O)C C43646074
Cc1cc(nc2c1cccc2)S[C@H](C)C(=O)NC(=O)NC[C@H]3CCCO3 C43687123
c1cc(ccc1NC(=O)C2CCN(CC2)C(=O)NC3CC3)OC(F)(F)F C44457964
Cn1cc(c2c1cccc2)C(=O)NNC(=O)c3ccc(cc3)OC(F)(F)F C08145053
CC[C@@H](C)n1c2c(c(n1)O)[C@H](SCC(=O)N2)c3ccc(cc3)OC(C)C C05431129
CC(C)c1ccc(cc1)[C@@H](CN2C(=O)[C@@](NC2=O)(C)c3ccc(cc3)C#N)O C51257421
CN(C(C1CC1)C2CC2)C(=O)Nc3ccc(c(c3)Cl)N4CCNC(=O)C4 C51615353
c1cc(cc(c1)S(=O)(=O)NC2CC2)NC(=O)N3CCC[C@@H]3C4CCCC4 C56578088
C[C@@H](c1ccc2c(c1)CCCC2)NC(=O)Nc3cccc(c3)Cn4cncn4 C56733004
CC(=C)Cn1c(=O)c2c3c(sc2nc1SCc4cc(n[nH]4)O)CCC3 C04911324
c1cc(ccc1[C@H](C2CC2)NC(=O)CN3C(=O)C4(CCCC4)NC3=O)Cl C57462352
C[C@@H](CC1=NS(=O)(=O)c2ccccc2N1)CC(=O)Nc3ccc(cc3)F C21117339
c1ccc(c(c1)CC(=O)NCC2(CCOCC2)c3ccc4c(c3)OCO4)O C58428604
Cc1cnn(c1)c2ccc(cc2)C(=O)N[C@@H](c3[nH]c4ccccc4n3)C(C)C C59273550
Cc1ccc(cc1NC(=O)/C=C/c2c(nn(c2Cl)C)C)NC(=O)C(C)C C60426158
CC(C)[C@@H](c1ccc(cc1)F)NC(=O)Nc2ccc(c(c2)F)n3cncn3 C62413459
c1ccc(cc1)CNC(=O)/C(=C/c2c[nH]nc2c3cc4ccccc4o3)/C#N C63275805
C[C@@H]1C[C@@H](CN(C1)C(=O)NCc2cccc(c2)C(=O)NC[C@@H]3CCCO3)C C63315166
CCC(CC)n1c2c(c(=O)[nH]1)[C@H](SCC(=N2)O)c3ccc(cc3)N(C)C C05642652
CC(C)[C@@H](c1[nH]c2ccccc2n1)NC(=O)c3ccc(cc3)N4CCOCC4 C63898033
c1cc(cc(c1)NC(=O)/C(=C/c2ccco2)/C#N)C(=O)Nc3cccc(c3)F C65503587
C[C@H](c1ccc(cc1)N2CCOCC2)NC(=O)N(C)Cc3cccc(c3)O C65698375
Cc1c(oc(n1)c2ccc(cc2)NC(=O)[C@@H](C)NC(=O)C3CCCCC3)C C56133218
CC(C)(C)NC(=O)c1ccccc1NC(=O)c2cc(on2)c3cccs3 C65827419
CCNC(=O)NC1CCC(CC1)OC(=O)c2cc3cc(ccc3nc2C)C C66538238
Cc1c2ccccc2oc1C(=O)N[C@H](C)c3cccc(c3)S(=O)(=O)NC C66751482
Cc1csc(n1)c2ccc(cc2)C(=O)Nc3ccc(nc3)NC(=O)C4CC4 C66789584
Cc1c(c(n(n1)C)C)[C@H](C)NC(=O)CNC(=O)C23CC4CC(C2)CC(C4)C3 C67307059
CC(C)NC(=O)c1cccc(c1)CNC(=O)N2CCC[C@H]2c3cccn3C C67465922
C[C@@H]1CCCCN1C(=O)[C@@H](C)NC(=O)Nc2ccc(cc2)OC(F)(F)F C67487375
C1CC[C@@H]2[C@@H](C1)N(C(N2O)C(=O)[O-])O C04321890
C[C@H]1CC[C@](C[C@@H]1C)(C(=O)NC(=O)N)C(=O)[O-] C01707335
c1cc(c(cc1c2[n-]nnn2)N)N C13633668
C1CN(CCC1C(=O)[O-])c2c(non2)N C00140440
c1c(cc2c(c1N)nc[nH]2)C(=O)[O-] C01304658
c1(c(nc(nc1[S-])S)N)N C02023799
c1c(c(cnc1F)N)C(=O)[O-] C02525015
c12c([nH]c(=O)[nH]1)nc(nc2[S-])S C03953930
C1CCc2c(c(c(s2)N)c3[n-]nnn3)C1 C04753704
CC1=C(C[C@](CC1)(C(=O)NC(=O)N)C(=O)[O-])C C05031875
Cc1c2c(c(nc(n2)O)[S-])[nH]n1 C08627804
c12c([nH]c(=S)[nH]1)nc(nc2[S-])S C08614702
c1cc(cc(c1)O)[C@H]2C=C(NC(=O)N2)C(=O)[O-] C11757483
c1(c(nc(nc1[S-])Cl)C(F)(F)F)N C17313129
c1(c(nc(nc1Cl)C(F)(F)F)[S-])N C17315217
c1cc2c(c(c1)O)N[C@H]([C@H]3[C@H]2C=CC3)C(=O)[O-] C13116419
c1c(cnc(c1C(=O)[O-])N)[N+](=O)[O-] C19943172
c1c(c(c(c(c1F)F)F)N)C(=O)[O-] C20475941
c1cc(c(c(c1)C(=O)[O-])O)c2[nH]nc([nH+]2)[S-] C20593701
c1c(c(c(c(c1Cl)O)C(=O)[O-])O)Cl C20593730
c1c[nH]c2c1cc(cc2N)C(=O)[O-] C21982609
c1cc(sc1c2ccnc(c2)N)C(=O)[O-] C26459316
Cc1c(sc(n1)NN)C(=O)[O-] C26479904
Cc1c(c(on1)C)c2nnc(n2N)[S-] C26548109
c1cc(ccc1c2nnc(n2N)[S-])Cl C00159703
c1cc(ccc1c2c(c(sn2)C(=O)[O-])N)F C33268116
c1c(cc(c(c1/C=N\N)[O-])Cl)Cl C33414739
c1ccc(c(c1)c2[nH]nc([nH+]2)[S-])C(=O)[O-] C34926219
C(c1nnc(n1N)[S-])C(F)(F)F C34972151
Cc1cc(sc1C(=O)[O-])S(=O)(=O)N C37238646
c1cc(ccc1[C@@H]2C(=NS(=O)(=O)[N-]2)N)F C06998417
C[C@@H]1Cc2c(ccc(c2O1)C(=O)[O-])N C39083892
c1(c(c(c(c(c1O)F)O)O)O)C(=O)[O-] C39096384
C[C@@H]1[C@H](NC(=S)N1)C(=S)[O-] C39132940
C1=C[C@H]2C(=CC=N2)C(=C1)/N=C(/N)\[S-] C39314851
C[C@@]12CC[C@@](C1(C)C)([C@@H]([C@@H]2O)O)C(=O)[O-] C39850600
C#CC(=O)Nc1ccc(cc1C(=O)[O-])O C42431728
c1cnc2c(c[nH]c2c1[O-])N C44713014
C[C@@]1(CC[C@H](C1(C)C)c2cn[nH]c2[O-])O C45809048
c1cc2c(cc1[O-])[nH][nH]c2=O C14985831
C#Cc1cccc(c1)NC(=O)c2nc([nH]n2)[O-] C48732847
c1cc(c(nc1)N)/C(=N/c2nncs2)/[O-] C50212515
CCc1cc(c2c(n1)[nH]nc2O)C(=O)[O-] C51986666
c1cc(c(cc1[N+](=O)[O-])N)[S-] C52841876
Cc1cc(n/c(=N\c2ccccc2)/[n-]1)NN C57331443
Cc1ccccc1/N=c\2/[n-]c(cc(n2)NN)C C44845937
c1c(cc(c(c1N)Br)F)C(=O)[O-] C62350613
CCC1(CCN(CC1)C(=O)N)C(=O)[O-] C62845172
c1c(c(cc(c1[O-])Br)[N+](=O)[O-])N C65336837
c1cscc1c2cc(cc(c2)N)C(=O)[O-] C65349420
Cc1ccc(cc1)NC(=O)N[C@@H](C)c2ccc(cc2C)C C02765822
C1CCCCCC(CCCCC1)NC(=O)NCCCl C04919283
c1cc2c3ccc(cc3nc(c2cc1Cl)NCCCO)Cl C01729108
Cc1ccc(c(c1)NC(=O)[C@H](C)Nc2ccc3c(c2)CCC3)C C12586957
Cc1ccc(cc1F)NC(=O)[C@H](C)Nc2ccc3c(c2)CCC3 C12562209
CCOc1ccc2c(c1)[C@H]3C=CC[C@H]3[C@@H](N2)c4ccccc4O C14473741
C=CCOc1cccc2c1N[C@H]([C@H]3[C@@H]2C=CC3)c4ccccc4O C14474513
c1cc2c(c(c1)NC(=O)Nc3ccc(cc3F)F)CCCC2 C16430894
C[C@H](c1ccc(cc1O)OC)Nc2ccc(c(c2)Cl)Cl C20011583
CC1(CC(=CC(=O)C1)Nc2ccc(cc2)Nc3ccccc3)C C02487680
Cc1ccc(cc1)C2=NN[C@H](C2)c3cc(ccc3O)C(C)C C20390333
Cc1ccc(c(c1)NC(=O)[C@H](C)Nc2ccc(c(c2)C)C)C C20402787
C[C@H](c1ccc(cc1O)OC)Nc2ccc(c(c2)Cl)F C20429653
C[C@H]1CC[C@@H]([C@H](C1)Oc2c(cccn2)C(=S)N)C(C)C C21008660
CC(C)(C)[C@H]1CCCC[C@@H]1Nc2cccc(c2)C(=O)NC C21012948
Cc1cccc(c1O)C(=O)Nc2ccc(cc2)C(C)(C)C C21500898
Cc1cc(ccc1C(C)C)Oc2ccc3c(c2N)ncs3 C35344816
C1CCc2c(sc(c2C(=O)OC3CCCCC3)N)CC1 C36224656
Cc1ccc(cc1)c2c(sc(n2)Nc3ccc(cc3)O)C C36241753
CC(C)c1ccc(cc1)c2csc3n2c(c(n3)C(C)C)N C36290244
COc1cc(ccc1O)CC[C@H]2CCc3ccccc3N2 C36906656
CC(C)(C)[C@H]1CCCC[C@H]1Nc2ccc(cc2)C(=O)NC C36957639
C[C@H]1CCC[C@@H](C1Nc2ccc(cc2)NC(=O)C(C)C)C C36957877
Cc1ccc(cc1)Sc2ccc(c(n2)OC(C)(C)C)N C37077787
Cc1ccc(cc1N[C@H]2C[C@@H](CC(C2)(C)C)C)C(=O)NC C37086607
c1cc(cc(c1)Cl)C2CC(C2)Nc3cccc4c3[nH]nc4 C37100506
C[C@H]1C[C@@H](CC(C1)(C)C)Nc2ccc(cc2)c3cc[nH]n3 C37104764
Cc1c(cccc1N[C@H]2C[C@H](CC(C2)(C)C)C)C(=O)NC C37107514
Cc1ccc(cc1NC(=O)C)N[C@H]2C[C@@H](CC(C2)(C)C)C C37120426
Cc1ccc(cc1N[C@H]2C[C@@H](CC(C2)(C)C)C)NC(=O)C C37126915
Cc1ccc(cc1N[C@H]2C[C@H](CC(C2)(C)C)C)NC(=O)C C37126917
Cc1cc(ccc1N[C@H]2C[C@H](CC(C2)(C)C)C)C(=O)NC C37127815
CCc1ccc(cc1)c2c(c(on2)N)c3ccc(cc3)F C37350412
Cn1c(c(c(n1)CC2CCCCC2)c3ccc(cc3)F)N C37351690
CC[C@@H](c1ccccc1O)Nc2ccc(c(c2)Cl)C#N C37393234
Cc1cc(c(cc1Cl)OC)N[C@H]2CCCCC[C@H]2O C37875098
c1csc(c1N)C(=O)N(C2CCCCC2)C3CCCCC3 C40295757
CC(C)[NH+]1C[C@H]2CCC[C@@H](C1)C2Nc3ccccc3OC C40768976
Cc1ccc(c(c1)c2c(noc2N)c3ccc(cc3)Cl)C C41502867
c1cc(c(cc1Cl)Cl)n2c(cc(n2)C3CCCCC3)N C41544857
Cc1ccc(cc1)c2c(sc(n2)N)c3ccc(cc3)OC C41658159
c1cc(cc(c1)Cl)Nc2cc(cnc2)c3ccc(cc3)CO C45321790
C[C@H](c1ccc(cc1)Cl)n2c3c(cccc3Cl)nc2N C49526483
C[C@@H]1CCC[C@@H](C1Nc2ccc(c(c2)Cl)NC(=O)C)C C36983116
Cc1ccc(cc1)COc2ccc(cc2N)c3ncc(s3)C C57881433
CCC1(CN(c2c(cccc2O1)N)[C@H](C)c3ccccc3)CC C58004888
Cc1ccc(cc1)C2=NN[C@H](S2)c3c4ccccc4ccc3O C59488128
C[C@@H]1CC[C@H]([C@@H](C1)OCc2c(ccc(n2)N)Cl)C(C)C C61640199
Cc1ccc(cc1)c2c(noc2N)c3ccc(c(c3)Cl)C C63022127
COc1cc(c(c(c1c2ccccc2)O)O)c3ccccc3 C05998815
c1cc(cc(c1)NC(=O)c2c3c([nH]n2)CCC3)C(F)(F)F C04625931
c1ccc(cc1)N[C@H]2c3ccccc3OC[C@@]24[C@@H](CCO4)O C00386631
CC(=O)Nc1ccc(cc1)[C@@H]2NN=C(S2)c3ccccc3 C00341752
CC1=C([C@H](NC(=S)N1)c2ccc(c(c2)F)F)C(=O)OC C07756039
c1nc(c2c3c(sc2n1)CCCC3)NC4CCC(CC4)O C08149145
c1ccc2c(c1)CN[P@@](=O)(N2)Oc3ccccc3Cl C16524867
c1cc(c(c(c1)Cl)Sc2nnc3n2CCCCC3)N C19845605
C[C@H]1Cc2ccccc2N1S(=O)(=O)c3ccc(cc3N)F C20003134
CC1(CC2=C([C@H]([C@H]([C@@H](O2)N)C#N)c3ccccc3)C(=O)C1)C C20568352
Cc1c2c([nH]c1C(=O)N[C@H](C)c3ccccc3)CCCC2=O C28652953
Cc1cc(c(s1)C)C(=O)Nc2ccc(cc2)c3cc[nH]n3 C31561937
c1c(cn2c(c1N)nnc2C3CCCCC3)Br C31863172
c1cc(ccc1Cc2nnc3n2cc(cc3)C(F)(F)F)N C36928281
c1ccc2c(c1)CCN2S(=O)(=O)c3cc(cc(c3F)Cl)N C37063079
Cc1ccc(c(c1)C(=O)Nc2ncc(s2)C#CCCO)C C37549746
c1ccc(cc1)c2ccccc2N[C@@H]3CS(=O)(=O)C[C@H]3O C37692652
Cc1c2c([nH]n1)C[C@@]([C@H]([C@@H]2c3ccc(cc3)Cl)C(=O)C)(C)O C09436803
Cc1c2c([nH]n1)C[C@]([C@H]([C@@H]2c3ccc(cc3)Cl)C(=O)C)(C)O C09436804
c1ccc(c(c1)NS(=O)(=O)c2c(cc(cc2F)F)F)O C37909050
C[C@H]1Cc2ccccc2N1S(=O)(=O)c3cc(ccc3N)F C37929019
c1c(csc1S(=O)(=O)N2CCC[C@@H]3[C@@H]2CCCC3)N C41068004
[H]/N=C/1\C(=C2CCCC[C@@H]2S1)c3nc([nH]n3)C4CCCCC4 C41161742
C[C@H]1CCCC[C@H]1N(C)S(=O)(=O)c2ccc(c(c2)N)F C42269814
C[C@H](c1ccccc1NC(=O)c2ccc3c(c2)scn3)O C42341231
c1cc(cc(c1)Br)/C=C/C(=O)Nc2cc[nH]n2 C42414314
Cc1ccc(cc1C(F)(F)F)NC(=O)c2c([nH]nc2C)C C44270789
C1C[C@@H](C[C@@H](C1)NC(=O)N2CCC[C@@H](C2)O)C(F)(F)F C45439849
Cc1cc(c(c2c1C(=O)/C(=C/c3ccccc3F)/O2)CO)O C45918963
c1ccc(cc1)C2CCC(CC2)NC(=O)N3CCC[C@@H](C3)O C46023715
c1cc2c(cc1NC(=O)c3ccc(s3)Cl)CCC(=O)N2 C48455128
Cc1c(sc(n1)C)[C@@H](C)NC(=O)N[C@@H]2CCCC[C@@H]2C C48849532
Cc1c(nnc(c1C(=S)N)N(C)C2CCC(CC2)C)C C48970909
Cc1c(sc(n1)C)[C@@H](C)NC(=O)N[C@H]2CCC[C@@H](C2)C C49242252
c1ccc(c(c1)C(F)(F)F)NC(=O)c2c3c([nH]n2)CCC3 C49679294
C[C@@H]1C(=O)Nc2cc(ccc2O1)N[C@H](C)c3ccsc3 C50341264
C[C@H]1C(=O)Nc2cc(ccc2O1)N[C@H](C)c3ccsc3 C50341267
c1ccc(cc1)c2ccc(cc2)N[C@@H]3CS(=O)(=O)C[C@@H]3O C52396262
c1cc(c(c(c1N)Sc2nnc3n2CCCCC3)F)F C53168439
c1ccc2c(c1)c3c([nH]2)CCN(C3)C(=O)NCC(F)(F)F C55046030
Cc1c(sc(n1)N)C(=O)N2CC[C@@H]([C@@H]3[C@@H]2CCCC3)C C55173726
Cc1c(sc(n1)N)C(=O)N2CC[C@H]([C@@H]3[C@@H]2CCCC3)C C55173729
c1ccc2c(c1)C[C@@H](S2)C(=O)Nc3c4ccccc4[nH]n3 C55351637
Cc1cc(c(cc1C)/C=C\C(=O)N[C@H]2CCCCNC2=O)C C56977133
C[C@H]1CC[C@H](CN1C(=O)c2cc3c(s2)CCCCC3)C(=O)N C58377479
c1cc(c(cc1[C@H]2c3c[nH]nc3NC(=O)CS2)Cl)Cl C20724907
CC1=C([C@H]([NH+]=C(N1)SC)c2ccccc2Cl)C(=O)[O-] C62398767
c1c(c(cc2c1OCCO2)N3CCC4(CCCC4)CC3)N C62953473
Cc1cc2ccccc2nc1n3cc(c(n3)N)Br C63106534
C[C@H]1CCc2c(sc(c2C(=O)N)/N=C/c3ccco3)C1 C13147182
Cc1cc(c(o1)C)[C@H](C)NC(=O)c2c([nH]c3c2cccc3)C C67330307
C1CC[C@@H]\2[C@@H](C1)CC/C2=N\O C05566951
Cc1ccc(c(c1C=O)O)C C00334847
CC(C)O[C@@H]1CCCC[C@@H]1O C00397505
c1cc2cccc3c2c(c1)NC=N3 C01506600
CC(=O)/C=C\c1ccccc1O C12433008
C[C@H]1[C@H]2C[C@@H](C1(C)C)CC(=O)N2 C00518329
c1coc2c1C(=S)NCCC2 C01390184
CC[C@@H]1C(=O)NC(CS1)(C)C C02042106
c1[nH]c2c(c3c(s2)CCC3)c(=S)n1 C01793956
CC[C@@H]1[C@H](/C(=N/O)/C[C@H](S1)C)C C13775319
c1ccc2c(c1)C[C@@H](CN2)C3=NCCC3 C22115656
C1CCc2c([nH]c(n2)Br)C1 C26507068
C[C@@H]1CCC[C@](C1)(C#N)NC C26515448
c1cc(ccc1/C=C/2\CCCC2=O)O C28115516
C/C(=N\C)/[C@](C)(c1ccccc1)O C17156891
C[C@H]1[C@@H]2C[C@@H](C2(C)C)[C@H]3[C@@H]1C(=O)N3 C32099127
CC(C)c1[nH]c(c(n1)Cl)Cl C32202960
CC(=O)[C@@H](C1CCCCC1)O C06761612
CC(C)NC(=O)C1(CCCC1)C C32719791
CC(C)[C@@]1(CC[C@@]2([C@H](C1)O2)C)O C34081412
C[C@H]1[C@@H]2CC[C@@H](O2)[C@@]([C@@H]1O)(C)Cl C35996044
C[C@@](C#N)(C1CCCCC1)NC C37367003
Cc1c([nH]c(c1Br)C)C=O C37624325
c1cc(ccc1O[C@H]2CCC[C@@H]2O)F C37695648
C1CC[C@]2([C@@H](C1)C[C@H]3CCC[C@@H]2C3=O)O C38545475
CO/C=C/c1ccccc1O C39059215
c1c2c(cc(c1C#N)O)CCC2 C39060309
C[C@H]1CC=C(/C(=N\O)/C1)C(C)C C39104225
CC1=CC[C@@H]2C(=C1)C3=C(N2)C(=O)CCC3 C39104956
CC(=O)N[C@H]1CCC[C@H]1C2CCCC2 C39112522
C1C[C@@]2(C[C@H]1Cl)C[C@@H](CN2O)F C39505012
C1C[C@@H]([C@@]2(CC[C@@H](C2)O)N(C1)F)Cl C39511926
C[C@@H]1CCC[C@@H](C1)N[C@@H](C)C#N C43514821
C[C@@H]1C=C([C@@H]2C[C@]1(CO[C@@H]2C)CO)C C43736579
CC(C)(C)[C@@H]1CC[C@H]([C@@H](C1)OC)O C44192707
CC(C)(C)[C@H]1CC[C@H]([C@@H](C1)OC)O C44192710
c1c(c(c(cn1)Cl)CO)Cl C44198607
C1CC2CCCC(C1)NC2=O C45069698
C[C@H](c1nc2c(s1)CCCCC2)O C45205955
CSc1cc2c(cc1Cl)nc[nH]2 C45238606
Cc1c[nH]c(c1C(=O)C(F)(F)F)C C45787454
Cc1cc(n[nH]1)c2ccc3c(c2)CCC3 C49811897
C1CCC=C(CC1)[C@@H]([C@@H]2CCCO2)O C50329384
C[C@@H]1C[C@@H]1NC(=O)[C@@H](C)Cl C52276829
c1ccc2c(c1)CCC[C@@H]2NC#N C52832443
CC1=C(O[C@@](CC1)(C)[C@@H](C)O)C C05296174
C[C@H](c1ccsc1)NC#N C61362763
C[C@H]1CCc2c(sc(n2)NC)C1 C61714310
C1CCC(=CC1)[C@@H]([C@@H]2CCCOC2)O C62240246
CNc1cccc(c1)n2cccc2 C62796895
CC(C)c1ccc(cc1)[C@@H]2c3cc4c(cc3OC(=C2C#N)N)OCO4 C00203557
c1ccc(cc1)Nc2c(cnc(c2C#N)Nc3ccccc3)C#N C00188772
c1ccc(cc1)Nc2nc(cs2)c3cc4ccc(cc4oc3=O)O C00273812
C/C(=N\Nc1cn[nH]c(=O)c1Cl)/c2ccc(cc2)Br C07030813
Cc1cc2c(c(c(c(=O)o2)C)C)c(c1C3=NN[C@@H](C3)c4ccccc4)O C12296684
C/C(=N\NC(=O)Nc1ccc(cc1)Cl)/c2ccc(s2)CC#N C12350255
Cc1ccccc1/C=N/n\2c(cs/c2=N\C)c3ccc(cc3O)O C12795023
Cn1cc(c2c1cccc2)/C=C\3/C(=O)N/C(=N\c4ccc(cc4)O)/S3 C05516380
c1cc(cc(c1)Cl)[C@@H]2[C@H]3CC=C[C@@H]3c4cc(cc(c4N2)O)[N+](=O)[O-] C14460278
c1ccc(c(c1)[C@H]2[C@@H]3CC=C[C@@H]3c4cc(cc(c4N2)O)[N+](=O)[O-])Cl C14465986
c1cc2c(c(c1)O)N[C@H]([C@@H]3[C@@H]2C=CC3)c4cc(ccc4Cl)[N+](=O)[O-] C14472758
c1ccc2c(c1)c(c[nH]2)[C@@H]3[C@H]4CC=C[C@@H]4c5c(ccc(c5N3)F)[N+](=O)[O-] C14544746
c1cc(ccc1NC(=O)c2ccc3c(c2)c4c([nH]3)CCCC4)OCC#N C18830139
c1cc2c(c(c1)NCC(=O)Nc3cccc4c3nsn4)CCCC2 C19096522
Cc1cc(c2c(c(c(=O)oc2c1)CC(=O)NC3CCCCCC3)C)O C08491008
c1cc2c(c(c1)O)N[C@@H]([C@H]3[C@H]2C=CC3)c4ccc(c(c4)[N+](=O)[O-])Cl C20704173
Cc1cccc(c1)[C@@H]2[C@@H]3CC=C[C@@H]3c4c(ccc(c4N2)O)[N+](=O)[O-] C14479911
c1ccc2c(c1)c(c[nH]2)[C@@H]3[C@@H]4CC=C[C@H]4c5c(ccc(c5N3)F)[N+](=O)[O-] C20720024
Cc1c(sc(n1)N)c2nc(no2)c3ccc(cc3)C(C)(C)C C22121278
CC(C)c1c(sc(n1)N)c2nc(no2)c3ccc(cc3)Cl C22121533
Cc1ccc(cc1C)Nc2c3c([nH]n2)C[C@H](CC3=O)c4ccco4 C22455441
CNc1c(cnc(n1)N/N=C/c2c3ccccc3cc4c2cccc4)F C23382728
c1cc(cc(c1)Cl)Nc2c(nc3n2cccn3)c4ccc(cc4)O C35616517
c1ccc(cc1)[C@H]2[C@@H]3CC=C[C@@H]3c4c(c(cc(c4[N+](=O)[O-])Cl)O)N2 C36028887
Cc1ccc(cc1)[C@H]2[C@H]3CC=C[C@@H]3c4c(ccc(c4N2)O)[N+](=O)[O-] C14458361
c1cc2c(c(c1)F)N[C@@H]([C@@H]3[C@@H]2C=CC3)c4cc(ccc4O)[N+](=O)[O-] C14475922
Cc1cccc(c1)[C@@H]2[C@H]3CC=C[C@@H]3c4c(ccc(c4N2)O)[N+](=O)[O-] C14479913
C[C@H](c1ccc(c(c1)Cl)Cl)Nc2ccc(cc2[N+](=O)[O-])O C37162684
COc1ccc(cc1)/C=C\2/C(=O)N/C(=N\c3ccc(cc3)O)/S2 C16770041
Cc1cc(cc(c1)NC(=O)[C@@H]2CCCN2C(=O)NC3CCCCC3)C C01359184
CCc1cc(c(cc1O)O)C(=O)/C=C/c2cc3c(cc2C)OCCO3 C06225073
CCCC1=C2[C@@H](C(=C(O[C@H]2N=N1)N)C#N)c3ccc(cc3)C(F)(F)F C39356018
C[C@@H]1CCC[C@H]([C@@H]1C)NC(=O)[C@@H](C)Nc2ccc3c(c2)OCCCO3 C40005471
C[C@@H]1CCCCN1c2c(c(ncn2)Oc3ccc(cc3)C(C)C)N C40727278
C[C@H](c1cccc(c1)Nc2nc3ccccc3c(n2)N4CCCCC4)O C41148519
c1c(cc(c(c1N)Cl)Cl)c2nnnn2CCC3CCCC3 C42029291
C/C(=N\Nc1nc2ccccc2c(n1)c3ccccc3)/c4ccc[nH]4 C46085371
CC(C)(C)c1cs/c(=N\S(=O)(=O)c2ccc(cc2)NC)/[nH]1 C49500203
Cc1cc(cc(c1O)c2nc3cc(ccc3o2)C(C)C)NC(=O)C C04988532
Cc1ccc(cc1)c2c(sc(n2)N)c3ccc(cc3)[N+](=O)[O-] C00048930
Cc1ccc2c(c1)nc(o2)c3cc(cc(c3O)C)NC(=O)C(C)C C04988496
c1cc(cc(c1)Cl)NC(=O)N/N=C/c2ccc(cc2)N3CCCC3 C59104655
COc1c2ccccc2ccc1C(=O)N/N=C/c3ccc(cc3)O C59165286
CN(C)c1ccc(cc1)C(=O)N/N=C/c2cc3ccccc3cc2O C59487054
CC(C)(c1ccccc1)C(=O)Nc2ccc3c(c2)nc([nH]3)[C@@H]4CCCO4 C60062780
C[C@@H](c1ccc(cc1O)F)Nc2ccc(c(c2)[N+](=O)[O-])Cl C62747164
c1ccc(cc1)NC\2=NN(C(=O)/C2=C/3\CCCCCN3)c4ccccc4 C16740150
CC(C)c1ccc(cc1)[C@H]2[C@@H]3C(=NN=C3OC(=C2C#N)N)C(C)C C00971432
CC(C)c1ccc(cc1)[C@@H]2[C@H]3C(=NN=C3OC(=C2C#N)N)C(C)C C00971433
CCC[C@H](C)n1c2c(c(n1)O)[C@H](SCC(=N2)O)c3ccc(cc3)C C05643166
c1cc(ccc1[C@@H]2c3cc4cc(ccc4cc3OC(=C2C#N)N)Br)F C04089791
c1cc2c(cc1Br)c(c(o2)C(=O)c3ccc(s3)Br)N C01103286
Cc1c2c(c(sc2nc(c1Cl)C)C(=O)c3ccc(cc3)Br)N C00974261
CN(C)c1ccc(c2c1cccc2)[C@H](c3ccc(c4c3cccc4)O)O C04773793
c1ccc2c(c1)ccc3c2OC(=C([C@@H]3c4ccc(c(c4)Br)F)C#N)N C01231707
CC(=O)[C@@H]1[C@@H](C[C@@H]2[C@@]1(CC[C@@H]3[C@@H]2CC[C@@H]4[C@@]3(CCCC4)C)C)[C@@H](C#N)C(=S)N C05379090
CC(=O)[C@H]1[C@@H](C[C@@H]2[C@@]1(CC[C@@H]3[C@@H]2CC[C@@H]4[C@@]3(CCCC4)C)C)[C@@H](C#N)C(=S)N C05379133
COc1ccc(cc1)[C@@H]2C3=C(C(=C4SCCCS4)CCC3)NC(=S)N2 C06457788
Cc1cc(nc2c1c(c(s2)C(=O)c3ccc(cc3F)F)N)C(F)(F)F C00968918
CCN(CC)c1ccc2c(c1)[C@H]3C=CC[C@@H]3[C@@H](N2)c4ccc(cc4)O C13636619
CC[C@H](C)Oc1ccc2c(c1)[C@@H]3C=CC[C@@H]3[C@@H](N2)c4ccc(cc4)O C13638005
CC[C@@H](C)Oc1ccc2c(c1)[C@H]3C=CC[C@@H]3[C@@H](N2)c4ccc(cc4)O C13638007
Cc1ccc(s1)[C@H]2[C@H]3CC=C[C@@H]3c4cc(ccc4N2)C(=O)NC(C)(C)C C14456857
CCN(CC)c1ccc(cc1)[C@H]2[C@H]3CC=C[C@@H]3c4cc(ccc4N2)O C14461371
CC(C)(C)NC(=O)c1ccc2c(c1)[C@@H]3C=CC[C@@H]3[C@@H](N2)c4ccccc4Cl C14466722
CCN(CC)c1ccc2c(c1)[C@H]3C=CC[C@@H]3[C@@H](N2)c4ccccc4O C14473722
Cc1ccccc1[C@H]2[C@H]3CC=C[C@@H]3c4cccc(c4N2)C(=O)Nc5ccccc5 C14478571
Cc1ccc(cc1C)NC(=O)c2cccc3c2N[C@H]([C@H]4[C@@H]3C=CC4)c5ccccc5 C14551446
CC(=O)[C@@H]1[C@@H](C[C@H]2[C@@]1(CC[C@@H]3[C@H]2CC[C@H]4[C@]3(CCCC4)C)C)[C@@H](C#N)C(=S)N C16138955
CC1=C([C@@H](N[C@@H](N1)c2ccccc2Cl)c3ccccc3Cl)C(=O)C C19331714
Cc1cc(c(c(c1)Br)N[C@@H](C)C(=O)NC)Br C20487801
Cc1ccsc1[C@@H]2[C@@H]3CC=C[C@H]3c4cc(ccc4N2)C(=O)NC(C)(C)C C20688620
Cc1ccc(s1)[C@H]2[C@@H]3CC=C[C@H]3c4cc(ccc4N2)C(=O)NC(C)(C)C C20689822
Cc1ccc(cc1)[C@@H]2[C@@H]3CC=C[C@H]3c4cccc(c4N2)C(=O)Nc5ccccc5 C20692005
Cc1cccc(c1)[C@@H]2[C@@H]3CC=C[C@H]3c4cccc(c4N2)C(=O)Nc5ccccc5 C20716227
Cc1ccccc1C(=O)Nc2ccc3c(c2)[C@H]4C=CC[C@H]4[C@H](N3)c5cccs5 C20769535
CC1CCC(CC1)C(=O)N[C@@H]2CCc3c(c4cc(ccc4[nH]3)Br)C2 C22347899
c1cc2c(cc1Br)c3c([nH]2)CC[C@H](C3)NC(=O)C[C@H]4C[C@@H]5CC[C@H]4C5 C22352781
c1cc2c(cc1Br)c3c([nH]2)CC[C@@H](C3)NC(=O)C[C@H]4C[C@@H]5CC[C@H]4C5 C22352787
CC[C@@H]1CCc2c(sc3c2C(=N[C@H](N3)c4ccc(cc4)Br)O)C1 C08197247
c1ccc(cc1)c2csc3c2C(=N[C@@H](N3)c4cccc(c4)Br)O C06476005
CCc1ccc2c(c1)[C@@H]3[C@H](CCCO3)[C@@H](N2)c4ccc(c(c4)Br)O C30780353
c1cc2c(c(c1)NC(=O)CC34C[C@H]5C[C@@H](C3)CC(C5)(C4)O)CCCC2 C12982794
C[C@H](c1ccc(c(c1Cl)Cl)Cl)Nc2ccc3c(c2)cn[nH]3 C37284017
C[C@@H](c1ccc(cc1)I)Nc2cccc3c2[nH]nc3 C37306108
CSc1cc2c(cc1O)/C(=C\c3ccccc3)/N(C2)c4ccccc4O C39498992
CS[C@@H]1C[C@]2(CC[C@@H](C2)c3ccccc3O)N(C1)c4ccccc4O C39503476
C[C@@H](c1ccc(cc1)c2ccccc2)n3c(c(cn3)I)N C43666693
CN(Cc1ccc(cc1)Br)c2ccc3c(c2N)ncs3 C48881649
c1cc2c(cc1NC(=O)NCc3ccc(s3)Br)CCC2 C49262455
c1ccc(c(c1)c2c(c(on2)N)c3cc(cc(c3)F)F)I C49351007
c1cc(c(cc1C(=O)NNc2ccc(c(c2)Cl)Cl)F)Br C49376415
Cc1ccc(cc1C(F)(F)F)NC(=O)c2cc(c[nH]2)Br C49956737
c1ccc2cc(ccc2c1)c3c[nH]c(=S)n3Nc4ccccc4Cl C04506334
CC[C@H]1CCc2c(sc3c2C(=N[C@H](N3)c4cccc(c4)Br)O)C1 C04545397
Cc1[nH]c2cc(ccc2n1)N[C@@H](C)c3ccc(c(c3)Br)F C37318367
c1ccc(c(c1)[C@H]2CC(=N[C@H](N2)c3ccc(cc3)F)c4ccc(cc4)Cl)O C53363446
Cc1ccc(cc1)[C@H]2N[C@@H](CC(=N2)c3ccc(cc3)Cl)c4ccccc4O C53363458
CCCC1CCC(CC1)n2c(c(c(n2)C)I)N C43669344
CC(C)c1ccc(cc1)N[C@H]2c3ccc(cc3NC2=O)Br C19912495
c1c(c2cn(nc2n(c1=O)CCC(=O)[O-])C3CCCC3)C(F)F C12398051
Cn1c(nnc1SCc2c(cco2)C(=O)[O-])C(F)(F)F C13394614
c1ccc(cc1)n2cnnc2SCc3c(cco3)C(=O)[O-] C13411578
C=CCc1c(ccc2c1c(=O)n3c(n2)CCCCC3)OCC(=O)[O-] C20761668
CCCn1c(c(c(n1)C)c2nnc(s2)SCCC(=O)[O-])C C26550157
Cc1cc(on1)CSc2c(c(nc(n2)C3CC3)C)C(=O)[O-] C35122115
Cc1c(c(nc(n1)C2CC2)SCC(=O)OC(C)C)C(=O)[O-] C35206137
CCCN(C(C)C)S(=O)(=O)c1cc(n(c1)C(C)C)C(=O)[O-] C36864213
CCCn1cc(cc1C(=O)[O-])S(=O)(=O)N(C)CC(C)C C36864222
CC[C@@H](C)N(CC)S(=O)(=O)c1cc(n(c1)CC)C(=O)[O-] C36864230
CC[C@@H](C)CN(C)S(=O)(=O)c1cc(n(c1)C2CC2)C(=O)[O-] C36864240
C[C@@H]1C[C@H](CN(C1)c2nnc(n2C3CC3)SCC(=O)[O-])C C36866579
c1ccc(c(c1)C(=O)[O-])SCc2nnc(o2)c3ccco3 C37417585
CCn1c(cc(n1)C(C)C)C(=O)N(CCC(=O)[O-])C(C)C C37585395
CC(C)N(CC(=O)OC)C(=O)CC1(CCCCC1)C(=O)[O-] C37831769
CCn1cc(cc1C(=O)[O-])S(=O)(=O)N(C)[C@H](C)C(C)(C)C C37836526
C=CCN(C1CCCC1)S(=O)(=O)N2CCC(CC2)C(=O)[O-] C37837830
CC(C)N(CC=C)S(=O)(=O)c1cc(n(c1)C2CC2)C(=O)[O-] C37837882
CCCn1c(nnc1SCC(=O)[O-])N2CCC[C@H]2CC C37914900
CN(CC1CC1)c2nnc(n2C3CCCC3)SCC(=O)[O-] C37926089
CCCN(CC(=O)[O-])c1ccc(cc1C(F)(F)F)[N+](=O)[O-] C38021251
C[C@H](CC(C)C)N(C)S(=O)(=O)N1CCC(CC1)C(=O)[O-] C37836567
CC1=C(C(=N[C@H]1C(=O)[C@@H](C)Oc2ccccc2C(=O)[O-])C)C(=O)C C13411743
c1cc2c(cc1C(=O)[O-])nc(n2CCCN3CCOCC3)C4CC4 C40405950
CC(C)(C)c1nnc(o1)CSc2cc(ccn2)C(=O)[O-] C41070788
CCCCN(C)C(=O)Cn1c(ccc(c1=O)C(=O)[O-])C(C)C C41607502
C[C@@](c1ccc(cc1)OC(F)(F)F)(C(=O)[O-])n2cncn2 C41891895
C[C@](c1cccc(c1)OC(F)F)(C(=O)[O-])N2CCOC2=O C41907957
CN(Cc1cscn1)c2c(n3ccsc3n2)/C=C/C(=O)[O-] C42867434
C1CCCN(CC1)S(=O)(=O)N2CCC[C@@H](C2)CCC(=O)[O-] C43584730
CCn1cc(cc1C(=O)[O-])S(=O)(=O)N(C)CC(C)(C)C C45074199
CO/N=C/c1ccc(cc1)/C(=N/S(=O)(=O)c2cccs2)/[O-] C48427729
CCCCS(=O)(=O)/N=C(/[C@H]1CC(=NO1)c2ccccc2)\[O-] C48555909
CCCN(CCC)C(=O)/C(=N/c1nnc(s1)C(C)C)/[O-] C48725371
Cc1cc(sc1C(=O)[O-])S(=O)(=O)N(C)Cc2ccoc2 C48910762
Cc1c(cc(cc1S(=O)(=O)CCn2cccn2)C(=O)[O-])F C49325748
CCN(CC)S(=O)(=O)c1ccc2c(c1)ccn2CCC(=O)[O-] C49453983
CC(C)N(C)S(=O)(=O)c1ccc(c(c1)/C=C/C(=O)[O-])OC C49595091
CC(C)c1ncc(c(n1)C(=O)[O-])N(C)C[C@@H]2CCCCO2 C50363826
CCN(C[C@@H](C)C#N)C(=O)N1CCCC[C@@H]1CCC(=O)[O-] C50930633
CCN(c1ccccc1)C(=O)C[C@@H](C#N)c2ccc(o2)C(=O)[O-] C57717256
CCOc1cc(cc2c1OCC(=O)N2C(C)C)/C=C/C(=O)[O-] C57917849
COc1cc(cc(c1OCC(=O)[O-])CC=C)C=C(C#N)C#N C59250438
CCCO[C@@H]1CCCN(C1)C(=O)N(CC)[C@@H](C)CC(=O)[O-] C61214328
CCCO[C@H]1CCCN(C1)C(=O)N(CC)[C@@H](C)CC(=O)[O-] C61214329
CCCn1cc(cc1C(=O)[O-])S(=O)(=O)N2CCCC2(C)C C63067136
C=CCN(C[C@@H]1CC=CS1)C(=O)c2ccc(cc2)c3[n-]nnn3 C63996577
CN(C)S(=O)(=O)/N=C(/c1ccccc1Oc2ccccc2)\[O-] C52767950
CCc1c(c2ccccc2o1)/C=C/C(=N/S(=O)(=O)N(C)C)/[O-] C52770011
c1ccc(cc1)CCS(=O)(=O)[N-]c2cccn3c2nnc3 C65228784
CC(=O)c1cccc(c1)NC(=O)[C@@]2(Cc3ccccc3C(=O)O2)C C02709880
Cc1ccc(cc1F)NC(=O)c2c(c3c(s2)ncn(c3=O)C)C C00221347
c1ccc2c(c1)c(c[nH]2)/C=N/N3C(=O)[C@H]4[C@H]5C=C[C@@H]([C@@H]4C3=O)C56CC6 C04996718
Cc1c(sc2c1c(=O)[nH]c(n2)[C@@H](C)Sc3nncs3)C C04938658
c1ccc2c(c1)OC[C@H](O2)C(=O)N/N=C/3\CCSc4c3cc(cc4)F C05164166
c1ccc(c(c1)NS(=O)(=O)c2ccc3c(c2)OCCCO3)F C07402793
Cc1ccc(s1)/C=C/2\C(=O)OC(=N2)c3ccc(cc3)NC(=O)C C00235239
Cc1ccc(cc1)SC[C@@H]2CSc3n2c4c(cn[nH]4)c(=O)n3 C11667080
CC1(Cc2c(cnc(n2)C(C)(C)C)[C@H](C1)NC(=O)c3ccco3)C C12441900
c1cc(ncc1S(=O)(=O)Nc2nc3c(s2)CCCC3)Cl C06858678
Cc1cc(c(n1c2c(c(c(s2)C)C)C#N)C)/C=C/3\C(=O)NC(=O)S3 C13511564
C[C@H]1CCc2c(sc3c2c(ncn3)NCC(=O)N4CCCC4)C1 C14201296
Cc1nc2ccc(cc2s1)NC(=O)[C@@H]3[C@H](Oc4ccccc4O3)C C14350918
Cc1c2c(nc3n(c2=O)CCC3)sc1C(=O)NC4CCC(CC4)C C15723672
Cc1ccc(cc1)NC(=O)c2ccc(cc2)N3CCCS3(=O)=O C20131839
c1ccc(cc1)N2CCN(CC2)C(=O)/C(=C/c3cccc(c3)O)/C#N C21315475
C1CCC2(CC1)C(=O)N(C(=O)N2)CN3CCC[C@H](C3)C(F)(F)F C23384414
c1ccc2c(c1)[C@@H](CCO2)NS(=O)(=O)c3ccc(nc3)Cl C24977384
c1ccc(cc1)/C=C/C(=O)Nc2c(sc3n2c(=O)ccn3)Cl C27986085
Cc1ccc(cc1)C(=O)N[C@H]2CCCC[C@H]2N3C(=O)CSC3=O C28283877
Cc1c(sc2c1c(=O)n(c(n2)C)CC(=O)NC3CCCCC3)C C19989021
C[C@@H]1C(=O)N(Cc2cc(ccc2O1)NC(=O)C3CCCC3)C(C)C C35873458
Cc1c(c(n[nH]1)C)S(=O)(=O)N2CCc3ccccc3[C@H]2C(C)C C36113711
c1cnc(nc1)N2CCC[C@@H](C2)C(=O)Nc3ccc4c(c3)CCC4 C01357880
Cc1c(sc(=O)[nH]1)S(=O)(=O)N2CC[C@H]([C@@H]3[C@@H]2CCCC3)C C37926620
c1ccc2c(c1)CCC[C@@H]2NS(=O)(=O)c3cnc(nc3)Cl C38105917
C1[C@@H]2C=C[C@H]1[C@H]3[C@H]2C(=O)N(C3=O)NC(=O)C45CC6CC(C4)CC(C6)C5 C04301496
CC1=NN=C2[C@@H]1[C@@H]([C@@H]([C@@](C2)(C)O)C(=O)C)c3ccc(cc3)N(C)C C39158965
CC(=O)[C@H]1[C@@H](c2cc3c(cc2C(=O)[C@H]1O)OCO3)c4cccc(c4)Cl C39483813
c1ccc(cc1)OS(=O)(=O)[C@H]2C[C@]3(CC[C@@H](C3)Cl)N(C2)O C39505221
c1cc(sc1)C2=C[C@H](N=N2)[C@@H]3NC(=NO3)c4ccc(cc4)Cl C39587972
c1ccc(c(c1)C2=NO[C@@H](N2)[C@H]3C=C(N=N3)c4ccc(cc4)F)F C39588045
c1cc(cc(c1)Br)n2c3c(cn2)c(ncn3)NC4CC4 C41472310
c1ccc2c(c1)CCN2c3cc(=O)n(c(=O)[nH]3)c4ccccc4F C44019980
C[C@@H]1CCCN(C1)C(=O)N[C@@H](c2ccc(cc2)F)c3nccn3C C45233326
Cc1cnc(s1)NC(=O)[C@H]2CC(=NO2)c3ccc(s3)Cl C48628172
c1ccc(cc1)[C@H]2c3cccn3CCN2C(=O)c4cc(cc5c4nc[nH]5)F C57259362
[H]/N=C\1/N(C(=O)/C(=C\c2c(ccs2)C)/S1)c3ccc4c(c3)OCO4 C33321881
c1ccc(cc1)C2=NN=C(C2)C(=O)N[C@H]3N=C4CCCC[C@@H]4S3 C39760324
c1cc(cnc1)n2cnc3c2N=C(C[C@@H]3c4ccc(c(c4)Cl)Cl)O C40286486
c1ccc(c(c1)N2C(=O)C[C@H](C2=O)Nc3cccc(c3)C#N)Cl C07777705
CC1=C2C(=NC(=NC2=O)C)S[C@@H]1C(=O)NC34CC5CC(C3)CC(C5)C4 C63904507
CC1=C2C(=NC(=NC2=O)C)S[C@H]1C(=O)NC34CC5CC(C3)CC(C5)C4 C63904509
Cc1cccc(n1)Nc2nc(c(s2)C(=O)N3CCC[C@H](C3)C)C C65306302
C[C@H](c1nnc2n1CCCCC2)NC(=O)c3ccc(s3)Cl C29900933
Cc1c(c(n(n1)C)C)C(=O)Nc2ccc3c(c2)sc(n3)C(C)C C66347544
Cc1cc(c2c(c1)N(CCC2)C(=O)[C@H](C)NC(=O)c3ccoc3)C C66732863
c1ccc2c(c1)[C@@H](CCO2)NC(=O)N3CCO[C@@H](C3)c4cccc(c4)F C67061535
c1ccc(c(c1)NC(=O)/C(=C/c2ccc3c(c2)OCCO3)/C#N)F C05068676
c1cc(c(cc1[C@H]2CN(CCO2)C(=O)NC[C@H]3CCCO3)F)F C67358016
CC(=O)Nc1ccc2c(c1)[C@H]3C=CC[C@@H]3[C@@H](N2)c4cccc(c4Cl)Cl C04797778
CC(=O)Nc1ccc2c(c1)[C@H]3C=CC[C@H]3[C@@H](N2)c4cccc(c4Cl)Cl C04797782
Cc1ccsc1[C@@H]2C(=C(NC(=S)N2)C)C(=O)c3ccccc3 C06051337
Cc1c(cc([nH]1)c2ccc(cc2)F)C(=O)NC3CCC(CC3)C C06818467
c1ccc(cc1)c2csc3c2c(ncn3)Sc4ccccc4N C00066199
CC(C)c1cccc2c1N[C@@H]([C@H]3[C@@H]2C=CC3)c4ccc(c(c4)O)OC C14457374
COc1cccc(c1O)[C@@H]2[C@H]3CC=C[C@@H]3c4c(cc(cc4Cl)Cl)N2 C14459608
CC(C)c1cccc2c1N[C@@H]([C@H]3[C@@H]2C=CC3)c4cccc(c4O)OC C14459944
CCNC(=O)c1ccc2c(c1)[C@@H]3C=CC[C@H]3[C@@H](N2)c4cccc(c4)C C14480399
CCC(=O)Nc1ccc2c(c1)[C@H]3C=CC[C@@H]3[C@@H](N2)c4cccs4 C14548974
Cc1c(c2ccccc2[nH]1)C(=O)Nc3ccc-4c(c3)Cc5c4cccc5 C15760673
c1cc2c(cc1O)OC[C@@H]2Nc3c(cc(cc3Cl)Br)Cl C20505603
CCC(=O)Nc1ccc2c(c1)[C@H]3C=CC[C@H]3[C@H](N2)c4ccc(cc4)C C20692607
CCC(=O)Nc1ccc2c(c1)[C@H]3C=CC[C@@H]3[C@H](N2)c4ccc(cc4)C C20692610
CC(C)c1cccc2c1N[C@H]([C@H]3[C@H]2C=CC3)c4ccc(c(c4)OC)O C20693406
COc1cccc(c1O)[C@@H]2[C@@H]3CC=C[C@H]3c4cc(ccc4N2)Br C20693842
Cc1ccc(c(c1)C)c2c(n3cc(ccc3n2)C)[C@@H](C)C(=S)N C31916760
Cc1ccc2nc(c(n2c1)[C@H](C)C(=S)N)c3ccc(cc3)Cl C31922033
Cc1c(c(n[nH]1)C)NC2CC(C2)c3ccccc3Br C36846817
Cn1c(c(c(n1)c2ccccc2Br)c3ccc(cc3)Cl)N C37351630
c1cc(c(cc1c2nc3cc(ccc3n2C4CC4)Br)N)Cl C37441873
CC(C)(C)c1ccc(cc1)NC(=O)N[C@@H]2CCCc3c2cccc3 C00152237
Cc1ccc(cc1I)N[C@H](C)c2cc[nH]n2 C37907710
c1ccc(c(c1)[C@@H]2CC[C@@]3(C2)[C@@H](CCCN3c4ccccc4O)F)O C39510336
c1ccc(c(c1)[C@@H]2CC[C@]3(C2)[C@@H](CCCN3c4ccccc4O)F)O C39510339
c1ccc(c(c1)c2cc(ccc2N3CCN[C@H](C3)Cl)Br)O C39530120
COc1cc(cc(c1O)/C=[NH+]/C2CCCCC2)Br C40148024
c1ccc2c(c1)c3cc(ccc3[nH]2)[C@@H](c4ccc(o4)Br)O C40248762
c1cc(cc(c1)O)NC(=O)c2cc(c(s2)Br)Br C40947972
CC(C)Cc1c(nn(c1N)C)c2ccc(s2)Br C43375582
CC(C)Cc1c(nn(c1N)C)c2cc(cc(c2)Br)F C43375706
CC(C)Cc1c(noc1N)c2ccc(c(c2)F)Br C43577418
C[C@H](c1cccc(c1)C(F)(F)F)n2c(c(cn2)Br)N C43666243
CC[C@H](c1ccc(cc1)Cl)n2c(c(cn2)Br)N C43666254
c1cc2c(ccc(c2nc1)OCc3cc(cs3)Br)N C43686625
c1cc(sc1CNC(=O)NC2CCCCC2)Br C47579432
Cc1cc(sc1C)C(=O)NNc2ccc(cc2)Br C48425645
c1ccc2c(c1)CC[C@@H]2NC(=O)Nc3cccc(c3)I C48470775
C[C@@H](c1ccc(s1)Cl)NC(=O)c2c(cc(cc2F)F)O C49448068
C[C@@H]1CCC[C@@H](C1)NC(=O)NCc2cc(sc2)Br C49471524
c1cc(c(c(c1)Cl)Cl)/C=C/C(=O)N[C@H]2CCCC[C@@H]2O C51992772
Cc1ccsc1[C@H](c2cc3c(cc2Br)[nH]c(=O)[nH]3)Cl C52095066
c1cc(sc1)c2c(noc2N)c3ccc(cc3)I C52902215
c1ccc(cc1)c2c(nc([nH]2)c3cccc(c3)O)c4cccs4 C08740810
CSc1cccc(c1)NC(=O)NC23CC4CC(C2)CC(C4)C3 C57573822
c1cc(cc(c1)Br)N[C@@H]2c3ccc(cc3NC2=O)Br C21052687
c1ccc(c(c1)/C=N/c2c(c3c(s2)CCCC3)C(=O)N)Cl C18285765
Cc1ccc(cc1C)c2c(nn(c2N)C)c3ccc(s3)Br C61681270
c1cc(c(cc1CNc2ccc(c(c2)C#N)F)Br)O C62702834
c1cc2c(cc1Cl)nc(o2)c3cc(ccc3N)I C62824369
C[C@]12CC[C@@H](CC1=CC[C@@H]3[C@H]2CC[C@]4([C@@H]3CC[C@]4(C)O)C)O C03881348
c1c(cc(c(c1Br)N)Br)OC(F)(F)F C00166541
C[C@@]12CC[C@@H](CC1=CC[C@@H]3[C@H]2CC[C@]4([C@@H]3CC[C@]4(C)O)C)O C08552393
c1ccc(cc1)/C=C/2\CCCC3=C2NC(=O)N[C@@H]3c4ccccc4 C02455849
C[C@]12CC[C@@H](C[C@@H]1CC[C@H]3[C@@H]2CC[C@]4([C@H]3CC[C@@H]4NC=O)C)O C12659412
C[C@@H]1C[C@H]2[C@@H]3CC=C4C[C@H](CC[C@]4([C@@H]3CC[C@]2([C@]1(C(=O)C)O)C)C)O C13370756
C[C@@H]1C[C@H]2[C@H]3CC=C4C[C@H](CC[C@]4([C@@H]3CC[C@]2([C@]1(C(=O)C)O)C)C)O C13370762
c1cc(ccc1[C@H]2[C@@H]3CC=C[C@@H]3c4c(ccc(c4N2)Cl)Cl)O C13637292
c1cc(c2c(c1)[C@H]3C=CC[C@H]3[C@@H](N2)c4cc(ccc4O)Br)C#N C14460827
CSc1ccc(cc1)[C@@H]2[C@H]3CC=C[C@@H]3c4cc(ccc4N2)O C14551714
CSc1ccc(cc1)[C@H]2[C@@H]3CC=C[C@@H]3c4cccc(c4N2)O C14551870
C[C@H]1CCc2c(sc(c2C(=O)c3ccc(cc3)Cl)N)C1 C19776279
c1cc(c(cc1F)N)Oc2ccc(cc2Br)F C19868965
C[C@@]12CC[C@H](C[C@@H]1CC[C@@H]3[C@@H]2CC[C@]4([C@@H]3CC[C@]4(C)O)C)O C19910736
CC[C@]1(CC[C@]2([C@@H]3CC[C@@]4([C@@H]([C@@H]3CC[C@@]2(C1)C)CC[C@@H]4O)C)C)O C33721445
c1ccc(cc1)C2=C[C@H](NC(=S)N2)c3ccc(cc3F)F C35023162
C[C@]12CC[C@@H](C[C@@H]1CC[C@@H]3[C@@H]2CC[C@@]4([C@@H]3CC[C@]4(C=C)O)C)O C36371987
c1cc(cc(c1)Br)N[C@H]2CCc3c2cccc3O C36852082
C[C@@H](c1cc(c(cc1Cl)Cl)F)Nc2ccc(cc2)O C37316853
c1ccc2c(c1)CCC[C@H]2OCc3ccc(cc3Br)N C37516144
CC(C)c1ccc2c(c1)[C@@H](C[C@@H]3[C@@]2(CCC[C@@]3(C)CO)C)O C13302241
C[C@H]1C[C@@H]2[C@@H]3CC[C@@H]4C[C@@H](CC[C@@]4(C3=CC[C@@]2([C@@]1(C(=O)C)O)C)C)O C04612838
CC1(CC(=O)C[C@]2(C1)c3c(c4ccccc4[nH]3)[C@H](CN2)c5ccccc5)C C25721244
c1cc(c(cc1[C@@H]2Nc3c(c4c(s3)CCCC4)C(=N2)O)Cl)Cl C35668853
c1ccc(c(c1)[C@@H]2CCC[C@]3(N2O)CCC[C@@H](C3)Br)O C39522902
c1cc(c(cc1C(=O)N2CC[C@@H]3CCCC[C@H]3C2)N)Br C40305377
c1cc(c(cc1Br)[C@@H](c2nc3c(s2)CCC3)N)F C41183498
c1cc(c(cc1[C@H](c2nc3c(s2)CCC3)N)Br)F C41183504
CCc1c(sc(n1)[C@H](c2cc(cc(c2)Cl)Cl)N)C C41184487
CCc1c(sc(n1)[C@H](c2ccc(s2)Br)N)C C41702744
c1cc(c(cc1F)COc2c(cc(cc2Br)F)N)F C43458579
C[C@@H](c1ccc(s1)Br)n2c(c(cn2)Cl)N C43665821
C[C@@H]1CCC[C@@H](C1n2c(c(cn2)I)N)C C43666591
C[C@H]1CCC[C@@H](C1n2c(c(cn2)I)N)C C43666592
C[C@@H]1CCC[C@H](C1n2c(c(cn2)I)N)C C43666593
c1cc(c(cc1F)OCc2c(ccs2)Br)N C43674187
C[C@@H]1C[C@H]2[C@H]3CC=C4C[C@H](CC[C@]4([C@@H]3CC[C@]2([C@@]1(C(=O)C)O)C)C)O C43736156
C[C@@H]1C[C@@H]2[C@H]3CC=C4C[C@H](CC[C@]4([C@H]3CC[C@]2([C@@]1(C(=O)C)O)C)C)O C43736157
C[C@@]12CC[C@@H](C[C@H]1CC[C@H]3[C@@H]2CC[C@@]4([C@@H]3CC[C@H]4NC=O)C)O C43736993
C[C@@H]([C@H]1CC[C@H]2[C@@]1(CC[C@@H]3[C@H]2CC[C@H]4[C@@]3(CC[C@@H](C4)O)C)C)O C44964101
C[C@@H]1c2ccsc2CCN1[C@@H](CN)c3cc(cc(c3)Cl)Cl C42743901
c1ccc(cc1)c2nc(c(s2)N)c3ccccc3Br C50308738
c1cc(ccc1C(=O)N2CCCc3c2cc(cc3)N)Br C51296265
c1cc2c(cc1N)N(CCC2)C(=O)c3ccc(s3)Br C51296338
c1ccc2c(c1)C[C@H](NC2)c3[nH]c4ccc(cc4n3)Br C37441108
C[C@](c1ccccc1)(c2nc3cc(ccc3s2)Br)N C52879274
c1ccc(cc1)[C@@]2([C@@H]3[C@H]4C[C@H]5[C@@H]3[C@]6([C@@H]2[C@@H]4[C@@H]5[C@@H]6Br)O)O C03138811
c1cc(ccc1[C@@H](c2cc(cnc2)Br)N)Br C57343906
c1cc(c(cc1Cl)Cl)[C@H]2Nc3c(c4c(s3)CCC4)C(=N2)O C06814311
c1c2c(c(c(c1Br)N)Br)OC(O2)(F)F C65336855
Cc1ccc(cc1)[C@@H](C)NC(=O)Nc2ccc(cc2)C C02760113
c1cc(sc1C[NH2+]C2CCCCCCC2)C(=O)[O-] C06895918
Cc1ccc(cc1)N[C@@H](C)C(=O)Nc2ccc(cc2)F C07223295
c1ccc(cc1)C2=CSC(=NN2)Nc3ccccc3 C02656027
c1ccc(c(c1)C(=O)Nc2ccccc2C(F)(F)F)O C11639190
CC(C)c1ccc(cc1)Oc2ccc(cn2)C(=S)N C19805891
Cc1cc(cc(c1)N[C@H](C)c2cc(ccc2O)OC)C C19952915
c1ccc(cc1)c2ccccc2Oc3ccc(cn3)N C22178397
C/C(=C\c1ccccc1)/CNc2ccc3cn[nH]c3c2 C23282831
CC(C)(C)[C@@H]1CCCC[C@@H]1NC(=O)c2cc(c[nH]2)Cl C32419174
Cc1cc(ncc1N)Oc2ccc(cc2)CC(C)(C)C C36251867
Cc1c(ccc(n1)Oc2ccc(cc2)CC(C)(C)C)N C36251931
CCCNC(=O)c1cccc(c1)N[C@H]2CCCC[C@H]2C C36933414
Cc1cc(ccc1N[C@H](C)c2ccccc2O)N(C)C C36934944
Cc1ccccc1c2c(noc2N)C[C@H]3C[C@H]4CC[C@@H]3C4 C36936398
CCC[C@H](C)c1c(c(on1)N)c2ccc(cc2)Cl C36936752
CCC(CC)c1c(c(on1)N)c2ccc(cc2)Cl C36936758
Cc1cc(ccc1OCc2csc(n2)N)C(C)(C)C C36970057
CCC(=O)Nc1ccc(cc1)N[C@@H]2CCCC[C@H]2C C37068193
CCNC(=O)Cc1ccc(cc1)N[C@@H]2CCCC[C@H]2C C37123170
Cc1ccc(cc1N[C@H]2CCCC[C@@H]2C)NC(=O)C C37126855
Cc1ccc(c(c1O)C)NCc2ccc(o2)[C@@H]3C[C@H]3C C37130386
COc1ccc(cc1O)NC2CC(C2)c3ccccc3 C37134844
CC[C@@H](c1ccccc1O)Nc2ccc(c(c2)F)OC C37290329
C[C@H](C1CCCCC1)Nc2ccc(cc2)c3c[nH]cn3 C37302073
Cc1cc(c(cc1Cl)OC)N[C@H]2CCCC[C@H]2O C37691021
CCOc1ccc(c(c1)C)N[C@H](C)c2ccccc2O C37781714
C[C@@H](CC(C)C)Nc1ccc(c(c1)C(=O)NC)Cl C37778740
C[C@H](c1cc[nH]n1)Nc2ccc(cc2C(C)C)C(C)C C37907572
C[C@@H](C(=O)NC(C)(C)C)Nc1ccc(cc1)C(C)C C20314413
CCc1ccc(s1)[C@H](C)Nc2ccc3cn[nH]c3c2 C41204777
Cc1ccc(cc1Cl)n2c(cc(n2)CC(C)C)N C41357875
CC[C@@](c1ccccc1)(C(=O)[O-])[NH2+]C2CCCCCC2 C41659645
Cc1ccc(cc1)[C@H](C)NC(=O)c2ccc(cc2O)C C42354881
Cc1ccc(cc1)N[C@H](C(C)C)C(=O)NC(C)(C)C C46169478
CCC[C@@H](C)NC(=O)N[C@@H](C)c1ccc(s1)Cl C47662447
C[C@H](c1ccc(cc1)C(C)(C)C)NC(=O)NC(C)C C48646219
C[C@@H](c1ccc(cc1)C(C)(C)C)NC(=O)NCC2CC2 C48854274
CC[C@@H]1CCCC[C@H]1NC(=O)NC(C2CC2)C3CC3 C48857293
CCC[C@@H](C)NC(=O)N[C@H](C)c1cc(ccc1C)C C49241429
CCc1cccc(c1)NC(=O)NC[C@@H]2CCC=CC2 C49299971
CCC[C@H](C)c1c(c(on1)N)c2cc(cc(c2)F)F C49351157
CCN(c1ccccc1N)C(=O)c2ccc(cc2)C(C)C C50453553
c1cc(ccc1[C@@H]2C(=O)NCCN2)SC(F)(F)F C51924874
CC[C@H](C1CCCCC1)NC(=O)c2ccc(cc2)NC C52345054
CC(C)(C)c1csc(n1)c2ccc(c(c2)N)OC C57881816
c1cc([nH]c1)/C=N/Nc2ccc(cc2)Br C59155210
CC(C)c1ccc(cc1)Cc2cn3cccc(c3n2)N C62432855
CCCCc1cc(c2c(c1)nc(o2)C3CCCC3)N C62538207
CCc1c(c([nH]c1C)C(=O)c2c(c(c([nH]2)C)CC)C)C C05955996
CCc1ccc(s1)[C@H]2C(=C(OC(=C2C(=O)OCC)C)N)C#N C00043741
CCOC(=O)c1c(c(c([nH]1)C)C(=O)N[C@H]2CCCC[C@@H]2C)C C00253601
CO[C@H](c1ccccc1)C(=O)N/N=C/c2c[nH]c3c2cccc3 C05356542
CCCC(=O)Nc1ccc(cc1)C(=O)NN=C2CCCC2 C00498431
COc1ccc(cc1)/C=C/C(=O)NNC(=O)C2CCCCC2 C00586907
CC(C)C(=O)Nc1ccc(cc1)C(=O)N/N=C/c2cccs2 C08558630
Cc1ccc(cc1)OCC(=O)N/N=C/c2ccccc2O C00261293
CC(C)c1ccc(cc1)OS(=O)(=O)c2ccc(cc2)C(=O)N C16731233
CC(C)(C)c1ccc(cc1)OCC(=O)Nc2[nH]c3ccccc3n2 C17303960
c1cc(cc(c1)Cl)OCC(=O)N/N=C\c2ccc(cc2)O C30802320
CC[C@@H](CO)Nc1ccc(cc1[N+](=O)[O-])Br C35101795
CCC[NH2+][C@H](c1ccc2c(c1)oc(n2)[O-])c3ccco3 C35584474
CC[C@H](c1ccccc1O)Nc2cccc(c2C)[N+](=O)[O-] C37061268
CC[C@H](c1ccccc1O)Nc2ccc(cc2)[N+](=O)[O-] C37061521
CC[C@H](c1ccc(cc1)O)Nc2ccc(cc2C)[N+](=O)[O-] C37061739
C[C@H](c1cccc(c1)O)N[C@@H](C)c2ccccc2[N+](=O)[O-] C37151289
CC[C@H](c1ccccc1)Nc2ccc(cc2[N+](=O)[O-])O C37162940
CO[C@@H]1CCCC[C@H]1Nc2ccc(cc2)NS(=O)(=O)C C37304231
Cc1ccc(cc1N[C@@H]2CCCC[C@@H]2OC)S(=O)(=O)NC C37321936
CC[C@H](C(=O)c1ccc2c(c1)OCO2)Oc3ccccc3N C40352862
CCc1ccc(cc1)Oc2c(c(ncn2)N(C)c3ccccc3)N C40757934
C[C@H](c1cccc(c1)NC(=O)c2ccccc2)Sc3[nH]ncn3 C48356163
CCCCc1ccc(cc1)NC(=O)Nc2cnn(c2)C C48513394
C[C@@H](c1cccs1)N(C)C(=O)NCC(=O)NC(C)(C)C C48849660
CC(C)(C)c1ccc(cc1)OCc2nnc(n2N)SC C48987730
CCOC(=O)[C@H](C)NC(=O)NC12CC3CC(C1)CC(C3)C2 C49498748
C[C@@H](c1cccc(c1)[N+](=O)[O-])Nc2ccccc2[C@H](C)O C49542703
C[C@@H](c1ccccc1[N+](=O)[O-])Nc2ccccc2[C@@H](C)O C49542737
C[C@H](c1ccccc1[N+](=O)[O-])Nc2ccccc2[C@@H](C)O C49542738
c1ccc(c(c1)CNCc2ccc(c(c2)Cl)O)[N+](=O)[O-] C50015663
CCc1ccc(cc1)OCc2ccc(c(c2)[N+](=O)[O-])N C50830787
CC(C)(C)[C@H](C(=O)OC)NC(=O)NC1CCCCC1 C01389515
CC(C)N(Cc1ccccc1)c2ccc(cc2N)[N+](=O)[O-] C52840118
CC[C@@H](c1ccco1)Nc2cccc(c2)c3nc([nH]n3)C C54106201
Cc1c([nH+]nc(c1C(=O)[O-])N[C@H](c2cccs2)C(C)C)C C54530778
c1ccc(cc1)[C@@H](CNc2ccc(cc2Cl)[N+](=O)[O-])O C35100528
Cc1cccc(c1N)C(=O)OCC(=O)N(C)C2CCC(CC2)C C07308581
CC[C@@H](C)C(=O)Nc1nc([nH]n1)c2ccc(cc2)C(C)(C)C C57994549
c1ccc(c(c1)NC[C@@H](c2ccc(cc2)Cl)O)[N+](=O)[O-] C30859504
c1ccc(cc1)CSc2[nH]c(nn2)NN=C3CCCC3 C59040393
CC[C@@H](C)NC(=O)Nc1ccc(nc1)Oc2ccc(c(c2)C)C C59059253
CC(C)(C)OC(=O)NC(C)(C)C(=O)Nc1ccc2c(c1)CCC2 C60142423
Cc1c(cc(cc1F)c2nnnn2CCCC(C)C)N C62097088
C[C@@H](c1ccc(cc1)F)S[C@H](C)c2nc(nc(n2)N(C)C)N C62697288
CC(C)n1c(nnc1SCc2csc(n2)C(C)(C)C)N C62801293
Cc1ccc(cc1N[C@@H](CO)c2ccccc2)[N+](=O)[O-] C63001638
C[C@H](CN(C)c1ccccc1)NC(=O)c2c3ccccc3[nH]n2 C66456415
C1CCC(CC1)CC(=O)NNS(=O)(=O)C2CCCCC2 C66589132
CC(C)CCC(=O)NNC(=O)N1CCC[C@H]1c2ccc(cc2)F C67103968
c1ccc(cc1)N[C@@H]2CCN(C2)C(=O)NCC[C@H]3CCCO3 C67614501
C[C@@H](c1cccs1)NC(=O)NC(C)(C)c2cccc(c2)C(=C)C C00192732
C[C@H](c1cccs1)NC(=O)NC(C)(C)c2cccc(c2)C(=C)C C00192737
CCc1ccc(cc1)NC(=O)CNc2ccccc2C(F)(F)F C01935234
Cc1ccc(cc1)NC(=S)NN=C2C[C@@H](CC=C2C)C(=C)C C12403948
CCC(CC)NC(=O)N[C@@H](C)c1ccc(cc1)Br C12947496
c1cc(ccc1/C=C/C(=O)NC(=S)NC2CCCCC2)Cl C14833771
Cc1ccc(c(c1)OCc2ccc(cc2)OC(F)(F)F)N C19806651
CCC(C)(C)NC(=O)[C@@H](C)Nc1cccc(c1)Br C20364808
CC[C@@H](C)NC(=O)[C@H](C)Nc1ccc(c(c1)C)Br C20365292
CCC[C@H](C)NC(=O)[C@@H](C)Nc1ccc(cc1)C(F)(F)F C20366909
CC(C)(C)c1ccc(cc1)NC[C@@H](c2ccccc2OC)O C32183307
Cc1ccccc1NC[C@@H](COc2ccccc2C(C)C)O C32183473
Cc1ccccc1NC[C@H](COc2cccc(c2)C(C)C)O C32183488
CCN(CC)c1ccc(cc1N)C(=O)c2ccc(c(c2)C)F C32185405
Cc1cc(cc(c1Cl)C)OC[C@H](CNc2ccccc2)O C32203661
Cc1cccc(c1NC(=O)[C@H](C)Nc2ccc(cc2)F)C(C)C C32232720
Cc1ccc(cc1)[C@@H](c2ccccc2)NC(=O)NCC3CC3 C32795376
c1ccc(c(c1)CCC(=O)Nc2ccc(cc2)C(F)(F)F)O C36689255
C[C@@H]1CCCC[C@@H]1OCCCOc2ccccc2C(=S)N C37145063
CC[C@@H]1CCCC[C@@H]1OC[C@@H](CNc2ccccc2Cl)O C37879843
CC(C)Oc1ccc(cc1N)CCCN(C)c2ccccc2 C41140698
C[C@@](c1ccc(cc1)SC)(C(=O)[O-])[NH2+]C2CCCCCC2 C41659850
CCC(CC)[NH2+][C@@](C)(c1ccc(c(c1)Cl)Cl)C(=O)[O-] C41736100
CCCCC[NH2+][C@@](C)(c1ccc(c(c1)Cl)Cl)C(=O)[O-] C41749885
CCC[C@@H](C)[NH2+][C@](C)(c1ccc(c(c1)Cl)Cl)C(=O)[O-] C41750897
CC(C)CCC[NH2+][C@](C)(c1ccc(c(c1)Cl)Cl)C(=O)[O-] C41833133
CCCCNC(=O)CNc1ccc(c(c1)C(F)(F)F)Cl C42299782
CCCCn1c(c(c(c1CC)c2ccccc2C)C(=O)N)C C33860041
CCc1ccc(s1)CNC(=O)Nc2ccc(cc2)SC C45985317
c1cc(c(cc1NNC(=O)CCC2CCCC2)Cl)Cl C48429267
CC(C)C[C@@H](c1cccs1)NC(=O)NCC2CCCC2 C49338680
CCC[C@@H](C)NC(=O)N[C@H](C)c1ccc(cc1)Br C49397331
CC[C@H](C)c1ccc(cc1)[C@@H](CNc2cccc(c2)C#N)O C49896286
Cc1ccccc1NC[C@@H](c2cc(ccc2OC)C(C)C)O C49905697
CC(C)(C)C(=O)NC[C@@H](c1ccc(cc1)C2CCCCC2)O C49912883
Cc1ccc(cc1[C@H](CNc2cccc(c2)C#N)O)C(C)(C)C C49919964
CCOc1cc(c(cc1C)[C@@H](CNc2cc(cc(c2)C)C)O)C C49927849
CCOc1ccc(cc1)[C@H](CNc2ccccc2C(C)(C)C)O C49927866
CC(C)(C)c1ccc(c(c1)[C@@H](CCNc2ccccc2)O)OC C49927975
Cc1ccsc1CNC(=O)CCc2ccc([nH]2)c3ccccc3 C56291156
c1cc(cc(c1)NNC(=O)CC2CCCCC2)C(F)(F)F C57351391
C[C@H](C(C)C)NC(=O)N[C@H](c1cccs1)C2CCCC2 C59036828
CCCNc1ccc(cc1C(=O)N[C@H](C)c2ccsc2)Cl C61374098
Cc1ccc(cc1)NC(=S)N/N=C/2\C[C@H](CC=C2C)C(=C)C C08685043
CCC[C@@H](CC(=O)NCC1(CCCC1)O)c2ccc(cc2)F C62158197
Cc1ccc(cc1)[C@@H](C2CCCCC2)C(=O)NCC(C)(C)O C62441403
C[C@H](c1ccc(cc1O)F)Nc2ccc(cc2)OC(F)F C62744971
CCCNc1ccc(cc1C)C(=O)N[C@@H](C)c2cccs2 C63057020
CCOc1ccc(cc1)[C@H](C)/[NH+]=C(/NC2CCCCC2)\[S-] C13497329
CC[C@H](C(C)C)NC(=O)N[C@H]1CCC[C@@H](C1)C(F)(F)F C66368098
C[C@@H]1CCC[C@H](N1C(=O)CSc2nnc(s2)NC(=O)C3CCC3)C C01381585
c1ccc2c(c1)ncn2C[C@H](COc3ccc4c(c3)oc(=O)c5c4CCC5)O C04937251
c1ccc(cc1)Oc2ccc(cc2)NS(=O)(=O)[C@@H]3CCS(=O)(=O)C3 C05598890
Cc1cccc(c1C)S(=O)(=O)Nc2ccc(c(c2)N3CCCC3=O)OC C05329723
CCc1ccccc1NC(=O)c2cccc(c2)S(=O)(=O)N3CCOCC3 C03557650
c1cc(cc(c1)S(=O)(=O)N2CCOCC2)C(=O)NCC3CCCCC3 C03612775
Cc1ccc(o1)C(=O)C2=C(C(=O)N([C@H]2[C@H]3CCC=CC3)C[C@@H]4CCCO4)O C06622134
c1cc(ccc1F)S(=O)(=O)NCc2nnc3n2cc(cc3)C(F)(F)F C10219926
c1ccc(cc1)N2C[C@H](CC2=O)C(=O)NCc3cc(on3)c4cccs4 C12725375
CS(=O)(=O)N(CC(=O)Nc1ccc2c(c1)CCC2)c3cccc(c3)C#N C12770281
CC(C)c1cccc(c1)N2C[C@H](CC2=O)C(=O)Nc3nnc(s3)C4CC4 C12923616
Cc1c(sc2n1c(cn2)C(=O)c3ccccc3)C(=O)NC[C@H]4CCCO4 C06664839
c1ccc(cc1)c2cc(n[nH]2)C(=O)OCC(=O)N3CCc4c(ccs4)C3 C12531932
Cc1ccc(cc1)N2C[C@H](CC2=O)c3nnc(s3)NC(=O)CC(C)(C)C C13944366
Cc1ccc(c(c1)C)N2C[C@@H](CC2=O)C(=O)Nc3nnc(s3)CC(C)C C15466176
C[C@@H](c1nnc(s1)NC(=O)[C@]2(CCCO2)C)Oc3ccc(cc3)Cl C19459908
CCn1c(c(cn1)CNC(=O)c2cc3c(nn(c3s2)C)C(F)(F)F)C C20617580
C[C@H](C(=O)Nc1ccccc1S(=O)(=O)C)Sc2ncc3n2cccc3 C24311838
CC(C)(C)c1cc(n(n1)[C@H]2CCS(=O)(=O)C2)NC(=O)Cc3ccccc3 C24843067
c1cc(c(nc1)OCC(F)(F)F)C(=O)Nc2ccc3c(c2)OCCCO3 C24977513
c1cc(ccc1OCc2ccc(o2)C(=O)N[C@H]3CCS(=O)(=O)C3)Cl C28575287
Cc1cc(ccc1F)CNC(=O)CN2C(=O)[C@H](N(C2=O)c3ccccc3)C C28863263
c1ccc(c(c1)c2ccc(o2)C(=O)N3CCN(CC3)CC(=O)NC4CC4)F C12616171
c1cc(sc1)S(=O)(=O)N2CCN(CC2)CC(=O)NC3CCCCC3 C35395537
Cc1c2c(nc(nc2n(n1)c3ccc(cc3)F)C4CC4)NC[C@H]5CCCO5 C35990208
CN1[C@@H]([C@@H](CO1)S(=O)(=O)NCc2ccco2)c3ccc4ccccc4c3 C40425780
C[C@@H]1COCCN1S(=O)(=O)c2ccc(cc2)NC(=O)Cc3ccccc3 C41267974
c1ccc(cc1)[C@@H](c2ccco2)NC(=O)N3CCN(CC3)Cc4cccnc4 C45152625
c1ccc2c(c1)C[C@H](O2)CNc3ccc(cn3)S(=O)(=O)N4CCCCC4 C46483722
CC(C)Oc1ccc(cc1)NS(=O)(=O)c2ccc3c(c2)CCC(=O)N3C C49649645
C[C@@H]1C[C@@H]1C(=O)Nc2cccc(c2)C(=O)N(C)S(=O)(=O)c3ccccc3 C51090534
CC(=O)Nc1ccc(cc1)OC(=O)[C@H]2CCN(C2=O)c3ccc(cc3)Cl C53147130
CC(=O)Nc1cc(ccc1OC)S(=O)(=O)N2CCC[C@@H]2C3CCCC3 C56142123
CC(C)Oc1nn(c(=S)s1)CN2CCN(CC2)c3ccccc3O C57085571
c1ccc(cc1)N2CCN(CC2)CC(=O)NC[C@H]3COc4ccccc4O3 C58018694
Cc1cc(c(cc1Cl)OC)N[C@@H](C)C(=O)N(C)[C@H]2CCS(=O)(=O)C2 C58272121
C[C@H](c1ccc(cc1)S(=O)(=O)C)NC(=O)/C=C/c2ccc3c(c2)OCO3 C16108681
CCN(c1nc(cs1)/C=C(/C#N)\C(=O)Nc2ccc(cc2F)F)C(=O)C C58442144
CN(C1CCCCC1)S(=O)(=O)c2ccc(cc2)NC(=O)[C@H]3CCCO3 C60389191
Cc1cccc2c1OC/C(=C/c3ccc(c(c3)OC)OCC(=O)NC)/C2=O C63411643
c1cc(ccc1c2cc(ncn2)N3CCCCC3)C(=O)NC[C@@H]4CCCO4 C64989362
c1ccc2c(c1)C[C@@H](CO2)CNC(=O)CCN3C(=O)[C@@H]4CCCC[C@@H]4C3=O C28073059
c1ccc2c(c1)C[C@H](CO2)CNC(=O)CCN3C(=O)[C@@H]4CCCC[C@@H]4C3=O C57892982
CC(=O)c1ccccc1NC(=O)c2ccccc2S(=O)(=O)N3CCCC3 C66269677
CC1(CCCC1)CNS(=O)(=O)c2ccc(cc2)N3CCCS3(=O)=O C66581171
Cc1c(scn1)CN(C)C(=O)N[C@H](C)c2ccc(cc2)N3CCCC3=O C66598009
C[C@@H](C(=O)Nc1ccnn1[C@@H]2CCCc3c2cccc3)S(=O)(=O)C(C)C C66672349
CCOc1cccc(c1O)/C=N/c2cccc(c2C)C(=O)N3CCOCC3 C66887594
C[C@H]1CCCCN1S(=O)(=O)N2CCC(CC2)NC(=O)CC3CCCC3 C66902728
c1cc(cc(c1)F)[C@H]2C[C@@H]2Nc3ccc(c(c3)C(=O)N4CCCC4)[N+](=O)[O-] C67384202
Cc1c(c([nH]c1C(=O)NN)C)C(=O)NC2CCCCC2 C05137856
C[C@@H](C(=O)NC1CCCCCC1)SCc2nc(nc(n2)N)N C08704357
C1C2CC3CC1CC(C2)C3C(=O)CSc4nnc(n4N)NN C21035352
[H]/N=C(\CO)/c1ccc(cc1)Oc2ccc(cc2)/C(=N\O)/N C22010407
c1c2c(sc1C(=O)NC(C(=O)N)C(=O)N)CCCCC2 C23388262
C[C@H](C(=O)NNC(=O)CC12CC3CC(C1)CC(C3)C2)NC(=O)N C25261586
CC[C@@H](C)[C@@H](C(=O)Nc1ccc(cc1)NC(=O)C(C)C)NC(=O)N C26678544
CCCc1c2c([nH]n1)OC(=C([C@H]2c3ccc(c(c3)O)O)C#N)N C32534159
CC(C)NC(=O)Nc1cccc(c1)NC(=O)c2c(nccn2)N C32830586
Cc1c(c(n[nH]1)C)N[C@@H](C)c2ccc(cc2)NC(=O)N C37261700
C[C@@H](C(=O)NN)Sc1nc(nc(n1)NC(C)C)NC(C)C C16847624
c1cc(ccc1C(=O)NC2(CCCCCC2)/C(=N\O)/N)O C40372945
CCCNc1c(c(ncn1)Nc2ccc(cc2)NC(=O)C)N C40707900
Cc1ccc(cc1)C(=O)NNc2c(c(ncn2)NCC=C)N C40709033
c1cc(ccc1Nc2c(cc(cn2)N)C(=O)N)OC(F)F C42138873
CCNC(=O)NC(=O)[C@H](C)Sc1[nH]c2cc(ccc2n1)N C42142355
CCC(CC)N(CCO)c1ccc(cc1N)S(=O)(=O)N C42500999
C=CCNC(=O)Nc1ccc(cc1)N[C@H](c2ccccc2)C(=O)N C42642884
c1c(cn[nH]1)CNC(=O)C2(CCCCCC2)/C(=N\O)/N C44791313
CCC[C@H](/C(=N/O)/N)C(=O)Nc1ccc(cc1)NC(=O)C C44865303
CC(C)(C)Oc1c(ccc(n1)NCCCS(=O)(=O)N)N C45071171
CC(C)(C)C[C@@H](c1ccccc1)NC(=O)NNC(=O)N C46897194
c1ccc(cc1)N2CC[C@@H](C2)CNC(=O)NNC(=O)N C46958339
CC(C)[C@@H](C(=O)Nc1ccc2cn[nH]c2c1)NC(=O)N C48823904
CCC[C@@H](C(=O)Nc1cccc2c1[nH]nc2)NC(=O)N C49105736
CCCC[C@@H](C(=O)NNC(=O)C1CCCC1)NC(=O)N C49182224
CCCNC(=O)[C@H](C)Nc1cc2c(cc1N)CC(=O)N2 C49194422
Cc1c(c(n[nH]1)O)[C@H](c2ccc(cc2)O)c3c(n[nH]c3O)C C20001983
C[C@@H](C(=O)NC(=O)N)Sc1nc(c2ccsc2n1)N C49932258
CCN(CC(=O)NC(C)C)c1cc(c(cc1F)N)C(=O)N C50032406
CCCc1c(c(n[nH]1)C(=O)N2CCCC[C@H]2C(=O)N)N C50322594
C[C@@H](C/C(=N/O)/N)NC(=O)Nc1ccc(cc1)C(F)(F)F C50389576
c1cc(c(cc1C(=O)N[C@H]2CCCC[C@H]2O)[N+](=O)[O-])NN C52016822
CC(C)C[C@H](C(=O)NC1(CCCCC1)CO)NC(=O)N C53074675
C[C@H]1CCC[C@](C1)(CO)NC(=O)[C@@H](CC(C)C)NC(=O)N C53105960
CC1CCC(CC1)(CO)NC(=O)c2c(c([nH]n2)C(C)C)N C53111946
C[C@@H]1CCC[C@@](C1)(CO)NS(=O)(=O)c2ccc(c(c2)N)O C53113174
CCS(=O)(=O)Nc1ccc(cc1C)N[C@@H](C)C(=O)NC(=O)N C56204945
COc1cc(cc(c1)OC)NC(=[NH2+])Nc2[nH]c3c(c(=O)n2)CCC3 C20028222
CCCNC(=O)CN[C@H](C)c1ccc(cc1)NC(=O)N C37262640
Cc1ccc(cc1)Nc2nc(nc(n2)N)CN3CCC[C@H]3C(=O)N C58149379
CC(C)[C@H](C(=O)NCc1ccc(cc1)c2ccn[nH]2)NC(=O)N C58899430
CC[NH+](CC)c1ccc(cc1)NC(=O)c2c(c([nH]n2)C)N C60021448
Cc1c(sc(c1C(=O)[O-])NC(=O)NC2CCC(CC2)[NH3+])C C62828856
c1c(cc(cc1F)F)NC(=O)NNC(=O)NC2CCC(CC2)O C63399160
Cc1ccc(cc1)NC2(CCCC2)C(=O)N[C@@H]([C@@H](C)O)C(=O)N C65373738
C[C@H]1CCCC[C@H]1NC(=O)NCCCc2c(c([nH]n2)N)C#N C65393198
CCCC[C@H](C(=O)Nc1ccc(cc1)NC(=O)C)NC(=O)N C65579155
C[C@@H]1C[C@H](CC(C1)(C)C)CC(=O)NC(C(=O)N)C(=O)N C66606328
CC(=O)NCc1ccc(s1)C(=O)Nc2ccc(cc2)NC(=O)N C67142755
C[C@@H]1CCc2c(c(c(s2)NC(=O)c3cccc(c3)F)C(=O)N)C1 C04075650
c1ccc(cc1)C(c2ccccc2)(C(=O)NNc3ccc(cc3)F)O C00251367
C[C@@H]1CCc2c(c(c(s2)NC(=O)c3ccccc3)C(=O)N)C1 C01518451
c1ccc(cc1)/C=C/C(=O)Nc2c(c3c(s2)CCCC3)C(=O)N C00127897
C=CCNC(=O)c1cccc2c1N[C@H]([C@H]3[C@@H]2C=CC3)c4ccc(cc4)O C13637370
CC(C)NC(=O)c1cccc2c1N[C@@H]([C@@H]3[C@@H]2C=CC3)c4ccccc4O C14474369
Cc1ccc(cc1[N-]S(=O)(=O)c2cc(ccc2F)C[NH3+])Cl C20188993
c1cc(ccc1NC(=O)c2ccc(cc2Cl)N)N3CCCC3 C20221012
Cc1cc(cc(c1C)S(=O)(=O)Nc2ccc(cc2F)F)N C20560374
CN(C)c1ccc(cc1)[C@H]2[C@@H]3CC=C[C@H]3c4cc(ccc4N2)C(=O)N C20685976
CC(C)(C)CSC1=C(C2(CCCCC2)C(=C(N1)N)C#N)C#N C04730610
C[C@@H]1CCC[C@H]([C@@H]1C)NS(=O)(=O)c2ccc(cc2)C(=S)N C21022474
c1cc(ccc1CS(=O)(=O)NC2CCCCC2)C(=S)N C21501833
Cc1ccc(c(c1)NC(=S)NNC(=O)[C@H]2C[C@H]3CC[C@@H]2C3)C C28348362
c1cc(ccc1N)N2CCC(CC2)C(=O)Nc3ccc(cc3)F C32229302
c1cc(sc1CSc2[nH]c(=O)cc(n2)N)Br C34956551
Cc1ccc(c(c1C)NS(=O)(=O)c2ccc(c(c2)F)F)N C36743070
c1cc(c(c(c1)Cl)F)[N-]S(=O)(=O)c2ccc(s2)C[NH3+] C36929481
CSc1nc2ccc(cc2s1)NC(=O)c3ccc(cc3)N C37015924
Cc1ccc(c(c1S(=O)(=O)Nc2ccc(c(c2)F)F)C)N C37063415
c1cc(ccc1NS(=O)(=O)c2c(cc(cc2F)N)F)Cl C37928256
c1cc(cc(c1)Br)N[C@@]2(COc3c2ccc(c3)O)CO C38118202
CC1=C([C@@H](NC(=S)N1)c2ccsc2)C(=O)Nc3ccc(cc3)F C41107278
COc1cc(ccc1NC(=O)c2ccc(c(c2)F)Br)N C43575874
c1cc(ccc1/C(=N\O)/N)OCc2cc(cs2)Br C43687496
C[C@H](c1cccc(c1)N)N(C)C(=O)c2ccc(cc2O)Br C44483432
CC(C)n1cc(cc1C(=O)NCc2ccc(cc2)Br)N C48100166
c1cc(ccc1C(=S)N)NS(=O)(=O)CC2CCCCC2 C49043757
c1ccc(c(c1)C(=S)N)NS(=O)(=O)CC2CCCCC2 C49043760
CCc1ccc(s1)S(=O)(=O)Nc2ccc(cc2Cl)N C49044259
CCC1CCC(CC1)NS(=O)(=O)c2c(cc(cc2F)N)F C49118324
Cc1cc(cc(c1C)N)S(=O)(=O)N[C@H](C)Cc2ccsc2 C49151525
Cc1ccc(c(c1S(=O)(=O)N[C@@H](C)Cc2ccsc2)C)N C49151694
CCCNC(=O)[C@@H]1Cc2c[nH]c3c2c(ccc3)[C@@H](N1)CC(C)C C49171423
c1c(cc(c(c1Cl)N)Cl)NC(=O)/C=C/c2cscn2 C50589792
C[C@@H](c1ccc(s1)Cl)NC(=O)c2cc(c(nc2)N)Cl C50707612
c1cc(cc(c1)Br)N[C@@H](C2CCOCC2)C(=O)N C52178859
Cc1c(sc(n1)N)C(=O)N[C@H](C)c2ccccc2Br C55172071
c1cc(ccc1NC(=O)Cc2csc(n2)N)Br C55271061
c1ccc2c(c1)C[C@@H]([C@@H]2NC(=O)N[C@H]3CCC[C@H](C3)C(F)(F)F)O C57003895
c1cc(ccc1[C@@H](Cc2ccc(o2)C(=O)[O-])C[NH3+])Br C57752005
C[C@H](c1ccccc1Br)NC(=O)c2ccc(cc2)C(=O)N C23144165
c1cc(c(cc1F)N)S(=O)(=O)Nc2cc(c(c(c2)F)F)F C61098978
c1ccc(c(c1)CNS(=O)(=O)c2cc(cs2)N)C(F)(F)F C61626132
c1cc(c(cc1C#CC[NH3+])[N-]S(=O)(=O)C2CCCCC2)Cl C61692094
CN(Cc1c(cccc1Cl)Cl)c2ccc(cc2)/C(=N/O)/N C61950521
C[C@H](c1ccc(cc1)Br)Nc2c(c(ncn2)Cl)N C62363527
CC1CCC(CC1)CNS(=O)(=O)c2ccccc2C(=S)N C63146833
c1ccc2c(c1)CCC[C@@]2(CNC(=O)NCc3ccc(cc3)F)O C66906797
c1cc(ccc1C(=O)N)C(=O)Nc2ccc(c(c2)C(F)(F)F)F C67335657
c1cc(ccc1NC(=O)C[C@@H](C(Cl)(Cl)Cl)O)Br C00828442
c1c(c(cc(c1Cl)Cl)Cl)NC(=S)NC(=O)C2CCC2 C01236200
C[C@H](c1cccc(c1)C(F)(F)F)NC(=O)c2c[nH]c3c2cccc3 C14141494
CCCNC(=O)c1cccc2c1N[C@@H]([C@@H]3[C@@H]2C=CC3)c4ccc(s4)C C14456662
CC[C@H](C)NC(=O)c1cccc2c1N[C@@H]([C@@H]3[C@@H]2C=CC3)c4cccc(c4)C C14480282
c1cc(cc(c1)F)/C=C/C(=O)NNc2c(c(c(c(c2F)F)F)F)F C15975601
c1cc(ccc1C2=CCN(CC2)C(=S)N[C@@H]3C[C@H]4CC[C@@H]3C4)O C17457055
C[C@@H](c1ccc(cc1)Br)Nc2ccc(cc2)NC(=O)C C19885824
C[C@H](C(=O)NCC#C)Nc1c(cc(cc1Cl)Br)Cl C20505802
CCCNC(=O)c1cccc2c1N[C@@H]([C@@H]3[C@H]2C=CC3)c4c(ccs4)C C20688226
C[C@@H](c1ccc(cc1)SC)NC(=O)c2cc(c[nH]2)Br C27163172
CCN(Cc1ccccc1N)C(=O)c2ccc(s2)Br C35364436
c1ccc(c(c1)CN(C2CC2)C(=O)c3ccc(s3)Br)N C35366367
C[C@H](c1ccccc1Br)Nc2ccc(cc2)C(=O)NC C36957765
Cc1ccc(cc1N[C@@H](C)c2cccc(c2)Br)C(=O)NC C37086652
CC[C@H](C)NC(=O)[C@@H](C)Nc1c(cc(cc1Br)F)F C37392908
C[C@H]1CCC[C@H](C1)OC[C@@H](CNc2ccc(cc2F)Br)O C37876511
c1cc(cc(c1)I)NC[C@H](c2ccc(cc2)C#N)O C37885041
CC(C)OC[C@@H](CNc1c(cc(cc1Cl)Br)Cl)O C37885363
CC[C@H](c1cc(ccc1O)Br)NC2=CC3=CC=N[C@H]3C=C2 C38478613
c1ccc(cc1)Cc2ccc(cc2)[C@H](CNF)N3CCN[C@@H](C3)Cl C39531275
c1cc(ccc1CCC(=O)OCc2ccc(s2)Br)N C41101745
c1cc(sc1CNC(=O)NCc2cc(sc2)Br)Cl C41410257
C[C@H](c1cccc(c1)Br)[NH2+][C@@](C)(c2ccccc2)C(=O)[O-] C41810011
C[C@H](C(=O)NC(C)C)Nc1ccc(cc1Br)Br C42221275
CN(Cc1ccc(s1)Cl)c2c(cc3c(n2)CCC3)C(=S)N C43408765
Cc1c(cc(s1)C(=O)OCc2cc(cs2)Br)N C43688644
C[C@@H](Cc1ccsc1)NC(=O)c2ccc(cc2O)Br C44491038
Cc1ccc(s1)CNC(=O)NCc2ccc(s2)Br C45677983
Cc1ccc(s1)CNC(=O)N[C@@H](C)c2ccc(cc2)Br C48686900
c1ccn(c1)c2cccc(c2)NCc3cccc(c3O)Br C48796587
C[C@@H](c1ccccc1Br)NC(=O)NCC(=C)Br C49287134
c1cc(ccc1OCCn2ccc3c2ccc(c3)N)Br C49596210
c1cc(c(cc1C(F)(F)F)/C=C/C(=O)NC2CCC(CC2)O)Cl C49909091
C[C@@H](c1ccc(c(c1)Br)F)[NH2+][C@H](c2ccccc2)C(=O)[O-] C50509861
c1ccc(cc1)[C@@H](C(=O)[O-])[NH2+][C@H]2CCc3c2ccc(c3)Br C50510192
C[C@@H]1CCC[C@@](C1)(CO)NC(=O)CSCc2ccc(s2)Cl C53106931
Cc1c(nc(s1)CCOc2ccc(cc2)N)c3ccc(cc3)F C58009174
Cc1cc(cc2c1NC(=O)[C@@H]2N[C@H](C)Cc3ccsc3)Br C49157607
C[C@@H](c1ccc(s1)Cl)NC(=O)c2cc(c(c(c2)F)NC)F C63006183
CCCN(c1ccc(cc1)N)C(=O)c2ccc(c(c2)F)Br C63115415
c1ccc(cc1)C[C@@H](CO)NC(=O)/C=C/c2ccc(s2)Br C63217277
c1ccc(cc1)[C@@H](CNCc2csc(n2)c3ccc(cc3)F)O C66863760
c1ccc2c(c1)CCC[C@@]2(CNC(=O)[C@@H]3CCC[C@@H](C3)C(F)(F)F)O C66929052
c1ccc2c(c1)CCC[C@]2(CNC(=O)C3(CC3)c4ccc(cc4)F)O C66929785
c1ccc2c(c1)CCC[C@@]2(CNC(=O)[C@H]3C[C@@H]3c4ccc(cc4)F)O C66929790
C[C@@H](C(=O)NC[C@@]1(CCCc2c1cccc2)O)Sc3ccccc3 C66930090
c1ccc2c(c1)CCC[C@]2(CNC(=O)CCc3ccc(c(c3)F)F)O C66930845
Cc1ccc(s1)[C@H]2C[C@H]2C(=O)NC[C@@]3(CCCc4c3cccc4)O C66931417
C[C@H](c1ccc(cc1)F)N[C@H](C)C(=O)Nc2ccc(c(c2F)F)F C67471681
C1CCC(CC1)c2nnc(s2)NC(=O)[C@@H]3CC(=O)N(C3)C4CCCC4 C04975905
CC1(C(C1(C)C)C(=O)Nc2ccc(cc2)S(=O)(=O)N3CCOCC3)C C01010349
Cn1c(nc(n1)NS(=O)(=O)c2cc(sc2Cl)Cl)SC C01023943
Cc1c(nn(c(=O)c1C#N)CC(=O)N[C@@H](C)c2ccc3c(c2)CCCC3)C C07385311
Cc1ccc(cc1)Cn2c3c(cn2)c(cc(n3)C)C(=O)NC4=NCCS4 C08156928
c1cc(ccc1NC(=O)[C@H]2CC(=O)N(C2)C3CCCC3)N4CCOCC4 C08160840
c1cc(cc(c1)S(=O)(=O)N2CCCCCC2)NC(=O)[C@H]3CCCO3 C09512535
Cc1ccc(o1)CNc2c3c(c(sc3ncn2)C(=O)N4CCCC4)C C12124878
CC[C@@H](C(=O)N1[C@@](CC(=N1)C)(C(F)(F)F)O)n2c(c(c(n2)C)Cl)C C06554829
Cc1ccc(cc1)NC(=O)c2ccc(s2)S(=O)(=O)N3CCOCC3 C15084205
CS(=O)(=O)c1ccc(cc1)c2[nH]c3cnn(c3n2)C[C@@H]4CCC=CC4 C20682808
Cn1c2ccc(cc2cc1C(=O)NC3CC3)S(=O)(=O)N4CCCCC4 C21097422
c1cc2c(cc1C(=O)NCC3(CCCCC3)N4CCOCC4)OCCO2 C22375426
CNC(=O)c1c2c(n(n1)CC3CCCCC3)CC[C@H](C2)N4CCOCC4 C14542997
c1cc(cc(c1)Cl)NC(=O)c2ccc(o2)S(=O)(=O)N3CCCC3 C24840547
c1ccc(cc1)c2c(n3ccsc3n2)NC(=O)CN4CCSC4=O C29766104
c1c(n(nc1C(=O)NC2CCCCCC2)[C@H]3CCS(=O)(=O)C3)C4CC4 C32555670
Cc1ccc(o1)c2nc(cs2)C(=O)Nc3cccc(c3)C(=O)N(C)C C33164762
Cc1ccc(cc1N2CCCS2(=O)=O)NS(=O)(=O)c3ccccc3 C36090388
Cc1ccc(cc1)c2nc([nH]n2)SCC3=NC(=O)[C@@H]4C(=N3)C=CS4 C39164272
c1cc(c(nc1)Cl)NC(=O)COc2c3c4c(sc3ncn2)CCC4 C39562550
C[C@@H]1COCCN1S(=O)(=O)c2ccc(cc2)C(=O)Nc3ccccc3 C41229380
Cc1cc(nn1c2ccc(cc2)C(C)C)C(=O)N[C@H]3CCS(=O)(=O)C3 C41455933
Cc1ccc(cc1)N2C[C@@H](CC2=O)C(=O)Oc3ccc4c(c3)CCC(=O)N4 C42886132
C[C@]1(CCS(=O)(=O)C1)NCc2ccc(cc2Br)[N+](=O)[O-] C44930362
c1cc(c(cc1[N+](=O)[O-])C(=O)N2CCCC[C@H]2CCO)Br C45622999
C[C@@H]1CCCN(C1)C(=O)NCc2ccc(cc2)S(=O)(=O)N3CCCC3 C47147645
COc1ccc(cc1OC)[C@@H]2C[C@@H](Nc3n2ncn3)c4ccc(cc4)F C00803083
Cn1cc(cn1)CNC(=O)[C@@H]2CCCC[C@H]2C(=O)N3CCc4c3cccc4 C53410515
Cc1cc(no1)NC(=O)[C@@H](C)Sc2c3c4c(sc3ncn2)CCC4 C07124177
CCc1c(c(on1)C)C(=O)Nc2ccc(cc2)C(=O)N3CCCC[C@@H]3C C55754081
Cc1ccc(c(c1)C)c2nc(c(s2)C(=O)NCc3nnc4n3CCC4)C C58218109
Cc1c(sc(n1)c2ccc(cc2)Cl)C(=O)N[C@H](C)c3nncn3C C47341218
c1cc(ccc1C(=O)Nc2ccc(cc2)N3CCOCC3=O)N4CCCC4 C62318457
Cn1cc(c(n1)c2ccncc2)/C=C(/C#N)\C(=O)c3c[nH]c4c3cccc4 C63276569
Cc1ccc(cc1S(=O)(=O)N2CCCCC2)C(=O)NC3(CCC3)C#N C63477174
CCC(=O)N1CCc2c1ccc(c2)C(=O)Nc3cccc(c3)C4=NN=CC4 C63952377
C[C@@H]1CCCN(C1)S(=O)(=O)c2cc(n(c2)C)C(=O)NC3CCCC3 C35507808
c1cc(ccc1NC(=O)[C@@H]2CCN(C2=O)c3ccc(cc3)F)n4ccnc4 C53346117
Cc1c(c(n(n1)C(C)C)C)NC(=O)Cc2cc3c(c(c2)Cl)OCCO3 C65003676
c1cc(ccc1CNC(=O)N2CCOCC2)n3ccc(n3)C(F)(F)F C65015754
CC1CCN(CC1)c2ncc3c(n2)CC[C@@H](C3)C(=O)NCc4ccncc4 C65289484
CC(C)(C#Cc1ccc(o1)C(=O)N2CCCC[C@@H]2CCn3cccn3)O C65387890
C[C@H](c1ccc(cc1)n2cncn2)N(C)C(=O)Nc3cccc(c3F)F C65427735
COc1cc(cc2c1OCO2)CN3CCNC(=O)[C@H]3c4ccc(cc4)F C65461076
c1ccc2c(c1)cccc2N3C[C@H](CC3=O)C(=O)NO[C@H]4CCCCO4 C65513498
C[C@H](c1ccc2c(c1)OCCCO2)NC(=O)[C@@H]3CC(=NO3)c4ccccc4 C31773275
C[C@@H](C(=O)N1CCC(CC1)[NH+](C)C)n2c(nnc2[S-])c3cccs3 C66395615
Cc1c(scn1)C(=O)N2CCN(CC2)CC(=O)N[C@@H]3CCC[C@H](C3)C C66420277
Cc1ccc(s1)S(=O)(=O)N(c2ccc(cc2)O)C(=O)c3ccoc3 C66870221
C/C(=N/NC(=O)CSCc1ccc(cc1)Cl)/c2ccc(cc2)Br C04373100
c1cc(cc(c1)C(F)(F)F)CC(=O)N/N=C/c2cccc(c2)Br C04499576
Cc1ccc(cc1)/C(=N\NC(=O)c2ccc(cc2)Br)/C(F)(F)F C04545150
Cc1c(cc(n1c2ccccc2F)c3ccccc3)C(=O)NCc4ccc(cc4)F C04630203
CNc1ccc(cc(c1=O)C(=O)/C=C/c2cccc(c2)C(F)(F)F)Br C04667407
C=CCOc1c(cc(cc1Br)Br)/C=N/c2ccc(cc2)O C05283134
c1cc(ccc1C2(C[C@@H]2C(=O)NC[C@H]3CCCO3)c4ccc(cc4)Cl)Cl C05487218
c1cc(ccc1SCc2nc3c(c4c(s3)CCC4)c(n2)SCCO)Cl C03347498
C[C@H](c1ccc(cc1)F)NC(=O)[C@H](C)Sc2c(cc(cn2)C(F)(F)F)Cl C03457403
c1cc(ccc1CSc2nc(cs2)CC(=O)NC3CCCCC3)Cl C08854308
C[C@H](C(=O)Nc1ccc(cc1)C(=O)C)Sc2ccc(c(c2)C(F)(F)F)Cl C09790571
CCOCCOc1cccc2c1N[C@@H]([C@@H]3[C@@H]2C=CC3)c4ccc(cc4)Br C13639237
c1ccc(cc1)c2ccc(o2)CCC(=O)NCC#Cc3cccc(c3)C(F)(F)F C14162132
CCCN(CCC)C(=O)c1ccc2c(c1)[C@@H]3C=CC[C@@H]3[C@@H](N2)c4ccccc4C C14479030
C[C@@H](c1cccs1)NS(=O)(=O)c2c(cc(cc2Cl)Br)Cl C16090740
C[C@H](C(=O)Nc1cc(c(cc1Cl)Cl)Cl)SC(=S)N2CCCC2 C16556579
C[C@@H](C(=O)Nc1cc(c(cc1Cl)Cl)Cl)SC(=S)N2CCCC2 C16556581
c1cc(ccc1C(=O)N[C@H](C(Cl)(Cl)Cl)N2CCCCC2)Br C19227795
Cc1ccsc1[C@H]2C(=C(NC(=C2C(=O)C)C)SCSc3ccccc3)C#N C01199141
Cc1ccsc1[C@@H]2C(=C(NC(=C2C(=O)C)C)SCSc3ccccc3)C#N C01199143
c1ccc(cc1)C(c2ccccc2)N3CCN(CC3)C(=S)c4cccc(c4)O C19842694
CCCN(CCC)C(=O)c1ccc2c(c1)[C@H]3C=CC[C@@H]3[C@H](N2)c4c(ccs4)C C20688582
COCCOc1ccc2c(c1)[C@H]3C=CC[C@H]3[C@H](N2)c4ccc(cc4Cl)Cl C20712587
CCN(CC)C(=O)c1ccc2c(c1)[C@H]3C=CC[C@H]3[C@H](N2)c4c(cccc4Cl)Cl C20750510
CC(C)[C@](c1ccc(cc1)Cl)([C@@H](CN2CCOCC2)c3ccc(cc3)F)O C27255528
c1ccc(cc1)CNC(=O)[C@@H]2C[C@H](CN(C2)Cc3ccccc3)c4ccccc4 C34711088
Cc1cc(ccc1F)[C@H]2C[C@@H](CN(C2)Cc3ccccc3Cl)C(=O)NCC=C C34716797
CC[C@@H](C)NC(=O)[C@H]1C[C@@H](CN(C1)Cc2ccccc2)c3ccc(c(c3)C)F C35896404
c1cc(ccc1[C@@H]2C[C@H](CN(C2)Cc3ccc(cc3F)F)C(=O)NCC4CC4)F C35917430
COc1cc(cc(c1OCc2c(cccc2Cl)Cl)Br)CO C36815311
Cc1ccc(cc1I)N[C@@H](C)c2ccc(c(c2)OC)OC C37056181
Cc1cc(ccc1N[C@H](C)c2ccc(c(c2)OC)OC)I C37057464
C[C@@H](c1ccc(cc1)I)Nc2cc(cc(c2)OC)OC C37199145
C[C@H](c1ccc(cc1)OCC#N)Nc2ccc(cc2Br)Br C37278684
Cc1cc(ccc1N[C@H](C)c2ccc(cc2)OCC#N)I C37297541
C/C=C/Cn1c2cc(sc2cc1C(=O)NCc3cccc(c3)C(F)(F)F)C C37526699
Cc1cccc(c1)CNC(=O)c2cc3c(n2CC(=C)C)c(cs3)Br C37542342
COC(=O)[C@@H](c1cccc(c1)Br)Nc2cccc(c2)Br C37960916
CC[C@@H]1CN(c2ccccc2S1)CC(=O)NCc3cccc(c3)Br C08610779
c1ccc(cc1)[C@H](c2ccc(cc2F)Br)NC(=O)COC3CCCC3 C40154992
Cc1c(cc(o1)c2ccc(cc2)Br)C(=O)NCc3ccc(cc3)Cl C40179467
CC1([C@H]([C@@H]1C(=O)NCc2nc(cs2)c3ccc(cc3)Cl)C=C(Cl)Cl)C C40323905
c1ccc(cc1)C2=C(C(=O)N([C@@H]2c3ccc(cc3)F)Cc4ccccc4Cl)O C45941358
c1ccc(cc1)C2=C(C(=O)N([C@H]2c3ccc(cc3)F)Cc4ccccc4Cl)O C45941360
CCc1ccccc1N/C=C(\C#N)/c2nc(cs2)c3cccc(c3)Br C04815195
Cc1cccc(c1NC(=O)/C=C/c2ccc(s2)Br)OC(F)F C58169000
CC[C@H](C)c1ccc(cc1)OCC(=O)Nc2c(cc(cc2C)Br)C C07079971
c1cc(c(cc1N/C=C(\C#N)/c2nc(cs2)c3ccc(cc3Cl)Cl)F)F C04135168
c1ccn(c1)c2c(csc2C(=O)Nc3cccc(c3)F)c4ccc(cc4)F C64472663
Cc1ccccc1NC(=S)N(Cc2cn(c3c2cccc3)C)C4CCCC4 C04912353
Cc1cc(ccc1O)SC(C(=O)OC)(C(F)(F)F)C(F)(F)F C03103051
c1ccc(cc1)C[C@H](C(=O)c2ccccc2)[P@@](=O)(c3ccccc3)O C01235537
CCCc1ccc(cc1)C(=O)[C@H](C)Sc2ccc(cc2)NC(=O)C C02642606
CSc1ccc(cc1)S(=O)(=O)NCCc2ccc(cc2)Cl C00053636
CCN(CC)C(=S)S[C@@H](C)C(=O)c1c([nH]c2c1cccc2)C C05988549
CC[C@@H](C)NC(=O)C[C@H](c1ccsc1)c2cn(c3c2cccc3)C C00327453
c1cc(ccc1F)SCCCC(=O)Nc2nc3c(s2)CCCC3 C09474967
Cc1ccc(cc1F)CNC(=O)c2ccc(cc2)COCC(F)(F)F C10496730
c1ccc(cc1)[C@@H](C2CC2)NC(=O)COc3cccc(c3)Br C12800657
CCn1cc(c2c1cccc2)[C@H](CC(=O)NC3CC3)c4ccc(cc4)F C06712731
CSc1ccc(cc1)S(=O)(=O)NCCCc2ccc(cc2)F C13647894
CSc1ccc(cc1)S(=O)(=O)NCCCc2ccc(cc2)Cl C13671588
c1ccc(cc1)S(=O)(=O)Nc2ccccc2SCC(F)(F)F C14849611
C[C@H](c1ccccc1OC)NC(=O)[C@H](C)Sc2ccc(cc2)Cl C17971742
Cc1cccc(c1)SC[C@H](CN2CCN(CC2)c3ccccc3F)O C20385318
C[C@@H](c1ccccc1OC)NC(=O)[C@H](C)Sc2ccc(cc2)F C21823857
c1ccc(cc1)c2nc(cs2)CSCC(=O)NC3CCCC3 C23885947
C[C@@H](Cc1cccs1)NS(=O)(=O)c2ccc(cc2)C(F)(F)F C26880281
c1ccc2c(c1)CCN2Cc3ccc(cc3)CNC(=O)C[C@@H]4CCC=C4 C27588667
CCOCc1ccccc1CNC(=O)C23C[C@H]4C[C@@H](C2)CC(C4)(C3)Cl C30179368
Cc1ccc(cc1)[C@@H](C)NC(=O)CSCc2ccc(cc2)OC C30751521
c1ccc(cc1)CCN(Cc2ccccc2)[C@@H]\3[C@@H]4CC[C@@H](C4)/C3=N\O C06927343
CN(Cc1ccsc1)[C@@H](c2ccccc2)C(=O)c3c[nH]c4c3cccc4 C35400256
CCN(CC)C(=O)[C@H](C)Nc1ccc(cc1C(F)(F)F)Br C37518881
C=CCn1c2ccsc2cc1C(=O)NCc3cccc(c3)C(F)(F)F C37525752
C[C@H](c1ccccc1OC(C)C)NC(=O)[C@@H](C(C)C)Br C37014391
c1ccc(cc1)C(CCNC(=O)C2=C[C@H]3C(=CC=N3)C=C2)c4ccccc4 C39232272
CCOC(=O)[C@H](c1ccc(s1)C)Nc2ccc(cc2)Br C41676192
CCC(CC)NC(=O)[C@H](C)Oc1ccc(cc1)I C42237559
CC(C)[NH+](CC(F)(F)F)[C@@](C)(c1cccc(c1)Br)C(=O)[O-] C42801531
C[C@@H](c1ccc(cc1)OC)NC(=O)[C@H](C)Sc2ccc(cc2)Cl C44883165
C[C@H]1CCCC[C@H]1OCCNC(=O)Cc2cccc(c2)C(F)(F)F C48251314
CC[C@@H](c1cccs1)NS(=O)(=O)c2ccc(cc2)CCCl C48445743
CC(C)CNc1nnc(s1)SCc2cc(sc2)Br C48598132
Cc1ccc(c(c1)Br)O[C@H](C)C(=O)NCCC(C)(C)C C48702988
CCCc1nc(cs1)COc2c(cc(cc2Cl)Cl)CO C49276533
C[C@H](c1ccc(cc1)OCCOc2cccc(c2)Br)O C49596582
CCc1ccc(s1)CNC(=O)CSC2=Nc3ccccc3CS2 C53615587
CCc1ccc(s1)C(=O)N(Cc2ccc(cc2)F)[C@@H](CC)CO C55072474
Cc1ccsc1CN(Cc2ccc3cccc(c3n2)Cl)C[C@@H](C)O C13991703
c1ccc(c(c1)C(=O)NCc2ccc(cc2)OC(F)F)C(F)(F)F C11510351
CC(C)(C)NC(=S)N(Cc1cccc(c1)Cl)C[C@H]2CCCO2 C59035652
Cc1ccc(cc1)NC(=S)N(C[C@H]2CCC=CC2)C[C@H]3CCCO3 C59100985
C[C@@H](CCOC)NC(=O)/C=C/c1ccc(c(c1)C(F)(F)F)Cl C60345241
CCC[C@@H](C)CN1c2cc(ccc2[C@@H](C1=O)NCC)Br C51322248
c1cc(ccc1C2(CCOCC2)CNC(=O)CC(C3CC3)C4CC4)F C65068089
Cc1ccccc1[C@@H](C#N)NC(=O)CCCC[C@H]2CCSS2 C66399571
C[C@@H](c1ccc(cc1)F)S(=O)(=O)C[C@@H](c2ccc(cc2)C(C)C)O C66500409
C[C@@H](CSC)C(=O)NC1CCN(CC1)c2ccc(cc2)C(C)(C)C C66774188
CC(C)(C)c1nc(cs1)CN[C@H](c2ccc(cc2)F)[C@@H]3CCCO3 C67505601
COc1cc(cc(c1O)/C=N/c2ccccc2SC)Br C01192900
CSc1ccccc1C(=O)Nc2ccc3c(c2)sc(n3)SC C04517372
Cc1ccc(cc1)Cc2c(nc(s2)Br)NC(=O)CCl C05016869
c1cc(ccc1NC(=O)COc2ccc3c(c2)CCC3)Br C03549339
c1ccc(cc1)/C=C/S(=O)(=O)Nc2ccc(cc2)Br C00245217
C[C@@H]1Cc2ccccc2N1C(=O)CNc3ccc(cc3)C(F)(F)F C03403644
CC(=O)c1ccc(cc1)NC(=O)/C=C/c2cccc(c2)Br C03479759
C[C@@H]1CCc2c(sc(c2C#N)NC(=O)Cc3ccc(cc3)SC)C1 C09565122
Cc1nc2ccc(cc2s1)NC(=O)c3ccc(cc3)SC(C)C C09620156
c1ccc(cc1)C(c2ccccc2)C(=O)Nc3c(c4c(s3)CCC4)C#N C00862614
c1ccc2c(c1)N(CCS2)C(=O)CNc3ccc(cc3)C(F)(F)F C12561803
Cc1c(sc(n1)c2cccs2)C(=O)N[C@@H](C)c3ccc(cc3)F C12892144
Cc1cccc(c1NC(=O)c2c(nc(s2)c3ccsc3)C)C(C)C C12923492
c1ccc2c(c1)[nH]c(n2)/C(=C\c3cccs3)/C(=O)c4cccs4 C05696254
CCN(CC)C(=O)c1ccc2c(c1)[C@H]3C=CC[C@H]3[C@@H](N2)c4ccccc4C C14479041
Cc1ccccc1[C@@H](C)NS(=O)(=O)c2ccc(cc2)Br C16087325
Cc1ccccc1[C@@H](C)NS(=O)(=O)c2ccc(s2)Br C16087427
c1cc(cc(c1)NC(=O)/C(=C/c2ccc(c(c2)F)F)/C#N)C(F)(F)F C16408474
Cc1cccc(c1NC(=O)c2c(nc(s2)c3cccs3)C)C(C)C C17339008
Cc1cc(cc2c1nc(s2)NC(=O)CCCCl)Br C20133535
Cc1cccc(n1)[C@@H]2c3c(c4ccccc4[nH]3)CCN2C/C=C/C(C)C C20538978
CCN(CC)C(=O)c1ccc2c(c1)[C@H]3C=CC[C@H]3[C@H](N2)c4ccc(cc4)C C20692571
CC(C)c1c2c(c(c(n1)NCc3ccccc3)C#N)CC(SC2)(C)C C13756079
c1cc(sc1)CNc2c3c(csc3ncn2)c4ccc(cc4)F C21643004
Cc1ccc(cc1C)S(=O)(=O)NCc2ccc(s2)Br C28060211
c1ccc(cc1)/C=C(/C=N\NC(=O)c2ccc(cc2)F)\Br C30822055
C[C@H](c1ccc(s1)Cl)Nc2cc(ccc2C(=O)N(C)C)Cl C37123337
Cc1cc(cc(c1N[C@@H](C)c2c(sc(n2)C)C)OC)Br C37776844
CS[C@@H]1CCCC[C@@]1(CSc2c(cc3c(n2)CCCC3)C#N)O C00034230
C[C@H](CNC(=O)c1ccccc1Br)N2CCc3c2cccc3 C40072797
CCCn1cc(ccc1=O)N[C@H]2CCc3c2ccc(c3)Br C40227550
COc1ccc(cc1Cl)[C@@H](c2ccc(c(c2)Br)OC)O C40243273
COc1cc(c(cc1OC)Cl)[C@H](c2c(cccc2Cl)Cl)O C40259816
COCc1c(cccc1Br)N[C@H]2CCOc3c2cccc3 C40491453
c1cc2c(ccnc2c(c1)C(F)(F)F)NC(=O)/C=C/c3cccs3 C41057665
Cc1ccc(cc1C)NC(=O)c2ccc(cc2)OCBr C41672363
CC[C@H]1CCCC[C@@H]1NS(=O)(=O)c2c(ccs2)Br C42351246
C[C@H](c1cccc(c1)Br)NC(=O)c2ccc(cc2)N(C)C C42353133
CC(C)N(Cc1ccccc1)C(=O)c2ccc(cc2O)Br C44490386
Cc1ccc(s1)CNC(=O)N(C)Cc2ccc(cc2)Br C45679162
Cc1cccc(c1NC(=O)N(C)[C@H](C)c2cc(ccc2F)F)C(C)C C47337015
Cc1ccc(c(c1)Oc2c(cc(cn2)Br)CO)C(C)C C50043586
C[C@@H](c1ccccc1)NC(=O)C2(CCOCC2)c3ccc(cc3)Cl C57179259
Cc1c(n2ccsc2n1)CN[C@H](C)c3ccc(c(c3)Cl)Cl C37220592
C[C@@H]1CCN(c2ccccc2S1)C(=O)CNC(C)(C)c3ccccc3 C58311065
C[C@H](c1ccc(cc1)Br)N[C@H](C)C(=O)N2CCCCCC2 C42302727
CCOc1cc(c2c(c1OCC)[C@H](C[C@H](CC2)C)O)Br C61831882
c1ccc(c(c1)CNc2c3ccccc3nc(n2)C(F)(F)F)Cl C32544597
CN(Cc1ccccc1C(F)(F)F)C(=O)Nc2cccc(c2F)F C65427021
c1cc(cc(c1)SC(F)F)NC(=O)N2CCC[C@H]2c3ccsc3 C67355811
Cc1cc(ccc1Br)N/C=C/C(=O)c2ccc(cc2)OCCCF C04051562
c1cc(ccc1CSc2ccc(cc2)Cl)C(=O)N/N=C/[C@@H]3C[C@H]4C[C@@H]3C=C4 C04948068
CC(C)(CN(C1CCCCC1)C(=O)C(c2ccccc2)c3ccccc3)O C05047615
Cc1ccc(c(c1)NC(=O)[C@@H](c2ccccc2)SC(=S)N3CCCC3)C C05247108
Cc1ccc(c(c1)NC(=O)[C@H](c2ccccc2)SC(=S)N3CCCC3)C C05247109
c1cc(cc(c1)NS(=O)(=O)CCCCC(Cl)(Cl)Cl)C(F)(F)F C02697189
Cc1c(c(n(c1C)Cc2cccc(c2)C(F)(F)F)C(=O)NCC(C)C)C C06800883
Cc1cccc(c1)Cn2c(cc(c2C(=O)NCc3cccc(c3)C(F)(F)F)C)C C06801310
c1cc(cc(c1)F)c2nc(cs2)CC(=O)N[C@H](c3ccc(cc3)Cl)C4CC4 C08312778
c1ccc(cc1)CCCC(=O)N/N=C/[C@@]2(CC2(Cl)Cl)c3ccccc3 C02316191
c1cc(ccc1CNC(=O)C23CC4CC(C2)CC(C4)C3)COCC(F)(F)F C11484038
Cc1ccc(cc1)CSc2nc(cs2)CC(=O)Nc3ccc(cc3)F C13010382
Cc1ccc(cc1)[C@H](CC(=O)N[C@H](C)c2ccccc2)c3cn(c4c3cccc4)C C06724218
CCOCCOc1ccc2c(c1)[C@H]3C=CC[C@@H]3[C@@H](N2)c4cccc(c4)Cl C14460557
CCCN(CCC)C(=O)c1ccc2c(c1)[C@H]3C=CC[C@@H]3[C@@H](N2)c4ccccc4 C14551620
Cc1cccc(c1)OCCS[C@@H](C)C(=O)Nc2ccccc2C(F)(F)F C15492292
C[C@@H](CCc1cn(c2c1cccc2)C)NC(=O)C(c3ccccc3)c4ccccc4 C16888475
c1ccc(cc1)CC(=O)N[C@H](c2ccccc2)c3ccc(cc3)OC(F)F C24104470
C=CC[C@](c1ccc(cc1)F)([C@@H](CN2CCOCC2)c3ccc(cc3)Cl)O C27250566
CCC[C@](c1ccc(cc1)Cl)([C@H](CN2CCOCC2)c3ccc(cc3)F)O C27255512
C=CCN1C[C@H](c2c1cccc2)CCCNC(=O)C3(CCCC3)c4ccccc4 C27685780
CSc1ccc(cc1)CSc2nnc(s2)NCc3ccc(cc3)F C29742602
Cc1ccc(cc1)NC(=O)C[C@@H](Cc2ccccc2)c3cn(c4c3cccc4)C C33690754
CCc1ccc(cc1)[C@@H]2C[C@@H](CN(C2)Cc3ccccc3F)C(=O)NCC4CC4 C35915461
CCCCOc1ccc(cc1C(=O)N[C@@H](CC)c2ccccc2)Br C36562952
CC[C@H](c1ccccc1)NC(=O)[C@@H](CC)Oc2ccc(cc2)c3ccccc3 C36563025
c1ccc(cc1)[C@@H](c2ccncc2)NC(=O)[C@@H]3CC3(c4ccccc4)c5ccccc5 C39195246
c1ccc(cc1)n2cc(c3c2cccc3)CCNC(=O)C[C@@H]4C[C@@H]5CC[C@H]4C5 C39260760
CCCCC1CCC(CC1)C(=O)NCc2ccc(cc2)c3csc(n3)C C40323810
Cc1ccc(cc1)[C@@H]([C@H](C(=O)c2ccccc2OCc3ccccc3)O)Cl C44603163
C[C@H](c1ccc(cc1)OC)NC(=O)/C(=C/c2ccccc2Cl)/c3ccccc3 C44885679
CCc1ccc(cc1)[C@@H](C)NC(=O)c2ccccc2SCc3cscn3 C45933503
CN(C)c1ccc(c(c1)C(F)(F)F)NC(=O)/C=C/c2ccc(cc2)C(F)(F)F C46658691
c1cc(ccc1Cc2ccncc2)NCCC(=O)C34CC5CC(C3)CC(C5)C4 C55104408
c1cc(sc1)c2nc(co2)CN[C@@H](c3ccc(cc3)F)c4cccs4 C57383585
C[C@H](c1ccc(c(c1)F)F)Sc2nnc(s2)NCc3ccc(cc3)F C58367917
c1ccc(cc1)[C@@H](C#N)c2ccc(cc2Cl)NC(=O)CCc3ccsc3 C58989378
Cc1cc(ccc1OC)NC(=S)N(Cc2ccccc2)C[C@@H]3CCC=CC3 C05935014
Cc1ccc(cc1)CN(C[C@H]2CCCO2)C(=S)Nc3ccc(cc3Cl)C C06479012
Cc1ccc(c(c1)C)NC(=S)N(Cc2ccc(cc2)Cl)C[C@H]3CCCO3 C59094747
Cc1cccc(c1Cl)NC(=S)N(C[C@H]2CCC=CC2)C[C@H]3CCCO3 C59095088
CC(C)c1ccc(cc1)CN(C[C@H]2CCCO2)C(=S)Nc3ccc(cc3F)F C59097832
CCc1ccc(cc1)CN(C[C@H]2CCCO2)C(=S)Nc3cc(ccc3C)C C05950135
c1cc(c(cc1Cl)Cl)NC(=S)N(C[C@H]2CCC=CC2)C[C@@H]3CCCO3 C59108042
COc1ccc(cc1)CN(C[C@@H]2CCC=CC2)C(=S)Nc3ccc(cc3F)F C59169829
CCc1ccc(cc1)CN(C[C@H]2CCCO2)C(=S)Nc3cccc(c3Cl)C C59195526
c1ccc(cc1)[C@H](c2ccco2)NC(=O)CCc3ccccc3Br C59363415
CC(C)[C@H](C(=O)Nc1ccccc1C(F)(F)F)Sc2ccccc2OC C60133295
CC[C@H](C)Sc1ccc(c(c1)C(F)(F)F)NC(=O)[C@@H]2C[C@@H]2c3ccco3 C60306242
CCc1ccccc1NC(=S)N(Cc2cn(c3c2cccc3)CC)C(C)C C04913792
c1cc(ccc1[C@](Cn2cnc(c2Cl)Cl)(c3ccc(cc3)Cl)O)F C04105204
Cc1ccc(n1c2ccccc2CNC(=O)c3ccc(cc3)C(F)(F)F)C C01404108
C[C@@H](C(=O)Nc1ccc(cc1F)I)Oc2ccccc2 C01074822
CC(C)O[P@@](=O)([C@H](C(Cl)(Cl)Cl)O)C12CC3CC(C1)CC(C3)C2 C05257377
Cc1cc(c(cc1Br)C(=O)[C@H](C)SC(=S)N2CCCC2)O C05538711
C[C@@H](C(=O)Nc1cc(c(cc1Cl)Cl)Cl)SC(=S)N(C)C C03261107
c1cc(ccc1F)S(=O)(=O)Nc2ccc(c(c2)C(F)(F)F)Br C05885824
c1ccc(c(c1)CS(=O)(=O)Nc2ccc(c(c2)C(F)(F)F)F)Cl C01127655
Cc1cc(ccc1Br)NS(=O)(=O)c2ccc(cc2)SC C01063923
C[C@@H](C(=O)NC1(CCCCC1)C#N)Sc2ccc(cc2)Br C07604323
c1ccc(cc1)N2C(=O)[C@@H](SC2=S)Nc3cccc(c3)C(F)(F)F C09553411
C[C@@H](C(=O)Nc1ccc(c(c1)Cl)F)Sc2ccc(cn2)C(F)(F)F C10535912
c1cc(sc1)C2(CCCC2)CNS(=O)(=O)c3ccc(c(c3)Cl)F C13804439
CCN(CC)C(=O)c1ccc2c(c1)[C@@H]3C=CC[C@H]3[C@@H](N2)c4ccc(cc4)SC C14552279
Cc1c(nc(s1)N/N=C/c2cccc(c2)Br)c3ccccc3 C15226276
C[C@@H](c1ccc(cc1)Br)NS(=O)(=O)c2ccc(s2)Cl C16086723
c1cc(ccc1c2cn[nH]c2[C@@H]3CCCN(C3)Cc4ccc(cc4F)F)F C19300285
C[C@H](c1ccccc1)NC(=O)c2ccc(cc2)CN3CCc4ccccc4C3 C19418402
c1ccc(cc1)C[C@@H](c2ccc3c(c2)CN(CCO3)C4Cc5ccccc5C4)O C19744141
c1ccc(cc1)C[C@@H](c2ccc3c(c2)CN(CCO3)CC#Cc4ccccc4)O C14972764
c1cc(c(c(c1)F)F)CN2CCC[C@H](C2)c3c(cn[nH]3)c4ccc(cc4)F C20205269
c1cc(cc(c1)N2CCN(CC2)C[C@H](c3ccc(cc3)Cl)O)C(F)(F)F C20218831
Cc1ccccc1[C@H](C)NC(=O)COc2cccc(c2)I C22740157
CC1([C@H]2CC[C@@]1([C@H](C2)NC(=O)CSc3ccc(cn3)C(F)(F)F)C)C C25749973
C[C@@H](C(=O)Nc1ccc(cc1)SC)SC2=Nc3ccccc3CS2 C27470001
Cc1coc2c1[C@@H](CC(C2)(C)C)NC(=O)C(c3ccccc3)c4ccccc4 C35530441
CCn1c2cc(sc2cc1C(=O)NCc3cccc(c3)C(F)(F)F)C C35811158
CC(C)CCNC(=O)[C@@H]1Cc2cc(ccc2N3[C@@H]1CSCC3)C(F)(F)F C35907901
CCOc1c(cc(cc1Br)Cl)N[C@@H](C)c2c(sc(n2)C)C C36989172
CCOc1c(cc(cc1Br)Cl)N[C@H](C)c2c(sc(n2)C)C C36989173
c1ccc(c(c1)NC(=O)CN2CCc3c(ccs3)[C@H]2c4cccs4)F C37210489
Cc1ccc(cc1)[C@@H](C)NS(=O)(=O)Cc2ccc(cc2)Br C38772000
c1ccc(cc1)CCn2c3ccsc3cc2C(=O)N[C@@H]4CCCc5c4cccc5 C40787287
c1ccc(cc1)Cn2c(csc2=S)CNC(=O)C34CC5CC(C3)CC(C5)C4 C41009757
C[C@@](c1cccc(c1)Cl)(C(=O)[O-])[NH+](C)Cc2cc(cs2)Br C42403398
CC[C@H](C(C)C)NS(=O)(=O)c1ccc(cc1Br)Br C42596011
CCn1c(c(c(n1)C)[C@H](C)Nc2ccc(c(c2)I)C)C C45170641
c1ccc(cc1)CN2[C@H](C(=C(C2=O)O)c3ccc(cc3)F)c4ccc(cc4)F C45942570
Cc1c(sc(n1)c2ccsc2)C(=O)NCc3ccc(cc3C(F)(F)F)F C46789752
CCN(Cc1ccc(s1)Cl)C(=O)NCc2cc(cs2)Br C47041298
C[C@@H](c1ccccc1Cl)NS(=O)(=O)c2c(ccs2)Br C48443872
CC[C@H](c1ccc(cc1)Br)NS(=O)(=O)c2ccc(s2)C C48449339
C[C@@H]1CCCC[C@H]1OCCNC(=O)c2ccc(cc2)I C53590073
Cc1cccc(c1C)N2CCN(CC2)C(=S)Nc3cccc(c3)C(F)(F)F C13830281
COCc1ccccc1NC(=O)CC23C[C@H]4C[C@@H](C2)CC(C4)(C3)Br C58954261
CSc1ccc(c(c1)C(=O)NC[C@@H]2CCN(C2)c3ccc(c(c3)F)F)Cl C60114074
c1cc(ccc1CC#N)NC(=O)CC23C[C@H]4C[C@@H](C2)CC(C4)(C3)Br C15029167
c1cc(cc(c1)N/C=C(/C#N)\c2nc(cs2)c3ccc(cc3)F)C(F)(F)F C13757160
Cc1cc(ccc1NC(=O)[C@@H]2C[C@H]2c3ccc(cc3)F)N4CCSCC4 C50494286
C[C@H](c1ccccc1C(F)(F)F)NC(=O)C2(CCOCC2)c3ccccc3 C56319734
c1cc2ccc(c(c2nc1)O)[C@H](c3ccc(cc3)F)Nc4ncccn4 C00086092
c1ccc(cc1)N2C[C@@H](CC2=O)NC(=O)Nc3ccc(cc3)C(F)(F)F C05123156
C/C(=N\NC(=O)c1ccc(cc1)NC(=O)C)/c2ccc(cc2)Br C05480081
c1ccc2c(c1)[C@H](CCO2)NC(=O)c3ccc(cc3)NC(=O)c4cccs4 C07268992
c1ccc(cc1)[C@@H](C[NH+]2CCc3c(c(c4ccccc4n3)C(=O)[O-])C2)O C01502967
Cc1ccc(cc1)C(=O)Nc2nc3c(s2)CCC[C@@H]3C(=O)NC(C)C C09102174
C1CCCc2c(c(c(s2)NC(=O)[C@H]3CCCO3)C(=O)NC4CC4)CC1 C12343555
Cc1ccccc1NC(=O)c2c3c(sc2NC(=O)[C@@H]4CCCO4)CCC3 C13329142
CC1(CC(=O)C(=CNc2cccc(c2)NC(=O)c3ccccc3)C(=O)C1)C C13632147
CC(=O)Oc1ccc(cc1OC)[C@@H]2[C@@H]3CC=C[C@@H]3c4cccc(c4N2)O C14468454
Cc1cc(cc(c1C)S(=O)(=O)NC)C(=O)Nc2ccc3c(c2)CCC3 C19596764
Cc1cc2c(cc1S(=O)(=O)NCc3cccs3)[nH]c4c2C(=O)CCC4 C20990281
CC(=O)Nc1cc(ccc1F)NC(=O)Cc2coc3c2cc4c(c3)CCC4 C22867820
c1cc(ccc1[C@@H](C(=O)N)N2CCN(CC2)C(=O)C3CCCCC3)Cl C14199138
C[C@@H]([C@H]1C(=O)Nc2ccccc2S1)C(=O)Nc3cccc(c3)C(=O)C C28182926
c1cc(ccc1NC(=O)c2c(c[nH]n2)Br)OC(F)(F)F C28234883
c1cc(ccc1NC(=O)NC[C@]2(CCSC2)N3CCOCC3)Cl C31095327
c1ccn2c(c1)nn(c2=O)CCSc3ccc(cc3N)Br C37205345
CC(C)(C)[C@H]1CCC2=C3C(=NC(=NC3=O)SCC(=O)N)S[C@H]2C1 C38805978
c1cc(c(cc1NC(=O)C(=O)N[C@@H]2CCC[C@H](C2)C(F)(F)F)Cl)C#N C41272704
C[C@@H]1Cc2cc(ccc2N1Cc3csc(n3)C(C)(C)C)S(=O)(=O)N C42122566
CCOc1cc2c(cc1Cn3c(c(cn3)Br)N)O[C@@H](C2)C C43665891
c1ccc(cc1)c2nc(cs2)c3cccc(c3)NC(=O)[C@@H]4CCC(=O)N4 C44451536
c1ccc(c(c1)NC(=O)NCc2ccoc2)N3CCc4c(ccs4)C3 C47088292
Cc1c(c[nH]n1)NC(=O)[C@H](C)Oc2ccc(cc2Br)Cl C49476266
CC(C)NC(=O)c1cc2n(n1)[C@@H](C[C@H](N2)c3cccs3)C(F)(F)F C00865738
Cc1cc(ccc1[N-]S(=O)(=O)c2cc[nH+]c(c2)NC)Br C50633263
c1cc(ccc1NNC(=O)[C@H]2CCN(C2=O)c3ccc(c(c3)F)F)F C53323939
Cc1cc(cc(c1S(=O)(=O)Nc2ccc(cc2F)F)C)NC(=O)C C55554999
Cc1c(cccc1NCC(=O)N2c3ccccc3CC[C@@H]2C)C(=O)NC C55854974
c1ccc2c(c1)CCC[C@H]2NC(=O)Nc3ccc(cc3)Cn4ccccc4=O C56681967
C[C@H](C(=O)Nc1ccc(cc1)Cl)N2CCN(CC2)c3ccc(cc3)O C57293295
C[C@@H]1CCC[C@@H]([C@@H]1C)NC(=O)c2cc(ccc2Cl)S(=O)(=O)NC C57387879
CC(C)Cn1ccc2c1ccc(c2)NC(=O)c3c[nH]c4ccccc4c3=O C60319087
Cc1c(sc(n1)C(C)(C)C)C(=O)Nc2cc(c[nH]c2=O)C(F)(F)F C61162142
c1cc(ccc1C2(CCCC2)C(=O)NNC(=O)c3ccoc3)Br C61485948
C[C@H](c1cc(ccc1F)F)N(C)C(=O)NC2CCC(CC2)C(=O)NC C63329953
c1cc(ccc1C(=O)NC2CCCC2)NC(=O)c3ccc4c(c3)COC4 C64393959
c1cc(cc(c1)Cl)c2ccc(s2)/C=C/C(=O)N3CCO[C@@H](C3)C(=O)N C50854488
C[C@H](c1ccc(cc1)N2CCCC2=O)NC(=O)c3ccc(c(c3)Cl)O C65992436
c1cc(sc1c2nc(cs2)CC(=O)Nc3c[nH]ccc3=O)Cl C57431559
c1cc(sc1C(=O)NNS(=O)(=O)C2CCCCC2)Br C66577850
c1ccc2c(c1)C[C@H](N2S(=O)(=O)/C=C/c3ccccc3Cl)C(=O)N C66584207
C[C@@H]1Cc2ccccc2N1C(=O)CNC(=O)NCc3ccc(cc3)Cl C66605207
Cc1c(c(n(n1)C)C)NC(=O)[C@@H](C)Nc2ccc(cc2)Br C07115781
c1ccc2c(c1)C[C@H](N(C2)S(=O)(=O)/C=C/c3ccccc3Cl)C(=O)N C66902047
c1ccc2c(c1)CCC[C@]2(CNC(=O)c3ccc(c(c3)F)n4cccn4)O C66930679
CC(=O)N[C@H]1CCCN(C1)C(=O)NCC2(CC2)c3ccc(cc3)Cl C67089876
C[C@H](c1ccc(cc1)F)NC(=O)Nc2cc(c(c(c2)F)S(=O)(=O)C)F C67353412
C[C@H](Cc1ccc(cc1)O)NC(=O)C(=O)N2CCCc3c2c(ccc3)F C67396197
c1cc(ccc1F)SCCC(=O)NNc2nc3c(cc(cc3s2)F)F C05271798
c1ccc(cc1)C(c2ccccc2)C(=O)Nc3ccccc3C(=O)NCC(F)(F)F C05298207
Cc1ccc(cc1)SC[C@@H](C(=O)NC23CC4CC(C2)CC(C4)C3)NC(=O)C C06233974
CC(C)(C)NC(=S)NC(=O)COc1ccc2ccccc2c1Br C06363815
CC(=O)c1cccc(c1)NC(=O)[C@H](c2ccccc2)Nc3cccc(c3)SC C03386257
CC(=O)Nc1ccc(cc1)S[C@H](c2ccccc2)C(=O)Nc3ccc(cc3)F C06596843
CC1([C@H]2CC=C([C@@H]1C2)CCNC(=O)CC[C@@]3(CCC(=O)N3)Cc4ccsc4)C C12213751
C[C@H](C12CC3CC(C1)CC(C3)C2)NC(=O)CCNC(=O)/C=C/c4ccccc4 C12918789
c1ccc(cc1)C(=O)[C@@H](Nc2ccccc2C(F)(F)F)NC(=O)c3cccs3 C05331599
Cc1ccc2c(c1)c(c([nH]2)C)CCN(Cc3ccncc3)C(=S)NC(C)(C)C C13283349
CCCN(CCC)C(=O)c1ccc2c(c1)[C@@H]3C=CC[C@H]3[C@@H](N2)c4ccc(cc4)O C13638124
c1cc(cc(c1)C(F)(F)F)C(=O)Nc2cccc(c2)C(=O)NCC(F)(F)F C14077734
C[C@@H](C12CC3CC(C1)CC(C3)C2)NC(=O)C[C@@](c4ccco4)(C(F)(F)F)O C14113824
Cc1cc(c(s1)NC(=S)Nc2cc(ccc2Cl)C(F)(F)F)C(=O)OC C17088119
c1ccc2c(c1)c(n[nH]2)C(=O)NCCSCc3ccc(s3)Br C07140916
c1cc(cc(c1)Cl)C(=O)N[C@@H](C(Cl)(Cl)Cl)NC[C@H]2CCCO2 C19799973
CN(Cc1c[nH]nc1c2ccc(cc2)c3ccccc3)C[C@H](c4ccccc4)O C20536092
Cc1cccc(c1)C(=O)N[C@H](C(C)C)C(=O)N[C@H](C)c2ccc(s2)Cl C32038699
CCc1cccc2c1[nH]cc2[C@@H](CC(=O)NCc3cccnc3)c4ccccc4 C33873456
CC[C@H](C)[C@@H](C(=O)N[C@@H]1CCC[C@@H](C1)C(F)(F)F)NC(=O)c2ccccc2 C36047829
c1ccc(cc1)Cc2c(ccc(c2c3ccccc3O)Cl)[C@@H](CC=O)NC=O C39495264
c1ccc(cc1)Cc2c(ccc(c2c3ccccc3O)[C@@H](CC=O)NC=O)Cl C39495520
C[C@@H](c1ccc(c(c1)F)F)NC(=O)[C@H](C(C)C)NC(=O)c2c(cccc2F)F C23548123
C[C@@H](c1ccccc1)NC(=O)[C@H](CSc2ccc(cc2)C(C)C)NC(=O)C C06590942
C[C@@H](c1ccccc1)NC(=O)[C@@H](CSc2ccc(cc2)C(C)C)NC(=O)C C06590947
Cc1cc(c(s1)C)[C@H](C)NC(=O)[C@@H](C)NC(=O)c2ccc(cc2)C(C)(C)C C40080938
CCc1cccc(c1NC(=O)[C@H](C(C)C)Sc2ccc(cc2)NC(=O)C)C C42985551
Cc1ccc(cc1C)C(=O)NCC(=O)NCc2ccc(cc2C(F)(F)F)F C46817502
CC(C)(CNC(=O)CNC(=O)C1CCCC1)c2ccc(cc2)Br C47201010
c1ccc(c(c1)C(=O)Nc2ccccc2C(=O)NCC(F)(F)F)C(F)(F)F C28803130
Cc1c(c2ccccc2[nH]1)C(=O)Nc3cccc(c3)COCC(C(F)F)(F)F C58455870
CC[C@@H](c1ccccc1OC(F)F)NC(=O)Nc2ccccc2C(F)(F)F C58828178
c1cc(cc(c1)C(F)(F)F)C2(CCCC2)C(=O)NCC(=O)NCC(F)(F)F C47179404
C[C@H](c1cccc(c1)NC(=O)c2ccccc2)Sc3ccc(cc3)NC(=O)C C53449934
c1cc(cc(c1)C(F)(F)F)C(=O)NC[C@H](COc2cccc(c2Cl)Cl)O C60084259
c1ccc(cc1)SCCNC(=O)NC[C@H]2CCN(C2)c3ccc(c(c3)F)F C60127550
CC(C)[C@@H](C(=O)Nc1ccc(c(c1)C(F)(F)F)F)NC(=O)c2c(cccc2F)F C60139708
c1cc(ccc1[C@H](C2CC2)C(=O)Nc3ccc(cc3)NC(=O)C(F)(F)F)F C62366296
C[C@@H](COCC(F)(F)F)NC(=O)N[C@H](C)c1cccc(c1)Br C62931443
Cc1ccc(cc1NC(=O)[C@@H](C)SC)C(=O)Nc2cccc(c2)C(F)(F)F C65079308
C[C@@H](c1ccc(cc1)CC(C)C)C(=O)NC(=S)Nc2ccc(cc2)C(=O)C C66199454
C=CCNC(=O)c1ccc(cc1)NC(=O)C2(CC2)c3cccc(c3)C(F)(F)F C66330416
CCCNC(=O)c1ccc(cc1)NC(=O)C2(CC2)c3cccc(c3)C(F)(F)F C66330573
CCOc1ccccc1NC(=O)[C@H](C)N[C@@H](C)c2ccccc2C(F)(F)F C66391124
CCC(=O)N[C@@H](c1ccccc1)C(=O)N[C@H](C)c2cccc(c2)Br C66609932
C[C@@H](C(=O)Nc1cccc(c1)SC(F)F)NC(=O)c2ccccc2Cl C66782680
C[C@H](CC#N)Sc1ccccc1NC(=O)N[C@H](c2ccc(cc2)F)C3CC3 C66955979
C[C@H](c1ccc(cc1)S(=O)(=O)NC)NCc2ccc(s2)c3ccccc3 C67247918
CC[C@@H](C(C)C)NC(=O)C(=O)Nc1ccc(cc1C(F)(F)F)Br C67453723
C[C@H](COCC(F)(F)F)NC(=O)N[C@H](C)c1cccc(c1)Br C67534065
CC1=C([C@@H](NC(=O)N1)c2ccc3c4c2cccc4CC3)C(=O)Nc5ccc(cc5)Br C00675845
CC[C@H]1CCc2c(sc(c2C(=O)N)NC(=O)Cc3ccc(cc3)Br)C1 C00679897
C[C@@H]1CCc2c(sc(c2C(=O)N)NC(=O)/C=C/c3ccc(o3)c4ccc(cc4)Cl)C1 C08832465
c1ccc(cc1)/N=C/c2cc3c(cc2O)OC(=C([C@H]3c4ccc(cc4)Br)C#N)N C02316995
c1cc(ccc1NC(=O)c2c(c3c(c4c(nc3s2)CCCCCC4)C(F)(F)F)N)F C00664049
CC1=C([C@@H](NC(=O)N1)c2ccc(cc2)Cl)C(=O)Nc3ccc(cc3)Br C00729192
c1ccc(cc1)C(c2ccccc2)(C(=O)N/N=C/c3cc(cc(c3O)Br)Cl)O C09908261
CC1=C([C@@H](NC(=O)N1)c2ccc(cc2)C(C)(C)C)C(=O)Nc3ccc(cc3)Br C12564450
Cc1ccc(c(c1)C)NS(=O)(=O)c2ccc3c(c2)[C@@H]4C=CC[C@H]4[C@@H](N3)c5ccccc5O C14474061
Cc1cc(cc(c1)NS(=O)(=O)c2ccc3c(c2)[C@@H]4C=CC[C@@H]4[C@@H](N3)c5ccccc5O)C C14474065
c1ccc2c(c1)c(c[nH]2)[C@H]3[C@@H]4CC=C[C@@H]4c5cc(ccc5N3)S(=O)(=O)NC6CCCCC6 C14544576
c1ccc(cc1)NS(=O)(=O)c2ccc3c(c2)[C@H]4C=CC[C@@H]4[C@@H](N3)c5c[nH]c6c5cccc6 C14544593
Cc1cccc(c1NS(=O)(=O)c2ccc3c(c2)[C@H]4C=CC[C@H]4[C@@H](N3)c5c[nH]c6c5cccc6)C C14544898
CC(C)(C)NS(=O)(=O)c1ccc2c(c1)[C@@H]3C=CC[C@@H]3[C@@H](N2)c4c5ccccc5ccc4O C14547962
CC(C)NS(=O)(=O)c1ccc2c(c1)[C@@H]3C=CC[C@H]3[C@@H](N2)c4c5ccccc5ccc4O C14548010
CCCNS(=O)(=O)c1ccc2c(c1)[C@H]3C=CC[C@@H]3[C@@H](N2)c4c5ccccc5ccc4O C14548049
c1ccc2c(c1)cc3ccccc3c2[C@@H]4[C@H]5CC=C[C@@H]5c6cc(ccc6N4)S(=O)(=O)N C14549107
Cc1cccc(c1)C(=O)Nc2ccc3c(c2)[C@H]4C=CC[C@H]4[C@@H](N3)c5ccc(c(c5)O)OC C14553542
c1cc(c(c(c1)Cl)Cl)[C@@H]2c3c([nH]nc3O)NC4=C2C(=O)C[C@H](C4)c5cccs5 C18196455
CN1CCc2c(c(c3c(c(sc3n2)C(=O)Nc4ccc(cc4)Cl)N)c5ccccc5)C1 C19889368
c1ccc(cc1)c2c(c[nH]n2)CN3CCc4c5ccccc5[nH]c4[C@H]3c6cccc(c6)O C20321568
CCS(=O)(=O)c1c(c(sc1Nc2ccc(c(c2)Cl)F)C(=O)c3ccc(cc3)F)N C20418333
CC[C@@H](C)NS(=O)(=O)c1ccc2c(c1)[C@H]3C=CC[C@H]3[C@@H](N2)c4cc(ccc4O)Br C20696405
c1ccc(cc1)C(=O)Nc2ccc3c(c2)[C@H]4C=CC[C@H]4[C@H](N3)c5cc(ccc5O)Br C20696615
Cc1ccc(cc1C)NC(=O)c2cccc3c2N[C@@H]([C@@H]4[C@H]3C=CC4)c5cc(cc(c5O)Cl)Cl C20701630
c1cc2c(cc1C(=O)NC[C@H]3CCCO3)[C@@H]4C=CC[C@H]4[C@@H](N2)c5cc(cc(c5O)Cl)Cl C20702003
Cc1cccc(c1)C(=O)Nc2ccc3c(c2)[C@H]4C=CC[C@@H]4[C@H](N3)c5c[nH]c6c5cccc6 C20795666
CC1=C(C(C(=C(N1)C)C(=O)Nc2ccccc2)c3ccc(cc3)SC)C(=O)Nc4ccccc4 C27526566
C[C@H](/C=C/[C@H](C1CC1)O)[C@@H]2CC[C@@]\3([C@]2(CCC/C3=C\C=C/4\C[C@@H](C[C@@H](C4=C)O)O)C)C C27646554
C[C@@H]1[C@H](CC[C@]2([C@H]1[C@H]([C@H](CC2)[C@H](C)C(=O)NCc3ccccc3)O)C)NC(=O)C4CCCCC4 C20466508
CC[C@H](C(=O)Nc1c(c2c(s1)CCCC2)C(=O)N)Sc3cc(c4cccc(c4n3)C)C C32529120
C[C@@H]([C@H]1CC[C@@H]\2[C@@]1(CCC/C2=C\C=C\3/C[C@@H](C[C@@H](C3=C)O)O)C)OCCC(C)(C)O C35567139
c1cc(c(c(c1)Cl)c2c(n[nH]c2N)c3ccc(cc3)I)Cl C37348182
c1cc(ccc1CNC(=O)c2c(c3c(c4c(nc3s2)CCC4)C(F)(F)F)N)Cl C00664069
c1ccc2c(c1)C(c3ccccc3O2)C(=O)Nc4c(c5c(s4)CCCCC5)C(=O)N C02754418
c1cc(ccc1NCC(=O)N/[NH+]=C/c2cc(cc(c2[O-])Br)Br)Cl C01497692
c1cc(cc(c1)C(F)(F)F)c2cc(n(n2)c3ccc(cc3)C(=O)NC4CCCCC4)N C38736958
C[C@H]1CCc2c(cc3c(c(sc3n2)C(=O)Nc4c(c5c(s4)CCCC5)C#N)N)C1 C39323807
C[C@@H](CCCC(C)C)[C@H]1CC[C@H]2[C@@]1(CC[C@H]3[C@@H]2C[C@@H]([C@@]4([C@@]3(CC[C@@H](C4)O)C)O)O)C C04293019
C[C@@H]1c2c(sc(n2)Nc3ccccc3)C[C@@]4([C@H]1[C@@H]([C@@H](CC4)[C@H](C)C(=O)NC5CC5)O)C C43548358
C[C@]12CC[C@H]([C@@]([C@H]1Cc3c(nc(s3)c4ccccc4)[C@H]2CC(=O)NC5CCCC5)(C)CO)O C43553277
C[C@H](CCCC(C)C)[C@H]1CC[C@@H]2[C@@]1(CC[C@@H]3[C@@H]2C[C@@H]([C@]4([C@@]3(CC[C@@H](C4)O)C)O)O)C C43707220
c1cc2c(cc1N)cc(s2)C(=O)Nc3cc(ccc3Br)Br C49116287
CC(C)(C)[C@@H]1CCc2c(sc(c2C(=O)N)NC(=O)[C@@H](c3ccccc3Cl)OC)C1 C57350169
c1ccc(cc1)C(c2ccccc2)C(=O)Nc3ccc(cc3)C(=O)Nc4ccc(cc4)O C59522256
C[C@H](CCCC(C)C)[C@@H]1CC[C@H]2[C@@]1(CC[C@@H]3[C@H]2C[C@H]([C@@]4([C@@]3(CC[C@@H](C4)O)C)O)O)C C13298535
C[C@H](CCCC(C)C)[C@@H]1CC[C@H]2[C@]1(CC[C@@H]3[C@H]2C[C@H]([C@@]4([C@]3(CC[C@@H](C4)O)C)O)O)C C13467178
CC[C@@H]1CCc2c(sc3c2C(=N[C@H](N3)c4cc(c(c(c4)Br)O)OC)O)C1 C15945414
CC[C@@H]1CCc2c(sc3c2C(=N[C@@H](N3)c4cc(c(c(c4)Br)O)Br)O)C1 C15945417
CC[NH+](CC)c1ccc(cc1)/C=C/2\C(=O)c3c(cc(c(c3O2)C[NH+]4CCC[C@@H](C4)C)O)C C62957639
CC(C)Oc1ccc(cc1)[C@H](c2ccc(cc2F)Br)[NH3+] C20434733
CSc1ccc(cc1)C(c2ccc(cc2)SC)([C@H]3CCC[NH2+]3)O C21983419
Cc1cc(c(cc1[C@H](c2ccccc2I)[NH3+])OC)OC C36824108
CN(Cc1cc(sc1)Br)[C@H](C[NH3+])c2ccc(s2)Cl C42360740
CN(Cc1cc(sc1)Br)[C@@H](C[NH3+])c2ccccc2Br C42361103
CN(Cc1cc(cs1)Br)[C@@]2(CCc3ccccc3C2)C[NH3+] C42398401
c1cc(c(c(c1)Br)OCc2ccc(s2)Cl)CC[NH3+] C42412666
Cc1ccc(cc1)[C@@H]([C@@H](C)[NH3+])N(C)Cc2cc(sc2)Br C42909376
C[C@H]([C@H](c1ccc(cc1)F)Oc2ccc(cc2)I)[NH3+] C42942369
C[C@@H]([C@H](c1ccc(cc1)Cl)N(C)Cc2ccc(cc2)Br)[NH3+] C42945710
C[C@H]([C@@H](c1ccc(cc1)Cl)N(C)Cc2cc(cs2)Br)[NH3+] C42946425
c1ccc(c(c1)C(F)(F)F)O[C@@H](C[NH3+])c2ccc(cc2)Br C42956438
C[C@H]([C@@H](c1ccc(cc1)Br)Oc2ccccc2C(C)C)[NH3+] C42957031
c1ccc2c(c1)cccc2O[C@@H](C[NH3+])c3cccc(c3)Br C43022735
CC[C@@H]([C@@H](c1ccccc1Br)N(CC)CC(F)(F)F)[NH3+] C43093544
CC[C@H]([C@H](c1ccccc1Br)N(CC)CC(F)(F)F)[NH3+] C43093550
CC[C@H]([C@H](c1ccsc1)Oc2ccccc2I)[NH3+] C43125529
CC[C@H]([C@H](c1ccc(s1)C)Oc2ccccc2I)[NH3+] C43245729
CC[C@H]([C@H](c1c(ccs1)C)Oc2ccc(cc2Br)F)[NH3+] C43249355
CC[C@H]([C@H](c1ccc(s1)Br)N2CCc3c2cccc3)[NH3+] C43258992
CC[C@H]([C@H](c1ccc(s1)Br)[NH+](C)Cc2ccsc2)N C43259973
Cc1cccc(c1C)O[C@@H](c2ccc(s2)Br)[C@H](C)[NH3+] C43263844
C[C@H]([C@H](c1ccc(s1)Br)Oc2ccc(cc2)Cl)[NH3+] C43263954
Cc1cc(cc(c1)O[C@@H](c2ccc(s2)Br)[C@@H](C)[NH3+])C C43263984
c1cc(c(cc1Cl)Cl)O[C@@H](C[NH3+])c2ccc(s2)Br C43264126
C[C@@H]([C@H](c1ccc(s1)Br)O[C@@H]2CCCc3c2cccc3)[NH3+] C43264640
CC[C@@H]([C@@H](c1cc(cs1)Br)OC2CCC(CC2)C)[NH3+] C43289056
Cc1cc(ccc1Cl)O[C@H](c2cc(cs2)Br)[C@H](C)[NH3+] C43289391
CC[C@H]([C@@H](c1cc(cs1)Br)O[C@@H]2CCC[C@@H](C2)C)[NH3+] C43289673
CC[C@@H]([C@@H](C(C)(C)C)Oc1ccccc1I)[NH3+] C43297130
CC[C@H]([C@@H](c1ccc(s1)Br)N2CCO[C@@H]3[C@@H]2CCCC3)[NH3+] C43424048
Cc1cc(cc(c1OCc2c(ccs2)Br)C)C[C@@H](C)[NH3+] C43677085
c1cc(c(c(c1)Br)OCc2cc(cs2)Br)C[NH3+] C43686847
CC[C@@H](Cc1ccc(cc1)OCc2cc(cs2)Br)[NH3+] C43688484
c1cc(c(c(c1)Br)O)C[NH2+]Cc2cc3c(s2)CCC3 C48797613
CN(Cc1ccc(s1)Cl)[C@H](C[NH3+])c2c(cccc2Cl)Cl C48971705
CC[C@@H](c1cc(ccc1O)Br)[NH2+][C@@H](C)c2ccc(s2)C C49158241
CC[C@H]([C@@H](c1cc(cs1)Br)n2c3ccccc3cn2)[NH3+] C50524199
Cc1ccnc(n1)S[C@@H](c2ccc(s2)Br)[C@@H](C)[NH3+] C51331450
C[C@H]1CCC[C@@](C1)(CO)[NH2+]Cc2cc(c(o2)Br)Br C53117255
CC[C@@H]1CC[C@H]([C@@H](C1)CN(C)Cc2cc(sc2)Br)[NH3+] C53877383
C[C@H]([C@@H](c1ccc(cc1)Br)Oc2cc(cc(c2)F)F)[NH3+] C54932363
C[C@@H]([C@H](c1ccc(s1)Br)n2cc(cn2)c3ccccc3)[NH3+] C54960925
C[C@@H](c1ccc(s1)Cl)[NH2+]Cc2ccc(c(c2)Br)O C57362267
C[C@@H]1CCC[C@H](C1)N(C)[C@@H](C[NH3+])c2cc(c(o2)Br)Br C50362211
c1cc(c(c(c1)Br)O)C[NH2+]Cc2ccc(cc2)C(F)(F)F C60942021
C[C@@H]([C@H](c1ccc(cc1)Br)N(C)c2ccc(cc2)C#N)[NH3+] C61949887
c1ccc(cc1)C2(CC2)[C@@H](CCOc3ccc(cc3)Br)[NH3+] C62781127
c1ccc(cc1)C2(CCOCC2)[C@@H](Cc3ccc(s3)Br)[NH3+] C62783657
CCC1(CCN(CC1)[C@@H](c2cc(cs2)Br)[C@@H](C)[NH3+])C C62951351
Cc1c(c(c(c2c1nc(s2)NCc3cccnc3)C)O)C C00007871
C[C@H]1CCc2c(csc2C1)C(=O)Nc3ccc(cc3)NC(=O)C C02708154
C[C@H]1CCCCC1=NNC(=O)CNc2ccc(cc2)Cl C00060485
CC1([C@H]2CC[C@](C2)(C1=C)C(=O)NNC(=O)c3ccccc3F)C C04806112
CC(C)(C)NC(=O)c1ccc(cc1)NC(=O)c2ccccc2 C00619684
Cc1ccc(c(c1)C)C(=O)Nc2c(c3c(s2)CCC3)C(=O)NC C05055749
Cc1ccc(cc1C)C(=O)Nc2c(c(c(s2)C)C)C(=O)NC C05144944
C[C@@H]1CCCC[C@@H]1NC(=O)NC(=O)CSC2CCCC2 C07655922
CC(C)c1ccc(cc1)C(=O)Nc2ccc(cc2)C(=O)NC C08424231
c1cc(ccc1/C=N/NC(=O)CC2(CCCCC2)O)Cl C01225904
CC(C)(C)CC(=O)NNC(=O)C12CC3CC(C1)CC(C3)C2 C09336087
CCc1c(cc(s1)C(=O)NNC(=O)[C@H]2CCC=CC2)C C12674869
Cc1ccc(cc1)/C=C/C(=O)Nc2cccc(c2)C(=O)NC C13630589
c1c(c(cc(c1Cl)Cl)Cl)NCC(=O)NCC#N C20043697
C[C@H](C(=O)Nc1ccc2cn[nH]c2c1)Sc3ccccc3 C29370679
Cc1c(c2ccccc2[nH]1)C(=O)NC[C@H]3Cc4ccccc4O3 C33116957
Cc1c(c(n[nH]1)c2ccc(cc2)Cl)NC(=O)CC(C)C C34794230
CCN(C1CCCC1)S(=O)(=O)c2c(ccc(c2C)N)C C35765066
CCN(C1CCCC1)S(=O)(=O)c2cc(c(c(c2)N)C)C C35765109
CCc1ccc(cc1N)S(=O)(=O)N2CCC[C@@H](C2)CC C36168748
CC[C@H](CO)Nc1c2c3c(sc2nc(n1)Cl)CCC3 C36277985
Cc1ccc(s1)[C@H](C)Nc2ccc3c(c2)NC(=O)[C@H](O3)C C36969466
Cc1ccc(cc1N[C@@H]2CCC[C@H](C2)C)S(=O)(=O)NC C37167981
Cc1ccc(cc1N[C@H]2CCC[C@H](C2)C)S(=O)(=O)NC C37167982
CC(=O)Nc1ccc(cc1Cl)N[C@@H]2CCCC[C@H]2OC C37283789
CCc1cc2c(ncnc2s1)N(C)Cc3ccccc3N C37672790
c1ccc(cc1)N[C@@H](CO)c2cc3c(c(c2)Cl)OCO3 C38112902
C[C@H]1CCC[C@H]([C@@H]1C)NC(=O)CNC(=O)C2CCCCC2 C40161036
Cc1c(nnc(c1CN)Oc2cc(ccc2Cl)Cl)C C40290612
CC[C@@H]1CCCC[C@@H]1Oc2c(c(c(nn2)C)C)C(=S)N C40291356
CC[C@H]1CCCC[C@@H]1Oc2c(c(c(nn2)C)C)C(=S)N C40291357
CCC1CCN(CC1)S(=O)(=O)c2cc(c(cc2Cl)F)N C40334793
c1ccc(cc1)C2(CCCC2)NC(=O)c3ccc4c(c3)nc[nH]4 C41568963
Cc1cc(cc(c1)S(=O)(=O)Nc2ccc3c(c2)CCN3)C C41639782
Cc1cc(c(o1)C)[C@H](C)NC(=O)c2ccc(cc2O)Cl C44731485
Cc1ccc(cc1)c2cc(n[nH]2)C(=O)N[C@H]3CCc4c3cccc4 C44839151
Cc1ccc(cc1)Nc2nc(c(s2)CO)c3ccncc3 C45316519
Cc1ccc(c(c1)F)NC(=O)C(=O)N[C@H]2CCC[C@H]([C@@H]2C)C C48685768
CN(Cc1ccc(s1)Cl)c2cc3c(cc2N)OCCO3 C48971506
Cc1cc(c(o1)C)[C@@H](C)NC(=O)c2c(cccc2Cl)O C49402103
C[C@@H]1CCC[C@@H]([C@@H]1C)NS(=O)(=O)c2ccccc2NC C50639909
CNc1ccnc(c1)C(=O)Nc2cc(cc(c2)Cl)Cl C50720951
C[C@H]1CCC[C@](C1)(CO)NC(=O)c2cc(c(n2C)Cl)Cl C53103911
Cc1ccccc1[C@@H](C)NC(=O)N(C)Cc2cccc(c2)O C57395489
CNC(=O)c1cc(ccc1NC(=O)C2=C(CCCC2)Cl)Cl C58434975
C[C@@H](Cc1ccsc1)NC(=O)N2CCc3ccc(cc3C2)O C50156713
c1cc(ccc1N[C@H]2CCCSC2)Sc3[nH]ncn3 C61578362
c1cc(ccc1NC(=O)C(=O)NC23CC4CC(C2)CC(C4)C3)F C48570083
Cc1cc(c(o1)C)[C@@H](C)NC(=O)Nc2ccc(c(c2F)F)F C65303153
Cc1cc(c(o1)C)[C@@H](C)NC(=O)Nc2ccc(c(c2)F)F C65356530
Cc1c(c2ccccc2n1C)C(=O)C(=O)Nc3ccc(cc3)NC(=O)C C04062674
c1cc(ccc1N2C[C@H](CC2=O)NC(=O)N3CCCC[C@@H]3CCO)F C05194427
c1cc(ccc1C(=O)NN2C(=O)C3(CCCCC3)NC2=O)C(F)(F)F C06993034
Cc1nnc(s1)S[C@H](C)C(=O)C(=C2Nc3ccccc3N2)C#N C07776601
CCNC(=O)NC(=O)CSc1c2c3c(sc2nc(n1)C)CCC3 C06114056
C[C@H](c1ccc(cc1)S(=O)(=O)C)NC(=O)c2c3ccccc3[nH]n2 C10969775
Cn1cc(c2c1cccc2)C(=O)NNS(=O)(=O)c3cccc(c3)F C07907332
Cc1cc(c(n1c2ccccc2C(F)(F)F)C)C=C3C(=O)NC(=O)NC3=O C03177261
c1cc(ccc1c2cc(=O)n(cn2)CC(=O)Nc3ccc(cc3)O)F C13808100
CC[C@@H]1CCC2=NN([C@@]([C@@H]2C1)(C(F)(F)F)O)C(=O)C(=O)NC(C)C C17087199
c1ccc(cc1)NC(=O)[C@@H]2CCCN(C2)C(=O)c3ccc4c(c3)nc[nH]4 C17823291
Cc1ccc(s1)C(=O)NCC(=O)Nc2nc3c(s2)CN(CC3)C C24152601
C[C@@H]1[C@H](Oc2ccccc2O1)C(=O)NNC(=O)Cc3ccc(cc3)F C27804265
c1ccc2c(c1)[nH]c(n2)[C@@H]3CN(CCN3)S(=O)(=O)c4cccs4 C35023966
c1ccc(cc1)CN2CC[NH2+][C@@H](C2)c3cc(nc(n3)c4ccncc4)[O-] C35025241
c1cc(sc1)C(=O)Nc2ccc(cc2)S(=O)(=O)/N=C\3/CCCN3 C12884414
Cc1nnc(s1)NC(=O)c2ccc3c(c2)S[C@@H](N3)n4cccc4 C38581240
CC(=O)Nc1ccc(cc1)N2C(=O)/C(=C/c3ccccc3O)/SC2=O C39861404
C/C(=C/1\C(=O)N(C(=O)S1)c2ccc(cc2)NC(=O)C)/c3ccc(cc3)O C39861496
CNC(=O)c1ccc(cc1)S(=O)(=O)N[C@H]2CCOc3c2cccc3 C40474129
c1cc(ccc1CN2CCOCC2)Nc3[nH]c(=O)c4c(n3)CSC4 C41604613
c1ccc2c(c1)C[C@H](O2)CNC(=O)C(=O)Nc3cccc4c3cccn4 C41848159
CN(Cc1ccc(s1)Br)C(=O)C[C@@H]2C(=O)NC(=O)N2 C42813213
c1cc(c(cc1N)c2nnnn2CC[C@@H]3CCCO3)Br C45626435
C[C@@H]1CN(C[C@H](O1)C)c2ccc(cc2)NC(=O)C(=O)NC3CCCC3 C50143789
c1ccc2c(c1)[C@]3(CCO2)C(=O)N(C(=O)N3)C[C@H](c4ccc(c(c4)F)F)O C51259931
C[C@@H](c1ccc(cc1)S(=O)(=O)NC)NC(=O)N2CCSCC2 C54581886
Cc1[nH]c2ccc(cc2n1)NC(=O)[C@@H]3CC(=O)N(C3)c4ccc(cc4)F C40288599
Cc1ccc(cc1)N2C[C@@H](CC2=O)C(=O)Nc3ccccc3C(=O)NC C28255473
Cc1ccc(cc1)N2C[C@H](CC2=O)C(=O)Nc3ccccc3C(=O)NC C28255467
c1cc(ccc1C(=O)Nc2ccc(c(c2)F)F)N3C(=O)CCC(=O)N3 C58167548
CC(=O)N1CCc2c1ccc(c2)C(=O)Nc3ccc(cc3C(=O)NC)Cl C58227708
CC/C=C(/C)\C(=O)N1CCN(CC1)c2ccc(cc2)S(=O)(=O)N C58448293
CC[C@H]1CCCCN1S(=O)(=O)c2ccc(cc2F)S(=O)(=O)N C60495945
C[C@H]([C@H]1C[C@H]2CC[C@@H]1C2)NC(=O)C(=O)Nc3ccc4c(c3)OCCO4 C61751574
c1ccc(cc1)[C@H]2C=CC(=O)N(N2)CC(=O)NC3=CC4=CC=N[C@H]4C=C3 C63808458
Cc1c(cn[nH]1)C(=O)N[C@H](C)c2cc3c(cc2Br)OCCO3 C64300625
c1ccc(cc1)[C@@H]2CC(=NO2)C(=O)N3Cc4ccccc4C[C@H]3C(=O)N C64760458
C[C@H]1CCc2c(sc3=NC(=O)[C@@H](C(=c23)O)C(=O)NC[C@@H]4CCCO4)C1 C65150395
CC(=O)Nc1ccc(c(c1)N2CCOCC2)C(=O)NC3CCCCC3 C65166076
CSc1ccccc1NS(=O)(=O)c2ccc3c(c2)NC(=O)CO3 C65543200
CSc1ccc(cc1)NS(=O)(=O)c2ccc3c(c2)NC(=O)CO3 C14898503
Cc1c2c([nH]c1C(=O)Nc3cc(ccc3F)N4CCCC4=O)CCCC2=O C65581265
C[C@@H]1CCCC[C@@H]1N(C)C(=O)c2ccc(cc2)n3c(c(cn3)C#N)N C66240323
Cc1ccsc1C(=O)NNC(=O)c2ccc(cc2)n3c(ccn3)C C66557711
Cc1cc(ccc1C(=O)NC(C)C)NC(=O)C(=O)N2CCCC2(C)C C66721406
C[C@@H](c1cccc(c1)O)N(C)C(=O)Nc2cccc(c2)C(=O)N(C)C C67408234
CC(=O)Nc1ccc(cc1)N[C@H]2CC(=O)N(C2=O)c3ccc(cc3)F C21914525
C[C@H]1CCc2c(sc3c2c(=O)[nH]c(n3)CCC(=O)N4CCC[C@H](C4)O)C1 C67510247
C[C@H](c1cccc(c1)O)N(C)C(=O)Nc2cccc(c2)S(=O)(=O)C C67538308
CC/C(=N\NC(=O)c1ccc(cc1)OC2CCCC2)/c3ccc(cc3)Br C04651713
Cc1cc(c(cc1NC(=O)[C@@H](C)Oc2ccccc2)Cl)[C@@H](C#N)c3ccc(cc3)Cl C02865482
CC(C)[C@@H](c1ccc(cc1)Cl)C(=O)N[C@H](c2ccc3c(c2)OCCCO3)C(C)C C07781096
COc1ccc2c(c1)sc(c2Cl)C(=O)N/N=C/c3ccccc3C(F)(F)F C03238094
Cc1ccc(cc1F)N[C@@H](c2ccc(cc2Cl)F)c3nnc(o3)c4cccc(c4)F C09606411
Cc1cc(ccc1N[C@@H](c2ccc(cc2Cl)F)c3nnc(o3)c4cccc(c4)F)F C09606706
CC1(Cc2cccc(c2O1)OCc3ccc(cc3)C(=O)Nc4ccc(cc4)C(F)(F)F)C C09659760
CCOc1ccc(cc1OC)[C@H]2Nc3ccccc3C(O2)(c4ccccc4)c5ccccc5 C08846724
COc1ccc(cc1)/C=C\C(=O)c2ccc(cc2)NC(=O)C34CC5CC(C3)CC(C5)C4 C11617083
Cc1cc(ccc1OCC(=O)N/N=C(\C)/c2ccc(cc2)c3ccccc3)Br C12493740
COc1ccc(cc1)[C@@H]2[C@@H]3CC=C[C@@H]3c4cc(ccc4N2)OCCOc5ccccc5 C13635909
CCN(c1ccccc1)C(=O)c2ccc3c(c2)[C@@H]4C=CC[C@@H]4[C@@H](N3)c5ccc(cc5)N(C)C C13645190
c1ccc(cc1)/C=C/C=C(\[C@@H](c2ccc(cc2Cl)Cl)O)/n3c4ccccc4nn3 C15771908
CC(C)Oc1ccc\2c(c1)O[C@](N/C2=N\c3ccccc3)(c4ccccc4)C(F)(F)F C15906391
COc1ccc(c2c1[C@H]3C=CC[C@@H]3[C@H](N2)c4ccccc4OCc5ccccc5)OC C20710489
CCCOc1ccc(cc1)[C@H]2CC3=C([C@@H](CC(=O)N3)c4ccc(c(c4)Cl)Cl)C(=O)C2 C21224874
C[C@H]1CCC[C@H]([C@@H]1C)NC(=O)c2cncn2c3cccc(c3)c4ccccc4C(F)(F)F C23431401
CCCNC(=O)c1cncn1c2cccc(c2)c3cccc4c3sc5c4cccc5 C25157106
c1ccc2c(c1)c3cccc(c3s2)c4cccc(c4)n5cncc5C(=O)NCC6CC6 C25159542
c1cc(ccc1/C=C/C(=O)OCC(=O)Nc2c(c(cc(c2Cl)Cl)Cl)Cl)F C28784633
Cc1ccc(cc1Cl)c2ccc(o2)/C=C/C(=O)Nc3cccc(c3)N4CCCC4 C30830201
C[C@@H]1CCc2c(sc(c2C#N)NC(=O)c3ccc(cc3)COc4ccc(cc4)Cl)C1 C03187545
CC(C)(C)c1ccc(cc1)N2[C@H](SCC2=O)c3ccc(cc3)NC(=O)Cc4ccccc4 C35575338
CCc1ccc(cc1)[C@@H]2C[C@@H](CN(C2)C(=O)C3CCCC3)C(=O)N[C@@H](C)c4ccccc4 C35891780
CCc1ccc(cc1)C(=O)Nc2ccc(cc2)[C@H]3N(C(=O)CS3)c4cccc(c4)CC C35928741
CCc1ccc(cc1)C(=O)Nc2cccc(c2)[C@H]3N(C(=O)CS3)c4ccccc4C(C)C C35936217
CC(C)(C)NC(=O)[C@@H](c1cc2ccccc2c3c1cccc3)N(C=O)c4cccc(c4)Cl C36484036
Cc1ccc(cc1)[C@H](C(=O)NC(C)(C)C)N(C2CCCCC2)C(=O)c3ccccc3Cl C36492291
Cc1ccccc1[C@@H](C(=O)NC2CCCCC2)N(C(=O)c3ccc(cc3)Cl)C(C)(C)C C36583477
Cc1ccc(cc1)[C@@H](C(=O)NC2CCCCC2)N(C(=O)c3ccccc3Cl)C(C)(C)C C36593068
CCOc1ccc(cc1)[C@H]2c3c(c4ccccc4[nH]3)CCN2C(=O)CCC5CCCC5 C08600134
c1cc(c(cc1Cc2cnc(s2)NC(=O)COc3ccc4c(c3)CCC4)Cl)Cl C39856553
CCCCN1[C@@H](c2c(n[nH]c2C1=O)c3ccc(cc3)Cl)c4cccc(c4)Br C40343003
CC(C)c1cc(ccc1OCC(=O)N/N=C/c2c(cccc2Cl)Cl)Br C40950898
C[C@@H]1CCc2c(c(=S)sc(c2C#N)NC(=O)[C@H](C)Oc3ccc(cc3)C(C)(C)C)C1 C41017931
CCN(CC)C(=O)[C@@H](C)[C@@H]1CC[C@@]2(Cc3c(nc(s3)c4ccccc4)[C@H]([C@@H]2[C@@H]1O)C)C C43548852
c1cc(ccc1CC(=O)N/N=C/c2ccc(o2)c3ccc(cc3)Br)Cl C48573349
C[C@H]1CCc2c(sc(c2C(=O)Nc3ccccc3OC)/N=C/c4ccc(cc4)F)C1 C04554198
Cc1ccc(c(c1)C)[C@@H](C(=O)NC(C)(C)C)N(c2ccccc2)C(=O)C#Cc3ccccc3 C36609526
C[C@@H](c1ccccc1)[C@@H](C(=O)NC(C)(C)C)N(c2ccccc2)C(=O)C#Cc3ccccc3 C36609582
c1ccc(cc1)CN2CCN(CC2)c3ccc(cc3)/N=C/c4c5ccccc5ccc4O C57227612
CC(C)(C)[C@@H]1CCc2c(sc(c2C#N)NC(=O)[C@@H](c3ccccc3Cl)OC)C1 C57350261
Cc1cccc(c1)n2c(cc(c2C)/C=N/NC(=O)[C@H](C)Sc3ccc(cc3)Cl)C C28216462
Cc1ccc(n1c2ccc(cc2)C(=O)N/N=C/c3c(cccc3Cl)F)c4ccccc4 C59303700
CCOc1cccc(c1O)/C=N/c2cc(ccc2Oc3ccccc3F)C(F)(F)F C59417147
COc1ccc(c(c1)/C=N/c2cc(ccc2N3CCc4ccccc4C3)C(F)(F)F)O C59463182
c1ccc(cc1)C(=O)c2ccccc2C(=O)Nc3ccc(c(c3)Cl)N4CCCCC4 C59477208
CC1=C2C=C(C=C[C@H]2N=C1C)[C@@H]3NN=C(N3c4ccccc4)SCCc5ccccc5 C63730112
CN(C)c1ccc(cc1)NC(=O)c2c(c(cs2)c3ccc(cc3)Cl)n4cccc4 C64472742
CC1(CCC(=C(C1)C[NH+]2CCN(CC2)c3ccc(cc3)C(=O)[O-])c4ccc(cc4)Cl)C C65739331
c1cc(ccc1c2c(c(=O)c3c(cc(cc3o2)O)O)O[C@H]4[C@@H]([C@@H]([C@@H]([C@@H](O4)CO)O)O)O)O C04349434
c1cc(ccc1c2c(c(=O)c3c(cc(cc3o2)O)O)O[C@H]4[C@@H]([C@H]([C@@H]([C@@H](O4)CO)O)O)O)O C04349438
COc1cc2c(c(=O)cc(o2)c3ccc(cc3)O)c(c1[C@@H]4[C@H]([C@@H]([C@@H]([C@@H](O4)CO)O)O)O)O C05809745
CC(C)(C)NC(=O)[C@@H](c1c[nH]c2c1cccc2)N(Cc3cccs3)C(=O)c4c(c(ns4)C(=O)N)N C06074371
CC(C)(C)NC(=O)[C@@H](c1ccc(cc1)O)N(Cc2ccco2)C(=O)c3c(c(ns3)C(=O)N)N C06074570
C[C@H](c1ccc(cc1)c2ccc(o2)C[NH2+]CCNC(=O)c3c(non3)N)O C07541033
Cc1c(sc(c1C(=O)N)NC(=O)CCCC(=O)Nc2c(c(c(s2)C)C)C(=O)N)C C02133702
C[C@]1(c2cccc(c2C(=O)C3=C([C@@]4([C@H](C[C@H]31)[C@H](C(=C(C4=O)C(=O)N)O)[NH+](C)C)O)O)O)O C11592619
C[C@@H]1[C@@H]([C@@H](C[C@H](O1)O[C@H]2C[C@@](Cc3c2c(c4c(c3O)C(=O)c5cccc(c5C4=O)OC)O)(C(=O)C)O)[NH3+])O C11592929
C[C@H]1[C@H]([C@@H](C[C@H](O1)O[C@@H]2C[C@](Cc3c2c(c4c(c3O)C(=O)c5ccccc5C4=O)O)(C(=O)C)O)[NH3+])O C11592964
Cc1ccc(c(c1)C)N([C@H](c2ccc(cc2)O)C(=O)NC[C@@H]3CCCO3)C(=O)c4c(c(ns4)C(=O)N)N C12473972
c1cc(ccc1c2coc3cc(cc(c3c2=O)O)O[C@@H]4[C@H]([C@H]([C@@H]([C@H](O4)CO)O)O)O)O C13132549
c1cc(ccc1c2ccc(cc2)N[C@H]3[C@H]([C@@H]([C@@H](CO3)O)O)O)N[C@H]4[C@H]([C@@H]([C@@H](CO4)O)O)O C15746452
c1cc(ccc1/C=N/NC(=O)c2cc(cc(c2)[N+](=O)[O-])N)C=NNC(=O)c3cc(cc(c3)[N+](=O)[O-])N C15774568
C[NH+]1CCN(CC1)Cc2c(nnn2c3c(non3)N)C(=O)N/N=C/c4ccc(cc4O)O C19367271
c1cc(c2c(c1O)C(=O)c3c(cc4c(c3C2=O)NCCN4CCO)NCC[NH2+]CCO)O C19802029
C1CCc2c(sc(c2C(=O)N)NC(=O)CCC(=O)Nc3c(c4c(s3)CCCCC4)C(=O)N)CC1 C02748904
C/C(=N\NC(=O)N)/[C@@]12[C@@H](C[C@H]3[C@@]1(CC[C@@H]4[C@@H]3CCC5=C/C(=N\NC(=O)N)/CC[C@@]45C)C)OC(O2)(C)C C25664845
Cc1c2cccc(c2c(c3c1C[C@H]4[C@@H](C(=O)C(=C([C@]4(C3=O)O)[O-])C(=O)N)[NH+](C)C)O)O C13736613
c1ccc2c(c1)c(c(c[nH+]2)C(=O)NNC(=O)c3c[nH]c4c(c3=O)cccc4C(F)(F)F)N C32605428
c1ccc2c(c1)c(=O)c(c[nH]2)C(=O)NNC(=O)c3c[nH+]c4ccccc4c3N C32605451
c1cc(ccc1NC(=O)CCC(=O)C2=C(CCC2)NNC(=O)C(=O)NN)Cl C17195719
Cc1ccc(o1)CN([C@@H](c2c(cc(cc2O)O)O)C(=O)NC(C)(C)C)C(=O)c3c(cccc3O)O C36597472
C/C(=N\NC(=O)N)/[C@@]12[C@@H](C[C@H]3[C@]1(CC[C@@H]4[C@@H]3CCC5=C/C(=N\NC(=O)N)/CC[C@@]45C)C)OC(O2)(C)C C37246032
C[C@@H]1[C@H]([C@@H](C[C@@H](O1)O[C@@H]2C[C@@](Cc3c2c(c4c(c3O)C(=O)c5cccc(c5C4=O)OC)O)(C(=O)C)O)[NH3+])O C03830633
[H]/N=C\1/C(=N\NC(=S)N)/C(=N\NC(=S)N)/[C@H](O1)c2cccc(c2)[N+](=O)[O-] C38178959
CCc1cc(c(cc1O[C@H]2[C@H]([C@@H]([C@@H]([C@@H](O2)CO)O)O)O)O)[C@@H]3C(=CN=[NH+]3)c4ccc5c(c4)OCO5 C38545731
COC(=O)[C@@H]1/C(=N/NC(=S)N)/C[C@@H](/C(=N/NC(=S)N)/C1)C(=O)OC C39580082
Cc1c\2c(oc1C(=O)Nc3ccc(cc3)[N+](=O)[O-])CC(C/C2=N\NC(=[NH2+])N)(C)C C39856014
Cc1c\2c(oc1C(=O)NNC(=O)COc3ccc(cc3Cl)Cl)CC(C/C2=N\NC(=[NH2+])N)(C)C C39856045
C[C@]1(CC[C@H]2[C@@]([C@H]1CO)([C@@H](CCC2(C)C)O[C@H]3[C@@H]([C@H]([C@@H]([C@H](O3)CO)O)O)O)C)O C37538198
CCn1c2c(cnc(c2nc1c3c(non3)N)C#CC(C)(C)O)OCCCC[NH3+] C40429488
c1cc(ccc1c2cc(=O)c3c(cc(cc3o2)O[C@@H]4[C@@H]([C@@H]([C@H]([C@H](O4)CO)O)O)O)O)O C43465411
c1cc(c(cc1c2cc(=O)c3c(o2)cc(c(c3O)O[C@@H]4[C@H]([C@@H]([C@H]([C@@H](O4)CO)O)O)O)O)O)O C43465421
c1cc(c(cc1c2cc(=O)c3c(cc(cc3o2)O[C@@H]4[C@@H]([C@@H]([C@H]([C@H](O4)CO)O)O)O)O)O)O C43465453
C/C(=N\NC(=O)N)/[C@]12[C@@H](C[C@@H]3[C@@]1(CC[C@H]4[C@@H]3CCC5=C/C(=N\NC(=O)N)/CC[C@]45C)C)OC(O2)(C)C C43760902
CC1([C@@H](N2[C@H](S1)[C@@H](C2=O)NC(=O)[C@@H](c3ccc(cc3)N)[NH3+])c4[n-]nnn4)C C44123052
c1cc(ccc1c2cc(=O)c3c(o2)cc(c(c3O)O)O[C@H]4[C@@H]([C@H]([C@H]([C@@H](O4)C(=O)[O-])O)O)O)O C44170836
C/C=C/C#CC#C[C@@H]([C@@H](/C=C/CCCO)O[C@H]1[C@@H]([C@H]([C@@H]([C@H](O1)CO)O)O)O)O C44460322
c1cc(ccc1[C@H](C[NH3+])C2(CCCCC2)O)O[C@H]3[C@@H]([C@@H]([C@@H]([C@@H](O3)C(=O)[O-])O)O)O C44963155
C[C@H]1CCCC[NH+]1Cc2ccc(cc2)CNC(=O)NC(C(=O)N)C(=O)N C48447335
CC(=C[C@]1([C@@H](C([C@@H](C(C1=O)(C)C)O)(C)C)O[C@H]2[C@@H]([C@H]([C@@H]([C@H](O2)CO)O)O)O)O)C C49180888
C[C@H]1C[C@H]([C@@](CC2=C(C(=O)C[C@@H]12)C)(C(C)(C)O)O)O[C@H]3[C@@H]([C@H]([C@@H]([C@H](O3)CO)O)O)O C49181196
C[C@@H]1CCc2c(sc(c2C(=O)N)NC(=O)CCCC(=O)Nc3c(c4c(s3)C[C@H](CC4)C)C(=O)N)C1 C20572202
c1cc(ccc1c2[nH]c3cc(ccc3n2)NC(=O)c4ccc(cc4)N)NC(=O)c5ccc(cc5)N C02819978
c1cc2c(cc1Cc3ccc4c(c3)nc(o4)c5cc(cc(c5)N)N)nc(o2)c6cc(cc(c6)N)N C59564619
COc1ccc(cc1OC)[C@@H]2CC(=O)N=C3C2=c4c(=C(S3)N)c(c(c(n4)N)C#N)N C13122002
c1ccc2c(c1)c3c([nH]2)cccc3OC[C@H](C[NH3+])O[C@H]4[C@@H]([C@@H]([C@@H]([C@@H](O4)C(=O)[O-])O)O)O C65734312
C[NH2+]C[C@H](c1ccc(cc1)O[C@@H]2[C@@H]([C@@H]([C@@H]([C@@H](O2)C(=O)[O-])O)O)O)C3(CCCCC3)O C34889150
c1cc2c(c(c1)NC(=O)Nc3ccc(cc3)F)CC[NH+](C2)CCC(=O)NC(=O)N C67401535
c1cc2cccc3c2c(c1)N=C(S3)c4ccc(cc4)N C01760525
Cc1cc(ccc1F)c2csc(n2)c3ccc(cc3)N C11632153
Cc1ccc(cc1)[C@H]2[C@@H]3CC=C[C@@H]3c4cc(ccc4N2)O C14458238
Cc1ccc(cc1)[C@@H]2[C@H]3CC=C[C@@H]3c4cc(ccc4N2)O C14458239
Cc1ccc(cc1)[C@H]2[C@H]3CC=C[C@@H]3c4cc(ccc4N2)O C14458240
Cc1ccccc1[C@H]2[C@@H]3CC=C[C@@H]3c4cccc(c4N2)O C14478629
Cc1cccc(c1)[C@@H]2[C@@H]3CC=C[C@@H]3c4cc(ccc4N2)O C14479774
Cc1cccc(c1)[C@@H]2[C@@H]3CC=C[C@@H]3c4cccc(c4N2)O C14479927
c1cc2c(cc1Oc3ccc(c(c3)C(F)(F)F)N)CCC2 C14630427
C[C@@H](c1cccc(c1)O)Nc2cc(cc(c2)Cl)Cl C19232139
C[C@H](c1ccc(cc1)O)Nc2ccc(c(c2)Cl)Cl C19913572
C[C@@H](c1ccc(cc1)O)Nc2ccc(c(c2)Cl)Cl C19913575
Cc1ccc2c(c1)c3c([nH]2)[C@@H](NCC3)c4ccc(cc4)F C19957867
Cc1ccc(c(c1)O)[C@H](C)Nc2ccc(c(c2F)F)F C20088195
c1ccc2c(c1)[C@H](CCS2)Nc3ccc4c(c3)cc[nH]4 C20132617
C[C@H]1C[C@@H](CC(C1)(C)C)Oc2ccc(cc2)C(=S)N C20515252
Cc1ccc(cc1)[C@@H]2[C@@H]3CC=C[C@H]3c4cccc(c4N2)O C20692076
Cc1ccccc1[C@@H]2[C@@H]3CC=C[C@H]3c4cccc(c4N2)O C20714132
Cc1cccc(c1)[C@@H]2[C@@H]3CC=C[C@H]3c4cc(ccc4N2)O C20716139
Cc1cccc(c1)[C@@H]2[C@@H]3CC=C[C@H]3c4cccc(c4N2)O C20716322
CC(C)(C)c1ccc(cc1)CN2CCc3c2cc(cc3)N C21520470
Cc1cc(ccc1N)Oc2ccc(cc2Br)F C35278332
c1cc2c(c(c1)O)CC[C@@H]2Nc3ccc(c(c3F)F)F C36851925
c1ccc2c(c1)CCCN2c3ccc(cc3F)C(=S)N C36887288
c1cc2c(c(c1)O)CC[C@@H]2Nc3ccc4c(c3)ccs4 C36976328
Cc1ccc(c(c1O)C)N[C@@H]2CCSc3c2cccc3 C37130410
c1c(c(cc(c1Cl)Cl)Cl)N[C@H]2CCC[C@H]2O C37689733
c1c(cc(c(c1Cl)N[C@H]2CCC[C@H]2O)Cl)Cl C37690064
c1cc(c(cc1N[C@@H]2CCC[C@@H]2O)C(F)(F)F)Cl C37690073
c1cc(c(cc1N[C@H]2CCCC[C@H]2O)C(F)(F)F)Cl C37691401
c1cc(ccc1NCC2(CCCCC2)O)Br C37879465
c1ccc2c(c1)CCC[C@@]2(CO)Nc3ccc(cc3)Cl C38119523
CC(C)[NH+]1C[C@H]2CCC[C@@H](C1)C2Nc3cccc(c3)C#C C40768940
C[C@@H]1C[C@@](CC(C1)(C)C)(c2nc3c(s2)CCC3)[NH2+]C C41188008
c1cc(ccc1c2c(sc(n2)N)C3CCCCC3)F C41658516
Cc1cc(ccc1N)N(C)Cc2ccc(cc2)Br C42439836
C[C@H]1c2ccsc2CCN1c3ccc(cc3N)Cl C42740423
Cc1cc(ccc1[C@@H](c2nc(cs2)C(C)(C)C)N)F C50580369
Cc1ccc(cc1)[C@H]2C=C(NC(=S)N2)c3ccc(cc3)Cl C51329827
CC1CCC(CC1)N(C)c2cccc(c2C(=S)N)Cl C52905906
C[C@H]1CCC[C@H](C1)Sc2ccc3c(c2N)ncs3 C54689161
CC1(CC[C@](c2c1cccc2)(CNc3ccccc3)O)C C55032102
c1ccc(c(c1)c2c(sc(n2)N)c3ccc(cc3)F)F C41658592
C[C@@H](C(C)(C)C)N(C)c1ccc(cc1N)Br C42739484
c1cc2c(c(c1)O)CC[C@@H]2Nc3cc(cc(c3F)F)F C61098616
Cc1ccc(c(c1)[C@@H](C)Nc2cc(c(c(c2)F)F)F)O C61115423
c1cc2c(c(c1)O)CC[C@@H]2Nc3cc(c(c(c3)F)F)F C61115554
CCC1CCN(CC1)c2ccc(cc2Cl)C(=S)N C62795403
CCC1(CCN(CC1)c2ccc(cc2C)C(=S)N)C C62959506
CCCc1cc2cc(cc(c2nc1N)C(F)(F)F)Cl C63117863
Cc1ccc(cc1)n2c(c(sc2=S)C(=O)[C@H]3c4ccccc4N[C@H]3C)N C03272387
c1ccc2c(c1)N[C@H](C3=C(N2)C[C@H](CC3=O)c4cccs4)c5cccc(c5)O C00651662
C[C@@H]1C[C@H]2[C@@H]3CC[C@@H]4C[C@@H](CC[C@@]4([C@@H]3CC[C@@]2([C@]1(C(=O)CO)O)C)C)O C04015091
Cc1cc(nc2c1c(c(s2)C(=O)Nc3ccc(cc3)Br)N)C C01212906
CCC[C@H]1CCc2c(sc(c2C(=O)N)NC(=O)c3ccc(cc3)F)C1 C00998554
C[C@H]1CCCC[C@H]1NC(=O)c2c(c3cc4ccc(cc4nc3s2)OC)N C00933896
Cc1cc2c(c(oc2cc1C)C(=O)Nc3c(c4c(s3)CCCC4)C(=O)N)C C01111556
C1CCc2c(c(c(s2)NC(=O)C(C(C(F)(F)F)(F)F)(F)F)C(=O)N)C1 C02069155
C[C@H]1CCc2c(sc(c2C(=O)N)NC(=O)C34CC5CC(C3)CC(C5)C4)C1 C04894616
CCSc1ccc(cc1)C(=O)Nc2c(c3c(s2)C[C@@H](CC3)C)C(=O)N C05241549
CC1=C([C@@H](NC(=S)N1)c2cccc(c2)Cl)C(=O)Nc3ccc(cc3)F C05426712
CC1=C([C@@H](NC(=S)N1)c2ccc(cc2)SC)C(=O)Nc3ccccc3 C05614362
C[C@H]1CCc2c(sc(c2C(=O)N)NC(=O)c3c(c(c(c(c3F)F)F)F)F)C1 C06202316
C[C@@H](CCCO)[C@@H]1CC[C@@H]2[C@@]1([C@@H](C[C@@H]3[C@@H]2[C@@H](C[C@@H]4[C@@]3(CCC(=O)C4)C)O)O)C C06467909
CC(C)(C)c1c2c([nH]n1)OC(=C([C@@H]2c3c(c(c(c(c3F)F)F)F)F)C#N)N C06720160
Cc1cc(nc2c1c(c(s2)C(=O)N/N=C/c3ccc(cc3)Cl)N)C C01035457
C[C@@]12[C@@H]([C@@H](c3cc(ccc3O1)Br)NC(=S)N2)C(=O)Nc4ccccc4 C00861721
c1cc(sc1[C@H]2c3c([nH]nc3O)NC4=C2C(=O)CCC4)Br C12348100
C[C@H]1CCc2c(cc3c(c(sc3n2)C(=O)Nc4ccc(cc4)N(C)C)N)C1 C08783635
c1cc(ccc1[C@@H]2c3c(n[nH]c3OC(=C2C#N)N)c4ccc(c(c4)Cl)Cl)F C05588663
c1cc2c(c(c1)C(=O)NC3CCCCC3)N[C@@H]([C@@H]4[C@@H]2C=CC4)c5ccc(cc5)O C13637214
CC[C@H](C)NC(=O)c1ccc2c(c1)[C@H]3C=CC[C@@H]3[C@@H](N2)c4ccc(cc4)O C13638183
C[C@@H]1CCc2c(sc(c2C(=O)N)NC(=O)c3ccccc3C(F)(F)F)C1 C14250121
CCNC(=O)c1cccc2c1N[C@@H]([C@H]3[C@@H]2C=CC3)c4cc(ccc4O)Br C14461100
CNC(=O)c1cccc2c1N[C@H]([C@@H]3[C@@H]2C=CC3)c4cc(ccc4O)Br C14461179
c1ccc(cc1)CNC(=O)c2cccc3c2N[C@H]([C@@H]4[C@@H]3C=CC4)c5ccccc5O C14474222
CC[C@H](C)NC(=O)c1cccc2c1N[C@H]([C@@H]3[C@@H]2C=CC3)c4c[nH]c5c4cccc5 C14545086
c1cc(sc1)[C@]2([C@H]([C@H](NC(=S)N2)c3ccc(cc3)Cl)C(=O)C(F)(F)F)O C15906113
[H]/N=C\1/[C@@H]([C@@H]([C@@]([C@H](S1)c2ccc(cc2)C)(C#N)C(=S)N)c3ccc(cc3)C)C#N C16292210
CC1(CC2=C([C@@H](c3c([nH]nc3O)N2)c4cccc(c4Cl)Cl)C(=O)C1)C C18195599
CCNC(=O)c1cccc2c1N[C@@H]([C@H]3[C@H]2C=CC3)c4cc(cc(c4O)Cl)Cl C20701650
c1c(c[nH]c1C(=O)NNC(=O)c2cc(sc2Cl)Cl)Br C24123539
c1cc(c(cc1Br)N)NC(=O)c2ccc(o2)Br C34958590
Cc1ccc2c(c1)[C@H]3[C@@H]([C@@](O2)(NC(=S)N3)C)C(=O)Nc4ccc(cc4)Cl C08682934
c1ccc2c(c1)[nH]c(n2)c3cccc(c3)NC(=O)[C@H]4Nc5ccccc5S4 C39367003
c1ccc2c(c1)C[NH+]3[C@H](CC(=C3N2)Br)C(=O)N(c4ccccc4O)Cl C39545562
CC1=CC[C@@H]2[C@@]([C@@H]1C[C@@]34[C@@H]([C@@H](C(=C)[C@@H]([C@@H]3O4)O)O)O)(CCCC2(C)C)C C37538302
C[C@H](c1ccc(cc1)Br)NS(=O)(=O)Cc2ccc(cc2)N C40324302
CN(Cc1cc(sc1)Br)c2cc3c(cc2N)NC(=O)CC3 C42362013
c1ccc(cc1)C(=O)[C@@H]2[C@H](NC(=S)N[C@@]2(C(F)(F)F)O)c3ccsc3 C42652393
c1c(cc(c(c1N)S(=O)(=O)NC[C@@H]2CCC=CC2)Br)Br C45628876
c1cc(ccc1C(=O)NNC(=O)NC2CCCC2)I C49431059
c1ccc(cc1)[C@H]2C[C@H](n3c(nc(n3)N)N2)c4ccc(cc4Cl)Cl C04690410
c1ccc(cc1)c2c3c(n[nH]2)OC(=C([C@@H]3c4cc(cs4)Br)C#N)N C06813961
c1cc(oc1[C@@H](c2cc3c(cc2Br)[nH]c(=O)[nH]3)O)Br C52094901
c1cc(c(cc1Br)/C=N/c2c(c3c(s2)CCCC3)C(=O)N)O C12403730
c1cc(c(cc1/C(=N\O)/N)Cl)Oc2ccc(cc2Br)F C62794910
c1cc(c(cc1I)c2[nH]c3cc4c(cc3n2)OCCO4)N C62824237
c1cc(cc(c1)Br)[C@H]2C[C@H](Nc3n2nc(n3)N)c4ccc(cc4)F C13132276
c1ccc2c(c1)N3C(=O)CC[C@]3(S2)C(=O)Nc4cc(c(c(c4)Cl)N)Cl C67184177
c1cc(ccc1c2cc([o+]c(c2)c3ccc(cc3)O)c4ccc(cc4)O)O C00639013
C[NH+]1CCc2cc(c(c-3c2[C@H]1Cc4c3c(c(cc4)OC)O)O)OC C01598894
c1cc(c(cc1[C@H](C[NH+]2CCC3(CC2)C[C@@H](c4cc(ccc4O3)F)O)O)F)F C12293719
c1ccc(cc1)C[NH2+][C@@H]2[C@H]3CO[C@H](O3)[C@@H]([C@H]2O)Sc4ccccc4 C12483301
c1cc(c2c3c1C[C@H]4[C@@H]5[C@@]3(CC[NH+]4CC6CC6)[C@@H](O2)c7c(c[nH]n7)C5)O C17175715
c1ccc2c(c1)[C@H](CC3(O2)CC[NH+](CC3)C[C@@H](c4ccc(cc4)F)O)O C19374905
C/[NH+]=C(\N)/SCc1cc(=O)oc2c1ccc(c2)Br C19674206
CC[C@H](c1cc(ccc1O)Br)[NH2+][C@H]2CCS(=O)(=O)C2 C19900129
Cc1c2c(oc1C(=O)NC3CC([NH2+]C(C3)(C)C)(C)C)CCCC2=O C27816565
c1c(cc(cc1F)S(=O)(=O)/N=c\2/[nH]c3c(s2)C[NH2+]CC3)F C36233316
c1cc(sc1CC[NH3+])S(=O)(=O)N2CCC[C@H]3[C@@H]2CCCC3 C36827559
c1c(c2c(c(c1Cl)NC(=O)[C@H]3CCC[NH2+]C3)nsn2)Cl C37033784
CCCN(C)[C@@H](C[NH3+])c1cc2c(c(c1)Br)OCCO2 C37098071
COc1cc(cc(c1OC)Br)C[NH2+][C@@H]2CCC[C@@H](C2)O C37166122
c1c(cc(c(c1Cl)S(=O)(=O)N2CCCCC2)Cl)C#CC[NH3+] C37580964
CCCN(C)S(=O)(=O)c1c(cc(cc1Cl)C#CC[NH3+])Cl C37581910
Cc1cc(c2nc(c(n2c1)CC[NH3+])c3ccncc3)Br C36318812
c1cc(ccc1NC(=O)C[NH2+]C[C@H]2CCCOC2)Br C38045983
CC[C@@H](c1cc(ccc1O)Br)[NH2+]C[C@@H]2COCCO2 C38060456
CC[C@@H](c1cc(ccc1O)Br)[NH2+]C[C@@H]2CCS(=O)(=O)C2 C38082783
c1cc(ccc1C[C@@H](c2cc(ccc2Br)F)[NH3+])[N+](=O)[O-] C38128881
c1cc(ccc1C[C@H](c2ccc(s2)Br)[NH3+])[N+](=O)[O-] C38129048
Cc1cc(ccc1[C@H](Cc2ccc(cc2)[N+](=O)[O-])[NH3+])Br C38129074
C[C@@H](C(C)C)N(C)S(=O)(=O)c1ccc(cc1Cl)C#CC[NH3+] C37581542
c1c(cc(c(c1N)S(=O)(=O)N2CC[NH+]3CCC[C@@H]3C2)Cl)Cl C40320434
CC(C)n1cc(cc1C(=O)NC2C[C@H]3CC[C@@H](C2)[NH2+]3)Br C40740553
C[NH+](Cc1cc2c(cc1N)OCCO2)Cc3cc(cs3)Br C42398097
CC[C@H]([C@@H](c1cnn(c1)C)Oc2ccccc2I)[NH3+] C43236361
CC[C@@H]([C@@H](c1ccc(s1)Br)Sc2nncn2C)[NH3+] C43283544
c1cc(ccc1C[C@@H](c2ccc(c(c2)F)Br)[NH3+])[N+](=O)[O-] C43577294
c1ccc2c(c1)C[C@H]([C@H]2[NH3+])Cc3ccc(cc3Br)[N+](=O)[O-] C43647460
c1ccc(cc1)C(c2ccccc2)[C@@H]3CCCN3C(=O)[C@@H]4C[C@H](C[NH2+]4)O C43763944
c1ccc(c(c1)[C@@H]2CSC[C@H]([NH2+]2)C(=O)NC[C@@H]3CCCO3)Cl C44165404
c1cc(ccc1S(=O)(=O)NC[C@H]2CCCC[NH2+]2)Br C44492577
C[C@@H]([C@@H](c1ccc(s1)Cl)Oc2ccc(cc2)S(=O)(=O)C)[NH3+] C43256541
c1cc([nH+]cc1N)N2CCN(CC2)Cc3cc(cs3)Br C43690682
c1csc(c1Br)C(=O)C[NH+]2CCCC[C@@H]2C(=O)N C50147453
CCn1cc(cc1C(=O)N[C@H](C)[C@@H]2CCC[NH2+]C2)Br C50162979
Cc1cc(ccc1Br)S(=O)(=O)N[C@H](C)[C@@H]2CCC[NH2+]C2 C50163362
Cc1cc(ccc1Br)S(=O)(=O)N[C@H](C)[C@H]2CCC[NH2+]C2 C50163364
CN(Cc1ccco1)[C@@H](C[NH3+])c2cc(c(o2)Br)Br C50361824
c1c(c(oc1[C@@H](C[NH3+])N2CCO[C@@H]3[C@@H]2CCC3)Br)Br C50362410
c1c(cc(c2c1OCCCO2)Br)[C@H](C[NH2+]C3CC3)O C55029261
c1ccc-2c(c1)Cc3c2ccc(c3)CN4CC[C@H]([C@@H](C4)O)[NH+]5CCC(CC5)O C39387749
CN(CC1CCC1)[C@H](C[NH3+])c2cc3c(c(c2)Br)OCCO3 C61454928
C[C@@H](CN1CCOCC1)[NH2+]Cc2ccc(c(c2)Br)O C62702116
c1c(cc(c(c1N)Cl)Cl)C(=O)N2CCC[NH+]3CCC[C@@H]3C2 C62940116
c1cc(sc1CC[NH3+])S(=O)(=O)N2CCC3(CCCC3)CC2 C62960084
c1ccc2c(c1)[C@H]([C@H](C(=O)O2)[C@@H]3[C@@H]4C(=c5cc(ccc5=[NH+]4)Cl)CCN3)O C63386424
CC1(CC2=C([C@@H](C(=C(O2)N)C#N)[C@H]3C=c4ccccc4=[NH+]3)C(=O)C1)C C63393839
c1cc(ccc1C(C2=C(CCCC2=O)O)C3=C(CCCC3=O)O)O C01017297
c1ccc(cc1)c2nc3c(o2)NC(=C([C@H]3c4cccs4)C#N)N C00214299
CC1=C([C@H](NC(=O)N1)c2cc(ccc2O)Br)C(=O)C C00291405
Cc1nc(cc(n1)N/N=C(\C)/c2ccc(cc2)N)c3ccccc3 C04595542
c1ccc(c(c1)[C@@H]2[C@H]3[C@@H](NN=C3C(F)(F)F)OC(=C2C#N)N)Cl C05584240
c1ccc(cc1)[C@]2(CC(=NN2C(=O)c3ccc(cc3)N)C(F)(F)F)O C05391011
CC1=C([C@H](NC(=S)N1)c2cc(c(c(c2)Cl)O)OC)C(=O)C C05853817
Cc1ccc(cc1)c2c(sc(c2C(=O)N)NC(=O)[C@@H]3CCCO3)C C13327729
c1cc(c(cc1C(=O)N)NC(=O)[C@H]2CCC=CC2)N3CCCCC3 C25249937
CCNC(=O)NC(=O)CNc1cccc(c1)I C29396843
c1ccc(cc1)n2c(c(sc2=S)c3[nH]c4cccnc4n3)N C05338531
C[C@H]([C@@H]1CCCO1)NS(=O)(=O)c2c(cc(cc2Cl)Cl)N C35734425
C[C@@H]1C[C@H](CN(C1)S(=O)(=O)Nc2ccc(c(c2)Cl)N)C C36288567
C[C@H](c1ccco1)Nc2ccc(cc2Br)S(=O)(=O)N C37138024
c1cc([nH]c1)[C@@H]2CCCN2S(=O)(=O)c3ccc(c(c3)N)Cl C40333780
c1ccc2c(c1)c(c[nH]2)[C@@H]3CCCN3C(=O)c4cccc(c4O)O C40820059
c1cc2c(cc1Cl)[nH]cc2[C@H]3CCCN3C(=O)c4cc(ccn4)N C40820346
CCc1ccc(s1)CS(=O)(=O)c2[nH]c3cc(ccc3n2)N C42192797
C[C@@H](C(=O)Nc1c(cc(cc1Cl)Cl)N)OC2CCOCC2 C42288962
c1c(cc(c(c1N)S(=O)(=O)NC[C@H]2CCCCO2)Cl)Cl C42812444
CN(Cc1ccc(s1)Cl)C(=O)Nc2ccc(cc2)C(=O)N C43713827
c1cc(cc(c1)C(=O)N)c2[nH]c(=O)c3c4c(sc3n2)CSCC4 C45112326
c1cc(sc1)c2c3c(n[nH]2)OC(=C([C@H]3[C@H]4CCC=CC4)C#N)N C47309445
Cc1ccc(c(c1)O)C(=O)NNC(=O)[C@]2(CC2(Cl)Cl)C C48736327
C[C@H](c1ccccc1Br)NC(=O)C(C)(C)NC(=O)NC C48889576
Cc1c(s/c(=N/S(=O)(=O)c2ccc(cc2)C(=S)N)/[nH]1)C C49101304
Cc1c(c(n[nH]1)C(=O)N2CCC[C@H]2c3cccc(c3)Br)N C50306198
Cc1ccc(cc1)[C@H]2C[C@H](n3c(cc(n3)C(=O)N)N2)C(F)(F)F C00184445
C[C@H](c1ccc(s1)Cl)NC(=O)c2c(cnc(n2)C(C)C)N C50707621
C[C@@H]1CCCC[C@@H]1N(C)C(=O)c2cc(cnc2NN)Br C51119191
c1cc(c(cc1F)Br)[N-]S(=O)(=O)c2ccc([nH+]c2)N C50650184
Cc1c(cc(cc1F)C(=O)N)NS(=O)(=O)c2ccc3c(c2)CCC3 C55614974
c1cc(ccc1NC(=O)[C@@H]2C[C@H]3CC[C@@H]2C3)N4CCC(CC4)C(=O)N C58179606
c1ccc2c(c1)c(c3c(n2)CCC3)C(=O)NCc4ccc(cc4)C(=O)N C43550595
c1cc(cc(c1)NC(=O)c2ccc3cc[nH]c3c2)C(=O)NC4CC4 C33239924
CNC(=O)c1cccc(c1)NC(=O)NC2(CCC2)c3ccccc3 C62249050
c1c(c(cc2c1[nH]c(=O)[nH]2)Br)[C@@H](c3c[nH]nc3)Cl C62779624
Cc1ccc(c(n1)Oc2ccc(cc2C)Br)/C(=N/O)/N C63062023
CC1CCC(CC1)NC(=O)Nc2cc(c[nH]c2=O)C(F)(F)F C63162468
c1cc(sc1)[C@@H]2C[C@@H](Nc3n2nc(n3)N)c4ccc(cc4)F C12469190
Cc1c2cc(ccc2sc1C(=O)NNC(=O)NCC(C)C)F C65178261
c1ccc(cc1)n2c(c[nH]c2=S)C(=O)NCc3cc4ccccc4[nH]3 C65552766
Cc1ccc(cc1)[C@H](C2CC2)NC(=O)[C@@H]3CCCN(C3)C(=O)N C25124736
c1cc(ccc1C2(CCOCC2)CNC(=O)NC3CCC(CC3)O)F C55084914
CC1(CCCC1)CNC(=O)Nc2cc(c[nH]c2=O)Br C66668709
c1ccc2c(c1)CCC[C@]2(CNC(=O)NCc3cccc(c3)C#N)O C66924912
Cc1c(c([nH]c1C(=O)NC[C@]2(CCCc3c2cccc3)O)C)C(=O)C C66929553
c1ccc2c(c1)CCC[C@@]2(CNC(=O)c3ccc4c(c3)nc[nH]4)O C66931542
C[C@H](c1cccnc1)NC(=O)NC[C@]2(CCCc3c2cccc3)O C66976302
Cc1ccc(c(c1)C)CNC(=O)NNC(=O)c2c(ccs2)C C67062520
Cc1cccc(c1)NC(=O)COc2ccc(cc2OC)[C@@H]3C(=C(OC4=C3C(=O)CCC4)N)C#N C00850101
CCNC(=O)NC(=O)[C@@H](C)OC(=O)c1c2ccccc2nc\3c1CC/C3=C\c4ccc(cc4)O C08629209
C[C@H]1CCCC[C@@H]1NC(=O)NC(=O)CN2C(=O)[C@@](NC2=O)(C)c3cccc(c3)Br C08635113
Cc1ccccc1NC(=O)COc2ccc(cc2OC)[C@@H]3C(=C(OC4=C3C(=O)CC(C4)(C)C)N)C#N C00844036
c1cc(ccc1C(=O)NC(=S)Nc2ccc(c(c2)C(=O)NC3CCCCC3)Cl)[N+](=O)[O-] C09231317
CN(C[C@H]1CCCO1)S(=O)(=O)c2ccc(cc2)C(=O)Nc3c(c4c(s3)CCCCC4)C(=O)N C09599573
Cc1ccc(cc1S(=O)(=O)N2CCCCC2)NCC(=O)Nc3cccc(c3)C(=O)NC4CC4 C11549727
C[C@H](c1cccc(c1)NC(=O)c2cnn3c2N[C@@H](C[C@H]3C(F)(F)F)c4ccc(c(c4)OC)OC)O C12383757
C[C@H]1CCCC[C@@H]1NC(=O)c2ccc(cc2)S(=O)(=O)N3CCC(CC3)NC(=O)Nc4ccccc4 C12644784
c1ccc2c(c1)CCC[C@@]23C(=O)N(C(=O)N3)CC(=O)NNC(=O)c4cc5c(s4)CCCCCC5 C12698219
Cc1cccc(c1)NC(=O)c2ccccc2NC(=O)CN3C(=O)[C@](NC3=O)(C)c4ccc5c(c4)CCC5 C12995927
Cc1cccc(c1)n2c(nnc2S[C@H](C)C(=O)NC(=O)NC3CC3)c4c[nH]c5c4cccc5 C10395841
c1ccc(cc1)c2c(cn(n2)c3ccccc3)C(=O)NNC(=O)CNC(=O)c4ccc(cc4F)F C14078080
Cn1cc(cc1C(=O)NNC(=O)c2ccc(cc2)S(=O)(=O)Nc3ccccc3F)Br C16269812
COc1ccc(cc1OC)[C@H]2CC3=C([C@@H](c4c([nH]c(=O)[nH]c4=O)N3)c5ccc(cc5)F)C(=O)C2 C18199526
Cc1ccc(cc1S(=O)(=O)Nc2ccccc2F)NC(=O)c3c(c(c([nH]3)C)C(=O)OC)C C23988080
Cc1cc(c(s1)C)C(=O)NNC(=O)c2cccc(c2)S(=O)(=O)Nc3ccccc3OC C24177008
CCCNC(=O)C[NH+]1CCN(CC1)c2ccc(cc2C(=O)[O-])NC(=O)c3cccc(c3)Cl C33078721
c1ccc(cc1)C(=O)Oc2cccc(c2)[C@@H]3[C@@H]4C(=NC(=NC4=O)N)NC5=C3C(=O)c6c5cccc6 C38571559
c1ccc(cc1)C(=O)Oc2cccc(c2)[C@@H]3[C@H]4C(=NC(=NC4=O)N)NC5=C3C(=O)c6c5cccc6 C38571565
C[C@@H]1CCc2c(sc(c2C(=O)N)NC(=O)[C@H]3CCCN(C3)S(=O)(=O)c4ccc(cc4)OC)C1 C36673806
COCCNC(=O)[C@@H]1[C@H](SC2=C1CCCC2)NC(=O)C3=NN=C(C3)c4cc(ccc4O)Cl C38994731
Cc1cc(c(c(c1)C2=NN=C(C2)C(=O)N[C@@H]3[C@@H](C4=C(S3)CCCC4)C(=O)NCCOC)O)C C39029560
C[C@H]1NN[C@H](N1c2ccccc2)SCC(=O)N/N=C/[C@@H]3C=NN=C3c4ccc(c(c4)Cl)Cl C39280082
CCC[C@]12CN(C[C@H]1C(=O)NC(=O)N2)C(=O)CNC(=O)[C@@H]3CC3(c4ccccc4)c5ccccc5 C39302608
COc1ccc(cc1OC)[C@@H]2CC3=C([C@H](C4=C(N=N[C@@H]4N3)O)c5cc(ccc5O)Cl)C(=O)C2 C39359328
CCN(c1ccccc1O)C(=O)[C@@H]2CC(=C3[NH+]2Cc4ccccc4N3)S(=O)(=O)Oc5ccccc5 C39543691
c1ccc2c(c1)/C(=N/N=C/3\NC(=O)[C@@H](S3)CC(=O)Nc4cccc(c4)C(F)(F)F)/C(=O)N2 C39843482
c1ccc(cc1)[C@@H]2c3c(=O)[nH]c(nc3NC(=O)[C@@H]2NC(=O)c4ccccc4)N5CCc6ccccc6C5 C40382677
C[C@H]1C[C@@H](CN(C1)c2[nH]c(=O)c3c(n2)NC(=O)C[C@@H]3C(=O)Nc4ccc(c(c4)C(F)(F)F)Cl)C C40388650
CCOc1cc(ccc1O)[C@@H]2c3c(n[nH]c3C(=O)N2Cc4ccco4)c5c(cc(cc5O)C)C C38705046
Cc1c\2c(oc1C(=O)Nc3cc(ccc3OC)Cl)CCC/C2=N\NC(=O)c4ccc(cc4)O C40812013
Cc1cc(c(s1)C)c2cc(c3cnn(c3n2)C(C)C)C(=O)Nc4ccc(cc4)NC(=O)NC C45799925
c1ccc(cc1)C(=O)Nc2ccc(cc2)C(=O)Nc3ccc(cc3)S(=O)(=O)/N=C/4\CCCCCN4 C45888141
c1ccc2c(c1)OC[C@@H](O2)C(=O)NNC(=O)c3ccc(cc3)NC(=O)c4cc(cc(c4)Cl)Cl C46621257
C[C@H]1CCc2c(c3cccc(c3[nH]2)C(=O)NNC(=O)c4ccc(cc4)S(=O)(=O)N5CCCC5)C1 C46670519
CC(C)NC(=O)Nc1ccc(cc1)CNC(=O)c2ccc(c(c2)S(=O)(=O)N3CCCCC3)Cl C46778858
CCOC(=O)N1CCc2c(sc3c2C(=N[C@H](N3)c4cc(cc(c4O)OC)Br)O)C1 C08921148
Cc1cc(c(c(c1)c2cc([nH]n2)C(=O)Nc3ccc(cc3)S(=O)(=O)N4CCC[C@@H](C4)C)O)C C08845330
CC(=C)C/N=C\1/N(C(=O)[C@@H](S1)CC(=O)Nc2cccc3c2cccc3)/N=C/c4cccc(c4O)O C03324727
C[C@@]1(C(=O)NC(=O)N1)c2cccc(c2)NC(=O)[C@@H]3CCCN3C(=O)C45CC6CC(C4)CC(C6)C5 C59326763
C[C@@]1(C(=O)NC(=O)N1)c2cccc(c2)NC(=O)[C@H]3CCCN3C(=O)C45CC6CC(C4)CC(C6)C5 C59326766
Cc1ccc(cc1)[C@H]2C[C@H](n3c(c(cn3)C(=O)Nc4cc5c(cc4O)OCO5)N2)C(F)(F)F C59513069
CCOc1cc(ccc1OCC=C)/C=C/2\C(=O)N/C(=N\c3ccc(cc3)S(=O)(=O)N)/S2 C04470949
Cn1c(c(cn1)NC(=O)O/N=C(/c2cc(cc(c2)C(F)(F)F)C(F)(F)F)\N)n3cccc3 C08618079
CC[C@]1(CCC(=O)NC1=O)c2ccc(cc2)NC(=O)/C=C/c3ccc(cc3)S(=O)(=O)NCC C60017259
Cc1c(sc2c1c(nc(n2)S[C@H](C)C(=O)Nc3cccc(c3)S(=O)(=O)N(C)C)N)C C60211530
C[C@@H]1CCc2c(sc3c2c(=O)n(c(n3)SCCCC(=O)NC(=O)N)Cc4ccco4)C1 C60374707
Cc1c(sc(n1)NC(=O)COc2ccc(cc2)Cl)[C@H]3N[C@@H](NO3)c4ccc(cc4)OC C53620261
c1cc(ccc1C#N)NC(=O)CSc2ncc(c(n2)N)S(=O)(=O)c3ccc(s3)Br C45925179
c1cc(oc1)[C@@H]2CC3=C([C@H](C(=C(O3)N)C#N)c4ccc(c(c4)F)F)C(=O)C2 C00718021
c1cc(oc1)[C@@H]2CC3=C([C@@H](C(=C(O3)N)C#N)c4ccc(c(c4)F)F)C(=O)C2 C00718023
CC1=C([C@H](NC(=S)N1)c2ccc(c(c2)Cl)Cl)C(=O)N3CCOCC3 C05864504
c1cc(c(cc1/C=C/2\C(=O)N(C(=O)S2)Cc3ccc(cc3Cl)F)O)O C06862848
C[C@@H]1CC[C@@H]2[C@@]([C@@]13CC[C@](O3)(CO)O)(CC[C@H]4[C@]2(COC(O4)(C)C)C)C C10127371
Cc1c2c(=O)[nH]c(nc2sc1C(=O)NC)c3cccc(c3)C(F)(F)F C14187767
Cc1ccc(c(c1)C)NS(=O)(=O)c2ccc3c(c2)NC(=O)[C@@H](CS3)C C15730719
Cc1cc(cc(c1)NS(=O)(=O)c2ccc3c(c2)NC(=O)[C@@H](CS3)C)C C15730745
c1cc(ccc1S(=O)(=O)Nc2ccc3c(c2)CCC(=O)N3)Br C17156398
Cc1c2c(on1)NC3=C([C@@H]2c4ccsc4)C(=O)C[C@H](C3)c5ccc(cc5)O C20724621
Cc1ccc(cc1)n2c3c(c(n2)C)[C@H](SCC(=O)N3)c4ccc(cc4)O C20892345
CC(C)(C)S(=O)(=O)n1c2cc(ccc2nc1N)I C21988549
Cc1ccc(cc1)S[C@H]2[C@H]([C@@H]([C@@H]3[C@@H](O2)CO[C@H](O3)c4ccccc4)O)O C22063572
c1ccc(c(c1)[C@H]2C(=C(OC3=C2C(=O)O[C@H]4[C@@H]3C=CC=C4)N)C#N)C(F)(F)F C33790150
c1ccc2c(c1)C[C@H](N(C2)Cc3cc4c(c(c3)Cl)OCCCO4)C(=O)N C35288758
Cc1c(sc(n1)N)SCc2cc(=O)n3cc(ccc3n2)Br C37036781
Cc1ccc(cc1)[C@H]2[C@@H]3CN(CC=C3C(=C(C2(C#N)C#N)N)C#N)C(C)C C00705039
c1ccc2c(c1)CCN2C(=O)c3cc(c(cc3Cl)Cl)S(=O)(=O)N C00879590
CCN1CC=C2[C@H](C1)[C@@H](C(=C(C2(C#N)C#N)N)C#N)c3ccc(s3)Cl C00971505
c1cc(c(cc1C(=O)NC2CCN(CC2)C(=O)C3CCCCC3)Cl)O C32666935
C[C@H]1C=C2C(=C(C([C@H]([C@@]2(CN1C)C)c3ccccc3Cl)(C#N)C#N)N)C#N C39315641
c1ccc(cc1)S(=O)(=O)N2C[C@H](C[C@@]23CC[C@@H](C3)O)c4ccccc4O C39507975
CC(C)S(=O)(=O)N1[C@@H](CCC[C@@]12CCC[C@@H](C2)O)c3ccccc3O C39527728
CC(C)S(=O)(=O)N1[C@H](CCC[C@@]12CCC[C@@H](C2)O)c3ccccc3O C39527729
CC(C)S(=O)(=O)N1[C@@H](CCC[C@@]12CCC[C@@H](C2)c3ccccc3O)O C39527809
c1ccc2c(c1)CC[C@@H]2NC(=O)C(=O)Nc3ccc4c5ccccc5oc4c3 C41195995
c1cc2c(cc1NC(=O)N[C@H]3CCC[C@@H](C3)C(F)(F)F)OCCCO2 C43493690
Cc1ccc(cc1)S[C@H]2[C@@H]([C@H]([C@@H]3[C@H](O2)CO[C@H](O3)c4ccccc4)O)O C44170003
CC(C)n1c2c(c(n1)O)[C@@H](SCC(=O)N2)c3ccc(cc3)Br C05690182
c1ccc(cc1)n2c(=O)c3c([nH]2)NC4=C([C@H]3c5ccc(cc5)F)C(=O)CCC4 C06139942
c1ccc(cc1)[C@@H]2[C@H]3[C@@H](c4ccccc4OC3=O)c5c([nH]c(=O)[nH]5)S2 C06475818
CC(=O)Nc1cccc2c1CCN(C2)C(=O)Nc3ccccc3C(F)(F)F C56531978
C[C@H]1C[C@H](c2ccccc2N1Cc3cc4c(c(c3)Cl)OCCCO4)C(=O)N C58424453
Cc1ccc(cc1NC(=O)c2c3ccccc3nc4c2CCC4)NC(=O)C C58430464
c1ccc2c(c1)[C@H]3C/C(=C/4\C=C(C=CC4=O)O)/NN3[C@H](O2)c5cccs5 C13036329
c1cc(ccc1C(=O)C2CCN(CC2)C(=O)NC3CCC(CC3)O)Cl C50098783
c1cc(cc(c1)NC(=O)c2ccc3c(c2)NC(=O)CO3)C4SCCCS4 C18112861
c1c(cc(c(c1/C=[NH+]/Nc2ncc(cn2)Br)[O-])Cl)Cl C04595567
Cc1ccccc1NC(=O)c2c(c3c(s2)NC(=O)C[C@@H]3c4ccncc4)C C31821092
c1ccc(c(c1)n2cnc3c2NC(=O)C[C@@H]3c4cccc(c4)O)Br C36356930
c1ccc(c(c1)C2=NN=C3[C@@H]2[C@@H](C(=C(O3)N)C#N)c4cc(ccc4F)F)Cl C04820022
Cc1c2c(sc1C(=O)Nc3ccccc3)N=C(C[C@@H]2c4cccnc4)O C15106759
CCCC1=C2[C@H](C(=C(O[C@@H]2N=N1)N)C#N)c3c(c(c(c(c3F)F)F)F)F C63411482
c1cc(sc1)C2=NN=C3[C@@H]2[C@H](C(=C(O3)N)C#N)c4ccc(cc4F)F C01444413
c1cc(sc1)C2=NN=C3[C@H]2[C@H](C(=C(O3)N)C#N)c4ccc(cc4F)F C01444413
c1cc(cc(c1)N2CCNC2=O)NC(=O)c3ccc(c(c3)F)Br C64645533
Cc1ccc(cc1)S[C@@H]2[C@@H]([C@@H]([C@@H]3[C@@H](O2)CO[C@@H](O3)c4ccccc4)O)O C06814815
c1cc2c3c(ccc(c3c1)NC(=O)N4CCC(CC4)NC(=O)C5CCC5)CC2 C66158671
C[C@@H]1c2ccsc2CCN1C(=O)Nc3cc(c(cc3F)F)NC(=O)C C66980491
Cc1c(c(n[nH]1)C)CN2CCOc3c(cc(cc3O)c4cccc(c4)Cl)C2 C67605636
Cc1ccccc1[C@H]2C(=C(OC3=C2C(=O)CC(C3)(C)C)N)C#N C00044764
c1cc(c(cc1c2ccc(o2)/C=C/3\C(=O)NC(=S)N3)Cl)F C00439656
c1cc(cc(c1)Cl)NC(=O)N2[C@@H]3CCCC[C@H]3NC2=S C01099517
Cc1c([nH]c2c1cc(cc2)C(=O)Nc3ccc4c(c3)sc(n4)C)C C06669540
c1ccc2c(c1)N[C@@H](NS2(=O)=O)c3ccc(c(c3)F)Cl C04193555
c1cc2c(cc1NC(=O)c3ccc(s3)Br)cn[nH]2 C06700502
c1cc2c(cc1NC(=O)c3c(c(c(c(c3F)F)F)F)F)cn[nH]2 C06700541
Cc1nc(c(c(n1)N)c2ccccc2)C#Cc3ccc(cc3)N(C)C C14955894
c1cc(cc(c1)O)[C@H]2[C@@H]3CCCO[C@@H]3c4cc(ccc4N2)C#N C15017616
COc1cc(ccc1O)[C@H]2CC(=O)Nc3c2c4c(s3)CCCC4 C15084926
COc1ccc(cc1O)[C@H]2CC(=O)Nc3c2c4c(s3)CCCC4 C15084929
c1cc(ccc1/C=C\2/C(=N\c3ccc(cc3)O)/NC(=O)S2)F C16754502
C[C@]12CC[C@@H](CC1=CC[C@H]3[C@H]2CC[C@@]4([C@@H]3C[C@@H]5C4=NO[C@H]5O)C)O C16990426
Cc1c(c(nc2c1C(=Cc3ccsc3)C(=C2C#N)C)N)C#N C18116987
c1cc(ccc1[C@H]2[C@@H]3CCCC=C3C(=C(C2(C#N)C#N)N)C#N)F C00043629
CC[C@H]1CC=C2[C@H](C1)[C@H](C(C(=C2C#N)N)(C#N)C#N)c3cccs3 C04631574
c1cc(c(cc1F)Br)Oc2cc3c(cc2N)OCCO3 C19868967
C[C@@H]1CC=C2[C@@H](C1)[C@H](C(C(=C2C#N)N)(C#N)C#N)c3cccs3 C13116433
C[C@@H]1CCc2c(c(c(c(n2)N)C#N)c3ccc(cc3)N(C)C)C1 C20327305
c1ccc(cc1)[C@H]2CC3=C([C@@H](CC(=O)N3)c4cccc(c4)O)C(=O)C2 C21254349
Cc1cc(c(s1)C)[C@@H]2[C@@H]3CCCC=C3C(=C(C2(C#N)C#N)N)C#N C02727349
c1cc(ccc1[C@H]2[C@@H]3C(=CCS3)C(=C(C2(C#N)C#N)N)C#N)Cl C01260708
Cc1c([nH]c2c1cc(cc2)C(=O)Nc3nc4c(s3)CCC4)C C25767439
c1cc(oc1)c2c(c(on2)N)c3ccc(cc3)Br C34975973
C[C@@H]1CC=C2[C@@H](C1)[C@@H](C(C(=C2C#N)N)(C#N)C#N)c3cccs3 C04102992
Cc1c(c(n[nH]1)C)C(=O)Nc2c(cc(cc2Cl)Cl)Cl C36165974
c1cc(ccc1c2nnc3n2cc(cc3Br)N)F C36252121
Cc1ccc(cc1)c2c(n3c(csc3n2)c4ccncc4)N C36290412
c1cc2c(cc1Br)c(c(cn2)N)Sc3nncs3 C36813345
c1ccc2c(c1)NC[C@@H](O2)c3[nH]c(cn3)c4ccc(s4)Cl C36878081
Cc1c(n(c2c1c(nc(n2)C)N)c3ccc(cc3)Br)C C37352927
c1cc(sc1)[C@@H]2[C@H]3CCCC=C3C(=C(C2(C#N)C#N)N)C#N C19594950
C[C@@H]1CC=C2[C@H](C1)[C@@H](C(C(=C2C#N)N)(C#N)C#N)c3cccs3 C04102994
Cc1cc(cc(c1)n2c(cc(c2C)/C=C\3/C(=O)N=C(S3)N)C)C C19927665
Cc1c(n2c(c(nc2s1)c3ccccn3)N)c4ccc(cc4)F C40707577
[H]/N=C\1/NC(=O)/C(=C\c2ccc(o2)c3cc(cc(c3)Cl)Cl)/S1 C05649656
c1c(cnc2c1[n-]c(n2)[C@@H]3C[C@@H]4CCCC[C@@H]4[NH2+]3)Br C43460889
CC1CCC(CC1)c2nc(on2)c3ccc(cc3N)Br C44983151
Cc1c(n(c2c1c(nc(n2)C)N)[C@H](C)c3ccc(s3)Cl)C C49146913
Cc1c(c(=O)[nH]c2c1ccc(c2)NC(=O)c3ccc(s3)Cl)C C49472446
c1ccc2c(c1)-c3c(cc(s3)C(=O)NC4CCC(CC4)O)CO2 C12607867
C[C@H]1CCc2c(sc3c2C(=O)N[C@H](N3)c4ccccc4OC)C1 C04543348
C[C@@H]1CCCN([C@@H]1C)S(=O)(=O)c2c(cc(cc2Cl)N)Cl C50563808
c1cc(c(cc1Br)C(F)(F)F)c2nc(on2)N C54289626
Cc1ccccc1[C@@H]2[C@H]3CCCC=C3C(=C(C2(C#N)C#N)N)C#N C58948414
c1ccc2c(c1)C[C@@H]([C@@H]2Nc3c4c5c(sc4ncn3)CCCC5)O C53602096
c1cc(c(cc1c2c(noc2N)[C@H]3CCCOC3)Cl)Cl C62238226
Cc1c(nc(s1)c2cnc(nc2N)C)c3ccc(cc3)Cl C62329402
c1cc(c(c(c1)Br)N)c2nncn2C3CCCC3 C62826835
Cc1c(c([nH]n1)C(=O)N[C@H]2CCc3ccccc3C2)Br C64744928
COC(=O)c1ccsc1NC(=O)c2ccc(s2)Br C04281360
C#CCN1c2ccccc2[C@](C1=O)(CC(=O)c3ccc(s3)Cl)O C02871575
c1ccc2c(c1)OC[C@H](O2)CNC(=O)c3ccc(cc3)C(F)(F)F C05631269
Cc1cccc(c1NC(=O)/C=C/c2ccc(cc2)N3CCCC3=O)C C08735465
c1cc(sc1)C(=O)N[C@@H](C(Cl)(Cl)Cl)N2CCOCC2 C19316226
CC(=O)c1cc(cs1)CN2CCc3c(c(n[nH]3)c4ccccc4)C2 C23129276
Cc1ccc(cc1S(=O)(=O)Nc2ccccc2)c3csc(n3)C C13358177
C[C@H](c1ccc(cc1Cl)Cl)NC(=O)[C@H](C)N2CCOCC2 C32651968
C/C=C\[C@@H](C(=O)NC1CCCCC1)N(C)C(=O)C#Cc2ccccc2 C36530542
CCNC(=O)[C@@H]1CC[C@H](N(C1)C(=O)C2CCCC2)c3ccccc3 C37546277
c1ccc(cc1)C(=O)N/C=C/n2cnc3c2ccc(c3)C(F)(F)F C03250181
c1c(cc(c2c1OCO2)Br)[C@@H](C#N)NCC(F)(F)F C37971200
c1cnc(cc1S(=O)(=O)N[C@@H]2CCC[C@H](C2)C(F)(F)F)Cl C38108237
c1ccc(cc1)C2=NN=C(C2)C(=O)N[C@@H]3CCC[C@H](C3)C(F)(F)F C38791030
CCn1c(c(cn1)CNC(=O)C23CC4C[C@@](C2)(C[C@](C4)(C3)C)C)C C17921032
CC(C)S(=O)(=O)N1C[C@@H](C[C@@]12CC[C@@H](C2)O)Cc3ccccc3 C39508858
CCc1cc(ccc1N2CCN[C@@H](C2)Cl)S(=O)(=O)C(C)C C39528955
Cc1c2c(oc1C(=O)N[C@H](C)c3ccc(cc3)SC)CCCC2=O C40133763
Cc1ccc(cc1)C(=O)NCc2csc(=S)n2c3ccco3 C41009881
C[C@@](c1cccc(c1)Br)(C(=O)[O-])[NH+](C)C2CCOCC2 C41881228
CCC[C@@H]1C(=O)N(C(=O)N1)Cc2ccc(cc2F)Br C42252146
C[C@H](C(C)C)NC(=O)c1cnn(c1)c2ccc(cc2)Br C44284167
C[C@H](c1ccccc1Cl)N(C)C(=O)c2cccc(c2)NC(=O)C C45248509
CCc1c(snn1)C(=O)NCc2cc(cs2)Br C46256376
[H]/N=C\1/N(C(=O)/C(=C/C=C/c2ccccc2)/S1)c3ccc(cc3)OC C15053571
CC(C)(C)n1cc(cn1)C(=O)NCc2cc(cs2)Br C48607233
Cc1cc(sc1)C(=O)Nc2ccc(cc2)CC(=O)N3CCCC3 C49510273
c1ccc(cc1)CCC(=O)N[C@@H]2CCCc3c2cc4c(c3)OCCO4 C49720170
Cc1c(nc(s1)/N=C(/C[NH+]2CCC[C@@H](C2)C)\[O-])c3ccccc3 C51452614
C[C@H](c1ccccn1)NC(=O)/C=C/C2=Cc3cc(ccc3OC2)Cl C52937624
Cc1ccc(c([nH+]1)N(C)Cc2ccc(cc2)Br)C(=O)[O-] C54552411
c1cc(ccc1NC(=O)c2ccsc2)n3c(ccn3)C(F)(F)F C56208076
c1ccc2c(c1)[nH]c(n2)[C@H]3CCCN(C3)C(=O)C=C(C4CC4)C5CC5 C56322914
c1ccc(cc1)c2ccsc2C(=O)NC[C@@H]3CN4CCC[C@@H]4CO3 C58357615
CC(=O)c1ccc(cc1)S(=O)(=O)N[C@H]2CCc3ccccc3C2 C57708687
Cc1cccc(c1)CN2CCN(CC2)C(=O)NCc3ccsc3 C46038431
c1ccc(c(c1)C(F)(F)F)NCN2C(=O)[C@@H]3[C@@H]4C[C@H]([C@@H]3C2=O)C=C4 C13945416
CC(C)(C)C(=O)N1CCC[C@@H](C1)C(=O)Nc2cccc(c2)SC C63256285
c1cc(ccc1N2CCN(CC2)Cc3csc(n3)C4CCCC4)O C63993057
Cc1ccc(s1)C2=NN=C(C2)C(=O)N[C@@H](C)c3ccc(cc3)F C64066324
Cc1cc(=O)n(c(n1)c2ccc(cc2)F)C[C@H](c3ccc(cc3)F)O C65286700
C[C@@H]1[C@H](Oc2ccccc2O1)C(=O)Nc3ccc(cc3)CSC C66551294
C1CCCN(CC1)S(=O)(=O)N[C@@H]2CCC[C@H](C2)C(F)(F)F C66608224
Cc1cccc(c1NC(=O)CN2C[C@H](OC[C@@H]2C)c3ccccc3)C C66852973
c1ccc(c(c1)NC(=O)[C@H]2C[C@@H]2c3cccc(c3)F)N4CCCC4=O C67031311
c1ccc(c(c1)NC(=O)[C@H]2C[C@H]2c3cccc(c3)F)N4CCCC4=O C67031313
Cc1c(c(n(n1)C)C)[C@H](C)NC(=O)[C@H]2CCC[C@@H](C2)C(F)(F)F C67303388
Cc1c(c(n(n1)C)C)[C@H](C)NC(=O)[C@H]2C[C@@H]2c3ccccc3Cl C67304951
Cc1cc(c(o1)C)[C@@H](C)NS(=O)(=O)c2c(cc(cc2F)F)F C67432743
c1cc(ccc1C2(CCCC2)C(=O)Nc3nnc(s3)C(F)F)F C67524271
Cc1c(c(n(n1)C)Sc2cccc(c2)C(F)(F)F)C(=O)Nc3ccc(cc3)F C01401152
CN(C)c1ccc(cc1Br)/C=C(\C#N)/C(=O)Nc2cccc(c2)Cl C04048122
C[C@@H]1CCC[C@H]([C@@H]1C)NC(=O)c2ccc3c(c2)N(C(=O)CS3)Cc4ccc(cc4)F C04674964
c1ccc(cc1)c2cc(c3cc(ccc3n2)Br)C(=O)NC4=NCCS4 C02759752
CC1=C([C@H](N(C(=S)N1C)C)c2ccc(cc2)SC)C(=O)Nc3ccccc3F C02648113
c1ccc2c(c1)C[C@H](OC2=O)C(=O)Nc3cc(cc(c3)C(F)(F)F)C(F)(F)F C06535973
C=CCc1cc(cc(c1O)Br)/C=N/c2ccc(cc2)N3CCOCC3 C06947790
Cc1c(sc2c1c(nc(n2)C)S[C@H](C)C(=O)Nc3ccccc3SC)C C09788729
COc1cc2c(cc1OC)NC3=C([C@@H]2c4cccs4)C(=O)C[C@@H](C3)c5cccs5 C12349949
C[C@H](C12CC3CC(C1)CC(C3)C2)NC(=O)c4c(cn(n4)C)I C12649712
c1cc(ccc1C2(CCCC2)C(=O)Nc3ccc(c(c3)Cl)N4CCCC4=O)F C12806468
Cc1ccc(cc1)CNC(=O)c2nnc(s2)/C(=C/c3ccc(s3)Cl)/Cl C12934571
Cc1ccc(n1c2ccc(cc2)NS(=O)(=O)c3ccc(cc3)Br)C C03997654
C[C@@]12CC[C@@H]3[C@H]([C@@H]1CC[C@@H]2OC(=O)c4ccccc4)CCC5=CC(=O)CC[C@@]35CO C13466872
CN(C1CCCCC1)C(=O)c2cccc3c2N[C@H]([C@@H]4[C@@H]3C=CC4)c5ccc(cc5)OC C13635705
CN(C)c1ccc(cc1)[C@H]2[C@@H]3CC=C[C@@H]3c4cccc(c4N2)C(=O)N(C)C5CCCCC5 C13644361
CN(C1CCCCC1)C(=O)c2cccc3c2N[C@H]([C@H]4[C@@H]3C=CC4)c5ccccc5OC C14546191
CN(C1CCCCC1)C(=O)c2cccc3c2N[C@H]([C@@H]4[C@@H]3C=CC4)c5cccc(c5)OC C14550382
c1cc(cc(c1)NC(=O)[C@@H]2CCCN(C2)C(=O)CC(F)(F)F)c3ccc(cc3)F C11662004
c1ccc(cc1)C2=NN([C@](C2)(C(F)(F)F)O)C(=O)c3cccc(c3)Br C01211778
CC(=O)c1ccc(cc1)S(=O)(=O)Nc2ccc(cc2Br)Br C16130749
COc1cc2c(cc1OC)NC3=C([C@H]2c4ccccc4)C(=O)C[C@@H](C3)c5cccs5 C18197779
C[C@@H](c1ccc(cc1)N2CCCCC2)NC(=O)C3(CCOCC3)c4ccccc4F C19662196
C[C@@H](CCC(=O)OC)[C@@H]1CC[C@@H]2[C@]1([C@@H](C[C@H]3[C@H]2CC[C@H]4[C@]3(CCC(=O)C4)C)O)C C19911771
CC(=O)Nc1c(c2c(s1)CCCC2)[C@H](c3ccccc3Cl)N4CCOCC4 C20192288
CCOc1ccc(cc1)[C@H]2[C@@H]3CC=C[C@H]3c4cc(ccc4N2)C(=O)N5CCC(CC5)C C20718086
c1cc(cc(c1)F)NC(=O)COC(=O)C23C[C@@H]4C[C@H](C2)CC(C4)(C3)Br C04918648
Cc1cccc2c1[nH]cc2C3CCN(CC3)S(=O)(=O)c4cc(c(cc4Cl)F)F C23332363
CN1CCc2ccccc2[C@@H]1Cc3ccccc3NS(=O)(=O)c4ccc(cc4)F C24738461
C[C@]1(CCS(=O)(=O)C1)NC(=O)/C=C/c2ccc(s2)c3ccc(cc3)Br C26985710
Cc1c(c(cc(n1)c2ccccc2)c3ccc(cc3)F)/C=C/[C@H]4C[C@H](CC(=O)O4)O C27653725
Cc1c(nc(s1)c2ccco2)C(=O)Nc3cccc(c3)I C29245458
c1ccc(c(c1)OCC(=O)Nc2c(c3c(s2)CCCCC3)C#N)Br C31655729
c1ccc2c(c1)C[C@H](OC2=O)C(=O)NC[C@H]3CC4c5ccccc5C3c6c4cccc6 C32721810
c1cc(ccc1N2CCN3c4ccc(cc4C[C@@H]([C@@H]3C2)C(=O)NC5CC5)C(F)(F)F)F C35871324
CC1=C([C@@H](NC(=S)N1c2ccccc2)c3cccc(c3)Br)C(=O)N(C)C C36274964
c1ccc(cc1)CN2CCc3c(sc(c3C#N)NC(=O)c4ccc(c(c4)F)F)C2 C36628574
COc1c(n2ccsc2n1)CNc3ccc(cc3Cl)I C37313741
c1ccc(cc1)C(CC(=O)Nc2cc3c4c(c2)CCC(=O)N4CCC3)c5ccccc5 C38682302
CC(C)S(=O)(=O)c1cc\2c(cc1Br)CN(/C2=C\c3ccccc3)O C39499282
C[C@H](c1ccccc1Br)NC(=O)c2ccccc2N(C)C(=O)C3CC3 C40144904
CC\1=NN(C(=O)/C1=C\Nc2cccc(c2)Br)c3ccc(cc3)Br C13549089
C[C@@H]1C[C@@H](CN(C1)CC(=O)/C(=C/2\NC(=CS2)c3ccc(cc3)Br)/C#N)C C15905858
c1ccc(cc1)[C@H](C(=O)Nc2ccc(cc2)F)N3CCN(CC3)c4ccccc4F C58158738
c1cc(cc(c1)C(F)(F)F)C#CCNC(=O)Cc2cc3c(c(c2)Cl)OCCCO3 C24507665
Cc1ccc(cc1Cl)N2C[C@@H](CC2=O)C(=O)Nc3ccc(c(c3)C)Br C59227214
Cc1ccc(cc1C)N2C[C@@H](CC2=O)C(=O)Nc3ccc(c(c3)C)Br C08265379
c1ccc(c(c1)N[C@@H]2CC(=O)N(C2=O)c3ccccc3Br)Br C36635830
CCC[C@H](C(=O)N1CCc2c(ccs2)C1)NC(=O)c3cccc(c3Cl)Cl C60373223
C[C@@H]1C(=C2C(=NC(=NC2=O)CNc3ccc(cc3)Br)S1)c4ccccc4 C63433616
Cc1ccc(c(c1)C)N[C@@H](C(Cl)(Cl)Cl)NC(=O)C(C)C C00364561
C=CCc1ccccc1OCCSc2nc3ccc(cc3s2)N C05073375
CC[C@@H](C)NC(=O)C[C@H](c1ccc(cc1)F)c2c[nH]c3c2cccc3 C00327388
CCCc1c(c(c(n1[C@H](C)C(C)C)C)C(=O)N)c2ccc(cc2)F C06593748
Cc1ccc(cc1)[C@@H](CC(=O)NC(C)C)c2c[nH]c3c2cccc3 C06834632
CCCCc1ccc(cc1)NC(=O)[C@]23CC[C@](C2(C)C)([C@@H](C3)O)C C07262083
Cc1cc(cc(c1CS/C(=N/C[C@@H]2CCCO2)/N)C)C(C)(C)C C07665523
[truncated: 730,318 more chars]
