# Supplementary material for: PyRMD Studio: A Unified Suite for Next-Generation, AI-Powered Virtual Screening
Source: J Chem Inf Model. 2026 May 19;66(11):6197–203. doi: 10.1021/acs.jcim.6c00648 (PMC13250901; doi:10.1021/acs.jcim.6c00648)
Supplement: Supplementary file 2 [file ci6c00648_si_002.zip › decoys/hs90a_decoys.ism]

CCN(CC)C(=O)[C@@H](C)[C@H]1CC[C@@]2(Cc3c(nc(s3)NC(=O)C[NH+](C)C)[C@H]([C@@H]2[C@H]1O)C)C C03840952
c1ccc(cc1)c2ccc(cc2)C[NH2+][C@H]3CO[C@H]4[C@@H]3OC[C@@H]4Nc5nccc(n5)c6ccco6 C05433939
c1cc(oc1)C[NH2+][C@@]2(C(=O)N(C(=O)N2)c3ccc(cc3)OC(F)(F)F)C(F)(F)F C02192307
COc1ccccc1[C@@H]2[C@H]3CCCC[C@@]3(CC[NH+]2CC(=O)Nc4ccc(cc4)[N+](=O)[O-])O C09209926
CCOC(=O)c1ccc(cc1)NC(=O)C[NH+]2CCC3(CC2)NC(=O)C(=N3)c4ccc(cc4)C C09526760
C[NH+](Cc1[nH]c(=O)c2ccccc2n1)CC(=O)Nc3ccccc3Oc4ccccc4 C09603446
COc1cc2c(cc1OC)[C@@H]([NH+](CC2)CC(=O)NC(=O)Nc3ccccc3)c4ccccc4 C09664084
C[NH+](Cc1[nH]c(=O)c2ccccc2n1)CC(=O)Nc3ccccc3C(=O)c4ccccc4 C09988014
Cc1ccc(cc1NC(=O)C(=O)NC[C@@H](c2cccc3c2cccc3)[NH+](C)C)[N+](=O)[O-] C10333842
C[C@@H]1CC(=O)Nc2ccccc2N1C(=O)C[NH+](C)CC(=O)Nc3ccc(c(c3F)F)F C11068527
Cc1c(nc(o1)c2cccs2)CNC(=O)C[C@H]3C(=O)NCC[NH+]3C4Cc5ccccc5C4 C12707283
c1ccc(cc1)C(c2ccccc2)NC(=O)C[NH+]3CCC(CC3)c4nc([nH]n4)c5ccncc5 C13565349
C[NH+](C)[C@@H](CNC(=O)[C@H]1CCCN(C1)C(=O)Nc2ccccc2)c3ccccc3OC C23178270
Cc1ccc(cc1)[C@]2(C(=O)N(C(=O)N2)CC(=O)NC[C@@H](c3ccccc3Cl)[NH+](C)C)C C27346267
Cc1ccc(cc1)n2c(c(c(n2)C)NC(=O)C[NH+]3CCC[C@@H](C3)C(=O)Nc4ccccc4)C C27573109
c1ccc(c(c1)NC(=O)C2CCCCC2)NC(=O)OCC3CCN(CC3)c4cc[nH+]cc4 C28524283
CC[C@H](CNC(=O)CN1C(=O)[C@](NC1=O)(C)c2ccc(cc2)F)[NH+]3CCc4ccccc4C3 C32447316
CC1=C([C@@H](N2CCCSC2=[NH+]1)c3ccc(cc3)NC(=O)COC)C(=O)Nc4ccccc4 C33732153
Cc1ccccc1NC(=O)Nc2ccc([nH+]c2)N3CCCN(CC3)C(=O)c4cccc(c4)F C34681150
CCOc1ccccc1NC(=O)Nc2ccc([nH+]c2)N3CCN(CC3)C(=O)c4cccc(c4)F C34681313
CCOc1ccc(cc1)NC(=O)c2c3c(sc2NC(=O)CN4CC[NH+](CC4)C)CCCCC3 C22635486
CC(=O)/[NH+]=c\1/ccc-2c(cc(oc2c1)O)CN3C(=O)[C@](NC3=O)(C)c4ccc(cc4Cl)Cl C36800527
c1ccc(cc1)[C@@H]2C=C([NH+]=C3N2NC(=N3)NC(=O)c4cccnc4)c5ccc(cc5)Cl C10001938
c1ccc(cc1)[C@H]2C=C([NH+]=C3N2NC(=N3)NC(=O)c4cccnc4)c5ccc(cc5)Cl C10001939
CC1(Cc2c(c(sc2C([NH2+]1)(C)C)NC(=O)CN3C(=O)c4ccccc4C3=O)C(=O)OC)C C38806050
CC(C)(C)NC(=O)c1ccccc1NC(=O)C2CC[NH+](CC2)Cc3nc(no3)c4cccs4 C38872863
Cc1cccc(c1)S(=O)(=O)/N=C\2/[C@@H]([NH+]=c3ccccc3=[NH+]2)Nc4cccc(c4)C(=O)[O-] C38971160
Cc1cccc(c1)N(C)c2cc(ncn2)Nc3ccc(cc3)CC(=O)NC4CC[NH+](CC4)C C39301308
CCCC1=Nc2ccccc2[C@H]3N1N/C(=N/C(=O)C4=CC5=c6ccccc6=[NH+][C@@H]5C(=N4)C)/N3 C39940505
CCCC1=Nc2ccccc2[C@@H]3N1N/C(=N/C(=O)C4=CC5=c6ccccc6=[NH+][C@H]5C(=N4)C)/N3 C39940506
c1ccc2c(c1)[nH]c(=O)n2C3CC[NH+](CC3)CCC(=O)Nc4c(c5c(s4)CCCCC5)C#N C45513233
CC[NH+]1CCC[C@H](C1)Nc2ccc(cc2[N+](=O)[O-])S(=O)(=O)Nc3ccc(cc3C)C C48325650
C[NH+](C)[C@@H](CNC(=O)Nc1cccc(c1)C#Cc2cccc(c2)C(=O)OC)c3ccco3 C59040587
C[C@]1(C[C@@H](c2cccc(c2O1)OC)/[NH+]=C/c3cccc(c3O)OC)/N=C/c4cccc(c4O)OC C16577785
Cc1ccc(cc1)[C@@]2(C(=O)N(C(=O)N2)CC(=O)N[C@@H](C[NH+]3CCc4ccccc4C3)C(C)(C)C)C C59287141
Cc1ccc(c(c1)NC(=S)N/C(=N/c2nc(cc(n2)C)C)/N3CCN(CC3)c4cccc[nH+]4)C C14159733
Cc1ccc(cc1)[C@H](CNC(=O)CN2C(=O)[C@]3(CCCC[C@@H]3C)NC2=O)[NH+]4CCCC4 C60238927
C[NH+]1CCC2=c3ccccc3=[NH+][C@@H]2[C@@H]1c4c([nH]c(=O)n(c4=O)CCC5=CCCCC5)[O-] C63376170
CC[NH+]1CCC2=c3ccccc3=[NH+][C@H]2[C@@H]1[C@@H]4[C@@H](N(C(=NC4=O)[O-])c5cccc6c5cccc6)O C63479770
Cc1ccccc1NC(=O)CS[C@@H]2Nc3c(nccn3)C(=O)N2CCC4=c5ccccc5=[NH+]C4 C63541314
Cc1ccccc1NC(=O)CS[C@H]2Nc3c(nccn3)C(=O)N2CCC4=c5ccccc5=[NH+]C4 C63541315
CCOc1ccc2c(c1)S[C@@H](N2)NC(=O)[C@H]3CC(=O)N(C3)CCC4=c5cc(ccc5=[NH+]C4)F C63557345
Cc1ccc2c(c1)S[C@@H](N2)NC(=O)[C@@H]3CC(=O)N(C3)CCC4=c5cc(ccc5=[NH+]C4)OC C63557793
CC(C)[C@H]1NN=C2N1N=C(C=C2)N3CCC(CC3)C(=O)NCCC4=c5ccccc5=[NH+]C4 C63780797
c1ccc2=[NH+]CC(=c2c1)C[C@@H]3C(=O)N(C(=O)N3)CC(=O)Nc4c(c5c(s4)CCCCC5)C#N C63869464
c1ccc2=[NH+]CC(=c2c1)CC(=O)NNC(=O)c3c4c(n(n3)c5ccc(cc5)F)CCCCC4 C63908656
c1ccc(cc1)c2ccc(cc2)NC(=O)CN3C(=O)[C@H](NC3=O)CC4=c5ccccc5=[NH+]C4 C64052303
Cc1ccc(cc1)C2=[NH+][C@H](ON2)c3ccc4c(c3)[nH]c(=O)n(c4=O)Cc5ccccc5F C64392068
CCOc1cccc(c1)C2=[NH+][C@@H](ON2)c3ccc4c(c3)[nH]c(=O)n(c4=O)CCc5ccccc5 C64392182
COC(=O)[C@H](CCSC)NC(=O)N1CCc2c([nH+]c[nH]2)[C@@H]1c3ccc(c(c3F)F)F C20732840
c1ccc(cc1)C(=O)c2c3c(sc2NC(=O)C[NH+]4CCC(CC4)C(=O)N)CCCC3 C06509373
c1ccc2c(c1)nc(s2)[C@H]3CCC[NH+]3CC(=O)Nc4c(c5c(s4)CCCC5)C(=O)N C09256277
Cc1c(n(c(c1C#N)NC(=O)C[NH+]2Cc3ccccc3C[C@H]2C(=O)N)Cc4ccccc4)C C09728010
Cc1c(n(c(c1C#N)NC(=O)C[NH+]2Cc3ccccc3C[C@H]2C(=O)N)Cc4cccs4)C C09782931
CCCCn1c(c(c(=O)[nH]c1=O)N(C2CCCC2)C(=O)C[NH+]3CCC[C@H]4[C@@H]3CCCC4)N C09949542
Cc1cccc(c1C)n2c3c(cn2)[C@H](CCC3)[NH2+]Cc4cn(c5c4cccc5)CC(=O)N C11938080
CCCC/[NH+]=C/[C@]12CC[C@H](C[C@]1(CC[C@@H]3[C@@H]2CC[C@]4([C@]3(CC[C@H]4[C@H]5C=CC(=O)O5)O)C)O)O C12657975
c1cc2c(cc1[C@H]3CCC[NH+]3CC(=O)Nc4c(c5c(s4)CCCC5)C(=O)N)OCCCO2 C12762711
Cc1c(c(sc1c2ccccc2)NC(=O)C[NH+]3CCC[C@H]3C(=O)N)C(=O)N4CCCCC4 C12922223
COc1ccccc1C(=O)Nc2cccc(c2)N3CCC(CC3)[NH+]4CCC[C@@H](C4)C(=O)N C15001298
CCCCN1C(=O)[C@H]2[C@H]([NH2+][C@@]3([C@@H]2C1=O)c4cc(ccc4NC3=O)Cl)Cc5ccc(cc5)O C08995717
C[C@]1(C(=O)N(C(=O)N1)NC(=O)C[NH+]2CCC(=CC2)c3ccc(cc3)O)CCc4ccccc4 C25680132
CC(C)CNC(=O)NC(=O)C[NH+]1CCC[C@@H]1C(=O)Nc2ccc(cc2Cl)Cl C26457513
COc1ccccc1NC(=O)C2CC[NH+](CC2)CC(=O)NC(=O)NCc3ccccc3 C29904641
c1cnc(nc1)NN[P@]2(=O)C3(CCCCC3)[NH+]=C(S2)NN=C4CCCCC4 C06599349
CC[C@H](C)CNC(=O)[C@H]1CSC2([NH2+]1)CCN(CC2)C(=O)Nc3cccc(c3)F C35375117
Cc1cc([nH+]c2c1c(c(s2)C(=O)Nc3c(n(n(c3=O)c4ccccc4)C)C)N)C C00950134
C[NH+]1[C@H](NN[C@@H]1SCC(=O)N/N=C/[C@@H]2C=NN=C2c3ccccc3)c4cccc(c4)Cl C38661636
Cc1ccc(cc1)c2nc(on2)C[NH+]3CCC[C@H](C3)C(=O)Nc4ccccc4C(=O)N C38891003
CC[NH+]1[C@@H](NN[C@@H]1SCc2[nH]c(=O)c3ccccc3n2)c4ccc(cc4)Cl C39356214
c1ccc2c(c1)c(c[nH]2)CCC(=O)Nc3ccc4c(c3)C[NH+](CC4)C[C@H]5C=CON5 C39490058
c1ccc2c(c1)c(c[nH]2)CCNC(=O)[C@@H]3CN(CC34CC[NH2+]CC4)C(=O)CCC5CCCC5 C39597621
Cc1ccc(cc1C(=O)N2C[C@@H](C3(C2)CC[NH2+]CC3)C(=O)NCCc4c[nH]c5c4cccc5)F C39597800
Cc1ccsc1C(=O)N2C[C@@H](C3(C2)CC[NH2+]CC3)C(=O)NCCc4c[nH]c5c4cccc5 C39597947
Cc1ccc(cc1)CC(=O)N2C[C@@H](C3(C2)CC[NH2+]CC3)C(=O)NCCc4c[nH]c5c4cccc5 C39597951
Cc1cccc(c1)CC(=O)N2C[C@H](C3(C2)CC[NH2+]CC3)C(=O)NCCc4c[nH]c5c4cccc5 C39597961
Cc1ccc2c(c1)c(c[nH]2)CCNC(=O)[C@H]3CN(CC34CC[NH2+]CC4)C(=O)c5c(ccs5)C C39656215
c1ccc2c(c1)cc([nH]2)CNC(=O)[C@@H]3CN(CC34CC[NH2+]CC4)C(=O)c5cccc(c5)Cl C39671452
CCC(CC)C(=O)N1C[C@H](C2(C1)CC[NH2+]CC2)C(=O)NCCc3c([nH]c4c3cccc4)C C39674007
Cc1cccc2c1[nH]cc2CCNC(=O)[C@@H]3CN(CC34CC[NH2+]CC4)C(=O)[C@@H]5CCC=CC5 C39684215
CC[C@H](C)CC(=O)N1C[C@@H](C2(C1)CC[NH2+]CC2)C(=O)NCCc3c[nH]c4c3cccc4C C39684228
c1ccc(cc1)[C@@H]2NN[C@@H](N2c3ccccc3)SCC(=O)N/N=C/C4=c5ccccc5=[NH+]C4 C39769742
c1ccc(cc1)CO[C@H]2CCC[C@H]2NC(=O)[C@H]3C[NH2+]C[C@@H]3C(=O)N[C@@H]4CCCc5c4cccc5 C43223204
CC1(CC(CC([NH2+]1)(C)C)NC(=O)[C@@H]2CCCN(C2)c3c4c([nH]cn4)nc(n3)Cl)C C08991426
CC(C)[NH2+][C@H](COc1c(cc(cc1Br)[N+](=O)[O-])Br)C(=O)N C50441524
c1cc2c(cc1F)[nH]c(n2)CCCNC(=O)C[C@H]3C(=O)NCC[NH+]3C4CCCC4 C19346123
c1ccc(cc1)n2cc(c(n2)c3ccncc3)[C@@H]4NC(=[NH2+])Nc5n4c6ccccc6n5 C07030622
CCN(Cc1cccc(c1)F)C(=O)Nc2ccccc2C[NH+]3CCC[C@H](C3)C(=O)N C58328445
Cc1cc(c(c(c1)C)NC(=O)CNC(=O)NC[C@H](c2cccs2)[NH+]3CCCC3)C C54044527
c1ccn(c1)c2ccc(cc2)CC(=O)Nc3cccc(c3)C[NH+]4CCC[C@H]4C(=O)N C59935271
c1ccc(cc1)NC(=O)NC[C@H]2CCCC[NH+]2CCC(=O)Nc3c(c4c(s3)CCCC4)C#N C60090185
CC(C)(C)[C@@H]1CCc2c(sc(c2C(=O)N)NC(=O)[C@@H]3CCC[NH+](C3)CCC#N)C1 C62039396
CC1=C([C@H](NO1)c2c(cccc2Cl)F)C(=O)NNC(=O)C3=c4ccccc4=[NH+]C3 C63160888
c1ccc2=[NH+]CC(=c2c1)CCNC(=O)[C@H]3C[C@@H]4N[C@@H](C[C@@H](N4N3)C(F)(F)F)c5ccco5 C63205509
c1ccc2=[NH+]CC(=c2c1)CCNC(=O)[C@H]3C[C@H]4N[C@@H](C[C@@H](N4N3)C(F)(F)F)c5ccco5 C63205511
CC[C@@H]1CC2=c3ccccc3=[NH+][C@@H]2[C@@H]([NH2+]1)c4c([nH]c(=S)n(c4=O)c5ccc(cc5)OC)[O-] C63386033
c1cc(oc1)[C@H]2C[C@@H](N3[C@@H](N2)[C@@H](CN3)C(=O)NC[C@@H]4C=c5cc(ccc5=[NH+]4)Cl)C(F)(F)F C63537904
Cc1ccc(cc1)C(=O)N[C@@H]2NC3=C(CC[C@@H]3S2)C(=O)NCCC4=c5ccccc5=[NH+]C4 C63690795
c1ccc(cc1)[C@H]2c3cc(ccc3NO2)C(=O)NCC(=O)NCCC4=c5cc(ccc5=[NH+]C4)F C64480140
c1ccc(cc1)C/[NH+]=C\2/[C@@]3(CCCN(C3)C(=O)NCc4ccco4)Nc5cccnc5N2 C65265714
CC[C@@H](C)n1c(c(c(=O)[nH]c1=O)[C@@H]2c3c(c4ccccc4[nH]3)CC[NH+]2CC)O C04090370
CC1(CC(CC([NH2+]1)(C)C)NC(=S)Nc2cc(ccc2Cl)[N+](=O)[O-])C C06787755
CCCCn1c(=O)c(c(nc1O)O)[C@H]2c3c(c4ccccc4[nH]3)CC[NH+]2C C09334719
c1ccc2c(c1)nc(s2)[C@@H]3CCC[NH+]3CC(=O)Nc4ccc5c(c4)[nH]c(=O)[nH]5 C30965046
CNC(=O)[C@@H]1CCCN(C1)c2ccc(c[nH+]2)NC(=O)Nc3cccc(c3)F C33303023
c1cc(ccc1NC(=O)C[NH+]2CCCC2)NC(=O)Nc3ccc(cc3)F C35315268
c1ccc(cc1)CCn2c(cc(=O)[nH+]c2SCC(=O)Nc3ccccc3)N C06658561
Cc1ccccc1[C@@H](C)NC(=O)NCc2cccc(c2)NC(=O)C[NH+](C)C C42799898
c1ccc(cc1)[C@H](CNC(=O)NNC(=O)c2ccccc2F)[NH+]3CCCC3 C42814246
CCCNC(=O)C[NH+]1CCC(CC1)NC(=O)Nc2cccc(c2)SC C43157014
c1cc(cc(c1)NNC(=O)NC[C@@H](c2cccs2)[NH+]3CCCC3)C#N C43231781
C[C@H]1CCCC[NH+]1[C@@H](C)CNC(=O)Nc2ccc(cc2)NC(=O)C(C)C C45980890
Cc1ccccc1C(=O)NNC(=O)NCC(C)(C)[NH+]2CCc3ccccc3C2 C46987078
C[NH+](C)[C@@H](Cc1ccccc1)CNC(=O)NNC(=O)c2ccc(cc2)F C49795353
CNC(=O)c1cccc(c1)NC(=O)NC[C@H]2CCC[NH+](C2)Cc3cccs3 C50051850
CCCCNC(=O)[C@@H]1CCCN(C1)C(=O)NC2CC([NH2+]C(C2)(C)C)(C)C C51267716
Cc1ccc(o1)C(=O)NC2CCN(CC2)C(=O)NC3CC([NH2+]C(C3)(C)C)(C)C C51267719
C[NH+](C)[C@@H](CNC(=O)NCC(=O)Nc1cccc(c1)C#C)c2ccc(cc2)F C52554730
C[C@@H]1CCC[C@](C1)(CNC(=O)NNC(=O)Cc2ccc(cc2)F)[NH+](C)C C52586786
Cc1c(cccc1NC(=O)N[C@@H]2CC[NH+](C2)[C@@H](C)c3ccccc3)C(=O)NC C54407220
C[C@H]1CCC[NH+](C1)C(C)(C)CNC(=O)NNC(=O)Cc2ccc(cc2)F C54805323
CC(C)(CNC(=O)NCCC(=O)Nc1ccc(cc1)Br)[NH+](C)C C57197911
c1cc(cc(c1)F)NC(=O)CNC(=O)NC[C@H]2CC[NH+](C2)CC(F)(F)F C51278207
C[C@H]1CCC[NH+](C1)[C@@H](C)CNC(=O)Nc2ccc(cc2)NC(=O)CC(C)C C44031010
C1CCC(CC1)NC(=O)C[NH+]2CCC(CC2)NC(=O)NC3CCCCC3 C59993616
CC(C)(CNC(=O)NCc1cccc(c1)C(=O)NC)[NH+]2CCc3ccccc3C2 C41406058
C[C@@H]1C[C@H](C[NH+](C1)C[C@H](C)NC(=O)Nc2cc(c[nH]c2=O)C(F)(F)F)C C63160942
C[C@@H]1CCC[NH+](C1)CCCCNC(=O)Nc2cc(c[nH]c2=O)C(F)(F)F C63161738
CC(C)(CNC(=O)Nc1cc(c[nH]c1=O)C(F)(F)F)[NH+]2CCCCC2 C63162414
c1ccc(cc1)[C@H](CNC(=O)CNC(=O)N2CCC3=c4ccccc4=[NH+][C@@H]3C2)O C63271410
c1ccc(c(c1)C(=O)NNC(=O)NC[C@@H]2CCC[NH+](C2)Cc3cccs3)F C64644202
CC(C)(CNC(=O)c1ccc(cc1)N2CCC[C@@H](C2)C(=O)N)[NH+]3CCCCC3 C53117309
c1cc(cc(c1)F)CNC(=O)N2CC[C@@]3(C2)/C(=[NH+]/C4CCCC4)/Nc5c(cccn5)N3 C65266359
C[NH+](C)CC(=O)Nc1cccc(c1)CNC(=O)Nc2cccc(c2F)F C65425503
CC(C)[NH+]1CC[C@@H](C1)CNC(=O)NCc2cccc(c2)NC(=O)C3CCC3 C65441683
C[C@H](c1ccccc1n2cccn2)Nc3c4ccccc4nc(n3)CC[NH3+] C65508362
CCc1ccc(cc1)c2[nH]c(=S)n(n2)C[NH+]3CCC[C@H](C3)CCC(=O)N C66080561
C[C@H](c1ccccc1)[NH+]2CC[C@@H](C2)NC(=O)NCCNC(=O)c3ccc(cc3)F C66384751
C[NH+](C)C[C@H](Cc1ccccc1)NC(=O)Nc2cc(c[nH]c2=O)C(F)(F)F C66402173
CC(C)[NH+]1CC[C@@H](C1)CNC(=O)Nc2cccc(c2)c3ccc(=O)[nH]n3 C66679650
c1ccc(c(c1)CC(=O)NNC(=O)NCc2ccccc2C[NH+]3CCCCC3)F C66908210
c1ccc2c(c1)CCC[C@]2(CNC(=O)NCc3cc[nH+]c(c3)N4CCCCC4)O C66909135
C[C@H]1C[C@@H](C[NH+](C1)CCCNC(=O)NNC(=O)Cc2ccccc2F)C C66924952
C[C@H]1C[C@@H](C[NH+](C1)C(C)(C)CNC(=O)Nc2cc(c(cc2F)F)NC(=O)C)C C66981892
CC[C@@H](CNC(=O)NNC(=O)c1c(ccs1)C)[NH+]2CCc3ccccc3C2 C67045163
c1ccc(cc1)[C@H](CNC(=O)NNC(=O)CC2CCCCC2)[NH+]3CCCC3 C67359417
CC(=O)NC[C@H]1CCC[NH+](C1)CC(=O)NC(=O)NC23CC4CC(C2)CC(C4)C3 C67419134
CN(Cc1cccc(c1)C(=O)N)C(=O)NC[C@@H]2CCC[NH+]2CC3CCCCC3 C67480895
CCCNC(=O)C[NH+]1CCC(CC1)NC(=O)N[C@H]2C[C@@H]2c3cccc(c3)F C67562734
Cc1ccc2c(c1C)[nH]c(n2)CCNc3cc(nc(n3)C)[C@@H]4CCC[NH2+]C4 C67654431
CC(C)(C)[C@@H]1CCc2c(sc3c2C(=O)N[C@@H](N3)c4cc(ccc4O)Br)C1 C04132899
CCC(C)(C)[C@H]1CCc2c(sc(c2C(=O)N)NC(=O)C34CC5CC(C3)CC(C5)C4)C1 C04177327
c1c2c(nc3c1c(c(s3)C(=O)Nc4cc(c(cc4Cl)Cl)Cl)N)CCCCC2 C08416473
CCC[C@@H]1CCc2c(sc(c2C(=O)N)NC(=O)c3cc(nc4c3cccc4)c5cccs5)C1 C02085918
CC(C)(C)[C@@H]1CCc2c(sc(c2C(=O)N)NC(=O)c3cc(nc4c3cccc4)c5cccs5)C1 C02086532
Cc1ccccc1NC(=O)C2=C(NC(=S)N[C@H]2c3ccc(c4c3cccc4)OCC(C)C)C C00666671
c1cc(cc(c1)Nc2c(c(c(s2)C(=O)C34CC5CC(C3)CC(C5)C4)N)C#N)C(F)(F)F C08451010
Cc1ccccc1NC(=O)c2c(c3c(cc(nc3s2)c4ccccc4)c5ccco5)N C09370948
Cc1ccc2nc(c(n2c1)NC3CCCCC3)c4ccc(cc4)NC(=O)Nc5ccc(cc5)Cl C13563565
Cc1ccc(c(c1)C)NS(=O)(=O)c2ccc3c(c2)[C@@H]4C=CC[C@@H]4[C@@H](N3)c5ccccc5O C14474057
Cc1cccc(c1NS(=O)(=O)c2ccc3c(c2)[C@@H]4C=CC[C@@H]4[C@@H](N3)c5ccccc5O)C C14474258
c1ccc(cc1)CCC(=O)Nc2ccc3c(c2)[C@@H]4C=CC[C@@H]4[C@@H](N3)c5c[nH]c6c5cccc6 C14545195
c1ccc(cc1)CCC(=O)Nc2ccc3c(c2)[C@@H]4C=CC[C@H]4[C@@H](N3)c5c[nH]c6c5cccc6 C14545197
Cc1cc(cc2c1[C@@H]([C@H]3CCC[C@@H]4[C@]3(O2)NC(=S)N[C@H]4c5ccccc5)c6ccccc6)O C15021633
Cc1cc(c(c(c1)C)C2(CC(C2)/C(=N/NC(=S)N)/c3cc4cccc(c4o3)OC)C)C C15230120
c1ccc2c(c1)cccc2NC(=O)NCC3CCN(CC3)C(=O)Nc4cccc5c4cccc5 C16544952
CCC[C@@H]1CCc2c(sc(c2C(=O)N)NC(=O)c3cc(nc4c3cccc4)c5ccc(s5)C)C1 C02737054
Cc1ccc(c(c1)C)Cc2c(nc(n(c2=O)Cc3ccc(cc3C)C)Nc4ccccc4N)C C16884955
Cc1c(c(=O)n(c(n1)Nc2ccccc2N)Cc3ccccc3Cl)Cc4ccccc4Cl C16885157
Cc1c(c(=O)n(c(n1)Nc2ccccc2N)Cc3ccccc3Cl)Cc4ccc(cc4)Cl C16885196
CC(C)(C)[C@H]1CCc2c(sc3c2C(=N[C@H](N3)c4cc(cc(c4O)Cl)Br)O)C1 C17085811
Cc1ccc(cc1)C(=O)c2c(c(c(s2)Nc3cccc(c3)C)S(=O)(=O)c4ccccc4)N C20418322
CC(C)CC(=O)Nc1ccc2c(c1)[C@H]3C=CC[C@H]3[C@H](N2)c4cc(ccc4O)Br C20696470
CC(C)CC(=O)Nc1ccc2c(c1)[C@H]3C=CC[C@@H]3[C@H](N2)c4cc(ccc4O)Br C20696472
Cc1ccc(c(c1)C)NS(=O)(=O)c2ccc3c(c2)[C@H]4C=CC[C@@H]4[C@H](N3)c5ccccc5O C20706994
CC(C)COc1ccc(cc1)[C@@H]2CC3=C([C@@H](Nc4ccccc4N3)c5c[nH]c6c5cccc6)C(=O)C2 C20882474
CCc1ccc(cc1)[C@@H]2CC3=C([C@H](Nc4ccccc4N3)c5c[nH]c6c5cccc6)C(=O)C2 C20882599
CC(C)(C)c1ccc(cc1)[C@H]2CC3=C([C@H](Nc4ccccc4N3)c5c[nH]c6c5cccc6)C(=O)C2 C20885504
CC(C)(C)c1ccc(cc1)[C@@H]2CC3=C([C@H](Nc4ccccc4N3)c5c[nH]c6c5cccc6)C(=O)C2 C20885506
CC(C)Oc1ccc(cc1OC)[C@@H]2CC3=C([C@@H](Nc4ccccc4N3)c5c[nH]c6c5cccc6)C(=O)C2 C21258079
c1cc(cc(c1)NC(=O)C23CC4CC(C2)CC(C4)C3)NC(=O)CSc5[nH]c6ccc(cc6n5)Cl C22636585
Cc1ccc(cc1)S(=O)(=O)c2c(c(sc2Nc3ccccc3F)C(=O)c4ccc(cc4C)C)N C33058377
c1cc(cc(c1)F)n2c(c3c(nc(nc3n2)NCc4ccc(cc4)F)c5ccc(cc5)Cl)N C35573885
Cc1ccc(cc1)Nc2c(c3c(s2)c(c(c(n3)N)C#N)c4ccccc4)C(=O)N5CCCCC5 C39895324
c1cc(cc(c1)NC(=O)c2c(c3c(c4c(nc3s2)CCCC4)c5cccs5)N)C(F)(F)F C40486442
C[C@@]12C[C@@H](CC(C1)(C)C)N(C2)c3c(c(ncn3)Nc4ccc(cc4)Oc5ccccc5)N C40735407
Cc1cc(cc(c1Cl)C)Oc2c(c(ncn2)Nc3ccc(cc3F)Br)N C40797112
CC1=C([C@H](NC(=S)N1)c2ccc(cc2)c3ccccc3)C(=O)Nc4ccccc4C(F)(F)F C45326744
CCC(C)(C)[C@@H]1CCc2c(sc3c2C(=N[C@@H](N3)c4cc(cc(c4O)Cl)Br)O)C1 C08919681
CCC(C)(C)[C@@H]1CCc2c(sc3c2C(=N[C@H](N3)c4cc(cc(c4O)Cl)Br)O)C1 C08919692
CC[NH+](CC)c1ccc(cc1)[C@H]2CC3=C([C@@H](Nc4ccccc4N3)c5ccc(cc5)F)C(=O)C2 C09111189
c1ccc(c(c1)CC(c2c[nH]c3c2cccc3)c4c[nH]c5c4cccc5)NC(=O)c6ccco6 C14816588
CC[NH+](CC)c1ccc(cc1)[C@@H]2C3=C(C[C@H](CC3=O)c4ccc(cc4)F)Nc5ccccc5N2 C08432440
CC1=C([C@H](NC(=S)N1)c2ccccc2Cl)C(=O)N/N=C/c3ccc(cc3Cl)Cl C59384888
CC1=C([C@H](NC(=S)N1)c2ccc(cc2Cl)Cl)C(=O)N/N=C/c3ccccc3Cl C59384954
Cc1cc(cc(c1)C(=O)NC(=S)NC2=CC(=O)/C(=C/3\Nc4cc(ccc4O3)C(C)C)/C=C2)C C22567196
Cc1ccc(c(c1)C)C2=NN=C3[C@H]2[C@@H](C(=C(O3)N)C#N)c4cc(c(c(c4)C(C)(C)C)O)C(C)(C)C C08410502
Cc1ccc(c(c1)C)C2=NN=C3[C@@H]2[C@H](C(=C(O3)N)C#N)c4cc(c(c(c4)C(C)(C)C)O)C(C)(C)C C08410498
CN1CCc2c(c(c3c(c(sc3n2)C(=O)/N=c/4\[nH]c5ccccc5s4)N)c6cccs6)C1 C13739237
Cc1cc(c2c(c(sc2n1)C(=O)/N=c/3\[nH]c4cc(ccc4s3)Br)N)C(F)(F)F C13739445
Cc1ccccc1NC(=O)C2=C(NC(=S)N[C@H]2c3ccc(c(c3)OC)OC)C C00655240
CC1=C([C@@H](n2c(nc(n2)c3cccc(c3)Cl)N1)c4ccc(cc4)F)C(=O)N C04574551
C[C@H]1CCC[C@H]([C@@H]1C)NC(=O)CSc2nnc(n2N)c3cccs3 C04601309
c1cc(cc(c1)F)c2cc3nc4c(c(n3n2)NC[C@H](c5cccc(c5)O)O)CCC4 C04966860
Cc1cc(c(cc1C)c2csc(n2)NC(=O)CSc3nnc(s3)N)C C07535686
c1cc(sc1)[C@@H](c2ccc(cc2)F)NC(=O)c3ccc(c(c3)[N+](=O)[O-])N C09891629
Cc1c(c(=O)[nH]c(n1)SC)CC(=O)Nc2ccc3c(c2)c4c([nH]3)CCCC4 C12195612
c1cc(c(cc1C(=O)N)NS(=O)(=O)c2ccc3c(c2)CCCC3)N4CCCC4 C12560577
Cc1cc(c(c(c1)C)S(=O)(=O)Nc2cc(ccc2N3CCCC3)C(=O)N)C C12551974
Cc1ccccc1n2c(nnc2S[C@H](C)C(=O)N)c3c[nH]c4c3cccc4 C08090918
Cc1cc(n2c(n1)cc(n2)c3cccc(c3)F)NC[C@H](c4cccc(c4)O)O C19117248
Cc1cccc(c1C)NC(=O)[C@@H](C)Sc2nnc(n2N)c3cccs3 C21878307
Cc1cc(c2c(cc(nc2c1)c3cnc(nc3)N)C(=O)N[C@@H](C)C(F)(F)F)C C23429060
Cc1cc(c(c(c1)C)C(=O)Cn2c(=S)n(c(n2)N)Nc3ccccc3)C C28527651
Cc1c(sc2c1c(=O)[nH]c(n2)[C@@H](C)Sc3nc(cn3N)c4ccccc4)C C18151879
c1cc(cc(c1)NCc2ccc(cc2[N+](=O)[O-])C(=O)N)C#Cc3cccs3 C36395520
Cc1cccc(c1)c2cc(n(n2)c3ccc(cc3)C(=O)NCc4ccco4)N C38737576
Cc1cc(no1)NC(=O)c2c(c3ccc(nc3s2)c4ccc(cc4F)F)N C39324170
c1cc(ccc1C23CC4CC(C2)CC(C4)C3)NC(=O)CC[C@@H]5C(=O)NC(=O)N5 C40161091
Cc1c\2c(oc1C(=O)N3c4ccccc4C[C@@H]3C)CCC/C2=N\NC(=S)N C40824483
C[C@H](C(=O)Nc1ccc(cc1)c2ccccc2)Sc3ncc(c(n3)N)C#N C42356405
CC(C)[C@H](C(=O)Nc1ccc2c(c1)CCC2)Sc3ncc(c(n3)N)C#N C43025528
c1ccc2c(c1)c3ccc(cc3o2)NC(=O)NCC(=O)NCC(F)(F)F C47546886
Cc1ccc(c(c1)F)NC(=O)C(=O)N[C@@H](c2[nH]c3ccccc3n2)C(C)C C48718799
c1ccc(cc1)CNc2ccc(cc2)C(=O)N/N=C/3\c4ccccc4NC3=O C06615967
C[C@H](c1ccc2c(c1)[nH]c(=O)[nH]2)Nc3c4cccc(c4ncn3)Br C52384906
c1ccc2c(c1)/C(=C\NNC(=O)c3cc4c(s3)CCCCC4)/C(=O)NC2=O C16721526
Cc1c(c2ccccc2[nH]1)C(=O)C(=O)NNC(=O)Cc3ccc4ccccc4c3 C53607009
c1cc(ccc1n2c(c(c(=O)[nH]c2=O)C[NH2+]/C=C/C3=CCCCC3)[O-])Cl C55142005
Cc1cccc2c1[C@H](C(=O)N2)NC(=O)c3ccc(c(c3)NC(=O)C4CCCC4)C C55368764
Cc1cccc(c1NC(=O)CNC(=O)N[C@H](C)c2c(c3ccccc3o2)C)C C56793569
Cc1ccc(cc1)C(c2ccc(cc2)C)(C(=O)N/N=C/3\c4ccccc4NC3=O)O C04553020
c1cc(sc1)[C@H]2CCCN2Cc3nc(nc(n3)Nc4ccc(cc4)F)N C14929966
Cc1cc(c(c(c1C)S(=O)(=O)N[C@H](C)c2cccc(c2)S(=O)(=O)N)C)C C58315566
c1ccc2c(c1)CCN2C(=O)[C@@H]3CCCC[C@H]3C(=O)Nc4cccc(c4)C(=O)N C58339515
c1cc(sc1)c2[nH]c3ccc(cc3n2)NC(=O)CNC(=O)C4CCCC4 C60570892
Cc1cc(c(c(c1)C)NC(=O)CNC(=O)NCc2cc3ccccc3o2)C C61165597
C[C@H]1[C@H](Oc2ccccc2O1)C(=O)Nc3c(cc(s3)c4ccccc4)C(=O)N C61972701
Cc1c(sc(n1)NC(=O)c2ccccc2F)[C@@H]3N[C@@H](NO3)c4cccs4 C53620167
Cc1ccc2c(c1)S[C@@H](N2)c3ccc(cc3)[N-]S(=O)(=O)c4c[nH+]c[nH]4 C63753160
Cc1c([nH]c2c1cc(cc2)CNC(=O)N3CCc4c(cccc4NC(=O)C)C3)C C65019162
CC(=O)Nc1cc(c(cc1F)F)NC(=O)C(=O)N[C@H]2CCCC[C@H]2C(C)(C)C C65556764
c1cc2c(cc1NC(=O)NCc3ccc(s3)Br)C(=O)NC2=O C65788573
C[C@H](c1cccc2c1cccc2)NC(=O)c3ccc(cc3)n4c(c(cn4)C#N)N C66239806
C[C@@H](Cc1ccccc1F)NC(=O)Nc2cccc(c2)c3ccc(=O)[nH]n3 C66679596
c1cc(sc1)c2nc([nH]n2)CNC(=O)N[C@H]3CCCC[C@@H]3C(F)(F)F C66698547
c1ccc2c(c1)CCC[C@@]2(CNC(=O)Nc3c(cccc3F)n4cccn4)O C66953084
COC(=O)Nc1cc(ccc1F)NC(=O)N[C@@H]2CCCCc3c2cccc3 C67321334
CC(C)(C)n1cc(cc1NC(=O)NC[C@@H](c2ccc3ccccc3c2)O)C#N C67408062
c1cc(cc(c1)NC(=O)[C@@H]2CCCO2)CNC(=O)NC34CC5CC(C3)CC(C5)C4 C67606728
Cc1cc(c(c(c1)C)n2c(=O)c(c([nH]c2=O)O)[C@@H]3c4ccccc4CC[NH2+]3)C C03984873
CCC[NH+]1CCc2c(sc(c2C(=O)N)NC(=O)c3ccc(cc3C)C)C1 C04301472
c1c(cc(cc1Cl)Cl)NC(=O)C[C@@H]2C(=O)N[C@@H]3CCCC[C@@H]3[NH2+]2 C04702827
Cc1c(sc(c1C(=O)N)NC(=O)C[NH+]2CCC(=CC2)c3ccc(cc3)F)C C05000595
c1ccc2c(c1)CC[NH2+][C@@H]2c3c(=O)[nH]c(=O)n(c3O)c4cccc(c4)Cl C02355842
Cc1ccc(cc1)SCC(=O)Nc2c(c3c(s2)C[NH+](CC3)C(C)C)C(=O)N C05190871
c1cc(c([nH+]c1)N[C@@H](c2ccc(cc2)F)c3ccc4cccnc4c3O)O C05556312
Cc1ccccc1[C@@H](C)NC(=O)C[NH+]2Cc3ccccc3C[C@@H]2C(=O)N C09495855
C[C@@H](C(=O)Nc1c(c2c(s1)CCC2)C(=O)N)[NH+]3CC[C@@H]4CCCC[C@@H]4C3 C09638454
c1ccc(cc1)OCc2nc(c3c4c(sc3n2)CCCC4)NCC[NH3+] C13998641
c1ccc(cc1)Sc2ccccc2NC(=O)C[NH+]3CCCC[C@H]3C(=O)N C14021048
c1cc2c(cc1F)CC[C@@H](O2)[C@@H](C[NH2+]C[C@H]([C@@H]3CCc4cc(ccc4O3)F)O)O C15668963
c1ccc(cc1)n2cc(c(n2)c3cccc(c3)[N+](=O)[O-])CSC(=[NH2+])N C04725220
C=CCNC(=O)NC(=O)C[NH+]1CCC[C@H]1C(=O)Nc2cc(cc(c2)Cl)Cl C26462687
CCC[NH+]1CCc2c(sc(c2C(=O)N)NC(=O)C34CC5CC(C3)CC(C5)C4)C1 C36628559
c1ccc2c(c1)c3c([nH]2)[C@H]4[C@@]56CC[NH+]([C@@H]([C@@]5(C3)O)Cc7c6c(c(cc7)O)O4)CC8CC8 C03802871
Cc1cc[nH+]c(c1)N[C@H](c2cccc(c2)O)c3ccc4ccc(nc4c3O)C C04164762
C[C@@H]1c2c(sc([nH+]2)NC)C[C@@]3([C@H]1[C@H]([C@@H](CC3)[C@H](C)C(=O)NC4CC4)O)C C43548304
c1cc2c(cc1F)CC[C@@H](O2)[C@H](C[NH2+]C[C@@H]([C@H]3CCc4cc(ccc4O3)F)O)O C44830863
c1c2c(sc1C(=O)NNC(=O)NC3CC[NH+](CC3)C4CC4)CCCCC2 C45410466
C[NH+](C)[C@H](CNC(=O)NNc1c(c(c(c(c1F)F)F)F)F)c2ccsc2 C46347533
c1cc(ccc1NNC(=O)NCC2(CCCC2)[NH+]3CCSCC3)F C47009010
c1ccc(cc1)[C@@H]2CCCCc3c2nc(nc3N4C[C@H]5CCC[NH2+][C@H]5C4)N C49045940
CCC[NH2+][C@@H](c1cc2c(cc1Br)[nH]c(=O)[nH]2)[C@H]3CCCO3 C52094711
C[C@@H]1CCC[NH+](C1)C(C)(C)CNC(=O)NNC(=O)Cc2ccc(cc2)F C54805322
C[C@H](C(=O)N[C@](C)(C#N)C(C)C)[NH+]1CCC(CC1)NC(=O)NC2CCCCC2 C55027554
C[C@@H](C(C)C)NC(=O)C[NH+]1CCC(CC1)NC(=O)NC2CCCCC2 C55028259
CC1(CC(CC([NH2+]1)(C)C)NCc2c(ccc3c2oc(=O)c4c3CCC4)O)C C20573651
C=C1C=C(N2[C@@H]([NH+]=C(N=C2N1)NCC[NH+]3CCCCC3)[C@H]4CCC=CC4)[O-] C59619522
c1ccc2c(c1)CCC[C@@H]2C(=O)Nc3cccc(c3)C[NH+]4CCC[C@@H]4C(=O)N C59935424
c1ccc(cc1)NC(=O)NC2CC[NH+](CC2)CC(=O)NC3CCCCC3 C59993702
C[C@@H](Cn1cc[nH+]c1)NC(=O)Nc2ccc(c(c2)NC(=O)C3CCCCC3)F C62580154
C[C@H]1CCc2c(sc(c2C(=O)N)NC(=O)CCC3=c4ccccc4=[NH+]C3)C1 C63187816
CCCCCCN1[C@H]([C@H](C(=O)NC1=O)[C@@H]2[C@@H]3C(=c4ccccc4=[NH+]3)CCN2)O C63373481
Cc1c(cccc1NC(=O)NC2CC[NH+](CC2)CC3CCCC3)C(=O)NC C63390786
c1ccc(cc1)NC(=O)Nc2cccc(c2)C3=NO[C@@H](N3)[C@@H]4C=c5ccccc5=[NH+]4 C63617923
Cc1ccc2=[NH+][C@H](C(=c2c1)CCN/C(=N/S(=O)(=O)c3ccccc3)/N)C C63676494
c1ccc(cc1)[C@H]2[C@@H](SNN2)C(=O)NCCC3=c4cc(ccc4=[NH+]C3)Cl C63795976
C[C@H]1CCCC[NH+]1[C@@H](C)CNC(=O)NCC(=O)Nc2cccc(c2)F C51272095
Cc1c(cc(c(=O)[nH]1)C#N)[C@H]2[NH2+][C@@H](NN2c3ccc(cc3)Cl)C4CC4 C65499380
c1cc(ccc1c2ccc(o2)CN/C(=[NH+]/C[C@@H]3CCCO3)/N)Br C66244241
CC(=CC[NH+]1CCC(CC1)NC(=O)NC[C@]2(CCCc3c2cccc3)O)C C66926708
C[C@H](CC#N)Sc1ccccc1NC(=O)NC2CC([NH2+]C(C2)(C)C)(C)C C66954004
C[C@H](c1ccccc1)[NH+]2CC[C@@H](C2)NC(=O)NNC(=O)CC3CCCCC3 C67064868
Cc1cccc(c1)C(=O)NNC(=O)NC[C@H](c2ccccc2)[NH+]3CCCC3 C67380900
CC(C)NC(=O)C[NH+]1CCc2c(cccc2NC(=O)Nc3ccc(cc3)F)C1 C67401522
Cc1ccsc1C(=O)NNC(=O)NC[C@@]2(CCC[C@H](C2)C)[NH+](C)C C67408012
c1ccc(cc1)C(=O)NNC(=O)NC[C@H]2CCC[NH+]2CC3CCCCC3 C67456774
c1ccc2cc(ccc2c1)[C@H](CNC(=O)NC3CC[NH+](CC3)CC(F)F)O C67479625
c1cc(nnc1NNC(=O)NC[C@H]2CCC[NH+]2CC3CCCCC3)Cl C67480893
c1ccc(cc1)NC(=O)CSC2=C(C3(CCCCC3)C(C(=N2)N)C#N)C(=O)N C04135580
c1cc2c(cc1Br)c(c[nH]2)O[C@H]3[C@@H]([C@H]([C@H]([C@H](O3)CO)O)O)O C04521284
c1cc(c(c(c1)O[C@@H]2[C@@H]([C@@H]([C@@H]([C@@H](O2)CO)O)O)O)C(=O)/C=C/c3ccc(cc3)[N+](=O)[O-])O C04565978
c1ccc(cc1)CC2=NNC(=O)[C@@H](N2)CC(=O)NNC(=O)Nc3ccccc3 C02250505
c1ccc(c(c1)NC(=O)NNC(=O)CNC(=O)Nc2cccc(c2)[N+](=O)[O-])F C01754259
CCOC(=O)[C@@H]1CC[C@@]2([C@@]1(C[C@@H]([C@@H]3[C@@H]2CC[C@@]4([C@@]3(CC[C@@H](C4)O)CO)O)O)C)O C05247504
c1ccc2c(c1)c(c[nH]2)CCNc3ccn(c(=O)n3)[C@H]4[C@H]([C@@H]([C@@H](O4)CO)O)O C05496493
c1ccc(cc1)/C(=N\NC(=O)NN)/C[C@@]2(c3cc(ccc3NC2=O)Br)O C05808988
Cc1c(c(=O)n(n1C)c2ccccc2)NS(=O)(=O)c3ccc(c(c3)N)N C03885519
c1ccc2cc(ccc2c1)/C(=N/NC(=O)C(=O)N)/C[C@]3(c4ccccc4NC3=O)O C06576592
c1ccc2c(c1)c(c[nH]2)C[C@H]3C(=O)N(C(=O)N3)CC(=O)Nc4c(ccs4)C(=O)N C08880556
c1cc(cc(c1)S(=O)(=O)N2CCCC2)NC(=O)CSc3nc(cc(n3)N)N C09119734
c1cc(sc1)C(=O)Nc2c(nc([nH]c2=O)SCC(=O)Nc3ccc(cc3)F)N C02712440
c1cc(oc1)CNC(=O)CSc2[nH]c(=O)c(c(n2)N)NC(=O)c3cccs3 C02712465
C[C@]1([C@@]([C@@]([C@]([C@@](O1)(C)Oc2c[nH]c3c2ccc(c3)Cl)(C)O)(C)O)(C)O)CO C09915707
C[C@]1([C@@]([C@@]([C@@]([C@](O1)(C)Oc2c[nH]c3c2cccc3)(C)O)(C)O)(C)O)C(=O)O C09970291
c1cc(ccc1[C@H]2CC(=O)c3ccc(cc3O2)O[C@@H]4[C@@H]([C@@H]([C@@H]([C@@H](O4)CO)O)O)O)O C12429155
c1ccc(c(c1)C(=O)N)NC(=O)Cc2csc(n2)NC(=O)c3ccc(=O)[nH]c3 C12440102
c1ccc(c(c1)c2nnc(n2N)SCC(=O)Nc3ccc4c(c3)[nH]c(=O)[nH]4)F C12949092
c1ccc2c(c1)c3c([nH]2)[C@@H]([NH2+][C@H](C3)C(=O)[O-])CCC[C@H]4c5c(c6ccccc6[nH]5)C[C@@H]([NH2+]4)C(=O)[O-] C16525498
c1cc2c(cc1I)c(c[nH]2)O[C@H]3[C@H]([C@@H]([C@H]([C@H](O3)CO)O)O)O C22061475
c1cc(cc(c1)S(=O)(=O)N2CCCC2)NC(=O)CSc3nc(nc(n3)N)N C16097240
C[C@H](C(=O)NC(=O)NC1CC1)Nc2ccc(cc2)NC(=O)NC[C@@H]3CCCO3 C29718905
Cc1ccccc1[C@H](CC(=O)Nc2ccc3c(c2)NC(=O)[C@@H](O3)C)NC(=O)N C32448558
c1ccc2c(c1)C[C@@H](N(C2)CC(=O)Nc3c(c4c(s3)CCC4)C(=O)N)C(=O)N C35343908
c1cc(ccc1/C=C/C(=O)c2c(cc(cc2O[C@H]3[C@H]([C@@H]([C@@H]([C@@H](O3)CO)O)O)O)O)O)Cl C37246189
Cc1ccc(cc1)C(=O)Nc2c(nc([nH]c2=O)SCC(=O)Nc3cc(on3)C)N C12033303
c1ccc(cc1)C2=C[C@H](N=N2)[C@H]3NN[C@@H](N3N)SCC(=O)Nc4cccc(c4)F C38994490
c1ccc(cc1)NC(=O)N2CCC[C@H](C2)C(=O)Nc3cccc(c3)NS(=O)(=O)N C39558444
C[C@@]1(C(=O)N(C(=O)N1)CC(=O)NCC(=O)Nc2ccc3c(c2)[nH]c(=O)[nH]3)c4ccc(cc4)F C39559035
c1ccc(cc1)C2=C[C@H](N=N2)[C@H]3NN[C@@H](N3N)SCC(=O)Nc4ccccn4 C39590961
CC[C@@H](C(=O)Nc1c(c2c(s1)CCCC2)C(=O)N)n3c(nnc3SCC#N)N C40173509
Cc1ccc(cc1)S(=O)(=O)NNc2c(c(ncn2)Nc3cc(on3)C)N C40681069
Cc1ccc(cc1)S(=O)(=O)NNc2c(c(ncn2)Nc3cccc(n3)C)N C40685675
c1cc(cnc1)C(=O)NNc2c(c(ncn2)Nc3ccc(cn3)Br)N C40779842
c1ccc(cc1)C(c2ccccc2)Nc3c(c(ncn3)NNC(=O)c4ccccn4)N C40783672
Cc1c\2c(oc1C(=O)NNC(=O)c3ccccc3[N+](=O)[O-])CCC/C2=N\NC(=S)N C40824597
Cc1c\2c(oc1C(=O)NNC(=O)COc3ccccc3)CCC/C2=N\NC(=S)N C40824621
CC(C)Nc1nc(c(c(n1)Nc2c(c3c(s2)CCC3)C(=O)N)[N+](=O)[O-])N C41301761
c1cc2cccnc2c(c1)Nc3c(c(nc(n3)N4CCC(CC4)C(=O)N)N)[N+](=O)[O-] C41333859
c1c(c(c(c(c1Br)O)Br)O)/C=N/Nc2nncn2N C06828392
[H]/N=C(\Nc1ccc(cc1)[N+](=O)[O-])/N/C(=N/c2c(n(n(c2=O)c3ccccc3)C)C)/N C15636687
C[C@@H](c1ccc(cc1)NC(=O)NC2CC2)N[C@@H](C)C(=O)NC(=O)NC(C)(C)C C56159683
c1c(cc(c(c1C(=O)[O-])NC(=O)CNC(=O)C[NH3+])Br)Br C62825400
Cc1ccc(cc1)N[C@H]2N[C@H]([C@@H](S2)NC(=O)CCC3=C(N=N[C@@H]3C)C)C(=O)N C63349326
CN1C(=O)C(=C(C12CCCC2)N)/C(=N/OCC(=O)NCCc3cccs3)/N C63456286
CC1CCC(CC1)NC(=O)CO/N=C(\C2=C(C3(CCCC3)N(C2=O)C)N)/N C63456325
c1cc(c(cc1NC(=O)[C@@H]2CCCO2)C(F)(F)F)NCC(=O)NC(=O)N C63468324
CCC(=O)N[C@@H](c1ccccc1)C(=O)NCC(=O)Nc2ccc3c(c2)[nH]c(=O)[nH]3 C66608068
c1cc(ccc1CC(=O)N)NC(=O)C(=O)NC2[C@@H]3CCC[C@H]2C[NH+](C3)C4CC4 C67415081
Cc1c(sc(c1C(=O)N)NC(=O)/C=C/c2cccc3c2cccc3)C C01153626
CCC[C@H]1CCc2c(sc(c2C(=O)N)NC(=O)c3cccc(c3)C)C1 C00996212
CCC[C@@H]1CCc2c(sc(c2C(=O)N)NC(=O)[C@]3(CC3(Cl)Cl)C)C1 C02103252
CC(C)(C)[C@@H]1CCc2c(sc(c2C(=O)N)NC(=O)c3cccc(c3)F)C1 C02742476
CCC(C)(C)[C@@H]1CCc2c(sc(c2C(=O)N)NC(=O)CCl)C1 C05501467
c1ccc(cc1)C(=S)NC(=O)n2c(c3c4c(sc3nc2=S)CCCC4)N C06133200
c1cc(cc(c1)C(F)(F)F)CC(=O)Nc2c(c3c(s2)CCCC3)C(=O)N C06509499
c1cc(ccc1CCNC(=O)c2c(c3ccc(nc3s2)c4ccc(cc4)F)N)F C05660078
CC(=C)COc1ccc2c(c1)[C@@H]3C=CC[C@@H]3[C@@H](N2)c4ccc(cc4O)O C13640260
CC(=C)COc1ccc2c(c1)[C@H]3C=CC[C@H]3[C@@H](N2)c4ccc(cc4O)O C13640266
c1ccc(cc1)COc2ccc(cc2)[C@H]3[C@H]4CC=C[C@@H]4c5cc(ccc5N3)C(=O)N C14469530
c1ccc(c(c1)[C@H]2[C@H]3CC=C[C@@H]3c4cccc(c4N2)C(=O)NC5CCCCC5)O C14474140
c1ccc2cc(ccc2c1)[C@@H]3[C@H]4CC=C[C@@H]4c5cc(ccc5N3)S(=O)(=O)N C14475056
c1ccc(cc1)COc2ccccc2[C@@H]3[C@H]4CC=C[C@@H]4c5cc(ccc5N3)C(=O)N C14476356
CC(=O)Nc1ccc2c(c1)[C@@H]3C=CC[C@@H]3[C@@H](N2)c4c[nH]c5c4cccc5 C14544562
CC(=O)Nc1ccc2c(c1)[C@@H]3C=CC[C@H]3[C@@H](N2)c4c[nH]c5c4cccc5 C14544564
CC1CCN(CC1)C(=O)c2ccc3c(c2)[C@H]4C=CC[C@@H]4[C@H](N3)c5ccc(cc5O)O C20682342
Cc1cc(c(c(c1)C)[C@@H]2[C@@H]3CC=C[C@H]3c4cc(ccc4N2)S(=O)(=O)N)C C20691143
c1ccc(cc1)COc2ccccc2[C@@H]3[C@@H]4CC=C[C@H]4c5cccc(c5N3)C(=O)N C20710432
Cc1c(sc2c1c(nc(n2)CSc3ccc(cc3)Br)NN)C C22142763
Cc1cc(cc(c1C)S(=O)(=O)Nc2ccc(cc2F)Br)N C22151498
Cc1ccccc1[C@H]2C(=C(NC(=S)N2)C)C(=O)Nc3ccccc3F C26920078
Cc1cccc(c1)NC(=O)Nc2cccc(c2)c3cc4cc(ccc4[nH]3)F C33123692
Cc1cc(c(c(c1)C)NS(=O)(=O)c2ccc(cc2N)Br)C C37063578
Cc1ccc(c(c1)N)S(=O)(=O)Nc2ccc(cc2Br)C C37063630
CC(C)CCNS(=O)(=O)c1c(cc(cc1Br)Br)N C37063863
Cc1cc(ccc1Nc2ccc(c(n2)OCC3CC3)N)Br C37067282
C[C@@H](c1ccc(cc1)Cl)Nc2cc3c(cc2Br)[nH]c(=O)[nH]3 C37129772
Cc1ccc(cc1)[C@@H](C)Nc2cc3c(cc2Br)[nH]c(=O)[nH]3 C37129822
C[C@H](c1cccc(c1)F)Nc2cc3c(cc2Br)[nH]c(=O)[nH]3 C37129864
Cc1cc(ccc1N[C@@H](C)c2cccc(c2)S(=O)(=O)N)Br C37196941
c1cc(ccc1C(=O)c2c(c(c(s2)Nc3ccc(cc3)F)C#N)N)F C00803989
Cc1cc(ccc1NS(=O)(=O)c2cc(ccc2N)Br)F C37928958
Cc1cc(cc(c1NS(=O)(=O)C2CCCCC2)N)Br C38137139
Cc1c(cccc1S(=O)(=O)N[C@H](C)c2ccccc2Br)N C40316728
Cc1cccc(c1S(=O)(=O)N[C@H](C)c2cccc(c2)Br)N C40347109
c1ccc(cc1)C(=O)[C@@H]2[C@@H](NC(=S)N[C@@]2(C(F)(F)F)O)c3cccs3 C42652397
c1ccc(cc1)C(=O)[C@@H]2[C@H](NC(=S)N[C@@]2(C(F)(F)F)O)c3cccs3 C42652399
c1ccc2c(c1)c3c([nH]2)CC[C@@H](C3)NC(=O)Nc4cc(ccc4F)F C44923994
c1c(cc(cc1F)Br)C(=O)NNC(=S)NC2CCCCC2 C46768350
Cc1c(cc(cc1F)C(=O)N)NC(=O)/C=C\c2cccc3c2cccc3 C47381755
Cc1cc(c(c(c1)N)OCC(=O)Nc2cccc(c2)Br)C C50226148
Cc1cc(ccc1F)CNc2cc3c(cc2Br)[nH]c(=O)[nH]3 C50545453
CC[C@H](c1ccccc1)NS(=O)(=O)c2ccc(cc2N)Br C51626273
Cc1cc(cc(c1)[C@H](c2cc3c(cc2Br)[nH]c(=O)[nH]3)O)C C52094948
CC[C@@H](C)CNS(=O)(=O)c1c(cc(cc1Br)Br)N C54466539
C[C@@H](c1ccccc1C(F)(F)F)NC(=O)N[C@@H]2c3ccccc3C[C@@H]2O C57006016
Cc1cccc(c1C)NC(=S)NNC(=O)C23CC4CC(C2)CC(C4)C3 C06632353
c1cc(c(cc1I)c2nc([nH]n2)C3CCCCC3)N C62824380
Cc1ccc(s1)[C@@H](C)NC(=O)NC[C@@H](c2ccc3ccccc3c2)O C67632582
C[C@H]1CCc2c(sc(c2C(=O)N)Nc3nc4ccc(cc4s3)F)C1 C04137780
Cc1ccccc1NC(=O)C2=C(NC(=S)N[C@H]2c3ccccc3F)C C00708992
c1ccc2cc(ccc2c1)C(=O)Nc3c(c4c(s3)CCCCC4)C(=O)N C04176873
C[C@@]12CCC[C@H]1[C@@H]3CCC4=C/C(=N/NC(=O)N)/CC[C@@]4([C@@H]3CC2)C C05275726
CCc1cc2c(cc1/C(=N/NC(=O)N)/C)C(CCC2(C)C)(C)C C00314773
c1ccc(cc1)/C=N/NC(=O)c2cc(sc2N)c3ccccc3 C12340774
c1cc2c(cc1C#N)[C@H]3C=CC[C@H]3[C@@H](N2)c4ccc(cc4O)O C13639680
CC(C)/C(=N\NC(=O)N)/C=C\c1ccc(cc1)Br C17219131
C[C@@H](c1ccccc1Br)Nc2ccc3c(c2)[nH]c(=O)[nH]3 C20094911
c1cc(ccc1Nc2cc(cnc2N)C(F)(F)F)N3CCCC3 C20318490
Cc1c(cc(cc1Cl)S(=O)(=O)N[C@@H]2CCCC[C@@H]2C)N C21023818
c1ccc(c(c1)N)OCC(=O)Nc2cccc3c2CCCC3 C22238857
Cc1cccc(c1O)[C@H]2Nc3c(c4c(s3)C[C@@H](CC4)C)C(=N2)O C06451197
c1cc(ccc1CNc2cc3c(cc2Br)[nH]c(=O)[nH]3)Cl C35042199
Cc1cccc(c1S(=O)(=O)Nc2ccccc2Br)N C35346842
c1cc(c(cc1/C(=N/O)/N)F)Oc2ccc(cc2Cl)Cl C36887804
C1CCC(CC1)NC(=O)c2c(n(c(=S)s2)C3CCCCC3)N C13547198
CC[C@H](C)[C@@H](C)Nc1cc2c(cc1Br)[nH]c(=O)[nH]2 C37129704
c1cc(ccc1CS(=O)(=O)N)NC2CCCCCCC2 C37136997
C[C@H](c1ccc(cc1Cl)F)Nc2ccc3c(c2)[nH]c(=O)[nH]3 C37217059
Cc1c(cccc1S(=O)(=O)N)N[C@H]2C[C@@H](CC(C2)(C)C)C C37787833
c1ccc(c(c1)[C@@H]2CC[C@@]3(C2)[C@@H](CCCN3O)c4ccccc4O)O C39510450
c1cc2c(cc1N)cc(o2)C(=O)Nc3ccc(cc3F)Br C40297029
c1csc(c1N)C(=O)Nc2c(c3c(s2)CCCCC3)C#N C40311093
Cc1cc(ncc1N)NC(=O)c2cc3c(s2)CCCCC3 C41040553
COC(=O)c1ccc(c(c1)N)Nc2ccc(cc2F)Br C41080721
c1c2c(nc(c1C(=S)N)Nc3nc4c(s3)CCC4)CCC2 C43408910
Cc1ccc2c(c1)c3c([nH]2)CC[C@@H](C3)NC(=O)Nc4cccc(c4)F C44924274
Cc1cc(c(cc1C)S(=O)(=O)NC2(CCCCC2)C)N C45040605
c1cc(c(cc1F)Br)NNC(=O)NC2CCCCC2 C49269414
CSc1nc(cc(n1)Nc2ccc(cc2)Br)N C49467377
CC(C)(C)N1C=[NH+][C@H](C1=[NH2+])c2ccc(cc2)OC(F)(F)F C50122344
CC(C)(C)c1cc(cc(c1O)C(C)(C)C)CS(=O)(=O)N C50349981
Cc1ccc(c(c1)C)N(C)C(=O)c2cc(ccc2NN)Cl C51117176
CC(C)(C)c1cc(nc(n1)Cc2cccc(c2)Br)NN C51152853
Cc1c(cccc1S(=O)(=O)N[C@H](C)C2CCCCC2)N C52333369
Cc1ccc(cc1Nc2c(nccn2)C(=S)N)Br C54397484
c1cc(ccc1c2cc(n(n2)[C@H]3CCCCC[C@@H]3O)N)Cl C54600620
c1ccc(c(c1)Cc2nc3c(c(n2)NN)CCCC3)Br C55335963
Cc1cccc(c1C)NC(=O)N[C@@H](C)Cc2ccc(cc2)O C56519882
Cc1cccc(c1C)NC(=O)N[C@H](C)Cc2ccc(cc2)O C56519883
Cc1c(nnc(c1C(=S)N)Nc2cc(c(c(c2)F)F)F)C C61119994
c1ccc2c(c1)CCC[C@H]2OCc3c(ccc(n3)NN)Cl C61639954
c1cc(oc1/C=N/NC(=S)N)c2cc(cc(c2)Cl)Cl C08579006
Cc1cc2c(c(c1N)C)NC(=O)[C@@H](O2)c3ccc(cc3)C(C)C C62563867
CC[C@H]1CCCC[C@@H]1Oc2cc(ccc2/C(=N/O)/N)Cl C62789632
Cc1cc(cc(c1C)N)S(=O)(=O)NCC2CCC(CC2)C C63144694
Cc1cccc(c1)NC(=O)NC[C@@]2(CCCc3c2cccc3)O C66906699
Cc1ccc(c(c1)F)NC(=O)NC[C@@H](c2ccc3ccccc3c2)O C67487901
Cc1cc(ccc1NC(=O)NC[C@H](c2ccc3ccccc3c2)O)F C67537374
Cc1ccc(o1)[C@H]2C(=C(NC(=S)N2)C)C(=O)Nc3ccccc3 C00181966
CC1([C@H]2CC[C@@]1(C(=O)[C@@H]2/C(=N\NC(=O)N)/Cc3ccccc3)C)C C04701270
c1c(nc(nc1Cl)N/N=C/c2c(c(c(c(c2F)F)F)F)F)N C04947181
[H]/N=C\1/[C@H]([C@H](C(=C(S1)N)C#N)c2ccc(cc2)N(CC)CC)C#N C05321897
c1cc2=NC(=O)C(=c2cc1I)c3c(nc(s3)N)O C05649687
CC1(CC2=C([C@@H](c3c([nH]nc3O)N2)c4ccccc4F)C(=O)C1)C C12348642
Cc1c2c(c3c(c(sc3n1)C(=O)NC[C@H]4CCCO4)N)CCCC2 C09421872
Cc1cccc(c1)C(=O)Nc2ccc(cc2C(=O)N)N3CCCCC3 C14350648
c1cc(ccc1[C@@H]2C[C@@H](n3c(cc(n3)C(=O)N)N2)C(F)(F)F)Br C02755827
c1cc(c(c(c1)Cl)[C@H]2c3c([nH]nc3O)NC4=C2C(=O)CCC4)F C18195496
C/C(=N\NC(=O)N)/[C@@H]1CC[C@H]2[C@@]1(CC[C@@H]3[C@H]2CC[C@H]4[C@]3(CCC(=O)C4)C)C C19910785
Cc1cs/c(=N\S(=O)(=O)Cc2ccc(cc2)C(=S)N)/[nH]1 C21811218
c1cc2c(cc1c3csc(n3)N[C@@H]4C[C@H]5CC[C@@H]4C5)[nH]c(=O)[nH]2 C25069478
CC[C@@H]1CN(c2ccc(cc2O1)N)CC(=O)Nc3c(cccc3C)C C19756050
c1cc(sc1C(=O)Nc2cc3c(cc2N)OCCCO3)Br C36737949
c1ccc2c(c1)c(cc(=O)[nH]2)CS[C@@H]3NN[C@H](O3)C4CCCCC4 C39980873
Cc1cc2c(cc1C)NC(=O)/C(=C\C(=O)N[C@@H](C)c3ccccc3)/N2 C39988328
Cc1cc2c(c(c1C)Br)O[C@]3(N2)C=C(OC(=C3C#N)N)C C40545227
c1ccc2c(c1)cc([nH]c2=O)C(=O)NNc3c(c(c(c(c3F)F)F)F)F C42206514
C[C@@]12CC[C@H]3[C@@H]([C@H]1CC[C@@H]2C(=O)NC(C)(C)CO)CC[C@@H]4[C@]3(C=CC(=O)N4)C C44020369
c1ccc2c(c1)CC[C@H]2NC(=O)NNC(=O)Cc3ccc(cc3)Cl C45306298
C[C@H](c1ccc2c(c1)[nH]c(=O)[nH]2)NC(=O)/C=C/c3ccc(cc3)F C47534296
Cc1ccc(s1)/C=C\C(=O)N[C@H](C)c2ccc3c(c2)[nH]c(=O)[nH]3 C47534811
Cc1c(s/c(=N/S(=O)(=O)c2cc(cc(c2F)Cl)N)/[nH]1)C C49095916
c1cc(c(cc1Br)F)C(=O)NNC(=O)NC2CCCC2 C49430984
c1cc(c(cc1C(=O)NNC(=O)NC2CCCC2)F)Br C49458406
c1cc(c(cc1F)Br)C(=O)NNC(=O)NC2CCCC2 C49458453
c1cc(ccc1C(=S)N)S(=O)(=O)/N=c/2\[nH]c3c(s2)CCC3 C49547919
c1cc(c(cc1Br)S(=O)(=O)/N=c/2\[nH]c3c(s2)CCCC3)N C49554704
c1cc(ccc1[C@@H]2C[C@@H](Nc3n2nc(n3)N)c4ccc(cc4)Br)F C02447868
c1ccc2c(c1)cccc2[C@H]3C[C@@H](Nc4n3nc(n4)N)c5ccc(cc5)F C00803145
c1cc2c(cc1Br)cc(o2)c3ccc(c(n3)NN)C#N C51170475
c1ccc(cc1)NC(=O)C[C@H]2C(=O)c3c(c4ccccc4[nH]3)CCN2 C38571129
c1c(cc(c(c1C(=O)[O-])NC(=O)C[C@H]2CCC[NH2+]C2)Cl)Cl C54308491
CC(C)(C)c1c2c([nH]n1)OC(=C([C@@H]2c3cc(ccc3F)F)C#N)N C00472343
Cc1cccc(c1)[C@@H]2CCCN2C(=O)Nc3ccccc3CC(=O)N C56604878
Cc1ccc2c(c1)cc(o2)C(=O)Nc3cc(cc(c3C)F)C(=O)N C58352742
c1cc(cc(c1)NC(=O)N)C(=O)N2CCCc3c2cc(c(c3)F)F C58457056
Cc1cccc(c1NS(=O)(=O)c2c(cc(cc2C)C)C)C(=O)N C29403869
C[C@@H](c1ccc2c(c1)[nH]c(=O)[nH]2)NC(=O)c3ccc4ccccc4c3 C47557416
CCC1=NN([C@](C1)(c2ccc(cc2)Br)O)C(=O)c3ccccc3N C59489015
Cc1ccc(cc1)[C@@H]2C[C@H](n3c(nc(n3)N)N2)c4cccc(c4)Br C13132225
C[C@H]1C(=N[C@H](O1)c2ccccc2)CS[C@@H]3[NH+]=c4cc[nH+]cc4=[NH+]3 C63513590
c1ccc(cc1)[C@@H](C2CCCCC2)NC(=O)C3CCN(CC3)C(=O)N C63806202
C[C@@H]1Nc2ccc(cc2S1)NC(=O)c3c[nH]c(=S)n3c4ccc(cc4)F C64173539
Cc1c([nH]c2c1cc(cc2)CN/C=C/3\c4ccccc4C(=O)NC3=O)C C64937579
c1ccc2c(c1)CC[C@@H]2NC(=O)NCC(=O)Nc3cccc(c3)F C51268260
c1ccc2c(c1)CCc3cc4c(cc3N2)NC(=O)C[C@@H]4c5[nH]ccn5 C65396070
Cc1ccsc1CNC(=O)N[C@H](C)c2ccc3c(c2)CCC(=O)N3 C46986772
Cc1ccsc1C(=O)NNC(=O)N[C@H]2CCc3ccccc3C2 C67416307
C1COC2(O1)[C@H]3[C@H]4[C@H]5[C@@H]2C6=C([C@@H]3[C@@H]4[C@H]6C5)NNC(=S)N C03239321
c1ccc(cc1)c2ccccc2NCC(=O)NC(=O)N C11618888
c1ccc-2c(c1)Cc3c2ccc(c3)NCC(=O)NC(=O)N C20044755
c1cc(ccc1NC(=O)[C@@H]2C[C@H]3CC[C@@H]2C3)NC(=O)N C25884637
c1c(nc(nc1N)SC[C@H]2CCCCO2)N C08488057
c1cc(cc(c1)Cl)Nc2cc(=O)[nH]c(n2)N C16990706
CCCc1cc(=O)[nH]c(n1)Nc2ccc(cc2)N C19689646
CCC[C@H](C)Nc1cc2c(cc1N)c(=O)[nH]cn2 C35081882
c1cc(cc(c1)Nc2cc3c(cc2N)NC(=O)CC3)C#N C35341391
CSc1cccc(c1)Nc2cc3c(cc2N)c(=O)[nH]cn3 C35383125
C[C@H]([C@H]1CCCO1)Nc2cc3c(cc2N)CCC(=O)N3 C35734543
Cc1ccc(c(c1)N)NC(=O)Nc2cccc(c2)C#N C37064705
Cc1ccc(c(c1)N)S[C@H](C)C(=O)NC(=O)NC C37193176
c1cc(ccc1c2cc([nH]n2)[O-])NC3CC[NH2+]CC3 C38041115
c1ccc(c(c1)/C(=N\O)/N)NC(=O)c2c(cccc2F)F C40369046
C[C@H]1C[C@H]1C(=O)N[C@@H](C2CCCCC2)/C(=N/O)/N C40369656
C[C@H]1C[C@@H]1C(=O)NC2(CCCCCCC2)/C(=N/O)/N C40371519
C[C@@H]1C[C@@H]1C(=O)NC2(CCCCC2)/C(=N/O)/N C40372257
CC[C@@](C)(/C(=N/O)/N)NC(=O)c1ccc(cc1)F C40373563
c1ccc2c(c1)C[C@H](N(C2)C(=O)c3c(ccs3)N)C(=O)N C40396593
CC(C)c1ccc(cc1)Nc2c(c(=O)[nH]cn2)N C40706258
C[C@H](C(=O)N)[NH2+][C@]1(CCCc2c1cccc2)C(=O)[O-] C41805102
CC[C@@H]1CCCC[C@@H]1Oc2c(cc(cn2)N)C(=O)N C42139707
c1ccc2c(c1)CCC[C@@H]2Oc3c(cc(cn3)N)C(=O)N C42139761
c1cc2c(ccc(c2nc1)N)N3CCC(CC3)CC(=O)N C42427906
Cc1c(cccc1F)N[C@@H](C)C(=O)NC(=O)N C43321001
C[C@@H](C(C)C)NC(=O)C1(CCCCCC1)/C(=N/O)/N C44783032
C[C@H]1CCC[C@H]([C@@H]1C)NC(=O)C(C)(C)/C(=N/O)/N C44784291
Cc1ccc(c(c1)NC(=O)C2(CCCC2)/C(=N/O)/N)F C44784789
C[C@@H]1CCC[C@H](C1)NC(=O)C2(CCCCC2)/C(=N/O)/N C44784980
Cc1cc(ccc1NC(=O)N[C@@H](C)C2CC2)C(=O)N C45729297
C[C@H](C1CC1)NC(=O)Nc2cc(ccc2F)C(=O)N C47874608
Cc1c(cc(cc1F)C(=O)N)NC(=O)NCC=C C48488212
Cc1c(cc(cc1F)C(=O)N)NC(=O)NCC2CC2 C48488230
c1cc(cc(c1)NC(=O)N)NC(=O)CC(F)(F)F C49032624
Cc1ccc(o1)[C@@H](C)Nc2cc3c(cc2N)NC(=O)CC3 C49194076
CC(C)[C@H](C(=O)Nc1cccc(c1F)F)NC(=O)N C49413165
c1cc(c(nc1)NN)C(=O)NC23CC4CC(C2)CC(C4)C3 C51088747
c1ccc2c(c1)CC[C@@H](C2)NC(=O)c3ccc(nc3)NN C51634303
COc1c(ccc(n1)NC2(CCCC2)CO)N C53045157
C[C@@H](C/C(=N/O)/N)NC(=O)C1CCCCCC1 C53716195
C[C@@H](CNC(=O)C1CCCCCC1)/C(=N/O)/N C54155300
CCC(C)(C)C(=O)NC1(CCCC1)/C(=N/O)/N C54404291
CCc1ccc2c(c1)/C(=N\NC(=S)N)/C(=O)N2 C15015509
CCCC(=O)NC1(CCCCCC1)/C(=N/O)/N C40372889
c1ccc2c(c1)CC[C@H](C2)NC(=O)c3cccnc3NN C51634301
CN(c1ccc(cc1)C#N)c2cc(c(cc2F)N)C(=O)N C61984450
c1cc2c(cc1N)cc([nH]2)C(=O)NC[C@H]3CCCCO3 C62834448
c1cc2c(cc1N)sc(n2)N3CCCC[C@H]3C(=O)N C63104104
CC(C)(CNC(=O)Nc1cccc(c1)F)C(=O)N C65590349
Cc1ccccc1NC(=O)C2=C(NC(=S)N[C@@H]2c3ccccc3OC)C C00666695
CC(C)(C)c1ccc2c(c1)O[C@](O2)(C(Cl)(Cl)Cl)NC(=O)N C00824859
Cc1ccc(c(c1)C)NC(=O)C2=C(NC(=O)N[C@@H]2c3ccccc3)C C04679927
CC(C)(C)c1ccc2c(c1)O[C@@](O2)(C(Cl)(Cl)Cl)NC(=O)N C00824860
CC(C)(C)[C@H]1CCc2c(sc3c2c(=O)n(c(n3)NN)c4ccccc4)C1 C02279514
Cc1cccc(c1C)NC2=NNC(=CS2)c3ccc(cc3)NC(=O)C C03250439
C=C1[C@H]([C@@H](NC(=O)N1)c2ccsc2)C(=O)Nc3ccccc3Cl C03307229
c1cc(c(cc1/C=N/NC(=O)CC23CC4CC(C2)CC(C4)C3)O)O C07994909
CC1(CC2=C([C@H](c3c([nH]nc3O)N2)c4ccc(cc4)SC)C(=O)C1)C C12347477
Cc1cc(c2c(c1)c(cc(n2)N/N=C/c3ccc(c(c3)O)O)C)C C06831347
c1ccnc(c1)N/N=C/c2cc(c(c(c2O)Br)O)Br C05332385
Cc1c2ccccc2oc1C(=O)Nc3c(c4c(s3)C[C@@H](CC4)C)C(=O)N C14139556
CC(C)Oc1ccc(cc1)[C@@H]2[C@@H](C(=NC(=N2)N)O)c3ccccc3 C16884140
c1cc2c(cc1Cl)cc(o2)C(=O)Nc3c(c4c(s3)CCCC4)C(=O)N C19200418
CC[C@@H]1CN(c2cc(ccc2O1)N)CC(=O)Nc3cc(ccc3C)C C19756360
Cc1ccc(c(c1)NC(=O)CN2CC(Oc3c2cc(cc3)N)(C)C)C C19756364
Cc1ccc(cc1)NC(=O)[C@H](C)N2CC(Oc3c2ccc(c3)N)(C)C C19756694
C1CCC(=NNC(=O)c2c(c(c(c(n2)Cl)Cl)N)Cl)C1 C20885161
c1ccc\2c(c1)C(=N/C2=N\NC(=O)/C=C/c3ccc(cc3)Cl)N C31907790
Cc1cccc(c1)[C@@H]2c3c(nc(nc3NC4=C2C(=O)CC(C4)(C)C)SC)N C32655392
c1ccc2c(c1)c(c([nH]2)c3cccnc3)NC(=O)Nc4ccc(cc4F)F C33130722
c1cc(c(cc1Cl)Cl)N/N=C(\C(=S)N)/C(=O)N2CCCC2 C04476677
C[C@H](c1ccccc1)Nc2c(c(ncn2)N3CCc4c3cccc4)N C40687346
c1ccc2c(c1)CC[C@H]2NC(=O)Nc3cccc(c3)NC(=O)C4CC4 C44102320
c1cc(cc(c1)Br)CNc2ccc(c3c2non3)N C48817841
c1c(cc(c(c1Cl)S(=O)(=O)/N=c\2/[nH]c(cs2)C3CC3)Cl)N C49234449
c1ccc2c(c1)c(c[nH]2)CC(=O)Nc3ccc4c(c3)C5(CCCC5)C(=O)N4 C49741082
c1ccc(c(c1)[C@@H]2c3c([nH]nc3O)NC4=C2C(=O)c5c4cccc5)C(F)(F)F C12349285
Cc1ccc(cc1)[C@@H]2C[C@H](n3c(nc(n3)N)N2)c4ccc(cc4)F C00528095
c1ccc(cc1)[C@H]2C[C@H](Nc3n2nc(n3)N)c4ccc(cc4)Br C02472039
c1ccc(cc1)[C@@H]2C[C@H](n3c(nc(n3)N)N2)c4ccc(cc4)Cl C00530594
c1cc(ccc1OCc2nc(c3ccsc3n2)NN)Br C51148772
Cc1ccc(c(c1)NC(=O)NCC(=O)Nc2ccc(c(c2F)F)F)C C53960470
c1c(cc(c(c1Cl)NNC(=O)c2cc(c(=O)[nH]c2)Cl)Cl)Cl C54852006
CC(C)(C)c1c2c(n[nH]1)OC(=C([C@@H]2c3ccc4ccccc4c3)C#N)N C00483510
c1ccc(c(c1)C2=NN[C@@]3(S2)c4cc(ccc4NC3=O)Br)O C03100187
CNC(=O)Nc1cccc(c1)NC(=O)[C@H]2CCCC[C@H]2C(F)(F)F C56347026
Cc1cccc(c1NS(=O)(=O)c2c(c(cc(c2C)C)C)C)C(=O)N C26539164
Cc1c(cccc1NC(=O)C2c3ccccc3Oc4c2cccc4)C(=O)N C58787950
CC(C)(C)C(=O)N1CCC[C@@H]1C(=O)Nc2cc(c(c(c2)Cl)N)Cl C33219084
C[C@H](c1ccc2c(c1)[nH]c(=O)[nH]2)NC(=O)c3ccc4ccccc4c3 C47557417
C[C@@H](c1ccc2c(c1)CC(=O)N2)NC(=O)Nc3cc(ccc3F)Cl C47156597
c1cc(c(cc1[N+](=O)[O-])N)Nc2cc(ccc2Cl)Br C61691103
Cc\1ccc[nH]/c1=N\S(=O)(=O)c2cc(cc(c2Br)N)Cl C61881614
Cc1ccc(cc1)[C@H]2C[C@H](n3c(nc(n3)N)N2)c4ccc(cc4)C C13131313
Cc1cc(c(cc1C)/C=C/C(=O)Nc2cccc(c2C)S(=O)(=O)N)C C53546093
C[C@H](c1ccccc1Cl)NC(=O)Nc2cc(c[nH]c2=O)C(F)(F)F C66402984
c1ccc2c(c1)CCC[C@@]2(CNC(=O)Nc3ccc(cc3)CC#N)O C66951896
Cc1ccc(cc1)[C@@H](C)NC(=O)NNC(=O)c2c(ccs2)C C67061092
Cc1ccccc1NC(=O)NNC(=O)[C@@H]2C[C@@H]2c3cccc(c3)F C67638033
Cc1ccccc1NC(=O)c2cccc(c2)NC(=O)[C@H]3CCCC[C@@H]3C(=O)[O-] C04503167
CCCc1cc(cs1)C(=O)NNC(=O)[C@H]2CC(=C(C[C@@H]2C(=O)[O-])C)C C02737996
CC(C)(C)c1ccc(cc1)C(=O)NC(=S)Nc2cc(ccc2[O-])[N+](=O)[O-] C06349220
c1cc(ccc1/C=C/C(=O)NC(=S)Nc2cc(ccc2[O-])[N+](=O)[O-])F C00793229
C[C@H](c1ccccc1)NC(=O)c2ccccc2NC(=O)c3ccccc3C(=O)[O-] C08535288
c1ccc(c(c1)/C=N/NC(=O)CSc2[nH]c3ccccc3n2)C(=O)[O-] C00863782
Cc1cc(cc(c1C)S(=O)(=O)NNC(=O)C2CCCCC2)C(=O)[O-] C13078856
c1cc(ccc1C(=O)[O-])OCC(=O)NC(=O)NC23CC4CC(C2)CC(C4)C3 C13412643
Cc1c2ccccc2oc1C(=O)NNC(=O)C[C@@](C)(c3ccccc3)C(=O)[O-] C16481682
CCc1c(sc(c1C(=O)Nc2ccccc2)NC(=O)[C@@H]3CC=CC[C@H]3C(=O)[O-])C C17089199
CCCCCCC(=O)Nc1ccc2c(c1)nc3c(n2)c(=O)[nH]c(n3)[S-] C20151896
c1ccc(c(c1)NC(=O)c2cccs2)NC(=O)[C@H]3CCCC[C@@H]3C(=O)[O-] C21004857
c1ccc(cc1)C2(C[C@H]2C(=O)NNC(=O)c3ccccc3C(=O)[O-])c4ccccc4 C22017765
c1ccc(cc1)c2c(nc(nn2)SCC(=O)NNc3ccccc3)[O-] C32520900
c1ccc(cc1)c2c[nH]c3c2nc(=O)n(c3[O-])CC(=O)NC4CCCCCC4 C33037992
c1ccc(c(c1)COc2ccccc2/C=N\Nc3[nH]c(nn3)[S-])Cl C35657501
c1ccc(cc1)Cc2c(nc(nn2)NCCc3c[nH]c4c3cc(cc4)F)[O-] C13629997
C=C1C=C(N2[C@H](N=C(N=C2N1)NC[C@@H]3CCCO3)c4ccc(cc4)Cl)[O-] C20392518
c1cc(ccc1/N=N/c2c(nn3c2nc4c(c3[O-])CCC4)N)Cl C04649618
CC1=C([C@H](C(=C(N1)[S-])C#N)c2ccc(c(c2)OC)OC)C(=O)Nc3ccccc3 C39326869
C[C@@H](/C(=N/C1=NN[C@H](S1)C(F)(F)F)/[O-])Sc2[nH]c3ccccc3n2 C39773613
c1cc2c(cc1NS(=O)(=O)c3ccc4c(c3)oc(=O)[nH]4)sc(n2)[S-] C41594444
Cc1c(c(nc(n1)n2c(cc(n2)c3cccs3)N)[O-])Cc4ccccc4 C43962462
Cc1ccc2c(c1)cc([nH]2)C[C@H](C(=O)[O-])NC(=O)OC(C)(C)C C44319979
c1ccc2c(c1)-c3ccccc3C2COC(=O)Nc4c5cc(ccc5[nH]c4C(=O)[O-])F C44909952
c1ccc(cc1)n2cc(c(n2)C(=O)N/N=C/c3c[nH]c4c3cccc4)[O-] C08529661
c1cc(oc1)C(=O)Nc2ccc(s2)/C(=C(\C#N)/C(=O)NC3CCCC3)/[O-] C51652127
c1ccc(cc1)n2c(c3c(c(nc(n3)c4c(cccc4Cl)F)[O-])nc2=O)N C05595109
c1cc(cc(c1)N/N=C\2/c3cccc(c3NC2=O)C(F)(F)F)C(=O)[O-] C13268987
c1ccc2c(c1)c(c[nH]2)/C=N/c3ccccc3c4c([nH]c(=S)nn4)[O-] C54363757
C[C@](CC(=O)N=c1[nH]c2ccccc2[nH]1)(c3ccccc3)C(=O)[O-] C54500196
c1ccc(cc1)CC(=O)Nc2cc(ccc2F)NC(=O)[C@@H]3CC=CC[C@@H]3C(=O)[O-] C55150310
c1ccc(cc1)CC(=O)Nc2cc(ccc2F)NC(=O)[C@H]3CC=CC[C@@H]3C(=O)[O-] C55150312
Cc1c2c(ncnc2sc1C(=O)[O-])NCC3(CCCCC3)O C55325521
Cc1ccc(cc1)C(=O)/N=C(\Nc2[nH]c3c(c(=O)n2)CCCC3)/[N-]c4cccc(c4)C C13689458
c1cc(cc(c1)F)/C=N/NC(=O)c2c(=O)c3cc(ccc3[nH]c2[O-])Br C05446480
c1ccc(cc1)C(=O)Nc2cccc(c2)C(=O)NCC3CCC(CC3)C(=O)[O-] C58836925
c1cc(c(cc1[C@H]2[C@H]3CC=C[C@@H]3c4cc(ccc4N2)C(=O)[O-])[N+](=O)[O-])O C27571979
c1ccc(cc1)/C=C/C(=O)Nc2cccc(c2)C(=O)Nc3ccccc3C(=O)[O-] C59435056
c1ccc(cc1)c2c(=O)[nH]c(nc2[O-])SCC(=O)Nc3ccc(cc3)F C59941891
c1cc(oc1)CNC(=O)Nc2ccc(cc2C(=O)[O-])I C62824577
c1cc(sc1)c2ccc(c(=O)[nH]2)/C(=C(/C#N)\C(=O)NC3CCCC3)/[O-] C64101776
CCCN1c2ccccc2[C@@H](C(=C1[O-])C(=O)/N=c/3\[nH]c4ccccc4s3)O C64165536
Cc1ccc(cc1[N-]S(=O)(=O)C)N[C@H](C)C(=O)NC2(CCCCC2)C#N C64409886
c1ccc(cc1)CNc2nc3nc(cc(n3n2)[O-])CNc4ccccc4 C35476616
c1ccc(c(c1)NCc2cc(n3c(n2)nc(n3)NCc4ccc(cc4)Cl)[O-])F C65322863
Cc1ccc(cc1)CNc2nc3nc(cc(n3n2)[O-])CNc4cccc(c4)C C65322919
Cc1c(c2ccccc2[nH]1)/C(=C(/C#N)\C(=O)/C=C\c3ccc(cc3)C(=O)NC)/[O-] C66504521
Cc1cccc(c1)C(=O)NNC(=O)c2ccc3c(c2)nc(n(c3=O)CC=C)[S-] C67189847
Cc1cccc(c1C)/N=C\2/N[C@H](N3C(=CC(=C)NC3=N2)[O-])c4ccccc4OC C36542248
C[C@H]1CC[C@@H](C2=C1[C@@H]([C@@H](C(=O)N2)C(=O)N)c3ccc(cc3)N(C)C)C(C)C C03912107
CC(C)c1c(c2c(c(c1O)O)[C@]3(CCCC([C@H]3C(=O)C2=O)(C)C)C)O C01576670
Cc1cc2c(cc1C)NC(=O)[C@H](N2)CC(=O)N[C@H](C)c3ccccc3 C00079083
c1ccc(cc1)c2c3cc(ccc3[nH]c(=O)c2Sc4nnc(s4)N)Cl C01423838
Cc1ccc(c(c1)C)NC(=O)C2=C(NC(=S)N[C@@H]2c3ccc(cc3)C#N)C C01078814
CC1(Cc2c(sc3c2c(nc(n3)SCc4ccccc4)NN)CO1)C C05068793
C/C(=N\NC(=O)N)/[C@H]1CC[C@H]2[C@@]1(CC[C@@H]3[C@@H]2CC[C@@H]4[C@@]3(CCC(=O)C4)C)C C05222189
C=C1[C@@H]([C@H](NC(=O)N1)c2ccccc2)C(=O)Nc3ccccc3C(F)(F)F C02649152
Cc1cc(c(c(c1)C)[C@H]2[C@@H](C(=C)NC(=O)N2)C(=O)Nc3ccccc3)C C03276863
CC1=C([C@@H](NC(=O)N1)c2ccccc2)C(=O)Nc3ccccc3C(F)(F)F C07141151
c1ccc2c(c1)c(c[nH]2)/C=N/NC(=O)C3(c4ccccc4-c5c3cccc5)O C00861675
Cc1ccc2c(cc(nc2c1)S[C@H](C(C)C)C(=O)NC(=O)N)C C08721158
C[C@H]1CCc2c(sc3c2c(ncn3)N[C@@H](C)[C@@H](c4ccc(cc4)O)O)C1 C09114087
CC1(CC2=C([C@@H](Nc3c(cccn3)N2)c4c[nH]c5c4cccc5)C(=O)C1)C C18244365
c1cc2c(c(c1)OC[C@H]3CCCO3)N[C@@H]([C@H]4[C@H]2C=CC4)c5ccc(cc5O)O C20682328
c1ccc(cc1)c2c3c(nc(=O)[nH]2)Nc4ccccc4N[C@@H]3c5ccccc5 C28629259
c1ccc(cc1)N/C(=C\2/[C@@H]3c4ccccc4O[C@@]5([C@@H]3CCCC5)[NH2+]CC2=O)/[O-] C34858534
c1ccc2c(c1)c(c[nH]2)CC(=O)NC3=NN[C@@H](S3)C4CCCCC4 C39160066
C[C@@H](c1ccc(cc1)F)[NH+]2[C@@H](NN[C@@H]2[S-])[C@@H]3C=C(N=N3)c4ccccc4 C39246154
C/C(=N\O)/[C@]1(CC[C@@H]2[C@]1(CC[C@@H]3[C@@H]2CCC4=C/C(=N/O)/CC[C@@]34C)C)O C39932712
c1nc(c(c(n1)N2CCCCCC2)N)NC34CC5CC(C3)CC(C5)C4 C40725435
C[C@@H]1CCCCN1c2c(c(ncn2)NC34CC5CC(C3)CC(C5)C4)N C40731820
C[C@]12C[C@H](CC(C1)(C)C)N(C2)c3c(c(ncn3)Nc4ccc(c(c4)F)F)N C40735354
Cc1cc(ccc1NC(=O)N[C@H](c2[nH]c3ccccc3n2)C(C)C)F C43420910
c1ccc2cc(ccc2c1)CC(=O)NNC(=O)N[C@H]3CCc4c3cccc4 C45304722
Cc1ccccc1NC(=O)NNC(=O)c2cccc(c2)C(F)(F)F C45884339
Cc1ccc(cc1NCC(=O)NC(=O)NC(C)(C)C)Br C48658326
CCc1ccc(cc1)[C@@H]2C[C@H](n3c(nc(n3)N)N2)c4cccc5c4cccc5 C04685333
CC(C)(C)c1ccc(cc1)[C@@H]2c3c([nH]nc3OC(=C2C#N)N)C(C)(C)C C04426997
c1ccc(cc1)[C@H]2C[C@@H](n3c(nc(n3)N)N2)c4cccc(c4)Cl C00530648
Cc1ccc(cc1)SCc2c3c(n[nH]2)OC(=C([C@H]3C4CCCCC4)C#N)N C00804040
CCCc1c2c([nH]n1)OC(=C([C@H]2c3ccc(cc3)c4ccccc4)C#N)N C04613400
c1ccc(cc1)c2cc(sc2)[C@@H]3NC(=Nc4n3c5ccccc5n4)N C54426073
C[C@@H](c1ccc2c(c1)CCCC2)NC(=O)NNC(=O)c3ccc(cc3)F C09732840
c1ccc2cc(ccc2c1)CC(=O)NNC(=O)Nc3ccc(cc3F)F C56324581
CNC(=O)Nc1cccc(c1)NC(=O)[C@@H]2CCCC[C@H]2C(F)(F)F C56347025
Cc1cc(ccc1C(=O)N[C@@H](C)c2ccc3c(c2)[nH]c(=O)[nH]3)Br C58386207
C/C(=N/N=c\1/[nH]c(cs1)c2ccccc2)/c3ccc(cc3O)O C07350198
c1cc(cc(c1)F)NC(=O)NCC(=O)Nc2ccc(cc2)Br C47324344
CC1=C([C@H](NC(=S)N1)c2ccccc2)C(=O)N/N=C/c3ccc(cc3)F C59384618
Cc1ccccc1N/C(=N/c2nc(cc(n2)c3ccccc3)C)/N C59487988
c1cc2c(cc1Cl)cc([nH]2)C(=O)N3CCCC[C@H]3CC(=O)N C60291850
c1ccc2c(c1)C[C@@H](N(C2)CC(=O)NC3CCCCCCC3)C(=O)N C60942651
CCc1ccc(cc1)[C@@H]2C[C@H](n3c(nc(n3)N)N2)c4ccc(cc4)C C13132348
CC(C)(C)[C@@H]1CCc2c(sc3c2C(=N[C@H](N3)c4cccc(c4O)OC)O)C1 C03647368
CCc1ccc(cc1)[C@H]2C[C@H](Nc3n2nc(n3)N)c4ccccc4 C13132137
c1cc(ccc1C2(CCCC2)C(=O)NNC(=O)NC3CCCC3)Cl C65920480
C[C@H](c1ccc2ccccc2c1)NC(=O)Nc3cc(c[nH]c3=O)C(F)(F)F C66402574
c1ccc2c(c1)CCC[C@@]2(CNC(=O)Nc3ccccc3N4CCCC4)O C66951794
Cc1cccc(c1)C(=O)NNC(=O)N[C@@H](C)c2ccc3ccccc3c2 C67102981
CC/C(=N\NC(=O)N)/C[C@H](c1ccccc1)c2c(c3ccccc3oc2=O)O C04579354
c1ccc(cc1)c2csc3c2c(=O)[nH]c(n3)SCC(=O)Nc4ccccc4C(=O)N C02613993
c1cc(cc(c1)NC(=O)N)C(=O)OCC(=O)NC23CC4CC(C2)CC(C4)C3 C07690971
c1ccc(cc1)Oc2cccc(c2)[C@H](CC(=O)Nc3cc(ccc3F)Cl)NC(=O)N C09170537
Cc1ccccc1Nc2nc(nc(n2)N)CS[C@@H](C)C(=O)Nc3c(cccc3C)C C15495527
Cc1ccccc1Nc2nnc(s2)S[C@@H](C)C(=O)Nc3c(ccs3)C(=O)N C15809887
c1ccc2c(c1)[nH]c(n2)/C(=C\c3cccc(c3)[N+](=O)[O-])/NC(=O)c4ccc(cc4)N C17190742
C[C@@H]1CCc2c(sc3c2c(=O)n(c(n3)SCc4nc(nc(n4)N)N)CC(C)C)C1 C17721101
CC[C@@H](C)[C@H](C(=O)Nc1ccc(cc1)c2nc3ccccc3n2C(F)F)NC(=O)N C21142914
C[C@H](CCC(=O)NNCC(=O)Nc1nc2c(s1)CCCCCCCCCC2)O C22507898
CC(C)[C@H](C(=O)NNC(=O)C12CC3CC(C1)CC(C3)C2)NC(=O)Nc4ccccc4 C25336412
Cc1ccc(c(c1)C)NC(=O)NC(=O)[C@@H](C)Nc2ccc(cc2)NC(=O)C(C)C C29567041
Cc1ccccc1NC(=O)[C@H](C)Nc2ccc(cc2)NC(=O)NC[C@H]3CCCO3 C29718226
Cc1cccc(c1)NC(=O)[C@@H](C)Nc2ccc(cc2)NC(=O)NCc3ccco3 C29719742
c1ccc(cc1)c2c(c(n(n2)c3ccccc3)N)NC(=O)NCc4cccc(c4)F C34785401
c1cc(ccc1c2c(c(n(n2)c3ccc(cc3)F)N)NC(=O)NC[C@@H]4CCCO4)Cl C34785637
CC[C@@H](C)NC(=O)Nc1c(nn(c1N)c2ccc(cc2)C(F)(F)F)c3ccccc3 C35868112
C[C@@H](C(=O)NC(=O)NC1CCCCC1)Sc2nc(c3c4c(sc3n2)CCCC4)N C22616937
Cc1ccc(cc1)CNc2nc(c(c(n2)Nc3cccc(c3)F)[N+](=O)[O-])N C05033151
c1ccc(cc1)C2=C[C@@H](N=N2)[C@@H]3NN[C@@H](N3N)SCC(=O)c4ccc5ccccc5c4 C38752612
COc1ccc(cc1)C2=C[C@H](N=N2)[C@@H]3NN[C@@H](N3N)SCc4cccc5c4cccc5 C39021363
Cc1ccccc1CN2[C@H](C(=C(N2)C)NC(=O)C(=O)NCCc3c[nH]c4c3cccc4)C C39272398
C[C@@]12CCCC([C@@H]1CC[C@@]([C@@H]2CC(=O)NNC(=O)Nc3ccccc3)(C)O)(C)C C06050233
Cc1cccc(c1C)NC(=O)c2c(c\3c(o2)CC(C/C3=N\NC(=S)N)(C)C)C C39856096
Cc1c\2c(oc1C(=O)Nc3ccccc3Cl)CC(C/C2=N\NC(=S)N)(C)C C39856176
Cc1ccccc1NC(=O)[C@H]2CC(=O)Nc3c2c(=O)[nH]c(n3)Nc4ccc(cc4)Cl C40399166
Cc1ccc(cc1)C(=O)NNc2c(c(ncn2)Oc3ccc(cc3)C(C)C)N C40727449
c1cc(ccc1C(F)(F)F)Nc2c(c(ncn2)Nc3ccc(cn3)Cl)N C40779570
c1cc(c(cc1F)F)Nc2c(c(ncn2)Nc3c(cc(cn3)C(F)(F)F)Cl)N C40800295
c1cc(cc(c1)NC(=O)NCCNC(=O)Nc2cccc(c2)C(F)(F)F)C(F)(F)F C43191235
CC(C)(C)[C@@H]1CC=C2[C@@H](C1)[C@H](C(=C(C2(C#N)C#N)N)C#N)c3ccc(cc3)OCC(=O)N C43919741
CCC(=O)Nc1cccc(c1)NC(=O)NCCNc2nc3ccccc3s2 C44103929
Cc1ccccc1NC(=O)NNC(=O)N[C@@H](C)c2ccc(cc2)OC(C)C C46067102
CC(C)C(=O)Nc1cccc(c1)NC(=O)CCNC(=O)NC23CC4CC(C2)CC(C4)C3 C46864399
CC(C)c1cs/c(=N\S(=O)(=O)c2cc(cnc2NN)Br)/[nH]1 C49238149
c1ccc2c(c1)c(ccc2Oc3ccnc4c3[nH]c(=O)[nH]4)NC(=O)Nc5cccc(c5)F C40975766
Cc1ccc(cc1)[C@H](c2cccs2)N[C@H](C)C(=O)Nc3ccc4c(c3)[nH]c(=O)[nH]4 C25049045
CC[C@@H](C)NC(=O)CCNC(=O)NNC(=O)c1cc2c(s1)CCCCCC2 C56917075
Cc1ccccc1NC(=O)NNC(=O)NCCCN(C)c2ccccc2F C57246361
Cc1c2c(n(n1)c3ccccc3)OC(=C([C@@H]2c4ccc(cc4)C(C)C)C(=O)N)N C58903523
Cc1ccc(cc1NC(=O)c2ccccc2)C(=O)NNC(=O)NCCC(C)C C65134112
CCOC(=O)Nc1cccc(c1C)NC(=O)NCc2ccc3c(c2)c(c([nH]3)C)C C65466164
c1cc2c(cc1NC(=O)NNC(=O)CC34CC5CC(C3)CC(C5)C4)C(=O)NC2=O C65772246
C=CCNC(=O)Nc1ccc(cc1)NC(=O)Nc2ccc3c(c2)ccc(=O)o3 C65786991
Cc1ccc(c(c1)C)CCNC(=O)Nc2cc(ccc2N3CCCCC3)C(=O)N C65829132
c1ccc2c(c1)CCC[C@]2(CNC(=O)Nc3cccc(c3)NC(=O)C4CC4)O C66952031
CC[C@@H](c1[nH]c2ccccc2n1)NC(=O)NNC(=O)c3c(c4ccccc4o3)C C67040153
C[C@H](c1ccc(cc1)NC(=O)C2CC2)NC(=O)NNC(=O)CC3CCCCC3 C67103651
C[C@H](CC(=O)N[C@H](C)c1cccc(c1)S(=O)(=O)N)NC(=O)C2CCCCC2 C67105628
CC(C)[C@@H](c1[nH]c2ccccc2n1)NC(=O)NNC(=O)CC3CCCCC3 C67381617
COC(=O)[C@@H](Cc1cccnc1)NC(=O)[C@@H]2CN(CCN2C(=O)NC3CCCCC3)C(=O)c4cccc(c4)F C04147966
CCOC(=O)C1=c2n(c(=O)/c(=C/c3ccccc3OC)/s2)C(=C([C@H]1c4ccccc4OC)C(=O)OC)N C00860075
COC(=O)[C@@H](Cc1c[nH]c2c1cccc2)NC(=O)[C@H]3CN(CCN3S(=O)(=O)c4ccccc4)C(=O)c5cccc(c5)F C04200775
CC1CCN(CC1)S(=O)(=O)c2ccc(cc2)C(=O)Nc3c(c4c(s3)CN(CC4)C(=O)C)C(=O)NC C08920976
CCN(CC)S(=O)(=O)c1ccc(cc1)C(=O)Nc2c(c3c(s2)CCCCC3)C(=O)NC(=O)OC C09298378
C[C@@H]1CCc2c(sc(c2C(=O)NC(=O)OC)NC(=O)C3CCN(CC3)S(=O)(=O)c4cccs4)C1 C09504962
Cc1ccc(cc1)N2C[C@@H](CC2=O)C(=O)Nc3c4ccccc4oc3C(=O)Nc5ccc(c(c5)OC)OC C10246764
C[C@@H]1CCc2c(sc(c2C(=O)NC(=O)OC)NC(=O)[C@H]3CCCCN3S(=O)(=O)c4cccs4)C1 C10785864
Cc1ccc(cc1C)N2C[C@H](CC2=O)C(=O)Nc3cc(nn3c4[nH]c(=O)c5c(n4)CCC5)c6cccs6 C11855842
CC(C)c1cc(=O)[nH]c(n1)n2c(cc(n2)c3ccco3)NC(=O)C[C@H]4CSc5n4c(=O)c6c(n5)CCC6 C12008003
CCN(CC)S(=O)(=O)c1ccc(cc1)C(=O)Nc2cc(nn2c3[nH]c(=O)c4c(n3)CCC4)c5ccco5 C12009929
C[C@H]1CCc2c(sc(c2C(=O)NC(=O)OC)NC(=O)[C@@H]3CCCN3S(=O)(=O)c4cccs4)C1 C12465551
COc1ccc(cc1OC)/C=C/C(=O)NC(=S)Nc2ccc(cc2)S(=O)(=O)N3CCc4c3cccc4 C12500657
CCC1=C(C(=Nc2ccccc2N1)NC(=O)[C@@H]3Cc4ccccc4CN3S(=O)(=O)CC)C(=O)OCC C12529609
Cn1c(c(c(=O)n(c1=O)C)C(=O)COC(=O)c2ccc(cc2)N3C(=O)c4cccc5c4c(ccc5)C3=O)N C02630464
Cc1c(c(=O)n(n1C)c2ccccc2)NC(=O)COC(=O)CN3C(=O)[C@@]4(C[C@H](CC(C4)(C)C)C)NC3=O C12595474
Cc1ccccc1OC[C@H](Cn2c3c(=O)[nH]c(=O)n(c3nc2SCC(=O)c4ccc(cc4)Cl)C)O C00863238
Cc1cccn2c1nc(c(c2=O)/C=C\3/C(=O)N(C(=S)S3)C[C@@H]4CCCO4)NC[C@@H](c5ccccc5)O C13811292
CCOc1cc(c(cc1OCC(=O)N)Br)/C=c\2/c(=O)n3c(=NC(=C(C3)C(=O)OC)C)s2 C13915277
C[C@H]1[C@@H]2[C@H](C(=O)N(C2=O)c3ccc(cc3)NC(=O)C)[C@]4(N1)c5ccccc5N(C4=O)CCBr C15319894
c1ccc(cc1)C[C@@H](C(=O)N2CCN(CC2)C3CCCC3)NS(=O)(=O)c4ccc5c(c4)CCC(=O)N5 C20286514
c1ccc2c(c1)OC[C@@H](O2)CNC(=O)c3ccc(cc3)NC(=S)N4C[C@H]5C[C@@H](C4)c6cccc(=O)n6C5 C20683213
CC(=O)N[C@@H]1CCc2cc(c(c(c2-c3c1cc(/c(=N/CCC[NH+]4CCN(CC4)C)/cc3)[O-])OC)OC)OC C22802733
Cc1ccc2nc(c(c(=O)n2c1)/C=C/3\C(=O)N(C(=S)S3)C[C@H]4CCCO4)N5CCC(CC5)C(=O)N C33446183
[H]/N=c\1/c(=C/c2cc(n(c2C)c3cc(ccc3OC)Cl)C)/c(=O)nc-4s/c(=C/C(=O)N5CCCC5)/[nH]n14 C33694394
CN1C2=C([C@@H](NC1=O)c3cccc(c3)[N+](=O)[O-])C(=O)N(C2)[C@@H](Cc4ccccc4)C(=O)NC[C@@H]5CCCO5 C35965114
CC(C)C[C@H](C(=O)NCc1cccnc1)N2CC3=C(C2=O)[C@@H](NC(=O)N3C)c4ccccc4C(F)(F)F C35966830
C[C@@H]1CCC[C@H]([C@@H]1C)NC(=O)[C@@H]2[C@@]34C=C[C@@H](O3)[C@@H]([C@@H]4C(=O)N2CCOC)C(=O)Nc5cccc(c5)Cl C36066187
c1cc(cc(c1)Br)/C=C\2/C(=O)N(C(=S)S2)CCC(=O)Nc3cc(ccc3O)[N+](=O)[O-] C36559448
Cc1ccc(cc1)S(=O)(=O)CNC(=O)[C@@H](c2ccco2)N(Cc3ccc(o3)C)C(=O)[C@@H]4CCC(=O)N4 C36601176
Cc1cccc2c1oc(cc2=O)C(=O)Nc3c(c4c(s3)C[C@@H](CC4)C)C(=O)N[C@@H]5CCS(=O)(=O)C5 C38644086
CCC[C@@]12CN(C[C@H]1C(=O)NC(=O)N2)C(=O)/C=C/c3cn(c4c3cccc4)S(=O)(=O)c5ccc(cc5)C C39195376
COC(=O)[C@@H](Cc1c[nH]c2c1cccc2)NC(=O)C(=O)[C@@H]3CN(c4c3cccc4)CC(=O)N5CCCCC5 C39701901
c1ccc(c(c1)CN2C(=O)/C(=C\c3c(nc4ccccn4c3=O)NCCOCCO)/SC2=S)Cl C39729296
CCOC(=O)c1ccc(cc1)N2[C@@H](c3c(=O)c4cc(ccc4oc3C2=O)F)c5ccc(cc5)OCC(=O)N C39877109
CCN(CC)C(=O)COc1ccc(cc1OC)[C@H]2C(=C(Nc3n2ncn3)C)C(=O)Nc4ccc(cc4C)C C40924068
Cc1cccc(c1C)NC(=O)C2=C(Nc3ncnn3[C@H]2c4ccc(c(c4)OC)OCC(=O)N5CCCCC5)C C41023648
CSCC[C@]1([C@H]2[C@@H]([C@@H]([NH2+]1)c3cc(ccc3[N+](=O)[O-])Cl)C(=O)N(C2=O)CCc4ccccn4)C(=O)[O-] C43218312
CCCOc1ccc(cc1)[C@H]2[C@H]3[C@@H](C(=O)N(C3=O)c4ccc(cc4)C(=O)C)[C@@]([NH2+]2)(Cc5ccccc5)C(=O)[O-] C43221103
CC[C@@H](C)[C@]1([C@@H]2[C@@H]([C@@H]([NH2+]1)c3cccc(c3OCc4ccccc4)OC)C(=O)N(C2=O)C5CCCCC5)C(=O)[O-] C43221580
c1cc(cc(c1)C(F)(F)F)C(=O)N2CCN(C[C@H]2C(=O)NC[C@@H]3CCCO3)C(=O)Nc4ccc(cc4)F C43260497
Cc1c(cc(n1Cc2ccccc2C(F)(F)F)C(=O)CN3CCN(CC3)C(=O)c4ccccn4)C(=O)N C43260950
C[C@@]12CC/C(=N/OCC(=O)N3C[C@H](C[C@@H]3C(=O)OC)O)/C=C1CC[C@@H]4[C@@H]2CC[C@@]5([C@@H]4CC[C@]5(C#C)O)C C43741417
Cc1ccc(cc1N2CCCC2=O)NC(=O)C(=O)NCCc3csc4n3nc(n4)c5ccccc5F C49504889
COc1cc2c(cc1OC)[C@H](N(CC2)C(=O)CN3C(=O)[C@@H](NC3=O)Cc4c[nH]c5c4cccc5)c6ccccc6 C02639032
Cc1ccc(cc1)N2C(=O)/C(=C/c3ccc(cc3)C(C)C)/N=C2SCC(=O)c4c(n(c(=O)n(c4=O)C)C)N C03330678
c1cc(c(cc1C(=O)NC(=S)Nc2cc(ccc2N3CCCC3)C(F)(F)F)[N+](=O)[O-])N4CCOCC4 C59331653
[H]/N=c\1/c(=C/c2cc(n(c2C)c3ccc4ccccc4c3)C)/c(=O)nc-5s/c(=C/C(=O)N6CCCCC6)/[nH]n15 C41083757
C[C@@H]1c2ccc(cc2OC(=O)[C@@H]1Cc3ccccc3)OCC(=O)N[C@@H](CC4=c5ccccc5=[NH+]C4)C(=O)[O-] C63350560
Cc1c2cc3c4c(oc3c(c2oc(=O)c1CC(=O)N[C@@H](CC5=c6ccccc6=[NH+]C5)C(=O)[O-])C)CCCC4 C63351360
CC(C)Cn1c(c(c(=O)n(c1=O)C)C(=O)COC(=O)c2ccc(cc2)S(=O)(=O)N3CCCCCC3)N C02656533
c1cc(oc1)CNS(=O)(=O)c2ccc(cc2)NC(=O)CN3C(=O)/C(=C/c4ccc(cc4)F)/SC3=O C03166858
c1ccc(cc1)Oc2ccc(cc2)NC(=O)O[C@@H]3CO[C@H]4[C@@H]3OC[C@@H]4NS(=O)(=O)c5cccc6c5nccc6 C04235543
c1ccc(cc1)[C@@H]2CN(C(=S)N2)CC(=O)N(C3CC3)C4(CCSCC4)C(=O)Nc5ccc(cc5)N6CCOCC6 C08695960
C[C@H]1CCc2c(sc(c2C(=O)N[C@H]3CCS(=O)(=O)C3)NC(=O)c4c(cnc(n4)SC)Cl)C1 C08868295
CCOC(=O)NC(=O)c1c2c(sc1NC(=O)[C@@H]3CCCN3S(=O)(=O)c4ccc(cc4)C)CCCC2 C08893884
Cc1ccccc1N2C[C@H](CC2=O)C(=O)Nc3nnc(s3)SCC(=O)Nc4c(cc(cc4C)C)C C08904737
CC(C)[C@@H](c1nnc(o1)S(=O)(=O)Cc2ccccc2F)NS(=O)(=O)[C@H]3CS(=O)(=O)C[C@H]3O C09029405
Cc1ccc(cc1)S(=O)(=O)[C@H](CNC(=O)C(=O)N[C@H]2CCS(=O)(=O)C2)c3ccc(cc3)N(C)C C09080390
CC1CCN(CC1)S(=O)(=O)c2ccc(cc2)C(=O)Nc3c(c4c(s3)CCCC4)C(=O)NC(=O)OC C09297933
c1cc(cc(c1)Br)/C=C\2/C(=O)N(C(=S)S2)CCC(=O)Nc3ccc(cc3O)[N+](=O)[O-] C09404266
c1ccc2c(c1)C3=N[C@H](C(=O)N3C(=N2)SCC(=O)NC[C@H]4CCCO4)CCC(=O)NC5CCCCC5 C09471944
CCOC(=O)c1ccc(cc1)NC(=O)Cc2csc(n2)NC(=O)[C@H]3CC(=O)N(C3)c4ccc(cc4)F C09699901
CCOC(=O)NC(=O)c1c2c(sc1NC(=O)c3ccc(cc3)S(=O)(=O)N(C)C4CC4)C[C@@H](CC2)C C10099917
COC(=O)NC(=O)c1c2c(sc1NC(=O)[C@H]3CCCN(C3)S(=O)(=O)c4cccs4)CCCC2 C10761316
C[C@H]1CCc2c(sc(c2C(=O)NC(=O)OC)NC(=O)[C@H]3CCCN(C3)S(=O)(=O)c4cccs4)C1 C10761460
CN(C)S(=O)(=O)c1ccc(cc1)C(=O)Nc2cc(nn2c3[nH]c(=O)c4c(n3)CCC4)c5cccs5 C11855816
CN(C)S(=O)(=O)c1ccc(cc1)C(=O)Nc2cc(nn2c3[nH]c(=O)cc(n3)c4ccccc4)c5ccco5 C12009326
Cc1cc(=O)n2c(n1)SC[C@H]2CC(=O)Nc3cc(nn3c4[nH]c(=O)cc(n4)c5ccccc5)c6ccco6 C12009467
c1ccc(cc1)n2cnn(c2=S)CC(=O)N/N=C/c3ccc(cc3)OC(=O)/C=C\4/C(=O)NC(=O)S4 C13016638
c1cc(oc1)CN2C[C@H](CC2=O)C(=O)NNC(=O)c3ccc(c(c3)Br)OC[C@@H]4CCCO4 C13630025
c1ccc(cc1)N2CN(C(=O)C23CCN(CC3)C(=O)Nc4ccccc4F)CC(=O)NC[C@H]5CCCO5 C16613198
Cc1cccc(c1)NC(=O)Cn2c3ccsc3c(=O)n(c2=O)CCC(=O)NCCc4ccc(cc4)Cl C20151628
c1ccc(cc1)C[C@H](C(=O)N2CCN(CC2)C3CCCC3)NS(=O)(=O)c4ccc5c(c4)CCC(=O)N5 C20286519
CCOC(=O)[C@@H]1CCCN(C1)c2c(ccc(n2)c3cc4ccccc4s3)C(=O)N5CCC(CC5)C(=O)N C20776288
Cc1ccc(cc1)N2C[C@H](CC2=O)C(=O)N3CCC(CC3)C(=O)Nc4ccccc4C(=O)NC[C@@H]5CCCO5 C21449684
c1ccc2c(c1)cccc2NC(=O)CN3C(=O)/C(=C/c4ccc(c(c4)[N+](=O)[O-])SCCO)/SC3=O C32124995
C/C=C\CN1C(=O)[C@H]2[C@H]([NH2+][C@@]([C@@H]2C1=O)(Cc3ccc(cc3)[N+](=O)[O-])C(=O)[O-])c4ccc(cc4)c5ccccc5 C33518016
CC[C@H](C)[C@@]1([C@@H]2[C@@H]([C@@H]([NH2+]1)c3ccc(c(c3OC)C)OC)C(=O)N(C2=O)c4ccc(cc4)C(=O)C)C(=O)[O-] C33534856
Cc1cccc(c1)CN2[C@H]([C@H](OC2=O)c3ccc(cc3)NC(=O)c4cccs4)C(=O)NC[C@@H]5CCCO5 C36217421
CC(=O)[C@]1(CC[C@H]2[C@@]1(CC[C@@H]3[C@@H]2CCC4=C/C(=N/OCC(=O)N5C[C@@H](C[C@@H]5C(=O)OC)O)/CC[C@]34C)C)O C36367791
c1ccc(cc1)c2cn(c(n2)SCC(=O)N3CCN(CC3)S(=O)(=O)c4ccc5ccccc5c4)N C08671587
CCN(CCC1=c2ccccc2=[NH+][C@H]1/C=C/3\C(=O)N=C(N(C3=O)c4ccc(cc4)Cl)[O-])C(=S)NC C38760288
CCOCC(=O)N[C@H]1CN(c2ccccc2N(C1=O)CC(=O)Nc3ccc4c(c3)scn4)CC(C)C C39201165
Cc1cc2c(c(=O)n1Cc3ccccc3OC)[C@@]4(c5ccccc5N(C4=O)C(C)C)C(=C(O2)N)C(=O)OC C39918636
Cc1ccccc1n2c(nnc2SCc3nc(cs3)C(=O)N4CCC(CC4)C(=O)N)c5ccco5 C40368275
Cc1cccc(c1)NC(=O)C2=C(Nc3ncnn3[C@@H]2c4ccc(c(c4)OC)OCC(=O)N5CCCCC5)C C41023639
CC(=O)c1ccc(cc1)N2C(=O)[C@H]3[C@H]([NH2+][C@@]([C@@H]3C2=O)(c4ccccc4)C(=O)[O-])c5ccc(cc5)OC(=O)C C43218956
Cc1ccc(cc1)NC(=O)N2CCN([C@@H](C2)C(=O)NC[C@@H]3CCCO3)S(=O)(=O)c4c(nc(s4)C)C C43259846
C[C@@]12CC/C(=N/OCC(=O)N3C[C@@H](C[C@H]3C(=O)OC)O)/C=C1CC[C@@H]4[C@@H]2CC[C@@]5([C@@H]4CC[C@]5(C#C)O)C C43741419
Cc1cc(c2c(c1)n(c(=O)n2c3ccccn3)CC(=O)Nc4ccc5c(c4)C[C@]6(C5)C(=O)NC(=O)N6C)C C45498213
c1cc(cc(c1)N2CCCCC2=O)NC(=O)C(=O)NCC[C@H]3CCCCN3S(=O)(=O)c4cccs4 C49487388
c1ccc(c(c1)c2nc3n(n2)c(cs3)CCNC(=O)C(=O)Nc4cccc(c4)N5CCCCC5=O)F C49504891
Cc1c(c(=O)n(n1C)c2ccccc2)N(CC(=O)N/N=C/c3ccccc3O)S(=O)(=O)c4ccccc4 C16249129
Cc1cccc(c1)N2C[C@H](CC2=O)C(=O)Nc3nnc(s3)SCC(=O)Nc4cccc(c4)[N+](=O)[O-] C08905672
[H]/N=c\1/c(=C\c2cc(n(c2C)c3cccc4c3cccc4)C)/c(=O)nc-5s/c(=C/C(=O)N6CCCC6)/[nH]n15 C20502133
CS(=O)(=O)N1CCN(CC1)c2ccc(cc2)NC(=S)NC(=O)/C=C/c3ccc(o3)c4ccccc4 C57315944
Cc1ccc(cc1)/N=C\2/N(C(=O)/C(=C/c3ccc(c(c3)OC)Oc4c(n(c(=O)n(c4=O)C)C)N)/S2)C C59599448
[H]/N=c\1/c(=C/c2cc(n(c2C)c3ccc(cc3)[C@@H](C)CC)C)/c(=O)nc-4s/c(=C/C(=O)N5CCCCC5)/[nH]n14 C41083767
C[C@H]1c2ccc(cc2OC(=O)[C@@H]1Cc3ccccc3)OCC(=O)N[C@@H](CC4=c5ccccc5=[NH+]C4)C(=O)[O-] C63350561
c1ccc(cc1)[C@@H](CNc2c(c(=O)n3ccccc3n2)/C=C\4/C(=O)N(C(=S)S4)C[C@@H]5CCCO5)O C02376084
COC(=O)[C@@H](Cc1cccnc1)NC(=O)[C@H]2CN(CCN2C(=O)C3CCCCC3)C(=O)Nc4ccccc4 C03842161
C[C@@H]1c2c(sc(n2)NC(=O)CS(=O)(=O)c3ccccc3)C[C@]4([C@H]1[C@H]([C@@H](CC4)[C@H](C)C(=O)N(C)CC#C)O)C C04222085
c1cc(ccc1NC(=O)CSc2nnc(s2)NC(=O)[C@H]3CC(=O)N(C3)c4ccc(cc4)F)[N+](=O)[O-] C08908714
CCOC(=O)C1=c2n(c(=O)/c(=C/c3ccccc3OC)/s2)C(=C([C@@H]1c4ccccc4OC)C(=O)OC)N C00860080
COC(=O)c1ccc(cc1)[C@H]2c3c(c4ccccc4[nH]3)C[C@@H]5N2C(=O)CN(C5=O)C[C@@H](c6ccccc6)O C02092611
Cc1ccc(cc1)S(=O)(=O)[C@@H](CNS(=O)(=O)c2ccc3c(c2)oc(=O)[nH]3)c4ccc(cc4)N(C)C C09080139
c1ccc(cc1)[C@H](CNc2c(c(=O)n3ccccc3n2)/C=C\4/C(=O)N(C(=S)S4)C[C@H]5CCCO5)O C09424774
CCOC(=O)NC(=O)c1c2c(sc1NC(=O)[C@H]3CCCN(C3)S(=O)(=O)c4cccs4)CCC2 C10761276
Cc1ccc(cc1)S(=O)(=O)N2CCC(CC2)C(=O)Nc3c(c4c(s3)CCCC4)C(=O)NC(=O)OC C11130107
Cc1ccc(cc1)N2C[C@H](CC2=O)C(=O)Nc3cc(nn3c4[nH]c(=O)cc(n4)c5ccccc5)c6ccco6 C12009374
CC(=O)Nc1cccc(c1)NC(=O)CS(=O)(=O)c2cn(c3c2cccc3)CC(=O)N4CCCCCC4 C09519822
CCOC(=O)C1=C(NC(=O)N[C@@H]1c2cccc(c2)F)CN(Cc3cccnc3)C(=O)c4cccc(c4)F C12412627
c1ccc2c(c1)c(cn2CC(=O)NCc3ccco3)/C=C/4\C(=O)NC(=S)N(C4=O)c5ccc(cc5)Cl C00883648
Cc1cc(nc(n1)N/C(=N/C(=S)Nc2ccc(cc2)C(F)(F)F)/N3CCN(CC3)c4ncccn4)C C14160506
c1cc(cc(c1)NC(=O)CCC(=O)Nc2cccc(c2)C(=O)N3CCCCCC3)C(=O)N4CCCCCC4 C14557005
c1cc(ccc1NC(=O)[C@@H]2[C@H]3C=C[C@@]4([C@@H]2C(=O)N([C@@H]4C(=O)NC5CCCCC5)C[C@@H]6CCCO6)O3)Cl C20106458
C[NH+]1CCc2cc3c(c(c2[C@@H]1c4c([nH]c(=S)n(c4=O)c5cccc(c5)C(F)(F)F)[O-])OC)OCO3 C17146761
CCOc1ccc(cc1OCC)CCn2c3c(c(=O)[nH]c2=O)C(N=C(N3)C)(C(F)(F)F)C(F)(F)F C20494428
Cc1ccccc1C(=O)NC(=S)Nc2cc(ccc2N3CCN(CC3)C(=O)c4ccccc4)C(=O)OC C21577345
c1cc(oc1)/C=N/N=C/2\N(C(=O)[C@H](S2)CC(=O)Nc3ccc(cc3)Br)c4ccc(cc4)O C33528593
c1ccc(c(c1)C#N)[C@H]2[C@H]3[C@@H](C(=O)N(C3=O)Cc4ccccn4)[C@@]([NH2+]2)(Cc5ccc(cc5)[N+](=O)[O-])C(=O)[O-] C33776878
Cc1ccccc1NC(=O)Cn2c(=O)c3c(c(sc3n(c2=O)CC(=O)NC4CCCCC4)C(=O)C)C C34778586
Cc1cccc2c1NC(=O)[C@@]23[C@@H]([C@@]4(c5ccccc5NC4=O)[C@@H]6N3CCC6)C(=O)c7cccc(c7)[N+](=O)[O-] C35851860
CC(C)C[C@@H](C(=O)NCc1cccnc1)N2CC3=C(C2=O)[C@@H](NC(=O)N3C)c4ccccc4C(F)(F)F C35966827
C=CCN1C2=C([C@@H](NC1=O)c3cccc(c3)F)C(=O)N(C2)[C@@H](Cc4ccccc4)C(=O)NCc5ccccn5 C35969102
CC(=O)[C@]1(CC[C@H]2[C@@]1(CC[C@H]3[C@@H]2CCC4=C/C(=N/OCC(=O)N5C[C@@H](C[C@@H]5C(=O)OC)O)/CC[C@]34C)C)O C36367793
c1cc(ccc1[N+](=O)[O-])S(=O)(=O)N2C[C@H](C[C@H]2C(=O)OCC(=O)NC34CC5CC(C3)CC(C5)C4)O C08685585
Cc1cccc2c1oc(cc2=O)C(=O)Nc3c(c4c(s3)C[C@H](CC4)C)C(=O)N[C@H]5CCS(=O)(=O)C5 C38644095
CC(C)S(=O)(=O)C1=C[C@@H]2CN3[C@@H](C[C@@H]2C=C1c4ccccc4O)CO[P@@](=O)(N3)S(=O)(=O)C(C)C C39469844
CC(C)S(=O)(=O)C1=C[C@@H]2C[C@H]3CO[P@@](=O)(NN3C[C@@H]2C=C1c4ccccc4O)S(=O)(=O)C(C)C C39470041
CC1=C[C@@H](N=N1)NC(=O)CSC2=Nc3ccccc3C4=N[C@@H](C(=O)N42)CCC(=O)NCc5cccs5 C39556147
COc1ccc(cc1OC)NC(=O)CCNS(=O)(=O)c2ccccc2C(=O)N3CCc4ccccc4C3 C39700054
C[C@H]1CCc2c(sc(c2C(=O)N[C@@H]3CCS(=O)(=O)C3)NC(=O)COc4ccccc4[N+](=O)[O-])C1 C39836200
C[C@H]1CCc2c(sc(c2C(=O)N[C@@H]3CCS(=O)(=O)C3)NC(=O)CCc4ncc(o4)c5ccccc5)C1 C41019552
c1ccc2c(c1)ncc(n2)C(=O)N3CCN(C[C@H]3C(=O)NC[C@H]4CCCO4)C(=O)Nc5ccc(cc5)F C43260550
COC(=O)c1ccc(cc1)NC(=O)N2CCN([C@H](C2)C(=O)NCc3ccccc3)C(=O)c4ccc(cc4)F C44163156
c1ccc2=[NH+]CC(=c2c1)C[C@@H](C(=O)[O-])NC(=O)c3ccc4c(c3)nc(n4C5CCCCC5)c6ccccn6 C52618919
c1cc(cnc1)[C@H]2CN(C(=O)C(=C2)NC(=O)N3CCC(CC3)n4c5cccnc5[nH]c4=O)CC(F)(F)F C52637604
C[C@@]12C=C[C@@]3(O1)[C@H]([C@@H]2C(=O)NCc4cccs4)C(=O)N([C@H]3C(=O)NC(C)(C)C)CCc5ccc(cc5)OC C01380951
Cc1cc2c(c(=O)n1Cc3ccc(cc3)OC)C=C4CC[C@@H](C[C@@H]4O2)[C@@H](C)Cn5cnc(=[NH2+])c6c5nc[n-]6 C40915392
CCOC(=O)C1=C(OC(=C([C@]12c3cc(ccc3N(C2=O)C)Br)C(=O)OC)CC(=O)OC)N C59293288
c1ccc(cc1)[C@H]2CS/C(=N\C(=O)CC(=O)C[C@H](c3cccc(c3)[N+](=O)[O-])NC(=O)c4ccccc4)/N2 C59434838
Cc1ccc(cc1)NC(=O)/N=C(/Nc2nc(cc(n2)C)C)\N3CCN(CC3)C(=O)[C@@H]4COc5ccccc5O4 C14161404
Cc1cc(ccc1Br)N2C(=O)/C(=C\Nc3c(nn(c3C)Cc4ccccc4)C)/C(=O)NC2=O C59858830
[H]/N=c\1/c(=C\c2cc(n(c2C)c3cccc(c3)OC)C)/c(=O)nc-4s/c(=C/C(=O)N5CCOCC5)/[nH]n14 C37868208
[H]/N=c\1/c(=C/c2cc(n(c2C)c3ccc(c(c3)Cl)C)C)/c(=O)nc-4s/c(=C/C(=O)N5CCCCC5)/[nH]n14 C33600353
[H]/N=c\1/c(=C/c2cn(c3c2cccc3)Cc4ccccc4C)/c(=O)nc-5s/c(=C/C(=O)N6CCCCC6)/[nH]n15 C34829343
[H]/N=c\1/c(=C/c2cc(n(c2C)c3ccc(c(c3)Cl)F)C)/c(=O)nc-4s/c(=C/C(=O)N5CCCC5)/[nH]n14 C34744872
CC1=C[C@H](N=N1)NC(=O)CN2[C@@H]3C=CS[C@@H]3C(=O)N(C2=O)CCC(=O)NCCc4ccc(cc4)Cl C63448263
c1cc(cc(c1)F)c2coc(n2)c3ccc(cc3)Oc4ccc(cn4)N5CCCC56C(=O)NC(=O)NC6=O C03819270
CCN(CC)C(=O)[C@@H](C)[C@H]1CC[C@]2(Cc3c(nc(s3)NC(=O)C4CCN(CC4)C(=O)C)[C@H]([C@@H]2[C@H]1O)C)C C04222115
C[C@@H]1c2c(sc(n2)NC(=O)CS(=O)(=O)c3ccccc3)C[C@@]4([C@H]1[C@H]([C@@H](CC4)[C@H](C)C(=O)N5CCSCC5)O)C C04222088
C[C@@H]1CCc2c(sc(c2C(=O)NC(=O)OC)NC(=O)c3ccc(cc3)S(=O)(=O)N4CCCCC4)C1 C09298068
c1ccc2c(c1)c(=O)n(c(n2)SCC(=O)NC3CCCC3)CC4CCC(CC4)C(=O)NC[C@@H]5CCCO5 C09473433
Cc1ccc2c(c1)sc(n2)NC(=O)Cc3csc(n3)NC(=O)[C@H]4CC(=O)N(C4)c5ccc(cc5)F C09700034
Cc1c(nc([nH]c1=O)n2c(cc(n2)c3cccs3)NC(=O)C[C@H]4CSc5n4c(=O)c6c(n5)CCC6)C C11855022
CCOC(=O)NC(=O)c1c(c(sc1NC(=O)[C@@H]2CCCN2S(=O)(=O)c3ccc(s3)Cl)C)C C12467486
Cn1c(c(c(=O)n(c1=O)C)C(=O)CSc2nc3c(c4c(s3)CCCCC4)c(=O)n2c5ccccc5)N C12541514
C[C@]12C=C[C@]3(O1)[C@@H]([C@@H]2C(=O)NC4CCCCC4)C(=O)N([C@@H]3C(=O)NCc5ccccc5)C[C@@H]6CCCO6 C12642182
c1ccc(c(c1)C(=O)N2CCCCCC2)NC(=O)CCCC(=O)Nc3ccccc3C(=O)N4CCCCCC4 C14003270
C[C@H]([C@H](C(=O)OCC(=O)/C=C/1\C(c2ccccc2N1C)(C)C)NS(=O)(=O)c3ccc(cc3)Cl)O C14359742
COC(=O)[C@H]1[C@H](CC2=C(C1=O)[C@H](C(=C(N2c3ccccc3)N)C(=O)OC)c4cccnc4)c5ccccc5 C15306458
CCOC(=O)c1c(c(c([nH]1)C)C(=O)C2=C(C(=O)N([C@@H]2c3ccc(cc3)Br)CC[NH+](C)C)[O-])C C09271200
c1ccc(cc1)CC(=O)Nc2nnc(s2)SCC(=O)Nc3nnc(s3)c4cccc(c4)[N+](=O)[O-] C20646414
CC(=O)Nc1ccc(cc1)NC(=O)C[C@H]2C(=O)N=C(S2)N3[C@@H](CC(=N3)c4ccccc4)c5cccs5 C28067476
CC[C@@H](C)[C@@]1([C@@H]2[C@@H]([C@@H]([NH2+]1)c3cc(cc(c3C(=O)OC)OC)OC)C(=O)N(C2=O)C4CCCCC4)C(=O)[O-] C33497938
CC[C@@H](C)[C@]1([C@@H]2[C@@H]([C@@H]([NH2+]1)c3ccc(c(c3OC)C)OC)C(=O)N(C2=O)c4ccc(cc4)C(=O)C)C(=O)[O-] C33534857
Cc1c(c(n(n1)Cc2nc(cs2)c3cc(c(n3CCCN4CCCC4=O)C)C(=O)N)C)Br C33556632
CCCOc1ccc(cc1)[C@H]2[C@H]3[C@@H](C(=O)N(C3=O)c4ccc(cc4)C(=O)C)[C@@]([NH2+]2)(CC5CCCCC5)C(=O)[O-] C33638012
[H]/N=c\1/c(=C/c2cn(c3c2cccc3)Cc4cccc(c4)C)/c(=O)nc-5s/c(=C/C(=O)N6CCCC6)/[nH]n15 C34367800
CCOC(c1[nH]c(=O)c2c(n1)CCN(C2)C(=O)Nc3cc(cc(c3)C(F)(F)F)C(F)(F)F)OCC C35417532
c1ccnc(c1)N2[C@H](c3c(=O)c4cc(ccc4oc3C2=O)Br)c5ccc(cc5)OCC(=O)N C35514368
c1cc(cc(c1)F)C(=O)NNC(=O)CO[C@H]2[C@@H](O[C@@H]3[C@@H]2OC4(O3)CCCCC4)[C@@H]5COC6(O5)CCCCC6 C36185392
Cc1ccc(cc1)S(=O)(=O)CNC(=O)[C@@H](c2ccccc2C)N(C3CCCCC3)C(=O)[C@@H]4CCC(=O)N4 C36490699
Cc1ccc(cc1)S(=O)(=O)CNC(=O)[C@@H](c2ccc(cc2)Cl)N(C(=O)[C@@H]3CCC(=O)N3)C(C)(C)C C36591562
Cc1ccc(cc1)S(=O)(=O)CNC(=O)[C@H](c2ccc(cc2)O)N(Cc3ccc(o3)C)C(=O)C=C(C)C C36599339
CCC[C@@]12CN(C[C@@H]1C(=O)NC(=O)N2)C(=O)/C=C/c3cn(c4c3cccc4)S(=O)(=O)c5ccc(cc5)C C39195374
CC(=O)Nc1ccc(cc1)NC(=O)CN2[C@@H]([C@]3(C2=O)CCCN3C(=O)OCc4ccccc4)c5ccccc5 C39265828
CC[C@H]1N=N[C@@H](S1)NS(=O)(=O)c2ccc(cc2)NC(=O)[C@@H]3C(=CN=N3)I C39444854
COC(=O)[C@@H](Cc1c[nH]c2c1cccc2)NC(=O)C(=O)[C@H]3CN(c4c3cccc4)CC(=O)N5CCCCC5 C39701903
COC(=O)[C@@H](Cc1c[nH]c2c1cccc2)NC(=O)C(=O)[C@H]3CN(c4c3cccc4)CC(=O)N5CCCCCC5 C39707114
CCCN1c2ccccc2[C@@]3(C1=O)c4c(cc(n(c4=O)Cc5ccccc5OC)C)OC(=C3C(=O)OC)N C39918638
CC(C)(C)N1C(=O)[C@H]2[C@H]([NH2+][C@@]([C@@H]2C1=O)(COCc3ccccc3)C(=O)[O-])c4cccc(c4)OC(F)(F)F C43211928
Cc1c(ccc(c1OC)[C@@H]2[C@H]3[C@@H](C(=O)N(C3=O)C4CCCCC4)[C@@]([NH2+]2)(Cc5ccccc5)C(=O)[O-])OC C33596504
CC[C@@H](C)[C@@]1([C@@H]2[C@@H]([C@@H]([NH2+]1)c3cccc(c3OCc4ccccc4)OC)C(=O)N(C2=O)C(C)(C)C)C(=O)[O-] C43221582
Cc1ccc(cc1)NC(=O)N2CCN([C@H](C2)C(=O)NC[C@@H]3CCCO3)S(=O)(=O)c4c(nc(s4)C)C C43259851
C[C@@]12CC/C(=N/OCC(=O)N3C[C@H](C[C@H]3C(=O)OC)O)/C=C1CC[C@@H]4[C@@H]2CC[C@@]5([C@@H]4CC[C@]5(C#C)O)C C43741421
Cc1ccccc1N2C(=O)[C@H]3[C@H]([NH2+][C@@]([C@@H]3C2=O)(Cc4ccc(cc4)[N+](=O)[O-])C(=O)[O-])/C=C/c5ccccc5 C44174335
Cn1cc(c2c1nccc2N3C[C@H]4CC[C@@H](C3)O4)/C=C\5/C(=O)c6cc(ccc6O5)NC(=O)Nc7cccnc7 C49071843
c1ccc2c(c1)[C@]3([C@H]([C@@H]4CCCN4[C@@]35c6cc(ccc6NC5=O)F)C(=O)c7cccc(c7)[N+](=O)[O-])C(=O)N2 C49885727
Cc1c(c(=O)n(n1C)c2ccccc2)/N=C/3\NC(=O)[C@@H](S3)CC(=O)Nc4ccc(cc4)Br C13660763
Cc1c(sc(c1C(=O)OCC(=O)N2[C@H](C=C(N2)c3cccs3)c4ccc(c(c4)OC)OC)NC(=O)C)C C03379869
c1cc(cc(c1)N2CCN(CC2)CC(=O)N3CCNC(=O)[C@@H]3CC(=O)Nc4ccc(cc4)F)C(F)(F)F C13636512
C[C@H]1[C@@H]2[C@@H](C(=O)N(C2=O)c3ccc(cc3)NC(=O)C)[C@@]4(N1)c5ccccc5N(C4=O)CCBr C18046334
C[C@@H]1CCCN(C1)S(=O)(=O)c2ccc(cc2)NC(=O)CSc3[nH]nc(n3)c4cccc(c4)[N+](=O)[O-] C59788668
C[C@@H]1[C@@H]2[C@H](C(=O)N(C2=O)c3ccc(cc3)NC(=O)C)[C@@]4(N1)c5ccccc5N(C4=O)CCBr C15319891
[H]/N=c\1/c(=C/c2ccc(cc2)OC(=O)c3cccc(c3)C)/c(=O)nc-4s/c(=C/C(=O)N5CCOCC5)/[nH]n14 C20358334
CCN(CCC1=c2ccccc2=[NH+][C@@H]1/C=C/3\C(=NC(=O)N(C3=O)c4ccc(cc4)Cl)[O-])C(=S)NC C38760285
CN1CCc2cc3c(c(c2[C@H]1CN/C=C/4\C(=O)NC(=S)N(C4=O)c5ccc(cc5)Cl)OC)OCO3 C02091272
Cc1c(c([nH]c1C(=O)c2c(nc(s2)c3c(n(c(=O)n(c3=O)C)C)N)C4CCCC4)C)C(=O)C C02659394
c1cc(cc(c1)NC(=O)NNC(=O)CS(=O)(=O)c2ccc(cn2)C(F)(F)F)C(F)(F)F C06058938
Cc1ccc(cc1C)N2C(=O)/C(=C\NNc3nc4c(n3C)c(=O)n(c(=O)n4C)C)/C(=O)NC2=O C09192441
c1cc(ccc1NC(=O)CSc2nnc(n2c3ccc(cc3)F)Cc4cc(=O)[nH]c(=O)[nH]4)F C09382029
CCOC(=O)N1CCN(CC1)S(=O)(=O)c2ccc(cc2)C(=O)Nc3c(ccs3)C(=O)N C09384284
c1ccc(cc1)Cn2c(c(c(=O)[nH]c2=O)N(Cc3ccco3)C(=O)[C@H]4COc5ccccc5O4)N C09793790
CC1CCC2(CC1)C(=O)N(C(=O)N2)NC(=O)CN3C(=O)[C@](NC3=O)(C)c4ccc5c(c4)CCC5 C10971401
C=CCSc1nnc(s1)N2C3=C(C(=O)CCC3)[C@@]4(c5cc(ccc5NC4=O)F)C(=C2N)C#N C12363647
Cc1c(c(=O)[nH]c(=O)[nH]1)NC(=O)CSc2nnc3n2c4ccccc4n3Cc5ccc(cc5)F C13084107
Cc1c(sc(n1)c2ccccc2)C(=O)NNC(=O)CCNC3=NS(=O)(=O)c4c3cccc4 C13134607
C[C@@H](c1ccc(cc1)n2ccnc2)NC(=O)CNS(=O)(=O)c3ccc4c(c3)NC(=O)CS4 C08826016
Cn1c(nnc1SCC(=O)Nc2c(c3c(s2)CCC3)C(=O)N)C[C@H]4CCS(=O)(=O)C4 C14186325
C[C@H](C(=O)N1CCC[C@H](C1)C(=O)Nc2ccccc2)NS(=O)(=O)c3ccc(cc3)NC(=O)C C14232277
c1cc(cc(c1)Br)N2C(=O)/C(=C\c3cccn3c4ccc(cc4)S(=O)(=O)N)/C(=O)N2 C17150099
c1ccc2c(c1)nc3n2c(nc4c3ccc(c4)C(=O)N5CCC(CC5)[NH+]6CCC(CC6)C(=O)N)[S-] C20643755
Cn1c2c(c(=O)n(c1=O)C)n(cn2)CC(=O)OCC(=O)Nc3c(c4c(s3)CCCC4)C(=O)N C20823512
CCC(C)(C)C1CCC2(CC1)C(=O)N(C(=O)N2)CC(=O)NNC(=O)c3cn(c4c3cccc4)C C24320128
c1ccc(c(c1)C(=O)NCC(=O)NNC(=O)[C@H]2COc3ccccc3O2)I C26976842
COc1ccccc1[C@H]2CC[C@H](C(=O)NC2)NC(=O)N3CCC(CC3)n4c5cccnc5[nH]c4=O C28827323
CCCC[C@@]1(C(=O)N(C(=O)N1)CC(=O)N2C[C@@H](Oc3c2cccc3)C(=O)N)c4ccc(cc4)F C29379569
Cc1c2c(cc(nc2n(n1)[C@H]3CCS(=O)(=O)C3)C4CC4)C(=O)N[C@@H](c5ccccc5)C(=O)N C32876571
CC(C)(C)N1C(=O)[C@H]2[C@@H]([NH2+][C@@]([C@@H]2C1=O)(CO)C(=O)[O-])c3cccc(c3)Oc4cccc(c4)C(F)(F)F C33375045
CC(C)(C)N1C(=O)[C@H]2[C@@H]([NH2+][C@@]([C@@H]2C1=O)(Cc3ccc(cc3)O)C(=O)[O-])c4cccc(c4)OC(F)(F)F C33759462
COCCCN1C(=O)[C@H]2[C@H](C1=O)[C@@]3(c4ccccc4NC3=O)N[C@@H]2[C@@H](c5ccc(cc5)Cl)O C35883632
c1cc(ccc1NC(=O)Cn2c3c(c4c(s3)CCC4)c(=O)n(c2=O)CC(=O)N)Br C37641102
Cc1cccc(c1)N2[C@H](N=N[C@@H]2SCC(=O)Nc3nc(cs3)C)Cc4cc(=O)[nH]c(=O)[nH]4 C39361762
Cc1cccc(c1)N2[C@H](N=N[C@@H]2SCC(=O)Nc3nnc(s3)C)Cc4cc(=O)[nH]c(=O)[nH]4 C39361764
Cc1csc(n1)NC(=O)CS[C@H]2N=N[C@H](N2c3ccc(cc3)Cl)Cc4cc(=O)[nH]c(=O)[nH]4 C39363131
CC(=O)N1CCC(CC1)C(=O)N2C[C@@H](C3(C2)CC[NH2+]CC3)C(=O)NCC4CCC(CC4)C(=O)[O-] C39662768
CCOc1cccc(c1)C(=O)N2C[C@@H](C3(C2)CC[NH2+]CC3)C(=O)NCC4CCC(CC4)C(=O)[O-] C39662854
COc1c(csc1Cl)C(=O)N2C[C@@H](C3(C2)CC[NH2+]CC3)C(=O)N[C@@H](CC(=O)[O-])c4ccccc4 C39682521
CCc1ccccc1NC(=O)[C@H]2CC(=O)Nc3c2c(=O)[nH]c(n3)N4CCC[C@@H](C4)C(=O)OCC C40383236
c1ccnc(c1)CCN2C(=O)[C@H]3[C@H]([NH2+][C@@]([C@@H]3C2=O)(CO)C(=O)[O-])c4ccc(s4)Br C33913967
C[NH2+]CCN1C(=O)[C@H]2[C@H](N[C@@]([C@@H]2C1=O)(Cc3ccc4ccccc4c3)C(=O)[O-])c5ccccc5C#N C43218479
C[C@@H]([C@]1([C@@H]2[C@@H]([C@@H]([NH2+]1)c3ccc(c4c3cccc4)OC)C(=O)N(C2=O)C5CCCCC5)C(=O)[O-])O C43221032
Cc1ccccc1N2C(=O)[C@H]3[C@H]([NH2+][C@@]([C@@H]3C2=O)([C@@H](C)O)C(=O)[O-])c4cc(ccc4OC)Br C43221853
c1ccc(cc1)C2(C(=O)N(C(=O)N2)CC(=O)N3C[C@H](Oc4c3cccc4)C(=O)N)c5ccccc5 C45631215
Cc1ccc(cc1NC(=O)C(=O)NCC2CCN(CC2)C(=O)NC(C)(C)C)N3CCCS3(=O)=O C49522752
CC(C)(C)NC(=O)N1CCC(CC1)CNC(=O)C(=O)Nc2ccc3c(c2)N(CCC3)S(=O)(=O)C C49522767
c1ccc2c(c1)c(c[nH]2)C[C@H]3[C@H]4[C@H](C(=O)N(C4=O)C[C@@H]5CCCO5)[C@]6(N3)c7cc(ccc7NC6=O)F C15972553
c1ccc2c(c1)c(c[nH]2)C[C@@H]3[C@H]4[C@H](C(=O)N(C4=O)C[C@H]5CCCO5)[C@]6(N3)c7cc(ccc7NC6=O)F C20572409
c1ccc(cc1)Cn2c(c(c(=O)[nH]c2=O)N(Cc3ccccc3)C(=O)[C@H]4CC(=O)N(C4)C5CC5)N C57566625
c1ccc(c(c1)NC(=O)C2=c3n(c(=O)/c(=C/c4ccco4)/s3)C(=C([C@H]2c5ccco5)C#N)N)F C59293334
COc1ccccc1CN2C(=O)[C@@H]3[C@@H](N[C@]4([C@@H]3C2=O)c5ccccc5NC4=O)Cc6ccc(cc6)O C15958196
Cc1cccc(c1)n2c(nnc2SCC(=O)c3c(n(c(=O)n(c3=O)C)C)N)c4c[nH]c5c4cccc5 C03333173
Cc1ccc2c(c1)S[C@H](N2)NC(=O)C3CCN(CC3)S(=O)(=O)c4ccc5c(c4)ccc(=O)[nH]5 C63698353
c1ccc(c(c1)C(=O)N[C@@]2(c3c(=O)[nH]c(=O)n(c3NC2=O)c4ccc(cc4)Cl)C(F)(F)F)F C01899656
COc1cc2c(cc1OC)[C@@H]([NH2+]CC2)c3c([nH]c(=O)n(c3=O)c4ccc(cc4)Br)[O-] C20113746
COc1ccccc1N2C(=O)/C(=C\3/C[C@@H](NN3)c4ccc(c(c4OC)OC)OC)/C(=O)NC2=O C64788590
COc1ccc(cc1)n2c(=O)c3ccc(cc3[nH]c2=O)[C@@H]4N[C@H](NO4)c5cccc(c5OC)OC C64870157
CCC[C@@H]1CCc2c(sc(c2C(=O)N)NS(=O)(=O)c3ccc(cc3)NC(=O)C)C1 C04030514
C1CCC(CC1)C/N=C\2/N([C@H]3[C@H]([C@@H](C[C@@H]([C@H]3S2)C(=O)N)O)O)CC4CCCCC4 C08296106
COc1ccc(cc1C(=O)NC(=S)Nc2c(c3c(s2)CCC3)C(=O)N)Br C02123499
c1ccc2c(c1)nc3c(c(n(c3n2)/N=C/c4cccc(c4)O)N)C(=O)NCCC5=CCCCC5 C01270792
c1ccc(cc1)[C@@H]2CC(=NN2C(=O)CSc3nc(nc(n3)N)N)c4ccc5ccccc5c4 C09126456
c1cc(c(cc1Br)Br)NC(=O)CSc2[nH]c(=O)cc(n2)N C03346339
c1ccc(cc1)NC(=O)c2c(c3ccccc3o2)NC(=O)C(=O)NCCc4c[nH]c5c4cccc5 C09705538
c1ccc2c(c1)c3c([nH]2)CN(CC3)C(=O)NCC(=O)NCCc4c[nH]c5c4cc(cc5)Cl C12296954
CCOC(=O)c1c(c(sc1NC(=O)c2cccc(c2)N)C(=O)Nc3cc(ccc3C)C)C C01222994
c1ccc2c(c1)c(c(o2)C(=O)N)NC(=O)c3ccccc3NS(=O)(=O)c4ccc(cc4)F C09714703
c1ccc(cc1)CCNS(=O)(=O)c2ccc3c(c2)[C@@H]4C=CC[C@@H]4[C@@H](N3)c5ccc(cc5O)O C13639570
CC(C)NS(=O)(=O)c1ccc2c(c1)[C@@H]3C=CC[C@H]3[C@@H](N2)c4ccc(cc4O)O C13639964
c1ccc(c(c1)c2[nH]c(nn2)SCc3nc(nc(n3)Nc4ccc(cc4)F)N)F C16683386
c1cc(cc(c1)Br)NC(=O)CSc2nnc(n2N)N/N=C/c3ccc(cc3)F C20528031
c1ccc(cc1)CCn2c(=O)c(c([nH]c2=S)[O-])[C@@H]3c4c(c5cc(ccc5[nH]4)Cl)CC[NH2+]3 C20621937
c1cc(c(cc1O)O)[C@H]2[C@@H]3CC=C[C@H]3c4cc(ccc4N2)S(=O)(=O)NC5CCCCC5 C20681378
Cc1ccc(cc1)/C=N/Nc2nnc(n2N)SCC(=O)Nc3cccc4c3cccc4 C20806956
C[C@@H]1CCCC[C@H]1NC(=O)NC(=O)COC(=O)c2c(c(c(c(n2)Cl)Cl)N)Cl C21332064
C[C@H]1CCCC[C@H]1NC(=O)NC(=O)COC(=O)c2c(c(c(c(n2)Cl)Cl)N)Cl C21332068
CCOc1ccc(cc1Cl)C(=O)NC(=S)Nc2c(c3c(s2)C[C@@H](CC3)C)C(=O)N C22532833
C[C@@H](c1ccc(cc1)F)NC(=O)c2ccccc2NS(=O)(=O)c3ccc4c(c3)[nH]c(=O)[nH]4 C22621455
C[C@H]1CCCC[C@H]1NC(=O)NC(=O)CSc2nnc(n2N)c3ccc(cc3)C(C)(C)C C23632395
C[C@H](C(=O)Nc1ccc(cc1Br)Br)Nc2ccc3c(c2)[nH]c(=O)[nH]3 C32810854
Cc1c(sc(n1)S[C@@H](C)C(=O)NC(=O)NC23CC4CC(C2)CC(C4)C3)CC(=O)N C32871352
CCCNC(=O)Nc1ccc(cc1)NC(=O)N2CCC[C@H](C2)C(=O)NCC3CCCCC3 C33310254
c1ccc(cc1)c2c(c(n(n2)c3ccc(cc3)C(F)(F)F)N)NC(=O)NC4CC4 C34785246
CC(C)(C)c1ccc(cc1)S(=O)(=O)NCC(=O)Nc2c(c3c(s2)CCCC3)C(=O)N C01805640
c1ccc(cc1)c2ccc(cc2)C(=O)CS[C@H]3NN[C@H](N3N)[C@@H]4C=C(N=N4)c5ccccc5 C38556214
c1cc(c(c(c1)Cl)CS[C@H]2NN[C@@H](N2N)[C@@H]3C=C(N=N3)c4ccc(cc4)F)Cl C38999761
Cc1cc(c2cc([nH]c2c1)C(=O)OCC(=O)Nc3c(c4c(s3)CCC4)C(=O)N)C C39536056
CCN1[C@H](NN[C@@H]1SCc2[nH]c(=O)c3ccccc3n2)CC(=O)Nc4ccc(cc4C)C C39969698
Cc1ccc(c(c1)F)NC(=O)[C@@H]2CC(=O)Nc3c2c(=O)[nH]c(n3)Nc4ccc(cc4)Cl C40399327
Cc1ccc(c(c1)C)NC(=O)[C@H]2CC(=O)Nc3c2c(=O)[nH]c(n3)Nc4cccc(c4)Cl C40399350
Cc1ccc(c(c1)Cl)NC(=O)[C@@H]2CC(=O)Nc3c2c(=O)[nH]c(n3)Nc4cccc(c4)Cl C40399423
CC1=C([C@H](NC(=S)N1)c2ccc(c(c2)[N+](=O)[O-])O)C(=O)Nc3ccccc3C(F)(F)F C45326720
Cc1cccc(c1)[C@@H](CC(=O)Nc2nc(cs2)c3cc(c(cc3C)C)C)NC(=O)N C46673022
Cc1ccc(cc1C)NC(=S)NNC(=O)CNC(=O)C23CC4CC(C2)CC(C4)C3 C46772387
c1ccc(cc1)[C@@H](C#N)/C(=N/NC(=S)N)/C(=O)Nc2cccc(c2)C(F)(F)F C48552347
CC(C)c1ccc(cc1)n2c(=O)c(c([nH]c2=O)[O-])[C@@H]3c4c(c5ccccc5[nH]4)CC[NH2+]3 C17196757
CC(C)c1ccc(cc1)n2c(=O)c(c([nH]c2=O)[O-])[C@H]3c4c(c5ccccc5[nH]4)CC[NH2+]3 C17196754
c1cc(ccc1NC(=O)Nc2cc(ccc2F)C(F)(F)F)Sc3ccnc4c3[nH]c(=O)[nH]4 C45506213
Cc1cccc(c1C)NC(=S)NNC(=O)CNC(=O)c2c(c3ccccc3s2)Cl C28615466
c1cc(sc1)[C@H](CC(=O)Nc2cc(ccc2N3CCCCC3)C(F)(F)F)NC(=O)N C58537242
Cc1ccc(c(c1)C)NC(=O)CSc2nc([nH]n2)N/N=C/c3c[nH]c4c3cccc4 C06271639
CC1=C([C@H](NC(=S)N1)c2ccc(cc2)O)C(=O)N/N=C/c3ccc(cc3)N(C)C C59385099
C[C@@H](c1ccc(cc1)NC(=O)N)NC(=O)[C@@H]2CCCN2C(=O)C34CC5CC(C3)CC(C5)C4 C59894568
c1cc(ccc1NC(=O)NC2CCCC2)NC(=O)N3CCC(CC3)C(=O)NCC4CC4 C65315454
Cc1ccc(cc1)NC(=O)Nc2ccc(cc2)NC(=O)N3CCC[C@@H](C3)C(=O)NCC=C C65315516
CCCCNC(=O)[C@H]1CCCN(C1)C(=O)Nc2ccc(cc2)NC(=O)NC3CCCC3 C65315537
CCNC(=O)[C@@H]1CCCN(C1)C(=O)Nc2cccc(c2)NC(=O)Nc3ccc(cc3C)C C65315574
Cc1cc(cc(c1C(=O)c2c(cccc2O)Cc3cc(=O)cc(o3)O)O)O C03850734
c1ccc(c(c1)C(=O)N)OCC(=O)NC(=O)NC23CC4CC(C2)CC(C4)C3 C04341214
C[C@H](C(=O)NC(=O)NC1CCCCC1)OC(=O)c2cc(ccc2N)Br C04246294
COc1cc2ccccc2cc1C(=O)NC(=S)Nc3ccc4c(c3)[nH]c(=O)[nH]4 C06247782
CC(C)Oc1cccc(c1)C(=O)NC(=S)Nc2c(c3c(s2)CCCC3)C(=O)N C10471751
c1ccc2c(c1)cc([nH]2)C(=O)NCCC(=O)NCCc3c[nH]c4c3cccc4 C12900838
C[C@H](c1nc(nc(n1)Nc2ccccc2)N)Nc3ccc(cc3)Br C12517536
Cc1cccc(c1C)NC(=O)NC(=O)COC(=O)c2cc(ccc2N)Cl C16252342
CC[C@@H](C)NS(=O)(=O)c1ccc2c(c1)[C@H]3C=CC[C@H]3[C@H](N2)c4ccc(cc4O)O C20682281
CCOc1ccccc1NC(=O)C2=C(NC(=S)N[C@H]2c3ccc(cc3)O)C C01241692
c1ccc(cc1)NCCC(=O)Nc2ccc(cc2)NC(=O)Nc3ccccc3 C24449643
C#CCNC(=O)Nc1c(nn(c1N)c2ccc(cc2)C(F)(F)F)c3ccccc3 C34785284
CCNC(=O)NC(=O)CSc1nc(c2c3c(sc2n1)C[C@H](CC3)C)N C36812046
c1ccc2c(c1)c(c[nH]2)C[C@@H](C(=O)N)NC(=O)C(=O)c3ccc(cc3)C4CCCCC4 C38735493
CC(C)(C)c1ccc(cc1)[C@@H]2NN=C(N2N)SCc3[nH]c4ccccc4n3 C39927313
c1c(nc([nH]c1=O)SCC(=O)N[C@H]2[C@H](C3=C(S2)CCCCCC3)C#N)N C39962493
c1ccc(cc1)CCOc2ccccc2NC(=O)c3cccc(c3)NC(=O)N C40091097
Cc1ccc(c(c1)C)NC(=S)c2c(nc([nH]c2=O)N3CCc4ccccc4C3)N C40385582
c1ccc2c(c1)cccc2Oc3c(c(ncn3)NNC(=O)c4ccc(cc4)F)N C40683296
Cc1ccnc(c1)Nc2c(c(ncn2)Nc3ccc(cc3F)Br)N C40701414
Cc1ccnc(c1)Nc2c(c(ncn2)Nc3cccc(c3)Br)N C40701415
c1ccnc(c1)Nc2c(c(ncn2)Nc3cccc(c3)Br)N C40779124
c1ccnc(c1)Nc2c(c(ncn2)Nc3ccc(cc3)OC(F)(F)F)N C40779179
CC[C@H](C(=O)Nc1ccccc1C(F)(F)F)Sc2[nH]c(=O)cc(n2)N C41630197
c1ccc2c(c1)c(c[nH]2)CCNC(=O)NNC(=O)CC34CC5CC(C3)CC(C5)C4 C42957757
c1ccc(cc1)[C@H](c2ccco2)NC(=O)NNC(=S)NC3CCCC3 C45156197
C[C@H](CCc1ccc(cc1)O)NC(=O)NNC(=O)Cc2cccc3c2cccc3 C45379831
CCOc1ccccc1/C=C/C(=O)N[C@@H](C)c2ccc(cc2)NC(=O)N C45782452
Cc1ccccc1NC(=O)NNC(=O)NC2CCC(CC2)c3ccccc3 C46023364
c1cc(ccc1CNC(=O)NNC(=S)NC2CCCC2)N3CCSCC3 C47036812
c1ccc2c(c1)CCN2Cc3ccccc3NC(=O)c4cccc(c4)NC(=O)N C47418595
Cc1cc(nc([nH+]1)/N=C(\N)/Nc2ccc(cc2)Br)N3CCC=CC3 C45229695
c1ccc(c(c1)C(=O)NC2CCCC2)OC(=O)c3cccc(c3)NC(=O)N C54472755
c1ccc(cc1)NC(=O)NNC(=O)NCCc2ccccc2C(F)(F)F C54650155
c1cc(sc1)[C@@H](CC(=O)Nc2ccc3c(c2)OC4(O3)CCCC4)NC(=O)N C14423053
Cc1cc(ccc1NC(=O)N[C@@H](C)c2ccccc2C(F)(F)F)OCC(=O)N C56725441
c1cc(cc(c1)F)C2(CCOCC2)CNC(=O)NNC(=S)NC3CCCC3 C56800793
c1cc(cc(c1)NC(=O)C2CCCC2)CNC(=O)NNc3ccc(cc3)F C57061209
C[C@H](c1ccc2c(c1)[nH]c(=O)[nH]2)NC(=O)Nc3ccccc3C(F)(F)F C58209729
CN1C(=O)C(=C(C12CCCC2)N)/C(=N/OCc3c(cccc3Cl)Cl)/N C58342533
C[NH2+]CCCNC(=O)Nc1c(cc(cc1Br)Br)C(=O)[O-] C62825586
c1ccc(cc1)Nc2nc(c(s2)NC(=O)CCC3CCCC3)C(=O)N C21943467
Cc1c([nH]c2c1cc(cc2)CNC(=O)Nc3ccc4c(c3)CCC(=O)N4)C C65453799
Cc1cccc(c1)OC[C@H](CNC(=O)NC2[C@@H]3CCC[C@H]2C[NH+](C3)C4CC4)O C66339758
Cc1ccc(c(c1)C)C[C@@H](C)NC(=O)Nc2ccc(cc2)n3c(c(cn3)C#N)N C66668790
c1ccc(cc1)Cc2ccccc2OCC(=O)Nc3ccc(cc3)NC(=O)N C25882343
CC(C)NC(=O)Nc1ccccc1C(=O)NNC(=O)CC2CCCCC2 C66790390
CCCNC(=O)Nc1ccc(cc1)CC(=O)NC[C@]2(CCCc3c2cccc3)O C66930007
C[C@H](c1[nH]c2ccccc2n1)NC(=O)NNC(=O)CCC3CCCCC3 C67101681
c1ccc2cc(ccc2c1)[C@H](CNC(=O)Nc3ccc4c(c3)CCCC(=O)N4)O C67577141
CCOC(=O)[C@@H]1[C@@H](NC(=S)N[C@@]1(C(F)(F)F)O)c2cccc(c2)O C04269859
c1ccc(cc1)C2=C([C@H](NC(=S)N2)c3ccc(cc3)O)C(=O)Nc4ccccn4 C00956719
CCc1ccccc1NC(=O)C/C(=N/NC(=O)c2ccccc2N)/C C04180229
CSc1nc(c2c(n1)OC(=C([C@@H]2c3ccc(cc3)C(F)(F)F)C#N)N)N C04623325
CSc1[nH]c(=O)c(c(n1)N)NC(=O)c2ccc(cc2)Br C05081494
c1ccc(cc1)C(=O)[C@@H]2[C@H](NC(=O)N[C@]2(C(F)(F)F)O)c3ccccc3O C11859240
Cc1c(sc2c1c(nc(n2)S[C@@H](C)C(=O)NC(=O)NC)N)C C12545281
c1cc(ccc1c2c(oc(n2)c3c(c(nc(c3F)N)N)F)c4ccncc4)F C13445003
Cc1ccc2c(c1)nc([nH]2)S[C@H](C)C(=O)Nc3c(ccs3)C(=O)N C07061189
c1ccc(cc1)[C@@H](CC(=O)Nc2ccc(cc2)N3CCCCC3)NC(=O)N C14237897
COc1ccc(cc1O)[C@@H]2[C@@H]3CC=C[C@@H]3c4cc(ccc4N2)S(=O)(=O)N C14457016
C[C@H]1[C@H]([C@H]([C@H]([C@@H](O1)Oc2c[nH]c3c2c(c(cc3)Br)Cl)O)O)O C15205486
c1ccc2c(c1)c(c[nH]2)CCNC(=O)C(=O)Nc3cccc4c3cc[nH]4 C32124042
c1ccc(cc1)NC(=O)NNC(=O)NCCc2ccc(cc2)C(F)(F)F C32923852
C[C@H]1CCc2c(sc3c2c(=O)[nH]c(n3)CSc4nc([nH]n4)N)C1 C08692439
CC1=C[C@H](N=N1)[C@@H]2NN[C@@H](N2N)SCc3c(cccc3Cl)Cl C38986378
C[C@@H](/C(=N/O)/N)NS(=O)(=O)c1c(cc(cc1Cl)Br)Cl C40376634
Cc1cc(cc(c1)NC(=O)c2c(c\3c(o2)CCC/C3=N\NC(=O)N)C)C C40824314
C[C@H](C(=O)N)[NH2+][C@@](C)(c1cc2cc(ccc2o1)Br)C(=O)[O-] C41804882
C[C@H](c1cccc(c1)S(=O)(=O)N)NC(=O)Nc2ccc(c(c2F)F)F C43232185
C[C@H](c1cccc(c1)S(=O)(=O)N)NC(=O)Nc2cc(ccc2F)F C43234901
c1ccc2c(c1)C[C@H](CO2)CNC(=O)Nc3ccccc3SCC(=O)N C45695942
Cc1ccc2c(coc2c1C)CC(=O)N[C@H](C)c3ccc(cc3)NC(=O)N C45834627
C[C@H]1CCC[C@@H](C1)NC(=O)NNC(=O)c2cc(c[nH]2)Br C47036126
C[C@H](C12CC3CC(C1)CC(C3)C2)NC(=O)C(=O)Nc4ccccc4CC(=O)N C48661525
C[C@H](c1cccc2c1cccc2)NC(=O)C(=O)Nc3ccccc3CC(=O)N C48874054
CC(C)(C)n1c(=O)c(c([nH]c1=O)[O-])[C@H]2c3c(c4ccccc4[nH]3)CC[NH2+]2 C20610768
C[C@H]1CCc2c(sc(c2C(=O)N)NC(=O)c3ccc4c(c3)nc[nH]4)C1 C08341264
Cc1ccccc1[C@@H](C)N[C@@H](C)C(=O)Nc2ccc3c(c2)[nH]c(=O)[nH]3 C32797203
Cc1c2ccccc2nc(n1)/N=C(\N)/[NH+]=C(/Nc3ccc(cc3)F)\[S-] C06921953
C[C@H](c1ccc(c(c1)F)Oc2ccccc2)N[C@@H](C)C(=O)NC(=O)N C56202507
c1ccc(c(c1)C(=O)NNC(=O)NC2[C@@H]3CCC[C@H]2C[NH+](C3)C4CC4)F C56806604
c1ccc(cc1)NC(=O)NC[C@H](C2CC2)NC(=O)Nc3ccccc3 C58170931
Cc1c(cc(cc1F)C(=O)N)NC(=O)c2cc3ccccc3c(=O)[nH]2 C58352542
Cc1c2c(n(n1)C(=S)N)OC(=C([C@@H]2c3ccc(cc3)Br)C#N)N C58899963
C[C@@H](c1ccc(cc1)NC(=O)N)NC(=O)CCn2ccc3c2cccc3 C58915549
CC1=C([C@@H](C(=C(O1)N)C(=O)N)c2cccc(c2)OCc3ccccc3)C(=O)C C58949090
CCOC(=O)C1=C(OC(=C([C@H]1c2ccc(s2)Br)C(=O)N)C)N C58949371
CCOC(=O)C1=C(OC(=C([C@@H]1c2ccc(cc2)SC)C(=O)N)C)N C58949407
Cc1ccc(c(c1)[C@@H](C)NC(=O)C(=O)Nc2cccc(c2C)C(=O)N)C C48831034
CCC[C@@H](C(=O)N1CCc2c(c3cccc(c3[nH]2)Br)C1)NC(=O)N C63701471
c1ccc2c(c1)N[C@H](S2)NCCNC(=O)c3ccc4c(c3)nc[nH]4 C64079723
CN1CC[C@H](c2c1cccc2)CNC(=O)c3cccc(c3)NC(=O)N C58244641
CC1(C(=[N+]([C@@]\2(N1O)CCCCC/C2=N\[NH+]=C(/N)\[S-])[O-])c3cccs3)C C08579810
c1cc(c(cc1C(=O)N)NC(=O)NCc2ccsc2)N3CCCCC3 C65797951
c1cc(cc(c1)C(=O)N)CNC(=O)NC[C@@H]2CCN(C2)c3ccc(cc3)F C66344124
Cc1ccc(n1c2ccc(cc2)C(=O)NN[C@H](c3ccc(cc3)F)C(=O)N)C C66938996
CNC(=O)c1cccc(c1)NC(=O)NC[C@]2(CCCc3c2cccc3)O C66951888
Cc1c(cn[nH]1)CCCNC(=O)NC[C@@]2(CCCc3c2cccc3)O C66975701
CNC(=O)c1cccc(c1)CNC(=O)NC[C@@]2(CCCc3c2cccc3)O C66977025
CC1(CC2=C([C@@H](C(=C(O2)N)C#N)c3ccc(cc3)C(=O)OC)C(=O)C1)C C00806456
CN1C2=C([C@@H](NC1=O)c3ccc(cc3)O)C(=O)N(C2)c4cccc(c4)Cl C01422343
Cc1cccc(c1)NC(=O)CN2C(=O)[C@@]3(CCCc4c3cccc4)NC2=O C03600622
Cc1ccccc1NC(=O)CN2C(=O)[C@@]3(CCCc4c3cccc4)NC2=O C03600659
CC(C)Oc1ccccc1[C@@H]2c3c(c4ccccc4oc3=O)OC(=C2C#N)N C00663570
c1cc(c(cc1Cl)NC(=O)CN2C(=O)C3(CCCCC3)NC2=O)F C05291610
Cc1ccc(cc1)S(=O)(=O)NC(=O)Nc2nc3ccccc3s2 C00337642
c1ccc(c(c1)NC(=O)N2CCN(CC2)C(=O)Nc3ccccc3F)F C06926961
Cc1nc2ccc(cc2s1)N[C@H](C)C(=O)N3CC(=O)Nc4c3cccc4 C09338682
CC1(CC2=C([C@@H](Nc3c(non3)N2)c4cccc(c4)Cl)C(=O)C1)C C12323378
CCCNC(=O)N1c2ccccc2NC3=C([C@H]1c4ccco4)C(=O)CCC3 C09264210
Cc1c(ccc2c1N[C@@H]([C@@H]3[C@@H]2C=CC3)c4cccc(c4O)OC)[N+](=O)[O-] C14459630
COc1cccc(c1O)[C@@H]2[C@@H]3CC=C[C@@H]3c4c(ccc(c4N2)F)[N+](=O)[O-] C14459670
Cc1cc(nc2c1C3=NC(NC(=O)N3N2)(C(F)(F)F)C(F)(F)F)C C02601124
Cc1cccc(c1)NC(=O)Nc2ccc3c(c2)N(CCC3)S(=O)(=O)C C22503376
Cc1cc(oc-2cc(=[NH+]C(=O)CC3(CCCCC3)C(=O)[O-])ccc12)O C24150464
Cc1ccccc1NC(=O)N2CCc3c(c(=O)[nH]c(n3)c4ccc(cc4)F)C2 C35417552
Cc1ccc(c(c1)C)NC(=O)[C@H]2[C@@H](Nc3ncnn3[C@@H]2c4ccccc4)C C36701514
Cc1ccc(c(c1)C)NC(=O)[C@H]2[C@H](Nc3ncnn3[C@@H]2c4ccccc4F)C C36701641
CS(=O)(=O)N1CCCc2c1cc(cc2)NC(=O)Nc3ccccc3F C38692963
c1ccc(cc1)C2=C[C@@H](N=N2)[C@H]3NN[C@@H]4N3N=C(S4)c5cccc(c5)F C38742906
C[C@H]1C(=C(N=N1)C)NC(=O)C2=CC3=C(NN([C@@H]3S2)c4ccccc4)C C38904313
CC1=C[C@H](N=N1)[C@@H]2NN[C@@H](N2/N=C/c3cccc(c3Cl)Cl)S C38979399
c1ccc(cc1)N2C(=O)[C@H]3[C@H](C4=C(CCCC4=O)NC3=N2)c5cccc(c5)O C18195849
C[C@@H]1CCC[C@@H]([C@@H]1C)NC(=O)CN2C(=O)[C@@]3(C[C@@H](CC(C3)(C)C)C)NC2=O C36705457
Cc1ccc2c(c1)NC(=O)[C@@](O2)(C)C(=O)Nc3nc(cs3)C(C)(C)C C41547705
c1cc(cc(c1)Cl)NC(=O)N[C@@H]2CCCC[C@@H]2N3C(=O)CSC3=O C44449995
c1cc(cc(c1)Cl)NC(=O)N[C@@H]2CCCC[C@H]2N3C(=O)CSC3=O C44449997
c1ccc2c(c1)C[C@H](O2)CNC(=O)N3CCC[C@H](C3)c4[nH]c5ccccc5n4 C46875082
Cc1ccc(c(c1)F)NC(=O)N2CCC[C@@H](C2)C(=O)Nc3c(cccn3)C C47337786
Cc1ccc(c(c1)C)NC(=O)C2=C(Nc3ncnn3[C@H]2c4ccccc4F)C C02918090
Cc1ccc(cc1)[C@H]2C(=C(Nc3n2ncn3)C)C(=O)Nc4ccccc4C C04723437
CC(C)c1ncc(c(n1)C(=O)/N=c/2\[nH]cc(s2)Br)NC C50769712
Cc1ccc(c(c1)C)C(=O)/C=C/2\C(=O)Nc3c(c(nn3c4ccccc4)C)N2 C13207742
c1ccc2c(c1)CC[C@@H]2NC(=O)N3CCC(CC3)C(=O)Nc4ccccn4 C56384192
Cc1ccc(nc1)NC(=O)C2CCN(CC2)C(=O)N[C@@H]3CCc4c3cccc4 C56384202
Cc1ccc(nc1)NC(=O)[C@@H]2CCCN(C2)C(=O)N[C@H]3CCc4c3cccc4 C56384206
Cc1cc(ccc1NC(=O)N2CCC[C@@H](C2)O)Oc3ccc(cc3)C#N C56800251
CCOc1ccc(cc1NC(=O)N2CCc3c(c4ccccc4[nH]3)C2)C#N C56802153
c1ccc2c(c1)c(=O)[nH]c(n2)CSc3[nH]c(=O)c4c(n3)CCCC4 C41628565
Cc1ccc(cc1)C(=O)NNC(=O)N2CCN(CC2)c3cccc(c3C)C C17447040
CC1=C([C@H](N2C(=N1)N=CN2)c3cccs3)C(=O)Nc4ccccc4Cl C08610103
Cc1cccc2c1NC(=O)[C@@]23CC(=Nc4c3cnn4c5ccccc5Cl)O C20745834
CC(C)c1ccc2c(c1)[C@]3(CC(=Nc4c3cnn4C(C)(C)C)O)C(=O)N2 C32072467
c1ccc(cc1)N2C(=O)[C@@H]3[C@H](C4=C(CCCC4=O)NC3=N2)c5ccc(cc5)O C12348787
CC1=C([C@@H](N2C(=N1)C(=CN2)C#N)c3cccs3)C(=O)Nc4ccccc4 C09484531
Cc1cccc(c1C)NC(=O)CN2C(=O)[C@]3(CCc4ccccc4C3)NC2=O C66057811
CC1(CCCC1)CNC(=O)N2CCC(CC2)n3c4ccccc4[nH]c3=O C66705075
C[C@H]1c2cccn2CCN1CC(=O)NC(=O)NC34CC5CC(C3)CC(C5)C4 C15416844
Cc1ccc2c(c1)[nH]c(n2)[C@@H]3CCCN(C3)C(=O)c4cc([nH]n4)C(C)C C67158516
Cc1ccc(c(c1)C)NC(=O)C2=C(NC(=O)N[C@H]2c3ccc(cc3)O)C C00909718
c1cc(ccc1C(=O)Nc2c(nc([nH]c2=O)SC3CCCC3)N)F C05078407
c1cc(oc1C(=O)Nc2c(nc([nH]c2=O)SC3CCCC3)N)Br C05082412
C[C@H]([C@]1(CCc2c(c(c3c(c2O)C(=O)c4c(cccc4OC)C3=O)O)C1)O)O C05395989
Cc1ccc(cc1)C(=O)Nc2c(nc([nH]c2=O)SC3CCCC3)N C05081711
Cc1c2c(n(n1)C(=O)c3ccccc3O)N=C(S[C@H]2c4ccc(cc4)O)N C06483948
c1ccc(cc1)CNC(=O)[C@@H](c2ccccc2)Sc3[nH]c(=O)cc(n3)N C10861762
Cc1ccc2c(c1)sc(n2)NC(=O)c3c(c4c(cc(=O)[nH]c4s3)C)N C12083768
c1ccc2c(c1)c3c([nH]2)CN(CC3)C(=O)NCC(=O)Nc4ccc5c(c4)cc[nH]5 C12296336
c1ccc(cc1)Nc2nc(c(s2)NC(=O)CC3CCCCC3)C(=O)N C12376751
c1cc(cc(c1)S(=O)(=O)c2ccc3c(c2)c(nc(n3)N)N)C(F)(F)F C06184632
Cn1c2ccccc2c(c1c3ccccc3)C(=O)CSc4nc(cc(n4)N)N C06533206
c1ccc(cc1)[C@@H](C(=O)N2CCCCC2)Sc3nc(cc(n3)N)N C05278297
Cc1cc2c3c(c1)[C@@]4(C(=O)N3C(C[C@H]2C)(C)C)N=C(NC(=N4)Nc5ccccc5)N C19320016
CCN1c2ccccc2[C@@]3(C1=O)N=C(NC(=N3)Nc4cccc(c4)C(F)(F)F)N C19332697
Cc1ccc(cc1C)/N=N/c2cc(c(cc2N[C@@H]3[C@H]([C@@H]([C@H](CO3)O)O)O)C)C C20394483
c1cc(cc(c1)NC(=O)c2c(c3cc4c([nH+]c3s2)CCCC4)N)C(=O)[O-] C22079210
Cc1ccc(cc1)[C@@]2([C@H]([C@H](NC(=O)N2)c3ccc(cc3)O)C(=O)C(F)(F)F)O C27753953
Cc1ccccc1NC(=O)/C(=N\NC(=S)N)/[C@H](C#N)c2ccccc2 C17195633
CC[C@H](C)NC(=O)Nc1c(nn(c1N)c2ccccc2)c3ccccc3 C35868089
Cc1ccc(cc1)N2[C@@H]([C@H](C(=O)NC2=O)[C@@H]3c4c(c5ccccc5[nH]4)CCN3)O C38555966
c1cc(ccc1[C@H]2c3c(nc(nc3[O-])N4CCCCC4)NC(=C2C#N)[NH3+])Cl C30874435
CC(=C)CS[C@H]1NN[C@@H](N1N)[C@@H]2C=C(N=N2)c3ccc(cc3)Cl C38985177
Cc1ccc(cc1C)N2[C@@H](N=C([C@@H](C2=O)[C@@H]3c4c(c5ccccc5[nH]4)CCN3)O)O C39006608
c1cc(sc1)C(=O)NN2SC3=CC=C[C@H]3NSNSNS2 C39073097
Cc1c(c(c(c2c1[nH]/c(=N/S(=O)(=O)c3ccc(cc3)C(=O)N)/s2)C)O)C C39127780
CC[C@H](C)NC(=O)c1c(c\2c(o1)CC(C/C2=N\NC(=S)N)(C)C)C C39856076
CC[C@@](C)(/C(=N/O)/N)NS(=O)(=O)c1cc(sc1Cl)Cl C40377393
c1ccc2c(c1)CCN2c3c(c([nH+]cn3)Nc4ccc(cc4)C(=O)[O-])N C40687464
Cc1c\2c(oc1C(=O)NCCc3cccs3)CCC/C2=N\NC(=S)N C40824697
CC[C@@H](C(=O)Nc1c(cc(cc1C)C)C)Sc2[nH]c(=O)cc(n2)N C41630385
c1ccc2cc(ccc2c1)CC(=O)NNC(=O)NCCc3c[nH]c4c3cccc4 C42956144
C[C@H]1CCC[C@@H]([C@@H]1C)NC(=O)NNC(=O)c2cc(c[nH]2)Br C43043375
C[C@H](c1cccc(c1)S(=O)(=O)N)NC(=O)Nc2ccccc2Br C43132817
C[C@@H]1CC[C@H]([C@@H](C1)NC(=O)NNC(=O)c2cc(c[nH]2)Br)C(C)C C45639702
c1ccc(cc1)N2CC[C@@H](C2)CNC(=O)Nc3ccccc3CC(=O)N C45723413
Cc1ccccc1NC(=O)NNC(=O)NCC(C)(C)c2ccccc2 C46874021
Cc1c2ccccc2oc1[C@H](C)NC(=O)Nc3ccccc3CC(=O)N C47518175
Cc1cc(ccc1NC(=O)N2CCc3c4ccccc4[nH]c3[C@@H]2C)OCC(=O)N C56709037
CC(C)c1ccc(cc1)/C=N/c2ccc(cc2)S(=O)(=O)N=C(N)N C59460991
C[C@@H]1[C@@H]([C@@H]([C@@H]([C@@H](O1)Nc2ccc(cc2)N=Nc3ccccc3)O)O)O C04587533
C[C@@H]1[C@H]([C@@H]([C@@H]([C@@H](O1)Nc2ccc(cc2)N=Nc3ccccc3)O)O)O C18033568
CCCCCNC(=O)NNC(=O)c1cccc2c1[nH]c3c2CCCC3 C65128448
CC(C)CCNC(=O)NNC(=O)c1cccc2c1[nH]c3c2CCCC3 C65134638
C[C@@H](c1cccc(c1)NC(=O)C)NC(=O)NC[C@]2(CCCc3c2cccc3)O C66908654
CCC(=O)Nc1ccc(cc1)[C@@H](C)NC(=O)NC[C@]2(CCCc3c2cccc3)O C66924987
CNC(=O)C(=O)Nc1cccc(c1)NC(=O)Nc2cccc3c2CCCC3 C66984951
c1ccc2cc(ccc2c1)[C@H](CNC(=O)NNC(=O)c3ccc(cc3)F)O C67456077
C[C@H](c1ccc2c(c1)[nH]c(=O)[nH]2)NC(=O)Nc3cc4ccccc4nc3 C67475376
c1cc(cc(c1)F)[C@H]2C[C@@H]2NC(=O)Nc3cc(ccc3N4CCCCC4)C(=O)N C67528834
c1ccc(c(c1)C(=O)NC(=S)Nc2c(c3c(s2)CCCCCC3)C(=O)N)F C02316281
c1cc(ccc1C(=O)NC(=S)Nc2c(c3c(s2)CCCCCC3)C(=O)N)F C02316376
CSc1c2c(c(sc2nc(n1)N)C(=O)C34CC5CC(C3)CC(C5)C4)N C04380520
c1cc(oc1)c2c3c(nc4c2c(c(s4)C(=O)N)N)CCCCC3 C02925639
C[C@H]1CCc2c(sc(c2C(=O)N)NC(=S)NC(=O)c3cccs3)C1 C02316374
C/C(=N\NC(=O)C(c1ccccc1)(c2ccccc2)O)/c3cccc(c3)N C05249857
Cc1cc(=O)[nH]c2c1c(c(s2)C(=O)Nc3cccc(c3)F)N C12083674
c1ccc(c(c1)CNC(=O)C[C@H](c2cccs2)NC(=O)N)F C14349162
c1ccc(cc1)NC(=O)Nc2ccccc2c3csc(n3)N C20341309
Cc1cccc(c1)NC(=O)C[C@@H](c2cccc(c2)Br)NC(=O)N C23680531
Cc1cc(cc(c1)NC(=O)C[C@@H](c2cccc(c2)Br)NC(=O)N)C C23708819
C[C@H](c1ccc(cc1F)F)NC(=O)CNc2ccccc2C(=O)N C24225421
c1ccc(cc1)[C@H](C(=O)N)NNC(=O)c2cc3c(s2)CCCCCC3 C26221867
c1ccc(cc1)Cc2nc(cs2)CSc3nc(cc(n3)N)N C31655800
Cc1cccc(c1C)N[C@@H](C)C(=O)Nc2ccccc2C(=O)N C32217273
c1cc(c(cc1Cl)Cl)Nc2cc3c(cc2N)c(=O)[nH]cn3 C35383133
c1cc(cc(c1)NC(=O)N)C(=O)NC23CC4CC(C2)CC(C4)C3 C36724219
Cc1c(sc(c1C(=O)N)NC(=S)NC(=O)C(C)(C)C)C C04820439
Cc1ccc(cc1)C(=O)N/C(=C\c2ccc(cc2)SC)/C(=O)NN C13115410
c1ccc(c(c1)[C@H](CC(=O)Nc2cccc3c2CCCC3)NC(=O)N)Cl C40159400
C[C@]1(CCS(=O)(=O)C1)NC(=S)Nc2ccc(cc2)c3ccc(cc3)N C40167309
CC[C@@H](C)Nc1c(c(ncn1)Nc2ccccc2C(F)(F)F)N C40701880
Cc1ccc(cc1)CNc2c(c(ncn2)N[C@@H](C)c3ccccc3)N C40760344
C[C@H](c1ccccc1)Nc2c(c(ncn2)NCc3ccc(cc3)F)N C40760568
c1cc(c(cc1Br)F)Nc2c(c(ncn2)NC3CCCC3)N C40797171
C[C@H](c1ccc(cc1)Br)NC(=O)[C@@H](C(C)C)NC(=O)N C42052223
CC[C@H](C)[C@H](C(=O)N[C@@H](C)c1ccc2ccccc2c1)NC(=O)N C42162083
CCC[C@@H](/C(=N/O)/N)C(=O)Nc1ccccc1I C44861355
c1cc2c(cc1F)[C@H](CCS2)NC(=O)NNC(=S)NC3CCCC3 C45234299
Cc1ccccc1[C@@H](C)NC(=O)Nc2ccccc2CC(=O)N C45725603
c1cc(cc(c1)NC(=O)N)NC(=O)/C=C/c2c(cccc2F)F C46573960
c1cc(c(cc1Cl)Cl)/C=C/2\C(=O)N/C(=N/NC(=S)N)/S2 C48552409
C[C@H](c1ccc(s1)Cl)Nc2ccc(cc2N)S(=O)(=O)NC C49127903
C[C@@H](c1cccc(c1)Br)NC(=O)c2cccc(n2)NN C51095193
CC[C@@H](C1CCCCC1)NS(=O)(=O)c2ccccc2NN C52343984
CC[C@H](C1CCCCC1)NS(=O)(=O)c2ccccc2NN C52343986
Cc1ccc(cc1S(=O)(=O)N[C@]2(CCC[C@H](C2)C)CO)N C53113233
Cc1ccc(c(c1)N)S(=O)(=O)N[C@@]2(CCC[C@H](C2)C)CO C53113365
C[C@@H](Cc1ccc(cc1)O)NC(=O)NNc2c(c(c(c(c2F)F)F)F)F C56762084
C[C@H]1CCCC[C@@H]1NC(=O)Nc2ccccc2SCC(=O)N C45696432
c1ccc(c(c1)CC(=O)N)NC(=O)NCCc2cccc(c2)F C45723725
Cc1ccc(c(c1)[C@@H](C)NC(=O)Nc2ccccc2CC(=O)N)C C45723665
CC1=C([C@@H](C(=C(O1)N)C(=O)N)c2ccc(cc2)Br)C(=O)C C58949026
CC1(CC2=C([C@H](C(=C(O2)N)C(=O)N)c3cccc(c3)Cl)C(=O)C1)C C58949922
c1cc(ccc1C(=O)N)N[C@@H]2c3cc(ccc3NC2=O)Br C19911312
Cc1ccccc1NC(=O)C2=C(NC(=S)[C@H](C23CCCCC3)C(=O)N)C C17364093
c1cc(c(cc1I)C(=O)[O-])NC(=O)[C@@H]2CCC[C@@H](C2)[NH3+] C62824447
c1cc(cc(c1)F)[C@@H]2C[C@@H]2C(=O)Nc3ccc(cc3)NC(=O)N C67142748
CC(C)(c1cccc(c1)C(F)(F)F)NC(=O)NCCC(=O)N C67389021
C[C@@H](c1ccccc1C(F)(F)F)NC(=O)[C@@H](C(C)C)NC(=O)N C67473608
c1cc(ccc1c2ccc(n2c3ccc(cc3)C(=O)N)CCC(=O)[O-])F C02884492
c1ccc(c(c1)/C=N\NC(=S)Nc2ccc(cc2)F)C(=O)[O-] C04887616
Cc1ccccc1C(=O)NNC(=O)[C@@H]2CC(=C(C[C@@H]2C(=O)[O-])C)C C02797166
c1ccc(cc1)Nc2ccccc2NC(=O)[C@H]3CC=CC[C@@H]3C(=O)[O-] C05800114
c1ccc(c(c1)C(=O)[O-])NC(=S)NC(=O)c2cccc(c2)F C05927278
C[C@H](CCC(=O)[O-])[C@H]1CC[C@@H]2[C@@]1([C@H](C[C@H]3[C@H]2C(=O)C[C@H]4[C@@]3(CC[C@H](C4)O)C)O)C C06036234
C[C@@H]1CCc2c(csc2C1)C(=O)NNC(=O)[C@H]3[C@@H]4CC[C@@H](C4)[C@@H]3C(=O)[O-] C08241280
C[C@](CC(=O)Nc1cccc2c1cccc2O)(c3ccccc3)C(=O)[O-] C13469914
c1ccc(cc1)CNc2ccccc2[C@@H]3[C@@H](C(=NN3)c4ccccc4)C(=O)[O-] C16789780
Cc1c(scc1C(=O)NNC(=O)[C@@H]2[C@@H]3CC[C@H]([C@H]2C(=O)[O-])C3=C(C)C)C C17076996
c1ccc(cc1)CCCNC(=O)c2c(c3c([nH]c2=O)CCCC3)[O-] C09043596
C1CCc2c(c(c(c(=O)[nH]2)C(=O)NC34CC5CC(C3)CC(C5)C4)[O-])C1 C17123835
c1ccc2c(c1)c(c(c(=O)o2)NC(=O)Nc3ccc(cc3)F)[O-] C20853468
Cc1cc(cc(c1NS(=O)(=O)c2cc([nH]c2)C(=O)[O-])C)Br C21504281
Cc1ccc(cc1)NC(=O)/C(=C/C(=O)C2=C(Nc3ccccc3S2)C)/[O-] C01614102
c1cc(c(cc1Br)NC(=O)NC2CCCCC2)C(=O)[O-] C37742516
CC(C)c1ccc(cc1)C(=O)NNC(=O)[C@H]2CC=CC[C@H]2C(=O)[O-] C00373087
Cc1ccc2c(c1)c(c([nH]2)C(=O)[O-])NC(=O)[C@@H]3C[C@@H]3c4ccccc4 C04871921
c1c(cc(c(c1Cl)NNC(=O)[C@@H]2CC=CC[C@@H]2C(=O)[O-])Cl)Cl C02578133
c1ccc(cc1)[C@H]2CN[C@@H](c3c2c4ccccc4[nH]3)c5ccc(cc5)OCC(=O)[O-] C13361345
Cc1ccc(c(c1)Br)NC(=O)N[C@@H](C)CC(=O)[O-] C40533683
c1ccc(c(c1)NC(=O)NCc2cccc(c2)C(=O)[O-])I C40546150
Cc1ccc(cc1NC(=O)Nc2ccccc2C(=O)[O-])Br C40591586
C[C@@H](CCC(=O)[O-])[C@@H]1CC[C@@H]2[C@]1([C@H](C[C@@H]3[C@@H]2[C@@H](C[C@H]4[C@]3(CCC(=O)C4)C)O)O)C C44021179
c1ccc2c(c1)CCN2/C(=C/NC(=O)Nc3ccc(cc3F)F)/[O-] C44153979
Cc1ccc(cc1NC(=O)NC(C)(C)CCC(=O)[O-])Br C50196857
c1cc(c(cc1Br)C(=O)[O-])NC(=O)NC2CCCC2 C50208697
C[C@@H](C1CC1)NC(=O)Nc2ccc(cc2C(=O)[O-])Br C50208798
c1c(c(cc2c1[nH]c(=O)[nH]2)Br)CCCCC(=O)[O-] C52094725
c1c(c(sc1C(=O)[O-])Br)S(=O)(=O)NC2(CCCCC2)CO C53117587
C[C@@H](CNC(=O)N[C@@H](C)c1ccc(cc1)Br)C(=O)[O-] C54336618
C/C(=C\1/[C@@H](C(=C(N(C1=O)c2ccccc2)N)C#N)C3CCCCC3)/[O-] C55174685
Cc1ccc(cc1)/C=C/S(=O)(=O)[N-]c2cccc(c2C)S(=O)(=O)N C55650570
CCN(CC)c1ccc(cc1)[C@@H]2c3c([nH]c(=S)nc3NC4=C2C(=O)CCC4)[O-] C57364364
c1cc(cc(c1)F)NC(=O)Nc2cc(ccc2C(=O)[O-])Br C38076332
c1cc(c(cc1F)C(F)(F)F)NC(=O)CSc2[nH]c(=O)cc(n2)[O-] C59941845
Cc1csc(n1)NC(=O)Nc2cc(c(cc2C(=O)[O-])F)F C61564682
c1cc(sc1)CNC(=O)Nc2cc(c(cc2C(=O)[O-])F)F C61564686
c1cc2c(cc1C(=O)[O-])S[C@@H](C(=O)N2)CC(=O)Nc3ccc(c(c3)F)F C61718848
Cc1ccc(c(=O)[nH]1)/C(=C(\C#N)/C(=O)c2c([nH]c3c2cccc3)C)/[O-] C62675145
c1cc(c(cc1I)C(=O)[O-])NC(=O)N2CCC[C@H]2CO C62824776
CC(C)CNC(=O)Nc1c(cc(cc1Br)Br)C(=O)[O-] C62825478
c1cc(c(c(c1)Br)NC(=O)NC(C2CC2)C3CC3)C(=O)[O-] C62827278
c1cc(c(c(c1)Br)NC(=O)NC[C@@H]2CCC=CC2)C(=O)[O-] C62827352
CCC[C@@H](c1cccs1)NC(=O)Nc2c(ccs2)C(=O)[O-] C62828654
c1ccc(c(c1)N)N(CCC(=O)[O-])C(=O)c2ccc(s2)Cl C62834991
C[C@@H]1C(=C(N=N1)C)N[C@@H]2N[C@@H]([C@@H](S2)CC(=O)[O-])c3ccccc3 C63428266
CCN1c2ccccc2[C@H](C(=C1[O-])C(=O)/N=c/3\[nH]c4ccccc4s3)O C64196971
Cc1c2c([nH]c1/C(=C(\C#N)/C(=O)c3c([nH]c4c3cccc4)C)/[O-])CCCC2=O C66004760
c1cc(ccc1/C=C/S(=O)(=O)[N-]c2ccc(c(c2)C(=O)N)F)Br C66579812
c1ccc2c(c1)cc(c(=O)[nH]2)/C=N/NC(=O)CNC(=O)c3ccccc3I C02542616
c1cc(ccc1n2c3c(c(=O)[nH]c2=O)[C@](C(=O)N3)(C(F)(F)F)NS(=O)(=O)c4ccc(cc4)Cl)Cl C01854197
c1cc(cc(c1)Cl)C(=O)N[C@]2(c3c(=O)[nH]c(=O)n(c3NC2=O)c4ccc(cc4)Cl)C(F)(F)F C03641286
Cc1ccc(c(c1)C)NC(=O)C2=C3N(C(=O)[C@H](S3)CC(=O)OC)C(=C([C@H]2c4cccc(c4)F)C#N)N C03770423
C[C@@H]1CCCC[C@@H]1NC(=O)NC(=O)COC(=O)CCc2[nH]c(=O)c3c4c(sc3n2)CCCC4 C08890302
C[C@H]1CCCC[C@H]1NC(=O)NC(=O)COC(=O)CCc2[nH]c(=O)c3c4c(sc3n2)CCCC4 C08890310
c1ccc2c(c1)CCC[C@]23C(=O)N(C(=O)N3)CC(=O)Nc4ccccc4C(=O)NCc5ccco5 C09577203
c1ccc(cc1)[C@H](C(=O)N[C@H]2CCCc3c2cccc3)NS(=O)(=O)c4ccc5c(c4)CCC(=O)N5 C09610603
CC(C)Cn1c(c(c(=O)[nH]c1=O)C(=O)COc2ccc(cc2Br)Br)N C09653640
Cc1ccc(cc1F)S(=O)(=O)Nc2cccc(c2)C(=O)NN3C(=O)C4(CCCCC4)NC3=O C09724818
Cc1ccc2c(c1)[C@]3(C(=C(N(C4=C3C(=O)CC(C4)(C)C)c5nnc(s5)SC(C)C)N)C#N)C(=O)N2 C12462559
c1cc(oc1)C(=O)NC(=S)NNC(=O)COc2ccc(cc2Br)Br C12502788
c1ccc(cc1)n2c(=O)c-3c4n(c(nc3n2)SCC(=O)Nc5ccccc5C(=O)N)CCCCC4 C13000310
CCn1cc(cn1)[C@H]2[C@H](C(=O)C[C@@]([C@@H]2C(=O)Nc3ccccc3C)(C)O)C(=O)Nc4ccccc4C C13960874
CC(C)[C@@H](CO)NC(=O)[C@H](c1ccccc1)NC(=O)[C@H]2C(S[C@@H]3N2C(=O)c4c3cccc4)(C)C C16027395
c1ccc2c(c1)c(=O)n(c(n2)SCC(=O)Nc3c(c4c(s3)CCCC4)C(=O)N)C[C@H]5CCCO5 C16633361
CC[C@@]1(C(=O)N(C(=O)N1)NC(=O)c2ccc(cc2)S(=O)(=O)Nc3ccc(cc3)F)c4ccccc4 C18206629
c1ccc2c(c1)c(c[nH]2)CCN/C=C\3/C(=O)NC(=O)N(C3=O)c4ccc(cc4)I C02434732
CCOc1cc(ccc1OCC(=O)N)[C@H]2c3c(nn(c3NC(=O)CS2)c4ccc(cc4)Cl)C C20892952
c1cc(ccc1[C@@H](CC(=O)OCc2cc(=O)n3cc(ccc3n2)Br)NC(=O)N)Cl C20977099
Cc1c(sc(n1)c2ccccc2)C(=O)NNC(=O)CN3C(=O)[C@](NC3=O)(C)c4ccc(cc4)F C22873365
Cc1c(sc(n1)c2ccccc2)C(=O)NNC(=O)CN3C(=O)[C@@](NC3=O)(C)c4ccc(cc4)F C22873370
C[C@@]1(C(=O)N(C(=O)N1)NC(=O)CNC(=O)c2cccc(c2)Br)CCc3ccccc3 C23948694
c1ccc2c(c1)c(c[nH]2)CC(=O)NNC(=O)C3CCN(CC3)S(=O)(=O)c4ccc5c(c4)CCC5 C24454860
c1ccc2c(c1)c(c[nH]2)C[C@H]3C(=O)N(C(=O)N3)NC(=O)c4c5c(n(n4)c6ccccc6F)CCC5 C33230822
C[C@H]([C@@]1([C@@H]2[C@@H]([C@@H]([NH2+]1)c3cc(cc(c3Cl)Cl)Cl)C(=O)N(C2=O)C4CCCCC4)C(=O)[O-])O C34255997
c1cc(cc(c1)Br)/C=C/2\C(=O)N(C(=S)S2)CCC(=O)NNC(=O)c3ccc(cc3)O C35624651
CCC[C@]12CN(C[C@@H]1C(=O)NC(=O)N2)C(=O)CNC(=O)[C@@H]3CC3(c4ccccc4)c5ccccc5 C39302602
CCc1nc2c(o1)NC(=C([C@]23c4ccccc4N(C3=O)Cc5cccc(c5)Br)C#N)N C39323847
c1ccc(cc1)N2[C@@H](NN=C2SCC(=O)N3CCCc4c3cccc4)Cc5cc(=O)[nH]c(=O)[nH]5 C39361511
Cc1cccc(c1)NC(=O)CN2C(=O)/C(=C\c3cn(c4c3cccc4)CC(=O)Nc5ccccc5)/NC2=O C39556245
c1cc(ccc1C(=O)N2C[C@@H](C3(C2)CC[NH2+]CC3)C(=O)NC4CCC(CC4)C(=O)[O-])OC(F)(F)F C39657933
c1ccc2cc(ccc2c1)C(=O)N3C[C@@H](C4(C3)CC[NH2+]CC4)C(=O)NCC5CCC(CC5)C(=O)[O-] C39662686
c1cc(cc(c1)Cl)OCC(=O)N2C[C@@H](C3(C2)CC[NH2+]CC3)C(=O)NCC4CCC(CC4)C(=O)[O-] C39662770
c1ccc2c(c1)c(cs2)C(=O)N3C[C@@H](C4(C3)CC[NH2+]CC4)C(=O)NCC5CCC(CC5)C(=O)[O-] C39662828
c1ccc(cc1)[C@@H](CC(=O)[O-])NC(=O)[C@H]2CN(CC23CC[NH2+]CC3)C(=O)c4ccc(cc4Cl)Cl C39682231
c1ccc(cc1)[C@H](CC(=O)[O-])NC(=O)[C@@H]2CN(CC23CC[NH2+]CC3)C(=O)c4cc(cc(c4)Cl)Cl C39682338
c1cc(ccc1NC(=O)C[C@@H]2C(=O)N/C(=N\N=C\3/CCSC(=S)N3)/S2)Br C39886294
Cc1ccc(c(c1)C)NC(=O)[C@H]2C(=C3C(=NC(=NC3=O)CSC4=NN[C@@H](S4)NC)S2)C C39991733
Cc1ccccc1[C@H]2[C@H]3[C@@H](C(=O)N(C3=O)C4CCCCC4)[C@@]([NH2+]2)(Cc5c[nH]c6c5cccc6)C(=O)[O-] C43218698
c1ccc2c(c1)cccc2[C@@H]3[C@H]4[C@@H](C(=O)N(C4=O)C5CCCCC5)[C@@]([NH2+]3)(Cc6ccc(cc6)O)C(=O)[O-] C33551532
COc1cccc(c1O)[C@@H]2[C@H]3[C@@H](C(=O)N(C3=O)C4CCCCC4)[C@@]([NH2+]2)(CC5CCCCC5)C(=O)[O-] C33887992
Cc1ccccc1[C@@H]2[C@H]3[C@@H](C(=O)N(C3=O)c4ccccc4C)[C@@]([NH2+]2)(Cc5c[nH]c6c5cccc6)C(=O)[O-] C33392562
CC(C)[C@@H](CO)NC(=O)[C@H](c1ccccc1)NC(=O)[C@H]2C(S[C@H]3N2C(=O)c4c3cccc4)(C)C C43746699
C[C@@H]([C@@]1([C@@H]2[C@@H]([C@@H]([NH2+]1)c3ccc(cc3)/C=C/c4ccccc4)C(=O)N(C2=O)C5CCCCC5)C(=O)[O-])O C44172617
c1ccc(cc1)c2c(cn(n2)c3ccccc3)C(=O)NNC(=O)c4c[nH]c(=S)n4c5ccccc5 C45573804
Cc1cc(cc2c1NC(=O)[C@@]23[C@H]4[C@@H]([C@@H](N3)[C@@H](C)O)C(=O)N(C4=O)Cc5ccccc5Cl)Cl C16012084
C[C@@]12CC[C@@H](C1(C)C)C(=O)N(C2=O)[C@@H](Cc3ccccc3)C(=O)Nc4c(c5c(s4)CCC5)C(=O)N C54646123
Cc1ccc(cc1)N2C(=O)/C(=C\Nc3ccc(cc3)S(=O)(=O)Nc4ccccc4C)/C(=O)NC2=O C15930144
CC[C@@]1(CCC(=O)NC1=O)c2ccc(cc2)NC(=O)CCc3c(nc([nH]c3=O)c4cccnc4)C C60354068
CN(C)c1ccc(cc1)[C@H](CNC(=O)C(=O)Nc2ccccc2F)[NH+]3CCc4ccccc4C3 C10188469
CN1CCc2c1ccc(c2)[C@@H](CNC(=O)C(=O)Nc3ccc(cc3)C(F)(F)F)[NH+]4CCCC4 C08964117
C[C@H](CNC(=O)[C@H]1CN(CC12CC[NH2+]CC2)C(=O)c3ccc(c(c3)F)C(F)(F)F)Oc4ccc(cc4)F C39595825
C[C@@H](c1ccccc1)NC(=O)[C@@H]2CN(CC23CC[NH2+]CC3)C(=O)c4ccc(c(c4)C(F)(F)F)OC C39596912
Cc1c(cccc1OC(=O)C)C(=O)N2C[C@@H](C3(C2)CC[NH2+]CC3)C(=O)N[C@H]4C[C@@H]4c5ccccc5 C39602335
CCn1c(c(c(n1)C)Br)C(=O)N2C[C@@H](C3(C2)CC[NH2+]CC3)C(=O)N[C@H]4C[C@@H]4c5ccccc5 C39602435
CCn1c(c(c(n1)C)Br)C(=O)N2C[C@H](C3(C2)CC[NH2+]CC3)C(=O)N[C@H]4C[C@@H]4c5ccccc5 C39602438
c1ccc(cc1)c2ccc(o2)C(=O)N3C[C@H](C4(C3)CC[NH2+]CC4)C(=O)N[C@H]5C[C@@H]5c6ccccc6 C39602513
Cc1ccc(c(c1)C)CNC(=O)[C@H]2CN(CC23CC[NH2+]CC3)C(=O)c4cc(nn4C(C)(C)C)C C39607174
c1ccc(cc1)CO[C@@H]2CCC[C@H]2NC(=O)[C@H]3CN(CC34CC[NH2+]CC4)C(=O)c5cccc(c5F)Cl C39609053
CCn1c(c(c(n1)C)Br)C(=O)N2C[C@H](C3(C2)CC[NH2+]CC3)C(=O)NC4CCCC4 C39632553
Cc1ccc(cc1)CNC(=O)[C@H]2CN(CC23CC[NH2+]CC3)C(=O)c4ccc(cc4)OC(F)(F)F C39634272
c1cc(c(nc1)Oc2ccc(cc2)Cl)C(=O)N3C[C@H](C4(C3)CC[NH2+]CC4)C(=O)NC5CCC5 C39635348
C[C@H]1CCC[C@H]([C@@H]1C)NC(=O)[C@@H]2CN(CC23CC[NH2+]CC3)C(=O)[C@@H]4CCCN4C(=O)C(F)(F)F C39637148
Cc1cc(n(n1)C(C)(C)C)C(=O)N2C[C@@H](C3(C2)CC[NH2+]CC3)C(=O)N[C@@H]4CCC[C@@H]([C@@H]4C)C C39637421
CC[C@H](COC)NC(=O)[C@@H]1CN(CC12CC[NH2+]CC2)C(=O)c3cc(cc(c3)F)C(F)(F)F C39637960
Cc1ccc(cc1)[C@H](C)NC(=O)[C@@H]2CN(CC23CC[NH2+]CC3)C(=O)c4ccc(nc4)Oc5ccccc5 C39639393
Cn1cccc1C(=O)N2C[C@@H](C3(C2)CC[NH2+]CC3)C(=O)NCCc4ccc(cc4)Br C39652906
Cn1cccc1C(=O)N2C[C@H](C3(C2)CC[NH2+]CC3)C(=O)NCCc4ccc(cc4)Br C39652907
COc1ccc(cc1C(F)(F)F)C(=O)N2C[C@H](C3(C2)CC[NH2+]CC3)C(=O)NCCc4cccs4 C39657518
CC1(OC[C@H](O1)CNC(=O)[C@H]2CN(CC23CC[NH2+]CC3)C(=O)c4cc(cc(c4)F)C(F)(F)F)C C39659178
CCn1c(c(c(n1)C)Br)C(=O)N2C[C@@H](C3(C2)CC[NH2+]CC3)C(=O)NC4CCCCCCC4 C39659889
c1cc(c(c(c1F)C(=O)N2C[C@H](C3(C2)CC[NH2+]CC3)C(=O)N[C@H]4CCSC4=O)F)Cl C39661447
c1ccc(cc1)[C@@H](C#N)NC(=O)[C@@H]2CN(CC23CC[NH2+]CC3)C(=O)c4ccc(cc4)Br C39662342
c1ccc(cc1)[C@H](C#N)NC(=O)[C@H]2CN(CC23CC[NH2+]CC3)C(=O)c4ccc(o4)c5ccc(cc5)F C39662569
Cc1cccc(c1C)CNC(=O)[C@@H]2CN(CC23CC[NH2+]CC3)C(=O)c4cccc(c4C)OC(=O)C C39667578
Cc1cccc(c1C)CNC(=O)[C@H]2CN(CC23CC[NH2+]CC3)C(=O)c4cccnc4Oc5ccccc5 C39667607
CCn1c(c(c(n1)C)Br)C(=O)N2C[C@H](C3(C2)CC[NH2+]CC3)C(=O)NCc4cccc(c4C)C C39667621
c1ccc2c(c1)CCO[C@H]2CNC(=O)[C@@H]3CN(CC34CC[NH2+]CC4)C(=O)c5ccc(cc5)C(F)(F)F C39668901
c1ccc2c(c1)CCO[C@H]2CNC(=O)[C@H]3CN(CC34CC[NH2+]CC4)C(=O)c5cc(cc(c5)F)F C39668943
Cc1ccc(c(c1F)C(=O)N2C[C@@H](C3(C2)CC[NH2+]CC3)C(=O)NC[C@H]4c5ccccc5CCO4)F C39669046
c1ccc2c(c1)CCO[C@H]2CNC(=O)[C@H]3CN(CC34CC[NH2+]CC4)C(=O)c5ccc(o5)c6ccc(cc6)F C39669187
C[C@@H]1C(=C(N=N1)C)[C@H](C)NC(=O)[C@@H]2CN(CC23CC[NH2+]CC3)C(=O)c4c(ccc(c4F)Cl)F C39674586
Cc1cccc(c1)C(=O)N2C[C@H](C3(C2)CC[NH2+]CC3)C(=O)NCc4cnn(c4)Cc5ccccc5 C39675973
c1ccnc(c1)c2ccc(s2)CNC(=O)[C@@H]3CN(CC34CC[NH2+]CC4)C(=O)[C@@H]5CCC=CC5 C39677722
c1cc(cc(c1)OC(F)F)CNC(=O)[C@H]2CN(CC23CC[NH2+]CC3)C(=O)c4cc(cc(c4)Cl)Cl C39678459
c1ccc(c(c1)OCCNC(=O)[C@H]2CN(CC23CC[NH2+]CC3)C(=O)c4cccc(c4Cl)Cl)F C39685110
Cc1ccc(c(c1F)F)C(=O)N2C[C@@H](C3(C2)CC[NH2+]CC3)C(=O)NCCOc4ccccc4F C39685121
CC(C)C(=O)N1CCC(CC1)NC(=O)[C@@H]2CN(CC23CC[NH2+]CC3)C(=O)c4cc(cc(c4)F)F C39685974
CC(C)C(=O)N1CCC(CC1)NC(=O)[C@H]2CN(CC23CC[NH2+]CC3)C(=O)c4cccc(c4F)Cl C39686037
Cc1ccsc1C(=O)N2C[C@@H](C3(C2)CC[NH2+]CC3)C(=O)N[C@@H](Cc4ccccc4)C(=O)N5CCCCC5 C39687308
c1ccc2cc(ccc2c1)C(=O)N3C[C@H](C4(C3)CC[NH2+]CC4)C(=O)NCCOc5ccc(cc5)F C39688167
c1ccn(c1)c2ccc(cc2)CNC(=O)[C@H]3CN(CC34CC[NH2+]CC4)C(=O)c5ccc(cc5)C(F)(F)F C39690020
CCSc1c(cccn1)C(=O)N2C[C@H](C3(C2)CC[NH2+]CC3)C(=O)NCCc4ccccc4C C39691187
CC[C@@H](c1ccccc1)NC(=O)[C@H]2CN(CC23CC[NH2+]CC3)C(=O)[C@@H]4COc5ccccc5O4 C39695347
c1ccn(c(=O)c1)c2ccc(cc2)C(=O)N[C@H]3CCC[C@H]3NC(=O)c4ccc5=C(C[NH+]=c5c4)Cl C52635084
Cc1c/c(=N\C(=O)C(=O)NC[C@@H](c2ccc3c(c2)CCN3C)[NH+]4CCCC4)/c5ccccc5[nH]1 C56939980
c1ccc(cc1)N2C(=O)[C@@H]3[C@@H](N[C@@]4([C@@H]3C2=O)c5ccccc5NC4=O)CC6=c7ccccc7=[NH+]C6 C63384544
c1ccc2=[NH+]CC(=c2c1)CCN/C=C\3/C(=O)NC(=O)N(C3=O)c4ccc(cc4)I C63445945
CCCCN1C(=O)[C@@H]2[C@H](N[C@@]3([C@@H]2C1=O)c4cc(ccc4NC3=O)F)CC5=c6ccccc6=[NH+]C5 C63478675
Cc1cc(n(c(=O)c1C(=O)N)NC(=O)c2cc(ccc2OC(F)F)Br)C C02789911
c1ccc(cc1)CC(=O)N[C@]2(c3c(=O)[nH]c(=O)n(c3NC2=O)c4ccccc4)C(F)(F)F C03623111
c1ccc2c(c1)c(c(o2)C(=O)N)NC(=O)[C@@H]3CCCN3S(=O)(=O)c4ccc(cc4)F C08896653
COc1cccc(c1OC)[C@H]2[C@H]([C@@](NC(=O)N2)(C(F)(F)F)O)C(=O)c3cccs3 C09090201
CC1CCN(CC1)C(=O)Cn2cc(c3c2cccc3)SCC(=O)Nc4ccc(cc4)C(=O)N C09118525
c1c2c(cc3c1c(co3)CC(=O)OCC(=O)Nc4c(c5c(s4)CCC5)C(=O)N)CCC2 C09587837
c1ccc(cc1)[C@H](C(=O)NCc2cccs2)NS(=O)(=O)c3ccc4c(c3)CCC(=O)N4 C09610615
c1ccc2c(c1)c(c(o2)C(=O)Nc3cccc(c3)F)NC(=O)C(=O)NCc4ccccn4 C09705698
c1ccc(c(c1)C(F)(F)F)NC(=O)[C@H]2CC(=O)Nc3c2c(=O)[nH]c(n3)N4CCCCC4 C12390218
c1cc(cc(c1)NC(=O)[C@H]2CC(=O)Nc3c2c(=O)[nH]c(n3)N4CCCCC4)C(F)(F)F C12409937
CC(=O)N/C(=C/c1ccccc1)/C(=O)NNS(=O)(=O)c2cccc(c2)Br C12759134
Cc1ccc(cc1)S(=O)(=O)N2CCC[C@@H](C2)C(=O)Nc3c(c4c(s3)CCC4)C(=O)N C14021027
COc1cc(ccc1O)[C@H]2[C@H]3CC=C[C@@H]3c4cc(ccc4N2)S(=O)(=O)NC[C@@H]5CCCO5 C14459375
C[C@H]1CCCC[C@@]12C(=O)N(C(=O)N2)CC(=O)NNC(=O)CC34CC5CC(C3)CC(C5)C4 C15902229
c1cc2c(cc1Cl)C=C(CO2)C(=O)OCC(=O)Nc3c(c4c(s3)CCC4)C(=O)N C16575819
c1ccc2c(c1)CCN(C2)C(=O)CSc3nc([nH]n3)N/N=C/c4c[nH]c5c4cccc5 C20833037
CCC[C@H]1O[C@@H]2C[C@H]3[C@@H]4C[C@@H](C5=CC(=O)C=C[C@@]5([C@H]4[C@H](C[C@@]3([C@@]2(O1)C(=O)CO)C)O)C)O C22060371
CSCC[C@H](C(=O)N[C@H]1CCCc2c1cccc2)NC(=O)N3CC(=Nc4c3cccc4)O C25077313
Cc1ccccc1NC(=O)[C@H]2[C@@H]([C@H]([C@@](CC2=O)(C)O)C(=O)Nc3ccccc3C)c4ccccn4 C28249894
Cc1c(sc(n1)NC(=O)C2CCN(CC2)c3ccc(cn3)C(F)(F)F)SCC(=O)N C31798994
C[C@]1(CC(=O)[C@@H]([C@@H]([C@@H]1C(=O)Nc2ccccc2)c3ccccn3)C(=O)Nc4ccccc4)O C35074135
Cc1c(sc(c1C(=O)N)NC(=O)CN(Cc2ccc(cc2)F)C(=O)c3ccco3)C C35312693
Cc1cc(c(c(c1)C)NC(=O)CNC(=O)CN2C(=O)[C@]3(CCCc4c3cccc4)NC2=O)C C08623801
C[C@@H]1/C(=C/SCCN/C(=C\2/C(=NN(C2=O)[C@@H]3Nc4ccccc4S3)C)/C)/NC=N1 C39272870
CC(C)Cn1cc(c(=O)c(c1)C(=O)NC2CCCCC2)C(=O)N[C@H]3CCCCNC3=O C14988371
C[C@@H]1C[C@@]2(CC(C1)(C)C)C(=O)N(C(=O)N2)CC(=O)NNC(=O)c3cc4c(s3)CCCC4 C09584750
Cc1ccccc1CC(=O)N2C[C@H](C3(C2)CC[NH2+]CC3)C(=O)NC4CCC(CC4)C(=O)[O-] C39658255
CC1(CCCCC1)C(=O)N2C[C@@H](C3(C2)CC[NH2+]CC3)C(=O)N[C@@H](CC(=O)[O-])c4ccccc4 C39682413
c1cc(c(cc1C(=O)N2C[C@@H](C3(C2)CC[NH2+]CC3)C(=O)NCCCCC(=O)[O-])Cl)Cl C39682651
CC(=O)NC12C[C@@H]3C[C@H](C1)CC(C3)(C2)C(=O)Nc4cccc(c4)S(=O)(=O)NC(C)(C)C C12745501
c1ccc2c(c1)/C(=N/N=C/3\NC(=O)[C@H](S3)CC(=O)Nc4cccc(c4)C(F)(F)F)/C(=O)N2 C39843483
Cc1ccc(cc1Cl)N2C(=O)[C@H]3[C@H]([NH2+][C@@]([C@@H]3C2=O)([C@@H](C)O)C(=O)[O-])c4cccc(c4)C(F)(F)F C33933481
CCC[C@@H]1O[C@H]2C[C@@H]3[C@H]4C[C@@H](C5=CC(=O)C=C[C@]5([C@@H]4[C@H](C[C@]3([C@@]2(O1)C(=O)CO)C)O)C)O C44020545
CCc1cccc(n1)c2c([nH]c(n2)CNc3ccc(cc3)C#N)C4=C[C@H]5[C@H](C=C4)N=CCN5 C45253884
c1ccc(c(c1)C(=O)NNC(=O)c2ccc(o2)S(=O)(=O)NC3CC3)Br C46672532
CS(=O)(=O)N[C@@H]1CCCN(C1)C(=O)Nc2ccc(c(c2)NC(=O)C3CCCCC3)F C48262952
Cc1cc(c2c(c1)[C@@]3([C@H]4[C@@H]([C@H](N3)[C@@H](C)O)C(=O)N(C4=O)CCc5ccccc5)C(=O)N2)C C35363877
CC(C)(C)N1C(=O)[C@@H]2[C@H](N[C@]3([C@@H]2C1=O)c4ccccc4NC3=O)Cc5c[nH]c6c5cccc6 C20566956
C[C@]12CC[C@H](C1(C)C)C(=O)N(C2=O)CCC(=O)Nc3c(c4c(s3)CCCC4)C(=O)N C54647525
[H]/N=C\1/NC(=O)/C(=C/c2ccc(c(c2)OC)OCC(=O)Nc3cccc(c3)C(F)(F)F)/S1 C15056709
Cc1cccc(c1)C(=O)NNC(=O)c2cc3n(n2)[C@H](C[C@@H](N3)c4ccco4)C(F)(F)F C01326522
CCC[C@@]1([C@H]2[C@@H]([C@@H]([NH2+]1)c3ccccc3O)C(=O)N(C2=O)c4cccc(c4)C(F)(F)F)C(=O)[O-] C59086962
C[C@]1(C[C@H](CC(C1)(C)C)O)CN/C=C/2\C(=O)NC(=O)N(C2=O)c3ccc(cc3)Br C06232514
CCC[C@@H](C)NC(=O)[C@@H]1CCCN(C1)C(=O)c2ccc(cc2)N3CCC[C@@H](C3)C(=O)N C60268161
c1ccc2c(c1)nc(s2)NC(=O)c3cccc(c3)NC(=O)N[C@@H]4CCS(=O)(=O)C4 C31813413
c1cc(cc(c1)NC(=O)C[C@@H]2C(=O)N/C(=N/N=C\3/CSC(=O)N3)/S2)C(F)(F)F C13686080
Cc1ccc(cc1C)n2c(=O)c(c([nH]c2=O)[O-])[C@@H]3[C@@H]4C(=c5cc(ccc5=[NH+]4)OC)CCN3 C63373000
Cc1ccc(c(c1)C)n2c(=O)c(c([nH]c2=O)[O-])[C@@H]3[C@@H]4C(=c5cc(ccc5=[NH+]4)OC)CCN3 C63373225
C[C@H]1C(=C2C(=NC(=NC2=O)[C@@H](C)S[C@@H]3NN=C(N3N)c4cccc(c4)Cl)S1)C C38653213
C1CCC2=C3C(=NC(=NC3=O)SCC(=O)N[C@@H]4[C@@H](C5=C(S4)CCC5)C(=O)N)S[C@@H]2C1 C38741245
Cc1cccc2c1NC(=O)[C@@]23[C@H]4[C@@H]([C@@H]([NH2+]3)Cc5c[nH]c6c5cccc6)C(=O)N(C4=O)CCCOC C08791347
c1ccc2c(c1)c(c[nH]2)C[C@@H]3[C@H]4[C@H](C(=O)N(C4=O)C[C@H]5CCCO5)[C@]6([NH2+]3)c7ccccc7NC6=O C08876482
c1ccc2c(c1)c(c[nH]2)C[C@H]3[C@H]4[C@H](C(=O)N(C4=O)C[C@H]5CCCO5)[C@]6([NH2+]3)c7ccccc7NC6=O C08876483
CC(=O)Nc1cccc(c1)NC(=O)C(=O)NC[C@H](c2ccsc2)[NH+]3CCCCCC3 C08894153
CC(=O)Nc1cccc(c1)NC(=O)C(=O)NC[C@H](c2ccc3c(c2)CCCN3C)[NH+](C)C C09135472
CC(=O)Nc1ccc(cc1)NC(=O)C(=O)NC[C@H](c2ccc3c(c2)CCCN3C)[NH+]4CCCC4 C09135805
CCC[NH+]1CCc2c(sc(c2C(=O)N)NC(=O)[C@H]3CCCCN3S(=O)(=O)c4cccs4)C1 C10774946
CC(=O)Nc1cccc(c1)NC(=O)C(=O)NC[C@@H](c2ccc3c(c2)CCN3C)[NH+]4CCCC4 C08964209
CC(=O)Nc1cccc(c1)NC(=O)C(=O)NC[C@@H](c2cccn2C)[NH+]3CCc4ccccc4C3 C11898520
Cc1cccc2c1NC(=O)[C@]23[C@H]4[C@@H]([C@@H]([NH2+]3)Cc5c[nH]c6c5cccc6)C(=O)N(C4=O)CCCOC C12886725
CSCC[C@@H](C(=O)N1CCC2(CC1)c3c([nH]cn3)CC[NH2+]2)NC(=O)c4cccs4 C09409732
CC1CCC2(CC1)C(=O)N(C(=O)N2)NC(=O)C[NH+]3CCC[C@@H](C3)C(=O)Nc4ccccc4 C14703357
CC(=O)Nc1cccc(c1)NC(=O)C(=O)NC[C@H](c2ccc3c(c2)CCN3C)[NH+]4CCCCC4 C23858119
c1cc(ccc1NC(=O)C[NH+]2CCN(CC2)C(=O)CSc3nnc(n3N)C4CCCCC4)F C25524945
c1cc(sc1)c2nnc(n2N)SCC(=O)N3CC[NH+](CC3)CC(=O)Nc4ccc(cc4)F C25528100
c1cc(ccc1N2C(=O)/C(=C/NCCC3=c4cc(ccc4=[NH+]C3)O)/C(=O)NC2=O)Br C38688776
c1ccc(c(c1)c2ccc(o2)C(=O)N3C[C@@H](C4(C3)CC[NH2+]CC4)C(=O)NCCCO)F C39605530
c1ccc(cc1)NCCNC(=O)[C@H]2CN(CC23CC[NH2+]CC3)C(=O)[C@@H]4COc5ccccc5O4 C39655571
c1ccc(cc1)NCCNC(=O)[C@@H]2CN(CC23CC[NH2+]CC3)C(=O)[C@H]4COc5ccccc5O4 C39655574
CC1=NN([C@@H](C1)C(=O)N2C[C@@H](C3(C2)CC[NH2+]CC3)C(=O)NCc4cc5ccccc5[nH]4)C(C)(C)C C39671534
CCOc1ccc(cc1)C(=O)N2C[C@@H](C3(C2)CC[NH2+]CC3)C(=O)NCCc4c[nH]c5c4cccc5C C39684095
Cc1ccc(c(c1F)C(=O)N2C[C@H](C3(C2)CC[NH2+]CC3)C(=O)N[C@@H](C(C)C)C(=O)NC(C)(C)C)F C39685801
Cc1ccsc1C(=O)N2C[C@H](C3(C2)CC[NH2+]CC3)C(=O)N[C@@H](C(C)C)C(=O)NC(C)(C)C C39685899
CC1(CCCCC1)C(=O)N2C[C@H](C3(C2)CC[NH2+]CC3)C(=O)NCCNC(=O)OC(C)(C)C C39693457
CC(C)(C)OC(=O)NCCNC(=O)[C@H]1CN(CC12CC[NH2+]CC2)C(=O)c3csc4c3cccc4 C39693539
Cc1ccc(c(c1)C)C(=O)N2C[C@H](C3(C2)CC[NH2+]CC3)C(=O)NCCNC(=O)OC(C)(C)C C39693545
CCOc1ccccc1C(=O)N2C[C@@H](C3(C2)CC[NH2+]CC3)C(=O)N[C@@H](C)c4[nH]c5cc(ccc5n4)C C39695772
CCOc1cccc(c1)C(=O)N2C[C@@H](C3(C2)CC[NH2+]CC3)C(=O)N[C@@H](C)c4[nH]c5cc(ccc5n4)C C39695848
Cc1c(c(n[nH]1)C)[C@@H](C)NC(=O)[C@H]2CN(CC23CC[NH2+]CC3)C(=O)c4ccccc4C(F)(F)F C44713679
Cc1c(c(n[nH]1)C)[C@@H](C)NC(=O)[C@@H]2CN(CC23CC[NH2+]CC3)C(=O)c4ccc5ccccc5c4 C44713685
Cc1ccc(c(c1F)F)C(=O)N2C[C@H](C3(C2)CC[NH2+]CC3)C(=O)N[C@H](C)c4c([nH]nc4C)C C44713921
CC[C@@H](C)C(=O)N1C[C@H](C2(C1)CC[NH2+]CC2)C(=O)NCCc3c([nH]c4c3cc(cc4)C#N)C C44714473
Cc1ccc2c(c1)[nH]c(n2)[C@H](C)NC(=O)[C@H]3CN(CC34CC[NH2+]CC4)C(=O)c5cccc(c5)N(C)C C44737344
Cc1ccc2c(c1)[nH]c(n2)[C@H](C)NC(=O)[C@@H]3CN(CC34CC[NH2+]CC4)C(=O)c5ccccc5C C39695691
Cc1ccc2c(c1)[nH]c(n2)[C@@H](C)NC(=O)[C@@H]3CN(CC34CC[NH2+]CC4)C(=O)c5c(cccc5F)F C39695710
Cc1ccc2c(c1)[nH]c(n2)[C@@H](C)NC(=O)[C@H]3CN(CC34CC[NH2+]CC4)C(=O)c5ccc(cc5)Cl C44737164
Cc1ccc2c(c1)[nH]c(n2)[C@@H](C)NC(=O)[C@@H]3CN(CC34CC[NH2+]CC4)C(=O)[C@@H](C)Oc5ccccc5 C39695760
Cc1ccc2c(c1)[nH]c(n2)[C@H](C)NC(=O)[C@H]3CN(CC34CC[NH2+]CC4)C(=O)[C@@H](C)Oc5ccccc5 C44737244
Cc1ccc2c(c1)[nH]c(n2)[C@H](C)NC(=O)[C@@H]3CN(CC34CC[NH2+]CC4)C(=O)c5ccc(c(c5F)F)C C39695787
Cc1ccc2c(c1)[nH]c(n2)[C@@H](C)NC(=O)[C@H]3CN(CC34CC[NH2+]CC4)C(=O)c5cccc(c5)N(C)C C44737341
COC(=O)c1c2c(sc1NC(=O)CNc3ccccc3[NH+]4CCC(CC4)O)CCC2 C59807103
Cc1c(c(n2c(n1)c(cn2)C#N)C)CCC(=O)Nc3ccc(cc3)C[NH+]4CCC[C@@H](C4)C(=O)N C60341423
C[C@@H](C(=O)N1CCC2(CC1)c3c([nH]c[nH+]3)CCN2)NC(=O)c4cccc(c4)Br C20623780
c1cc2=[NH+][C@H]3CN(CCC3=c2cc1Cl)C(=O)NCCC(=O)N4CCC(CC4)C(=O)N C63303048
CC(C)(C)[C@H]1NN[C@H](S1)NC(=O)[C@@H]2CC(=O)N(C2)CCC3=c4cc(ccc4=[NH+]C3)OC C63557751
CN1[C@H]2NN[C@H](N2c3ccsc3C1=O)CCCC(=O)NCCC4=c5ccccc5=[NH+]C4 C63674160
CC(C)[C@@H]1NN[C@@H](S1)NC(=O)[C@@H]2CC(=O)N(C2)CCC3=c4cc(ccc4=[NH+]C3)OC C63941319
c1ccc2=[NH+][C@@H]3[C@@H](NCCC3=c2c1)[C@@H]4C(=N[C@@H](N(C4=O)c5cccc(c5)C(F)(F)F)O)O C64098013
c1ccc(cc1)NC(=O)CS[C@H]2NN[C@H](S2)N3CCN(CC3)C(=O)CC4=c5ccccc5=[NH+]C4 C64409710
CC(=O)Nc1ccc(cc1)S(=O)(=O)N2CCC3(CC2)C(=[NH+]CCN3)NC4CCCCCC4 C65074698
c1ccc(c(c1)c2nnn(n2)CC(=O)NNS(=O)(=O)c3cccc(c3)C(F)(F)F)C(F)(F)F C01044895
CCCCn1c(=O)c2c(c(sc2nc1SCC(=O)NN3C(=O)C4(CCCCC4)NC3=O)C)C C08646208
Cc1ccccc1C(=O)N2CCN(CC2)c3ccc(cc3)NC(=S)NC(=O)c4ccccc4[N+](=O)[O-] C08897702
CCOC(=O)N1CCc2c(sc3c2C(=N[C@@H](N3)c4cccc(c4)OC(=O)/C=C/c5ccco5)O)C1 C08921641
C[C@H]1CCCC[C@]12C(=O)N(C(=O)N2)CC(=O)Nc3ccc(cc3)S(=O)(=O)N(C)Cc4ccccc4 C08965559
Cc1cc(c(c(c1)C)NC(=O)CNC(=O)COC(=O)c2cccc(c2)N3C(=O)c4ccccc4C3=O)C C09055297
C[C@]1(C(=O)N(C(=O)N1)CC(=O)c2ccc(s2)CNC(=O)C(C)(C)C)c3ccc4c(c3)OCCCO4 C09223116
c1cc(ccc1/C=C/C(=O)NC(=S)Nc2ccc(cc2)S(=O)(=O)N3CCCCCC3)[N+](=O)[O-] C09229603
Cc1ccc(c(c1)C)NC(=O)Cc2nnc(n2C)SCC(=O)Nc3nnc(s3)C4CCCCC4 C09303461
c1ccc(cc1)C2(C(=O)N(C(=O)N2)NC(=O)CSc3nnc(o3)C4CCCCC4)c5ccccc5 C09376685
Cn1c(nnc1SCC(=O)NN2C(=O)C(NC2=O)(c3ccccc3)c4ccccc4)c5ccccc5 C09465746
CCOC(=O)c1c(c(c(s1)NC(=O)C2CCN(CC2)S(=O)(=O)c3cccs3)C(=O)NC)C C09504944
COc1ccc(cc1OC)NC(=O)c2c(c3ccccc3o2)NC(=O)[C@H]4CC(=O)N(C4)c5ccccc5 C09518456
C[C@@H]1C[C@H](CN(C1)S(=O)(=O)c2ccc(cc2)C(=O)OCC(=O)C(=C3Nc4ccccc4N3)C#N)C C09561978
c1ccc2c(c1)OC[C@@H](O2)CNC(=O)C3CCC(CC3)CNS(=O)(=O)c4cccc5c4nsn5 C09608249
COc1cccc(c1)/C=c/2\c(=O)n3c(=C([C@H](C(=C3N)C(=O)OC)c4cccc(c4)OC)C(=O)OC)s2 C02299233
C[C@]1(C(=O)N(C(=O)N1)CC(=O)Nc2cccc(c2)S(=O)(=O)N3CCCCC3)CCc4ccccc4 C09753415
Cc1cc(=O)c(nn1c2cccc(c2)C(F)(F)F)C(=O)NCCCN3C(=O)C4(CCCC4)NC3=O C11056249
CCOC(=O)NC(=O)c1ccsc1NC(=O)C2CCN(CC2)S(=O)(=O)c3ccc(cc3)F C11118421
C[C@H]1CCCC[C@@H]1NC(=O)NC(=O)COC(=O)c2ccccc2S(=O)(=O)N(C)c3ccccc3 C12207920
C[C@@H](C(=O)Nc1cccc(c1)[N+](=O)[O-])OC(=O)C[C@H]2C(=O)Nc3cc(ccc3S2)C(F)(F)F C12425932
C[C@@H](C(=O)Nc1ccccc1[N+](=O)[O-])OC(=O)C[C@@H]2C(=O)Nc3cc(ccc3S2)C(F)(F)F C12426522
C[C@H](c1ccccc1)NC(=O)c2ccccc2NC(=O)[C@H]3CC(=O)N(C3)c4ccc(c(c4)[N+](=O)[O-])F C12768663
C[C@]1(C(=O)N(C(=O)N1)CC(=O)Nc2cccc(c2)c3nnc4n3CCCCC4)CCc5ccccc5 C12899256
CNC(=O)[C@H]1CN(c2ccccc2O1)CC(=O)Nc3cccc(c3)S(=O)(=O)N(C)c4ccccc4 C09847231
Cc1c(cnn1C)NC(=O)c2c(cnn2C)NC(=O)c3cccc(c3)COc4ccc5c(c4)CCC5 C02800668
Cc1ccc(cc1C)NC(=S)/N=C(/Nc2nc(cc(n2)C)C)\N3CCN(CC3)C(=O)c4ccco4 C14160882
C[C@]1(C(=O)N(C(=O)N1)CC(=O)NCCN2C(=O)/C(=C/c3ccccc3F)/SC2=O)c4ccccc4 C14557805
c1ccc(cc1)Cn2c(nnc2SCc3nc4ccccc4c(=O)n3CC(=O)N)c5cccnc5 C14677488
CC[C@@]1(C(=O)N(C(=O)N1)NC(=O)c2ccc(cc2)S(=O)(=O)N(C)c3ccccc3)c4ccccc4 C15497142
c1ccc(cc1)c2c(cn(n2)c3ccccc3)C(=O)NNC(=O)CCN4C(=O)[C@H]5CCCC[C@H]5C4=O C15566764
Cc1ccc2c(c1)sc(n2)NC(=O)[C@H](CC(C)C)NS(=O)(=O)c3ccc4c(c3)oc(=O)n4C C20284457
c1ccc(cc1)CNC(=O)NC(=O)COC(=O)c2cccc(c2)S(=O)(=O)N3CCc4c3cccc4 C20833591
Cc1ccc(c(c1)NC(=O)CCSc2nnc(s2)NC(=O)Cn3c4ccccc4oc3=O)C C21029551
C[C@@H](C(=O)c1c(n(c(=O)n(c1=O)C)C)N)Sc2nnc(n2Cc3ccccc3)c4ccc(cc4)F C21121895
CC(C)(C)NC(=O)NC(=O)COC(=O)C1CCN(CC1)S(=O)(=O)c2cccc(c2)C(F)(F)F C21457318
COC(=O)c1ccc(c(c1)NC(=S)NC(=O)c2ccco2)N3CCN(CC3)C(=O)c4ccccc4 C21577386
CC(C)n1cnc2n1c(=O)cc(n2)COc3ccc(cc3NC(=O)Nc4cccc(c4)SC)Cl C21800925
Cc1ccc(cc1NC(=O)COC(=O)C23C[C@H]4C[C@@H](C2)CC(C4)(C3)NC(=O)C)S(=O)(=O)N(C)C C18045175
CCCNC(=O)[C@H]1CCCN(C1)c2nc3c(s2)c(=O)n(cn3)CC(=O)Nc4ccc(cc4F)C C33141394
c1cc(ccc1/C=C/C(=O)N2CCC[C@@H](C2)C(=O)N[C@H]3CCCC[C@H]3NC(=O)c4ccc(cc4)F)[N+](=O)[O-] C34900276
CN(CC(=O)Nc1cccc(c1)S(=O)(=O)/N=C\2/CCCN2)S(=O)(=O)c3ccc(s3)Cl C36339707
c1ccc(cc1)COC(=O)N2CCC[C@]23[C@H](N(C3=O)CC(=O)N4CCC[C@H]4C(=O)N)c5ccccc5 C39266134
CC(=O)NC12C[C@@H]3C[C@H](C1)CC(C3)(C2)C(=O)OCC(=O)Nc4ccc(cc4[N+](=O)[O-])C(F)(F)F C18084046
CCCc1nnc(s1)N2[C@H](c3c(=O)c4c(cc(cc4oc3C2=O)C)C)c5ccc(cc5)OCC(=O)N C40061971
Cc1cc(=O)c(nn1c2ccccc2[N+](=O)[O-])C(=O)NC[C@H](c3ccccc3)c4c[nH]c5c4cccc5 C45864246
Cc1ccc(cc1)NC(=O)CCSc2nnc(s2)NC(=O)Cc3c4ccccc4c(=O)n(n3)C C59317253
CCCN(Cc1[nH]c(=O)c2ccc(cc2n1)Cl)C(=O)CCc3c(nc([nH]c3=O)c4cccnc4)C C62595272
c1ccc(cc1)c2c(cn(n2)c3ccccc3)C(=O)NNC(=O)CCN4C(=O)[C@@H]5CCCC[C@@H]5C4=O C15566763
Cc1cc2c(cc1S(=O)(=O)N(C)CC(=O)Nc3ccc(cc3)OC(F)(F)F)O[C@@H](C(=O)N2)C C35452871
CCOC(=O)c1c(cc(s1)c2ccccc2)NC(=O)COC(=O)CCc3[nH]c(=O)c4ccccc4n3 C02617943
Cc1ccc(cc1)S(=O)(=O)N[C@H](C(C)C)C(=O)OCC(=O)Nc2c(c3c(s2)CCC3)C(=O)OC C02642351
c1ccc(cc1)S(=O)(=O)NNC(=O)CCN(Cc2ccco2)S(=O)(=O)c3ccc(cc3)Cl C03045754
CCCCOC(=O)C1=C(N2C(=O)[C@@H](SC2=C([C@H]1c3ccc(c(c3)OC)OC(C)C)C(=O)OC)C)N C03624905
CCOc1ccccc1NC(=O)CSc2nnc(s2)NC(=O)[C@H]3CC(=O)N(C3)c4ccccc4 C08904191
Cc1ccccc1N2C[C@@H](CC2=O)C(=O)Nc3nnc(s3)SCC(=O)Nc4ccccc4OC C08904787
COCCCNC(=O)Cn1c2ccccc2c(=O)n(c1=O)CC3CCC(CC3)C(=O)NCCc4ccccc4 C09617226
CCOC(=O)c1c2c(sc1NC(=O)CSc3[nH]c(=O)c4cnn(c4n3)c5ccc(c(c5)C)C)CCC2 C02718453
Cc1ccc(cc1S(=O)(=O)N2CCCCC2)NC(=O)CN3C(=O)[C@H](NC3=O)CCc4ccccc4 C09725514
c1ccc(cc1)CCOc2cccc(c2)C(=O)NC(=S)N3CCNC(=O)[C@H]3CC(=O)OC[C@@H]4CCCO4 C10333169
Cc1ccc(cc1)c2c(cn(n2)c3ccccc3)/C=C/C(=O)OCC(=O)c4c(n(c(=O)n(c4=O)C)C)N C10384809
COC(=O)c1ccc(cc1)C(=O)NC(=S)N2CCNC(=O)[C@H]2CC(=O)OCCCc3ccccc3 C10455298
C=CCN(c1ccccc1)S(=O)(=O)c2cccc(c2)C(=O)OCC(=O)NNC(=O)c3cccs3 C12551708
CCOCCn\1c2ccc(cc2s/c1=N\C(=O)CCCS(=O)(=O)c3ccc(cc3)C)S(=O)(=O)N C12630369
COC(=O)c1c(c2cc(cnc2n1CCc3ccccc3)NCc4ccccn4)NC(=O)[C@@H]5CCCO5 C14742476
COc1cc(ccc1OC(=O)c2cccc(c2)Br)/C=N/NC(=O)CNC(=O)c3ccco3 C03079777
c1ccc2c(c1)C(=O)N(C2=O)CCNc3ccc(cc3C(=O)Nc4ccccc4C(F)(F)F)[N+](=O)[O-] C16361928
CCOc1cc(cc(c1OCC)OCC)C(=O)NC(=S)Nc2cccc(c2)c3nc4c(o3)cccn4 C16688392
c1cc(cc(c1)Br)C(=O)NCCc2nnc(s2)NC(=O)/C=C/c3ccc(cc3)[N+](=O)[O-] C17971487
CC[NH+](CC)CCN1[C@@H](C(=C(C1=O)[O-])C(=O)c2c(c([nH]c2C)C(=O)OCC)C)c3ccccc3OC C20193290
CC[NH+](CC)CCN1[C@H](C(=C(C1=O)[O-])C(=O)c2c(c([nH]c2C)C(=O)OC)C)c3ccc(cc3)OCC C20219725
COCCNC(=O)c1ccc2c(c1)nc(n(c2=O)Cc3ccco3)SCC(=O)NCCC4=CCCCC4 C20644103
CC(C)Cc1ccc(cc1)S(=O)(=O)CC2=C([C@@H](NC(=O)N2)c3ccc(c(c3)OC)OC)C(=O)OC C20848893
CC(C)Cc1nc(on1)CSc2nc3ccccc3c(=O)n2CCc4ccc(cc4)S(=O)(=O)N C22526181
CCOc1cc(cc(c1OCC)OCC)C(=O)NNC(=O)c2c(c3c(nc(nc3s2)C4CC4)C)C C22894668
COc1ccc(c(c1)[N+](=O)[O-])S(=O)(=O)Nc2ccc(cc2)NS(=O)(=O)c3ccc(c(c3)F)F C25146724
CCOC(=O)c1c(c(sc1NC(=O)CSc2ccc(cc2)[N+](=O)[O-])C(=O)Nc3ccccc3)C C28605348
c1cc(cc(c1)F)CN2[C@@H]([C@H](OC2=O)c3ccc(cc3)NC(=O)c4ccco4)C(=O)NCc5ccco5 C35757167
CCOC(=O)C1=C(N(C(=O)N[C@H]1c2ccc(cc2)OC)C)CN3CCN([C@@H](C3)C)C(=O)NC(C)(C)C C36001563
C[C@@H]1CCCC[C@@H]1NC(=O)[C@@H]2[C@@]34C=C[C@@H](O3)[C@@H]([C@@H]4C(=O)N2CCOC)C(=O)Nc5cccc(c5)OC C36066432
Cc1cccc(c1)CN2[C@H]([C@@H](OC2=O)c3ccc(cc3)NC(=O)c4ccco4)C(=O)NCc5ccccn5 C36217155
Cc1ccccc1CN2[C@@H]([C@@H](OC2=O)c3ccc(cc3)NC(=O)c4ccco4)C(=O)NCc5ccco5 C36220409
Cc1ccc(o1)CN([C@@H](c2cccc(c2)O)C(=O)NC(C)(C)CC(C)(C)C)C(=O)c3cccc(c3)[N+](=O)[O-] C36601300
Cc1ccc(o1)CN([C@H](c2cccc(c2)O)C(=O)NC(C)(C)CC(C)(C)C)C(=O)c3ccc(cc3)[N+](=O)[O-] C36602996
CO[C@@H]1CN(CCN1)c2cc(ccc2NS(=O)(=O)S(=O)(=O)Oc3ccccc3)c4ccccc4 C39481981
CC1=C[C@H](N=N1)NC(=O)CSC2=Nc3ccccc3C4=N[C@@H](C(=O)N42)CC(=O)NCc5cccs5 C39556152
C[C@H]1Cc2ccccc2N1S(=O)(=O)c3cccc(c3)C(=O)OCC(=O)NNC(=O)c4cccs4 C39595736
C[C@@H](c1nnc(n1CC=C)S[C@H](C)C(=O)Nc2nnc(s2)C3CC3)NC(=O)c4ccccc4F C39744254
C[C@H](c1nnc(n1CC=C)S[C@H](C)C(=O)Nc2nnc(s2)C3CC3)NC(=O)c4ccccc4F C39744256
CCOC(=O)C1CCN(CC1)S(=O)(=O)c2cccc(c2)c3cs/c(=N\N=C\c4ccc(cc4)O)/[nH]3 C39774690
COc1ccc(cc1OC)/C=N/N=C\2/N(C(=O)[C@@H](S2)CC(=O)Nc3ccccc3)c4cccc(c4)O C33928745
c1ccc(cc1)C(c2ccccc2)C(=O)NNc3c(c(ncn3)Sc4cccc5c4nccc5)[N+](=O)[O-] C40659402
Cc1cc(no1)NC(=O)CSc2c3c(=O)[nH]c(=O)n(c3nc(n2)C[C@@H]4C[C@H]5CC[C@@H]4C5)CC(C)C C46877275
Cc1ccc(cc1)NC(=O)CSc2nnc(n2/N=C/c3ccco3)SCC(=O)Nc4ccc(cc4)C C59937902
C=CCNC(=O)NC(=O)COC(=O)c1c2ccccc2nc\3c1CCC/C3=C\c4cccc(c4)[N+](=O)[O-] C13523991
Cc1cc(nc(n1)N/C(=N/C(=O)CS[C@@H]2N=CCN2C)/[N-]CCC3=c4cc(ccc4=[NH+]C3)Cl)C C63279862
CCCCOc1ccc(cc1)C2=NN=C3[C@@H]2[C@]4(c5ccccc5N(C4=O)CC(=O)OC)C(=C(O3)N)C#N C08439715
Cc1ccc(c(c1)C)NC(=O)[C@H]2C(=C3C(=NC(=NC3=O)CSC4=NNCN4CCCOC)S2)C C40016905
CCOc1ccccc1CNC(=O)c2c3n(cn2)C[C@@](N(C3=O)C4CC4)(C)C(=O)NCc5ccc(cc5)C C64953986
CCOc1ccc(cc1)NC(=O)c2c3n(cn2)C[C@@](N(C3=O)C4CC4)(C)C(=O)NCc5ccc(cc5)F C64954058
Cc1cccc(c1)NC(=O)C(=O)N/N=C/c2ccc(cc2)OC(=O)c3ccccc3 C02520367
COc1cc(c(cc1OC)NC(=O)Nc2cccc(c2)C(F)(F)F)C(=O)OC C02857292
Cc1ccc(cc1C)NC(=O)CSc2nc(nc3n2[nH]c(=O)c3)c4ccccc4 C06915620
Cc1ccc(c(c1)C)NS(=O)(=O)c2cccc(c2)C(=O)N/N=C/c3ccc(o3)C C07853199
Cc1cccc(c1)C(c2cccc(c2)C)(C(=O)N/N=C/c3ccccc3[N+](=O)[O-])O C01435807
Cc1cccc(c1O)/C=N/NC(=O)c2nc(n(n2)c3ccccc3)c4ccccc4 C01434964
Cc1cc(ccc1NC(=O)c2cccs2)NC(=O)/C=C/c3ccc(cc3)[N+](=O)[O-] C01150807
COC(=O)c1cccc(c1)NC(=O)CSc2[nH]c(=O)c3c4c(sc3n2)CCCC4 C08950221
Cc1cc(n(n1)c2[nH]c(=O)c3c(n2)CCCC3)NC(=O)CCCCc4ccccc4 C09018163
Cc1cccc(c1)n2c3c(cn2)c(nc(n3)SCC(=O)Nc4ccccc4C)O C09522392
Cc1cc2c(nc(nc2cc1C)Nc3[nH]c(=O)cc(n3)CSc4ccccn4)C C09939033
CCc1c(nc([nH]c1=O)n2c(cc(n2)c3cccs3)NC(=O)CC(C)(C)C)C C11855041
CC(C)(C)CC(=O)Nc1cc(nn1c2[nH]c(=O)c3c(n2)CCCC3)c4cccs4 C11855876
Cc1c(nc([nH]c1=O)n2c(cc(n2)C3CC3)NC(=O)c4ccc(cc4)C(C)(C)C)C C12126900
C[C@@H](C(=O)N1CC(=O)Nc2c1cccc2)Sc3nc4ccccc4c(n3)NC5CC5 C14199536
C[C@H](c1ccccc1)NC(=O)c2ccccc2NC(=O)/C=C/c3ccccc3[N+](=O)[O-] C14792902
Cc1ccc(c(c1)NC(=O)CCc2nnc3n2nc(cc3)NCc4ccc(cc4)F)C C15776446
c1ccc(c(c1)NC(=O)C(=Cc2cccc(c2)[N+](=O)[O-])C(=O)Nc3ccccc3F)F C16441640
CC(C)c1nc2ccc(cc2s1)NC(=O)C[C@@H]3C(=O)N(C(=O)N3)C4CCCCC4 C19453837
CCOc1ccccc1NC(=O)N[C@@H](c2ccccc2)c3nnc(o3)c4ccccc4 C21037060
Cc1cccc(c1[N+](=O)[O-])C(=O)Nc2ccccc2C(=O)NCCc3ccccc3 C21344934
CCCOC(=O)c1ccc(cc1)NC(=O)[C@@H]2CCCN(C2)C(=O)Nc3ccccc3 C21634909
CC(C)(C(=O)Nc1ccc2c(c1)sc(n2)NC(=O)c3ccco3)Oc4ccccc4 C22432519
CCOC(=O)c1ccc(cc1)O[C@@H](C)C(=O)NC(=O)NC23CC4CC(C2)CC(C4)C3 C24090361
Cc1c2c(nc(nc2sc1C(=O)NNC(=O)c3cccc(c3)N(C)C)C(C)(C)C)C C25183639
CC(=O)Nc1ccc(cc1)NC(=O)[C@H]2C[C@@H]3CCCC[C@H]3N2C(=O)c4ccccc4OC C32832963
Cc1cccc(c1NC(=O)N(CC(C)C)CC(=O)Nc2cc(nn2C)C(C)(C)C)C C35171629
Cc1cccc(c1C)n2c(nnc2SCC(=O)Nc3cccc(c3)O)c4ccccn4 C35289286
Cc1cc(c(c(c1)C)NC(=O)COC(=O)c2ccccc2NN=C3C=CC(=O)C=C3)C C05039578
Cc1ccc(cc1)c2csc(n2)NC(=O)CN3C(=O)[C@@](NC3=O)(C)c4ccc(cc4)C C36630943
CC1(C(=O)N(c2cc(ccc2O1)C(=O)NC3CCCC3)CC(=O)NC4CCCCC4)C C38140285
c1ccc(c(c1)Nc2c(c(ncn2)NCCc3cccs3)[N+](=O)[O-])Br C40648346
c1cc(ccc1CNc2c(c(ncn2)Nc3ccc(cc3)C(F)(F)F)[N+](=O)[O-])F C40660943
C[C@@]12C[C@@H](CC(C1)(C)C)N(C2)c3c(c(ncn3)Oc4ccc(cc4)C(=O)OC)N C40700652
Cc1c\2c(oc1C(=O)NC3CCCC3)CCC/C2=N\NC(=O)c4ccccc4OC C40813102
Cc1ccc(cc1)S(=O)(=O)N/N=C/2\CCCc3c2c(c(o3)C(=O)NC4CCCC4)C C40815121
CCOC(=O)c1ccc(cc1)n2ccc(c(c2=O)c3ccc4c(c3)cnc(n4)N)C C40976155
C[C@H](C(=O)N[C@H](c1[nH]c2ccccc2n1)C(C)C)Sc3ccc(cc3)[N+](=O)[O-] C44999338
CNC(=O)c1ccccc1NC(=O)/C=C/c2ccc(s2)c3ccccc3[N+](=O)[O-] C45351211
Cc1cc2nc(c(c(n2n1)C)CCC(=O)N[C@H](CC(C)C)c3[nH]c4ccccc4n3)C C52633820
C=CCN\1C(=O)/C(=C/c2ccc(cc2O)O)/S/C1=N\S(=O)(=O)c3ccc(cc3)F C16754999
C[C@H](C(=O)Nc1ccc(cc1[N+](=O)[O-])Cl)N[C@@H](c2ccccc2)c3ccco3 C42510523
CC(C)(C)c1c(=O)[nH]c(nn1)N/N=C/c2ccc(o2)c3ccc(cc3)Br C15230837
CCc1cc(=O)[nH]c(n1)c2cccc(c2)NC(=O)[C@@H]3CC(=NO3)c4ccc(s4)Cl C58414422
COc1ccnc(n1)NNC(=O)c2c(c3ccccc3o2)CSC4CCCCC4 C46364251
Cc1ccc(c(c1)NC(=O)C(=O)N/N=C/c2cc(n(c2C)c3c(cccc3C)C)C)OC C58913516
CC[C@@H]1CCc2c(sc(n2)NC(=O)CN3C(=O)[C@@](NC3=O)(C)c4ccc(cc4)C)C1 C59318116
c1ccc(c(c1)NC(=O)CSc2nc(nc3n2[nH]c(=O)c3)c4ccc(cc4)Cl)F C20986975
Cc1cc2nc(cc(=O)n2o1)CSc3ccccc3NC(=O)Nc4ccccc4 C46012546
COc1cc(ccc1NC(=S)NC(=O)/C=C/c2cccc3c2cccc3)[N+](=O)[O-] C66198606
Cc1ccc(cc1)c2nnc(n2c3ccc(cc3)C)S[C@@H](C(C)C)C(=O)NC(=O)N C04541230
C[C@H](C(=O)NC(=O)N)Sc1nnc(n1C2CCCC2)c3ccc(cc3)C(C)(C)C C02619291
CC1=C([C@@H](NC(=S)N1)c2ccc(cc2)N(C)C)C(=O)N/N=C/c3ccccc3OC C05250077
c1ccc2c(c1)nc(n2C3CCCCC3)SCC(=O)Nc4ccc5c(c4)[nH]c(=O)[nH]5 C09594310
CC(C)c1ccc(cc1)NC(=O)Cc2csc(n2)NC(=O)NCc3ccco3 C09785771
C[C@@H](C(=O)NC(=O)Nc1ccccc1)Sc2nnc(s2)Nc3cccc(c3)F C11016409
C[C@H](c1ccccc1Br)NC(=O)NCCNc2ccc(cc2)[N+](=O)[O-] C12586967
Cc1ccccc1Nc2nnc(s2)SCC(=O)C(=C3Nc4ccccc4N3)C#N C03313849
COC(=O)c1cccc(c1)NC(=O)CCNC(=O)NC23CC4CC(C2)CC(C4)C3 C14788076
Cc1ccc2c(c1)sc(n2)NC(=O)Cc3csc(n3)NC(=O)Nc4ccccc4 C15880597
Cc1ccc(cc1)NC(=O)Nc2nnc(s2)SCC(=O)Nc3ccccc3F C15882656
Cc1ccccc1NC(=O)[C@H](C)Sc2nnc(n2N)COc3c(cccc3C)C C18764393
Cc1ccc2c(c1)c(c([nH]2)C)CCNC(=O)C[C@H]3C(=O)N(C(=O)N3)C4CCCCC4 C19220087
c1ccc2c(c1)cccc2NC(=O)CSc3nc([nH]n3)NN=C4CCCCC4 C20608311
Cc1ccc(cc1)NC(=O)CSc2nc([nH]n2)N/N=C/c3cccc4c3cccc4 C20905234
Cc1ccc(cc1)/C=N/Nc2[nH]nc(n2)SCC(=O)Nc3ccc(cc3C)F C20907847
Cc1ccc(cc1)NC(=O)[C@H](c2ccccc2)Sc3nnc(n3N)c4ccoc4C C21165993
c1ccc(cc1)NC(=O)Nc2ccc(cc2)NC(=O)/C=C/c3cnn(c3)c4ccccc4 C23011857
Cc1ccc(cc1)Nc2nc(nc(n2)N)CSCc3coc(n3)c4cccs4 C27195986
CCC(=O)Nc1ccc(cc1)[C@@H](C)NC(=O)c2c(cc(s2)NC(=O)c3ccco3)C C27603880
c1cc(ccc1C(=O)OCC(=O)N(C2CCCCC2)C3CCCCC3)NC(=O)N C28797656
Cc1ccc(c(c1)C)c2csc(n2)NC(=O)C3=NN([C@@H](C3)C(=O)N)c4ccccc4 C30564964
CCc1ccc2c(c1)cc(c(n2)NCCNC(=O)Nc3cccc(c3)C(=O)C)C#N C35314801
Cc1cccc(c1NC(=O)NNC(=O)c2cc(nn2Cc3ccccc3)C(C)(C)C)C C01047712
CCOc1ccc2c(c1)cc(c(n2)NCCNC(=O)Nc3cccc(c3)C)C#N C20150295
CCCC1=C(NN([C@@H]1C)c2ccccc2C(=O)NCCn3c4ccccc4[nH]c3=O)C C39302053
CCN1[C@@H](NN[C@@H]1SCc2[nH]c(=O)c3ccccc3n2)COc4cc(ccc4C)C C39354326
Cc1cccc(c1)N2[C@H](NN=C2SCc3ccc(cc3)F)Cc4cc(=O)[nH]c(=O)[nH]4 C39361776
Cc1cccc(c1)N2[C@@H](NN=C2SCc3ccccc3C)Cc4cc(=O)[nH]c(=O)[nH]4 C39361779
CCOC(=O)[C@@H]1CCCN(C1)c2c(c(ncn2)Nc3ccccc3C(F)(F)F)N C40701746
Cc1ccc(cc1)C(=O)N/N=C/2\CCCc3c2c(c(o3)C(=O)NNc4ccccc4)C C40804646
C[C@@H](C(=O)NCc1ccco1)Sc2nnc(n2N)c3ccc(cc3)C(C)(C)C C41769658
c1cc(oc1)CNC(=O)Nc2ccc(cc2)NC(=O)COc3ccc(cc3)Cl C45873259
Cc1ccsc1CNC(=O)Nc2ccc(c(c2)OC)NC(=O)OC(C)(C)C C46987296
c1cc(cc(c1)NC(=O)C2CCCC2)CNC(=O)Nc3ccc(cc3)OCC#N C56565100
CCOC(=O)c1cc2cc(ccc2s1)NC(=O)N[C@@H](C)c3cccc(c3)NC(=O)C C57994846
Cc1ccc(c(c1)C)NC(=O)NC(=O)CSc2nnc(s2)NCC(C)C C07268466
CC[NH+](CC)c1ccc(cc1)NC(=O)CN2C(=O)[C@@]3(C[C@H](CC(C3)(C)C)C)NC2=O C58301908
c1cc(ccc1/C=N/Nc2[nH]nc(n2)SCC(=O)Nc3cc(ccc3F)F)Cl C59015293
Cc1ccc(cc1)/C=N/Nc2[nH]nc(n2)SCC(=O)NC3C4CC5CC(C4)CC3C5 C59019407
Cc1ccc(c(c1)C)NC(=O)CSc2nc([nH]n2)N/N=C/c3cccc(c3)Cl C59019650
c1cc(cc(c1)Cl)NC(=O)CCSc2[nH]c(nn2)NN=C3CCCCC3 C21084463
CC(C)(C)[C@@H]1CCc2c(sc(c2C(=O)N)NC(=O)c3cccc(c3)[N+](=O)[O-])C1 C05383723
CCCCc1cc([nH]n1)NC(=O)CCc2[nH]c(=O)c3c4c(sc3n2)CCCC4 C64078250
Cc1cccc(c1)NC(=O)NCC(=O)Nc2ccccc2N3C[C@H](O[C@@H](C3)C)C C64836123
Cc1ccc(c(c1)C)c2nnc(s2)NC(=O)CNC(=O)NCC3CCCC3 C50612345
Cc1cccc(c1OCCCNC(=O)Nc2cccc(c2)c3ccc(=O)[nH]n3)C C66679005
CN(CCOC)C(=O)Nc1cccc(c1)NC(=O)Nc2cccc3c2CCCC3 C66957179
c1c(cc(c2c1OCCO2)Cl)CCNC(=O)NNC(=O)CC3CCCCC3 C67038576
Cc1ccc(cc1)NC(=O)Nc2cccc3c2CCN(C3)C(=O)NCCCOC C67580917
CC(C)(C)c1ccc(cc1)c2nnc(n2c3ccccc3)SCC(=O)NC(=O)N C03457868
COC(=O)[C@@H]\1[C@@H](NC(=O)N/C1=C/Sc2[nH]c3ccccc3n2)c4ccc(cc4)F C03192532
Cc1ccc(s1)[C@H]2c3c([nH]c(=O)[nH]c3=O)NC(=C)[C@@H]2C(=O)OCc4ccccc4 C03277060
c1cc(ccc1NC(=O)Nc2nnc(s2)SCC(=O)NC3CCCCC3)F C04851264
Cc1ccccc1NC(=O)CSc2nnc(s2)NC(=O)NC3CCCCC3 C04851343
Cc1cccc(c1)Nc2nnc(s2)SCC(=O)NC(=O)NC(C)(C)C C02655499
c1ccc2c(c1)C(=O)c3cccc(c3C2=O)NC(=O)CSc4nnc(s4)N C05636790
CCOC(=O)c1c2c(sc1NC(=O)N/N=C\c3ccccc3O)CCC2 C05953167
Cc1ccccc1NC(=O)Nc2c(nc(s2)NS(=O)(=O)c3ccccc3)C C01125105
CCOc1ccccc1NC(=O)c2csc(n2)NC(=O)Nc3ccc(cc3)F C09320113
C[C@H](c1nc(nc(n1)Nc2ccccc2)N)S[C@@H](C)C(=O)N3CCCCCC3 C12555830
c1ccc(c(c1)c2ccc(o2)C(=O)NNC(=O)CNc3nc4ccccc4s3)F C14253057
Cc1c(c(=O)[nH]c(n1)Nc2[nH]c(=O)c(c(n2)C)CC(C)C)Cc3ccccc3 C16808718
Cc1ccc(cc1)Cc2c(nc([nH]c2=O)Nc3[nH]c(=O)c(c(n3)C)CC=C)C C16809492
Cc1ccc(cc1)NC(=O)[C@@H]2CC(=O)NC(=N2)Nc3nc4ccccc4s3 C09045111
CCN(CC)c1ccc(cc1)C(=O)NNC(=O)c2c(c3c([nH]2)CC(CC3=O)(C)C)C C24350510
C[C@@H]1CCCC[C@H]1NC(=O)NC(=O)CSc2nc3ccccc3c(n2)NC C24600307
C[C@@H]1CCCC[C@@H]1NC(=O)NC(=O)CSc2nc3ccccc3c(n2)NC C24600310
Cc1ccc(c(c1)C)n2ccnc2S[C@H](C)C(=O)Nc3ccc4c(c3)[nH]c(=O)[nH]4 C24833684
c1ccc(cc1)NC(=O)NCCC(=O)Nc2ccc3c(c2)sc(n3)N4CCCC4 C25066980
c1cc(cc(c1)O)C=NNc2nc(c(s2)NC(=O)c3ccco3)c4cccs4 C26771338
Cc1ccc(cc1)[C@H]2C(=C(NC(=S)N2)C)C(=O)Nc3ccc(cc3)[N+](=O)[O-] C28423192
CC1=C([C@H](NC(=S)N1)c2cccc(c2)[N+](=O)[O-])C(=O)Nc3cccc(c3)Cl C28526771
CCC(=O)Nc1cccc(c1)NC(=O)c2c(cc(s2)NC(=O)c3ccco3)C C29076593
CC(C)NC(=O)Nc1ccc(cc1)NC(=O)COc2cccc3c2OC(C3)(C)C C31002863
CC1=C([C@@H](NC(=S)N1C)c2cccc(c2)NC(=O)Nc3ccccc3)C(=O)OC C35304075
c1ccc(cc1)c2c3c(n(nc3nc(n2)NCc4ccccn4)c5cccc(c5)F)N C35576767
Cc1cc(nc(n1)N/C(=N/O)/C(=N/O)/c2ccccc2)c3c(ccs3)Cl C39448598
Cc1ccc(cc1)N2[C@@H](NN[C@@H]2SCc3[nH]c4ccccc4n3)c5cnccn5 C39584163
CCOC(=O)c1c2c(sc1NC(=O)N/N=C\c3ccc(cc3)O)CCC2 C40840160
CC1=C([C@H](NC(=S)N1)c2ccc(cc2F)F)C(=O)Nc3cccc(c3)[N+](=O)[O-] C41107297
c1ccc(c(c1)NC(=O)NCCNc2ccc(cc2)[N+](=O)[O-])Br C43132589
Cc1c2ccccc2oc1C(=O)NNC(=O)N[C@H](c3ccccc3)c4ccco4 C45156310
C[C@@H]1C(=O)Nc2cc(ccc2O1)N[C@@H](C)C(=O)Nc3ccc(cc3)OC(F)(F)F C45521388
c1cc(ccc1NCCNC(=O)Nc2ccc(cc2Br)F)[N+](=O)[O-] C48452544
CC/C(=C\1/C(=O)NC(=O)N(C1=O)C2CCCCC2)/NCCc3c[nH]c4c3cccc4 C06186930
Cc1c2ccccc2oc1[C@@H](C)Nc3ccc(cc3C(=O)OC)S(=O)(=O)N C52432352
Cc1ccc(cc1)S(=O)(=O)N[C@H](CC(C)C)C(=O)N=c2[nH]c3ccccc3[nH]2 C17303605
Cc1ccc2c(c1)[nH]c(n2)CSc3nc([nH]n3)N/N=C(\C)/c4cccs4 C21083071
C[C@H](c1[nH]c2ccccc2n1)NC(=O)Nc3ccccc3OC[C@@H]4CCCCO4 C56562943
Cc1c2ccccc2oc1C(=O)NNC(=O)C[C@H](C)NC(=O)c3ccccc3 C17604037
C[C@@H](c1ccc(cc1)C(C)C)NCC(=O)NN2C(=O)C3(CCCCC3)NC2=O C38780506
Cc1ccc(c(c1)F)NC(=O)CSc2nc([nH]n2)NN=C3CCCCC3 C59040228
CCOc1ccccc1NC(=O)C(=O)N/[NH+]=C/c2c3ccccc3ccc2[O-] C03184169
c1ccc2c(c1)cccc2NC(=O)CCCNC(=O)N3CC(=Nc4c3cccc4)O C17113160
CCCCn1c(=O)c2ccc(cc2[nH]c1=O)[C@@H]3N[C@@H](NO3)c4cccc(c4)Cl C64870610
c1cc(cc(c1)Cl)c2cc(no2)C(=O)NNC(=O)NCCc3cccs3 C65199609
COC(=O)Nc1ccc(cc1)NC(=O)NC[C@@H]2CCN(C2)c3ccc(cc3)F C66345957
C[C@@H](CC(=O)Nc1cccc(c1)c2ccc(=O)[nH]n2)NC(=O)C3CCCCC3 C66642426
C[C@H](c1cccc(c1)[N+](=O)[O-])NC(=O)NC[C@H](c2ccc3ccccc3c2)O C67461424
C[C@@H]1CCc2c(sc(c2C(=O)NC(=O)OC)NC(=O)c3cccc(c3OC)OC)C1 C09298158
C[C@@]1(C(=O)N(C(=O)N1)CC(=O)Nc2ccc3c(c2)OC(O3)(F)F)CCc4ccccc4 C03287374
Cc1cc(no1)NC(=O)C2=C(N(C(=S)N[C@H]2c3ccc(c(c3)OC)OC)c4ccccc4)C C10353067
CCc1cc(=O)[nH]c(n1)n2c(cc(n2)c3cccs3)NC(=O)c4ccc(o4)Br C11854637
C[C@H](C(=O)Nc1cc(nn1c2[nH]c(=O)c3c(n2)CCC3)c4cccs4)Oc5ccccc5 C11855784
C[C@@H](C(=O)Nc1cc(nn1c2[nH]c(=O)c3c(n2)CCC3)c4cccs4)Oc5ccccc5 C11855785
CCC[C@@]1(C(=O)N(C(=O)N1)C[C@H]2CCCO2)C3CCN(CC3)C(=O)c4cc5cc(ccc5[nH]4)C C11871713
Cc1ccc(cc1)[C@@]2(C(=O)N(C(=O)N2)CC(=O)Nc3ccc4c(c3)OC5(O4)CCCC5)C C11917733
c1ccc(cc1)c2cc(=O)[nH]c(n2)n3c(cc(n3)c4ccco4)NC(=O)c5ccc(cc5F)F C12009456
c1ccc2cc(ccc2c1)OCC(=O)Nc3cc(nn3c4[nH]c(=O)c5c(n4)CCCC5)C6CC6 C12130512
c1ccc2c(c1)cc(o2)C(=O)N3CCC(CC3)n4c(ccn4)NC(=O)Nc5cccc(c5)F C12431533
c1ccc2c(c1)c(nc(n2)c3cccs3)SCC(=O)NN4C(=O)C5(CCCCC5)NC4=O C13109169
C[C@@H]1CCc2c(sc3c2c4nnc(n4c(n3)C(C)C)SCC(=O)NNC(=O)C(C)C)C1 C13502543
c1ccc(cc1)c2cc(c(s2)C(=O)[O-])NC(=O)C[NH+]3CCC[C@@H]3c4nnc5n4cccc5 C14185013
CCCc1c(c(c2c(c1OC)OCO2)OC)[C@@H]3C(=C(OC4=C3C(=O)CC(C4)(C)C)N)C#N C15084747
CCCc1c(c(c2c(c1OC)OCO2)OC)[C@H]3C(=C(OC4=C3C(=O)CC(C4)(C)C)N)C#N C15084749
Cc1ccccc1n2c(nnc2S[C@@H](C)C(=O)NC(=O)NC(C)(C)C)c3cccnc3 C16072156
CC1=C([C@@H](n2c(nc(n2)c3ccccc3OC)N1)c4ccc(cc4)F)C(=O)Nc5cccnc5 C17243693
C[C@H]1CCCN(C1)c2ccc(cc2[N+](=O)[O-])C(=O)NCC(=O)Nc3ccc(c(c3F)F)F C18049693
c1cc(ccc1/N=C\2/NC(=O)[C@@H](S2)CC(=O)Nc3cc(ccc3Cl)[N+](=O)[O-])Cl C21133563
CCOC(=O)c1c2c(sc1NC(=O)CN3C(=O)[C@@]4(CCCC[C@@H]4C)NC3=O)C[C@H](CC2)C C21706360
c1ccc(cc1)/C=C/2\CCC[C@H]3C2=NN([C@H]3c4ccccc4)C(=O)COC(=O)c5c(nccn5)N C21868730
CCOC(=O)C1=C(N(C2=C([C@@H]1c3cccs3)C(=O)CC(C2)(C)C)c4ccc(cc4)[N+](=O)[O-])N C22022778
CC(C)[C@](C)(C#N)NC(=O)CSc1[nH]c(=O)c2cnn(c2n1)c3cccc(c3)Cl C22613949
C[C@@H](c1ccccc1)NC(=O)c2ccccc2NC(=O)CN3C(=O)C4(CCCCC4)N(C3=O)C C23269266
Cc1c(cco1)c2nnc(n2c3ccccc3)SCC(=O)NC(=O)N[C@H]4CCCC[C@H]4C C23635381
Cc1c(cco1)c2nnc(n2c3ccccc3)SCC(=O)NC(=O)N[C@@H]4CCCC[C@H]4C C23635383
Cc1ccc(cc1)Oc2ccccc2NC(=O)c3ccc(cc3)S(=O)(=O)N4CCNC(=O)C4 C24973153
Cc1ccc(cc1F)n2c(=O)c3ccccc3nc2S[C@H](C)c4nc(nc(n4)N(C)C)N C25835497
Cc1cccc(c1n2c(=O)c3ccccc3nc2SCC(=O)NC(=O)NCc4ccco4)C C28872170
Cc1ccc(cc1)n2c(nnc2S[C@H](C)C(=O)NC(=O)NC3CCCCC3)N4CCCC4 C28034150
Cc1ccc(cc1)n2c(nnc2S[C@@H](C)C(=O)NC(=O)NC3CCCCC3)N4CCCC4 C28034151
CC[C@@]1(C(=O)N(C(=O)N1)CC(=O)Nc2c(nn(c2C)c3ccccc3)C)c4ccc(cc4)Cl C31635145
CC1=C([C@@H](n2c(nc(n2)c3cccc(c3)Cl)N1)c4ccc(nc4)F)C(=O)Nc5cccnc5 C32912761
Cc1cccc(c1C)NS(=O)(=O)c2cc(ccc2C)c3c(nn4c3NC(=O)CCC4=O)C C33123031
Cc1cccc(c1)c2nnc(s2)NC(=O)[C@@H]3CCCN3C(=O)Nc4ccc(cc4)C#N C35268271
CCc1nc(c2c(nn(c2n1)c3ccc(cc3)C)C)NC4CCC(CC4)NC(=O)c5ccco5 C36024887
Cc1c(=O)c2cccc(c2oc1c3ccccc3)C(=O)NC[C@@H](c4ccc(cc4)[N+](=O)[O-])O C36329744
C[C@H](C(=O)NC(=O)NC1CCCCC1)Sc2nnc(n2c3ccccc3)N4CCCCC4 C19299006
COc1cc(cc(c1OC)OC)NC(=O)N2CCC3(CC2)c4cccn4-c5ccccc5N3 C08617316
Cc1ccc(o1)[C@@H]2c3ccc(cc3OC(=C2C#N)N)OC(=O)c4cc5ccccc5oc4=O C38688665
c1ccc(cc1)Oc2ccccc2NC(=O)CN3C(=O)[C@]4(CCOc5c4cccc5)NC3=O C36676789
C[C@@H]1C[C@]2(CC(C1)(C)C)C(=O)N(C(=O)N2)CC(=O)OCC(=O)Nc3ccc4ccccc4c3 C21973795
Cc1c(=O)nc([nH]n1)N/N=C/c2c(nn(c2c3ccccc3)c4ccccc4)c5ccccc5 C39866905
Cc1ccc(cc1)NC(=O)O[C@@H]2CO[C@H]3[C@@H]2OC[C@@H]3Nc4nccc(n4)c5ccccc5 C05434076
Cc1ccc(cc1)S(=O)(=O)N(CC(=O)N/N=C\2/c3ccccc3NC2=O)c4ccccc4 C16309546
CCOC(=O)c1c2c(sc1NC(=O)CN3C(=O)C4(CCC(CC4)C)NC3=O)C[C@@H](CC2)C C08658443
C[C@H](C(=O)NC(=O)NC12CC3CC(C1)CC(C3)C2)Sc4nnc(n4C5CC5)c6cccnc6 C26626999
Cc1cccc(c1)Cn2c(ccn2)NC(=O)CN3C(=O)[C@@](NC3=O)(C)c4ccc(cc4)Cl C59405078
C[C@@H]1[C@H](C(=O)N(N1C)c2ccccc2)NC(=O)COC(=O)c3ccc4c(c3)c5c([nH]4)CCCC5 C40013255
COc1cc(ccc1OCC(=O)Nc2ccccc2F)[C@@H]3c4c(c5ccccc5[nH]4)CC[NH2+]3 C03400079
C[C@H](C(=O)N1CC(=O)Nc2c1cccc2)[NH2+]C[C@@H](c3ccccc3)c4c[nH]c5c4cccc5 C09782266
C[C@@H](C(=O)N1CC(=O)Nc2c1cccc2)[NH2+]C[C@H](c3ccccc3)c4c[nH]c5c4cccc5 C09782269
C[NH+](Cc1ccccc1NCC(=O)NC(=O)Nc2ccccc2)C3CCCCC3 C10170575
c1ccc(c(c1)C[NH+]2CCNC(=O)[C@@H]2CC(=O)NCC3(CCCCC3)O)C(F)(F)F C12058379
c1ccc(cc1)Sc2ccccc2NC(=O)C[NH+]3CCC(CC3)(C(=O)N)N4CCCCC4 C20481817
C[NH+](Cc1ccccc1C(F)(F)F)Cc2nc(nc(n2)Nc3ccc(cc3)Cl)N C25533119
c1cc(c(cc1Cl)Cl)NC(=O)[C@@H]2CCC[NH+]2CC(=O)NC(=O)NC3CCCC3 C26457480
c1cc(c(cc1Cl)NC(=O)[C@H]2CCC[NH+]2CC(=O)NC(=O)NC3CCCC3)Cl C26603214
CC(C)[C@H](C(=O)NC1CC[NH+](CC1)CC(=O)Nc2ccccc2)NC(=O)C3CCCCC3 C14847422
CCOC(=O)Cc1csc(n1)NC(=O)c2c(c3cc4cc(c(cc4[nH+]c3s2)C)C)N C35291649
c1ccc(cc1)/C=C/C[NH+]2CCN(CC2)CC(=O)Nc3c(c4c(s3)CCCC4)C(=O)N C21548697
C[C@H]1CCCC[NH+]1CCCNC(=O)c2ccc3c(c2)NC(=O)[C@@H](N3)CC(C)C C06919961
C[C@@H]1CCCC[NH+]1CCCNC(=O)c2ccc3c(c2)NC(=O)[C@@H](N3)CC(C)C C06919960
CC[C@@H]1CCCCN1c2c(c([nH+]cn2)NN(c3ccccc3)c4ccccc4)N C40733454
c1ccc(cc1)CN(c2ccccn2)c3c(c([nH+]cn3)Nc4ccccc4Br)N C40781458
Cc1ccc(c(c1)C)NC(=O)NC(=O)[C@@H](C)[NH2+][C@H](C)c2ccc(c(c2)F)OC C42640223
CCN(CC)C(=O)Cc1ccc(cc1)NC(=O)NC2CC([NH2+]C(C2)(C)C)(C)C C44144148
CN(C)c1c(ccc[nH+]1)CNC(=O)Nc2ccc(c(c2)NC(=O)C3CCCCC3)F C48369145
C[NH+](CC(=O)Nc1cccc(c1)NC(=O)Nc2ccccc2)C(C3CC3)C4CC4 C50988909
Cc1ccc2c(c1)c(c[nH]2)CCNC(=O)[C@@H]3CCCN(C3)c4[nH]c5cc(ccc5[nH+]4)C C33072112
C[C@@H](C(=O)NCC1CCCCC1)[NH+]2CCC(CC2)NC(=O)NC3CCCCC3 C55027384
C[C@H](C(=O)NCC1CCCCC1)[NH+]2CCC(CC2)NC(=O)NC3CCCCC3 C55027387
C1CCCC(CCC1)NC(=O)C[NH+]2CCC(CC2)NC(=O)NC3CCCCC3 C55028043
Cc1ccccc1CCNC(=O)C[NH+]2CCC(CC2)NC(=O)Nc3ccccc3 C55031150
C[C@H](C(=O)Nc1ccccc1)Nc2ccc(cc2)NC(=O)C[NH+]3CCCCCC3 C56170945
c1ccc(cc1)NC(=O)C[NH+]2CCC(CC2)NC(=O)NCCSc3ccc(cc3)Cl C26283179
CC(C)C[C@@H](c1ccccc1)NC(=O)NC2CC[NH+](CC2)CC(=O)Nc3ccccc3 C29733084
CC(C)C[C@H](c1ccccc1)NC(=O)NC2CC[NH+](CC2)CC(=O)Nc3ccccc3 C29733083
Cc1ccc(cc1NC(=O)NC[C@@H](c2cccs2)[NH+]3CCCC3)NC(=O)C4CC4 C57543443
CC[C@H](CNC(=O)C[NH+]1CCC(CC1)NC(=O)Nc2ccccc2)c3ccccc3 C55031037
CC(C)[C@H](c1ccccc1)NC(=O)C[NH+]2CCC(CC2)NC(=O)Nc3ccccc3 C55031891
c1ccc(cc1)N[C@@H]2CC[NH+](C2)CC(=O)Nc3ccc4c(c3)nc([nH]4)C(F)(F)F C60369940
c1ccc(cc1)N[C@H]2CC[NH+](C2)CC(=O)Nc3ccc4c(c3)nc([nH]4)C(F)(F)F C60369941
C[C@H]([C@@H]1C[C@@H]2CC[C@H]1C2)NC(=O)NC3CC[NH+](CC3)CC(=O)Nc4ccccc4 C61654769
c1ccc(cc1)[C@@H]2c3cc(ccc3NO2)C(=O)NCC(=O)NCCC4=c5ccccc5=[NH+]C4 C63279481
CC(=C)CNC(=S)NNC1=NC(=O)[C@@H]2C(=[NH+]1)c3ccccc3CC24CCCC4 C63398614
C[C@@H]1C(=c2ccccc2=[NH+]1)SCC(=O)NNC(=O)Nc3ccc(cc3)Cl C63598779
c1ccc(cc1)CNC(=O)NCC(=O)NC[C@@H](c2ccccc2)C3=c4ccccc4=[NH+]C3 C64160224
C=C1C=C(N2[C@@H]([NH+]=C(N=C2N1)NCCC3=c4ccccc4=[NH+]C3)[C@H]5CCC=CC5)[O-] C64717677
CC(C)(C)/[NH+]=C\1/[C@]2(CCN(C2)C(=O)NCc3cccc(c3)OC)NCc4ccccc4N1 C65266031
Cc1cccc(c1)NC(=O)/N=C(/NCCC2=c3ccccc3=[NH+]C2)\Nc4nc(cc(n4)C)C C63479651
COC(=O)Nc1ccc(cc1)NC(=O)NC[C@H]2CCCC[NH+]2Cc3ccccc3 C65412563
CCOC(=O)Nc1cccc(c1C)NC(=O)NC[C@H](c2ccc(cc2)C)[NH+](C)C C65415914
Cc1ccc(cc1NC(=O)C[NH+]2CCCCC2)NC(=O)N[C@H](C)Cc3ccco3 C65421580
CCC(=O)Nc1ccc(cc1)[C@@H](C)NC(=O)NCC(C)(C)[NH+]2CCC[C@H](C2)C C65550119
c1c(cc(cc1[N+](=O)[O-])S(=O)(=O)N)NC2CC[NH+](CC2)CC3CCCCC3 C65946389
CCC[NH+]1Cc2cccc(c2C1)NC(=O)[C@H](C(C)C)NC(=O)Nc3ccccc3 C66515221
CCCNC(=O)C[NH+]1CCC(CC1)NC(=O)NC(C)(C)c2ccc(cc2)Cl C67390256
COc1ccccc1C(=O)NNC(=O)NC[C@@H]2CCC[NH+]2CC3CCCCC3 C67481935
CCCC1=C([C@@]2(c3cc(ccc3NC2=O)Cl)C(=C(O1)N)C#N)C(=O)OCC C00850918
Cc1cc(ccc1[N+](=O)[O-])C(=O)Nc2c(c3c(s2)C[C@@H](CC3)C)C(=O)N C00673721
C[C@H]1CCc2c(sc(c2C(=O)N)NC(=O)/C=C/c3ccc(cc3)[N+](=O)[O-])C1 C00668475
Cc1ccccc1NC(=O)C2=C(NC(=S)N[C@@H]2c3ccc(cc3)[N+](=O)[O-])C C00845695
c1cc(ccc1c2ccnc(n2)SCC(=O)Nc3ccc4c(c3)[nH]c(=O)[nH]4)F C04967950
CC1=C([C@H](NC(=S)N1)c2cccc(c2)[N+](=O)[O-])C(=O)Nc3ccccc3F C04990972
C[C@H](C(=O)NNC(=O)Nc1cccc2c1cccc2)Oc3ccc(cc3)C#N C01002427
c1cc(cc(c1)[N+](=O)[O-])C(=O)Nc2c(c3c(s2)CCCCCC3)C(=O)N C05671419
c1cc2c(cc1C(=O)OCC(=O)Nc3ccc4c(c3)[nH]c(=O)[nH]4)CCCC2 C07736021
Cc1c([nH]c2c1cc(cc2)C(=O)OCC(=O)NC(=O)Nc3ccccc3F)C C08073637
c1cc(c(cc1[N+](=O)[O-])O)NC(=S)NC(=O)C23CC4CC(C2)CC(C4)C3 C03878499
c1cc(c(cc1C2(c3cc(ccc3NC2=O)[N+](=O)[O-])c4ccc(c(c4)F)O)F)O C15017004
C[C@]12[C@@H]([C@H](c3cccc(c3O1)OC)NC(=O)N2)C(=O)Nc4cccc(c4)Cl C16448911
CC1CCN(CC1)c2[nH]c(=O)cc(n2)[C@H](C)NC(=O)Cc3c[nH]c4c3cccc4 C19497004
Cc1cccc(c1)[C@H]2c3c(=O)[nH]c(nc3NC(=O)[C@@H]2C#N)Nc4ccccc4 C19961383
CC1=C([C@H](n2c(nc(n2)SC)N1)c3cccc(c3)Oc4ccccc4)C(=O)N C20413820
c1ccc2cc(ccc2c1)C(=O)CSc3nnc(n3N)c4c5c([nH]n4)CCC5 C28382435
Cc1cccc(c1)NC(=O)Cc2nnc(s2)NC(=O)Nc3ccccc3C C17124325
c1ccc(cc1)c2c3c(n(nc3nc(n2)NCc4ccccn4)c5ccccc5)N C35576590
C[C@H]1CCCC[NH+]1Cc2c(nc3n2cc(cc3)N)c4ccc5c(c4)oc(n5)[O-] C36272496
CC(C)(C)C1=NN[C@@H]2[C@H]1[C@@H](C(=C(O2)N)C#N)[C@@H]3C=NN=C3c4ccc(cc4)F C39210296
CC1=C([C@@H](c2c(c(sc2N1)C#N)N)c3ccc(cc3)C(=O)OC)C(=O)OC C39327030
CC(C)[C@@H](c1[nH]c2ccccc2n1)NC(=O)Nc3cccc(c3)N4CCCC4=O C43847036
Cc1cccc(c1)[C@@H]2C(=C(NC(=S)N2)C)C(=O)Nc3cccc(c3)[N+](=O)[O-] C45326711
Cc1c2ccccc2oc1C(=O)NNC(=O)NC[C@@H]3CCN(C3)c4ccccc4 C46958822
C[C@@H](c1ccc2c(c1)[nH]c(=O)[nH]2)NC(=O)/C=C\c3cc4c(c(c3)Cl)OCO4 C47535043
C[C@H](c1ccc2c(c1)[nH]c(=O)[nH]2)NC(=O)/C=C/c3cc4c(c(c3)Cl)OCO4 C47535046
Cc1cc(c(c(c1)C)NC(=O)CNC(=O)Nc2ccc3c(c2)OC(O3)(C)C)C C48541904
C[C@H](COc1c(cc(cc1Br)[N+](=O)[O-])Br)/C(=N/O)/N C50441392
CC1=NC2=NC(=[NH+][C@@H](N2C(=C1)[O-])c3ccccc3)NCCc4c[nH]c5c4cccc5 C20028282
COc1ccccc1[C@H]2[NH+]=C(N=C3N2C(=CC(=C)N3)[O-])NC4CCCCC4 C19992131
CC(C)Cc1csc2c1c(=O)[nH]c(n2)c3ccc(cc3)[C@]4(C(=O)NC(=O)N4)C C55501835
Cc1c(cccc1NCC(=O)N2c3ccccc3NC(=O)C[C@H]2C)C(=O)NC C55854968
CC(C)(C)OC(=O)NCC1CCC(CC1)C(=O)N=c2[nH]c3ccccc3[nH]2 C13734030
c1ccc2c(c1)[nH]c(n2)[C@H]3CCCN(C3)C(=O)NCCC(=O)NC4CCCCC4 C57177777
c1ccc2c(c1)C[C@H](O2)C(=O)Nc3cccc(c3)C(=O)N=c4[nH]c5ccccc5[nH]4 C45583220
CCn1c2ccccc2nc1[C@H](C)NC(=O)Nc3ccc4c(c3)CCC(=O)N4 C62385318
c1ccc(cc1)C(=O)Nc2ccccc2C(=O)N/N=C\3/c4ccccc4NC3=O C05649912
Cc1cccc(c1)c2n[nH]c(=S)n2CCC(=O)Nc3ccc4c(c3)N[C@H](O4)C C64173563
C[C@H]1CN(CC(O1)(C)C)C(=O)N[C@H](C)c2ccc(cc2)NC(=O)NC3CC3 C65690251
C[C@@H](CC(=O)Nc1ccc2c(c1)NC(=O)CO2)NC(=O)C3CCCCC3 C66273733
c1cc(ccc1C(=O)Oc2ccc3c(c2)CCC(=O)N3)N4CCC[C@@H](C4)C(=O)N C66510675
CC(C)CNC(=O)NNC(=O)[C@@H]1C[C@@H]2CCCC[C@@H]2N1C(=O)c3ccccc3 C66632691
CC(C)(C)c1nc(cs1)CNC(=O)Nc2cccc(c2)c3ccc(=O)[nH]n3 C66679088
c1ccc(c(c1)CNC(=O)Nc2cccc(c2)c3ccc(=O)[nH]n3)N4CCCC4 C66679718
c1ccc2c(c1)CCC[C@@]2(CNC(=O)c3cc4cccc(c4[nH]3)[N+](=O)[O-])O C66930774
CC1=C([C@H](NC(=O)N1)c2ccc(cc2)O[C@H](C)C#N)C(=O)Nc3ccc(cc3)F C67029351
C1CCC(CC1)CC(=O)NNC(=O)N2CCC[C@H](C2)C(=O)NC3CCCCC3 C67103550
CC(C)(C)n1c2c(cn1)c(=O)[nH]c(n2)NC[C@@H](c3ccc4ccccc4c3)O C67372880
C[C@@H](c1ccc2c(c1)NC(=O)CO2)NC(=O)N3CC[C@H](C3)Nc4ccccc4 C67624107
c1ccc(c(c1)OCn2ccc(n2)C(=O)Nc3c(c4c(s3)CCCC4)C(=O)N)F C02786274
CC(C)[C@@H](C(=O)NC(=O)N)Sc1nc2c(c3c(s2)CCCC3)c(=O)n1CC=C C05212642
CC(C)[C@H](C(=O)NC(=O)N)Sc1nc2c(c3c(s2)CCCC3)c(=O)n1CC=C C05212643
c1ccc(cc1)c2csc3c2c(nc(n3)c4cccnc4)N5C[C@H](C[C@@H]5C(=O)N)O C06863745
Cc1cc(c(n1c2ccccc2)C)C(=O)NNC(=O)CNC(=O)C34CC5CC(C3)CC(C5)C4 C08826316
C[C@@H](c1ccccc1)NC(=O)C(=O)Nc2c3ccccc3oc2C(=O)Nc4ccc(cc4)F C09705780
C[C@@H]1CCc2c(sc(c2C(=O)N)NC(=O)c3ccc(cc3)S(=O)(=O)N(C)C(C)C)C1 C10098284
c1cc(oc1)c2nnc(n2N)SCC(=O)Nc3ccc(cc3C(F)(F)F)Cl C11670576
c1cc(sc1)c2cc(c(=O)n(n2)CC(=O)Nc3ccc(cc3)N4CCCCCC4)N C12146733
c1ccc2c(c1)c(c([nH]2)c3cccs3)CC(=O)NN4C(=O)C5(CCCCC5)NC4=O C12613640
CCc1cccc2c1[nH]cc2C(=O)CN3C(=O)[C@H](NC3=O)Cc4c[nH]c5c4cccc5 C12846269
Cc1ccc(cc1C)[C@@H](C)NC(=O)CN2C(=O)[C@@H](NC2=O)Cc3c[nH]c4c3cccc4 C14281127
Cc1ccc(s1)C(=O)N(Cc2ccccc2)c3c(n(c(=O)[nH]c3=O)Cc4ccccc4)N C14383127
C[C@H](c1ccccc1)NC(=O)c2ccccc2NC(=O)Cc3c4ccccc4c(=O)[nH]n3 C14792634
Cc1ccc(cc1)n2c(=O)c3c4c(sc3nc2SCC(=O)NC(=O)N)CCCC4 C03572727
c1ccc(cc1)C[C@@H](C(=O)N)N2CC[C@H]3CN(CC[C@H]3CC2=O)C(=O)Nc4ccc(cc4)F C15673090
CCOc1cc(cc(c1O)/C=N\NC(=O)[C@@H]2[C@@H](CNC2=O)c3ccccc3)Br C15930085
Cc1cc(c(c(c1C)S(=O)(=O)N[C@@H](C)C(=O)NNC(=O)c2cc3c(s2)CCC3)C)C C17446280
Cc1c([nH]c2c1cccc2C(=O)N[C@H](c3cc(=O)[nH]c(n3)c4ccccn4)C(C)C)C C19576930
Cc1cc(nc2c1c(c(s2)C(=O)N)NC(=O)[C@H](C)n3c(c(c(n3)C)Cl)C)C(F)F C19634908
CC(C)(C)[C@H]1CCc2c(sc3c2c(=O)[nH]c(n3)CCC(=O)N4CCC(CC4)C(=O)N)C1 C21882637
c1ccc2c(c1)[nH]c(n2)SCc3ccc(cc3)C(=O)NNC(=O)c4cccc(c4)C#N C22738240
CC(C)c1ccc(cc1)[C@@H](C(C)C)NS(=O)(=O)c2ccc3c(c2)[nH]c(=O)c(=O)[nH]3 C23402557
Cc1cc(c(c(c1)C)NC(=O)CNC(=O)c2c(cc(s2)NC(=O)c3ccco3)C)C C24937118
Cc1c(c(c(c2c1O[C@H](C2)CCn3ccc(=O)c(c3C)O)C)OC(=O)c4ccc(cc4)N)C C26972290
c1ccc(cc1)c2c(cn(n2)c3ccccc3)C(=O)NNC(=O)Cc4c[nH]c5c4cccc5 C27008476
c1ccc(cc1)Nc2nc(nc(n2)N)CSc3nn(c(=S)s3)c4ccccc4 C02591901
CC(C)[C@@H](C(=O)N1CCC[C@@H](C1)C(=O)Nc2ccccc2)NC(=O)Nc3ccccc3 C32845275
C1CCC(CC1)c2nnc(n2N)SCC(=O)Nc3c(c4c(s3)CCCC4)C#N C06599923
c1ccc(cc1)[C@H](C(=O)Nc2ccccc2)NS(=O)(=O)c3ccc4c(c3)CCC(=O)N4 C32932926
Cc1cc(=O)oc2c1cc(c(c2)OCC(=O)Nc3c(c4c(s3)CCCC4)C(=O)N)Cl C36259962
CC(C)[C@H]1NN=C(S1)NC(=O)[C@@H]2CC(=O)N(C2)CCc3c[nH]c4c3cc(cc4)Cl C39252132
CC[C@@H]1[C@@H](N[C@@H](N(C1=O)c2ccccc2)SCC(=O)Nc3nc4ccccc4s3)O C39272137
CC[C@@H]1[C@H](N[C@@H](N(C1=O)c2ccccc2)SCC(=O)Nc3nc4ccccc4s3)O C39272139
CC[C@H]1[C@H](N[C@@H](N(C1=O)c2ccccc2)SCC(=O)Nc3nc4ccccc4s3)O C39272140
CC[C@H]1CCCCN1S(=O)(=O)c2ccc(cc2)C(=O)Nc3c(c(c(s3)C)C)C(=O)N C39737810
c1cc(oc1)C(=O)N(CC(=O)Nc2c(c3c(s2)CCCC3)C(=O)N)C4CCCCC4 C40010060
CC[C@@H](C(=O)Nc1c(c(c(s1)C)C)C(=O)N)Sc2nnc3n2c4ccccc4cc3 C40169849
CC(C)Oc1ccc(cc1)C(=O)Nc2c(c3c(s2)CCCCC3)C(=O)NNC(=O)C C44452946
CC(=O)NNC(=O)c1c2c(sc1NC(=O)c3ccc4c(c3)scn4)CCCCC2 C44452956
c1cc(ccc1C(=O)N2CCCC2)NC(=O)CCNC(=O)NC34CC5CC(C3)CC(C5)C4 C45863264
c1cc(c(cc1NC(=O)CCNC(=O)NC23CC4CC(C2)CC(C4)C3)N5CCCC5=O)F C46775880
CCCCN1C(=O)[C@@H]2[C@@H](N[C@@]3([C@@H]2C1=O)c4ccccc4NC3=O)Cc5c[nH]c6c5cccc6 C20756821
CC[C@@H](C)N1C(=O)[C@@H]2[C@H](N[C@@]3([C@@H]2C1=O)c4cc(ccc4NC3=O)Cl)Cc5ccc(cc5)O C35375423
c1ccc2c(c1)c(c[nH]2)CCNC(=O)c3cc4n(n3)[C@H](C[C@H](N4)c5ccco5)C(F)(F)F C00918693
c1ccc(cc1)[C@@H](c2ccc3c(c2)[nH]cn3)NC(=O)NC[C@@H]4COc5ccccc5O4 C40071262
CC(C)[C@@H](C(=O)N1CCC2(CC1)C(=O)NC(=O)N2)Nc3ccc(cc3Cl)C(F)(F)F C59875969
c1ccc(cc1)/C=C(/C(=O)N/N=C/2\c3cc(ccc3NC2=O)F)\NC(=O)c4ccccc4 C15015411
Cc1cccc(c1)c2nnc(o2)SCC(=O)Nc3c(c4c(s3)CCC4)C(=O)N C64981082
Cc1cc(no1)NC(=O)c2c(c3c(cc(nc3s2)c4cccnc4)C(F)(F)F)N C65365548
Cc1coc2c1cc3c(c(c(=O)oc3c2C)CC(=O)Nc4ccccc4C(=O)N)C C06624531
Cc1c(n(c(c1C#N)NC(=O)CSc2nnc(s2)N)C3CCCCC3)C C08539947
Cc1ccccc1NC(=O)c2c(c3ccccc3o2)NC(=O)C(=O)NCC(C)C C09705813
CC(C)[C@@H](C(=O)NC(=O)N)Sc1c2ccccc2nc(n1)c3ccco3 C12885788
c1ccc(c(c1)NC(=O)C2=NN([C@H](C2)C(=O)N)c3ccc(cc3)F)OC(F)F C12998638
CC(C)(CNC(=O)c1ccc(cc1)Nc2[nH]ncc(=O)n2)c3ccccc3F C19719251
CCCn1c(c(c(=O)n(c1=O)CCC)[C@@H]2c3c(c4ccccc4[nH]3)CC[NH2+]2)[O-] C20612289
c1ccc2c(c1)NC(=O)C[C@H](N2C(=O)CSc3nnc(s3)N)C(F)(F)F C22242348
Cc1ccc(cc1)NC(=O)NC(=O)[C@@H](C)Nc2ccc(cc2)N3CCCC3=O C25256767
Cc1c2c(oc1C(=O)NNC(=O)c3ccccc3OC)CC(C[C@H]2O)(C)C C27816997
Cc1c(c2nnc(n2c(n1)N)SCC(=O)NC(C)(C)C)Cc3ccccc3 C35315351
Cc1ccccc1C(=O)NNC(=O)CSc2[nH]c(=O)cc(n2)c3ccccc3 C05165019
C=CCSC1=NN[C@H](N1c2ccc(cc2)Cl)Cc3cc(=O)[nH]c(=O)[nH]3 C39363003
Cc1c\2c(oc1C(=O)NNC(C)(C)C)CCC/C2=N\NC(=O)c3ccc(cc3)F C40811983
COC(=O)[C@@H]1[C@H]([C@@H]([C@@H]([C@@H](O1)Oc2ccc3ccc4cccc5c4c3c2cc5)O)O)O C44963631
c1ccc(cc1)[C@@H](c2ccco2)NC(=O)NNC(=O)c3ccc4ccccc4n3 C45156735
c1ccc(cc1)n2cc(cn2)/C=C/C(=O)Nc3ccc(cc3)NC(=O)NC4CC4 C45520895
CC(C)(C)c1ccc(cc1)OCc2nnc(n2N)S[C@H]3CCCCNC3=O C45699282
CCCS(=O)(=O)N1CCC(CC1)NC(=O)NNc2cccc(c2C)Cl C45740984
Cc1c(nc(o1)c2cccs2)CC(=O)Nc3ccc(cc3)NC(=O)NC C45799948
CC(C)(C)[C@@H]1CCCC[C@H]1NC(=O)NNC(=O)c2cccc(c2)S(=O)(=O)C C46024449
C[C@@H](c1ccc2c(c1)[nH]c(=O)[nH]2)NC(=O)c3c4c(n(n3)c5ccccc5)CCC4 C47534581
CCn1cc(cn1)NC(=O)NNC(=O)c2ccc(s2)c3ccc(cc3)F C48350739
c1ccc(cc1)NC(=O)N2CCC[C@@H](C2)C(=O)NCC(=O)Nc3cccc(c3)F C50638930
CC(C)Oc1ccc(cc1NC(=O)c2cccc(c2)NC(=O)NC3CC3)C#N C56213856
c1cc2c(cc1NC(=O)NCCC(=O)NC3CCCCC3)nc(o2)C4CC4 C56601557
c1ccc(cc1)n\2c3ccccc3[nH]/c2=N\C(=O)COc4cccc(c4)C(=O)N C56931350
c1ccc2c(c1)c(c[nH]2)CCNC(=O)Nc3cccc(c3)N4CCCS4(=O)=O C57521958
CNC(=O)Nc1cccc(c1)NS(=O)(=O)c2cccc(c2)OC(F)(F)F C24379286
C[C@@H]1CCC[C@@H]([C@@H]1C)NC(=S)NNC(=O)CN2C(=O)c3ccccc3C2=O C08419636
c1cc(cc(c1)NC(=O)c2cccs2)C(=O)Nc3cccc(c3)N4CCNC4=O C47235677
Cc1cc(c(c(c1)C)OCC(=O)Nc2cccc(c2)[C@@]3(C(=O)NC(=O)N3)C)C C47169397
CCCNC(=O)[C@H](Cc1ccccc1)NC(=O)N2CC(=O)Nc3c2cccc3 C13552592
Cc1cc(ccc1Oc2ccc(cc2)F)CNC(=O)NNC(=O)c3ccoc3 C64228974
CCCCNC(=O)NNC(=O)[C@H]1CCCN1C(=O)C23CC4CC(C2)CC(C4)C3 C64884176
c1cc(ccc1[C@@H]2NN[C@@H](O2)C3=NC=C(C3)S(=O)(=O)NC4CCCCCC4)F C64924232
c1cc(ccc1[C@H]2NN[C@@H](O2)C3=NC=C(C3)S(=O)(=O)NC4CCCCCC4)F C64924235
c1cnn(c1)c2ccc(cc2NC(=O)CNC(=O)NCC3CCCC3)Cl C50585581
Cc1c(oc(n1)c2cccc(c2)NC(=O)CNC(=O)NCC3CCCC3)C C50589236
c1cc(c(cc1S(=O)(=O)NNC(=O)NC2CCCC2)Cl)OC(F)F C65832963
CN(c1ccccc1C(=O)NNC(=O)NC2CCCC2)C(=O)c3cccs3 C65919940
Cc1ccccc1C(=O)NNC(=O)N2CCC(CC2)C(=O)NC3CCCCC3 C65987620
CC(C)n1cc(cn1)NC(=O)CCNC(=O)NC23CC4CC(C2)CC(C4)C3 C66412287
Cc1ccc(s1)c2nc(sn2)NC(=O)CCNC(=O)Nc3ccccc3 C66413424
c1cc(cc(c1)NC(=O)N(Cc2ccc(cc2)O)CC3CC3)c4ccc(=O)[nH]n4 C66679460
c1cc(cc(c1)NC(=O)NCCOc2ccc3c(c2)CCC3)c4ccc(=O)[nH]n4 C66679593
c1cc2c(cc1NC(=O)N3CCC(CC3)NC(=O)CC4CCCC4)CCC(=O)N2 C66952012
CC1(Oc2ccc(cc2O1)NC(=O)CCCC[C@H]3[C@H]4[C@@H](CS3)NC(=O)N4)C C67164805
Cc1nc(on1)CCCNC(=O)NNc2c(cc(cc2Cl)Cl)Cl C67463988
Cc1c(c(n(n1)C)C)[C@H](C)NC(=O)NNC(=O)c2cc3c(s2)CCCCC3 C67534992
c1ccc(cc1)C(=O)Nc2c(c3c(s2)CCCCC3)C(=O)N C00127429
C#CC1(CCCCC1)NC(=O)N[C@@H](C(Cl)(Cl)Cl)O C00159190
c1ccc(cc1)[C@@H]2c3c(ccc4c3cc(cc4)O)OC(=C2C#N)N C00063150
C[C@@]12CC[C@@H](C[C@@H]1CC[C@@H]3[C@@H]2CC[C@@]4([C@@H]3CC[C@@]4(C(=O)CO)O)C)O C04655210
C[C@@]1(C[C@H](Nn2c3ccccc3c4c2c1ccc4)CO)CO C01721306
c1ccc(cc1)[C@]2(C3(CCCCC3)C(=O)NC24CCC(CC4)O)O C01722981
Cc1cc(c(c(c1)C)NC(=O)Nc2c[nH]c3c2cccc3)C C05299986
c1cc2c(cc1O)OC(=C([C@H]2c3ccc(cc3F)F)C#N)N C05945583
c1ccc(cc1)/N=C/2\NC(=O)/C(=C\c3ccc(cc3)N)/S2 C05331568
Cc1ccc(s1)[C@@H]2[C@@H]3CC=C[C@@H]3c4cc(ccc4N2)S(=O)(=O)N C14456360
Cc1ccccc1[C@@H]2[C@H]3CC=C[C@@H]3c4cc(ccc4N2)S(=O)(=O)N C14478554
c1ccc(cc1)[C@@H]2[C@H](N=C(N=C2O)N)c3ccc(cc3)Br C16884080
c1ccc2c(c1)C3(C(=O)N2)Nc4cccc5c4c(ccc5)N3 C16916465
Cc1cc(ccc1NC(=O)CN2CCCc3c2cccc3)N C19775838
Cc1cc(=O)[nH]c(n1)Sc2ccc(cc2N)Br C19845657
Cc1cc(cc(c1C)N)S(=O)(=O)NC2CCC(CC2)C C20012123
C[C@H](c1ccc(cc1F)F)Nc2ccc3c(c2)[nH]c(=O)[nH]3 C20094992
Cc1ccc(c(c1NS(=O)(=O)c2ccc(s2)C)C)N C20254767
Cc1ccc(c(c1)F)NS(=O)(=O)c2cc(cc(c2C)C)N C20371062
Cc1ccc(c(c1)F)NS(=O)(=O)c2ccc(c(c2)N)F C20371084
Cc1ccc(cc1N)S(=O)(=O)Nc2ccc(cc2C)F C21010796
Cc1cc(cc(c1C)N)S(=O)(=O)Nc2cc(ccc2F)F C21513900
Cc1ccc(c(c1)NS(=O)(=O)c2ccc(cc2N)F)F C34957166
c1cc(cc(c1)Br)Oc2cc3c(cc2N)CC(=O)N3 C35345646
Cc1ccc(cc1F)S(=O)(=O)Nc2cccc(c2C)N C36296321
Cc1cccc(c1)S(=O)(=O)Nc2c(c(ccc2N)C)C C36743116
Cc1ccc(c(c1NS(=O)(=O)c2ccc(c(c2)F)F)C)N C36961521
Cc1cccc(c1C)NS(=O)(=O)c2cc(cc(c2)N)C C37053208
Cc1ccc(c(c1S(=O)(=O)N[C@H]2CCCC[C@@H]2C)C)N C37062979
Cc1cc(cc(c1C)S(=O)(=O)N[C@H]2CCC[C@@H](C2)C)N C37254565
Cc1cc(cc(c1C)S(=O)(=O)N[C@@H]2CCC[C@H](C2)C)N C37254567
c1cc(c(cc1F)Cl)Oc2cc3c(cc2N)CC(=O)N3 C37902082
CS(=O)(=O)c1ccc(c(c1)N)Nc2cccc(c2F)F C40229796
Cc1c(nnc(c1C(=S)N)N[C@H]2CCC[C@@H]([C@@H]2C)C)C C40290948
CC1(CCCC1)NS(=O)(=O)c2cc(c(cc2F)F)N C42176114
C[C@H]1c2ccsc2CCN1C(=O)Nc3cccc(c3)N C42782164
Cc1cc(c(o1)C)[C@H](C)Nc2c(cc(cn2)Br)N C44729826
c1cc(c(cc1F)Br)NNC(=O)NC2CC2 C48645423
C[C@@H](c1nc2cc(ccc2n1C3CCCCCCC3)N)O C53736196
c1cc(cc(c1)Br)c2cc(n(n2)[C@H]3CCCC[C@@H]3O)N C54600230
c1cc(ccc1c2cc(n(n2)[C@@H]3CCCCC[C@H]3O)N)F C54600649
C[C@H]1CCC[C@@H](C1)Sc2c(cc3c(n2)CCC3)/C(=N/O)/N C54691220
Cc1ccccc1[C@H](C)NC(=O)N[C@@H]2c3ccccc3C[C@@H]2O C57002715
Cc1cc2c(cc1[C@H](c3cccc(c3)Cl)O)[nH]c(=O)[nH]2 C58117308
c1ccc(c(c1)CO)N[C@@H]2c3c(ccc(c3NC2=O)F)Cl C42118842
c1cc(c(c(c1NC(=O)N[C@H]2CCCC[C@H]2O)F)F)F C60370611
c1ccc(c(c1)N[C@@H]2CCCc3c2ccs3)S(=O)(=O)N C61364201
Cc1ccc(cc1C[C@H]2C(=O)Nc3ccc(cc3O2)N)Cl C62495281
c1ccc2c(c1)C[C@@H]([C@@H]2NC(=O)Nc3ccc(c(c3F)F)F)O C58344874
Cc1ccc(c(c1)C)NC(=O)N[C@@H]2c3ccccc3C[C@@H]2O C65476313
c1ccc2c(c1)cc([nH]2)C(=O)NNC3CCCC3 C04656285
C1CCC(CC1)CC2CCC(=NNC(=O)N)CC2 C05179291
c1ccc2c(c1)c(c(c(=O)o2)N)Nc3ccc(cc3)F C00267760
c1ccc2c(c1)c(c[nH]2)[C@H]3Nc4ccccc4C(=O)N3 C03107865
Cc1cccc(c1NC(=O)Nc2c[nH]c3c2cccc3)C C05299972
c1ccc2c(c1)C[C@@H](CN2)NC(=O)Nc3ccccc3F C19404073
c1ccc2c(c1)cc(o2)C(=O)Nc3ccccc3N C19486238
CC(C)(C)NC(=O)N[C@@H]1Cc2ccccc2NC1 C20256977
CC[C@H]1CCCN(C1)c2cc3c(cc2N)CCC(=O)N3 C36168851
CC[C@H]1CCCN(C1)C(=O)Nc2ccc(cc2)N C36170273
c1ccc(cc1)c2cc3c(=O)[nH]c(nc3s2)N C36222659
CN(c1cc2c(cc1N)CCC(=O)N2)C3CCCCC3 C36302838
Cn1cc(cc1C(=O)NC23CC4CC(C2)CC(C4)C3)N C36861659
C[C@H]1CCC[C@@H]([C@@H]1C)Nc2ccc(c(n2)OC)N C37066966
c1cc2c(ccs2)cc1NC3CCN(CC3)C(=O)N C37282577
Cc1cc(ccc1Nc2cnn(c2)C)C(=S)N C37733763
c1cc2c(c(c1)Nc3c(cc(cn3)N)C#N)CCCC2 C37758952
c1ccc(cc1)[C@H]2C[C@@](NO2)(C3(CCCCC3)O)O C00507580
c1ccc(c(c1)CNc2ccc3c(c2)[nH]c(=O)[nH]3)F C04413470
c1cc(cc(c1)F)NC(=O)N2CCc3c2ccc(c3)N C38076197
c1ccc2c(c1)C[C@H](CN2)NC(=O)Nc3cccc(c3)F C38076426
Cc1cc(cc2c1nc([nH]c2=O)N)I C21987474
Cc1cccc(c1C)NC(=O)c2cc3cc(ccc3o2)N C40293517
c1ccc(c(c1)NC(=O)c2cc3cc(ccc3o2)N)F C40294123
c1cc(ccc1C(F)(F)F)Nc2ncc(cn2)N C40455468
C[C@@H](c1cccc(c1)N)N2CC(=O)Nc3c2cccc3 C40908104
c1cc(ccc1c2cc(nc(=O)[nH]2)N)C3CCCCC3 C41390058
CC[C@@H]1CCCC[C@H]1Nc2c(cc(cn2)N)C#N C42577737
c1c2c(cc(c1NC3CCC3)Br)[nH]c(=O)[nH]2 C44481605
Cc1ccc(cc1)[C@@H](C)Nc2c(cc(cn2)N)C#N C49555290
CC(C)C1=[NH+][C@@H](C(=[NH2+])N1C)c2ccc3c(c2)CCN3C C50998374
c1cc(ccc1C(=O)N2CCC[C@H]3[C@H]2CCCC3)NN C51090961
c1cc(ccc1c2nc3c(c(n2)NN)CCC3)Cl C51152070
Cc1cc(nc(n1)c2cc(cs2)Br)NN C51168373
Cc1cc(nc(n1)c2cc(cc(c2)Cl)Cl)NN C51168461
c1cc2c(cc1N)nc(n2[C@H]3CCCC[C@@H]3O)C(F)(F)F C52853613
c1ccc(cc1)c2cc(n(n2)[C@@H]3CCCC[C@H]3O)N C54600147
c1ccc(cc1)c2cc(n(n2)[C@H]3CCCC[C@H]3O)N C54600148
c1cc(c(cc1F)F)c2nc(c3ccsc3n2)NN C55266100
c1cc(ccc1c2cc(=O)[nH]c(n2)c3ccc(cc3)F)N C58057333
CC(C)C[C@H](c1cc2c(cc1Cl)[nH]c(=O)[nH]2)O C58118138
CC(C)(C)N1C(=[NH2+])[C@@H]([NH+]=C1C2CC2)c3cccnc3 C60280497
CC(C)(C)c1cc(nc(n1)c2ccsc2)NN C51152858
Cc1cc(nc(n1)C23CC4CC(C2)CC(C4)C3)NN C55270761
Cc1cccc(c1)c2nc(c(c(n2)NN)C(C)C)C C61688983
C1CCc2c(nc(nc2C(F)(F)F)NN)CC1 C62203218
c1cc2c(cc1Br)c(c[nH]2)c3coc(n3)N C62424798
Cc1cccc(c1)C[C@@H]2C(=O)Nc3ccc(cc3O2)N C62495306
c1ccc2c(c1)cc(o2)C(=O)Nc3cc(ccc3N)F C63202092
c1ccc(c(c1)N)OCc2c3c([nH]n2)CCCC3 C66140046
COC(=O)c1c2c(sc1NC(=O)[C@H]3CC=CC[C@@H]3C(=O)[O-])CCCCCCCCCC2 C02755710
c1ccc(cc1)C2(C[C@H]2C(=O)N/N=C\c3cc(cc(c3[O-])Br)[N+](=O)[O-])c4ccccc4 C08386050
c1cc(ccc1/N=C\2/NC(=O)/C(=C/c3cc(ccc3OCC(=O)[O-])Br)/S2)Cl C02086588
c1ccc(c(c1)c2ccc(o2)/C=C\3/C(=O)N/C(=N\c4cccc(c4)Br)/S3)C(=O)[O-] C08445232
c1ccc(cc1)C2(c3ccccc3N[C@H](O2)c4cc(cc(c4[O-])[N+](=O)[O-])Br)c5ccccc5 C08846731
CC(C)(C)c1cc(cc(c1O)C(C)(C)C)/N=C/c2cc(cc(c2[O-])[N+](=O)[O-])Br C09426242
c1ccc(cc1)C2(c3ccccc3N[C@H](O2)c4ccc(o4)c5ccc(cc5)C(=O)[O-])c6ccccc6 C12376055
c1cc(cc(c1)C(F)(F)F)[C@@H]2[C@@H]3[C@@H]4CC[C@@H](C4)[C@@H]3c5cc(cc(c5N2)C(=O)[O-])Cl C12428671
CC(C)C/C=C\[C@H](C1=CC[C@]2([C@H](C1)CC[C@@H]3[C@@H]2CC[C@]4([C@H]3CC[C@@H]4O)C)C)C(=O)[O-] C13408890
Cc1ccc2c(c1)c(c(o2)C(=O)Nc3ccc(cc3C(=O)[O-])I)C C13438283
CCOC(=O)C1=C(N(C(=S)N[C@@H]1c2ccc(cc2)C(=O)[O-])c3cccc(c3)C)C C13460447
Cc1cc(cc(c1)N2C(=C([C@H](NC2=S)c3ccc(cc3)C(=O)[O-])C(=O)OC(C)C)C)C C13460558
Cc1ccc(cc1F)N2C(=C([C@@H](NC2=S)c3ccc(cc3)C(=O)[O-])C(=O)OC(C)C)C C13460719
Cc1cccc(c1C)NC(=O)[C@H]2[C@@H](C=C[C@H]([C@@H]2C(=O)[O-])c3ccccc3)c4ccccc4 C15800073
CCc1ccccc1Nc2cnn(c(=O)c2Cl)C34C[C@@H]5C[C@H](C3)CC(C5)(C4)CC(=O)[O-] C16162501
CCN\1C(=O)/C(=C/c2cccc3c2cccc3)/S/C1=N\c4ccc(cc4C(=O)[O-])O C16927840
Cc1ccc(cc1)NC2=C([C@H](N(C2=O)c3ccc(cc3)C)c4ccccc4)CC(=O)[O-] C04719456
c1ccc(cc1)c2ccc(cc2)[C@@H](C[C@@H](c3ccccc3)c4c(c5ccccc5oc4=O)[O-])O C04012879
c1ccc(cc1)[C@@H](c2c(=O)[nH]c3ccccc3n2)C(=C(c4ccccc4)[O-])C(=O)c5ccccc5 C18068548
CCCc1cc(nc(n1)SCC(=O)N2c3ccccc3NC(=O)C[C@H]2C(F)(F)F)[O-] C22242783
c1ccc(cc1)[C@@H]2C=C(N=N[C@H]2c3c[nH]c4c3cccc4)C5=C(c6ccccc6C5=O)[O-] C22341150
Cc1ccc(c(c1)NC(=O)C(=C2C(=O)C3=C(CC2(C)C)Nc4ccccc4S3)[O-])C C01631968
Cc1cccc(c1)N2CCN(C[C@@H]2C)c3ccc(cc3NS(=O)(=O)c4cccc(c4)C)C(=O)[O-] C32971180
C[C@@]1(CC(=C([C@@H]([C@@H]1C(=O)c2ccccc2)c3ccc(cc3)Br)C(=O)c4ccccc4)[O-])O C12384352
CC(=C)[C@@H]1CC[C@]2([C@@H]1[C@@H]3CC[C@@H]4[C@]5(CC[C@H](C([C@@H]5CC[C@]4([C@@]3(CC2)C)C)(C)C)O)C)C(=O)[O-] C35457267
CC(=C)[C@@H]1CC[C@@]2([C@H]1[C@@H]3CC[C@@H]4[C@@]5(CC[C@@H](C([C@@H]5CC[C@@]4([C@@]3(CC2)C)C)(C)C)O)C)C(=O)[O-] C35566916
CC(=O)[C@@H]1CC[C@]2([C@@H]1[C@@H]3CC[C@@H]4[C@]5(CC[C@@H](C([C@@H]5CC[C@]4([C@@]3(CC2)C)C)(C)C)O)C)C(=O)[O-] C35456366
Cc1cc(c(c(=O)o1)C2=Nc3cc(ccc3S[C@H](C2)c4cccc(c4O)CC=C)C(F)(F)F)[O-] C13739557
Cc1cc(ccc1/N=C(/N/[NH+]=C/c2cc(cc(c2[O-])Cl)Cl)\[S-])Br C01041759
c1ccc(cc1)c2cc(nc(n2)[S-])c3c(c4cc(ccc4[nH]c3=O)Br)c5ccccc5 C08935128
c1cc(cc(c1)Nc2cnn(c(=O)c2Cl)C34C[C@@H]5C[C@H](C3)CC(C5)(C4)CC(=O)[O-])C(F)(F)F C16399456
COc1ccc(cc1S(=O)(=O)/N=c\2/[nH]c(cs2)C34CC5CC(C3)CC(C5)C4)/C=C/C(=O)[O-] C13030530
Cc1ccc(c(c1)[N-]C2=NC(=O)/C(=C/3\c4cc(ccc4NC3=O)Br)/S2)C C39556022
CCc1ccc(cc1)N2[C@H](NC(=O)C(=C2[S-])C#N)c3ccc(o3)c4cccc(c4)Cl C39887242
Cc1ccc(c(c1)N2[C@@H](NC(=O)C(=C2[S-])C#N)c3ccc(o3)c4ccc(cc4Cl)Cl)C C39887471
Cc1ccc(c(c1)C)N2[C@@H](NC(=O)C(=C2[S-])C#N)c3ccc(o3)c4ccc(cc4)Cl C39887515
CC(C)C1=C[C@@]23CC[C@H]4[C@]([C@@H]2C[C@@H]1[C@H]5[C@@H]3C(=O)N(C5=O)c6cccc(c6)O)(CCC[C@@]4(C)C(=O)[O-])C C43737046
Cc1cccc(c1Nc2nnc(s2)SCc3cc(=O)[nH]c4c3c(c(s4)C(=O)[O-])C)C C13415834
Cc1c(s/c(=N/C(=O)c2csc(n2)c3ccc(cc3)Cl)/[nH]1)c4nnc(n4CC=C)[S-] C22972849
CC(C)Cn1c(nnc1[S-])c2cc3n(n2)[C@@H](C[C@@H](N3)c4ccc(cc4)C(C)C)C(F)(F)F C02790970
CC(C)c1ccc(cc1)[C@@H]2C[C@@H](n3c(cc(n3)c4nnc(n4Cc5ccccc5)[S-])N2)C(F)(F)F C02791417
c1ccc(cc1)c2cc(c3c4c(c(c(c(=O)[nH]4)Br)[O-])sc3n2)c5ccc(cc5)Cl C13401807
CCCN1C/C(=C\c2cccc3c2cccc3)/C4=C(C1)[C@H](N=C(N4)[S-])c5cccc6c5cccc6 C55028194
COc1cc(cc(c1OCC=C)Br)[C@H]2[C@@H]3[C@@H]4CC[C@@H](C4)[C@@H]3c5cc(ccc5N2)C(=O)[O-] C09408815
c1ccc(cc1)Nc2ccccc2N3C(=O)/C(=C/c4ccc(cc4)C(=O)[O-])/SC3=S C59397650
Cc1ccccc1CSc2nc3c(c(n2)[O-])[C@@H](C4=C(N3)CC(CC4=O)(C)C)c5ccc(cc5)F C09608875
c1ccc(cc1)/C=C/C(=N/C2=NN3[C@H](C=C(N=C3N2)c4ccc(cc4)Cl)c5ccccc5)/[O-] C02359879
CC1(CC(=C2[C@@H](C(=C(N=C2C1)SCC(=O)Nc3ccc(cc3)F)C#N)c4ccc(cc4)Cl)[O-])C C09331119
Cc1ccc(cc1)[C@@H]2C(=C(N=C3C2=C(CCC3)[O-])SCC(=O)Nc4ccc(cc4)Br)C#N C01142394
c1ccc2c(c1)CN(C[C@@H](O2)c3ccccc3F)c4ccc(cc4C(=O)[O-])NC(=O)c5cccs5 C35451042
c1ccc2c(c1)Nc3cc(ccc3S2)c4cc(c5cc(ccc5n4)F)C(=O)[O-] C01617185
C1CCCc2c(c(c(s2)NC(=O)[C@@H]3CCCC[C@@H]3C(=O)[O-])C#N)CC1 C02747586
c1ccc(cc1)c2cccc3c2N[C@@H]([C@H]4[C@H]3C=CC4)c5ccc(cc5)C(=O)[O-] C12628294
Cc1c(c2ccccc2[nH]1)C(=O)[C@@H](C)SCc3ccc(cc3)C(=O)[O-] C12778941
c1cc(c(cc1Br)C(=O)[O-])NC(=O)C23CC4CC(C2)CC(C4)C3 C13177591
c1cc(ccc1/C=C/C(=O)Nc2ccc(cc2C(=O)[O-])Br)F C13177824
C[C@@H](CCC(=O)[O-])[C@H]1CC[C@H]2[C@@]1([C@H](C[C@@H]3[C@H]2CC[C@H]4[C@@]3(CCC(=O)C4)C)O)C C13409145
Cc1ccc2c(c1)c(c(o2)C(=O)Nc3cc4ccccc4cc3C(=O)[O-])C C13426542
CCCSc1[nH]c(=O)c(c(n1)[O-])C(c2ccccc2)c3ccccc3 C05081232
c1ccc(cc1)[N-]C2=NC(=O)/C(=C/3\c4cc(ccc4NC3=O)Br)/S2 C05772434
CC(C)c1ccc(cc1)[C@@H]2C(=C(C(=O)N2)[O-])C(=O)c3ccc(cc3)Br C06159913
C[C@@H]1CCc2c(sc(c2C(=O)[O-])NC(=O)c3ccc(cc3)C(C)(C)C)C1 C20333662
c1cc(sc1)c2cc(nc3c2c4c(s3)c(cc(=O)[nH]4)[O-])c5ccc(cc5)F C05491282
C[C@]12CCC(=O)C=C1[C@H]3C[C@H]3[C@@H]4[C@@H]2CC[C@@]5([C@H]4[C@@H]6C[C@@H]6[C@]5(CCC(=O)[O-])O)C C22058294
Cc1cccc(c1C)N[C@H](c2cccnc2)c3ccc4cccnc4c3[O-] C27644821
c1cc(cc(c1)Cl)c2nnc(n2N/C=C/3\C=C(C=CC3=O)Br)[S-] C01885926
CC(=C)[C@@H]1CC[C@]2([C@H]1[C@@H]3CC[C@@H]4[C@H]([C@@H]3CC2)CC[C@@H]5[C@@H]4CC/C(=N\O)/C5)C(=O)[O-] C34766492
c1cc(ccc1[C@@H]2[C@H]3[C@@H]4CC[C@@H](C4)[C@@H]3c5cc(ccc5N2)Cl)C(=O)[O-] C34776558
C[C@H](CCC(=O)[O-])[C@H]1CC[C@@H]2[C@@]1(CC[C@@H]3[C@@H]2CC[C@@H]4[C@@]3([C@@H](C[C@@H](C4)O)C(=O)C)C)C C35051174
c1ccc(c(c1)N[C@H](c2ccc(cc2)Br)C(=O)[O-])Br C37959869
CC(C)[C@](c1ccccc1)(C(=O)[O-])Nc2ccccc2Br C37959933
Cc1cc(c(c(=O)o1)C2=Nc3cc(ccc3S[C@@H](C2)c4cccc(c4)O)C(F)(F)F)[O-] C08934340
c1ccc2c(c1)/C(=C\3/C(=O)N=C(S3)[N-]c4ccc(cc4)Br)/C(=O)N2 C33937932
c1ccc2c(c1)[C@H](CN2)/C=C/3\C(=O)N=C(S3)[N-]c4ccccc4C(F)(F)F C39984763
CCc1ccccc1N2[C@@H](NC(=O)C(=C2[S-])C#N)c3cccc4c3cccc4 C40147941
COc1ccccc1N2[C@H](NC(=O)C(=C2[S-])C#N)c3c4ccccc4cc5c3cccc5 C40147968
c1ccc(c(c1)N[C@@H](c2cc(cs2)Br)C(=O)[O-])Br C41678077
Cc1ccc(c(c1)C)N[C@](C)(c2cccc(c2)Br)C(=O)[O-] C41732742
C[C@@](c1cccc(c1)Br)(C(=O)[O-])Nc2cc(ccc2F)F C41753252
C[C@](c1cccc(c1)Br)(C(=O)[O-])Nc2cc(ccc2F)F C41753253
C[C@](c1cccc(c1)F)(C(=O)[O-])Nc2ccc(cc2Br)F C41767825
C[C@](c1ccc(cc1)F)(C(=O)[O-])Nc2ccccc2I C41770201
C[C@@](c1ccccc1)(C(=O)[O-])Nc2ccccc2I C41790248
Cc1ccccc1[C@@](C)(C(=O)[O-])Nc2ccccc2I C41790279
C[C@@](c1ccccc1F)(C(=O)[O-])Nc2ccccc2I C41790324
C[C@](c1ccc(cc1)SC)(C(=O)[O-])Nc2ccccc2I C41790403
c1ccc2c(c1)CCC[C@@]2(C(=O)[O-])Nc3ccccc3I C41790422
Cc1ccc(cc1N[C@](C)(c2cccc(c2)Br)C(=O)[O-])Br C41806433
C[C@@H](CCC(=O)[O-])[C@@H]1CC[C@@H]2[C@]1([C@H](C[C@@H]3[C@@H]2CC[C@@H]4[C@]3(CCC(=O)C4)C)O)C C43726823
c1cc(cc(c1)F)c2csc3c2NC(=O)C[C@@H]3c4ccc(cc4)C(=O)[O-] C46076993
c1ccc(c(c1)/C(=C(\C#N)/C(=O)NC2CCCC2)/[O-])I C48554941
Cc1ccc(c(c1)C)/C=C/C(=C(/C#N)\C(=O)Nc2ccccc2C(F)(F)F)/[O-] C51402990
Cc1c(sc(n1)[S-])CC(=O)N[C@H](C)C23CC4CC(C2)CC(C4)C3 C53574317
c1ccc(cc1)c2ccc3c(c2)[C@@H]4C=CC[C@@H]4[C@H](N3)c5ccc(cc5)C(=O)[O-] C58929482
c1c(c(cc(c1F)F)NC(=O)c2cc(c(s2)Br)Br)C(=O)[O-] C61563715
C[C@@H]1C[C@H](CN(C1)C(=O)Nc2c(cccc2Br)C(=O)[O-])C C62827083
Cc1c(sc(n1)[S-])CC(=O)N2CCC(CC2)Nc3ccc(cc3)F C63584400
CC1=C([C@@H](C2=C(CCCC2=N1)[O-])c3cccs3)C(=O)Nc4ccccc4F C00690040
c1ccc(cc1)c2c3c(sc2C(=O)[O-])[C@H](CC(=O)N3)c4ccc(cc4)C#N C64795446
Cc1ccc2c(c1)cc(c(n2)C)/C(=C(/C#N)\C(=O)c3c([nH]c4c3cccc4)C)/[O-] C66004870
Cc1ccc(cc1)[C@@H]2c3cc4ccccc4cc3OC(=C2C#N)N C04089801
c1cscc1/C=C/2\CCCC3=C2OC(=C([C@H]3c4ccsc4)C#N)N C01032120
Cc1cc2c(cc1C)NC3=C([C@H](N2)c4ccc(cc4)Cl)C(=O)CCC3 C04051983
CSc1ccc(cc1)[C@H]2c3c4ccccc4ccc3OC(=C2C#N)N C00584773
c1ccc2c(c1)CCC3=C2NC(=O)N[C@H]3c4ccc(cc4)Cl C01407528
C[C@]12CC[C@@H]3[C@@H]([C@@H]1CC[C@@]2(C)O)CC[C@@H]4[C@@]3(CC=C5N4NC=C5)C C06067681
C1CCC2(CC1)[C@H]3CCCC[C@@]3([C@H]4CCCC[C@]4(O2)O)O C12436942
Cc1c2c([nH]n1)C[C@@H]3[C@@]2(CC[C@@H]4[C@H]3CC[C@@H]5[C@@]4(CC[C@@H](C5)O)C)C C12653430
Cc1cc(c(c(c1)C)[C@@H]2[C@H]3CC=C[C@@H]3c4cc(ccc4N2)NC(=O)C)C C14457570
COc1cccc2c1N[C@@H]([C@H]3[C@@H]2C=CC3)c4c[nH]c5c4cccc5 C14544836
COc1cccc2c1N[C@H]([C@H]3[C@@H]2C=CC3)c4c[nH]c5c4cccc5 C14544837
c1ccc(cc1)c2c3c(c(c(c2C#N)N)C#N)CCCCC3 C16492373
CC1(CC2=C([C@@H](Nc3ccccc3N2)c4ccc(cc4)Cl)C(=O)C1)C C00756502
CC(C)(C)c1ccc(cc1)C(=O)N2CCCc3c2cc(cc3)N C20182760
CSc1nc(c(c(n1)N)c2ccccc2)C(F)(F)F C20272847
Cc1c(c(c(c(c1C)C)C(=O)c2c(c3ccccc3o2)N)C)C C22154307
Cc1ccc2c(c1)c3c([nH]2)CC[C@@H](C3)NC(=O)[C@H]4CCC=CC4 C22327636
Cc1ccc2c(c1)c3c([nH]2)CC[C@H](C3)NC(=O)C4CCC(CC4)C C22329434
c1ccc2cc(ccc2c1)n3c(c4ccccc4nc3=S)N C03851022
c1ccc(cc1)/C=C/[C@H]2Nc3c(c4c(s3)CCCC4)C(=O)N2 C00565644
c1ccc(cc1)/C=C\2/CCCC3=C2NC(=O)N[C@@H]3c4ccccc4 C32689273
Cc1nc2cc(c(cc2s1)N)O[C@@H]3C[C@H](CC(C3)(C)C)C C35342958
C[C@H]1C(=C(C(=[NH2+])N1C2CCCCC2)c3nc4ccccc4s3)C C35686398
Cc1c2ccccc2sc1[C@H](C)Nc3c([nH]nc3C)C C37261683
C[C@H](C1CCCCC1)Nc2ccc3c(c2)NC(=O)CS3 C37302783
Cc1cc(ccc1N)c2nc3cc(ccc3n2C4CC4)Br C37441844
Cn1c2ccc(cc2nc1c3ccc(cc3N)Br)F C37742623
CC(C)c1ccc(cc1)[C@H]2C3=C(CCCC3=O)NC(=S)N2 C02601613
c1cc2cn[nH]c2c(c1)N[C@@H]3CCc4c3ccc(c4)Br C40227238
c1cc2c(cc1[C@@H](c3cc(ccc3F)Cl)Cl)[nH]c(=O)[nH]2 C40270278
c1cc(c(cc1[C@@H]2CCCN2C(=O)c3c(ccs3)N)Cl)Cl C40330673
Cc1cc(ccc1n2c(cc(n2)C(C)(C)C)N)Br C41541328
Cc1ccc(cc1)Oc2c(cc3c(n2)CCC3)C(=S)N C43409147
c1cc(cc2c1cc([nH]2)C(=O)NC[C@H]3CCC=CC3)Cl C49278172
C[C@H](c1ccc(cc1)Br)n2c3ccc(cc3nc2N)Cl C49526489
c1ccc(cc1)c2csc3c2C(=N[C@@H](N3)c4ccc(cc4)F)O C04571807
c1cc(ccc1Cc2nc3c(c(n2)N)CCCC3)Br C50846796
c1c(c(cc2c1[nH]c(=O)[nH]2)Br)[C@H](C3CCCC3)Cl C52095104
CC1(CCCCC1)n2c3ccc(cc3nc2C(F)(F)F)N C52854389
C/C(=N/O)/[C@@H]1CC[C@@H]2[C@@]1(CC[C@@H]3[C@@H]2CC=C4[C@@]3(CC[C@@H](C4)O)C)C C04532102
Cc1c(sc(n1)N)c2nc3cc(ccc3s2)C(F)(F)F C55176370
c1cc(ccc1[C@H]2Nc3c(c4c(s3)CCCC4)C(=O)N2)Cl C02603824
Cc1ccc(c(c1)N[C@@H]2c3cccc(c3NC2=O)Br)C C42080254
CC(C)c1cccc(c1)N[C@@H]2c3cc(ccc3NC2=O)F C20136599
Cc1c(c(n(n1)[C@@H](C)C2CCCCC2)N)I C43669329
C[C@@H](C1CCCCC1)NC(=O)c2ccc3c(c2)CCCN3 C52342520
Cc1ccc(cc1)N2C(=S)N[C@](N2)(C)c3cccs3 C08683623
Cc1cc(c(c(c1)c2nc3cc(ccc3n2C)Br)N)C C62825832
Cc1ccc2c(c1)c3c([nH]2)C(=O)/C(=C\c4ccc(cc4)O)/CC3 C27579416
Cc1ccc(cc1)N2C(=[NH+][C@](N2)(C)c3cccs3)[S-] C08683623
CC1=C([C@@H](NC(=S)N1)c2ccc(cc2)[N+](=O)[O-])C(=O)OC C03844163
c1ccc(c(c1)[C@@H]2C(=C(OC3=C2C(=O)CCC3)N)C#N)[N+](=O)[O-] C00070981
CC1=C([C@H](C(=C(O1)N)C#N)c2ccc(cc2)[N+](=O)[O-])C(=O)C C00284753
CC(C)(C)NC(=O)NC(=O)COc1ccc2ccc(=O)oc2c1 C03598746
c1ccc(cc1)[C@@]2(C(=O)NC(=O)N2)Cc3ccc(cc3)[N+](=O)[O-] C02044482
CC(C)[C@H]1C(=O)N(C(=O)N1)c2ccc3c(c2)O[C@@H](N3)c4ccncc4 C05351875
c1cc(c(cc1S(=O)(=O)N2CCCCCC2)[N+](=O)[O-])N C05589011
Cc1ccc(o1)c2cnnc(n2)NCc3c4c([nH]n3)CCCCC4 C11664508
CC(C)CNC(=O)C1CCN(CC1)c2c3c(nc[nH]3)ncn2 C09059723
c1[nH]c2c(n1)c(ncn2)N3CCC[C@@H](C3)C(=O)NC4CCCC4 C09060307
Cc1cnc(s1)NC(=O)CN2C(=O)[C@@]3(CCCC[C@H]3C)NC2=O C14661908
C[C@@H]1C[C@H](CN(C1)c2ccc(cc2S(=O)(=O)N)[N+](=O)[O-])C C15205992
CC[C@@H]1[C@H]2CN(CC=C2C(=C(C1(C#N)C#N)N)C#N)C(=O)OCC C20000706
Cc1ccc(cc1)n2c(nnn2)C3(CCC(CC3)C)NC(=O)NC C22437739
Cc1ccc(cn1)[C@@H](C)NC(=O)Nc2nnc(s2)c3ccco3 C23581328
Cc1ccc(cn1)[C@H](C)NC(=O)Nc2nnc(s2)c3ccco3 C23581329
Cc1ccc(cc1)N/N=C(/C#N)\C(=O)N[C@@H]2CCS(=O)(=O)C2 C26966512
C[C@H]1C(=C(NN1c2ccccc2)C)S[C@@H]3C(=O)NC(=O)N=N3 C36378053
CC1=C2[C@@H](C(=C(O[C@H]2N=N1)N)C#N)c3ccc(cc3)OC(=O)C C39327216
COC(=O)N[C@@H]1[N-]C2=C/C(=[NH+]/C(=O)c3ccccc3)/C=CC2=N1 C39953888
c1cc(cc(c1)N2CCOC2=O)NC(=O)NCc3ccco3 C40513524
Cc1nc(no1)C2(CCCC2)NC(=O)c3cc4ccccc4c(=O)[nH]3 C42697984
c1cc(c(cc1C#N)[N+](=O)[O-])N2CCc3c(sc(c3C#N)N)C2 C45615356
Cc1cc(=O)[nH]c(n1)c2cccc(c2)NC(=O)/C=C/c3cnn(c3)C C47329200
Cc1cs/c(=N\S(=O)(=O)c2c(nc3n2ccs3)NC)/[nH]1 C50635088
C[C@@H]1CCC[C@@H](N1S(=O)(=O)c2ccc(cc2N)[N+](=O)[O-])C C50635614
c1c(cc(c(c1N)S(=O)(=O)N2CCCCCC2)F)[N+](=O)[O-] C50638847
C[C@@H]1C[C@@H](CN(C1)S(=O)(=O)c2ccc(cc2N)[N+](=O)[O-])C C50648858
CCc1c(s/c(=N\S(=O)(=O)c2cnc(nc2)NC)/[nH]1)C C50677876
C[C@H]1CCN([C@@H](C1)C)S(=O)(=O)c2ccc(cc2N)[N+](=O)[O-] C51751673
Cc1cc(ccc1S(=O)(=O)N[C@H]2CCCC[C@H]2O)[N+](=O)[O-] C52004953
Cc1cc(nc(n1)n2c(cc(n2)C(C)(C)C)S(=O)(=O)N)C C52306743
Cc1c2c(oc(c2c(=O)[nH]n1)NC(=O)CN3CCc4c3cccc4)C C52872667
C[C@H]1CCC[C@@](C1)(CO)Nc2c(c(ncn2)Cl)[N+](=O)[O-] C53128524
C[C@@H](C(=O)N=c1[nH]c2ccccc2[nH]1)n3cnc4ccccc4c3=O C09187639
CN(C1CCCCC1)S(=O)(=O)c2cc(ccc2[N+](=O)[O-])N C50639661
c1cc(cc(c1)[N+](=O)[O-])C[C@@H]2C(=O)Nc3ccc(cc3O2)O C62495440
c1ccc(c(c1)C#N)OCC(=O)N/N=C/2\c3ccccc3NC2=O C00032079
c1ccc2c(c1)/C(=N\NC(=O)[C@H]3COc4ccccc4O3)/C(=O)N2 C05731658
C1CCC2=C(CC1)ON[C@@H]2C(=O)Nc3nnc(s3)[C@H]4CCCO4 C63795873
c1ccc2=[NH+]CC(=c2c1)C/C(=N/c3[nH]nc(n3)c4ccco4)/[O-] C64025377
C[C@H]1[C@@H](Oc2ccccc2O1)C(=O)Nc3ccc4c(c3)[nH]c(=O)o4 C44755728
c1ccc(cc1)C2=NO[C@@H](C2)C(=O)Nc3ccc4c(c3)NC(=O)CO4 C33157827
Cn\1c2ccc(cc2[nH]/c1=N\C(=O)CNC(=O)c3ccco3)Cl C58228529
Cc1nc(on1)[C@H](C)NC(=O)Nc2nc3ccccc3s2 C58376955
Cc1ccc2c(c1)c3c([nH]2)nc(nn3)N/N=C/c4cccnc4 C64981426
C[C@H]1CN(CC(O1)(C)C)C(=O)NCCNc2c(cccn2)C#N C65690475
Cc1ccsc1C(=O)NNC(=O)c2ccc(cc2F)[N+](=O)[O-] C66556519
CC(C)n1cc(cn1)NC(=O)Nc2nc(cs2)c3cccnc3 C67016621
c1cc([nH]c1)[C@@H]2CCCN2C(=O)Nc3cccnc3n4cccn4 C67475379
CC(C)[C@H]1Cc2c(sc3c2c(nc(n3)SCC(=C)C)N)CO1 C00477682
Cc1ccccc1Nc2c(cnc(n2)Nc3ccccc3C)F C00566135
Cc1ccc(c(c1)NC(=O)Nc2ccccc2C(F)(F)F)n3cccc3 C01046697
COc1ccc(cc1)CN2C(=S)NC3(CCCCC3)[C@@H]4[C@@]2(CCCC4)O C00783519
CCc1ccc(cc1)/N=C\2/NC(=O)/C(=C\c3ccc(cc3)O)/S2 C04696382
C[C@H]1C[C@H](c2ccccc2N1C(=O)Nc3ccc(cc3)F)Nc4ccccc4 C01307160
Cc1ccccc1NC(=O)CSc2[nH]c3cc(cc(c3n2)C)C C04843261
CCc1ccccc1NC(=O)Nc2cc3c(n2CC)ccs3 C05146248
CC(C)(C)c1ccc(cc1)C2=NNC(=O)[C@@H](C2)c3c[nH]c4c3cccc4 C05187520
c1cc(ccc1NC2=CC(=O)C(=O)C=C2Nc3ccc(cc3)F)F C01764406
Cc1ccc(cc1)C(=O)N/N=C/c2c[nH]c3c2cc(cc3)Br C05380575
c1cc(oc1)/C=C\NC(=O)NC2CCCCCCCCCCC2 C05461084
c1ccc(cc1)COc2ccc(cc2)[C@H]3C4=C(CCCC4)OC(=C3C#N)N C02746744
c1ccc(cc1)N(c2ccccc2)NC(=O)Nc3ccccc3F C06885327
C[C@@H]1CCC[C@H]([C@@H]1C)NS(=O)(=O)c2ccc3c(c2)c4c([nH]3)CCCC4 C06930045
c1ccc(c(c1)NS(=O)(=O)c2ccc3c(c2)c4c([nH]3)CCCCC4)F C07003214
Cc1ccc(cc1)SC2=C(C(=O)NC2=O)Nc3ccc(c(c3)C)C C00113785
CC(C)C(=O)Nc1ccc(cc1)NC(=O)C2C3CC4CC(C3)CC2C4 C12817976
Cc1cccc(c1)NC(=O)[C@@H]2[C@@H]3C[C@H]([C@@H]2C(=O)Nc4cccc(c4)C)C=C3 C13562376
c1ccc(cc1)Nc2nc3c(s2)[C@H](CC(=O)N3)c4cccc(c4)F C15110016
CCc1c2c(nc(n1)N)C[C@@H](CC2=O)c3ccc(cc3)C(C)(C)C C15424337
CCc1c2c(c3c(c(sc3n1)C(=O)OC(C)C)N)CCCC2 C16161198
CC(C)c1ccc(cc1)/C=C\2/C(=O)N/C(=N/c3ccc(cc3)O)/S2 C20227365
CC(C)(C)[C@H]1CCc2c(sc3c2c(ncn3)NC(C)(C)CO)C1 C20322996
CC(C)c1ccc(cc1)/C=C/2\C(=O)N(c3cc(ccc3O2)N)C(C)C C20339041
Cc1cc(cc(c1C)[N+](=O)[O-])[C@@H](c2cccc(c2Cl)Cl)N C21499790
Cc1cc(cc(c1C)[N+](=O)[O-])[C@H](c2cc(ccc2Br)F)N C21504153
Cc1ccc(c(c1)C)C(=O)NNC(=O)[C@H]2[C@H](C2(C)C)C=C(C)C C24714868
CC(C)(C)[C@@H]1CCCC[C@H]1NC(=O)c2cc3ccccc3c(=O)[nH]2 C25092431
CCc1c(sc(c1C#N)NC(=O)Nc2ccccc2C(F)(F)F)C C27922027
c1ccc(c(c1)C(F)(F)F)NC(=O)Nc2nc3ccc(cc3s2)Cl C28226946
Cc1cc(ccc1NCC(=O)NC2(CCCCCC2)C#N)Br C32906660
C[C@H](c1cc2ccccc2o1)NC(=O)N[C@H]3CCC[C@@H](C3)C(F)(F)F C37171457
c1cc(ccc1Cc2nc(on2)c3ccc(cc3N)Br)Cl C37742663
CC(C)(C)c1c(sc(n1)NC(=O)Nc2ccccc2)Br C01402788
Cc1cc(c(c(c1)C)NC(=O)C(=O)NC2CCCCCCCCCCC2)C C38717999
CCO[C@H]1CC[C@@]2(C1)C[C@@H](CN2c3ccccc3O)c4ccccc4O C39503403
Cc1cccc(c1)/C=C\2/C(=O)N=C(S2)Nc3cc(ccc3O)C C39869609
c1ccc2c(c1)c(nc(n2)Nc3cccc(c3)F)NC4CCCCC4 C41152592
Cc1ccccc1Cc2nc(on2)c3ccc(cc3N)Br C43560137
Cc1ccc(cc1)CSc2nc3c(c4c(s3)CCCC4)c(=O)n2N C36646173
Cc1ccc(cc1F)NC(=O)CNC(=O)C23CC4CC(C2)CC(C4)C3 C45573697
c1cc(cc(c1)NC(=O)c2cc3c(s2)CCCCCC3)C(=O)NC4CC4 C16173078
Cc1c[nH]/c(=N/C(=O)NCCSc2ccc(cc2)Cl)/s1 C49205570
c1cc(sc1)[C@@H](c2ccc3c(c2)CCCC3)NC(=O)N4CCC[C@H](C4)O C54009090
Cc1ccc(cc1)c2cc(=O)[nH]c(n2)Nc3ccc(cc3C)F C57342100
C[C@@H](c1ccc(cc1)Cl)NC(=O)Nc2ccccc2N3CCCC3 C58864498
c1cc(ccc1C2CCCCC2)C(=O)Nc3cc(c[nH]c3=O)C(F)(F)F C47502176
Cc1ccccc1NC(=O)c2c(nc(s2)Nc3cccc(c3)F)C C65184711
c1ccc(cc1)N[C@H]2CCN(C2)C(=O)N[C@H]3CCC[C@@H](C3)C(F)(F)F C67613308
CN1C2=C([C@@H](NC1=O)c3ccc(cc3)O)C(=O)N(C2)c4ccc(cc4)OC(F)(F)F C01422341
C[C@@H]1CCc2c(sc(c2C(=O)NC(=O)OC)NC(=O)c3cc4ccccc4o3)C1 C07613880
CN(c1ccc(cc1)O)[C@H]2NC(=O)/C(=C/C(=C/c3ccc(cc3)[N+](=O)[O-])/Cl)/S2 C06151124
C=CCn\1c2ccc(cc2s/c1=N\S(=O)(=O)c3ccc(s3)Cl)S(=O)(=O)N C08967473
Cc1c(nc(o1)c2ccccc2)C(=O)Nc3nc(cs3)c4ccc5c(c4)CCC(=O)N5 C09592337
CC[C@]1(C(=O)N(C(=O)N1)CC(=O)Nc2cc(ccc2C#N)Cl)c3ccc(cc3)Cl C09874429
C[C@@H]1CCCC[C@H]1NC(=O)NC(=O)CSc2nc3ccccc3c(=O)n2C4CCCC4 C10142197
Cc1ccc(c(c1)C)c2csc(n2)NC(=O)CN3C(=O)[C@]4(CCCC[C@@H]4C)NC3=O C11357078
Cc1ccccc1NC(=O)Nc2ccnn2C3CCN(CC3)C(=O)Cc4ccccc4F C11704094
Cc1cc(=O)[nH]c(n1)n2c(cc(n2)c3cccs3)NC(=O)c4ccc(cc4)C(F)(F)F C11854411
Cc1cc(cc(c1)C(=O)Nc2cc(nn2c3[nH]c(=O)c(c(n3)C)C)c4cccs4)C C11854891
c1cc(sc1)c2cc(n(n2)c3[nH]c(=O)c4c(n3)CCC4)NC(=O)c5ccc(cc5)Cl C11855749
c1ccc(c(c1)NC(=O)Nc2ccnn2C3CCN(CC3)C(=O)[C@@H]4CCC=CC4)Cl C12300521
Cc1c(sc2c1c(=O)n(c(n2)S[C@@H](C)C(=O)NC(=O)NC(C)(C)C)C3CCCC3)C C12747273
c1ccc(cc1)n2c(=O)c3ccccc3c(n2)C(=O)NNC(=O)C45CC6CC(C4)CC(C6)C5 C12998271
c1ccc(cc1)[C@@H]2C[C@H]2C(=O)NNS(=O)(=O)c3ccc4c(c3)C(=O)c5ccccc5C4=O C13616830
Cc1cccc(c1C)NC(=O)NC(=O)Cn2cnc3c(c2=O)c(c(s3)C)c4ccccc4 C16658052
C[C@@H](C(=O)N1CC(=O)Nc2c1ccc(c2)C(F)(F)F)OC(=O)c3cc4ccccc4[nH]3 C17043847
CCn1c(=O)c2c3c(sc2nc1SCC(=O)NC(=O)NC(C)(C)C)C[C@H](CC3)C C20853826
C[C@H](C12CC3CC(C1)CC(C3)C2)NC(=O)CN4C(=O)[C@@]5(CCOc6c5cccc6)NC4=O C21742719
C[C@@H](C12CC3CC(C1)CC(C3)C2)NC(=O)CN4C(=O)[C@@]5(CCOc6c5cccc6)NC4=O C21742721
c1ccc2c(c1)C(c3ccccc3O2)C(=O)OCC(=O)C(=C4Nc5ccccc5N4)C#N C06017346
Cc1cccc(c1)NC(=O)c2c(c3ccccc3o2)NC(=O)[C@@H]4COc5ccccc5O4 C27664499
C[C@H](c1ccc2ccccc2c1)NC(=O)CN3C(=O)[C@](NC3=O)(C)c4ccc(cc4)C#N C36848931
Cc1ccc(cc1C)S(=O)(=O)Nc2c(nc3ccccc3n2)NC[C@@H]4CCCO4 C17209623
Cc1ccc(cc1)NC2=NN([C@H]3[C@@H]2C(=O)C[C@@H](C3)c4ccco4)c5[nH]c6ccccc6n5 C38741865
c1ccc2c(c1)c(c[nH]2)CCN3C=C[C@@H]4C(=CNc5n4nc(n5)c6ccc(cc6)Cl)C3=O C39331152
c1ccc(cc1)C2=C[C@H](N=N2)[C@@H]3NN[C@@H]4N3N=C(S4)COc5ccc(cc5)Cl C39594009
c1cc(cc(c1)[N+](=O)[O-])NC(=O)[C@@H]2CC=CC[C@H]2C(=O)Nc3ccc(cc3)Br C39894562
c1cc(ccc1NC(=O)[C@@H]2CC=CC[C@H]2C(=O)Nc3ccc(cc3)Br)[N+](=O)[O-] C39894566
Cc1cc(ccc1OCC(=O)NN2[C@H](Nc3ccc(cc3C2=O)Cl)c4ccco4)Cl C39919929
Cc1c\2c(oc1C(=O)NCc3ccco3)CCC/C2=N\NC(=O)c4cccc5c4cccc5 C40813587
Cc1c\2c(oc1C(=O)Nc3ccccc3)CCC/C2=N\NS(=O)(=O)c4ccccc4 C40815053
CCSc1nc2n(n1)[C@H](C(=C(N2)C)C(=O)Nc3cccc(c3C)C)c4ccccn4 C41020715
CC[C@H](c1ccccc1)n2c(ccn2)NC(=O)[C@@]3(C(=O)Nc4cc(ccc4O3)Cl)C C41549465
c1ccc2c(c1)nc(o2)N3CCC(CC3)C(=O)NNC(=O)C45CC6CC(C4)CC(C6)C5 C14282139
C[C@H]1C[C@]2(CC(C1)(C)C)C(=O)N(C(=O)N2)CC(=O)Nc3cccc(c3)OC(F)(F)F C31030412
c1cc(c(nc1)Cl)NC(=O)c2c(c3n(n2)[C@@H](C[C@H](N3)c4ccco4)C(F)(F)F)Cl C00674976
c1ccc2c(c1)[nH]c(=NC(=O)/C=C/c3ccc(cc3)S(=O)(=O)N4CCCCCC4)[nH]2 C20836760
CC(=O)N(c1ccccc1F)c2nc(cs2)/C=C/C(=O)N=c3[nH]c4ccccc4[nH]3 C40159817
[H]/N=C\1/NC(=O)/C(=C\c2ccc(c(c2)Cl)Oc3ccc(cc3[N+](=O)[O-])C(F)(F)F)/S1 C23128346
c1cc(cc(c1)Br)C(=O)NC(=S)Nc2nc3ccc(cc3s2)[N+](=O)[O-] C17101104
CC1=C([C@@H](NC(=S)N1C)c2cccc(c2)[N+](=O)[O-])C(=O)Nc3cccc(c3)Cl C57458887
Cc1cccn2c1nc(c2)c3ccc(cc3)NC(=O)CCc4[nH]c(=O)c5ccccc5n4 C59020255
CCn1c2ccccc2c3c1ccc(c3)NC(=O)Cc4c(nc([nH]c4=O)c5cccnc5)C C59577106
CC(C)(C)C1=NN=C2[C@H]1[C@@H](C(=C(O2)N)C#N)c3cn(nc3c4ccccc4)c5ccccc5 C01110938
CSc1ccc(cc1)[C@@H]2[NH+]=C(N=C3N2C(=CC(=C)N3)[O-])N4CCN(CC4)c5ccccc5 C49937301
[H]/N=C/1\C2=C(N=NC2=N[C@@H](N1c3cccc(c3)C)SCC(=O)Nc4ccc(c(c4)C)C)C C63731787
CCCC1=NN=C2[C@H]1[C@@]3(c4ccccc4N(C3=O)Cc5ccc(cc5)C)C(=C(O2)N)C#N C09210739
Cc1ccc(cc1)NC(=O)N2CC(=O)N(c3c2cccc3)CC(=O)NCc4ccccc4F C64971487
Cc1ccccc1NC(=O)[C@H](C)Sc2[nH]c(=O)c3c(csc3n2)c4ccccc4 C01290301
CCc1ccc(cc1)[C@@H]2c3c(=O)[nH]c(nc3NC4=C2C(=O)CCC4)S[C@H](C)CC C00937270
CCCOC(=O)c1c2c(sc1NC(=O)Nc3cccc(c3)Cl)C[C@@H](CC2)C C02922090
CC(=C[C@@H]1[C@@H](C1(C)C)C(=O)Nc2ccccc2C(=O)Nc3ccccc3OC)C C04686584
Cc1c(cccc1NC(=S)NC(=O)c2cccc3c2cccc3)c4nc5ccccc5o4 C04090591
CC1=C([C@H](NC(=O)N1)c2cccc(c2)Oc3ccc(cc3)Cl)C(=O)c4ccccc4 C05504607
Cc1cccc(c1C)NC(=O)Nc2ccc(cc2)S(=O)(=O)C(F)(F)F C00947920
c1ccc(cc1)c2csc(n2)N3[C@@](CC(=N3)/C=C/c4ccccc4O)(C(F)(F)F)O C08754024
c1cc(ccc1Nc2nc(cs2)C(=O)NC3CCCCC3)OC(F)(F)F C09239978
c1ccc(cc1)CCNc2cc3c(c4c2c(=O)c5ccccc5c4=O)[nH]c6ccccc6o3 C09310941
c1ccc(cc1)C(=O)c2c(c3c(c4c(nc3s2)/C(=C/c5ccco5)/CC4)c6ccco6)N C09636681
CCCCSc1[nH]c(=O)c2c(n1)NC3=C([C@H]2c4ccc(s4)C)C(=O)CC(C3)(C)C C11024168
c1ccc2c(c1)[nH]c(n2)N/N=C/c3cccc(c3)OCc4ccc(cc4)Br C09763699
c1ccc(cc1)Nc2ccc(cc2)Nc3ccc(cc3[N+](=O)[O-])C(F)(F)F C08436192
c1ccc(cc1)Nc2nc(c(s2)/C=N/NC(=O)c3ccccc3Br)Cl C02630369
Cc1ccc(cc1)[C@@H]2[C@@H](C(=CC(=O)[C@@H]2C(=O)Nc3ccccc3)C)C(=O)Nc4ccccc4 C15081088
c1ccc(cc1)Nc2nc3c(s2)[C@H](CC(=O)N3)c4ccc(cc4)OC5CCCC5 C15110059
Cc1cc(c(c(c1)C)Cc2c(nc(nc2O)Nc3nc(cs3)c4ccccc4)C)C C16886280
c1ccc(cc1)COc2ccc(cc2)/C=C/3\C(=O)N/C(=N\c4ccc(cc4)O)/S3 C08436054
COc1ccc(cc1)/C=N/NC(=O)c2ccc(cc2)[C@@H]3[C@@H]4CC=C[C@H]4c5ccccc5N3 C20247896
c1cc2c(cc1NC(=O)C3CCCCC3)sc(n2)NC(=O)C45CC6CC(C4)CC(C6)C5 C20494072
CCc1ccc(cc1)Nc2nc3c(c(n2)Nc4ccc(cc4)C)C(=O)C[C@H](C3)C C22444897
Cc1ccc(cc1)Nc2c3c(nc(n2)Nc4ccc(c(c4)C)C)C[C@@H](CC3=O)C C22448026
c1ccc2c(c1)c(nc(n2)Nc3cccc(c3)C(F)(F)F)NCc4ccco4 C32617698
c1ccc(cc1)[C@@H]2C[C@@H](CN(C2)C(=O)Nc3cccc(c3)Cl)C(=O)Nc4ccccc4 C34710342
Cc1ccccc1Nc2c3c4c(sc3nc(n2)NCc5ccco5)CCCC4 C34733787
c1ccc(cc1)CCNc2nc(c3c4c(sc3n2)CCCC4)NN5CCCC5 C34733866
Cc1ccc(cc1)NC(=O)N(Cc2ccc(cc2)C(C)(C)C)[C@@H]3CCCCNC3=O C34946280
Cc1ccccc1COC2=CC(=O)/C(=C/3\C(=C(NN3)C)c4ccc(cc4)OC)/C=C2 C08970916
Cc1ccc(cc1)NC(=O)c2c(c3ccccc3o2)NC(=O)CCC4CCCCC4 C09344959
Cc1cccc(c1)NC(=O)c2c3c(sc2NC(=O)c4ccco4)C[C@H](CC3)C(C)(C)C C00643979
Cc1ccccc1C(=O)Oc2ccc3c(c2)OC(=C([C@H]3c4ccc(cc4)C(C)C)C#N)N C38649368
Cc1cccc(c1)C(=O)Oc2ccc3c(c2)OC(=C([C@@H]3c4cccc5c4cccc5)C#N)N C38657624
CCc1ccc(cc1)[C@@H]2c3ccc(cc3OC(=C2C#N)N)OC(=O)c4ccc(cc4)C C38676759
CC(C)(C)[C@H](c1ccc(cc1)F)NCN2C(=O)C3(CCCCCCC3)NC2=O C40149159
CCCCSc1[nH]c(=O)c2c(n1)NC3=C([C@@H]2c4ccc(cc4)C)C(=O)CC(C3)(C)C C06856692
Cc1ccccc1NC(=O)c2c(c\3c(o2)CCC/C3=N\Nc4ccccc4)C C40824207
CCOC(=O)c1c(csc1NC(=O)Nc2ccccc2)c3ccc(cc3C)C C41013699
CCC(=O)Nc1ccc(cc1)c2c([nH]n(c2=O)c3ccccc3C)c4cccc(c4)C C36084937
Cc1ccc(cc1)[C@@H](c2ccccc2)NCC(=O)N3c4ccccc4NC(=O)C[C@@H]3C C57403291
Cc1ccc(cc1)[C@H]2C[C@H](n3c(cc(n3)C(=O)Nc4cccc(c4C)C)N2)C(F)(F)F C03011829
c1ccc2c(c1)c(c(c(=O)o2)NC(=O)c3ccccc3C(F)(F)F)NC4CCCCC4 C46141116
CC(C)CSc1[nH]c(nn1)N/N=C/c2ccc3ccc4cccc5c4c3c2cc5 C59310314
CC[C@@H](C)Sc1[nH]c(nn1)N/N=C/c2c3ccccc3cc4c2cccc4 C20837107
Cc1ccc(cc1NC(=O)/C=C/c2ccc(o2)c3ccc(cc3)F)c4ccc(o4)CO C20145390
CC(C)(C)C(=O)N1CCC[C@@H](C1)C(=O)Nc2ccccc2NC34CC5CC(C3)CC(C5)C4 C60318920
C[C@H]1CCc2c(sc3c2C(=N[C@@H](N3)c4ccc(cc4)OC(=O)c5cccs5)O)C1 C15947624
CC(C)c1ccc(cc1)[C@H](C(C)C)NC(=O)N2CCC(CC2)NC(=O)C3CCC3 C66176081
Cc1cc(c(c2c1nccc2)NC(=O)C[C@H](C)NC(=O)C3CCCCC3)Cl C66306839
Cc1cc(cc(c1)[C@@H](C)NC(=O)N2CCC(CC2)NC(=O)CC3CCCCC3)C C66926693
CC(=CCC/C(=C/CC[C@@]1([C@](N(C(=O)O1)C2CC([NH2+]C(C2)(C)C)(C)C)(C)O)C)/C)C C04199115
Cc1cccc(c1)NC(=O)c2c3c(sc2NC(=O)C[NH+]4CCCC[C@H]4C)CCC3 C04554481
CC[NH+]1CCc2c(sc(c2[C@@H](C)NC(=O)Nc3cccc(c3C)C)n4cccc4)C1 C06877446
Cc1ccc(cc1)NC(=O)CS[C@H](C)C(=O)NCC2(CCCCC2)[NH+]3CCCCC3 C06940044
CC1(Cc2c(c(sc2C([NH2+]1)(C)C)NC(=O)CCCSc3ccccc3)C(=O)OC)C C09472795
c1ccc(cc1)NC(=O)C2CC[NH+](CC2)CC(=O)N[C@H](c3ccc(cc3)F)c4cccs4 C09870330
COc1cc(ccc1F)[C@H]2c3c(c4ccccc4[nH]3)CC[NH+]2Cc5cccc(c5)OCCO C12028678
COc1cc(ccc1F)[C@@H]2c3c(c4ccccc4[nH]3)CC[NH+]2Cc5cccc(c5)OCCO C12028681
C[C@@H](CC[NH+]1CCC(CC1)[C@@]2(C(=O)NC(=O)N2)CCc3ccccc3)c4ccccc4 C12052801
c1cc(ccc1C[NH+]2CCNC(=O)[C@H]2CC(=O)NC34CC5CC(C3)CC(C5)C4)F C12372930
c1ccc(cc1)C(C[NH+]2CCNC(=O)[C@@H]2CC(=O)NCc3cccc(c3)F)c4ccccc4 C12373073
C[NH+](CC(=O)Nc1cccc(c1)F)CC(=O)Nc2ccccc2Sc3ccccc3 C03332623
CC[NH+]1CCC[C@@H]1CN(Cc2cc3ccc(cc3[nH]c2=O)C)C(=S)Nc4ccc(cc4C)C C12635429
Cc1ccc(c(c1)C)NC(=S)N(CC[NH+](C)C)Cc2cc3c(cc(cc3[nH]c2=O)C)C C12566681
c1ccc(cc1)NC(=O)C2CC[NH+](CC2)CC(=O)Nc3cccc(c3)I C12940617
c1ccc(cc1)NC(=O)[C@H]2CCC[NH+](C2)CC(=O)Nc3ccccc3I C12975600
CC(C)(C)c1c2cc(c(=O)[nH]c2n(n1)c3ccc(cc3)Cl)C[NH2+]Cc4ccc(cc4)Cl C13564683
c1ccc(cc1)/C=C\2/C(=O)Nc3cc(ccc3S2)C(=O)NCCC[NH+]4CCCCCC4 C03064066
C[NH+](C[C@H](Cn1c2ccccc2c3c1cccc3)O)C[C@@H](Cn4c5ccccc5c6c4cccc6)O C27228817
CCCOc1ccc(c2c1cccc2)S(=O)(=O)NC3CC([NH2+]C(C3)(C)C)(C)C C27587947
COC(=O)[C@@H]1Cc2c3ccccc3[nH]c2[C@@H]4N1[C@@H](C[C@@H](C4)[NH2+]C5CC5)c6ccc(cc6)C(F)(F)F C35424268
CC(C)CC[NH+](Cc1[nH]c(=O)c2c(csc2n1)c3ccccc3)C[C@H](C(C)C)O C35745705
CC(C)[C@H](C[NH+](Cc1[nH]c(=O)c2c(csc2n1)c3ccccc3F)C4CCCCC4)O C35746059
CC[C@H](C[NH+](Cc1ccccc1)Cc2[nH]c(=O)c3c(csc3n2)c4cc(ccc4C)C)O C35746497
CC(C)C[NH+](Cc1[nH]c(=O)c2c3c(sc2n1)CCCC3)C[C@H](Cc4ccccc4)O C36156542
CC(C)(C)C[NH+]1CCNC(=O)[C@@H]1CC(=O)NCCc2ccccc2C(F)(F)F C13636640
Cc1cccc([nH+]1)N[C@H](c2cccc(c2)Cl)c3cc(sc3NC(=O)c4ccco4)C C38546947
Cc1c(sc(c1[C@H](c2ccc(cc2)Br)Nc3cccc[nH+]3)NC(=O)c4ccco4)C C38547648
CN1CCCc2c1ccc(c2)[C@@H](CNC(=O)Nc3ccccc3C(F)(F)F)[NH+]4CCCCC4 C38671254
Cn1cccc1[C@@H](CNC(=O)NCc2cccc3c2cccc3)[NH+]4CCCCCC4 C38678146
CC[C@H](C)NC(=O)c1ccccc1NC(=O)[C@H]2CCC[NH+](C2)Cc3ccc(cc3)C C38855422
C=CCNC(=O)c1ccccc1NC(=O)[C@@H]2CCC[NH+](C2)Cc3cccc4c3cccc4 C38855817
c1ccc(cc1)[C@H]2CN(CC[NH2+]2)c3ccc(cn3)C(=O)NCC45CC6CC(C4)CC(C6)C5 C39229867
C[C@@H]1C(=C(NN1c2ccc(cc2)F)C)C[NH2+]C[C@@H]3C=NN=C3c4ccc(cc4F)F C39404908
c1ccc(cc1)c2ccc(cc2)C3=NN=C[C@H]3C[NH2+]CC4=C[C@@H](ON4)c5ccccc5 C39454725
CC[C@H](c1ccccc1)C(=O)N2C[C@H](C3(C2)CC[NH2+]CC3)C(=O)NC4CCCCCC4 C39633606
CCCCCCNC(=O)[C@@H]1CN(CC12CC[NH2+]CC2)C(=O)[C@@H](CC)c3ccccc3 C39660363
CC[C@@H](c1ccccc1)C(=O)N2C[C@@H](C3(C2)CC[NH2+]CC3)C(=O)NCCc4ccccc4C C39691188
CC[C@H](c1ccccc1)C(=O)N2C[C@@H](C3(C2)CC[NH2+]CC3)C(=O)NCCc4ccccc4C C39691189
CC1([C@@H]2CC=C([C@H]1C2)C[NH+]3CCC(CC3)[C@]4(C(=O)NC(=O)N4)Cc5ccccc5F)C C43609156
c1cc(sc1)[C@H](CNC(=O)CNC(=O)C23CC4CC(C2)CC(C4)C3)[NH+]5CCCC5 C45575094
CC[C@H](C)CN1C(=O)[C@@H]([NH2+]C12CCN(CC2)C(=S)Nc3ccc(cc3)F)CC(C)C C36032767
Cc1c2cc[nH]c2ccc1Nc3c4cc(sc4ncc3C#N)C5=CS[C@@H](C5)C[NH+](C)C C52550845
CC(C)(CNC(=O)[C@H](Cc1ccccc1)NC(=O)c2cccs2)[NH+]3CCc4ccccc4C3 C25461263
CC1(CC(CC([NH2+]1)(C)C)N(Cc2ccccc2F)C(=S)Nc3cccc(c3OC)OC)C C05945306
Cc1ccc(cc1)NC(=O)CS[C@H](C)C(=O)Nc2ccc(cc2)C[NH+]3CCCC[C@@H]3C C59326553
C[C@@H]1C[C@H](C[NH+](C1)CCCCNC(=O)CNC(=O)Cc2cccc3c2cccc3)C C53417463
CC(C)[NH+]1CCC[C@H](C1)CNC(=O)c2ccc(cc2)CNC(=O)C34CC5CC(C3)CC(C5)C4 C60207695
Cc1c(sc(n1)NCCc2ccccc2)C(=O)NCCC3=c4ccccc4=[NH+]C3 C63205668
Cc1cccc(c1)N/C(=N\C(=O)c2ccccc2F)/NCCC3=c4ccccc4=[NH+]C3 C63588596
CC1=C([C@@H](C(=C(O1)N)C#N)c2ccc(o2)COc3ccccc3Br)C(=O)OC C02769626
c1ccc(c(c1)C(=O)NC(=S)Nc2cccc(c2N3CCCCC3)Cl)[N+](=O)[O-] C01076469
C[C@@H]1[C@H](c2cc3c(cc2O[C@@H]1NNc4ccccc4)OCO3)c5cccc(c5OC)OC C05956655
CC(C)(C)c1ccc(cc1)C(=O)Oc2cc(n(n2)S(=O)(=O)c3ccc(cc3)F)N C04251547
C[C@H](c1ccc2c(c1)CCCC2)Nc3ccc(cc3[N+](=O)[O-])S(=O)(=O)NC C07903274
c1cc(cc(c1)NC(=O)/C=C/c2ccc(cc2)[N+](=O)[O-])C(=O)NC3CCCCC3 C09229424
CCc1ccc(cc1)NC(=O)CSc2nc(nc3n2[nH]c(=O)c3)c4cccc(c4)Cl C09641712
Cc1cccc(c1)Nc2c3cnn(c3nc(n2)NCc4ccco4)c5ccccc5 C09648198
Cc1ccc(c(c1)S(=O)(=O)c2cnc([nH]c2=O)SCC(=O)Nc3ccccc3C)C C10433713
CC(C)c1cc(=O)[nH]c(n1)n2c(cc(n2)C3CC3)NC(=O)c4ccccc4C(F)(F)F C12126181
c1ccc(cc1)n2c(ccn2)NS(=O)(=O)c3ccc(cc3)NC(=O)C4CCCCC4 C12377094
CN1C=C([C@@H](NC1=O)c2ccc(cc2)OC)c3csc(n3)N/N=C/c4ccc(cc4)F C12408820
C[C@@H]1CC(=CC[C@H]1/C=N/n2c(=O)c3c(c4cc(ccc4[nH]3)OC)[nH]c2=O)CCC=C(C)C C12659560
Cc1ccccc1Cn2c(c(c(n2)C)NC(=O)Nc3ccccc3C(=O)OC)C C13331433
CCCNS(=O)(=O)c1ccc2c(c1)[C@@H]3C=CC[C@@H]3[C@@H](N2)c4cccc(c4)[N+](=O)[O-] C14471904
c1ccc(cc1)COc2ccc(cc2)NC(=O)CN3C(=O)C4(CCCCCCC4)NC3=O C16046336
CC(C)OC(=O)c1ccc(cc1)NC(=O)[C@H]2CCCN(C2)C(=O)Nc3ccccc3 C16490109
Cc1ccc(c(c1)n2c(nnc2SCc3cccc(c3)F)Cc4cc(=O)[nH]c(=O)[nH]4)C C17026690
Cc1cccc(c1)Nc2c3cnn(c3nc(n2)NC[C@@H]4CCCO4)c5ccccc5 C17135429
c1ccc(cc1)n2c3c(cn2)c(=O)[nH]c(n3)SCC(=O)Nc4ccccc4C(F)(F)F C02717760
Cc1c(c(=O)n(n1C)c2ccccc2)NC(=O)Nc3ccc(cc3)OCc4ccccc4 C01032956
Cc1ccc(cc1)[C@H]2C(=C(NC(=O)N2)CS(=O)(=O)c3c(cc(cc3C)C)C)C(=O)OC C20858120
CCCN1c2ccc(cc2OCC(C1=O)(C)C)NC(=O)Nc3ccccc3OCC C22508787
Cc1ccc2c(coc2c1C)CC(=O)NN3C(=O)[C@@](NC3=O)(C)CCc4ccccc4 C23752399
c1ccc2c(c1)c(c[nH]2)CC(=O)OCC(=O)Nc3ccc4c(c3)OC5(O4)CCCC5 C25039134
c1cc(cc(c1)[N+](=O)[O-])NC(=O)Nc2cccc(c2)OC([C@H](F)Cl)(F)F C32620005
COC(=O)[C@H](c1ccccc1)OC(=O)c2ccc3c(c2N)C(=O)c4ccccc4C3=O C32856350
CCC(CC)C(=O)N1CCN(CC1)c2ccc(cc2)NC(=O)Nc3cccc(c3)C#N C35335660
C=CCN1C2=C([C@H](NC1=O)c3cccc(c3)F)C(=O)N(C2)CC(=O)Nc4ccc(cc4)F C35969038
C[C@H](C(=O)NC(=O)NC1CCCCC1)Sc2nnc(n2C3CC3)c4ccccc4F C36796569
c1ccc(c(c1)Nc2nc(cs2)C(=O)N3CCC[C@@H](C3)C(=O)NCc4ccco4)Cl C37426547
C[C@@H]1C(=C(NN1c2ccccc2)C)/C=N/NC(=O)[C@@H]3C4=C(CC[C@@H](C4)CC(C)(C)C)N=N3 C39571267
CC(C)(C)[C@H]1CCC2=C(C1)S[C@H]([C@@H]2C#N)NC(=O)CSc3[nH]nc(n3)c4ccco4 C39964422
c1ccc(cc1)CNc2c(c(ncn2)Nc3ccccc3Br)[N+](=O)[O-] C40599338
Cc1ccc(cc1)CNc2c(c(ncn2)Nc3ccc(cc3)Br)[N+](=O)[O-] C40649170
CCCNC(=O)c1c(c\2c(o1)CCC/C2=N\NC(=O)Cc3coc4c3c(cc(c4)C)C)C C40826910
CC1=C([C@@H](n2c(nc(n2)SCc3ccccc3)N1)c4ccc(cc4)O)C(=O)OC C40927441
CC1=C([C@@H](NC(=O)N1C)c2ccc(cc2)NC(=O)C3CCCC3)C(=O)OC(C)C C04926493
CC1=C([C@@H](NC(=O)N1)c2cn(nc2c3cccs3)c4ccccc4)C(=O)OC(C)C C04144232
CC(C)c1ccc(cc1)C(=O)NC(=S)Nc2nc3ccc(cc3s2)[N+](=O)[O-] C17081910
c1ccc2c(c1)c(c[nH]2)c3nnc(n3C4CC4)SCC(=O)NC5(CCCCC5)C#N C07790763
Cc1c2cc(ccc2oc1C(=O)NCCNc3ccc(cc3[N+](=O)[O-])Cl)Cl C59400725
C[C@@H]1CCCN(C1)C(=O)CSc2nc([nH]n2)N/N=C(\C)/c3ccc4ccccc4c3 C59819844
c1ccc2c(c1)CCCN2S(=O)(=O)c3cccc(c3)C(=O)Oc4ccc(cc4)C(=O)N C60391364
CC(C)CC(=O)NN/C(=C/1\C(=NN(C1=O)c2nc3ccccc3s2)C(F)(F)F)/C C08432392
CCN(CC)c1ccc(cc1)[C@@H]2C(=C(Nc3n2ncn3)C)C(=O)Nc4ccccc4C C06719106
CC(C)CC1=C[C@@H](N=N1)[C@H]2NN[C@@H]3N2N=C(S3)COc4ccc5ccccc5c4 C39954978
CC(C)Cc1ccc(cc1)C2=NN=C3[C@@H]2[C@H](C(=C(O3)N)C#N)c4ccc(cc4)C(=O)OC C00985872
Cc1c(nc(o1)c2ccccc2)CCNC(=O)Nc3ccccc3N4C[C@H](O[C@@H](C4)C)C C65495695
CCCC(=O)Nc1cccc(c1C)NC(=O)c2cc3cc(ccc3s2)[N+](=O)[O-] C67500163
CC(C)(C)[C@H]1CCc2c(sc(c2C(=O)Nc3ccccc3OC)NC(=O)c4ccco4)C1 C00643986
Cc1cccc(c1C)Nc2nnc(s2)S[C@H](C)C(=O)NC3(CCCCC3)C#N C07742687
c1cc(cc(c1)N[C@H](c2ccc(cc2)[N+](=O)[O-])c3ccc4cccnc4c3O)C(F)(F)F C08431968
Cc1ccc(cc1)S(=O)(=O)Nc2c(nc3ccccc3n2)Nc4ccc(cc4F)F C06142863
c1ccc(cc1)/C=C/C(=O)NNc2nc3c(c4c(s3)CCCC4)c(=O)n2C5CCCCC5 C02314841
CC1=C([C@@H](NC(=S)N1)c2c3ccccc3ccc2OC(=O)c4ccccc4)C(=O)OC C09090715
Cc1ccc2c(c1)sc(n2)NC(=O)c3csc(n3)Nc4ccc(cc4)OC(F)(F)F C09240101
c1ccc2c(c1)cccc2OCC(=O)Nc3c4ccccc4oc3C(=O)Nc5ccc(cc5)F C09344324
Cc1ccc(cc1)N2C(=C([C@H](NC2=O)c3ccc(cc3)C#N)C(=O)Nc4ccccc4C)C C09516923
CCOc1ccccc1NC(=O)c2c(c3ccccc3o2)NC(=O)c4ccc5ccccc5c4 C10245806
CCOc1ccccc1[C@H]2C(=C(Nc3n2c4ccccc4n3)C)C(=O)Nc5ccc(cc5C)C C04786439
Cc1ccc(cc1)S(=O)(=O)N2CCc3c2ccc(c3)NC(=O)Nc4cc(ccc4C)C C13359594
Cc1ccc(cc1)S(=O)(=O)N2CCc3c2ccc(c3)NC(=O)Nc4ccc(cc4C)C C13359644
Cc1cccc(c1)c2nc3cc(ccc3o2)NC(=S)NC(=O)c4c(c5ccccc5o4)C C01413844
CC(C)c1ccccc1OCC(=O)NNC(=O)N2c3ccccc3Sc4c2cccc4 C13988798
Cc1cccc(c1C)Nc2nnc(s2)SCc3[nH]c(=O)c4cc(ccc4n3)Cl C15816936
Cc1cccc(c1C)NC(=O)c2c(nc(s2)n3c(c(c(n3)C)Cc4ccccc4)O)C C15858745
C[C@H]1CCCC[C@]12C(=O)N(C(=O)N2)CC(=O)Nc3ccc(cc3)C45CC6CC(C4)CC(C6)C5 C15927682
c1ccc(cc1)CCOc2ccc3c(c2)[C@@H]4C=CC[C@H]4[C@H](N3)c5cc(ccc5O)[N+](=O)[O-] C20709861
Cc1ccc(cc1)[C@@H]2c3c(c4ccccc4[nH]3)CCN2C(=O)Nc5ccsc5C(=O)OC C20860355
CCc1ccccc1NC(=O)Nc2ccc3c(c2)N(CC3)S(=O)(=O)c4ccc(cc4)C C21708446
c1cc(cc(c1)NC(=O)c2cccs2)C(=O)Nc3ccc4c(c3)OC5(O4)CCCCC5 C22021182
C[C@H]1Cc2c(c(nn2c3[nH]c4ccccc4n3)Nc5cccc(c5)C(F)(F)F)C(=O)C1 C22456747
CC(C)CCN1c2cc(ccc2OCC(C1=O)(C)C)NC(=O)Nc3cccc(c3)Cl C22510168
CCc1ccc(cc1)[C@H]2C(=C(Nc3n2nc(n3)SCC)C)C(=O)Nc4ccccc4C C23118789
CC[C@]1(C(=O)N(C(=O)N1)NC(=O)c2ccc(cc2)SC(F)(F)F)c3ccccc3 C24642252
Cc1ccc(cc1C)NC(=O)C[C@@H]2C(=O)Nc3ccccc3N2C(=O)/C=C/c4ccccc4 C27019984
COc1ccc2c[nH]c(=O)c(c2c1)c3c(n4ccccc4n3)Nc5cccc(c5)C(F)(F)F C09308202
CC(C)Oc1ccc(cc1OC)[C@@H]2[C@@H]3C[C@@H](CC=C3C(=C(C2(C#N)C#N)N)C#N)C(C)(C)C C33790399
Cc1cccc(c1)N2C(=S)N[C@H]3c4cc(cc(c4O[C@@]2([C@@H]3C(=O)OC)C)O)C(C)(C)C C36075319
c1ccc2c(c1)c(c(c(=O)o2)NS(=O)(=O)c3ccc(s3)Cl)NC4CCCCC4 C21034467
Cc1ccc(o1)[C@@H]2c3ccc(cc3OC(=C2C#N)N)OC(=O)/C=C/c4ccc(cc4)C(C)(C)C C38659198
CC(C)Oc1ccc(cc1)C(=O)Oc2ccc3c(c2)OC(=C([C@H]3c4cccc(c4)F)C#N)N C38678081
Cc1ccc(cc1)[C@H]2c3ccc(cc3OC(=C2C#N)N)OC(=O)c4c(c5ccc(cc5o4)C)C C38686972
Cc1ccc2c(c(oc2c1)C(=O)Oc3ccc4c(c3)OC(=C([C@@H]4c5ccc(cc5)F)C#N)N)C C38688051
Cc1ccc2c(c(oc2c1)C(=O)Oc3ccc4c(c3)OC(=C([C@H]4c5ccc(cc5)F)C#N)N)C C38688053
Cc1ccc2c(c(oc2c1)C(=O)Oc3ccc4c(c3)OC(=C([C@@H]4c5cccc(c5)F)C#N)N)C C38700486
CC1(COc2ccc(cc2N(C1=O)CC=C)NC(=O)Nc3ccc(cc3)C(C)(C)C)C C38707998
CC(C)(C)c1cc(cc(c1O)C(C)(C)C)/C=N/NC(=O)[C@@H]2C=C(N=N2)c3cccs3 C38814665
Cc1cccc(c1)Nc2cc(ncn2)Nc3cccc(c3)C(=O)N4CCC[C@H]5[C@@H]4CCCC5 C39301214
C[C@H](c1ccc(cc1)C(C)C)NC(=O)CN2C(=O)C3(CCC(CC3)C(C)(C)C)NC2=O C36730592
Cc1ccc(cc1)n2c(=O)c3c(nc2N/N=C/c4ccc(cc4)O)-c5ccccc5CC3(C)C C40033291
CCCSc1nc2n(n1)[C@H](C(=C(N2)C)C(=O)Nc3ccccc3C)c4cccc(c4)Cl C40982582
CCCSc1nc2n(n1)[C@H](C(=C(N2)C)C(=O)Nc3cccc(c3C)C)c4ccccc4F C41021178
c1c2c(cc3c1sc(n3)NC(=O)C4CCCCC4)sc(n2)NC(=O)C5CCCCC5 C59349883
c1cc(ccc1NC2CCCCC2)NC(=O)CCn3cnc4c(c3=O)c5c(s4)CCCC5 C60331664
Cc1ccc2c(c1)[nH]c(n2)SCC(=O)Nc3cc(nn3c4ccccc4)C(C)(C)C C06566834
CCSc1nc2n(n1)[C@H](C(=C(N2)C)C(=O)Nc3ccccc3C)c4ccc(cc4)C(C)C C17316837
CC(C)CC1=C[C@H](N=N1)[C@@H]2NN[C@@H]3N2N=C(S3)Cc4ccc(cc4)c5ccccc5 C39950814
Cc1ccccc1COc2cccc(c2)[C@@H]3[C@H]4C(=NN=C4OC(=C3C#N)N)c5ccccc5 C00622873
CC1(CC2=C([C@H](C(=C(O2)N)C#N)c3cccc(c3)OCc4ccccc4)C(=O)C1)C C00705790
C[C@@H](C(=O)NC1CCCCC1)Sc2[nH]c(=O)c3c4c(sc3n2)CCCC4 C04285873
Cc1ccc(c(c1)NC(=O)CSc2[nH]c(=O)c3c4c(sc3n2)CCCC4)C C04285928
c1ccc2c(c1)-c3ccccc3C2=NNC(=O)CSc4[nH]c5ccccc5n4 C00844741
c1ccc(c(c1)NC(=O)N[C@@]2(Oc3ccc(cc3O2)Cl)C(F)(F)F)F C03661504
CSc1ccccc1NC(=O)N[C@]2(Oc3ccc(cc3O2)Cl)C(F)(F)F C02725337
CCC(C)(C)Nc1c(nc2n1cc(cc2)Cl)c3cc4cc(ccc4[nH]c3=O)C C01330267
c1cc(c(c(c1)Cl)Cl)NC(=O)C(=O)N/N=C/c2ccc(cc2Cl)Cl C07782297
Cc1ccc(cc1)c2c(s/c(=N\N=C\c3cccs3)/[nH]2)NC(=O)C C08743531
c1ccc2c(c1)ccc3c2nc(s3)NC(=O)CC[C@@H]4Cc5ccccc5NC4=O C14343348
Cc1cc(c(cc1/N=C\2/C(=C/c3ccc(cc3)N(C)C)/SC(=O)N2)C(C)C)O C15057216
Cc1ccc(c(c1)O)/N=C\2/N(C(=O)/C(=C/c3c[nH]c4c3cccc4)/S2)CC=C C16932640
c1ccc(cc1)[C@@H](c2c(=O)[nH]c3ccccc3n2)Sc4[nH]c5ccccc5n4 C09087158
c1ccc(cc1)CNc2nc3c(c(n2)Nc4ccccc4)C(=O)CCC3 C22442294
C[C@@H]1Cc2c(c(nc(n2)NCc3ccccc3)Nc4ccccc4)C(=O)C1 C22442570
c1cc(ccc1c2c(c[nH]n2)/C=N\Nc3ccnc4c3ccc(c4)Cl)F C29763578
Cc1ccc(cc1)Oc2ccccc2NC(=O)c3c(c(c([nH]3)C)C(=O)C)C C31295146
C1CCC(CC1)C(=O)NCCC2CCN(CC2)C(=O)NC3CCCCC3 C33125932
Cc1ccc(c(c1)NC(=O)N[C@@H](c2ccccc2)C(=O)N3CCc4c3cccc4)C C33127828
Cc1ccccc1NC(=O)N[C@@H](C(C)C)C(=O)N2C[C@]3(C[C@@H]2CC(C3)(C)C)C C34934639
Cc1cc(nc(n1)N/N=C\c2cc(c(c(c2)C(C)(C)C)O)C(C)(C)C)C C36020479
C1CCC(CC1)NC(=O)N2CCC[C@@H]2C(=O)NC34CC5CC(C3)CC(C5)C4 C12638952
Cc1cccc(c1)NC(=O)c2c3c(sc2NC(=O)c4ccco4)C[C@@H](CC3)C C00727182
Cc1ccc(c(c1)C)Nc2nc(cs2)C(=O)Nc3nc4c(cccc4s3)C C38516527
CC(C)(C)c1ccc(cc1)NC(=O)NC[C@H]2COC3(O2)CCCCC3 C38568900
Cc1ccc(cc1)[C@H]2c3ccc(cc3OC(=C2C#N)N)OC(=O)c4cccc(c4)C C38649145
Cc1ccc(cc1)C(=O)Oc2ccc3c(c2)OC(=C([C@H]3c4ccc(cc4)F)C#N)N C38652396
Cc1cccc(c1)C(=O)Oc2ccc3c(c2)OC(=C([C@@H]3c4ccc(cc4)F)C#N)N C38652399
c1cc(ccc1[C@H]2c3ccc(cc3OC(=C2C#N)N)OC(=O)c4ccc(cc4)F)F C38652479
Cc1ccccc1C(=O)Oc2ccc3c(c2)OC(=C([C@@H]3c4cccs4)C#N)N C38656145
c1ccc(c(c1)NC(=O)Nc2ccc3c(c2)N(CC3)C(=O)C4CCCC4)Cl C38709045
CC(C)(C)c1ccc(cc1)NC(=O)Nc2ccc3c(c2)N(CC3)C(=O)C(C)(C)C C38709190
C[C@]12CC[C@@H](C([C@H]1CC[C@]([C@H]2COc3ccc4ccc(=O)oc4c3)(C)O)(C)C)O C02112441
Cc1c\2c(oc1C(=O)NCC=C)CC(C/C2=N\Nc3ccccc3)(C)C C39855802
c1ccc2c(c1)c(c[nH]2)CCNC(=O)N3CCC[C@H]3c4nc5ccccc5s4 C42956883
CC(C)(C)c1cc(cc(c1O)C(C)(C)C)/C=N\NC(=O)c2ccco2 C48523123
c1ccc(c(c1)/C=N/Nc2c3ccccc3nc(n2)c4ccccc4F)O C05032945
CN(c1ccccc1)c2ccc(cc2)/C=N/Nc3[nH]c4ccccc4n3 C05586558
C[C@H]1CC[C@@H]([C@@H](C1)NC(=O)C2CCN(CC2)C(=O)Nc3ccccc3)C(C)C C57143429
Cc1ccc(cc1)[C@H]2CCCN2C(=O)Nc3cc(ccc3C)NC(=O)C4CC4 C57545489
c1ccc2c(c1)nc(s2)N/N=C/c3cc4c5c(c3O)CCCN5CCC4 C04750627
C[C@H](c1ccc(cc1)CC(C)C)C(=O)N/N=C\2/c3ccccc3NC2=O C03072182
CCSc1[nH]c(nn1)N/N=C/c2c3ccccc3cc4c2cccc4 C59310192
CC(C)(C)[C@H]1CCc2c(sc3c2C(=N[C@H](N3)c4cccc(c4OC)OC)O)C1 C04783928
c1ccc(cc1)c2csc(n2)/N=N/c3c(nc(s3)N)c4ccccc4 C04794597
c1cc2c(c(c1)NC(=O)[C@@H](c3ccc(cc3)Cl)C4CCCC4)OCC(=O)N2 C62508287
c1cc2c(cc1Br)c(c([nH]2)O)/N=N/c3ccc(cn3)C(F)(F)F C13123365
Cc1cccc(c1)NC(=O)NCc2ccc3c(c2)N([C@@H](C3)C)C(=O)c4ccccc4 C64990573
c1ccc2c(c1)c3c([nH]2)CCN(C3)C(=O)NC[C@H]4CCN(C4)c5ccc(cc5)F C66344459
Cc1c(cccc1Cl)NC(=O)N2CCC(CC2)NC(=O)CC3CCCCC3 C66951507
c1ccc(cc1)C(=O)c2ccc(cc2)/N=c\3/c(cc4c5ccccc5ccc4o3)C(=O)N C01516027
Cc1ccc(c(c1)C)NC(=O)C[C@]2(Nc3ccccc3C(=O)N2c4ccccc4C)C C00717055
c1cc2c(c(c1)NC(=O)C3CCN(CC3)C(=O)Nc4ccc(cc4)Cl)CCCC2 C04965534
CCOC(=O)C1=C(OC2=C([C@H]1c3ccc(cc3)C(C)C)C(=O)CC(C2)(C)C)N C00632591
c1ccc(cc1)n2cc(c(n2)c3ccc(cc3)F)NC(=O)Nc4ccc(cc4F)F C05955512
c1ccc(cc1)c2cc(nc(n2)c3ccccc3O)N/N=C/c4ccc(cc4)F C04595789
c1ccc2c(c1)CCCCN2C(=O)Nc3ccc(cc3)CC(=O)NC4CCCCCC4 C06916046
c1cc(ccc1N2C[C@@H](CC2=O)NC(=O)NC3CCCCCCCCCCC3)Cl C07448041
c1ccc(cc1)c2c3c(n(n2)CCC#N)Nc4ccccc4N[C@H]3c5ccc(cc5)F C07778761
Cc1cc(cc(c1)NC(=O)Nc2nc(ns2)SCc3ccccc3)C C09614838
c1ccc(c(c1)[C@@H]2[C@@H]3CC=C[C@@H]3c4cc(ccc4N2)S(=O)(=O)N5CCCCCC5)O C14473988
c1ccc(c(c1)[C@@H]2[C@H]3CC=C[C@@H]3c4cc(ccc4N2)S(=O)(=O)N5CCCCCC5)O C14473992
c1ccc(cc1)N2[C@H]3[C@@H]([C@H](C(=C(O3)N)C#N)c4ccc(cc4)Cl)C(=N2)C(F)(F)F C16488844
Cc1cc2c(cc1C)NC3=C([C@@H](N2)c4ccc(c(c4)OC)OC)C(=O)CC(C3)(C)C C01260309
CCCCOc1ccc(cc1)[C@H]2[C@H]3CCCC=C3C(=C(C2(C#N)C#N)N)C#N C19797668
CCc1ccccc1Nc2c3c(nc(n2)Nc4ccccc4)C[C@@H](CC3=O)C C22443235
CCc1ccc(cc1)Nc2nc3c(c(n2)Nc4ccc(cc4)C)C(=O)CCC3 C22444776
c1ccc(cc1)COc2cccc(c2)[C@@H]3[C@@H]4CCCC=C4C(=C(C3(C#N)C#N)N)C#N C23379413
Cc1c(c2ccccc2[nH]1)/C=N/Nc3c4ccccc4nc(n3)C(Cl)(Cl)Cl C25501676
c1cc(cc(c1)Nc2ccnc(n2)c3ccc(cc3)F)C(=O)NC4CCCC4 C33025149
c1ccc(cc1)NC(=O)N2CCC[C@H](C2)c3cccc(c3)C(=O)NC4CCCCC4 C33035754
Cc1ccccc1NC(=O)Nc2cccc(c2)c3cn4cc(ccc4n3)Br C35156189
Cc1ccccc1NC(=O)Nc2cccc(c2)[C@@H]3N(C(=O)CS3)c4ccccc4F C35559265
c1ccc(cc1)NC(=O)[C@@H]2CC[C@@H](N(C2)C(=O)Nc3ccccc3)c4ccc(cc4)F C37546172
c1ccc(cc1)NC(=O)[C@@H]2CC[C@H](N(C2)C(=O)Nc3ccccc3)c4ccc(cc4)F C37546174
CC(=CCc1c(c2c(=O)c(coc2c3c1OC(C=C3)(C)C)c4ccc(cc4)O)O)C C00538127
c1cc(cc(c1)Cl)[C@H]2c3ccc(cc3OC(=C2C#N)N)OC(=O)c4ccc(cc4)F C38651138
c1ccc(c(c1)C(=O)Oc2ccc3c(c2)OC(=C([C@@H]3c4cccc(c4)Cl)C#N)N)F C38651241
c1cc(ccc1[C@@H]2c3ccc(cc3OC(=C2C#N)N)OC(=O)c4ccc(cc4)F)Cl C38651299
c1cc(ccc1[C@H]2c3ccc(cc3OC(=C2C#N)N)OC(=O)c4ccc(cc4)F)Cl C38651300
c1cc(sc1)C(=O)Oc2ccc3c(c2)OC(=C([C@H]3c4ccc(cc4)Cl)C#N)N C38651334
c1ccc(c(c1)NC(=O)Nc2ccc3c(c2)CCCN3C(=O)c4cccs4)Cl C38694449
c1cc(cc(c1)OC(=O)c2cccs2)[C@@H]3Nc4c(c5c(s4)CCCC5)C(=N3)O C35668875
c1ccc2c(c1)C(=O)N([C@H](N2)SCc3[nH]c4ccccc4n3)c5ccc(cc5)Cl C39709521
Cc1ccc(cc1)C(=O)N/C(=C\c2ccc(cc2)Br)/[C@H]3NC(=S)N=N3 C39736932
C[C@@]1\2CC[C@@](C1(C)C)(C(=O)/C2=N\Nc3ccccc3)C(=O)Nc4cccc(c4)Cl C08236891
c1ccc2c(c1)cccc2NC(=O)[C@@H]3CCCN(C3)C(=O)NC4CCCCC4 C40011738
CC[C@H](C)Sc1[nH]c(=O)c2c(n1)NC3=C([C@H]2c4cccc(c4)C)C(=O)CCC3 C08326855
CC1(CC2=C([C@H](N=C(N2)Nc3nc4ccccc4s3)c5ccc(cc5)F)C(=O)C1)C C17014642
CCn1c2ccccc2c3c1ccc(c3)N[C@H](C)c4[nH]c(=O)c5c(c(sc5n4)C)C C23865525
Cc1ccc(c(c1)C)NC(=O)N/N=C/c2cccn2c3ccc(cc3)Br C59247859
CC[NH+](CC)c1ccc(cc1)[C@@H]2[C@@H]3CC=C[C@@H]3c4c(ccc(c4N2)F)[N+](=O)[O-] C14461534
CC(C)(C)C1=NN=C2[C@H]1[C@H](C(=C(O2)N)C#N)c3ccc(cc3)c4ccccc4 C05051886
Cc1ccc(cc1)c2cs/c(=N/C(=S)NC(=O)/C=C/c3ccco3)/[nH]2 C09318287
c1cc(cc(c1)F)c2cnc(nc2)Nc3cccc(c3)C(=O)NC4CCCC4 C35514322
Cc1ccc(c(c1)Cl)NC(=O)CN2c3ccccc3NC(=CC2=O)c4cccs4 C35400990
Cc1ccc(cc1NC(=O)CN2c3ccccc3NC(=CC2=O)c4cccs4)Cl C64868507
C[C@@H](CC(=O)Nc1nc2cc(c(cc2s1)F)F)NC(=O)C3CCCCC3 C66354267
C[C@H]1CCCC[C@@H]1NC(=O)N2CCC(CC2)NC(=O)CC3CCCCC3 C66908022
CC(C)[C@H]1CCCC[C@@H]1NC(=O)N2CCC(CC2)NC(=O)CC3CCCC3 C66978403
Cc1cccc(c1NC(=O)N[C@@]2(Oc3ccc(cc3O2)Cl)C(F)(F)F)C C02725360
Cc1ccc(o1)[C@@H]2C3=C(CCCC3=O)Nc4cc(ccc4N2)C(=O)c5ccccc5 C00872429
CC(C)(C)c1ccc(cc1)NC(=O)[C@H]2CCCN2C(=O)Nc3ccc(cc3)F C01346924
Cc1ccc(cc1)NC(=O)N2CCC[C@H]2C(=O)Nc3ccc(cc3)C(C)(C)C C01347004
c1ccc2c(c1)c(c(o2)C(=O)Nc3ccc(c(c3)F)F)NC(=O)C4CCCC4 C05106968
Cc1cc(ccc1NC(=O)N[C@]2(Oc3ccc(cc3O2)Cl)C(F)(F)F)Cl C01470911
Cc1cccc(c1n2c(cc(c2C)/C=N/NC(=O)Nc3ccccc3)C)C C01011048
c1ccc(cc1)[C@H]2[C@@H]3[C@H](N(N=C3C(F)(F)F)c4ccccc4)OC(=C2C#N)N C16478265
c1ccc(cc1)N2C(=O)[C@@H](NC2=S)CC(=O)Nc3ccc(cc3)Cl C16778858
Cc1ccc(cc1)S(=O)(=O)N/N=C/2\CC[C@]3(C[C@@]2(CC[C@H]4[C@@H]3CC4(C)C)C)O C16958582
c1ccc-2c(c1)CCc3c2n[nH]c3C(=O)N/N=C/c4ccc(cc4)C(F)(F)F C06554214
CCCCc1c2c([nH]n1)CCN(C2)C(=O)[C@@H]3[C@@H]4CC=C[C@@H]4c5ccccc5N3 C19742708
CC1(CC2=C([C@@H](N(c3ccccc3N2)CC(=O)NC)c4ccc(cc4)F)C(=O)C1)C C21721921
Cc1ccccc1Nc2c3c(nc(n2)Nc4ccccc4)C[C@@H](CC3=O)C C22443220
CNC(=O)N1CCC[C@H](C1)c2cccc(c2)C(=O)Nc3cccc(c3)SC C33035987
C[C@H](c1ccc(cc1)F)NC(=O)c2cccc(c2)[C@@H]3CCCN(C3)C(=O)NC C33264569
CC(C)Sc1[nH]c(=O)c2c(n1)NC3=C([C@@H]2c4ccc(cc4)Cl)C(=O)CCC3 C05860957
c1ccc2c(c1)c(c[nH]2)/C=N\NC(=O)c3cc4cc(ccc4o3)Br C36476578
Cc1ccc(c(c1)C)Cc2c(nc([nH]c2=O)Nc3cccc4c3cccn4)C C25497413
c1ccc(cc1)C(=O)c2ccc3c(c2)NC4=C([C@@H](N3)c5ccco5)C(=O)CCC4 C05092522
c1ccc2c(c1)c3c([nH]2)[C@H](NC[C@@H]3c4ccccc4Cl)c5cccc(c5)[N+](=O)[O-] C25461379
CC(C)(C)C(=O)N1CCc2c1cc(cc2)NC(=O)Nc3ccc(cc3)F C38943736
Cc1cc(cc(c1)NC(=O)Nc2ccc3c(c2)N(CC3)C(=O)C(C)(C)C)C C38943746
CC(C)(C)c1ccc(cc1)[C@H]2[C@H]3C(=NN=C3OC(=C2C#N)N)c4ccc(cc4)F C00664599
Cc1ccc(cc1)SCC2=NN=C3[C@H]2[C@@H](C(=C(O3)N)C#N)[C@@H]4CCC=CC4 C33709757
C[C@H]1CCc2c(sc3c2c(nc(n3)S[C@@H](C)C(=O)N4CCC(CC4)C)N)C1 C21228561
CCN(Cc1cc(=O)[nH]c2c1cc(cc2C)C)C(=O)Nc3cc(cc(c3)C)C C41076940
Cc1ccc2c(c1)NC(=O)[C@@](O2)(C)C(=O)Nc3ccccc3c4ccccc4 C41548166
C[C@@H]1CCCC[C@@H]1Nc2cc(=O)n(c(=O)[nH]2)C34CC5CC(C3)CC(C5)C4 C44021295
Cc1c(cccc1Cl)NC(=O)[C@@H]2CCCN(C2)C(=O)Nc3ccccc3F C47239269
Cc1ccc(c(c1)NC(=O)[C@H]2CCCN(C2)C(=O)NCc3cccs3)C C49425773
c1ccc2c(c1)nc(s2)NC3=N[C@H](C4=C(N3)CCCC4=O)c5ccc(cc5)F C05906237
c1ccc2c(c1)CC[C@@H](C(=O)N2)Sc3[nH]c4cc(ccc4n3)OC(F)F C20745931
Cc1ccc(cc1)C[C@H]2CCCN(C2)C(=O)Nc3cccc(c3C)C(=O)NC C51611876
Cc1ccc(c(c1)NC(=O)N[C@@H](C)c2ccc3ccccc3c2)S(=O)(=O)C C56768864
C[C@H]1CC[C@@H]([C@@H](C1)NC(=O)N2CCC(CC2)C(=O)NC3CC3)C(C)C C56834243
CCOC(=O)C1=C(NC2=C([C@@H]1c3c[nH]c4c3cccc4)C(=O)c5c2cccc5)C C59397965
Cc1c(sc(c1C(=O)N)N2C(=O)c3ccccc3C2=O)Cc4ccccc4 C59472730
c1ccc(cc1)NC(=O)C(=O)NN=C2CCCCCCCCCCC2 C59515718
Cc1c(c2ccccc2n1C)/C=N/NC(=O)Nc3cccc(c3)Br C59679650
Cc1cc(ccc1NC(=O)N2CCC[C@@H]2CC3CCCCC3)C(=O)NC C61768236
c1cc(c(cc1Cl)NC(=O)N2CCC(CC2)C(=O)NC3CCCCC3)F C62377381
CC(C)(C)c1ccc(cc1)[C@H]2[C@@H]3C(=NN=C3OC(=C2C#N)N)C(C)(C)C C04427000
CC(C)c1ccc(cc1)[C@@H]2[C@@H]3C(=NN=C3OC(=C2C#N)N)c4ccccc4 C05464102
Cc1ccc(cc1)c2cs/c(=N/C(=S)NC(=O)c3ccco3)/[nH]2 C09088161
Cc1ccc(c(c1)C)NC(=O)N2CCC(CC2)(C)C(=O)NCc3ccccc3 C35530012
Cc1ccc(cc1)NC(=O)N2CCC(CC2)[C@@H](C)C(=O)Nc3ccccc3F C64847747
Cc1ccc(cc1)NC(=O)N2CCC(CC2)[C@@H](C)C(=O)Nc3ccc(cc3)F C64847760
c1ccc(cc1)C(=O)N2[C@@H]3CCCC[C@@H]3C[C@@H]2C(=O)NNc4ccc(cc4)F C66606840
Cc1cc(ccc1NC(=O)N2CCC(CC2)NC(=O)CC3CCCCC3)F C66951775
CC1(CC2=C([C@@H](C(=C(O2)N)C#N)c3ccc(cc3)OC(=O)c4ccccc4)C(=O)C1)C C01438031
COc1ccccc1NC(=O)NC2(CCCCC2)C(=O)N3CCc4ccccc4C3 C04981963
Cc1nc(c(o1)N/N=C/c2cc(c(c(c2)C(C)(C)C)O)C(C)(C)C)C#N C06861393
C[C@@H](C(=O)NC(=O)NC12CC3CC(C1)CC(C3)C2)Sc4nc5ccccc5o4 C08447901
Cc1cc(c(c(c1)C)S(=O)(=O)Nc2ccccc2c3c(=O)[nH]c4ccccc4n3)C C08710330
c1ccc(cc1)c2csc3c2c(nc(n3)c4ccccn4)N5CCCC[C@@H]5C(=O)N C08750715
Cc1ccc(cc1)N2C[C@H](OC2=O)CNC(=O)Nc3ccc(cc3)C(C)(C)C C08839241
C1CCC(CC1)N2C(=O)[C@H](NC2=O)CC(=O)NCC34CC5CC(C3)CC(C5)C4 C12363183
CCOC(=O)c1c(c([nH]c1C)NC(=O)C=C2C(c3ccccc3N2C)(C)C)C C13113411
Cc1ccc(cc1)C(=O)/N=c\2/n(c3ccc(cc3s2)S(=O)(=O)N)CC=C C04191136
c1ccc2c(c1)N[C@H](C(=O)O2)CC(=O)Nc3cccc(c3)OC(F)(F)F C14608251
Cc1ccc(cc1S(=O)(=O)NC2CCCCC2)c3c4c(c(=O)[nH]n3)CCCC4 C15669361
c1cc(oc1)[C@@H]2C[C@@H](n3c(cc(n3)C(=O)NC4CCCCCCC4)N2)C(F)(F)F C20479584
CC[C@H](C)Oc1ccc2c(c1)[C@H]3C=CC[C@H]3[C@@H](N2)c4cc(ccc4O)[N+](=O)[O-] C20710075
COc1ccc(cc1)/C=N/Nc2[nH]c-3c(c(=O)n2)C4(CCCCC4)Cc5c3cccc5 C09172461
c1ccc(cc1)NC(=O)Nc2ccc3c(c2)CCCN3S(=O)(=O)c4ccccc4 C22504966
Cc1ccc(cc1)c2nc(co2)CSc3nnc(n3N)C4CCCCC4 C22987674
c1ccc(cc1)Oc2ccccc2NC(=O)N3CCC(CC3)c4[nH]c5ccccc5n4 C24876919
c1ccc(cc1)C(=O)N2c3ccccc3NC(=O)[C@@H]2CC(=O)Nc4ccc(cc4)Cl C27025205
Cc1ccc(cc1)NC(=O)C[C@H]2C(=O)Nc3ccccc3N2C(=O)c4cccc(c4)C C27663308
Cc1ccc(c(c1)OC)NC(=O)Nc2c3c(sc2C(=O)OC)CCCC3 C34773337
c1cc(oc1)c2csc3c2c(=O)[nH]c(n3)CSc4[nH]c5cc(ccc5n4)Cl C24105310
c1ccc(c(c1)N/N=C/c2cc(ccc2O)[N+](=O)[O-])I C36062198
Cc1ccc2c(c1)c(cc(n2)c3ccccc3)C(=O)NNc4nc(cc(n4)C)C C37137079
CC1(COc2ccc(cc2N(C1=O)CC=C)NC(=O)Nc3ccccc3Cl)C C38707991
c1cc(cc(c1)NC(=O)Nc2ccc3c(c2)N(CC3)C(=O)c4ccco4)C(F)(F)F C38709301
CC(C)C1=C[C@@H](N=N1)[C@@H]2NN[C@@H]3N2N=C(S3)c4ccc(cc4)c5ccccc5 C38742502
CC(C)C1=C[C@@H](N=N1)[C@@H]2NN[C@@H]3N2N=C(S3)Cc4ccc5c(c4)CCCC5 C38742541
c1ccc(cc1)C2=C[C@H](N=N2)[C@H]3NN[C@@H](N3/N=C/c4cccc(c4Cl)Cl)S C38965516
c1cc(ccc1[C@H]2[C@H]3C(=NN=C3OC(=C2C#N)N)c4ccc(cc4)F)OC5CCCC5 C08382677
C[C@@]1\2CC[C@@](C1(C)C)(C(=O)/C2=N\Nc3ccccc3)C(=O)NCc4ccco4 C08236885
Cc1c\2c(oc1C(=O)Nc3ccccn3)CCC/C2=N\Nc4ccccc4 C40824259
Cc1cccc(c1)NC(=O)C2=C(Nc3ncnn3[C@H]2c4ccc(cc4)C(C)(C)C)C C41023087
CC(C)(C)C(=O)Nc1cccc(c1)NC(=O)N2CCO[C@@H](C2)c3ccc(cc3)F C44011338
c1ccc2c(c1)[nH]c(n2)CCNC(=O)N(c3cccc(c3)C#N)C4CCCC4 C45235388
CCC(C)(C)[C@@H]1CCc2c(sc3c2C(=N[C@@H](N3)c4cccc(c4)[N+](=O)[O-])O)C1 C04545550
CCC(C)(C)[C@@H]1CCc2c(sc3c2C(=N[C@H](N3)c4ccc(cc4)[N+](=O)[O-])O)C1 C04545692
Cc1cccc(c1NC(=O)N2CCC[C@@H](C2)NC(=O)OC(C)(C)C)C(C)C C56543023
CC(C)(C)OC(=O)N[C@H]1CCCN(C1)C(=O)Nc2cccc(c2F)Cl C56560119
CCN([C@@H](C)c1cc2ccccc2o1)C(=O)Nc3ccc(cc3C)C(=O)NC C56648496
CC(C)(C)[C@H]1CCCC[C@@H]1NC(=O)Nc2cccc(c2)N3CCCS3(=O)=O C57520206
c1ccc(cc1)Oc2ccc(cc2)NC(=O)C(=O)NN=C3CCCCCC3 C58885782
c1ccc(c(c1)NC(=O)C(=O)N/N=C\c2ccc(o2)c3cccc(c3)Cl)F C58914541
CCOC(=O)C1=C(N2C(=O)c3ccccc3SC2=C([C@@H]1c4ccc(cc4)C)C#N)N C59293640
Cc1ccc(c(c1)C)NC(=O)[C@@H]2[C@@H](Nc3ncnn3[C@@H]2c4ccc(cc4)C(C)C)C C59669764
c1ccc(cc1)C2=NN=C3[C@@H]2[C@H](C(=C(O3)N)C#N)c4ccc(cc4)OC(F)(F)F C06720055
CC(C)CC1=C[C@H](N=N1)[C@@H]2NN[C@@H]3N2N=C(S3)/C=C/c4ccccc4 C39953331
Cc1c(cccc1F)NC(=O)Nc2cccc(c2)c3ccc(nn3)N4CCCCC4 C64611075
c1ccc(cc1)[C@H](C2CC2)NC(=O)Nc3ccc(cc3)c4nnc5n4CCCC5 C66956473
c1ccc(cc1)N[C@H]2CCN(C2)C(=O)NCCc3cc(cc4c3OCOC4)F C67626730
Cc1ccc(cc1)NC(=O)N2CCC[C@@H]2C(=O)Nc3nnc(s3)c4cccc(c4)C C04573092
CCCCSc1nc2c(nn1)-c3ccccc3N[C@@]4(O2)c5cc(ccc5NC4=O)Cl C02104300
Cc1c2ccccc2oc1C(=O)NC(=S)Nc3cccc(c3C)c4nc5c(o4)cccn5 C01175619
CC[C@@]1(Cc2c(sc3c2c(nc(n3)SCC)NNC(=O)c4ccco4)CO1)C C05158312
c1ccc(cc1)C2=C([C@H](C(=C(O2)N)C#N)c3cccc(c3)[N+](=O)[O-])C(=O)c4ccccc4 C09019315
c1cc(oc1)C(=O)N2[C@H]3CCCC[C@@H]3NC(=O)[C@@H]2CC(=O)Nc4cc(cc(c4)Cl)Cl C10384436
CCc1cc(=O)[nH]c(n1)n2c(cc(n2)c3cccs3)NC(=O)C45CC6CC(C4)CC(C6)C5 C11854527
Cc1ccc(cc1)C(=O)Nc2cc(nn2c3[nH]c(=O)cc(n3)c4ccccc4)c5cccs5 C11855240
CC(C)c1cc(=O)[nH]c(n1)n2c(cc(n2)c3cccs3)NC(=O)Cc4ccc(cc4)Cl C11855629
CCc1ccc(cc1)N2C3=C([C@H](C(=C2N)C#N)c4ccc(s4)[N+](=O)[O-])C(=O)CC(C3)(C)C C12413357
c1ccc(cc1)Oc2ccccc2NC(=O)CN3C(=O)[C@]4(CCc5ccccc5C4)NC3=O C03275368
Cc1ccc(cc1)S(=O)(=O)N2CCc3c2ccc(c3)NC(=O)Nc4cc(ccc4OC)C C13359666
c1ccc2c(c1)c(c[nH]2)c3csc(n3)NC(=O)C4CCN(CC4)c5nc6ccccc6o5 C14050014
C=CCNS(=O)(=O)c1ccc2c(c1)[C@H]3C=CC[C@H]3[C@@H](N2)c4ccc(c(c4)[N+](=O)[O-])Cl C14470885
CC(C)NS(=O)(=O)c1ccc2c(c1)[C@@H]3C=CC[C@H]3[C@@H](N2)c4cc(ccc4Cl)[N+](=O)[O-] C14472924
CCOc1ccc(cc1)NC(=O)c2cccc3c2N[C@@H]([C@H]4[C@@H]3C=CC4)c5ccccc5[N+](=O)[O-] C14478183
c1cc(ccc1[C@@H]2[C@H]3CC=C[C@@H]3c4cc(ccc4N2)S(=O)(=O)NC5CCCCC5)[N+](=O)[O-] C14550680
Cc1cccc(c1C)n2c(c(c(n2)c3ccccc3)/C=C\4/C(=O)N(C(=O)N4)CC=C(C)C)O C16534120
CC(C)NS(=O)(=O)c1ccc2c(c1)[C@H]3C=CC[C@@H]3[C@H](N2)c4cc(ccc4Cl)[N+](=O)[O-] C20705977
Cc1ccccc1c2nnc(n2C)SCC(=O)NC(=O)NC34CC5CC(C3)CC(C5)C4 C21123405
CCOC(=O)c1ccccc1NC(=O)N2CCC3(CC2)c4cccn4-c5ccc(cc5N3)F C21944618
c1ccc2c(c1)NC(=O)C[C@H](N2C(=O)CSc3[nH]nc(n3)CC4CCCC4)C(F)(F)F C22286889
COc1ccccc1NC(=O)Nc2ccc3c(c2)N(CCC3)S(=O)(=O)c4ccc(cc4)F C22503776
Cc1ccc(c(c1)C)NC(=O)NC(=O)[C@@H](C)Sc2nnc(n2C)c3ccccc3C C22761980
CC(C)(C)C1CCC2(CC1)C(=O)N(C(=O)N2)CC(=O)Nc3ccccc3N4CCCCC4 C22962339
CN1C(=O)c2ccc(cc2C1=O)NC(=O)N[C@@H](c3ccccc3)c4cc5ccccc5o4 C24831346
Cc1ccc(c(c1)C)NC(=O)NC(=O)[C@@H](C)Sc2nnc3n2c4ccccc4c(c3)C C24987741
CC(C)(C)c1ccc(cc1)c2nnc3n2CN(CS3)c4ccc(cc4)S(=O)(=O)N C30825146
Cc1ccc2c(c1)sc(n2)NC(=O)CN3C(=O)[C@@](NC3=O)(C)c4ccc5ccccc5c4 C28818122
c1ccc2c(c1)n3c(=O)cc(nc3s2)CSc4nnc(n4N)c5ccc(cc5)Cl C32636409
CC(C)(C)C(=O)Nc1ccc2c(c1)c(cc([nH+]2)N3CCN(CC3)c4ccccc4F)C(=O)[O-] C33010385
c1ccc(c(c1)C(F)(F)F)NC(=O)Nc2ccc(cc2)OCc3cc(=O)n4ccccc4n3 C33067785
Cc1ccc(cc1)C(=O)N2CCc3c2cc(cc3)NC(=O)Nc4cccc(c4)C(=O)OC C33128698
CCCC(=O)Nc1ccc2c(c1)c(cc([nH+]2)N3CCN(CC3)c4cccc(c4C)C)C(=O)[O-] C33260608
CC(C)(C)[C@H]1CCc2c(sc(c2C#N)NC(=O)CSc3[nH]nc(n3)c4ccncc4)C1 C02264873
CCN(CC)c1ccc(cc1[N+](=O)[O-])[C@H]2c3c(c4ccccc4s3)OC(=C2C#N)N C33514873
Cc1cccc2c1nc(s2)NC(=O)CN3C(=O)[C@@](NC3=O)(C)c4ccc5ccccc5c4 C36839019
Cc1c(c(=O)oc2c1c(cc3c2CCC(O3)(C)C)OCC(=O)Nc4ccc(cc4)CCO)C C08791408
c1ccc(cc1)c2c(c(nnc2c3ccccc3)[O-])C(=O)N/N=C\C4=c5ccccc5=[NH+]C4 C38740284
CC(C)CCOc1ccc(cc1)[C@H]2NN3C(=N2)c4c5c(sc4NC3=O)COC(C5)(C)C C39154647
Cc1ccccc1NC(=O)c2c(c\3c(o2)CCC/C3=N\NC(=O)c4ccc5ccccc5n4)C C40825874
Cc1ccc(cc1)NC(=O)c2c(c\3c(o2)CCC/C3=N\NS(=O)(=O)c4ccc(cc4)F)C C40826167
Cc1ccc(c(c1)C)NC(=O)C2=C(Nc3ncnn3[C@@H]2c4ccc(cc4)OC(C)C)C C40915882
Cc1ccccc1c2nn3c(=O)cc(nc3s2)CNC(=O)Nc4ccccc4Cl C41077115
Cc1ccccc1NC(=O)C[C@@H]2C(=O)Nc3ccccc3N2C(=O)CN(C)c4ccccc4 C45865902
C[C@@H]1c2ccc(cc2OC(=O)[C@H]1Cc3ccccc3)OCC(=O)N=c4[nH]c5ccccc5[nH]4 C39276404
CC(C)(C)C(=O)Nc1nnc(s1)CC(=O)N/N=C/c2c3ccccc3cc4c2cccc4 C59498838
COC(=O)c1ccc(cc1)[C@@H]2[C@@H]3C(=NN=C3OC(=C2C#N)N)c4ccc5ccccc5c4 C09861084
Cc1ccc(cc1)NC(=O)N2CC(=O)N(c3c2cccc3)CC(=O)NCc4cccc(c4)C C64971466
Cc1ccc(cc1)Nc2nc(cc(n2)N3CCN(CC3)C(=O)Nc4cccc(c4)SC)C C65364657
c1ccc2c(c1)CCC[C@]23C(=O)N(C(=O)N3)CC(=O)Nc4cccc(c4Cl)Cl C03600786
Cc1cc(c(c(c1)C)/C=N/NC(=O)C(=O)Nc2c(c3c(s2)CCCC3)C#N)C C04210301
C[C@]1(C2(CCCCC2)OC(=O)N1CC(=O)Nc3cccc(c3)C(F)(F)F)O C01432046
c1ccc(cc1)n2cc(c(n2)C34CC5CC(C3)CC(C5)C4)c6nnc(o6)N C04770228
c1ccc(cc1)[C@@H]2CC3=C([C@@H](Nc4ccccc4N3)c5ccc(cc5)[N+](=O)[O-])C(=O)C2 C01082738
CC(C)(C)C(=O)NC1C[C@H]2CCC[C@@H](C1)N2C(=O)Nc3ccccc3OC C04888178
C[C@@]12C[C@@H](c3ccccc3O1)NC(=O)N2c4ccc(cc4)C(=O)NC5CCCCC5 C04992457
Cc1ccc2c(c1)sc(n2)NC(=O)N[C@@H]3CC(=O)N(C3)c4ccc(c(c4)C)C C05188571
c1ccc(cc1)CSc2nc3c(nn2)-c4ccccc4N[C@H](O3)c5ccc[nH]5 C05741038
Cc1ccc(cc1)c2nnc(n2N)S[C@H](C)C(=O)N3c4ccccc4C[C@@H]3C C08283369
C[C@H](C12CC3CC(C1)CC(C3)C2)NC(=O)CN4C(=O)C5(CCCCC5)NC4=O C08489891
c1ccc(cc1)NC(=O)Nc2ccc3c(c2)OCC(=O)N3Cc4ccccc4F C12234885
Cc1ccccc1NC(=O)C2=C(Nc3ncnn3[C@@H]2/C(=C/c4ccccc4)/C)C C12289311
CC(C)(C)c1ccc(cc1)NC(=O)CN2C(=O)[C@@]3(CCc4c3cccc4)NC2=O C14474560
CC(C)C(=O)Nc1ccc2c(c1)[C@@H]3C=CC[C@H]3[C@@H](N2)c4ccc(cc4)[N+](=O)[O-] C14551075
CC(C)(C)NC(=O)c1ccc2c(c1)[C@@H]3C=CC[C@@H]3[C@@H](N2)c4ccc(cc4)[N+](=O)[O-] C14551089
c1ccc(cc1)NC(=O)[C@H]2/C(=N\Nc3ccccc3)/c4ccccc4S2(=O)=O C15019547
Cc1ccc(cc1)c2cc(=O)[nH]c(n2)Nc3nc(c4ccc(cc4n3)C)C C16626477
c1ccc(cc1)[C@@H]2CC3=C([C@H](Nc4ccccc4N3)c5cccc(c5)[N+](=O)[O-])C(=O)C2 C05092281
CC(C)Oc1ccc2c(c1)[C@H]3C=CC[C@H]3[C@H](N2)c4cc(ccc4O)[N+](=O)[O-] C20709841
CC(C)C(=O)Nc1ccc2c(c1)[C@H]3C=CC[C@@H]3[C@H](N2)c4ccc(cc4)[N+](=O)[O-] C20757232
CCCNC(=O)N1c2ccccc2NC3=C([C@H]1c4ccco4)C(=O)CC(C3)(C)C C21356398
c1ccc(cc1)Oc2cccc(c2)[C@@H]3c4c(c5ccccc5oc4=O)OC(=C3C#N)N C24543995
CC1(CC2=C([C@H](n3c(c(cn3)NC(=O)c4ccccc4)N2)c5ccccc5)C(=O)C1)C C27562655
CC1(CC2=C([C@@H](n3c(c(cn3)NC(=O)c4ccccc4)N2)c5ccccc5)C(=O)C1)C C27562658
Cc1cccc(c1)c2c3c(n(nc3nc(n2)N4CCSCC4)C(C)(C)C)N C35578218
Cc1c(nn2c1NC(=O)C[C@@H]2C(=O)Nc3cccc(c3Cl)Cl)c4ccccc4 C35684291
COc1cccc2c1oc(c2)c3csc(n3)NC(=O)NC4CCCCC4 C22479715
C[C@@]1(CC(N(c2c1ccc(c2)N)C(=O)c3ccc(cc3)[N+](=O)[O-])(C)C)c4ccccc4 C02288851
Cc1cccc(c1)C(=O)Oc2ccc3c(c2)OC(=C([C@H]3c4ccc(o4)C)C#N)N C38659062
CC(C)C1=C[C@@H](N=N1)[C@H]2NN[C@@H]3N2N=C(S3)/C=C/c4ccccc4Cl C38742713
CC1=C[C@@H](N=N1)[C@@H]2NN[C@@H](N2/N=C/c3c4ccccc4cc5c3cccc5)S C38979747
c1cc(ccc1C2CCCCC2)C3=NN=C4[C@H]3[C@@H](C(=C(O4)N)C#N)c5ccncc5 C15932583
CC(C)(C)C1=NN=C2[C@H]1[C@@H](C(=C(O2)N)C#N)c3ccc(cc3)OC4CCCC4 C04631772
C[C@@H]1CCC[C@@H]([C@@H]1C)NC(=O)CN2C(=O)C3(CCC(CC3)C(C)(C)C)NC2=O C39570374
c1cc(cc(c1)O)/C=N/NC(=O)[C@@H]2C=C(N=N2)C34CC5CC(C3)CC(C5)C4 C39769876
c1ccc2c(c1)cc(o2)C(=O)N3CCC(CC3)CNC(=O)Nc4ccccc4F C43990758
CC(C)(C)c1nc(c(o1)N/N=C/c2c[nH]c3c2cc(cc3)Br)C#N C45160831
Cc1c(s/c(=N/N=C\2/NC(=O)/C(=C\c3ccccc3Cl)/S2)/[nH]1)C(=O)C C48553233
C[C@@H]1CCc2c(sc3c2C(=N[C@H](N3)/C=C/c4cccc(c4)[N+](=O)[O-])O)C1 C04571455
c1ccc2c(c1)CC[C@H]2NC(=O)N3CCC(CC3)C(=O)Nc4ccc(cn4)Cl C56826412
c1cc2c(cc1NC(=O)CNC(=O)c3cc(cc(c3)F)F)OC4(O2)CCCC4 C57152783
c1cc(sc1c2nc(cs2)C(=O)Nc3cc4c(cc3Cl)NC(=O)CO4)Cl C60034517
CN1CCCc2c1ccc(c2)NC(=O)N3CCC(CC3)C(=O)NC4CCCCC4 C62411634
Cc1ccccc1[C@@H]2C3=C(CCCC3=O)Nc4n2ncc4C(=O)Nc5ccccc5C C64775601
c1cc(cc(c1)NC(=O)Nc2c(cccc2F)F)c3ccc(nn3)N4CCCC4 C65185970
c1ccc2c(c1)CC[C@@H](C2)NC(=O)Nc3ccc(cc3)c4nnc5n4CCCC5 C66956846
c1ccc(cc1)OC(=O)NC2CCN(CC2)C(=O)Nc3ccc(c(c3)F)F C67251355
C[C@H](c1cccc(c1)S(=O)(=O)NC)NC(=O)N2CC3C[C@H]4C[C@@H](C3)CC2C4 C67469724
C[C@H]1CN(C[C@H](O1)c2ccccc2)C(=O)Nc3cccc(c3)NC(=O)C(C)(C)C C67563189
CCOC(=O)c1c2c(sc1NC(=O)c3c(cccc3F)F)C([NH2+]C(C2)(C)C)(C)C C04281236
CC1CC[NH+](CC1)CC(=O)Nc2c(c3c(s2)C[C@@H](CC3)C)C(=O)Nc4ccccc4 C04554378
Cc1ccc(cc1)NC(=O)C[NH+](C)[C@H](c2ccccc2)C(=O)Nc3ccc(cc3)C C07390665
Cc1ccc(cc1)NC(=O)CSc2ccccc2C(=O)NC[C@H](c3cccs3)[NH+]4CCCC4 C09766892
c1ccc(cc1)CCCNC(=O)C[C@@H]2C(=O)NCC[NH+]2Cc3cccc4c3cccc4 C12438728
C[NH+](CC(=O)Nc1ccccc1Sc2ccccc2)CC(=O)Nc3ccc(c(c3F)F)F C03457549
c1ccc(cc1)C2(CCCC2)CNC(=O)C[C@@H]3C(=O)NCC[NH+]3Cc4cccs4 C12584588
CC[NH+](CC)CCNC(=O)c1ccc2c(c1)[C@@H]3C=CC[C@@H]3[C@@H](N2)c4ccc(cc4)N(C)C C13645204
c1ccc2c(c1)cccc2C[NH+]3CCNC(=O)[C@@H]3CC(=O)NC4C5CC6CC(C5)CC4C6 C15062532
C[C@@]12CCC[C@]([C@H]1CCC(=C)[C@@H]2CCc3ccoc3C[NH2+]CCO)(C)C(=O)OC C16041552
CCCCc1[nH]cc([nH+]1)CN2CCC3(CC2)C[C@H]3C(=O)NCCC4=CCCCC4 C19739821
Cc1cccc(c1)/C=C/2\C(=O)Nc3cc(ccc3S2)C(=O)NCC[NH+](CC(C)C)CC(C)C C20355281
Cc1ccc(cc1C)NC(=O)N[C@H](CCC(C)C)c2c3c(sc2n4cccc4)C[NH+](CC3)C C20532149
Cc1cc(cc(c1)NC(=O)N[C@H](CCC(C)C)c2c3c(sc2n4cccc4)C[NH+](CC3)C)C C20532151
CCc1ccc(cc1)NC(=O)N[C@H](CCC(C)C)c2c3c(sc2n4cccc4)C[NH+](CC3)CC C20532187
CC[C@@H]1CCCC[NH+]1CCCNC(=O)c2ccc3c(c2)NC(=O)/C(=C/c4ccccc4)/S3 C03064211
CC[NH+](CC)CCNC(=O)c1ccc2c(c1)[C@@H]3C=CC[C@H]3[C@H](N2)c4ccccc4OCC C20748975
c1cc(ccc1CN(C(=O)C[NH+]2CCC(CC2)C(=O)N)C34CC5CC(C3)CC(C5)C4)Cl C21365073
CN(C)c1ccc(cc1)[C@H](CNC(=O)NCc2ccccc2)[NH+]3CCc4ccccc4C3 C22419159
CN(C)c1ccc(cc1)[C@H](CNC(=O)NCCCc2ccccc2)[NH+]3CCc4ccccc4C3 C22419232
Cc1ccc(c(c1)C)c2ccc(n2c3ccc(cc3)CC#N)CCC(=O)NC4CC[NH2+]CC4 C23426514
C[NH+](C)[C@H](CNC(=O)CNC(=O)C12CC3CC(C1)CC(C3)C2)c4ccccc4Cl C24062408
c1ccc(cc1)C[C@H](c2ccccc2)NC(=O)C[NH+]3CCC(CC3)C(=O)NCc4ccccc4 C24858298
CC(C)(C)c1ccc(cc1)C(=O)NCC(=O)NC[C@@H](c2cccs2)[NH+]3CCCC3 C27605944
CCCCOc1cc(c(cc1S(=O)(=O)NC2CC([NH2+]C(C2)(C)C)(C)C)Cl)C C27822876
CCCCCC(=O)N1CCC2(CC1)[NH2+][C@H](CS2)C(=O)NCCc3ccc(cc3Cl)Cl C33396853
CCOC(=O)c1c2c(sc1NC(=O)CCSc3ccccc3)C([NH2+]C(C2)(C)C)(C)C C34736550
Cc1cccc(c1)NC(=S)NC[C@H]2c3cc(c(cc3CC[NH+]2Cc4ccccc4C)OC)OC C36041095
C[C@@H]1CCc2c(sc3c2c(=O)[nH]c(n3)C[NH+](CCC(C)C)C[C@@H](Cc4ccccc4)O)C1 C36161462
Cc1ccccc1c2csc3c2c(=O)[nH]c(n3)C[NH+](Cc4ccccc4)C[C@](C)(C=C)O C36205727
CC[NH+]1CCc2c(sc(c2[C@@H](C)NC(=O)Nc3ccccc3C)n4cccc4)C1 C06877452
Cc1ccc(cc1)NC(=O)NC[C@@H](c2ccc3c(c2)CCCN3C)[NH+]4CCCCC4 C38517661
Cc1cc[nH+]c(c1)N[C@@H](c2ccc(cc2)Cl)c3c(c(sc3NC(=O)c4ccco4)C)C C38547557
Cc1cc[nH+]c(c1)N[C@H](c2ccc(cc2)Br)c3c(c(sc3NC(=O)c4ccco4)C)C C38547650
c1ccc(cc1)CNC2=NN[C@H](S2)S[C@@H](c3ccccc3)C(=O)C4=c5ccccc5=[NH+]C4 C38779267
CC[C@@H](C)NC(=O)c1ccccc1NC(=O)[C@H]2CCC[NH+](C2)Cc3cccc4c3cccc4 C38855697
C=CCNC(=O)c1ccccc1NC(=O)C2CC[NH+](CC2)Cc3cccc4c3cccc4 C38855778
c1ccc2c(c1)c(c[nH]2)CCN3C=N[C@@H]4[C@@H](C3=O)C5=C(S4)C[C@@H](CC5)[NH2+]Cc6cccc(c6)F C39478804
c1ccc(cc1)CCC(=O)N2C[C@@H](C3(C2)CC[NH2+]CC3)C(=O)NC4CCCCCCC4 C39659745
CC[C@@H](c1ccccc1)C(=O)N2C[C@@H](C3(C2)CC[NH2+]CC3)C(=O)NC4CCCCCCC4 C39659853
CCCCCCNC(=O)[C@H]1CN(CC12CC[NH2+]CC2)C(=O)[C@@H](CC)c3ccccc3 C39660364
C[C@](C[NH+](Cc1ccccc1)Cc2[nH]c(=O)c3c4c(sc3n2)CCCCC4)(C=C)O C40408617
Cc1ccc(cc1)NC(=O)COc2c(cccc2OC)C[NH2+][C@H](C)c3ccccc3 C40734580
c1cc[nH+]c(c1)N[C@@H](c2ccc(cc2)F)c3c4c(sc3NC(=O)c5ccco5)CCCC4 C38550622
Cc1ccc(cc1)CCNC(=O)[C@H]2C[NH2+]C[C@@H]2C(=O)N(Cc3ccccc3)Cc4ccccc4 C43222416
CN(C)c1ccc(cc1)NC(=S)NC[C@H]2C[C@H]3CC[NH+]2C[C@@H]3CN(C)c4ccccc4 C43527552
CNC(=O)[C@@H]1C[C@@H](CN1CC(c2ccccc2)c3ccccc3)[NH2+]Cc4c5ccccc5ccc4OC C32582026
CCC[NH+](CCOc1ccc(cc1)S(=O)(=O)N)[C@@H](C)c2ccccc2Br C59121735
c1ccc2=[NH+]CC(=c2c1)CCC(=O)Nc3ccc(c(c3)NC(=O)C4CCCCC4)F C64363871
Cc1ccc(c(c1)C)NC(=O)[C@H](C)[NH+]2CCC(CC2)NC(=O)CC3CCCCC3 C66885976
C=C1[C@@H](C(=Nc2ccccc2N1)NC(=O)C[NH+]3CCCCCC3)c4ccccc4 C06416735
C[C@@H](c1cccc2c1cccc2)[NH2+]CC(=O)N3c4ccccc4NC(=O)C3(C)C C06881926
C[C@@H]1CCCC[C@@H]1NC(=O)C[NH+](C)CC(=O)Nc2ccccc2C(F)(F)F C07461317
c1ccc(cc1)NC(=O)NC(=O)C[NH+]2CCc3c(ccs3)[C@H]2c4cccs4 C08001159
c1ccc(c(c1)[C@@H](CNC(=O)C[C@H]2C(=O)Nc3cc(ccc3S2)Cl)[NH+]4CCCC4)Cl C11563464
c1ccc2cc(ccc2c1)C[NH+]3CCNC(=O)[C@H]3CC(=O)NCc4ccccc4F C11754006
CC(C)(C#Cc1cccc(c1)C(=O)NCC[NH+]2Cc3ccccc3O[C@@H](C2)c4ccsc4)O C12457199
c1cc(ccc1NC(=O)C[NH+]2CCCCC2)NC(=O)C34CC5CC(C3)CC(C5)C4 C12843542
Cc1ccc(c(c1)Br)NC(=O)[C@H](C)[NH+]2CCC[C@H](C2)C(=O)Nc3ccccc3 C12902992
Cc1cccc([nH+]1)N[C@@H](c2ccc(cc2)OCC=C)c3ccc4cccnc4c3O C05799001
Cn1c(c2c(n1)CCN(C2)C(=O)C[C@@H](Cc3cc(ccc3F)F)[NH3+])C(C(F)(F)F)(F)F C14948957
c1cc[nH+]c(c1)N[C@H](c2cccc(c2)OC3CCCC3)c4ccc5cccnc5c4O C15016973
c1ccc2c(c1)-c3ccccc3C2COC(=O)Nc4cccc(c4)N5CC[NH2+]CC5 C08699824
Cc1cccc(c1)C2(CC[NH+](CC2)C[C@H](c3ccc4c(c3)CCCN4C(=O)C(C)C)O)O C19234503
c1ccc(cc1)c2c3cc(c(=O)[nH]c3n(n2)c4ccccc4)C[NH2+]C5CCCC5 C19373978
CCn1cc(c2c1cccc2)[C@H](C[NH+]3CCC4(CC3)C[C@@H](c5cc(c(cc5O4)C)C)O)O C19524759
CC[NH+](CC)CN1c2ccc(cc2[C@]3(C1=O)c4c(c5ccccc5[nH]4)CCN3)Br C13635326
C[NH+]1CCc2c(sc(c2CNC(=O)Nc3ccccc3Br)n4cccc4)C1 C20927235
C[NH+]1CCc2c(sc(c2CNC(=O)Nc3cccc(c3)Br)n4cccc4)C1 C20927250
c1ccc(cc1)[C@H](CNC(=O)c2ccccc2NC(=O)c3ccccc3)[NH+]4CCCC4 C20958252
CCOc1ccccc1NC(=O)NC[C@H](c2ccsc2)[NH+]3CCCCCC3 C22679578
Cc1ccc(c(c1)Br)NC(=O)[C@@H](C)[NH+]2CCC[C@@H](C2)C(=O)Nc3ccccc3 C35262628
CC(C)C[NH+](Cc1[nH]c(=O)c2c3c(sc2n1)CCCCC3)C[C@H](C(C)C)O C35781301
c1cc(sc1)[C@@H]2C[C@H](N3C(=[NH+]2)C=C(N3)C(=O)NC45CC6CC(C4)CC(C6)C5)C(F)(F)F C04018824
CC(C)C[NH+](Cc1[nH]c(=O)c2c3c(sc2n1)CCCCC3)C[C@](C)(C=C)O C36313595
Cc1cc(c(c(c1Cl)C)S(=O)(=O)NC2CC([NH2+]C(C2)(C)C)(C)C)OC C05013835
Cc1ccc(cc1)NC(=O)NC[C@H](c2ccc3c(c2)CCCN3C)[NH+]4CCCCC4 C38517663
CN1CCc2c1ccc(c2)[C@@H](CNC(=O)NCc3cccc4c3cccc4)[NH+](C)C C38517810
Cc1cc[nH+]c(c1)N[C@H](c2cccc(c2)Cl)c3cc(sc3NC(=O)c4ccco4)C C38546943
Cc1ccc(cc1)[C@H](c2cc(sc2NC(=O)c3ccco3)C)Nc4cccc([nH+]4)C C38547007
CN1CCCc2c1ccc(c2)[C@@H](CNC(=O)Nc3c(cccc3F)F)[NH+]4CCCCC4 C38671239
C[C@@H]1C(=C(N=N1)C)CC[NH2+]CC2=CN(N[C@@H]2c3ccc(cc3)C4CCCCC4)C C39379398
CC(C)C1=C[C@@H](N=N1)C[NH+]2CCc3c4ccccc4[nH]c3[C@@H]2c5cccc(c5)O C39430543
CC1(C[C@H]([C@@H]2CNN([C@@H]2C1)c3cccc(c3)F)[NH2+]C[C@@H]4C=NN=C4c5ccccc5)C C39490296
c1cc(c(cc1C(=O)N2C[C@@H](C3(C2)CC[NH2+]CC3)C(=O)NC4CCCCCCC4)C(F)(F)F)F C39659781
c1c(cc(cc1C(F)(F)F)F)C(=O)N2C[C@H](C3(C2)CC[NH2+]CC3)C(=O)NC4CCCCCCC4 C39659786
Cn1c(cc(n1)c2ccccc2)[C@H]3C[NH+]4CC[C@@H]3C[C@@H]4CNC(=S)Nc5ccccc5 C43525420
c1ccc(c(c1)C[NH3+])Oc2c(cc(cc2Br)[N+](=O)[O-])Br C50441435
CC(=O)Nc1ccc2c(cc(=O)oc2c1)C[NH2+][C@H](c3cccs3)C(C)(C)C C52838417
Cc1ccc(cc1)c2c-3cc(c(=O)[nH+]c3n([n-]2)c4ccccc4)C[NH2+]Cc5ccc(cc5)Cl C13564702
Cc1[nH+]ccn1CCCC(=O)Nc2ccccc2NC34CC5CC(C3)CC(C5)C4 C60375793
CC1=C2C=C(S[C@@H]2N(N1)c3ccc(cc3)Cl)C(=O)NCCC4=c5ccccc5=[NH+]C4 C63262612
COc1ccc2=[NH+]CC(=c2c1)CCNC(=O)/C=C\3/CS[C@@H](N3)c4ccc(cc4)Cl C63281538
CCCc1c(c(=O)n([nH]1)[C@H]2Nc3ccccc3S2)/C=[NH+]/CCc4ccccc4 C38582912
c1ccc2=[NH+]CC(=c2c1)CCNC(=O)CN3c4ccccc4N[C@H]3C(F)(F)F C64713333
C[C@H]1C(=C(NN1c2ccccc2)C)CCC(=O)NCCC3=c4ccccc4=[NH+]C3 C64723215
c1ccc(cc1)[C@H]2CN(CC[NH2+]2)c3c(cccn3)C(=O)NCCC4=CCCCC4 C65255757
CCc1ccccc1NC(=O)[C@@H](C)[NH+]2CCC(CC2)NC(=O)C3CCCCC3 C65963221
C[C@@H](CC(=O)NC[C@@H](C)[NH+]1CCc2ccccc2C1)NC(=O)C3CCCCC3 C66291295
Cc1ccc(cc1)[C@@H](CNC(=O)CNC(=O)C23CC4CC(C2)CC(C4)C3)[NH+](C)C C67269014
Cc1cccc(c1O)C(=O)N2[C@](CC(=N2)C3CCCCC3)(C(F)(F)F)O C00910637
Cc1cc(c(c(c1C)[C@H]2c3c(nn(c3OC(=C2C#N)N)c4ccccc4)C)C)C C00792556
c1ccc2c(c1)N(c3ccccc3S2)C(=O)NNC(=O)C4CCCCC4 C02395565
C[C@@H]1C[C@@H](CC(C1)(C)C)NC(=O)N[C@@]2(Oc3ccc(cc3O2)Cl)C(F)(F)F C02725407
Cc1ccn2c(c1)nc(c2NC3CCCC3)c4cc5cccc(c5[nH]c4=O)C C01330109
CC(C)(C)c1ccc(cc1)c2cc(n(n2)S(=O)(=O)c3ccccc3)N C05034730
CC(C)(C)C(=O)NC1C[C@@H]2CCC[C@H](C1)N2C(=O)Nc3cccc(c3)F C12499682
Cc1ccc(c(c1)C)NC(=O)[C@@H]2[C@@H]3c4ccccc4O[C@]2(N(C(=S)N3)C)C C12620112
CC(C)c1ccc(cc1)NC2=NN=C(CS2)c3ccc4c(c3)CC(=O)N4 C12596048
CCc1ccc2c(c1)/C(=N/Nc3nc(cs3)c4ccc(cc4)F)/C(=O)N2 C13857161
Cc1cc(c(c(c1)C)[C@@H]2[C@@H]3CC=C[C@@H]3c4cc(cc(c4N2)O)[N+](=O)[O-])C C14457738
c1cc(cc(c1)Cl)[C@H]2[C@@H]3CC=C[C@@H]3c4cc(cc(c4N2)O)[N+](=O)[O-] C14460277
c1cc(cc(c1)Cl)[C@H]2[C@H]3CC=C[C@@H]3c4cc(cc(c4N2)O)[N+](=O)[O-] C14460279
Cc1ccc(c(c1)NC(=O)[C@H]2[C@H]3c4ccccc4O[C@]5([C@H]3CCCC5)NC2=O)C C16040866
C[C@H]1C[C@H](CC(C1)(C)C)NC(=O)N[C@]2(Oc3ccc(cc3O2)Cl)C(F)(F)F C17244181
c1c(c2c(c(c1Cl)[N+](=O)[O-])[C@@H]3C=CC[C@H]3[C@H](N2)[C@@H]4CCC=CC4)O C15218458
CC(C)(C)N1CC=C2[C@H](C1)[C@H](C(C(=C2C#N)N)(C#N)C#N)c3cccc(c3)Cl C20467925
Cc1cc(c(c(c1)C)[C@H]2[C@@H]3CC=C[C@H]3c4cc(cc(c4N2)O)[N+](=O)[O-])C C20691240
c1cc(c(cc1Br)[C@H]2[C@@H]3CC=C[C@H]3c4c(ccc(c4N2)F)[N+](=O)[O-])O C20695918
c1cc2c(c(c1)[N+](=O)[O-])N[C@@H]([C@H]3[C@H]2C=CC3)c4cc(ccc4O)Br C20695949
c1cc(c(cc1[N+](=O)[O-])[C@@H]2[C@@H]3CC=C[C@H]3c4cc(ccc4N2)Br)O C20708892
CSc1cccc(c1)NC(=O)N2CCC3(CC2)c4cccn4-c5ccccc5N3 C21649841
Cc1cccc(c1)Nc2c3c(nc(n2)Nc4ccc(cc4)F)CCCC3=O C22444364
Cc1cc(nc(n1)S[C@H](C)C(=O)/C=C/2\C(c3ccccc3N2C)(C)C)N C31745904
CC(C)CN1[C@H](C(SC1=S)(C)C)N(C(=O)NC2CCCCC2)O C00850731
Cc1ccc(cc1)NC(=O)N2CCC[C@H]2C(=O)Nc3cccc4c3CCCC4 C35289378
CC(C)c1ccc(cc1)[C@H]2[C@H]3CN(CC=C3C(C(=C2C#N)N)(C#N)C#N)C(C)C C04453384
Cc1cc(c(c(c1)C)[C@H]2[C@H]3CC=C[C@@H]3c4c(ccc(c4N2)O)[N+](=O)[O-])C C14457729
c1cc2c(c(c1)Br)N[C@@H]([C@@H]3[C@@H]2C=CC3)c4cc(ccc4O)[N+](=O)[O-] C14475876
c1ccc2c(c1)[C@]3([C@@H](C[C@@H]4N3CSC4)C(=O)Nc5cccc(c5)Cl)C(=O)N2 C37447439
CC1=C[C@H](N=N1)[C@H]2NN[C@@H](O2)c3cc(cc(c3)C(C)(C)C)C(C)(C)C C38777185
Cc1ccccc1NC(=O)Nc2ccc3c(c2)N(CC3)C(=O)c4cccs4 C38943552
CC1(CC2=C([C@@H](C3=C(N=N[C@@H]3N2)O)c4ccc(cc4)c5ccccc5)C(=O)C1)C C39358818
C[C@]12CC[C@H](C1(C)C)c3c2nc4ccc(cc4n3)NC(=O)NC5CCCCC5 C07011330
C/C(=C/1\C(=O)N(/C(=N\c2ccccn2)/S1)C3CCCCC3)/c4ccc(cc4)N C39863095
CCCc1cc2c(c(=O)o1)[C@H](C(=C(O2)N)C#N)c3ccc(cc3)C(C)C C40569293
C[C@@]12CC[C@@H](C([C@@H]1CC[C@H]([C@@]2(C)O)COc3ccc4ccc(=O)oc4c3)(C)C)O C05415597
CC1(CC2=C([C@@H](c3c([nH]c(nc3=O)c4ccccc4)N2)c5ccccc5)C(=O)C1)C C44974084
Cc1cccc(c1)[C@H]2c3c([nH]n(c3=O)c4ccccc4)NC5=C2C(=O)c6c5cccc6 C06132001
c1cc(ccc1C(F)(F)F)n2c(c(c(n2)C#N)[S@@](=O)C(F)(F)F)N C55161759
Cc1c(sc(n1)c2ccc(cc2)F)C(=O)N=c3[nH]c4ccccc4[nH]3 C12323058
c1ccc2c(c1)nc(s2)NC(=O)CNC(=O)C34CC5CC(C3)CC(C5)C4 C57616259
Cc1ccc(cc1)[C@H]2CC3=C([C@@H](C(=C(O3)N)C#N)c4ccc(cc4)N(C)C)C(=O)C2 C05798887
Cc1ccc(cc1)[C@@H]2c3c([nH]n(c3=O)c4ccccc4)NC5=C2C(=O)c6c5cccc6 C06199464
Cc1cccc(c1)[C@@H]2c3c([nH]n(c3=O)c4ccccc4)NC5=C2C(=O)c6c5cccc6 C06132000
c1ccc2c(c1)cccc2C3=NN=C4[C@H]3[C@H](C(=C(O4)N)C#N)C5CCCCC5 C01177718
c1cc(ccc1[C@H]2[C@@H]3C(=NN=C3OC(=C2C#N)N)c4ccc(cc4)Br)F C01132542
c1ccc2c(c1)/C(=N\N=c\3/[nH]c(cs3)c4ccc(cc4)Br)/C(=O)N2 C13465520
Cc1ccccc1CNC(=O)[C@]2(CCCN(C2)C(=O)NC3CCCCC3)C C65058767
Cc1ccc2cc([nH]c2c1)C(=O)N3CCC[C@@H](C3)c4[nH]c5cc(ccc5n4)C C67158606
Cc1c(ccc2c1NC(=O)[C@]23[C@H]4[C@@H]([C@H]([NH2+]3)CCSC)C(=O)N(C4=O)CCc5ccccc5)Cl C08790240
Cc1ccc(cc1)NS(=O)(=O)c2cccc(c2)C(=O)N[C@H](C)[C@@H](c3cccs3)[NH+]4CCCC4 C09402975
CC1(CC(CC([NH2+]1)(C)C)NC(=O)C2CCN(CC2)S(=O)(=O)c3ccc(cc3)C(C)(C)C)C C10813750
c1ccc(c(c1)[C@H](CNC(=O)CCc2[nH]c(=O)c3c4c(sc3n2)CCCC4)[NH+]5CCCC5)Cl C11563448
Cc1ccc(c(c1)C)C[NH+]2CCC(CC2)(c3ccc4c(c3)cc(o4)C(=O)NC[C@@H]5CCCO5)O C12005437
Cc1c(ccc2c1NC(=O)[C@]23[C@H]4[C@@H]([C@@H]([NH2+]3)Cc5ccccc5)C(=O)N(C4=O)CCc6ccccc6)Cl C12882775
Cc1cc(cc2c1NC(=O)[C@@]23[C@H]4[C@@H]([C@@H]([NH2+]3)Cc5ccccc5)C(=O)N(C4=O)CCc6ccccc6)Cl C12885118
C[NH+](Cc1[nH]c(=O)c2c(csc2n1)c3ccc(cc3)F)CC(=O)Nc4ccccc4C(F)(F)F C12926214
c1cc2c(cc1C3(CC[NH+](CC3)Cc4ccc(cc4F)F)O)cc(o2)C(=O)NC[C@@H]5CCCO5 C14994079
c1cc2c(cc1C3(CC[NH+](CC3)Cc4cc(ccc4F)F)O)cc(o2)C(=O)NC[C@H]5CCCO5 C14996258
COC(=O)[C@@H]1Cc2c3ccccc3[nH]c2[C@@H]4[NH+]1[C@@H](C[C@@H](C4)NCc5cccnc5)c6cccc(c6)Cl C20504052
c1ccc(c(c1)C(F)(F)F)NC(=O)C[NH+]2CCN(CC2)CC(=O)Nc3ccc(cc3)C(F)(F)F C20689896
CC(C)[C@H](C(=O)NC[C@@H](c1cccc(c1)F)[NH+](C)C)NS(=O)(=O)c2ccc3ccccc3c2 C22683164
Cc1cccc(c1C)NC(=O)CN2CC[NH+](CC2)CC(=O)N[C@H](c3ccccc3)c4cccs4 C22791239
c1ccc(cc1)C(c2ccccc2)N3CCN(CC3)C(=O)C[NH+]4Cc5ccccc5C[C@H]4C(=O)N C14672882
Cc1ccc(cc1)Nc2cc(nc([nH+]2)C)N3CCN(CC3)C(=O)Nc4cccc(c4)C(F)(F)F C33014179
CC1=C([C@H](N2CCCSC2=[NH+]1)c3cccc(c3)NC(=O)CC(C)(C)C)C(=O)Nc4ccccc4 C33870996
c1cc(cc(c1)F)C(=O)N2CCCN(CC2)c3ccc(c[nH+]3)NC(=O)Nc4cccc(c4)C(F)(F)F C35842827
Cc1cc(c(c(c1)C)S(=O)(=O)NCC2CCC(CC2)C(=O)NCCC[NH+]3CCC(CC3)C)C C15942350
Cc1ccccc1C[C@@H]2Nc3ccc[nH+]c3N2C4CCN(CC4)C(=O)Cc5c[nH]c6c5cccc6 C39393700
c1ccc(c(c1)CN2c3ccccc3N[C@H]2SCC(=O)N/N=C\C4=c5ccccc5=[NH+]C4)Cl C38899560
C[C@@H](CNC(=O)[C@H]1CN(CC12CC[NH2+]CC2)C(=O)c3ccc(cc3F)C(F)(F)F)Oc4ccc(cc4)F C39595793
CCc1ccc(cc1)C(=O)N2C[C@H](C3(C2)CC[NH2+]CC3)C(=O)NCc4ccc(cc4)OC(F)(F)F C39599625
c1ccc(cc1)c2ccc(o2)C(=O)N3C[C@@H](C4(C3)CC[NH2+]CC4)C(=O)N[C@H]5C[C@@H]5c6ccccc6 C39602510
c1ccc(cc1)CO[C@@H]2CCC[C@H]2NC(=O)[C@@H]3CN(CC34CC[NH2+]CC4)C(=O)c5cccc(c5F)Cl C39609050
c1ccc(cc1)CCCNC(=O)[C@@H]2CN(CC23CC[NH2+]CC3)C(=O)c4ccc(o4)c5ccccc5F C39623760
C[C@@H]1CCC[C@@H]([C@@H]1C)NC(=O)[C@@H]2CN(CC23CC[NH2+]CC3)C(=O)[C@@H](C(C)C)Oc4ccccc4 C39637501
c1cc(cc(c1)F)CCNC(=O)[C@@H]2CN(CC23CC[NH2+]CC3)C(=O)COc4cccc(c4)Cl C39637691
CC[C@H](c1ccccc1)C(=O)N2C[C@H](C3(C2)CC[NH2+]CC3)C(=O)NCCc4ccc(cc4)OCC C39653930
c1ccc(cc1)Oc2c(cccn2)C(=O)N3C[C@@H](C4(C3)CC[NH2+]CC4)C(=O)NC5CCCCCCC5 C39659875
CCCCCCNC(=O)[C@H]1CN(CC12CC[NH2+]CC2)C(=O)c3ccc(c(c3)C(F)(F)F)OC C39660380
Cc1ccc(cc1)O[C@@H](C)CNC(=O)[C@H]2CN(CC23CC[NH2+]CC3)C(=O)Cc4ccccc4C C39666291
Cc1ccc(cc1)C(=O)N2C[C@@H](C3(C2)CC[NH2+]CC3)C(=O)NC[C@H](C)Oc4ccccc4Cl C39666323
CC[C@@H](c1ccccc1)C(=O)N2C[C@@H](C3(C2)CC[NH2+]CC3)C(=O)NC[C@@H]4c5ccccc5CCO4 C39669092
c1ccc2c(c1)CCO[C@@H]2CNC(=O)[C@H]3CN(CC34CC[NH2+]CC4)C(=O)c5ccc(o5)c6ccccc6F C39669182
c1ccc2c(c1)CCO[C@@H]2CNC(=O)[C@@H]3CN(CC34CC[NH2+]CC4)C(=O)c5ccc(o5)c6ccc(cc6)F C39669184
c1ccc(c(c1)CNC(=O)[C@@H]2CN(CC23CC[NH2+]CC3)C(=O)c4ccccc4C(F)(F)F)N5CCCCC5 C39678242
CC[C@H](c1ccccc1)C(=O)N2C[C@H](C3(C2)CC[NH2+]CC3)C(=O)NCc4ccccc4N5CCCCC5 C39678325
Cc1ccccc1CCNC(=O)[C@@H]2CN(CC23CC[NH2+]CC3)C(=O)c4cccc5c4-c6ccccc6C5=O C39691088
Cc1ccccc1CCNC(=O)[C@@H]2CN(CC23CC[NH2+]CC3)C(=O)[C@H](C(C)C)Oc4ccccc4 C39691268
CC(C)[C@@H](C(=O)N1C[C@@H](C2(C1)CC[NH2+]CC2)C(=O)NCCSC(C)(C)C)Oc3ccccc3 C39696554
Cn1c(cc(n1)c2ccc3ccccc3c2)[C@H]4C[NH+]5CC[C@@H]4C[C@@H]5CNC(=O)Nc6cccc(c6)C#N C43526614
c1cc[nH+]c(c1)N2CCN(CC2)C(=O)[C@@H]3CC=CC[C@@H]3C(=O)NNc4cccc(c4)Br C38740465
CC(C)C[C@@H]1[C@@H]2[C@@H](C(=O)N(C2=O)CCc3ccccc3)[C@]4([NH2+]1)c5cc(ccc5NC4=O)Br C09429136
C[C@@H]1C[C@]2(CC(C1)(C)C)C(=O)N(C(=O)N2)CC(=O)Nc3ccc(cc3)CC[NH+]4CCSCC4 C60221065
CCCCN1C(=O)[C@@H]2[C@@H](N[C@]3([C@@H]2C1=O)c4cccc(c4NC3=O)Cl)CC5=c6ccccc6=[NH+]C5 C63383531
CN1C[C@H](c2c1cccc2)/C=C(/C(=O)NCCC3=c4ccccc4=[NH+]C3)\NC(=O)c5ccccc5Cl C63540949
c1ccc2=[NH+]CC(=c2c1)CCNC(=O)[C@@H]3[C@H]([C@@H]4N=C(C=C(N4N3)C(F)(F)F)c5cccs5)Cl C63541085
c1ccc2=[NH+]CC(=c2c1)C[C@@H]3C(=O)N(C(=O)N3)CC(=O)Nc4ccc(cc4)I C63806688
c1ccc(c(c1)C[NH+]2CCC(CC2)CNC(=O)CC3CCN(CC3)C(=O)NC4CCCCC4)F C35399200
CCOC(=O)c1c2c(sc1NC(=O)/C=C/c3ccccc3)C([NH2+]C(C2)(C)C)(C)C C04281228
CC[C@@H]1CCC[NH+]1CNC(=O)c2ccc3c(c2)NC(=O)/C(=C/c4ccccc4)/S3 C04687593
Cc1ccc2cc(c([nH+]c2c1)NCCCNC(=O)C34CC5CC(C3)CC(C5)C4)C#N C04964500
Cc1c(c2ccccc2[nH]1)C(=O)[C@@H](C)[NH+](C)CC(=O)Nc3ccccc3SC C07977464
CC1(Cc2c(c(sc2C([NH2+]1)(C)C)NC(=O)C(c3ccccc3)c4ccccc4)C(=O)OC)C C09639693
c1ccc2c(c1)cccc2[C@H](CNC(=O)C(=O)Nc3cc(ccc3F)F)[NH+]4CCCC4 C10086681
C[NH+](Cc1ccccc1)C2(Cc3ccccc3C2)CNC(=O)C[C@H]4CCC(=O)N4 C12386553
CC(=O)Nc1ccc2c(c1)ccc(n2)C[NH+]3CCC[C@H](C3)Nc4ccc(c(c4)F)F C12308288
Cc1ccc2c(c1)c(c[nH]2)CC[NH2+][C@@H]3CC(=O)N(C3=O)c4cc(cc(c4)Cl)Cl C18088241
CC[C@@H](c1c2c(sc1n3cccc3)C[NH+](CC2)CC)NC(=O)Nc4cccc(c4C)C C20532212
CC[NH+]1CCc2c(sc(c2[C@H](C)NC(=O)Nc3ccccc3C(F)(F)F)n4cccc4)C1 C20532242
CN(C)c1ccc(cc1)[C@@H](CNC(=O)Nc2cccs2)[NH+]3CCc4ccccc4C3 C22419138
c1ccc(cc1)[C@H]2c3ccsc3CC[NH+]2CCOc4ccc(cc4)S(=O)(=O)N C24945976
CCCNC(=O)c1ccccc1NC(=O)[C@@H]2CCC[NH+](C2)Cc3ccc(cc3)C C30939454
Cc1ccc(c(c1)C)c2csc3c2c(=O)[nH]c(n3)C[NH+](CC(C)(C)O)C4CC4 C35746414
Cc1ccc(cc1)c2cn(/c(=N/C(=O)C[NH2+]Cc3ccccc3)/[nH]2)c4ccc(cc4)C C36039451
COc1ccccc1[C@@H]2[C@H]3CCCC[C@@]3(CC[NH+]2CC(=O)Nc4ccccc4)O C04302145
CN1CCCc2c1ccc(c2)[C@H](CNC(=O)Nc3cccs3)[NH+]4CCCC4 C36705360
Cc1cccc([nH+]1)N[C@@H](c2ccc(cc2)F)c3cc(sc3NC(=O)c4ccco4)C C38546969
Cc1cc[nH+]c(c1)N[C@@H](c2ccc(cc2)F)c3c(c(sc3NC(=O)c4ccco4)C)C C38547576
c1ccc2c(c1)CCC[C@H]2NC(=O)[C@H]3CCC[NH+](C3)Cc4cccnc4Nc5ccc(cc5)F C39198274
C[C@@H]1C(=C(N=N1)C)C[NH2+]C[C@@H]2CN(N[C@@H]2c3ccccc3Cl)c4ccc(cc4)F C39543389
CC[C@H](c1ccccc1)C(=O)N2C[C@@H](C3(C2)CC[NH2+]CC3)C(=O)N[C@@H](C)c4ccccc4 C39596887
Cc1ccccc1CCNC(=O)[C@@H]2CN(CC23CC[NH2+]CC3)C(=O)c4ccc(cc4Cl)Cl C39691050
Cc1ccccc1CCNC(=O)[C@H]2CN(CC23CC[NH2+]CC3)C(=O)c4cc(cc(c4)Cl)Cl C39691109
Cc1cc(ccc1NC(=O)NC2CC[NH+](CC2)Cc3ccccc3F)N(C)C C47520629
C[C@@H](c1ccccc1)N2C(=O)[C@@H]([NH2+]C23CCN(CC3)C(=S)NC(C)C)C(C)C C50834629
CCCCNC(=O)[C@@H]1CCC[NH+](C1)[C@@H](C)C(=O)NC23CC4CC(C2)CC(C4)C3 C51062706
c1ccc(cc1)n2c3c(cc(c(=O)[nH]3)C[NH2+]Cc4ccccc4Cl)c(n2)c5ccc(cc5)F C13564711
C[C@H](CNC(=O)NC[C@H]1CCN(C1)c2ccccc2)[NH+]3CCc4ccccc4C3 C41329714
Cc1cc2=C(C(=O)[NH+]=c2cc1Br)NNC(=O)[C@@H]3CC3(c4ccccc4)c5ccccc5 C13477641
c1ccc2c(c1)CCC[C@@H]2[NH+](CC(=O)Nc3ccccc3C(=O)NC4CC4)C5CC5 C60061527
C[C@@H](c1cc2ccccc2o1)NC(=O)NCC3CC[NH+](CC3)Cc4cccs4 C60219788
c1ccc2=[NH+][C@@H](C(=c2c1)C(=O)COc3ccccc3C(=O)N)c4ccc(cc4)F C39934257
c1ccc2=[NH+]CC(=c2c1)/C=N\NC(=O)CNc3ccc(cc3Br)Br C63428570
Cc1ccc(cc1)C(=O)NC2=c3ccccc3=[NH+][C@@H]2C(=O)NCc4ccccc4F C63752443
Cc1ccc(cc1)C(=O)NC2=c3ccccc3=[NH+][C@@H]2C(=O)NCc4cc(cc(c4)F)F C63752505
Cc1ccc2=[NH+][C@H](C(=c2c1)NC(=O)c3ccc(cc3)Cl)C(=O)NCCC4=CCCCC4 C63752523
Cc1ccc(cc1)N2C=C([C@H](N2)c3cccc(c3)C)CN(C)Cc4[nH]c(c[nH+]4)C C64031544
c1ccc(cc1)CCNC(=O)[C@@H]2C(=c3cc(ccc3=[NH+]2)F)NC(=O)c4ccccc4 C64491152
Cc1ccc2=[NH+]CC(=c2c1)CCNC(=O)C3=CC4=C(NN([C@H]4S3)C)c5ccc(cc5)Cl C64540077
CC1=c2cc(cc(c2=[NH+][C@H]1c3ccccc3)CNC(=O)C[C@H]4CCC(=O)N4)Cl C64609947
c1cc(sc1)[C@H]2Cc3cc(ccc3N2CC(=O)NCCc4c[nH]c[nH+]4)Cl C64622776
c1cc(cc(c1)N2CCCC2)NC(=O)NC[C@@H]3CCC[NH+](C3)Cc4cccs4 C64754315
c1ccc(cc1)[C@@H]2CN(CC[NH2+]2)c3c(cccn3)C(=O)NCCC4=CCCCC4 C65255756
Cn1cc[nH+]c1CCNC(=O)NCC2(CCCC2)c3cccc(c3)C(F)(F)F C66233681
C[NH+](C)[C@H](CNC(=O)NC[C@H]1CCN(C1)c2ccc(cc2)F)c3ccccc3 C66343054
c1cc(cc(c1)F)NC(=O)C2CC[NH+](CC2)CCC(=O)NCC3CCCCC3 C66873466
Cc1ccccc1NC(=O)[C@@H](C)[NH+]2CCC(CC2)NC(=O)CC3CCCCC3 C66886526
CCCC[NH+]1Cc2cccc(c2C1)NC(=O)C(=O)N[C@H](C)c3ccc(cc3)Cl C67491741
CCOC(=O)c1c2c(sc1NC(=O)CN3C(=O)[C@](NC3=O)(C)c4ccc(cc4)Cl)CCC2 C08622718
CCOC(=O)c1c(c(sc1NC(=O)[C@@H]2COc3ccccc3O2)C(=O)Nc4ccccc4)C C01464697
CCOC(=O)c1c(c(sc1NC(=O)[C@H]2COc3ccccc3O2)C(=O)Nc4ccccc4)C C01464696
CCOC(=O)c1c(c(sc1NC(=O)CN2C(=O)[C@@]3(CCCC[C@H]3C)NC2=O)c4ccccc4)C C08940282
Cc1ccc(cc1)NC(=O)CN(C)C(=O)CN2C(=O)[C@](NC2=O)(C)c3ccc(cc3)C(C)(C)C C08946824
C[C@]1(C(=O)N(C(=O)N1)CC(=O)N(C)CC(=O)Nc2ccc(cc2)F)c3ccc(cc3)C(C)(C)C C08947841
CSc1ccc(cc1)c2nnc(o2)NC(=O)c3ccccc3NS(=O)(=O)c4ccc(cc4)F C09293193
CCOC(=O)c1ccc(cc1)NC(=O)C[C@@H]2C(=O)N/C(=N\N=C/3\C[C@H]4CC[C@@]3(C4(C)C)C)/S2 C09973080
CC(C)c1nnc(s1)NC(=O)CSc2nnc(s2)NC(=O)C34CC5CC(C3)CC(C5)C4 C11667668
c1ccc(c(c1)NC(=O)CSc2nnc3n2c4ccccc4n3CC(=O)NC5CCCCC5)F C01325816
Cc1cccn2c1nc(c(c2=O)/C=N/Nc3nc(cc(n3)C)C)Nc4ccc(cc4)SC(F)F C12524507
C[C@H]1CCCC[C@@H]1NC(=O)NC(=O)CSc2nnc(n2C[C@@H]3CCCO3)c4ccc(cc4)F C14124361
c1ccc(cc1)n2cc(cn2)CNc3c(nc4ccccc4n3)NS(=O)(=O)c5ccccc5 C14315031
C[C@H]1C(=O)N(c2ccccc2O1)CCC(=O)Nc3ccc(cc3C(F)(F)F)NC(=O)c4ccco4 C14809767
CC(C)c1ccccc1n2c(nnc2SCC(=O)NC(=O)NC3CCCCC3)c4cccnc4 C15183933
Cc1ccc(c(c1)C)N2C[C@H](CC2=O)C(=O)Nc3cc(c(cc3OC)NC(=O)c4ccccc4)OC C15466038
Cc1cc(cc(c1)OCC(=O)Nc2cccc(c2)C(=O)Nc3c(n(n(c3=O)c4ccccc4)C)C)C C16021180
Cc1ccc(cc1C)NC(=O)NC(=O)CSc2nnc(n2C[C@H]3CCCO3)c4cccs4 C16626977
CC[C@H](C)CNC(=O)CN1CN(C2(C1=O)CCN(CC2)C(=O)Nc3ccc(cc3)C)c4ccccc4 C16647743
c1ccc(cc1)c2nnn(n2)Cc3ccc(cc3)C(=O)NNC(=O)c4ccc(cc4)C(F)(F)F C17632793
CC(C)[C@@H](C(=O)OCC(=O)N1c2ccccc2NC(=O)C1(C)C)NC(=O)c3ccc(cc3)Cl C18354783
CC[C@@]1(C(=O)N(C(=O)N1)NC(=O)CSc2nccn2c3cccc(c3C)C)c4ccccc4 C19356225
c1cc(ccc1/C=N/Nc2[nH]nc(n2)SCc3nnc(o3)c4ccc(cc4)F)Br C20833725
c1ccc(c(c1)C(=O)Nc2cccc(c2)n3cnnn3)SCC(=O)NC45CC6CC(C4)CC(C6)C5 C21352512
Cc1nnc2n1nc(s2)c3ccc(cc3)NC(=S)NC(=O)/C=C/c4ccc(o4)c5ccccc5 C21595305
CC1CCC2(CC1)C(=O)N(C(=O)N2)NC(=O)COC(=O)CSc3cccc4c3c(ccc4)Cl C21734696
C[C@@H](C12CC3CC(C1)CC(C3)C2)NC(=O)CN4C(=O)[C@@](NC4=O)(C)c5ccc(c(c5)OC)OC C21742661
CCCn1cnc2n1c(=O)cc(n2)CSc3ccccc3NC(=O)Nc4cccc(c4C)Cl C21800963
CC(C)Cn1cnc2n1c(=O)cc(n2)CSc3ccccc3NC(=O)Nc4ccc(cc4F)F C21801007
Cc1cc(c(cc1C)S(=O)(=O)[N-]c2cc(c[nH+]c2N3CCC[C@H](C3)C[NH+]4CCCC4)C(=O)[O-])C C21883454
C[C@@H](C(=O)Nc1cccc2c1C(=O)c3ccccc3C2=O)OC(=O)/C(=C/c4ccccc4)/NC(=O)C C21998111
C[C@@H](C(=O)C(=C1Nc2ccccc2N1)C#N)Sc3nnc(n3Cc4ccccc4)c5ccncc5 C24225574
CCOC(=O)C1=C(NC(=O)N[C@H]1c2ccc(cc2)Cl)CSc3nc4ccsc4c(=O)n3C C29906855
Cc1cc(n(n1)c2ccccc2NC(=O)c3ccc(c(c3)S(=O)(=O)NC4CCCC4)OC)C C31600418
COc1ccccc1CN2CCN(CC2)c3cc(c4cc(ccc4[nH+]3)NC(=O)C5CCC5)C(=O)[O-] C33010425
C[C@@H](c1ccccc1)NC(=O)c2cc(ccc2N3CCCCC3)NC(=O)c4cccc(c4)[N+](=O)[O-] C35146110
COc1ccccc1NC(=O)N2C[C@@H](C[C@@H](C2)C(=O)Nc3ccc(c(c3)OC)OC)c4ccccc4 C35915029
CCc1ccccc1NC(=O)CN(C)C(=O)CN2C(=O)C3(CCC(CC3)C(C)(C)C)NC2=O C36727411
CCOC(=O)c1c(csc1NC(=O)CN2C(=O)[C@]3(CCCC[C@@H]3C)NC2=O)c4ccc(cc4)F C02652415
COc1cc(cc(c1OC)OC)[C@H]2c3ccc(cc3OC(=C2C#N)N)OC(=O)c4cccs4 C38660514
COc1cccc(c1OC)NC(=O)NCCc2csc3n2nc(n3)c4cccc(c4)F C38669600
c1ccc(cc1)c2ccc(c(c2)N3CCN[C@H](C3)F)NS(=O)(=O)S(=O)(=O)Oc4ccccc4 C39482091
c1ccc(cc1)[C@H]2[C@@H]([C@@H](O[C@@H]2c3ccccc3)NC(=O)CSc4[nH]nc(n4)c5ccncc5)C#N C39963484
Cc1ccccc1COc2ccc(cc2OC)[C@H]3C(=C(Nc4n3ncn4)C)C(=O)Nc5ccccc5 C40914404
Cc1ccccc1NC(=O)c2c(c(c(s2)N/C=C/3\C(=NN(C3=O)c4ccccc4)C)C(=O)OC)C C44827100
Cc1ccc(c(c1)NC(=O)NCCn2c(=O)ccc(n2)c3c(nc(s3)c4cccs4)C)OC C49469272
Cc1cc(nc(n1)N/C(=N/C(=S)NC2CC2)/N3CCN(CC3)c4c5ccccc5sn4)C C14161419
CCc1ccccc1N(CC(=O)N/N=C\2/c3ccccc3NC2=O)S(=O)(=O)c4ccc(cc4)C C16162397
C[C@@H]1CCCN(C1)S(=O)(=O)c2ccc(cc2)NC(=O)CSc3[nH]nc(n3)c4ccccc4 C59775221
Cc1ccc(cc1)NS(=O)(=O)c2ccc(c(c2)OC)N/C=C\3/C(=NN(C3=O)c4ccc(cc4)C)C C18083288
CC(C)C[C@@H](C(=O)N)NC(=O)[C@@H]1C[C@@H](CN1C(=O)CC(C)(C)C)NC(=O)Nc2cccc(c2)SC C03839084
CCOC(=O)C1=c2n(c(=O)/c(=C/c3ccc(cc3)O)/s2)C(=C([C@H]1c4ccc(cc4)O)C(=O)OCC)N C01820105
C[C@@]12CC[C@H]([C@@]([C@H]1Cc3c(nc(s3)NC(=O)c4ccc(cc4)OC)[C@H]2CC(=O)NCc5cccs5)(C)CO)O C04222147
C[C@@]12CC[C@H]([C@@]([C@H]1Cc3c(nc(s3)NC(=O)C4CCCCC4)[C@H]2CC(=O)NCCOC)(C)CO)O C04222305
CC(C)C[C@H](CO)NC(=O)C[C@@H]1c2c(sc(n2)NC(=O)c3cccc(c3)F)C[C@H]4[C@]1(CC[C@H]([C@@]4(C)CO)O)C C04222490
CC(=O)N[C@H]1CCN(C1)C(=O)C[C@@H]2[C@@H](CC[C@@H]3[C@]2(CC[C@H]([C@@]3(C)CO)OC(=O)Nc4ccc(cc4)Oc5ccccc5)C)O C04236757
C(CC(Br)(Br)Br)c1nc(nc(n1)N(CO)CO)N(CO)CO C01871634
C[C@H]1[C@H]([C@@]([C@@H]([C@@H](O1)c2ccc(c3c2c4c(cc3OC)c5c(cc(cc5OC)C=C)c(=O)o4)O)O)(C)O)O C05497014
Cc1cc(c(c(c1C)S(=O)(=O)N[C@H](C)C(=O)OCC(=O)Nc2c(c3c(s2)CCC3)C(=O)N)C)C C03302136
Cc1cc(nc(n1)C)NS(=O)(=O)c2ccc(cc2)NC(=O)CSc3nnc(n3N)C4CCCCC4 C02865615
c1ccc(cc1)NC(=O)N2CCN([C@@H](C2)C(=O)N[C@@H](CC3CCCCC3)C(=O)N)S(=O)(=O)c4ccccc4 C04277877
CC(C)NC(=O)N1CCN([C@H](C1)C(=O)N[C@@H](CC2CCCCC2)C(=O)N)S(=O)(=O)c3ccccc3 C04277914
CN(C)c1ccc(cc1)/N=C\2/N([C@H]3[C@H]([C@@H](C[C@@H]([C@H]3S2)C(=O)N)O)O)Cc4ccc(cc4)c5ccccn5 C08253780
Cc1ccccc1C(=O)NNC(=O)[C@@H](Cc2ccccc2)NC(=O)c3ccccc3NC(=O)c4ccccc4 C09299705
c1ccc(cc1)CN([C@@H](c2ccc(cc2)F)C(=O)NC[C@@H]3CCCO3)C(=O)c4c(c(ns4)C(=O)N)N C12715992
c1cc(sc1)CN([C@@H](c2ccc(cc2)F)C(=O)NC[C@@H]3CCCO3)C(=O)c4c(c(ns4)C(=O)N)N C12716020
CCOC(=O)C1=C(NC(=O)N[C@@H]1c2ccc(o2)C)CSc3nnc(n3N)COc4ccc(cc4)Cl C12741566
Cc1ccc(c(c1)N2C(=O)c3ccc(cc3C2=O)C(=O)OCC(=O)Nc4cc(cc(c4)C(=O)N)C(=O)N)C C13128908
Cc1ccccc1NS(=O)(=O)c2cc(cc(c2)NCc3ccc(cc3F)F)C(=O)NCCNC(=O)C C14533863
CCOC(=O)c1c(/c(=C\c2ccc(cc2)O)/c3=C(S[C@H](C(=O)n31)c4ccc(cc4)O)C(=O)OCC)N C20167913
CC(C)c1ccc(cc1)[C@H]2C[C@@H](n3c(cc(n3)C(=O)NNC(=S)NC[C@@H]4CCCO4)N2)C(F)(F)F C20613868
Cc1ccccc1NS(=O)(=O)c2ccc(cc2)NC(=O)CCSc3nnc(n3N)c4ccccc4 C20831687
c1cc2ccc3ccc(c4c3c2c(c1)cc4)/C=N/Nc5[nH]nc(n5)SCC(=O)NNC(=O)C(F)(F)F C20837136
c1ccc(cc1)NS(=O)(=O)c2ccc(cc2)NC(=O)CSc3nc([nH]n3)NN=C4CCCCCC4 C20837802
CC[C@@H](C)Sc1nnc(s1)NC(=O)CSc2nnc(n2N)N/N=C/c3cccc4c3cccc4 C20912613
C/C(=N\Nc1nnc(n1N)SCC(=O)Nc2cccc(c2)Br)/c3ccc4ccccc4c3 C21323545
c1ccc(c(c1)/C=N/Nc2nnc(n2N)SCC(=O)Nc3ccccn3)OCc4ccc(cc4)Cl C21327918
Cc1c(ccc2c1oc(=O)c(c2)NC(=O)c3cccc(n3)C(=O)Nc4cc5ccc(c(c5oc4=O)C)O)O C28708408
CCN(c1c(n(c(=O)[nH]c1=O)Cc2ccccc2)N)C(=O)CSc3nnc(n3N)c4cccc(c4)F C32667857
C[C@@H](c1ccccc1)NS(=O)(=O)c2cc(ccc2N3CCC(CC3)C(=O)N)NC(=O)Cc4cccs4 C34919929
CC(C)(C)CC(C)(C)NC(=O)[C@@H](c1c(cc(cc1O)O)O)N(Cc2ccco2)C(=O)c3c(cccc3O)O C36500502
Cc1c(cccc1NC(=O)C2CCC(CC2)C(=O)Nc3cccc(c3C)NC(=O)C4CC4)NC(=O)C5CC5 C36568563
Cc1ccc(o1)CN([C@H](c2cccc(c2)O)C(=O)NC(C)(C)CC(C)(C)C)C(=O)c3c(cccc3O)O C36597435
Cc1ccc(o1)CN([C@@H](c2c(cc(cc2O)O)O)C(=O)NC(C)(C)CC(C)(C)C)C(=O)c3ccc(cc3)F C36602765
CC(C)CN(c1c(n(c(=O)[nH]c1=O)Cc2ccccc2)N)C(=O)CSc3nc(cn3N)c4ccccc4 C12525272
c1cc(ccc1C2=C[C@H](N=N2)[C@H]3NN[C@@H](N3N)SCC(=O)Nc4ccc(cc4F)Br)F C39016701
CCc1ccc(cc1)NC(=O)CSC2=NN[C@H](N2c3ccc(cc3)OCC)Cc4cc(=O)[nH]c(=O)[nH]4 C39362543
c1ccc2c(c1)c(c[nH]2)CCNC(=O)C[C@H]3CS[C@H](N3)NC(=O)[C@@H]4CC(=O)N(C4)c5cccc(c5)F C39707796
CC[C@H](C(=O)Nc1c(c(cs1)c2ccc(cc2)C)C(=O)N)n3c(nnc3SCCc4ccccc4)N C40172745
CC[C@H](C(=O)Nc1c(c(cs1)c2ccc(cc2)C)C(=O)N)n3c(nnc3SCc4ccccc4)N C40173004
CCOC(=O)c1ccc(cc1)NC(=O)[C@@H]2CC(=O)Nc3c2c(=O)[nH]c(n3)Nc4cccc(c4)C(F)(F)F C40400239
c1ccc(cc1)C(c2ccccc2)C(=O)NNc3c(c(ncn3)NNC(=O)c4cccc(c4)Cl)[N+](=O)[O-] C40658580
COc1ccc(cc1)N2CCN(CC2)c3nc(c(c(n3)Nc4c(c5c(s4)CCCC5)C(=O)N)[N+](=O)[O-])N C41026379
CCOC(=O)c1ccc(cc1)N2C(=O)[C@@H]3[C@@H](N[C@@]4([C@@H]3C2=O)c5cc(cc(c5NC4=O)Cl)C)CC(=O)N C20610662
Cc1c(ccc2c1NC(=O)[C@]23[C@H]4[C@@H]([C@H](N3)CCC(=O)N)C(=O)N(C4=O)c5ccc(cc5)OC(=O)C)Cl C20611581
c1cc(ccc1CN2C(=O)[C@@H]3[C@H](N[C@]4([C@@H]3C2=O)c5cc(ccc5NC4=O)F)Cc6ccc(c(c6)O)O)F C16020682
CC1=C[C@@](N(N1)C(=O)CSc2nnc(s2)SCC(=O)N3[C@@](CC(=C)N3)(c4ccccc4)O)(c5ccccc5)O C01655009
CC1=C[C@](N(N1)C(=O)CSc2nnc(s2)SCC(=O)N3[C@@](CC(=C)N3)(c4ccccc4)O)(c5ccccc5)O C01655010
CCc1ccc2c(c1)/C(=N/NC(=O)C3=C(N=C([C@@H]3C)C(=O)N/N=C\4/c5cc(ccc5NC4=O)CC)C)/C(=O)N2 C63129352
Cc1cc(nc(n1)N/C(=N/C(=O)CS[C@H]2NN[C@H](S2)C)/[N-]CCC3=c4cc(ccc4=[NH+]C3)OC)C C63493866
Cc1c(=O)n(c(nn1)SCC(=O)N2[C@@H](C3=C(N2)/C(=C/c4cccs4)/CCC3)c5cccs5)N C02637812
c1cc(ccc1/C=C\2/C(=O)N(C(=S)S2)CCC(=O)Nc3c(c4c(s3)CCCC4)C(=O)N)F C02915749
CC(C)(C)[C@H]1CCc2c(sc(c2C(=O)N3CCC(CC3)C(=O)N)NC(=O)c4ccco4)C1 C08387244
Cc1ccc(cc1)NC(=O)C2=c3n(c(=O)/c(=C/C(=O)OC)/s3)C(=C([C@H]2c4ccc(cc4)F)C#N)N C03769892
c1ccc(cc1)N/C(=C\2/C(=O)NC(=O)N(C2=O)c3ccc(cc3)Br)/NCc4cccc(c4)F C08757678
C[C@@H]1C[C@H](CN(C1)S(=O)(=O)c2ccc(cc2)C(=O)Nc3c4ccccc4oc3C(=O)N)C C09404867
CN(C)c1ccc(cc1)[C@H](CNC(=O)c2ccc3c(c2)NC(=O)CS3)c4c[nH]c5c4cccc5 C09157266
c1cc(sc1S(=O)(=O)N2CCC[C@@H](C2)C(=O)Nc3c(c4c(s3)CCCC4)C(=O)N)Cl C10768353
Cc1c2cc(ccc2oc1C(=O)OCC(=O)Nc3c(c4c(s3)CCCC4)C(=O)N)Br C03352934
CCc1c(cc(s1)C(=O)NNC(=O)c2ccc3c(c2)[nH]c(=S)n(c3=O)c4ccccc4)C C12675647
CC1=C([C@@H](NC(=O)N1)c2ccc(c(c2I)O)OC)C(=O)OC(C)(C)C C13913949
c1ccc(c(c1)C(F)(F)F)NC(=O)CCN2C(=O)/C(=C/c3ccc(cc3O)O)/SC2=S C15037758
c1ccc(cc1)NC(=O)N2CCN(CC2)C(=O)COC(=O)c3cc(ccc3N)Br C16655351
c1ccc(c(c1)NS(=O)(=O)c2ccc(cc2)C(=O)NNC(=O)c3cc4c(s3)CCC4)F C17445976
c1cc(sc1)[C@@H]2CC3=C([C@@H](c4c([nH]c(=O)[nH]c4=O)N3)c5ccc(cc5)OC(F)(F)F)C(=O)C2 C18200283
C[C@]12CC[C@H]3[C@H]([C@]1(CC[C@@H]2C4=CC(=O)OC4)O)CC[C@]5([C@@]3(CC[C@@H](C5)O)/C=N/Cc6ccccc6)O C19702999
c1ccc(c(c1)C(F)(F)F)NC(=O)CSc2c(c(c(c(n2)N)C#N)c3cccs3)C#N C19852362
c1ccc(cc1)CCC(=O)N[C@@]2(c3c(=O)[nH]c(=O)n(c3NC2=O)c4ccccc4)C(F)(F)F C20101620
Cn1c2c(c(n-3c2[C@@H](Nc4c3cccc4)c5cccc(c5O)O)c6ccccc6)c(=O)n(c1=O)C C21658949
CC(C)(C)[C@@H]1CCc2c(cc(s2)C(=O)NNC(=O)CNC(=O)c3ccc(o3)Br)C1 C21969365
c1cc(cc(c1)Br)[C@@H](c2c(n3c(s2)nc(n3)c4ccco4)[O-])[NH+]5CCC(CC5)C(=O)N C22852030
CC(=O)Nc1c([nH+]c(n(c1=O)c2ccccc2)SCC(=O)Nc3cccc4c3cccc4)[O-] C09730525
C/C=C(/C)\C(=O)O[C@H]1[C@@H]([C@@H]([C@@H](O[C@@H]1O[C@@]2(CC[C@@H]([C@@]3([C@@H]2CC(=CC3)C(C)C)C)O)C)C)O)O C35271263
Cc1ccc(cc1)c2c(sc3c2c(=O)[nH]c(n3)CN(C)[C@H](C)c4ccc(cc4)S(=O)(=O)N)C C23259760
C[C@]12CC[C@H]3[C@H]([C@@]1(CC[C@H]2C4=CC(=O)OC4)O)CC[C@@]5([C@@]3(CC[C@@H](C5)O)/C=N/CCc6ccc(cc6)F)O C35946845
C[C@@]12CC[C@H]3[C@@H]([C@@]1(CC[C@H]2C4=CC(=O)OC4)O)CC[C@@]5([C@@]3(CC[C@@H](C5)O)/C=N/CCc6ccc(cc6)F)O C36602829
CCOc1cc2c3c(c1)[C@]4(C(=C(N5c6ccccc6NC5=C4C#N)N)C#N)C(=O)N3C(C[C@@H]2C)(C)C C01461517
c1cc(ccc1c2cc(n(n2)c3ccc(cc3)C(=O)N4CCc5c(c6cc(ccc6[nH]5)F)C4)N)Cl C38736658
C[C@H]1C[C@]2(CC(C1)(C)C)C(=O)N(C(=O)N2)CC(=O)NCC(=O)Nc3ccc(c(c3F)F)F C15613955
c1ccc(cc1)N(c2ccccc2O)C(=O)[C@@H]3CC(=C4[NH+]3Cc5ccccc5N4)S(=O)(=O)c6ccccc6 C39545127
CCc1ccc(cc1)C(=O)N2C[C@@H](C3(C2)CC[NH2+]CC3)C(=O)NCC4CCC(CC4)C(=O)[O-] C39662698
c1cc(ccc1c2ccc(o2)[C@H]3c4c([nH]c(=O)[nH]c4=O)NC5=C3C(=O)CCC5)Br C39795002
c1cc(c(cc1C(F)(F)F)c2ccc(o2)[C@H]3c4c([nH]c(=O)[nH]c4=O)NC5=C3C(=O)CCC5)Cl C39795032
Cc1c(sc(c1C(=O)N)NC(=O)CSc2nnc(n2C)c3csc4c3CCCCC4)C C39966345
Cc1ccccc1N2C(=O)[C@H]3[C@H]([NH2+][C@@]([C@@H]3C2=O)(c4ccccc4)C(=O)[O-])c5cccc(c5O)OC C43221515
C[C@@]12CC/C(=N/OCC(=O)N[C@@H]3CCCCNC3=O)/C=C1CC[C@@H]4[C@H]2CC[C@@]5([C@@H]4CC[C@]5(C#C)O)C C43736912
C[C@H]1CCc2c(c3cccc(c3[nH]2)C(=O)NNC(=O)c4ccc(cc4)S(=O)(=O)N5CCCC5)C1 C46670519
Cc1ccc(cc1NC(=O)C[C@H]2C(=O)Nc3cc(ccc3S2)C(F)(F)F)NC(=O)C4CC4 C46793137
CC[C@H](C)N1C(=O)[C@@H]2[C@H](N[C@@]3([C@@H]2C1=O)c4cccc(c4NC3=O)C)Cc5c[nH]c6c5cccc6 C35365908
Cc1ccc2c(c1)[C@@]3([C@H]4[C@@H]([C@H](N3)Cc5c[nH]c6c5cccc6)C(=O)N(C4=O)C(C)(C)C)C(=O)N2 C16025059
CC\1=NN(C(=O)/C1=N\Nc2c(cc(cc2Br)Br)Br)C(=S)N C12275865
c1cc(ccc1C(c2ccc(cc2)F)N3CCN(CC3)CC(=O)Nc4ccc5c(c4)[nH]c(=O)[nH]5)F C22786823
Cc1c(c(=O)n([nH]1)c2nc(cs2)c3ccc(cc3)Br)[C@@H](c4ccccc4)[C@@H](C#N)C(=O)N C59461825
Cc1c(c(=O)n([nH]1)c2nc(cs2)c3ccccc3)[C@@H](c4ccc(cc4)Br)[C@@H](C#N)C(=O)N C59461855
Cc1ccc(cc1Cl)n2c(=O)c(c([nH]c2=O)[O-])[C@@H]3[C@H]4C(=c5cc(ccc5=[NH+]4)OC)CCN3 C63375002
c1ccc2=[NH+][C@@H]3[C@@H](NCCC3=c2c1)c4c([nH]c(=O)n(c4=O)c5ccc(cc5)Br)[O-] C63351463
C[C@H]1C(=C2C(=NC(=NC2=O)[C@@H](C)S[C@@H]3NN=C(N3N)c4ccc(cc4Cl)Cl)S1)C C38654211
c1cc(ccc1NC(=O)[C@H]2Nc3cc(ccc3S(=O)(=O)N2)C(F)(F)F)OC(F)(F)F C64959974
c1ccc2c(c1)[C@@]3([C@H]4[C@@H]([C@@H](N3)Cc5ccc(cc5)O)C(=O)N(C4=O)c6ccc(cc6)Cl)C(=O)N2 C16011953
CC[NH+]1CCc2c3ccccc3[nH]c2[C@@H]1c4c([nH]c(=O)n(c4=O)c5cccc(c5)C(F)(F)F)[O-] C20567651
c1ccc(cc1)NC(=O)N2CCN([C@@H](C2)C(=O)N[C@@H](CC3CCCCC3)C(=O)N)C(=O)C4CCCCC4 C04277855
c1ccc2c(c1)c(c[nH]2)C[C@H](C(=O)N)NC(=O)[C@@H]3CN(CCN3C(=O)NC4CCCCC4)C(=O)c5cccnc5 C04277958
c1ccc2c(c1)c(c[nH]2)C[C@H](C(=O)N)NC(=O)[C@H]3CN(CCN3C(=O)c4cccs4)C(=O)c5cccc(c5)F C04277974
Cc1c(sc(c1C(=O)N)NC(=O)C(C(C(=O)Nc2c(c(c(s2)C)C)C(=O)N)(F)F)(F)F)C C02098446
CCOC(=O)C1=C(N(C2=C([C@H]1c3ccc(cc3)F)C(=O)CC(C2)(C)C)c4ccc(cc4)S(=O)(=O)N)N C01065093
c1ccc2c(c1)c(c[nH]2)C[C@H](C(=O)NC3CCCCCC3)NS(=O)(=O)c4ccc5c(c4)CCC(=O)N5 C02929150
COC(=O)C1=C(N(C2=C([C@H]1c3cccc(c3)[N+](=O)[O-])C(=O)CCC2)c4ccc(cc4)S(=O)(=O)N)N C03664565
C[C@]12CC/C(=N/OCC(=O)NCc3ccncc3)/C=C1CC[C@H]4[C@H]2[C@@H](C[C@]5([C@@H]4CC[C@@]5(C(=O)CO)O)C)O C08917984
c1cc(c(c(c1NC(=O)Cn2c(nnc2SCC(=O)Nc3ccc(c(c3F)F)F)N)F)F)F C09154270
Cc1ccc(c(c1)C)NC(=O)c2c(nc3c(c2c4ccco4)c(c(s3)C(=O)NCc5ccco5)N)C C09937241
c1c(cc(cc1C(=O)N)NC(=O)COC(=O)c2cc(c(s2)Br)Br)C(=O)N C13146139
C[C@H]1CCc2c(sc(c2C(=O)N)NC(=O)CSc3[nH]c(=O)c4c5c(sc4n3)CCCC5)C1 C13147954
C[C@@]1(CC(=O)[C@@H]([C@H]([C@H]1C(=O)Nc2ccccc2OC)c3ccc(cc3)O)C(=O)Nc4ccccc4OC)O C15081122
c1ccc(cc1)Cn2c(=O)c3c([nH]c2=O)OC(=C([C@@]34c5cc(ccc5NC4=O)Br)C#N)N C02402703
c1ccc2c(c1)C(=O)c3ccc4c(c3C2=O)nc([nH]4)/C(=C\C=C\c5ccco5)/NC(=O)c6ccc(cc6)N C08652853
Cc1ccc(cc1)/N=N/c2c(c(c(=S)n(c2c3ccccc3)[C@H]4[C@H]([C@@H]([C@@H]([C@@H](O4)CO)O)O)O)C#N)C C17252531
CCOC(=O)c1c(/c(=C\c2ccc(cc2)O)/c3=C(S[C@H](C(=O)n31)c4ccc(cc4)O)C(=O)OC)N C20167908
c1ccc2c(c1)cc(c(=O)o2)c3csc(n3)/C(=C\Nc4ccc(cc4)S(=O)(=O)N=C(N)N)/C#N C02371931
c1ccc(cc1)C(=O)Nc2nc(cs2)CC(=O)NN3C(=O)[C@@H](NC3=O)Cc4c[nH]c5c4cccc5 C21521660
CCc1ccc(cc1)N2C(=O)[C@H]3[C@H]([NH2+][C@@]([C@@H]3C2=O)(Cc4ccc(cc4)O)C(=O)[O-])c5cccc(c5O)OC C33613433
Cc1ccccc1C(=O)N/N=C/[C@]23CC[C@H](C[C@@]2(CC[C@@H]4[C@@H]3CC[C@@]5([C@@]4(CC[C@@H]5C6=CC(=O)OC6)O)C)O)O C36185415
CC1(C2=CC[C@H]3[C@]4(C[C@H]([C@@H]([C@]4(CC(=O)[C@@]3([C@@H]2C=C(C1=O)O)C)C)[C@@](C)(C(=O)/C=C/C(C)(C)O)O)O)C)C C36532566
C[C@]1(CC(=O)[C@@H]([C@@H]([C@@H]1C(=O)Nc2ccccc2OC)c3ccc(cc3)O)C(=O)Nc4ccccc4OC)O C36556601
c1cc(ccc1[C@@H]2C=C(C(=O)N2c3ccc(cc3)S(=O)(=O)N)Nc4ccc(cc4)S(=O)(=O)N)F C02214882
c1cc(ccc1[C@H]2C=C(C(=O)N2c3ccc(cc3)S(=O)(=O)N)Nc4ccc(cc4)S(=O)(=O)N)F C02214881
c1ccc2c(c1)N(c3ccccc3S2)C(=O)CS[C@H]4NN[C@@H](N4N)[C@@H]5C=C(N=N5)c6ccc(cc6)F C38556328
c1ccc(cc1)C2=C[C@H](N=N2)[C@@H]3NN[C@@H](N3N)SCC(=O)N4c5ccccc5Sc6c4cccc6 C38748341
Cc1ccc2c(c1)sc(n2)c3ccc(cc3)NC(=O)CSC4=NN[C@H](N4N)[C@@H]5C6=C(CCC6)N=N5 C38752269
Cc1ccc2c(c1)sc(n2)c3ccc(cc3)NC(=O)CSC4=NN[C@H](N4N)[C@H]5C6=C(CCC6)N=N5 C38752277
c1cc(cc(c1)NC(=O)CS[C@@H]2NN[C@H](N2N)[C@@H]3C=C(N=N3)c4ccc(cc4)Cl)C(F)(F)F C38989409
c1ccc(cc1)c2ccccc2NC(=O)CS[C@@H]3NN[C@H](N3N)[C@@H]4C=C(N=N4)c5ccc(cc5)F C39001061
c1c(cc(cc1C(F)(F)F)NC(=O)CSC2=NN[C@H](N2N)[C@H]3C4=C(CCC4)N=N3)C(F)(F)F C39012175
c1ccc(cc1)CC2CCN(CC2)C(=O)N[C@H]3[C@H](NNS3)C(=O)NCCc4c[nH]c5c4cccc5 C39326481
c1cc(cc(c1)Cl)NC(=O)CSC2=NN[C@@H](N2c3ccc(cc3)F)Cc4cc(=O)[nH]c(=O)[nH]4 C39362776
Cc1ccc(c(c1)NC(=O)CSC2=NN[C@@H](N2c3ccc(cc3)Cl)Cc4cc(=O)[nH]c(=O)[nH]4)C C39363058
Cc1cc(cc(c1)NC(=O)CSC2=NN[C@@H](N2c3ccc(cc3)Cl)Cc4cc(=O)[nH]c(=O)[nH]4)C C39363066
c1ccc(c(c1)NC(=O)CSC2=NN[C@H](N2c3ccc(cc3)Cl)Cc4cc(=O)[nH]c(=O)[nH]4)F C39363072
c1cc(cc(c1)F)NC(=O)CSC2=NN[C@@H](N2c3ccc(cc3)Cl)Cc4cc(=O)[nH]c(=O)[nH]4 C39363074
c1cc(ccc1NC(=O)CSC2=NN[C@H](N2c3ccc(cc3)Cl)Cc4cc(=O)[nH]c(=O)[nH]4)F C39363080
CCc1ccc(cc1)C2=C[C@@H](N=N2)[C@@H]3NN[C@@H](N3N)SCC(=O)Nc4ccc(cc4)Br C39591001
c1cc(ccc1N2[C@@H](NN[C@@H]2SCc3[nH]c(=O)c4ccc(cc4n3)C(=O)[O-])C[NH+]5CCCCC5)F C39722789
c1ccc(cc1)Oc2ccc(cc2)NC(=O)[C@H]3CC(=O)Nc4c3c(=O)[nH]c(n4)Nc5ccc(cc5)Cl C40399282
c1ccc(cc1)Sc2ccccc2NC(=O)[C@@H]3CC(=O)Nc4c3c(=O)[nH]c(n4)Nc5cccc(c5)Cl C40399371
c1cc(cc(c1)Nc2[nH]c(=O)c3c(n2)NC(=O)C[C@@H]3C(=O)Nc4cccc(c4Cl)Cl)C(F)(F)F C40400274
Cc1ccc(c(c1)Cl)NC(=O)[C@@H]2CC(=O)Nc3c2c(=O)[nH]c(n3)Nc4cccc(c4)C(F)(F)F C40400335
C/C(=N\NC(=O)N)/[C@]12[C@@H](C[C@@H]3[C@@]1(CC[C@@H]4[C@@H]3CCC5=C/C(=N\NC(=O)N)/CC[C@]45C)C)OC(O2)(C)C C43760900
Cc1c(ccc(c1C)/N=C(\N)/c2ncccc2)c3oc(cc3)c4c(c(c(cc4)/N=C(\N)/c5ncccc5)C)C C26173300
CCOC(=O)c1ccc(cc1)N2C(=O)[C@@H]3[C@H](N[C@@]4([C@@H]3C2=O)c5ccc(c(c5NC4=O)C)C)CC(=O)N C35363854
C[C@]12CC[C@@H]3[C@H]([C@]1(CC[C@@H]2c4ccc(=O)oc4)O)CCC5=C[C@H](CC[C@]35C)O[C@@H]6[C@@H]([C@@H]([C@@H]([C@@H](O6)O)O)O)O C61389337
c1c(cc(cc1C(F)(F)F)NC(=O)CSc2nnc(n2N)c3c4c([nH]n3)CCC4)C(F)(F)F C09187628
CC(C)NC(=O)N1CCN([C@H](C1)C(=O)N[C@@H](CC2CCCCC2)C(=O)N)C(=O)c3cccs3 C04277901
CC1(CC2=C([C@H](C(=C(N2c3ccc(cc3)S(=O)(=O)N)N)C#N)c4cccs4)C(=O)C1)C C02226130
CS(=O)(=O)N1CCN(C[C@H]1C(=O)N[C@@H](CC2CCCCC2)C(=O)N)C(=O)Nc3ccccc3 C04277873
c1c(cc(c(c1Br)O)Br)/C=N/NC(=O)CCc2c(=O)[nH]c(=O)[nH]n2 C00943099
Cc1ccccc1Nc2nc(nc(n2)N)CN3C(=O)C(NC3=O)(c4ccccc4)c5ccccc5 C08745933
c1c(cc(c(c1Cl)S(=O)(=O)NCC(=O)OCC(=O)NC(=O)N)Cl)Br C11307041
C[C@H](C(=O)NCC(=O)Nc1ccc(c(c1F)F)F)Sc2nnc(n2N)c3cccs3 C11592336
Cc1nnc(s1)NC(=O)NC[C@@]2(C[C@H](CC(C2)(C)C)NC(=O)Nc3nnc(s3)C)C C09684677
Cc1cc(nc2c1c(c(s2)C(=O)OCC(=O)NN3C(=O)C4(CCC(CC4)C)NC3=O)N)C C14151925
Cc1ccccc1NC(=O)[C@H]2[C@H]([C@H]([C@@](CC2=O)(C)O)C(=O)Nc3ccccc3C)c4ccc(cc4)O C15081116
c1ccc2c(c1)[C@](C(=O)N2)(CC(=O)c3ccc(cc3)C(=O)C[C@@]4(c5ccccc5NC4=O)O)O C16524431
Cc1c(c(=S)n(c(c1/N=N/c2ccc(cc2)OC)C)[C@H]3[C@H]([C@@H]([C@@H]([C@@H](O3)CO)O)O)O)C#N C17252506
c1ccc2c(c1)CCC[C@@H]2NC(=O)CCNS(=O)(=O)c3cc(cnc3N)Br C20487568
Cc1csc(n1)NC(=O)CSc2nnc(n2N)N/N=C/c3ccc(cc3)Br C21316042
c1ccc2c(c1)CCC[C@@H]2NC(=O)c3ccccc3NS(=O)(=O)c4ccc5c(c4)[nH]c(=O)[nH]5 C22618386
Cc1c(c(n2c(n1)nc(n2)N)C)CCC(=O)N3CCN(CC3)[C@@H](c4ccc(cc4)Cl)C(=O)N C14200160
c1cc(oc1)C(=O)Nc2ccc(s2)C(=O)Nc3ccc(cc3)NC(=O)NC[C@H]4CCCO4 C27981351
C[C@H](C(=O)Nc1c(ccs1)C(=O)N)Sc2nnc(s2)Nc3cccc(c3)Br C31693301
CCCCN1C(=O)[C@H]2[C@@H]([NH2+][C@@]([C@@H]2C1=O)(Cc3ccc(cc3)O)C(=O)[O-])c4cc(c(c(c4)C)O)C C33771986
c1ccc2c(c1)nc(o2)c3c(c4ccc(cc4oc3=O)O[C@@H]5[C@H]([C@@H]([C@@H]([C@@H](O5)CO)O)O)O)C#N C35395277
CC1=C([C@@H](NO1)c2ccccc2)C(=O)NC(=S)NNC(=O)[C@H]3C=C(N=N3)c4ccc(cc4)F C38626806
Cc1ccc2c(c1)[C@]3([C@@H]4C(=NC(=NC4=O)SCc5cccc(c5)F)[N-]C(=C3C#N)[NH3+])C(=O)N2 C39217863
Cc1cccc(c1C)NC(=O)CSC2=NN[C@H](N2c3ccccc3)Cc4cc(=O)[nH]c(=O)[nH]4 C39361526
c1ccc(cc1)N2[C@H](NN=C2SCC(=O)Nc3cccc(c3)Cl)Cc4cc(=O)[nH]c(=O)[nH]4 C39361540
c1ccc(cc1)N2[C@@H](NN=C2SCC(=O)Nc3ccc(cc3)Cl)Cc4cc(=O)[nH]c(=O)[nH]4 C39361541
Cc1cccc(c1)N2[C@H](NN=C2SCC(=O)Nc3ccccc3C)Cc4cc(=O)[nH]c(=O)[nH]4 C39361696
Cc1cccc(c1)N2[C@H](NN=C2SCC(=O)Nc3cccc(c3)Cl)Cc4cc(=O)[nH]c(=O)[nH]4 C39361716
Cc1ccc(c(c1)N2[C@H](NN=C2SCC(=O)Nc3ccccc3)Cc4cc(=O)[nH]c(=O)[nH]4)C C39361846
Cc1cc(cc(c1)NC(=O)CSC2=NN[C@@H](N2c3ccc(cc3)F)Cc4cc(=O)[nH]c(=O)[nH]4)C C39362759
Cc1cc(no1)NC(=O)CSC2=NN[C@@H](N2c3ccc(cc3)Cl)Cc4cc(=O)[nH]c(=O)[nH]4 C39363137
c1cc(ccc1N2C[C@H](CC2=O)C(=O)NCC(=O)Nc3ccc4c(c3)[nH]c(=O)[nH]4)Br C39559095
c1ccc(cc1)N2CC(=C(N2)c3cccs3)[C@H]4c5c([nH]c(=O)[nH]c5=O)NC6=C4C(=O)CCC6 C39957530
c1ccc(c(c1)NC(=O)[C@H]2CC(=O)Nc3c2c(=O)[nH]c(n3)Nc4ccc(cc4)Cl)[N+](=O)[O-] C40399300
Cc1ccc(c(c1)C)NC(=O)[C@H]2CC(=O)Nc3c2c(=O)[nH]c(n3)Nc4ccc(cc4Cl)Cl C40399524
c1ccc(cc1)C(=O)NNc2c(c(ncn2)NNC(=O)c3ccccc3Br)[N+](=O)[O-] C40657250
Cc1ccccc1NC(=O)[C@@H]2[C@@H]([C@@H]([C@@](CC2=O)(C)O)C(=O)Nc3ccccc3C)c4cccc(c4)O C41006396
C[C@@H](C(=O)Nc1cccc(c1)S(=O)(=O)N)OC(=O)c2c3c(sc2NC(=O)C)CCCC3 C45481012
c1ccc(cc1)C[C@@H](c2[nH]c3ccccc3n2)NC(=O)C4=NN([C@@H](C4)C(=O)N)c5ccccc5 C46567263
c1cc(cc(c1)F)[C@@H]2CCC(=C(C2)C(=O)[O-])NC(=O)[C@@H](Cc3nc(no3)c4ccc(cn4)F)[NH3+] C49111654
CC[C@H](C)N1C(=O)[C@@H]2[C@H](N[C@]3([C@@H]2C1=O)c4cc(ccc4NC3=O)Cl)Cc5ccc(c(c5)O)O C16022224
c1cc(oc1)[C@H]2C[C@H](n3c(cc(n3)C(=O)Nc4c(c5c(s4)CCC5)C(=O)N)N2)C(F)(F)F C00919716
CC(C)c1ccc(cc1)[C@@]2(C(=O)N(C(=O)N2)CC(=O)Nc3c(c4c(s3)CCCC4)C(=O)N)C C31749176
c1cc(ccc1[C@H]2Nc3cc(c(cc3S(=O)(=O)N2)S(=O)(=O)N)Cl)OC(F)(F)F C59590114
c1ccc(cc1)c2nc(nn2c3ccccc3)C(=O)NNC(=O)CNC(=O)NC4CCCCC4 C59829599
c1cc(c2c(c1)N(CCC2)C(=O)C[C@@H](c3cccs3)NC(=O)N)NC(=O)c4ccc(cc4)F C59921706
Cc1ccc(cc1)NC(=O)NC[C@H]2CCCN(C2)C(=O)[C@H](Cc3c[nH]c4c3cccc4)NC(=O)C C60369330
CC(=O)N[C@@H](Cc1c[nH]c2c1cccc2)C(=O)N3CCC[C@H](C3)CNC(=O)Nc4cccc(c4)F C60369483
CCC[C@@H](CNC(=O)c1ccc2c(c1)NC(=O)CN2C)NC(=O)c3ccc4c(c3)NC(=O)CN4C C60378632
c1ccc(cc1)CCN2C(=O)[C@@H]3[C@@H](N[C@@]4([C@@H]3C2=O)c5cccc(c5NC4=O)Cl)CC(=O)N C15968246
CC(C)C[C@@H](C(=O)Nc1nc(cs1)c2cc([nH]c2)C(=O)N)N3C(=O)[C@@H]4CC=CC[C@@H]4C3=O C39554916
CSc1cccc(c1)NC(=O)N[C@H]2CCN3[C@@H](C2)C(=O)N[C@@H](C3=O)Cc4c[nH]c5c4cccc5 C03841159
c1cc2c(cc1C(=O)c3c(c4c(=O)[nH]c(=O)n(c4s3)c5ccc(cc5Cl)Cl)N)NC(=O)CO2 C02659303
CC1(Cc2c(c(c(c(=S)n2[C@@H]3[C@H]([C@@H]([C@@H]([C@@H](O3)CO)O)O)O)C#N)c4ccc(cc4)Cl)C(=O)C1)C C05536861
CC1(CC2=C([C@H](C(=C(N2c3ccc(cc3)S(=O)(=O)N)N)C#N)c4ccc(cc4)Cl)C(=O)C1)C C02229120
c1ccc2c(c1)NC(=O)[C@@H](S2)CC(=O)Nc3ccccc3NC(=O)C[C@H]4C(=O)Nc5ccccc5S4 C06142205
c1ccc(c(c1)[C@@H]2Nc3cc(c(cc3S(=O)(=O)N2)S(=O)(=O)N)C(F)(F)F)Br C03225241
CCOC(=O)[C@@]1([C@H]2C=CC(=CN2[C@@H]([C@@H]1c3cccc(c3)I)C(=O)N)C(=O)N)C#N C08442320
COC(=O)C1=c2n(c(=O)/c(=C\c3ccc(cc3)O)/s2)C(=C([C@@H]1c4ccc(cc4)O)C(=O)OC)N C04469751
c1cc(ccc1N2C3=C([C@@H](C(=C2N)C#N)c4ccc(s4)Br)C(=O)CCC3)S(=O)(=O)N C03669889
c1c(cc(cc1NC(=O)C2CCCCC2)NC(=O)C3CCCCC3)C(=O)Nc4c[nH]c(=O)[nH]c4=O C08908960
CC1(CC2=C([C@H](C(=C(N2c3ccc(cc3)S(=O)(=O)N)N)C#N)c4ccc(cc4)[N+](=O)[O-])C(=O)C1)C C02213107
Cc1ccc2c(c1)sc(n2)NC(=O)CSc3[nH]c(=O)c(c(n3)N)NC(=O)c4ccc(cc4)F C09518067
C[C@@]1([C@@]([C@@]([C@]([C@](O1)(C)Oc2c[nH]c3c2c(c(cc3)Br)Cl)(C)O)(C)O)(C)O)CO C09970382
Cc1ccccc1NC(=O)CSc2[nH]c(=O)c(c(n2)N)NC(=O)c3ccc(o3)Br C12033636
CCN1c2ccccc2[C@@]3(C1=O)c4c(=O)[nH]c(nc4NC(=C3C#N)N)SCc5ccccc5F C12412027
COc1ccc(cc1)[C@@H]2C(=C(N(C3=C2C(=O)CCC3)Nc4cc(=O)[nH]nc4c5ccccc5)N)C#N C12420516
c1ccc(cc1)CNC(=O)[C@@H]2C[C@H]([C@@H]([C@H]3[C@@H]2N(C(=S)N3)c4ccc(cc4)OC(F)(F)F)O)O C08636477
c1ccc2c(c1)c(c[nH]2)C[C@]3([C@H]4[C@@H]([C@@H]([NH2+]3)c5ccccc5O)C(=O)N(C4=O)c6ccc(cc6)F)C(=O)[O-] C09447654
CC1(CC2=C([C@@H](C(=C(N2c3ccc(cc3)Cl)N)C#N)c4ccc(cc4)S(=O)(=O)N)C(=O)C1)C C20568335
Cc1cccc2c1nc(s2)NC(=O)c3ccccc3NS(=O)(=O)c4ccc5c(c4)[nH]c(=O)[nH]5 C28715060
Cc1ccccc1N2C(=O)[C@H]3[C@H]([NH2+][C@@]([C@@H]3C2=O)(Cc4ccc(cc4)O)C(=O)[O-])c5cc(c(c(c5)C)O)C C33596999
c1ccc(cc1)C[C@H](C(=O)N[C@@H]2CCCCNC2=O)NC(=O)Nc3ccc(cc3)Br C35686636
CC1CCC2(CC1)C(=O)N(C(=O)N2)NC(=O)CSc3nc(c4c5c(sc4n3)CCCC5)N C36818918
c1cc(ccc1C2=C[C@@H](N=N2)[C@@H]3NN[C@@H](N3N)SCC(=O)Nc4ccc(c(c4)Cl)F)Cl C39007652
CCn1c(=O)c(c(n(c1=O)c2cccc3c2cccc3)N)NC(=O)COc4cc(c(c(c4C)C)N)C C39125173
c1ccc(cc1)N2CCN(CC2)C(=O)N[C@H]3[C@H](NNS3)C(=O)NCCc4c[nH]c5c4cccc5 C39326494
Cc1ccc2c(c1)c(c[nH]2)CCNC(=O)C3=NNS[C@@H]3NC(=O)N4CCCC[C@H]4c5cccnc5 C39337595
CC1CCC2(CC1)C(=O)N(C(=O)N2)NC(=O)COC(=O)c3c(c(c(c(n3)Cl)Cl)N)Cl C39561129
c1cc(cc(c1)[N+](=O)[O-])NC(=O)[C@H]2CC(=O)Nc3c2c(=O)[nH]c(n3)Nc4ccc(cc4Cl)Cl C40399560
c1cc(cc(c1)Nc2[nH]c(=O)c3c(n2)NC(=O)C[C@@H]3C(=O)Nc4ccc(cc4)[N+](=O)[O-])C(F)(F)F C40400290
c1ccc(cc1)n2c3c(cn2)c(nc(n3)N4CCC(CC4)C(=O)N)Nc5c(c6c(s5)CCC6)C(=O)N C41026290
CC(C)NC(=O)C[C@@H]1c2c(sc(n2)NC(=O)C3CCCCC3)C[C@H]4[C@@]1(CC[C@H]([C@@]4(C)CO)O)C C43553418
C/C(=N\NC(=O)N)/[C@]12[C@@H](C[C@H]3[C@@]1(CC[C@@H]4[C@@H]3CCC5=C/C(=N\NC(=O)N)/CC[C@]45C)C)OC(O2)(C)C C43760901
C[C@@H]1CCCCN1S(=O)(=O)c2ccc(cc2)C(=O)Nc3c(c4c(s3)CCC4)C(=O)NC(=O)N C44452639
c1ccc2c(c1)CCN(C2)C(=O)[C@H]3CC=CC[C@H]3C(=O)N[C@@H](Cc4c[nH]c5c4cccc5)C(=O)N C44940610
c1ccc2c(c1)NC(=O)[C@H](S2)CC(=O)Nc3ccccc3NC(=O)C[C@@H]4C(=O)Nc5ccccc5S4 C01744422
c1ccc(c(c1)CN2C(=O)[C@@H]3[C@@H](N[C@@]4([C@@H]3C2=O)c5cc(ccc5NC4=O)Cl)CC(=O)N)Cl C16011871
c1cc(oc1)[C@H]2C[C@H](n3c(c(cn3)C(=O)Nc4c(c5c(s4)CCCC5)C(=O)N)N2)C(F)(F)F C09130322
c1cc2c(cc1O)c(c[nH]2)C[C@H]3[C@H]4[C@H](C(=O)N(C4=O)C5CCCC5)[C@]6(N3)c7cc(ccc7NC6=O)F C13593515
c1cc(oc1)[C@H]2C[C@H](n3c(cc(n3)C(=O)Nc4c(c5c(s4)CCCC5)C(=O)N)N2)C(F)(F)F C00919722
c1cc(ccc1NC(=O)[C@@H]2CC(=O)Nc3c2c(=O)[nH]c(n3)Nc4ccc(cc4)F)OC(F)(F)F C54202220
c1cc(ccc1NC(=O)[C@@H]2CC(=O)Nc3c2c(=O)[nH]c(n3)Nc4ccc(cc4)Cl)OC(F)(F)F C54202256
c1cc(cc(c1)NC(=O)[C@H]2CC(=O)Nc3c2c(=O)[nH]c(n3)Nc4ccc(cc4)Cl)C(F)(F)F C54202265
c1ccc(cc1)c2c(cn(n2)CC(=O)N)[C@H]3c4c(n[nH]c4OC(=C3C#N)N)c5ccc6ccccc6c5 C01113147
C[C@]1(C(=O)N(C(=O)N1)CC(=O)Nc2c(c3c(s2)CCCC3)C(=O)N)c4cccc(c4)[N+](=O)[O-] C31658847
c1cc(ccc1C(=O)NNC(=O)CSc2nc(=O)cc(n2c3ccc(cc3)Cl)N)Br C59060655
c1ccc2c(c1)c(c[nH]2)C[C@]3([C@@H]4[C@@H]([C@H]([NH2+]3)c5ccccc5O)C(=O)N(C4=O)c6ccc(cc6)F)C(=O)[O-] C13554555
c1c(cc(c(c1Br)NC(=O)CSc2nc(cc(n2)N)N)Br)[N+](=O)[O-] C31818373
C[C@H]1C2=C([C@H](O[C@@H]2C)NC(=O)CS[C@@H]3NN(C(=S)S3)c4ccc(cc4)F)C(=O)NN1 C39790095
C[C@H]1C2=C([C@H](O[C@@H]2C)NC(=O)CS[C@@H]3NN=C(N3c4ccc(cc4)Cl)c5ccccc5)C(=O)NN1 C39943959
c1ccc(cc1)c2cc(=O)c3c(o2)cc(c(c3O)O)O[C@H]4[C@@H]([C@H]([C@@H]([C@H](O4)C(=O)[O-])O)O)O C03943903
CC/C=C(/c1csc(n1)N)\C(=O)N[C@H]2[C@@H]3N(C2=O)C(=C(CS3)COC(=O)N)C(=O)[O-] C04215231
CC(C)NC(=O)N1CCN(C[C@H]1C(=O)N[C@@H](CC2CCCCC2)C(=O)N)C(=O)Nc3ccccc3 C04277881
c1ccc(cc1)c2cc(=O)c3c(o2)cc(c(c3O)O)O[C@H]4[C@@H]([C@@H]([C@@H]([C@H](O4)C(=O)[O-])O)O)O C04349042
CCOC(=O)[C@@H]1CC[C@]2([C@@]1(C[C@@H]([C@@H]3[C@@H]2CC[C@@]4([C@@]3([C@@H](CC(=O)C4)O)CO)O)O)C)O C05247515
c1cc(sc1)c2nnc(n2N)SCC(=O)Nc3c(c4c(s3)CCCC4)C(=O)N C10864507
Cc1ccc(cc1)c2nnc(n2N)SCC(=O)Nc3c(c4c(s3)CCCC4)C(=O)N C11308541
c1cc(c(cc1C(=O)Nc2c(nc([nH]c2=O)SCC(=O)Nc3nccs3)N)F)F C12033490
Cn1c(=O)c(c(nc1OC)N[C@H]2[C@@H]([C@H]([C@@H]([C@H](O2)CO)O)O)O)I C16952383
c1ccc2c(c1)c(c[nH]2)C[C@H](C(=O)N)NC(=O)[C@H]3CNCCN3C(=O)c4cccs4 C20504977
Cc1ccc(cc1)NC(=O)CSc2nnc(n2N)N/N=C/c3cccc(c3O)CC=C C20527507
CC(C)[NH2+]C[C@H](COc1cccc2c1cccc2)O[C@@H]3[C@H]([C@@H]([C@H]([C@@H](O3)C(=O)[O-])O)O)O C21981337
Cc1ccc(cc1)SCC(=O)NNC(=O)C[C@@H](c2cccc(c2)Br)NC(=O)N C25395490
c1cc(cnc1)[C@H](CC(=O)[O-])NC(=O)[C@@H]2CC(=O)N(C2)c3cc(ccc3Cl)N=C(N)N C26733686
c1cc(ccc1N2C3=C([C@@H](C(=C2N)C#N)c4ccc5c(c4)cc[nH]5)C(=O)CCC3)S(=O)(=O)N C31820827
c1cc(ccc1/C=C\2/[C@@H]([C@@H](OC2=O)c3ccc(cc3)O[C@@H]4[C@@H]([C@@H]([C@@H]([C@@H](O4)CO)O)O)O)C(=O)[O-])O C35458004
CC1=CC(=O)C[C@@]([C@]1(/C=C/C(=C/C(=O)[O-])/C)O)(C)CO[C@H]2[C@@H]([C@H]([C@@H]([C@H](O2)CO)O)O)O C35465978
C[C@H]1C[NH2+][C@@H](CN1)C(=O)NCCc2ccc(cc2)S(=O)(=O)/N=C(/NC3CCCCC3)\[O-] C21983753
c1c(cc(c(c1N)S(=O)(=O)NCCS(=O)(=O)N)Br)Br C36744553
Cc1ccc(cc1)C2=C[C@H](N=N2)[C@H]3NN[C@@H](N3N)SCC(=O)Nc4c(cccc4C(C)C)C C38984730
c1ccc(cc1)C2=C[C@@H](N=N2)[C@@H]3NN[C@@H](N3N)SCC(=O)Nc4ccc(cc4)Cl C38989697
c1cc(cc(c1)Cl)NC(=O)CS[C@@H]2NN[C@@H](N2N)[C@@H]3C=C(N=N3)c4ccc(cc4)Cl C38994903
Cc1ccc(cc1)NC(=O)CS[C@@H]2NN[C@@H](N2N)[C@@H]3C=C(N=N3)c4ccc(cc4)F C38995114
Cc1ccc(cc1)C2=C[C@@H](N=N2)[C@H]3NN[C@@H](N3N)SCC(=O)Nc4cccc(c4)F C38999579
Cc1ccc(cc1)C2=C[C@@H](N=N2)[C@@H]3NN[C@@H](N3N)SCC(=O)Nc4cccc(c4C)C C38999829
c1ccc(cc1)C2=C[C@@H](N=N2)[C@@H]3NN[C@@H](N3N)SCC(=O)Nc4cccc5c4cccc5 C39007568
c1ccc2c(c1)c(c[nH]2)C[C@H](C(=O)N[C@@H](CO)C(=O)[O-])N3[C@H](Nc4ccccc4C3=O)O C39021465
c1ccc2c(c1)c(c[nH]2)C[C@H](C(=O)N[C@@H](CC(=O)N)C(=O)[O-])N3[C@@H](Nc4ccccc4C3=O)O C39021894
c1ccc(cc1)/C=C/S(=O)(=O)NCCC(=O)Nc2cccc(c2)NS(=O)(=O)N C39558485
Cc1ccc(cc1)NC(=O)CS[C@@H](C)C(=O)NCC(=O)Nc2ccc3c(c2)[nH]c(=O)[nH]3 C39558644
c1cc2c(cc1NC(=O)CNC(=O)CCCNC(=O)c3ccc(cc3F)F)[nH]c(=O)[nH]2 C39559024
C[C@@]12CC[C@@H]3[C@@]([C@H]1CC=C4[C@]2(CC[C@@]5([C@@H]4[C@@H](C(CC5)(C)C)O)C(=O)[O-])C)(C[C@H]([C@@H](C3(CO)CO)O)O)C C39560160
Cc1ccc(cc1)C2=C[C@H](N=N2)[C@H]3NN[C@@H](N3N)SCC(=O)Nc4ccccc4C C39007760
Cc1cccc(c1C)N[C@@H]2NN[C@H](S2)SCC(=O)N[C@@H](Cc3c[nH]c4c3cccc4)C(=O)[O-] C39690450
Cc1ccc(cc1)NC(=O)N[C@@H]2N/C(=C\C(=O)NCCc3c[nH]c4c3cccc4)/CS2 C39709731
c1ccc2c(c1)c(c[nH]2)CCNC(=O)C[C@@H]3CS[C@H](N3)NC(=O)NCc4cccs4 C39709751
CCN(CC)c1ccc(cc1)/C=N/N[C@H]2N=C3C(=NC(=NC3=O)[NH-])N2[C@H]4[C@@H]([C@@H]([C@@H](O4)CO)O)O C39774362
c1cc(ccc1N[C@H](CCC(=O)[O-])C(=O)[O-])N2C[C@@H]3CNc4c(c(=O)[nH]c(n4)N)N3C2 C39960334
c1ccc(c(c1)C(=O)NNc2c(c(ncn2)Nc3ccccc3C(F)(F)F)N)Br C40701825
Cc1ccc(cc1)Nc2c(c(ncn2)NNC(=O)C(c3ccccc3)c4ccccc4)N C40782060
c1ccc(cc1)OCC(=O)NNc2c(c(ncn2)Nc3ccc(cc3)OC(F)(F)F)N C40795354
C[C@@H]1C[C@@H](CN(C1)c2nc(c(c(n2)Nc3c(c4c(s3)CCC4)C(=O)N)[N+](=O)[O-])N)C C41301891
Cc1ccccc1[C@@H]2[C@H]3[C@@H](C(=O)N(C3=O)C(C)(C)C)[C@@]([NH2+]2)(CCCNC(=O)N)C(=O)[O-] C33476168
COc1cc(ccc1O)[C@H]2[C@@H]3CO[C@]4([C@@H]3C(=C[C@@H]2C4=O)[C@@H]5[C@H](C(=O)c6c(cc(cc6O5)O)O)O)O C43510527
CCc1cc2c(cc1Br)nc-3c(=O)[nH]c(=O)nc3n2C[C@@H]([C@@H]([C@@H](CO)O)O)O C43763775
C[NH+](C)C[C@H]1CCCC[C@@]1(c2cccc(c2)O[C@H]3[C@@H]([C@H]([C@@H]([C@@H](O3)C(=O)[O-])O)O)O)O C44136182
CC(=O)N[C@@H]1[C@H](C[C@](O[C@@H]1[C@@H]([C@@H](CO)O)O)(C(=O)[O-])Oc2ccccc2[N+](=O)[O-])O C44170561
Cc1cccc(c1)[C@H](CC(=O)Nc2cccc(c2)C(=O)Nc3cccc(c3)C(F)(F)F)NC(=O)N C46673668
c1ccc(c(c1)[C@@H](CC(=O)Nc2ccc(cc2)C(=O)Nc3nccs3)NC(=O)N)F C46706706
c1cc(ccc1C(=O)N[C@H](CCC(=O)[O-])C(=O)[O-])NCc2ccc3c(c2)c(nc([nH+]3)N)N C17174553
c1ccc(cc1)C[C@H](C(=O)N)NC(=O)[C@@H]2[C@H](CCN2C(=O)c3ccco3)NC(=O)NC4CCCCC4 C03839164
Cn1cccc1C(=O)N2CC[C@@H](C[C@H]2C(=O)N[C@@H](Cc3cccs3)C(=O)N)NC(=O)C4CC[NH2+]CC4 C04221677
C[C@@]12CC[C@H]([C@@]([C@H]1Cc3c(nc(s3)NC(=O)OCC=C)[C@H]2CC(=O)NCC[NH+](C)C)(C)CO)O C04237016
COc1cc(cc(c1O)OC)c2c(c(=O)c3c(cc(cc3o2)O)O)O[C@H]4[C@@H]([C@H]([C@H]([C@@H](O4)CO)O)O)O C04349695
C[C@H]1[C@H]([C@@H](C[C@@H](O1)O[C@@H]2C[C@@](Cc3c2c(c4c(c3O)C(=O)c5ccccc5C4=O)O)(C)C(=O)C)[NH3+])O C05492718
C/C=C(/C)\C(=O)O[C@H]1CC[C@]2([C@H]3[C@@]1(O[C@@]24C[C@]5([C@@H]6C[NH+]7C[C@H](CC[C@H]7[C@@]([C@]6([C@H](C[C@]5([C@@H]4CC3)O)O)O)(C)O)C)O)O)C C08214734
c1ccc2c(c1)c(c[nH]2)C[C@H](C(=O)N)NC(=O)[C@@]3(C[C@@H]([C@H]([C@@H](C3)O)O)NS(=O)(=O)c4cccc(c4)C(F)(F)F)O C04221856
CC(C)NC(=O)C[C@H]1[C@@H]([C@@H]([C@H](O1)CN(C[C@@H]2[C@H]([C@H]([C@@H](O2)CC(=O)NC(C)C)O)O)C(=O)C)O)O C08643765
CC[C@@H]1Cc2c3ccccc3[nH]c2[C@@H]([NH2+]1)c4c([nH]c(=O)n(c4=O)CCc5ccc(c(c5)OC)OC)O C08764322
CC[C@H]1Cc2c3ccccc3[nH]c2[C@H]([NH2+]1)c4c([nH]c(=O)n(c4=O)CCc5ccc(c(c5)OC)OC)O C08764325
CCCCn1c(c(c(=O)[nH]c1=O)N(C2CCCC2)C(=O)Cn3nc(nn3)c4ccc(cc4)C(=O)N)N C09723797
c1cc(c(cc1Cl)Cl)C(=O)OC[C@@H]2[C@H]([C@H]([C@@H]([C@@H](O2)O[C@]3([C@H]([C@@H]([C@@H](O3)CO)O)O)CO)O)O)O C12661064
c1ccc2c(c1)cccc2N([C@@H](c3ccco3)C(=O)NC4CCCC4)C(=O)c5c(c(ns5)C(=O)N)N C12703777
c1cc(ccc1CN([C@@H](c2ccncc2)C(=O)NC[C@@H]3CCCO3)C(=O)c4c(c(ns4)C(=O)N)N)F C06444813
C/C(=N\NC(=O)c1c(n(nn1)c2c(non2)N)CSc3ccccc3)/c4ccc(cc4)OCC(=O)N C13751674
c1ccc2c(c1)cccc2S(=O)(=O)N[C@H]3CC[C@H]4N(C3=O)[C@@H](CS4)C(=O)NCCCNC(=[NH2+])N C13781163
c1ccc(cc1)NC(=O)N[C@@H](CNC(=O)c2ccc3c(c2)cnn3CCCNc4cccc[nH+]4)C(=O)[O-] C13803655
c1cc(ccc1CNC(=O)CC[C@@H]2CNC(=O)[C@H]3[NH+]2C[C@H](C3)NC(=O)Nc4ccc(cc4F)F)F C15707686
c1cc(ccc1/C=N/NC(=O)c2cc(cc(c2)[N+](=O)[O-])N)C=NNC(=O)c3cc(cc(c3)[N+](=O)[O-])N C15774568
Cc1nc2ccc(cc2c(=O)n1c3ccc(cc3)N[C@@H]4[C@H]([C@@H]([C@H]([C@@H](O4)CO)O)O)O)Br C16958546
C[C@]12CCC(=O)C=C1CC[C@@H]3[C@@H]2[C@@H](C[C@]4([C@H]3CC[C@@]4(C(=O)COC(=O)[C@@H](CCC(=O)[O-])[NH3+])O)C)O C17161954
c1cc(ccc1/C=N/Nc2[nH]nc(n2)SCC(=O)Nc3nnc(s3)SCC(=O)N)[N+](=O)[O-] C20831969
CC1(CC(CC([NH2+]1)(C)C)NC(=O)CSc2nc([nH]n2)N/N=C/c3ccc(cc3)Br)C C20833714
c1cc2c(cc1Cl)CCc3cc(cnc3C2=C4CC[NH2+]CC4)O[C@@H]5[C@@H]([C@@H]([C@H]([C@H](O5)C(=O)[O-])O)O)O C22060571
C[NH2+]CC[C@@H](c1cccs1)Oc2ccc(c3c2cccc3)O[C@H]4[C@H]([C@H]([C@@H]([C@@H](O4)C(=O)[O-])O)O)O C22060630
c1cc(cc(c1)OC(F)(F)F)NC(=O)[C@@H]2CC(=O)Nc3c2c(=O)[nH]c(n3)N4CCC(CC4)C(=O)N C22610443
Cc1c(s/c(=N/C(=S)NC(=O)c2ccco2)/[nH]1)/C(=N/NC(=S)N)/C=C/c3ccc(cc3)Cl C25585424
C[NH2+]CC[C@@H](c1cccs1)Oc2ccc(c3c2cccc3)O[C@H]4[C@H]([C@@H]([C@@H]([C@@H](O4)C(=O)[O-])O)O)O C27103614
c1cc(cc2c1ccc(=O)o2)Oc3cc(c(cc3O[C@H]4[C@H]([C@H]([C@@H]([C@@H](O4)CO)O)O)O)O)CCC(=O)[O-] C31168226
CC(=O)N[C@H]1CCc2cc(c(c(c2-c3c1cc(=O)c(cc3)SC)OC)OC)O[C@H]4[C@@H]([C@H]([C@@H]([C@H](O4)CO)O)O)O C04245665
c1ccc(cc1)C[NH2+]CCN2C(=O)[C@H]3[C@H]([NH2+][C@@]([C@@H]3C2=O)(CO)C(=O)[O-])c4ccc(cc4)Oc5ccccc5 C33657467
Cc1c2c(=O)n(c(=O)n(c2sc1C(=O)NN)CC(=O)N)CC(=O)Nc3ccc(cc3)Br C34783335
CS(=O)(=O)Nc1c(ccn(c1=O)CC(=O)N[C@H]2CCCN([C@H]2O)C(=[NH2+])N)CCC3CCCCC3 C28000503
c1ccc2=[NH+]CC(=c2c1)/C=N/NC(=O)[C@@H]3[C@@H](N(N=N3)c4c(non4)N)CNc5ccccc5C(=O)N C38688942
c1ccc2c(c1)c(c[nH]2)C[C@@H](C(=O)N)NC(=O)[C@H]3CCCC[C@H]3C(=O)N4CCN(CC4)c5cccc[nH+]5 C38732384
COc1ccc2c(c1)c3c4n2C(=O)C5=CO[C@@H]([C@@H]([C@@H]5C[C@@H]4NCC3)C=C)O[C@@H]6[C@@H]([C@@H]([C@@H]([C@@H](O6)CO)O)O)O C39560092
CC1=C([C@@H](NO1)c2ccccc2)C(=O)N3C[C@H](C4(C3)CC[NH2+]CC4)C(=O)NCc5cc6ccccc6[nH]5 C39671588
c1ccc2c(c1)c(c[nH]2)C[C@@H](C(=O)[O-])NC(=O)CS[C@H]3NN[C@@H](S3)Nc4cccc(c4)Cl C39692738
CC(=O)OC[C@@H]1[C@@H]([C@@H]([C@@H]([C@@H](O1)Oc2c(=O)c3c(cc(cc3oc2c4ccc(c(c4)O)O)O)O)O)O)O C43080071
CC(C)[C@@H](c1nc(co1)C(=O)N[C@@H](CSCc2ccccc2)C(=O)Nc3ccc(cc3)[N+](=O)[O-])[NH3+] C43213889
c1ccc(cc1)C[NH2+]CCN2C(=O)[C@H]3[C@H]([NH2+][C@@]([C@@H]3C2=O)(CO)C(=O)[O-])c4cccc(c4)OC(F)(F)F C33918639
c1cc2ccc3ccc(c4c3c2c(c1)cc4)CCCCO[P@@](=O)([O-])OC5[C@H]([C@H](C([C@H]([C@H]5O)O)O)O)O C35375784
c1cc(c(c2c1ccc(=O)o2)c3c4c(ccc(=O)o4)cc(c3O[C@@H]5[C@@H]([C@@H]([C@@H]([C@@H](O5)CO)O)O)O)O)O C49181861
c1cc(c(c2c1ccc(=O)o2)c3c4c(ccc(=O)o4)cc(c3O[C@H]5[C@H]([C@@H]([C@@H]([C@@H](O5)CO)O)O)O)O)O C49181869
Cc1c(c(c(c2c1OC(C2)(C)C)C)S(=O)(=O)N([C@@H](CCCNC(=[NH2+])N)C(=O)[O-])C(=O)OC(C)(C)C)C C49588252
Cc1cc(nc(n1)/N=C(\NC(=S)NCc2ccco2)/N3CCC(CC3)(C(=O)N)[NH+]4CCCCC4)C C14161190
CCOc1ccc(cc1OC)[C@H](CNC(=O)C[C@@H](c2ccccc2C)NC(=O)N)C3=c4ccccc4=[NH+]C3 C63117432
C[C@@H]1C2=C([C@@H](O[C@@H]2C)NC(=O)CS[C@@H]3N[NH+]=C(N3c4cccc(c4)F)N5CCOCC5)C(=O)NN1 C39938528
CC[NH2+][C@H](C(=O)COc1ccc(cc1OC)[C@@H]2c3c(nc([n-]3)C(F)(F)F)OC(=C2C#N)N)NCC C19330025
CCOc1ccccc1N[C@@H]2NN[C@H](S2)SCC(=O)N[C@@H](CC3=c4ccccc4=[NH+]C3)C(=O)[O-] C64684215
c1ccc2c(c1)/C(=C/3\C(=O)N(C(=S)S3)c4cccc(c4)O)/C(=O)N2 C02451220
Cc1cc(=O)c2c(o1)OC(=C([C@@H]2c3ccc(cc3)Br)C#N)N C01073588
CC1(CC2=C(C(=O)C1)[C@]3(c4ccccc4N(C3=O)CC#C)C(=C(O2)N)C#N)C C04166286
CC1(CC2=C(C(=O)C1)[C@]3(c4ccccc4N(C3=O)C)C(=C(O2)N)C#N)C C04181575
C[C@@H]1[C@H]2C[C@@H]([C@@H]3[C@@]4([C@@H](CCC([C@@H]4C[C@@H]5[C@@]3([C@@H]2OC(O5)(C)C)C1=O)(C)C)O)C)O C04268165
Cc1c(sc2c1C(=O)N[C@@H](N2)c3c(nn(c3Cl)c4ccccc4)C)C C04501928
CN(C)N1C2=C([C@@H](C(=C1N)C#N)c3ccc4ccccc4c3)C(=O)CCC2 C01080049
c1ccc2c(c1)N[C@@H](C3=C(N2)C[C@H](CC3=O)c4ccco4)c5ccco5 C00182863
CC(C)(C=C)[C@@]12C[C@@H]3C(=O)Nc4ccccc4C(=O)N3[C@@H]1Nc5c2cccc5 C05487696
Cc1ccc(cc1)[C@H]2c3c(nn(c3N=C(S2)N)C(=O)c4ccncc4)C C06487845
c1ccc2c(c1)C=C(CO2)C[C@H]3[C@@H](c4ccccc4S(=O)(=O)N3)O C09575247
c1ccc2c(c1)C[C@@H](N2C(=O)c3ccc(o3)Br)C(=O)N C10255788
C1CCc2c(c(c(s2)N/C=C\3/C(=NC(=NC3=O)S)O)C#N)C1 C17027311
CCN1CC=C2[C@@H](C1)[C@H](C(C(=C2C#N)N)(C#N)C#N)c3cccs3 C05817596
CN1CC=C2[C@@H](C1)[C@H](C(C(=C2C#N)N)(C#N)C#N)c3ccc(cc3F)F C15162281
Cc1ccc(o1)[C@@H]2c3c(c4ccccc4n(c3=O)C)OC(=C2C#N)N C20086103
CN1CC=C2[C@H](C1)[C@H](C(C(=C2C#N)N)(C#N)C#N)c3ccccc3Br C13513005
Cc1c(c(n(n1)c2ccc(cc2)F)Cl)[C@@H]3Nc4ccccc4C(=O)N3 C20915756
c1ccc2c(c1)C=CN3[C@H]2C([C@@H]([C@@H]3C(=O)N)c4ccc(cc4)Cl)(C#N)C#N C16034257
c1ccc2c(c1)C(=O)NC3(N2)CCN(CC3)C(=O)c4ccccc4F C34811712
Cc1cccc2c1C(=O)NC3(N2)CCN(CC3)C(=O)c4ccc(cc4)Cl C34811942
Cc1cccc2c1C(=O)NC3(N2)CCN(CC3)C(=O)c4ccccc4 C35937620
CC1(CC2=C([C@@H](C(=C(N2c3cccnc3)N)C#N)c4cccs4)C(=O)C1)C C00667823
Cc1ccc(c(c1)C)[C@@H]2C(=C(N(C3=C2C(=O)CCC3)c4cccnc4)N)C#N C01109549
Cc1ccc(cc1)N2C3=C([C@@H](C(=C2N)C#N)c4cccnc4)C(=O)CCC3 C01057135
CC1(CC2=C([C@@H](C(=C(N2c3ccccc3)N)C#N)c4cccnc4)C(=O)C1)C C01435777
CN1c2ccccc2[C@]3(C1=O)[C@H]4CCCC=C4C(C(=C3C#N)N)(C#N)C#N C04102761
c1ccc2c(c1)C(=O)N3C=C/C(=[NH+]\c4ccccc4C(=O)[O-])/C[C@H]3N2 C38200433
CC1=NC(=O)[C@H]2[C@H](C(=C(OC2=C1)N)C#N)c3ccc(cc3)Br C39352048
c1cc(c(c(c1)Cl)Cl)[C@@H]2C3=C(N=N[C@@H]3NC4=C2C(=O)CCC4)O C39358650
Cc1ccc2c(c1)c3c([nH]2)CCN(C3)C(=O)C4=CN[C@H]5C=C(C=CN5C4=O)C C39447414
Cc1c2c(n(n1)c3ccccc3)O[C@@H]([C@@H]([C@@H]2c4cccs4)C#N)N C39793545
c1ccc2c(c1)[C@@H]3C=CC[C@@H]3[C@@H](N2)C(=O)N4CCc5c(c(n[nH]5)C6CCC6)C4 C42987485
c1cc(c(c(c1)F)NC(=O)N2CCC(=CC2)c3c[nH]c4c3cccn4)F C43265557
c1cc2c(cc1F)[nH]cc2C3=CCN(CC3)C(=O)Nc4nncs4 C47497963
Cc1ccc(c(c1)Br)NC(=O)N[C@H]2CCS(=O)(=O)C2 C48473400
c1cc(ccc1c2cc(=O)c3c([nH]2)[nH]n(c3=O)c4ccc(cc4)F)Cl C08021137
c1cc2c(cc1c3[nH]c(=O)c4c5c(sc4n3)CSCC5)CC(=O)N2 C54753489
c1cc(c(cc1C(=O)N2CCCc3c2ccc(c3)F)S(=O)(=O)N)F C58457534
c1cc(ccc1n2c3c(cn2)[C@@]4(CC(=O)N3)c5cc(ccc5NC4=O)Cl)F C20717489
Cc1ccc(c(c1)C)n2c3c(cn2)[C@@]4(CC(=O)N3)c5cc(ccc5NC4=O)Cl C20738772
Cc1cc(cc(c1)n2c3c(cn2)[C@@]4(CC(=O)N3)c5cc(ccc5NC4=O)F)C C32073910
c1cc(c(cc1[C@@H]2[C@H]3C(=NN=C3OC(=C2C#N)N)c4ccncc4)F)F C00759062
c1cc(sc1)C2=NN=C3[C@H]2[C@H](C(=C(O3)N)C#N)c4ccc(cc4)F C00090722
c1ccc(c(c1)[C@@H]2[C@@H]3C(=NC(=O)NC3=O)NC4=C2C(=O)c5c4cccc5)Cl C63637838
CC(C)(C#Cc1ccc(s1)[C@H]2CC(=O)NC3=NN=C([C@H]23)c4ccccc4)O C65403962
CC(C)(C#Cc1ccc(cc1)[C@@H]2CC(=O)NCc3c2sc(n3)N(C)C)O C65435646
CN1C(=O)c2ccccc2N[C@@]13c4cc(ccc4NC3=O)Br C66403146
Cc1cccc2c1C(=O)N([C@]3(N2)c4cc(cc(c4NC3=O)Br)F)C C66739724
CCN1C(=O)c2cc(ccc2N[C@@]13c4ccc(c(c4NC3=O)F)F)Cl C67454401
CC[C@H](C)[C@H]1C(=O)N[C@@H]2CSSC[C@@H](C(=O)N[C@@H](C(=O)N[C@@H](C(=O)N1)CC(C)C)C(C)C)NC2=O C03874160
C[C@@H]1OC[C@@H]2[C@@H](O1)[C@@H]([C@@H]([C@@H](O2)O[C@@H]3c4cc5c(cc4[C@H]([C@@H]6[C@@H]3COC6=O)c7cc(c(c(c7)OC)O)OC)OCO5)O)O C03925951
CSc1cccc(c1)NC(=O)N[C@H]2C[C@H](N(C2)C(=O)c3cnccn3)C(=O)N[C@H](Cc4ccccc4)C(=O)N C04200898
CC(=O)N1CCN(CC1)C(=O)C[C@@H]2c3c(sc(n3)NC(=O)C4CCC4)C[C@H]5[C@]2(CC[C@H]([C@@]5(C)CO)O)C C04222466
CC(=O)Nc1ccc(c2c1c(=O)c3c([nH]2)C(=O)c4c(=O)c5c(ccc(c5[nH]c4C3=O)OC)NC(=O)C)OC C05386037
Cc1cc(c(c(c1)C)S(=O)(=O)Nc2ccccc2C(=O)OCC(=O)c3c(n(c(=O)n(c3=O)C)C)N)C C03221476
CS(=O)(=O)N1CCN(C[C@H]1C(=O)N[C@H](Cc2c[nH]c3c2cccc3)C(=O)N)C(=O)Nc4ccccc4 C04277949
C[C@@H]1[C@H]([C@H](C[C@@H](O1)O[C@@H]2CC[C@@]3([C@H]4CC[C@@]5([C@H](CC[C@]5([C@@H]4CC[C@@]3(C2)O)O)C6=CC(=O)OC6)C)C=O)O)O C08143853
C[C@@H]1[C@H]([C@H](C[C@@H](O1)O[C@H]2CC[C@@]3([C@H]4CC[C@@]5([C@H](CC[C@]5([C@@H]4CC[C@@]3(C2)O)O)C6=CC(=O)OC6)C)C=O)O)O C08143857
C[C@H]1[C@@H]([C@H]([C@H]([C@@H](O1)O[C@H]2CC[C@@]3([C@H]4CC[C@@]5([C@H](CC[C@@]5([C@@H]4CC[C@@]3(C2)O)O)C6=CC(=O)OC6)C)C=O)O)O)O C08214530
Cc1ccc(c(c1)C)NC(=O)C2=C3N(C(=O)[C@H](S3)CC(=O)OC)C(=C([C@H]2c4ccc(cc4)OC)C#N)N C03770029
Cc1ccc(c(c1)C)NC(=O)C2=C3N(C(=O)[C@H](S3)CC(=O)OC)C(=C([C@H]2c4c(cccc4F)F)C#N)N C03764246
CC[C@@H](C)NC(=O)CCC(=O)OCC(=O)[C@]1(CC[C@@H]2[C@@]1(C[C@@H]([C@@H]3[C@@H]2CCC4=CC(=O)CC[C@]34C)O)C)O C08791829
CCOc1cc(cc(c1OC(=O)N2CCOCC2)[N+](=O)[O-])[C@@H]3C(=C(OC(=C3C(=O)OC)COC)N)C#N C08856061
CCOC(=O)N1CCc2c(sc(c2C(=O)N)NC(=O)[C@@H]3CCCN3S(=O)(=O)c4ccc(cc4)F)C1 C08897127
CCOC(=O)N1CCc2c(sc(c2C(=O)N)NC(=O)[C@H]3CCCN3S(=O)(=O)c4ccc(cc4)F)C1 C08897133
COC(=O)NC(=O)c1c2c(sc1NC(=O)c3ccc(cc3)N4C(=O)CCC4=O)CN(CC2)C(=O)OC C09325475
CCCCN(C)S(=O)(=O)c1ccc(cc1)C(=O)Nc2c(c3c(s2)CN(CC3)C(=O)OCC)C(=O)N C04177791
c1cc(oc1)CNC(=O)CSc2nc3cc(ccc3c(=O)n2C[C@@H]4CCCO4)C(=O)NC[C@@H]5CCCO5 C09473310
CC(=O)Nc1ccc(cc1)NC(=O)CSCc2csc(n2)NC(=O)[C@@H]3CC(=O)N(C3)c4ccccc4 C09590363
CC(=O)Nc1ccc(cc1)C(=O)N(Cc2ccc(c(c2)OC)OCCc3ccccn3)[C@H]4CCCCNC4=O C11786149
CCOC(=O)C1=C(OC(=C([C@@H]1c2ccccc2F)C#N)N)CSC3=N[C@@H]4[C@H](N3)C(=O)N(C(=O)N4C)C C12172483
CCOC(=O)c1ccc(cc1)NC(=O)C[C@H]2C(=O)N(/C(=N/NC3=NC(=O)CS3)/S2)Cc4ccco4 C12580190
Cc1ccc2c(c1)/C(=N\O[C@@H]3[C@H]([C@H]([C@H]([C@H](O3)CO)O)O)NC(=O)C)/C(=O)N2CCOc4ccccc4C C12636371
Cc1c2c(oc(c2c(=O)[nH]n1)NC(=O)COC(=O)c3cccc(c3)S(=O)(=O)Nc4ccc(cc4)F)C C12684243
Cc1cccc(c1)OCC(=O)NNC(=O)c2cccc(c2)NC(=O)C[C@H]3C(=O)N=C(S3)N4CCCCC4 C12690187
C[C@]12CCC(=O)C=C1CC[C@@H]3[C@H]2[C@H](C[C@]4([C@H]3CC[C@@]4(C(=O)COC(=O)CCC(=O)NC(C)(C)CO)O)C)O C12889286
c1ccc(c(c1)CNC(=O)Cn2c(cnc(c2=O)NCC(c3cccc[n+]3[O-])(F)F)Cl)OC(F)F C13489018
CCOC(=O)c1ccc(cc1)NC(=O)C[C@H]2C(=O)N(/C(=N\NC3=NC(=O)CS3)/S2)Cc4ccco4 C16779518
C/C(=N\Nc1[nH]nc(n1)SCC(=O)Nc2nnc(s2)SCC(=O)N)/C34CC5CC(C3)CC(C5)C4 C20837469
Cc1c(c(n(n1)C(C)C)C)/C=N/Nc2nnc(n2N)SCCC(=O)Nc3cccc(c3)N4CCCC4=O C20911931
CC(C)CC[C@]([C@H](C(=O)OC)O)(C(=O)O[C@@H]1[C@@H]2c3cc4c(cc3CCN5[C@]2(CCC5)C=C1OC)OCO4)O C13815721
CC(=O)[C@]1(CC[C@@H]2[C@@]1(CC[C@H]3[C@@H]2CCC4=C/C(=N\OCC(=O)N[C@@H]5CCCCNC5=O)/CC[C@]34C)C)O C35361457
CCCCN(c1c(n(c(=O)[nH]c1=O)CC(C)C)N)C(=O)CN2CCN(CC2)S(=O)(=O)c3cccs3 C12568376
C[C@@]12CC[C@H]3[C@H]([C@@]1(CC[C@@H]2C4=CC(=O)OC4)O)CC[C@@]5([C@@]3(CC[C@@H](C5)O)/C=N/CCN6CCOCC6)O C22801837
CCCCn1c(c(c(=O)[nH]c1=O)N(CC(C)C)C(=O)c2cccc(c2)S(=O)(=O)N3CCN(CC3)C)N C24765673
Cc1ccc(cc1)Oc2c(cccn2)C(=O)N3C[C@@H](C4(C3)CC[NH2+]CC4)C(=O)NCC5CCC(CC5)C(=O)[O-] C39662804
c1ccc(cc1)[C@H](CC(=O)[O-])NC(=O)[C@H]2CN(CC23CC[NH2+]CC3)C(=O)c4ccc(cc4)OC(F)(F)F C39682352
c1ccc(cc1)[C@@H](CC(=O)[O-])NC(=O)[C@@H]2CN(CC23CC[NH2+]CC3)C(=O)c4ccc(nc4)Oc5ccccc5 C39682549
C[C@@H](C(=O)/N=C\1/NCCS1)Sc2nnc(n2c3ccccc3)[C@H](CO)NC(=O)c4ccccc4F C39749902
Cc1c(cco1)C(=O)N/N=C/[C@@]23CC[C@H](C[C@]2(CC[C@@H]4[C@@H]3CC[C@@]5([C@@]4(CC[C@@H]5C6=CC(=O)OC6)O)C)O)O C39775389
COc1cccc(c1OCc2ccccc2)[C@H]3[C@H]4[C@@H]([C@@H]([NH2+]3)C(=O)[O-])C(=O)N(C4=O)Cc5ccc(o5)[N+](=O)[O-] C33934988
CCCOc1ccc(cc1)[C@H]2[C@H]3[C@@H](C(=O)N(C3=O)c4ccccc4C)[C@@]([NH2+]2)(Cc5ccc(cc5)O)C(=O)[O-] C33869131
c1ccc2c(c1)cc(o2)[C@@H]3[C@H]4[C@@H](C(=O)N(C4=O)c5cccc(c5)[N+](=O)[O-])[C@@]([NH2+]3)(CCCNC(=O)N)C(=O)[O-] C33910438
CCc1cccc(c1N2C(=O)[C@H]3[C@@H]([NH2+][C@@]([C@@H]3C2=O)([C@@H](C)O)C(=O)[O-])c4ccc(c5c4cccc5)OC)CC C43221872
c1cc(ccc1NC(=O)C(=O)NCC2CCN(CC2)C(=O)Nc3ccc(cc3)F)N4CCCS4(=O)=O C49523821
CC(C)CNC(=O)CCC(=O)OCC(=O)[C@]1(CC[C@H]2[C@@]1(C[C@@H]([C@@H]3[C@@H]2CCC4=CC(=O)CC[C@]34C)O)C)O C51347650
CN1CCN2c3ccc(cc3CC4([C@@H]2C1)C(=O)NC(=O)NC4=O)N/C=C\5/C(=O)NC(=S)N(C5=O)CC=C C17014239
C[C@H]1c2cc(cc3c2N(C1=O)CCC3)NC(=O)C(=O)NCC4CCN(CC4)C(=O)Nc5ccccc5OC C49523792
c1ccc(cc1)[C@@H]2c3c(n(c(=O)s3)CC(=O)Nc4ccc(cc4)F)S[C@H]5[C@@H]2C(=O)N(C5=O)C(=O)N C39884082
Cc1cc2cc3c(c(c2c(=O)o1)O)O[C@]4([C@H](C3)O)[C@@H](c5c(c6c(c(c5O4)O)C(=O)C(=CC6=O)OC)O)O C05432443
CN(C)c1ccc(cc1)C(=O)N2CCN(C[C@H]2C(=O)N[C@H]3CCCNC3=O)C(=O)NC4CCCCC4 C05397622
CC(=O)c1c(c(c(=S)n(c1c2ccccc2)[C@H]3[C@H]([C@@H]([C@@H]([C@@H](O3)CO)O)O)O)C#N)c4ccco4 C05956251
COc1ccc(cc1OC)/C=C/2\C(=O)N(C(=O)S2)CC(=O)Nc3c(c4c(s3)CCCC4)C(=O)N C01746960
c1cc(ccc1NC(=O)CN2C(=O)C3(CCCC3)NC2=O)S(=O)(=O)N[C@@H]4CCS(=O)(=O)C4 C09949286
Cc1c(c(=O)[nH]c(=O)[nH]1)S(=O)(=O)N2CCNC(=O)[C@H]2CC(=O)N3CCN(CC3)c4ccccc4 C10339269
CC1(CC2=C(C(=O)C1)[C@]3(c4ccccc4N(C3=O)CC(=O)NC(C)(C)C)C(=C(N2N(C)C)N)C#N)C C12402257
Cn1c(c(c(=O)n(c1=O)C)C(=O)COC(=O)C[C@H]2C(=O)Nc3cc(ccc3S2)C(F)(F)F)N C12426955
c1ccc(cc1)CS(=O)(=O)N2C[C@H]3CC[C@@H](N3C(=O)C2)C(=O)NCC4CCN(CC4)/C(=N/O)/N C12502533
c1ccc(c(c1)/C=C\2/C(=O)N(C(=O)S2)CCNC(=O)CN3C[C@H](Oc4c3cccc4)C(=O)N)F C13095258
CC1(Cc2c(c(c(c(=S)n2[C@H]3[C@@H]([C@H]([C@@H]([C@H](O3)CO)O)O)O)C#N)c4ccc(cc4)OC)C(=O)C1)C C01645939
CC1CCN(CC1)S(=O)(=O)c2ccc(cc2)NC(=O)CSc3nnc(n3N)c4ccncc4 C20830610
c1cc(oc1)C(=O)N2CCN(CC2)c3c(c4c5c(nc(c4c(n3)N)N)N(C(=O)C5)C[C@@H]6CCCO6)C#N C13134692
CC(C)CN(c1c(n(c(=O)[nH]c1=O)Cc2ccccc2)N)C(=O)[C@@H]3CC(=O)N(C3)c4ccccc4F C24833729
C[C@H]1C(=O)NCC(=O)NCC(=O)N([C@@H](C(=O)N([C@@H](C(=O)N1)Cc2ccccc2)C)Cc3ccccc3)C C31168310
c1ccc(c(c1)C#N)[C@H]2[C@H]3[C@@H](C(=O)N(C3=O)Cc4ccccn4)[C@@]([NH2+]2)(Cc5c[nH]c6c5cccc6)C(=O)[O-] C34254329
COc1ccccc1[C@@H]2[C@H]3[C@@H](C(=O)N(C3=O)Cc4ccco4)[C@@]([NH2+]2)(Cc5c[nH]c6c5cccc6)C(=O)[O-] C34261841
COC(=O)c1ccc(cc1)[C@@H]2[C@H]3[C@@H](C(=O)N(C3=O)CC#C)[C@@]([NH2+]2)(Cc4c[nH]c5c4cccc5)C(=O)[O-] C34377943
c1c([nH]c[nH+]1)C[C@@H](C(=O)[O-])NC(=O)[C@H]2[C@@H](OC3(O2)CCCCC3)[C@@H]([C@@H]4COC5(O4)CCCCC5)O C34704158
c1c([nH]c[nH+]1)C[C@H](C(=O)[O-])NC(=O)[C@H]2[C@@H](OC3(O2)CCCCC3)[C@@H]([C@@H]4COC5(O4)CCCCC5)O C34704159
Cc1ccc(cc1)NC(=O)Cn2c3c(c(c(s3)C(=O)NN)C)c(=O)n(c2=O)CC(=O)N4CCCC4 C34783079
CCOC(=O)C1CCN(CC1)c2[nH]c(=O)c3c(n2)NC(=O)C[C@H]3C(=O)Nc4ccccc4[N+](=O)[O-] C38828265
Cc1c(cccc1OC(=O)C)C(=O)N2C[C@@H](C3(C2)CC[NH2+]CC3)C(=O)NC4CCC(CC4)C(=O)[O-] C39658060
Cc1cc(n(n1)C(C)(C)C)C(=O)N2C[C@H](C3(C2)CC[NH2+]CC3)C(=O)N[C@@H](CC(=O)[O-])c4ccccc4 C39682526
c1ccc(cc1)[C@H](CC(=O)[O-])NC(=O)[C@H]2CN(CC23CC[NH2+]CC3)C(=O)[C@@H]4COc5ccccc5O4 C39682536
Cc1c\2c(oc1C(=O)NNC(=O)c3ccoc3C)CCC/C2=N\NS(=O)(=O)c4ccc(cc4)F C40826177
c1cc(cc(c1)OC(F)(F)F)[C@@H]2[C@H]3[C@@H](C(=O)N(C3=O)c4cccc(c4)[N+](=O)[O-])[C@@]([NH2+]2)(CO)C(=O)[O-] C33905642
c1cc(cc(c1)[N+](=O)[O-])N2C(=O)[C@H]3[C@H]([NH2+][C@@]([C@@H]3C2=O)(CO)C(=O)[O-])c4cc(ccc4O)Br C33919104
C[C@@H]([C@]1([C@@H]2[C@@H]([C@@H]([NH2+]1)c3cccc(c3)C(F)(F)F)C(=O)N(C2=O)c4cccc(c4)[N+](=O)[O-])C(=O)[O-])O C33933475
c1ccc2c(c1)cccc2[C@@H]3[C@H]4[C@@H](C(=O)N(C4=O)C5CCCCC5)[C@@]([NH2+]3)(CCCNC(=O)N)C(=O)[O-] C33880638
CC[C@H](C)[C@]1([C@@H]2[C@@H]([C@@H]([NH2+]1)c3cc(c(c(c3)C)O)C)C(=O)N(C2=O)c4cccc(c4)[N+](=O)[O-])C(=O)[O-] C43221761
C[NH+]1CCC[C@H]1CC2=C(N3[C@H]([C@@H](C3=O)NC(=O)/C(=N\OC)/c4csc(n4)N)SC2)C(=O)[O-] C44830397
C[C@@H]([C@@]1([C@@]2([C@@H]3[C@@H](O1)OC(=O)[C@@]3(C[C@@H]4[C@@]2([C@@H](C=C5C(=CC(=O)OC5(C)C)[C@@]46CO6)O)C)C)C(=O)OC)O)O C49181652
CCOC(=O)c1c2c(sc1N3C(=O)[C@@H]4[C@@H](N[C@@]5([C@@H]4C3=O)c6ccccc6NC5=O)CCC(=O)N)CCC2 C13555666
C[C@@H]([C@H]1[C@@H]2[C@@H](C(=O)N(C2=O)CCc3ccc(c(c3)OC)OC)[C@@]4(N1)c5cc(ccc5NC4=O)F)O C20548499
CC\1=C(C(=O)N(C(=O)/C1=C\NN2C(=O)c3cccc4c3c(ccc4NC(CO)(CO)CO)C2=O)C)C#N C16693826
c1ccc(cc1)NC(=O)CN2c3ccccc3/C(=N\NC(=O)C(=O)Nc4cccc(c4)[N+](=O)[O-])/C2=O C13550286
C[C@@H]1C[C@@H](CN(C1)S(=O)(=O)c2ccc(cc2)C(=O)Nc3c(c4c(s3)CN(CC4)C(=O)C)C(=O)N)C C17244517
CC(C)N1C(=O)/C(=C\Nc2ccc3c(c2)CC4([C@H]5N3CCN(C5)C)C(=O)NC(=O)NC4=O)/C(=O)NC1=O C35435264
COC(=O)C1=C(n2c(=O)/c(=C\c3ccco3)/sc2=C([C@H]1c4ccco4)C(=O)NCc5ccccc5)N C59294003
c1ccc2c(c1)CCN(C2)S(=O)(=O)c3ccc(cc3)NC(=O)CSc4nnc(n4N)C5CC5 C59912757
COc1ccccc1NS(=O)(=O)c2cccc(c2)C(=O)NNC(=O)[C@H]3COc4ccccc4O3 C15795290
c1c(cc(c(c1Br)NC(=O)COC(=O)C2=NC(=O)NC(=O)[C@@H]2N)Br)[N+](=O)[O-] C39949026
C[C@H](C(=O)[O-])NC(=O)[C@H](C(C)C)NC(=O)[C@@H]1CC2=c3ccccc3=[NH+][C@@H]2[C@@H]4N1C(=O)c5c4cccc5 C63375855
C[C@@H](C(=O)[O-])NC(=O)[C@H](C(C)C)NC(=O)[C@@H]1CC2=c3ccccc3=[NH+][C@@H]2[C@@H]4N1C(=O)c5c4cccc5 C63375926
C[C@@H](C(=O)[O-])NC(=O)[C@H](C(C)C)NC(=O)[C@@H]1CC2=c3ccccc3=[NH+][C@@H]2[C@H]4N1C(=O)c5c4cccc5 C63375928
CN1c2c(c(=O)n(cn2)CC(=O)N[C@H](c3ccccc3)c4ccc5c(c4)nc([nH]5)C(F)(F)F)CN1 C64202043
Cc1cc2c(cc1S(=O)(=O)N3CCC[C@H](C3)C(=O)Nc4ccc(cc4)NC(=O)C)O[C@@H](C(=O)N2)C C35379191
Cc1ccc(cc1)NC(=O)Cn2c3c(sc2=O)[C@H]([C@@H]4[C@@H](S3)C(=O)N(C4=O)C(=O)N)c5ccccc5 C39884079
C=CC[NH+]1CC[C@]23c4c5ccc(c4O[C@H]2C(=O)CC[C@]3([C@H]1C5)O)O[C@H]6[C@@H]([C@@H]([C@@H]([C@@H](O6)C(=O)[O-])O)O)O C65747944
CC1(CCc2c(cc(c3c2oc(=O)c4c3CCCC4)OCC(=O)N[C@@H](CCSC)C(=O)[O-])O1)C C08764558
CC(=O)[C@]1(CC[C@@H]2[C@@]1(CC[C@@H]3[C@@H]2CCC4=C/C(=N\OCC(=O)N[C@@H](c5ccccc5)C(=O)[O-])/CC[C@@]34C)C)O C08919137
c1cc(ccc1n2c(cnc2SCC(=O)NCC(=O)Nc3ccc(c(c3F)F)F)C(=O)[O-])F C09955512
c1ccc(c(c1)NC(=O)CN2C(=O)/C(=C\c3cccn3c4cccc(c4)C(=O)[O-])/SC2=O)Cl C10059757
CN(C)c1ccc(cc1NS(=O)(=O)c2ccc(c(c2)C(=O)[O-])F)S(=O)(=O)N3CCCCC3 C13247345
CCN(CC)S(=O)(=O)c1ccc(cc1)N2C[C@@H](CC2=O)C(=O)Nc3ccc(cc3C(=O)[O-])Cl C13260185
C/C(=N\Nc1ccc(cc1[N+](=O)[O-])[N+](=O)[O-])/c2ccc(cc2)S(=O)(=O)N3CCCC[C@@H]3C(=O)[O-] C13263921
Cc1c(n2ccccc2n1)C(=O)N/N=C(\C)/c3ccc(cc3)S(=O)(=O)N4CCCC[C@@H]4C(=O)[O-] C13264234
C/C(=N\NC(=O)COc1ccccc1C#N)/c2ccc(cc2)S(=O)(=O)N3CCCC[C@@H]3C(=O)[O-] C13264396
C/C(=N\NC(=O)c1cc2c(s1)CCCC2)/c3ccc(cc3)S(=O)(=O)N4CCCC[C@@H]4C(=O)[O-] C13264437
CCOc1ccc2c(c1)c(c(o2)C(=O)Nc3ccc(cc3)S(=O)(=O)N4CCC[C@H](C4)C(=O)[O-])C C13396043
c1cc(ccc1CC(=O)Nc2ccc(cc2)S(=O)(=O)N3CCC[C@@H](C3)C(=O)[O-])N4CCCC4=O C13398421
Cn1ccnc1[C@H](c2ccc(cc2)F)NC(=O)CSc3nc4ccccc4c(=O)n3CC(=O)[O-] C13404821
c1ccc(cc1)C[C@H](C(=O)[O-])NC(=O)CSc2nnc3n2c4ccccc4c(=O)n3c5ccccc5 C13417113
Cc1c(c(nn1[C@@H](C)C(=O)N[C@@H]2[C@H]3N(C2=O)C(=C(CS3)COC(=O)C)C(=O)[O-])C(F)(F)F)Cl C13640310
Cc1c(c(nn1[C@H](C)C(=O)N[C@@H]2[C@H]3N(C2=O)C(=C(CS3)COC(=O)C)C(=O)[O-])C(F)(F)F)Cl C13640314
[H]/[S+]=c/1\nc(c(c(n1CCCC)[O-])C2=[NH+]c3ccccc3S[C@@H]([C@H-]2)c4cccc(c4)[N+](=O)[O-])[O-] C20899306
Cc1ccc(cc1)N2C[C@@H](CC2=O)C(=O)N3CCC(CC3)C(=O)Nc4ccc(cc4)S(=O)(=O)/N=C(/C)\[O-] C21449457
c1cc(oc1)c2ccc(nn2)N3CCC[C@@H](C3)C(=O)Nc4ccc(cc4)S(=O)(=O)[N-]c5ncccn5 C22487237
C[C@@H]1CCC[C@H](N1S(=O)(=O)c2ccc(cc2)NC(=O)CCn3c(=O)c4ccccc4c(n3)[O-])C C22980628
Cc1cc(nc(n1)[N-]S(=O)(=O)c2ccc(cc2)NC(=S)NC(=O)C3(CCCC3)c4ccccc4)C C30827709
CCOc1cc(ccc1O)[C@@H]2C(=C(C(=O)N2Cc3ccco3)[O-])C(=O)c4cc5cccc(c5o4)OC C33522353
C[C@@H](C(=O)[O-])O[C@@H]1[C@@H]([C@@H](O[C@@H]2[C@@H]1O[C@@H](OC2)c3ccccc3)Oc4ccccc4Cl)NC(=O)C C35057080
C[C@@H](C(=O)[O-])O[C@H]1[C@@H]([C@@H](O[C@@H]2[C@@H]1O[C@@H](OC2)c3ccco3)Oc4ccc(cc4)C(C)(C)C)NC(=O)C C35057283
CC(C)[C@H]1c2nc3ccccc3c(=O)n2[C@@H](C(=O)N1)C[C@@]4(c5ccccc5N6[C@H]4[N-]C(C6=O)(C)C)O C15216255
c1ccc(cc1)N2[C@@H]([C@H](C(=NC2=O)[O-])[C@@H]3c4ccccc4OC5=NC(=O)N(C(=O)[C@@H]35)c6ccccc6)O C38701883
c1ccc(cc1)Cc2cc3c(cc2S(=O)(=O)Oc4ccccc4)[C@@H]5CO[P@](=O)(NN5CC3)[O-] C39465201
Cc1c(c(=O)n(n1C)c2ccccc2)NC(=O)c3cccc(c3)NC(=O)[C@H]4[C@H]5C[C@@H]([C@@H]4C(=O)[O-])C=C5 C39679191
Cc1c(c2c(=O)[nH]c(nc2o1)CS[C@@H]3N=C4C(=C(CS4)c5ccco5)C(=O)N3CC=C)C(=O)[O-] C39680110
C[C@H]1[C@H](c2c(=O)[nH]c(nc2O1)CSc3nnc(n3CC=C)c4ccc(cc4Cl)Cl)C(=O)[O-] C39690084
C[C@@H]1[C@@H](c2c(=O)[nH]c(nc2O1)CSc3nnc(n3Cc4ccccc4)c5ccc(cc5)F)C(=O)[O-] C39692000
C[C@@H]1[C@H](c2c(=O)[nH]c(nc2O1)CSc3nnc(n3Cc4ccccc4)c5ccc(cc5)F)C(=O)[O-] C39692002
Cc1c(c(n(c(=O)c1C#N)C)NCc2ccc(cc2)F)/C=C/3\C(=O)N(C(=S)S3)CCCC(=O)[O-] C39851588
CCOC(=O)c1c(c(sc1NC(=O)CSC2=NC(=O)C3=C([C@H](SC3=N2)C(=O)[O-])C)C)C C39927254
Cc1c(c(n(c(=O)c1C#N)C)NCc2ccc(cc2)F)/C=C\3/C(=O)N(C(=S)S3)CCCC(=O)[O-] C40066672
c1ccc2c(c1)cccc2[C@@H]3C(=C(C(=O)N3CCO)[O-])C(=O)c4ccc(cc4)S(=O)(=O)N5CCCCC5 C40111160
c1cc(cc(c1)[N+](=O)[O-])[C@H]2c3c([nH]nc3C(=O)N2[C@@H]4CCS(=O)(=O)C4)c5cc(ccc5[O-])Cl C38702000
CSCC[C@@H](C(=O)[O-])N1C(=O)/C(=C/c2ccc(o2)c3ccc(cc3)S(=O)(=O)N)/SC1=S C40567617
COC(=O)c1ccc(cc1)[C@H]2[C@H]3[C@@H](C(=O)N(C3=O)CC#C)[C@@](N2)(Cc4ccc(cc4)[N+](=O)[O-])C(=O)[O-] C43218331
CCCCN1C(=O)[C@H]2[C@@H](N[C@@]([C@@H]2C1=O)(Cc3ccc(cc3)[N+](=O)[O-])C(=O)[O-])c4cccc5c4cccc5 C33858599
Cc1ccc(c(c1)[C@H]2[C@H]3[C@@H](C(=O)N(C3=O)C4CCCCC4)[C@@](N2)(Cc5ccc(cc5)[N+](=O)[O-])C(=O)[O-])C C33860910
CC(=O)c1ccc(cc1)N2C(=O)[C@H]3[C@H](N[C@@]([C@@H]3C2=O)(Cc4ccccc4)C(=O)[O-])c5cc6ccccc6o5 C43221277
CCCCN1C(=O)[C@H]2[C@H](N[C@@]([C@@H]2C1=O)(Cc3c[nH]c4c3cccc4)C(=O)[O-])c5cc6ccccc6o5 C43221493
CC(=O)[C@@H]1CC[C@@H]2[C@]1(CC[C@@H]3[C@@H]2CCC4=C/C(=N/OCC(=O)N5C[C@@H](C[C@@H]5C(=O)[O-])O)/CC[C@@]34C)C C43736716
CCn1c(=O)c2c3c(sc2nc1SCc4[nH]c(=O)c5c(c(oc5n4)C)C(=O)[O-])C[C@H](CC3)C C13417325
CCN(CC)S(=O)(=O)c1ccc(c(c1)C(=O)[O-])SCc2[nH]c(=O)c3c(c(sc3n2)C)C C13091213
C[C@@]12CC[C@@H](C1(C)C)C(=O)N(C2=O)CCCC(=O)Nc3ccc(cc3)S(=O)(=O)[N-]c4nccs4 C54646940
c1ccc2c(c1)c(cn2CC(=O)Nc3ccc(cc3)F)/C=C\4/C(=NC(=O)N(C4=O)c5ccc(cc5)F)[O-] C59336673
Cc1c(c(=O)n([nH]1)c2ccccc2)[C@]3([C@H]4[C@@H](NC3=O)N(C(=NC4=O)[O-])Cc5ccc(cc5)F)C(F)(F)F C39409796
Cc1ccc(cc1C)N2[C@H]3[C@@H](C(=NC2=O)[O-])[C@@](C(=O)N3)(c4c(nn(c4O)c5ccccc5)C)C(F)(F)F C39964655
CCc1ccc(cc1)[C@H]2c3c(nn(c3OC(=C2C#N)N)c4ccccc4)C C00705817
CC1(CC2=C([C@H](C[C@@]3(O2)CC(NC(=O)N3)(C)C)c4cccs4)C(=O)C1)C C04888869
Cc1ccc(c(c1)NC(=O)N[C@@H]2CC(=O)N(C2)c3ccc(c(c3)C)C)C C05188424
CC1(Cc2c(sc3c2c(=O)[nH]c(n3)N/N=C/c4ccccc4)CS1)C C05295775
Cc1ccccc1NC(=O)[C@@H]2[C@@H]3c4ccccc4O[C@@]5([C@H]3CCCC5)NC2=O C05752862
Cc1c2c(n(n1)C(=O)c3ccc(cc3)Cl)N=C(S[C@H]2c4ccccc4)N C06483932
Cc1c2c(ccc3c2[C@H](CC(O3)(C)C)O)oc1C(=O)NC4CCCCC4 C06751364
c1ccc2c(c1)C[C@@H](N2C(=O)C3c4ccccc4Oc5c3cccc5)C(=O)N C09820334
Cc1ccccc1NC(=O)[C@@H]2[C@H]3c4ccccc4O[C@]5([C@H]3CCCC5)NC2=O C12378385
Cc1cccc(c1C)NC2=NN=C(CS2)c3ccc4c(c3)CCC(=O)N4 C12645456
Cc1ccc(cc1)NC(=O)N2CCC[C@H](C2)C(=O)Nc3ccccc3 C14242821
Cc1c(c(n(n1)C)NC(=O)Nc2ccccc2F)C3=CCCCC3 C15830752
Cc1cccc(c1)NC(=O)[C@H]2[C@H]3c4ccccc4O[C@]5([C@H]3CCCC5)NC2=O C16040926
c1ccc(c(c1)[C@@H]2[C@H]3CCCC=C3C(=C(C2(C#N)C#N)N)C#N)OC(F)F C19852435
c1ccc(cc1)Oc2c(=O)c3ccc(c(c3oc2C(F)(F)F)O)O C05731468
Cc1cc(c2c(c1)N[C@@H]([C@@H]3[C@@H]2C=CC3)c4cc(ccc4O)[N+](=O)[O-])C C14475759
Cc1ccc(c2c1N[C@@H]([C@@H]3[C@H]2C=CC3)c4c[nH]c5c4cccc5)[N+](=O)[O-] C20719890
CC1(CC2=C([C@H](N(c3ccccc3N2)C(=O)NC)c4ccc(cc4)F)C(=O)C1)C C21722176
Cc1c2ccccc2oc1C(=O)NNC(=O)c3ccc4c5c3cccc5CC4 C22279151
Cc1cc(c2c(c1)sc(n2)NC(=O)c3ccc4c(c3)NC(=O)CCS4)C C23053342
CNC(=O)N1CCC[C@H](C1)c2cccc(c2)C(=O)Nc3ccccc3F C33264495
C1CCC(CC1)NC(=O)N2[C@@H]3CCC[C@H]2CC(C3)NC(=O)C4CC4 C20150845
CC(C)c1ccc(cc1)[C@@H]2[C@@H]3CN(CC=C3C(C(=C2C#N)N)(C#N)C#N)C C04453377
Cc1cc(ccc1NC(=O)C2CCN(CC2)C(=O)Nc3ccccc3)F C06460424
Cc1ccccc1NC(=O)Nc2ccc3c(c2)N(CC3)C(=O)C4CC4 C38709379
Cc1ccccc1NC(=O)Nc2ccc3c(c2)CN(CC3)C(=O)C(C)C C38710350
CSc1ccc(cc1)[C@@H]2[C@H]3C(=NN=C3OC(=C2C#N)N)c4ccccc4 C06720031
c1ccc(cc1)C2=C[C@H]([C@@H]3C(=NC(=O)NC3=O)N2)c4ccc(cc4)Br C39141014
C[C@]12CC[C@](C1(C)C)(c3c2nc4ccccc4n3)C(=O)NNC(C)(C)C C33752296
c1ccc(cc1)NC(=O)N2CCC[C@@H]2C(=O)Nc3cccc4c3CCCC4 C40011552
Cc1c2c([nH]c1C(=O)Nc3nc4c(s3)CCCC4)CC(CC2=O)(C)C C30767170
c1ccc(c(c1)N[C@@H]2CCc3c2[nH]c(=O)n(c3=O)C4CCCCC4)Cl C41104813
c1cc(c(c(c1)Cl)Cl)NC(=O)[C@H]2CCCN(C2)C(=O)NC3CC3 C44458463
c1cc(c(cc1Cl)Cl)NC(=O)[C@@H]2CCCN(C2)C(=O)NC3CC3 C44458464
Cc1cc(c2c(c1)sc(n2)NC(=O)c3ccc4c(c3)CCC(=O)N4)C C45629876
Cc1c(c2n(n1)C(=O)NC(N2)(C(F)(F)F)C(F)(F)F)c3ccccc3 C01050133
c1cc(ccc1/N=C/2\NN=C(CS2)c3ccc4c(c3)CCC(=O)N4)Cl C54359305
C1CCC(CC1)NC(=O)NC2CCN(CC2)C(=O)C=C3CCCCC3 C56247827
c1ccc2c(c1)cc([nH]c2=O)C(=O)N3CCc4c(c5cc(ccc5[nH]4)Cl)C3 C58491039
Cc1c2c(n(n1)c3ccc(cc3)Cl)OC(=C([C@H]2c4ccc(cc4)Cl)C#N)N C59416594
c1ccc2c(c1)[nH]c(=NC(=O)c3cccnc3SC4CCCC4)[nH]2 C54799581
Cc1ccc2c(c1)[nH]c(n2)[C@H]3CCCN3C(=O)Nc4ccc(c(c4F)F)F C61734342
Cc1ccc2c(c1)[nH]c(n2)[C@@H]3CCCN3C(=O)Nc4cc(cc(c4)F)F C61748555
Cc1cccc(c1C)/N=C\2/NC(=O)/C(=C/3\c4ccccc4NC3=O)/S2 C00968836
c1cc(ccc1[C@H]2[C@H]3C(=NN=C3OC(=C2C#N)N)c4ccc(cc4)Cl)F C01068827
Cc1ccc(cc1)[C@@H]2c3c(=O)[nH]n(c3N=C(CS2)O)C4CCCCCC4 C06923596
Cc1cccc(c1C)/N=C/2\NC(=O)/C(=C/3\c4ccccc4NC3=O)/S2 C00968836
c1ccc2c(c1)cc([nH]c2=O)C(=O)N[C@H](C#N)c3cccc(c3Cl)Cl C66393018
CC(=O)Nc1cc(c(cc1F)F)NC(=O)N2CCC[C@@H]2C3CCCCC3 C66982142
c1ccc(cc1)[C@@H]2CCCN(CC2)C(=O)Nc3ccc4c(c3)NC(=O)CS4 C67255754
c1cc(ccc1c2ccc(s2)/C=C(\C#N)/C(=O)Nc3c(c4c(s3)CCCC4)C(=O)N)[N+](=O)[O-] C06142262
c1ccc2c(c1)c(=O)n(c(n2)SCC(=O)Nc3ccc4c(c3)[nH]c(=O)[nH]4)CCC5=CCCCC5 C09670553
C[C@H]1C[C@@H](CC(C1)(C)C)NC(=O)C(=O)Nc2c3ccccc3oc2C(=O)Nc4ccccc4OC C09706106
c1ccc(c(c1)C(=O)NC2CCCCC2)NC(=S)NC(=O)/C=C/c3cccc(c3)[N+](=O)[O-] C10012178
Cc1ccc(c(c1)NC(=O)[C@H](c2ccccc2)OC(=O)c3ccc(c(c3)S(=O)(=O)N)OC)C C11041282
CCCCn1c(c(c(=O)[nH]c1=O)N(Cc2ccco2)C(=O)/C=C/c3cccc(c3Cl)Cl)N C14652774
CCCCn1c(c(c(=O)[nH]c1=O)N(Cc2ccco2)C(=O)/C=C/c3c(cccc3Cl)Cl)N C14652953
CCCC(=O)Oc1ccc(cc1OC)[C@H]2c3c4ccccc4ccc3Nc5c2c(=O)[nH]c(=O)[nH]5 C15320116
CCCC(=O)Oc1ccc(cc1OC)[C@@H]2c3c4ccccc4ccc3Nc5c2c(=O)[nH]c(=O)[nH]5 C15320119
CCCCn1c(c(c(=O)[nH]c1=O)N(CC(C)C)C(=O)Cc2coc3c2c4ccccc4cc3)N C15323891
CCN1C(=C([C@H](NC1=S)c2cccc(c2)NC(=O)Nc3ccc(cc3)C#N)C(=O)OC)C C16611202
Cc1ccc(c(c1)C)NC(=O)Nc2cccc(c2)[C@@H]3C(=C(N(C(=S)N3)C)C)C(=O)OCCOC C16612380
C[C@@H](C(=O)Nc1ccc2c(c1)[nH]c(=O)[nH]2)Sc3nnc(n3Cc4ccccc4)c5cccs5 C16716195
CN(CC1=Nc2c(nc(nc2SCc3ccccc3)N)NC1)c4ccc(cc4)C(=O)OC C16979205
C/C(=N\NC(=O)[C@H](c1c2ccccc2c(=O)[nH]n1)NC(=O)c3ccccc3)/C=C/c4ccccc4 C17139146
Cc1cccc(c1C)O[C@H](C)C(=O)NNC(=O)c2cccc(c2)S(=O)(=O)Nc3ccc(cc3)F C18103487
Cc1cccc(c1C)Nc2nnc(s2)SCC(=O)Nc3ccc(c(c3)S(=O)(=O)NC)C C19313121
Cc1ccc2c(c1)[nH]c(n2)CSc3nc([nH]n3)N/N=C/c4cc(ccc4OC)Br C21080648
C[C@H](C(=O)C(=C1Nc2ccccc2N1)C#N)Sc3nnc(n3C4CC4)c5c[nH]c6c5cccc6 C24270782
CCCCn1c(c(c(=O)[nH]c1=O)N(Cc2ccccc2)C(=O)c3cccc4c3O[C@H]([C@H]4C)C)N C24351272
Cc1ccc2nc(cn2c1)COc3ccc(cc3)C(=O)Nc4cc(ccc4N5CCCCC5)C(=O)N C25612187
CCc1cccc(c1)NC(=O)COC(=O)c2ccc(cc2)[C@@H]3Nc4ccccc4S(=O)(=O)N3 C32986897
c1ccc(cc1)c2cc(nc3c2c(c(s3)C(=O)N)NC(=O)c4cccc(c4)[N+](=O)[O-])C(F)F C33523068
c1ccc(cc1)c2csc3c2c(=O)[nH]c(n3)CSc4nnc(n4N)COc5ccccc5F C22435878
Cc1c2cccc(c2oc1C(=O)N(CC(C)C)c3c(n(c(=O)[nH]c3=O)CC(C)C)N)Cl C36799715
CCc1ccccc1Nc2nc(nc(n2)N)CSc3nc4c(ccs4)c(=O)n3CC=C C36806251
CCCC[C@@]1(C(=O)N(C(=O)N1)CC(=O)NC(=O)N[C@@H]2CCCC[C@@H]2C)c3ccc(cc3)F C36828080
c1ccc(cc1)NC(=O)c2c3c(sc2NC(=O)CSc4[nH]nc(n4)c5ccco5)CCCC3 C04210508
c1cc(cc(c1)Nc2nccc(n2)Nc3ccc4c(c3)scn4)C(=O)NC[C@H]5CCCO5 C39300645
COC(=O)c1ccc(cc1)/C=C/2\CNCC3=C2OC(=C([C@@H]3c4ccc(cc4)C(=O)OC)C#N)N C39326858
CCOc1ccc(cc1)N2[C@@H](NN=C2SCc3ccccc3C)Cc4cc(=O)[nH]c(=O)[nH]4 C39362600
Cc1cc(c(cc1Nc2c(c(ncn2)N(CC#N)CC#N)N)Cl)[C@H](C#N)c3ccc(cc3)Cl C40688670
CCCSc1nc2n(n1)[C@@H](C(=C(N2)C)C(=O)Nc3ccccc3OCC)c4cccc(c4)O C41019584
c1cc(c(c(c1)F)c2cnc(o2)CCC(=O)Nc3ccc(cc3)NC(=O)NCc4ccco4)F C45873207
C[C@H]1CCCC[C@]12C(=O)N(C(=O)N2)CC(=O)N[C@@H](C)c3cccc(c3)NC(=O)c4ccccc4 C46777095
Cc1cccc(c1)c2nc(on2)c3c(n(nc3SC)CC(=O)Nc4ccc(cc4C)C)N C46914632
Cc1cccc(c1)c2nc(on2)c3c(n(nc3SC)CC(=O)Nc4ccc(cc4F)Cl)N C46915242
c1cc(oc1)CNC(=O)Nc2ccc(cc2)NC(=O)c3c4c(n(n3)c5ccc(c(c5)F)F)CCC4 C46918236
Cc1ccc(c(c1)OCc2nnc(n2N)S[C@H](C)c3[nH]c(=O)c4ccccc4n3)C(C)C C23328428
c1cc(oc1)CNC(=O)Nc2ccc(cc2)NC(=O)c3ccc(o3)COc4ccc(cc4)F C21209358
CCC1CCC2(CC1)C(=O)N(C(=O)N2)CC(=O)N[C@@H](C)c3cccc(c3)NC(=O)c4ccccc4 C58821099
Cc1cc(ccc1NC(=O)C(=O)N/N=C/c2ccc(cc2)OCC(=O)Nc3ccc(cc3)F)Cl C58881320
c1ccc2c(c1)cccc2NC(=O)C(=O)N/N=C/c3ccc(cc3)OCC(=O)Nc4ccc(cc4)F C58882000
Cc1ccc2c(c1)O/C(=C/3\C=CC(=CC3=O)NC(=S)NC(=O)c4c(cccc4OC)OC)/N2 C22572231
CCOc1cc(ccc1OCC=C)/C=C/2\C(=O)N/C(=N\c3ccc(cc3)S(=O)(=O)N)/S2 C04470949
CCOc1cccc(c1)[C@H]2N[C@H](ON2)c3ccc4c(c3)[nH]c(=O)n(c4=O)CCCc5ccccc5 C64870856
CCOc1ccccc1[C@@H]2N[C@H](ON2)c3ccc4c(c3)[nH]c(=O)n(c4=O)Cc5cccc(c5)Cl C64871076
CCOc1cccc(c1)[C@@H]2N[C@@H](ON2)c3ccc4c(c3)[nH]c(=O)n(c4=O)Cc5cccc(c5)Cl C64871126
CCOc1ccccc1[C@@H]2N[C@H](ON2)c3ccc4c(c3)[nH]c(=O)n(c4=O)Cc5ccc(cc5)Cl C64871180
Cc1cc(ccc1NC(=O)c2ccccc2)NC(=S)NC(=O)/C=C/c3ccc(cc3)[N+](=O)[O-] C66198529
CC1=C([C@@H](NC(=O)N1)c2ccc(cc2)Cl)C(=O)OCc3ccccc3 C00634870
Cc1cc(cc(c1)NC(=O)N2CCC(CC2)NC(=O)C3CCCCC3)C C04888455
CC[C@@H](C)NC(=O)c1ccc2c(c1)sc(n2)NC(=O)C3CCCCC3 C00911906
c1ccc2=NC(=O)C(=c2c1)c3c(nc(s3)Nc4ccc(cc4)F)O C05731574
c1ccc(cc1)Oc2ccccc2C(=O)NNC(=O)c3ccc(cc3)F C06338240
c1cc(cc(c1)Cl)NC(=O)ONC(=O)C23CC4CC(C2)CC(C4)C3 C06550656
C[C@@H](C(=O)Nc1cccc(c1)C#N)Nc2ccc(cc2)N3CCCCC3 C07003043
c1ccc(cc1)NC(=O)Nc2nnc(s2)SCc3cccc(c3)F C09324233
Cc1cc(c(cc1C)c2csc(n2)NC(=O)CNC(=O)C(C)(C)C)C C08939349
CC(=O)c1c(=O)c(cc-2nc3ccccc3[nH]c12)Nc4ccccc4 C05498779
c1ccc2cc(ccc2c1)C(=O)N/N=C/c3c[nH]nc3c4ccc(cc4)F C17073917
Cc1cccc(c1)Cn2c(c(c(n2)C)NC(=O)Nc3ccccc3C)C C20540346
c1ccc(cc1)Nc2ccc(cc2)NC(=O)Cc3cn4ccsc4n3 C21007036
c1ccc2c(c1)CC(C2)N[C@@H]3CCCc4c3[nH]c5c4cc(cc5)[N+](=O)[O-] C22077808
Cc1ccc(cc1NC(=O)[C@H](C)Nc2ccc3c(c2)nc(o3)C4CC4)F C27042740
Cc1c([nH]c2c1cc(cc2)C(=O)O[C@@H](C)C(=O)NC3CCCCC3)C C09552016
CCC(=O)Nc1nc2ccc(cc2s1)NC(=O)CC3CCCCC3 C32961185
Cc1cccc(c1)NC(=O)Nc2c(nc3n2cccc3)c4ccc(cc4)F C33312707
Cc1cccc(c1O)/C=C/2\C(=O)C(=C(S2)Nc3ccccc3)C(=O)OC C36257375
CC[C@@H](c1ccc(cc1)O)Nc2ccc(cc2[N+](=O)[O-])Br C37140015
Cc1c(c(=O)[nH]c(n1)Nc2cccc3c2cccn3)Cc4ccccc4 C25497410
Cc1ccccc1Nc2cc(c3ccccc3n2)C(=O)NC[C@@H]4CCCO4 C04910812
C=CCc1cccc(c1[O-])/C=[NH+]/Nc2c3c4c(sc3ncn2)CCCC4 C04737888
CCC(CC)NC(=O)Nc1ccc2c(c1)N(CCC2)C(=O)c3ccccc3 C38699914
CC(C)c1ccc(cc1)[C@@H]2C(=C(OC(=C2C(=O)OC)CCl)N)C#N C39327982
C[C@@H]1[N-]C2=C/C(=[NH+]/C(=S)NC(=O)c3cccc4c3cccc4)/C=CC2=N1 C39434212
Cc1cc(c2cc([nH]c2c1)C(=O)O[C@@H](C)C(=O)NC3CCCCC3)C C39536121
Cc1c(ccc(c1O)C2=NN=C([C@H]2Oc3ccccc3)C(F)(F)F)O C39578003
CCCCc1ccc(cc1)NC(=O)[C@@]2(C(=O)Nc3cc(ccc3O2)C)C C41548330
Cc1ccc(cc1Cl)Nc2cc(=O)n(c(=O)[nH]2)C3CCCCC3 C44023434
Cc1cccc(c1)NC(=O)N2CCC[C@H](C2)C(=O)Nc3cccc(c3C)C C47409786
CCc1ccc(cc1)/C(=N\Nc2[nH]c(=O)cc(n2)c3ccccc3)/C C33906372
CC(C)c1cccc(c1)NC(=O)N[C@H](c2ccc(cc2)F)c3nccn3C C54006368
c1ccc(cc1)CCCNC(=O)N2CCC[C@H](C2)c3[nH]c4ccccc4n3 C09679768
CCOc1ccc(cc1F)NC(=O)N2CCc3c4ccccc4[nH]c3[C@@H]2C C56702081
C[C@@H]1CC(=O)Nc2ccccc2N1C(=O)CN[C@H](c3ccccc3)C(C)C C29197785
CC(C)(C)CC(C)(C)NC(=O)[C@@H]1CCCN(C1)C(=O)Nc2ccccc2 C52818665
Cc1cccc(c1C)NC(=O)C(=O)N/N=C/c2ccc(cc2Cl)Cl C05419249
CC[NH+](CC)c1ccc(cc1)[C@H]2[C@@H]3CC=C[C@@H]3c4cccc(c4N2)[N+](=O)[O-] C14461574
c1cc(ccc1c2nc(cs2)C(=O)N3CCCC[C@@H]3CC(=O)N)Cl C60292119
Cc1cc(no1)NC(=O)N[C@@H](c2cccc(c2)C(F)(F)F)C(C)(C)C C60374489
Cc1cc(no1)NC(=O)N[C@H](c2cccc(c2)C(F)(F)F)C(C)(C)C C60374490
CC(C)(C)C[C@H]1CCCN1C(=O)Nc2cccc(c2)C(=O)NC(C)(C)C C61772296
Cc1cccc(c1)NC(=O)COc2ccc(cc2/C=N/O)Br C15988021
Cc1ccc(cc1)SCC2=C3[C@H](C(=C(O[C@H]3N=N2)N)C#N)C(C)C C39977295
CC[C@H](C)NC(=O)c1nc2ccccc2c(n1)Nc3ccc(cc3)F C35430105
Cc1ccccc1NC(=O)Nc2c(nc3n2cccc3)c4ccccc4 C64611146
C[C@@]1(CCCN(C1)C(=O)NC2CCCCC2)C(=O)NCc3ccccc3 C65059200
Cc1ccc(cc1)SCC2=NN=C3[C@@H]2[C@@H](C(=C(O3)N)C#N)C(C)C C04167677
Cc1ccc(c(c1)OC)NC(=O)NC[C@@H]2CCN(C2)c3ccc(cc3)F C66345212
Cc1ccc(cc1)NC(=O)C(=O)N/N=C/c2ccccc2OCc3ccc(cc3)C(=O)OC C04302782
Cc1ccc(cc1)NS(=O)(=O)c2ccc(cc2)C(=O)OCCCn3c4ccccc4[nH]c3=O C03372815
Cc1ccc(cc1)S(=O)(=O)NCC(=O)N/N=C/c2ccc(cc2)OC(=O)c3ccccc3C C04282966
Cc1ccc(c(c1)[N+](=O)[O-])NC(=O)[C@H](c2ccccc2)OC(=O)CCc3c[nH]c4c3cccc4 C08649499
CCOc1ccc(cc1OCC)N2C[C@@H](OC2=O)CNC(=O)Nc3ccc(cc3)C(C)(C)C C08868608
Cc1ccc(c(c1)C)NS(=O)(=O)c2ccc(c(c2)[N+](=O)[O-])N[C@@H](C)c3ccc(o3)C C08746731
c1ccc(cc1)CCCC(=O)Nc2c3ccccc3oc2C(=O)Nc4ccc(cc4)[N+](=O)[O-] C09414286
CCOC(=O)C1=C(NC(=O)N[C@H]1c2ccccc2)CSc3nncn3c4ccc(cc4C)C C10558151
Cc1ccc(c(c1)[N+](=O)[O-])NC(=O)[C@@H](c2ccccc2)Sc3nnc(s3)NCC=C C11392881
Cc1c(nc([nH]c1=O)n2c(cc(n2)c3cccs3)NC(=O)COc4ccc(cc4)C(C)C)C C11854960
CCc1c(nc([nH]c1=O)n2c(cc(n2)c3cccs3)NC(=O)c4ccc(cc4)OC(C)C)C C11855074
CC(C)c1ccc(cc1)OCC(=O)Nc2cc(nn2c3[nH]c(=O)c4c(n3)CCCC4)C5CC5 C12130553
C[C@@H]1CCCC[C@@H]1NC(=O)COC(=O)[C@H](C)Nc2ccc(cc2[N+](=O)[O-])C(F)(F)F C12653891
CCCOC(=O)c1ccc(cc1)NC(=O)CN2C(=O)C3(CCC(CC3)C(C)(C)CC)NC2=O C12796194
C[C@@H](C(=O)Nc1ccc(cc1)NC(=O)CCc2ccccc2)Oc3ccccc3[N+](=O)[O-] C13631154
c1ccc(cc1)[C@H](C(=O)Nc2ccc(cc2Cl)[N+](=O)[O-])OC(=O)c3c[nH]c4c3cccc4 C17117699
CC(C)(C)c1cc(n(n1)c2ccccc2)NC(=O)CSc3nnc(s3)NCc4ccco4 C17983177
CCOC(=O)c1c(c([nH]c1C)/C=N/NC(=O)c2ccc(cc2)CSc3nc(cc(n3)C)C)C C19321224
COc1ccc2c(c1)c3c([nH]2)[C@H](NCC3)c4ccc(c(c4)OC)OCc5ccc(cc5)[N+](=O)[O-] C12371481
CCOC(=O)C1=C(NC(=O)NC1)CSc2nc3ccccc3c(=O)n2c4ccc(c(c4)C)C C21197436
CCOC(=O)C1=C(NC(=O)NC1)CSc2nc3cc(ccc3c(=O)n2CCC(C)C)Cl C21313917
CCCCOC(=O)c1ccc(cc1)NC(=O)CN2C(=O)[C@@](NC2=O)(C)c3ccc4c(c3)CCC4 C21471551
CC(C)(C)c1ccc(cc1)OCc2nnc(n2N)SCN3C(=O)c4ccccc4C3=O C22435874
C[C@H](c1nc(nc(n1)N(C)C)N)Sc2nnc(n2CC=C)c3ccc(cc3)C(C)(C)C C24985290
CCCCCN(C(=O)NC(=O)Nc1ccccc1OCC)S(=O)(=O)c2ccc(cc2)C C27496097
CN(C)c1ccc(cc1)[C@@H](CNS(=O)(=O)c2ccccc2[N+](=O)[O-])c3c[nH]c4c3cccc4 C28914465
Cc1ccc(cc1)OC[C@@H]2[C@@H](C[C@@H](O2)n3cnc4c3nccc4NO)Oc5ccc(cc5)C C34633652
CCOc1ccc(cc1)NC(=O)Nc2ccccc2SCc3cc(=O)n4c(n3)cc(o4)C C35429634
Cc1ccc(c(c1)[N+](=O)[O-])NC(=O)[C@@H](c2ccccc2)OC(=O)C34C[C@H]5C[C@@H](C3)CC(C5)(C4)O C18323868
CCN(Cc1ccccc1)Cc2cc(=O)[nH]c(n2)N3CCN(CC3)C(=O)NC4CCCCC4 C35564549
CC(C)(C)NC(=O)N(CCOC)CC(=O)Nc1nc(cn1c2ccc(cc2)F)c3ccccc3 C36045080
CCOC(=O)C1=C(NC(=O)N[C@H]1c2ccccc2)CSc3nnc(n3C)c4ccccc4C C36627277
CCOC(=O)Cn\1c2ccc(cc2s/c1=N\C(=O)CCC3CCCCC3)S(=O)(=O)N C38930475
C[C@H]1C[C@@]2(CC(C1)(C)C)C(=O)N(C(=O)N2)CC(=O)O[C@@H](C)C(=O)Nc3ccc(cc3)C(C)C C21868863
COc1ccc(cc1NC(=O)c2ccccc2SCC(=O)NCC3CCCCC3)[N+](=O)[O-] C39484432
Cc1ccc(cc1)C(=O)N[C@@H](C(C)C)C(=O)OCC(=O)Nc2ccc3c(c2)OC4(O3)CCCC4 C39640940
c1ccc(c(c1)CNc2c(c(ncn2)Nc3c(cc(cn3)C(F)(F)F)Cl)[N+](=O)[O-])Cl C40661421
CCCOc1ccc(cc1OC)/C=N\NC(=O)Nc2c(c3c(s2)CCCC3)C(=O)OC C40844755
CCOC(=O)c1c(c(sc1NC(=O)N/N=C\c2ccc(cc2)Cl)C(=O)OCC)C C40846170
Cc1ccccc1NC(=O)C2=C(Nc3nnnn3[C@@H]2c4ccc(cc4)OCCc5ccccc5)C C40922152
CCCCOc1cccc(c1)[C@H]2C(=C(Nc3n2nnn3)C)C(=O)Nc4ccc(cc4C)C C40922564
CCN(c1cccc(c1)C)C(=O)Cn2c(c(c(n2)SC)c3nc(no3)c4ccc(cc4)C)N C46915135
CCOc1cc(ccc1O)/C=N\N=C\2/N(C(=O)/C(=C/c3ccccc3O)/S2)Cc4ccco4 C47137657
C=C(c1ccc(cc1)[N+](=O)[O-])NNC(=O)c2ccc(cc2)COc3cccc4c3nccc4 C03338600
CCOc1cc(cc(c1OCC)OCC)C(=O)N/N=C/2\c3cc(ccc3NC2=O)C(C)C C03274956
Cc1ccc2c(c1)sc(n2)NC(=O)[C@H](CCS(=O)(=O)C)NC(=O)OCc3ccccc3 C58916293
CC(C)(C)c1ccc(cc1)C(=O)N/C(=C\c2cccc(c2)[N+](=O)[O-])/C(=O)Nc3nccs3 C59167988
C[C@H](C(=O)Nc1cccc(c1)OCC(=O)Nc2ccccc2)Sc3ccc(cc3)[N+](=O)[O-] C59777931
c1ccc(cc1)C(c2ccccc2)NC(=O)CCSc3[nH]nc(n3)c4ccc(cc4)[N+](=O)[O-] C59793058
CC[NH+](CC)c1ccc(c(c1)C)NC(=O)[C@@H]2CCCN(C2)c3ccc(nn3)n4c(cc(n4)C)C C62164263
C=CCNC(=O)/C(=C\c1ccc(o1)c2cccc(c2)[N+](=O)[O-])/NC(=O)c3ccccc3 C05005411
CCOc1ccc(cc1OCC)[C@@H]2C(=C(N=C3N2C(=C(S3)C#N)N)C)C(=O)OCC C06601894
CC(C)(C)NC(=O)NC(=O)c1ccc(cc1)Oc2ccc(cc2[N+](=O)[O-])C(F)(F)F C01040673
CCOC(=O)c1ccc(cc1)NC(=O)CN2C(=O)[C@](NC2=O)(C)c3cccc4c3cccc4 C08645422
COc1ccccc1NC(=O)c2c3c(sc2NC(=O)c4ccc(cc4)[N+](=O)[O-])CCC3 C01188820
Cc1ccc(cc1)C(=O)N/C(=C\c2ccc(o2)c3ccccc3[N+](=O)[O-])/C(=O)NC(C)C C08927644
CCOC(=O)c1ccc(cc1)NC(=O)CN2C(=O)[C@](NC2=O)(C)c3ccc(cc3)C(C)(C)C C08948341
Cc1cccn2c1nc(c2)COc3cccc(c3)C(=O)NNC(=O)c4c(c5ccccc5o4)C C10372734
Cc1ccc(cc1)Cn2c3c(nc2NCCc4c[nH]c5c4cccc5)n(c(=O)n(c3=O)C)C C08774918
C[C@H]1CCCC[C@]12C(=O)N(C(=O)N2)CC(=O)O[C@@H](C)C(=O)Nc3ccc(cc3)C(C)(C)C C10747579
C[C@@H]1CCCC[C@@H]1NC(=O)NC(=O)CSc2nnc(n2C3CCCCC3)c4ccco4 C11152358
CCOC(=O)C1=C(NC(=O)N[C@H]1c2ccco2)CSc3nccn3c4cccc(c4C)C C10271448
CCCc1cc(=O)[nH]c(n1)n2c(cc(n2)c3ccco3)NC(=O)C45CC6CC(C4)CC(C6)C5 C12007135
c1ccc(cc1)C[C@H](C(=O)N/N=C/c2ccccc2Cl)NC(=O)c3ccc(cc3)[N+](=O)[O-] C03203157
CCOc1ccccc1[C@H]2C(=C(Nc3n2nc(n3)SC)C)C(=O)Nc4ccccc4OC C09409668
CC(C)CCOc1ccc(cc1C(=O)NNC(=O)c2ccccc2[N+](=O)[O-])Br C14650669
CC(C)c1ccc(cc1)OCc2nnc(n2N)SCc3nc(no3)c4ccsc4 C21736903
c1ccc(c(c1)N2CCC(CC2)C(=O)Nc3cccc(c3)NC(=O)c4cccs4)[N+](=O)[O-] C24028722
Cc1ccc(cc1)Oc2ccccc2NC(=O)CN3C(=O)[C@@](NC3=O)(C)c4ccc(cc4)C#N C24768121
C[C@@H](c1nnc(o1)c2ccccc2)Sc3nnc(n3N)COc4ccc(cc4)C(C)(C)C C26043282
CCOC(=O)C1=C(OC2=C([C@H]1c3ccc(cc3)[N+](=O)[O-])C(=O)C[C@@H](C2)c4ccccc4)N C27533149
Cc1ccc(c(c1)C)NC(=O)/C(=C\c2ccc(o2)[N+](=O)[O-])/NC(=O)c3ccccc3C C28310133
CC(C)(C)C1CCC2(CC1)C(=O)N(C(=O)N2)CC(=O)OCC(=O)NC3CCCCCCC3 C32828588
Cc1cccc(c1)Oc2ccccc2NC(=O)CNC(=O)c3ccc(c(c3)[N+](=O)[O-])C C32850713
CCN1C(=O)N[C@@H]([C@H]([C@@]1(C(F)(F)F)O)C(=O)c2cccs2)c3cccc(c3)[N+](=O)[O-] C33773421
Cc1ccccc1NC(=O)N(CCCNC(=O)c2cccc(c2)[N+](=O)[O-])c3ccccc3 C34972008
Cc1cccc(c1)NC(=O)N(CCNC(=O)c2ccc(cc2)[N+](=O)[O-])c3ccc(cc3)F C34976380
CCOC(=O)[C@H]1CCCN(C1)c2nc(c3c(n(nc3n2)C)N)c4ccc(cc4)C(F)(F)F C35577459
C[C@@]1(C(=O)N(C(=O)N1)CC(=O)Nc2ccnn2C3CCCC3)c4ccc(cc4)C(C)(C)C C36740770
C[C@@H]1CC(=O)Nc2ccccc2N1C(=O)COC(=O)CNC(=O)C34CC5CC(C3)CC(C5)C4 C36772002
C[C@H](C(=O)NC(=O)NC1CCCCC1)Sc2nnc(n2C3CCCCC3)c4ccco4 C24478499
Cc1ccc(cc1)/C=C/C(=O)Oc2ccc3c(c2)OC(=C([C@@H]3c4ccc(cc4)[N+](=O)[O-])C#N)N C38654557
CC(C)C1=C[C@@H](N=N1)[C@H]2NN[C@@H]3N2N=C(S3)COc4ccc(cc4)OCc5ccccc5 C38742687
C[C@H]1C(=C(NN1c2ccccc2)C)C3=NN=C(C3)C(=O)N/N=C/c4ccc(cc4)N(C)C C38814891
Cc1cc(=O)c(nn1c2ccc(cc2)Cl)C(=O)Nc3ccccc3NC(=O)OC(C)(C)C C40119333
C[C@H](c1ccccc1)Nc2c(c(ncn2)Nc3ccc(cn3)Br)[N+](=O)[O-] C40629160
Cc1ccc(cc1)CNc2c(c(ncn2)Nc3ccc(cn3)Br)[N+](=O)[O-] C40647290
CCOc1ccccc1NC(=O)C2=C(Nc3nnnn3[C@H]2c4ccc(cc4)C(C)(C)C)C C41023116
CCCCSc1[nH]c2c(c(=O)n1)[C@H](C3=C(N2)CCCC3=O)c4ccc(cc4)[N+](=O)[O-] C09494378
c1ccc(c(c1)/C=N/NC(=O)[C@@H]2CCCN2c3ccc(cc3[N+](=O)[O-])C(F)(F)F)O C59202404
Cc1cccc(c1NC(=O)CNC(=O)c2cc(ccc2Oc3ccccc3)[N+](=O)[O-])C C42342089
Cc1cccc(c1)n2c(cc(n2)C(C)(C)C)NC(=O)Cc3c(c(c([nH]3)C(=O)C)C)C(=O)OC C59251791
c1ccc(c(c1)Cc2[nH]c3ccc(cc3n2)NC(=O)COc4cccc(c4)[N+](=O)[O-])F C59335115
c1ccc(cc1)C(c2ccccc2)NC(=O)CSc3[nH]nc(n3)c4ccc(cc4)[N+](=O)[O-] C13300890
c1ccc2c(c1)cccc2NC(=O)c3ccc(cc3)NC(=O)COc4ccc(cc4)[N+](=O)[O-] C59476552
Cc1ccc2c(c1)[nH]c(c2NC(=O)CN3CCN([C@H](C3)C)c4ccc(cc4)OC)C(=O)OC C13758889
COc1cccc2c1o/c(=[NH+]/c3ccc(cc3)C(=O)[O-])/c(c2)C(=O)NCc4ccco4 C13139700
c1ccc(cc1)c2csc3c2c(ncn3)SCC(=O)Nc4cc(ccc4O)[N+](=O)[O-] C62038998
c1ccc(cc1)c2nnc(n2c3ccccc3)SCC(=O)N/N=C\4/c5ccccc5NC4=O C01207791
CCOc1cc(ccc1OC(F)F)/C=C/C(=O)/N=c\2/[nH]c(n[nH]2)c3ccccc3OC C48373852
CC[C@@]1(C(=O)N(C(=O)N1)CC(=O)Nc2cccc(c2C)[N+](=O)[O-])c3ccc(cc3)Cl C03595243
CCOC(=O)NC(=O)c1c2c(sc1NC(=O)c3cccc(c3)[N+](=O)[O-])CCCC2 C05145799
Cc1c(c(on1)C)COc2cccc(c2)C(=O)OCC(=O)NC(=O)N[C@H]3CCCC[C@@H]3C C08712416
CCOC(=O)C1=C(NC(=O)N[C@H]1c2cccs2)COc3cc(ccc3[N+](=O)[O-])F C08723715
Cc1ccccc1n2c(nnc2S[C@H](C)c3nc(nc(n3)N(C)C)N)c4ccncc4 C08726020
Cc1cccc(c1[N+](=O)[O-])C(=O)OCC(=O)NCC(=O)Nc2ccc(c(c2F)F)F C09022483
c1ccc(c(c1)C(=O)n2c(nc(n2)NCc3cccs3)NCc4cccs4)[N+](=O)[O-] C09129621
c1cc(cc(c1)[N+](=O)[O-])c2ccc(o2)C(=O)NC(=S)Nc3ccc4c(c3)ccc(=O)o4 C02198502
CCOC(=O)NC(=O)c1c2c(sc1NC(=O)c3cccc(c3)[N+](=O)[O-])CCCCC2 C09298458
COC(=O)c1ccc2c(c1)nc([nH]c2=O)CSc3nnc(o3)c4c[nH]c5c4cccc5 C09964004
c1cc(cc(c1)[N+](=O)[O-])/C=C/C(=O)NC(=S)Nc2ccc(cc2Br)[N+](=O)[O-] C10012226
CC(C)CCn1c(=O)c2ccccc2n3c1nnc3SCC(=O)NC(=O)NC(C)(C)C C10058312
c1ccc(cc1)c2cc(=O)[nH]c(n2)n3c(cc(n3)c4ccco4)NC(=O)COc5ccccc5 C12009231
Cc1cccc(c1)OCC(=O)Nc2cc(nn2c3[nH]c(=O)c4c(n3)CCCC4)c5ccco5 C12010419
c1ccc(cc1)n2c(=O)c3ccccc3c(n2)C(=O)OCC(=O)NC(=O)NC4CCCCC4 C09634217
c1ccc(cc1)S(=O)(=O)N(CC(=O)N[C@H]2CCCC[C@@H]2O)c3ccc(cc3)[N+](=O)[O-] C13575016
c1ccc(cc1)S(=O)(=O)N(CC(=O)N[C@@H]2CCCC[C@@H]2O)c3ccc(cc3)[N+](=O)[O-] C13575024
CC(C)(C)NS(=O)(=O)c1ccc(c(c1)[N+](=O)[O-])Oc2ccc3c(c2)CCC(=O)N3 C14200455
c1ccc(cc1)c2c(cn(n2)c3ccccc3)C(=O)NNC(=O)/C=C/c4ccccc4[N+](=O)[O-] C15540709
c1ccc(cc1)NC(=O)COc2ccc(cc2)C(=O)N/N=C/c3ccc(cc3)[N+](=O)[O-] C15778089
c1cc(=O)oc2c1cc(cc2)NC(=S)NC(=O)c3ccc(c(c3)[N+](=O)[O-])N4CCCCC4 C16383660
C[C@@H](c1cccc2c1cccc2)NC(=O)CN3C(=O)[C@@](NC3=O)(C)c4ccc(cc4)[N+](=O)[O-] C18416332
Cc1cc(c(cc1C)O)C(=O)C2=C(C(=O)N([C@@H]2c3ccc(cc3)[N+](=O)[O-])CCC[NH+](C)C)[O-] C20310059
Cc1cc(nc(n1)SCc2ccc(cc2)C(=O)NNC(=O)c3ccc(cc3)[N+](=O)[O-])C C22061073
Cc1ccc(cc1)NS(=O)(=O)c2cccc(c2)C(=O)O[C@@H](C)C(=O)Nc3cc(on3)C C22196082
Cc1ccc(c(c1)C)NC(=O)NC(=O)COC(=O)[C@H](C)N2C(=O)c3ccc(cc3C2=O)C C22522852
CCc1ccc(cc1)NC(=O)C[C@@H]2C(=O)N/C(=N\N=C(/C)\c3ccc(cc3)[N+](=O)[O-])/S2 C28049693
c1ccnc(c1)NS(=O)(=O)c2ccc(cc2)NC(=O)/C=C/c3ccc(cc3)[N+](=O)[O-] C30870478
C[C@@]1(C(=O)N(C(=O)N1)CC(=O)N2CCC(CC2)NC(=O)OC(C)(C)C)c3ccc(cc3)F C32937092
c1cc(oc1)c2nc([nH]n2)SCc3nc(on3)CCC(=O)Nc4ccc(cc4)Cl C33087451
Cc1c(c(=O)[nH]c(n1)c2ccccc2)C[C@H](C)C(=O)N/N=C\c3ccc(cc3)[N+](=O)[O-] C35993631
CCOC(=O)C1=C(NC(=O)N[C@@H]1c2ccccc2)CSc3nnc(o3)c4ccoc4C C36627246
C[C@@]1(C(=O)N(C(=O)N1)CC(=O)Nc2ccc(cc2)C(=O)OC)c3ccc(cc3)OC(F)F C36848613
CC(=C1C=CC(=O)C=C1)NNc2nc3c(n2CCc4ccccc4)c(=O)n(c(=O)n3C)C C05916570
C[C@@H](C(=O)NC(=O)NC1CCCC1)OC(=O)c2cc(nc3c2cnn3C(C)C)C(C)C C07473072
c1ccc2c(c1)-c3ccccc3C2COC(=O)NCC(=O)NCC(=O)n4c5ccccc5nn4 C38529393
c1cc2c(cc1[N+](=O)[O-])sc(n2)NC(=O)Cc3csc(n3)NC(=O)c4ccsc4 C38739639
CCCCn1c2c(c(=O)[nH]c1=O)n(c(n2)COC(=O)c3cc4c(cc(cc4[nH]3)C)C)CC C39536186
CC1CCN(CC1)c2c(c(ncn2)NNC(=O)C(c3ccccc3)c4ccccc4)[N+](=O)[O-] C40612965
c1ccc(c(c1)C(=O)NNc2c(c(ncn2)OC3CCCCC3)[N+](=O)[O-])Br C40658404
c1ccc(cc1)CC(=O)NNc2c(c(ncn2)Sc3cccc4c3nccc4)[N+](=O)[O-] C40659470
Cc1ccc(cc1S(=O)(=O)NCC2CCN(CC2)C(=O)Nc3ccc(cc3)F)[N+](=O)[O-] C43962338
COc1cc(ccc1NC(=O)[C@H]2CCCN(C2)C(=O)NCc3cccs3)[N+](=O)[O-] C49425867
C[C@]1(C(=O)N(C(=O)N1)CC(=O)N[C@H](c2ccccc2)C3CC3)c4ccc(cc4)[N+](=O)[O-] C21626804
C[C@]1(C(=O)N(C(=O)N1)CC(=O)Nc2cc(nn2c3ccccc3)C(C)(C)C)c4ccco4 C31768163
Cc1c(cccc1S(=O)(=O)N2CCCC[C@@H]2CNC(=O)Nc3ccccc3)[N+](=O)[O-] C26819627
C[C@@]1(C(=O)N(C(=O)N1)Cc2cccc(c2)C(=O)Nc3ccccc3)c4ccc(cc4)[N+](=O)[O-] C59421068
c1ccc2c(c1)ccc(n2)NCCNc3ccc(cc3S(=O)(=O)N4CCCC4)[N+](=O)[O-] C60061440
CC1CCC(CC1)NS(=O)(=O)c2ccc(c(c2)[N+](=O)[O-])N[C@@H]3CC(=O)N(C3)C(C)C C60362934
Cc1cc(nc2c1c(nn2C)OCC(=O)Nc3cccc(c3)NC(=O)OCC(C)C)C C60376058
c1cc(c(c(c1)Cl)Cl)NC(=O)C(=O)N/N=C/c2ccc(c(c2)[N+](=O)[O-])Cl C02553737
c1cc(ccc1NC(=O)Nc2cnn(c2C(F)(F)F)c3ccc(cc3)[N+](=O)[O-])F C01027121
CCN(CC)c1ccc(cc1[N+](=O)[O-])[C@H]2C(=C(OC3=C2C(=O)CC(C3)(C)C)N)C#N C05795019
c1cc(ccc1C2CCCCC2)S(=O)(=O)NNC(=O)c3ccc(cc3)[N+](=O)[O-] C07385996
Cc1c([nH]c2c1cc(cc2)C(=O)OCc3[nH]c(=O)c4ccc(cc4n3)C(=O)OC)C C08134490
c1ccc2c(c1)c(c(o2)C(=O)Nc3cccc(c3)F)NC(=O)c4cccc(c4)[N+](=O)[O-] C09344195
Cc1ccc(cc1)n2c(nnn2)SCCC(=O)NC(=O)NC34CC5CC(C3)CC(C5)C4 C11617503
c1cc(ccc1c2nnc3n2nc(cc3)OCCNC(=O)Nc4ccc(cc4)F)F C11694589
CCc1cc(=O)[nH]c(n1)n2c(cc(n2)c3cccs3)NC(=O)c4ccccc4OCC C11854547
CCOC(=O)Nc1cc(nn1c2[nH]c(=O)c(c(n2)C)Cc3ccccc3)c4cccs4 C11855518
CC(C)c1cc(=O)[nH]c(n1)n2c(cc(n2)c3ccco3)NC(=O)c4ccc5ccccc5c4 C12007789
C[C@@]1([C@@](N(C(=O)O1)N2C(=O)O[C@@]([C@@]2(C)O)(C)Cc3ccccc3)(C)O)Cc4ccccc4 C12402037
CC(C)c1ccc(c(c1)Br)OCC(=O)NNC(=O)c2ccc(cc2)[N+](=O)[O-] C12580320
CC(C)COc1ccc(cc1C(=O)NNC(=O)c2ccccc2[N+](=O)[O-])Br C14666904
CC(C)COc1ccc(cc1C(=O)NNC(=O)c2cccc(c2)[N+](=O)[O-])Br C14666997
Cc1ccc(cc1)C(=O)N/C(=C\c2ccc(o2)c3cccc(c3)[N+](=O)[O-])/C(=O)NC C16711567
Cc1cccc(c1[N+](=O)[O-])C(=O)NNC(=O)COc2ccccc2c3ccccc3 C17201819
c1cc(ccc1C=NNC(=O)C([C@H]2CCCC=C2)C(=O)N/N=C/c3ccc(cc3)C#N)C#N C19808654
CC1=C([C@H](C2=C(N1)CCCC2=O)c3cccc(c3)[N+](=O)[O-])C(=O)Nc4ccccc4OC C06137221
Cc1ccc(c(c1)C)NC(=O)NC(=O)[C@H](C)Sc2nnnn2C3CCCCC3 C23200348
c1cc(c(cc1[N+](=O)[O-])NC(=O)CSc2nnc(s2)NC3CCCCC3)F C29356077
c1ccc2c(c1)[nH]c(n2)SCC(=O)Nc3c(c(c(o3)c4ccco4)c5ccco5)C#N C32697413
c1cc(sc1)C(=O)Oc2ccc3c(c2)OC(=C([C@H]3c4ccc(cc4)[N+](=O)[O-])C#N)N C38654625
C[C@]1(OC=CCC1)/C=N/Nc2nnc(c3c2cccc3)N/N=C/[C@]4(OC=CCC4)C C17418206
CCOc1ccccc1C2=C[C@H](N=N2)C(=O)N/N=C/C3=C(NN([C@@H]3C)c4ccccc4)C C38826457
CC(C)(C)C1=NN=C2[C@H]1[C@H](C(=C(O2)N)C#N)c3ccc(cc3)OC(=O)c4ccco4 C04004494
Cc1c(cnc(n1)N2CCC(CC2)C)c3cc(=O)[nH]c(n3)Nc4ccccc4OC C39383680
Cc1cccc(n1)Nc2c(c(ncn2)Nc3ccc(cc3F)Br)[N+](=O)[O-] C40584811
CCOC(=O)N/N=C/1\CCCc2c1c(c(o2)C(=O)Nc3nc4ccccc4s3)C C40825552
Cc1ccc(c(c1)NC(=O)Nc2nnc(s2)SCc3cc(=O)n4ccccc4n3)C C41086085
CC(=NNC(=O)c1c2c(sc1NC(=O)c3ccc(cc3)[N+](=O)[O-])CCCCC2)C C44452972
CCc1cc(c(s1)NC(=O)CN2C(=O)C3(CCCCCCC3)NC2=O)C(=O)OCC C08885491
C[C@H](c1nc(nc(n1)N(C)C)N)Sc2nc3ccc(cc3c(=O)n2CC(C)C)Cl C24900376
CC(C)(C)c1ccc(cc1)[C@H]2C[C@@H]2C(=O)N/N=C/3\c4cc(ccc4NC3=O)[N+](=O)[O-] C04505164
CC(C)(C)c1ccc(cc1)[C@@H]2C[C@H]2C(=O)N/N=C/3\c4cc(ccc4NC3=O)[N+](=O)[O-] C04505173
CCC[C@@H]1Nc2c(cc[nH+]c2N1Cc3ccc(cc3)c4cnccc4c5[n-]nnn5)C C52595487
CCC[C@H]1Nc2c(cc[nH+]c2N1Cc3ccc(cc3)c4cnccc4c5[n-]nnn5)C C52595490
Cc1cc(c2c(c1)c(nc(n2)NC3=NCN(CN3)CCc4ccc(c(c4)OC)OC)C)C C20634451
CC1=C([C@@H](NC(=O)N1C)c2ccc(cc2)[N+](=O)[O-])C(=O)Nc3ccccc3C(F)(F)F C57458219
c1cc(ccc1c2ccc(s2)C(=O)NNC(=O)COc3ccc(cc3)[N+](=O)[O-])F C19616971
C[C@@H](C(=O)Nc1ccc(cc1C(F)(F)F)[N+](=O)[O-])OC(=O)c2c[nH]c3c2cccc3 C17118162
CCCCn1c(=O)c2c(c(sc2nc1S[C@@H](C)c3nc(nc(n3)N(C)C)N)C)C C24884593
CC(C)(C)NS(=O)(=O)c1ccc(o1)C(=O)/N=c/2\[nH]c3ccccc3n2c4ccccc4 C59310174
Cc1ccc2c(c1)c(c[nH]2)CCN/C(=C\3/C(=NN(C3=O)c4ccc(cc4)[N+](=O)[O-])C)/C C17091050
c1cc(ccc1c2nnc(n2N)SCC(=O)c3ccc(cc3)Br)[N+](=O)[O-] C59790251
c1cc(ccc1c2nnc(n2N)SCC(=O)C3C4CC5CC(C4)CC3C5)[N+](=O)[O-] C59790277
COc1ccc(cc1)[C@@H]2C[C@H](N3C(=[NH+]2)N=C(N3)/N=C(/c4ccco4)\[O-])c5ccc(cc5)F C13122740
Cc1ccc(c(c1)C)NC(=O)C2=C(Nc3ncnn3[C@@H]2c4ccc(cc4)C(=O)OC)C C13131769
c1ccc(cc1)COc2cccc(c2)C3=C[C@@H](N=N3)C(=O)N/N=C\4/c5ccccc5NC4=O C38985352
Cc1ccc(cc1)NC(=O)Nc2nnc(s2)SCc3cc(=O)n4cc(ccc4n3)C C46031615
CCCOc1ccc(cc1OC)/C=C/C(=O)Nc2ccc(cc2)S(=O)(=O)Nc3c(c(no3)C)C C06025841
Cc1ccc(cc1)S(=O)(=O)n2c(nc(n2)NCc3ccc(cc3)OC)NCc4ccc(cc4)OC C01067436
c1cc(cnc1)C(=O)Oc2ccc(cc2)/C=N/NC(=O)c3ccc(cc3)NS(=O)(=O)c4cccs4 C06144657
Cc1cccc(c1NCc2nnc(n2c3ccccc3)SCC(=O)Nc4cc(ccc4C)[N+](=O)[O-])C C00869034
Cc1c(c(on1)C)COc2cccc(c2)C(=O)OCC(=O)NC(=O)NC34CC5CC(C3)CC(C5)C4 C08712060
CCOC(=O)c1c2c(sc1NC(=O)CN3C(=O)[C@](NC3=O)(C)c4ccc(cc4)OC)C[C@@H](CC2)C C08889195
CC[C@]1(C(=O)N(C(=O)N1)CC(=O)Nc2c(c(cs2)c3ccco3)C(=O)OCC)c4ccc(cc4)F C08891847
CCOc1cc(cc(c1OCC)OCC)C(=O)/N=c\2/n(c3ccc(cc3s2)S(=O)(=O)N)CC=C C09000030
CCc1cc(=O)[nH]c2n1c(nn2)S[C@@H](C)C(=O)Nc3c(c4c(s3)CCCCC4)C(=O)OCC C09018289
Cc1cccc(c1NCc2nnc(n2c3ccccc3)SCC(=O)Nc4ccc(c(c4)[N+](=O)[O-])C)C C06443456
CCOC(=O)C1=C(NC(=O)N[C@@H]1c2ccc(cc2)Cl)COC(=O)[C@H]3CC(=O)N(C3)C4CCCC4 C09218991
Cc1c(c(sc1C(=O)OC)NC(=O)CSc2nnc(s2)Nc3ccccc3F)C(=O)OC C09349166
CCOC(=O)c1c2c(sc1NC(=O)[C@@H](C)Sc3nc4c(cnn4C(C)(C)C)c(n3)O)CCC2 C09521066
Cc1ccc(cc1)S(=O)(=O)N(C)c2ccc(cc2)C(=O)OCC(=O)NC(=O)NC3CCCCC3 C10148358
CC1CCC2(CC1)C(=O)N(C(=O)N2)NC(=O)COC(=O)c3ccccc3OCc4ccc(cc4)Cl C10364311
CCOC(=O)c1c2c(sc1NC(=O)[C@H](C)OC(=O)Cc3c4ccccc4c(=O)[nH]n3)C[C@@H](CC2)C C10913237
CCOC(=O)c1c2c(sc1NC(=O)[C@H](C)OC(=O)Cc3c4ccccc4c(=O)[nH]n3)C[C@H](CC2)C C10913242
C[C@@H]1CCCC[C@H]1NC(=O)NC(=O)COC(=O)c2cccc(c2)S(=O)(=O)N(C)c3ccccc3 C11503040
Cc1ccc(cc1)NC(=O)CSc2ccccc2C(=O)OCC(=O)Nc3cccc(c3C)[N+](=O)[O-] C11682620
c1ccc(cc1)CCNC(=O)CSc2nc3c4ccccc4[nH]c3c(=O)n2c5ccc(cc5)[N+](=O)[O-] C08923757
CCc1c(sc(c1C(=O)OCC)NC(=O)CSc2[nH]c(=O)c3cnn(c3n2)c4ccccc4)C C12586583
CCN(CC)c1ccc(cc1)C(=O)/N=c\2/n(c3ccc(cc3s2)S(=O)(=O)N)CC(=O)OCC C09809640
Cc1cccc(c1C)NC(=O)NC(=O)COC(=O)c2cccc(c2)S(=O)(=O)N(C)c3ccccc3 C16214113
CC[C@H](C)NC(=O)CN1CN(C2(C1=O)CCN(CC2)C(=O)Nc3ccc(cc3)OCC)c4ccccc4 C16613115
CCOC(=O)C1=C(NC(=O)N[C@H]1c2ccco2)COC(=O)c3cccnc3Sc4ccccc4 C19012286
c1ccc(c(c1)C(=O)OCC(=O)Nc2cccc3c2nsn3)OCC(=O)Nc4ccccc4F C19107031
Cc1ccc(cc1)C(=O)N[C@@H](C(C)C)C(=O)OCC(=O)Nc2ccc(cc2Br)[N+](=O)[O-] C19351030
Cc1c(c(n(n1)C(C)C)C)/C=N/Nc2[nH]nc(n2)SCCC(=O)N(c3ccccc3)c4ccccc4 C20905160
CCCCN1[C@H]([C@H](CCC1=O)C(=O)NNc2nc3ccccc3c(=O)n2CC)c4ccccc4OC C22699892
COc1ccccc1NS(=O)(=O)c2cccc(c2)NC(=O)CCc3nc(no3)c4cccs4 C22705601
CCOc1cc(c(cc1NC(=O)c2ccccc2)OCC)NC(=O)C3CCN(CC3)C(=O)OCC C24007262
CCCOc1ccc(cc1OCC)[C@@H]2[C@@H]3CN(CC=C3C(=C(C2(C#N)C#N)N)C#N)C(=O)OC(C)(C)C C01825880
CC(C)(C)C(=O)Nc1ccc(cc1)c2csc(n2)NC(=O)CCn3c(=O)oc(n3)c4cccs4 C32808734
CC[C@@H]1C(=C(NC(=O)N1)COC(=O)C2(CCCC2)S(=O)(=O)c3cc(ccc3C)C)C(=O)OCC C32858473
Cc1ccc(cc1)OCc2nc(cs2)C(=O)N[C@@H]3CCCC[C@@H]3NC(=O)c4cccc(c4)[N+](=O)[O-] C34905277
Cc1ccc(cc1)OCc2nc(cs2)C(=O)N[C@H]3CCCC[C@@H]3NC(=O)c4cccc(c4)[N+](=O)[O-] C34905278
COCCCNC(=O)c1cc(ccc1N2CCc3ccccc3C2)NC(=O)/C=C/c4ccc(cc4)[N+](=O)[O-] C33855666
CC(C)(C)CC(C)(C)NC(=O)[C@@H](c1ccc(cc1)[N+](=O)[O-])N(Cc2ccco2)C(=O)c3ccc(cc3)O C36500368
CCOC(=O)C1=C(N=c2n(c(=O)/c(=C/c3ccc(c(c3)OC)OCC(=O)N)/s2)[C@H]1c4ccccc4)C C02697390
Cc1ccc(cc1)OCC(=O)Oc2ccc3c(c2)OC(=C([C@@H]3c4cc(c(c(c4)OC)OC)OC)C#N)N C38660478
Cc1ccccc1OCC(=O)Oc2ccc3c(c2)OC(=C([C@H]3c4cc(c(c(c4)OC)OC)OC)C#N)N C38660489
CCOC(=O)[C@H]1[C@H](SC2=C1CCCC2)NC(=O)CS[C@@H]3N=C(N=N3)N/N=C/c4cccs4 C39404359
C[C@H]1C[C@]2(CC(C1)(C)C)C(=O)N(C(=O)N2)CC(=O)OCC(=O)Nc3ccc(cc3)Oc4ccccc4 C21138866
CCOC(=O)c1ccc(cc1)N2[C@H](c3c(=O)c4cc(ccc4oc3C2=O)C)c5ccc(cc5)OCC(=O)N C39880226
c1ccc(cc1)/C=C/C(=O)N/C(=C\c2cccc(c2)[N+](=O)[O-])/C(=O)NCCC3=NC4=CC=CCC4=N3 C39949604
C[C@H]1CCCN(C1)S(=O)(=O)c2ccc(c(c2)[N+](=O)[O-])N[C@@H](C)c3ccc(cc3)NC(=O)C4CC4 C40067617
Cc1cc(nc(n1)SCc2ccc(cc2)C(=O)NNC(=O)[C@H](C)Sc3ccc(cc3)[N+](=O)[O-])C C45915849
Cc1c(c(n(n1)CC=C)C)/C=N/Nc2[nH]nc(n2)SCC(=O)N(c3ccccc3)c4ccccc4 C59831324
Cc1cc(nc(n1)N/C(=N/C(=O)/C=C/c2ccc(cc2)OC)/[N-]CCC3=c4ccc(cc4=[NH+]C3)OC)C C63744070
Cc1ccc(cc1)c2c(n3c(n2)sc(n3)N4CCN(CC4)CC(=O)NCCOC)NC5CCCC5 C64451961
COc1ccccc1NC(=O)N2CCC3(CC2)C(=O)N(CN3c4ccccc4)CC(=O)NCc5ccccc5 C04185308
Cn1c(cc(n1)c2ccc(c(c2)OC)OC)[C@H]3C[NH+]4CC[C@H]3C[C@@H]4CNC(=O)CC5(CCCC5)CC(=O)[O-] C08635490
CCSc1nnc(s1)NC(=O)CSc2nnc(n2c3cccc(c3)C)CNC(=O)c4ccco4 C08792791
c1cc(cc(c1)[N+](=O)[O-])C(=O)NC(=S)Nc2ccc(c(c2)Cl)N3CCN(CC3)C(=O)c4ccco4 C08897876
CCOc1ccccc1NC(=O)CSc2nnc(s2)NC(=O)[C@@H]3CC(=O)N(C3)c4ccc(c(c4)C)C C08909082
CCOC(=O)NC(=O)c1c2c(sc1NC(=O)c3ccc(cc3)S(=O)(=O)N4CCCCC4)CCCC2 C09297979
CCOC(=O)NC(=O)c1c2c(sc1NC(=O)c3ccc(cc3)S(=O)(=O)N4CCCC4)CCCCC2 C09298469
C[C@H](c1ccccc1)NC(=O)[C@@H](Cc2ccccc2)NS(=O)(=O)c3ccc4c(c3)c(=O)n(c(=O)n4C)C C09636356
CCOC(=O)c1ccc(cc1)NC(=O)COC(=O)CC2(CCCC2)CC3=Nc4ccccc4S(=O)(=O)N3 C09529619
CCOC(=O)NC(=O)c1c2c(sc1NC(=O)c3ccc(cc3)S(=O)(=O)N(C)C(C)C)C[C@@H](CC2)C C10098866
CCCc1cc(=O)[nH]c(n1)n2c(cc(n2)c3cccs3)NC(=O)C[C@@H]4CSc5n4c(=O)cc(n5)C C11854844
CCc1c(nc([nH]c1=O)n2c(cc(n2)c3cccs3)NC(=O)[C@H]4CC(=O)N(C4)c5ccc(cc5)OC)C C11855176
CCOc1ccc(cc1)[C@H]2[C@@H](C(=O)NC(=C2C#N)SCC(=O)Nc3ccccc3C(=O)OC)C(=O)OC C12250486
CCOC(=O)Cn\1c2ccc(cc2s/c1=N\C(=O)c3ccccc3S(=O)(=O)CC)S(=O)(=O)N C12312465
Cc1ccc(c(c1)[N+](=O)[O-])NC(=O)[C@@H](c2ccccc2)OC(=O)CNS(=O)(=O)/C=C/c3ccccc3 C12643937
CCOC(=O)C1=C(NC(=O)N[C@@H]1c2ccc(o2)C)COC(=O)c3ccc(cc3)n4c(c(c(n4)C)Cl)C C12744891
CC1CCN(CC1)S(=O)(=O)c2ccc(cc2)N[C@@H](c3cc(c(c(c3)OC)OC)OC)C(=O)NC(C)(C)C C13028296
Cc1c(c(sc1C(=O)OC)S(=O)(=O)Nc2ccccc2C(=O)N[C@H](C)c3ccccc3)C(=O)OC C13129233
Cc1cc(c(n1c2ccc(cc2)C(=O)OC)C)C(=O)COC(=O)[C@@H](Cc3c[nH]c4c3cccc4)NC(=O)C C02645040
CCOc1ccc(cc1)S(=O)(=O)N(CC(=O)N/N=C(\C)/c2cccc(c2)NC(=O)C)c3ccc(cc3)C C13575032
c1ccc(cc1)C(=O)c2ccc(cc2)OCC(=O)NNC(=O)c3cccc(c3)S(=O)(=O)N4CCCCC4 C13778434
CC1=C(/C(=C/c2ccc(o2)CNC(=O)C(=O)Nc3ccccc3)/C(=O)N1c4ccc(cc4)C(C)C)C(=O)OC C02079937
COC(=O)c1c(c2cc(cnc2n1CCCc3ccccc3)NCc4ccccn4)NC(=O)[C@H]5CCOC5 C14732118
CCCCOC(=O)C1=C(Oc2c3ccccc3oc(=O)c2[C@]14c5ccccc5N(C4=O)CC(=O)OCC)N C16007200
CC1=C([C@@H](C(=C(N1)C)C(=O)OCCOc2ccc(cc2)NC(=O)C)c3ccc(s3)[N+](=O)[O-])C(=O)OC C19923950
CCOc1ccc(cc1)NC(=O)[C@H]2[C@H]3C=C[C@@]4([C@@H]2C(=O)N([C@@H]4C(=O)NC5CCCCC5)C[C@@H]6CCCO6)O3 C20106522
CC1CCN(CC1)S(=O)(=O)c2ccc3c(c2)/C(=N/NC(=S)Nc4ccc(cc4)OC)/C(=O)N3CC=C C20679250
Cc1c(cn(n1)C)CNc2cc3c(c(n(c3nc2)CCc4ccccc4)C(=O)OC)NC(=O)[C@@H]5CCOC5 C20999060
Cc1c(cn(n1)C)CNc2cc3c(c(n(c3nc2)CCc4ccccc4)C(=O)OC)NC(=O)[C@H]5CCOC5 C20999062
CCOC(=O)c1c(c(sc1NC(=O)c2ccc(c(c2)OC)OC)C(=O)Nc3cccc(c3)[N+](=O)[O-])C C21225257
CCOC(=O)C1=C(NC(=O)N[C@H]1c2ccc(o2)C)COC(=O)c3csc(n3)COc4ccc(cc4)F C24839399
CCOC(=O)c1c(c2c(=O)n(c(=O)n(c2s1)CC(=O)NC3CCCCC3)CC(=O)Nc4ccccc4)C C34776989
C[C@@]12[C@@H]([C@@H](c3ccccc3O1)n4c(=O)/c(=C/c5ccc(c(c5)OC)OCC(=O)N)/sc4=N2)C(=O)OC C35718093
C[C@@]12[C@H]([C@@H](c3ccccc3O1)n4c(=O)/c(=C/c5ccc(c(c5)OC)OCC(=O)N)/sc4=N2)C(=O)OC C35718096
Cc1ccccc1C(=O)N[C@@H]2CCCC[C@H]2NC(=O)C3CCN(CC3)S(=O)(=O)c4ccc(cc4)[N+](=O)[O-] C35955578
CCOC(=O)C1=C(N(C(=O)N[C@H]1c2cccc(c2OC)OC)C)CN3CCN([C@@H](C3)C)C(=O)NC(C)C C36013918
Cc1cccc(c1)CN2[C@@H]([C@@H](OC2=O)c3ccc(cc3)NC(=O)c4ccco4)C(=O)NCc5cccnc5 C36217160
COCCNC(=O)[C@@H]1[C@@H](OC(=O)N1Cc2ccc(cc2)F)c3ccc(cc3)NC(=O)c4ccccc4OC C36219554
Cc1ccccc1CN2[C@@H]([C@H](OC2=O)c3ccc(cc3)NC(=O)c4ccco4)C(=O)NCc5ccccn5 C36220429
Cc1ccc(cc1)C(=O)Nc2ccc(cc2)[C@@H]3[C@@H](N(C(=O)O3)Cc4cccc(c4)OC)C(=O)NCCOC C36221127
Cc1cccc(c1)NC(=O)CN2C(=O)/C(=C\c3cn(c4c3cccc4)Cc5cccc(c5)[N+](=O)[O-])/NC2=O C39556236
Cc1cccc(c1)C(=O)N[C@@H](CO)c2nnc(n2c3ccccc3)SCC(=O)c4cccc(c4)[N+](=O)[O-] C39757272
c1ccc(cc1)n2c(nnc2SCc3ccc(cc3)[N+](=O)[O-])[C@@H](CO)NC(=O)c4ccc(cc4)Cl C39758328
C[C@H](c1nnc(n1C)SCC(=O)Nc2c(c3c(s2)C[C@H](CC3)C(C)(C)C)C#N)NC(=O)c4ccco4 C39773016
Cc1ccccc1NC(=O)N[C@@H](C(C)C)C(=O)N2CCN([C@@H](C2)C)C(=O)c3cc(c(c(c3)OC)OC)OC C40356461
CCN(CC)C(=O)COc1ccc(cc1OC)[C@@H]2C(=C(Nc3n2ncn3)C)C(=O)Nc4cccc(c4C)C C41023671
COc1cc(ccc1O)/C=N\N=C\2/N(C(=O)/C(=C/c3cc(c(c(c3)OC)O)OC)/S2)Cc4ccco4 C47137440
Cc1cccc(c1)N([C@H](c2c[nH]c3c2cccc3)C(=O)NC[C@H]4CCCO4)C(=O)Cn5nc(nn5)c6cccs6 C00887720
Cc1ccc2c(c1)/C(=N\NC(=O)CCC(=O)N/N=C\3/c4cc(ccc4N(C3=O)C(C)C)C)/C(=O)N2C(C)C C38180204
COC(=O)c1ccc(c(c1)NC(=S)NC(=O)c2ccc(c(c2)[N+](=O)[O-])N3CCCC3)N4CCOCC4 C57328300
c1ccc(cc1)/C=C/C=C\2/C(=O)N(C(=S)S2)CCC(=O)NNC(=O)c3ccccc3[N+](=O)[O-] C08820466
CCOC(=O)C1=C(NC(=O)N[C@@H]1c2ccccc2)Cn3nc(nn3)c4cccc(c4)C(F)(F)F C08825088
CCOC(=O)c1c(csc1NC(=O)CN2C(=O)[C@]3(CCc4c3cccc4)NC2=O)c5ccco5 C08890557
CCc1cc(=O)[nH]c2n1c(nn2)S[C@@H](C)C(=O)Nc3c(c4c(s3)CCCC4)C(=O)OCC C09018285
CCOc1cccc2c1oc(c2)C(=O)/N=c\3/n(c4ccc(cc4s3)S(=O)(=O)N)CCOC C08962727
CCOC(=O)NC(=O)c1c2c(sc1NC(=O)c3cc(c(c(c3)OC)OC)OC)C[C@@H](CC2)C C09298226
CC/C(=N\[C@@H](Cc1c[nH]c2c1cccc2)C(=O)OC)/C3C(=O)NC(=O)N(C3=O)c4ccc(cc4)C C09424389
c1ccc2c(c1)NC(=O)[C@H](S2)CC(=O)OCC(=O)Nc3ccc(cc3C(F)(F)F)[N+](=O)[O-] C09544333
C[C@@]1(C(=O)N(C(=O)N1)NC(=O)CSc2nnc(n2C3CC3)c4ccccc4F)c5ccccc5 C09780690
CCOC(=O)c1ccc(cc1)NC(=O)/C=C\2/C(=O)N(C(=O)S2)CC(=O)Nc3cccc(c3)C C09833247
CCOC(=O)NC(=O)c1ccsc1NC(=O)c2ccc(cc2)S(=O)(=O)N(C)C3CCCC3 C10130701
C[C@H]1CCCC[C@]12C(=O)N(C(=O)N2)CC(=O)OCC(=O)Nc3ccccc3Oc4ccccc4 C10753828
Cc1cccc(c1C)NC(=O)NC(=O)COC(=O)CCc2c(nc3c4ccccc4nn3c2C)C C10817764
CC1CCC2(CC1)C(=O)N(C(=O)N2)NC(=O)COC(=O)c3ccccc3OCc4ccccc4 C10863995
CN(C)c1ccc(cc1)C(=O)OCC(=O)Nc2cccc(c2)S(=O)(=O)/N=C/3\CCCCCN3 C11030745
c1ccc(cc1)c2cc(=O)[nH]c(n2)n3c(cc(n3)c4ccco4)NC(=O)COc5ccc(cc5)F C12009278
CN(Cc1ccccc1)S(=O)(=O)c2ccc(cc2)NC(=O)CN3C(=O)C4(CCCC4)NC3=O C12687117
Cc1ccc(cc1)S(=O)(=O)N[C@H](C(C)C)C(=O)O[C@H](C)C(=O)N2CC(=O)Nc3c2cccc3 C12779935
CCNC(=O)NC(=O)[C@@H](C)OC(=O)c1cc(nc2c1c(nn2c3ccccc3)C)c4cccs4 C13098552
Cc1cccc(c1C)n2c(nnc2SCC(=O)Nc3nccs3)CNC(=O)c4ccco4 C09611618
C[C@H](C(=O)O[C@H](C)C(=O)N1c2ccccc2NC(=O)C1(C)C)NS(=O)(=O)c3ccc(cc3)F C14242119
Cc1ccc(cc1)S(=O)(=O)N(Cc2ccco2)CC(=O)NNC(=O)c3c(c4ccccc4o3)C C15942128
CCCCOc1ccc(cc1)NC(=O)/C=N/N2CC(=O)N3Cc4c(c5ccccc5[nH]4)C[C@@H]3C2=O C15955429
Cc1cccc(c1C)O[C@H](C)C(=O)NNC(=O)c2ccc(c(c2)S(=O)(=O)N3CCCC3)OC C16070478
CCOC(=O)c1c(c([nH]c1C)C(=O)O[C@H](C)C(=O)N2CC(=O)Nc3c2ccc(c3)C(F)(F)F)C C16713773
CCOC(=O)c1ccc(cc1)S(=O)(=O)N2CCC(CC2)C(=O)NNC(=O)c3ccc(cc3)F C17359386
CCOC(=O)Nc1ccc2c(cc(=O)oc2c1)COC(=O)C34C[C@@H]5C[C@H](C3)CC(C5)(C4)NC(=O)C C18272456
C[C@H](C(=O)N1c2ccccc2NC(=O)C1(C)C)OC(=O)c3ccc(cc3)S(=O)(=O)NC4CC4 C18523678
CCCCOC(=O)C1=C(N(c2ccccc2[C@]13C4=C(CC(CC4=O)(C)C)OC3=O)CC(=O)OC)N C20583271
Cc1cc(ccc1OCCCC(=O)NNC(=O)CN2C(=O)C3(CCCCC3)N(C2=O)C)Cl C21899482
Cc1c(c([nH]c1C(=O)CSc2[nH]c(=O)c3cnn(c3n2)c4cccc(c4)Cl)C)C(=O)OC C22614064
CC(C)n1c2c(cn1)c(cc(n2)C3CC3)C(=O)Nc4nc(cs4)Cc5n[nH]c(=S)n5CC=C C23041848
C[C@H]1CCc2c(sc(c2C(=O)OC)NC(=O)CN3C(=O)[C@](NC3=O)(C)c4ccc(cc4)OC)C1 C23656684
CS(=O)(=O)c1ccc(c(c1)[N+](=O)[O-])NCCNC(=O)Cc2coc3c2c4ccccc4cc3 C24189153
Cc1ccc(cc1)Cn2c(c(c(n2)C)/C=C/C(=O)Nc3ccc(cc3)NC(=O)[C@H](C)n4cncn4)C C25295996
CCCC[C@@]1(C(=O)N(C(=O)N1)CC(=O)N2C[C@@H](Oc3c2cccc3)C(=O)NC)c4ccc(cc4)F C29379585
CNC(=O)COc1cccc(c1)NC(=O)C2CCN(CC2)c3ccc(cc3[N+](=O)[O-])C(F)(F)F C31522796
CCCCc1ccc(cc1)NC(=O)Cn2cnc3c(c2=O)sc(n3)N4CCC[C@H](C4)C(=O)NC C33141167
CCCNC(=O)[C@@H]1CCCN(C1)c2nc3c(s2)c(=O)n(cn3)CC(=O)Nc4ccc5c(c4)CCC5 C33141377
c1ccc2c(c1)c(=O)n(c3n2c(nn3)SCC(=O)NC4CCCC4)CCC(=O)NC5CCCC5 C33292087
CCOC(=O)c1c(c(sc1NC(=O)C2CCN(CC2)c3nc4ccccc4o3)C(=O)NC)C C39539237
COCCn1c(nnc1SCC(=O)NC(=O)NC23CC4CC(C2)CC(C4)C3)c5ccncc5 C36640511
CC(C)(C)OC(=O)Nc1ccc(cc1NC(=O)CCn2c(=O)c3ccccc3nn2)C(F)(F)F C40139122
Cc1c(c(n2c(n1)c3ccccc3n2)C)CCC(=O)NN4C(=O)[C@](NC4=O)(C)CCc5ccccc5 C45652595
C[C@@H](c1ccc(cc1)NC(=O)C2CC2)NC(=O)C3CCN(CC3)c4c(nc(o4)c5ccco5)C#N C46818618
Cc1ccc(cc1N2CCCC2=O)NC(=O)C(=O)NCCc3csc4n3nc(n4)c5cccs5 C49505121
COc1ccc(c(c1OC)OC)C(=O)N[C@@]2(C(=O)N(C(=O)N2)CC3CCCCC3)C(F)(F)F C13776925
C[C@H](C(=O)NC(=O)NC1CCCC1)OC(=O)c2cc(nc3c2cnn3C(C)C)c4cccs4 C11052322
Cc1ccc(cc1C)NC(=S)N/C(=N\c2nc(cc(n2)C)C)/N3CCN(CC3)c4ncccn4 C14160447
c1ccc2c(c1)C(=O)N(C2=O)CCCC(=O)Nc3ccc(cc3)S(=O)(=O)/N=C/4\CCCCCN4 C13070298
Cc1cccc([nH+]1)N[C@@H](c2ccc3ccc(nc3c2O)C)c4ccccn4 C00684054
Cc1cc[nH+]c(c1)N[C@@H](c2cccnc2)c3ccc4ccc(nc4c3O)C C02470579
Cc1cc(nc(n1)NC2=[NH+][C@@H]3CCCC[C@@H]3N2C(=O)Nc4ccccc4)C C01107407
Cc1ccccc1NC(=O)NC2C[C@H]3CCC[C@@H](C2)[NH+]3Cc4ccco4 C04883374
c1ccc2c(c1)C=C[NH+]3[C@H]2[C@@H]4[C@H]([C@H]3C(=O)N)C(=O)N(C4=O)c5ccc(cc5)Cl C04899107
C[C@H](c1ccccc1)[NH+]2Cc3c(=O)[nH]c(=O)n(c3NC2)c4cccc(c4)Cl C05352886
CC1(CC(CC([NH2+]1)(C)C)NS(=O)(=O)c2ccc(cc2)[N+](=O)[O-])C C06634171
C[NH+](CC(=O)NC(=O)Nc1ccccc1F)[C@@H]2CCCc3c2cccc3 C07987023
CC1(Cc2cccc(c2O1)OCC(=O)NC3CC([NH2+]C(C3)(C)C)(C)C)C C08236486
CCN(CC)C(=O)N[C@@H]1C[C@H]2c3cccc4c3c(c[nH]4)C[C@H]2[NH+](C1)C C04245704
CC1(CC(CC([NH2+]1)(C)C)NC(=O)c2c3c(n(n2)c4ccc(cc4)F)CCC3)C C10404924
c1ccc(cc1)NC(=O)NC(=O)C[NH+]2CCC[C@@H](C2)C(F)(F)F C15443960
CCOc1ccc2ccccc2c1[C@H]3Nc4c(c5c(s4)C[NH+](CC5)C)C(=O)N3 C20080726
C[NH+]1CCc2c(sc(c2CNC(=O)Nc3ccccc3F)n4cccc4)C1 C20927360
Cc1cc(c2c(n1)n3c(n2)CCCCC3)C(=O)NC4CC([NH2+]C(C4)(C)C)(C)C C29600698
C[NH+]1CCc2c(sc3c2C(=O)N[C@@H](N3)/C=C/c4cccc(c4)[N+](=O)[O-])C1 C33403563
c1ccc(cc1)CNC(=O)[C@@H]2C[C@@H]3CCC[NH+]3[C@@]24c5ccccc5NC4=O C35310556
c1ccc(cc1)CNC(=O)[C@H]2C[C@@H]3CCC[NH+]3[C@@]24c5ccccc5NC4=O C35310557
CC(C)CNC(=O)[C@H]1CSC2([NH2+]1)CCN(CC2)C(=O)C3CCCCC3 C35380972
Cc1cc[nH+]c(c1)N[C@H](c2cccnc2)c3ccc4cccnc4c3O C00086350
c1cc(ccc1c2c(n3cc(ccc3n2)N)C[NH+]4CCCCCC4)[N+](=O)[O-] C36274009
COC(=O)[C@H]1[C@H](CC[C@@H]2[C@@H]1C[C@H]3c4c(c5ccccc5[nH]4)CC[NH+]3C2)O C03860825
C[C@@H]1C=C([C@@H](N1c2[nH]ncn2)C)c3csc([nH+]3)NC4CCCCC4 C39438968
CCOC(=O)C1=C(NC(=O)N[C@@H]1[C@H]2C=c3ccc(c(c3=[NH+]C2=O)C)C)C C39724550
c1ccc2=[NH+]CC(=c2c1)/C=C(\C#N)/C(=O)N[C@@H]3Nc4ccccc4S3 C39978344
c1ccc2=[NH+]CC(=c2c1)/C=C/3\C(=O)N/C(=N/c4cccc(c4)O)/S3 C39984778
CCC1CCC(CC1)(c2nc(on2)c3ccc(o3)Br)[NH3+] C41155713
c1c(c2c(c(c1Cl)NC(=O)C[C@@H]3CCC[NH2+]3)nsn2)Cl C42167455
CC1(CC(CC([NH2+]1)(C)C)NC(=O)N(C)Cc2ccc(cc2)C#N)C C46890257
c1ccc(c(c1)C[NH+]2CCC(CC2)NC(=O)Nc3cccc4c3ccnc4)F C47325294
C[C@H]([C@@H]1CCC[NH2+]C1)Nc2ccc(cc2[N+](=O)[O-])Br C50163926
CC(C)(C)[C@H]1CCc2c(sc3c2N/C(=C/4\N=C[NH+]=N4)/NC3=O)C1 C53851329
Cc1ccc(cc1C)[C@]2(C(=O)N(C(=O)N2)CC[C@H]3CCCC[NH2+]3)C C57848548
CC1=[NH+]C2=[NH+]C(=C[C@@H](N2N1)c3cccc(c3)Oc4ccccc4)C(=O)[O-] C19962487
C[NH+]1CCC(CC1)NC(=O)N2CCC[C@H](C2)C(=O)NC3CCCCC3 C62474637
CC[C@@H](c1c2cc(ccc2ncc1[N+](=O)[O-])Br)[C@@H](C)[NH3+] C63035102
Cc1c(c(=O)n([nH]1)[C@H]2Nc3ccccc3S2)/C=[NH+]/C4CCCCC4 C39252968
c1ccc2=[NH+]CC(=c2c1)CC(=O)NNC(=O)c3cccc(c3)Cl C63786869
C[C@@H]1C(=c2ccccc2=[NH+]1)c3csc(n3)NC(=O)C4=C(NO[C@H]4C)C C63855193
C[C@@H]1C(=C(NO1)C)C(=O)Nc2nc(cs2)C3=c4ccccc4=[NH+]C3 C64705405
c1ccc(cc1)[C@H]2CN(CC[NH2+]2)c3cccc(n3)C(=O)NC4CCCC4 C65256250
c1ccc2c(c1)N/C(=[NH+]\C3CCCC3)/[C@@]4(N2)CCCN(C4)C(=O)c5cnccn5 C65259970
CCCS(=O)(=O)N1CC[C@]2(C1)/C(=[NH+]/C(C)(C)C)/Nc3ccccc3CN2 C65266036
CCc1[nH]c(c([nH+]1)C)[C@@H]2C[C@@H](C[C@@H](O2)C3CCCCC3)NC(=O)C C65394079
Cc1ccc(nc1)NC(=O)C2CC[NH+](CC2)CC3(CCCCC3)O C65511353
Cc1cc(cc(c1NC(=O)NC2CC[NH+](CC2)C3CC3)OC)Br C65786237
C[C@H]1CCC[C@@](C1)(CNC(=O)Nc2cccnc2Cl)[NH+](C)C C65818832
CC1(CC(CC([NH2+]1)(C)C)Nc2c3c(nc(n2)c4ccncc4)CCC3)C C66797610
Cc1c(nnn1c2cccc3c2nccc3)C(=O)NC4CC([NH2+]C(C4)(C)C)(C)C C67134656
c1cc2c(c(c1)NC(=O)Nc3ccc(cc3)F)CC[NH+](C2)Cc4cccnc4 C67401472
Cc1cc(cc(c1O)/C=N/NC(=O)OC(C)(C)C)Br C00507563
Cc1cccc(c1O)C(=O)N2[C@@](CC(=N2)C(F)(F)F)(C(C)(C)C)O C00279577
CC(C)(C)c1cc(no1)NC(=O)Nc2ccccc2C(F)(F)F C00621249
Cc1cccc2c1nc(cc2C)SCC(=O)NC(=O)NC(C)(C)C C03381766
CCSc1nnc(s1)NC(=O)NC23CC4CC(C2)CC(C4)C3 C05673890
C[C@H]1CCC[C@H]2C1=NN([C@@]2(C(F)(F)F)O)C(=O)c3ccccc3O C06525616
C[C@@H]1CCC[C@@H]([C@@H]1C)Nc2c([nH]c3n2ncc3C#N)c4ccc(cc4)F C06768752
CC(C)CN1[C@H](C(SC1=S)(C)C)N(C(=O)Nc2ccccc2)O C00850727
Cc1[nH]c2c(n1)c(nc(n2)SC)NCc3ccc(cc3)Cl C01845563
Cc1ccccc1n2c(c(cn2)[C@@H](C)NC(=O)Nc3ccccc3F)C C12373661
Cc1ccccc1n2c(c(cn2)[C@H](C)NC(=O)Nc3ccccc3F)C C12373662
Cc1cccc(c1)Nc2nc(cs2)c3cc([nH]c3)C(=O)N4CCCC4 C12563314
c1cc(ccc1[C@H]2[C@H]3CC=C[C@@H]3c4cc(cc(c4N2)O)[N+](=O)[O-])F C14549633
CCc1ccccc1NC(=O)C2CCN(CC2)C(=O)Nc3ccccc3 C14709990
c1cc(ccc1c2c(n3ccncc3n2)NC4CCCCCC4)O C15414470
Cc1cccc(c1)NC(=O)N2CCC[C@H](C2)c3[nH]c4ccc(cc4n3)C C06628551
Cc1ccccc1c2nnc(s2)NC(=O)Nc3ccccc3F C13550365
Cc1ccsc1[C@H]2[C@@H]3CC=C[C@H]3c4c(ccc(c4N2)O)[N+](=O)[O-] C20687723
Cc1ccc(s1)[C@@H]2[C@@H]3CC=C[C@H]3c4cc(cc(c4N2)O)[N+](=O)[O-] C20689062
Cc1ccc2c(c1)[C@H]3C=CC[C@H]3[C@H](N2)c4cc(ccc4O)[N+](=O)[O-] C20709168
CC1=C([C@H](NC(=S)N1)c2ccc(o2)c3ccc(cc3)F)C(=O)OC C28422580
Cc1cccc(c1C)N[C@@H]2CCc3c2[nH]c(=O)n(c3=O)C4CCCCC4 C32603985
CC(C)(C)c1cc(cc(c1O)C(C)(C)C)[C@]2(CN=C3N2CCOC3)O C33621743
c1cc(ccc1c2c(c(n(n2)c3ccc(cc3)Cl)N)N=O)Cl C35932538
CC(C)(C)c1ccc(cc1)c2n[nH]c(=S)n2/N=C/c3ccccc3O C02351125
CC(C)c1cccc2c1N[C@H]([C@@H]3[C@@H]2C=CC3)c4cc(ccc4O)[N+](=O)[O-] C14476087
Cc1cccc(c1)[C@@H]2[C@H]3CC=C[C@@H]3c4c(ccc(c4N2)O)[N+](=O)[O-] C14479913
c1ccc(c(c1)NC(=O)Nc2nnc(s2)CC3=CCCCC3)F C00552399
Cc1ccc(cc1)NC(=O)N2CCC[C@@H]2C(=O)NCC3CCCCC3 C01359131
c1ccc(c(c1)c2nnc(s2)NC(=O)Nc3ccccc3F)F C09300610
Cc1ccc(c(c1)C)NC(=O)Cc2cc(c3ccccc3[nH+]2)C(=O)[O-] C19973430
c1ccc(c(c1)NC(=O)Nc2ccc3c(c2)CCCN3C(=O)C4CC4)F C38694135
CC(C)(C)C1=NN=C2[C@H]1[C@@H](C(=C(O2)N)C#N)/C=C/c3ccccc3 C05839009
CC(C)c1ccc(cc1)[C@@H]2C3=C(N=N[C@@H]3NC4=C2C(=O)CC(C4)(C)C)O C39358750
Cc1c(c(n(n1)c2ccccc2S(=O)(=O)C(F)(F)F)C)N C40516510
c1ccc2c(c1)C[C@H](CO2)CNC(=O)Nc3ccccc3N4CCCC4 C43485656
CC(C)(C)C(=O)Nc1cccc(c1)NC(=O)N2CCCCCC2 C44013093
c1cc(c(cc1Cl)F)Nc2cc(=O)n(c(=O)[nH]2)C3CCCCC3 C44023306
Cc1cccc(c1)NN/C=C\2/C(=NN(C2=O)c3ccc(c(c3)C)C)C C04413326
c1ccc2c(c1)C[C@@H](O2)CNC(=O)Nc3cccc(c3)N4CCCCC4 C56645988
c1ccc2c(c1)C[C@H](O2)CNC(=O)Nc3cccc(c3)N4CCCCC4 C56645989
C[C@@H]1CCCC[C@@H]1N2CNC(=NC2)Nc3nc4ccccc4s3 C09011902
CC(C)[C@@H](C(=O)N1CCCc2c1cccc2)NC(=O)Nc3ccccc3 C58029086
c1ccc2c(c1)C[C@H](O2)CNC(=O)Nc3ccc(cc3)N4CCCCC4 C58844322
Cc1ccc(cc1)NC(=O)N/N=C\c2cccn2c3ccccc3 C59249767
Cc1ccc(cc1)NC(=O)N/N=C/c2c(n(c3c2cccc3)C)C C59678703
CCC[C@@H]1CCCN(CC1)C(=O)Nc2cc(ccc2C)C(=O)NC C61749991
C1CCC(CC1)C(=O)NC2CCN(CC2)C(=O)NC[C@H]3CCC=CC3 C62502740
Cc1c(c(n(n1)C)C)[C@H](C)NC(=O)Nc2ccc(cc2)C(C)(C)C C65302754
c1ccc(c(c1)N2CC[C@H](C2)C(=O)N)S(=O)(=O)C(F)(F)F C52393919
C[C@@H]1CCC[C@H]([C@@H]1C)NC(=O)CN2C(=O)[C@@]3(CCCc4c3cccc4)NC2=O C04285168
Cc1ccc(cc1)[C@@]2(C(=O)N(C(=O)N2)CC(=O)Nc3ccc(cc3C)C)C C04304880
c1cc(cc(c1)Cl)NC(=O)CN2C(=O)C3(CCCCCC3)NC2=O C03392890
CC(=C)CSc1nnc2n1c(nc3c2c4c(s3)COC(C4)(C)C)N C02386600
c1ccc2c(c1)C(=O)c3c(ccc(c3C2=O)NC(=O)C4CC4)NC(=O)C5CC5 C06005524
Cc1cccc(c1NS(=O)(=O)c2cc3c(cc2C)NC(=O)CO3)C(C)C C06778815
CCN1c2ccc(c3c2c(ccc3)C1=O)S(=O)(=O)Oc4ccccc4N C11616107
CCOc1ccccc1NC(=O)N2CCC[C@@H](C2)c3[nH]c4ccccc4n3 C04861790
c1ccc(cc1)Oc2ccccc2NC(=O)c3ccc4c(c3)NC(=O)CO4 C14137385
c1ccc(cc1)CCNC(=O)N2CCC(CC2)n3c4ccccc4[nH]c3=O C14228873
Cc1cc(ccc1NC(=O)Nc2cccc(c2)[N+](=O)[O-])Br C18180815
c1cc(=O)[nH]nc1c2ccc(s2)S(=O)(=O)NC3CCCCCCC3 C20574709
C[C@H](c1cccc(c1)Br)NC(=O)Nc2ccccc2[N+](=O)[O-] C24688614
c1cc(cc(c1)[N+](=O)[O-])NC(=O)NCc2ccc(s2)Br C24744686
Cc1ccc(c(c1)C)NC(=O)NC(=O)[C@H](C)Sc2c(c(cc(n2)C)C)C#N C29402624
c1ccc2c(c1)C(=O)N[C@H](N2)c3ccc(s3)c4cccc(c4)[N+](=O)[O-] C28510814
c1ccnc(c1)CNC(=O)C(=O)NN=C2CCCCCCCCCCC2 C04797583
Cc1cc(c(c(c1)Cl)NC(=O)CN2C(=O)C3(CCCCC3)NC2=O)C C03505349
CC(C)CN1c2ccc(cc2OCC(C1=O)(C)C)NC(=O)NCC=C C38942776
Cc1ccc(cc1)COc2ccccc2[C@H]3C(=C(O[C@@H]4C3=C(N=N4)C)N)C#N C38984320
C[C@H]1C/C(=N/NC(=O)c2ccc(cc2)C(=O)N/N=C\3/C[C@H](CCC3)C)/CCC1 C17078146
Cc1c2c(oc1C(=O)Nc3ccccc3C(=O)OC)CC(C[C@H]2O)(C)C C39855498
Cc1cccc(c1)N2CCN(CC2)C(=O)Nc3cccc(c3)NC(=O)C4CC4 C44102337
Cc1ccc(cc1F)c2nc(on2)[C@H](C)Sc3nc(cc(n3)N)C C45103401
CCc1ccccc1NC(=O)N2CCC[C@@H](C2)C(=O)Nc3ccc(cn3)C C47351938
COC(=O)Nc1ccc(cc1)NC(=O)N2CCC[C@H]2c3ccc(cc3)F C47584323
c1ccc2c(c1)CCN2C3=NC(=O)C[C@H](N3)C(=O)Nc4ccc(cc4)Cl C02347531
c1cc2c(cc1NC(=O)NCCc3nccs3)OC4(O2)CCCCC4 C51587285
c1ccc2c(c1)C[C@H](CO2)CNC(=O)Nc3nnc(s3)c4ccsc4 C52496663
CC(C)[C@@]1(C(=O)N(C(=O)N1)CC(=O)Nc2ccccc2C(C)(C)C)C C54227198
C[C@@H]1CCCC[C@H]1NC(=O)N2CCC(CC2)NS(=O)(=O)c3ccccc3 C10370818
Cc1cccc2c1oc(c2C)C(=O)Nc3cc(ccc3C)S(=O)(=O)NC C55997838
c1csc(n1)NC(=O)[C@H]2CCCN(C2)C(=O)NC3CCCCCCC3 C56781532
Cc1cccc(c1)c2cc3n[nH]c(=O)n3c(n2)Nc4c(cccc4F)F C57343853
Cc1cccnc1NC(=O)[C@@H]2CCCN(C2)C(=O)N[C@@H]3CCC[C@@H]([C@@H]3C)C C57467348
c1ccc2c(c1)c(c[nH]2)c3nnc(o3)SCc4[nH]c5ccccc5n4 C58179268
c1cc(c(c(c1)F)CCNC(=O)c2cc3cc(ccc3[nH]2)[N+](=O)[O-])F C58489552
Cc1cc(cc(c1)OCC(=O)N/N=C/2\c3cc(cc(c3NC2=O)C)C)C C59147148
Cc1ccc(cc1)S(=O)(=O)NNC(=O)c2c(c3cc(ccc3o2)C)C C59400035
c1ccc2c(c1)CCN2c3ccccc3NC(=O)c4c5ccccc5c(=O)[nH]n4 C59849903
Cc1cccc(c1C)NC(=O)CN2CCN(CC2)C(=O)Nc3ccccc3F C28802050
Cc1cccc(n1)Nc2nc(cs2)C(=O)Nc3cccc4c3cccn4 C62162757
c1ccc2c(c1)cc(o2)c3c(cn[nH]3)/C=C\4/C(=O)N=C(S4)NC5CCCC5 C63277049
CCOc1ccccc1[C@@H]2[C@@H]3C(=NN=C3OC(=C2C#N)N)c4ccc(cc4)C C00985599
CCn1c2ccc(cc2oc1=O)NC(=O)Nc3ccccc3C(F)(F)F C46010062
C=CCn1c2ccc(cc2oc1=O)NC(=O)Nc3ccc4c(c3)CCC4 C46010724
Cc1c2ccccc2oc1[C@H](C)NC(=O)N3CCC(CC3)NC(=O)C4CCC4 C66121035
c1ccc2c(c1)c(nc(n2)C(F)F)Nc3cccc(c3)N4CCNC4=O C66453731
c1cc(ccc1C#N)NC(=O)N2CCC(CC2)NC(=O)CC3CCCCC3 C66907621
C[C@H]1CN(C[C@H](O1)c2ccccc2)C(=O)Nc3cccc(c3)NC(=O)C4CC4 C67563982
CCCOC(=O)c1ccc(cc1)NC(=O)CN2C(=O)C3(CCC(CC3)CC)NC2=O C04308062
C[C@H](c1ccccc1)NC(=O)c2ccccc2NC(=O)COc3ccccc3[N+](=O)[O-] C05216481
CCOC(=O)C1=C(NC(=O)N[C@H]1c2ccccc2)COC(=O)c3cccc(c3)N(C)C C05402854
Cc1ccc(c(c1)C)OCCCC(=O)Nc2ccc(cc2)S(=O)(=O)Nc3cc(on3)C C01904214
CCCc1ccc(cc1)[C@@]2(C(=O)N(C(=O)N2)CC(=O)Nc3ccc(cc3)C(=O)OC)C C07125703
CCCc1ccc(cc1)[C@]2(C(=O)N(C(=O)N2)[C@@H](C)C(=O)c3c(c(c([nH]3)C)C(=O)OCC)C)C C08965929
CCCc1ccc(cc1)[C@]2(C(=O)N(C(=O)N2)[C@H](C)C(=O)c3c(c(c([nH]3)C)C(=O)OCC)C)C C08965931
Cc1cccc(c1NC(=O)CN(C)C(=O)[C@H](C)Nc2ccc(cc2[N+](=O)[O-])C(F)(F)F)C C09128046
CNC(=O)NC(=O)[C@H](c1ccccc1)OC(=O)c2ccc(c(c2)OC)OCc3ccccc3 C09180701
CCC1(C(=O)N(C(=O)N1)CC(=O)O[C@H](C)C(=O)Nc2ccc(cc2)C(C)(C)C)CC C10166695
CCc1nnc(s1)NC(=O)CSc2nc3c4ccccc4[nH]c3c(=O)n2CC=C C10245364
CCOC(=O)C1=C(NC(=O)N[C@H]1c2cccs2)COC(=O)c3ccc(cc3)N(C)C C10390741
C[C@H]1CCC[C@H]([C@@H]1C)NC(=O)COC(=O)c2cc(c(cc2NC(=O)C(C)(C)C)OC)OC C11172688
CCc1c(nc([nH]c1=O)n2c(cc(n2)c3cccs3)NC(=O)COc4ccccc4F)C C11855136
C[C@@H](C(=O)c1ccc(cc1)Br)OC(=O)c2cc(ccc2NCCO)[N+](=O)[O-] C12522942
c1ccc(cc1)Oc2ccc(cc2)Nc3nnc(s3)SCC(=O)N4CCNC4=O C09111804
CC1CC[NH+](CC1)CCCNc2ccc(cc2[N+](=O)[O-])C(=O)c3ccccc3C(=O)[O-] C13212924
CCOC(=O)C1=C(NC(=O)N[C@H]1c2ccc(c(c2)COC)OC)CN3CCc4c3cccc4 C13960872
CC(=O)Nc1c2cc(cnc2n(c1C(=O)OC)C[C@@H]3CCCO3)N[C@@H]4CCCC(C4)(C)C C14538956
Cc1c(c(sn1)NC)C(=O)OCC(=O)Nc2cc(nn2c3ccccc3)C(C)(C)C C16553892
Cc1cc(c(n1Cc2ccco2)C)C(=O)OCC(=O)NC(=O)NC34CC5CC(C3)CC(C5)C4 C17601240
CCOC(=O)C1=C(NC(=O)N[C@H]1c2ccco2)COC(=O)c3ccc(cc3)C(F)(F)F C18187111
CCCn1c(nnc1S[C@@H](C)C(=O)Nc2c(c3c(s2)CCCC3)C(=O)OCC)O C03533772
CNc1nnc(s1)SCC2=C([C@H](NC(=O)N2C3CC3)c4ccccc4)C(=O)OC C25460536
c1ccc2c(c1)c(cc(n2)SC[C@@H](COc3cccc(c3)[N+](=O)[O-])O)C(=O)NC4CC4 C26226757
Cc1cc(cc(c1)C(=O)/N=C(/NCc2c(nn(c2C)C)C)\Nc3cccc(c3)C(=O)OC)C C32972564
CCCCNC(=O)N1C[C@@H](C[C@@H](C1)C(=O)NCc2ccco2)c3ccc(c(c3)OC)OC C34710670
CCOC(=O)[C@H]1CCCN(C1)C(=O)[C@H](Cc2ccccc2)NC(=O)Nc3ccccc3OC C34951024
CC[C@H](C)[C@@H](C(=O)N[C@@H](C)c1ccccc1)NS(=O)(=O)c2ccc(cc2)[N+](=O)[O-] C34969763
CC(C)(C)NC(=O)[C@@H](c1cccc(c1)O)N(C2CCCCC2)C(=O)c3ccc(cc3)[N+](=O)[O-] C36492578
CCCn1c(nnc1S[C@@H](C)C(=O)NC(=O)Nc2ccc(cc2C)C)c3ccncc3 C36692969
COC(=O)c1cccc(c1)NC(=O)CN2C(=O)C(NC2=O)(c3ccccc3)c4ccccc4 C36851971
Cc1ccc(cc1)COC(=O)C2=C(NC(=O)N[C@@H]2c3cc(c(c(c3)OC)OC)OC)C C00844561
Cc1cc(ccc1NC(=O)C(=O)NCCc2csc(n2)c3cccc(c3)F)[N+](=O)[O-] C38668167
CCCN1CCCc2c1ccc(c2)CCNC(=O)C(=O)Nc3ccc(cc3C)[N+](=O)[O-] C38745462
CN(c1ccc(cc1)/C=N/NC(=O)[C@@H]2[C@H](C2)C(=O)N/N=C/c3ccc(cc3)N(C)C)C C00721765
Cc1ccc(cc1)S(=O)(=O)N[C@H](C(C)C)C(=O)O[C@H](C)C(=O)NC2(CCCCC2)C#N C39211256
Cc1c(oc2c1c(nc(n2)SCC(=O)N[C@@](C)(C#N)C3CC3)NC(=O)c4ccccc4)C C39553964
CCOC(=O)c1c(c(sc1NC(=O)N/N=C/c2ccc(o2)Br)C(=O)C)C C40847044
CCOc1ccc(cc1)[C@H]2C(=C(Nc3n2ncn3)C)C(=O)Nc4ccccc4OCC C41021890
CCOC(=O)C1=C(NC(=O)N[C@@H]1c2ccccc2)COC(=O)C3=Cc4ccccc4OC3 C45631907
c1ccc(cc1)c2nnn(n2)Cc3ccc(cc3)C(=O)NNC(=O)CCc4cccc(c4)F C45874154
Cc1cc(nc(n1)N/C(=N\C(=O)c2ccc(cc2)C(C)(C)C)/[N-]CCc3c[nH]cn3)C C04818560
CCC1(C(=O)N(C(=O)N1)CC(=O)Nc2c(c3c(s2)C[C@H](CC3)C)C(=O)OCC)CC C57497446
CC[C@@H](C)NC(=O)CN1CCN(CC1)C(=O)Nc2ccc3c(c2)cc(s3)C(=O)OCC C59041424
c1ccc(cc1)NC(=O)COc2cccc(c2)NC(=O)CSc3ccc(cc3)[N+](=O)[O-] C59777964
Cc1cccc(c1C)O[C@H](C)C(=O)NNC(=O)CC2CCN(CC2)C(=O)OC(C)(C)C C60142612
CCOC(=O)N1CCN(CC1)/C(=[NH+]\Cc2ccc(cc2)C)/Nc3ccc(cc3)C(=O)[O-] C63668516
CCOC(=O)CC1=NN=C2[C@@H]1[C@@H](C(=C(O2)N)C#N)c3ccc(c(c3)Oc4ccccc4)F C04010294
CCC[NH+]1CCc2c(c(nc(n2)SCC(=O)Nc3ccc(cc3)C(=O)OCC)[O-])C1 C67291717
CC[C@]1(C(=O)N(C(=O)N1)CC(=O)Nc2c(c3c(s2)CCCCC3)C(=O)OC)c4ccccc4 C08644237
CCCSc1[nH]c(=O)c2c(n1)NC(=C([C@@H]2c3ccc(c(c3)OC)OC)C(=O)OCC)C C08768863
Cc1cccc(c1)NC(=O)CSc2nc3c(c(=O)n2CCc4c[nH]c5c4cccc5)nccn3 C09405281
CCOc1ccccc1n2c(=O)c3ccccc3nc2SCC(=O)NC(=O)NC4CCCC4 C09583383
COc1cc(c(cc1OC)NC(=O)C2CCCCC2)C(=O)OCC(=O)Nc3cccc(c3)F C10021272
Cc1cccc(c1NC(=O)COC(=O)c2cc(c(cc2NC(=O)C3CCCCC3)OC)OC)C C10022166
CC(C)[C@@H](C(=O)N/N=C\c1cn(c2c1cccc2)CC(=O)OC)NC(=O)c3ccc(cc3)Cl C09886599
CS(=O)(=O)Nc1ccccc1C(=O)OCC(=O)Nc2ccc(cc2)Oc3ccccc3 C10265860
C[C@H]1CCCC[C@H]1NS(=O)(=O)c2cc(ccc2OC)C(=O)OCC(=O)Nc3ccccc3 C10897161
c1ccc(cc1)c2cc(=O)[nH]c(n2)n3c(cc(n3)c4cccs4)NC(=O)COc5ccccc5 C11855293
C[NH+](C)[C@H](CNc1ccc(cc1[N+](=O)[O-])C(=O)c2ccccc2C(=O)[O-])c3ccccc3 C13180042
C/C(=N\Nc1nc2c(n1CCCc3ccccc3)c(=O)[nH]c(=O)n2C)/C=C/c4ccccc4 C13510100
Cc1cc(cc(c1OC)C(=O)NC(=S)Nc2cc(ccc2OC)[N+](=O)[O-])Br C14269679
c1ccc(cc1)c2csc3c2c(=O)[nH]c(n3)COC(=O)c4ccccc4NC(=O)c5ccco5 C02621760
CC(C)Nc1cc2c(c(n(c2nc1)CCc3ccccc3)C(=O)OC)NC(=O)[C@H]4CCCO4 C14742431
CC1=C([C@H](NC(=S)N1C)c2cccc(c2)NC(=O)c3ccccc3OC)C(=O)OCCOC C16609560
C[C@@H]1CCc2c(sc3c2c(=O)n(c(n3)SCc4ccc(cc4[N+](=O)[O-])C(=O)N)CC=C)C1 C16758535
Cc1cc(c(cc1COc2c(cccc2OC)OC)[C@H]3C(=C(OC(=C3C(=O)OC)C)N)C#N)C C00650903
c1ccc(cc1)OCc2c3ccccc3oc2C(=O)OCC(=O)NC(=O)NC4CCCC4 C20983430
CCOC(=O)C1CCC(CC1)CNC(=O)N[C@H](c2ccccc2)c3nnc(o3)c4ccccc4 C21037553
CCOc1ccccc1Nc2nnc(s2)SCC(=O)N3c4ccccc4NC(=O)C3(C)C C21459118
COC(=O)C1=C(N(C(=O)N[C@H]1c2ccccc2)C3CC3)CSc4nnc(s4)NC5CC5 C22831349
Cc1ccc(cc1)S(=O)(=O)Nc2ccccc2/C=N/NC(=O)CO/N=C(\C)/c3cccs3 C23634260
CC[C@@]1(C(=O)N(C(=O)N1)NC(=O)Cc2csc(n2)c3ccccc3OCC)c4ccccc4 C25394194
Cc1c(c(=O)n(n1C)c2ccccc2)NCCc3ccc(cc3)NCc4cccc(c4)[N+](=O)[O-] C27528638
c1ccc(cc1)NC(=O)N2CCC[C@@H](C2)C(=O)NCCCCCc3nc(no3)c4cccs4 C30558499
Cc1cc(c(c(c1)C)NS(=O)(=O)c2cc(ccc2OC)/C=C\c3c(c(no3)C)NC(=O)C)C C33170666
Cc1c(c(on1)/C=C\c2ccc(c(c2)S(=O)(=O)Nc3ccc(cc3)C(C)C)OC)NC(=O)C C33170674
C[C@@H](C(=O)NC(=O)NC1CCCCC1)Sc2nnc(n2Cc3ccccc3)c4cccnc4 C20896531
CC(C)(C)NC(=O)[C@H](c1cccc(c1)O)N(C2CCCCC2)C(=O)c3ccc(cc3)[N+](=O)[O-] C36492579
c1ccc(c(c1)NC(=S)NC(=O)c2ccc(o2)c3cccc(c3)[N+](=O)[O-])N4CCCCC4 C08690141
Cc1ccc(cc1)n2c(c(c(n2)C)NC(=O)COC(=O)c3ccccc3NCc4ccco4)C C39501595
C[C@@H]1C[C@@]2(CC(C1)(C)C)C(=O)N(C(=O)N2)CC(=O)OCC(=O)Nc3ccccc3C(C)(C)C C22000900
CC(C)[C@H](C(=O)OCC(=O)Nc1ccc2c(c1)OC3(O2)CCCC3)NC(=O)c4ccccc4F C39653562
CCOC(=O)c1ccc(cc1)NC(=O)C[C@H]2C(=O)N/C(=N\N=C/C(=C\c3ccccc3)/C)/S2 C39843467
CCOc1ccc(cc1OCC)[C@H]2C(=C(Nc3n2ncn3)C)C(=O)Nc4cccc(c4C)C C41022420
c1cc(sc1)Cc2nnc(n2N)S[C@H](CC(=O)c3cccs3)c4ccc(cc4)[N+](=O)[O-] C45067825
CC1=C([C@@H](NC(=O)N1)c2cn(nc2c3ccc(cc3)OCC=C)c4ccccc4)C(=O)OC C09971833
CC1=C([C@H](n2c(ncn2)N1)c3ccc(c(c3)OC)OCc4ccccc4)C(=O)Nc5ccccc5 C00991572
CC[NH+](CC)c1ccc(c(c1)C)NC(=O)Cn2c(=O)n3c(n2)ccc(n3)SC4CCCCC4 C58061795
c1ccc(cc1)[C@H](C(=O)Nc2ccc(cc2Cl)[N+](=O)[O-])NC[C@H]3COc4ccccc4O3 C58164496
Cc1cccc(c1C)O[C@@H](C)C(=O)NNC(=O)c2cccc(c2)OCc3cn4ccccc4n3 C18103926
Cc1c(c2ccccc2n1Cc3ccc(cc3)[N+](=O)[O-])/C=N/NC(=O)CC[C@@H](c4ccccc4)O C58888732
c1cc(cc(c1)NC(=O)CCSc2[nH]nc(n2)c3ccc(cc3)[N+](=O)[O-])C(F)(F)F C59793208
c1ccc(cc1)C(=O)c2ccc(c(c2)[N+](=O)[O-])NCc3cccc(c3)NC(=O)[C@H]4CCCO4 C60081549
Cc1ccc2=[NH+][C@@H](C(=c2c1)c3ccccc3)C(=O)N/N=C/c4ccc(c(c4C(=O)[O-])OC)OC C63258757
Cc1cccc(c1)c2c(n3c(n2)sc(n3)N(C)CC(=O)NC[C@@H]4CCCO4)NC(C)(C)C C64703661
Cc1cccc(c1)c2c(n3c(n2)sc(n3)N(C)CC(=O)NC[C@H]4CCCO4)NC(C)(C)C C64703663
Cc1ccc(cc1)c2c(n3c(n2)sc(n3)N(C)CC(=O)NC[C@H]4CCCO4)NC(C)(C)C C64704061
CCOc1ccccc1CNC(=O)CN2c3ccccc3N(CC2=O)C(=O)Nc4ccccc4 C64971404
CCOC(=O)C1=C(NC(=O)N[C@H]1c2c3ccccc3ccc2OCC(=O)N4CCCCC4)C C00831443
CCOCc1c2ccccc2oc1C(=O)OCC(=O)NC(=O)N[C@H]3CCCC[C@H]3C C06387701
CC[C@@H]1C(=C(NC(=O)N1)Cn2cnc3c(c2=O)c(cs3)c4ccccc4)C(=O)OCC C09256144
C[C@H](C(=O)Nc1ccc(cc1C(F)(F)F)[N+](=O)[O-])OC(=O)CCc2c[nH]c3c2cccc3 C09284604
CCOC(=O)NC(=O)c1c2c(sc1NC(=O)c3ccc(cc3)C(=O)OC)CCCC2 C09297999
COC(=O)c1ccccc1NC(=O)CNc2ccc(cc2)S(=O)(=O)N3CCCCC3 C09368272
Cc1ccc(cc1NC(=O)c2ccco2)C(=O)OCC(=O)Nc3cc(ccc3C#N)Cl C09632958
CCc1cc(=O)[nH]c(n1)n2c(cc(n2)c3ccco3)NC(=O)c4ccccc4SCC C12007008
CN1C=C([C@H](NC1=O)c2ccc(cc2)OC)c3csc(n3)N/N=C/c4ccc(cc4)OC C12391188
CCOc1ccccc1[C@@H]2C(=C(Nc3n2nc(n3)SC)C)C(=O)Nc4ccccc4OC C09409667
CC(=O)Nc1c2cc(cnc2n(c1C(=O)OC)C[C@H]3CCCO3)N[C@H]4CCCC(C4)(C)C C14538959
CCOC(=O)C#CC(=O)Nc1ccc(cc1)Cc2ccc(cc2)NC(=O)C#CC(=O)OCC C15778792
Cc1ccc(o1)/C=C/C(=O)Nc2cc(ccc2OC)S(=O)(=O)Nc3ccccc3OC C15892272
CCOc1ccc(c(c1)[N+](=O)[O-])NC(=S)Nc2c(c3c(s2)CCC3)C(=O)OC C16361075
Cc1cccc(c1C)NC(=O)NC(=O)COC(=O)c2ccc(c(c2)OC)OC(C)C C16616226
Cc1c(nc([nH]c1=O)n2c(c(c(n2)C)CCC(=O)Nc3ccc(cc3)OC(F)(F)F)C)C C16980818
CCCc1ccc(cc1)[C@]2(C(=O)N(C(=O)N2)CC(=O)Nc3c(ccs3)C(=O)OCC)C C22068688
CC(C)(C)OC(=O)NC1(CCCCCC1)CNC(=O)CCn2cnc3ccccc3c2=O C24495822
Cc1ccc(cc1)n2c(c(c(n2)C)NC(=O)COC(=O)c3ccc(cc3)NC(=O)C4CC4)C C25029139
c1ccc(cc1)C\2=NN(C(=O)/C2=C\NCCNc3ccccc3[N+](=O)[O-])c4ccccc4 C13149325
c1ccc(cc1)S(=O)(=O)NCC(=O)N/N=C/c2ccc(cc2)OC(=O)c3cccs3 C02519985
c1cc(cc(c1)C(F)(F)F)c2nc(on2)CCCSc3nnc(n3N)c4ccco4 C26009173
Cc1cc(sc1C(=O)OCC(=O)NC(=O)c2ccccc2OC)NC(=O)C(C)(C)C C29975936
C[C@@H]1C[C@H](CN(C1)c2ccc(cc2[N+](=O)[O-])C(=O)NCCNC(=O)c3ccccc3)C C31028561
COc1cc(ccc1NC(=O)CSCC(=O)Nc2cccc3c2cccc3)[N+](=O)[O-] C32691859
CCCCNC(=O)N1C[C@H](C[C@@H](C1)C(=O)NCc2ccco2)c3ccc(c(c3)OC)OC C34710671
CCc1cccc2c1[nH]cc2C(=O)COC(=O)CN3C(=O)[C@]4(C[C@H](CC(C4)(C)C)C)NC3=O C35337360
CC(C)(C)NC(=O)N1C[C@H]([C@@H](C1)C(=O)NCC2CC2)c3cc(c(c(c3)OC)OC)OC C36044651
Cc1ccccc1OCc2nnc(n2c3ccccc3)SCC(=O)NC(=O)NC(C)(C)C C36812127
CCc1c(sc(c1C(=O)OCC)NC(=O)CN2C(=O)[C@]3(CCCC[C@H]3C)NC2=O)C C08939822
CCn1c(nnc1SCC(=O)Nc2cccc(c2)NC(=O)c3ccco3)c4cccs4 C04400787
CCOC(=O)C1CCN(CC1)CC2=C([C@H](NC(=O)N2)c3ccc(cc3)Cl)C(=O)OCC C20213975
C[C@@H]1CC=C(O1)/C=C/c2[nH]nc(n2)SCC(=O)Nc3cc(nn3c4ccccc4)C5CC5 C38793097
C[C@]1(C(=O)N(C(=O)N1)CC(=O)NCc2ccc(cc2)C(=O)OC)c3cccc4c3cccc4 C39570096
CCOC(=O)C1=C(NC(=O)N[C@H]1c2ccccc2)COC(=O)c3ccc(cc3)N(C)C C39583545
COCCCNc1c(c(ncn1)Nc2ccc(cc2)I)[N+](=O)[O-] C40624029
CCCSc1nc2n(n1)[C@@H](C(=C(N2)C)C(=O)Nc3ccccc3OCC)c4ccncc4 C41021619
C[C@@H](C(=O)NC(=O)NC1CCCCC1)OC(=O)/C=C/c2ccc(c(c2)OC)OC(F)F C49573602
COc1cc(ccc1N/C=C(\C=O)/c2nc3ccccc3o2)S(=O)(=O)Nc4ccccc4 C16195925
C[C@H](C(=O)NNC(=O)c1cccc(c1)OCc2cn3ccccc3n2)Oc4ccccc4F C23567714
COC(=O)c1c(ccs1)NC(=O)COC(=O)c2ccccc2NC(=O)c3cccs3 C58613916
C[C@H](C(=O)NC(=O)NC1CCCC1)OC(=O)C2=NN([C@H](C2)c3ccccc3)c4ccccc4 C29287150
Cc1cc(c(n1c2cccc(c2)[N+](=O)[O-])C)/C=N/NC(=O)CC[C@@H](c3ccccc3)O C58887845
c1ccc(cc1)n2c(=O)c3ccccc3nc2Sc4ccc(o4)/C=N/NC(=O)CCCO C59392347
C=CCSc1ccccc1NC(=O)CSc2[nH]nc(n2)c3cccc(c3)[N+](=O)[O-] C59788248
CC(C)c1ccc(cc1)c2nc(cs2)C(=O)NCC(=O)Nc3ccc(cc3)n4cncn4 C60362266
c1ccc(cc1)NCCCNc2ccc(cc2[N+](=O)[O-])S(=O)(=O)N3CCCCC3 C60362873
CCOC(=O)c1c2c(sc1NC(=O)CN3C(=O)[C@@H](NC3=O)CC(C)C)C[C@@H](CC2)C C09537398
CC(C)(C)Nc1c(nc2n1nc(s2)N(C)CC(=O)NC[C@@H]3CCCO3)c4ccccc4 C64704384
COc1cc(cc(c1OC)OC)NC(=O)N2CCC(CC2)CC(=O)NC3CCCCC3 C64846808
C[C@H]1CCc2c(sc(n2)NC(=S)Nc3ccc(cc3)[N+](=O)[O-])C1 C04999039
Cc1ccc(cc1)C(=O)OCC(=O)NC(=O)N[C@@H]2CCCC[C@H]2C C06432055
C[C@H](C(=O)NC(=O)NC1CCCCC1)OC(=O)c2cccc(c2)F C07513885
c1ccc(cc1)c2cn(c(n2)SCc3nc(no3)c4cccs4)N C06974968
Cc1ccc(c(c1)O)/C=N/NC(=O)CO/N=C(/C)\c2cccs2 C16291067
Cc1c(cco1)C(=O)NNC(=O)c2ccccc2Oc3ccccc3 C16513804
CC(C)n1cc(cn1)/C=N/NC(=O)CNc2cccc3c2cccc3 C20827385
C[C@H](C#N)Sc1nnc(n1N)COc2ccc(cc2)C(C)(C)C C06532954
C[C@@H]\1CCCC/C1=N/NC(=O)CCC(=O)N/N=C\2/CCCC[C@@H]2C C30731297
c1ccn2c(c1)c(cc(c2=O)NCC(=O)NCC3CCCCC3)C#N C35021712
CCC(=O)Nc1nc(c(s1)c2csc(n2)Nc3ccccn3)C C06349562
CC[NH+](CC)c1ccc(c(c1)/C=[NH+]/n2c(nc3ccccc3c2=O)C)[O-] C01094669
CCOc1ccccc1NC(=O)NC[C@H]2COC3(O2)CCCCC3 C38568894
CCOC(=O)[C@H]1C(=c2cc(ccc2=[NH+]1)F)/N=N/[NH+]3CCCC(C3)(C)C C38599295
C[C@H](C(=O)NC(=O)NC1CCCCC1)OC(=O)C2CCCCC2 C28845148
C[C@@]1(C(=O)N(C(=O)N1)NC(=O)C2CCCCC2)CCc3ccccc3 C23946455
c1ccc2c(c1)C[C@H](O2)CNC(=O)Nc3cccc(c3)Cn4cccn4 C44247643
c1ccc2c(c1)OC[C@H](O2)CNC(=O)Nc3cccc(c3)OC(F)F C47907028
c1cc(c(cc1[N+](=O)[O-])NCC(=O)Nc2cc(ccc2F)F)F C48272141
c1ccc(c(c1)Cn2cccn2)NC(=O)C(=O)NC3CCCCCCC3 C48638817
c1cc(ccc1NC(=O)CCc2ccc3c(c2)[nH]c(=O)o3)N4CCCC4 C49682313
C[C@H]1CCCC[C@@H]1OCCNC(=O)Nc2cc(ccc2OC)C#N C50091901
CC(C)c1cccc(c1)NC(=O)CN2C(=O)[C@@](NC2=O)(C)C(C)C C54228121
Cc1cc(c(c(c1)C)NC(=O)NCCc2ccc(cc2)[N+](=O)[O-])C C54349345
c1cc(ccc1CCNC(=O)Nc2ccc(c(c2F)F)F)[N+](=O)[O-] C54352527
CCCCNC(=O)N1CCC[C@@H](C1)C(=O)Nc2ccc(cn2)Cl C55340084
CCOC(=O)c1c2c(sc1NC(=O)c3ccccc3)/C(=N\O)/CCC2 C13941944
Cc1cccc(c1)[C@H]2CCCN2C(=O)NCCNc3c(cccn3)C#N C56885566
CCCc1cc(=O)[nH]c(n1)S[C@H](C)c2[nH]c(=O)c3ccccc3n2 C09313489
CCCn\1c2ccccc2[nH]/c1=N\C(=O)CNC(=O)c3ccccc3C C57614162
C[C@H](C(C)C)NC(=O)Nc1cc(ccc1N2CCCC2)C(=O)OC C58885169
c1ccc(cc1)Oc2ccc(cc2)NC(=O)C(=O)NN=C3CCCCC3 C58885780
CC1(Oc2ccc(cc2O1)NC(=O)NCCCOC3CCCC3)C C61785743
CC1(Oc2ccc(cc2O1)NC(=O)CCCNC(=O)C(C)(C)C)C C49306902
c1ccc(cc1)C(=O)O[C@@H]2C(=C(C(=O)O2)Cl)Nc3cccc(c3)O C05129778
Cc1cc(c(c(c1)C)CNC(=O)NCc2ccccc2[N+](=O)[O-])C C63798344
CCOC(=O)N1CCC(CC1)NC(=O)NCc2c(cc(cc2C)C)C C63799122
c1cc(cc(c1)NC(=O)C2CCC2)CNc3ccc(s3)[N+](=O)[O-] C64029433
C[C@H](c1cccs1)NC(=O)CNc2ccc(c(c2)[N+](=O)[O-])F C24216924
CCCCN1[C@H]2C(=CN1)[C@@H](CC(=O)N2)[C@@H]3C=NN=C3C4CCCCC4 C65525626
Cc1cc(ccc1Oc2cccnc2)NC(=O)NCCc3ccco3 C57478241
CC[C@H](C(C)C)NC(=O)NC1CCN(CC1)C(=O)OC(C)(C)C C66382610
CC[C@H](C(C)C)NC(=O)N1CCC[C@@H](C1)C(=O)Nc2c(cccn2)C C66382776
CC[C@@]1(C(=O)N(C(=O)N1)CC(=O)NC2(CCCC2)c3cccc(c3)C)C C66511758
Cn1c2ccccc2c(cc1=O)C(=O)NNC(=O)CCC3CCCCC3 C66555510
Cc1cccc(c1)n2c(c(cn2)C(=O)NNC(=O)CC3CCCCC3)C C66571217
Cc1ccc(c(c1)C)C[C@H](C)NC(=O)Nc2ccccc2n3cncn3 C66667666
Cc1c(c(on1)C)CNC(=O)Nc2ccccc2N(C)c3ccccc3 C67546482
Cc1c(s/c(=N/C(=S)NC(=O)c2cccs2)/[nH]1)C(=O)OC C09329492
c1ccc(cc1)N[C@H]2CCN(C2)C(=O)NCCC(=O)N3CCCCC3 C67618530
Cc1ccc(cc1)[C@]2(C(=O)N(C(=O)N2)CC(=O)N[C@H](C)c3cccc(c3)Cl)C C04477127
Cc1nc2c(c3c(s2)C[C@H](CC3)C)c(n1)SCC(=O)NNC(=O)C4CCCCC4 C01326225
Cc1cccc(c1)C(=O)NC(=S)Nc2cccc(c2C)c3nc4c(o3)cccn4 C02991410
Cc1ccc(c(c1)C)C(=O)NC(=S)Nc2cccc(c2)c3nc4c(o3)cccn4 C01112548
CCOC(=O)c1c(c2ccccc2[nH]1)NC(=O)[C@H]3c4ccccc4O[C@H]5[C@@H]3C=CC=C5 C04875038
CCOC(=O)NC(=O)c1c2c(sc1NC(=O)c3ccc(s3)Cl)CCCC2 C05145847
C[C@@]1(C(=O)N(C(=O)N1)CC(=O)c2c[nH]c3c2cccc3)c4ccc(cc4)C(C)(C)C C03312781
CC(C)[C@H](c1[nH]c2ccccc2n1)NC(=O)c3cc(nn3c4ccccc4)C5CC5 C07987690
Cc1ccc(cc1C)[C@]2(C(=O)N(C(=O)N2)CC(=O)c3c[nH]c4c3cccc4)c5ccccc5 C09415763
Cc1ccc(cc1)n2nc3cc(c(cc3n2)NC(=S)NC(=O)c4ccccc4F)C C02228065
CCOC(=O)[C@H]1[C@H](NC(=O)N([C@]1(C(F)(F)F)O)C)c2cccc(c2Cl)Cl C11859212
CCSc1ccc(cc1)C(=O)/N=c/2\n(c3ccc(cc3s2)S(=O)(=O)N)CC#C C09294842
COc1cc(cc(c1OC)OC)CN2C(=S)NC3(CCCCC3)[C@@H]4[C@@]2(CCCC4)O C12322850
Cc1c(c2ccccc2n1Cc3ccccc3)CC(=O)N/N=C\4/c5ccccc5NC4=O C12346047
Cc1ccc2c(c1)cc(c(=O)[nH]2)CN(Cc3ccco3)C(=O)Nc4ccccc4Cl C01353100
Cc1c2ccccc2oc1C(=O)NNC(=O)c3ccccc3C(=O)c4ccccc4 C14200299
CCCc1nnc2n1N[C@H]([C@H](S2)C(=O)Nc3ccccc3F)c4ccc(cc4)C C15009713
C[C@@H](c1cccc2c1cccc2)NC(=O)CN3C(=O)[C@](NC3=O)(C)c4cc(ccc4F)F C19354001
C[C@H](c1cccc2c1cccc2)NC(=O)CN3C(=O)[C@@](NC3=O)(C)c4cc(ccc4F)F C19354002
c1ccc(cc1)c2ccc(c(=O)[nH]2)C(=O)Nc3ccccc3OC[C@@H]4CCCCO4 C19374105
CCOc1ccc2ccccc2c1/C=N\NC(=O)[C@H]3[C@H](CNC3=O)c4ccccc4 C19869136
CCC1CCC2(CC1)C(=O)N(C(=O)N2)C[C@H](Cn3c4ccccc4c5c3cccc5)O C24992238
c1cc(cc(c1)NC(=O)Nc2cccc(c2)S(=O)(=O)N3CCCCC3)C(F)(F)F C25392960
CS(=O)(=O)/N=c\1/[nH]c(cs1)CC(=O)Nc2ccccc2Cc3ccccc3 C29975248
Cc1cccc(c1)C(=O)/N=C(\NCc2c(nn(c2C)C)C)/Nc3ccc(cc3C)C C32972466
c1ccc(cc1)NC(=O)[C@H]2CCCCN2C(=O)c3csc(n3)Nc4ccccc4F C35593883
c1ccc(cc1)[C@@H]2CC[C@H](CN2C(=O)NC3CCCCC3)C(=O)NCc4cccnc4 C35813810
c1ccc2c(c1)nc(s2)c3ccc(o3)C(=O)NCC(=O)Nc4ccc(c(c4F)F)F C36727029
C[C@@]1(C(=O)N(C(=O)N1)CC(=O)Nc2ccc(cc2)c3ccccc3)c4ccccc4 C03459534
c1ccc(c(c1)/C=C/C(=O)Oc2ccc3c(c2)OC(=C([C@H]3c4ccco4)C#N)N)Cl C38657355
Cc1ccc(cc1)[C@@H]2C(=C(N(C3=C2C(=O)CCC3)c4nnc(s4)SCC=C)N)C#N C39425948
c1ccc(cc1)C(=O)Nc2cccc(c2)OCC(=O)Nc3nc4ccccc4s3 C39891143
CC[C@H]1Nc2ccc(cc2C(=O)N1NC(=O)COc3ccc(cc3C)Cl)Cl C39920255
Cc1ccc2c(c1)cc(o2)C(=O)Nc3c(c4c(s3)CCCC4)C(=O)NCc5ccco5 C41307979
Cc1ccc(cc1)c2csc3c2nc([nH]c3=O)N4CCC[C@@H](C4)C(=O)NCC5CC5 C49421312
C=CCOc1ccc(cc1)[C@H]2c3c(nn(c3NC(=O)CS2)C4CCCCC4)O C05789345
Cc1ccc(cc1)Cc2c([nH]n(c2=O)c3nc(c(s3)C(=O)Nc4ccccc4)C)C C21803181
C=CCOc1ccc(cc1)[C@H]2c3c(nn(c3NC(=O)CS2)C4CCCCCC4)O C05830910
CCOc1ccccc1/C=C/C(=O)N2CCC(CC2)NC(=O)NC3CCCCC3 C56247596
c1cc(cc(c1)N2CCCCC2)NC(=O)NCCc3cc(cc4c3OCOC4)F C56714219
c1cc(cc(c1)NC(=O)NCCc2cc(cc3c2OCOC3)F)c4nccs4 C56776836
Cc1ccc(c(c1)C)NC(=O)c2c(c3c(=O)[nH]c(nc3s2)CSc4ccccn4)C C25015126
Cc1ccc(cc1)[C@@]2(C(=O)N(C(=O)N2)CC(=O)N[C@@H](C)c3ccc(cc3)Cl)C C04305245
C[C@@H]1C[C@@]2(CC(C1)(C)C)C(=O)N(C(=O)N2)CC(=O)N[C@@H](c3ccccc3)C(C)C C57908256
CC[C@]1(C(=O)N(C(=O)N1)CC(=O)N[C@@H](C)c2ccc(cc2)Cl)c3ccccc3 C14387762
Cc1cccc(c1n2c(cc(c2C)/C=N/NC(=O)C(=O)Nc3ccc(cc3)F)C)C C58912946
Cc1ccc(cc1)n2nc3cc(c(cc3n2)NC(=S)NC(=O)c4ccccc4)C C59337256
c1cc(ccc1/C=N/NC2=NC(=O)C[C@H](S2)C(=O)Nc3ccc(cc3)Cl)Cl C59564102
Cc1ccccc1NC(=O)CSc2nc3cc([nH]c3c(=O)n2c4ccc(cc4)F)C C67237377
Cc1ccc(c(c1)C)NC(=O)CSc2nc3cc([nH]c3c(=O)n2c4ccc(cc4)F)C C67237395
CC[C@]1(C(=O)N(C(=O)N1)CC(=O)N[C@@H]2CCC[C@@H]([C@@H]2C)C)c3ccc(cc3)F C04514362
CC(C)C(=O)Nc1nc2ccc(cc2s1)S(=O)(=O)NC3CCCCC3 C00937609
CC[C@@H](C)Nc1c(nc2ccccc2n1)NS(=O)(=O)c3ccccc3 C05017261
C[C@H]1CCCC[C@@H]1NC(=O)NC(=O)COC(=O)c2cc3ccccc3s2 C07413011
CCC(C)(C)NC(=O)CN1C(=O)[C@](NC1=O)(C)c2ccc(cc2Cl)Cl C07472761
Cc1ccc(cc1)c2nc3cc(ccc3o2)NC(=S)NC(=O)c4ccco4 C02218704
c1ccc(cc1)C(=NNC(=O)Cc2c3ccccc3c(=O)[nH]n2)c4ccccc4 C10129750
Cc1ccc(cc1)/C=C/C(=O)OCC(=O)NC(=O)N[C@H]2CCCC[C@@H]2C C11420366
C[C@H]1CCC[C@@H](C12C(=O)N(C(=O)N2)CC(=O)N[C@H](c3ccccc3)C(C)C)C C12902186
CCOc1cc2c(cc1N[C@@H](C)C(=O)Nc3ccccc3C#N)O[C@@H](C2)C C12564478
CCOc1cc2c(cc1N[C@@H](C)C(=O)Nc3ccccc3C#N)O[C@H](C2)C C12564480
CC(C)(C)c1ccccc1NC(=O)CCN2C(=O)C3(CCCCC3)NC2=O C15191021
CC[C@H](C)c1ccc(cc1)NC(=O)CN2C(=O)[C@]3(CCCC[C@@H]3C)NC2=O C15316906
CC(C)c1ccc(cc1)NS(=O)(=O)c2ccc(s2)c3ccc(=O)[nH]n3 C20574746
c1cc(oc1)CNc2nc(c3c4c(sc3n2)CCC4)NN5CCCCC5 C34733990
Cc1ccc2c(c1)c(c([nH]2)C(=O)OC)NS(=O)(=O)c3ccc(c(c3)C)F C05927695
c1ccc(cc1)NC(=O)NC[C@@H]2CN(C(=O)O2)c3cccc(c3)C(F)(F)F C41178762
c1ccc(cc1)C2(CC2)CNC(=O)CN3C(=O)C4(CCCCCCC4)NC3=O C42082708
Cc1ccc(cc1)c2nnc(n2N)S[C@@H](C(C)C)C(=O)N3CCC(CC3)C C42948555
CC(C)(CNC(=O)Nc1ccc(cc1)N2CCCS2(=O)=O)c3ccccc3 C43947705
Cc1ccc(cc1)OCC(=O)NCC2CCN(CC2)C(=O)NC(C)(C)C C43978413
Cc1cccc(c1C)NC(=O)NC(=O)COC(=O)c2cc(ccc2F)Cl C08541983
c1cc(sc1)CCNC(=O)C(=O)Nc2ccc3c(c2)OC4(O3)CCCCC4 C48917737
CC(=C)c1cccc(c1)C(C)(C)NC(=O)NC[C@H]2C(=O)N(c3ccccc3O2)C C49739446
Cc1ccc(cc1)C[C@@H]2CCCN(C2)C(=O)Nc3ccc(cc3)NC(=O)OC C51615893
CCC1CCC(CC1)CNC(=O)N2CCC(CC2)NC(=O)c3c(ncs3)C C51713407
Cc1nc(cs1)COc2cccc(c2)/C=C/C(=O)N=c3[nH]c4ccccc4[nH]3 C22240035
c1ccc(cc1)[C@H](CNC(=O)Nc2ccccc2)N3C(=O)c4ccccc4C3=O C54200801
CC(C)[C@@H](c1cccs1)NC(=O)Nc2cc(ccc2F)N3CCOC3=O C54512251
CC(C)c1cccc(c1)NC(=O)CNc2ccc3c(c2)c(=O)n4c(n3)CCC4 C55844201
C[C@@H]1CCCC[C@H]1NC(=O)CNc2ccccc2Oc3c(cccn3)C#N C55844592
Cc1c(oc(n1)c2cccc(c2)NC(=O)NC[C@@H]3CCN(C3)c4ccccc4)C C56731460
c1cc(ncc1Cl)NC(=O)[C@@H]2CCCN(C2)C(=O)NC(C3CC3)C4CC4 C56829808
CC(=C)Cn1c(=O)c2c3c(sc2nc1SCc4cc(n[nH]4)O)CCCC3 C04911314
Cc1cccc2c1nc(nc2C)NC3=NCN(CN3)CCc4ccccc4 C19320705
Cc1ccc(c(c1)N[C@@H](C)C(=O)Nc2c(n(n(c2=O)c3ccccc3)C)C)C C28758201
Cc1ccc(c(c1)C)N[C@H](C)C(=O)Nc2c(n(n(c2=O)c3ccccc3)C)C C58018851
c1ccc(cc1)NC(=O)N2CCC[C@@H](C2)C(=O)Nc3ccc(cc3)OC(F)F C07957447
C[C@H]1C[C@@H](N2C(=[NH+]1)N=C(N2)/N=C(/CCc3ccccc3)\[O-])c4ccccc4 C13127172
c1ccc(cc1)Cc2c(nc(nn2)NCCC3=c4cc(ccc4=[NH+]C3)F)[O-] C63493528
CC(C)C(=O)Nc1cn(cn1)c2ccc(cc2)C(=O)NC3CCCCCCC3 C65096835
c1cc(c(cc1N2CCOC2=O)NC(=O)NCCCC3CCCCC3)F C54511952
c1ccc(cc1)c2ccccc2OCC(=O)N/N=C\3/c4ccccc4NC3=O C06927875
C[C@H](CC(=O)Nc1cccc(c1)n2cccn2)NC(=O)C3CCCCC3 C66307798
c1ccc(c(c1)NC(=O)NC[C@@H]2CCN(C2)c3ccc(cc3)F)n4cccn4 C66345307
CC1=C([C@H](NC(=O)N1CC(C)C)c2cscn2)C(=O)Nc3ccc(cc3)F C67028115
Cc1cc2c([nH]1)c(=O)n(c(n2)SCC(=O)NC3CCCC3)CC(C)C C67237661
C[C@@H](c1cccc(c1)[N+](=O)[O-])NC(=O)Nc2cccc(c2)[C@H](C)SC C67579376
CCCC(=O)Nc1cccc(c1)NC(=O)N2C[C@@H](O[C@@H](C2)c3ccccc3)C C67582409
C[C@@H]1CN(C[C@@H](O1)c2ccccc2)C(=O)NCCNC(=O)C3CCCCC3 C67604057
C[C@@H]1c2c(sc(n2)NC(=O)CC(C)(C)C)C[C@@]3([C@H]1[C@H]([C@H](CC3)[C@H](C)C(=O)N(C)CC#C)O)C C03840737
c1cc(oc1)[C@@H]2CC3=C([C@@H](C(=C(O3)N)C#N)c4ccc(cc4)OCc5ccc(cc5)F)C(=O)C2 C00718364
Cc1ccc(cc1C)[C@]2(C(=O)N(C(=O)N2)CC(=O)Nc3ccc4c(c3)CCC4)c5ccccc5 C09056474
c1ccc(cc1)n2nc3ccc(cc3n2)NC(=S)NC(=O)CC45CC6CC(C4)CC(C6)C5 C09190396
CCc1nnc2n1N[C@H]([C@H](S2)C(=O)Nc3ccccc3C(F)(F)F)c4ccc(cc4)C C09239296
Cc1ccc(cc1)S(=O)(=O)N2Cc3ccccc3C[C@@H]2C(=O)NCCc4c[nH]c5c4cccc5 C09420196
Cc1cc(c2c(c1)occ2CC(=O)Nc3c(c4c(s3)CCCC4)C(=O)NC[C@@H]5CCCO5)C C09430874
c1ccc(cc1)[C@H](c2cccs2)NC(=O)CN3C(=O)[C@@]4(CCCc5c4cccc5)NC3=O C09741073
C[C@]1(C(=O)N(C(=O)N1)CC(=O)N[C@H](c2ccccc2)c3cccs3)c4ccccc4Cl C09949853
COC(=O)c1ccccc1NC(=O)[C@@H]2CC=CC[C@@H]2C(=O)Nc3ccc(cc3)Br C10149559
c1ccc(cc1)C[C@]2(C(=O)N(C(=O)N2)CC(=O)Nc3ccccc3Br)c4ccccc4 C11589390
CC(C)(C)c1ccc(cc1)C(=O)N2CCC(CC2)[C@@]3(C(=O)NC(=O)N3)Cc4ccccc4Cl C12038145
c1ccc2c(c1)cccc2C[C@@]3(CCC(=O)N3)CCC(=O)N4CCCC[C@H]4c5[nH]c6ccccc6n5 C11789336
CC(C)c1nc2c(c3c(s2)CCCC3)c(n1)SCC(=O)NNC(=O)C4CCCCC4 C01377470
Cc1ccc(cc1)S(=O)(=O)Nc2ccccc2C(=O)Nc3c(c4c(s3)CC[C@@H](C4)C)C#N C09600860
CC1=C([C@H](C(=C(O1)N)C#N)c2cc(ccc2OCc3cccc(c3)F)Br)C(=O)OC C02758604
Cc1cc2c(cc1NC(=S)NC(=O)c3ccc4ccccc4c3)nn(n2)c5ccc(cc5)F C14270975
c1ccc2c(c1)c(c[nH]2)c3csc(n3)NC(=O)CCc4ncc(o4)c5c(cccc5F)F C10188515
C[C@@]1(C(=O)N(C(=O)N1)C[C@@H](COc2ccc(cc2)Br)O)c3ccc4ccccc4c3 C15236736
CNC(=O)[C@@H]1CN(c2ccccc2O1)CC(=O)Nc3ccccc3Sc4ccc(cc4)Cl C15546565
C[C@]1(C(=O)N(C(=O)N1)CC(=O)N[C@@H](c2ccc(cc2)F)c3cccs3)c4ccc(cc4)F C16455951
C[C@]1(C(=O)N(C(=O)N1)CC(=O)N[C@@H](c2ccccc2)c3cccs3)c4ccc(c(c4)F)F C16464359
CC(C)CC1=NC(c2c(=O)[nH]c(=O)n(c2N1)c3ccc(cc3)Cl)(C(F)(F)F)C(F)(F)F C12401353
c1ccc(c(c1)C(=O)Nc2c(c3c(s2)CCCC3)C#N)NS(=O)(=O)c4ccc(cc4)F C20569708
CCc1ccc(cc1)n2c3c(c(=O)[nH]c(n3)SCc4[nH]c5ccccc5n4)sc2=S C20645091
Cc1ccc(cc1)[C@H](c2cccs2)NC(=O)CN3C(=O)[C@](NC3=O)(C)c4ccc(cc4)F C21733940
c1ccc2c(c1)N(c3ccccc3S2)C(=O)CSc4nnc(s4)SCC(=O)N C24727890
c1ccc2c(c1)c(c[nH]2)[C@@H](CNC(=O)[C@@H]3CCCN(C3)C(=O)c4ccco4)c5ccccc5Cl C25349796
Cc1ccc(cc1)n2c3c(c(=O)[nH]c(n3)SCC(=O)Nc4cccc(c4)C)sc2=S C32948619
Cc1ccccc1CN(CC2CCC(CC2)C(=O)NO)S(=O)(=O)c3cccc(c3)Cl C20665342
c1cc(ccc1C(=O)N[C@@H]2CCCC[C@H]2NC(=O)C3CCN(CC3)C(=O)C4CCCCC4)F C34899816
CCOC(=O)C1=C(OC2=C([C@@H]1c3ccc(o3)c4ccc(cc4)Br)C(=O)CCC2)N C03073471
Cc1cccc(c1)n2c(nnc2SCC(=O)NCC(F)(F)F)c3c[nH]c4c3cccc4 C36185598
CN(c1ccccc1)S(=O)(=O)c2ccc3c(c2)[C@H]4C=CC[C@@H]4[C@@H](N3)c5ccc(c(c5)OC)O C36551216
COc1ccc(cc1OC)[C@@H]2[C@@H]3CC=C[C@@H]3c4cc(ccc4N2)S(=O)(=O)Nc5ccccc5 C14479136
CC(C)(C)NC(=O)[C@@H](c1cc2ccccc2c3c1cccc3)N(C(=O)[C@@H]4CCC(=O)N4)C(C)(C)C C36591376
C[C@@]1(C(=O)N(C(=O)N1)CC(=O)Nc2ccccc2Sc3ccccc3)c4ccc5c(c4)CCC5 C36852582
C[C@@H](C(=O)Oc1ccc2c(c1)OC(=C([C@H]2c3cccc(c3)F)C#N)N)Oc4ccc(cc4)F C38678120
Cc1c(oc2c1cc3c(c2)OC(=O)[C@@H]([C@@H]3C)CC(=O)NCCc4c[nH]c5c4cc(cc5)Cl)C C38782548
c1ccc(cc1)NC(=O)C[C@@H]2C(=O)N/C(=N\N=C\c3c4ccccc4cc5c3cccc5)/S2 C39843418
c1cc2c(cc1Cl)c(co2)CC(=O)Nc3c(c4c(s3)CCCC4)C(=O)NC[C@H]5CCCO5 C39883176
CCCNC(=O)c1c2c(sc1NC(=O)/C(=C/C3=Cc4ccccc4OC3)/C#N)CCCC2 C39992346
Cc1c(c(c(c(c1C)C)S(=O)(=O)NCC2CCN(CC2)C(=O)Nc3cccs3)C)C C43961936
CCOC(=O)c1c(csc1N/C=c\2/c(=C)[nH]n(c2=O)c3ccc(cc3)C)c4ccccc4 C01867295
c1cc(cc(c1)S(=O)(=O)/N=C\2/CCCN2)NC(=O)/C=C/c3ccc(s3)c4ccc(cc4)F C58543909
C[C@]1(C(=O)N(C(=O)N1)CC(=O)N[C@@H](c2ccccc2)c3cccc(c3)Cl)c4ccc(cc4)F C59308891
c1cc(ccc1NC(=O)N/N=C/c2cc(ccc2OCC#N)Br)Br C59598204
c1cc(cc(c1)N2C(=O)[C@H]3CC=CC[C@H]3C(=O)N2)C(=O)NCC4(CCCCC4)c5ccc(cc5)F C60155139
Cc1cc(ccc1OCCCC(=O)N/N=C/2\c3cc(ccc3NC2=O)Br)Cl C01949990
c1ccc2c(c1)[nH]c(n2)Cc3ccc(cc3)N[C@@H]4CC(=O)N(C4=O)c5ccc(cc5)Br C01133268
CCCCOc1ccc2ccccc2c1/C=N/Nc3c(n[nH]c(=O)n3)C C04422773
Cc1c(nc(=O)[nH]n1)N/N=C/c2cccc(c2)OCc3cccc(c3)Cl C04422793
COc1cc(ccc1NC(=S)NC(=O)c2cccc3c2cccc3)[N+](=O)[O-] C04706729
c1cc(ccc1C=O)C(=O)OCC(=O)NC(=O)NC23CC4CC(C2)CC(C4)C3 C05405200
C[C@@H](c1ccccc1)NC(=O)/C(=C/c2ccc(c(c2)[N+](=O)[O-])NC)/C#N C05692981
CCOc1ccc(cc1)NC(=C)[C@@H]2C(=O)NC(=O)N(C2=O)c3ccc(cc3)C C05840564
CCC[C@@]1(C(=O)N(C(=O)N1)CC(=O)Nc2cccc(c2)C#N)c3ccccc3 C03425151
C[C@@H]1CCCC[C@@H]1NC(=O)NC(=O)COC(=O)c2ccc(cc2)N(C)C C07438598
c1ccc(c(c1)NCCNc2c3c4c(sc3ncn2)CCC4)[N+](=O)[O-] C07365900
CCC(CC)NC(=O)CN1C(=O)[C@@](NC1=O)(C)c2cc3ccccc3o2 C09479212
C=CCNC(=O)c1ccccc1NC(=O)/C=C/c2ccc(cc2)[N+](=O)[O-] C10513467
CC(C)(C)c1ccc(cc1)[C@@H]2C(=C(NC(=O)N2)CC(=O)OC)C(=O)OC C12336574
CC(C)C(=O)Nc1ccc(nn1)SCC(=O)Nc2nc3ccccc3s2 C13702123
c1ccc(c(c1)NCCNC(=O)[C@H]2Cc3cc(ccc3O2)Cl)[N+](=O)[O-] C15824164
C[C@@H](C(=O)c1ccc(c(c1)F)F)OC(=O)c2ccc(c(c2)[N+](=O)[O-])N C16207995
Cc1ccccc1OCC(=O)OCC(=O)NC(=O)N[C@H]2CCCC[C@@H]2C C07601572
CCOC(=O)C1=C(NC(=O)N[C@H]1c2ccc(o2)C)CN(C)c3ccccc3 C32754845
CCCCn1c2c(c(=O)[nH]c1=O)n(c(n2)c3cccc(c3)O)CC(C)C C32834947
Cc1ccc2c(c1)c(c([nH]2)C(=O)OC)NS(=O)(=O)c3cc(ccc3OC)C C18069064
c1ccc(cc1)CNC(=O)N(CC(=O)Nc2ccon2)C3CCCCC3 C35338959
CCCCNC(=O)N([C@@H]1C(SC(=S)N1/N=C/c2ccco2)(C)C)O C04354066
CCCCNC(=O)N([C@H]1C(SC(=S)N1/N=C/c2ccco2)(C)C)O C04354072
CC(C)(C)c1cc(on1)NC(=O)Cc2csc(n2)NC(=O)C3CCCC3 C38739346
c1cc(ccc1NC(=O)NCCOc2cc(ncn2)N3CCCCCC3)F C38908924
Cc1ccc(s1)[C@@H]2NN=C(O2)CCC(=O)NC[C@H]3C4=C(CCCCC4)N=N3 C39412904
C=CCNc1c(c(ncn1)Nc2ccc(cc2F)Br)[N+](=O)[O-] C40598925
CCOC(=O)[C@H]1CCCN(C1)c2c(c(ncn2)Oc3cc(cc(c3)C)C)N C40681364
CCOC(=O)c1ccccc1NC(=O)N(C)Cc2cc(=O)[nH]c3c2cccc3 C41077092
c1cnc(nc1)NCCCC(=O)Nc2ccc3c(c2)OC4(O3)CCCC4 C45766265
CCN(CC)C(=O)Nc1ccc(cc1)[C@H](C)NC(=O)N(C)C[C@H](C)C#N C47128290
Cc1c(cccc1[N+](=O)[O-])NC(=O)C(=O)N[C@H](c2cccs2)C(C)C C49300293
c1ccc(cc1)c2ccccc2C(=O)O/N=C(/c3ccc(cc3)[N+](=O)[O-])\N C05013661
Cc1c2ccccc2oc1C(=O)NNC(=O)N(C)CCOc3cccc(c3)F C56372810
Cc1ccc(cc1)C(=O)N[C@@H](C(C)C)C(=O)Nc2cccc(c2C)[N+](=O)[O-] C58163233
c1ccc2c(c1)ncn2CCCNC(=O)Nc3nnc(s3)C4CCCCC4 C58878793
CC[C@H](CNC(=O)C(=O)Nc1cc(ccc1C)[N+](=O)[O-])c2ccccc2 C49522764
CCOC(=O)c1ccsc1NC(=O)c2csc(n2)Nc3ccccn3 C62162380
COC(=O)Nc1ccc(cc1)NC(=O)N(CC=C)Cc2cccc(c2)C#N C63392106
c1cc(cc(c1)[N+](=O)[O-])C(=O)NCC(=O)Nc2ccc(c(c2)C(F)(F)F)F C63839842
CCn1c(=O)[nH]nc1SC[C@H]2NN=C(O2)c3ccc(cc3)C(C)(C)C C39995941
CC(C)(C)NS(=O)(=O)c1ccccc1CNc2ccc(cc2)[N+](=O)[O-] C64947873
c1ccc2c(c1)C[C@@H](CO2)CNC(=O)NCCc3ccc(cc3)[N+](=O)[O-] C54645309
CCOC(=O)[C@@H]1CCCN(C1)C(=O)NCC(=O)Nc2ccc(cc2)Cl C54649259
C[C@H](CC(=O)N[C@@H](C)c1nnc2n1cccc2)NC(=O)C3CCCCC3 C66279311
C[C@H](CC(=O)Nc1ccc(nc1)n2cccn2)NC(=O)C3CCCCC3 C66284988
Cc1c(nc(o1)c2ccco2)CC(=O)NNC(=O)CCC3CCCCC3 C66555362
Cc1ccc2c(c1)C(=O)N(C2=O)CC(=O)NNC(=O)CCC3CCCCC3 C66556043
C[C@H](CC(=O)NC1CCN(CC1)c2ccc(cn2)C#N)NC(=O)C3CCCC3 C66768190
COc1ccccc1C[C@@H]2CCCN(C2)c3ccc(cc3[N+](=O)[O-])C(=O)N C66817675
C[C@@H](C(=O)Nc1ccccc1[N+](=O)[O-])N[C@@H](c2ccccc2)c3ccco3 C67133043
