# Supplementary material for: PyRMD Studio: A Unified Suite for Next-Generation, AI-Powered Virtual Screening
Source: J Chem Inf Model. 2026 May 19;66(11):6197–203. doi: 10.1021/acs.jcim.6c00648 (PMC13250901; doi:10.1021/acs.jcim.6c00648)
Supplement: Supplementary file 2 [file ci6c00648_si_002.zip › decoys/hsp90_decoys.dat]

# PUBCHEM_COMPOUND_CID	ID	SMILES
903	MUV_712_D_1	CC(=O)NCCc1c[nH]c2ccc(O)cc12
1222	MUV_712_D_2	CC(N)(C(=O)O)c1ccc(C(=O)O)cc1
1329	MUV_712_D_3	CCCn1c2nc(C3CCCC3)[nH]c2c(=O)n(CCC)c1=O
1340	MUV_712_D_4	O=c1[nH]ccc2c(O)cccc12
1365	MUV_712_D_5	C=CCn1c(=O)c2c(nc(-c3ccc(S(=O)(=O)O)cc3)n2C)n(C)c1=O
1456	MUV_712_D_6	O=c1onc2cnc3ccccc3n21
1645	MUV_712_D_7	NC(=O)c1cccc(N)c1
1738	MUV_712_D_8	COc1cc(CC(=O)O)ccc1O
1742	MUV_712_D_9	NNC(=O)c1ccc(O)cc1
1756	MUV_712_D_10	N#Cc1c(-c2ccccc2)no[n+]1[O-]
1775	MUV_712_D_11	O=C1NC(=O)C(c2ccccc2)(c2ccccc2)N1
1832	MUV_712_D_12	COc1ccc2[nH]cc(CCN(C)C)c2c1
1922	MUV_712_D_13	Cn1c2nc(-c3ccccc3)[nH]c2c(=O)n(C)c1=O
1967	MUV_712_D_14	CC1=C(C)C(=O)C(CCCCC#CCCCC#CCO)=C(C)C1=O
2063	MUV_712_D_15	COc1ccc(C=C(C#N)C#N)cc1
2137	MUV_712_D_16	CCn1cc(C(=O)O)c(=O)c2ccc(Cc3ccccc3)nc21
2244	MUV_712_D_17	CC(=O)Oc1ccccc1C(=O)O
2266	MUV_712_D_18	O=C(O)CCCCCCCC(=O)O
2466	MUV_712_D_19	CCCCOc1ccc(CC(=O)NO)cc1
2471	MUV_712_D_20	CCCCNc1cc(C(=O)O)cc(S(N)(=O)=O)c1Oc1ccccc1
2480	MUV_712_D_21	CCCCN(CCCC)CCCOC(=O)c1ccc(N)cc1
2821	MUV_712_D_22	[Na+].[Na+].N#Cc1cc2nc([O-])c([O-])nc2cc1[N+](=O)[O-]
2955	MUV_712_D_23	Nc1ccc(S(=O)(=O)c2ccc(N)cc2)cc1
2998	MUV_712_D_24	CCCCCCCCC(=O)NCc1ccc(O)c(OC)c1
3182	MUV_712_D_25	Cn1c2ncn(CC(O)CO)c2c(=O)n(C)c1=O
3194	MUV_712_D_26	O=c1c2ccccc2[se]n1-c1ccccc1
3291	MUV_712_D_27	CCC1(C)CC(=O)NC1=O
3334	MUV_712_D_28	COC(=O)Nc1nc2ccc(Sc3ccccc3)cc2[nH]1
3374	MUV_712_D_29	CC1CCc2cc(F)cc3c(=O)c(C(=O)O)cn1c23
3423	MUV_712_D_30	COC(=O)c1c(C)[nH]c(C)c1C(=O)c1ccccc1Cc1ccccc1
3616	MUV_712_D_31	CC(=O)NCCCCCCNC(C)=O
3672	MUV_712_D_32	CC(C)Cc1ccc(C(C)C(=O)O)cc1
3758	MUV_712_D_33	CC(C)Cn1c2nc[nH]c2c(=O)n(C)c1=O
3767	MUV_712_D_34	NNC(=O)c1ccncc1
3787	MUV_712_D_35	CC(CCc1ccccc1)C(=O)NO
3883	MUV_712_D_36	Cc1c(OCC(F)(F)F)ccnc1CS(=O)c1nc2ccccc2[nH]1
4021	MUV_712_D_37	CC1=NN(c2ccccc2)C(=O)C1
4107	MUV_712_D_38	COc1ccccc1OCC(O)COC(N)=O
4114	MUV_712_D_39	COc1c2occc2cc2ccc(=O)oc21
4197	MUV_712_D_40	Cc1[nH]c(=O)c(C#N)cc1-c1ccncc1
4342	MUV_712_D_41	CCN(CC)CCNC(=O)c1ccc(NC(C)=O)cc1
4386	MUV_712_D_42	O=C(O)c1ccccc1Nc1ccccc1
4421	MUV_712_D_43	CCn1cc(C(=O)O)c(=O)c2ccc(C)nc21
4463	MUV_712_D_44	Cc1ccnc2c1NC(=O)c1cccnc1N2C1CC1
4507	MUV_712_D_45	CCOC(=O)C1=C(C)NC(C)=C(C(=O)OC)C1c1cccc([N+](=O)[O-])c1
4583	MUV_712_D_46	CC1COc2c(N3CCN(C)CC3)c(F)cc3c(=O)c(C(=O)O)cn1c32
4594	MUV_712_D_47	COc1ccc2nc(S(=O)Cc3ncc(C)c(OC)c3C)[nH]c2c1
4622	MUV_712_D_48	CCCOc1ccc2nc(NC(=O)OC)[nH]c2c1
4879	MUV_712_D_49	Nc1ncnc2c1cnn2-c1ccccc1
4908	MUV_712_D_50	COc1cc2cccnc2c(NC(C)CCCN)c1
4938	MUV_712_D_51	CCCn1cnc2c1c(=O)n(CCCCC(C)=O)c(=O)n2C
5073	MUV_712_D_52	Cc1nc2n(c(=O)c1CCN1CCC(c3noc4cc(F)ccc43)CC1)CCCC2
5092	MUV_712_D_53	COc1ccc(C2CNC(=O)C2)cc1OC1CCCC1
5327	MUV_712_D_54	Cc1cc(C)nc(NS(=O)(=O)c2ccc(N)cc2)n1
5330	MUV_712_D_55	COc1ccc(NS(=O)(=O)c2ccc(N)cc2)nn1
5335	MUV_712_D_56	Nc1ccc(S(=O)(=O)Nc2ccnn2-c2ccccc2)cc1
5342	MUV_712_D_57	O=C1C(CCS(=O)c2ccccc2)C(=O)N(c2ccccc2)N1c1ccccc1
5355	MUV_712_D_58	CCN1CCCC1CNC(=O)c1cc(S(N)(=O)=O)ccc1OC
5379	MUV_712_D_59	COc1c(N2CCNC(C)C2)c(F)cc2c(=O)c(C(=O)O)cn(C3CC3)c21
5429	MUV_712_D_60	Cn1cnc2c1c(=O)[nH]c(=O)n2C
5503	MUV_712_D_61	Cc1ccc(S(=O)(=O)NC(=O)NN2CCCCCC2)cc1
5522	MUV_712_D_62	CCCCNc1c2cnn(CC)c2nc(C)c1C(=O)OCC
5614	MUV_712_D_63	CC(C)(C)c1cc(C=C(C#N)C#N)cc(C(C)(C)C)c1O
5707	MUV_712_D_64	Cc1cccc(C)c1NC1=NCCCS1
5712	MUV_712_D_65	OCc1ccc(-c2nn(Cc3ccccc3)c3ccccc32)o1
5748	MUV_712_D_66	[Br-].CC[N+](C)(CC)CCOC(=O)C(O)(c1ccccc1)C1CCCCC1
5768	MUV_712_D_67	C=CC1CN2CCC1CC2C(O)c1ccnc2ccc(OC)cc21.C=CC1CN2CCC1CC2C(O)c1ccnc2ccc(OC)cc21.O=S(=O)(O)O
5821	MUV_712_D_68	Br.CN1C2CCC1CC(OC(=O)C(O)c1ccccc1)C2
5909	MUV_712_D_69	Cl.CCC1C(=O)OCC1Cc1cncn1C
5911	MUV_712_D_70	[I-].C[N+]1(C)CCN(c2ccccc2)CC1
5926	MUV_712_D_71	[Cl-].C[N+](C)(C)CC#CCOC(=O)Nc1cccc(Cl)c1
5983	MUV_712_D_72	CNC(=O)Oc1ccc2c(c1)C1(C)CCN(C)C1N2C
6084	MUV_712_D_73	Cl.COc1ccc(Cc2nccc3cc(OC)c(OC)cc32)cc1OC
6088	MUV_712_D_74	CNCCc1c[nH]c2ccccc12
6169	MUV_712_D_75	Cl.COC(=O)C1C(O)CCC2CN3CCc4c5ccccc5[nH]c4C3CC21
6198	MUV_712_D_76	Cl.COc1ccc2[nH]cc(CCN)c2c1
6314	MUV_712_D_77	Cl.CCN(CC)CC(=O)Nc1c(C)cccc1C
6731	MUV_712_D_78	O=C1c2ccccc2C(=O)C1c1ccc2ccccc2n1
6821	MUV_712_D_79	Cc1cccc(NC(=O)c2ccccc2C(=O)O)c1
7172	MUV_712_D_80	CNCC(O)c1ccc(O)cc1
8228	MUV_712_D_81	Cl.CN(C)CCCN1c2ccccc2CCc2ccccc21
8246	MUV_712_D_82	[Br-].CN(C)C(=O)Oc1cccc([N+](C)(C)C)c1
9066	MUV_712_D_83	Cl.CN(C)CCN(Cc1ccccc1)c1ccccn1
9399	MUV_712_D_84	[Br-].[Br-].C[N+]1(C)CCOC(O)(c2ccc(-c3ccc(C4(O)C[N+](C)(C)CCO4)cc3)cc2)C1
10365	MUV_712_D_85	O=C(O)c1ccnc(C(=O)O)c1
11257	MUV_712_D_86	CC(=O)Nc1ccc(S(=O)(=O)c2ccc(N)cc2)cc1
11368	MUV_712_D_87	Cl.CC(COc1ccccc1)NC(C)C(O)c1ccc(O)cc1
13067	MUV_712_D_88	CCOC(=O)Cc1c[nH]c2ccccc12
15882	MUV_712_D_89	COc1ccccc1OCC(=O)O
16559	MUV_712_D_90	O=c1[nH]c2c(c(=O)n1C1CCCCC1)CCC2
17709	MUV_712_D_91	O=CNc1ccccc1Oc1ccccc1
19004	MUV_712_D_92	[Br-].C[N+]12CCC(CC1)C(OC(=O)C(O)(c1ccccc1)c1ccccc1)C2
20784	MUV_712_D_93	CN1CCC(O)(c2ccccc2)C(C(=O)c2ccccc2)C1
21600	MUV_712_D_94	CCC1(CC)NC(=O)NC1=O
22475	MUV_712_D_95	[Cl-].[Cl-].C[N+](C)(C)CCOC(=O)CCC(=O)OCC[N+](C)(C)C
22769	MUV_712_D_96	CCOC(=O)c1c(C)[nH]c(C(C)=O)c1C
22783	MUV_712_D_97	O=C(O)COc1ccccc1O
23702	MUV_712_D_98	CCC(NC(C)C)C(O)c1ccc(O)c(O)c1.CS(=O)(=O)O
24066	MUV_712_D_99	Nc1ccn(C2CCC(CO)O2)c(=O)n1
27477	MUV_712_D_100	[Na+].CCn1cc(C(=O)[O-])c(=O)c2ccc(C)nc21
28576	MUV_712_D_101	O=C1Cc2ccccc2C(c2ccccc2)N1
30928	MUV_712_D_102	CC(C)N(CCC(C(N)=O)(c1ccccc1)c1ccccn1)C(C)C.O=P(O)(O)O
31130	MUV_712_D_103	CCN(CC)c1nc(=O)nc(N(CC)CC)[nH]1
34611	MUV_712_D_104	CN(C)Cc1c2c(C(=O)c3ccccc3)coc2ccc1O
34617	MUV_712_D_105	COc1ccc(C(=O)c2coc3ccc(O)c(CN(C)C)c23)cc1
36431	MUV_712_D_106	Cl.O=C1CC2(CCCC2)CC(=O)N1CCCCN1CCN(c2ncccn2)CC1
39147	MUV_712_D_107	CC(C)(C)NCC(O)COc1cccc2c1CC(O)C(O)C2
39912	MUV_712_D_108	CC(C)Cc1ccc(C(C)C(=O)O)cc1
40146	MUV_712_D_109	Cc1cc(C)cc(C(=O)NCc2ccncc2)c1
40672	MUV_712_D_110	CCOC(=O)C1=C(C)N(C)C(C)=C(C(=O)OCC)C1c1ccncc1
41114	MUV_712_D_111	Cl.COC(=O)C1=C(C)NC(C)=C(C(=O)OCCN(C)Cc2ccccc2)C1c1cccc([N+](=O)[O-])c1
41860	MUV_712_D_112	COCCc1ccc(OCC(O)CNC(C)C)cc1.O=C(O)C(O)C(O)C(=O)O
42999	MUV_712_D_113	Nc1c(=O)oc2ccccc2c1NCc1ccccc1
44939	MUV_712_D_114	CN(C)C(=O)Oc1ccc(OC(=O)N(C)C)cc1
50494	MUV_712_D_115	Nc1c(=O)oc2ccccc2c1NC1CCCCC1
51703	MUV_712_D_116	CCN1CC=C(c2c[nH]c3ccccc23)CC1
53000	MUV_712_D_117	Cl.O=C(O)c1ccc(OCCn2ccnc2)cc1
54308	MUV_712_D_118	CC(C)(C)NCC(=O)c1c[nH]c2ccccc12
55660	MUV_712_D_119	O=c1oc2ccccc2c2c1ncn2C1CCCCC1
55715	MUV_712_D_120	[Na+].O=C([O-])c1cc2cc(Cc3cccnc3)ccc2o1
55918	MUV_712_D_121	O=C1CCC(c2ccc(-n3ccnc3)cc2)=NN1
56209	MUV_712_D_122	CCN(CC)CC(O)Cn1c2ccccc2c2ccccc21
56375	MUV_712_D_123	CCN(CC)CC(=O)c1c[nH]c2ccccc12
58953	MUV_712_D_124	c1[nH]c2ccccc2c1CN1CCCCCCC1
62920	MUV_712_D_125	Cl.COc1ccc(C2Sc3ccccc3N(CCN(C)C)C(=O)C2OC(C)=O)cc1
63399	MUV_712_D_126	O=c1nc(CN2CCN(c3ccccc3)CC2)[nH]c2ccccc21
63430	MUV_712_D_127	O=c1nc(-c2ccccc2)c2ccccc2[nH]1
64049	MUV_712_D_128	Cc1nc2ccccc2c(=O)n1-c1ccccn1
64392	MUV_712_D_129	Cl.C1CCC(N=C(NC23CC4CC(CC(C4)C2)C3)N2CCOCC2)CC1
64714	MUV_712_D_130	[Na+].Cc1onc(-c2ccccc2)c1C(=O)NC1C(=O)N2C1SC(C)(C)C2C(=O)[O-]
64961	MUV_712_D_131	c1ccc2c(c1)[nH]c1cnccc12
64964	MUV_712_D_132	C1CNCCNCCCNCCNC1
65341	MUV_712_D_133	Cl.CCCC(C(=O)OCCN(CC)CC)(c1ccccc1)c1ccccc1
65551	MUV_712_D_134	[Br-].CC(=O)OCC[N+](C)(C)C
65752	MUV_712_D_135	O=c1c2ccccc2nc2n1CCc1c3ccccc3[nH]c1-2
66259	MUV_712_D_136	Cl.Cc1cc(C(C)(C)C)c(O)c(C)c1CC1=NCCN1
66644	MUV_712_D_137	O=C(NO)c1ccccc1O
66722	MUV_712_D_138	O=C(NCCO)c1cc2ccccc2cc1O
66916	MUV_712_D_139	c1ccc(NCCCNc2ccccc2)cc1
67652	MUV_712_D_140	Cl.NCCc1c[nH]c2ccccc12
68428	MUV_712_D_141	[Na+].NC(=O)C(=O)[O-]
68487	MUV_712_D_142	c1cncc(-c2cccnc2)c1
68551	MUV_712_D_143	Cl.CN1CCN2c3ccccc3Cc3ccccc3C2C1
68712	MUV_712_D_144	C1CC1C(NC1=NCCO1)C1CC1
68727	MUV_712_D_145	Cl.CCCN(CCC)CCc1cccc2c1CC(=O)N2
69398	MUV_712_D_146	Cl.NCCCCC(=O)O
69588	MUV_712_D_147	c1nc(-c2ccccc2)c(-c2ccccc2)[nH]1
70547	MUV_712_D_148	CC(=O)NCCc1c[nH]c2ccccc12
70556	MUV_712_D_149	O=C1NCN(c2ccccc2)C12CCNCC2
70557	MUV_712_D_150	CCCCn1cnc2c1c(=O)n(C)c(=O)n2C
70652	MUV_712_D_151	COC(=O)C(N)Cc1ccc(O)cc1
70848	MUV_712_D_152	c1ccc(-c2cccc(-c3ccccn3)n2)nc1
70849	MUV_712_D_153	CCOC(=O)C1=C(C)NC(C)=C(C(=O)OCC)C1
71188	MUV_712_D_154	CCN1CCN(c2cc3c(cc2F)c(=O)c(C(=O)O)cn3C2CC2)CC1
71279	MUV_712_D_155	Cl.Cl.COc1ccccc1OCC(O)CN1CCN(CC(=O)Nc2c(C)cccc2C)CC1
71412	MUV_712_D_156	Cl.CC(CCc1ccccc1)NCC(O)c1ccc(O)c(C(N)=O)c1
71572	MUV_712_D_157	NC(=O)c1ccc(F)cc1
71827	MUV_712_D_158	Cc1cccc(Nc2ncccc2C(=O)O)c1C
72311	MUV_712_D_159	[Cl-].COc1ccc2c3ccc4cc5c(cc4c3[n+](C)cc2c1OC)OCO5
72430	MUV_712_D_160	CC(C)C(NC(=O)OCc1ccccc1)C(=O)NC(C=O)Cc1ccccc1
73324	MUV_712_D_161	Cc1cccc(C)c1N1C(=O)c2ccccc2C1=O
73332	MUV_712_D_162	Cl.Cl.CC1CNCCN1S(=O)(=O)c1cccc2cnccc21
73416	MUV_712_D_163	COc1c2ccoc2nc2c1ccc(OCC(O)C(C)(C)O)c2OC
74480	MUV_712_D_164	NC(=O)C1(N2CCCCC2)CCN(Cc2ccccc2)CC1
74592	MUV_712_D_165	CCN1c2cccc3cccc(c23)C1=O
74724	MUV_712_D_166	[Br-].C[N+](C)(C)CCO
75526	MUV_712_D_167	CCOC(=O)c1[nH]c(C)c(C(=O)OCC)c1C
75626	MUV_712_D_168	Cl.Cl.N=C(N)c1ccc(N)cc1
76059	MUV_712_D_169	COc1ccc(S(=O)(=O)Cc2ccccc2)cc1N
76080	MUV_712_D_170	Nc1ccccc1C(=O)c1ccccc1
77069	MUV_712_D_171	CCOc1ccc(C(=O)O)cc1OC
77832	MUV_712_D_172	CC1(C)CC(=NO)CC(C)(C)N1
78251	MUV_712_D_173	CCOC(=O)c1n[nH]c2ccccc21
78263	MUV_712_D_174	CCOC(=O)c1cc(CC)sc1N
78735	MUV_712_D_175	COC(=O)c1cc(OC)c(OC)c(OC)c1N
79322	MUV_712_D_176	O=C(O)c1ccc(S(=O)(=O)c2ccccc2)cc1
79336	MUV_712_D_177	COC(=O)c1ccc(C(=O)OC)c(N)c1
79655	MUV_712_D_178	CCOC(=O)c1cnc(SCC)[nH]c1=O
80289	MUV_712_D_179	Cl.N=C(N)c1ccccc1
81146	MUV_712_D_180	O=C(O)c1cc2cc(OCc3ccccc3)ccc2[nH]1
81184	MUV_712_D_181	C1CN=C2CCCCCN2C1
81342	MUV_712_D_182	O=C(O)c1nc2ccccc2nc1C(=O)O
81406	MUV_712_D_183	c1ccc(CNCCN2CCNCC2)nc1
81423	MUV_712_D_184	Nc1ccc2cn[nH]c2c1
83609	MUV_712_D_185	Cc1cc(=O)cc(C)[nH]1
85122	MUV_712_D_186	Cc1cc(C(N)=O)c2ccccc2n1
85307	MUV_712_D_187	Cc1ccc(-c2nc3cc(C)ccc3o2)cc1
86860	MUV_712_D_188	O=C(O)C(O)c1ccco1
87135	MUV_712_D_189	COc1ccc(C(N)=O)cc1N
87500	MUV_712_D_190	CCCCCCOC(=O)c1ccccc1N
88012	MUV_712_D_191	Nc1ccc2[nH]ncc2c1
88499	MUV_712_D_192	O=C1COc2cccnc2N1
88731	MUV_712_D_193	COc1ccc[nH]c1=O
88916	MUV_712_D_194	Cc1nc(C)c(C(=O)Nc2ccccc2)s1
90010	MUV_712_D_195	CCN(CC)CCOCCOC(=O)C1(c2ccccc2)CCCC1.O=C(O)CC(O)(CC(=O)O)C(=O)O
90531	MUV_712_D_196	CCCCCOC(=O)c1ccccc1C(=O)O
91378	MUV_712_D_197	Cl.CN(C)CC(C(=O)c1ccccc1)c1ccccc1
91430	MUV_712_D_198	Cc1ccc(N(CC2=NCCN2)c2cccc(O)c2)cc1.CS(=O)(=O)O
91505	MUV_712_D_199	Cl.CCN(CC)CC#CCOC(=O)C(O)(c1ccccc1)C1CCCCC1
92387	MUV_712_D_200	CSc1ccc(C(=O)C(C)(C)N2CCOCC2)cc1
92913	MUV_712_D_201	Cl.C#CCN(C)C(C)Cc1ccccc1
92980	MUV_712_D_202	NC(=O)C1CCCNC1
93550	MUV_712_D_203	[Cl-].[Cl-].C[N+](C)(C)CCCCCC[N+](C)(C)C
93864	MUV_712_D_204	CCOC(=O)Nc1ccc2c(C)cc(=O)oc2c1
94381	MUV_712_D_205	CCN(CC)c1ccc2cc(-c3nc4ccccc4[nH]3)c(=O)oc2c1
94419	MUV_712_D_206	COC(=O)c1cc(Cc2ccc(N)c(C(=O)OC)c2)ccc1N
95022	MUV_712_D_207	O=C(c1ccccc1)C1C(=O)c2ccccc2C1=O
95202	MUV_712_D_208	CCOC(=O)CN1C(=O)c2ccccc2C1=O
95808	MUV_712_D_209	O=C(c1cc2ccccc2o1)c1ccccc1
96863	MUV_712_D_210	OCC12COC(c3ccccc3)N1C(c1ccccc1)OC2
97023	MUV_712_D_211	c1ccc(-c2nc3ccccc3nc2-c2ccccn2)nc1
97605	MUV_712_D_212	c1ccc2c(c1)cccc2NC1=NCCS1
98630	MUV_712_D_213	COc1ccc(C2(C(=O)O)CCCC2)cc1
98825	MUV_712_D_214	CN(C)C=C1C(=O)c2ccccc2C1=O
98882	MUV_712_D_215	CCCCCC1CCC(C(=O)O)CC1
99562	MUV_712_D_216	C#CCn1c(=O)c2c(ncn2C)n(C)c1=O
100028	MUV_712_D_217	CCC(C)c1ccc(O)c(N)c1
100304	MUV_712_D_218	O=C(Nc1nncs1)Nc1ccccc1
100526	MUV_712_D_219	CC(=O)NCCc1ccc(O)c(O)c1
100617	MUV_712_D_220	CC(=O)Oc1c2occc2cc2ccc(=O)oc21
100827	MUV_712_D_221	O=C(Nc1ccc(F)cc1)N1CCOCC1
101181	MUV_712_D_222	CC(Oc1ccc(-c2ccccc2)cc1)C(=O)O
104871	MUV_712_D_223	[I-].C[N+]1(C)CCc2cc3c(cc2C1C1OC(=O)c2c1ccc1c2OCO1)OCO3
105078	MUV_712_D_224	CCOC(=O)c1cc2c(cn1)[nH]c1ccccc12
107704	MUV_712_D_225	COC(=O)c1cc2c(cn1)[nH]c1ccccc12
107952	MUV_712_D_226	Cl.CC(C)NCC(O)COc1ccc(CCOCC2CC2)cc1
107982	MUV_712_D_227	COc1cc(CNC(=O)CCCCCCC(C)C)ccc1O
111488	MUV_712_D_228	Cc1cc(=O)n(CCc2ccccc2)c(O)c1C#N
115931	MUV_712_D_229	Cl.CC(C)COc1ccc(C(=O)CCN2CCCCC2)cc1
115936	MUV_712_D_230	CC(C)Oc1ccc(C(=O)CCN2CCCCC2)cc1
116583	MUV_712_D_231	O=C(Nc1ccc(Cc2ccc(NC(=O)N3CCOCC3)cc2)cc1)N1CCOCC1
117176	MUV_712_D_232	CCC(C(=O)OCCN(CC)CC)c1ccccc1.O=C(O)CC(O)(CC(=O)O)C(=O)O
119304	MUV_712_D_233	O=C(O)CCCCCCC1C(=O)NC(=O)N1CCC(O)C1CCCCC1
120432	MUV_712_D_234	C=CCN1C(=O)NC2(CCCCC2)C1=O
120774	MUV_712_D_235	CN(C)c1ccc(C2NCCS2)cc1
122926	MUV_712_D_236	Cl.OCc1cnc[nH]1
123450	MUV_712_D_237	O=C(O)c1cccnc1Oc1ccccc1
123664	MUV_712_D_238	CC(C)CCNC(=O)C(CC(C)C)NC(=O)C1OC1C(=O)O
123738	MUV_712_D_239	Cl.O=C(O)C1=CCCN(CCON=C(c2ccccc2)c2ccccc2)C1
123862	MUV_712_D_240	Cl.Cl.CC(N)C1CCC(C(=O)Nc2ccncc2)CC1
124293	MUV_712_D_241	CC(Nc1ncnc2nc[nH]c21)c1ccccc1
126623	MUV_712_D_242	Cl.CN(C)CCCN1C(=O)CSC1c1ccccc1
132441	MUV_712_D_243	NC(=O)CN1CC(c2ccccc2)CC1=O
138666	MUV_712_D_244	CC(=O)Nc1cccc2c1C(=O)NC2=O
143337	MUV_712_D_245	CC1CC(C)(C)NCCNC(C)CC(C)(C)NCCN1
145924	MUV_712_D_246	CC[Se]CCC(N)C(=O)O
151802	MUV_712_D_247	c1ccc(-n2nnc3ccccc32)nc1
154494	MUV_712_D_248	Cl.c1ccc2c(c1)OCC(C1=NCCN1)O2
155806	MUV_712_D_249	COCc1nc2c([nH]1)c(=O)n(C)c(=O)n2CC(C)C
156524	MUV_712_D_250	c1ccc(-c2nnc(SCc3nc4ccccc4[nH]3)o2)cc1
156525	MUV_712_D_251	c1ccc2[nH]c(CSc3nnc(-c4ccncc4)o3)nc2c1
159809	MUV_712_D_252	COc1ccc2c(c1)[nH]c1c2CCNC1C
161930	MUV_712_D_253	O=C1NC(c2cccc([N+](=O)[O-])c2)=CCN1c1ccccc1O
162461	MUV_712_D_254	COc1ccc(Nc2ccccc2)c(C)c1
165193	MUV_712_D_255	Cl.CC(C)NCC(O)COc1cccc2ccccc21
165542	MUV_712_D_256	CS(=O)(=O)O.OC(CCN1CCCCC1)(c1ccccc1)c1ccccc1
168683	MUV_712_D_257	CCOC(=O)C1=C(C)NC(C)=C(C(=O)OCC)C1C(=O)O
170616	MUV_712_D_258	O=C(O)c1ncn(Cc2ccccc2)c1C(=O)O
172975	MUV_712_D_259	Cl.CCn1ccnc1CC1COc2ccccc2O1
177728	MUV_712_D_260	COC(=O)C1Cc2c([nH]c3ccccc32)CN1
181458	MUV_712_D_261	Cl.CC12CC3CC(C)(C1)CC(N)(C3)C2
189406	MUV_712_D_262	Br.C#CCOC(=O)C1=CCCN(C)C1
196981	MUV_712_D_263	Cc1ccc2c(c1)CN1CN2Cc2cc(C)ccc21
197067	MUV_712_D_264	Cl.COC(=O)C1C(O)CCC2CN3CCc4c5ccccc5[nH]c4C3CC21
197690	MUV_712_D_265	CC#CCOC(=O)c1c(C)nc2sc3c(c2c1N)CCC(O)C3
197837	MUV_712_D_266	Cl.OC1CN=C2C=CC=CN2C1
199008	MUV_712_D_267	Cl.COc1cc(C(=O)OC2CCN(C)CC2)cc(OC)c1OC
200169	MUV_712_D_268	Cl.CN(C)CCC(=O)c1ccc2c(c1)OCO2
202020	MUV_712_D_269	COc1ccccc1OC(C)C(=O)O
204149	MUV_712_D_270	c1c(-c2ccccc2)nc2ncccn12
204319	MUV_712_D_271	Cl.c1ccc2c(c1)c1c3n2CCNC3CCC1
206793	MUV_712_D_272	CCN1CCn2c3ccc(C)cc3c3c2C1CCC3
207081	MUV_712_D_273	Cl.O=C(OC1CN2CCC1CC2)C1c2ccccc2Oc2ccccc21
207844	MUV_712_D_274	Cl.OC(CCN1CCCCC1)(c1ccccc1)C1CCCCC1
210074	MUV_712_D_275	c1ccc(OCc2nc3ccccc3[nH]2)cc1
210172	MUV_712_D_276	Cl.Cl.COc1ccccc1N1CCN(CCN2C(=O)CC3(CCCC3)CC2=O)CC1
211451	MUV_712_D_277	CN1C(=O)CCC1(O)c1ccccc1
212086	MUV_712_D_278	O=c1nc(N2CCOCC2)[nH]c2c1CCCC2
212873	MUV_712_D_279	CCN(CC)CCOC(=O)C12CC3CC(CC(C3)C1)C2
213329	MUV_712_D_280	Cc1ccc(C)n1-c1cccc(C(=O)O)c1
213713	MUV_712_D_281	COc1ccc(CC(=O)c2cc(OC)c(OC)cc2CC(=O)O)cc1OC
217791	MUV_712_D_282	COC(=O)c1ccccc1NC(=O)C1CC(=O)N(c2ccccc2)C1
219490	MUV_712_D_283	CN(C)c1ccc(C(=O)c2ccc(N(C)C)c(N)c2)cc1N
219760	MUV_712_D_284	CCCCNc1ncnc2c1cnn2-c1ccccc1
223037	MUV_712_D_285	COc1ccc(C(C#N)(CCC#N)CCC#N)cc1OC
224641	MUV_712_D_286	COc1cc(NC(C)CCCNC(C)C)c2ncccc2c1OC.O=C(O)C(=O)O
224709	MUV_712_D_287	CCOC(=O)c1c(C)[nH]c(C(=O)O)c1C
225738	MUV_712_D_288	O=c1[nH]n(-c2ccccc2)c(=O)c2ccccc12
227363	MUV_712_D_289	COc1cccc2cc(C(C)=O)c(=O)oc21
227519	MUV_712_D_290	O=c1ncnc2n(Cc3ccccc3)[nH]cc1-2
227783	MUV_712_D_291	CN(C)c1ccc(-c2ccncc2)cc1
228532	MUV_712_D_292	CC(=O)Nc1ccc(C(=O)c2ccccc2)cc1
231380	MUV_712_D_293	O=C1c2ccccc2C(=O)N1CCc1ccccn1
231916	MUV_712_D_294	COc1cc2cccnc2c(NCCCCN)c1
232605	MUV_712_D_295	CCOC(=O)c1ccc2[nH]c(C)cc(=O)c2c1
233815	MUV_712_D_296	O=C1NC(=O)C2(CCc3ccccc32)N1
234911	MUV_712_D_297	COC(=O)c1ccc(C(=O)OC)nc1
235997	MUV_712_D_298	CCOC(=O)C(CO)(NC(C)=O)C(=O)OCC
238285	MUV_712_D_299	CC(=O)Oc1ccc(CCC(C)OC(C)=O)cc1
239233	MUV_712_D_300	O=C1CC(c2ccccc2)NC(=O)N1
239750	MUV_712_D_301	Nc1ccccc1OCCOCCOc1ccccc1N
241616	MUV_712_D_302	O=C1c2ccccc2C(=O)N1CNc1ccccc1
242586	MUV_712_D_303	O=c1cc(-c2ccncc2)oc2ccccc12
243414	MUV_712_D_304	N#CCCn1nnc2ccccc21
244418	MUV_712_D_305	COc1ccc(C(=O)C2CCCCC2=O)cc1
245082	MUV_712_D_306	CCC(C)(C)NCCCCCNc1cc(OC)cc2cccnc21
246555	MUV_712_D_307	Cc1ccccc1NC(=O)C1CCC(C)(C(=O)O)C1(C)C
246560	MUV_712_D_308	CCOc1ccc(NC(=O)C2CCC(C)(C(=O)O)C2(C)C)cc1
246565	MUV_712_D_309	NC(=O)CC(NC(=O)OCc1ccccc1)C(=O)O
247817	MUV_712_D_310	O=C1c2ccccc2C(=O)N1CCOCCN1C(=O)c2ccccc2C1=O
249988	MUV_712_D_311	C(=Nn1cnnc1)c1ccc2c(c1)OCO2
251561	MUV_712_D_312	COC(=O)C1=COC(C)C2CN3CCc4c5ccccc5[nH]c4C3CC12
251641	MUV_712_D_313	CCOC(=O)c1cnc(SCc2ccccc2)nc1N
255081	MUV_712_D_314	CN(C)c1ncc(C(=O)O)cn1
255292	MUV_712_D_315	O=C1c2ccccc2C(=O)N1OCc1ccccc1
255754	MUV_712_D_316	CCCCCSc1nc2c(c(=O)[nH]c(=O)n2C)n1C
256117	MUV_712_D_317	Cn1c(=O)cc(NCc2ccccc2)[nH]c1=O
257057	MUV_712_D_318	CCOC(=O)NCC(C)(C)CNC(=O)OCC
257476	MUV_712_D_319	O=C(O)c1cccc(S(=O)(=O)N2CCOCC2)c1
258216	MUV_712_D_320	CCOC(=O)Nc1cccc2ccccc21
258849	MUV_712_D_321	O=C(Nc1cccc2ccccc21)N1CCN(c2ccccc2)CC1
264088	MUV_712_D_322	Cc1cn(C2CC3OCC3O2)c(=O)[nH]c1=O
265942	MUV_712_D_323	O=C(CN1CCCCC1)N1CCN(C(=O)CN2CCCCC2)CC1
267548	MUV_712_D_324	O=C(O)CCC1COc2ccccc2O1
268350	MUV_712_D_325	Cc1cc(=O)n2c3c(cccc13)CCC2
268689	MUV_712_D_326	O=C(NCCN1C(=O)CSC1=O)c1ccccc1
268975	MUV_712_D_327	Cc1ccc(S(=O)(=O)Nc2ccc3ncccc3c2)cc1
269224	MUV_712_D_328	CC(=O)NCCc1ccc(S(=O)(=O)Nc2cccnc2)cc1
270247	MUV_712_D_329	CC(=O)N1c2ccccc2C2(Nc3ccccc3N2)C1=O
271578	MUV_712_D_330	COc1cc2cccnc2c(N=Cc2ccc([N+](=O)[O-])cc2)c1
272806	MUV_712_D_331	O=C(O)c1ccccc1C(=O)NCC(=O)c1ccccc1
272904	MUV_712_D_332	COC(=O)c1cn[nH]c1N
279883	MUV_712_D_333	CCc1ccc(NC(=O)c2cccnc2)cc1
283081	MUV_712_D_334	O=C1N(O)C2(C=CCCC2)C(=NO)C12CCCCC2
285247	MUV_712_D_335	O=C(O)C1CCC(NC(=O)OCc2ccccc2)CC1
290219	MUV_712_D_336	Cc1oc2ncnc(N)c2c1C
291621	MUV_712_D_337	COC(=O)c1nc(C(=O)OC)c(C(=O)OC)nc1C(=O)OC
291819	MUV_712_D_338	Cc1ccc(-n2nnc3ccccc3c2=O)cc1C
294920	MUV_712_D_339	COC(=O)CNC(=O)C(C)NC(=O)OCc1ccccc1
296003	MUV_712_D_340	O=c1oc(-c2ccco2)nc2ccccc21
296188	MUV_712_D_341	COC(=O)C1=C(C)NC(=O)NC1c1ccccc1
297354	MUV_712_D_342	Cc1ccc(S(=O)(=O)N2CCCC2CO)cc1
300385	MUV_712_D_343	c1ccc(-c2n[nH]c3ccccc32)cc1
302104	MUV_712_D_344	CC(C)(Oc1cccc2ccccc21)C(=O)O
302926	MUV_712_D_345	CCOC(=O)Cn1c2ccccc2n(CC(=O)OCC)c1=O
303223	MUV_712_D_346	COc1ccc(NC(=O)Nc2ccccc2C)c(OC)c1
306455	MUV_712_D_347	CN(Cc1ccccc1)C(=O)Nc1ccccc1
306753	MUV_712_D_348	CN1CCN(C(=O)C2CCCCC2C(=O)O)CC1
307028	MUV_712_D_349	O=C(Nc1nccs1)NC1CCCCC1
307336	MUV_712_D_350	Cc1ccc(CNC(=O)C2CCCCC2C(=O)O)cc1
310138	MUV_712_D_351	COC(=O)c1ccccc1NC(=O)c1ccco1
312894	MUV_712_D_352	CC(=O)Nc1ccc2c(c1)CCC2=O
313134	MUV_712_D_353	CC(=O)Oc1c(C)cc(O)c2ccccc21
314787	MUV_712_D_354	O=C1Cc2ccccc2N1c1ccccc1
314836	MUV_712_D_355	c1ccc(-c2n[nH]c(-c3ccccn3)n2)nc1
314929	MUV_712_D_356	COc1cccc(CCC(=O)O)c1OC
315017	MUV_712_D_357	O=S(=O)(c1ccccc1)n1ccc2ccccc21
315735	MUV_712_D_358	CC(C(N)=O)N1C(=O)C2C3C=CC(C3)C2C1=O
315777	MUV_712_D_359	CC(=O)c1cccc(NC(=O)c2ccco2)c1
318084	MUV_712_D_360	CC(CCc1c[nH]c2ccccc12)=NO
323381	MUV_712_D_361	c1cn(C23CC4CC(CC(C4)C2)C3)cn1
326810	MUV_712_D_362	Cc1nn(-c2ccccc2)c2c1C(c1ccccc1)C(C#N)=C(N)O2
327470	MUV_712_D_363	CCOC(=O)c1ccc(NC(=O)N2CC(C)OC(C)C2)cc1
332456	MUV_712_D_364	O=c1c2ccccc2ncn1Cc1ccco1
333140	MUV_712_D_365	CC1(C)CC(=O)C=C(NCCO)C1
334856	MUV_712_D_366	COc1cc(C)c(C#N)c(OC)n1
337779	MUV_712_D_367	COC(=O)c1ccc(C)c(N(CCO)CCO)c1
338493	MUV_712_D_368	CNC(=O)OCc1cnc2ccc(OC)cc2c1COC(=O)NC
339661	MUV_712_D_369	CC1=CC(=C2C(=O)c3ccccc3C2=O)C=C(C)O1
340151	MUV_712_D_370	O=C1CCCC2=C1C(c1ccccc1)C1=C(CCCC1=O)O2
342157	MUV_712_D_371	O=C1c2cccnc2-c2ncccc21
345677	MUV_712_D_372	Nc1ccc(-c2nc3ccccc3[nH]2)cc1
348580	MUV_712_D_373	CCCc1ccc(OCC(=O)O)cc1
351531	MUV_712_D_374	CCOc1ccccc1OCC(=O)O
354966	MUV_712_D_375	O=C(O)c1cc2c(ccc3ccccc23)[nH]1
362128	MUV_712_D_376	CN1CC(=O)N(C)c2ncn(Cc3ccccc3)c2C1=O
365383	MUV_712_D_377	CC(=O)Nc1ccccc1Sc1ccccc1
373127	MUV_712_D_378	O=C1c2ccccc2C(=O)N1CCCOCc1c[nH]c(=O)[nH]c1=O
376002	MUV_712_D_379	CC(=O)NC(C)(C)C1CC=C(C)C(=NO)C1
376003	MUV_712_D_380	CC1=CCC(C(C)(C)NC(=O)c2ccccc2)CC1=NO
378526	MUV_712_D_381	Cn1c2nc(Nc3ccccc3)[nH]c2c(=O)n(C)c1=O
379086	MUV_712_D_382	c1ccc2c(c1)CCN2CCN1CCc2ccccc21
379409	MUV_712_D_383	O=C1NCCCc2nonc21
379927	MUV_712_D_384	COCCOCCOCCC(=O)NC1CC2CCC1(C)C2(C)C
382416	MUV_712_D_385	CC(CC(O)(C=NO)c1ccccc1)=NO
382420	MUV_712_D_386	CC1=NOC2(C1)C(=NO)CCCC2=NO
385805	MUV_712_D_387	CCOC(=O)Cc1nn2c(nc(C)cc2=O)s1
387725	MUV_712_D_388	N#CC1=C(N)N(c2ccccc2)C(c2ccco2)C1(C#N)C#N
389249	MUV_712_D_389	COc1ccc2oc(=N)c(C(=O)Nc3ccccc3)cc2c1
389490	MUV_712_D_390	O=C1CC(c2ccccc2)Sc2ccccc2N1
389547	MUV_712_D_391	Cc1nc2ccccc2c(=O)n1N=Cc1ccc(N(C)C)cc1
392871	MUV_712_D_392	CC(C)(C)OC(=O)N1CCC(C(=O)O)CC1
394328	MUV_712_D_393	COC(=O)c1c2c(nc(N)c1C#N)CCC2
396090	MUV_712_D_394	O=c1c2ccccc2oc2nc3n(c(=O)c12)CCCS3
399097	MUV_712_D_395	Cc1nnc2c(-c3ccccc3)nc3ccccc3n12
403034	MUV_712_D_396	Cl.CCOC(=O)c1c(C)n(CCN2CCN(C)CC2)c2ccc(OC)cc21
408156	MUV_712_D_397	c1ccc(C2=NCCCN2)cc1
414138	MUV_712_D_398	COc1cc2cccnc2c(NCCCCCN2C(=O)c3ccccc3C2=O)c1
414229	MUV_712_D_399	CCC(CC)NCCCNc1cc(OC)cc2cccnc21
429442	MUV_712_D_400	COc1ccc(C2NCCc3cc(OC)c(OC)cc32)cc1OC
436997	MUV_712_D_401	COc1ccc(Oc2c(OC)cc(NCCCCCNC(C)C)c3ncccc32)cc1
437117	MUV_712_D_402	CCN(CC)CCC(=O)Nc1cc(OC)cc2cccnc21
437121	MUV_712_D_403	CCCNCCCC(C)Nc1cc(OC)cc2c(C)ccnc12
441307	MUV_712_D_404	Cl.CCCC(=O)Nc1ccc(OCC(O)CNC(C)C)c(C(C)=O)c1
441333	MUV_712_D_405	CC(C)NCC(O)c1cc(O)cc(O)c1.CC(C)NCC(O)c1cc(O)cc(O)c1.O=S(=O)(O)O
441344	MUV_712_D_406	Cl.CCN(CC)CCOC(=O)C1(C2CCCCC2)CCCCC1
457288	MUV_712_D_407	c1nncn1NCc1cccc2ccccc21
459770	MUV_712_D_408	N#Cc1cccc2cnccc12
484481	MUV_712_D_409	C(=Nn1cnnc1)c1cccc2ccccc12
520428	MUV_712_D_410	Cc1ccc(O)c(Sc2cc(C)ccc2O)c1
531782	MUV_712_D_411	O=C(Cc1cccs1)NCC1CCCO1
531888	MUV_712_D_412	COc1ccc(OC)c(NC(=O)C2CCCC2)c1
531922	MUV_712_D_413	O=C(NCC1CCCO1)c1cccs1
532088	MUV_712_D_414	COCC(=O)Nc1cccc2ccccc21
532723	MUV_712_D_415	O=C(Oc1ccc2ccccc2c1)c1ccco1
534382	MUV_712_D_416	C=CCOC(=O)C1=C(C)OC(N)=C(C#N)C1c1ccc2c(c1)OCO2
535662	MUV_712_D_417	O=C(CSCC(=O)N1CCOCC1)Nc1ccccc1
535726	MUV_712_D_418	CN1CCN(CC(=O)Nc2c3ccccc3oc2C(=O)C2CC2)CC1
535805	MUV_712_D_419	Nc1ccc(S(=O)(=O)N2CCCC2)cc1
536157	MUV_712_D_420	CCCCN1CC(COc2ccccc2)OC1=O
539221	MUV_712_D_421	CCCCCOc1ccc(C2NC(=O)NC2=O)cc1
540386	MUV_712_D_422	CC(=O)C1=C(C)OC(N)=C(C#N)C1c1ccco1
540424	MUV_712_D_423	CC(=O)c1cc(F)c(N2CCCC2)cc1C
541702	MUV_712_D_424	NC(=O)CC12CC3CC(C1)CC(CC(N)=O)(C3)C2
541823	MUV_712_D_425	CC(C)OC(=O)c1cc2ccccc2oc1=O
542029	MUV_712_D_426	CC(=O)NC(c1ccccc1)c1cccnc1
542822	MUV_712_D_427	N#Cc1cc(-c2ccccc2)nn1-c1ccccc1
542857	MUV_712_D_428	CCS(=O)(=O)Nc1ccc(Cc2ccncc2)cc1
543990	MUV_712_D_429	O=C(O)CCn1[nH]c(=O)ccc1=O
545033	MUV_712_D_430	COC(=O)C(F)(Sc1c(C)n(C)n(-c2ccccc2)c1=O)C(F)(F)F
548071	MUV_712_D_431	COc1ccc(C2CC(O)(C(C)(C)O)NO2)cc1
548516	MUV_712_D_432	[O-][n+]1onc2c1CCc1nnccc1-2
549251	MUV_712_D_433	O=C1NCCCc2c1no[n+]2[O-]
550273	MUV_712_D_434	CSc1nc(=O)c(-c2ccccc2)n[nH]1
550729	MUV_712_D_435	Cc1ccc(C)c(C2(O)CC(C)N(C)CC2C)c1
551021	MUV_712_D_436	Cc1ccc(C)c(NC(=O)C2CCCN2C(=O)OC(C)(C)C)c1
551781	MUV_712_D_437	CCN(CC)C(=O)Cn1c(=O)n(-c2ccccc2)c(=O)n1CC(=O)N(CC)CC
551783	MUV_712_D_438	CC12CN3CC(CN(C1)CC3)C2(O)CN1CCOCC1
551934	MUV_712_D_439	OC1(CN2CCOCC2)C2CN3CC1(c1ccccc1)CN(C2)CC3
555359	MUV_712_D_440	Oc1cnn(-c2ccccc2)c1
555682	MUV_712_D_441	COC(=O)c1[nH]cnc1C(=O)c1ccccc1
556050	MUV_712_D_442	CC1(C)CC(=O)CC(C)(C)N1OC(=O)c1ccccn1
557235	MUV_712_D_443	O=C(CSc1nc2ccccc2c(=O)n1Cc1ccco1)c1ccccc1
557261	MUV_712_D_444	CCCCS(=O)(=O)NC1=NCN(Cc2ccco2)CN1
558609	MUV_712_D_445	COC(=O)n1c2ccc(S(=O)(=O)N3CCCCC3)cc2oc1=O
558625	MUV_712_D_446	CCOC(=O)n1c2ccc(S(=O)(=O)N3CCCCC3)cc2oc1=O
558772	MUV_712_D_447	O=S(=O)(c1ccc(F)c2ccccc21)N1CCCCC1
558849	MUV_712_D_448	O=c1nc(CN2CCCCC2)[nH]c2c1C1(CCCC1)Cc1ccccc1-2
558869	MUV_712_D_449	Cc1ccc(NC(=O)c2nc[nH]c2C(=O)N2CCCCC2)c(C(=O)c2ccccc2)c1
559418	MUV_712_D_450	Cn1c2ccc(S(=O)(=O)N3CCOCC3)cc2oc1=O
559842	MUV_712_D_451	CCOC(=O)C1=C(C)N(CCO)C(=O)NC1c1cccc(O)c1
559920	MUV_712_D_452	CCOc1ccc(C(=O)NCCCN(CC)CC)cc1
561426	MUV_712_D_453	O=C(O)c1ccccc1S(=O)(=O)Cc1ccccc1
562427	MUV_712_D_454	Cc1cccc(N(C(=O)Nc2ccccc2)C2=NCC(C)S2)c1
562532	MUV_712_D_455	OCc1nc(CO)n(Cc2ccccc2)n1
562542	MUV_712_D_456	N#CC1(c2ccccc2)CCC(=NO)CC1
563092	MUV_712_D_457	O=C(NC1CCCCC1)C1CC(O)CN1C(=O)OCc1ccccc1
563388	MUV_712_D_458	Nc1c(C2=NCCO2)nnn1Cc1ccccc1
564425	MUV_712_D_459	O=C(Nc1ccccc1)C1CC(=O)OC12CCCC2
565110	MUV_712_D_460	CCOC(=O)c1ncn2c1C(=O)OC2(C)C
565132	MUV_712_D_461	O=C(CC(=O)Nc1ccccn1)Nc1ccccn1
565184	MUV_712_D_462	COc1ccc(NC(=O)c2ccco2)c(OC)c1
565206	MUV_712_D_463	CC(C)(C#N)NC(=O)c1ccco1
565233	MUV_712_D_464	O=C(Nc1ccc(OC(=O)c2ccco2)cc1)c1ccco1
565346	MUV_712_D_465	CCOC(=O)Cc1nnc(NC(=O)c2ccco2)s1
565752	MUV_712_D_466	Cc1[nH]nc2c1C(c1ccc(OC(=O)c3ccco3)cc1)C(C#N)=C(N)O2
566573	MUV_712_D_467	CCC(O)(CCN1CCCCC1)c1ccccc1
566752	MUV_712_D_468	CC12CN3CC(CN(C1)CC3)C2(O)CN1CCCCC1
566801	MUV_712_D_469	CN1C(=O)N(CN2CCCCC2)C2C1N(C)C(=O)N2CN1CCCCC1
566894	MUV_712_D_470	CC(=O)c1coc2ccc(OCCN3CCCCC3)cc12
567240	MUV_712_D_471	Cc1cc(C)c(S(=O)(=O)N2CCN(C)CC2)c(C)c1
567995	MUV_712_D_472	COc1ccc2[nH]c(C)c(C(=O)CN3CCOCC3)c2c1
568025	MUV_712_D_473	CC(=O)C1=C(O)C(=O)N(CCN2CCOCC2)C1c1ccccc1
568391	MUV_712_D_474	O=C1CC(N2CCSCC2)C(=O)N1CCc1ccccc1
568720	MUV_712_D_475	CC1(C)OC(=O)N(CCc2ccccc2)C1(C)O
568753	MUV_712_D_476	Cc1n[nH]c(SCCc2ccccc2)nc1=O
568906	MUV_712_D_477	O=C(c1ccccc1)N1CC(c2ccccc2)CC1=O
569077	MUV_712_D_478	CNc1oc(-c2ccccc2)nc1C#N
569354	MUV_712_D_479	CC(=O)OC1CC(C)(C)N(OC(=O)c2ccccc2)C(C)(C)C1
569941	MUV_712_D_480	CC1CN(C(=O)c2ccccc2)OC(c2ccc3c(c2)OCO3)O1
570111	MUV_712_D_481	Cc1ccc(NC(=O)c2ccccc2)s1
570287	MUV_712_D_482	O=C(CSc1n[nH]c(-c2ccccc2)n1)c1ccccc1
570879	MUV_712_D_483	O=C(CSc1nnc(-c2ccco2)o1)NCC(=O)c1ccccc1
571251	MUV_712_D_484	N#Cc1c(-c2ccco2)cc(C2CC2)nc1SCC(=O)c1ccccc1
571682	MUV_712_D_485	CCOC(=O)Nc1ccc(S(=O)(=O)NCc2ccccc2)cc1
572433	MUV_712_D_486	Cc1ccccc1NC(=O)CSc1[nH]c(=O)cc(C)c1C#N
572680	MUV_712_D_487	CC(CC#CCN1CCOCC1)OCCC#N
572920	MUV_712_D_488	Cn1nccc1C(=O)Nc1ccccc1C(=O)O
573250	MUV_712_D_489	Cc1occc1C(=O)OCC(=O)Nc1ccc(F)cc1
573353	MUV_712_D_490	Nc1nonc1-c1nc2ccccc2n1Cc1ccc(F)cc1
573572	MUV_712_D_491	COc1cc(O)c2c(c1)OC(C)(C)CC2=O
573814	MUV_712_D_492	CCC(=O)Nc1c(C)nn(C(=O)CC)c1C
575109	MUV_712_D_493	O=C(Nc1cccc2ccccc21)N1CCOCC1
576494	MUV_712_D_494	CC1C(c2ccccc2)N(C)CCC12NC(=O)NC2=O
576797	MUV_712_D_495	Cc1ccc(C(=O)CSc2ncn[nH]2)cc1
576969	MUV_712_D_496	CCN(Cc1ccccc1)C(=O)c1ccccc1C
577292	MUV_712_D_497	CCC1(C)COC2(OC1)c1ccccc1NC2=O
577823	MUV_712_D_498	c1coc(-c2nc(-c3cccnc3)no2)c1
578096	MUV_712_D_499	COc1ccc(Cc2nnnn2CC(=O)O)cc1
578335	MUV_712_D_500	CC(C)Oc1ccc(C2NC(=O)NC2=O)cc1
580214	MUV_712_D_501	Cc1ccccc1NC(=O)C1CC(=O)N(c2ccccc2F)C1
580604	MUV_712_D_502	Cc1ccc(OCc2ccoc2C(=O)O)cc1C
581021	MUV_712_D_503	O=C(NC1CCCCCCC1)c1cnccn1
582245	MUV_712_D_504	Cn1cnnc1SCC(=O)NCc1cccc(C(F)(F)F)c1
583516	MUV_712_D_505	O=C(c1cc2ccccc2c(=O)o1)N1CCCc2ccccc21
584941	MUV_712_D_506	CC(=O)NCC1=C(NC(C)=O)C2CC1C(C)(C)C2C
584975	MUV_712_D_507	COc1ccc(C(=O)N2CCN(C(=O)c3ccco3)CC2)cc1
585536	MUV_712_D_508	c1n[nH]c(NCc2ccc3c(c2)OCO3)n1
586221	MUV_712_D_509	Cc1cc(=O)nc(SCC(=O)NCc2ccco2)[nH]1
586333	MUV_712_D_510	COc1ccc(N(C)C(=O)CC2(CC(=O)O)CCCCC2)cc1
586512	MUV_712_D_511	COC(=O)c1cc(CC(=O)c2ccc(O)cc2O)c(C)o1
586799	MUV_712_D_512	CCCOc1cccc(C(=O)O)c1
586998	MUV_712_D_513	Cc1cccc(OCCNC(=O)c2ncn[nH]2)c1
587741	MUV_712_D_514	Cc1ccoc1C(=O)NCc1occc1C(=O)O
588033	MUV_712_D_515	COC(=O)C(C)NC(=O)C(C)NC(=O)OCc1ccccc1
588806	MUV_712_D_516	Cc1nc2ccccc2c(SCCC(=O)O)n1
589128	MUV_712_D_517	CC1(C)Cc2ccccc2C2CC(O)C(=O)N21
589306	MUV_712_D_518	On1cnnc1-c1ccccc1
590133	MUV_712_D_519	O=C(Cn1nnc(-c2ccc3c(c2)OCO3)n1)N1CCOCC1
590148	MUV_712_D_520	CCOC(=O)C1Cc2ccccc2C(=O)O1
591423	MUV_712_D_521	CC1(C(=O)CSc2nc3ccccc3[nH]2)CCC(=O)O1
591517	MUV_712_D_522	CCOc1ccc(N2CC(C(=O)NCc3cccc(C)c3)CC2=O)cc1
593113	MUV_712_D_523	CCCC(=O)C1C(=O)NC(=O)NC1=O
593408	MUV_712_D_524	CCOC(=O)CC(C#N)c1c[nH]c2ccccc21
593548	MUV_712_D_525	CCOC(=O)C1CCN(S(=O)(=O)c2ccc(NC(=O)OC)cc2)CC1
593930	MUV_712_D_526	COC(=O)C1Cc2c3ccccc3[nH]c2C(C)N1
594337	MUV_712_D_527	O=C1CC(N2CCCc3ccccc32)C(=O)N1c1ccccc1
594577	MUV_712_D_528	CC1(C)Cc2ccccc2C(NCCCC(=O)O)=N1
595193	MUV_712_D_529	CCn1c(N)nc2ccccc21
595655	MUV_712_D_530	O=C(O)c1coc2ccccc12
596556	MUV_712_D_531	COc1cccc(OC)c1C(=O)N1CC(C)OC(C)C1
596773	MUV_712_D_532	CCOC(=O)c1ccc(CNC(=O)c2cc(C(C)(C)C)oc2C)o1
597002	MUV_712_D_533	COc1ccc(C(=O)NCc2cccnc2)cc1OC
597482	MUV_712_D_534	Cc1cc(=O)oc(C)c1C(=O)N1CCN(C(c2ccccc2)c2ccccc2)CC1
598216	MUV_712_D_535	Cc1[nH]c2ccccc2n2c(=O)c(CC(=O)O)cc1-2
598513	MUV_712_D_536	CCCCC(=O)C1C(=O)NC(=O)NC1=O
598665	MUV_712_D_537	COc1ccc2ccccc2c1CN1CCN(C(=O)c2ccccc2)CC1
599493	MUV_712_D_538	Cc1cc(O)c(C(C)C)cc1NC(=O)Cn1nc(C)c2ccccc2c1=O
599710	MUV_712_D_539	CCOC(=O)CCc1nc2ccccc2[nH]c1=O
599866	MUV_712_D_540	Cc1ccc2oc(=O)cc(CN3CCOCC3)c2c1
600133	MUV_712_D_541	Cc1[nH]nc2c1C(c1ccc3c(c1)OCO3)C(C#N)=C(N)O2
600149	MUV_712_D_542	CC(=O)c1c(C)cc(C)c(CSc2nnc(-c3ccco3)o2)c1C
600277	MUV_712_D_543	CCCCCc1nc2ccccc2c(=O)n1N
600284	MUV_712_D_544	CC(=O)Oc1ccc2c(C)cc(=O)[nH]c2c1
600498	MUV_712_D_545	CCCCC(=O)Nc1c(O)[nH]c2ccccc2c1=O
600610	MUV_712_D_546	COC(=O)CCC(=O)Nc1nc(-c2ccccc2)cs1
601392	MUV_712_D_547	O=C1NC(=O)C2C1C1c3ccccc3C2c2ccccc21
601673	MUV_712_D_548	CC(=O)c1cc2c(cc1NC(=O)C1CC=CCC1C(=O)O)OCO2
602681	MUV_712_D_549	CN(C)c1nc2n(c(=O)n1)CCO2
602728	MUV_712_D_550	CC12CN3CC(CN(C1)CC3)C2O
602873	MUV_712_D_551	CCC(=O)NC1=C(C#N)C2(CCCC2)Cc2ccccc21
603066	MUV_712_D_552	Cc1cc(=O)nc(SCC(=O)Nc2cccc(C(F)(F)F)c2)[nH]1
603423	MUV_712_D_553	CC1(C)C2CCC1(C)C(OC(=O)CSc1nc(=O)cc(N)[nH]1)C2
604083	MUV_712_D_554	Cc1nc(=O)cc(-c2ccccc2)[nH]1
604350	MUV_712_D_555	N#CC1=C(N)Oc2cc(O)ccc2C1c1ccncc1
604485	MUV_712_D_556	N=c1nc(-c2ccccc2)ccn1O
604590	MUV_712_D_557	CCOC(=O)c1[nH]c2ccc(OC)cc2c1C
604633	MUV_712_D_558	Cc1cnnc2c1-c1nonc1CC2
605028	MUV_712_D_559	NC(=O)C1(N2CCCCC2)CCN(c2nc(-c3ccccc3)cs2)CC1
605292	MUV_712_D_560	COc1nnc(OC)c2ccccc21
605552	MUV_712_D_561	Cc1nc2c(nc(C)nc2NC(CC(C)C)C(=O)O)o1
606012	MUV_712_D_562	COc1ccc(OC)c2c1CCC2=O
606794	MUV_712_D_563	COc1cc(C(=O)Nc2cccc(-c3nncn3C)c2)cc(OC)c1OC
606801	MUV_712_D_564	COc1cc(C(=O)Nc2nccs2)cc(OC)c1OC
606837	MUV_712_D_565	Nc1nc(CSCc2ccccc2)nc(N2CCOCC2)n1
607139	MUV_712_D_566	COc1cc(C(=O)N2c3ccccc3CC2C)cc(OC)c1OC
607941	MUV_712_D_567	O=C1c2ccccc2C(O)(c2ncc[nH]2)N1C1CCCCC1
608147	MUV_712_D_568	O=C1CCCC(O)=C1C1c2ccccc2OC2=C1C(=O)CCC2
608159	MUV_712_D_569	CCOC(=O)Cc1c(C)nc2c(C#N)c(C)nn2c1C
608628	MUV_712_D_570	Cn1c(O)c(C(=O)Nc2ncccn2)c(=O)c2ccccc21
609250	MUV_712_D_571	C(#Cc1ccccc1)Cn1nnc2ccccc21
610237	MUV_712_D_572	CC(=O)C1=C(O)C(=O)N(C)C1c1ccccc1F
610864	MUV_712_D_573	O=c1cc(-c2cccc3ccccc32)[nH][nH]1
611239	MUV_712_D_574	CCOC(=O)c1c(C)nc(-c2ccccc2)nc1N
611836	MUV_712_D_575	CC(=O)Oc1ccc(-c2ccc(C(=O)O)cc2)cc1
612147	MUV_712_D_576	CC1(C)C=C(c2ccc(O)cc2)CC(C)(C)N1
612456	MUV_712_D_577	CC1(C)CC(=O)C2=C(C1)OC(N)=C(C#N)C2C1CC=CCC1
613152	MUV_712_D_578	CCCC(=O)c1ccc(N2CCN(C(=O)c3ccccc3)CC2)c(F)c1
613863	MUV_712_D_579	CCCCN(CCCC)S(=O)(=O)c1ccc(OC)c2ncccc12
614081	MUV_712_D_580	CCOC(=O)c1c(C)[nH]c(C(=O)OC)c1CCC(=O)OC
614455	MUV_712_D_581	CCOC(=O)c1c(C)c(C(=O)O)n(C)c1C
614608	MUV_712_D_582	CCCc1cc2c3ccccc3oc(=O)c2c(NC(C)=O)n1
615598	MUV_712_D_583	CC1CCCCN1C(=O)c1ccc(C(=O)N2CCCCC2C)cc1
615629	MUV_712_D_584	CCCCC1CC1C(=O)Nc1ncc2c(n1)CC(C)(C)CC2=O
616267	MUV_712_D_585	COc1cc2nc(N3CCNCC3)nc(N)c2cc1OC
616423	MUV_712_D_586	Nn1c(SCC(=O)Nc2ccccc2F)nc2ccccc2c1=O
616745	MUV_712_D_587	Cc1ccc(-c2cnc(-c3ccncc3)o2)cc1
616871	MUV_712_D_588	COC(=O)c1ccc(C2C(C(=O)OC)=CN(C3CC3)C=C2C(=O)OC)cc1
616884	MUV_712_D_589	CC(=O)Nc1c2ccccc2oc1C(=O)c1ccccc1
617173	MUV_712_D_590	CCOC(=O)COc1ccc2nsnc2c1
617810	MUV_712_D_591	Cc1cc(C)c2nc3c(c(C(=O)O)c2c1)CCC3
617822	MUV_712_D_592	CCOC(=O)C1C(=O)C=C(C)C(C(=O)OCC)C1c1ccc(OC)cc1
617877	MUV_712_D_593	CCc1nc(C)c(C#N)c2cc(OC)c(OC)cc21
618107	MUV_712_D_594	N#CC1=C(N)Oc2n[nH]c(-c3cccs3)c2C1c1cccnc1
618368	MUV_712_D_595	Cc1c(C(C)O)oc2ccc3c(C)cc(=O)oc3c12
618598	MUV_712_D_596	Nc1nc(-c2ccco2)nc(N2CCCCC2)n1
619028	MUV_712_D_597	O=c1nc(-c2ccccc2)cc(-c2ccccc2)[nH]1
619081	MUV_712_D_598	COC(=O)COc1ccc2occ(C(C)=O)c2c1
619096	MUV_712_D_599	CCc1nc(N2CCNCC2)c(C#N)c2c1CSC(C)(C)C2
619963	MUV_712_D_600	CCOC(=O)C1=C(C)NC(C)=C(C(=O)OCC)C1c1ccc(O)cc1
620261	MUV_712_D_601	c1ccc2c(c1)[nH]c1c2ncnc1N1CCOCC1
621044	MUV_712_D_602	COc1cccc(-c2csc3nc[nH]c(=O)c23)c1
621221	MUV_712_D_603	Cn1c2ccncc2nc1-c1ccc2ccccc2n1
621302	MUV_712_D_604	CCOC(=O)c1nc(N)c(=O)n(-c2ccccc2)n1
621551	MUV_712_D_605	COc1ccc(C(c2c(O)ccc3ccccc32)N2CCOCC2)c(OC)c1
621946	MUV_712_D_606	Cn1c(=O)c2c(n(C)c1=O)=NC1(CCCCC1)ON=2
622408	MUV_712_D_607	COc1ccc(OC)c(C(=O)c2oc3ccccc3c2NC(C)=O)c1
622720	MUV_712_D_608	CCc1c(C)nc2[nH]nc(-c3ccccc3C)n2c1=O
623871	MUV_712_D_609	CCCCc1nc(N2CCNCC2)c(C#N)c2c1CSC(C)(C)C2
624322	MUV_712_D_610	CC1(C)CNC(=O)c2sc(N3CCCCC3)nc2C1
624432	MUV_712_D_611	N#Cc1cn(CCOc2ccccc2F)c2ccccc12
624533	MUV_712_D_612	Cc1c(N=Cc2ccco2)c(=O)n(-c2ccccc2)n1C
624794	MUV_712_D_613	O=c1c(O)c(-c2ccc3c(c2)OCO3)oc2ccccc21
625599	MUV_712_D_614	Cc1cc(C)n(-c2nc3c(c(=O)n(C)c(=O)n3C)n2C)n1
625722	MUV_712_D_615	CC(=O)c1c(C)n(CCCOC(C)C)c2ccc(O)cc21
625794	MUV_712_D_616	c1ccc2c(c1)ccc1nnc(-c3ccc4c(c3)OCO4)n12
625855	MUV_712_D_617	CC1(C)CC2=C(CC3(O2)C(=O)CC(C)(C)CC3=O)C(=O)C1
626312	MUV_712_D_618	CCCCNS(=O)(=O)c1ccc(OC)c2ncccc12
626410	MUV_712_D_619	COc1ccc(OC)c(C(O)c2nc3ccccc3n2C(C)C)c1
626866	MUV_712_D_620	COc1ccc(OC)c(C(=O)c2coc3ccc(O)cc23)c1
627401	MUV_712_D_621	CCOC(=O)c1c2cc(OC)ccc2oc1CN1CCC(C)CC1
628041	MUV_712_D_622	CCOC(=O)N1CCN(c2ccc(C(=O)CC)cc2F)CC1
628469	MUV_712_D_623	COc1ccc2occ(C(=O)c3cc(OC)ccc3OC)c2c1
629012	MUV_712_D_624	Cc1c(C(=NO)c2ccccc2)oc2ccc3c(C)cc(=O)oc3c12
629147	MUV_712_D_625	CCCCOc1ccc(N2CC(C(=O)NC(C)C)CC2=O)cc1
629427	MUV_712_D_626	COc1nc(-c2ccccc2)cc(-c2ccc(OC)c(OC)c2)n1
629485	MUV_712_D_627	CCCC(=O)c1ccc(N2CCN(C(=O)OCC)CC2)c(F)c1
630454	MUV_712_D_628	COc1ccc(-c2cc(-c3ccccc3)nc(N3CCCC3)n2)cc1OC
630595	MUV_712_D_629	CCN(CC)c1nc(NCc2ccccc2)c(C#N)c2c1CN(CC)CC2
631208	MUV_712_D_630	O=C1CC2CS(=O)(=O)CC2N1c1ccc(Oc2ccccc2)cc1
631597	MUV_712_D_631	CC1CCCCN1C(=O)c1ccc(S(=O)(=O)N2CCCCC2C)cc1
639431	MUV_712_D_632	c1nc2ccccc2n1CCn1cnc2ccccc21
639578	MUV_712_D_633	CCOC(=O)c1[nH]c2ccccc2c1NC(C)=O
644354	MUV_712_D_634	c1[nH]c2ccccc2c1-c1ccncc1
644391	MUV_712_D_635	CCOc1ccccc1N(C(=O)CNC(=O)c1ccco1)C(C(=O)NC(C)(C)C)c1ccncc1
644396	MUV_712_D_636	COc1ccc(C(=O)Nc2nnc(C(F)(F)F)s2)cc1
644407	MUV_712_D_637	CCOc1ccccc1C1CC(=O)Nc2cc3c(cc21)OCCO3
644414	MUV_712_D_638	N#Cc1cc2c(nc3ccccn3c2=O)n(Cc2cccnc2)c1=N
644419	MUV_712_D_639	O=C(CSc1nc2ccccc2o1)NCc1n[nH]c(=O)c2ccccc12
644420	MUV_712_D_640	O=C(Cn1nnc(-c2cccs2)n1)OC1CCCCC1
644433	MUV_712_D_641	CCCn1c(SCC(=O)Nc2ccccc2C(=O)OCC)nc2c1c(=O)n(C)c(=O)n2C
644447	MUV_712_D_642	COc1ccc(-c2ccc(SCC(=O)NCc3ccco3)nn2)cc1
644448	MUV_712_D_643	O=C(O)CCn1ccnc1-c1ccccc1
644454	MUV_712_D_644	CCOC(=O)CSc1nc(C2CC2)nc2ccccc21
644455	MUV_712_D_645	COc1ccc(NC(=O)c2cccc(-n3cnnn3)c2)cc1
644456	MUV_712_D_646	Cc1cccc(OCc2nnc(SCC(=O)c3ccccc3)o2)c1
644457	MUV_712_D_647	O=C(OCc1nc(-c2ccccc2)oc1COC(=O)c1ccco1)c1ccco1
644458	MUV_712_D_648	COc1ccc(OC)c(NC(=O)c2ccc(S(=O)(=O)N3CCN(C)CC3)cc2)c1
644463	MUV_712_D_649	COc1cccc(NC(=O)CSc2nncn2-c2ccccn2)c1
644464	MUV_712_D_650	COc1ccc2[nH]c3ccc(OC)cc3c2c1
644466	MUV_712_D_651	N#Cc1c(N)nc(-c2ccc(F)cc2)cc1-c1ccco1
644475	MUV_712_D_652	O=C(CSc1nnc(-c2ccccc2F)o1)OCc1ccccc1
644483	MUV_712_D_653	CC(C)(C)NC(=O)CN(C(=O)C1CSC(=O)C1)c1ccc2c(c1)OCCO2
644486	MUV_712_D_654	CCOc1ccc(-c2nnn(CC(=O)NCc3ccc(OC)cc3)n2)cc1OCC
644490	MUV_712_D_655	O=C(O)C(=O)O.O=C(CN1CCN(C(c2ccccc2)c2ccccc2)CC1)N1CCOCC1
644501	MUV_712_D_656	CCn1c(=O)c2ccccc2nc1SCC(=O)N1CCCC1
644502	MUV_712_D_657	CCc1ccccc1NC(=O)Cn1nnc(-c2cccnc2)n1
644509	MUV_712_D_658	COC(=O)C(C)Sc1nc2c(c(=O)[nH]c(=O)n2C)n1CCC(C)C
644511	MUV_712_D_659	COc1ccc(NS(=O)(=O)c2cccc3cccnc32)cc1
644517	MUV_712_D_660	COCc1cc(=O)n2c3ccccc3[nH]c2c1C#N
644529	MUV_712_D_661	O=C(NCc1ccccn1)c1cn(CCc2ccccc2)nn1
644530	MUV_712_D_662	CCOC(=O)Cn1c(N2CCCCCC2)nc2c1c(=O)[nH]c(=O)n2C
644531	MUV_712_D_663	Cc1cccc(C)c1NC(=O)N1CCC(c2nc3ccccc3o2)CC1
644540	MUV_712_D_664	COCCN1C(=O)C(O)=C(C(C)=O)C1c1ccc(F)cc1
644542	MUV_712_D_665	O=C(Nc1ccccc1C(=O)NCc1cccnc1)c1ccco1
644543	MUV_712_D_666	Cc1[nH]n(-c2ccccc2)c2nc(=O)c(CNCCN3CCOCC3)cc1-2
644547	MUV_712_D_667	CCn1c(COc2ccc(OC)cc2)nnc1SCC(=O)Nc1cc(OC)ccc1OC
644557	MUV_712_D_668	O=C(NCCC1=CCCCC1)c1ccc(CN2CCOCC2)cc1
644559	MUV_712_D_669	Cc1ccc2cc(C#N)c(NCc3ccco3)nc2c1
644563	MUV_712_D_670	CC(=O)Nc1ccc(-c2nn3c(C)nnc3s2)cc1C
644564	MUV_712_D_671	Cc1cccc2cc(C#N)c(N3CCCC3)nc12
644565	MUV_712_D_672	COC(=O)c1ccc(-n2nnnc2SCC(=O)Nc2cc(OC)ccc2OC)cc1
644577	MUV_712_D_673	CCc1ccccc1NC(=O)N1C2CCCC1CC(NC(=O)C(C)(C)C)C2
644581	MUV_712_D_674	CCOC(=O)C1(CC)NC(c2cccc(F)c2)C2C(=O)N(CC)C(=O)C21
644588	MUV_712_D_675	CC1Cc2ccccc2N1C(=O)CSc1ncccc1C(=O)O
644589	MUV_712_D_676	O=C(Oc1ccccc1OC(=O)N1CCOCC1)N1CCOCC1
644594	MUV_712_D_677	O=C(CCN1c2ccccc2C2(OCCO2)C1=O)c1ccccc1
644596	MUV_712_D_678	CCc1nc(C)cn1S(=O)(=O)c1cc(OC)c(C)cc1C
644603	MUV_712_D_679	CCCc1nnc(SCC(=O)N2CCCC2)n1CC1CCCO1
644604	MUV_712_D_680	CCOc1ccc2[nH]c(=O)c(CN(C(=O)N3CCOCC3)C3CC3)cc2c1
644607	MUV_712_D_681	Nn1cnnc1SCC(=O)Nc1ccc2c(c1)OCCO2
644613	MUV_712_D_682	Cc1ccc(C(C(=O)NC2CCCC2)N(Cc2ccc(F)cc2)C(=O)c2csnn2)o1
644622	MUV_712_D_683	COc1cc(OC)cc(C(=O)N2CCN(Cc3cccc(F)c3)CC2)c1.O=C(O)C(=O)O
644636	MUV_712_D_684	CCCc1[nH]nc2c1C(Cc1ccccc1)C(C#N)=C(N)O2
644641	MUV_712_D_685	Cc1cc(C)n2nc(C(=O)N3CCOCC3)nc2n1
644642	MUV_712_D_686	COc1cccc(-c2nnn(CC(=O)NC3CCCC3)n2)c1OC
644646	MUV_712_D_687	COCCCNC(=O)c1ccc2c(c1)OCO2
644651	MUV_712_D_688	Cn1c2nc(NCc3ccccc3)n(CCCc3ccccc3)c2c(=O)n(C)c1=O
644657	MUV_712_D_689	Cc1ccc(Cn2c(SCc3cccnc3)nc3c2c(=O)n(C)c(=O)n3C)cc1
644663	MUV_712_D_690	CCC(=O)Nc1ccc(NC(=O)CSc2nnnn2CC)cc1C
644668	MUV_712_D_691	O=C(CSc1ccc(-c2nc3ccccc3[nH]2)cn1)N1CCN(C(=O)c2ccco2)CC1
644670	MUV_712_D_692	COc1nc(OC)nc(N2CCC(C(=O)NCc3cccs3)CC2)n1
644676	MUV_712_D_693	COc1ccccc1NC(=O)N1CCCC1C(=O)NCc1ccccc1
644677	MUV_712_D_694	COC(=O)C1=CN(CC2CCCO2)C=C(C(=O)OC)C1c1cc(OC)c(OC)c(OC)c1
644685	MUV_712_D_695	COc1ccc(S(=O)(=O)NCC(=O)N(CC(=O)NCC2CCCO2)c2cc(C)ccc2C)cc1
644689	MUV_712_D_696	CCOC(=O)CN(C(=O)CNC(=O)c1ccco1)C(C(=O)NC1CCCCC1)c1cccc(OC)c1
644690	MUV_712_D_697	COc1cc(NC(=O)c2ccco2)c(OC)cc1NC(=O)CCC(=O)Nc1ccccc1C
644697	MUV_712_D_698	O=C(Nc1ccccc1)NC1(C(=O)NCc2ccc3c(c2)OCO3)CCCCC1
644700	MUV_712_D_699	CCOc1ccc(-c2nnn(CC(=O)Nc3cc(OC)cc(OC)c3)n2)cc1OCC
644701	MUV_712_D_700	CCOC(=O)C1=C(C)NC(=O)NC1c1ccc(OCC(=O)OC)c(OC)c1
644703	MUV_712_D_701	CCOC(=O)CSc1nnc(-c2ccoc2C)n1-c1ccc(OCC)cc1
644707	MUV_712_D_702	O=C1CC(c2ccco2)=Nc2ccccc2N1
644714	MUV_712_D_703	Fc1ccccc1CCNc1nnnn1-c1ccccc1
644715	MUV_712_D_704	CCCn1c(SCC(=O)NC2CCCCC2)nnc1-c1ccncc1
644718	MUV_712_D_705	CCn1c(COc2ccccc2C)nnc1SCC(=O)CC(=O)Nc1ccccc1
644722	MUV_712_D_706	COc1cc(NC(=O)c2cccs2)cc(OC)c1
644726	MUV_712_D_707	CCCn1c(SCC(=O)N2CCc3ccccc32)nnc1-c1ccncc1
644728	MUV_712_D_708	Cc1cccc(C)c1NC(=O)CS(=O)CC(=O)NC1CCCc2ccccc21
644730	MUV_712_D_709	CCCn1c(O)c(C(=O)Nc2nnc(C)s2)c(=O)c2ccccc21
644731	MUV_712_D_710	COc1c2ccoc2nc2c1CCC(O)C2(CCC(C)(C)O)OC
644733	MUV_712_D_711	O=C1Nc2ccccc2C12OCC1(CO2)COC2(OC1)C(=O)Nc1ccccc12
644734	MUV_712_D_712	O=C(COc1ccc(S(=O)(=O)N2CCCC2)cc1)NCc1ccco1
644746	MUV_712_D_713	COc1ccc(CCNC(=O)CSc2nnc(-c3ccc(F)cc3)o2)cc1OC
644759	MUV_712_D_714	CCOc1ccccc1CN1CCN(S(C)(=O)=O)CC1.O=C(O)C(=O)O
644763	MUV_712_D_715	COc1cc(NS(C)(=O)=O)c(OC)cc1NC(=O)c1cccc(F)c1
644765	MUV_712_D_716	CCOC(=O)CC1=C(C(=O)OCC)C2(c3ccccc3NC2=O)C(C#N)=C(N)O1
644770	MUV_712_D_717	COCCN(C(=O)CCC(=O)Nc1cccnc1)C(C(=O)NC1CCCCC1)c1ccccc1
644777	MUV_712_D_718	COC(=O)c1c(C)c(C(=O)N2CCCC2)sc1NC(=O)c1ccco1
644778	MUV_712_D_719	CCn1c(SCC(=O)Nc2cccc(C)n2)nnc1-c1ccco1
644792	MUV_712_D_720	O=C(NCc1ccco1)C1CCN(S(=O)(=O)c2ccc(-n3cnnn3)cc2)CC1
644795	MUV_712_D_721	Cc1ccccc1NC(=O)C(C#N)Cc1cccnc1
644800	MUV_712_D_722	CC(=O)Nc1ccc(S(=O)(=O)N2CCC(NC(=O)C(Cc3cccn3C)NC(C)=O)CC2)cc1
644801	MUV_712_D_723	CC1(C)CC(=O)C=C(Nc2ccccn2)C1
644807	MUV_712_D_724	O=C(NC1CCCC1)C(c1cccs1)N(C(=O)c1ccco1)c1ccc2c(c1)OCCO2
644809	MUV_712_D_725	CCCCCOc1ccc(C(=O)NC(C(=O)O)C(C)C)cc1
644811	MUV_712_D_726	O=C(NCc1ccccc1F)C1CCCN(C(=O)NC2CCCCC2)C1
644814	MUV_712_D_727	O=C(COc1cccc(NC(=O)c2ccco2)c1)c1ccccc1
644816	MUV_712_D_728	Cc1nc2cc(C)ccn2c1NC1CCCCC1
644825	MUV_712_D_729	COc1nonc1NC(=O)CSc1nc2ccccc2[nH]1
644826	MUV_712_D_730	CC(=O)c1cccc(-n2nnnc2SCC(=O)N2CCCC2)c1
644834	MUV_712_D_731	CCCC(=O)Nc1cc(OC)c(NC(=O)NC2CCCCC2)cc1OC
644842	MUV_712_D_732	COC(=O)c1ccccc1NC(=O)C1CC(=O)N(c2ccc(F)cc2)C1
644847	MUV_712_D_733	CCNC(=O)c1c(O)n2c3c(cccc3c1=O)CC2
644849	MUV_712_D_734	CCN1CCCC1CN(Cc1cc2cc(OC)ccc2[nH]c1=O)C(=O)NCc1ccccc1
644850	MUV_712_D_735	CCN1CCN(c2ccc(NC(=O)c3cccc4ncccc43)cc2)CC1
644870	MUV_712_D_736	CCCS(=O)(=O)N1CCN(Cc2ccncc2)CC1.O=C(O)C(=O)O
644886	MUV_712_D_737	Cc1ccc(C)c(C(=O)CSc2nnnn2-c2cccnc2)c1
644889	MUV_712_D_738	O=C(CSc1nnc(CNc2ccccc2)o1)N1CCc2ccccc21
644893	MUV_712_D_739	CCOC(=O)C1CCCN(CCC(=O)Nc2ccc3c(c2)CCC3)C1
644900	MUV_712_D_740	Cc1cc(NC(=O)Cn2nnc3sc4c(c3c2=O)CCC(C(C)(C)C)C4)no1
644901	MUV_712_D_741	Oc1ccc(CNc2ccccc2)c2cccnc12
644903	MUV_712_D_742	CC(C)n1c(SCC(=O)N2CCCC2)nc2c1c(=O)n(C)c(=O)n2C
644905	MUV_712_D_743	CCCc1[nH]nc2c1C(c1ccccc1OCC)C(C#N)=C(N)O2
644913	MUV_712_D_744	Cn1nnc2cc(C(=O)NC(C)(C)C)ccc21
644916	MUV_712_D_745	Cc1ccc(C(=O)C2CCN(CC(=O)Nc3ccc4c(c3)OCCO4)CC2)cc1
644924	MUV_712_D_746	CCn1c(SCC(=O)N2CCCc3ccccc32)nc2c1c(=O)n(C)c(=O)n2C
644925	MUV_712_D_747	CCN1c2ccc(NS(=O)(=O)c3ccc(NC(C)=O)cc3)c3cccc(c23)C1=O
644927	MUV_712_D_748	CCC(=O)Nc1nc(C)c(C(=O)N2CCCCC2)s1
644934	MUV_712_D_749	COC(=O)c1ccc(S(=O)(=O)N(Cc2cc3cc4c(cc3[nH]c2=O)OCO4)C2CCCCC2)cc1
644940	MUV_712_D_750	COc1ccc(N2CCN(C(=O)CSc3nnc4nc(C)cc(C)n43)CC2)cc1
644943	MUV_712_D_751	O=C(NC1CCCCC1)NC1CC2CCC(C1)N2C(=O)NCc1ccccc1
644945	MUV_712_D_752	OCCNCC(O)Cn1ccc2ccccc21
644947	MUV_712_D_753	Cn1cccc1-c1cc(C(=O)O)[nH]n1
644966	MUV_712_D_754	Cc1cc(C)c2nc(N3CCN(C)CC3)c(C#N)cc2c1
644969	MUV_712_D_755	N#Cc1c2c(c(NCCCN3CCOCC3)n3c4ccccc4nc13)CCC2
644982	MUV_712_D_756	COc1ccc(CNCC(=O)N2CCC3(CC2)OCCO3)cc1.O=C(O)C(=O)O
644994	MUV_712_D_757	CCc1cc2c(=O)c(-c3nc4ccccc4n3C)c(C)oc2c(CN2CCN(C)CC2)c1O
644996	MUV_712_D_758	O=C(NCc1ccccc1F)C1CCCN1C(=O)NCc1ccccc1
644997	MUV_712_D_759	Cc1cc(C)cc(CC2CC(=O)N(c3nc(C)cc(C)n3)C2=O)c1
644998	MUV_712_D_760	Cc1ccc(OCc2nnc(SCC(=O)NCc3ccccc3)n2C)cc1
645007	MUV_712_D_761	O=C(NC1CCN(C(=O)N2CCOCC2)CC1)c1ccccc1
645013	MUV_712_D_762	O=C(NC1CCCCC1)N1CCN(Cc2nc(=O)c3ccccc3[nH]2)CC1
645014	MUV_712_D_763	CCCOc1ccc(-c2nnn(CC(=O)Nc3cccc(C(=O)OC)c3)n2)cc1
645015	MUV_712_D_764	CCN(CC)S(=O)(=O)c1ccccc1C=NO
645019	MUV_712_D_765	O=C(Nc1cccc2c1CCCC2)C1CCN(C(=O)NC2CCCCC2)CC1
645022	MUV_712_D_766	CCN(CC)c1ccc(C2C(C(=O)OCCOC)=C(C)NC3=C2C(=O)CC(C)(C)C3)cc1
645024	MUV_712_D_767	COc1cccc(NC(=O)CCN2CCN(C)CC2)c1
645028	MUV_712_D_768	CCOC(=O)c1cccc(NC(=O)CSc2nnc(C3CCCCC3)n2CC)c1
645035	MUV_712_D_769	CCC(C)(C)NC(=O)C(c1ccncc1)N(Cc1cccs1)C(=O)Cn1nnc2ccccc21
645040	MUV_712_D_770	O=C(CCCc1c[nH]c2ccccc12)N1CCOCC1
645041	MUV_712_D_771	Cc1nn(-c2ccccc2)c2nc(=O)n(-c3ccccc3)cc12
645042	MUV_712_D_772	O=C(NC12CC3CC(CC(C3)C1)C2)C1CCCN1C(=O)NC1CCCCC1
645044	MUV_712_D_773	COc1ccc(N2CCN(CC(=O)Nc3nnc(-c4ccccc4)s3)CC2)cc1
645049	MUV_712_D_774	CCOC(=O)c1[nH]c2ccc(OC)cc2c1NC(C)=O
645052	MUV_712_D_775	O=C(c1cccs1)N(Cc1ccco1)Cc1ccccn1
645065	MUV_712_D_776	Cc1cccc(Nc2nc3c(c(=O)n(C)c(=O)n3C)n2Cc2ccccc2)c1
645069	MUV_712_D_777	Cc1ccc(S(=O)(=O)N2CCN(C(=O)N3CCOCC3)C2C(C)C)cc1
645084	MUV_712_D_778	CCn1c(COc2ccc(C)cc2)nnc1SCC(=O)Nc1ccc2c(c1)OCCO2
645085	MUV_712_D_779	CCOc1ccc2nc(SCC(=O)N3CCCCCC3)c(C#N)cc2c1
645090	MUV_712_D_780	COc1ccccc1-c1nnc(SCC(=O)O)n1C
645093	MUV_712_D_781	Cc1ccc(C(C(=O)NC2CCCC2)N(C(=O)c2csnn2)C2CCCC2)o1
645104	MUV_712_D_782	COc1ccc(CN(CC2CCCO2)S(=O)(=O)c2ccc(C(=O)O)cc2)cc1OC
645118	MUV_712_D_783	CCOc1cccc(NC(=O)C(Cc2cccs2)c2nn[nH]n2)c1
645119	MUV_712_D_784	CCC(=O)N(CC)c1nc(-c2ccc(OC)cc2)cs1
645126	MUV_712_D_785	NC(=O)Cn1cnc(-c2ccccc2)c1
645137	MUV_712_D_786	Cc1cc(NC(=O)CSc2nnc(COc3ccccc3)n2Cc2ccco2)no1
645139	MUV_712_D_787	O=C(Nc1ccccc1N1CCN(c2ccccc2)CC1)c1cccc(F)c1
645142	MUV_712_D_788	O=C(Nc1ccc(Cn2nnc3ccccc32)cc1)c1ccco1
645148	MUV_712_D_789	CNC(=O)CSc1nc2c(c(=O)n(C)c(=O)n2C)n1Cc1ccc(C)cc1
645150	MUV_712_D_790	COc1ccc(OC)c(N(CC(=O)Nc2ccccc2)S(C)(=O)=O)c1
645154	MUV_712_D_791	c1nc2nc3c(c(NCc4ccccn4)n2n1)CCCC3
645156	MUV_712_D_792	Cc1cc(C)nc(N2CCCC(C(=O)Nc3ccc4c(c3)OCCO4)C2)n1
645157	MUV_712_D_793	COc1ccc(CCNC(=O)CSc2nnc(-c3cccc(C)c3)o2)cc1OC
645161	MUV_712_D_794	O=C(Nc1ccc(N2CCN(C(=O)c3ccco3)CC2)cc1)c1cccs1
645162	MUV_712_D_795	CCC(C)N(CC(=O)NCc1ccc(OC)cc1)C(=O)c1csnn1
645166	MUV_712_D_796	CCn1c(SCC(=O)N2CCN(c3ccccc3)CC2)nnc1-c1ccoc1C
645173	MUV_712_D_797	Cc1ccc(NC(=O)N2CCC(C(=O)NCc3ccc(F)cc3)CC2)cc1
645175	MUV_712_D_798	COc1ccc(S(=O)(=O)N2CCC(O)(c3ccc4c(c3)OCO4)CC2)cc1
645177	MUV_712_D_799	COc1ccc(-c2nnc(SCC#N)o2)cc1
645180	MUV_712_D_800	O=C(Nc1ccc2nc[nH]c2c1)c1ccco1
645183	MUV_712_D_801	CN(C(=O)C1CCOC1)c1nnc(-c2cccnc2)s1
645185	MUV_712_D_802	COC(=O)c1cccc(NC(=O)CSc2nc3cccnc3n2C)c1
645187	MUV_712_D_803	O=C(CSc1nnnn1C1CCCC1)N1CCCc2ccccc21
645192	MUV_712_D_804	N#CC1=C(N)Oc2c(=O)cc(CO)oc2C1c1cccs1
645195	MUV_712_D_805	CCn1c(SCC(=O)c2ccc3c(c2)OCCO3)nnc1C(C)C
645214	MUV_712_D_806	Cc1cc(NC(=O)CCCC(=O)Nc2ccc(F)cc2)no1
645215	MUV_712_D_807	COc1cc(C(=O)NC2CCN(Cc3nnnn3Cc3cccs3)CC2)cc(OC)c1OC
645225	MUV_712_D_808	CCc1nc2ccccc2c(NC(=O)CN2CCC(C)CC2)c1C.O=C(O)C(=O)O
645237	MUV_712_D_809	CCN(CC)Cc1cc2ccccc2c2c1COC2
645240	MUV_712_D_810	O=C(c1ccccc1F)N1CCC(O)(c2cccnc2)CC1
645243	MUV_712_D_811	CCOC(=O)N1CCN(S(=O)(=O)c2c(C)cc(C)cc2C)CC1
645255	MUV_712_D_812	COC(=O)CSc1nc(C2CC2)nc2ccccc21
645258	MUV_712_D_813	CC1CCCN(C(=O)CN2CCN(C(=O)c3ccco3)CC2)C1
645259	MUV_712_D_814	O=C(C1CC1)N1CCC(c2nc(-c3ccc(S(=O)(=O)NCC4CCCO4)cc3)no2)CC1
645263	MUV_712_D_815	CCOC(=O)C1(C)NC(c2ccc(OC)cc2OC)C2C(=O)N(c3cccc(OC)c3)C(=O)C21
645268	MUV_712_D_816	COCCNC(=O)CN(C(=O)Cn1nnc2ccccc21)c1ccccc1
645269	MUV_712_D_817	CCN1c2ccccc2C2(c3c(n[nH]c3C(C)C)OC(N)=C2C#N)C1=O
645272	MUV_712_D_818	Cc1cc(NC(=O)CCCC(=O)N(CC(=O)NC2CCCCC2)c2ccccc2)no1
645275	MUV_712_D_819	COc1ccc(-c2[nH]nc3oc(=O)cc(C)c32)cc1
645277	MUV_712_D_820	CCOC(=O)c1cc2c(ccn2C)n1CC(=O)N1CCN(c2ccccc2OC)CC1
645278	MUV_712_D_821	COc1ccc(S(=O)(=O)N2CCN(c3cc(-c4ccccc4)nc4ncnn43)CC2)cc1
645281	MUV_712_D_822	CCOC(=O)CNC(=O)CSc1ncnc2c1cnn2-c1ccccc1
645284	MUV_712_D_823	CCC1(C(=O)OC)NC(c2ccccc2OC)C2C(=O)N(C)C(=O)C21
645288	MUV_712_D_824	O=C(O)c1cc2ccc3ccccc3c2[nH]1
645289	MUV_712_D_825	COC(=O)CSc1nnc(-c2ccoc2C)n1-c1ccc(C)cc1
645291	MUV_712_D_826	CC(=O)N(Cc1cc2c(C)cc(C)cc2[nH]c1=O)C1CCCCC1
645292	MUV_712_D_827	CCOC(=O)Cn1nnc(-c2ccc(OCC(C)C)cc2)n1
645295	MUV_712_D_828	O=C(C1CCN(S(=O)(=O)c2ccc3c(c2)OCCO3)CC1)N1CCc2ccccc21
645297	MUV_712_D_829	Cc1ccc(C)c(N(CC(=O)NC2CCCC2)C(=O)CCCC(=O)Nc2ccccn2)c1
645299	MUV_712_D_830	COc1ccc(NC(=O)CSc2nc(-c3ccncc3)nn2CC(=O)N2CCCC2)cc1
645312	MUV_712_D_831	COc1ccc(C(=O)Cn2nnc(-c3ccccc3F)n2)cc1
645316	MUV_712_D_832	CNC(=O)c1ccc2nc(NC(C)=O)sc2c1
645317	MUV_712_D_833	Cc1nnc(Nc2ccccn2)c2ccccc12
645319	MUV_712_D_834	CCN(CC)C(=O)N1CCC(NC(=O)c2ccccc2)CC1
645321	MUV_712_D_835	COc1ccc(OC)c(C2C(C(C)=O)=C(O)C(=O)N2Cc2cccnc2)c1
645331	MUV_712_D_836	Cc1[nH]nc2c1C(c1ccoc1)C(C#N)=C(N)O2
645333	MUV_712_D_837	COc1cccc(NC(=O)c2ccc3c(c2)N(CC(=O)N2CCCCC2)C(=O)C(C)(C)O3)c1
645338	MUV_712_D_838	CCOC(=O)CN(C(=O)CSc1nnc(CNc2ccc(C)cc2C)n1CC)c1ccccc1
645373	MUV_712_D_839	COCCCNc1nc2c(c(=O)[nH]c(=O)n2C)n1CCCc1ccccc1
645374	MUV_712_D_840	Cc1cc2nc(-c3ccc(SCC(=O)N4CCOCC4)nc3)[nH]c2cc1C
645378	MUV_712_D_841	CCOC(=O)C1=C(C)N=C2SCCC(=O)N2C1c1ccc(C(=O)OC)cc1
645380	MUV_712_D_842	Cc1ccc2c(c1)nnn2C1CCN(CC(=O)Nc2ccc3c(c2)OCCO3)CC1
645384	MUV_712_D_843	Cc1cc(NCCCn2ccnc2)n2c3ccccc3nc2c1C#N
645389	MUV_712_D_844	CC1CCN(c2nc3c(c(=O)n(C)c(=O)n3C)n2Cc2ccccc2)CC1
645390	MUV_712_D_845	COC(=O)c1cc(-c2ccc(OC)c(OC)c2)on1
645395	MUV_712_D_846	Cc1oc(C(C)(C)C)cc1C(=O)NCC(=O)NCC(=O)O
645403	MUV_712_D_847	O=c1cc(CSc2nnc(COc3ccccc3)o2)c2ccccc2[nH]1
645409	MUV_712_D_848	CCOC(=O)c1cccc(NC(=O)CCn2nnc3ccccc32)c1
645414	MUV_712_D_849	Cc1cccc(C)c1NC(=O)CS(=O)CC(=O)NC1CCN(Cc2ccccc2)CC1
645418	MUV_712_D_850	O=C(CN1C(=O)CSC1=O)NCc1ccccc1
645420	MUV_712_D_851	O=C(c1ccco1)N1CCN(C(=O)C2CCN(S(=O)(=O)Cc3ccccc3)CC2)CC1
645424	MUV_712_D_852	COc1ccc(Cc2noc(-c3ccc(OC)c(OC)c3)n2)cc1OC
645426	MUV_712_D_853	Cc1ccnc(-n2c(=O)c3ccccc3nc2-c2ccco2)c1
645427	MUV_712_D_854	CCOC(=O)CNC(=O)CSc1nc2cccnc2n1C1CCCCC1
645432	MUV_712_D_855	COc1cc(OC)cc(C(=O)NC2CCSC2=O)c1
645433	MUV_712_D_856	Cc1cc(NC(=O)CSc2nnc(-c3ccco3)n2CC2CCCO2)no1
645438	MUV_712_D_857	CC1CCCCN1C(=O)CSc1nnc(-c2ccco2)n1CC1CCCO1
645442	MUV_712_D_858	Cc1sc(NC(=O)CN2CCN(c3ccccn3)CC2)c(C#N)c1C
645443	MUV_712_D_859	Cc1ccc(-n2c3c(cc(C(=O)Nc4cccc(C)n4)c2=O)C(=O)CCC3)cc1
645448	MUV_712_D_860	CCC(C)(C)NC(=O)c1ccc2c(c1)N(CC(=O)OC)C(=O)C(C)(C)O2
645451	MUV_712_D_861	COc1ccc(S(=O)(=O)N2CCCC2C(=O)Nn2cnnc2)cc1
645454	MUV_712_D_862	CCOC(=O)C(C#N)C(c1c(C)[nH][nH]c1=O)c1cccnc1
645455	MUV_712_D_863	O=C(O)CSc1nnc(-c2ccncc2)n1C1CCCCC1
645459	MUV_712_D_864	COc1ccc(CCNC(=O)CSc2nc3c(c(=O)n(C)c(=O)n3C)n2C(C)C)cc1OC
645460	MUV_712_D_865	COc1ccc(-c2nnc(SCC(=O)N3CCCCC3)o2)c(OC)c1
645461	MUV_712_D_866	CC(C)C(OC(=O)c1ccco1)C(=O)NCc1cccs1
645474	MUV_712_D_867	O=C(O)C(=O)O.O=C(CCC1CCCC1)N1CCN(C2CCCC2)CC1
645479	MUV_712_D_868	Cc1ccccc1N(CC(=O)NCc1ccc2c(c1)OCO2)C(=O)CCC(=O)Nc1ccccn1
645487	MUV_712_D_869	O=C1NC2C(NC(=O)N2C2CCCCC2)N1C1CCCCC1
645491	MUV_712_D_870	CCOC(=O)c1cccc(NC(=O)Cn2c(CC(=O)N3CCCC3)nc3ccccc32)c1
645492	MUV_712_D_871	Cc1ccc(CN(C(=O)Cn2nnc3ccccc32)C(C(=O)NCc2ccco2)c2cccs2)cc1
645494	MUV_712_D_872	O=C(NCc1ccco1)c1ccc(S(=O)(=O)NCC2CCCO2)cc1
645495	MUV_712_D_873	CC(C)c1nnc(NC(=O)Cn2nc(-c3ccc4c(c3)OCCO4)ccc2=O)s1
645496	MUV_712_D_874	Cc1cc(C)c(C#N)c(SCC(=O)N(C)C2CCCCC2)n1
645503	MUV_712_D_875	CCS(=O)(=O)N1CCC(NC(=O)C2CCCCC2)CC1
645513	MUV_712_D_876	CCCCSc1nc(=O)c(CC(=O)O)c(C)[nH]1
645515	MUV_712_D_877	Cc1cc(C)n(C(=O)c2cc3sccc3[nH]2)n1
645522	MUV_712_D_878	CCOC(=O)CN(C(=O)CSc1nnc(CNc2ccc(C)cc2C)o1)c1ccccc1
645524	MUV_712_D_879	O=C(NCc1ccc(F)cc1)c1c(O)n2c3c(cccc3c1=O)CCC2
645526	MUV_712_D_880	CC(OC(=O)c1cc2sccc2n1C)C(=O)NCc1ccc2c(c1)OCO2
645536	MUV_712_D_881	Cc1ccc(S(=O)(=O)N(CC(O)CN2CCCC2)c2ccccc2)cc1
645537	MUV_712_D_882	COc1ccc(N2C(=O)CN=C2Nc2cccc(C)c2C)cc1OC
645550	MUV_712_D_883	CCCn1c(SCC(=O)c2cc(OC)ccc2OC)nc2c1c(=O)n(C)c(=O)n2C
645552	MUV_712_D_884	CC(=O)C1=C(O)C(=O)N(CCc2c[nH]c3ccccc23)C1c1cccc(O)c1
645554	MUV_712_D_885	CCc1nnc(NC(=O)c2ccc(COc3ccc(C)cc3)o2)s1
645556	MUV_712_D_886	c1nc2nc3c(c(Nc4ccccc4)n2n1)CCC3
645571	MUV_712_D_887	Cc1ccc(N=C(c2cccs2)N2CCOCC2)cc1
645572	MUV_712_D_888	CC(C)OC(=O)CSc1nnnn1-c1ccc2c(c1)OCCO2
645574	MUV_712_D_889	Cc1cc(C)nc(N2CCCC(C(=O)NCc3cccs3)C2)n1
645575	MUV_712_D_890	CCOc1cc(NC(=O)C2CCCCC2)c(OCC)cc1NC(=O)c1ccco1
645576	MUV_712_D_891	COC(=O)CC(=O)CSc1nc(C)cc(C)c1C#N
645583	MUV_712_D_892	CC(=O)OC1CC(C)N(C(=O)c2ccccc2)c2ccc(C)cc21
645603	MUV_712_D_893	COCCOCC(O)CN1CCN(c2ccc(C)cc2)CC1.O=C(O)C(=O)O
645611	MUV_712_D_894	COC(=O)c1cn(CC(=O)NC2CCCCC2)c2ccccc12
645620	MUV_712_D_895	Cc1nc2ccccn2c1C(=O)NCc1ccc2c(c1)OCO2
645623	MUV_712_D_896	COCCNC(=O)C1CC(=O)N(c2ccc(C)cc2)C1
645625	MUV_712_D_897	COc1cc(NC(=O)CCN2CCN(c3ccccc3F)CC2)cc(OC)c1
645642	MUV_712_D_898	CCOc1ccc2[nH]cc(C(=O)N3CCN(CC)CC3)c(=O)c2c1
645644	MUV_712_D_899	CCOC(=O)c1cc2sccc2n1CC(=O)N1CCCc2ccccc21
645650	MUV_712_D_900	O=C(Nc1cccc(NC(=O)c2nccc3ccccc32)c1)c1ccco1
645651	MUV_712_D_901	CC(=O)N1CC=C2C(C#N)=C(N)C(C#N)(C#N)C(C)C2C1
645672	MUV_712_D_902	c1nnnn1-c1cccc2ccccc21
645674	MUV_712_D_903	Cc1cc(C)n(-c2nc3c(c(=O)[nH]c(=O)n3C)n2Cc2ccccc2)n1
645675	MUV_712_D_904	O=c1[nH]c2cc3c(cc2cc1C(c1nnnn1C1CCCC1)N1CCSCC1)OCCO3
645683	MUV_712_D_905	Fc1ccc(NCc2cccnc2)cc1
645684	MUV_712_D_906	Cc1ccc(N2CC(C(=O)Nc3cccnc3)CC2=O)cc1
645694	MUV_712_D_907	O=C(c1ccco1)N1CCN(c2ncnc3sc4c(c32)CCC4)CC1
645695	MUV_712_D_908	COC(=O)c1oc2ccc(OC)cc2c1N
645697	MUV_712_D_909	CCCSC1=C(C#N)C(c2ccccc2OCC)CC(=O)N1
645701	MUV_712_D_910	COc1ccc(S(=O)(=O)N2CCCC(C(=O)NC3CCCCC3)C2)cc1
645718	MUV_712_D_911	CCS(=O)(=O)N1CCN(C2CCC(C)CC2)CC1.O=C(O)C(=O)O
645728	MUV_712_D_912	CC(C)c1ccc(NC(=O)c2csnn2)cc1
645740	MUV_712_D_913	Cc1ccc(Cn2cccc(NC(=O)c3ccco3)c2=O)cc1
645744	MUV_712_D_914	COc1ccc(Cl)cc1NC(=O)CN(C(=O)c1ccco1)C1CCCCC1
645754	MUV_712_D_915	Cc1ccn2cc(C(=O)Nc3ccc4c(c3)OCCO4)nc2c1
645755	MUV_712_D_916	O=C(CCCC(=O)N(CC(=O)NC1CCCCC1)CC1CCCO1)Nc1ccccn1
645759	MUV_712_D_917	COc1ccc(-c2nnc(SCC(=O)OC3CCCCC3)o2)cc1OC
645769	MUV_712_D_918	Cc1ccc2c(c1)N(CC(=O)NCc1cccs1)C(=O)CO2
645772	MUV_712_D_919	N#CC1=C(N)C(C#N)(C#N)C(c2cccnc2)C2CCCC=C12
645786	MUV_712_D_920	O=C(Nc1ccccc1)c1ccc(S(=O)(=O)NCC2CCCO2)cc1
645788	MUV_712_D_921	O=C(CCC(=O)N(CC(=O)NCC1CCCO1)c1ccc2c(c1)OCO2)Nc1nccs1
645790	MUV_712_D_922	Cc1nonc1-c1cc2cc(C)ccn2c1
645798	MUV_712_D_923	CCOC(=O)c1cc2sccc2n1CC(=O)Nc1ccc(OC)c(OC)c1
645807	MUV_712_D_924	Cc1ccc(S(=O)(=O)C2(C(=O)O)CCCC2)cc1C
645812	MUV_712_D_925	COc1ccc(-n2nnnc2SCC(=O)NCc2ccco2)cc1OC
645816	MUV_712_D_926	Cc1cccc2cc(CN(Cc3ccccc3)C(=O)N(C)C)c(=O)[nH]c12
645847	MUV_712_D_927	Cc1cc(C)c2cc(CN(CC3CCCO3)S(=O)(=O)c3ccc4c(c3)OCCO4)c(=O)[nH]c2c1
645849	MUV_712_D_928	CCNC(=O)N1c2ccc(OC)cc2C(C)=CC1(C)C
645852	MUV_712_D_929	Cc1ccc2c(c1)c1c3n2CCN(C(=O)CN2CCN(C)CC2)C3CCC1
645872	MUV_712_D_930	CCN(CC)S(=O)(=O)c1cccc2cc(C(=O)O)c(O)cc21
645874	MUV_712_D_931	CCOC(=O)CNC(=O)CSc1nnnn1-c1ccc(C)c(C)c1
645881	MUV_712_D_932	C=Cn1nc(C)c2ccccc2c1=O
645887	MUV_712_D_933	O=C(NCc1ccco1)C(Cc1ccccc1)N1C(=O)C2C3C=CC(C3)C2C1=O
645892	MUV_712_D_934	CCn1c2ccccc2nc1SCC(=O)Nc1ccc(C(C)=O)cc1
645893	MUV_712_D_935	CCN(CC)Cc1nc(=O)c2c([nH]1)-c1ccccc1CC21CCCCC1
645897	MUV_712_D_936	Cn1c(SCC(=O)Nc2ccccc2N2CCCCC2)nc2c1c(=O)n(C)c(=O)n2C
645898	MUV_712_D_937	O=C(Cn1c(=O)onc1-c1ccccc1)Nc1ccc(N2CCCCCC2)cc1
645899	MUV_712_D_938	CCCCn1c(SCC(=O)N2CCCc3ccccc32)nc2c1c(=O)n(C)c(=O)n2C
645902	MUV_712_D_939	O=C(OCC#CCSc1nnc(-c2ccccc2)o1)c1ccco1
645928	MUV_712_D_940	COc1cccc(NC(=O)N2CCCC(C(=O)Nc3ccccc3OC)C2)c1
645929	MUV_712_D_941	CC(C)(C)NC(=O)CSc1nnc(Cc2ccc3c(c2)OCO3)n1C1CCCCC1
645930	MUV_712_D_942	CCOC(=O)c1ccccc1NC(=O)CSc1nnnn1C1CCCCC1
645959	MUV_712_D_943	COc1cc(C(=O)Nc2ccc(-n3cnnn3)c(C)c2)cc(OC)c1OC
645960	MUV_712_D_944	CCc1[nH]c(SCc2cccnc2)nc(=O)c1C
645973	MUV_712_D_945	CCC(C)N(C(=O)c1csnn1)C(C(=O)NCc1ccc(F)cc1)c1ccco1
645979	MUV_712_D_946	C=CCN(C(=O)CNC(=O)c1ccco1)C(C(=O)NC1CCCCC1)c1ccccc1F
645984	MUV_712_D_947	CC1CN(C(=O)CN2C(=O)c3ccccc3C2=O)CC(C)O1
645987	MUV_712_D_948	CCN(CC)C(=O)C1CCN(CC2CC=CCC2)CC1
645988	MUV_712_D_949	O=C(CSc1nc2c(c(C(F)(F)F)n1)CCc1ccccc1-2)NCc1ccco1
645989	MUV_712_D_950	CCC1Oc2ccc(C)cc2N(CC(=O)N(Cc2ccc(C)o2)Cc2cccnc2)C1=O
645990	MUV_712_D_951	COCCNC(=O)C1CCCN(c2ncccn2)C1
645991	MUV_712_D_952	CN(C)c1ccc(-c2ccccc2)nn1
646000	MUV_712_D_953	O=C(Cn1cnc2c(cnn2-c2ccccc2)c1=O)OCc1ccccc1
646001	MUV_712_D_954	CC(C(=O)NCc1ccc2c(c1)OCO2)N(c1ccccc1)S(C)(=O)=O
646008	MUV_712_D_955	O=C(Nc1ncnc2sc3c(c21)CCC3)c1ccco1
646010	MUV_712_D_956	CCN1C(=O)CC(C(=O)O)SC1=Nc1ccc(OC)cc1
646014	MUV_712_D_957	CC(=O)c1ccc(-n2nnnc2SCC(=O)N2CCc3ccccc3C2)cc1
646025	MUV_712_D_958	CCCSc1nc2c(c(=O)[nH]c(=O)n2C)n1CCc1ccccc1
646032	MUV_712_D_959	O=C(CSc1nnc(-c2ccncc2)n1Cc1ccco1)OC1CCCCC1
646035	MUV_712_D_960	CCc1ccc(NC(=O)CS(=O)CC(=O)NCC2OCCc3ccccc32)cc1
646039	MUV_712_D_961	COc1ccc(OC)c(-n2nnnc2SCC(=O)Nc2ccc(C(=O)N3CCCCC3)cc2)c1
646041	MUV_712_D_962	CC1CCC(NC(=O)C2CCN(C(=O)NC3CCCCC3)CC2)CC1
646043	MUV_712_D_963	Cc1ccc2nc3sc(C(=O)N4CCOCC4)c(N)c3cc2c1
646045	MUV_712_D_964	COCc1nc2ccccc2n1Cc1ccccc1
646049	MUV_712_D_965	COc1ccc(C(=O)N2CCN(C(=O)c3cc(OC)c(OC)c(OC)c3)CC2)cc1
646054	MUV_712_D_966	O=C(Nc1nncs1)C1c2ccccc2Oc2ccccc21
646057	MUV_712_D_967	COc1ccccc1NC(=O)N(Cc1ccc2c(c1)OCO2)Cc1nc(=O)c2ccccc2[nH]1
646060	MUV_712_D_968	CCCn1c(SCC(=O)NCc2ccco2)nnc1C(C)C
646069	MUV_712_D_969	Cc1ccc(NC(=O)CS(=O)CC(=O)NCCCN(C)c2ccccc2)cc1
646071	MUV_712_D_970	CC(=O)Nc1nc(=O)c2ccccc2s1
646082	MUV_712_D_971	Cc1ccc(C(=O)CC2(O)c3ccccc3N(Cc3ccc4c(c3)OCO4)C2=O)cc1
646092	MUV_712_D_972	OCCCCNc1cccc2ccccc21
646096	MUV_712_D_973	Cc1ccc2c(c1)C1C=CCC1C(C(=O)O)N2
646105	MUV_712_D_974	CCn1c(O)c(C(=O)NCCCO)c(=O)c2ccccc21
646106	MUV_712_D_975	CCCCCn1c(SCCN2CCOCC2)nc2c1c(=O)[nH]c(=O)n2C
646111	MUV_712_D_976	Cc1cc(C)c2[nH]c(=O)c(CN(CC3CCCO3)S(=O)(=O)c3ccc4c(c3)OCCO4)cc2c1
646116	MUV_712_D_977	O=C(O)c1cc2ccccc2n1-c1ccccc1
646117	MUV_712_D_978	CCc1ccccc1-n1c(SCC(=O)NC)nnc1-c1cccnc1
646120	MUV_712_D_979	OCC(C#CCN1CCCCC1)NCc1ccccc1
646122	MUV_712_D_980	COc1ccc(C(=O)NCC(C)CN(C)C)cc1
646123	MUV_712_D_981	O=C(CSc1nc2cccnc2n1Cc1ccccc1)NCc1ccco1
646124	MUV_712_D_982	COc1cc(C(=O)Nc2ccc3c(c2)OCO3)ccc1-n1cnnn1
646136	MUV_712_D_983	CCOC(=O)c1c2c(sc1NC(C)=O)C(=O)NCCC2
646142	MUV_712_D_984	CC(C)CC(=O)N1CCN(S(=O)(=O)c2ccc(F)cc2)CC1
646159	MUV_712_D_985	CCOC(=O)c1ccccc1NC(=O)CSc1nc2ccccc2n1CC(=O)N1CCCC1
646161	MUV_712_D_986	Cc1cc(C)c(S(=O)(=O)N(CC(=O)NCc2cccnc2)C2CCCCC2)c(C)c1
646167	MUV_712_D_987	COC(=O)C1CCN(S(=O)(=O)Cc2ccccc2)CC1
646168	MUV_712_D_988	O=C(O)CN1C(=O)CC(Cc2ccccc2)C1=O
646169	MUV_712_D_989	O=C(Nc1ccc2nccnc2c1)c1cnccn1
646172	MUV_712_D_990	COc1ccc(OCC(=O)N2CCN(CC3CC4C=CC3C4)CC2)cc1
646176	MUV_712_D_991	O=C(NC1CC1)c1cccc(Nc2ccc(-c3ccc4c(c3)OCCO4)nn2)c1
646181	MUV_712_D_992	Cc1cc(C)c2cc(C(O)c3nnnn3Cc3ccccc3)c(=O)[nH]c2c1
646184	MUV_712_D_993	COc1ccc(NC(=O)c2ccc(S(=O)(=O)N3CCOCC3)cc2)c(OC)c1
646185	MUV_712_D_994	CCOc1ccccc1N1CCN(CC(=O)Nc2nnc(CC)s2)CC1
646194	MUV_712_D_995	CCS(=O)(=O)N1CCN(Cc2ccccc2OC)CC1.O=C(O)C(=O)O
646199	MUV_712_D_996	O=C1C2C(C(=O)N1CN1CCOCC1)C1c3ccccc3C2c2ccccc21
646201	MUV_712_D_997	CCc1ccc(OCc2nnc(SCC(=O)NCc3ccco3)o2)cc1
646204	MUV_712_D_998	Cc1cccc(C)c1NC(=O)c1ccc(-n2cnnn2)cc1
646208	MUV_712_D_999	O=C(CSc1nnnn1C1CCCCC1)Nc1cccc(NC(=O)c2ccco2)c1
646214	MUV_712_D_1000	COc1ccc(-n2c(SCC(=O)N3CCCC(C)C3)nnc2-c2cccnc2)cc1
646216	MUV_712_D_1001	O=C(CCC(=O)N(CC(=O)NCC1CCCO1)c1ccc(F)cc1)Nc1nccs1
646221	MUV_712_D_1002	CS(=O)(=O)N1CCC(C(=O)NCc2ccncc2)CC1
646228	MUV_712_D_1003	Cc1ccc(S(=O)(=O)N(CC(=O)NCc2ccco2)Cc2ccccc2F)cc1
646230	MUV_712_D_1004	Cc1cc(C)c2c(c1)c(C)cc1nnc(SCC(=O)NCc3ccco3)n12
646237	MUV_712_D_1005	CCOC(=O)c1cc(CC)sc1NC(=O)CCC(=O)O
646242	MUV_712_D_1006	O=C(NC1CCCCC1)C1CCCN1C(=O)NCc1ccccc1
646249	MUV_712_D_1007	COCCCn1c(SCc2cc(=O)[nH]c3ccccc23)nnc1-c1ccco1
646251	MUV_712_D_1008	c1ccc(-c2noc(C3CCCCC3)n2)nc1
646252	MUV_712_D_1009	CC(C)c1nc(C#N)c(NCCCn2ccnc2)o1
646256	MUV_712_D_1010	CC(=O)N(CN1C(=O)c2ccccc2C1=O)c1cccc(C)c1
646257	MUV_712_D_1011	CCOc1ccc2c(c1)c1nnc(SCC(=O)N3CCC(C)CC3)nc1n2C
646259	MUV_712_D_1012	CCC(NCCN1CCNCC1)=C1C(=O)CC(C)(C)CC1=O
646263	MUV_712_D_1013	Cc1sc2ncn(CCC(=O)O)c(=O)c2c1C
646265	MUV_712_D_1014	O=C(CN1CCCCC1)Nc1ccc(S(=O)(=O)N2CCCCCC2)cc1
646284	MUV_712_D_1015	O=C(O)c1ccc(CSc2nnc(-c3ccncc3)n2CC2CCCO2)cc1
646285	MUV_712_D_1016	N#Cc1c2nc3ccccc3n2c(NCCN2CCOCC2)c2c1CCCC2
646290	MUV_712_D_1017	Cc1ccc(S(=O)(=O)NCCN2CCOCC2)cc1C
646293	MUV_712_D_1018	Cc1ccc2cc(C)c3nnc(SCC(=O)NCc4ccco4)n3c2c1
646299	MUV_712_D_1019	CCn1c(SCC(=O)N2CCCC2)nc2c1c(=O)n(C)c(=O)n2C
646300	MUV_712_D_1020	CCOC(=O)CSc1nc2ccccc2c(=O)n1CC1CCCO1
646307	MUV_712_D_1021	CCNc1nc(Oc2ccc(C(=O)OC)cc2)nc(SC)n1
646316	MUV_712_D_1022	COc1ccc(OC)c(CN2CCN(C(=O)COc3cccc(C)c3)CC2)c1.O=C(O)C(=O)O
646326	MUV_712_D_1023	NS(=O)(=O)c1ccc(NC(=O)c2ccccc2C(=O)N2CCCCC2)cc1
646328	MUV_712_D_1024	CCOC(=O)C1CCN(C(=O)c2ccco2)CC1
646329	MUV_712_D_1025	O=C(NCc1ccco1)C(c1cccs1)N(C(=O)C1COc2ccccc2O1)c1cccc(O)c1
646330	MUV_712_D_1026	Cn1c2ncn(CCN(CCO)Cc3ccccc3)c2c(=O)n(C)c1=O
646336	MUV_712_D_1027	CCOCCn1c(SCCCc2ccccc2)nc2c1c(=O)[nH]c(=O)n2C
646342	MUV_712_D_1028	COCCN(CC(=O)NCc1ccc(F)cc1)C(=O)CCC(=O)Nc1nccs1
646344	MUV_712_D_1029	COC(=O)c1sc2nc3c(cc2c1N)C(=O)CC(C)(C)C3
646345	MUV_712_D_1030	O=C(c1ccc2c(c1)OCCO2)C1CCN(S(=O)(=O)c2ccccc2F)CC1
646348	MUV_712_D_1031	CCCCC(OC(=O)c1cc2occc2n1C)C(=O)NCC1CCCO1
646352	MUV_712_D_1032	Cc1ccc(-n2c(SCC(=O)N3CCOCC3)nnc2-c2cccnc2)cc1
646353	MUV_712_D_1033	CCOC(=O)N1CCN(S(=O)(=O)Cc2ccccc2)CC1
646360	MUV_712_D_1034	CCOC(=O)C(CC)n1cnc2sc3c(c2c1=O)CCC3
646361	MUV_712_D_1035	COc1ccc(N2CCCCn3c4c(nc32)n(C)c(=O)n(C)c4=O)cc1
646363	MUV_712_D_1036	CCOc1ccc(C(CC(=O)O)NC(=O)c2ccco2)cc1OC
646365	MUV_712_D_1037	COc1ccc(C(=O)COC(=O)CCn2nnc(-c3cccc(O)c3OC)n2)cc1
646368	MUV_712_D_1038	CCOC(=O)C1CCN(c2cc(C)nc3cc(-c4cccc(F)c4)nn32)CC1
646374	MUV_712_D_1039	CC(=O)OC(C(=O)NC1CCCCC1)c1ccncc1
646375	MUV_712_D_1040	CCn1cc(C(=O)Nc2cc3c(cc2NC(C)=O)OCCO3)c(=O)c2ccc(C)nc21
646378	MUV_712_D_1041	O=C(c1ccco1)N1CCN(c2ncnc3c(-c4ccccc4)nsc32)CC1
646382	MUV_712_D_1042	CC(=O)C1=C(O)C(=O)N(Cc2ccccc2)C1c1cccs1
646390	MUV_712_D_1043	O=C(Nc1ccc2nc(C3CC3)n(Cc3ccc(F)cc3)c(=O)c2c1)c1ccco1
646391	MUV_712_D_1044	COc1ccc(N2CCN(C(=O)CSc3ncccc3-c3nc4ccccc4[nH]3)CC2)cc1
646392	MUV_712_D_1045	CCc1c(C)nc2ncnn2c1N1CCC(C(=O)NCc2cccc(OC)c2)CC1
646394	MUV_712_D_1046	Cc1ccc2nc3c(cc2c1)CN(Cc1ccco1)C(=NCC1CCCO1)S3
646400	MUV_712_D_1047	COc1cccc(C(=O)NC2CCN(CC(=O)NCc3ccccc3OC)CC2)c1
646405	MUV_712_D_1048	N=c1c(S(=O)(=O)c2ccccc2)cc2c(=O)n3ccccc3nc2n1CC1CCCO1
646408	MUV_712_D_1049	COc1ccc2[nH]c(=O)c(CN(Cc3cccnc3)C(=O)Nc3ccccc3)cc2c1
646411	MUV_712_D_1050	Cc1nn(C(=O)c2cc3sccc3[nH]2)c(C)c1C
646412	MUV_712_D_1051	CCCCNC(=O)C1CCCN(S(=O)(=O)c2ccc(-n3cnnn3)cc2)C1
646414	MUV_712_D_1052	COC(=O)C1=C(C)NC(C)=C(C(=O)OC)C1c1ccc(N(C)C)cc1
646422	MUV_712_D_1053	CC(=O)NC(Cc1cc(C)ccc1C)C(=O)N1CCN(C(=O)Nc2ccc(C(C)=O)cc2)CC1
646426	MUV_712_D_1054	COc1ccc(C(=O)Nc2ccc(-c3ccc(C)o3)cc2)cc1S(=O)(=O)N1CCOCC1
646430	MUV_712_D_1055	COc1ccc(CC(C(=O)Nc2cccc(F)c2)c2nn[nH]n2)c(OC)c1
646455	MUV_712_D_1056	CCOc1nc(OCC)nc(N2CCC(C)CC2)n1
646456	MUV_712_D_1057	O=C(CNC(=O)c1ccco1)N(Cc1ccco1)C(C(=O)NC1CCCCC1)c1cccnc1
646458	MUV_712_D_1058	COc1ccc(N=c2oc3c(cccc3OC)cc2C(=O)NCc2ccco2)cc1OC
646460	MUV_712_D_1059	Cc1nnc(SCC(=O)NC2CC2)n1CCc1ccccc1
646461	MUV_712_D_1060	CCCOc1ccc(-c2nnn(CC(=O)c3ccc4c(c3)OCCO4)n2)cc1
646468	MUV_712_D_1061	COCCn1c(SCc2cccnc2)nnc1-c1ccco1
646470	MUV_712_D_1062	CCOC(=O)C1CCCCC12c1c(C)[nH]nc1OC(N)=C2C#N
646472	MUV_712_D_1063	CCOC(=O)c1cc2sc(C)cc2n1CC(=O)N1CCN(C(=O)c2ccco2)CC1
646476	MUV_712_D_1064	O=c1nc(CSc2nnc(-c3ccncc3)n2Cc2ccco2)[nH]c2ccccc12
646482	MUV_712_D_1065	O=C(Nc1ccc2c(c1)OCCO2)c1ccc(CN2CCOCC2)cc1
646485	MUV_712_D_1066	O=C(CN1C(=O)c2ccccc2C1=O)Nc1ccccc1C(=O)N1CCCC1
646486	MUV_712_D_1067	Cc1ccc2c(c1)N(CC(=O)N1CCCc3ccccc31)C(=O)C(C)O2
646488	MUV_712_D_1068	COc1ccc(OCC(O)Cn2c(Nc3ccccc3)nc3c2c(=O)n(C)c(=O)n3C)cc1
646491	MUV_712_D_1069	COc1cc(C)c(C(C)C)cc1S(=O)(=O)N1CCN(C)CC1
646498	MUV_712_D_1070	Cc1cc(NC(=O)CSc2nnc3c(C)cc4cc(C)cc(C)c4n23)no1
646500	MUV_712_D_1071	O=C(CN(Cc1ccco1)C(=O)CNS(=O)(=O)c1ccccc1)NCc1ccccc1
646511	MUV_712_D_1072	CCc1c(C)nc2ncnn2c1N1CCCC(C(=O)NCc2ccco2)C1
646512	MUV_712_D_1073	Cc1ccc(-c2nnc(N(C)C(=O)c3ccncc3)s2)cn1
646519	MUV_712_D_1074	O=C(CN1CCC(O)(c2ccc3c(c2)OCO3)CC1)N1CCOCC1
646521	MUV_712_D_1075	COc1ccc(CCNS(=O)(=O)c2ccc(F)cc2)cc1OC
646527	MUV_712_D_1076	O=C(Cc1ccccc1)NC1CCN(S(=O)(=O)c2cccc(F)c2)CC1
646530	MUV_712_D_1077	COC(=O)c1ccccc1NC(=O)COC(=O)c1cccnc1
646531	MUV_712_D_1078	Cc1cc(N2CCN(c3ccccc3)CC2)nc(-c2ccccc2)n1
646536	MUV_712_D_1079	CC(C)c1nnc(SCC(=O)NCc2ccco2)n1C
646539	MUV_712_D_1080	CCOC(=O)c1cnc(SCC(=O)N2CCN(C(=O)c3ccco3)CC2)nc1N
646541	MUV_712_D_1081	Cc1ccc(C2c3cc4c(cc3OC(N)=C2C#N)OCO4)cc1
646542	MUV_712_D_1082	O=C(CN(CCc1ccccc1)C(=O)CN1C(=O)COc2ccccc21)NCc1ccco1
646545	MUV_712_D_1083	CCSC1=C(C#N)C(c2ccc(OC)c(OC)c2)CC(=O)N1
646576	MUV_712_D_1084	CCc1n[nH]c2c1C(=O)CC(C)(C)C2
646579	MUV_712_D_1085	c1ccc2c(c1)[nH]c1c2ncnc1N1CCCCC1
646588	MUV_712_D_1086	CCOc1ccc(N(CC(=O)NC(C)(C)C)C(=O)c2ccco2)cc1
646595	MUV_712_D_1087	COC(=O)C1C(c2ccccc2)C(C(=O)N2CCOCC2)C1c1ccccc1
646596	MUV_712_D_1088	COc1cc(C(=O)N2CCC(NC(=O)C(Cc3ccccc3C)NC(C)=O)CC2)cc(OC)c1OC
646598	MUV_712_D_1089	O=C(Oc1ccccc1)c1ccc(-n2cnnn2)cc1
646609	MUV_712_D_1090	O=C(NC1CCCCC1)N(Cc1nc(=O)c2ccccc2[nH]1)C1CCCCC1
646613	MUV_712_D_1091	CCC(C)(C)NC(=O)C(OC(=O)c1ccco1)c1ccccc1OC
646621	MUV_712_D_1092	CC(=O)NC(CC(C)C)C(=O)NC(Cc1ccccc1)C(N)=O
646622	MUV_712_D_1093	CCCn1c(O)c(C(=O)Nc2cnccn2)c(=O)c2ccccc21
646625	MUV_712_D_1094	O=C(O)c1cccn2c(=O)c3ccccc3nc12
646626	MUV_712_D_1095	COC(=O)CCNc1ccc2c(c1)OCCO2
646634	MUV_712_D_1096	CC(=O)OCn1nnc2ccccc2c1=O
646640	MUV_712_D_1097	CC(C)c1c(O)nc(SCc2ccccc2)[nH]c1=O
646643	MUV_712_D_1098	O=C(Nc1ccccc1)N(CCCN1CCOCC1)Cc1cc2cc3c(cc2[nH]c1=O)OCCO3
646644	MUV_712_D_1099	COc1ccc(C(=O)CSc2nnc(CNc3ccc(C)cc3C)n2Cc2ccco2)cc1
646645	MUV_712_D_1100	COC(=O)C(C)Sc1nc2c(c(=O)n(C)c(=O)n2C)n1Cc1cccc(C)c1
646647	MUV_712_D_1101	COc1cc(C(Nc2ccc3c(c2)OCO3)C(=O)NC2CCCCC2)cc(OC)c1OC
646648	MUV_712_D_1102	CN1CCN(Cc2nc3c(c(=O)n(C)c(=O)n3C)n2CCCc2ccccc2)CC1
646650	MUV_712_D_1103	CCOCCCNc1nc2c(c(=O)[nH]c(=O)n2C)n1CCCc1ccccc1
646657	MUV_712_D_1104	O=C(NCc1ccccc1)N1CCC(C(=O)c2ccc(F)cc2)CC1
646661	MUV_712_D_1105	COC(=O)c1cccc(COC(=O)CNC(=O)c2ccco2)c1
646666	MUV_712_D_1106	O=C(NCc1ccccc1)N1CCC(n2cnc3cc(F)ccc32)CC1
646671	MUV_712_D_1107	O=C(OCCOCCNC1=NS(=O)(=O)c2ccccc21)c1ccncc1
646684	MUV_712_D_1108	Cn1c2nc(N3CCCCCC3)n(CC(=O)c3ccccc3)c2c(=O)[nH]c1=O
646692	MUV_712_D_1109	[I-].CC1=CC(C)C2C(=O)N(CCC[N+](C)(C)C)C(=O)C2C1
646701	MUV_712_D_1110	COc1ccccc1Nc1nc(C2(C)CCC(=O)O2)cs1
646709	MUV_712_D_1111	CC(C)NC(=O)Cn1c2ccccc2nc1SCC(=O)N1CCCCCC1
646710	MUV_712_D_1112	O=C(c1ccc(F)cc1)C1CCN(C(=O)c2ccncc2)CC1
646714	MUV_712_D_1113	CCCC(C(=O)NC1CCCCC1)N(Cc1ccco1)C(=O)CNS(=O)(=O)c1ccccc1
646719	MUV_712_D_1114	CN(C1CCCCC1)S(=O)(=O)c1ccc(C(=O)O)cc1
646720	MUV_712_D_1115	CCOC(=O)c1cccc(NC(=O)CSc2nnc(-c3cccnc3)n2CC)c1
646721	MUV_712_D_1116	CCOc1ccc2[nH]c(=O)c(CN(CCO)C(=O)c3ccc(F)cc3)cc2c1
646722	MUV_712_D_1117	O=C(O)CNC(=O)c1ccc2c(c1)OCCO2
646723	MUV_712_D_1118	COc1ccc(OC)c(NC(=O)C2CCCCC2C(=O)O)c1
646726	MUV_712_D_1119	CCOc1ccc(C(=O)C2CCN(CC(=O)Nc3ccccc3N3CCOCC3)CC2)cc1
646729	MUV_712_D_1120	CCCC1(C(=O)OC)NC(c2ccco2)C2C(=O)N(c3ccc(C)cc3)C(=O)C21
646738	MUV_712_D_1121	COc1ccccc1NC(=O)CSc1nnc(C)n1CCc1ccccc1
646749	MUV_712_D_1122	COc1ccc(S(=O)(=O)n2nc(OC(=O)c3ccc(C)cc3)cc2N)cc1
646754	MUV_712_D_1123	COc1ccc(N2C(=O)CC(Cc3ccccc3)C2=O)cc1
646756	MUV_712_D_1124	Cc1cnc(C)c(N2CCC(C(=O)NC(C)c3cccs3)CC2)n1
646762	MUV_712_D_1125	O=C(CS(=O)CC(=O)Nc1cccc2c1CCCC2)Nc1ccc(F)cc1
646766	MUV_712_D_1126	CCC(=O)Nc1ccc(N2CCN(Cc3ccccc3)CC2)cc1
646767	MUV_712_D_1127	O=C(NCc1ccco1)c1c(O)n2c3c(cccc3c1=O)CCC2
646770	MUV_712_D_1128	CCOC(=O)CN1c2cc(C(=O)Nc3ccccc3OC)ccc2OC(C)(C)C1=O
646771	MUV_712_D_1129	O=C(O)CSc1nc(-c2ccccc2)nc2c3ccccc3oc21
646775	MUV_712_D_1130	O=C(CCn1nnc(-c2cccs2)n1)N1CCc2ccccc2C1
646786	MUV_712_D_1131	CC(C)c1nc2ccccc2c(SCC(=O)N2CCCC2)n1
646798	MUV_712_D_1132	O=C(CSc1nnc(-c2ccc(F)cc2)o1)c1ccc2c(c1)OCCO2
646799	MUV_712_D_1133	CCOc1ccccc1NC(=O)NC1CCN(CC(=O)Nc2ccc3c(c2)OCCO3)CC1
646802	MUV_712_D_1134	Cn1c(SCC(=O)NCC2CCCO2)nc2c1c(=O)n(C)c(=O)n2C
646813	MUV_712_D_1135	Cc1ccc(NC(=O)CS(=O)CC(=O)N(C(C)C(=O)NC2CCCCC2)C2CCCC2)cc1
646814	MUV_712_D_1136	CCOC(=O)CSC1=C(C#N)C(c2ccccc2OCC)C(C#N)C(=O)N1
646815	MUV_712_D_1137	COc1ccccc1C(OC(=O)c1ccco1)C(=O)NC(C)(C)C
646818	MUV_712_D_1138	CCOc1ccc(NC(=O)CSc2nnnn2CC(=O)O)cc1
646819	MUV_712_D_1139	Cc1ccc2c(N)c(C)ccc2c1
646820	MUV_712_D_1140	Cc1nc2cc(F)ccc2n1C1CCN(S(=O)(=O)c2ccccc2)CC1
646824	MUV_712_D_1141	COc1ccc(N2CCN(C(=O)CN(c3ccccc3)S(C)(=O)=O)CC2)cc1
646825	MUV_712_D_1142	CCOC(=O)c1cc2sccc2n1CCCN1C(=O)c2ccccc2C1=O
646827	MUV_712_D_1143	O=C(O)c1oc2ccccc2c1CSc1ccccn1
646828	MUV_712_D_1144	CCCC(=O)N1c2ccc(-c3csc(N)n3)cc2CC1C
646831	MUV_712_D_1145	CC(=O)Nc1cnc(NC(=O)c2cccc(F)c2)cc1C
646840	MUV_712_D_1146	Cc1cc(C(=O)c2ccc(C)cc2)c(NC(=O)CN2CCN(C(=O)c3ccco3)CC2)s1
646849	MUV_712_D_1147	Cc1noc(C)c1C(=O)OC(C(=O)NC1CCCC1)c1ccc(F)cc1
646851	MUV_712_D_1148	O=C(CN1C2CCC1CC(NC(=O)C1CC1)C2)NCc1ccccc1
646853	MUV_712_D_1149	Cn1c(SCC(=O)OC2CCCCC2)nnc1-c1ccc2c(c1)OCO2
646867	MUV_712_D_1150	COc1cccc(N(C(=O)c2ccco2)C(C(=O)NC2CCCC2)c2ccc(N(C)C)cc2)c1
646870	MUV_712_D_1151	COc1ccc(CN(Cc2nc(=O)c3ccccc3[nH]2)C(=O)NC2CCCCC2)cc1
646871	MUV_712_D_1152	CC(=O)Nc1ccc(NC(=O)N2CCCCC2)cc1
646874	MUV_712_D_1153	Cc1ccc(-c2noc(C3CCN(S(=O)(=O)c4ccc5c(c4)OCCO5)CC3)n2)o1
646883	MUV_712_D_1154	Cc1cc(N)n(C2CCN(C)CC2)n1
646886	MUV_712_D_1155	CC(C)(C)NC(=O)CSc1nnc(C2CC2)n1Cc1ccccc1
646893	MUV_712_D_1156	O=C(NC1CC2CCCC(C1)N2C1CC1)NC12CC3CC(CC(C3)C1)C2
646897	MUV_712_D_1157	CN(C)C=C1C(=O)N(C2CCCCC2)C(=O)N(C2CCCCC2)C1=O
646903	MUV_712_D_1158	c1ccc2oc(CCc3nc4ccccc4o3)nc2c1
646907	MUV_712_D_1159	O=C(O)Cn1nc(Cc2ccccc2)c2ccccc2c1=O
646908	MUV_712_D_1160	O=C(NCc1cccs1)C1CCCN(c2ncccn2)C1
646920	MUV_712_D_1161	O=C(c1ccccc1-c1nc2ccccc2[nH]1)N1CCOCC1
646937	MUV_712_D_1162	Cc1ccc(NC(=O)CN2c3ccccc3OC(C)C2=O)nc1
646947	MUV_712_D_1163	CCc1ccc2[nH]c(=O)c(CN(CCO)C(=O)NCc3ccccc3)cc2c1
646950	MUV_712_D_1164	CN(C(=O)C1CCOC1)c1nnc(-c2ccccn2)s1
646954	MUV_712_D_1165	CCOc1ccc(OCC)c(NC(=O)CSc2nc3c(c(=O)n(C)c(=O)n3C)n2C(C)C)c1
646957	MUV_712_D_1166	COc1nc(-c2ccc(C)cc2)ccc1-c1noc(-c2ccco2)n1
646968	MUV_712_D_1167	Cc1ccc(-n2ncc3c2ncn(CC(=O)NCc2ccco2)c3=O)cc1
646978	MUV_712_D_1168	CCCn1c(SCC(=O)NCCc2ccc(OC)c(OC)c2)nc2c1c(=O)n(C)c(=O)n2C
646979	MUV_712_D_1169	CC(C)(C)NS(=O)(=O)c1ccc(CCC(=O)N2CCCCC2)cc1
646983	MUV_712_D_1170	COc1ccc(C(=O)C2CCN(S(=O)(=O)c3ccc4c(c3)OCCO4)CC2)cc1
646997	MUV_712_D_1171	O=C(CNC(=O)c1ccco1)N(c1ccc2c(c1)OCO2)C(C(=O)NC1CCCC1)c1cccs1
646999	MUV_712_D_1172	Cc1ccccc1-c1nc(-c2cccnc2)no1
647007	MUV_712_D_1173	O=C(Nc1ccc(Oc2ccccc2)cc1)C1CCCN(c2ncccn2)C1
647013	MUV_712_D_1174	COCCNC(=O)CN(Cc1ccc2c(c1)OCO2)C(=O)CCC(=O)Nc1nccs1
647020	MUV_712_D_1175	CC(C)OC(=O)C1C(=O)NC2(C)CC1c1ccccc1O2
647022	MUV_712_D_1176	COC(=O)c1ccccc1NC(=O)CN1CCN(C(=O)c2ccco2)CC1
647026	MUV_712_D_1177	CCOC(=O)CSc1nnc2n1C(C)(C)Cc1ccccc1-2
647027	MUV_712_D_1178	c1coc(C2Nc3cccc4cccc(c43)N2)c1
647028	MUV_712_D_1179	O=C(O)C1CCCN1S(=O)(=O)c1ccc2c(c1)CCC2
647033	MUV_712_D_1180	CCOC(=O)c1snc(-c2ccc(F)cc2)c1N
647035	MUV_712_D_1181	CN(C)S(=O)(=O)c1ccc2c(c1)C(CC(=O)O)OC2=O
647042	MUV_712_D_1182	COCCn1c(COc2cccc(OC)c2)nnc1SCC(=O)N1CCOCC1
647045	MUV_712_D_1183	O=C(Cn1c(=O)onc1-c1ccccc1)NCc1ccccc1
647060	MUV_712_D_1184	COC(=O)c1cccc(NC(=O)CSc2nnc(COc3cccc(C)c3)n2C)c1
647061	MUV_712_D_1185	CCC(=O)N1CN(S(=O)(=O)c2ccc(C)cc2)CC1C
647063	MUV_712_D_1186	Cc1cc(=O)n2[nH]c(-c3ccc(F)cc3)cc2n1
647069	MUV_712_D_1187	CCOc1ccc(OCC)c(S(=O)(=O)N2CCCCC2)c1
647073	MUV_712_D_1188	CCOC(=O)c1ccc(-n2c(=O)c3ccccc3nc2-c2ccco2)cc1
647085	MUV_712_D_1189	O=C(Nc1cnc2ccccc2c1)N1CCOCC1
647088	MUV_712_D_1190	COc1cc2nc(C3CCC3)n(NC(=O)C(OC(C)=O)c3ccccc3)c(=O)c2cc1OC
647095	MUV_712_D_1191	O=C(Nc1cccc(F)c1)c1ccc(S(=O)(=O)NCC2CCCO2)cc1
647096	MUV_712_D_1192	COc1ccc(Cn2c(=O)c3cc(NC(=O)c4ccco4)ccc3nc2C2CC2)cc1
647099	MUV_712_D_1193	CN1CCN(c2ccc(NC(=O)c3ccc4c(c3)OCO4)cc2)CC1
647100	MUV_712_D_1194	O=C(Nc1ccc(C2CCCCC2)cc1)C1CCN(c2ncccn2)CC1
647105	MUV_712_D_1195	O=C(CN1CCN(c2nc(-c3ccc(F)cc3)cs2)CC1)Nc1ccc2c(c1)OCO2
647106	MUV_712_D_1196	Cc1sc(NC(=O)COc2cccc(-n3cnnn3)c2)c(C#N)c1C
647109	MUV_712_D_1197	COc1ccccc1N(C(=O)c1ccco1)C(C(=O)NC1CCCC1)c1cccnc1
647121	MUV_712_D_1198	CCCOC(=O)C1=C(C)NC2=C(C(=O)C(C(=O)OC)C(C)C2)C1c1ccc(N(C)C)cc1
647125	MUV_712_D_1199	CCc1nc2ccccc2c(=O)n1NC(=O)c1c(O)n2c3c(cccc3c1=O)CCC2
647127	MUV_712_D_1200	CCOC(=O)C1=C(C)NC2=C(C(=O)CC(c3ccc(OC)c(OC)c3)C2)C1c1ccc(C)o1
647129	MUV_712_D_1201	CCOC(=O)c1cccc(NC(=O)CSc2nnc(-c3ccoc3C)n2CC)c1
647131	MUV_712_D_1202	COc1ccc(C2c3ccc(O)cc3OC(N)=C2C#N)cc1OC
647133	MUV_712_D_1203	Cc1c(C#N)c(NC(=O)c2ccco2)sc1C(=O)Nc1cccc(C)c1C
647134	MUV_712_D_1204	Cc1cc2nc(C3CCN(CC4COc5ccccc5O4)CC3)[nH]c2cc1C
647139	MUV_712_D_1205	Cc1cc2c3c(c1C)C1(C(=O)N3C(C)(C)C=C2C)C(C#N)=C(N)OC2=C1C(=O)CCC2
647147	MUV_712_D_1206	O=C(COc1ccccc1)N1CCN(C(=O)c2cccs2)CC1
647148	MUV_712_D_1207	O=C(O)CC(CC(=O)Nc1nncs1)c1ccccc1
647150	MUV_712_D_1208	CC1=C(C#N)C(=O)N(C)C(C)(C)C1
647154	MUV_712_D_1209	CN(C(=O)c1cccc(C#N)c1)c1nnc(-c2ccncc2)s1
647155	MUV_712_D_1210	COc1cc(C(=O)N2CCN(c3ncnc4sc(C)c(C)c43)CC2)cc(OC)c1OC
647157	MUV_712_D_1211	O=C(Nc1ccccc1)OC1C2CCC1C(N1CCCCC1)CC2
647161	MUV_712_D_1212	CCc1nccn1S(=O)(=O)c1ccc2ccc(C)cc2c1
647165	MUV_712_D_1213	C=CCSC1=C(C#N)C(c2ccccc2OC)CC(=O)N1
647169	MUV_712_D_1214	CC(C)COC(=O)CCn1[nH]c(=O)c2ccccc2c1=O
647178	MUV_712_D_1215	CCn1c2ccccc2c2cc(C3C(C#N)=C(N)OC4=C3C(=O)CC(C)(C)C4)ccc21
647181	MUV_712_D_1216	CCCCn1c(SCC(=O)OC)nc2c1c(=O)n(C)c(=O)n2C
647182	MUV_712_D_1217	CCOc1ccc(N2CC(C(=O)Nc3ccc(F)cc3F)CC2=O)cc1
647197	MUV_712_D_1218	O=C(C1CCN(S(=O)(=O)Cc2ccccc2)CC1)N1CCCc2ccccc21
647210	MUV_712_D_1219	CCC(C(=O)NC1CCCCC1)N(CC1CCCO1)C(=O)CNS(=O)(=O)c1ccc(OC)cc1
647213	MUV_712_D_1220	O=C(CCCC(=O)OCC(=O)NC1CCCC1)Nc1ccccn1
647220	MUV_712_D_1221	O=C(CCCSc1nc(-c2ccco2)cc(C(F)(F)F)n1)Nc1ccc2c(c1)OCO2
647222	MUV_712_D_1222	COc1ccc(N(C(=O)CNC(=O)c2ccco2)C(C(=O)NC2CCCCC2)c2ccco2)cc1
647233	MUV_712_D_1223	Nc1nnc(CC(=O)N2CCCCC2)s1
647236	MUV_712_D_1224	C=CCOc1ccc(NC(=O)C2CC(=O)N(C(C)C)C2)cc1
647244	MUV_712_D_1225	COc1ccccc1-c1nnc(SCCN2CCOCC2)n1-c1ccc(C)cc1
647247	MUV_712_D_1226	CCCC(=O)N1CC2(CCC)CN(C(=O)CCC)CC(CCC)(C1)C2=O
647248	MUV_712_D_1227	O=C(c1ccco1)N(CC1CCCO1)c1nc(-c2ccccc2)cs1
647263	MUV_712_D_1228	CCOc1ccc(-c2nn[nH]n2)cc1
647264	MUV_712_D_1229	O=C(CCC1CCCCC1)Nc1c[nH]c(=O)[nH]c1=O
647266	MUV_712_D_1230	Cc1ccc(N2C(=O)CSC23c2ccccc2NC3=O)cc1
647270	MUV_712_D_1231	CCOc1ccccc1-n1c(SCC(=O)NC)nnc1-c1ccco1
647272	MUV_712_D_1232	CCCn1c2ccccc2nc1NCc1cccc(OC)c1OC
647276	MUV_712_D_1233	CC1=C(C(=O)OC(C)C)C(C)NC(=O)N1
647280	MUV_712_D_1234	O=S(=O)(c1ccc2c(c1)OCCO2)N1CCC(n2cnc3cc(F)ccc32)CC1
647282	MUV_712_D_1235	O=C(Nc1ccccc1N1CCN(c2ccc(F)cc2)CC1)c1ccccc1
647296	MUV_712_D_1236	O=C(O)C(=O)O.O=C(c1ccccc1)N1CCN(CC2CC=CCC2)CC1
647304	MUV_712_D_1237	CCN(CC)C(=O)c1sc(NC(=O)c2ccco2)c(C#N)c1C
647309	MUV_712_D_1238	Cc1ccc(C(=O)C(NC(=O)c2ccco2)N2CCOCC2)cc1
647310	MUV_712_D_1239	CCOC(=O)CSc1nc2c(c(=O)[nH]c(=O)n2C)n1CCc1ccccc1
647313	MUV_712_D_1240	CCCOC(=O)C1=C(C)NC2=C(C(=O)CCC2)C1c1ccc(N(C)C)cc1
647320	MUV_712_D_1241	CCOC(=O)C1=C(CN2CCN(c3ccc(F)cc3)CC2)NC(=O)NC1c1cccs1
647321	MUV_712_D_1242	COc1ccc(CCNC2CCN(C)CC2)cc1OC
647326	MUV_712_D_1243	CCn1c(CNc2ccc(OC)cc2)nnc1SCC(=O)c1ccc(OC)cc1
647339	MUV_712_D_1244	CN1C(=O)C(Cc2ccsc2)C(=O)N(C)C1=O
647346	MUV_712_D_1245	O=C(C1Cc2ccccc2CN1S(=O)(=O)c1ccc(F)cc1)N1CCCCCC1
647353	MUV_712_D_1246	CCn1c2ccccc2nc1NCc1c[nH]c2ccccc12
647354	MUV_712_D_1247	O=C(CN(Cc1cccs1)C(=O)CNC(=O)c1ccco1)NC1CCCCC1
647358	MUV_712_D_1248	Cc1cc(-c2nnc(SCC(=O)NC3CCCC3)o2)no1
647366	MUV_712_D_1249	Cc1ccnc(N2CCC(C(=O)Nc3ccc4c(c3)OCO4)CC2)n1
647370	MUV_712_D_1250	CC(=O)Nc1cccc(NC(=O)CSc2nnnn2C(C)C)c1
647372	MUV_712_D_1251	O=C(CN1C(=O)CSC1=O)N1CCc2ccccc2C1
647374	MUV_712_D_1252	Cc1ccc2c(c1)N(Cc1ccc3c(c1)OCO3)C(=O)C(C)O2
647379	MUV_712_D_1253	COc1ccc(N(CC(O)Cn2nnc3ccccc32)S(=O)(=O)c2ccc(C)cc2)cc1
647381	MUV_712_D_1254	CC(=O)Nc1ccccc1C(=O)N1CCc2ccccc21
647385	MUV_712_D_1255	COc1ccc(C(=O)N2CCN(c3nc4cc(C)ccc4cc3C#N)CC2)c(OC)c1
647388	MUV_712_D_1256	CCCCS(=O)(=O)NC1=NCN(C2CCN(Cc3ccccc3)CC2)CN1
647396	MUV_712_D_1257	Cc1ccc(Cn2[nH]nc3c(=O)nc(C4CCN(C(=O)c5cccs5)CC4)nc2-3)cc1
647409	MUV_712_D_1258	Cc1cc(C)cc(NC(=O)C2CCCN(c3nc(C)cc(C)n3)C2)c1
647416	MUV_712_D_1259	CCOC(=O)C1(C)NC(c2ccc(OC)c(OC)c2)C2C(=O)N(CC)C(=O)C21
647417	MUV_712_D_1260	O=S(=O)(c1ccc2ccccc2c1)n1cnc2ccccc21
647421	MUV_712_D_1261	COc1cc(OC)cc(C(=O)N2CCN(C(=O)COc3ccc4ccccc4c3)CC2)c1
647430	MUV_712_D_1262	Cc1cc(C)n(-c2nc3c(c(=O)[nH]c(=O)n3C)n2C(C)C)n1
647433	MUV_712_D_1263	CCC(C)n1[nH]c(=O)c2c1nc(C)cc2C
647434	MUV_712_D_1264	COc1ccc(CC(=O)Nc2nncs2)cc1OC
647438	MUV_712_D_1265	CCN1CCCC1CN(Cc1cc2ccc(C)c(C)c2[nH]c1=O)C(=O)Nc1ccccc1OC
647445	MUV_712_D_1266	Cc1cc(C)nc(N2CCCC(C(=O)NC(C)CCc3ccco3)C2)n1
647449	MUV_712_D_1267	CC(C)(C)c1nc2ccccc2c2nnc(SCC(=O)NCc3ccco3)n21
647457	MUV_712_D_1268	COc1ccc(C(=O)Nc2ccccc2C(=O)NC(C(=O)NCc2ccco2)C(C)C)cc1
647458	MUV_712_D_1269	CCOc1ccc2[nH]c(=O)c(CN(Cc3ccc(F)cc3)C(=O)c3ccco3)cc2c1
647470	MUV_712_D_1270	CCCc1[nH]c(SCC(N)=O)nc(=O)c1CC
647475	MUV_712_D_1271	CCc1ccc(NC(=O)C2CC(=O)N(C(C)C)C2)cc1
647482	MUV_712_D_1272	COc1ccccc1Nc1nc2c(s1)CCC2
647491	MUV_712_D_1273	COc1cccc(OC)c1-c1nnc(-c2cn(C)c3ccccc23)o1
647493	MUV_712_D_1274	COc1ccc(N2CCN(C(=O)c3ccc(S(=O)(=O)N4CCOCC4)cc3)CC2)cc1
647498	MUV_712_D_1275	CC1(CCC#N)N=C(SCCC#N)N(c2ccccc2)C1=O
647500	MUV_712_D_1276	CCCn1c(SCC(=O)N2CCc3ccccc32)nnc1-c1ccco1
647508	MUV_712_D_1277	CCCCCn1c(SCCc2ccccc2)nc2c1c(=O)[nH]c(=O)n2C
647511	MUV_712_D_1278	O=C(c1cccs1)C1=C(O)C(=O)NC1c1ccccc1
647512	MUV_712_D_1279	COCc1cc(C)n(CC(=O)Nc2ccccc2OC)c(=O)c1C#N
647513	MUV_712_D_1280	CC(C)n1c(SC2C(=O)CC(C)(C)CC2=O)nc2c1c(=O)n(C)c(=O)n2C
647540	MUV_712_D_1281	O=C(NCC1CCCO1)C1CCCN1C(=O)NC1CCCCC1
647548	MUV_712_D_1282	COc1ccc(C(O)c2nc3ccccc3s2)cc1
647549	MUV_712_D_1283	Cc1cnc(C(=O)Nc2cccc3cccnc32)cn1
647554	MUV_712_D_1284	Cc1ccc(-n2c(SCC(=O)N3CCOCC3)nnc2-c2cccnc2)cc1C
647555	MUV_712_D_1285	O=C(CCCC(=O)N(CC(=O)NC1CCCCC1)Cc1ccco1)Nc1ccccn1
647567	MUV_712_D_1286	O=C(Nc1ccc(NC(=O)C2CC2)nc1)c1cccs1
647577	MUV_712_D_1287	O=C(CN(CCc1ccccc1)C(=O)CNS(=O)(=O)c1ccc(F)cc1)NCC1CCCO1
647585	MUV_712_D_1288	Cc1cccc(NC(=O)CSc2n[nH]c(-c3ccncc3)n2)c1
647586	MUV_712_D_1289	COC(=O)c1ccc(OC)c(CSc2nnc(COc3ccc(OC)cc3)o2)c1
647599	MUV_712_D_1290	Nc1cc(OC(=O)c2ccco2)nn1S(=O)(=O)c1ccc(F)cc1
647610	MUV_712_D_1291	O=C(CSc1nnc(Cc2ccccc2)o1)N1CCCc2ccccc21
647614	MUV_712_D_1292	COc1ccc(CC(NC(C)=O)C(=O)NC2CCN(C(=O)NCc3ccccc3)CC2)cc1OC
647615	MUV_712_D_1293	O=C(CCC(=O)NC1CCN(Cc2ccccc2)CC1)NCc1ccco1
647618	MUV_712_D_1294	CCCCn1c(O)c(C(=O)NCc2ccncc2)c(=O)c2ccccc21
647622	MUV_712_D_1295	CCn1c(SCC(=O)NCc2ccccc2)nc2ccccc2c1=O
647624	MUV_712_D_1296	CC#CCN(CC#CC)S(=O)(=O)c1ccc(-n2cnnn2)c(OC)c1
647625	MUV_712_D_1297	COc1ccccc1OCCCn1cc(C(=O)c2ccco2)c2ccccc21
647633	MUV_712_D_1298	Cn1c(-c2ccccc2)cnc1SCC(N)=O
647657	MUV_712_D_1299	COC(=O)C1=C(C)NC2=C(C(=O)CC(C)(C)C2)C1c1cccc(C)n1
647659	MUV_712_D_1300	COc1ccc(CCNc2oc(COc3ccccc3F)nc2C#N)cc1OC
647663	MUV_712_D_1301	Cn1ncc2c1ncnc2Nc1ccc2ccccc2c1
647678	MUV_712_D_1302	COc1cccc(-n2c(SCC(=O)OC(C)C)nnc2-c2cccnc2)c1
647681	MUV_712_D_1303	CS(=O)(=O)N(CC(=O)N1CCCCC1)C1CCCCC1
647693	MUV_712_D_1304	COCCNC(=O)C(c1ccc(F)cc1)N(CCOC)C(=O)CCC(=O)Nc1nccs1
647694	MUV_712_D_1305	CNc1nnc(-c2cccc(N(C)C)c2)s1
647698	MUV_712_D_1306	O=C(CNC(=O)c1ccco1)N(Cc1ccccc1)C(C(=O)NC1CCCC1)c1ccco1
647704	MUV_712_D_1307	COC(=O)CN(C(=O)CSc1nnc(-c2cccc(OC)c2)o1)c1ccc(OC)cc1
647715	MUV_712_D_1308	Cc1ccc(Cn2c(SCC(C)C)nc3c2c(=O)[nH]c(=O)n3C)cc1
647719	MUV_712_D_1309	COc1ccc(-c2nnc(SCc3nnc(-c4ccccc4)o3)n2C)cc1OC
647722	MUV_712_D_1310	c1nnc2ccc(N3CCCC3)nn12
647723	MUV_712_D_1311	Cc1cc(=O)nc2[nH][nH]c(-c3ccccc3)c1-2
647725	MUV_712_D_1312	COCCn1c(SCC(=O)N2CCCCC2)nc2cccnc21
647733	MUV_712_D_1313	CCC(OC(=O)c1cc2sccc2n1C)C(=O)NCc1ccco1
647734	MUV_712_D_1314	CC1(C)NC(=O)N(CC(O)COc2ccc(-c3ccccc3)cc2)C1=O
647738	MUV_712_D_1315	COc1cccc(-c2csc(N3CCN(CC(=O)Nc4ccc5c(c4)OCO5)CC3)n2)c1
647742	MUV_712_D_1316	Cc1cc(C)cc(NC(=O)C2CCN(c3nccs3)CC2)c1
647744	MUV_712_D_1317	COc1ccc(Nc2nc(C)c3ccccc3n2)cc1
647745	MUV_712_D_1318	O=C(NC1CC2CCCC(C1)N2Cc1ccco1)NC12CC3CC(CC(C3)C1)C2
647747	MUV_712_D_1319	COC(=O)c1cccc(S(=O)(=O)N2CCC(NC(=O)Nc3cccc(F)c3)CC2)c1
647754	MUV_712_D_1320	Cc1cc(C)nc(N2CCCC(C(=O)NCCc3ccc(F)cc3)C2)n1
647773	MUV_712_D_1321	CC1CCN(C(=O)C2CCN(CCCc3ccccc3)CC2)CC1.O=C(O)C(=O)O
647777	MUV_712_D_1322	O=C(Nc1ccc(S(=O)(=O)N2CCC(C(=O)NC3CCCCC3)CC2)cc1)c1ccco1
647787	MUV_712_D_1323	CN(C)c1nc(SCCOC(=O)c2ccccc2)nc(N(C)C)n1
647795	MUV_712_D_1324	CCOc1ccc(NC(=O)Cn2nnc(-c3ccccc3F)n2)cc1
647803	MUV_712_D_1325	COC(=O)C1=CN(C)C=C(C(=O)OC)C1c1ccc(O)c(OC)c1
647805	MUV_712_D_1326	Cc1cc2c(cc1C)C(C)=CC(C)(C)N2
647813	MUV_712_D_1327	O=C(CCC(=O)N(CC(=O)NCC1CCCO1)c1ccccc1F)Nc1nccs1
647815	MUV_712_D_1328	Cc1nnc(N(Cc2ccccc2)C(=O)c2cnccn2)s1
647818	MUV_712_D_1329	c1ccc2oc(N3CCNCC3)nc2c1
647831	MUV_712_D_1330	CCC(C)(C)n1nnnc1C(C(C)C)N1CCSCC1
647834	MUV_712_D_1331	COc1cc(NC(=O)Cn2c3ccccc3nc2-c2cncs2)cc(OC)c1OC
647836	MUV_712_D_1332	Cc1ccccc1NS(=O)(=O)c1ccc(NC(=O)c2ccco2)cc1
647839	MUV_712_D_1333	Cc1ccc(NC(=O)c2ccc(S(=O)(=O)NCC3CCCO3)cc2)cc1
647844	MUV_712_D_1334	O=C(c1ccc(N2CCOCC2)nc1)N1CCOCC1
647845	MUV_712_D_1335	Cc1cccc(NC(=O)C2CCCN2S(=O)(=O)c2ccc(F)cc2)c1C
647847	MUV_712_D_1336	CCOc1ccccc1N(CC(=O)NC1CCCCC1)C(=O)CCCC(=O)Nc1ccccn1
647849	MUV_712_D_1337	CC(C)CC(OC(=O)c1ccco1)C(=O)NC1CCCCC1
647858	MUV_712_D_1338	COCCc1nnc(NC(=O)Cc2ccccc2)s1
647864	MUV_712_D_1339	CCCNS(=O)(=O)c1ccc(CCC(=O)Nc2ccc3c(c2)OCO3)cc1
647873	MUV_712_D_1340	Cc1nc2ccccn2c1C(=O)NCCCN1CCOCC1
647874	MUV_712_D_1341	O=C(CN1c2cccc3cccc(c23)C1=O)N1CCN(c2ccccc2)CC1
647880	MUV_712_D_1342	CCCNC(=O)c1ccccc1NS(=O)(=O)c1ccc2c(c1)OCCO2
647881	MUV_712_D_1343	COc1cccc(N2CCN(CC(=O)NCc3cccs3)CC2)c1
647882	MUV_712_D_1344	Cc1ccc2nc(Nc3nc(=O)c4ccccc4n3C)nc(C)c2c1
647884	MUV_712_D_1345	CCOCCCNC(=O)C1CCCN1C(=O)NC1CCCCC1
647889	MUV_712_D_1346	Cc1nc2c3ccccc3oc2c(SCC(=O)O)n1
647906	MUV_712_D_1347	[Li+].CCCCOc1ccccc1C(=O)NCC(=O)O
647910	MUV_712_D_1348	CCC(OC(=O)c1cccs1)C(=O)NCc1ccc2c(c1)OCO2
647913	MUV_712_D_1349	COc1ccc(N2CC(C(=O)Nc3ccc(N4CCOCC4)cc3)CC2=O)cc1
647919	MUV_712_D_1350	Cc1ccc2c(c1)cc(C)c1nnc(SCC(=O)NCc3ccco3)n12
647923	MUV_712_D_1351	COc1ccc(S(=O)(=O)N2Cc3ccccc3CC2C(=O)N2CCOCC2)cc1OC
647924	MUV_712_D_1352	CCSc1nc2ccccc2n1CCC(=O)O
647925	MUV_712_D_1353	COC(=O)c1sc(NC(=O)COc2ccccc2)nc1C
647929	MUV_712_D_1354	CC(C)CNC(=O)CSc1nnc(-c2ccccn2)n1Cc1ccccc1
647932	MUV_712_D_1355	CCNC(=O)C1CC(=O)N(Cc2ccc3c(c2)OCO3)C(=Nc2ccc(F)cc2)S1
647937	MUV_712_D_1356	CC(=O)NC1(c2cccc(F)c2)CCN(CC(=O)NC2CCCCC2)CC1
647940	MUV_712_D_1357	Cc1cc(CN2C(=O)c3ccccc3C2=O)no1
647945	MUV_712_D_1358	CCn1c(SCC(=O)Nc2ccccc2N2CCCCC2)nc2c1c(=O)n(C)c(=O)n2C
647957	MUV_712_D_1359	Cc1cc(N2CCN(C)CC2)nc(N2CCOCC2)n1
647965	MUV_712_D_1360	O=C(Nc1ccccc1-c1ccccc1)NC1CCN(CC(=O)N2CCOCC2)CC1
647967	MUV_712_D_1361	CCCCC(CC)C(=O)NCc1ccccc1OC
647971	MUV_712_D_1362	CCc1cc2ccccc2nc1SCC(=O)N1CCN(C(=O)c2ccco2)CC1
647973	MUV_712_D_1363	c1nc2nc3c(c(N4CCN(c5ccccc5)CC4)n2n1)CCC3
647974	MUV_712_D_1364	CC(C)COc1ccc(-c2nnc(-c3ccncc3)o2)cc1
647975	MUV_712_D_1365	COc1ccccc1NC(=O)N1CCCC1C(=O)NCc1ccccc1F
647976	MUV_712_D_1366	Cc1ccc(C(=O)CSc2nc3cccnc3n2C)cc1
647979	MUV_712_D_1367	CCOC(=O)CNC(=O)c1cc(-c2ccc3c(c2)OCCO3)oc1C
647999	MUV_712_D_1368	O=C(CN(C(=O)CCNC(=O)c1ccco1)c1ccccc1)NC1CCCC1
648009	MUV_712_D_1369	Cc1cccc2cc(CN(CCN3CCOCC3)C(=O)Nc3ccccc3F)c(=O)[nH]c12
648028	MUV_712_D_1370	O=C(CSc1nnc(C2CCCCC2)n1Cc1ccccc1)NCc1ccco1
648038	MUV_712_D_1371	Cc1ccc(N(Cc2cc(=O)[nH]c3ccccc23)C(=O)c2ccco2)cc1
648039	MUV_712_D_1372	CCOc1ccccc1C(=O)N1CCC(n2nnc3cc(C)ccc32)CC1
648048	MUV_712_D_1373	CCN(CC)C(=O)CSc1nc2cccnc2n1-c1ccccc1OC
648049	MUV_712_D_1374	Cc1cc(C)c2nc(N3CCCN(C(=O)c4ccco4)CC3)c(C#N)cc2c1
648050	MUV_712_D_1375	O=C(CSc1nnc(COc2cccc3cccnc32)o1)c1ccc(F)cc1
648051	MUV_712_D_1376	CCOC(=O)c1cc2sccc2n1CC(=O)c1ccc2c(c1)OCCO2
648054	MUV_712_D_1377	CCOc1ccc2nc(-c3ccccc3)[nH]c2c1
648063	MUV_712_D_1378	CC(C)c1ccccc1NC(=O)c1cccnc1
648064	MUV_712_D_1379	Cc1ccc(NCc2nnc(SCC(=O)N3CCCc4ccccc43)o2)c(C)c1
648066	MUV_712_D_1380	O=C(CSc1nnc(-c2cccnc2)n1Cc1ccccc1)NCc1ccco1
648068	MUV_712_D_1381	CCOc1cccc(C2C(C(=O)c3ccc(C)o3)=C(O)C(=O)N2Cc2ccncc2)c1
648078	MUV_712_D_1382	CCCOc1ccc(C(=O)N2CCCC2C(=O)O)cc1
648082	MUV_712_D_1383	Cc1c(C#N)c2ccccc2n1CC(=O)NCc1cccnc1
648083	MUV_712_D_1384	CCN1CCN(C(=O)CN(c2ccc(C)cc2)S(C)(=O)=O)CC1
648091	MUV_712_D_1385	CC1(C)CC(c2csc(N)n2)CCO1
648093	MUV_712_D_1386	CCOc1ccc2c(c1)c1nnc(SCC(=O)N3CCCCC3C)nc1n2C
648095	MUV_712_D_1387	COc1cc(C2C(C(C)=O)=C(O)C(=O)N2CCc2ccc(OC)c(OC)c2)ccc1O
648102	MUV_712_D_1388	Cn1c(C(=O)OCC(=O)NCC2CCCO2)cc2sccc21
648104	MUV_712_D_1389	COc1cc(NS(=O)(=O)c2ccc(C)cc2)ccc1-n1cnnn1
648107	MUV_712_D_1390	O=C(CSc1nnc(CNc2ccc(F)cc2)n1Cc1ccco1)N1CCCC1
648110	MUV_712_D_1391	COc1ccccc1C1(O)CCN(CC(=O)Nc2c(C)nn(C)c2C)CC1
648111	MUV_712_D_1392	COc1ccc(CN(C(=O)CN2c3ccccc3OC(C)C2=O)C2CCCC2)c(OC)c1
648114	MUV_712_D_1393	Cc1ccc(NC(=O)N(Cc2ccc3c(c2)OCO3)Cc2cc3cc4c(cc3[nH]c2=O)OCCO4)cc1
648115	MUV_712_D_1394	CCOc1ccccc1N(C(=O)CNC(=O)c1ccco1)C(C(=O)NC1CCCC1)c1cccnc1
648116	MUV_712_D_1395	CCCNC(=O)N1C2CCC1CC(O)(c1cccnc1)C2
648117	MUV_712_D_1396	CCOC(=O)c1cc2c(ccn2C)n1CC(=O)N1CCN(c2ccccc2)CC1
648119	MUV_712_D_1397	Cc1ccc(OCc2ccc(C(=O)Nc3nccs3)o2)cc1
648120	MUV_712_D_1398	Cc1cccc(C)c1NC(=O)CSCCO
648126	MUV_712_D_1399	O=C(Nc1ccc(NC(=O)c2cccnc2)cn1)c1ccco1
648141	MUV_712_D_1400	CCOc1ccccc1CN1CCN(S(=O)(=O)CC)CC1.O=C(O)C(=O)O
648152	MUV_712_D_1401	O=C(Nc1ccccc1N1CCN(c2ccc(F)cc2)CC1)C1CCCCC1
648153	MUV_712_D_1402	CCOc1ccccc1NC(=O)N1CCCC1C(=O)Nc1nnc(CC)s1
648155	MUV_712_D_1403	O=C(CSc1nnc(Cc2ccccc2)o1)N1CCOCC1
648164	MUV_712_D_1404	Cc1ccc(-c2noc(CN3CCC(C(N)=O)CC3)n2)cc1
648179	MUV_712_D_1405	O=C(c1ccccc1)c1ccc2nc[nH]c2c1
648184	MUV_712_D_1406	Cc1cccc2cc(CN(CC3CCCO3)C(=O)c3cnccn3)c(=O)[nH]c12
648188	MUV_712_D_1407	CCC1(C(=O)OC)NC(c2ccco2)C2C(=O)N(c3ccc(C)cc3)C(=O)C21
648193	MUV_712_D_1408	CN(C)c1ccc(C(C(=O)NC(C)(C)C)N(C(=O)c2csnn2)C2CC2)cc1
648203	MUV_712_D_1409	COc1ccc(CN2CCN(C(=O)c3ccco3)CC2)cc1
648209	MUV_712_D_1410	COc1ccccc1N1CCN(C(=O)CN(c2cc(C)cc(C)c2)S(C)(=O)=O)CC1
648217	MUV_712_D_1411	CCOC(=O)C(Cc1cc(C(C)=O)ccc1OC(C)C)C(=O)OCC
648221	MUV_712_D_1412	O=C(Cn1c(CC(=O)N2CCCC2)nc2ccccc21)NCc1ccccc1
648227	MUV_712_D_1413	O=C(Nc1cccc(O)c1)c1cccc(S(=O)(=O)N2CCCC2)c1
648233	MUV_712_D_1414	COc1ccc2[nH]c(=O)c(CN(CC3CCCO3)C(=O)Nc3ccccc3)cc2c1
648239	MUV_712_D_1415	CCCOc1ccc(NC(=O)C2CC(=O)N(C(C)C)C2)cc1
648247	MUV_712_D_1416	COc1ccc(C(OC(=O)c2ccco2)C(=O)NCc2ccco2)cc1
648253	MUV_712_D_1417	Cc1ccc(OCc2nnc(SCCN3CCOCC3)n2C)cc1.O=C(O)C(=O)O
648263	MUV_712_D_1418	Cc1ccc(S(=O)(=O)N2CCN(C(=O)CN3CCc4ccccc4C3)CC2)cc1.O=C(O)C(=O)O
648281	MUV_712_D_1419	COc1ccc(CC(=O)NC2CCN(CC(=O)Nc3ccc4c(c3)OCCO4)CC2)cc1OC
648283	MUV_712_D_1420	O=C(CN1CCOCC1)N(c1ccccc1)c1ccc2ccccc2c1
648284	MUV_712_D_1421	COc1ccc(-c2nc3ccccc3c(=O)n2CCCn2ccnc2)cc1
648288	MUV_712_D_1422	O=C(Nc1ccc2c(c1)COC2=O)C1CCCO1
648289	MUV_712_D_1423	O=C(Nc1ccc(S(=O)(=O)NC2CCCC2)cc1)c1cnccn1
648297	MUV_712_D_1424	Cc1ccc(OCCn2c(CCCO)nc3ccccc32)cc1
648300	MUV_712_D_1425	CN(C)CCNc1c2c(c(C#N)c3nc4ccccc4n31)CCCC2
648301	MUV_712_D_1426	COc1cccc(C2c3c(C)nn(-c4ccccc4)c3OC(N)=C2C#N)c1OC
648303	MUV_712_D_1427	CCNc1nnc(-c2ccc(C)cc2)o1
648307	MUV_712_D_1428	CCCOC(=O)CN1C(=O)c2ccccc2C1=O
648314	MUV_712_D_1429	CCCn1c(SCC(=O)Nc2c(C)cccc2CC)nnc1C(C)C
648317	MUV_712_D_1430	Cc1ccccc1N(CC(=O)NCc1ccncc1)S(C)(=O)=O
648323	MUV_712_D_1431	COCCOC(=O)c1c(C)oc2ccc(OCc3cc(C(=O)OC)oc3C)cc21
648327	MUV_712_D_1432	COc1cccc(N(CC(=O)Nc2ccccc2C)S(C)(=O)=O)c1
648337	MUV_712_D_1433	O=C(c1ccc(F)cc1)N1CCC(O)(c2cccnc2)CC1
648338	MUV_712_D_1434	COc1ccc2oc(C)c(C(N)=O)c2c1
648339	MUV_712_D_1435	CCCOc1ccc(C(=O)NCc2cccnc2)cc1
648342	MUV_712_D_1436	COc1ccc(OC)c(S(=O)(=O)N2CCC(C(=O)NCc3ccccc3)CC2)c1
648344	MUV_712_D_1437	CCc1cccc(C)c1NC(=O)CSc1nc2ccccc2n1CC(=O)N(C)C
648346	MUV_712_D_1438	CCOc1ccccc1NC(=O)N1CCC(c2nc3ccccc3[nH]2)CC1
648355	MUV_712_D_1439	COc1ccc(S(=O)(=O)Nc2cc(OC)c(NC(=O)c3ccco3)cc2OC)cc1
648357	MUV_712_D_1440	CCOC(=O)CN(C(=O)CSc1nnc(C)n1-c1ccccc1)c1ccccc1
648359	MUV_712_D_1441	CCOc1cc(NC(=O)c2ccco2)c(OCC)cc1NC(=O)CCc1ccccc1OC
648366	MUV_712_D_1442	CCCSC1=C(C#N)C(c2ccccc2C)C(C(=O)OC)C(=O)N1
648368	MUV_712_D_1443	O=C(CN(C(=O)Cn1nnc(-c2cccs2)n1)c1ccc2c(c1)OCCO2)NC1CCCCC1
648372	MUV_712_D_1444	CC(C)OC(=O)CC(=O)CSc1nc2c(cc1C#N)CCC2
648375	MUV_712_D_1445	COc1ccc(-n2ncc3c2ncn(CC(=O)OCc2ccccc2)c3=O)cc1
648383	MUV_712_D_1446	Cc1ccc2[nH]c(=O)c(CN(CCN3CCOCC3)C(=O)Nc3ccc(F)cc3)cc2c1
648385	MUV_712_D_1447	COc1cc2cc3c(N)c(C(=O)NCc4ccco4)sc3nc2cc1OC
648400	MUV_712_D_1448	COc1ccc(-n2c(SCC(=O)N3CCCCC3C)nnc2-c2cccnc2)cc1
648401	MUV_712_D_1449	O=C1CNC(=O)c2c(nc3n2CCC3)N1
648403	MUV_712_D_1450	Cc1cccc(OCc2nnc(SCC(=O)OC3CCCCC3)o2)c1
648408	MUV_712_D_1451	CCCn1c(SCC(=O)Nc2cccc(C(=O)OCC)c2)nnc1-c1ccoc1C
648438	MUV_712_D_1452	CC(=O)Nc1ccccc1NS(=O)(=O)c1ccc(C)cc1
648443	MUV_712_D_1453	Cc1nc(C)n(C(C)CC(=O)O)n1
648446	MUV_712_D_1454	Cc1cc(NC(=O)CCC(=O)N(c2cc(C)ccc2C)C(C(=O)NC2CCCC2)c2ccco2)no1
648452	MUV_712_D_1455	COc1ccc(-n2nc3cc(C)c(NC(=O)c4cccnc4)cc3n2)cc1
648453	MUV_712_D_1456	O=C(Nc1ccc2c(c1)COC2=O)C1CCCCC1
648459	MUV_712_D_1457	O=C1CC(NCc2ccccc2F)C(=O)N1c1ccccc1
648460	MUV_712_D_1458	Cn1c(=O)c2c(n(C)c1=O)NCN(CC1CCCO1)C2
648462	MUV_712_D_1459	O=C(NCC1CCCCC1)C1CCCN(C(=O)NC2CCCCC2)C1
648465	MUV_712_D_1460	Cc1ccc(C)n1-c1cccc(N)c1
648469	MUV_712_D_1461	CCOC(=O)CSc1nnc(Cc2ccccc2)n1Cc1ccco1
648472	MUV_712_D_1462	CCc1c(C)[nH]c(Nc2nc(C)c3cc(OC)ccc3n2)nc1=O
648473	MUV_712_D_1463	COc1ccc(N2CCN(C(=O)CSc3nnc4n3C(C)(C)Cc3ccccc3-4)CC2)cc1
648480	MUV_712_D_1464	CCOC(=O)c1ccccc1NC(=O)c1cc2sccc2n1C
648483	MUV_712_D_1465	CCOC(=O)C1=C(C)NC(=O)NC1c1ccc(NC(C)=O)cc1
648494	MUV_712_D_1466	Cc1ccc(C(C)n2cc(C(=O)NCCN3CCN(C)CC3)nn2)cc1
648503	MUV_712_D_1467	CCCn1c(SCC(=O)Nc2cccc(NC(C)=O)c2)nnc1C(C)C
648533	MUV_712_D_1468	CCCc1nnc(SCC(=O)N2CCCC(C)C2)n1CCCOC
648535	MUV_712_D_1469	CCOc1ccccc1NC(=O)N1CCC(c2nc3ccc(C)cc3[nH]2)CC1
648546	MUV_712_D_1470	COCCNC(=O)Cn1nc(-c2ccccc2OC)ccc1=O
648550	MUV_712_D_1471	Cc1occc1-c1nnc(SCC(=O)NCC2CCCO2)n1-c1ccc(C)cc1
648553	MUV_712_D_1472	O=C(CN1C(=O)CSC1=O)Nc1ccc(F)c(F)c1F
648563	MUV_712_D_1473	CCOc1ccc(C(=O)Nc2ccc(S(=O)(=O)N3CCOCC3)cc2)cc1OCC
648578	MUV_712_D_1474	Cc1ccc2nc(-c3ccc(SCC(=O)O)nc3)[nH]c2c1
648587	MUV_712_D_1475	C=COCCNC(=O)C1CC(=O)N(c2ccc(C)cc2)C1
648588	MUV_712_D_1476	CCOC(=O)c1ccc(N(CC(=O)NC2CCCC2)C(=O)CNC(=O)c2ccco2)cc1
648590	MUV_712_D_1477	COC(=O)c1ccc(S(=O)(=O)N2CCCCCC2)cc1
648593	MUV_712_D_1478	O=C(O)CCC(=O)Nc1ccc(N2CCCCC2)c(C(=O)O)c1
648600	MUV_712_D_1479	Cc1ccc2c(c1)c(C)cc(=O)n2CCC(=O)O
648608	MUV_712_D_1480	Cc1occc1-c1nnc(SCC(=O)N2CCOCC2)n1Cc1ccco1
648620	MUV_712_D_1481	COc1ccc(C(C(=O)NC(C)(C)C)N(Cc2ccco2)C(=O)CCC(=O)Nc2cc(C)on2)cc1
648638	MUV_712_D_1482	CCCc1nnc(SCC(=O)N2CCOCC2)n1Cc1ccco1
648639	MUV_712_D_1483	CC1Cc2ccccc2N1C(=O)CSc1nnnn1Cc1ccccc1
648642	MUV_712_D_1484	Cc1cc(C)n(-c2nc3c(c(=O)[nH]c(=O)n3C)n2CC(C)C)n1
648644	MUV_712_D_1485	c1coc(-c2nnc(-c3cccnc3)o2)c1
648645	MUV_712_D_1486	CCOc1ccccc1-c1nc(-c2ccc(C)nc2OC)no1
648656	MUV_712_D_1487	Cc1ccc(-c2csc(N(CC3CCCO3)C(=O)c3ccco3)n2)cc1
648659	MUV_712_D_1488	CCCn1c(SCC(=O)N2CCc3ccccc3C2)nc2c1c(=O)n(C)c(=O)n2C
648660	MUV_712_D_1489	COC(=O)C1C2C=CC3(CN(C(C)c4ccc(OC)cc4)C(=O)C13)O2
648673	MUV_712_D_1490	CC1(C)CC(=O)C(=CNn2cnc3ccccc3c2=O)C(=O)C1
648674	MUV_712_D_1491	CCCN1C2CCCC1CC(NC(=O)c1cc(OC)c(OC)c(OC)c1)C2
648676	MUV_712_D_1492	CCOC(=O)c1cc2sccc2n1CC(=O)N1CCCC1
648682	MUV_712_D_1493	O=C(c1ccc(C#Cc2ccccc2)o1)N1CCN(c2ccccn2)CC1
648683	MUV_712_D_1494	N#Cc1cnc(SCC(=O)c2ccccc2)nc1N
648694	MUV_712_D_1495	CCCCN(c1ccccc1)c1cc(=O)n(C)c(=O)[nH]1
648697	MUV_712_D_1496	CC(=O)N1CCc2[nH]c3ccccc3c2C1
648699	MUV_712_D_1497	CCCn1c(SCC(=O)N2CCCc3ccccc32)nc2c1c(=O)n(C)c(=O)n2C
648700	MUV_712_D_1498	Cc1ccc(-c2nnn(CC(=O)N(Cc3cccs3)C(C(=O)NC(C)(C)C)c3ccco3)n2)o1
648706	MUV_712_D_1499	O=C(CSc1nnc(-c2ccncc2)n1C1CCCCC1)Nc1cccc(O)c1
648713	MUV_712_D_1500	C=CCN1c2ccccc2NC(C)(C)C1=O
648714	MUV_712_D_1501	COc1cc(NC(=O)C2CCCCC2)c(OC)cc1NC(=O)CCC(=O)NCc1ccco1
648720	MUV_712_D_1502	Cc1nn(-c2cc(C)c3ccccc3n2)c2c1CCC2
648723	MUV_712_D_1503	CCN(CCO)Cc1cn[nH]c1-c1ccc(C)c(C)c1
648729	MUV_712_D_1504	O=C(Cn1c2ccccc2nc1-c1ccco1)N1CCCCC1
648744	MUV_712_D_1505	Cn1c(Cn2cnc3ccccc32)nnc1SCC(=O)CC(=O)Nc1ccccc1
648775	MUV_712_D_1506	COc1ccc(N2CCN(C(=O)CSc3nc4c(c(=O)n(C)c(=O)n4C)n3C(C)C)CC2)cc1
648784	MUV_712_D_1507	CC(C)CNC(=O)C1CCN(c2ccc(S(=O)(=O)N3CCOCC3)cc2)CC1
648788	MUV_712_D_1508	COc1ccc(CC(=O)Nc2nccs2)cc1OC
648793	MUV_712_D_1509	COC(=O)c1ccccc1NC(=O)CSc1nc(-c2ccco2)cc(C(F)(F)F)n1
648794	MUV_712_D_1510	Cc1ccc(-c2noc(C3CCN(S(C)(=O)=O)CC3)n2)o1
648799	MUV_712_D_1511	Cc1ccc2nc(N3CCN(Cc4ccc(F)cc4)C3=O)c(C)cc2c1
648803	MUV_712_D_1512	Cc1nc2cc(-c3cccc(F)c3)nn2c(N2CCOCC2)c1C
648805	MUV_712_D_1513	CCc1nnc(NC(=O)C2CCCN2C(=O)Nc2ccccc2OC)s1
648806	MUV_712_D_1514	CC(C)(C)NC(=O)C(c1ccc(F)cc1)N(Cc1ccco1)C(=O)c1csnn1
648815	MUV_712_D_1515	O=C(O)C1C(c2ccccc2)C(C(=O)OCCCO)C1c1ccccc1
648816	MUV_712_D_1516	CCC(=O)Nc1ccc(NC(=O)CSc2nnc(C(C)C)n2C)cc1
648827	MUV_712_D_1517	COc1ccc(-n2c(SCC#N)nnc2-c2cccnc2)cc1
648832	MUV_712_D_1518	COC(=O)c1ccc(NC(=O)CN2C(=O)CSC2=O)cc1
648838	MUV_712_D_1519	CC(C)(C)NC(=O)CN(C(=O)CCN1CCCc2ccccc21)C(C)(C)C
648840	MUV_712_D_1520	O=C(NCc1ccc(N2CCCC2=O)cc1)c1cn(Cc2ccccc2)nn1
648841	MUV_712_D_1521	NC(=O)CSc1nnc(-c2ccoc2)o1
648842	MUV_712_D_1522	CCOc1cc(NC(=O)C2CC2)c(OCC)cc1NC(=O)c1cccnc1
648845	MUV_712_D_1523	O=C1OC2(c3ccccc3)C3CCCC2C13
648846	MUV_712_D_1524	COc1ccc(CN(Cc2ccccn2)S(=O)(=O)c2ccc(-n3cnnn3)cc2)cc1
648847	MUV_712_D_1525	CCN1C(=O)C2C(c3cccc(F)c3)NC(CC)(C(=O)OC)C2C1=O
648849	MUV_712_D_1526	O=C(CCN1CCN(CCO)CC1)Nc1ccc(OCc2ccccc2)cc1
648853	MUV_712_D_1527	Cc1ccc(C(=O)Nc2nc3ccccc3c(=O)s2)cc1
648857	MUV_712_D_1528	O=C(OC(C(=O)NCc1cccs1)c1ccc(F)cc1)c1ccco1
648862	MUV_712_D_1529	Cn1ncc2c1ncnc2Nc1ccc(-c2ccccc2)cc1
648869	MUV_712_D_1530	CCOc1ccc2cc(C#N)c(SCC(=O)N3CCC(C)CC3)nc2c1
648870	MUV_712_D_1531	O=C(NCCCN1CCOCC1)C(C(=O)c1ccccc1)n1ccccc1=O
648875	MUV_712_D_1532	COc1ccc(NCc2nnc(SCC(=O)N3CCCc4ccccc43)o2)cc1
648882	MUV_712_D_1533	Cc1csc(NC(=O)CN2CCCCCC2)n1.O=C(O)C(=O)O
648884	MUV_712_D_1534	CCc1nnc(NC(=O)CN2CCN(C3CCCCC3)CC2)s1.O=C(O)C(=O)O
648889	MUV_712_D_1535	CN1c2ccccc2C(=O)N(C)C1c1ccc2c(c1)OCO2
648893	MUV_712_D_1536	Cc1ccc(Cn2[nH]nc3c(=O)nc(C4CCN(S(=O)(=O)c5ccc(C)cc5)CC4)nc2-3)cc1
648896	MUV_712_D_1537	COCc1[nH]nc2c1C(c1ccccc1F)C(C#N)=C(N)O2
648901	MUV_712_D_1538	CN(Cc1ccccc1)c1nc2c(c(=O)[nH]c(=O)n2C)n1CCCc1ccccc1
648903	MUV_712_D_1539	CCOc1cc(NC(=O)C2CCCO2)c(OCC)cc1NC(C)=O
648906	MUV_712_D_1540	O=C(Nc1ccncc1)C1(c2ccccc2)CCCC1
648907	MUV_712_D_1541	CCc1ccc(N2CC(C(=O)Nc3nccs3)CC2=O)cc1
648909	MUV_712_D_1542	C=CCn1c(SCc2cccnc2)nnc1-c1ccncc1
648914	MUV_712_D_1543	Cc1ccc2nc(Cc3ccc(N)cc3)oc2c1
648916	MUV_712_D_1544	COc1nc(NCc2ccco2)nc(N2CCC(C)CC2)n1
648917	MUV_712_D_1545	COC(=O)CSc1nc2cc(C)cc(C)c2cc1C#N
648921	MUV_712_D_1546	CCn1ccnc1C(O)c1ccc(N(C)C)cc1
648924	MUV_712_D_1547	Cc1ccccc1C(=O)NC1CCN(CC(=O)Nc2nccs2)CC1
648928	MUV_712_D_1548	Cc1ccc(NC(=O)CN2C(=O)COc3ccc(C)cc32)nc1
648934	MUV_712_D_1549	CCOc1ccccc1NC(=O)CSc1nnc2c(CC)c(C)nc(N)n12
648943	MUV_712_D_1550	Cc1c(C#N)c(NC(=O)c2ccc3c(c2)OCO3)sc1C(=O)N1CCOCC1
648963	MUV_712_D_1551	C=CCc1cccc2cc(C(=O)N3CCN(C(=O)OCC)CC3)c(=O)oc21
648967	MUV_712_D_1552	CCN(CC)C(=O)CSc1nnc(-c2cc(OC)cc(OC)c2)o1
648972	MUV_712_D_1553	O=C(NC1CCCCC1)C(c1ccncc1)N(CC1CCCO1)C(=O)C1CSC(=O)C1
648975	MUV_712_D_1554	COc1cccc(NC(=O)C2CCN(c3ncccn3)CC2)c1
648984	MUV_712_D_1555	COc1ccc(NC(=O)CN2CCC(C(N)=O)CC2)cc1
648989	MUV_712_D_1556	COc1ccc(C(=O)Nc2ccc(S(=O)(=O)Nc3onc(C)c3C)cc2)cc1OC
648992	MUV_712_D_1557	COC(=O)C1C(=O)C2=C(CC1C)NC(C)=C(C(=O)OC(C)C)C2c1ccc(OC)c(O)c1
648996	MUV_712_D_1558	CCc1ccc(OCc2nnc(SCCN3CCOCC3)n2CC)cc1.O=C(O)C(=O)O
649005	MUV_712_D_1559	CCN(Cc1ccccc1)C(=O)C1CCN(Cc2ccc(OC)c(OC)c2OC)CC1.O=C(O)C(=O)O
649012	MUV_712_D_1560	COc1ccc(N2CCN(c3oc(COc4ccccc4)nc3C#N)CC2)cc1
649014	MUV_712_D_1561	O=C(Nc1ccc2c(c1)OCO2)C1CCCN1C(=O)NCc1ccccc1
649022	MUV_712_D_1562	COc1ccccc1N(CC(=O)NC1CCCC1)C(=O)c1csnn1
649023	MUV_712_D_1563	O=C(CN1CCN(c2nc(-c3ccccc3)cs2)CC1)NCc1ccc2c(c1)OCO2
649029	MUV_712_D_1564	COc1cccc(C2(O)CCN(C(=O)C3CC3)CC2)c1
649036	MUV_712_D_1565	N#CCCCSc1ncccc1-c1nc2ccccc2[nH]1
649037	MUV_712_D_1566	O=C(CN1C(=O)CSC1=O)Nc1ccc2c(c1)OCCO2
649038	MUV_712_D_1567	COc1ccc(C(=O)CSc2nnnn2Cc2ccccc2)cc1
649039	MUV_712_D_1568	COc1cccc(NC(=O)N2CCCC2C(=O)NC2CC2)c1
649041	MUV_712_D_1569	Cn1c(C(=O)NCc2ccc3c(c2)OCO3)cc2sccc21
649049	MUV_712_D_1570	COc1cc2c(cc1NC(=O)c1cccnc1)CCCC2
649053	MUV_712_D_1571	CCOC(=O)c1cnc2c(-c3ccccc3)cnn2c1N
649054	MUV_712_D_1572	CCCCOC(=O)CSc1nnc(-c2cc(OC)c(OC)c(OC)c2)o1
649061	MUV_712_D_1573	Cc1cccc(OCc2nnc(SCC(=O)N3CCN(C(=O)c4ccco4)CC3)n2C)c1C
649066	MUV_712_D_1574	Nc1ccc(C(=O)OCc2nc3ccccc3[nH]2)cc1
649067	MUV_712_D_1575	Cc1cnn(Cc2ccccc2)c1N
649068	MUV_712_D_1576	COc1cc(S(=O)(=O)N(Cc2ccco2)C2CCCC2)ccc1-n1cnnn1
649070	MUV_712_D_1577	N#Cc1c2c(sc1-n1cccc1C=NO)CCCC2
649078	MUV_712_D_1578	CCCNS(=O)(=O)c1ccc(CCC(=O)NCc2ccc3c(c2)OCO3)cc1
649081	MUV_712_D_1579	Cc1ccc(OCC(O)CNS(=O)(=O)c2ccccc2C(=O)N2CCCCC2)cc1
649086	MUV_712_D_1580	COC(=O)C1=C(N)Oc2cc(N(C)C)ccc2C1c1ccccc1OC
649094	MUV_712_D_1581	CC1Oc2ccccc2N(CC(=O)N2CCc3ccccc32)C1=O
649099	MUV_712_D_1582	CCCOc1ccc(-c2nnc(-c3ccco3)o2)cc1
649100	MUV_712_D_1583	COC(=O)CSc1nc2ccccc2c(=O)n1C
649107	MUV_712_D_1584	COCCCNC(=O)CN1C(=O)c2ccccc2C1=O
649132	MUV_712_D_1585	Cc1ccc(CN(CC2CCCO2)C(=O)CN2c3ccccc3OC(C(C)C)C2=O)o1
649134	MUV_712_D_1586	CCOC(=O)CCc1nn(C)c(=O)c2ccccc12
649135	MUV_712_D_1587	COc1ccc(-c2nnn(CC(=O)N(CC(=O)NC3CCCC3)Cc3cccs3)n2)cc1OC
649141	MUV_712_D_1588	O=C(O)C1CCCN1S(=O)(=O)c1ccc2ccccc2c1
649154	MUV_712_D_1589	COc1ccc(OC)c(NC(=O)CSc2nnc(CNc3ccc(F)cc3)o2)c1
649158	MUV_712_D_1590	Cc1ccc(Cn2c(SCC(=O)Nc3cccc(C)n3)nc3c2c(=O)n(C)c(=O)n3C)cc1
649159	MUV_712_D_1591	OC(COc1ccc2ccccc2c1)CN1CCCC1
649163	MUV_712_D_1592	CCN(CC)S(=O)(=O)c1ccc(Cl)c(C(=O)Oc2cccnc2)c1
649165	MUV_712_D_1593	COc1ccc(OC)c(S(=O)(=O)N2CCC(C(=O)Nc3ccc(C)c(C)c3)CC2)c1
649172	MUV_712_D_1594	CN(C)C(=O)Cn1c2ccccc2nc1SCC(=O)N1CCCc2ccccc21
649175	MUV_712_D_1595	COc1ccc(OCc2ccc(C(=O)O)cc2)cc1
649181	MUV_712_D_1596	COc1ccccc1NC(=O)N(Cc1ccco1)Cc1cc2c(C)ccc(C)c2[nH]c1=O
649186	MUV_712_D_1597	O=C(CN1C(=O)COc2ccccc21)N(Cc1ccccc1)Cc1ccccn1
649191	MUV_712_D_1598	COc1cc(-c2cc(=O)c3c(C)oc(C)c3c(OC)c2)ccc1O
649192	MUV_712_D_1599	CCCN1C(=O)c2ccccc2NC1c1ccc(OC)cc1OC
649197	MUV_712_D_1600	O=C1CC(c2ccco2)c2ccc3ccccc3c2N1
649208	MUV_712_D_1601	CC(CN1CCOCC1)OC(=O)COc1ccc(F)cc1
649224	MUV_712_D_1602	O=C(CCN1CCCCC1)NCNC(=O)CCN1CCCCC1
649226	MUV_712_D_1603	Cc1ccc(C)c(N(CC(=O)NC2CCCCC2)C(=O)CCC(=O)Nc2ccccn2)c1
649228	MUV_712_D_1604	COCCNC(=O)CN(C(=O)CCC(=O)Nc1nccs1)c1ccccc1OC
649234	MUV_712_D_1605	Cn1c2nc(CN3CCOCC3)n(Cc3ccccc3)c2c(=O)n(C)c1=O
649244	MUV_712_D_1606	O=C(COC(=O)c1ccco1)NCC1CCCO1
649251	MUV_712_D_1607	CC1(C)CC(=O)C(CC(=O)Nc2ccc(S(N)(=O)=O)cc2)=C(O)C1
649258	MUV_712_D_1608	N#CCCN(C1CCCCC1)S(=O)(=O)CCOc1ccccc1
649262	MUV_712_D_1609	Cc1cccc(CCN(Cc2cc3cccc(C)c3[nH]c2=O)C(=O)N2CCOCC2)c1
649263	MUV_712_D_1610	Cc1cccc(NC2=NC(C)(C)N=C(N)N2)c1C
649274	MUV_712_D_1611	CC(OC(=O)c1cc2sccc2n1C)C(=O)NCCc1ccccc1
649284	MUV_712_D_1612	COc1ccccc1NC1SC(=O)N(c2ccccc2)C1=O
649298	MUV_712_D_1613	CCCC(=O)Nc1cccc(NC(=O)c2ccc3c(c2)OCO3)c1
649303	MUV_712_D_1614	CCCOC(=O)c1cc(=O)[nH]c2ccccc21
649308	MUV_712_D_1615	COC(=O)CNC(=O)C1CCN(c2nc(C)cc(C)n2)CC1
649319	MUV_712_D_1616	Cc1cc(NC(=O)c2cccc(F)c2)ncc1NC(=O)c1ccco1
649326	MUV_712_D_1617	CCOc1ccc(-c2nnc(-c3cccs3)o2)cc1OCC
649330	MUV_712_D_1618	O=C(NC1CCS(=O)(=O)C1)c1cn(-c2ccccc2)nc1-c1ccccc1
649343	MUV_712_D_1619	CCC(C)n1[nH]c(=O)cc1N
649352	MUV_712_D_1620	CCNC(=O)C1CC(=O)N(Cc2ccc(F)cc2)C(=Nc2ccc(OC)cc2)S1
649378	MUV_712_D_1621	Cc1ccc2cc(C#N)c(NCCCNC(=O)C3CCCO3)nc2c1
649379	MUV_712_D_1622	CCC(C)N1CC23C=CC(O2)C(C(=O)OCc2ccccc2)C3C1=O
649386	MUV_712_D_1623	CCC(=O)Nc1cc(C)c(NC(=O)C23CC4CC(CC(C4)C2)C3)cn1
649390	MUV_712_D_1624	CCC(=O)N1CCN(C(C)=O)C1c1ccccc1
649393	MUV_712_D_1625	O=C(NCCCN1CCOCC1)c1cc2ccccc2oc1=O
649402	MUV_712_D_1626	CCOC(=O)CCc1c(C)nc2cc(C3CCCN(C(=O)OC(C)(C)C)C3)[nH]n2c1=O
649420	MUV_712_D_1627	CCOC(=O)c1[nH]cnc1C(=O)NC1CCCCC1
649422	MUV_712_D_1628	Cc1ccccc1-n1c2n[nH]c(=O)n2c2ccccc2c1=O
649427	MUV_712_D_1629	COc1ccc(NC(=O)C2C3C=CC(C3)C2C(=O)NCc2ccco2)cc1
649445	MUV_712_D_1630	O=C(Cn1nnc2ccccc2c1=O)N1CCCc2ccccc21
649459	MUV_712_D_1631	O=C(O)CCCC(=O)Nc1ccc(N2CCCC2)cc1
649461	MUV_712_D_1632	Cc1ccc(Cn2c(SCCN3CCCCC3)nc3c2c(=O)n(C)c(=O)n3C)cc1
649470	MUV_712_D_1633	O=C(NCN1CCCCC1)c1cccnc1
649490	MUV_712_D_1634	CC1(C)CC(NC(=O)C2CCCCC2C(=O)O)CC(C)(C)N1
649492	MUV_712_D_1635	Cn1c2cc3ccccc3cc2nc1-c1ccco1
649494	MUV_712_D_1636	COc1ccccc1NC(=O)CN1c2ccccc2OC(C)C1=O
649503	MUV_712_D_1637	Cn1c(COc2ccc3ccccc3c2)nnc1SCC(=O)O
649506	MUV_712_D_1638	O=C(CN1C(=O)c2ccccc2S1(=O)=O)N1CCN(Cc2ccc3c(c2)OCO3)CC1
649517	MUV_712_D_1639	COc1cccc(CN(Cc2cccnc2)S(=O)(=O)c2ccc(-n3cnnn3)c(C)c2)c1
649518	MUV_712_D_1640	COc1ccc(OC)c(-n2nnnc2SCC(=O)NCCc2ccccc2)c1
649520	MUV_712_D_1641	COC(=O)c1ccccc1S(=O)(=O)N(Cc1cc2cc3c(cc2[nH]c1=O)OCO3)C1CCCCC1
649523	MUV_712_D_1642	CCCc1[nH][nH]c(=O)c1C(c1ccccc1)C(C#N)C#N
649525	MUV_712_D_1643	Cc1ccc2c(c1)N(CC(=O)N1CCCCC1c1cccnc1)C(=O)CO2
649533	MUV_712_D_1644	CC1(C)CCCC2=C1CC1C(=O)N(c3ccccc3)C(=O)C1C2
649538	MUV_712_D_1645	O=C(O)CSc1nnc(CNc2cccc(C(F)(F)F)c2)n1Cc1ccco1
649543	MUV_712_D_1646	Cc1nnc(Nc2ccc3c(c2)ncn3C)c2ccccc12
649545	MUV_712_D_1647	O=C(O)C1CC(c2ccccc2F)=NO1
649551	MUV_712_D_1648	OCCN1C2CCC1CC(O)(c1ccc(F)cc1)C2
649572	MUV_712_D_1649	CCOc1ccc(OCC)c(NC(=O)C2CCN(c3ncccn3)CC2)c1
649574	MUV_712_D_1650	COC(=O)c1ccc(OC)c(CSc2nnc(COc3cccc(C)c3)o2)c1
649593	MUV_712_D_1651	O=C(NCCNC1=NS(=O)(=O)c2ccccc21)c1ccc2nccnc2c1
649620	MUV_712_D_1652	CCCOc1ccc(-c2nnn(CC(=O)OCC)n2)cc1
649624	MUV_712_D_1653	CCn1c(=N)c(C(N)=O)cc2c1nc1c(C)cccn1c2=O
649628	MUV_712_D_1654	CCOC(=O)c1ccc(NC2OC(=O)c3ccccc32)cc1
649630	MUV_712_D_1655	O=C(CCSc1nnc(-c2ccco2)o1)Nc1ccccc1
649634	MUV_712_D_1656	CCOc1cc(NC(=O)C2CCCO2)c(OCC)cc1NC(=O)C1CC1
649635	MUV_712_D_1657	CC(=O)C1=C(O)C(=O)N(Cc2cccnc2)C1c1ccccc1
649636	MUV_712_D_1658	CCOCCOC(=O)C1=C(C)N(C)C(=O)NC1c1ccccc1F
649645	MUV_712_D_1659	CCn1nnnc1SCC(=O)Nc1ccc(OCc2ccccc2)cc1
649647	MUV_712_D_1660	O=C(C1CCCCC1)N(CCN1CCCC1)c1nc2ccccc2s1
649648	MUV_712_D_1661	Cc1cc(N2CCN(Cc3ccc4c(c3)OCO4)CC2)n2ncnc2n1
649649	MUV_712_D_1662	Cc1ccnc(N2CCC(C(=O)NCc3ccc4c(c3)OCO4)CC2)n1
649655	MUV_712_D_1663	CCOc1ccccc1-n1c(SCC(=O)NC(C)(C)C)nnc1-c1ccoc1C
649656	MUV_712_D_1664	CCC(C)NC(=O)CSc1nnc(-c2ccncc2)n1-c1ccc(OC)cc1
649658	MUV_712_D_1665	CCn1c(SCC(=O)Nc2cc(OC)ccc2OC)nnc1C1CCCCC1
649659	MUV_712_D_1666	CC(C)C(=O)Nc1ccc(NC(=O)c2ccco2)cn1
649661	MUV_712_D_1667	CC(C)(C)NC(=O)C(c1ccccn1)N(C(=O)c1ccc2c(c1)OCCO2)C1CCCC1
649662	MUV_712_D_1668	Cc1cccc2cc(CN(Cc3ccco3)S(=O)(=O)c3ccc4c(c3)OCCO4)c(=O)[nH]c12
649663	MUV_712_D_1669	O=C(CN(CCc1ccccc1)C(=O)Cn1nnc(-c2cccs2)n1)NCc1ccco1
649669	MUV_712_D_1670	COc1ccc(C2C(=O)N(C(C)(C)C)CC(=O)N2c2ccccc2C)cc1
649675	MUV_712_D_1671	Cn1c2nc(SCCN3CCOCC3)n(Cc3ccccc3)c2c(=O)[nH]c1=O
649682	MUV_712_D_1672	COc1cccc(-n2nnnc2SCC(=O)Nc2cccc(C)n2)c1
649684	MUV_712_D_1673	Cc1ccc(NC(=O)COS(=O)c2ccc(C)cc2)cc1
649686	MUV_712_D_1674	Cc1ccc2c(c1)cc(CN(Cc1ccc3c(c1)OCO3)S(=O)(=O)c1ccccc1)c1nnnn12
649693	MUV_712_D_1675	O=C(CCC(=O)N(CC(=O)NCc1ccco1)c1ccc(F)cc1)Nc1nccs1
649700	MUV_712_D_1676	COc1ccc(CCNC(=O)CNCC2CCCO2)cc1OC.O=C(O)C(=O)O
649702	MUV_712_D_1677	O.CC1=CC(=O)C2=C(C)CC(O)C3C(C)C(=O)OC3C12
649708	MUV_712_D_1678	O=c1c2c(nc3cc(-c4ccc(F)cc4)[nH]n31)CCCC2
649710	MUV_712_D_1679	CC1(c2ccc3noc(-c4ccccc4)c3c2)OCCO1
649719	MUV_712_D_1680	CC(C)CCNC(=O)CN(Cc1ccc2c(c1)OCO2)C(=O)CCC(=O)Nc1ccccn1
649720	MUV_712_D_1681	CCOC(=O)c1cccc(NC(=O)CSc2nc3ccccc3c(=O)n2CC)c1
649725	MUV_712_D_1682	CCCCC(=O)Nc1ccc(NC(=O)CCCC)nc1
649728	MUV_712_D_1683	O=c1c(=Cc2ccc3c(c2)OCO3)sc2n1CCCN=2
649732	MUV_712_D_1684	O=C(NCCOC(=O)c1cccs1)c1cccnc1
649734	MUV_712_D_1685	CCOC(=O)CSc1nnc(-c2ccc(OC)cc2OC)o1
649737	MUV_712_D_1686	CCc1nnc(SCC(=O)Nc2ccc(C(C)=O)cc2)nc1CC
649738	MUV_712_D_1687	Cc1ccc(NC(=O)N2CCC(C(=O)NCC(C)C)CC2)cc1
649741	MUV_712_D_1688	CCOC(=O)CNC(=O)CSc1nc2cccnc2n1Cc1ccccc1
649749	MUV_712_D_1689	CC(=O)Nc1cccc(NC(=O)c2c(C)onc2-c2ccccc2)c1
649758	MUV_712_D_1690	COc1cccc(CSc2nnc(-c3ccccc3F)o2)c1
649759	MUV_712_D_1691	COc1ccc(-c2ccc(SCC(=O)N3CCCC3)nn2)cc1OC
649764	MUV_712_D_1692	O=C(CSc1nnnn1C1CCCC1)NCc1ccc2c(c1)OCO2
649766	MUV_712_D_1693	Cc1ccc2c(c1)CNc1ccccc1O2
649767	MUV_712_D_1694	CCCCc1c(O)nc(SCC(=O)Nc2ccc3c(c2)CCC3)[nH]c1=O
649771	MUV_712_D_1695	Cc1ccc2c(c1)nnn2C1CCN(S(=O)(=O)c2ccc(C(=O)N(C)C3CCCCC3)cc2)CC1
649778	MUV_712_D_1696	Cc1cc(S(=O)(=O)N(Cc2ccc3c(c2)OCO3)CC2CCCO2)ccc1-n1cnnn1
649788	MUV_712_D_1697	CCCNc1nc2c(c(=O)n(C)c(=O)n2C)n1Cc1cccc(C)c1
649789	MUV_712_D_1698	CCOc1ccccc1C1C(C(=O)OC)=CN(C)C=C1C(=O)OC
649790	MUV_712_D_1699	Cc1ccc(NC(=O)N2CCCC2C(=O)NCCc2ccccc2)cc1
649793	MUV_712_D_1700	CC(C)CCOc1cccc(OCC(=O)N(C)C2CCS(=O)(=O)C2)c1
649796	MUV_712_D_1701	Cc1ccc2cc(CN(CC3CCCO3)S(=O)(=O)c3ccc4c(c3)OCCO4)c(=O)[nH]c2c1C
649797	MUV_712_D_1702	O=C(c1ccccc1)N(Cc1ccc2c(c1)OCO2)Cc1nc(=O)c2ccccc2[nH]1
649800	MUV_712_D_1703	CCOC(=O)C1(C)NC(c2ccc(N(C)C)cc2)C2C(=O)N(CC)C(=O)C21
649801	MUV_712_D_1704	COc1ccc(-n2nnnc2-c2cccnc2)cc1
649802	MUV_712_D_1705	CCOc1ccccc1OCC(=O)Nc1ccc(S(=O)(=O)Nc2ncccn2)cc1
649816	MUV_712_D_1706	[Cl-].CC(C)(C)C(=O)Cn1c[n+](N)cn1
649831	MUV_712_D_1707	Cc1c(C)[n+](=O)c2c(n1[O-])CCCCC2
649832	MUV_712_D_1708	CC(C)n1c2ccccc2nc1N1CCN(C(=O)NCc2ccccc2)CC1
649834	MUV_712_D_1709	CCc1cc(C(=O)c2ccccc2OC)c(N)s1
649835	MUV_712_D_1710	N#CCCN1CCN(C2=NC(=O)C(=C3CCCCC3)S2)CC1
649838	MUV_712_D_1711	O=C(c1ccco1)N1CCN(C(=O)C2CCCN(S(=O)(=O)Cc3ccccc3)C2)CC1
649845	MUV_712_D_1712	COCC(=O)Nc1sc2c(c1C(=O)OC)CCC(C)C2
649864	MUV_712_D_1713	O=C(CSc1nc(O)cc(=O)[nH]1)N1CCCc2ccccc21
649866	MUV_712_D_1714	COC(=O)Cn1c(=O)cnc2ccccc21
649871	MUV_712_D_1715	COCCn1c(SCC#N)nnc1-c1ccccc1
649872	MUV_712_D_1716	O=C(CC1(O)c2ccccc2N(Cc2ccc3c(c2)OCO3)C1=O)c1ccccc1
649873	MUV_712_D_1717	COc1cc(S(=O)(=O)N2CCN(C(=O)c3ccccc3F)CC2)c(OC)cc1NC(C)=O
649883	MUV_712_D_1718	COc1ccccc1N1CC(=O)C(c2nc(=O)c3ccccc3[nH]2)=C1N
649885	MUV_712_D_1719	CC(C(=O)NCC1(c2ccccc2)CCCC1)N1CCOCC1
649887	MUV_712_D_1720	Cc1cc(C)n(C(=O)CCC(=O)NCc2ccccc2)n1
649889	MUV_712_D_1721	O=C(Nc1ccc(-n2cnnn2)cc1)C1CCC1
649899	MUV_712_D_1722	CC(=O)c1cccc(-n2nnnc2SCC(=O)Nc2ccccc2N2CCCCC2)c1
649900	MUV_712_D_1723	COc1ccc2[nH]c(=O)c(CN(CCCN3CCOCC3)C(=O)NCc3ccccc3)cc2c1
649901	MUV_712_D_1724	CCOC(=O)c1cccc(NC(=O)CSc2nc3ccccc3c(=O)n2CCOC)c1
649903	MUV_712_D_1725	CCCC(=O)Nc1ccc(NC(=O)c2cccs2)cn1
649909	MUV_712_D_1726	CCNC(=O)N1c2ccccc2C2(OCCO2)C1=O
649916	MUV_712_D_1727	COc1cccc(-c2noc(C3CCCN(C(=O)Cc4ccccc4)C3)n2)c1
649924	MUV_712_D_1728	O=C(NC12CC3CC(CC(C3)C1)C2)N1CCC(O)(c2ccc3c(c2)OCO3)CC1
649925	MUV_712_D_1729	CCC(C)C(NC(=O)c1ccccc1NC(=O)c1ccco1)C(=O)O
649927	MUV_712_D_1730	CC(C)(C)NC(=O)CN1CCC(O)(c2ccccc2)CC1
649937	MUV_712_D_1731	CCOc1ccccc1NC(=O)c1ccc2nccnc2c1
649947	MUV_712_D_1732	Cn1c(COc2ccccc2)nnc1SCCN1CCOCC1
649959	MUV_712_D_1733	CC(C)CNC(=O)C1CC(=O)OC12CCCCC2
649964	MUV_712_D_1734	COc1ccc(N2C(=O)C3C4C=CC(C4)C3C2=O)nn1
649982	MUV_712_D_1735	CC(=O)c1ccc(-n2nnnc2SCC(=O)N2CCN(C(=O)c3ccco3)CC2)cc1
649987	MUV_712_D_1736	CCCn1c(SCC(=O)Nc2ccccc2CC)nnc1C(C)C
649997	MUV_712_D_1737	COCCNC(=O)CN(C)S(=O)(=O)c1ccc2c(c1)OCCO2
650001	MUV_712_D_1738	Cc1cc(NC(=O)CCC(=O)N(CC(=O)NC2CCCC2)c2ccc3c(c2)OCCO3)no1
650003	MUV_712_D_1739	CC(C)c1nnc(NC(=O)c2c(O)n3c4c(cccc4c2=O)CCC3)s1
650004	MUV_712_D_1740	CCn1c(SCC(=O)NCCc2ccc(OC)c(OC)c2)nc2c1c(=O)n(C)c(=O)n2C
650007	MUV_712_D_1741	CCc1nnc(NC(=O)c2cc3ccccc3oc2=O)s1
650020	MUV_712_D_1742	CC1CCCCC1NC(=O)CN1CCC(O)(c2ccc(F)cc2)CC1
650026	MUV_712_D_1743	Cn1c(C(=O)OC(C(=O)NC2CCCC2)c2ccncc2)cc2sccc21
650028	MUV_712_D_1744	CC(=O)c1ccc(NC(=O)c2ccc(S(=O)(=O)N3CCCC3)cc2)cc1
650034	MUV_712_D_1745	O=C(O)CCNc1ccc2c(c1)OCCO2
650042	MUV_712_D_1746	CC1CN(C(=O)c2cccc(C(=O)N3CC(C)OC(C)C3)c2)CC(C)O1
650044	MUV_712_D_1747	COc1ccc(CNC(=O)C2CCN(S(=O)(=O)c3ccc(-c4nn[nH]n4)cc3)CC2)cc1
650047	MUV_712_D_1748	Cn1c(SCC(N)=O)nnc1-c1ccccc1
650067	MUV_712_D_1749	Cc1ccc2c(c1)nnn2C1CCN(S(=O)(=O)c2ccc(C(=O)N3CC(C)CC(C)C3)cc2)CC1
650068	MUV_712_D_1750	O=S(=O)(c1ccc2c(c1)OCO2)N1CCN(c2nnnn2-c2ccccc2)CC1
650079	MUV_712_D_1751	COCCCn1c(SCC(=O)NC2CCCCC2)nnc1-c1ccncc1
650081	MUV_712_D_1752	CC(C)c1[nH]nc2c1C(Cc1ccccc1)C(C#N)=C(N)O2
650082	MUV_712_D_1753	Cc1occc1-c1nnc(SCC(=O)NCc2ccc3c(c2)OCO3)n1CC(C)C
650083	MUV_712_D_1754	O=C(CN1CCC(NC(=O)c2ccccc2)CC1)NCc1ccccc1F
650086	MUV_712_D_1755	CCOC(=O)c1sc2ncn(C(CC)C(=O)OCC)c(=O)c2c1C
650088	MUV_712_D_1756	Cc1nccn1CC(=O)O
650093	MUV_712_D_1757	O=C(N1CCOCC1)N1CCC(n2nnc3ccccc32)CC1
650096	MUV_712_D_1758	COc1cc2cc(C)c3nnc(SCC(N)=O)n3c2cc1OC
650100	MUV_712_D_1759	COc1ccccc1OCCn1cc(C(=O)c2ccco2)c2ccccc21
650101	MUV_712_D_1760	CC1(C)Cc2ccccc2-c2nnc(-c3cccnc3)n21
650104	MUV_712_D_1761	CCc1cc2ccc(OC)cc2nc1SCC(=O)Nc1cc(C)on1
650106	MUV_712_D_1762	O=C(Cc1ccccc1)N1CCN(C(=O)c2cccs2)CC1
650107	MUV_712_D_1763	Cc1cc(C)cc(OCC(=O)NCCN2CCOCC2)c1
650108	MUV_712_D_1764	C=CCc1ccccc1OCC(O)CNC
650116	MUV_712_D_1765	COc1cccc(C(=O)Nc2ccc(NC(=O)c3ccco3)nc2)c1
650118	MUV_712_D_1766	COc1ccc(OC)c(Nc2cc(-c3ccccc3)nc(N)n2)c1
650120	MUV_712_D_1767	CC(NC(=O)CCC(=O)NC(C)C1COc2ccccc2O1)C1COc2ccccc2O1
650121	MUV_712_D_1768	O=C(Cc1ccc(-n2cnnn2)cc1)NC12CC3CC(CC(C3)C1)C2
650123	MUV_712_D_1769	CC(=O)NCCc1ccc(S(=O)(=O)N2CCOCC2)cc1
650125	MUV_712_D_1770	Cc1cc(C)nc(N(C#N)CC(=O)Nc2ccccc2)n1
650133	MUV_712_D_1771	CCn1c(SCC(=O)OCc2ccccc2)nnc1-c1ccco1
650134	MUV_712_D_1772	CCOc1ccc(-c2nnn(CC(=O)c3ccc4c(c3)OCCO4)n2)cc1OCC
650136	MUV_712_D_1773	CCCc1[nH]nc2c1C(c1cc(OC)cc(OC)c1)C(C#N)=C(N)O2
650141	MUV_712_D_1774	CCNC(=O)c1sc(-c2ccccc2)nc1C
650151	MUV_712_D_1775	CCn1nnc(NC(=O)c2c(OC)cccc2OC)n1
650152	MUV_712_D_1776	COc1ccccc1-n1cnc2cc(NS(=O)(=O)c3ccccc3)ccc21
650155	MUV_712_D_1777	CCOc1ccc(-c2nnc(N(CC)C(=O)C3CCC3)s2)cc1
650156	MUV_712_D_1778	COc1cccc(C(=O)CSc2nnc(-c3ccco3)n2CC2CCCO2)c1
650165	MUV_712_D_1779	O=C(CS(=O)(=O)Cc1ccccc1)N1CCN(C(=O)c2ccco2)CC1
650167	MUV_712_D_1780	CCOC(=O)c1ccc(S(=O)(=O)Nc2ccccc2-c2nnn(CC)n2)cc1
650170	MUV_712_D_1781	CCCn1c(SCCc2ccccc2)nc2c1c(=O)[nH]c(=O)n2C
650196	MUV_712_D_1782	O=C(NCc1ccc(F)cc1)C1CCCN(C(=O)Nc2ccccc2)C1
650204	MUV_712_D_1783	Cc1[nH]c(=O)[nH]c1CN1CCCCC1
650212	MUV_712_D_1784	CC1NC(=O)N(C)C2NC(=O)N(C)C(c3ccccc3)C12
650215	MUV_712_D_1785	CCOc1ccccc1C(=O)Nn1c(=O)c2ccccc2nc1C1CCC1
650216	MUV_712_D_1786	Cc1sc2nc(CN(CCc3ccccc3)C(=O)c3ccco3)[nH]c(=O)c2c1C
650218	MUV_712_D_1787	Oc1ccc(-c2nc3ccccn3c2NCc2ccc3c(c2)OCO3)cc1
650221	MUV_712_D_1788	COc1ccc(CCNC(=O)CSc2nncn2N)cc1OC
650226	MUV_712_D_1789	Cc1cc2c(s1)c1cnn(CC(=O)NCCc3ccccc3)c(=O)c1n2C
650242	MUV_712_D_1790	Cc1ccccc1OCC(=O)Nc1ccc2c(c1)COC2=O
650246	MUV_712_D_1791	Cc1cccc2cc(CN(Cc3ccco3)C(=O)NC3CCCCC3)c(=O)[nH]c12
650247	MUV_712_D_1792	O=C(O)COCC(=O)Nc1ccc2c(c1)CCC2
650249	MUV_712_D_1793	O=C(CN1CC(=O)Oc2ccccc21)OCC(=O)c1ccccc1
650251	MUV_712_D_1794	O=c1cn[nH]c(NCc2ccccc2)n1
650255	MUV_712_D_1795	COc1ccc(S(=O)(=O)N2CCC(C(=O)N3CCCCC3)CC2)cc1OC
650257	MUV_712_D_1796	CCCN1C(=O)SC(CC(=O)Nc2ccccc2)C1=O
650263	MUV_712_D_1797	CCOC(=O)C1(CC)NC(c2ccco2)C2C(=O)N(c3ccc(C)cc3)C(=O)C21
650264	MUV_712_D_1798	COc1ccc(NC(=O)c2ccco2)cc1NC(=O)c1ccco1
650266	MUV_712_D_1799	c1nnc(SCc2ccccc2)n1-c1ccccn1
650267	MUV_712_D_1800	N#CCSc1nnc(Cc2ccc3c(c2)OCO3)o1
650270	MUV_712_D_1801	CCCn1nnnc1SCC(=O)c1ccc(NC(C)=O)cc1
650272	MUV_712_D_1802	CCOc1nc(NCc2ccco2)nc(Nc2ccc(OC)cc2)n1
650274	MUV_712_D_1803	O=C(Nc1ccccc1)c1ccccc1OCC(O)CN1C(=O)c2ccccc2S1(=O)=O
650279	MUV_712_D_1804	Cn1c(SCC(=O)c2ccccc2)nnc1C1CC1
650280	MUV_712_D_1805	CCC(C)(C)NC(=O)C(c1cccc(OC)c1)N(C(=O)c1ccn[nH]1)c1cccc(OC)c1
650282	MUV_712_D_1806	COc1ccc(-c2nnc(CSc3nc4ccccc4c(=O)n3CC(C)C)o2)cc1OC
650284	MUV_712_D_1807	CCOC(=O)CSc1nc2ccccc2n1CC(=O)N(C(C)C)C(C)C
650286	MUV_712_D_1808	CCOC(=O)c1ccc(NC(=O)CSc2nnc(COc3ccccc3OC)n2CC)cc1
650287	MUV_712_D_1809	CC(C)(C)NC(=O)Cn1c2ccccc2nc1SCC(=O)NC1CCCCC1
650305	MUV_712_D_1810	COCCNC(=O)C(c1ccc(O)cc1)N(Cc1ccco1)C(=O)CCC(=O)Nc1nccs1
650308	MUV_712_D_1811	CCCn1c(SCC(=O)Nc2cc(C)on2)nc2c1c(=O)n(C)c(=O)n2C
650312	MUV_712_D_1812	Cc1cc(N2CCC(C(=O)NC3CCCCC3)CC2)nc(-c2ccccc2)n1
650313	MUV_712_D_1813	O=C(NCc1cccnc1)NC1CCCCC1
650315	MUV_712_D_1814	Cc1cccc(NC(=O)C2CCCN(C(=O)NC3CCCCC3)C2)c1C
650319	MUV_712_D_1815	COc1cccc(C(C(=O)NC(C)(C)C)N(C(=O)CCC(=O)Nc2cc(C)on2)C(C)C)c1OC
650323	MUV_712_D_1816	CCN(CC)CCCN(Cc1cc2cc3c(cc2[nH]c1=O)OCCO3)C(=O)Nc1ccccc1
650325	MUV_712_D_1817	Cc1ccc2c(c1)cc(CN(Cc1ccco1)S(=O)(=O)c1ccccc1)c1nnnn12
650326	MUV_712_D_1818	CCOc1ccccc1-n1c(SCC(=O)NCc2ccco2)nnc1-c1ccncc1
650330	MUV_712_D_1819	O=C(Nc1ccccc1)NC1(C(=O)N2CCN(C(=O)c3ccco3)CC2)CCCCC1
650336	MUV_712_D_1820	CCOc1cc(S(=O)(=O)NCCc2ccccc2C)c(OCC)cc1-n1cnnn1
650341	MUV_712_D_1821	COc1ccc(S(=O)(=O)N2CCC(NC(=O)Nc3ccc(C)cc3)CC2)cc1
650345	MUV_712_D_1822	O=C(CSc1nnc(Cn2cnc3ccccc32)o1)c1ccccc1
650348	MUV_712_D_1823	O=C(CCCC(=O)N(CC(=O)NC1CCCC1)C1CCCC1)Nc1ccccn1
650353	MUV_712_D_1824	O=C(O)c1cc(O)ccc1-c1ccc(O)cc1
650357	MUV_712_D_1825	COc1ccc(OC)c(NC(=O)CSc2nc3c(c(=O)n(C)c(=O)n3C)n2C)c1
650363	MUV_712_D_1826	Cc1nc(N)c(C#N)c(-c2ccccc2)c1C
650365	MUV_712_D_1827	COC(=O)CC1=C(C(=O)OC)C(c2cccs2)C(C#N)=C(N)O1
650372	MUV_712_D_1828	O=C(Nc1ccc2oc(=O)ccc2c1)c1cccnc1
650374	MUV_712_D_1829	Cc1nn(CC(=O)NCCc2ccccc2)c(=O)c2ccccc12
650381	MUV_712_D_1830	CCCC(=O)Nc1ccc(C(=O)Nc2nnc(COC)s2)cc1
650384	MUV_712_D_1831	O=C(COC(=O)c1ccccn1)N1CCN(c2ccccc2)CC1
650385	MUV_712_D_1832	O=C(CN(Cc1ccco1)C(=O)CNS(=O)(=O)c1ccccc1)NCc1ccc(F)cc1
650389	MUV_712_D_1833	CC(C)(C)c1ccc2c(c1)OCC(C(=O)O)O2
650392	MUV_712_D_1834	COc1ccccc1NC(=O)N(Cc1ccco1)Cc1cc2cc(C)cc(C)c2[nH]c1=O
650393	MUV_712_D_1835	O=C1NC(c2ccc3c(c2)OCO3)Nc2ccccc21
650395	MUV_712_D_1836	CCCCCCC1CC(CSc2ncn[nH]2)OC1=O
650396	MUV_712_D_1837	Cc1ccc(C(C)n2cc(C(=O)NCc3cccnc3)nn2)cc1
650405	MUV_712_D_1838	COCc1cc(C)n(CC(=O)NC(C)c2ccccc2)c(=O)c1C#N
650406	MUV_712_D_1839	CCOC(=O)NC(CC(=O)O)c1ccc(OC)cc1
650408	MUV_712_D_1840	Cc1cc2nn(-c3ccccc3)nc2cc1NC(=O)c1cccs1
650409	MUV_712_D_1841	c1nnnn1Cc1ccc2c(c1)OCO2
650410	MUV_712_D_1842	COc1ccc(CCNC(=O)C(C)OC(=O)c2ccco2)cc1OC
650431	MUV_712_D_1843	CCOc1cc(NC(=O)c2ccco2)c(OCC)cc1NC(=O)CCc1ccc(OC)cc1
650439	MUV_712_D_1844	O=C(Nc1ccc(N2CCOCC2)cc1)C1CCCN(S(=O)(=O)c2ccccc2)C1
650440	MUV_712_D_1845	Cc1ccc(NC(=O)Cn2nc(C)c3ccccc3c2=O)cc1F
650446	MUV_712_D_1846	O=C(NCc1ccco1)c1cc2c(n(-c3ccccc3)c1=O)CCCC2=O
650454	MUV_712_D_1847	Cc1ccc2c(c1)nnn2C1CCN(S(C)(=O)=O)CC1
650464	MUV_712_D_1848	Cc1ccc(NC(=O)N2CCC(C(=O)NCCC3=CCCCC3)CC2)cc1
650466	MUV_712_D_1849	CCOC(=O)Cn1c(=O)c2c(nc3n2CCN3c2ccc(C)cc2)n(C)c1=O
650471	MUV_712_D_1850	CCNc1nc2c(c(=O)n(Cc3ccccc3)c(=O)n2C)n1Cc1ccccc1
650472	MUV_712_D_1851	O=C(CSc1nnc(-c2ccccc2)o1)c1ccc2c(c1)OCCO2
650475	MUV_712_D_1852	CCOc1cc(C2C(C(=O)OC(C)C)=C(C)N=C3SCCC(=O)N32)ccc1OC(C)=O
650478	MUV_712_D_1853	COc1ccc(S(=O)(=O)c2ccc(OC)c(OC)c2)cc1OC
650480	MUV_712_D_1854	Nc1ccc2oc(-c3cccc4ccccc43)nc2c1
650482	MUV_712_D_1855	O=C(C1CCCCC1)N1CCC(c2nc3ccccc3[nH]2)CC1
650485	MUV_712_D_1856	COc1ccc(C2(NC(C)=O)CCN(C(=O)CCC(=O)O)CC2)cc1
650486	MUV_712_D_1857	Cn1c(CNC(=O)Nc2ccccc2)nnc1SCc1ccccc1
650487	MUV_712_D_1858	CCOC(=O)CN1c2cc(C(=O)NC(C)(C)CC)ccc2OC(C)(C)C1=O
650506	MUV_712_D_1859	Cc1ccc(C)c(CN2CCC(n3nnc4cc(F)ccc43)CC2)c1
650512	MUV_712_D_1860	Cc1cccc(C)c1OCC(=O)Nc1ncn[nH]1
650520	MUV_712_D_1861	Cc1ccc(NC(=O)C(C)N2C(=O)c3ccccc3C2=O)cc1
650524	MUV_712_D_1862	CCCOC(=O)c1ccc2c(c1)C(=O)N(c1ccccc1)C2=O
650527	MUV_712_D_1863	CC(OC(=O)c1cccs1)C(=O)NCC1CCCO1
650528	MUV_712_D_1864	Cc1nc2ncnn2c(Nc2ccc3c(c2)OCO3)c1Cc1ccccc1
650535	MUV_712_D_1865	CCCn1c2ccccc2nc1N1CCN(S(=O)(=O)Cc2ccccc2)CC1
650550	MUV_712_D_1866	COc1ccc(-c2nsc3c2ncnc3N2CCCC2)cc1
650558	MUV_712_D_1867	O=C(CSc1nnc(CNc2ccccc2)o1)N1CCCc2ccccc21
650568	MUV_712_D_1868	c1csc(-c2nnc(-c3ccc(N4CCOCC4)cc3)o2)c1
650569	MUV_712_D_1869	COC(=O)CN1c2cc(C(=O)NC3CC3)ccc2OC(C)(C)C1=O
650577	MUV_712_D_1870	CN1CC(=O)N(CC(=O)NCc2ccc(F)cc2)c2ccccc2C1=O
650578	MUV_712_D_1871	Cn1c(Cc2ccccc2)nnc1SCC(=O)N1CCOCC1
650581	MUV_712_D_1872	COc1ccc(C(=O)N2CCCC(c3nc(-c4cc(OC)c(OC)c(OC)c4)no3)C2)cc1
650583	MUV_712_D_1873	Cc1cc(C)c(NC2=NCC(=O)N2C2CCCCC2)c(C)c1
650585	MUV_712_D_1874	CCCOc1nc(N)c(C#N)c(-c2ccccc2F)c1C#N
650589	MUV_712_D_1875	COc1cc(NC(=O)C(C)C)ccc1NC(=O)c1ccco1
650591	MUV_712_D_1876	CN1C(=O)CC(C(=O)O)SC1=Nc1cccc(C(F)(F)F)c1
650602	MUV_712_D_1877	CCOc1ccc2[nH]c(=O)c(CN(CCOC)C(=O)N3CCOCC3)cc2c1
650612	MUV_712_D_1878	CCCCCC(=O)Nc1ccccc1N1CCN(c2ccccc2)CC1
650614	MUV_712_D_1879	Cc1cccc(NC(=O)CC2NC3CCCCC3NC2=O)c1
650616	MUV_712_D_1880	Cc1ccc(S(=O)(=O)NCC(=O)N(CC(=O)NCc2ccco2)Cc2ccc3c(c2)OCO3)cc1
650619	MUV_712_D_1881	CCCNc1nc2c(c(=O)[nH]c(=O)n2C)n1CCCc1ccccc1
650624	MUV_712_D_1882	O=C(CN(C(=O)CNS(=O)(=O)c1ccccc1)c1ccc2c(c1)OCCO2)NCc1ccco1
650626	MUV_712_D_1883	COc1ccccc1NC(=O)CSc1nnnn1-c1ccc2c(c1)OCO2
650632	MUV_712_D_1884	O=C(O)CCc1ccc(-c2ccc(F)cc2)n1CC(=O)O
650636	MUV_712_D_1885	Cc1nnc(SCC(=O)NC(C)(C)C)n1CCc1ccccc1
650638	MUV_712_D_1886	COC(=O)c1ccccc1NC(=O)c1ccccc1OC
650641	MUV_712_D_1887	O=C(CNC(=O)c1ccco1)N(CCc1ccccc1)C(C(=O)NC1CCCC1)c1cccnc1
650673	MUV_712_D_1888	CCOc1cc(CNc2ncc(-c3ccc(OC)cc3)n2C)ccc1O.O=C(O)C(=O)O
650685	MUV_712_D_1889	CCOC(=O)CCc1c(C)nc(SCC(=O)O)c(C#N)c1C
650689	MUV_712_D_1890	COc1ccccc1C(=O)Nc1ccc(N2CCN(S(C)(=O)=O)CC2)cc1
650699	MUV_712_D_1891	O=C(Nc1ccccc1)Nc1cccc2cccnc21
650702	MUV_712_D_1892	O=C(Nc1ccccc1)N1CCCC(c2nc(-c3cccs3)no2)C1
650708	MUV_712_D_1893	CC(C)CCOc1cccc(OCC(=O)NC2CCS(=O)(=O)C2)c1
650721	MUV_712_D_1894	O=C(Nc1ccccc1F)c1ccc(S(=O)(=O)NCC2CCCO2)cc1
650726	MUV_712_D_1895	O=C(Nc1ccncc1)Nc1ccccn1
650729	MUV_712_D_1896	CCc1c(C)c(C#N)c2nc3ccccc3n2c1N(C)C
650737	MUV_712_D_1897	COc1ccc(S(=O)(=O)N(Cc2ccccc2)Cc2nc(=O)c3ccccc3[nH]2)cc1
650739	MUV_712_D_1898	CCc1ccc2nc(N3CCN(C)CC3)c(C#N)cc2c1
650746	MUV_712_D_1899	O=C(CNC(=O)c1cccs1)N(Cc1ccco1)C(C(=O)NC1CCCC1)c1cccnc1
650749	MUV_712_D_1900	CCOC(=O)c1cc2sc(C)cc2n1CC(=O)NCCc1ccccc1
650752	MUV_712_D_1901	CCN(CC)C(=O)NC1CC2CCCC(C1)N2Cc1ccccc1
650756	MUV_712_D_1902	CCn1c(=O)c2c(nc(SCc3ccccn3)n2C)n(C)c1=O
650757	MUV_712_D_1903	CSc1nc2ccccc2n1CC(=O)N1CCCCC1
650758	MUV_712_D_1904	COc1ccccc1-c1nnc(N(C)C(=O)C2CCCO2)s1
650760	MUV_712_D_1905	CCn1c(COc2ccccc2C)nnc1SCC(=O)CC(=O)Nc1ccccc1OC
650762	MUV_712_D_1906	Cc1ccc(NCc2nnc(SCC(=O)N3CCCCC3)n2CC2CCCO2)c(C)c1
650763	MUV_712_D_1907	O=C(O)CCc1ccc(-c2cccs2)n1CCC(=O)O
650768	MUV_712_D_1908	O=C(Nc1ccc(N2CCN(C(=O)c3ccco3)CC2)cc1)c1ccc(F)cc1
650769	MUV_712_D_1909	COc1ccc(C2C(C(C)=O)=C(O)C(=O)N2CCCn2ccnc2)cc1OC
650770	MUV_712_D_1910	Cc1cc(NC2C3CC4CC(C3)CC2C4)n2ncnc2n1
650771	MUV_712_D_1911	CCC(=O)N(Cc1cc2cc(OC)ccc2[nH]c1=O)c1cc(C)ccc1C
650803	MUV_712_D_1912	CCOc1ccc(NC(=O)C2CCC(N3C(=O)C4CC=CCC4C3=O)CC2)cc1
650804	MUV_712_D_1913	Cc1cc(NC(=O)c2cccnc2)ccc1NC(=O)c1ccco1
650809	MUV_712_D_1914	Cn1c(=O)c2c(nc1NCCCO)-c1ccccc1CC21CCCCC1
650811	MUV_712_D_1915	O=c1oc2ccc3ccccc3c2cc1-c1nnc(-c2ccccc2)o1
650812	MUV_712_D_1916	O=C(NC12CC3CC(CC(C3)C1)C2)N1CCC(n2nnc3ccccc32)CC1
650813	MUV_712_D_1917	CCCOC(=O)CCc1n[nH]c(=O)[nH]c1=O
650815	MUV_712_D_1918	COc1ccc(C(C#N)N2CCCCCC2)cc1OC
650819	MUV_712_D_1919	O=S(=O)(c1ccc2c(c1)OCCO2)N1CCC(n2nnc3cc(C(F)(F)F)ccc32)CC1
650826	MUV_712_D_1920	Cc1cc(C)nc(N2CCC(C(=O)NCCc3ccccc3F)CC2)n1
650843	MUV_712_D_1921	CCOCCCNS(=O)(=O)c1ccc2c(c1)OCCO2
650849	MUV_712_D_1922	O=C(c1cc2ccccc2oc1=O)N(Cc1ccco1)Cc1cccs1
650854	MUV_712_D_1923	O=C(CSc1ncn[nH]1)OCN1C(=O)c2ccccc2C1=O
650855	MUV_712_D_1924	COc1ccc(CNC(=O)CN2CCC(C(=O)c3ccc(OC)cc3)CC2)cc1
650857	MUV_712_D_1925	O=C(CSc1nc2ccccc2n1CC(=O)N1CCCC1)NCc1ccc2c(c1)OCO2
650865	MUV_712_D_1926	O=C(CN1C(=O)COc2ccccc21)N(Cc1cccnc1)Cc1ccccc1F
650866	MUV_712_D_1927	c1coc(Cn2c3ccccc3nc2-c2ccco2)c1
650871	MUV_712_D_1928	Cc1ccc(C(CC(=O)N2CCCC2)c2ccccc2)c(O)c1C
650872	MUV_712_D_1929	COC(=O)c1ccccc1NC(=O)CN1C(=O)CSC1=O
650878	MUV_712_D_1930	CC(OC(=O)c1cccs1)C(=O)NCc1ccccc1
650889	MUV_712_D_1931	CCCCN(C(=O)c1ccco1)c1nnc(-c2cc(OC)c(OC)c(OC)c2)s1
650896	MUV_712_D_1932	O=C(O)CCn1cnc2ccccc2c1=O
650897	MUV_712_D_1933	Cn1c2ccccc2c2nnc(SCN3C(=O)c4ccccc4C3=O)nc21
650902	MUV_712_D_1934	CCCCCCn1c(O)c(C(=O)Nc2c(C)n(C)n(-c3ccccc3)c2=O)c(=O)c2ccccc21
650904	MUV_712_D_1935	O=C(NCc1ccccc1)N1CCN(c2ccccc2F)CC1
650914	MUV_712_D_1936	O=C(O)C(=O)O.O=C(CN1CCOCC1)Nc1c2c(nc3ccccc31)N(Cc1ccccc1)CC2
650931	MUV_712_D_1937	COC(=O)c1ccc(-c2nc3ccccc3o2)cc1
650933	MUV_712_D_1938	O=C(CNC(=O)c1ccco1)N(Cc1ccc(F)cc1)C(C(=O)NC1CCCC1)c1ccco1
650943	MUV_712_D_1939	COC(=O)c1ccccc1NC(=O)Cn1cnc2c(cnn2-c2ccccc2)c1=O
650944	MUV_712_D_1940	COC(=O)CCC(=O)Nc1ccc(S(=O)(=O)N2CCCCCC2)cc1
650950	MUV_712_D_1941	Cn1c(Cc2ccc3c(c2)OCO3)nnc1SCC(=O)N1CCc2ccccc2C1
650953	MUV_712_D_1942	COc1cccc(-n2c(CNc3ccc(F)cc3)nnc2SCC(N)=O)c1
650955	MUV_712_D_1943	CCCN1C(=O)NC2(O)C(=O)c3ccccc3C12O
650957	MUV_712_D_1944	CC(=O)N1CC=C2C(C#N)=C(N)C(C#N)(C#N)C(CCc3ccccc3)C2C1
650959	MUV_712_D_1945	O=C(Nc1ccc(N2CCCCC2)cc1)c1cccnc1
650961	MUV_712_D_1946	O=C(OC(C(=O)NCC1CCCO1)c1ccccc1F)c1ccco1
650962	MUV_712_D_1947	Cc1ccc(S(=O)(=O)Cn2nnnc2C(C(C)C)N2CCN(Cc3ccco3)CC2)cc1
650972	MUV_712_D_1948	COCCCN1C(=O)C(O)=C(C(C)=O)C1c1cccc(F)c1
650973	MUV_712_D_1949	CC(C)CSc1nc2c(c(=O)[nH]c(=O)n2C)n1CCc1ccccc1
650976	MUV_712_D_1950	CCOC(=O)C1=C(C)NC2=C(C(=O)C(C(=O)OC)C(C)C2)C1c1ccc(OC)c(O)c1
650989	MUV_712_D_1951	O=C(c1cc2ccccc2oc1=O)N(Cc1ccco1)Cc1ccc2c(c1)OCO2
650992	MUV_712_D_1952	Cc1ccc(F)cc1NC(=O)C1CCCN(c2ncccn2)C1
650994	MUV_712_D_1953	Cn1c(SCC(=O)c2ccc(F)cc2)nnc1-c1ccccc1N
650999	MUV_712_D_1954	Cc1cc(NC(=O)CCC(=O)N(CC(=O)NCC2CCCO2)c2cc(C)cc(C)c2)no1
651002	MUV_712_D_1955	O=c1c2ccccc2nc(-c2ccccc2)n1Cc1ccco1
651008	MUV_712_D_1956	O=C(Cn1c(CN2CCCCC2)nc2ccccc2c1=O)Nc1ccccc1
651015	MUV_712_D_1957	O=C(COc1ccccc1)NCCSCc1ccco1
651019	MUV_712_D_1958	COc1ccc(Cn2c3ccccc3sc2=O)cc1OC
651020	MUV_712_D_1959	O=c1c2ccccc2oc(O)c1CN1CCCCC1
651028	MUV_712_D_1960	CC(C)n1c2ccccc2nc1N1CCN(C(=O)c2cccs2)CC1
651051	MUV_712_D_1961	CCCCn1c(SCC(=O)Nc2cc(NC(=O)c3ccco3)ccc2C)nc2ccccc2c1=O
651053	MUV_712_D_1962	O=C1CSC(NC2CCCCC2)=N1
651055	MUV_712_D_1963	Cc1nn(CC(=O)O)c(C)c1C
651060	MUV_712_D_1964	Cc1ccnc(NS(=O)(=O)c2ccc(NC(=O)C3CCCCC3)cc2)n1
651064	MUV_712_D_1965	COc1ccc(CCNC(=O)Cn2nnc(-c3cccs3)n2)cc1OC
651073	MUV_712_D_1966	O=C(O)CCC(=O)N(Cc1cccnc1)Cc1cccc(F)c1
651074	MUV_712_D_1967	CCOC(=O)c1cc2sccc2n1CC(=O)Nc1ccc2c(c1)OCCO2
651077	MUV_712_D_1968	COc1ccccc1OCCCn1c(C)c(C#N)c2ccccc21
651081	MUV_712_D_1969	COc1ccc(CCNC(=O)c2cc3sccc3n2C)cc1OC
651096	MUV_712_D_1970	CN(C(=O)COc1ccccc1)c1nnc(-c2cccnc2)s1
651097	MUV_712_D_1971	Cn1c2nc(N3CCNCC3)n(Cc3cccc4ccccc43)c2c(=O)n(C)c1=O
651099	MUV_712_D_1972	O=C(CSc1nnc(COc2cccc3cccnc32)o1)N1CCc2ccccc21
651107	MUV_712_D_1973	Cc1nc2ccccn2c1C(=O)NCc1cccnc1
651109	MUV_712_D_1974	CC12CC(c3ccccc3O1)C(C(=O)NCc1ccccc1)C(=O)N2
651112	MUV_712_D_1975	COCCNC(=O)CN(C(=O)CCC(=O)Nc1cc(C)on1)c1ccccc1C
651114	MUV_712_D_1976	O=C(Nc1ccccc1)N(CCc1nc2ccccc2[nH]1)C1CCCC1
651118	MUV_712_D_1977	O=c1[nH]n(CC2COC3(CCCCC3)O2)c(=O)c2ccccc12
651119	MUV_712_D_1978	COc1ccc(Cl)cc1NC(=O)CCN1CCN(c2ccccc2C)CC1
651121	MUV_712_D_1979	COc1ccccc1-n1c(C)nnc1SCC(=O)Nc1cc(C)cc(C)c1
651124	MUV_712_D_1980	Cc1onc(-c2ccccc2)c1C(=O)Nc1ccccc1C
651130	MUV_712_D_1981	COc1ccc(OC)c(NC(=O)c2cc3sccc3n2C)c1
651132	MUV_712_D_1982	Cc1cc(C)nc(N2CCC(C(=O)NC3CCCc4ccccc43)CC2)n1
651135	MUV_712_D_1983	CCC1(CC)C(=O)N(C)C(=O)N=C1Nc1ccccc1
651143	MUV_712_D_1984	CC1(C)Cc2c(C#N)c(NC(=O)c3ccco3)sc2CO1
651148	MUV_712_D_1985	O=C(Nc1nccs1)Oc1ccccc1
651156	MUV_712_D_1986	C=CCn1c(SCC(=O)Nc2ccc(NC(=O)c3ccco3)c(OC)c2)nnc1-c1ccncc1
651175	MUV_712_D_1987	Cn1c(SCC(=O)O)nnc1C1CCCCC1
651177	MUV_712_D_1988	CCOC(=O)CSc1nc2cc(OC)ccc2cc1C#N
651180	MUV_712_D_1989	CCOC(=O)CSc1nnc2c(n1)C1(C)CCC2C1(C)C
651183	MUV_712_D_1990	Cc1cccc2cc(CN(CCN3CCOCC3)C(=O)NCc3ccccc3)c(=O)[nH]c12
651184	MUV_712_D_1991	CCn1c(COc2ccccc2C)nnc1SCC(=O)Nc1cc(C)on1
651193	MUV_712_D_1992	O=C(NCC1CCCO1)c1cccnc1Nc1ccccc1F
651194	MUV_712_D_1993	O=C(NCc1ccccc1)N(Cc1cc2cc3c(cc2[nH]c1=O)OCO3)CC1CCCO1
651202	MUV_712_D_1994	c1coc(CNc2ncnc3c2cnn3Cc2ccccc2)c1
651204	MUV_712_D_1995	O=C(Nc1ccc2c(c1)OCCO2)C1CCCN(S(=O)(=O)Cc2ccccc2)C1
651205	MUV_712_D_1996	CCc1c(C)nc2c(C#N)c(C)[nH]n2c1=O
651215	MUV_712_D_1997	COc1ccc(NC(=O)N(CCN2CCCC2)Cc2cc3cc(OC)c(OC)cc3[nH]c2=O)cc1
651216	MUV_712_D_1998	O=c1[nH]c2cc3c(cc2cc1CN(Cc1cccs1)Cc1nnnn1Cc1ccco1)OCCO3
651220	MUV_712_D_1999	COc1ccc(NC(=O)CN(C)S(=O)(=O)c2ccc3c(c2)OCCO3)c2ncccc12
[truncated: 13,001 more rows]
