# Supplementary material for: PyRMD Studio: A Unified Suite for Next-Generation, AI-Powered Virtual Screening
Source: J Chem Inf Model. 2026 May 19;66(11):6197–203. doi: 10.1021/acs.jcim.6c00648 (PMC13250901; doi:10.1021/acs.jcim.6c00648)
Supplement: Supplementary file 2 [file ci6c00648_si_002.zip › decoys/kpcb_decoys.ism]

C[C@@H]1c2c(sc(n2)NC(=O)C[NH+](C)C)C[C@@]3([C@H]1[C@H]([C@H](CC3)[C@H](C)C(=O)NCCOC)O)C C03840957
CC[NH+]1CCc2c(sc(c2C(=O)N)NC(=O)c3ccc(cc3)S(=O)(=O)N4CCCCCC4)C1 C03007087
c1cc(cc(c1)NC(=O)c2cccs2)C(=O)Nc3cccc(c3)S(=O)(=O)NC4=[NH+]CCC4 C09389280
C[C@H](c1nnc(n1c2ccc(cc2)F)SCC(=O)Nc3c(c4c(s3)CCC4)C(=O)N)[NH+](C)C C09512641
c1cc(cc(c1)C(F)(F)F)C(=O)Nc2cccc(c2)N3CCC(CC3)[NH2+]CCN4CCNC4=O C11997839
Cc1ccc(c(c1)NS(=O)(=O)c2cccc(c2)C(=O)NCCNc3cccc[nH+]3)Br C12605883
CC[NH+](CC(=O)Nc1ccc(cc1)NC(=O)C)[C@H](C)C(=O)Nc2c(c3c(s2)CCCCC3)C#N C14922662
CCOc1ccc(cc1)NC(=O)CSc2nc3c(c([nH]n3)C)c(=[NH2+])n2c4ccc(c(c4)C)Cl C20664515
CC[C@H](C(=O)NCc1ccco1)Sc2nc3c(c([nH]n3)C)c(=[NH2+])n2c4ccc(cc4)Br C02927061
c1cc(cc(c1)F)NC(=O)C[NH+]2CCN(CC2)C(=O)CSc3nnc(n3N)c4ccc(cc4)F C25510935
c1cc(ccc1c2nnc(n2N)SCC(=O)N3CC[NH+](CC3)CC(=O)Nc4ccc(cc4)F)F C25539019
Cc1csc(n1)CC(=O)NNC(=O)C[NH+]2CCCC[C@@H]2C(=O)Nc3ccc(c(c3)Cl)Cl C32815203
CC[C@@H](C)NC(=O)c1ccc(c(c1)NS(=O)(=O)c2ccc(c(c2)Cl)F)N3CC[NH2+]CC3 C33034038
Cc1ccc(cc1)NC(=O)C[NH+]2CCN(CC2)c3nc4c(c5c(s4)CCCC5)c(=O)n3CC(=O)N C34747577
CCc1c(sc2c1c(=O)n(c(n2)N3CC[NH+](CC3)CC(=O)Nc4ccc(cc4)C)CC(=O)N)C C34749450
C[C@H](c1cc(c(cc1NC(=O)C2=CC3=[NH+][C@@H](C[C@@H](N3N2)C(F)(F)F)c4ccco4)OC)OC)O C12844690
CC(C)(C(=O)NC1[C@@H]2CC3C[C@H]1CC(C2)(C3)C(=O)N)[NH+]4CCN(CC4)c5ccc(cn5)C(F)(F)F C34643824
COc1cc(ccc1OCc2ccccc2)C3=C[C@@H](NN3)C(=O)N/N=C/C4=c5ccccc5=[NH+]C4 C38994716
Cc1cc(n(n1)C(C)(C)C)C(=O)N2C[C@@H](C3(C2)CC[NH2+]CC3)C(=O)N[C@H](C)CCCC(C)(C)O C39631870
Cc1cc(n(n1)C(C)(C)C)C(=O)N2C[C@H](C3(C2)CC[NH2+]CC3)C(=O)N[C@H](C)CCCC(C)(C)O C39631872
CCn1c(c(c(n1)C)Br)C(=O)N2C[C@@H](C3(C2)CC[NH2+]CC3)C(=O)N[C@H](C)CCCC(C)(C)O C39631886
CC(C)[C@@H](C(=O)NC(C)(C)C)NC(=O)[C@@H]1CN(CC12CC[NH2+]CC2)C(=O)c3ccc(c(c3)F)C(F)(F)F C39685758
CC(C)[C@@H](C(=O)NC(C)(C)C)NC(=O)[C@H]1CN(CC12CC[NH2+]CC2)C(=O)c3ccc(cc3)Br C39685771
Cc1ccc(c(c1F)C(=O)N2C[C@H](C3(C2)CC[NH2+]CC3)C(=O)N[C@@H](C(C)C)C(=O)NC(C)(C)C)F C39685801
CCSc1ccc(c(c1)C(=O)Nc2ccc(cn2)Cl)NC(=O)c3ccc(cc3)C(=[NH2+])N(C)C C40891567
CCOc1cc(cc(c1NC(=O)c2ccc(cc2)C(=[NH2+])N(C)C)C(=O)Nc3ccc(cn3)Cl)Cl C40900827
Cc1c(c(n[nH]1)C)[C@@H](C)NC(=O)[C@H]2CN(CC23CC[NH2+]CC3)C(=O)c4ccc(o4)c5ccccc5 C44714228
Cc1c(c2cc(ccc2[nH]1)C#N)CCNC(=O)[C@H]3CN(CC34CC[NH2+]CC4)C(=O)c5ccc(cc5F)F C44714439
Cc1c(c2cc(ccc2[nH]1)C#N)CCNC(=O)[C@@H]3CN(CC34CC[NH2+]CC4)C(=O)c5ccc(cc5)Cl C44714461
Cc1ccc(c(c1F)C(=O)N2C[C@@H](C3(C2)CC[NH2+]CC3)C(=O)NCCc4c([nH]c5c4cc(cc5)C#N)C)F C44714523
Cc1ccc(c(c1F)F)C(=O)N2C[C@H](C3(C2)CC[NH2+]CC3)C(=O)NCCc4c([nH]c5c4cc(cc5)C#N)C C44714538
C[C@@H](C(=O)NC(=O)NC1CC1)N2CC[NH+](CC2)CC(=O)Nc3ccc(c(c3)C(F)(F)F)Cl C45605858
C[NH+](CC(=O)Nc1ccc(c(c1)C(F)(F)F)Cl)CC(=O)NC(=O)Nc2ccc(cc2)C#N C46556833
Cc1ccc2c(c1)[nH]c(n2)[C@@H](C)NC(=O)[C@@H]3CN(CC34CC[NH2+]CC4)C(=O)c5ccc(cc5F)F C39695724
Cc1ccc2c(c1)[nH]c(n2)[C@H](C)NC(=O)[C@H]3CN(CC34CC[NH2+]CC4)C(=O)c5cc(ccc5C)F C44737401
Cc1ccc2c(c1)[nH]c(n2)[C@@H](C)NC(=O)[C@@H]3CN(CC34CC[NH2+]CC4)C(=O)c5cc(nn5C(C)(C)C)C C39695816
Cc1ccc2c(c1)[nH]c(n2)[C@H](C)NC(=O)[C@H]3CN(CC34CC[NH2+]CC4)C(=O)c5cc(cc(c5)OC)OC C44737032
Cc1ccc2c(c1)[nH]c(n2)[C@@H](C)NC(=O)[C@H]3CN(CC34CC[NH2+]CC4)C(=O)c5c(cccc5F)F C44737059
Cc1ccc2c(c1)[nH]c(n2)[C@@H](C)NC(=O)[C@@H]3CN(CC34CC[NH2+]CC4)C(=O)c5cccc(c5)N(C)C C39695792
Cc1ccc2c(c1)[nH]c(n2)[C@@H](C)NC(=O)[C@H]3CN(CC34CC[NH2+]CC4)C(=O)c5cc(ccc5C)F C44737398
Cc1ccc2c(c1)[nH]c(n2)[C@H](C)NC(=O)[C@H]3CN(CC34CC[NH2+]CC4)C(=O)c5csc(c5OC)Cl C44737434
Cc1ccc2c(c1)[nH]c(n2)[C@@H](C)NC(=O)[C@H]3CN(CC34CC[NH2+]CC4)C(=O)c5cc(oc5C(F)(F)F)C C44737477
C[C@H](c1ccc(cc1)NC(=O)C2=CNN3C2=[NH+][C@H](C[C@H]3C(F)(F)F)c4ccc(c(c4)OC)OC)O C12850549
C[NH+]1CCN(CC1)c2ccc(cc2NC(=O)CSc3ccc(cc3[N+](=O)[O-])C(=O)N)Cl C16002696
C[NH+]1CCN(CC1)Cc2ccc(cc2)c3nc(cs3)CC(=O)Nc4ccc(cc4)S(=O)(=O)N C62040944
c1ccc2=[NH+]CC(=c2c1)c3nnc(n3c4ccc(cc4)Cl)SCC(=O)Nc5ccccc5C(=O)N C63135202
COc1ccc(cc1OC)[C@@H]2C[C@H](N3[C@@H](N2)[C@@H](CN3)C(=O)NCCC4=c5ccccc5=[NH+]C4)C(F)(F)F C63709806
c1ccc2=[NH+]CC(=c2c1)c3nnc(n3C4CC4)SCC(=O)N[C@@H]5C(=C6CCCC[C@@H]6S5)C(=O)N C63896767
CSCC[C@H](C(=O)N1CCC2(CC1)c3c([nH]c[nH+]3)CCN2)NC(=O)COc4ccc(cc4)Cl C24987154
CC(=O)N[C@@H](CC1=c2ccccc2=[NH+]C1)C(=O)NNC(=O)c3ccc(s3)c4ccc(cc4)F C64697824
C[NH+](C)CC(=O)Nc1c(cc(cc1I)[N+](=O)[O-])I C04015678
CC[NH+](CC)[C@H]1N2C(=NN1C(=O)c3ccc(cc3)Br)c4ccccc4S2(=O)=O C06011274
CC(C)(C)C(=O)N1CCN(CC1)c2c(cc(c([nH+]2)c3ccc(cc3)Cl)S(=O)(=O)C)C#N C01502851
C[NH+]1C[C@@H]([C@@H]([C@@]12c3ccccc3NC2=O)C(=O)c4ccc5c(c4)OCO5)c6cccc(c6)[N+](=O)[O-] C09130195
c1cc(cc(c1)[N+](=O)[O-])[C@H]2[C@@H]3CSC[NH+]3[C@@]4([C@@H]2C(=O)c5cccs5)c6cc(ccc6NC4=O)F C09332942
COc1ccccc1N2C(=O)[C@@H]3[C@@H]4c5ccccc5C=C[NH+]4[C@@H]([C@@H]3C2=O)C(=O)c6ccc(cc6)Cl C09374453
CC(=O)c1ccc(cc1)N2C(=O)[C@@H]3[C@H]4c5ccccc5C=C[NH+]4[C@@H]([C@@H]3C2=O)C(=O)c6ccccc6 C09460741
C[C@H]1CCc2c(sc3c2c(nc(n3)c4cccnc4)N5CCN(CC5)c6c(ccc[nH+]6)C#N)C1 C09514918
c1ccc2c(c1)nc(c(n2)N3CC[NH2+]CC3)[C@@H](C#N)S(=O)(=O)c4cc(ccc4Cl)Cl C09562201
C[NH+]1CCc2c(sc(n2)NC(=O)[C@@H]3CCCCN3S(=O)(=O)c4ccc(s4)Cl)C1 C10775668
Cc1ccc(cc1)Cn2c(=O)c3c(c(c[nH+]c3n(c2=O)C)C)N4CCN(CC4)C(=O)c5ccco5 C11666136
c1ccc2c(c1)CC[C@@H](C2)[NH+]3CCN(CC3)C(=O)c4cc(cc(c4)n5cnnn5)c6cccs6 C11868145
C[NH+]1CCc2c(c(c3c(c2Br)OCO3)OC)[C@H]1[C@@H]4c5ccc(c(c5C(=O)O4)OC)OC C11919750
COc1ccc(cc1Cl)N2[C@H]3CS(=O)(=O)C[C@H]3[NH+](CC2=O)Cc4ccc5c(c4)OCO5 C12000045
C[NH+]1CCc2c(cc(s2)C(=O)N3CCN(CC3)S(=O)(=O)c4ccc5cc(ccc5c4)Cl)C1 C13584072
CN(C)c1ccc(c[nH+]1)NC(=O)N2CCN(CC2)S(=O)(=O)c3ccc(cc3)Br C14162141
c1cc[nH+]c(c1)N2CCN(CC2)C(=O)[C@H]3CC34CCN(CC4)C(=O)/C=C/c5ccc(cc5)Cl C14956692
c1cc[nH+]c(c1)N2CCN(CC2)C(=O)[C@@H]3CC34CCN(CC4)C(=O)/C=C/c5ccc(cc5)Cl C14956696
c1cc2c(cc1CN3CC[NH+](CC3)[C@@H]4CC(=O)N(C4=O)c5cc(cc(c5)Cl)Cl)OCO2 C19362585
Cc1c2c(cc(/c(=[NH+]/c3ccc(cc3)F)/o2)C(=O)Nc4ccc(cc4)Br)c(cn1)CO C20617556
c1cc[nH+]c(c1)N2CCN(CC2)C(=O)c3ccc4c(c3)s/c(=N/S(=O)(=O)c5ccc(cc5)F)/[nH]4 C13688614
Cc1cc(c2ccccc2[nH+]1)[C@@H]3N(N=C(O3)c4cc(ccc4OC(=O)C)Br)C(=O)C C21941390
Cc1cc2c(c(c1)Cl)NC(=O)[C@@]23[C@@H]4[C@@H]([C@H]5[NH+]3CCC5)C(=O)N(C4=O)c6ccc(cc6)[N+](=O)[O-] C16009637
CCn1c(c(c(c(c1=O)C#N)C)/C=C\2/C(=O)N(C(=S)S2)C3CCCC3)N4CC[NH+](CC4)C C33467681
Cc1ccc(cc1)[C@H]2c3ccsc3CC[NH+]2CC(=O)N4CCN([C@@H](C4)C)C(=O)c5ccco5 C34829733
c1ccc(c(c1)N2CCN(CC2)C(=O)[C@@H]3Cc4cc(ccc4N5[C@@H]3CN(CC5)c6cccc[nH+]6)[N+](=O)[O-])F C35544589
C[NH+]1CCN2c3ccc(cc3C[C@@H]([C@@H]2C1)C(=O)N4CCN(CC4)c5cccc(c5)Cl)[N+](=O)[O-] C35894577
C[C@]12C[C@H](CC(C1)(C)C)[NH+](C2)CN3c4ccc(cc4/C(=N/NC(=O)c5ccco5)/C3=O)Br C16037189
c1ccc2=[NH+][C@H]3C(=c2c1)N=NC(=N3)SCC(=O)Nc4ccc(cn4)I C39154590
CSC1=C[C@@H]2C[C@H]3CO[P@@](=O)(N[NH+]3C[C@@H]2C=C1Cl)S(=O)(=O)Oc4ccccc4 C39469685
Cc1ccc2=C[C@@H](C(=O)[NH+]=c2c1C)[C@H]3c4cc(c(cc4CCN3C(=O)c5ccncc5)OC)OC C40010666
c1c2c(cc(c1Br)S(=O)(=O)N3CC[NH+](CC3)C4CCCCC4)N(CC2)C(=O)C5CC5 C40450442
Cc1nc(no1)c2ccc([nH+]c2)N3CCN(CC3)C(=O)c4cc(ccc4Cl)Br C44094142
CC(C)c1nc(no1)c2ccc([nH+]c2)N3CCN(CC3)C(=O)c4cc(ccc4Cl)Br C44095124
c1ccc2c(c1)OC[C@H](O2)C(=O)N3CCN(CC3)c4ccc(c[nH+]4)c5nc(on5)C6CCCC6 C44096785
CCS(=O)(=O)C1=NN2C(=[NH2+])/C(=C\c3ccc(o3)c4ccc(c(c4)Cl)Cl)/C(=O)N=C2S1 C20208437
C[C@@H]1C(=O)N(C2([NH2+]1)CCN(CC2)S(=O)(=O)c3cccc(c3Cl)Cl)Cc4ccc5c(c4)OCO5 C36024671
CN(C)c1ccc(cc1)/C=C/2\C(=O)c3ccc(c(c3O2)C[NH+]4C[C@@H]5C[C@H](C4)c6cccc(=O)n6C5)O C41584786
Cc1cc(c(c2c1C(=O)/C(=C/c3ccc(cc3)Cl)/O2)CN4CCN(CC4)c5cccc[nH+]5)O C41585821
COc1cccc(c1OC)[C@H]2[C@@H]3C(=c4ccccc4=[NH+]3)C[C@@H]5N2C(=O)CN(C5=O)C6CCCCC6 C63137190
COc1ccc(cc1)CN2CC(=O)N3[C@@H](C2=O)CC4=c5ccccc5=[NH+][C@H]4[C@@H]3c6ccc(cc6)Cl C63137288
COCCN1CC(=O)N2[C@H](C1=O)CC3=c4ccccc4=[NH+][C@@H]3[C@@H]2c5ccc(cc5)Br C63140704
COCCN1CC(=O)N2[C@H](C1=O)CC3=c4ccccc4=[NH+][C@@H]3[C@H]2c5ccc(cc5)Br C63140709
COCCN1CC(=O)N2[C@H](C1=O)CC3=c4ccccc4=[NH+][C@H]3[C@H]2c5ccc(cc5)Br C63140711
Cc1ccccc1[C@@H]2[C@H]3C(=c4ccccc4=[NH+]3)C[C@@H]5N2C(=O)CN(C5=O)Cc6ccccc6OC C63140717
COc1ccc(cc1)CN2CC(=O)N3[C@H](C2=O)CC4=c5ccccc5=[NH+][C@H]4[C@H]3c6cccc(c6)Cl C63140812
COc1ccccc1CN2CC(=O)N3[C@H](C2=O)CC4=c5ccccc5=[NH+][C@H]4[C@@H]3c6cccc(c6)Cl C63141273
c1ccc2=[NH+][C@@H]3[C@@H](N4[C@@H](CC3=c2c1)C(=O)N(CC4=O)Cc5cccs5)c6ccc(cc6)[N+](=O)[O-] C63142347
COc1ccc(cc1OC)[C@@H]2[C@H]3C(=c4ccccc4=[NH+]3)C[C@@H]5N2C(=S)N(C5=O)c6ccccc6 C63350095
c1ccc2=[NH+]CC(=c2c1)C3=CCN(CC3)C(=O)[C@H]4CCCN4S(=O)(=O)c5ccc(cc5)Cl C64182162
c1ccc(cc1)c2c3cc(ccc3[nH]c2C(=O)N/N=C/c4cccc(c4[O-])[N+](=O)[O-])Br C02207102
c1cc(c(cc1[N+](=O)[O-])NC(=S)NC(=O)/C=C/c2ccc(o2)c3ccc(cc3Cl)Cl)[O-] C08835221
Cc1c(oc2c1cc3c(c(c(=O)oc3c2C)CCC(=O)NCC(=O)N[C@@H](C(C)C)C(=O)[O-])C)C C02107548
Cc1c(oc2c1cc3c(c(c(=O)oc3c2)CCC(=O)NCC(=O)N[C@H](CC(C)C)C(=O)[O-])C)C C02111216
CC[C@@H](C)[C@@H](C(=O)[O-])NC(=O)CNC(=O)Cc1c(c2cc3c(c(oc3c(c2oc1=O)C)C)C)C C02123194
c1cc(c(cc1C(=O)[O-])S(=O)(=O)N2CCCc3c2ccc(c3)S(=O)(=O)N)Br C10514631
Cc1csc(n1)CC(=O)N/N=C(\C)/c2ccc(cc2)S(=O)(=O)NCc3ccc(cc3)C(=O)[O-] C13013686
CC[C@H](C)c1ccc(cc1)NC(=O)[C@@H](C)Sc2nc3cc(ccc3c(=O)n2CCO)C(=O)[O-] C13045845
C[C@@H](c1ccc2c(c1)OCO2)NC(=O)CSc3nc4cc(ccc4c(=O)n3CCO)C(=O)[O-] C13046224
c1cc2c(cc1C(=O)[O-])nc(n(c2=O)CCO)SCC(=O)Nc3cc4c(cc3Cl)OCO4 C13047099
C/C(=N\NC(=S)Nc1ccccc1Cl)/c2ccc(cc2)S(=O)(=O)N(C)CCCC(=O)[O-] C13066516
Cc1cc(c(c(c1)C)NCC(=O)N/N=C(\C)/c2ccc(cc2)S(=O)(=O)N(C)CCCC(=O)[O-])C C13066593
CCN(CC(=O)Nc1ccc(cc1)NC(=O)C)S(=O)(=O)c2cc(ccc2OC)/C=C/C(=O)[O-] C13068723
Cc1cc(cc(c1C)S(=O)(=O)Nc2ccc(cc2)NS(=O)(=O)c3ccc(cc3)F)C(=O)[O-] C13079232
CC(=O)NCc1ccc(s1)c2csc(n2)NS(=O)(=O)c3cc(ccc3OC)/C=C/C(=O)[O-] C13093451
CCOc1ccc(cc1)c2nnc(n2CC(=O)[O-])S[C@H](C)C(=O)Nc3ccc(cc3)NC(=O)C C13195086
Cn1c(=O)c2ccc(cc2nc1SCC(=O)N(CCC(=O)N)c3ccccc3OC)C(=O)[O-] C13244748
c1ccc2c(c1)c(=O)n(c(n2)SCC(=O)N(CCC(=O)N)c3ccccc3Cl)CC(=O)[O-] C13245540
c1cc(ccc1CCC(=O)[O-])S(=O)(=O)N(Cc2ccc(cc2)S(=O)(=O)N)CC(F)(F)F C13248080
CCOc1ccc(cc1)NS(=O)(=O)c2cc(ccc2C)NC(=O)C[C@H](c3ccccc3)C(=O)[O-] C13251307
CCOc1ccc(cc1)NS(=O)(=O)c2ccc(cc2)NC(=O)C[C@@H](c3ccccc3)C(=O)[O-] C13253096
c1cc(c(cc1S(=O)(=O)N2CCOCC2)C(=O)[O-])N3CCc4c(sc5c4c(ncn5)N)C3 C13268977
CC(C)[C@H](C(=O)[O-])n1c(nnc1SCC(=O)Nc2cccc(c2)NC(=O)C)c3cccs3 C13271457
CCOc1ccc(cc1)NC(=O)C(=Cc2ccc(cc2)C(=O)[O-])C(=O)Nc3ccc(cc3)OCC C13343541
Cc1ccc(n1c2ccc(cc2)C(=O)NNS(=O)(=O)c3cc(cc(c3OC)OC)/C=C/C(=O)[O-])C C13346305
Cc1nc(cs1)COc2ccc(cc2)C(=O)Nc3ccc(cc3)S(=O)(=O)NCCC(=O)[O-] C13395639
CCOc1ccc(cc1)NC(=O)c2ccc(cc2)NC(=O)CSc3nc(cs3)CC(=O)[O-] C13415132
CC[C@H](C)[C@@H](C(=O)[O-])NC(=O)CNC(=O)CCc1c(c2cc3c(c(oc3cc2oc1=O)C)C)C C15954311
Cc1c(c(n2c(n1)nc(n2)NCc3ccccc3)[O-])CCC(=O)Nc4ccc(cc4)Br C21803961
CC[C@H](C(=O)Nc1ccc(cc1C)C)Sc2nc(c(nn2)c3cc(ccc3NC(=O)CC)C)[O-] C21882728
Cc1cc(nc(n1)C)[N-]S(=O)(=O)c2ccc(cc2)NC(=S)NC(=O)c3ccc(c(c3)F)F C22034459
Cc1cc(ccc1S(=O)(=O)NNC(=O)c2ccccc2[N-]S(=O)(=O)c3cccs3)F C22842056
c1ccc(c(c1)NC(=O)C(=Cc2ccc(c(c2)[N+](=O)[O-])[O-])C(=O)Nc3ccccc3Cl)Cl C28912081
c1cc(ccc1C[C@@H](C(=O)[O-])Nc2ccc(cn2)[N+](=O)[O-])NC(=O)c3c(cncc3Cl)Cl C13442583
CCc1cccc(c1N2C(=O)[C@H]3[C@@H]([NH2+][C@@]([C@@H]3C2=O)(CC(=O)[O-])C(=O)[O-])c4cccc(c4)C(F)(F)F)CC C33736120
C[C@]12CC[C@@H]([C@@]([C@@H]1CC(=C)[C@@]3([C@@]2(C(=O)[C@@](C3=O)(C)O)C(=O)OC)C)(C)CCC(=O)[O-])C(C)(C)O C35465877
COc1ccc(cc1)S(=O)(=O)c2c(=O)c3ccc(cc3[nH]c2[O-])C(=O)NCc4ccc(cc4)F C08589481
c1ccc2=[NH+][C@@H](C(=c2c1)CCNC(=O)CCC(=O)[O-])/C=C\3/C(=NC(=S)N(C3=O)C4CCCCC4)[O-] C38668946
C[C@@H](c1[nH]c(=O)c2ccccc2n1)S[C@H]3Nc4cc(ccc4C(=O)N3Cc5ccco5)C(=O)[O-] C39667825
c1cc(ccc1CSc2nnc(s2)/N=C(/C(=C/c3ccc(cc3)OCC(=O)N)/C#N)\[O-])F C39997727
COc1cc(ccc1O)[C@H]2c3c([nH]nc3C(=O)N2[C@H]4CCS(=O)(=O)C4)c5cc(ccc5[O-])Cl C40548197
Cc1cc(nc(n1)C)[N-]S(=O)(=O)c2ccc(cc2)NC(=O)C3CCN(CC3)C(=O)NC4CC4 C44457982
COc1ccc(cc1OC)CCN2C3=NC(=O)[C@@](C3=C(NC2=O)[O-])(C(F)(F)F)NC(=O)c4cccs4 C01858252
Cc1cccc(c1)N2C(=O)[C@](N=C2[O-])(C(F)(F)F)NS(=O)(=O)c3ccc(cc3)NC(=O)C C59255179
C[C@H](C(=O)c1ccc2c(c1)CC(=O)N2)SC3=NC(=C4C=CC(=O)C=C4)C(=C5C=CC(=O)C=C5)N[N-]3 C13566986
Cc1ccc(cc1)NC(=O)Cn2c3c(sc2=O)[C@H]([C@H]4[C@H](S3)C(=NC4=O)[O-])c5ccc(cc5)O C39884118
Cc1ccc(cc1)S(=O)(=O)N[C@@]2(c3c(=O)nc(n(c3NC2=O)Cc4ccco4)[O-])C(F)(F)F C09357914
CCCNC(=O)CN1CCN(CC1)c2ccc(cc2C(=O)[O-])NS(=O)(=O)c3ccc(cc3)F C33253167
CCOc1cc(ccc1O)[C@@H]2c3c(c(nnc3c4ccc(cc4)Br)[O-])Nc5n2nnn5 C10294983
C[C@@H](C(=O)Nc1cc(ccc1F)F)Sc2nc(c(nn2)c3ccccc3NC(=O)C(C)C)[O-] C64774637
c1ccc(cc1)[C@@H]2C(=C(N(C3=C2C(=O)CCC3)c4ccc(cc4)[N+](=O)[O-])N)C#N C04180882
CC(C)c1c2c(c3c4c(c5nnc(n5cn4)SCC(=O)N)sc3n1)CCCC2 C02316270
Cc1ccsc1[C@@H]2C(=C(N(C3=C2C(=O)CCC3)c4ccc(cc4)[N+](=O)[O-])N)C#N C05590271
c1cc(ccc1/C=C\2/C(=O)NC(=O)N2)OS(=O)(=O)c3cc(cc(c3)Cl)Cl C02163263
C[C@@H](C(=O)NC(=O)NC(C)(C)C)Sc1nnc2n1cc(cc2Cl)Cl C07876179
Cc1cc(cc(c1OC)C)S(=O)(=O)Nc2ccc3c(c2)OCC(C(=O)N3)(C)C C09168982
C[C@@H]1CCc2c(cc(s2)C(=O)NNC(=O)N(C)C[C@H]3COc4ccccc4O3)C1 C09532447
c1cc(ccc1n2c3c(cn2)c(ncn3)NNC(=O)c4ccc(c(c4)Cl)Cl)F C10386959
c1cc(cc(c1)NC(=O)C2CCN(CC2)C(=O)c3c4c([nH]n3)CCC4)c5ccco5 C12299977
c1ccc(cc1)c2c(cn(n2)c3ccccc3)C(=O)N4C[C@@H](Oc5c4cccc5)C(=O)N C12745820
C[C@@H]1CCCC[C@]12C(=O)N(C(=O)N2)CC(=O)Nc3ccc4c(c3)sc(n4)SC C14500778
Cc1cc(c(n1c2ccc3c(c2)OCO3)C)/C=C(/C#N)\C(=O)Nc4ccc(cc4)O C16185113
Cc1cc(ccc1NC(=O)CN2C(=O)[C@]3(CCCC[C@@H]3C)NC2=O)N4CCCC4 C18350518
CCc1ccc(cc1)[C@@H]2[C@H]3CN(CC=C3C(=C(C2(C#N)C#N)N)C#N)C(=O)OCC C19816346
CCCN1CC=C2[C@H](C1)[C@H](C(C(=C2C#N)N)(C#N)C#N)c3ccc4c(c3)OCO4 C04631547
c1cc(ccc1NC(=O)c2cc(ccn2)Cl)S(=O)(=O)/N=C/3\CCCCCN3 C22578638
C[C@H](C(=O)NC(=O)NC12CC3CC(C1)CC(C3)C2)Sc4nnc5n4CCCCC5 C23262393
C[C@@H](C(=O)NC(=O)NC12CC3CC(C1)CC(C3)C2)Sc4nnc5n4CCCCC5 C23262397
Cc1ccc(cc1F)n2c(=O)c3ccccc3nc2S[C@H](C)C(=O)NC(=O)NC C25834715
CC1=C([C@H](n2c(ncn2)N1)c3ccc(cc3)N(C)C)C(=O)Nc4ccccc4Cl C35507670
Cc1cccc2c1nc(s2)NC(=O)CN3C(=O)[C@]4(CCCC[C@H]4C)NC3=O C36626995
Cc1ccc(c(c1)C)NC(=O)[C@@H]2[C@@H](Nc3ncnn3[C@@H]2c4ccc(cc4)OC)C C36701546
Cc1c2c(ccc3c2C(=O)CC(O3)(C)C)oc1C(=O)Nc4ccc(cc4)NC(=O)C C08588963
c1cc(ccc1C#N)C(=O)Nc2ccc(cc2)S(=O)(=O)/N=C\3/CCCCCN3 C06852018
c1ccc2c(c1)CC3(CCCCC3)[C@@H]4C2=Nc5nnc(n5C4=O)SCC(=O)N C38661466
CCCC1=C2[C@@H](C(=C(O[C@@H]2N=N1)N)C#N)c3cc4c(cc3Br)OCO4 C38930950
CCCC1=C2[C@H](C(=C(O[C@H]2N=N1)N)C#N)c3cc4c(cc3Br)OCO4 C38930959
CC1(C[C@@H](C2=CNN([C@@H]2C1)c3ccc(cc3)OC)NC(=O)[C@@H]4C5=C(CCC5)N=N4)C C39354657
c1csc2c1c(ncn2)OCC(=O)NC(=O)NC34CC5CC(C3)CC(C5)C4 C39502038
C[C@@H]1C[C@@]2(CC(C1)(C)C)C(=O)N(C(=O)N2)CC(=O)Nc3ccc(c(c3)Cl)C#N C02663186
Cc1nnc(s1)/N=C/2\N(C(=O)/C(=C/c3ccc(c(c3)O)O)/S2)c4ccccc4 C39866392
Cc1ccc2nc(c(c(=O)n2c1)/C=C(\C#N)/C(=O)N)Oc3ccc(cc3Cl)Cl C39999032
c1cc2c(cc1NCC(=O)Nc3cc4c(cc3Cl)OCCO4)OC(O2)(F)F C40023410
Cc1ccc2c(c1)NC(=O)[C@@](O2)(C)C(=O)Nc3ccc(cc3)n4c(c(c(n4)C)Cl)C C41547232
CCCN1CC=C2[C@@H](C1)[C@H](C(C(=C2C#N)N)(C#N)C#N)c3ccc4c(c3)OCO4 C43766807
CN(c1ccccc1C(=O)Nc2ccc3c(c2)[nH]c(=O)o3)C(=O)c4cccs4 C44755828
COc1cc2cc([nH]c2c(c1)OC)C(=O)Nc3cc4c(cc3Cl)OCCO4 C46719300
Cc1ccc(cc1NC(=O)C)C(=O)Nc2cccc(c2)c3nnc4n3CCCCC4 C46902891
c1cc(c(cc1NC(=O)NCc2ccoc2)c3nnc4n3CCCCC4)Cl C47833544
Cc1ccc(cc1NC(=O)N2CCN(CC2)c3nccs3)NC(=O)C(C)C C48256113
Cc1cc(nc(n1)NN/C=C/2\c3ccccc3C(=O)N(C2=O)c4ccccc4Cl)C C57367100
c1ccc2c(c1)cc(o2)CNC(=O)Nc3cccc(c3)N4CCCS4(=O)=O C57518701
Cc1csc2n1c(=O)cc(n2)COC(=O)c3c(c(c(c(n3)Cl)Cl)N)Cl C21999309
CC1(Oc2ccc(cc2O1)NC(=O)N[C@H](c3ccc(cc3)F)c4nccn4C)C C57858526
c1cc(ccc1[C@@H]2CC(=O)Nc3n2nc(n3)NC(=O)c4ccc(cc4)Cl)Cl C02412049
C[C@@H](C(=O)OC)NC(=O)N1CCc2c([nH]cn2)[C@@H]1c3ccc(cc3F)Br C20716368
Cc1ccc(cc1)Sc2cc(nc(n2)N)N3CCC(CC3)C4=NC=NC(=O)C4 C64093830
c1cc(c(cc1NC(=O)c2nnc(s2)[C@@H]3CCCN3C(=O)NC4CCCC4)F)F C64930868
C[C@H]1CCc2c(s/c(=N/S(=O)(=O)c3ccc(c(c3)NC(=O)C)OC)/[nH]2)C1 C66249586
CN(CC(=O)Nc1cc(cc(c1)F)F)C(=O)Nc2ccc3c(c2)ccc(=O)o3 C67012815
c1cc(ccc1C(=O)CC[NH+]2CCN(CC2)S(=O)(=O)c3c(cc(cc3Cl)Br)Cl)[N+](=O)[O-] C03491382
CCOc1ccc(cc1)C[NH+](Cc2ccco2)[C@@H](c3cc4cc(ccc4[nH]c3=O)C)c5nnnn5C(C)(C)C C06196289
CCOc1ccc(cc1)C[NH+](Cc2ccco2)[C@H](c3cc4cc(ccc4[nH]c3=O)C)c5nnnn5C(C)(C)C C06196301
CC(C)[NH+]1CCN(CC1)c2ccc(cc2)OC[C@@H]3CO[C@@](O3)(Cn4cncn4)c5ccc(cc5Cl)Cl C00897382
COCCOC(=O)[C@@H](C#N)c1c(nc2ccccc2n1)N3CC[NH+](CC3)C(c4ccccc4)c5ccccc5 C08914001
COCCOC(=O)[C@H](C#N)c1c(nc2ccccc2n1)N3CC[NH+](CC3)C(c4ccccc4)c5ccccc5 C08914002
c1ccc2c(c1)-c3c4c(c(cc(c4no3)N5CCN(CC5)c6cccc[nH+]6)Nc7ccc8c(c7)OCO8)C2=O C09780089
Cc1ccc(cc1)N([C@H]2C[C@H](N(c3c2cc(cc3)C)C(=O)c4ccco4)C)C(=O)C[NH+]5CCC(CC5)C(=O)N C10383882
c1ccc(c(c1)N2CC[NH+](CC2)Cc3ccc(cc3)OCCCNS(=O)(=O)c4ccccc4F)Cl C11912362
COc1ccc(cc1)CN2C(=O)c3cccc(c3C2=O)N4CC[NH+](CC4)Cc5cc6c(cc5Cl)OCO6 C12243906
Cc1nc(cs1)CC(=O)N2CCOc3c(cc(cc3OC[C@H]4CCC[NH+](C4)C)c5cccc(c5)Cl)C2 C14955271
CC[NH+](CC)CCCN1[C@@H](/C(=C(/c2cc3cccc(c3o2)OC)\O)/C(=O)C1=O)c4ccc(cc4)C(C)(C)C C09065208
Cc1ccc(cc1)N2C(=O)[C@H]3[C@H]4C=C(C=C[NH+]4[C@@H]([C@@H]3C2=O)C(=O)c5ccc(cc5)OC)C(=O)c6ccccc6 C08970614
CCc1ccc2c(c1)cc(c(=O)[nH]2)C[NH+](Cc3ccc(cc3)F)[C@H](CC)c4nnnn4Cc5ccc(cc5)F C13063732
CCOC(=O)c1c(c(sc1NC(=O)C[NH+]2CCN(CC2)C(c3ccccc3)c4ccccc4)C(=O)C)C C22920734
CCN(CC)C(=O)Cn1c(=O)c2c3c(sc2nc1N4CC[NH+](CC4)Cc5ccccc5Cl)CCCC3 C34747298
C[C@@H]1CN(CCN1C(=O)Cc2ccc(cc2)F)C(=O)C[NH+]3CCc4c(ccs4)[C@@H]3c5ccc(cc5)OC C34829678
CCCN(Cc1c(nn(c1N2CC[NH+](CC2)C)c3cccc(c3)F)C)C(=O)c4cccc(c4)Br C34831261
CCCN(Cc1c(nn(c1N2CC[NH+](CC2)C(C)C)c3ccc(cc3)F)CC)C(=O)Nc4ccc(cc4)CC C34835779
CC[NH+](CC)CCN(CC(=O)N1CCCN(CC1)c2ccc(nn2)c3ccc(cc3)F)C(=O)NC(C)(C)C C35714782
COc1ccc(cc1)C[NH+](Cc2ccc3c(c2)OCO3)Cc4nc(cs4)C(=O)NCc5ccc(cc5)F C35807871
COc1ccc(c(c1)[C@@H]2CC(=NN2C(=O)C[NH+]3CCN(CC3)c4ccccc4F)c5ccccc5OC)OC C36344383
C[NH+](C)CCN(c1nc2c(cccc2s1)OC)C(=O)c3ccc(cc3)S(=O)(=O)N4CCCCCC4 C36637425
CCOc1cccc2c1nc(s2)N(CC[NH+](C)C)C(=O)c3ccc(cc3)S(=O)(=O)N4CCCC[C@@H]4C C36637454
C[NH+]1CCN(CC1)c2nc3c(c(n2)Oc4ccc(cc4)OC)CN(CC3)C(=O)c5cccc(c5)C(F)(F)F C34676616
CCOc1cc(cc(c1OCC(=O)NC(C)(C)C)Br)CNc2ccc(cc2)[NH+]3CCCCC3 C08442431
CC[NH+](CC)CCN(c1nc2c(cc(cc2s1)F)F)C(=O)c3ccc(c(c3)[N+](=O)[O-])N4CCOCC4 C36642671
CC[NH+](CC)CCN(c1nc2ccc(cc2s1)F)C(=O)[C@H]3CCCN(C3)S(=O)(=O)c4cccs4 C36647949
Cc1ccc(c2c1nc(s2)N(CCC[NH+](C)C)C(=O)[C@H]3CCCN3S(=O)(=O)c4ccc(cc4)F)C C36660375
CC[NH+](CC)CCN(c1nc2ccc(cc2s1)Br)C(=O)c3ccc(cc3)S(=O)(=O)CC C36694374
CC[NH+](CC)CCN(c1nc2ccccc2s1)C(=O)C3CCN(CC3)S(=O)(=O)c4ccc(cc4)F C38847361
C[NH+](C)CCN(c1nc2c(s1)cccc2Cl)C(=O)C3CCN(CC3)S(=O)(=O)c4ccc(cc4)F C38847374
CCOc1ccc(cc1CN2CCN(CC2)C(=O)c3ccc(cc3)OCC[NH+]4CCCCC4)Br C39198631
COc1ccc(cc1OC)CCOC(=O)[C@H]2CCCC[NH+]2CC(=O)Nc3ccc(cc3F)Br C39302441
Cc1ccc2c(c1S(=O)(=O)N(CCc3ccccc3)C[C@H]4C=c5ccc(cc5=[NH+]C4=O)OC)nsn2 C39325430
c1ccc(cc1)c2c3cc(ccc3[nH]c2C(=O)N4CCC(CC4)N5c6c(ccc[nH+]6)N[C@@H]5[C@@H]7CCCO7)Cl C39353486
CCOc1ccc(c(c1)S(=O)(=O)Oc2ccccc2)N3CC[NH2+][C@@H](C3)S(=O)(=O)Oc4ccccc4 C39530605
CCOc1ccc(cc1)CCNC(=O)[C@H]2CN(CC23CC[NH2+]CC3)C(=O)c4ccc(o4)c5ccccc5F C39654050
C[C@@H](Cc1ccccc1OC)NC(=O)[C@@H]2CN(CC23CC[NH2+]CC3)C(=O)c4ccc(o4)c5ccccc5F C39686706
C[NH+](C)CCCN(c1nc2c(s1)cccc2Cl)C(=O)[C@@H]3CCCCN3S(=O)(=O)c4cccs4 C36648071
Cc1ccc(c2c1nc(s2)N(CCC[NH+](C)C)C(=O)c3ccc(cc3)S(=O)(=O)N(C)C(C)C)Cl C39736430
CC[NH+](CC)CCCN1[C@H](c2c(=O)c3cc(ccc3oc2C1=O)Br)c4ccc(cc4)OCC=C C40008614
CC[NH+](CC)CCN1[C@@H](c2c(=O)c3cc(c(cc3oc2C1=O)C)Cl)c4cccc(c4)OCc5ccccc5 C40561032
c1cc(sc1)c2nc(no2)c3ccc(c(c3)F)N4CCC(CC4)C(=O)N5CCC(CC5)[NH+]6CCCCC6 C40902505
COc1ccc(cc1OC)[C@@H](C(=O)NC2CCCCC2)N(Cc3ccco3)C(=O)CC4=c5ccccc5=[NH+]C4 C63205565
CCCCOCCCNC(=O)c1ccccc1N2C(=O)[C@@]3([C@H]4C(=c5cc(ccc5=[NH+]4)OC)CCN3C2=O)C C63362274
CCCCCN1CC(=O)N2C[C@@H](C3=c4ccccc4=[NH+][C@H]3[C@]2(C1=O)C)c5ccc(c(c5)OCC)OCCC C63374646
C[C@@]12[C@@H]3C(=c4ccccc4=[NH+]3)[C@H](CN1C(=O)CN(C2=O)CCc5ccccc5F)c6cccc(c6OC)OC C63374866
c1ccc2=[NH+][C@@H]3[C@@H](N4[C@@H](CC3=c2c1)C(=O)N(C4=O)c5ccccc5C(=O)NC6CCCC6)c7ccc(cc7)F C63375865
CC(C)c1ccc(cc1)[C@H]2[C@@H]3C(=c4ccccc4=[NH+]3)C[C@H]5N2C(=O)N(C5=O)CCc6ccc(c(c6)OC)OC C64228143
c1cc(ccc1c2ccc(cc2)NC(=O)CSC(=O)N)NC(=O)CSC(=O)N C01669554
c1ccc(cc1)NC(=S)NN[C@@]2([C@@H]([C@@H]([C@@H](O2)CO)O)O)CO C05338401
CC[C@@H](C)[C@@H](C(=O)NCC(=O)NCC(=O)[O-])NC(=O)CNC(=O)C[NH3+] C05722251
C([C@H]1[C@@H]([C@@H]([C@@H]([C@@H](O1)OC[C@@H]2[C@@H]([C@@H]([C@@](O2)(CO)O)O)O)O)O)O)O C08738284
CC(=O)N[C@]1([C@@](O[C@](C([C@@]1(C)O)(C)C)(C(=O)[O-])O)(C)[C@@H]([C@H](C[NH3+])O)O)C C09970242
c1cc(cnc1)/C=N/Nc2nc3c(ncnc3n2[C@H]4[C@H]([C@@H]([C@@H](O4)CO)O)O)N C08740539
CNc1nnc(s1)/C(=N\NC(=S)N)/c2ccccc2N C16102439
C[C@]12CC[C@H]3C(=CC(=O)[C@]4([C@]3(C[C@@H]([C@H](C4)O)O)C)O)[C@@]1(CC[C@@H]2[C@](C)([C@@H](CCC(C)(C)O)O)O)O C17021321
C[C@H](CNC(=O)c1ccsc1N)NC(=O)c2ccsc2N C17066489
c1ccc2c(c1)[C@@](C(=O)N2)(C/C(=N\NC(=O)C(=O)NN)/c3ccc(cc3)[N+](=O)[O-])O C17176547
CCc1c(sc(c1C(=O)N)NC(=O)CCC(=O)Nc2c(c(c(s2)C)CC)C(=O)N)C C20191338
CC[C@@H](C)c1ccc(cc1)NC(=O)CSc2nnc(n2N)NN C21035593
Cc1c(cccc1F)NC(=O)CSc2nnc(n2N)NN C21035665
C1Cc2c(sc(c2C#N)NC(=O)CSc3nnc(n3N)NN)C1 C21035969
C=CCSc1ccccc1NC(=O)CSc2nnc(n2N)NN C21036326
c1cc(ccc1CSC[C@H]([C@H]([NH2+]CC(=O)[O-])O)NC(=O)CC[C@H](C(=O)[O-])[NH3+])Br C14359053
C([C@@H]1[C@H]([C@@H]([C@@H]([C@@H](O1)O[C@]2([C@H]([C@H]([C@H](O2)CO)O)O)CO)O)O)O)O C22066565
Cc1ccc(c(c1)NC(=S)NNC(=O)[C@H](C)NC(=O)N)C C28347717
C[C@H]1[C@@H]([C@H]([C@H]([C@@H](O1)OC[C@H]2[C@H]([C@H]([C@@H]([C@H](O2)Oc3ccc(c(c3)OC)OC)O)O)O)O)O)O C31155362
C[C@H]1[C@@H]([C@H]([C@H]([C@@H](O1)OC[C@@H]2[C@H]([C@H]([C@@H]([C@H](O2)Oc3ccc(c(c3)OC)OC)O)O)O)O)O)O C31155372
CC(=O)N[C@H](C(=O)NC[C@@]1([C@@H]([C@@H]([C@@H](CO1)O)O)O)O)C(C)(C)SN=O C33782164
c1cc(c(cc1NN)S(=O)(=O)NCCC(=O)N)[N+](=O)[O-] C37930046
C[C@H]([C@H](C(=O)N[C@H](C(C)C)C(=O)N[C@H](CC(C)C)C(=O)[O-])[NH3+])O C39321704
c1c(ccc(c1)C(=O)/C=N/NC(=O)N)C(=O)/C=N/NC(=O)N C13402906
c1cnc(c2c1n(cn2)[C@@H]3C[C@@H]([C@@H]([C@@H]3O)O)CSCC[C@@H](C(=O)[O-])[NH3+])N C40828016
C1CCc2c(c(c(s2)Nc3c(c(nc(n3)NCCO)N)[N+](=O)[O-])C(=O)N)C1 C41026425
CC(C)[C@@H](C(=O)NNC(=S)NCCCOC)NC(=O)N C42236054
C[C@@]12CC[C@H]3C(=CC(=O)[C@@]4([C@]3(C[C@H]([C@H](C4)O)O)C)O)[C@]1(CC[C@H]2[C@](C)([C@@H](CCC(C)(C)O)O)O)O C43742903
C[C@@]12CC[C@@H]3C(=CC(=O)[C@H]4[C@]3(C[C@H]([C@H](C4)O)O)C)[C@]1(CC[C@H]2[C@@](C)([C@H](CCC(C)(C)O)O)O)O C43743094
C[C@]1(OC[C@H]2[C@@H](O1)[C@@H]([C@@H]([C@@H](O2)O[C@]3([C@@H]([C@@H]([C@@H](O3)CO)O)O)CO)O)O)OC C44028878
C[C@@]12CC[C@@H]3C(=CC(=O)[C@@H]4[C@]3(C[C@H]([C@@H](C4)O)O)C)[C@]1(CC[C@@H]2[C@](C)([C@@H](CCC(C)(C)O)O)O)O C44184656
Cc1cc(sc1c2c(cc(s2)[C@@H](CC(=O)[O-])[NH3+])C)[C@@H](CC(=O)[O-])[NH3+] C44216227
c1cc(ccc1C([C@H](CC(=O)[O-])[NH3+])[C@H](CC(=O)[O-])[NH3+])[N+](=O)[O-] C44218749
c1cc(ccc1OC([C@H](CC(=O)[O-])[NH3+])[C@H](CC(=O)[O-])[NH3+])Cl C44219655
c1cc(ccc1C(C[C@@H](C(=O)[O-])[NH3+])C[C@@H](C(=O)[O-])[NH3+])Cl C44286083
c1cc(ccc1CCNC(=O)NC(C(=O)N)C(=O)N)OC(F)F C45631612
Cc1ccc(cc1S(=O)(=O)N)NC(=O)CCNC(=O)N C49045705
CCCCNC(=O)NNC(=O)[C@H](CCSC)NC(=O)N C49143373
c1c(cc(c(c1[N+](=O)[O-])NN)Cl)C(=O)NCCS(=O)(=O)N C51129100
c1cc(ccc1CCNC(=O)c2nc([nH]n2)N)S(=O)(=O)N C55169490
Cc1c(cc2cc3c(c(c2c1O)O)C(=O)[C@@H]([C@H](C3)[C@@H](C(=O)[C@H]([C@@H](C)O)O)OC)O)O C01574064
Cc1ccc(cc1NC(=O)CSc2nc(cc(n2)N)N)S(=O)(=O)N C59941833
c1cc(c(cc1[N+](=O)[O-])C(=O)NCCCS(=O)(=O)N)NN C51095203
C1COCCC1(/C(=N/O)/N)C(=O)N(CC(=O)N)CC(=O)N C61809532
c1ccc(cc1)[C@H](CO)Nc2ccc(cc2N)S(=O)(=O)N C63000893
CCOCCCNC(=O)NNC(=O)[C@H](C(C)C)NC(=O)N C63839298
CC(C)c1ccccc1NC(=S)NNC(=O)[C@@H](CCSC)NC(=O)N C66122771
C[C@@H]1CCCC[C@H]1NC(=S)NNC(=O)[C@@H](CCSC)NC(=O)N C66276996
CC(C)[C@H](C(=O)NNC(=S)Nc1ccc(cc1)OC(C)C)NC(=O)N C67194172
CC[C@H](C)[C@H](C(=O)NNC(=O)NCCCOCC)NC(=O)N C67648135
c1cc(c(cc1/C=C/c2cc(cc3c2[C@H]([C@H](O3)c4ccc(c(c4)O)O)c5cc(cc(c5)O)O)O)O)O C05758830
CC(C)(C)NC(=O)[C@H](c1ccc(cc1)F)N(Cc2ccccc2Cl)C(=O)c3c(c(ns3)C(=O)N)N C06074920
CC(C)(C)NC(=O)[C@H](c1ccc(cc1)F)N(c2ccc(cc2)Cl)C(=O)c3c(c(ns3)C(=O)N)N C06074940
CC(C)CCNC(=O)[C@@H](c1cccs1)N(c2ccc(cc2)F)C(=O)c3c(c(ns3)C(=O)N)N C06134323
CC[C@H](C(=O)NCCC(C)C)N(c1ccc(c(c1)Cl)F)C(=O)c2c(c(ns2)C(=O)N)N C06821166
c1cc(ccc1NC(=O)CSc2nnc(n2N)c3ccc(cc3Cl)Cl)S(=O)(=O)N C08644455
CC(=O)N[C@@]1([C@]([C@]([C@@](O[C@@]1(C)Oc2c[nH]c3c2c(c(cc3)Br)Cl)(C)CO)(C)O)(C)O)C C09915656
CC(=O)N[C@@]1([C@]([C@]([C@@](O[C@@]1(C)Oc2c[nH]c3c2cc(c(c3)Cl)Br)(C)CO)(C)O)(C)O)C C09915658
Cc1ccc(cc1)[C@@H](C(=O)NC(C)(C)C)N(Cc2ccc(cc2)F)C(=O)c3c(c(ns3)C(=O)N)N C12476914
Cc1ccc(cc1)[C@@H](C(=O)NC(C)(C)C)N(Cc2cccs2)C(=O)c3c(c(ns3)C(=O)N)N C12476978
Cc1ccc(cc1)[C@H](C(=O)NC(C)(C)C)N(c2ccccc2F)C(=O)c3c(c(ns3)C(=O)N)N C12477082
Cc1ccc(cc1)[C@@H](C(=O)NCCC(C)C)N(Cc2ccco2)C(=O)c3c(c(ns3)C(=O)N)N C12479492
Cc1ccc(cc1)[C@@H](C(=O)NCCC(C)C)N(c2ccccc2F)C(=O)c3c(c(ns3)C(=O)N)N C12479589
Cc1ccc(c(c1)C)N([C@@H](CC(C)C)C(=O)NC2CCCC2)C(=O)c3c(c(ns3)C(=O)N)N C12701870
c1cc(ccc1Nc2c(c(c(s2)C(=O)Nc3ccc4c(c3)OCO4)N)C(=O)Nc5ccc(cc5)F)F C13130663
c1cc(ccc1c2[nH]c3cc(c(cc3n2)NC(=O)c4ccc(cc4)N)Cl)NC(=O)c5ccc(cc5)N C09514523
c1cc(ccc1c2[nH]c3c(n2)ccc(c3Cl)NC(=O)c4ccc(cc4)N)NC(=O)c5ccc(cc5)N C13562982
CC(C)Cc1ccc(cc1)c2csc(n2)/C(=C/Nc3ccc(cc3)S(=O)(=O)N=C(N)N)/C#N C20150239
C[C@@H]1CCc2c(sc3c2c(nc(n3)S[C@@H](C)C(=O)Nc4ccc(cc4)S(=O)(=O)N)N)C1 C21242510
C[C@H]1CCc2c(sc3c2c(nc(n3)S[C@H](C)C(=O)Nc4ccc(cc4)S(=O)(=O)N)N)C1 C21242524
CC[C@@H](C)[C@@H](C(=O)Nc1ccc(c(c1)S(=O)(=O)Nc2ccc(cc2)Br)C)NC(=O)N C25260696
Cc1ccc(cc1S(=O)(=O)Nc2ccc(cc2)Cl)NC(=O)C[C@@H](c3ccccc3)NC(=O)N C30869512
COc1cc(ccc1O)/C=C/c2cc(c3c(c2)O[C@@H]([C@@H]3c4cc(cc(c4)O)O)c5ccc(c(c5)OC)O)O C31167288
Cc1cc([nH]c1C(=NNC(=S)NN=C(c2c(cc([nH]2)C)C)c3c(cc([nH]3)C)C)c4c(cc([nH]4)C)C)C C37624836
COc1ccc(cc1)C(=O)N[C@H](C(Cl)(Cl)Cl)NC(=S)Nc2ccc(cc2)S(=O)(=O)N C13482474
c1cc(ccc1C2=C[C@H](N=N2)[C@H]3NN[C@@H](N3N)SCC(=O)Nc4ccc(cc4Cl)Cl)F C38989732
c1cc(ccc1C2=C[C@H](N=N2)[C@@H]3NN[C@@H](N3N)SCC(=O)Nc4cc(ccc4Cl)C(F)(F)F)F C38989800
CCc1cccc(c1NC(=O)CS[C@H]2NN[C@@H](N2N)[C@@H]3C=C(N=N3)c4ccc(cc4)Cl)C C38990114
CCc1cccc(c1NC(=O)CS[C@@H]2NN[C@H](N2N)[C@@H]3C=C(N=N3)c4ccc(cc4)Cl)C C38990115
c1cc(ccc1C2=C[C@H](N=N2)[C@@H]3NN[C@@H](N3N)SCC(=O)Nc4cc(ccc4Cl)Cl)Cl C38994401
Cc1ccc(cc1)C2=C[C@@H](N=N2)[C@H]3NN[C@@H](N3N)SCC(=O)Nc4c(cc(cc4Cl)C)C C38994975
Cc1ccc(cc1)C2=C[C@@H](N=N2)[C@@H]3NN[C@@H](N3N)SCC(=O)Nc4cc(ccc4Cl)C(F)(F)F C38999012
Cc1ccc(cc1Cl)NC(=O)CS[C@H]2NN[C@H](N2N)[C@@H]3C=C(N=N3)c4ccc(cc4)Cl C38999974
c1cc(ccc1C2=C[C@@H](N=N2)[C@@H]3NN[C@@H](N3N)SCC(=O)Nc4ccc(cc4)Br)F C39000243
Cc1ccc(cc1NC(=O)CS[C@@H]2NN[C@H](N2N)[C@@H]3C=C(N=N3)c4ccc(cc4)Cl)Cl C39000480
c1cc(ccc1C2=C[C@@H](N=N2)[C@@H]3NN[C@@H](N3N)SCC(=O)Nc4ccc(cc4)Br)Cl C39000501
c1cc(ccc1C2=C[C@@H](N=N2)[C@H]3NN[C@@H](N3N)SCC(=O)Nc4ccc(cc4)Br)Cl C39000507
c1cc(ccc1C2=C[C@H](N=N2)[C@H]3NN[C@@H](N3N)SCC(=O)Nc4ccc(cc4)Br)Cl C39000510
c1cc(ccc1C2=C[C@H](N=N2)[C@@H]3NN[C@@H](N3N)SCC(=O)Nc4ccc(c(c4)Cl)Cl)F C39006709
Cc1cc(c(c(c1)C)NC(=O)CS[C@@H]2NN[C@@H](N2N)[C@@H]3C=C(N=N3)c4ccc(cc4)Cl)C C39006940
Cc1cc(c(c(c1)C)NC(=O)CS[C@@H]2NN[C@H](N2N)[C@@H]3C=C(N=N3)c4ccc(cc4)Cl)C C39006942
c1cc(ccc1C2=C[C@@H](N=N2)[C@@H]3NN[C@@H](N3N)SCC(=O)Nc4ccc(c(c4)Cl)F)Cl C39007652
c1ccc(c(c1)C(F)(F)F)NC(=O)CS[C@H]2NN[C@@H](N2N)[C@@H]3C=C(N=N3)c4ccc(cc4)F C39012749
c1ccc(cc1)c2ccccc2NC(=O)CS[C@H]3NN[C@@H](N3N)[C@@H]4C=C(N=N4)c5ccc(cc5)Cl C39021036
Cc1ccc(cc1)C2=C[C@@H](N=N2)[C@@H]3NN[C@@H](N3N)SCC(=O)Nc4ccc(c(c4)C)Br C39592260
Cc1cc(c(cc1Nc2c(c(ncn2)NNC(=O)c3ccncc3)N)Cl)[C@H](C#N)c4ccc(cc4)Cl C40688758
C1CCc2c(c(c(s2)NC(=O)CCCCC(=O)Nc3c(c4c(s3)CCCC4)C(=O)N)C(=O)N)C1 C01811321
c1c(cc(c(c1Br)O)Br)/C=N/NC(=O)CSc2nc(cc(n2)N)N C58986299
Cc1ccc(cc1S(=O)(=O)Nc2ccc(cc2)Cl)NC(=O)[C@H](CCSC)NC(=O)N C60387036
Cc1ccc(cc1NC(=O)CNC(=O)NCCc2ccc(s2)S(=O)(=O)N)Br C62613480
CC1=C([C@H](NC(=O)N1C)c2cc(c(c(c2)Br)O)OC)C(=O)OCC=C C02059234
c1ccc(cc1)c2nnc(s2)NC(=O)C(=O)N/N=C/c3ccccc3C(F)(F)F C04210444
CCCOc1ccc(cc1OC)[C@@H]2c3c(nn(c3OC(=C2C#N)N)c4ccccc4)C C02341117
c1cc(oc1)CNC(=O)/C(=C\c2ccc3c(c2)OCO3)/NC(=O)c4cccs4 C04827860
CC(C)NC(=O)N([C@@H]1C(N(C(=O)N1C(C)C)CCc2ccccc2F)(C)C)O C05259925
c1ccc(cc1)C(=O)NCc2ccc(s2)S(=O)(=O)Nc3ccc4c(c3)OCO4 C01040376
CC(C)(C)NS(=O)(=O)c1ccc(cc1)NC(=O)/C=C/c2ccc3c(c2)OCO3 C01142910
C[C@H](c1[nH]nc(n1)c2ccc(cc2)Cl)NS(=O)(=O)c3ccc(cc3)C(=O)C C05001900
CCc1nnc(s1)NS(=O)(=O)c2ccc(cc2)NC(=O)c3cc(ccc3C)C C04270516
Cc1c(c([nH]c1C(=O)CN2C(=O)[C@@](NC2=O)(C)c3ccc(cc3)C(C)C)C)C(=O)C C07526746
CCn1c(nnc1S[C@@H](C)C(=O)NC(=O)NC23CC4CC(C2)CC(C4)C3)C5CC5 C07618755
Cc1c(c(nc(n1)SCC(=O)N)C)CCC(=O)/N=c\2/n(c3ccccc3s2)C C08118138
c1cc(ccc1C(=O)Nc2nc(cs2)CCC(=O)Nc3ccc4c(c3)OCO4)F C11834908
Cc1c(cccc1[N+](=O)[O-])NC(=S)NC(=O)c2ccc(c(c2)Br)OC C12498108
Cc1ccc(cc1Br)C(=O)NC(=S)Nc2cc(ccc2OC)[N+](=O)[O-] C12499112
c1ccc(cc1)c2csc3c2c(ncn3)NC[C@@H](c4ccc(cc4)[N+](=O)[O-])O C12614178
C=CCNS(=O)(=O)c1ccc2c(c1)[C@H]3C=CC[C@@H]3[C@@H](N2)c4ccc(cc4)[N+](=O)[O-] C14550850
CCOc1ccccc1NC(=O)c2c(nc(nc2C)Nc3nc(c(s3)C)C)C C14607524
C[C@@]1(C(=O)N(C(=O)N1)CC(=O)Nc2ccc(c(c2)Cl)OC(F)F)c3ccccc3 C16005153
CC(C)(C)NC(=O)NC(=O)COC(=O)c1csc(n1)c2ccc(cc2)Cl C16457503
CCC(=O)Nc1cc(ccc1C)c2ccc(=O)n(n2)[C@@H](C)C(=O)Nc3ccc(cc3)F C16626684
CC(=O)c1cccc(c1)NC(=O)N[C@@H](c2ccccc2)c3nnc(o3)c4ccccc4 C21037074
C[C@H]1C[C@@H](CN(C1)C(=O)[C@@H](C)Sc2nnc(n2N)c3ccc(cc3)OC(F)F)C C21750370
CCOc1ccc2c(c1)sc(n2)NC(=O)c3cc(c(c(c3)S(=O)(=O)NC)C)C C22024669
CC(C)(C)NS(=O)(=O)c1cccc(c1)NC(=O)/C=C/c2nc3ccccc3o2 C22658922
CC(C)c1ccc(cc1)c2csc(n2)NC(=O)CN3C(=O)[C@@](NC3=O)(C)C4CC4 C22865946
CC[C@@H](C)C(=O)Nc1ccc(cc1)NS(=O)(=O)c2ccc3c(c2)OCCCO3 C25148225
CC(C)n1c2c(cc(cn2)NC(=O)CNC(=O)c3ccc(cc3)c4ccccc4)cn1 C29066657
Cn1cccc1C(=O)NNC(=O)c2ccccc2CSc3nc4ccccc4o3 C32744795
c1cc(c(cc1C(=O)N)[N+](=O)[O-])COC(=O)C23C[C@H]4C[C@@H](C2)CC(C4)(C3)Cl C18055390
Cc1c(c(on1)/C=C\c2ccc(cc2)S(=O)(=O)NC3CCCCC3)NC(=O)C C33170992
CC(C)NC(=O)CN1CC2=C(C1=O)[C@H](NC(=O)N2CC=C)c3ccccc3Cl C34791844
CC(C)(C)NS(=O)(=O)c1cc(ccc1Cl)C(=O)NCc2ccc3c(c2)OCO3 C36694872
CC(C)CNC(=O)NC(=O)COc1c2c(csc2ncn1)c3ccc(cc3)Cl C39561596
CCOc1ccc(cc1OCc2ccccc2)[C@@H]3C(=C(O[C@H]4C3=C(N=N4)C)N)C#N C39579422
C[C@H](C(=O)NC(=O)NCC(C)C)Sc1c2ccccc2nc(n1)c3ccco3 C12752563
Cc1ccccc1NC(=O)Cn2c3ccccc3nc2[C@@H](C)NC(=O)c4ccco4 C40298939
C[C@H](c1nc2ccccc2n1CC(=O)Nc3ccccc3Cl)NC(=O)c4ccco4 C40298942
Cc1cc(c(c(c1)O)c2c3c([nH]n2)C(=O)N([C@H]3c4ccc(c(c4)OC)OC)CC=C)C C38704952
Cc1c(cccc1N2CCCC2=O)NC(=O)N[C@H](C)c3ccc(cc3OC)OC C47845700
CCOc1ccccc1NC(=O)c2cc3n(n2)[C@H](C[C@H](N3)c4ccco4)C(F)(F)F C00919411
Cc1ccccc1NC(=O)C2=C(Nc3ncnn3[C@H]2c4ccccc4OCC=C)C C04736953
Cc1ccc(cc1)CNC(=O)C(=O)Nc2ccc(cc2)c3nc(on3)C(C)(C)C C54841385
Cc1cc(cc(c1)N/C(=N\C(=O)c2ccc3c(c2)OCO3)/NCc4ccncc4)C C45939651
Cc1ccc(cc1)c2nc(on2)CCC(=O)Nc3ccc(cc3C(=O)NC)Cl C58227486
CC(C)(C)NC(=O)c1cc2n(n1)[C@H](C[C@@H](N2)c3ccc(c(c3)OC)OC)C(F)(F)F C59452640
Cc1ccccc1NC(=O)[C@H]2CC(=O)N=C(S2)N/N=C/c3ccc(cc3)N(C)C C05740620
Cc1ccc(cc1NC(=O)CN(C)c2ccc(cn2)C#N)C(=O)Nc3ccccc3 C62261506
C[C@H](c1ccc(c(c1)Cl)F)NC(=O)[C@H](C)NC(=O)c2cccc(c2)[N+](=O)[O-] C56353454
Cc1cc2c([nH]1)c(=O)n(c(n2)SCC(=O)Nc3ccc(cc3)N(C)C)C(C)C C67235854
c1cc(c(cc1Cl)Cl)CSc2c3c(nc(n2)N)n(cn3)[C@H]4[C@H]([C@@H]([C@@H](O4)CO)O)O C04801934
CCOc1ccc(cc1)c2nnc(n2N)SCC(=O)Nc3ccc(cc3)S(=O)(=O)N C02263434
CC(C)CCNC(=O)[C@@H](c1ccc(cc1)OC)N(Cc2ccco2)C(=O)c3c(c(ns3)C(=O)N)N C06134232
CCOC(=O)CNC(=O)[C@@H](c1ccc(cc1)F)N(c2ccc(cc2)C)C(=O)c3c(c(ns3)C(=O)N)N C06546668
COCCNC(=O)[C@@H](c1ccc(cc1)F)N(Cc2cccs2)C(=O)c3c(c(ns3)C(=O)N)N C06904944
Cc1cccc(c1C)N([C@H](c2ccc(cc2)OC)C(=O)NCCOC)C(=O)c3c(c(ns3)C(=O)N)N C12467344
Cc1ccc(o1)[C@@H](C(=O)NCCOC)N(c2ccc(cc2)C(C)C)C(=O)c3c(c(ns3)C(=O)N)N C12467439
Cc1ccc(o1)[C@H](C(=O)NCCC(C)C)N(c2ccc(c(c2)Cl)F)C(=O)c3c(c(ns3)C(=O)N)N C12480063
Cc1ccc(o1)[C@H](C(=O)NC2CCCC2)N(c3ccc(c(c3)Cl)F)C(=O)c4c(c(ns4)C(=O)N)N C12704042
Cc1cc(nc(n1)N/C(=N/C(=O)Nc2ccccc2)/NCCc3ccc(cc3)S(=O)(=O)N)C C14161622
c1c(oc2c3c(cc(c2c1=O)O)OCC(=CC3)CO[C@H]4[C@@H]([C@H]([C@@H]([C@H](O4)CO)O)O)O)CO C16958212
c1cc(ccc1/C=N/Nc2[nH]nc(n2)SCC(=O)Nc3ccc(cc3)S(=O)(=O)N)Br C20833728
c1ccc(cc1)CC(=NNc2nnc(n2N)SCC(=O)NNC(=O)C(F)(F)F)Cc3ccccc3 C20919379
CCNS(=O)(=O)c1ccc(cc1)NC(=O)CSc2nc([nH]n2)N/N=C/c3ccc(c(c3)O)OC C21078577
C[C@H](c1ccccc1)NC(=O)CSc2nnc(n2N)N/N=C/c3cc(ccc3O)Br C21319428
c1cc2c(cc1Cl)CCc3cc(cnc3C2=C4CC[NH2+]CC4)O[C@H]5[C@@H]([C@H]([C@@H]([C@H](O5)C(=O)[O-])O)O)O C21981244
c1cc2c(cc1Cl)CCc3cc(cnc3C2=C4CC[NH2+]CC4)O[C@@H]5[C@@H]([C@@H]([C@H]([C@H](O5)C(=O)[O-])O)O)O C22060571
Cc1ccc(c(c1)C)NC(=O)NC(=O)CN(CC(C)C)c2c(n(c(=O)[nH]c2=O)CC(C)C)N C23358215
c1cc(ccc1N2c3c(c4c(c(nc(c4c(n3)N)N)N5CCCC5)C#N)CC2=O)S(=O)(=O)N C23983532
Cn1cc(cc1C(=O)N)S(=O)(=O)N2CCC(CC2)C(=O)NCc3ccc(s3)S(=O)(=O)N C24961563
CC[C@@H](C)[C@@H](C(=O)NNC(=O)c1cccc(c1)S(=O)(=O)Nc2ccccc2OC)NC(=O)N C25395079
CC1CCN(CC1)c2c(c3c4c(nc(c3c(n2)N)N)N(C(=O)C4)c5ccc(cc5)S(=O)(=O)N)C#N C25463225
c1ccc2c(c1)cccc2[C@H](CC(=O)[O-])NC(=O)NNC(=O)CCCCNc3cccc[nH+]3 C29564397
COc1cc(ccc1O[C@H]2[C@@H]([C@H]([C@@H](CO2)O)O)O)[C@@H]3[C@@H](c4cc(cc(c4O3)O)CCCO)CO C31168211
Cc1cccc(c1)[C@H](CC(=O)NCCNc2ccc(cc2[N+](=O)[O-])C(F)(F)F)NC(=O)N C32796276
CC(=O)c1ccc(cc1)N2C(=O)[C@H]3[C@@H]([NH2+][C@@]([C@@H]3C2=O)(CCCNC(=O)N)C(=O)[O-])c4ccc(cc4)C#N C33516264
CC(C)COc1ccc(cc1)C(=O)NC(=S)Nc2ccc(cc2)S(=O)(=O)N=C(N)N C14030419
Cc1c2c(=O)n(c(=O)n(c2sc1C(=O)NN)CC(=O)N)CC(=O)Nc3ccc(cc3)OC C34783311
CC(=O)Nc1ccc(cc1)S(=O)(=O)NCC(=O)OCC(=O)Nc2c(ccs2)C(=O)N C09120571
C[C@@H](C(=O)NC1CCCC1)N(Cc2ccc3c(c2)OCO3)C(=O)c4c(c(ns4)C(=O)N)N C04354832
Cc1ccc(cc1)C2=C[C@H](N=N2)[C@@H]3NN[C@@H](N3N)SCC(=O)Nc4ccc(cc4)NC(=O)C C38990167
CCOc1ccc(cc1)NC(=O)CS[C@H]2NN[C@H](N2N)[C@@H]3C=C(N=N3)c4ccc(cc4)Cl C38990235
Cc1cc(ccc1Br)NC(=O)CS[C@H]2NN[C@@H](N2N)[C@@H]3C=C(N=N3)c4ccc(cc4)OC C39012040
COc1cc2c(c(c1)O[C@@H]3[C@@H]([C@H]([C@@H]([C@H](O3)O)O)O)CO)C(=O)[C@@H]([C@@H](O2)c4ccc(cc4)O)O C39928747
COc1cc2c(c(c1)O[C@@H]3[C@@H]([C@H]([C@@H]([C@H](O3)O)O)O)CO)C(=O)[C@H]([C@@H](O2)c4ccc(cc4)O)O C39928749
CCN(CC)S(=O)(=O)c1ccc(cc1)Nc2c(c(ncn2)NNC(=O)c3ccccc3F)N C40759482
C/C(=N\NC(=O)N)/[C@]12[C@@H](C[C@@H]3[C@@]1(CC[C@H]4[C@@H]3CCC5=C/C(=N\NC(=O)N)/CC[C@]45C)C)OC(O2)(C)C C43760902
C/C(=N\NC(=O)N)/[C@]12[C@@H](C[C@H]3[C@@]1(CC[C@H]4[C@@H]3CCC5=C/C(=N\NC(=O)N)/CC[C@]45C)C)OC(O2)(C)C C43760903
CCCn1c2ccc(cc2nc1S[C@H](C)C(=O)Nc3ccc(cc3)C(=O)N)S(=O)(=O)N C45342435
c1cc(ccc1c2c(c(nc(c2C#N)S[C@H]3[C@@H]([C@H]([C@@H]([C@H](O3)O)O)O)O)N)C#N)Br C49070893
c1cc(c(c2c1ccc(=O)o2)c3c4c(ccc(=O)o4)cc(c3O[C@@H]5[C@H]([C@@H]([C@@H]([C@@H](O5)CO)O)O)O)O)O C49181866
Cc1c(ccc2c1c(nc([nH+]2)N)N)CNc3ccc(cc3)C(=O)N[C@H](CCC(=O)[O-])C(=O)[O-] C17106164
CN(Cc1ccc2c(c1)c(nc([nH+]2)N)N)c3ccc(cc3)C(=O)N[C@@H](CCC(=O)[O-])C(=O)[O-] C17423997
CN(Cc1ccc2c(c1)c(nc([nH+]2)N)N)c3ccc(cc3)C(=O)N[C@H](CCC(=O)[O-])C(=O)[O-] C13284065
Cc1ccc(cc1C)N2C(=O)/C(=C/Nc3ccc(cc3)S(=O)(=O)NC(CO)(CO)CO)/C(=N2)C C16312055
c1c(cc(c(c1Br)/N=N/c2c([nH]c(=S)[nH]c2=O)N)Br)S(=O)(=O)N C13099280
c1cc(ccc1NC(=O)CCSc2[nH]c(nn2)NN=C3CCCCCC3)S(=O)(=O)N C20837827
c1cc2c(cc1Cl)CCc3cc(cnc3C2=C4CC[NH2+]CC4)O[C@H]5[C@@H]([C@@H]([C@@H]([C@@H](O5)C(=O)[O-])O)O)O C65742869
c1cc2c(cc1Cl)CCc3cc(cnc3C2=C4CC[NH2+]CC4)O[C@@H]5[C@H]([C@@H]([C@@H]([C@@H](O5)C(=O)[O-])O)O)O C65742870
C[C@]1(CC=CC=C1C(=S)O/C(=C/C(=O)OC(=S)C2=CC=CC[C@@]2(C)C(=O)NN)/[O-])C(=O)NN C66331740
CCC[C@@H](C(=O)NC(C)(C)C)N(Cc1ccco1)C(=O)c2c(c(ns2)C(=O)N)N C04161174
c1cc(ccc1C(=O)CSc2c3c(nc(n2)N)n(cn3)[C@H]4[C@H]([C@@H]([C@@H](O4)CO)O)O)Cl C04705727
c1ccc(cc1)c2csc(n2)c3cn(c4c3c(ncn4)N)[C@H]5[C@H]([C@@H]([C@@H](O5)CO)O)O C05121289
CC1(CC(CC(N1O)(C)C)Nc2c3c(ncn2)n(cn3)[C@H]4[C@H]([C@@H]([C@@H](O4)CO)O)O)C C05374315
c1ccc(cc1)CC(=O)NNc2nc(nc(n2)NNC(=O)c3ccncc3)Nc4ccc(cc4)Cl C01637780
c1ccc(cc1)[C@H](C#N)/C(=N/NC(=O)C(=O)NN)/C(=O)NC23CC4CC(C2)CC(C4)C3 C05891379
CC(C)(C)NC(=O)[C@@H](c1ccco1)N(C2CCCC2)C(=O)c3c(c(ns3)C(=O)N)N C06074621
c1cc(ccc1c2nnc(n2N)SCC(=O)Nc3ccc(cc3)S(=O)(=O)N)F C02265496
Cc1c(c(=O)[nH]c(=O)[nH]1)CSCC(=O)OCC(=O)Nc2ccc(cc2)S(=O)(=O)N C02810311
CCC[C@@H](C(=O)NCCC(C)C)N(Cc1ccco1)C(=O)c2c(c(ns2)C(=O)N)N C06501158
CCOC(=O)CNC(=O)CN(c1ccc(cc1C)C)C(=O)c2c(c(ns2)C(=O)N)N C06546517
CCc1ccc(cc1)N([C@@H](c2ccc(cc2)N(C)C)C(=O)NCCOC)C(=O)c3c(c(ns3)C(=O)N)N C06134747
c1ccc2c(c1)nc3c(c(n(c3n2)/N=C/c4ccc(c(c4)O)O)N)C(=O)Nc5ccc(cc5)Cl C01274321
c1cc(c(c(c1)F)C(=O)Nc2c(cnn2c3ccc(cc3)S(=O)(=O)N)C(=O)N)F C09631168
c1cc(ccc1NC(=O)Cc2csc(n2)NC(=O)[C@@H]3CCC(=O)N3)S(=O)(=O)N C12879819
CCCCCNC(=O)c1c2c(nc3ccccc3n2)n(c1N)c4ccc(cc4)S(=O)(=O)N C02400582
Cc1ccccc1n2c(nnc2SCC(=O)Nc3cc(cc(c3)C(=O)N)C(=O)N)c4ccncc4 C03386137
Cc1cc(nc(n1)N/C(=N/C(=S)NC)/NCCc2ccc(cc2)S(=O)(=O)N)C C14157935
CCNC(=O)[C@@H]1[C@H]([C@H]([C@@H](O1)n2cnc3c2nc(nc3N)I)O)O C16052106
CC(C)(C)N/N=C(/[C@@H]1C(=O)Nc2ccccc2[S@]1=O)\C(=O)Nc3[nH][nH]c(=S)n3 C16957760
c1c(cc(c(c1Cl)NCc2cnc3c(n2)c(nc(n3)N)N)Cl)C(=O)N[C@H](CCC(=O)[O-])C(=O)[O-] C17421391
C1CCC(=NNc2[nH]nc(n2)SCC(=O)Nc3nnc(s3)SCC(=O)N)C1 C20836751
CCc1ccccc1Nc2nc(nc(n2)N)CSc3nnc(n3N)c4ccoc4C C21171659
Cc1ccc(cc1)S(=O)(=O)[C@H]([C@@H]2[C@H]([C@H]([C@@H](O2)n3cnc4c3ncnc4N)O)O)O C21299512
Cc1ccc(cc1)NC(=O)CSc2nnc(n2N)N/N=C/c3cc(ccc3O)Cl C21319911
c1ccc2c(c1)C=C(c3ccccc3N2C(=O)N)O[C@H]4[C@H]([C@H]([C@@H]([C@H](O4)C(=O)[O-])O)O)O C22065550
c1ccc2c(c1)C=C(c3ccccc3N2C(=O)N)O[C@H]4[C@@H]([C@H]([C@@H]([C@@H](O4)C(=O)[O-])O)O)O C22065553
C[C@H](C(=O)Nc1ccc(c(c1)S(=O)(=O)Nc2ccc(cc2)Cl)OC)NC(=O)N C26799184
C[C@@H](C(=O)Nc1ccc(c(c1)S(=O)(=O)Nc2ccc(cc2)Cl)OC)NC(=O)N C26799188
CCNC(=O)[C@@H]1[C@H]([C@@H]([C@@H](O1)n2cnc3c2nc(nc3N)I)O)O C33525087
CC(C)(C[C@@H](c1ccc(c2c1oc3cc4c(c(c3c2=O)O)[C@@]5(C=CO[C@@H]5O4)O)O)O)O C35458932
Cc1ccc(cc1C)N([C@@H](c2ccc(o2)C)C(=O)NC[C@@H]3CCCO3)C(=O)c4c(c(ns4)C(=O)N)N C12714965
CC[C@H](C)[C@@H](C(=O)Nc1cccc(c1)S(=O)(=O)/N=C\2/CCCCCN2)NC(=O)N C08238915
COc1ccc(cc1)NC(=O)CS[C@@H]2NN[C@H](N2N)[C@@H]3C=C(N=N3)c4ccccc4 C38989723
COc1ccc(cc1)NC(=O)CS[C@H]2NN[C@H](N2N)[C@@H]3C=C(N=N3)c4ccccc4 C38989724
Cc1cccc(n1)NC(=O)CS[C@@H]2NN[C@@H](N2N)[C@@H]3C=C(N=N3)c4ccc(cc4)F C39012401
COc1ccc(cc1Nc2c(c(ncn2)NNC(=O)COc3ccc(cc3Cl)Cl)N)Cl C40702525
c1cc(oc1)CNc2c(c(ncn2)NNC(=O)COc3ccc(cc3Cl)Cl)N C40761371
C[NH+](C)[C@H]1[C@H]2C[C@@H]3Cc4ccc(c(c4C(=O)[C@H]3C(=O)[C@]2(C(=C(C1=O)C(=O)N)[O-])O)O)N(C)C C44021601
C[C@]12CC[C@H]([C@@]([C@H]1Cc3c(nc(s3)NC(=O)OCC=C)[C@H]2CC(=O)N4CCC(CC4)C(=O)N)(C)CO)O C44681568
c1cc(ccc1N/N=C(\C#N)/C(=N/c2ccc(cc2)S(=O)(=O)N)/[O-])S(=O)(=O)N C09283041
c1cc2c(cc1NC(=O)CSc3nc([nH]n3)N/N=C/c4ccc(cc4O)O)OCO2 C58994163
c1cc2c(cc1NC(=O)CSc3nc([nH]n3)N/N=C/c4ccc(cc4O)O)OCCO2 C58994176
CC(=O)Nc1cccc(c1)NC(=O)CSc2nnc(n2N)N/N=C/c3ccccc3 C20291654
CC(=O)Nc1cccc(c1)NC(=O)CSc2nnc(n2N)N/N=C/c3cccnc3 C20292565
Cc1cc(nc(n1)N/C(=N/C(=O)CSc2nnc(s2)N)/[N-]CCc3c[nH]c[nH+]3)C C14729886
c1c(cc(cc1Cl)Cl)NC(=O)[C@H]2CC(=O)Nc3c2c(=O)[nH]c(n3)N4CCC(CC4)C(=O)N C12323329
CC(C)c1nnc(o1)CNC(=O)CSc2nc([nH]n2)N/N=C(\C)/c3ccc(cc3)N C59879562
c1ccc2c(c1)C=C(c3ccccc3N2C(=O)N)O[C@H]4[C@@H]([C@@H]([C@@H]([C@@H](O4)C(=O)[O-])O)O)O C65748343
c1ccc2c(c1)C=C(c3ccccc3N2C(=O)N)O[C@H]4[C@H]([C@@H]([C@@H]([C@@H](O4)C(=O)[O-])O)O)O C65748346
Cc1cc(cc(c1)c2nnc(o2)SCC(=O)Nc3cc(cc(c3)C(=O)[O-])C(=O)[O-])C C13093350
c1cc(ccc1/C=C/C(=O)Nc2cc(cc(c2)C(=O)[O-])C(=O)[O-])S(=O)(=O)N3CCCCCC3 C13169304
Cc1cc(cc(c1OCC(=O)Nc2cc(cc(c2)C(=O)[O-])C(=O)[O-])Cl)Br C13169427
Cc1ccc(cc1Nc2cnn(c(=O)c2Cl)C34C[C@@H]5C[C@H](C3)CC(C5)[C@@H]4C(=O)[O-])C(=O)[O-] C13169469
CC(C)Oc1c(cc(cc1Cl)/C=C/C(=O)Nc2cc(cc(c2)C(=O)[O-])C(=O)[O-])OC C13169565
Cc1ccc(cc1NC(=O)CSc2nc3cc(ccc3c(=O)n2Cc4ccco4)C(=O)[O-])C(=O)[O-] C13231924
c1c(cc(cc1C(=O)[O-])NS(=O)(=O)c2c(cc(cc2Cl)Br)Cl)C(=O)[O-] C13262910
c1cc(ccc1C(=O)[O-])NS(=O)(=O)c2ccc(c(c2)[N+](=O)[O-])Oc3ccc(cc3C(=O)[O-])Cl C13273785
CCc1ccccc1N2C(=O)/C(=C/c3cc(n(c3C)c4cc(cc(c4)C(=O)[O-])C(=O)[O-])C)/C(=O)NC2=S C04083864
COc1ccc(cc1Nc2cnn(c(=O)c2Cl)C34C[C@@H]5C[C@H](C3)CC(C5)[C@@H]4C(=O)[O-])C(=O)[O-] C13297908
C=CCn1c(=O)c2ccc(cc2nc1SCC(=O)Nc3ccc(cc3)C(=O)[O-])C(=O)[O-] C13319745
c1cc(c(cc1S(=O)(=O)Nc2cc(cc(c2)C(=O)[O-])C(=O)[O-])C(F)(F)F)Cl C13340992
c1cc(c(cc1Br)S(=O)(=O)Nc2cc(cc(c2)C(=O)[O-])C(=O)[O-])Br C13341669
CC(C)n1c(=O)c2c3c(sc2nc1SCC(=O)Nc4cc(cc(c4)C(=O)[O-])C(=O)[O-])CCC3 C13353948
Cc1c2cc(sc2n(n1)c3cccc(c3)C(F)(F)F)C(=O)Nc4cc(cc(c4)C(=O)[O-])C(=O)[O-] C13426313
Cc1c2cc(sc2n(n1)c3ccc(cc3)F)C(=O)Nc4cc(cc(c4)C(=O)[O-])C(=O)[O-] C13426325
c1c(cc(c2c1OCCCO2)Cl)/C=C/C(=O)Nc3cc(cc(c3)C(=O)[O-])C(=O)[O-] C13426368
Cc1cc(sc1C(=O)Nc2cc(cc(c2)C(=O)[O-])C(=O)[O-])NC(=O)c3ccco3 C13426447
c1ccc(c(c1)C(=O)[O-])Nc2cnn(c(=O)c2Cl)C34C[C@@H]5C[C@H](C3)CC(C5)[C@H]4C(=O)[O-] C16449372
c1cc(ccc1N2C(=O)[C@H](SC2=O)CC(=O)Nc3cc(cc(c3)C(=O)[O-])C(=O)[O-])Cl C16925227
C[C@H]([C@H](C(=O)[O-])NC(=O)OCC1c2ccccc2-c3c1cccc3)O[P@](=O)([O-])OCc4ccccc4 C22112654
COc1cc(cc(c1OCc2ccc(cc2)C(=O)[O-])Br)/C=C\3/C(=O)NC(=S)N=C3[O-] C01135079
c1ccc(cc1)[C@@H](CC(=O)Nc2ccc(c(c2)S(=O)(=O)[N-]c3ccccc3Cl)Cl)C(=O)[O-] C13251895
c1cc(ccc1[N-]S(=O)(=O)c2cc(ccc2Cl)NC(=O)[C@H]3CC=CC[C@@H]3C(=O)[O-])Cl C13252298
Cc1cc(ccc1F)c2cc(nc(c2C#C[P@](=O)(C[C@@H](CC(=O)[O-])O)[O-])C(C)C)c3ccccc3 C26674357
CC(C)c1c(c(cc(n1)C2CCCCC2)c3ccc(cc3)F)C#C[P@@](=O)(C[C@@H](CC(=O)[O-])O)[O-] C26717317
C[C@@H]([C@@H](C(=O)[O-])NC(=O)OCC1c2ccccc2-c3c1cccc3)O[P@@](=O)([O-])OCc4ccccc4 C35224388
Cc1ccc(cc1NS(=O)(=O)c2cc(ccc2C)C(=O)[O-])S(=O)(=O)[N-]c3ccc(cc3)Cl C13027679
CC1=C([C@@H](N2C(=CSC2=N1)C=C([O-])[O-])c3ccc(cc3)C(C)C)C(=O)Nc4ccccc4 C36048879
C[C@@H](CCC(=O)[O-])[C@H]1CC[C@@H]2[C@@]1([C@@H](C[C@@H]3[C@@H]2CC[C@@H]4[C@@]3(CC[C@H](C4)OC(=O)CCC(=O)[O-])C)O)C C37245947
c1cc(cc(c1)Cl)[N-]S(=O)(=O)c2ccc(cc2)NC(=O)[C@H]3CC=CC[C@@H]3C(=O)[O-] C13250790
Cc1cc(cc(c1C)S(=O)(=O)Nc2ccc(cc2)S(=O)(=O)[N-]c3ccc(cc3)Cl)C(=O)[O-] C13078508
Cc1ccc(c(c1)Sc2ccc(cc2)NC(=O)CSc3nc(c(nn3)CCC(=O)[O-])[O-])C C13092995
CSc1[nH]c(=O)c(c(n1)[O-])C(c2ccc(cc2)F)c3c(=O)[nH]c(nc3[O-])SC C08716677
Cc1cc(ccc1S(=O)(=O)[N-]c2ccc(cc2)Br)C(=O)Nc3ccc(cc3)C(=O)[O-] C38200395
Cc1c2c(=O)[nH]c(nc2sc1C(=O)[O-])SCC(=O)Nc3cc(ccc3C(=O)[O-])Cl C13318924
Cc1c2c(=O)[nH]c(nc2sc1C(=O)[O-])CSc3nnc(n3CC(=O)[O-])c4ccc(cc4)Cl C13232564
Cc1ccc(c(c1)S/C(=C/c2ccc(cc2)C(=O)[O-])/c3[nH]c(=O)c4c(c(sc4n3)C(=O)[O-])C)C C13216638
c1ccc2c(c1)/C(=N\c3ccc(cc3)/C(=C/C(=O)C(=O)Nc4ccc(cc4C#N)[N+](=O)[O-])/[O-])/C=C(C2=O)[O-] C05316000
Cc1ccc(cc1C)NC(=O)/C(=C/C(=O)c2cccc(c2)/N=C\3/C=C(C(=O)c4c3cccc4)[O-])/[O-] C05400767
COc1cc(cc(c1O)OC)C(c2c(c3ccccc3oc2=O)[O-])c4c(c5ccccc5oc4=O)[O-] C05618523
c1cc(ccc1COc2c(cc(cc2Cl)/C=C\3/C(=O)NC(=O)N=C3[O-])Cl)C(=O)[O-] C19597204
c1ccc2c(c1)nc(c(n2)[N-]S(=O)(=O)c3cccc(c3)[N+](=O)[O-])Nc4cccc(c4)C(=O)[O-] C19805635
CCOc1cc(ccc1O)[C@@H]2c3c(nc(nc3[O-])SCc4ccc(cc4)[N+](=O)[O-])N=C5C2=C(CCC5)[O-] C35532241
Cc1ccc(cc1)CSc2nc3c(c(n2)[O-])[C@@H](C4=C(CC(CC4=N3)(C)C)[O-])c5ccc(c(c5)[N+](=O)[O-])O C33810640
CCCCSc1nc2c(c(n1)[O-])[C@@H](C3=C(CCCC3=N2)[O-])c4ccc(c(c4)[N+](=O)[O-])O C35449469
CC1(CC(=C2[C@H](c3c(nc(nc3[O-])SCc4ccc(cc4)F)N=C2C1)c5ccc(c(c5)[N+](=O)[O-])O)[O-])C C40476174
Cc1ccc(cc1C)NC(=O)N/N=C/c2cc(n(c2C)c3cc(cc(c3)C(=O)[O-])C(=O)[O-])C C59250146
Cc1ccccc1NC(=O)N/N=C/c2cc(n(c2C)c3cc(cc(c3)C(=O)[O-])C(=O)[O-])C C59302192
Cc1cc(no1)[N-]S(=O)(=O)c2ccc3c(c2)[C@H]4[C@H]5CC[C@H](C5)[C@@H]4[C@H](N3)c6cccc(c6)C(=O)[O-] C14944232
c1cc(ccc1C(=O)[O-])NC(=O)CSc2nnc(s2)SCC(=O)Nc3ccc(cc3)C(=O)[O-] C02751150
c1cc(sc1)S(=O)(=O)Nc2ccc(cc2)C(=O)N/N=C/c3cc(cc(c3[O-])[N+](=O)[O-])Cl C06132450
CCOC(=O)N1CCc2c(sc3c2C(=N[C@H](N3)c4cc(c(c(c4)OC)[O-])[N+](=O)[O-])O)C1 C08920724
CCOc1ccc(cc1)c2nnc(n2CC(=O)[O-])S[C@@H](C)C(=O)NC(=O)NC(C)(C)C C13018610
CCOc1ccc(cc1)c2nnc(n2CC(=O)[O-])S[C@H](C)C(=O)NC(=O)NC(C)(C)C C13018611
COc1ccc(cc1S(=O)(=O)NNC(=O)Cn2cc(ccc2=O)C(F)(F)F)C(=O)[O-] C13032169
Cc1ccc(c(c1)[N+](=O)[O-])NC(=O)CSc2nc3cc(ccc3c(=O)n2CCO)C(=O)[O-] C13045436
CCOc1cc(ccc1OS(=O)(=O)c2cc(ccc2OC)C(=O)[O-])[C@H]3C(=O)NC(=O)N3 C13067235
Cc1cc(cc(c1C)S(=O)(=O)NNC(=O)CN(C)S(=O)(=O)c2ccc(cc2)Cl)C(=O)[O-] C13078774
CCOc1cc(ccc1OS(=O)(=O)c2cc(cc(c2C)C)C(=O)[O-])[C@@H]3C(=O)NC(=O)N3 C13087860
COCCNC(=O)COc1ccc(cc1[N+](=O)[O-])S(=O)(=O)Nc2ccc(cc2)C(=O)[O-] C13189825
CCOc1ccc(cc1)c2nnc(n2CC(=O)[O-])SCC(=O)NC(=O)NCCC(C)C C13195391
Cn1c(=O)c2ccc(cc2nc1SCC(=O)NC(=O)Nc3ccc4c(c3)OCO4)C(=O)[O-] C13237361
c1cc(c(cc1/C=C/C(=O)[O-])[N+](=O)[O-])Oc2ccc(cc2C(=O)N)S(=O)(=O)N3CCCC3 C13276143
CCCNC(=O)CN(C)c1ccc(cc1[N+](=O)[O-])S(=O)(=O)Nc2cccc(c2)C(=O)[O-] C13276626
CCCC(=O)Nc1ccc(cc1)c2csc(n2)NC(=O)c3cc(cc(c3)[N+](=O)[O-])C(=O)[O-] C13393817
CO[C@@H]1[C@H]2[C@@H](CO[P@@](=O)(O2)[O-])O[C@H]1n3c4c(c(ncn4)N)nc3Sc5ccc(cc5)Cl C13816337
c1ccc(cc1)NC(=O)CN2c3ccccc3/C(=N\NC(=O)c4cc(ccc4[O-])[N+](=O)[O-])/C2=O C15777368
Cc1ccc(cc1NC(=O)COc2ccc(cc2OC)/C=C/3\C(=O)NC(=O)N=C3[O-])[N+](=O)[O-] C13616838
c1cc(ccc1c2nnc(o2)CSc3nc([nH]n3)N/N=C/c4cc(ccc4[O-])[N+](=O)[O-])F C20832525
COc1cc(cc(c1[O-])[N+](=O)[O-])/C=N/Nc2nnc(n2N)SCC(=O)Nc3cccc(c3)[N+](=O)[O-] C21326977
c1cc(ccc1[N-]S(=O)(=O)c2ccc3c(c2)c(no3)C(=O)N4CCCC4)S(=O)(=O)N C21657197
C[C@H](C(=O)NC(=O)NC(C)(C)C)Sc1c2c(nc(n1)C3CC3)n(c(nc2=O)[O-])C4CC4 C22419212
COc1ccc(cc1O)/C=N/Nc2ccc(cc2[N+](=O)[O-])S(=O)(=O)[N-]c3ccc(cc3)Cl C12529664
COc1ccc(c(c1OC)C(=O)[O-])/C=N/N=C\2/NC(=O)[C@@H](S2)CC(=O)Nc3ccc(cc3)Cl C02217980
CCC1=C(CN(C1=O)C(=O)NCCc2ccc(cc2)S(=O)(=O)/N=C(/NC3CCC(CC3)C(=O)[O-])\[O-])C C34177947
c1cc(ccc1NC(=O)CN2C(=O)C3(CCCC3)NC2=O)S(=O)(=O)[N-]c4nccs4 C32999871
c1cc(ccc1OCC(=O)NNC(=O)CSc2nc(c(nn2)CCC(=O)[O-])[O-])Br C13092833
c1cc(ccc1c2ccc(o2)/C=C/3\C(=O)N(C(=S)S3)[C@@H](CC(=O)N)C(=O)[O-])[N+](=O)[O-] C39861969
Cc1ccc(c(c1)[N+](=O)[O-])c2ccc(o2)/C=C/3\C(=O)N(C(=S)S3)[C@@H](CC(=O)N)C(=O)[O-] C39861973
CC1=C2C(=NC(=NC2=O)SCC(=O)Nc3ccc(cc3)S(=O)(=O)NC(C)(C)C)S[C@H]1C(=O)[O-] C39926972
Cc1cc(c(cc1OCC(=O)N)S(=O)(=O)[N-]c2ccc(cc2)S(=O)(=O)N3CCN(CC3)C)Cl C39964273
c1cc(cc(c1)OC(F)(F)F)[C@H]2[C@H]3[C@@H](C(=O)N(C3=O)c4cccc(c4)C(=O)[O-])ON2CCC(=O)N C33595002
CCC(=O)Nc1ccccc1c2c(nc(nn2)SCC(=O)Nc3cccc(c3)[N+](=O)[O-])[O-] C45900363
Cc1c(c2c(=O)[nH]c(nc2o1)CSc3[nH]nc(n3)COc4ccc(cc4)Cl)C(=O)[O-] C13395303
CC(=O)Nc1ccc(cc1)S(=O)(=O)[N-]c2c(nc3ccccc3n2)Nc4ccc(cc4)C(=O)[O-] C19535901
c1ccc(c(c1)C(=O)NC(=S)Nc2ccc(cc2)S(=O)(=O)[N-]c3nccs3)[N+](=O)[O-] C02551746
CN(C)c1nc(nc(n1)N/N=C/c2cc(cc(c2[O-])[N+](=O)[O-])[N+](=O)[O-])Nc3ccc(cc3)F C13476401
c1ccc(c(c1)C(=O)NNC(=O)c2ccccc2[N+](=O)[O-])[N-]S(=O)(=O)c3cccs3 C17576836
c1cc(ccc1[N+](=O)[O-])S(=O)(=O)N2C[N-]S(=O)(=O)c3c2cc(c(c3)S(=O)(=O)N)Cl C58901778
c1ccc(c(c1)[N+](=O)[O-])S(=O)(=O)N2C[N-]S(=O)(=O)c3c2cc(c(c3)S(=O)(=O)N)Cl C58901784
c1ccc(c(c1)CC(=O)N2C[N-]S(=O)(=O)c3c2cc(c(c3)S(=O)(=O)N)Cl)[N+](=O)[O-] C58901892
C[C@@]1(C(=O)NC(=O)N1)c2cc(ccc2OC)S(=O)(=O)[N-]c3ccc(c(c3)[N+](=O)[O-])Cl C58912098
c1cc(ccc1C(=O)NC(=S)Nc2ccc(cc2)S(=O)(=O)[N-]c3nccs3)[N+](=O)[O-] C12494940
CC(=O)Nc1cc(c(cc1Cl)C(=O)Nc2ccc(cc2)S(=O)(=O)[N-]c3ncccn3)OC C34856023
Cn1c2c(nc1NN/C=C\3/C(=O)N=C(N(C3=O)c4ccccc4Cl)[O-])n(c(=O)n(c2=O)C)C C09312608
COc1cc(ccc1O)[C@H]2C(=C(N=C3C2=C(CCC3)[O-])SCC(=O)Nc4ccc(cc4)[N+](=O)[O-])C#N C20170824
CC[C@H](C(=O)Nc1ccc(cc1)C(=O)OC)Sc2nc(c(nn2)c3ccccc3NC(=O)C)[O-] C35377915
Cc1c(c(n2c(n1)nc(n2)C)[O-])CCC(=O)Nc3nc(cs3)c4ccc(s4)CNC(=O)C C65576252
COc1ccc(cc1)CC(=O)NC(=S)Nc2ccc(cc2)S(=O)(=O)[N-]c3cc(ncn3)OC C66200643
COc1ccccc1NC(=O)/C(=C/c2ccc(o2)c3cc(cc(c3)C(=O)[O-])C(=O)[O-])/C#N C09234492
c1cc(cc(c1)N2C(=O)/C(=C/c3ccc(o3)c4cc(ccc4Cl)C(=O)[O-])/C(=O)NC2=S)C(=O)[O-] C09933355
C/C(=N\Nc1ccc(cc1)C(=O)[O-])/c2ccc(cc2)S(=O)(=O)N(C)CCCC(=O)[O-] C13066358
Cc1cc(c(n1c2cc(cc(c2)C(=O)[O-])C(=O)[O-])C)/C=C/3\C(=O)NC(=O)N(C3=O)c4cccc(c4)F C02982519
c1cc(ccc1n2c(nnc2SCC(=O)Nc3cc(cc(c3)C(=O)[O-])C(=O)[O-])c4ccncc4)F C13218936
Cc1ccc(cc1)c2nnc(n2CC(=O)[O-])SCC(=O)Nc3ccc(cc3)C(=O)[O-] C13235315
c1cc(ccc1[C@@H](CC(=O)[O-])NS(=O)(=O)c2cc(ccc2Br)C(=O)[O-])F C13265287
c1cc(ccc1[C@H](CC(=O)[O-])NS(=O)(=O)c2cc(ccc2Br)C(=O)[O-])F C13265288
Cn1c(nnc1SCC(=O)Nc2cc(cc(c2)C(=O)[O-])C(=O)[O-])Cc3cccs3 C13266919
C=CCn1c(=O)c2c(ccs2)nc1SCC(=O)Nc3cc(cc(c3)C(=O)[O-])C(=O)[O-] C13272342
c1cc(ccc1CC(=O)[O-])NC(=O)CSc2nnc(n2CC(=O)[O-])c3ccc(cc3)Cl C13274306
CC(C)[C@H](C(=O)[O-])n1c(=O)c2ccccc2nc1SCC(=O)Nc3ccc(cc3)CC(=O)[O-] C13274534
CCOc1ccccc1Nc2nnc(s2)SCC(=O)Nc3cc(cc(c3)C(=O)[O-])C(=O)[O-] C13341816
CCn1c(=O)c2ccccc2nc1SCC(=O)Nc3cc(cc(c3)C(=O)[O-])C(=O)[O-] C13342038
C[C@@H]1CCCC[C@@H]1n2c(nnc2SCC(=O)Nc3cc(cc(c3)C(=O)[O-])C(=O)[O-])c4cccnc4 C13342223
C=CCn1c(cnc1SCC(=O)Nc2cc(cc(c2)C(=O)[O-])C(=O)[O-])c3ccc(cc3)Cl C13346319
Cn1c(=O)c2c3c(sc2nc1SCC(=O)Nc4cc(cc(c4)C(=O)[O-])C(=O)[O-])CCC3 C13354006
CCCOc1c(cc(cc1Cl)C(=O)Nc2cc(cc(c2)C(=O)[O-])C(=O)[O-])OCC C13426305
c1cc(oc1)c2nnc(n2c3ccc(cc3)F)SCC(=O)Nc4cc(cc(c4)C(=O)[O-])C(=O)[O-] C13447008
c1cc(ccc1/C=C\2/C(=O)N(C(=S)S2)CC(=O)Nc3cc(cc(c3)C(=O)[O-])C(=O)[O-])F C16922230
Cc1ccccc1N2C(=O)[C@H](SC2=O)CC(=O)Nc3cc(cc(c3)C(=O)[O-])C(=O)[O-] C16922991
c1cc(ccc1COc2ccc(cc2Br)/C=C\3/C(=O)NC(=O)N=C3[O-])C(=O)[O-] C19593802
c1cc(ccc1COc2ccc(cc2/C=C\3/C(=O)NC(=O)N=C3[O-])Br)C(=O)[O-] C20149763
c1cc(cc(c1)Cl)[N-]S(=O)(=O)c2cc(ccc2Cl)NC(=O)[C@@H]3CC=CC[C@@H]3C(=O)[O-] C13252009
CC(C)(CC(=O)Nc1ccc(c(c1)S(=O)(=O)[N-]c2cccc(c2)Cl)Cl)CC(=O)[O-] C13005204
c1cc(ccc1[N-]S(=O)(=O)c2cc(ccc2Cl)NC(=O)/C=C/C(=O)[O-])Cl C25228572
c1cc(ccc1NC(=O)CCCC(=O)[O-])S(=O)(=O)[N-]c2ccc(c(c2)Cl)Cl C17097368
c1cc(c(cc1NC(=O)CSc2nc(c(nn2)CCC(=O)[O-])[O-])C(F)(F)F)Cl C13637938
c1ccc\2c(c1)C=C(C(=O)/C2=N/Nc3ccc(cc3)S(=O)(=O)[N-]c4nccs4)C(=O)[O-] C13532982
c1ccc(cc1)N2C3=NC(=O)[C@](C3=C(NC2=O)[O-])(C(F)(F)F)[N-]S(=O)(=O)c4ccc(cc4)Cl C01859538
CC(=O)Nc1ccc(cc1)/N=N/c2c(c(c(=O)n(c2[O-])c3ccccc3)C(=O)OC)[O-] C39140215
C[C@H](C(=O)Nc1ccc(cc1)SC(F)F)Sc2nc(c(nn2)CCC(=O)[O-])[O-] C13015235
c1ccc(c(c1)[N-]S(=O)(=O)c2cccc(c2)NC(=O)CC3(CCCCCC3)C(=O)[O-])Cl C13250692
Cc1ccc(cc1Cl)[N-]S(=O)(=O)c2ccc(c(c2)NC(=O)[C@H]3CC=CC[C@H]3C(=O)[O-])Cl C13252434
c1ccc(c(c1)[N-]S(=O)(=O)c2cccc(c2)NC(=O)[C@H]3CC=CC[C@@H]3C(=O)[O-])F C13254023
c1cc(ccc1[N-]S(=O)(=O)c2cc(ccc2Cl)C(=O)[O-])S(=O)(=O)/N=C\3/CCCN3 C13278734
CCOc1ccccc1NC(=O)[C@@H](c2ccccc2)Sc3nc(c(c(n3)[O-])CCC(=O)[O-])C C13447888
Cc1ccc(c(c1)C)NC(=O)NC(=O)CSc2nc(c(c(n2)[O-])CCC(=O)[O-])C C13449437
c1cc(ccc1/C=C/C(=O)[O-])S(=O)(=O)Nc2cc(ccc2[O-])S(=O)(=O)N3CCCCC3 C13251377
Cc1cc(cc(c1C)S(=O)(=O)Nc2cccc(c2)S(=O)(=O)[N-]c3ccc(cc3)Cl)C(=O)[O-] C13078492
CC(C)[C@H](C(=O)[O-])n1c(=O)c2ccccc2nc1SCc3[nH]c(=O)c4ccc(cc4n3)C(=O)[O-] C13234259
Cc1c2c(=O)[nH]c(nc2sc1C(=O)[O-])SCC(=O)Nc3cc(ccc3C(=O)[O-])F C13273638
CCCCCn1c2ccccc2c(=O)c(c1[O-])C(=O)N/N=C(\C)/c3c(=O)c4ccccc4[nH]c3[O-] C09042012
CCOc1cc(ccc1O[C@@H](C)C(=O)[O-])/C=C/2\C(=O)N=C(S2)[N-]c3ccc(cc3)NC(=O)C C16917834
CC[C@H](C)Sc1nc2c(c(n1)[O-])[C@H](C3=C(CCCC3=N2)[O-])c4ccc(c(c4)[N+](=O)[O-])O C35450003
CC[C@H](C)Sc1nc2c(c(n1)[O-])[C@@H](C3=C(CCCC3=N2)[O-])c4ccc(c(c4)[N+](=O)[O-])O C35449995
CC1=CC[C@]([C@H](C1)c2ccc(cc2)Cl)(C(=O)N/N=C/C3=C(CC(CC3=O)(C)C)[O-])C(=O)[O-] C20528647
c1cc(ccc1/C=C/c2c(c(=O)[nH]c(n2)[O-])[N+](=O)[O-])/C=N/c3ccc(c(c3)C(=O)[O-])O C16400216
CCc1cccc2c1[nH]cc2/C(=C(/C#N)\C(=O)c3ccc(cc3)[N-]S(=O)(=O)c4cccs4)/[O-] C62566479
CCS(=O)(=O)[N-]c1ccc(c(c1)C(=O)[O-])N2CCN(CC2)CC(=O)Nc3ccc(cc3)C C33253159
CCOc1cc(cc(c1[O-])[N+](=O)[O-])[C@@H]2c3c(n[nH]c3OC(=C2C#N)N)c4ccccc4 C08439719
c1cc(c(cc1S(=O)(=O)N)[N+](=O)[O-])N/N=C/c2cc(cc(c2[O-])[N+](=O)[O-])Cl C09138503
CC[C@H](C(=O)[O-])Sc1[nH]c(=O)c(c(n1)N)NC(=O)c2ccc(cc2)C(F)(F)F C12225239
Cc1cc(cc(c1C)S(=O)(=O)Nc2c(c3c(s2)C[C@H](CC3)C)C(=O)N)C(=O)[O-] C13078665
Cc1cc(cc(c1C)NS(=O)(=O)c2cc(ccc2OC)C(=O)[O-])S(=O)(=O)N C13079386
c1ccc2c(c1)nc(n2CC(=O)N/N=C/c3cccc(c3[O-])[N+](=O)[O-])c4c(non4)N C06446958
CCn1c(=O)c2ccc(cc2nc1SCC(=O)Nc3ccc(cc3)C(=O)N)C(=O)[O-] C13201244
C/C(=N\NC(=S)Nc1ccc(cc1)F)/c2ccc(cc2)S(=O)(=O)NCCC(=O)[O-] C13264189
c1cc(ccc1/C=N/Nc2c(c(nc(c2Cl)Cl)C(=O)[O-])Cl)OCC(=O)N C13299599
c1cc(ccc1c2csc(c2C(=O)N)NC(=O)[C@H]3[C@@H]4CC[C@H]([C@@H]3C(=O)[O-])O4)Cl C17092455
c1cc(cc(c1)Br)NC(=O)CSc2nnc(n2N)N/N=C/c3cc(ccc3[O-])[N+](=O)[O-] C20527363
c1ccc(c(c1)CSc2nnc(n2N)N/N=C/c3cc(ccc3[O-])[N+](=O)[O-])Cl C20527381
c1cc(cc(c1)NC(=O)CSc2nnc(n2N)N/N=C/c3cc(ccc3[O-])[N+](=O)[O-])C(F)(F)F C20527428
Cc1cccc(c1)CSc2nnc(n2N)N/N=C/c3cc(cc(c3[O-])Cl)Cl C21318581
Cc1ccc(cc1NC(=O)CSc2nnc(n2N)N/N=C/c3cc(cc(c3[O-])Cl)Cl)Cl C21318724
CC[C@H](C)Nc1nc(nc(n1)OC)NN/C(=N/S(=O)(=O)c2ccc(cc2)C)/[S-] C26948764
c1cc(cc(c1)[N-]S(=O)(=O)N)NC(=O)COc2ccc(cc2Br)F C32754147
Cc1c(c(n[nH]1)O)[C@H](c2cc(c(c(c2)Br)OC)OC)c3c([nH]nc3[O-])C C04113133
c1ccc(cc1)[C@@H](C#N)/C(=N\Nc2nc(nn2N)[S-])/C(=O)[C@@H](C#N)c3ccccc3 C17197194
CCc1c(c(nc(n1)SCC(=O)Nc2c(c3c(s2)CCCC3)C(=O)N)[O-])C#N C05238897
c1cc(ccc1c2csc(c2C(=O)N)NC(=O)[C@H]3[C@H]4CC[C@@H]([C@@H]3C(=O)[O-])O4)Cl C02760140
Cc1c(c(=O)[nH][nH]1)[C@@H](c2cc(ccc2OCC=C)Br)c3c(n[nH]c3[O-])C C33936603
CC(=O)Nc1ccc(cc1)S(=O)(=O)[N-]c2c(nc3ccccc3n2)Nc4cccc(c4)S(=O)(=O)N C04005585
Cc1c(c(nc(n1)S[C@@H](C)c2ccccc2)[O-])CC(=O)Nc3ccc(cc3)C(=O)N C38899605
Cc1c(c(nc(n1)S[C@H](C)c2ccccc2)[O-])CC(=O)Nc3ccc(cc3)C(=O)N C38899607
[H]/N=C\1/[C@H](C(=O)N=C([N-]1)SC)[C@H](c2ccccc2Cl)c3c([nH]c(nc3=O)SC)N C39290094
Cc1c(c(=O)[nH][nH]1)[C@H](c2c(n[nH]c2[O-])C)[C@H]3CN(c4c3cccc4)Cc5ccc(c(c5)Cl)Cl C39961052
c1cc(c(cc1C(F)(F)F)Nc2c(c(ncn2)N3CCC(CC3)C(=O)[O-])N)Cl C40682858
c1cc(c(cc1Cl)Cl)C(=O)NNc2c(c(ncn2)N3CCC(CC3)C(=O)[O-])N C40793526
CCn1c(c2ccc(cc2nc1=S)C(=O)Nc3ccccc3SCC(=O)N)[O-] C45900930
CN(C)S(=O)(=O)c1ccc(c(c1)C(=O)[O-])NCCCCCc2c(c([nH]n2)N)C#N C13272451
c1cc(sc1)S(=O)(=O)[N-]c2ccc(cc2)C(=O)Nc3ccc(c(c3)C(=O)N)Cl C46576983
Cc1c(c(nc(n1)SC(F)F)[O-])CCC(=O)Nc2ccc(c(c2)Cl)C(=O)N C46645012
c1ccc(cc1)[C@@H](C#N)/C(=N/Nc2nnc(n2N)[S-])/C(=O)[C@@H](C#N)c3ccccc3 C48553526
c1ccc(cc1)[C@@H](C#N)/C(=N/Nc2nnc(n2N)[S-])/C(=O)[C@H](C#N)c3ccccc3 C48553535
Cc1c2ccccc2nc(n1)N/C(=N/C(=O)c3ccccc3NC(=O)c4ccccc4)/[NH-] C08752794
[H]/N=C(\Nc1ccccc1)/NC2=N[C@@H](C(=N2)[O-])CC(=O)Nc3ccc(c(c3)Cl)Cl C20799079
[H]/N=C(\Nc1ccccc1)/NC2=N[C@H](C(=N2)[O-])CC(=O)Nc3ccc(c(c3)Cl)Cl C20799075
c1ccc(cc1)NC(=S)NN/C=C/2\C(=O)N=C(N(C2=O)c3ccccc3Cl)[O-] C09089737
[H]/N=C(\Nc1ccccc1)/NC2=N[C@H](C(=N2)[O-])CC(=O)Nc3ccccc3C(F)(F)F C20799058
[H]/N=C(\Nc1ccccc1)/NC2=N[C@H](C(=N2)[O-])CC(=O)Nc3cccc(c3Cl)Cl C20799126
COc1ccccc1N/C(=N/c2nc(cc(n2)[O-])CSc3ccc(cc3)Cl)/N C20503570
c1ccc(cc1)n2c(nnn2)SCc3cc(nc(n3)/N=C(\N)/Nc4cccc(c4)Cl)[O-] C20555659
c1ccnc(c1)SCc2cc(nc(n2)/N=C(\N)/Nc3ccc(cc3Cl)Cl)[O-] C18189346
c1cc(cc(c1)[N-]S(=O)(=O)c2ccc(cc2)Br)C(=O)Nc3ccc(cc3)CC(=O)N C24485007
c1cc(ccc1F)S(=O)(=O)[N-]c2cc(ccc2Cl)C(=O)Nc3ccc(c(c3)C(=O)N)F C33063383
c1ccc(cc1)/C=C/S(=O)(=O)[N-]c2ccc(cc2)C(=O)Nc3ccc(c(c3)C(=O)N)F C33063463
Cc1ccc(cc1)c2[n-]c(nn2)S[C@@H](C)C(=O)Nc3ccc(cc3)S(=O)(=O)N C05210986
Cc1ccc(cc1)C(=O)/C=C(/C(=O)NNC(=O)C(c2ccccc2)(c3ccccc3)O)\[O-] C09057762
Cc1cccc(c1)/N=C(\N)/NC2=N[C@H](C(=N2)[O-])CC(=O)Nc3cc(ccc3OC)Cl C40376073
CC1([C@@H](CC[C@]1(C)C(=NNc2ccc(cc2[N+](=O)[O-])[N+](=O)[O-])C(=O)[O-])C(=O)[O-])C C04266987
C1CC[C@@H]([C@H](C1)C(=O)NCCCCCCNC(=O)[C@@H]2CCCC[C@@H]2C(=O)[O-])C(=O)[O-] C04657021
c1ccc(cc1)[C@H](C(=O)[O-])Nc2ccc(cc2)Oc3ccc(cc3)N[C@@H](c4ccccc4)C(=O)[O-] C01735579
CC(C)(C)c1ccc(cc1)c2nc3ccccc3c(n2)N[C@@H](CC(=O)[O-])C(=O)[O-] C05548879
c1ccc(cc1)CO[P@@](=O)([O-])OC[C@@H](C(=O)[O-])NC(=O)OCC2c3ccccc3-c4c2cccc4 C12351352
COc1ccc(cc1S(=O)(=O)Nc2cc(ccc2C(=O)[O-])Cl)/C=C/C(=O)[O-] C13029745
Cn1c(cnc1SCC(=O)Nc2cc(cc(c2)C(=O)[O-])C(=O)[O-])c3ccccc3 C13093405
CCN(CC)S(=O)(=O)c1ccc(c(c1)C(=O)Nc2cc(cc(c2)C(=O)[O-])C(=O)[O-])Cl C13169146
CN(CC(=O)Nc1cc(cc(c1)C(=O)[O-])C(=O)[O-])S(=O)(=O)c2ccc(cc2)Cl C13169252
COc1cc(ccc1OC(F)F)/C=C/C(=O)Nc2cc(cc(c2)C(=O)[O-])C(=O)[O-] C13169259
Cc1cc(c(cc1Cl)C(C)C)OCC(=O)Nc2cc(cc(c2)C(=O)[O-])C(=O)[O-] C13169435
Cc1ccc(cc1)S(=O)(=O)N(C)c2ccc(cc2)C(=O)Nc3cc(cc(c3)C(=O)[O-])C(=O)[O-] C13169443
C[C@@H](C(=O)Nc1cc(cc(c1)C(=O)[O-])C(=O)[O-])Sc2ccc(cc2)[N+](=O)[O-] C13169531
CCN(CC)S(=O)(=O)c1ccc(c(c1)C(=O)Nc2cc(cc(c2)C(=O)[O-])C(=O)[O-])Br C13169591
Cc1ccc(cc1C)n2c(nnn2)SCC(=O)Nc3cc(cc(c3)C(=O)[O-])C(=O)[O-] C13233318
CC(C)[C@H](C(=O)[O-])n1c(nnc1SCC(=O)Nc2ccc(cc2)C(=O)[O-])c3cccs3 C13234817
Cc1ccc(cc1)c2nnc(n2CC(=O)[O-])SCC(=O)Nc3cccc(c3)C(=O)[O-] C13235501
Cc1ccc(cc1Cl)n2cnnc2SCC(=O)Nc3cc(cc(c3)C(=O)[O-])C(=O)[O-] C13266957
Cc1cccc(c1NC(=O)CSc2nc3ccccc3c(=O)n2CCCCCC(=O)[O-])C(=O)[O-] C13274832
CCn1c(nnc1SCC(=O)Nc2cc(cc(c2)C(=O)[O-])C(=O)[O-])c3ccc(cc3)Cl C13342277
Cc1cccc(c1)OCc2nnc(n2CC=C)SCC(=O)Nc3cc(cc(c3)C(=O)[O-])C(=O)[O-] C13346307
CC(C)(C)c1ccc(cc1)c2nnc(n2C)SCC(=O)Nc3cc(cc(c3)C(=O)[O-])C(=O)[O-] C13348898
COc1ccc(cc1S(=O)(=O)N[C@H](CC(=O)[O-])c2ccccc2Cl)/C=C/C(=O)[O-] C13368003
c1cc(ccc1NC(=O)CCCC(=O)[O-])Oc2ccc(cc2)NC(=O)CCCC(=O)[O-] C13576943
Cc1cc(ccc1NS(=O)(=O)c2cc(ccc2OC)/C=C/C(=O)[O-])C(=O)[O-] C14097348
Cc1[nH]c(nn1)S/C(=C\c2ccccc2OCc3ccc(cc3)C(=O)[O-])/C(=O)[O-] C18249820
CC(=CCC/C(=C/CC/C(=C/CNC(=O)[C@H](C[P@](=O)(O)[O-])C(=O)[O-])/C)/C)C C13742373
Cc1cc(ccc1NC(=O)[C@H]2CCCC[C@@H]2C(=O)[O-])c3ccc(c(c3)C)NC(=O)[C@@H]4CCCC[C@@H]4C(=O)[O-] C22845151
C[C@H](CCC(=O)[O-])[C@@H]1CC[C@@H]2[C@@]1([C@@H](C[C@@H]3[C@@H]2CC[C@@H]4[C@@]3(CC[C@H](C4)OC(=O)CCC(=O)[O-])C)O)C C37245946
Cc1nc([nH]n1)S/C(=C/c2ccc(cc2)OCc3ccc(cc3)C(=O)[O-])/C(=O)[O-] C20292900
c1cc(cc(c1)S(=O)(=O)Nc2cccc(c2)S(=O)(=O)[N-]c3ccc(cc3)Br)C(=O)[O-] C25392697
c1ccc2c(c1)-c3ccccc3C2COC(=O)N[C@@H](CSCC(=O)[O-])C(=O)[O-] C02583242
C[C@@]1(CC[C@@H](C1(C)C)C(=O)[O-])/C(=N\Nc2ccc(cc2[N+](=O)[O-])[N+](=O)[O-])/C(=O)[O-] C36056597
Cc1ccc(cc1S(=O)(=O)Nc2ccc(cc2)S(=O)(=O)[N-]c3ccc(cc3)Cl)C(=O)[O-] C13027515
c1cc(ccc1[N-]S(=O)(=O)c2cc(ccc2Cl)NC(=O)CC3(CCCCCC3)C(=O)[O-])Cl C13252312
Cc1c(c(nc(n1)S[C@@H](C)C(=O)NCc2ccc(cc2)OC)[O-])CCC(=O)[O-] C13448418
Cc1c(c(nc(n1)S[C@H](C)C(=O)NCCC2=CCCCC2)[O-])CCC(=O)[O-] C13448631
CCOC(=O)c1c(cc(s1)NC(=O)CSc2nc(c(c(n2)[O-])CCC(=O)[O-])C)C C13451603
Cc1cc(c(c(c1)Cl)NC(=O)CSc2nc(c(nn2)CCC(=O)[O-])[O-])C C13093081
CC(=O)Nc1ccc(cc1)[C@H]2C(=C(C(=O)N2c3ccc(cc3)CC(=O)[O-])[O-])C(=O)c4ccccc4 C13194268
CC(C)(C)OC(=O)N[C@H](Cc1cc(c(c(c1[O-])Br)Cl)[N+](=O)[O-])C(=O)[O-] C44319332
Cc1c(c(nc(n1)SCC(=O)Nc2c(c3c(s2)CCC3)C(=O)OC)[O-])CCC(=O)[O-] C13448030
CCOC(=O)c1c2c(sc1NC(=O)[C@@H](C)Sc3nc(c(nn3)CCC(=O)[O-])[O-])C[C@@H](CC2)C C13092751
Cc1ccnc(n1)[N-]S(=O)(=O)c2ccc(cc2)NC(=O)CSc3nc(c(c(n3)[O-])CC=C)C C18324704
CCCNC(=O)CN1CCN(CC1)c2ccc(cc2[N-]S(=O)(=O)c3cccs3)C(=O)[O-] C58009490
Cc1cc(c(n1c2cc(cc(c2)C(=O)[O-])C(=O)[O-])C)/C=N/NC(=O)Nc3ccccc3OC C59678619
c1cc(cc(c1)[N-]S(=O)(=O)c2cccc(c2)C(=O)NCC(F)(F)F)C(=O)[O-] C55548544
CCCS(=O)(=O)[N-]c1ccc(cc1)NC(=O)CC2(CCCCC2)CC(=O)[O-] C63640256
CCS(=O)(=O)[N-]c1ccc(c(c1)C(=O)[O-])N2CCN(CC2)CC(=O)Nc3ccc(cc3)F C33253206
CCCc1nnc(n1C/C(=N/c2[nH]nc(n2)c3ccc(cc3)C(C)(C)C)/[O-])[S-] C67511098
CC1=CC[C@@]([C@@H](C1)c2ccc(cc2)F)(C(=O)NNC=C3C(=O)OC(OC3=O)(C)C)C(=O)[O-] C08782921
c1cc(ccc1n2c(cnc2SCCOc3ccc(cc3)S(=O)(=O)N)C(=O)[O-])F C13015855
c1cc(ccc1C(=O)[O-])S(=O)(=O)Nc2ccc(cc2)S(=O)(=O)NCC(F)(F)F C13031392
Cc1ccc(cc1)c2ccsc2C(=O)NNS(=O)(=O)c3cc(ccc3OC)C(=O)[O-] C13032433
C[C@@H](c1ccc(cc1)F)NC(=O)CSc2nc3cc(ccc3c(=O)n2CCO)C(=O)[O-] C13046047
Cc1ccc(c(c1)NC(=O)[C@@H](C)Sc2nc3cc(ccc3c(=O)n2CCO)C(=O)[O-])C C13046734
Cc1ccc(cc1F)CNC(=O)CSc2nc3cc(ccc3c(=O)n2CCO)C(=O)[O-] C13047102
c1cc2c(cc1C(=O)[O-])nc(n(c2=O)CCO)SCC(=O)Nc3cc(cc(c3)F)F C13047105
CC[C@@H](c1ccc(cc1)C)NC(=O)CSc2nc3cc(ccc3c(=O)n2C[C@@H](C)O)C(=O)[O-] C13052128
c1ccc2c(c1)CCCN2CC(=O)NNS(=O)(=O)c3cc(ccc3Br)C(=O)[O-] C13059983
Cc1ccc(c(c1)C)NC(=O)NC(=O)CSc2nc3cc(ccc3c(=O)n2C)C(=O)[O-] C13200734
COc1ccccc1NS(=O)(=O)c2ccc(cc2)NC(=O)C[C@@H](c3ccccc3)C(=O)[O-] C13250714
CCOc1ccc(cc1)NS(=O)(=O)c2ccc(cc2)NC(=O)[C@H]3CC=CC[C@@H]3C(=O)[O-] C13253084
CCC(=O)Nc1ccc(cc1)c2csc(n2)NS(=O)(=O)c3cc(cs3)C(=O)[O-] C13301094
C[C@H](c1ccc(cc1)c2csc(n2)NS(=O)(=O)c3ccc(cc3)C(=O)[O-])NC(=O)C C13302565
CSCC[C@@H](C(=O)N[C@@H](CC(=O)[O-])C(=O)[O-])NC(=O)OCC1c2ccccc2-c3c1cccc3 C15784132
CC(=O)NC(=S)Nc1ccc(cc1)/N=C/c2cc(cc(c2[O-])Br)[N+](=O)[O-] C16139092
Cc1c(c(n2c(n1)nc(n2)NCc3ccc(cc3)Cl)[O-])CCC(=O)Nc4ccccc4 C21804054
c1ccc2c(c1)cc(c(=O)o2)C(=O)N/C(=N\NS(=O)(=O)c3ccc(cc3)Cl)/[S-] C03669168
COc1ccccc1CN/C(=C\2/C(=NC(=O)N(C2=O)c3ccccc3F)[O-])/Nc4ccccc4 C08776719
Cc1cccc(c1NC(=O)/C(=N\O)/CC(=O)C[C@@H](c2ccccc2)c3c(=O)c4ccccc4oc3[O-])C C17216775
Cc1c(c([nH]n1)[O-])[C@@H](c2ccc(c(c2)OC)OCc3ccc(cc3)F)C4=C(N=N[C@@H]4O)C C39432420
CSS(=O)(=O)[N-]c1ccc(cc1N2CC[NH2+][C@@H](C2)[O-])S(=O)(=O)c3ccccc3 C39482619
CSS(=O)(=O)[N-]c1ccc(cc1N2CC[NH2+][C@H](C2)[O-])S(=O)(=O)c3ccccc3 C39482621
C=CCN1[C@@H](C(=C(C1=O)[O-])C(=O)c2cccc(c2)OCc3ccccc3)c4ccc(cc4)OCC(=O)N C40030074
C=CCN1[C@H](C(=C(C1=O)[O-])C(=O)c2cccc(c2)OCc3ccccc3)c4ccc(cc4)OCC(=O)N C40030075
c1ccc(cc1)C(c2ccccc2)N3CCN(CC3)c4c(c(ncn4)N5CCC(CC5)C(=O)[O-])N C40730117
C[C@@]1(C(=O)Nc2ccccc2O1)C(=O)Nc3ccc(cc3)S(=O)(=O)[N-]c4nccs4 C40796541
CC(C)(C(=O)OC(c1ccccc1)c2ccccc2)O/N=C(\c3csc(n3)N)/C(=O)[O-] C44712428
Cc1c2c(cc(=O)[nH]c2sc1C(=O)[O-])CSc3nnc(s3)NCc4ccco4 C13402787
Cc1c2c(cc(=O)[nH]c2sc1C(=O)[O-])CSc3nnc(s3)NC[C@H]4CCCO4 C13406515
c1ccc(cc1)N/N=C\2/[C@H]([C@H](N(C2=O)C3CCCCC3)C(=O)NC4CCCCC4)C(=O)[O-] C48533108
C/C(=N/NC(=O)c1ccccc1[N-]S(=O)(=O)c2cccs2)/c3[nH]c4ccccc4n3 C17414669
c1cc(sc1)[C@H]2CC3=C([C@@H]([C@H]4C(=NNC4=O)N3)c5ccc(cc5)OCC(=O)[O-])C(=O)C2 C12349302
Cc1ccc(c(c1)[N-]S(=O)(=O)c2cccc(c2)C(=O)Nc3[nH]ncn3)Br C26261006
c1ccc(cc1)[C@H](CCC(=O)N/N=C/c2cc(c(c(c2)I)[O-])[N+](=O)[O-])O C58886442
c1cc(ccc1NC(=O)C(=O)Nc2ccc(cc2F)F)S(=O)(=O)[N-]c3nccs3 C59773250
CC(=O)Nc1cc(c(cc1NC(=O)c2ccc(cc2)S(=O)(=O)[N-]c3ccncc3)F)F C60354753
c1cc(ccc1NC(=O)C2=CNN([C@@H]2C(F)(F)F)c3ccc(nn3)[O-])N4CCOCC4 C64064573
Cc1c(noc1c2c(sc(c2S(=O)(=O)[N-]c3ccc(cc3)S(=O)(=O)N)C)C)C C35479801
COc1ccc(cc1[N-]S(=O)(=O)C2=CN=C(C2)[C@H]3NN[C@@H](O3)c4ccccc4)Cl C64612831
CC[C@@H](C(=O)Nc1ccc(cc1)F)Sc2nc(c(nn2)c3ccccc3NC(=O)C)[O-] C35377886
CCC(=O)Nc1ccccc1c2c(nc(nn2)SCC(=O)Nc3cc(cc(c3)C)C)[O-] C35378058
c1cc(sc1)S(=O)(=O)[N-]c2ccc(cc2)C(=O)/N=N/c3c4cc(ccc4[nH]c3O)F C09738274
Cc1cc(c(c(c1)c2c(nc(nn2)SCC(=O)Nc3ccccc3F)[O-])NC(=O)C)C C64774465
CC(C)C(=O)Nc1ccccc1c2c(nc(nn2)SCC(=O)Nc3ccccc3F)[O-] C64774562
Cc1ccc(c(c1)c2c(nc(nn2)SCC(=O)Nc3c(cccc3C)C)[O-])NC(=O)C C64774678
Cc1cccc(c1C)NC(=O)[C@H](C)Sc2nc(c(nn2)c3ccccc3NC(=O)C)[O-] C64774685
CCc1ccccc1NC(=O)[C@@H](C)Sc2nc(c(nn2)c3ccccc3NC(=O)C)[O-] C64774688
Cc1cccc(c1NC(=O)C)c2c(nc(nn2)SCC(=O)Nc3ccc(cc3F)F)[O-] C64774841
CCOc1cc(cc(c1[O-])[N+](=O)[O-])[C@@H]2C3=C(CC(CC3=O)(C)C)Nc4cc(c(cc4N2)C)C C01181921
Cc1cc(cc(c1C)S(=O)(=O)Nc2nc(cs2)c3ccc4c(c3)CCC(=O)N4)C(=O)[O-] C13031514
CC[C@H](c1ccc(cc1)Br)Nc2ccc(cc2[N+](=O)[O-])C(=O)N[C@@H](C)C(=O)[O-] C13037288
CCn1c(=O)c2ccc(cc2nc1S[C@@H](C)C(=O)Nc3ccc(cc3)NC(=O)C)C(=O)[O-] C13201380
c1cc(sc1)CNC(=O)NC(=O)CSc2nnc(n2CC(=O)[O-])c3ccc(cc3)Cl C13237439
c1cc(ccc1NC(=O)[C@@H]2CC=CC[C@@H]2C(=O)[O-])NS(=O)(=O)c3ccc4c(c3)OCCO4 C13249072
CCNc1ccc(cc1NS(=O)(=O)c2cc(cc(c2C)C)C(=O)[O-])S(=O)(=O)C(F)(F)F C13250638
Cc1ccc(cc1S(=O)(=O)Nc2ccccc2OC)NC(=O)CC3(CCCCCC3)C(=O)[O-] C13252232
Cc1cc(nc(n1)C)NS(=O)(=O)c2ccc(cc2)NC(=O)CC3(CCCCCC3)C(=O)[O-] C13255948
CC(=O)Nc1ccc(c(c1)F)c2csc(n2)NS(=O)(=O)c3ccc(c(c3)C(=O)[O-])F C13278706
C[C@H](c1ccc(cc1)c2csc(n2)NS(=O)(=O)c3ccc(c(c3)C(=O)[O-])F)NC(=O)C C13302525
c1cc(ccc1C(=O)NNC(=O)CSc2ncc(n2c3ccc(cc3)F)C(=O)[O-])Cl C13353772
c1cc(ccc1c2ccc(o2)C(=O)Nc3ccc(cc3)S(=O)(=O)NCCC(=O)[O-])Cl C13395435
C1Cc2c(sc(c2C(=O)[O-])NC(=O)CCCCC(=O)Nc3c(c4c(s3)CCC4)C(=O)[O-])C1 C02333545
CC[C@@H](C(=O)Nc1ccccc1)Sc2nc(c(nn2)c3cc(ccc3NC(=O)CC)C)[O-] C21151994
Cc1ccc(c(c1)C)NC(=O)CCc2c(nc3nc(nn3c2[O-])NCc4ccc(cc4)Cl)C C21804093
Cc1ccc(c(c1)C)NC(=O)[C@H](C)Sc2nc(c(nn2)c3cc(ccc3NC(=O)C)C)[O-] C21882669
CCC(=O)Nc1ccc(cc1c2c(nc(nn2)S[C@H](C)C(=O)Nc3ccccc3Cl)[O-])C C21882713
CCOc1ccc(cc1)/C=C(\C(=O)N[C@@H](CC(C)C)C(=O)[O-])/NC(=O)c2ccc(cc2)OC C22229452
C[C@@H](C(=O)NNC(=O)c1ccc2c(c1)nc(n(c2=O)c3ccccc3)[S-])Oc4ccc(cc4)F C24275386
CC\1=NN(C(=O)/C1=C\c2ccc(o2)c3ccc(cc3)S(=O)(=O)N)c4ccc(cc4)C(=O)[O-] C27551245
COc1ccc(cc1S(=O)(=O)Nc2ccc(cc2)Br)C(=O)Nc3[n-]ncn3 C23141887
c1ccc(cc1)CC(=O)N[C@@]2(C3=C(NC(=O)N(C3=NC2=O)c4ccc(cc4)F)[O-])C(F)(F)F C02192823
c1ccc(c(c1)C(=O)N[C@@]2(C3=C(NC(=O)N(C3=NC2=O)c4ccc(cc4)F)[O-])C(F)(F)F)F C01891439
CCSc1nc2n(n1)[C@H](C(=C(N2)C)C(=O)Nc3ccccc3C)c4ccc(cc4)C(=O)[O-] C08607241
Cc1ccc(cc1)S(=O)(=O)Oc2ccc(cc2)[C@@H](c3c(n[nH]c3[O-])C)C4=C(N=N[C@@H]4O)C C39037452
CCOc1c(cc(cc1I)[C@H](c2c(n[nH]c2[O-])C)C3=C(N=N[C@@H]3O)C)OC C39350934
Cc1c(c([nH]n1)[O-])[C@@H](c2ccc(c(c2)OC)OCc3ccccc3Cl)C4=C(N=N[C@@H]4O)C C39395130
c1cc2c(cc1c3cs/c(=N\S(=O)(=O)c4ccc(c(c4)C(=O)[O-])F)/[nH]3)NC(=O)CO2 C13031433
Cc1ccc(cc1C(=O)[O-])S(=O)(=O)/N=c\2/[nH]c(cs2)c3ccc(cc3)[C@H](C)NC(=O)C C13302610
C[C@@H](C(=O)NC(=O)NC(C)(C)C)Sc1nc2cc(ccc2c(=O)n1CC(C)C)C(=O)[O-] C13049581
CCC1=C(S[C@H]2[C@H]1C(=O)N([C@@H](N2)SCc3[nH]c(=O)c4ccc(cc4n3)C(=O)[O-])CC)C C39724282
c1ccc(cc1)/C=C/c2ccc(cc2)[C@H]3[C@H]4[C@@H](C(=O)N(C4=O)C5CCCCC5)[C@@]([NH2+]3)(CC(=O)[O-])C(=O)[O-] C33652076
CCc1c(nc(nc1[O-])n2c(cc(n2)c3ccccc3)NC(=O)Nc4ccc(cc4)Cl)C C44389872
Cc1c(sc(n1)NC(=O)C2CCN(CC2)C(=O)NC(C)C)c3nnc(n3CC=C)[S-] C46669396
c1cc(ccc1[N-]S(=O)(=O)c2ccc3c(c2)[nH]c(=O)[nH]3)S(=O)(=O)N4CCCCCC4 C09861620
c1cc(ccc1[N-]S(=O)(=O)c2ccc(c(c2)C(F)(F)F)Cl)Oc3ccnc4c3[nH]c(=O)[nH]4 C34643679
Cc1cccc(c1)S(=O)(=O)NNC(=O)c2ccccc2[N-]S(=O)(=O)c3cccs3 C57434746
CC[C@H](C(=O)N/N=C/c1cc(cc(c1[O-])[N+](=O)[O-])Cl)Nc2ccc(cc2)Br C27498333
c1ccc(c(c1)[C@H](CNc2ccc(cc2[N+](=O)[O-])S(=O)(=O)[N-]c3ccccc3Cl)O)F C59386025
CC\1=NN(C(=O)/C1=N\Nc2ccc(c(c2)O)C(=O)[O-])c3nc(cs3)c4ccc(cc4)Cl C26841032
C[C@H]1CCc2c(sc3c2c(=O)n(c(n3)SCc4cc(n5c(n4)nc(n5)N)[O-])CC=C)C1 C60059129
CCCOc1ccccc1[N-]/C(=N/C(=O)Nc2ccc(cc2)Cl)/Nc3nc(cc(n3)C)C C18191134
Cc1ccc(c(c1)c2c(nc(nn2)SCC(=O)Nc3ccc(cc3)C(=O)C)[O-])NC(=O)C C15729184
CCn1c(c(c(n1)C)C[N-]/C(=N/C(=O)c2ccc(cc2)NC(=O)C)/Nc3cccc(c3C)Cl)C C32971935
CCc1ccc(cc1)NC(=O)[C@@H](CC)Sc2nc(c(nn2)c3ccccc3NC(=O)C)[O-] C35377874
CC[C@@H](C(=O)Nc1ccc(cc1C)C)Sc2nc(c(nn2)c3ccccc3NC(=O)C)[O-] C35377920
CCC(=O)Nc1ccccc1c2c(nc(nn2)S[C@H](C)C(=O)Nc3ccc(cc3C)C)[O-] C35378009
Cc1ccc(c(c1)NC(=O)CSc2nc(c(nn2)c3cc(cc(c3NC(=O)C)C)C)[O-])C C64774484
Cc1cccc(c1NC(=O)C)c2c(nc(nn2)SCC(=O)Nc3ccc(c(c3)Cl)F)[O-] C64774839
c1cc(cc(c1)Br)CSc2c3c(nc(n2)N)n(cn3)[C@@H]4[C@H]([C@@H]([C@@H](O4)CO)O)O C04722782
c1ccc2c(c1)nc(s2)C/C(=N\NC(=O)C(=O)NN)/CCC(=O)Nc3ccc(cc3)Cl C05889418
CCCOc1ccc(cc1)C(=O)NC(=S)Nc2ccc(cc2)S(=O)(=O)N=C(N)N C02316433
CCC(C)(C)NC(=O)[C@@H](c1ccc(cc1)OCC)N(c2cccc(c2)F)C(=O)c3c(c(ns3)C(=O)N)N C06462105
CCC(C)(C)NC(=O)[C@H](c1ccc(o1)C)N(c2ccc3c(c2)OCCO3)C(=O)c4c(c(ns4)C(=O)N)N C06462280
CCOC(=O)CNC(=O)[C@@H](c1cccs1)N(c2ccc(cc2C)C)C(=O)c3c(c(ns3)C(=O)N)N C06546858
C[C@H](C(=O)NCC1CCC(CC1)C(=O)N[C@@H](CC(=O)N)C(=O)[O-])NC(=O)OC(C)(C)C C08790050
c1ccc(cc1)NC(=O)c2c3c(nc4ccccc4n3)n(c2N)c5ccc(cc5)S(=O)(=O)N C09057581
Cc1ccc(cc1)NC(=O)Nc2nc(cs2)C(=O)NCCc3ccc(cc3)S(=O)(=O)N C09318221
c1cc(ccc1[C@@H](CC(=O)Nc2ccc(cc2)S(=O)(=O)Nc3nccs3)NC(=O)N)Cl C09349178
c1ccc(c(c1)Cc2nnc(n2N)SCC(=O)Nc3ccc(cc3)S(=O)(=O)N)F C09634670
Cc1ccc(o1)[C@H](C(=O)NC(C)(C)C)N(Cc2ccccc2Cl)C(=O)c3c(c(ns3)C(=O)N)N C12715497
Cc1cccc(c1)N([C@H](c2ccc(cc2)N(C)C)C(=O)NCCC(C)C)C(=O)c3c(c(ns3)C(=O)N)N C06442229
c1c(cc(cc1C(=O)N)NC(=O)COC(=O)COc2cc(c(cc2Cl)Cl)Cl)C(=O)N C13135112
c1ccc(cc1)Oc2ccc(cc2)NC(=S)NNc3ccc(cc3[N+](=O)[O-])S(=O)(=O)N C16218272
c1ccc(c(c1)[N+](=O)[O-])SNc2cc(c(cc2S(=O)(=O)N)S(=O)(=O)N)Cl C16450552
c1cc(ccc1SCCNC(=S)NNc2ccc(cc2[N+](=O)[O-])S(=O)(=O)N)Cl C18138320
Cc1c(c(n([nH+]1)c2ccccc2C(=O)[O-])N)Cc3c(nn(c3N)c4ccccc4C(=O)[O-])C C18197887
Cc1csc(n1)NC(=O)CSc2nnc(n2N)N/N=C/c3cccc(c3O)CC=C C20527562
C=CCc1cccc(c1O)/C=N/Nc2nnc(n2N)SCC(=O)Nc3cccc(c3)C(F)(F)F C20527577
Cc1ccc(o1)/C=N/Nc2[nH]nc(n2)SCC(=O)Nc3ccc(cc3)S(=O)(=O)N C20834986
CCOc1cc(ccc1O)/C=N/Nc2[nH]nc(n2)SCC(=O)NNC(=O)C(F)(F)F C20836265
Cn1cc(cn1)/C=N/Nc2[nH]nc(n2)SCC(=O)Nc3ccc(cc3)S(=O)(=O)N C20837561
CCN(CC)c1ccc(c(c1)O)/C=N/Nc2nnc(n2N)SCC(=O)Nc3cccc(c3)C(F)(F)F C21325920
c1ccc2c(c1)-c3ccc(cc3C2=O)S(=O)(=O)Nc4ccc(cc4)S(=O)(=O)N=C(N)N C23234587
CC[C@@H](C(=O)NCc1ccc(cc1)F)N(Cc2ccco2)C(=O)c3c(c(ns3)C(=O)N)N C04354189
Cc1ccc(c(c1)N([C@@H](c2ccc(o2)C)C(=O)NC[C@@H]3CCCO3)C(=O)c4c(c(ns4)C(=O)N)N)C C12714910
CC1=C[C@H](N=N1)[C@H]2NN[C@@H](N2N)SCC(=O)Nc3ccc(cc3)OCc4ccccc4 C38990275
c1ccc(cc1)COc2ccc(cc2)NC(=O)CS[C@@H]3NN[C@@H](N3N)[C@@H]4C=C(N=N4)c5ccccc5 C38999333
Cc1ccc(cc1)C2=C[C@H](N=N2)[C@H]3NN[C@@H](N3N)SCC(=O)Nc4ccc(cn4)Cl C39006757
Cc1ccc(c(c1)NC(=O)CS[C@@H]2NN[C@@H](N2N)[C@@H]3C=C(N=N3)c4ccc(cc4)OC)C C39016600
CN(C)c1ccc(cc1)/C=N/N[C@@H]2N=C3C(=NC(=NC3=O)[NH-])N2[C@@H]4[C@@H]([C@@H]([C@@H](O4)CO)O)O C39205019
C[C@H]1c2cc(c(cc2CCN1c3c4c(ncn3)n(cn4)[C@H]5[C@@H]([C@@H]([C@H](O5)C(=O)NC6CC6)O)O)O)O C39264992
c1cc(ccc1C2=C[C@@H](N=N2)[C@@H]3N=N[C@@H](N3N)SCC(=O)Nc4ccc(cc4)S(=O)(=O)N)Cl C39593031
COc1cccc(c1O)/C=N/N[C@@H]2N=C3C(=NC(=NC3=O)[NH-])N2[C@H]4[C@@H]([C@@H]([C@@H](O4)CO)O)O C39774495
COc1cc2c(cc1O[C@H]3[C@H]([C@H]([C@@H]([C@H](O3)CO)O)O)O)occ(c2=O)c4ccc(cc4)O C39937114
Cc1ccc(cc1)c2csc(c2C(=O)N)NC(=O)[C@H](C)n3c(nnc3SCC#N)N C40173488
CCN(CC)S(=O)(=O)c1ccc(cc1)Nc2c(c(ncn2)Nc3ccc(cc3)NC(=O)C)N C40759537
Cc1c(c(n(n1)c2cccc(c2)S(=O)(=O)N)[O-])/N=N/c3cc(ccc3O)S(=O)(=O)N C38178964
COc1cc2c(cc1O[C@H]3[C@@H]([C@H]([C@H]([C@@H](O3)CO)O)O)O)occ(c2=O)c4ccc(cc4)O C44608412
c1cc(ccc1NC(=O)CSc2nc3c(c4c(s3)CCCC4)c(=O)n2N)S(=O)(=O)N C36646176
c1cc(ccc1C(=O)N[C@@H](CCC(=O)[O-])C(=O)[O-])NCc2ccc3c(c2Cl)c(nc([nH+]3)N)N C13284348
c1cc(c(cc1NC(=S)NNc2ccc(cc2[N+](=O)[O-])S(=O)(=O)N)Cl)Cl C16218234
CCn1c(=O)c2ccccc2c(n1)C(=O)NNC(=O)C[C@H](c3ccccc3C)NC(=O)N C58686732
c1cc(ccc1NC(=O)CCSc2[nH]c(nn2)NN=C3CCCCC3)S(=O)(=O)N C20836489
c1c(cc(c(c1/C=N/Nc2[nH]nc(n2)SCC(=O)NCCO)O)Br)Br C59819178
C[C@@H](C(=O)NNC(=O)C(C)C)Sc1nc([nH]n1)N/N=C/c2cc(ccc2O)[N+](=O)[O-] C59878738
CCCC/C(=N/Nc1[nH]nc(n1)SCCC(=O)Nc2ccc(cc2)S(=O)(=O)N)/C C59891456
CC(=O)Nc1cccc(c1)NC(=O)CSc2nnc(n2N)N/N=C/c3cnn(c3)CCOC C59913980
Cc1ccc(cc1Cl)NC(=O)C(=O)NN/C(=C\C(=O)Nc2ccc(cc2)NC(=O)C)/C C02343192
COc1ccc(cc1OC)[C@H]2CC3=C([C@@H](Nc4ccccc4N3)c5ccc(c(c5)[N+](=O)[O-])[O-])C(=O)C2 C01215216
c1cc(ccc1NC(=S)N/N=C/c2cc(cc(c2[O-])[N+](=O)[O-])Cl)S(=O)(=O)N3CCOCC3 C03273026
CCc1nnc(s1)NC(=O)CSc2nc3ccc(cc3s2)NC(=O)[C@@H]4CCCC[C@H]4C(=O)[O-] C06860918
COc1ccc(cc1)/C=C/C(=O)N/C(=C\c2cccc(c2)[N+](=O)[O-])/C(=O)Nc3cccc(c3)C(=O)[O-] C12657613
CCc1ccccc1NC(=S)N/N=C(\C)/c2ccc(cc2)S(=O)(=O)N3CCC(CC3)C(=O)[O-] C13026041
Cc1ccc(cc1Br)NC(=O)CSc2nc3cc(ccc3c(=O)n2CCO)C(=O)[O-] C13046155
C/C(=N\NC(=O)COc1ccc(cc1)C(C)(C)C)/c2ccc(cc2)S(=O)(=O)NCCCC(=O)[O-] C13058734
Cc1ccc(n1c2ccc(cc2)C(=O)N/N=C(\C)/c3ccc(cc3)S(=O)(=O)NCCCC(=O)[O-])C C13058744
Cc1ccc(cc1)CNC(=O)COc2ccc(cc2[N+](=O)[O-])S(=O)(=O)Nc3ccc(cc3)C(=O)[O-] C13189851
CCc1cc(sc1C)C(=O)NNC(=O)CSc2nnc(n2CC(=O)[O-])c3ccc(cc3)Cl C13232575
Cc1ccc(cc1C)NC(=O)NC(=O)CSc2nc3cc(ccc3c(=O)n2CCC(=O)[O-])Cl C13237979
c1cc(ccc1c2nnc(n2CC(=O)[O-])SCC(=O)N(CCC(=O)N)c3ccc(cc3)F)Cl C13244802
CCOc1ccc(cc1)NS(=O)(=O)c2cc(ccc2C)NC(=O)C[C@](C)(c3ccccc3)C(=O)[O-] C13251290
COc1ccc(cc1NS(=O)(=O)c2ccc(c(c2)Cl)Cl)NC(=O)[C@H]3CC=CC[C@H]3C(=O)[O-] C13251329
Cc1cc(c(c(c1)C)c2csc(n2)NC(=O)CCCNS(=O)(=O)c3ccc(cc3)C(=O)[O-])C C13390139
C/C(=N\Nc1ccc(cc1[N+](=O)[O-])[N+](=O)[O-])/C(=C/c2cc(c(c(c2)Br)O)OC)/C(=O)[O-] C13915679
CC[C@H](C)[C@@H](C(=O)[O-])NC(=O)CNC(=O)Cc1c(c2cc3c(coc3c(c2oc1=O)C)c4ccccc4)C C15956216
Cc1ccc(cc1NC(=O)c2cc(ccc2N3CCOCC3)NC(=O)[C@@H]4CC=CC[C@@H]4C(=O)[O-])Cl C16425954
CC(C)(CC(=O)Nc1c(c2c(s1)CCC2)C(=O)[O-])CC(=O)Nc3c(c4c(s3)CCC4)C(=O)[O-] C02158391
CCOC(=O)[C@](C(F)(F)F)(Nc1ccc(cc1)S(=O)(=O)[N-]c2nccs2)NC(=O)CC(C)C C20609130
CC(=O)Nc1ccc(cc1)/C=N/Nc2ccc(cc2S(=O)(=O)[N-]c3ccc(cc3)Cl)[N+](=O)[O-] C20927286
Cc1ccc(c(c1)c2c(nc(nn2)S[C@@H](C)C(=O)Nc3ccccc3C(F)(F)F)[O-])NC(=O)C C21882659
CC[C@@H](C(=O)Nc1c(cc(cc1C)C)C)Sc2nc(c(nn2)c3cc(ccc3NC(=O)CC)C)[O-] C21882709
Cc1ccc(cc1Cl)NC(=O)CSc2nc(cc(n2)[O-])CC(=O)NCc3cccc(c3)OC C22629572
CCOc1cc(ccc1O)/C=N/Nc2ccc(cc2[N+](=O)[O-])S(=O)(=O)[N-]c3ccc(cc3)Cl C12482727
CCCNC(=O)C[NH+]1CCN(CC1)c2ccc(cc2[N-]S(=O)(=O)c3ccc(cc3C)C)C(=O)[O-] C33253274
CCCNC(=O)CN1CCN(CC1)c2cc(c3cc(ccc3n2)NS(=O)(=O)c4cccc(c4)C)C(=O)[O-] C33256395
CC(=O)[C@H]1CC[C@H]2[C@@]1(CC[C@@H]3[C@@H]2CCC4=C/C(=N\OCC(=O)NCC(C)(C)[C@@H](C(=O)[O-])O)/CC[C@@]34C)C C36369744
Cc1cc(nc(n1)SCc2ccc(cc2)C(=O)NNC(=O)Cn3c(=O)c4ccccc4c(n3)[O-])C C36628501
c1ccc(cc1)C(=O)COC(=O)/C=C/c2ccc(cc2)S(=O)(=O)[N-]c3cccc(c3)S(=O)(=O)N C12565776
CCC(=O)N[C@@](C(=O)OCC)(C(F)(F)F)Nc1ccc(cc1)S(=O)(=O)[N-]c2c(c(no2)C)C C03957237
CCc1nnc(s1)[N-]S(=O)(=O)c2ccc(cc2)NC(=S)NC(=O)/C=C/c3ccc(cc3)C(C)C C06296369
Cc1c(c([nH]n1)[O-])[C@@H](c2ccc(c(c2)OC)OCc3ccc(cc3)Br)C4=C(N=N[C@@H]4O)C C39355837
CC1=C(S[C@H]2[C@@H]1C(=O)N([C@@H](N2)SCc3[nH]c(=O)c4ccc(cc4n3)C(=O)[O-])C5CCCC5)C C39722625
Cc1cc(c(cc1Nc2c(c(ncn2)Nc3ccc(cc3)C(=O)[O-])N)Cl)[C@H](C#N)c4ccc(cc4)Cl C40688816
Cc1cc(c(c(c1)Cl)Nc2nnc(s2)SCc3[nH]c(=O)c4c(c(sc4n3)C(=O)[O-])C)C C13407168
CC(C)(C)N/C(=N\S(=O)(=O)c1ccccc1)/Nc2cccc(c2)/C(=C\CCCC(=O)[O-])/c3cccnc3 C28243712
CC(=O)Nc1ccc(cc1)NC(=O)CSC2=C([C@@H](C3=C(CCCC3=N2)[O-])c4ccc(cc4)OCc5ccccc5)C#N C01278792
Cc1cc(nc(n1)[N-]S(=O)(=O)c2ccc(cc2)NC(=S)NC(=O)/C=C/c3ccc(cc3)[N+](=O)[O-])C C06110427
c1cc(ccc1/C=C/C(=O)Nc2ccc(cc2NC(=O)/C=C/c3ccc(cc3)[N+](=O)[O-])C(=O)[O-])[N+](=O)[O-] C58867332
CCC(C(F)(F)F)(C(F)(F)F)NC(=O)Nc1ccc(cc1)S(=O)(=O)[N-]c2c(c(no2)C)C C33718239
CC(C)CCOc1ccc(cc1C(=O)N)S(=O)(=O)[N-]c2ccc(cc2)S(=O)(=O)N3CCOCC3 C59233432
Cc1cc(nc(n1)[N-]S(=O)(=O)c2ccc(cc2)NC(=S)NC(=O)/C=C/c3cccc(c3)[N+](=O)[O-])C C10010865
Cc1ccc(c(c1)C)[N-]/C(=N\C(=O)c2ccccc2)/Nc3[nH]c(cc(=O)n3)CSc4nnc(s4)C C13879841
CCCNC(=O)CN1CCN(CC1)c2ccc(cc2NS(=O)(=O)c3cc(ccc3C)C)C(=O)[O-] C33253273
Cc1cc(c(c(c1)c2c(nc(nn2)SCC(=O)Nc3ccc(cc3Cl)Cl)[O-])NC(=O)C)C C64687481
CCC(=O)Nc1ccccc1c2c(nc(nn2)SCC(=O)Nc3cccc(c3)Br)[O-] C64774892
CCCCOc1ccc(cc1)C(=O)NC(=S)Nc2ccc(cc2)S(=O)(=O)[N-]c3c(nccn3)OC C66200601
CCCCOc1ccccc1C(=O)NC(=S)Nc2ccc(cc2)S(=O)(=O)[N-]c3cc(ncn3)OC C66200673
C[C@@H](c1ccc(cc1)CC(C)C)C(=O)NC(=S)Nc2ccc(cc2)S(=O)(=O)[N-]c3cc(ncn3)OC C66200704
c1cc(c(c2c1c3c(s2)nc4n(c3=O)CCCCC4)OC[C@@H](C[NH2+]C5CCCCC5)O)Br C08453883
CC1=C([C@H](n2c(=O)/c(=C\c3ccc(o3)N4CC[NH+](CC4)C)/sc2=N1)c5ccc(cc5)Cl)C(=O)OC(C)C C08767094
c1ccc(cc1)C(=O)[C@@H]2[C@H]([C@@]3(c4ccccc4NC3=O)[C@@H]5[NH+]2C=Cc6c5cccc6)C(=O)c7ccc(cc7)F C09136605
COC(=O)[C@@]1([C@H]([C@@H]([NH+]2[C@@H]1c3ccccc3C=C2)C(=O)c4ccccc4)c5ccc(cc5)Br)C#N C09357829
CC(C)CN1[C@@H]([C@H](c2ccccc2C1=O)C(=O)N3CCC[NH+](C3)Cc4ccccc4Cl)c5cccs5 C09433305
c1cc(cc(c1)N2CC[NH+](CC2)[C@@H](c3ccc4c(c3)cccn4)c5nnnn5C6CCCC6)C(F)(F)F C12641793
C[C@]12CC[C@@H](CC1=CC[C@@H]3[C@H]2CC[C@]4([C@@H]3CC=C4C(=O)C[C@@H]5c6c(cc7c(c6OC)OCO7)CC[NH+]5C)C)O C12661581
Cc1c(c(n(n1)c2ccccc2)Sc3nc4ccccc4s3)/C=N/N5CCN(CC5)c6cccc[nH+]6 C03167270
COC(=O)[C@@]1([C@@H]([C@H]([NH+]2[C@@H]1c3ccccc3C=C2)C(=O)c4ccccc4)c5ccc(cc5)Br)C#N C02357699
c1ccc(cc1)C(=O)C2=C[C@H]3[C@H]4[C@@H]([C@@H]([NH+]3C=C2)C(=O)c5ccc(cc5)Cl)C(=O)N(C4=O)c6ccccc6 C09165701
Cc1cc[nH+]c(c1)N2CCN(CC2)CC[C@@H]3Cn4c5c(cc(cc5O3)O)c(c4c6cc(c(c(c6)C)O)C)C C26403894
c1cc(c(cc1[N+](=O)[O-])NC(=O)[C@H]2CCC[NH+](C2)Cc3nc(no3)c4ccc(cc4Cl)Cl)Cl C31055256
CC(=C)CSc1nc(c2c3c(sc2n1)COC(C3)(C)C)N4CC[NH+](CC4)CC(=O)N5CCCCC5 C34750027
CN(C)C(=O)C[NH+]1CCN(CC1)c2c3c4c(sc3nc(n2)SCc5ccc(cc5)Cl)CCCC4 C34756301
Cc1ccc(c(c1)CSc2nc(c3c4c(sc3n2)CCCC4)N5CC[NH+](CC5)CC(=O)N6CCCC6)C C34756421
Cc1cccc(c1)S(=O)(=O)N2CCc3c(c(nc([nH+]3)N4CCN(CC4)c5ccccc5F)N(C)C)C2 C34756689
Cc1ccc(c(c1)C[NH+]2CCN(CC2)c3c4c5c(sc4nc(n3)SCC(=O)N6CCCC6)CCC5)C C34757824
Cc1ccc(cc1)[C@H]2c3ccsc3CC[NH+]2CC(=O)N4CCN([C@@H](C4)C)C(=O)c5ccc(cc5)C(C)(C)C C34829753
Cc1ccc(cc1)c2[nH+]c(c(c(n2)N3CCN(CC3)C(=O)Nc4ccc(cc4)Br)C(C)C)C C35551545
CC1=C([C@H](N2CCCSC2=[NH+]1)c3ccc(cc3)NC(=O)[C@@H]4C[C@H]4c5ccccc5)C(=O)Nc6ccccc6 C35760416
CC1=C([C@@H](N2CCCSC2=[NH+]1)c3ccc(cc3)NC(=O)[C@H]4C[C@H]4c5ccccc5)C(=O)Nc6ccccc6 C35760420
CCN(C)c1c2c([nH+]c(n1)N3CCN(CC3)c4ccccc4F)CCN(C2)C(=O)c5ccc(cc5)Cl C35838197
Cc1c([nH+]c(nc1N2CCN(CC2)C(=O)Nc3ccc(cc3OC)OC)c4cccc(c4)C(F)(F)F)C C35890532
COc1ccc2c(c1)sc(n2)NC(=O)C3=CC4=[NH+][C@H](C[C@H](N4N3)C(F)(F)F)c5ccc6c(c5)OCO6 C01326748
COc1ccc(cc1)[C@@H]2C3=C(c4cc(ccc4O2)Cl)[NH+]=C5N=C(NN5[C@@H]3c6ccc(cc6)F)SC C09486951
CSC1=NC2=[NH+]C3=C([C@@H](N2N1)c4ccc(cc4)Br)[C@@H](Oc5c3cccc5)c6cccs6 C02253808
Cc1cc(c(c(c1)C)S(=O)(=O)N(Cc2ccc(cc2)F)C[C@@H]3C=c4cc5c(cc4=[NH+]C3=O)OCCO5)C C39324822
Cc1cc(c(c(c1)C)S(=O)(=O)N(Cc2cccs2)C[C@H]3C=c4cc5c(cc4=[NH+]C3=O)OCCO5)C C39324965
Cc1cc(c2=C[C@H](C(=O)[NH+]=c2c1)CN(Cc3ccc4c(c3)OCO4)S(=O)(=O)c5ccc(cc5)Cl)C C39325067
Cc1cc2=C[C@@H](C(=O)[NH+]=c2cc1C)CN(Cc3ccc4c(c3)OCO4)S(=O)(=O)c5ccc(cc5)Cl C39325384
Cc1cc(c2=C[C@H](C(=O)[NH+]=c2c1)CN(Cc3ccc(cc3)F)S(=O)(=O)c4cccc5c4nsn5)C C39325398
C[C@@]12CCC3(CC1=CC[C@H]4[C@@H]2CC[C@@]5([C@@H]4CC[C@]5(C/[NH+]=C/c6cc(cc(c6O)Cl)Cl)O)C)OCCO3 C43741008
C[C@@H](Cc1ccc2c(c1)OCO2)C[NH+]3C[C@@H]4CCCC[C@@H]4[C@@H](C3)C(=O)N5CCN(CC5)c6cccc(=O)n6C C49090041
Cc1ccc(cc1)C[NH+]2C[C@@H](C[C@H]2C(=O)N3CCN(CC3)C4C5CC6CC(C5)CC4C6)Sc7ncccn7 C55060545
Cc1ccc(cc1)S(=O)(=O)N/[NH+]=c\2/c(cc3cc(ccc3o2)C)C(=O)Nc4cc(ccc4Cl)Cl C59170620
CC(C)[NH+]1CCc2c(sc3c2C(=N[C@@H](N3)c4cc(c(c(c4)Br)OC)Br)O)C1 C15947052
CC(C)[NH+]1CCc2c(sc3c2C(=N[C@H](N3)c4cc(c(c(c4)Br)OC)Br)O)C1 C15947054
Cc1cc(c(c2c1C(=O)/C(=C/c3ccc(cc3)Br)/O2)C[NH+]4CCN(CC4)c5ccccc5F)O C41585404
c1ccc2=[NH+][C@H]3[C@H](N4[C@@H](CC3=c2c1)C(=O)N(CC4=O)CCC5=CCCCC5)c6ccc(cc6)Br C63140374
c1ccc2=[NH+][C@@H]3[C@@H](N4[C@@H](CC3=c2c1)C(=O)N(CC4=O)CCc5ccc(cc5)Cl)c6ccc(cc6)[N+](=O)[O-] C63141816
c1ccc2=[NH+][C@H]3[C@H](N4[C@@H](CC3=c2c1)C(=O)N(CC4=O)CCc5ccc(cc5)Cl)c6ccc(cc6)[N+](=O)[O-] C63141821
Cc1ccc(cc1)[C@@H]2[C@@H]3C(=c4ccccc4=[NH+]3)C[C@@H]5N2C(=O)N(C5=O)c6cc(ccc6Cl)C(F)(F)F C63362128
C[C@@]12[C@@H]3C(=c4ccccc4=[NH+]3)[C@H](CN1C(=O)CN(C2=O)CCc5ccc(cc5)Cl)c6ccccc6OC C63373600
CCc1ccc(cc1)[C@H]2CN3C(=O)CN(C(=O)[C@@]3([C@@H]4C2=c5ccccc5=[NH+]4)C)CCc6ccc(cc6)OC C63374959
CCOC(=O)c1ccc(cc1)N2C(=O)[C@@H]3CC4=c5ccccc5=[NH+][C@@H]4[C@@H](N3C2=O)c6ccc(cc6)C(C)C C63375249
CCOc1ccc(cc1)N2C(=O)[C@@H]3CC4=c5ccccc5=[NH+][C@H]4[C@@H](N3C2=S)c6ccc(c(c6)OC)OC C63581956
CC[NH+]1CCC2(CC1)N=C(C(=N2)SCC(=O)Nc3ccc(c(c3)C)C)c4ccc(cc4)Br C35397205
Cc1ccc(c(c1)Cl)NC(=O)N2Cc3c4c(sc3-n5cccc5[C@H]2c6ccc(cc6)F)C[NH+](CC4)C C35427252
CCc1ccccc1NC(=O)N2Cc3c4c(sc3-n5cccc5[C@H]2c6cccc(c6)OC)C[NH+](CC4)C C35427313
Cc1ccc(c(c1)C)NC(=O)N2Cc3c4c(sc3-n5cccc5[C@H]2c6cccc(c6)Cl)C[NH+](CC4)C C35427370
CCc1cc2c3c(c1)[C@]4(C=C(OC(=C4C#N)N)c5ccc(cc5)[N+](=O)[O-])C(=O)N3C(C=C2C)(C)C C01051039
Cc1ccc(cc1)N(C(=O)NC(=O)Nc2c3c4c(sc3ncn2)CCCC4)S(=O)(=O)C C03172883
CC(C)(C)C1=C([C@H](C(=C(O1)NC(=O)NC(=O)c2c(cccc2F)F)C#N)c3cccs3)C#N C01048743
c1ccc2c(c1)N[C@@H](C3=C(N2)C[C@@H](CC3=O)c4cccs4)c5cc6c(cc5[N+](=O)[O-])OCO6 C01071771
c1ccc2c(c1)nc3c(c(n(c3n2)/N=C/c4cccnc4)N)S(=O)(=O)c5cc(ccc5Cl)Cl C08871188
Cc1cccc(c1C)NC(=O)c2c(sc3n2c(=O)cc(n3)C)C(=O)Nc4ccc(cc4)F C01785959
C[C@H]1CCc2c(sc(c2C#N)NC(=O)CN3C(=O)[C@](NC3=O)(C)c4ccc5c(c4)OCO5)C1 C09255669
CCc1cc2c3c(c1)[C@@]4(C=C(OC(=C4C#N)N)c5ccc(cc5)[N+](=O)[O-])C(=O)N3C(C=C2C)(C)C C01051040
C[C@@H]1CCCC[C@]12C(=O)N(C(=O)N2)CC(=O)Nc3nc(cs3)c4ccc5c(c4)CCCC5 C09647777
CCOc1ccc(cc1)c2c3c(c(nn2)O)Nc4nnnn4[C@@H]3c5ccc(cc5)Br C10295879
Cc1cc(no1)NC(=O)C2=C(N(C(=S)N[C@H]2c3ccc(c(c3)[N+](=O)[O-])Br)C)C C11204681
C[C@]1(C(=O)N(C(=O)N1)CC(=O)Nc2cc(c(cc2Cl)Cl)Cl)c3ccc4c(c3)OCCO4 C11317116
CC(C)(C)c1ccc(s1)[C@@H]2C(=C(N(C3=C2C(=O)CCC3)c4cccc(c4)[N+](=O)[O-])N)C#N C01057126
CCc1ccccc1N2C3=C([C@@H](C(=C2N)C#N)c4ccc(s4)[N+](=O)[O-])C(=O)CC(C3)(C)C C12413561
Cc1ccccc1NC(=O)c2c(sc3n2c(=O)cc(n3)C)C(=O)Nc4cccc(c4C)C C01907022
Cc1cccc(c1C)NC(=O)c2c(n3c(=O)cc(nc3s2)C)C(=O)Nc4ccc(cc4)F C01907007
Cc1ccc2c(c(oc2c1)C(=O)Nc3c(c4c(s3)C[C@H](CC4)C)C(=O)N[C@H]5CCS(=O)(=O)C5)C C13786302
Cc1cc(c(c(c1C)S(=O)(=O)N2CCC(CC2)C(=O)NN3C(=O)C4(CCCCC4)NC3=O)C)C C14792399
Cc1cc(c(s1)C)c2cc(c3cnn(c3n2)C(C)C)C(=O)Nc4ccc5c(c4)NC(=O)[C@@H](O5)C C14809695
Cn1c2ccc(cc2oc1=O)S(=O)(=O)Nc3ccc(cc3)c4cc5cc(ccc5[nH]4)Cl C15864040
c1cc(c(cc1S(=O)(=O)N2CCCCCC2)[N+](=O)[O-])N3CCc4c(sc(c4C#N)N)C3 C18175305
CC1(CC2=C([C@H](c3c(n[nH]c3N2)c4ccc(cc4)[N+](=O)[O-])c5ccc(cc5)N(C)C)C(=O)C1)C C20134896
C[C@H]1CCCC[C@@]12C(=O)N(C(=O)N2)CC(=O)Nc3nc(cs3)c4ccc(cc4Cl)Cl C20852822
C[C@H]1CCCC[C@]12C(=O)N(C(=O)N2)CC(=O)Nc3nc(cs3)c4cc(ccc4Cl)Cl C24015624
Cc1cc(n2c(n1)ncn2)Sc3ccccc3NC(=O)Nc4ccc(cc4F)Br C33019923
Cc1ccc(cc1NC(=O)N2CCC(CC2)c3nnc(s3)C(=O)Nc4ccc5c(c4)OCO5)Cl C33273131
c1cc(sc1)[C@H]2C[C@H](n3c(c(c(n3)C(=O)Nc4ccc5c(c4)OCO5)Br)N2)C(F)(F)F C00865819
Cc1ccc(cc1)S(=O)(=O)NNC(=O)[C@]23CC[C@](C2(C)C)(c4c3nc5cc6c(cc5n4)OCO6)C C33808891
CN1CCN(CC1)S(=O)(=O)c2ccc3c(c2)[C@@H]4C=CC[C@H]4[C@@H](N3)c5cc(ccc5O)[N+](=O)[O-] C14475894
c1ccc2c(c1)OC[C@H](O2)C(=O)Oc3ccc4c(c3)OC(=C([C@H]4c5ccc(c(c5)Cl)Cl)C#N)N C38688319
Cc1ccc(c(c1)C)NC(=O)NC(=O)[C@H](C)SC2=NC(=O)C3=C4CCCC[C@H]4SC3=N2 C38769505
c1ccc(cc1)OS(=O)(=O)n2c3c(c4c(c2=O)cc(cn4)c5ccccc5O)N[C@@H](CC3=O)Cl C39451158
CC1=C2[C@H](C(=C(O[C@@H]2N=N1)N)C#N)c3cc(ccc3OCc4ccccc4C#N)Br C39962548
Cc1cc(c(c(c1)c2c3c([nH]n2)C(=O)N([C@@H]3c4ccc(cc4)C(C)(C)C)[C@@H]5CCS(=O)(=O)C5)O)C C38702105
Cc1c\2c(oc1C(=O)Nc3ccc4c(c3)OCO4)CCC/C2=N\NC(=O)c5ccc(cc5)Br C40811756
Cc1c\2c(oc1C(=O)Nc3cc(ccc3Cl)Cl)CCC/C2=N\NC(=O)c4ccco4 C40814459
Cn1c(=O)c2c(ccs2)n3c1nnc3CSc4nnc(n4N)c5ccc(cc5Cl)Cl C46861449
c1ccc(c(c1)NC(=O)c2cc3n(n2)[C@@H](C[C@@H](N3)c4ccc5c(c4)OCO5)C(F)(F)F)Cl C03012277
c1ccc(c(c1)NC(=O)c2cc3n(n2)[C@@H](C[C@H](N3)c4ccc5c(c4)OCO5)C(F)(F)F)Cl C03012275
c1ccc2c(c1)[C@@]3(CCO2)C(=O)N(C(=O)N3)CC(=O)N4[C@H](C=C(N4)c5ccc(cc5)Cl)c6ccco6 C03381645
c1ccc2c(c1)[C@@]3(CCO2)C(=O)N(C(=O)N3)CC(=O)N4[C@@H](C=C(N4)c5ccc(cc5)Cl)c6ccco6 C03381652
Cc1ccc(c(c1)C)n2c(=O)c3c4c(sc3nc2S[C@H](C)C(=O)NC(=O)NC)CCCC4 C10315823
COC(=O)c1cc(ccc1NC(=O)N2CCc3c([nH]cn3)[C@H]2c4ccc(cc4F)Cl)F C40284494
c1ccc2c(c1)C(c3ccccc3O2)C(=O)Nc4ccc(cc4)S(=O)(=O)/N=C/5\CCCCCN5 C03400314
c1cc2c(cc1[C@H]3C[C@@H](n4c(cc(n4)C(=O)Nc5ccc6c(c5)CCC6)N3)C(F)(F)F)OCO2 C12847025
COC(=O)CN1c2ccccc2[C@]3(C1=O)[C@H]4C(=NN=C4OC(=C3C#N)N)c5ccc(c(c5)Cl)Cl C00718442
Cc1ccc(cc1NC(=O)[C@@H]2CCCN(C2)S(=O)(=O)c3cc4c(cc3C)NC(=O)[C@@H](O4)C)Cl C35379062
Cc1ccc(c(c1)Cl)NC(=O)N2CCC[C@@H]2c3nnc(s3)C(=O)Nc4ccc5c(c4)OCO5 C64930762
Cc1ccc(c(c1)C)NC(=O)N2CCC[C@H]2c3nnc(s3)C(=O)Nc4ccc5c(c4)OCO5 C64930771
Cc1ccc(c(c1)NC(=O)N2CCC[C@@H]2c3nnc(s3)C(=O)Nc4ccc(c(c4)F)F)C C64930844
c1cc(c(cc1NC(=O)C(=O)N/N=C/c2coc3ccc(cc3c2=O)Cl)Cl)Cl C02521791
COc1cc(cc(c1O)Br)[C@@H]2Nc3ccccc3-c4c(nc(nn4)SC)O2 C00826799
C[C@@H](C(=O)NC(=O)NC)Sc1nc2ccccc2c(=O)n1c3ccc(c(c3)Cl)F C08759697
c1ccc(cc1)c2c3c(n(n2)c4ccccc4)OC(=C([C@@H]3c5ccc6c(c5)OCO6)C#N)N C01472237
Cc1c2cc(sc2n(n1)Cc3ccc(cc3)F)C(=O)N4CCc5c(sc6c5c(ncn6)N)C4 C09469611
CC(=O)Nc1ccc(c(c1)F)c2csc(n2)NC(=O)[C@H]3Cc4cc(ccc4O3)Cl C10994896
Cc1cc(n(n1)c2ccc(nn2)SCc3nc(c4c5c(sc4n3)CCCCC5)N)C C10428679
C[C@]12CCC3(C[C@@H]1CC[C@@H]4[C@H]2[C@H](C[C@]5([C@H]4CC[C@H]5C6(OCCO6)C)CO)O)OCCO3 C12661281
C#CCN1c2ccccc2[C@]3(C1=O)C(=C(N(C4=C3C(=O)CCC4)c5ccc(c(c5)Cl)F)N)C#N C13567764
C[C@@H]1CCCC[C@]12C(=O)N(C(=O)N2)CC(=O)Nc3nc(cs3)c4cc(ccc4F)F C14707084
c1cc(ccc1[C@H]2[C@@H]3CC=C[C@@H]3c4cc(cc5c4N2C[C@@H]6[C@@H]5C=CC6)S(=O)(=O)N)[N+](=O)[O-] C15658639
C[C@@]12CCC3(C[C@H]1CC[C@@H]4[C@H]2[C@H](C[C@]5([C@H]4CC[C@H]5C6(OCCO6)C)CO)O)OCCO3 C16031025
c1cc(ccc1c2c(c[nH]n2)/C=C(/C#N)\C(=O)Nc3ccc4c(c3)OCO4)Br C17101060
c1cc(c(cc1F)F)OCc2ccc(o2)[C@H]3[C@H]4CCCC=C4C(=C(C3(C#N)C#N)N)C#N C02769771
Cn1c2ccccc2c3c(c1=O)[C@H](C(=C(O3)N)C#N)c4cc(c(c(c4)Br)OC)OC C20086279
Cc1c2c(nc3n(c2=O)CC[C@@H](CC3)C)sc1NC(=O)N[C@@H]4CCCc5c4cccc5 C20385546
c1ccc2c(c1)C3=C([C@H](C(=C(O3)N)C#N)c4cccc(c4)Cl)S(=O)(=O)N2Cc5ccc(cc5)F C20558477
Cc1cccc(c1)[C@H]2C(=C(OC3=C2S(=O)(=O)N(c4c3cccc4)Cc5ccccc5C)N)C#N C20558707
Cc1c(cco1)c2nnc(n2N)SCc3cc(=O)oc4c3ccc(c4)Br C22556108
C[C@@H]1CCc2c(sc3c2c(=O)n(cn3)CC(=O)NC(=O)NC45CC6CC(C4)CC(C6)C5)C1 C22985064
C[C@]1(C(=O)N(C(=O)N1)CC(=O)Nc2c(cc(cc2Cl)Cl)Cl)c3ccc4c(c3)CCC4 C24206736
C[C@@H](C(=O)Nc1ccc(c(c1)NC(=O)C)F)N2C(=O)c3cc(c(cc3C2=O)Cl)Cl C25511481
c1cc(ccc1c2cc(nc3c2c(ncn3)N)c4ccc(nc4)N5CCOCC5)Br C27990310
CC1(C=Cc2ccc3c(c2O1)N[C@]4([C@]3(C[C@H]5N4C(=O)[C@H]6CCCN6C5=O)O)C(C)(C)C=C)C C31160399
c1cc(cc(c1)S(=O)(=O)/N=C\2/CCCN2)NC(=O)c3cc4c(s3)CCCCCC4 C13017904
c1cc(ccc1NC(=O)c2ccc(o2)Br)S(=O)(=O)/N=C\3/CCCCCN3 C30679117
CCn1c(c(c(n1)C)/C=C/2\CCCC3=C2OC(=C([C@H]3c4c(nn(c4C)CC)C)C#N)N)C C00650541
c1ccc(cc1)NC(=O)c2ccc(c(c2)S(=O)(=O)/N=c\3/cccc[nH]3)Br C01214899
c1ccc2c(c1)OC[C@H](O2)C(=O)Oc3ccc4c(c3)OC(=C([C@@H]4c5cccs5)C#N)N C38688375
CC1=C[C@@H](N=N1)C(=O)N/N=C/c2c(c(cc(c2Br)Br)OC)O C39015544
Cc1cc(nc(c1C#N)SCC2=C3[C@@H](C(=C(O[C@H]3N=N2)N)C#N)c4ccc(cc4)F)C C39279881
Cc1ccc(cc1)C2=C[C@@H](N=N2)C(=O)N/N=C/c3cc(cc(c3O)Br)Br C39584328
Cc1ccccc1N2C(=O)/C(=C/c3ccc(o3)c4ccc(cc4)S(=O)(=O)N)/SC2=O C39795187
Cc1cc(c(c(c1)c2c3c([nH]n2)C(=O)N([C@H]3c4ccc(cc4)F)[C@@H]5CCS(=O)(=O)C5)O)C C38702089
C[C@]12C[C@H](CC(C1)(C)C)N(C2)c3c(c(ncn3)N4CCN(CC4)c5cccc(c5)Cl)N C40728032
Cc1ccc(cc1)C(=O)N/N=C/2\CCCc3c2c(c(o3)C(=O)Nc4ccc(cn4)Cl)C C40804683
Cc1ccc(nc1)NC(=O)c2c(c\3c(o2)CCC/C3=N\NC(=O)c4ccc(cc4)Cl)C C40811712
Cc1cc(c(s1)C)c2cc(c3c(noc3n2)C)C(=O)Nc4ccc(c(c4)NC(=O)C)F C45869389
CN1c2ccccc2[C@]3(C1=O)c4c(c5ccccc5n(c4=O)c6ccccc6)OC(=C3C#N)N C55104528
Cc1cc(no1)NC(=O)C2=C(N(C(=S)N[C@@H]2c3ccc(cc3F)F)c4ccc(cc4)F)C C11561408
Cc1cc(sc1C(=O)Nc2ccc3c(c2)OCCCO3)NC(=O)c4ccc(cc4Cl)F C58999878
Cc1cc2c(cc1C)n(cn2)CC(=O)N/N=C/c3cc(cc(c3O)Br)Br C59155660
C[C@@H]1CC2(CCCCC2)N3c4c1cccc4[C@@]5(C3=O)c6c(c7ccccc7oc6=O)OC(=C5C#N)N C22716133
CSc1[nH]c(=O)c2c(n1)O[C@@H]3C(=C[C@@H]2c4ccc(cc4)Br)C(=O)NC(=N3)SC C59406634
COc1ccc(cc1OC)[C@H]2[C@H]3C(=NN=C3OC(=C2C#N)N)C45CC6CC(C4)CC(C6)C5 C08846398
Cc1ccc-2c(c1)NC3(CCN(CC3)S(=O)(=O)c4ccc(cc4)NC(=O)C)c5n2ccc5 C35399266
Cc1ccc2c(c1C)-n3cccc3C4(N2)CCN(CC4)S(=O)(=O)c5ccc(cc5)NC(=O)C C35399380
Cc1ccc(o1)CNC(=O)c2cccc(c2)NC(=O)N3CCSc4c3c(cc(n4)C)C C64817019
Cc1ccc(cc1C)NC(=O)N2CCC[C@H]2c3nnc(s3)C(=O)Nc4ccc(cc4)F C64930513
Cc1ccc(cc1)S(=O)(=O)c2cnc(nc2N)N3CCN(CC3)c4cccc(c4C)C C67336177
c1ccc(cc1)[C@@H]2CC3=C([C@H](C(=C(N3c4ccc(cc4)[N+](=O)[O-])N)C#N)c5ccccc5)C(=O)C2 C08455960
C[C@H]1CCCC[C@]12C(=O)N(C(=O)N2)CC(=O)Nc3nc(cs3)c4ccc5c(c4)CCCC5 C09647778
c1cc(ccc1c2csc3c2c(=O)n(cn3)CC(=O)NC(=O)Nc4ccc5c(c4)OCO5)F C09665604
Cc1cc(ccc1Br)NC(=O)CN2C(=O)[C@@](NC2=O)(C)c3ccc4c(c3)OCCO4 C09703653
CC(C)Sc1nnc(s1)N2C3=C([C@H](C(=C2N)C#N)c4cnc5ccccc5n4)C(=O)CC(C3)(C)C C12401698
CC1(CC2=C([C@H](C(=C(N2c3ccc(c(c3)[N+](=O)[O-])F)N)C#N)c4ccc(cc4)Br)C(=O)C1)C C01065102
Cc1ccc(c(c1)C)NC(=O)c2c(sc3n2c(=O)cc(n3)C)C(=O)Nc4ccc(cc4)F C01785958
C[C@@]1(C(=O)N(C(=O)N1)CC(=O)Nc2ccc3c(c2)OC(O3)(F)F)c4cccc(c4)Br C13164215
c1cc(ccc1N2CCN(CC2)C3=NC(=O)C[C@@H](N3)C(=O)Nc4ccc5c(c4)OCCO5)F C14607030
c1cc2c(cc1CNC(=O)NC3(Oc4cc(c(cc4O3)Cl)Cl)C(F)(F)F)OCO2 C02725481
CC(=O)Oc1c(cc(cc1Br)[C@@H]2c3c(c4ccccc4n(c3=O)C)OC(=C2C#N)N)OC C20086271
CN(C)c1ccc(cc1)/C=c/2\c(=O)oc3=C([C@H](c4c(oc(n4)N)-n23)c5ccc(cc5)N(C)C)C#N C20215661
c1cc(ccc1S(=O)(=O)c2cnc3cc4c(cc3c2N5CCC(CC5)C(=O)N)OCCO4)Cl C20381610
C[C@@H]1CCCC[C@@]12C(=O)N(C(=O)N2)CC(=O)Nc3nc(cs3)c4ccc(cc4Cl)Cl C20852819
CC1(CC2=C([C@@H](C(=C(N2c3cccc(c3)C(F)(F)F)N)C#N)c4ccc(cc4)[N+](=O)[O-])C(=O)C1)C C25782240
CC1(CC2=C([C@@H](C(=C(N2c3cccc(c3)C(F)(F)F)N)C#N)c4cccc(c4)[N+](=O)[O-])C(=O)C1)C C25782305
Cc1ccc(cc1N2C3=C([C@@H](C(=C2N)C#N)c4cc(sc4SC)C)C(=O)CC(C3)(C)C)[N+](=O)[O-] C02520951
CC1CCC2(CC1)C(=O)N(C(=O)N2)N/C=C/3\c4ccccc4C(=O)N(C3=O)c5ccc(cn5)Cl C33014861
Cc1ccc(cc1Cl)NC(=O)N2CCN(CC2)S(=O)(=O)c3ccc4c(c3)NC(=O)[C@H](O4)C C33021686
Cc1ccc(cc1S(=O)(=O)Nc2ccc(cc2Cl)F)c3c(nn4c3NC(=O)CCC4=O)C C33123139
Cc1ccccc1NC(=O)N2CCC(CC2)c3nnc(s3)C(=O)Nc4ccc5c(c4)OCO5 C33273130
Cc1ccc(cc1)S(=O)(=O)c2cnc(nc2N)N3CCN(CC3)c4cc(ccc4C)Cl C33301869
Cc1ccc(c(c1)N2CCN(CC2)c3ncc(c(n3)N)S(=O)(=O)c4ccc(cc4)Cl)C C33301897
c1ccc(c(c1)NC(=O)c2c(snn2)NC(=O)N3C[C@@H]4C[C@H](C3)c5cccc(=O)n5C4)Cl C33435749
Cc1ccc(cc1F)NC(=O)[C@@H]2CCCN(C2)S(=O)(=O)c3cc4c(cc3C)NC(=O)[C@@H](O4)C C35379174
Cc1ccc(c(c1)C)NC(=O)NC(=O)[C@@H](C)SC2=NC(=O)C3=C4CCCC[C@H]4SC3=N2 C38769501
Cc1ccc(cc1)C2=NN=C3[C@H]2[C@]4(c5ccccc5N(C4=O)CCc6ccccc6)C(=C(O3)N)C#N C08557879
CSC1=C[C@@H]2C[C@@H]3CO[P@@](=O)(NN3C[C@@H]2C=C1S(=O)(=O)c4ccccc4)c5ccccc5O C39467285
c1ccc(cc1)OS(=O)(=O)N(C(=O)[C@@H]2CC(=C3[NH+]2Cc4ccccc4N3)Cl)Br C39545817
c1cc(ncc1Cl)NC(=O)C2CCN(CC2)S(=O)(=O)c3cc4c(cc3Cl)CCC(=O)N4 C40149857
Cc1cc(c(c(c1)c2c3c([nH]n2)C(=O)N([C@H]3c4ccc(cc4)Br)[C@H]5CCS(=O)(=O)C5)O)C C40548391
Cc1cc(c(cc1C)O)c2c3c([nH]n2)C(=O)N([C@H]3c4ccc(cc4)Br)[C@H]5CCS(=O)(=O)C5 C40548760
c1cc(cc(c1)Cl)N2CCN(CC2)c3c(c(ncn3)N4CCN(CC4)c5cccc(c5)Cl)N C40728002
Cc1c\2c(oc1C(=O)Nc3cccc4c3nccc4)CCC/C2=N\NC(=O)c5ccc(cc5)Cl C40811714
Cc1c\2c(oc1C(=O)Nc3ccccc3Br)CCC/C2=N\NC(=O)c4ccc5ccccc5n4 C40825878
c1ccc(c(c1)[C@@H]2C[C@H](Nc3n2nc(n3)NC(=O)c4ccco4)c5ccc(cc5)Cl)Cl C02436698
Cc1ccc(cc1C)NC(=O)c2cc3n(n2)[C@@H](C[C@@H](N3)c4ccc5c(c4)OCO5)C(F)(F)F C03011143
Cc1ccc(c(c1)NC(=O)c2cc3n(n2)[C@@H](C[C@H](N3)c4ccc5c(c4)OCO5)C(F)(F)F)C C03012263
Cc1ccc(cc1)N2C(=O)[C@H]3[C@H](c4c([nH]c(=O)s4)S[C@H]3C2=O)c5cc(c(c(c5)OC)O)OC C47145338
CS(=O)(=O)c1ccc2c(c1)nc(s2)NC(=O)N[C@]3(Oc4ccc(cc4O3)Cl)C(F)(F)F C00646276
c1cc(ccc1NC(=O)c2cc3n(n2)[C@@H](C[C@@H](N3)c4ccc5c(c4)OCO5)C(F)(F)F)Br C01326683
c1cc2c(cc1S(=O)(=O)N3CCN(CC3)c4c5c6c(sc5ncn4)CCCC6)[nH]c(=O)[nH]2 C58304145
c1cc(ccc1NC(=O)C(=O)N/N=C/c2cc3c(cc2Br)OCO3)Br C59515632
Cc1ccc(c(c1)C)n2c(=O)c3c4c(sc3nc2S[C@@H](C)C(=O)NC(=O)NC)CCCC4 C10315822
c1cc(c(cc1C2=NN=C3[C@@H]2[C@@H](C(=C(O3)N)C#N)c4cc5c(cc4Br)OCO5)Cl)Cl C00718461
Cc1cc2c(cc1S(=O)(=O)N3CCC[C@@H](C3)C(=O)Nc4ccc(c(c4)Cl)F)O[C@@H](C(=O)N2)C C35379176
Cc1ccc(cc1NC(=O)[C@H]2CCCN(C2)S(=O)(=O)c3cc4c(cc3C)NC(=O)[C@@H](O4)C)Cl C35379063
Cc1ccc(cc1C)NC(=O)N2CCC[C@@H]2c3nnc(s3)C(=O)Nc4ccc5c(c4)OCO5 C64930756
c1cc2c(cc1NC(=O)N3CCC[C@H]3c4nnc(s4)C(=O)Nc5ccc(c(c5)F)F)OCO2 C64930833
c1ccc(c(c1)[C@H]2c3c([nH]c(=O)s3)S[C@@H]4[C@H]2C(=O)N(C4=O)c5ccc(cc5)[N+](=O)[O-])O C47146073
CN(C)c1cc[nH+]c(c1C#N)SCc2c(c(c(n2c3ccccc3)C(=O)c4ccccc4)N)C#N C01188004
Cc1ccc2c(c1)sc(n2)c3ccc(cc3)NC(=O)C[NH+]4CCN(CC4)c5ccc(cc5)O C02644509
Cc1ccc(c(c1)C)NC(=O)C[NH+]2CCC(CC2)C(=O)Nc3ccc(cc3)OC(F)(F)F C09071677
C[C@H](C(=O)Nc1cc(ccc1Cl)[N+](=O)[O-])[NH+](C)CC(=O)Nc2ccc(c(c2)Cl)Cl C09493294
CN(C)c1ccc(cc1)[C@H]2C[NH2+][C@H](c3c2c4ccccc4[nH]3)c5ccc(c(c5)[N+](=O)[O-])Cl C03418587
C[C@H](Cc1cncs1)[NH2+]C2CCN(CC2)c3ccc(cc3)NC(=O)c4ccc5c(c4)OCO5 C11782412
C[C@@H](c1ccc2c(c1)CCCC2)NC(=O)C[NH+]3CCC(CC3)C(=O)Nc4ccc5c(c4)OCO5 C12993063
COc1ccc(cc1OC)Nc2c3cc(ccc3[nH+]c4c2CCCC4)NC(=O)/C=C/c5ccco5 C03654714
c1cc(ccc1c2ccc(o2)/C=C/C(=O)Nc3ccc(c(c3)[N+](=O)[O-])N4CC[NH2+]CC4)Br C20154381
c1ccc(c(c1)c2ccc(o2)/C=C/C(=O)Nc3ccc(c(c3)[N+](=O)[O-])N4CC[NH2+]CC4)Cl C20154391
Cc1cc([nH+]c2c1cc(cc2)NC(=S)NCc3cc(ccc3OC)Br)N4CCOCC4 C20183222
C[NH+]1C[C@H](C[C@H]1c2nc(no2)c3ccc(cc3)OC(F)(F)F)NC(=O)NC4CCCCC4 C20464114
CCOc1ccc(cc1)/[NH+]=c\2/c(cc3c(cnc(c3o2)C)CO)C(=O)Nc4cc(c(cc4OC)Cl)C C20617418
CC[NH+]1CCN(CC1)c2c(cccc2Cl)NC(=S)NC(=O)c3cc4ccccc4cc3OC C20977004
C[NH+](CC(=O)Nc1ccc(c(c1)C(F)(F)F)Cl)CC(=O)NC2(CCCCCC2)C#N C31164087
Cc1cccc(c1C)NC(=O)C[NH+](C)CC(=O)Nc2cc(ccc2F)c3nnc4n3CCCCC4 C31301605
CCc1ccc(cc1)S(=O)(=O)Nc2ccc(cc2)Nc3[nH+]c(cc(n3)N4CCOCC4)C C33078184
CCc1c(sc2c1c(nc(n2)SCc3ccccc3Cl)N4CC[NH+](CC4)CC(=O)N)C C34761681
c1ccc2c(c1)c([nH+]nc2Nc3ccc4c(c3)OCO4)N5CCN(CC5)C(=S)Nc6ccc(cc6)F C36062500
Cc1ccc(cc1F)NC(=O)CCC(=O)Nc2ccc3c(c2)c(cc([nH+]3)N4C[C@@H](C[C@@H](C4)C)C)C C20138522
Cc1ccccc1NC(=O)C2=C([NH+]=C3N=C(NN3[C@H]2c4ccccn4)SCc5ccccc5F)C C08591650
COc1ccc(cc1Cl)NC(=O)C2=CC3=[NH+][C@@H](C[C@@H](N3N2)C(F)(F)F)c4ccc(cc4)Cl C03011934
COc1ccc(cc1Cl)NC(=O)C2=CC3=[NH+][C@H](C[C@H](N3N2)C(F)(F)F)c4ccc(cc4)Cl C03011938
COc1ccc(c(c1)OC)NC(=O)C2=CC3=[NH+][C@H](C[C@@H](N3N2)C(F)(F)F)c4ccc(cc4)Cl C03011413
c1cc(cc(c1)[N+](=O)[O-])NC(=O)C[NH+]2CCC(CC2)(c3ccc(c(c3)C(F)(F)F)Cl)O C39197639
Cc1cc(ccc1NC(=O)CNC(=O)COC(=O)c2ccc3=[NH+][C@H]4CCCCC4=c3c2)Br C39431004
c1cc(ccc1C2=NN=C[C@@H]2C[NH2+]C3CCN(CC3)c4ccc(cc4)NC(=O)C5CCCC5)F C39485031
c1ccc(cc1)N2[C@H](NN=C2SCC(=O)N/N=C/C3=c4ccccc4=[NH+]C3)c5ccc(cc5)Cl C39584758
c1ccc2=[NH+]CC(=c2c1)/C=N/NC(=O)c3ccc(cc3)C4=N[C@H](SC4)Nc5ccc(cc5)Cl C39708768
CN1CCc2c(c(c3c(c(sc3[nH+]2)C(=O)Oc4ccccc4)N)c5cc(c(cc5OC)OC)OC)C1 C40570140
Cc1cc(c2ccc(cc2[nH+]1)C(F)(F)F)Nc3ccc(cc3)S(=O)(=O)Nc4nc(cc(n4)C)C C40570852
c1ccc(cc1)C(c2ccccc2)N3CCN(CC3)c4c(c([nH+]cn4)N5CCCc6c5cccc6)N C40729812
Cc1cc[nH+]c(c1)N[C@@H](c2cccc(c2)OC)c3c4c(sc3NC(=O)c5ccco5)CCCC4 C38551047
CC(C)C[C@H](C(=O)OC)NC(=O)N1CCc2c([nH+]c[nH]2)[C@H]1c3ccc(cc3F)Br C44577217
c1ccc(cc1)NC(=O)[C@H](CC2=c3ccccc3=[NH+]C2)NC(=O)N4CCC5(CCc6c5cccc6)CC4 C52594689
CCc1ccccc1/[NH+]=c/2\c(cc3c(cnc(c3o2)C)CO)C(=O)Nc4ccc(cc4)Br C02955751
Cc1ccc(cc1)S(=O)(=O)N/[NH+]=c/2\c(cc3cccc(c3o2)OC)C(=O)Nc4ccccc4F C59170701
Cc1c(c(=O)n(n1C)c2ccccc2)NC(=O)CSC3=[NH+]C4(CCCCC4)NN3c5ccccc5 C59564713
c1ccc2c(c1)cccc2/C=N/NC(=O)[C@@H](CC3=c4ccccc4=[NH+]C3)NC(=O)c5cccs5 C63266681
C[C@]12CC[C@H]3[C@@H]([C@@H]1CC[C@@H]2O)CCC4=C/C(=N\OCC(=O)NCC[C@@H]5C=c6ccccc6=[NH+]5)/CC[C@]34C C63269903
c1ccc(cc1)C2=c3cc(ccc3=[NH+][C@@H]2C(=O)N/N=C/c4c5ccccc5ccc4O)[N+](=O)[O-] C63409356
Cc1ccc2=[NH+]CC(=c2c1)CCNC(=O)C3=C([C@@H]4N=C(C=C(N4N3)C(F)(F)F)c5cccs5)Cl C63546984
CCOc1ccc(cc1)/[NH+]=c\2/c(cc3c(cnc(c3o2)C)CO)C(=O)Nc4ccc(cc4)Br C02955719
c1ccc(c(c1)CS[C@@H]2Nc3ccccc3C(=O)N2NC(=O)CCC4=c5ccccc5=[NH+]C4)Cl C63708505
Cc1ccc(c(c1)NC(=O)Nc2cc(cc3=C([C@H]([NH+]=c32)C(=O)N4CCOCC4)c5ccccc5)C)C C63746595
CC(C)c1ccc(cc1)S(=O)(=O)c2ccc(cc2)NNC(=O)CC3=c4ccccc4=[NH+]C3 C63775619
CC(=O)N[C@@H](CC1=c2ccccc2=[NH+]C1)C(=O)Nc3ccc(cc3)Oc4ccc(cc4)Br C63801423
C[C@@H]1CCCC[C@@]12C(=O)N(C(=O)N2)CC(=O)NC[C@@H](c3ccc(cc3)OC)C4=c5ccccc5=[NH+]C4 C63830752
CCOc1ccc(cc1)C2=NC3(CCN(CC3)C(=O)OCC)[NH2+][C@H](C2)c4cc(ccc4O)Cl C65298012
c1ccc2=[NH+]CC(=c2c1)CCN/C(=N/C(=O)c3ccc4c(c3)OCO4)/Nc5ccc(cc5)F C65329852
C[C@H](c1ccc(cc1Cl)Cl)NC(=O)[C@H](C)[NH+](C)CC(=O)Nc2ccc(cc2)OC C08729145
C[C@@H](c1ccc(cc1)S(=O)(=O)C)[NH2+]CC(=O)Nc2ccc(cc2)N3CCCCCC3 C08710713
Cc1ccc(cc1)NC(=O)C(=O)NC[C@H](c2ccc3c(c2)CCCN3C)[NH+]4CCCCC4 C09138071
C[C@@H](C(=O)Nc1ccc(cc1)Br)[NH+]2CCC(CC2)NS(=O)(=O)c3cccs3 C11718269
C[C@@H](C(=O)Nc1ccc(cc1C(F)(F)F)Cl)[NH+]2CCC(CC2)NS(=O)(=O)c3cccs3 C11719922
Cc1cc(ccc1NC(=O)C[NH+](C)CCC(=O)Nc2ccccc2C#N)Br C12772621
CN1CCCc2c1ccc(c2)[C@@H](CNC(=O)C(=O)Nc3ccc(cc3)C(F)(F)F)[NH+](C)C C13008655
CC1(Cc2c(cnn2c3ccc(cc3)OC)[C@@H](C1)[NH2+]Cc4cc(c(c(c4)Cl)O)OC)C C14962356
CCN(CC)c1ccc(cc1)[C@H]2[C@@H]3CCCC[C@]3(CC[NH+]2CC(=O)NCc4ccco4)O C16009686
C[C@@H]1C[C@@H](C[NH+](C1)CCCNC(=O)c2ccc(cc2)NC(=O)C3=C(OCCS3)C)C C20388358
C[NH+](C)C[C@H](c1ccccc1)NC(=O)c2cccc(c2)S(=O)(=O)Nc3ccccc3F C22696461
C[C@@H](c1ccc2c(c1)CCCC2)NC(=O)CN3CCC[NH+](CC3)CC(=O)NC(C)(C)C C22812124
CC(=O)c1ccc(cc1)NC(=O)CC[NH+](C)CC(=O)Nc2ccccc2Br C23038701
CC[NH+]1CCN(CC1)c2ccc(c(c2)C)NC(=O)CCNC(=O)c3ccc(cc3)Br C25186425
Cc1ccc(cc1C(=O)NC[C@@H](c2cccs2)[NH+]3CCCC3)S(=O)(=O)NC(C)C C25383446
c1cc(ccc1C2=CC[NH+](CC2)CC(=O)Nc3cc4c(cc3Br)OCCO4)O C25680489
CNC(=O)[C@H]1Cc2ccccc2C[NH+]1CC(=O)NCc3ccc(o3)c4ccc(cc4)Cl C26916918
CC[C@H](CNC(=O)c1ccc(cc1)S(=O)(=O)NC(C)C)[NH+]2CCc3ccccc3C2 C29911349
CC[C@@H]([C@@H]1c2cc(c(cc2CC[NH+]1Cc3ccc(cc3)C)OC)OC)NC(=O)NC(C)C C36048490
Cc1ccc(c(c1)C2=NN([C@H](C2)c3ccccc3C)C(=O)C[NH+]4CCC(CC4)C(=O)N)C C36342843
Cc1ccccc1c2cccc(c2)C[NH2+]Cc3cc(cc(c3)NC(=O)C)C(=O)N4C[C@H](O[C@H](C4)C)C C14986883
Cc1ccccc1CC(=O)N2C[C@H](C3(C2)CC[NH2+]CC3)C(=O)NC[C@@H](C)Oc4ccc(cc4)F C39596556
CC1(CCCCC1)C(=O)N2C[C@H](C3(C2)CC[NH2+]CC3)C(=O)NCc4ccc(cc4)OC(F)(F)F C39599715
Cc1ccc(cc1)[C@H](C)NC(=O)[C@@H]2CN(CC23CC[NH2+]CC3)C(=O)c4ccc(cc4)OC(F)(F)F C39639271
Cc1ccc(cc1)[C@H](C)NC(=O)[C@H]2CN(CC23CC[NH2+]CC3)C(=O)[C@@H](C(C)C)Oc4ccccc4 C39639422
CCOc1ccccc1CCNC(=O)[C@H]2CN(CC23CC[NH2+]CC3)C(=O)c4ccc(cc4C)C C39652773
Cc1ccc(cc1)O[C@@H](C)CNC(=O)[C@@H]2CN(CC23CC[NH2+]CC3)C(=O)c4csc5c4cccc5 C39666224
Cc1ccc(cc1)O[C@H](C)CNC(=O)[C@H]2CN(CC23CC[NH2+]CC3)C(=O)c4ccc(cc4C)C C39666235
C[C@H](CNC(=O)[C@H]1CN(CC12CC[NH2+]CC2)C(=O)c3ccc(cc3F)F)Oc4ccccc4Cl C39666408
Cc1ccc(c(c1)C)CCNC(=O)[C@@H]2CN(CC23CC[NH2+]CC3)C(=O)c4cc(oc4C(F)(F)F)C C39667140
c1cc(ccc1CNC(=O)[C@@H]2CN(CC23CC[NH2+]CC3)C(=O)c4cc(ccc4F)Cl)OC(F)F C39673364
C[C@H](CCc1ccc(cc1)OC)NC(=O)[C@H]2CN(CC23CC[NH2+]CC3)C(=O)C4(CCCCC4)C C39675309
Cc1ccc(c(c1)CCNC(=O)[C@@H]2CN(CC23CC[NH2+]CC3)C(=O)c4cc(oc4C(F)(F)F)C)C C39677044
Cc1ccsc1CNC(=O)[C@H]2CN(CC23CC[NH2+]CC3)C(=O)CCc4ccc(cc4)OC C39677325
Cc1ccccc1CC(=O)N2C[C@H](C3(C2)CC[NH2+]CC3)C(=O)N[C@@H](C)Cc4ccccc4OC C39686755
Cc1ccccc1CCNC(=O)[C@H]2CN(CC23CC[NH2+]CC3)C(=O)c4ccc(cc4)OC(F)(F)F C39691115
CC[NH+](CC)[C@@H](CNC(=O)Nc1ccc(cc1)C(=O)N2CCCCCC2)c3ccsc3 C40152299
CCCc1cc2c(c(=O)n1CC[NH+](C)C)[C@H](C(=C(O2)N)C#N)c3ccccc3Br C40569519
C[C@@]1(Cc2c(cccc2O1)C[NH+]3CCC4(CC3)CCN(CC4)C(=O)c5ccc(cn5)N)C(C)(C)C C45258501
C[C@@H](c1ccccc1Cl)[NH+]2CCN(CC2)C[C@H](COc3ccc(cc3)NC(=O)C)O C46763461
Cc1ccc(cc1)n2c(nn(c2=S)C[NH+]3CCC(CC3)C(=O)N)c4ccc(cc4)Cl C23381949
C[NH+](CC(=O)Nc1ccccc1Cl)CC(=O)Nc2nc(cs2)c3ccc(c(c3)F)F C12986356
C=CCN(c1nc(cs1)c2ccc(c(c2)Cl)Cl)C(=O)C[NH+]3CCC(CC3)C(=O)N C23699805
CC(=O)Nc1ccc(cc1)S(=O)(=O)NC[C@@H](c2c(cccc2Cl)F)[NH+]3CCCC3 C58791504
Cc1c(c([nH]c1C(=O)NC[C@H](c2ccc(cc2)OC)C3=c4ccccc4=[NH+]C3)C)C(=O)C C63159848
CN(C)c1ccc(cc1)[C@H](CNC(=O)c2ccc3c(c2)NC(=O)CS3)C4=c5ccccc5=[NH+]C4 C63187711
c1ccc2=[NH+]CC(=c2c1)CCNC(=O)[C@@H]3[C@@H]([C@@H]4N=C(C=C(N4N3)C(F)(F)F)c5cccs5)Cl C63541083
c1ccc2=[NH+]CC(=c2c1)CCNC(=O)c3cccc(c3)S(=O)(=O)NCc4cccs4 C63819032
Cc1ccccc1S(=O)(=O)N2CCC3(CC2)C(=[NH+]CCN3)NCc4ccccc4F C65074745
Cc1ccccc1S(=O)(=O)N2CCC3(CC2)C(=[NH+]CCN3)NCc4cccc(c4)F C65074746
CCc1ccc(cc1)NC(=O)/C(=C/c2cc(n(c2C)c3cc(cc(c3)C(=O)[O-])C(=O)[O-])C)/C#N C09262737
Cc1c(c(c(cn1)COP(=O)([O-])[O-])/C=N/c2ccccc2c3ccccc3)O C09969830
c1cc(ccc1c2ccc(o2)/C=C(\C#N)/C(=O)Nc3ccc(cc3)C(=O)[O-])C(=O)[O-] C11290263
COc1cc(cc(c1OC)S(=O)(=O)Nc2cc(ccc2C(=O)[O-])C(F)(F)F)/C=C/C(=O)[O-] C13078377
Cc1ccc(cc1)n2c(nnc2SCC(=O)Nc3cc(cc(c3)C(=O)[O-])C(=O)[O-])N4CCCC4 C13223380
Cc1ccc(c(c1)C)n2c(nnn2)SCC(=O)Nc3cc(cc(c3)C(=O)[O-])C(=O)[O-] C13318678
c1c(cc(cc1C(=O)[O-])NC(=O)COc2c(c(cc(c2F)F)F)F)C(=O)[O-] C13319711
c1cc(c(cc1S(=O)(=O)Nc2cc(cc(c2)C(=O)[O-])C(=O)[O-])[N+](=O)[O-])Cl C13340968
Cc1c(sc2c1c(=O)n(c(n2)SCC(=O)Nc3cc(cc(c3)C(=O)[O-])C(=O)[O-])CC=C)C C13341851
CC(C)(C)c1ccc(cc1)c2nnc(n2CC=C)SCC(=O)Nc3cc(cc(c3)C(=O)[O-])C(=O)[O-] C13346273
c1cc(ccc1/C=C/C(=O)[O-])S(=O)(=O)N[C@@H](CC(=O)[O-])c2ccc(cc2)Cl C13347331
c1cc(ccc1/C=N/Nc2c(c(nc(c2Cl)Cl)C(=O)[O-])Cl)OCC(=O)[O-] C13352773
C=CCn1c(nnc1SCC(=O)Nc2cc(cc(c2)C(=O)[O-])C(=O)[O-])c3cccc(c3)[N+](=O)[O-] C13447072
c1ccc2c(c1)c(nc(n2)c3ccco3)SCC(=O)Nc4cc(cc(c4)C(=O)[O-])C(=O)[O-] C13458358
c1cc(cc(c1)Nc2cnn(c(=O)c2Cl)C34C[C@H]5C[C@@H](C3)CC(C5)(C4)CC(=O)[O-])C(=O)[O-] C02434062
Cc1cccc(c1C)N2C(=O)[C@@H](SC2=O)CC(=O)Nc3cc(cc(c3)C(=O)[O-])C(=O)[O-] C16923493
Cc1ccc(cc1C)N2C(=O)[C@@H](SC2=O)CC(=O)Nc3cc(cc(c3)C(=O)[O-])C(=O)[O-] C16923834
c1cc(ccc1[N-]S(=O)(=O)c2cc(ccc2Cl)NC(=O)[C@@H]3CC=CC[C@@H]3C(=O)[O-])Cl C13252302
CC(C)c1c(c(cc(n1)C(C)(C)C)c2ccc(cc2)F)/C=C/[P@@](=O)(C[C@@H](CC(=O)[O-])O)[O-] C26675380
CCc1c(c(c(c(n1)c2ccccc2)C)c3ccc(cc3)F)/C=C/[P@](=O)(C[C@@H](CC(=O)[O-])O)[O-] C26719879
c1cc(cc(c1)[N+](=O)[O-])[C@@H](CC(=O)c2cccs2)c3c([nH]c(=S)nc3[O-])[O-] C28617539
CC(C)c1c(c(cc(n1)C2CCCCC2)c3ccc(cc3)F)C#C[P@](=O)(C[C@@H](CC(=O)[O-])O)[O-] C26717323
CCCCn1c(c(c(=O)[nH]c1=O)[C@@H]2c3cc(cc(c3Oc4c2c(=O)n(c(n4)[O-])CCCC)Cl)Cl)[O-] C13576679
CCCCOc1ccc(cc1)C(c2c(=O)[nH]c(nc2[O-])SC)c3c(=O)[nH]c(nc3[O-])SC C08716671
c1cc(cc(c1)[N-]S(=O)(=O)N)NC(=O)c2ccc(cc2)S(=O)(=O)[N-]c3ccc(cc3)Cl C39558437
c1cc(ccc1[N-]S(=O)(=O)c2cc(ccc2Cl)NC(=O)CC3(CCCCC3)C(=O)[O-])Cl C13252306
C[C@@](CC(=O)Nc1cccc(c1)S(=O)(=O)[N-]c2ccccc2F)(c3ccccc3)C(=O)[O-] C13254019
Cc1c(c(nc(n1)SCC(=O)NC(=O)N[C@H]2CCC[C@H]([C@H]2C)C)[O-])CCC(=O)[O-] C13449285
Cc1ccc(cc1)CNC(=O)[C@@H](C)Sc2nc(c(c(n2)[O-])CCC(=O)[O-])C C13451011
CC(C)(C)c1ccc(cc1)NC(=O)CSc2nc(c(nn2)CCC(=O)[O-])[O-] C13092592
Cc1ccc(cc1)C2=NN([C@@H](C2)NC(=O)CSc3nc(c(nn3)CCC(=O)[O-])[O-])c4ccccc4 C39703955
C/C=C/C=C\C(=O)Nc1c(cc(cc1)c2cc(c(cc2)NC(=O)/C=C\C=C\C)C(=O)[O-])C(=O)[O-] C20075249
Cc1c(c(nc(n1)SCC(=O)NC(=O)N[C@@H]2CCC[C@@H]([C@@H]2C)C)[O-])CCC(=O)[O-] C46302357
Cc1c(c(nc(n1)SCC(=O)NC(=O)N[C@H]2CCC[C@H]([C@@H]2C)C)[O-])CCC(=O)[O-] C46302369
COc1cc(ccc1OCC(=O)[O-])c2[nH]c3cc(ccc3n2)S(=O)(=O)[N-]c4ccc(cc4)Cl C13061240
Cc1ccc2c(c1)nc(c(n2)[N-]S(=O)(=O)c3ccc(cc3)Cl)Nc4cccc(c4)C(=O)[O-] C27549154
C[C@H](C(=O)[O-])Oc1ccccc1/C=C/2\C(=O)N=C(S2)[N-]c3ccc(cc3)NC(=O)C C16910559
CCc1ccc(cc1S(=O)(=O)[N-]c2c3ccccc3oc2C(=O)N)C(=O)[O-] C55575766
Cc1cc(sc1C(=O)[O-])S(=O)(=O)[N-]c2ccc(cc2)NC(=O)NCC=C C55580935
Cc1cc(sc1C(=O)[O-])S(=O)(=O)[N-]c2ccccc2NC(=O)NC(C)C C55614341
c1cc(cc(c1)n2c(c(n(c2=O)C3CC3)[O-])[O-])NS(=O)(=O)c4ccc(cc4)C5CCCCC5 C59000136
Cc1ccccc1NC(=O)/C(=C\c2cc(n(c2C)c3cc(cc(c3)C(=O)[O-])C(=O)[O-])C)/C#N C59247897
c1cc2c(cc1Cl)nc([nH]2)SCC(=O)Nc3cc(cc(c3)C(=O)[O-])C(=O)[O-] C59352879
c1cc(ccc1c2[nH]c3ccc(cc3n2)C(=O)[O-])Oc4ccc(cc4)c5[nH]c6cc(ccc6n5)C(=O)[O-] C59482246
Cc1ccc(c(c1)O)[N-]C2=NC(=O)/C(=C/c3ccc(cc3)O[C@@H](C)C(=O)[O-])/S2 C16937305
Cc1c2c(ncnc2sc1C(=O)OC)Nc3cc(cc(c3)C(=O)[O-])C(=O)[O-] C20356450
C[C@H](C(=O)[O-])Oc1ccc(cc1)/C=C\2/C(=O)N/C(=N/c3ccc(cc3)C(=O)[O-])/S2 C16936553
CC[C@@H](C(=O)[O-])Oc1ccc(cc1)/C=C\2/C(=O)N/C(=N/c3ccc(cc3)C(=O)[O-])/S2 C16936562
C[C@H](C(=O)[O-])Oc1ccccc1/C=C\2/C(=O)N/C(=N/c3ccc(cc3)C(=O)[O-])/S2 C16936594
c1ccc(cc1)Cn2c3ccsc3c(c(c2=O)C(=O)Nc4ccc(cc4)CC(=O)[O-])[O-] C65215655
c1cc(c2c3c1C[C@H]4[C@@H]5[C@@]3(CC[NH2+]4)[C@@H](O2)[C@@H](C=C5)O)O C05440557
C[C@@H](c1ccc(o1)C(=O)Nc2ccc(cc2)C(C)(C)C)[NH3+] C11628363
c1cc(ccc1C[NH3+])NS(=O)(=O)c2ccc(cc2)F C20224360
c1cnccc1[C@@H](c2cc3c(cc2Cl)NC(=O)C3)[NH3+] C35359532
c1cc(ccc1N2CCN(CC2)C[C@H](C[NH3+])O)Cl C36723725
C[C@@H]([C@@H](c1cc2c(c(c1)Br)OCO2)O)[NH3+] C36897272
CC(C)(c1ccc(cc1)Br)NC(=O)[C@H]2C[C@H](C[NH2+]2)O C37004744
Cc1ccc(cc1S(=O)(=O)NC2(CCCC2)C[NH3+])F C37376874
Cc1ccc(s1)C(=O)Nc2ncc(s2)C#CC[NH3+] C37550750
c1cc(oc1)CNC(=O)c2cc(ccc2C#CC[NH3+])F C37569840
Cc1cc(ccc1NC(=O)C2CCC(CC2)[NH3+])N(C)C C37627131
Cc1nc2cc(c(cc2s1)N)NC[C@H]3CC[NH+](C3)C C37645829
C[C@H](c1ccc(cc1)C#N)NC(=O)C2CCC(CC2)[NH3+] C37655206
Cc1cc(cc(c1NC(=O)[C@@H](C)[NH3+])OC)Br C37766989
c1c(cc(cc1Cl)Cl)[C@H](C(=O)N)N2CCC[NH2+]CC2 C37943952
C[C@](c1ccc(cc1)SC)(C(=O)N)N2CCC[NH2+]CC2 C37950908
c1cc(c(cc1C(F)(F)F)C(=[NH2+])N)n2cc(cn2)Cl C38053603
c1cc(sc1)C[NH2+][C@]2(COc3c2ccc(c3)O)CO C38123626
Cc1c(nnc(c1C(=[NH2+])N)Sc2ccc(c(c2)F)F)C C40291752
C[NH+]1CCC(CC1)(C(=S)N)NC(=O)c2c(cccc2Cl)F C40366191
C1[C@H](C[NH2+][C@@H]1C(=O)NCC23CC4CC(C2)CC(C4)C3)O C40850573
Cc1c(sc(n1)C)[C@@H](C)[NH2+]Cc2cccc(c2O)O C41117918
c1ccc(cc1)[C@H](c2ccc3c(c2)OCO3)[C@@H](C[NH3+])O C41403310
c1cc(c(cc1C[NH3+])Cl)O[C@H]2CCCCNC2=O C42303226
CC1CCC(CC1)N(C)C(=O)Nc2ccc(cc2)[C@H](C)[NH3+] C48969705
Cc1c(cc(s1)C(=O)N[C@@H](C)C[NH+]2CCCCC2)N C49500548
Cc1c(scn1)C(=O)NCc2cc(ccc2F)C#CC[NH3+] C49587036
c1cc(c(cc1Cl)F)NC(=O)c2cc(cnc2)C#CC[NH3+] C49629654
C[C@H](c1ccc(cc1)NC(=O)N(C)c2ccc(cc2)F)[NH3+] C49967312
c1cc(c(cc1C#N)C(F)(F)F)NC(=O)[C@H]2C[C@H]2[NH3+] C50460860
c1ccc2c(c1)C[NH+](C2)CC(=O)Nc3ccc(cc3N)F C50909786
c1cc(ccc1CNC(=O)c2ccc(s2)C#CC[NH3+])C#N C51354880
Cc1cccnc1C(=O)NCc2cccc(c2)C#CC[NH3+] C51813668
C[C@@H]1CCc2c(sc(c2C#N)NC(=O)[C@@H](C)C[NH3+])C1 C54344567
C[C@H](c1ccc(cc1)Br)NC(=O)[C@@H]2C[C@@H](C[NH2+]2)O C40854526
c1c(csc1[C@H](C(=O)N)N2CCC[NH2+]CC2)Br C48701894
c1cc(c(cc1Br)N)SCC(=O)N2CC[NH2+]CC2 C44419730
Cc1ccc(n1C)C(=O)Nc2cc(ccc2Cl)C#CC[NH3+] C61691928
CC1(CCN(CC1)c2c(cc3c(n2)CCC3)C(=[NH2+])N)C C61820302
c1cc(c(cc1Cl)NC(=O)c2ccc(cn2)C#CC[NH3+])F C61872004
Cc1cc2c(c(c1)Br)O[C@H](C(=O)N2)C[NH3+] C62541504
c1c(cc2c(c1C(F)(F)F)O[C@H](C(=O)N2)C[NH3+])Cl C62557558
CC(C)c1cc2c(c(c1)Br)O[C@@H](C(=O)N2)CC[NH3+] C62564395
CN(Cc1cscn1)c2cc(ccc2C(=[NH2+])N)Cl C62788949
CC[C@H]1CO[C@@H](CN1c2ccc(cc2Cl)C(=[NH2+])N)C C62794118
c1cc(c(cc1C(=[NH2+])N)Cl)Sc2nncs2 C62794841
C[C@@H]1CN[C@H](C[NH2+]1)C(=O)Nc2ccc(cc2)C(F)(F)F C62813856
C[C@H]1CN[C@@H](C[NH2+]1)C(=O)Nc2cc(c(cc2F)F)F C62815631
C[C@@H]1CN[C@H](C[NH2+]1)C(=O)Nc2cc(c(cc2F)F)F C62815632
C[C@@H]1CN[C@H](C[NH2+]1)C(=O)Nc2cc(cc(c2F)F)F C62815636
C[C@@H]1c2c(sc(n2)CS(=O)(=O)C(C)(C)C)C[C@]3([C@H]1[C@H]([C@H](CC3)[C@H](C)C(=O)N4CC[NH+](CC4)C)O)C C03840686
C[C@H](C(=O)Nc1ccc(cc1)Br)[NH+]2CCN(CC2)S(=O)(=O)c3ccc4c(c3)OCCO4 C03385490
CC[NH+]1CCN(CC1)c2c(c(=O)n3cccc(c3n2)C)/C=C\4/C(=O)N(C(=S)S4)Cc5ccc(cc5)F C08858063
CC[NH+]1CCN(CC1)c2c(c(=O)n3cc(ccc3n2)C)/C=C\4/C(=O)N(C(=S)S4)Cc5ccc(cc5)F C08858071
c1ccc(cc1)[C@@H]2C[C@H](ON2c3ccccc3)C(=O)N4CCN(CC4)c5c(cc(c[nH+]5)C(F)(F)F)Cl C08873322
COc1ccc(cc1OC)C(=O)[C@@H]2[C@H]3[C@@H]([C@H]4[NH+]2C=Cc5c4cccc5)C(=O)N(C3=O)c6ccc(cc6)Cl C09191933
COc1ccc(cc1)C(=O)[C@@H]2[C@@H]3[C@@H]([C@@H]4[NH+]2C=Cc5c4cccc5)C(=O)N(C3=O)c6ccccc6C(F)(F)F C09317624
Cc1cc(ccc1N2C(=O)[C@@H]3[C@H]4c5ccccc5C=C[NH+]4[C@@H]([C@@H]3C2=O)C(=O)c6ccc(cc6)OC)[N+](=O)[O-] C09318292
c1cc(ccc1C(=O)CSc2c3c(c4c5c(c([nH+]c4s3)N6CCOCC6)CCCC5)ncn2)Cl C01745731
Cc1c(c(on1)C)S(=O)(=O)N2CCC[NH+](CC2)[C@@H](C)C(=O)Nc3c(c4c(s3)CCCCC4)C#N C12700436
c1cc(cc(c1)S(=O)(=O)N2CCN(CC2)c3c4c5c(sc4nc(n3)C[NH+]6CCCCC6)CCC5)F C13140864
CCc1c(c(n(n1)c2ccc(c(c2)Cl)Cl)O)C3=C(C(=O)N(C3=O)c4ccccc4)[n+]5cccc(c5)C C16571006
Cc1ccc(cc1N2CCN(CC2)C(=S)Nc3ccc4c(c3)c(cc(n4)N5CC[NH+](CC5)C)C)Cl C20153825
c1ccc(c(c1)CN2C(=O)[C@@]3(Cc4c([nH+]c5ccccn5c4=O)N6[C@@H]3CCCCC6)C(=O)NC2=O)Cl C16975324
Cc1c2c(n(n1)c3ccc(cc3)Cl)[NH+]=C4C=Cc5ccccc5N4[C@@H]2c6ccc(c(c6)OC)OC(F)F C03290154
COc1ccc(c(c1)[C@@H]2[C@@H]([NH+]3C=Cc4ccccc4[C@@H]3C2(C#N)C#N)C(=O)C56CC7CC(C5)CC(C7)C6)OC C27904179
c1ccc2c(c1)CCN3[C@H]2CC(=O)C(C3=O)/C=[NH+]/c4ccccc4Oc5c(cc(cn5)C(F)(F)F)Cl C08855488
Cc1ccc(cc1)[C@H]2c3ccsc3CC[NH+]2CCC(=O)N4CCN([C@@H](C4)C)C(=O)c5ccc6c(c5)OCO6 C34830177
CC1=C([C@@H](N2CCCSC2=[NH+]1)c3ccc(cc3)NC(=O)Nc4ccccc4F)C(=O)Nc5ccccc5 C35746032
c1ccc(c(c1)N2CC[NH+](CC2)CC(=O)N3[C@H](CC(=N3)c4cccc(c4)F)c5ccc6c(c5)OCO6)F C35788756
CC1CCN(CC1)c2c3c(nc(n2)N4CC[NH+](CC4)C)CCN(C3)S(=O)(=O)c5ccc(cc5)Cl C35919888
CN(C)c1c2c([nH+]c(n1)N3CCN(CC3)c4ccccc4F)CCN(C2)S(=O)(=O)c5ccccc5C#N C34676865
Cc1ccc(cc1)S(=O)(=O)N2CCN(CC2)C(=O)C3=CC4=[NH+][C@H](C[C@@H](N4N3)C(F)(F)F)C5(CC5)C C01332963
c1ccc(c(c1)NC(=O)C2=CC3=[NH+][C@@H](C[C@@H](N3N2)C(F)(F)F)c4ccc5c(c4)OCO5)N6CCOCC6 C01326803
Cc1ccc(cc1)S(=O)(=O)N2CCC(CC2)C(=O)Nc3ccc4c(c3)sc(n4)N5CC[NH+](CC5)C C38511476
CCc1ccc(cc1)[C@H]2CC(=NN2S(=O)(=O)C)[C@@H]3C(=c4cc(ccc4=[NH+]C3=O)Cl)c5ccccc5 C38617827
Cc1ccc2c(c1)oc([n+]2C)/C=C(\C=C/3\N(c4ccc(cc4O3)C)C)/c5c(n(n(c5=O)c6ccccc6)C)C C38635509
CC(C)Oc1cccc(c1)[C@@H]2[NH+]=NC(=S)N2/N=C/c3cc(cc(c3O)Br)Br C38966302
Cc1ccc(cc1)N2[C@@H](C3=C(C2=O)N=[NH+][C@H]3c4ccc(cc4)Br)c5ccc(c(c5)OC)OC C39446052
c1ccc2c(c1)CCc3ccccc3N2C(=O)CSC4=NC(=[NH+][C@H](N4)c5cccc(c5Cl)Cl)N C39448898
CSC1=C[C@@H]2C[C@H]3CO[P@@](=O)(N[NH+]3C[C@@H]2C=C1c4ccccc4O)S(=O)(=O)Oc5ccccc5 C39469671
CCn1c(c(c(n1)C)Br)C(=O)N2C[C@@H](C3(C2)CC[NH2+]CC3)C(=O)NCc4ccc(cc4C)C C39607179
c1cc2c(cc1CNC(=O)[C@@H]3CN(CC34CC[NH2+]CC4)C(=O)c5cc(cc(c5)F)C(F)(F)F)OCO2 C39610148
CN1CCCc2c1ccc(c2)CNC(=O)[C@H]3CN(CC34CC[NH2+]CC4)C(=O)c5ccc(cc5)C(F)(F)F C39672149
Cc1cc(n(n1)C(C)(C)C)C(=O)N2C[C@@H](C3(C2)CC[NH2+]CC3)C(=O)NCc4ccc5c(c4)CCCN5C C39672258
Cc1ccc(c(c1)CCNC(=O)[C@H]2CN(CC23CC[NH2+]CC3)C(=O)c4cnc5c(c4Cl)c(nn5C)C)C C39677085
CC(C)C(=O)N1CCC(CC1)NC(=O)[C@@H]2CN(CC23CC[NH2+]CC3)C(=O)c4cc(cc(c4)F)C(F)(F)F C39685990
Cc1c2c(c(cnc2n(n1)C)C(=O)N3C[C@@H](C4(C3)CC[NH2+]CC4)C(=O)N[C@H](C)Cc5ccccc5F)Cl C39687188
CC[NH+]1CCN(CC1)c2c(c(=O)n3cc(ccc3n2)C)/C=C/4\C(=O)N(C(=S)S4)Cc5ccc(cc5)C C33856788
Cc1cc(c2c(c1)occ2CC(=O)N/N=C/3\CCCc4c3c(c(o4)C(=O)N(C)C5CC[NH+](CC5)C)C)C C40826839
CS(=O)(=O)C1=NSC2=NC(=O)/C(=C\c3ccc(cc3)OCc4ccc(c(c4)Cl)Cl)/C(=[NH2+])N21 C20205969
CS(=O)(=O)C1=NSC2=NC(=O)/C(=C\c3ccc(c(c3)Cl)OC(=O)c4ccc(cc4)F)/C(=[NH2+])N21 C20206253
CS(=O)(=O)C1=NSC2=NC(=O)/C(=C\c3ccc(c(c3)Cl)OCc4ccccc4Cl)/C(=[NH2+])N21 C20206289
CS(=O)(=O)C1=NN2C(=[NH2+])/C(=C\c3ccc(c(c3)Cl)OCc4ccccc4Cl)/C(=O)N=C2S1 C20208021
Cc1ccccc1NC(=O)c\2cc3cc(ccc3o/c2=[NH+]\c4ccc(cc4)S(=O)(=O)N)Br C59170453
Cc1ccc(cc1)[C@H]2C[C@H](N3C(=[NH+]2)C=C(N3)C(=O)Nc4c(n(n(c4=O)c5ccccc5)C)C)C(F)(F)F C13124116
c1cc(c(cc1C(=O)Nc2c3c4c(sc3nc5[n+]2CCCCC5)CCCC4)[N+](=O)[O-])N6CCCCC6 C62304733
Cc1ccc(cc1)S(=O)(=O)N2CCC3=c4cc(ccc4=[NH+][C@H]3[C@@H]2c5ccc(c(c5)[N+](=O)[O-])Cl)OC C63529287
Cc1cc(cc(c1)NC(=O)N2Cc3c4c(sc3-n5cccc5[C@@H]2c6ccc(cc6)OC)C[NH+](CC4)C)C C35427145
Cc1c2c(c(c[nH+]c2sn1)C(=O)N3CCCCC3)N4CCC(CC4)C(=O)Nc5ccc(cc5Cl)F C65301145
Cc1ccc(cc1)n2c(c3c(n2)CS(=O)(=O)C3)NC(=O)c4cc(ccc4Cl)Br C03008553
c1ccc2c(c1)C3c4ccccc4C2([C@H]5[C@@H]3C(=O)N(C5=O)c6ccc(cc6[N+](=O)[O-])Br)C=O C08425999
c1ccn2c(c1)nc(c(c2=O)/C=C\3/C(=O)N(C(=S)S3)C4CCCCC4)N5CCSCC5 C02332125
c1cc2c(cc1NC(=O)c3ccc(o3)Br)nc(o2)c4cc(cnc4)Br C01312260
CC(=O)[C@H]1[C@@H](C2([C@@H]3N1c4ccccc4C=C3)C(=O)c5ccccc5C2=O)c6ccc(cc6)[N+](=O)[O-] C09281238
Cc1cccn2c1nc(c(c2=O)/C=C\3/C(=O)N(C(=S)S3)C4CCCCC4)N5CCC(CC5)C C02281652
CC(=O)[C@H]1[C@H](C2([C@@H]3N1c4ccc(cc4C=C3)F)C(=O)c5ccccc5C2=O)c6ccc(cc6)[N+](=O)[O-] C09359293
Cc1cc(c(n1c2ccc(cc2)F)C)/C=C\3/C(=O)NC(=O)N(C3=O)c4ccc(cc4)Br C02428007
Cc1c2c(nc3n(c2=O)N=C(CS3)c4cc5cc(ccc5oc4=O)Cl)sc1C(=O)OC C09475140
c1cc(c(cc1n2c(=O)c3c(ccs3)n(c2=O)Cc4cc(=O)n5cc(ccc5n4)Cl)Cl)F C09598641
c1cc(c(c(c1)Cl)CN2c3cc(ccc3SCC2=O)C(=O)N4CCC5(CC4)OCCO5)F C03645495
c1cc(ccc1n2c3c(c(ncn3)N4CCN(CC4)C(=O)c5cc(ccc5Cl)Cl)nn2)Cl C09849712
Cn\1c2c(ccc(c2Cl)Cl)s/c1=N\C(=O)c3ccc(cc3)S(=O)(=O)N4CCOCC4 C08797306
Cc1ccc(c(c1)Br)NC(=O)c2ccc(cc2Cl)N3C(=O)[C@H](CS3(=O)=O)C C12024675
C[C@H]1CS(=O)(=O)N(C1=O)c2ccc(c(c2)Cl)C(=O)Nc3ccc(cc3F)Br C12024747
Cn\1c2cc3c(cc2s/c1=N\C(=O)[C@@H]4CCCN4S(=O)(=O)c5ccc(s5)Cl)OCO3 C12467347
CN(C)c1c(c(c(c(c1F)F)/C=N/n2cnc3c4cc(ccc4[nH]c3c2=O)Br)F)F C02275270
Cn\1c2cc3c(cc2s/c1=N\C(=O)[C@@H]4CCCN(C4)S(=O)(=O)c5ccc(cc5)F)OCO3 C12664921
c1cc(c(c(c1)Cl)S(=O)(=O)N2CCN(CC2)C(=O)c3ccc(o3)Br)Cl C14603730
c1ccc2c(c1)cc(c(=O)o2)C(=O)N3CCN(CC3)S(=O)(=O)c4cccc(c4Cl)Cl C17188269
Cc1ccc2c(c1)sc3n2c(=O)c(c(n3)C)S(=O)(=O)Nc4ccc(c(c4)C)Br C21663173
Cc1ccc(cc1)c2nn3c(=O)cc(nc3s2)N4CCN(CC4)C(=O)c5ccc(cc5)Cl C21884571
c1cc2c(cc1c3nc(on3)C4CCN(CC4)C(=O)c5c(c(c(c(c5F)F)F)F)F)OCO2 C23441998
Cc1cc(ccc1NC(=O)[C@@H]2CN(c3ccccc3O2)S(=O)(=O)C)I C30754914
Cc1c2c(nc3n(c2=O)CCCCC3)sc1C(=O)N4CCN(CC4)c5cccc(c5C#N)F C31404240
Cc1cccn2c1nc3c(c2=O)cc(/c(=N\C(=O)c4ccccc4Cl)/n3Cc5ccco5)C#N C09192189
CCn1c(=O)/c(=C/2\N(C(=C(S2)C)C)CC)/sc1=C3C(=O)N(C(=S)N3C)c4ccccc4 C33342817
[H]/N=C\1/C(=C/c2cc(n(c2C)c3cccc(c3C)Cl)C)/C(=O)N=C4N1N=C(S4)c5ccccc5F C33380440
c1ccc(cc1)C(=O)[C@@H]2[C@H]3[C@@H]([C@@H]4N2N=Cc5c4cccc5)C(=O)N(C3=O)c6cc(cc(c6)Cl)Cl C16037145
CCc1nnc(s1)N2[C@H](c3c(=O)c4ccccc4oc3C2=O)c5cccc(c5)Br C35490539
Cc1c2c(nc(nc2N3CCN(CC3)C(=O)c4ccc(cc4)F)C)n(n1)c5ccccc5Cl C35990255
c1cc(cc(c1)C#N)CN2c3ccc(cc3[C@@]4(C2=O)N(CCS4)C(=O)Nc5ccc(cc5)F)F C36163951
c1ccc2c(c1)C=NN3[C@H]2C4([C@@H]([C@H]3C(=O)c5ccc(cc5)F)c6ccco6)C(=O)c7ccccc7C4=O C09185442
c1cc(ccc1C(=O)N2CCN(CC2)c3ccc4nnc(n4n3)C5CC5)I C38510512
c1cc(ccc1[C@@H]2c3c(=O)c4cc(ccc4oc3C(=O)N2[C@@H]5CCS(=O)(=O)C5)Cl)[N+](=O)[O-] C38648656
Cc1cc(c2c(c1)c(=O)c3c(o2)C(=O)N([C@@H]3c4ccc(cc4)SC)[C@@H]5CCS(=O)(=O)C5)C C38648960
Cc1cc2c(cc1C)oc3c(c2=O)[C@@H](N(C3=O)[C@@H]4CCS(=O)(=O)C4)c5ccc(cc5)[N+](=O)[O-] C38648988
c1cc2c(cc1/C=C\C(=O)N3CCN(CC3)c4nc5ccc(cc5s4)Br)OCO2 C36686856
CC1=C(S[C@H]2[C@@H]1C(=O)N=C3N2[C@@H](CS3)CSc4[nH]c(=O)c5c6c(sc5n4)CCCC6)C C39337577
CC(C)S(=O)(=O)/C/1=N/c2c(ncnc2Cl)N(c3c(cc(cc3Br)Cl)C1)C C39480162
Cc1cc(c2c(c1)c(=O)c3c(o2)C(=O)N([C@H]3c4ccc(cc4)Br)c5nnc(s5)C)C C40041098
CC(=O)N1CCc2c1cc(c(c2)Br)S(=O)(=O)N3CCC(CC3)c4ccncc4 C44144418
c1ccc2c(c1)C=CN3[C@H]2[C@@H]4[C@@H]([C@@H]3C(=O)c5ccc6c(c5)OCO6)C(=O)N(C4=O)c7ccc(cc7)F C49916776
[H]/N=C\1/C(=C\c2cc(n(c2C)c3cc(cc(c3)C)C)C)/C(=O)N=C4N1N=C(S4)c5ccccc5F C09293422
COC1([C@]2(C[C@H]([C@@]1(C(=C2Cl)Cl)Cl)C(=O)n3c4ccc(cc4oc3=O)Cl)Cl)OC C59378685
c1ccc(c(c1)N2C(=O)[C@H]3[C@H](C2=O)N(N=N3)c4ccc(cc4)[N+](=O)[O-])I C59500930
[H]/N=C\1/C(=C\c2cc(n(c2C)c3cccc(c3C)Cl)C)/C(=O)N=C4N1N=C(S4)c5ccccc5F C09193184
Cc1cccc(c1C)N2C(=O)[C@@H]3[C@H](OC4([C@@H]3C2=O)C(=O)c5ccccc5C4=O)c6ccccc6Cl C18137783
c1ccc(cc1)C(=O)[C@@H]2[C@@H]3[C@@H]([C@@H]4N2N=Cc5c4cccc5)C(=O)N(C3=O)c6cc(cc(c6)Cl)Cl C16037145
c1cc(ccc1CC(=O)/N=C/2\N([C@@H]3CS(=O)(=O)C[C@@H]3S2)c4ccc5c(c4)OCO5)Cl C32508216
C[C@@H]1CCc2c(sc3c2c(ncn3)N4CCN(CC4)S(=O)(=O)c5cccc6c5non6)C1 C01372062
c1cc(cc(c1)[N+](=O)[O-])[C@H]2c3c(=O)c4cc(ccc4oc3C(=O)N2c5nccs5)Br C08827434
COc1cc(cc(c1O)Br)/C=C/2\C(=O)N(C(=S)S2)c3ccc4c(c3)OCO4 C01416623
c1cc(ccc1C(=O)/N=C\2/N([C@@H]3CS(=O)(=O)C[C@@H]3S2)c4ccc5c(c4)OCCO5)Cl C09420065
c1cc(c(c(c1)Cl)C(=O)N2CCN(CC2)c3c4c(ncn3)n(nn4)c5ccc(cc5)Cl)F C09849719
Cc1c(c(n(n1)c2ccc(cc2)C(=O)N3CCN(CC3)C(=O)C45CC6CC(C4)CC(C6)C5)C)Cl C10976371
c1ccc(c(c1)[C@H]2CC(=O)N3CN(CSC3=C2C#N)c4ccc(cc4)Br)[N+](=O)[O-] C12251112
c1cc(cc(c1)[N+](=O)[O-])[C@H]2CC(=O)N3CN(CSC3=C2C#N)c4ccc(cc4)Br C12251116
Cc1c(cc2ccc(cc2n1)F)C(=O)N3CCN(CC3)S(=O)(=O)c4ccc(cc4)Br C12818196
Cc1cc(nc2c1c(c(s2)C(=O)N3CCOCC3)NC(=O)c4cc(cc(c4)Cl)Cl)C C12554356
Cc1nc(c2c3c(sc2n1)C[C@@H](CC3)C)N4CCN(CC4)S(=O)(=O)c5ccc(c(c5)F)F C13040034
Cn1c2c(c(n3c2[C@@H](OCC3)c4ccc(cc4)N(C)C)c5ccc(cc5)Cl)c(=O)n(c1=O)C C09433895
c1cc(ccc1N2C(=O)c3ccc(c4c3c(ccc4[N+](=O)[O-])C2=O)[N+](=O)[O-])I C03075086
Cc1cc(c2c(noc2n1)c3ccc4c(c3)OCO4)C(=O)N5c6cc(nn6[C@H](C[C@H]5C)C(F)F)C C13641342
CC(=O)N1c2ccccc2-c3c(nc(nn3)SC)O[C@H]1c4ccc(c(c4)Br)OC C01171686
c1cc(cc(c1)[N+](=O)[O-])C2=NO[C@H]3[C@H]2[C@@H]4C[C@H]3[C@H]5[C@H]4C(=O)N(C5=O)c6c(c7c(s6)CCCC7)C#N C16012256
[H]\N=C\1/C(=C\c2cc(n(c2C)c3cccc(c3)Br)C)/C(=O)N=C4N1N=C(S4)SC C19897234
c1cc(ccc1N2CCN(CC2)C(=O)c3ccc4nc5cc(ccc5c(=O)n4c3)Cl)[N+](=O)[O-] C20646357
Cc1ccc(cc1)c2nn3c(=O)cc(nc3s2)N4CCN(CC4)C(=O)c5cccc(c5)Cl C21884619
C[C@@H]1C[C@@H](CN(C1)c2c(c(=O)n3ccccc3n2)/C=C\4/C(=O)N(C(=S)S4)C5CCCC5)C C26531780
C1CCC(CC1)N2CCN(CC2)C(=O)C3CCN(CC3)c4nn5c(=O)c6c(nc5s4)CCCC6 C21664116
c1ccc2c(c1)C(=Nc3ccccc3O2)N4CCN(CC4)S(=O)(=O)c5cccc6c5nsn6 C33038258
c1ccc(cc1)C(=O)[C@H]2[C@H]3[C@@H]([C@@H]4N2N=Cc5c4cccc5)C(=O)N(C3=O)c6cc(cc(c6)Cl)Cl C08739415
Cc1ccc(cc1[N+](=O)[O-])C(=O)N2CCN(C[C@@H]2C)c3nc4cc(ccc4c5n3c(nn5)C)Cl C34700066
c1cc(cc(c1)F)C(=O)N2CCN(CC2)c3nc4cc(ccc4c5n3c(nn5)c6ccco6)Cl C34700134
C[C@H]1CN(CCN1C(=O)c2c(cccc2F)F)C3=Nc4ccccc4Oc5c3cccc5OC C34813541
c1cc(ccc1c2nc(on2)[C@@H]3CCCN(C3)C(=O)Nc4ccc(c(c4)F)F)Br C35317944
CCc1nnc(s1)N2[C@@H](c3c(=O)c4cc(ccc4oc3C2=O)Br)c5cccc(c5)Cl C35511892
c1ccc(cc1)C(=O)[C@@H]2[C@H]3[C@@H]([C@@H]4N2c5ccccc5C=C4)C(=O)N(C3=O)c6ccc7c(c6)OCO7 C13718532
c1cc(cnc1)[C@H]2C3=C(c4cc(ccc4O[C@H]3c5ccc(c(c5)F)Cl)Cl)N=C6N2N=CN6 C09293269
Cc1cc2c(cc1C)oc3c(c2=O)[C@H](N(C3=O)[C@@H]4CCS(=O)(=O)C4)c5ccc(cc5)[N+](=O)[O-] C38648989
Cc1cc(ccc1Br)NC(=O)[C@H]2CCN(c3cc(ccc3O2)Cl)S(=O)(=O)C C38850328
Cc1ccc(cc1)N2C(=O)[C@H]3[C@H]([C@@H]4C(=NC(=S)S4)S[C@@H]3C2=O)c5ccc(c(c5)OC)O C39361321
CC(C)S(=O)(=O)c1cc(cc2c1N(c3c(c(ncn3)Cl)N=C(C2)Br)C)SC C39479661
CN1c2c(cc(cc2Br)S(=O)(=O)c3ccccc3)C/C(=N/c4c1ncnc4Cl)/F C39480525
C[C@@H]1CN(C[C@@H](O1)C)c2c(c(=O)n3ccccc3n2)/C=C/4\C(=O)N(C(=S)S4)C5CCCC5 C33458399
Cc1c(c(n(c(=O)c1C#N)C)N2C[C@@H](C[C@H](C2)C)C)/C=C/3\C(=O)N(C(=S)S3)C4CCCCC4 C39769164
[H]/N=C\1/C(=C/c2cc(n(c2C)c3cc(cc(c3)Cl)Cl)C)/C(=O)N=C4N1N=C(S4)SC C02410072
Cc1c2c(nc(nc2sc1C(=O)N3CCN(CC3)C(=O)c4cc(ccc4F)Cl)C5CC5)C C46848098
c1ccc2c(c1)c(=O)n-3c(n2)[C@@]4(c5c3cccc5)[C@@H]6[C@H]([C@@H]7N4CCC7)C(=O)N(C6=O)c8ccc(cc8)Cl C13735014
c1ccc(cc1)N2[C@H]([C@@H]3[C@@H](O2)C(=O)N(C3=O)c4ccc(cc4)Br)c5ccccc5O C20060218
c1ccc(c(c1)CC(=O)/N=C\2/N([C@@H]3CS(=O)(=O)C[C@@H]3S2)c4ccc5c(c4)OCO5)Cl C32508220
[H]/N=C\1/C(=C\c2cc(n(c2C)c3c(cccc3C)C)C)/C(=O)N=C4N1N=C(S4)c5ccc(cc5)F C09307568
c1ccc(cc1)[C@@H]2[C@@H]3[C@@H](C(=O)N(C3=O)c4ccc(cc4)[N+](=O)[O-])C5(O2)C(=O)c6ccccc6C5=O C13764131
c1ccc(cc1)[C@H]2[C@@H]3[C@@H](C(=O)N(C3=O)c4ccc(cc4)[N+](=O)[O-])C5(O2)C(=O)c6ccccc6C5=O C13764137
c1ccc2c(c1)C(=O)C3(C2=O)[C@@H]4[C@@H]([C@@H](O3)c5ccc(cc5)F)C(=O)N(C4=O)c6ccc(c(c6)Cl)Cl C08425740
c1ccc(cc1)[C@@H]2[C@H]3[C@@H](C(=O)N(C3=O)c4ccc(cc4)[N+](=O)[O-])C5(O2)C(=O)c6ccccc6C5=O C13764131
c1ccc(cc1)[C@@H]2[C@H]3[C@@H](C(=O)N(C3=O)c4cccc(c4)[N+](=O)[O-])C5(O2)C(=O)c6ccccc6C5=O C18180292
Cc1ccc(cc1[N+](=O)[O-])c2c3c(c4n2CCO[C@H]4c5ccc(cc5)F)n(c(=O)n(c3=O)C)C C64787633
Cc1ccc(cc1)c2c3c(c4n2C(CO[C@H]4c5ccc(cc5)[N+](=O)[O-])(C)C)n(c(=O)n(c3=O)C)C C64787661
c1ccc2c(c1)CCC[C@]23C(=O)N(C(=O)N3)CC(=O)Nc4ccc(cc4)Cl C03600789
Cc1cccc(c1C)NC(=O)c2c[nH]c(=O)n(c2=O)c3ccc(c(c3)Cl)F C04225793
Cc1cc(cc(c1)NC(=O)c2c[nH]c(=O)n(c2=O)c3ccc(c(c3)Cl)F)C C04225795
Cc1c(cccc1Cl)NC(=O)c2c[nH]c(=O)n(c2=O)c3ccc(c(c3)Cl)F C04225816
Cc1c(c(=O)n(n1C)c2ccccc2)NC(=O)Nc3ccc(cc3)Br C01028240
c1cc(ccc1NC(=O)CN2C(=O)C3(CCCCC3)NC2=O)Br C03505437
Cc1ccc(cc1)N2C[C@@H](CC2=O)NC(=O)Nc3nc4ccc(cc4s3)C C05123606
Cc1ccc(cc1)N2C[C@@H](CC2=O)NC(=O)Nc3nc4c(cccc4s3)C C05123608
c1ccc(cc1)[C@H]2CC3=C([C@@H](C(=C(O3)N)C#N)c4coc5ccccc5c4=O)C(=O)C2 C06252464
CC1=NN([C@](C1)(C(F)F)O)C(=O)c2cc([nH]n2)c3ccc(c(c3)Cl)Cl C06395313
CC(C)(C)[C@H]1CCc2c(cc(s2)C(=O)NN3C(=O)C4(CCCCC4)NC3=O)C1 C08342646
Cc1cc2c(c(=O)n1Cc3ccc(cc3)Cl)[C@H](C(=C(O2)N)C#N)c4ccco4 C02340212
Cc1ccc(cc1)[C@H]2[C@H](Sc3nnc(n3N2)C)C(=O)Nc4ccccc4Cl C09237327
Cc1ccc(cc1C)NC(=O)[C@H]2[C@H](Nn3c(nnc3S2)C)c4ccc(cc4)F C09237587
Cc1ccc(c(c1)NC(=O)[C@H]2[C@@H](Nn3c(nnc3S2)C)c4ccc(cc4)F)C C09237712
Cc1ccc(c(c1)NC(=O)[C@@H]2[C@H](Nn3c(nnc3S2)C)c4ccc(cc4)F)C C09237713
CC(=O)Nc1ccc(cc1)/C=C/2\C[NH+](Cc3c2nc4ccccc4c3C(=O)[O-])C C13339412
c1cc(ccc1C(=O)/N=c\2/c(nn(s2)c3ccc(cc3)Cl)C(=O)N)Cl C13566855
Cc1ccc(cc1Cl)N2C(=O)/C(=C\c3cc(cc(c3O)OC)Cl)/C(=O)N2 C13940897
C[C@@H]1CCCC[C@@]12C(=O)N(C(=O)N2)CC(=O)Nc3ccc(cc3F)Br C03595853
c1ccc(cc1)n2c(c(c(=O)n(c2=O)c3ccccc3)[C@@H]4c5ccccc5CC[NH2+]4)[O-] C20192029
c1ccc2c(c1)CCCC[C@@]23C(=O)N(C(=O)N3)CC(=O)Nc4ccc(c(c4)F)F C20794938
C[C@@H]1[C@H]([C@@H](n2c(ncn2)N1)c3ccc(cc3)Br)C(=O)Nc4ccccc4 C20803280
Cc1ccccc1NC(=O)[C@@H]2[C@H](Nc3ncnn3[C@@H]2c4ccc(cc4)Cl)C C20803712
Cc1ccc(c(c1)C)NC(=O)[C@@H]2[C@@H](Nc3ncnn3[C@@H]2c4ccc(cc4)F)C C20803958
Cc1ccccc1NC(=O)C2=C(Nc3nc(nn3[C@@H]2c4ccccc4F)C)C C20804690
Cc1ccc(cc1Cl)NC(=O)Nc2nc3ccc(cc3s2)S(=O)(=O)C C21525531
C[C@H]1CCc2c(sc3c2c(nc(n3)SCC(=O)N4CCO[C@@H](C4)C)N)C1 C22132674
c1cc2c(cc1c3csc(n3)NC(=O)[C@@H]4CC(=O)Nc5c4ccc(c5)F)CCO2 C25907425
C[C@H]1CC(=O)Nc2c1c(nn2C)NC(=O)C3(CCCC3)c4ccc(cc4)Cl C35597804
Cc1cc2c(c(=O)n1C)[C@@H](C(=C(O2)N)C(=O)OC)c3ccc(c(c3)Cl)Cl C02205034
c1ccc2c(c1)CC[C@@]3(C2)C(=O)N(C(=O)N3)CC(=O)Nc4ccc(cc4F)Cl C03287650
CC1=C2[C@@H](C3=C(C[C@@H](CC3=O)c4cccs4)N[C@@H]2N=N1)c5ccc(c(c5)O)OC C39359367
Cc1ccc(cc1)N2[C@H]3[C@@H]([C@@H](N2)C)[C@@H](C4=C(N3)CC(CC4=O)(C)C)C5N=CC=N5 C39359435
Cc1cc(cc(c1)N2[C@@H]3CCC[C@@H](C3=CN2)NC(=O)[C@@H]4C5=C(CCC5)N=N4)C C39371882
c1ccc(cc1)NC(=O)Nc2ccc(c(c2)Cl)N3CCCCS3(=O)=O C40616720
Cc1ccc(c(c1)S(=O)(=O)N2CCCc3c2ccc(c3)S(=O)(=O)N)C C10514501
c1ccc(cc1)n2c(c(c(nc2=O)C#N)/N=C/c3ccc(cc3Cl)Cl)N C13401435
Cc1c(sc2c1c(nc(n2)[C@H](C)Sc3nc4ccccc4c(=O)n3C)N)C C58549993
c1cc(cc(c1)Br)n2c3c(c(n2)C(=O)Nc4cc[nH]n4)CCCC3 C60168898
c1ccc(cc1)c2c3cc(ccc3no2)C(=O)N4Cc5ccccc5C[C@@H]4C(=O)N C61075022
c1cc(ccc1N2C(=O)/C(=C/NC34CC5CC(C3)CC(C5)C4)/C(=O)NC2=O)Cl C20792529
CC1(c2cc(ccc2NC1=O)NC(=O)c3cc(n(n3)C)c4ccc(cc4)F)C C62138589
Cc1ccc(cc1)c2c(c3n(n2)[C@@H](CC(=N3)O)C(=O)Nc4ccc(c(c4F)F)F)C C35684966
Cc1ccc(cc1)c2c(c3n(n2)[C@H](CC(=N3)O)C(=O)Nc4cc(c(c(c4)F)F)F)C C35684972
C[C@@H]1Nc2cc(ccc2O1)NC(=O)C3=NN=C(C3)c4ccc(cc4)Br C64155825
Cn1c2ccc(cc2oc1=O)NC(=O)Nc3ccc(cc3F)Br C46009717
c1ccnc(c1)[C@@H]2c3c([nH]cn3)CCN2C(=O)Nc4ccc(cc4)C(F)(F)F C65307088
CC1(Oc2ccc(cc2O1)NC(=O)C(=O)N[C@@H]3CCc4c3ccc(c4)Cl)C C67432010
Cc1cc(c2c(c1)N(CCC2)C(=O)C(=O)N[C@H](C)c3ccc4c(c3)CC(=O)N4)C C67555846
CN(c1ccccc1)S(=O)(=O)c2cccc(c2)C(=O)Nc3nc(cs3)c4ccc(c(c4)F)F C02656061
c1cc(cc(c1)[N+](=O)[O-])[C@H]2c3cccn3CCN2C(=S)Nc4ccc(cc4)I C08795609
CCOc1ccc(cc1)c2csc3c2c(=O)n(cn3)[C@H](C)C(=O)Nc4ccc(cc4)Br C08893414
CCOc1ccc(cc1)c2csc3c2c(=O)n(cn3)[C@H](C)C(=O)Nc4cc(ccc4Cl)Cl C08893963
CC(C)(C)[C@@H]1CCc2c(sc3c2c(=O)n(cn3)CC(=O)Nc4c(c5c(s4)CCCC5)C#N)C1 C08919921
CC(C)c1ccc2c(c1)sc(n2)NC(=O)C3CCN(CC3)S(=O)(=O)c4ccccc4SC C08932709
c1cc(sc1)S(=O)(=O)[C@@H](CNC(=O)c2ccc(c(c2)Cl)Cl)c3ccc4c(c3)OCO4 C08969669
c1cc(ccc1C(=O)Nc2nc(cs2)c3cc(sc3Cl)Cl)S(=O)(=O)N4CCCCCC4 C09404572
Cc1c(c(n(n1)c2ccc(cc2)F)Cl)C(=O)OCC(=O)Nc3c(cc(cc3Cl)Cl)Cl C10166097
c1cc(ccc1C(=O)Nc2nc3c(s2)ccc(c3Cl)Cl)S(=O)(=O)N4CCCCCC4 C11634595
Cc1ccc(c2c1nc(s2)NC(=O)c3ccc(cc3)S(=O)(=O)N4CCc5ccccc5C4)Cl C11634708
c1ccc2c(c1)c(=O)c3ccccc3n2CC(=O)N/N=C/c4ccc(o4)c5ccc(c(c5)Cl)Cl C08809547
[H]/N=C\1/N(C(=O)/C(=C\c2cn(nc2C34CC5CC(C3)CC(C5)C4)c6ccccc6)/S1)c7nccs7 C12377153
C[C@H](C(=O)Nc1ccc(c(c1)Cl)C#N)Sc2nc3c(c(cs3)c4cccs4)c(=O)n2C C12745734
C[C@@H](C(=O)Nc1ccc(cc1C(F)(F)F)Cl)Sc2c3cnn(c3ncn2)c4ccc(cc4)F C13296345
c1ccc(c(c1)c2[nH]c(nn2)SCc3nnc(o3)c4ccccc4Br)Br C09049724
Cc1ccc(cc1)n2c(=O)c3ccccc3nc2SCC(=O)N/N=C\c4c(cccc4Cl)F C16712101
Cc1cc(c(c(c1)Cl)NC(=O)CSc2nc3c(c(c(s3)C)C)c(=O)n2Cc4ccco4)C C16713431
c1cc2c3c(c(=O)n(c(n3)SCC(=O)Nc4ccc(cc4)F)Cc5ccc(cc5)F)sc2nc1 C16845314
c1cc(ccc1F)S(=O)(=O)N2CCCc3c2ccc(c3)NS(=O)(=O)c4ccc(cc4)Cl C17156013
Cc1cc(ccc1NC(=O)c2cc3c(nn(c3s2)C)c4ccc(c(c4)OC)OC)Br C20233546
Cc1ccc(cc1)[C@H]2CC(=NN2C3=NC(=O)[C@@H](S3)CC(=O)Nc4ccc(cc4)F)c5ccccc5 C20491076
c1cc(ccc1C(=O)NC[C@H](c2ccc3c(c2)OCO3)N4CCN(CC4)c5ccc(cc5)F)Cl C17155465
C[C@@H](c1ccc2c(c1)OCCO2)NC(=O)CN3c4ccccc4S/C(=C\c5ccc(cc5)Cl)/C3=O C20726448
Cc1cc(c(cc1NC(=O)C2CCN(CC2)C(=O)c3ccco3)Cl)[C@@H](C#N)c4ccc(cc4)Cl C21449200
CC(C)(C)C(=O)N1CCC(CC1)C(=O)OCC(=O)Nc2c(c(cc(c2Cl)Cl)Cl)Cl C21511697
c1cc(c(c(c1)Cl)NC(=O)CSc2nc3cc(ccc3c(=O)n2Cc4ccco4)Cl)Cl C21928309
C[C@H]1CCc2c(sc3c2c(=O)n(c(n3)S[C@@H](C)C(=O)NC4CCCCC4)C[C@@H]5CCCO5)C1 C22096948
Cc1cc(c(c(=O)n1Cc2ccco2)[C@H](c3ccc(cc3)F)[NH+]4CCN(CC4)c5ccc(cc5)F)[O-] C22698253
Cc1ccc(cc1)[C@@H]2CC(=NN2C3=NC(=O)[C@H](S3)CC(=O)Nc4ccc(cc4)C)c5cccs5 C28159999
Cc1cc(cc(c1OCC(=O)N/N=C\c2cc3c(cc2Br)OCO3)C)Br C33288410
Cc1cc(ccc1F)[C@H]2C[C@H](CN(C2)C(=O)NC(C)C)C(=O)N3CCN(CC3)c4ccccc4F C34755298
CCN([C@@H](C)c1nc2ccccc2c(=O)n1c3ccc(cc3)Br)C(=O)Nc4ccccc4F C34888765
c1cc(cc(c1)NC(=O)N2CCC[C@@H]2c3nc(no3)c4ccc(cc4)Br)C(F)(F)F C35319155
c1cc(cc(c1)NC(=O)N2CCC[C@H]2c3nc(no3)c4ccc(cc4)Br)C(F)(F)F C35319156
c1cc(c(c(c1)Cl)Cl)NC(=O)CSc2cc(ncn2)N3CCN(CC3)c4ccc(cc4)F C38532104
c1cc(ccc1CS(=O)(=O)Nc2ccc3c(c2)N(CCC3)S(=O)(=O)c4ccc(cc4)F)Cl C38693657
C[C@@H](C(=O)N[C@@](C)(C#N)C(C)C)Sc1nc2c(c3c(s2)CCCC3)c(=O)n1c4ccccc4F C09332345
c1ccc(c(c1)CNc2c(nc(o2)c3ccco3)S(=O)(=O)c4ccc(cc4)Br)Cl C39845445
Cc1c(sc(n1)NC(=O)c2c(n(nn2)c3ccc(cc3)Cl)C)Cc4cccc(c4)Br C36640125
C[C@@H](c1cccc(c1)NC(=O)c2ccccc2)N(C)C(=O)c3c4c(n(n3)c5ccc(cc5)F)CCC4 C45860226
c1ccc(cc1)N2CCN(CC2)C(=O)c3cc4n(n3)[C@@H](C[C@H](N4)c5ccc(cc5)Cl)C(F)(F)F C02060424
c1ccc(cc1)N2CCN(CC2)C(=O)c3cc4n(n3)[C@H](C[C@H](N4)c5ccc(cc5)Cl)C(F)(F)F C00714946
COc1ccc(cc1)/N=C\2/N(C(=O)C[C@@H](S2)C(=O)Nc3ccc(cc3)F)Cc4ccc(cc4)Cl C35227417
c1ccc(cc1)CCN([C@H]2CC(=O)N(C2=O)c3ccc(cc3)F)C(=O)Nc4ccc(c(c4)Cl)Cl C59490630
COc1cc(cc(c1OC)/C=N/NC(=O)c2cc3cc(ccc3o2)Br)Br C59680324
C[C@]1(Cn2c(cc3c2scc3)C(=O)N1c4ccc(c(c4)Cl)OC)C(=O)NCc5ccc(cc5)F C64892725
Cc1ccc(cc1Cl)n2c(=O)ccc(n2)N3CCC(CC3)C(=O)Nc4cccc(c4)C(F)(F)F C64927741
Cc1cccc(c1C)n2c(=O)c3c(ccs3)nc2SCC(=O)Nc4ccc(c(c4)Cl)OC C67217165
Cc1ccc(cc1C)NC(=O)c2c(ccs2)S(=O)(=O)N3CCN(CC3)c4ccc(cc4)Cl C67245958
Cc1ccc(c(c1)NC(=O)c2cc(ccc2F)S(=O)(=O)N3CCN(CC3)c4ccccc4F)OC C03025180
C[C@@]1(C(=O)N(C(=O)N1)CC(=O)N2[C@H](CC(=N2)c3cccs3)c4cccs4)c5ccc(cc5)Cl C08622765
C[C@@H](C(=O)Nc1cc(cc(c1)Cl)Cl)n2cnc3c(c2=O)c(cs3)c4ccc(c(c4)OC)OC C08894513
Cc1nc2c(s1)ccc3c2sc(n3)NC(=O)C4CCN(CC4)S(=O)(=O)c5ccc(cc5)SC C08933083
Cc1c(c(n(n1)Cc2cc(ccc2OC)[C@H]3Nc4ccccc4C(=O)N3Cc5ccco5)C)Br C02271781
Cc1nc2c(s1)ccc3c2sc(n3)NC(=O)c4ccc(cc4)S(=O)(=O)N5C[C@H](C[C@@H](C5)C)C C09404292
Cc1ccc(c(c1)C)NC(=O)[C@H]2CCCN(C2)S(=O)(=O)c3ccc4c(c3)C[C@@H](N4C(=O)C5CC5)C C09429509
c1ccc(c(c1)C(=O)Nc2nnc(s2)SCC(=O)N3CCN(CC3)c4cccc(c4)Cl)Cl C09805663
C[C@@H](C(=O)Nc1ccc(cc1Cl)F)Sc2nc3cc(ccc3o2)S(=O)(=O)N4CCCCC4 C09951491
CCn1c(=O)c2c(c(sc2nc1SCC(=O)NC3(CCCC3)c4ccc5c(c4)OCCO5)C)C C12400947
C[C@H](c1ccc2c(c1)OCCO2)NC(=O)C3CCN(CC3)S(=O)(=O)c4cc(ccc4Cl)Cl C12802819
c1ccc(c(c1)c2nnnn2C3CC3)NS(=O)(=O)c4cc(ccc4Br)Br C12812923
Cc1nc2ccc(cc2s1)NC(=O)c3cccc(c3)S(=O)(=O)N4CCN(CC4)c5ccc(cc5)F C13131792
COc1ccccc1N2CCN(CC2)S(=O)(=O)c3ccc(c(c3)C(=O)Nc4ccccc4Cl)F C09490797
Cc1nc2c(c3c(s2)COC(C3)(C)C)c4n1c(nn4)SCC(=O)Nc5ccc(cc5)Br C01242915
Cc1c2cc3c(cc2oc(=O)c1CCC(=O)N[C@H]4CCS(=O)(=O)C4)occ3c5ccc(cc5)Cl C13656287
CCOc1c(cc(cc1I)/C=C/2\C(=O)NC(=O)N(C2=O)c3cc(cc(c3)C)C)OC C14011196
Cc1ccc(cc1)N2C(=O)[C@H]3[C@H](C2=O)Sc4c(sc(=O)n4CC(=O)Nc5ccccc5C)C3(C)C C15087701
c1ccc(cc1)S(=O)(=O)Nc2ccc(cc2)C(=O)N3CCN(CC3)c4nc5ccc(cc5s4)F C15882462
Cc1c(sc2c1c(ncn2)SCC(=O)Nc3cc(ccc3Cl)S(=O)(=O)N4CCCCC4)C C15910309
c1cc(cc(c1)F)Cc2nc3c(c(n2)N4CCOCC4)CN(CC3)C(=O)Nc5ccc(c(c5)Cl)F C16532661
Cc1nc2ccc3c(c2s1)sc(n3)NC(=O)c4ccc(cc4)S(=O)(=O)N5C[C@@H](C[C@H](C5)C)C C17144156
Cc1ccc2c(c1)sc(n2)N3CCN(CC3)C(=O)c4cccc(c4)NS(=O)(=O)c5ccc(cc5)F C20571948
Cc1cc(ccc1N2CCCC2=O)NC(=O)CN(c3cc(c(cc3Cl)Cl)Cl)S(=O)(=O)C C22365348
Cc1c2cc(sc2n(n1)Cc3ccc(cc3)F)/C(=N/c4nc(cs4)C[NH+]5C[C@@H](O[C@H](C5)C)C)/[O-] C14530035
Cc1ccc(cc1F)NC(=O)[C@@H]2CCCN(C2)S(=O)(=O)c3c(noc3/C=C/c4ccccc4F)C C32944139
CC(=O)Oc1ccc(cc1OC)[C@H]2[C@H]3CC=C[C@@H]3c4cc(ccc4N2)S(=O)(=O)N5CCc6c5cccc6 C36557250
Cc1ccc(cc1F)NC(=O)[C@H]2CCCN(C2)S(=O)(=O)c3ccc4c(c3)C[C@@H](N4C(=O)C5CC5)C C37006658
CS(=O)(=O)N1CCN(CC1)c2ccccc2NC(=O)c3ccc(o3)c4ccc(cc4)Br C01065344
Cc1ccc(cc1)N2C(=O)[C@@H]3[C@H]4C=C[C@@]([C@@H]3C2=O)(O4)CNC(=S)N5CCN([C@@H](C5)C)c6cccc(c6)C C04767760
c1cc(ccc1c2cc3c4nnc(n4ccn3n2)SCC(=O)Nc5ccc(cc5)Br)F C38486858
C[C@@H]1Cc2cc(ccc2N1C(=O)C(F)(F)F)S(=O)(=O)Nc3ccc(cc3)c4cn5ccsc5n4 C38718417
C[C@@]12CC/C(=N/Nc3ncc(c(n3)C(F)(F)F)C(=O)OC)/C=C1CC[C@@H]4[C@@H]2CC[C@@]5([C@@H]4CCC5=O)C C39775345
CCOc1cc(ccc1O)[C@H]2c3c(=O)c4cc(ccc4oc3C(=O)N2c5cccc(n5)C)Br C39838642
COc1ccc(cc1OC)S(=O)(=O)N2Cc3ccccc3C[C@@H]2C(=O)Nc4ccc(cc4Cl)Cl C39916487
Cc1cc(c2c(c1)oc3c(c2=O)[C@@H](N(C3=O)C[C@H]4CCCO4)c5cc(c(c(c5)Br)O)OC)C C38595837
[H]/N=C\1/C(=C/c2cc(n(c2C)c3ccccc3OCC)C)/C(=O)N=C4N1N=C(S4)c5ccccc5Cl C41108024
CC1CCN(CC1)c2ccc(cc2)[C@H](C)NC(=O)[C@H]3CCN(c4cc(ccc4O3)Cl)S(=O)(=O)C C44854144
C[C@@H](C(=O)Nc1ccc(cc1C(F)(F)F)Cl)Sc2nnc(n2C)[C@@H]3COc4ccccc4O3 C45480957
C[C@@H](C(=O)Nc1ccc(cc1C(F)(F)F)Cl)Sc2nnc(n2C)[C@H]3COc4ccccc4O3 C45480962
Cc1ccc(cc1)Cn2c3c(cn2)c(cc(n3)C)C(=O)N(C)CC(=O)Nc4c(cccc4Cl)Cl C46561209
c1ccc(cc1)S(=O)(=O)N2CCCc3c2cc(cc3)NC(=O)[C@H]4CC(=O)N(C4)c5ccc(cc5)Cl C49491610
c1cc(ccc1NC(=O)C[C@H]2C(=O)N(/C(=N\S(=O)(=O)c3ccc(cc3)F)/S2)C4CCCCC4)F C36629332
CN(Cc1ccc(cc1)n2cccn2)C(=O)c3cc4n(n3)[C@@H](C[C@H](N4)c5ccc(cc5)Cl)C(F)(F)F C01069574
COC(=O)CN\1C(=O)C[C@@H](S/C1=N\c2ccc(cc2)Cl)C(=O)Nc3cc(cc(c3)Cl)Cl C58945314
c1ccc(cc1)C(=O)N2CCN(CC2)c3ccc(cc3)NC(=O)CSc4nc5cc(ccc5o4)Cl C34715132
Cc1ccccc1NC(=O)C[C@H]2C(=O)N(/C(=N\S(=O)(=O)c3ccc(cc3)F)/S2)c4ccccc4 C13843469
Cc1cc(n(c(=O)c1S(=O)(=O)c2ccc(s2)Cl)CC(=O)Nc3cc(c(cc3OC)Cl)C)C C35396843
Cc1ccc(cc1NC(=O)CN2c3cc(ccc3SC[C@H](C2=O)C)S(=O)(=O)N4CCCC4)Cl C35431529
c1cc(cc(c1)Br)NC(=O)CSc2nnc3n2ccn4c3cc(n4)c5ccc(cc5)F C45971397
CC(C)c1ccc(cc1)NC(=O)c2cc(ccc2F)S(=O)(=O)N3CCC4(CC3)OCCO4 C03024979
Cc1ccc(c(c1)C)NC(=O)c2cc(ccc2N3CCOCC3)S(=O)(=O)N4CCCCC4 C03524083
CC(C)(C)CC(=O)N1CCc2c1ccc(c2)c3csc(n3)NC(=O)c4ccc5c(c4)OCO5 C01355515
C[C@H]1CN(c2cc(ccc2O1)Cl)C(=O)N3CCC(CC3)C(=O)Nc4ccc(cc4)C(=O)C C09405811
Cc1ccc(cc1C)n2c3c(cn2)c(=O)n(cn3)NC(=O)c4cc(ccc4Cl)Br C09563081
CC(=O)Nc1c(c2c(s1)CCCC2)C(=O)OCc3cc(=O)n4cc(ccc4n3)Br C02658848
C[C@]1(C(=O)N(C(=O)N1)CC(=O)N2c3ccccc3OC[C@H]2c4ccccc4)c5ccc(c(c5)F)F C09834934
Cc1c2c(nc3n(c2=O)CCCCC3)sc1C(=O)O[C@@H](C)C(=O)Nc4ccc(cc4)Cl C11063457
c1cc2c(cc1S(=O)(=O)N3CCC(CC3)C(=O)Nc4cc(ccc4Cl)Cl)OCCO2 C12772092
Cc1cc(cc(c1C)S(=O)(=O)N(C)C)C(=O)Nc2nc(cs2)c3ccc4c(c3)CCO4 C12972291
c1ccc2c(c1)c(=O)n(c(n2)SCC(=O)Nc3ccc(c(c3)Cl)C#N)c4ccc(cc4)C#N C14703543
CN1c2ccc(cc2-c3c(cnc(n3)SCC(=O)Nc4ccc(cc4F)F)S1(=O)=O)Cl C15731789
c1cc(cc(c1)O)[C@@H]2c3c(=O)c4cc(ccc4oc3C(=O)N2Cc5ccc6c(c5)OCO6)Cl C03656122
COc1ccc(cc1OC)[C@H]2CC3=C([C@@H](n4c(ncn4)N3)c5ccc(cc5Cl)Cl)C(=O)C2 C18198472
Cc1cc(n(n1)c2nc3ccc(cc3s2)F)NC(=O)c4cccc(c4)S(=O)(=O)C(C)C C21685303
Cc1ccc2c(c1)sc(n2)NC(=O)c3cc(ccc3N4CCCCC4)S(=O)(=O)N(C)C C22396914
Cc1cc(ccc1NC(=O)c2cc(ccc2N3CCOCC3)[N+](=O)[O-])I C22578658
Cc1nc2n(n1)c(c(s2)[C@@H](c3ccc(c(c3)F)F)N4CCN(CC4)c5ccc(cc5)OC)O C22627335
c1cc(ccc1S(=O)(=O)N2CCN(CC2)Cc3cc(=O)oc4c3cc(c(c4)O)Cl)Cl C13137185
CC[C@]1(C(=O)N(C(=O)N1)Cc2cc(=O)n3c4c(sc3n2)CCCC4)c5ccc(cc5)Cl C24709911
Cc1ccc(cc1NC(=O)/C=C/c2ccc(cc2)N3CCCC3=O)c4nnc5n4CCCCC5 C27641377
Cc1cc(ccc1n2cnnn2)NC(=O)Cc3csc(n3)c4cccc(c4)Br C29104834
c1cc(ccc1C2=NN([C@@](C2)(C(F)(F)F)O)C(=O)c3ccc(cc3)[N+](=O)[O-])Br C32101273
c1cc(ccc1C(F)(F)F)NC(=O)[C@@H]2CCCN(C2)c3ccc4nnc(n4n3)C(F)(F)F C32102501
Cc1cc(=O)c(nn1c2ccccc2C(F)(F)F)C(=O)Nc3cc4c(cc3Cl)OCCO4 C32582489
C[C@@H](C(=O)Nc1ccccc1C(F)(F)F)n2cnc3c(c2=O)c(no3)c4ccc(cc4)Cl C33057672
c1cc(ccc1S(=O)(=O)N2CCN(CC2)CC(=O)Nc3c(c4c(s3)CCCC4)C#N)Cl C35535101
CCOc1ccc2c(c1)s/c(=N/C(=O)CN3CCN(CC3)C(=O)c4ccc(cc4)Cl)/[nH]2 C25604293
COc1ccc(cc1)N2C(=O)CS[C@@]23c4ccccc4N(C3=O)CC(=O)Nc5ccccc5F C08595529
c1ccc(cc1)C2=C[C@H](N=N2)[C@@H]3Nn4c(nnc4S3)COc5ccc(cc5)Br C38745267
CC1=C[C@@H](N=N1)[C@H]2N=NC(=S)N2/N=C/c3cc(cc(c3O)Br)Br C38965930
CCN(CC(=O)Nc1c(cccc1Cl)Cl)C(=O)c2cc(nc3c2nc4n3CCCCC4)C C39555811
Cc1ccc(c(c1)C)NC(=O)Cn2c3c(c4c(s3)CCCC4)c(=O)n(c2=O)Cc5ccco5 C39849763
CCc1ccc2c(c1)c(=O)c3c(o2)C(=O)N([C@H]3c4ccc(c(c4)OC)O)c5nc(c(s5)C)C C40046006
Cc1cccc(n1)N2[C@@H](c3c(=O)c4cc(c(cc4oc3C2=O)C)Cl)c5ccc(c(c5)OC)O C40055968
Cc1c\2c(oc1C(=O)N3CCN(CC3)c4ccccc4)CCC/C2=N\NC(=O)Cc5ccccc5 C40815677
Cc1c(c2c(o1)ncn(c2=O)Cc3ccc(cc3)Cl)C(=O)Nc4cc(ccc4OC)Cl C41024601
Cc1c(sc(n1)NC(=O)c2cccc(c2)S(=O)(=O)N3C[C@@H](C[C@H](C3)C)C)c4ccccn4 C45773443
Cc1ccc(cc1)[C@H]2CC(=Nc3n2nc([nH+]3)[N-]S(=O)(=O)C)c4ccc(cc4)Br C09601580
[H]/N=C\1/C(=C\c2cccn2c3ccc(c(c3)C)C)/C(=O)N=C4N1N=C(S4)COc5cccc(c5)C C32964347
c1ccc(cc1)/N=C/2\N(C(=O)C[C@@H](S2)C(=O)Nc3ccccc3F)Cc4ccc5c(c4)OCO5 C35202949
CN(C)S(=O)(=O)c1cc(ccc1Cl)C(=O)/N=c/2\[nH]c3ccccc3n2c4ccccc4 C59310228
Cc1ccccc1n2c3c(c(n2)C(=O)Nc4cc(ccc4n5cncn5)Br)CCC3 C60271649
CCc1cccc2c1NC(=O)[C@]23[C@H]4[C@@H]([C@H]5N3CCC5)C(=O)N(C4=O)c6cc(c(cc6OC)Cl)C C16010181
C[C@@H]1C[C@H](CN(C1)S(=O)(=O)c2ccc(cc2)C(=O)C=C3c4cc5c(cc4CCN3)OCO5)C C13592312
c1cc(oc1)[C@@H]2C[C@H](n3c(cc(n3)C(=O)N4CCN(CC4)c5ccc(cc5)F)N2)C(F)(F)F C12850974
C[C@@]1(Cn2c(cc3c2scc3)C(=O)N1c4ccc5c(c4)OCCO5)C(=O)NC6CCCCC6 C35482117
C[C@@]1(Cn2c(cc(n2)c3ccco3)C(=O)N1c4ccc(cc4)Cl)C(=O)NCc5cccc(c5)F C64816386
Cc1ccc(c(c1)C)N2C(=O)c3cc(nn3C[C@]2(C)C(=O)NCc4cccc(c4)F)c5ccco5 C64816401
COc1ccc(cc1Cl)NC(=O)Cn2c3ccsc3c(=O)n(c2=O)c4ccc(cc4)Cl C67218138
c1nc2c3c4c(c([nH+]c3sc2c(n1)N5CCCCC5)N6CCOCC6)CCCC4 C04785440
CC[C@@]1(Cc2c(c([nH+]c3c2c4c(s3)c(ncn4)Cl)N5CCOCC5)CO1)C C02370754
Cc1ccc(c(c1)C)N2C(=O)[C@H]3[C@@H]4CCC[NH+]4[C@@H]([C@@H]3C2=O)C(=O)c5ccc(cc5)Cl C05206089
CC(=O)N1CCN(CC1)c2c3c4c(sc3nc(n2)C[NH+]5CCCCC5)CCCC4 C03279282
CC(C)(C)C(=O)[C@H]1[C@@H]2[C@H]([C@@H]3[NH+]1C=Cc4c3cccc4)C(=O)N(C2=O)c5ccc(cc5)Cl C09190952
c1ccc(cc1)C(=O)[C@@H]2[C@H]3[C@@H]([C@@H]4[NH+]2C=Cc5c4cccc5)C(=O)N(C3=O)c6ccccc6F C09455075
Cc1ccc(cc1)c2csc3c2c(ncn3)N4CC[NH+](CC4)[C@H]5CCS(=O)(=O)C5 C09580697
Cc1cc(c2c(noc2n1)c3ccc4c(c3)OCO4)C(=O)N5CC[NH+]6CCC[C@@H]6C5 C13641295
c1cc2n(c(=O)c1)C[C@@H]3C[C@H]2C[NH+](C3)[C@H]4CCC(=O)N(CC4)Cc5ccc(c(c5)F)F C15002964
CC1=NC2=NC(=[NH+][C@H](N2C(=O)C1)[C@H]3CCC=CC3)N4CCN(CC4)c5ncccn5 C20556053
Cc1ccc(cc1N2C(=O)[C@H]3[C@H]4c5ccccc5C=C[NH+]4[C@@H]([C@@H]3C2=O)C(=O)C)[N+](=O)[O-] C16037572
Cc1nc(c2c3c(sc2n1)COC(C3)(C)C)N4CC[NH+](CC4)CC(=O)N5CCCC5 C34749834
CC1CCC2(CC1)N([C@H](CO2)C(=O)N3CCC(CC3)[NH+](C)C)C(=O)c4ccc(cc4)F C34920390
Cc1cc(cc(c1)C(=O)N2CCN(CC2)C3=[NH+]N=C(CS3)c4ccc(cc4)Cl)C C38552803
Cc1ccc(cc1C)C(=O)N2CCN(CC2)C3=[NH+]N=C(CS3)c4ccc(cc4)Cl C38552805
c1cc2=C(C[NH+]=c2nc1)C3=CCN(CC3)C(=O)[C@H]4CCCCN4C(=O)[C@@H]5CC=CS5 C38793203
c1cc(ccc1C(=O)/N=C\2/N=[NH+][C@H](S2)c3ccc4c(c3)OCO4)Br C39035051
CC1=c2ccccc2=[NH+]C(=O)[C@H]1Sc3nnc(o3)c4ccccc4Br C39785753
c1ccc2c(c1)CC(C2)N3C[C@H]4C[C@H]([NH+]5[C@]4(C3=O)CCC5)c6cccn6c7nccs7 C43630013
c1cc(ccc1N2C(=O)C[C@@H](C2=O)N3CC[NH+](CC3)C45CC6CC(C4)CC(C6)C5)F C23076556
c1ccc2=[NH+][C@@H]3[C@@H](N4[C@@H](CC3=c2c1)C(=O)N(CC4=O)C5CC5)c6ccc(cc6)Cl C63137081
CCCN1CC(=O)N2[C@@H](C1=O)CC3=c4ccccc4=[NH+][C@@H]3[C@@H]2c5ccc(cc5)Cl C63137704
CCCN1CC(=O)N2[C@@H](C1=O)CC3=c4ccccc4=[NH+][C@H]3[C@@H]2c5ccc(cc5)Cl C63137708
Cc1ccc(cc1)[C@@H]2[C@H]3C(=c4ccccc4=[NH+]3)C[C@@H]5N2C(=O)CN(C5=O)Cc6ccco6 C63138302
Cc1ccc(cc1)[C@@H]2[C@@H]3C(=c4ccccc4=[NH+]3)C[C@@H]5N2C(=O)CN(C5=O)C6CCCCC6 C63138547
CC1([C@@H]2[C@@H](C[C@@H]3N1C(=O)CN(C3=O)CCC4=c5ccccc5=[NH+]C4)[C@@H]6C=CC=CC6=N2)C C63138723
c1ccc(cc1)[C@@H]2[C@@H]3C(=c4ccccc4=[NH+]3)C[C@@H]5N2C(=O)CN(C5=O)C6CCCCC6 C63138875
CC(C)c1ccc(cc1)[C@H]2[C@@H]3C(=c4ccccc4=[NH+]3)C[C@@H]5N2C(=O)CN(C5=O)C6CCCC6 C63139606
Cc1ccc(cc1)CN2CC(=O)N3[C@H](C2=O)CC4=c5ccccc5=[NH+][C@H]4[C@H]3c6ccccc6 C63139881
Cc1ccccc1[C@@H]2[C@H]3C(=c4ccccc4=[NH+]3)C[C@@H]5N2C(=O)CN(C5=O)Cc6ccco6 C63141427
COc1ccccc1[C@@H]2[C@@H]3C(=c4ccccc4=[NH+]3)C[C@@H]5N2C(=O)CN(C5=O)C6CCCC6 C63141497
c1ccc(cc1)[C@@H]2[C@H]3C(=c4ccccc4=[NH+]3)C[C@@H]5N2C(=O)CN(C5=O)Cc6cccs6 C63141559
c1ccc2=[NH+][C@H]3[C@@H](N4[C@@H](CC3=c2c1)C(=O)N(CC4=O)C5CC5)c6ccc(cc6)[N+](=O)[O-] C63141761
Cc1ccc(c(c1)/N=C\2/N(CCCS2)C(=O)C3=c4ccccc4=[NH+]C(=O)C3)OC C39944079
C=CCN1C(=O)[C@@H]2CC3=c4ccccc4=[NH+][C@@H]3[C@H](N2C1=S)c5ccc6c(c5)OCO6 C63339798
C[C@]12[C@@H]3C(=c4ccccc4=[NH+]3)CCN1C(=O)CN(C2=O)/N=C/c5ccc(cc5)Cl C63350846
CC1([C@@H]2C(=c3ccccc3=[NH+]2)C[C@@H]4N1C(=O)CN(C4=O)/N=C/c5ccccc5Cl)C C63351312
C[C@@]12[C@@H]3C(=c4cc(ccc4=[NH+]3)OC)CCN1C(=O)N(C2=O)c5ccccc5[N+](=O)[O-] C63362277
c1cc(cc(c1)Cl)N2C(=O)C[C@H](C2=O)N3CC[NH+](CC3)C45CC6CC(C4)CC(C6)C5 C19848239
c1ccc2=[NH+][C@H](C(=c2c1)Sc3ccc(cc3)Cl)C(=O)N4CCC5(CC4)OCCO5 C63530314
C[C@]12C[NH+]3C[C@](C1/N=C/C4=CC=C[C@H]5C4=CC=N5)(CN(C2)[C@@H]3c6ccc7c(c6)OCO7)C C63785050
Cc1ccc(cc1)C(=O)N2CCC3=c4ccccc4=[NH+][C@@H]3[C@H]2c5ccc(cc5)[N+](=O)[O-] C63948750
c1ccc2=[NH+][C@@H]3[C@@H](N(CCC3=c2c1)C(=O)c4cn5ccsc5n4)C6CCCCC6 C64014819
c1ccc2=[NH+][C@H]3[C@H](N(CCC3=c2c1)C(=O)c4ccc[n+](c4)[O-])c5c(cccc5Cl)F C64044990
Cc1cc(n(n1)C)C(=O)N2CCC3=c4ccccc4=[NH+][C@H]3[C@H]2c5cccc(c5)C(F)(F)F C64045088
c1cc2=C(C[NH+]=c2nc1)C3=CCN(CC3)C(=O)[C@H]4CCCN(C4)C(=O)[C@@H]5CC=CS5 C64057961
Cc1cc(no1)C(=O)N2CCC3=c4ccccc4=[NH+][C@H]3[C@@H]2c5cccc(c5)C(F)(F)F C64058022
Cc1c(snn1)C(=O)N2CCC3=c4ccccc4=[NH+][C@H]3[C@@H]2c5ccc(cc5F)OC C64120733
c1ccc2=[NH+][C@H]3[C@@H](N(CCC3=c2c1)C(=O)c4ccc5c(c4)OCO5)c6ccc(cc6)Cl C64508398
c1cc2=[NH+][C@@H](C=c2cc1Br)C(=O)N3CCN(CC3)C(=O)C4CCCC4 C65059953
c1ccc2c(c1)CCCN2C(=O)c3cnn4c3nc(cc4C(F)(F)F)c5ccc6c(c5)OCO6 C00721090
c1cc(ccc1[C@H]2N(CCS2)C(=O)c3cc4cc(ccc4oc3=O)Br)[N+](=O)[O-] C02282032
Cc1cc2c(cc1C)s/c(=N\C(=O)c3ccc(cc3)S(=O)(=O)N4C[C@@H](O[C@H](C4)C)C)/n2C C09388826
Cc1cc(c2c(c1)s/c(=N/C(=O)c3ccc(cc3)S(=O)(=O)N4C[C@H](O[C@@H](C4)C)C)/n2C)C C09391404
Cc1cc(c2c(c1)s/c(=N/C(=O)c3ccc(cc3)S(=O)(=O)N4C[C@@H](O[C@H](C4)C)C)/n2C)C C09391405
c1ccc(cc1)N2[C@@H]([C@@H]3[C@@H](O2)C(=O)N(C3=O)c4ccc(cc4)F)c5cc6ccccc6nc5Cl C09424387
C[C@H]1CCc2c(cc(s2)C(=O)N3CCN(CC3)S(=O)(=O)c4ccc5c(c4)OCCO5)C1 C09780806
C[C@@H]1CCc2c(cc(s2)C(=O)N3CCN(CC3)c4cnn(c(=O)c4Cl)c5ccccc5)C1 C09789004
Cc1c(sc2c1c(=O)n(c(=O)n2CC(=O)N3C[C@H](C[C@@H](C3)C)C)c4ccc(cc4)Cl)C C09937393
Cc1cccc(c1C)n2c(cn3c2nc4c3c(=O)n(c(=O)n4C)Cc5ccc(cc5)Br)C C10101237
Cc1cn2c3c(nc2n1c4ccccc4Cl)n(c(=O)n(c3=O)Cc5c(cccc5Cl)F)C C10327737
Cc1ccc(cc1)c2nnc3n2c4c(n3Cc5c(cccc5Cl)Cl)c(=O)n(c(=O)n4C)C C10969487
Cc1ccc(c2c1n(/c(=N/C(=O)c3ccc(cc3)S(=O)(=O)N4C[C@H](O[C@@H](C4)C)C)/s2)C)Cl C08797820
CS(=O)(=O)c1cccc2c1nc(s2)N3CCN(CC3)C(=O)c4cc5ccccc5oc4=O C12494453
Cc1ccc(c2c1n(/c(=N/C(=O)c3ccc(cc3)S(=O)(=O)N4C[C@H](O[C@H](C4)C)C)/s2)C)Cl C13174181
c1cc(ccc1S(=O)(=O)O[C@H]2[C@H]3C[C@@H]([C@@H]2C#N)[C@H]4[C@H]3[C@@H]5[C@@H]6C=CC[C@@H]6[C@H]4N=N5)Br C13468053
Cc1cc(cc(c1OCC(=O)N2CCN(c3c2nc4ccccc4n3)C)Cl)Br C14814888
CS(=O)(=O)N1CCCN(CC1)c2c3c(csc3ncn2)c4ccc(cc4)Br C15497803
Cc1ccccc1c2c3c(c4n2-c5ccccc5O[C@H]4c6ccccc6C)n(c(=O)n(c3=O)C)C C15858798
c1cc2c(cc1S(=O)(=O)N3CCN(CC3)C(=O)c4cc(ccc4F)Br)OCCO2 C15930424
CC1(Cc2c(cc(c(n2)SSc3c(cc4c(n3)CC(CC4=O)(C)C)C#N)C#N)C(=O)C1)C C16605239
C[C@@H]1C[C@@H](CN(C1)c2c(c(=O)n3ccccc3n2)/C=C/4\C(=O)N(C(=S)S4)C5CCCC5)C C13647367
CC1CCN(CC1)C(=O)C(=O)N2CCN(CC2)c3c(c4c(c(n3)c5ccco5)CCCC4)C#N C20649667
Cc1ccc(s1)c2cc(c3c(noc3n2)C)C(=O)N4C[C@H](Oc5c4cccc5)C(=O)N(C)C C22311232
Cc1cc(nc2c1c3c(s2)c4nc(nn4cn3)c5ccc(cc5)Cn6cc(cn6)Br)C C22748415
c1ccc2c(c1)C3c4ccccc4C2([C@@H]5[C@@H]3C(=O)N(C5=O)c6c(cccc6Cl)Cl)[N+](=O)[O-] C26463696
Cc1cccn2c1nc(c(c2=O)/C=C\3/C(=O)N(C(=S)S3)C4CCCCC4)N5C[C@H](C[C@@H](C5)C)C C26531659
CS(=O)(=O)c1ncc(c(n1)c2nnc(o2)c3ccccc3Br)Br C28290910
CCn\1c(=O)/c(=C\2/N(C(=C(S2)C)C)CC)/s/c1=C\3/C(=O)N(C(=S)N3c4ccccc4)C C00847858
Cc1nnc(s1)N2[C@@H](c3c(=O)c4cc(ccc4oc3C2=O)Br)c5ccc(cc5)SC C35485778
c1cc(sc1)[C@@H]2c3ccsc3CCN2C(=O)C4=NN(C(=O)CC4)[C@@H]5CCS(=O)(=O)C5 C36394315
c1ccc2c(c1)C=NN3[C@@H]2C4([C@@H]([C@H]3C(=O)c5ccc(cc5)F)c6ccco6)C(=O)c7ccccc7C4=O C08691477
CC(C)S(=O)(=O)/C/1=N/c2c(ncnc2Cl)N(c3c(cc(cc3F)I)C1)C C39480363
Cc1ccc2c(c1)c(=O)c3c(o2)C(=O)N([C@@H]3c4cccc(c4)Br)Cc5ccc6c(c5)OCO6 C39824667
c1ccc2c(c1)c(=O)c3c(o2)C(=O)N([C@@H]3c4cccc(c4)[N+](=O)[O-])c5cccc(c5)Br C39871736
c1ccc2c(c1)c(=O)c3c(o2)C(=O)N([C@H]3c4ccc(cc4)[N+](=O)[O-])c5ccc(cc5)Br C39871787
Cc1cc(c2c(c1)c(=O)c3c(o2)C(=O)N([C@H]3c4ccc(cc4)[N+](=O)[O-])c5ccc(cn5)Cl)C C40044408
Cc1cccc(n1)N2[C@H](c3c(=O)c4cc(c(cc4oc3C2=O)C)Cl)c5cccc(c5)[N+](=O)[O-] C40055637
Cc1ccc(nc1)N2[C@H](c3c(=O)c4cc(c(cc4oc3C2=O)C)Cl)c5ccc(cc5)[N+](=O)[O-] C40055693
Cc1cc(c2c(c1)oc3c(c2=O)[C@@H](N(C3=O)c4nc(c(s4)C)C)c5ccc(cc5)[N+](=O)[O-])C C40057421
CC(C)(C)C(=O)[C@@H]1[C@@H]2[C@H]([C@H]3N1N=Cc4c3cccc4)C(=O)N(C2=O)c5cc(cc(c5)Cl)Cl C43726436
c1cc(ccc1n2c(=O)c3cc4c(cc3c2=O)c(=O)n(c4=O)c5ccc(cc5)Br)Br C00820919
c1cc(ccc1CC(=O)/N=C\2/N([C@@H]3CS(=O)(=O)C[C@H]3S2)c4ccc5c(c4)OCO5)Cl C32508215
c1ccc(c(c1)CC(=O)/N=C\2/N([C@H]3CS(=O)(=O)C[C@@H]3S2)c4ccc5c(c4)OCO5)Cl C32508218
c1cc(cc(c1)S(=O)(=O)N2CCOCC2)C(=O)N3CCCc4c3ccc(c4)Br C59813717
Cc1cccn2c1nc3c(c2=O)cc(/c(=N\C(=O)c4ccc(c(c4)C)C)/n3C[C@H]5CCCO5)C#N C31936745
Cc1ccc(cc1)[C@H]2CC(=Nc3n2nc(n3)N4C(=O)[C@H]5CC=CC[C@@H]5C4=O)c6ccc(cc6)Cl C09556255
Cc1ccc(c(c1)C)C2=C[C@@H](N=N2)c3nc4c5c(c6c(cc(nc6s5)C(F)F)C)ncn4n3 C64688037
CC(=O)N1CCCSc2c1cc(cc2)S(=O)(=O)N3CCN(CC3)c4ccc(cc4)Cl C64951970
Cn1c2ccc(cc2sc1=O)S(=O)(=O)N3CCN(CC3)C(=O)c4ccc(c(c4)Cl)F C65032688
c1cc(ccc1N2CC[NH+](CC2)[C@@H]3CC(=O)N(C3=O)c4ccc(cc4)I)F C00811157
c1cc(ccc1C2=NN([C@@](C2)(C(F)(F)F)O)C3=NNC(=[NH2+])Cc4n3ncn4)Br C08694874
C[NH+]1CCC2(CC1)N3[C@H](CC(=N3)c4ccc(cc4)Cl)c5cc(cc(c5O2)OC)Br C08717693
Cc1cc(cc(c1O)[C@@H]2Nc3c(c4c(s3)C[NH+](CC4)C)C(=N2)O)I C08837736
CC(C)(C)C(=O)[C@H]1[C@H]2[C@@H]([C@@H]3[NH+]1C=Cc4c3cccc4)C(=O)N(C2=O)c5cc(cc(c5)Cl)Cl C02448423
c1ccc2c(c1)C=C[NH+]3[C@H]2[C@@H]4[C@H]([C@H]3C(=O)c5ccc(cc5)Cl)C(=O)N(C4=O)c6ccccc6F C09019595
c1ccc(cc1)N2C(=O)[C@H]3[C@@H]4c5ccccc5C=C[NH+]4[C@H]([C@H]3C2=O)C(=O)c6ccc(cc6)Br C09215664
c1ccc(cc1)C(=O)[C@@H]2[C@H]3[C@@H]([C@@H]4[NH+]2C=Cc5c4cccc5)C(=O)N(C3=O)c6ccccc6Cl C09234295
c1cc(ccc1C[NH+]2CC(=O)N([C@H]3[C@@H]2CS(=O)(=O)C3)c4ccc(cc4)Br)F C11998978
CC1(C[C@@]2(CCC[NH+](C2)Cc3nc-4c(c(n3)O)C5(CCCCC5)Cc6c4cccc6)CCO1)C C08768791
c1cc(ccc1C[n+]2cc3c(c4c2cc5c(c4)OCCO5)n[nH]c3c6ccc(cc6)Cl)F C20325894
c1cc(ccc1/[NH+]=c\2/c(cc3cc(ccc3o2)Br)C(=O)Nc4nccs4)Cl C20616540
c1cc2c(cc1C3=N[C@H]([NH2+][C@H](C3)c4cc(ccc4O)Cl)c5ccc(cc5Cl)Cl)OCO2 C20763862
c1ccc(cc1)N2C(=O)[C@@H]3[C@H]4c5ccccc5C=C[NH+]4[C@H]([C@H]3C2=O)C(=O)c6ccc(cc6)Br C16035059
c1ccc(c(c1)CC2CC[NH+](CC2)C3CCC4(CC3)c5ccc6c(c5C(=O)O4)OCO6)Br C28371429
Cc1cc(nc([nH+]1)C(C)C)N2CCN(CC2)C(=O)c3cc(ccc3I)Cl C33223778
c1cc2c(cc[nH+]c2cc1Cl)N3CCN(CC3)S(=O)(=O)c4ccc(s4)Br C01040360
Cc1ccc(cc1)[C@@H]2[NH2+][C@H](CC(=N2)c3ccc4c(c3)OCO4)c5cc(ccc5O)Br C13831066
c1cc(c(cc1[C@H]2[NH2+][C@H](CC(=N2)c3ccc4c(c3)OCO4)c5cc(ccc5O)Cl)Br)F C13831095
c1cc(ccc1[C@H]2[NH2+][C@H](CC(=N2)c3ccc4c(c3)OCO4)c5cc(ccc5O)Cl)Br C09541725
c1cc(ccc1[C@@H]2C[C@H](N3C(=[NH+]2)N=NN3)c4cc(ccc4F)Br)I C02918368
C[C@]1(CC[C@@H]2[C@H](O1)c3ccccc3OC2(C)C)C#C[C@@H]4c5c(cc6c(c5OC)OCO6)CC[N+]4(C)C C33872040
c1cc(ccc1C2=N[NH+]=C(SC2)N3CCN(CC3)C(=O)c4ccc(cc4)Br)Cl C38552836
c1cc(ccc1C2=N[NH+]=C(SC2)N3CCN(CC3)C(=O)c4ccc(cc4Cl)F)Cl C38556689
c1ccc(c(c1)[C@@H]2[NH+]=NC(=S)N2/N=C/c3cc(ccc3O)Br)Br C38984856
c1ccc(c(c1)[C@@H]2[NH+]=N/C(=N/C(=O)Nc3ccc(cc3)Cl)/S2)I C39037795
C[C@]12CCCC[C@@H]1CC[C@@H]3[C@H]2CC[C@]4([C@@H]3CC[C@@]45CN(C(O5)(C)C)C(=O)CSC6=[NH+]CCN6)C C13362213
CS[P@]1(=O)N[NH+]2C[C@@H]3C=C(C(=C[C@@H]3C[C@@H]2CO1)I)c4ccccc4O C39468598
c1ccc2=[NH+]CC(=c2c1)/C=C\3/C(=O)N(C(=S)S3)NC(=O)c4ccc(cc4Cl)Cl C39926656
CC(C)[NH+]1CCc2c(sc3c2C(=N[C@H](N3)c4cc(cc(c4O)Br)Br)O)C1 C15946326
c1cc(c(=O)[nH]c1)C(=O)N2CCC[NH+](CC2)Cn3c(=S)n4cc(cc(c4n3)Cl)Cl C58438086
C[C@]12CCCC[C@@H]1CC[C@@H]3[C@H]2CC[C@]4([C@H]3CC[C@@]45CN(C(O5)(C)C)C(=O)CSC6=[NH+]CCN6)C C13362215
C[C@H]1CCCCN1C(=O)C2=CC3=[NH+][C@H](C[C@H](N3N2)C(F)(F)F)c4ccc(cc4)Br C15931315
CC[NH+]1CCc2c(sc3c2C(=N[C@H](N3)c4cc(c(c(c4)Br)OC)Br)O)C1 C15947279
Cc1ccc(cc1)CN2CC(=O)N3[C@H](C2=O)CC4=c5ccccc5=[NH+][C@@H]4[C@@H]3c6ccc(cc6)C C63137313
c1ccc2=[NH+][C@@H]3[C@H](N4[C@@H](CC3=c2c1)C(=O)N(CC4=O)C5CC5)c6ccc(cc6)Br C63138527
c1ccc2=[NH+][C@@H]3[C@@H](N4[C@@H](CC3=c2c1)C(=O)N(CC4=O)C5CCCC5)c6ccc(cc6)Br C63138581
Cc1ccc2=[NH+][C@@H]3[C@@H](CCCC3=c2c1)NC[C@@H]4[C@H]5C[C@@H]6[C@](CCC[C@]67CO7)(C[C@H]5OC4=O)C C63362918
Cc1ccc2=[NH+][C@H]3[C@@H](CCCC3=c2c1)NC[C@@H]4[C@H]5C[C@@H]6[C@](CCC[C@]67CO7)(C[C@H]5OC4=O)C C63362919
CC(=O)N1CCC2=c3ccccc3=[NH+][C@@H]2[C@@]14c5cc(ccc5N(C4=O)CC=C)Br C63385732
c1ccc2=[NH+][C@@H]3[C@@H](N(CCC3=c2c1)C(=O)c4ccc(cc4Cl)Cl)c5ccc6c(c5)OCO6 C63562501
Cc1ccc(cc1)[C@@H]2[C@@H]3C(=c4ccccc4=[NH+]3)C[C@@H]5N2C(=S)N(C5=O)c6ccccc6OC C63577493
Cc1ccc(cc1)[C@H]2[C@@H]3C(=c4ccccc4=[NH+]3)C[C@@H]5N2C(=S)N(C5=O)c6ccccc6OC C63577495
Cc1ccc(cc1)[C@H]2N=[NH+]C(=S)N2/N=C/c3cc(cc(c3O)Br)Br C38999311
Cc1ccccc1[C@H]2N=[NH+]C(=S)N2/N=C/c3cc(cc(c3O)Br)Br C39016564
Cc1ccccc1/[NH+]=c\2/c(cc3cc(ccc3o2)Br)C(=O)Nc4cccc(n4)C C67294641
Cc1ccc(cc1C)/[NH+]=c\2/c(cc3cc(ccc3o2)Br)C(=O)Nc4ccccn4 C67294984
Cc1cccc(c1C)/[NH+]=c\2/c(cc3cc(ccc3o2)Br)C(=O)Nc4ccccn4 C67295006
c1ccnc(c1)NC(=O)c\2cc3cc(ccc3o/c2=[NH+]\c4ccc(c(c4)Cl)F)Br C67295106
c1ccnc(c1)NC(=O)c\2cc3cc(ccc3o/c2=[NH+]\c4cccc(c4F)Cl)Br C67295110
C[NH+]1CCc2cc3c(c(c2[C@@H]1CC(=O)c4ccc(cc4)Br)OC)OCO3 C02118385
c1cc(cc(c1)N2CC[NH+](CC2)[C@@H]3CC(=O)N(C3=O)c4ccc(cc4)Cl)C(F)(F)F C00711712
Cc1cc(c(cc1OC)S(=O)(=O)N2CC[NH+](CC2)C34CC5CC(C3)CC(C5)C4)C C04126995
c1c(c[nH+]c(c1Cl)N2CCN(CC2)C(=O)CN3CCCCCC3=O)C(F)(F)F C09364308
c1ccc(cc1)c2csc3c2c(=O)n(c(n3)C[NH+]4CCC[C@H]5[C@@H]4CCCC5)CC#N C09516738
Cc1ccc2c(c1)c(c(c[nH+]2)S(=O)(=O)c3ccccc3)N4CCN(CC4)c5ccccc5F C09969431
COc1ccc(cc1Cl)N2[C@H]3CS(=O)(=O)C[C@H]3[NH+](CC2=O)C4CCCCCC4 C12000186
C[NH+]1CCc2cc3c(c(c2[C@H]1C#CCN4c5ccccc5Sc6c4cccc6)OC)OCO3 C02102101
c1ccc(cc1)/C(=N/N=C/c2c(cccc2Cl)Cl)/C34C[NH+]5CN(C3)CN(C4)C5 C19321309
Cc1cccc(c1)N2C[C@@]([N+]3=C2CCCC3)(c4cc(c(cc4OC)OC)Br)O C27525272
c1ccc2c(c1)c(c3c([nH+]2)CCCC3)N4Cn5c(nnc5SC4)c6ccc(cc6)Cl C30825439
c1ccc(cc1)c2cc3/c(=[NH+]/c4ccc(cc4)Br)/nc5ccccn5n3n2 C17213102
Cc1ccc(cc1)S(=O)(=O)N2CCC[C@H](C2)[NH+]3CCN(CC3)c4ccccc4F C34676538
c1ccc(c(c1)N2CC[NH+](CC2)[C@@H]3CCCN(C3)S(=O)(=O)c4ccc(cc4)F)F C34676539
COc1ccc(cc1S(=O)(=O)N2CC[NH+](CC2)C34CC5CC(C3)CC(C5)C4)Cl C04578113
Cc1ccccc1N2CC[NH+](CC2)[C@@H]3CCCN(C3)C(=O)c4csc(n4)SC C11821092
c1ccc(c(c1)COc2ccc(cc2)[C@@H]3CC(=O)OC4=c5ccccc5=[NH+]C(=O)[C@@H]34)F C39218203
c1ccc(c(c1)COc2ccc(cc2)[C@H]3CC(=O)OC4=c5ccccc5=[NH+]C(=O)[C@@H]34)F C39218204
Cc1ccccc1CN2C[C@@H]3C[C@H]([NH+]4[C@@]3(C2=O)CCC4)[C@H]5C=NN=C5c6ccc(cc6)F C39437488
Cc1ccc(cc1)c\2cc3ccccc3o/c2=[NH+]\N=C\4/N(C(=O)CS4)c5ccccc5 C39916671
c1ccc(cc1)N\2C(=O)CS/C2=N\[NH+]=c\3/c(cc4ccccc4o3)c5ccc(cc5)Cl C39916672
Cc1c(nc(o1)c2cccc(c2)C(F)(F)F)C[NH+]3C[C@H]4C[C@@H](C3)c5cccc(=O)n5C4 C43619625
COc1ccccc1CN2C[C@H]3C[C@H]([NH+]4[C@]3(C2=O)CCC4)C5=Cc6cc(ccc6OC5)Cl C43619963
C=C(CSc1nc2c(c3[n+]1CCCCC3)c(n(n2)c4ccccc4)O)Br C59928045
Cc1ccc(cc1)S(=O)(=O)c\2cc3ccccc3o/c2=[NH+]\c4ccc5c(c4)OCCO5 C12437377
CC(C)CN1CC(=O)N2[C@H](C1=O)CC3=c4ccccc4=[NH+][C@H]3[C@@H]2c5ccc(cc5)C(C)C C63139453
Cc1ccccc1[C@H]2[C@H]3C(=c4ccccc4=[NH+]3)C[C@@H]5N2C(=O)CN(C5=O)CCC(C)C C63140663
C[C@]12[C@H]3C(=c4cc(ccc4=[NH+]3)OC)CCN1C(=O)N(C2=O)c5ccc(c(c5)Cl)Cl C63339429
C=CCN1C(=O)[C@@H]2CC3=c4ccccc4=[NH+][C@H]3[C@H](N2C1=S)c5ccc6c(c5)OCO6 C63339799
C[C@@]12[C@H]3C(=c4ccccc4=[NH+]3)[C@@H](CN1C(=O)CN(C2=O)C5CC5)c6ccc(cc6)Cl C63374111
Cc1ccc(cc1)[C@@H]2CN3C(=O)CN(C(=O)[C@@]3([C@H]4C2=c5ccccc5=[NH+]4)C)CCC(C)C C63374315
Cc1ccc(cc1)[C@H]2CN3C(=O)CN(C(=O)[C@@]3([C@@H]4C2=c5ccccc5=[NH+]4)C)CCc6ccc(cc6)Cl C63374869
CC1=c2cc(ccc2=[NH+][C@@H]1C(=O)N3CCN(CC3)c4ccc(cc4)OC)Br C63479801
c1ccc2=[NH+][C@@H]3[C@@H](N(CCC3=c2c1)C(=O)c4ccc(cc4)Cl)c5ccc6c(c5)OCO6 C63503359
CC1=C2[C@@H](N(C(=O)[C@@H]2N=N1)CCC3=c4ccccc4=[NH+]C3)c5cccc(c5)Br C63560391
CC1=C2[C@H](N(C(=O)[C@H]2N=N1)CCC3=c4ccccc4=[NH+]C3)c5cccc(c5)Br C63560393
Cc1ccc(cc1)[C@H]2[C@@H]3C(=c4cc(ccc4=[NH+]3)Cl)CCN2S(=O)(=O)c5ccc(cc5)OC C63625070
c1ccc2=[NH+]CC(=c2c1)CC(=O)N3CCN(CC3)S(=O)(=O)c4ccc(cc4)Cl C63830722
c1ccc(c(c1)[C@@H]2[C@H]3C(=c4ccccc4=[NH+]3)CCN2C(=O)CN5C(=O)CSC5=O)F C64015171
CCc1cc(no1)C(=O)N2CCC3=c4ccccc4=[NH+][C@H]3[C@@H]2c5ccc(cc5F)OC C64015369
CCc1cc(no1)C(=O)N2CCC3=c4ccccc4=[NH+][C@@H]3[C@H]2c5ccc(cc5F)OC C64015370
Cc1cc(n(n1)C)C(=O)N2CCC3=c4ccccc4=[NH+][C@@H]3[C@H]2c5cccc(c5)C(F)(F)F C64045087
Cc1c(ocn1)C(=O)N2CCC3=c4ccccc4=[NH+][C@@H]3[C@@H]2c5cccc(c5)C(F)(F)F C64061220
c1cc2=C(C[NH+]=c2nc1)C3=CCN(CC3)C(=O)C4CCN(CC4)C(=O)[C@@H]5CC=CS5 C64201956
c1ccc2=[NH+][C@@H]3[C@H](N(CCC3=c2c1)C(=O)c4ccc5c(c4)OCO5)c6ccc(cc6)Cl C64508399
CCOc1ccccc1[C@@H]2[C@H]3C(=c4ccccc4=[NH+]3)CCN2C(=O)c5cc[n+](cc5)[O-] C64626514
Cc1cc(on1)c2c(sc(c2S(=O)(=O)N3CC[NH+](CC3)C4CCCCC4)C)C C64845445
Cc1ccc(cc1)c2nc(on2)c3ccc([nH+]c3)N4CCN(CC4)c5ccccc5F C65097815
c1cc(ccc1C(=O)N2CC[NH+]=C2N3CCN(CC3)c4ccc(cc4)F)Br C65306424
c1ccc(c(c1)C(=O)N2CC[NH+]=C2N3CCN(CC3)c4ccc(cc4)F)C(F)(F)F C65306429
CCC(=O)N1c2ccccc2-c3c(nc(nn3)SC)O[C@@H]1c4ccccc4Br C00684375
CS(=O)(=O)c1cccc2c1nc(s2)N3CCN(CC3)c4nc5c(cccc5s4)F C08975454
Cc1cc(c2c(c1)n(/c(=N\C(=O)[C@@H]3CCCN3S(=O)(=O)c4ccc(cc4)F)/s2)C)C C08841473
c1ccc(c(c1)CN2[C@H]3CS(=O)(=O)C[C@@H]3N(C2=S)c4ccc5c(c4)OCCO5)Cl C09306732
C[C@@H]1C[C@H](CN(C1)c2c(c(=O)n3ccccc3n2)/C=C/4\C(=O)N(C(=S)S4)C5CCCCC5)C C09361346
Cc1cccn2c1nc(c(c2=O)/C=C\3/C(=O)N(C(=S)S3)C4CCCCC4)N5CCc6ccccc6C5 C02264373
c1cc(c(cc1Br)Cl)N\2[C@@H]3CS(=O)(=O)C[C@H]3S/C2=N\C(=O)CC#N C09488303
Cc1c2c(ncnc2sc1C(=O)N3C[C@H](C[C@@H](C3)C)C)N4CCN(CC4)c5ccccc5 C02931429
Cc1cn2c3c(nc2n1c4ccc(cc4)Cl)n(c(=O)n(c3=O)Cc5ccc(cc5)Cl)C C09149613
c1cc(ccc1CN2c3cc(ccc3SCC2=O)C(=O)N4CCC5(CC4)OCCO5)Cl C09673029
Cn1c2c(c(=O)n(c1=O)C)n(c(n2)N3CCc4ccccc4C3)Cc5c(cccc5Cl)F C09781410
CC(=O)N1CCCc2c1ccc(c2)S(=O)(=O)N3CCC[C@H]3c4ccc5c(c4)OCCCO5 C09781940
Cc1ccc(c(c1)C)n2c(cn3c2nc4c3c(=O)n(c(=O)n4C)Cc5ccc(cc5)Cl)C C10101267
C[C@]1(CC1(Br)Br)C(=O)N2CCN(CC2)c3ccc(cc3)[N+](=O)[O-] C12384400
Cc1ccc(cc1)C(=O)N2CCN(CC2)c3c4c(c(ns4)c5ccc(cc5)Cl)ncn3 C01370834
Cc1cccc(c1)C(=O)N2CCN(CC2)c3c4c(c(ns4)c5ccc(cc5)Cl)ncn3 C01370845
c1cc(ccc1C(=O)N2CCC[C@@H](C2)C(=O)N3CCC[C@H]3c4ccc5c(c4)OCCO5)Cl C12691420
c1ccc2c(c1)C=C(CO2)C(=O)N3CCN(CC3)S(=O)(=O)c4cc(ccc4Cl)Cl C12907344
Cc1ccc2c(c1)s/c(=N/C(=O)[C@H]3CCCN(C3)S(=O)(=O)c4ccc(cc4)F)/n2C C12664170
CCN\1c2ccccc2C=C/C1=c/3\c(=O)n(/c(=C/4\C(=O)N(C(=S)N4C)CC)/s3)c5ccccc5 C13476197
Cc1ccc(cc1)S(=O)(=O)N2C[C@H](Oc3c2cccc3)C(=O)N4CCCc5c4cccc5 C13632098
Cc1c2c3nc(nn3cnc2sc1C(=O)OC)c4cc(c(s4)Br)Br C02798895
c1ccc(c(c1)N2CCN(CC2)C(=O)c3ccc(cc3Cl)N4C(=O)CCS4(=O)=O)F C15858242
c1cc(cc(c1)[N+](=O)[O-])C(=O)N2C(=O)/C(=C\c3ccc(cc3)Br)/SC2=S C16399778
CCc1cc2c3c(c1)[C@@]4(C(=O)N3C(C=C2C)(C)C)N(C(=O)CS4)c5ccc6c(c5)OCO6 C19647471
c1cc(c(cc1C(=O)N2C(=S)C(=NC23CCCC3)c4ccc(cc4Cl)Cl)[N+](=O)[O-])Cl C20152349
c1cc(cc(c1)Cl)n2cnc3c4c5c(c(nc4sc3c2=O)N6CCOCC6)CCCC5 C20325788
CS(=O)(=O)c1ccc(cc1)C(=O)N2CCCN(CC2)C(=O)c3cc4c(s3)ccs4 C24908918
Cc1cccn2c1nc(c(c2=O)/C=C\3/C(=O)N(C(=S)S3)C4CCCC4)N5C[C@@H](C[C@@H](C5)C)C C28467586
c1ccc2c(c1)nc(s2)C3CCN(CC3)C(=O)c4cc(on4)c5ccc6c(c5)OCCO6 C32622223
Cc1c(c(n(c(=O)c1C#N)C)N2CCC[C@@H](C2)C)/C=C/3\C(=O)N(C(=S)S3)C4CCCC4 C33812084
c1cc(ccc1c2c(=O)c3ccc4c(c3oc2C(F)(F)F)CN(CO4)[C@@H]5CCS(=O)(=O)C5)Cl C13688247
Cc1cc2c(cc1C)oc3c(c2=O)[C@H](N(C3=O)c4nncs4)c5ccc(cc5)Br C35490016
CCc1nnc(s1)N2[C@H](c3c(=O)c4cc(ccc4oc3C2=O)F)c5ccc(cc5)Br C35512109
CC1CCN(CC1)c2c3c(ccs3)n4c(n2)c(nn4)S(=O)(=O)c5cccc(c5)Cl C08589271
Cc1ccc(cc1N2CCN(CC2)C(=O)Cn3c(=O)c4cc5c(n4c(n3)C)ccs5)Cl C08605204
Cc1ccc2c(c1)c(=O)c3c(o2)C(=O)N([C@@H]3c4cccc(c4)Br)[C@@H]5CCS(=O)(=O)C5 C38648461
Cc1cc2c(cc1Cl)c(=O)c3c(o2)C(=O)N([C@@H]3c4ccccc4OC)c5nc(c(s5)C)C C38713925
CC(C)(C)[C@@H]1CC[C@H]2[C@@H](C1)OCCOCCO[C@@H]3C[C@H](CC[C@@H]3OCCOCCO2)C(C)(C)C C04134385
Cc1cc(c2c(c1)c(=O)c3c(o2)C(=O)N([C@H]3c4ccc(cc4)F)Cc5ccc6c(c5)OCO6)C C40043343
CCc1ccc(cc1)[C@H]2c3c(=O)c4cc(c(cc4oc3C(=O)N2c5nnc(s5)C)C)Cl C40056049
Cc1c2c(nc(nc2sc1C(=O)N3CCN(CC3)c4ccccc4Cl)c5ccco5)C C46552388
c1ccc(cc1)C(=O)[C@H]2[C@@H]3[C@H]([C@@H]4N2N=CC=C4)C(=O)N(C3=O)c5ccc(cc5)Br C18046510
c1cc(cc(c1)Cl)[C@@H]2[C@@H]3[C@H](n4c(ncn4)N=C3c5cc(ccc5O2)Cl)c6cccnc6 C50617178
Cc1ccc2c(c1)C3=Nc4ncnn4[C@@H]([C@H]3[C@H](O2)c5ccc(c(c5)Cl)Cl)c6cccnc6 C50733934
Cc1cc(ccc1n2c(=O)c3c(ccs3)n(c2=O)CC(=O)N4CCCc5c4cccc5)F C57493250
c1cc(ccc1[C@@H]2CN(CCO2)C(=O)c3cc(ccc3I)[N+](=O)[O-])F C32637356
Cc1c2c(cc3c1O/C(=C\c4ccc(cc4)N(C)C)/C3=O)CN(CO2)[C@H]5CCS(=O)(=O)C5 C41589378
c1cc(ccc1CC(=O)/N=C/2\N([C@H]3CS(=O)(=O)C[C@H]3S2)c4ccc5c(c4)OCO5)F C09580174
Cc1ccc(cc1N2CCN(CC2)C(=O)c3c(sc4c3ncn(c4=O)C5CCCCC5)C)Cl C65297713
C[C@]12CC[C@@H]3[C@H]([C@@H]1CC[C@@H]2C(=O)C[C@@H]4c5c(cc6c(c5OC)OCO6)CC[NH+]4C)CC=C7[C@@]3(CC[C@@H](C7)O)C C08762775
c1cc(ccc1C(F)(F)F)NC(=O)N2CCOC23CCN(CC3)c4c(cc(c[nH+]4)C(F)(F)F)Cl C03111072
CS(=O)(=O)c1ccc(cc1)N2CC[NH+](CC2)[C@H]3CC(=O)N(C3=O)c4ccc5c(c4)OCO5 C09906774
Cc1ccc(s1)CC2(C(=O)N(C(=O)N(C2=O)C)C)C[NH+]3C[C@H]4C[C@@H](C3)c5cccc(=O)n5C4 C16035955
Cc1cc[n+](cc1)C2=C(C(=O)N(C2=O)c3ccccc3F)c4c(nn(c4O)c5ccc(cc5)Cl)C C16571079
c1ccc2c(c1)cccc2N3C(=O)[C@H]4[C@@H]5c6ccccc6C=C[NH+]5[C@@H]([C@@H]4C3=O)C(=O)c7cccc(c7)[N+](=O)[O-] C09319402
Cc1ccc(cc1)C[n+]2c(c(cc3c2nc4c(cccn4c3=O)C)S(=O)(=O)c5ccc(c(c5)C)C)N C02890591
c1ccc(cc1)C[n+]2c(c(cc3c2nc4ccccn4c3=O)S(=O)(=O)c5ccc(cc5)Cl)N C06034165
Cc1ccc(cc1)S(=O)(=O)c2cc3c(nc4ccccn4c3=O)[n+](c2N)Cc5ccccc5Cl C02396418
CC1(Cc2c(sc3c2c([n+](c(=O)n3Cc4c(cccc4Cl)Cl)Cc5ccco5)N)CO1)C C20462878
CC1(Cc2c(sc3c2c([n+](c(=O)n3Cc4ccc(cc4)Br)Cc5ccco5)N)CO1)C C20476986
Cc1ccc(cc1)S(=O)(=O)c2cc3c(nc4ccccn4c3=O)[n+](c2N)Cc5ccc(cc5)Cl C02438775
c1ccc2c(c1)nc(s2)[C@@H]3CCCN(C3)C(=O)C[NH+]4CCN(CC4)[C@H]5CCS(=O)(=O)C5 C22930113
Cc1cc(c2c(c1)[C@]3([C@@H]4[C@@H]([C@H]5[NH+]3CCC5)C(=O)N(C4=O)c6ccc(cc6C)[N+](=O)[O-])C(=O)N2)C C16001768
c1ccc2cc(ccc2c1)N3C(=O)[C@@H]4[C@H]5c6ccccc6C=C[NH+]5[C@H]([C@H]4C3=O)C(=O)Nc7ccc(cc7)Cl C16038078
Cc1c(c(nc([nH+]1)C)N2CCN(CC2)C(=O)Nc3ccc(cc3)Br)Cc4cccc(c4)F C00694836
C[NH+]1CCN(CC1)c2c(c(=O)n3ccccc3n2)/C=C/4\C(=O)N(C(=S)S4)[C@@H]5CCS(=O)(=O)C5 C33724045
C[NH+]1CCN(CC1)c2c(c(=O)n3ccccc3n2)/C=C/4\C(=O)N(C(=S)S4)[C@H]5CCS(=O)(=O)C5 C33724047
Cc1ccc2nc3c(cc(c([n+]3C4CCCCC4)N)S(=O)(=O)c5ccc(cc5)Cl)c(=O)n2c1 C34967754
Cc1ccc(cc1C)NC(=O)N2CCN(CC2)c3c(c([nH+]c(n3)c4cccc(c4)C(F)(F)F)C)C C35551335
Cn1c2c(c(=O)n(c1=O)C)n(cn2)CC(=O)N3CCN(CC3)C4=[NH+]N=C(CS4)c5ccc(cc5)Cl C38553601
CC1=C([C@H](n2c(=O)/c(=C\C3=c4ccccc4=[NH+]C3)/sc2=N1)c5c6ccccc6ccc5OC)C(=O)C C39206006
c1cc2=[NH+]C(=O)CC(=c2cc1S(=O)(=O)N3CCOCC3)C(=O)N4CCC[C@@H]4[C@@H]5CC=CS5 C39620947
Cc1cc(c2c(c1)[C@@]3([C@@H]4[C@H]([C@@H]5[NH+]3CCC5)C(=O)N(C4=O)c6ccc(cc6)Br)C(=O)N2)C C35377221
Cc1cc(c2c(c1)[C@@]3([C@@H]4[C@H]([C@@H]5[NH+]3CCC5)C(=O)N(C4=O)c6ccc(cc6C)[N+](=O)[O-])C(=O)N2)C C34793150
CCS(=O)(=O)C1=NSC2=NC(=O)/C(=C\c3cc(n(c3C)c4ccc(cc4)Cl)C)/C(=[NH2+])N21 C20206795
CCS(=O)(=O)C1=NSC2=NC(=O)/C(=C\c3cc(n(c3C)c4cccc(c4C)Cl)C)/C(=[NH2+])N21 C20206933
C[C@H]1CN(CCN1S(=O)(=O)C2=c3c(cnc(c3=[NH+]C2)n4cncn4)F)C(=O)c5ccccc5 C52636751
c1cc(ccc1[C@H]2C[C@@H](N3C(=[NH+]2)C(=CN3)C(=O)N4CCN(CC4)C56CC7CC(C5)CC(C7)C6)C(F)(F)F)F C15319056
c1cc(ccc1c2cc3c(s2)c(ncn3)N4CCN(CC4)Cc5cc(=O)n6ccsc6[nH+]5)Cl C12929903
Cc1cc(c(c2c1C(=O)/C(=C/c3c(cccc3Cl)F)/O2)C[NH+]4C[C@H]5C[C@@H](C4)c6cccc(=O)n6C5)O C41584723
c1cc(ccc1N2C(=O)C[C@H](C2=O)[NH+]3CCCN(CC3)[C@@H]4CC(=O)N(C4=O)c5ccc(cc5)F)F C22920399
CC1CCC(CC1)N2CC(=O)N3[C@H](C2=O)CC4=c5ccccc5=[NH+][C@@H]4[C@@H]3c6cc(ccc6OC)OC C63137682
COc1ccc(cc1)[C@H]2[C@@H]3C(=c4ccccc4=[NH+]3)C[C@@H]5N2C(=O)CN(C5=O)Cc6ccc(c(c6)Cl)Cl C63140562
Cc1ccc(c(c1)Br)N[C@H]2/C(=N/S(=O)(=O)c3ccccc3)/N=c4ccccc4=[NH+]2 C39978795
Cc1ccc(cc1)N[C@H]2/C(=N/S(=O)(=O)c3cc(ccc3Cl)Cl)/N=c4ccccc4=[NH+]2 C39980087
Cc1ccc(c(c1)NC(=O)N2CCC3=c4cc(ccc4=[NH+][C@@H]3[C@@H]2c5ccc(cc5)OC)Cl)OC C63572225
Cc1ccc(c(c1)NC(=O)N2CCC3=c4cc(ccc4=[NH+][C@@H]3[C@H]2c5ccc(cc5)OC)Cl)OC C63572230
Cc1ccc(cc1NC(=O)N2CCC3=c4cc(ccc4=[NH+][C@@H]3[C@@H]2c5ccc(cc5)OC)OC)Cl C63573012
Cc1ccc(cc1NC(=O)N2CCC3=c4cc(ccc4=[NH+][C@H]3[C@H]2c5ccc(cc5)OC)OC)Cl C63573018
Cc1c(cccc1Cl)NC(=O)N2CCC3=c4cc(ccc4=[NH+][C@@H]3[C@H]2c5ccc(cc5)OC)OC C63573045
Cc1ccc(cc1C)S(=O)(=O)/N=C\2/[C@@H]([NH+]=c3ccccc3=N2)Nc4ccc(c(c4)Cl)F C38965712
c1ccc2=N/C(=N\S(=O)(=O)c3cc(ccc3Cl)Cl)/[C@H]([NH+]=c2c1)Nc4ccc(c(c4)Cl)F C38971225
Cc1ccc(c(c1)S(=O)(=O)/N=C\2/[C@@H]([NH+]=c3ccccc3=N2)Nc4ccc(c(c4)Cl)Cl)C C38971437
Cc1cc(ccc1N[C@H]2/C(=N/S(=O)(=O)c3ccc(cc3)F)/N=c4ccccc4=[NH+]2)Br C38976414
C[C@@H]1c2c(ncnc2S[C@@H]1C(=O)N3CCC4=c5ccccc5=[NH+][C@@H]4C3)NCc6ccc7c(c6)OCO7 C64143441
c1ccc(c(c1)CN2CC(=O)N3[C@@H](C2=O)CC4=c5ccccc5=[NH+][C@@H]4[C@@H]3c6cccc(c6)[N+](=O)[O-])Cl C64277643
C[NH+]1CCc2c(sc-3c2CN([C@@H](c4n3ccc4)c5ccc(cc5)Cl)C(=O)Nc6ccccc6OC)C1 C35427206
c1cc[nH+]c(c1)N2CCN(CC2)C(=O)CN3c4cc(ccc4SCC3=O)C(=O)N5CCCCC5 C65314903
c1cc[nH+]c(c1)N2CCN(CC2)C(=O)Cc3ccc(cc3)/N=C\4/N[C@@H]5CS(=O)(=O)C[C@@H]5S4 C67342021
Cc1c(nc(s1)NC(=O)c2ccc3c(c2)SC4=NS(=O)(=O)CCN34)c5ccc(c(c5)F)F C03422267
CC1(CC2=C([C@@H](C(=C(N2c3ccc(cc3)Br)N)C#N)c4cccc(c4)[N+](=O)[O-])C(=O)C1)C C01057068
CC1(CC2=C([C@H](C(=C(N2c3ccc(cc3)[N+](=O)[O-])N)C#N)c4ccc(cc4)Br)C(=O)C1)C C08809701
c1cc(ccc1[C@@H](c2c(nc3n(c2=O)CCS3)O)c4c(=O)nc5n(c4O)CCS5)Br C08837590
Cc1c2cc3c(cc2oc(=O)c1CC(=O)N4C[C@H]5C[C@@H](C4)c6cccc(=O)n6C5)OC7(CCCCC7)CC3 C08876937
CC(=O)[C@H]1[C@@H](C2([C@@H]3N1N=Cc4c3cccc4)C(=O)OC5(CCCCC5)OC2=O)c6ccc(cc6)[N+](=O)[O-] C01865689
c1cc(cc(c1)N2C(=O)CCC2=O)C(=O)N3CCN(CC3)c4nc5ccc(cc5s4)Br C09541638
CN\1C(=O)C[C@@H](S/C1=N\c2ccc3c(c2)OCO3)C(=O)Nc4ccc(cc4)I C12632239
CN(C)S(=O)(=O)c1ccc(c(c1)C(=O)N2Cc3cc4c(cc3C5(C2)CCCC5)OCCO4)Cl C12805464
Cc1ccc(c(c1)/N=C\2/N(C(CS2)(C)C)C(=O)c3ccc4c(c3)S(=O)(=O)N=C5N4CCCCC5)C C12546879
CCC(=O)N1c2ccccc2-c3c(nc(nn3)SC)O[C@H]1c4cc5c(cc4Br)OCO5 C01140972
CCSc1nc2c(nn1)-c3cc(ccc3N([C@@H](O2)c4ccc5c(c4)OCO5)C(=O)C)Br C01130153
C[NH+]1CCc2cc3c(c(c2[C@@H]1c4c([nH]c(=S)n(c4=O)c5ccc(cc5)Br)[O-])OC)OCO3 C17162773
C[C@@H]1CCc2c(sc(c2C#N)NC(=O)Cn3c4c(c(=O)n(c(=O)n4C)C)nc3Br)C1 C23058034
C[C@H]1C=CC=C(N1)N2[C@H](c3c(=O)c4cc(ccc4oc3C2=O)Br)c5cccc(c5)[N+](=O)[O-] C27460221
Cc1ccc2nc(c(c(=O)n2c1)/C=C/3\C(=O)N(C(=S)S3)[C@H]4CCS(=O)(=O)C4)N5CCC[C@@H](C5)C C33724217
Cc1ccc2nc(c(c(=O)n2c1)/C=C/3\C(=O)N(C(=S)S3)[C@@H]4CCS(=O)(=O)C4)N5CCCC[C@@H]5C C33724305
Cc1c(sc(n1)N2[C@H](c3c(=O)c4cc(ccc4oc3C2=O)Br)c5cccc(c5)O)C(=O)C C35512759
Cc1ccc(nc1)N2[C@@H](c3c(=O)c4cc(ccc4oc3C2=O)F)c5cc(c(c(c5)Br)O)OC C35515198
Cc1cccn2c1nc(c(c2=O)/C=C/3\C(=O)N(C(=S)S3)[C@@H]4CCS(=O)(=O)C4)N5CCC[C@@H](C5)C C35521023
Cc1cc(cc2c1NC(=O)[C@]23[C@H]4[C@@H]([C@H]5N3CCC5)C(=O)N(C4=O)c6cc(ccc6OC)[N+](=O)[O-])Cl C13815897
Cc1cc(cc2c1NC(=O)[C@]23[C@H]4[C@@H]([C@H]5N3CCC5)C(=O)N(C4=O)c6ccc(cc6OC)[N+](=O)[O-])Cl C13816876
c1cc(ncc1Cl)N(C(=O)c2c(nc3n2ccs3)Cl)C(=O)c4c(nc5n4ccs5)Cl C03183435
Cc1cc(ccc1F)S(=O)(=O)N2CCOC23CCN(CC3)C(=O)C4c5ccccc5Oc6c4cccc6 C38634927
CN1c2c(cc(cc2Br)O)C/C(=N/c3c1ncnc3Cl)/S(=O)(=O)Oc4ccccc4 C39479842
CN1c2c(cc(cc2OC)S(=O)(=O)c3ccccc3)C/C(=N/c4c1ncnc4Cl)/Br C39480534
Cc1c(c(n(c(=O)c1C#N)C)N2CCCCCC2)/C=C\3/C(=O)N(C(=S)S3)[C@@H]4CCS(=O)(=O)C4 C39989597
Cc1c(c(n(c(=O)c1C#N)C)N2CCCCCC2)/C=C\3/C(=O)N(C(=S)S3)[C@H]4CCS(=O)(=O)C4 C39989598
CC(C)c1nnc(s1)N2[C@H](c3c(=O)c4cc(ccc4oc3C2=O)Br)c5ccc(cc5)O C40008754
c1cc(cc(c1)[N+](=O)[O-])[C@@H]2c3c(=O)c4cc(ccc4oc3C(=O)N2c5nc6ccc(cc6s5)Cl)F C40013735
Cc1cc(no1)N2[C@@H](c3c(=O)c4cc(ccc4oc3C2=O)F)c5cc(c(c(c5)Br)O)OC C40015248
c1cc(ccc1NC(=O)[C@@H]2[C@@H]3[C@H]([C@H]4N2N=CC=C4)C(=O)N(C3=O)c5ccc(cc5)Br)Cl C16039109
c1ccc2c(c1)C=NN3[C@H]2[C@@H]4[C@H]([C@H]3C(=O)c5ccc(cc5)Cl)C(=O)N(C4=O)c6ccc7c(c6)OCO7 C16038256
CCN1c2c(c(=O)n3cccc(c3[nH+]2)C)C[C@]4([C@@H]1C)C(=NC(=O)N(C4=O)Cc5ccccc5Cl)[O-] C13577031
c1cc(cc(c1)[N+](=O)[O-])C(=O)/N=C/2\N([C@H]3CS(=O)(=O)C[C@H]3S2)c4ccc(cc4)Br C06157762
c1ccc(c(c1)Oc2coc3c(c2=O)ccc4c3CN(CO4)[C@@H]5CCS(=O)(=O)C5)Br C13735374
Cc1c2c(n[nH]1)Oc3c(c4nc(nn4cn3)c5c(c(nn5C)C(F)(F)F)Cl)[C@@H]2c6cnn(c6)C C22749084
Cn1c2cc3c(c4c(cn3c2c(=O)n(c1=O)C)n(c(=O)n(c4=O)C)C)c5ccc(cc5)Br C24544134
c1cc(ccc1[C@H]2CC(=Nc3n2nc(n3)N4C(=O)[C@H]5CC=CC[C@@H]5C4=O)c6ccc(cc6)Cl)Cl C17014413
[H]/N=C\1/C(=C/c2cc(n(c2C)c3ccc(c(c3)Cl)Cl)C)/C(=O)N=C4N1N=C(S4)S(=O)(=O)C C41077698
Cc1c2c(cc3c1O/C(=C\c4cc(cc5c4OCOC5)Cl)/C3=O)CN(CO2)Cc6ccc7c(c6)OCO7 C41588945
Cc1cc2c(c3c1C(=O)/C(=C/c4cc(cc5c4OCOC5)Br)/O3)CN(CO2)Cc6ccco6 C41650351
Cc1cc2c(c3c1C(=O)/C(=C/c4cc(cc5c4OCOC5)Cl)/O3)CN(CO2)[C@H]6CCS(=O)(=O)C6 C41650439
COc1ccc(cc1/C=C\2/C(=O)c3ccc4c(c3O2)CN(CO4)[C@H]5CCS(=O)(=O)C5)Br C41657419
c1cc2c(cc1Cl)cc(c(=O)o2)c3cc(=O)oc4c3ccc5c4CN(CO5)[C@H]6CCS(=O)(=O)C6 C41663778
[H]/N=C\1/C(=C\c2cc(n(c2C)c3cccc(c3Cl)Cl)C)/C(=O)N=C4N1N=C(S4)S(=O)(=O)C C20208120
c1ccc2c(c1)C(=O)C3(C2=O)[C@@H]4[C@H]([C@@H](O3)c5ccc(cc5)[N+](=O)[O-])C(=O)N(C4=O)c6ccc(cc6)Cl C09071817
c1cc(ccc1C2=C[C@@H](N=N2)C(=O)N3CCN(CC3)C(=O)c4ccc(o4)Br)Br C63562108
Cc1ccc(o1)[C@H]2c3c4c(c(n3C(CO2)(C)C)c5ccc(cc5)Br)c(=O)n(c(=O)n4C)C C35373249
C[C@@]12[C@@H]([C@@H](c3cc(cc(c3O1)Cl)Cl)NC(=S)N2Cc4ccc5c(c4)OCO5)C(=O)N(C)C C67225276
CS(=O)(=O)c1ccc2c(c1)sc(n2)N3CCN(CC3)c4nc5c(cccc5s4)F C08975464
CS(=O)(=O)c1cccc2c1nc(s2)N3CCN(CC3)c4nc5ccc(cc5s4)Cl C08975556
Cc1cc(c2c(c1)s/c(=N/C(=O)[C@H]3CCCN3S(=O)(=O)c4ccc(cc4)F)/n2C)C C08841418
Cc1c(ccc2c1nc(s2)N3CCN(CC3)C(=O)c4cc(ccc4[N+](=O)[O-])Cl)Cl C09345701
Cc1cc(c(c(c1)C)Cn2c3c(c(c(s3)C)C)c(=O)n(c2=O)c4ccc5c(c4)OCO5)C C09599088
Cc1ccccc1n2c(cn3c2nc4c3c(=O)n(c(=O)n4C)Cc5c(cccc5Cl)F)C C09149443
Cc1cccc2c1n(/c(=N\C(=O)C3CCN(CC3)S(=O)(=O)c4ccc(cc4)F)/s2)C C10337466
Cc1cc(c2c(c1)n(/c(=N/C(=O)[C@H]3CCCN(C3)S(=O)(=O)c4cccs4)/s2)C)C C10064695
Cn1c2c(c(=O)n(c1=O)C)n3cc(n(c3n2)c4ccc(cc4)Br)c5ccc(cc5)Cl C10104668
CC1(CC2=C([C@H](CC(=O)N2c3c(c4c(s3)CCCCC4)C#N)c5ccc6c(c5)OCO6)C(=O)C1)C C12402380
CC(=O)N1c2ccccc2-c3c(nc(nn3)SC)O[C@@H]1c4ccc(o4)I C01169088
CCc1cc2c3c(c1)[C@]4(C(=O)N3C(C=C2C)(C)C)N(C(=O)CS4)c5ccc6c(c5)OCO6 C19647468
C[C@H]1CCCN(C1)c2c3cc4c(cc3ncc2S(=O)(=O)c5ccc(cc5)Cl)OCCO4 C20381617
c1ccc2c(c1)[C@]3(C(=O)N2Cc4cccc(c4)F)N(C(=O)CS3(=O)=O)c5ccc(c(c5)F)F C20577511
c1cc(ccc1S(=O)(=O)c2cnc3cc4c(cc3c2N5CCOCC5)OCCO4)Cl C21522556
Cc1c(sc(n1)C)C(=O)N2CCN(CC2)S(=O)(=O)c3ccc(s3)Br C25287722
CCSc1nc2c(nn1)-c3cc(cc(c3N([C@H](O2)c4c(cccc4Cl)F)C(=O)C)C)C C32997674
CCSc1nc2c(nn1)-c3cc(ccc3N([C@H](O2)c4cc(ccc4F)F)C(=O)C)Cl C32998103
C[C@H]1CN(CCN1C(=O)c2ccc(cc2F)F)C3=Nc4ccccc4Oc5c3cccc5OC C34813533
Cc1nnc(s1)N2[C@@H](c3c(=O)c4cc(ccc4oc3C2=O)Br)c5ccc(cc5)C(C)C C35485776
Cc1c(sc(n1)N2[C@@H](c3c(=O)c4cc(ccc4oc3C2=O)F)c5cccc(c5)Cl)C(=O)C C35513575
c1ccc2c(c1)nc(o2)C3CCN(CC3)C(=O)c4cc(on4)c5ccc(cc5)Br C35673045
c1cc(cc(c1)C#N)CN2c3ccc(cc3[C@]4(C2=O)N(CCS4)C(=O)c5ccco5)Cl C36167386
Cc1ccc2c(c1)c(=O)c3c(o2)C(=O)N([C@H]3c4ccc(cc4)SC)[C@@H]5CCS(=O)(=O)C5 C38648635
Cc1cc(c2c(c1)c(=O)c3c(o2)C(=O)N([C@H]3c4cccc(c4)Br)[C@@H]5CCS(=O)(=O)C5)C C38648805
Cc1cc2c(cc1C)oc3c(c2=O)[C@H](N(C3=O)[C@@H]4CCS(=O)(=O)C4)c5cccc(c5)Br C38648985
Cc1cc2c(cc1Cl)c(=O)c3c(o2)C(=O)N([C@H]3c4ccccc4OC)c5nc(c(s5)C)C C38713927
CCc1ccc2c(c1)c(=O)c3c(o2)C(=O)N([C@H]3c4cccc(c4)Br)c5nnc(s5)C C38731028
CS(=O)(=O)c1ccc2c(c1)sc(n2)N3CCN(CC3)C(=O)c4cc(ccc4Cl)Br C36704828
CC(C)c1nnc(s1)N2[C@H](c3c(=O)c4cc(ccc4oc3C2=O)F)c5ccc(c(c5)Cl)Cl C40013849
CCc1nnc(s1)N2[C@@H](c3c(=O)c4cc(cc(c4oc3C2=O)C)C)c5cccc(c5)Cl C40041301
Cc1cc2c(cc1Cl)c(=O)c3c(o2)C(=O)N([C@@H]3c4ccccc4F)c5nnc(s5)C(C)C C40056280
CCc1nnc(s1)N2[C@@H](c3c(=O)c4ccc(c(c4oc3C2=O)C)C)c5ccc(cc5)Cl C40062814
Cc1ccc2c(=O)c3c(oc2c1C)C(=O)N([C@@H]3c4ccc(c(c4)Cl)Cl)c5nnc(s5)C C40063540
Cc1ccc2c(=O)c3c(oc2c1C)C(=O)N([C@H]3c4ccccc4F)c5nc(c(s5)C(=O)C)C C40065003
C[C@H]1CCN(c2cc(ccc2S1)Cl)C(=O)c3ccc(cc3)S(=O)(=O)N4C[C@H](O[C@H](C4)C)C C40150727
c1cc2c(cc1[C@@H]3C[C@H]3C(=O)N4CCN(CC4)C(=O)c5cc(cc(c5)Cl)Cl)OCO2 C44447823
c1cc(c(cc1S(=O)(=O)N2CCN(CC2)C(=O)[C@@H]3Cc4cc(ccc4OC3)Cl)Cl)F C16492075
c1cc(cnc1)[C@@H]2[C@@H]3[C@@H](Oc4ccc(cc4C3=Nc5n2ncn5)Cl)c6ccc(cc6)Br C49937233
C[C@H]1CCCCN1S(=O)(=O)c2ccc(cc2)C(=O)/N=c/3\n(c4ccc(cc4s3)F)C C09445844
C[C@H]1CCCCN1S(=O)(=O)c2ccc(cc2)C(=O)/N=c/3\n(c4c(cc(cc4s3)F)F)C C08796878
c1cc(ccc1CC(=O)/N=C\2/N([C@H]3CS(=O)(=O)C[C@@H]3S2)c4ccc5c(c4)OCO5)F C09580170
CC(=O)C1=NN([C@@H](N(N1C)C(=O)C)c2ccc(cc2)Br)c3ccc(cc3)Cl C59716567
Cc1c2c(cc3c1O/C(=C\c4ccc(cc4)c5ccccc5)/C3=O)CN(CO2)[C@@H]6CCS(=O)(=O)C6 C41588693
Cc1cc2c(c3c1C(=O)/C(=C/c4ccc(cc4)C(C)C)/O3)CN(CO2)[C@@H]5CCS(=O)(=O)C5 C41645876
Cc1cc2c(c3c1C(=O)/C(=C/c4cc(cc5c4OCOC5)Cl)/O3)CN(CO2)C6CCCC6 C41650419
c1cc(ccc1c2coc3c(c2=O)ccc4c3CN(CO4)Cc5ccc6c(c5)OCO6)Cl C41668387
C[C@@H]1CCC2=C3C(=NC(=NC3=O)[C@@H](C)SC4=NC(=O)C5=C6CCCC[C@@H]6SC5=N4)S[C@@H]2C1 C64050586
CCN1c2ccccc2[C@]3(C1=O)[C@@H]4[C@@H]([C@@H]5N3CCC5)C(=O)N(C4=O)c6ccc(c(c6)C(F)(F)F)Cl C35396312
c1cc(ccc1CC(=O)/N=C/2\N([C@@H]3CS(=O)(=O)C[C@@H]3S2)c4ccc5c(c4)OCO5)F C09450621
Cc1cc2c(c(c(c(=O)o2)CC(=O)N3CCCC4=C[C@@H]5C[C@H]([C@@H]43)C[NH+]6[C@@H]5CCCC6)C)c(c1)OC C08764999
COc1ccc(cc1)/C=N/c2ccc3c(c2)[C@]45CC[NH+]6[C@H]4C[C@@H]7[C@@H]8[C@@H]5N3C(=O)C[C@@H]8OCC=C7C6 C08917919
Cc1cc(c(cc1Cl)OC)N2C(=O)[C@@H]3[C@@H]4CCC[NH+]4[C@@]5([C@@H]3C2=O)c6cc(ccc6NC5=O)Cl C09159705
Cc1ccc2c(c1)[C@]3([C@@H]4[C@@H]([C@@H]5[NH+]3CCC5)C(=O)N(C4=O)c6ccc(c(c6)[N+](=O)[O-])Cl)C(=O)N2 C09242429
C[NH+]1CCC2(CC1)N3[C@@H](CC(=N3)c4ccc5c(c4)OCO5)c6cc(ccc6O2)Br C09270464
Cc1cc(c2c(c1)[C@@]3([C@@H]4[C@@H]([C@@H]5[NH+]3CCC5)C(=O)N(C4=O)c6cc(cc(c6)Cl)Cl)C(=O)N2)C C09330097
c1ccc(cc1)C(=O)[C@H]2[C@@H]3[C@H]([C@H]4[NH+]2C=Cc5c4cccc5)C(=O)N(C3=O)c6ccc7c(c6)OCO7 C12660771
C[C@@H]1c2cc3c(cc2C4(CCCC4)C[NH+]1Cn5c(=S)n(c(n5)c6ccco6)C)OCCO3 C12867760
c1c(cc(c2c1OCCO2)Br)c3cc-4n(c(=[NH2+])c3C#N)CCc5c4cc6c(c5)OCO6 C13576787
c1ccc(cc1)NC(=O)[C@@H]2[C@H]3[C@@H]([C@@H]4[NH+]2C=Cc5c4cccc5)C(=O)N(C3=O)c6ccc7c(c6)OCO7 C09320075
Cc1cc(c2c(c1)[C@]3([C@H]4[C@@H]([C@@H]5[NH+]3CCC5)C(=O)N(C4=O)c6ccc(cc6OC)[N+](=O)[O-])C(=O)N2)C C09349779
Cc1ccc2c(c1C)NC(=O)[C@@]23[C@H]4[C@@H]([C@H]5[NH+]3CCC5)C(=O)N(C4=O)c6cc(ccc6C)[N+](=O)[O-] C02454498
Cc1cccc2c1NC(=O)[C@]23[C@H]4[C@@H]([C@@H]5[NH+]3CCC5)C(=O)N(C4=O)c6ccc(cc6OC)[N+](=O)[O-] C09358434
Cc1cc(c(cc1Cl)OC)N2C(=O)[C@H]3[C@H]4CCC[NH+]4[C@@]5([C@@H]3C2=O)c6cc(ccc6NC5=O)F C09334892
Cc1cc(c(cc1N2C(=O)[C@H]3[C@@H]4CCC[NH+]4[C@@]5([C@@H]3C2=O)c6ccc(c(c6NC5=O)C)Cl)OC)[N+](=O)[O-] C09289784
Cc1cc(oc-2cc(=[NH+]C(=O)c3cc(nc4c3c(nn4[C@H]5CCS(=O)(=O)C5)C)C6CC6)ccc12)O C19627878
COc1ccc(cc1N2C(=O)[C@@H]3[C@@H]4CCC[NH+]4[C@]5([C@@H]3C2=O)c6cc(ccc6NC5=O)F)[N+](=O)[O-] C16000420
Cc1cc(ccc1N2C(=O)[C@@H]3[C@@H]4CCC[NH+]4[C@]5([C@@H]3C2=O)c6cc(cc(c6NC5=O)C)Cl)[N+](=O)[O-] C16009777
c1ccc2c(c1)C(=O)N(/C(=C/C3=c4cc(ccc4=[NH+]C3=O)Br)/N2)c5ccc(cc5)[N+](=O)[O-] C15723355
c1ccc2c(c1)C(=O)N(/C(=C/C3=c4cc(ccc4=[NH+]C3=O)Br)/N2)c5ccccc5[N+](=O)[O-] C15685966
c1cc(ccc1C2=N[NH+]=C(SC2)N3CCN(CC3)C(=O)c4ccc5c(c4)nsn5)Cl C38556699
c1ccnc(c1)[C@@H]2[NH+]=NC(=S)N2/N=C/c3cc(cc(c3O)Br)Br C38976039
Cn1c2c(c(n1)C(=O)N3CCCC3)C[C@H](CC2)N4CC[NH+](CC4)C5C6CC7CC(C6)CC5C7 C23353714
c1cc[nH+]c(c1)N2CCN(CC2)C(=O)[C@@H]3CC34CCN(CC4)C(=O)C5=CC6=C7CCCCC7=N[C@H]6C=C5 C39500115
c1cc2c(cc1[C@H]3CCC[NH+]3CC(=O)/[NH+]=C/4\C=C5C(=NC(=N5)[O-])C=C4Br)OCCO2 C39729695
Cc1ccc2=[NH+]C(=O)[C@H](C=c2c1)[C@@H]3c4cc(c(cc4CCN3C(=O)N5CCOCC5)OC)OC C40010895
Cc1cc(c2c(c1)[C@@]3([C@@H]4[C@H]([C@@H]5[NH+]3CCC5)C(=O)N(C4=O)c6cc(c(cc6OC)Cl)C)C(=O)N2)C C35843306
c1cc(c(cc1N2C(=O)[C@H]3[C@H]4CCC[NH+]4[C@@]5([C@H]3C2=O)c6cc(ccc6NC5=O)F)[N+](=O)[O-])Cl C02438456
Cc1ccc(cc1)N2C(=O)[C@H]3[C@H]4CCC[NH+]4[C@@]5([C@H]3C2=O)c6cc(ccc6NC5=O)Br C02107367
C[C@H](C(=O)Nc1ccc(cc1Br)Br)[NH+]2CCN(CC2)C(=O)N(C)C C46721241
Cc1cc(c(n1c2ccc(cc2Cl)Cl)C)/C=C\3/C(=[NH2+])N4C(=NC3=O)SN=C4S(=O)(=O)C C20206406
Cc1cc(c(n1c2ccc(c(c2)Cl)Cl)C)/C=C/3\C(=[NH2+])N4C(=NC3=O)SC(=N4)S(=O)(=O)C C20208090
Cc1ccc(cc1)/C=C\2/C(=O)c3c(cc(c(c3O2)C[NH+]4C[C@H]5C[C@@H](C4)c6cccc(=O)n6C5)O)C C41584714
Cc1cc(c(c2c1C(=O)/C(=C/c3ccc(cc3)F)/O2)C[NH+]4C[C@H]5C[C@@H](C4)c6cccc(=O)n6C5)O C41584715
COc1ccccc1[C@H]2[C@H]3C(=c4ccccc4=[NH+]3)C[C@@H]5N2C(=O)CN(C5=O)C6CCCCCCC6 C63141974
Cc1ccc(c(c1)C)S(=O)(=O)N2CCN(CC2)C(=O)C3=c4cc(ccc4=[NH+]C3)Br C63151109
C[C@@H]1[C@H](c2cc(c(cc2N1C)Br)OC)C(=O)N3CC[C@@H]4C(=c5cc(ccc5=[NH+]4)OC)C3 C63271623
c1cc2=C3CN(CC[C@H]3[NH+]=c2c(c1)Br)S(=O)(=O)c4ccc(cc4)N5CCCC5=O C63303081
c1ccc2=[NH+][C@@H]3[C@H](N4[C@@H](CC3=c2c1)C(=O)N(C4=O)c5ccc6c(c5)OCCO6)c7cccc(c7)Cl C63351267
Cc1ccc(cc1)N2C(=O)[C@@]3([C@@H]4C(=c5ccccc5=[NH+]4)[C@@H](CN3C2=O)c6ccccc6OC)C C63374624
c1ccc2=[NH+][C@H](C=c2c1)C(=O)N3CCN(CC3)C(=O)C(=O)Nc4cccc(c4)Br C63389771
COc1ccccc1[C@H]2[C@@H]3C(=c4ccccc4=[NH+]3)CCN2C(=O)c5cc6ccccc6oc5=O C64074484
C[C@H]1c2c(cc(nc2N(N1)C)c3ccccc3)C(=O)N4CCC(=CC4)C5=c6ccccc6=[NH+]C5 C64202854
c1cc(ccc1N2C(=O)C=C[C@@H](N2)N3CCN(CC3)C(=O)[C@H]4C=c5cc(ccc5=[NH+]4)Cl)F C64502946
Cc1ccc(cc1)N2C(=O)C=C[C@H](N2)N3CCN(CC3)C(=O)[C@@H]4C=c5cc(ccc5=[NH+]4)Cl C64502995
c1cc2c(cc1S(=O)(=O)N3CCN(CC3)C(=O)[C@H]4C=c5cc(ccc5=[NH+]4)Cl)sc(=O)[nH]2 C64520038
CN(C)c1cccc(c1)C(=O)N2CCN(CC2)C(=O)[C@H]3C=c4cc(ccc4=[NH+]3)Br C64520717
COc1ccc2=[NH+][C@@H]3[C@@H](N(CCC3=c2c1)C(=O)Nc4ccc5c(c4)OCO5)c6ccc(cc6)F C64623200
Cc1ccc(cc1)[C@@H]2[C@@H]3C(=c4cc(ccc4=[NH+]3)OC)CCN2C(=O)Nc5ccc6c(c5)OCCO6 C64623264
Cc1ccc(cc1)[C@H]2[C@H]3C(=c4cc(ccc4=[NH+]3)OC)CCN2C(=O)Nc5ccc6c(c5)OCCO6 C64623267
c1ccc(cc1)C(c2ccccc2)[NH+]3CCN(CC3)c4c(nc5ccccc5n4)Nc6c(c7c(s6)CCCC7)C#N C01886611
c1cc(cc(c1)S(=O)(=O)N2CC[NH+](CC2)C[C@@H](COc3cccc(c3)Br)O)C(F)(F)F C02639636
CCOc1ccccc1N2CC[NH+](CC2)CC(=O)[C@@H](C#N)c3nc(cs3)c4ccc(cc4)Br C03171392
CCOC(=O)/C=C(\CSc1nc2ccccc2s1)/N3CC[NH+](CC3)C(c4ccccc4)c5ccccc5 C08817451
CCC(CC)C(=O)N(Cc1cc2c(ccc(c2[nH+]c1N3CCN(CC3)C(=O)C)OC)OC)C[C@@H]4CCCO4 C12190585
C[C@H]1CC[C@@H]2C(CCC[C@]2([C@@H]1CC/C(=C\CCC(=O)C[C@@H]3c4c(cc5c(c4OC)OCO5)CC[NH+]3C)/C)C)(C)C C12296229
CC(=O)N1CCN(CC1)c2c(cc3c(ccc(c3[nH+]2)OC)OC)CN(C[C@@H]4CCCO4)C(=O)C5CCCCC5 C12455798
c1ccc(cc1)C[NH+]2C[C@@H](C[C@H]2C(=O)N3CCN(CC3)c4ccccc4F)Sc5[nH]c6ccccc6n5 C12151184
COc1cc(cc(c1OCc2ccc(cc2Cl)Cl)Br)C[NH2+]CCCN3CCCC3=O C13727459
COc1cc(cc(c1OCc2ccc(c(c2)Cl)Cl)Br)C[NH2+]CCCN3CCCC3=O C13728002
Cc1cc(c(c(c1)C)S(=O)(=O)N2CCC[NH+](CC2)Cc3cc(=O)c(co3)OCc4cccc(c4)OC)C C23320034
Cc1c(snn1)C(=O)N2CC[NH+](CC2)C[C@H](c3ccc(cc3)Cl)OCc4ccc(cc4)C(=O)OC C23448423
Cc1ccc(cc1)CO[C@H](C[NH+]2CCN(CC2)S(=O)(=O)c3ccccc3Cl)c4cccc(c4)OC C23449518
CCOc1nc2c(c3c(s2)CCCC3)c(=O)n1CC[NH+]4CCN(CC4)C(=O)c5cccc(c5OC)OC C28558353
CCOc1nc2c(c3c(s2)CCCC3)c(=O)n1CC[NH+]4CCN(CC4)S(=O)(=O)c5ccc(cc5)F C28558363
CC(=O)N1[C@@H](N(C2=[S@]1N(C(=[NH+]2)c3ccccc3)c4ccccc4)c5ccccc5)C(Cl)(Cl)Cl C30937605
c1cc(cc(c1)Cl)c2nc(on2)C[NH+]3CCC[C@@H](C3)C(=O)N4CCN(CC4)Cc5ccc6c(c5)OCO6 C31052287
CN(C)c1ccc(cc1)/C=C/c2cc([n+](c3n2nc4c3CCC4)c5ccccc5)/C=C/c6ccc(cc6)N(C)C C12524314
CCc1c(sc2c1c(nc(n2)SCC(=O)N(CC)CC)N3CC[NH+](CC3)CC(=O)N4CCCC4)C C34762420
Cc1ccccc1[C@H]2c3ccsc3CC[NH+]2CC(=O)N4CCCN(CC4)C(=O)c5ccc(cc5)[N+](=O)[O-] C34787937
CCCN(Cc1c(nn(c1N2CC[NH+](CC2)CC)c3cccc(c3)F)C)S(=O)(=O)c4ccc(cc4)F C34835908
c1ccc2c(c1)C[C@@H]([C@@H]3N2CC[NH+](C3)CC(=O)N4CCCC4)C(=O)N5CCN(CC5)c6cccc(c6)Cl C35554351
c1ccc2c(c1)C[C@H]([C@@H]3N2CC[NH+](C3)CC(=O)N4CCCC4)C(=O)N5CCN(CC5)c6cccc(c6)Cl C35554354
c1ccc2c(c1)C[C@@H]([C@H]3N2CC[NH+](C3)CC(=O)N4CCCC4)C(=O)N5CCN(CC5)c6cccc(c6)Cl C35554357
c1ccc2c(c1)C[C@H]([C@H]3N2CC[NH+](C3)CC(=O)N4CCCC4)C(=O)N5CCN(CC5)c6cccc(c6)Cl C35554361
c1cc(sc1)CCNC(=O)[C@H]2Cc3cc(ccc3N4[C@@H]2C[NH+](CC4)CC(=O)N5CCCC5)C(F)(F)F C35555688
c1cc(cc(c1)C(F)(F)F)CNC(=O)c2ccc(o2)C[NH+]3CCn4cccc4[C@@H]3c5ccc(cc5F)F C35592529
C[NH+]1CCN(CC1)c2nc3c(c(n2)Oc4ccc(c(c4)F)F)CN(CC3)C(=O)c5cc(cc(c5)OC)OC C35920721
CC[NH+](CC)CCN(CC(=O)N1CCN(CC1)c2ccc(nn2)c3ccc(cc3)C)C(=O)c4cccc(c4)F C36069788
CC(C)c1ccc(cc1)OC[C@@H]2c3ccsc3CCN2C(=O)CN(CC[NH+]4CCCC4)C(=O)C5CCCC5 C36116628
CC[NH+](CC)CCN(c1nc2cc(ccc2s1)OC)C(=O)c3ccc(cc3)S(=O)(=O)N4CCCC4 C36638164
CCc1cccc(c1)OCC(=O)c2ccc3c(c2)N(C(=O)CO3)Cc4ccc(o4)C(=O)N5CC[NH+](CC5)CC C37510822
Cc1c2c(ncnc2sc1C(=O)N3CCN(CC3)c4ccc(cc4)F)N5CCN(CC5)c6cccc[nH+]6 C10013248
CCCCCCN1C(=O)/C(=C\c2c(c(c(=O)n(c2N3CC[NH+](CC3)C)CCCC)C#N)C)/SC1=S C33812701
CC[NH+](CC)CCN(c1nc2cc(cc(c2s1)C)C)C(=O)c3ccc(cc3)S(=O)(=O)N4CCOCC4 C36640384
Cc1ccc(cc1)S(=O)(=O)N2CCC[C@H]2C(=O)N(CCC[NH+](C)C)c3nc4c(ccc(c4s3)C)OC C36660317
Cc1cc(c2=C[C@@H](C(=O)[NH+]=c2c1)CN(Cc3ccc4c(c3)OCO4)S(=O)(=O)c5ccc(cc5)C(=O)C)C C39324898
Cc1cccc(c1)CCN(C[C@@H]2C=c3cc4c(cc3=[NH+]C2=O)OCCO4)S(=O)(=O)c5ccc(cc5)OC C39325257
Cc1ccccc1CCN(C[C@@H]2C=c3cc(ccc3=[NH+]C2=O)OC)S(=O)(=O)c4cccc5c4nsn5 C39325386
Cc1cc2=C[C@@H](C(=O)[NH+]=c2cc1C)CN(Cc3ccc(cc3)OC)S(=O)(=O)c4ccc5c(c4)OCCO5 C39325569
Cc1c(ccc2c1nc(s2)N(CCC[NH+](C)C)C(=O)c3ccc(cc3)S(=O)(=O)N(C)C(C)C)Cl C39736432
CCOC(=O)[C@H]1CCC[NH+](C1)CC(=O)N2[C@@H](CC(=N2)c3ccc(cc3OC)OC)c4ccc5c(c4)OCO5 C40409294
COc1cccc(c1)[C@H]2[C@@H]3C(=c4ccccc4=[NH+]3)C[C@@H]5N2C(=O)CN(C5=O)CCc6ccc(c(c6)OC)OC C63137671
COc1cc(cc(c1OC)OC)[C@H]2[C@H]3C(=c4ccccc4=[NH+]3)C[C@@H]5N2C(=O)CN(C5=O)CCC6=CCCCC6 C63138507
COc1ccc(cc1)[C@@H]2[C@H]3C(=c4ccccc4=[NH+]3)C[C@@H]5N2C(=O)CN(C5=O)CCc6ccc(c(c6)OC)OC C63138969
COc1ccc(cc1OC)CCN2CC(=O)N3[C@H](C2=O)CC4=c5ccccc5=[NH+][C@H]4[C@H]3CCc6ccccc6 C63140076
CCOc1ccc(cc1OC)[C@H]2[C@H]3C(=c4ccccc4=[NH+]3)C[C@@H]5N2C(=O)CN(C5=O)Cc6ccccc6OC C63141874
C[C@@]12[C@@H]3C(=c4ccccc4=[NH+]3)[C@@H](CN1C(=O)CN(C2=O)Cc5ccc(cc5)OC)c6cccc(c6OC)OC C63362371
C[C@@]12[C@H]3C(=c4ccccc4=[NH+]3)[C@@H](CN1C(=O)CN(C2=O)CCc5ccccc5F)c6cccc(c6OC)OC C63374865
CC(C)(C)OC(=O)N[C@@H](CC1=c2ccccc2=[NH+]C1)[C@@H]3N=N[C@H](O3)SCc4ccc(c(c4)Cl)Cl C63426777
Cc1c(c(nc(n1)c2ccncc2)NCCNc3c(ccc[nH+]3)C(F)(F)F)Cl C02142716
Cc1c(c(nc(n1)c2ccncc2)NCCNc3cccc([nH+]3)C(F)(F)F)Cl C02142710
CC[NH+](CC)CCCn1c(cc2c(c1=O)[C@H](C(=C(O2)N)C#N)c3ccccc3Cl)C C02256472
c1cc(cc(c1)S(=O)(=O)NC2=[NH+]CCCCC2)NC(=O)/C=C/c3ccc(cc3)F C06044935
Cc1ccc(c(c1)NC(=O)[C@@H](c2ccccc2)[NH2+][C@@H](C)c3ccc(cc3)n4cncn4)C C07664632
Cc1cc(ccc1NC(=O)C[NH+](C)CC(=O)Nc2ccccc2C#N)Br C08170463
COc1ccc(cc1NC(=O)C(=O)NC[C@H](c2ccsc2)[NH+]3CCCCCC3)Cl C08893904
C[C@H]1CCCC[NH+]1CCCNC(=O)c2ccc(cc2)NC(=O)C3=C(OCCS3)C C09115278
COC(=O)c1c(c2cc(ccc2[nH]1)Cl)NC(=O)C[NH+]3CCC(=CC3)c4ccc(cc4)F C02294482
c1cc(cc(c1)C(F)(F)F)C(=O)Nc2cccc(c2)N3CCC(CC3)[NH2+]Cc4ccon4 C12245508
COc1ccccc1NC(=O)c2ccc(cc2)NC(=O)C[NH+]3CCC(=CC3)c4ccccc4 C03323750
CC(=O)Nc1ccc(c(c1)NC(=O)C[NH+](C)Cc2ccc(cc2Cl)Cl)OC C12773542
CC(C)[C@H](c1ccc2c(c1)OCCCO2)[NH2+]CC(=O)Nc3ccc(cc3)N4CCCC4 C12516676
Cc1ccc(c(c1)C)NC(=O)C(=O)NC[C@@H](c2ccc3c(c2)CCN3C)[NH+]4CCCC4 C08964189
Cc1ccc(c(c1)C)NC(=O)C(=O)NC[C@H](c2ccc3c(c2)CCN3C)[NH+]4CCCC4 C08964190
Cc1ccc(cc1)n2c(nn(c2=S)C[NH+](CC(=O)N)C(C)C)c3ccc(cc3)Cl C08725987
Cn1c2c(c(n1)C(=O)N(C)Cc3ccccc3)C[C@@H](CC2)[NH2+]CC4(CCCCC4)O C14754044
CC[NH+](CC(=O)Nc1cc(ccc1C)Cl)CC(=O)Nc2c(c3c(s2)CCC3)C#N C16557812
CC[C@@H](c1c2c(sc1n3cccc3)C[NH+](CC2)C)NC(=O)Nc4cc(ccc4OC)C C20532136
c1ccc2c(c1)nc(s2)C[NH2+]C3CCN(CC3)c4ccc(cc4)C(=O)NCc5cccnc5 C20780015
Cc1cccc(c1OC)C(=O)NC(=S)Nc2cccc(c2N3CC[NH+](CC3)C)Cl C20976849
CN(C)c1ccc(cc1)[C@H](CNC(=O)Nc2cc(ccc2OC)Cl)[NH+]3CCCC3 C22418405
CN(C)c1ccc(cc1)[C@@H](CNC(=O)Nc2ccccc2OC)[NH+]3CCc4ccccc4C3 C22419188
CN(C)c1ccc(cc1)[C@H](CNC(=O)Nc2ccccc2OC)[NH+]3CCc4ccccc4C3 C22419191
CC(=O)c1cc2c(cc1NC(=O)C[NH2+][C@@H](c3ccc(cc3)F)c4cccs4)OCO2 C24838125
CCOc1cc(cc(c1O)/C=N/[NH+]=C(\c2ccccn2)/Nc3ccccc3)Br C15017207
Cc1cc(c(cc1Cl)OC)NC(=O)C[NH+](C)CC(=O)Nc2ccc(c(c2F)F)F C03427827
C[C@@H](CNC(=O)NCc1cccnc1OC2CCCC2)[NH+]3CCc4c(ccs4)C3 C31124267
c1cc(sc1)[C@H](c2ccc(cc2)F)[NH2+]CC(=O)Nc3cc(ccc3n4cncn4)Cl C29936339
Cc1cc(nc2c1cc(cc2)NC(=S)NCc3ccccc3OC)N4CC[NH+](CC4)C C18202784
CC(C)[C@H](C(=O)NCc1ccc[nH+]c1N(C)C)NC(=O)C23CC4CC(C2)CC(C4)C3 C32687694
C[C@@H](CN(C[C@H](C)O)C(=O)c1cccc(c1)c2ccc3c(c2)CCC4(O3)CC[NH+](CC4)C)O C39227671
Cc1ccc(o1)[C@@H]2[C@@H](CN(N2)c3cccc(c3)F)C[NH2+]CC4=NN=C(C4)C(C)(C)C C39412813
Cc1ccc(o1)[C@H]2[C@@H](CN(N2)c3cccc(c3)F)C[NH2+]CC4=NN=C(C4)C(C)(C)C C39412814
C[C@@H]1c2c(sc([nH+]2)NCC=C)C[C@@]3([C@H]1[C@H]([C@@H](CC3)[C@H](C)C(=O)N4CCN(CC4)C)O)C C43548246
CCCCn1c(c([nH+]c1SCC(=O)NC(=O)NC23CC4CC(C2)CC(C4)C3)C)C C45772384
c1cc(sc1)CNCc2cc3cc4c(cc3[nH+]c2N5CCC[C@H](C5)CO)OCO4 C19939313
C[C@H]1CCCC[NH+]1CC(=O)Nc2ccc(c(c2)NC(=O)/C=C/c3ccccc3OC)F C58988055
Cc1ccc(cc1C(=O)NCC(C)(C)[NH+]2C[C@H](C[C@@H](C2)C)C)S(=O)(=O)NC3CC3 C59982480
Cc1ccc(o1)[C@H](CNC(=O)c2cccc(c2)NC(=O)c3ccc(cc3)F)[NH+]4CCCC4 C60355000
c1ccc2=[NH+]CC(=c2c1)CCNC(=O)/C(=C\c3cccnc3)/NC(=O)c4ccccc4F C63405946
c1ccc2=[NH+]CC(=c2c1)C[C@H](C(=O)Nc3cccnc3)NC(=O)c4ccccc4Cl C63809779
C[C@H]1C(=C(NN1C)C)S(=O)(=O)NC[C@@H](c2cccs2)C3=c4ccccc4=[NH+]C3 C63835581
C[C@@H](C(=O)Nc1ccc(cc1F)F)S[C@@H]2NN=C(N2C3CC3)C4=c5ccccc5=[NH+]C4 C39995093
Cc1ccc(c(c1)NC(=O)C(=O)NC[C@H](c2ccccc2)C3=c4ccccc4=[NH+]C3)OC C63937626
Cc1ccccc1N2C[C@H]([C@@H](N2)c3ccc(c(c3)F)OC)CN(C)Cc4[nH]cc[nH+]4 C64061445
C[C@H](c1cccs1)NC(=O)CS[C@@H]2NN=C(N2C3CC3)C4=c5ccccc5=[NH+]C4 C64137690
COc1ccc2=[NH+][C@@H](C(=c2c1)NC(=O)c3ccccc3)C(=O)NCCC4=CCCCC4 C64538641
Cc1ccc(cc1)S(=O)(=O)N2CCC3(CC2)C(=[NH+]CCN3)NCc4cc(cc(c4)F)F C65074662
Cc1ccc(c(c1)S(=O)(=O)N2CCC3(CC2)C(=[NH+]CCN3)NCc4ccccc4)C C65074758
CC(=O)N1CCN(CC1)c2c(ccc[nH+]2)C[NH2+]Cc3c(cccc3Cl)F C11842539
Cc1c(cco1)C(=O)NCc2ccc[nH+]c2N3CCN(CC3)c4cccc[nH+]4 C12710258
c1cc[nH+]c(c1)N2CCN(CC2)[C@H]3C[NH+](C[C@@H]3O)Cc4cc(cc(c4)F)F C22892211
c1c[nH+]ccc1N2CCC(CC2)Cn3cc(nn3)C[NH+]4CCC[C@H]4CO C23337994
c1cc([nH+]cc1[C@H]2C[C@H]3CC[C@@H]2[NH2+]3)S(=O)(=O)OC(F)(F)F C29554064
C[C@@H]1CCc2c(sc3c2c(nc(n3)C[NH+](C)C)N4CC[NH2+]CC4)C1 C35524085
COC(=O)[C@@H]1C(=c2ccccc2=[NH+]1)NC(=O)C[NH+]3CCC(=O)CC3 C38583130
C[C@H](C(=O)NC1=c2cc(ccc2=[NH+][C@@H]1C(=O)OC)Cl)[NH+]3CCSCC3 C38610189
C[C@H](c1ccc(cc1)F)NS(=O)(=O)c2ccc3=[NH+]C(=O)[NH+]=c3c2 C38769484
C[C@H]1C(=C([NH2+]N1C)C)CC(=O)N2CCC(=CC2)C3=c4cccnc4=[NH+]C3 C38793214
COc1ccc(cc1)[C@H]2C[C@@H](N=[NH+]2)C(=O)N/N=C/C3=c4ccccc4=[NH+]C3 C39922550
CCC[NH+]1CCN(CC1)Cc2cc(oc-3c/c(=[NH+]\C(=O)C)/ccc23)O C43301664
C[NH+](C)[C@H](CNC(=O)N1CCN(CC1)c2cc[nH+]cc2)c3ccco3 C44893414
Cc1c(c(n(n1)c2ccccc2)C)C[NH2+]Cc3ccc([nH+]c3)N(C)C C54463293
C[NH+](C)C1(CCCC1)CNC(=O)C[NH+](C)[C@H]2CCS(=O)(=O)C2 C56529435
C[C@@H]1CN(CCO1)c2ccc(c[nH+]2)CNC(=O)N3CCC[NH+](CC3)C4CC4 C61861020
c1cc(cc(c1)[N+](=O)[O-])[C@@H](CN2CC[NH2+]CC2)[NH+]3CCCCC3 C62269393
C/C(=N/NC(=O)CSC1[NH+]=c2ccccc2=[NH+]1)/c3ccncc3 C63135122
c1cc2=[NH+][C@H]([NH+]=c2cc1C(=O)NCc3ccncc3)C(F)(F)F C63294549
CCOc1cccc(c1O)/C=N/N2[C@@H](N=[NH+]C2=S)c3cc[nH+]cc3 C38918067
C[C@@H]1CCCC[C@H]1NS(=O)(=O)c2ccc3=[NH+]C(=O)C(=O)[NH+]=c3c2 C63448234
Cc1ccccc1NS(=O)(=O)c2cc3=[NH+]C(=O)C(=O)[NH+]=c3cc2C C06887347
Cc1cc2=[NH+]C(=O)C(=O)[NH+]=c2cc1S(=O)(=O)NCc3cccs3 C06938670
Cc1ccccc1N2C(=O)C[C@H](C2=O)[NH2+]CCC3=c4cc(ccc4=[NH+]C3)OC C63633133
Cc1cc2=[NH+]C(=O)C(=O)[NH+]=c2cc1S(=O)(=O)Nc3ccc(cc3)F C06920296
Cn1cc[nH+]c1CN(C[C@@]2(CCC[NH+]3[C@@H]2CCCC3)O)C4CC4 C63882664
c1ccc(cc1)N2C[C@@H](CC2=O)C(=O)NC3[NH+]=c4ccccc4=[NH+]3 C63948603
c1ccc2=[NH+]CC(=c2c1)C(=O)N3CCC[NH+](CC3)C[C@H]4NN=C(O4)C5CC5 C63987699
Cc1c[nH]c(n1)C[NH+](C)CC2=CN=[NH+][C@@H]2c3ccc4c(c3)OCO4 C64015184
Cc1cc(c(n1CC(F)(F)F)C)C(=O)N[C@H](C)c2ccc3=[NH+]C(=O)[NH+]=c3c2 C64104162
C[C@H]1[C@H]2C(=c3ccccc3=[NH+]2)CC[NH+]1CC(=O)N[C@@]4(CCS(=O)(=O)C4)C C64111349
Cc1c(c(n([nH+]1)C)N(C)C)CNCc2cc[nH+]c(c2)N3CCCCC3 C58420025
Cc1c(c(n([nH+]1)C)N(C)C)CNCc2ccc[nH+]c2N3CCCCC3 C58427957
c1cc(c(cc1F)F)NS(=O)(=O)c2ccc3=[NH+]C(=O)[NH+]=c3c2 C64470744
C[C@@H](C(=O)Nc1ccc2c(c1)OCCO2)S[C@@H]3[NH+]=c4cccnc4=[NH+]3 C64490946
Cc1c(c(on1)C)C[NH+](C)CC(=O)NC2CC[NH+](CC2)C3CC3 C64508631
CC[NH+]1CCN(CC1)c2cc(cc[nH+]2)CNS(=O)(=O)c3ccc(s3)C C64598954
c1ccc2=[NH+]C([NH+]=c2c1)[C@@H]3CCCN3S(=O)(=O)c4ccc5c(c4)CC(=O)N5 C64600500
Cc1ccc(nc1)C2(CC[NH2+]CC2)C[NH+](C)CCC3=C(N=N[C@@H]3C)C C65408843
Cc1[nH+]c(cc(n1)N2CCC(CC2)[C@@H](c3[nH+]ccn3C)O)C(C)C C65423462
Cc1[nH+]c2c(c(n1)NCc3nnc4n3CCCCC4)CC[NH+](CC2)C C65458193
CCN(CC[C@H]1[NH+]=c2ccc(cc2=[NH+]1)F)C(=O)C3=C[C@@H]4CN(CCN4N3)C C65458201
Cc1ccc(nc1)C2(CC[NH2+]CC2)C[NH+]3CCC[C@H](C3)c4nc(no4)C(C)C C65525851
CC1=CN2[C@H](C(=CN2)C(=O)N(C)C[C@@H]3[NH+]=c4ccc(cc4=[NH+]3)F)N=C1 C65527870
Cc1c(c(n(n1)C)Cl)C[NH2+]Cc2ccc(nc2)N3CC[NH+](CC3)C C30660507
C[C@@H]1CN(C[C@@H](O1)C)c2ccc(c[nH+]2)NC(=O)N3CC[C@@H](C3)[NH+]4CCCC4 C66159614
C[C@@H]1CN(C[C@H](O1)C)c2ccc(c[nH+]2)NC(=O)N3CC[C@@H](C3)[NH+]4CCCC4 C66159616
C[NH+](C)[C@H](CNC(=O)N1CC[C@H](C1)[NH+]2CCCC2)c3ccsc3 C66178408
C[C@@H]1C[C@H](C[NH+](C1)Cc2ccccc2C[NH2+]Cc3cn(c(=O)n(c3=O)C)C)C C67189304
CC1CC[NH+](CC1)[C@@H](C)CNC(=O)C[NH+](C)[C@@H]2CCS(=O)(=O)C2 C67593483
CC(C)(C)NC(=O)[C@@H](c1cccs1)N(Cc2ccccc2Cl)C(=O)c3c(c(ns3)C(=O)N)N C06074702
CC(C)(C)NC(=O)[C@H](c1cccs1)N(c2ccc3c(c2)OCCO3)C(=O)c4c(c(ns4)C(=O)N)N C06075146
CC(C)CCNC(=O)[C@@H](c1ccc(cc1)Cl)N(Cc2ccco2)C(=O)c3c(c(ns3)C(=O)N)N C06134144
CC(C)C[C@@H](C(=O)NC(C)(C)C)N(c1ccc(cc1)C(C)C)C(=O)c2c(c(ns2)C(=O)N)N C06134986
CCC(C)(C)NC(=O)[C@@H](c1ccc(cc1)N(C)C)N(c2ccc(cc2)C)C(=O)c3c(c(ns3)C(=O)N)N C06077420
c1cc(c(cc1Cl)Cl)c2nnc(n2N)SCC(=O)Nc3c(ccs3)C(=O)N C08644552
COc1ccc(cc1S(=O)(=O)N)NC(=O)CSc2ccc(cc2[N+](=O)[O-])C(=O)N C09441052
c1cc(ccc1CNC(=O)CN(Cc2ccc(cc2)F)C(=O)c3c(c(ns3)C(=O)N)N)F C12467062
Cc1ccc(cc1C)N([C@@H](c2ccc(cc2)F)C(=O)NCCC(C)C)C(=O)c3c(c(ns3)C(=O)N)N C12473083
Cc1ccc(cc1)[C@@H](C(=O)NC(C)(C)C)N(Cc2ccccc2)C(=O)c3c(c(ns3)C(=O)N)N C12476895
Cc1ccc(cc1)N([C@H](c2ccc(cc2)Cl)C(=O)NC(C)(C)C)C(=O)c3c(c(ns3)C(=O)N)N C12477266
Cc1ccc(c(c1)N([C@H](c2ccc(cc2)Cl)C(=O)NCCC(C)C)C(=O)c3c(c(ns3)C(=O)N)N)C C12479751
c1ccc(cc1)c2ccc(cc2)OCC(=O)NNC(=O)C[C@@H](c3ccccc3Cl)NC(=O)N C12599001
CCn1c2ccc(cc2nc1SCc3nc(nc(n3)Nc4ccccc4C)N)S(=O)(=O)N C09367382
Cc1ccc(cc1)[C@@H](C(=O)NC2CCCC2)N(C3CCCC3)C(=O)c4c(c(ns4)C(=O)N)N C12701894
Cc1ccc(cc1)[C@H](C(=O)NC2CCCCC2)N(C3CCCC3)C(=O)c4c(c(ns4)C(=O)N)N C12705216
Cc1ccc(c(c1)N([C@H](c2ccc(o2)C)C(=O)NC3CCCCC3)C(=O)c4c(c(ns4)C(=O)N)N)C C12714763
Cc1ccc(cc1Cl)N2[C@@H]3[C@@H](C[C@H]([C@@H]([C@@H]3NC2=S)O)O)C(=O)N4CCC(CC4)C(=O)N C08636512
C[C@@H](C(=O)Nc1cccc(c1)S(=O)(=O)Nc2ccc(cc2)Br)NC(=O)N C25260046
c1cc2c(cc1N3c4c(c5c(c(nc(c5c(n4)N)N)N6CCC[C@H](C6)O)C#N)CC3=O)OCO2 C25435867
C[C@H](C(=O)Nc1cccc(c1)S(=O)(=O)N)Sc2nnc(n2N)c3ccccc3Br C25726591
CC1([C@H](N(C(=O)N1CC(=O)NN)c2ccc(cc2)Cl)N(C(=O)Nc3ccc(cc3)Cl)O)C C01231962
Cc1ccc(cc1)C2=C[C@H](N=N2)[C@@H]3NN[C@@H](N3N)SCC(=O)Nc4c(cccc4C(C)C)C C38984728
CCc1cccc(c1NC(=O)CS[C@H]2NN[C@@H](N2N)[C@@H]3C=C(N=N3)c4ccc(cc4)C)C C38989686
CC(C)c1ccccc1NC(=O)CS[C@H]2NN[C@@H](N2N)[C@@H]3C=C(N=N3)c4ccc(cc4)F C38990026
CC(C)c1ccccc1NC(=O)CS[C@@H]2NN[C@H](N2N)[C@@H]3C=C(N=N3)c4ccc(cc4)F C38990027
c1ccc(cc1)C2=C[C@H](N=N2)[C@H]3NN[C@@H](N3N)SCC(=O)Nc4cccc(c4)C(F)(F)F C38994329
CCc1ccccc1NC(=O)CS[C@@H]2NN[C@H](N2N)[C@@H]3C=C(N=N3)c4ccc(cc4)F C38994713
c1cc(ccc1C2=C[C@@H](N=N2)[C@H]3NN[C@@H](N3N)SCC(=O)NC4CCCCC4)Cl C38995094
Cc1cc(cc(c1)NC(=O)CS[C@H]2NN[C@H](N2N)[C@@H]3C=C(N=N3)c4ccc(cc4)F)C C38995183
Cc1cc(ccc1Br)NC(=O)CS[C@H]2NN[C@@H](N2N)[C@@H]3C=C(N=N3)c4ccccc4 C39007175
Cc1ccc(cc1)C2=C[C@@H](N=N2)[C@@H]3NN[C@@H](N3N)SCC(=O)Nc4cc(cc(c4)C)C C39007180
Cc1ccc(cc1)C2=C[C@H](N=N2)[C@@H]3NN[C@@H](N3N)SCC(=O)Nc4ccc(cc4C)C C39007441
CCc1ccccc1NC(=O)CS[C@H]2NN[C@H](N2N)[C@@H]3C=C(N=N3)c4ccc(cc4)Cl C39007621
Cc1cc(c(c(c1)C)NC(=O)CS[C@H]2NN[C@H](N2N)[C@@H]3C=C(N=N3)c4ccc(cc4)F)C C39007666
Cc1ccc(cc1)C2=C[C@@H](N=N2)[C@@H]3NN[C@@H](N3N)SCC(=O)Nc4c(cccc4C)C C39011876
Cc1ccc(cc1)C2=C[C@H](N=N2)[C@@H]3NN[C@@H](N3N)SCC(=O)Nc4cc(ccc4C)C C39012756
Cc1ccc(cc1)C2=C[C@@H](N=N2)[C@@H]3NN[C@@H](N3N)SCC(=O)Nc4cc(ccc4Cl)Cl C39015622
c1cc(ccc1C2=C[C@H](N=N2)[C@H]3NN[C@@H](N3N)SCC(=O)Nc4ccc(c(c4)F)F)Cl C39016367
Cc1ccc(c(c1)C2=C[C@@H](N=N2)[C@H]3NN[C@@H](N3N)SCC(=O)Nc4ccc(cc4)Br)C C39590437
Cc1cc(c(cc1Nc2c(c(ncn2)NNC(=O)c3cccnc3)N)Cl)[C@H](C#N)c4ccc(cc4)Cl C40688760
c1ccc(c(c1)Nc2c(c(ncn2)NNC(=O)COc3ccc(cc3Cl)Cl)N)F C40759250
C[C@H](c1ccccc1)Nc2c(c(ncn2)NNC(=O)COc3ccc(cc3Cl)Cl)N C40760454
Cc1ccc(cc1)S(=O)(=O)NNc2c(c(ncn2)Nc3ccc(cc3Cl)Cl)N C40783294
c1cc(ccc1SCCC(=O)OCC(=O)Nc2cc(cc(c2)C(=O)N)C(=O)N)Cl C45246566
c1cc(cc(c1)Br)c2csc(n2)/C(=C\Nc3ccc(cc3)S(=O)(=O)N=C(N)N)/C#N C02204707
c1c(cc(c(c1[C@H]2Nc3cc(c(cc3S(=O)(=O)N2)S(=O)(=O)N)Cl)O)Cl)Cl C59590052
Cc1ccc(cc1S(=O)(=O)Nc2ccc(cc2)Cl)NC(=O)Cc3ccc(cc3)NC(=O)N C29574416
Cc1c(c(n[nH]1)O)[C@H](c2cc(c(c(c2O)Br)O)Br)C3=C(N=N[C@H]3C)O C39344331
Cc1c(c(n[nH]1)O)[C@@H](c2cc(c(c(c2O)Br)O)Br)C3=C(N=N[C@H]3C)O C39344333
Cn1c2c(c(=O)n(c1=O)C)[C@@H]([C@@H]3C(=N2)c4ccccc4C3=O)c5cccc(c5)[N+](=O)[O-] C00649633
c1ccc2c(c1)C3c4ccccc4C2([C@H]5[C@@H]3C(=O)N(C5=O)c6ccc(cc6)F)[N+](=O)[O-] C01512732
c1cc(c(cc1Cl)Cl)C(=O)N2CCOC23CCN(CC3)c4ncc(cn4)C#N C01396811
c1c(c(cc2c1OCO2)Br)/C=N/N3C(=O)[C@@H]4[C@H]5C=C[C@@H]([C@@H]4C3=O)C56CC6 C01436513
Cc1c(nnn1c2ccc(cc2)Cl)C(=O)N3C[C@H]4C[C@@H](C3)c5cccc(=O)n5C4 C04942653
CN1C(=O)C(=NNc2cc(ccc2Br)Br)C(=O)N(C1=O)C C01721122
Cc1cccn2c1nc3c(c2=O)cc(/c(=N\C(=O)c4cccc(c4)F)/n3C(C)C)C#N C05163246
Cc1cc(c2c(c1)sc(n2)N3CCN(CC3)C(=O)c4ccc5c(c4)OCCO5)C C05182320
Cc1ccc(c2c1nc(s2)N3CCN(CC3)C(=O)c4ccc5c(c4)OCCO5)C C05182472
Cc1ccc(c2c1nc(s2)N3CCN(CC3)C(=O)[C@H]4COc5ccccc5O4)C C05182519
c1ccc2c(c1)N(C[C@@H](O2)C(=O)N3CCCCC3)C(=O)C4=CN5CCS(=O)(=O)N=C5C=C4 C08862228
Cc1c2c(n(n1)c3ccccc3)Oc4c(c5nc(nn5cn4)C)[C@@H]2c6ccc(cc6)Cl C09123800
Cc1ccc(cc1)C2=NN(c3nc4c(n3C2)c(=O)n(c(=O)n4C)C)[C@H]5CCS(=O)(=O)C5 C09128737
CN1C(=O)/C(=C/c2c(nc3ccccn3c2=O)N4CCc5ccccc5C4)/SC1=S C09345304
c1cc2c(cc1N\3[C@H]4CS(=O)(=O)C[C@@H]4S/C3=N\C(=O)C5CCCCC5)OCO2 C09487937
c1c(cc(cc1Cl)Cl)N\2[C@H]3CS(=O)(=O)C[C@@H]3S/C2=N\C(=O)[C@@H]4CCCO4 C08997163
C[C@H]1CCc2c(sc3c2c4nn(c(=O)n4cn3)CC(=O)N5C[C@H](O[C@H](C5)C)C)C1 C12145257
Cc1c2c3nc(nn3cnc2sc1C(=O)N(C)C)c4ccccc4Br C02791772
Cn\1c2c(ccc(c2Cl)Cl)s/c1=N\C(=O)C3CCN(CC3)S(=O)(=O)C C13789453
CN1C(=CC(=NS1(=O)=O)c2ccc3c(c2)OCO3)C(=O)N4CCCc5c4cccc5 C15673553
c1cc2c(cc1C(=O)N3CCN(CC3)c4nc5c(cc(cc5s4)F)F)OCCO2 C17170340
CN(C)[C@@H]1N2C(=NN1C(=O)c3ccccc3Br)c4ccccc4S2(=O)=O C19831634
CC1(Cc2c(c(nc3c2c4c(s3)c(ncn4)N5CCCC5)N6CCOCC6)CO1)C C19972660
Cc1ccc(cc1)C2=NS(=O)(=O)N(C(=C2)C(=O)N3C[C@]4(C[C@@H]3CC(C4)(C)C)C)C C20366861
CN1CCCN(c2c1nc3ccccc3n2)C(=O)c4csc(n4)c5ccsc5 C21589853
Cn1c2c(ccc(n2)C(=O)Nc3ccc4c(c3)OC5(O4)CCCCC5)c(=O)n(c1=O)C C32426434
CCN1CCN(CC1)C(=O)[C@@]23CC[C@@](C2(C)C)(c4c3nc5cc6c(cc5n4)OCO6)C C33808415
Cc1c(=O)n2c3c(c4c(s3)CCCC4)c(=O)n(c2nn1)Cc5ccccc5Cl C34775090
Cc1c(=O)n2c3c(c4c(s3)CCCC4)c(=O)n(c2nn1)Cc5ccc(cc5)Cl C34775092
CC1CCC2(CC1)N([C@@H](CO2)C(=O)N3CCN(CC3)C)C(=O)c4cc(cc(c4)F)F C34854683
c1cc(c(cc1N\2[C@H]3CS(=O)(=O)C[C@H]3S/C2=N\C(=O)[C@@H]4CCCO4)Cl)F C08997142
c1nc2c3c4c(c(nc3sc2c(n1)N5CCOCC5)N6CCOCC6)CCCC4 C19419510
Cc1cc2c(c(oc2c(c1)Cl)C(=O)N3CCN(CC3)[C@@H]4CCS(=O)(=O)C4)C C20450946
Cc1cc(n(n1)c2c3c4c(sc3nc(n2)n5c(cc(n5)C)C)COC(C4)(C)C)C C04325650
C[C@]1(C(N(C(=S)S1)C)(C)C)n2c(=O)n(c(=O)o2)c3ccc(c(c3)Cl)Cl C01507221
Cc1c(c2nnc3c(n2n1)ccn(c3=O)[C@@H]4N=C(N=N4)C)c5ccc(cc5)Br C38828574
C[C@@]12C[C@@H](CC(C1)(C)C)N(C2)C(=O)[C@@H]3CCCN(C3)C4=NC(=NC5=NC=N[C@@H]54)Cl C39272840
CC(C)S(=O)(=O)[P@]1(=O)NN2CCc3cc(c(cc3[C@@H]2CO1)F)Br C39466288
CN1c2c(cc(cc2F)S(=O)(=O)c3ccccc3)C/C(=N/c4c1ncnc4Cl)/F C39480523
C[C@@]12CC[C@@H]3[C@@]4([C@@H](CC(=O)[C@]3([C@@]15[C@H](O5)C(=O)O[C@H]2c6ccoc6)C)C([C@@H](CC4=O)O)(C)C)C C03978263
C[C@@H]1CN(C[C@@H](O1)C)C(=O)c2c3c(n(n2)c4ccccc4F)CCS(=O)(=O)C3 C41070530
c1cc2n(c(=O)c1)C[C@H]3C[C@@H]2CN(C3)c4c(nc(o4)c5ccc(o5)Br)C#N C41097657
CN1[C@@H]([C@@H]2[C@@H](O1)C(=O)N(C2=O)C)c3cc(c(c(c3)Br)O)Br C43254355
c1cc2c(cc1N3C=C(S(=O)(=O)c4c3cc(cc4)F)C(=O)N5CCCC5)OCCO2 C48988627
c1ccc2c(c1)[C@@]3([C@H]4[C@@H]([C@H]5N3CCC5)C(=O)N(C4=O)c6cc(ccc6Cl)[N+](=O)[O-])C(=O)N2 C43726248
c1cc(cc(c1)F)[C@H]2[C@H]3[C@H](n4c(nnn4)N=C3c5cc(ccc5O2)Cl)c6cccnc6 C61985398
Cc1ccc(cc1)/C=C\2/C(=O)c3cc4c(c(c3O2)C)OCN(C4)[C@H]5CCS(=O)(=O)C5 C41586736
c1cc(c(cc1N2C(=O)[C@H]3CCCC[C@@H]3C2=O)Cl)N4C(=O)[C@@H]5CCCC[C@@H]5C4=O C16671957
c1ccc(cc1)N2CCN(CC2)C(=O)C3=C4CCCN4c5ccccc5S3(=O)=O C65239704
c1ccc2c(c1)N3CCCC3=C(S2(=O)=O)C(=O)N4CCN(CC4)c5ccc(cc5)F C65239705
c1ccc(cc1)[C@@H]2CC3=C([C@@H](C(=C(O3)N)C#N)c4ccc(o4)Br)C(=O)C2 C00755620
c1ccc(cc1)[C@H]2CC3=C([C@@H](C(=C(O3)N)C#N)c4ccc(o4)Br)C(=O)C2 C00755619
c1cc(ccc1c2ccc(o2)[C@H]3C(=C(OC4=C3C(=O)CCC4)N)C#N)Br C00625548
Cc1ccc(c(c1)Br)n2c(c(c3c2nc4ccccc4n3)C#N)N C00948534
Cc1ccccc1/C=c/2\c(=O)n3c(=C([C@@H](C(=C3N)C#N)c4ccccc4C)C#N)s2 C00705608
Cc1ccc2c(c1)N[C@@H](C3=C(N2)CC(CC3=O)(C)C)c4ccc(cc4)[N+](=O)[O-] C00674185
Cc1ccc2c(c1)N[C@H](C3=C(N2)CC(CC3=O)(C)C)c4ccc(cc4)[N+](=O)[O-] C00674183
Cc1cc(ccc1N2CCCC2)[C@H]3C(=C(OC4=C3C(=O)CC(C4)(C)C)N)C#N C00818653
c1cc2c(c3c1ccc(=O)o3)[C@@H](C(=C(O2)N)C#N)c4ccc(cc4)C(F)(F)F C05945443
c1cc2c(c3c1ccc(=O)o3)[C@H](C(=C(O2)N)C#N)c4ccc(cc4Cl)Cl C05945452
c1ccc2c(c1)c3c(c(=O)o2)[C@H](C(=C(O3)N)C#N)c4cc(ccc4F)Br C00714322
c1ccc2c(c1)c3c(c(=O)o2)[C@H](C(=C(O3)N)C#N)c4ccc(cc4F)Br C00989274
Cc1c-2c(oc1C(=O)Nc3ccccc3Br)CCc4c2[nH]nc4 C06748356
Cc1c2c(c(sc2nc(n1)c3ccc(cc3)Cl)C(=O)N4CCCC4)N C09577560
Cc1ccc2c(c1)cc(c(n2)Cl)[C@H]3c4c(nn(c4OC(=C3C#N)N)c5ccccc5)C C00925142
Cc1ccccc1/C=c\2/c(=O)n3c(=C([C@@H](C(=C3N)C#N)c4ccccc4C)C#N)s2 C13739451
Cc1cc(c2c(c1)sc(n2)NC(=O)c3ccc4c(c3)NC(=O)[C@H](S4)C)C C14861692
Cc1c(c(nc2c1C(=Cc3ccc(c(c3)Br)N(C)C)C(=C2C#N)C)N)C#N C19593855
c1ccc2c(c1)C=CN3[C@H]2C([C@@H]([C@H]3C(=O)N)c4ccc(cc4)Br)(C#N)C#N C13623989
c1cc(c(cc1Br)[C@@H]2[C@@H]3CC=C[C@H]3c4c(ccc(c4N2)F)[N+](=O)[O-])O C20695921
c1cc(c(c(c1)Cl)Cl)[C@@H]2[C@H]3CC=C[C@@H]3c4c(ccc(c4N2)O)[N+](=O)[O-] C14476934
c1cc(c(cc1[C@@H]2[C@@H]3CCCC=C3C(=C(C2(C#N)C#N)N)C#N)[N+](=O)[O-])Cl C23379417
Cc1c2c(on1)NC3=C([C@H]2c4ccc(cc4)Cl)C(=O)C[C@@H](C3)c5ccc(cc5)O C28053032
Cc1c2c(n(n1)C(=O)c3ccc(cc3)Cl)N=C(S[C@@H]2c4ccc(cc4)Cl)N C16958342
C[C@@H]1[C@@H]2[C@@H](NC(=O)[C@@]23[C@@H](/C=C(\CCC[C@@H](/C=C/C(=O)O3)O)/C)C=C1C)CC(C)C C34826539
c1cc(ccc1[C@H]2[C@H]3CC=C[C@@H]3c4c(ccc(c4N2)O)[N+](=O)[O-])Br C13638624
c1ccc(cc1)C2=C[C@H]([C@H]3C(=NC(=O)NC3=O)N2)c4ccc(cc4)Br C39141019
CC(=O)N1C/C(=C\c2ccccc2)/C3=C(C1)[C@H](C(=C(O3)N)C#N)c4ccccc4 C39324550
CN1c2c(cc(cc2O)SC)CC(=Nc3c1ncnc3Cl)c4ccccc4O C39479584
c1cc(ccc1c2c3cc(ccc3no2)[C@H]4C(=C(OC5=C4C(=O)CCC5)N)C#N)Cl C39895728
Cc1ccc(cc1)C2=NN=C3[C@H]2[C@H](C(=C(O3)N)C#N)c4c(cccc4Cl)F C20033305
c1cc(c(cc1c2nnnn2c3cc(ccc3Cl)Cl)N)Br C42014971
c1cc2c(cc1C3=NN/C(=N\c4ccc(c(c4)Cl)Cl)/SC3)CCC(=O)N2 C45681979
c1cc(c(cc1c2nnnn2c3cc(ccc3Br)Br)N)Cl C49121944
Cc1cc(ccc1N)c2nnnn2c3ccc(cc3Br)Br C49185980
Cc1ccc(cc1N)c2nnnn2c3ccc(cc3Br)Br C49185984
c1c(c(cc2c1OCO2)Br)[C@@H]3Nc4c(c5c(s4)CCCC5)C(=O)N3 C00856546
c1cc(cc(c1)Br)c2cc(c(c(c2C#N)N)C#N)c3ccc4c(c3)OCO4 C55104494
c1ccc(cc1)c2cc3c(ncnc3s2)N4CCc5c(sc(c5C#N)N)C4 C18175320
Cc1c2c(n(n1)c3ccc(cc3)Br)OC(=C([C@H]2c4ccccc4)C#N)N C59416583
Cc1ccc(cc1C)/C=c/2\c(=O)n3c(=C([C@@H](C(=C3N)C#N)c4ccc(c(c4)C)C)C#N)s2 C59942098
c1cc(c(cc1Cl)c2nnnn2c3cc(ccc3Cl)Br)N C61692388
c1ccc(cc1)c2ccc(cc2)[C@H]3C(=C(OC4=C3C(=O)c5ccccc5C4=O)N)C#N C00753424
Cc1cc(c(s1)C)C2=NN=C3[C@H]2[C@@H](C(=C(O3)N)C#N)c4cccc(c4Cl)Cl C06300279
Cc1cc(c(s1)C)C2=NN=C3[C@H]2[C@H](C(=C(O3)N)C#N)c4cccc(c4Cl)Cl C06300268
CC(C)(C)C1=NN=C2[C@@H]1[C@@H](C(=C(O2)N)C#N)c3ccc(c(c3)Br)F C05095390
c1cc(sc1)[C@@H]2[C@@H]3C(=NN=C3OC(=C2C#N)N)C45CC6CC(C4)CC(C6)C5 C04126670
Cc1ccc(cc1)C2=NN=C3[C@H]2[C@H](C(=C(O3)N)C#N)c4cc(ccc4F)Br C00985593
Cc1cc(ccc1Br)NC(=O)/N=c/2\[nH]nc3n2c(ccc3)Cl C65314639
c1cc(c(cc1Br)NC(=O)NC2CCC3(CC2)OCCO3)Cl C67290802
c1ccc2c(c1)CCC[C@]23C(=O)N(C(=O)N3)CC(=O)Nc4cccc(c4Cl)Cl C03600786
Cn1c2ccc(cc2nn1)NC(=O)Nc3ccc(cc3)I C01141380
c1ccc(cc1)[C@H]2CC3=C([C@@H](C(=C(O3)N)C#N)c4ccc(s4)[N+](=O)[O-])C(=O)C2 C01437969
c1ccc(cc1)[C@@H]2CC3=C([C@H](C(=C(O3)N)C#N)c4ccc(s4)[N+](=O)[O-])C(=O)C2 C01437968
Cc1c(ccc(c1OC)[C@@H]2c3c(c4ccccc4oc3=O)OC(=C2C#N)N)OC C05532461
c1c(cc(c2c1c(=O)n(cn2)CC(=O)NC(=O)NC3CCCCC3)Cl)Cl C06087275
c1c2c(cc(c1Cl)Cl)C(=O)N(C2=O)CC(=O)NC(=O)NC3CCCCC3 C03605333
Cc1ccc(cc1)S(=O)(=O)c2cnc3c(cnn3c2N)c4ccc(cc4)Cl C01390435
CC1(COc2ccc(cc2NC1=O)NS(=O)(=O)c3ccc4c(c3)CCCC4)C C09173477
Cc1ccc(cc1C)NC(=O)[C@H]2[C@@H](Nn3c(nnc3S2)C)c4ccc(cc4)Cl C09237467
Cc1ccc(c(c1)C)NC(=O)[C@H]2[C@@H](Nn3c(nnc3S2)C)c4ccc(cc4)Cl C09237476
CCSc1nc2c(nn1)-c3ccccc3N[C@@H](O2)c4cc(ccc4Br)O C09601792
CSc1c-2c(c(s1)C(=O)NC(=O)Nc3ccc(cc3)Cl)CCc4c2onc4 C12367135
Cc1cc2c(c(c(c(=O)o2)C)C)c(c1C3=NN[C@@H](C3)c4ccc(cc4)N(C)C)O C13683563
c1cc(cc(c1)N2C3=C([C@H](C(=C2N)C#N)c4ccc5c(c4)OCO5)C(=O)CCC3)C(F)(F)F C01072494
COc1cccc(c1O)c2[nH]c(=S)c3c(n2)Oc4c(cc(cc4OC)Br)C3 C15830908
C[C@@H]1CCc2c(sc3c2c(nc(n3)SCC(=O)N4C[C@H](O[C@H](C4)C)C)N)C1 C05658815
Cc1cc(c(c(=O)o1)C(c2cccc(c2)Br)c3c(cc(oc3=O)C)O)O C16267068
c1ccc2c(c1)OC[C@H](O2)C(=O)N/N=C/c3cc(cc(c3O)Br)Br C01226346
Cc1cc(n2c(n1)nc(n2)SCc3nc(c4c5c(sc4n3)CCCC5)N)C C18257625
Cc1cc(cc(c1)NC(=O)Nc2c(=O)n(ccn2)c3ccc(cc3)Br)C C23126812
Cc1c2c(nc(nc2sc1C(=O)Nc3cccc4c3[nH]nc4)c5ccco5)C C25585479
Cc1nc(cs1)c2c(n[nH]c2C(F)(F)F)c3ccc4c(c3O)OCCCO4 C26571842
c1ccc2c(c1)[nH]c(n2)/C=C/3\C(=O)N(C(=S)S3)NC(=O)c4ccc(cc4Cl)Cl C27533893
c1cc(ncc1c2cc(c3c(ncnc3n2)N)C4CCCCC4)N5CCOCC5 C27983640
c1ccc(c(c1)c2nnc3n2CN(CS3)c4ccc(cc4)S(=O)(=O)N)F C30825474
c1cc(cc(c1)F)c2nnc3n2CN(CS3)c4ccc(cc4)S(=O)(=O)N C30825515
c1cc(ccc1c2nnc3n2CN(CS3)c4ccc(cc4)S(=O)(=O)N)F C30825556
CN1CC=C2[C@@H](C1)[C@@H](C(C(=C2C#N)N)(C#N)C#N)c3cccc(c3)Oc4ccccc4 C35606782
c1c(cc2c(c1F)nc(s2)NC(=O)CN3C(=O)C4(CCCCC4)NC3=O)F C12907755
C[C@H]1C[C@@]2(CC(C1)(C)C)C(=O)N(C(=O)N2)CC(=O)Nc3cc(cc(c3)Cl)Cl C06586133
CC1CCN(CC1)c2nc(c3c(n(nc3n2)c4cccc(c4)F)N)c5ccco5 C40386804
Cc1cc(ccc1NC(=O)C2=C(Nc3ncnn3[C@H]2c4ccc(cc4)Cl)C)F C40485015
Cc1cccc(c1C)NC(=O)C2=C(Nc3nnnn3[C@H]2c4ccccc4Cl)C C41019614
Cc1ccc(c(c1)C)NC(=O)C2=C(Nc3ncnn3[C@H]2c4ccc(cc4)Cl)C C04716129
Cc1c2ccccc2oc1C(=O)NNC(=O)N3CCN(CC3)c4ccc(cc4)F C54420670
c1ccc2c(c1)nc(o2)c3ccc(cc3O)NC(=O)c4cc(cnc4)Br C01155130
Cc1c2cc(cnc2n(n1)C)NC(=O)NCc3cc(cc(c3)Br)F C56615043
C[C@H]1CCc2c(sc(n2)NC(=O)CN3C(=O)C4(CCC(CC4)C)NC3=O)C1 C57622021
Cc1nc([nH]n1)c2ccccc2NC(=O)c3cc4c(s3)-c5ccccc5OC4 C58300879
Cc1c2cc(ccc2oc1C(=O)Nc3ccc4c(c3)sc(n4)NC(=O)C)Cl C59265124
Cc1c(c(n(n1)C)Cl)C(=O)Nc2ccc3c(c2)[nH]c(n3)c4cc(ccc4F)F C47229926
c1cc(c(cc1NC(=O)c2c3c([nH]n2)CCCC3)N4CCCS4(=O)=O)Cl C62354207
COc1cccc(c1)C2=NN=C3[C@@H]2[C@H](C(=C(O3)N)C#N)c4cccc(c4Cl)Cl C05163980
COc1cccc(c1)C2=NN=C3[C@@H]2[C@H](C(=C(O3)N)C#N)c4ccc(cc4Cl)Cl C05248624
Cc1ccc(c(c1)c2nc(c3c(n2)n(c(=O)n3C)c4ccc(cc4)F)C(=O)N)C C64965964
Cc1ccc(c(c1)C)c2nc(c3c(n2)n(c(=O)n3C)c4ccc(cc4)F)C(=O)N C64965979
Cc1c(nc2cc(ccc2n1)C(=O)Nc3nc4ccc(cc4s3)NC(=O)C)C C55428481
CC(C)(C)c1cc([nH]n1)NC(=O)c2cnc3ccc(cn3c2=O)Br C55321455
c1cc(c(cc1NC(=O)C(=O)Nc2ccc3c(c2)OC4(O3)CCCC4)Cl)C#N C65835707
COc1c(cc(cc1Cl)Cl)[C@H]2c3c(c4ccccc4oc3=O)OC(=C2C#N)N C00625552
CCc1c2c(c(sc2nc3c1C(=O)CC(C3)(C)C)C(=O)N4CCOCC4)N C01104217
c1ccc2c(c1)C3c4ccccc4C2[C@H]5[C@H]3C(=O)N(C5=O)c6ccc(cc6)S(=O)(=O)N C00754376
Cc1ccc(nc1)NC(=O)Nc2c(c3c(s2)nc4n(c3=O)CC[C@@H](CC4)C)C C06750138
Cc1c2cc3c4c(c2oc(=O)c1/C=C/5\C(=NC(=NC5=O)O)O)CCCN4CCC3 C08741282
Cc1cc2c(c3c(c(=O)o2)CCC3)c(c1C4=NN[C@H](C4)c5ccc6c(c5)OCO6)O C12296341
CC1(CC2=C(C(=O)C1)[C@]3(c4ccccc4N(C3=O)C)C(=C(N2c5ccccc5F)N)C#N)C C13567622
c1cc(ccc1N2C(=O)/C(=C\c3cc4cc5c(cc4nc3O)OCO5)/SC2=S)O C13570050
CC1=NN([C@H]2[C@@H]1[C@H](C(=C(O2)N)C#N)c3ccc4c(c3)OCO4)c5ccccc5 C16607933
CC(C)(C)[C@H]1CC=C2[C@@H](C1)[C@@]3(c4ccccc4N(C3=O)C)C(C(=C2C#N)N)(C#N)C#N C04631762
c1cc(ccc1C2=NC3(CCN(CC3)C(=O)Nc4ccc(cc4)Cl)NC2=O)Cl C20556658
CCN1c2ccccc2C3=C(S1(=O)=O)[C@H](C(=C(O3)N)C#N)c4ccccc4 C20558377
CCN1c2ccccc2C3=C(S1(=O)=O)[C@H](C(=C(O3)N)C#N)c4ccccc4C C20558413
Cc1c2c(nc3n(c2=O)CC[C@@H](CC3)C)sc1NC(=O)Nc4nccs4 C21160954
Cc1c2c(nc3n(c2=O)CC[C@H](CC3)C)sc1NC(=O)Nc4nccs4 C21160958
c1cc(c(cc1[N+](=O)[O-])[C@H]2[C@@H]3CCCC=C3C(=C(C2(C#N)C#N)N)C#N)Cl C23379423
Cc1cc(nc(n1)N2CCC3(CC2)Nc4c(cccc4S(=O)(=O)N3)F)C C24905871
Cc1cc(nc(n1)N2CCC3(CC2)Nc4cc(cc(c4S(=O)(=O)N3)F)F)C C24905992
Cc1cc(nc2c1c(c(s2)C(=O)Nc3ccc4c(c3)NC(=O)[C@H](O4)C)C)C C27018470
CCn1c(cc2c(c1=O)[C@@H](C(=C(O2)N)C#N)c3cc4c(cc3Br)OCO4)C C02364709
CC(C)(C)[C@@H]1CC=C2[C@H](C1)[C@@]3(c4ccccc4N(C3=O)C)C(C(=C2C#N)N)(C#N)C#N C04631763
Cc1cc(nc2c1c3c(s2)c(=O)n(c(n3)C)NC(=O)Nc4ccccc4)C C01036376
CC(C)(C)[C@H]1CC=C2[C@H](C1)[C@@]3(c4ccccc4N(C3=O)C)C(=C(C2(C#N)C#N)N)C#N C19853167
CC1=Nc2ccccc2C1=C3C=C4c5cc(c(cc5CCN4C(=C3C#N)N)OC)OC C20548056
CC1=C2[C@@H](C3=C(COC3=O)N[C@H]2N=N1)c4cc(c(c(c4)Br)O)Br C38710155
Cc1ccc(cc1)n2c(=[NH2+])c3c(nc2[S-])nn4c3N=N[C@@H](C4=O)C(C)(C)C C39159034
c1ccc(c(c1)[C@@H]2CC(=O)c3c(c4c(cc(cn4)Cl)c(=O)n3Br)N2)O C39449457
c1ccc(c(c1)c2cc3c(c4c(n(c3=O)F)C(=O)C[C@H](N4)Br)nc2)O C39451335
CN1c2c(cc(cc2F)O)CC(=Nc3c1ncnc3Cl)c4ccccc4O C39479722
CN1c2c(cc(cc2c3ccccc3O)O)C/C(=N/c4c1ncnc4Cl)/OC C39479729
CN1c2c(cc(cc2Cc3ccccc3)O)C/C(=N/c4c1ncnc4Cl)/O C39479752
Cn1c2c(cn1)[C@@H](CCC2)NC(=O)Nc3ccc4c(c3)OC5(O4)CCCCC5 C43907024
c1cc(c(c2c1C(=O)/C(=C/c3cc(cc4c3OCOC4)Br)/O2)CO)O C45918942
c1ccc2c(c1)C=CN3[C@H]2[C@@H]4[C@H]([C@H]3C(=O)N)C(=O)N(C4=O)c5ccccc5Cl C15999200
CCN1c2ccccc2[C@@]3(C1=O)C(=C(N4c5ccccc5SC4=C3C#N)N)C#N C49947101
Cc1cccc2c1c3c([nH]2)c(=O)n(cn3)/N=C/c4cccc(c4O)Br C05478302
Cc1cc(c2c(nn(c2n1)C(=O)c3c(oc4c3CCCC4)C)N)C(F)(F)F C57731459
Cc1ccc(cc1)C2=C3[C@@H](N4C(=NNN4)N=C3C(=O)N=N2)c5ccc(cc5)F C10232590
c1ccc(c(c1)[C@@H]2C3=C(N=NC(=O)C3=NC4=NNNN24)c5ccc(cc5)F)F C09202040
c1ccc(c(c1)[C@H]2C3=C(N=NC(=O)C3=NC4=NNNN24)c5ccc(cc5)F)F C09202043
c1cc(cnc1)c2nc(c3c4c(sc3n2)CCCC4)N5CCCN(CC5)C(=O)N C60380233
CC(C)(C)C1=NN=C2[C@H]1[C@@H](C(=C(O2)N)C#N)c3cc4ccccc4nc3Cl C00804014
c1cc(cnc1)[C@H]2[C@H]3C(=NN=C3OC(=C2C#N)N)C45CC6CC(C4)CC(C6)C5 C05899185
Cc1cc2c3c(c1)[C@]4([C@@H]5C(=NN=C5OC(=C4C#N)N)C)C(=O)N3C(C[C@@H]2C)(C)C C05135305
c1cc2=[NH+][C@H]3[C@H](NCCC3=c2cc1Cl)c4c(nc5n(c4=O)CCCS5)[O-] C64717661
Cc1cc(ccc1Br)NC(=O)Nc2ccc3c(c2)oc(=O)n3C C46009736
Cc1ccc(c(c1)C2=NN=C[C@@H]2[C@@H]3CC(=O)Nc4c3cc5c(c4)OCC(=O)N5)C C65371281
c1cc2c(cc1[C@@H]3CCN(C[C@H]3O)C(=O)Nc4ccc(nc4)Cl)OCO2 C65406820
c1cc2c(cc1N3C(=O)C=CC3=O)C4(c5ccc(cc5Oc6c4ccc(c6)O)O)OC2=O C65742655
c1cc2c(cc1NC(=O)N3CCN(CC3)c4ccc(cn4)Cl)CCC(=O)N2 C66963287
C[C@@H]1CCc2c(sc3c2c(=O)n(c(n3)S[C@@H](C)C(=O)NC(=O)N)CC=C)C1 C03521996
C[C@@H](C(=O)Nc1ccc(cc1)S(=O)(=O)N)Sc2c3c4c(sc3ncn2)CCC4 C03521819
CC(=O)Nc1ccc(cc1)NC(=O)CN2C(=O)[C@](NC2=O)(C)c3ccc4c(c3)CCC4 C06531167
Cc1c2c(n(n1)c3cccc(c3)Cl)OC(=C([C@H]2c4ccc(cc4)NC(=O)C)C#N)N C02841798
Cc1ccc(cc1)n2c(=O)c3ccc(cc3nc2S[C@H](C)C(=O)NC(=O)N)Cl C03410796
Cc1c(cccc1Cl)n2c(nnc2S[C@@H](C)C(=O)NC(=O)N)c3ccncc3 C02618296
CC(=O)Nc1ccc(cc1)NC(=O)CN2C(=O)[C@@](NC2=O)(C)c3ccc(cc3)Cl C08623658
Cc1ccc(cc1)c2c3c(c(=O)n(n2)CC(=O)Nc4ccc(cc4)C(=O)N)nc(s3)C C08955137
Cc1cc(c(c(c1)Br)NC(=O)COC(=O)c2c(nccn2)N)Br C10141796
CCOc1cc(ccc1O)C(c2c(cc(n(c2=O)C)C)O)c3c(cc(n(c3=O)C)C)O C10217722
C1CCc2c(c3c(nc(nc3s2)SCC(=O)N[C@H]4CCS(=O)(=O)C4)N)C1 C06108755
Cc1cc(nc2c1c(c(s2)C(=O)N)NC(=O)c3ccc(cc3)[N+](=O)[O-])C(F)F C06275823
c1cc(ccc1c2nnc3n2CCCCC3)NC(=O)c4cc(ccc4Cl)S(=O)(=O)N C13098182
Cc1ccc(cc1S(=O)(=O)Nc2ccc(cc2)S(=O)(=O)N)c3cnc(o3)C C09807713
Cc1cc2c(c(c(c(=O)o2)CC(=O)Nc3ccc(cc3)S(=O)(=O)N)C)c4c1c(co4)C C13609045
COc1cc(cc(c1OC)OC)[C@H]2[C@@H]3CC=C[C@@H]3c4cc(ccc4N2)S(=O)(=O)N C13640738
C[C@@H](C(=O)Nc1ccc(cc1)C(=O)N)n2nc(nn2)c3ccccc3Br C14124092
Cc1c2cc(ccc2oc1C(=O)Nc3nc4ccc(cc4s3)S(=O)(=O)N)OC C14237541
c1ccc2c(c1)C(=O)N(C2=O)c3cccc(c3)C(=O)Nc4cccc(c4)S(=O)(=O)N C14356544
C[C@@H]1CCCC[C@]12C(=O)N(C(=O)N2)CC(=O)NCC(=O)Nc3ccc(c(c3)F)F C17913906
C[C@@H]1CCCC[C@@]12C(=O)N(C(=O)N2)CC(=O)NNC(=O)C34CC5CC(C3)CC(C5)C4 C17157335
C[C@H]1CCCC[C@]12C(=O)N(C(=O)N2)CC(=O)NNC(=O)C34CC5CC(C3)CC(C5)C4 C17157330
c1cc(oc1)[C@H]2CC3=C([C@H](n4c(nc(n4)N)N3)c5ccc(cc5)OC(F)(F)F)C(=O)C2 C18200688
c1cc(oc1)[C@@H]2CC3=C([C@@H](n4c(nc(n4)N)N3)c5ccc(cc5)OC(F)(F)F)C(=O)C2 C18200693
Cc1cc(cc(c1)NC(=O)CN(C)S(=O)(=O)c2cc(cnc2N)Br)C C20484307
C/C(=N\NC(=O)c1c(c(c(c(n1)Cl)Cl)N)Cl)/c2ccc(cc2)n3cncn3 C20817817
CCc1nc2n(n1)c(c(s2)[C@H](c3ccc(cc3)Cl)[NH+]4CCC(CC4)C(=O)N)[O-] C22853723
C[C@H](c1ccc(cc1)S(=O)(=O)N)NC(=O)Cc2cc3c(c(c2)Cl)OCCCO3 C23481547
CN(C)N1C2=C([C@@H](C(=C1N)C#N)c3ccc(c(c3)OC)O)C(=O)C[C@@H](C2)c4ccccc4 C01010336
c1cc(ccc1C(=O)N)NC(=O)CCn2cnc3ccc(cc3c2=O)Br C27749657
CC(=O)Nc1ccc(cc1)SCC(=O)NC(=O)Nc2ccc3c(c2)OCCCO3 C28083674
CCOC(=O)c1cnc2ccc(cc2c1N)NC(=O)c3cc(cnc3)Br C32607974
Cc1ccc(cc1F)NC(=O)CSc2nc3cc(ccc3n2C)S(=O)(=O)N C32946576
Cc1c2c(=O)n(c(=O)n(c2sc1C(=O)NN)Cc3ccc(cc3)Cl)CC(C)C C34779642
Cc1c2c(=O)n(c(=O)n(c2sc1C(=O)NN)CC(C)C)Cc3ccc(cc3)Cl C34779724
Cc1cc(c(c(c1)O)c2cc([nH]n2)C(=O)Nc3c(n(n(c3=O)c4ccccc4)C)C)C C12468457
CC(C)S(=O)(=O)C1=C[C@H]2C[NH+]3[C@@H](C[C@@H]2C=C1c4ccccc4O)CO[P@@](=O)(N3)[O-] C39468854
C[C@H]1C2=C([C@H](O[C@@H]2C)NC(=O)COC(=O)[C@@H]3CC4=C(S3)CCCCC4)C(=O)NN1 C39612495
Cn1c2ccc(cc2c3c1nc(nn3)N/N=C\c4ccc(c(c4)O)O)Br C39774272
CC[C@@H](C)c1ccc(cc1)c2csc(n2)NC(=O)c3ccc4c(c3)[nH]c(=O)c(=O)[nH]4 C40563842
CC(C)(C(=O)Nc1ccc(cc1)S(=O)(=O)N)n2c(=O)ccc(n2)c3ccc(cc3)F C44393955
CCOc1ccc(cc1OC)c2c3c([nH]n2)OC(=C([C@H]3c4ccccc4F)C#N)N C04168824
Cc1c(c(c(c(c1C)C)S(=O)(=O)N2CCN(CC2)[C@@H](C)C(=O)NC(=O)N)C)C C25402883
Cc1cccc(c1)C(=O)NNC(=O)c2cc3n(n2)[C@@H](C[C@H](N3)c4ccco4)C(F)(F)F C01326524
c1cc(cc(c1)Br)c2nnc(n2N)SCC(=O)Nc3nncs3 C59044685
c1cc(c([nH+]c1)NC(=O)Cc2ccc(cc2)NC(=O)c3ccc(o3)Br)[O-] C44948726
CCNC(=O)c1c(c(sn1)C(=O)N2CCN(CC2)c3cccc(c3)C(F)(F)F)N C62006771
COc1ccc(cc1Cl)N2C(=O)C[C@H](C2=O)Nc3ccc(cc3)S(=O)(=O)N C08165113
CCOc1ccc(cc1)n2c(=O)c(c([nH]c2=O)[O-])[C@H]3[C@@H]4C(=c5ccccc5=[NH+]4)CCN3 C63373042
CC(=O)Nc1cccc(c1)C(=O)Nc2ccc(cc2)S(=O)(=O)/N=C\3/CCCCCN3 C12907307
COc1ccc(cc1OC)[C@H]2c3c(c4ccccc4sc3=O)OC(=C2C#N)N C01430517
Cc1c(cccc1Cl)NC(=O)CN2C(=O)[C@]3(CCc4c3cccc4)NC2=O C03463848
c1ccc2c(c1)c3c(c(=O)o2)[C@H](C(=C(O3)N)C#N)c4ccc(cc4)OC(F)F C00715686
c1cc(ccc1n2c(=O)c(c[nH]c2=O)C(=O)Nc3ccc(c(c3)Cl)F)Cl C04225714
Cc1ccc2c(c1)sc(n2)NC(=O)N[C@@H]3CC(=O)N(C3)c4cccc(c4)F C05194051
c1cc(c(cc1Br)F)NC(=O)CN2C(=O)C3(CCCCC3)NC2=O C03340899
c1ccc2c(c1)N(C[C@@H](O2)C(=O)N)S(=O)(=O)c3cc(ccc3Cl)Cl C07307226
c1ccc(c(c1)n2c(c(nn2)S(=O)(=O)c3ccc(cc3)Br)N)F C04776773
Cc1nnc2n1N[C@@H]([C@@H](S2)C(=O)Nc3ccc(c(c3)Cl)F)c4ccccc4 C09236466
Cc1ccc(c(c1)C)NC(=O)[C@@H]2[C@@H](Nn3c(nnc3S2)C)c4ccccc4 C09237864
Cc1cccc(c1C)NC(=O)[C@@H]2[C@@H](Nn3c(nnc3S2)C)c4ccccc4 C09237923
Cc1cc(no1)NC(=O)C2=C(N(C(=S)N[C@@H]2c3c(cccc3F)F)C)C C11204526
Cc1cc(no1)NC(=O)C2=C(N(C(=S)N[C@H]2c3c(cccc3F)F)C)C C11204531
c1ccc2c(c1)N(C[C@H](O2)C(=O)N)S(=O)(=O)c3cc(cc(c3)Cl)Cl C12917635
c1cc(ccc1[C@@H]2[C@H]3CC=C[C@@H]3c4cc(ccc4N2)S(=O)(=O)N5CCOCC5)O C13637080
c1c(csc1[C@H]2[C@H]3CCCC=C3C(=C(C2(C#N)C#N)N)C#N)CN4CCOCC4 C01431897
Cc1cc2c(c(=O)n1C)[C@H](C(=C(O2)N)C#N)c3cccc(c3)Oc4ccccc4 C20086798
[H]/N=C/1\N(C(=O)/C(=C\c2c[nH]nc2c3ccc(cc3)Cl)/S1)c4nccs4 C20469910
CN1c2ccccc2C3=C(S1(=O)=O)[C@H](C(=C(O3)N)C#N)c4ccc(cc4)F C20558312
c1ccc2cc(ccc2c1)S(=O)(=O)N3CCc4c3ccc(c4)S(=O)(=O)N C21974926
CS(=O)(=O)c1ccc2c(c1)sc(n2)NC(=O)Nc3ccc(cc3)Cl C00783737
Cc1ccc(cc1)NC(=O)c2ccc(cc2)/N=C/3\N[C@H]4CS(=O)(=O)C[C@H]4S3 C04598391
CCOC(=O)N1CCN(CC1)c2c(cc3c(c2Br)[nH]c(=S)[nH]3)F C06492433
COc1cc2c(cc1SC)[C@H]3CO[P@@](=O)(NN3CC2)c4ccccc4O C39464315
COc1cc2c(cc1c3ccccc3O)[C@H]4CO[P@](=O)(NN4CC2)SC C39464912
COc1ccc2ccccc2c1[C@@H]3[C@H]4C(=NN=C4OC(=C3C#N)N)C(F)(F)F C06289811
CC1=C2[C@@H](C(=C(O[C@H]2N=N1)N)C#N)c3cc(ccc3OCC#C)Br C39957958
CC1=C2[C@H](C(=C(O[C@H]2N=N1)N)C#N)c3cc(ccc3OCC#C)Br C39957959
c1cc(c(cc1Cl)Cl)NC(=O)NCN2C(=O)[C@H]3[C@@H]4C[C@H]([C@@H]3C2=O)C=C4 C40827729
Cc1cc(ccc1S(=O)(=O)N2CCCc3c2ccc(c3)S(=O)(=O)N)F C42675193
Cc1cccc(c1C)NC(=O)c2c[nH]c3c(c2=O)c(nn3c4ccc(cc4)F)C C43920871
C1CN(CCC1CO)C(=O)Nc2nnc(s2)C34CC5CC(C3)CC(C5)C4 C47781333
c1cc(ccc1S(=O)(=O)N2CCCc3c2ccc(c3)S(=O)(=O)N)Cl C54189229
Cc1csc(n1)NC(=O)C2CCN(CC2)C(=O)Nc3cc(cc(c3)F)F C56576616
Cc1ccc(cc1C)NC(=O)CN2C(=O)[C@@]3(CCCc4c3ccs4)NC2=O C05680524
c1ccc(c(c1)C(=O)NNC(=O)c2cc3c(s2)nc4n3ccs4)Cl C28774566
c1cc(c(cc1Cl)NC(=O)NC2CCN(CC2)C(=O)c3ccoc3)Cl C43154699
CN(CC(=O)N=c1[nH]c2ccccc2[nH]1)C(=O)c3ccc(s3)Br C48369310
c1cc(ccc1C(F)(F)F)n2c3c(cn2)[C@@]4(CC(=O)N3)c5ccc(cc5NC4=O)F C32093969
Cc1ccc(cc1)N2C(=O)[C@@H]3[C@H](C(=C(S[C@@H]3C2=O)N)C#N)c4ccc(cc4)OC C01453211
COc1ccc(cc1O)[C@@H]2CC(=Nc3c2ncn3c4cccc(c4)Br)O C40266660
COc1ccc(cc1O)[C@H]2CC(=Nc3c2ncn3c4cccc(c4)Br)O C40266661
COc1ccc(cc1O)[C@@H]2CC(=Nc3c2ncn3c4ccc(c(c4)Cl)F)O C36358217
c1cc(c(cc1Br)/C=N/NC2=CN=NC(=O)[C@H]2Br)O C63899970
c1ccc2c(c1)C=C[C@H]3N2[C@@H]([C@@H]4[C@@H]3C(=O)N(C4=O)c5ccc(cc5)Cl)C(=O)N C09111591
c1ccc(c(c1)NC(=O)c2cc3c([nH]c2=O)C[C@H](CC3=O)c4ccco4)Cl C64959268
CC(C)c1c(noc1N)C2CCN(CC2)C(=O)c3ccc(o3)Br C65168196
c1ccnc(c1)[C@H]2c3c([nH]cn3)CCN2C(=O)Nc4ccc(cc4)C(F)(F)F C65307089
Cc1cc(c2c(c1)N(CCC2)S(=O)(=O)c3ccc(cc3)S(=O)(=O)N)C C66587752
Cc1ccc(cc1NC(=O)C)NC(=O)N2CCO[C@H](C2)c3ccc(c(c3)F)F C67262034
Cc1cc(ccc1OC)[C@@H]2C(=C(OC3=C2C(=O)CC(C3)(C)C)N)C#N C00241895
c1ccc2c(c1)c3c(c(=O)o2)[C@@H](C(=C(O3)N)C#N)c4ccc(cc4)Cl C00632578
c1cc(sc1[C@@H]2Nc3c4c(sc3C(=O)N2)CCCC4)[N+](=O)[O-] C00484864
Cc1cc(c(cc1OC)C)[C@@H]2C(=C(OC3=C2C(=O)CC(C3)(C)C)N)C#N C00818656
Cc1ccc(cc1C)c2csc3c2c(ncn3)n4c(c(cn4)C#N)N C00755400
Cc1ccccc1[C@H]2c3c(nn(c3OC(=C2C#N)N)c4ccccc4)C C00274848
c1cc(ccc1c2nc3c4c5c(sc4ncn3n2)CCCCC5)N C05346297
c1ccc(c(c1)c2nc3c4c5c(sc4ncn3n2)CCCCC5)N C05346025
CC1=NN([C@@](C1)(C(F)(F)F)O)C(=O)c2cc(c(c(c2)Cl)O)Cl C06849409
CC1(CC2=C([C@H](Nc3c(non3)N2)c4ccc(cc4)Cl)C(=O)C1)C C12390032
Cc1ccc(cc1Cl)NC(=O)Nc2ccc3c(c2)CCN3C(=O)C C18173949
Cc1ccc(c(c1)c2cc(c(c(n2)N)C#N)c3ccc4c(c3)OCO4)C C19832477
c1cc(c(cc1c2c3c(nc(c2C#N)N)CCCCC3)[N+](=O)[O-])Cl C20289899
c1ccc(cc1)[C@@H]2C(=C(N3C(=O)c4ccccc4SC3=C2C#N)N)C#N C20509887
c1ccc(c(c1)[C@@H]2[C@@H]3CC=C[C@@H]3c4c(ccc(c4N2)O)[N+](=O)[O-])Cl C14465960
c1cc(cc(c1)[N+](=O)[O-])[C@H]2[C@H]3CCCC=C3C(=C(C2(C#N)C#N)C#N)N C16037325
CCN1C(=O)N[C@H]([C@H]2[C@@]1(CC(CC2=O)(C)C)O)c3ccc(cc3)Cl C28466385
c1cc2c(cc1n3cnnc3)nc(o2)c4cc(c(c(c4)Cl)N)Cl C30714922
CC1(Cc2c(sc(c2C#N)NC(=O)NC3CCCCC3)CO1)C C06764223
CC(C)c1c2c(c3c(c(oc3n1)C(=O)N4CCCCC4)N)CCCC2 C31819918
c1ccc2c(c1)C(c3ccccc3O2)C(=O)N4CCN(CC4)c5ccc(cc5)N C35335789
c1cc(c(cc1[N+](=O)[O-])c2nc3cc(ccc3s2)Br)N C37205931
CC(=C)c1cc2cc3c(cc2o1)OC[C@]4([C@H]3Oc5c4ccc(c5)O)O C37539091
Cc1ccc(c(c1)Br)NC(=O)Nc2ccc3c(c2)OCO3 C00611470
C[C@@]1(C(N(C(=S)S1)C)(C)C)N(C(=O)NC2CCCCC2)O C01510765
Cc1ccc(cc1)C2=NN=C3[C@H]2[C@H](C(=C(O3)N)C#N)c4ccc(cc4Cl)Cl C00985591
C[C@@H]1CC=C2[C@@H](C1)[C@@H](C(C(=C2C#N)N)(C#N)C#N)c3ccc(cc3)OC C39324957
c1ccc2c(c1)c3c(c(=O)o2)[C@H](C(=C(O3)N)C#N)c4ccc(s4)Cl C39327247
CC1=NC(=O)[C@H]2[C@H](C(=C(OC2=C1)N)C#N)c3ccc(c(c3)Cl)Cl C39352304
CCC1=C2[C@H](C(=C(O[C@@H]2N=N1)N)C#N)c3ccc(cc3)Br C39352318
c1cc(ccc1[C@H]2[C@H]3C(=NN=C3OC(=C2C#N)N)C(F)(F)F)Cl C05819020
Cc1ccc(c(c1)N2C(=O)/C(=C/c3ccc(c(c3)O)O)/SC2=O)C C39860113
Cc1cccc(n1)/N=C/2\N(C(=O)/C(=C(\C)/c3cccc(c3)N)/S2)C C39863296
CC1CCN(CC1)c2c(c(ncn2)N3C[C@]4(C[C@@H]3CC(C4)(C)C)C)N C40732716
C[C@H]1CCC[C@@H](C1)n2c(nnn2)c3ccc(c(c3)N)Br C42014589
Cc1cc(ccc1Br)n2c(nnn2)c3cc(ccc3N)F C42015230
c1cc(c(c(c1)Cl)Cl)n2c(nnn2)c3ccc(c(c3)N)Cl C42027487
Cc1ccc(cc1n2c(nnn2)c3ccc(c(c3)C)N)Br C42029028
C[C@@H]1CCC[C@@H]([C@@H]1C)n2c(nnn2)c3cc(ccc3Br)N C45626337
Cc1c(oc(n1)NC(=O)Nc2cccc(c2)I)C C49204587
c1cc(ccc1[C@@H]2C[C@H](Nc3n2nnn3)c4cc(ccc4O)Cl)F C06669661
Cc1c(nc(nc1N)c2cc3c(c(c2)Br)OCCCO3)C C50867488
Cc1cc(c2c(c1)-c3cc(nn3[C@H](N2)c4cccc(c4O)OC)C)C C00818073
Cc1cc(c2c(c1)-c3cc(nn3[C@H](N2)c4ccc(c(c4)OC)O)C)C C00818067
Cc1ccc(cc1)n2c3c(c(n2)C)[C@H](S[C@@H](C(=O)N3)C)c4ccc(cc4)O C06679038
Cc1ccc(cc1)[C@@H]2C[C@@H](Nc3n2ncn3)c4cc(ccc4O)Cl C00389020
c1cc(ccc1[C@H]2C(=O)NCCN2C(=O)Nc3ccc(cc3)Cl)F C62191842
c1cc(cc(c1)F)[C@@H]2[C@H]3C(=NN=C3OC(=C2C#N)N)c4ccc(cc4)F C00718393
c1ccc(cc1)C2=NN=C3[C@@H]2[C@H](C(=C(O3)N)C#N)c4ccc(cc4)Cl C05125950
c1ccn\2c(c1)n[nH]/c2=N\C(=O)Nc3ccc(cc3)Br C65314529
Cc1csc2n1c(=O)c(cn2)C(=O)Nc3cccc(c3Cl)Cl C04121165
Cc1ccc(c(c1)C(=O)Nc2nc3cc4c(cc3s2)OCCO4)C C04325858
Cc1ccc(s1)[C@@H]2Nc3ccccc3-c4c(nc(nn4)SC)O2 C00086661
c1cnccc1C(=O)N2[C@]([C@H]3CCCCCCC3=N2)(C(F)(F)F)O C04675588
Cc1cc(no1)NC(=O)c2cc3c(s2)c4ccccc4nc3Cl C04938088
C[C@]1(NN=Cc2n1c(=O)c3ccccc3n2)c4ccc(cc4)Br C03272925
Cc1ccc2c(c1C)nc(s2)NC(=O)[C@H]3COc4ccccc4O3 C06206849
c1cc2c(=O)c3ccc(cc3oc2c(c1)Cl)NC(=O)c4ccco4 C06660584
Cc1ccccc1C(=O)Nc2cnc3n(c2=O)c4c(s3)CCCC4 C09029129
c1ccc2c(c1)C(=O)N([C@]3(N2)CCSC3)c4ccc5c(c4)OCO5 C09368431
Cc1ccc2ncc(c(=O)n2c1)C(=O)Nc3ccc(cc3)Br C09830065
Cc1ccc2ncc(c(=O)n2c1)C(=O)Nc3ccc(cc3C)Br C09830100
Cc1ccc(cc1NC(=O)c2cnc3n(c2=O)c4c(s3)CCCC4)Cl C10327372
c1ccc2c(c1)C[C@@H](O2)C(=O)Nc3ccc4c(c3)OC5(O4)CCCC5 C12940261
c1cc2c(cc1NC(=O)c3c(ccc(n3)Cl)Cl)OCCCO2 C15810185
CN\1c2ccccc2N/C1=C(\C#N)/c3c(cnc(n3)Cl)Br C04280653
CCc1cc2c(s1)[nH]c(=S)n(c2=O)c3ccc4c(c3)OCO4 C17068327
CCNC(=O)N1CCC2(CC1)N(C(=O)CS2)c3ccc(cc3)F C34927440
c1cc(c2c(c1)OCCO2)C(=O)Nc3cccc(n3)Br C36330572
CCc1ccccc1NC(=O)N2C[C@H]3C[C@@H](C2)c4cccc(=O)n4C3 C02113625
Cc1cc(cc2c1nc(s2)NC(=O)[C@H]3[C@H](Oc4ccccc4O3)C)Cl C36695526
CN1c2c(cc(cc2SC)O)C/C(=N/c3c1ncnc3Cl)/Cl C39479782
CN1c2c(cc(cc2O)Cl)CC(=Nc3c1ncnc3Cl)SC C39480041
CN1c2cc(ccc2OCC1=O)NC(=O)C34CC5CC(C3)CC(C5)C4 C41014356
Cn1c(=O)c2c3c(sc2nc1Nc4ccc(cc4)C#N)CCCC3 C41393775
CN1CCc2c(s/c(=N\S(=O)(=O)c3ccc(cc3)Cl)/[nH]2)C1 C41528908
C[C@@H]1CCC[C@@H]([C@@H]1C)NC(=O)N2CCC(CC2)C(=O)N3CCCC3 C43042498
Cc1cc(oc1C(=O)Nc2ccc3c(c2)nc(o3)C)Br C45041023
C1C[C@H](C[C@@H](C1)NC(=O)N2CCC3(CC2)OCCO3)C(F)(F)F C45439151
C1CCC(CC1)C(=O)N2CCC(CC2)NC(=O)N3CCSCC3 C45738622
c1cc(oc1)[C@@H]2C[C@H](Nc3n2ncn3)c4ccc(cc4Cl)Cl C00531703
C[C@@H]1CCc2c(sc3c2c4nc(nn4cn3)c5ccccc5O)C1 C02786914
Cc1csc(n1)N2CCCN(CC2)C(=O)Nc3ccc(cc3F)Cl C56526418
Cc1ccc(cc1C)[C@H]2C[C@H](n3c(nnn3)N2)c4ccc(cc4)Cl C02919574
c1ccc2c(c1)[C@@H]3C/C(=C/4\C=C(C=CC4=O)Cl)/NN3[C@H](O2)c5ccco5 C13036269
CC1(c2c([nH]c(=O)s2)S[C@@H]3[C@H]1C(=O)N(C3=O)c4ccc(cc4)F)C C32594608
Cn1c2ccc(cc2oc1=O)NC(=O)c3ccc(c(c3)Cl)Cl C62179859
CN(C)C(=O)c1ccc(cc1Cl)NC(=O)N2CC3C[C@H]4C[C@@H](C3)CC2C4 C62410683
Cc1ccc(cc1)[C@H]2C[C@H](Nc3n2nnn3)c4cccc(c4)Br C13123490
c1cc(c(cc1F)Cl)[C@H]2CC(=Nc3c2sc(n3)N4CCOCC4)O C36359952
Cc1ccc(cc1NC(=O)c2cc(cc3c2nc(c(n3)C)C)F)C#N C63962400
CC1=C2C(=N[C@H]1C(=O)Nc3nc4c(s3)CCCC4)CC(CC2=O)(C)C C64042723
Cc1c2ccccc2nc(c1Cl)C3=C(N([C@@H](C3)C)c4nc[nH]n4)C C64155751
C[C@@H]1C[C@H](CN(C1)C(=O)Nc2ccc(cc2)N3C[C@@H](O[C@H](C3)C)C)C C64716595
CC1=CN2[C@@H]3[C@@H](CC(=O)NC[C@@H]3N=C2C=C1)C4=CC=CC5=C(C(=N[C@@H]54)C)C C65397323
CC(C)(C)c1c2c(n(n1)C)NC(=O)C[C@@H]2c3nc4c(s3)CCCC4 C65406801
c1cc(ccc1C#N)NC(=O)N2CCO[C@H](C2)c3ccc(c(c3)Cl)F C67013513
Cc1ccc(c2c1N(CCC2)C(=O)c3cccc4c3OCC(=O)N4)F C67027346
CC(C)NC(=O)N1CCN(CC1)C(=O)C2C3CC4CC(C3)CC2C4 C67303544
c1ccc(c(c1)N2CCN(CC2)c3ncc(cn3)Br)O C67346273
Cc1ccc2c(c1)sc(c2Cl)C(=O)Nc3nc(c(s3)C)C C00068360
c1cc(c(c(c1)F)C(=O)Nc2nc3c(s2)ccc(c3Cl)Cl)F C02713961
Cc1cccc(c1)N2C(=S)N[C@H]3C[C@@]2(Oc4c3cc(cc4)Br)C C02963521
Cc1cccc(c1)N2C(=S)N[C@@H]3C[C@]2(Oc4c3cc(cc4)Br)C C02963520
C[C@]1(CC1(Br)Br)C(=O)Nc2nc3c(s2)CCCC3 C02103034
c1cc(cc(c1)Br)C(=O)Nc2nc3ccc(cc3s2)Cl C01512839
Cc1nc2ccc(cc2s1)NC(=O)N3C[C@@]4(C[C@H]3CC(C4)(C)C)C C00618882
c1ccc2c(c1)/C(=C/c3c(n(c(=S)s3)c4ccccc4F)O)/C=N2 C05650229
c1c(cc(c(c1Br)O)Br)N=C2C=CC(=O)C=C2 C05783909
c1cc(c(cc1NC(=O)n2cc(cn2)Br)Cl)Cl C02743265
[H]/N=C/1\[C@@H](C2=CCCC[C@H]2[C@H](C1(C#N)C#N)c3ccc(cc3F)F)C#N C00063004
C[C@@H]1CN(c2ccccc2S1)C(=O)Nc3ccc(cc3F)Br C06876935
C[C@@H]1CN(c2ccccc2S1)C(=O)Nc3ccc(cc3)Br C06876939
C[C@@]12C[C@@H](c3cc(ccc3O1)F)NC(=S)N2c4cccc(c4)Cl C08023611
Cc1cc(c(c(c1)C)[C@@H]2[C@@H]3CC=C[C@@H]3c4cc(ccc4N2)C(=O)N(C)C)C C14458200
CC(=O)N(C)c1ccc2c(c1)[C@H]3C=CC[C@H]3[C@@H](N2)c4ccc(cc4)Cl C14464825
C[C@@H]1C[C@H]([C@@]2([C@H]1[C@@H]3C[C@H]4[C@@]5(O4)CC[C@H](C[C@@]5([C@@H]3CC2)C)O)C)C(=O)C C15133890
c1cc(c(cc1NC(=O)c2ccc(cc2Br)F)Cl)C#N C15600305
C[C@@]12C[C@@H](c3cccc(c3O1)Cl)NC(=S)N2c4cccc(c4)SC C20642214
Cc1c(sc(c1C#N)NC(=O)c2cc(ccc2Br)F)C C28242148
COc1ccc2c(c1)[C@@H]3[C@H](CCCO3)[C@@H](N2)c4ccc(cc4)Br C30780172
c1cc2cc(oc2c(c1)Br)C(=O)Nc3ccc(c(c3)F)F C31674452
C[C@]12CCC[C@@]1([C@@H]3CC[C@@H]4CC(CC[C@@]4([C@@H]3CC2)C)(OC)OC)O C33749382
c1ccnc(c1)/[NH+]=C/c2c(ccc(c2[O-])Br)Br C01094636
c1cc(nc(c1)Br)NC(=O)c2ccc(cc2F)Br C35678534
Cc1cc(c(cc1Cl)OC)n2c3c(cccc3Cl)[nH]c2=S C36898017
c1cc(c(nc1)Cl)N[C@H]2CCCOc3c2ccc(c3)Br C37283718
c1cc(c(cc1C(=O)Nc2nc3c(s2)ccc(c3Cl)Cl)F)F C36695058
C[C@]12CC[C@](C1(C)C)(CC2=O)C(=O)Nc3ccc(c(c3)Cl)Cl C00310820
CSc1cc(n2c(c1)ncc2I)c3ccccc3O C39460010
C[C@]12CCC3(C[C@H]1CC[C@H]4[C@H]2CC[C@@]5([C@@H]4CC[C@@]5(C)O)C)OCCO3 C39737970
C[C@]12CCC3(C[C@@H]1CC[C@H]4[C@H]2CC[C@@]5([C@H]4CC[C@H]5O)C)OCCO3 C39737977
Cc1c2c(oc1C(=O)NC3CCCCCC3)CCCC24SCCS4 C39851855
c1cc2c(cc1[C@H](c3ccc(s3)Br)O)OCCCO2 C40245049
c1cc(c(c(c1)F)[C@@H](c2cc3c(cc2Br)OCCO3)O)F C40259413
c1cc(c(cc1Cl)[C@H](c2cc3c(cc2Br)OCCO3)O)F C40259430
c1c(cc(cc1Cl)Cl)[C@@H](c2cc3c(cc2Br)OCCO3)O C40259471
C[C@]12CCC[C@@]1([C@H]3CC[C@@]4(CC(CC[C@]4([C@H]3CC2)C)(OC)OC)C)O C43722440
Cc1cc(cc(c1NC(=O)c2ccc(o2)Br)C)Br C44318257
Cc1c(c([nH]n1)C(=O)N2CC[C@H]([C@@H]3[C@@H]2CCCC3)C)Br C48892027
c1cc(c(cc1[C@@H](c2cc3c(cc2Cl)OCCO3)O)F)Br C49840810
c1cc(c(c(c1)F)F)NC(=O)c2cc(cnc2Cl)Br C50045506
c1cc(c(cc1Br)/C=N/c2nc3c(s2)CCCC3)O C00064298
c1cc(c(cc1NC(=O)c2cc(cc(c2)Br)F)C#N)F C51637438
c1cc(c(cc1C(=O)Nc2ccc(c(c2)C#N)F)F)Br C51637487
c1cc(ncc1Br)/N=C/c2cc(cc(c2O)Cl)Cl C16513375
Cc1ccc(cc1)C23C[C@H]4C[C@@H](C2)CC(C4)(C3)C(=O)/N=C/5\NCCS5 C18183006
Cc1ccc(o1)[C@H](C)n2c3ccc(cc3[nH]c2=S)Br C49220226
c1c(c(sc1C(=O)NC2(CCCC2)C#N)Br)Br C61171745
Cc1c(cc(c(n1)NC(=O)c2cc(c(c(c2)F)F)F)Cl)Cl C63011645
c1ccc(cc1)[C@H]2CC3=C([C@@H](C(=C(O3)N)C#N)c4ccc(cc4)F)C(=O)C2 C00626057
CC1(CC2=C([C@@H](C(=C(O2)N)C#N)c3cccc(c3)Br)C(=O)C1)C C00623079
CC1(CC2=C([C@H](C(=C(O2)N)C#N)c3cccc(c3)Br)C(=O)C1)C C00623077
CC1(CC2=C([C@@H](C(=C(N2c3ccc(cc3)Cl)N)C#N)c4cccs4)C(=O)C1)C C00705453
c1cc(c(c(c1)F)C(=O)NC(=O)Nc2ccc(cc2F)Br)F C01044551
Cc1cc(c2cc([nH]c2c1)C(=O)Nc3ccc(c(n3)C)Br)C C01040350
CC1(CC2=C([C@H](C(=C(O2)N)C#N)c3ccc(s3)C(C)(C)C)C(=O)C1)C C00712678
c1ccc2c(c1)c3c(c(=O)s2)[C@@H](C(=C(O3)N)C#N)c4ccc(c(c4)F)F C01432413
CN(C)c1ccc2c(c1)OC(=C([C@H]2c3ccc(cc3Cl)Cl)C#N)N C04620491
CC1(CC2=C([C@@H](C(=C(N2c3cccc(c3)Cl)N)C#N)c4cccs4)C(=O)C1)C C03669205
Cc1ccc2c(c1)nc([nH]2)/C(=C\c3cc(c(c(c3)Br)O)Cl)/C#N C05028022
C[C@@H]([C@H]1CC[C@@H]2[C@@]1(C[C@@H]3[C@@H]2C[C@@H]([C@@H]4[C@@]3(CCC5(C4)OCCO5)C)O)C)O C05275296
c1ccc(cc1)C2=C([C@H](C(=C(O2)N)C#N)c3cccc(c3Cl)Cl)C#N C02200570
C[C@@]12C[C@H]3[C@@H](CC[C@@H]4[C@@]3(C=CC(=O)N4)C)C[C@@H]1CC[C@@H]2C(=O)NC(C)(C)C C05852751
Cc1c(cnn1C)/C=C\2/C[C@H]3[C@@H]4CC[C@@H]5C[C@@H](CC[C@@]5([C@@H]4CC[C@@]3([C@@H]2O)C)C)O C06527505
c1ccc2c(c1)c3c(c(=O)s2)[C@H](C(=C(O3)N)C#N)c4ccc(cc4)Br C01430515
CC(C)(C)[C@H]1CC=C2[C@@H](C1)[C@H](C(C(=C2C#N)N)(C#N)C#N)c3ccccc3 C13511129
CC(C)(C)[C@H]1CC=C2[C@H](C1)[C@H](C(C(=C2C#N)N)(C#N)C#N)c3ccccc3 C05408900
c1cc(ccc1[C@H]2[C@H]3CCCC=C3C(=C(C2(C#N)C#N)N)C#N)Br C01085009
c1cc(ccc1[C@H]2[C@@H]3CCCC=C3C(=C(C2(C#N)C#N)N)C#N)Br C01085007
c1ccc2c(c1)CC3(CCCC3)C(=C2NC(=O)Nc4ccc(cc4)Cl)C#N C27534223
c1cc(ccc1[C@H]2NC(=S)N3N2C(=S)N[C@@H]3c4ccc(cc4)Cl)Cl C06512713
CC(C)(C)[C@@H]1CC=C2[C@H](C1)[C@@H](C(C(=C2C#N)N)(C#N)C#N)c3ccccc3 C04149462
CC(C)(C)[C@@H]1CC=C2[C@@H](C1)[C@@H](C(C(=C2C#N)N)(C#N)C#N)[C@@H]3CCCC=C3 C06262602
c1cs/c(=N/N=C\c2cc(c(c(c2)Br)O)Br)/[nH]1 C32653938
CCn1cc(c(n1)C)/C=C/2\C[C@H]3[C@@H]4CCc5cc(ccc5[C@@H]4CC[C@@]3([C@@H]2O)C)O C36613013
c1cc(c(cc1Br)N)S(=O)(=O)N2CC[C@@H]3CCCC[C@@H]3C2 C36809495
c1cc(c(cc1Cl)NC(=O)Nc2ncc(s2)Br)Cl C37437266
c1ccc2c(c1)NC[C@@H](O2)c3[nH]c(cn3)c4ccc(s4)Br C38002395
Cc1ccc(cc1C)[C@@H]2[C@H]3C(=NN=C3OC(=C2C#N)N)c4ccc(c(c4)C)C C00664714
C[C@@]1\2CC[C@@](C1(C)C)(C/C2=N\O)C(=O)Nc3ccc(cc3)Br C39850541
CC(C)(C)[C@@H]1C[C@H]2[C@@H](C([C@@H](C(=C2C=C1)C#N)N)(C#N)C#N)c3cccc(c3)Cl C39932445
c1cc(cc(c1)F)c2c(c(n(n2)c3cccc(c3)Br)N)C#N C39955049
Cc1ccc(c(c1)Cl)c2c(c(n(n2)c3ccccc3Br)N)C#N C39955147
c1cc(c(c(c1)F)NC(=O)Nc2nc3c(s2)cccc3Br)F C42381221
c1cc(c(cc1Br)N)c2nc(no2)c3cc(cc(c3)F)F C43387392
Cc1c(c(n(n1)[C@@H](C)c2cc3cc(ccc3o2)Br)N)Cl C43667518
c1ccc(c(c1)NC(=O)Nc2ccc(cc2)C#N)I C48330862
c1cc(ccc1NC(=O)Nc2ccc(c(c2)C#N)Cl)I C49203358
Cc1c[nH]/c(=N\C(=O)NCc2ccc(cc2Cl)Br)/s1 C49337673
c1cc(c(cc1Br)c2nnc3n2cc(cc3)C(F)(F)F)N C50208575
Cc1ccc(cc1F)c2nc(on2)c3cc(ccc3N)Br C50208604
c1c(c(cc(c1Br)O)O)/C=N/c2c(c3c(s2)CCCC3)C#N C01058240
Cc1c(c(n(n1)c2c3cc(ccc3ncc2N)Br)C)Cl C50585706
Cc1ccc(c(c1)Oc2c(cc(cc2I)C#N)N)C#N C51580775
Cc1c(sc(n1)N)c2nc3cc(ccc3n2C(C)C)Br C55170311
C[C@@H]1CCC[C@H](N1S(=O)(=O)c2cc(cc(c2Br)N)Cl)C C61881535
c1cc(c(cc1c2nc(on2)c3ccc(cc3N)Br)Cl)F C62790820
c1cc(c(cc1I)c2nc(no2)c3ccsc3)N C62824326
Cc1ccc(cc1c2nc(on2)c3cc(ccc3N)I)F C62824354
Cc1cccc(c1C)N2C(=S)N[C@H]3C[C@@]2(Oc4c3cccc4OC)C C02963654
CC1(CC2=C([C@H](c3cc4c(cc3N2)OCO4)c5ccc(cc5)SC)C(=O)C1)C C00816098
Cc1c(c(nn1C)C(=O)NC2C3CC4CC(C3)CC2C4)Br C00657090
c1ccc(cc1)[C@H]2[C@@H]3[C@@H](c4ccccc4OC3=O)c5c([nH]c(=O)s5)S2 C04279889
c1cc(c(c2c1sc(n2)NC(=O)c3ccc(o3)Br)Cl)Cl C00679746
Cc1c(c([nH]c1I)I)/C=C/[N+](=O)[O-] C04831040
c1ccc2c(c1)[C@H]3c4c([nH]c(=O)s4)S[C@@H]([C@@H]3C(=O)O2)c5ccc(cc5)F C04995846
c1ccc2c(c1)[nH]c(n2)/C=C\3/C(=O)N(C(=S)S3)c4cccc(c4)Br C08828333
Cc1nc2c(s1)ccc3c2sc(n3)NC(=O)c4ccc(s4)Br C02475031
c1cc(cc(c1)NC(=O)C2=Cc3cc(ccc3OC2)Br)C#N C10368656
c1cc(ccc1[C@@H]2CC(=O)N3C(=C2C#N)SC[C@]3(c4ccc(cc4)F)O)F C12275004
c1cc(ccc1[C@@H]2CC(=O)N3C(=C2C#N)SC[C@@]3(c4ccc(cc4)F)O)Cl C12275042
c1cc(ccc1[C@H]2CC(=O)N3C(=C2C#N)SC[C@]3(c4ccc(cc4)Cl)O)Cl C12275526
Cc1cc(no1)NC(=O)c2c(c3ccc(cc3s2)Br)Cl C13745879
c1ccc2c(c1)c(=O)cc(o2)C(=O)Nc3ccccc3I C14429678
c1ccc(cc1)N2C(=O)/C(=C\c3cc(cc(c3O)Cl)Cl)/SC2=O C15011600
c1ccc(c(c1)C(=O)Nc2ccc3c(c2)OC(O3)(F)F)I C16104174
c1cc(cc(c1)Br)/C=C/2\C(=O)NN(C2=O)c3ccc(c(c3)Cl)Cl C01195142
c1cc(c(cc1[C@H]2c3cc4c(cc3NC5=C2C(=O)CCC5)OCO4)Br)F C18199372
C[C@@]12CC[C@@H]3[C@H]([C@@H]1CC[C@]2(C)O)CC[C@]45[C@]3(CC(C(=O)[C@]4(O5)C)C#N)C C19910743
c1ccc2c(c1)[nH]c(n2)/C=C/3\C(=O)N(C(=S)S3)c4ccc(c(c4)Cl)Cl C27533856
c1ccc2c(c1)[nH]c(n2)/C=C/3\C(=O)N(C(=S)S3)c4ccc(cc4)Br C27533866
c1ccc2c(c1)OC[C@H](O2)C(=O)Nc3cc(ccc3Br)Br C28540961
C[C@]12CC[C@H](CC1=CC[C@@H]3[C@@H]2CC[C@]4([C@@H]3C[C@@H](C4=O)Sc5nccn5C)C)O C35026085
Cc1c(cnn1C)/C=C\2/C[C@@H]3[C@@H]4CC=C5C[C@@H](CC[C@@]5([C@@H]4CC[C@@]3(C2=O)C)C)O C36006464
Cc1c(c(n(n1)C)C)/C=C\2/C[C@@H]3[C@@H]4CC=C5C[C@@H](CC[C@@]5([C@@H]4CC[C@@]3(C2=O)C)C)O C04651106
Cc1c(c(n(n1)C)C)/C=C\2/C[C@@H]3[C@H]4CC=C5C[C@@H](CC[C@@]5([C@@H]4CC[C@@]3(C2=O)C)C)O C04651108
COc1ccc2c(c1)[C@@H]3C=CC[C@@H]3[C@@H](N2)c4cc5c(cc4Br)OCO5 C04959597
c1cc(ccc1[C@@H]2C[C@@H](N3C(=N2)N=CN3)c4ccc(cc4)Br)Cl C00634002
c1c/c(=[NH+]\S(=O)(=O)c2ccc(s2)Br)/c-3ccc[n-]c3c1 C42260167
C[C@@]12CC[C@H](CC1=CC[C@H]3[C@@H]2CC[C@@]4([C@@H]3C[C@H](C4=O)Sc5nccn5C)C)O C44499814
c1cc(c(cc1NC(=O)c2cc(cnc2Cl)Br)C#N)Cl C50044935
c1cc(ccc1[C@H]2C[C@@H](n3c(c(cn3)C#N)N2)C(F)(F)F)Br C02766688
c1cc2c(c(c1)/N=C/c3cc(cc(c3O)Br)Br)nsn2 C01230544
c1cc(ccc1[C@@H]2CN(CCO2)C(=O)Nc3ccc(c(c3)F)F)Cl C56541413
c1cc(ccc1[C@H]2CN(CCO2)C(=O)Nc3ccc(c(c3)F)F)Cl C56541415
c1ccc(c(c1)C(=O)Nc2c(ccc3c2nsn3)Cl)I C57315880
CC(=O)N1CCc2c1ccc(c2)C(=O)Nc3ccc(cc3Cl)Br C57794181
c1cc(cc(c1)Br)[C@@H]2C[C@H](n3c(ncn3)N2)c4ccc(cc4)Cl C02914728
c1cc(cc(c1)Br)[C@@H]2C[C@H](Nc3n2ncn3)c4ccc(cc4)F C06947784
c1ccc2c(c1)N3C(=O)CC[C@@]3(S2)C(=O)Nc4cc(c(cc4Cl)Cl)Cl C58441636
c1cc(c(cc1Br)F)NC(=O)c2cc3c(s2)nc4n3ccs4 C60621641
c1cc2c(cc1Cl)sc(n2)NC(=O)c3ccc(cn3)Br C61872884
Cc1ccc2c(c1)[C@H](CCN2S(=O)(=O)c3ccc(s3)Br)O C62550978
CC(=O)Nc1ccc(cc1)/C=C/2\COc3c(cccc3Br)C2=O C63279228
c1cc(c(c(c1)F)F)[C@H]2CC(=Nc3c2ncn3c4cc(ccc4F)F)O C40287809
c1c2c(cc(c1F)F)N(CCC2)C(=O)c3c(c(n[nH]3)C4CC4)Br C65107945
Cc1cc2c(cc1C(=O)Nc3ccc(cc3)Br)OCCCO2 C65315031
Cc1c(cccc1Cl)n2c3c(cn2)[C@@H](CC(=O)N3)c4cccc(c4F)F C65331384
c1cc(c(cc1[C@H]2CN(CCO2)C(=O)Nc3ccc(c(c3F)F)F)F)F C67250949
c1ccc(cc1)NC(=O)N2C[C@@H]3C[C@H](C2)c4ccc(c(=O)n4C3)c5ccco5 C04237177
c1ccc2c(c1)C(=O)N(C2=O)NC(=O)c3ccccc3I C00865488
c1cc(ccc1N2C(=O)[C@H]3[C@H]4C=C[C@@]([C@@H]3C2=O)(O4)CO)I C04724133
CC1(CC(=O)C2=C([C@H]1Br)Nc3c(ncnc3S2)N(C)C)C C05302759
CC(=O)Nc1c(cc(cc1Cl)N2C(=O)[C@@H]3[C@@H]4C[C@H]([C@@H]3C2=O)C=C4)Cl C00847182
c1c(cc(c2c1COCO2)CN3C(=O)C4(CCCCCC4)NC3=O)Cl C07005675
C[C@H]1CCCC[C@@]12C(=O)N(C(=O)N2)Cc3cc4c(c(c3)Cl)OCCO4 C08328584
c1ccc2c(c1)-c3c(c(n[nH]3)C(=O)N4CCN(CC4)c5ccc(cc5)F)CO2 C09728717
Cc1ccc(nc1)N2[C@H](c3c(=O)c4cc(ccc4oc3C2=O)F)c5cccc(c5)O C08413590
c1cc2c(cc1c3c4c([nH]n3)CCN(C4)C(=O)[C@H]5CC56CCCC6)OCO2 C12446190
Cc1c2c(ncn(c2=O)C)sc1C(=O)Nc3cccc(c3)Br C14877615
c1cc(sc1)[C@H]2CC3=C([C@H](n4c(ncn4)N3)c5ccc(cc5)Cl)C(=O)C2 C18196227
c1cc2c(cc1C(=O)N3CCc4c(c(n[nH]4)c5cc(cc(c5)F)F)C3)OCO2 C19229199
Cn1c(=O)c2c3c(sc2[nH]c1=S)CN(CC3)c4c(cc(cn4)C(F)(F)F)Cl C20365212
c1cc2c(c(c1)F)CCN3[C@@H]2CN(CC3=O)C(=O)Nc4ccc(c(c4F)F)F C22645275
CN1CCc2cc(c3c-4c2[C@@H]1Oc5c4c6c(cc5OC)CCN[C@@H]6O3)OC C24717811
c1c(cc(cc1Cl)Cl)C(=O)N2CCN(CC2)c3cn[nH]c(=O)c3Cl C25496842
CN1c2ccccc2C(=O)/C(=C(\Nc3ccc(c(c3)Cl)F)/S)/S1(=O)=O C18099590
CC(=O)[C@H]1[C@H]2[C@H]([C@@H]3[NH+]1C=Cc4c3cccc4)C(=O)N(C2=O)c5cccc(c5)Cl C16035089
CC1(CC2=C([C@@H]([C@@H]3C(=NC(=NC3=O)SC)N2)c4ccncc4)C(=O)C1)C C39345517
c1c(cnc2c1c(=O)n(c3c2N[C@@H](CC3=O)F)F)I C39450714
CC(C)S(=O)(=O)c1cc(cc2n1c(cn2)I)O C39462925
CO[P@]1(=O)NN2C[C@@H]3C=C(C(=C[C@@H]3C[C@@H]2CO1)SC)I C39467828
CO[P@]1(=O)NN2C[C@@H]3C=C(C(=C[C@@H]3C[C@@H]2CO1)Br)Br C39467992
CN1c2c(cc(cc2F)I)C/C(=N/c3c1ncnc3Cl)/O C39480325
CN1[C@H](c2c(=O)c3cc(ccc3oc2C1=O)Br)c4ccc(c(c4)OC)O C39908920
[H]/N=C\1/C(=C/c2ccc(cc2)Cl)/C(=O)N=C3N1N=C(S3)N4CCCCC4 C41084822
c1csc2c1CN(CC2)C(=O)Nc3cc4c(cc3Br)OCCO4 C43455917
c1ccc2c(c1)C=C[C@@H]3N2[C@@H]([C@@H]4[C@H]3C(=O)NC4=O)C(=O)c5ccc(cc5)Br C16038233
c1cc2c(cc1F)[C@@H](CCS2)NC(=O)N3CCN(CC3)c4cc(ccn4)C#N C45124473
c1c(cc(c(c1F)N2CCCC2)F)NC(=O)N3CCC4(CC3)OCCO4 C47861795
c1ccc(c(c1)NC(=O)N2CCN(CC2)C(=O)c3ccsc3)Br C48050411
Cc1cc(cc(c1NC(=O)N2CCC(CC2)C(=O)N(C)C)C)Br C48464067
C[C@@H]1COCCN1C(=O)C(=O)Nc2ccc(cc2Cl)I C48755739
[H]\N=C\1/C(=C\c2cc(n(c2C)c3cc(cc(c3)Cl)Cl)C)/C(=O)N=C4N1C(=CS4)C C13811367
c1ccc(cc1)[C@H]2c3c([nH]c(=O)s3)S[C@H]4[C@H]2C(=O)N(C4=O)c5ccc(cc5)F C47147170
CC1(C(=O)N(C(=O)N1)Cc2cc(=O)oc3c2ccc(c3)Br)C C57501154
CC(=O)N1CCc2c1ccc(c2)C(=O)Nc3nc4ccc(cc4s3)Cl C57771182
Cc1ccc(s1)C(=O)N2CCN(CC2)C(=O)Nc3ccc(cc3F)F C56355661
c1cc(oc1)C(=O)N2CCN(CC2)C(=O)Nc3cc(cc(c3)Cl)Cl C43176712
[H]/N=C\1/C(=C\c2cc(n(c2C)c3cc(ccc3Cl)Cl)C)/C(=O)N=C4N1N=CS4 C04641954
[H]/N=C\1/C(=C\c2cc(n(c2C)c3ccc(cc3C)Cl)C)/C(=O)N=C4N1N=C(S4)C C05516568
c1cc(ccc1c2nnc3n2N[C@@H](S3)[C@@H]4C(=CN=N4)Br)F C63786404
c1cc(cc(c1)Br)[C@H]2CC(=Nc3c2sc(n3)N4CCOCC4)O C36360047
Cc1c2cc(ccc2sc1C(=O)Nn3c(nc4c(c3=O)ccs4)C)F C64719202
c1cc(ccc1n2c3c(cn2)[C@H](CC(=O)N3)c4ccc5c(c4)OCO5)Cl C65331333
c1cc2c(cc1[C@H]3CC(=O)NCc4c3sc(n4)N5CCCC5)OCCO2 C65461562
Cc1ccc(c(c1)F)NC(=O)c2cnc3ccc(cn3c2=O)Br C55980667
Cc1c2c([nH]c1C(=O)N3CCO[C@H](C3)c4ccc(c(c4)F)F)CCCC2=O C66707124
Cc1cc(ccc1NC(=O)N2CCCSCC2)C(=O)N3CCCC[C@@H]3C C66967355
Cn1c(c(cn1)I)C(=O)Nc2c(c3c(s2)CCCC3)C#N C02777592
Cc1cc(ccc1NC(=O)c2cc3cccnc3n(c2=O)C)Br C05303688
Cc1cc([nH]n1)c2nnc3n2N=C(CS3)c4ccc(cc4)Br C05460046
Cc1ccc(cc1NC(=O)c2c(c3c(s2)nc4n(c3=O)CCC4)C)Cl C07406724
c1ccc2c(c1)ncc(n2)C(=O)Nc3cc4c(cc3Br)OCCO4 C08429403
c1cc(c(cc1C(F)(F)F)[C@H]2c3cc4c(cc3NC5=C2C(=O)OC5)OCO4)F C08781863
Cc1ccc(cc1)CN2C(=O)[C@@]3(CCS(=O)(=O)c4c3cc(cc4)F)NC2=O C08945604
[H]/N=C\1/C(=C/c2cc(n(c2C)c3cc(cc(c3)Cl)Cl)C)/C(=O)N=C4N1C=CS4 C09161372
Cn1c2c(cn1)-c3c(sc(n3)NC(=O)c4csc5c4CCCC5)CC2 C12326986
c1cc(ccc1/C=C\2/C(=O)NC(=O)N(C2=O)c3ccc(cc3)Br)F C14010802
Cc1ccc(c(c1)Cl)NC(=O)c2c(c3c(s2)nc4n(c3=O)CCC4)C C15632646
c1cc(c(cc1C=NN2C(=O)[C@H]3[C@@H]4C=C[C@H]([C@@H]3C2=O)[C@H]5[C@@H]4C5)Br)O C15835964
CN\1c2cc(ccc2S/C1=C/3\C(=O)N(C(=S)S3)c4ccc(cc4)O)OC C15946305
CC(=O)Nc1cc2cc(c(c(c2oc1=O)Br)OC)Br C22004764
CN1CCc2c(s/c(=N\C(=O)c3ccc(c(c3)N4CCCC4=O)Cl)/[nH]2)C1 C32744506
CCn1c(c(c(n1)C)n2c(=O)c3c4c(sc3[nH]c2=S)C[C@H](CC4)C)C C17076687
c1cc(c(cc1Br)S(=O)(=O)N2CCC(=NO)CC2)Br C34955925
Cc1ccccc1C(=O)N2CCSC23CCN(CC3)C(=O)Nc4ccc(cc4F)F C35370132
Cn1cc(cc1C(=O)Nc2cc3c(cc2Cl)OCCO3)Br C37496994
Cc1ccc(o1)c2cc(c3cc(ccc3n2)Br)C(=O)/N=C\4/NCCS4 C02867779
c1c(cc(cc1Cl)Cl)NC(=O)N2CCN(CC2)C(=O)[C@H]3CCCO3 C06731003
C[C@]12CCC(=O)C=C1C(=C)C[C@@H]3[C@@H]2C[C@@H]([C@]4([C@@H]3CC[C@]45[C@@]6(COCO6)OCO5)C)O C06995520
c1ccc(cc1)N2C(=O)[C@@H]3[C@@H](C2=O)C4(c5ccccc5C3c6c4cccc6)/C=N/O C05377560
c1ccc(cc1)N2C(=O)[C@H]3[C@H](C2=O)C4(c5ccccc5C3c6c4cccc6)/C=N/O C05377557
CSc1cc2c(c3c(n(c2=O)Cl)C(=O)C[C@H](N3)Br)nc1 C39451353
c1c(cnc2c1c(=O)n(c3c2N[C@@H](CC3=O)I)Cl)Cl C39451612
COc1cc2c(cc1I)[C@@H]3CO[P@](=O)(NN3CC2)SC C39464934
CN1c2c(cc(cc2O)Br)C/C(=N/c3c1ncnc3Cl)/F C39480234
C[C@H]1CCc2c(c(=S)sc(c2C#N)NC(=O)[C@@H]3COc4ccccc4O3)C1 C41013557
CN([C@@H]1CCS(=O)(=O)C1)C(=O)Nc2ccc(cc2Cl)Br C43420436
Cc1nc2c(s1)C[C@]3(CC[C@@H]([C@@H]([C@H]3[C@@H]2C)O)[C@H](C)C(=O)N4CCOCC4)C C43548822
[H]\N=C\1/C(=C/c2cc(n(c2C)c3ccccc3Cl)C)/C(=O)N=C4N1C=C(S4)C C20037329
[H]\N=C\1/C(=C/c2cc(n(c2C)c3ccc(c(c3)Cl)F)C)/C(=O)N=C4N1C=C(S4)C C13217551
CC1(CC2=C([C@H](n3c(nc(n3)SC)N2)c4cc(cc(c4)F)F)C(=O)C1)C C18222444
Cc1ccc(s1)C(=O)N2CCN(CC2)C(=O)Nc3ccc(cc3C)Cl C56532874
Cc1c(sc2c1c(ncn2)N3CCC(CC3)C(=O)/N=C/4\NCCS4)C C22392893
Cc1c(nn(c(=O)c1C(=O)Nc2cc(ccc2Br)Br)C)C C60379575
Cc1c2c(n(n1)c3ccc(nn3)Cl)NC(=O)C[C@H]2c4cc(ccc4F)F C32097249
CC1(Oc2ccc(cc2O1)NC(=O)C(=O)N3CC4C[C@H]5C[C@@H](C4)CC3C5)C C62641599
Cc1c2c(n(n1)c3ccc(nn3)Cl)N=C(C[C@H]2c4ccc(cc4F)F)O C32097365
c1cc(ccc1c2nnc3n2N[C@H](S3)[C@@H]4C(=CN=N4)Br)F C63786406
c1cc(c(cc1[C@@H]2CC(=Nc3c2sc(n3)N4CCOCC4)O)Br)F C36357605
c1cc(ccc1C#N)[C@H]2CC(=Nc3c2ncn3c4ccc(c(c4)Cl)F)O C36358324
c1cc2c(cc1NC(=O)c3ccc(nc3Cl)Cl)c(=O)n4c(n2)CCC4 C64908785
c1ccc(cc1)[C@@H]2CC(=O)NCCN2C(=O)c3cc4c(c(c3)Cl)OCO4 C65489383
c1ccc(c(c1)NC(=O)c2cnc3ccc(cn3c2=O)Br)Cl C55183761
c1cc(c(cc1[C@H]2CN(CCO2)C(=O)c3cc(cc4c3nc[nH]4)F)Cl)Cl C66708260
Cc1ccc(c2c1N(CCC2)C(=O)C(=O)NC3CCC4(CC3)OCCO4)F C66997380
C[C@@H]1CN(C[C@@H](O1)C)C(=O)C(=O)Nc2cc(ccc2Cl)Br C67525847
c1ccc(c(c1)NC(=O)N2CCS(=O)(=O)CC2)N3CCc4c(ccs4)C3 C67544841
c1ccc2c(c1)CCCN2C(=O)c3c[nH]c(=O)n(c3=O)c4ccc(c(c4)Cl)F C04033842
CC1(O[C@@H]2[C@@H](O1)[C@@H](O[C@@H]3[C@@H]2OC(O3)(C)C)C(=O)Nc4ccc(c(c4)F)F)C C04488707
CC1(O[C@@H]2[C@H](O1)[C@@H](O[C@@H]3[C@@H]2OC(O3)(C)C)C(=O)Nc4ccc(c(c4)F)F)C C04488709
Cc1cc2c(cc1Cl)c(cc(=O)o2)CN3C(=O)[C@@]4(CCCC[C@@H]4C)NC3=O C04515185
c1cc(ccc1N2C(=O)/C(=C\c3ccc4c(c3)OCO4)/C(=O)N2)Br C04587461
c1cc(cc(c1)Br)N2C(=O)/C(=C/c3ccc4c(c3)OCO4)/C(=O)N2 C00783632
c1cc(oc1)C(=O)N2CCSC23CCN(CC3)C(=O)Nc4ccc(cc4F)F C04752633
COc1cc(ccc1O)/C=c\2/c(=O)n3c4c(cc(cn4)Br)nc3s2 C00809262
CC1(O[C@H]2[C@@H](O1)[C@H](O[C@H]3[C@@H]2OC(O3)(C)C)C(=O)Nc4ccc(cc4)Cl)C C02667100
c1cc(oc1)[C@@H]2c3ccc(cc3Oc4c2c5nc(nn5cn4)c6cccs6)O C05348402
c1cc(=O)n2c(c1c3cncnc3)[C@@H]4C[C@H](C2)CN(C4)C(=O)NC5CCCCC5 C05441117
Cc1ccc(cc1Cl)NC(=O)[C@@H]2[C@H]3[C@@H]([C@@H]4[C@H](O2)OC(O4)(C)C)OC(O3)(C)C C04029359
c1ccc2c(c1)S(=O)(=O)N(S2(=O)=O)NC(=O)C34CC5CC(C3)CC(C5)C4 C04659720
Cc1ccc2c(cc(=O)oc2c1)CN3C(=O)[C@@]4(C[C@H](CC(C4)(C)C)C)NC3=O C06788328
Cc1ccc(c(c1)C)NC(=O)N2CCc3c(c(nc(n3)C)N4CCC(CC4)C)C2 C04519320
Cc1ccn2c(c1)nc(c(c2=O)NC(=O)C3c4ccccc4Oc5c3cccc5)C C10609572
Cc1cnc(s1)NC(=O)c2ccc3c(c2)SC4=NS(=O)(=O)CCN34 C10557071
c1cc(cc(c1)Cl)c2cc3c(c(c2)O)OCCN(C3)C(=O)c4cnsn4 C12327372
Cc1ccc(cc1Cl)NC(=O)[C@H]2[C@@H]3[C@H]([C@@H]4[C@@H](O2)OC(O4)(C)C)OC(O3)(C)C C12378288
CC1(O[C@H]2[C@@H](O1)[C@@H](O[C@H]3[C@H]2OC(O3)(C)C)C(=O)Nc4ccc(cc4F)F)C C12378291
CC1(O[C@H]2[C@@H](O1)[C@H](O[C@@H]3[C@H]2OC(O3)(C)C)C(=O)Nc4ccc(cc4)Cl)C C12406385
CSc1nc2c(c(n1)Cl)[C@H](n3c4cc5c(cc4nc3S2)OCO5)O C13161960
Cc1cc(c2c(n1)n3c(n2)CCCCC3)C(=O)Nc4nc5c(s4)CN(CC5)C C12602482
Cc1ccc2c(c1)c(=O)c3c(o2)C(=O)N([C@H]3c4cccc(c4)O)c5nncs5 C35489507
C[C@]12CCC(=O)C=C1C(=C)C[C@H]3[C@H]2C[C@@H]([C@]4([C@@H]3CC[C@]45[C@@]6(COCO6)OCO5)C)O C06995523
C[C@]12CCC(=O)C=C1C(=C)C[C@H]3[C@@H]2C[C@@H]([C@]4([C@@H]3CC[C@]45[C@@]6(COCO6)OCO5)C)O C06995521
c1cc(ccc1[C@@H]2c3c(=O)c4cc(ccc4oc3C(=O)N2[C@@H]5CCS(=O)(=O)C5)Cl)O C38648668
COc1ccc2c3c1O[C@H]4[C@@]3(CCN(C2)c5ccnc(n5)Cl)C=C[C@@H](C4)O C39293289
c1ccc2=[NH+]CC(=c2c1)C=C3C(=NC(=O)N(C3=O)c4ccc(cc4)Br)[O-] C39024340
CCOc1cc(cc2c1N(c3c(c(ncn3)Cl)N=C(C2)Br)C)O C39479800
CN1c2c(cc(cc2OC)Br)C/C(=N/c3c1ncnc3Cl)/O C39480220
Cc1csc(n1)N2CCN(CC2)C(=O)Nc3ccc4c(c3)OC(O4)(F)F C43851189
c1cc(nc(c1)Cl)N2CCN(CC2)C(=O)Nc3ccc4c(c3)OCCCO4 C47367067
[H]/N=C\1/[C@@]2([C@H]([C@](O1)(O[C@H](C2(C#N)C#N)c3ccc(cc3)Br)CC)C)C#N C05053616
c1cc(ccc1N2C(=O)[C@H]3[C@@H]4CCCN4[C@@]5([C@@H]3C2=O)c6cc(ccc6NC5=O)F)F C20478052
c1cc(ccc1N2C(=O)[C@H]3[C@H]4CCCN4[C@@]5([C@@H]3C2=O)c6cc(ccc6NC5=O)F)F C34389215
c1cc2c(cc1F)N(CCC2)S(=O)(=O)c3cc4c(cc3Cl)NC(=O)CO4 C56068939
Cc1ccc(cc1)n2c3c(c(n2)C)[C@H](S[C@H](C(=O)N3)C)c4ccc5c(c4)OCO5 C06679064
CC(=O)N1CCc2c1ccc(c2)NC(=O)c3cc4c(s3)nc5n4ccs5 C22740468
Cc1ccc2c(c1)[C@@]3([C@H]4[C@@H]([C@H]5N3CCC5)C(=O)N(C4=O)c6ccc(cc6)C(=O)C)C(=O)N2 C61942934
Cc1ccccc1[C@@H]2Cc3c(cnc4c3c(n(n4)c5nc(cc(n5)C)C)O)C(=O)C2 C09047138
Cc1c2c(n(n1)c3ccc(nn3)Cl)N=C(C[C@H]2c4ccc(c(c4F)F)F)O C36360402
Cc1c2c(n(n1)c3ccc(nn3)Cl)N=C(C[C@H]2c4ccc5c(c4)OCCO5)O C36360250
Cc1c2c(n(n1)[C@H]3CCOC(C3)(C)C)N=C(CS[C@H]2c4ccc5c(c4)OCO5)O C13132404
Cc1c2c(n(n1)c3ccc4nncn4n3)N=C(C[C@@H]2c5ccc(cc5Cl)F)O C40288106
CC1=C2C(=NC(=NC2=O)C)S[C@H]1C(=O)Nc3ccc4c(c3)OC5(O4)CCCC5 C64213580
c1c(cc(c2c1OCO2)Br)CNC(=O)N3CCC4(CC3)OCCO4 C64764719
c1ccn\2c(c1)n[nH]/c2=N\C(=O)C3(CCOCC3)c4ccc(cc4Cl)Cl C65791238
c1cc2c(cc1C(=O)Nc3ccc(c(c3)F)F)SC4=NS(=O)(=O)CCN24 C15011490
C[C@H]1CC(=Nc2ccccc2N1C(=O)[C@H]3CC(=NO3)c4ccc(cc4)Cl)O C13625127
c1cc(ccc1CCNC(=O)COc2ccc3cc(ccc3c2)Br)S(=O)(=O)N C03362127
C[C@@H](c1nnc(n1c2ccccc2)SCC(=O)N)Nc3ccc(cc3)Br C08456818
C[C@@H](C(=O)Nc1ccc(cc1)C(=O)N)Sc2nccn2c3ccc(cc3)Br C08746493
CCC(=O)Nc1cccc(c1)NC(=S)NC(=O)c2cc(cc(c2OC)C)Br C09064712
c1cc(ccc1NC(=O)CNC(=O)CNC(=O)c2ccc(cc2Cl)Cl)Br C03369245
c1cc(ccc1C2(CCCC2)C(=O)OCC(=O)Nc3c(c4c(s3)CCC4)C(=O)N)Cl C02653058
c1cc(oc1)C(=O)Nc2ccc(cc2)NC(=S)NC(=O)c3ccc(cc3)Br C01411732
c1cc(ccc1c2cc3c(s2)c(ncn3)SCC(=O)Nc4c(ccs4)C(=O)N)F C09952510
Cc1ccc(cc1)c2nnc(n2N)S[C@H](C)C(=O)Nc3ccc(cc3)Br C10784781
C[C@@H](C(=O)Nc1c(cc(cc1Cl)Cl)Cl)Sc2nnc(n2N)c3ccco3 C11669287
c1cc(ccc1C(=O)NC(=S)NNC(=O)COc2ccc(cc2)Br)Cl C12501833
c1cc(c(cc1Cl)Cl)C(=O)NCC(=O)NNC(=O)CSc2cc(ccc2Cl)Cl C12671606
CCc1c(cc(s1)C(=O)NNC(=O)CCNC(=O)c2ccc(cc2)Br)C C12674389
c1cc(ccc1CS(=O)(=O)N)NS(=O)(=O)c2ccc(cc2Cl)Br C12526196
c1ccc(c(c1)[C@H]2[C@@H]([C@@](NC(=O)N2)(C(F)(F)F)O)C(=O)c3cccs3)OC(F)F C13304129
c1ccc(cc1)C(=O)Nc2cccc(c2)NC(=S)NC(=O)c3ccc(o3)Br C13632602
COc1ccc(cc1I)C(=O)NNC(=S)NC(=O)/C=C/c2ccc(cc2)F C13977207
CC(=O)NC(=S)NNC(=O)COc1ccc2cc(ccc2c1Br)Br C13982500
c1ccc(c(c1)C(=O)NCc2ccco2)NC(=S)NC(=O)c3ccccc3Br C14003436
COc1ccc(cc1NC(=S)NNC(=O)C2c3ccccc3Oc4c2cccc4)Cl C01119068
Cc1c(sc(n1)c2ccc(cc2)Cl)C(=O)NCCc3ccc(cc3)S(=O)(=O)N C17126914
c1cc(ccc1n2c(c[nH]c2=S)C(=O)NCCNc3c(cc(cn3)C(F)(F)F)Cl)F C18216043
C[C@H](c1ccccc1)NC(=O)c2ccc(cc2)NC(=S)NC(=O)c3ccc(o3)Br C20119196
c1cc(ccc1c2csc3c2c(ncn3)SCC(=O)Nc4c(c5c(s4)CCC5)C(=O)N)F C21127181
Cc1c(nc(s1)NC(=O)c2ccccc2OCC(=O)N)c3ccc(cc3)Br C21742234
CC(C)[C@@H](C(=O)NNC(=O)c1ccc(s1)c2ccc(cc2)F)NC(=O)c3ccc(cc3)F C21971360
C[C@H](c1ccccc1)NC(=O)[C@@H](C)Sc2nnc(n2N)c3ccccc3Br C22106751
Cc1ccc(cc1)c2csc(n2)S[C@@H](C)C(=O)Nc3cccc(c3)S(=O)(=O)N C24270174
c1cc(ccc1c2cnc([nH]2)SCCC(=O)NC(=O)NC3CCCC3)Br C25577976
c1cc(ccc1CCC(=O)Nc2ncc(s2)Cc3cc(cc(c3)F)F)S(=O)(=O)N C32906996
CCC(=O)Nc1ccc(cc1)S(=O)(=O)Nc2ccc(cc2)c3cc4cc(ccc4[nH]3)F C33025839
CC(C)CNC(=O)c1cc(ccc1N(C)C)NC(=O)Nc2ccccc2Br C33656609
c1ccc(c(c1)[C@H]2[C@H]([C@@](NC(=O)N2)(C(F)(F)F)O)C(=O)c3cccs3)OC(F)F C36398772
c1cc(c(cc1Br)NC(=O)CSc2c(cc(c(n2)N)C#N)C#N)Br C39335034
c1cc(ccc1C2(CCC2)[C@H]3NN[C@@H](O3)CCC(=O)NCC4=CC=C[C@@H]5C4=CC=N5)Cl C39387666
CCOc1cc(ccc1OCC(=O)N)[C@H]2CC(=O)Nc3c2scc3c4cccc(c4)F C46076868
COCCNC(=O)NC(=O)CNc1cc(ccc1I)Br C49066680
c1ccn(c1)c2c(cnn2c3ccc(cc3)Br)C(=O)Nc4ccc(cc4)C(=O)N C49545712
C[C@H](C(=O)N1[C@H](C=C(N1)c2ccc(cc2)Cl)c3ccco3)Sc4nnc(s4)N C03359546
C[C@@H](C(=O)N1[C@@H](C=C(N1)c2ccc(cc2)Cl)c3ccco3)Sc4nnc(s4)N C03359548
[H]/N=C\1/NC(=O)/C(=C/c2cc(ccc2OCC(=O)Nc3ccccc3C)Br)/S1 C15056958
CCOc1cc(cc(c1OCC)I)[C@H]2c3c(n[nH]c3OC(=C2C#N)N)C C01143899
CCCC(=O)Nc1nc2ccc(cc2s1)NC(=S)NC(=O)c3ccc(cc3)Cl C17098283
Cc1cc(cc(c1C)NC(=O)CSc2c3c(c(sc3ncn2)C)C)S(=O)(=O)N C21253963
Cc1c(c(n2c(n1)c(cn2)C(=O)N)C)CCC(=O)Nc3ccc(cc3Cl)Br C59020812
CC(=O)Nc1cccc(c1)C(=O)Nc2ccc(cc2C(F)(F)F)NC(=O)c3ccccc3F C59253990
COc1ccc(cc1)C(=O)NC(=S)Nc2ccc(cc2)NC(=O)c3ccc(cc3)Br C59438858
COc1ccc(cc1c2ccc(o2)CO)NC(=S)NC(=O)c3cc(ccc3Cl)Br C20152026
c1ccc(cc1)C(=O)/N=C(/c2c(nn(c2O)c3ccccc3)CSc4ccc(cc4)Cl)\N C09311000
Cc1cc(cc(c1OCc2c(c(nc(n2)N)C)C(=O)NC)Br)Br C66135909
CCCCNc1nc2c(s1)C[C@@]3(CC[C@@H]([C@@H]([C@H]3[C@@H]2C)O)[C@H](C)C(=O)N4CC[NH+](CC4)C)C C03840569
Cc1ccc2c(c1C)NC(=O)[C@@]23[C@H]4[C@@H]([C@@H]([NH2+]3)CCSC)C(=O)N(C4=O)CCc5ccccc5 C08790506
CCOc1cccc(c1O)[C@H]2CC(=N[C@@H]([NH2+]2)c3cc(ccc3OC)Br)c4ccc(cc4)C C09542752
Cc1cc([nH+]c2c1cc(cc2)NC(=O)CCC(=O)N[C@H]3CCC[C@H]([C@@H]3C)C)N4CCCCC4 C09597986
Cc1c2cc(ccc2[nH]c1C(=O)N[C@H]3C[C@H]([NH+](C3)Cc4cc(ccc4F)F)C(=O)OC)Cl C11815332
CC[NH+](CC(=O)NCc1ccc(cc1)Cl)CC(=O)Nc2ccc(cc2F)Br C03429012
CC(C)(C#Cc1ccc(s1)C[NH+]2CCCC[C@H]2C(=O)Nc3ccc(cc3)n4cccn4)O C12582798
C[C@H](c1cccs1)[NH+](C)CC(=O)Nc2cccc(c2)C(=O)Nc3cccc(c3)C(F)(F)F C12972057
C[C@H](C(=O)Nc1ccc(cc1)C(F)(F)F)[NH+](C)CC(=O)Nc2ccc(c(c2)C(F)(F)F)Cl C13072238
c1cc(cc(c1)C(F)(F)F)C(=O)Nc2cccc(c2)N3CCC(CC3)[NH2+]CCc4cscn4 C14983249
C[NH+](C)[C@H](CNC(=O)c1ccc(c(c1)NC(=O)c2cccs2)Cl)c3ccccc3Cl C15787788
CC1(CC(CC([NH2+]1)(C)C)N(Cc2cccnc2)C(=S)Nc3cc(ccc3OC)Cl)C C19645593
Cc1ccc(cc1F)NC(=O)N[C@H](CCC(C)C)c2c3c(sc2n4cccc4)C[NH+](CC3)C C20532169
Cc1ccc(cc1F)NC(=O)N[C@@H](CCC(C)C)c2c3c(sc2n4cccc4)C[NH+](CC3)C C20532170
C[C@H](c1ccccc1)/[NH+]=c/2\ccc-3c(cc2[O-])[C@H](CCc4c3c(c(c(c4)OC)OC)OC)[NH2+]C C25072788
CC1CC[NH+](CC1)[C@H](CNC(=O)[C@@H](C(C)C)NC(=O)c2c(cccc2F)F)c3cccs3 C25382049
CC1CC[NH+](CC1)[C@@H](CNC(=O)[C@@H](C(C)C)NC(=O)c2c(cccc2F)F)c3cccs3 C25382057
Cc1cc(ccc1NC(=O)[C@H](C(C)C)NC(=O)c2c(cccc2F)F)N3CC[NH+](CC3)C C26566951
CC1=C([C@H](N2CCCSC2=[NH+]1)c3cccc(c3)NC(=O)C4CCC4)C(=O)Nc5ccccc5 C33713307
Cc1cccc2n1c(c([nH+]2)c3cc(c(c(c3)OC)O)OC)Nc4ccc(cc4)Br C35616030
C[C@@H](c1ccccc1)NC(=O)[C@@H]2CN(CC23CC[NH2+]CC3)C(=O)c4ccc(c(c4)C(F)(F)F)F C39596754
Cc1ccc(c(c1F)F)C(=O)N2C[C@@H](C3(C2)CC[NH2+]CC3)C(=O)NCc4cc(cc(c4)F)C(F)(F)F C39600419
c1cc(c(cc1Br)CNC(=O)[C@@H]2CN(CC23CC[NH2+]CC3)C(=O)[C@H]4CCC=CC4)F C39600892
Cc1ccc(c(c1)C)CNC(=O)[C@@H]2CN(CC23CC[NH2+]CC3)C(=O)c4ccc(cc4F)C(F)(F)F C39606954
c1cc(ccc1C(=O)N2C[C@@H](C3(C2)CC[NH2+]CC3)C(=O)NCc4ccc(c(c4)Cl)Cl)C(F)(F)F C39609660
Cc1ccc(cc1)CNC(=O)[C@@H]2CN(CC23CC[NH2+]CC3)C(=O)c4cc(cc(c4)F)C(F)(F)F C39634279
Cc1ccc(cc1)CNC(=O)[C@@H]2CN(CC23CC[NH2+]CC3)C(=O)c4ccc(c(c4)C)Br C39634321
Cc1ccc(cc1)C(=O)N2C[C@H](C3(C2)CC[NH2+]CC3)C(=O)NCc4ccc(cc4F)Br C39639456
CCc1ccc(cc1)CCNC(=O)[C@@H]2CN(CC23CC[NH2+]CC3)C(=O)c4c(ccc(c4F)C)Cl C39654397
C[C@@H](c1ccc(cc1)Br)NC(=O)[C@H]2CN(CC23CC[NH2+]CC3)C(=O)c4ccc(cc4F)F C39656851
Cc1ccc(c(c1)C)CCNC(=O)[C@@H]2CN(CC23CC[NH2+]CC3)C(=O)c4ccc(c(c4)F)C(F)(F)F C39667013
Cc1ccc(c(c1)CCNC(=O)[C@@H]2CN(CC23CC[NH2+]CC3)C(=O)c4ccc(cc4)C(F)(F)F)C C39676894
C[C@@H](Cc1ccccc1F)NC(=O)[C@H]2CN(CC23CC[NH2+]CC3)C(=O)c4ccc(cc4)C(F)(F)F C39686856
C[C@@H](Cc1ccc(cc1)F)NC(=O)[C@@H]2CN(CC23CC[NH2+]CC3)C(=O)c4ccc(c(c4)C(F)(F)F)F C39688502
C[C@@H](Cc1ccc(cc1)F)NC(=O)[C@H]2CN(CC23CC[NH2+]CC3)C(=O)c4ccc(c(c4)F)C(F)(F)F C39688508
CCc1ccc(cc1)[C@@H](C)NC(=O)[C@@H]2CN(CC23CC[NH2+]CC3)C(=O)c4ccc(cc4F)C(F)(F)F C39696006
CCc1ccc(cc1)[C@@H](C)NC(=O)[C@@H]2CN(CC23CC[NH2+]CC3)C(=O)c4ccc(c(c4)F)C(F)(F)F C39696014
CC(C)(C)SCCNC(=O)[C@@H]1CN(CC12CC[NH2+]CC2)C(=O)c3cc(cc(c3)Cl)Cl C39696396
CC(C)(C)SCCNC(=O)[C@@H]1CN(CC12CC[NH2+]CC2)C(=O)c3ccc(c(c3)C(F)(F)F)F C39696406
COc1ccc(c(c1)[C@@H]2CSC[C@H]([NH2+]2)C(=O)NCCc3ccc(cc3Cl)Cl)OC C44167389
CC[NH+]1CCc2c(sc3c2C(=N[C@@H](N3)c4ccc(c(c4)OC)OCc5ccccc5)O)C1 C16193288
CC[C@@H](C)CN1C(=O)[C@H]([NH2+]C12CCN(CC2)C(=O)Nc3ccc(cc3)C(F)(F)F)C(C)C C36024263
CC[C@@H](C)[C@H]1C(=O)N(C2([NH2+]1)CCN(CC2)C(=S)Nc3ccc(cc3)F)Cc4ccc(cc4)F C36024323
c1ccc(cc1)n2c-3[nH+]c(=O)c(cc3c([n-]2)c4ccc(cc4)F)C[NH2+]Cc5ccc(cc5)Cl C13564715
CC[NH+]1CCc2c(sc3c2C(=N[C@@H](N3)c4cc(ccc4OCc5ccccc5)Br)O)C1 C15947293
CC(C)[C@H](C(=O)NC[C@@H](c1cccs1)C2=c3ccccc3=[NH+]C2)NC(=O)c4ccccc4F C63204688
Cc1ccc2=[NH+][C@H](C(=c2c1)NC(=O)c3ccc(cc3)Cl)C(=O)NCc4ccc(cc4)OC C63447878
c1ccc2c(c1)CCCN2[C@H]3Nc4c(cccc4S3)C(=O)NCCC5=c6ccccc6=[NH+]C5 C63494044
CC(C)[C@H](C(=O)NC[C@H](c1cccs1)C2=c3ccccc3=[NH+]C2)NC(=O)[C@@H]4CC=CS4 C64131331
c1cc2c(cc1S(=O)(=O)N3CCC4(CC3)C(=[NH+]CCN4)NCc5cc(cc(c5)F)F)CCCC2 C65074788
C[C@@]12CC[C@H]([C@@]([C@H]1Cc3c(nc(s3)NC(=O)c4cccs4)[C@H]2CC(=O)N(C)CC=C)(C)CO)O C03841110
CC(C)Cn1c(=O)c2ccccc2nc1SCC(=O)Nc3c(c4c(s3)CCCC4)C(=O)N C03309367
c1cc(ccc1NC(=S)NC(=O)c2ccc(cc2Cl)Cl)S(=O)(=O)Nc3nccs3 C02316394
CC(=O)Nc1ccc(cc1)NC(=O)c2ccc(cc2)NS(=O)(=O)c3ccc(s3)Br C03307402
CC(=O)Nc1ccc(cc1)NC(=O)CSc2nnc(s2)NC(=O)c3cccc(c3)Cl C08822162
CC(=O)Nc1ccc(cc1)NC(=O)Cc2csc(n2)SCC(=O)Nc3ccc(cc3)Cl C08852656
CC(=O)N[C@@H](C(Cl)(Cl)Cl)NC(=S)Nc1ccccc1N2C(=O)c3ccccc3C2=O C02696727
Cc1cc(cc(c1)NS(=O)(=O)c2ccc3c(c2)c(=O)c(c[nH]3)C(=O)NCc4ccc(cc4)Cl)C C06181524
C=CCn1c(=O)c2ccc(cc2nc1SCC(=O)Nc3ccc(cc3)S(=O)(=O)N)Cl C09085428
COc1ccccc1/C=C/C(=O)NC(=S)NNC(=O)c2ccc(c(c2)Br)OC C10041708
C[C@@H](C(=O)Nc1ccc(cc1)S(=O)(=O)N)OC(=O)/C=C/c2cc(ccc2F)Br C10663915
c1cc(ccc1c2ccc(s2)C(=O)NNC(=O)CNC(=O)c3ccc(o3)Br)F C10735721
c1cc(ccc1CCNC(=O)CCc2ncc(o2)c3ccc(cc3Cl)Cl)S(=O)(=O)N C11407031
c1ccc(cc1)NC(=O)CCC(=O)NNC(=O)COc2ccc3ccccc3c2Br C12039632
CSc1c(c(nc(n1)N)SCC(=O)Nc2c(cc(cn2)Br)Br)C#N C09761296
c1ccc(cc1)COc2ccc(cc2/C=C(\C#N)/c3c(c(n(n3)CCO)N)C#N)Br C12376543
CCNC(=S)NNC(=O)CSc1nc2ccccc2c(=O)n1c3ccc(cc3)Br C01829835
Cc1cc(cc(c1OCC(=O)NNC(=O)CCC(=O)Nc2ccccc2Cl)C)Br C12490068
COc1ccc(cc1)C(=O)NC(=S)NNC(=O)c2ccc(c(c2)I)OC C12502797
COc1ccc(cc1)C(=O)NNC(=S)NC(=O)c2ccc(c(c2)I)OC C12502950
c1ccc(cc1)Cn2cc(c(n2)c3ccccc3)/C=C/C(=O)NCc4ccc(s4)S(=O)(=O)N C12933629
c1ccc2c(c1)c(=O)n(c(n2)SCC(=O)Nc3ccccc3SCC(=O)N)c4ccc(cc4)F C12981798
Cc1c(sc2c1c(=O)[nH]c(n2)CS[C@@H](C)C(=O)NNC(=O)CC34CC5CC(C3)CC(C5)C4)C C14595598
C[C@H](C(=O)Nc1c(ccs1)C(=O)N)Sc2nnc(n2c3ccc(cc3)F)c4ccccc4 C15813729
C[C@@H](C(=O)Nc1c(ccs1)C(=O)N)Sc2nc3ccccc3c(=O)n2c4ccc(cc4F)F C15813942
CC(=O)NCc1ccc(cc1)C(=O)N/C(=N/c2cccc(c2)Br)/NCc3cccnc3 C15828103
CCCn1c2ccc(cc2nc1CCC(=O)N[C@@H](C)c3ccc(cc3)Br)S(=O)(=O)N C17961446
c1ccc(cc1)CN2CCc3c(sc(c3C(=O)N)NC(=O)/C=C\c4ccc(cc4)[N+](=O)[O-])C2 C19942307
CC1=C([C@@H](C(=C(N1)SCC(=O)NCc2ccccc2)C#N)c3ccco3)C(=O)Nc4ccccc4F C09075336
Cc1cccc(c1NC(=O)C2=C(NC(=C([C@H]2c3ccco3)C#N)SCC(=O)Nc4ccccc4)C)C C12250162
C[C@@H](C(=O)Nc1cccc(c1)S(=O)(=O)N)Sc2c3c(csc3ncn2)c4ccc(cc4)F C21604479
CCn1c(=O)c2cc(ccc2nc1S[C@@H](C)C(=O)Nc3c(ccs3)C(=O)N)Br C21604816
CCn1c2ccc(cc2nc1SCC(=O)Nc3ccccc3Br)S(=O)(=O)N C22311204
CC(C)C(=O)Nc1ccc(cc1)NC(=O)c2cc(ccc2Br)S(=O)(=O)NC3CC3 C22974465
Cc1ccc(cc1S(=O)(=O)Nc2ccccc2Cl)NC(=O)[C@H](C)NC(=O)c3ccco3 C25537780
c1cc(cc(c1)Cl)n2c(c(cn2)C(=O)NCc3ccc(s3)S(=O)(=O)N)C(F)(F)F C25538748
CC(C)c1cccc(c1NC(=O)Nc2ccc(c(c2)C(=O)NCc3cccnc3)N(C)C)C(C)C C35210299
CC(=O)Nc1ccc(cc1)c2csc(n2)NC(=O)C[C@H](c3ccccc3)NC(=O)c4ccccc4 C36275281
CCNc1ccc(cc1NCC(=O)Nc2ccc(cc2F)Br)S(=O)(=O)N(C)C C08687753
CC(C)[C@H](C(=O)NN/C=C/1\C=C(C=C(C1=O)OC)Br)NC(=O)c2ccc(cc2)Cl C10040237
c1cc(c(cc1c2csc(n2)NC(=O)CSc3nnc(n3N)C(F)(F)F)Cl)Cl C36640303
CC(=O)N(C)c1ccc(cc1)NC(=S)Nc2ccc(cc2)S(=O)(=O)Nc3ccc(cc3)Cl C39971132
Cc1c(cc(n1Cc2cccs2)C(=O)CN3CCN(CC3)C(=O)Nc4ccccc4)C(=O)N C43254829
Cc1cc(ccc1Br)NC(=O)COC(=O)c2cc(ccc2Cl)S(=O)(=O)N C45258257
c1ccc(cc1)[C@@H](CC(=O)Nc2ccc(cc2)C(=O)Nc3nccs3)NC(=O)c4ccccc4 C46706610
Cc1c(cco1)C(=O)Nc2cc(ccc2F)NC(=O)c3ccccc3NC(=O)c4cccs4 C46839876
c1cc(ccc1Cn2cc(ccc2=O)C(F)(F)F)/C(=N/OC(=O)Nc3ccc(cc3)Cl)/N C16080879
Cc1cc(ccc1NC(=O)CNC(=O)N[C@@H](C)c2ccc(cc2)S(=O)(=O)C)Br C58489867
c1ccc2c(c1)c(nn(c2=O)C[C@@H](COC(c3ccc(cc3)F)c4ccc(cc4)F)O)C(=O)N C58614324
COc1cc(ccc1NC(=O)c2ccco2)NC(=S)NC(=O)c3ccc(cc3)Br C59365816
C[C@@H]1c2c(sc(n2)c3ccsc3)C[C@]4([C@H]1[C@H]([C@@H](CC4)[C@H](C)C(=O)N5CC[NH+](CC5)C)O)C C03840667
c1cc(ccc1S(=O)(=O)N=S2CCN(CC2)c3c(cc(c[nH+]3)C(F)(F)F)Cl)Cl C08648416
c1ccc2c(c1)C=C[NH+]3[C@H]2[C@@H]4[C@H]([C@H]3C(=O)c5ccc(cc5)Cl)C(=O)N(C4=O)c6ccc(cc6)Cl C09272141
c1cc(ccc1S(=O)(=O)N2CCCN(CC2)c3c(cc(c[nH+]3)C(F)(F)F)Cl)Br C10219038
COc1cc(cc(c1O)Br)/C=N/N2CC[NH+](CC2)C3c4ccccc4-c5c3cccc5 C01754100
C[C@H](c1ccccc1)N2C(=O)[C@@H]3[C@H]4c5ccccc5C=C[NH+]4[C@@H]([C@@H]3C2=O)C(=O)c6ccccc6 C12662650
c1cc(cc(c1)Cl)CN2C[C@@H]3C[C@H]([NH+]4[C@@]3(C2=O)CCC4)c5c[nH]nc5c6cccc(c6)F C12434323
c1ccc(cc1)/C(=N\N=C\c2c3ccccc3cc4c2cccc4)/C56C[NH+]7CN(C5)CN(C6)C7 C19333544
c1cc(ccc1NC(=O)C[NH+]2CCN(CC2)C(=O)c3cc(ccc3Cl)Br)F C19604624
c1cc(ccc1C#N)N2C(=C(C3(C2=S)CCCCC3)N4CCOCC4)[NH2+]C5CCCCC5 C21337461
C[C@@H](C(=O)Nc1ccc(cc1F)Br)[NH+]2CCN(CC2)C(=O)c3ccc(cc3)Cl C23005100
Cc1cc(nc([nH+]1)C(C)C)N2CCN(CC2)Cc3cc4c(cc3Br)OCCO4 C24337712
c1c(cnc(c1Cl)N2CC[NH+](CC2)Cc3cc4c(cc3Br)OCCO4)C(F)(F)F C25220318
C[C@H](C(=O)Nc1cc(ccc1Cl)Cl)[NH+]2CCN(CC2)c3ccc(cn3)Br C30200218
COCc1c2c(cccc2sc1C(=O)N3CCN(CC3)c4cc[nH+]c5c4ccc(c5)Cl)F C32753569
Cc1c(c(nc([nH+]1)C)N2CCN(CC2)C(=O)c3cc(cc(c3)Cl)Cl)Cc4cccc(c4)F C00694424
c1cc(ccc1[C@H]2c3ccsc3CC[NH+]2CC(=O)N4CCN(CC4)C(=O)c5ccc(cc5)F)Cl C34787421
C[NH+](C)[C@H]1CCN(C1)c2ccc(cn2)n3c(=O)c4ccc(cc4cn3)c5ccc(cc5)Cl C35984682
Cc1ccc(cc1)N2C(=O)[C@]3(Cc4cc(ccc4N5[C@@H]3C[NH+](CC5)C)Br)C(=N2)C C36056327
c1ccc(c(c1)CC(=O)N2CCN(CC2)C3=[NH+]N=C(CS3)c4ccc(cc4)Cl)Cl C38552930
CCN1[C@H](Nc2ccc(cc2C1=O)I)/C=C/C3=c4cc(ccc4=[NH+]C3)OC C38688853
CN1[C@@H](Nc2ccc(cc2C1=O)I)/C=C/C3=c4cc(ccc4=[NH+]C3)OC C38688917
c1ccc(cc1)C2=C3C=C(C=C[C@@H]3NC(=O)[C@H]2C(=O)/C=C/[C@@H]4C=c5ccccc5=[NH+]C4=O)Cl C38799189
c1ccc(cc1)C2=C3C=C(C=C[C@H]3NC(=O)[C@H]2C(=O)/C=C/[C@@H]4C=c5ccccc5=[NH+]C4=O)Cl C38799193
c1ccc(c(c1)C(=O)N2CCN(CC2)C3=[NH+]N=C(CS3)c4ccc(cc4)Cl)C(F)(F)F C38556701
c1ccc2c(c1)CN(C[C@@H](O2)c3ccccc3F)CC(=O)N4CCN(CC4)c5cccc[nH+]5 C14993842
Cc1ccc2cc3c([nH+]c2c1)N(CC3)c4ccc(cc4)C(=O)N5CCN(CC5)c6ccccc6F C39881446
c1cc(cc(c1)Cl)CN2C[C@H]3C[C@H]([NH+]4[C@]3(C2=O)CCC4)c5c[nH]nc5c6cccc(c6)F C43619724
C[C@@H]1CN(C[C@H](O1)C)c2ccc(c[nH+]2)CNC(=O)c3cc(c(s3)Br)Br C46791336
c1cc(c(cc1N2C(=O)C[C@@H](C2=O)N3CC[NH+](CC3)Cc4ccc(cc4Cl)Cl)Cl)F C23286595
c1ccc2c(c1)CC[C@@H](C2)[NH+]3CCN(CC3)[C@H]4CC(=O)N(C4=O)c5ccc(cc5)Br C22942591
c1ccc2=[NH+][C@H]3[C@H](N4[C@@H](CC3=c2c1)C(=O)N(CC4=O)C5CCCCC5)c6ccc(cc6)Cl C63137158
CC[C@@H](C)N1CC(=O)N2[C@H](C1=O)CC3=c4ccccc4=[NH+][C@@H]3[C@@H]2c5ccc(cc5)Br C63137399
Cc1cccc(c1)[C@@H]2[C@@H]3C(=c4ccccc4=[NH+]3)C[C@@H]5N2C(=O)CN(C5=O)CCC6=CCCCC6 C63137784
c1ccc2=[NH+][C@H]3[C@@H](N4[C@@H](CC3=c2c1)C(=O)N(CC4=O)CCc5ccc(cc5)Cl)c6ccc(cc6)Cl C63138084
Cc1ccc(cc1)CN2CC(=O)N3[C@H](C2=O)CC4=c5ccccc5=[NH+][C@@H]4[C@@H]3c6cccc(c6)C C63138663
CC(C)c1ccc(cc1)[C@H]2[C@H]3C(=c4ccccc4=[NH+]3)C[C@@H]5N2C(=O)CN(C5=O)Cc6ccc(cc6)F C63139140
Cc1ccccc1[C@H]2[C@H]3C(=c4ccccc4=[NH+]3)C[C@@H]5N2C(=O)CN(C5=O)CCc6ccc(cc6)F C63140782
c1ccc2=[NH+][C@H]3[C@H](N4[C@@H](CC3=c2c1)C(=O)N(CC4=O)C5CCCCCC5)c6ccc(cc6)Cl C63141246
c1ccc2=[NH+][C@@H]3[C@@H](N4[C@@H](CC3=c2c1)C(=O)N(CC4=O)C5CCCCC5)c6cccc(c6)Cl C63141446
c1ccc(cc1)[C@H]2[C@H]3C(=c4ccccc4=[NH+]3)C[C@@H]5N2C(=O)CN(C5=O)CCc6ccc(cc6)F C63141897
CC(C)CN1c2ccc(cc2[C@@]3(C1=O)[C@H]4C(=c5ccccc5=[NH+]4)CCN3C(=O)C)Br C63348759
C[C@@]12[C@H]3C(=c4ccccc4=[NH+]3)[C@@H](CN1C(=O)CN(C2=O)CCC5=CCCCC5)c6ccccc6Cl C63362682
C[C@@]12[C@@H]3C(=c4ccccc4=[NH+]3)[C@H](CN1C(=O)CN(C2=O)CCC5=CCCCC5)c6ccccc6Cl C63362683
C[C@@]12[C@H]3C(=c4ccccc4=[NH+]3)[C@@H](CN1C(=O)CN(C2=O)C5CC5)c6ccc(cc6)Br C63374215
CC(C)CN1CC(=O)N2C[C@H](C3=c4ccccc4=[NH+][C@@H]3[C@]2(C1=O)C)c5ccc(cc5)Br C63374967
CC(C)CCN1CC(=O)N2C[C@H](C3=c4ccccc4=[NH+][C@H]3[C@]2(C1=O)C)c5ccc(cc5)Cl C63375025
CC(=O)c1ccc(cc1)S(=O)(=O)N2CCC3=c4ccccc4=[NH+][C@@H]3[C@@H]2c5ccc(cc5)Cl C63624945
COc1ccc(cc1OC)C(=O)N2CCC3=c4ccccc4=[NH+][C@@H]3[C@@H]2c5ccc(cc5)Cl C64647937
c1ccc2=[NH+]C(=O)[C@@H](C=c2c1)C(=O)N3CCN(CC3)C(c4ccc(cc4)F)c5ccc(cc5)F C64716221
c1cc(c(cc1C(=O)Nc2ccc(c(c2)Cl)Cl)S(=O)(=O)N3CCC4(CC3)OCCO4)F C03021928
C[C@H]1CN(C[C@@H](O1)C)S(=O)(=O)c2ccc(cc2)C(=O)/N=c/3\n(c4ccc(cc4s3)NC(=O)C)C C08797094
c1cc(ccc1N2C(=O)[C@H](C(=NC2=O)O)/C=N/Cc3ccc4c(c3)OCO4)I C09312123
CN(C)S(=O)(=O)c1cc(ccc1Cl)NC(=O)c2cc3cc(ccc3oc2=O)Br C09439661
Cc1ccc(c(c1)Br)NC(=O)c2c(c3c(s2)ncn(c3=O)CC(=O)N4CCC[C@@H](C4)C)C C02921033
c1cc2c(c(c1)Br)nc(s2)NC(=O)c3ccc(cc3)S(=O)(=O)N4CCOCC4 C09832365
C[C@H]1CCCCN1S(=O)(=O)c2ccc(c(c2)C(=O)Nc3ccc4c(c3)OCO4)Br C10021833
CC1(Cc2c(sc(n2)NC(=O)[C@@H]3CCCCN3S(=O)(=O)c4ccc(s4)Cl)C(=O)C1)C C10786574
Cc1ccc(c(c1)Br)NS(=O)(=O)c2c(cc(cc2C)N3C(=O)CCS3(=O)=O)C C11906450
Cc1ccc2c(c1)sc(n2)NC(=O)c3ccc(c(c3)S(=O)(=O)N4C[C@H](O[C@@H](C4)C)C)Cl C14739731
Cc1c(c(n(n1)CC(=O)Nc2c(cc(cc2Br)[N+](=O)[O-])Br)C)Br C15086113
c1cc2c(cc1S(=O)(=O)N3CCC(CC3)C(=O)Nc4ccc(cc4F)Br)OCCO2 C15582759
Cc1ccc(c(c1)Br)NS(=O)(=O)c2ccc(cc2C)N3C(=O)[C@@H](CS3(=O)=O)C C16661525
c1ccc2c(c1)C(c3ccccc3O2)C(=O)Nc4nnc(s4)[C@H]5CC(=O)N(C5)c6ccc(cc6)Cl C20578846
c1cc(c(cc1S(=O)(=O)N2CCN(CC2)Cc3[nH]c4c(c5c(s4)CCC5)c(=O)n3)Cl)F C20796615
Cc1ccc-2c(c1)NC3(CCN(CC3)S(=O)(=O)c4ccc5c(c4)C[C@@H](N5C(=O)C)C)c6n2ccc6 C21152557
COc1ccc(cc1OC)[C@H]2c3cccn3-c4ccccc4CN2C(=O)Nc5ccc6c(c5)OCCO6 C21892600
C[C@@]1(C(=O)N(C(=O)N1)Cc2cc3ccc(cc3nc2Cl)SC)c4ccc5c(c4)OCCCO5 C22429559
Cc1nc2cc(ccc2o1)NC(=O)[C@H]3CCCN(C3)S(=O)(=O)c4ccc(s4)Br C22508812
CCc1nc2n(n1)c(c(s2)[C@H](c3ccc(cc3)Br)[NH+]4CCC5(CC4)OCCO5)[O-] C22854059
Cc1c(nc(s1)NC(=O)CN2C(=O)C3(CCCCC3)N(C2=O)C)c4ccc(cc4)Br C23269318
Cc1ccc(cc1N2CCN(CC2)C(=O)c3ccc(cc3)NC(=O)[C@H]4CC(=O)OC45CCCCC5)Cl C27739362
c1cc(ccc1C(=O)N2CCN(CC2)c3ccc(cc3)NC(=O)c4ccc5c(c4)nsn5)Cl C30948399
CC(=O)N1C=Cc2ccccc2[C@H]1CC(=O)Nc3ccc(c(c3)Cl)N4C(=O)c5ccccc5C4=O C32931791
CN1c2cc(ccc2-c3c(cnc(n3)SCC(=O)Nc4cc(ccc4F)F)S1(=O)=O)Cl C33039640
Cc1cc2c(c(c1)Cl)NC(=O)[C@]23[C@H]4[C@@H]([C@H]5N3CCC5)C(=O)N(C4=O)c6cc(c(cc6OC)Cl)C C35374608
CCc1nnc(s1)N2[C@H](c3c(=O)c4ccccc4oc3C2=O)c5cc(c(c(c5)Br)O)OC C35490672
C[C@]1(C(=O)N(C(=O)N1)CC(=O)N2CCN(CC2)c3ccc(cc3)F)c4ccc(cc4Cl)Cl C23448777
Cc1ccc2c(c1)sc(n2)NC(=O)C3CCN(CC3)S(=O)(=O)c4ccc5c(c4)OCCCO5 C36626805
COc1cc(cc(c1O)[N+](=O)[O-])/C=C/2\C(=O)N(C(=S)S2)c3ccc(c(c3)Cl)Br C37345779
c1ccc2c(c1)C=C[NH+]3[C@H]2[C@@H]4[C@H]([C@H]3C(=O)c5cccs5)C(=O)N(C4=O)Cc6ccc7c(c6)OCO7 C08666578
Cc1c2c(n(nc2c(nn1)N3CCN(CC3)C(=O)Nc4ccccc4OC)c5ccc(cc5)Cl)C C08603991
c1cc(sc1)S(=O)(=O)N2CCOC23CCN(CC3)C(=O)Nc4ccc(c(c4)Cl)Cl C38634774
Cc1cc(ccc1F)S(=O)(=O)N2CCOC23CCN(CC3)C(=O)Nc4cccc(c4)C(F)(F)F C38635141
Cc1nc2c(s1)ccc3c2sc(n3)NC(=O)C4CCN(CC4)S(=O)(=O)c5ccccc5F C36651900
CS[C@H]1CC(=O)c2c(c3c(cc4c(n3)cccc4S(=O)(=O)Oc5ccccc5)c(=O)n2F)N1 C39453169
CSc1cc2c(cc1Br)[C@H]3CO[P@](=O)(NN3CC2)S(=O)(=O)Oc4ccccc4 C39465933
CC(C)S(=O)(=O)c1cc(cc2c1N(c3c(c(ncn3)Cl)N=C(C2)O)C)I C39480328
CN1C=C(C2=NC(=O)N(C(=O)[C@@H]21)c3ccc(cc3)Cl)C(=O)Nc4cc(ccc4Cl)C(F)(F)F C39727278
COc1ccc(cc1Cl)N2[C@H](c3c(=O)c4cc(ccc4oc3C2=O)F)c5ccc(c(c5)OC)O C39876178
Cc1c(c(on1)C)S(=O)(=O)N2Cc3ccccc3C[C@H]2C(=O)Nc4ccc(cc4)Br C39916560
Cc1c(c(on1)C)S(=O)(=O)N2Cc3ccccc3C[C@H]2C(=O)Nc4cc(ccc4Cl)Cl C39916562
Cc1c2ccc(cc2oc1C(=O)Nc3nc(ns3)c4ccc(cc4)S(=O)(=O)C)Br C40324505
Cc1ccc(cc1)c2nn3c(=O)cc(nc3s2)CN4CCN(CC4)C(=O)Nc5ccccc5F C41077529
Cc1ccc(cc1Cl)NC(=O)Cn2cnc3c(c2=O)c(c(s3)C(=O)N4C[C@@H](C[C@@H](C4)C)C)C C09500481
Cc1nc(cs1)c2ccc3c(c2)CCN3C(=O)CN4C(=O)[C@@](NC4=O)(C)c5ccc(cc5)Cl C45555339
c1cc(ccc1[C@@H]2C[C@H](Nc3n2nc(n3)N4C(=O)[C@@H]5CC=CC[C@@H]5C4=O)c6ccc(cc6)Cl)F C08970675
CC(=O)Nc1ccc2c(c1)s/c(=N/C(=O)c3ccc(cc3)S(=O)(=O)N4CCCCCC4)/n2C C08797090
CC\1=NN(C(=O)/C1=C\Nc2ccc3c4c2cccc4C(=O)N(C3=O)C)c5ccc(cc5)Br C13549047
c1cc(cc(c1)Cl)N2CCN(CC2)C(=O)c3cnn4c3N[C@H](C[C@H]4C(F)(F)F)c5ccco5 C12465948
COc1ccc(cc1Br)[C@@H]2c3c(c4ccccc4oc3=O)OC(=C2C#N)N C00752476
COc1cc(cc(c1OC)Br)[C@@H]2c3cc4c(cc3OC(=C2C#N)N)OCO4 C02502500
COc1cc(cc(c1OC)Br)[C@H]2c3cc4c(cc3OC(=C2C#N)N)OCO4 C02502499
CC1(CC2=C([C@H](C(=C(O2)N)C#N)c3cc4cc5c(cc4nc3Cl)OCO5)C(=O)C1)C C00933848
CC1(COc2cc(ccc2NC1=O)NS(=O)(=O)c3ccc(cc3)Br)C C09168742
c1cc(c(cc1n2c(=O)c(c[nH]c2=O)C(=O)Nc3cc(cc(c3)Cl)Cl)Cl)F C09346851
CCC1=C[C@](N2c3c1cc(cc3[C@]4(C2=O)C(=C(OC5=C4C(=O)CCC5)N)C#N)C)(C)CC C09427097
Cc1cc2c(c(=O)n1Cc3ccco3)[C@H](C(=C(O2)N)C#N)c4c(cccc4Cl)Cl C02431850
Cc1cc(no1)N2[C@H](/C(=C(/c3c(c([nH]c3C)C)C)\O)/C(=O)C2=O)c4ccc(cc4)Cl C13569929
Cc1ccc(cc1)c2c3c(c4n2C(CO[C@H]4c5ccc(c(c5)O)O)(C)C)n(c(=O)n(c3=O)C)C C13572531
Cc1cccc(c1C)NC(=O)N/C=C/2\C(=NN(C2=O)c3ccc(cc3)Br)C C13633588
Cc1ccc(cc1)n2c(=O)c(c([nH]c2=O)O)/C=C\3/C(=NN(C3=O)c4ccc(c(c4)C)C)C C01080946
c1c2c(sc1C(=O)NNC(=O)C3=CN4CCS(=O)(=O)N=C4C=C3)CCCCCC2 C15759887
c1ccc(cc1)[C@H]2CC3=C([C@H](C(=C(O3)N)C#N)c4c(cccc4Cl)[N+](=O)[O-])C(=O)C2 C01117264
Cc1ccc(nc1)NC(=O)C2=C(NC3=C([C@@H]2c4ccc5c(c4)OCO5)C(=O)C[C@H](C3)C)C C06280973
c1c(cnc(c1Cl)N2CCN(CC2)c3c(cc4c(ncnc4n3)N)C#N)C(F)(F)F C20366498
c1cc(ccc1NC(=O)NC(=O)CN2C(=O)CC3(C2=O)CCCCC3)Br C21626156
CC[C@H]1Cc2c3c(c(nc4c3c(nc2O1)NC5(N4)CCCCC5)N6CCOCC6)C#N C23479858
Cn1c(=O)c2c(ccs2)nc1SCc3nc(c4c5c(sc4n3)CCCCC5)N C26112904
C[C@H]1CCC[C@@H]([C@@H]1C)N2CNC(=NS(=O)(=O)c3ccc(cc3)Br)NC2 C30874595
CC(=O)Nc1ccc2c(c1)oc(n2)NC(=O)c3ccccc3I C32126660
CC(=O)Nc1ccc2c(c1)oc(n2)NC(=O)c3cccc4c3cccc4Br C32127615
COc1cc(cc(c1O)Br)/C=C/2\c3cc(c(cc3NC2=O)Cl)[N+](=O)[O-] C32075236
c1c(cc(c2c1OCCO2)Cl)/C=C/C(=O)Nc3cc4c(cc3Cl)NC(=O)CO4 C33194231
CC(=C)[C@H]1Cc2c(cc(c3c2O[C@H]4[C@@H](C3=O)c5cc(c(cc5O[C@@H]4O)OC)OC)O)O1 C34294307
c1ccc2c(c1)[C@@]3(CCO2)C(=O)N(C(=O)N3)CC(=O)Nc4c(c5c(s4)CCCCC5)C#N C36740801
C[C@@H]1C[C@@H](CN(C1)S(=O)(=O)c2cccc(c2)C(=O)N3C(=O)c4cccc(c4C3=O)N)C C13139593
Cc1ccc(cc1F)NC(=O)C2CCN(CC2)C(=O)c3c(c4c(=O)[nH]cnc4s3)C C08600234
Cc1ccc(cc1)n2c(c(c(n2)C)[C@@H]3C(=C(OC4=C3C(=O)CC(C4)(C)C)N)C#N)Cl C00808866
Cc1ccc(cc1)n2c(c(c(n2)C)[C@H]3C(=C(OC4=C3C(=O)CC(C4)(C)C)N)C#N)Cl C00808865
Cc1cc2c(cc1C)oc3c(c2=O)[C@@H](NC3=O)c4cc(c(c(c4)Br)O)OC C38703064
Cc1ccc2c(=O)c3c(oc2c1C)C(=O)N[C@H]3c4cc(c(c(c4)Br)O)OC C38703169
C#CCn\1c2ccc(cc2s/c1=N\C(=O)c3c(cccc3Cl)F)S(=O)(=O)N C38873961
c1ccc(cc1)[C@@H]2CC3=C([C@@H](C(=C(O3)N)C#N)[C@@H]4C=NN=C4c5ccc(cc5)F)C(=O)C2 C39210287
c1ccc(cc1)[C@H]2CC3=C([C@H](C(=C(O3)N)C#N)[C@@H]4C=NN=C4c5ccc(cc5)F)C(=O)C2 C39210292
c1ccc(c(c1)c2cc3c(c4c(n(c3=O)Br)C(=O)C[C@@H](N4)Cl)nc2)O C39451070
Cc1cc(c2c(n1)n3c(n2)CCCCC3)C(=O)NNC(=O)C45CC6CC(C4)CC(C6)C5 C39554682
Cc1cc(n2c(n1)nc(n2)C(=O)N/N=C/c3cc(cc(c3O)Br)Cl)C C01502186
c1ccc2c(c1)CCN(C2)c3c(c(ncn3)N4CCN(CC4)c5cccc(c5)Cl)N C40728171
[H]/N=C\1/C(=C/c2cc(c(c(c2)Cl)O)Cl)/C(=O)N=C3N1N=C(S3)C4CCCCC4 C08721905
c1cc(ccc1CN2c3ccc(cc3/C(=N\n4c(=O)[nH][nH]c4=O)/C2=O)Br)F C59159644
c1ccc2c(c1)CC[NH2+][C@H]2C3=C([C@@H]([C@@H](CC3=O)c4ccc(cc4)Cl)n5cncn5)[O-] C13394824
Cc1ccc2c(c1)[C@@]3(CC(=O)Nc4c3cnn4c5ccc(cc5)Br)C(=O)N2 C20745133
Cc1cc(c(c(c1)C)n2c(=O)c(c([nH]c2=O)[O-])[C@H]3[C@@H]4C(=c5ccccc5=[NH+]4)CCN3C)C C63375362
COc1ccc(cc1Br)[C@H]2[C@@H]3C(=NN=C3OC(=C2C#N)N)c4ccccc4 C08441943
c1cc(cc(c1)[N+](=O)[O-])C2=NN=C3[C@@H]2[C@@H](C(=C(O3)N)C#N)c4c(c(c(c(c4F)F)F)F)F C08856051
c1cc(cc(c1)[N+](=O)[O-])C2=NN=C3[C@H]2[C@H](C(=C(O3)N)C#N)c4c(c(c(c(c4F)F)F)F)F C08856050
Cc1ccc(c(c1)Br)NS(=O)(=O)c2ccc3c(c2)CCN3C(=O)NC C64862421
c1ccc(c(c1)[C@H]2c3c([nH]c(=O)s3)S[C@@H]4[C@H]2C(=O)N(C4=O)c5ccc(cc5)F)O C47147303
Cc1c2c(nc(nc2sc1C(=O)N3CCC(CC3)NC(=O)NC4CCCCC4)C)C C65594241
C[C@@H]1c2c(sc(n2)NC(=O)C3CCN(CC3)C(=O)C)C[C@@]4([C@H]1[C@@H]5[C@@H](CC4)[C@@H](C(=O)O5)C)C C03840015
Cc1cc(nc(c1C(=O)N2C(=O)C(=O)N(C2=O)c3cc(ccc3Cl)Cl)Cl)Cl C02148810
c1cc(ccc1n2c(=O)c3cc(cc(c3oc2=O)Br)Br)[N+](=O)[O-] C02203751
Cc1c(sc2c1c(=O)n3c(n2)/C(=C/c4c(nn(c4C)[C@@H]5CCS(=O)(=O)C5)C)/CC3)C C08966308
Cn1c(=O)c2c(n(c1=O)C)Sc3c(ccc(n3)Cl)N[C@@H]2c4ccc(cc4)Br C01269466
c1cc-2c(cc1Cl)S(=O)(=O)Cc3c2sc(c3)C(=O)N4CCC5(CC4)OCCO5 C09407677
c1cc(ccc1N2CCN(CC2)C(=O)c3ccc4nc5ccc(cc5c(=O)n4c3)Cl)F C02965682
Cc1c2c(nc3n(c2=O)N=C(CS3)c4ccc(cc4)Cl)sc1C(=O)N5CCOCC5 C09475154
CC(C)C(=O)N1c2c(c(=O)n(c(=O)n2C)C)[C@@H](C3=C1c4ccccc4C3=O)c5ccc(cc5)Cl C03636337
CC(C)C(=O)N1c2c(c(=O)n(c(=O)n2C)C)[C@H](C3=C1c4ccccc4C3=O)c5ccc(cc5)Cl C03636335
Cc1cccn2c1nc(c(c2=O)NC(=O)c3cc4cc(ccc4oc3=O)Br)C C10609639
Cn1c(=O)c2c3c(sc2nc1N4CCN(CC4)C(=O)c5ccc(cc5Cl)Cl)CCCC3 C12321643
Cc1cc2c(cc1S(=O)(=O)N3CCCc4c3ccc(c4)Br)NC(=O)CO2 C12446808
Cc1c2cc3c4c(c2oc(=O)c1C=C5C(=O)N(C(=S)N(C5=O)C)C)CCCN4CCC3 C02145537
c1cc(cc(c1)Br)N\2[C@@H]3CS(=O)(=O)C[C@@H]3S/C2=N\C(=O)[C@@H]4CCCO4 C09581040
Cn1c(=O)c2c3c(sc2nc1N4CCN(CC4)C(=O)c5cccc(c5)Cl)CCCC3 C13693092
c1cc(ccc1c2cc3c(s2)c(ncn3)N4CCN(CC4)C(=O)N5CCOCC5)Cl C14314410
c1ccc2c(c1)C(=O)/C(=C/N3C(=O)/C(=C/c4ccc5c(c4)OCO5)/SC3=S)/C(=O)O2 C01636610
Cc1ccc(cc1)c2c3c(c4n2C(CO[C@@H]4c5ccc6c(c5)OCO6)(C)C)n(c(=O)n(c3=O)C)C C21176252
c1cc2c(cc1Br)c(=O)c3c(o2)C(=O)N([C@H]3c4ccncc4)c5nccs5 C33544105
Cc1ccc(c(c1)C)Cn2c(=O)c3c4c(sc3n5c2nnc(c5=O)C)COC(C4)(C)C C34775038
c1cc(ccc1N\2[C@@H]3CS(=O)(=O)C[C@H]3S/C2=N\C(=O)[C@@H]4CCCO4)Br C08994938
CC1(C=CC(=O)[C@]2([C@H]1CC(=O)[C@@]3([C@@H]2CC[C@@]4([C@@]35[C@@H](O5)C(=O)O[C@H]4c6ccoc6)C)C)C)C C03978290
CC1=C2[C@@H](SCC(=N[C@@H]2N(N1)C3=NC=NC4=NC=N[C@@H]43)O)c5ccccc5Br C38577205
Cc1ccc2c(c1)c(=O)c3c(o2)C(=O)N([C@@H]3c4cccc(c4)Cl)[C@@H]5CCS(=O)(=O)C5 C38648565
Cc1cc(c2c(c1)c(=O)c3c(o2)C(=O)N([C@@H]3c4ccc(cc4)F)[C@H]5CCS(=O)(=O)C5)C C38648814
Cc1cc(c2c(c1)c(=O)c3c(o2)C(=O)N([C@H]3c4cccc(c4)O)[C@@H]5CCS(=O)(=O)C5)C C38648905
c1cc(ccc1[C@@H]2[C@H]3[C@@H](C(=O)N(C3=O)c4ccc(cc4)Cl)SC5=NC(=O)S[C@@H]25)O C39352177
c1c(cnc2c1c(=O)n(c3c2N[C@@H](CC3=O)O)I)Br C39450443
CCOc1cc2c(c(c1)I)N(c3c(c(ncn3)Cl)/N=C(/C2)\O)C C39480416
Cc1c(sc(n1)N2C(=O)c3c(c(=O)c4ccccc4o3)[C@@]25c6ccccc6N(C5=O)C)C C39889454
C1C[C@@]2([C@]3(CCCO3)C4([C@@H](O4)CCO)[C@]5(CCCO5)[C@]6(C27CCCO7)CCCO6)OC1 C43763127
C1C[C@@]2([C@]3(CCCO3)C4([C@H](O4)CCO)[C@@]5(CCCO5)[C@]6(C27CCCO7)CCCO6)OC1 C43763130
c1cc(ccc1N2CCN(CC2)C(=O)c3ccc4c(c3)nc5n(c4=O)CCCS5)Cl C49403702
Cc1cc(ccc1N2C(=O)[C@H]3[C@H]4CCCN4[C@@]5([C@@H]3C2=O)c6cc(ccc6NC5=O)Br)[N+](=O)[O-] C34719201
Cc1nc2c(cc(cc2Br)Br)c(=O)n1c3ccc(cc3)[N+](=O)[O-] C38732900
c1cc2c(c(c1)C(F)(F)F)NC(=O)[C@@]23[C@H]4[C@@H]([C@H]5N3CCC5)C(=O)N(C4=O)c6ccc(cc6)Cl C15022221
c1ccc(cc1)N2C(=O)[C@@H]3[C@@H](OC4([C@@H]3C2=O)C(=O)c5ccccc5C4=O)c6ccc(cc6)F C18219554
c1ccc(c(c1)/C=C/2\C(=O)c3ccc4c(c3O2)CN(CO4)[C@@H]5CCS(=O)(=O)C5)Br C41657610
c1cc(ccc1/C=C/2\C(=O)c3ccc4c(c3O2)CN(CO4)[C@H]5CCS(=O)(=O)C5)Br C41659681
c1cc(ccc1[C@@H]2[C@@H]3[C@@H](C(=O)N(C3=O)c4ccc(cc4)Cl)SC5=NC(=O)S[C@@H]25)O C39352177
c1cc(ccc1[C@H]2[C@@H]3[C@@H](C(=O)N(C3=O)c4ccc(cc4)Br)SC5=NC(=O)S[C@@H]25)O C39352196
c1cnccc1C2=NN=C3[C@H]2[C@H](C(=C(O3)N)C#N)c4cc5c(cc4Br)OCO5 C00717432
Cc1c2c(n(n1)c3ccc4nnc(n4n3)C)N=C(C[C@@H]2c5ccccc5Br)O C40285734
CN1CCC2=c3ccccc3=[NH+][C@@H]2[C@@H]1c4c([nH]c(=O)n(c4=O)I)[O-] C63375257
Cc1c(ccc2c1NC(=O)[C@@]23[C@@H]4[C@@H]([C@@H]5N3CCC5)C(=O)N(C4=O)c6ccc(c(c6)Cl)F)Cl C34888290
c1cc(c(cc1Br)F)c2nnc3n2N[C@H](S3)[C@@H]4C(=CN=N4)Br C64435289
c1cc(c(cc1Br)F)c2nnc3n2N[C@H](S3)[C@H]4C(=CN=N4)Br C64435293
Cn1c2c(c(n3c2[C@H](OCC3)c4ccc5c(c4)OCO5)c6ccc(cc6)Cl)c(=O)n(c1=O)C C64787574
Cc1c2c(n(n1)c3c4c([nH]cn4)ncn3)N=C(CS[C@H]2c5ccc(c(c5)Cl)Cl)O C31812070
CC1(C=Cc2c3c(cc(c2O1)OC)C(=O)[C@H]4c5cc(c(cc5OC[C@@H]4O3)OC)OC)C C04716519
CCn1c(=O)/c(=C/2\N(c3cc(ccc3S2)OC)C)/sc1=C4C(=O)N(C(=S)N4C)CC C06392301
CS(=O)(=O)N1[C@H](CC(=N1)c2ccccc2)c3cc4cc5c(cc4nc3Cl)OCO5 C08663676
c1ccc2c(c1)ccc(n2)/C=C/C(=O)N3C[C@H](Oc4c3cccc4)C(=O)N5CCOCC5 C08723590
c1cc2n(c(=O)c1)C[C@@H]3C[C@H]2CN(C3)C(=O)c4ccc(o4)c5ccc(cc5Cl)[N+](=O)[O-] C08791407
C[C@@H]1C(=NN(c2n1c3c(n2)n(c(=O)n(c3=O)Cc4ccc(cc4)Br)C)C)C C08725090
CS(=O)(=O)c1ccc2c(c1)s/c(=N\C(=O)c3coc4ccccc4c3=O)/n2CC#C C09001353
Cc1c2cc3c(cc2oc(=O)c1CC(=O)N(C)[C@@H]4CCS(=O)(=O)C4)OC(CC3)(C)C C09183884
c1ccc2c(c1)c(=O)cc(o2)C(=O)N3CCN(CC3)S(=O)(=O)c4ccc(s4)Cl C09468150
c1cc(ccc1C(=O)N2CCN(CC2)c3c4c(ncn3)n(nn4)c5ccc(cc5)Cl)F C09849651
c1cc2c(cc1N\3[C@H]4CS(=O)(=O)C[C@H]4S/C3=N\C(=O)[C@H]5CCCO5)OCCO2 C11907159
C1CC[C@@H]2[C@@H](C1)OCCOCCOCCO[C@H]3CCCC[C@@H]3OCCOCCOCCO2 C12405075
c1cc(ccc1c2nc(on2)[C@@H]3CC(=O)N(C3)c4ccc5c(c4)OCCO5)Br C12414377
Cc1c(sc2c1c(ncn2)N3CCC(CC3)C(=O)N(C)[C@@H]4CCS(=O)(=O)C4)C C12784091
c1ccc2c(c1)cc(c(=O)o2)C(=O)N3CCN(CC3)S(=O)(=O)c4ccccc4Br C12796072
c1ccc(cc1)c2csc3c2c(ncn3)N4CCN(CC4)C(=O)[C@H]5COc6ccccc6O5 C12853027
c1ccc(c(c1)C#N)S(=O)(=O)N2CCN(CC2)C(=O)C3=Cc4cc(ccc4OC3)Cl C12899656
Cc1ccc(cc1Cl)n2c(c(n3c2nc4c3c(=O)n(c(=O)n4C)[C@@H](C)C(=O)C)C)C C10271898
c1cc2c(cc1CN\3[C@@H]4CS(=O)(=O)C[C@H]4S/C3=N\C(=O)C5CCCCC5)OCO2 C13556337
c1nc2c3c4c(sc3n5c(n2n1)nnc5SCC(=O)N6CCCCC6)CCCC4 C02447641
Cc1cc(c(c(c1Cl)S(=O)(=O)N2CCN(CC2)C(=O)N3CCOCC3)C)Cl C14100801
C[C@@H]1[C@@H](Oc2ccccc2O1)C(=O)N3CCN(CC3)S(=O)(=O)c4ccc(s4)Cl C14230420
Cc1c(sc2c1c(ncn2)N3CCCN(CC3)S(=O)(=O)c4c(noc4C)C)C C17590551
c1cc2c(c(c1)S(=O)(=O)N3CCN(CC3)C(=O)C45CC6CC(C4)CC(C6)C5)nsn2 C19103445
Cc1cc(n2c(n1)c(c(n2)C)c3ccc(cc3)Cl)N4CCC(CC4)C(=O)N5CCN(CC5)C C20280028
CN(C)C(=O)[C@@H]1CN(c2ccccc2O1)C(=O)c3c4c(n(n3)c5ccc(cc5)F)CCC4 C21477962
Cc1c2c(cc(nc2n(n1)[C@H]3CCS(=O)(=O)C3)C4CC4)C(=O)/N=c/5\n(ccs5)C C23260230
c1cc(ccc1F)S(=O)(=O)N2CCN(CC2)c3c4cc5c(cc4ncn3)OCCO5 C28556203
Cc1c(c(on1)C)S(=O)(=O)N2CCC[C@@H](C2)C(=O)/N=c\3/n(c4ccccc4s3)C C18183281
Cc1cc(=O)c(nn1c2ccccc2F)C(=O)N3CCN(CC3)c4cccc(c4C#N)F C31401685
c1cc(oc1)C(=O)N2[C@@H](CC(=N2)C3CC3)c4cc5cc6c(cc5nc4Cl)OCCO6 C32608432
Cc1cc(=O)c(nn1c2ccc(cc2)Cl)C(=O)N3CCC[C@@H]3c4ccc5c(c4)OCCO5 C32740780
CCC(=O)N1c2ccc(cc2-c3c(nc(nn3)SC)O[C@@H]1c4ccc(cc4)C#N)Cl C32998113
CCN1c2ccccc2[C@@]3(C1=O)c4c(=O)c5ccccc5oc4C(=O)N3Cc6ccco6 C33467779
Cc1ccc(cc1[N+](=O)[O-])C(=O)N2CCC3(CC2)N(CCS3)C(=O)c4ccc(cc4)F C35358640
Cc1nnc2n1c(nc3c2cccc3)N4CCN(CC4)S(=O)(=O)c5ccc(cc5)F C35890468
Cc1coc2c1cc3c(c(c(=O)oc3c2)CCC(=O)N4C[C@H]5C[C@@H](C4)c6cccc(=O)n6C5)C C08877589
C[C@H]1CCCN(C1)C(=O)[C@H]2CCCN(C2)S(=O)(=O)c3ccc4c(c3)C[C@@H](N4C(=O)C)C C15943453
C[C@@H]1CN(C[C@H](O1)C)C(=O)c2ccc(c(c2)S(=O)(=O)N3CCOCC3)Br C03211086
Cc1cccc(c1)N2CCN(C[C@@H]2C)S(=O)(=O)c3c(nc4n(c3=O)c(cs4)C)C C08594586
CN1c2ccccc2[C@@]3(C1=O)c4c(=O)c5cc(ccc5oc4C(=O)N3c6nccs6)F C39890070
c1cocc1C(=O)N2CCC[C@H](C2)C(=O)N3CCN(CC3)C(=O)C45CC6CC(C4)CC(C6)C5 C46577281
c1cc(ccc1[C@H]2CC(=Nc3n2nc(n3)N4C(=O)CCC4=O)c5ccc(cc5)Cl)Cl C09088150
CN1CCCN(c2c1nc3ccccc3n2)C(=O)c4cccc(c4)S(=O)(=O)N(C)C C17364266
c1cc(c(cc1C(=O)N2CCN(CC2)C(=O)c3cc(ccc3n4cnnn4)Cl)F)F C25009051
Cc1cc(=O)oc2c1cc(c(c2)OCc3nnc4n3c5ccsc5c(=O)n4C)Cl C58985712
Cc1cccc(c1)CC(=O)/N=C\2/N([C@@H]3CS(=O)(=O)C[C@H]3S2)c4ccc5c(c4)OCO5 C32508223
CC(=O)N1CCc2c1ccc(c2)S(=O)(=O)N3CSC[C@@H]3C(=O)N4CCSCC4 C60244422
CN(C)c1ccc(cc1)/C=C/2\C(=O)c3ccc4c(c3O2)CN(CO4)[C@@H]5CCS(=O)(=O)C5 C41663117
c1cc2c(cc1N3C=C(S(=O)(=O)c4c3cc(cc4)F)C(=O)N5CCOCC5)OCCO2 C35527527
C[C@]12CC[C@](C[C@@H]1CC[C@@H]3[C@@H]2CC[C@@]4([C@@H]3CC[C@@]4(C)O)C)(C#C)O C03843558
C[C@]12CC[C@](C[C@@H]1CC[C@@H]3[C@@H]2CC[C@@]4([C@@H]3CC[C@@]4(C#C)O)C)(C#C)O C03843570
c1cc(ccc1N)Oc2ccc(cc2Br)Br C03161157
C[C@]12CC[C@@H]3[C@H]([C@@H]1CC[C@@H]2O)CC=C4[C@@]3(CC[C@@H](C4)O)C C04026334
C[C@]12CC[C@H](C[C@@H]1CC[C@@H]3[C@@H]2CC[C@@]4([C@@H]3CC[C@]4(C#C)O)C)O C04369870
C[C@H](CO)[C@H]1CC[C@H]2[C@@]1(CC[C@@H]3[C@@H]2C[C@@H]([C@@]45[C@@]3(CC[C@@H]4C5)C)O)C C05528894
C[C@@]12CC[C@@H](C[C@H]1CC[C@H]3[C@@H]2CC[C@]4([C@@H]3CC[C@@]4(C)O)C)O C02114389
C[C@]12CCC[C@@H]1[C@@H]3CC[C@@H]4[C@@H]([C@@H](CC[C@@]4([C@@H]3CC2)C)O)O C06795880
C1CCC2(CC1)[C@H]3CCCC[C@@]3([C@H]4CCCC[C@@]4(O2)O)O C12436943
C[C@]12CC[C@@H](C[C@H]1CC[C@@H]3[C@@H]2CC[C@@]4([C@H]3CC[C@@H]4O)C)O C12503996
C[C@@]12CC[C@H]3[C@@H]([C@@H]1CC[C@@H]2O)CC[C@@H]4[C@@]3(C=C[C@@H](C4)O)C C13359789
C[C@@]12CC[C@@](C[C@H]1CC[C@@H]3[C@H]2CC[C@]4([C@@H]3CC[C@@]4(C)O)C)(C#C)O C13398824
C[C@@]12CC[C@@](C[C@H]1CC[C@@H]3[C@H]2CC[C@]4([C@H]3CC[C@@]4(C)O)C)(C#C)O C13398832
C[C@]12CC[C@@](C[C@H]1CC[C@@H]3[C@H]2CC[C@@]4([C@H]3CC[C@@H]4O)C)(C#CCl)O C13398923
C[C@]12CC/C(=N\O)/C[C@@H]1CC[C@H]3[C@@H]2CC[C@]4([C@H]3CC[C@@H]4O)C C13408811
c1c(c(cc(c1Cl)Cl)Cl)N[C@@H]2CCCCNC2=O C19230819
Cc1cc2c(c(c1C)Br)oc(n2)c3ccc(cc3)N C20156871
c1ccc(c(c1)N)Oc2ccc(cc2Cl)Br C20372821
c1cc(c(cc1N)F)Oc2cc(c(cc2Cl)Cl)Cl C20474920
c1cc(c(cc1N)F)Oc2ccc(cc2F)Br C20474960
CC(C)c1ccc2c(c1)c(=O)cc(o2)c3ccc(c(c3)N)F C36143249
CCc1ccc(cc1)c2csc3c2c(nc(n3)Cl)N C36277126
c1cc(c2ccncc2c1N)Oc3cc(cc(c3)Cl)Cl C36813985
c1cc(ccc1c2nc(cs2)c3ccc(cc3Cl)Cl)N C36912253
Cc1cccc(c1N)c2nc3cccc(c3n2C(C)C)Cl C37444283
c1cc(c(cc1N)C(F)(F)F)N2CCC[C@@H]3[C@@H]2CCCC3 C37754646
C[C@@]12CC[C@@H]3[C@@H]([C@@H]1CC[C@@H]2O)CC=C4[C@@]3(CC[C@@H](C4)O)C C03830223
c1cc(c(cc1Br)Cl)Oc2c(cc(cc2F)N)F C38040342
C[C@]12CCCC[C@@H]1CC[C@@H]3[C@@H]2CC[C@@]4([C@@H]3C[C@@H]([C@H]4O)O)C C39941893
c1c(cnc(c1N)N2CCC[C@@H]3[C@@H]2CCCC3)Br C40713823
c1cc(cc(c1)Br)[C@@H](c2nc3c(s2)CCCC3)N C41183968
Cc1cc2c(cc1Cl)c(no2)c3ccc(c(c3)N)Cl C41652248
c1cc2c(cc1C(F)(F)F)c(c(cn2)Br)N C41702271
Cc1cc(cc2c1ncc(c2N)Br)Br C41702442
C[C@H]1CCCC[C@@H]1N(C)c2ccc(cc2N)Br C42603005
C[C@]12CCCC[C@H]1CC[C@@H]3[C@@H]2C[C@@H]([C@@]4([C@@H]3[C@H](CC4)O)C)O C43757074
C[C@@]12CC[C@@H]3[C@@H]([C@@]1([C@@H](CC2)O)O)CC[C@H]4[C@@]3(CCCC4)C C43757077
C1C[C@H]2C[C@@]([C@@H]3[C@H]2[C@@H]1CC3)([C@]4(C[C@@H]5CC[C@@H]6[C@@H]5[C@@H]4CC6)O)O C43761873
C1C[C@H]2C[C@]([C@@H]3[C@@H]2[C@@H]1CC3)([C@]4(C[C@@H]5CC[C@@H]6[C@@H]5[C@@H]4CC6)O)O C43761877
Cc1cc(cc(c1)N(C)C(=O)c2cc(c(cc2F)F)N)C C49977225
Cc1ccc(c(c1)C)N(C)c2c(cc(cn2)Br)N C49979569
Cc1c(sc2c1c(nc(n2)c3cc(c(c(c3)F)F)F)N)C C50841353
c1cc(c(c(c1)Cl)Cc2nc3c(c(n2)N)CCCC3)Cl C50846966
CCCc1cc(c2cc(cc(c2n1)Cl)Br)N C50869379
CC(C)c1cc(c2cc(cc(c2n1)Br)Br)N C50871095
CCc1c(nn(c1C)c2ccc(cc2N)Br)C C40731340
c1cc2c(cc1Cl)nc(s2)c3cc(c(cc3N)F)F C61563857
c1cc(c2c(c1Br)c(cc(n2)C(F)F)N)Br C61629780
c1cc(ncc1Br)[C@H](c2ccc(s2)Cl)N C61861607
c1cc(c(c(c1)Cl)Cc2nc3c(c(n2)N)CCCC3)F C62352915
CC(=O)Nc1ccc2c(c1)[C@@H]3C=CC[C@H]3[C@@H](N2)c4ccc(cc4Cl)Cl C04048156
c1ccc(cc1)n2c(c(sc2=S)c3nc4ccccc4s3)N C00463134
CC1CCC2(CC1)NC(=O)N(N2)c3ccc(cc3)Br C15867908
c1cc(ccc1NC(=O)Nc2ccc(cc2)Br)F C18176728
c1cc(cc(c1)F)[C@@H]2[C@H]3CCCC=C3C(=C(C2(C#N)C#N)N)C#N C19594729
Cc1cc(c(c(c1)C)[C@@H]2[C@@H]3CCCC=C3C(=C(C2(C#N)C#N)N)C#N)C C00143628
Cc1c(c(nc2c1C(=Cc3ccc(cc3)F)C(=C2C#N)C)N)C#N C19853807
Cc1ccc(c(c1Cl)NC(=O)c2cc(c[nH]2)Br)Cl C35179597
C[C@@]12CC3C[C@@](C1)(CC(C3)(C2)NC(=O)NC4CCCCC4)C C16605650
Cc1csc(n1)Sc2c3cc(ccc3ncc2N)Br C36813346
CCc1c(nn(c1N)C)c2ccc(cc2)I C36916313
CC(C)n1c2c(cccc2Cl)nc1c3cc(ccc3N)F C37444265
c1ccc(c(c1)N2CCN(CC2)c3ccc(cc3N)Br)F C37746518
[H]/N=C\1/C(=C2CC[C@H](C[C@@H]2S1)C)C(=O)Nc3ccc(cc3)Cl C37858625
CC1=CC(=O)/C(=C/2\C=C(NN2)c3ccc(cc3)Br)/C=C1 C03876296
Cc1ccc(c(c1O)C)NC(=O)c2ccc(s2)Br C40232085
c1cc(c(cc1Cn2c(c(cn2)I)N)Cl)Cl C43666545
Cc1c(c(n(n1)[C@@H](C)c2ccccc2Cl)N)Br C43668449
Cc1c(c(n(n1)[C@H](C)c2ccc(c(c2)Cl)Cl)N)Br C43668554
C[C@@]12CC[C@H](C[C@H]1CC[C@@H]3[C@@H]2CC[C@@]\4([C@@H]3CC/C4=N\O)C)O C43737035
C/C(=N/O)/C1=CC[C@H]2[C@]1(CC[C@H]3[C@@H]2CC[C@H]4[C@]3(CC/C(=N/O)/C4)C)C C43740490
c1ccc(c(c1)c2nc(cs2)c3nc4ccccc4s3)N C44298401
C[C@@]12CC[C@@H]3[C@@H]([C@@H]1CC[C@@]2(C)O)CC[C@@H]4[C@]3(Cc5cn[nH]c5C4)C C44699796
Cc1ccccc1N(C)C(=O)c2cc(c(c(c2)Cl)Cl)N C49977623
c1cc2c(c(c1)Cl)n(c(n2)c3cc(ccc3N)Br)C4CC4 C50202165
c1ccc(cc1)[C@H]2CCN(C2)c3c(cc(cn3)Br)N C50599224
c1ccc(c(c1)c2nc3c(c(n2)N)CCCC3)Br C50846936
c1cc2c(cc1N)N(CCC2)C(=O)c3ccc(cc3Cl)F C51296296
c1cc2c(cc1N)N(CCC2)C(=O)c3ccc(cc3Cl)Br C51296434
c1cc(ccc1/N=C/c2ccc(c(c2)O)O)I C00046043
Cc1cc2c(cc1C)nc([nH]2)c3cc(ccc3O)Br C51848138
c1cc2c(cc1N)nc(n2c3ccc(cc3Br)F)C4CC4 C52842555
c1cc2c(cc1N)nc(n2c3cc(ccc3F)Br)C4CC4 C52852900
c1cc(cc(c1)Br)Cn2c3c(ccc(c3F)F)nc2N C53169987
c1cc(ccc1[C@@H]2c3cc(ccc3NC(=O)CN2)Br)F C53993711
Cc1ccc(cc1)c2c(noc2N)c3ccc(cc3)Br C55332866
c1cc(ccc1/N=C/c2ccc(cc2O)O)I C00064984
Cc1ccc(cc1N)c2nnc3n2c4c(cc(cc4s3)C)C C58021990
Cc1c(c(n(n1)[C@@H]2C[C@@H](CC[C@@H]2C(C)C)C)N)Br C43668138
Cc1c(c(n(n1)[C@@H](C)c2ccc(cc2Cl)Cl)N)Br C43681519
Cc1c(c(n(n1)[C@H](C)c2cccc(c2)Cl)N)I C43669022
Cc1c(c(n(n1)Cc2c(cccc2Cl)F)N)I C43669142
c1ccc(cc1)[C@H]2C[C@@H]2n3c4ccc(cc4nc3N)Br C44678020
c1cc2c(cc1Br)nc(n2c3cc(cc(c3F)F)F)N C61119908
c1cc2c(cc1Cl)nc(n2[C@@H]3CCCc4c3ccs4)N C61365036
C[C@@H](c1ccsc1)n2c3ccc(cc3nc2N)Br C61365078
Cc1ccc(c(n1)N2CCC3(CCCCC3)CC2)C(=S)N C61821580
C[C@@]12CC/C(=N/O)/C[C@@H]1CC[C@@H]3[C@@H]2CC[C@@]4([C@@H]3CC[C@@H]4O)C C12402551
c1cc2c(cc1N)sc(n2)Oc3ccc(cc3Br)F C63104828
c1cc2c(cc1N)sc(n2)Oc3ccc(c(c3)Cl)Cl C63105044
c1ccc(cc1)[C@H](C[NH2+]CC(=O)Nc2ccc(cc2C(=O)c3ccccc3)Cl)CO C02187355
CC[NH+](CC)CCNc1nc(c2c(n1)nc(c(n2)c3ccccc3)c4ccccc4)N C01651985
Cc1cc(nc(n1)/N=C(\NC2CC([NH2+]C(C2)(C)C)(C)C)/NC(=O)Nc3ccccc3)C C05175877
CC(C)c1ccc(cc1)[C@@H](C(C)C)[NH2+]CC(=O)Nc2cc(ccc2OC)NC(=O)C C07804749
CCOc1cc(cc(c1OCC(=O)N)Cl)C[NH2+]C23CC4C[C@@](C2)(C[C@](C4)(C3)C)C C08253744
CCOc1cc(cc(c1OCC(=O)N)Cl)C[NH2+][C@H](C)C23CC4CC(C2)CC(C4)C3 C08253785
C[C@H](c1ccc2ccccc2c1)[NH2+]CC(=O)Nc3ccccc3C(=O)NCc4ccco4 C08734749
CCC(C)(C)[NH2+]CC(=O)Nc1cccc(c1)C(=O)Nc2cccc(c2)C(F)(F)F C08763049
C[C@@H]1CCc2c(sc(c2C(=O)Nc3ccccc3F)NC(=O)C[NH2+]CCc4ccccc4)C1 C08919160
c1cc(ccc1SCc2nc(c3c4c(sc3n2)CCC4)NC5CC[NH+](CC5)CC(=O)N)Cl C08938018
CC(C)(C)NC(=O)NC(=O)C[NH+](C)CC(=O)Nc1ccc(c(c1)C(F)(F)F)Cl C09467928
Cc1c2cc(ccc2[nH]n1)c3cc(cnc3)OC[C@H](Cc4ccc(c(c4)Cl)Cl)[NH3+] C14961672
CC(C)[NH2+]CCC(=O)Nc1c(c2c(s1)CCC2)C(=O)Nc3ccc(cc3)Br C15946931
Cc1cc(c(c(c1)C)NC(=O)CNC(=O)C[NH+](C)CC(=O)Nc2c(cccc2Cl)Cl)C C16635994
Cc1cccc(c1C)NC(=O)C[NH+](C)CC(=O)NCC(=O)Nc2c(cc(cc2C)C)C C16636912
CCCn\1c(c(s/c1=N\S(=O)(=O)c2cccs2)[C@@H]3c4cc(c(cc4CC[NH2+]3)O)O)Cl C19691548
CC1(CC(CC([NH2+]1)(C)C)NC(=O)CSc2nc([nH]n2)NN=C3CCCCC3)C C20836378
Cc1cc(nc(n1)N/C(=N/C(=S)NC2CCCC2)/NC3CC([NH2+]C(C3)(C)C)(C)C)C C14158016
c1c[nH+]cc(c1NC2CCCCCCC2)S(=O)(=O)NC(=S)NC3CCCCC3 C26958946
Cc1cc(oc-2c/c(=[NH+]/CC(=O)NCC(=O)Nc3cccc(c3C)Cl)/ccc12)O C29397870
Cc1cc(c(cc1Cl)OC)NC(=O)C[NH+](C)[C@H](C)c2ccc(cc2)S(=O)(=O)N C32542030
c1ccc(cc1)Cn2c(c3c(nc(nc3[nH+]2)NCc4cccnc4)c5ccccc5)N C35929424
C[C@H](c1ccccc1)[NH2+]Cc2cc(c(c(c2)Br)OCC(=O)N)Br C36612929
C[C@@H](c1ccc(cc1)I)[NH2+]Cc2cccc(c2)S(=O)(=O)N C37650016
CCO[C@H]1C[NH+](CCN1)[C@@H](CNc2ccccc2O)c3ccc(cc3)c4ccccc4 C39533851
c1ccc(c(c1)c2ccc(cc2)[C@@H](CNF)N3CC[NH2+][C@@H](C3)c4ccccc4O)O C39533967
c1ccc(cc1)[C@@H]2NN[C@H](N2c3ccc(cc3)Cl)SCC(=O)N/N=C/C4=c5ccccc5=[NH+]C4 C39584764
CC1(CC(CC([NH2+]1)(C)C)Nc2c(c(ncn2)Nc3cccc(c3Cl)Cl)[N+](=O)[O-])C C40629957
CC1(CC(CC([NH2+]1)(C)C)Nc2c(c(ncn2)Nc3ccc(cc3)I)[N+](=O)[O-])C C40645194
c1ccc(cc1)CN(c2ccccn2)c3c(c([nH+]cn3)Nc4ccc5c(c4)OCO5)N C40685072
Cc1cc(c(cc1Nc2c(c(ncn2)N3CC[NH+](CC3)C)N)Cl)[C@@H](C#N)c4ccc(cc4)Cl C40688647
c1ccc(cc1)N(c2ccccc2)Nc3c(c([nH+]cn3)Nc4ccc5c(c4)OCCO5)N C40762006
COc1cc(c(cc1Nc2c(c(nc[nH+]2)N3CCCc4c3cccc4)N)Cl)OC C40780304
CSc1cccc(c1)NC(=O)Nc2/c(=[NH+]\Cc3ccccc3)/c4ccccc4oc2O C45896401
Cc1ccc(cc1I)NC(=O)C[NH+](Cc2ccc(cc2)C(=O)N)C3CC3 C46569600
Cn1c2ccccc2cc1C(=O)Nc3ccc(cc3OC)c4csc5c4c([nH+]cc5/C=C/CO)N C28822581
c1ccc(cc1)N(c2ccccc2)Nc3c(c([nH+]cn3)Nc4ccc(cn4)Br)N C40777721
CC[NH+](CC(=O)Nc1ccc(cc1)NC(=O)C)[C@H](C)C(=O)Nc2ccc3ccccc3c2 C16556889
CCC[NH+](CC(=O)Nc1c(ccs1)C(=O)N)[C@H](C)c2ccccc2Br C59121697
C[NH+](C)[C@H](CNC(=O)NCCNc1c(cc(cn1)Cl)Cl)c2cccc(c2)F C59264394
CC(C)(C)[NH2+]CC(=O)Nc1nnc(s1)SCC(=O)Nc2ccc(cc2)Cl C59435197
Cc1cc(cc(c1OCC(F)(F)F)C)C[NH+](C)[C@H](C)C(=O)Nc2ccc(cc2)S(=O)(=O)N C59577894
c1cc(sc1)[C@@H](CNC(=O)NCC(=O)Nc2ccc(cc2)Cl)[NH+]3CCCC3 C54649155
C[C@H](c1cc(ccc1N2CC[NH+](CC2)C)F)NC(=O)c3cccc(c3)NC(=O)NC(C)C C60342246
c1ccc2=[NH+][C@@H](C=c2c1)C(=O)NCCCCCC(=O)N[C@@H]3Nc4ccccc4S3 C63280875
Cc1cc(nc(n1)N/C(=N/C(=O)Nc2ccc(cc2)Cl)/NCCC3=c4cc(ccc4=[NH+]C3)Cl)C C63308321
C[C@@H]1C(=C(NO1)C)COc2ccccc2C(=O)NNC(=O)C3=c4ccccc4=[NH+]C3 C64354254
CCNc1[nH+]c(cc(n1)Nc2ccc(cc2)NC(=O)c3ccc(o3)Br)C C64800794
CCNc1[nH+]c(cc(n1)Nc2ccc(cc2)NS(=O)(=O)c3ccc(c(c3)C)C)C C64801713
CC(C)(C)c1ccc(cc1)C(=O)Nc2ccc(cc2)NC(=O)C[C@@H]3C(=O)NCC[NH2+]3 C66152921
c1ccc(cc1)NC(=S)N(C[C@@H]2c3ccccc3CC[NH2+]2)C(=S)Nc4ccccc4 C03845803
c1cc(c(cc1Cl)NC(=O)N)NCCNc2c(cc(c[nH+]2)C(F)(F)F)Cl C02569391
Cc1ccc(cc1)CNC(=O)c2ccccc2NC(=O)C[NH2+]Cc3ccccc3F C03279555
CCOc1ccc2c(c1)cc(c([nH+]2)NCCNC(=O)Nc3ccccc3Cl)C#N C04861326
Cc1cc(ccc1OC[C@H](C[NH2+][C@@H](C)c2ccc(cc2)S(=O)(=O)N)O)C(C)(C)C C02631281
c1ccc(c(c1)C[NH2+]CCc2ccc(cc2)S(=O)(=O)N)OCc3ccc(cc3)Cl C03017649
c1ccc(cc1)[C@H](c2cc(ccc2NC(=O)c3ccc(cc3)Cl)Br)[NH2+]CC(=O)NN C08770665
Cc1cc2c(c(c1)Cl)NC(=O)[C@@]23[C@H](C[C@@H]([NH2+]3)CCC(=O)N)C(=O)Nc4cc(ccc4OC)Cl C09130401
Cc1ccc(cc1)NC(=O)NC([NH2+]Cc2ccc(cc2)Cl)NC(=O)Nc3ccc(cc3)C C09165018
Cc1ccccc1Nc2nc(nc(n2)N)C[NH+](C)CC(=O)Nc3ccc(c(c3F)F)F C09469613
C[NH+](Cc1ccccc1N2CCCCC2)CC(=O)Nc3c(cc(cc3Cl)S(=O)(=O)N)Cl C12561649
Cc1c(c(nc(c1F)Oc2cc(ccc2N)C(=[NH2+])N)Oc3cccc(c3)N(C)C)F C13474058
c1ccc(cc1)CC[NH2+]CC(=O)Nc2c(c3c(s2)CCC3)C(=O)Nc4ccc(cc4)Br C03000319
c1cc(ccc1COc2ccc(cc2C[NH2+]CCNC(=O)c3c(non3)N)Br)Cl C16401789
C[C@@H](C12CC3CC(C1)CC(C3)C2)[NH2+]Cc4cc(c(c(c4)Br)OCC(=O)N)OC C16576117
CCOc1cc(cc(c1OCC(=O)N)Br)C[NH2+]C2C3CC4CC(C3)CC2C4 C22073854
Cc1cccc(c1C)NC(=O)C[NH+](C)CC(=O)Nc2ccc(c(c2)Cl)NC(=O)C C31301521
CCc1ccc(cc1)[C@H](C)[NH2+][C@H](C)C(=O)Nc2ccc(cc2)C(=O)Nc3ccccc3OC C32664947
CC[C@H](C)NC(=O)c1ccc(c(c1)NS(=O)(=O)c2ccc(c(c2)C)C)N3CC[NH2+]CC3 C33033987
C[C@@H](c1ccccc1)[NH2+]Cc2cc(c(c(c2)Br)OCC(=O)N)Br C36612928
CCO[C@@H]1C[NH+](CCN1)[C@@H](CNc2ccccc2O)c3ccc(cc3)c4ccccc4 C39533850
c1ccc(c(c1)c2ccc(cc2)[C@@H](CNO)N3CC[NH2+][C@@H](C3)c4ccccc4O)O C39533965
CC[C@H](C)NC(=O)C1CCN(CC1)c2ccc(c[nH+]2)NC(=O)Nc3ccc(cc3C)C C40455500
Cc1cc(ccc1Nc2c(c(ncn2)NC3CC([NH2+]C(C3)(C)C)(C)C)[N+](=O)[O-])Cl C40590494
CC1(CC(CC([NH2+]1)(C)C)Nc2c(c(ncn2)NC34CC5CC(C3)CC(C5)C4)[N+](=O)[O-])C C40621475
CC1(CC(CC([NH2+]1)(C)C)Nc2c(c(ncn2)NCc3ccccc3Cl)[N+](=O)[O-])C C40645283
CC1(CC(CC([NH2+]1)(C)C)Nc2c(c(ncn2)Nc3cc(ccc3Cl)C(F)(F)F)N)C C40682560
c1ccc(cc1)N(c2ccccc2)Nc3c(c([nH+]cn3)Nc4ccc5c(c4)OCO5)N C40684841
Cc1ccc(cc1)COc2c(cc(cc2Cl)Cl)C[NH2+]CCNC(=O)c3c(non3)N C40744375
Cc1cccc(c1)COc2ccc(cc2C[NH2+]CCNC(=O)c3c(non3)N)Br C40744516
c1cc(c(cc1F)Cl)COc2ccc(cc2C[NH2+]CCNC(=O)c3c(non3)N)Cl C40744545
CC1(CC(CC([NH2+]1)(C)C)Nc2c(c(ncn2)Nc3c(cc(cn3)C(F)(F)F)Cl)N)C C40760959
C[C@@]1(CC[C@@]2([C@@H](C1)C(C[C@@H]2[NH2+]CC3CCCCC3)(C)C)CCC(=O)NCCOC)O C43547993
C[C@H](c1ccc(cc1Cl)Cl)[NH2+][C@@H](C)C(=O)Nc2ccc(cc2)S(=O)(=O)NC(C)C C25788436
C[C@H](c1ccc(cc1)NC(=O)N)[NH2+]Cc2cc(c(o2)Br)Br C50360665
c1ccc(cc1)N/C(=[NH+]/N=C/c2cc(ccc2O)Br)/c3[nH]c4ccccc4n3 C45626234
CC[C@@H](c1[nH]c2cc(ccc2n1)C)[NH2+]C3CCN(CC3)c4ccc(cc4)NC(=O)c5cnccn5 C53536632
CC[C@H](c1ccc(cc1)F)[NH+](Cc2cccc(c2)F)CC(=O)Nc3ccc(cc3)S(=O)(=O)N C57984622
Cc1ccc(cc1NC(=O)NC[C@H](c2cccs2)[NH+]3CCCC3)NC(=O)C(C)C C48255538
C=CCOc1c(cc(cc1I)/C=N/NC(=[NH2+])N)I C33787790
Cc1cc(cc(c1C)NC(=O)C[NH+](C2CC2)[C@@H](C)c3cccc(c3)C(F)(F)F)S(=O)(=O)N C59578143
CCCC/C(=N/Nc1[nH]nc(n1)SCC(=O)NC2CC([NH2+]C(C2)(C)C)(C)C)/C C59891359
COc1cccc2c1o/c(=[NH+]\c3c(c4c(s3)CCCC4)C(=O)N)/c(c2)C(=O)Nc5ccc(cc5)F C17130865
Cc1cccc(c1NC(=O)CS[C@H]2NN[C@@H](N2CC=C)CC3=c4ccccc4=[NH+]C3)C C63426969
CCc1ccccc1N/C(=N\C(=O)c2ccc(cc2)NC(=O)C)/NCCC3=c4ccccc4=[NH+]C3 C63589273
C[C@H]1C(=c2ccccc2=[NH+]1)SCC(=O)NNC(=O)Nc3ccc(cc3)OC(F)(F)F C63598784
Cc1ccc(cc1)NC(=O)Nc2cc(cc3=C([C@H]([NH+]=c32)C(=O)NCCc4ccco4)c5ccccc5)C C63746300
C[C@@H]1Nc2cc(ccc2O1)NC(=O)[C@@H](CC3=c4ccccc4=[NH+]C3)NC(=O)c5cccs5 C64352680
CCC(=O)Nc1ccc(cc1)Cc2[nH]c3ccc(cc3n2)C(=O)NCCC4=c5ccccc5=[NH+]C4 C64462543
Cc1ccccc1N2C[C@H]([C@@H](N2)c3ccc(c(c3)F)OC)C[NH2+]CCc4c[nH]cn4 C64609871
c1ccc(cc1)C(=O)N/C(=C/c2ccc3c(c2)OCO3)/C(=O)NNc4ccnc5c4ccc(c5)Cl C01636812
c1cc(ccc1NC(=O)CSc2nc3c(c4c(s3)CCCC4)c(=O)n2c5ccc(cc5)Cl)S(=O)(=O)N C01884720
Cc1ccc(cc1)S(=O)(=O)c2c3c(nc4ccccc4n3)n(c2N)CCNC(=O)c5ccc(cc5)F C02425300
CC1=C([C@@]2(c3cc(ccc3NC2=O)Br)C(=C(O1)N)C(=O)OC(C)(C)C)C(=O)OC(C)(C)C C00850176
C[C@H]1[C@@H]([C@H]([C@@H]([C@@H](O1)O[C@H]2CC[C@]3([C@@H](C2)CC[C@H]4[C@@H]3CC[C@]5([C@@]4(CC[C@@H]5C6=CC(=O)OC6)O)C)C)O)OC)O C08214743
Cc1cc(ccc1NC(=O)c2cc3ccccc3o2)NC(=S)NC(=O)c4ccc5c(c4)OCCO5 C08832868
Cc1ccc(cc1[N+](=O)[O-])C(=O)NC(=S)Nc2cc(c(c(c2)c3nc4ccccc4s3)O)C C08835160
c1ccc(cc1)S(=O)(=O)c2c3c(nc4ccccc4n3)n(c2N)CCNC(=O)c5ccc(cc5)Cl C09348553
C[C@@H]1C[C@@H](CC(C1)(C)C)NC(=O)Cc2csc(n2)NS(=O)(=O)c3ccc(cc3)NC(=O)C C09819891
Cc1c(c(n(n1)c2cccc(c2)C(F)(F)F)C)C(=O)C(=O)NCc3ccc(cc3)S(=O)(=O)N C12939727
Cc1ccc(cc1)n2c(nnc2SCC(=O)Nc3cccc(c3)S(=O)(=O)N)c4ccccc4 C11196587
C[C@@H](C(=O)Nc1ccc(cc1)S(=O)(=O)N2CCCC2)Sc3nc(cn3N)c4ccccc4 C09730849
COc1ccc(cc1NC(=O)Nc2ccc3c(c2)nc(s3)NS(=O)(=O)c4ccccc4)Cl C13361362
c1ccc(c(c1)C(=O)NNS(=O)(=O)c2ccc3c(c2)CCC3)NS(=O)(=O)c4cccs4 C16150994
Cc1ccc(c(c1)C)NC(=O)C2=C3N(C(=O)[C@H](S3)CC(=O)OC)C(=C([C@H]2c4ccc(cc4)F)C#N)N C03770066
C[C@@H](C(=O)Nc1ccc2c(c1)[nH]c(=O)[nH]2)Sc3nnc(n3c4ccc(cc4)F)c5ccc(cc5)F C17004557
CCN\1C(=O)[C@H](S/C1=N\c2ccc(cc2)S(=O)(=O)N)CC(=O)Nc3ccc(c(c3)Cl)Cl C17242734
CC(=O)Nc1ccc(cc1)S(=O)(=O)N2[C@H](C(=C([C@@H]2C(=O)c3ccccc3)N)C#N)c4ccc(cc4)Cl C20085994
CC1=C([C@]2(c3cc(ccc3NC(=C2C(=O)OC(C)C)N)Br)C(=O)O1)C(=O)OC(C)(C)C C20568989
CC(=O)Nc1ccc(cc1)NC(=O)c2cccc(c2)N3C(=O)N[C@@H]4C[C@]3(Oc5c4cc(cc5)Cl)C C20854806
Cc1ccc(cc1Cl)n2c3c(c(n2)C)[C@@H](SCC(=O)N3)c4ccc(c(c4)OC)OCC(=O)N C20898707
Cc1ccc(cc1S(=O)(=O)N)NC(=O)CSc2nc3ccccc3c(=O)n2c4ccccc4F C21200238
COc1ccc(cc1O)[C@H]2C3=C(C[C@H](CC3=O)c4cc(c(c(c4)OC)OC)OC)Nc5ccccc5N2 C21233349
Cc1ccc(cc1)C(=O)Nc2nc3cc(ccc3s2)NS(=O)(=O)c4cc(ccc4NC(=O)C)C C21356958
Cc1cc(nn2c1c(nc2S[C@H](C)C(=O)Nc3ccc(cc3)S(=O)(=O)N)c4ccccc4)C C21722560
CC\1=NN(C(=O)/C1=C\Nc2ccc(cc2)S(=O)(=O)Nc3cc(ccc3O)Cl)c4ccc(cc4)Cl C21965298
C[C@]1(C(=O)N(C(=O)N1)CC(=O)Nc2ccccc2C(=O)Nc3ccc(cc3)F)c4ccc(c(c4)F)F C24504548
c1cc(cc(c1)S(=O)(=O)Nc2ccc(cc2)Br)NC(=O)CNC(=O)c3ccco3 C25260027
Cc1ccc(cc1C(=O)Nc2ccc(c(c2)NC(=O)C)OC)S(=O)(=O)Nc3ccc(cc3)F C25573192
Cc1c(nc(s1)NC(=O)C2=NN([C@H](C2)C(=O)N)c3ccccc3)c4ccc(cc4)OC(F)F C30582469
COC(=O)/C=c\1/c(=O)n2c(=C([C@H](C(=C2N)C#N)c3ccccc3Cl)C(=O)NCc4ccccc4)s1 C33431936
c1ccc2cc(ccc2c1)S(=O)(=O)N3CCN(CC3)CC(=O)Nc4c(c5c(s4)CCCC5)C(=O)N C35526385
Cc1cc(nc(n1)SCc2ccc(cc2)C(=O)NNC(=O)c3ccc4c(c3)NC(=O)CS4)C C36628494
c1cc(ccc1C2=C[C@H](N=N2)[C@H]3N=N[C@@H](N3N)SCC(=O)Nc4ccc(cc4)Br)Cl C39593055
Cc1cccc(c1C)N2[C@H](N=C3c4ccccc4N=C3C2=O)SCC(=O)Nc5ccc(cc5)C(=O)N C39725889
Cc1cc(c(c(c1)c2c3c([nH]n2)C(=O)N([C@@H]3c4ccc(c(c4)OC)O)Cc5ccc(cc5)OC)O)C C02357499
Cc1cc(c(cc1Cl)c2c3c([nH]n2)C(=O)N([C@@H]3c4ccc(c(c4)OC)O)Cc5ccc(cc5)OC)O C02205411
C[C@@H](C(=O)Nc1c(ccs1)C(=O)N)N2CCN(CC2)S(=O)(=O)c3cc(ccc3Cl)Cl C46552434
CCc1ccccc1NC(=O)Cn2c(c(c(n2)SC)c3nc(no3)c4ccc(cc4)Cl)N C46914948
COc1cc(ccc1OCc2c(cccc2Cl)F)[C@H]3c4c(n[nH]c4OC(=C3C#N)N)c5cccnc5 C00720794
c1ccc(c(c1)c2nnc(n2N)SCC(=O)N3[C@H](C=C(N3)c4ccc(cc4)Cl)c5ccco5)F C03340962
Cc1ccc(cc1)NCC(=O)NNC(=O)c2cc(c(c(c2)S(=O)(=O)N3CCC(CC3)C)C)C C57987206
CCSc1nnc(s1)NC(=O)CSc2nnc(n2N)c3ccccc3Br C59044931
CCc1ccc2c(c1)nc(o2)c3cc(cc(c3O)C)NC(=S)NC(=O)c4ccc5c(c4)nsn5 C59294134
CC1CCN(CC1)c2ccc(cc2[N+](=O)[O-])C(=O)Nc3c(c4c(s3)C[C@H](CC4)C(C)(C)C)C(=O)N C59294462
c1cc(c(cc1[N+](=O)[O-])NC(=S)NC(=O)/C=C/c2ccc(o2)c3cc(cc(c3)Cl)Cl)O C37090559
C[C@@H](C(=O)N(C)C)Sc1nc([nH]n1)N/N=C/c2cc(c(c(c2)Br)O)Br C59818971
CC(C)(C)NS(=O)(=O)[C@@H]1CC=C(O1)C(=O)Nc2ccc3c(c2)[nH]c(n3)Cc4ccccc4F C63944339
c1ccc(c(c1)CSC2=NC(=O)[C@@H]3[C@H](CC(=O)NC3=N2)c4ccc(cc4)OCC(=O)N)Cl C64773943
CC(C)NC(=O)c1cc(cnc1N2CC[NH2+]CC2)[N-]S(=O)(=O)c3ccc(s3)Br C65025204
C[C@@H]1CCc2c(sc3c2c(ncn3)S[C@H](C)C(=O)[O-])C1 C00084878
Cc1ccc(cc1)n2c3c(c(n2)C(=O)[O-])C[C@H](CC3)C(C)(C)C C11802267
c1cc(c(cc1Cl)n2c3c(cn2)c(ncn3)[S-])Cl C19723936
c1ccc(c(c1)C(F)(F)F)n2c(nnc2[S-])c3ccncc3 C05927285
c1c(cc(c(c1Cl)n2c3c(c(n2)C(=O)[O-])CCC3)Cl)Cl C20505459
c1cc(ccc1n2c(cc(n2)C(=O)[O-])c3ccc(s3)Cl)F C21034669
c1cc(ccc1F)S(=O)(=O)c2cnc3c(c2[O-])cc(cc3F)Cl C21657595
Cc1ccc2c(c1)sc(n2)c3ccc(cc3Cl)[N-]S(=O)(=O)C C33169059
CCc1c(n2c(c(sc2n1)C)c3ccc(cc3)Cl)C(=O)[O-] C33418069
CCc1c(n2c(csc2n1)c3ccc(cc3)Cl)C(=O)[O-] C33418091
C1CC[C@@H]2[C@H](C1)CCCN2C(=O)[C@@H]3CCCC[C@@H]3C(=O)[O-] C35161661
Cc1ccc(cc1)[N-]S(=O)(=O)c2c(nc(s2)Cl)C C35186466
Cc1cccc(c1C)[N-]S(=O)(=O)c2cnc(s2)Cl C35233022
Cc1c(cccc1Cl)[N-]S(=O)(=O)c2cnc(s2)Cl C35233041
Cc1cc(cc(c1)[N-]S(=O)(=O)c2cnc(s2)Cl)C C35233057
C[C@@H]1C[C@H](CN(C1)C(=O)CC2(CCCCCC2)C(=O)[O-])C C35281671
Cc1c(sc(n1)Cl)S(=O)(=O)[N-]c2cccc(c2Cl)Cl C35357143
c1cc2c(cc1C(=O)c3cc(ccc3Cl)Br)oc(n2)[O-] C37287695
c1cc(c(cc1Cl)F)[N-]S(=O)(=O)c2cnc(s2)Cl C37985855
COc1ccc(cc1[C@H](c2ccc3c(c2)oc(n3)[O-])Cl)Cl C40273438
C[C@H]1CCc2c(c(nn2c3ccc(cc3F)Cl)C(=O)[O-])C1 C41027334
CCn1cc(c(n1)c2cc(c(cc2Cl)Cl)F)C(=O)[O-] C41067247
CCC(C)(C)C1CCC(CC1)(C(=O)[O-])n2c(cc(n2)C)C C41893924
C[C@H]1C[C@](CC(C1)(C)C)(C(=O)[O-])n2cc(ccc2=O)Br C41896954
Cc1c(nn(c1C)[C@@](C)(c2ccc(c(c2)Cl)Cl)C(=O)[O-])C C41918576
C1CC[C@@H]([C@@H](C1)C(=O)N2CCC[C@H]2C3CCCC3)C(=O)[O-] C45073415
Cc1ccc(cc1C)[C@](C)(C(=O)[O-])Sc2ncc(cn2)C C48772012
Cc1ccccc1[C@H](C)n2c(nnc2[S-])c3ccncc3 C49526425
Cc1cc(c(c(c1)Oc2c(cc(cn2)Br)C(=O)[O-])C)C C50042649
Cc1ccc(cc1[N-]S(=O)(=O)c2cc(sc2Cl)Cl)C#N C50212734
Cc1c(nc(o1)c2ccccc2I)C(=O)[O-] C51075514
Cc1c(nc(o1)c2ccc(cc2Cl)Br)C(=O)[O-] C51086515
CC(=O)c1ccc(cc1)c2nc3c(cc(cc3Cl)Cl)c(n2)[O-] C53855745
C[C@@H]1CCCN([C@@H]1C)c2nc(c(s2)C(=O)[O-])C(C)(C)C C54968317
CCc1c(sc(n1)N2CCC(CC2)C(C)(C)C)C(=O)[O-] C54968332
Cc1ccsc1c2nc3cc(c(cc3n2CC(=O)[O-])F)F C55306159
Cc1cc(nc(n1)SCC(=O)c2ccc(cc2)Cl)[O-] C17750270
Cc1ccc(cc1)S(=O)(=O)/N=C(/c2cc(cc(c2)C)C)\[O-] C57530996
Cc1c(sc2c1c(nc(n2)/C(=C\c3ccc(cc3)SC)/C#N)[O-])C C57547930
Cc1cc\2c(c(n1)[S-])C(=O)O/C2=C\c3ccc(o3)Br C34132147
Cc1ccc(cc1)S(=O)(=O)/N=C(/c2c(cccc2Cl)F)\[O-] C46927338
CC(C)c1ccc2c(c1)S(=O)(=O)N=C([N-]2)SCC=C C62326404
Cc1cccn2c1nc(c2C(=O)[O-])C(Cl)(Cl)Cl C62467410
Cc1c(c(n(n1)c2c(cc(cc2F)C(=O)[O-])F)C)Br C62721690
Cc1c(c(n(n1)c2c(cc(cc2F)/C=C/C(=O)[O-])F)C)Br C62723360
c1cc2c(cc1Cl)ncc(c2[O-])S(=O)(=O)c3cc(cc(c3)F)F C15828807
c1c(cc(cc1Cl)Cl)[N-]S(=O)(=O)c2cc(cnc2)F C63476276
Cc1ccc(c(c1)/C(=N/S(=O)(=O)c2ccccc2Cl)/[O-])F C66230010
Cc1cc2cccc(c2nc1)S(=O)(=O)[N-]c3cccc(c3F)F C67124809
C[C@H]1C[C@H](CC(C1)(C)C)C/C(=C(\C#N)/C(=O)N2CCCCC2)/[O-] C67601096
Cc1cccc([nH+]1)N[C@@H](c2ccc(c(c2)OC)O)c3ccc4ccc(nc4c3O)C C02470525
Cc1cc(c(o1)C(F)(F)F)NC(=O)NCCNc2c(ccc[nH+]2)C(F)(F)F C04324957
CNC(=S)NNC(=O)[C@@H]1C2CC[NH+]([C@@H]1SCc3ccc(cc3)Cl)CC2 C04362080
Cc1cc(cc(c1)NC(=O)NC2CC[NH+](CC2)CC(=O)Nc3c(cc(cc3C)C)C)C C04908743
C[NH+](CC(=O)Nc1cccc(c1)S(=O)(=O)N)C(c2ccccc2)c3ccccc3 C07624358
C=CC[NH+](Cc1ccc(s1)Cl)CC(=O)Nc2cccc(c2)S(=O)(=O)N C08164288
COc1ccc(cc1NC(=O)c2c(c3cc4c(nc3s2)CC[NH+](C4)Cc5ccccc5)N)Cl C09347810
c1cc2c(cc1[C@@H]3CCC[NH+]3CC(=O)Nc4c(c5c(s4)CCC5)C(=O)N)OCCCO2 C09683649
Cc1c(c(nc(c1F)Oc2cccc(c2)C(=[NH2+])N)Oc3cccc(c3)C(=O)C(C)C)F C13474007
Cn1c2c(c(n1)C(=O)NCc3ccccc3F)C[C@H](CC2)[NH2+]CC4(CCCCC4)O C14743238
Cc1ccc(c(c1)C)C[NH+](C)[C@@H](C)C(=O)NCCc2ccc(cc2)S(=O)(=O)N C15023892
Cc1c(c2cc(ccc2[nH]1)NC(=O)c3cccs3)[C@H](c4ccccn4)Nc5cccc[nH+]5 C15859765
Cc1cccc(c1C)NC(=O)C[NH+](C)[C@@H](C)C(=O)NC(=O)NC23CC4CC(C2)CC(C4)C3 C20686799
Cc1ccc(c(c1)Sc2ccc(cc2)NC(=O)C[NH+]3CCC(CC3)C(=O)N)C C21324062
Cc1cc(ccc1NC(=O)C[NH+](C)[C@@H](C)c2ccc(cc2)S(=O)(=O)N)Cl C32542216
CC[NH+](CC)CCn1c(c(sc1=S)C(=O)Nc2ccccc2OCC)N C32952409
C[NH+]1CCc2c(sc(c2C(=O)N)NC(=O)Cc3ccc(cc3)c4ccccc4)C1 C36629514
CNC(=S)NNC(=O)[C@@H]1[C@H]([NH+]2CCC1CC2)SCc3ccc(cc3)Cl C39337085
Cc1cc(n[nH]1)C[NH+]2CCCC[C@@H]2C(=O)Nc3ccc(cc3)N4[C@@H](C=C(N4)C)C C39358459
COc1ccc(cc1)[C@@H]2NC(=NC(=[NH+]2)N)SCC(=O)N3c4ccccc4CCc5c3cccc5 C39448847
CO[C@@H]1C[NH+](CCN1)[C@@H](CNc2ccccc2O)c3ccc(cc3)c4ccccc4 C39533668
Cc1ccc(c(c1)C)C(=O)N2C[C@@H](C3(C2)CC[NH2+]CC3)C(=O)N[C@@H](C)CCCC(C)(C)O C39631970
c1ccc(cc1)CN(c2ccccn2)c3c(c([nH+]cn3)Nc4cc(ccc4F)F)N C40798987
C[C@@H]1c2c(sc([nH+]2)NC)C[C@@]3([C@H]1[C@@H]([C@@H](CC3)[C@H](C)C(=O)NCCOC)O)C C43548310
CC[C@@H](CNC(=O)Nc1ccc(c(c1)NC(=O)C)F)[NH+]2CCc3ccccc3C2 C44015574
CC(=O)Nc1ccc(c(c1)NC(=O)NCC2(CCCC2)[NH+]3CCSCC3)F C44076301
CCOC(=O)c1c(sc2n1nc(c2C[C@@H](CO)[NH3+])C)SCc3ccccc3 C44465408
Cc1cccc(c1)C(=O)N2C[C@@H](C3(C2)CC[NH2+]CC3)C(=O)NCCc4c([nH]c5c4cc(cc5)C#N)C C44714386
CCc1ccc(cc1)C[NH+](C)CC(=O)NCc2ccc(cc2)NC(=O)NC(C)C C51373291
CCc1ccc(s1)CNC(=O)C[NH+](C)[C@@H](C)c2ccc(cc2)S(=O)(=O)N C51736269
Cc1ccccc1C(=O)NNC(=O)NC[C@@H](c2ccccc2OC)[NH+]3CCCC3 C54042298
CCN(CC)C(=O)Nc1ccc(cc1)[C@@H](C)[NH2+][C@@H](C)C(=O)Nc2ccccc2C C56159553
Cc1cc(c(c(c1)C)NC(=O)CNC(=O)NC[C@H](c2cccs2)[NH+]3CCC(CC3)C)C C58467359
C#Cc1cccc(c1)NC(=O)CNC(=O)NC[C@H](c2cccs2)[NH+]3CCCC3 C59855102
c1cc(cc(c1)NC(=O)c2csc(n2)c3ccco3)C[NH+]4CCC[C@@H]4C(=O)N C59935416
c1cc(ccc1C[NH+]2CCC[C@@H](C2)C(=O)N)NC(=O)Cc3cc4c(c(c3)Cl)OCCO4 C60341417
CC(C)[NH+](C)Cc1ccccc1CNC(=O)Nc2cc(c[nH]c2=O)C(F)(F)F C63161732
CN1c2ccc(cc2N[C@@H]1C(F)(F)F)NC(=O)C(=O)NCCC3=c4cc(ccc4=[NH+]C3)Cl C63817996
c1ccc(cc1)NC(=O)NCCC(=O)NC[C@@H](c2ccccc2Cl)C3=c4ccccc4=[NH+]C3 C63819165
CC(C)S(=O)(=O)NC[C@@H]1CCC[NH+](C1)Cc2cc(cc(c2O)O)C(C)(C)C C50925403
CCCNC(=O)c1ccc(cc1Cl)NC(=O)NCc2cn3cc(ccc3[nH+]2)C C54476657
CC[C@@H](C)[NH+](C)CCNC(=O)NCC(=O)Nc1ccc(cc1C)Br C66175091
C[C@@H]1CN(CCO1)[C@@H](CN/C(=[NH+]/Cc2ccco2)/N)c3c(cccc3Cl)F C66243214
CC[C@@H](C)Oc1cccc(c1)NC(=O)NC[C@H](C[NH+]2CCc3ccccc3C2)O C66404115
C[C@@H]1C[C@@H](C[NH+](C1)C(C)(C)CNC(=O)Nc2cccc(c2)c3ccc(=O)[nH]n3)C C66679734
C[C@@H](c1ccc(cc1)NC(=O)NC2CC2)[NH2+]Cc3ccc(c(c3)Cl)OCC=C C66972928
C[C@@H]1C[C@H](C[NH+](C1)C[C@@H](C)NC(=O)CCCC[C@@H]2[C@@H]3[C@@H](CS2)NC(=O)N3)C C67233021
C[C@@H]1C[C@H](C[NH+](C1)C[C@@H](C)NCc2cc(c(c(c2)Cl)OCC(=O)N)OC)C C67251452
C[C@@H](C(=O)NC(=O)NC(C)(C)C)[NH+]1CCC(CC1)[C@H](c2ccc(cc2)Cl)O C67400710
CC1CC[NH+](CC1)C[C@@H](CNC(=O)N[C@H](C)c2ccc(cc2)Br)O C67582596
CC[NH+](CC)Cc1cc(ccc1O)NC[C@@H](Cn2cnc3cc(c(cc3c2=O)Cl)Cl)O C04517555
CC[NH+](CC)CCNC(=O)c1cc(ccc1N2CCCC2)NC(=O)Nc3ccc(cc3)C#N C04188977
CC1(CC(CC([NH2+]1)(C)C)/N=C(/c2ccccc2NS(=O)(=O)c3ccc(s3)Cl)\O)C C06146062
C[C@@H](c1ccccc1F)[NH2+][C@H](C)C(=O)Nc2ccc(cc2)C(=O)Nc3ccccc3OC C08762921
Cn1cc(cc1C(=O)NNC(=[NH2+])COc2ccc(cc2)F)C(=O)c3ccc(cc3Cl)Cl C01387906
Cc1ccc2c(c1)[C@@]3([C@@H](C[C@@H]([NH2+]3)CCSC)C(=O)Nc4cc(ccc4OC)OC)C(=O)N2 C08972280
CNC(=O)C[NH+](C)Cc1c2ccccc2cc(c1O)C(=O)Nc3cc(c(cc3OC)OC)Cl C09349027
c1ccc(c(c1)NC(=O)C2CC[NH+](CC2)CC(=O)N[C@H](c3ccc(cc3)F)c4cccs4)O C09593816
C[C@@H](C(=O)Nc1ccc(cc1)C(=O)N)[NH+](C)Cc2ccc(o2)c3ccc(cc3)Br C12750690
C[C@@H](c1ccc(cc1)S(=O)(=O)N)[NH+](C)CC(=O)Nc2ccc3c(c2)OC4(O3)CCCCC4 C12983832
CCOC(=O)Cc1cccc(c1)Oc2c(c(c(c(n2)Oc3cccc(c3)C(=[NH2+])N)F)C)F C13473998
CC[NH+](CC(=O)Nc1ccccc1C(F)(F)F)CC(=O)NC(=O)Nc2cccc(c2C)C C14929905
CC(C)C[C@@H](C(=O)N[C@H]1CCN2[C@@H](C1)C(=O)Nc3ccc(cc3C2=O)c4ccc(cc4)Cl)[NH2+]C C15709353
CC[NH+](CC(=O)Nc1ccc(cc1)c2ccccc2)CC(=O)Nc3ccc(cc3)NC(=O)C C16557441
Cc1ccc(c(c1)C)NC(=O)NC(=O)CN2CC[NH+](CC2)CC(=O)Nc3ccc(cc3)F C20811968
Cc1cc([nH+]c2c1c(c(s2)C(=O)OCC(=O)Nc3ccc(c(c3)Cl)OC(F)F)N)C C21924147
C[NH+](CC(=O)NCC(=O)Nc1ccc(c(c1)F)F)CC(=O)Nc2ccc(c(c2)C(F)(F)F)Cl C23038459
Cc1cccc(c1NC(=O)CNC(=O)[C@H](C)[NH+](C)CC(=O)Nc2ccc(c(c2)Cl)Cl)C C23820744
Cc1c(c(nc(c1F)Oc2cccc(c2)N3CCCCC3)Oc4cccc(c4)C(=[NH2+])N)F C27651155
CC[C@H](C)NC(=O)c1ccc(c(c1)NS(=O)(=O)c2ccc(c(c2)Cl)C)N3CC[NH2+]CC3 C33034056
CCc1ccc(cc1)NC(=O)N2CCC3(CC2)[NH2+][C@@H](CS3)C(=O)NCc4ccc5c(c4)OCO5 C35370320
c1ccc(cc1)Cn2c(c3c(nc(nc3[nH+]2)NCc4ccccn4)c5ccc(cc5)Cl)N C37358560
CCOc1ccc(cc1)NC(=O)c2c(c3c4c(c([nH+]c3s2)N5CCOCC5)CCCC4)N C08767678
COc1ccc(c(c1)OC)NC(=O)c2c(c3c4c(c([nH+]c3s2)N5CCOCC5)CCCC4)N C02381855
CCOc1ccccc1[C@H]2NC(=NC(=[NH+]2)N)SCC(=O)N3c4ccccc4CCc5c3cccc5 C39448862
COc1ccc(cc1)N2C[C@@H]([C@@H](N2)c3ccccc3Cl)C[NH2+]CCSc4cnn[nH]4 C39461380
c1cc(ccc1C(=O)N2C[C@H](C3(C2)CC[NH2+]CC3)C(=O)NCCc4c[nH]c5c4cc(cc5)Cl)Cl C39676411
Cc1ccc(cc1C(=O)N2C[C@@H](C3(C2)CC[NH2+]CC3)C(=O)NCCc4c[nH]c5c4cc(cc5)Cl)F C39676472
Cc1cccc2c1[nH]cc2CCNC(=O)[C@H]3CN(CC34CC[NH2+]CC4)C(=O)c5cc(ccc5F)Cl C39684180
c1ccc2c(c1)c(cc(c2N)/N=N/c3cccc(c3)/C=C\C4[NH+]=c5ccccc5=[NH+]4)S(=O)(=O)[O-] C39738094
C[C@@H]1CCc2c(sc(c2C(=O)N)NC(=O)CN3CC[NH+](CC3)Cc4ccc(cc4)SC)C1 C39972141
Cc1cccnc1Nc2c(c(nc[nH+]2)N3CCN(CC3)C(c4ccccc4)c5ccccc5)N C40729749
C[C@H](C(=O)NC(=O)NC)S[C@@H]1NN=C(N1c2ccc(cc2)Cl)C3=c4ccccc4=[NH+]C3 C44658337
C[C@@H](C(=O)NC(=O)NC)S[C@H]1NN=C(N1c2ccc(cc2)Cl)C3=c4ccccc4=[NH+]C3 C44658341
Cc1cc([nH+]c2c1c(c(s2)C(=O)OCC(=O)Nc3c(c(c(s3)C)C)C(=O)OC)N)C C10645004
CC[NH+](CC(=O)Nc1ccc(cc1)NC(=O)C)CC(=O)N[C@@H](C)c2cccc3c2cccc3 C15420175
C[C@@H]1CCC[C@H]([C@@H]1C)[NH+](Cc2ccc3c(c2)OCO3)CC(=O)Nc4ccc(cc4)C(=O)N C58192821
C[NH+](C)[C@@H](CNC(=O)Nc1ccc(cc1C(F)(F)F)NC(=O)c2ccco2)c3ccco3 C58884010
CCOc1cccc2c1o/c(=[NH+]\c3ccc(cc3)S(=O)(=O)N)/c(c2)C(=O)Nc4ccc(cc4)C C59170403
CCOc1cccc2c1o/c(=[NH+]\c3ccc(cc3)S(=O)(=O)N)/c(c2)C(=O)Nc4ccccc4C C59170449
Cc1ccc2c(c1)cc(/c(=[NH+]/c3ccc(cc3)S(=O)(=O)N)/o2)C(=O)Nc4ccc(cc4)OC C59170489
COc1cccc2c1o/c(=[NH+]\c3ccc(cc3)S(=O)(=O)N)/c(c2)C(=O)Nc4ccccc4F C59170690
COc1ccccc1NC(=O)c\2cc3ccccc3o/c2=[NH+]\c4ccc(cc4)S(=O)(=O)N C59170724
Cc1ccc(cc1)[C@@H]2C[C@H](N3C(=[NH+]2)C(=CN3)C(=O)Nc4cc5c(cc4[C@H](C)O)OCO5)C(F)(F)F C12847185
Cc1cc(ccc1NC(=O)CNC(=O)NCC(C)(C)[NH+]2C[C@H](C[C@@H](C2)C)C)Br C59992941
C[C@H](CCc1ccccc1)n2c(=O)c(c([nH]c2=O)[O-])[C@H]3[C@@H]4C(=c5cc(ccc5=[NH+]4)OC)CC[NH2+]3 C63384124
COc1ccc(cc1)CNC(=S)NNC2=NC(=O)[C@H]3C(=[NH+]2)c4ccccc4CC35CCCCC5 C63393959
Cc1cccc(c1)NC(=O)/N=C(\NCCC2=c3ccccc3=[NH+]C2)/Nc4nc(cc(n4)C)C C63479651
CCCCC[C@H]1NN[C@H](S1)NC(=O)[C@@H]2CC(=O)N(C2)CCC3=c4cc(ccc4=[NH+]C3)C C63941245
Cc1c(c(=O)n(n1C)c2ccccc2)NC(=S)/[NH+]=N/c3c4cc(ccc4[nH]c3O)Br C13125604
CC(C)Nc1ccc[nH+]c1N2CCN(CC2)C(=O)c3cc4cc(ccc4[nH]3)NS(=O)(=O)C C00606503
Cc1ccc(c(c1)NC(=O)[C@H](c2ccccc2)[NH2+]Cc3ccc(cc3)S(=O)(=O)N)OC C03438914
C[NH+](CC(=O)Nc1ccc(cc1)S(=O)(=O)N)CC(=O)Nc2ccc(c(c2)C(F)(F)F)Cl C03445627
Cc1ccc(c(c1)NC(=O)[C@@H](c2ccccc2)[NH2+]Cc3ccc(cc3)S(=O)(=O)N)OC C03438910
c1ccc(cc1)Oc2ccccc2NC(=O)C[NH+]3CCN(CC3)S(=O)(=O)c4ccc(cc4)C(=O)N C08733823
CCC[NH+]1CCc2c(sc(c2C(=O)N)NC(=O)CCCSc3ccc(cc3)Cl)C1 C09474913
Cc1c(c2c(o1)c(c(c(c2F)F)F)F)C(=O)ON[C@H](c3ccc(cc3)OS(=O)(=O)N(C)C)[NH3+] C12368972
CCOC(=O)c1c(cc(s1)c2ccc(cc2)Cl)NC(=O)C[NH+]3CCC(CC3)C(=O)N C12694561
CC[NH+](CC(=O)Nc1cc(ccc1C)Cl)CC(=O)NC(=O)Nc2ccc3c(c2)OCO3 C14922741
CC[NH+](CC(=O)Nc1ccc(cc1)NC(=O)C)[C@H](c2ccccc2)C(=O)Nc3ccc(c(c3)Cl)C C16557372
Cc1c(c(n[nH]1)c2ccc(cc2O)OCC[NH+]3CCC(CC3)C(=O)N)c4ccc(c(c4)OC)OC C09410906
CCNc1[nH+]c(n2c(n1)nc(n2)SCC(=O)Nc3c(cccc3Cl)Cl)NCC C00629348
COc1ccccc1C[NH2+]CC(=O)Nc2ccc(cc2C(=O)Nc3ccccc3F)[N+](=O)[O-] C20155124
Cc1cccc(c1NC(=O)C[NH+](CC(=O)Nc2c(cccc2C)C)CC(=O)NC(=O)NC(C)(C)C)C C21324960
C[C@@H](c1nnc(n1c2ccc(cc2)Cl)S[C@@H](C)C(=O)Nc3ccc(cc3)C(=O)N)[NH+](C)C C22561447
C[C@@H](C(=O)Nc1c(c2c(s1)CCC2)C(=O)N)[NH+]3CCN(CC3)CCOc4ccccc4Cl C22798795
C[C@H](c1ccc(cc1)S(=O)(=O)N)[NH+](C)CC(=O)Nc2c(c(cc(c2Cl)Cl)Cl)Cl C23259843
CCc1cccc(n1)c2c([nH+]c([nH]2)CNc3ccc(cc3)C(=O)N)c4ccc5c(c4)OCO5 C28656329
C[C@H](C(=O)NCC(=O)Nc1ccc(c(c1F)F)F)[NH+](C)CC(=O)Nc2ccccc2SC C31036979
c1cc(ccc1[C@H]2C[C@H](N3[C@@H]([NH2+]2)C[C@@H](N3)C(=O)NCc4cc5cc(ccc5[nH]4)Cl)C(F)(F)F)Cl C39237432
c1ccc(cc1)C2=NN=C[C@H]2/C=N/NC(=O)CS[C@@H]3N[NH2+]NN3c4ccc(cc4)Cl C39280316
CC(C)S(=O)(=O)c1ccc(cc1)[C@@H](CNc2ccccc2O)[NH+]3CCN[C@@H](C3)SC C39534483
C[C@H](CCCC(C)(C)O)NC(=O)[C@@H]1CN(CC12CC[NH2+]CC2)C(=O)C3(CCCCC3)C C39631585
C[C@H](CCCC(C)(C)O)NC(=O)[C@H]1CN(CC12CC[NH2+]CC2)C(=O)C3(CCCCC3)C C39631589
Cc1ccc2c(c1)c(c[nH]2)CCNC(=O)[C@H]3CN(CC34CC[NH2+]CC4)C(=O)c5ccc(cc5)Br C39655920
Cc1ccc2c(c1)c(c[nH]2)CCNC(=O)[C@H]3CN(CC34CC[NH2+]CC4)C(=O)[C@H]5CC(=NN5C(C)(C)C)C C39656091
Cc1ccc2c(c1)c(c[nH]2)CCNC(=O)[C@@H]3CN(CC34CC[NH2+]CC4)C(=O)c5c(ccc(c5F)Cl)F C39656250
Cc1ccc(c(c1F)C(=O)N2C[C@@H](C3(C2)CC[NH2+]CC3)C(=O)NCCc4c[nH]c5c4cc(cc5)Cl)F C39676442
Cc1ccc(c(c1F)F)C(=O)N2C[C@@H](C3(C2)CC[NH2+]CC3)C(=O)NCCc4c[nH]c5c4cc(cc5)Cl C39676448
Cc1cccc2c1[nH]cc2CCNC(=O)[C@@H]3CN(CC34CC[NH2+]CC4)C(=O)c5ccc(cc5Cl)Cl C39684045
Cc1cccc2c1[nH]cc2CCNC(=O)[C@H]3CN(CC34CC[NH2+]CC4)C(=O)c5ccc(cc5Cl)Cl C39684046
CCCC[C@H](C)C(=O)N1C[C@@H](C2(C1)CC[NH2+]CC2)C(=O)N[C@@H](C(C)C)C(=O)NC(C)(C)C C39685855
CCC(CC)C(=O)N1C[C@H](C2(C1)CC[NH2+]CC2)C(=O)N[C@H](C)c3[nH]c4cc(ccc4n3)C C39695765
C/C(=N\NC1[NH+]=c2ccccc2=[NH+]1)/c3ccc(cc3)S(=O)(=O)Nc4ccc(cc4)C(=O)[O-] C39698678
c1cc(ncc1C(F)(F)F)N2CC[NH+](CC2)[C@@H](C3CC3)C(=O)NC4[C@@H]5CC6C[C@H]4CC(C5)(C6)C(=O)N C35936877
CC(C)COC(=O)c1ccc(cc1)Nc2c(c(ncn2)N3CCN(CC3)c4cccc[nH+]4)N C40783027
CCOc1ccc(cc1)n2c(=[NH2+])c3c(n[nH]c3nc2SCC(=O)Nc4ccc(cc4)Br)C C13133274
Cc1c(c2cc(ccc2[nH]1)C#N)CCNC(=O)[C@@H]3CN(CC34CC[NH2+]CC4)C(=O)c5cc(ccc5F)Cl C44714585
Cc1cc([nH+]c2c1c(c(s2)C(=O)OCc3c(c(sc3C(=O)OC)N)C(=O)OC)N)C C46585972
Cc1ccc2c(c1)[nH]c(n2)[C@H](C)NC(=O)[C@@H]3CN(CC34CC[NH2+]CC4)C(=O)c5ccccc5C(F)(F)F C39695715
CC[NH+](CC(=O)Nc1ccc(cc1)NC(=O)C)CC(=O)NC(=O)Nc2ccc(cc2C)C C16557091
CC[NH+](CC(=O)Nc1ccc(cc1)NC(=O)C)CC(=O)Nc2ccccc2Br C16557312
CNC(=O)Nc1ccc(cc1)NC(=O)C(=O)NCc2ccccc2C[NH+](C)C3CCCCC3 C58246444
c1cc(c(cc1S(=O)(=O)N)[N+](=O)[O-])N/N=C/C2=c3cc(ccc3=[NH+]C2)Br C39949117
CC(=O)Nc1ccc(cc1)S(=O)(=O)/N=C\2/[C@@H]([NH+]=c3ccccc3=N2)Nc4ccc(cc4)O C39984093
c1cc(ccc1[C@H]2C[C@@H](N3[C@@H](N2)C[C@@H](N3)C(=O)NC[C@@H]4C=c5cc(ccc5=[NH+]4)Cl)C(F)(F)F)Cl C63537911
C=CCN1[C@@H](NN[C@@H]1SCC(=O)Nc2ccc(cc2)Br)CC3=c4ccccc4=[NH+]C3 C63730271
CCCC[C@@H]1NN[C@H](S1)NC(=O)[C@@H]2CC(=O)N(C2)CCC3=c4cc(ccc4=[NH+]C3)OC C63941331
CC(=O)N[C@H](CC1=c2ccccc2=[NH+]C1)C(=O)Nc3ccc(cc3)NC(=O)Nc4ccccc4 C64202208
Cc1cccc(c1)N/C(=N\C(=O)c2cccc(c2)NC(=O)C)/NCCC3=c4ccccc4=[NH+]C3 C65329898
CCOc1ccc2c(c1)c(nc(n2)NC(=[NH2+])NC(=S)Nc3ccc(c(c3)C)C)C C02431967
Cc1cc(c(n1CC(C)C)C)/C=N/NC(=O)c2c(c(c(c([nH+]2)Cl)Cl)N)Cl C06683720
c1cc(oc1)C[NH2+]CC(=O)Nc2c(c3c(s2)CCCCC3)C(=O)Nc4ccc(cc4)Br C08430048
C[C@@H](c1ccccc1Br)[NH2+][C@H](C)C(=O)NCC(=O)Nc2ccc(c(c2F)F)F C09125644
C[C@@H](C(=O)Nc1ccc(cc1)S(=O)(=O)N)[NH2+][C@H](c2ccccc2)c3ccc(cc3)Cl C09497963
CCc1ccc(cc1)[C@@H](c2cccs2)[NH2+]CC(=O)Nc3ccc4c(c3)[nH]c(=O)[nH]4 C09503820
Cc1c(cccc1Cl)NC(=O)CNC(=O)C[NH2+][C@H](c2ccccc2)c3cccs3 C09729947
CC(C)[C@@H](c1ccc(cc1)C(C)(C)C)[NH2+][C@H](C)C(=O)Nc2ccc3c(c2)[nH]c(=O)[nH]3 C11096405
c1cc[nH+]c(c1)NCCNC(=O)Cc2ccc(cc2)NS(=O)(=O)c3cc(cc(c3)Cl)Cl C12605403
CC1(CC(CC([NH2+]1)(C)C)Nc2ccc(cc2[N+](=O)[O-])S(=O)(=O)Nc3ccccc3)C C12541871
Cc1c(c(nc(c1F)Oc2cccc(c2)C(F)(F)F)Oc3cccc(c3)C(=[NH2+])N)F C13474028
CC(C)[NH+](CC(=O)N)CC(=O)Nc1ccc(cc1)Sc2ccc(cc2)Br C14190406
CC(C)(C)NS(=O)(=O)c1cc(cc(c1)NC2CCC2)C(=O)NC[C@H]3CCC[NH+](C3)C C14541993
CC(C)[C@H](c1ccc(cc1)C2CCCCC2)[NH2+]CC(=O)Nc3ccc(cc3)S(=O)(=O)N C15523724
CCOc1ccc(cc1)NC(=O)c2c(c3c4c(c([nH+]c3s2)N5CCCC5)CCCC4)N C15670984
CC(C)[NH2+]CC(=O)Nc1c(c2c(s1)C[C@@H](CC2)C(C)(C)C)C(=O)Nc3cccc(c3)[N+](=O)[O-] C15946881
C[C@@H](C(=O)Nc1ccc(cc1)C(=O)Nc2ccccc2OC)[NH2+]C(c3ccccc3)c4ccccc4 C16483747
CC[C@@H](C)NC(=O)c1cc(ccc1N2CC[NH2+]CC2)NS(=O)(=O)c3ccc(c(c3)Cl)C C21664345
c1cc(c(cc1Br)C[NH2+]CCNCc2cc(ccc2O)Br)O C22937618
CCC[NH+](Cc1nc(c2c3c(sc2n1)CCCCC3)N)CC(=O)Nc4ccccc4C C23038235
c1cc(ccc1c2c(=O)c3ccc(c(c3oc2C(F)(F)F)C[NH2+]CCCO)O)F C23127142
Cc1ccc(c(c1)[C@@H](C)NC(=O)NC2CC[NH+](CC2)CC(=O)Nc3ccccc3)OC C26283396
CCc1ccc(cc1)[C@@H](C)[NH2+][C@H](C)C(=O)Nc2ccc(cc2)C(=O)Nc3ccccc3OC C32664944
Cc1ccc(cc1Cl)S(=O)(=O)Nc2ccc(c(c2)C(=O)NCC(C)C)N3CC[NH2+]CC3 C33121319
Cc1ccc(c(c1)C)n2c(c(c([nH+]2)C(C)(C)C)NC(=O)Nc3ccccc3OC)N C35542186
Cc1ccc(cc1)NC(=O)/N=C(\Nc2nc(cc(n2)C)C)/NC3CC([NH2+]C(C3)(C)C)(C)C C14158047
CCc1ccc(cc1)[C@@H](c2cccs2)[NH2+]CC(=O)NC(=O)NCCc3cccs3 C39519561
CCOc1ccccc1C(=O)N2C[C@H](C3(C2)CC[NH2+]CC3)C(=O)NCCc4c[nH]c5c4cccc5C C39684140
C[C@@H](c1ccc(cc1Cl)Cl)[NH2+]CC(=O)N(CCC(=O)N)c2ccc(cc2)F C40017889
Cc1c(cccc1Cl)Nc2c(c(ncn2)NC3CC([NH2+]C(C3)(C)C)(C)C)[N+](=O)[O-] C40588458
CC1(CC(CC([NH2+]1)(C)C)Nc2c(c(ncn2)Nc3ccc(c(c3)Cl)Cl)[N+](=O)[O-])C C40591381
CC1(CC(CC([NH2+]1)(C)C)Nc2c(c(ncn2)Nc3cccc(c3)C(F)(F)F)[N+](=O)[O-])C C40645189
CC1(CC(CC([NH2+]1)(C)C)Nc2c(c(ncn2)Nc3ccc(c(c3)C(F)(F)F)Cl)[N+](=O)[O-])C C40645251
c1ccc(cc1)N(c2ccccc2)Nc3c(c(nc[nH+]3)N4CCc5ccccc5C4)N C40777728
c1ccc(cc1)CN(c2ccccn2)c3c(c([nH+]cn3)Nc4ccc(c(c4)Cl)F)N C40797628
Cc1ccc2c([nH+]1)cccc2Nc3c(c(ncn3)Nc4c(cc(cn4)C(F)(F)F)Cl)N C40802300
C[C@@H](c1ccc(cc1)NC(=O)N)[NH2+]Cc2cc(c(o2)Br)Br C50360663
Cc1cc(nc(n1)N/C(=N\C(=O)Nc2ccccc2)/NC3CC([NH2+]C(C3)(C)C)(C)C)C C19869027
CC[NH+](CC(=O)Nc1ccc(cc1)NC(=O)C)[C@H](C)C(=O)Nc2cccc3c2cccc3 C16556813
CC[C@@H](c1ccc(cc1)F)[NH+](Cc2cccc(c2)F)CC(=O)Nc3ccc(cc3)S(=O)(=O)N C57984619
Cc1cc(cc(c1C)NC(=O)C[NH+](Cc2ccccc2)Cc3ccccc3)S(=O)(=O)N C58013700
CC[NH+](CC)[C@H](CNC(=O)Nc1cccc(c1)NC(=O)Nc2ccccc2)c3ccsc3 C58884592
Cc1ccc(cc1NC(=O)NC[C@H](c2cccs2)[NH+]3CCCC3)NC(=O)C4CC4 C57543444
CCC[NH+](CC(=O)Nc1c(ccs1)C(=O)N)[C@H](C)c2ccc(c(c2)Cl)Cl C59350328
CC1(CC(CC([NH2+]1)(C)C)NC(=O)CSc2nnc(n2N)c3ccc(cc3)Cl)C C59795190
Cc1cc(c(c(c1)[N+](=O)[O-])N)C(=O)NC[C@H](c2ccccc2OC)[NH+]3CCCCC3 C62640092
CC(C)(C)c1csc(n1)NC(=O)CS[C@H]2NN[C@H]([NH+]2C3CC3)c4ccco4 C39980038
CCCC\1=NN(C(=O)/C1=C(\CC)/NCCc2c[nH]c[nH+]2)[C@H]3Nc4ccccc4S3 C53631729
CC(C)[C@@H]1C(=CNN1c2ccc(cc2)Cl)C(=O)NNC(=O)C3=c4ccccc4=[NH+]C3 C64064609
CCC[NH+]1c2ccccc2N[C@@H]1CCc3ccccc3[N-]S(=O)(=O)c4c[nH+]c[nH]4 C64518860
CCOC(=O)C1=C(N=c2n(c(=O)/c(=C\c3ccc(o3)N4CC[NH+](CC4)C)/s2)[C@H]1c5ccc(c(c5)Br)OC)C C08767045
CC1(Cc2c(c([nH+]c3c2c4c(s3)c(nc(n4)SC)SCC(=O)Nc5ccc(cc5)OC)N6CCOCC6)CO1)C C08767901
CC(C)CN(CC(C)C)S(=O)(=O)c1ccc(cc1)C(=O)Nc2c(c3c(s2)C([NH2+]C(C3)(C)C)(C)C)C#N C08881708
CN(C)c1nc(nc(n1)N2CC[NH+](CC2)C34CC5CC(C3)CC(C5)C4)Nc6ccc(cc6)OC(F)(F)F C08925974
CCOc1cccc(c1O)[C@@H]2CC(=N[C@@H]([NH2+]2)c3ccc(c(c3)Br)OC)c4ccc(cc4)Cl C09542528
Cc1c(sc(c1[C@@H](c2ccc(cc2)SC)[NH+]3CCN(CC3)c4ccccc4)NC(=O)c5ccco5)C C12042710
Cc1c(sc(c1[C@H](c2ccc(cc2)SC)[NH+]3CCN(CC3)c4ccccc4)NC(=O)c5ccco5)C C12042711
CCN(CC)c1ccc(cc1)[C@@H]2[C@@H]3CCCC[C@]3(CC[NH+]2CC(=O)Nc4c(c(c(s4)C)C)C(=O)OC)O C13776531
Cc1cccc(c1)CN2c3ccccc3O/C(=C/c4ccc(cc4)C(=O)NCCC[NH+]5C[C@@H](C[C@H](C5)C)C)/C2=O C20355322
Cc1ccc(cc1)CN2c3ccccc3O/C(=C/c4ccc(cc4)C(=O)NCC[NH+](C)Cc5ccccc5)/C2=O C03586701
Cc1ccc2c(c1)sc(n2)c3ccc(cc3)NC(=O)C[NH+]4CCN(CC4)CC(=O)Nc5ccccc5OC C20767249
c1cc(ccc1c2nc(on2)C[NH+]3CCC[C@H](C3)C(=O)Nc4ccc(cc4)C56CC7CC(C5)CC(C7)C6)Cl C31045921
CC1([C@H]2CC=C([C@@H]1C2)CN(CC[NH+]3CCN(CC3)C(=O)NC(C)(C)C)C(=O)Nc4ccc(cc4)Cl)C C00744624
CCCC[NH+]1CCN(CC1)c2c3c4c(sc3nc(n2)SCc5ccc(cc5)Cl)COC(C4)(C)C C34750101
CCN(CC)C(=O)C[NH+]1CCN(CC1)c2c3c4c(sc3nc(n2)SCc5ccc(cc5)F)CCCC4 C34756333
CCN(CC)C(=O)CSc1nc(c2c3c(sc2n1)CCC3)N4CC[NH+](CC4)Cc5ccc(cc5)Cl C34757774
Cc1ccc(c(c1)C[NH+]2CCN(CC2)c3c4c5c(sc4nc(n3)SCC(=O)N6CCCCC6)CCC5)C C34757867
CCN(CC)C(=O)C[NH+]1CCN(CC1)c2c3c(c(sc3nc(n2)SCc4ccccc4Cl)C)C C34758893
CCc1c(sc2c1c(nc(n2)SCc3ccc(cc3)Cl)N4CC[NH+](CC4)CC(=O)N5CCCC5)C C34761752
CCc1c(sc2c1c(nc(n2)SCC(=O)N3CCCC3)N4CC[NH+](CC4)Cc5cc(ccc5C)C)C C34762479
Cc1ccc(cc1)NC(=O)C[NH+]2CCN(CC2)c3c4c(csc4nc(n3)SCc5ccc(cc5)F)C C34774542
CCOc1ccc(cc1)NC(=O)N2CC[NH+](CC2)CCN(CC3=CC[C@H]4C[C@@H]3C4(C)C)C(=O)NC(C)(C)C C00744162
C[NH+]1CCN(CC1)C(=O)c2ccc(cc2)CSc3nc(cc(n3)N(C)Cc4ccccc4)c5ccccc5 C35666139
CC[C@@H]([C@@H]1c2cc(c(cc2CC[NH+]1Cc3ccccc3C)OC)OC)NS(=O)(=O)c4ccc(cc4)Cl C35674892
CCNC(=O)N1CCC[NH+](CC1)CC2=C([C@H](NC(=O)N2CC)c3ccc(cc3Cl)Cl)C(=O)OCC C36016859
CCOC(=O)C1=C(N(C(=O)N[C@@H]1c2ccc(cc2)Cl)CC=C)C[NH+]3CCCN(CC3)C(=O)NC(C)(C)C C36019094
c1cc(ccc1C(=O)N(CC[NH+]2CCCCC2)Cc3csc(n3)COc4cc(ccc4Cl)Cl)F C36124400
c1cc(ccc1C[NH+]2CCCCC2)NC(=O)c3ccc(o3)COc4ccc(cc4)I C36611127
CCc1ccc2c(c1)sc(n2)N(CC[NH+](C)C)C(=O)c3ccc(cc3)S(=O)(=O)N4C[C@H](C[C@@H](C4)C)C C36637383
CC[C@H]1CCCCN1S(=O)(=O)c2ccc(cc2)C(=O)N(CC[NH+](C)C)c3nc4c(cc(cc4s3)C)C C36637634
CC[NH+](CC)CCN(c1nc2ccc(cc2s1)Br)C(=O)c3cccc(c3)Oc4ccccc4 C36637881
Cc1ccc(cc1)Cc2nc3c(c(nn3c4ccc(cc4)F)C)c(n2)N5CC[NH+](CC5)Cc6ccc(cc6)F C37379679
CC[NH+](CC)CCN(c1nc2c(cc(cc2s1)F)F)C(=O)c3ccc(c(c3)[N+](=O)[O-])N4CCCCC4 C36642670
Cc1cc(c2c(c1)sc(n2)N(CCC[NH+](C)C)C(=O)c3ccc(cc3)S(=O)(=O)N4CCC[C@@H](C4)C)C C36643697
CC[NH+](CC)CCN(c1nc2c(cc(cc2s1)C)C)C(=O)[C@H]3CCCN3S(=O)(=O)c4ccc(cc4)C C36660307
C[NH+](C)CCN(c1nc2c(ccc(c2s1)Cl)OC)C(=O)c3ccccc3I C36702571
C[C@H]1CCCN(C1)c2ccc(cc2)[C@@H](C)NC(=O)[C@@H]3CCC[NH+](C3)Cc4nc(no4)c5ccc(cc5)C(C)(C)C C38903791
Cc1ccc(cc1)N2[C@H](NN=C2SCC(=O)N/N=C/C3=c4ccccc4=[NH+]C3)c5ccc(cc5)C(C)(C)C C38906205
CCOc1ccc2c(c1)c(c3ccc(cc3[nH+]2)N(Cc4ccc(cc4)OC)C(=O)c5ccc(cc5)[N+](=O)[O-])N C39559660
CC(C)(C)[C@H]([C@H](n1cncn1)Oc2ccc(cc2)Cl)/[NH+]=C\3/C4(CCCC4)N(C(=S)N3)c5ccccc5 C03144368
CCOC(=O)C1=C(N=c2n(c(=O)/c(=C/C3=c4ccccc4=[NH+]C3)/s2)[C@H]1c5c6ccccc6ccc5OC)C C39780133
CC1=C([C@@H](N2CCCSC2=[NH+]1)c3cccc(c3)NC(=O)c4cccc(c4)Cl)C(=O)Nc5ccccc5 C40368176
Cc1ccc(cc1)c2nc(on2)C[NH+]3CCC[C@H](C3)C(=O)Nc4ccc(cc4C)I C44812493
CC[NH+]1CCN(CC1)c2ccc(cc2)NC(=O)CSc3nc(cs3)c4ccc(cc4)Br C33744313
CCOc1ccc2c(c1)sc(n2)N3C[NH+](CN(C3)c4nc5ccc(cc5s4)OCC)Cc6ccco6 C22846549
CC(C)C[NH+](Cc1c(ccc2c1O/C(=C/c3cc(cc4c3OCOC4)Br)/C2=O)O)CC(C)C C41513717
c1ccc(cc1)COC(=O)N[C@@H](CC2=c3ccccc3=[NH+]C2)C(=O)Oc4ccc5c(c4)OC(=O)[C@@H]6[C@H]5CCC6 C63350768
CCCOc1ccc(cc1OCC)[C@@H]2CN3C(=O)N(C(=O)[C@@]3([C@H]4C2=c5ccccc5=[NH+]4)C)c6cccc(c6)C C63372171
Cc1ccccc1NC(=O)C2(CCCC2)N(CCC3=c4cc(ccc4=[NH+][C@@H]3C)OC)C(=O)c5ccccc5F C63513915
c1ccc(cc1)C(c2ccccc2)N3CCN(CC3)c4ccc(cc4)NC(=O)[C@H]5C=c6cc(ccc6=[NH+]5)Cl C63625877
COc1ccc(cc1)[C@@H]2[C@@H](N3[C@H](C24C(=O)OC5(CCCCC5)OC4=O)c6ccccc6C=N3)C(=O)c7ccc(cc7)OC C01876415
CC(=O)c1ccc(cc1)NS(=O)(=O)c2ccc-3c(c2)Cc4c3ccc(c4)S(=O)(=O)Nc5ccc(cc5)C(=O)C C00843841
Cn1c(c(c(n1)Cl)Cl)Oc2ccc(cc2)S(=O)(=O)Nc3ccc(c(c3)Cl)Oc4ccc(cn4)C(F)(F)F C06198912
CCOC(=O)C1=C(N=c2n(c(=O)/c(=C/c3cc4c(cc3Br)OCO4)/s2)[C@@H]1c5ccc(c(c5)OC)OC)C C00832617
CCOc1cc(cc(c1O)Br)[C@@H]2C3C(=NC(=C2C(=O)OCC)C)C[C@H](CC3=O)c4ccc(c(c4)OC)OC C06195761
CSc1ccccc1NC(=O)c2c(c3n(n2)[C@H](C[C@H](N3)c4ccc(o4)Br)C(F)(F)F)Br C00675253
CCOC(=O)C1=C(OC(=C([C@H]1c2ccc(cc2)SC)C#N)N)CSc3c(ccc(n3)c4ccccc4)C#N C08448474
Cc1ccccc1CN(C(=O)CN2c3ccccc3C(=O)C2=O)C4(CCCCC4)C(=O)Nc5ccc6c(c5)OCO6 C08712845
Cc1ccccc1CN([C@H](c2ccc(cc2)F)C(=O)Nc3ccc4c(c3)OCO4)C(=O)CSc5nc(cc(n5)C)C C01407937
Cc1cc(nc(n1)SCC(=O)N(Cc2ccccc2Cl)[C@@H](c3ccccc3)C(=O)Nc4ccc5c(c4)OCO5)C C01407238
Cc1cc(nc(n1)SCC(=O)N(Cc2ccc(cc2)Cl)[C@@H](c3ccc(cc3)Cl)C(=O)Nc4ccc5c(c4)OCO5)C C08713663
c1ccc(cc1)N2CCN(CC2)C(=O)CN3C(=O)/C(=C\c4ccc(cc4)Sc5ccc(cc5)Cl)/SC3=O C08767419
CCOC(=O)C1=C(Nc2ncnn2[C@@H]1c3ccc(c(c3)OC)OCc4ccc(c(c4)Cl)Cl)c5ccccc5 C03770930
CCOc1cccc2c1n(/c(=N/C(=O)c3ccc(cc3)S(=O)(=O)N4C[C@H](C[C@@H](C4)C)C)/s2)CCOC C08958596
CCOCCn\1c2ccc(cc2s/c1=N\C(=O)c3ccc(cc3)S(=O)(=O)N4C[C@@H](C[C@H](C4)C)C)OC C08998874
CCOCCn\1c2ccc(cc2s/c1=N\C(=O)c3ccc(cc3)S(=O)(=O)N4CCC(CC4)C)OCC C08999053
Cc1cc(cc(c1)NC(=O)[C@H]2[C@H]3C=C[C@@]4([C@@H]2C(=O)N([C@@H]4C(=O)NC5CCCCC5)C6CCCCCCC6)O3)C C09777283
CCN(CC(=O)Nc1cc(nn1c2ccccc2Cl)C(C)(C)C)C(=O)Nc3c(cccc3C(C)C)C(C)C C16432244
Cc1ccc(cc1[N+](=O)[O-])C(=O)N(CC(=O)N2CCc3c(ccs3)[C@H]2c4ccc(cc4)C(C)(C)C)C5CC5 C16503320
Cc1ccc(cc1N2CCN(CC2)/C(=N/C(=O)NC34CC5CC(C3)CC(C5)C4)/Nc6nc(cc(n6)C)C)Cl C14160427
CCN(c1cccc(c1)C)C(=O)C2CCN(CC2)S(=O)(=O)c3c(noc3/C=C/c4c(cc(cc4C)C)C)C C33058983
c1ccc(cc1)[C@H]2C[C@H](n3c(c(c(n3)C(=O)Nc4cc(cc(c4)Oc5ccc(cc5)F)[N+](=O)[O-])Cl)N2)C(F)(F)F C01787092
CCOc1ccc(cc1)Oc2cc(cc(c2)[N+](=O)[O-])NC(=O)c3cc4n(n3)[C@@H](C[C@@H](N4)c5cccs5)C(F)(F)F C01838693
CCOc1ccc(cc1)Oc2cc(cc(c2)[N+](=O)[O-])NC(=O)c3cnn4c3N[C@H](C[C@H]4C(F)(F)F)c5cccs5 C01867698
CC[C@H](C)NC(=O)CN1c2c(c(nn2c3ccc(cc3C)C)C(C)(C)C)[C@H](SCC1=O)c4cccc(c4)F C37427037
Cc1cccc(c1)[C@@H]2c3c(nn(c3N(C(=O)CS2)CC(=O)NCCOC)c4cccc(c4C)C)C(C)(C)C C37427961
Cc1cc(c2c(c1)oc3c(c2=O)[C@@H](N(C3=O)c4nnc(s4)CC(C)C)c5cccc(c5)OCCC(C)C)C C40061473
c1cc(ccc1[C@@H]2c3cc(ccc3CCN2C(=O)C4CCCC4)OCc5ccc(o5)C(=O)N6CCOCC6)F C40416504
Cn1c2c(c(=O)n(c1=O)C)n(c(n2)Oc3ccc(cc3)Oc4c(cc(cn4)Cl)Cl)Cc5cccc(c5)F C00719742
c1cc(c(nc1)SCCS(=O)(=O)c2ccc(cn2)C(F)(F)F)C(=O)Nc3ccc(cc3Cl)Cl C01038720
CCc1ccc(cc1)NC(=O)c2c(c3n(n2)[C@@H](C[C@H](N3)c4ccc(o4)Br)C(F)(F)F)Br C01238753
c1ccc(cc1)C(c2ccccc2)N3CCN(CC3)C(=O)c4cc5n(n4)[C@@H](C[C@@H](N5)c6ccc(cc6)Cl)C(F)(F)F C01287891
CC(C)(C)C(=O)[C@@H]1[C@H](C2([C@H]3N1c4ccccc4C=C3)C(=O)c5ccccc5C2=O)c6ccc(c(c6OC)OC)OC C01298681
COc1ccc(c(c1)OC)[C@@H](c2nnnn2Cc3ccc(cc3)F)N4CCN(CC4)c5nc6ccccc6s5 C01331338
CC[C@@H](c1nnnn1Cc2ccc(cc2)F)N(Cc3ccc4c(c3)OCO4)Cc5cc6ccc(c(c6[nH]c5=O)C)C C01375482
CCc1c2c(c3c4c(c(ncn4)SCC(=O)Nc5ccc(cc5Cl)Cl)sc3n1)CC(OC2)(C)C C01770557
CC[C@]1(Cc2c(cc3c(n2)nc(n(c3=O)c4ccccc4)SCC(=O)c5ccc(cc5)Br)CO1)C C01825424
Cc1ccc(cc1)c2nnc(n2c3ccc(cc3)C)SCC(=O)NNC(=C)c4cccc(c4)Br C01826720
Cc1ccc(cc1)c2nnc(n2c3ccc(cc3)Cl)SCC(=O)N/N=C/c4ccc(cc4)Br C01836331
C[C@H]1CCc2c(c3c(=O)n(c4nnc(n4c3s2)SCc5ccc(cc5)[N+](=O)[O-])c6ccc(cc6)Cl)C1 C01839139
c1ccc2c(c1)CCN2C(=O)CSc3nc4ccc(cc4s3)NC(=O)CSc5nc6ccc(cc6s5)[N+](=O)[O-] C01863110
COc1ccc(cc1Cl)NC(=O)CSc2nc3c(c4c(s3)CCCC4)c(=O)n2c5ccc(cc5)Br C01864604
c1ccc-2c(c1)CC3(CCCC3)c4c2nc(n(c4=O)Cc5ccco5)SCC(=O)Nc6ccc(cc6)Br C01877050
Cc1ccc(cc1)c2nnc(n2c3ccc(cc3)C)SCC(=O)NNC(=C)c4ccc(cc4)Br C01883714
C=C(c1ccc(cc1Cl)Cl)NNC(=O)CSc2nnc(n2c3ccccc3)c4ccc(cc4)Br C01889472
Cc1ccc(cc1)n2c(=O)c3c4c(sc3n5c2nnc5SCC(=O)c6ccc(cc6)Br)CCCC4 C01901490
c1ccc(cc1)c2nnc(n2c3ccc(cc3)Cl)SCC(=O)N/N=C/c4cc(ccc4F)Br C01906574
COc1ccccc1NC(=O)c2ccc(cc2)NC(=O)CSc3nnc(n3c4ccc(cc4)F)c5ccccc5 C03249014
COc1ccc(cc1)/C=C\2/C(=O)N(C(=N2)SCc3cc(=O)n4ccsc4n3)c5ccc(cc5)OC(F)F C03303598
CCOC(=O)c1c(csc1NC(=O)CN2C(=O)[C@](NC2=O)(C)c3ccc(cc3)Cl)c4ccccc4Cl C03321601
Cc1cc(c2cc([nH]c2c1)C(=O)NCCNc3ccc(c[nH+]3)C(F)(F)F)C C04332947
C[C@@]12CCCC[C@@H]1CC[C@@H]3[C@@H]2CC[C@@]4([C@@H]3CC[C@@]4(C[NH+](CCO)CCO)O)C C05022530
c1cc(ccc1C(c2ccc(cc2)F)OC[C@@H](C[NH2+]C3CCC(CC3)O)O)F C06605095
COc1ccc(cc1C[NH2+]CCc2ccc(cc2)S(=O)(=O)N)Cl C06697289
CCc1ccccc1NC(=O)CNC(=O)C[NH2+][C@H](C)c2ccccc2Cl C07499944
CCc1ccc(cc1)[C@H](c2cccc(c2)F)[NH2+][C@H](C)C(=O)NC(=O)NC C07615034
CC(C)(C)c1ccc(cc1)C[NH+](C)CC(=O)Nc2c(ccs2)C(=O)N C07791324
CC(C)c1ccc(cc1)C[NH+](CC(=O)Nc2c(ccs2)C(=O)N)C3CC3 C07797599
CC(C)[C@H](c1ccc(cc1)Cl)[NH2+]CC(=O)Nc2ccc(cc2)NC(=O)C C08748476
CCOc1ccc(cc1Cl)C[NH2+]CCc2ccc(cc2)S(=O)(=O)N C10475137
c1ccc(cc1)c2ccc(cc2)c3c(c[nH]n3)C[NH2+]Cc4c5c([nH]n4)CCC5 C11933955
c1cc(ccc1CCNC(=O)C[NH+](Cc2ccc(cc2)C(=O)N)C3CC3)F C13006556
c1ccc(c(c1)C[NH2+]Cc2cc(ccc2OCC(=O)N)Br)Cl C20873046
CC(C)[C@@H](c1ccc(cc1)F)[NH2+]CCOc2ccc(cc2)S(=O)(=O)N C27369621
CCC(=O)Nc1ccc(cc1)[C@H](C)[NH2+][C@H](C)C(=O)Nc2ccc(cc2)Cl C30498777
CCC(=O)Nc1ccc(cc1)[C@H](C)[NH2+][C@H](C)C(=O)Nc2ccc(c(c2)F)C C30500107
CCC(=O)Nc1ccc(cc1)[C@H](C)[NH2+][C@@H](C)C(=O)Nc2c(cccc2F)F C30500160
CCC(=O)Nc1ccc(cc1)[C@H](C)[NH2+][C@@H](C)C(=O)Nc2cc(ccc2F)F C30500192
CCOc1c(cc(cc1Br)C[NH2+][C@@H](C)C(=O)N)Br C35047440
CC(C)C[C@H](CNS(=O)(=O)c1c(cc(cc1Cl)Cl)Cl)[NH3+] C36299012
CCOc1cc(c(cc1OCC(=O)N)Br)C[NH2+][C@H](C)C(C)(C)C C36612932
CCC[NH2+]Cc1cc(c(c(c1)Br)OC[C@@H](C)C(=O)N)OC C36815045
CCC[NH2+]Cc1cc(c(c(c1)Br)O[C@@H](C)C(=O)N)OCC C36824766
c1c(cc(c(c1NC(=O)CCCCC[NH3+])OC(F)F)Br)Cl C37020217
CC(C)C[C@H](C(=O)Nc1cc(cc(c1OC(F)F)Br)Cl)[NH3+] C37020240
CCC[C@H](C(=O)Nc1cc(cc(c1OC(F)F)Br)Cl)[NH3+] C37020246
COc1c(cc(cc1Br)C[NH2+]C2CCC(CC2)C(=O)N)Br C37319393
CCOc1c(cc(cc1Br)Br)C[NH2+]CCCC(=O)N C37659473
COc1c(cc(cc1Br)C[NH2+]CCCC(=O)N)Br C37659483
CC[C@@H](Cc1cc(ccc1O[C@H](C)C(=O)NCC=C)Br)[NH3+] C37725524
CCCNC(=O)[C@H](C)Oc1ccc(cc1C[C@@H](CC)[NH3+])Br C37725527
CCCNC(=O)C[NH2+]C[C@H](COc1ccc(cc1Br)C)O C37892207
CC[NH+](CC)CCCNS(=O)(=O)c1cc(ccc1N)Br C37928874
CC[C@@H](C)NC(=O)CC[NH2+]Cc1cc(c(c(c1)Br)O)OC C37997111
CC[C@H](C)NC(=O)CC[NH2+]Cc1cc(c(c(c1)Br)O)OC C37997112
C[C@H](c1ccc(cc1)Cl)OC[C@H](C[NH+]2CCC(CC2)CC(=O)N)O C48026434
C[C@@H](c1cccc(c1)Br)NS(=O)(=O)c2ccc(s2)CC[NH3+] C49570840
c1cc(ccc1OCCOc2ccc(cc2Cl)C(=[NH2+])N)Br C49596371
Cc1c(c(n(n1)CCCC[C@](C)(C(=O)N)[NH2+]C(C)C)C)Br C50595057
c1cc(cc(c1)Br)OC[C@H](C[NH2+]C2(CCCCC2)CO)O C53097224
CCOc1cc(cc(c1OCCC(=O)NC(C)C)Br)C[NH3+] C54047841
CCCC[NH+](CC(=O)N)CC(=O)N[C@H](C)c1ccc(c(c1)Cl)Cl C48048033
CCCNC(=O)[C@H](C)Oc1ccc(cc1Br)C[C@@H](CC)[NH3+] C62705202
C[C@H]1CCCC[C@@H]1NC(=S)NNC(=O)CCC2=c3ccccc3=[NH+]C2 C63230346
CC[NH+](CC)CC(=O)NNC(=S)Nc1cc(ccc1Cl)C(F)(F)F C63697453
COC[C@H]1C=C(NN1)C[NH2+]Cc2ccc(o2)Sc3ccc(cc3)Cl C63856193
CCN/C(=[NH+]/CC)/NCCCNC(=O)c1ccc(cc1)Br C66246157
C[NH+](C)Cc1ccc(cc1)c2ccccc2CN[C@@H](c3ccc(cc3)F)C(=O)N C66939135
CC(C)[C@H](CN[C@@H](c1ccc(cc1)F)C(=O)N)[NH+]2CCc3ccccc3C2 C66939230
c1ccc(c(c1)COc2cccc(c2)C[NH2+]Cc3cccc(c3)C(=O)N)F C67185659
COc1c(c(ccn1)C(F)(F)F)C(=O)NC(=O)Nc2ccc(cc2)Cl C01043003
c1cc(cc(c1)NC(=O)Nc2cccn(c2=O)Cc3ccc(cc3)F)C#N C01354076
CC(=O)Nc1ccc(cc1)c2csc(n2)NC(=O)c3cccc(c3)C#N C05511761
c1cc(c(c(c1)Cl)Oc2ccc(cc2)S(=O)(=O)N3CCOCC3)N C01036307
CC[C@@]1(C(=O)N(C(=O)N1)CC(=O)Nc2ccc(cc2Br)C)C C06218253
C[C@@]1(C(=O)N(C(=O)N1)NC(=O)c2ccc(cc2)c3ccccc3)c4ccccc4 C06588972
Cc1c(sc(n1)c2ccccc2)C(=O)NNC(=O)c3cccc(c3)C#N C08294355
CC(C)(C)S(=O)(=O)c1cnn(c1N)c2nc(cs2)c3ccccc3 C02513372
C[C@@H](c1cccs1)NC(=O)CN2C(=O)[C@]3(CCc4c3cccc4)NC2=O C08707182
COc1ccc(cc1Cl)S(=O)(=O)Nc2ccc3c(c2)CCC(=O)N3 C08962495
Cc1c(cc2cc(ccc2n1)Cl)C(=O)Nc3cc(ccc3OC)NC(=O)C C11215781
c1c2c(nc(n1)N3CCC(CC3)CO)CCC[C@@H]2NC(=O)C4CCCCC4 C12050309
c1ccc(c(c1)NC(=O)NC(=O)CSc2c3c(ccs3)ncn2)F C12621204
Cc1cc(nc(n1)NNS(=O)(=O)c2ccc(cc2Cl)Br)C C06315561
CCn1c2ccc(cc2[nH]c(=O)c1=O)C(=O)N[C@H](C)c3cc(ccc3C)C C15693264
CC(=O)Nc1ccc2c(c1)sc(n2)NC(=O)c3c(ccs3)n4cccc4 C25673547
C[C@H](c1ccc(c(c1)F)F)NC(=O)CN2C(=O)C3(CCCCC3)NC2=O C27102325
Cc1cc(n(n1)C2=Nc3c(c4c(s3)CCCC4)[C@@H]([N-]2)[NH2+]C[C@@H]5CCCO5)C C28286503
Cc1c(cnn1c2ccc(cc2)F)[C@H](C)NC(=O)c3ccc4c(c3)nc[nH]4 C29282161
c1ccc(cc1)[C@H]2[C@H](N/C(=N\S(=O)(=O)c3ccc(cc3)Cl)/O2)CO C04370862
CN1CC=C2[C@@H](C1)[C@@H](C(C(=C2C#N)N)(C#N)C#N)c3ccc(cc3)OCC=C C04383787
Cc1c(sc(n1)N)SCc2nnc(o2)c3ccc(o3)Br C37037004
c1ccc2c(c1)cc(o2)C(=O)NC(=S)Nc3ccc4c(c3)ccc(=O)o4 C02440672
C[C@H](c1ccc2c(c1)OCO2)NC(=O)C(=O)Nc3ccc(c(c3)Cl)F C41236439
Cc1cccc(c1C)NC(=O)Cn2c3ccccc3c(cc2=O)C(=O)NC C46081287
CCNC(=O)c1ccc(cc1)NC(=O)N2CCN(CC2)c3ccccc3F C47561560
c1cc(ccc1CNC(=O)C(=O)Nc2ccc3c(c2)OC(O3)(F)F)Cl C48583337
Cc1cc(ccc1NC(=O)N[C@H](C)c2c(nn(c2C)C)C)N3CCSCC3 C51648744
CC(=O)Nc1ccc(cc1)NC(=O)[C@@H]2CC(=NO2)c3ccc(s3)Cl C54845733
CC(=O)Nc1ccc(cc1)NC(=O)[C@H]2CC(=NO2)c3ccc(s3)Cl C54845736
Cc1cccc(c1)N2C(=O)C[C@@H](C2=O)NNc3c(cc(cn3)Cl)Cl C00978080
C[C@@H](C(=O)N1CCCC1)OC(=O)c2c(c(c(c(n2)Cl)Cl)N)Cl C28020060
Cc1c(=O)nc([nH]n1)SCC(=O)Nc2c(cc(cc2Cl)Cl)Cl C05625764
Cc1ccsc1CNC(=O)Nc2cccc(c2)N3CCCS3(=O)=O C57524453
Cc1ccc(cc1C)N2C(=O)/C(=C/Nc3ccc(cc3)NC(=O)C)/C(=N2)C C15134009
c1cc(c(cc1Cl)NC(=O)Nc2cnn(c2)Cc3ccncc3)Cl C58200774
Cn1cc(cn1)[C@H]2C[C@@H]2C(=O)Nc3ccc4c(c3)nc([nH]4)c5cccs5 C60334473
Cc1ccc(c(c1)NC(=O)C(=O)NCc2cc3c(c(c2)Cl)OCCCO3)C C49273067
Cc1cc(c2c(c1)cc(c(=O)[nH]2)C(=O)NCCc3ccc4c(c3)OCO4)C C62313231
CCOc1ccccc1[C@@H]2[C@@H]3C(=NN=C3OC(=C2C#N)N)c4cccs4 C05574469
c1cc(ccc1[C@@H]2C=CC(=O)N(N2)CC(=O)NC3=C[C@H]4C(=CC=N4)C=C3)Cl C63795211
Cc1ccc(c(c1)Cl)NC(=O)CNC(=O)[C@@H]2C(=C3C(=N2)CCCC3=O)C C64121021
Cc1c(nc2c(cc(cc2n1)F)C(=O)NCC(=O)Nc3ccc(cc3)F)C C64404513
CC[C@]1(C(=O)N(C(=O)N1)CC(=O)Nc2ccc(c(c2)Br)C)C C66057369
Cc1cc(n(n1)c2ccccc2F)NC(=O)c3ccc(c(c3)NC(=O)C)F C66287563
Cc1ccc(cc1)N2CC[C@@H](C2=O)C(=O)Nc3cc(c(cc3F)F)NC(=O)C C66348046
Cc1ccsc1C(=O)NNS(=O)(=O)c2ccc(c3c2cccn3)F C66588868
CNC(=O)Cc1ccccc1NC(=O)N2CCO[C@H](C2)c3cccc(c3)F C67258758
c1cc(ccc1CNc2ncc(cn2)Br)N3CCNC(=O)C3 C67350918
C[C@H](c1cccc(c1)S(=O)(=O)N)N(C)c2ncc(cn2)Br C67371829
CC[C@H]1C(=O)N2C(=NC(CC(=N2)C)(C)C)S1 C05468995
CCc1nnc(n1/N=C/c2cccc(c2)F)S C06684823
Cc1cc(c(c(c1)C)S(=O)(=O)n2cccn2)C C08714886
CCSc1c2cnn(c2nc(n1)Cl)C C01562327
c1cnccc1c2nc(on2)C3CCCCC3 C00445989
c1ccnc(c1)/C(=C\c2ccc3c(c2)OCO3)/C#N C12367818
Cc1c(c(nc(n1)N2CCC(CC2)C)C)C(=O)C C13640218
Cc1c(c(nc(n1)Cl)Cl)/C=C/C(=O)OC C13774767
Cc1ccc(cc1)S(=O)(=O)c2ccc(nn2)C C15444409
C1CCCC(CC1)N2C[C@@H](CC2=O)N=C=O C19732451
CC1CCN(CC1)c2c(cnc(n2)SC)C=O C20385055
Cc1c(c(n(n1)C)O[C@@H]2CCCC[C@@H]2C)C=O C20444909
Cc1c(c(n(n1)C)O[C@@H]2CCC[C@@H](C2)C)C=O C20517212
C1CCN(CC1)c2c(=O)c(nsn2)Cl C27987495
c1cc2c(c3c1c(no3)CCCl)OCO2 C31888135
c1cc(sc1)Cc2nnc3n2cnc(c3)Cl C34962832
C[C@@H]1CC[C@H]([C@@H](C1)Sc2nncn2C)C#N C37155350
Cn1c(nnn1)SCc2c(cccc2F)F C00337876
CSc1nnnn1c2ccc(cc2)Cl C01050991
Cc1cc(c(n1c2cc(on2)C)C)C(=O)CCl C02641084
Cc1c(c(n(n1)C)n2cc(cn2)Cl)CCl C38053722
c1ccc(c(c1)C(F)(F)F)/N=N/C2N=CC=N2 C39357558
CCCC1=NC(=O)[C@H](C2=C1COC(C2)(C)C)C#N C39699828
c1ccc(c(c1)C#N)Oc2cc(ncn2)Cl C40422413
Cc1c(nnc(c1C#N)Sc2nccs2)C C40676758
c1cc2c(cc1C[C@H](C#N)N3CCCC3)OCO2 C41290368
Cn1cc(cn1)COc2ccc(cc2Cl)C#N C42210760
Cc1c(c(n(n1)C)N(C)C2CCC(CC2)C)C=O C42487858
Cc1cccnc1c2nc(on2)CCCl C43616008
C[C@@]12CCC(=O)O[C@@H]3[C@]1(O3)CC[C@@H]2OC(C)(C)C C43762832
C[C@H]1CN(CC(O1)(C)C)c2cncc(n2)Cl C44477585
CSc1nnc(s1)c2cncc(n2)Cl C44548985
CC[C@H]1COCCN1C(=O)[C@@H](C#N)C(C)C C44823485
C1CCO[C@H](C1)n2c(nc(n2)Cl)Cl C44902864
CN(Cc1ccoc1)c2c(c(ns2)Cl)C#N C48836939
Cc1ccccc1S(=O)(=O)Cc2cc(no2)C C48862907
Cc1cccc(c1C)N(C)C(=O)c2cnsn2 C49305227
CC(C)c1ncc(c(n1)CCl)n2cccn2 C50366642
Cc1cc(nc(n1)Cl)OC2CCOCC2 C52814030
Cc1ccc(o1)CN(C)c2cc(nc(n2)C)Cl C52836171
CC[C@@H]1CO[C@H](CN1c2cc(nc(n2)C)Cl)C C52836526
c1cc(ccc1C2=Nn3cnnc3SC2)Cl C00120391
Cc1cc(nc(n1)N2CCC(CC2)C=O)C C54268516
Cc1ccc(cc1)S(=O)(=O)N(C)C(C)(C)C#N C57539116
CC(=O)N1[C@@H]2CCCC[C@@H]2C[C@@H]1C(=O)OC C55458070
C[C@@H]1CN([C@H](CO1)C)C(=O)c2ccc(o2)Cl C58703396
C(C(F)(F)F)Oc1nc(nc(n1)Cl)Cl C61517674
C1CC[C@H]2[C@H](C1)C(=O)N(C2=O)[C@@H]3CCC[C@@H]3C#N C61889981
Cc1cc(n2c(n1)ncn2)[C@H]([C@@H](C)Cl)C(C)C C63040666
C/C(=N/n1cnnc1)/c2ccc(c(c2)Cl)Cl C10302326
c1cc(ccc1/C=C/c2cc(cc(c2)O[C@H]3[C@@H]([C@@H]([C@@H]([C@@H](O3)CO)O)O)O)O)O C03881960
C[C@H](C(=O)N[C@H](C)C(=O)[O-])NC(=O)[C@@H](CCCC[NH3+])NC(=O)C C04534003
c1cc(ccc1C(=O)Nc2cc(cc(c2)NC(=O)c3ccc(cc3)N)C(F)(F)F)N C03168081
C/C(=C(\[C@H](c1ccc(c(c1)Cl)Cl)SC[C@@H](C(=O)[O-])[NH3+])/C(=O)CCSC[C@@H](C(=O)[O-])[NH3+])/O C05520878
c1ccc(cc1)NC(=S)NN[C@]2([C@@H]([C@@H]([C@@H](O2)CO)O)O)CO C05338403
CC(C)[C@@H](c1nc(co1)C(=O)Nc2ccc(cc2)Cc3ccc(cc3)N)[NH3+] C06245603
C[C@@H](C(=O)Nc1ccc(cc1)S(=O)(=O)N)Sc2nc(cc(n2)N)N C08814406
CC[C@@H](C(=O)Nc1ccc(cc1)S(=O)(=O)N)Sc2nc(cc(n2)N)N C08814450
Cc1ccc(o1)/C=N/Nc2nc3c(ncnc3n2[C@H]4[C@H]([C@@H]([C@@H](O4)CO)O)O)N C09975256
Cc1c(sc(c1C(=O)N)NC(=O)CCCCCCCC(=O)Nc2c(c(c(s2)C)C)C(=O)N)C C12484310
c1cc(ccc1/C=N/Nc2nc3c(ncnc3n2[C@@H]4[C@H]([C@@H]([C@H](O4)CO)O)O)N)Cl C12660166
c1cc(ccc1/C=C/c2cc(cc(c2)O[C@@H]3[C@H]([C@H]([C@@H]([C@H](O3)CO)O)O)O)O)O C12888734
c1cc(ccc1Sc2ccc(cc2)S(=O)(=O)NN)S(=O)(=O)NN C15783073
C/C(=N/NC(=S)N)/CCCCCCCC/C(=N\NC(=S)N)/C C17376146
Cc1ccc(c(c1)NC(=S)NNC(=O)C(=O)NNC(=S)Nc2cc(ccc2C)C)C C20835051
c1cc(cc(c1)NC(=O)CCSc2nnc(n2N)NN)C(F)(F)F C20922724
C[C@@]1(OC[C@H]2[C@@H](O1)[C@@H]([C@@H]([C@@H](O2)O[C@]3([C@H]([C@H]([C@H](O3)CO)O)O)CO)O)O)OC C22066583
c1cc(ccc1c2cnc([nH]2)SCC(=O)Nc3cc(cc(c3)C(=O)N)C(=O)N)Br C22265280
C1CCc2c(sc(c2C(=O)N)NC(=O)CCC(=O)Nc3c(c4c(s3)CCCCC4)C(=O)N)CC1 C02748904
C[C@H](C(=O)NC(=O)N)Nc1ccc(cc1)NC(=O)NCc2ccco2 C29719950
C[C@H]1[C@@H]([C@H]([C@H]([C@@H](O1)OC[C@@H]2[C@H]([C@@H]([C@@H]([C@@H](O2)Oc3ccc(c(c3)OC)OC)O)O)O)O)O)O C35454773
CC(=CCC[C@@](C)([C@@H](C[C@@H](/C(=C/COC[C@@H]([C@@H]([C@@H]([C@@H](CO)O)O)O)O)/C)O)O)O)C C35457502
c1cc(ccc1/C=N/Nc2nc3c(ncnc3n2[C@H]4[C@@H]([C@@H]([C@@H](O4)CO)O)O)N)O C08740505
CSC(=S)NNC/C(=N/NC(=S)SC)/[C@@H]([C@H]([C@@H](CO)O)O)O C37263621
c1c(cc(c(c1NC(=O)[C@H](CC(=O)N)[NH3+])OC(F)F)Br)Cl C37628106
CC(C)[NH+](CCNc1cc(cc(c1)S(=O)(=O)N)N)C(C)C C37934027
c1cc(c(cc1S(=O)(=O)N)[N+](=O)[O-])N/N=C/c2ccc(c(c2O)O)O C12311574
C[C@]12CC[C@@H]([C@@]1([C@H](CC3=C2CC[C@H]4[C@]3(C[C@@H]([C@@H](C4(C)C)O)O)C)O)C)[C@@H](CC[C@@H](C(C)(C)O)O)CO C35271618
c1ccc(cc1)N/N=C/C(=N\Nc2ccccc2)/[C@H]([C@H]([C@@H]([C@@H]([C@@H](CO)O)O)O)O)O C04403687
CCc1ccccc1Nc2c(c(ncn2)NC3CC([NH2+]C(C3)(C)C)(C)C)N C40688249
CC[C@@H](C)Nc1nc(c(c(n1)Nc2ccc(cc2)C(=O)N)[N+](=O)[O-])N C41300909
c1cc(c(cc1Br)CNC(=O)NC(C(=O)N)C(=O)N)F C42327886
CCCC[NH+](CC(=O)N)CC(=O)Nc1cc(ccc1Cl)N C42690800
CC[C@@H](c1nc(cs1)C(=O)Nc2ccc(cc2)C(=O)c3ccc(cc3)N)[NH3+] C43226479
COc1ccc(cc1O)/C=C/c2cc(cc(c2)O[C@H]3[C@@H]([C@H]([C@H]([C@H](O3)CO)O)O)O)O C44171792
c1c(cc(c(c1[C@@H](CC(=O)N)[NH3+])O)OC(F)(F)F)Br C44256170
CC(C)(C(=O)N)NS(=O)(=O)c1ccc(c(c1)[N+](=O)[O-])NN C45110443
CC[C@H](C)[C@H](C(=O)NNC(=S)N[C@@H]1CCC[C@@H]([C@@H]1C)C)NC(=O)N C47872146
C[C@@H]1CCC[C@H]([C@@H]1C)NC(=S)NNC(=O)[C@@H](C(C)C)NC(=O)N C47872193
c1ccc(cc1)[C@@H](CC(=O)NCc2ccc(s2)S(=O)(=O)N)NC(=O)N C48300034
c1cc(sc1C(=O)NCC(=O)NC(C(=O)N)C(=O)N)Br C48545629
c1ccnc(c1)/C=N/Nc2nc(c3c(n2)n(cn3)[C@@H]4[C@@H]([C@@H]([C@H](O4)CO)O)O)N C49032363
C/N=C(/NCc1cccc(n1)c2csc(n2)N=C(N)N)\NC#N C13600823
CC(C)C[C@@H](C(=O)NNC(=S)Nc1ccc(cc1F)F)NC(=O)N C58175230
CCOc1cc(cc(c1O)I)/C=N/NC(=[NH2+])N C01410759
CCc1ccc(cc1N)S(=O)(=O)N(CC(=O)N)CC(=O)N C61807222
Cc1ccc(cc1C(=O)N[C@H](C)c2ccc(cc2)NC(=O)N)S(=O)(=O)N C63242504
C[C@H](c1ccc(cc1Cl)Cl)NC(=S)NNC(=O)CNC(=O)N C66122362
c1cc(cc(c1)S(=O)(=O)NCCNC(=O)NNC(=O)N)[N+](=O)[O-] C66986914
CC[C@H](C)[C@@H](C(=O)NNC(=S)Nc1ccc(c(c1)F)OC)NC(=O)N C67195871
C[C@@H](C(=O)N[C@@H](C)C(=O)N[C@@H](C)C(=O)Nc1ccc(cc1)[N+](=O)[O-])[NH3+] C04533776
C[C@H](C(=O)N[C@H](C)C(=O)N[C@@H](C)C(=O)Nc1ccc(cc1)[N+](=O)[O-])[NH3+] C04533779
CC(C)c1cccc(c1OC[C@@H](C[NH2+]C(C)C)O)OC[C@@H](C[NH2+]C(C)C)O C04655664
c1nc(c2c(n1)n(cn2)[C@H]3[C@H]([C@@H]([C@@H](O3)CO)O)O)NCCCC[NH3+] C05022611
C/C(=C\C(=O)Nc1ccc(cc1)C(=O)N)/NNC(=O)Cc2csc(n2)N C05664310
c1ccc(cc1)CCC2CC(C2)(CNc3c(cnc(n3)N)N)CO C01645710
C[C@H](C(=O)Nc1ccc(cc1)S(=O)(=O)N)[NH2+]Cc2ccc(cc2)S(=O)(=O)N C03339536
CC(C)CC(=O)NC(=S)Nc1ccc(cc1)S(=O)(=O)NC(=[NH2+])N C04621629
CC(C)[C@H](C(=O)NNC(=S)Nc1ccc(cc1)F)NC(=O)N C06507891
c1cc[nH+]c(c1)NC[C@H](COc2ccc(cc2)OC[C@H](CNc3cccc[nH+]3)O)O C00848889
c1cc(ccc1c2ccc(o2)/C=N/NC(=[NH2+])c3c(non3)N)S(=O)(=O)N C09307098
c1cc[nH+]c(c1)NC[C@@H](COc2ccc(cc2)OC[C@H](CNc3cccc[nH+]3)O)O C00848888
c1cc(ccc1CCNc2c3c(ncn2)n(cn3)[C@@H]4[C@H]([C@@H]([C@H](O4)CO)O)O)N C13783274
c1cc(ccc1Nc2nnc(s2)[C@@H]([C@@H]([C@@H]([C@@H](CO)O)O)O)O)Cl C15775179
Cc1c(sc(n1)NNC(=O)C)/C(=N/NC(=S)NN)/C=C/c2ccc(cc2)Cl C16957889
c1cc(cc(c1)O)NC(=O)/C(=N/NC(=S)NN)/C2C(=O)NC(=S)NC2=O C16958163
CCC[C@@H]1C[C@H]([NH+](C1)C)C(=O)N[C@H]([C@H]2[C@@H]([C@H]([C@@H]([C@@H](O2)SC)O)O)O)[C@H](C)O C21985992
CCC[C@@H]1C[C@H]([NH+](C1)C)C(=O)N[C@@H]([C@H]2[C@@H]([C@H]([C@@H]([C@@H](O2)SC)O)O)O)[C@H](C)O C21985994
CCC[C@H]1C[C@H]([NH+](C1)C)C(=O)N[C@@H]([C@H]2[C@@H]([C@H]([C@@H]([C@H](O2)SC)O)O)O)[C@@H](C)O C22061868
c1cc(ccc1CC[NH2+]C[C@@H](COc2ccc(nc2)N)O)NS(=O)(=O)c3ccc(cc3)F C26189716
CCC(=O)Nc1ccc(cc1)[C@@H](C)[NH2+][C@H](C)C(=O)Nc2ccc(cc2)C(=O)N C30498799
CC1([NH+]=C(N=C(N1c2cccc(c2)OCCOc3ccccc3N)N)N)C C17040060
c1cc(ccc1NC(=O)C[C@H]2C(=O)N=C(S2)N)NC(=O)C[C@@H]3C(=O)N=C(S3)N C15162355
CC(C)CNC(=O)c1cc2cc(ccc2[nH]1)NC(=O)CCCCC[NH3+] C35956839
C1CCC(CC1)[NH2+]C[C@H](CN2CCN(CC2)C[C@@H](C[NH2+]C3CCCCC3)O)O C20436810
CCC[C@H]1C[C@@H]([NH+](C1)C)C(=O)N[C@@H]([C@@H]2[C@@H]([C@@H]([C@@H]([C@@H](O2)SC)O)O)O)[C@@H](C)O C03830996
c1cc(ncc1C(=O)NCCC[NH2+]CCCNC(=O)c2ccc(nc2)/C=N/O)/C=N/O C08739272
C[C@H](/C(=N/NC(=S)N)/C=N/NC(=S)N)N1C(=O)c2ccccc2C1=O C05766502
c1ccc(c(c1)CSc2nnc(s2)NC(=O)[C@@H]3[C@@H](C4=CC=C(N[C@@H]4S3)c5cc[nH+]cc5)[NH3+])Cl C39007259
C[C@H](C[C@@H](C(C)C)O)O[C@H]1[C@@H]([C@H]([C@@H]([C@H](O1)CO[C@H]2[C@@H]([C@](CO2)(CO)O)O)O)O)O C36378967
CCC[C@@H]1C[C@H]([NH+](C1)C)C(=O)N[C@@H]([C@@H]2[C@@H]([C@@H]([C@H]([C@@H](O2)SC)O)O)O)[C@@H](C)O C39953553
CC(=O)Nc1ccc(cc1)Nc2c(c(ncn2)NNC(=O)c3ccc(cc3)Cl)N C40784461
CC(=O)Nc1ccc(cc1)Nc2c(c(ncn2)NNC(C)(C)C)N C40796608
c1ccnc(c1)CNc2nc(c(c(n2)Nc3ccc(cc3)C(=O)N)[N+](=O)[O-])N C41301078
CCCNC(=O)C[NH+]1CCC(CC1)NC(=O)[C@H]([C@H](C)CC)NC(=O)N C41405433
CC[C@@H](C)[C@@H](C(=O)NNC(=S)Nc1ccccc1C(F)(F)F)NC(=O)N C42083259
CCNC(=S)N[C@H]1C[C@@](C[C@H]([C@@H]1O)O)(C(=O)N[C@H](C)C(=O)N)O C43536946
c1nc(c2c(n1)n(cn2)[C@H]3C[C@@H]([C@H](O3)CO)O)NCCCCCC[NH3+] C43771669
CC[C@@H]1CC[NH2+][C@@H](C1)C(=O)N[C@H]([C@H]2[C@@H]([C@@H]([C@@H]([C@H](O2)SC)O)O)O)[C@@H](C)Cl C44136619
c1cc(ccc1C([C@@H](CC(=O)[O-])[NH3+])[C@H](CC(=O)[O-])[NH3+])C(F)(F)F C44219320
Cc1cccc(c1)OC[C@H](C[NH2+]CC[NH2+]C[C@@H](COc2cccc(c2)C)O)O C22876211
C[C@H]1CCCC[C@H]1NC(=S)NNC(=O)[C@@H](CCSC)NC(=O)N C58177746
c1cc(cc(c1)Br)[C@@H](C[NH3+])N(CC(=O)N)CC(=O)N C61805233
Cc1ccc(c(c1)NC(=S)NNC(=O)[C@H](CC(C)C)NC(=O)N)F C63344306
CCN(CC)C(=O)CS[C@H]1NN[C@@H](O1)[C@H](CC2=c3ccccc3=[NH+]C2)[NH3+] C63684370
CCC[C@H](C(=O)NNC(=S)Nc1ccccc1C(C)C)NC(=O)N C66147641
CNC(=O)COc1ccc(cc1OC)C[NH2+]Cc2ccc(cc2)NC(=O)N C67120191
CC1CC[NH+](CC1)C[C@@H](C[NH2+]Cc2cc(c(c(c2)OC)OCC(=O)N)OC)O C67122404
Cc1ccc(cc1C(=O)N)NC(=O)N[C@H](CO)[C@H](c2ccc(cc2)[N+](=O)[O-])O C67312242
Cc1ccc(cc1C(=O)N)NC(=O)NC[C@@H](C[NH+]2CCc3ccccc3C2)O C67313972
C[NH+]1CCc2cc3c(c(c2[C@@H]1[C@@H]4c5ccc(c(c5[C@@](O4)(Cc6ccccc6)O)OC)OC)OC)OCO3 C04886756
C[NH+]1CCc2cc3c(c(c2[C@H]1[C@@H]4c5ccc(c(c5[C@@](O4)(Cc6ccccc6)O)OC)OC)OC)OCO3 C04886757
c1cc(ccc1S(=O)(=O)N2CC[NH+](CC2)CC(=O)Nc3ccc(c(c3)C(F)(F)F)Cl)Cl C02637196
CCC(C)(C)n1c(nnn1)[C@@H](c2cc3cccc(c3[nH]c2=O)C)[NH+]4CCC(=CC4)c5ccc(cc5)F C06149316
C[C@H]1C[NH+](C[C@H](O1)C)Cc2c(ccc3c2oc(c(c3=O)c4ccc(c(c4)OC)OC)C(F)(F)F)O C00940005
Cc1cc(c(c(c1C)S(=O)(=O)N2CCC(CC2)C(=O)NCC(C)(C)[NH+]3C[C@H](O[C@H](C3)C)C)C)C C09455867
COc1ccc(c(c1)OC)c2cc3ccc(c(c3oc2=O)C[NH+]4C[C@H]5C[C@@H](C4)c6cccc(=O)n6C5)O C11865355
c1ccc(cc1)[C@H]2CCCN(CC2)C(=O)c3cc4cc(ccc4o3)C5(CC[NH+](CC5)C6CCCC6)O C12217813
CN(C)c1ccc(cc1)[C@H]2[C@@H]3[C@H](C(=O)N(C3=O)c4ccccc4F)[C@@]([NH2+]2)(c5ccccc5)C(=O)OC C12497543
C[C@]12CC[C@@H](C[C@@H]1CC[C@@H]3[C@H]2CC[C@]4([C@@H]3CC=C4C(=O)C[C@H]5c6c(cc7c(c6OC)OCO7)CC[NH+]5C)C)O C12659571
Cc1cc(ccc1NC(=O)C[NH+](C)Cc2cc3c(cc2Br)OCCO3)Br C12932197
Cc1c(sc(c1[C@H](c2cccnc2)[NH+]3CCN(CC3)c4ccccc4F)NC(=O)c5ccco5)C C06144656
Cc1ccc(c(c1)N2CC[NH+](CC2)[C@H](c3cc4cc(cc(c4[nH]c3=O)C)C)c5nnnn5C(C)(C)C)C C06195841
COc1cccc(c1OC)C[NH+]2CCOc3ccc(cc3C2)C4(CCN(CC4)c5ccccc5F)O C14992541
c1ccc(c(c1)C(F)(F)F)NC(=O)CN(c2ccc(cc2)F)C3=[NH+][C@@H]4CS(=O)(=O)C[C@@H]4S3 C20436902
c1ccc(c(c1)C(F)(F)F)NC(=O)CN(c2ccc(cc2)F)C3=[NH+][C@H]4CS(=O)(=O)C[C@@H]4S3 C20436907
Cc1cc(cc(c1)N(CC(=O)Nc2ccccc2C(F)(F)F)C3=[NH+][C@@H]4CS(=O)(=O)C[C@@H]4S3)C C20436959
c1ccc(c(c1)C(F)(F)F)NC(=O)CN(c2ccccc2F)C3=[NH+][C@H]4CS(=O)(=O)C[C@H]4S3 C20437060
C[NH+]1CCN(CC1)S(=O)(=O)c2ccc3c(c2)[C@H]4C=CC[C@H]4[C@H](N3)c5ccc(cc5)Br C20680714
CCN(CC)c1ccc(cc1)[C@H]2[C@@H]3CC=C[C@H]3c4cc(ccc4N2)S(=O)(=O)N5CC[NH+](CC5)C C20697011
CC(C)c1ccc(cc1)S(=O)(=O)N2CCC(CC2)C(=O)Nc3ccc(cc3)N4CC[NH+](CC4)C C23133861
CCOc1ccc(cc1)NC(=O)c2c(c3c(nc(nc3s2)C)N4CCN(CC4)c5cccc[nH+]5)C C27534487
COc1cc(c(cc1NC(=O)c2cnc(c3c2cccc3)N4CCN(CC4)c5cccc[nH+]5)Cl)OC C27534613
C[C@@H](C(=O)Nc1ccc(cc1F)Br)[NH+]2CCN(CC2)c3ccc(cn3)Br C30201497
Cc1cc(ccc1c2ccc(o2)/C=C/C(=O)Nc3cccc(c3N4CC[NH+](CC4)C)Cl)[N+](=O)[O-] C30828903
Cc1ccc(cc1)c2nn(c(=S)n2c3ccc(cc3)Cl)C[NH+]4CCC(CC4)NC(=O)C5CC5 C29586794
c1cc(ccc1NC(=O)[C@@H]2CCC[NH+](C2)Cc3nc(no3)c4ccc(cc4Cl)Cl)N5CCCC5=O C31055813
c1ccc(c(c1)S(=O)(=O)N2CC[NH+](CC2)CC(=O)Nc3ccc(cc3C(F)(F)F)Cl)Cl C31531402
CCN(C)c1c2c([nH+]c(n1)N3CCN(CC3)c4ccc(cc4)C)CCN(C2)C(=O)Nc5ccc(cc5)C C35919832
CC[C@@H]1C(=O)N(c2cc(ccc2O1)C)CC(=O)N(Cc3ccc(o3)C)C4CC([NH2+]C(C4)(C)C)(C)C C13083032
Cc1cc(c(cc1Cl)Cl)S(=O)(=O)NC[C@@H](c2ccc3c(c2)CCN3C)N4CC[NH+](CC4)C C38672645
c1ccc(cc1)Oc2cccc(c2)NC(=O)[C@H]3CC=CC[C@H]3C(=O)N4CCN(CC4)c5cccc[nH+]5 C38733296
c1ccnc(c1)[C@H](C#N)c2ccnc(n2)N3CC[NH+](CC3)CC(=O)Nc4cc(cc(c4)Cl)Cl C39301723
c1cc[nH+]c(c1)N2CCN(CC2)c3c(c(ncn3)Nc4ccc(cc4)I)[N+](=O)[O-] C40649310
Cc1cccc(c1NC(=O)[C@@H]2CCC[NH+](C2)Cc3nc(no3)c4cccc(c4)Br)C(C)C C44814037
Cc1ccc(cc1NC(=O)[C@@H](C)[NH+]2CCN(CC2)S(=O)(=O)c3cccc(c3)C(F)(F)F)Cl C14917630
CC[C@@H](C)[C@H]1C(=O)N(C2([NH2+]1)CCN(CC2)S(=O)(=O)c3ccc(c(c3)Cl)Cl)Cc4ccco4 C36028080
c1cc(oc1)[C@H]2C[C@H](n3c(cc(n3)C(=O)N4CC[NH+](CC4)C56CC7CC(C5)CC(C7)C6)N2)C(F)(F)F C12374902
CCOc1ccccc1Oc2c(oc3c(c2=O)ccc(c3C[NH+]4C[C@H]5C[C@@H](C4)c6cccc(=O)n6C5)O)C C41584821
C[C@@]12[C@H]3C(=c4cc(ccc4=[NH+]3)OC)CCN1C(=O)N(C2=O)c5ccc(cc5)C(=O)Nc6ccc(cc6)OC C63362479
CCCNC(=O)c1ccccc1N2C(=O)[C@@H]3CC4=c5ccccc5=[NH+][C@@H]4[C@@H](N3C2=O)c6ccc(cc6)C C63375428
COc1ccc(cc1)[C@H]2[C@H]3C(=c4cc(ccc4=[NH+]3)OC)CCN2C(=O)Nc5ccc(cc5OC)OC C63573088
COc1ccc2=[NH+][C@H]3[C@H](N(CCC3=c2c1)C(=O)Nc4ccccc4C(F)(F)F)c5ccc(cc5)F C63573226
Cc1cc(ccc1N[C@@H]2/C(=N/S(=O)(=O)c3ccc(cc3)OC)/N=c4ccccc4=[NH+]2)Br C38976002
c1ccc2=[NH+]CC(=c2c1)[C@@H](CNC(=O)c3ccc(cc3)N4CCCS4(=O)=O)c5ccccc5Cl C63896743
Cn1c2ccc(cc2oc1=O)S(=O)(=O)NC[C@H](c3ccccc3Cl)C4=c5ccccc5=[NH+]C4 C64057478
COc1ccc(cc1)NS(=O)(=O)c2cccc(c2)C(=O)N3CCC(=CC3)C4=c5ccccc5=[NH+]C4 C64173468
COc1ccc(cc1)[C@H]2[C@@H]3C(=c4cc(ccc4=[NH+]3)Cl)CCN2C(=O)Nc5cc(ccc5OC)OC C64491015
C[NH+]1CCC2(CC1)N=C(C(=N2)SCC(=O)Nc3ccccc3F)c4ccc(cc4)Br C35397194
c1ccnc(c1)NC(=O)c\2cc3cc(ccc3o/c2=[NH+]\c4ccc(cc4)C(F)(F)F)Br C67295124
c1ccc(cc1)COc2c(cc(cc2Br)C(=O)Nc3c(ncnc3N)N)Br C01749393
CC(C)CCNC(=O)[C@H](c1ccco1)N(c2ccc(cc2)C(C)C)C(=O)c3c(c(ns3)C(=O)N)N C06134596
CCC(C)(C)NC(=O)[C@@H](c1ccc(cc1)OCC)N(Cc2cccs2)C(=O)c3c(c(ns3)C(=O)N)N C06462098
CCC(C)(C)NC(=O)[C@@H](c1ccc(o1)C)N(c2cc(ccc2OC)C)C(=O)c3c(c(ns3)C(=O)N)N C06462125
CCOc1ccc(cc1)[C@H](C(=O)NCCC(C)C)N(c2cccc(c2)C)C(=O)c3c(c(ns3)C(=O)N)N C06601663
CCC(C)(C)[C@H]1CCc2c(cc3c(c(sc3n2)C(=O)Nc4ccc(cc4)S(=O)(=O)N)N)C1 C08416873
c1ccc(cc1)c2c3c(c(sc3nnc2c4ccccc4)C(=O)NNC(=S)Nc5ccccc5)N C08636722
C[C@]1([C@]([C@@]([C@@]([C@](O1)(C)Oc2c[nH]c3c2c(c(cc3)Br)Cl)(C)O)(C)O)(C)O)CO C09915617
C[C@@]1([C@]([C@@]([C@@]([C@](O1)(C)Oc2c[nH]c3c2c(c(cc3)Br)Cl)(C)O)(C)O)(C)O)CO C09915618
C[C@@]1([C@]([C@@]([C@@]([C@@](O1)(C)Oc2c[nH]c3c2c(c(cc3)Br)Cl)(C)O)(C)O)(C)O)CO C09915768
C[C@]1([C@@]([C@@]([C@@]([C@](O1)(C)Oc2c[nH]c3c2c(c(cc3)Br)Cl)(C)O)(C)O)(C)O)CO C09970507
c1cc(ccc1/C=C/C2(OCCO2)CCl)NCc3c(c(nc(n3)N)N)c4ccc(cc4)Cl C13283482
c1cc(ccc1[C@H]2C=C(C(=O)N2c3ccc(cc3)S(=O)(=O)N)Nc4ccc(cc4)S(=O)(=O)N)Cl C09466076
Cc1ccc(c(c1)Br)NC(=O)c2c(c(c(s2)NC(C)C)C(=O)NCCOC)N C03277077
c1ccc(c(c1)c2nnc(n2N)SCCC(=O)Nc3ccc(cc3)S(=O)(=O)N)Br C20830367
c1cc(ccc1CCNCc2cc(ccc2OCC(=O)N)Br)S(=O)(=O)N C20873088
CC[C@H](C)c1ccc(cc1)NC(=O)CSc2nnc(n2N)N/N=C/c3cc(ccc3O)Br C21319371
CC[C@@H](C)[C@H](C(=O)Nc1cccc(c1)S(=O)(=O)Nc2ccc(cc2)Br)NC(=O)N C25260051
CC[C@H](C)[C@@H](C(=O)Nc1ccc(c(c1)S(=O)(=O)Nc2ccc(cc2)Br)C)NC(=O)N C25260701
Cc1c(s/c(=N/C(=S)NC(=O)C(C)C)/[nH]1)/C(=N/NC(=S)N)/C=C/c2ccc3c(c2)OCO3 C25585484
COc1cc(ccc1OCC(=O)Nc2ccc(c(c2)Cl)Br)CNNC(=S)N C27489589
CC(C)c1c(c(nc2c1c(c(s2)C(=O)Nc3nc(cs3)c4ccc(cc4)Cl)N)N)C#N C39426211
Cc1cc(c(cc1Nc2c(c(ncn2)NNC(C)(C)C)N)Cl)[C@H](C#N)c3ccc(cc3)Cl C40688776
c1ccc(c(c1)C(=O)NNc2c(c(ncn2)Nc3ccccc3C(F)(F)F)N)Br C40701825
Cc1cc(ccc1Nc2c(c(ncn2)NNC(=O)c3ccc(cc3Cl)Cl)N)Cl C40703368
Cc1ccc(cc1Cl)Nc2c(c(ncn2)NNC(=O)c3ccc(cc3Cl)Cl)N C40703785
Cc1ccc(cc1Cl)Nc2c(c(ncn2)NNC(=O)C(c3ccccc3)c4ccccc4)N C40703799
c1cc(c(cc1Nc2c(c(ncn2)NNC(=O)c3ccc(cc3Cl)Cl)N)Cl)Cl C40704201
Cc1ccc(c(c1)Nc2c(c(ncn2)NNC(=O)C(c3ccccc3)c4ccccc4)N)C C40704630
CC(C)c1ccc(cc1)Nc2c(c(ncn2)NNC(=O)C(c3ccccc3)c4ccccc4)N C40706242
c1ccc(cc1)C(c2ccccc2)C(=O)NNc3c(c(ncn3)Nc4cc(ccc4Cl)Cl)N C40778279
c1ccc(c(c1)Nc2c(c(ncn2)NNC(=O)c3ccc(cc3)Cl)N)Br C40781418
c1ccc(c(c1)C(=O)NNc2c(c(ncn2)Nc3ccccc3Br)N)Cl C40781422
c1ccc(cc1)C(c2ccccc2)C(=O)NNc3c(c(ncn3)Nc4ccccc4Br)N C40781434
c1ccc(cc1)C(c2ccccc2)C(=O)NNc3c(c(ncn3)Nc4ccc(cc4)Cl)N C40782169
c1ccc(cc1)C(=O)NNc2c(c(ncn2)Nc3ccc(cc3)I)N C40782363
CC(=O)Nc1ccc(cc1)Nc2c(c(ncn2)Nc3ccc(cc3)I)N C40782397
c1cc(c(cc1Cl)Cl)C(=O)NNc2c(c(ncn2)Nc3ccc(cc3Cl)Cl)N C40783288
c1cc(ccc1CNc2c(c(ncn2)NNC(=O)c3ccc(cc3)Br)N)Cl C40784024
c1cc(ccc1C(=O)NNc2c(c(ncn2)Nc3ccc(cc3F)F)N)Br C40784549
c1cc(c(cc1Nc2c(c(ncn2)NNC(=O)c3ccc(cc3Cl)Cl)N)C(F)(F)F)Cl C40793443
c1cc(c(cc1Nc2c(c(ncn2)NNC(=O)c3ccc(cc3Cl)Cl)N)Cl)F C40793445
c1ccc(cc1)C(c2ccccc2)C(=O)NNc3c(c(ncn3)Nc4ccc(c(c4)F)F)N C40794947
c1ccc(cc1)CC(=O)NNc2c(c(ncn2)Nc3ccc(c(c3)C(F)(F)F)Cl)N C40795092
Cc1ccc(cc1)CNC(=O)NCC(=O)NNC(=S)Nc2ccccc2C(F)(F)F C46772785
COCCNC(=O)c1c(c(sc1Nc2ccc(cc2)Cl)C(=O)Nc3cc(c(cc3Cl)Cl)Cl)N C03246160
c1cc(sc1)[C@@H](CC(=O)Nc2ccc3c(c2)nc([nH]3)c4cc(ccc4F)F)NC(=O)N C59850105
Cc1ccc2c(c1)sc(n2)c3ccc(cc3)NC(=O)[C@@H](C)Sc4nc(cc(n4)N)N C60385378
c1cc(ccc1C\2=C(NN/C2=C/3\C=CC(=CC3=O)OCC(=O)NN)C(F)(F)F)Br C18102470
c1cc(cc(c1)NC(=O)CNc2cccc(c2)C(=O)Nc3cccc(c3)C(F)(F)F)C(=O)N C66107089
Cc1ccc2ccc(c(c2n1)O)[C@H](c3ccc(cc3)N(C)C)Nc4cccc[nH+]4 C01168764
CCOc1cccc(c1O)[C@H]2CC(=N[C@H]([NH2+]2)c3ccccc3C)c4cccc(c4)OC C04730180
C[NH+](CC(=O)Nc1ccc(cc1)Cl)CC(=O)Nc2ccc(c(c2)Cl)F C06881478
CC[NH+](CC(=O)Nc1ccc(cc1F)Br)CC(=O)NC(C)(C)C C07684585
Cc1c(cccc1Cl)NC(=O)C[NH+](C)CC(=O)Nc2ccccc2Cl C07913153
CC(C)[C@@H](c1ccc(cc1)F)[NH2+]CC(=O)Nc2ccc(cc2)N3CCCC3=O C08004083
C[C@@H](c1ccc(cc1)Cl)[NH2+]CC(=O)Nc2c(c3c(s2)CCC3)C(=O)OC C09836512
Cc1ccc(cc1F)NC(=O)[C@@H](C)[NH2+][C@H](c2ccc3c(c2)OCCO3)C(C)C C11093990
CCCOc1ccc(cc1C(C)C)S(=O)(=O)NC2CC([NH2+]C(C2)(C)C)(C)C C11565847
c1nc2c(c3c(s2)C[C@@H](CC3)[NH2+]CCC4=CCCCC4)c(=O)n1CCCO C11911324
Cc1c(c(n[nH]1)C)Cc2cc(ccc2OC)C[NH+]3CC[C@](C3)(c4ccccc4)O C12241361
Cc1c(cnn1c2cccc(c2)F)[C@H](C)[NH2+]Cc3cc(c(cc3Cl)O)OC C12760689
Cc1ccccc1[C@H](C)NC(=O)C[NH+](C)CC(=O)Nc2c(cc(cc2C)C)C C13070283
c1ccc2c(c1)nc(s2)N3CCC[C@H](C3)[NH2+]Cc4cccc(c4)OCCO C14956514
CN(C)c1ccc(cc1)[C@@H](CNC(=O)Nc2cccs2)[NH+]3CCc4ccccc4C3 C22419138
Cc1cc[nH+]c(c1)N[C@@H](c2ccc(cc2)OC)c3ccc4ccc(nc4c3O)C C04178223
COc1ccc2cc(c(nc2c1)N3CCC[C@H](C3)CO)C[NH2+]C4CCCCCC4 C39430470
CCC(CC)CNC(=O)[C@@H]1CN(CC12CC[NH2+]CC2)C(=O)c3ccc(cc3Cl)Cl C39666677
C[C@@H](c1ccc(cc1)Cl)[NH+](C)CC(=O)NC(=O)NCCc2cccs2 C46587195
C[C@H](CC(=O)NC[C@H](C)[NH+]1CCc2c(ccs2)C1)NC(=O)c3ccccc3 C46736309
C[C@H](c1ccc(cc1)OC(F)(F)F)[NH2+][C@H](C)C(=O)Nc2cccnc2Cl C46818030
Cc1cccc(c1NC(=O)NC[C@H](c2ccccc2OC)[NH+]3CCCCC3)C C48053409
CCc1[nH]c(c([nH+]1)C)CN2CCOc3ccc(cc3C2)[C@H](C4CCCCC4)O C23128957
CC[NH+]1CCN(CC1)c2ccc(c(c2)C)N[C@@H](C)C(=O)Nc3ccc(c(c3)F)F C32772071
C[C@@H](c1ccc(c(c1)OC)OC)[NH2+][C@H](C)C(=O)Nc2ccc(cc2F)Cl C56182108
Cc1ccc(cc1C)[C@@H](C)NC(=O)C[NH+](C)CC(=O)Nc2c(cc(cc2C)C)C C25399145
C[C@H](c1ccc(cc1Cl)Cl)NC(=O)[C@H](C)[NH+](C)CC(=O)NC(C)(C)C C58016788
CC(C)(C)NC(=O)C[NH+](C)CC(=O)Nc1c(cccc1Cl)C(F)(F)F C26883538
C[C@@H](CNC(=O)NC[C@@H]1CCN(C1)c2ccc(c(c2)F)F)[NH+]3CCCCC3 C58405530
Cc1cccc(c1NC(=O)NC[C@H](c2ccccc2OC)[NH+]3CCCC3)C(C)C C43314010
C[NH+](C)[C@H](CNC(=O)Nc1ccc(cc1Cl)Br)c2ccco2 C43420519
COc1ccccc1[C@H](CNC(=O)Nc2ccc(cc2)SC)[NH+]3CCCC3 C43867357
CC1CCN(CC1)C2=N/C(=N/C[C@@H](C)NC3CC([NH2+]C(C3)(C)C)(C)C)/S2 C20285942
CC[C@H](C)NC(=O)C1=CC2=[NH+][C@@H](C[C@H](N2N1)C(F)(F)F)c3ccc(cc3)F C13387863
C[C@@H](CC1=c2ccccc2=[NH+]C1)NC(=O)c3ccc4c(c3)nc([nH]4)C(F)(F)F C63328748
Cc1ccc(cc1C)[C@@H](C[NH+]2CCC(CC2)C(=O)Nc3ccc(cn3)Cl)O C63522572
CC1CCC(CC1)C(=O)N[C@@H](CC2=c3ccccc3=[NH+]C2)C(=O)NC4CCC(CC4)C C63626088
CCN1C[C@@H](c2c1cccc2)NC(=O)NCCSC3=c4ccccc4=[NH+]C3 C63709968
CCCCNC(=O)[C@@H]1C(=c2cc(ccc2=[NH+]1)C)NC(=O)c3ccc(cc3)Cl C63752517
CC(=O)Nc1cccc(c1)C(=O)NC[C@@H](c2ccccc2Cl)C3=c4ccccc4=[NH+]C3 C63818976
C[C@@H]1[C@@H](CNN1c2ccc(cc2F)F)[C@@H](C)[NH2+]C[C@@H]3C=NN=C3c4cccc(c4)F C63883814
CC(C)(c1ccc2c(c1)OCO2)[NH2+]CC(=O)Nc3ccccc3Br C64343979
C[C@H]1C(=c2ccccc2=[NH+]1)CC(=O)N[C@@H](C)c3cccc(c3)NC(=O)c4ccccc4 C64363643
c1cc(sc1)[C@H]2Cc3cc(ccc3N2CC(=O)NCCc4c[nH]c[nH+]4)Cl C64622776
CC(C)[C@@H]1Nc2ccc(cc2O1)C(=O)NCCC3=c4cc(ccc4=[NH+]C3)Cl C64968347
C[C@@H](c1ccc(c(c1)F)N2CC[NH+](CC2)C)N[C@H](C(C)C)C(=O)NC(C)(C)C C66390689
C[C@H](CC#N)Sc1ccccc1NC(=O)NC2CC[NH+](CC2)CC=C(C)C C66954990
CCc1ccc(cc1)[C@@H](C(C)C)[NH2+]Cc2cc(=O)oc3c2ccc(c3)NC(=O)C C67445839
C[C@@H](c1cccc(c1)NC(=O)NCc2ccc[nH+]c2N3CCCCC3)SC C67578754
CCC(CC)(CNC(=O)N1CCC(CC1)[C@H](c2ccc(cc2)Cl)O)[NH+](C)C C67623775
CCOC(=O)c1c(csc1NC(=O)C[NH2+]Cc2ccccc2)c3ccc(cc3)F C00707061
CCOC(=O)c1c2c(sc1NC(=O)C[NH2+][C@@H](C)[C@H]3C[C@@H]4CC[C@H]3C4)CCCC2 C03233881
CCc1ccccc1NC(=O)C[NH+](C)[C@@H](C)C(=O)Nc2ccccc2c3ccccc3 C07268137
CCOC(=O)c1c(csc1NC(=O)C[NH2+]C2CCCCC2)c3ccc(cc3)Cl C08477235
COC(=O)C[NH2+][C@H](c1ccccc1)c2cc(ccc2NC(=O)c3cccc(c3)Cl)Cl C02684914
C[C@H](c1ccc(cc1)c2ccccc2)NC(=O)C[NH+](C)CC(=O)Nc3ccccc3SC C10025404
CC[NH+](CC(=O)NCc1ccccc1F)CC(=O)Nc2c(cccc2Cl)Cl C11419678
C[C@H](c1ccc(cc1)F)Nc2c3ccccc3nc(n2)C[NH+](CCO)Cc4ccccc4 C12281062
Cc1c(scn1)CCC[NH2+]C2CCN(CC2)c3ccc(cc3)NC(=O)C4CCCC4 C12452132
CCC[NH+](CC(=O)Nc1ccccc1Cl)CC(=O)Nc2ccc(c(c2F)F)F C03584838
CCC[NH+]1C/C(=C\c2ccc(cc2)N(C)C)/C3=C(C1)[C@H](NC(=S)N3)c4ccc(cc4)N(C)C C15636289
CCC[NH+](CC(=O)Nc1ccc(c(c1F)F)F)CC(=O)N[C@@H](C)c2ccccc2Cl C16390094
Cc1ccc(cc1)NC(=O)COc2c(cc(cc2Br)C[NH2+]CC(C)C)OC C16448822
C[NH+](CC(=O)Nc1c(cccc1Cl)Cl)[C@H](c2ccccc2)C(=O)Nc3ccc(cc3)F C16635663
CC[NH+]1CCc2c(sc(c2[C@H](C)NC(=O)NC34CC5CC(C3)CC(C5)C4)n6cccc6)C1 C20532252
CC1(CC(CC([NH2+]1)(C)C)NC(=S)N(Cc2ccc(cc2)N(C)C)Cc3ccco3)C C21262802
CC1(CC(CC([NH2+]1)(C)C)NC(=S)N(CCN2CCOCC2)C[C@@H]3CCC=CC3)C C21263885
CC[NH+](CC(=O)Nc1ccccc1C(F)(F)F)CC(=O)N[C@H](C)c2ccc(cc2F)F C21581188
C=CCc1cccc(c1O)/C=N/c2cccc([nH+]2)/N=C/c3cccc(c3O)CC=C C23441630
Cc1cccc(c1)/C=C/C(=O)Nc2cc(ccc2F)NC(=O)C[NH+]3CCCC[C@H]3C C32931691
CC(C)[C@@H](C(=O)NC[C@@H](c1ccccc1)[NH+](C)C)NC(=O)c2ccc(cc2)C(C)(C)C C03336502
CCN(CC)C(=O)c1ccc(cc1)NC(=O)C[NH2+][C@H](C)c2cccc3c2cccc3 C07988713
c1ccc(cc1)c2ccc(cc2)c3csc(n3)NNC4=c5ccccc5=[NH+]C4=O C13465522
Cc1cccc([nH+]1)N[C@H](c2cccc(c2)F)c3c4c(sc3NC(=O)c5ccco5)CCCC4 C38547380
Cc1ccc(cc1)[C@H](c2c(c(sc2NC(=O)c3ccco3)C)C)Nc4cc(cc[nH+]4)C C38547628
Cc1cc[nH+]c(c1)N[C@@H](c2cccs2)c3c(c(sc3NC(=O)c4ccco4)C)C C38547724
CCc1cc(c(s1)NC(=O)c2ccco2)[C@H](c3ccc(cc3)Cl)Nc4cccc([nH+]4)C C38547751
CN1CCCc2c1ccc(c2)[C@@H](CNC(=O)Nc3ccc(cc3)C(F)(F)F)[NH+](C)C C38670337
C[C@@H](c1ccc(cc1)C(C)C)NC(=O)C[NH+](C)CC(=O)Nc2ccccc2Cl C13058029
CCN(c1ccccc1)c2c(c(nc[nH+]2)N(Cc3ccccc3)Cc4ccccc4)N C40679464
CCCCNc1[nH+]c2c(s1)C[C@]3(CC[C@@H]([C@@H]([C@H]3[C@@H]2C)O)[C@H](C)C(=O)N(C)CC=C)C C43548577
CCCCNc1[nH+]c2c(s1)C[C@]3(CC[C@H]([C@@H]([C@H]3[C@@H]2C)O)[C@H](C)C(=O)N(C)CC=C)C C43548579
CC[C@@H](C)CN1C(=O)[C@H]([NH2+]C12CCN(CC2)C(=S)Nc3ccc(cc3)F)CC(C)C C36032768
C[NH+](C)[C@H](CNC(=O)Nc1ccccc1COc2ccccc2)c3ccsc3 C56748105
CCC(C)(C)NC(=O)[C@@H](C)[NH+](C)CC(=O)Nc1ccc(c(c1)C(F)(F)F)Cl C31163412
CCOc1ccc(cc1OC)[C@H](C)[NH2+][C@@H](C)C(=O)Nc2cccc(c2)Br C58761272
COc1ccccc1[C@H](CNC(=O)Nc2ccc(cc2)C(F)(F)F)[NH+]3CCCC3 C58848560
COc1ccccc1[C@H](CNC(=O)Nc2ccccc2SC(F)F)[NH+]3CCCC3 C58878373
CCN(CC)c1ccc2cc(/c(=[NH+]/c3cccc(c3)OCC)/oc2c1)C(=S)N C59171163
CCC[NH+](CC(=O)Nc1cccc(c1)C(=O)NCC)[C@@H](C)c2ccccc2Br C59404318
CC[C@@]1(NN(C(=[NH+]1)SCC(=O)Nc2cccc(c2)C(F)(F)F)c3ccccc3)C C59565010
C[C@H](c1cccc(c1)C(F)(F)F)[NH+](CC(=O)NCC(=O)Nc2ccc(c(c2)F)F)C3CC3 C59578204
C[NH+](C)[C@@H](CNC(=O)NCCOc1cccc(c1Cl)Cl)c2cccs2 C59993899
C[C@H](c1ccc(c(c1)OC)OCCO)[NH2+]CC2=Cc3cc(cc(c3OC2)Cl)Cl C60332798
Cc1ccc(cc1)/C=C(\C(=O)NCCC2=c3ccccc3=[NH+]C2)/NC(=O)c4cccc(c4)C C63270113
CC(=O)Nc1cccc(c1)C(=O)NC[C@H](c2ccccc2Cl)C3=c4ccccc4=[NH+]C3 C63818977
CC(C)(C)NC(=O)CC1(CCCC1)C(=O)NC[C@H](c2ccccc2)C3=c4ccccc4=[NH+]C3 C64137782
C[C@@H]1C(=C(N(N1)CC(C)C)C)CC(=O)NC[C@@H](c2ccccc2)C3=c4ccccc4=[NH+]C3 C64144013
Cc1ccc(cc1)N/C(=N\C(=O)c2ccc(cc2)Cl)/NCCC3=c4ccccc4=[NH+]C3 C65329916
c1ccc2c(c1)[C@H](CN2c3ccc(s3)C(=O)[O-])C[NH2+]CCC4=c5ccccc5=[NH+]C4 C65330791
C[C@@H](c1ccc(cc1F)F)[NH2+]CC(=O)Nc2cc(ccc2n3cncn3)Cl C08241112
CC(C)[C@H](c1ccc2c(c1)OCCO2)[NH2+][C@H](C)C(=O)Nc3ccc(cc3)C#N C11092941
Cc1cc([nH]n1)C[NH+]2CCC[C@@H](C2)C(=O)Nc3ccc(cc3)c4cscn4 C11936339
COc1ccc(cc1)[C@@H](CNC(=O)c2ccc3c(c2)nc[nH]3)[NH+]4CCCCC4 C12603136
COc1ccc(cc1)[C@H](CNC(=O)c2ccc3c(c2)nc[nH]3)[NH+]4CCCCC4 C12603140
CN1CCCc2c1ccc(c2)[C@@H](CNC(=O)C(=O)NC3CCCCCC3)[NH+](C)C C13008678
c1cc(ccc1c2[nH]c(nn2)SCC(=O)NC3CC[NH+](CC3)C4CC4)Cl C23966981
Cc1c(sc2c1c(nc(n2)SCC=C)N3CC[NH+](CC3)CC(=O)N)C C34758546
CC(C)CCn1c(c(c2c1nc3ccccc3[nH+]2)S(=O)(=O)c4cccs4)N C04302360
C[C@H]1CN(CC[NH2+]1)c2ccc(cn2)C(=O)Nc3ccc(cc3)Oc4ccccc4 C39229712
c1ccc2c(c1)c(nc([nH+]2)N3CCN(CC3)c4ccc(cc4)Cl)NCCO C41150064
Cc1ccc(c(c1)NC(=O)C(=O)NCc2ccc([nH+]c2)N3CCCCCC3)C C41491611
CCc1nnc(s1)NC(=O)NC[C@H](c2cccc(c2)Cl)[NH+]3CCCC3 C43344505
CC(=O)c1ccc(cc1)NC(=O)C(=O)NCC2(CCCCC2)[NH+]3CCCCC3 C48722837
c1cc(c(c(c1)Cl)Cl)NC(=O)C(=O)NC[C@H](c2ccco2)[NH+]3CCCC3 C48767594
C[C@H]1CN(C[C@@H](O1)C)c2ccc(cc2)NC(=O)NC3CC[NH+](CC3)CC(C)C C50081540
C[NH+](C)[C@@H](CNC(=O)Nc1nnc(s1)c2ccsc2)c3ccc(cc3)F C52496177
C[C@@H]1C[C@H](C[NH+](C1)C(C)(C)CNC(=O)Nc2ccc(cc2)CC(=O)N(C)C)C C54431246
Cc1c(cccc1N2CCCC2=O)NC(=O)NCC(C)(C)[NH+]3CCC[C@H](C3)C C54439138
C[C@H]1C[C@@H](C[NH+](C1)C(C)(C)CNC(=O)C(=O)Nc2cccc3c2ccnc3)C C54946400
CC[C@H]1CCc2c(sc(n2)NC(=O)C[NH+]3CCC(CC3)C(=O)NC4CC4)C1 C55911374
C[C@@H]1C[C@@H](C[NH+](C1)CCCNC(=O)Nc2cc(ccc2C(=O)N(C)C)Cl)C C56652959
C[C@H]1CCCC[NH+]1[C@@H](C)CNC(=O)Nc2ccc(cc2)Cn3ccccc3=O C56681356
C[NH+](C)[C@H](CNC(=O)Nc1cccc(c1)N2CCOCC2)c3cccc(c3)F C56708294
COc1c(cc(cc1F)NC(=O)NC[C@@H](c2ccco2)[NH+]3CCCCC3)F C56718412
CN(C)c1c(cc(cc1F)NC(=O)NC[C@@H](c2ccco2)[NH+]3CCCC3)F C56723615
C[NH+](C)[C@@H](CNC(=O)Nc1ccc(cc1)c2csnn2)c3cccc(c3)F C56786674
C[C@@H](c1ccc2c(c1)OCCO2)NC(=O)NC[C@H](c3cccs3)[NH+]4CCCC4 C53547972
CC[C@H](CNC(=O)NCc1ccc2c(c1)OCO2)[NH+]3CCc4ccccc4C3 C28392082
c1ccc(cc1)SCc2ccc(o2)C(=O)NNC(=O)C3=c4ccccc4=[NH+]C3 C63133343
Cc1ccc(o1)c2nc(cs2)CC(=O)N[C@H](C)c3[nH]cc([nH+]3)c4ccccc4 C63488630
Cc1ccc2=[NH+]CC(=c2c1)CCNC(=O)[C@@H]3C[C@H](NO3)c4ccc(cc4)OC C63532963
Cc1ccc(cc1)C(=O)NC2=c3cc(ccc3=[NH+][C@@H]2C(=O)NCc4ccccn4)C C63752278
c1ccc(cc1)N2[C@H](NN=N2)NC[C@@H](c3cccs3)C4=c5ccccc5=[NH+]C4 C63806835
c1ccc2=[NH+]CC(=c2c1)/C=N/NC(=O)CN3c4ccccc4N[C@@H]3C(F)(F)F C40013957
C[C@H]1c2c(ncnc2S[C@@H]1C(=O)NC(C)C)NCCC3=c4ccccc4=[NH+]C3 C64609655
Cc1cc(ccc1[C@@H]2[C@H](NCN2Cc3[nH]cc[nH+]3)c4ccccc4)n5cccn5 C65375799
c1ccc(cc1)[C@H]2[C@H](N(CN2)C[C@@H]3C=NN=C3c4ccc(cc4)F)c5[nH]cc[nH+]5 C65404373
Cc1cc(c(o1)C)[C@@H](C)NC(=O)Nc2ccc(cc2)N(C)C3CC[NH+](CC3)C C65414331
C[C@@H](c1ccccc1)[NH+]2CC[C@H](C2)NC(=O)Nc3nnc(s3)C(F)(F)F C65438977
c1cc(ncc1Cl)NC(=O)C[NH+]2CCC(CC2)C(=O)NC3CCCCC3 C65964404
C[C@H]1C[C@@H](C[NH+](C1)C[C@@H](C)NC(=O)N2CCC(CC2)NC(=O)C3CCC3)C C66188602
C[C@@H]1C[C@H](C[NH+](C1)C[C@@H](C)NC(=O)N2CCC(CC2)NC(=O)C3CCC3)C C66188604
CC[C@@H](C)[NH+](C)CCNC(=O)Nc1cc2c(cc1Br)OCCO2 C66196907
Cc1c(sc(n1)c2ccccc2)CNC(=O)NCc3cc[nH+]c(c3)N(C)C C67059398
c1cnn(c1)c2ccc(cc2Cl)NC(=O)NC3CC[NH+](CC3)CC(F)F C67286506
C[C@H]1C[C@@H](C[NH+](C1)C[C@@H](C)NC(=O)C(=O)Nc2ccc(c(c2)Cl)OC)C C67439120
C[C@H]1C[C@@H](C[NH+](C1)C[C@@H](C)NC(=O)C(=O)Nc2cccc(c2N(C)C)Cl)C C67439448
CCNC(=O)[C@@H]1CCCN(C1)C(=O)NC[C@H]2CCC[NH+]2CC3CCCCC3 C67481882
CC(C)c1cc(nc(n1)C(F)(F)F)NCc2ccc[nH+]c2N3CCC[C@H](C3)O C67605008
c1ccc(cc1)/C(=N/NC(=[NH2+])N)/C(=S)Nc2ccc(cc2)Br C04235541
CC[C@H](C)c1ccc(cc1)[C@H](C(C)C)[NH2+][C@@H](C)C(=O)Nc2ccc(cc2)C(=O)N C07719087
c1ccc(cc1)[C@@H](c2ccc(cc2)Cl)[NH2+]CC(=O)Nc3c(ccs3)C(=O)N C07777905
COc1cc(cc(c1OCc2ccc(cc2)F)Cl)C[NH2+]CCNC(=O)c3c(non3)N C09194435
COc1ccc(cc1OC)c2c[nH]nc2c3ccc(cc3O)OCC[NH+]4CCC(CC4)C(=O)N C09059725
C[C@@H](C(=O)Nc1c(c2c(s1)CCC2)C(=O)N)[NH+](C)CC(=O)Nc3cc(ccc3OC)Cl C14923407
c1ccc2c(c1)[C@@H](CN2)C[C@@H](CNc3cc(c(nc3)Cl)/C=C/c4ccncc4)[NH3+] C14957677
CC(C)[C@H](c1ccc(cc1)F)[NH2+]CC(=O)Nc2cccc(c2)S(=O)(=O)N C15550394
CC(C)[C@@H](c1ccc(cc1)F)[NH2+]CC(=O)Nc2cccc(c2)S(=O)(=O)N C15550395
C[C@H](C(=O)Nc1ccc(cc1)S(=O)(=O)N)[NH+](C)CC(=O)Nc2ccc(c(c2)Cl)Cl C21922885
Cc1ccccc1c2nc(on2)c3c(n([nH+]c3NC)CC(=O)Nc4c(cccc4C)C)N C23125400
Cc1cc(c(c(c1)C)NC(=O)Cn2c(c(c([nH+]2)NC)c3nc(no3)c4ccccc4)N)C C23125685
Cc1ccc(c(c1)C)NC(=O)NC(=O)C[NH+](C)[C@H](C)c2ccc(cc2)S(=O)(=O)N C23259821
Cc1cc([nH+]c2c1c(c(s2)C(=O)OCC(=O)NNC(=O)c3ccccc3F)N)C C29033431
CCC[NH+](CCC(=O)NC(=O)N)CC(=O)Nc1ccc(cc1Cl)Cl C28958890
CCc1c(sc(c1C(=O)N)NC(=O)N2CC[NH+](CC2)CC(=O)Nc3ccccc3OC)C C34786316
c1cc(ccc1COc2ccc(cc2/C=N\NC(=[NH2+])N)Br)Cl C34798590
C[C@@H](C(=O)Nc1ccc(cc1)S(=O)(=O)N)[NH2+][C@@H](CC(C)C)c2ccccc2 C19625356
c1ccc(cc1)c2ccc(c(c2)NC(=O)c3ccc(cc3)CNc4cc[nH+]cc4)N C40393100
CN(C)NC(=[NH2+])c1ccc(cc1)C(=O)Nc2ccccc2C(=O)Nc3ccc(cn3)Cl C40394836
CC1(CC(CC([NH2+]1)(C)C)Nc2c(c(ncn2)NNc3ccccc3)[N+](=O)[O-])C C40624403
c1cc(c(cc1Cl)Cl)OCC(=O)NNc2c(c(ncn2)Nc3cc[nH+]cc3)N C40687642
c1cc(cc(c1)OCc2ccc(cc2Cl)F)C[NH2+]CCNC(=O)c3c(non3)N C40744511
CC[NH+](CC)[C@H](CC(C)C)CNC(=O)N[C@H](C)c1cccc(c1)S(=O)(=O)N C45124906
CC[NH+](CC)Cc1ccc(cc1)CNC(=O)Nc2ccc(c(c2)C(=O)N)F C45693220
CC[NH+](CC)[C@@H](CNC(=O)Nc1ccc(c(c1)C(=O)N)F)c2ccccc2 C45693935
CC[C@@H](CNC(=O)NNC(=S)NC1CCCC1)[NH+]2CCc3ccccc3C2 C46312291
CCc1ccccc1Nc2nc(nc(n2)N)C[NH+](CC)CC(=O)NC(C)(C)C C16560330
C[NH+](C)[C@@H](CNC(=O)NNC(=S)NC1CCCC1)c2ccccc2OC C49789950
C[NH+](C)[C@H](CNC(=O)NNC(=S)NC1CCCC1)c2ccccc2OC C49789951
CC(C)NC(=O)Nc1ccc(cc1)CNC(=O)C[NH+](C)CC(=O)NC(C)(C)C C51906520
CC(C)(C)[C@@H](c1cccs1)[NH2+]CC(=O)Nc2ccccc2SCC(=O)N C52838562
Cc1cc(cc(c1C)NC(=O)C[NH2+]C(C)(C)CC(C)(C)C)S(=O)(=O)N C53123550
CCc1c(c(nc([nH+]1)N)N)c2ccc(c(c2)[N+](=O)[O-])N(C)Cc3ccccc3 C03777839
CC(C)(C)[C@H](c1ccccc1)[NH2+]CC(=O)Nc2ccccc2SCC(=O)N C53617962
Cc1cccc(n1)Nc2c(c(nc[nH+]2)NN(c3ccccc3)c4ccccc4)N C40685513
Cc1cc(ccc1NC(=O)NCc2ccccc2C[NH+](C)C(C)C)OCC(=O)N C56709581
CC[NH+](CC)[C@@H](CNC(=O)Nc1ccc(cc1C)OCC(=O)N)c2ccccc2 C56710714
C[C@H](c1ccc(cc1)C(C)C)[NH2+]CC(=O)Nc2cccc(c2)S(=O)(=O)N C57881069
C=CCOc1c(cc(cc1Br)/C=N/NC(=[NH2+])N)Br C06819950
C[C@H](C(=O)Nc1ccc(cc1)C(=O)N)S[C@H]2NN=C(N2C3CC3)C4=c5ccccc5=[NH+]C4 C39935191
Cc1ccc(cc1N2c3c(ccc[nH+]3)NN2)C(=O)NCCSCc4c([nH]cn4)C C64925691
CC[NH+](CC)[C@H](CNC(=O)NNC(=O)Nc1ccccc1C)c2ccco2 C65482013
CC[C@@H](C)[NH+](C)CCNC(=O)NNC(=O)Nc1ccc(cc1)Br C66196299
C[C@@H](c1ccc(cc1)NC(=O)NC2CC2)[NH2+][C@@H](c3ccc(cc3)F)C(=O)N C66939581
C[C@H](c1ccc(cc1)NC(=O)NC2CC2)[NH2+][C@H](c3ccc(cc3)F)C(=O)N C66939584
CCCC[NH+]1Cc2cccc(c2C1)N[C@@H](C)C(=O)Nc3c(ccs3)C(=O)N C66967260
CCC[NH+]1Cc2cccc(c2C1)N[C@H](C)C(=O)Nc3c(ccs3)C(=O)N C66968016
Cc1ccc(cc1C(=O)N)NC(=O)NC[C@@H](c2cccs2)[NH+]3CCCC3 C67313497
CC[C@H](CNC(=O)Nc1ccc(c(c1)C(=O)N)C)[NH+]2CCc3ccccc3C2 C67313969
CC(C)[C@@H](C(=O)NCC1CCC(CC1)C(=O)N[C@H](C)C(=O)[O-])NC(=O)OC(C)(C)C C04085529
CC(C)[C@@H](C(=O)[O-])NC(=O)C1CCC(CC1)CNC(=O)[C@H](C)NC(=O)OC(C)(C)C C04087029
c1ccc(cc1)OCC(=O)N[C@@H](C(Cl)(Cl)Cl)NC(=S)Nc2cccc(c2)C(=O)[O-] C02913310
c1cc(c(cc1[C@H](NNc2ccc3c(c2)cc(cc3O)S(=O)(=O)[O-])O)Cl)Cl C01631387
C[C@H](CCC(=O)NCC(=O)[O-])[C@@H]1CC[C@@H]2[C@@]1([C@H](C[C@@H]3[C@@]2(CC[C@@H]4[C@@]3(CC[C@H](C4)O)C)O)O)C C08385324
C[C@@H](CCC(=O)NCC(=O)[O-])[C@H]1CC[C@@H]2[C@@]1([C@H](C[C@@H]3[C@@]2(CC[C@@H]4[C@@]3(CC[C@H](C4)O)C)O)O)C C08385325
Cc1cc(cc(c1C)S(=O)(=O)Nc2cc(ccc2N(C)C)S(=O)(=O)N)C(=O)[O-] C13079335
Cc1cc(c(cc1C)[C@@H](C)NC(=O)CNC(=O)N[C@H](CC(=O)N2CCCC2)C(=O)[O-])C C13244420
Cc1cc(c(cc1C)[C@H](C)NC(=O)CNC(=O)N[C@H](CC(=O)N2CCCC2)C(=O)[O-])C C13244423
Cc1ccc(cc1)NC(=S)N/N=C(\C)/c2ccc(cc2)S(=O)(=O)NCCC(=O)[O-] C13264174
CCNc1ccc(cc1[N+](=O)[O-])C(=O)NNS(=O)(=O)c2cc(ccc2Cl)C(=O)[O-] C13346067
CCNc1ccc(cc1[N+](=O)[O-])C(=O)NNS(=O)(=O)c2ccc(cc2)/C=C/C(=O)[O-] C13346080
C[C@H](C(=O)Nc1ccc(cc1)C(=O)N)Sc2ncc(n2c3ccc(cc3)F)C(=O)[O-] C13352507
c1cc(cc(c1)OCC(=O)N)[C@H]2CC(=O)Nc3c2sc(c3c4ccc(cc4)F)C(=O)[O-] C15082355
c1cc(ccc1c2c3c(sc2C(=O)[O-])[C@H](CC(=O)N3)c4ccc(cc4)OCC(=O)N)F C15082788
CC(C)C[C@H](C(=O)N[C@H](CC(C)C)C(=O)[O-])NC(=O)Nc1ccc(c(c1)Cl)Cl C16575039
c1ccc(cc1)NC(=O)CSc2nnc(n2N)N/N=C/c3cc(ccc3[O-])[N+](=O)[O-] C20527357
COc1cc(cc(c1[O-])[N+](=O)[O-])/C=N/Nc2nnc(n2N)SCc3ccc(cc3)F C21326869
C[C@@H]1C[C@@H]([C@@H]2[C@H]([C@H](C=CC2=C1)C)CC[C@H](C[C@H](CC(=O)[O-])O)O)OC(=O)C(C)(C)[C@H](C)O C22061225
c1cc(ccc1NC(=S)NC(=O)C23CC4CC(C2)CC(C4)C3)S(=O)(=O)/N=C(/N)\[O-] C22204424
c1ccc(c(c1)C(=O)Nc2nc(cs2)CC(=O)N)[N-]S(=O)(=O)c3ccc(cc3)F C22700091
c1cc(ccc1CC(=O)N)NC(=O)c2ccc(cc2)[N-]S(=O)(=O)c3ccc(c(c3)F)F C24484613
C/C(=C\c1ccccc1)/[C@@H](/C(=N\NC(=S)N)/c2c(nc3cc(ccc3n2)Cl)[O-])O C25574111
Cc1c(c(nc(n1)SC(F)F)[O-])CCC(=O)Nc2ccc(cc2)CS(=O)(=O)N C25584153
c1cc(c(cc1[N-]S(=O)(=O)c2cc(ccc2Br)Br)C(=O)N)C(=O)N C26460748
c1cc(oc1)CNC(=O)Nc2ccc(cc2)NS(=O)(=O)c3ccc(c(c3)[N+](=O)[O-])[O-] C27802136
Cc1ccc(cc1C)NC(=C2/C(=N\NC(=S)N)/C(=O)N(C2=O)c3ccc(c(c3)C)C)[O-] C17187992
CCOc1cc(cc(c1OC)Br)[C@@H](c2c([nH]nc2O)C)c3c([nH]nc3[O-])C C08846489
C/C(=C(/C(=O)C)\Sc1[nH]c(=O)c(c(n1)N)NC(=O)c2ccc(cc2)Br)/[O-] C18024257
c1cc(oc1)C(=O)N[C@H](C(Cl)(Cl)Cl)NC(=S)Nc2ccc(cc2)C(=O)[O-] C19229090
Cc1c(c(=O)[nH][nH]1)[C@@H](c2c(n[nH]c2[O-])C)[C@@H]3CN(c4c3cccc4)Cc5ccccc5C#N C38532149
C[C@H](C(=O)[O-])NC(=O)C1CCC(CC1)CNC(=O)[C@@H](C(C)C)NC(=O)OC(C)(C)C C38570058
C[C@H](c1ccc(cc1)C(C)C)NC(=O)CNC(=O)N[C@@H](CC(=O)N2CCCC2)C(=O)[O-] C13244720
c1cc(ccc1NC(=O)CSc2c(c3c(s2)c(cc(=O)[nH]3)[O-])C(=O)N)Br C40286914
c1c(cc(c(c1Br)NC(=O)N[C@@H](CC(=O)N)C(=O)[O-])Br)Br C40544877
c1c(cc(c(c1Br)NC(=O)N[C@H](CC(=O)N)C(=O)[O-])Br)Br C40544879
c1c(cc(c(c1Br)NC(=O)NCC(=O)NCC(=O)[O-])Br)Br C40544905
c1cc(ccc1C(=O)[O-])Nc2c(c(ncn2)Nc3ccc(cc3)I)N C40782429
C[C@@H](CCC(=O)NCC(=O)[O-])[C@H]1CC[C@@H]2[C@]1([C@H](C[C@@H]3[C@]2(CC[C@@H]4[C@]3(CC[C@H](C4)O)C)O)O)C C43764291
Cc1c(sc(c1C(=O)N)[N-]S(=O)(=O)c2ccc(cc2)NC(=O)C)Cc3ccccc3 C59472731
Cc1nnc(s1)SCc2cc(nc(n2)/N=C(\N)/Nc3ccc4c(c3)OCCO4)[O-] C13550536
Cc1cc(c(c(c1[N-]S(=O)(=O)C)C)S(=O)(=O)Nc2cc(c(c(c2)Cl)N)Cl)C C59771768
c1ccc(cc1)/C(=C/C(=O)C(=O)NNC(=O)C(c2ccc(cc2)Cl)(c3ccc(cc3)Cl)O)/[O-] C18142066
c1cc(cc(c1)S(=O)(=O)[N-]c2ccc(cc2)Br)C(=O)Nc3ccc(cc3)CC(=O)N C24484732
c1cc(ccc1C(=O)Nc2ccc(c(c2)C(=O)N)F)[N-]S(=O)(=O)c3ccc(cc3)Br C33062655
c1c(cc(c(c1C(=O)[O-])NC(=O)NCCS(=O)(=O)N)Br)Br C62825549
Cc1cccc(c1)/N=C(\N)/NC2=N[C@@H](C(=N2)[O-])CC(=O)Nc3cc(ccc3OC)Cl C40376071
Cc1cccc(c1)/N=C(\N)/NC2=N[C@@H](C(=N2)[O-])CC(=O)Nc3ccc(cc3Cl)Cl C40376223
Cc1ccccc1/N=C(/N)\NC2=N[C@H](C(=N2)[O-])CC(=O)Nc3cccc(c3)OC(F)(F)F C40376397
Cc1ccccc1/N=C(\N)/NC2=N[C@@H](C(=N2)[O-])CC(=O)Nc3ccc(cc3Cl)Cl C40376452
C[C@H]1[C@@H]([C@H]([C@H]([C@@H](O1)OC[C@@H]2[C@H]([C@@H]([C@H]([C@@H](O2)Oc3c(=O)c4c(cc(cc4oc3c5ccc(cc5)O)O)O)O)O)O)O)O)O C04349478
c1cc(ccc1N=C=S)O[C@@H]2[C@H]([C@@H]([C@@H]([C@@H](O2)CO)O[C@@H]3[C@@H]([C@@H]([C@@H]([C@@H](O3)CO)O)O)O)O)O C04556699
C[C@@H]1[C@@H]([C@@H]([C@@H]([C@@H](O1)O[C@@H]2[C@@H](Oc3cc(cc(c3C2=O)O)O)c4ccc(c(c4)O)O)O)O)O C05369365
C[C@@H]1[C@H](Oc2cc(c(c(c2C1=O)O)[C@H]3[C@H]([C@@H]([C@@H]([C@@H](O3)CO)O)O)O)O)c4ccc(c(c4)O)O C05882731
CC[NH+](CC)CCCN([C@H](C)C(=O)NC1CCCCC1)C(=O)c2c(c(ns2)C(=O)N)N C06511222
Cc1ccc(cc1C)Nc2nnc(s2)SCC(=O)Nc3cc(cc(c3)C(=O)N)C(=O)N C09491563
COc1ccc(cc1C(=O)NC(=S)Nc2ccc(cc2)S(=O)(=O)NC(=[NH2+])N)Br C09695979
C[C@]1([C@@]([C@@]([C@@]([C@@](O1)(C)O[C@]2([C@@]([C@@]([C@@]([C@@](O2)(C)CO)(C)O)(C)O)(C)O)C)(C)O)(C)O)(C)O)CO C09970425
C[C@@]1([C@@]([C@@]([C@@]([C@@](O1)(C)O[C@]2([C@@]([C@@]([C@@]([C@@](O2)(C)CO)(C)O)(C)O)(C)O)C)(C)O)(C)O)(C)O)CO C09970426
C[C@H]1[C@H]([C@@H]([C@@H]([C@@H](O1)O[C@@H]2[C@H](Oc3cc(cc(c3C2=O)O)O)c4ccc(c(c4)O)O)O)O)O C12153143
C[C@@H]1[C@H]([C@@H]([C@@H]([C@H](O1)Oc2c(=O)c3c(cc(cc3oc2c4cc(c(c(c4)O)O)O)O)O)O)O)O C12153442
Cc1c(ccc2c1NC(=O)[C@]23[C@H]4[C@@H]([C@@H]([NH2+]3)CCC(=O)N)C(=O)N(C4=O)c5ccc(cc5)C(=O)N)Cl C12880057
COc1cccc(c1)S(=O)(=O)Nc2cccn(c2=O)CC(=O)NCc3ccc(cc3Cl)C(=[NH2+])N C13440727
COc1cccc(c1)S(=O)(=O)Nc2cccn(c2=O)CC(=O)NCc3ccc(cc3OC)C(=[NH2+])N C13440731
CC[NH+](CC(=O)Nc1ccc(cc1)NC(=O)C)[C@@H](C)C(=O)Nc2c(c3c(s2)CCC3)C(=O)N C14922654
CCOc1cc(cc(c1OCC(=O)N)Br)C[NH2+]CCNC(=O)c2c(non2)N C16688328
C[C@H]1[C@@H]([C@H]([C@@H]([C@H](O1)Oc2c(=O)c3c(cc(cc3oc2c4cc(c(c(c4)O)O)O)O)O)O)O)O C16969255
c1c(cc(c(c1Br)/N=N/c2c(nc(nc2O)N)N)Br)S(=O)(=O)N C17021130
Cc1ccc(cc1)C(=O)N/C(=C/c2ccccc2)/C(=O)Nc3ccc(cc3)S(=O)(=O)N=C(N)N C16675632
CC(C)n1cc(cn1)/C=N/Nc2nnc(n2N)SCC(=O)NC3CC([NH2+]C(C3)(C)C)(C)C C20921642
CC[NH+](CC(=O)Nc1ccc(cc1)NC(=O)C)[C@@H](C)c2nc(nc(n2)Nc3ccccc3)N C24716585
c1cc(ncc1Cl)C(CNc2ccc(c(c2F)CC(=O)NCCONC(=[NH2+])N)C#N)(F)F C29043701
c1c(cc(c(c1O)O)O)c2c(c(=O)c3c(cc(cc3o2)O)O)O[C@H]4[C@@H]([C@H]([C@@H](CO4)O)O)O C31158230
Cc1cc(ccc1S(=O)(=O)[O-])NC(=O)CCc2ccc(cc2)N3C(=NC(=[NH+]C3(C)C)N)N C16952806
c1ccc(cc1)CCOc2ccc(cc2)C(=O)NC(=S)Nc3ccc(cc3)S(=O)(=O)N=C(N)N C14041699
c1ccc(cc1)CSC[C@@H](C(=O)Nc2ccc(cc2)[N+](=O)[O-])NC(=O)c3coc(n3)[C@H](CO)[NH3+] C33596873
CC1=C(C(CCC1)(C)C)C(=O)O[C@H]2[C@@H]([C@H]([C@@H]([C@H](O2)CO[C@@H]3[C@H]([C@@H]([C@@H](CO3)O)O)O)O)O)O C35465916
CC1=C(C(CCC1)(C)C)C(=O)O[C@H]2[C@@H]([C@H]([C@@H]([C@H](O2)CO[C@H]3[C@H]([C@@H]([C@@H](CO3)O)O)O)O)O)O C35465918
c1cc(c(cc1c2c(c(=O)c3c(cc(c(c3o2)O[C@H]4[C@@H]([C@@H]([C@@H]([C@@H](O4)CO)O)O)O)O)O)O)O)O C04349223
C[C@H]1[C@@H]([C@H]([C@H]([C@@H](O1)Oc2ccc(cc2O)[C@H]3[C@@H](C(=O)c4c(cc(cc4O3)O)O)O)O)O)O C31159348
C[C@H]1[C@@H]([C@H]([C@H]([C@@H](O1)Oc2c(=O)c3c(cc(cc3oc2c4cc(c(c(c4)O)O)O)O)O)O)O)O C04098556
CC1=C([C@@H]([NH+]=N1)c2ccc(cc2O)O[C@H]3[C@@H]([C@@H]([C@@H]([C@@H](O3)CO)O)O)O)c4ccc5c(c4)OCCO5 C38545705
Cc1cc(nc(n1)N/C(=N/C(=O)CS[C@@H]2NC(=[NH+]N2)N)/NCCc3c[nH]c4c3cc(cc4)F)C C39355718
Cc1c\2c(oc1C(=O)Nc3c(c4c(s3)CCCC4)C(=O)OC)CC(C/C2=N\NC(=[NH2+])N)(C)C C39855967
CC1(CC(CC([NH2+]1)(C)C)Nc2c(c(ncn2)NNC(=O)COc3ccc(cc3Cl)Cl)N)C C40760842
Cc1ccc(cc1)S(=O)(=O)NNc2c(c(ncn2)NNC(=O)c3cccc4c3cccc4)N C40793257
C[C@@H]1[C@H]([C@@H]([C@H]([C@H](O1)Oc2c(=O)c3c(cc(cc3oc2c4cc(c(c(c4)O)O)O)O)O)O)O)O C43465457
Cc1ccc(c(c1)OC)S(=O)(=O)NN2CCC(=C(C2=O)CC(=O)NCc3ccc(cc3)C(=[NH2+])N)C C45260746
Cc1cc2c(c(c1)Cl)NC(=O)[C@@]23[C@H]4[C@@H]([C@H](N3)CC(=O)N)C(=O)N(C4=O)c5ccc(cc5)C(=O)N C15958455
c1ccc(c(c1)C(=O)N)NCc2c(nnn2c3c(non3)N)C(=O)N/N=C/c4cc(ccc4O)Cl C01868949
C[C@]1([C@@]([C@@]([C@@]([C@@](O1)(C)O[C@]2([C@@]([C@@]([C@@]([C@](O2)(C)CO)(C)O)(C)O)(C)O)C)(C)O)(C)O)(C)O)CO C09970427
c1cc(cnc1)CNC(=O)c2ccc(cc2)Nc3cc(nc([nH+]3)N)Nc4ccc5c(c4)scn5 C39267708
c1cc(ccc1NC(=O)C[NH2+]CCNc2ccc(cc2[N+](=O)[O-])C(F)(F)F)S(=O)(=O)N C58866820
Cc1c(c(n(n1)CCO)C)/C=N/Nc2nnc(n2N)SCC(=O)Nc3cccc(c3)NC(=O)C C59914385
Cc1cc(nc(n1)N/C(=[NH+]\C(=O)NC2C3CC4CC(C3)CC2C4)/NCCc5ccc(cc5)S(=O)(=O)N)C C12652023
c1ccc(cc1)c2c(cn(n2)c3ccccc3)C([C@@H]4C(=[NH+]C(=S)N=C4[O-])N)[C@@H]5C(=[NH+]C(=S)N=C5[O-])N C63598725
Cc1cc(nc(n1)N/C(=[NH+]/C(=O)NC2C3CC4CC(C3)CC2C4)/NCCc5ccc(cc5)S(=O)(=O)N)C C12652023
COc1ccc(cc1)N2[C@H](N[NH2+]N2)SCC(=O)N[C@@H](CC3=c4ccccc4=[NH+]C3)C(=O)[O-] C64684172
Cc1cc(cc(c1)N2[C@H](N[NH2+]N2)SCC(=O)N[C@@H](CC3=c4ccccc4=[NH+]C3)C(=O)[O-])C C64684656
c1cc(ccc1CNc2c3c(ncn2)n(cn3)[C@H]4[C@H]([C@@H]([C@@H](O4)CSCC[NH3+])O)O)[N+](=O)[O-] C34369788
CC(C)C[C@@H](C(=O)N[C@H]1C[C@](C[C@H]([C@@H]1O)O)(C(=O)N[C@H](C(C)C)C(=O)OC)O)[NH2+]C C03838502
CC(C)C[C@H](C(=O)N)NC(=O)[C@@]1(C[C@@H]([C@H]([C@@H](C1)O)O)NC(=O)NC2CCCCC2)O C03840177
c1cc(c(cc1c2cc(=O)c3c(o2)cc(c(c3O)[C@H]4[C@@H]([C@H]([C@@H]([C@@H](O4)CO)O)O)O)O)O)O C04349256
c1c2c(cc(c1Cl)Cl)n(c-3nc(=O)[nH]c(=O)c3n2)C[C@@H]([C@@H]([C@@H]([C@@H](CO)O)O)O)O C04430765
C[C@@H]1[C@H]([C@@H]([C@@H]([C@@H](O1)Oc2c(=O)c3ccc(cc3oc2c4ccc(c(c4O)O)O)O)O)O)O C05759364
c1cc(ccc1c2coc3c(c2=O)c(cc(c3[C@H]4[C@H]([C@@H]([C@@H]([C@@H](O4)CO)O)O)O)O)O)O C06041522
c1cc(c(cc1c2cc(=O)c3c(o2)cc(c(c3O)[C@H]4[C@H]([C@H]([C@@H]([C@H](O4)CO)O)O)O)O)O)O C08551390
c1ccc(c(c1)C(=O)N)NCc2c(nnn2c3c(non3)N)C(=O)N/N=C/c4ccoc4 C09309154
CN(C)S(=O)(=O)c1ccc(c(c1)NC(=O)CSc2[nH]c(=O)c(c(n2)N)N)Cl C09494177
CC/C(=N\Nc1nc2c(ncnc2n1[C@H]3[C@@H]([C@@H]([C@@H](O3)CO)O)O)N)/Cc4ccccc4 C09975190
CC/C(=N\Nc1nc2c(ncnc2n1[C@@H]3[C@H]([C@@H]([C@@H](O3)CO)O)O)N)/Cc4ccccc4 C09975191
C[C@]1(C(=O)N(C(=O)N1)CC(=O)Nc2cc(cc(c2)C(=O)N)C(=O)N)c3ccc(cc3)F C11275536
c1cc(ccc1[N+](=O)[O-])O[C@H]2[C@@H]([C@H]([C@@H]([C@H](O2)CS[C@@H]3[C@@H]([C@H]([C@@H](CO3)O)O)O)O)O)O C12504521
Cc1c(c(on1)C)S(=O)(=O)N2CCC[NH+](CC2)CC(=O)Nc3cc(cc(c3)C(=O)N)C(=O)N C12996034
c1cc(ccc1c2coc3cc(cc(c3c2=O)O)O[C@H]4[C@H]([C@H]([C@@H]([C@H](O4)CO)O)O)O)O C13132547
c1cc(c(cc1c2c(c(=O)c3c(cc(cc3o2)O)O)O[C@H]4[C@H]([C@@H]([C@H](CO4)O)O)O)O)O C14684625
c1cc(ccc1NC(=S)Nc2cc(c(cc2S(=O)(=O)N)S(=O)(=O)N)Cl)S(=O)(=O)N C16428575
c1cc(ccc1Nc2nc(c(c(n2)O)c3c(nc(nc3O)Nc4ccc(cc4)O)O)O)O C16857131
Cc1c(sc(n1)NNC(=O)C)/C(=N/NC(=S)NN)/C=C/c2cccc(c2)[N+](=O)[O-] C16958131
c1cc(ccc1[C@@H](/C(=N\NC(=[NH2+])N)/c2c(nc3cc(ccc3n2)[N+](=O)[O-])O)O)[N+](=O)[O-] C08653567
c1ccc2c(c1)ccc(n2)/C=N\Nc3nc4c(ncnc4n3[C@@H]5[C@H]([C@@H]([C@@H](O5)CO)O)O)N C16043139
Cc1ccc(cc1)Nc2nc(nc(n2)N)CN[C@@H](CO)[C@H](c3ccc(cc3)[N+](=O)[O-])O C23409277
Cn1cc(c(=O)n(c1=O)C)/C(=[NH+]/NC(=O)c2c(snn2)NC(=O)Nc3ccccc3)/N C30836305
CC(=O)c1cccc(c1)NC(=O)/C(=N\NC(=S)NN)/[C@H]2C(=O)Nc3ccccc3[S@@]2=O C17216045
c1cc(ccc1c2coc3c(c2=O)ccc(c3O[C@@H]4[C@@H]([C@@H]([C@@H]([C@@H](O4)CO)O)O)O)O)O C35050940
c1ccc2c(c1)ccc(n2)/C=N/Nc3nc4c(ncnc4n3[C@@H]5[C@@H]([C@@H]([C@@H](O5)CO)O)O)N C09975225
COc1cc(cc2c1C(=O)[C@H]([C@@H](O2)c3ccc(c(c3)O)O)O)O[C@@H]4[C@@H]([C@@H]([C@@H]([C@@H](O4)CO)O)O)O C35466121
COc1cc(cc2c1C(=O)[C@H]([C@H](O2)c3ccc(c(c3)O)O)O)O[C@@H]4[C@@H]([C@@H]([C@@H]([C@@H](O4)CO)O)O)O C35466127
COc1cc(ccc1O)/C=N/Nc2nc3c(ncnc3n2[C@H]4[C@@H]([C@@H]([C@@H](O4)CO)O)O)N C08740518
c1cc(c(cc1c2cc(=O)c3c(o2)cc(c(c3O)[C@H]4[C@@H]([C@H]([C@@H]([C@H](O4)CO)O)O)O)O)O)O C04349262
c1cc(ccc1c2coc3cc(cc(c3c2=O)O)O[C@H]4[C@H]([C@@H]([C@@H]([C@@H](O4)CO)O)O)O)O C04404502
c1cc(c(cc1c2cc(=O)c3c(o2)cc(c(c3O)[C@@H]4[C@@H]([C@@H]([C@@H]([C@@H](O4)CO)O)O)O)O)O)O C04654605
c1cc(c(cc1c2c(c(=O)c3c(cc(cc3o2)O)O)O[C@H]4[C@H]([C@@H]([C@@H](CO4)O)O)O)O)O C14684624
c1cc(c(cc1c2c(c(=O)c3c(cc(cc3o2)O)O)O[C@@H]4[C@H]([C@@H]([C@@H](CO4)O)O)O)O)O C14684626
c1cc(c(cc1[C@@H]2[C@H](Cc3c(cc(cc3O2)O[C@@H]4[C@@H]([C@@H]([C@@H](CO4)O)O)O)O)O)O)O C05004354
c1cc(ccc1c2coc3cc(cc(c3c2=O)O)O[C@H]4[C@@H]([C@@H]([C@@H]([C@@H](O4)CO)O)O)O)O C04349776
c1ccc2=[NH+]C(=O)C(=c2c1)NNc3nc4c(ncnc4n3[C@@H]5[C@H]([C@@H]([C@@H](O5)CO)O)O)N C09975231
C[C@@H](c1ccc(cc1)S(=O)(=O)N)NC(=O)N[C@@H](C)c2ccc(cc2)S(=O)(=O)N C38663676
C[C@H](c1ccc(cc1)S(=O)(=O)N)NC(=O)N[C@@H](C)c2ccc(cc2)S(=O)(=O)N C38663679
c1cc(ccc1C2=N[C@H]3[C@H]([C@@H]2c4c([nH]c(=O)[nH]c4=O)N)C(=O)NC(=O)N3)C(F)(F)F C39224157
Cc1ccc(cc1)NC(=O)COc2ccccc2C[NH2+]CCNC(=O)c3c(non3)N C40744486
Cc1ccc(cc1)S(=O)(=O)NNc2c(c(ncn2)NNC(=O)c3ccc(cc3)F)N C40784599
c1cc(cnc1)CNc2nc(c(c(n2)Nc3c(c4c(s3)CCC4)C(=O)N)[N+](=O)[O-])N C41301739
c1cc(ccc1c2coc3cc(cc(c3c2=O)O)O[C@@H]4[C@H]([C@@H]([C@H]([C@@H](O4)CO)O)O)O)O C01531401
c1cc(c(c(c1)F)NC(=S)n2c(nc(n2)Nc3ccc(cc3)S(=O)(=O)N)N)F C12355112
Cc1c(ccc2c1c(nc([nH+]2)N)N)CNc3ccc(cc3)C(=O)N[C@@H](CC(=O)[O-])C(=O)[O-] C13284349
C[C@](CCC(=O)[O-])(C(=O)[O-])NC(=O)c1ccc(cc1)NCc2ccc3c(c2)c(nc([nH+]3)N)N C13281576
Cc1c(c(c(c2c1OC(C2)(C)C)C)S(=O)(=O)N/[NH+]=C/NCCC[C@H](C(=O)[O-])[NH3+])C C55161959
c1cc(ccc1NC(=O)C[NH2+]CCNc2ccc(cc2Cl)[N+](=O)[O-])S(=O)(=O)N C59447199
COc1ccc(cc1OC)[C@@H]2CC(=O)N=C3C2=c4c(=C(S3)N)c(c(c(n4)N)C#N)N C13122002
CCC(C)(C)C(=O)O[C@H]1C[C@H](C=C2[C@H]1[C@H]([C@H](C=C2)C)CC[C@H](C[C@H](CC(=O)[O-])O)O)C C03833877
CC[C@H](C)C(=O)O[C@H]1C[C@H](C=C2[C@H]1[C@H]([C@H](C=C2)C)CC[C@H](C[C@H](CC(=O)[O-])O)O)C C04134473
c1ccc(c(c1)Nc2nnc(s2)SCC(=O)Nc3ccc(cc3)C(=O)[O-])Cl C13093285
c1cc(c(cc1NC(=S)NC(=O)c2ccc(o2)c3ccc(cc3Cl)Cl)Cl)C(=O)[O-] C14269460
Cc1cc(cc(c1Cl)C)OCC(=O)NC(=S)Nc2ccc(cc2C(=O)[O-])Br C16269409
CC1=C(C[C@@H]([C@@H](C1)C(=O)Nc2c(c3c(s2)CCCC3)C(=O)NC4CC4)C(=O)[O-])C C17090746
CC1=C(C[C@@H]([C@H](C1)C(=O)Nc2c(c3c(s2)CCCC3)C(=O)NC4CC4)C(=O)[O-])C C17090747
Cc1c(sc(c1C(=O)Nc2ccccc2OC)NC(=O)[C@@H]3CC=CC[C@@H]3C(=O)[O-])C C17095867
CC1=C(C[C@@H]([C@@H](C1)C(=O)Nc2c(c3c(s2)CCCC3)C(=O)NC4CCCC4)C(=O)[O-])C C19641657
CC[C@H]1CCc2c(sc(c2C(=O)NC3CC3)NC(=O)[C@H]4CC(=C(C[C@@H]4C(=O)[O-])C)C)C1 C19641695
c1cc(ccc1NC(=O)c2c3c(sc2NC(=O)[C@H]4CC=CC[C@@H]4C(=O)[O-])CCC3)Cl C19642484
CC(C)(C)[C@@H]1CCc2c(sc(c2C(=O)NC3CC3)NC(=O)[C@@H]4CCCC[C@@H]4C(=O)[O-])C1 C19645100
CC[C@H]1CCc2c(sc(c2C(=O)NC3CCCC3)NC(=O)[C@@H]4CCCC[C@@H]4C(=O)[O-])C1 C19645162
CCc1c(sc(c1C(=O)Nc2ccc(cc2)Cl)NC(=O)[C@@H]3CC=CC[C@@H]3C(=O)[O-])C C19645427
C#Cc1cccc(c1)NC(=O)c2cc(cc(c2)C(=O)Nc3cccc(c3)C#C)C4=C(c5ccccc5C4=O)[O-] C20156988
[H]/N=c/1\cc(sn1/C(=N\c2ccc(cc2)C(F)(F)F)/Nc3ccc(cc3)C(=O)[O-])C C20343968
Cc1cc(cc(c1OCC(=O)NC(=S)Nc2ccc(cc2)C(=O)[O-])Br)Br C22825108
Cc1ccc(c(c1)Sc2ccc(cc2)[N-]S(=O)(=O)c3cccc(c3)S(=O)(=O)N)C C23393272
CC(C)[C@H](C(=O)[O-])NC(=O)/C(=C/c1ccccc1Cl)/NC(=O)c2ccc(cc2Cl)Cl C26804217
CC(C)C[C@@H](C(=O)[O-])NC(=O)/C(=C/c1ccc(cc1Cl)Cl)/NC(=O)c2ccc(cc2Cl)Cl C26804466
Cc1cc(nc(c1C(=O)Nc2ccccc2)SCC(=O)Nc3ccc(cc3)Br)[O-] C27490272
CCc1cccc(c1NC(=O)/C(=C\C(=O)c2c(nc(s2)Nc3c(cccc3C(C)(C)C)CC)C)/[O-])C(C)C C05724358
CCc1c(sc(c1C(=O)NC2CCCCC2)NC(=O)[C@@H]3CC(=C(C[C@H]3C(=O)[O-])C)C)C C19645117
c1ccc(cc1)NC(=O)c2cc(n[nH]2)S(=O)(=O)[N-]c3ccc(cc3)Br C32985025
c1cc(c(c(c1)Cl)Cc2c(ccn(c2=O)Cc3ccc(cc3)S(=O)(=O)N)[O-])F C01406239
Cc1ccc(cc1NC(=S)NC(=O)COc2c(cc(cc2Br)C)C)C(=O)[O-] C35669856
CC1=C([C@H](N2C(=CSC2=N1)/C=C(/NC(C)C)\[O-])c3ccccc3)C(=O)Nc4ccccc4 C35692616
CC1=C([C@@H](N2C(=CSC2=N1)/C=C(/N[C@@H](C)c3ccccc3)\[O-])c4ccc(cc4)Cl)C(=O)NC C35709697
CC[C@H](C)N/C(=C/C1=CSC2=NC(=C([C@H](N12)c3ccc(cc3)C(C)C)C(=O)Nc4ccccc4)C)/[O-] C35709779
CC(C)NC(=O)c1c2c(sc1NC(=O)[C@H]3CCCC[C@H]3C(=O)[O-])C[C@@H](CC2)C(C)(C)C C35897801
CC1=C([C@@H](N2C(=CSC2=N1)/C=C(/NC3CC3)\[O-])c4cccc(c4)Cl)C(=O)Nc5ccccc5 C36071979
CC1=C([C@H](N2C(=CSC2=N1)/C=C(/NCc3ccc(cc3)F)\[O-])c4ccc(cc4)Cl)C(=O)NC(C)(C)C C36072118
CCCc1nnc(n1CC(=O)N[C@@H]2N[C@@H](CS2)C34CC5CC(C3)CC(C5)C4)[S-] C39461898
CCCc1cc(nc(n1)SCC(=O)Nc2ccc(cc2)[C@@H]3Nc4ccc(cc4S3)C)[O-] C39962475
C[C@H]1Cc2ccccc2N1S(=O)(=O)c3ccc(cc3)NC(=S)Nc4ccc(cc4)CC(=O)[O-] C39971118
CCCN1[C@@H](c2c([nH]nc2C1=O)c3cc(ccc3[O-])Cl)c4cc(c(c(c4)Br)O)OC C39898369
Cc1c([nH]c2c1cc(cc2)C(=O)Nc3ccc(cc3)S(=O)(=O)[N-]c4nccs4)C C40564104
c1cc(ccc1c2ncc(s2)c3ccnc(n3)[N-]S(=O)(=O)c4ccc(cc4)N)Cl C43783165
Cc1cccc(c1C)n2c(c3ccc(cc3nc2=S)C(=O)Nc4cccc(c4)NC(=O)C5CC5)[O-] C46576707
c1ccc2c(c1)nc(c(n2)[N-]S(=O)(=O)c3cc(ccc3Cl)Cl)Nc4ccccc4O C03267696
Cc1c(c(nc2c1/C(=C/c3ccccc3OCc4ccc(cc4)C(=O)[O-])/C(=C2C#N)C)N)C#N C34869014
Cc1ccc(cc1)C(=O)N[N-]C2=NC(=O)C[C@H](S2)C(=O)Nc3cc(cc(c3)Cl)Cl C22531501
Cc1ccc(c(c1)C)NC(=O)N/N=C/c2cc(n(c2C)c3ccc(c(c3)Cl)C(=O)[O-])C C59303505
C[C@H](c1ccc(cc1)/N=C(/C2=C(C3=N[C@@H](C[C@H](N3N2)C(F)(F)F)c4cccs4)Br)\[O-])O C13387848
c1cc(ccc1OCC(=O)N/[NH+]=C/c2cc(c(cc2[O-])[O-])Br)Br C13939856
c1cc(cc(c1)S(=O)(=O)N)[N-]S(=O)(=O)c2csc(n2)c3ccc(cc3)Br C62640169
Cc1ccc(cc1Cl)/N=C(\[NH+]=C(\Nc2ccccc2)/[S-])/[N-]c3nc(cc(n3)C)C C09371057
CCCCCN1c2ccccc2[C@H](C(=C1[O-])C(=O)/N=c/3\[nH]c4c(s3)cc(cc4Cl)Cl)O C63933709
COc1cc(ccc1O)[C@H]2C(=C(N=C3C2=C(CCC3)[O-])SCC(=O)NC4CCCCC4)C#N C01144565
Cc1cc(c(c(c1)C)[N-]S(=O)(=O)C2=CN=C(C2)[C@@H]3NN[C@@H](O3)c4ccccc4)C C64612792
Cc1ccc(cc1)SCc2c(nnn2c3c(non3)N)C(=O)N/N=C/c4ccccc4Cl C02448896
CCOc1cc(ccc1O)/C=N/Nc2nc(nc(n2)N3CCOCC3)Nc4cc(ccc4C)C C06089708
c1ccc2c(c1)nc3c(c(n(c3n2)/N=C/c4cccc(c4)[N+](=O)[O-])N)C(=O)Nc5ccc(cc5)Cl C02349338
CCOC(=O)c1c(c(sc1NC(=O)CN2C(=O)[C@@]3(CCCC[C@@H]3C)NC2=O)C(=O)NC)C C08940066
Cc1ccc(cc1)SCc2c(nnn2c3c(non3)N)C(=O)N/N=C/4\CCc5c4cccc5 C09210694
CC1CCN(CC1)c2ccc(cc2C(=O)OCC(=O)Nc3c(ccs3)C(=O)N)[N+](=O)[O-] C09719911
c1cc2c(cc1[N+](=O)[O-])sc(n2)NC(=O)Cc3csc(n3)NC(=O)NC4CCCCC4 C09785182
CCC1CCC2(CC1)C(=O)N(C(=O)N2)CC(=O)OCC(=O)NC(=O)N[C@@H]3CCCC[C@@H]3C C10136014
c1cnc(c(n1)C(=O)OCC(=O)Nc2c(cc(cc2Br)[N+](=O)[O-])Br)N C10141799
CCCn1c(c(c(=O)n(c1=O)C)C(=O)CN2C(=O)[C@](NC2=O)(C)c3ccc(cc3)Cl)N C10498218
CC(=O)Nc1ccc(cc1)N2C[C@@H](CC2=O)C(=O)Nc3ccc(cc3)S(=O)(=O)Nc4nccs4 C11099505
CCCc1ccc(cc1)[C@]2(C(=O)N(C(=O)N2)CC(=O)c3c(n(c(=O)n(c3=O)C)CCC)N)C C11538395
Cc1cccc(c1NC(=O)CNC(=O)CN2C(=O)[C@@](NC2=O)(C)c3ccc(c(c3)OC)OC)C C11590956
c1cc(ccc1NC(=O)c2c(cn(n2)C34CC5CC(C3)CC(C5)C4)[N+](=O)[O-])S(=O)(=O)N C12649373
Cc1ccc2c(c1)[C@]3([C@H]4[C@@H]([C@H]([NH2+]3)CCC(=O)[O-])C(=O)N(C4=O)Cc5ccc6c(c5)OCO6)C(=O)N2 C02161217
Cc1c(cco1)C(=O)Nc2cccc(c2)c3nc(c(o3)C)CNC(=O)c4cc(n[nH]4)C(=O)C C12246032
Cc1ccc(cc1)c2c(nnn2c3c(non3)N)C(=O)N/N=C/c4c(cccc4Cl)Cl C02396168
C[C@H](c1ccc2c(c1)OCO2)NC(=O)C3CCN(CC3)S(=O)(=O)c4cc(n(c4)C)C(=O)N C14484708
C[C@@H](c1ccc2c(c1)OCO2)NC(=O)C3CCN(CC3)S(=O)(=O)c4cc(n(c4)C)C(=O)N C14484709
Cc1c(cccc1[N+](=O)[O-])C(=O)NNC(=O)c2ccccc2NS(=O)(=O)c3cccs3 C14805318
C[C@@H](C(=O)Nc1ccc(cc1)S(=O)(=O)N)Sc2nnc3n2c4ccccc4c(=O)n3C C16321791
Cc1ccccc1Nc2nc(nc(n2)N)CSc3nnc4n3c5ccccc5c(=O)n4C C16321864
Cc1ccc(cc1)Nc2nc(nc(n2)N)CSc3nnc(n3CC(C)C)N4CCOCC4 C21621358
CCC(C)(C)C1CCC2(CC1)C(=O)N(C(=O)N2)CC(=O)NC[C@H](c3ccc(cc3)[N+](=O)[O-])O C22061510
CC(C)(C)c1nc2c(c(n1)SCC(=O)Nc3c(ccs3)C(=O)N)c(=O)n(c(=O)n2C)C C22699342
C[C@H]1CCCC[C@@]12C(=O)N(C(=O)N2)CC(=O)Nc3cc(ccc3F)NC(=O)c4ccc5c(c4)OCO5 C27720145
c1cc(oc1)c2c3c(n(c(=O)n2)CC(=O)Nc4ccc(cc4)C(=O)N)sc(n3)N5CCCC5 C32615498
COc1cc(ccc1NC(=O)COC(=O)c2c(c(c(c(n2)Cl)Cl)N)Cl)[N+](=O)[O-] C35108027
Cc1cc(nc(n1)SCc2ccc(cc2)C(=O)NNC(=O)c3ccc(c(c3)[N+](=O)[O-])NC)C C36628567
C[C@H](C(=O)Nc1ccc(cc1Cl)[N+](=O)[O-])Sc2nnc(n2N)c3ccc(cc3)OC C36783669
c1cc(ccc1OCc2nc([nH]n2)SCC(=O)NN3C(=O)C4(CCCCC4)NC3=O)Cl C36821704
CC[C@@]1(C(=O)N(C(=O)N1)CC(=O)NC(=O)Nc2ccc3c(c2)OCCO3)c4ccc(cc4)Cl C03595322
CC[C@]1(C(=O)N(C(=O)N1)CC(=O)NC(=O)Nc2ccc3c(c2)OCCO3)c4ccc(cc4)Cl C03595320
Cc1ccc(c(c1)O)C2=C[C@@H](N=N2)C(=O)Nc3ccc(cc3)S(=O)(=O)N[C@@H]4[C@@H](C(=NO4)C)C C38577252
CCC[NH+]1CCN(CC1)[C@H]([C@@H]2C=c3cc4c(cc3=[NH+]C2=O)OCO4)[C@@H]5N=NNN5C(C)(C)C C39711577
Cc1c(sc(n1)NC(=O)c2cccc(c2)n3cnnn3)Cc4ccc(cc4)S(=O)(=O)N C36639855
c1cc2cccnc2c(c1)Nc3c(c(ncn3)NNC(=O)c4ccc(cc4Cl)Cl)[N+](=O)[O-] C40626353
c1ccc(c(c1)N2CCN(CC2)c3nc(c(c(n3)Nc4cccc5c4nccc5)[N+](=O)[O-])N)Cl C41334166
C[C@@H]1C[C@]2(CC(C1)(C)C)C(=O)N(C(=O)N2)CC(=O)OCC(=O)NC(=O)NCC(F)(F)F C25731067
CSc1c(c(n(n1)CC(=O)Nc2ccc(cc2)F)N)c3nc(no3)c4ccc5c(c4)OCO5 C46914906
COc1cccc(c1)c2c3c([nH]n2)OC(=C([C@@H]3c4cc(c5c(c4OC)OCO5)OC)C#N)N C15109342
COc1cccc(c1)c2c3c([nH]n2)OC(=C([C@H]3c4cc(c5c(c4OC)OCO5)OC)C#N)N C15109339
C[C@@H](c1ccc(cc1)S(=O)(=O)N)NC(=O)[C@H](C)N2CCN(CC2)c3ccc(cc3)[N+](=O)[O-] C25556731
c1ccc2c(c1)NC(=O)C[C@@H](N2C(=O)COC(=O)c3cc(ccc3N)[N+](=O)[O-])C(F)(F)F C21443518
C/C(=N\Nc1[nH]nc(n1)SCC(=O)Nc2ccc(c(c2)Cl)F)/c3ccc(cc3)[N+](=O)[O-] C59311365
C/C(=N\Nc1[nH]nc(n1)SCC(=O)Nc2ccc(c(c2)F)F)/c3ccc(cc3)[N+](=O)[O-] C59311381
Cc1ccc(cc1)c2cs/c(=N\N=C/3\C(=NN(C3=O)C(=S)N)c4ccc(cc4)[N+](=O)[O-])/[nH]2 C59461708
c1ccc2c(c1)CCC[C@@H]2NC(=O)CSc3[nH]nc(n3)N/N=C/c4ccc(cc4)[N+](=O)[O-] C20831910
CC(=O)Nc1ccc(cc1OC)S(=O)(=O)Nc2cccc(c2)S(=O)(=O)/N=C/3\CCCCCN3 C13042471
Cc1ccc(c(c1)C)NC(=O)c2c(n(nn2)Cc3c(oc(n3)c4ccc(c(c4)OC)OC)C)N C65113678
Cc1ccc(cc1)S(=O)(=O)Nc2ccc(cc2)NC(=O)[C@H]3CCCC[C@H]3C(=O)[O-] C00652432
CCn1cc(c(n1)C(=O)NC2CCCCC2)NC(=O)[C@@H]3C4CCC([C@@H]3C(=O)[O-])CC4 C06490173
c1cc(ccc1/C=N/N=C/2\NC(=O)[C@H](S2)CC(=O)Nc3ccc(cc3)Cl)C(=O)[O-] C09561667
Cc1ccc(c(c1)C)NS(=O)(=O)c2ccc(cc2)NC(=O)[C@H]3CCCC[C@@H]3C(=O)[O-] C10272117
c1cc(ccc1NC(=O)[C@H]2CC=CC[C@@H]2C(=O)[O-])S(=O)(=O)Nc3ccc(cc3)Cl C12926798
Cc1cc(cc(c1C)S(=O)(=O)NNC(=O)c2cc3c(s2)CCCCC3)C(=O)[O-] C13079261
CCn1c2ccc(cc2nc1CSc3nnc(n3N)c4ccc(cc4)Cl)C(=O)[O-] C13218285
CCn1c2ccc(cc2nc1CSc3nnc(n3N)c4ccccc4Cl)C(=O)[O-] C13218426
c1cc(oc1)C(=O)N/C(=C/c2ccc(cc2)Br)/C(=O)NCCCC(=O)[O-] C02271099
Cc1c(c(nc2c1/C(=C/c3ccc(cc3)OCc4cccc(c4)C(=O)[O-])/C(=C2C#N)C)N)C#N C00694177
c1ccc(cc1)[C@@H]2C(=C(C(=O)N2c3ccc(cc3)S(=O)(=O)N)[O-])C(=O)c4ccc(cc4)Cl C09244355
Cc1ccc(cc1)S(=O)(=O)Nc2ccc(cc2)NC(=O)[C@@H]3CCCC[C@@H]3C(=O)[O-] C20149345
COCCSc1nc([nH]n1)N/N=C/c2cc(cc(c2[O-])Br)Br C21080556
Cc1ccc(cc1)c2nnc(n2CC(=O)NNC(=O)c3cc4c(s3)CCCCC4)[S-] C21971120
c1ccc(cc1)NC(=O)Nc2cccc(c2)[N-]S(=O)(=O)c3cccc4c3nsn4 C22412272
c1cc(ccc1NC(=O)CC2(CCCCC2)C(=O)[O-])S(=O)(=O)/N=c/3\[nH]ccs3 C13252187
Cc1c(c([nH]c1C(=O)Nc2cc(ccc2[N-]S(=O)(=O)c3ccccc3F)Cl)C)C(=O)C C25130405
CC(C)CC(=O)Nc1ccc(cc1)NC(=O)c2ccc3c(c2)nc(n(c3=O)CC=C)[S-] C26387308
CC([C@@H](NC(=O)c1cccc(c1)F)N/C(=N/C#N)/[N-]c2ccc(nc2)Cl)(Cl)Cl C28866447
c1cc(ccc1C(=O)NC(=S)Nc2cc(c(c(c2)Br)[O-])Br)[N+](=O)[O-] C32116403
CC1(CC2=C([C@@H](c3c([nH]c(=S)nc3N2)[O-])c4ccc(c(c4)OC)OCC=C)C(=O)C1)C C04010301
CCNC(=O)CNC(=O)c1cc(ccc1Cl)S(=O)(=O)[N-]c2cccc(c2)C(F)(F)F C32748028
CCCc1nnc(n1CC(=O)NCCNC(=O)c2ccc(c(c2)Cl)Cl)[S-] C32914585
CCOc1ccc(cc1)[N-]S(=O)(=O)c2cc([nH]n2)C(=O)Nc3cccc(c3C)C C32984965
c1cc(ccc1C(=O)NNC=C2C=CC(=O)C=C2)[N-]S(=O)(=O)c3ccc(cc3)Br C03285815
COC(=O)[C@H]1[C@@H](c2cc(ccc2N1)F)NS(=O)(=O)c3ccc4c(c3)sc(n4)[O-] C39217250
c1cc(c(cc1S(=O)(=O)NCCNc2c(cc(cn2)C(F)(F)F)Cl)C(=O)[O-])F C13184421
c1cc(c(cc1Cl)c2ccc(o2)/C=C/3\C(=O)N(C(=S)S3)[C@@H](CC(=O)N)C(=O)[O-])Cl C39861959
c1cc(c(cc1c2ccc(o2)/C=C/3\C(=O)N(C(=S)S3)[C@@H](CC(=O)N)C(=O)[O-])Cl)Cl C39861961
c1ccc(cc1)Oc2cc(c3c(c2NC(=O)/C=C\C(=O)[O-])C(=O)c4ccccc4C3=O)O C39899538
Cc1c(c([nH]n1)[O-])[C@@H](c2ccc(c(c2)OC)OCc3ccccc3)C4=C(N=N[C@@H]4O)C C39960817
CCOc1cc(ccc1O)[C@@H]2c3c([nH]nc3C(=O)N2CC=C)c4cc(ccc4[O-])Cl C39898645
Cc1c\2c(oc1C(=O)NNC(C)(C)C)CCC/C2=N\N=C(\C(C(C(F)(F)F)(F)F)(F)F)/[O-] C40823323
c1ccc(cc1)[C@]2([C@H]3[C@@H]([C@@H]([NH2+]2)c4cccc(c4)OC(F)(F)F)C(=NC3=O)[O-])C(=O)[O-] C43218814
Cc1ccccc1C(=O)NNC(=O)c2cccc(c2)[N-]S(=O)(=O)c3cccs3 C46904575
Cc1ccc(cc1)[N-]S(=O)(=O)c2c(c([nH]n2)C)C(=O)NCc3ccc(cc3F)F C49003413
c1ccc(cc1)CCN2C3=NC(=O)[C@@](C3=C(NC2=S)[O-])(C(F)(F)F)NC(=O)c4ccc(cc4)F C16996580
CCc1nc2n(n1)c(c(s2)[C@H](c3ccc(cc3)C(F)(F)F)N4CCC(CC4)C(=O)N)[O-] C22853789
Cc1ccc(cc1)CSc2nc3c(c(n2)[O-])[C@H](CC(=O)N3)c4ccc(c(c4)OC)O C13567304
Cc1ccc(cc1)N2C3=NC(=O)[C@@](C3=C(NC2=S)[O-])(C(F)(F)F)NC(=O)CC(C)C C59255205
c1cc(ccc1NS(=O)(=O)c2ccc(cc2)NC(=O)[C@H]3CCCC[C@H]3C(=O)[O-])F C59410866
c1cc(cc(c1)[N-]S(=O)(=O)c2ccc(cc2)Br)C(=O)Nc3ccn[nH]3 C60063293
Cc1cc(nc(n1)N/C(=N\C(=O)Nc2ccc(c(c2)Cl)Cl)/[N-]c3ccc(cc3)Cl)C C13756593
C[C@H](C12CC3CC(C1)CC(C3)C2)NC(=O)CSc4c(c5c(s4)c([nH]c(=O)n5)[O-])C#N C12401774
c1ccc(cc1)CNc2nc3nc(cc(n3n2)[O-])CNc4ccc(cc4)Br C35476624
c1ccc(cc1)[C@@H]2NN[C@@H](O2)C3=NC=C(C3)S(=O)(=O)[N-]c4ccc(cc4F)Cl C64612850
c1ccc(cc1)[C@@H]2NN[C@@H](O2)C3=NC=C(C3)S(=O)(=O)[N-]c4ccc(cc4Cl)F C64612877
c1ccc(cc1)[C@@H]2NN[C@@H](O2)C3=NC=C(C3)S(=O)(=O)[N-]c4cccc(c4)Br C64612933
Cc1cccc(c1NC(=O)C)c2c(nc(nn2)SCC(=O)Nc3ccccc3F)[O-] C64774851
Cc1ccc(c(c1)c2c(nc(nn2)SCC(=O)Nc3ccccc3F)[O-])NC(=O)C C64774908
c1cc(ccc1N)S(=O)(=O)c2ccc(cc2)NCNc3ccc(cc3)S(=O)(=O)c4ccc(cc4)N C01666226
CC(C)CCNC(=O)[C@@H](c1ccco1)N(c2ccc(cc2)C(C)C)C(=O)c3c(c(ns3)C(=O)N)N C06134287
Cc1ccc(c(c1)N)S(=O)(=O)Nc2cc(cc(c2C)C)NS(=O)(=O)c3cc(ccc3C)N C04244413
CCc1ccc(cc1)N(CC(=O)NCc2ccc(cc2)F)C(=O)c3c(c(ns3)C(=O)N)N C06821925
c1cc(ccc1c2nnc(n2N)SCC(=O)Nc3c(c4c(s3)CCCC4)C(=O)N)Cl C03365569
Cc1ccc(c(c1)N([C@@H](c2ccc(cc2)F)C(=O)NCCC(C)C)C(=O)c3c(c(ns3)C(=O)N)N)C C12473071
Cc1ccc(cc1)[C@@H](C(=O)NC(C)(C)C)N(c2cccc(c2C)C)C(=O)c3c(c(ns3)C(=O)N)N C12477066
Cc1ccc(cc1)[C@H](C(=O)NCCC(C)C)N(c2ccc(cc2C)C)C(=O)c3c(c(ns3)C(=O)N)N C12479574
Cc1ccc(cc1)N([C@H](c2ccc(cc2)Cl)C(=O)NCCC(C)C)C(=O)c3c(c(ns3)C(=O)N)N C12479739
CCOc1cc(c(cc1NC(=O)CSc2[nH]c3c(n2)c(ncn3)N)OCC)NC(=O)c4cccs4 C12640605
Cc1cccc(c1C)N([C@@H](c2ccc(cc2)OC)C(=O)NCCC(C)C)C(=O)c3c(c(ns3)C(=O)N)N C12711447
CCc1ccccc1Nc2nc(nc(n2)N)CSc3nc4cc(ccc4n3CC)S(=O)(=O)N C09670099
c1cc(ccc1NC(=O)CSc2nnc(n2N)N/N=C/c3cc(ccc3O)Br)F C21319447
CC[C@@H](C)[C@H](C(=O)Nc1ccc(c(c1)S(=O)(=O)Nc2ccccc2Cl)C)NC(=O)N C25404357
Cc1ccc(cc1)NC(=O)CS[C@H]2NN[C@H](N2N)[C@@H]3C=C(N=N3)c4ccc(cc4)Cl C38984633
c1cc(ccc1C2=C[C@@H](N=N2)[C@@H]3NN[C@@H](N3N)SCC(=O)Nc4cc(ccc4Cl)C(F)(F)F)F C38989799
Cc1ccc(cc1)C2=C[C@H](N=N2)[C@@H]3NN[C@@H](N3N)SCC(=O)Nc4ccc(cc4C)Cl C38990006
c1cc(ccc1C2=C[C@@H](N=N2)[C@@H]3NN[C@@H](N3N)SCC(=O)Nc4ccc(cc4)Cl)Cl C38994289
c1cc(ccc1C2=C[C@H](N=N2)[C@@H]3NN[C@@H](N3N)SCC(=O)Nc4ccc(cc4)Cl)Cl C38994290
Cc1ccc(c(c1)C)NC(=O)CS[C@@H]2NN[C@H](N2N)[C@@H]3C=C(N=N3)c4ccc(cc4)Cl C38995059
Cc1ccc(cc1)C2=C[C@@H](N=N2)[C@@H]3NN[C@@H](N3N)SCC(=O)Nc4ccccc4C(C)C C38999518
Cc1ccc(cc1)C2=C[C@H](N=N2)[C@H]3NN[C@@H](N3N)SCC(=O)Nc4ccccc4C(C)C C38999527
CC(C)c1ccccc1NC(=O)CS[C@H]2NN[C@@H](N2N)[C@@H]3C=C(N=N3)c4ccc(cc4)Cl C38999913
Cc1ccc(cc1)C2=C[C@H](N=N2)[C@@H]3NN[C@@H](N3N)SCC(=O)Nc4cc(ccc4C)Cl C39006589
Cc1cc(cc(c1)NC(=O)CS[C@@H]2NN[C@@H](N2N)[C@@H]3C=C(N=N3)c4ccc(cc4)Cl)C C39007345
Cc1cc(cc(c1)NC(=O)CS[C@H]2NN[C@@H](N2N)[C@@H]3C=C(N=N3)c4ccc(cc4)Cl)C C39007346
CCc1ccccc1NC(=O)CS[C@@H]2NN[C@H](N2N)[C@@H]3C=C(N=N3)c4ccc(cc4)Cl C39007620
c1ccc(c(c1)C(F)(F)F)NC(=O)CS[C@@H]2NN[C@H](N2N)[C@@H]3C=C(N=N3)c4ccc(cc4)Cl C39007661
Cc1cc(ccc1NC(=O)CS[C@H]2NN[C@H](N2N)[C@@H]3C=C(N=N3)c4ccc(cc4)F)Cl C39012307
Cc1cc(c(c(c1)Cl)NC(=O)CS[C@H]2NN[C@H](N2N)[C@@H]3C=C(N=N3)c4ccc(cc4)F)C C39012387
c1ccc(cc1)C2=C[C@@H](N=N2)[C@@H]3NN[C@@H](N3N)SCC(=O)Nc4ccc(c(c4)Cl)Cl C39016089
c1ccc(cc1)C2=C[C@@H](N=N2)[C@H]3NN[C@@H](N3N)SCC(=O)Nc4ccc(c(c4)Cl)Cl C39016091
Cc1ccc(cc1)C2=C[C@@H](N=N2)[C@@H]3NN[C@@H](N3N)SCC(=O)Nc4ccc(cc4)C(C)C C39016215
Cc1cccc(c1C)NC(=O)CS[C@H]2NN[C@@H](N2N)[C@@H]3C=C(N=N3)c4ccc(cc4)Cl C39016225
Cc1cccc(c1C)NC(=O)CS[C@H]2NN[C@H](N2N)[C@@H]3C=C(N=N3)c4ccc(cc4)Cl C39016230
CC[C@H](C)c1ccc(cc1)NC(=O)CS[C@@H]2NN[C@@H](N2N)[C@@H]3C=C(N=N3)c4ccccc4 C39016675
c1ccc(cc1)c2ccccc2NC(=O)CS[C@@H]3NN[C@@H](N3N)[C@@H]4C=C(N=N4)c5ccc(cc5)Cl C39021034
Cc1cc(c(c(c1)Cl)NC(=O)CS[C@H]2NN[C@H](N2N)[C@@H]3C=C(N=N3)c4ccccc4)C C39021116
CCOC(=O)c1ccc(cc1)NC(=O)CS[C@H]2NN[C@H](N2N)[C@@H]3C=C(N=N3)c4ccc(cc4)Cl C39021277
Cc1ccc(cc1)C2=C[C@@H](N=N2)[C@H]3NN[C@@H](N3N)SCC(=O)Nc4ccc(c(c4)Cl)F C39021331
Cc1ccc(cc1)C2=C[C@H](N=N2)[C@H]3NN[C@@H](N3N)SCC(=O)Nc4ccc(c(c4)Cl)F C39021333
Cc1ccc(c(c1)C2=C[C@@H](N=N2)[C@@H]3NN[C@@H](N3N)SCC(=O)Nc4ccc(cc4)Br)C C39590435
c1ccc(cc1)C2=C[C@@H](N=N2)[C@H]3NN[C@@H](N3N)SCC(=O)Nc4cc(ccc4Cl)Cl C38986355
Cc1ccc(cc1)C2=C[C@@H](N=N2)[C@H]3NN[C@@H](N3N)SCC(=O)Nc4ccc(c(c4)Cl)Cl C38990380
Cc1ccc(cc1Cl)NC(=O)CS[C@@H]2NN[C@H](N2N)[C@@H]3C=C(N=N3)c4ccc(cc4)F C38990427
c1ccc(cc1)C(c2ccccc2)C(=O)NNc3c(c(ncn3)Nc4ccc(cc4)OC(F)(F)F)N C40794931
c1cc(c(cc1F)Nc2c(c(ncn2)NNC(=O)COc3ccc(cc3Cl)Cl)N)F C40795555
c1cc(c(cc1Nc2c(c(ncn2)NNC(=O)COc3ccc(cc3Cl)Cl)N)F)F C40795561
C/C(=N\Nc1[nH]nc(n1)SCC(=O)NCCc2ccc(cc2)Cl)/c3ccc(cc3)N C59309549
CCc1ccc(cc1)C2=C[C@@H](N=N2)C(=O)N[C@@H]3[C@@H](N[C@@H](S3)Nc4ccc(cc4)C)C(=O)N C64728942
c1cc(oc1)C(=O)N/C(=C\c2ccc(cc2)Cl)/C(=O)NCCCCCC(=O)[O-] C04976785
CCC[C@H](C(=O)[O-])NC(=O)/C(=C\c1ccc(cc1)Cl)/NC(=O)c2ccc(cc2)C C05104810
CCC[C@@H](C(=O)[O-])NC(=O)/C(=C\c1ccc(cc1)Br)/NC(=O)c2ccc(cc2)C C06469167
c1ccc(c(c1)C(F)(F)F)NC(=S)N/N=C/c2ccc(cc2)OCC(=O)[O-] C07039876
c1cc(ccc1/C=N/NC(=O)c2ccc(cc2)NC(=O)CCC(=O)[O-])Br C08781136
Cc1ccc(cc1Cl)N/N=C(\C)/c2cccc(c2)S(=O)(=O)NCC(=O)[O-] C07977204
c1ccc(cc1)C[NH2+][C@@H](c2cn(nc2c3ccc(cc3)Br)c4ccccc4)P(=O)([O-])[O-] C12558409
Cc1cc(cc(c1C)S(=O)(=O)NCCCc2[nH]c3ccccc3n2)C(=O)[O-] C12549927
Cc1cc(cc(c1O)C)CNC(=O)CSc2ncc(n2c3ccc(cc3)F)C(=O)[O-] C13218769
CCCCNc1ccc(cc1NS(=O)(=O)c2cc(ccc2Br)C(=O)[O-])C(F)(F)F C13249982
Cc1ccc(cc1C)NS(=O)(=O)c2ccc(cc2)NC(=O)CC3(CCCC3)C(=O)[O-] C13252340
CCCc1cc(sc1C)C(=O)Nc2ccc(cc2)S(=O)(=O)NCCC(=O)[O-] C13394766
Cc1ccc(c(c1)C)OCC(=O)NC(=S)Nc2ccc(cc2C(=O)[O-])I C16285005
c1cc(ccc1OCC(=O)NC(=S)Nc2ccc(c(c2)C(=O)[O-])Cl)Br C19639170
C[C@@H](CC(=O)Nc1c(c2c(s1)C[C@@H](CC2)C(C)(C)C)C(=O)NC3CCCC3)CC(=O)[O-] C19648079
Cc1ccc(cc1)C(=O)N/C(=C/c2ccccc2)/C(=O)N[C@@H](CC(C)C)C(=O)[O-] C20035202
Cc1ccc(cc1)NC(=O)CCc2c(nc3nc(nn3c2[O-])NCc4ccccc4)C C21803988
c1ccc(cc1)[C@@H](CC(=O)Nc2cccc(c2)NC(=O)c3cccs3)C(=O)[O-] C25209966
c1cc(ccc1[N-]S(=O)(=O)c2cc(ccc2Cl)C(F)(F)F)OCC(=O)N C28256342
c1cc(c(c(c1)Cl)Cl)S(=O)(=O)[N-]c2cc(ccc2NCCO)[N+](=O)[O-] C29433757
CC[C@H](C)C(=O)O[C@H]1CCC=C2[C@@H]1[C@H]([C@H](C=C2)C)CC[C@H](C[C@H](CC(=O)[O-])O)O C29571156
C=C(c1ccccc1)NNC(=O)c2ccc(cc2)[N-]S(=O)(=O)c3cccs3 C06016065
CCn1c(nnc1SCC(=O)NN/C=C/2\C=CC(=O)C=C2[O-])c3ccc(cc3)C C08575030
CC1=C([C@H](N2C(=CSC2=N1)/C=C(/NCc3ccc(cc3)F)\[O-])c4ccccc4)C(=O)Nc5ccccc5 C35692632
CC1=C([C@@H](N2C(=CSC2=N1)/C=C(/NC[C@H]3CCCO3)\[O-])c4ccc(cc4)Cl)C(=O)NC(C)(C)C C35709921
Cc1cc(c(c(c1)C)NS(=O)(=O)c2ccc(cc2)NC(=O)CCC(=O)[O-])C C04618248
CC(=C[C@@H]1[C@@H](C1(C)C)C(=O)N[C@@H]2[N-]C(=CS2)Cc3n[nH]c(=S)n3CC=C)C C38798865
CC1CCC(CC1)NC(=S)Nc2ccc(cc2)S(=O)(=O)[N-]c3nccs3 C39974114
C[C@H](CCCOC(=O)CCC(=O)[O-])[C@H]1CC[C@H]2[C@]1([C@H](C[C@H]3[C@@H]2[C@@H](C[C@H]4[C@]3(CCC(=O)C4)C)O)O)C C44021216
c1ccc2c(c1)-c3ccccc3C2COC(=O)N[C@H](Cc4cccc5c4[nH]cc5)C(=O)[O-] C44320816
Cc1c(c[nH]n1)C[C@@H](C(=O)[O-])NC(=O)OCC2c3ccccc3-c4c2cccc4 C44324315
Cc1ccc2c(c1)cc([nH]2)C[C@@H](C(=O)[O-])NC(=O)OCC3c4ccccc4-c5c3cccc5 C44325584
c1ccc(cc1)[C@H]([C@@H](C(=O)[O-])O)NC(=O)OCC2c3ccccc3-c4c2cccc4 C44546621
Cc1ccc(c(c1)C)c2nnc(s2)/N=C(/C(=O)NCC(=O)NCC(C)C)\[O-] C50177526
c1cnc(nc1)NCCC/C(=C(/C#N)\C(=O)Nc2ccc(cc2Cl)Cl)/[O-] C50917670
C[C@@H](/C(=C(/C#N)\C(=O)Nc1ccc(c(c1)Cl)OC)/[O-])NC(=O)OC(C)(C)C C50975569
CC[C@H](C)c1ccc(cc1)N/C(=C(\C#N)/C(=O)CNC(=O)c2ccc(s2)C)/[O-] C51030303
C[C@H](/C(=C(/C#N)\C(=O)Nc1ccc(cc1)NC(=O)C)/[O-])SCc2ccccc2 C51450403
CC(C)(C)OC(=O)Nc1ccc(cc1OC)NC(=O)[C@H]2CC=CC[C@@H]2C(=O)[O-] C55149787
CC(C)CCC(=O)NNC(=O)c1ccc(cc1)[N-]S(=O)(=O)c2cccs2 C23983700
c1ccc(c(c1)[N-]S(=O)(=O)c2cccc(c2)C(=O)NNc3cccc(c3)C(F)(F)F)F C58573525
Cc1cccc(c1)C(=O)Nc2ccc(cc2)C(=O)NC[C@@H](CC(=O)[O-])c3ccc(cc3)Cl C58854412
CCOc1ccc2c(c1)[nH]c(n2)SCC(=O)Nc3ccc(c(c3)C(=O)[O-])Cl C59038514
c1cc(ccc1CNC(=S)NC(=O)c2ccc(o2)c3ccc(cc3)Cl)C(=O)[O-] C20152436
CCCS(=O)(=O)[N-]c1ccc(cc1)N[C@@H](C)C(=O)Nc2ccccc2OC C63632822
CCS(=O)(=O)[N-]c1ccc(cc1C)NC(=O)CCNc2cc(cc(c2)C)C C64862800
CCc1ccc(cc1)CNc2nc3nc(cc(n3n2)[O-])CNc4cccc(c4C)C C65323189
c1cc(cc(c1)NC(=O)c2cccs2)NC(=O)CC3(CCCC3)CC(=O)[O-] C66345597
CC[C@@H](c1[nH]c2ccccc2n1)NC(=O)/C=C/c3ccc(cc3)[N-]S(=O)(=O)C C66766869
C[C@@H](c1cccc(c1)S(=O)(=O)NC)NCc2cc(cc(c2[O-])[N+](=O)[O-])Cl C67010283
Cn1c2c(c(=O)n(c1=O)Cc3ccccc3Cl)n(c(n2)NN)Cc4ccccc4Cl C01429553
Cn1c2c(c(=O)n(c1=O)Cc3ccc(cc3)Cl)n(c(n2)NN)Cc4ccc(cc4)Cl C02237365
Cc1ccc(cc1Cl)NC(=O)Nc2ccc(cc2)S(=O)(=O)Nc3nc(cc(n3)C)C C01033575
C[C@H](C(=O)Nc1ccc2c(c1)OCCO2)Sc3nnc(n3N)c4ccc(cc4Cl)Cl C08644688
Cc1ccc(c(c1)NC(=O)c2c3c(nc4ccccc4n3)n(c2N)/N=C/c5ccc(cc5)N(C)C)C C08818460
C[C@@H]1CCCC[C@H]1NC(=O)NC(=O)CN2C(=O)[C@@](NC2=O)(C)c3ccc(cc3)C(C)(C)C C08948540
c1ccc(c(c1)c2nnc(n2N)SCC(=O)Nc3ccc4c(c3)OCCCO4)Br C09092099
CCc1c(cc(s1)C(=O)NNC(=O)CN2C(=O)[C@@]3(C[C@@H](CC(C3)(C)C)C)NC2=O)C C09442933
C[C@@H]1CCc2c(sc3c2c(=O)n(c(n3)SCC(=O)NC(=O)N)C[C@H]4CCCO4)C1 C10439438
C[C@H]1CCCC[C@]12C(=O)N(C(=O)N2)CC(=O)NNC(=O)c3ccc(s3)c4ccc(cc4)F C10735448
Cc1cc(cc(c1S(=O)(=O)Nc2ccc(cc2)C(=O)N)C)N3CCCCS3(=O)=O C12210074
Cc1cc(ccc1NC(=O)CNC(=O)CN2C(=O)C3(CCCCC3)NC2=O)Br C03505300
Cc1ccc2c(c1C)NC(=O)[C@@]23[C@H]4[C@@H]([C@@H]([NH2+]3)CCC(=O)[O-])C(=O)N(C4=O)Cc5ccccc5Cl C02127339
Cc1ccc(cc1S(=O)(=O)Nc2ccc(cc2)Cl)NC(=O)c3ccc4c(c3)n[nH]n4 C13112996
c1ccc(cc1)C(=O)Nc2ccc(cc2)c3csc(n3)NC(=O)c4ccc5c(c4)n[nH]n5 C09803707
c1c2cc3c(cc2nc(c1C#N)SCC(=O)Nc4c(c5c(s4)CCCC5)C(=O)N)OCCO3 C13509491
CCOc1ccc(cc1)n2c3c(c(nc(n3)c4cccc(c4)Br)C(=O)N)[nH]c2=O C09296888
C[C@]1(C(=O)N(C(=O)N1)CC(=O)NC(=O)NCC(F)(F)F)c2ccc(c(c2)Cl)Cl C16256324
Cc1c2c(n[nH]1)OC(=C([C@H]2c3ccc(c(c3)CSc4nc5ccccc5o4)OC)C#N)N C09012593
c1cc2c(cc1F)c(c[nH]2)CCNC(=O)C3CCN(CC3)c4c5c(nc[nH]5)nc(n4)Cl C13552377
Cc1cc2ccccc2n3c1nn(c3=O)C[C@H](C)NC(=O)c4cc(c(cc4OC)N)Cl C19126930
CC(=O)Nc1ccc(cc1)NC(=O)CN2c3ccccc3NC4=C([C@@H]2c5ccco5)C(=O)CCC4 C20310001
c1cc(ccc1CN2c3ccsc3C(=O)/C(=C/Nc4ccc(cc4)S(=O)(=O)N)/S2(=O)=O)Cl C20575769
CC[C@@]1(C(=O)N(C(=O)N1)CC(=O)NC(=O)Nc2ccc(c(c2)C)C)c3ccc(cc3)Cl C21741119
c1cc2c(cc1C(F)(F)F)NC(=O)CN2C(=O)COC(=O)c3c(c(c(c(n3)Cl)Cl)N)Cl C16765993
C[C@H]1CO[C@@](O1)(C)C(=O)NNCC(=O)Nc2nc3c(s2)CCCCCCCCCC3 C22508054
Cc1ccc(cc1)[C@H](c2c(n3c(s2)nc(n3)c4ccco4)[O-])[NH+]5CCC(CC5)C(=O)N C22852374
c1cc(c(cc1Cl)Cl)c2nnc(n2N)SCC(=O)Nc3cc4c(cc3Cl)OCCO4 C24772117
Cc1cc(cc(c1C)S(=O)(=O)N(C)C)C(=O)NNC(=O)c2cc(c[nH]2)Br C28717862
CN(CC(=O)Nc1ccc(c(c1)Cl)Cl)C(=O)c2cc3c(nc(nc3s2)N)OC C30798692
Cc1ccc(cc1C(=O)N)S(=O)(=O)Nc2cc(ccc2C)c3nnc4n3CCCCC4 C32084913
Cc1ccc(cc1NC(=O)c2nc(n(n2)c3ccc(cc3)F)C)NC(=O)Nc4ccccc4 C32925827
c1ccc(c(c1)c2nc(no2)c3ccc(cc3)F)C(=O)Nc4ccc(cc4)S(=O)(=O)N C33252430
Cc1ccccc1NC(=O)Nc2cccc(c2)c3nc(on3)c4ccc(c(c4)NC(=O)C)C C33257581
CC(C)(C)NS(=O)(=O)c1ccc2c(c1)[C@@H]3C=CC[C@@H]3[C@@H](N2)c4cc(ccc4O)[N+](=O)[O-] C14475872
Cc1ccccc1Nc2nc(nc(n2)N)CSc3nc4c(c(c(s4)C)C)c(=O)n3C C36849023
CCOC(=O)N1CCN(CC1)c2c(c(ncn2)Nc3ccc(cc3)I)N C40782428
CC1=C([C@H](n2c(nnn2)N1)c3cc(ccc3OCc4ccccc4Cl)Br)C(=O)N C40923813
Cc1c2c(ncn(c2=O)Cc3cccnc3)sc1C(=O)Nc4c(c5c(s4)CCCC5)C(=O)N C41023322
c1cc(c(c(c1NC(=O)CNS(=O)(=O)c2cc3c(cc2Cl)NC(=O)CO3)F)F)F C46722425
Cc1cc(c(c(c1)c2c3c([nH]n2)C(=O)N([C@H]3c4ccc(c(c4)OC)O)Cc5ccco5)O)C C09243310
COc1ccc(cc1OC)c2c3c([nH]n2)OC(=C([C@H]3c4cc(cc(c4OC)Cl)Cl)C#N)N C00970207
COc1cc(c(cc1OC)OC)[C@H]2c3c(n[nH]c3OC(=C2C#N)N)c4ccccc4Cl C01153991
Cc1ccc(c(c1)C)NS(=O)(=O)c2cccc(c2)C(=O)N/N=C\3/c4cc(ccc4N=C3O)F C38203327
Cc1cnn(c1NC(=O)c2cc(cc(c2)NC(=O)C)NC(=O)C)[C@H]3CCCc4c3cccc4 C58112300
c1cc2c(cc1C(=O)NC(=S)Nc3ccc(c(c3)c4nc5cc(ccc5o4)Cl)O)OCO2 C10003816
c1cc(sc1)c2cc(n3c(n2)c(cn3)C(=O)Nc4ccc(cc4)S(=O)(=O)N)C(F)(F)F C59460399
c1ccc2c(c1)nc(s2)n3c(c(c(n3)C(F)(F)F)/C=N/c4ccc(cc4)S(=O)(=O)N)O C13775307
CC(C)Cn1c2c(c(=O)[nH]c1=O)[C@@](C(=O)N2)(C(F)(F)F)NC(=O)c3ccc(cc3Cl)Cl C01863510
Cc1ccc(cc1)NC(=O)[C@H](C)n2c(=O)c3c(c(n2)c4ccc(c(c4)S(=O)(=O)N)C)CCCC3 C35477210
c1ccc(cc1)c2cc(=O)oc3c2ccc(c3)OCC(=O)Nc4ccc(cc4)S(=O)(=O)N C02151568
c1ccc2c(c1)cc(o2)C(=O)Nc3ccc(cc3)NC(=S)NC(=O)c4ccc5c(c4)OCCO5 C08831459
Cc1cc(c2c(c1)nc(o2)c3ccc(cc3O)NC(=S)NC(=O)c4ccc5c(c4)OCCO5)C C08833343
c1cc(c(cc1NC(=O)Nc2nnc(s2)SCC(=O)Nc3nccs3)Cl)Cl C09324689
Cc1cccc(c1C)NC(=O)NC(=O)CN2C(=O)[C@](NC2=O)(Cc3ccccc3)c4ccccc4 C09577803
c1ccc(c(c1)Cc2nnc(n2N)SCC(=O)Nc3cc4c(cc3Cl)OCCCO4)F C11872525
Cc1ccc(cc1)n2c(c(c(n2)C)NC(=O)CSc3nnc(n3N)c4cccc(c4)Cl)C C13112271
CC(=O)NS(=O)(=O)c1ccc(cc1)NC(=O)CNC(=O)c2c(c3ccccc3s2)Cl C13134498
Cc1ccc(cc1)S(=O)(=O)Nc2nc3ccc(cc3s2)NC(=O)Nc4ccc(cc4)OC C13348978
Cc1coc2c1cc3c(c(c(=O)oc3c2)CCC(=O)NCc4ccc(cc4)S(=O)(=O)N)C C13723802
CC\1=NN(C(=O)/C1=C\c2cc(c(c(c2)I)O)OC)c3ccc(cc3)S(=O)(=O)N C15723961
c1cc(ccc1c2ccc(o2)/C=C/3\C(=O)NN(C3=O)c4ccc(cc4)Br)S(=O)(=O)N C16157495
C[C@@]1(C(=O)N(C(=O)N1)CC(=O)NC(=O)Nc2ccc(cc2)Br)c3ccc(cc3)F C16455828
c1ccc(cc1)NC(=O)N2CCN(CC2)C(=O)COC(=O)c3cc(ccc3N)Br C16655351
C[C@@]1(C(=O)N(C(=O)N1)CC(=O)NCC(=O)Nc2ccc(c(c2)F)F)c3ccc4ccccc4c3 C17913958
COc1ccc(cc1OC)[C@@H]2CC3=C([C@H](n4c(nc(n4)N)N3)c5ccc(c(c5)Cl)Cl)C(=O)C2 C18199040
c1cc2c(c(c1)NC(=O)CSc3nnc(n3N)c4ccc(cc4Cl)Cl)nsn2 C19107166
Cc1ccc(cc1)c2cc([nH]n2)c3nnc(n3N)SCC(=O)N4c5ccccc5Sc6c4cccc6 C19827262
Cc1ccccc1NC(=O)Cn2c(=O)c3c(c(n2)c4ccc(c(c4)S(=O)(=O)N)C)CCCC3 C20096094
CC(=O)Nc1ccc(cc1)NC(=O)C2(CCCCC2)NS(=O)(=O)c3cccc4c3nccc4 C20377573
C[C@@H]1Cn2cc(c(=O)c3c2c(ccc3Cl)O1)C(=O)NCCc4ccc(cc4)S(=O)(=O)N C20926499
CCCn1c2ccc(cc2nc1SCc3cc(=O)oc4c3ccc(c4C)O)S(=O)(=O)N C23223772
Cc1cc(cc(c1C)NC(=O)CSc2nnc3n2cc(cc3)C(F)(F)F)S(=O)(=O)N C24144912
Cc1ccc(cc1Cl)n2cnnc2S[C@H](C)C(=O)Nc3ccc(cc3)S(=O)(=O)N C24779361
Cc1ccc(c(c1)NC(=O)C2=C(NC(=O)N[C@H]2c3ccc(c(c3)[N+](=O)[O-])Br)C)C C26919996
c1ccc(cc1)c2cc(no2)C(=O)NNC(=O)c3ccc(c(c3)NC(=O)c4cccs4)Cl C28791891
CC(=O)Nc1ccc2c(c1)oc(n2)NC(=S)NC(=O)c3ccc(c(c3)Br)OC C32127086
CC1(CC2=C([C@@H](c3c(=O)[nH]c(nc3N2)SCC=C)c4cc(c(c(c4)OC)O)OC)C(=O)C1)C C33810360
Cc1c2ccc3ccccc3c2oc1C(=O)O[C@H](C)C(=O)Nc4ccc(cc4)S(=O)(=O)N C36188829
c1cc(c(cc1[N+](=O)[O-])Br)NC(=O)CSc2nc(c3c4c(sc3n2)CCCC4)N C36818906
c1cc(ccc1C(=O)N2CCC[C@@H](C2)C(F)(F)F)NS(=O)(=O)c3ccc4c(c3)[nH]c(=O)[nH]4 C09931487
Cc1ccc(cc1)n2c3c(c(n2)C)c(cc(n3)C)C(=O)NCCc4ccc(cc4)S(=O)(=O)N C08598571
CC\1=NN(C(=O)/C1=C(/c2ccccc2)\NNC(=O)c3cc(n[nH]3)c4ccccc4)c5ccccc5 C09444142
C[C@@H]1C[C@H](CN(C1)c2[nH]c(=O)c3c(n2)NC(=O)C[C@@H]3C(=O)Nc4ccc(c(c4)C(F)(F)F)Cl)C C40388652
Cc1ccc(cc1C(=O)Nc2ccc(nc2)NC(=O)C)NC(=O)c3cccc(c3)C(C)(C)C#N C40937163
Cc1ccc(cc1)S(=O)(=O)N2CCC(CC2)C(=O)Nc3ccc(cc3)NC(=O)NC4CC4 C45863448
CCc1ccc(cc1S(=O)(=O)Nc2ccc(cc2)NC(=O)C)c3c4c(c(=O)[nH]n3)CCCC4 C45900647
Cc1ccc(cc1)c2nc(on2)c3c(n(nc3SC)CC(=O)Nc4cccc(c4C)Cl)N C46915182
CC(=O)Oc1c(cc(cc1Br)[C@H]2c3c(n[nH]c3OC(=C2C#N)N)C(C)(C)C)OC C16286503
c1ccc(cc1)n2cc(c(n2)c3cc4ccccc4oc3=O)/C=N/NC(=O)c5ccc(cc5)N C57410064
Cc1cc(cc(c1C)NC(=O)CSc2nnc(n2C)c3ccc(cc3)Cl)S(=O)(=O)N C21274663
CCc1ccc(cc1S(=O)(=O)Nc2ccc(cc2)C(=O)N)c3c4c(c(=O)n(n3)C)CCCC4 C46027670
C[C@H](C(=O)Nc1cccc(c1)S(=O)(=O)N)OC(=O)C2c3ccccc3Oc4c2cccc4 C15705364
Cc1c(c(n2c(n1)c(cn2)C(=O)N)C)CCC(=O)Nc3nc(cs3)c4ccc(c(c4)F)F C59020771
Cc1cc(sc1C(=O)NNC(=O)[C@@H]2COc3ccccc3O2)NC(=O)c4cccc(c4)F C59289406
CC1=C([C@H](NC(=S)N1)c2ccc(cc2)Br)C(=O)N/N=C/c3ccccc3[N+](=O)[O-] C59384833
c1cc(cc(c1)F)n2c(nc(n2)C(=O)Nc3cc(cc(c3)S(=O)(=O)N)F)c4cccs4 C59924585
C=CCNC(=O)C1(CCCCC1)NC(=O)c2cccc(c2)N3C(=O)[C@@H]4CC=CC[C@@H]4C(=O)N3 C60360505
CCOc1cc(cc(c1O)Br)[C@@H]2[C@H]3C(=NN=C3OC(=C2C#N)N)c4ccc(cc4)OC C00718458
c1cc(ccc1c2cc(c3cc(ccc3n2)NC(=O)c4ccc5c(c4)OCO5)OCC(=O)N)Cl C65034013
c1cc(c(cc1c2cc(=O)c3c(cc(cc3o2)O)O)O)O[C@H]4[C@@H]([C@@H]([C@@H]([C@H](O4)CO)O)O)O C04349516
C[C@@H]1[C@@H]([C@@H]([C@H]([C@@H](O1)O[C@@H]2[C@@H]([C@@H]([C@@H](O[C@H]2Oc3cc(c4c(=O)cc(oc4c3)c5ccc(c(c5)O)OC)O)CO)O)O)O)O)O C04349565
C[C@@H]1[C@@H]([C@H]([C@H]([C@@H](O1)O[C@@H]2[C@@H]([C@@H]([C@@H](O[C@H]2Oc3cc(c4c(=O)cc(oc4c3)c5ccc(c(c5)O)OC)O)CO)O)O)O)O)O C04349577
C[C@@H]1[C@@H]([C@@H](C[C@@H](O1)O[C@@H]2CC(=Cc3c2c(c4c(c3O)C(=O)c5cccc(c5C4=O)OC)O)OC)[NH3+])O C05395628
C1CCN(CC1)c2nc(nc(n2)N3CCCCC3)N/N=C/[C@@H]([C@@H]([C@@H]([C@@H](CO)O)O)O)O C06073449
Cc1ccc(cc1)S(=O)(=O)OC[C@@H](/C=N/NC(=O)N)OCO[C@H](C)/C=N/NC(=O)N C05732519
C[C@H]1[C@@H]([C@H]([C@H]([C@@H](O1)OC[C@@H]2[C@H]([C@@H]([C@H]([C@@H](O2)Oc3cc(c4c(c3)O[C@@H](CC4=O)c5ccc(c(c5)O)OC)O)O)O)O)O)O)O C08143568
Cc1cc(ccc1Cl)OC/C(=N/Nc2nc3c(ncnc3n2[C@@H]4[C@H]([C@@H]([C@@H](O4)CO)O)O)N)/C C09975243
c1cc(c(c(c1)Cl)/C=N/Nc2nc3c(ncnc3n2[C@H]4[C@H]([C@@H]([C@@H](O4)CO)O)O)N)Cl C09975287
c1cc(ccc1c2cc(=O)c3c(o2)cc(c(c3O)C[C@@H]4[C@H]([C@@H]([C@@H]([C@@H](O4)CO)O)O)O)O)O C12374689
COc1cc(ccc1O)c2cc(=O)c3c(cc(cc3o2)O[C@@H]4[C@H]([C@@H]([C@@H]([C@@H](O4)CO)O)O)O)O C12419113
c1ccc2c(c1)c(c[nH]2)[C@H](C(=O)NC3CCCC3)N(Cc4cccs4)C(=O)c5c(c(ns5)C(=O)N)N C12467838
C[NH2+][C@H]1CCc2cc(c(c(c2-c3c1cc(=O)c(cc3)NCCCC[C@@H](C(=O)[O-])[NH3+])OC)OC)OC C02944415
COc1cc(ccc1OCc2ccccc2)/C=N/Nc3nc4c(ncnc4n3[C@H]5[C@H]([C@@H]([C@H](O5)CO)O)O)N C12661517
COc1ccc(cc1OC)/C=N/Nc2nc3c(ncnc3n2[C@H]4[C@H]([C@@H]([C@@H](O4)CO)O)O)N C08964849
c1c(cc(c(c1Cl)NCc2cnc3c(n2)c(nc(n3)N)N)Cl)C(=O)N[C@@H](CCC(=O)N)C(=O)N C13284823
CCOCCOc1ccc(cc1)C(=O)NC(=S)Nc2ccc(cc2)S(=O)(=O)NC(=[NH2+])N C09697240
COc1cc(ccc1OCc2ccccc2)/C=N/Nc3nc4c(ncnc4n3[C@@H]5[C@H]([C@@H]([C@@H](O5)CO)O)O)N C08964836
c1cc(c(cc1c2c(c(=O)c3c(cc(cc3o2)O)O)O)O)O[C@H]4[C@H]([C@@H]([C@@H]([C@H](O4)CO)O)O)O C13424741
C1CCN(CC1)c2nc(nc(n2)N3CCCCC3)N/N=C/[C@@H]([C@@H]([C@H]([C@H](CO)O)O)O)O C13548749
c1ccc(cc1)CCOc2cccc(c2)C(=O)NC(=S)Nc3ccc(cc3)S(=O)(=O)N=C(N)N C20423844
CC1(CC(CC([NH2+]1)(C)C)NC(=O)CSc2nc([nH]n2)N/N=C/c3cc(ccc3O)Br)C C20834599
Cc1ccc(c2c1oc-3c(c(=O)c(c(c3n2)C(=O)N[C@H](C=O)[C@@H](C)O)N)C)C(=O)N[C@H](C=O)[C@@H](C)O C22055376
C[C@@]1(C(=O)N(C(=O)N1)CC(=O)Nc2cc(cc(c2)C(=O)N)C(=O)N)c3ccc4c(c3)OCCCO4 C22429614
CCc1ccccc1Nc2nc(nc(n2)N)C[N+]3(CCCC3)Cc4nc(nc(n4)Nc5ccccc5CC)N C12585963
COc1ccc(cc1S(=O)(=O)N)NC(=O)C[C@@H](c2cccc(c2)Br)NC(=O)N C25257261
Cc1cc(c(c(c1)C)S(=O)(=O)N[C@@H](CNC(=O)CO[C@@H]2C[C@H]([NH2+]C2)CNc3cccc[nH+]3)C(=O)[O-])C C28710160
Cc1ccn(c(=O)c1CC(=O)NCc2ccc(cc2)C(=[NH2+])N)NS(=O)(=O)c3ccc(cc3OC)Cl C29040385
COc1cc(c(cc1c2coc3cc(c(c(c3c2=O)O)OC)O[C@@H]4[C@H]([C@@H]([C@@H]([C@@H](O4)CO)O)O)O)O)OC C31161525
COc1cc(c(cc1c2coc3cc(c(c(c3c2=O)O)OC)O[C@@H]4[C@H]([C@@H]([C@@H]([C@H](O4)CO)O)O)O)O)OC C31161533
CCOc1ccc(cc1O)/C=N\Nc2nc3c(=O)[nH]cnc3n2[C@@H]4[C@@H]([C@@H]([C@@H](O4)CO)O)O C35188411
CCOc1ccc(cc1O)/C=N\Nc2nc3c(=O)[nH]cnc3n2[C@H]4[C@@H]([C@@H]([C@@H](O4)CO)O)O C35188416
COc1cc(ccc1O)[C@H](CO)[C@H](c2ccc(c(c2)OC)O)O[C@@H]3[C@@H]([C@@H]([C@@H]([C@@H](O3)CO)O)O)O C35271371
c1cc(c(cc1c2c(c(=O)c3c(cc(cc3o2)O)O)O[C@H]4[C@@H]([C@H]([C@H](O4)[C@@H](CO)O)O)O)O)O C13827646
COc1c(cc2c(c1O)c(=O)cc(o2)c3ccc(cc3)O[C@H]4[C@@H]([C@H]([C@@H]([C@H](O4)CO)O)O)O)O C31160931
CCc1cc(c(cc1O[C@H]2[C@H]([C@@H]([C@@H]([C@@H](O2)CO)O)O)O)O)[C@@H]3C(=CN=[NH+]3)c4ccc5c(c4)OCO5 C38545731
c1c(cc(c(c1)Cl)Cl)NC(=O)O/N=C(\N)/C/C(=N/OC(=O)Nc2cc(c(cc2)Cl)Cl)/N C20436204
c1ccc(cc1)C2=C[C@H](N=N2)[C@@H]3NN[C@@H](N3N)SCC(=O)Nc4ccc(cc4)C(=O)N C39575963
Cc1ccc(cc1)S(=O)(=O)NNc2c(c(ncn2)NNC(=O)c3ccccc3Cl)N C40784828
Cc1c\2c(oc1C(=O)NNC(=O)c3ccc(cc3Cl)Cl)CCC/C2=N\NC(=[NH2+])N C40824953
C1CCc2c(c(c(s2)Nc3c(c(nc(n3)NCC[NH2+]CCO)N)[N+](=O)[O-])C(=O)N)C1 C41026402
c1cc(c(cc1c2cc(=O)c3c(cc(cc3o2)O)O)O)O[C@@H]4[C@@H]([C@@H]([C@H]([C@H](O4)CO)O)O)O C43465450
c1cc(c(cc1c2c(c(=O)c3c(cc(cc3o2)O)O)O)O)O[C@@H]4[C@H]([C@@H]([C@H]([C@H](O4)CO)O)O)O C43465468
Cc1cc2c(c(c1)Cl)NC(=O)[C@@]23[C@H]4[C@@H]([C@@H](N3)CC(=O)N)C(=O)N(C4=O)c5ccc(cc5)C(=O)N C15958453
Cc1cc(c(c(=O)n1CC(=O)NCc2ccc([nH+]c2C)N)N)S(=O)(=O)c3cccs3 C13489220
CC[C@H](Cc1coc2c1c(cc([nH+]2)N)N)c3ccc(cc3)C(=O)N[C@H](CCC(=O)[O-])C(=O)[O-] C29562195
c1ccc(c(c1)c2cc(cc(c2[O-])c3[nH]c4ccc(cc4[nH+]3)C(=[NH2+])N)[C@H](CC(=O)[O-])C(=O)[O-])F C12501046
c1cc(cc2c1ccc(c2)NC(=O)CSc3nnc(s3)N)NC(=O)CSc4nnc(s4)N C35163822
C/C(=C\C(=O)Nc1c(cccc1)Cl)/NNC(=O)C(=O)NN/C(=C/C(=O)Nc2c(cccc2)Cl)/C C59502129
Cc1ccc(cc1)N2[C@@H](N[NH2+]N2)SCC(=O)N[C@@H](CC3=c4ccccc4=[NH+]C3)C(=O)[O-] C64684144
CC(C)CNC(=O)c1cc(ccc1N2CCN(CC2)c3ccccc3OC)NC(=O)Nc4ccccc4F C00748089
Cc1cc(nc(n1)NS(=O)(=O)c2ccc(cc2)NC(=S)NC(=O)Cc3ccc(cc3)Cl)C C02316574
CC(C)[C@@H](C(=O)NNC(=O)c1cc(ccc1OC)Cl)NS(=O)(=O)c2ccc(c(c2)Cl)Cl C03448920
Cc1cc(=O)oc2c1ccc(c2)NC(=S)NNC(=O)c3ccc(o3)COc4ccc5c(c4)CCC5 C02851223
c1ccc(c(c1)c2nnn(n2)CC(=O)NNC(=S)Nc3ccc(c(c3)Cl)Cl)C(F)(F)F C01044766
Cc1cc(ccc1NC(=O)c2cc3ccccc3o2)NC(=S)NC(=O)c4cc(cc(c4)OC)OC C08832785
CCn1c(=O)c2ccccc2nc1NNC(=O)[C@@H](CC(C)C)NC(=O)c3ccc(cc3Cl)Cl C11155917
c1ccc(c(c1)S(=O)(=O)NCCC(=O)Nc2cccc(c2)NC(=O)c3ccco3)Br C11181582
Cc1ccc(c(c1)S(=O)(=O)Nc2cccc(c2)C(=O)Nc3ccc(cc3)NC(=O)c4ccco4)C C11362016
Cc1ccc(cc1Br)C(=O)NC(=S)Nc2ccc(cc2)S(=O)(=O)Nc3cc(on3)C C12499161
CC[C@@]1(C(=O)N(C(=O)N1)CC(=O)Nc2ccccc2C(=O)NCCc3ccccc3)c4ccc(cc4)C C12912040
COc1ccc(cc1NC(=S)NC(=O)c2c(c(c(c(c2F)F)OC)F)F)NC(=O)c3ccco3 C14276205
CCc1cccc(c1n2c(nnc2SCC(=O)Nc3c(ccs3)C(=O)N)c4cccnc4)CC C15184125
CC(=O)NCc1ccc(s1)c2csc(n2)NC(=O)c3ccc(cc3)CNC(=O)OC(C)(C)C C15612416
CC[C@@H](C)[C@H](C(=O)Nc1nnc(s1)c2ccc(cc2)N(C)C)NC(=O)Nc3ccc(cc3)C(C)C C16607482
CCn1c(nnc1S[C@H](C)C(=O)Nc2cccc(c2)S(=O)(=O)N)c3ccc(cc3)C(C)(C)C C16866137
CCOc1ccc(cc1)NS(=O)(=O)c2cc(ccc2Cl)C(=O)Nc3ccc(cc3)NC(=O)C C17302660
Cc1ccccc1CC(=O)NNC(=O)c2ccc(c(c2)S(=O)(=O)Nc3ccccc3OC)Cl C17578071
Cc1ccccc1NC(=O)C2=C(NC(=C([C@@H]2c3ccco3)C#N)SCC(=O)Nc4ccc(cc4)OC)C C12250351
C=CCn1c(nnc1SCC(=O)Nc2ccc(cc2)S(=O)(=O)N)c3ccc(cc3)Br C20831187
C[C@H](C(=O)Nc1ccc(cc1)S(=O)(=O)N)Sc2nnc(n2CC=C)c3ccc(cc3)C(C)(C)C C21123380
C[C@H](C(=O)NNC(=O)c1ccc(cc1)S(=O)(=O)Nc2ccc(cc2)Cl)Oc3ccc(cc3)F C21968168
C[C@@H](C(=O)Nc1ccc(cc1)NC(=O)C)Sc2nnc(s2)Nc3ccc(cc3)OC(F)(F)F C22180982
Cc1ccc(cc1C(=O)NNC(=O)[C@@H](C)Oc2ccc(cc2)F)S(=O)(=O)Nc3ccc(cc3)F C24297763
CCOC(=O)/C=C/c1ccc(cc1)NC(=O)CSc2nnc(n2N)c3ccc(cc3Cl)Cl C24772152
CC[NH+](CC(=O)Nc1ccc(cc1)NC(=O)C)C/C(=N/c2nc(cs2)c3c(cc(cc3C)C)C)/[O-] C12808331
C=CCn1c(n[nH]c1=S)Cc2csc(n2)NC(=O)C[C@@H]3C(=O)Nc4cc(ccc4S3)Cl C25682049
Cc1ccc(cc1)n2c(nnc2SCC(=O)N/N=C\c3ccc(c(c3)O)O)c4ccc(cc4)C(C)(C)C C30750336
COc1ccc(cc1C(=O)NC(=S)Nc2ccc(c(c2)OC)NC(=O)c3cc4ccccc4o3)Cl C32111869
c1cc(cc(c1)NC(=O)CSc2[nH]nc(n2)[C@H]3CCCO3)C(=O)Nc4cccc(c4)C(F)(F)F C32883936
CC[C@H](C)[C@H](C(=O)Nc1nnc(s1)c2ccc(cc2)Cl)NC(=O)Nc3ccccc3OCC C35724689
CO[C@@H](c1ccccc1)C(=O)NNC(=S)NC(=O)c2cc3cc(ccc3oc2=O)Br C03669160
c1cc(ccc1CCNC(=O)c2c(cn(n2)c3ccc(cc3)F)OCc4ccc(cc4)F)S(=O)(=O)N C38501598
CCC(C)(C)N1[C@H](N=NN1)[C@@H]([C@@H]2C=c3cc(ccc3=[NH+]C2=O)C)[NH+](Cc4ccco4)Cc5cccs5 C39710365
CCn1c(nnc1SCC(=O)Nc2ccc(cc2F)Cl)[C@H](CO)NC(=O)c3ccc(cc3)Cl C39759404
CCOc1cc(cc(c1OCc2ccc(cc2)Cl)Br)[C@H]3C(=C(Nc4n3ncn4)C)C(=O)N C40914209
CCCCc1cccc(n1)c2c(nc([nH]2)CCc3ccc(cc3)S(=O)(=O)N)c4ccc5c(c4)nccn5 C40918184
CS(=O)(=O)Nc1cccc(c1)NC(=O)Cc2csc(n2)SCC(=O)Nc3ccc(cc3)F C44441780
Cc1cc(c(c(c1)C)NC(=O)CNC(=O)COC(=O)c2cc(n[nH]2)c3ccc(cc3)Br)C C45399437
Cc1ccc(o1)[C@@H]2C(=C(NC(=C2C(=O)Nc3ccccc3OC)C)SCC(=O)Nc4ccc(cc4)Br)C#N C01293755
c1ccc(cc1)n2cc(c(n2)c3ccc(cc3)Br)C(=O)NC(=S)NNC(=O)c4ccncc4 C03214509
Cc1c(cccc1F)NC(=O)CSc2nc([nH]n2)N/N=C/c3cc(ccc3OC)Br C59019040
CC(C)CSc1nnc(s1)NC(=O)CSc2nnc(n2N)c3cccc(c3)Br C59044751
COc1ccc(cc1Br)C(=O)NC(=S)NCCNc2ccc(cc2Cl)[N+](=O)[O-] C59438457
c1cc(c(cc1C(F)(F)F)[N+](=O)[O-])NCCCC(=O)N/N=C/c2cc(ccc2O)Br C59516463
c1ccc(cc1)n2c(nnc2SCCC(=O)Nc3ccc(cc3)S(=O)(=O)N)c4ccc(cc4)Cl C59795666
CCN(C)C(=O)[C@H](C)Sc1nc([nH]n1)N/N=C/c2cc(cc(c2O)Br)Br C59819199
C[C@H]1C(=N[C@H](O1)c2cccc(c2)NC(=O)CCc3cccnc3)CNC(=O)[C@H]4C=c5cc(ccc5=[NH+]4)F C64053818
COc1ccc(cc1NC(=O)CSc2ncc(c(n2)N)S(=O)(=O)c3ccc(s3)Cl)Cl C45925062
c1ccc(cc1)CCn2c(=O)c3ccc(cc3[nH]c2=O)[C@H]4N[C@@H](NO4)c5ccc(cc5)OC(F)(F)F C64871243
c1ccc(cc1)n2c(nnc2SCc3[nH]c(=O)c4c5c(sc4n3)CCCC5)COc6ccccc6F C02628456
CC(=O)c1ccc(cc1)N([C@@H](c2ccc(cc2)F)C(=O)NC3CCCCC3)C(=O)[C@@H]4COc5ccccc5O4 C00930839
CCc1ccc2c(c1)cc(c(=O)[nH]2)CN(Cc3ccc4c(c3)OCO4)S(=O)(=O)c5c(cc(cc5C)C)C C00923322
c1ccc(cc1)S(=O)(=O)[C@@H]([C@H]2c3ccccc3CCN2C(=O)Nc4cccc(c4)C(F)(F)F)[N+](=O)[O-] C03128258
CC[C@@H]1C(=O)N=C(S1)N/N=C/c2cccc(c2)OS(=O)(=O)c3ccc(cc3)I C06271533
c1cc(cc(c1)C(F)(F)F)C(=O)Nc2ccc(cc2)S(=O)(=O)N3C[C@H]4C[C@@H](C3)c5cccc(=O)n5C4 C08882935
CCOc1ccc(cc1)NC(=O)CSc2nc3c(cc4c(n3)CCCC4)c(=O)n2c5cccc(c5)Cl C02387629
Cc1ccc(cc1)n2c(=O)c3c4c(sc3nc2SCC(=O)N/N=C/c5ccc(cc5)OC)CCCC4 C02215933
c1ccc2c(c1)nc(s2)N(Cc3ccccn3)C(=O)c4ccc(cc4)NS(=O)(=O)c5ccc(cc5)F C09292575
Cc1ccc(cc1)CNC(=O)Cc2ccc(cc2)n3c(=O)c4c(ccs4)n(c3=O)Cc5ccccc5C#N C09598970
c1ccc(c(c1)CN2c3ccc(cc3[C@@](C2=O)(CC(=O)c4ccc(cc4)[N+](=O)[O-])O)Br)Cl C09614460
Cc1ccc(cc1)n2c(=O)c3ccc(cc3n(c2=O)Cc4ccc(cc4Cl)F)C(=O)NCc5ccco5 C09692706
CCOC(=O)c1c2c(sc1NC(=O)[C@@H]3CCCN(C3)S(=O)(=O)c4ccc(s4)Cl)CCCC2 C10768281
CCOC(=O)c1c2c(sc1NC(=O)C3CCN(CC3)S(=O)(=O)c4ccc(cc4)Cl)C[C@@H](CC2)C C11122119
C[C@@H](c1ccccc1)Nc2cc(ccc2[N+](=O)[O-])N3CCN(CC3)S(=O)(=O)c4ccc5ccccc5c4 C09601712
CCCOc1ccc(cc1OCC)[C@@H]2CN3C(=O)N(C(=O)[C@@]3(c4c2c5ccccc5[nH]4)C)c6cccc(c6)F C12877315
Cc1ccc2c(c1C)nc(s2)N(Cc3ccco3)C(=O)c4ccc(cc4)NS(=O)(=O)c5ccccc5 C10528611
C[C@@H](C(=O)Nc1ccccc1C#N)OC(=O)c2c3ccccc3nc\4c2CC/C4=C\c5ccc6c(c5)OCO6 C13525170
Cc1ccc(c(c1)C)n2c3c(cn2)c(=O)n4c(n3)SC[C@H]4CC(=O)Nc5ccc(c(c5)C(F)(F)F)F C14014449
c1ccc2c(c1)c(nnc2SCC(=O)Nc3ccc(cc3)S(=O)(=O)N4CCCC4)c5ccc(cc5)F C14357891
Cc1ccc(cc1n2c(nnc2SCc3nc(cs3)C(=O)NC4CCCCC4)c5cccnc5)Cl C16461666
C=CCNC(=O)CN1CN(C2(C1=O)CCN(CC2)S(=O)(=O)c3ccc4ccccc4c3)c5ccccc5 C16613246
CC[C@H](C)CNC(=O)CN1CN(C2(C1=O)CCN(CC2)C(=O)c3ccc(cc3Cl)Cl)c4ccccc4 C16647531
CN1[C@@H]([C@@H](c2cc(c(cc2C1=O)OC)OC)C(=O)Nc3ccc4c(c3)OCCO4)c5ccc(cc5)SC C20117276
Cc1ccccc1NC(=O)CSc2ncc3c(n2)-c4ccccc4N(S3(=O)=O)Cc5cccc(c5)F C20582608
Cc1ccc(cc1)S(=O)(=O)N(CC(=O)Nc2ccc(c(c2)C)N3CCCC3=O)c4ccc(cc4C)Cl C22325115
Cc1ccc(cc1)S(=O)(=O)N(CC(=O)Nc2ccc(c(c2)C)N3CCCC3=O)c4ccc(c(c4)Cl)C C22325967
c1ccc(cc1)[C@@H]2C[C@H](n3c(c(c(n3)C(=O)N4CCN(CC4)C(=O)c5ccccc5)Cl)N2)C(F)(F)F C02753376
c1ccc(cc1)[C@@H]2C[C@@H](n3c(c(c(n3)C(=O)N4CCN(CC4)C(=O)c5ccccc5)Cl)N2)C(F)(F)F C02753378
Cc1ccc(cc1)n2c(=O)c3c4c(sc3nc2SCC(=O)N/N=C\c5ccc(cc5)OC)CCCC4 C32577032
Cc1ccc(cc1)/C=C/c2c(c(no2)C)S(=O)(=O)N3CCC(CC3)C(=O)Nc4cccc5c4CCCC5 C33058821
CCN(CC)C(=O)CN1CN(C2(C1=O)CCN(CC2)C(=O)Nc3ccc(c(c3)Cl)F)c4ccccc4 C33560352
CC(C)(C)C(=O)N1CCc2ccc(cc2[C@H]1c3cccc(c3)F)OCc4nc(co4)C(=O)Nc5ccccc5 C37604434
CC(=O)N1CCc2ccc(cc2[C@@H]1c3cccc(c3)F)OCc4nc(co4)C(=O)NCc5cccc(c5)F C37607497
Cc1ccc(cc1)CN2C[C@@H](c3c2cccc3)/C=N/NC(=O)C[C@@H]4N=N/C(=N\C(=O)c5ccc(cc5)C)/S4 C38897608
CC(C)S(=O)(=O)N1CCC(CC1)(CN2C(=O)N(C[C@]2(C)c3ccccc3O)SC)C4CCCCC4 C39488284
CCn1c(nnc1S[C@H](C)C(=O)N2CCc3c2cccc3)[C@@H](C)NC(=O)c4ccc(c(c4)Cl)Cl C39748731
CCC(C)(C)[C@@H]1CCc2c(sc(c2C#N)NC(=O)CSc3nnc(n3C)c4ccc5c(c4)OCO5)C1 C39965416
CCOc1ccc2c(c1)sc(n2)N3[C@@H](c4c(=O)c5cc(ccc5oc4C3=O)F)c6ccc(c(c6)OC)O C40014033
CCOc1cc(ccc1O)[C@H]2c3c(=O)c4cc(c(cc4oc3C(=O)N2Cc5ccc6c(c5)OCO6)C)Cl C40055989
CC(=O)c1cccc(c1)NC(=O)CCS(=O)(=O)c2cc3c(cc2Br)CCN3C(=O)C4CC4 C40450921
CCOc1cc(cc(c1OCc2ccccc2Cl)Br)[C@@H]3C(=C(Nc4n3ncn4)C)C(=O)C C40914136
CCOc1cc(cc(c1OCc2ccccc2Cl)Br)[C@H]3C(=C(Nc4n3ncn4)C)C(=O)C C40914138
Cc1ccc(cc1)n2c(cc(c2C)/C=N/NC(=O)CN(c3cccc(c3)Br)S(=O)(=O)C)C C58915508
COc1ccccc1NC(=O)[C@@H]2CC(=O)N(/C(=N/c3ccc(cc3)F)/S2)CCc4ccc5c(c4)OCO5 C58942616
c1cc(cc(c1)[N+](=O)[O-])/C=C/C(=O)Nc2ccc(cc2)N3CCN(CC3)c4c(c(c(c(c4F)F)F)F)F C22843108
Cc1ccc(n1c2ccc(cc2)C(=O)N/N=C/c3cc(n(c3C)c4ccc(cc4)[N+](=O)[O-])C)c5ccccc5 C59680002
COc1ccc(cc1)NC(=O)[C@@H]2[C@H]3[C@@H]([C@@H]4N2C=Cc5c4cccc5)C(=O)N(C3=O)c6ccc(c(c6)Cl)F C16001416
Cc1cc(c(c(c1)C2=C3[C@H](N(C(=O)[C@H]3N=N2)CCc4ccc(c(c4)OC)OC)c5ccc(cc5)Cl)O)C C09123992
Cc1ccc(cc1F)NC(=O)[C@H]2CCCN(C2)S(=O)(=O)c3cc(sc3C)c4nc(on4)C5CCC5 C35556283
c1cc(ccc1C(=O)Oc2ccc(cc2)Br)Cl C00146683
Cc1ccc(c(c1C)OC(=O)C(C(F)(F)F)C(F)(F)F)C C03188861
Cc1cc(nc(c1C#N)SCc2ccc(c(c2)Cl)Cl)C C00934695
CC1([C@@H]2CC[C@@](C2)([C@@H]1OC(=O)C(Cl)(Cl)Cl)C)C C01689292
Cc1ccc(cc1C)/N=C/c2cc(ccc2OC)Br C00438863
CCON=C(c1ccc(cc1)Cl)c2ccc(cc2)Cl C01600487
c1cc(ccc1/C=C/C(=O)Oc2ccc(cc2Cl)Cl)F C00505165
c1cc(c(cc1F)Cl)COc2ccc(cc2C=O)Cl C02558303
c1ccc(cc1)c2cccc(=O)n2Cc3ccc(cc3Cl)F C01504235
c1ccc2c(c1)nc(o2)SCc3cccc(c3)Br C14067300
Cc1cc(cc(c1OCc2ccc(cc2F)C#N)C)CCl C20425248
c1cc(c(c(c1)Cl)C[C@@H](c2ccc(cc2)Cl)N=C=O)F C32213746
CCO/N=C(/C)\c1cc(c(s1)C(F)(F)F)c2ccccc2 C33376735
CCN(CC(=O)c1ccc(s1)Cl)c2ccccc2C C35023227
Cc1ccc(cc1)c2cc(cnc2)COc3cccc(c3)Cl C35824117
COc1ccc(cc1COc2cccc(c2)CCl)Cl C36867535
c1cc(ccc1Cn2c3ccc(cc3nc2CCCl)F)Cl C36909238
c1ccc(c(c1)Cn2c3cccc(c3nc2CCCl)F)Cl C37421637
Cc1ccc(cc1C)n2c3cccc(c3nc2CCCl)F C37422290
Cc1ccc(c(c1)C)Oc2cc(ccc2C=O)Br C36670415
Cc1ccc(c(c1)/C(=N\c2ccc(cc2)Cl)/c3ccncc3)C C39291647
c1c(ccc(c1)F)/C=N/c2ccc(cc2)/N=C/c3ccc(cc3)F C00524167
Cc1cccc(c1)OCCSc2ccc3ccccc3n2 C40165991
c1ccc2c(c1)cc(nc2Oc3ccc(cc3)F)CCl C40886798
CC(C)C(=O)Oc1ccc(cc1Br)c2ccccc2 C40902423
COc1ccc(cc1F)[C@@H](Cc2c(cccc2Cl)F)C#N C41540708
CCSc1nnc(s1)SCc2cc(ccc2C)C C41770935
C[C@@H](c1nc(cs1)CCl)Oc2ccc(c(c2)Cl)Cl C43519932
CC[C@H](c1nc(cs1)CCl)Oc2cccc(c2C)C C43554980
CC(C)(C)CC(=O)/C(=C/c1cc(cc(c1)Cl)Cl)/C#N C48833133
CC(C)(C)c1ccc(cc1)C(=O)C[C@@H](C#N)c2ccc(cc2)F C49920592
CC[C@H](C(=O)c1ccccc1)Oc2ccc(cc2Cl)F C50161304
Cc1ccc(c(c1)C(=O)[C@H](C#N)c2ccc(c(c2)Cl)Cl)F C52983536
c1ccc(cc1)O[C@@H](CCc2ccc(c(c2)Cl)F)C#N C57601884
Cc1cc(ccc1CC[C@@H](C#N)Oc2ccc(cc2)F)Cl C57632178
Cc1ccc(cc1c2cc(no2)CBr)C(C)(C)C C57652920
c1cc(cc(c1)F)CC[C@@H](C#N)Oc2cccc3c2CCCC3 C57653994
Cc1cc(ccc1OCC[C@@H](C#N)c2ccccc2F)Cl C57686694
Cc1ccccc1[C@@H](CCOc2cc(c(cc2C)C)C)C#N C57687016
Cc1cc(c(c(c1)C)OCC[C@H](C#N)c2cccc(c2)F)C C57688922
CN(C)c1ccc(cc1)[C@@H](Cc2c(cccc2Cl)Cl)C#N C57724713
c1cc(cc(c1)C#N)/C=C/C(=O)c2ccc(c(c2)Cl)Cl C14175994
c1ccc(cc1)COc2cccc(c2)/C=N/c3ccccc3 C03194372
CCN(CC)c1ccc(cc1)/C=N/c2ccccc2Cl C59458989
CCN([C@H](C)C(C)C)C(=O)c1c(c2c(cccc2s1)F)C C60140211
c1ccc(cc1)[C@H](c2ccc(cc2)Cl)Sc3nncs3 C60385609
Cc1ccc(c(c1)n2c(c(c(n2)C(F)F)CCl)Cl)C C61629150
c1cc2c(cc(nc2c(c1)OC(F)(F)F)C(F)F)Cl C61629933
c1ccc(c(c1)C(F)(F)F)OCc2c(ccc(n2)Cl)Cl C61639311
CCc1ccc(cc1)Cc2cn3cc(ccc3n2)Br C62432821
c1ccc(c(c1)CSc2nc3c(nn2)-c4ccccc4N[C@H](O3)c5cc6c(cc5Cl)OCO6)Cl C08452797
Cc1c2c(ncnc2sc1C(=O)Nc3ccc(c(c3)Cl)OC)N4CCN(CC4)c5ccccc5F C02931197
C[C@@H]1C[C@H](CN(C1)S(=O)(=O)c2ccc(cc2)C(=O)Nc3c(ccs3)c4nc5ccccc5s4)C C10694871
C[C@@H]1CCc2c(sc3c2c(nc(n3)C(C)C)N4CCN(CC4)C(=O)Nc5ccc(cc5)OC(C)C)C1 C13534486
CCn\1c2cc3c(cc2s/c1=N\C(=O)c4ccccc4NS(=O)(=O)c5ccc(cc5)C)OCCO3 C12063996
c1cc(oc1)c2cc(n3c(n2)c(cn3)C(=O)Nc4nc(cs4)C56CC7CC(C5)CC(C7)C6)C(F)(F)F C13959023
Cc1ccc(cc1)[C@@H]2c3cccn3-c4c(c5c(s4)CCCC5)CN2C(=O)Nc6ccc(c(c6)OC)OC C15735352
C[C@@H]1CN(C[C@H](O1)C)c2c3c(nc(n2)c4ccccc4)CCN(C3)C(=O)Nc5cccc(c5Cl)Cl C16533503
CC(C)Cc1c2c(c(c(n1)N3CCN(CC3)C(=O)Nc4ccc(c(c4)Cl)Cl)C#N)CC(OC2)(C)C C19418252
C/C(=N\NC(=O)Cn1c(=O)c2ccccc2c(n1)c3ccc(cc3)Cl)/c4ccc(cc4)Br C19863003
Cc1ccc(cc1)S(=O)(=O)N[C@@]2(C3=C(CC(CC3=O)(C)C)N(C2=O)c4ccc(c(c4)C)C)C(F)(F)F C20069656
c1cc(c(cc1Cl)Cl)NC(=O)N2CCOC23CCN(CC3)c4c(cc(cn4)C(F)(F)F)Cl C13397698
Cc1cccc(c1)[C@@H]2c3cccn3-c4c(c5c(s4)CCCC5)CN2C(=O)Nc6ccc7c(c6)OCCO7 C21918815
c1ccc(c(c1)[C@@H](c2c(n3c(s2)nc(n3)c4ccco4)O)N5CCN(CC5)c6cccc(c6)Cl)F C22852147
Cc1ccc2c(c1)C3=C([C@@H](n4c(nnn4)N3)c5ccc(cc5)F)[C@H](O2)c6ccc(c(c6)Br)F C28055226
Cc1ccc2c(c1)C3=C([C@@H](O2)c4ccc(c(c4)Br)F)[C@H](n5c(nnn5)N3)c6ccccc6F C28057556
Cc1ccc2c(c1)C3=C([C@H](O2)c4ccc(c(c4)Br)F)[C@H](n5c(nnn5)N3)c6ccccc6F C28057558
c1cc(cc(c1)[N+](=O)[O-])/C=C/C(=O)Nc2ccc3c(c2)nc(o3)c4cccc(c4)I C30826996
Cc1cc(ccc1S(=O)(=O)Nc2cc3c(cc2SC4CCCCC4)n(c(=O)n3C)C)Br C28049247
Cc1ccccc1NC(=O)N2Cc3c(nn(c3-n4cccc4[C@@H]2c5cccc(c5)Cl)c6ccccc6)C C33052226
Cc1c2c(n(n1)c3ccccc3)-n4cccc4[C@@H](N(C2)C(=O)Nc5ccccc5F)c6cccc(c6)Cl C33052246
Cc1cc2c(cc1C)nc3c(n2)[C@@]4(CC[C@]3(C4(C)C)C(=O)Nc5cc(ccc5Br)[N+](=O)[O-])C C33374607
Cc1ccc(cc1)CN2C(=O)/C(=C\c3c(nc4c(cccn4c3=O)C)NC5CCC(CC5)C)/SC2=S C33807212
CC(C)c1ccc(cc1)NC(=O)N2CCc3c(c(nc(n3)N4CCOCC4)Oc5ccc(cc5F)F)C2 C34757258
Cc1ccc(cc1C)NC(=O)Cc2csc3n2c(=O)c(c(n3)C)c4cc(n(n4)c5cc(ccc5F)F)C C35562850
CCc1c(c(nc(n1)C)N2CCN(CC2)C(=O)Nc3cccc(c3)Br)Cc4ccc(cc4)C C00697981
CC[C@H](C)c1nc(c2c3c(sc2n1)CCCC3)N4CCN(CC4)C(=O)Nc5ccccc5Br C35867010
CC[C@@H](C)c1nc(c2c3c(sc2n1)C[C@H](CC3)C)N4CCN(CC4)C(=O)Nc5ccc(cc5)SC C35867372
C[C@@H]1CCc2c(sc3c2c(nc(n3)C(C)C)N4CCN(CC4)C(=O)Nc5cccc(c5)C(F)(F)F)C1 C35867406
C[C@H]1CCc2c(sc3c2c(nc(n3)C(C)C)N4CCN(CC4)C(=O)Nc5ccc(cc5OC)OC)C1 C35867427
C[C@H]1CCc2c(sc3c2c(nc(n3)CC(C)C)N4CCN(CC4)C(=O)Nc5ccc(cc5)SC)C1 C35867598
Cc1cc(nc(n1)c2cccc(c2)C(F)(F)F)N3CCN(CC3)C(=O)Nc4ccccc4Br C35890498
Cc1c([nH]/c(=N/C(=O)CN2CCc3ccccc3C2)/s1)c4ccc5c(c4)CCN5C(=O)c6ccccc6F C13564995
Cc1ccccc1C(=O)N2CCc3c2ccc(c3)c4c(sc(n4)NC(=O)Cc5ccc6c(c5)OCO6)C C01238187
CN(C)c1ccc(cc1)[C@H]2C3=C(c4cc(ccc4O2)F)N=C5N=CNN5[C@@H]3c6ccc(cc6Cl)Cl C19892149
c1cc(oc1)CN2[C@H]3CCCC[C@H]3C(=O)[C@@H](C2=O)C(=O)/N=c/4\[nH]c(cs4)C56CC7CC(C5)CC(C7)C6 C38925603
CN1c2c(cc(cc2OC)S(=O)(=O)c3ccccc3)CC(=Nc4c1ncnc4Cl)c5ccccc5O C39480501
Cc1ccc(c(c1)NC(=O)/C(=C/c2c(nc3c(cccn3c2=O)C)N4CCN(CC4)c5ccccc5)/C#N)C C39994362
CCOc1ccc2c(c1)sc(n2)N3[C@H](c4c(=O)c5cc(ccc5oc4C3=O)C)c6ccc(c(c6)OC)O C40008198
Cc1ccc(cc1)n2c(=O)c3c(nc2N/N=C/c4cccc(c4)[N+](=O)[O-])-c5ccccc5CC36CCCCC6 C40036771
CCc1ccc2c(c1)c(=O)c3c(o2)C(=O)N([C@H]3c4ccc(c(c4)OC)O)c5nc6c(cc(cc6s5)C)C C40046018
Cc1cc(c2c(c1)oc3c(c2=O)[C@H](N(C3=O)c4nc5c(cc(cc5s4)C)C)c6ccc(c(c6)OC)O)C C40058072
c1cc(ccc1CN2c3ccc(cc3/C(=N/NC(=O)c4ccc(cc4)[N+](=O)[O-])/C2=O)Br)Cl C40840310
Cc1ccccc1CN2c3cc(ccc3Sc4ccccc4C2=O)C(=O)NCc5ccc6c(c5)OCO6 C02964939
c1cc(ccc1[C@H]2C[C@@H](n3c(cc(n3)C(=O)N4CCN(CC4)c5ccc(cc5)F)N2)C(F)(F)F)Cl C08387608
c1ccc(cc1)C2=C[C@H]3c4cc(cc(c4O[C@@H](N3N2)c5cccc(c5)[N+](=O)[O-])Br)Br C01901269
CCc1nnc2n1nc(s2)c3cccc(c3)NC(=O)c4cc(ccc4Cl)I C57316950
CCOC(=O)C1=C(N=c2n(c(=O)/c(=C\c3ccc(c(c3)Br)O)/s2)[C@@H]1c4ccc(cc4)F)C C59600330
C[C@@H]1C(=C2C(=NC(=NC2=O)[C@@H](C)S[C@@H]3Nc4c(c5c(s4)CCCC5)C(=O)N3C6CCCCC6)S1)C C39944618
Cc1ccccc1COc2ccc(cc2)[C@H]3c4c([nH]c(=O)s4)S[C@@H]5[C@H]3C(=O)N(C5=O)c6ccccc6 C47146902
Cc1cc(c(c(c1C)S(=O)(=O)N(c2cc3c(c4c2cccc4)oc(=O)s3)C(=O)c5ccco5)C)C C03653892
Cc1c(c2cc(ccc2o1)N(C(=O)/C=C/c3ccccc3)S(=O)(=O)c4ccc5ccccc5c4)C(=O)C C08765774
Cc1csc(n1)N2[C@H](c3c(=O)c4cc(ccc4oc3C2=O)Br)c5ccc(cc5)OCC=C C02415995
CCCOc1cccc(c1)[C@H]2c3c(=O)c4cc(ccc4oc3C(=O)N2c5nc(cs5)C)Br C02417200
C[C@H]1C[C@@H](c2ccccc2N1S(=O)(=O)c3ccccc3)N(c4ccccc4)S(=O)(=O)c5ccccc5 C08868219
CN(C)c1ccc(cc1)[C@H]2[C@H](N3c4ccccc4C=C[C@@H]3[C@@]2(C#N)C(=O)OC)C(=O)c5ccc(cc5)Cl C08914683
C=CCn\1c2ccc(cc2s/c1=N\C(=O)c3ccc(cc3)S(=O)(=O)N4CCc5ccccc5C4)F C08999779
COc1ccc(cc1OC)/C=c\2/c(=O)n3c(=NCN(C3)c4ccc(cc4)I)s2 C02262710
CCS(=O)(=O)c1ccc(cc1)C(=O)N(Cc2ccccc2)c3nc4ccc(cc4s3)Br C09525472
Cc1c(cccc1Cl)n2c(c(n3c2nc4c3c(=O)n(c(=O)n4C)Cc5ccc(c(c5)Cl)Cl)C)C C10103540
CCn\1c2c(c(ccc2s/c1=N\C(=O)c3ccc(cc3)S(=O)(=O)N(C)Cc4ccccc4)Cl)C C08797504
c1ccc2c(c1)N(c3ccccc3S2)C(=O)CSc4nnc(n4c5ccc(cc5)F)c6cccnc6 C00896517
COc1ccc(cc1Br)C(=O)[C@H]2[C@@H](C([C@@H]3N2c4ccccc4C=C3)(C#N)C#N)c5ccccc5 C09111058
C#CCn\1c2ccc(cc2s/c1=N\C(=O)[C@H]3CCCN(C3)S(=O)(=O)c4ccc(cc4)Cl)Cl C12664860
CCCn\1c2ccc(cc2s/c1=N\C(=O)[C@H]3CCCN(C3)S(=O)(=O)c4ccc(cc4)F)SC C12665128
Cc1ccc(cc1)CN(c2ccc3c(c2)cc(s3)C(=O)N4CCN(CC4)c5ccccc5)S(=O)(=O)C C13584265
CSCCn\1c2ccccc2s/c1=N\C(=O)[C@H]3CCCN(C3)S(=O)(=O)c4ccc(s4)Cl C13963423
C=CCn\1c2ccc(cc2s/c1=N\C(=O)[C@H]3CCCCN3S(=O)(=O)c4ccc(s4)Cl)Cl C13963625
COC(=O)[C@H]1[C@H](C2([C@H]3N1c4ccccc4C=C3)C(=O)c5ccccc5C2=O)c6ccc(cc6)Br C16039080
Cc1cccc2c1nc(o2)SCc3nc(cs3)C(=O)N4CCN(CC4)c5cccc(c5)C(F)(F)F C16486019
Cc1ccc(cc1)CN2C(=O)/C(=C/c3c(nc4ccc(cn4c3=O)C)Sc5ccccc5)/SC2=S C02671579
CN1c2cc(ccc2S/C(=C\c3cccc(c3)Cl)/C1=O)C(=O)N4CCN(CC4)c5ccccc5F C20179807
Cc1cccc(c1)/C=C\2/C(=O)N(c3cc(ccc3S2)C(=O)N4CCN(CC4)c5cc(ccc5C)Cl)C C20179991
C[C@H]1CCc2c(sc3c2c(nc(n3)CN4CCOCC4)Sc5c(cc(cn5)C(F)(F)F)Cl)C1 C25047335
C/C=C/[C@@H]1C[C@@H](C[C@@H]2N1C(=O)c3c2cccc3)N(CC=C)C(=O)c4ccc(s4)c5ccc6c(c5)OCCO6 C25150386
Cc1ccc2c(c1)-c3c(nc(nn3)SCCC(C)C)O[C@@H](N2C(=O)C)c4ccc(cc4)Br C32998021
CCC(=O)N1CCc2ccc(cc2[C@@H]1c3cccc(c3)C)OCc4nc(cs4)C(=O)N5CCSCC5 C35861251
C[C@@H]1CCc2c(sc3c2c(nc(n3)C4CCCCC4)N5CCN(CC5)S(=O)(=O)c6ccccc6)C1 C35867869
CCc1c(nc(nc1N2CCN(CC2)C(=O)C34CC5CC(C3)CC(C5)C4)c6cccc(c6)C(F)(F)F)C C35889559
CC[C@@H](C)c1nc(c2c3c(sc2n1)CCCCC3)N4CCN(CC4)C(=O)c5ccc(cc5Cl)Cl C35892321
c1ccc2c(c1)C3c4ccccc4C2[C@@H]5[C@H]3C(=O)N(C5=O)/N=C/c6ccc(o6)c7cccc(c7)C(F)(F)F C38534886
CCO/C/1=N/c2c(ncnc2Cl)N(c3c(cc(cc3Br)I)C1)C C39480359
Cc1ccc2c(c1)sc(n2)N(C(=O)[C@@H]3COc4ccccc4O3)/N=C/c5ccc(cc5)Br C39714232
Cc1cccn2c1nc(c(c2=O)/C=C/3\C(=O)N(C(=S)S3)CCc4ccccc4)Oc5ccc(cc5)F C39835974
CCOc1ccc(cc1)c2nc(c(o2)N3C[C@@H](C[C@H](C3)C)C)S(=O)(=O)c4ccc(cc4)Br C39845351
CCOc1ccc(cc1OC)[C@H]2c3c(=O)c4cc(ccc4oc3C(=O)N2c5ccc(c(c5)Cl)C)Cl C39873731
Cc1ccc(cc1)[C@@H]2c3c(=O)c4cc(ccc4oc3C(=O)N2c5ccc(c(c5)Cl)OC)Br C39875153
Cc1ccc(cc1Cl)N2[C@H](c3c(=O)c4cc(ccc4oc3C2=O)Br)c5ccc(cc5)OC C39875446
Cc1cc2c(cc1Cl)c(=O)c3c(o2)C(=O)N([C@@H]3c4ccc(c(c4)OC)OC)Cc5ccccc5Cl C39913708
Cc1ccc2c(c1)sc(n2)N3[C@@H](c4c(=O)c5cc(ccc5oc4C3=O)F)c6ccc(c(c6)Cl)Cl C40013844
Cc1cc(c2c(c1)sc(n2)N3[C@H](c4c(=O)c5cc(ccc5oc4C3=O)F)c6ccc(cc6)OCC=C)C C40014208
CCOc1ccc2c(c1)sc(n2)N3[C@H](c4c(=O)c5cc(ccc5oc4C3=O)F)c6cccc(c6)Cl C40014348
Cc1cc(ccc1Cl)O[C@@H](C)C(=O)Oc2ccc(cc2)/C=C\3/C(=O)c4cc(ccc4O3)Br C40131839
CCOc1cc(cc(c1OCc2ccc(c(c2)Cl)Cl)Cl)C=C3C(=O)N(C(=S)N(C3=O)C)C C59139748
CN1C(=O)C(=Cc2cc(ccc2OCc3ccc(cc3Cl)Cl)Br)C(=O)N(C1=S)C C59140050
c1ccc(cc1)C(=O)/N=C\2/N([C@@H]3CS(=O)(=O)C[C@H]3S2)c4cc(cc(c4)C(F)(F)F)C(F)(F)F C32506520
CC1=C[C@H](C[C@H]2[C@@H]1C(=O)N(C2=O)Cc3ccccc3Cl)[C@@H]4CC(=O)N(C4=O)Cc5ccccc5Cl C15188106
Cc1c2c(cc3c1O/C(=C\c4ccc(c(c4)OC)OC)/C3=O)CN(CO2)Cc5ccc(cc5Cl)Cl C41587046
Cc1cccc(c1C)/N=C\C23c4ccccc4C(c5c2cccc5)[C@H]6[C@@H]3C(=O)N(C6=O)c7ccc(cc7)OC C15188164
c1cc(ccc1N2[C@@H](N=C3C(=CN=N3)C2=O)SCC(=O)c4ccc(c(c4)Cl)Cl)Br C63730405
COc1cc2c(cc1OC)[C@H](N(CC2)C(=O)c3cccc(c3)S(=O)(=O)N4CCCC4)c5cccs5 C03282981
CC(C)C1=C/C(=N\S(=O)(=O)c2cccc(c2)[N+](=O)[O-])/[C@]([C@H](C1=O)Br)(C)Br C08741531
Cc1ccc(cc1)S(=O)(=O)N2CCC[C@@H]2C(=O)/N=c/3\n(c4ccc(cc4s3)S(=O)(=O)C)CC=C C08841251
Cc1ccc2c(c1)s/c(=N/C(=O)[C@@H]3CCCN3S(=O)(=O)c4ccc(cc4)Cl)/n2CC(=O)OC C08842101
Cc1c(cn(n1)C)CN(C)C(=O)c2cnn3c2nc(cc3C(F)(F)F)c4ccc(cc4)Br C02753584
c1ccc2c(c1)CCN(C2)c3cc(ccc3[N+](=O)[O-])N4CCN(CC4)C(=O)c5cccc(c5)Br C09891887
c1cc(c2c(c1)sc(n2)N(Cc3ccco3)C(=O)c4ccc(cc4)S(=O)(=O)N5CCCCCC5)F C10527705
C#CCn\1c2cc3c(cc2s/c1=N\C(=O)[C@H]4CCCN4S(=O)(=O)c5ccc(s5)Cl)OCO3 C12467460
Cc1ccc2c(c1)sc(n2)N3CCN(CC3)C(=O)[C@@H]4CCCN4S(=O)(=O)c5ccc(s5)Cl C12467542
CSc1cccc2c1nc(s2)N3CCN(CC3)C(=O)c4ccc(cc4)S(=O)(=O)N5CCOCC5 C12493873
CSc1ccc2c(c1)sc(n2)N3CCN(CC3)C(=O)c4ccc(cc4)S(=O)(=O)N5CCOCC5 C12494931
c1cc2n(c(=O)c1)C[C@@H]3C[C@H]2CN(C3)C(=O)CCN4C(=O)/C(=C\c5ccc6c(c5)OCO6)/SC4=S C12659663
c1ccc(cc1)Oc2c(c(=O)n3ccccc3n2)/C=C(\C#N)/S(=O)(=O)c4ccc(cc4)Br C13769127
COC(=O)Cn\1c2ccccc2s/c1=N\C(=O)[C@@H]3CCCN(C3)S(=O)(=O)c4ccc(s4)Cl C13963388
c1cc(cc(c1)[N+](=O)[O-])[C@H]2c3c(=O)c4cc(ccc4oc3C(=O)N2Cc5ccc(cc5)F)Br C01123003
Cc1ccc(cc1n2c(nnc2SCc3nc(cs3)C(=O)N4CCC(CC4)C)c5ccncc5)Cl C16464606
CC(C)Cc1nnc(s1)N2[C@@H](c3c(=O)c4cc(ccc4oc3C2=O)Cl)c5ccc(c(c5)OC)OC C16742037
CC1(Cc2c(c(nc3c2c4c(s3)c(ncn4)SCc5ccc(cc5)OC)N6CCOCC6)CO1)C C20357512
C[C@@H]1CN(C[C@@H](O1)C)S(=O)(=O)c2ccc(cc2)C(=O)N3CCN(CC3)c4nc5c(cccc5s4)F C12496624
Cc1cc(c2c(c1)nc(s2)N(Cc3ccco3)C(=O)C4CCN(CC4)S(=O)(=O)c5cccs5)C C22898358
C[C@@H]1CN(C[C@H](O1)C)Cn2c(=S)n(c(n2)c3cccc(c3)S(=O)(=O)N4CCCC4)c5ccccc5 C12616521
CCOc1cc(c(cc1OCC)Br)N\2[C@@H]3CS(=O)(=O)C[C@H]3S/C2=N\C(=O)CCl C32634954
Cc1ccnn1c2ccc(cc2)C(=O)N3CCN(CC3)S(=O)(=O)c4cc(ccc4Cl)C(F)(F)F C32744472
c1ccc2c(c1)n(c(=O)c(=O)n2CC(=O)N3CCN(CC3)c4ccc(cc4)F)Cc5ccc(cc5)Cl C32977779
CCCN1C(=O)/C(=C/c2c(c(c(=O)n(c2N3CCN(CC3)c4ccc(cc4)F)C)C#N)C)/SC1=S C33812469
CCCc1nc(c2c(noc2n1)c3cccc(c3)C(F)(F)F)N4CCN(CC4)C(=O)c5cccc(c5)F C34810172
CCN([C@@H](C)c1nc2ccccc2c(=O)n1c3ccc(cc3)Cl)C(=O)c4ccc(cc4Cl)[N+](=O)[O-] C35036167
C[C@@H](c1nc2ccccc2c(=O)n1c3ccc(cc3)Br)N(C)C(=O)c4ccc(cc4)[N+](=O)[O-] C35039986
Cc1ccc(cc1)C(=O)N2CCN(C[C@H]2C)C(=O)CSc3nnc(n3c4ccc(cc4)C)c5ccco5 C35129631
c1ccc2c(c1)[C@@]3(C(=O)N2CN4CCN(CC4)c5ccccc5F)OC[C@@H](O3)COc6ccc(cc6)Cl C16524591
CC1([C@@H]2CC[C@]1(C(=O)C2)CS(=O)(=O)N3CCC[C@@H]3c4nc(no4)c5ccc(cc5)Br)C C35319308
CC(=O)Oc1ccc(cc1)C(=O)[C@H]2[C@@H]3[C@H]([C@H]4N2N=CC=C4)C(=O)N(C3=O)c5ccc(cc5)Br C18207884
CCc1nnc(s1)N2[C@H](c3c(=O)c4cc(ccc4oc3C2=O)F)c5cccc(c5)OCc6ccccc6 C35512218
Cc1c(cc(n1c2ccccc2F)c3cccc(c3)OC)C(=O)N4CCN(CC4)c5ccc(cc5)[N+](=O)[O-] C35829149
c1ccc(cc1)CCc2nc(c3c4c(sc3n2)CCCC4)N5CCN(CC5)C(=O)c6cccc(c6)[N+](=O)[O-] C35849141
CCc1ccc(cc1)C(=O)N2CCC3(CC2)N([C@@H](CO3)C(=O)N4CCOCC4)C(=O)c5ccc(cc5)F C35982034
Cc1c(c2c(s1)ncn(c2=O)CC(=O)N(C)c3ccc(cc3)C(C)C)S(=O)(=O)N4CCC(CC4)C C03650646
CC(C)CCOc1cccc(c1)[C@@H]2c3c(=O)c4cc(ccc4oc3C(=O)N2[C@H]5CCS(=O)(=O)C5)Cl C38648766
CCCn1c(c(c(c(c1=O)C#N)C)/C=C/2\C(=O)N(C(=S)S2)CC)N3CCN(CC3)c4ccccc4F C39770253
Cc1cccn2c1nc(c(c2=O)/C=C/3\C(=O)N(C(=S)S3)C[C@H]4CCCO4)Oc5cc(cc(c5)C)C C39836052
CCn1c(c(c(c(c1=O)C#N)C)/C=C\2/C(=O)N(C(=S)S2)CC)N3CCN(CC3)c4ccc(cc4)F C39989866
CCCn1c(c(c(c(c1=O)C#N)C)/C=C\2/C(=O)N(C(=S)S2)Cc3ccco3)N4C[C@@H](C[C@H](C4)C)C C39990143
CCCn1c(c(c(c(c1=O)C#N)C)/C=C\2/C(=O)N(C(=S)S2)C[C@@H]3CCCO3)N4C[C@H](O[C@H](C4)C)C C39990261
CCCn1c(c(c(c(c1=O)C#N)C)/C=C\2/C(=O)N(C(=S)S2)C[C@@H]3CCCO3)N4C[C@H](O[C@@H](C4)C)C C39990263
CCOc1ccc(cc1OCC)[C@H]2c3c(=O)c4cc(c(cc4oc3C(=O)N2c5nnc(s5)C)C)Cl C40056555
CCOc1ccc(cc1OC)[C@H]2c3c(=O)c4ccc(c(c4oc3C(=O)N2Cc5ccc6c(c5)OCO6)C)C C40063829
Cc1c(nnn1c2nc(cs2)c3ccccc3)C(=O)N4CCN(CC4)C(c5ccccc5)c6ccccc6 C56934743
c1ccc(cc1)N2[C@H]([C@@H]3[C@@H](O2)C(=O)N(C3=O)c4ccc(cc4)[N+](=O)[O-])c5ccc(c(c5)Br)F C13787912
COC(=O)C1=NN([C@H]2[C@H]1C(=O)N(C2=O)c3ccc(cc3)Br)c4ccc(cc4)Br C18062595
CCc1ccccc1N2[C@H](N=C3C(=CN=N3)C2=O)SCc4cc(=O)n5cc(ccc5n4)Br C63710218
C[NH+]1C[C@H]([C@@H]([C@@]12c3ccccc3NC2=O)C(=O)c4ccc(cc4)F)c5ccc(cc5)[N+](=O)[O-] C08743042
Cc1cc(c2c(c1)[C@@]3([C@H]4[C@@H]([C@H]5[NH+]3CCC5)C(=O)N(C4=O)c6ccc(cc6)OC)C(=O)N2)C C08918113
Cc1cc(c2c(c1)[C@@]3([C@H]4[C@@H]([C@H]5[NH+]3CCC5)C(=O)N(C4=O)c6ccc7c(c6)OCO7)C(=O)N2)C C08918466
Cc1cc(cc2c1NC(=O)[C@@]23[C@H](C[C@@H]4[NH+]3CCC4)C(=O)Nc5cc(ccc5OC)OC)Cl C09058956
Cc1c(c(=O)oc2c1cc(c(c2)O[C@@H](C)C(=O)NC3CC([NH2+]C(C3)(C)C)(C)C)Cl)C C09186988
Cc1cc(c2c(c1)[C@@]3([C@H]4[C@@H]([C@H]5[NH+]3CCC5)C(=O)N(C4=O)c6cccc(c6C)[N+](=O)[O-])C(=O)N2)C C09210714
Cc1ccc2c(c1)[C@@]3([C@H]4[C@@H]([C@H]5[NH+]3CCC5)C(=O)N(C4=O)c6ccc(cc6C)[N+](=O)[O-])C(=O)N2 C09282042
Cc1cc(c2c(c1)[C@@]3([C@H]4[C@@H]([C@H]5[NH+]3CCC5)C(=O)N(C4=O)c6ccc(cc6C)[N+](=O)[O-])C(=O)N2)C C09498432
C1CCC2(CC1)Nc3c4c(c5c([nH+]3)O[C@@H](C5)CCl)c(c(nc4N2)N6CCCCC6)C#N C02656576
C1CCC2(CC1)Nc3c4c(c5c([nH+]3)O[C@H](C5)CCl)c(c(nc4N2)N6CCCCC6)C#N C02656575
CC(=O)N1CCN(CC1)c2c(cc3ccc(cc3n2)Cl)C[NH2+][C@@H]4CCOC(C4)(C)C C20203504
Cc1ccc(cc1)/[NH+]=c\2/c(cc3c(cnc(c3o2)C)CO)C(=O)Nc4ccccc4Cl C20617341
Cc1cc(cc(c1)NC(=O)C2CCN(CC2)c3cc(c4cc(ccc4[nH+]3)NC(=O)C)C)C C21704272
CC(=O)[NH+]=c1ccc-2c(cc(oc2c1)O)CSc3c4ccccc4nc(n3)C(F)(F)F C24967464
Cc1c(cccc1[N+](=O)[O-])N2C(=O)[C@@H]3[C@H]4CCC[NH+]4[C@]5([C@@H]3C2=O)c6cc(ccc6NC5=O)Cl C15997113
CC[NH+]=c1c2ccccc2oc(c1NS(=O)(=O)c3ccc(cc3C)Br)O C28049011
Cc1ccc2c(cc(c(c2n1)OCc3cc(oc-4cc(=[NH+]C(=O)C)ccc34)O)Cl)Cl C28938963
CC(=O)[NH+]=c1ccc-2c(cc(oc2c1)O)COC(=O)c3c(c4ccc(cc4s3)F)Cl C28939083
Cc1ccc(cc1)NC(=O)N2CCc3c(c(nc(n3)N4CC[NH+](CC4)C)Oc5cccc(c5)F)C2 C35920096
CC(=O)/[NH+]=c\1/ccc-2c(cc(oc2c1)O)CSc3nnc(o3)c4ccc5c(c4)OCO5 C36800481
c1ccc(cc1)C(=O)Nc2ccc(cc2)[C@H]3[NH+]=C4C=C/C(=[NH+]\C(=O)c5ccccc5)/C=C4[N-]3 C39710009
Cc1ccc2cc3c([nH+]c2c1)N(CC3)c4ccc(cc4)C(=O)NCc5ccc6c(c5)OCO6 C39881456
c1ccc(cc1)[C@]2(CC[NH+]([C@H]3[C@H]2CCCC3)Cc4c[nH]nc4c5ccc6c(c5)OCO6)O C43630199
Cc1cc(c2c(c1)[C@@]3([C@@H]4[C@H]([C@@H]5[NH+]3CCC5)C(=O)N(C4=O)c6ccc(cc6)C(=O)C)C(=O)N2)C C33704759
Cc1nc(no1)c2ccc([nH+]c2)N3CCN(CC3)C(=O)Nc4ccc(c(c4)Cl)Cl C44097461
c1ccc(c(c1)NC(=O)N2CCN(CC2)c3ccc(c[nH+]3)c4nc(on4)C5CCCC5)Cl C44098148
c1ccc2c(c1)CC(C2)NC(=O)[C@@H]3CC=CC[C@H]3C(=O)N4CCN(CC4)c5cccc[nH+]5 C38740313
c1ccc2c(c1)CC(C2)NC(=O)[C@H]3CC=CC[C@H]3C(=O)N4CCN(CC4)c5cccc[nH+]5 C38740315
C[C@@H]1C(=O)N(C2([NH2+]1)CCN(CC2)S(=O)(=O)c3ccc(cc3)F)[C@H](C)c4ccccc4 C36027174
c1ccc(c(c1)[C@H]2C3=C(c4cc(ccc4O[C@@H]3c5ccncc5)Cl)N=C6N2NN=[NH+]6)F C10336764
c1ccc(c(c1)[C@H]2C3=C(c4cc(ccc4O[C@H]3c5ccncc5)Cl)N=C6N2NN=[NH+]6)F C10336771
c1cc(ccc1c2nc(on2)[C@@H]3Cc4c([nH]c[nH+]4)CN3C(=O)NC5CCCCC5)C(F)(F)F C15675772
Cc1cc(c(c2c1C(=O)/C(=C/c3cccc(c3)Br)/O2)CN4CCN(CC4)c5cccc[nH+]5)O C41585847
c1ccc2=N/C(=N\S(=O)(=O)c3ccc(cc3)Cl)/[C@@H]([NH+]=c2c1)Nc4ccc5c(c4)OCO5 C39979382
c1ccc2=N/C(=N\S(=O)(=O)c3cc(ccc3Cl)Cl)/[C@H]([NH+]=c2c1)Nc4ccc(cc4)O C39984405
c1ccc(c(c1)N2CCN(CC2)C(=O)CCNC(=O)N3CCC4=c5cc(ccc5=[NH+][C@@H]4C3)Cl)F C63329016
Cc1ccc(cc1)[C@@H]2[C@@H]3C(=c4ccccc4=[NH+]3)CCN2C(=O)Nc5ccsc5C(=O)OC C63491707
COc1ccc2=[NH+][C@@H]3[C@@H](N(CCC3=c2c1)C(=O)Nc4ccccc4)c5ccc(cc5)[N+](=O)[O-] C63529320
Cc1ccccc1/[NH+]=c\2/c(cc3c(cnc(c3o2)C)CO)C(=O)Nc4ccccc4Cl C02955159
Cc1cccc(c1)C(=O)NC2=c3cc(ccc3=[NH+][C@H]2C(=O)N4CCN(CC4)c5ccccc5F)C C63752953
c1ccc2=N/C(=N\S(=O)(=O)c3cccc(c3)Cl)/[C@H]([NH+]=c2c1)Nc4ccc5c(c4)OCO5 C38971896
c1ccc2=N/C(=N\S(=O)(=O)c3ccc(cc3)Cl)/[C@@H]([NH+]=c2c1)Nc4ccc(cc4F)F C63805683
c1ccc2=N/C(=N\S(=O)(=O)c3ccc(cc3)Cl)/[C@H]([NH+]=c2c1)Nc4ccc(cc4F)F C63805685
c1ccc2=[NH+][C@@H](C=c2c1)c3ccc(cc3)NC(=O)C4CCN(CC4)C(=O)[C@@H]5CCCCO5 C64120725
c1ccc2=[NH+][C@@H](C=c2c1)c3cccc(c3)NC(=O)[C@H]4CCCN(C4)C(=O)c5cnsn5 C64609739
COc1ccc(c(c1)OC)NC(=O)N2CCC3=c4ccccc4=[NH+][C@H]3[C@H]2c5ccccc5F C64622847
Cc1ccc(cc1)[C@H]2[C@@H]3C(=c4ccccc4=[NH+]3)CCN2C(=O)Nc5ccc(c(c5)OC)OC C64622881
Cc1ccc(cc1)[C@H]2[C@H]3C(=c4ccccc4=[NH+]3)CCN2C(=O)Nc5ccc(c(c5)OC)OC C64622883
C[NH+]1CCc2c(sc-3c2CN([C@@H](c4n3ccc4)c5ccccc5)C(=O)Nc6ccccc6OC)C1 C35427065
c1ccc(c(c1)C(F)(F)F)/[NH+]=c\2/c(cc3ccc(cc3o2)O)C(=O)Nc4nccs4 C67298157
c1cc2c(cc1NC(=O)c3c(c4nc(cc(n4n3)C(F)(F)F)c5cc(cs5)Br)Br)OCO2 C00830262
CCc1c(sc2c1c(=O)n(c(n2)SCC(=O)N(C)[C@@H]3CCS(=O)(=O)C3)c4ccc(cc4C)O)C C03450718
c1cc(sc1S(=O)(=O)N2CCN(CC2)C(=O)CCC(=O)/N=c/3\[nH]nc(s3)C4CCCCC4)Br C01876813
Cc1c(c(n(n1)c2ccccc2)Cl)C(=O)Nc3ccccc3S(=O)(=O)CC(=O)N4c5ccccc5C[C@@H]4C C00929817
c1ccc2cc(ccc2c1)S(=O)(=O)N3Cc4ccccc4C[C@H]3C(=O)NNC(=O)c5ccc6c(c5)OCO6 C03446933
c1cc(cc(c1)S(=O)(=O)Nc2cc(ccc2Cl)C(F)(F)F)C(=O)N3CCN(CC3)c4ncccn4 C03376889
C[C@@H]1c2c(sc(n2)CS(=O)(=O)c3ccc(cc3)Cl)C[C@]4([C@H]1[C@H]([C@@H](CC4)[C@H](C)C(=O)N5CCOCC5)O)C C04221968
CC(=O)Nc1ccc(cc1)S(=O)(=O)N2C[C@@H]3C[C@H](C2)c4ccc(c(=O)n4C3)/C=C/c5ccc(cc5)Cl C04237258
COc1ccccc1N2CCN(CC2)C(=O)c3c(c4n(n3)[C@@H](C[C@H](N4)c5ccc(cc5)Br)C(F)(F)F)Cl C00709142
COc1ccccc1N2CCN(CC2)C(=O)c3c(c4n(n3)[C@H](C[C@H](N4)c5ccc(cc5)Br)C(F)(F)F)Cl C00709140
Cn1c2c(c(=O)n(c1=O)C)[C@@H](C3=C(N2)c4ccccc4C3=O)c5ccc(cc5)OC(=O)c6ccc(cc6)Br C01094501
c1cc2n(c(=O)c1)C[C@H]3C[C@@H]2CN(C3)c4ccc(cc4NC(=O)c5ccc(cc5)F)C(=O)NCc6ccco6 C03013544
Cc1cccc(c1C)N2CCN(CC2)C(=O)c3ccc(cc3)CNS(=O)(=O)c4cccc5c4nsn5 C09692456
CC1CCC(CC1)N2[C@@H]([C@@]34C=C[C@@H](O3)[C@@H]([C@@H]4C2=O)C(=O)Nc5ccc(cc5)C(C)C)C(=O)NC6CCCCC6 C09777305
Cc1nc2c(c3c(s2)C[C@@H](CC3)C(C)(C)C)c(=O)n1NC(=O)c4cnn5c4nc(cc5C(F)F)C6CC6 C02778139
CC(=O)N1CCc2c(sc(c2c3nc4ccccc4s3)NC(=O)c5cc(c(c(c5)OC)OC)OC)C1 C16890369
Cc1c(c(n(n1)c2c(cc(cc2Cl)Cl)Cl)O)/C=N/c3ccc(cc3)S(=O)(=O)N4CCOCC4 C08685671
Cc1cc([nH]n1)C(=O)N/N=C/c2cc(cc(c2OC(=O)c3cccc(c3)F)Br)Br C00880980
c1ccc(c(c1)CN2c3ccccc3O/C(=C\c4ccc(cc4)C(=O)NCc5ccc6c(c5)OCO6)/C2=O)F C20179234
CC[NH+]1CCN2c3cccc(c3C[C@]4([C@@H]2C1)C(=NC(=O)N(C4=O)CCc5ccc(c(c5)OC)OC)[O-])Cl C17014406
Cc1ccc(cc1)NC(=O)N2CCN(CC2)c3nc4c(n3Cc5ccccc5Cl)c(=O)n(c(=O)n4C)C C21314081
Cc1ccc(cc1)Cn2c3c(nc2N4CCN(CC4)C(=S)Nc5cc(cc(c5)C)C)n(c(=O)n(c3=O)C)C C21314355
Cc1cc(c(c(c1)C)/C=C/c2c(c(no2)C)S(=O)(=O)N3CCC(CC3)C(=O)Nc4cccc(c4)Cl)C C33058962
c1ccc2c(c1)cccc2[C@H]3[C@H]4[C@@H](C(=O)N(C4=O)c5cccc(c5)[N+](=O)[O-])[C@@]([NH2+]3)(CC6CCCCC6)C(=O)[O-] C33703369
CCc1ccc(cc1)C(=O)N2CCC3=NN(C(=O)[C@H]3C2)c4ccc(cc4)NC(=O)C56CC7CC(C5)CC(C7)C6 C35124915
[truncated: 222,790 more chars]
